# Supplementary material for: Challenging the control through a single-cell perspective on normal adjacent tissue in colorectal cancer
Source: iScience. 2026 Apr 9;29(6):115671. doi: 10.1016/j.isci.2026.115671 (PMC13276536; doi:10.1016/j.isci.2026.115671)
Supplement: Table S1. Cell type numbers [file mmc2.xlsx]

## Sheet: S1_Cell numbers
	HC_1	HC_2	HC_3	HC_4	HC_5	HC_6	SMC01	SMC02	SMC04	SMC05	SMC07	SMC08	SMC09	SMC10	SMC01	SMC02	SMC03	SMC04	SMC08	SMC09	SMC10	SMC14	SMC16	SMC17	SMC18	SMC19	SMC20	SMC21	SMC22	SMC23	SMC24	SMC25
	Healthy	Healthy	Healthy	Healthy	Healthy	Healthy	NAT	NAT	NAT	NAT	NAT	NAT	NAT	NAT	Tumor	Tumor	Tumor	Tumor	Tumor	Tumor	Tumor	Tumor	Tumor	Tumor	Tumor	Tumor	Tumor	Tumor	Tumor	Tumor	Tumor	Tumor
	GSE214695	GSE214695	GSE214695	GSE214695	GSE214695	GSE214695	GSE132465	GSE132465	GSE132465	GSE132465	GSE132465	GSE132465	GSE132465	GSE132465	GSE132465	GSE132465	GSE132465	GSE132465	GSE132465	GSE132465	GSE132465	GSE132465	GSE132465	GSE132465	GSE132465	GSE132465	GSE132465	GSE132465	GSE132465	GSE132465	GSE132465	GSE132465
TH2 cells	502	360	542	130	419	122	559	199	331	179	561	251	254	295	36	7	47	18	56	27	86	9	7	10	22	467	289	10	3	148	28	304
Tregs	0	0	1	1	2	0	15	11	2	29	29	33	4	9	469	251	136	313	302	358	333	272	81	116	165	128	19	266	170	277	233	209
CD8+ T cells	2	1	0	1	1	1	240	123	168	223	256	291	115	202	244	52	67	47	232	324	125	122	37	51	47	92	16	97	63	105	91	239
Epithelial cells	110	598	585	470	415	365	158	119	170	75	130	18	190	126	1091	348	797	306	320	1889	512	165	2719	505	1516	387	524	1727	1902	646	317	418
NK cells	160	176	402	150	190	76	79	72	35	55	126	130	33	86	497	219	241	82	404	724	200	230	25	52	39	69	21	116	100	71	316	104
B-cells	114	42	132	3	89	4	140	103	111	53	285	437	25	67	65	69	159	91	163	10	22	37	8	11	36	233	35	50	18	31	125	162
Plasma cells	25	99	34	12	50	28	651	398	458	208	218	153	356	376	65	20	142	12	141	12	91	21	4	33	25	97	54	16	5	86	36	93
Macrophages	36	17	84	40	102	46	28	11	27	8	20	10	19	35	66	142	187	201	161	185	517	237	24	124	38	9	186	41	33	140	116	20
Neutrophils	0	0	0	0	0	0	7	4	7	2	2	15	1	13	60	415	113	558	138	160	98	310	16	212	33	7	103	9	47	65	233	35
Stroma cells	138	49	121	198	402	169	349	180	365	160	414	162	124	627	110	70	186	68	135	25	117	200	20	135	2	31	351	4	6	20	36	6
Endothelial cells	14	1	14	10	15	11	92	85	74	104	164	71	12	104	44	35	32	82	24	20	41	98	9	68	5	6	23	0	10	13	19	21
Myeloid cells	0	0	2	1	1	1	33	6	31	11	6	8	15	19	44	61	16	63	11	55	58	47	6	26	8	14	59	12	6	37	30	21
Mast cells	27	98	44	27	73	35	84	5	9	7	3	41	6	28	0	0	0	0	2	0	0	1	0	0	0	0	1	0	0	0	0	0
