# Supplementary material for: Challenging the control through a single-cell perspective on normal adjacent tissue in colorectal cancer
Source: iScience. 2026 Apr 9;29(6):115671. doi: 10.1016/j.isci.2026.115671 (PMC13276536; doi:10.1016/j.isci.2026.115671)
Supplement: Table S2. GSEA_sc_C5_all cells [file mmc3.xlsx]

## Sheet: healthy_vs_NAT
	ID	Description	setSize	enrichmentScore	NES	pvalue	p.adjust	qvalues	rank	leading_edge	core_enrichment
GOCC_PROTON_TRANSPORTING_TWO_SECTOR_ATPASE_COMPLEX	GOCC_PROTON_TRANSPORTING_TWO_SECTOR_ATPASE_COMPLEX	GOCC_PROTON_TRANSPORTING_TWO_SECTOR_ATPASE_COMPLEX	20	0.924626	3.24131	1e-10	2.47234e-08	2.44434e-08	88	tags=85%, list=6%, signal=81%	ATP5F1E/ATP5MG/ATP5ME/ATP5MC2/ATP5MC3/ATP5PF/ATP5MF/ATP5F1B/MT-ATP6/ATP5PO/ATP5PD/ATP5MC1/ATP5F1C/ATP5F1D/MT-ATP8/ATP5F1A/ATP5PB
GOBP_ATP_SYNTHESIS_COUPLED_PROTON_TRANSPORT	GOBP_ATP_SYNTHESIS_COUPLED_PROTON_TRANSPORT	GOBP_ATP_SYNTHESIS_COUPLED_PROTON_TRANSPORT	17	0.952508	3.21952	1e-10	2.47234e-08	2.44434e-08	88	tags=100%, list=6%, signal=95%	ATP5F1E/ATP5MG/ATP5ME/ATP5MC2/ATP5MC3/ATP5PF/ATP5MF/ATP5F1B/MT-ATP6/ATP5PO/ATP5PD/ATP5MC1/ATP5F1C/ATP5F1D/MT-ATP8/ATP5F1A/ATP5PB
GOCC_PROTON_TRANSPORTING_ATP_SYNTHASE_COMPLEX	GOCC_PROTON_TRANSPORTING_ATP_SYNTHASE_COMPLEX	GOCC_PROTON_TRANSPORTING_ATP_SYNTHASE_COMPLEX	17	0.952508	3.21952	1e-10	2.47234e-08	2.44434e-08	88	tags=100%, list=6%, signal=95%	ATP5F1E/ATP5MG/ATP5ME/ATP5MC2/ATP5MC3/ATP5PF/ATP5MF/ATP5F1B/MT-ATP6/ATP5PO/ATP5PD/ATP5MC1/ATP5F1C/ATP5F1D/MT-ATP8/ATP5F1A/ATP5PB
GOBP_PROTON_TRANSMEMBRANE_TRANSPORT	GOBP_PROTON_TRANSMEMBRANE_TRANSPORT	GOBP_PROTON_TRANSMEMBRANE_TRANSPORT	38	0.777937	3.2113	1e-10	2.47234e-08	2.44434e-08	140	tags=58%, list=9%, signal=54%	ATP5F1E/ATP5MG/ATP5ME/ATP5MC2/ATP5MC3/ATP5PF/ATP5MF/ATP5F1B/MT-ATP6/ATP5PO/ATP5PD/ATP5MC1/ATP5F1C/ATP5F1D/MT-ATP8/ATP5F1A/MT-CYB/ATP5PB/MT-CO3/MT-CO2/UQCR10/ACTN4
GOMF_PROTON_TRANSMEMBRANE_TRANSPORTER_ACTIVITY	GOMF_PROTON_TRANSMEMBRANE_TRANSPORTER_ACTIVITY	GOMF_PROTON_TRANSMEMBRANE_TRANSPORTER_ACTIVITY	31	0.827422	3.20504	1e-10	2.47234e-08	2.44434e-08	138	tags=68%, list=9%, signal=63%	ATP5F1E/ATP5MG/ATP5ME/ATP5MC2/ATP5MC3/ATP5PF/ATP5MF/ATP5F1B/MT-ATP6/ATP5PO/ATP5PD/ATP5MC1/ATP5F1C/ATP5F1D/MT-ATP8/ATP5F1A/MT-CYB/ATP5PB/MT-CO3/MT-CO2/UQCR10
GOMF_INORGANIC_MOLECULAR_ENTITY_TRANSMEMBRANE_TRANSPORTER_ACTIVITY	GOMF_INORGANIC_MOLECULAR_ENTITY_TRANSMEMBRANE_TRANSPORTER_ACTIVITY	GOMF_INORGANIC_MOLECULAR_ENTITY_TRANSMEMBRANE_TRANSPORTER_ACTIVITY	48	0.729976	3.17168	1e-10	2.47234e-08	2.44434e-08	138	tags=50%, list=9%, signal=47%	ATP5F1E/ATP5MG/ATP5ME/ATP5MC2/ATP5MC3/ATP5PF/ATP5MF/ATP5F1B/MT-ATP6/ATP5PO/ATP5PD/ATP5MC1/ATP5F1C/ATP5F1D/MT-ATP8/ATP5F1A/SLC26A2/CLDN4/MT-CYB/ATP5PB/MT-CO3/MT-CO2/ABCC3/UQCR10
GOMF_ION_TRANSMEMBRANE_TRANSPORTER_ACTIVITY	GOMF_ION_TRANSMEMBRANE_TRANSPORTER_ACTIVITY	GOMF_ION_TRANSMEMBRANE_TRANSPORTER_ACTIVITY	54	0.699658	3.13932	1e-10	2.47234e-08	2.44434e-08	179	tags=50%, list=12%, signal=46%	ATP5F1E/ATP5MG/ATP5ME/ATP5MC2/ATP5MC3/ATP5PF/ATP5MF/ATP5F1B/MT-ATP6/ATP5PO/ATP5PD/ATP5MC1/ATP5F1C/ATP5F1D/MT-ATP8/ATP5F1A/SLC26A2/CLDN4/MT-CYB/ATP5PB/MT-CO3/MT-CO2/ABCC3/UQCR10/SLC44A4/SLC40A1/S100A6
GOCC_INNER_MITOCHONDRIAL_MEMBRANE_PROTEIN_COMPLEX	GOCC_INNER_MITOCHONDRIAL_MEMBRANE_PROTEIN_COMPLEX	GOCC_INNER_MITOCHONDRIAL_MEMBRANE_PROTEIN_COMPLEX	56	0.690713	3.13093	1e-10	2.47234e-08	2.44434e-08	138	tags=46%, list=9%, signal=44%	ATP5F1E/ATP5MG/ATP5ME/ATP5MC2/MT-ND3/ATP5MC3/ATP5PF/ATP5MF/ATP5F1B/MT-ATP6/ATP5PO/ATP5PD/ATP5MC1/ATP5F1C/ATP5F1D/MT-ATP8/ATP5F1A/MT-ND4L/MT-CYB/ATP5PB/MT-CO3/C15orf48/MT-ND1/MT-CO2/MT-ND6/UQCR10
GOMF_CATION_TRANSMEMBRANE_TRANSPORTER_ACTIVITY	GOMF_CATION_TRANSMEMBRANE_TRANSPORTER_ACTIVITY	GOMF_CATION_TRANSMEMBRANE_TRANSPORTER_ACTIVITY	42	0.739852	3.10493	1e-10	2.47234e-08	2.44434e-08	166	tags=55%, list=11%, signal=50%	ATP5F1E/ATP5MG/ATP5ME/ATP5MC2/ATP5MC3/ATP5PF/ATP5MF/ATP5F1B/MT-ATP6/ATP5PO/ATP5PD/ATP5MC1/ATP5F1C/ATP5F1D/MT-ATP8/ATP5F1A/MT-CYB/ATP5PB/MT-CO3/MT-CO2/UQCR10/SLC44A4/SLC40A1
GOMF_PASSIVE_TRANSMEMBRANE_TRANSPORTER_ACTIVITY	GOMF_PASSIVE_TRANSMEMBRANE_TRANSPORTER_ACTIVITY	GOMF_PASSIVE_TRANSMEMBRANE_TRANSPORTER_ACTIVITY	22	0.864275	3.10002	1e-10	2.47234e-08	2.44434e-08	88	tags=68%, list=6%, signal=65%	ATP5F1E/ATP5MG/ATP5ME/ATP5PF/ATP5MF/ATP5F1B/MT-ATP6/ATP5PO/ATP5PD/ATP5F1C/ATP5F1D/MT-ATP8/ATP5F1A/CLDN4/ATP5PB
GOBP_MITOCHONDRIAL_TRANSPORT	GOBP_MITOCHONDRIAL_TRANSPORT	GOBP_MITOCHONDRIAL_TRANSPORT	34	0.766194	3.07427	1e-10	2.47234e-08	2.44434e-08	88	tags=44%, list=6%, signal=43%	ATP5F1E/ATP5MG/ATP5ME/ATP5IF1/ATP5PF/ATP5MF/ATP5F1B/MT-ATP6/ATP5PO/ATP5PD/ATP5F1C/ATP5F1D/MT-ATP8/ATP5F1A/ATP5PB
GOBP_RIBOSE_PHOSPHATE_BIOSYNTHETIC_PROCESS	GOBP_RIBOSE_PHOSPHATE_BIOSYNTHETIC_PROCESS	GOBP_RIBOSE_PHOSPHATE_BIOSYNTHETIC_PROCESS	27	0.818025	3.06395	1e-10	2.47234e-08	2.44434e-08	112	tags=70%, list=7%, signal=66%	ATP5F1E/ATP5MG/ATP5ME/ATP5MC2/ATP5MC3/ATP5PF/ATP5MF/ATP5F1B/MT-ATP6/ATP5PO/ATP5PD/ATP5MC1/ATP5F1C/ATP5F1D/MT-ATP8/ATP5F1A/SLC26A2/ATP5PB/MT-CO2
GOMF_LIGASE_ACTIVITY	GOMF_LIGASE_ACTIVITY	GOMF_LIGASE_ACTIVITY	17	0.906082	3.06259	1e-10	2.47234e-08	2.44434e-08	88	tags=82%, list=6%, signal=78%	ATP5F1E/ATP5MG/ATP5ME/ATP5PF/ATP5MF/ATP5F1B/MT-ATP6/ATP5PO/ATP5PD/ATP5F1C/ATP5F1D/MT-ATP8/ATP5F1A/ATP5PB
GOBP_ATP_BIOSYNTHETIC_PROCESS	GOBP_ATP_BIOSYNTHETIC_PROCESS	GOBP_ATP_BIOSYNTHETIC_PROCESS	22	0.848574	3.04371	1e-10	2.47234e-08	2.44434e-08	112	tags=82%, list=7%, signal=77%	ATP5F1E/ATP5MG/ATP5ME/ATP5MC2/ATP5MC3/ATP5PF/ATP5MF/ATP5F1B/MT-ATP6/ATP5PO/ATP5PD/ATP5MC1/ATP5F1C/ATP5F1D/MT-ATP8/ATP5F1A/ATP5PB/MT-CO2
GOBP_RIBONUCLEOSIDE_TRIPHOSPHATE_METABOLIC_PROCESS	GOBP_RIBONUCLEOSIDE_TRIPHOSPHATE_METABOLIC_PROCESS	GOBP_RIBONUCLEOSIDE_TRIPHOSPHATE_METABOLIC_PROCESS	24	0.829412	3.02532	1e-10	2.47234e-08	2.44434e-08	112	tags=75%, list=7%, signal=71%	ATP5F1E/ATP5MG/ATP5ME/ATP5MC2/ATP5MC3/ATP5PF/ATP5MF/ATP5F1B/MT-ATP6/ATP5PO/ATP5PD/ATP5MC1/ATP5F1C/ATP5F1D/MT-ATP8/ATP5F1A/ATP5PB/MT-CO2
GOBP_NUCLEOSIDE_TRIPHOSPHATE_BIOSYNTHETIC_PROCESS	GOBP_NUCLEOSIDE_TRIPHOSPHATE_BIOSYNTHETIC_PROCESS	GOBP_NUCLEOSIDE_TRIPHOSPHATE_BIOSYNTHETIC_PROCESS	24	0.829234	3.02467	1e-10	2.47234e-08	2.44434e-08	112	tags=75%, list=7%, signal=71%	ATP5F1E/ATP5MG/ATP5ME/ATP5MC2/ATP5MC3/ATP5PF/ATP5MF/ATP5F1B/MT-ATP6/ATP5PO/ATP5PD/ATP5MC1/ATP5F1C/ATP5F1D/MT-ATP8/ATP5F1A/ATP5PB/MT-CO2
GOMF_CATION_CHANNEL_ACTIVITY	GOMF_CATION_CHANNEL_ACTIVITY	GOMF_CATION_CHANNEL_ACTIVITY	16	0.919821	3.02135	1e-10	2.47234e-08	2.44434e-08	88	tags=88%, list=6%, signal=83%	ATP5F1E/ATP5MG/ATP5ME/ATP5PF/ATP5MF/ATP5F1B/MT-ATP6/ATP5PO/ATP5PD/ATP5F1C/ATP5F1D/MT-ATP8/ATP5F1A/ATP5PB
GOBP_RIBONUCLEOSIDE_TRIPHOSPHATE_BIOSYNTHETIC_PROCESS	GOBP_RIBONUCLEOSIDE_TRIPHOSPHATE_BIOSYNTHETIC_PROCESS	GOBP_RIBONUCLEOSIDE_TRIPHOSPHATE_BIOSYNTHETIC_PROCESS	23	0.84136	3.01828	1e-10	2.47234e-08	2.44434e-08	112	tags=78%, list=7%, signal=74%	ATP5F1E/ATP5MG/ATP5ME/ATP5MC2/ATP5MC3/ATP5PF/ATP5MF/ATP5F1B/MT-ATP6/ATP5PO/ATP5PD/ATP5MC1/ATP5F1C/ATP5F1D/MT-ATP8/ATP5F1A/ATP5PB/MT-CO2
GOBP_MITOCHONDRIAL_TRANSMEMBRANE_TRANSPORT	GOBP_MITOCHONDRIAL_TRANSMEMBRANE_TRANSPORT	GOBP_MITOCHONDRIAL_TRANSMEMBRANE_TRANSPORT	24	0.82653	3.01481	1e-10	2.47234e-08	2.44434e-08	88	tags=58%, list=6%, signal=56%	ATP5F1E/ATP5MG/ATP5ME/ATP5PF/ATP5MF/ATP5F1B/MT-ATP6/ATP5PO/ATP5PD/ATP5F1C/ATP5F1D/MT-ATP8/ATP5F1A/ATP5PB
GOBP_NUCLEOSIDE_TRIPHOSPHATE_METABOLIC_PROCESS	GOBP_NUCLEOSIDE_TRIPHOSPHATE_METABOLIC_PROCESS	GOBP_NUCLEOSIDE_TRIPHOSPHATE_METABOLIC_PROCESS	27	0.797392	2.98667	1e-10	2.47234e-08	2.44434e-08	112	tags=67%, list=7%, signal=63%	ATP5F1E/ATP5MG/ATP5ME/ATP5MC2/ATP5MC3/ATP5PF/ATP5MF/ATP5F1B/MT-ATP6/ATP5PO/ATP5PD/ATP5MC1/ATP5F1C/ATP5F1D/MT-ATP8/ATP5F1A/ATP5PB/MT-CO2
GOBP_PURINE_CONTAINING_COMPOUND_BIOSYNTHETIC_PROCESS	GOBP_PURINE_CONTAINING_COMPOUND_BIOSYNTHETIC_PROCESS	GOBP_PURINE_CONTAINING_COMPOUND_BIOSYNTHETIC_PROCESS	28	0.79206	2.98141	1e-10	2.47234e-08	2.44434e-08	112	tags=68%, list=7%, signal=64%	ATP5F1E/ATP5MG/ATP5ME/ATP5MC2/ATP5MC3/ATP5PF/ATP5MF/ATP5F1B/MT-ATP6/ATP5PO/ATP5PD/ATP5MC1/ATP5F1C/ATP5F1D/MT-ATP8/ATP5F1A/SLC26A2/ATP5PB/MT-CO2
GOCC_MITOCHONDRIAL_PROTEIN_CONTAINING_COMPLEX	GOCC_MITOCHONDRIAL_PROTEIN_CONTAINING_COMPLEX	GOCC_MITOCHONDRIAL_PROTEIN_CONTAINING_COMPLEX	69	0.631793	2.98047	1e-10	2.47234e-08	2.44434e-08	138	tags=38%, list=9%, signal=36%	ATP5F1E/ATP5MG/ATP5ME/ATP5MC2/MT-ND3/ATP5MC3/ATP5PF/ATP5MF/ATP5F1B/MT-ATP6/ATP5PO/ATP5PD/ATP5MC1/ATP5F1C/ATP5F1D/MT-ATP8/ATP5F1A/MT-ND4L/MT-CYB/ATP5PB/MT-CO3/C15orf48/MT-ND1/MT-CO2/MT-ND6/UQCR10
GOBP_RIBOSE_PHOSPHATE_METABOLIC_PROCESS	GOBP_RIBOSE_PHOSPHATE_METABOLIC_PROCESS	GOBP_RIBOSE_PHOSPHATE_METABOLIC_PROCESS	36	0.734739	2.97521	1.4573e-10	3.32035e-08	3.28275e-08	112	tags=53%, list=7%, signal=50%	ATP5F1E/ATP5MG/ATP5ME/ATP5MC2/ATP5MC3/ATP5PF/ATP5MF/ATP5F1B/MT-ATP6/ATP5PO/ATP5PD/ATP5MC1/ATP5F1C/ATP5F1D/MT-ATP8/ATP5F1A/SLC26A2/ATP5PB/MT-CO2
GOBP_ORGANOPHOSPHATE_BIOSYNTHETIC_PROCESS	GOBP_ORGANOPHOSPHATE_BIOSYNTHETIC_PROCESS	GOBP_ORGANOPHOSPHATE_BIOSYNTHETIC_PROCESS	45	0.697052	2.97316	1e-10	2.47234e-08	2.44434e-08	88	tags=42%, list=6%, signal=41%	PLCG2/ATP5F1E/ATP5MG/ATP5ME/ATP5MC2/ATP5MC3/ATP5PF/ATP5MF/ATP5F1B/MT-ATP6/ATP5PO/ATP5PD/ATP5MC1/ATP5F1C/ATP5F1D/MT-ATP8/ATP5F1A/SLC26A2/ATP5PB
GOBP_MITOCHONDRIAL_ATP_SYNTHESIS_COUPLED_PROTON_TRANSPORT	GOBP_MITOCHONDRIAL_ATP_SYNTHESIS_COUPLED_PROTON_TRANSPORT	GOBP_MITOCHONDRIAL_ATP_SYNTHESIS_COUPLED_PROTON_TRANSPORT	14	0.950601	2.97146	1e-10	2.47234e-08	2.44434e-08	88	tags=100%, list=6%, signal=95%	ATP5F1E/ATP5MG/ATP5ME/ATP5PF/ATP5MF/ATP5F1B/MT-ATP6/ATP5PO/ATP5PD/ATP5F1C/ATP5F1D/MT-ATP8/ATP5F1A/ATP5PB
GOMF_PROTON_CHANNEL_ACTIVITY	GOMF_PROTON_CHANNEL_ACTIVITY	GOMF_PROTON_CHANNEL_ACTIVITY	14	0.950601	2.97146	1e-10	2.47234e-08	2.44434e-08	88	tags=100%, list=6%, signal=95%	ATP5F1E/ATP5MG/ATP5ME/ATP5PF/ATP5MF/ATP5F1B/MT-ATP6/ATP5PO/ATP5PD/ATP5F1C/ATP5F1D/MT-ATP8/ATP5F1A/ATP5PB
GOMF_PROTON_TRANSPORTING_ATP_SYNTHASE_ACTIVITY_ROTATIONAL_MECHANISM	GOMF_PROTON_TRANSPORTING_ATP_SYNTHASE_ACTIVITY_ROTATIONAL_MECHANISM	GOMF_PROTON_TRANSPORTING_ATP_SYNTHASE_ACTIVITY_ROTATIONAL_MECHANISM	14	0.950601	2.97146	1e-10	2.47234e-08	2.44434e-08	88	tags=100%, list=6%, signal=95%	ATP5F1E/ATP5MG/ATP5ME/ATP5PF/ATP5MF/ATP5F1B/MT-ATP6/ATP5PO/ATP5PD/ATP5F1C/ATP5F1D/MT-ATP8/ATP5F1A/ATP5PB
GOBP_NUCLEOSIDE_PHOSPHATE_BIOSYNTHETIC_PROCESS	GOBP_NUCLEOSIDE_PHOSPHATE_BIOSYNTHETIC_PROCESS	GOBP_NUCLEOSIDE_PHOSPHATE_BIOSYNTHETIC_PROCESS	30	0.771313	2.96124	1e-10	2.47234e-08	2.44434e-08	112	tags=63%, list=7%, signal=60%	ATP5F1E/ATP5MG/ATP5ME/ATP5MC2/ATP5MC3/ATP5PF/ATP5MF/ATP5F1B/MT-ATP6/ATP5PO/ATP5PD/ATP5MC1/ATP5F1C/ATP5F1D/MT-ATP8/ATP5F1A/SLC26A2/ATP5PB/MT-CO2
GOBP_PURINE_CONTAINING_COMPOUND_METABOLIC_PROCESS	GOBP_PURINE_CONTAINING_COMPOUND_METABOLIC_PROCESS	GOBP_PURINE_CONTAINING_COMPOUND_METABOLIC_PROCESS	38	0.714752	2.95048	2.33182e-10	5.01774e-08	4.96092e-08	112	tags=50%, list=7%, signal=47%	ATP5F1E/ATP5MG/ATP5ME/ATP5MC2/ATP5MC3/ATP5PF/ATP5MF/ATP5F1B/MT-ATP6/ATP5PO/ATP5PD/ATP5MC1/ATP5F1C/ATP5F1D/MT-ATP8/ATP5F1A/SLC26A2/ATP5PB/MT-CO2
GOBP_AEROBIC_RESPIRATION	GOBP_AEROBIC_RESPIRATION	GOBP_AEROBIC_RESPIRATION	56	0.650098	2.94682	1e-10	2.47234e-08	2.44434e-08	138	tags=41%, list=9%, signal=39%	ATP5F1E/ATP5MG/ATP5ME/MT-ND3/ATP5PF/ATP5MF/ATP5F1B/MT-ATP6/NOP53/ATP5PO/ATP5PD/ATP5F1C/ATP5F1D/MT-ATP8/ATP5F1A/MT-ND4L/MT-CYB/ATP5PB/MT-CO3/MT-ND1/MT-CO2/MT-ND6/UQCR10
GOBP_ATP_METABOLIC_PROCESS	GOBP_ATP_METABOLIC_PROCESS	GOBP_ATP_METABOLIC_PROCESS	66	0.627711	2.94443	1e-10	2.47234e-08	2.44434e-08	138	tags=39%, list=9%, signal=37%	ATP5F1E/ATP5MG/ATP5ME/ATP5MC2/ATP5IF1/MT-ND3/ATP5MC3/ATP5PF/ATP5MF/ATP5F1B/MT-ATP6/ATP5PO/ATP5PD/ATP5MC1/ATP5F1C/ATP5F1D/MT-ATP8/ATP5F1A/MT-ND4L/MT-CYB/ATP5PB/MT-CO3/MT-ND1/MT-CO2/MT-ND6/UQCR10
GOBP_OXIDATIVE_PHOSPHORYLATION	GOBP_OXIDATIVE_PHOSPHORYLATION	GOBP_OXIDATIVE_PHOSPHORYLATION	50	0.667818	2.93706	1.96278e-10	4.38606e-08	4.33639e-08	138	tags=44%, list=9%, signal=41%	ATP5F1E/ATP5MG/ATP5ME/MT-ND3/ATP5PF/ATP5MF/ATP5F1B/MT-ATP6/ATP5PO/ATP5PD/ATP5F1C/ATP5F1D/MT-ATP8/ATP5F1A/MT-ND4L/MT-CYB/ATP5PB/MT-CO3/MT-ND1/MT-CO2/MT-ND6/UQCR10
GOBP_INORGANIC_ION_TRANSMEMBRANE_TRANSPORT	GOBP_INORGANIC_ION_TRANSMEMBRANE_TRANSPORT	GOBP_INORGANIC_ION_TRANSMEMBRANE_TRANSPORT	75	0.617116	2.89884	1e-10	2.47234e-08	2.44434e-08	147	tags=37%, list=10%, signal=35%	PLCG2/ATP5F1E/ATP5MG/ATP5ME/ATP5MC2/ATP5MC3/ATP5PF/ATP5MF/ATP5F1B/MT-ATP6/ATP5PO/ATP5PD/ATP5MC1/ATP5F1C/ATP5F1D/MT-ATP8/ATP5F1A/SLC26A2/AHNAK/MT-CYB/ATP5PB/MT-CO3/AKAP9/MT-CO2/VMP1/UQCR10/ACTN4/PTPRC
GOCC_PROTON_TRANSPORTING_TWO_SECTOR_ATPASE_COMPLEX_PROTON_TRANSPORTING_DOMAIN	GOCC_PROTON_TRANSPORTING_TWO_SECTOR_ATPASE_COMPLEX_PROTON_TRANSPORTING_DOMAIN	GOCC_PROTON_TRANSPORTING_TWO_SECTOR_ATPASE_COMPLEX_PROTON_TRANSPORTING_DOMAIN	14	0.921262	2.87975	1e-10	2.47234e-08	2.44434e-08	88	tags=86%, list=6%, signal=81%	ATP5MG/ATP5ME/ATP5MC2/ATP5MC3/ATP5PF/ATP5MF/MT-ATP6/ATP5PO/ATP5PD/ATP5MC1/MT-ATP8/ATP5PB
GOBP_ORGANOPHOSPHATE_METABOLIC_PROCESS	GOBP_ORGANOPHOSPHATE_METABOLIC_PROCESS	GOBP_ORGANOPHOSPHATE_METABOLIC_PROCESS	65	0.613257	2.8796	1.18925e-10	2.82023e-08	2.78829e-08	152	tags=37%, list=10%, signal=35%	PLCG2/ATP5F1E/ATP5MG/ATP5ME/ATP5MC2/ATP5MC3/ATP5PF/ATP5MF/ATP5F1B/MT-ATP6/ATP5PO/ATP5PD/ATP5MC1/ATP5F1C/ATP5F1D/MT-ATP8/ATP5F1A/SLC26A2/ATP5PB/LDLR/MT-CO2/UGP2/SMG1/SLC44A4
GOBP_NUCLEOBASE_CONTAINING_SMALL_MOLECULE_METABOLIC_PROCESS	GOBP_NUCLEOBASE_CONTAINING_SMALL_MOLECULE_METABOLIC_PROCESS	GOBP_NUCLEOBASE_CONTAINING_SMALL_MOLECULE_METABOLIC_PROCESS	47	0.657939	2.86731	1.47672e-09	2.95853e-07	2.92503e-07	126	tags=43%, list=8%, signal=40%	ATP5F1E/ATP5MG/ATP5ME/ATP5MC2/ATP5MC3/ATP5PF/ATP5MF/ATP5F1B/MT-ATP6/ATP5PO/ATP5PD/ATP5MC1/ATP5F1C/ATP5F1D/MT-ATP8/ATP5F1A/SLC26A2/ATP5PB/MT-CO2/UGP2
GOCC_PROTON_TRANSPORTING_ATP_SYNTHASE_COMPLEX_COUPLING_FACTOR_F_O	GOCC_PROTON_TRANSPORTING_ATP_SYNTHASE_COMPLEX_COUPLING_FACTOR_F_O	GOCC_PROTON_TRANSPORTING_ATP_SYNTHASE_COMPLEX_COUPLING_FACTOR_F_O	12	0.949333	2.86625	1e-10	2.47234e-08	2.44434e-08	88	tags=100%, list=6%, signal=95%	ATP5MG/ATP5ME/ATP5MC2/ATP5MC3/ATP5PF/ATP5MF/MT-ATP6/ATP5PO/ATP5PD/ATP5MC1/MT-ATP8/ATP5PB
GOBP_CELLULAR_RESPIRATION	GOBP_CELLULAR_RESPIRATION	GOBP_CELLULAR_RESPIRATION	63	0.613219	2.85537	6.97506e-10	1.44732e-07	1.43094e-07	138	tags=37%, list=9%, signal=35%	ATP5F1E/ATP5MG/ATP5ME/MT-ND3/ATP5PF/ATP5MF/ATP5F1B/MT-ATP6/NOP53/ATP5PO/ATP5PD/ATP5F1C/ATP5F1D/MT-ATP8/ATP5F1A/MT-ND4L/MT-CYB/ATP5PB/MT-CO3/MT-ND1/MT-CO2/MT-ND6/UQCR10
GOMF_TRANSPORTER_ACTIVITY	GOMF_TRANSPORTER_ACTIVITY	GOMF_TRANSPORTER_ACTIVITY	90	0.57316	2.83977	1e-10	2.47234e-08	2.44434e-08	192	tags=39%, list=13%, signal=36%	ATP5F1E/ATP5MG/ATP5ME/ATP5MC2/MT-ND3/ATP5MC3/FABP1/ATP5PF/ATP5MF/ATP5F1B/MT-ATP6/ATP5PO/ATP5PD/ATP5MC1/ATP5F1C/ATP5F1D/MT-ATP8/ATP5F1A/MT-ND4L/SLC26A2/CLDN4/MT-CYB/ATP5PB/MT-CO3/MT-ND1/MT-CO2/ABCC3/VMP1/MT-ND6/UQCR10/SLC44A4/SLC40A1/S100A6/CDH17/HNRNPA3
GOBP_CARBOHYDRATE_DERIVATIVE_BIOSYNTHETIC_PROCESS	GOBP_CARBOHYDRATE_DERIVATIVE_BIOSYNTHETIC_PROCESS	GOBP_CARBOHYDRATE_DERIVATIVE_BIOSYNTHETIC_PROCESS	46	0.655133	2.82936	1.70032e-09	3.34878e-07	3.31086e-07	112	tags=43%, list=7%, signal=42%	ATP5F1E/ATP5MG/ATP5ME/ATP5MC2/ATP5MC3/ATP5PF/ATP5MF/ATP5F1B/MT-ATP6/ATP5PO/ATP5PD/ATP5MC1/ATP5F1C/ATP5F1D/MT-ATP8/ATP5F1A/SLC26A2/ATP5PB/OGA/MT-CO2
GOBP_ION_TRANSMEMBRANE_TRANSPORT	GOBP_ION_TRANSMEMBRANE_TRANSPORT	GOBP_ION_TRANSMEMBRANE_TRANSPORT	89	0.566953	2.81328	1e-10	2.47234e-08	2.44434e-08	179	tags=35%, list=12%, signal=33%	PLCG2/ATP5F1E/ATP5MG/ATP5ME/ATP5MC2/ATP5MC3/ATP5PF/ATP5MF/ATP5F1B/MT-ATP6/ATP5PO/ATP5PD/ATP5MC1/ATP5F1C/ATP5F1D/MT-ATP8/ATP5F1A/SLC26A2/AHNAK/MT-CYB/ATP5PB/MT-CO3/AKAP9/MT-CO2/VMP1/UQCR10/ACTN4/PTPRC/SLC44A4/SLC40A1/S100A6
GOBP_CATION_TRANSMEMBRANE_TRANSPORT	GOBP_CATION_TRANSMEMBRANE_TRANSPORT	GOBP_CATION_TRANSMEMBRANE_TRANSPORT	81	0.586122	2.81319	1.36247e-10	3.16637e-08	3.13052e-08	166	tags=36%, list=11%, signal=34%	PLCG2/ATP5F1E/ATP5MG/ATP5ME/ATP5MC2/ATP5MC3/ATP5PF/ATP5MF/ATP5F1B/MT-ATP6/ATP5PO/ATP5PD/ATP5MC1/ATP5F1C/ATP5F1D/MT-ATP8/ATP5F1A/AHNAK/MT-CYB/ATP5PB/MT-CO3/AKAP9/MT-CO2/VMP1/UQCR10/ACTN4/PTPRC/SLC44A4/SLC40A1
GOBP_ENERGY_DERIVATION_BY_OXIDATION_OF_ORGANIC_COMPOUNDS	GOBP_ENERGY_DERIVATION_BY_OXIDATION_OF_ORGANIC_COMPOUNDS	GOBP_ENERGY_DERIVATION_BY_OXIDATION_OF_ORGANIC_COMPOUNDS	73	0.590825	2.79188	2.8857e-10	6.0967e-08	6.02767e-08	138	tags=34%, list=9%, signal=33%	ATP5F1E/ATP5MG/ATP5ME/MT-ND3/ATP5PF/ATP5MF/ATP5F1B/MT-ATP6/NOP53/ATP5PO/ATP5PD/ATP5F1C/ATP5F1D/MT-ATP8/ATP5F1A/MT-ND4L/MT-CYB/SELENOS/ATP5PB/MT-CO3/MT-ND1/MT-CO2/MT-ND6/UGP2/UQCR10
GOCC_ORGANELLE_INNER_MEMBRANE	GOCC_ORGANELLE_INNER_MEMBRANE	GOCC_ORGANELLE_INNER_MEMBRANE	86	0.569658	2.79113	1e-10	2.47234e-08	2.44434e-08	138	tags=33%, list=9%, signal=31%	ATP5F1E/ATP5MG/ATP5ME/ATP5MC2/MT-ND3/ATP5MC3/ATP5PF/ATP5MF/ATP5F1B/MT-ATP6/ATP5PO/ATP5PD/ATP5MC1/ATP5F1C/ATP5F1D/MT-ATP8/ATP5F1A/MT-ND4L/LGALS3/MT-CYB/ATP5PB/MT-CO3/C15orf48/MT-ND1/MT-CO2/STMP1/MT-ND6/UQCR10
GOBP_TRANSMEMBRANE_TRANSPORT	GOBP_TRANSMEMBRANE_TRANSPORT	GOBP_TRANSMEMBRANE_TRANSPORT	111	0.529559	2.77422	1.15682e-10	2.80048e-08	2.76877e-08	185	tags=32%, list=12%, signal=31%	PLCG2/ATP5F1E/ATP5MG/ATP5ME/ATP5MC2/ATP5MC3/ATP5PF/ATP5MF/ATP5F1B/MT-ATP6/ATP5PO/ATP5PD/ATP5MC1/ATP5F1C/ATP5F1D/MT-ATP8/ATP5F1A/SLC26A2/CA2/AHNAK/MT-CYB/SELENOS/ATP5PB/MT-CO3/AKAP9/MT-CO2/THBS1/ABCC3/VMP1/UQCR10/ACTN4/PTPRC/SLC44A4/SLC40A1/S100A6/CDH17
GOCC_MITOCHONDRIAL_PROTON_TRANSPORTING_ATP_SYNTHASE_COMPLEX_COUPLING_FACTOR_F_O	GOCC_MITOCHONDRIAL_PROTON_TRANSPORTING_ATP_SYNTHASE_COMPLEX_COUPLING_FACTOR_F_O	GOCC_MITOCHONDRIAL_PROTON_TRANSPORTING_ATP_SYNTHASE_COMPLEX_COUPLING_FACTOR_F_O	10	0.948069	2.71563	1e-10	2.47234e-08	2.44434e-08	88	tags=100%, list=6%, signal=95%	ATP5MG/ATP5ME/ATP5MC2/ATP5MC3/ATP5PF/ATP5PO/ATP5PD/ATP5MC1/MT-ATP8/ATP5PB
GOBP_CATION_TRANSPORT	GOBP_CATION_TRANSPORT	GOBP_CATION_TRANSPORT	109	0.499962	2.59997	2.90383e-09	5.53156e-07	5.46893e-07	152	tags=28%, list=10%, signal=27%	PLCG2/ATP5F1E/ATP5MG/SELENOK/ATP5ME/ATP5MC2/ATP5MC3/ATP5PF/ATP5MF/ATP5F1B/MT-ATP6/ATP5PO/ATP5PD/ATP5MC1/ATP5F1C/ATP5F1D/MT-ATP8/ATP5F1A/LGALS3/AHNAK/MT-CYB/ATP5PB/MT-CO3/AKAP9/MT-CO2/VMP1/UQCR10/ACTN4/PTPRC/SLC44A4
GOBP_GENERATION_OF_PRECURSOR_METABOLITES_AND_ENERGY	GOBP_GENERATION_OF_PRECURSOR_METABOLITES_AND_ENERGY	GOBP_GENERATION_OF_PRECURSOR_METABOLITES_AND_ENERGY	87	0.526194	2.58761	7.77676e-09	1.39025e-06	1.3745e-06	138	tags=30%, list=9%, signal=29%	ATP5F1E/ATP5MG/ATP5ME/ATP5IF1/MT-ND3/ATP5PF/ATP5MF/ATP5F1B/MT-ATP6/NOP53/ATP5PO/ATP5PD/ATP5F1C/ATP5F1D/MT-ATP8/ATP5F1A/MT-ND4L/MT-CYB/SELENOS/ATP5PB/MT-CO3/MT-ND1/MT-CO2/MT-ND6/UGP2/UQCR10
GOBP_ION_TRANSPORT	GOBP_ION_TRANSPORT	GOBP_ION_TRANSPORT	124	0.490051	2.57732	1.27822e-09	2.60578e-07	2.57627e-07	152	tags=27%, list=10%, signal=27%	PLCG2/ATP5F1E/ATP5MG/SELENOK/ATP5ME/ATP5MC2/ATP5MC3/ATP5PF/ATP5MF/ATP5F1B/MT-ATP6/ATP5PO/ATP5PD/ATP5MC1/ATP5F1C/ATP5F1D/MT-ATP8/ATP5F1A/SLC26A2/LGALS3/CA2/AHNAK/CLDN4/MT-CYB/ATP5PB/MT-CO3/AKAP9/MT-CO2/ABCC3/VMP1/UQCR10/ACTN4/PTPRC/SLC44A4
GOCC_MITOCHONDRIAL_ENVELOPE	GOCC_MITOCHONDRIAL_ENVELOPE	GOCC_MITOCHONDRIAL_ENVELOPE	120	0.478623	2.52481	4.57787e-09	8.31169e-07	8.21757e-07	122	tags=23%, list=8%, signal=23%	ATP5F1E/ATP5MG/ATP5ME/ATP5MC2/MT-ND3/ATP5MC3/ATP5PF/ATP5MF/ATP5F1B/MT-ATP6/ATP5PO/ATP5PD/ATP5MC1/ATP5F1C/ATP5F1D/MT-ATP8/ATP5F1A/TXNIP/MT-ND4L/LGALS3/MT-CYB/ATP5PB/MT-CO3/C15orf48/MT-ND1/MT-CO2/STMP1/MT-ND6
GOBP_CARBOHYDRATE_DERIVATIVE_METABOLIC_PROCESS	GOBP_CARBOHYDRATE_DERIVATIVE_METABOLIC_PROCESS	GOBP_CARBOHYDRATE_DERIVATIVE_METABOLIC_PROCESS	72	0.5304	2.50244	2.2619e-07	3.60045e-05	3.55968e-05	126	tags=31%, list=8%, signal=29%	ATP5F1E/ATP5MG/ATP5ME/ATP5MC2/ATP5MC3/ATP5PF/ATP5MF/ATP5F1B/MT-ATP6/ATP5PO/ATP5PD/ATP5MC1/ATP5F1C/ATP5F1D/MT-ATP8/ATP5F1A/CEMIP2/SLC26A2/ATP5PB/OGA/MT-CO2/UGP2
GOBP_SMALL_MOLECULE_METABOLIC_PROCESS	GOBP_SMALL_MOLECULE_METABOLIC_PROCESS	GOBP_SMALL_MOLECULE_METABOLIC_PROCESS	117	0.472425	2.48305	3.70918e-09	6.84137e-07	6.7639e-07	126	tags=24%, list=8%, signal=24%	PLCG2/ATP5F1E/ATP5MG/ATP5ME/ATP5MC2/TFF3/ATP5MC3/FABP1/ATP5PF/ATP5MF/ATP5F1B/MT-ATP6/PCK1/ATP5PO/ATP5PD/ATP5MC1/ATP5F1C/ATP5F1D/MT-ATP8/ATP5F1A/SLC26A2/CA2/SELENOS/ATP5PB/LDLR/MT-CO2/CYP3A5/UGP2
GOCC_PROTON_TRANSPORTING_TWO_SECTOR_ATPASE_COMPLEX_CATALYTIC_DOMAIN	GOCC_PROTON_TRANSPORTING_TWO_SECTOR_ATPASE_COMPLEX_CATALYTIC_DOMAIN	GOCC_PROTON_TRANSPORTING_TWO_SECTOR_ATPASE_COMPLEX_CATALYTIC_DOMAIN	7	0.945613	2.38184	1.23112e-08	2.13516e-06	2.11098e-06	52	tags=86%, list=3%, signal=83%	ATP5F1E/ATP5F1B/ATP5PO/ATP5F1C/ATP5F1D/ATP5F1A
GOCC_PROTON_TRANSPORTING_ATP_SYNTHASE_COMPLEX_CATALYTIC_CORE_F_1	GOCC_PROTON_TRANSPORTING_ATP_SYNTHASE_COMPLEX_CATALYTIC_CORE_F_1	GOCC_PROTON_TRANSPORTING_ATP_SYNTHASE_COMPLEX_CATALYTIC_CORE_F_1	6	0.969456	2.31889	9.18037e-09	1.6163e-06	1.598e-06	52	tags=100%, list=3%, signal=97%	ATP5F1E/ATP5F1B/ATP5PO/ATP5F1C/ATP5F1D/ATP5F1A
GOMF_PROTEIN_TYROSINE_KINASE_BINDING	GOMF_PROTEIN_TYROSINE_KINASE_BINDING	GOMF_PROTEIN_TYROSINE_KINASE_BINDING	12	0.746684	2.25441	0.000285406	0.0318886	0.0315275	3	tags=17%, list=0%, signal=17%	PLCG2/RACK1
GOCC_MITOCHONDRION	GOCC_MITOCHONDRION	GOCC_MITOCHONDRION	189	0.395022	2.2348	3.79746e-08	6.39514e-06	6.32273e-06	122	tags=17%, list=8%, signal=18%	RACK1/ATP5F1E/ATP5MG/ATP5ME/ATP5MC2/ATP5IF1/MT-ND3/ATP5MC3/ATP5PF/ATP5MF/ATP5F1B/SOX4/MT-ATP6/PCK1/CSKMT/ATP5PO/ATP5PD/ATP5MC1/ATP5F1C/ATP5F1D/MT-ATP8/ATP5F1A/TXNIP/MT-ND4L/LGALS3/MT-CYB/ATP5PB/MT-CO3/C15orf48/MT-ND1/MT-CO2/STMP1/MT-ND6
HP_VITILIGO	HP_VITILIGO	HP_VITILIGO	11	0.730411	2.16837	0.00178822	0.152787	0.151057	159	tags=55%, list=11%, signal=49%	PLCG2/MT-CO3/MT-ND1/MT-CO2/MT-ND6/KANSL1
GOBP_CELLULAR_LIPID_CATABOLIC_PROCESS	GOBP_CELLULAR_LIPID_CATABOLIC_PROCESS	GOBP_CELLULAR_LIPID_CATABOLIC_PROCESS	18	0.633132	2.16443	0.00133203	0.119063	0.117715	109	tags=22%, list=7%, signal=21%	PLCG2/FABP1/PCK1/LDLR
HP_OPTIC_NEUROPATHY	HP_OPTIC_NEUROPATHY	HP_OPTIC_NEUROPATHY	16	0.654189	2.14882	0.00168983	0.146536	0.144876	122	tags=50%, list=8%, signal=46%	MT-ND3/MT-ATP6/MT-ND4L/MT-CYB/MT-CO3/LDLR/MT-ND1/MT-ND6
HP_RETINAL_VASCULAR_TORTUOSITY	HP_RETINAL_VASCULAR_TORTUOSITY	HP_RETINAL_VASCULAR_TORTUOSITY	18	0.622114	2.12676	0.00182809	0.155054	0.153298	148	tags=50%, list=10%, signal=46%	MT-ATP6/MT-ND4L/CLDN4/MT-CYB/MT-CO3/BUD23/MT-ND1/MT-ND6/UFD1
GOMF_SCAFFOLD_PROTEIN_BINDING	GOMF_SCAFFOLD_PROTEIN_BINDING	GOMF_SCAFFOLD_PROTEIN_BINDING	10	0.741801	2.1248	0.00166101	0.14512	0.143476	87	tags=40%, list=6%, signal=38%	PLCG2/KRT8/KRT18/DSP
GOCC_ENVELOPE	GOCC_ENVELOPE	GOCC_ENVELOPE	162	0.383987	2.11257	1.81582e-06	0.000285132	0.000281904	122	tags=18%, list=8%, signal=18%	ATP5F1E/ATP5MG/ATP5ME/ATP5MC2/MT-ND3/ATP5MC3/ATP5PF/ATP5MF/ATP5F1B/MT-ATP6/ATP5PO/JPT1/ATP5PD/ATP5MC1/ATP5F1C/ATP5F1D/MT-ATP8/ATP5F1A/TXNIP/MT-ND4L/LGALS3/MT-CYB/ATP5PB/MT-CO3/C15orf48/MT-ND1/MT-CO2/STMP1/MT-ND6
HP_RAGGED_RED_MUSCLE_FIBERS	HP_RAGGED_RED_MUSCLE_FIBERS	HP_RAGGED_RED_MUSCLE_FIBERS	18	0.613584	2.0976	0.00256644	0.194915	0.192708	122	tags=44%, list=8%, signal=41%	MT-ND3/MT-ATP6/MT-ATP8/MT-CYB/MT-CO3/MT-ND1/MT-CO2/MT-ND6
HP_ABNORMAL_RENAL_TUBULE_MORPHOLOGY	HP_ABNORMAL_RENAL_TUBULE_MORPHOLOGY	HP_ABNORMAL_RENAL_TUBULE_MORPHOLOGY	17	0.612806	2.07131	0.00351947	0.245002	0.242228	122	tags=41%, list=8%, signal=38%	MT-ND3/MT-ATP6/CA2/CLDN4/BUD23/MT-ND1/MT-ND6
GOBP_CALCIUM_MEDIATED_SIGNALING	GOBP_CALCIUM_MEDIATED_SIGNALING	GOBP_CALCIUM_MEDIATED_SIGNALING	12	0.685046	2.06831	0.00383769	0.257768	0.254849	8	tags=17%, list=1%, signal=17%	PLCG2/SELENOK
HP_MITOCHONDRIAL_INHERITANCE	HP_MITOCHONDRIAL_INHERITANCE	HP_MITOCHONDRIAL_INHERITANCE	12	0.684556	2.06683	0.00383769	0.257768	0.254849	122	tags=58%, list=8%, signal=54%	MT-ATP6/MT-ND4L/MT-CYB/MT-CO3/MT-ND1/MT-CO2/MT-ND6
HP_LEBER_OPTIC_ATROPHY	HP_LEBER_OPTIC_ATROPHY	HP_LEBER_OPTIC_ATROPHY	9	0.735644	2.04459	0.0037109	0.253651	0.250779	122	tags=67%, list=8%, signal=62%	MT-ATP6/MT-ND4L/MT-CYB/MT-CO3/MT-ND1/MT-ND6
HP_RETINAL_ARTERIAL_TORTUOSITY	HP_RETINAL_ARTERIAL_TORTUOSITY	HP_RETINAL_ARTERIAL_TORTUOSITY	9	0.735644	2.04459	0.0037109	0.253651	0.250779	122	tags=67%, list=8%, signal=62%	MT-ATP6/MT-ND4L/MT-CYB/MT-CO3/MT-ND1/MT-ND6
GOBP_GLYCEROLIPID_BIOSYNTHETIC_PROCESS	GOBP_GLYCEROLIPID_BIOSYNTHETIC_PROCESS	GOBP_GLYCEROLIPID_BIOSYNTHETIC_PROCESS	13	0.656899	2.03588	0.00462018	0.300184	0.296784	152	tags=38%, list=10%, signal=35%	PLCG2/PCK1/LDLR/SMG1/SLC44A4
HP_VENTRICULAR_PREEXCITATION	HP_VENTRICULAR_PREEXCITATION	HP_VENTRICULAR_PREEXCITATION	13	0.654969	2.0299	0.00476802	0.302756	0.299328	122	tags=54%, list=8%, signal=50%	MT-ATP6/MT-ND4L/MT-CYB/MT-CO3/MT-ND1/MT-CO2/MT-ND6
HP_EPISODIC_VOMITING	HP_EPISODIC_VOMITING	HP_EPISODIC_VOMITING	15	0.629109	2.02739	0.00321821	0.233723	0.231076	122	tags=47%, list=8%, signal=43%	MT-ND3/MT-ATP6/MT-CYB/MT-CO3/MT-ND1/MT-CO2/MT-ND6
GOBP_REGULATION_OF_CALCIUM_MEDIATED_SIGNALING	GOBP_REGULATION_OF_CALCIUM_MEDIATED_SIGNALING	GOBP_REGULATION_OF_CALCIUM_MEDIATED_SIGNALING	7	0.803824	2.02469	0.00136877	0.121413	0.120039	8	tags=29%, list=1%, signal=29%	PLCG2/SELENOK
HP_ABNORMAL_CIRCULATING_IGM_LEVEL	HP_ABNORMAL_CIRCULATING_IGM_LEVEL	HP_ABNORMAL_CIRCULATING_IGM_LEVEL	8	0.755962	2.0099	0.00462018	0.300184	0.296784	1	tags=12%, list=0%, signal=13%	PLCG2
GOCC_MEMBRANE_PROTEIN_COMPLEX	GOCC_MEMBRANE_PROTEIN_COMPLEX	GOCC_MEMBRANE_PROTEIN_COMPLEX	161	0.365117	2.00329	1.34124e-05	0.00185538	0.00183437	148	tags=20%, list=10%, signal=20%	ATP5F1E/ATP5MG/ATP5ME/ATP5MC2/MT-ND3/ATP5MC3/ATP5PF/ATP5MF/ATP5F1B/MT-ATP6/ATP5PO/ATP5PD/ATP5MC1/ATP5F1C/ATP5F1D/MT-ATP8/ATP5F1A/MT-ND4L/AHNAK/CLDN4/MT-CYB/SELENOS/ATP5PB/MT-CO3/C15orf48/AKAP9/MT-ND1/MT-CO2/MT-ND6/UQCR10/CTNND1/UFD1
HP_ERYTHEMA	HP_ERYTHEMA	HP_ERYTHEMA	21	0.559809	1.99501	0.00753985	0.409407	0.404771	122	tags=29%, list=8%, signal=27%	PLCG2/DSP/MT-CO3/MT-ND1/MT-CO2/MT-ND6
GOBP_GOLGI_TO_PLASMA_MEMBRANE_PROTEIN_TRANSPORT	GOBP_GOLGI_TO_PLASMA_MEMBRANE_PROTEIN_TRANSPORT	GOBP_GOLGI_TO_PLASMA_MEMBRANE_PROTEIN_TRANSPORT	9	0.717404	1.99389	0.00584186	0.346339	0.342417	204	tags=56%, list=13%, signal=48%	RACK1/KRT18/GOLGA4/GCC2/MACF1
HP_LACTIC_ACIDOSIS	HP_LACTIC_ACIDOSIS	HP_LACTIC_ACIDOSIS	32	0.509421	1.99331	0.0028023	0.211446	0.209052	122	tags=28%, list=8%, signal=26%	ATP5F1E/MT-ND3/PCK1/ATP5F1D/MT-CYB/MT-CO3/MT-ND1/MT-CO2/MT-ND6
HP_ABNORMAL_CIRCULATING_CITRULLINE_CONCENTRATION	HP_ABNORMAL_CIRCULATING_CITRULLINE_CONCENTRATION	HP_ABNORMAL_CIRCULATING_CITRULLINE_CONCENTRATION	8	0.746614	1.98504	0.00550723	0.329866	0.326131	122	tags=62%, list=8%, signal=58%	MT-ND3/MT-ATP6/PCK1/MT-ND1/MT-ND6
HP_LOW_PLASMA_CITRULLINE	HP_LOW_PLASMA_CITRULLINE	HP_LOW_PLASMA_CITRULLINE	8	0.746614	1.98504	0.00550723	0.329866	0.326131	122	tags=62%, list=8%, signal=58%	MT-ND3/MT-ATP6/PCK1/MT-ND1/MT-ND6
HP_VASCULAR_TORTUOSITY	HP_VASCULAR_TORTUOSITY	HP_VASCULAR_TORTUOSITY	10	0.691704	1.9813	0.0074595	0.406945	0.402337	122	tags=60%, list=8%, signal=56%	MT-ATP6/MT-ND4L/MT-CYB/MT-CO3/MT-ND1/MT-ND6
GOBP_POSITIVE_REGULATION_OF_PROTEOLYSIS_INVOLVED_IN_CELLULAR_PROTEIN_CATABOLIC_PROCESS	GOBP_POSITIVE_REGULATION_OF_PROTEOLYSIS_INVOLVED_IN_CELLULAR_PROTEIN_CATABOLIC_PROCESS	GOBP_POSITIVE_REGULATION_OF_PROTEOLYSIS_INVOLVED_IN_CELLULAR_PROTEIN_CATABOLIC_PROCESS	17	0.580798	1.96312	0.00900682	0.4451	0.44006	40	tags=24%, list=3%, signal=23%	RACK1/ELOB/ATP5IF1/NOP53
GOBP_REGULATION_OF_SIGNALING_RECEPTOR_ACTIVITY	GOBP_REGULATION_OF_SIGNALING_RECEPTOR_ACTIVITY	GOBP_REGULATION_OF_SIGNALING_RECEPTOR_ACTIVITY	13	0.633227	1.96252	0.00839455	0.435579	0.430646	267	tags=54%, list=18%, signal=45%	MTRNR2L12/MTRNR2L8/MUC4/AKAP9/MTRNR2L1/GPRC5A/SNX6
HP_ABNORMAL_CIRCULATING_NON_PROTEINOGENIC_AMINO_ACID_CONCENTRATION	HP_ABNORMAL_CIRCULATING_NON_PROTEINOGENIC_AMINO_ACID_CONCENTRATION	HP_ABNORMAL_CIRCULATING_NON_PROTEINOGENIC_AMINO_ACID_CONCENTRATION	9	0.704662	1.95848	0.00849227	0.435579	0.430646	122	tags=56%, list=8%, signal=51%	MT-ND3/MT-ATP6/PCK1/MT-ND1/MT-ND6
GOBP_EXECUTION_PHASE_OF_APOPTOSIS	GOBP_EXECUTION_PHASE_OF_APOPTOSIS	GOBP_EXECUTION_PHASE_OF_APOPTOSIS	7	0.777191	1.95761	0.00337882	0.24087	0.238143	5	tags=29%, list=0%, signal=29%	MTRNR2L12/MTRNR2L8
GOBP_ESTABLISHMENT_OF_PROTEIN_LOCALIZATION_TO_PLASMA_MEMBRANE	GOBP_ESTABLISHMENT_OF_PROTEIN_LOCALIZATION_TO_PLASMA_MEMBRANE	GOBP_ESTABLISHMENT_OF_PROTEIN_LOCALIZATION_TO_PLASMA_MEMBRANE	11	0.6581	1.9537	0.0128973	0.529999	0.523998	204	tags=45%, list=13%, signal=40%	RACK1/KRT18/GOLGA4/GCC2/MACF1
GOBP_REGULATION_OF_PHAGOCYTOSIS	GOBP_REGULATION_OF_PHAGOCYTOSIS	GOBP_REGULATION_OF_PHAGOCYTOSIS	12	0.646481	1.95187	0.00801281	0.421307	0.416536	3	tags=17%, list=0%, signal=17%	PLCG2/RACK1
HP_CENTROCECAL_SCOTOMA	HP_CENTROCECAL_SCOTOMA	HP_CENTROCECAL_SCOTOMA	11	0.657278	1.95126	0.0130447	0.529999	0.523998	122	tags=55%, list=8%, signal=51%	MT-ATP6/MT-ND4L/MT-CYB/MT-CO3/MT-ND1/MT-ND6
HP_MITOCHONDRIAL_RESPIRATORY_CHAIN_DEFECTS	HP_MITOCHONDRIAL_RESPIRATORY_CHAIN_DEFECTS	HP_MITOCHONDRIAL_RESPIRATORY_CHAIN_DEFECTS	11	0.657278	1.95126	0.0130447	0.529999	0.523998	122	tags=55%, list=8%, signal=51%	MT-ATP6/MT-ND4L/MT-CYB/MT-CO3/MT-ND1/MT-ND6
GOMF_PRIMARY_ACTIVE_TRANSMEMBRANE_TRANSPORTER_ACTIVITY	GOMF_PRIMARY_ACTIVE_TRANSMEMBRANE_TRANSPORTER_ACTIVITY	GOMF_PRIMARY_ACTIVE_TRANSMEMBRANE_TRANSPORTER_ACTIVITY	40	0.467546	1.94511	0.00250164	0.191243	0.189078	486	tags=62%, list=32%, signal=44%	MT-ND3/ATP5F1B/MT-ND4L/SLC26A2/MT-CYB/MT-CO3/MT-ND1/MT-CO2/ABCC3/MT-ND6/UQCR10/NDUFA1/NDUFC1/MT-CO1/NDUFB7/NDUFV3/NDUFB1/NDUFA3/MT-ND5/ATP2A3/NDUFB2/COX6B1/COX5B/MT-ND4/NDUFA12
GOBP_GOLGI_TO_PLASMA_MEMBRANE_TRANSPORT	GOBP_GOLGI_TO_PLASMA_MEMBRANE_TRANSPORT	GOBP_GOLGI_TO_PLASMA_MEMBRANE_TRANSPORT	11	0.654382	1.94266	0.0142239	0.548205	0.541997	204	tags=45%, list=13%, signal=40%	RACK1/KRT18/GOLGA4/GCC2/MACF1
GOBP_REGULATION_OF_CALCIUM_ION_TRANSMEMBRANE_TRANSPORTER_ACTIVITY	GOBP_REGULATION_OF_CALCIUM_ION_TRANSMEMBRANE_TRANSPORTER_ACTIVITY	GOBP_REGULATION_OF_CALCIUM_ION_TRANSMEMBRANE_TRANSPORTER_ACTIVITY	9	0.695469	1.93292	0.0118891	0.511672	0.505878	119	tags=33%, list=8%, signal=31%	PLCG2/AHNAK/VMP1
GOCC_RUFFLE	GOCC_RUFFLE	GOCC_RUFFLE	24	0.529038	1.92969	0.00505751	0.313606	0.310055	417	tags=62%, list=28%, signal=46%	PLCG2/IQGAP1/MYH9/S100A6/MACF1/VIL1/LIMA1/LCP1/SAMSN1/EPS8/S100A11/ARHGAP45/ARHGAP18/DNM2/MYO1C
GOBP_T_CELL_RECEPTOR_SIGNALING_PATHWAY	GOBP_T_CELL_RECEPTOR_SIGNALING_PATHWAY	GOBP_T_CELL_RECEPTOR_SIGNALING_PATHWAY	19	0.554186	1.92197	0.0117971	0.511503	0.505711	68	tags=16%, list=4%, signal=15%	PLCG2/FYB1/LGALS3
HP_PROGRESSIVE_SENSORINEURAL_HEARING_IMPAIRMENT	HP_PROGRESSIVE_SENSORINEURAL_HEARING_IMPAIRMENT	HP_PROGRESSIVE_SENSORINEURAL_HEARING_IMPAIRMENT	9	0.691124	1.92085	0.013366	0.54116	0.535032	288	tags=78%, list=19%, signal=63%	MT-CYB/MT-CO3/MT-ND1/MT-CO2/MT-ND6/ACTG1/MT-CO1
GOBP_NEUROINFLAMMATORY_RESPONSE	GOBP_NEUROINFLAMMATORY_RESPONSE	GOBP_NEUROINFLAMMATORY_RESPONSE	6	0.797633	1.9079	0.00700968	0.389738	0.385325	171	tags=67%, list=11%, signal=59%	PLCG2/LDLR/PTPRC/CTSC
GOBP_POLYOL_METABOLIC_PROCESS	GOBP_POLYOL_METABOLIC_PROCESS	GOBP_POLYOL_METABOLIC_PROCESS	5	0.85527	1.90343	0.00186547	0.157078	0.1553	35	tags=40%, list=2%, signal=39%	PLCG2/PCK1
HP_ABNORMALITY_OF_ACID_BASE_HOMEOSTASIS	HP_ABNORMALITY_OF_ACID_BASE_HOMEOSTASIS	HP_ABNORMALITY_OF_ACID_BASE_HOMEOSTASIS	50	0.431289	1.89681	0.00370625	0.253651	0.250779	122	tags=22%, list=8%, signal=21%	ATP5F1E/MT-ND3/MT-ATP6/PCK1/ATP5F1D/CA2/MT-CYB/MT-CO3/MT-ND1/MT-CO2/MT-ND6
GOBP_RESPONSE_TO_INORGANIC_SUBSTANCE	GOBP_RESPONSE_TO_INORGANIC_SUBSTANCE	GOBP_RESPONSE_TO_INORGANIC_SUBSTANCE	67	0.403322	1.89533	0.0019431	0.162438	0.160598	166	tags=24%, list=11%, signal=22%	PLCG2/RACK1/FABP1/SELENOW/ATP5F1D/ATP5F1A/TXNIP/SELENOM/RTF2/THBS1/MT-ND6/TNFAIP3/JUND/IQGAP1/CRIP1/SLC40A1
GOBP_POSITIVE_REGULATION_OF_INTERLEUKIN_12_PRODUCTION	GOBP_POSITIVE_REGULATION_OF_INTERLEUKIN_12_PRODUCTION	GOBP_POSITIVE_REGULATION_OF_INTERLEUKIN_12_PRODUCTION	7	0.752431	1.89524	0.00783152	0.415507	0.410802	1	tags=14%, list=0%, signal=14%	PLCG2
GOBP_DIGESTION	GOBP_DIGESTION	GOBP_DIGESTION	12	0.627701	1.89517	0.0138538	0.547554	0.541354	228	tags=50%, list=15%, signal=43%	TFF3/FABP1/MUC4/LDLR/VIL1/LIMA1
GOBP_DIGESTIVE_SYSTEM_PROCESS	GOBP_DIGESTIVE_SYSTEM_PROCESS	GOBP_DIGESTIVE_SYSTEM_PROCESS	12	0.627701	1.89517	0.0138538	0.547554	0.541354	228	tags=50%, list=15%, signal=43%	TFF3/FABP1/MUC4/LDLR/VIL1/LIMA1
GOBP_LIPID_CATABOLIC_PROCESS	GOBP_LIPID_CATABOLIC_PROCESS	GOBP_LIPID_CATABOLIC_PROCESS	22	0.527539	1.8922	0.0162478	0.548205	0.541997	35	tags=14%, list=2%, signal=14%	PLCG2/FABP1/PCK1
GOBP_POSITIVE_REGULATION_OF_TRANSMEMBRANE_TRANSPORT	GOBP_POSITIVE_REGULATION_OF_TRANSMEMBRANE_TRANSPORT	GOBP_POSITIVE_REGULATION_OF_TRANSMEMBRANE_TRANSPORT	20	0.539221	1.89026	0.012983	0.529999	0.523998	140	tags=25%, list=9%, signal=23%	PLCG2/CA2/AKAP9/VMP1/ACTN4
GOBP_NEGATIVE_REGULATION_OF_PROTEIN_KINASE_B_SIGNALING	GOBP_NEGATIVE_REGULATION_OF_PROTEIN_KINASE_B_SIGNALING	GOBP_NEGATIVE_REGULATION_OF_PROTEIN_KINASE_B_SIGNALING	6	0.786562	1.88142	0.00971892	0.463006	0.457763	40	tags=33%, list=3%, signal=33%	RACK1/NOP53
HP_SLOW_DECREASE_IN_VISUAL_ACUITY	HP_SLOW_DECREASE_IN_VISUAL_ACUITY	HP_SLOW_DECREASE_IN_VISUAL_ACUITY	13	0.607028	1.88132	0.016872	0.552261	0.546008	122	tags=46%, list=8%, signal=43%	MT-ATP6/MT-ND4L/MT-CYB/MT-CO3/MT-ND1/MT-ND6
HP_HYPOPARATHYROIDISM	HP_HYPOPARATHYROIDISM	HP_HYPOPARATHYROIDISM	9	0.676647	1.88061	0.0191463	0.583849	0.577238	495	tags=100%, list=33%, signal=68%	MT-CO3/MT-ND1/MT-CO2/MT-ND6/UFD1/MT-CO1/MT-ND5/MT-ND4/HADHA
HP_BLURRED_VISION	HP_BLURRED_VISION	HP_BLURRED_VISION	13	0.606429	1.87947	0.0171706	0.558887	0.552558	122	tags=46%, list=8%, signal=43%	MT-ATP6/MT-ND4L/MT-CYB/MT-CO3/MT-ND1/MT-ND6
GOCC_RESPIRASOME	GOCC_RESPIRASOME	GOCC_RESPIRASOME	38	0.455204	1.87907	0.00465	0.300184	0.296784	486	tags=63%, list=32%, signal=44%	MT-ND3/MT-ND4L/MT-CYB/MT-CO3/C15orf48/MT-ND1/MT-CO2/STMP1/MT-ND6/UQCR10/NDUFA1/NDUFC1/MT-CO1/NDUFB7/NDUFV3/NDUFB1/NDUFA3/MT-ND5/NDUFB2/RAB5IF/COX6B1/COX5B/MT-ND4/NDUFA12
HP_INTELLECTUAL_DISABILITY_SEVERE	HP_INTELLECTUAL_DISABILITY_SEVERE	HP_INTELLECTUAL_DISABILITY_SEVERE	48	0.432181	1.87779	0.0033218	0.239303	0.236593	748	tags=88%, list=49%, signal=46%	SOX4/MT-ATP6/ARID1B/SON/HNRNPU/KANSL1/DYNC1H1/CLTC/ZEB2/SPTAN1/CTSD/NIPBL/SMARCA2/PPP1R15B/WASHC4/ATRX/ASH1L/COPB1/NDUFA12/NSD1/RSRC1/NDUFV2/STAG1/RAD21/DOCK8/DYNC1I2/COPB2/UQCRQ/PDHA1/SMC3/SUCLG1/HERC1/NDUFS2/CDC40/OFD1/SMARCC2/ARID1A/SMC1A/CUX1/RPS6KA3/PET100/UBTF
HP_ABNORMALITY_OF_HEAD_BLOOD_VESSEL	HP_ABNORMALITY_OF_HEAD_BLOOD_VESSEL	HP_ABNORMALITY_OF_HEAD_BLOOD_VESSEL	20	0.535361	1.87673	0.0140846	0.548205	0.541997	148	tags=50%, list=10%, signal=46%	MT-ATP6/MT-ND4L/CLDN4/MT-CYB/MT-CO3/BUD23/LDLR/MT-ND1/MT-ND6/UFD1
HP_RETINAL_TELANGIECTASIA	HP_RETINAL_TELANGIECTASIA	HP_RETINAL_TELANGIECTASIA	13	0.60347	1.87029	0.0180665	0.575157	0.568644	122	tags=46%, list=8%, signal=43%	MT-ATP6/MT-ND4L/MT-CYB/MT-CO3/MT-ND1/MT-ND6
HP_DECREASED_CIRCULATING_TOTAL_IGM	HP_DECREASED_CIRCULATING_TOTAL_IGM	HP_DECREASED_CIRCULATING_TOTAL_IGM	5	0.839829	1.86907	0.0034856	0.245002	0.242228	1	tags=20%, list=0%, signal=20%	PLCG2
GOBP_POSITIVE_REGULATION_OF_INTERLEUKIN_10_PRODUCTION	GOBP_POSITIVE_REGULATION_OF_INTERLEUKIN_10_PRODUCTION	GOBP_POSITIVE_REGULATION_OF_INTERLEUKIN_10_PRODUCTION	7	0.739935	1.86377	0.0102182	0.469593	0.464276	1	tags=14%, list=0%, signal=14%	PLCG2
HP_INCOMPLETE_PENETRANCE	HP_INCOMPLETE_PENETRANCE	HP_INCOMPLETE_PENETRANCE	15	0.57785	1.8622	0.0122574	0.517933	0.512068	140	tags=47%, list=9%, signal=43%	MT-ATP6/MT-ND4L/MT-CYB/MT-CO3/MT-ND1/MT-ND6/ACTN4
HP_DECREASED_CIRCULATING_IGA_LEVEL	HP_DECREASED_CIRCULATING_IGA_LEVEL	HP_DECREASED_CIRCULATING_IGA_LEVEL	7	0.739019	1.86146	0.0103674	0.472427	0.467078	1	tags=14%, list=0%, signal=14%	PLCG2
GOBP_ACTIVATION_OF_INNATE_IMMUNE_RESPONSE	GOBP_ACTIVATION_OF_INNATE_IMMUNE_RESPONSE	GOBP_ACTIVATION_OF_INNATE_IMMUNE_RESPONSE	8	0.700084	1.86133	0.0177678	0.570338	0.56388	1	tags=12%, list=0%, signal=13%	PLCG2
GOBP_POSITIVE_REGULATION_OF_TRANSPORTER_ACTIVITY	GOBP_POSITIVE_REGULATION_OF_TRANSPORTER_ACTIVITY	GOBP_POSITIVE_REGULATION_OF_TRANSPORTER_ACTIVITY	15	0.57743	1.86085	0.0122574	0.517933	0.512068	140	tags=27%, list=9%, signal=24%	PLCG2/AKAP9/VMP1/ACTN4
GOMF_SELENIUM_BINDING	GOMF_SELENIUM_BINDING	GOMF_SELENIUM_BINDING	5	0.83573	1.85994	0.00412767	0.275653	0.272531	78	tags=80%, list=5%, signal=76%	SELENOP/SELENBP1/SELENOF/SELENOT
GOBP_POSITIVE_REGULATION_OF_PROTEIN_CONTAINING_COMPLEX_ASSEMBLY	GOBP_POSITIVE_REGULATION_OF_PROTEIN_CONTAINING_COMPLEX_ASSEMBLY	GOBP_POSITIVE_REGULATION_OF_PROTEIN_CONTAINING_COMPLEX_ASSEMBLY	32	0.474716	1.85751	0.00700994	0.389738	0.385325	231	tags=28%, list=15%, signal=24%	PLCG2/RACK1/LGALS3/AKAP9/STMP1/CDH17/RAP1B/NUMA1/VEGFA
GOBP_NEGATIVE_REGULATION_OF_SIGNALING_RECEPTOR_ACTIVITY	GOBP_NEGATIVE_REGULATION_OF_SIGNALING_RECEPTOR_ACTIVITY	GOBP_NEGATIVE_REGULATION_OF_SIGNALING_RECEPTOR_ACTIVITY	8	0.69855	1.85725	0.0183651	0.575961	0.569439	5	tags=25%, list=0%, signal=25%	MTRNR2L12/MTRNR2L8
HP_HEMIANOPIA	HP_HEMIANOPIA	HP_HEMIANOPIA	9	0.666209	1.8516	0.0247861	0.608104	0.601218	122	tags=56%, list=8%, signal=51%	MT-CYB/MT-CO3/MT-ND1/MT-CO2/MT-ND6
GOBP_INTERLEUKIN_10_PRODUCTION	GOBP_INTERLEUKIN_10_PRODUCTION	GOBP_INTERLEUKIN_10_PRODUCTION	9	0.666018	1.85107	0.0247861	0.608104	0.601218	1	tags=11%, list=0%, signal=11%	PLCG2
HP_THYROIDITIS	HP_THYROIDITIS	HP_THYROIDITIS	7	0.734475	1.85002	0.0108149	0.483342	0.477869	1	tags=14%, list=0%, signal=14%	PLCG2
GOBP_POSITIVE_REGULATION_OF_PROTEIN_LOCALIZATION_TO_MEMBRANE	GOBP_POSITIVE_REGULATION_OF_PROTEIN_LOCALIZATION_TO_MEMBRANE	GOBP_POSITIVE_REGULATION_OF_PROTEIN_LOCALIZATION_TO_MEMBRANE	16	0.562687	1.84826	0.0230048	0.608104	0.601218	417	tags=62%, list=28%, signal=46%	RACK1/LGALS3/AGR2/MESD/VIL1/CD81/LRP1/PIK3R1/SPTBN1/MYO1C
HP_ABNORMAL_CIRCULATING_IGA_LEVEL	HP_ABNORMAL_CIRCULATING_IGA_LEVEL	HP_ABNORMAL_CIRCULATING_IGA_LEVEL	9	0.664912	1.848	0.025083	0.608104	0.601218	1	tags=11%, list=0%, signal=11%	PLCG2
HP_APLASIA_HYPOPLASIA_AFFECTING_THE_ANTERIOR_SEGMENT_OF_THE_EYE	HP_APLASIA_HYPOPLASIA_AFFECTING_THE_ANTERIOR_SEGMENT_OF_THE_EYE	HP_APLASIA_HYPOPLASIA_AFFECTING_THE_ANTERIOR_SEGMENT_OF_THE_EYE	9	0.663596	1.84434	0.0262703	0.610522	0.603609	104	tags=44%, list=7%, signal=42%	SEM1/CLDN4/MT-CYB/BUD23
HP_MITOCHONDRIAL_MYOPATHY	HP_MITOCHONDRIAL_MYOPATHY	HP_MITOCHONDRIAL_MYOPATHY	18	0.539393	1.84397	0.0181389	0.575884	0.569363	122	tags=39%, list=8%, signal=36%	MT-ND3/MT-ATP6/MT-CYB/MT-CO3/MT-ND1/MT-CO2/MT-ND6
GOBP_POSITIVE_REGULATION_OF_CATION_CHANNEL_ACTIVITY	GOBP_POSITIVE_REGULATION_OF_CATION_CHANNEL_ACTIVITY	GOBP_POSITIVE_REGULATION_OF_CATION_CHANNEL_ACTIVITY	6	0.770272	1.84245	0.015294	0.548205	0.541997	1	tags=17%, list=0%, signal=17%	PLCG2
HP_COLITIS	HP_COLITIS	HP_COLITIS	13	0.593339	1.8389	0.022247	0.603997	0.597157	1	tags=8%, list=0%, signal=8%	PLCG2
GOBP_ORGANOPHOSPHATE_CATABOLIC_PROCESS	GOBP_ORGANOPHOSPHATE_CATABOLIC_PROCESS	GOBP_ORGANOPHOSPHATE_CATABOLIC_PROCESS	10	0.640738	1.83531	0.0258936	0.608104	0.601218	109	tags=20%, list=7%, signal=19%	PLCG2/LDLR
GOMF_ACTIVE_TRANSMEMBRANE_TRANSPORTER_ACTIVITY	GOMF_ACTIVE_TRANSMEMBRANE_TRANSPORTER_ACTIVITY	GOMF_ACTIVE_TRANSMEMBRANE_TRANSPORTER_ACTIVITY	47	0.421086	1.8351	0.00648943	0.373303	0.369076	486	tags=57%, list=32%, signal=40%	MT-ND3/ATP5F1B/MT-ND4L/SLC26A2/MT-CYB/MT-CO3/MT-ND1/MT-CO2/ABCC3/MT-ND6/UQCR10/CDH17/NDUFA1/NDUFC1/MT-CO1/NDUFB7/SLC38A2/NDUFV3/NDUFB1/NDUFA3/MT-ND5/ATP2A3/NDUFB2/COX6B1/COX5B/MT-ND4/NDUFA12
GOBP_POSITIVE_REGULATION_OF_MYELOID_LEUKOCYTE_CYTOKINE_PRODUCTION_INVOLVED_IN_IMMUNE_RESPONSE	GOBP_POSITIVE_REGULATION_OF_MYELOID_LEUKOCYTE_CYTOKINE_PRODUCTION_INVOLVED_IN_IMMUNE_RESPONSE	GOBP_POSITIVE_REGULATION_OF_MYELOID_LEUKOCYTE_CYTOKINE_PRODUCTION_INVOLVED_IN_IMMUNE_RESPONSE	8	0.68844	1.83037	0.0225456	0.608104	0.601218	1	tags=12%, list=0%, signal=13%	PLCG2
HP_RETINAL_ARTERIOLAR_TORTUOSITY	HP_RETINAL_ARTERIOLAR_TORTUOSITY	HP_RETINAL_ARTERIOLAR_TORTUOSITY	7	0.726675	1.83037	0.0118591	0.511672	0.505878	148	tags=57%, list=10%, signal=52%	MT-ATP6/CLDN4/BUD23/UFD1
GOMF_MODIFICATION_DEPENDENT_PROTEIN_BINDING	GOMF_MODIFICATION_DEPENDENT_PROTEIN_BINDING	GOMF_MODIFICATION_DEPENDENT_PROTEIN_BINDING	22	0.510165	1.82988	0.0275084	0.619473	0.612458	605	tags=77%, list=40%, signal=47%	PLCG2/TNFAIP3/UFD1/MPHOSPH8/BRD2/USP15/PTPN6/BPTF/ATRX/KMT2A/PRPF8/KDM5A/CHD8/KMT2E/ZMYND8/MORC3/OPTN
HP_APLASIA_HYPOPLASIA_OF_THE_CEREBRAL_WHITE_MATTER	HP_APLASIA_HYPOPLASIA_OF_THE_CEREBRAL_WHITE_MATTER	HP_APLASIA_HYPOPLASIA_OF_THE_CEREBRAL_WHITE_MATTER	8	0.688165	1.82964	0.0228443	0.608104	0.601218	477	tags=100%, list=32%, signal=69%	MT-CO3/MT-ND1/MT-CO2/MT-ND6/ZEB2/MT-CO1/MT-ND5/MT-ND4
HP_IMPAIRED_VISUOSPATIAL_CONSTRUCTIVE_COGNITION	HP_IMPAIRED_VISUOSPATIAL_CONSTRUCTIVE_COGNITION	HP_IMPAIRED_VISUOSPATIAL_CONSTRUCTIVE_COGNITION	8	0.688165	1.82964	0.0228443	0.608104	0.601218	477	tags=100%, list=32%, signal=69%	MT-CO3/MT-ND1/MT-CO2/MT-ND6/MT-CO1/BPTF/MT-ND5/MT-ND4
HP_STUTTERING	HP_STUTTERING	HP_STUTTERING	8	0.688165	1.82964	0.0228443	0.608104	0.601218	477	tags=100%, list=32%, signal=69%	MT-CO3/MT-ND1/MT-CO2/MT-ND6/KANSL1/MT-CO1/MT-ND5/MT-ND4
HP_AUTOIMMUNE_ANTIBODY_POSITIVITY	HP_AUTOIMMUNE_ANTIBODY_POSITIVITY	HP_AUTOIMMUNE_ANTIBODY_POSITIVITY	9	0.65804	1.8289	0.0289419	0.62744	0.620335	1	tags=11%, list=0%, signal=11%	PLCG2
GOBP_POSITIVE_REGULATION_OF_ION_TRANSMEMBRANE_TRANSPORT	GOBP_POSITIVE_REGULATION_OF_ION_TRANSMEMBRANE_TRANSPORT	GOBP_POSITIVE_REGULATION_OF_ION_TRANSMEMBRANE_TRANSPORT	16	0.556041	1.82643	0.024833	0.608104	0.601218	140	tags=25%, list=9%, signal=23%	PLCG2/AKAP9/VMP1/ACTN4
GOMF_RECEPTOR_ANTAGONIST_ACTIVITY	GOMF_RECEPTOR_ANTAGONIST_ACTIVITY	GOMF_RECEPTOR_ANTAGONIST_ACTIVITY	4	0.877988	1.82525	0.00473356	0.302219	0.298797	5	tags=50%, list=0%, signal=50%	MTRNR2L12/MTRNR2L8
GOBP_MYELOID_LEUKOCYTE_CYTOKINE_PRODUCTION	GOBP_MYELOID_LEUKOCYTE_CYTOKINE_PRODUCTION	GOBP_MYELOID_LEUKOCYTE_CYTOKINE_PRODUCTION	9	0.656447	1.82447	0.0292387	0.62744	0.620335	1	tags=11%, list=0%, signal=11%	PLCG2
GOBP_INTERLEUKIN_2_PRODUCTION	GOBP_INTERLEUKIN_2_PRODUCTION	GOBP_INTERLEUKIN_2_PRODUCTION	8	0.686051	1.82402	0.0240387	0.608104	0.601218	147	tags=38%, list=10%, signal=34%	PLCG2/TNFAIP3/PTPRC
GOBP_POST_GOLGI_VESICLE_MEDIATED_TRANSPORT	GOBP_POST_GOLGI_VESICLE_MEDIATED_TRANSPORT	GOBP_POST_GOLGI_VESICLE_MEDIATED_TRANSPORT	18	0.533047	1.82227	0.021137	0.599052	0.592269	204	tags=33%, list=13%, signal=29%	RACK1/KRT18/GOLGA4/GCC2/VPS13C/MACF1
GOMF_OXIDOREDUCTION_DRIVEN_ACTIVE_TRANSMEMBRANE_TRANSPORTER_ACTIVITY	GOMF_OXIDOREDUCTION_DRIVEN_ACTIVE_TRANSMEMBRANE_TRANSPORTER_ACTIVITY	GOMF_OXIDOREDUCTION_DRIVEN_ACTIVE_TRANSMEMBRANE_TRANSPORTER_ACTIVITY	32	0.465667	1.82211	0.0090399	0.4451	0.44006	486	tags=66%, list=32%, signal=45%	MT-ND3/MT-ND4L/MT-CYB/MT-CO3/MT-ND1/MT-CO2/MT-ND6/UQCR10/NDUFA1/NDUFC1/MT-CO1/NDUFB7/NDUFV3/NDUFB1/NDUFA3/MT-ND5/NDUFB2/COX6B1/COX5B/MT-ND4/NDUFA12
GOBP_INOSITOL_PHOSPHATE_MEDIATED_SIGNALING	GOBP_INOSITOL_PHOSPHATE_MEDIATED_SIGNALING	GOBP_INOSITOL_PHOSPHATE_MEDIATED_SIGNALING	4	0.871372	1.8115	0.00647547	0.373303	0.369076	1	tags=25%, list=0%, signal=25%	PLCG2
GOBP_VESICLE_MEDIATED_TRANSPORT_TO_THE_PLASMA_MEMBRANE	GOBP_VESICLE_MEDIATED_TRANSPORT_TO_THE_PLASMA_MEMBRANE	GOBP_VESICLE_MEDIATED_TRANSPORT_TO_THE_PLASMA_MEMBRANE	17	0.535426	1.80976	0.0273781	0.618937	0.611929	204	tags=35%, list=13%, signal=31%	RACK1/KRT18/GOLGA4/GCC2/WASHC1/MACF1
GOBP_ALCOHOL_BIOSYNTHETIC_PROCESS	GOBP_ALCOHOL_BIOSYNTHETIC_PROCESS	GOBP_ALCOHOL_BIOSYNTHETIC_PROCESS	10	0.631689	1.8094	0.0307391	0.641446	0.634183	35	tags=20%, list=2%, signal=20%	PLCG2/PCK1
HP_ANTINUCLEAR_ANTIBODY_POSITIVITY	HP_ANTINUCLEAR_ANTIBODY_POSITIVITY	HP_ANTINUCLEAR_ANTIBODY_POSITIVITY	7	0.718289	1.80925	0.0140966	0.548205	0.541997	1	tags=14%, list=0%, signal=14%	PLCG2
GOMF_MOLECULAR_FUNCTION_INHIBITOR_ACTIVITY	GOMF_MOLECULAR_FUNCTION_INHIBITOR_ACTIVITY	GOMF_MOLECULAR_FUNCTION_INHIBITOR_ACTIVITY	11	0.609327	1.80891	0.0342375	0.692064	0.684227	14	tags=18%, list=1%, signal=18%	RACK1/ATP5IF1
HP_ABNORMAL_CIRCULATING_AMINO_ACID_CONCENTRATION	HP_ABNORMAL_CIRCULATING_AMINO_ACID_CONCENTRATION	HP_ABNORMAL_CIRCULATING_AMINO_ACID_CONCENTRATION	20	0.515983	1.8088	0.0229314	0.608104	0.601218	122	tags=30%, list=8%, signal=28%	MT-ND3/MT-ATP6/PCK1/ATP5F1A/MT-ND1/MT-ND6
HP_ABNORMALITY_OF_THE_MITOCHONDRION	HP_ABNORMALITY_OF_THE_MITOCHONDRION	HP_ABNORMALITY_OF_THE_MITOCHONDRION	38	0.438043	1.80823	0.00901511	0.4451	0.44006	122	tags=24%, list=8%, signal=22%	ATP5F1E/MT-ND3/MT-ATP6/MT-ND4L/MT-CYB/MT-CO3/MT-ND1/MT-CO2/MT-ND6
GOCC_BASAL_PART_OF_CELL	GOCC_BASAL_PART_OF_CELL	GOCC_BASAL_PART_OF_CELL	22	0.50378	1.80698	0.0291171	0.62744	0.620335	343	tags=59%, list=23%, signal=46%	CLDN7/CLDN4/DSP/LDLR/ABCC3/SLC40A1/CDH17/DST/ERBIN/CD81/EPCAM/LRP1/ST14
HP_RECURRENT_SINOPULMONARY_INFECTIONS	HP_RECURRENT_SINOPULMONARY_INFECTIONS	HP_RECURRENT_SINOPULMONARY_INFECTIONS	4	0.868706	1.80595	0.00677841	0.382355	0.378026	1	tags=25%, list=0%, signal=25%	PLCG2
GOBP_FC_RECEPTOR_SIGNALING_PATHWAY	GOBP_FC_RECEPTOR_SIGNALING_PATHWAY	GOBP_FC_RECEPTOR_SIGNALING_PATHWAY	4	0.865609	1.79952	0.00761151	0.411375	0.406717	25	tags=50%, list=2%, signal=49%	PLCG2/PIGR
GOCC_NADH_DEHYDROGENASE_COMPLEX	GOCC_NADH_DEHYDROGENASE_COMPLEX	GOCC_NADH_DEHYDROGENASE_COMPLEX	20	0.513117	1.79875	0.0232477	0.608104	0.601218	585	tags=85%, list=39%, signal=53%	MT-ND3/MT-ND4L/MT-ND1/MT-ND6/NDUFA1/NDUFC1/NDUFB7/NDUFV3/NDUFB1/NDUFA3/MT-ND5/NDUFB2/MT-ND4/NDUFA12/NDUFB3/NDUFV2/NDUFS6
GOMF_NADH_DEHYDROGENASE_ACTIVITY	GOMF_NADH_DEHYDROGENASE_ACTIVITY	GOMF_NADH_DEHYDROGENASE_ACTIVITY	20	0.513117	1.79875	0.0232477	0.608104	0.601218	585	tags=85%, list=39%, signal=53%	MT-ND3/MT-ND4L/MT-ND1/MT-ND6/NDUFA1/NDUFC1/NDUFB7/NDUFV3/NDUFB1/NDUFA3/MT-ND5/NDUFB2/MT-ND4/NDUFA12/NDUFB3/NDUFV2/NDUFS6
GOMF_OXIDOREDUCTASE_ACTIVITY_ACTING_ON_NAD_P_H_QUINONE_OR_SIMILAR_COMPOUND_AS_ACCEPTOR	GOMF_OXIDOREDUCTASE_ACTIVITY_ACTING_ON_NAD_P_H_QUINONE_OR_SIMILAR_COMPOUND_AS_ACCEPTOR	GOMF_OXIDOREDUCTASE_ACTIVITY_ACTING_ON_NAD_P_H_QUINONE_OR_SIMILAR_COMPOUND_AS_ACCEPTOR	20	0.513117	1.79875	0.0232477	0.608104	0.601218	585	tags=85%, list=39%, signal=53%	MT-ND3/MT-ND4L/MT-ND1/MT-ND6/NDUFA1/NDUFC1/NDUFB7/NDUFV3/NDUFB1/NDUFA3/MT-ND5/NDUFB2/MT-ND4/NDUFA12/NDUFB3/NDUFV2/NDUFS6
GOMF_SIGNALING_RECEPTOR_INHIBITOR_ACTIVITY	GOMF_SIGNALING_RECEPTOR_INHIBITOR_ACTIVITY	GOMF_SIGNALING_RECEPTOR_INHIBITOR_ACTIVITY	5	0.807714	1.79759	0.00890499	0.4451	0.44006	5	tags=40%, list=0%, signal=40%	MTRNR2L12/MTRNR2L8
GOBP_POSITIVE_REGULATION_OF_CALCIUM_ION_TRANSPORT	GOBP_POSITIVE_REGULATION_OF_CALCIUM_ION_TRANSPORT	GOBP_POSITIVE_REGULATION_OF_CALCIUM_ION_TRANSPORT	12	0.59521	1.79707	0.0290485	0.62744	0.620335	119	tags=25%, list=8%, signal=23%	PLCG2/LGALS3/VMP1
GOMF_SIGNALING_ADAPTOR_ACTIVITY	GOMF_SIGNALING_ADAPTOR_ACTIVITY	GOMF_SIGNALING_ADAPTOR_ACTIVITY	8	0.675784	1.79673	0.0291152	0.62744	0.620335	354	tags=75%, list=23%, signal=58%	RACK1/IQGAP1/CD3G/EPS8/PIK3R1/AKAP13
GOBP_INTERLEUKIN_12_PRODUCTION	GOBP_INTERLEUKIN_12_PRODUCTION	GOBP_INTERLEUKIN_12_PRODUCTION	11	0.604696	1.79516	0.0390008	0.737304	0.728955	1	tags=9%, list=0%, signal=9%	PLCG2
HP_ABNORMAL_CIRCULATING_PROTEINOGENIC_AMINO_ACID_DERIVATIVE_CONCENTRATION	HP_ABNORMAL_CIRCULATING_PROTEINOGENIC_AMINO_ACID_DERIVATIVE_CONCENTRATION	HP_ABNORMAL_CIRCULATING_PROTEINOGENIC_AMINO_ACID_DERIVATIVE_CONCENTRATION	12	0.59446	1.79481	0.0293495	0.62744	0.620335	122	tags=42%, list=8%, signal=39%	MT-ND3/MT-ATP6/ATP5F1A/MT-ND1/MT-ND6
HP_ABNORMAL_CIRCULATING_PYRUVATE_FAMILY_AMINO_ACID_CONCENTRATION	HP_ABNORMAL_CIRCULATING_PYRUVATE_FAMILY_AMINO_ACID_CONCENTRATION	HP_ABNORMAL_CIRCULATING_PYRUVATE_FAMILY_AMINO_ACID_CONCENTRATION	12	0.59446	1.79481	0.0293495	0.62744	0.620335	122	tags=42%, list=8%, signal=39%	MT-ND3/MT-ATP6/ATP5F1A/MT-ND1/MT-ND6
HP_HYPERVENTILATION	HP_HYPERVENTILATION	HP_HYPERVENTILATION	8	0.674143	1.79236	0.0291152	0.62744	0.620335	122	tags=50%, list=8%, signal=46%	MT-ND3/MT-ATP6/MT-ND1/MT-ND6
GOBP_POSITIVE_REGULATION_OF_CALCIUM_ION_TRANSMEMBRANE_TRANSPORT	GOBP_POSITIVE_REGULATION_OF_CALCIUM_ION_TRANSMEMBRANE_TRANSPORT	GOBP_POSITIVE_REGULATION_OF_CALCIUM_ION_TRANSMEMBRANE_TRANSPORT	6	0.748143	1.78952	0.0252879	0.608104	0.601218	119	tags=33%, list=8%, signal=31%	PLCG2/VMP1
GOBP_GLYCEROPHOSPHOLIPID_METABOLIC_PROCESS	GOBP_GLYCEROPHOSPHOLIPID_METABOLIC_PROCESS	GOBP_GLYCEROPHOSPHOLIPID_METABOLIC_PROCESS	14	0.572437	1.78937	0.0185877	0.577173	0.570638	152	tags=29%, list=10%, signal=26%	PLCG2/LDLR/SMG1/SLC44A4
GOBP_POSITIVE_REGULATION_OF_INTERLEUKIN_6_PRODUCTION	GOBP_POSITIVE_REGULATION_OF_INTERLEUKIN_6_PRODUCTION	GOBP_POSITIVE_REGULATION_OF_INTERLEUKIN_6_PRODUCTION	14	0.572358	1.78912	0.0185877	0.577173	0.570638	8	tags=14%, list=1%, signal=14%	PLCG2/SELENOK
GOBP_ORGANIC_HYDROXY_COMPOUND_BIOSYNTHETIC_PROCESS	GOBP_ORGANIC_HYDROXY_COMPOUND_BIOSYNTHETIC_PROCESS	GOBP_ORGANIC_HYDROXY_COMPOUND_BIOSYNTHETIC_PROCESS	12	0.592306	1.7883	0.0305536	0.639698	0.632454	35	tags=17%, list=2%, signal=16%	PLCG2/PCK1
HP_POSTURAL_TREMOR	HP_POSTURAL_TREMOR	HP_POSTURAL_TREMOR	15	0.554877	1.78817	0.0171706	0.558887	0.552558	122	tags=40%, list=8%, signal=37%	MT-ATP6/MT-ND4L/MT-CYB/MT-CO3/MT-ND1/MT-ND6
GOBP_POLYOL_BIOSYNTHETIC_PROCESS	GOBP_POLYOL_BIOSYNTHETIC_PROCESS	GOBP_POLYOL_BIOSYNTHETIC_PROCESS	3	0.94327	1.7848	0.000725277	0.0674217	0.0666583	35	tags=67%, list=2%, signal=65%	PLCG2/PCK1
HP_STROKE_LIKE_EPISODE	HP_STROKE_LIKE_EPISODE	HP_STROKE_LIKE_EPISODE	9	0.641937	1.78414	0.0343054	0.692064	0.684227	122	tags=56%, list=8%, signal=51%	MT-CYB/MT-CO3/MT-ND1/MT-CO2/MT-ND6
GOBP_MACROPHAGE_ACTIVATION	GOBP_MACROPHAGE_ACTIVATION	GOBP_MACROPHAGE_ACTIVATION	15	0.55336	1.78328	0.0180665	0.575157	0.568644	171	tags=40%, list=11%, signal=36%	PLCG2/LDLR/THBS1/JUND/PTPRC/CTSC
HP_ABNORMAL_RETINAL_ARTERY_MORPHOLOGY	HP_ABNORMAL_RETINAL_ARTERY_MORPHOLOGY	HP_ABNORMAL_RETINAL_ARTERY_MORPHOLOGY	19	0.514127	1.78304	0.0341279	0.692064	0.684227	148	tags=47%, list=10%, signal=43%	MT-ATP6/MT-ND4L/CLDN4/MT-CYB/MT-CO3/BUD23/MT-ND1/MT-ND6/UFD1
HP_ONYCHOMYCOSIS	HP_ONYCHOMYCOSIS	HP_ONYCHOMYCOSIS	4	0.857457	1.78257	0.00890499	0.4451	0.44006	1	tags=25%, list=0%, signal=25%	PLCG2
GOBP_POSITIVE_REGULATION_OF_PROTEASOMAL_UBIQUITIN_DEPENDENT_PROTEIN_CATABOLIC_PROCESS	GOBP_POSITIVE_REGULATION_OF_PROTEASOMAL_UBIQUITIN_DEPENDENT_PROTEIN_CATABOLIC_PROCESS	GOBP_POSITIVE_REGULATION_OF_PROTEASOMAL_UBIQUITIN_DEPENDENT_PROTEIN_CATABOLIC_PROCESS	13	0.575145	1.78251	0.0339106	0.691301	0.683473	40	tags=23%, list=3%, signal=23%	RACK1/ELOB/NOP53
HP_ABNORMAL_URINE_CARBOXYLIC_ACID_LEVEL	HP_ABNORMAL_URINE_CARBOXYLIC_ACID_LEVEL	HP_ABNORMAL_URINE_CARBOXYLIC_ACID_LEVEL	4	0.857043	1.78171	0.00890499	0.4451	0.44006	49	tags=50%, list=3%, signal=49%	ATP5F1E/ATP5F1D
HP_LACTICACIDURIA	HP_LACTICACIDURIA	HP_LACTICACIDURIA	8	0.668926	1.77849	0.0303096	0.635736	0.628537	122	tags=50%, list=8%, signal=46%	MT-ND3/MT-ATP6/MT-ND1/MT-ND6
HP_ABNORMALITY_OF_KREBS_CYCLE_METABOLISM	HP_ABNORMALITY_OF_KREBS_CYCLE_METABOLISM	HP_ABNORMALITY_OF_KREBS_CYCLE_METABOLISM	7	0.705956	1.77818	0.0184387	0.575961	0.569439	122	tags=57%, list=8%, signal=53%	MT-ND3/MT-ATP6/MT-ND1/MT-ND6
HP_EPISODIC_RESPIRATORY_DISTRESS	HP_EPISODIC_RESPIRATORY_DISTRESS	HP_EPISODIC_RESPIRATORY_DISTRESS	7	0.705956	1.77818	0.0184387	0.575961	0.569439	122	tags=57%, list=8%, signal=53%	MT-ND3/MT-ATP6/MT-ND1/MT-ND6
HP_MULTIPLE_GLOMERULAR_CYSTS	HP_MULTIPLE_GLOMERULAR_CYSTS	HP_MULTIPLE_GLOMERULAR_CYSTS	7	0.705956	1.77818	0.0184387	0.575961	0.569439	122	tags=57%, list=8%, signal=53%	MT-ND3/MT-ATP6/MT-ND1/MT-ND6
GOBP_GLYCEROPHOSPHOLIPID_BIOSYNTHETIC_PROCESS	GOBP_GLYCEROPHOSPHOLIPID_BIOSYNTHETIC_PROCESS	GOBP_GLYCEROPHOSPHOLIPID_BIOSYNTHETIC_PROCESS	9	0.639384	1.77705	0.0354986	0.701078	0.69314	152	tags=33%, list=10%, signal=30%	PLCG2/SMG1/SLC44A4
HP_EPISTAXIS	HP_EPISTAXIS	HP_EPISTAXIS	5	0.798275	1.77659	0.0117971	0.511503	0.505711	309	tags=100%, list=20%, signal=80%	FYB1/MYH9/NUMA1/NABP1/PTPN22
HP_FOCAL_SEGMENTAL_GLOMERULOSCLEROSIS	HP_FOCAL_SEGMENTAL_GLOMERULOSCLEROSIS	HP_FOCAL_SEGMENTAL_GLOMERULOSCLEROSIS	9	0.638723	1.77521	0.0354986	0.701078	0.69314	552	tags=100%, list=37%, signal=64%	MT-CO3/MT-ND1/MT-CO2/MT-ND6/ACTN4/MT-CO1/MT-ND5/MT-ND4/CD2AP
HP_INFLAMMATION_OF_THE_LARGE_INTESTINE	HP_INFLAMMATION_OF_THE_LARGE_INTESTINE	HP_INFLAMMATION_OF_THE_LARGE_INTESTINE	14	0.567328	1.7734	0.0197966	0.583849	0.577238	1	tags=7%, list=0%, signal=7%	PLCG2
GOBP_POSITIVE_REGULATION_OF_PROTEIN_LOCALIZATION_TO_CELL_PERIPHERY	GOBP_POSITIVE_REGULATION_OF_PROTEIN_LOCALIZATION_TO_CELL_PERIPHERY	GOBP_POSITIVE_REGULATION_OF_PROTEIN_LOCALIZATION_TO_CELL_PERIPHERY	13	0.571899	1.77245	0.035111	0.700214	0.692285	407	tags=62%, list=27%, signal=45%	RACK1/LGALS3/AGR2/NUMA1/VIL1/LRP1/PIK3R1/SPTBN1
HP_APLASIA_HYPOPLASIA_AFFECTING_THE_EYE	HP_APLASIA_HYPOPLASIA_AFFECTING_THE_EYE	HP_APLASIA_HYPOPLASIA_AFFECTING_THE_EYE	27	0.47318	1.77232	0.0187827	0.579832	0.573266	436	tags=59%, list=29%, signal=43%	SEM1/CLDN4/MT-CYB/BUD23/UGP2/SON/HNRNPU/UFD1/ACTG1/ANKRD11/ZEB2/PIK3R1/SMARCA2/STAG2/CHD2/MAF
HP_PROGRESSIVE_HEARING_IMPAIRMENT	HP_PROGRESSIVE_HEARING_IMPAIRMENT	HP_PROGRESSIVE_HEARING_IMPAIRMENT	13	0.57139	1.77087	0.035111	0.700214	0.692285	447	tags=77%, list=30%, signal=55%	MT-CYB/MT-CO3/MT-ND1/MT-CO2/MT-ND6/ACTG1/TENT5A/MT-CO1/MT-ND5/BDP1
GOBP_POSITIVE_REGULATION_OF_INNATE_IMMUNE_RESPONSE	GOBP_POSITIVE_REGULATION_OF_INNATE_IMMUNE_RESPONSE	GOBP_POSITIVE_REGULATION_OF_INNATE_IMMUNE_RESPONSE	14	0.566411	1.77053	0.0197966	0.583849	0.577238	248	tags=36%, list=16%, signal=30%	PLCG2/RIOK3/XRCC5/NLRC5/IRF3
HP_CARDIAC_CONDUCTION_ABNORMALITY	HP_CARDIAC_CONDUCTION_ABNORMALITY	HP_CARDIAC_CONDUCTION_ABNORMALITY	30	0.460846	1.76929	0.019406	0.583849	0.577238	122	tags=30%, list=8%, signal=28%	MT-ND3/MT-ATP6/MT-ATP8/MT-CYB/MT-CO3/AKAP9/MT-ND1/MT-CO2/MT-ND6
GOBP_MYELOID_CELL_ACTIVATION_INVOLVED_IN_IMMUNE_RESPONSE	GOBP_MYELOID_CELL_ACTIVATION_INVOLVED_IN_IMMUNE_RESPONSE	GOBP_MYELOID_CELL_ACTIVATION_INVOLVED_IN_IMMUNE_RESPONSE	9	0.636198	1.76819	0.0366918	0.716569	0.708455	1	tags=11%, list=0%, signal=11%	PLCG2
HP_HEPATIC_FAILURE	HP_HEPATIC_FAILURE	HP_HEPATIC_FAILURE	14	0.565631	1.76809	0.0197966	0.583849	0.577238	122	tags=36%, list=8%, signal=33%	MT-ND3/MT-ATP6/PCK1/MT-ND1/MT-ND6
GOBP_INTERMEDIATE_FILAMENT_BASED_PROCESS	GOBP_INTERMEDIATE_FILAMENT_BASED_PROCESS	GOBP_INTERMEDIATE_FILAMENT_BASED_PROCESS	9	0.635851	1.76723	0.0366918	0.716569	0.708455	260	tags=78%, list=17%, signal=65%	KRT18/KRT20/DSP/DST/MACF1/ERBIN/KRT19
HP_EXERCISE_INTOLERANCE	HP_EXERCISE_INTOLERANCE	HP_EXERCISE_INTOLERANCE	19	0.509091	1.76558	0.0365875	0.716569	0.708455	154	tags=42%, list=10%, signal=38%	ATP5F1D/MT-CYB/MT-CO3/MT-ND1/MT-CO2/MT-ND6/POLR2A/TPM3
HP_GLOMERULAR_SCLEROSIS	HP_GLOMERULAR_SCLEROSIS	HP_GLOMERULAR_SCLEROSIS	11	0.593232	1.76112	0.0461459	0.796206	0.78719	552	tags=91%, list=37%, signal=58%	MT-CO3/MT-ND1/MT-CO2/MT-ND6/ACTN4/MT-CO1/PLEC/MT-ND5/MT-ND4/CD2AP
GOBP_RESPIRATORY_ELECTRON_TRANSPORT_CHAIN	GOBP_RESPIRATORY_ELECTRON_TRANSPORT_CHAIN	GOBP_RESPIRATORY_ELECTRON_TRANSPORT_CHAIN	35	0.433673	1.76085	0.0116205	0.50904	0.503275	613	tags=77%, list=41%, signal=47%	MT-ND3/MT-ND4L/MT-CYB/MT-CO3/MT-ND1/MT-CO2/MT-ND6/UQCR10/NDUFA1/NDUFC1/MT-CO1/NDUFB7/NDUFV3/NDUFB1/NDUFA3/ETFB/PLEC/MT-ND5/NDUFB2/COX5B/MT-ND4/NDUFA12/NDUFB3/NDUFV2/NDUFS6/ETFRF1/UQCRQ
HP_AGENESIS_OF_CORPUS_CALLOSUM	HP_AGENESIS_OF_CORPUS_CALLOSUM	HP_AGENESIS_OF_CORPUS_CALLOSUM	40	0.423149	1.76041	0.0099413	0.466178	0.460899	728	tags=82%, list=48%, signal=44%	SOX4/MT-CYB/MT-CO3/MT-ND1/MT-CO2/MT-ND6/ARID1B/POLR2A/HNRNPU/KANSL1/AHI1/ACTG1/ZEB2/MT-CO1/PPP1R12A/CDK13/STAG2/MT-ND5/SPEN/ATRX/MT-ND4/NSD1/DYNC1I2/COPB2/PDHA1/COX7B/CDC40/OFD1/SMARCC2/ARID1A/SMC1A/MRPS25/CNOT1
GOCC_INTERMEDIATE_FILAMENT_CYTOSKELETON	GOCC_INTERMEDIATE_FILAMENT_CYTOSKELETON	GOCC_INTERMEDIATE_FILAMENT_CYTOSKELETON	19	0.507475	1.75997	0.0378173	0.727192	0.718957	397	tags=74%, list=26%, signal=55%	KRT8/KRT18/KRT20/PNN/DSP/PKN2/DST/MACF1/SYNE2/KRT19/PJA2/SMARCA2/PLEC/JUP
HP_ASTHMA	HP_ASTHMA	HP_ASTHMA	9	0.633126	1.75965	0.0366918	0.716569	0.708455	1	tags=11%, list=0%, signal=11%	PLCG2
GOBP_POSITIVE_REGULATION_OF_UBIQUITIN_DEPENDENT_PROTEIN_CATABOLIC_PROCESS	GOBP_POSITIVE_REGULATION_OF_UBIQUITIN_DEPENDENT_PROTEIN_CATABOLIC_PROCESS	GOBP_POSITIVE_REGULATION_OF_UBIQUITIN_DEPENDENT_PROTEIN_CATABOLIC_PROCESS	15	0.546018	1.75962	0.0216498	0.600616	0.593815	40	tags=20%, list=3%, signal=20%	RACK1/ELOB/NOP53
GOBP_RESPONSE_TO_CALCIUM_ION	GOBP_RESPONSE_TO_CALCIUM_ION	GOBP_RESPONSE_TO_CALCIUM_ION	18	0.514547	1.75903	0.0340466	0.692064	0.684227	149	tags=28%, list=10%, signal=25%	PLCG2/TXNIP/THBS1/JUND/IQGAP1
GOBP_DEFENSE_RESPONSE_TO_FUNGUS	GOBP_DEFENSE_RESPONSE_TO_FUNGUS	GOBP_DEFENSE_RESPONSE_TO_FUNGUS	7	0.697834	1.75772	0.0220364	0.600616	0.593815	1	tags=14%, list=0%, signal=14%	PLCG2
GOBP_RESPONSE_TO_FUNGUS	GOBP_RESPONSE_TO_FUNGUS	GOBP_RESPONSE_TO_FUNGUS	7	0.697834	1.75772	0.0220364	0.600616	0.593815	1	tags=14%, list=0%, signal=14%	PLCG2
GOBP_POSITIVE_REGULATION_OF_CALCIUM_ION_TRANSMEMBRANE_TRANSPORTER_ACTIVITY	GOBP_POSITIVE_REGULATION_OF_CALCIUM_ION_TRANSMEMBRANE_TRANSPORTER_ACTIVITY	GOBP_POSITIVE_REGULATION_OF_CALCIUM_ION_TRANSMEMBRANE_TRANSPORTER_ACTIVITY	5	0.789458	1.75697	0.0146893	0.548205	0.541997	119	tags=40%, list=8%, signal=37%	PLCG2/VMP1
GOBP_REGULATION_OF_CATION_CHANNEL_ACTIVITY	GOBP_REGULATION_OF_CATION_CHANNEL_ACTIVITY	GOBP_REGULATION_OF_CATION_CHANNEL_ACTIVITY	13	0.56685	1.7568	0.0393122	0.739171	0.730801	73	tags=15%, list=5%, signal=15%	PLCG2/AHNAK
GOMF_LIPASE_ACTIVITY	GOMF_LIPASE_ACTIVITY	GOMF_LIPASE_ACTIVITY	5	0.788715	1.75531	0.0148415	0.548205	0.541997	1	tags=20%, list=0%, signal=20%	PLCG2
HP_HYPOTHERMIA	HP_HYPOTHERMIA	HP_HYPOTHERMIA	11	0.590906	1.75422	0.0485276	0.813084	0.803877	122	tags=36%, list=8%, signal=34%	MT-ND3/MT-ATP6/MT-ND1/MT-ND6
GOBP_POSITIVE_REGULATION_OF_CELLULAR_PROTEIN_CATABOLIC_PROCESS	GOBP_POSITIVE_REGULATION_OF_CELLULAR_PROTEIN_CATABOLIC_PROCESS	GOBP_POSITIVE_REGULATION_OF_CELLULAR_PROTEIN_CATABOLIC_PROCESS	25	0.479185	1.7534	0.0237343	0.608104	0.601218	171	tags=32%, list=11%, signal=29%	RACK1/ELOB/ATP5IF1/NOP53/LDLR/RNF19A/TNFAIP3/CTSC
HP_AUTISTIC_BEHAVIOR	HP_AUTISTIC_BEHAVIOR	HP_AUTISTIC_BEHAVIOR	71	0.369786	1.75113	0.00783604	0.415507	0.410802	755	tags=79%, list=50%, signal=41%	MT-ND3/SOX4/CLDN4/BUD23/MT-ND1/UGP2/ARID1B/SON/POLR2A/UFD1/KANSL1/DYNC1H1/VPS13C/ZBTB20/ANKRD11/NDUFA1/CLTC/ZNF292/KMT2C/NIPBL/BPTF/SMARCA2/STAG2/SPEN/SPTBN1/WASHC4/CCDC32/CHD2/ATRX/ASH1L/MEG3/TRIP12/NSD1/NDUFB3/RSRC1/DDX3X/NDUFV2/STAG1/CHD8/KMT2E/RAD21/DOCK8/NDUFS6/SMC3/HERC1/ADH5/NDUFS2/TSC2/SMARCC2/ARID1A/SMC1A/CUX1/RPS6KA3/HERC2/UBTF/LUZP1
GOBP_PHOSPHOLIPID_CATABOLIC_PROCESS	GOBP_PHOSPHOLIPID_CATABOLIC_PROCESS	GOBP_PHOSPHOLIPID_CATABOLIC_PROCESS	4	0.841856	1.75014	0.0145371	0.548205	0.541997	109	tags=50%, list=7%, signal=47%	PLCG2/LDLR
HP_FLAT_FACE	HP_FLAT_FACE	HP_FLAT_FACE	12	0.579479	1.74958	0.0390236	0.737304	0.728955	439	tags=83%, list=29%, signal=60%	SLC26A2/CTNND1/FN1/PPP1R12A/FLNB/SMARCA2/ATRX/TRIP11/MAF/KMT2A
GOBP_POSITIVE_REGULATION_OF_REACTIVE_OXYGEN_SPECIES_METABOLIC_PROCESS	GOBP_POSITIVE_REGULATION_OF_REACTIVE_OXYGEN_SPECIES_METABOLIC_PROCESS	GOBP_POSITIVE_REGULATION_OF_REACTIVE_OXYGEN_SPECIES_METABOLIC_PROCESS	12	0.579312	1.74907	0.0396286	0.743343	0.734926	115	tags=25%, list=8%, signal=23%	PLCG2/MT-CO2/THBS1
GOBP_POSITIVE_REGULATION_OF_RECEPTOR_MEDIATED_ENDOCYTOSIS	GOBP_POSITIVE_REGULATION_OF_RECEPTOR_MEDIATED_ENDOCYTOSIS	GOBP_POSITIVE_REGULATION_OF_RECEPTOR_MEDIATED_ENDOCYTOSIS	8	0.657221	1.74737	0.0381119	0.727192	0.718957	1	tags=12%, list=0%, signal=13%	PLCG2
GOBP_PHOSPHOLIPID_BIOSYNTHETIC_PROCESS	GOBP_PHOSPHOLIPID_BIOSYNTHETIC_PROCESS	GOBP_PHOSPHOLIPID_BIOSYNTHETIC_PROCESS	13	0.563699	1.74704	0.0411127	0.754708	0.746162	152	tags=23%, list=10%, signal=21%	PLCG2/SMG1/SLC44A4
GOBP_REGULATION_OF_PROTEASOMAL_UBIQUITIN_DEPENDENT_PROTEIN_CATABOLIC_PROCESS	GOBP_REGULATION_OF_PROTEASOMAL_UBIQUITIN_DEPENDENT_PROTEIN_CATABOLIC_PROCESS	GOBP_REGULATION_OF_PROTEASOMAL_UBIQUITIN_DEPENDENT_PROTEIN_CATABOLIC_PROCESS	16	0.531739	1.74661	0.0431749	0.775412	0.766632	40	tags=19%, list=3%, signal=18%	RACK1/ELOB/NOP53
HP_UPSLANTED_PALPEBRAL_FISSURE	HP_UPSLANTED_PALPEBRAL_FISSURE	HP_UPSLANTED_PALPEBRAL_FISSURE	33	0.43982	1.74635	0.0109704	0.488415	0.482884	832	tags=97%, list=55%, signal=45%	ARID1B/HNRNPU/UFD1/KANSL1/ANKRD11/CLTC/ZNF292/PPP1R12A/CDK13/BPTF/SPEN/SPTBN1/CCDC32/ATRX/MAF/COPB1/CHD4/TRIP12/CD96/DYNC1I2/COPB2/AP3B1/UQCC2/HERC1/SMC1A/KIAA1109/HERC2/PHIP/CNOT2/HUWE1/ZNF148/CDK5RAP2
GOBP_NEGATIVE_REGULATION_OF_EXECUTION_PHASE_OF_APOPTOSIS	GOBP_NEGATIVE_REGULATION_OF_EXECUTION_PHASE_OF_APOPTOSIS	GOBP_NEGATIVE_REGULATION_OF_EXECUTION_PHASE_OF_APOPTOSIS	3	0.921536	1.74367	0.00208222	0.17039	0.168461	5	tags=67%, list=0%, signal=67%	MTRNR2L12/MTRNR2L8
GOBP_REGULATION_OF_EXECUTION_PHASE_OF_APOPTOSIS	GOBP_REGULATION_OF_EXECUTION_PHASE_OF_APOPTOSIS	GOBP_REGULATION_OF_EXECUTION_PHASE_OF_APOPTOSIS	3	0.921536	1.74367	0.00208222	0.17039	0.168461	5	tags=67%, list=0%, signal=67%	MTRNR2L12/MTRNR2L8
GOBP_RESPONSE_TO_MONOSACCHARIDE	GOBP_RESPONSE_TO_MONOSACCHARIDE	GOBP_RESPONSE_TO_MONOSACCHARIDE	25	0.476335	1.74297	0.0256984	0.608104	0.601218	115	tags=28%, list=8%, signal=26%	RACK1/SOX4/PCK1/TXNIP/SELENOT/SELENOS/THBS1
HP_BILATERAL_SENSORINEURAL_HEARING_IMPAIRMENT	HP_BILATERAL_SENSORINEURAL_HEARING_IMPAIRMENT	HP_BILATERAL_SENSORINEURAL_HEARING_IMPAIRMENT	13	0.562314	1.74274	0.0411127	0.754708	0.746162	407	tags=69%, list=27%, signal=51%	MT-CYB/MT-CO3/MT-ND1/MT-CO2/MT-ND6/ACTG1/MT-CO1/MT-ND5/SPTBN1
GOBP_CELLULAR_RESPONSE_TO_HYDROGEN_PEROXIDE	GOBP_CELLULAR_RESPONSE_TO_HYDROGEN_PEROXIDE	GOBP_CELLULAR_RESPONSE_TO_HYDROGEN_PEROXIDE	10	0.608071	1.74174	0.0471734	0.803747	0.794645	19	tags=20%, list=1%, signal=20%	RACK1/FABP1
GOBP_DNA_CONFORMATION_CHANGE	GOBP_DNA_CONFORMATION_CHANGE	GOBP_DNA_CONFORMATION_CHANGE	34	0.4333	1.73857	0.0175144	0.567388	0.560963	763	tags=91%, list=50%, signal=46%	SELENOF/HNRNPA2B1/MPHOSPH8/BRD2/XRCC5/ACIN1/SRPK1/SETX/CHD9/CHD2/NAP1L4/ATRX/CHD6/HMGB1/UBR2/CHD4/SHPRH/SMC5/DDX3X/TPR/CHD8/RIF1/ASCC3/ATF7IP/NASP/TRIM28/HELB/DHX36/SPTY2D1/G3BP1/HP1BP3
GOBP_ANTIFUNGAL_INNATE_IMMUNE_RESPONSE	GOBP_ANTIFUNGAL_INNATE_IMMUNE_RESPONSE	GOBP_ANTIFUNGAL_INNATE_IMMUNE_RESPONSE	4	0.835909	1.73777	0.017592	0.567388	0.560963	1	tags=25%, list=0%, signal=25%	PLCG2
HP_ABNORMAL_SPEECH_PROSODY	HP_ABNORMAL_SPEECH_PROSODY	HP_ABNORMAL_SPEECH_PROSODY	10	0.606645	1.73766	0.0477821	0.806782	0.797646	122	tags=40%, list=8%, signal=37%	MT-ND3/MT-ATP6/MT-ND1/MT-ND6
GOBP_POSITIVE_REGULATION_OF_TYPE_I_INTERFERON_PRODUCTION	GOBP_POSITIVE_REGULATION_OF_TYPE_I_INTERFERON_PRODUCTION	GOBP_POSITIVE_REGULATION_OF_TYPE_I_INTERFERON_PRODUCTION	16	0.528711	1.73666	0.0480741	0.809595	0.800428	1	tags=6%, list=0%, signal=6%	PLCG2
GOBP_POSITIVE_REGULATION_OF_CELL_CYCLE_G1_S_PHASE_TRANSITION	GOBP_POSITIVE_REGULATION_OF_CELL_CYCLE_G1_S_PHASE_TRANSITION	GOBP_POSITIVE_REGULATION_OF_CELL_CYCLE_G1_S_PHASE_TRANSITION	10	0.604911	1.73269	0.0477821	0.806782	0.797646	1	tags=10%, list=0%, signal=10%	PLCG2
GOBP_B_CELL_ACTIVATION_INVOLVED_IN_IMMUNE_RESPONSE	GOBP_B_CELL_ACTIVATION_INVOLVED_IN_IMMUNE_RESPONSE	GOBP_B_CELL_ACTIVATION_INVOLVED_IN_IMMUNE_RESPONSE	12	0.573767	1.73233	0.0444687	0.785297	0.776405	1	tags=8%, list=0%, signal=8%	PLCG2
GOBP_ATP_SYNTHESIS_COUPLED_ELECTRON_TRANSPORT	GOBP_ATP_SYNTHESIS_COUPLED_ELECTRON_TRANSPORT	GOBP_ATP_SYNTHESIS_COUPLED_ELECTRON_TRANSPORT	31	0.447213	1.73229	0.0220597	0.600616	0.593815	486	tags=65%, list=32%, signal=45%	MT-ND3/MT-ND4L/MT-CYB/MT-CO3/MT-ND1/MT-CO2/MT-ND6/UQCR10/NDUFA1/NDUFC1/MT-CO1/NDUFB7/NDUFV3/NDUFB1/NDUFA3/MT-ND5/NDUFB2/COX5B/MT-ND4/NDUFA12
HP_CONCENTRIC_HYPERTROPHIC_CARDIOMYOPATHY	HP_CONCENTRIC_HYPERTROPHIC_CARDIOMYOPATHY	HP_CONCENTRIC_HYPERTROPHIC_CARDIOMYOPATHY	7	0.687708	1.73222	0.0253343	0.608104	0.601218	477	tags=100%, list=32%, signal=69%	MT-CO3/MT-ND1/MT-CO2/MT-ND6/MT-CO1/MT-ND5/MT-ND4
HP_MIXED_DEMYELINATING_AND_AXONAL_POLYNEUROPATHY	HP_MIXED_DEMYELINATING_AND_AXONAL_POLYNEUROPATHY	HP_MIXED_DEMYELINATING_AND_AXONAL_POLYNEUROPATHY	7	0.687708	1.73222	0.0253343	0.608104	0.601218	477	tags=100%, list=32%, signal=69%	MT-CO3/MT-ND1/MT-CO2/MT-ND6/MT-CO1/MT-ND5/MT-ND4
HP_RECURRENT_PANCREATITIS	HP_RECURRENT_PANCREATITIS	HP_RECURRENT_PANCREATITIS	7	0.687708	1.73222	0.0253343	0.608104	0.601218	477	tags=100%, list=32%, signal=69%	MT-CO3/MT-ND1/MT-CO2/MT-ND6/MT-CO1/MT-ND5/MT-ND4
HP_RECURRENT_PAROXYSMAL_HEADACHE	HP_RECURRENT_PAROXYSMAL_HEADACHE	HP_RECURRENT_PAROXYSMAL_HEADACHE	7	0.687708	1.73222	0.0253343	0.608104	0.601218	477	tags=100%, list=32%, signal=69%	MT-CO3/MT-ND1/MT-CO2/MT-ND6/MT-CO1/MT-ND5/MT-ND4
HP_WIDENED_CEREBRAL_SUBARACHNOID_SPACE	HP_WIDENED_CEREBRAL_SUBARACHNOID_SPACE	HP_WIDENED_CEREBRAL_SUBARACHNOID_SPACE	7	0.687708	1.73222	0.0253343	0.608104	0.601218	477	tags=100%, list=32%, signal=69%	MT-CO3/MT-ND1/MT-CO2/MT-ND6/MT-CO1/MT-ND5/MT-ND4
GOBP_DENDRITIC_CELL_CYTOKINE_PRODUCTION	GOBP_DENDRITIC_CELL_CYTOKINE_PRODUCTION	GOBP_DENDRITIC_CELL_CYTOKINE_PRODUCTION	3	0.91437	1.73011	0.00315095	0.230277	0.227669	1	tags=33%, list=0%, signal=33%	PLCG2
GOBP_POSITIVE_REGULATION_OF_DENDRITIC_CELL_CYTOKINE_PRODUCTION	GOBP_POSITIVE_REGULATION_OF_DENDRITIC_CELL_CYTOKINE_PRODUCTION	GOBP_POSITIVE_REGULATION_OF_DENDRITIC_CELL_CYTOKINE_PRODUCTION	3	0.91437	1.73011	0.00315095	0.230277	0.227669	1	tags=33%, list=0%, signal=33%	PLCG2
HP_SENSORIMOTOR_NEUROPATHY	HP_SENSORIMOTOR_NEUROPATHY	HP_SENSORIMOTOR_NEUROPATHY	18	0.505085	1.72668	0.0400724	0.746219	0.737769	122	tags=33%, list=8%, signal=31%	MT-ND3/MT-ATP6/MT-CO3/MT-ND1/MT-CO2/MT-ND6
HP_MUSCLE_ABNORMALITY_RELATED_TO_MITOCHONDRIAL_DYSFUNCTION	HP_MUSCLE_ABNORMALITY_RELATED_TO_MITOCHONDRIAL_DYSFUNCTION	HP_MUSCLE_ABNORMALITY_RELATED_TO_MITOCHONDRIAL_DYSFUNCTION	22	0.481288	1.72631	0.0391225	0.737304	0.728955	122	tags=32%, list=8%, signal=30%	MT-ND3/MT-ATP6/MT-CYB/MT-CO3/MT-ND1/MT-CO2/MT-ND6
GOMF_PHOSPHOLIPASE_ACTIVITY	GOMF_PHOSPHOLIPASE_ACTIVITY	GOMF_PHOSPHOLIPASE_ACTIVITY	4	0.829641	1.72474	0.0191217	0.583849	0.577238	1	tags=25%, list=0%, signal=25%	PLCG2
GOBP_CALCINEURIN_MEDIATED_SIGNALING	GOBP_CALCINEURIN_MEDIATED_SIGNALING	GOBP_CALCINEURIN_MEDIATED_SIGNALING	3	0.911043	1.72382	0.00374059	0.254185	0.251307	1	tags=33%, list=0%, signal=33%	PLCG2
GOBP_MATURE_B_CELL_DIFFERENTIATION	GOBP_MATURE_B_CELL_DIFFERENTIATION	GOBP_MATURE_B_CELL_DIFFERENTIATION	5	0.774032	1.72263	0.0194276	0.583849	0.577238	1	tags=20%, list=0%, signal=20%	PLCG2
GOCC_RUFFLE_MEMBRANE	GOCC_RUFFLE_MEMBRANE	GOCC_RUFFLE_MEMBRANE	12	0.570446	1.7223	0.0462837	0.796765	0.787743	1	tags=8%, list=0%, signal=8%	PLCG2
HP_3_METHYLGLUTACONIC_ACIDURIA	HP_3_METHYLGLUTACONIC_ACIDURIA	HP_3_METHYLGLUTACONIC_ACIDURIA	3	0.908525	1.71905	0.00462942	0.300184	0.296784	49	tags=67%, list=3%, signal=65%	ATP5F1E/ATP5F1D
HP_CENTRAL_SCOTOMA	HP_CENTRAL_SCOTOMA	HP_CENTRAL_SCOTOMA	13	0.554609	1.71887	0.0447138	0.787234	0.778319	122	tags=46%, list=8%, signal=43%	MT-ATP6/MT-ND4L/MT-CYB/MT-CO3/MT-ND1/MT-ND6
GOBP_RESPONSE_TO_AXON_INJURY	GOBP_RESPONSE_TO_AXON_INJURY	GOBP_RESPONSE_TO_AXON_INJURY	6	0.717805	1.71695	0.0429127	0.773093	0.764339	1	tags=17%, list=0%, signal=17%	PLCG2
GOBP_EPITHELIAL_STRUCTURE_MAINTENANCE	GOBP_EPITHELIAL_STRUCTURE_MAINTENANCE	GOBP_EPITHELIAL_STRUCTURE_MAINTENANCE	3	0.906871	1.71592	0.00485162	0.304734	0.301284	41	tags=67%, list=3%, signal=65%	TFF3/MUC4
GOBP_MAINTENANCE_OF_GASTROINTESTINAL_EPITHELIUM	GOBP_MAINTENANCE_OF_GASTROINTESTINAL_EPITHELIUM	GOBP_MAINTENANCE_OF_GASTROINTESTINAL_EPITHELIUM	3	0.906871	1.71592	0.00485162	0.304734	0.301284	41	tags=67%, list=3%, signal=65%	TFF3/MUC4
HP_IMMUNE_DYSREGULATION	HP_IMMUNE_DYSREGULATION	HP_IMMUNE_DYSREGULATION	3	0.906622	1.71545	0.00507383	0.313606	0.310055	1	tags=33%, list=0%, signal=33%	PLCG2
HP_WIDENED_SUBARACHNOID_SPACE	HP_WIDENED_SUBARACHNOID_SPACE	HP_WIDENED_SUBARACHNOID_SPACE	13	0.553352	1.71497	0.045314	0.79539	0.786384	477	tags=77%, list=32%, signal=53%	MT-CO3/MT-ND1/MT-CO2/MT-ND6/DYNC1H1/CLTC/MT-CO1/MT-ND5/ASH1L/MT-ND4
GOBP_POSITIVE_REGULATION_OF_NF_KAPPAB_TRANSCRIPTION_FACTOR_ACTIVITY	GOBP_POSITIVE_REGULATION_OF_NF_KAPPAB_TRANSCRIPTION_FACTOR_ACTIVITY	GOBP_POSITIVE_REGULATION_OF_NF_KAPPAB_TRANSCRIPTION_FACTOR_ACTIVITY	15	0.532054	1.71462	0.0282193	0.626197	0.619106	1	tags=7%, list=0%, signal=7%	PLCG2
GOBP_REGULATION_OF_PEPTIDYL_TYROSINE_PHOSPHORYLATION	GOBP_REGULATION_OF_PEPTIDYL_TYROSINE_PHOSPHORYLATION	GOBP_REGULATION_OF_PEPTIDYL_TYROSINE_PHOSPHORYLATION	29	0.452161	1.71261	0.0261139	0.608104	0.601218	3	tags=7%, list=0%, signal=7%	PLCG2/RACK1
GOBP_RECEPTOR_INTERNALIZATION	GOBP_RECEPTOR_INTERNALIZATION	GOBP_RECEPTOR_INTERNALIZATION	11	0.576501	1.71145	0.0586498	0.835605	0.826143	264	tags=45%, list=17%, signal=38%	PLCG2/AHI1/VEGFA/CD81/CLTC
GOBP_PHOSPHOLIPID_METABOLIC_PROCESS	GOBP_PHOSPHOLIPID_METABOLIC_PROCESS	GOBP_PHOSPHOLIPID_METABOLIC_PROCESS	19	0.492979	1.7097	0.0495005	0.817573	0.808315	152	tags=21%, list=10%, signal=19%	PLCG2/LDLR/SMG1/SLC44A4
HP_SEGMENTAL_PERIPHERAL_DEMYELINATION_REMYELINATION	HP_SEGMENTAL_PERIPHERAL_DEMYELINATION_REMYELINATION	HP_SEGMENTAL_PERIPHERAL_DEMYELINATION_REMYELINATION	10	0.596508	1.70862	0.0532602	0.821983	0.812675	122	tags=40%, list=8%, signal=37%	MT-ND3/MT-ATP6/MT-ND1/MT-ND6
GOBP_SECOND_MESSENGER_MEDIATED_SIGNALING	GOBP_SECOND_MESSENGER_MEDIATED_SIGNALING	GOBP_SECOND_MESSENGER_MEDIATED_SIGNALING	21	0.479103	1.70739	0.058045	0.830643	0.821238	8	tags=10%, list=1%, signal=10%	PLCG2/SELENOK
GOMF_ATP_DEPENDENT_ACTIVITY_ACTING_ON_DNA	GOMF_ATP_DEPENDENT_ACTIVITY_ACTING_ON_DNA	GOMF_ATP_DEPENDENT_ACTIVITY_ACTING_ON_DNA	17	0.505017	1.70698	0.0405936	0.752309	0.74379	757	tags=100%, list=50%, signal=51%	XRCC5/BPTF/SMARCA2/SETX/CHD9/CHD2/ATRX/CHD6/CHD4/RFC1/DDX3X/CHD8/SMC3/ASCC3/HELB/DHX36/G3BP1
GOBP_REGULATION_OF_MITOCHONDRIAL_MEMBRANE_POTENTIAL	GOBP_REGULATION_OF_MITOCHONDRIAL_MEMBRANE_POTENTIAL	GOBP_REGULATION_OF_MITOCHONDRIAL_MEMBRANE_POTENTIAL	11	0.574986	1.70696	0.0604361	0.83798	0.828491	14	tags=18%, list=1%, signal=18%	RACK1/ATP5IF1
GOMF_ATP_DEPENDENT_ACTIVITY	GOMF_ATP_DEPENDENT_ACTIVITY	GOMF_ATP_DEPENDENT_ACTIVITY	65	0.363485	1.70677	0.0100888	0.46802	0.462721	652	tags=69%, list=43%, signal=41%	ATP5F1B/ATP5F1C/ATP5F1A/SLC26A2/RNF213/ABCC3/DDX17/DYNC1H1/MYH9/YME1L1/XRCC5/DDX46/ACIN1/DDX39B/VPS4B/MTREX/BPTF/SMARCA2/SETX/ATP2A3/MYO1C/CHD9/CHD2/ATRX/CHD6/HSP90AA1/SPG7/DDX27/KIF13B/CHD4/RFC1/DDX3Y/DDX24/SHPRH/CCT3/SMC5/CCT5/DDX3X/CHD8/DYNC1I2/DICER1/SMC3/ASCC3/ATF7IP/MYO6
GOBP_TYPE_I_INTERFERON_PRODUCTION	GOBP_TYPE_I_INTERFERON_PRODUCTION	GOBP_TYPE_I_INTERFERON_PRODUCTION	21	0.478601	1.7056	0.0586793	0.835605	0.826143	309	tags=33%, list=20%, signal=27%	PLCG2/UFD1/RIOK3/ZBTB20/IRF3/REL/PTPN22
HP_ABNORMAL_PATELLA_MORPHOLOGY	HP_ABNORMAL_PATELLA_MORPHOLOGY	HP_ABNORMAL_PATELLA_MORPHOLOGY	11	0.574438	1.70533	0.0616328	0.839956	0.830444	148	tags=45%, list=10%, signal=41%	SLC26A2/CLDN4/BUD23/ARID1B/UFD1
GOMF_SULFUR_COMPOUND_TRANSMEMBRANE_TRANSPORTER_ACTIVITY	GOMF_SULFUR_COMPOUND_TRANSMEMBRANE_TRANSPORTER_ACTIVITY	GOMF_SULFUR_COMPOUND_TRANSMEMBRANE_TRANSPORTER_ACTIVITY	3	0.901259	1.7053	0.00603673	0.354277	0.350265	152	tags=100%, list=10%, signal=90%	SLC26A2/ABCC3/SLC44A4
GOMF_CATALYTIC_ACTIVITY_ACTING_ON_DNA	GOMF_CATALYTIC_ACTIVITY_ACTING_ON_DNA	GOMF_CATALYTIC_ACTIVITY_ACTING_ON_DNA	23	0.475145	1.70453	0.0495683	0.817573	0.808315	757	tags=96%, list=50%, signal=49%	XRCC5/PTGES3/BPTF/SMARCA2/SETX/CHD9/CHD2/ATRX/CHD6/CHD4/RFC1/DDX3X/TDG/TENT4B/CHD8/DICER1/SMC3/ASCC3/TDP2/HELB/DHX36/G3BP1
GOBP_RESPONSE_TO_CARBOHYDRATE	GOBP_RESPONSE_TO_CARBOHYDRATE	GOBP_RESPONSE_TO_CARBOHYDRATE	27	0.45504	1.70437	0.0321753	0.66408	0.656561	115	tags=26%, list=8%, signal=24%	RACK1/SOX4/PCK1/TXNIP/SELENOT/SELENOS/THBS1
GOBP_ORGANONITROGEN_COMPOUND_BIOSYNTHETIC_PROCESS	GOBP_ORGANONITROGEN_COMPOUND_BIOSYNTHETIC_PROCESS	GOBP_ORGANONITROGEN_COMPOUND_BIOSYNTHETIC_PROCESS	185	0.303186	1.70312	0.00115725	0.104242	0.103062	117	tags=15%, list=8%, signal=16%	RACK1/ATP5F1E/ATP5MG/SELENOK/ATP5ME/ATP5MC2/ATP5IF1/ATP5MC3/ATP5PF/ATP5MF/ATP5F1B/SOX4/MT-ATP6/ATP5PO/ATP5PD/ATP5MC1/ATP5F1C/ATP5F1D/MT-ATP8/ATP5F1A/SLC26A2/SELENOT/BTG2/ATP5PB/OGA/MT-CO2/THBS1/RPL37
HP_URTICARIA	HP_URTICARIA	HP_URTICARIA	5	0.765023	1.70259	0.0218752	0.600616	0.593815	1	tags=20%, list=0%, signal=20%	PLCG2
HP_ABNORMAL_THYROID_MORPHOLOGY	HP_ABNORMAL_THYROID_MORPHOLOGY	HP_ABNORMAL_THYROID_MORPHOLOGY	19	0.490424	1.70084	0.0519601	0.821983	0.812675	29	tags=11%, list=2%, signal=10%	PLCG2/SOX4
GOBP_INTESTINAL_ABSORPTION	GOBP_INTESTINAL_ABSORPTION	GOBP_INTESTINAL_ABSORPTION	5	0.763877	1.70003	0.022487	0.608104	0.601218	228	tags=80%, list=15%, signal=68%	FABP1/LDLR/VIL1/LIMA1
GOBP_CELLULAR_RESPONSE_TO_CALCIUM_ION	GOBP_CELLULAR_RESPONSE_TO_CALCIUM_ION	GOBP_CELLULAR_RESPONSE_TO_CALCIUM_ION	10	0.59286	1.69817	0.0532602	0.821983	0.812675	149	tags=30%, list=10%, signal=27%	PLCG2/JUND/IQGAP1
GOBP_PHOSPHATIDYLINOSITOL_BIOSYNTHETIC_PROCESS	GOBP_PHOSPHATIDYLINOSITOL_BIOSYNTHETIC_PROCESS	GOBP_PHOSPHATIDYLINOSITOL_BIOSYNTHETIC_PROCESS	6	0.708412	1.69449	0.0471734	0.803747	0.794645	1	tags=17%, list=0%, signal=17%	PLCG2
GOBP_PHOSPHATIDYLINOSITOL_METABOLIC_PROCESS	GOBP_PHOSPHATIDYLINOSITOL_METABOLIC_PROCESS	GOBP_PHOSPHATIDYLINOSITOL_METABOLIC_PROCESS	6	0.708412	1.69449	0.0471734	0.803747	0.794645	1	tags=17%, list=0%, signal=17%	PLCG2
GOCC_BASOLATERAL_PLASMA_MEMBRANE	GOCC_BASOLATERAL_PLASMA_MEMBRANE	GOCC_BASOLATERAL_PLASMA_MEMBRANE	19	0.488503	1.69418	0.0531899	0.821983	0.812675	343	tags=58%, list=23%, signal=45%	CLDN7/DSP/LDLR/ABCC3/SLC40A1/CDH17/ERBIN/CD81/EPCAM/LRP1/ST14
HP_MANIA	HP_MANIA	HP_MANIA	10	0.590786	1.69223	0.0544776	0.821983	0.812675	477	tags=80%, list=32%, signal=55%	MT-CO3/MT-ND1/MT-CO2/MT-ND6/UFD1/MT-CO1/MT-ND5/MT-ND4
GOBP_MACROPHAGE_CYTOKINE_PRODUCTION	GOBP_MACROPHAGE_CYTOKINE_PRODUCTION	GOBP_MACROPHAGE_CYTOKINE_PRODUCTION	5	0.759593	1.6905	0.0240167	0.608104	0.601218	1	tags=20%, list=0%, signal=20%	PLCG2
HP_HYPOGONADOTROPIC_HYPOGONADISM	HP_HYPOGONADOTROPIC_HYPOGONADISM	HP_HYPOGONADOTROPIC_HYPOGONADISM	16	0.514607	1.69034	0.0560353	0.825068	0.815726	122	tags=38%, list=8%, signal=35%	CLDN4/MT-CO3/BUD23/MT-ND1/MT-CO2/MT-ND6
HP_INCREASED_CSF_LACTATE	HP_INCREASED_CSF_LACTATE	HP_INCREASED_CSF_LACTATE	24	0.463267	1.68979	0.0352427	0.700214	0.692285	643	tags=83%, list=43%, signal=49%	MT-ND3/MT-ATP6/MT-CO3/MT-ND1/MT-CO2/MT-ND6/NDUFA1/MT-CO1/COX20/MT-ND5/COX6B1/MT-ND4/NDUFA12/NDUFB3/NDUFV2/COX14/NDUFS6/PDHA1/SUCLG1/NDUFS2
GOCC_NUCLEAR_BODY	GOCC_NUCLEAR_BODY	GOCC_NUCLEAR_BODY	122	0.3197	1.68908	0.00333623	0.239303	0.236593	670	tags=66%, list=44%, signal=40%	TCIM/LUC7L3/PNN/PRPF4B/PNISR/NEAT1/HNRNPA2B1/DDX17/PPP1R10/NUFIP2/SON/ACTN4/HNRNPU/PKN2/BRD2/YME1L1/SRSF10/ZBTB20/ERBIN/DDX46/ACIN1/DDX39B/SCAF11/SF3B1/STK4/RBM25/MTREX/CDK13/SRRM1/THRAP3/HIKESHI/NDUFB1/CDK12/ZNF638/SUGP2/CALCOCO2/SRPK1/PRPF40A/SETX/ARHGAP18/SGK1/TCF7L2/MYO1C/RAB8B/GON4L/ATRX/SRSF7/TRIP11/GTF2B/GPATCH2/CENPC/MAML2/ZNF106/SNRPD3/PRPF8/EPB41/NFKBIZ/TRIP12/SMC5/RSRC1/SRSF1/TDG/ZC3H1…
GOBP_PEPTIDYL_TYROSINE_MODIFICATION	GOBP_PEPTIDYL_TYROSINE_MODIFICATION	GOBP_PEPTIDYL_TYROSINE_MODIFICATION	31	0.435149	1.68556	0.0283624	0.62656	0.619465	3	tags=6%, list=0%, signal=7%	PLCG2/RACK1
HP_ABNORMAL_CSF_METABOLITE_LEVEL	HP_ABNORMAL_CSF_METABOLITE_LEVEL	HP_ABNORMAL_CSF_METABOLITE_LEVEL	27	0.449292	1.68284	0.0436596	0.779301	0.770476	643	tags=81%, list=43%, signal=48%	MT-ND3/MT-ATP6/MT-CO3/MT-ND1/MT-CO2/MT-ND6/NDUFA1/MT-CO1/COX20/MT-ND5/SPTBN1/COX6B1/MT-ND4/NDUFA12/SAMHD1/NDUFB3/NDUFV2/COX14/NDUFS6/PDHA1/SUCLG1/NDUFS2
HP_PROGRESSIVE_EXTERNAL_OPHTHALMOPLEGIA	HP_PROGRESSIVE_EXTERNAL_OPHTHALMOPLEGIA	HP_PROGRESSIVE_EXTERNAL_OPHTHALMOPLEGIA	10	0.587173	1.68188	0.057521	0.829886	0.820489	122	tags=50%, list=8%, signal=46%	MT-ATP8/MT-CO3/MT-ND1/MT-CO2/MT-ND6
GOMF_PEPTIDASE_ACTIVATOR_ACTIVITY_INVOLVED_IN_APOPTOTIC_PROCESS	GOMF_PEPTIDASE_ACTIVATOR_ACTIVITY_INVOLVED_IN_APOPTOTIC_PROCESS	GOMF_PEPTIDASE_ACTIVATOR_ACTIVITY_INVOLVED_IN_APOPTOTIC_PROCESS	5	0.755671	1.68177	0.0252405	0.608104	0.601218	194	tags=60%, list=13%, signal=52%	RACK1/CTSC/BEX3
GOBP_NEGATIVE_REGULATION_OF_SMOOTHENED_SIGNALING_PATHWAY	GOBP_NEGATIVE_REGULATION_OF_SMOOTHENED_SIGNALING_PATHWAY	GOBP_NEGATIVE_REGULATION_OF_SMOOTHENED_SIGNALING_PATHWAY	4	0.807932	1.67961	0.0267702	0.611356	0.604433	3	tags=25%, list=0%, signal=25%	RACK1
GOBP_REGULATION_OF_SMOOTHENED_SIGNALING_PATHWAY	GOBP_REGULATION_OF_SMOOTHENED_SIGNALING_PATHWAY	GOBP_REGULATION_OF_SMOOTHENED_SIGNALING_PATHWAY	4	0.807932	1.67961	0.0267702	0.611356	0.604433	3	tags=25%, list=0%, signal=25%	RACK1
GOBP_REGULATION_OF_RECEPTOR_MEDIATED_ENDOCYTOSIS	GOBP_REGULATION_OF_RECEPTOR_MEDIATED_ENDOCYTOSIS	GOBP_REGULATION_OF_RECEPTOR_MEDIATED_ENDOCYTOSIS	13	0.541563	1.67843	0.0645374	0.847372	0.837777	1	tags=8%, list=0%, signal=8%	PLCG2
GOBP_POSITIVE_REGULATION_OF_STEM_CELL_PROLIFERATION	GOBP_POSITIVE_REGULATION_OF_STEM_CELL_PROLIFERATION	GOBP_POSITIVE_REGULATION_OF_STEM_CELL_PROLIFERATION	4	0.806366	1.67636	0.0270762	0.615704	0.608733	296	tags=100%, list=20%, signal=81%	HNRNPU/PTPRC/N4BP2L2/EPCAM
GOBP_REGULATION_OF_CALCIUM_ION_TRANSMEMBRANE_TRANSPORT	GOBP_REGULATION_OF_CALCIUM_ION_TRANSMEMBRANE_TRANSPORT	GOBP_REGULATION_OF_CALCIUM_ION_TRANSMEMBRANE_TRANSPORT	14	0.536263	1.67629	0.0355366	0.701078	0.69314	119	tags=21%, list=8%, signal=20%	PLCG2/AHNAK/VMP1
GOMF_PROTEIN_PHOSPHORYLATED_AMINO_ACID_BINDING	GOMF_PROTEIN_PHOSPHORYLATED_AMINO_ACID_BINDING	GOMF_PROTEIN_PHOSPHORYLATED_AMINO_ACID_BINDING	9	0.602876	1.67558	0.0545899	0.821983	0.812675	1	tags=11%, list=0%, signal=11%	PLCG2
HP_ABNORMAL_PULMONARY_INTERSTITIAL_MORPHOLOGY	HP_ABNORMAL_PULMONARY_INTERSTITIAL_MORPHOLOGY	HP_ABNORMAL_PULMONARY_INTERSTITIAL_MORPHOLOGY	14	0.534417	1.67052	0.0373589	0.727154	0.71892	87	tags=14%, list=6%, signal=14%	PLCG2/DSP
HP_PROXIMAL_TUBULOPATHY	HP_PROXIMAL_TUBULOPATHY	HP_PROXIMAL_TUBULOPATHY	15	0.517866	1.66889	0.0381119	0.727192	0.718957	585	tags=87%, list=39%, signal=54%	MT-ND3/MT-CO3/MT-ND1/MT-CO2/MT-ND6/NDUFA1/MT-CO1/ETFB/MT-ND5/MT-ND4/NDUFB3/NDUFV2/NDUFS6
GOBP_POSITIVE_REGULATION_OF_MACROPHAGE_CYTOKINE_PRODUCTION	GOBP_POSITIVE_REGULATION_OF_MACROPHAGE_CYTOKINE_PRODUCTION	GOBP_POSITIVE_REGULATION_OF_MACROPHAGE_CYTOKINE_PRODUCTION	4	0.80276	1.66886	0.0298296	0.632519	0.625357	1	tags=25%, list=0%, signal=25%	PLCG2
GOMF_ATPASE_COUPLED_TRANSMEMBRANE_TRANSPORTER_ACTIVITY	GOMF_ATPASE_COUPLED_TRANSMEMBRANE_TRANSPORTER_ACTIVITY	GOMF_ATPASE_COUPLED_TRANSMEMBRANE_TRANSPORTER_ACTIVITY	8	0.627152	1.66743	0.0525161	0.821983	0.812675	116	tags=38%, list=8%, signal=35%	ATP5F1B/SLC26A2/ABCC3
GOBP_REGULATION_OF_ENDOPLASMIC_RETICULUM_UNFOLDED_PROTEIN_RESPONSE	GOBP_REGULATION_OF_ENDOPLASMIC_RETICULUM_UNFOLDED_PROTEIN_RESPONSE	GOBP_REGULATION_OF_ENDOPLASMIC_RETICULUM_UNFOLDED_PROTEIN_RESPONSE	8	0.626532	1.66578	0.0537164	0.821983	0.812675	93	tags=25%, list=6%, signal=24%	RACK1/AGR2
HP_LONG_PHILTRUM	HP_LONG_PHILTRUM	HP_LONG_PHILTRUM	50	0.378547	1.66485	0.0195511	0.583849	0.577238	804	tags=88%, list=53%, signal=43%	SLC26A2/CLDN4/BUD23/UGP2/ARID1B/UFD1/TPM3/ACTG1/ANKRD11/CLTC/PPP1R12A/NIPBL/BPTF/SMARCA2/STAG2/PRKDC/SPEN/PPP1R15B/CCDC32/CHD2/TRIP11/MAF/KMT2A/MEG3/FAR1/TRIP12/NSD1/CD96/KMT2E/RAD21/AP3B1/PDHA1/SMC3/COX7B/SMC1A/RPS6KA3/CNOT1/LUZP1/PHIP/CDK10/TTC37/BRAF/TRAPPC4/HUWE1
GOBP_POSITIVE_REGULATION_OF_PEPTIDYL_TYROSINE_PHOSPHORYLATION	GOBP_POSITIVE_REGULATION_OF_PEPTIDYL_TYROSINE_PHOSPHORYLATION	GOBP_POSITIVE_REGULATION_OF_PEPTIDYL_TYROSINE_PHOSPHORYLATION	16	0.506399	1.66337	0.064621	0.847425	0.83783	257	tags=31%, list=17%, signal=26%	PLCG2/CD24/PTPRC/VEGFA/CD81
GOBP_REGULATION_OF_UBIQUITIN_DEPENDENT_PROTEIN_CATABOLIC_PROCESS	GOBP_REGULATION_OF_UBIQUITIN_DEPENDENT_PROTEIN_CATABOLIC_PROCESS	GOBP_REGULATION_OF_UBIQUITIN_DEPENDENT_PROTEIN_CATABOLIC_PROCESS	20	0.473991	1.66159	0.0492678	0.817573	0.808315	40	tags=15%, list=3%, signal=15%	RACK1/ELOB/NOP53
GOBP_NEGATIVE_REGULATION_OF_ENDOPLASMIC_RETICULUM_UNFOLDED_PROTEIN_RESPONSE	GOBP_NEGATIVE_REGULATION_OF_ENDOPLASMIC_RETICULUM_UNFOLDED_PROTEIN_RESPONSE	GOBP_NEGATIVE_REGULATION_OF_ENDOPLASMIC_RETICULUM_UNFOLDED_PROTEIN_RESPONSE	4	0.798819	1.66067	0.0307475	0.641446	0.634183	3	tags=25%, list=0%, signal=25%	RACK1
GOMF_URIDYLYLTRANSFERASE_ACTIVITY	GOMF_URIDYLYLTRANSFERASE_ACTIVITY	GOMF_URIDYLYLTRANSFERASE_ACTIVITY	3	0.877402	1.66016	0.0151105	0.548205	0.541997	188	tags=100%, list=12%, signal=88%	UGP2/TUT7/TUT4
GOBP_INFLAMMASOME_COMPLEX_ASSEMBLY	GOBP_INFLAMMASOME_COMPLEX_ASSEMBLY	GOBP_INFLAMMASOME_COMPLEX_ASSEMBLY	3	0.876348	1.65817	0.0163073	0.548205	0.541997	118	tags=67%, list=8%, signal=62%	PLCG2/STMP1
GOBP_POSITIVE_REGULATION_OF_NLRP3_INFLAMMASOME_COMPLEX_ASSEMBLY	GOBP_POSITIVE_REGULATION_OF_NLRP3_INFLAMMASOME_COMPLEX_ASSEMBLY	GOBP_POSITIVE_REGULATION_OF_NLRP3_INFLAMMASOME_COMPLEX_ASSEMBLY	3	0.876348	1.65817	0.0163073	0.548205	0.541997	118	tags=67%, list=8%, signal=62%	PLCG2/STMP1
GOCC_BRUSH_BORDER	GOCC_BRUSH_BORDER	GOCC_BRUSH_BORDER	14	0.530217	1.65739	0.0397887	0.744517	0.736086	454	tags=79%, list=30%, signal=55%	MYH9/VIL1/LIMA1/EPS8/FLNB/ACTR3/SLC38A2/MYL12B/PLEC/MYO1C/CLIC1
HP_PRURITUS	HP_PRURITUS	HP_PRURITUS	11	0.558272	1.65734	0.0735999	0.860624	0.850879	87	tags=18%, list=6%, signal=17%	PLCG2/DSP
GOBP_SMOOTHENED_SIGNALING_PATHWAY	GOBP_SMOOTHENED_SIGNALING_PATHWAY	GOBP_SMOOTHENED_SIGNALING_PATHWAY	5	0.74456	1.65704	0.0289118	0.62744	0.620335	3	tags=20%, list=0%, signal=20%	RACK1
GOBP_REACTIVE_OXYGEN_SPECIES_BIOSYNTHETIC_PROCESS	GOBP_REACTIVE_OXYGEN_SPECIES_BIOSYNTHETIC_PROCESS	GOBP_REACTIVE_OXYGEN_SPECIES_BIOSYNTHETIC_PROCESS	7	0.657623	1.65644	0.0352517	0.700214	0.692285	112	tags=29%, list=7%, signal=27%	PLCG2/MT-CO2
GOBP_REGULATION_OF_REACTIVE_OXYGEN_SPECIES_BIOSYNTHETIC_PROCESS	GOBP_REGULATION_OF_REACTIVE_OXYGEN_SPECIES_BIOSYNTHETIC_PROCESS	GOBP_REGULATION_OF_REACTIVE_OXYGEN_SPECIES_BIOSYNTHETIC_PROCESS	7	0.657623	1.65644	0.0352517	0.700214	0.692285	112	tags=29%, list=7%, signal=27%	PLCG2/MT-CO2
GOMF_ACTIVE_ION_TRANSMEMBRANE_TRANSPORTER_ACTIVITY	GOMF_ACTIVE_ION_TRANSMEMBRANE_TRANSPORTER_ACTIVITY	GOMF_ACTIVE_ION_TRANSMEMBRANE_TRANSPORTER_ACTIVITY	23	0.461591	1.6559	0.066638	0.851282	0.841643	138	tags=30%, list=9%, signal=28%	ATP5F1B/SLC26A2/MT-CYB/MT-CO3/MT-CO2/ABCC3/UQCR10
GOMF_PHOSPHOTYROSINE_RESIDUE_BINDING	GOMF_PHOSPHOTYROSINE_RESIDUE_BINDING	GOMF_PHOSPHOTYROSINE_RESIDUE_BINDING	8	0.622591	1.6553	0.055517	0.824139	0.814806	1	tags=12%, list=0%, signal=13%	PLCG2
GOCC_MITOCHONDRIAL_MATRIX	GOCC_MITOCHONDRIAL_MATRIX	GOCC_MITOCHONDRIAL_MATRIX	36	0.408541	1.65432	0.0329334	0.674932	0.667289	88	tags=17%, list=6%, signal=16%	ATP5F1E/ATP5F1B/ATP5F1C/ATP5F1D/ATP5F1A/ATP5PB
HP_ORAL_ULCER	HP_ORAL_ULCER	HP_ORAL_ULCER	4	0.795093	1.65292	0.0322832	0.665126	0.657594	313	tags=100%, list=21%, signal=80%	TNFAIP3/PTPRC/IL7R/CYBC1
GOCC_CLUSTER_OF_ACTIN_BASED_CELL_PROJECTIONS	GOCC_CLUSTER_OF_ACTIN_BASED_CELL_PROJECTIONS	GOCC_CLUSTER_OF_ACTIN_BASED_CELL_PROJECTIONS	16	0.503053	1.65238	0.0683135	0.859775	0.850039	458	tags=75%, list=30%, signal=53%	MYH9/VIL1/LIMA1/EPS8/FLNB/ACTR3/SLC38A2/MYL12B/PLEC/MYO1C/CLIC1/EPS8L2
GOMF_TRANSCRIPTION_COREPRESSOR_BINDING	GOMF_TRANSCRIPTION_COREPRESSOR_BINDING	GOMF_TRANSCRIPTION_COREPRESSOR_BINDING	9	0.594341	1.65186	0.0593628	0.83798	0.828491	549	tags=89%, list=36%, signal=57%	ELOB/ELOC/RUNX3/TRAPPC2B/HES1/LCOR/PER1/STAT1
GOBP_POSITIVE_REGULATION_OF_INFLAMMATORY_RESPONSE	GOBP_POSITIVE_REGULATION_OF_INFLAMMATORY_RESPONSE	GOBP_POSITIVE_REGULATION_OF_INFLAMMATORY_RESPONSE	14	0.528003	1.65047	0.0422185	0.76653	0.75785	257	tags=43%, list=17%, signal=36%	PLCG2/NEAT1/LDLR/CTSC/VAMP8/CD81
GOMF_PHOSPHORIC_DIESTER_HYDROLASE_ACTIVITY	GOMF_PHOSPHORIC_DIESTER_HYDROLASE_ACTIVITY	GOMF_PHOSPHORIC_DIESTER_HYDROLASE_ACTIVITY	3	0.87192	1.64979	0.0195986	0.583849	0.577238	1	tags=33%, list=0%, signal=33%	PLCG2
GOBP_POSITIVE_REGULATION_OF_LEUKOCYTE_MEDIATED_IMMUNITY	GOBP_POSITIVE_REGULATION_OF_LEUKOCYTE_MEDIATED_IMMUNITY	GOBP_POSITIVE_REGULATION_OF_LEUKOCYTE_MEDIATED_IMMUNITY	17	0.487625	1.64819	0.0598377	0.83798	0.828491	1	tags=6%, list=0%, signal=6%	PLCG2
GOBP_MEMBRANE_DEPOLARIZATION	GOBP_MEMBRANE_DEPOLARIZATION	GOBP_MEMBRANE_DEPOLARIZATION	9	0.592671	1.64722	0.060556	0.83798	0.828491	14	tags=22%, list=1%, signal=22%	RACK1/ATP5IF1
HP_CEREBRAL_VISUAL_IMPAIRMENT	HP_CEREBRAL_VISUAL_IMPAIRMENT	HP_CEREBRAL_VISUAL_IMPAIRMENT	24	0.45101	1.64508	0.0455889	0.795595	0.786586	579	tags=71%, list=38%, signal=44%	MT-CYB/MT-CO3/MT-ND1/MT-CO2/MT-ND6/SON/DYNC1H1/CLTC/MT-CO1/STAG2/MT-ND5/WASHC4/ASH1L/COX6B1/RSRC1/DOCK8/COPB2
GOCC_LEADING_EDGE_MEMBRANE	GOCC_LEADING_EDGE_MEMBRANE	GOCC_LEADING_EDGE_MEMBRANE	18	0.481015	1.6444	0.0647961	0.847425	0.83783	458	tags=56%, list=30%, signal=39%	PLCG2/MACF1/SYNE2/LCP1/EPS8/ARHGAP45/DNM2/SPTBN1/MYO1C/EPS8L2
GOBP_POSITIVE_REGULATION_OF_LOCOMOTION	GOBP_POSITIVE_REGULATION_OF_LOCOMOTION	GOBP_POSITIVE_REGULATION_OF_LOCOMOTION	75	0.349754	1.64293	0.0104905	0.476168	0.470776	231	tags=24%, list=15%, signal=21%	PLCG2/RACK1/SELENOK/ATP5F1B/ATP5F1A/LGALS3/CLDN4/SMIM22/THBS1/S100A14/ACTN4/PTPRC/WASHC1/ACTG1/SYNE2/VIL1/FN1/VEGFA
HP_UNUSUAL_FUNGAL_INFECTION	HP_UNUSUAL_FUNGAL_INFECTION	HP_UNUSUAL_FUNGAL_INFECTION	13	0.529609	1.64138	0.0741876	0.86206	0.852298	1	tags=8%, list=0%, signal=8%	PLCG2
HP_ABNORMAL_NASAL_BASE	HP_ABNORMAL_NASAL_BASE	HP_ABNORMAL_NASAL_BASE	6	0.686123	1.64117	0.0630052	0.845404	0.835831	128	tags=50%, list=8%, signal=46%	SOX4/SLC26A2/ARID1B
GOBP_REGULATION_OF_PROTEIN_LOCALIZATION_TO_PLASMA_MEMBRANE	GOBP_REGULATION_OF_PROTEIN_LOCALIZATION_TO_PLASMA_MEMBRANE	GOBP_REGULATION_OF_PROTEIN_LOCALIZATION_TO_PLASMA_MEMBRANE	18	0.48007	1.64117	0.0647961	0.847425	0.83783	353	tags=44%, list=23%, signal=34%	RACK1/LGALS3/AGR2/VIL1/VAMP8/CLTC/LRP1/PIK3R1
GOMF_PHOSPHORIC_ESTER_HYDROLASE_ACTIVITY	GOMF_PHOSPHORIC_ESTER_HYDROLASE_ACTIVITY	GOMF_PHOSPHORIC_ESTER_HYDROLASE_ACTIVITY	17	0.485062	1.63953	0.0610404	0.839396	0.829891	1	tags=6%, list=0%, signal=6%	PLCG2
GOBP_CELLULAR_CARBOHYDRATE_BIOSYNTHETIC_PROCESS	GOBP_CELLULAR_CARBOHYDRATE_BIOSYNTHETIC_PROCESS	GOBP_CELLULAR_CARBOHYDRATE_BIOSYNTHETIC_PROCESS	5	0.736556	1.63923	0.0310534	0.646358	0.639039	126	tags=60%, list=8%, signal=55%	PCK1/SELENOS/UGP2
GOMF_MHC_CLASS_I_PROTEIN_BINDING	GOMF_MHC_CLASS_I_PROTEIN_BINDING	GOMF_MHC_CLASS_I_PROTEIN_BINDING	4	0.788438	1.63908	0.0384322	0.728519	0.72027	52	tags=50%, list=3%, signal=48%	ATP5F1B/ATP5F1A
GOBP_REGULATION_OF_CELL_CYCLE_G1_S_PHASE_TRANSITION	GOBP_REGULATION_OF_CELL_CYCLE_G1_S_PHASE_TRANSITION	GOBP_REGULATION_OF_CELL_CYCLE_G1_S_PHASE_TRANSITION	26	0.443255	1.63857	0.0391494	0.737304	0.728955	24	tags=8%, list=2%, signal=8%	PLCG2/TCIM
GOCC_CELL_PROJECTION_MEMBRANE	GOCC_CELL_PROJECTION_MEMBRANE	GOCC_CELL_PROJECTION_MEMBRANE	25	0.447209	1.63639	0.046387	0.797362	0.788333	417	tags=48%, list=28%, signal=35%	PLCG2/SLC26A2/MACF1/SYNE2/LIMA1/LCP1/EPS8/UTRN/ARHGAP45/DNM2/SPTBN1/MYO1C
GOCC_CULLIN_RING_UBIQUITIN_LIGASE_COMPLEX	GOCC_CULLIN_RING_UBIQUITIN_LIGASE_COMPLEX	GOCC_CULLIN_RING_UBIQUITIN_LIGASE_COMPLEX	6	0.683958	1.63599	0.0630052	0.845404	0.835831	76	tags=33%, list=5%, signal=32%	ELOB/ELOC
HP_GENERALIZED_ONSET_SEIZURE	HP_GENERALIZED_ONSET_SEIZURE	HP_GENERALIZED_ONSET_SEIZURE	31	0.422234	1.63553	0.0376701	0.727192	0.718957	540	tags=65%, list=36%, signal=42%	MT-ND3/MT-ATP6/MT-ND1/MT-ND6/SON/KANSL1/DYNC1H1/NDUFA1/CLTC/ZEB2/SMARCA2/MT-ND5/WASHC4/CHD2/ASH1L/MT-ND4/FTL/FAR1/NSD1/RSRC1
HP_ABNORMAL_NEPHRON_MORPHOLOGY	HP_ABNORMAL_NEPHRON_MORPHOLOGY	HP_ABNORMAL_NEPHRON_MORPHOLOGY	32	0.417907	1.63523	0.0345437	0.693261	0.685411	140	tags=31%, list=9%, signal=29%	MT-ND3/MT-ATP6/CA2/CLDN4/MT-CO3/BUD23/MT-ND1/MT-CO2/MT-ND6/ACTN4
GOBP_FATTY_ACID_CATABOLIC_PROCESS	GOBP_FATTY_ACID_CATABOLIC_PROCESS	GOBP_FATTY_ACID_CATABOLIC_PROCESS	9	0.588314	1.63511	0.0617551	0.839956	0.830444	35	tags=22%, list=2%, signal=22%	FABP1/PCK1
GOBP_MONOCARBOXYLIC_ACID_CATABOLIC_PROCESS	GOBP_MONOCARBOXYLIC_ACID_CATABOLIC_PROCESS	GOBP_MONOCARBOXYLIC_ACID_CATABOLIC_PROCESS	9	0.588314	1.63511	0.0617551	0.839956	0.830444	35	tags=22%, list=2%, signal=22%	FABP1/PCK1
GOBP_NEGATIVE_REGULATION_OF_OXIDATIVE_STRESS_INDUCED_NEURON_DEATH	GOBP_NEGATIVE_REGULATION_OF_OXIDATIVE_STRESS_INDUCED_NEURON_DEATH	GOBP_NEGATIVE_REGULATION_OF_OXIDATIVE_STRESS_INDUCED_NEURON_DEATH	3	0.863298	1.63348	0.0255828	0.608104	0.601218	3	tags=33%, list=0%, signal=33%	RACK1
GOMF_SH2_DOMAIN_BINDING	GOMF_SH2_DOMAIN_BINDING	GOMF_SH2_DOMAIN_BINDING	4	0.785	1.63194	0.0384322	0.728519	0.72027	3	tags=25%, list=0%, signal=25%	RACK1
GOBP_CELLULAR_RESPONSE_TO_INORGANIC_SUBSTANCE	GOBP_CELLULAR_RESPONSE_TO_INORGANIC_SUBSTANCE	GOBP_CELLULAR_RESPONSE_TO_INORGANIC_SUBSTANCE	27	0.43531	1.63047	0.054164	0.821983	0.812675	197	tags=26%, list=13%, signal=23%	PLCG2/ATP5F1A/RTF2/JUND/IQGAP1/SLC40A1/MT1G
GOBP_REGULATION_OF_METAPHASE_PLATE_CONGRESSION	GOBP_REGULATION_OF_METAPHASE_PLATE_CONGRESSION	GOBP_REGULATION_OF_METAPHASE_PLATE_CONGRESSION	3	0.861498	1.63007	0.0267797	0.611356	0.604433	212	tags=100%, list=14%, signal=86%	HNRNPU/DYNC1H1/NUMA1
GOMF_S100_PROTEIN_BINDING	GOMF_S100_PROTEIN_BINDING	GOMF_S100_PROTEIN_BINDING	4	0.78382	1.62948	0.0384322	0.728519	0.72027	330	tags=100%, list=22%, signal=78%	AHNAK/IQGAP1/S100A6/S100A11
GOMF_CYCLIN_BINDING	GOMF_CYCLIN_BINDING	GOMF_CYCLIN_BINDING	5	0.731738	1.62851	0.0341279	0.692064	0.684227	3	tags=20%, list=0%, signal=20%	RACK1
GOBP_POSITIVE_REGULATION_OF_TUMOR_NECROSIS_FACTOR_SUPERFAMILY_CYTOKINE_PRODUCTION	GOBP_POSITIVE_REGULATION_OF_TUMOR_NECROSIS_FACTOR_SUPERFAMILY_CYTOKINE_PRODUCTION	GOBP_POSITIVE_REGULATION_OF_TUMOR_NECROSIS_FACTOR_SUPERFAMILY_CYTOKINE_PRODUCTION	19	0.469249	1.6274	0.0511247	0.820017	0.810731	8	tags=11%, list=1%, signal=11%	PLCG2/SELENOK
GOBP_POSITIVE_REGULATION_OF_PHAGOCYTOSIS	GOBP_POSITIVE_REGULATION_OF_PHAGOCYTOSIS	GOBP_POSITIVE_REGULATION_OF_PHAGOCYTOSIS	9	0.58508	1.62612	0.0629541	0.845404	0.835831	1	tags=11%, list=0%, signal=11%	PLCG2
GOBP_MITOCHONDRIAL_ELECTRON_TRANSPORT_NADH_TO_UBIQUINONE	GOBP_MITOCHONDRIAL_ELECTRON_TRANSPORT_NADH_TO_UBIQUINONE	GOBP_MITOCHONDRIAL_ELECTRON_TRANSPORT_NADH_TO_UBIQUINONE	20	0.463841	1.62601	0.0645247	0.847372	0.837777	398	tags=60%, list=26%, signal=45%	MT-ND3/MT-ND4L/MT-ND1/MT-ND6/NDUFA1/NDUFC1/NDUFB7/NDUFV3/NDUFB1/NDUFA3/MT-ND5/NDUFB2
GOBP_DNA_GEOMETRIC_CHANGE	GOBP_DNA_GEOMETRIC_CHANGE	GOBP_DNA_GEOMETRIC_CHANGE	15	0.504342	1.62531	0.0499002	0.820017	0.810731	757	tags=100%, list=50%, signal=50%	HNRNPA2B1/XRCC5/SETX/CHD9/CHD2/ATRX/CHD6/HMGB1/CHD4/DDX3X/CHD8/ASCC3/HELB/DHX36/G3BP1
GOBP_NEURON_DEATH_IN_RESPONSE_TO_OXIDATIVE_STRESS	GOBP_NEURON_DEATH_IN_RESPONSE_TO_OXIDATIVE_STRESS	GOBP_NEURON_DEATH_IN_RESPONSE_TO_OXIDATIVE_STRESS	4	0.781739	1.62516	0.039662	0.743343	0.734926	3	tags=25%, list=0%, signal=25%	RACK1
HP_ARTHRALGIA	HP_ARTHRALGIA	HP_ARTHRALGIA	28	0.431749	1.62516	0.0366619	0.716569	0.708455	109	tags=18%, list=7%, signal=17%	PLCG2/SLC26A2/CLDN4/BUD23/LDLR
HP_SUPRAVALVULAR_AORTIC_STENOSIS	HP_SUPRAVALVULAR_AORTIC_STENOSIS	HP_SUPRAVALVULAR_AORTIC_STENOSIS	6	0.678571	1.62311	0.0654519	0.847425	0.83783	109	tags=50%, list=7%, signal=47%	CLDN4/BUD23/LDLR
GOBP_POSITIVE_REGULATION_OF_CYTOKINE_PRODUCTION_INVOLVED_IN_IMMUNE_RESPONSE	GOBP_POSITIVE_REGULATION_OF_CYTOKINE_PRODUCTION_INVOLVED_IN_IMMUNE_RESPONSE	GOBP_POSITIVE_REGULATION_OF_CYTOKINE_PRODUCTION_INVOLVED_IN_IMMUNE_RESPONSE	14	0.519105	1.62266	0.0464707	0.797621	0.788589	1	tags=7%, list=0%, signal=7%	PLCG2
GOBP_RESPONSE_TO_METAL_ION	GOBP_RESPONSE_TO_METAL_ION	GOBP_RESPONSE_TO_METAL_ION	36	0.400662	1.62242	0.0375868	0.727192	0.718957	209	tags=28%, list=14%, signal=25%	PLCG2/ATP5F1D/TXNIP/THBS1/JUND/IQGAP1/CRIP1/SLC40A1/MT1G/ACTG1
GOBP_REGULATION_OF_CYCLIC_NUCLEOTIDE_PHOSPHODIESTERASE_ACTIVITY	GOBP_REGULATION_OF_CYCLIC_NUCLEOTIDE_PHOSPHODIESTERASE_ACTIVITY	GOBP_REGULATION_OF_CYCLIC_NUCLEOTIDE_PHOSPHODIESTERASE_ACTIVITY	4	0.780167	1.62189	0.0402769	0.747632	0.739167	3	tags=25%, list=0%, signal=25%	RACK1
HP_VENTRICULAR_ARRHYTHMIA	HP_VENTRICULAR_ARRHYTHMIA	HP_VENTRICULAR_ARRHYTHMIA	29	0.428136	1.62161	0.038264	0.728519	0.72027	213	tags=38%, list=14%, signal=33%	MT-ATP6/MT-ND4L/MT-CYB/DSP/MT-CO3/AKAP9/MT-ND1/MT-CO2/MT-ND6/DST/SYNE2
GOBP_PIGMENTATION	GOBP_PIGMENTATION	GOBP_PIGMENTATION	11	0.546076	1.62113	0.0867639	0.876026	0.866106	3	tags=9%, list=0%, signal=9%	RACK1
GOBP_POSITIVE_REGULATION_OF_INTERLEUKIN_2_PRODUCTION	GOBP_POSITIVE_REGULATION_OF_INTERLEUKIN_2_PRODUCTION	GOBP_POSITIVE_REGULATION_OF_INTERLEUKIN_2_PRODUCTION	3	0.856699	1.62099	0.030071	0.633017	0.625849	1	tags=33%, list=0%, signal=33%	PLCG2
GOBP_CELLULAR_GLUCOSE_HOMEOSTASIS	GOBP_CELLULAR_GLUCOSE_HOMEOSTASIS	GOBP_CELLULAR_GLUCOSE_HOMEOSTASIS	17	0.479438	1.62052	0.0658751	0.847425	0.83783	78	tags=24%, list=5%, signal=23%	RACK1/SOX4/PCK1/SELENOT
HP_PSYCHOTIC_MENTATION	HP_PSYCHOTIC_MENTATION	HP_PSYCHOTIC_MENTATION	9	0.582999	1.62034	0.0665514	0.851282	0.841643	477	tags=78%, list=32%, signal=54%	MT-CO3/MT-ND1/MT-CO2/MT-ND6/MT-CO1/MT-ND5/MT-ND4
HP_BASAL_GANGLIA_CALCIFICATION	HP_BASAL_GANGLIA_CALCIFICATION	HP_BASAL_GANGLIA_CALCIFICATION	13	0.522123	1.61818	0.0518962	0.821983	0.812675	535	tags=77%, list=35%, signal=50%	CA2/MT-CO3/MT-ND1/MT-CO2/MT-ND6/MT-CO1/PSMB8/MT-ND5/MT-ND4/SAMHD1
GOBP_POSITIVE_REGULATION_OF_PROTEIN_CATABOLIC_PROCESS	GOBP_POSITIVE_REGULATION_OF_PROTEIN_CATABOLIC_PROCESS	GOBP_POSITIVE_REGULATION_OF_PROTEIN_CATABOLIC_PROCESS	33	0.40735	1.61742	0.0298888	0.632618	0.625455	171	tags=24%, list=11%, signal=22%	RACK1/ELOB/ATP5IF1/NOP53/LDLR/RNF19A/TNFAIP3/CTSC
GOBP_CELLULAR_RESPONSE_TO_CARBOHYDRATE_STIMULUS	GOBP_CELLULAR_RESPONSE_TO_CARBOHYDRATE_STIMULUS	GOBP_CELLULAR_RESPONSE_TO_CARBOHYDRATE_STIMULUS	17	0.478261	1.61654	0.0695012	0.859775	0.850039	78	tags=24%, list=5%, signal=23%	RACK1/SOX4/PCK1/SELENOT
GOCC_ELONGIN_COMPLEX	GOCC_ELONGIN_COMPLEX	GOCC_ELONGIN_COMPLEX	3	0.853711	1.61534	0.0321743	0.66408	0.656561	76	tags=67%, list=5%, signal=63%	ELOB/ELOC
GOBP_NADH_DEHYDROGENASE_COMPLEX_ASSEMBLY	GOBP_NADH_DEHYDROGENASE_COMPLEX_ASSEMBLY	GOBP_NADH_DEHYDROGENASE_COMPLEX_ASSEMBLY	16	0.491102	1.61313	0.0818527	0.876026	0.866106	536	tags=81%, list=35%, signal=53%	MT-ND1/MT-ND6/NDUFA1/DMAC1/NDUFC1/NDUFB7/NDUFB1/NDUFA3/MT-ND5/NDUFB2/MT-ND4/NDUFA12/NDUFB3
GOBP_POSITIVE_REGULATION_OF_EPITHELIAL_CELL_MIGRATION	GOBP_POSITIVE_REGULATION_OF_EPITHELIAL_CELL_MIGRATION	GOBP_POSITIVE_REGULATION_OF_EPITHELIAL_CELL_MIGRATION	20	0.45981	1.61188	0.0734685	0.860624	0.850879	52	tags=15%, list=3%, signal=15%	PLCG2/ATP5F1B/ATP5F1A
GOBP_REGULATION_OF_PROTEIN_LOCALIZATION_TO_CELL_PERIPHERY	GOBP_REGULATION_OF_PROTEIN_LOCALIZATION_TO_CELL_PERIPHERY	GOBP_REGULATION_OF_PROTEIN_LOCALIZATION_TO_CELL_PERIPHERY	21	0.452251	1.6117	0.0527426	0.821983	0.812675	353	tags=43%, list=23%, signal=33%	RACK1/LGALS3/AGR2/NUMA1/VIL1/VAMP8/CLTC/LRP1/PIK3R1
HP_DILATED_CARDIOMYOPATHY	HP_DILATED_CARDIOMYOPATHY	HP_DILATED_CARDIOMYOPATHY	31	0.41604	1.61154	0.0416704	0.761337	0.752716	229	tags=35%, list=15%, signal=31%	MT-ND3/MT-ATP6/ATP5F1D/DSP/MT-CO3/MT-ND1/MT-CO2/MT-ND6/TPM3/SYNE2/ANKRD11
GOBP_REGULATION_OF_EMBRYONIC_DEVELOPMENT	GOBP_REGULATION_OF_EMBRYONIC_DEVELOPMENT	GOBP_REGULATION_OF_EMBRYONIC_DEVELOPMENT	7	0.639628	1.61111	0.0442904	0.784535	0.775651	3	tags=14%, list=0%, signal=14%	RACK1
GOBP_SUBSTRATE_DEPENDENT_CELL_MIGRATION	GOBP_SUBSTRATE_DEPENDENT_CELL_MIGRATION	GOBP_SUBSTRATE_DEPENDENT_CELL_MIGRATION	5	0.723063	1.6092	0.0378173	0.727192	0.718957	281	tags=80%, list=19%, signal=65%	ATP5F1B/PTPRC/FN1/STK4
HP_ENCEPHALOPATHY	HP_ENCEPHALOPATHY	HP_ENCEPHALOPATHY	40	0.386379	1.60744	0.0295582	0.628605	0.621487	303	tags=38%, list=20%, signal=31%	MT-ND3/PCK1/ATP5F1D/ATP5F1A/MT-CYB/MT-CO3/MT-ND1/MT-CO2/MT-ND6/HNRNPU/SQOR/NDUFA1/CLTC/MT-CO1/SPTAN1
HP_SCOTOMA	HP_SCOTOMA	HP_SCOTOMA	15	0.498746	1.60728	0.0578842	0.830389	0.820986	122	tags=40%, list=8%, signal=37%	MT-ATP6/MT-ND4L/MT-CYB/MT-CO3/MT-ND1/MT-ND6
GOCC_INTERMEDIATE_FILAMENT	GOCC_INTERMEDIATE_FILAMENT	GOCC_INTERMEDIATE_FILAMENT	13	0.518551	1.60711	0.0558882	0.824139	0.814806	260	tags=62%, list=17%, signal=51%	KRT8/KRT18/KRT20/PNN/DSP/DST/MACF1/KRT19
GOBP_ACTIVATION_OF_CYSTEINE_TYPE_ENDOPEPTIDASE_ACTIVITY_INVOLVED_IN_APOPTOTIC_PROCESS	GOBP_ACTIVATION_OF_CYSTEINE_TYPE_ENDOPEPTIDASE_ACTIVITY_INVOLVED_IN_APOPTOTIC_PROCESS	GOBP_ACTIVATION_OF_CYSTEINE_TYPE_ENDOPEPTIDASE_ACTIVITY_INVOLVED_IN_APOPTOTIC_PROCESS	10	0.56105	1.60706	0.0715687	0.859775	0.850039	3	tags=10%, list=0%, signal=10%	RACK1
GOBP_CALCIUM_ION_TRANSMEMBRANE_TRANSPORT	GOBP_CALCIUM_ION_TRANSMEMBRANE_TRANSPORT	GOBP_CALCIUM_ION_TRANSMEMBRANE_TRANSPORT	21	0.450784	1.60647	0.0548523	0.821983	0.812675	147	tags=19%, list=10%, signal=17%	PLCG2/AHNAK/VMP1/PTPRC
GOBP_POSITIVE_REGULATION_OF_RECEPTOR_INTERNALIZATION	GOBP_POSITIVE_REGULATION_OF_RECEPTOR_INTERNALIZATION	GOBP_POSITIVE_REGULATION_OF_RECEPTOR_INTERNALIZATION	3	0.848907	1.60625	0.0333771	0.68162	0.673902	231	tags=100%, list=15%, signal=85%	PLCG2/AHI1/VEGFA
GOBP_REGULATION_OF_RECEPTOR_INTERNALIZATION	GOBP_REGULATION_OF_RECEPTOR_INTERNALIZATION	GOBP_REGULATION_OF_RECEPTOR_INTERNALIZATION	3	0.848907	1.60625	0.0333771	0.68162	0.673902	231	tags=100%, list=15%, signal=85%	PLCG2/AHI1/VEGFA
HP_ABNORMAL_MITOCHONDRIA_IN_MUSCLE_TISSUE	HP_ABNORMAL_MITOCHONDRIA_IN_MUSCLE_TISSUE	HP_ABNORMAL_MITOCHONDRIA_IN_MUSCLE_TISSUE	14	0.512858	1.60313	0.0525253	0.821983	0.812675	585	tags=86%, list=39%, signal=53%	MT-ND3/MT-CO3/MT-ND1/MT-CO2/MT-ND6/NDUFA1/MT-CO1/MT-ND5/MT-ND4/NDUFB3/NDUFV2/NDUFS6
GOMF_RECEPTOR_TYROSINE_KINASE_BINDING	GOMF_RECEPTOR_TYROSINE_KINASE_BINDING	GOMF_RECEPTOR_TYROSINE_KINASE_BINDING	7	0.635845	1.60158	0.0460982	0.796206	0.78719	3	tags=14%, list=0%, signal=14%	RACK1
GOBP_CYTOKINE_PRODUCTION_INVOLVED_IN_IMMUNE_RESPONSE	GOBP_CYTOKINE_PRODUCTION_INVOLVED_IN_IMMUNE_RESPONSE	GOBP_CYTOKINE_PRODUCTION_INVOLVED_IN_IMMUNE_RESPONSE	16	0.487486	1.60125	0.0549898	0.821983	0.812675	1	tags=6%, list=0%, signal=6%	PLCG2
HP_RENAL_TUBULAR_DYSFUNCTION	HP_RENAL_TUBULAR_DYSFUNCTION	HP_RENAL_TUBULAR_DYSFUNCTION	21	0.449264	1.60105	0.0548523	0.821983	0.812675	643	tags=81%, list=43%, signal=47%	MT-ND3/CA2/MT-CO3/MT-ND1/MT-CO2/MT-ND6/FN1/NDUFA1/MT-CO1/ETFB/MT-ND5/MT-ND4/NDUFB3/NDUFV2/NDUFS6/UQCC2/NDUFS2
GOBP_POSITIVE_REGULATION_OF_NEUROINFLAMMATORY_RESPONSE	GOBP_POSITIVE_REGULATION_OF_NEUROINFLAMMATORY_RESPONSE	GOBP_POSITIVE_REGULATION_OF_NEUROINFLAMMATORY_RESPONSE	3	0.845662	1.60011	0.0375867	0.727192	0.718957	1	tags=33%, list=0%, signal=33%	PLCG2
HP_DEMYELINATING_PERIPHERAL_NEUROPATHY	HP_DEMYELINATING_PERIPHERAL_NEUROPATHY	HP_DEMYELINATING_PERIPHERAL_NEUROPATHY	12	0.529815	1.59963	0.0832966	0.876026	0.866106	122	tags=33%, list=8%, signal=31%	MT-ND3/MT-ATP6/MT-ND1/MT-ND6
HP_ESOPHAGEAL_VARIX	HP_ESOPHAGEAL_VARIX	HP_ESOPHAGEAL_VARIX	4	0.76873	1.59812	0.0421216	0.765968	0.757294	56	tags=50%, list=4%, signal=48%	KRT8/KRT18
HP_ABNORMALITY_OF_THE_THYROID_GLAND	HP_ABNORMALITY_OF_THE_THYROID_GLAND	HP_ABNORMALITY_OF_THE_THYROID_GLAND	54	0.356002	1.59736	0.0293381	0.62744	0.620335	159	tags=20%, list=11%, signal=19%	PLCG2/SOX4/CLDN4/MT-CO3/BUD23/MT-ND1/MT-CO2/MT-ND6/ARID1B/UFD1/KANSL1
GOMF_PHOSPHOPROTEIN_BINDING	GOMF_PHOSPHOPROTEIN_BINDING	GOMF_PHOSPHOPROTEIN_BINDING	13	0.51415	1.59347	0.0618762	0.839956	0.830444	1	tags=8%, list=0%, signal=8%	PLCG2
GOBP_PATTERN_RECOGNITION_RECEPTOR_SIGNALING_PATHWAY	GOBP_PATTERN_RECOGNITION_RECEPTOR_SIGNALING_PATHWAY	GOBP_PATTERN_RECOGNITION_RECEPTOR_SIGNALING_PATHWAY	30	0.414587	1.59169	0.063672	0.846784	0.837196	309	tags=37%, list=20%, signal=30%	PLCG2/NOP53/S100A14/TNFAIP3/UFD1/RIOK3/ERBIN/USP15/IRF3/PJA2/PTPN22
HP_ATROPHY_DEGENERATION_INVOLVING_THE_CORTICOSPINAL_TRACTS	HP_ATROPHY_DEGENERATION_INVOLVING_THE_CORTICOSPINAL_TRACTS	HP_ATROPHY_DEGENERATION_INVOLVING_THE_CORTICOSPINAL_TRACTS	9	0.572637	1.59154	0.0496032	0.817573	0.808315	104	tags=33%, list=7%, signal=31%	MT-ATP6/CLDN4/BUD23
HP_MORPHOLOGICAL_ABNORMALITY_OF_THE_CORTICOSPINAL_TRACT	HP_MORPHOLOGICAL_ABNORMALITY_OF_THE_CORTICOSPINAL_TRACT	HP_MORPHOLOGICAL_ABNORMALITY_OF_THE_CORTICOSPINAL_TRACT	9	0.572637	1.59154	0.0496032	0.817573	0.808315	104	tags=33%, list=7%, signal=31%	MT-ATP6/CLDN4/BUD23
HP_ABNORMALLY_FOLDED_HELIX	HP_ABNORMALLY_FOLDED_HELIX	HP_ABNORMALLY_FOLDED_HELIX	6	0.665233	1.5912	0.0776855	0.870224	0.86037	217	tags=67%, list=14%, signal=57%	SLC26A2/UFD1/KANSL1/FN1
HP_IMMUNOLOGIC_HYPERSENSITIVITY	HP_IMMUNOLOGIC_HYPERSENSITIVITY	HP_IMMUNOLOGIC_HYPERSENSITIVITY	14	0.508962	1.59095	0.0525253	0.821983	0.812675	1	tags=7%, list=0%, signal=7%	PLCG2
GOBP_SEQUESTERING_OF_CALCIUM_ION	GOBP_SEQUESTERING_OF_CALCIUM_ION	GOBP_SEQUESTERING_OF_CALCIUM_ION	13	0.513016	1.58996	0.0618762	0.839956	0.830444	1	tags=8%, list=0%, signal=8%	PLCG2
GOBP_MITOCHONDRIAL_DEPOLARIZATION	GOBP_MITOCHONDRIAL_DEPOLARIZATION	GOBP_MITOCHONDRIAL_DEPOLARIZATION	5	0.71412	1.5893	0.0408918	0.754439	0.745896	14	tags=40%, list=1%, signal=40%	RACK1/ATP5IF1
GOBP_NEGATIVE_REGULATION_OF_RESPONSE_TO_OXIDATIVE_STRESS	GOBP_NEGATIVE_REGULATION_OF_RESPONSE_TO_OXIDATIVE_STRESS	GOBP_NEGATIVE_REGULATION_OF_RESPONSE_TO_OXIDATIVE_STRESS	3	0.839529	1.5885	0.0399922	0.745922	0.737476	3	tags=33%, list=0%, signal=33%	RACK1
GOMF_ADP_BINDING	GOMF_ADP_BINDING	GOMF_ADP_BINDING	5	0.713527	1.58798	0.0415067	0.759541	0.75094	164	tags=60%, list=11%, signal=54%	ATP5F1D/ATP5F1A/MYH9
GOBP_NEGATIVE_REGULATION_OF_PROTEIN_TYROSINE_KINASE_ACTIVITY	GOBP_NEGATIVE_REGULATION_OF_PROTEIN_TYROSINE_KINASE_ACTIVITY	GOBP_NEGATIVE_REGULATION_OF_PROTEIN_TYROSINE_KINASE_ACTIVITY	8	0.596253	1.58527	0.0538922	0.821983	0.812675	267	tags=50%, list=18%, signal=41%	RACK1/PTPRC/GPRC5A/SNX6
GOBP_CELL_DEATH_IN_RESPONSE_TO_HYDROGEN_PEROXIDE	GOBP_CELL_DEATH_IN_RESPONSE_TO_HYDROGEN_PEROXIDE	GOBP_CELL_DEATH_IN_RESPONSE_TO_HYDROGEN_PEROXIDE	3	0.837191	1.58408	0.0417963	0.762439	0.753805	3	tags=33%, list=0%, signal=33%	RACK1
GOBP_RESPONSE_TO_ELECTRICAL_STIMULUS	GOBP_RESPONSE_TO_ELECTRICAL_STIMULUS	GOBP_RESPONSE_TO_ELECTRICAL_STIMULUS	5	0.711442	1.58334	0.0433514	0.776881	0.768084	288	tags=80%, list=19%, signal=65%	BTG2/AKAP9/NR4A1/MT-CO1
HP_INTRAUTERINE_GROWTH_RETARDATION	HP_INTRAUTERINE_GROWTH_RETARDATION	HP_INTRAUTERINE_GROWTH_RETARDATION	58	0.344318	1.58254	0.0408809	0.754439	0.745896	785	tags=81%, list=52%, signal=41%	MT-ND3/SOX4/ATP5F1A/SLC26A2/DSP/MT-ND1/ARID1B/SON/UFD1/KANSL1/MESD/TENT5A/NDUFA1/FLNB/NIPBL/PIK3R1/SMARCA2/JUP/PRKDC/PPP1R15B/SPTBN1/KMT2A/COX6B1/STN1/MEG3/NDUFB3/NDUFV2/BUB3/STAG1/RAD21/NDUFS6/UQCC2/PDHA1/SMC3/SUCLG1/NDUFS2/SMARCC2/ARID1A/SMC1A/MRPS25/CNOT1/PET100/GNAS/ARCN1/CDK10/TTC37/BRAF
HP_APLASTIC_HYPOPLASTIC_TOENAIL	HP_APLASTIC_HYPOPLASTIC_TOENAIL	HP_APLASTIC_HYPOPLASTIC_TOENAIL	16	0.481403	1.58127	0.0590631	0.837842	0.828355	128	tags=31%, list=8%, signal=29%	SOX4/CLDN4/DSP/BUD23/ARID1B
HP_SENSORY_NEUROPATHY	HP_SENSORY_NEUROPATHY	HP_SENSORY_NEUROPATHY	20	0.451065	1.58123	0.0570825	0.829886	0.820489	542	tags=80%, list=36%, signal=52%	MT-ATP6/MT-CO3/HNRNPA2B1/MT-ND1/MT-CO2/MT-ND6/DST/MT-CO1/PTPN22/CTSD/COX20/MT-ND5/MT-ND4/HADHA/VPS13A/CCT5
GOBP_REGULATION_OF_REACTIVE_OXYGEN_SPECIES_METABOLIC_PROCESS	GOBP_REGULATION_OF_REACTIVE_OXYGEN_SPECIES_METABOLIC_PROCESS	GOBP_REGULATION_OF_REACTIVE_OXYGEN_SPECIES_METABOLIC_PROCESS	17	0.467766	1.58107	0.054	0.821983	0.812675	115	tags=18%, list=8%, signal=16%	PLCG2/MT-CO2/THBS1
GOMF_NUCLEOTIDYLTRANSFERASE_ACTIVITY	GOMF_NUCLEOTIDYLTRANSFERASE_ACTIVITY	GOMF_NUCLEOTIDYLTRANSFERASE_ACTIVITY	11	0.531812	1.57879	0.0554455	0.824139	0.814806	225	tags=55%, list=15%, signal=47%	TENT5C/UGP2/POLR2A/TUT7/TUT4/TENT5A
HP_CHRONIC_INFECTION	HP_CHRONIC_INFECTION	HP_CHRONIC_INFECTION	3	0.834327	1.57866	0.0429991	0.773451	0.764693	253	tags=100%, list=17%, signal=83%	NUMA1/NABP1/SF3B1
HP_INCREASED_LEVEL_OF_L_FUCOSE_IN_URINE	HP_INCREASED_LEVEL_OF_L_FUCOSE_IN_URINE	HP_INCREASED_LEVEL_OF_L_FUCOSE_IN_URINE	4	0.759344	1.5786	0.0458111	0.795595	0.786586	56	tags=50%, list=4%, signal=48%	KRT8/KRT18
GOBP_LIPOPOLYSACCHARIDE_MEDIATED_SIGNALING_PATHWAY	GOBP_LIPOPOLYSACCHARIDE_MEDIATED_SIGNALING_PATHWAY	GOBP_LIPOPOLYSACCHARIDE_MEDIATED_SIGNALING_PATHWAY	14	0.50489	1.57823	0.0565657	0.825745	0.816395	1	tags=7%, list=0%, signal=7%	PLCG2
HP_INFANTILE_MUSCULAR_HYPOTONIA	HP_INFANTILE_MUSCULAR_HYPOTONIA	HP_INFANTILE_MUSCULAR_HYPOTONIA	28	0.419005	1.57719	0.0474247	0.806782	0.797646	135	tags=25%, list=9%, signal=23%	MT-ND3/SOX4/MT-ATP6/MT-ND1/MT-ND6/ARID1B/SON
GOBP_RESPONSE_TO_HYDROGEN_PEROXIDE	GOBP_RESPONSE_TO_HYDROGEN_PEROXIDE	GOBP_RESPONSE_TO_HYDROGEN_PEROXIDE	18	0.46099	1.57594	0.0561122	0.825068	0.815726	137	tags=28%, list=9%, signal=26%	RACK1/FABP1/TXNIP/MT-ND6/TNFAIP3
GOBP_CALCIUM_INDEPENDENT_CELL_CELL_ADHESION_VIA_PLASMA_MEMBRANE_CELL_ADHESION_MOLECULES	GOBP_CALCIUM_INDEPENDENT_CELL_CELL_ADHESION_VIA_PLASMA_MEMBRANE_CELL_ADHESION_MOLECULES	GOBP_CALCIUM_INDEPENDENT_CELL_CELL_ADHESION_VIA_PLASMA_MEMBRANE_CELL_ADHESION_MOLECULES	3	0.832734	1.57565	0.0436005	0.779301	0.770476	74	tags=67%, list=5%, signal=64%	CLDN7/CLDN4
GOCC_CELL_LEADING_EDGE	GOCC_CELL_LEADING_EDGE	GOCC_CELL_LEADING_EDGE	54	0.35116	1.57563	0.0324263	0.666892	0.65934	417	tags=48%, list=28%, signal=36%	PLCG2/CTNND1/IQGAP1/PKN2/MYH9/S100A6/ARPC5/DST/MACF1/FAT1/SYNE2/VIL1/LIMA1/LCP1/SAMSN1/EPS8/ARPC3/ACTR3/EVL/ACTR2/S100A11/ARHGAP45/ARHGAP18/DNM2/SPTBN1/MYO1C
GOMF_CYSTEINE_TYPE_ENDOPEPTIDASE_REGULATOR_ACTIVITY_INVOLVED_IN_APOPTOTIC_PROCESS	GOMF_CYSTEINE_TYPE_ENDOPEPTIDASE_REGULATOR_ACTIVITY_INVOLVED_IN_APOPTOTIC_PROCESS	GOMF_CYSTEINE_TYPE_ENDOPEPTIDASE_REGULATOR_ACTIVITY_INVOLVED_IN_APOPTOTIC_PROCESS	10	0.550004	1.57542	0.062753	0.844948	0.83538	215	tags=30%, list=14%, signal=26%	RACK1/BEX3/VIL1
HP_CHILDHOOD_ONSET	HP_CHILDHOOD_ONSET	HP_CHILDHOOD_ONSET	22	0.438734	1.57367	0.0602151	0.83798	0.828491	1	tags=5%, list=0%, signal=5%	PLCG2
HP_NEPHROPATHY	HP_NEPHROPATHY	HP_NEPHROPATHY	11	0.529878	1.57304	0.0574257	0.829886	0.820489	477	tags=73%, list=32%, signal=50%	MT-CO3/MT-ND1/MT-CO2/MT-ND6/MYH9/MT-CO1/MT-ND5/MT-ND4
HP_HASHIMOTO_THYROIDITIS	HP_HASHIMOTO_THYROIDITIS	HP_HASHIMOTO_THYROIDITIS	2	0.960884	1.57289	0.00224404	0.175802	0.173812	1	tags=50%, list=0%, signal=50%	PLCG2
GOMF_ELECTRON_TRANSFER_ACTIVITY	GOMF_ELECTRON_TRANSFER_ACTIVITY	GOMF_ELECTRON_TRANSFER_ACTIVITY	36	0.38792	1.57082	0.0535525	0.821983	0.812675	486	tags=61%, list=32%, signal=42%	MT-ND3/MT-ND4L/MT-CYB/MT-CO3/MT-ND1/MT-CO2/MT-ND6/UQCR10/NDUFA1/NDUFC1/MT-CO1/NDUFB7/NDUFV3/NDUFB1/NDUFA3/ETFB/MT-ND5/NDUFB2/COX6B1/COX5B/MT-ND4/NDUFA12
GOBP_POSITIVE_REGULATION_OF_REACTIVE_OXYGEN_SPECIES_BIOSYNTHETIC_PROCESS	GOBP_POSITIVE_REGULATION_OF_REACTIVE_OXYGEN_SPECIES_BIOSYNTHETIC_PROCESS	GOBP_POSITIVE_REGULATION_OF_REACTIVE_OXYGEN_SPECIES_BIOSYNTHETIC_PROCESS	5	0.704162	1.56714	0.0470409	0.803747	0.794645	112	tags=40%, list=7%, signal=37%	PLCG2/MT-CO2
GOBP_INOSITOL_PHOSPHATE_BIOSYNTHETIC_PROCESS	GOBP_INOSITOL_PHOSPHATE_BIOSYNTHETIC_PROCESS	GOBP_INOSITOL_PHOSPHATE_BIOSYNTHETIC_PROCESS	2	0.957306	1.56704	0.00290082	0.216074	0.213627	1	tags=50%, list=0%, signal=50%	PLCG2
GOBP_INOSITOL_PHOSPHATE_METABOLIC_PROCESS	GOBP_INOSITOL_PHOSPHATE_METABOLIC_PROCESS	GOBP_INOSITOL_PHOSPHATE_METABOLIC_PROCESS	2	0.957306	1.56704	0.00290082	0.216074	0.213627	1	tags=50%, list=0%, signal=50%	PLCG2
GOCC_LATERAL_PLASMA_MEMBRANE	GOCC_LATERAL_PLASMA_MEMBRANE	GOCC_LATERAL_PLASMA_MEMBRANE	8	0.588783	1.56541	0.0558882	0.824139	0.814806	417	tags=75%, list=28%, signal=55%	CLDN4/IQGAP1/NUMA1/EPCAM/JUP/MYO1C
GOBP_REGULATION_OF_PROTEIN_TYROSINE_KINASE_ACTIVITY	GOBP_REGULATION_OF_PROTEIN_TYROSINE_KINASE_ACTIVITY	GOBP_REGULATION_OF_PROTEIN_TYROSINE_KINASE_ACTIVITY	13	0.50488	1.56474	0.0638723	0.846784	0.837196	267	tags=38%, list=18%, signal=32%	RACK1/CD24/PTPRC/GPRC5A/SNX6
HP_RHINITIS	HP_RHINITIS	HP_RHINITIS	2	0.954021	1.56166	0.00352112	0.245002	0.242228	1	tags=50%, list=0%, signal=50%	PLCG2
GOBP_ALCOHOL_METABOLIC_PROCESS	GOBP_ALCOHOL_METABOLIC_PROCESS	GOBP_ALCOHOL_METABOLIC_PROCESS	25	0.426745	1.56151	0.0634573	0.846784	0.837196	121	tags=16%, list=8%, signal=15%	PLCG2/PCK1/LDLR/CYP3A5
GOMF_DNA_HELICASE_ACTIVITY	GOMF_DNA_HELICASE_ACTIVITY	GOMF_DNA_HELICASE_ACTIVITY	13	0.503669	1.56099	0.0638723	0.846784	0.837196	757	tags=100%, list=50%, signal=50%	XRCC5/SETX/CHD9/CHD2/ATRX/CHD6/CHD4/DDX3X/CHD8/ASCC3/HELB/DHX36/G3BP1
GOBP_POSITIVE_REGULATION_OF_T_CELL_PROLIFERATION	GOBP_POSITIVE_REGULATION_OF_T_CELL_PROLIFERATION	GOBP_POSITIVE_REGULATION_OF_T_CELL_PROLIFERATION	12	0.516875	1.56056	0.054326	0.821983	0.812675	466	tags=75%, list=31%, signal=52%	SELENOK/CD24/PTPRC/CD81/CD46/PTPN22/LGALS9/HES1/HMGB1
GOBP_POSITIVE_REGULATION_OF_CYCLIC_NUCLEOTIDE_PHOSPHODIESTERASE_ACTIVITY	GOBP_POSITIVE_REGULATION_OF_CYCLIC_NUCLEOTIDE_PHOSPHODIESTERASE_ACTIVITY	GOBP_POSITIVE_REGULATION_OF_CYCLIC_NUCLEOTIDE_PHOSPHODIESTERASE_ACTIVITY	3	0.824391	1.55986	0.0484115	0.812921	0.803716	3	tags=33%, list=0%, signal=33%	RACK1
GOBP_CHLORIDE_TRANSPORT	GOBP_CHLORIDE_TRANSPORT	GOBP_CHLORIDE_TRANSPORT	9	0.561181	1.5597	0.0634921	0.846784	0.837196	74	tags=33%, list=5%, signal=32%	SLC26A2/CA2/CLDN4
GOBP_CELL_CYCLE_G1_S_PHASE_TRANSITION	GOBP_CELL_CYCLE_G1_S_PHASE_TRANSITION	GOBP_CELL_CYCLE_G1_S_PHASE_TRANSITION	30	0.406209	1.55952	0.0837524	0.876026	0.866106	24	tags=7%, list=2%, signal=7%	PLCG2/TCIM
GOBP_POSITIVE_REGULATION_OF_CELL_CYCLE_PHASE_TRANSITION	GOBP_POSITIVE_REGULATION_OF_CELL_CYCLE_PHASE_TRANSITION	GOBP_POSITIVE_REGULATION_OF_CELL_CYCLE_PHASE_TRANSITION	15	0.483854	1.55929	0.0658683	0.847425	0.83783	1	tags=7%, list=0%, signal=7%	PLCG2
GOCC_CELL_CELL_JUNCTION	GOCC_CELL_CELL_JUNCTION	GOCC_CELL_CELL_JUNCTION	49	0.357257	1.55909	0.0438795	0.781996	0.773142	397	tags=45%, list=26%, signal=34%	CLDN7/KRT18/PNN/AHNAK/CLDN4/DSP/CTNND1/IQGAP1/PKN2/MYH9/AHI1/RAP1B/FAT1/ACTG1/VEGFA/EPCAM/ACTR3/S100A11/PIK3R1/PTPN6/TMOD3/JUP
HP_HETEROGENEOUS	HP_HETEROGENEOUS	HP_HETEROGENEOUS	29	0.411477	1.55851	0.0563063	0.825068	0.815726	171	tags=34%, list=11%, signal=31%	MT-ATP6/MT-ND4L/MT-CYB/DSP/MT-CO3/MT-ND1/MT-ND6/TPM3/AHI1/CTSC
HP_IMPAIRED_SOCIAL_INTERACTIONS	HP_IMPAIRED_SOCIAL_INTERACTIONS	HP_IMPAIRED_SOCIAL_INTERACTIONS	16	0.474471	1.5585	0.0590631	0.837842	0.828355	643	tags=88%, list=43%, signal=51%	MT-ND3/MT-ND1/UGP2/VPS13C/NDUFA1/SPEN/SPTBN1/CHD2/MEG3/NDUFB3/NDUFV2/NDUFS6/HERC1/NDUFS2
GOCC_CUL2_RING_UBIQUITIN_LIGASE_COMPLEX	GOCC_CUL2_RING_UBIQUITIN_LIGASE_COMPLEX	GOCC_CUL2_RING_UBIQUITIN_LIGASE_COMPLEX	2	0.950993	1.5567	0.00451025	0.297779	0.294407	76	tags=100%, list=5%, signal=95%	ELOB/ELOC
GOCC_CUL5_RING_UBIQUITIN_LIGASE_COMPLEX	GOCC_CUL5_RING_UBIQUITIN_LIGASE_COMPLEX	GOCC_CUL5_RING_UBIQUITIN_LIGASE_COMPLEX	2	0.950993	1.5567	0.00451025	0.297779	0.294407	76	tags=100%, list=5%, signal=95%	ELOB/ELOC
GOBP_SPINDLE_LOCALIZATION	GOBP_SPINDLE_LOCALIZATION	GOBP_SPINDLE_LOCALIZATION	12	0.515524	1.55648	0.0583501	0.832958	0.823526	317	tags=58%, list=21%, signal=46%	LLGL2/DYNC1H1/MYH9/NUMA1/DYNLT1/ACTR3/ACTR2
HP_CONGESTIVE_HEART_FAILURE	HP_CONGESTIVE_HEART_FAILURE	HP_CONGESTIVE_HEART_FAILURE	36	0.38433	1.55628	0.0562135	0.825068	0.815726	122	tags=28%, list=8%, signal=26%	ATP5F1A/CLDN4/MT-CYB/DSP/MT-CO3/HNRNPA2B1/BUD23/MT-ND1/MT-CO2/MT-ND6
HP_HYPERTROPHIC_CARDIOMYOPATHY	HP_HYPERTROPHIC_CARDIOMYOPATHY	HP_HYPERTROPHIC_CARDIOMYOPATHY	53	0.3495	1.55535	0.0440125	0.781996	0.773142	122	tags=17%, list=8%, signal=16%	ATP5F1E/MT-ND3/MT-ATP6/CLDN4/MT-CO3/BUD23/MT-ND1/MT-CO2/MT-ND6
HP_PULMONARY_HEMORRHAGE	HP_PULMONARY_HEMORRHAGE	HP_PULMONARY_HEMORRHAGE	5	0.698739	1.55507	0.0476558	0.806782	0.797646	459	tags=100%, list=30%, signal=70%	NUMA1/NABP1/PTPN22/SP110/COPA
GOBP_RESPONSE_TO_LECTIN	GOBP_RESPONSE_TO_LECTIN	GOBP_RESPONSE_TO_LECTIN	2	0.949685	1.55456	0.00473025	0.302219	0.298797	1	tags=50%, list=0%, signal=50%	PLCG2
HP_PERIPHERAL_DEMYELINATION	HP_PERIPHERAL_DEMYELINATION	HP_PERIPHERAL_DEMYELINATION	15	0.482254	1.55413	0.0658683	0.847425	0.83783	122	tags=27%, list=8%, signal=25%	MT-ND3/MT-ATP6/MT-ND1/MT-ND6
HP_HYPOPLASIA_OF_THE_CORPUS_CALLOSUM	HP_HYPOPLASIA_OF_THE_CORPUS_CALLOSUM	HP_HYPOPLASIA_OF_THE_CORPUS_CALLOSUM	55	0.343696	1.55381	0.0414396	0.759508	0.750908	579	tags=64%, list=38%, signal=41%	MT-CO3/MT-ND1/MT-CO2/MT-ND6/UGP2/ARID1B/SON/POLR2A/KANSL1/DYNC1H1/ZBTB20/MACF1/ANKRD11/CLTC/ZEB2/MT-CO1/SPTAN1/CDK13/KMT2C/STAG2/MT-ND5/PRKDC/PPP1R15B/WASHC4/GLUL/MAF/ASH1L/MT-ND4/SAMHD1/RSRC1/DDX3X/LAMB1/DOCK8/DYNC1I2/COPB2
HP_ABNORMALITY_OF_THE_BASAL_GANGLIA	HP_ABNORMALITY_OF_THE_BASAL_GANGLIA	HP_ABNORMALITY_OF_THE_BASAL_GANGLIA	35	0.382403	1.55268	0.0545852	0.821983	0.812675	643	tags=71%, list=43%, signal=42%	MT-ND3/MT-ATP6/CA2/MT-CO3/MT-ND1/MT-CO2/MT-ND6/POLR2A/ZEB2/MT-CO1/PSMB8/MT-ND5/WASHC4/MT-ND4/NDUFA12/FTL/VPS13A/SAMHD1/RSRC1/NDUFV2/ETHE1/DNM1L/PDHA1/SUCLG1/NDUFS2
HP_ABNORMAL_CORNEAL_EPITHELIUM_MORPHOLOGY	HP_ABNORMAL_CORNEAL_EPITHELIUM_MORPHOLOGY	HP_ABNORMAL_CORNEAL_EPITHELIUM_MORPHOLOGY	5	0.697498	1.55231	0.0488856	0.816164	0.806923	1	tags=20%, list=0%, signal=20%	PLCG2
HP_MICRONODULAR_CIRRHOSIS	HP_MICRONODULAR_CIRRHOSIS	HP_MICRONODULAR_CIRRHOSIS	5	0.697361	1.552	0.0488856	0.816164	0.806923	56	tags=40%, list=4%, signal=39%	KRT8/KRT18
GOBP_POSITIVE_REGULATION_OF_CELLULAR_COMPONENT_BIOGENESIS	GOBP_POSITIVE_REGULATION_OF_CELLULAR_COMPONENT_BIOGENESIS	GOBP_POSITIVE_REGULATION_OF_CELLULAR_COMPONENT_BIOGENESIS	64	0.333343	1.55173	0.0467668	0.80152	0.792444	317	tags=30%, list=21%, signal=25%	PLCG2/RACK1/LGALS3/AKAP9/STMP1/DYNC1H1/MPHOSPH8/CDH17/WASHC1/RAP1B/NUMA1/VIL1/VEGFA/VPS4B/LCP1/EPS8/ACTR3/EVL/ACTR2
GOBP_POSITIVE_REGULATION_OF_INTRINSIC_APOPTOTIC_SIGNALING_PATHWAY	GOBP_POSITIVE_REGULATION_OF_INTRINSIC_APOPTOTIC_SIGNALING_PATHWAY	GOBP_POSITIVE_REGULATION_OF_INTRINSIC_APOPTOTIC_SIGNALING_PATHWAY	8	0.583472	1.55129	0.0638723	0.846784	0.837196	3	tags=12%, list=0%, signal=13%	RACK1
HP_EXTERNAL_OPHTHALMOPLEGIA	HP_EXTERNAL_OPHTHALMOPLEGIA	HP_EXTERNAL_OPHTHALMOPLEGIA	13	0.500413	1.5509	0.0678643	0.859775	0.850039	122	tags=38%, list=8%, signal=36%	MT-ATP8/MT-CO3/MT-ND1/MT-CO2/MT-ND6
GOBP_CYTOPLASMIC_PATTERN_RECOGNITION_RECEPTOR_SIGNALING_PATHWAY_IN_RESPONSE_TO_VIRUS	GOBP_CYTOPLASMIC_PATTERN_RECOGNITION_RECEPTOR_SIGNALING_PATHWAY_IN_RESPONSE_TO_VIRUS	GOBP_CYTOPLASMIC_PATTERN_RECOGNITION_RECEPTOR_SIGNALING_PATHWAY_IN_RESPONSE_TO_VIRUS	9	0.557953	1.55072	0.0654762	0.847425	0.83783	248	tags=56%, list=16%, signal=47%	NOP53/UFD1/RIOK3/USP15/IRF3
HP_APLASIA_HYPOPLASIA_OF_THE_CEREBELLUM	HP_APLASIA_HYPOPLASIA_OF_THE_CEREBELLUM	HP_APLASIA_HYPOPLASIA_OF_THE_CEREBELLUM	36	0.382875	1.55039	0.0582092	0.831969	0.822548	736	tags=83%, list=49%, signal=44%	SOX4/ATP5F1A/ARID1B/SON/DYNC1H1/AHI1/YME1L1/MACF1/ZEB2/ZNF292/KMT2C/NIPBL/STAG2/PRKDC/PPP1R15B/CCDC32/FAR1/NSD1/BUB3/RAD21/LAMB1/SMC3/HERC1/CDC40/OFD1/SMARCC2/ARID1A/SMC1A/RPS6KA3/KIAA1109
GOBP_POSITIVE_REGULATION_OF_CELL_CYCLE_PROCESS	GOBP_POSITIVE_REGULATION_OF_CELL_CYCLE_PROCESS	GOBP_POSITIVE_REGULATION_OF_CELL_CYCLE_PROCESS	27	0.41372	1.54961	0.069869	0.859775	0.850039	250	tags=30%, list=17%, signal=25%	PLCG2/PPP1R10/HNRNPU/PKN2/DYNC1H1/NUMA1/DDX39B/VPS4B
HP_APLASIA_HYPOPLASIA_OF_THE_OPTIC_NERVE	HP_APLASIA_HYPOPLASIA_OF_THE_OPTIC_NERVE	HP_APLASIA_HYPOPLASIA_OF_THE_OPTIC_NERVE	4	0.745358	1.54953	0.0550346	0.821983	0.812675	388	tags=100%, list=26%, signal=75%	SON/HNRNPU/ANKRD11/STAG2
GOBP_NEUTRAL_LIPID_BIOSYNTHETIC_PROCESS	GOBP_NEUTRAL_LIPID_BIOSYNTHETIC_PROCESS	GOBP_NEUTRAL_LIPID_BIOSYNTHETIC_PROCESS	4	0.745193	1.54918	0.0550346	0.821983	0.812675	109	tags=50%, list=7%, signal=47%	PCK1/LDLR
GOBP_TRIGLYCERIDE_BIOSYNTHETIC_PROCESS	GOBP_TRIGLYCERIDE_BIOSYNTHETIC_PROCESS	GOBP_TRIGLYCERIDE_BIOSYNTHETIC_PROCESS	4	0.745193	1.54918	0.0550346	0.821983	0.812675	109	tags=50%, list=7%, signal=47%	PCK1/LDLR
GOBP_MICROTUBULE_ORGANIZING_CENTER_LOCALIZATION	GOBP_MICROTUBULE_ORGANIZING_CENTER_LOCALIZATION	GOBP_MICROTUBULE_ORGANIZING_CENTER_LOCALIZATION	5	0.695421	1.54768	0.0495005	0.817573	0.808315	464	tags=100%, list=31%, signal=70%	AKAP9/ARPC5/SYNE2/DYNC1LI2/MISP
GOBP_INTERLEUKIN_6_PRODUCTION	GOBP_INTERLEUKIN_6_PRODUCTION	GOBP_INTERLEUKIN_6_PRODUCTION	22	0.431414	1.54742	0.0666667	0.851282	0.841643	8	tags=9%, list=1%, signal=9%	PLCG2/SELENOK
GOBP_REGULATION_OF_CALCINEURIN_MEDIATED_SIGNALING	GOBP_REGULATION_OF_CALCINEURIN_MEDIATED_SIGNALING	GOBP_REGULATION_OF_CALCINEURIN_MEDIATED_SIGNALING	2	0.944876	1.54669	0.00546361	0.329866	0.326131	1	tags=50%, list=0%, signal=50%	PLCG2
GOMF_TELOMERIC_DNA_BINDING	GOMF_TELOMERIC_DNA_BINDING	GOMF_TELOMERIC_DNA_BINDING	8	0.581509	1.54607	0.0658683	0.847425	0.83783	230	tags=62%, list=15%, signal=53%	HNRNPA2B1/NCL/SMG1/XRCC5/UPF2
GOBP_NEGATIVE_REGULATION_OF_TUMOR_NECROSIS_FACTOR_SUPERFAMILY_CYTOKINE_PRODUCTION	GOBP_NEGATIVE_REGULATION_OF_TUMOR_NECROSIS_FACTOR_SUPERFAMILY_CYTOKINE_PRODUCTION	GOBP_NEGATIVE_REGULATION_OF_TUMOR_NECROSIS_FACTOR_SUPERFAMILY_CYTOKINE_PRODUCTION	9	0.556277	1.54607	0.0654762	0.847425	0.83783	368	tags=67%, list=24%, signal=51%	SELENOS/TNFAIP3/VSIR/PTPN22/LGALS9/PTPN6
HP_OPHTHALMOPARESIS	HP_OPHTHALMOPARESIS	HP_OPHTHALMOPARESIS	41	0.372665	1.54598	0.0461827	0.796206	0.78719	168	tags=24%, list=11%, signal=22%	MT-ND3/MT-ATP6/MT-ATP8/MT-CYB/MT-CO3/MT-ND1/MT-CO2/MT-ND6/TPM3/AHI1
HP_ANGIOEDEMA	HP_ANGIOEDEMA	HP_ANGIOEDEMA	2	0.944071	1.54537	0.00546361	0.329866	0.326131	1	tags=50%, list=0%, signal=50%	PLCG2
HP_PHYSICAL_URTICARIA	HP_PHYSICAL_URTICARIA	HP_PHYSICAL_URTICARIA	2	0.944071	1.54537	0.00546361	0.329866	0.326131	1	tags=50%, list=0%, signal=50%	PLCG2
HP_BULBAR_SIGNS	HP_BULBAR_SIGNS	HP_BULBAR_SIGNS	13	0.498215	1.54408	0.0698603	0.859775	0.850039	154	tags=38%, list=10%, signal=35%	MT-ND3/MT-ATP6/MT-ND1/MT-ND6/TPM3
GOBP_SARCOMERE_ORGANIZATION	GOBP_SARCOMERE_ORGANIZATION	GOBP_SARCOMERE_ORGANIZATION	4	0.742706	1.54401	0.0511247	0.820017	0.810731	392	tags=100%, list=26%, signal=74%	ACTG1/KRT19/AKAP13/PLEC
GOBP_POSITIVE_REGULATION_OF_RESPONSE_TO_BIOTIC_STIMULUS	GOBP_POSITIVE_REGULATION_OF_RESPONSE_TO_BIOTIC_STIMULUS	GOBP_POSITIVE_REGULATION_OF_RESPONSE_TO_BIOTIC_STIMULUS	21	0.433116	1.54351	0.0654008	0.847425	0.83783	248	tags=29%, list=16%, signal=24%	PLCG2/RIOK3/XRCC5/NLRC5/USP15/IRF3
GOBP_CELLULAR_RESPONSE_TO_DEXAMETHASONE_STIMULUS	GOBP_CELLULAR_RESPONSE_TO_DEXAMETHASONE_STIMULUS	GOBP_CELLULAR_RESPONSE_TO_DEXAMETHASONE_STIMULUS	6	0.645034	1.54289	0.0688259	0.859775	0.850039	52	tags=33%, list=3%, signal=32%	PCK1/ATP5F1A
GOBP_RESPONSE_TO_DEXAMETHASONE	GOBP_RESPONSE_TO_DEXAMETHASONE	GOBP_RESPONSE_TO_DEXAMETHASONE	6	0.645034	1.54289	0.0688259	0.859775	0.850039	52	tags=33%, list=3%, signal=32%	PCK1/ATP5F1A
HP_BROAD_PHILTRUM	HP_BROAD_PHILTRUM	HP_BROAD_PHILTRUM	8	0.5801	1.54233	0.0678643	0.859775	0.850039	436	tags=75%, list=29%, signal=54%	SOX4/ARID1B/SMARCA2/SPTBN1/CHD2/MAF
GOBP_CELLULAR_HOMEOSTASIS	GOBP_CELLULAR_HOMEOSTASIS	GOBP_CELLULAR_HOMEOSTASIS	77	0.325193	1.54214	0.0293741	0.62744	0.620335	102	tags=13%, list=7%, signal=13%	PLCG2/RACK1/SELENOK/ATP5F1B/SOX4/PCK1/CA2/SELENOT/SELENOS/CD24
GOMF_RIBOSOME_BINDING	GOMF_RIBOSOME_BINDING	GOMF_RIBOSOME_BINDING	7	0.612141	1.54188	0.0641283	0.846784	0.837196	3	tags=14%, list=0%, signal=14%	RACK1
GOBP_CALCIUM_ION_TRANSPORT	GOBP_CALCIUM_ION_TRANSPORT	GOBP_CALCIUM_ION_TRANSPORT	35	0.379591	1.54126	0.058952	0.837842	0.828355	147	tags=17%, list=10%, signal=16%	PLCG2/SELENOK/LGALS3/AHNAK/VMP1/PTPRC
GOBP_POSITIVE_REGULATION_OF_ENDOCYTOSIS	GOBP_POSITIVE_REGULATION_OF_ENDOCYTOSIS	GOBP_POSITIVE_REGULATION_OF_ENDOCYTOSIS	12	0.510422	1.54108	0.0623742	0.840971	0.831449	1	tags=8%, list=0%, signal=8%	PLCG2
HP_ALLERGY	HP_ALLERGY	HP_ALLERGY	2	0.940057	1.5388	0.00627031	0.366136	0.36199	1	tags=50%, list=0%, signal=50%	PLCG2
GOBP_PROTEIN_LOCALIZATION_TO_PLASMA_MEMBRANE	GOBP_PROTEIN_LOCALIZATION_TO_PLASMA_MEMBRANE	GOBP_PROTEIN_LOCALIZATION_TO_PLASMA_MEMBRANE	41	0.370896	1.53864	0.0495536	0.817573	0.808315	264	tags=29%, list=17%, signal=25%	RACK1/FYB1/KRT18/LGALS3/AGR2/GOLGA4/GCC2/MACF1/VIL1/VAMP8/CD81/CLTC
HP_PERIPHERAL_NEUROPATHY	HP_PERIPHERAL_NEUROPATHY	HP_PERIPHERAL_NEUROPATHY	61	0.331642	1.53844	0.0508067	0.820017	0.810731	122	tags=18%, list=8%, signal=17%	ATP5F1E/MT-ND3/MT-ATP6/MT-ND4L/CA2/MT-CYB/MT-CO3/HNRNPA2B1/MT-ND1/MT-CO2/MT-ND6
HP_ROD_CONE_DYSTROPHY	HP_ROD_CONE_DYSTROPHY	HP_ROD_CONE_DYSTROPHY	16	0.468282	1.53817	0.0692464	0.859775	0.850039	122	tags=25%, list=8%, signal=23%	MT-ND3/MT-ATP6/MT-ND1/MT-ND6
GOBP_CELLULAR_CARBOHYDRATE_METABOLIC_PROCESS	GOBP_CELLULAR_CARBOHYDRATE_METABOLIC_PROCESS	GOBP_CELLULAR_CARBOHYDRATE_METABOLIC_PROCESS	17	0.454974	1.53783	0.062	0.840653	0.831134	126	tags=24%, list=8%, signal=22%	TFF3/PCK1/SELENOS/UGP2
HP_DISSEMINATED_INTRAVASCULAR_COAGULATION	HP_DISSEMINATED_INTRAVASCULAR_COAGULATION	HP_DISSEMINATED_INTRAVASCULAR_COAGULATION	3	0.812459	1.53728	0.0520197	0.821983	0.812675	286	tags=100%, list=19%, signal=81%	NUMA1/NABP1/CD46
GOCC_HEMIDESMOSOME	GOCC_HEMIDESMOSOME	GOCC_HEMIDESMOSOME	4	0.73939	1.53712	0.0531697	0.821983	0.812675	397	tags=100%, list=26%, signal=74%	DST/ERBIN/PLEC/JUP
HP_RECURRENT_ACUTE_RESPIRATORY_TRACT_INFECTION	HP_RECURRENT_ACUTE_RESPIRATORY_TRACT_INFECTION	HP_RECURRENT_ACUTE_RESPIRATORY_TRACT_INFECTION	2	0.9389	1.53691	0.00656365	0.373871	0.369637	1	tags=50%, list=0%, signal=50%	PLCG2
GOBP_POSITIVE_REGULATION_OF_ION_TRANSPORT	GOBP_POSITIVE_REGULATION_OF_ION_TRANSPORT	GOBP_POSITIVE_REGULATION_OF_ION_TRANSPORT	27	0.409833	1.53505	0.0720524	0.859775	0.850039	140	tags=19%, list=9%, signal=17%	PLCG2/LGALS3/AKAP9/VMP1/ACTN4
HP_BILATERAL_TONIC_CLONIC_SEIZURE	HP_BILATERAL_TONIC_CLONIC_SEIZURE	HP_BILATERAL_TONIC_CLONIC_SEIZURE	37	0.375304	1.53475	0.0577778	0.829886	0.820489	163	tags=24%, list=11%, signal=22%	MT-ND3/MT-ATP6/MT-CYB/MT-CO3/MT-ND1/MT-CO2/MT-ND6/HNRNPU/DYNC1H1
GOMF_PHOSPHORYLATION_DEPENDENT_PROTEIN_BINDING	GOMF_PHOSPHORYLATION_DEPENDENT_PROTEIN_BINDING	GOMF_PHOSPHORYLATION_DEPENDENT_PROTEIN_BINDING	2	0.937393	1.53444	0.00707701	0.389738	0.385325	1	tags=50%, list=0%, signal=50%	PLCG2
HP_HYPOPLASTIC_TOENAILS	HP_HYPOPLASTIC_TOENAILS	HP_HYPOPLASTIC_TOENAILS	12	0.507974	1.53369	0.0643863	0.847304	0.837709	128	tags=33%, list=8%, signal=31%	SOX4/CLDN4/BUD23/ARID1B
HP_ABNORMAL_ACTIVITY_OF_MITOCHONDRIAL_RESPIRATORY_CHAIN	HP_ABNORMAL_ACTIVITY_OF_MITOCHONDRIAL_RESPIRATORY_CHAIN	HP_ABNORMAL_ACTIVITY_OF_MITOCHONDRIAL_RESPIRATORY_CHAIN	20	0.437374	1.53323	0.0676533	0.859775	0.850039	16	tags=10%, list=1%, signal=10%	ATP5F1E/MT-ND3
GOBP_ESTABLISHMENT_OF_PROTEIN_LOCALIZATION_TO_MEMBRANE	GOBP_ESTABLISHMENT_OF_PROTEIN_LOCALIZATION_TO_MEMBRANE	GOBP_ESTABLISHMENT_OF_PROTEIN_LOCALIZATION_TO_MEMBRANE	27	0.409317	1.53312	0.0720524	0.859775	0.850039	130	tags=19%, list=9%, signal=17%	RACK1/KRT18/CD24/GOLGA4/GCC2
GOBP_CARBOHYDRATE_HOMEOSTASIS	GOBP_CARBOHYDRATE_HOMEOSTASIS	GOBP_CARBOHYDRATE_HOMEOSTASIS	20	0.437102	1.53228	0.0697674	0.859775	0.850039	78	tags=20%, list=5%, signal=19%	RACK1/SOX4/PCK1/SELENOT
GOBP_MYELOID_LEUKOCYTE_ACTIVATION	GOBP_MYELOID_LEUKOCYTE_ACTIVATION	GOBP_MYELOID_LEUKOCYTE_ACTIVATION	30	0.399102	1.53224	0.0731707	0.859966	0.850228	267	tags=33%, list=18%, signal=28%	PLCG2/LDLR/THBS1/JUND/PTPRC/CTSC/MT1G/FN1/VAMP8/SNX6
GOCC_PHAGOCYTIC_CUP	GOCC_PHAGOCYTIC_CUP	GOCC_PHAGOCYTIC_CUP	3	0.80962	1.53191	0.0550266	0.821983	0.812675	3	tags=33%, list=0%, signal=33%	RACK1
GOBP_CELL_ACTIVATION_INVOLVED_IN_IMMUNE_RESPONSE	GOBP_CELL_ACTIVATION_INVOLVED_IN_IMMUNE_RESPONSE	GOBP_CELL_ACTIVATION_INVOLVED_IN_IMMUNE_RESPONSE	39	0.368678	1.53176	0.0656115	0.847425	0.83783	286	tags=28%, list=19%, signal=23%	PLCG2/TCIM/PCK1/LGALS3/PTPRC/CDH17/VAMP8/CD81/SNX6/LCP1/CD46
GOBP_MATURATION_OF_5_8S_RRNA	GOBP_MATURATION_OF_5_8S_RRNA	GOBP_MATURATION_OF_5_8S_RRNA	4	0.736074	1.53023	0.0552147	0.822558	0.813244	402	tags=100%, list=27%, signal=74%	RPS21/MTREX/NSA2/PRKDC
HP_THIN_UPPER_LIP_VERMILION	HP_THIN_UPPER_LIP_VERMILION	HP_THIN_UPPER_LIP_VERMILION	41	0.368661	1.52937	0.0549471	0.821983	0.812675	804	tags=88%, list=53%, signal=42%	SOX4/SLC26A2/ARID1B/ACTG1/ANKRD11/CLTC/CSNK2A1/ZNF292/CDK13/NIPBL/BPTF/SMARCA2/STAG2/PRKDC/SPEN/PPP1R15B/SPTBN1/OGT/CHD2/ATRX/MAF/KMT2A/FAR1/RAD21/COPB2/AP3B1/SMC3/OFD1/SMARCC2/ARID1A/SMC1A/RPS6KA3/HERC2/CDK10/CNOT2/HUWE1
HP_ABNORMAL_URINE_PH	HP_ABNORMAL_URINE_PH	HP_ABNORMAL_URINE_PH	12	0.506107	1.52805	0.0684105	0.859775	0.850039	122	tags=33%, list=8%, signal=31%	MT-ND3/MT-ATP6/MT-ND1/MT-ND6
HP_ABNORMAL_CORPUS_CALLOSUM_MORPHOLOGY	HP_ABNORMAL_CORPUS_CALLOSUM_MORPHOLOGY	HP_ABNORMAL_CORPUS_CALLOSUM_MORPHOLOGY	97	0.301991	1.52737	0.0293174	0.62744	0.620335	837	tags=82%, list=55%, signal=39%	SOX4/MT-CYB/MT-CO3/MT-ND1/MT-CO2/MT-ND6/UGP2/ARID1B/SON/POLR2A/HNRNPU/KANSL1/DYNC1H1/AHI1/ZBTB20/MACF1/ACTG1/ANKRD11/CLTC/ZEB2/MT-CO1/SPTAN1/PPP1R12A/CDK13/KMT2C/BPTF/SMARCA2/STAG2/MT-ND5/PRKDC/SPEN/PPP1R15B/WASHC4/CCDC32/GLUL/ATRX/MAF/KMT2A/ASH1L/MT-ND4/FAR1/TRIP12/NSD1/SAMHD1/RSRC1/DDX3X/BUB3/CD96/KMT2E/LAMB1/DOCK8/DYNC1I2/COPB2/DNM1L/PDHA1/COX7B/HERC1/CDC40/OFD1/SMARCC2/ARID1A/SMC1A/CUX1/MRPS2…
GOBP_TUMOR_NECROSIS_FACTOR_SUPERFAMILY_CYTOKINE_PRODUCTION	GOBP_TUMOR_NECROSIS_FACTOR_SUPERFAMILY_CYTOKINE_PRODUCTION	GOBP_TUMOR_NECROSIS_FACTOR_SUPERFAMILY_CYTOKINE_PRODUCTION	30	0.397802	1.52725	0.0731707	0.859966	0.850228	147	tags=20%, list=10%, signal=18%	PLCG2/SELENOK/SELENOS/THBS1/TNFAIP3/PTPRC
HP_DOWNTURNED_CORNERS_OF_MOUTH	HP_DOWNTURNED_CORNERS_OF_MOUTH	HP_DOWNTURNED_CORNERS_OF_MOUTH	11	0.514324	1.52687	0.0653465	0.847425	0.83783	740	tags=100%, list=49%, signal=51%	SON/ZBTB20/NIPBL/PIK3R1/PPP1R15B/MEG3/TRIP12/RAD21/SMC3/SMC1A/HERC2
HP_ULCERATIVE_COLITIS	HP_ULCERATIVE_COLITIS	HP_ULCERATIVE_COLITIS	2	0.932122	1.52581	0.00980201	0.463006	0.457763	1	tags=50%, list=0%, signal=50%	PLCG2
GOMF_HYALURONONGLUCOSAMINIDASE_ACTIVITY	GOMF_HYALURONONGLUCOSAMINIDASE_ACTIVITY	GOMF_HYALURONONGLUCOSAMINIDASE_ACTIVITY	2	0.931788	1.52527	0.00980201	0.463006	0.457763	105	tags=100%, list=7%, signal=93%	CEMIP2/OGA
GOBP_REGULATION_OF_PROTEIN_CONTAINING_COMPLEX_ASSEMBLY	GOBP_REGULATION_OF_PROTEIN_CONTAINING_COMPLEX_ASSEMBLY	GOBP_REGULATION_OF_PROTEIN_CONTAINING_COMPLEX_ASSEMBLY	58	0.331775	1.52489	0.0591249	0.837842	0.828355	312	tags=33%, list=21%, signal=27%	PLCG2/RACK1/NOP53/LGALS3/AKAP9/STMP1/RIOK3/ARPC5/CDH17/RAP1B/NUMA1/VIL1/VEGFA/LCP1/FBLIM1/EPS8/SPTAN1/ARPC3/EVL
HP_AUTOIMMUNITY	HP_AUTOIMMUNITY	HP_AUTOIMMUNITY	25	0.416592	1.52436	0.0700219	0.859775	0.850039	353	tags=36%, list=23%, signal=28%	PLCG2/TNFAIP3/UFD1/IL7R/CD3G/CD81/PTPN22/CYBC1/PIK3R1
GOBP_LIPID_DROPLET_FORMATION	GOBP_LIPID_DROPLET_FORMATION	GOBP_LIPID_DROPLET_FORMATION	2	0.931126	1.52418	0.00980201	0.463006	0.457763	106	tags=100%, list=7%, signal=93%	SMIM22/RNF213
GOBP_LIPID_DROPLET_ORGANIZATION	GOBP_LIPID_DROPLET_ORGANIZATION	GOBP_LIPID_DROPLET_ORGANIZATION	2	0.931126	1.52418	0.00980201	0.463006	0.457763	106	tags=100%, list=7%, signal=93%	SMIM22/RNF213
GOBP_REGULATION_OF_HORMONE_SECRETION	GOBP_REGULATION_OF_HORMONE_SECRETION	GOBP_REGULATION_OF_HORMONE_SECRETION	18	0.445753	1.52385	0.0641283	0.846784	0.837196	425	tags=61%, list=28%, signal=44%	SOX4/SELENOT/FAM3D/TMF1/VAMP8/SNX6/RAB11FIP1/SRI/TCF7L2/RAB8B/GLUL
HP_ABNORMALITY_OF_URINE_HOMEOSTASIS	HP_ABNORMALITY_OF_URINE_HOMEOSTASIS	HP_ABNORMALITY_OF_URINE_HOMEOSTASIS	73	0.322443	1.52367	0.0478376	0.806782	0.797646	225	tags=26%, list=15%, signal=23%	ATP5F1E/MT-ND3/MT-ATP6/PCK1/KRT8/ATP5F1D/KRT18/CLDN4/MT-CO3/BUD23/MT-ND1/MT-CO2/MT-ND6/ACTN4/MYH9/NUMA1/FN1/NABP1/TENT5A
HP_CORNEAL_EROSION	HP_CORNEAL_EROSION	HP_CORNEAL_EROSION	2	0.930145	1.52258	0.00994941	0.466178	0.460899	1	tags=50%, list=0%, signal=50%	PLCG2
GOCC_NUCLEAR_SPECK	GOCC_NUCLEAR_SPECK	GOCC_NUCLEAR_SPECK	71	0.321504	1.52249	0.0458504	0.795595	0.786586	597	tags=62%, list=39%, signal=39%	TCIM/LUC7L3/PNN/PRPF4B/PNISR/DDX17/SON/HNRNPU/BRD2/SRSF10/ERBIN/DDX46/ACIN1/DDX39B/SF3B1/RBM25/MTREX/CDK13/SRRM1/THRAP3/HIKESHI/NDUFB1/CDK12/ZNF638/SRPK1/PRPF40A/ARHGAP18/SGK1/SRSF7/TRIP11/GPATCH2/MAML2/ZNF106/PRPF8/NFKBIZ/TRIP12/SMC5/RSRC1/SRSF1/ZC3H18/KMT2E/ZNF217/IK/RBM39
GOBP_CELL_CELL_SIGNALING_BY_WNT	GOBP_CELL_CELL_SIGNALING_BY_WNT	GOBP_CELL_CELL_SIGNALING_BY_WNT	48	0.350031	1.52085	0.035797	0.705019	0.697036	204	tags=21%, list=13%, signal=19%	PLCG2/RACK1/SOX4/CD24/RNF213/TNFAIP3/CTNND1/MESD/TLE4/MACF1
HP_MORPHOLOGICAL_ABNORMALITY_OF_THE_PYRAMIDAL_TRACT	HP_MORPHOLOGICAL_ABNORMALITY_OF_THE_PYRAMIDAL_TRACT	HP_MORPHOLOGICAL_ABNORMALITY_OF_THE_PYRAMIDAL_TRACT	10	0.530729	1.52021	0.0728745	0.859966	0.850228	104	tags=30%, list=7%, signal=28%	MT-ATP6/CLDN4/BUD23
GOBP_B_CELL_DIFFERENTIATION	GOBP_B_CELL_DIFFERENTIATION	GOBP_B_CELL_DIFFERENTIATION	18	0.444618	1.51997	0.0641283	0.846784	0.837196	1	tags=6%, list=0%, signal=6%	PLCG2
GOMF_MIRNA_BINDING	GOMF_MIRNA_BINDING	GOMF_MIRNA_BINDING	9	0.545842	1.51707	0.0793651	0.870224	0.86037	188	tags=56%, list=12%, signal=49%	SOX4/NEAT1/HNRNPA2B1/TUT7/TUT4
GOBP_CALCIUM_ION_TRANSPORT_INTO_CYTOSOL	GOBP_CALCIUM_ION_TRANSPORT_INTO_CYTOSOL	GOBP_CALCIUM_ION_TRANSPORT_INTO_CYTOSOL	15	0.470744	1.51704	0.0798403	0.870224	0.86037	1	tags=7%, list=0%, signal=7%	PLCG2
GOBP_CYTOSOLIC_CALCIUM_ION_TRANSPORT	GOBP_CYTOSOLIC_CALCIUM_ION_TRANSPORT	GOBP_CYTOSOLIC_CALCIUM_ION_TRANSPORT	17	0.448545	1.5161	0.066	0.847425	0.83783	1	tags=6%, list=0%, signal=6%	PLCG2
HP_ABNORMAL_BASAL_GANGLIA_MRI_SIGNAL_INTENSITY	HP_ABNORMAL_BASAL_GANGLIA_MRI_SIGNAL_INTENSITY	HP_ABNORMAL_BASAL_GANGLIA_MRI_SIGNAL_INTENSITY	16	0.461196	1.5149	0.0753564	0.86843	0.858596	122	tags=25%, list=8%, signal=23%	MT-ND3/MT-ATP6/MT-ND1/MT-ND6
HP_FOCAL_T2_HYPERINTENSE_BASAL_GANGLIA_LESION	HP_FOCAL_T2_HYPERINTENSE_BASAL_GANGLIA_LESION	HP_FOCAL_T2_HYPERINTENSE_BASAL_GANGLIA_LESION	16	0.461196	1.5149	0.0753564	0.86843	0.858596	122	tags=25%, list=8%, signal=23%	MT-ND3/MT-ATP6/MT-ND1/MT-ND6
GOBP_HISTONE_DEACETYLATION	GOBP_HISTONE_DEACETYLATION	GOBP_HISTONE_DEACETYLATION	9	0.544959	1.51461	0.0813492	0.874448	0.864546	584	tags=89%, list=39%, signal=55%	VEGFA/MIER1/NIPBL/PHB/CHD4/KDM5A/PER1/HOPX
GOCC_TRANSPORTER_COMPLEX	GOCC_TRANSPORTER_COMPLEX	GOCC_TRANSPORTER_COMPLEX	39	0.36455	1.51461	0.0592105	0.83798	0.828491	398	tags=46%, list=26%, signal=35%	MT-ND3/MT-ND4L/CLDN4/MT-CYB/AKAP9/MT-ND1/MT-ND6/UQCR10/NDUFA1/NDUFC1/MT-CO1/EPS8/NDUFB7/NDUFV3/NDUFB1/NDUFA3/MT-ND5/NDUFB2
GOBP_ION_HOMEOSTASIS	GOBP_ION_HOMEOSTASIS	GOBP_ION_HOMEOSTASIS	61	0.326465	1.51443	0.0597928	0.83798	0.828491	166	tags=16%, list=11%, signal=15%	PLCG2/RACK1/SELENOK/ATP5F1B/CA2/SELENOT/CD24/S100A14/PTPRC/SLC40A1
GOMF_LOW_DENSITY_LIPOPROTEIN_PARTICLE_BINDING	GOMF_LOW_DENSITY_LIPOPROTEIN_PARTICLE_BINDING	GOMF_LOW_DENSITY_LIPOPROTEIN_PARTICLE_BINDING	2	0.925166	1.51443	0.0121604	0.517595	0.511734	115	tags=100%, list=8%, signal=93%	LDLR/THBS1
GOMF_ATPASE_COUPLED_INORGANIC_ANION_TRANSMEMBRANE_TRANSPORTER_ACTIVITY	GOMF_ATPASE_COUPLED_INORGANIC_ANION_TRANSMEMBRANE_TRANSPORTER_ACTIVITY	GOMF_ATPASE_COUPLED_INORGANIC_ANION_TRANSMEMBRANE_TRANSPORTER_ACTIVITY	2	0.924503	1.51334	0.0121604	0.517595	0.511734	116	tags=100%, list=8%, signal=92%	SLC26A2/ABCC3
GOMF_TRANSCRIPTION_COREGULATOR_BINDING	GOMF_TRANSCRIPTION_COREGULATOR_BINDING	GOMF_TRANSCRIPTION_COREGULATOR_BINDING	16	0.460721	1.51334	0.0753564	0.86843	0.858596	549	tags=69%, list=36%, signal=44%	ELOB/ELOC/JUND/RUNX3/TRAPPC2B/HES1/LCOR/CHD6/CHD4/PER1/STAT1
GOBP_RESCUE_OF_STALLED_RIBOSOME	GOBP_RESCUE_OF_STALLED_RIBOSOME	GOBP_RESCUE_OF_STALLED_RIBOSOME	2	0.922705	1.5104	0.0128973	0.529999	0.523998	3	tags=50%, list=0%, signal=50%	RACK1
GOBP_REGULATION_OF_CELLULAR_PH	GOBP_REGULATION_OF_CELLULAR_PH	GOBP_REGULATION_OF_CELLULAR_PH	7	0.599509	1.51006	0.0721443	0.859775	0.850039	72	tags=29%, list=5%, signal=27%	ATP5F1B/CA2
GOBP_REGULATION_OF_PH	GOBP_REGULATION_OF_PH	GOBP_REGULATION_OF_PH	7	0.599509	1.51006	0.0721443	0.859775	0.850039	72	tags=29%, list=5%, signal=27%	ATP5F1B/CA2
HP_VERTEBRAL_HYPOPLASIA	HP_VERTEBRAL_HYPOPLASIA	HP_VERTEBRAL_HYPOPLASIA	3	0.797879	1.5097	0.052	0.821983	0.812675	308	tags=100%, list=20%, signal=80%	SLC26A2/FN1/FLNB
GOBP_REGULATION_OF_TRANSMEMBRANE_TRANSPORT	GOBP_REGULATION_OF_TRANSMEMBRANE_TRANSPORT	GOBP_REGULATION_OF_TRANSMEMBRANE_TRANSPORT	45	0.353799	1.50907	0.0563063	0.825068	0.815726	140	tags=18%, list=9%, signal=17%	PLCG2/CA2/AHNAK/SELENOS/AKAP9/THBS1/VMP1/ACTN4
GOBP_POSITIVE_REGULATION_OF_AXON_EXTENSION	GOBP_POSITIVE_REGULATION_OF_AXON_EXTENSION	GOBP_POSITIVE_REGULATION_OF_AXON_EXTENSION	5	0.67773	1.50831	0.0552147	0.822558	0.813244	231	tags=80%, list=15%, signal=68%	GOLGA4/MACF1/FN1/VEGFA
HP_ABNORMAL_CELLULAR_PHENOTYPE	HP_ABNORMAL_CELLULAR_PHENOTYPE	HP_ABNORMAL_CELLULAR_PHENOTYPE	82	0.313624	1.5081	0.0247565	0.608104	0.601218	148	tags=17%, list=10%, signal=16%	PLCG2/ATP5F1E/MT-ND3/MT-ATP6/MT-ND4L/CA2/MT-CYB/DSP/MT-CO3/MT-ND1/MT-CO2/MT-ND6/SON/UFD1
GOBP_POSITIVE_REGULATION_OF_CALCIUM_MEDIATED_SIGNALING	GOBP_POSITIVE_REGULATION_OF_CALCIUM_MEDIATED_SIGNALING	GOBP_POSITIVE_REGULATION_OF_CALCIUM_MEDIATED_SIGNALING	2	0.921201	1.50794	0.0137817	0.547554	0.541354	1	tags=50%, list=0%, signal=50%	PLCG2
GOBP_CELLULAR_RESPONSE_TO_CORTICOSTEROID_STIMULUS	GOBP_CELLULAR_RESPONSE_TO_CORTICOSTEROID_STIMULUS	GOBP_CELLULAR_RESPONSE_TO_CORTICOSTEROID_STIMULUS	12	0.499335	1.5076	0.0704225	0.859775	0.850039	144	tags=33%, list=10%, signal=30%	MT-ND3/PCK1/ATP5F1A/HNRNPU
GOBP_LYMPHOCYTE_ACTIVATION_INVOLVED_IN_IMMUNE_RESPONSE	GOBP_LYMPHOCYTE_ACTIVATION_INVOLVED_IN_IMMUNE_RESPONSE	GOBP_LYMPHOCYTE_ACTIVATION_INVOLVED_IN_IMMUNE_RESPONSE	30	0.392628	1.50738	0.0842572	0.876026	0.866106	68	tags=10%, list=4%, signal=10%	PLCG2/PCK1/LGALS3
GOBP_ACTIN_POLYMERIZATION_DEPENDENT_CELL_MOTILITY	GOBP_ACTIN_POLYMERIZATION_DEPENDENT_CELL_MOTILITY	GOBP_ACTIN_POLYMERIZATION_DEPENDENT_CELL_MOTILITY	3	0.796554	1.50719	0.052	0.821983	0.812675	310	tags=100%, list=21%, signal=80%	EPS8/ARPC3/ACTR3
GOMF_LYSINE_N_METHYLTRANSFERASE_ACTIVITY	GOMF_LYSINE_N_METHYLTRANSFERASE_ACTIVITY	GOMF_LYSINE_N_METHYLTRANSFERASE_ACTIVITY	8	0.566819	1.50702	0.0878244	0.876026	0.866106	566	tags=88%, list=37%, signal=55%	CSKMT/NSD3/KMT2C/KMT2A/ASH1L/NSD1/KMT2E
GOBP_I_KAPPAB_PHOSPHORYLATION	GOBP_I_KAPPAB_PHOSPHORYLATION	GOBP_I_KAPPAB_PHOSPHORYLATION	2	0.920261	1.5064	0.0139291	0.548205	0.541997	1	tags=50%, list=0%, signal=50%	PLCG2
GOBP_ESTABLISHMENT_OF_CELL_POLARITY	GOBP_ESTABLISHMENT_OF_CELL_POLARITY	GOBP_ESTABLISHMENT_OF_CELL_POLARITY	21	0.422698	1.50638	0.0759494	0.86843	0.858596	261	tags=33%, list=17%, signal=28%	RACK1/LLGL2/MYH9/RAP1B/FAT1/NUMA1/DYNLT1
HP_POLYNEUROPATHY	HP_POLYNEUROPATHY	HP_POLYNEUROPATHY	17	0.445631	1.50625	0.068	0.859775	0.850039	122	tags=35%, list=8%, signal=33%	MT-ATP6/MT-ND4L/MT-CYB/MT-CO3/MT-ND1/MT-ND6
GOBP_REGULATION_OF_PROTEIN_LOCALIZATION_TO_MEMBRANE	GOBP_REGULATION_OF_PROTEIN_LOCALIZATION_TO_MEMBRANE	GOBP_REGULATION_OF_PROTEIN_LOCALIZATION_TO_MEMBRANE	24	0.41269	1.50531	0.083871	0.876026	0.866106	417	tags=50%, list=28%, signal=37%	RACK1/LGALS3/AGR2/MESD/VIL1/VAMP8/CD81/CLTC/LRP1/PIK3R1/SPTBN1/MYO1C
HP_CEREBELLAR_MALFORMATION	HP_CEREBELLAR_MALFORMATION	HP_CEREBELLAR_MALFORMATION	24	0.412522	1.50469	0.083871	0.876026	0.866106	159	tags=29%, list=11%, signal=27%	SOX4/CLDN4/MT-CYB/BUD23/ARID1B/SON/KANSL1
GOBP_INTRACELLULAR_TRANSPORT	GOBP_INTRACELLULAR_TRANSPORT	GOBP_INTRACELLULAR_TRANSPORT	202	0.263974	1.50453	0.00647887	0.373303	0.369076	213	tags=19%, list=14%, signal=19%	ATP5F1E/ATP5MG/ATP5ME/ATP5IF1/ATP5PF/ATP5MF/ATP5F1B/MT-ATP6/ATP5PO/ATP5PD/ATP5F1C/ATP5F1D/MT-ATP8/ATP5F1A/TXNIP/SELENOS/ATP5PB/HNRNPA2B1/CD24/LDLR/ARL14/PPP1R10/GCC2/SFN/ACTN4/HNRNPU/SMG1/UFD1/DYNC1H1/SYTL3/SRSF10/DST/WASHC1/VPS13C/VPS36/ERBIN/NUMA1/SYNE2
GOBP_REGULATION_OF_ESTABLISHMENT_OR_MAINTENANCE_OF_CELL_POLARITY	GOBP_REGULATION_OF_ESTABLISHMENT_OR_MAINTENANCE_OF_CELL_POLARITY	GOBP_REGULATION_OF_ESTABLISHMENT_OR_MAINTENANCE_OF_CELL_POLARITY	9	0.541057	1.50377	0.0853175	0.876026	0.866106	203	tags=33%, list=13%, signal=29%	RACK1/LLGL2/RAP1B
HP_ABNORMAL_URINE_METABOLITE_LEVEL	HP_ABNORMAL_URINE_METABOLITE_LEVEL	HP_ABNORMAL_URINE_METABOLITE_LEVEL	56	0.331633	1.50326	0.0617849	0.839956	0.830444	164	tags=23%, list=11%, signal=21%	ATP5F1E/PCK1/KRT8/ATP5F1D/KRT18/CLDN4/MT-CO3/BUD23/MT-ND1/MT-CO2/MT-ND6/ACTN4/MYH9
GOBP_REGULATION_OF_VIRAL_INDUCED_CYTOPLASMIC_PATTERN_RECOGNITION_RECEPTOR_SIGNALING_PATHWAY	GOBP_REGULATION_OF_VIRAL_INDUCED_CYTOPLASMIC_PATTERN_RECOGNITION_RECEPTOR_SIGNALING_PATHWAY	GOBP_REGULATION_OF_VIRAL_INDUCED_CYTOPLASMIC_PATTERN_RECOGNITION_RECEPTOR_SIGNALING_PATHWAY	7	0.596485	1.50244	0.0721443	0.859775	0.850039	237	tags=57%, list=16%, signal=48%	NOP53/UFD1/RIOK3/USP15
GOBP_RNA_SPLICING	GOBP_RNA_SPLICING	GOBP_RNA_SPLICING	95	0.298037	1.50207	0.0310941	0.646358	0.639039	376	tags=40%, list=25%, signal=32%	RTRAF/LUC7L3/ZRANB2/LGALS3/PNN/AHNAK/PRPF4B/HNRNPA2B1/DDX17/NCL/SON/POLR2A/HNRNPU/KHDC4/SRSF10/HNRNPA3/DDX46/ACIN1/DDX39B/MBNL1/SCAF11/SF3B1/HNRNPR/RBM25/RBM5/MTREX/CDK13/SRRM1/THRAP3/SLC38A2/CDK12/PIK3R1/ZNF638/RBM6/SUGP2/SRPK1/PRPF40A/SETX
GOMF_CARBOXYLIC_ACID_BINDING	GOMF_CARBOXYLIC_ACID_BINDING	GOMF_CARBOXYLIC_ACID_BINDING	8	0.564883	1.50187	0.0898204	0.880834	0.87086	35	tags=25%, list=2%, signal=25%	FABP1/PCK1
HP_FOCAL_ONSET_SEIZURE	HP_FOCAL_ONSET_SEIZURE	HP_FOCAL_ONSET_SEIZURE	31	0.387455	1.50082	0.0864745	0.876026	0.866106	711	tags=81%, list=47%, signal=44%	MT-CO3/MT-ND1/MT-CO2/MT-ND6/KANSL1/DYNC1H1/CLTC/ZEB2/MT-CO1/MT-ND5/SPTBN1/WASHC4/CHD2/ASH1L/COPB1/MT-ND4/FAR1/NSD1/RSRC1/DOCK8/DNM1L/TSC2/CDC40/SMC1A/CUX1
GOBP_TRANSCRIPTION_INITIATION_FROM_RNA_POLYMERASE_II_PROMOTER	GOBP_TRANSCRIPTION_INITIATION_FROM_RNA_POLYMERASE_II_PROMOTER	GOBP_TRANSCRIPTION_INITIATION_FROM_RNA_POLYMERASE_II_PROMOTER	9	0.539771	1.50019	0.0853175	0.876026	0.866106	76	tags=22%, list=5%, signal=21%	ELOB/ELOC
HP_LEFT_VENTRICULAR_HYPERTROPHY	HP_LEFT_VENTRICULAR_HYPERTROPHY	HP_LEFT_VENTRICULAR_HYPERTROPHY	14	0.479899	1.50011	0.0787879	0.870224	0.86037	122	tags=36%, list=8%, signal=33%	MT-CYB/MT-CO3/MT-ND1/MT-CO2/MT-ND6
GOMF_PROTEIN_PHOSPHATASE_BINDING	GOMF_PROTEIN_PHOSPHATASE_BINDING	GOMF_PROTEIN_PHOSPHATASE_BINDING	20	0.427661	1.49918	0.0803383	0.870224	0.86037	149	tags=20%, list=10%, signal=18%	RACK1/LGALS3/PPP1R10/IQGAP1
GOMF_CELL_CELL_ADHESION_MEDIATOR_ACTIVITY	GOMF_CELL_CELL_ADHESION_MEDIATOR_ACTIVITY	GOMF_CELL_CELL_ADHESION_MEDIATOR_ACTIVITY	8	0.563776	1.49893	0.0898204	0.880834	0.87086	397	tags=75%, list=26%, signal=56%	KRT18/DSP/EPCAM/S100A11/TMOD3/JUP
GOMF_INORGANIC_ANION_TRANSMEMBRANE_TRANSPORTER_ACTIVITY	GOMF_INORGANIC_ANION_TRANSMEMBRANE_TRANSPORTER_ACTIVITY	GOMF_INORGANIC_ANION_TRANSMEMBRANE_TRANSPORTER_ACTIVITY	8	0.563205	1.49741	0.0898204	0.880834	0.87086	116	tags=38%, list=8%, signal=35%	SLC26A2/CLDN4/ABCC3
GOBP_NEGATIVE_REGULATION_OF_CELL_DEATH	GOBP_NEGATIVE_REGULATION_OF_CELL_DEATH	GOBP_NEGATIVE_REGULATION_OF_CELL_DEATH	132	0.281641	1.49701	0.0243926	0.608104	0.601218	137	tags=13%, list=9%, signal=13%	PLCG2/MTRNR2L12/RACK1/MTRNR2L8/FABP1/TCIM/SOX4/KRT18/LGALS3/BTG2/SELENOS/AGR2/THBS1/PPP1R10/SFN/SON/TNFAIP3
GOBP_POSITIVE_REGULATION_OF_GTPASE_ACTIVITY	GOBP_POSITIVE_REGULATION_OF_GTPASE_ACTIVITY	GOBP_POSITIVE_REGULATION_OF_GTPASE_ACTIVITY	13	0.48296	1.49681	0.0838323	0.876026	0.866106	3	tags=8%, list=0%, signal=8%	RACK1
GOBP_NUCLEOLAR_LARGE_RRNA_TRANSCRIPTION_BY_RNA_POLYMERASE_I	GOBP_NUCLEOLAR_LARGE_RRNA_TRANSCRIPTION_BY_RNA_POLYMERASE_I	GOBP_NUCLEOLAR_LARGE_RRNA_TRANSCRIPTION_BY_RNA_POLYMERASE_I	2	0.913245	1.49491	0.0176271	0.567388	0.560963	133	tags=100%, list=9%, signal=91%	NOP53/NCL
GOBP_REGULATION_OF_TRANSCRIPTION_OF_NUCLEOLAR_LARGE_RRNA_BY_RNA_POLYMERASE_I	GOBP_REGULATION_OF_TRANSCRIPTION_OF_NUCLEOLAR_LARGE_RRNA_BY_RNA_POLYMERASE_I	GOBP_REGULATION_OF_TRANSCRIPTION_OF_NUCLEOLAR_LARGE_RRNA_BY_RNA_POLYMERASE_I	2	0.913245	1.49491	0.0176271	0.567388	0.560963	133	tags=100%, list=9%, signal=91%	NOP53/NCL
GOMF_HEXOSAMINIDASE_ACTIVITY	GOMF_HEXOSAMINIDASE_ACTIVITY	GOMF_HEXOSAMINIDASE_ACTIVITY	3	0.789842	1.49449	0.058	0.830643	0.821238	105	tags=67%, list=7%, signal=62%	CEMIP2/OGA
HP_OPTIC_ATROPHY	HP_OPTIC_ATROPHY	HP_OPTIC_ATROPHY	62	0.319791	1.49397	0.0692068	0.859775	0.850039	336	tags=35%, list=22%, signal=29%	MT-ND3/MT-ATP6/PCK1/MT-ND4L/CA2/MT-CYB/MT-CO3/MT-ND1/MT-CO2/MT-ND6/SON/UFD1/KANSL1/AHI1/YME1L1/CLTC/ZEB2/MT-CO1/PTPN22/TMEM63A/NIPBL/HIKESHI
GOBP_NEGATIVE_REGULATION_OF_PHAGOCYTOSIS	GOBP_NEGATIVE_REGULATION_OF_PHAGOCYTOSIS	GOBP_NEGATIVE_REGULATION_OF_PHAGOCYTOSIS	4	0.718366	1.49341	0.0736196	0.860624	0.850879	3	tags=25%, list=0%, signal=25%	RACK1
GOBP_APPENDAGE_DEVELOPMENT	GOBP_APPENDAGE_DEVELOPMENT	GOBP_APPENDAGE_DEVELOPMENT	4	0.717507	1.49163	0.0756646	0.86843	0.858596	430	tags=100%, list=28%, signal=72%	SOX4/MBNL1/NIPBL/ATRX
GOBP_APPENDAGE_MORPHOGENESIS	GOBP_APPENDAGE_MORPHOGENESIS	GOBP_APPENDAGE_MORPHOGENESIS	4	0.717507	1.49163	0.0756646	0.86843	0.858596	430	tags=100%, list=28%, signal=72%	SOX4/MBNL1/NIPBL/ATRX
GOMF_PHOSPHOLIPASE_C_ACTIVITY	GOMF_PHOSPHOLIPASE_C_ACTIVITY	GOMF_PHOSPHOLIPASE_C_ACTIVITY	2	0.911075	1.49136	0.0188121	0.579832	0.573266	1	tags=50%, list=0%, signal=50%	PLCG2
HP_NON_MOTOR_SEIZURE	HP_NON_MOTOR_SEIZURE	HP_NON_MOTOR_SEIZURE	14	0.477066	1.49125	0.0808081	0.873479	0.863588	725	tags=93%, list=48%, signal=49%	SON/DYNC1H1/CLTC/ZEB2/SMARCA2/CHD2/ASH1L/FAR1/NSD1/DOCK8/CSTB/CUX1/RPS6KA3
HP_SHORT_PHILTRUM	HP_SHORT_PHILTRUM	HP_SHORT_PHILTRUM	21	0.418326	1.4908	0.0780591	0.870224	0.86037	407	tags=57%, list=27%, signal=42%	ARID1B/SON/UFD1/ZEB2/ZNF292/CDK13/BPTF/SMARCA2/STAG2/SPEN/PPP1R15B/SPTBN1
GOBP_CHRONIC_INFLAMMATORY_RESPONSE	GOBP_CHRONIC_INFLAMMATORY_RESPONSE	GOBP_CHRONIC_INFLAMMATORY_RESPONSE	2	0.910596	1.49058	0.0191083	0.583849	0.577238	137	tags=100%, list=9%, signal=91%	THBS1/TNFAIP3
HP_ABNORMAL_URINE_CARBOHYDRATE_LEVEL	HP_ABNORMAL_URINE_CARBOHYDRATE_LEVEL	HP_ABNORMAL_URINE_CARBOHYDRATE_LEVEL	7	0.591552	1.49002	0.0781563	0.870224	0.86037	56	tags=29%, list=4%, signal=28%	KRT8/KRT18
GOCC_CYTOCHROME_COMPLEX	GOCC_CYTOCHROME_COMPLEX	GOCC_CYTOCHROME_COMPLEX	15	0.462239	1.48963	0.0858283	0.876026	0.866106	138	tags=33%, list=9%, signal=31%	MT-CYB/MT-CO3/C15orf48/MT-CO2/UQCR10
GOBP_TRANSLATIONAL_ELONGATION	GOBP_TRANSLATIONAL_ELONGATION	GOBP_TRANSLATIONAL_ELONGATION	7	0.591268	1.4893	0.0801603	0.870224	0.86037	78	tags=29%, list=5%, signal=27%	RACK1/SELENOT
HP_APLASIA_HYPOPLASIA_AFFECTING_THE_FUNDUS	HP_APLASIA_HYPOPLASIA_AFFECTING_THE_FUNDUS	HP_APLASIA_HYPOPLASIA_AFFECTING_THE_FUNDUS	8	0.560097	1.48914	0.0918164	0.880834	0.87086	436	tags=75%, list=29%, signal=54%	UGP2/SON/HNRNPU/ANKRD11/STAG2/MAF
HP_PIGMENTARY_RETINOPATHY	HP_PIGMENTARY_RETINOPATHY	HP_PIGMENTARY_RETINOPATHY	24	0.407779	1.48739	0.0860215	0.876026	0.866106	168	tags=29%, list=11%, signal=26%	MT-ND3/MT-ATP6/MT-CO3/MT-ND1/MT-CO2/MT-ND6/AHI1
GOBP_CELL_SURFACE_RECEPTOR_SIGNALING_PATHWAY_INVOLVED_IN_CELL_CELL_SIGNALING	GOBP_CELL_SURFACE_RECEPTOR_SIGNALING_PATHWAY_INVOLVED_IN_CELL_CELL_SIGNALING	GOBP_CELL_SURFACE_RECEPTOR_SIGNALING_PATHWAY_INVOLVED_IN_CELL_CELL_SIGNALING	49	0.340565	1.48625	0.0704175	0.859775	0.850039	204	tags=20%, list=13%, signal=18%	PLCG2/RACK1/SOX4/CD24/RNF213/TNFAIP3/CTNND1/MESD/TLE4/MACF1
GOBP_REGULATION_OF_LIPID_METABOLIC_PROCESS	GOBP_REGULATION_OF_LIPID_METABOLIC_PROCESS	GOBP_REGULATION_OF_LIPID_METABOLIC_PROCESS	30	0.387006	1.4858	0.0864745	0.876026	0.866106	109	tags=17%, list=7%, signal=16%	PLCG2/FABP1/PCK1/RNF213/LDLR
GOBP_REGULATION_OF_CELL_DIVISION	GOBP_REGULATION_OF_CELL_DIVISION	GOBP_REGULATION_OF_CELL_DIVISION	15	0.460654	1.48452	0.0858283	0.876026	0.866106	276	tags=40%, list=18%, signal=33%	RACK1/TXNIP/SFN/PKN2/VEGFA/C10orf99
HP_ABNORMALITY_OF_HEPATOBILIARY_SYSTEM_PHYSIOLOGY	HP_ABNORMALITY_OF_HEPATOBILIARY_SYSTEM_PHYSIOLOGY	HP_ABNORMALITY_OF_HEPATOBILIARY_SYSTEM_PHYSIOLOGY	22	0.413763	1.48411	0.0795699	0.870224	0.86037	122	tags=23%, list=8%, signal=21%	MT-ND3/MT-ATP6/PCK1/MT-ND1/MT-ND6
HP_BILATERAL_CLEFT_PALATE	HP_BILATERAL_CLEFT_PALATE	HP_BILATERAL_CLEFT_PALATE	2	0.906623	1.48407	0.0214783	0.600616	0.593815	143	tags=100%, list=9%, signal=91%	SLC26A2/CTNND1
HP_NON_MIDLINE_CLEFT_PALATE	HP_NON_MIDLINE_CLEFT_PALATE	HP_NON_MIDLINE_CLEFT_PALATE	2	0.906623	1.48407	0.0214783	0.600616	0.593815	143	tags=100%, list=9%, signal=91%	SLC26A2/CTNND1
HP_ABNORMAL_SUBARACHNOID_SPACE_MORPHOLOGY	HP_ABNORMAL_SUBARACHNOID_SPACE_MORPHOLOGY	HP_ABNORMAL_SUBARACHNOID_SPACE_MORPHOLOGY	15	0.460431	1.4838	0.0858283	0.876026	0.866106	477	tags=73%, list=32%, signal=51%	MT-CO3/MT-ND1/MT-CO2/MT-ND6/DYNC1H1/MAT2A/CLTC/MT-CO1/MT-ND5/ASH1L/MT-ND4
GOBP_DIGESTIVE_TRACT_MORPHOGENESIS	GOBP_DIGESTIVE_TRACT_MORPHOGENESIS	GOBP_DIGESTIVE_TRACT_MORPHOGENESIS	3	0.783963	1.48336	0.066	0.847425	0.83783	329	tags=100%, list=22%, signal=78%	AGR2/AHI1/NIPBL
GOBP_INTERLEUKIN_23_PRODUCTION	GOBP_INTERLEUKIN_23_PRODUCTION	GOBP_INTERLEUKIN_23_PRODUCTION	2	0.906053	1.48314	0.0214783	0.600616	0.593815	1	tags=50%, list=0%, signal=50%	PLCG2
HP_ABNORMAL_MYOCARDIUM_MORPHOLOGY	HP_ABNORMAL_MYOCARDIUM_MORPHOLOGY	HP_ABNORMAL_MYOCARDIUM_MORPHOLOGY	75	0.315667	1.48281	0.0276847	0.621036	0.614004	166	tags=20%, list=11%, signal=19%	ATP5F1E/MT-ND3/MT-ATP6/ATP5F1D/CLDN4/DSP/MT-CO3/HNRNPA2B1/BUD23/MT-ND1/MT-CO2/MT-ND6/TPM3/KANSL1/SLC40A1
HP_PROTUBERANT_ABDOMEN	HP_PROTUBERANT_ABDOMEN	HP_PROTUBERANT_ABDOMEN	5	0.666224	1.4827	0.0695297	0.859775	0.850039	508	tags=100%, list=34%, signal=67%	SLC26A2/FLNB/PSMB8/TRIP11/MEG3
HP_ABNORMAL_RENAL_CORTEX_MORPHOLOGY	HP_ABNORMAL_RENAL_CORTEX_MORPHOLOGY	HP_ABNORMAL_RENAL_CORTEX_MORPHOLOGY	27	0.395827	1.48259	0.0786026	0.870224	0.86037	393	tags=56%, list=26%, signal=42%	MT-ND3/MT-ATP6/MT-CO3/MT-ND1/MT-CO2/MT-ND6/ACTN4/FN1/CD81/MT-CO1/PTPN22/NIPBL/ETFB/PLEC/MT-ND5
GOMF_CHANNEL_INHIBITOR_ACTIVITY	GOMF_CHANNEL_INHIBITOR_ACTIVITY	GOMF_CHANNEL_INHIBITOR_ACTIVITY	7	0.588497	1.48232	0.0821643	0.876026	0.866106	3	tags=14%, list=0%, signal=14%	RACK1
GOBP_POSITIVE_REGULATION_OF_DEFENSE_RESPONSE	GOBP_POSITIVE_REGULATION_OF_DEFENSE_RESPONSE	GOBP_POSITIVE_REGULATION_OF_DEFENSE_RESPONSE	31	0.382179	1.48038	0.0909091	0.880834	0.87086	257	tags=32%, list=17%, signal=27%	PLCG2/NEAT1/LDLR/CTSC/RIOK3/XRCC5/NLRC5/VAMP8/IRF3/CD81
GOBP_TETRAPYRROLE_BIOSYNTHETIC_PROCESS	GOBP_TETRAPYRROLE_BIOSYNTHETIC_PROCESS	GOBP_TETRAPYRROLE_BIOSYNTHETIC_PROCESS	3	0.782281	1.48018	0.068	0.859775	0.850039	14	tags=33%, list=1%, signal=33%	ATP5IF1
GOBP_GAMMA_DELTA_T_CELL_ACTIVATION	GOBP_GAMMA_DELTA_T_CELL_ACTIVATION	GOBP_GAMMA_DELTA_T_CELL_ACTIVATION	2	0.903974	1.47974	0.0220708	0.600616	0.593815	147	tags=100%, list=10%, signal=90%	SOX4/PTPRC
GOBP_GAMMA_DELTA_T_CELL_DIFFERENTIATION	GOBP_GAMMA_DELTA_T_CELL_DIFFERENTIATION	GOBP_GAMMA_DELTA_T_CELL_DIFFERENTIATION	2	0.903974	1.47974	0.0220708	0.600616	0.593815	147	tags=100%, list=10%, signal=90%	SOX4/PTPRC
GOBP_NEGATIVE_REGULATION_OF_MACROPHAGE_ACTIVATION	GOBP_NEGATIVE_REGULATION_OF_MACROPHAGE_ACTIVATION	GOBP_NEGATIVE_REGULATION_OF_MACROPHAGE_ACTIVATION	2	0.903974	1.47974	0.0220708	0.600616	0.593815	147	tags=100%, list=10%, signal=90%	LDLR/PTPRC
GOBP_NEGATIVE_REGULATION_OF_MICROGLIAL_CELL_ACTIVATION	GOBP_NEGATIVE_REGULATION_OF_MICROGLIAL_CELL_ACTIVATION	GOBP_NEGATIVE_REGULATION_OF_MICROGLIAL_CELL_ACTIVATION	2	0.903974	1.47974	0.0220708	0.600616	0.593815	147	tags=100%, list=10%, signal=90%	LDLR/PTPRC
GOBP_NEGATIVE_REGULATION_OF_NEUROINFLAMMATORY_RESPONSE	GOBP_NEGATIVE_REGULATION_OF_NEUROINFLAMMATORY_RESPONSE	GOBP_NEGATIVE_REGULATION_OF_NEUROINFLAMMATORY_RESPONSE	2	0.903974	1.47974	0.0220708	0.600616	0.593815	147	tags=100%, list=10%, signal=90%	LDLR/PTPRC
GOBP_POSITIVE_REGULATION_OF_GAMMA_DELTA_T_CELL_ACTIVATION	GOBP_POSITIVE_REGULATION_OF_GAMMA_DELTA_T_CELL_ACTIVATION	GOBP_POSITIVE_REGULATION_OF_GAMMA_DELTA_T_CELL_ACTIVATION	2	0.903974	1.47974	0.0220708	0.600616	0.593815	147	tags=100%, list=10%, signal=90%	SOX4/PTPRC
GOBP_POSITIVE_REGULATION_OF_GAMMA_DELTA_T_CELL_DIFFERENTIATION	GOBP_POSITIVE_REGULATION_OF_GAMMA_DELTA_T_CELL_DIFFERENTIATION	GOBP_POSITIVE_REGULATION_OF_GAMMA_DELTA_T_CELL_DIFFERENTIATION	2	0.903974	1.47974	0.0220708	0.600616	0.593815	147	tags=100%, list=10%, signal=90%	SOX4/PTPRC
GOBP_REGULATION_OF_GAMMA_DELTA_T_CELL_ACTIVATION	GOBP_REGULATION_OF_GAMMA_DELTA_T_CELL_ACTIVATION	GOBP_REGULATION_OF_GAMMA_DELTA_T_CELL_ACTIVATION	2	0.903974	1.47974	0.0220708	0.600616	0.593815	147	tags=100%, list=10%, signal=90%	SOX4/PTPRC
GOBP_REGULATION_OF_GAMMA_DELTA_T_CELL_DIFFERENTIATION	GOBP_REGULATION_OF_GAMMA_DELTA_T_CELL_DIFFERENTIATION	GOBP_REGULATION_OF_GAMMA_DELTA_T_CELL_DIFFERENTIATION	2	0.903974	1.47974	0.0220708	0.600616	0.593815	147	tags=100%, list=10%, signal=90%	SOX4/PTPRC
GOBP_NEGATIVE_REGULATION_OF_PEPTIDYL_SERINE_PHOSPHORYLATION	GOBP_NEGATIVE_REGULATION_OF_PEPTIDYL_SERINE_PHOSPHORYLATION	GOBP_NEGATIVE_REGULATION_OF_PEPTIDYL_SERINE_PHOSPHORYLATION	3	0.781005	1.47777	0.07	0.859775	0.850039	3	tags=33%, list=0%, signal=33%	RACK1
HP_SIMPLIFIED_GYRAL_PATTERN	HP_SIMPLIFIED_GYRAL_PATTERN	HP_SIMPLIFIED_GYRAL_PATTERN	11	0.49777	1.47773	0.0792079	0.870224	0.86037	694	tags=91%, list=46%, signal=50%	SOX4/ARID1B/SON/CSNK2A1/PRKDC/DYNC1I2/COPB2/CDC40/SMARCC2/ARID1A
GOBP_GLOMERULAR_EPITHELIAL_CELL_DIFFERENTIATION	GOBP_GLOMERULAR_EPITHELIAL_CELL_DIFFERENTIATION	GOBP_GLOMERULAR_EPITHELIAL_CELL_DIFFERENTIATION	2	0.902649	1.47757	0.0232558	0.608104	0.601218	149	tags=100%, list=10%, signal=90%	CD24/IQGAP1
GOBP_GLOMERULAR_EPITHELIUM_DEVELOPMENT	GOBP_GLOMERULAR_EPITHELIUM_DEVELOPMENT	GOBP_GLOMERULAR_EPITHELIUM_DEVELOPMENT	2	0.902649	1.47757	0.0232558	0.608104	0.601218	149	tags=100%, list=10%, signal=90%	CD24/IQGAP1
GOBP_CHEMICAL_HOMEOSTASIS	GOBP_CHEMICAL_HOMEOSTASIS	GOBP_CHEMICAL_HOMEOSTASIS	96	0.292587	1.47751	0.0379414	0.727192	0.718957	147	tags=15%, list=10%, signal=14%	PLCG2/RACK1/SELENOK/ATP5F1B/SOX4/PCK1/CA2/CLDN4/SELENOT/CD24/LDLR/SFN/S100A14/PTPRC
GOMF_OXIDOREDUCTASE_ACTIVITY_ACTING_ON_NAD_P_H	GOMF_OXIDOREDUCTASE_ACTIVITY_ACTING_ON_NAD_P_H	GOMF_OXIDOREDUCTASE_ACTIVITY_ACTING_ON_NAD_P_H	21	0.414348	1.47662	0.0822785	0.876026	0.866106	585	tags=81%, list=39%, signal=50%	MT-ND3/MT-ND4L/MT-ND1/MT-ND6/NDUFA1/NDUFC1/NDUFB7/NDUFV3/NDUFB1/NDUFA3/MT-ND5/NDUFB2/MT-ND4/NDUFA12/NDUFB3/NDUFV2/NDUFS6
GOBP_PROTEASOME_MEDIATED_UBIQUITIN_DEPENDENT_PROTEIN_CATABOLIC_PROCESS	GOBP_PROTEASOME_MEDIATED_UBIQUITIN_DEPENDENT_PROTEIN_CATABOLIC_PROCESS	GOBP_PROTEASOME_MEDIATED_UBIQUITIN_DEPENDENT_PROTEIN_CATABOLIC_PROCESS	36	0.364578	1.4763	0.079646	0.870224	0.86037	148	tags=17%, list=10%, signal=15%	RACK1/ELOB/NOP53/SELENOS/RNF19A/UFD1
GOBP_NEGATIVE_REGULATION_OF_RESPONSE_TO_REACTIVE_OXYGEN_SPECIES	GOBP_NEGATIVE_REGULATION_OF_RESPONSE_TO_REACTIVE_OXYGEN_SPECIES	GOBP_NEGATIVE_REGULATION_OF_RESPONSE_TO_REACTIVE_OXYGEN_SPECIES	2	0.90176	1.47611	0.0238483	0.608104	0.601218	3	tags=50%, list=0%, signal=50%	RACK1
GOBP_REGULATION_OF_RESPONSE_TO_REACTIVE_OXYGEN_SPECIES	GOBP_REGULATION_OF_RESPONSE_TO_REACTIVE_OXYGEN_SPECIES	GOBP_REGULATION_OF_RESPONSE_TO_REACTIVE_OXYGEN_SPECIES	2	0.90176	1.47611	0.0238483	0.608104	0.601218	3	tags=50%, list=0%, signal=50%	RACK1
GOMF_REGULATORY_RNA_BINDING	GOMF_REGULATORY_RNA_BINDING	GOMF_REGULATORY_RNA_BINDING	10	0.515172	1.47564	0.0890688	0.880085	0.870119	188	tags=50%, list=12%, signal=44%	SOX4/NEAT1/HNRNPA2B1/TUT7/TUT4
GOBP_PROTEIN_LOCALIZATION_TO_CELL_PERIPHERY	GOBP_PROTEIN_LOCALIZATION_TO_CELL_PERIPHERY	GOBP_PROTEIN_LOCALIZATION_TO_CELL_PERIPHERY	46	0.341679	1.47563	0.0606742	0.83798	0.828491	264	tags=28%, list=17%, signal=24%	RACK1/FYB1/KRT18/LGALS3/AGR2/GOLGA4/GCC2/MACF1/NUMA1/VIL1/VAMP8/CD81/CLTC
HP_GASTROINTESTINAL_INFLAMMATION	HP_GASTROINTESTINAL_INFLAMMATION	HP_GASTROINTESTINAL_INFLAMMATION	16	0.449148	1.47532	0.0835031	0.876026	0.866106	1	tags=6%, list=0%, signal=6%	PLCG2
HP_BILATERAL_EXTERNAL_EAR_DEFORMITY	HP_BILATERAL_EXTERNAL_EAR_DEFORMITY	HP_BILATERAL_EXTERNAL_EAR_DEFORMITY	3	0.779367	1.47467	0.07	0.859775	0.850039	87	tags=67%, list=6%, signal=63%	SLC26A2/DSP
GOBP_SULFUR_COMPOUND_TRANSPORT	GOBP_SULFUR_COMPOUND_TRANSPORT	GOBP_SULFUR_COMPOUND_TRANSPORT	2	0.900662	1.47432	0.0241446	0.608104	0.601218	152	tags=100%, list=10%, signal=90%	SLC26A2/SLC44A4
HP_ANONYCHIA	HP_ANONYCHIA	HP_ANONYCHIA	7	0.58528	1.47422	0.0841683	0.876026	0.866106	397	tags=71%, list=26%, signal=53%	DSP/ARID1B/ZBTB20/PLEC/JUP
GOMF_HELICASE_ACTIVITY	GOMF_HELICASE_ACTIVITY	GOMF_HELICASE_ACTIVITY	28	0.391495	1.47363	0.0894855	0.880834	0.87086	768	tags=89%, list=51%, signal=45%	DDX17/XRCC5/DDX46/DDX39B/MTREX/SMARCA2/SETX/CHD9/CHD2/ATRX/CHD6/DDX27/CHD4/DDX3Y/DDX24/SHPRH/DDX3X/CHD8/DICER1/ASCC3/HELB/DDX23/DHX36/G3BP1/SNRNP200
HP_HYPOPLASTIC_FIFTH_FINGERNAIL	HP_HYPOPLASTIC_FIFTH_FINGERNAIL	HP_HYPOPLASTIC_FIFTH_FINGERNAIL	4	0.708695	1.47331	0.0879346	0.876026	0.866106	128	tags=50%, list=8%, signal=46%	SOX4/ARID1B
HP_HYPOPLASTIC_FIFTH_TOENAIL	HP_HYPOPLASTIC_FIFTH_TOENAIL	HP_HYPOPLASTIC_FIFTH_TOENAIL	4	0.708695	1.47331	0.0879346	0.876026	0.866106	128	tags=50%, list=8%, signal=46%	SOX4/ARID1B
HP_ORAL_AVERSION	HP_ORAL_AVERSION	HP_ORAL_AVERSION	4	0.708695	1.47331	0.0879346	0.876026	0.866106	128	tags=50%, list=8%, signal=46%	SOX4/ARID1B
HP_PROMINENT_EYELASHES	HP_PROMINENT_EYELASHES	HP_PROMINENT_EYELASHES	4	0.708695	1.47331	0.0879346	0.876026	0.866106	128	tags=50%, list=8%, signal=46%	SOX4/ARID1B
GOBP_POSITIVE_REGULATION_OF_PROTEIN_CATABOLIC_PROCESS_IN_THE_VACUOLE	GOBP_POSITIVE_REGULATION_OF_PROTEIN_CATABOLIC_PROCESS_IN_THE_VACUOLE	GOBP_POSITIVE_REGULATION_OF_PROTEIN_CATABOLIC_PROCESS_IN_THE_VACUOLE	3	0.777999	1.47208	0.07	0.859775	0.850039	338	tags=100%, list=22%, signal=78%	LDLR/CD81/LRP1
GOBP_RECEPTOR_METABOLIC_PROCESS	GOBP_RECEPTOR_METABOLIC_PROCESS	GOBP_RECEPTOR_METABOLIC_PROCESS	16	0.447981	1.47149	0.0855397	0.876026	0.866106	264	tags=38%, list=17%, signal=31%	PLCG2/LDLR/AHI1/VEGFA/CD81/CLTC
GOBP_RESPONSE_TO_OXIDATIVE_STRESS	GOBP_RESPONSE_TO_OXIDATIVE_STRESS	GOBP_RESPONSE_TO_OXIDATIVE_STRESS	51	0.331725	1.47146	0.062212	0.840971	0.831449	137	tags=18%, list=9%, signal=17%	RACK1/SELENOK/SELENOP/MT-ND3/FABP1/TXNIP/SELENOS/MT-ND6/TNFAIP3
GOBP_TOLL_LIKE_RECEPTOR_SIGNALING_PATHWAY	GOBP_TOLL_LIKE_RECEPTOR_SIGNALING_PATHWAY	GOBP_TOLL_LIKE_RECEPTOR_SIGNALING_PATHWAY	18	0.430384	1.47131	0.0781563	0.870224	0.86037	137	tags=17%, list=9%, signal=15%	PLCG2/S100A14/TNFAIP3
GOBP_NEGATIVE_REGULATION_OF_RESPONSE_TO_ENDOPLASMIC_RETICULUM_STRESS	GOBP_NEGATIVE_REGULATION_OF_RESPONSE_TO_ENDOPLASMIC_RETICULUM_STRESS	GOBP_NEGATIVE_REGULATION_OF_RESPONSE_TO_ENDOPLASMIC_RETICULUM_STRESS	9	0.529377	1.4713	0.0992063	0.908414	0.898128	86	tags=22%, list=6%, signal=21%	RACK1/SELENOS
HP_ABNORMALITY_OF_UPPER_LIP_VERMILLION	HP_ABNORMALITY_OF_UPPER_LIP_VERMILLION	HP_ABNORMALITY_OF_UPPER_LIP_VERMILLION	46	0.340463	1.47038	0.0606742	0.83798	0.828491	740	tags=80%, list=49%, signal=42%	SOX4/SLC26A2/ARID1B/HNRNPU/MESD/ACTG1/ANKRD11/CLTC/CSNK2A1/ZNF292/CDK13/NIPBL/BPTF/SMARCA2/STAG2/PRKDC/SPEN/PPP1R15B/SPTBN1/OGT/CHD2/ATRX/MAF/KMT2A/MEG3/FAR1/RAD21/COPB2/AP3B1/SMC3/OFD1/SMARCC2/ARID1A/SMC1A/RPS6KA3/PRKACB/HERC2
GOBP_POSITIVE_REGULATION_OF_HORMONE_SECRETION	GOBP_POSITIVE_REGULATION_OF_HORMONE_SECRETION	GOBP_POSITIVE_REGULATION_OF_HORMONE_SECRETION	11	0.495066	1.4697	0.0831683	0.876026	0.866106	425	tags=73%, list=28%, signal=53%	SOX4/SELENOT/TMF1/VAMP8/SRI/TCF7L2/RAB8B/GLUL
GOMF_METHYLATED_HISTONE_BINDING	GOMF_METHYLATED_HISTONE_BINDING	GOMF_METHYLATED_HISTONE_BINDING	9	0.528697	1.46941	0.0992063	0.908414	0.898128	600	tags=89%, list=40%, signal=54%	MPHOSPH8/BPTF/ATRX/KDM5A/CHD8/KMT2E/ZMYND8/MORC3
GOBP_REGULATION_OF_CYTOSOLIC_CALCIUM_ION_CONCENTRATION	GOBP_REGULATION_OF_CYTOSOLIC_CALCIUM_ION_CONCENTRATION	GOBP_REGULATION_OF_CYTOSOLIC_CALCIUM_ION_CONCENTRATION	22	0.409533	1.46893	0.088172	0.876026	0.866106	147	tags=18%, list=10%, signal=17%	PLCG2/SELENOT/CD24/PTPRC
GOBP_REGULATION_OF_TRANSPORTER_ACTIVITY	GOBP_REGULATION_OF_TRANSPORTER_ACTIVITY	GOBP_REGULATION_OF_TRANSPORTER_ACTIVITY	33	0.369949	1.46892	0.0851528	0.876026	0.866106	140	tags=15%, list=9%, signal=14%	PLCG2/AHNAK/AKAP9/VMP1/ACTN4
HP_GENERALIZED_MYOCLONIC_SEIZURE	HP_GENERALIZED_MYOCLONIC_SEIZURE	HP_GENERALIZED_MYOCLONIC_SEIZURE	20	0.418964	1.46869	0.0845666	0.876026	0.866106	264	tags=35%, list=17%, signal=29%	MT-ND3/MT-ATP6/MT-ND1/MT-ND6/DYNC1H1/NDUFA1/CLTC
HP_GENERALIZED_ONSET_MOTOR_SEIZURE	HP_GENERALIZED_ONSET_MOTOR_SEIZURE	HP_GENERALIZED_ONSET_MOTOR_SEIZURE	20	0.418964	1.46869	0.0845666	0.876026	0.866106	264	tags=35%, list=17%, signal=29%	MT-ND3/MT-ATP6/MT-ND1/MT-ND6/DYNC1H1/NDUFA1/CLTC
HP_ABNORMAL_BRAIN_LACTATE_LEVEL_BY_MRS	HP_ABNORMAL_BRAIN_LACTATE_LEVEL_BY_MRS	HP_ABNORMAL_BRAIN_LACTATE_LEVEL_BY_MRS	13	0.473739	1.46823	0.0958084	0.894196	0.884071	643	tags=85%, list=43%, signal=49%	MT-CO3/MT-ND1/MT-CO2/MT-ND6/SQOR/MT-CO1/MT-ND5/MT-ND4/DNM1L/SUCLG1/NDUFS2
HP_ABNORMAL_LEFT_VENTRICLE_MORPHOLOGY	HP_ABNORMAL_LEFT_VENTRICLE_MORPHOLOGY	HP_ABNORMAL_LEFT_VENTRICLE_MORPHOLOGY	15	0.455323	1.46734	0.0918164	0.880834	0.87086	122	tags=33%, list=8%, signal=31%	MT-CYB/MT-CO3/MT-ND1/MT-CO2/MT-ND6
GOBP_PROTEIN_LOCALIZATION_TO_CYTOSKELETON	GOBP_PROTEIN_LOCALIZATION_TO_CYTOSKELETON	GOBP_PROTEIN_LOCALIZATION_TO_CYTOSKELETON	7	0.582105	1.46622	0.0881764	0.876026	0.866106	403	tags=71%, list=27%, signal=53%	GOLGB1/HNRNPU/NUMA1/CCDC14/PCM1
HP_NARROW_PALPEBRAL_FISSURE	HP_NARROW_PALPEBRAL_FISSURE	HP_NARROW_PALPEBRAL_FISSURE	5	0.658261	1.46498	0.0797546	0.870224	0.86037	520	tags=100%, list=34%, signal=66%	SMARCA2/SPEN/KMT2A/MEG3/TRIP12
HP_ABNORMALITY_OF_THE_METOPIC_SUTURE	HP_ABNORMALITY_OF_THE_METOPIC_SUTURE	HP_ABNORMALITY_OF_THE_METOPIC_SUTURE	8	0.550923	1.46475	0.0958084	0.894196	0.884071	277	tags=62%, list=18%, signal=51%	SON/HNRNPU/KANSL1/ACTG1/ZNF292
GOCC_TRANSCRIPTION_ELONGATION_FACTOR_COMPLEX	GOCC_TRANSCRIPTION_ELONGATION_FACTOR_COMPLEX	GOCC_TRANSCRIPTION_ELONGATION_FACTOR_COMPLEX	9	0.526217	1.46252	0.0992063	0.908414	0.898128	76	tags=22%, list=5%, signal=21%	ELOB/ELOC
HP_HEMIPARESIS	HP_HEMIPARESIS	HP_HEMIPARESIS	15	0.453806	1.46245	0.0938124	0.889877	0.879801	122	tags=33%, list=8%, signal=31%	MT-CYB/MT-CO3/MT-ND1/MT-CO2/MT-ND6
GOBP_REGULATION_OF_CALCIUM_ION_TRANSPORT	GOBP_REGULATION_OF_CALCIUM_ION_TRANSPORT	GOBP_REGULATION_OF_CALCIUM_ION_TRANSPORT	24	0.400923	1.46239	0.0946237	0.894106	0.883981	119	tags=17%, list=8%, signal=16%	PLCG2/LGALS3/AHNAK/VMP1
GOBP_GLYCEROLIPID_METABOLIC_PROCESS	GOBP_GLYCEROLIPID_METABOLIC_PROCESS	GOBP_GLYCEROLIPID_METABOLIC_PROCESS	22	0.407688	1.46232	0.0903226	0.880834	0.87086	152	tags=23%, list=10%, signal=21%	PLCG2/PCK1/LDLR/SMG1/SLC44A4
HP_ABNORMALITY_OF_CARDIOVASCULAR_SYSTEM_ELECTROPHYSIOLOGY	HP_ABNORMALITY_OF_CARDIOVASCULAR_SYSTEM_ELECTROPHYSIOLOGY	HP_ABNORMALITY_OF_CARDIOVASCULAR_SYSTEM_ELECTROPHYSIOLOGY	68	0.311745	1.46198	0.0642857	0.846939	0.837348	166	tags=24%, list=11%, signal=22%	MT-ND3/MT-ATP6/MT-ATP8/MT-ND4L/CLDN4/MT-CYB/DSP/MT-CO3/BUD23/LDLR/AKAP9/MT-ND1/MT-CO2/MT-ND6/TPM3/SLC40A1
GOBP_PORPHYRIN_CONTAINING_COMPOUND_METABOLIC_PROCESS	GOBP_PORPHYRIN_CONTAINING_COMPOUND_METABOLIC_PROCESS	GOBP_PORPHYRIN_CONTAINING_COMPOUND_METABOLIC_PROCESS	4	0.702871	1.4612	0.0920245	0.880834	0.87086	14	tags=25%, list=1%, signal=25%	ATP5IF1
HP_ANAL_ATRESIA	HP_ANAL_ATRESIA	HP_ANAL_ATRESIA	8	0.549532	1.46105	0.0958084	0.894196	0.884071	320	tags=62%, list=21%, signal=50%	CTNND1/UFD1/CD81/EPCAM/KMT2C
HP_SUPRAVENTRICULAR_ARRHYTHMIA	HP_SUPRAVENTRICULAR_ARRHYTHMIA	HP_SUPRAVENTRICULAR_ARRHYTHMIA	8	0.549516	1.46101	0.0958084	0.894196	0.884071	213	tags=50%, list=14%, signal=43%	MT-ATP6/MT-CYB/AKAP9/SYNE2
GOCC_PERIKARYON	GOCC_PERIKARYON	GOCC_PERIKARYON	8	0.549482	1.46092	0.0958084	0.894196	0.884071	3	tags=12%, list=0%, signal=13%	RACK1
HP_ABNORMALITY_OF_THE_GASTRIC_MUCOSA	HP_ABNORMALITY_OF_THE_GASTRIC_MUCOSA	HP_ABNORMALITY_OF_THE_GASTRIC_MUCOSA	8	0.549409	1.46073	0.0958084	0.894196	0.884071	128	tags=38%, list=8%, signal=35%	CLDN4/BUD23/ARID1B
GOBP_ORGANIC_ACID_TRANSPORT	GOBP_ORGANIC_ACID_TRANSPORT	GOBP_ORGANIC_ACID_TRANSPORT	13	0.471047	1.45988	0.0978044	0.90237	0.892152	116	tags=38%, list=8%, signal=36%	FABP1/SLC26A2/LLGL2/THBS1/ABCC3
HP_ABNORMAL_RETINAL_VASCULAR_MORPHOLOGY	HP_ABNORMAL_RETINAL_VASCULAR_MORPHOLOGY	HP_ABNORMAL_RETINAL_VASCULAR_MORPHOLOGY	35	0.359509	1.45972	0.0873362	0.876026	0.866106	168	tags=29%, list=11%, signal=26%	MT-ATP6/MT-ND4L/CLDN4/MT-CYB/MT-CO3/BUD23/MT-ND1/MT-ND6/UFD1/AHI1
GOMF_BH3_DOMAIN_BINDING	GOMF_BH3_DOMAIN_BINDING	GOMF_BH3_DOMAIN_BINDING	2	0.891166	1.45877	0.028292	0.626197	0.619106	3	tags=50%, list=0%, signal=50%	RACK1
GOMF_BH_DOMAIN_BINDING	GOMF_BH_DOMAIN_BINDING	GOMF_BH_DOMAIN_BINDING	2	0.891166	1.45877	0.028292	0.626197	0.619106	3	tags=50%, list=0%, signal=50%	RACK1
GOMF_DEATH_DOMAIN_BINDING	GOMF_DEATH_DOMAIN_BINDING	GOMF_DEATH_DOMAIN_BINDING	2	0.891166	1.45877	0.028292	0.626197	0.619106	3	tags=50%, list=0%, signal=50%	RACK1
GOBP_ELECTRON_TRANSPORT_CHAIN	GOBP_ELECTRON_TRANSPORT_CHAIN	GOBP_ELECTRON_TRANSPORT_CHAIN	39	0.351104	1.45874	0.0789474	0.870224	0.86037	643	tags=74%, list=43%, signal=44%	MT-ND3/MT-ND4L/MT-CYB/MT-CO3/MT-ND1/MT-CO2/MT-ND6/UQCR10/NDUFA1/NDUFC1/MT-CO1/NDUFB7/NDUFV3/NDUFB1/NDUFA3/ETFB/PLEC/MT-ND5/NDUFB2/COX5B/MT-ND4/NDUFA12/NDUFB3/NDUFV2/NDUFS6/ETFRF1/UQCRQ/ADH5/NDUFS2
GOCC_PLASMA_MEMBRANE_REGION	GOCC_PLASMA_MEMBRANE_REGION	GOCC_PLASMA_MEMBRANE_REGION	89	0.293953	1.45863	0.0440125	0.781996	0.773142	417	tags=39%, list=28%, signal=30%	PLCG2/CLDN7/SLC26A2/CLDN4/DSP/LDLR/AKAP9/ABCC3/PKN2/SLC44A4/MYH9/SLC40A1/CDH17/DST/MACF1/ERBIN/FAT1/SYNE2/FN1/LIMA1/CD81/KRT19/CLTC/LCP1/EPCAM/EPS8/UTRN/LRP1/ST14/CLDND1/ARHGAP45/DNM2/JUP/SPTBN1/MYO1C
GOBP_REGULATION_OF_FATTY_ACID_OXIDATION	GOBP_REGULATION_OF_FATTY_ACID_OXIDATION	GOBP_REGULATION_OF_FATTY_ACID_OXIDATION	3	0.769656	1.45629	0.072	0.859775	0.850039	19	tags=33%, list=1%, signal=33%	FABP1
GOBP_REGULATION_OF_CELLULAR_PROTEIN_CATABOLIC_PROCESS	GOBP_REGULATION_OF_CELLULAR_PROTEIN_CATABOLIC_PROCESS	GOBP_REGULATION_OF_CELLULAR_PROTEIN_CATABOLIC_PROCESS	36	0.359541	1.45591	0.0884956	0.876026	0.866106	171	tags=22%, list=11%, signal=20%	RACK1/ELOB/ATP5IF1/NOP53/LDLR/RNF19A/TNFAIP3/CTSC
GOBP_MONOCYTE_CHEMOTACTIC_PROTEIN_1_PRODUCTION	GOBP_MONOCYTE_CHEMOTACTIC_PROTEIN_1_PRODUCTION	GOBP_MONOCYTE_CHEMOTACTIC_PROTEIN_1_PRODUCTION	3	0.769384	1.45578	0.074	0.861602	0.851846	351	tags=100%, list=23%, signal=77%	SELENOK/ERBIN/LGALS9
GOBP_REGULATION_OF_T_CELL_ACTIVATION_VIA_T_CELL_RECEPTOR_CONTACT_WITH_ANTIGEN_BOUND_TO_MHC_MOLECULE_ON_ANTIGEN_PRESENTING_CELL	GOBP_REGULATION_OF_T_CELL_ACTIVATION_VIA_T_CELL_RECEPTOR_CONTACT_WITH_ANTIGEN_BOUND_TO_MHC_MOLECULE_ON_ANTIGEN_PRESENTING_CELL	GOBP_REGULATION_OF_T_CELL_ACTIVATION_VIA_T_CELL_RECEPTOR_CONTACT_WITH_ANTIGEN_BOUND_TO_MHC_MOLECULE_ON_ANTIGEN_PRESENTING_CELL	3	0.769384	1.45578	0.074	0.861602	0.851846	351	tags=100%, list=23%, signal=77%	LGALS3/CD81/LGALS9
HP_FINGER_SYNDACTYLY	HP_FINGER_SYNDACTYLY	HP_FINGER_SYNDACTYLY	11	0.490234	1.45535	0.0871287	0.876026	0.866106	397	tags=55%, list=26%, signal=41%	SEM1/DSP/CTNND1/FLNB/PLEC/JUP
GOCC_CHROMOSOMAL_REGION	GOCC_CHROMOSOMAL_REGION	GOCC_CHROMOSOMAL_REGION	43	0.345416	1.45523	0.0640177	0.846784	0.837196	705	tags=79%, list=47%, signal=43%	CENPX/HNRNPA2B1/PPP1R10/HNRNPU/KANSL1/XRCC5/NABP1/BOD1L1/ZNF207/PPP1R12A/PTGES3/SETX/STAG2/PRKDC/ATRX/DYNC1LI2/CENPC/CHD4/STN1/CFDP1/SMC5/BUB3/STAG1/TPR/RIF1/RAD21/XPO1/SMC3/SP100/SUGT1/CHMP4A/ATM/SMC1A/CHMP2A
GOBP_CHROMOSOME_ORGANIZATION	GOBP_CHROMOSOME_ORGANIZATION	GOBP_CHROMOSOME_ORGANIZATION	115	0.276196	1.4546	0.0460097	0.796206	0.78719	763	tags=76%, list=50%, signal=41%	SELENOF/CENPX/NSD3/HNRNPA2B1/BUD23/ARID1B/PPP1R10/HNRNPU/SMG1/KANSL1/MPHOSPH8/BRD2/XRCC5/NUMA1/ACIN1/ZNF207/VPS4B/MIER1/KMT2C/NIPBL/PTGES3/SRPK1/BPTF/SMARCA2/SETX/STAG2/XRN1/PRKDC/TCF7L2/OGT/CHD9/CHD2/NAP1L4/ATRX/CHD6/HSP90AA1/KMT2A/ASH1L/HMGB1/UBR2/CENPC/CHD4/STN1/CFDP1/RFC1/SHPRH/SUPT16H/CCT3/KDM5A/BAZ2B/NSD1/SMC5/CCT5/DDX3X/TDG/BUB3/TENT4B/STAG1/TPR/CHD8/KMT2E/RIF1/RAD21/IK/NUCKS1/SMC3/ASCC3/S…
GOBP_ORGANIC_ACID_CATABOLIC_PROCESS	GOBP_ORGANIC_ACID_CATABOLIC_PROCESS	GOBP_ORGANIC_ACID_CATABOLIC_PROCESS	12	0.481335	1.45326	0.0905433	0.880834	0.87086	35	tags=17%, list=2%, signal=16%	FABP1/PCK1
GOCC_CENTRIOLAR_SATELLITE	GOCC_CENTRIOLAR_SATELLITE	GOCC_CENTRIOLAR_SATELLITE	8	0.546543	1.45311	0.0998004	0.909552	0.899253	690	tags=100%, list=46%, signal=55%	KRT18/TAF1D/TMEM63A/CCDC14/PCM1/CD2AP/RBM39/OFD1
GOBP_POSITIVE_REGULATION_OF_DNA_BINDING_TRANSCRIPTION_FACTOR_ACTIVITY	GOBP_POSITIVE_REGULATION_OF_DNA_BINDING_TRANSCRIPTION_FACTOR_ACTIVITY	GOBP_POSITIVE_REGULATION_OF_DNA_BINDING_TRANSCRIPTION_FACTOR_ACTIVITY	22	0.404732	1.45171	0.0946237	0.894106	0.883981	1	tags=5%, list=0%, signal=5%	PLCG2
GOBP_MONOSACCHARIDE_BIOSYNTHETIC_PROCESS	GOBP_MONOSACCHARIDE_BIOSYNTHETIC_PROCESS	GOBP_MONOSACCHARIDE_BIOSYNTHETIC_PROCESS	5	0.652113	1.4513	0.0858896	0.876026	0.866106	86	tags=40%, list=6%, signal=38%	PCK1/SELENOS
HP_KETOSIS	HP_KETOSIS	HP_KETOSIS	4	0.697613	1.45027	0.0961145	0.894196	0.884071	460	tags=100%, list=30%, signal=70%	ATP5F1D/PTPN22/PPP1R15B/COX6B1
GOBP_CYTOPLASMIC_PATTERN_RECOGNITION_RECEPTOR_SIGNALING_PATHWAY	GOBP_CYTOPLASMIC_PATTERN_RECOGNITION_RECEPTOR_SIGNALING_PATHWAY	GOBP_CYTOPLASMIC_PATTERN_RECOGNITION_RECEPTOR_SIGNALING_PATHWAY	16	0.441441	1.45001	0.0875764	0.876026	0.866106	309	tags=50%, list=20%, signal=40%	NOP53/TNFAIP3/UFD1/RIOK3/ERBIN/USP15/IRF3/PTPN22
GOBP_CELL_JUNCTION_ASSEMBLY	GOBP_CELL_JUNCTION_ASSEMBLY	GOBP_CELL_JUNCTION_ASSEMBLY	33	0.364976	1.44917	0.0917031	0.880834	0.87086	231	tags=36%, list=15%, signal=31%	CLDN7/CLDN4/THBS1/VMP1/CTNND1/PKN2/DST/RAP1B/MACF1/ACTG1/FN1/VEGFA
HP_CEREBELLAR_HYPOPLASIA	HP_CEREBELLAR_HYPOPLASIA	HP_CEREBELLAR_HYPOPLASIA	31	0.373993	1.44867	0.097561	0.901159	0.890955	694	tags=77%, list=46%, signal=43%	SOX4/ATP5F1A/ARID1B/SON/DYNC1H1/AHI1/YME1L1/MACF1/ZEB2/ZNF292/KMT2C/STAG2/PRKDC/PPP1R15B/CCDC32/FAR1/NSD1/BUB3/LAMB1/HERC1/CDC40/OFD1/SMARCC2/ARID1A
HP_FLUCTUATIONS_IN_CONSCIOUSNESS	HP_FLUCTUATIONS_IN_CONSCIOUSNESS	HP_FLUCTUATIONS_IN_CONSCIOUSNESS	10	0.505557	1.44811	0.101215	0.910304	0.899997	122	tags=40%, list=8%, signal=37%	MT-CO3/MT-ND1/MT-CO2/MT-ND6
GOCC_CHROMOSOME_TELOMERIC_REGION	GOCC_CHROMOSOME_TELOMERIC_REGION	GOCC_CHROMOSOME_TELOMERIC_REGION	18	0.423457	1.44763	0.0921844	0.880834	0.87086	761	tags=89%, list=50%, signal=45%	HNRNPA2B1/PPP1R10/XRCC5/NABP1/PTGES3/SETX/PRKDC/ATRX/CHD4/STN1/SMC5/RIF1/SP100/ATM/DHX36/SMG6
GOCC_OXIDOREDUCTASE_COMPLEX	GOCC_OXIDOREDUCTASE_COMPLEX	GOCC_OXIDOREDUCTASE_COMPLEX	32	0.369823	1.44708	0.0962801	0.89502	0.884885	398	tags=50%, list=26%, signal=38%	MT-ND3/MT-ND4L/MT-CYB/MT-ND1/MT-ND6/UQCR10/NDUFA1/NDUFC1/MT-CO1/NDUFB7/NDUFV3/NDUFB1/NDUFA3/ETFB/MT-ND5/NDUFB2
GOBP_T_CELL_ACTIVATION_VIA_T_CELL_RECEPTOR_CONTACT_WITH_ANTIGEN_BOUND_TO_MHC_MOLECULE_ON_ANTIGEN_PRESENTING_CELL	GOBP_T_CELL_ACTIVATION_VIA_T_CELL_RECEPTOR_CONTACT_WITH_ANTIGEN_BOUND_TO_MHC_MOLECULE_ON_ANTIGEN_PRESENTING_CELL	GOBP_T_CELL_ACTIVATION_VIA_T_CELL_RECEPTOR_CONTACT_WITH_ANTIGEN_BOUND_TO_MHC_MOLECULE_ON_ANTIGEN_PRESENTING_CELL	4	0.695623	1.44613	0.0961145	0.894196	0.884071	463	tags=100%, list=31%, signal=70%	LGALS3/CD81/LGALS9/ITGAL
HP_ECTOPIC_KIDNEY	HP_ECTOPIC_KIDNEY	HP_ECTOPIC_KIDNEY	9	0.520005	1.44526	0.113095	0.930077	0.919545	329	tags=56%, list=22%, signal=44%	CLDN4/BUD23/ARID1B/ZEB2/NIPBL
GOMF_ATP_HYDROLYSIS_ACTIVITY	GOMF_ATP_HYDROLYSIS_ACTIVITY	GOMF_ATP_HYDROLYSIS_ACTIVITY	46	0.334562	1.44489	0.0651685	0.847425	0.83783	768	tags=80%, list=51%, signal=41%	ATP5F1C/ATP5F1A/RNF213/DDX17/YME1L1/DDX46/ACIN1/DDX39B/VPS4B/MTREX/SMARCA2/CHD9/CHD2/ATRX/CHD6/HSP90AA1/SPG7/DDX27/KIF13B/CHD4/RFC1/DDX3Y/DDX24/CCT3/SMC5/CCT5/DDX3X/CHD8/SMC3/ASCC3/ATF7IP/SMC1A/HELB/DDX23/DHX36/G3BP1/SNRNP200
GOMF_CATALYTIC_ACTIVITY_ACTING_ON_A_NUCLEIC_ACID	GOMF_CATALYTIC_ACTIVITY_ACTING_ON_A_NUCLEIC_ACID	GOMF_CATALYTIC_ACTIVITY_ACTING_ON_A_NUCLEIC_ACID	59	0.312786	1.44458	0.0782998	0.870224	0.86037	784	tags=81%, list=52%, signal=41%	BUD23/DDX17/POLR2A/TUT7/TUT4/XRCC5/DDX46/DDX39B/INTS11/MTREX/PTGES3/BPTF/SMARCA2/SETX/XRN1/CHD9/CHD2/ATRX/CHD6/DDX27/CHD4/RFC1/DDX3Y/DDX24/SHPRH/NSUN6/SAMHD1/DDX3X/TDG/TENT4B/CHD8/MEPCE/QTRT1/DICER1/SMC3/ASCC3/RNASEK/DCP2/TDP2/CNOT1/HELB/DDX23/DHX36/POLR2L/G3BP1/SMG6/SNRNP200/CNOT2
HP_ABNORMALITY_OF_NEURONAL_MIGRATION	HP_ABNORMALITY_OF_NEURONAL_MIGRATION	HP_ABNORMALITY_OF_NEURONAL_MIGRATION	42	0.343715	1.44246	0.0784753	0.870224	0.86037	736	tags=81%, list=49%, signal=43%	SOX4/ARID1B/SON/KANSL1/DYNC1H1/AHI1/MACF1/ACTG1/ANKRD11/CLTC/ZEB2/CSNK2A1/ZNF292/PPP1R12A/ETFB/PRKDC/SPEN/WASHC4/CCND2/ASH1L/MEG3/RSRC1/LAMB1/DOCK8/DYNC1I2/COPB2/PDHA1/CDC40/OFD1/SMARCC2/ARID1A/CUX1/RPS6KA3/KIAA1109
GOBP_CELLULAR_RESPONSE_TO_REACTIVE_OXYGEN_SPECIES	GOBP_CELLULAR_RESPONSE_TO_REACTIVE_OXYGEN_SPECIES	GOBP_CELLULAR_RESPONSE_TO_REACTIVE_OXYGEN_SPECIES	17	0.426676	1.44218	0.092	0.880834	0.87086	19	tags=12%, list=1%, signal=12%	RACK1/FABP1
GOBP_NEGATIVE_REGULATION_OF_CD4_POSITIVE_ALPHA_BETA_T_CELL_ACTIVATION	GOBP_NEGATIVE_REGULATION_OF_CD4_POSITIVE_ALPHA_BETA_T_CELL_ACTIVATION	GOBP_NEGATIVE_REGULATION_OF_CD4_POSITIVE_ALPHA_BETA_T_CELL_ACTIVATION	4	0.693634	1.442	0.0961145	0.894196	0.884071	466	tags=100%, list=31%, signal=69%	VSIR/RUNX3/LGALS9/HMGB1
GOCC_DESMOSOME	GOCC_DESMOSOME	GOCC_DESMOSOME	4	0.693602	1.44193	0.0961145	0.894196	0.884071	87	tags=50%, list=6%, signal=47%	PNN/DSP
GOBP_DOUBLE_STRAND_BREAK_REPAIR_VIA_NONHOMOLOGOUS_END_JOINING	GOBP_DOUBLE_STRAND_BREAK_REPAIR_VIA_NONHOMOLOGOUS_END_JOINING	GOBP_DOUBLE_STRAND_BREAK_REPAIR_VIA_NONHOMOLOGOUS_END_JOINING	8	0.542248	1.44169	0.105788	0.926711	0.916218	567	tags=88%, list=38%, signal=55%	PAXX/XRCC5/ACTR2/PRKDC/HMGB1/SMC5/RIF1
GOBP_NEGATIVE_REGULATION_OF_I_KAPPAB_KINASE_NF_KAPPAB_SIGNALING	GOBP_NEGATIVE_REGULATION_OF_I_KAPPAB_KINASE_NF_KAPPAB_SIGNALING	GOBP_NEGATIVE_REGULATION_OF_I_KAPPAB_KINASE_NF_KAPPAB_SIGNALING	6	0.602258	1.44057	0.0991903	0.908414	0.898128	605	tags=100%, list=40%, signal=60%	TNFAIP3/RIOK3/ASH1L/PER1/STAT1/OPTN
GOBP_REGULATION_OF_ESTABLISHMENT_OF_PROTEIN_LOCALIZATION	GOBP_REGULATION_OF_ESTABLISHMENT_OF_PROTEIN_LOCALIZATION	GOBP_REGULATION_OF_ESTABLISHMENT_OF_PROTEIN_LOCALIZATION	65	0.306615	1.43974	0.0615034	0.839956	0.830444	131	tags=14%, list=9%, signal=13%	RACK1/SELENOK/ATP5IF1/SOX4/KRT20/FAM3D/LLGL2/GCC2/SFN
GOMF_CYTOSKELETAL_MOTOR_ACTIVITY	GOMF_CYTOSKELETAL_MOTOR_ACTIVITY	GOMF_CYTOSKELETAL_MOTOR_ACTIVITY	7	0.571429	1.43933	0.0941884	0.892715	0.882607	652	tags=100%, list=43%, signal=57%	DYNC1H1/MYH9/MYO1C/KIF13B/DYNC1I2/SMC3/MYO6
GOBP_OLIGOPEPTIDE_TRANSPORT	GOBP_OLIGOPEPTIDE_TRANSPORT	GOBP_OLIGOPEPTIDE_TRANSPORT	2	0.878808	1.43854	0.0514851	0.821983	0.812675	185	tags=100%, list=12%, signal=88%	CA2/CDH17
GOBP_SMALL_MOLECULE_BIOSYNTHETIC_PROCESS	GOBP_SMALL_MOLECULE_BIOSYNTHETIC_PROCESS	GOBP_SMALL_MOLECULE_BIOSYNTHETIC_PROCESS	31	0.371047	1.43726	0.104213	0.921286	0.910854	86	tags=10%, list=6%, signal=9%	PLCG2/PCK1/SELENOS
GOBP_SISTER_CHROMATID_COHESION	GOBP_SISTER_CHROMATID_COHESION	GOBP_SISTER_CHROMATID_COHESION	8	0.540559	1.4372	0.105788	0.926711	0.916218	699	tags=100%, list=46%, signal=54%	NIPBL/STAG2/ATRX/SMC5/STAG1/RAD21/SMC3/SMC1A
GOBP_OOCYTE_MATURATION	GOBP_OOCYTE_MATURATION	GOBP_OOCYTE_MATURATION	2	0.876821	1.43529	0.0534653	0.821983	0.812675	188	tags=100%, list=12%, signal=88%	TUT7/TUT4
GOBP_TRANSPOSITION_RNA_MEDIATED	GOBP_TRANSPOSITION_RNA_MEDIATED	GOBP_TRANSPOSITION_RNA_MEDIATED	2	0.876821	1.43529	0.0534653	0.821983	0.812675	188	tags=100%, list=12%, signal=88%	TUT7/TUT4
GOBP_SPERMATID_NUCLEUS_DIFFERENTIATION	GOBP_SPERMATID_NUCLEUS_DIFFERENTIATION	GOBP_SPERMATID_NUCLEUS_DIFFERENTIATION	3	0.757455	1.43321	0.08	0.870224	0.86037	369	tags=100%, list=24%, signal=76%	SELENOF/TMF1/SRPK1
GOBP_RETROGRADE_AXONAL_TRANSPORT	GOBP_RETROGRADE_AXONAL_TRANSPORT	GOBP_RETROGRADE_AXONAL_TRANSPORT	2	0.875497	1.43312	0.0574257	0.829886	0.820489	190	tags=100%, list=13%, signal=88%	DYNC1H1/DST
GOCC_CELL_CORTEX_REGION	GOCC_CELL_CORTEX_REGION	GOCC_CELL_CORTEX_REGION	5	0.643744	1.43267	0.0981595	0.903814	0.89358	212	tags=60%, list=14%, signal=52%	FABP1/CTNND1/NUMA1
GOBP_NEGATIVE_REGULATION_OF_PROTEIN_BINDING	GOBP_NEGATIVE_REGULATION_OF_PROTEIN_BINDING	GOBP_NEGATIVE_REGULATION_OF_PROTEIN_BINDING	15	0.444512	1.4325	0.10978	0.926711	0.916218	3	tags=7%, list=0%, signal=7%	RACK1
HP_PERIPHERAL_AXONAL_NEUROPATHY	HP_PERIPHERAL_AXONAL_NEUROPATHY	HP_PERIPHERAL_AXONAL_NEUROPATHY	25	0.391322	1.4319	0.102845	0.918277	0.907879	542	tags=68%, list=36%, signal=44%	MT-ATP6/MT-CO3/HNRNPA2B1/MT-ND1/MT-CO2/MT-ND6/DYNC1H1/MT-CO1/CTSD/SETX/COX20/DNM2/MT-ND5/SPG7/MT-ND4/VPS13A/CCT5
HP_SHORT_NOSE	HP_SHORT_NOSE	HP_SHORT_NOSE	36	0.353551	1.43165	0.0973451	0.900997	0.890795	804	tags=83%, list=53%, signal=40%	SOX4/SLC26A2/CLDN4/BUD23/ARID1B/SON/PPP1R12A/FLNB/NIPBL/PPP1R15B/SPTBN1/GLUL/ATRX/TRIP11/MAF/KMT2A/FAR1/TRIP12/CD96/RAD21/SMC3/COX7B/OFD1/SMARCC2/ARID1A/SMC1A/KIAA1109/PHIP/BRAF/HUWE1
GOBP_REGULATION_OF_RESPONSE_TO_ENDOPLASMIC_RETICULUM_STRESS	GOBP_REGULATION_OF_RESPONSE_TO_ENDOPLASMIC_RETICULUM_STRESS	GOBP_REGULATION_OF_RESPONSE_TO_ENDOPLASMIC_RETICULUM_STRESS	15	0.443608	1.42959	0.10978	0.926711	0.916218	93	tags=20%, list=6%, signal=19%	RACK1/SELENOS/AGR2
HP_ABNORMALITY_OF_THE_URINARY_SYSTEM_PHYSIOLOGY	HP_ABNORMALITY_OF_THE_URINARY_SYSTEM_PHYSIOLOGY	HP_ABNORMALITY_OF_THE_URINARY_SYSTEM_PHYSIOLOGY	102	0.28122	1.42948	0.0409033	0.754439	0.745896	236	tags=25%, list=16%, signal=22%	ATP5F1E/MT-ND3/MT-ATP6/PCK1/KRT8/ATP5F1D/KRT18/CA2/CLDN4/MT-CO3/BUD23/MT-ND1/MT-CO2/MT-ND6/SON/ACTN4/KANSL1/MYH9/AHI1/NUMA1/FN1/NABP1/TENT5A/IL7R/NDUFA1
HP_BREECH_PRESENTATION	HP_BREECH_PRESENTATION	HP_BREECH_PRESENTATION	5	0.642181	1.4292	0.100204	0.909552	0.899253	154	tags=60%, list=10%, signal=54%	SLC26A2/SON/TPM3
HP_BROAD_EYEBROW	HP_BROAD_EYEBROW	HP_BROAD_EYEBROW	6	0.597117	1.42827	0.107287	0.926711	0.916218	436	tags=83%, list=29%, signal=60%	SON/ZEB2/BPTF/SPTBN1/MAF
GOCC_PRESPLICEOSOME	GOCC_PRESPLICEOSOME	GOCC_PRESPLICEOSOME	3	0.754805	1.42819	0.084	0.876026	0.866106	373	tags=100%, list=25%, signal=75%	LUC7L3/SF3B1/PRPF40A
GOBP_POSITIVE_REGULATION_OF_ORGANELLE_ASSEMBLY	GOBP_POSITIVE_REGULATION_OF_ORGANELLE_ASSEMBLY	GOBP_POSITIVE_REGULATION_OF_ORGANELLE_ASSEMBLY	11	0.481013	1.42798	0.10099	0.909552	0.899253	790	tags=100%, list=52%, signal=48%	DYNC1H1/NUMA1/VPS4B/LCP1/G3BP2/CAPG/CNOT1/G3BP1/PDCD6IP/CNOT2/SDC4
HP_RENAL_DUPLICATION	HP_RENAL_DUPLICATION	HP_RENAL_DUPLICATION	8	0.537026	1.4278	0.113772	0.930077	0.919545	392	tags=62%, list=26%, signal=47%	CLDN4/BUD23/KANSL1/ZEB2/PLEC
GOBP_POSITIVE_REGULATION_OF_CELL_CYCLE	GOBP_POSITIVE_REGULATION_OF_CELL_CYCLE	GOBP_POSITIVE_REGULATION_OF_CELL_CYCLE	32	0.364741	1.42719	0.102845	0.918277	0.907879	250	tags=25%, list=17%, signal=21%	PLCG2/PPP1R10/HNRNPU/PKN2/DYNC1H1/NUMA1/DDX39B/VPS4B
GOBP_REGULATION_OF_DEFENSE_RESPONSE_TO_VIRUS	GOBP_REGULATION_OF_DEFENSE_RESPONSE_TO_VIRUS	GOBP_REGULATION_OF_DEFENSE_RESPONSE_TO_VIRUS	12	0.472618	1.42694	0.108652	0.926711	0.916218	176	tags=33%, list=12%, signal=30%	SELENOK/TNFAIP3/UFD1/RIOK3
GOBP_NCRNA_CATABOLIC_PROCESS	GOBP_NCRNA_CATABOLIC_PROCESS	GOBP_NCRNA_CATABOLIC_PROCESS	6	0.596282	1.42628	0.107287	0.926711	0.916218	614	tags=100%, list=41%, signal=60%	TRIR/TUT4/MTREX/XRN1/TENT4B/DICER1
GOBP_TRANSCYTOSIS	GOBP_TRANSCYTOSIS	GOBP_TRANSCYTOSIS	4	0.685709	1.42552	0.100204	0.909552	0.899253	338	tags=75%, list=22%, signal=58%	PIGR/CLTC/LRP1
HP_FLAT_ACETABULAR_ROOF	HP_FLAT_ACETABULAR_ROOF	HP_FLAT_ACETABULAR_ROOF	4	0.685676	1.42545	0.100204	0.909552	0.899253	478	tags=100%, list=32%, signal=69%	SLC26A2/FLNB/TRIP11/CHD4
GOCC_AZUROPHIL_GRANULE_MEMBRANE	GOCC_AZUROPHIL_GRANULE_MEMBRANE	GOCC_AZUROPHIL_GRANULE_MEMBRANE	5	0.640488	1.42543	0.102249	0.914657	0.9043	232	tags=60%, list=15%, signal=51%	PIGR/RAP1B/VAMP8
HP_SHORT_FOOT	HP_SHORT_FOOT	HP_SHORT_FOOT	12	0.472	1.42507	0.110664	0.926711	0.916218	804	tags=100%, list=53%, signal=47%	SLC26A2/SON/NIPBL/SPEN/TRIP11/MEG3/RAD21/SMC3/SMC1A/HERC2/LUZP1/HUWE1
HP_SMALL_HAND	HP_SMALL_HAND	HP_SMALL_HAND	12	0.472	1.42507	0.110664	0.926711	0.916218	804	tags=100%, list=53%, signal=47%	SON/DYNC1H1/NIPBL/BPTF/MEG3/RAD21/SMC3/SMC1A/HERC2/PUM1/CDK10/HUWE1
GOBP_POSITIVE_REGULATION_OF_PROTEIN_CONTAINING_COMPLEX_DISASSEMBLY	GOBP_POSITIVE_REGULATION_OF_PROTEIN_CONTAINING_COMPLEX_DISASSEMBLY	GOBP_POSITIVE_REGULATION_OF_PROTEIN_CONTAINING_COMPLEX_DISASSEMBLY	3	0.752816	1.42443	0.086	0.876026	0.866106	376	tags=100%, list=25%, signal=75%	VIL1/CALCOCO2/SETX
HP_THIN_VERMILION_BORDER	HP_THIN_VERMILION_BORDER	HP_THIN_VERMILION_BORDER	55	0.315002	1.42409	0.0979499	0.902599	0.892379	804	tags=82%, list=53%, signal=40%	SOX4/SLC26A2/ARID1B/SON/HNRNPU/ACTG1/ANKRD11/CLTC/CSNK2A1/ZNF292/CDK13/NIPBL/BPTF/SMARCA2/STAG2/PRKDC/SPEN/PPP1R15B/SPTBN1/CCDC32/OGT/GLUL/CHD2/ATRX/MAF/KMT2A/FAR1/TRIP12/CD96/KMT2E/RAD21/COPB2/AP3B1/SMC3/OFD1/SMARCC2/ARID1A/SMC1A/RPS6KA3/HERC2/PHIP/CDK10/CNOT2/TRAPPC4/HUWE1
GOBP_RRNA_TRANSCRIPTION	GOBP_RRNA_TRANSCRIPTION	GOBP_RRNA_TRANSCRIPTION	3	0.751916	1.42273	0.09	0.880834	0.87086	133	tags=67%, list=9%, signal=61%	NOP53/NCL
HP_INCREASED_BLOOD_PRESSURE	HP_INCREASED_BLOOD_PRESSURE	HP_INCREASED_BLOOD_PRESSURE	47	0.326437	1.42262	0.0803571	0.870224	0.86037	148	tags=28%, list=10%, signal=26%	KRT8/KRT18/CLDN4/MT-CYB/MT-CO3/BUD23/LDLR/MT-ND1/MT-CO2/CYP3A5/MT-ND6/ACTN4/UFD1
HP_POOR_EYE_CONTACT	HP_POOR_EYE_CONTACT	HP_POOR_EYE_CONTACT	13	0.458726	1.4217	0.117764	0.930077	0.919545	699	tags=92%, list=46%, signal=50%	MT-ND3/MT-ND1/UGP2/NDUFA1/SPEN/SPTBN1/MEG3/NDUFB3/NDUFV2/NDUFS6/NDUFS2/SMC1A
GOBP_POSITIVE_REGULATION_OF_PROTEIN_PHOSPHORYLATION	GOBP_POSITIVE_REGULATION_OF_PROTEIN_PHOSPHORYLATION	GOBP_POSITIVE_REGULATION_OF_PROTEIN_PHOSPHORYLATION	65	0.302768	1.42167	0.0683371	0.859775	0.850039	149	tags=12%, list=10%, signal=12%	PLCG2/RACK1/TCIM/CD24/AKAP9/THBS1/PTPRC/IQGAP1
GOBP_IMMUNOLOGICAL_MEMORY_PROCESS	GOBP_IMMUNOLOGICAL_MEMORY_PROCESS	GOBP_IMMUNOLOGICAL_MEMORY_PROCESS	4	0.683429	1.42078	0.104294	0.921286	0.910854	286	tags=75%, list=19%, signal=61%	PCK1/CD81/CD46
GOBP_DOUBLE_STRAND_BREAK_REPAIR	GOBP_DOUBLE_STRAND_BREAK_REPAIR	GOBP_DOUBLE_STRAND_BREAK_REPAIR	20	0.405143	1.42024	0.0993658	0.909157	0.898863	830	tags=95%, list=55%, signal=43%	PAXX/XRCC5/NABP1/ACTR2/NIPBL/SETX/PRKDC/HMGB1/TRIP12/SMC5/SAMHD1/RIF1/RAD21/NUCKS1/TDP2/ATM/HELB/SETD2/PPP4R2
HP_ABNORMALITY_OF_THE_PARATHYROID_GLAND	HP_ABNORMALITY_OF_THE_PARATHYROID_GLAND	HP_ABNORMALITY_OF_THE_PARATHYROID_GLAND	15	0.440677	1.42014	0.115768	0.930077	0.919545	148	tags=33%, list=10%, signal=30%	MT-CO3/MT-ND1/MT-CO2/MT-ND6/UFD1
GOBP_POSITIVE_REGULATION_OF_FATTY_ACID_BETA_OXIDATION	GOBP_POSITIVE_REGULATION_OF_FATTY_ACID_BETA_OXIDATION	GOBP_POSITIVE_REGULATION_OF_FATTY_ACID_BETA_OXIDATION	2	0.867267	1.41965	0.0653465	0.847425	0.83783	19	tags=50%, list=1%, signal=49%	FABP1
GOBP_POSITIVE_REGULATION_OF_FATTY_ACID_OXIDATION	GOBP_POSITIVE_REGULATION_OF_FATTY_ACID_OXIDATION	GOBP_POSITIVE_REGULATION_OF_FATTY_ACID_OXIDATION	2	0.867267	1.41965	0.0653465	0.847425	0.83783	19	tags=50%, list=1%, signal=49%	FABP1
GOBP_REGULATION_OF_FATTY_ACID_BETA_OXIDATION	GOBP_REGULATION_OF_FATTY_ACID_BETA_OXIDATION	GOBP_REGULATION_OF_FATTY_ACID_BETA_OXIDATION	2	0.867267	1.41965	0.0653465	0.847425	0.83783	19	tags=50%, list=1%, signal=49%	FABP1
HP_GASTROINTESTINAL_ATRESIA	HP_GASTROINTESTINAL_ATRESIA	HP_GASTROINTESTINAL_ATRESIA	5	0.637691	1.4192	0.102249	0.914657	0.9043	551	tags=100%, list=36%, signal=64%	SON/PPP1R12A/STAG2/PLEC/BUB3
HP_ABNORMALITY_OF_THE_HELIX	HP_ABNORMALITY_OF_THE_HELIX	HP_ABNORMALITY_OF_THE_HELIX	11	0.477924	1.41881	0.10495	0.923882	0.913421	397	tags=64%, list=26%, signal=47%	SLC26A2/DSP/UFD1/KANSL1/FN1/NIPBL/JUP
HP_DIALEPTIC_SEIZURE	HP_DIALEPTIC_SEIZURE	HP_DIALEPTIC_SEIZURE	17	0.419697	1.4186	0.104	0.921286	0.910854	725	tags=88%, list=48%, signal=46%	SON/DYNC1H1/CLTC/ZEB2/SMARCA2/CHD2/ASH1L/FAR1/NSD1/DOCK8/DNM1L/TSC2/CSTB/CUX1/RPS6KA3
GOMF_STRUCTURAL_CONSTITUENT_OF_CYTOSKELETON	GOMF_STRUCTURAL_CONSTITUENT_OF_CYTOSKELETON	GOMF_STRUCTURAL_CONSTITUENT_OF_CYTOSKELETON	20	0.404196	1.41692	0.10148	0.91128	0.900961	407	tags=60%, list=27%, signal=44%	KRT20/DSP/ARPC5/ERBIN/ACTG1/KRT19/SPTAN1/ARPC3/ACTR3/ACTR2/PLEC/SPTBN1
HP_EEG_WITH_FOCAL_EPILEPTIFORM_DISCHARGES	HP_EEG_WITH_FOCAL_EPILEPTIFORM_DISCHARGES	HP_EEG_WITH_FOCAL_EPILEPTIFORM_DISCHARGES	6	0.592297	1.41675	0.117409	0.930077	0.919545	620	tags=100%, list=41%, signal=59%	KANSL1/SPTBN1/WASHC4/CHD2/RSRC1/PDHA1
GOBP_RESPONSE_TO_ZINC_ION	GOBP_RESPONSE_TO_ZINC_ION	GOBP_RESPONSE_TO_ZINC_ION	4	0.68142	1.41661	0.104294	0.921286	0.910854	266	tags=75%, list=18%, signal=62%	CRIP1/MT1G/MT1E
GOCC_SITE_OF_POLARIZED_GROWTH	GOCC_SITE_OF_POLARIZED_GROWTH	GOCC_SITE_OF_POLARIZED_GROWTH	13	0.457009	1.41638	0.11976	0.930077	0.919545	459	tags=69%, list=30%, signal=49%	FRYL/CTNND1/IQGAP1/ARPC5/EPS8/SETX/DNM2/HSP90AA1/COPA
HP_ABNORMAL_BLOOD_GLUCOSE_CONCENTRATION	HP_ABNORMAL_BLOOD_GLUCOSE_CONCENTRATION	HP_ABNORMAL_BLOOD_GLUCOSE_CONCENTRATION	28	0.376061	1.41554	0.102908	0.918277	0.907879	643	tags=75%, list=43%, signal=44%	MT-ND3/PCK1/ATP5F1D/MT-CYB/MT-ND1/NDUFA1/PTPN22/PIK3R1/ETFB/PPP1R15B/HADHA/NSD1/NDUFB3/STAT6/NDUFV2/NDUFS6/ASXL2/UCP2/SUCLG1/HERC1/NDUFS2
GOBP_POSITIVE_REGULATION_OF_AXONOGENESIS	GOBP_POSITIVE_REGULATION_OF_AXONOGENESIS	GOBP_POSITIVE_REGULATION_OF_AXONOGENESIS	6	0.591502	1.41484	0.117409	0.930077	0.919545	231	tags=67%, list=15%, signal=57%	GOLGA4/MACF1/FN1/VEGFA
HP_ABNORMALITY_OF_PERIAURICULAR_REGION	HP_ABNORMALITY_OF_PERIAURICULAR_REGION	HP_ABNORMALITY_OF_PERIAURICULAR_REGION	9	0.509048	1.4148	0.119048	0.930077	0.919545	388	tags=78%, list=26%, signal=58%	ARID1B/HNRNPU/FN1/ANKRD11/FLNB/LRP1/STAG2
HP_ABNORMAL_CARDIAC_VENTRICULAR_FUNCTION	HP_ABNORMAL_CARDIAC_VENTRICULAR_FUNCTION	HP_ABNORMAL_CARDIAC_VENTRICULAR_FUNCTION	16	0.430708	1.41475	0.105906	0.926711	0.916218	122	tags=38%, list=8%, signal=35%	MT-CYB/MT-CO3/LDLR/MT-ND1/MT-CO2/MT-ND6
GOBP_POLARIZED_EPITHELIAL_CELL_DIFFERENTIATION	GOBP_POLARIZED_EPITHELIAL_CELL_DIFFERENTIATION	GOBP_POLARIZED_EPITHELIAL_CELL_DIFFERENTIATION	2	0.863576	1.41361	0.0693069	0.859775	0.850039	208	tags=100%, list=14%, signal=86%	AHI1/FAT1
GOBP_REGULATION_OF_LIPID_CATABOLIC_PROCESS	GOBP_REGULATION_OF_LIPID_CATABOLIC_PROCESS	GOBP_REGULATION_OF_LIPID_CATABOLIC_PROCESS	6	0.590954	1.41353	0.117409	0.930077	0.919545	109	tags=33%, list=7%, signal=31%	FABP1/LDLR
HP_MEGALOCORNEA	HP_MEGALOCORNEA	HP_MEGALOCORNEA	9	0.508275	1.41265	0.119048	0.930077	0.919545	104	tags=33%, list=7%, signal=31%	CLDN4/MT-CYB/BUD23
HP_ABSENT_SPEECH	HP_ABSENT_SPEECH	HP_ABSENT_SPEECH	29	0.372586	1.41121	0.105856	0.926711	0.916218	773	tags=90%, list=51%, signal=45%	SOX4/UGP2/ARID1B/HNRNPU/YME1L1/MACF1/ZEB2/CSNK2A1/HIKESHI/SMARCA2/STAG2/SPEN/SPTBN1/CCND2/ASH1L/COPB1/UQCRQ/DNM1L/HERC1/SMARCC2/ARID1A/SMC1A/KIAA1109/UBTF/LUZP1/TKT
GOMF_PROTEIN_KINASE_C_BINDING	GOMF_PROTEIN_KINASE_C_BINDING	GOMF_PROTEIN_KINASE_C_BINDING	9	0.50759	1.41075	0.119048	0.930077	0.919545	87	tags=22%, list=6%, signal=21%	RACK1/DSP
GOBP_INORGANIC_ANION_TRANSPORT	GOBP_INORGANIC_ANION_TRANSPORT	GOBP_INORGANIC_ANION_TRANSPORT	13	0.455069	1.41037	0.11976	0.930077	0.919545	116	tags=31%, list=8%, signal=29%	SLC26A2/CA2/CLDN4/ABCC3
HP_ARNOLD_CHIARI_MALFORMATION	HP_ARNOLD_CHIARI_MALFORMATION	HP_ARNOLD_CHIARI_MALFORMATION	14	0.451125	1.41016	0.119192	0.930077	0.919545	478	tags=64%, list=32%, signal=44%	CLDN4/BUD23/SON/KANSL1/ZEB2/PPP1R12A/SMARCA2/MAF/CHD4
GOCC_PROTEIN_DNA_COMPLEX	GOCC_PROTEIN_DNA_COMPLEX	GOCC_PROTEIN_DNA_COMPLEX	14	0.450945	1.4096	0.119192	0.930077	0.919545	509	tags=71%, list=34%, signal=48%	JUND/MPHOSPH8/XRCC5/JUP/PRKDC/TCF7L2/GTF2B/STN1/SHPRH/KDM5A
HP_OPTIC_NERVE_HYPOPLASIA	HP_OPTIC_NERVE_HYPOPLASIA	HP_OPTIC_NERVE_HYPOPLASIA	3	0.744864	1.40938	0.1	0.909552	0.899253	388	tags=100%, list=26%, signal=74%	SON/ANKRD11/STAG2
GOBP_POSITIVE_REGULATION_OF_EPIDERMAL_CELL_DIFFERENTIATION	GOBP_POSITIVE_REGULATION_OF_EPIDERMAL_CELL_DIFFERENTIATION	GOBP_POSITIVE_REGULATION_OF_EPIDERMAL_CELL_DIFFERENTIATION	2	0.860927	1.40927	0.0712871	0.859775	0.850039	212	tags=100%, list=14%, signal=86%	SFN/NUMA1
GOBP_POSITIVE_REGULATION_OF_SPINDLE_ASSEMBLY	GOBP_POSITIVE_REGULATION_OF_SPINDLE_ASSEMBLY	GOBP_POSITIVE_REGULATION_OF_SPINDLE_ASSEMBLY	2	0.860927	1.40927	0.0712871	0.859775	0.850039	212	tags=100%, list=14%, signal=86%	DYNC1H1/NUMA1
GOCC_MITOTIC_SPINDLE_MIDZONE	GOCC_MITOTIC_SPINDLE_MIDZONE	GOCC_MITOTIC_SPINDLE_MIDZONE	2	0.860927	1.40927	0.0712871	0.859775	0.850039	212	tags=100%, list=14%, signal=86%	HNRNPU/NUMA1
GOMF_MICROTUBULE_PLUS_END_BINDING	GOMF_MICROTUBULE_PLUS_END_BINDING	GOMF_MICROTUBULE_PLUS_END_BINDING	2	0.860927	1.40927	0.0712871	0.859775	0.850039	212	tags=100%, list=14%, signal=86%	DST/NUMA1
GOBP_TRANSCRIPTION_ELONGATION_FROM_RNA_POLYMERASE_II_PROMOTER	GOBP_TRANSCRIPTION_ELONGATION_FROM_RNA_POLYMERASE_II_PROMOTER	GOBP_TRANSCRIPTION_ELONGATION_FROM_RNA_POLYMERASE_II_PROMOTER	12	0.466	1.40696	0.118712	0.930077	0.919545	813	tags=100%, list=54%, signal=47%	ELOB/HNRNPU/CDK13/CDK12/ELOA/HEXIM1/SUPT16H/LEO1/SUPT6H/EAPP/CCNT1/SETD2
HP_ABNORMAL_CONSUMPTION_BEHAVIOR	HP_ABNORMAL_CONSUMPTION_BEHAVIOR	HP_ABNORMAL_CONSUMPTION_BEHAVIOR	12	0.466	1.40696	0.118712	0.930077	0.919545	813	tags=100%, list=54%, signal=47%	SOX4/ARID1B/PTPN22/SPEN/UCP2/SMARCC2/ARID1A/HERC2/LUZP1/GNAS/BRAF/SETD2
HP_ABNORMAL_EATING_BEHAVIOR	HP_ABNORMAL_EATING_BEHAVIOR	HP_ABNORMAL_EATING_BEHAVIOR	12	0.466	1.40696	0.118712	0.930077	0.919545	813	tags=100%, list=54%, signal=47%	SOX4/ARID1B/PTPN22/SPEN/UCP2/SMARCC2/ARID1A/HERC2/LUZP1/GNAS/BRAF/SETD2
GOMF_CARBOHYDRATE_BINDING	GOMF_CARBOHYDRATE_BINDING	GOMF_CARBOHYDRATE_BINDING	15	0.436435	1.40647	0.123752	0.930077	0.919545	235	tags=47%, list=16%, signal=40%	LGALS4/ZG16/LGALS3/UGP2/CRYBG1/CD69/CLEC2B
GOBP_ORGANIC_HYDROXY_COMPOUND_METABOLIC_PROCESS	GOBP_ORGANIC_HYDROXY_COMPOUND_METABOLIC_PROCESS	GOBP_ORGANIC_HYDROXY_COMPOUND_METABOLIC_PROCESS	33	0.354212	1.40643	0.117904	0.930077	0.919545	121	tags=12%, list=8%, signal=11%	PLCG2/PCK1/LDLR/CYP3A5
HP_PROGRESSIVE_VISUAL_LOSS	HP_PROGRESSIVE_VISUAL_LOSS	HP_PROGRESSIVE_VISUAL_LOSS	20	0.401169	1.40631	0.10148	0.91128	0.900961	135	tags=35%, list=9%, signal=32%	MT-ATP6/MT-ND4L/MT-CYB/MT-CO3/MT-ND1/MT-ND6/SON
HP_ABNORMAL_SOCIAL_BEHAVIOR	HP_ABNORMAL_SOCIAL_BEHAVIOR	HP_ABNORMAL_SOCIAL_BEHAVIOR	28	0.373472	1.40579	0.111857	0.926711	0.916218	657	tags=71%, list=43%, signal=41%	MT-ND3/CLDN4/BUD23/MT-ND1/UGP2/KANSL1/VPS13C/NDUFA1/SMARCA2/SPEN/SPTBN1/CHD2/MEG3/NDUFB3/NDUFV2/NDUFS6/HERC1/NDUFS2/TSC2/CDC40
HP_APLASIA_HYPOPLASIA_OF_THE_FEMUR	HP_APLASIA_HYPOPLASIA_OF_THE_FEMUR	HP_APLASIA_HYPOPLASIA_OF_THE_FEMUR	6	0.587649	1.40563	0.121457	0.930077	0.919545	627	tags=100%, list=41%, signal=59%	SLC26A2/FN1/FLNB/CHD4/MEG3/SUCLG1
GOBP_NEPHRON_EPITHELIUM_DEVELOPMENT	GOBP_NEPHRON_EPITHELIUM_DEVELOPMENT	GOBP_NEPHRON_EPITHELIUM_DEVELOPMENT	7	0.557695	1.40474	0.118236	0.930077	0.919545	395	tags=71%, list=26%, signal=53%	CD24/IQGAP1/AHI1/VEGFA/HES1
HP_THICK_NASAL_ALAE	HP_THICK_NASAL_ALAE	HP_THICK_NASAL_ALAE	8	0.528333	1.40469	0.125749	0.930077	0.919545	159	tags=38%, list=11%, signal=34%	SOX4/ARID1B/KANSL1
GOBP_REGULATION_OF_WATER_LOSS_VIA_SKIN	GOBP_REGULATION_OF_WATER_LOSS_VIA_SKIN	GOBP_REGULATION_OF_WATER_LOSS_VIA_SKIN	3	0.742213	1.40437	0.102	0.913832	0.903484	392	tags=100%, list=26%, signal=74%	CLDN4/SFN/PLEC
GOCC_FIBRINOGEN_COMPLEX	GOCC_FIBRINOGEN_COMPLEX	GOCC_FIBRINOGEN_COMPLEX	2	0.857616	1.40385	0.0732673	0.859966	0.850228	217	tags=100%, list=14%, signal=86%	THBS1/FN1
HP_ABNORMALITY_OF_THE_VERTEBRAL_ENDPLATES	HP_ABNORMALITY_OF_THE_VERTEBRAL_ENDPLATES	HP_ABNORMALITY_OF_THE_VERTEBRAL_ENDPLATES	2	0.857616	1.40385	0.0732673	0.859966	0.850228	217	tags=100%, list=14%, signal=86%	ZBTB20/FN1
HP_DISTAL_RENAL_TUBULAR_ACIDOSIS	HP_DISTAL_RENAL_TUBULAR_ACIDOSIS	HP_DISTAL_RENAL_TUBULAR_ACIDOSIS	2	0.857616	1.40385	0.0732673	0.859966	0.850228	217	tags=100%, list=14%, signal=86%	CA2/FN1
HP_INTERVERTEBRAL_SPACE_NARROWING	HP_INTERVERTEBRAL_SPACE_NARROWING	HP_INTERVERTEBRAL_SPACE_NARROWING	2	0.857616	1.40385	0.0732673	0.859966	0.850228	217	tags=100%, list=14%, signal=86%	MT-ATP8/FN1
HP_LOWER_LIMB_UNDERGROWTH	HP_LOWER_LIMB_UNDERGROWTH	HP_LOWER_LIMB_UNDERGROWTH	2	0.857616	1.40385	0.0732673	0.859966	0.850228	217	tags=100%, list=14%, signal=86%	SLC26A2/FN1
HP_SHORT_LOWER_LIMBS	HP_SHORT_LOWER_LIMBS	HP_SHORT_LOWER_LIMBS	2	0.857616	1.40385	0.0732673	0.859966	0.850228	217	tags=100%, list=14%, signal=86%	SLC26A2/FN1
GOBP_GLUCAN_BIOSYNTHETIC_PROCESS	GOBP_GLUCAN_BIOSYNTHETIC_PROCESS	GOBP_GLUCAN_BIOSYNTHETIC_PROCESS	4	0.674916	1.40308	0.112474	0.928234	0.917723	331	tags=75%, list=22%, signal=59%	SELENOS/UGP2/PTGES3
GOBP_PROTEIN_LOCALIZATION_TO_MICROTUBULE_ORGANIZING_CENTER	GOBP_PROTEIN_LOCALIZATION_TO_MICROTUBULE_ORGANIZING_CENTER	GOBP_PROTEIN_LOCALIZATION_TO_MICROTUBULE_ORGANIZING_CENTER	5	0.630353	1.40287	0.118609	0.930077	0.919545	403	tags=80%, list=27%, signal=59%	GOLGB1/NUMA1/CCDC14/PCM1
HP_PREAURICULAR_SKIN_TAG	HP_PREAURICULAR_SKIN_TAG	HP_PREAURICULAR_SKIN_TAG	7	0.556936	1.40283	0.12024	0.930077	0.919545	388	tags=86%, list=26%, signal=64%	ARID1B/HNRNPU/FN1/ANKRD11/FLNB/STAG2
HP_SKIN_TAGS	HP_SKIN_TAGS	HP_SKIN_TAGS	7	0.556936	1.40283	0.12024	0.930077	0.919545	388	tags=86%, list=26%, signal=64%	ARID1B/HNRNPU/FN1/ANKRD11/FLNB/STAG2
HP_ADDICTIVE_BEHAVIOR	HP_ADDICTIVE_BEHAVIOR	HP_ADDICTIVE_BEHAVIOR	2	0.856954	1.40277	0.0732673	0.859966	0.850228	218	tags=100%, list=14%, signal=86%	NUMA1/NABP1
HP_DIFFUSE_ALVEOLAR_HEMORRHAGE	HP_DIFFUSE_ALVEOLAR_HEMORRHAGE	HP_DIFFUSE_ALVEOLAR_HEMORRHAGE	2	0.856954	1.40277	0.0732673	0.859966	0.850228	218	tags=100%, list=14%, signal=86%	NUMA1/NABP1
HP_ORAL_CAVITY_BLEEDING	HP_ORAL_CAVITY_BLEEDING	HP_ORAL_CAVITY_BLEEDING	2	0.856954	1.40277	0.0732673	0.859966	0.850228	218	tags=100%, list=14%, signal=86%	NUMA1/NABP1
HP_GENERALIZED_ABNORMALITY_OF_SKIN	HP_GENERALIZED_ABNORMALITY_OF_SKIN	HP_GENERALIZED_ABNORMALITY_OF_SKIN	118	0.266108	1.40245	0.0622498	0.840971	0.831449	430	tags=40%, list=28%, signal=31%	PLCG2/FYB1/MT-ATP6/PCK1/KRT8/KRT18/MT-ND4L/CLDN4/MT-CYB/DSP/MT-CO3/BUD23/RNF213/MT-ND1/MT-CO2/MT-ND6/ARID1B/UFD1/KANSL1/MYH9/NUMA1/NABP1/TENT5A/IL7R/MAT2A/CD81/CD46/MT-CO1/PTPN22/CYBC1/NIPBL/LRP1/SP110/PIK3R1/SMARCA2/SETX/PSMB8/ETFB/PLEC/MT-ND5/JUP/SPEN/PPP1R15B/SPTBN1/GLUL/CHD2/ATRX
HP_INCREASED_BONE_MINERAL_DENSITY	HP_INCREASED_BONE_MINERAL_DENSITY	HP_INCREASED_BONE_MINERAL_DENSITY	14	0.448278	1.40126	0.127273	0.930077	0.919545	104	tags=29%, list=7%, signal=27%	SLC26A2/CA2/CLDN4/BUD23
HP_TETRALOGY_OF_FALLOT	HP_TETRALOGY_OF_FALLOT	HP_TETRALOGY_OF_FALLOT	20	0.399643	1.40096	0.107822	0.926711	0.916218	148	tags=25%, list=10%, signal=23%	SOX4/CLDN4/BUD23/ARID1B/UFD1
HP_PAPILLARY_THYROID_CARCINOMA	HP_PAPILLARY_THYROID_CARCINOMA	HP_PAPILLARY_THYROID_CARCINOMA	5	0.629366	1.40067	0.122699	0.930077	0.919545	128	tags=40%, list=8%, signal=37%	SOX4/ARID1B
GOBP_CELLULAR_RESPONSE_TO_FATTY_ACID	GOBP_CELLULAR_RESPONSE_TO_FATTY_ACID	GOBP_CELLULAR_RESPONSE_TO_FATTY_ACID	3	0.740225	1.40061	0.108	0.926711	0.916218	395	tags=100%, list=26%, signal=74%	LDLR/XRCC5/HES1
HP_VENTRICULAR_TACHYCARDIA	HP_VENTRICULAR_TACHYCARDIA	HP_VENTRICULAR_TACHYCARDIA	8	0.526717	1.4004	0.125749	0.930077	0.919545	110	tags=38%, list=7%, signal=35%	MT-CYB/DSP/AKAP9
GOBP_REGULATION_OF_PROTEIN_TYROSINE_PHOSPHATASE_ACTIVITY	GOBP_REGULATION_OF_PROTEIN_TYROSINE_PHOSPHATASE_ACTIVITY	GOBP_REGULATION_OF_PROTEIN_TYROSINE_PHOSPHATASE_ACTIVITY	3	0.73963	1.39948	0.108	0.926711	0.916218	147	tags=67%, list=10%, signal=60%	LGALS3/PTPRC
GOMF_ADENYL_NUCLEOTIDE_BINDING	GOMF_ADENYL_NUCLEOTIDE_BINDING	GOMF_ADENYL_NUCLEOTIDE_BINDING	122	0.264882	1.39946	0.0457891	0.795595	0.786586	545	tags=52%, list=36%, signal=36%	ATP5F1B/ATP5F1D/ATP5F1A/PRPF4B/ABCC3/DDX17/HNRNPU/SMG1/PKN2/DYNC1H1/MYH9/RIOK3/YME1L1/XRCC5/DDX46/ACTG1/NLRC5/DDX39B/MAT2A/VPS4B/CSNK2A1/RUNX3/STK4/MTREX/ACTR3/CDK13/ACTR2/THRAP3/CDK12/ABCF1/SEPHS2/SRPK1/SMARCA2/SETX/ATP2A3/PRKDC/SGK1/MYO1C/SLFN5/DBI/GLUL/CHD9/CHD2/ATRX/CHD6/HSP90AA1/SPG7/DYNC1LI2/DDX27/KIF13B/CHD4/RFC1/STK17B/DDX3Y/DDX24/SHPRH/HADHA/CCT3/CHORDC1/EIF4G1/SMC5/CCT5/DDX3X/TDG
HP_PROMINENT_METOPIC_RIDGE	HP_PROMINENT_METOPIC_RIDGE	HP_PROMINENT_METOPIC_RIDGE	6	0.585067	1.39945	0.125506	0.930077	0.919545	436	tags=83%, list=29%, signal=60%	HNRNPU/KANSL1/ACTG1/ZNF292/MAF
GOBP_PROTEIN_K63_LINKED_DEUBIQUITINATION	GOBP_PROTEIN_K63_LINKED_DEUBIQUITINATION	GOBP_PROTEIN_K63_LINKED_DEUBIQUITINATION	5	0.628652	1.39909	0.122699	0.930077	0.919545	137	tags=40%, list=9%, signal=36%	NOP53/TNFAIP3
HP_THORACIC_KYPHOSIS	HP_THORACIC_KYPHOSIS	HP_THORACIC_KYPHOSIS	4	0.672912	1.39892	0.116564	0.930077	0.919545	308	tags=75%, list=20%, signal=60%	SLC26A2/ANKRD11/FLNB
GOBP_MONONUCLEAR_CELL_DIFFERENTIATION	GOBP_MONONUCLEAR_CELL_DIFFERENTIATION	GOBP_MONONUCLEAR_CELL_DIFFERENTIATION	56	0.308494	1.39837	0.10984	0.926711	0.916218	314	tags=30%, list=21%, signal=25%	PLCG2/SOX4/PCK1/LGALS3/PTPRC/MYH9/CDH17/MT1G/ACIN1/IL7R/VEGFA/VSIR/CD3G/RUNX3/CD46/PTPN22/ZFP36L1
GOCC_CATENIN_COMPLEX	GOCC_CATENIN_COMPLEX	GOCC_CATENIN_COMPLEX	3	0.7389	1.3981	0.11	0.926711	0.916218	397	tags=100%, list=26%, signal=74%	CTNND1/CDH17/JUP
HP_ABNORMAL_DERMOEPIDERMAL_JUNCTION_MORPHOLOGY	HP_ABNORMAL_DERMOEPIDERMAL_JUNCTION_MORPHOLOGY	HP_ABNORMAL_DERMOEPIDERMAL_JUNCTION_MORPHOLOGY	3	0.7389	1.3981	0.11	0.926711	0.916218	397	tags=100%, list=26%, signal=74%	DSP/PLEC/JUP
GOBP_PROTEIN_PALMITOYLATION	GOBP_PROTEIN_PALMITOYLATION	GOBP_PROTEIN_PALMITOYLATION	2	0.854063	1.39804	0.0752475	0.86843	0.858596	8	tags=50%, list=1%, signal=50%	SELENOK
HP_ABNORMAL_TOENAIL_MORPHOLOGY	HP_ABNORMAL_TOENAIL_MORPHOLOGY	HP_ABNORMAL_TOENAIL_MORPHOLOGY	20	0.398777	1.39793	0.112051	0.926711	0.916218	128	tags=25%, list=8%, signal=23%	SOX4/CLDN4/DSP/BUD23/ARID1B
GOBP_SPLICEOSOMAL_COMPLEX_ASSEMBLY	GOBP_SPLICEOSOMAL_COMPLEX_ASSEMBLY	GOBP_SPLICEOSOMAL_COMPLEX_ASSEMBLY	18	0.408553	1.39668	0.126253	0.930077	0.919545	376	tags=50%, list=25%, signal=38%	LUC7L3/KHDC4/SRSF10/DDX39B/SCAF11/SF3B1/RBM5/SRPK1/SETX
GOBP_MITOCHONDRIAL_OUTER_MEMBRANE_PERMEABILIZATION	GOBP_MITOCHONDRIAL_OUTER_MEMBRANE_PERMEABILIZATION	GOBP_MITOCHONDRIAL_OUTER_MEMBRANE_PERMEABILIZATION	4	0.671664	1.39632	0.118609	0.930077	0.919545	14	tags=25%, list=1%, signal=25%	ATP5IF1
GOBP_REGULATION_OF_MITOCHONDRIAL_MEMBRANE_PERMEABILITY_INVOLVED_IN_APOPTOTIC_PROCESS	GOBP_REGULATION_OF_MITOCHONDRIAL_MEMBRANE_PERMEABILITY_INVOLVED_IN_APOPTOTIC_PROCESS	GOBP_REGULATION_OF_MITOCHONDRIAL_MEMBRANE_PERMEABILITY_INVOLVED_IN_APOPTOTIC_PROCESS	4	0.671664	1.39632	0.118609	0.930077	0.919545	14	tags=25%, list=1%, signal=25%	ATP5IF1
GOBP_REGULATION_OF_MITOCHONDRIAL_OUTER_MEMBRANE_PERMEABILIZATION_INVOLVED_IN_APOPTOTIC_SIGNALING_PATHWAY	GOBP_REGULATION_OF_MITOCHONDRIAL_OUTER_MEMBRANE_PERMEABILIZATION_INVOLVED_IN_APOPTOTIC_SIGNALING_PATHWAY	GOBP_REGULATION_OF_MITOCHONDRIAL_OUTER_MEMBRANE_PERMEABILIZATION_INVOLVED_IN_APOPTOTIC_SIGNALING_PATHWAY	4	0.671664	1.39632	0.118609	0.930077	0.919545	14	tags=25%, list=1%, signal=25%	ATP5IF1
GOBP_POSITIVE_REGULATION_OF_PROTEIN_MODIFICATION_PROCESS	GOBP_POSITIVE_REGULATION_OF_PROTEIN_MODIFICATION_PROCESS	GOBP_POSITIVE_REGULATION_OF_PROTEIN_MODIFICATION_PROCESS	97	0.275962	1.39572	0.0593824	0.83798	0.828491	159	tags=13%, list=11%, signal=13%	PLCG2/RACK1/TCIM/SOX4/NOP53/CENPX/NSD3/CD24/AKAP9/THBS1/PTPRC/IQGAP1/KANSL1
GOBP_POSITIVE_REGULATION_OF_MITOCHONDRIAL_OUTER_MEMBRANE_PERMEABILIZATION_INVOLVED_IN_APOPTOTIC_SIGNALING_PATHWAY	GOBP_POSITIVE_REGULATION_OF_MITOCHONDRIAL_OUTER_MEMBRANE_PERMEABILIZATION_INVOLVED_IN_APOPTOTIC_SIGNALING_PATHWAY	GOBP_POSITIVE_REGULATION_OF_MITOCHONDRIAL_OUTER_MEMBRANE_PERMEABILIZATION_INVOLVED_IN_APOPTOTIC_SIGNALING_PATHWAY	2	0.852581	1.39561	0.0752475	0.86843	0.858596	14	tags=50%, list=1%, signal=50%	ATP5IF1
GOBP_ARP2_3_COMPLEX_MEDIATED_ACTIN_NUCLEATION	GOBP_ARP2_3_COMPLEX_MEDIATED_ACTIN_NUCLEATION	GOBP_ARP2_3_COMPLEX_MEDIATED_ACTIN_NUCLEATION	7	0.554021	1.39548	0.126253	0.930077	0.919545	317	tags=71%, list=21%, signal=57%	ARPC5/WASHC1/ARPC3/ACTR3/ACTR2
GOMF_RNA_ADENYLYLTRANSFERASE_ACTIVITY	GOMF_RNA_ADENYLYLTRANSFERASE_ACTIVITY	GOMF_RNA_ADENYLYLTRANSFERASE_ACTIVITY	2	0.852318	1.39518	0.0752475	0.86843	0.858596	225	tags=100%, list=15%, signal=85%	TENT5C/TENT5A
HP_GASTROSTOMY_TUBE_FEEDING_IN_INFANCY	HP_GASTROSTOMY_TUBE_FEEDING_IN_INFANCY	HP_GASTROSTOMY_TUBE_FEEDING_IN_INFANCY	15	0.432597	1.3941	0.125749	0.930077	0.919545	785	tags=93%, list=52%, signal=45%	SON/DYNC1H1/CLTC/STAG2/ASH1L/MEG3/DOCK8/DNM1L/PDHA1/SMC1A/CUX1/UGDH/UBTF/BRAF
GOBP_REGULATION_OF_RNA_SPLICING	GOBP_REGULATION_OF_RNA_SPLICING	GOBP_REGULATION_OF_RNA_SPLICING	39	0.335504	1.39393	0.114035	0.930077	0.919545	452	tags=54%, list=30%, signal=39%	AHNAK/HNRNPA2B1/DDX17/NCL/SON/POLR2A/HNRNPU/SRSF10/MBNL1/RBM25/RBM5/SRRM1/THRAP3/SLC38A2/CDK12/PIK3R1/SRPK1/SETX/PRDX6/SRSF7/RPS26
GOBP_NEGATIVE_REGULATION_OF_T_CELL_MEDIATED_CYTOTOXICITY	GOBP_NEGATIVE_REGULATION_OF_T_CELL_MEDIATED_CYTOTOXICITY	GOBP_NEGATIVE_REGULATION_OF_T_CELL_MEDIATED_CYTOTOXICITY	2	0.850993	1.39301	0.0772277	0.870224	0.86037	227	tags=100%, list=15%, signal=85%	PTPRC/IL7R
GOBP_NEGATIVE_REGULATION_OF_T_CELL_MEDIATED_IMMUNITY	GOBP_NEGATIVE_REGULATION_OF_T_CELL_MEDIATED_IMMUNITY	GOBP_NEGATIVE_REGULATION_OF_T_CELL_MEDIATED_IMMUNITY	2	0.850993	1.39301	0.0772277	0.870224	0.86037	227	tags=100%, list=15%, signal=85%	PTPRC/IL7R
HP_RECURRENT_OPPORTUNISTIC_INFECTIONS	HP_RECURRENT_OPPORTUNISTIC_INFECTIONS	HP_RECURRENT_OPPORTUNISTIC_INFECTIONS	2	0.850993	1.39301	0.0772277	0.870224	0.86037	227	tags=100%, list=15%, signal=85%	PTPRC/IL7R
HP_EMBRYONAL_NEOPLASM	HP_EMBRYONAL_NEOPLASM	HP_EMBRYONAL_NEOPLASM	12	0.461333	1.39287	0.122736	0.930077	0.919545	820	tags=100%, list=54%, signal=46%	SOX4/ARID1B/MEG3/NSD1/BUB3/DICER1/SMARCC2/ARID1A/TRIM28/TTC37/SETD2/BCL10
HP_STROKE	HP_STROKE	HP_STROKE	28	0.370016	1.39278	0.120805	0.930077	0.919545	135	tags=32%, list=9%, signal=30%	CLDN4/MT-CYB/MT-CO3/BUD23/RNF213/MT-ND1/MT-CO2/MT-ND6/SON
GOBP_DNA_REPAIR	GOBP_DNA_REPAIR	GOBP_DNA_REPAIR	49	0.31911	1.39262	0.0859729	0.876026	0.866106	877	tags=86%, list=58%, signal=37%	NOP53/BTG2/CENPX/PAXX/SMG1/XRCC5/NABP1/BOD1L1/ACTR2/NIPBL/SETX/PRKDC/ATRX/HMGB1/RFC1/SHPRH/SUPT16H/TRIP12/SMC5/SAMHD1/TDG/RIF1/RAD21/NUCKS1/SMC3/ASCC3/PARP4/TDP2/CDC5L/ATM/SMC1A/TRIM28/HELB/HERC2/USP3/HUWE1/USP47/SETD2/PPP4R2/TAOK3/RPAIN/KIN
GOBP_POSITIVE_REGULATION_OF_LYMPHOCYTE_DIFFERENTIATION	GOBP_POSITIVE_REGULATION_OF_LYMPHOCYTE_DIFFERENTIATION	GOBP_POSITIVE_REGULATION_OF_LYMPHOCYTE_DIFFERENTIATION	16	0.42397	1.39262	0.118126	0.930077	0.919545	402	tags=56%, list=27%, signal=42%	SOX4/PCK1/PTPRC/IL7R/VSIR/RUNX3/CD46/LGALS9/PRKDC
GOBP_ESTABLISHMENT_OR_MAINTENANCE_OF_CELL_POLARITY	GOBP_ESTABLISHMENT_OR_MAINTENANCE_OF_CELL_POLARITY	GOBP_ESTABLISHMENT_OR_MAINTENANCE_OF_CELL_POLARITY	36	0.343743	1.39194	0.110619	0.926711	0.916218	317	tags=36%, list=21%, signal=29%	RACK1/LLGL2/MYH9/ARPC5/DST/RAP1B/ERBIN/FAT1/NUMA1/CD3G/DYNLT1/ACTR3/ACTR2
GOBP_INTESTINAL_LIPID_ABSORPTION	GOBP_INTESTINAL_LIPID_ABSORPTION	GOBP_INTESTINAL_LIPID_ABSORPTION	2	0.850331	1.39193	0.0772277	0.870224	0.86037	228	tags=100%, list=15%, signal=85%	LDLR/LIMA1
GOBP_LIPID_DIGESTION	GOBP_LIPID_DIGESTION	GOBP_LIPID_DIGESTION	2	0.850331	1.39193	0.0772277	0.870224	0.86037	228	tags=100%, list=15%, signal=85%	LDLR/LIMA1
GOBP_HEMATOPOIETIC_STEM_CELL_DIFFERENTIATION	GOBP_HEMATOPOIETIC_STEM_CELL_DIFFERENTIATION	GOBP_HEMATOPOIETIC_STEM_CELL_DIFFERENTIATION	3	0.735586	1.39183	0.11	0.926711	0.916218	402	tags=100%, list=27%, signal=74%	XRCC5/N4BP2L2/PRKDC
GOBP_LYMPHOID_PROGENITOR_CELL_DIFFERENTIATION	GOBP_LYMPHOID_PROGENITOR_CELL_DIFFERENTIATION	GOBP_LYMPHOID_PROGENITOR_CELL_DIFFERENTIATION	3	0.735586	1.39183	0.11	0.926711	0.916218	402	tags=100%, list=27%, signal=74%	SOX4/HES1/PRKDC
GOBP_PLATELET_MORPHOGENESIS	GOBP_PLATELET_MORPHOGENESIS	GOBP_PLATELET_MORPHOGENESIS	3	0.735586	1.39183	0.11	0.926711	0.916218	402	tags=100%, list=27%, signal=74%	MYH9/PTPN6/PRKDC
GOBP_PRO_B_CELL_DIFFERENTIATION	GOBP_PRO_B_CELL_DIFFERENTIATION	GOBP_PRO_B_CELL_DIFFERENTIATION	3	0.735586	1.39183	0.11	0.926711	0.916218	402	tags=100%, list=27%, signal=74%	SOX4/HES1/PRKDC
GOCC_NONHOMOLOGOUS_END_JOINING_COMPLEX	GOCC_NONHOMOLOGOUS_END_JOINING_COMPLEX	GOCC_NONHOMOLOGOUS_END_JOINING_COMPLEX	3	0.735586	1.39183	0.11	0.926711	0.916218	402	tags=100%, list=27%, signal=74%	PAXX/XRCC5/PRKDC
HP_SEVERE_COMBINED_IMMUNODEFICIENCY	HP_SEVERE_COMBINED_IMMUNODEFICIENCY	HP_SEVERE_COMBINED_IMMUNODEFICIENCY	3	0.735586	1.39183	0.11	0.926711	0.916218	402	tags=100%, list=27%, signal=74%	PTPRC/IL7R/PRKDC
HP_VERTEBRAL_CLEFTING	HP_VERTEBRAL_CLEFTING	HP_VERTEBRAL_CLEFTING	5	0.625083	1.39114	0.124744	0.930077	0.919545	570	tags=100%, list=38%, signal=63%	SLC26A2/FLNB/STAG2/TRIP11/RAD21
HP_GENU_VALGUM	HP_GENU_VALGUM	HP_GENU_VALGUM	24	0.38134	1.39096	0.122581	0.930077	0.919545	269	tags=38%, list=18%, signal=31%	SLC26A2/CA2/CLDN4/BUD23/UGP2/ZBTB20/FN1/TENT5A/ZEB2
HP_CERVICAL_RIBS	HP_CERVICAL_RIBS	HP_CERVICAL_RIBS	2	0.849669	1.39084	0.0772277	0.870224	0.86037	229	tags=100%, list=15%, signal=85%	SON/ANKRD11
GOBP_NUCLEAR_MIGRATION	GOBP_NUCLEAR_MIGRATION	GOBP_NUCLEAR_MIGRATION	3	0.734924	1.39058	0.112	0.926711	0.916218	403	tags=100%, list=27%, signal=73%	DYNC1H1/SYNE2/PCM1
GOBP_NUCLEUS_LOCALIZATION	GOBP_NUCLEUS_LOCALIZATION	GOBP_NUCLEUS_LOCALIZATION	3	0.734924	1.39058	0.112	0.926711	0.916218	403	tags=100%, list=27%, signal=73%	DYNC1H1/SYNE2/PCM1
GOMF_PHOSPHATASE_INHIBITOR_ACTIVITY	GOMF_PHOSPHATASE_INHIBITOR_ACTIVITY	GOMF_PHOSPHATASE_INHIBITOR_ACTIVITY	4	0.668817	1.3904	0.122699	0.930077	0.919545	234	tags=75%, list=15%, signal=64%	LGALS3/PPP1R10/BOD1L1
HP_GINGIVAL_RECESSION	HP_GINGIVAL_RECESSION	HP_GINGIVAL_RECESSION	3	0.734238	1.38928	0.112	0.926711	0.916218	171	tags=67%, list=11%, signal=59%	DSP/CTSC
GOMF_ATPASE_COUPLED_ION_TRANSMEMBRANE_TRANSPORTER_ACTIVITY	GOMF_ATPASE_COUPLED_ION_TRANSMEMBRANE_TRANSPORTER_ACTIVITY	GOMF_ATPASE_COUPLED_ION_TRANSMEMBRANE_TRANSPORTER_ACTIVITY	2	0.848577	1.38906	0.0811881	0.873524	0.863633	28	tags=50%, list=2%, signal=49%	ATP5F1B
GOMF_PYROPHOSPHATE_HYDROLYSIS_DRIVEN_PROTON_TRANSMEMBRANE_TRANSPORTER_ACTIVITY	GOMF_PYROPHOSPHATE_HYDROLYSIS_DRIVEN_PROTON_TRANSMEMBRANE_TRANSPORTER_ACTIVITY	GOMF_PYROPHOSPHATE_HYDROLYSIS_DRIVEN_PROTON_TRANSMEMBRANE_TRANSPORTER_ACTIVITY	2	0.848577	1.38906	0.0811881	0.873524	0.863633	28	tags=50%, list=2%, signal=49%	ATP5F1B
GOBP_PHOTORECEPTOR_CELL_DEVELOPMENT	GOBP_PHOTORECEPTOR_CELL_DEVELOPMENT	GOBP_PHOTORECEPTOR_CELL_DEVELOPMENT	2	0.848344	1.38867	0.0811881	0.873524	0.863633	231	tags=100%, list=15%, signal=85%	AHI1/VEGFA
GOBP_PHOTORECEPTOR_CELL_DIFFERENTIATION	GOBP_PHOTORECEPTOR_CELL_DIFFERENTIATION	GOBP_PHOTORECEPTOR_CELL_DIFFERENTIATION	2	0.848344	1.38867	0.0811881	0.873524	0.863633	231	tags=100%, list=15%, signal=85%	AHI1/VEGFA
GOBP_REGULATION_OF_NITRIC_OXIDE_MEDIATED_SIGNAL_TRANSDUCTION	GOBP_REGULATION_OF_NITRIC_OXIDE_MEDIATED_SIGNAL_TRANSDUCTION	GOBP_REGULATION_OF_NITRIC_OXIDE_MEDIATED_SIGNAL_TRANSDUCTION	2	0.848344	1.38867	0.0811881	0.873524	0.863633	231	tags=100%, list=15%, signal=85%	THBS1/VEGFA
HP_OVERFRIENDLINESS	HP_OVERFRIENDLINESS	HP_OVERFRIENDLINESS	7	0.551187	1.38835	0.126253	0.930077	0.919545	159	tags=43%, list=11%, signal=39%	CLDN4/BUD23/KANSL1
GOMF_PEPTIDASE_ACTIVATOR_ACTIVITY	GOMF_PEPTIDASE_ACTIVATOR_ACTIVITY	GOMF_PEPTIDASE_ACTIVATOR_ACTIVITY	12	0.459768	1.38814	0.126761	0.930077	0.919545	249	tags=42%, list=16%, signal=35%	RACK1/CTSC/BEX3/FN1/VSIR
GOBP_PLATELET_ACTIVATION	GOBP_PLATELET_ACTIVATION	GOBP_PLATELET_ACTIVATION	17	0.410616	1.3879	0.13	0.930077	0.919545	1	tags=6%, list=0%, signal=6%	PLCG2
HP_POSTERIORLY_ROTATED_EARS	HP_POSTERIORLY_ROTATED_EARS	HP_POSTERIORLY_ROTATED_EARS	43	0.329257	1.38715	0.0971302	0.900997	0.890795	635	tags=63%, list=42%, signal=37%	SOX4/SLC26A2/CLDN4/BUD23/ARID1B/MESD/AHI1/FN1/RPS28/ZEB2/CDK13/NIPBL/SMARCA2/SPEN/ATRX/MAF/RPS26/MEG3/NSD1/BUB3/CD96/RAD21/AP3B1/ASXL2/SMC3/COX7B/HERC1
HP_DELAYED_ABILITY_TO_SIT	HP_DELAYED_ABILITY_TO_SIT	HP_DELAYED_ABILITY_TO_SIT	3	0.732779	1.38652	0.112	0.926711	0.916218	141	tags=67%, list=9%, signal=61%	SON/POLR2A
GOBP_REGULATION_OF_POSTSYNAPTIC_MEMBRANE_NEUROTRANSMITTER_RECEPTOR_LEVELS	GOBP_REGULATION_OF_POSTSYNAPTIC_MEMBRANE_NEUROTRANSMITTER_RECEPTOR_LEVELS	GOBP_REGULATION_OF_POSTSYNAPTIC_MEMBRANE_NEUROTRANSMITTER_RECEPTOR_LEVELS	4	0.66683	1.38627	0.122699	0.930077	0.919545	300	tags=75%, list=20%, signal=60%	CTNND1/ERBIN/EPS8
HP_TELANGIECTASIA	HP_TELANGIECTASIA	HP_TELANGIECTASIA	27	0.370112	1.38627	0.120087	0.930077	0.919545	122	tags=26%, list=8%, signal=24%	MT-ATP6/MT-ND4L/MT-CYB/MT-CO3/RNF213/MT-ND1/MT-ND6
GOMF_ANKYRIN_BINDING	GOMF_ANKYRIN_BINDING	GOMF_ANKYRIN_BINDING	3	0.732273	1.38556	0.112	0.926711	0.916218	407	tags=100%, list=27%, signal=73%	PTPRC/PLEC/SPTBN1
HP_TAPERED_DISTAL_PHALANGES_OF_FINGER	HP_TAPERED_DISTAL_PHALANGES_OF_FINGER	HP_TAPERED_DISTAL_PHALANGES_OF_FINGER	3	0.732273	1.38556	0.112	0.926711	0.916218	407	tags=100%, list=27%, signal=73%	DSP/CTSC/SPTBN1
GOMF_RIBONUCLEOTIDE_BINDING	GOMF_RIBONUCLEOTIDE_BINDING	GOMF_RIBONUCLEOTIDE_BINDING	150	0.254893	1.38538	0.0371247	0.723807	0.715611	638	tags=59%, list=42%, signal=38%	ATP5F1B/PCK1/ATP5F1D/ATP5F1A/PRPF4B/ARL14/ABCC3/UGP2/DDX17/HNRNPU/SMG1/PKN2/DYNC1H1/MYH9/RIOK3/YME1L1/RAP1B/XRCC5/DDX46/ACTG1/NLRC5/DDX39B/MAT2A/VPS4B/CSNK2A1/RUNX3/STK4/MTREX/ACTR3/CDK13/ACTR2/GIMAP7/THRAP3/CDK12/ABCF1/SEPHS2/SRPK1/SMARCA2/SETX/DNM2/ATP2A3/PRKDC/SGK1/MYO1C/RAB8B/SLFN5/DBI/GLUL/CHD9/CHD2/ATRX/CHD6/HSP90AA1/RND3/SPG7/DYNC1LI2/DDX27/KIF13B/CHD4/RFC1/STK17B/DDX3Y/DDX24/SHPRH/HADHA/C…
GOBP_ERBB_SIGNALING_PATHWAY	GOBP_ERBB_SIGNALING_PATHWAY	GOBP_ERBB_SIGNALING_PATHWAY	17	0.409687	1.38476	0.132	0.930077	0.919545	267	tags=41%, list=18%, signal=34%	PIGR/AGR2/IQGAP1/ERBIN/VIL1/GPRC5A/SNX6
HP_ABNORMAL_CIRCULATING_CARBOXYLIC_ACID_CONCENTRATION	HP_ABNORMAL_CIRCULATING_CARBOXYLIC_ACID_CONCENTRATION	HP_ABNORMAL_CIRCULATING_CARBOXYLIC_ACID_CONCENTRATION	26	0.374463	1.38427	0.107221	0.926711	0.916218	122	tags=23%, list=8%, signal=22%	MT-ND3/MT-ATP6/PCK1/ATP5F1A/MT-ND1/MT-ND6
HP_APLASIA_HYPOPLASIA_INVOLVING_THE_FEMORAL_HEAD_AND_NECK	HP_APLASIA_HYPOPLASIA_INVOLVING_THE_FEMORAL_HEAD_AND_NECK	HP_APLASIA_HYPOPLASIA_INVOLVING_THE_FEMORAL_HEAD_AND_NECK	4	0.665782	1.3841	0.122699	0.930077	0.919545	508	tags=100%, list=34%, signal=67%	SLC26A2/FN1/CHD4/MEG3
HP_APLASIA_HYPOPLASIA_INVOLVING_THE_PELVIS	HP_APLASIA_HYPOPLASIA_INVOLVING_THE_PELVIS	HP_APLASIA_HYPOPLASIA_INVOLVING_THE_PELVIS	4	0.665782	1.3841	0.122699	0.930077	0.919545	508	tags=100%, list=34%, signal=67%	SLC26A2/FN1/CHD4/MEG3
GOBP_REGULATION_OF_LEUKOCYTE_MEDIATED_IMMUNITY	GOBP_REGULATION_OF_LEUKOCYTE_MEDIATED_IMMUNITY	GOBP_REGULATION_OF_LEUKOCYTE_MEDIATED_IMMUNITY	27	0.369345	1.3834	0.120087	0.930077	0.919545	1	tags=4%, list=0%, signal=4%	PLCG2
GOCC_CYTOPLASMIC_UBIQUITIN_LIGASE_COMPLEX	GOCC_CYTOPLASMIC_UBIQUITIN_LIGASE_COMPLEX	GOCC_CYTOPLASMIC_UBIQUITIN_LIGASE_COMPLEX	4	0.665413	1.38333	0.124744	0.930077	0.919545	7	tags=25%, list=0%, signal=25%	ELOB
GOBP_POSITIVE_REGULATION_OF_LIPID_CATABOLIC_PROCESS	GOBP_POSITIVE_REGULATION_OF_LIPID_CATABOLIC_PROCESS	GOBP_POSITIVE_REGULATION_OF_LIPID_CATABOLIC_PROCESS	3	0.730711	1.3826	0.112	0.926711	0.916218	19	tags=33%, list=1%, signal=33%	FABP1
GOBP_ENDOPLASMIC_RETICULUM_UNFOLDED_PROTEIN_RESPONSE	GOBP_ENDOPLASMIC_RETICULUM_UNFOLDED_PROTEIN_RESPONSE	GOBP_ENDOPLASMIC_RETICULUM_UNFOLDED_PROTEIN_RESPONSE	17	0.408854	1.38194	0.132	0.930077	0.919545	93	tags=18%, list=6%, signal=17%	RACK1/SELENOS/AGR2
GOCC_WASH_COMPLEX	GOCC_WASH_COMPLEX	GOCC_WASH_COMPLEX	3	0.730285	1.3818	0.112	0.926711	0.916218	410	tags=100%, list=27%, signal=73%	WASHC1/WASHC3/WASHC4
HP_ABNORMAL_CORTICAL_GYRATION	HP_ABNORMAL_CORTICAL_GYRATION	HP_ABNORMAL_CORTICAL_GYRATION	36	0.341178	1.38155	0.119469	0.930077	0.919545	736	tags=81%, list=49%, signal=42%	SOX4/ARID1B/SON/DYNC1H1/AHI1/MACF1/ACTG1/CLTC/ZEB2/CSNK2A1/PPP1R12A/ETFB/PRKDC/WASHC4/CCND2/ASH1L/MEG3/RSRC1/LAMB1/DOCK8/DYNC1I2/COPB2/PDHA1/CDC40/OFD1/SMARCC2/ARID1A/CUX1/KIAA1109
GOBP_CELLULAR_MONOVALENT_INORGANIC_CATION_HOMEOSTASIS	GOBP_CELLULAR_MONOVALENT_INORGANIC_CATION_HOMEOSTASIS	GOBP_CELLULAR_MONOVALENT_INORGANIC_CATION_HOMEOSTASIS	9	0.497061	1.38149	0.128968	0.930077	0.919545	72	tags=22%, list=5%, signal=21%	ATP5F1B/CA2
HP_ABNORMAL_MUSCLE_FIBER_MORPHOLOGY	HP_ABNORMAL_MUSCLE_FIBER_MORPHOLOGY	HP_ABNORMAL_MUSCLE_FIBER_MORPHOLOGY	41	0.332993	1.3814	0.121076	0.930077	0.919545	163	tags=27%, list=11%, signal=25%	MT-ND3/MT-ATP6/MT-ATP8/MT-CYB/MT-CO3/HNRNPA2B1/MT-ND1/MT-CO2/MT-ND6/TPM3/DYNC1H1
GOBP_NEGATIVE_REGULATION_OF_CELL_CYCLE_CHECKPOINT	GOBP_NEGATIVE_REGULATION_OF_CELL_CYCLE_CHECKPOINT	GOBP_NEGATIVE_REGULATION_OF_CELL_CYCLE_CHECKPOINT	2	0.843709	1.38109	0.0831683	0.876026	0.866106	238	tags=100%, list=16%, signal=84%	PPP1R10/DDX39B
GOBP_NEGATIVE_REGULATION_OF_DNA_DAMAGE_CHECKPOINT	GOBP_NEGATIVE_REGULATION_OF_DNA_DAMAGE_CHECKPOINT	GOBP_NEGATIVE_REGULATION_OF_DNA_DAMAGE_CHECKPOINT	2	0.843709	1.38109	0.0831683	0.876026	0.866106	238	tags=100%, list=16%, signal=84%	PPP1R10/DDX39B
GOBP_REGULATION_OF_DNA_DAMAGE_CHECKPOINT	GOBP_REGULATION_OF_DNA_DAMAGE_CHECKPOINT	GOBP_REGULATION_OF_DNA_DAMAGE_CHECKPOINT	2	0.843709	1.38109	0.0831683	0.876026	0.866106	238	tags=100%, list=16%, signal=84%	PPP1R10/DDX39B
GOBP_REGULATION_OF_PROTEASOMAL_PROTEIN_CATABOLIC_PROCESS	GOBP_REGULATION_OF_PROTEASOMAL_PROTEIN_CATABOLIC_PROCESS	GOBP_REGULATION_OF_PROTEASOMAL_PROTEIN_CATABOLIC_PROCESS	22	0.385003	1.38095	0.12043	0.930077	0.919545	40	tags=14%, list=3%, signal=13%	RACK1/ELOB/NOP53
GOCC_CYTOPLASMIC_DYNEIN_COMPLEX	GOCC_CYTOPLASMIC_DYNEIN_COMPLEX	GOCC_CYTOPLASMIC_DYNEIN_COMPLEX	5	0.620438	1.38081	0.128834	0.930077	0.919545	577	tags=100%, list=38%, signal=62%	DYNC1H1/DYNLT1/DYNC1LI2/TPR/DYNC1I2
GOCC_DYNEIN_COMPLEX	GOCC_DYNEIN_COMPLEX	GOCC_DYNEIN_COMPLEX	5	0.620438	1.38081	0.128834	0.930077	0.919545	577	tags=100%, list=38%, signal=62%	DYNC1H1/DYNLT1/DYNC1LI2/TPR/DYNC1I2
GOBP_REGULATION_OF_AUTOPHAGY_OF_MITOCHONDRION_IN_RESPONSE_TO_MITOCHONDRIAL_DEPOLARIZATION	GOBP_REGULATION_OF_AUTOPHAGY_OF_MITOCHONDRION_IN_RESPONSE_TO_MITOCHONDRIAL_DEPOLARIZATION	GOBP_REGULATION_OF_AUTOPHAGY_OF_MITOCHONDRION_IN_RESPONSE_TO_MITOCHONDRIAL_DEPOLARIZATION	5	0.620192	1.38026	0.128834	0.930077	0.919545	193	tags=40%, list=13%, signal=35%	ATP5IF1/VPS13C
HP_HIGHLY_ARCHED_EYEBROW	HP_HIGHLY_ARCHED_EYEBROW	HP_HIGHLY_ARCHED_EYEBROW	28	0.366653	1.38013	0.127517	0.930077	0.919545	725	tags=82%, list=48%, signal=44%	UGP2/MESD/AHI1/ACTG1/ANKRD11/ZEB2/CSNK2A1/NIPBL/BPTF/SMARCA2/STAG2/SPEN/CCDC32/FAR1/TRIP12/KMT2E/RAD21/ASXL2/SMC3/COX7B/OFD1/SMC1A/RPS6KA3
GOBP_REGULATION_OF_PEPTIDE_TRANSPORT	GOBP_REGULATION_OF_PEPTIDE_TRANSPORT	GOBP_REGULATION_OF_PEPTIDE_TRANSPORT	14	0.441444	1.3799	0.135354	0.930077	0.919545	90	tags=29%, list=6%, signal=27%	SOX4/CA2/SELENOT/FAM3D
GOBP_POSITIVE_REGULATION_OF_MONOCYTE_CHEMOTACTIC_PROTEIN_1_PRODUCTION	GOBP_POSITIVE_REGULATION_OF_MONOCYTE_CHEMOTACTIC_PROTEIN_1_PRODUCTION	GOBP_POSITIVE_REGULATION_OF_MONOCYTE_CHEMOTACTIC_PROTEIN_1_PRODUCTION	2	0.842128	1.3785	0.0851485	0.876026	0.866106	8	tags=50%, list=1%, signal=50%	SELENOK
HP_INFANTILE_SPASMS	HP_INFANTILE_SPASMS	HP_INFANTILE_SPASMS	15	0.427742	1.37846	0.131737	0.930077	0.919545	122	tags=27%, list=8%, signal=25%	MT-ND3/MT-ATP6/MT-ND1/MT-ND6
GOBP_REGULATION_OF_CELLULAR_COMPONENT_BIOGENESIS	GOBP_REGULATION_OF_CELLULAR_COMPONENT_BIOGENESIS	GOBP_REGULATION_OF_CELLULAR_COMPONENT_BIOGENESIS	108	0.265797	1.3784	0.0716437	0.859775	0.850039	317	tags=30%, list=21%, signal=25%	PLCG2/RACK1/NOP53/LGALS3/AKAP9/THBS1/STMP1/HNRNPU/DYNC1H1/MPHOSPH8/NBDY/RIOK3/ARPC5/CDH17/WASHC1/RAP1B/MACF1/XRCC5/ACTG1/NUMA1/SYNE2/VIL1/VEGFA/VPS4B/LCP1/FBLIM1/EPS8/SPTAN1/ARPC3/ACTR3/EVL/ACTR2
GOBP_KIDNEY_EPITHELIUM_DEVELOPMENT	GOBP_KIDNEY_EPITHELIUM_DEVELOPMENT	GOBP_KIDNEY_EPITHELIUM_DEVELOPMENT	10	0.480986	1.37772	0.147773	0.930077	0.919545	395	tags=60%, list=26%, signal=45%	CD24/IQGAP1/AHI1/VEGFA/EPCAM/HES1
GOBP_MIRNA_METABOLIC_PROCESS	GOBP_MIRNA_METABOLIC_PROCESS	GOBP_MIRNA_METABOLIC_PROCESS	5	0.618919	1.37743	0.132924	0.930077	0.919545	188	tags=60%, list=12%, signal=53%	DDX17/TUT7/TUT4
HP_FETAL_DISTRESS	HP_FETAL_DISTRESS	HP_FETAL_DISTRESS	10	0.480817	1.37724	0.147773	0.930077	0.919545	643	tags=90%, list=43%, signal=52%	MT-ND3/MT-ND1/SON/NDUFA1/SPEN/NDUFB3/NDUFV2/NDUFS6/NDUFS2
GOBP_NEGATIVE_REGULATION_OF_INTERLEUKIN_1_BETA_PRODUCTION	GOBP_NEGATIVE_REGULATION_OF_INTERLEUKIN_1_BETA_PRODUCTION	GOBP_NEGATIVE_REGULATION_OF_INTERLEUKIN_1_BETA_PRODUCTION	2	0.84106	1.37675	0.0851485	0.876026	0.866106	242	tags=100%, list=16%, signal=84%	TNFAIP3/SERPINB1
GOCC_IMMUNOLOGICAL_SYNAPSE	GOCC_IMMUNOLOGICAL_SYNAPSE	GOCC_IMMUNOLOGICAL_SYNAPSE	9	0.495145	1.37616	0.130952	0.930077	0.919545	257	tags=44%, list=17%, signal=37%	LGALS3/GZMA/MYH9/CD81
GOMF_OXIDOREDUCTASE_ACTIVITY_ACTING_ON_DIPHENOLS_AND_RELATED_SUBSTANCES_AS_DONORS	GOMF_OXIDOREDUCTASE_ACTIVITY_ACTING_ON_DIPHENOLS_AND_RELATED_SUBSTANCES_AS_DONORS	GOMF_OXIDOREDUCTASE_ACTIVITY_ACTING_ON_DIPHENOLS_AND_RELATED_SUBSTANCES_AS_DONORS	4	0.661856	1.37593	0.132924	0.930077	0.919545	138	tags=50%, list=9%, signal=46%	MT-CYB/UQCR10
GOMF_UBIQUINOL_CYTOCHROME_C_REDUCTASE_ACTIVITY	GOMF_UBIQUINOL_CYTOCHROME_C_REDUCTASE_ACTIVITY	GOMF_UBIQUINOL_CYTOCHROME_C_REDUCTASE_ACTIVITY	4	0.661856	1.37593	0.132924	0.930077	0.919545	138	tags=50%, list=9%, signal=46%	MT-CYB/UQCR10
GOMF_PHOSPHATASE_BINDING	GOMF_PHOSPHATASE_BINDING	GOMF_PHOSPHATASE_BINDING	25	0.376011	1.37587	0.124726	0.930077	0.919545	171	tags=20%, list=11%, signal=18%	RACK1/LGALS3/PPP1R10/IQGAP1/CTSC
GOBP_LIPOPROTEIN_LOCALIZATION	GOBP_LIPOPROTEIN_LOCALIZATION	GOBP_LIPOPROTEIN_LOCALIZATION	3	0.726972	1.37553	0.118	0.930077	0.919545	415	tags=100%, list=27%, signal=73%	VMP1/LRP1/MIA3
GOBP_REGULATION_OF_VESICLE_MEDIATED_TRANSPORT	GOBP_REGULATION_OF_VESICLE_MEDIATED_TRANSPORT	GOBP_REGULATION_OF_VESICLE_MEDIATED_TRANSPORT	49	0.315118	1.3752	0.0995475	0.909168	0.898873	3	tags=4%, list=0%, signal=4%	PLCG2/RACK1
HP_SPINA_BIFIDA	HP_SPINA_BIFIDA	HP_SPINA_BIFIDA	14	0.439792	1.37474	0.137374	0.930077	0.919545	159	tags=36%, list=11%, signal=32%	CLDN4/BUD23/ARID1B/UFD1/KANSL1
GOMF_ACTIN_FILAMENT_BINDING	GOMF_ACTIN_FILAMENT_BINDING	GOMF_ACTIN_FILAMENT_BINDING	32	0.350596	1.37184	0.111597	0.926711	0.916218	322	tags=50%, list=21%, signal=40%	ACTN4/IQGAP1/TPM3/MYH9/ARPC5/MACF1/SYNE2/VIL1/LIMA1/LCP1/SPTAN1/ARPC3/FLNB/ACTR3/ACTR2/UTRN
GOBP_ONE_CARBON_METABOLIC_PROCESS	GOBP_ONE_CARBON_METABOLIC_PROCESS	GOBP_ONE_CARBON_METABOLIC_PROCESS	2	0.837748	1.37133	0.0910891	0.880834	0.87086	247	tags=100%, list=16%, signal=84%	CA2/MAT2A
GOMF_CARBOXYLIC_ESTER_HYDROLASE_ACTIVITY	GOMF_CARBOXYLIC_ESTER_HYDROLASE_ACTIVITY	GOMF_CARBOXYLIC_ESTER_HYDROLASE_ACTIVITY	5	0.616122	1.3712	0.139059	0.930077	0.919545	427	tags=80%, list=28%, signal=58%	CA2/CES2/PRDX6/ABHD5
GOMF_HYDROLASE_ACTIVITY_HYDROLYZING_O_GLYCOSYL_COMPOUNDS	GOMF_HYDROLASE_ACTIVITY_HYDROLYZING_O_GLYCOSYL_COMPOUNDS	GOMF_HYDROLASE_ACTIVITY_HYDROLYZING_O_GLYCOSYL_COMPOUNDS	5	0.61588	1.37066	0.139059	0.930077	0.919545	105	tags=40%, list=7%, signal=37%	CEMIP2/OGA
GOBP_INFLAMMATORY_CELL_APOPTOTIC_PROCESS	GOBP_INFLAMMATORY_CELL_APOPTOTIC_PROCESS	GOBP_INFLAMMATORY_CELL_APOPTOTIC_PROCESS	2	0.837086	1.37025	0.0910891	0.880834	0.87086	248	tags=100%, list=16%, signal=84%	SELENOS/IRF3
GOBP_MACROPHAGE_APOPTOTIC_PROCESS	GOBP_MACROPHAGE_APOPTOTIC_PROCESS	GOBP_MACROPHAGE_APOPTOTIC_PROCESS	2	0.837086	1.37025	0.0910891	0.880834	0.87086	248	tags=100%, list=16%, signal=84%	SELENOS/IRF3
HP_RENAL_HYPOPLASIA	HP_RENAL_HYPOPLASIA	HP_RENAL_HYPOPLASIA	13	0.442027	1.36995	0.137725	0.930077	0.919545	570	tags=69%, list=38%, signal=44%	CLDN4/BUD23/ARID1B/UFD1/NIPBL/PPP1R15B/ATRX/COX14/RAD21
GOBP_POLYSACCHARIDE_BIOSYNTHETIC_PROCESS	GOBP_POLYSACCHARIDE_BIOSYNTHETIC_PROCESS	GOBP_POLYSACCHARIDE_BIOSYNTHETIC_PROCESS	6	0.572588	1.3696	0.145749	0.930077	0.919545	331	tags=67%, list=22%, signal=52%	SELENOS/UGP2/CLTC/PTGES3
HP_INTESTINAL_PSEUDO_OBSTRUCTION	HP_INTESTINAL_PSEUDO_OBSTRUCTION	HP_INTESTINAL_PSEUDO_OBSTRUCTION	10	0.47815	1.3696	0.149798	0.930077	0.919545	122	tags=40%, list=8%, signal=37%	MT-CO3/MT-ND1/MT-CO2/MT-ND6
GOBP_REGULATION_OF_DEFENSE_RESPONSE_TO_VIRUS_BY_HOST	GOBP_REGULATION_OF_DEFENSE_RESPONSE_TO_VIRUS_BY_HOST	GOBP_REGULATION_OF_DEFENSE_RESPONSE_TO_VIRUS_BY_HOST	7	0.543624	1.36929	0.142285	0.930077	0.919545	137	tags=29%, list=9%, signal=26%	SELENOK/TNFAIP3
HP_ABNORMAL_PERIPHERAL_MYELINATION	HP_ABNORMAL_PERIPHERAL_MYELINATION	HP_ABNORMAL_PERIPHERAL_MYELINATION	18	0.400368	1.3687	0.138277	0.930077	0.919545	122	tags=22%, list=8%, signal=21%	MT-ND3/MT-ATP6/MT-ND1/MT-ND6
HP_LACRIMATION_ABNORMALITY	HP_LACRIMATION_ABNORMALITY	HP_LACRIMATION_ABNORMALITY	7	0.543369	1.36865	0.142285	0.930077	0.919545	338	tags=57%, list=22%, signal=45%	CLDN4/BUD23/DST/LRP1
GOBP_ENDOCRINE_HORMONE_SECRETION	GOBP_ENDOCRINE_HORMONE_SECRETION	GOBP_ENDOCRINE_HORMONE_SECRETION	5	0.614792	1.36824	0.139059	0.930077	0.919545	419	tags=80%, list=28%, signal=58%	SELENOM/TMF1/RAB11FIP1/RAB8B
GOBP_GLUCOSE_METABOLIC_PROCESS	GOBP_GLUCOSE_METABOLIC_PROCESS	GOBP_GLUCOSE_METABOLIC_PROCESS	14	0.437696	1.36818	0.137374	0.930077	0.919545	86	tags=21%, list=6%, signal=20%	TFF3/PCK1/SELENOS
GOBP_PIGMENT_BIOSYNTHETIC_PROCESS	GOBP_PIGMENT_BIOSYNTHETIC_PROCESS	GOBP_PIGMENT_BIOSYNTHETIC_PROCESS	4	0.65796	1.36783	0.139059	0.930077	0.919545	14	tags=25%, list=1%, signal=25%	ATP5IF1
HP_VERTEBRAL_FUSION	HP_VERTEBRAL_FUSION	HP_VERTEBRAL_FUSION	5	0.614444	1.36747	0.139059	0.930077	0.919545	308	tags=80%, list=20%, signal=64%	KANSL1/FN1/ANKRD11/FLNB
GOCC_MICROBODY_LUMEN	GOCC_MICROBODY_LUMEN	GOCC_MICROBODY_LUMEN	5	0.614209	1.36694	0.139059	0.930077	0.919545	19	tags=20%, list=1%, signal=20%	FABP1
GOBP_CELL_CELL_SIGNALING	GOBP_CELL_CELL_SIGNALING	GOBP_CELL_CELL_SIGNALING	102	0.268891	1.36681	0.0637255	0.846784	0.837196	284	tags=25%, list=19%, signal=22%	PLCG2/RACK1/SOX4/SELENOM/CA2/SELENOT/FAM3D/CD24/RNF213/AKAP9/RNF19A/TNFAIP3/CTNND1/SLC44A4/MESD/TLE4/RAP1B/MACF1/FAT1/TMF1/VAMP8/SNX6/ZEB2/CSNK2A1/STK4/NR4A1
GOBP_REGULATION_OF_CELL_CYCLE_PHASE_TRANSITION	GOBP_REGULATION_OF_CELL_CYCLE_PHASE_TRANSITION	GOBP_REGULATION_OF_CELL_CYCLE_PHASE_TRANSITION	47	0.313608	1.36671	0.113839	0.930077	0.919545	40	tags=6%, list=3%, signal=6%	PLCG2/TCIM/NOP53
GOMF_HYDROLASE_ACTIVITY_ACTING_ON_ESTER_BONDS	GOMF_HYDROLASE_ACTIVITY_ACTING_ON_ESTER_BONDS	GOMF_HYDROLASE_ACTIVITY_ACTING_ON_ESTER_BONDS	39	0.328904	1.36651	0.129386	0.930077	0.919545	72	tags=8%, list=5%, signal=8%	PLCG2/TRIR/CA2
GOBP_DIVALENT_INORGANIC_CATION_HOMEOSTASIS	GOBP_DIVALENT_INORGANIC_CATION_HOMEOSTASIS	GOBP_DIVALENT_INORGANIC_CATION_HOMEOSTASIS	37	0.334159	1.3665	0.122222	0.930077	0.919545	147	tags=16%, list=10%, signal=15%	PLCG2/SELENOK/SELENOT/CD24/S100A14/PTPRC
GOBP_RESPIRATORY_BURST_INVOLVED_IN_DEFENSE_RESPONSE	GOBP_RESPIRATORY_BURST_INVOLVED_IN_DEFENSE_RESPONSE	GOBP_RESPIRATORY_BURST_INVOLVED_IN_DEFENSE_RESPONSE	2	0.834626	1.36622	0.0950495	0.894196	0.884071	8	tags=50%, list=1%, signal=50%	SELENOK
HP_ABSENT_HAND	HP_ABSENT_HAND	HP_ABSENT_HAND	2	0.834503	1.36602	0.0950495	0.894196	0.884071	33	tags=50%, list=2%, signal=49%	SEM1
GOBP_CELLULAR_ION_HOMEOSTASIS	GOBP_CELLULAR_ION_HOMEOSTASIS	GOBP_CELLULAR_ION_HOMEOSTASIS	51	0.307905	1.3658	0.110599	0.926711	0.916218	102	tags=12%, list=7%, signal=11%	PLCG2/SELENOK/ATP5F1B/CA2/SELENOT/CD24
GOCC_HIPPOCAMPAL_MOSSY_FIBER_TO_CA3_SYNAPSE	GOCC_HIPPOCAMPAL_MOSSY_FIBER_TO_CA3_SYNAPSE	GOCC_HIPPOCAMPAL_MOSSY_FIBER_TO_CA3_SYNAPSE	3	0.721793	1.36573	0.126	0.930077	0.919545	143	tags=67%, list=9%, signal=60%	RNF19A/CTNND1
HP_ABNORMALITY_OF_NEUTROPHIL_MORPHOLOGY	HP_ABNORMALITY_OF_NEUTROPHIL_MORPHOLOGY	HP_ABNORMALITY_OF_NEUTROPHIL_MORPHOLOGY	2	0.833775	1.36483	0.0950495	0.894196	0.884071	253	tags=100%, list=17%, signal=83%	MYH9/SF3B1
HP_GRANULOCYTOPENIA	HP_GRANULOCYTOPENIA	HP_GRANULOCYTOPENIA	2	0.833775	1.36483	0.0950495	0.894196	0.884071	253	tags=100%, list=17%, signal=83%	RPS28/SF3B1
HP_ABNORMALITY_OF_LOWER_LIP	HP_ABNORMALITY_OF_LOWER_LIP	HP_ABNORMALITY_OF_LOWER_LIP	28	0.362316	1.3638	0.131991	0.930077	0.919545	430	tags=46%, list=28%, signal=34%	SOX4/CLDN4/BUD23/ARID1B/KANSL1/ZBTB20/ZEB2/KMT2C/SMARCA2/PSMB8/ABHD5/CHD2/ATRX
GOBP_HORMONE_TRANSPORT	GOBP_HORMONE_TRANSPORT	GOBP_HORMONE_TRANSPORT	23	0.380006	1.36323	0.137555	0.930077	0.919545	425	tags=52%, list=28%, signal=38%	SOX4/SELENOM/SELENOT/FAM3D/TMF1/VAMP8/SNX6/RAB11FIP1/SRI/TCF7L2/RAB8B/GLUL
GOBP_REACTIVE_OXYGEN_SPECIES_METABOLIC_PROCESS	GOBP_REACTIVE_OXYGEN_SPECIES_METABOLIC_PROCESS	GOBP_REACTIVE_OXYGEN_SPECIES_METABOLIC_PROCESS	25	0.372361	1.36252	0.140044	0.930077	0.919545	115	tags=16%, list=8%, signal=15%	PLCG2/ATP5IF1/MT-CO2/THBS1
GOBP_CARBOHYDRATE_BIOSYNTHETIC_PROCESS	GOBP_CARBOHYDRATE_BIOSYNTHETIC_PROCESS	GOBP_CARBOHYDRATE_BIOSYNTHETIC_PROCESS	11	0.458909	1.36236	0.138614	0.930077	0.919545	422	tags=55%, list=28%, signal=40%	PCK1/SELENOS/UGP2/CLTC/PTGES3/OGT
HP_ABNORMAL_METABOLIC_BRAIN_IMAGING_BY_MRS	HP_ABNORMAL_METABOLIC_BRAIN_IMAGING_BY_MRS	HP_ABNORMAL_METABOLIC_BRAIN_IMAGING_BY_MRS	14	0.435467	1.36122	0.139394	0.930077	0.919545	643	tags=79%, list=43%, signal=46%	MT-CO3/MT-ND1/MT-CO2/MT-ND6/SQOR/MT-CO1/MT-ND5/MT-ND4/DNM1L/SUCLG1/NDUFS2
GOBP_RESPONSE_TO_PROGESTERONE	GOBP_RESPONSE_TO_PROGESTERONE	GOBP_RESPONSE_TO_PROGESTERONE	8	0.511884	1.36096	0.151697	0.930077	0.919545	115	tags=38%, list=8%, signal=35%	TXNIP/CLDN4/THBS1
HP_GAIT_IMBALANCE	HP_GAIT_IMBALANCE	HP_GAIT_IMBALANCE	12	0.450707	1.36079	0.138833	0.930077	0.919545	478	tags=58%, list=32%, signal=40%	ATP5F1D/CLDN4/BUD23/VPS13C/SETX/SPEN/CHD4
GOBP_POSITIVE_REGULATION_OF_MACROPHAGE_ACTIVATION	GOBP_POSITIVE_REGULATION_OF_MACROPHAGE_ACTIVATION	GOBP_POSITIVE_REGULATION_OF_MACROPHAGE_ACTIVATION	5	0.611425	1.36075	0.147239	0.930077	0.919545	171	tags=60%, list=11%, signal=53%	THBS1/JUND/CTSC
GOBP_REGULATION_OF_CATION_TRANSMEMBRANE_TRANSPORT	GOBP_REGULATION_OF_CATION_TRANSMEMBRANE_TRANSPORT	GOBP_REGULATION_OF_CATION_TRANSMEMBRANE_TRANSPORT	34	0.339097	1.36059	0.129103	0.930077	0.919545	140	tags=15%, list=9%, signal=14%	PLCG2/AHNAK/AKAP9/VMP1/ACTN4
GOBP_POSITIVE_REGULATION_OF_RECEPTOR_CLUSTERING	GOBP_POSITIVE_REGULATION_OF_RECEPTOR_CLUSTERING	GOBP_POSITIVE_REGULATION_OF_RECEPTOR_CLUSTERING	2	0.831126	1.36049	0.0950495	0.894196	0.884071	257	tags=100%, list=17%, signal=83%	MESD/CD81
HP_APLASIA_HYPOPLASIA_OF_THE_EARLOBES	HP_APLASIA_HYPOPLASIA_OF_THE_EARLOBES	HP_APLASIA_HYPOPLASIA_OF_THE_EARLOBES	3	0.719019	1.36048	0.132	0.930077	0.919545	427	tags=100%, list=28%, signal=72%	UFD1/FN1/ABHD5
HP_SMALL_EARLOBE	HP_SMALL_EARLOBE	HP_SMALL_EARLOBE	3	0.719019	1.36048	0.132	0.930077	0.919545	427	tags=100%, list=28%, signal=72%	UFD1/FN1/ABHD5
HP_ABNORMALITY_OF_GLOBE_SIZE	HP_ABNORMALITY_OF_GLOBE_SIZE	HP_ABNORMALITY_OF_GLOBE_SIZE	11	0.458237	1.36037	0.138614	0.930077	0.919545	630	tags=82%, list=42%, signal=48%	MT-CYB/UFD1/ACTG1/ZEB2/SMARCA2/CHD2/BUB3/COX14/COX7B
HP_ABNORMALITY_OF_REFRACTION	HP_ABNORMALITY_OF_REFRACTION	HP_ABNORMALITY_OF_REFRACTION	57	0.298983	1.35996	0.118451	0.930077	0.919545	817	tags=79%, list=54%, signal=38%	SOX4/CLDN4/BUD23/ARID1B/SON/KANSL1/YME1L1/FN1/ANKRD11/SF3B1/ZEB2/PPP1R12A/KMT2C/TMEM63A/NIPBL/PIK3R1/BPTF/SPEN/CCDC32/OGT/ATRX/MAF/CHD4/HADHA/TRIP12/NSD1/KMT2E/RAD21/OPTN/SMC3/COX7B/HERC1/SMARCC2/ARID1A/SMC1A/KIAA1109/HERC2/LUZP1/PHIP/ARCN1/BRAF/TRAPPC4/HUWE1/SETD2/ZNF148
GOBP_REGULATION_OF_ENDOCYTOSIS	GOBP_REGULATION_OF_ENDOCYTOSIS	GOBP_REGULATION_OF_ENDOCYTOSIS	23	0.379005	1.35963	0.137555	0.930077	0.919545	68	tags=9%, list=4%, signal=8%	PLCG2/LGALS3
HP_ABNORMAL_FINGERNAIL_MORPHOLOGY	HP_ABNORMAL_FINGERNAIL_MORPHOLOGY	HP_ABNORMAL_FINGERNAIL_MORPHOLOGY	22	0.378931	1.35917	0.131183	0.930077	0.919545	253	tags=32%, list=17%, signal=27%	SOX4/CLDN4/BUD23/ARID1B/CTSC/ZBTB20/SF3B1
HP_ABNORMALITY_OF_RETINAL_PIGMENTATION	HP_ABNORMALITY_OF_RETINAL_PIGMENTATION	HP_ABNORMALITY_OF_RETINAL_PIGMENTATION	34	0.338622	1.35869	0.131291	0.930077	0.919545	168	tags=24%, list=11%, signal=21%	MT-ND3/MT-ATP6/MT-ATP8/MT-CO3/MT-ND1/MT-CO2/MT-ND6/AHI1
GOBP_POSITIVE_REGULATION_OF_DEFENSE_RESPONSE_TO_VIRUS_BY_HOST	GOBP_POSITIVE_REGULATION_OF_DEFENSE_RESPONSE_TO_VIRUS_BY_HOST	GOBP_POSITIVE_REGULATION_OF_DEFENSE_RESPONSE_TO_VIRUS_BY_HOST	6	0.5676	1.35767	0.147773	0.930077	0.919545	8	tags=17%, list=1%, signal=17%	SELENOK
GOBP_REGULATION_OF_CELLULAR_CARBOHYDRATE_METABOLIC_PROCESS	GOBP_REGULATION_OF_CELLULAR_CARBOHYDRATE_METABOLIC_PROCESS	GOBP_REGULATION_OF_CELLULAR_CARBOHYDRATE_METABOLIC_PROCESS	7	0.539008	1.35767	0.144289	0.930077	0.919545	86	tags=29%, list=6%, signal=27%	TFF3/SELENOS
GOBP_REGULATION_OF_GLUCOSE_METABOLIC_PROCESS	GOBP_REGULATION_OF_GLUCOSE_METABOLIC_PROCESS	GOBP_REGULATION_OF_GLUCOSE_METABOLIC_PROCESS	7	0.539008	1.35767	0.144289	0.930077	0.919545	86	tags=29%, list=6%, signal=27%	TFF3/SELENOS
GOMF_CADHERIN_BINDING_INVOLVED_IN_CELL_CELL_ADHESION	GOMF_CADHERIN_BINDING_INVOLVED_IN_CELL_CELL_ADHESION	GOMF_CADHERIN_BINDING_INVOLVED_IN_CELL_CELL_ADHESION	5	0.609992	1.35756	0.147239	0.930077	0.919545	383	tags=80%, list=25%, signal=60%	KRT18/EPCAM/S100A11/TMOD3
GOCC_SITE_OF_DNA_DAMAGE	GOCC_SITE_OF_DNA_DAMAGE	GOCC_SITE_OF_DNA_DAMAGE	14	0.434194	1.35724	0.139394	0.930077	0.919545	567	tags=79%, list=38%, signal=50%	PAXX/ARPC5/XRCC5/NABP1/ARPC3/ACTR3/ACTR2/ELOA/SMC5/SAMHD1/RIF1
GOMF_HISTONE_LYSINE_N_METHYLTRANSFERASE_ACTIVITY	GOMF_HISTONE_LYSINE_N_METHYLTRANSFERASE_ACTIVITY	GOMF_HISTONE_LYSINE_N_METHYLTRANSFERASE_ACTIVITY	7	0.538718	1.35694	0.144289	0.930077	0.919545	566	tags=86%, list=37%, signal=54%	NSD3/KMT2C/KMT2A/ASH1L/NSD1/KMT2E
HP_EPILEPTIC_SPASM	HP_EPILEPTIC_SPASM	HP_EPILEPTIC_SPASM	24	0.372003	1.3569	0.131183	0.930077	0.919545	731	tags=88%, list=48%, signal=46%	MT-ND3/MT-ATP6/MT-ND1/MT-ND6/DYNC1H1/CLTC/SPTAN1/SMARCA2/MT-ND5/SPTBN1/WASHC4/ASH1L/MT-ND4/RSRC1/DOCK8/PDHA1/TSC2/CDC40/SMC1A/CUX1/UGDH
GOBP_PROTEIN_ACYLATION	GOBP_PROTEIN_ACYLATION	GOBP_PROTEIN_ACYLATION	18	0.396892	1.35682	0.144289	0.930077	0.919545	544	tags=61%, list=36%, signal=40%	SELENOK/SOX4/KANSL1/BLOC1S1/OGT/GLUL/GTF2B/KMT2A/SMC5/PER1/DDX3X
HP_SHOCK	HP_SHOCK	HP_SHOCK	3	0.717031	1.35672	0.138	0.930077	0.919545	430	tags=100%, list=28%, signal=72%	DSP/JUP/ATRX
GOBP_REGULATION_OF_MEMBRANE_DEPOLARIZATION	GOBP_REGULATION_OF_MEMBRANE_DEPOLARIZATION	GOBP_REGULATION_OF_MEMBRANE_DEPOLARIZATION	6	0.567128	1.35654	0.147773	0.930077	0.919545	3	tags=17%, list=0%, signal=17%	RACK1
HP_VASCULAR_SKIN_ABNORMALITY	HP_VASCULAR_SKIN_ABNORMALITY	HP_VASCULAR_SKIN_ABNORMALITY	80	0.284439	1.35625	0.0880196	0.876026	0.866106	164	tags=18%, list=11%, signal=16%	PLCG2/FYB1/MT-ATP6/MT-ND4L/MT-CYB/DSP/MT-CO3/RNF213/MT-ND1/MT-CO2/MT-ND6/ARID1B/UFD1/MYH9
GOMF_DYNEIN_INTERMEDIATE_CHAIN_BINDING	GOMF_DYNEIN_INTERMEDIATE_CHAIN_BINDING	GOMF_DYNEIN_INTERMEDIATE_CHAIN_BINDING	2	0.828477	1.35615	0.0990099	0.908414	0.898128	261	tags=100%, list=17%, signal=83%	DYNC1H1/DYNLT1
HP_MULTIPLE_RENAL_CYSTS	HP_MULTIPLE_RENAL_CYSTS	HP_MULTIPLE_RENAL_CYSTS	8	0.50986	1.35558	0.157685	0.930297	0.919762	308	tags=50%, list=20%, signal=40%	CLDN4/BUD23/UFD1/FLNB
GOBP_POSITIVE_REGULATION_OF_T_CELL_MIGRATION	GOBP_POSITIVE_REGULATION_OF_T_CELL_MIGRATION	GOBP_POSITIVE_REGULATION_OF_T_CELL_MIGRATION	4	0.651318	1.35403	0.147239	0.930077	0.919545	8	tags=25%, list=1%, signal=25%	SELENOK
HP_HEPATOBLASTOMA	HP_HEPATOBLASTOMA	HP_HEPATOBLASTOMA	6	0.566057	1.35398	0.147773	0.930077	0.919545	128	tags=33%, list=8%, signal=31%	SOX4/ARID1B
HP_ABNORMAL_RENAL_INSTERSTITIAL_MORPHOLOGY	HP_ABNORMAL_RENAL_INSTERSTITIAL_MORPHOLOGY	HP_ABNORMAL_RENAL_INSTERSTITIAL_MORPHOLOGY	5	0.60812	1.35339	0.147239	0.930077	0.919545	104	tags=40%, list=7%, signal=37%	CLDN4/BUD23
HP_BOWEL_DIVERTICULOSIS	HP_BOWEL_DIVERTICULOSIS	HP_BOWEL_DIVERTICULOSIS	5	0.60812	1.35339	0.147239	0.930077	0.919545	104	tags=40%, list=7%, signal=37%	CLDN4/BUD23
HP_ELFIN_FACIES	HP_ELFIN_FACIES	HP_ELFIN_FACIES	5	0.60812	1.35339	0.147239	0.930077	0.919545	104	tags=40%, list=7%, signal=37%	CLDN4/BUD23
HP_FLAT_CORNEA	HP_FLAT_CORNEA	HP_FLAT_CORNEA	5	0.60812	1.35339	0.147239	0.930077	0.919545	104	tags=40%, list=7%, signal=37%	CLDN4/BUD23
HP_HYPERACUSIS	HP_HYPERACUSIS	HP_HYPERACUSIS	5	0.60812	1.35339	0.147239	0.930077	0.919545	104	tags=40%, list=7%, signal=37%	CLDN4/BUD23
HP_NEPHROCALCINOSIS	HP_NEPHROCALCINOSIS	HP_NEPHROCALCINOSIS	5	0.60812	1.35339	0.147239	0.930077	0.919545	104	tags=40%, list=7%, signal=37%	CLDN4/BUD23
HP_NYSTAGMUS_INDUCED_HEAD_NODDING	HP_NYSTAGMUS_INDUCED_HEAD_NODDING	HP_NYSTAGMUS_INDUCED_HEAD_NODDING	5	0.60812	1.35339	0.147239	0.930077	0.919545	104	tags=40%, list=7%, signal=37%	CLDN4/BUD23
HP_PHONOPHOBIA	HP_PHONOPHOBIA	HP_PHONOPHOBIA	5	0.60812	1.35339	0.147239	0.930077	0.919545	104	tags=40%, list=7%, signal=37%	CLDN4/BUD23
HP_SOUND_SENSITIVITY	HP_SOUND_SENSITIVITY	HP_SOUND_SENSITIVITY	5	0.60812	1.35339	0.147239	0.930077	0.919545	104	tags=40%, list=7%, signal=37%	CLDN4/BUD23
GOBP_CELLULAR_RESPONSE_TO_CAMP	GOBP_CELLULAR_RESPONSE_TO_CAMP	GOBP_CELLULAR_RESPONSE_TO_CAMP	7	0.537151	1.35299	0.146293	0.930077	0.919545	314	tags=57%, list=21%, signal=45%	PCK1/AKAP9/RAP1B/ZFP36L1
GOCC_MITOTIC_SPINDLE_MICROTUBULE	GOCC_MITOTIC_SPINDLE_MICROTUBULE	GOCC_MITOTIC_SPINDLE_MICROTUBULE	2	0.82649	1.3529	0.10099	0.909552	0.899253	264	tags=100%, list=17%, signal=83%	HNRNPU/CLTC
HP_COGWHEEL_RIGIDITY	HP_COGWHEEL_RIGIDITY	HP_COGWHEEL_RIGIDITY	2	0.826442	1.35282	0.10099	0.909552	0.899253	32	tags=50%, list=2%, signal=49%	MT-ATP6
HP_ABNORMAL_VISUAL_FIELD_TEST	HP_ABNORMAL_VISUAL_FIELD_TEST	HP_ABNORMAL_VISUAL_FIELD_TEST	2	0.826291	1.35258	0.10297	0.918277	0.907879	32	tags=50%, list=2%, signal=49%	MT-ATP6
HP_SMOOTH_PHILTRUM	HP_SMOOTH_PHILTRUM	HP_SMOOTH_PHILTRUM	26	0.365757	1.35209	0.137856	0.930077	0.919545	855	tags=92%, list=57%, signal=41%	SON/HNRNPU/ANKRD11/ZNF292/BPTF/SMARCA2/STAG2/SPTBN1/CCDC32/MAF/FAR1/TRIP12/CD96/KMT2E/RAD21/AP3B1/SMC3/SMC1A/UGDH/CDK10/TRAPPC4/HUWE1/ZNF148/TNRC6B
GOBP_PROGRAMMED_CELL_DEATH	GOBP_PROGRAMMED_CELL_DEATH	GOBP_PROGRAMMED_CELL_DEATH	232	0.235691	1.35189	0.0353447	0.700862	0.692926	171	tags=14%, list=11%, signal=14%	PLCG2/MTRNR2L12/RACK1/MTRNR2L8/SELENOK/ATP5IF1/FABP1/TCIM/SOX4/NOP53/ATP5F1A/KRT18/KRT20/TXNIP/LGALS3/BTG2/SELENOS/CD24/GZMA/THBS1/PPP1R10/SFN/S100A14/SON/TNFAIP3/ACTN4/PTPRC/PKN2/CRIP1/SLC40A1/AHI1/CTSC
HP_ABNORMALLY_OSSIFIED_VERTEBRAE	HP_ABNORMALLY_OSSIFIED_VERTEBRAE	HP_ABNORMALLY_OSSIFIED_VERTEBRAE	3	0.71438	1.3517	0.146	0.930077	0.919545	434	tags=100%, list=29%, signal=71%	SLC26A2/FLNB/TRIP11
HP_ABSENT_OR_MINIMALLY_OSSIFIED_VERTEBRAL_BODIES	HP_ABSENT_OR_MINIMALLY_OSSIFIED_VERTEBRAL_BODIES	HP_ABSENT_OR_MINIMALLY_OSSIFIED_VERTEBRAL_BODIES	3	0.71438	1.3517	0.146	0.930077	0.919545	434	tags=100%, list=29%, signal=71%	SLC26A2/FLNB/TRIP11
HP_CORONAL_CLEFT_VERTEBRAE	HP_CORONAL_CLEFT_VERTEBRAE	HP_CORONAL_CLEFT_VERTEBRAE	3	0.71438	1.3517	0.146	0.930077	0.919545	434	tags=100%, list=29%, signal=71%	SLC26A2/FLNB/TRIP11
HP_DISPROPORTIONATE_SHORT_TRUNK_SHORT_STATURE	HP_DISPROPORTIONATE_SHORT_TRUNK_SHORT_STATURE	HP_DISPROPORTIONATE_SHORT_TRUNK_SHORT_STATURE	3	0.71438	1.3517	0.146	0.930077	0.919545	434	tags=100%, list=29%, signal=71%	FN1/FLNB/TRIP11
GOMF_NOTCH_BINDING	GOMF_NOTCH_BINDING	GOMF_NOTCH_BINDING	3	0.714252	1.35146	0.146	0.930077	0.919545	24	tags=33%, list=2%, signal=33%	TCIM
GOMF_CELL_ADHESION_MOLECULE_BINDING	GOMF_CELL_ADHESION_MOLECULE_BINDING	GOMF_CELL_ADHESION_MOLECULE_BINDING	93	0.270691	1.35116	0.0959233	0.894196	0.884071	469	tags=48%, list=31%, signal=36%	RACK1/CEMIP2/KRT18/AHNAK/DSP/THBS1/SFN/ACTN4/CTNND1/IQGAP1/PKN2/MYH9/CDH17/DST/MACF1/FN1/LIMA1/CD81/GPRC5A/HDLBP/LCP1/CD46/RPL7A/EPCAM/SPTAN1/FLNB/CAST/UTRN/PDXDC1/S100A11/PTPN6/ARHGAP18/TMOD3/PLEC/JUP/PRDX6/SPTBN1/TSPAN8/SERBP1/RPS26/CLIC1/EPS8L2/ITGAL/HMGB1/CLINT1
GOMF_KINASE_INHIBITOR_ACTIVITY	GOMF_KINASE_INHIBITOR_ACTIVITY	GOMF_KINASE_INHIBITOR_ACTIVITY	11	0.455096	1.35104	0.146535	0.930077	0.919545	3	tags=9%, list=0%, signal=9%	RACK1
GOBP_DETOXIFICATION_OF_COPPER_ION	GOBP_DETOXIFICATION_OF_COPPER_ION	GOBP_DETOXIFICATION_OF_COPPER_ION	2	0.825166	1.35073	0.106931	0.926711	0.916218	266	tags=100%, list=18%, signal=83%	MT1G/MT1E
GOBP_STRESS_RESPONSE_TO_METAL_ION	GOBP_STRESS_RESPONSE_TO_METAL_ION	GOBP_STRESS_RESPONSE_TO_METAL_ION	2	0.825166	1.35073	0.106931	0.926711	0.916218	266	tags=100%, list=18%, signal=83%	MT1G/MT1E
GOBP_KIDNEY_MORPHOGENESIS	GOBP_KIDNEY_MORPHOGENESIS	GOBP_KIDNEY_MORPHOGENESIS	6	0.564697	1.35073	0.147773	0.930077	0.919545	231	tags=50%, list=15%, signal=43%	SOX4/AHI1/VEGFA
HP_MYOCLONIC_SPASMS	HP_MYOCLONIC_SPASMS	HP_MYOCLONIC_SPASMS	2	0.824662	1.34991	0.106931	0.926711	0.916218	32	tags=50%, list=2%, signal=49%	MT-ATP6
GOBP_PANCREAS_DEVELOPMENT	GOBP_PANCREAS_DEVELOPMENT	GOBP_PANCREAS_DEVELOPMENT	5	0.60639	1.34954	0.149284	0.930077	0.919545	78	tags=40%, list=5%, signal=38%	SOX4/SELENOT
HP_ARNOLD_CHIARI_TYPE_I_MALFORMATION	HP_ARNOLD_CHIARI_TYPE_I_MALFORMATION	HP_ARNOLD_CHIARI_TYPE_I_MALFORMATION	3	0.713055	1.3492	0.15	0.930077	0.919545	436	tags=100%, list=29%, signal=71%	KANSL1/ZEB2/MAF
HP_FACIAL_HYPERTRICHOSIS	HP_FACIAL_HYPERTRICHOSIS	HP_FACIAL_HYPERTRICHOSIS	28	0.358278	1.3486	0.14094	0.930077	0.919545	439	tags=54%, list=29%, signal=39%	UGP2/ARID1B/HNRNPU/ZBTB20/ANKRD11/CSNK2A1/ZNF292/NIPBL/BPTF/SMARCA2/SPEN/PPP1R15B/SPTBN1/OGT/KMT2A
HP_SEVERE_GLOBAL_DEVELOPMENTAL_DELAY	HP_SEVERE_GLOBAL_DEVELOPMENTAL_DELAY	HP_SEVERE_GLOBAL_DEVELOPMENTAL_DELAY	24	0.369703	1.34851	0.135484	0.930077	0.919545	126	tags=21%, list=8%, signal=19%	MT-ND3/MT-ATP6/MT-ND1/MT-ND6/UGP2
GOBP_SECONDARY_METABOLIC_PROCESS	GOBP_SECONDARY_METABOLIC_PROCESS	GOBP_SECONDARY_METABOLIC_PROCESS	2	0.823179	1.34748	0.108911	0.926711	0.916218	269	tags=100%, list=18%, signal=82%	CYP3A5/ZEB2
HP_RETINAL_COLOBOMA	HP_RETINAL_COLOBOMA	HP_RETINAL_COLOBOMA	2	0.823179	1.34748	0.108911	0.926711	0.916218	269	tags=100%, list=18%, signal=82%	AHI1/ZEB2
GOMF_LIPOPROTEIN_PARTICLE_RECEPTOR_ACTIVITY	GOMF_LIPOPROTEIN_PARTICLE_RECEPTOR_ACTIVITY	GOMF_LIPOPROTEIN_PARTICLE_RECEPTOR_ACTIVITY	3	0.71173	1.34669	0.15	0.930077	0.919545	438	tags=100%, list=29%, signal=71%	LDLR/LRP1/APOBR
HP_ABNORMALITY_OF_THE_OPTIC_NERVE	HP_ABNORMALITY_OF_THE_OPTIC_NERVE	HP_ABNORMALITY_OF_THE_OPTIC_NERVE	86	0.274829	1.34656	0.099537	0.909168	0.898873	336	tags=33%, list=22%, signal=27%	MT-ND3/MT-ATP6/PCK1/MT-ND4L/CA2/MT-CYB/MT-CO3/LDLR/MT-ND1/MT-CO2/MT-ND6/SON/HNRNPU/UFD1/KANSL1/AHI1/YME1L1/ACTG1/ANKRD11/NDUFA1/CLTC/ZEB2/MT-CO1/EPCAM/PTPN22/TMEM63A/NIPBL/HIKESHI
HP_POSTERIOR_EMBRYOTOXON	HP_POSTERIOR_EMBRYOTOXON	HP_POSTERIOR_EMBRYOTOXON	8	0.50647	1.34656	0.157685	0.930297	0.919762	148	tags=38%, list=10%, signal=34%	CLDN4/BUD23/UFD1
GOMF_DEACETYLASE_ACTIVITY	GOMF_DEACETYLASE_ACTIVITY	GOMF_DEACETYLASE_ACTIVITY	2	0.822517	1.3464	0.108911	0.926711	0.916218	270	tags=100%, list=18%, signal=82%	CES2/MIER1
HP_DISTAL_PERIPHERAL_SENSORY_NEUROPATHY	HP_DISTAL_PERIPHERAL_SENSORY_NEUROPATHY	HP_DISTAL_PERIPHERAL_SENSORY_NEUROPATHY	9	0.484257	1.3459	0.142857	0.930077	0.919545	495	tags=89%, list=33%, signal=60%	MT-CO3/MT-ND1/MT-CO2/MT-ND6/MT-CO1/MT-ND5/MT-ND4/HADHA
GOBP_HISTONE_H4_K16_ACETYLATION	GOBP_HISTONE_H4_K16_ACETYLATION	GOBP_HISTONE_H4_K16_ACETYLATION	3	0.711067	1.34544	0.15	0.930077	0.919545	439	tags=100%, list=29%, signal=71%	KANSL1/OGT/KMT2A
GOBP_SIGNAL_RELEASE	GOBP_SIGNAL_RELEASE	GOBP_SIGNAL_RELEASE	31	0.347322	1.34536	0.146341	0.930077	0.919545	425	tags=48%, list=28%, signal=36%	SOX4/SELENOM/SELENOT/FAM3D/SLC44A4/RAP1B/TMF1/VAMP8/SNX6/NR4A1/RAB11FIP1/SRI/TCF7L2/RAB8B/GLUL
GOCC_COP9_SIGNALOSOME	GOCC_COP9_SIGNALOSOME	GOCC_COP9_SIGNALOSOME	2	0.821667	1.34501	0.108911	0.926711	0.916218	36	tags=50%, list=2%, signal=49%	COPS9
HP_THICK_LOWER_LIP_VERMILION	HP_THICK_LOWER_LIP_VERMILION	HP_THICK_LOWER_LIP_VERMILION	24	0.368738	1.34499	0.135484	0.930077	0.919545	430	tags=46%, list=28%, signal=33%	SOX4/CLDN4/BUD23/ARID1B/ZBTB20/ZEB2/KMT2C/SMARCA2/PSMB8/CHD2/ATRX
GOMF_MHC_PROTEIN_BINDING	GOMF_MHC_PROTEIN_BINDING	GOMF_MHC_PROTEIN_BINDING	6	0.562088	1.34449	0.159919	0.939939	0.929295	52	tags=33%, list=3%, signal=32%	ATP5F1B/ATP5F1A
GOCC_SIN3_COMPLEX	GOCC_SIN3_COMPLEX	GOCC_SIN3_COMPLEX	2	0.821192	1.34423	0.110891	0.926711	0.916218	272	tags=100%, list=18%, signal=82%	SINHCAF/CSNK2A1
GOCC_SIN3_TYPE_COMPLEX	GOCC_SIN3_TYPE_COMPLEX	GOCC_SIN3_TYPE_COMPLEX	2	0.821192	1.34423	0.110891	0.926711	0.916218	272	tags=100%, list=18%, signal=82%	SINHCAF/CSNK2A1
GOBP_RESPONSE_TO_MITOCHONDRIAL_DEPOLARISATION	GOBP_RESPONSE_TO_MITOCHONDRIAL_DEPOLARISATION	GOBP_RESPONSE_TO_MITOCHONDRIAL_DEPOLARISATION	6	0.56198	1.34423	0.159919	0.939939	0.929295	193	tags=33%, list=13%, signal=29%	ATP5IF1/VPS13C
HP_CONSTIPATION	HP_CONSTIPATION	HP_CONSTIPATION	47	0.308322	1.34367	0.120536	0.930077	0.919545	565	tags=62%, list=37%, signal=40%	CLDN4/MT-CO3/BUD23/MT-ND1/MT-CO2/MT-ND6/UGP2/UFD1/VPS13C/TENT5A/ZEB2/CSNK2A1/ZNF292/MT-CO1/EPCAM/PSMB8/STAG2/MT-ND5/SPEN/SPTBN1/ATRX/KMT2A/MT-ND4/FAR1/EIF4G1/NSD1/STAT6/CD96/CHD8
HP_HEADACHE	HP_HEADACHE	HP_HEADACHE	39	0.323336	1.34337	0.140351	0.930077	0.919545	309	tags=38%, list=20%, signal=31%	MT-ATP6/MT-CYB/MT-CO3/MT-ND1/MT-CO2/MT-ND6/ACTN4/TPM3/SQOR/TENT5A/IRF3/CD46/MT-CO1/EPCAM/PTPN22
GOBP_RNA_SPLICING_VIA_TRANSESTERIFICATION_REACTIONS	GOBP_RNA_SPLICING_VIA_TRANSESTERIFICATION_REACTIONS	GOBP_RNA_SPLICING_VIA_TRANSESTERIFICATION_REACTIONS	67	0.285821	1.34316	0.114754	0.930077	0.919545	376	tags=40%, list=25%, signal=32%	LUC7L3/PNN/PRPF4B/HNRNPA2B1/DDX17/NCL/SON/HNRNPU/KHDC4/SRSF10/HNRNPA3/DDX46/DDX39B/MBNL1/SCAF11/SF3B1/HNRNPR/RBM25/RBM5/MTREX/CDK13/SRRM1/THRAP3/RBM6/SRPK1/PRPF40A/SETX
GOBP_MITOCHONDRIAL_ELECTRON_TRANSPORT_UBIQUINOL_TO_CYTOCHROME_C	GOBP_MITOCHONDRIAL_ELECTRON_TRANSPORT_UBIQUINOL_TO_CYTOCHROME_C	GOBP_MITOCHONDRIAL_ELECTRON_TRANSPORT_UBIQUINOL_TO_CYTOCHROME_C	4	0.646084	1.34315	0.151329	0.930077	0.919545	138	tags=50%, list=9%, signal=46%	MT-CYB/UQCR10
GOBP_ACTIN_FILAMENT_NETWORK_FORMATION	GOBP_ACTIN_FILAMENT_NETWORK_FORMATION	GOBP_ACTIN_FILAMENT_NETWORK_FORMATION	2	0.82053	1.34314	0.110891	0.926711	0.916218	273	tags=100%, list=18%, signal=82%	ARPC5/LCP1
GOBP_EPIDERMAL_CELL_DIFFERENTIATION	GOBP_EPIDERMAL_CELL_DIFFERENTIATION	GOBP_EPIDERMAL_CELL_DIFFERENTIATION	20	0.383095	1.34295	0.154334	0.930077	0.919545	395	tags=55%, list=26%, signal=41%	TXNIP/DSP/SFN/SLC44A4/NUMA1/STK4/FLNB/ZFP36L1/ST14/PLEC/HES1
GOBP_TOLERANCE_INDUCTION	GOBP_TOLERANCE_INDUCTION	GOBP_TOLERANCE_INDUCTION	4	0.645889	1.34274	0.153374	0.930077	0.919545	538	tags=100%, list=36%, signal=65%	TNFAIP3/LGALS9/HMGB1/CBLB
HP_THICK_EYEBROW	HP_THICK_EYEBROW	HP_THICK_EYEBROW	21	0.376688	1.34241	0.160338	0.941446	0.930786	784	tags=86%, list=52%, signal=42%	SOX4/ARID1B/ANKRD11/KMT2C/NIPBL/BPTF/SMARCA2/SPEN/SPTBN1/KMT2A/RAD21/SMC3/SMARCC2/ARID1A/SMC1A/RPS6KA3/PHIP/CNOT2
GOBP_REPLICATION_FORK_PROCESSING	GOBP_REPLICATION_FORK_PROCESSING	GOBP_REPLICATION_FORK_PROCESSING	5	0.603185	1.34241	0.161554	0.943249	0.932568	603	tags=100%, list=40%, signal=60%	CENPX/BOD1L1/ATRX/SAMHD1/NUCKS1
GOBP_POSITIVE_REGULATION_OF_HEMOPOIESIS	GOBP_POSITIVE_REGULATION_OF_HEMOPOIESIS	GOBP_POSITIVE_REGULATION_OF_HEMOPOIESIS	25	0.366844	1.34233	0.146608	0.930077	0.919545	351	tags=44%, list=23%, signal=34%	SOX4/PCK1/LGALS3/PTPRC/ACIN1/IL7R/VSIR/RUNX3/CD46/ZFP36L1/LGALS9
GOBP_REGULATION_OF_T_CELL_PROLIFERATION	GOBP_REGULATION_OF_T_CELL_PROLIFERATION	GOBP_REGULATION_OF_T_CELL_PROLIFERATION	22	0.37405	1.34166	0.135484	0.930077	0.919545	395	tags=50%, list=26%, signal=37%	SELENOK/LGALS3/CD24/PTPRC/VSIR/CD81/CD46/PTPN22/LGALS9/PTPN6/HES1
HP_MYOPIA	HP_MYOPIA	HP_MYOPIA	37	0.328052	1.34152	0.135556	0.930077	0.919545	813	tags=81%, list=54%, signal=38%	SOX4/CLDN4/BUD23/ARID1B/SON/YME1L1/FN1/ANKRD11/ZEB2/TMEM63A/NIPBL/PIK3R1/BPTF/ATRX/MAF/HADHA/NSD1/RAD21/OPTN/SMC3/COX7B/HERC1/SMARCC2/ARID1A/SMC1A/HERC2/ARCN1/BRAF/HUWE1/SETD2
HP_ABNORMAL_EYEBROW_MORPHOLOGY	HP_ABNORMAL_EYEBROW_MORPHOLOGY	HP_ABNORMAL_EYEBROW_MORPHOLOGY	70	0.283217	1.34135	0.110849	0.926711	0.916218	439	tags=46%, list=29%, signal=34%	SOX4/DSP/UGP2/ARID1B/SON/HNRNPU/MESD/AHI1/ZBTB20/ACTG1/RPS28/IL7R/ANKRD11/ZEB2/CSNK2A1/ZNF292/PTPN22/KMT2C/NIPBL/LRP1/ST14/BPTF/SMARCA2/STAG2/JUP/SPEN/PPP1R15B/SPTBN1/CCDC32/OGT/MAF/KMT2A
GOMF_CELL_ADHESION_MEDIATOR_ACTIVITY	GOMF_CELL_ADHESION_MEDIATOR_ACTIVITY	GOMF_CELL_ADHESION_MEDIATOR_ACTIVITY	10	0.468225	1.34117	0.161943	0.943249	0.932568	397	tags=60%, list=26%, signal=45%	KRT18/DSP/EPCAM/S100A11/TMOD3/JUP
GOBP_REGULATION_OF_TRANSCRIPTION_ELONGATION_FROM_RNA_POLYMERASE_II_PROMOTER	GOBP_REGULATION_OF_TRANSCRIPTION_ELONGATION_FROM_RNA_POLYMERASE_II_PROMOTER	GOBP_REGULATION_OF_TRANSCRIPTION_ELONGATION_FROM_RNA_POLYMERASE_II_PROMOTER	9	0.482369	1.34065	0.146825	0.930077	0.919545	787	tags=100%, list=52%, signal=48%	HNRNPU/CDK13/CDK12/HEXIM1/SUPT16H/LEO1/SUPT6H/EAPP/CCNT1
HP_ABNORMAL_MORPHOLOGY_OF_THE_LIMBIC_SYSTEM	HP_ABNORMAL_MORPHOLOGY_OF_THE_LIMBIC_SYSTEM	HP_ABNORMAL_MORPHOLOGY_OF_THE_LIMBIC_SYSTEM	7	0.532226	1.34059	0.148297	0.930077	0.919545	711	tags=100%, list=47%, signal=53%	DYNC1H1/CLTC/ZEB2/ASH1L/VPS13A/DOCK8/CUX1
HP_FOCAL_MOTOR_SEIZURE	HP_FOCAL_MOTOR_SEIZURE	HP_FOCAL_MOTOR_SEIZURE	7	0.532226	1.34059	0.148297	0.930077	0.919545	711	tags=100%, list=47%, signal=53%	KANSL1/DYNC1H1/CLTC/ASH1L/FAR1/DOCK8/CUX1
GOBP_REGULATION_OF_MEMBRANE_POTENTIAL	GOBP_REGULATION_OF_MEMBRANE_POTENTIAL	GOBP_REGULATION_OF_MEMBRANE_POTENTIAL	27	0.357893	1.3405	0.152838	0.930077	0.919545	110	tags=15%, list=7%, signal=14%	RACK1/ATP5IF1/DSP/AKAP9
GOBP_TELOMERE_MAINTENANCE	GOBP_TELOMERE_MAINTENANCE	GOBP_TELOMERE_MAINTENANCE	28	0.356103	1.34042	0.147651	0.930077	0.919545	761	tags=82%, list=50%, signal=42%	HNRNPA2B1/PPP1R10/HNRNPU/SMG1/XRCC5/PTGES3/XRN1/PRKDC/ATRX/HSP90AA1/STN1/RFC1/CCT3/SMC5/CCT5/TENT4B/RIF1/SP100/DCP2/ATM/DHX36/MAPK3/SMG6
GOBP_TELOMERE_ORGANIZATION	GOBP_TELOMERE_ORGANIZATION	GOBP_TELOMERE_ORGANIZATION	28	0.356103	1.34042	0.147651	0.930077	0.919545	761	tags=82%, list=50%, signal=42%	HNRNPA2B1/PPP1R10/HNRNPU/SMG1/XRCC5/PTGES3/XRN1/PRKDC/ATRX/HSP90AA1/STN1/RFC1/CCT3/SMC5/CCT5/TENT4B/RIF1/SP100/DCP2/ATM/DHX36/MAPK3/SMG6
GOBP_AORTA_MORPHOGENESIS	GOBP_AORTA_MORPHOGENESIS	GOBP_AORTA_MORPHOGENESIS	4	0.644716	1.3403	0.155419	0.930077	0.919545	395	tags=75%, list=26%, signal=56%	SOX4/LRP1/HES1
HP_MULTIFOCAL_EPILEPTIFORM_DISCHARGES	HP_MULTIFOCAL_EPILEPTIFORM_DISCHARGES	HP_MULTIFOCAL_EPILEPTIFORM_DISCHARGES	4	0.644562	1.33998	0.157464	0.930297	0.919762	540	tags=100%, list=36%, signal=64%	SPTBN1/WASHC4/CHD2/RSRC1
GOBP_REGULATION_OF_PROTEIN_CATABOLIC_PROCESS_IN_THE_VACUOLE	GOBP_REGULATION_OF_PROTEIN_CATABOLIC_PROCESS_IN_THE_VACUOLE	GOBP_REGULATION_OF_PROTEIN_CATABOLIC_PROCESS_IN_THE_VACUOLE	4	0.644465	1.33978	0.157464	0.930297	0.919762	338	tags=75%, list=22%, signal=58%	LDLR/CD81/LRP1
GOCC_APICAL_JUNCTION_COMPLEX	GOCC_APICAL_JUNCTION_COMPLEX	GOCC_APICAL_JUNCTION_COMPLEX	14	0.428116	1.33824	0.153535	0.930077	0.919545	451	tags=57%, list=30%, signal=40%	CLDN7/CLDN4/CTNND1/PKN2/ACTG1/EPCAM/JUP/ASH1L
GOBP_GASTRULATION	GOBP_GASTRULATION	GOBP_GASTRULATION	14	0.427967	1.33777	0.153535	0.930077	0.919545	3	tags=7%, list=0%, signal=7%	RACK1
GOBP_PIGMENT_METABOLIC_PROCESS	GOBP_PIGMENT_METABOLIC_PROCESS	GOBP_PIGMENT_METABOLIC_PROCESS	5	0.600647	1.33676	0.165644	0.950652	0.939887	14	tags=20%, list=1%, signal=20%	ATP5IF1
GOMF_CADHERIN_BINDING	GOMF_CADHERIN_BINDING	GOMF_CADHERIN_BINDING	68	0.285021	1.33666	0.116667	0.930077	0.919545	469	tags=49%, list=31%, signal=35%	RACK1/CEMIP2/KRT18/AHNAK/SFN/CTNND1/IQGAP1/PKN2/MYH9/CDH17/MACF1/LIMA1/GPRC5A/HDLBP/CD46/RPL7A/EPCAM/SPTAN1/FLNB/CAST/PDXDC1/S100A11/ARHGAP18/TMOD3/PLEC/JUP/PRDX6/SPTBN1/SERBP1/RPS26/CLIC1/EPS8L2/CLINT1
HP_ANIRIDIA	HP_ANIRIDIA	HP_ANIRIDIA	2	0.816289	1.3362	0.118812	0.930077	0.919545	33	tags=50%, list=2%, signal=49%	SEM1
GOBP_KERATINOCYTE_DIFFERENTIATION	GOBP_KERATINOCYTE_DIFFERENTIATION	GOBP_KERATINOCYTE_DIFFERENTIATION	15	0.414457	1.33564	0.147705	0.930077	0.919545	392	tags=60%, list=26%, signal=45%	TXNIP/DSP/SFN/NUMA1/STK4/FLNB/ZFP36L1/ST14/PLEC
GOBP_REGULATION_OF_ESTABLISHMENT_OF_PROTEIN_LOCALIZATION_TO_MITOCHONDRION	GOBP_REGULATION_OF_ESTABLISHMENT_OF_PROTEIN_LOCALIZATION_TO_MITOCHONDRION	GOBP_REGULATION_OF_ESTABLISHMENT_OF_PROTEIN_LOCALIZATION_TO_MITOCHONDRION	7	0.530256	1.33562	0.152305	0.930077	0.919545	14	tags=14%, list=1%, signal=14%	ATP5IF1
HP_CARDIAC_ARREST	HP_CARDIAC_ARREST	HP_CARDIAC_ARREST	18	0.390683	1.33559	0.162325	0.944996	0.934296	110	tags=28%, list=7%, signal=26%	CLDN4/DSP/BUD23/LDLR/AKAP9
HP_HYPERTRICHOSIS	HP_HYPERTRICHOSIS	HP_HYPERTRICHOSIS	52	0.29873	1.33557	0.127854	0.930077	0.919545	779	tags=79%, list=52%, signal=40%	SOX4/MT-CO3/MT-ND1/MT-CO2/MT-ND6/UGP2/ARID1B/HNRNPU/CTSC/ZBTB20/ANKRD11/CSNK2A1/ZNF292/MT-CO1/NIPBL/BPTF/SMARCA2/PSMB8/MT-ND5/SPEN/PPP1R15B/SPTBN1/OGT/KMT2A/MT-ND4/NDUFA12/NDUFV2/STAG1/RAD21/UQCC2/PDHA1/SMC3/NDUFS2/SMARCC2/ARID1A/SMC1A/UGDH/PET100/FOS/PHIP/CDK10
HP_THYROID_CARCINOMA	HP_THYROID_CARCINOMA	HP_THYROID_CARCINOMA	7	0.530082	1.33518	0.152305	0.930077	0.919545	128	tags=29%, list=8%, signal=26%	SOX4/ARID1B
GOBP_DEFENSE_RESPONSE_TO_SYMBIONT	GOBP_DEFENSE_RESPONSE_TO_SYMBIONT	GOBP_DEFENSE_RESPONSE_TO_SYMBIONT	44	0.313625	1.33449	0.146993	0.930077	0.919545	309	tags=32%, list=20%, signal=26%	SELENOK/NOP53/ZG16/DDX17/TNFAIP3/PTPRC/UFD1/RIOK3/NLRC5/VAMP8/USP15/IRF3/IFITM1/PTPN22
GOBP_BRANCHING_INVOLVED_IN_BLOOD_VESSEL_MORPHOGENESIS	GOBP_BRANCHING_INVOLVED_IN_BLOOD_VESSEL_MORPHOGENESIS	GOBP_BRANCHING_INVOLVED_IN_BLOOD_VESSEL_MORPHOGENESIS	2	0.815232	1.33447	0.118812	0.930077	0.919545	281	tags=100%, list=19%, signal=82%	VEGFA/STK4
GOBP_PRIMITIVE_HEMOPOIESIS	GOBP_PRIMITIVE_HEMOPOIESIS	GOBP_PRIMITIVE_HEMOPOIESIS	2	0.815232	1.33447	0.118812	0.930077	0.919545	281	tags=100%, list=19%, signal=82%	VEGFA/STK4
GOBP_POSITIVE_REGULATION_OF_MEMBRANE_DEPOLARIZATION	GOBP_POSITIVE_REGULATION_OF_MEMBRANE_DEPOLARIZATION	GOBP_POSITIVE_REGULATION_OF_MEMBRANE_DEPOLARIZATION	3	0.705245	1.33442	0.156	0.930077	0.919545	3	tags=33%, list=0%, signal=33%	RACK1
GOBP_POSITIVE_REGULATION_OF_MITOCHONDRIAL_DEPOLARIZATION	GOBP_POSITIVE_REGULATION_OF_MITOCHONDRIAL_DEPOLARIZATION	GOBP_POSITIVE_REGULATION_OF_MITOCHONDRIAL_DEPOLARIZATION	3	0.705245	1.33442	0.156	0.930077	0.919545	3	tags=33%, list=0%, signal=33%	RACK1
GOBP_CELL_DIFFERENTIATION_IN_SPINAL_CORD	GOBP_CELL_DIFFERENTIATION_IN_SPINAL_CORD	GOBP_CELL_DIFFERENTIATION_IN_SPINAL_CORD	2	0.814957	1.33402	0.118812	0.930077	0.919545	29	tags=50%, list=2%, signal=49%	SOX4
GOBP_SPINAL_CORD_DEVELOPMENT	GOBP_SPINAL_CORD_DEVELOPMENT	GOBP_SPINAL_CORD_DEVELOPMENT	2	0.814957	1.33402	0.118812	0.930077	0.919545	29	tags=50%, list=2%, signal=49%	SOX4
GOBP_SPINAL_CORD_MOTOR_NEURON_DIFFERENTIATION	GOBP_SPINAL_CORD_MOTOR_NEURON_DIFFERENTIATION	GOBP_SPINAL_CORD_MOTOR_NEURON_DIFFERENTIATION	2	0.814957	1.33402	0.118812	0.930077	0.919545	29	tags=50%, list=2%, signal=49%	SOX4
GOBP_VENTRAL_SPINAL_CORD_DEVELOPMENT	GOBP_VENTRAL_SPINAL_CORD_DEVELOPMENT	GOBP_VENTRAL_SPINAL_CORD_DEVELOPMENT	2	0.814957	1.33402	0.118812	0.930077	0.919545	29	tags=50%, list=2%, signal=49%	SOX4
HP_ABNORMALITY_OF_THE_INTERVERTEBRAL_DISK	HP_ABNORMALITY_OF_THE_INTERVERTEBRAL_DISK	HP_ABNORMALITY_OF_THE_INTERVERTEBRAL_DISK	6	0.557572	1.33368	0.161943	0.943249	0.932568	217	tags=50%, list=14%, signal=43%	MT-ATP8/SLC26A2/FN1
GOBP_ATRIAL_SEPTUM_DEVELOPMENT	GOBP_ATRIAL_SEPTUM_DEVELOPMENT	GOBP_ATRIAL_SEPTUM_DEVELOPMENT	2	0.814031	1.33251	0.118812	0.930077	0.919545	29	tags=50%, list=2%, signal=49%	SOX4
GOBP_ATRIOVENTRICULAR_VALVE_DEVELOPMENT	GOBP_ATRIOVENTRICULAR_VALVE_DEVELOPMENT	GOBP_ATRIOVENTRICULAR_VALVE_DEVELOPMENT	2	0.814031	1.33251	0.118812	0.930077	0.919545	29	tags=50%, list=2%, signal=49%	SOX4
GOBP_CARDIAC_ATRIUM_DEVELOPMENT	GOBP_CARDIAC_ATRIUM_DEVELOPMENT	GOBP_CARDIAC_ATRIUM_DEVELOPMENT	2	0.814031	1.33251	0.118812	0.930077	0.919545	29	tags=50%, list=2%, signal=49%	SOX4
HP_ABNORMALITY_OF_SKELETAL_MATURATION	HP_ABNORMALITY_OF_SKELETAL_MATURATION	HP_ABNORMALITY_OF_SKELETAL_MATURATION	39	0.320529	1.33171	0.140351	0.930077	0.919545	813	tags=79%, list=54%, signal=38%	SOX4/MT-ATP8/SLC26A2/CLDN4/BUD23/ARID1B/ANKRD11/ZEB2/FLNB/NIPBL/PIK3R1/SMARCA2/PPP1R15B/ATRX/KMT2A/NSD1/STAT1/CD96/RAD21/ASXL2/SMC3/SMARCC2/ARID1A/SMC1A/RPS6KA3/FOS/GNAS/ARCN1/BRAF/HUWE1/SETD2
HP_ABNORMALITY_OF_THE_KNEE	HP_ABNORMALITY_OF_THE_KNEE	HP_ABNORMALITY_OF_THE_KNEE	35	0.327956	1.3316	0.139738	0.930077	0.919545	434	tags=51%, list=29%, signal=38%	SLC26A2/CA2/CLDN4/BUD23/UGP2/ARID1B/UFD1/TPM3/ZBTB20/FN1/TENT5A/ZEB2/FLNB/PTPN22/SPTBN1/MIA3/ATRX/TRIP11
GOBP_N_TERMINAL_PROTEIN_AMINO_ACID_MODIFICATION	GOBP_N_TERMINAL_PROTEIN_AMINO_ACID_MODIFICATION	GOBP_N_TERMINAL_PROTEIN_AMINO_ACID_MODIFICATION	2	0.8133	1.33131	0.118812	0.930077	0.919545	29	tags=50%, list=2%, signal=49%	SOX4
HP_TELECANTHUS	HP_TELECANTHUS	HP_TELECANTHUS	21	0.373538	1.33119	0.164557	0.949074	0.938327	439	tags=57%, list=29%, signal=41%	SLC26A2/HNRNPU/UFD1/ACTG1/ANKRD11/ZEB2/FLNB/PIK3R1/ETFB/CCND2/ATRX/KMT2A
HP_MELANOMA	HP_MELANOMA	HP_MELANOMA	5	0.597911	1.33067	0.165644	0.950652	0.939887	253	tags=60%, list=17%, signal=50%	KANSL1/CTSC/SF3B1
GOMF_HISTONE_METHYLTRANSFERASE_ACTIVITY_H3_K4_SPECIFIC	GOMF_HISTONE_METHYLTRANSFERASE_ACTIVITY_H3_K4_SPECIFIC	GOMF_HISTONE_METHYLTRANSFERASE_ACTIVITY_H3_K4_SPECIFIC	3	0.703115	1.33039	0.164	0.949074	0.938327	451	tags=100%, list=30%, signal=70%	KMT2C/KMT2A/ASH1L
GOBP_DNA_PACKAGING	GOBP_DNA_PACKAGING	GOBP_DNA_PACKAGING	20	0.379486	1.3303	0.164905	0.950022	0.939264	763	tags=85%, list=50%, signal=43%	SELENOF/MPHOSPH8/BRD2/ACIN1/SRPK1/NAP1L4/ATRX/UBR2/SHPRH/SMC5/TPR/RIF1/ATF7IP/NASP/TRIM28/SPTY2D1/HP1BP3
HP_BROAD_NECK	HP_BROAD_NECK	HP_BROAD_NECK	3	0.702452	1.32913	0.164	0.949074	0.938327	452	tags=100%, list=30%, signal=70%	RPS28/BPTF/RPS26
HP_PULMONARY_EDEMA	HP_PULMONARY_EDEMA	HP_PULMONARY_EDEMA	2	0.811921	1.32905	0.120792	0.930077	0.919545	286	tags=100%, list=19%, signal=81%	MT-CYB/CD46
GOBP_POSITIVE_REGULATION_OF_BLOOD_VESSEL_ENDOTHELIAL_CELL_MIGRATION	GOBP_POSITIVE_REGULATION_OF_BLOOD_VESSEL_ENDOTHELIAL_CELL_MIGRATION	GOBP_POSITIVE_REGULATION_OF_BLOOD_VESSEL_ENDOTHELIAL_CELL_MIGRATION	8	0.499863	1.329	0.167665	0.951693	0.940916	231	tags=50%, list=15%, signal=43%	ATP5F1B/ATP5F1A/THBS1/VEGFA
GOBP_REGULATION_OF_MICROGLIAL_CELL_ACTIVATION	GOBP_REGULATION_OF_MICROGLIAL_CELL_ACTIVATION	GOBP_REGULATION_OF_MICROGLIAL_CELL_ACTIVATION	5	0.59701	1.32867	0.167689	0.951693	0.940916	171	tags=60%, list=11%, signal=53%	LDLR/PTPRC/CTSC
HP_MIGRAINE	HP_MIGRAINE	HP_MIGRAINE	16	0.404282	1.32795	0.150713	0.930077	0.919545	477	tags=69%, list=32%, signal=48%	MT-CYB/MT-CO3/MT-ND1/MT-CO2/MT-ND6/SQOR/MT-CO1/EPCAM/MT-ND5/COPB1/MT-ND4
HP_ABNORMAL_THROMBOSIS	HP_ABNORMAL_THROMBOSIS	HP_ABNORMAL_THROMBOSIS	11	0.447285	1.32785	0.166337	0.951693	0.940916	309	tags=55%, list=20%, signal=44%	MT-CYB/MYH9/NUMA1/NABP1/CD46/PTPN22
GOBP_MITOCHONDRIAL_OUTER_MEMBRANE_PERMEABILIZATION_INVOLVED_IN_PROGRAMMED_CELL_DEATH	GOBP_MITOCHONDRIAL_OUTER_MEMBRANE_PERMEABILIZATION_INVOLVED_IN_PROGRAMMED_CELL_DEATH	GOBP_MITOCHONDRIAL_OUTER_MEMBRANE_PERMEABILIZATION_INVOLVED_IN_PROGRAMMED_CELL_DEATH	5	0.596601	1.32776	0.167689	0.951693	0.940916	14	tags=20%, list=1%, signal=20%	ATP5IF1
GOBP_ACTIVATION_OF_STORE_OPERATED_CALCIUM_CHANNEL_ACTIVITY	GOBP_ACTIVATION_OF_STORE_OPERATED_CALCIUM_CHANNEL_ACTIVITY	GOBP_ACTIVATION_OF_STORE_OPERATED_CALCIUM_CHANNEL_ACTIVITY	1	1	1.32707	0.000484963	0.0458152	0.0452964	1	tags=100%, list=0%, signal=100%	PLCG2
GOBP_FC_EPSILON_RECEPTOR_SIGNALING_PATHWAY	GOBP_FC_EPSILON_RECEPTOR_SIGNALING_PATHWAY	GOBP_FC_EPSILON_RECEPTOR_SIGNALING_PATHWAY	1	1	1.32707	0.000484963	0.0458152	0.0452964	1	tags=100%, list=0%, signal=100%	PLCG2
GOBP_INNATE_IMMUNE_RESPONSE_ACTIVATING_SIGNAL_TRANSDUCTION	GOBP_INNATE_IMMUNE_RESPONSE_ACTIVATING_SIGNAL_TRANSDUCTION	GOBP_INNATE_IMMUNE_RESPONSE_ACTIVATING_SIGNAL_TRANSDUCTION	1	1	1.32707	0.000484963	0.0458152	0.0452964	1	tags=100%, list=0%, signal=100%	PLCG2
GOBP_INOSITOL_TRISPHOSPHATE_BIOSYNTHETIC_PROCESS	GOBP_INOSITOL_TRISPHOSPHATE_BIOSYNTHETIC_PROCESS	GOBP_INOSITOL_TRISPHOSPHATE_BIOSYNTHETIC_PROCESS	1	1	1.32707	0.000484963	0.0458152	0.0452964	1	tags=100%, list=0%, signal=100%	PLCG2
GOBP_INOSITOL_TRISPHOSPHATE_METABOLIC_PROCESS	GOBP_INOSITOL_TRISPHOSPHATE_METABOLIC_PROCESS	GOBP_INOSITOL_TRISPHOSPHATE_METABOLIC_PROCESS	1	1	1.32707	0.000484963	0.0458152	0.0452964	1	tags=100%, list=0%, signal=100%	PLCG2
GOBP_MACROPHAGE_ACTIVATION_INVOLVED_IN_IMMUNE_RESPONSE	GOBP_MACROPHAGE_ACTIVATION_INVOLVED_IN_IMMUNE_RESPONSE	GOBP_MACROPHAGE_ACTIVATION_INVOLVED_IN_IMMUNE_RESPONSE	1	1	1.32707	0.000484963	0.0458152	0.0452964	1	tags=100%, list=0%, signal=100%	PLCG2
GOBP_POSITIVE_REGULATION_OF_INTERLEUKIN_23_PRODUCTION	GOBP_POSITIVE_REGULATION_OF_INTERLEUKIN_23_PRODUCTION	GOBP_POSITIVE_REGULATION_OF_INTERLEUKIN_23_PRODUCTION	1	1	1.32707	0.000484963	0.0458152	0.0452964	1	tags=100%, list=0%, signal=100%	PLCG2
GOBP_POSITIVE_REGULATION_OF_I_KAPPAB_PHOSPHORYLATION	GOBP_POSITIVE_REGULATION_OF_I_KAPPAB_PHOSPHORYLATION	GOBP_POSITIVE_REGULATION_OF_I_KAPPAB_PHOSPHORYLATION	1	1	1.32707	0.000484963	0.0458152	0.0452964	1	tags=100%, list=0%, signal=100%	PLCG2
GOBP_POSITIVE_REGULATION_OF_STORE_OPERATED_CALCIUM_CHANNEL_ACTIVITY	GOBP_POSITIVE_REGULATION_OF_STORE_OPERATED_CALCIUM_CHANNEL_ACTIVITY	GOBP_POSITIVE_REGULATION_OF_STORE_OPERATED_CALCIUM_CHANNEL_ACTIVITY	1	1	1.32707	0.000484963	0.0458152	0.0452964	1	tags=100%, list=0%, signal=100%	PLCG2
GOBP_REGULATION_OF_I_KAPPAB_PHOSPHORYLATION	GOBP_REGULATION_OF_I_KAPPAB_PHOSPHORYLATION	GOBP_REGULATION_OF_I_KAPPAB_PHOSPHORYLATION	1	1	1.32707	0.000484963	0.0458152	0.0452964	1	tags=100%, list=0%, signal=100%	PLCG2
GOBP_REGULATION_OF_MEMBRANE_INVAGINATION	GOBP_REGULATION_OF_MEMBRANE_INVAGINATION	GOBP_REGULATION_OF_MEMBRANE_INVAGINATION	1	1	1.32707	0.000484963	0.0458152	0.0452964	1	tags=100%, list=0%, signal=100%	PLCG2
GOBP_REGULATION_OF_STORE_OPERATED_CALCIUM_CHANNEL_ACTIVITY	GOBP_REGULATION_OF_STORE_OPERATED_CALCIUM_CHANNEL_ACTIVITY	GOBP_REGULATION_OF_STORE_OPERATED_CALCIUM_CHANNEL_ACTIVITY	1	1	1.32707	0.000484963	0.0458152	0.0452964	1	tags=100%, list=0%, signal=100%	PLCG2
GOBP_RESPONSE_TO_YEAST	GOBP_RESPONSE_TO_YEAST	GOBP_RESPONSE_TO_YEAST	1	1	1.32707	0.000484963	0.0458152	0.0452964	1	tags=100%, list=0%, signal=100%	PLCG2
HP_ALLERGIC_RHINITIS	HP_ALLERGIC_RHINITIS	HP_ALLERGIC_RHINITIS	1	1	1.32707	0.000484963	0.0458152	0.0452964	1	tags=100%, list=0%, signal=100%	PLCG2
HP_INTERSTITIAL_PNEUMONITIS	HP_INTERSTITIAL_PNEUMONITIS	HP_INTERSTITIAL_PNEUMONITIS	1	1	1.32707	0.000484963	0.0458152	0.0452964	1	tags=100%, list=0%, signal=100%	PLCG2
HP_INCREASED_SERUM_LACTATE	HP_INCREASED_SERUM_LACTATE	HP_INCREASED_SERUM_LACTATE	29	0.350371	1.32707	0.150901	0.930077	0.919545	122	tags=21%, list=8%, signal=19%	MT-ND3/MT-ATP6/MT-CO3/MT-ND1/MT-CO2/MT-ND6
GOBP_HEMATOPOIETIC_STEM_CELL_HOMEOSTASIS	GOBP_HEMATOPOIETIC_STEM_CELL_HOMEOSTASIS	GOBP_HEMATOPOIETIC_STEM_CELL_HOMEOSTASIS	2	0.81055	1.32681	0.120792	0.930077	0.919545	29	tags=50%, list=2%, signal=49%	SOX4
GOCC_KERATIN_FILAMENT	GOCC_KERATIN_FILAMENT	GOCC_KERATIN_FILAMENT	3	0.701206	1.32678	0.166	0.951693	0.940916	56	tags=67%, list=4%, signal=64%	KRT8/KRT18
HP_HYPERACTIVITY	HP_HYPERACTIVITY	HP_HYPERACTIVITY	60	0.287905	1.32663	0.137931	0.930077	0.919545	819	tags=82%, list=54%, signal=39%	SOX4/CLDN4/BUD23/ARID1B/UFD1/KANSL1/YME1L1/CLTC/CSNK2A1/ZNF292/EPCAM/PPP1R12A/NIPBL/BPTF/SMARCA2/STAG2/SPEN/SPTBN1/WASHC4/CCDC32/CHD2/ATRX/KMT2A/SPG7/ASH1L/VPS13A/TRIP12/NSD1/RSRC1/DDX3X/KMT2E/RAD21/DYNC1I2/UQCC2/SMC3/ADH5/TSC2/SMARCC2/ARID1A/SMC1A/RPS6KA3/HERC2/UBTF/PHIP/TKT/TRAPPC4/HUWE1/SETD2/NECAP1
GOBP_REGULATION_OF_RIG_I_SIGNALING_PATHWAY	GOBP_REGULATION_OF_RIG_I_SIGNALING_PATHWAY	GOBP_REGULATION_OF_RIG_I_SIGNALING_PATHWAY	6	0.554511	1.32636	0.17004	0.954527	0.943718	237	tags=50%, list=16%, signal=42%	NOP53/UFD1/USP15
GOBP_REGULATION_OF_INTEGRIN_ACTIVATION	GOBP_REGULATION_OF_INTEGRIN_ACTIVATION	GOBP_REGULATION_OF_INTEGRIN_ACTIVATION	4	0.637888	1.32611	0.165644	0.950652	0.939887	292	tags=75%, list=19%, signal=61%	CDH17/RAP1B/FBLIM1
HP_DISPROPORTIONATE_SHORT_STATURE	HP_DISPROPORTIONATE_SHORT_STATURE	HP_DISPROPORTIONATE_SHORT_STATURE	11	0.446511	1.32555	0.168317	0.951693	0.940916	439	tags=64%, list=29%, signal=45%	SLC26A2/MESD/FN1/TENT5A/FLNB/TRIP11/KMT2A
GOBP_REGULATION_OF_MITOCHONDRIAL_MEMBRANE_PERMEABILITY	GOBP_REGULATION_OF_MITOCHONDRIAL_MEMBRANE_PERMEABILITY	GOBP_REGULATION_OF_MITOCHONDRIAL_MEMBRANE_PERMEABILITY	6	0.554084	1.32534	0.174089	0.956398	0.945568	14	tags=17%, list=1%, signal=17%	ATP5IF1
GOBP_NEURON_DEATH_IN_RESPONSE_TO_HYDROGEN_PEROXIDE	GOBP_NEURON_DEATH_IN_RESPONSE_TO_HYDROGEN_PEROXIDE	GOBP_NEURON_DEATH_IN_RESPONSE_TO_HYDROGEN_PEROXIDE	1	0.998676	1.32532	0.00226939	0.175802	0.173812	3	tags=100%, list=0%, signal=100%	RACK1
GOBP_POSITIVE_REGULATION_OF_EMBRYONIC_DEVELOPMENT	GOBP_POSITIVE_REGULATION_OF_EMBRYONIC_DEVELOPMENT	GOBP_POSITIVE_REGULATION_OF_EMBRYONIC_DEVELOPMENT	1	0.998676	1.32532	0.00226939	0.175802	0.173812	3	tags=100%, list=0%, signal=100%	RACK1
GOBP_POSITIVE_REGULATION_OF_GASTRULATION	GOBP_POSITIVE_REGULATION_OF_GASTRULATION	GOBP_POSITIVE_REGULATION_OF_GASTRULATION	1	0.998676	1.32532	0.00226939	0.175802	0.173812	3	tags=100%, list=0%, signal=100%	RACK1
GOBP_POSITIVE_REGULATION_OF_GOLGI_TO_PLASMA_MEMBRANE_PROTEIN_TRANSPORT	GOBP_POSITIVE_REGULATION_OF_GOLGI_TO_PLASMA_MEMBRANE_PROTEIN_TRANSPORT	GOBP_POSITIVE_REGULATION_OF_GOLGI_TO_PLASMA_MEMBRANE_PROTEIN_TRANSPORT	1	0.998676	1.32532	0.00226939	0.175802	0.173812	3	tags=100%, list=0%, signal=100%	RACK1
GOBP_REGULATION_OF_GASTRULATION	GOBP_REGULATION_OF_GASTRULATION	GOBP_REGULATION_OF_GASTRULATION	1	0.998676	1.32532	0.00226939	0.175802	0.173812	3	tags=100%, list=0%, signal=100%	RACK1
GOBP_REGULATION_OF_GOLGI_TO_PLASMA_MEMBRANE_PROTEIN_TRANSPORT	GOBP_REGULATION_OF_GOLGI_TO_PLASMA_MEMBRANE_PROTEIN_TRANSPORT	GOBP_REGULATION_OF_GOLGI_TO_PLASMA_MEMBRANE_PROTEIN_TRANSPORT	1	0.998676	1.32532	0.00226939	0.175802	0.173812	3	tags=100%, list=0%, signal=100%	RACK1
GOMF_PROTEIN_TYROSINE_KINASE_INHIBITOR_ACTIVITY	GOMF_PROTEIN_TYROSINE_KINASE_INHIBITOR_ACTIVITY	GOMF_PROTEIN_TYROSINE_KINASE_INHIBITOR_ACTIVITY	1	0.998676	1.32532	0.00226939	0.175802	0.173812	3	tags=100%, list=0%, signal=100%	RACK1
GOBP_PEPTIDYL_LYSINE_MONOMETHYLATION	GOBP_PEPTIDYL_LYSINE_MONOMETHYLATION	GOBP_PEPTIDYL_LYSINE_MONOMETHYLATION	2	0.809454	1.32501	0.122772	0.930077	0.919545	39	tags=50%, list=3%, signal=49%	CSKMT
GOBP_ATTACHMENT_OF_SPINDLE_MICROTUBULES_TO_KINETOCHORE	GOBP_ATTACHMENT_OF_SPINDLE_MICROTUBULES_TO_KINETOCHORE	GOBP_ATTACHMENT_OF_SPINDLE_MICROTUBULES_TO_KINETOCHORE	4	0.637268	1.32482	0.165644	0.950652	0.939887	551	tags=100%, list=36%, signal=64%	HNRNPU/ZNF207/CENPC/BUB3
HP_INTESTINAL_ATRESIA	HP_INTESTINAL_ATRESIA	HP_INTESTINAL_ATRESIA	4	0.637268	1.32482	0.165644	0.950652	0.939887	551	tags=100%, list=36%, signal=64%	SON/PPP1R12A/STAG2/BUB3
GOBP_DNA_METABOLIC_PROCESS	GOBP_DNA_METABOLIC_PROCESS	GOBP_DNA_METABOLIC_PROCESS	97	0.261917	1.32469	0.104513	0.921428	0.910994	813	tags=75%, list=54%, signal=37%	NOP53/BTG2/CENPX/RTF2/HNRNPA2B1/GZMA/PAXX/PPP1R10/HNRNPU/SMG1/PTPRC/MPHOSPH8/XRCC5/NABP1/ZNF91/IL7R/BOD1L1/ACTR2/NIPBL/PTGES3/SETX/XRN1/PRKDC/TCF7L2/ATRX/HSP90AA1/KMT2A/PHB/HMGB1/UBR2/STN1/RFC1/SHPRH/SUPT16H/CCT3/TRIP12/SMC5/SAMHD1/CCT5/TDG/STAT6/TENT4B/KMT2E/RIF1/RAD21/NUCKS1/DICER1/SMC3/ASCC3/SP100/ATF7IP/PARP4/DCP2/TFRC/SUPT6H/TDP2/CDC5L/ATM/SMC1A/TRIM28/APOBEC3G/HELB/DDX23/DHX36/HERC2/FOS/MAP…
GOBP_REGULATION_OF_RESPONSE_TO_BIOTIC_STIMULUS	GOBP_REGULATION_OF_RESPONSE_TO_BIOTIC_STIMULUS	GOBP_REGULATION_OF_RESPONSE_TO_BIOTIC_STIMULUS	50	0.300944	1.32355	0.127273	0.930077	0.919545	40	tags=6%, list=3%, signal=6%	PLCG2/SELENOK/NOP53
GOBP_REGULATION_OF_ION_TRANSMEMBRANE_TRANSPORT	GOBP_REGULATION_OF_ION_TRANSMEMBRANE_TRANSPORT	GOBP_REGULATION_OF_ION_TRANSMEMBRANE_TRANSPORT	36	0.326786	1.32327	0.14823	0.930077	0.919545	140	tags=14%, list=9%, signal=13%	PLCG2/AHNAK/AKAP9/VMP1/ACTN4
HP_APLASIA_HYPOPLASIA_INVOLVING_THE_VERTEBRAL_COLUMN	HP_APLASIA_HYPOPLASIA_INVOLVING_THE_VERTEBRAL_COLUMN	HP_APLASIA_HYPOPLASIA_INVOLVING_THE_VERTEBRAL_COLUMN	4	0.636464	1.32315	0.165644	0.950652	0.939887	308	tags=75%, list=20%, signal=60%	SLC26A2/FN1/FLNB
HP_HEPATIC_ENCEPHALOPATHY	HP_HEPATIC_ENCEPHALOPATHY	HP_HEPATIC_ENCEPHALOPATHY	2	0.808209	1.32298	0.122772	0.930077	0.919545	35	tags=50%, list=2%, signal=49%	PCK1
HP_TYPE_II_DIABETES_MELLITUS	HP_TYPE_II_DIABETES_MELLITUS	HP_TYPE_II_DIABETES_MELLITUS	26	0.357813	1.32272	0.166302	0.951693	0.940916	168	tags=27%, list=11%, signal=24%	CLDN4/MT-CO3/BUD23/MT-ND1/MT-CO2/MT-ND6/AHI1
HP_BASAL_GANGLIA_CYSTS	HP_BASAL_GANGLIA_CYSTS	HP_BASAL_GANGLIA_CYSTS	2	0.807516	1.32184	0.122772	0.930077	0.919545	32	tags=50%, list=2%, signal=49%	MT-ATP6
HP_ABNORMALITY_OF_HINDBRAIN_MORPHOLOGY	HP_ABNORMALITY_OF_HINDBRAIN_MORPHOLOGY	HP_ABNORMALITY_OF_HINDBRAIN_MORPHOLOGY	73	0.279716	1.32177	0.11244	0.928234	0.917723	752	tags=71%, list=50%, signal=38%	SOX4/MT-ATP6/ATP5F1A/CLDN4/MT-CYB/BUD23/ARID1B/SON/KANSL1/DYNC1H1/AHI1/YME1L1/MACF1/NDUFA1/ZEB2/ZNF292/SPTAN1/PPP1R12A/CTSD/KMT2C/NIPBL/SMARCA2/SETX/COX20/STAG2/PRKDC/PPP1R15B/CCDC32/MAF/SPG7/CHD4/RFC1/FTL/FAR1/NSD1/BUB3/RAD21/LAMB1/DNM1L/PDHA1/SMC3/HERC1/CDC40/OFD1/SMARCC2/ARID1A/SMC1A/RPS6KA3/KIAA1109/PUM1/UBTF/ATXN1
GOMF_GALACTOSIDE_BINDING	GOMF_GALACTOSIDE_BINDING	GOMF_GALACTOSIDE_BINDING	3	0.69855	1.32175	0.17	0.954527	0.943718	22	tags=33%, list=1%, signal=33%	LGALS4
GOCC_ARP2_3_PROTEIN_COMPLEX	GOCC_ARP2_3_PROTEIN_COMPLEX	GOCC_ARP2_3_PROTEIN_COMPLEX	5	0.593724	1.32135	0.173824	0.956398	0.945568	317	tags=80%, list=21%, signal=63%	ARPC5/ARPC3/ACTR3/ACTR2
HP_HYPOPITUITARISM	HP_HYPOPITUITARISM	HP_HYPOPITUITARISM	11	0.445037	1.32118	0.178218	0.956398	0.945568	844	tags=100%, list=56%, signal=45%	MT-ATP8/KANSL1/FLNB/STAG2/KMT2A/SMC1A/HERC2/GNAS/BRAF/ZNF148/AIP
HP_ABNORMAL_AGGRESSIVE_IMPULSIVE_OR_VIOLENT_BEHAVIOR	HP_ABNORMAL_AGGRESSIVE_IMPULSIVE_OR_VIOLENT_BEHAVIOR	HP_ABNORMAL_AGGRESSIVE_IMPULSIVE_OR_VIOLENT_BEHAVIOR	43	0.313526	1.32088	0.145695	0.930077	0.919545	773	tags=79%, list=51%, signal=40%	SOX4/ARID1B/DYNC1H1/ZBTB20/CLTC/KMT2C/NIPBL/BPTF/SMARCA2/SPEN/SPTBN1/CHD2/ATRX/KMT2A/ASH1L/VPS13A/TRIP12/NSD1/DDX3X/KMT2E/DOCK8/DYNC1I2/UQCC2/SUCLG1/TSC2/SMARCC2/ARID1A/CUX1/RPS6KA3/HERC2/UBTF/LUZP1/PHIP/TKT
GOBP_LIPID_LOCALIZATION	GOBP_LIPID_LOCALIZATION	GOBP_LIPID_LOCALIZATION	33	0.332496	1.32021	0.150655	0.930077	0.919545	265	tags=36%, list=18%, signal=31%	FABP1/SELENOM/SMIM22/RNF213/LDLR/THBS1/ABCC3/VMP1/TMF1/LIMA1/VPS4B/HDLBP
GOCC_PERINUCLEAR_REGION_OF_CYTOPLASM	GOCC_PERINUCLEAR_REGION_OF_CYTOPLASM	GOCC_PERINUCLEAR_REGION_OF_CYTOPLASM	89	0.266015	1.31999	0.107728	0.926711	0.916218	150	tags=11%, list=10%, signal=11%	PLCG2/RACK1/RTRAF/KRT18/SELENOM/BUD23/TSPAN1/S100A14/ACTN4/PKN2
GOBP_AUTONOMIC_NERVOUS_SYSTEM_DEVELOPMENT	GOBP_AUTONOMIC_NERVOUS_SYSTEM_DEVELOPMENT	GOBP_AUTONOMIC_NERVOUS_SYSTEM_DEVELOPMENT	4	0.634615	1.3193	0.167689	0.951693	0.940916	555	tags=100%, list=37%, signal=63%	SOX4/FN1/HES1/PHACTR4
GOMF_S_ADENOSYLMETHIONINE_DEPENDENT_METHYLTRANSFERASE_ACTIVITY	GOMF_S_ADENOSYLMETHIONINE_DEPENDENT_METHYLTRANSFERASE_ACTIVITY	GOMF_S_ADENOSYLMETHIONINE_DEPENDENT_METHYLTRANSFERASE_ACTIVITY	14	0.422032	1.31922	0.161616	0.943249	0.932568	606	tags=71%, list=40%, signal=43%	CSKMT/NSD3/BUD23/KMT2C/KMT2A/ASH1L/NSUN6/NSD1/KMT2E/MEPCE
GOBP_CHROMOSOME_SEGREGATION	GOBP_CHROMOSOME_SEGREGATION	GOBP_CHROMOSOME_SEGREGATION	36	0.325452	1.31787	0.14823	0.930077	0.919545	705	tags=78%, list=47%, signal=43%	CENPX/HNRNPU/DYNC1H1/RIOK3/NUMA1/ZNF207/VPS4B/CSNK2A1/ACTR3/ACTR2/NIPBL/SRPK1/STAG2/ATRX/CENPC/SMC5/DDX3X/BUB3/STAG1/TPR/RAD21/IK/SMC3/SLC25A5/CHMP4A/ATM/SMC1A/CHMP2A
GOBP_CELLULAR_RESPONSE_TO_UNFOLDED_PROTEIN	GOBP_CELLULAR_RESPONSE_TO_UNFOLDED_PROTEIN	GOBP_CELLULAR_RESPONSE_TO_UNFOLDED_PROTEIN	20	0.375874	1.31764	0.169133	0.952655	0.941868	93	tags=15%, list=6%, signal=14%	RACK1/SELENOS/AGR2
GOBP_REGULATION_OF_MACROPHAGE_ACTIVATION	GOBP_REGULATION_OF_MACROPHAGE_ACTIVATION	GOBP_REGULATION_OF_MACROPHAGE_ACTIVATION	11	0.443796	1.31749	0.178218	0.956398	0.945568	171	tags=45%, list=11%, signal=41%	LDLR/THBS1/JUND/PTPRC/CTSC
HP_MYOCLONIC_SEIZURE	HP_MYOCLONIC_SEIZURE	HP_MYOCLONIC_SEIZURE	23	0.367203	1.3173	0.155022	0.930077	0.919545	264	tags=30%, list=17%, signal=26%	MT-ND3/MT-ATP6/MT-ND1/MT-ND6/DYNC1H1/NDUFA1/CLTC
GOBP_POSITIVE_REGULATION_OF_MEMBRANE_PERMEABILITY	GOBP_POSITIVE_REGULATION_OF_MEMBRANE_PERMEABILITY	GOBP_POSITIVE_REGULATION_OF_MEMBRANE_PERMEABILITY	6	0.550644	1.31711	0.178138	0.956398	0.945568	14	tags=17%, list=1%, signal=17%	ATP5IF1
HP_ACTION_TREMOR	HP_ACTION_TREMOR	HP_ACTION_TREMOR	25	0.359803	1.31656	0.161926	0.943249	0.932568	519	tags=60%, list=34%, signal=40%	MT-ATP6/MT-ND4L/MT-CYB/MT-CO3/MT-ND1/MT-ND6/MT-CO1/TMEM63A/SETX/MT-ND5/PPP1R15B/SPTBN1/MT-ND4/RFC1/VPS13A
HP_MYOPATHY	HP_MYOPATHY	HP_MYOPATHY	49	0.301648	1.31642	0.131222	0.930077	0.919545	213	tags=29%, list=14%, signal=25%	MT-ATP6/MT-ND4L/CLDN4/MT-CYB/DSP/MT-CO3/HNRNPA2B1/BUD23/MT-ND1/MT-CO2/MT-ND6/TPM3/ZBTB20/SYNE2
GOBP_NEGATIVE_REGULATION_OF_ATP_DEPENDENT_ACTIVITY	GOBP_NEGATIVE_REGULATION_OF_ATP_DEPENDENT_ACTIVITY	GOBP_NEGATIVE_REGULATION_OF_ATP_DEPENDENT_ACTIVITY	1	0.991396	1.31566	0.00932415	0.453333	0.4482	14	tags=100%, list=1%, signal=99%	ATP5IF1
GOMF_ATPASE_INHIBITOR_ACTIVITY	GOMF_ATPASE_INHIBITOR_ACTIVITY	GOMF_ATPASE_INHIBITOR_ACTIVITY	1	0.991396	1.31566	0.00932415	0.453333	0.4482	14	tags=100%, list=1%, signal=99%	ATP5IF1
HP_PELVIC_KIDNEY	HP_PELVIC_KIDNEY	HP_PELVIC_KIDNEY	6	0.549959	1.31547	0.178138	0.956398	0.945568	269	tags=50%, list=18%, signal=41%	CLDN4/BUD23/ZEB2
GOCC_CHROMOSOME	GOCC_CHROMOSOME	GOCC_CHROMOSOME	156	0.241919	1.31539	0.0708861	0.859775	0.850039	711	tags=64%, list=47%, signal=38%	ELF3/SOX4/COPS9/NOP53/PRPF4B/CENPX/NSD3/RTF2/HNRNPA2B1/PAXX/ARID1B/PPP1R10/NCL/JUND/POLR2A/HNRNPU/KANSL1/MPHOSPH8/ARPC5/BRD2/XRCC5/NUMA1/NABP1/BOD1L1/ZNF207/IRF3/SF3B1/SINHCAF/ZEB2/CSNK2A1/RUNX3/REL/NR4A1/ARPC3/PPP1R12A/ACTR3/ACTR2/NIPBL/PTGES3/SRPK1/BPTF/SMARCA2/SETX/STAG2/ZBTB38/HES1/PUM3/PRKDC/CCND2/TCF7L2/NAP1L4/ATRX/MAF/GTF2B/MLXIP/ASH1L/DYNC1LI2/HMGB1/ELOA/UBR2/DDX27/CENPC/CHD4/STN1/CFDP1/R…
GOMF_NEUREXIN_FAMILY_PROTEIN_BINDING	GOMF_NEUREXIN_FAMILY_PROTEIN_BINDING	GOMF_NEUREXIN_FAMILY_PROTEIN_BINDING	2	0.803311	1.31496	0.122772	0.930077	0.919545	299	tags=100%, list=20%, signal=80%	SYTL3/SYTL2
HP_MOTOR_SEIZURE	HP_MOTOR_SEIZURE	HP_MOTOR_SEIZURE	38	0.318459	1.31459	0.153333	0.930077	0.919545	657	tags=68%, list=43%, signal=40%	MT-ND3/MT-ATP6/MT-ND1/MT-ND6/KANSL1/DYNC1H1/SQOR/NDUFA1/CLTC/CSNK2A1/SPTAN1/SMARCA2/MT-ND5/SPTBN1/WASHC4/CHD2/ASH1L/MT-ND4/FAR1/NSD1/RSRC1/DOCK8/DNM1L/PDHA1/TSC2/CDC40
GOBP_RESPONSE_TO_LIGHT_INTENSITY	GOBP_RESPONSE_TO_LIGHT_INTENSITY	GOBP_RESPONSE_TO_LIGHT_INTENSITY	1	0.990073	1.3139	0.0105778	0.478264	0.472849	16	tags=100%, list=1%, signal=99%	MT-ND3
GOBP_POSITIVE_REGULATION_OF_MONONUCLEAR_CELL_MIGRATION	GOBP_POSITIVE_REGULATION_OF_MONONUCLEAR_CELL_MIGRATION	GOBP_POSITIVE_REGULATION_OF_MONONUCLEAR_CELL_MIGRATION	12	0.435068	1.31357	0.173038	0.956398	0.945568	134	tags=25%, list=9%, signal=23%	SELENOK/LGALS3/S100A14
GOBP_CELLULAR_LIPID_METABOLIC_PROCESS	GOBP_CELLULAR_LIPID_METABOLIC_PROCESS	GOBP_CELLULAR_LIPID_METABOLIC_PROCESS	53	0.295117	1.31333	0.135831	0.930077	0.919545	152	tags=15%, list=10%, signal=14%	PLCG2/FABP1/PCK1/RNF213/LDLR/CYP3A5/SMG1/SLC44A4
HP_SLANTING_OF_THE_PALPEBRAL_FISSURE	HP_SLANTING_OF_THE_PALPEBRAL_FISSURE	HP_SLANTING_OF_THE_PALPEBRAL_FISSURE	65	0.279694	1.31333	0.138952	0.930077	0.919545	832	tags=82%, list=55%, signal=38%	ARID1B/SON/HNRNPU/UFD1/KANSL1/DYNC1H1/ZBTB20/ACTG1/RPS28/ANKRD11/CLTC/ZEB2/ZNF292/PPP1R12A/CDK13/BPTF/SMARCA2/SPEN/PPP1R15B/SPTBN1/CCDC32/ATRX/MAF/KMT2A/COPB1/CHD4/TRIP12/NSD1/BUB3/CD96/CHD8/KMT2E/DYNC1I2/COPB2/AP3B1/UQCC2/HERC1/OFD1/SMC1A/RPS6KA3/KIAA1109/HERC2/PHIP/CDK10/TTC37/CNOT2/BRAF/TRAPPC4/HUWE1/SETD2/ZNF148/NECAP1/CDK5RAP2
GOBP_RESPONSE_TO_MOLECULE_OF_BACTERIAL_ORIGIN	GOBP_RESPONSE_TO_MOLECULE_OF_BACTERIAL_ORIGIN	GOBP_RESPONSE_TO_MOLECULE_OF_BACTERIAL_ORIGIN	44	0.308555	1.31292	0.14922	0.930077	0.919545	139	tags=16%, list=9%, signal=15%	PLCG2/PCK1/SELENOS/CD24/S100A14/TNFAIP3/JUND
GOBP_POSITIVE_REGULATION_OF_PRODUCTION_OF_MOLECULAR_MEDIATOR_OF_IMMUNE_RESPONSE	GOBP_POSITIVE_REGULATION_OF_PRODUCTION_OF_MOLECULAR_MEDIATOR_OF_IMMUNE_RESPONSE	GOBP_POSITIVE_REGULATION_OF_PRODUCTION_OF_MOLECULAR_MEDIATOR_OF_IMMUNE_RESPONSE	25	0.358593	1.31214	0.161926	0.943249	0.932568	1	tags=4%, list=0%, signal=4%	PLCG2
GOCC_APICAL_CORTEX	GOCC_APICAL_CORTEX	GOCC_APICAL_CORTEX	1	0.988087	1.31127	0.0129284	0.529999	0.523998	19	tags=100%, list=1%, signal=99%	FABP1
GOMF_BILE_ACID_BINDING	GOMF_BILE_ACID_BINDING	GOMF_BILE_ACID_BINDING	1	0.988087	1.31127	0.0129284	0.529999	0.523998	19	tags=100%, list=1%, signal=99%	FABP1
GOMF_LONG_CHAIN_FATTY_ACID_TRANSPORTER_ACTIVITY	GOMF_LONG_CHAIN_FATTY_ACID_TRANSPORTER_ACTIVITY	GOMF_LONG_CHAIN_FATTY_ACID_TRANSPORTER_ACTIVITY	1	0.988087	1.31127	0.0129284	0.529999	0.523998	19	tags=100%, list=1%, signal=99%	FABP1
GOBP_REGULATION_OF_NUCLEOTIDE_BINDING_OLIGOMERIZATION_DOMAIN_CONTAINING_2_SIGNALING_PATHWAY	GOBP_REGULATION_OF_NUCLEOTIDE_BINDING_OLIGOMERIZATION_DOMAIN_CONTAINING_2_SIGNALING_PATHWAY	GOBP_REGULATION_OF_NUCLEOTIDE_BINDING_OLIGOMERIZATION_DOMAIN_CONTAINING_2_SIGNALING_PATHWAY	4	0.630619	1.31099	0.173824	0.956398	0.945568	309	tags=75%, list=20%, signal=60%	TNFAIP3/ERBIN/PTPN22
GOMF_ADENYLYLTRANSFERASE_ACTIVITY	GOMF_ADENYLYLTRANSFERASE_ACTIVITY	GOMF_ADENYLYLTRANSFERASE_ACTIVITY	3	0.692744	1.31077	0.17	0.954527	0.943718	225	tags=67%, list=15%, signal=57%	TENT5C/TENT5A
GOMF_POLYNUCLEOTIDE_ADENYLYLTRANSFERASE_ACTIVITY	GOMF_POLYNUCLEOTIDE_ADENYLYLTRANSFERASE_ACTIVITY	GOMF_POLYNUCLEOTIDE_ADENYLYLTRANSFERASE_ACTIVITY	3	0.692744	1.31077	0.17	0.954527	0.943718	225	tags=67%, list=15%, signal=57%	TENT5C/TENT5A
GOBP_INSULIN_SECRETION	GOBP_INSULIN_SECRETION	GOBP_INSULIN_SECRETION	12	0.43397	1.31025	0.173038	0.956398	0.945568	90	tags=25%, list=6%, signal=24%	SOX4/SELENOT/FAM3D
GOBP_HIPPO_SIGNALING	GOBP_HIPPO_SIGNALING	GOBP_HIPPO_SIGNALING	2	0.8	1.30954	0.130693	0.930077	0.919545	304	tags=100%, list=20%, signal=80%	STK4/PJA2
GOBP_POSITIVE_REGULATION_OF_APOPTOTIC_SIGNALING_PATHWAY	GOBP_POSITIVE_REGULATION_OF_APOPTOTIC_SIGNALING_PATHWAY	GOBP_POSITIVE_REGULATION_OF_APOPTOTIC_SIGNALING_PATHWAY	19	0.377572	1.30946	0.177914	0.956398	0.945568	171	tags=21%, list=11%, signal=19%	RACK1/THBS1/PTPRC/CTSC
GOBP_CELLULAR_OXIDANT_DETOXIFICATION	GOBP_CELLULAR_OXIDANT_DETOXIFICATION	GOBP_CELLULAR_OXIDANT_DETOXIFICATION	16	0.398514	1.309	0.152749	0.930077	0.919545	86	tags=31%, list=6%, signal=30%	FABP1/SELENOW/SELENOF/SELENOT/SELENOS
GOMF_ANTIOXIDANT_ACTIVITY	GOMF_ANTIOXIDANT_ACTIVITY	GOMF_ANTIOXIDANT_ACTIVITY	16	0.398514	1.309	0.152749	0.930077	0.919545	86	tags=31%, list=6%, signal=30%	FABP1/SELENOW/SELENOF/SELENOT/SELENOS
HP_ABNORMAL_VASCULAR_PHYSIOLOGY	HP_ABNORMAL_VASCULAR_PHYSIOLOGY	HP_ABNORMAL_VASCULAR_PHYSIOLOGY	42	0.311914	1.309	0.154709	0.930077	0.919545	135	tags=26%, list=9%, signal=25%	KRT8/ATP5F1A/KRT18/CLDN4/MT-CO3/BUD23/RNF213/MT-ND1/MT-CO2/MT-ND6/SON
HP_PLAGIOCEPHALY	HP_PLAGIOCEPHALY	HP_PLAGIOCEPHALY	21	0.367309	1.30899	0.179325	0.956398	0.945568	535	tags=62%, list=35%, signal=41%	SLC26A2/ARID1B/POLR2A/DYNC1H1/MESD/ZBTB20/ZNF292/KMT2C/SMARCA2/SPTBN1/MAF/MEG3/SAMHD1
HP_ABNORMALITY_OF_THE_NASAL_ALAE	HP_ABNORMALITY_OF_THE_NASAL_ALAE	HP_ABNORMALITY_OF_THE_NASAL_ALAE	51	0.294972	1.30843	0.147465	0.930077	0.919545	785	tags=86%, list=52%, signal=43%	SOX4/SLC26A2/ARID1B/KANSL1/AHI1/ZBTB20/ANKRD11/CSNK2A1/ZNF292/FLNB/NIPBL/PIK3R1/BPTF/SMARCA2/PLEC/SPEN/PPP1R15B/SPTBN1/GLUL/CHD2/ATRX/TRIP11/PRPF8/MEG3/DDX3X/CD96/RAD21/DYNC1I2/ASXL2/PDHA1/SMC3/OFD1/PRPF6/SMARCC2/ARID1A/SMC1A/RPS6KA3/KIAA1109/PHIP/SNRNP200/CDK10/TTC37/CNOT2/BRAF
HP_ACUTE_CORONARY_SYNDROME	HP_ACUTE_CORONARY_SYNDROME	HP_ACUTE_CORONARY_SYNDROME	12	0.433331	1.30832	0.177062	0.956398	0.945568	164	tags=33%, list=11%, signal=30%	CLDN4/BUD23/LDLR/MYH9
GOBP_PEPTIDE_TRANSPORT	GOBP_PEPTIDE_TRANSPORT	GOBP_PEPTIDE_TRANSPORT	17	0.386887	1.3077	0.174	0.956398	0.945568	90	tags=24%, list=6%, signal=22%	SOX4/CA2/SELENOT/FAM3D
GOBP_RESPONSE_TO_NITRIC_OXIDE	GOBP_RESPONSE_TO_NITRIC_OXIDE	GOBP_RESPONSE_TO_NITRIC_OXIDE	4	0.628803	1.30722	0.177914	0.956398	0.945568	382	tags=75%, list=25%, signal=56%	ATP5F1A/TXN/DNM2
GOBP_POSITIVE_REGULATION_OF_PEPTIDE_SECRETION	GOBP_POSITIVE_REGULATION_OF_PEPTIDE_SECRETION	GOBP_POSITIVE_REGULATION_OF_PEPTIDE_SECRETION	8	0.491637	1.30713	0.187625	0.956398	0.945568	425	tags=75%, list=28%, signal=54%	SOX4/SELENOT/SRI/TCF7L2/RAB8B/GLUL
GOBP_ENDOTHELIAL_CELL_ACTIVATION	GOBP_ENDOTHELIAL_CELL_ACTIVATION	GOBP_ENDOTHELIAL_CELL_ACTIVATION	1	0.984778	1.30687	0.0168507	0.552261	0.546008	24	tags=100%, list=2%, signal=98%	TCIM
GOBP_REGULATION_OF_PROTEIN_KINASE_C_ACTIVITY	GOBP_REGULATION_OF_PROTEIN_KINASE_C_ACTIVITY	GOBP_REGULATION_OF_PROTEIN_KINASE_C_ACTIVITY	1	0.984778	1.30687	0.0168507	0.552261	0.546008	24	tags=100%, list=2%, signal=98%	TCIM
HP_GANGRENE	HP_GANGRENE	HP_GANGRENE	4	0.628601	1.3068	0.177914	0.956398	0.945568	309	tags=75%, list=20%, signal=60%	NUMA1/NABP1/PTPN22
HP_VERTEBRAL_SEGMENTATION_DEFECT	HP_VERTEBRAL_SEGMENTATION_DEFECT	HP_VERTEBRAL_SEGMENTATION_DEFECT	17	0.386529	1.30649	0.176	0.956398	0.945568	430	tags=53%, list=28%, signal=38%	CLDN4/BUD23/SON/KANSL1/FN1/ANKRD11/FLNB/STAG2/ATRX
GOBP_REGULATION_OF_INFLAMMATORY_RESPONSE	GOBP_REGULATION_OF_INFLAMMATORY_RESPONSE	GOBP_REGULATION_OF_INFLAMMATORY_RESPONSE	35	0.321761	1.30645	0.163755	0.949074	0.938327	267	tags=31%, list=18%, signal=26%	PLCG2/SELENOS/NEAT1/LDLR/TNFAIP3/PTPRC/CTSC/VAMP8/IRF3/CD81/SNX6
GOCC_TRNA_SPLICING_LIGASE_COMPLEX	GOCC_TRNA_SPLICING_LIGASE_COMPLEX	GOCC_TRNA_SPLICING_LIGASE_COMPLEX	2	0.798071	1.30638	0.134653	0.930077	0.919545	50	tags=50%, list=3%, signal=48%	RTRAF
HP_METATARSUS_ADDUCTUS	HP_METATARSUS_ADDUCTUS	HP_METATARSUS_ADDUCTUS	3	0.690287	1.30612	0.174	0.956398	0.945568	202	tags=67%, list=13%, signal=58%	SLC26A2/ZBTB20
GOBP_DETECTION_OF_CHEMICAL_STIMULUS_INVOLVED_IN_SENSORY_PERCEPTION_OF_TASTE	GOBP_DETECTION_OF_CHEMICAL_STIMULUS_INVOLVED_IN_SENSORY_PERCEPTION_OF_TASTE	GOBP_DETECTION_OF_CHEMICAL_STIMULUS_INVOLVED_IN_SENSORY_PERCEPTION_OF_TASTE	1	0.984116	1.306	0.0168507	0.552261	0.546008	25	tags=100%, list=2%, signal=98%	PIGR
GOBP_ORGAN_OR_TISSUE_SPECIFIC_IMMUNE_RESPONSE	GOBP_ORGAN_OR_TISSUE_SPECIFIC_IMMUNE_RESPONSE	GOBP_ORGAN_OR_TISSUE_SPECIFIC_IMMUNE_RESPONSE	1	0.984116	1.306	0.0168507	0.552261	0.546008	25	tags=100%, list=2%, signal=98%	PIGR
GOBP_SENSORY_PERCEPTION_OF_BITTER_TASTE	GOBP_SENSORY_PERCEPTION_OF_BITTER_TASTE	GOBP_SENSORY_PERCEPTION_OF_BITTER_TASTE	1	0.984116	1.306	0.0168507	0.552261	0.546008	25	tags=100%, list=2%, signal=98%	PIGR
GOBP_SENSORY_PERCEPTION_OF_TASTE	GOBP_SENSORY_PERCEPTION_OF_TASTE	GOBP_SENSORY_PERCEPTION_OF_TASTE	1	0.984116	1.306	0.0168507	0.552261	0.546008	25	tags=100%, list=2%, signal=98%	PIGR
GOMF_IMMUNOGLOBULIN_RECEPTOR_ACTIVITY	GOMF_IMMUNOGLOBULIN_RECEPTOR_ACTIVITY	GOMF_IMMUNOGLOBULIN_RECEPTOR_ACTIVITY	1	0.984116	1.306	0.0168507	0.552261	0.546008	25	tags=100%, list=2%, signal=98%	PIGR
HP_ABNORMAL_URINE_PROTEIN_LEVEL	HP_ABNORMAL_URINE_PROTEIN_LEVEL	HP_ABNORMAL_URINE_PROTEIN_LEVEL	33	0.328828	1.30564	0.157205	0.930297	0.919762	436	tags=55%, list=29%, signal=40%	CLDN4/MT-CO3/BUD23/MT-ND1/MT-CO2/MT-ND6/ACTN4/MYH9/FN1/CD81/CD46/MT-CO1/PTPN22/NIPBL/SMARCA2/MT-ND5/MIA3/MAF
HP_ABNORMAL_HUMERUS_MORPHOLOGY	HP_ABNORMAL_HUMERUS_MORPHOLOGY	HP_ABNORMAL_HUMERUS_MORPHOLOGY	2	0.797351	1.3052	0.134653	0.930077	0.919545	308	tags=100%, list=20%, signal=80%	SLC26A2/FLNB
HP_ABNORMAL_OSSIFICATION_INVOLVING_THE_FEMORAL_HEAD_AND_NECK	HP_ABNORMAL_OSSIFICATION_INVOLVING_THE_FEMORAL_HEAD_AND_NECK	HP_ABNORMAL_OSSIFICATION_INVOLVING_THE_FEMORAL_HEAD_AND_NECK	2	0.797351	1.3052	0.134653	0.930077	0.919545	308	tags=100%, list=20%, signal=80%	SLC26A2/FLNB
HP_HYPOPLASIA_OF_THE_ODONTOID_PROCESS	HP_HYPOPLASIA_OF_THE_ODONTOID_PROCESS	HP_HYPOPLASIA_OF_THE_ODONTOID_PROCESS	2	0.797351	1.3052	0.134653	0.930077	0.919545	308	tags=100%, list=20%, signal=80%	FN1/FLNB
HP_HYPOPLASTIC_CERVICAL_VERTEBRAE	HP_HYPOPLASTIC_CERVICAL_VERTEBRAE	HP_HYPOPLASTIC_CERVICAL_VERTEBRAE	2	0.797351	1.3052	0.134653	0.930077	0.919545	308	tags=100%, list=20%, signal=80%	SLC26A2/FLNB
HP_LARYNGEAL_STENOSIS	HP_LARYNGEAL_STENOSIS	HP_LARYNGEAL_STENOSIS	2	0.797351	1.3052	0.134653	0.930077	0.919545	308	tags=100%, list=20%, signal=80%	SLC26A2/FLNB
HP_ABNORMAL_CEREBRAL_VASCULAR_MORPHOLOGY	HP_ABNORMAL_CEREBRAL_VASCULAR_MORPHOLOGY	HP_ABNORMAL_CEREBRAL_VASCULAR_MORPHOLOGY	46	0.302141	1.30487	0.152809	0.930077	0.919545	288	tags=37%, list=19%, signal=31%	CLDN4/MT-CYB/MT-CO3/BUD23/RNF213/LDLR/MT-ND1/MT-CO2/MT-ND6/SON/KANSL1/ACTG1/FN1/TENT5A/MAT2A/CD46/MT-CO1
GOBP_REGULATION_OF_B_CELL_RECEPTOR_SIGNALING_PATHWAY	GOBP_REGULATION_OF_B_CELL_RECEPTOR_SIGNALING_PATHWAY	GOBP_REGULATION_OF_B_CELL_RECEPTOR_SIGNALING_PATHWAY	2	0.796689	1.30412	0.134653	0.930077	0.919545	309	tags=100%, list=20%, signal=80%	CD81/PTPN22
GOBP_REGULATION_OF_TOLL_LIKE_RECEPTOR_4_SIGNALING_PATHWAY	GOBP_REGULATION_OF_TOLL_LIKE_RECEPTOR_4_SIGNALING_PATHWAY	GOBP_REGULATION_OF_TOLL_LIKE_RECEPTOR_4_SIGNALING_PATHWAY	2	0.796689	1.30412	0.134653	0.930077	0.919545	309	tags=100%, list=20%, signal=80%	TNFAIP3/PTPN22
HP_KETOACIDOSIS	HP_KETOACIDOSIS	HP_KETOACIDOSIS	2	0.796689	1.30412	0.134653	0.930077	0.919545	309	tags=100%, list=20%, signal=80%	ATP5F1D/PTPN22
HP_POLYARTICULAR_ARTHROPATHY	HP_POLYARTICULAR_ARTHROPATHY	HP_POLYARTICULAR_ARTHROPATHY	2	0.796689	1.30412	0.134653	0.930077	0.919545	309	tags=100%, list=20%, signal=80%	TNFAIP3/PTPN22
HP_POLYURIA	HP_POLYURIA	HP_POLYURIA	2	0.796689	1.30412	0.134653	0.930077	0.919545	309	tags=100%, list=20%, signal=80%	SON/PTPN22
GOCC_SITE_OF_DOUBLE_STRAND_BREAK	GOCC_SITE_OF_DOUBLE_STRAND_BREAK	GOCC_SITE_OF_DOUBLE_STRAND_BREAK	11	0.439261	1.30403	0.188119	0.956398	0.945568	567	tags=82%, list=38%, signal=52%	PAXX/ARPC5/NABP1/ARPC3/ACTR3/ACTR2/SMC5/SAMHD1/RIF1
GOCC_POLYMERIC_CYTOSKELETAL_FIBER	GOCC_POLYMERIC_CYTOSKELETAL_FIBER	GOCC_POLYMERIC_CYTOSKELETAL_FIBER	69	0.276156	1.30276	0.131579	0.930077	0.919545	273	tags=32%, list=18%, signal=27%	KRT8/KRT18/KRT20/PNN/SELENOS/DSP/HNRNPU/IQGAP1/TPM3/DYNC1H1/DST/MACF1/ACTG1/NUMA1/EIF3A/BOD1L1/ZNF207/TPT1/KRT19/DYNLT1/CLTC/LCP1
GOCC_APICAL_PART_OF_CELL	GOCC_APICAL_PART_OF_CELL	GOCC_APICAL_PART_OF_CELL	31	0.336273	1.30256	0.16408	0.949074	0.938327	217	tags=29%, list=14%, signal=25%	FABP1/SLC26A2/CA2/CLDN4/LDLR/SLC44A4/FAT1/ACTG1/FN1
GOBP_ATRIAL_SEPTUM_MORPHOGENESIS	GOBP_ATRIAL_SEPTUM_MORPHOGENESIS	GOBP_ATRIAL_SEPTUM_MORPHOGENESIS	1	0.981469	1.30248	0.0209451	0.595066	0.588328	29	tags=100%, list=2%, signal=98%	SOX4
GOBP_CARDIAC_ATRIUM_MORPHOGENESIS	GOBP_CARDIAC_ATRIUM_MORPHOGENESIS	GOBP_CARDIAC_ATRIUM_MORPHOGENESIS	1	0.981469	1.30248	0.0209451	0.595066	0.588328	29	tags=100%, list=2%, signal=98%	SOX4
GOBP_CARDIAC_CHAMBER_FORMATION	GOBP_CARDIAC_CHAMBER_FORMATION	GOBP_CARDIAC_CHAMBER_FORMATION	1	0.981469	1.30248	0.0209451	0.595066	0.588328	29	tags=100%, list=2%, signal=98%	SOX4
GOBP_CARDIAC_RIGHT_VENTRICLE_MORPHOGENESIS	GOBP_CARDIAC_RIGHT_VENTRICLE_MORPHOGENESIS	GOBP_CARDIAC_RIGHT_VENTRICLE_MORPHOGENESIS	1	0.981469	1.30248	0.0209451	0.595066	0.588328	29	tags=100%, list=2%, signal=98%	SOX4
GOBP_CARDIAC_VENTRICLE_FORMATION	GOBP_CARDIAC_VENTRICLE_FORMATION	GOBP_CARDIAC_VENTRICLE_FORMATION	1	0.981469	1.30248	0.0209451	0.595066	0.588328	29	tags=100%, list=2%, signal=98%	SOX4
GOBP_LIMB_BUD_FORMATION	GOBP_LIMB_BUD_FORMATION	GOBP_LIMB_BUD_FORMATION	1	0.981469	1.30248	0.0209451	0.595066	0.588328	29	tags=100%, list=2%, signal=98%	SOX4
GOBP_MITRAL_VALVE_DEVELOPMENT	GOBP_MITRAL_VALVE_DEVELOPMENT	GOBP_MITRAL_VALVE_DEVELOPMENT	1	0.981469	1.30248	0.0209451	0.595066	0.588328	29	tags=100%, list=2%, signal=98%	SOX4
GOBP_NORADRENERGIC_NEURON_DIFFERENTIATION	GOBP_NORADRENERGIC_NEURON_DIFFERENTIATION	GOBP_NORADRENERGIC_NEURON_DIFFERENTIATION	1	0.981469	1.30248	0.0209451	0.595066	0.588328	29	tags=100%, list=2%, signal=98%	SOX4
GOBP_N_TERMINAL_PROTEIN_AMINO_ACID_ACETYLATION	GOBP_N_TERMINAL_PROTEIN_AMINO_ACID_ACETYLATION	GOBP_N_TERMINAL_PROTEIN_AMINO_ACID_ACETYLATION	1	0.981469	1.30248	0.0209451	0.595066	0.588328	29	tags=100%, list=2%, signal=98%	SOX4
GOBP_SEPTUM_PRIMUM_DEVELOPMENT	GOBP_SEPTUM_PRIMUM_DEVELOPMENT	GOBP_SEPTUM_PRIMUM_DEVELOPMENT	1	0.981469	1.30248	0.0209451	0.595066	0.588328	29	tags=100%, list=2%, signal=98%	SOX4
GOBP_SYMPATHETIC_NERVOUS_SYSTEM_DEVELOPMENT	GOBP_SYMPATHETIC_NERVOUS_SYSTEM_DEVELOPMENT	GOBP_SYMPATHETIC_NERVOUS_SYSTEM_DEVELOPMENT	1	0.981469	1.30248	0.0209451	0.595066	0.588328	29	tags=100%, list=2%, signal=98%	SOX4
HP_ABNORMAL_SACRUM_MORPHOLOGY	HP_ABNORMAL_SACRUM_MORPHOLOGY	HP_ABNORMAL_SACRUM_MORPHOLOGY	17	0.38519	1.30196	0.178	0.956398	0.945568	159	tags=29%, list=11%, signal=27%	SLC26A2/CLDN4/BUD23/ARID1B/KANSL1
GOBP_PROTEIN_LOCALIZATION_TO_CHROMOSOME	GOBP_PROTEIN_LOCALIZATION_TO_CHROMOSOME	GOBP_PROTEIN_LOCALIZATION_TO_CHROMOSOME	12	0.431016	1.30133	0.185111	0.956398	0.945568	588	tags=75%, list=39%, signal=46%	XRCC5/NIPBL/ATRX/CCT3/SMC5/CCT5/BUB3/RAD21/IK
GOMF_PROFILIN_BINDING	GOMF_PROFILIN_BINDING	GOMF_PROFILIN_BINDING	2	0.794702	1.30087	0.138614	0.930077	0.919545	312	tags=100%, list=21%, signal=79%	ACTG1/EVL
GOBP_REGULATION_OF_INNATE_IMMUNE_RESPONSE	GOBP_REGULATION_OF_INNATE_IMMUNE_RESPONSE	GOBP_REGULATION_OF_INNATE_IMMUNE_RESPONSE	31	0.335656	1.30017	0.16408	0.949074	0.938327	248	tags=23%, list=16%, signal=19%	PLCG2/TNFAIP3/RIOK3/XRCC5/NLRC5/USP15/IRF3
HP_HORIZONTAL_PENDULAR_NYSTAGMUS	HP_HORIZONTAL_PENDULAR_NYSTAGMUS	HP_HORIZONTAL_PENDULAR_NYSTAGMUS	1	0.979484	1.29985	0.0237797	0.608104	0.601218	32	tags=100%, list=2%, signal=98%	MT-ATP6
HP_LEG_MUSCLE_STIFFNESS	HP_LEG_MUSCLE_STIFFNESS	HP_LEG_MUSCLE_STIFFNESS	1	0.979484	1.29985	0.0237797	0.608104	0.601218	32	tags=100%, list=2%, signal=98%	MT-ATP6
HP_UNDETECTABLE_LIGHT_AND_DARK_ADAPTED_ELECTRORETINOGRAM	HP_UNDETECTABLE_LIGHT_AND_DARK_ADAPTED_ELECTRORETINOGRAM	HP_UNDETECTABLE_LIGHT_AND_DARK_ADAPTED_ELECTRORETINOGRAM	1	0.979484	1.29985	0.0237797	0.608104	0.601218	32	tags=100%, list=2%, signal=98%	MT-ATP6
HP_RHEUMATOID_FACTOR_POSITIVE	HP_RHEUMATOID_FACTOR_POSITIVE	HP_RHEUMATOID_FACTOR_POSITIVE	2	0.79404	1.29978	0.140594	0.930077	0.919545	313	tags=100%, list=21%, signal=79%	PTPN22/CYBC1
GOMF_OXIDOREDUCTASE_ACTIVITY_ACTING_ON_A_SULFUR_GROUP_OF_DONORS_NAD_P_AS_ACCEPTOR	GOMF_OXIDOREDUCTASE_ACTIVITY_ACTING_ON_A_SULFUR_GROUP_OF_DONORS_NAD_P_AS_ACCEPTOR	GOMF_OXIDOREDUCTASE_ACTIVITY_ACTING_ON_A_SULFUR_GROUP_OF_DONORS_NAD_P_AS_ACCEPTOR	4	0.624799	1.2989	0.177914	0.956398	0.945568	380	tags=75%, list=25%, signal=56%	SELENOT/TXN/TXNDC17
GOMF_PROTEIN_DISULFIDE_REDUCTASE_NAD_P_ACTIVITY	GOMF_PROTEIN_DISULFIDE_REDUCTASE_NAD_P_ACTIVITY	GOMF_PROTEIN_DISULFIDE_REDUCTASE_NAD_P_ACTIVITY	4	0.624799	1.2989	0.177914	0.956398	0.945568	380	tags=75%, list=25%, signal=56%	SELENOT/TXN/TXNDC17
GOBP_CELLULAR_RESPONSE_TO_SALT_STRESS	GOBP_CELLULAR_RESPONSE_TO_SALT_STRESS	GOBP_CELLULAR_RESPONSE_TO_SALT_STRESS	2	0.793377	1.2987	0.140594	0.930077	0.919545	314	tags=100%, list=21%, signal=79%	XRCC5/ZFP36L1
GOBP_SKIN_DEVELOPMENT	GOBP_SKIN_DEVELOPMENT	GOBP_SKIN_DEVELOPMENT	23	0.362016	1.29869	0.172489	0.956398	0.945568	397	tags=52%, list=26%, signal=39%	TXNIP/CLDN4/DSP/SFN/NUMA1/STK4/FLNB/ZFP36L1/PTGES3/ST14/PLEC/JUP
HP_SMALL_BASAL_GANGLIA	HP_SMALL_BASAL_GANGLIA	HP_SMALL_BASAL_GANGLIA	2	0.793363	1.29867	0.140594	0.930077	0.919545	32	tags=50%, list=2%, signal=49%	MT-ATP6
HP_THICK_VERMILION_BORDER	HP_THICK_VERMILION_BORDER	HP_THICK_VERMILION_BORDER	36	0.320647	1.29841	0.150442	0.930077	0.919545	430	tags=44%, list=28%, signal=33%	SOX4/CLDN4/BUD23/ARID1B/ZBTB20/ANKRD11/ZEB2/KMT2C/SMARCA2/PSMB8/STAG2/SPEN/SPTBN1/OGT/CHD2/ATRX
GOBP_WATER_HOMEOSTASIS	GOBP_WATER_HOMEOSTASIS	GOBP_WATER_HOMEOSTASIS	4	0.624355	1.29797	0.177914	0.956398	0.945568	131	tags=50%, list=9%, signal=46%	CLDN4/SFN
HP_ABNORMALITY_OF_NAIL_COLOR	HP_ABNORMALITY_OF_NAIL_COLOR	HP_ABNORMALITY_OF_NAIL_COLOR	2	0.792715	1.29761	0.140594	0.930077	0.919545	315	tags=100%, list=21%, signal=79%	DSP/CAST
HP_LEUKONYCHIA	HP_LEUKONYCHIA	HP_LEUKONYCHIA	2	0.792715	1.29761	0.140594	0.930077	0.919545	315	tags=100%, list=21%, signal=79%	DSP/CAST
GOMF_ATPASE_COUPLED_CATION_TRANSMEMBRANE_TRANSPORTER_ACTIVITY	GOMF_ATPASE_COUPLED_CATION_TRANSMEMBRANE_TRANSPORTER_ACTIVITY	GOMF_ATPASE_COUPLED_CATION_TRANSMEMBRANE_TRANSPORTER_ACTIVITY	4	0.624112	1.29747	0.177914	0.956398	0.945568	28	tags=25%, list=2%, signal=25%	ATP5F1B
GOBP_ALDITOL_BIOSYNTHETIC_PROCESS	GOBP_ALDITOL_BIOSYNTHETIC_PROCESS	GOBP_ALDITOL_BIOSYNTHETIC_PROCESS	1	0.977498	1.29721	0.0253545	0.608104	0.601218	35	tags=100%, list=2%, signal=98%	PCK1
GOBP_ALDITOL_METABOLIC_PROCESS	GOBP_ALDITOL_METABOLIC_PROCESS	GOBP_ALDITOL_METABOLIC_PROCESS	1	0.977498	1.29721	0.0253545	0.608104	0.601218	35	tags=100%, list=2%, signal=98%	PCK1
GOBP_CELLULAR_RESPONSE_TO_ACIDIC_PH	GOBP_CELLULAR_RESPONSE_TO_ACIDIC_PH	GOBP_CELLULAR_RESPONSE_TO_ACIDIC_PH	1	0.977498	1.29721	0.0253545	0.608104	0.601218	35	tags=100%, list=2%, signal=98%	PCK1
GOBP_CELLULAR_RESPONSE_TO_GLUCAGON_STIMULUS	GOBP_CELLULAR_RESPONSE_TO_GLUCAGON_STIMULUS	GOBP_CELLULAR_RESPONSE_TO_GLUCAGON_STIMULUS	1	0.977498	1.29721	0.0253545	0.608104	0.601218	35	tags=100%, list=2%, signal=98%	PCK1
GOBP_CELLULAR_RESPONSE_TO_PH	GOBP_CELLULAR_RESPONSE_TO_PH	GOBP_CELLULAR_RESPONSE_TO_PH	1	0.977498	1.29721	0.0253545	0.608104	0.601218	35	tags=100%, list=2%, signal=98%	PCK1
GOBP_HEPATOCYTE_DIFFERENTIATION	GOBP_HEPATOCYTE_DIFFERENTIATION	GOBP_HEPATOCYTE_DIFFERENTIATION	1	0.977498	1.29721	0.0253545	0.608104	0.601218	35	tags=100%, list=2%, signal=98%	PCK1
GOBP_OXALOACETATE_METABOLIC_PROCESS	GOBP_OXALOACETATE_METABOLIC_PROCESS	GOBP_OXALOACETATE_METABOLIC_PROCESS	1	0.977498	1.29721	0.0253545	0.608104	0.601218	35	tags=100%, list=2%, signal=98%	PCK1
GOBP_RESPONSE_TO_GLUCAGON	GOBP_RESPONSE_TO_GLUCAGON	GOBP_RESPONSE_TO_GLUCAGON	1	0.977498	1.29721	0.0253545	0.608104	0.601218	35	tags=100%, list=2%, signal=98%	PCK1
GOBP_SHORT_CHAIN_FATTY_ACID_CATABOLIC_PROCESS	GOBP_SHORT_CHAIN_FATTY_ACID_CATABOLIC_PROCESS	GOBP_SHORT_CHAIN_FATTY_ACID_CATABOLIC_PROCESS	1	0.977498	1.29721	0.0253545	0.608104	0.601218	35	tags=100%, list=2%, signal=98%	PCK1
GOBP_SHORT_CHAIN_FATTY_ACID_METABOLIC_PROCESS	GOBP_SHORT_CHAIN_FATTY_ACID_METABOLIC_PROCESS	GOBP_SHORT_CHAIN_FATTY_ACID_METABOLIC_PROCESS	1	0.977498	1.29721	0.0253545	0.608104	0.601218	35	tags=100%, list=2%, signal=98%	PCK1
HP_FASTING_HYPOGLYCEMIA	HP_FASTING_HYPOGLYCEMIA	HP_FASTING_HYPOGLYCEMIA	1	0.977498	1.29721	0.0253545	0.608104	0.601218	35	tags=100%, list=2%, signal=98%	PCK1
HP_FALLS	HP_FALLS	HP_FALLS	6	0.542261	1.29706	0.194332	0.956398	0.945568	519	tags=83%, list=34%, signal=55%	DYNC1H1/SPTBN1/CHD2/FAR1/VPS13A
HP_ABNORMAL_BRAINSTEM_MRI_SIGNAL_INTENSITY	HP_ABNORMAL_BRAINSTEM_MRI_SIGNAL_INTENSITY	HP_ABNORMAL_BRAINSTEM_MRI_SIGNAL_INTENSITY	11	0.436847	1.29686	0.192079	0.956398	0.945568	643	tags=82%, list=43%, signal=47%	MT-ND3/MT-ND1/NDUFA1/NDUFB3/NDUFV2/ETHE1/NDUFS6/PDCD10/NDUFS2
GOBP_PROTEIN_NEDDYLATION	GOBP_PROTEIN_NEDDYLATION	GOBP_PROTEIN_NEDDYLATION	1	0.976837	1.29633	0.0259844	0.608104	0.601218	36	tags=100%, list=2%, signal=98%	COPS9
GOBP_REGULATION_OF_PROTEIN_NEDDYLATION	GOBP_REGULATION_OF_PROTEIN_NEDDYLATION	GOBP_REGULATION_OF_PROTEIN_NEDDYLATION	1	0.976837	1.29633	0.0259844	0.608104	0.601218	36	tags=100%, list=2%, signal=98%	COPS9
GOBP_REGULATION_OF_AXONOGENESIS	GOBP_REGULATION_OF_AXONOGENESIS	GOBP_REGULATION_OF_AXONOGENESIS	7	0.514563	1.2961	0.178357	0.956398	0.945568	231	tags=57%, list=15%, signal=49%	GOLGA4/MACF1/FN1/VEGFA
GOBP_POSITIVE_REGULATION_OF_PHOSPHORUS_METABOLIC_PROCESS	GOBP_POSITIVE_REGULATION_OF_PHOSPHORUS_METABOLIC_PROCESS	GOBP_POSITIVE_REGULATION_OF_PHOSPHORUS_METABOLIC_PROCESS	76	0.274353	1.296	0.114355	0.930077	0.919545	149	tags=12%, list=10%, signal=11%	PLCG2/RACK1/TCIM/CD24/AKAP9/MT-CO2/THBS1/PTPRC/IQGAP1
GOBP_MONOVALENT_INORGANIC_CATION_HOMEOSTASIS	GOBP_MONOVALENT_INORGANIC_CATION_HOMEOSTASIS	GOBP_MONOVALENT_INORGANIC_CATION_HOMEOSTASIS	11	0.436553	1.29599	0.192079	0.956398	0.945568	72	tags=18%, list=5%, signal=17%	ATP5F1B/CA2
HP_BLUE_IRIDES	HP_BLUE_IRIDES	HP_BLUE_IRIDES	6	0.541813	1.29599	0.194332	0.956398	0.945568	104	tags=33%, list=7%, signal=31%	CLDN4/BUD23
HP_KETONURIA	HP_KETONURIA	HP_KETONURIA	2	0.791598	1.29578	0.140594	0.930077	0.919545	35	tags=50%, list=2%, signal=49%	PCK1
GOBP_CHROMOSOME_MOVEMENT_TOWARDS_SPINDLE_POLE	GOBP_CHROMOSOME_MOVEMENT_TOWARDS_SPINDLE_POLE	GOBP_CHROMOSOME_MOVEMENT_TOWARDS_SPINDLE_POLE	2	0.791391	1.29545	0.142574	0.930077	0.919545	317	tags=100%, list=21%, signal=79%	ACTR3/ACTR2
GOBP_MEIOTIC_CYTOKINESIS	GOBP_MEIOTIC_CYTOKINESIS	GOBP_MEIOTIC_CYTOKINESIS	2	0.791391	1.29545	0.142574	0.930077	0.919545	317	tags=100%, list=21%, signal=79%	ACTR3/ACTR2
HP_SUDDEN_DEATH	HP_SUDDEN_DEATH	HP_SUDDEN_DEATH	19	0.37346	1.29519	0.190184	0.956398	0.945568	110	tags=26%, list=7%, signal=25%	CLDN4/DSP/BUD23/LDLR/AKAP9
HP_EXPRESSIVE_LANGUAGE_DELAY	HP_EXPRESSIVE_LANGUAGE_DELAY	HP_EXPRESSIVE_LANGUAGE_DELAY	5	0.581951	1.29515	0.190184	0.956398	0.945568	635	tags=100%, list=42%, signal=58%	ARID1B/ZEB2/KMT2C/NSD1/HERC1
GOBP_SENSORY_PERCEPTION_OF_CHEMICAL_STIMULUS	GOBP_SENSORY_PERCEPTION_OF_CHEMICAL_STIMULUS	GOBP_SENSORY_PERCEPTION_OF_CHEMICAL_STIMULUS	4	0.621913	1.2929	0.184049	0.956398	0.945568	25	tags=25%, list=2%, signal=25%	PIGR
GOBP_HISTONE_MRNA_CATABOLIC_PROCESS	GOBP_HISTONE_MRNA_CATABOLIC_PROCESS	GOBP_HISTONE_MRNA_CATABOLIC_PROCESS	6	0.540505	1.29286	0.194332	0.956398	0.945568	698	tags=100%, list=46%, signal=54%	TUT7/TUT4/XRN1/TENT4B/DCP2/ATM
GOBP_POSITIVE_REGULATION_OF_PROTEIN_DEUBIQUITINATION	GOBP_POSITIVE_REGULATION_OF_PROTEIN_DEUBIQUITINATION	GOBP_POSITIVE_REGULATION_OF_PROTEIN_DEUBIQUITINATION	1	0.974189	1.29282	0.0278742	0.621685	0.614646	40	tags=100%, list=3%, signal=97%	NOP53
GOBP_REGULATION_OF_PROTEIN_DEUBIQUITINATION	GOBP_REGULATION_OF_PROTEIN_DEUBIQUITINATION	GOBP_REGULATION_OF_PROTEIN_DEUBIQUITINATION	1	0.974189	1.29282	0.0278742	0.621685	0.614646	40	tags=100%, list=3%, signal=97%	NOP53
GOCC_RDNA_HETEROCHROMATIN	GOCC_RDNA_HETEROCHROMATIN	GOCC_RDNA_HETEROCHROMATIN	1	0.974189	1.29282	0.0278742	0.621685	0.614646	40	tags=100%, list=3%, signal=97%	NOP53
HP_CEREBELLAR_CYST	HP_CEREBELLAR_CYST	HP_CEREBELLAR_CYST	9	0.465099	1.29265	0.198413	0.956398	0.945568	694	tags=89%, list=46%, signal=48%	SOX4/ARID1B/FAR1/BUB3/PDHA1/OFD1/SMARCC2/ARID1A
HP_UPLIFTED_EARLOBE	HP_UPLIFTED_EARLOBE	HP_UPLIFTED_EARLOBE	2	0.789404	1.29219	0.144554	0.930077	0.919545	320	tags=100%, list=21%, signal=79%	ZEB2/KMT2C
HP_ABNORMAL_CERVICAL_CURVATURE	HP_ABNORMAL_CERVICAL_CURVATURE	HP_ABNORMAL_CERVICAL_CURVATURE	4	0.621462	1.29196	0.184049	0.956398	0.945568	308	tags=75%, list=20%, signal=60%	SLC26A2/TENT5A/FLNB
HP_ABNORMAL_CERVICAL_SPINE_MORPHOLOGY	HP_ABNORMAL_CERVICAL_SPINE_MORPHOLOGY	HP_ABNORMAL_CERVICAL_SPINE_MORPHOLOGY	4	0.621462	1.29196	0.184049	0.956398	0.945568	308	tags=75%, list=20%, signal=60%	SLC26A2/TENT5A/FLNB
HP_CERVICAL_KYPHOSIS	HP_CERVICAL_KYPHOSIS	HP_CERVICAL_KYPHOSIS	4	0.621462	1.29196	0.184049	0.956398	0.945568	308	tags=75%, list=20%, signal=60%	SLC26A2/TENT5A/FLNB
GOBP_NEGATIVE_REGULATION_OF_EXOCYTOSIS	GOBP_NEGATIVE_REGULATION_OF_EXOCYTOSIS	GOBP_NEGATIVE_REGULATION_OF_EXOCYTOSIS	4	0.621353	1.29173	0.184049	0.956398	0.945568	575	tags=100%, list=38%, signal=62%	RAP1B/VPS4B/LGALS9/GNAI2
GOBP_POSITIVE_REGULATION_OF_CATABOLIC_PROCESS	GOBP_POSITIVE_REGULATION_OF_CATABOLIC_PROCESS	GOBP_POSITIVE_REGULATION_OF_CATABOLIC_PROCESS	74	0.274443	1.29172	0.123786	0.930077	0.919545	202	tags=19%, list=13%, signal=17%	RACK1/ELOB/ATP5IF1/FABP1/NOP53/BTG2/LDLR/RNF19A/TNFAIP3/HNRNPU/CTSC/TUT7/TUT4/ZBTB20
HP_ABNORMAL_URETER_PHYSIOLOGY	HP_ABNORMAL_URETER_PHYSIOLOGY	HP_ABNORMAL_URETER_PHYSIOLOGY	24	0.354049	1.29141	0.172043	0.956398	0.945568	579	tags=62%, list=38%, signal=39%	CLDN4/BUD23/HNRNPU/UFD1/KANSL1/ZEB2/PTPN22/KMT2C/NIPBL/BPTF/ATRX/CHD4/NSD1/RAD21/COPB2
GOBP_MITOTIC_SISTER_CHROMATID_COHESION	GOBP_MITOTIC_SISTER_CHROMATID_COHESION	GOBP_MITOTIC_SISTER_CHROMATID_COHESION	6	0.539841	1.29127	0.194332	0.956398	0.945568	699	tags=100%, list=46%, signal=54%	NIPBL/ATRX/SMC5/RAD21/SMC3/SMC1A
HP_ABNORMALITY_OF_THE_AUDITORY_CANAL	HP_ABNORMALITY_OF_THE_AUDITORY_CANAL	HP_ABNORMALITY_OF_THE_AUDITORY_CANAL	6	0.539841	1.29127	0.194332	0.956398	0.945568	699	tags=100%, list=46%, signal=54%	NIPBL/MAF/RPS26/RAD21/SMC3/SMC1A
HP_CURLY_EYELASHES	HP_CURLY_EYELASHES	HP_CURLY_EYELASHES	6	0.539841	1.29127	0.194332	0.956398	0.945568	699	tags=100%, list=46%, signal=54%	NIPBL/SMARCA2/STAG2/RAD21/SMC3/SMC1A
HP_PENDULAR_NYSTAGMUS	HP_PENDULAR_NYSTAGMUS	HP_PENDULAR_NYSTAGMUS	2	0.788742	1.29111	0.146535	0.930077	0.919545	321	tags=100%, list=21%, signal=79%	MT-ATP6/TMEM63A
GOCC_CONTRACTILE_RING	GOCC_CONTRACTILE_RING	GOCC_CONTRACTILE_RING	2	0.788079	1.29003	0.148515	0.930077	0.919545	322	tags=100%, list=21%, signal=79%	MYH9/UTRN
HP_HYPOPLASTIC_FINGERNAIL	HP_HYPOPLASTIC_FINGERNAIL	HP_HYPOPLASTIC_FINGERNAIL	7	0.512044	1.28975	0.180361	0.956398	0.945568	128	tags=29%, list=8%, signal=26%	SOX4/ARID1B
GOBP_FOAM_CELL_DIFFERENTIATION	GOBP_FOAM_CELL_DIFFERENTIATION	GOBP_FOAM_CELL_DIFFERENTIATION	7	0.51187	1.28931	0.180361	0.956398	0.945568	8	tags=14%, list=1%, signal=14%	SELENOK
GOBP_POSITIVE_REGULATION_OF_TRANSPORT	GOBP_POSITIVE_REGULATION_OF_TRANSPORT	GOBP_POSITIVE_REGULATION_OF_TRANSPORT	103	0.253245	1.28844	0.0973236	0.900997	0.890795	168	tags=14%, list=11%, signal=13%	PLCG2/RACK1/ATP5IF1/SOX4/LGALS3/CA2/SELENOT/AKAP9/VMP1/SFN/ACTN4/PTPRC/DYNC1H1/AHI1
GOBP_MAINTENANCE_OF_CELL_POLARITY	GOBP_MAINTENANCE_OF_CELL_POLARITY	GOBP_MAINTENANCE_OF_CELL_POLARITY	3	0.680385	1.28738	0.186	0.956398	0.945568	190	tags=67%, list=13%, signal=58%	ARPC5/DST
GOBP_POSITIVE_REGULATION_OF_IMMUNE_EFFECTOR_PROCESS	GOBP_POSITIVE_REGULATION_OF_IMMUNE_EFFECTOR_PROCESS	GOBP_POSITIVE_REGULATION_OF_IMMUNE_EFFECTOR_PROCESS	36	0.317903	1.2873	0.154867	0.930077	0.919545	35	tags=6%, list=2%, signal=6%	PLCG2/PCK1
HP_FAILURE_TO_THRIVE	HP_FAILURE_TO_THRIVE	HP_FAILURE_TO_THRIVE	113	0.245884	1.28713	0.0935252	0.887878	0.877824	407	tags=38%, list=27%, signal=30%	MT-ND3/MT-ATP6/ATP5F1A/CA2/CLDN4/MT-CYB/DSP/MT-CO3/BUD23/MT-ND1/MT-CO2/MT-ND6/ARID1B/SON/POLR2A/PTPRC/UFD1/TPM3/KANSL1/ACTG1/IL7R/NDUFA1/CD3G/CD81/CLTC/ZEB2/CSNK2A1/MT-CO1/EPCAM/PTPN22/KMT2C/NIPBL/HIKESHI/SP110/PIK3R1/PSMB9/BPTF/SMARCA2/PSMB8/STAG2/MT-ND5/SPEN/SPTBN1
GOBP_REGULATION_OF_CELL_CYCLE	GOBP_REGULATION_OF_CELL_CYCLE	GOBP_REGULATION_OF_CELL_CYCLE	116	0.244455	1.28642	0.0987952	0.908414	0.898128	284	tags=22%, list=19%, signal=20%	PLCG2/RACK1/TCIM/NOP53/SMIM22/BTG2/PPP1R10/SFN/SON/TNFAIP3/JUND/HNRNPU/PTPRC/IQGAP1/PKN2/DYNC1H1/NUMA1/NABP1/DDX39B/ZNF207/VPS4B/CLTC/CSNK2A1/RUNX3/C10orf99/NR4A1
GOCC_DISTAL_AXON	GOCC_DISTAL_AXON	GOCC_DISTAL_AXON	18	0.376275	1.28633	0.176353	0.956398	0.945568	459	tags=61%, list=30%, signal=43%	CTNND1/IQGAP1/ARPC5/SRSF10/ACTG1/EPS8/SETX/DNM2/GLUL/HSP90AA1/COPA
HP_ABNORMAL_MYELINATION	HP_ABNORMAL_MYELINATION	HP_ABNORMAL_MYELINATION	64	0.276221	1.28582	0.14977	0.930077	0.919545	585	tags=56%, list=39%, signal=36%	MT-ND3/MT-ATP6/MT-CO3/MT-ND1/MT-CO2/MT-ND6/ARID1B/POLR2A/HNRNPU/NDUFA1/CLTC/MT-CO1/SPTAN1/TMEM63A/HIKESHI/SP110/DNM2/MT-ND5/PRKDC/PPP1R15B/SPTBN1/GLUL/COX6B1/MT-ND4/RFC1/NDUFA12/FAR1/VPS13A/SAMHD1/NDUFB3/NDUFV2/KMT2E/COX14/LAMB1/COPB2/NDUFS6
GOMF_CARBON_OXYGEN_LYASE_ACTIVITY	GOMF_CARBON_OXYGEN_LYASE_ACTIVITY	GOMF_CARBON_OXYGEN_LYASE_ACTIVITY	3	0.679445	1.2856	0.188	0.956398	0.945568	206	tags=67%, list=14%, signal=58%	CA2/XRCC5
GOBP_APICAL_JUNCTION_ASSEMBLY	GOBP_APICAL_JUNCTION_ASSEMBLY	GOBP_APICAL_JUNCTION_ASSEMBLY	9	0.462553	1.28558	0.202381	0.956398	0.945568	150	tags=33%, list=10%, signal=30%	CLDN7/CLDN4/PKN2
GOBP_MAMMARY_GLAND_MORPHOGENESIS	GOBP_MAMMARY_GLAND_MORPHOGENESIS	GOBP_MAMMARY_GLAND_MORPHOGENESIS	4	0.618286	1.28536	0.188139	0.956398	0.945568	11	tags=25%, list=1%, signal=25%	ELF3
GOBP_EPITHELIAL_CELL_DIFFERENTIATION	GOBP_EPITHELIAL_CELL_DIFFERENTIATION	GOBP_EPITHELIAL_CELL_DIFFERENTIATION	72	0.272364	1.28502	0.142857	0.930077	0.919545	314	tags=33%, list=21%, signal=28%	ELF3/SOX4/PCK1/KRT20/TXNIP/LGALS3/DSP/AGR2/CD24/SFN/IQGAP1/SLC44A4/AHI1/RAP1B/FAT1/NUMA1/VIL1/VEGFA/TST/KRT19/STK4/PPP1R12A/FLNB/ZFP36L1
GOBP_MITOCHONDRIAL_PROTON_TRANSPORTING_ATP_SYNTHASE_COMPLEX_ASSEMBLY	GOBP_MITOCHONDRIAL_PROTON_TRANSPORTING_ATP_SYNTHASE_COMPLEX_ASSEMBLY	GOBP_MITOCHONDRIAL_PROTON_TRANSPORTING_ATP_SYNTHASE_COMPLEX_ASSEMBLY	1	0.968233	1.28492	0.0694737	0.859775	0.850039	49	tags=100%, list=3%, signal=97%	ATP5F1D
GOBP_PROTON_TRANSPORTING_TWO_SECTOR_ATPASE_COMPLEX_ASSEMBLY	GOBP_PROTON_TRANSPORTING_TWO_SECTOR_ATPASE_COMPLEX_ASSEMBLY	GOBP_PROTON_TRANSPORTING_TWO_SECTOR_ATPASE_COMPLEX_ASSEMBLY	1	0.968233	1.28492	0.0694737	0.859775	0.850039	49	tags=100%, list=3%, signal=97%	ATP5F1D
HP_APNEA	HP_APNEA	HP_APNEA	37	0.314206	1.2849	0.157778	0.930297	0.919762	190	tags=22%, list=13%, signal=19%	MT-ND3/MT-ATP6/PCK1/ATP5F1A/MT-ND1/MT-ND6/AHI1/DST
HP_SPARSE_EYEBROW	HP_SPARSE_EYEBROW	HP_SPARSE_EYEBROW	13	0.414499	1.28463	0.193613	0.956398	0.945568	397	tags=69%, list=26%, signal=51%	DSP/SON/MESD/RPS28/LRP1/ST14/SMARCA2/STAG2/JUP
GOBP_ORGANIC_CATION_TRANSPORT	GOBP_ORGANIC_CATION_TRANSPORT	GOBP_ORGANIC_CATION_TRANSPORT	2	0.784768	1.28461	0.148515	0.930077	0.919545	327	tags=100%, list=22%, signal=78%	SLC44A4/SLC38A2
GOBP_QUATERNARY_AMMONIUM_GROUP_TRANSPORT	GOBP_QUATERNARY_AMMONIUM_GROUP_TRANSPORT	GOBP_QUATERNARY_AMMONIUM_GROUP_TRANSPORT	2	0.784768	1.28461	0.148515	0.930077	0.919545	327	tags=100%, list=22%, signal=78%	SLC44A4/SLC38A2
HP_CLEFT_UPPER_LIP	HP_CLEFT_UPPER_LIP	HP_CLEFT_UPPER_LIP	10	0.448473	1.28459	0.196356	0.956398	0.945568	699	tags=90%, list=46%, signal=49%	CTNND1/KANSL1/FLNB/NIPBL/STAG2/JUP/DDX3X/OFD1/SMC1A
GOCC_CYTOPLASMIC_REGION	GOCC_CYTOPLASMIC_REGION	GOCC_CYTOPLASMIC_REGION	16	0.390973	1.28423	0.171079	0.956398	0.945568	212	tags=38%, list=14%, signal=33%	FABP1/CTNND1/HNRNPU/DYNC1H1/DST/NUMA1
GOBP_DEFENSE_RESPONSE_TO_GRAM_POSITIVE_BACTERIUM	GOBP_DEFENSE_RESPONSE_TO_GRAM_POSITIVE_BACTERIUM	GOBP_DEFENSE_RESPONSE_TO_GRAM_POSITIVE_BACTERIUM	6	0.536838	1.28409	0.194332	0.956398	0.945568	347	tags=67%, list=23%, signal=52%	ZG16/IL7R/C10orf99/ROMO1
GOBP_RNA_SPLICING_VIA_ENDONUCLEOLYTIC_CLEAVAGE_AND_LIGATION	GOBP_RNA_SPLICING_VIA_ENDONUCLEOLYTIC_CLEAVAGE_AND_LIGATION	GOBP_RNA_SPLICING_VIA_ENDONUCLEOLYTIC_CLEAVAGE_AND_LIGATION	1	0.967571	1.28404	0.0715789	0.859775	0.850039	50	tags=100%, list=3%, signal=97%	RTRAF
GOBP_POSITIVE_REGULATION_OF_PROTEOLYSIS	GOBP_POSITIVE_REGULATION_OF_PROTEOLYSIS	GOBP_POSITIVE_REGULATION_OF_PROTEOLYSIS	50	0.291946	1.28398	0.15	0.930077	0.919545	217	tags=20%, list=14%, signal=18%	RACK1/ELOB/ATP5IF1/NOP53/CLDN4/RNF19A/MYH9/CTSC/BEX3/FN1
GOBP_REGULATION_OF_TRANSPOSITION	GOBP_REGULATION_OF_TRANSPOSITION	GOBP_REGULATION_OF_TRANSPOSITION	5	0.576803	1.28369	0.202454	0.956398	0.945568	223	tags=60%, list=15%, signal=51%	TUT7/TUT4/ZNF91
GOBP_TRANSPOSITION	GOBP_TRANSPOSITION	GOBP_TRANSPOSITION	5	0.576803	1.28369	0.202454	0.956398	0.945568	223	tags=60%, list=15%, signal=51%	TUT7/TUT4/ZNF91
GOBP_NEGATIVE_REGULATION_OF_PEPTIDYL_TYROSINE_PHOSPHORYLATION	GOBP_NEGATIVE_REGULATION_OF_PEPTIDYL_TYROSINE_PHOSPHORYLATION	GOBP_NEGATIVE_REGULATION_OF_PEPTIDYL_TYROSINE_PHOSPHORYLATION	14	0.410495	1.28316	0.181818	0.956398	0.945568	294	tags=36%, list=19%, signal=29%	RACK1/PTPRC/GPRC5A/SNX6/SAMSN1
GOBP_EMBRYONIC_APPENDAGE_MORPHOGENESIS	GOBP_EMBRYONIC_APPENDAGE_MORPHOGENESIS	GOBP_EMBRYONIC_APPENDAGE_MORPHOGENESIS	2	0.783444	1.28244	0.148515	0.930077	0.919545	329	tags=100%, list=22%, signal=78%	MBNL1/NIPBL
GOBP_POSITIVE_REGULATION_OF_HISTONE_DEACETYLATION	GOBP_POSITIVE_REGULATION_OF_HISTONE_DEACETYLATION	GOBP_POSITIVE_REGULATION_OF_HISTONE_DEACETYLATION	2	0.783444	1.28244	0.148515	0.930077	0.919545	329	tags=100%, list=22%, signal=78%	VEGFA/NIPBL
GOBP_POSITIVE_REGULATION_OF_PROTEIN_DEACETYLATION	GOBP_POSITIVE_REGULATION_OF_PROTEIN_DEACETYLATION	GOBP_POSITIVE_REGULATION_OF_PROTEIN_DEACETYLATION	2	0.783444	1.28244	0.148515	0.930077	0.919545	329	tags=100%, list=22%, signal=78%	VEGFA/NIPBL
HP_APLASIA_HYPOPLASIA_OF_THE_STERNUM	HP_APLASIA_HYPOPLASIA_OF_THE_STERNUM	HP_APLASIA_HYPOPLASIA_OF_THE_STERNUM	2	0.783444	1.28244	0.148515	0.930077	0.919545	329	tags=100%, list=22%, signal=78%	ARID1B/NIPBL
HP_SHORT_STERNUM	HP_SHORT_STERNUM	HP_SHORT_STERNUM	2	0.783444	1.28244	0.148515	0.930077	0.919545	329	tags=100%, list=22%, signal=78%	ARID1B/NIPBL
HP_OVERRIDING_AORTA	HP_OVERRIDING_AORTA	HP_OVERRIDING_AORTA	6	0.535695	1.28136	0.196356	0.956398	0.945568	104	tags=33%, list=7%, signal=31%	CLDN4/BUD23
GOBP_REGULATION_OF_METAL_ION_TRANSPORT	GOBP_REGULATION_OF_METAL_ION_TRANSPORT	GOBP_REGULATION_OF_METAL_ION_TRANSPORT	42	0.305226	1.28093	0.17713	0.956398	0.945568	140	tags=14%, list=9%, signal=13%	PLCG2/LGALS3/AHNAK/AKAP9/VMP1/ACTN4
HP_BROAD_NASAL_TIP	HP_BROAD_NASAL_TIP	HP_BROAD_NASAL_TIP	13	0.412922	1.27974	0.197605	0.956398	0.945568	804	tags=92%, list=53%, signal=44%	SOX4/ARID1B/ZBTB20/FLNB/BPTF/ASXL2/OFD1/SMARCC2/ARID1A/RPS6KA3/CDK10/HUWE1
GOBP_AMIDE_TRANSPORT	GOBP_AMIDE_TRANSPORT	GOBP_AMIDE_TRANSPORT	18	0.37432	1.27965	0.182365	0.956398	0.945568	90	tags=22%, list=6%, signal=21%	SOX4/CA2/SELENOT/FAM3D
GOBP_CELLULAR_RESPONSE_TO_TOXIC_SUBSTANCE	GOBP_CELLULAR_RESPONSE_TO_TOXIC_SUBSTANCE	GOBP_CELLULAR_RESPONSE_TO_TOXIC_SUBSTANCE	19	0.368919	1.27945	0.202454	0.956398	0.945568	86	tags=26%, list=6%, signal=25%	FABP1/SELENOW/SELENOF/SELENOT/SELENOS
GOMF_MICROTUBULE_MINUS_END_BINDING	GOMF_MICROTUBULE_MINUS_END_BINDING	GOMF_MICROTUBULE_MINUS_END_BINDING	3	0.675833	1.27877	0.188	0.956398	0.945568	212	tags=67%, list=14%, signal=57%	MACF1/NUMA1
GOMF_HISTONE_BINDING	GOMF_HISTONE_BINDING	GOMF_HISTONE_BINDING	29	0.337609	1.27873	0.191441	0.956398	0.945568	806	tags=86%, list=53%, signal=41%	MPHOSPH8/BRD2/USP15/KMT2C/BPTF/SMARCA2/CHD2/NAP1L4/ATRX/KMT2A/KDM5A/ANP32A/STAT1/CHD8/KMT2E/ZMYND8/MORC3/NASP/SUPT6H/SMARCC2/SPTY2D1/PHIP/MLLT6/USP3/MYSM1
HP_ABNORMALITY_OF_MOUTH_SHAPE	HP_ABNORMALITY_OF_MOUTH_SHAPE	HP_ABNORMALITY_OF_MOUTH_SHAPE	23	0.356368	1.27843	0.18559	0.956398	0.945568	740	tags=83%, list=49%, signal=43%	SON/KANSL1/AHI1/DST/ZBTB20/CLTC/ZEB2/NIPBL/PIK3R1/PPP1R15B/OGT/ATRX/MEG3/TRIP12/RAD21/SMC3/SMC1A/RPS6KA3/HERC2
GOBP_POSITIVE_REGULATION_OF_CHROMOSOME_ORGANIZATION	GOBP_POSITIVE_REGULATION_OF_CHROMOSOME_ORGANIZATION	GOBP_POSITIVE_REGULATION_OF_CHROMOSOME_ORGANIZATION	19	0.368544	1.27815	0.202454	0.956398	0.945568	759	tags=84%, list=50%, signal=42%	HNRNPA2B1/PPP1R10/MPHOSPH8/XRCC5/NUMA1/ATRX/CCT3/SMC5/CCT5/TPR/RAD21/ATF7IP/ATM/TRIM28/DHX36/MAPK3
GOBP_REGULATION_OF_T_CELL_MIGRATION	GOBP_REGULATION_OF_T_CELL_MIGRATION	GOBP_REGULATION_OF_T_CELL_MIGRATION	5	0.573944	1.27733	0.204499	0.956398	0.945568	8	tags=20%, list=1%, signal=20%	SELENOK
HP_HYPERLORDOSIS	HP_HYPERLORDOSIS	HP_HYPERLORDOSIS	27	0.340965	1.2771	0.19214	0.956398	0.945568	217	tags=33%, list=14%, signal=29%	SLC26A2/CLDN4/HNRNPA2B1/BUD23/SON/TPM3/KANSL1/SYNE2/FN1
GOBP_OOCYTE_DIFFERENTIATION	GOBP_OOCYTE_DIFFERENTIATION	GOBP_OOCYTE_DIFFERENTIATION	3	0.674723	1.27667	0.188	0.956398	0.945568	188	tags=67%, list=12%, signal=58%	TUT7/TUT4
HP_ABNORMAL_ILIUM_MORPHOLOGY	HP_ABNORMAL_ILIUM_MORPHOLOGY	HP_ABNORMAL_ILIUM_MORPHOLOGY	8	0.479603	1.27513	0.205589	0.956398	0.945568	508	tags=75%, list=34%, signal=50%	SLC26A2/ZBTB20/FN1/FLNB/TRIP11/MEG3
GOBP_REGULATION_OF_T_CELL_DIFFERENTIATION	GOBP_REGULATION_OF_T_CELL_DIFFERENTIATION	GOBP_REGULATION_OF_T_CELL_DIFFERENTIATION	18	0.372981	1.27508	0.184369	0.956398	0.945568	286	tags=39%, list=19%, signal=32%	SOX4/PCK1/PTPRC/IL7R/VSIR/RUNX3/CD46
HP_BLUE_SCLERAE	HP_BLUE_SCLERAE	HP_BLUE_SCLERAE	9	0.458771	1.27507	0.210317	0.956398	0.945568	225	tags=44%, list=15%, signal=38%	SLC26A2/SON/MESD/TENT5A
HP_CENTRAL_NERVOUS_SYSTEM_CYST	HP_CENTRAL_NERVOUS_SYSTEM_CYST	HP_CENTRAL_NERVOUS_SYSTEM_CYST	14	0.407893	1.27502	0.19798	0.956398	0.945568	128	tags=21%, list=8%, signal=20%	SOX4/MT-ATP6/ARID1B
HP_CARIOUS_TEETH	HP_CARIOUS_TEETH	HP_CARIOUS_TEETH	18	0.372925	1.27488	0.184369	0.956398	0.945568	225	tags=33%, list=15%, signal=29%	CA2/CLDN4/BUD23/CTNND1/UFD1/TENT5A
HP_SHORT_ATTENTION_SPAN	HP_SHORT_ATTENTION_SPAN	HP_SHORT_ATTENTION_SPAN	62	0.272703	1.27399	0.154195	0.930077	0.919545	577	tags=56%, list=38%, signal=36%	CLDN4/MT-CO3/BUD23/MT-ND1/MT-CO2/MT-ND6/UFD1/KANSL1/VPS13C/CLTC/CSNK2A1/ZNF292/MT-CO1/EPCAM/PPP1R12A/NIPBL/BPTF/SMARCA2/STAG2/MT-ND5/SPEN/SPTBN1/WASHC4/CCDC32/CHD2/KMT2A/SPG7/MT-ND4/VPS13A/TRIP12/NSD1/RSRC1/KMT2E/RAD21/DYNC1I2
HP_CLINODACTYLY	HP_CLINODACTYLY	HP_CLINODACTYLY	60	0.276469	1.27394	0.16092	0.943249	0.932568	804	tags=82%, list=53%, signal=40%	SOX4/CLDN4/DSP/BUD23/ARID1B/FN1/ANKRD11/CSNK2A1/ZNF292/FLNB/CDK13/NIPBL/PIK3R1/BPTF/SMARCA2/STAG2/JUP/SPEN/PPP1R15B/MIA3/CCDC32/OGT/ATRX/MAF/KMT2A/MEG3/TRIP12/BUB3/CD96/STAG1/KMT2E/RAD21/SMC3/OFD1/SMARCC2/ARID1A/SMC1A/RPS6KA3/PRKACB/KIAA1109/HERC2/PUM1/LUZP1/PHIP/CDK10/CNOT2/BRAF/TRAPPC4/HUWE1
HP_HALITOSIS	HP_HALITOSIS	HP_HALITOSIS	1	0.959629	1.2735	0.0884211	0.876026	0.866106	62	tags=100%, list=4%, signal=96%	SELENBP1
HP_PERIPHERAL_AXONAL_DEGENERATION	HP_PERIPHERAL_AXONAL_DEGENERATION	HP_PERIPHERAL_AXONAL_DEGENERATION	29	0.336141	1.27317	0.193694	0.956398	0.945568	542	tags=62%, list=36%, signal=41%	MT-ATP6/MT-CO3/HNRNPA2B1/MT-ND1/MT-CO2/MT-ND6/DYNC1H1/MT-CO1/CTSD/SETX/COX20/DNM2/MT-ND5/SPG7/MT-ND4/RFC1/VPS13A/CCT5
GOBP_POSITIVE_REGULATION_OF_PROTEIN_KINASE_A_SIGNALING	GOBP_POSITIVE_REGULATION_OF_PROTEIN_KINASE_A_SIGNALING	GOBP_POSITIVE_REGULATION_OF_PROTEIN_KINASE_A_SIGNALING	2	0.777595	1.27286	0.156436	0.930288	0.919754	24	tags=50%, list=2%, signal=49%	TCIM
GOBP_AMYLOID_BETA_CLEARANCE_BY_CELLULAR_CATABOLIC_PROCESS	GOBP_AMYLOID_BETA_CLEARANCE_BY_CELLULAR_CATABOLIC_PROCESS	GOBP_AMYLOID_BETA_CLEARANCE_BY_CELLULAR_CATABOLIC_PROCESS	2	0.777483	1.27268	0.156436	0.930288	0.919754	338	tags=100%, list=22%, signal=78%	LDLR/LRP1
GOBP_AMYLOID_BETA_CLEARANCE_BY_TRANSCYTOSIS	GOBP_AMYLOID_BETA_CLEARANCE_BY_TRANSCYTOSIS	GOBP_AMYLOID_BETA_CLEARANCE_BY_TRANSCYTOSIS	2	0.777483	1.27268	0.156436	0.930288	0.919754	338	tags=100%, list=22%, signal=78%	CLTC/LRP1
GOMF_LOW_DENSITY_LIPOPROTEIN_PARTICLE_RECEPTOR_ACTIVITY	GOMF_LOW_DENSITY_LIPOPROTEIN_PARTICLE_RECEPTOR_ACTIVITY	GOMF_LOW_DENSITY_LIPOPROTEIN_PARTICLE_RECEPTOR_ACTIVITY	2	0.777483	1.27268	0.156436	0.930288	0.919754	338	tags=100%, list=22%, signal=78%	LDLR/LRP1
GOBP_3_PHOSPHOADENOSINE_5_PHOSPHOSULFATE_BIOSYNTHETIC_PROCESS	GOBP_3_PHOSPHOADENOSINE_5_PHOSPHOSULFATE_BIOSYNTHETIC_PROCESS	GOBP_3_PHOSPHOADENOSINE_5_PHOSPHOSULFATE_BIOSYNTHETIC_PROCESS	1	0.958968	1.27262	0.0884211	0.876026	0.866106	63	tags=100%, list=4%, signal=96%	SLC26A2
GOBP_3_PHOSPHOADENOSINE_5_PHOSPHOSULFATE_METABOLIC_PROCESS	GOBP_3_PHOSPHOADENOSINE_5_PHOSPHOSULFATE_METABOLIC_PROCESS	GOBP_3_PHOSPHOADENOSINE_5_PHOSPHOSULFATE_METABOLIC_PROCESS	1	0.958968	1.27262	0.0884211	0.876026	0.866106	63	tags=100%, list=4%, signal=96%	SLC26A2
GOBP_BICARBONATE_TRANSPORT	GOBP_BICARBONATE_TRANSPORT	GOBP_BICARBONATE_TRANSPORT	1	0.958968	1.27262	0.0884211	0.876026	0.866106	63	tags=100%, list=4%, signal=96%	SLC26A2
GOBP_CHLORIDE_TRANSMEMBRANE_TRANSPORT	GOBP_CHLORIDE_TRANSMEMBRANE_TRANSPORT	GOBP_CHLORIDE_TRANSMEMBRANE_TRANSPORT	1	0.958968	1.27262	0.0884211	0.876026	0.866106	63	tags=100%, list=4%, signal=96%	SLC26A2
GOBP_DICARBOXYLIC_ACID_TRANSPORT	GOBP_DICARBOXYLIC_ACID_TRANSPORT	GOBP_DICARBOXYLIC_ACID_TRANSPORT	1	0.958968	1.27262	0.0884211	0.876026	0.866106	63	tags=100%, list=4%, signal=96%	SLC26A2
GOBP_OXALATE_TRANSPORT	GOBP_OXALATE_TRANSPORT	GOBP_OXALATE_TRANSPORT	1	0.958968	1.27262	0.0884211	0.876026	0.866106	63	tags=100%, list=4%, signal=96%	SLC26A2
GOBP_SULFATE_TRANSPORT	GOBP_SULFATE_TRANSPORT	GOBP_SULFATE_TRANSPORT	1	0.958968	1.27262	0.0884211	0.876026	0.866106	63	tags=100%, list=4%, signal=96%	SLC26A2
GOMF_BICARBONATE_TRANSMEMBRANE_TRANSPORTER_ACTIVITY	GOMF_BICARBONATE_TRANSMEMBRANE_TRANSPORTER_ACTIVITY	GOMF_BICARBONATE_TRANSMEMBRANE_TRANSPORTER_ACTIVITY	1	0.958968	1.27262	0.0884211	0.876026	0.866106	63	tags=100%, list=4%, signal=96%	SLC26A2
GOMF_CHLORIDE_TRANSMEMBRANE_TRANSPORTER_ACTIVITY	GOMF_CHLORIDE_TRANSMEMBRANE_TRANSPORTER_ACTIVITY	GOMF_CHLORIDE_TRANSMEMBRANE_TRANSPORTER_ACTIVITY	1	0.958968	1.27262	0.0884211	0.876026	0.866106	63	tags=100%, list=4%, signal=96%	SLC26A2
GOMF_DICARBOXYLIC_ACID_TRANSMEMBRANE_TRANSPORTER_ACTIVITY	GOMF_DICARBOXYLIC_ACID_TRANSMEMBRANE_TRANSPORTER_ACTIVITY	GOMF_DICARBOXYLIC_ACID_TRANSMEMBRANE_TRANSPORTER_ACTIVITY	1	0.958968	1.27262	0.0884211	0.876026	0.866106	63	tags=100%, list=4%, signal=96%	SLC26A2
GOMF_OXALATE_TRANSMEMBRANE_TRANSPORTER_ACTIVITY	GOMF_OXALATE_TRANSMEMBRANE_TRANSPORTER_ACTIVITY	GOMF_OXALATE_TRANSMEMBRANE_TRANSPORTER_ACTIVITY	1	0.958968	1.27262	0.0884211	0.876026	0.866106	63	tags=100%, list=4%, signal=96%	SLC26A2
GOMF_SECONDARY_ACTIVE_SULFATE_TRANSMEMBRANE_TRANSPORTER_ACTIVITY	GOMF_SECONDARY_ACTIVE_SULFATE_TRANSMEMBRANE_TRANSPORTER_ACTIVITY	GOMF_SECONDARY_ACTIVE_SULFATE_TRANSMEMBRANE_TRANSPORTER_ACTIVITY	1	0.958968	1.27262	0.0884211	0.876026	0.866106	63	tags=100%, list=4%, signal=96%	SLC26A2
GOMF_SULFATE_TRANSMEMBRANE_TRANSPORTER_ACTIVITY	GOMF_SULFATE_TRANSMEMBRANE_TRANSPORTER_ACTIVITY	GOMF_SULFATE_TRANSMEMBRANE_TRANSPORTER_ACTIVITY	1	0.958968	1.27262	0.0884211	0.876026	0.866106	63	tags=100%, list=4%, signal=96%	SLC26A2
HP_ABNORMALITY_OF_RADIAL_EPIPHYSES	HP_ABNORMALITY_OF_RADIAL_EPIPHYSES	HP_ABNORMALITY_OF_RADIAL_EPIPHYSES	1	0.958968	1.27262	0.0884211	0.876026	0.866106	63	tags=100%, list=4%, signal=96%	SLC26A2
HP_ABNORMAL_GREATER_SCIATIC_NOTCH_MORPHOLOGY	HP_ABNORMAL_GREATER_SCIATIC_NOTCH_MORPHOLOGY	HP_ABNORMAL_GREATER_SCIATIC_NOTCH_MORPHOLOGY	1	0.958968	1.27262	0.0884211	0.876026	0.866106	63	tags=100%, list=4%, signal=96%	SLC26A2
HP_BILATERAL_TALIPES_EQUINOVARUS	HP_BILATERAL_TALIPES_EQUINOVARUS	HP_BILATERAL_TALIPES_EQUINOVARUS	1	0.958968	1.27262	0.0884211	0.876026	0.866106	63	tags=100%, list=4%, signal=96%	SLC26A2
HP_DUMBBELL_SHAPED_LONG_BONE	HP_DUMBBELL_SHAPED_LONG_BONE	HP_DUMBBELL_SHAPED_LONG_BONE	1	0.958968	1.27262	0.0884211	0.876026	0.866106	63	tags=100%, list=4%, signal=96%	SLC26A2
HP_FLATTENED_EPIPHYSIS	HP_FLATTENED_EPIPHYSIS	HP_FLATTENED_EPIPHYSIS	1	0.958968	1.27262	0.0884211	0.876026	0.866106	63	tags=100%, list=4%, signal=96%	SLC26A2
HP_FLATTENED_FEMORAL_EPIPHYSIS	HP_FLATTENED_FEMORAL_EPIPHYSIS	HP_FLATTENED_FEMORAL_EPIPHYSIS	1	0.958968	1.27262	0.0884211	0.876026	0.866106	63	tags=100%, list=4%, signal=96%	SLC26A2
HP_HYPOPLASIA_OF_THE_FEMORAL_HEAD	HP_HYPOPLASIA_OF_THE_FEMORAL_HEAD	HP_HYPOPLASIA_OF_THE_FEMORAL_HEAD	1	0.958968	1.27262	0.0884211	0.876026	0.866106	63	tags=100%, list=4%, signal=96%	SLC26A2
HP_INCREASED_INTERVERTEBRAL_SPACE	HP_INCREASED_INTERVERTEBRAL_SPACE	HP_INCREASED_INTERVERTEBRAL_SPACE	1	0.958968	1.27262	0.0884211	0.876026	0.866106	63	tags=100%, list=4%, signal=96%	SLC26A2
HP_LIMITED_ELBOW_FLEXION	HP_LIMITED_ELBOW_FLEXION	HP_LIMITED_ELBOW_FLEXION	1	0.958968	1.27262	0.0884211	0.876026	0.866106	63	tags=100%, list=4%, signal=96%	SLC26A2
HP_MODERATELY_SHORT_STATURE	HP_MODERATELY_SHORT_STATURE	HP_MODERATELY_SHORT_STATURE	1	0.958968	1.27262	0.0884211	0.876026	0.866106	63	tags=100%, list=4%, signal=96%	SLC26A2
HP_MULTIPLE_EPIPHYSEAL_DYSPLASIA	HP_MULTIPLE_EPIPHYSEAL_DYSPLASIA	HP_MULTIPLE_EPIPHYSEAL_DYSPLASIA	1	0.958968	1.27262	0.0884211	0.876026	0.866106	63	tags=100%, list=4%, signal=96%	SLC26A2
HP_PREMATURE_OSTEOARTHRITIS	HP_PREMATURE_OSTEOARTHRITIS	HP_PREMATURE_OSTEOARTHRITIS	1	0.958968	1.27262	0.0884211	0.876026	0.866106	63	tags=100%, list=4%, signal=96%	SLC26A2
HP_SHORT_GREATER_SCIATIC_NOTCH	HP_SHORT_GREATER_SCIATIC_NOTCH	HP_SHORT_GREATER_SCIATIC_NOTCH	1	0.958968	1.27262	0.0884211	0.876026	0.866106	63	tags=100%, list=4%, signal=96%	SLC26A2
HP_SKEWFOOT	HP_SKEWFOOT	HP_SKEWFOOT	1	0.958968	1.27262	0.0884211	0.876026	0.866106	63	tags=100%, list=4%, signal=96%	SLC26A2
HP_SYMPHALANGISM_AFFECTING_THE_PHALANGES_OF_THE_HAND	HP_SYMPHALANGISM_AFFECTING_THE_PHALANGES_OF_THE_HAND	HP_SYMPHALANGISM_AFFECTING_THE_PHALANGES_OF_THE_HAND	1	0.958968	1.27262	0.0884211	0.876026	0.866106	63	tags=100%, list=4%, signal=96%	SLC26A2
HP_TIBIAL_TORSION	HP_TIBIAL_TORSION	HP_TIBIAL_TORSION	1	0.958968	1.27262	0.0884211	0.876026	0.866106	63	tags=100%, list=4%, signal=96%	SLC26A2
HP_GENERALIZED_TONIC_SEIZURE	HP_GENERALIZED_TONIC_SEIZURE	HP_GENERALIZED_TONIC_SEIZURE	6	0.531873	1.27221	0.204453	0.956398	0.945568	711	tags=100%, list=47%, signal=53%	DYNC1H1/CLTC/CHD2/ASH1L/DOCK8/CUX1
HP_OCULOGYRIC_CRISIS	HP_OCULOGYRIC_CRISIS	HP_OCULOGYRIC_CRISIS	6	0.531873	1.27221	0.204453	0.956398	0.945568	711	tags=100%, list=47%, signal=53%	DYNC1H1/CLTC/ASH1L/DOCK8/DNM1L/CUX1
GOBP_ASCENDING_AORTA_DEVELOPMENT	GOBP_ASCENDING_AORTA_DEVELOPMENT	GOBP_ASCENDING_AORTA_DEVELOPMENT	2	0.77718	1.27219	0.158416	0.932991	0.922427	29	tags=50%, list=2%, signal=49%	SOX4
HP_AUTISM	HP_AUTISM	HP_AUTISM	22	0.354579	1.27182	0.206452	0.956398	0.945568	755	tags=77%, list=50%, signal=39%	CLDN4/BUD23/UFD1/ZBTB20/ANKRD11/CLTC/NIPBL/SPEN/SPTBN1/ATRX/CHD8/RAD21/SMC3/TSC2/SMC1A/HERC2/LUZP1
GOBP_CELLULAR_RESPONSE_TO_LIPID	GOBP_CELLULAR_RESPONSE_TO_LIPID	GOBP_CELLULAR_RESPONSE_TO_LIPID	69	0.269545	1.27158	0.148325	0.930077	0.919545	144	tags=13%, list=10%, signal=12%	PLCG2/MT-ND3/PCK1/ATP5F1A/SELENOS/LDLR/DDX17/TNFAIP3/HNRNPU
HP_VISUAL_FIELD_DEFECT	HP_VISUAL_FIELD_DEFECT	HP_VISUAL_FIELD_DEFECT	25	0.347478	1.27146	0.190372	0.956398	0.945568	122	tags=28%, list=8%, signal=26%	MT-ATP6/MT-ND4L/MT-CYB/MT-CO3/MT-ND1/MT-CO2/MT-ND6
HP_ABNORMALITY_OF_CENTRAL_NERVOUS_SYSTEM_ELECTROPHYSIOLOGY	HP_ABNORMALITY_OF_CENTRAL_NERVOUS_SYSTEM_ELECTROPHYSIOLOGY	HP_ABNORMALITY_OF_CENTRAL_NERVOUS_SYSTEM_ELECTROPHYSIOLOGY	43	0.301683	1.27099	0.172185	0.956398	0.945568	436	tags=42%, list=29%, signal=31%	PCK1/MT-CO3/MT-ND1/MT-CO2/MT-ND6/HNRNPU/KANSL1/ANKRD11/CLTC/ZEB2/MT-CO1/SPTAN1/MT-ND5/SPEN/SPTBN1/WASHC4/CHD2/MAF
GOBP_REGULATION_OF_PRODUCTION_OF_MOLECULAR_MEDIATOR_OF_IMMUNE_RESPONSE	GOBP_REGULATION_OF_PRODUCTION_OF_MOLECULAR_MEDIATOR_OF_IMMUNE_RESPONSE	GOBP_REGULATION_OF_PRODUCTION_OF_MOLECULAR_MEDIATOR_OF_IMMUNE_RESPONSE	28	0.337544	1.27056	0.203579	0.956398	0.945568	1	tags=4%, list=0%, signal=4%	PLCG2
HP_RENOVASCULAR_HYPERTENSION	HP_RENOVASCULAR_HYPERTENSION	HP_RENOVASCULAR_HYPERTENSION	6	0.530909	1.26991	0.206478	0.956398	0.945568	104	tags=33%, list=7%, signal=31%	CLDN4/BUD23
HP_DEVELOPMENTAL_REGRESSION	HP_DEVELOPMENTAL_REGRESSION	HP_DEVELOPMENTAL_REGRESSION	41	0.305989	1.26937	0.190583	0.956398	0.945568	135	tags=20%, list=9%, signal=18%	MT-ND3/MT-ATP6/CLDN4/BUD23/MT-ND1/MT-ND6/UGP2/SON
GOBP_CHONDROCYTE_PROLIFERATION	GOBP_CHONDROCYTE_PROLIFERATION	GOBP_CHONDROCYTE_PROLIFERATION	1	0.95632	1.26911	0.0905263	0.880834	0.87086	67	tags=100%, list=4%, signal=96%	GOLGB1
GOBP_POSITIVE_REGULATION_OF_RESPONSE_TO_EXTERNAL_STIMULUS	GOBP_POSITIVE_REGULATION_OF_RESPONSE_TO_EXTERNAL_STIMULUS	GOBP_POSITIVE_REGULATION_OF_RESPONSE_TO_EXTERNAL_STIMULUS	52	0.283858	1.26908	0.157534	0.930297	0.919762	257	tags=27%, list=17%, signal=23%	PLCG2/NEAT1/LDLR/THBS1/S100A14/CTSC/RIOK3/XRCC5/NLRC5/VEGFA/VAMP8/USP15/IRF3/CD81
HP_HIP_CONTRACTURE	HP_HIP_CONTRACTURE	HP_HIP_CONTRACTURE	7	0.503792	1.26897	0.192385	0.956398	0.945568	202	tags=43%, list=13%, signal=37%	SLC26A2/TPM3/ZBTB20
GOBP_MITOCHONDRIAL_RESPIRATORY_CHAIN_COMPLEX_ASSEMBLY	GOBP_MITOCHONDRIAL_RESPIRATORY_CHAIN_COMPLEX_ASSEMBLY	GOBP_MITOCHONDRIAL_RESPIRATORY_CHAIN_COMPLEX_ASSEMBLY	25	0.346757	1.26883	0.194748	0.956398	0.945568	643	tags=72%, list=43%, signal=42%	MT-ND1/MT-ND6/NDUFA1/DMAC1/NDUFC1/NDUFB7/NDUFB1/NDUFA3/COX20/MT-ND5/NDUFB2/MT-ND4/NDUFA12/COX17/NDUFB3/COX14/UQCC2/NDUFS2
HP_METRORRHAGIA	HP_METRORRHAGIA	HP_METRORRHAGIA	3	0.670436	1.26856	0.194	0.956398	0.945568	218	tags=67%, list=14%, signal=57%	NUMA1/NABP1
GOMF_IGE_BINDING	GOMF_IGE_BINDING	GOMF_IGE_BINDING	1	0.955659	1.26823	0.0905263	0.880834	0.87086	68	tags=100%, list=4%, signal=96%	LGALS3
HP_VISUAL_LOSS	HP_VISUAL_LOSS	HP_VISUAL_LOSS	37	0.310033	1.26784	0.166667	0.951693	0.940916	168	tags=27%, list=11%, signal=25%	MT-ATP6/MT-ND4L/CA2/MT-CYB/MT-CO3/MT-ND1/MT-CO2/MT-ND6/SON/AHI1
GOBP_CELLULAR_RESPONSE_TO_VIRUS	GOBP_CELLULAR_RESPONSE_TO_VIRUS	GOBP_CELLULAR_RESPONSE_TO_VIRUS	13	0.409019	1.26764	0.201597	0.956398	0.945568	446	tags=62%, list=29%, signal=44%	NOP53/UFD1/RIOK3/USP15/IRF3/LGALS9/HSP90AA1/PHB
GOBP_RENAL_TUBULE_DEVELOPMENT	GOBP_RENAL_TUBULE_DEVELOPMENT	GOBP_RENAL_TUBULE_DEVELOPMENT	6	0.529484	1.2665	0.208502	0.956398	0.945568	549	tags=83%, list=36%, signal=53%	CD24/AHI1/VEGFA/HES1/STAT1
GOBP_GLUCOCORTICOID_SECRETION	GOBP_GLUCOCORTICOID_SECRETION	GOBP_GLUCOCORTICOID_SECRETION	1	0.954335	1.26647	0.0926316	0.880834	0.87086	70	tags=100%, list=5%, signal=95%	SELENOM
HP_LIMITED_HIP_MOVEMENT	HP_LIMITED_HIP_MOVEMENT	HP_LIMITED_HIP_MOVEMENT	9	0.455457	1.26586	0.214286	0.956398	0.945568	202	tags=44%, list=13%, signal=39%	SLC26A2/TPM3/DST/ZBTB20
GOCC_MICROTUBULE_PLUS_END	GOCC_MICROTUBULE_PLUS_END	GOCC_MICROTUBULE_PLUS_END	3	0.668656	1.26519	0.194	0.956398	0.945568	212	tags=67%, list=14%, signal=57%	DST/NUMA1
GOMF_RNA_POLYMERASE_II_CTD_HEPTAPEPTIDE_REPEAT_KINASE_ACTIVITY	GOMF_RNA_POLYMERASE_II_CTD_HEPTAPEPTIDE_REPEAT_KINASE_ACTIVITY	GOMF_RNA_POLYMERASE_II_CTD_HEPTAPEPTIDE_REPEAT_KINASE_ACTIVITY	2	0.772848	1.26509	0.168317	0.951693	0.940916	345	tags=100%, list=23%, signal=77%	CDK13/CDK12
GOBP_CARBON_DIOXIDE_TRANSPORT	GOBP_CARBON_DIOXIDE_TRANSPORT	GOBP_CARBON_DIOXIDE_TRANSPORT	1	0.953011	1.26472	0.0926316	0.880834	0.87086	72	tags=100%, list=5%, signal=95%	CA2
GOBP_DIPEPTIDE_TRANSMEMBRANE_TRANSPORT	GOBP_DIPEPTIDE_TRANSMEMBRANE_TRANSPORT	GOBP_DIPEPTIDE_TRANSMEMBRANE_TRANSPORT	1	0.953011	1.26472	0.0926316	0.880834	0.87086	72	tags=100%, list=5%, signal=95%	CA2
GOBP_ONE_CARBON_COMPOUND_TRANSPORT	GOBP_ONE_CARBON_COMPOUND_TRANSPORT	GOBP_ONE_CARBON_COMPOUND_TRANSPORT	1	0.953011	1.26472	0.0926316	0.880834	0.87086	72	tags=100%, list=5%, signal=95%	CA2
GOBP_POSITIVE_REGULATION_OF_CELLULAR_PH_REDUCTION	GOBP_POSITIVE_REGULATION_OF_CELLULAR_PH_REDUCTION	GOBP_POSITIVE_REGULATION_OF_CELLULAR_PH_REDUCTION	1	0.953011	1.26472	0.0926316	0.880834	0.87086	72	tags=100%, list=5%, signal=95%	CA2
GOBP_POSITIVE_REGULATION_OF_SYNAPTIC_TRANSMISSION_GABAERGIC	GOBP_POSITIVE_REGULATION_OF_SYNAPTIC_TRANSMISSION_GABAERGIC	GOBP_POSITIVE_REGULATION_OF_SYNAPTIC_TRANSMISSION_GABAERGIC	1	0.953011	1.26472	0.0926316	0.880834	0.87086	72	tags=100%, list=5%, signal=95%	CA2
GOBP_REGULATION_OF_CELLULAR_PH_REDUCTION	GOBP_REGULATION_OF_CELLULAR_PH_REDUCTION	GOBP_REGULATION_OF_CELLULAR_PH_REDUCTION	1	0.953011	1.26472	0.0926316	0.880834	0.87086	72	tags=100%, list=5%, signal=95%	CA2
GOBP_REGULATION_OF_SYNAPTIC_TRANSMISSION_GABAERGIC	GOBP_REGULATION_OF_SYNAPTIC_TRANSMISSION_GABAERGIC	GOBP_REGULATION_OF_SYNAPTIC_TRANSMISSION_GABAERGIC	1	0.953011	1.26472	0.0926316	0.880834	0.87086	72	tags=100%, list=5%, signal=95%	CA2
GOBP_SYNAPTIC_TRANSMISSION_GABAERGIC	GOBP_SYNAPTIC_TRANSMISSION_GABAERGIC	GOBP_SYNAPTIC_TRANSMISSION_GABAERGIC	1	0.953011	1.26472	0.0926316	0.880834	0.87086	72	tags=100%, list=5%, signal=95%	CA2
GOMF_ARYLESTERASE_ACTIVITY	GOMF_ARYLESTERASE_ACTIVITY	GOMF_ARYLESTERASE_ACTIVITY	1	0.953011	1.26472	0.0926316	0.880834	0.87086	72	tags=100%, list=5%, signal=95%	CA2
GOMF_CARBONATE_DEHYDRATASE_ACTIVITY	GOMF_CARBONATE_DEHYDRATASE_ACTIVITY	GOMF_CARBONATE_DEHYDRATASE_ACTIVITY	1	0.953011	1.26472	0.0926316	0.880834	0.87086	72	tags=100%, list=5%, signal=95%	CA2
HP_EXTRAMEDULLARY_HEMATOPOIESIS	HP_EXTRAMEDULLARY_HEMATOPOIESIS	HP_EXTRAMEDULLARY_HEMATOPOIESIS	1	0.953011	1.26472	0.0926316	0.880834	0.87086	72	tags=100%, list=5%, signal=95%	CA2
HP_OSTEOPETROSIS	HP_OSTEOPETROSIS	HP_OSTEOPETROSIS	1	0.953011	1.26472	0.0926316	0.880834	0.87086	72	tags=100%, list=5%, signal=95%	CA2
HP_PERIODIC_HYPOKALEMIC_PARESIS	HP_PERIODIC_HYPOKALEMIC_PARESIS	HP_PERIODIC_HYPOKALEMIC_PARESIS	1	0.953011	1.26472	0.0926316	0.880834	0.87086	72	tags=100%, list=5%, signal=95%	CA2
HP_PERIODIC_PARALYSIS	HP_PERIODIC_PARALYSIS	HP_PERIODIC_PARALYSIS	1	0.953011	1.26472	0.0926316	0.880834	0.87086	72	tags=100%, list=5%, signal=95%	CA2
GOBP_PROTEIN_MODIFICATION_BY_SMALL_PROTEIN_CONJUGATION	GOBP_PROTEIN_MODIFICATION_BY_SMALL_PROTEIN_CONJUGATION	GOBP_PROTEIN_MODIFICATION_BY_SMALL_PROTEIN_CONJUGATION	75	0.2691	1.26407	0.14951	0.930077	0.919545	137	tags=13%, list=9%, signal=13%	RACK1/ELOB/SOX4/COPS9/ELOC/CENPX/RNF213/RPL37/RNF19A/TNFAIP3
HP_RECURRENT_GASTROENTERITIS	HP_RECURRENT_GASTROENTERITIS	HP_RECURRENT_GASTROENTERITIS	2	0.772185	1.26401	0.172277	0.956398	0.945568	346	tags=100%, list=23%, signal=77%	CD3G/SP110
GOBP_DICARBOXYLIC_ACID_METABOLIC_PROCESS	GOBP_DICARBOXYLIC_ACID_METABOLIC_PROCESS	GOBP_DICARBOXYLIC_ACID_METABOLIC_PROCESS	3	0.667532	1.26306	0.196	0.956398	0.945568	35	tags=33%, list=2%, signal=33%	PCK1
GOBP_PROTEIN_LOCALIZATION_TO_CELL_CORTEX	GOBP_PROTEIN_LOCALIZATION_TO_CELL_CORTEX	GOBP_PROTEIN_LOCALIZATION_TO_CELL_CORTEX	3	0.667329	1.26268	0.196	0.956398	0.945568	505	tags=100%, list=33%, signal=67%	NUMA1/MISP/EPB41
GOBP_REGULATION_OF_PROTEIN_LOCALIZATION_TO_CELL_CORTEX	GOBP_REGULATION_OF_PROTEIN_LOCALIZATION_TO_CELL_CORTEX	GOBP_REGULATION_OF_PROTEIN_LOCALIZATION_TO_CELL_CORTEX	3	0.667329	1.26268	0.196	0.956398	0.945568	505	tags=100%, list=33%, signal=67%	NUMA1/MISP/EPB41
GOBP_CELLULAR_RESPONSE_TO_TOPOLOGICALLY_INCORRECT_PROTEIN	GOBP_CELLULAR_RESPONSE_TO_TOPOLOGICALLY_INCORRECT_PROTEIN	GOBP_CELLULAR_RESPONSE_TO_TOPOLOGICALLY_INCORRECT_PROTEIN	22	0.351871	1.26211	0.208602	0.956398	0.945568	148	tags=18%, list=10%, signal=17%	RACK1/SELENOS/AGR2/UFD1
GOBP_MODIFICATION_DEPENDENT_MACROMOLECULE_CATABOLIC_PROCESS	GOBP_MODIFICATION_DEPENDENT_MACROMOLECULE_CATABOLIC_PROCESS	GOBP_MODIFICATION_DEPENDENT_MACROMOLECULE_CATABOLIC_PROCESS	71	0.266488	1.26196	0.1513	0.930077	0.919545	195	tags=17%, list=13%, signal=15%	RACK1/ELOB/NOP53/ELOC/SELENOS/RNF213/RNF19A/TNFAIP3/UFD1/TUT7/TUT4/VPS36
GOBP_POSITIVE_REGULATION_OF_LYMPHOCYTE_MIGRATION	GOBP_POSITIVE_REGULATION_OF_LYMPHOCYTE_MIGRATION	GOBP_POSITIVE_REGULATION_OF_LYMPHOCYTE_MIGRATION	5	0.566961	1.26179	0.212679	0.956398	0.945568	8	tags=20%, list=1%, signal=20%	SELENOK
GOBP_ACTIN_NUCLEATION	GOBP_ACTIN_NUCLEATION	GOBP_ACTIN_NUCLEATION	10	0.440408	1.26149	0.216599	0.957811	0.946965	317	tags=70%, list=21%, signal=56%	ARPC5/WASHC1/VIL1/ARPC3/ACTR3/EVL/ACTR2
HP_ABDOMINAL_DISTENTION	HP_ABDOMINAL_DISTENTION	HP_ABDOMINAL_DISTENTION	15	0.391279	1.26095	0.197605	0.956398	0.945568	434	tags=60%, list=29%, signal=43%	KRT8/KRT18/SLC26A2/ZEB2/EPCAM/FLNB/PSMB8/PLEC/TRIP11
GOBP_RESPONSE_TO_INTERLEUKIN_6	GOBP_RESPONSE_TO_INTERLEUKIN_6	GOBP_RESPONSE_TO_INTERLEUKIN_6	2	0.770157	1.26069	0.174257	0.956398	0.945568	35	tags=50%, list=2%, signal=49%	PCK1
GOBP_PROTEIN_MODIFICATION_BY_SMALL_PROTEIN_CONJUGATION_OR_REMOVAL	GOBP_PROTEIN_MODIFICATION_BY_SMALL_PROTEIN_CONJUGATION_OR_REMOVAL	GOBP_PROTEIN_MODIFICATION_BY_SMALL_PROTEIN_CONJUGATION_OR_REMOVAL	88	0.255452	1.26052	0.152225	0.930077	0.919545	137	tags=12%, list=9%, signal=12%	RACK1/ELOB/SOX4/COPS9/NOP53/ELOC/CENPX/RNF213/RPL37/RNF19A/TNFAIP3
HP_ABNORMAL_ESOPHAGUS_MORPHOLOGY	HP_ABNORMAL_ESOPHAGUS_MORPHOLOGY	HP_ABNORMAL_ESOPHAGUS_MORPHOLOGY	18	0.368647	1.26026	0.198397	0.956398	0.945568	104	tags=22%, list=7%, signal=21%	KRT8/KRT18/CLDN4/BUD23
GOBP_REGULATION_OF_PROTEIN_TARGETING	GOBP_REGULATION_OF_PROTEIN_TARGETING	GOBP_REGULATION_OF_PROTEIN_TARGETING	8	0.473905	1.25998	0.215569	0.957811	0.946965	14	tags=12%, list=1%, signal=12%	ATP5IF1
HP_ABNORMAL_SYSTEMIC_BLOOD_PRESSURE	HP_ABNORMAL_SYSTEMIC_BLOOD_PRESSURE	HP_ABNORMAL_SYSTEMIC_BLOOD_PRESSURE	55	0.278695	1.25995	0.182232	0.956398	0.945568	148	tags=24%, list=10%, signal=22%	KRT8/KRT18/CLDN4/MT-CYB/MT-CO3/BUD23/LDLR/MT-ND1/MT-CO2/CYP3A5/MT-ND6/ACTN4/UFD1
GOMF_5S_RRNA_BINDING	GOMF_5S_RRNA_BINDING	GOMF_5S_RRNA_BINDING	3	0.665885	1.25995	0.198	0.956398	0.945568	243	tags=67%, list=16%, signal=56%	NOP53/TST
HP_ECLABION	HP_ECLABION	HP_ECLABION	13	0.406429	1.25962	0.209581	0.956398	0.945568	430	tags=54%, list=28%, signal=39%	CLDN4/BUD23/KANSL1/KMT2C/SMARCA2/ABHD5/ATRX
GOMF_LAMININ_BINDING	GOMF_LAMININ_BINDING	GOMF_LAMININ_BINDING	5	0.565979	1.25961	0.212679	0.956398	0.945568	115	tags=40%, list=8%, signal=37%	LGALS3/THBS1
HP_ABNORMAL_CEREBRAL_CORTEX_MORPHOLOGY	HP_ABNORMAL_CEREBRAL_CORTEX_MORPHOLOGY	HP_ABNORMAL_CEREBRAL_CORTEX_MORPHOLOGY	89	0.253791	1.25933	0.156909	0.930297	0.919762	699	tags=66%, list=46%, signal=38%	SOX4/MT-ATP6/CLDN4/MT-CO3/BUD23/MT-ND1/MT-CO2/MT-ND6/UGP2/ARID1B/SON/DYNC1H1/AHI1/VPS13C/MACF1/ACTG1/CLTC/ZEB2/CSNK2A1/MT-CO1/PPP1R12A/CDK13/NIPBL/BPTF/ETFB/MT-ND5/PRKDC/SPEN/WASHC4/CCND2/CCDC32/ATRX/MAF/SPG7/ASH1L/MT-ND4/MEG3/VPS13A/TRIP12/EIF4G1/RSRC1/DDX3X/KMT2E/RAD21/LAMB1/DOCK8/DYNC1I2/COPB2/PDHA1/SMC3/HERC1/GIGYF2/NDUFS2/TSC2/CDC40/OFD1/SMARCC2/ARID1A/SMC1A
HP_EXAGGERATED_CUPID_S_BOW	HP_EXAGGERATED_CUPID_S_BOW	HP_EXAGGERATED_CUPID_S_BOW	3	0.665341	1.25892	0.2	0.956398	0.945568	508	tags=100%, list=34%, signal=67%	HNRNPU/SMARCA2/MEG3
GOBP_NEGATIVE_REGULATION_OF_CD4_POSITIVE_ALPHA_BETA_T_CELL_PROLIFERATION	GOBP_NEGATIVE_REGULATION_OF_CD4_POSITIVE_ALPHA_BETA_T_CELL_PROLIFERATION	GOBP_NEGATIVE_REGULATION_OF_CD4_POSITIVE_ALPHA_BETA_T_CELL_PROLIFERATION	2	0.768874	1.25859	0.184158	0.956398	0.945568	351	tags=100%, list=23%, signal=77%	VSIR/LGALS9
HP_PAROXYSMAL_INVOLUNTARY_EYE_MOVEMENTS	HP_PAROXYSMAL_INVOLUNTARY_EYE_MOVEMENTS	HP_PAROXYSMAL_INVOLUNTARY_EYE_MOVEMENTS	8	0.47313	1.25792	0.217565	0.958304	0.947453	236	tags=38%, list=16%, signal=32%	MT-ND3/MT-ND1/NDUFA1
GOCC_APICOLATERAL_PLASMA_MEMBRANE	GOCC_APICOLATERAL_PLASMA_MEMBRANE	GOCC_APICOLATERAL_PLASMA_MEMBRANE	4	0.604963	1.25766	0.200409	0.956398	0.945568	397	tags=75%, list=26%, signal=55%	CLDN4/KRT19/JUP
GOMF_TELOMERASE_RNA_BINDING	GOMF_TELOMERASE_RNA_BINDING	GOMF_TELOMERASE_RNA_BINDING	7	0.499003	1.2569	0.206413	0.956398	0.945568	761	tags=100%, list=50%, signal=50%	HNRNPU/XRN1/SNRPD3/TENT4B/DCP2/DHX36/SMG6
HP_ABNORMAL_PR_INTERVAL	HP_ABNORMAL_PR_INTERVAL	HP_ABNORMAL_PR_INTERVAL	1	0.947055	1.25681	0.101053	0.909552	0.899253	81	tags=100%, list=5%, signal=95%	MT-CYB
HP_APLASIA_HYPOPLASIA_OF_THE_LENS	HP_APLASIA_HYPOPLASIA_OF_THE_LENS	HP_APLASIA_HYPOPLASIA_OF_THE_LENS	1	0.947055	1.25681	0.101053	0.909552	0.899253	81	tags=100%, list=5%, signal=95%	MT-CYB
HP_SHORTENED_PR_INTERVAL	HP_SHORTENED_PR_INTERVAL	HP_SHORTENED_PR_INTERVAL	1	0.947055	1.25681	0.101053	0.909552	0.899253	81	tags=100%, list=5%, signal=95%	MT-CYB
HP_ABNORMAL_RENAL_MEDULLA_MORPHOLOGY	HP_ABNORMAL_RENAL_MEDULLA_MORPHOLOGY	HP_ABNORMAL_RENAL_MEDULLA_MORPHOLOGY	5	0.564698	1.25675	0.212679	0.956398	0.945568	661	tags=100%, list=44%, signal=56%	AHI1/NIPBL/TRIP11/PDHA1/AP2S1
GOBP_RESPONSE_TO_MUSCLE_ACTIVITY	GOBP_RESPONSE_TO_MUSCLE_ACTIVITY	GOBP_RESPONSE_TO_MUSCLE_ACTIVITY	2	0.767658	1.2566	0.184158	0.956398	0.945568	52	tags=50%, list=3%, signal=48%	ATP5F1A
GOBP_NEGATIVE_REGULATION_OF_CELL_MATRIX_ADHESION	GOBP_NEGATIVE_REGULATION_OF_CELL_MATRIX_ADHESION	GOBP_NEGATIVE_REGULATION_OF_CELL_MATRIX_ADHESION	2	0.76755	1.25642	0.184158	0.956398	0.945568	353	tags=100%, list=23%, signal=77%	THBS1/PIK3R1
GOMF_NEUROTROPHIN_RECEPTOR_BINDING	GOMF_NEUROTROPHIN_RECEPTOR_BINDING	GOMF_NEUROTROPHIN_RECEPTOR_BINDING	2	0.76755	1.25642	0.184158	0.956398	0.945568	353	tags=100%, list=23%, signal=77%	BEX3/PIK3R1
HP_ATROPHY_DEGENERATION_INVOLVING_THE_CAUDATE_NUCLEUS	HP_ATROPHY_DEGENERATION_INVOLVING_THE_CAUDATE_NUCLEUS	HP_ATROPHY_DEGENERATION_INVOLVING_THE_CAUDATE_NUCLEUS	3	0.663943	1.25627	0.206	0.956398	0.945568	32	tags=33%, list=2%, signal=33%	MT-ATP6
GOMF_MAP_KINASE_SCAFFOLD_ACTIVITY	GOMF_MAP_KINASE_SCAFFOLD_ACTIVITY	GOMF_MAP_KINASE_SCAFFOLD_ACTIVITY	2	0.766887	1.25534	0.186139	0.956398	0.945568	354	tags=100%, list=23%, signal=77%	IQGAP1/AKAP13
GOMF_SIGNALING_RECEPTOR_REGULATOR_ACTIVITY	GOMF_SIGNALING_RECEPTOR_REGULATOR_ACTIVITY	GOMF_SIGNALING_RECEPTOR_REGULATOR_ACTIVITY	38	0.304011	1.25495	0.18	0.956398	0.945568	90	tags=11%, list=6%, signal=10%	MTRNR2L12/MTRNR2L8/LGALS3/FAM3D
GOBP_POSITIVE_REGULATION_OF_RNA_SPLICING	GOBP_POSITIVE_REGULATION_OF_RNA_SPLICING	GOBP_POSITIVE_REGULATION_OF_RNA_SPLICING	11	0.422558	1.25444	0.223762	0.964141	0.953224	400	tags=64%, list=26%, signal=47%	NCL/POLR2A/THRAP3/SLC38A2/PIK3R1/SETX/PRDX6
GOBP_REGULATION_OF_ANTIGEN_RECEPTOR_MEDIATED_SIGNALING_PATHWAY	GOBP_REGULATION_OF_ANTIGEN_RECEPTOR_MEDIATED_SIGNALING_PATHWAY	GOBP_REGULATION_OF_ANTIGEN_RECEPTOR_MEDIATED_SIGNALING_PATHWAY	10	0.437862	1.2542	0.220648	0.960272	0.949399	557	tags=70%, list=37%, signal=45%	LGALS3/PTPRC/CD81/PTPN22/PTPN6/CBLB/GBP1
GOBP_DENTATE_GYRUS_DEVELOPMENT	GOBP_DENTATE_GYRUS_DEVELOPMENT	GOBP_DENTATE_GYRUS_DEVELOPMENT	1	0.945069	1.25418	0.101053	0.909552	0.899253	84	tags=100%, list=6%, signal=95%	BTG2
GOBP_NEGATIVE_REGULATION_OF_NEURAL_PRECURSOR_CELL_PROLIFERATION	GOBP_NEGATIVE_REGULATION_OF_NEURAL_PRECURSOR_CELL_PROLIFERATION	GOBP_NEGATIVE_REGULATION_OF_NEURAL_PRECURSOR_CELL_PROLIFERATION	1	0.945069	1.25418	0.101053	0.909552	0.899253	84	tags=100%, list=6%, signal=95%	BTG2
GOBP_HETEROCHROMATIN_ORGANIZATION	GOBP_HETEROCHROMATIN_ORGANIZATION	GOBP_HETEROCHROMATIN_ORGANIZATION	7	0.497674	1.25356	0.208417	0.956398	0.945568	763	tags=100%, list=50%, signal=50%	MPHOSPH8/UBR2/TPR/RIF1/ATF7IP/TRIM28/HP1BP3
GOBP_POSITIVE_REGULATION_OF_MAP_KINASE_ACTIVITY	GOBP_POSITIVE_REGULATION_OF_MAP_KINASE_ACTIVITY	GOBP_POSITIVE_REGULATION_OF_MAP_KINASE_ACTIVITY	9	0.450991	1.25345	0.220238	0.960272	0.949399	354	tags=56%, list=23%, signal=43%	CD24/THBS1/PTPRC/VEGFA/AKAP13
HP_FAILURE_TO_THRIVE_SECONDARY_TO_RECURRENT_INFECTIONS	HP_FAILURE_TO_THRIVE_SECONDARY_TO_RECURRENT_INFECTIONS	HP_FAILURE_TO_THRIVE_SECONDARY_TO_RECURRENT_INFECTIONS	3	0.662386	1.25332	0.206	0.956398	0.945568	227	tags=67%, list=15%, signal=57%	PTPRC/IL7R
GOBP_REGULATION_OF_ATP_DEPENDENT_ACTIVITY	GOBP_REGULATION_OF_ATP_DEPENDENT_ACTIVITY	GOBP_REGULATION_OF_ATP_DEPENDENT_ACTIVITY	9	0.450944	1.25332	0.220238	0.960272	0.949399	144	tags=33%, list=10%, signal=30%	ATP5IF1/VMP1/HNRNPU
GOBP_PHOSPHATIDYLCHOLINE_METABOLIC_PROCESS	GOBP_PHOSPHATIDYLCHOLINE_METABOLIC_PROCESS	GOBP_PHOSPHATIDYLCHOLINE_METABOLIC_PROCESS	4	0.602821	1.25321	0.206544	0.956398	0.945568	421	tags=75%, list=28%, signal=54%	LDLR/SLC44A4/DBI
GOMF_SULFURTRANSFERASE_ACTIVITY	GOMF_SULFURTRANSFERASE_ACTIVITY	GOMF_SULFURTRANSFERASE_ACTIVITY	2	0.765563	1.25317	0.186139	0.956398	0.945568	356	tags=100%, list=24%, signal=77%	TST/TSTD1
GOMF_TRANSFERASE_ACTIVITY_TRANSFERRING_SULPHUR_CONTAINING_GROUPS	GOMF_TRANSFERASE_ACTIVITY_TRANSFERRING_SULPHUR_CONTAINING_GROUPS	GOMF_TRANSFERASE_ACTIVITY_TRANSFERRING_SULPHUR_CONTAINING_GROUPS	2	0.765563	1.25317	0.186139	0.956398	0.945568	356	tags=100%, list=24%, signal=77%	TST/TSTD1
GOBP_PRE_MIRNA_PROCESSING	GOBP_PRE_MIRNA_PROCESSING	GOBP_PRE_MIRNA_PROCESSING	3	0.662286	1.25313	0.206	0.956398	0.945568	188	tags=67%, list=12%, signal=58%	TUT7/TUT4
HP_PROMINENT_DIGIT_PAD	HP_PROMINENT_DIGIT_PAD	HP_PROMINENT_DIGIT_PAD	10	0.437417	1.25293	0.220648	0.960272	0.949399	855	tags=100%, list=57%, signal=44%	ARID1B/KANSL1/ZNF292/BPTF/CCDC32/TRIP12/KMT2E/TRAPPC4/HUWE1/TNRC6B
GOBP_NEGATIVE_REGULATION_OF_ACUTE_INFLAMMATORY_RESPONSE_TO_ANTIGENIC_STIMULUS	GOBP_NEGATIVE_REGULATION_OF_ACUTE_INFLAMMATORY_RESPONSE_TO_ANTIGENIC_STIMULUS	GOBP_NEGATIVE_REGULATION_OF_ACUTE_INFLAMMATORY_RESPONSE_TO_ANTIGENIC_STIMULUS	1	0.943746	1.25242	0.107368	0.926711	0.916218	86	tags=100%, list=6%, signal=94%	SELENOS
GOBP_NEGATIVE_REGULATION_OF_GLYCOGEN_METABOLIC_PROCESS	GOBP_NEGATIVE_REGULATION_OF_GLYCOGEN_METABOLIC_PROCESS	GOBP_NEGATIVE_REGULATION_OF_GLYCOGEN_METABOLIC_PROCESS	1	0.943746	1.25242	0.107368	0.926711	0.916218	86	tags=100%, list=6%, signal=94%	SELENOS
GOBP_NEGATIVE_REGULATION_OF_MACROPHAGE_APOPTOTIC_PROCESS	GOBP_NEGATIVE_REGULATION_OF_MACROPHAGE_APOPTOTIC_PROCESS	GOBP_NEGATIVE_REGULATION_OF_MACROPHAGE_APOPTOTIC_PROCESS	1	0.943746	1.25242	0.107368	0.926711	0.916218	86	tags=100%, list=6%, signal=94%	SELENOS
GOBP_REGULATION_OF_ACUTE_INFLAMMATORY_RESPONSE_TO_ANTIGENIC_STIMULUS	GOBP_REGULATION_OF_ACUTE_INFLAMMATORY_RESPONSE_TO_ANTIGENIC_STIMULUS	GOBP_REGULATION_OF_ACUTE_INFLAMMATORY_RESPONSE_TO_ANTIGENIC_STIMULUS	1	0.943746	1.25242	0.107368	0.926711	0.916218	86	tags=100%, list=6%, signal=94%	SELENOS
GOBP_REGULATION_OF_MACROPHAGE_APOPTOTIC_PROCESS	GOBP_REGULATION_OF_MACROPHAGE_APOPTOTIC_PROCESS	GOBP_REGULATION_OF_MACROPHAGE_APOPTOTIC_PROCESS	1	0.943746	1.25242	0.107368	0.926711	0.916218	86	tags=100%, list=6%, signal=94%	SELENOS
HP_ABNORMALITY_OF_UPPER_LIP	HP_ABNORMALITY_OF_UPPER_LIP	HP_ABNORMALITY_OF_UPPER_LIP	86	0.255506	1.25189	0.155093	0.930077	0.919545	439	tags=44%, list=29%, signal=33%	SOX4/SLC26A2/CLDN4/BUD23/UGP2/ARID1B/SON/CTNND1/HNRNPU/UFD1/TPM3/KANSL1/MESD/ACTG1/ANKRD11/CLTC/ZEB2/CSNK2A1/ZNF292/PPP1R12A/FLNB/CDK13/NIPBL/BPTF/SMARCA2/STAG2/JUP/PRKDC/SPEN/PPP1R15B/SPTBN1/CCDC32/OGT/CHD2/ATRX/TRIP11/MAF/KMT2A
HP_ABNORMALITY_OF_CORNEAL_SIZE	HP_ABNORMALITY_OF_CORNEAL_SIZE	HP_ABNORMALITY_OF_CORNEAL_SIZE	16	0.381092	1.25178	0.201629	0.956398	0.945568	353	tags=44%, list=23%, signal=34%	CLDN4/MT-CYB/BUD23/ACTG1/ZEB2/NIPBL/PIK3R1
HP_PARAPLEGIA	HP_PARAPLEGIA	HP_PARAPLEGIA	19	0.360927	1.25173	0.210634	0.956398	0.945568	918	tags=95%, list=61%, signal=38%	MT-ATP6/SP110/SETX/ATRX/SPG7/NDUFA12/CCT5/NDUFV2/LAMB1/DNM1L/PDHA1/NDUFS2/PET100/ENTPD1/KIDINS220/SAMD9/USP8/HSPD1
GOBP_VENTRICULAR_COMPACT_MYOCARDIUM_MORPHOGENESIS	GOBP_VENTRICULAR_COMPACT_MYOCARDIUM_MORPHOGENESIS	GOBP_VENTRICULAR_COMPACT_MYOCARDIUM_MORPHOGENESIS	1	0.943084	1.25154	0.107368	0.926711	0.916218	87	tags=100%, list=6%, signal=94%	DSP
HP_ABNORMAL_CARDIOMYOCYTE_MORPHOLOGY	HP_ABNORMAL_CARDIOMYOCYTE_MORPHOLOGY	HP_ABNORMAL_CARDIOMYOCYTE_MORPHOLOGY	1	0.943084	1.25154	0.107368	0.926711	0.916218	87	tags=100%, list=6%, signal=94%	DSP
HP_MITTEN_DEFORMITY	HP_MITTEN_DEFORMITY	HP_MITTEN_DEFORMITY	1	0.943084	1.25154	0.107368	0.926711	0.916218	87	tags=100%, list=6%, signal=94%	DSP
HP_PATCHY_PALMOPLANTAR_HYPERKERATOSIS	HP_PATCHY_PALMOPLANTAR_HYPERKERATOSIS	HP_PATCHY_PALMOPLANTAR_HYPERKERATOSIS	1	0.943084	1.25154	0.107368	0.926711	0.916218	87	tags=100%, list=6%, signal=94%	DSP
GOMF_ORGANIC_ACID_BINDING	GOMF_ORGANIC_ACID_BINDING	GOMF_ORGANIC_ACID_BINDING	4	0.60197	1.25144	0.206544	0.956398	0.945568	19	tags=25%, list=1%, signal=25%	FABP1
GOBP_APOPTOTIC_SIGNALING_PATHWAY	GOBP_APOPTOTIC_SIGNALING_PATHWAY	GOBP_APOPTOTIC_SIGNALING_PATHWAY	75	0.266326	1.25104	0.154412	0.930077	0.919545	171	tags=17%, list=11%, signal=16%	RACK1/SELENOK/ATP5IF1/KRT18/LGALS3/SELENOS/CD24/THBS1/SFN/TNFAIP3/PTPRC/CRIP1/CTSC
GOCC_MITOTIC_SPINDLE	GOCC_MITOTIC_SPINDLE	GOCC_MITOTIC_SPINDLE	19	0.360635	1.25072	0.210634	0.956398	0.945568	626	tags=74%, list=41%, signal=44%	RTRAF/HNRNPU/TAF1D/NUMA1/CLTC/STAG2/MISP/EPB41/STAG1/TPR/CAPG/IK/MAP4/SMC3
HP_MULTICYSTIC_KIDNEY_DYSPLASIA	HP_MULTICYSTIC_KIDNEY_DYSPLASIA	HP_MULTICYSTIC_KIDNEY_DYSPLASIA	9	0.449747	1.24999	0.222222	0.961363	0.950477	699	tags=89%, list=46%, signal=48%	ZEB2/NIPBL/BUB3/CD96/RAD21/SMC3/OFD1/SMC1A
GOBP_MEIOTIC_CHROMOSOME_SEPARATION	GOBP_MEIOTIC_CHROMOSOME_SEPARATION	GOBP_MEIOTIC_CHROMOSOME_SEPARATION	1	0.94176	1.24979	0.111579	0.926711	0.916218	89	tags=100%, list=6%, signal=94%	CENPX
GOBP_RESOLUTION_OF_MEIOTIC_RECOMBINATION_INTERMEDIATES	GOBP_RESOLUTION_OF_MEIOTIC_RECOMBINATION_INTERMEDIATES	GOBP_RESOLUTION_OF_MEIOTIC_RECOMBINATION_INTERMEDIATES	1	0.94176	1.24979	0.111579	0.926711	0.916218	89	tags=100%, list=6%, signal=94%	CENPX
GOCC_FANCM_MHF_COMPLEX	GOCC_FANCM_MHF_COMPLEX	GOCC_FANCM_MHF_COMPLEX	1	0.94176	1.24979	0.111579	0.926711	0.916218	89	tags=100%, list=6%, signal=94%	CENPX
GOBP_CELL_SUBSTRATE_JUNCTION_ORGANIZATION	GOBP_CELL_SUBSTRATE_JUNCTION_ORGANIZATION	GOBP_CELL_SUBSTRATE_JUNCTION_ORGANIZATION	17	0.369645	1.24942	0.196	0.956398	0.945568	419	tags=53%, list=28%, signal=39%	THBS1/DST/MACF1/ACTG1/FN1/VEGFA/PIK3R1/PLEC/RAB8B
GOBP_REGULATION_OF_GLUCAGON_SECRETION	GOBP_REGULATION_OF_GLUCAGON_SECRETION	GOBP_REGULATION_OF_GLUCAGON_SECRETION	1	0.941099	1.24891	0.113684	0.930077	0.919545	90	tags=100%, list=6%, signal=94%	FAM3D
GOCC_CONDENSED_CHROMOSOME	GOCC_CONDENSED_CHROMOSOME	GOCC_CONDENSED_CHROMOSOME	30	0.325212	1.24856	0.206208	0.956398	0.945568	705	tags=80%, list=47%, signal=44%	CENPX/HNRNPU/KANSL1/BOD1L1/ZNF207/PPP1R12A/STAG2/ATRX/DYNC1LI2/HMGB1/CENPC/CFDP1/SMC5/BUB3/STAG1/TPR/RIF1/RAD21/XPO1/SMC3/SUGT1/CHMP4A/SMC1A/CHMP2A
HP_APLASIA_HYPOPLASIA_OF_THE_CEREBELLAR_VERMIS	HP_APLASIA_HYPOPLASIA_OF_THE_CEREBELLAR_VERMIS	HP_APLASIA_HYPOPLASIA_OF_THE_CEREBELLAR_VERMIS	16	0.379915	1.24791	0.205703	0.956398	0.945568	694	tags=81%, list=46%, signal=44%	SOX4/ARID1B/AHI1/ZEB2/PRKDC/CCDC32/FAR1/NSD1/BUB3/LAMB1/OFD1/SMARCC2/ARID1A
GOBP_CELL_DEATH_IN_RESPONSE_TO_OXIDATIVE_STRESS	GOBP_CELL_DEATH_IN_RESPONSE_TO_OXIDATIVE_STRESS	GOBP_CELL_DEATH_IN_RESPONSE_TO_OXIDATIVE_STRESS	9	0.448724	1.24715	0.224206	0.964141	0.953224	3	tags=11%, list=0%, signal=11%	RACK1
GOBP_REGULATION_OF_MAST_CELL_ACTIVATION	GOBP_REGULATION_OF_MAST_CELL_ACTIVATION	GOBP_REGULATION_OF_MAST_CELL_ACTIVATION	4	0.599884	1.2471	0.210634	0.956398	0.945568	368	tags=75%, list=24%, signal=57%	VAMP8/LGALS9/PTPN6
GOBP_REGULATION_OF_MAST_CELL_ACTIVATION_INVOLVED_IN_IMMUNE_RESPONSE	GOBP_REGULATION_OF_MAST_CELL_ACTIVATION_INVOLVED_IN_IMMUNE_RESPONSE	GOBP_REGULATION_OF_MAST_CELL_ACTIVATION_INVOLVED_IN_IMMUNE_RESPONSE	4	0.599884	1.2471	0.210634	0.956398	0.945568	368	tags=75%, list=24%, signal=57%	VAMP8/LGALS9/PTPN6
GOCC_RESPIRATORY_CHAIN_COMPLEX_III	GOCC_RESPIRATORY_CHAIN_COMPLEX_III	GOCC_RESPIRATORY_CHAIN_COMPLEX_III	6	0.521279	1.24687	0.220648	0.960272	0.949399	288	tags=50%, list=19%, signal=41%	MT-CYB/UQCR10/MT-CO1
HP_ABNORMALITY_OF_THE_PHILTRUM	HP_ABNORMALITY_OF_THE_PHILTRUM	HP_ABNORMALITY_OF_THE_PHILTRUM	72	0.264278	1.24687	0.17381	0.956398	0.945568	804	tags=79%, list=53%, signal=39%	SOX4/SLC26A2/CLDN4/BUD23/UGP2/ARID1B/SON/HNRNPU/UFD1/TPM3/ACTG1/ANKRD11/CLTC/ZEB2/ZNF292/PPP1R12A/CDK13/NIPBL/BPTF/SMARCA2/STAG2/PRKDC/SPEN/PPP1R15B/SPTBN1/CCDC32/CHD2/ATRX/TRIP11/MAF/KMT2A/MEG3/FAR1/TRIP12/NSD1/CD96/KMT2E/RAD21/AP3B1/PDHA1/SMC3/COX7B/OFD1/SMARCC2/ARID1A/SMC1A/RPS6KA3/CNOT1/UGDH/PRKACB/LUZP1/PHIP/CDK10/TTC37/BRAF/TRAPPC4/HUWE1
GOBP_POSITIVE_REGULATION_OF_EPITHELIAL_CELL_DIFFERENTIATION	GOBP_POSITIVE_REGULATION_OF_EPITHELIAL_CELL_DIFFERENTIATION	GOBP_POSITIVE_REGULATION_OF_EPITHELIAL_CELL_DIFFERENTIATION	5	0.560096	1.24651	0.220859	0.960472	0.949596	212	tags=80%, list=14%, signal=69%	CD24/SFN/AHI1/NUMA1
GOBP_REGULATION_OF_MEMBRANE_PERMEABILITY	GOBP_REGULATION_OF_MEMBRANE_PERMEABILITY	GOBP_REGULATION_OF_MEMBRANE_PERMEABILITY	9	0.448438	1.24635	0.224206	0.964141	0.953224	14	tags=11%, list=1%, signal=11%	ATP5IF1
GOBP_BRONCHUS_DEVELOPMENT	GOBP_BRONCHUS_DEVELOPMENT	GOBP_BRONCHUS_DEVELOPMENT	1	0.939113	1.24627	0.117895	0.930077	0.919545	93	tags=100%, list=6%, signal=94%	AGR2
GOBP_LOBAR_BRONCHUS_DEVELOPMENT	GOBP_LOBAR_BRONCHUS_DEVELOPMENT	GOBP_LOBAR_BRONCHUS_DEVELOPMENT	1	0.939113	1.24627	0.117895	0.930077	0.919545	93	tags=100%, list=6%, signal=94%	AGR2
GOBP_LOBAR_BRONCHUS_EPITHELIUM_DEVELOPMENT	GOBP_LOBAR_BRONCHUS_EPITHELIUM_DEVELOPMENT	GOBP_LOBAR_BRONCHUS_EPITHELIUM_DEVELOPMENT	1	0.939113	1.24627	0.117895	0.930077	0.919545	93	tags=100%, list=6%, signal=94%	AGR2
GOBP_LUNG_SECRETORY_CELL_DIFFERENTIATION	GOBP_LUNG_SECRETORY_CELL_DIFFERENTIATION	GOBP_LUNG_SECRETORY_CELL_DIFFERENTIATION	1	0.939113	1.24627	0.117895	0.930077	0.919545	93	tags=100%, list=6%, signal=94%	AGR2
GOBP_POSITIVE_REGULATION_OF_IRE1_MEDIATED_UNFOLDED_PROTEIN_RESPONSE	GOBP_POSITIVE_REGULATION_OF_IRE1_MEDIATED_UNFOLDED_PROTEIN_RESPONSE	GOBP_POSITIVE_REGULATION_OF_IRE1_MEDIATED_UNFOLDED_PROTEIN_RESPONSE	1	0.939113	1.24627	0.117895	0.930077	0.919545	93	tags=100%, list=6%, signal=94%	AGR2
GOBP_ESTABLISHMENT_OF_PROTEIN_LOCALIZATION_TO_MITOCHONDRIAL_MEMBRANE	GOBP_ESTABLISHMENT_OF_PROTEIN_LOCALIZATION_TO_MITOCHONDRIAL_MEMBRANE	GOBP_ESTABLISHMENT_OF_PROTEIN_LOCALIZATION_TO_MITOCHONDRIAL_MEMBRANE	4	0.599469	1.24624	0.210634	0.956398	0.945568	608	tags=100%, list=40%, signal=60%	ROMO1/HSP90AA1/TIMM8B/AP3B1
HP_EXTERNAL_GENITAL_HYPOPLASIA	HP_EXTERNAL_GENITAL_HYPOPLASIA	HP_EXTERNAL_GENITAL_HYPOPLASIA	43	0.295742	1.24596	0.198675	0.956398	0.945568	771	tags=77%, list=51%, signal=39%	CLDN4/BUD23/ARID1B/AHI1/ZEB2/PPP1R12A/NIPBL/SMARCA2/PRKDC/SPEN/SPTBN1/OGT/ATRX/CHD4/DDX3Y/PRPF8/MEG3/NSD1/SAMHD1/STAG1/RAD21/FXR1/SMC3/COX7B/HERC1/OFD1/PRPF6/SMC1A/KIAA1109/HERC2/LUZP1/SNRNP200/ARCN1
GOMF_ANION_TRANSMEMBRANE_TRANSPORTER_ACTIVITY	GOMF_ANION_TRANSMEMBRANE_TRANSPORTER_ACTIVITY	GOMF_ANION_TRANSMEMBRANE_TRANSPORTER_ACTIVITY	14	0.398578	1.2459	0.226263	0.964141	0.953224	152	tags=29%, list=10%, signal=26%	SLC26A2/CLDN4/ABCC3/SLC44A4
HP_VENTRICULAR_HYPERTROPHY	HP_VENTRICULAR_HYPERTROPHY	HP_VENTRICULAR_HYPERTROPHY	19	0.35922	1.24581	0.212679	0.956398	0.945568	122	tags=26%, list=8%, signal=25%	MT-CYB/MT-CO3/MT-ND1/MT-CO2/MT-ND6
HP_BRUXISM	HP_BRUXISM	HP_BRUXISM	3	0.658052	1.24512	0.212	0.956398	0.945568	519	tags=100%, list=34%, signal=66%	ZEB2/SPTBN1/VPS13A
HP_HEAD_TITUBATION	HP_HEAD_TITUBATION	HP_HEAD_TITUBATION	3	0.658052	1.24512	0.212	0.956398	0.945568	519	tags=100%, list=34%, signal=66%	TMEM63A/SPTBN1/VPS13A
HP_TICS	HP_TICS	HP_TICS	3	0.658052	1.24512	0.212	0.956398	0.945568	519	tags=100%, list=34%, signal=66%	ZBTB20/SPTBN1/VPS13A
HP_TITUBATION	HP_TITUBATION	HP_TITUBATION	3	0.658052	1.24512	0.212	0.956398	0.945568	519	tags=100%, list=34%, signal=66%	TMEM63A/SPTBN1/VPS13A
GOBP_AORTA_DEVELOPMENT	GOBP_AORTA_DEVELOPMENT	GOBP_AORTA_DEVELOPMENT	5	0.559312	1.24477	0.222904	0.963237	0.952329	395	tags=60%, list=26%, signal=44%	SOX4/LRP1/HES1
GOMF_ENZYME_INHIBITOR_ACTIVITY	GOMF_ENZYME_INHIBITOR_ACTIVITY	GOMF_ENZYME_INHIBITOR_ACTIVITY	45	0.291775	1.24452	0.193694	0.956398	0.945568	149	tags=18%, list=10%, signal=17%	RACK1/ATP5IF1/TXNIP/LGALS3/RPL37/PPP1R10/SFN/IQGAP1
GOCC_PARASPECKLES	GOCC_PARASPECKLES	GOCC_PARASPECKLES	1	0.93779	1.24452	0.122105	0.930077	0.919545	95	tags=100%, list=6%, signal=94%	NEAT1
GOBP_MITOTIC_G2_DNA_DAMAGE_CHECKPOINT_SIGNALING	GOBP_MITOTIC_G2_DNA_DAMAGE_CHECKPOINT_SIGNALING	GOBP_MITOTIC_G2_DNA_DAMAGE_CHECKPOINT_SIGNALING	4	0.598566	1.24436	0.210634	0.956398	0.945568	40	tags=25%, list=3%, signal=24%	NOP53
HP_CELLULITIS	HP_CELLULITIS	HP_CELLULITIS	7	0.493888	1.24402	0.216433	0.957811	0.946965	1	tags=14%, list=0%, signal=14%	PLCG2
GOBP_REGULATION_OF_ATP_METABOLIC_PROCESS	GOBP_REGULATION_OF_ATP_METABOLIC_PROCESS	GOBP_REGULATION_OF_ATP_METABOLIC_PROCESS	11	0.419018	1.24394	0.233663	0.964559	0.953637	202	tags=27%, list=13%, signal=24%	ATP5IF1/MT-CO2/ZBTB20
HP_TUBE_FEEDING	HP_TUBE_FEEDING	HP_TUBE_FEEDING	22	0.346773	1.24382	0.221505	0.961363	0.950477	823	tags=86%, list=54%, signal=40%	SON/TPM3/KANSL1/DYNC1H1/CLTC/STAG2/WASHC4/ASH1L/MEG3/RSRC1/DOCK8/DNM1L/PDHA1/SMC1A/CUX1/UGDH/UBTF/BRAF/PTCD3
GOBP_MITOTIC_DNA_REPLICATION	GOBP_MITOTIC_DNA_REPLICATION	GOBP_MITOTIC_DNA_REPLICATION	1	0.937128	1.24364	0.126316	0.930077	0.919545	96	tags=100%, list=6%, signal=94%	RTF2
GOMF_RIBONUCLEOPROTEIN_COMPLEX_BINDING	GOMF_RIBONUCLEOPROTEIN_COMPLEX_BINDING	GOMF_RIBONUCLEOPROTEIN_COMPLEX_BINDING	19	0.358588	1.24362	0.214724	0.956398	0.945568	144	tags=16%, list=10%, signal=14%	RACK1/NEAT1/HNRNPU
GOBP_RESPONSE_TO_ENDOPLASMIC_RETICULUM_STRESS	GOBP_RESPONSE_TO_ENDOPLASMIC_RETICULUM_STRESS	GOBP_RESPONSE_TO_ENDOPLASMIC_RETICULUM_STRESS	35	0.306281	1.2436	0.207424	0.956398	0.945568	148	tags=17%, list=10%, signal=16%	RACK1/SELENOK/SELENOS/AGR2/THBS1/UFD1
GOBP_MITOCHONDRIAL_MEMBRANE_ORGANIZATION	GOBP_MITOCHONDRIAL_MEMBRANE_ORGANIZATION	GOBP_MITOCHONDRIAL_MEMBRANE_ORGANIZATION	11	0.418896	1.24357	0.233663	0.964559	0.953637	628	tags=73%, list=42%, signal=43%	ATP5IF1/ROMO1/HSP90AA1/SPG7/TIMM8B/ACAA2/AP3B1/SLC25A5
GOBP_KERATINOCYTE_DEVELOPMENT	GOBP_KERATINOCYTE_DEVELOPMENT	GOBP_KERATINOCYTE_DEVELOPMENT	4	0.598143	1.24348	0.212679	0.956398	0.945568	610	tags=100%, list=40%, signal=60%	SFN/FLNB/PLEC/FOSL2
HP_RENAL_CYST	HP_RENAL_CYST	HP_RENAL_CYST	27	0.331971	1.24341	0.21179	0.956398	0.945568	817	tags=81%, list=54%, signal=38%	CLDN4/MT-CYB/BUD23/UFD1/ZEB2/FLNB/NIPBL/ETFB/SPEN/TRIP11/BUB3/CD96/RAD21/SMC3/TSC2/AP2S1/OFD1/SMC1A/LUZP1/TKT/TTC37/ZNF148
HP_RHIZOMELIC_ARM_SHORTENING	HP_RHIZOMELIC_ARM_SHORTENING	HP_RHIZOMELIC_ARM_SHORTENING	2	0.759598	1.2434	0.19604	0.956398	0.945568	63	tags=50%, list=4%, signal=48%	SLC26A2
HP_ABNORMALITY_OF_SKIN_PIGMENTATION	HP_ABNORMALITY_OF_SKIN_PIGMENTATION	HP_ABNORMALITY_OF_SKIN_PIGMENTATION	58	0.270414	1.24287	0.18427	0.956398	0.945568	190	tags=17%, list=13%, signal=16%	PLCG2/MT-CO3/MT-ND1/MT-CO2/MT-ND6/UFD1/KANSL1/SLC40A1/CTSC/DST
GOCC_HETEROCHROMATIN	GOCC_HETEROCHROMATIN	GOCC_HETEROCHROMATIN	6	0.519575	1.2428	0.224696	0.964141	0.953224	474	tags=67%, list=31%, signal=46%	NOP53/MPHOSPH8/ATRX/CENPC
HP_APLASIA_HYPOPLASIA_OF_THE_EYEBROW	HP_APLASIA_HYPOPLASIA_OF_THE_EYEBROW	HP_APLASIA_HYPOPLASIA_OF_THE_EYEBROW	17	0.367588	1.24246	0.204	0.956398	0.945568	397	tags=59%, list=26%, signal=44%	DSP/SON/MESD/RPS28/IL7R/LRP1/ST14/SMARCA2/STAG2/JUP
GOMF_ATPASE_BINDING	GOMF_ATPASE_BINDING	GOMF_ATPASE_BINDING	11	0.418337	1.24191	0.237624	0.967265	0.956312	86	tags=18%, list=6%, signal=17%	ATP5IF1/SELENOS
GOMF_N6_METHYLADENOSINE_CONTAINING_RNA_BINDING	GOMF_N6_METHYLADENOSINE_CONTAINING_RNA_BINDING	GOMF_N6_METHYLADENOSINE_CONTAINING_RNA_BINDING	1	0.935804	1.24188	0.126316	0.930077	0.919545	98	tags=100%, list=6%, signal=94%	HNRNPA2B1
HP_APLASIA_HYPOPLASIA_OF_THE_NAILS	HP_APLASIA_HYPOPLASIA_OF_THE_NAILS	HP_APLASIA_HYPOPLASIA_OF_THE_NAILS	27	0.331302	1.24091	0.213974	0.956398	0.945568	418	tags=44%, list=28%, signal=33%	SOX4/CLDN4/DSP/BUD23/ARID1B/ZBTB20/FLNB/SMARCA2/PLEC/JUP/SPEN/CCDC32
GOBP_REGULATION_OF_OXIDATIVE_STRESS_INDUCED_CELL_DEATH	GOBP_REGULATION_OF_OXIDATIVE_STRESS_INDUCED_CELL_DEATH	GOBP_REGULATION_OF_OXIDATIVE_STRESS_INDUCED_CELL_DEATH	8	0.466685	1.24079	0.235529	0.966742	0.955795	3	tags=12%, list=0%, signal=13%	RACK1
GOBP_REGULATION_OF_RESPONSE_TO_OXIDATIVE_STRESS	GOBP_REGULATION_OF_RESPONSE_TO_OXIDATIVE_STRESS	GOBP_REGULATION_OF_RESPONSE_TO_OXIDATIVE_STRESS	8	0.466685	1.24079	0.235529	0.966742	0.955795	3	tags=12%, list=0%, signal=13%	RACK1
GOBP_NEGATIVE_REGULATION_OF_MAST_CELL_ACTIVATION	GOBP_NEGATIVE_REGULATION_OF_MAST_CELL_ACTIVATION	GOBP_NEGATIVE_REGULATION_OF_MAST_CELL_ACTIVATION	2	0.757616	1.24016	0.20198	0.956398	0.945568	368	tags=100%, list=24%, signal=76%	LGALS9/PTPN6
GOBP_NEGATIVE_REGULATION_OF_MAST_CELL_ACTIVATION_INVOLVED_IN_IMMUNE_RESPONSE	GOBP_NEGATIVE_REGULATION_OF_MAST_CELL_ACTIVATION_INVOLVED_IN_IMMUNE_RESPONSE	GOBP_NEGATIVE_REGULATION_OF_MAST_CELL_ACTIVATION_INVOLVED_IN_IMMUNE_RESPONSE	2	0.757616	1.24016	0.20198	0.956398	0.945568	368	tags=100%, list=24%, signal=76%	LGALS9/PTPN6
GOMF_TRANSMEMBRANE_RECEPTOR_PROTEIN_PHOSPHATASE_ACTIVITY	GOMF_TRANSMEMBRANE_RECEPTOR_PROTEIN_PHOSPHATASE_ACTIVITY	GOMF_TRANSMEMBRANE_RECEPTOR_PROTEIN_PHOSPHATASE_ACTIVITY	2	0.757616	1.24016	0.20198	0.956398	0.945568	368	tags=100%, list=24%, signal=76%	PTPRC/PTPN6
HP_APLASIA_HYPOPLASIA_OF_THE_RIBS	HP_APLASIA_HYPOPLASIA_OF_THE_RIBS	HP_APLASIA_HYPOPLASIA_OF_THE_RIBS	8	0.466224	1.23956	0.239521	0.967265	0.956312	508	tags=75%, list=34%, signal=50%	SLC26A2/FLNB/SPEN/TRIP11/KMT2A/MEG3
GOBP_CELLULAR_RESPONSE_TO_LOW_DENSITY_LIPOPROTEIN_PARTICLE_STIMULUS	GOBP_CELLULAR_RESPONSE_TO_LOW_DENSITY_LIPOPROTEIN_PARTICLE_STIMULUS	GOBP_CELLULAR_RESPONSE_TO_LOW_DENSITY_LIPOPROTEIN_PARTICLE_STIMULUS	3	0.65507	1.23948	0.216	0.957811	0.946965	257	tags=67%, list=17%, signal=55%	LDLR/CD81
HP_HYPOTELORISM	HP_HYPOTELORISM	HP_HYPOTELORISM	12	0.410466	1.23929	0.227364	0.964141	0.953224	804	tags=92%, list=53%, signal=43%	ARID1B/KANSL1/STAG2/PPP1R15B/CCDC32/COX14/SMC1A/CNOT1/KIAA1109/ARCN1/HUWE1
GOBP_SPERM_DNA_CONDENSATION	GOBP_SPERM_DNA_CONDENSATION	GOBP_SPERM_DNA_CONDENSATION	2	0.756954	1.23908	0.20198	0.956398	0.945568	369	tags=100%, list=24%, signal=76%	SELENOF/SRPK1
GOBP_ACTIN_FILAMENT_BASED_TRANSPORT	GOBP_ACTIN_FILAMENT_BASED_TRANSPORT	GOBP_ACTIN_FILAMENT_BASED_TRANSPORT	5	0.556735	1.23903	0.222904	0.963237	0.952329	673	tags=100%, list=45%, signal=56%	ACTN4/SYNE2/MYO1C/MYO6/WASL
GOBP_IMMUNOLOGICAL_MEMORY_FORMATION_PROCESS	GOBP_IMMUNOLOGICAL_MEMORY_FORMATION_PROCESS	GOBP_IMMUNOLOGICAL_MEMORY_FORMATION_PROCESS	3	0.654632	1.23865	0.216	0.957811	0.946965	286	tags=67%, list=19%, signal=54%	PCK1/CD46
GOBP_POSITIVE_REGULATION_OF_MEMORY_T_CELL_DIFFERENTIATION	GOBP_POSITIVE_REGULATION_OF_MEMORY_T_CELL_DIFFERENTIATION	GOBP_POSITIVE_REGULATION_OF_MEMORY_T_CELL_DIFFERENTIATION	3	0.654632	1.23865	0.216	0.957811	0.946965	286	tags=67%, list=19%, signal=54%	PCK1/CD46
GOBP_POSITIVE_REGULATION_OF_EPITHELIAL_CELL_DIFFERENTIATION_INVOLVED_IN_KIDNEY_DEVELOPMENT	GOBP_POSITIVE_REGULATION_OF_EPITHELIAL_CELL_DIFFERENTIATION_INVOLVED_IN_KIDNEY_DEVELOPMENT	GOBP_POSITIVE_REGULATION_OF_EPITHELIAL_CELL_DIFFERENTIATION_INVOLVED_IN_KIDNEY_DEVELOPMENT	1	0.933157	1.23837	0.128421	0.930077	0.919545	102	tags=100%, list=7%, signal=93%	CD24
GOCC_ATPASE_COMPLEX	GOCC_ATPASE_COMPLEX	GOCC_ATPASE_COMPLEX	11	0.417025	1.23802	0.241584	0.967265	0.956312	482	tags=64%, list=32%, signal=44%	ARID1B/SF3B1/CSNK2A1/BPTF/SMARCA2/CHD4/CFDP1
HP_APLASIA_HYPOPLASIA_INVOLVING_BONES_OF_THE_THORAX	HP_APLASIA_HYPOPLASIA_INVOLVING_BONES_OF_THE_THORAX	HP_APLASIA_HYPOPLASIA_INVOLVING_BONES_OF_THE_THORAX	14	0.396018	1.2379	0.232323	0.964559	0.953637	508	tags=71%, list=34%, signal=48%	SLC26A2/ARID1B/FLNB/NIPBL/PSMB8/SPEN/TRIP11/KMT2A/CHD4/MEG3
GOBP_IMMUNOLOGICAL_SYNAPSE_FORMATION	GOBP_IMMUNOLOGICAL_SYNAPSE_FORMATION	GOBP_IMMUNOLOGICAL_SYNAPSE_FORMATION	3	0.654022	1.2375	0.22	0.960272	0.949399	257	tags=67%, list=17%, signal=55%	LGALS3/CD81
GOBP_NEGATIVE_REGULATION_OF_NUCLEASE_ACTIVITY	GOBP_NEGATIVE_REGULATION_OF_NUCLEASE_ACTIVITY	GOBP_NEGATIVE_REGULATION_OF_NUCLEASE_ACTIVITY	1	0.932495	1.23749	0.128421	0.930077	0.919545	103	tags=100%, list=7%, signal=93%	GZMA
GOBP_PYROPTOSIS	GOBP_PYROPTOSIS	GOBP_PYROPTOSIS	1	0.932495	1.23749	0.128421	0.930077	0.919545	103	tags=100%, list=7%, signal=93%	GZMA
GOBP_NEGATIVE_REGULATION_OF_INTERLEUKIN_1_PRODUCTION	GOBP_NEGATIVE_REGULATION_OF_INTERLEUKIN_1_PRODUCTION	GOBP_NEGATIVE_REGULATION_OF_INTERLEUKIN_1_PRODUCTION	3	0.653849	1.23717	0.222	0.961363	0.950477	242	tags=67%, list=16%, signal=56%	TNFAIP3/SERPINB1
HP_RIGHT_BUNDLE_BRANCH_BLOCK	HP_RIGHT_BUNDLE_BRANCH_BLOCK	HP_RIGHT_BUNDLE_BRANCH_BLOCK	6	0.517075	1.23682	0.228745	0.964141	0.953224	397	tags=67%, list=26%, signal=49%	MT-CYB/AKAP9/PLEC/JUP
GOBP_POSITIVE_REGULATION_OF_RRNA_PROCESSING	GOBP_POSITIVE_REGULATION_OF_RRNA_PROCESSING	GOBP_POSITIVE_REGULATION_OF_RRNA_PROCESSING	1	0.931833	1.23661	0.128421	0.930077	0.919545	104	tags=100%, list=7%, signal=93%	BUD23
GOBP_REGULATION_OF_RRNA_PROCESSING	GOBP_REGULATION_OF_RRNA_PROCESSING	GOBP_REGULATION_OF_RRNA_PROCESSING	1	0.931833	1.23661	0.128421	0.930077	0.919545	104	tags=100%, list=7%, signal=93%	BUD23
GOBP_RNA_GUANINE_N7_METHYLATION	GOBP_RNA_GUANINE_N7_METHYLATION	GOBP_RNA_GUANINE_N7_METHYLATION	1	0.931833	1.23661	0.128421	0.930077	0.919545	104	tags=100%, list=7%, signal=93%	BUD23
GOBP_RRNA_BASE_METHYLATION	GOBP_RRNA_BASE_METHYLATION	GOBP_RRNA_BASE_METHYLATION	1	0.931833	1.23661	0.128421	0.930077	0.919545	104	tags=100%, list=7%, signal=93%	BUD23
GOBP_RRNA_METHYLATION	GOBP_RRNA_METHYLATION	GOBP_RRNA_METHYLATION	1	0.931833	1.23661	0.128421	0.930077	0.919545	104	tags=100%, list=7%, signal=93%	BUD23
GOBP_RRNA_MODIFICATION	GOBP_RRNA_MODIFICATION	GOBP_RRNA_MODIFICATION	1	0.931833	1.23661	0.128421	0.930077	0.919545	104	tags=100%, list=7%, signal=93%	BUD23
GOMF_CATALYTIC_ACTIVITY_ACTING_ON_A_RRNA	GOMF_CATALYTIC_ACTIVITY_ACTING_ON_A_RRNA	GOMF_CATALYTIC_ACTIVITY_ACTING_ON_A_RRNA	1	0.931833	1.23661	0.128421	0.930077	0.919545	104	tags=100%, list=7%, signal=93%	BUD23
GOBP_RNA_3_URIDYLATION	GOBP_RNA_3_URIDYLATION	GOBP_RNA_3_URIDYLATION	3	0.653327	1.23618	0.228	0.964141	0.953224	188	tags=67%, list=12%, signal=58%	TUT7/TUT4
GOBP_NEGATIVE_REGULATION_OF_OXIDATIVE_STRESS_INDUCED_CELL_DEATH	GOBP_NEGATIVE_REGULATION_OF_OXIDATIVE_STRESS_INDUCED_CELL_DEATH	GOBP_NEGATIVE_REGULATION_OF_OXIDATIVE_STRESS_INDUCED_CELL_DEATH	6	0.516795	1.23615	0.228745	0.964141	0.953224	3	tags=17%, list=0%, signal=17%	RACK1
HP_ABNORMALITY_OF_THE_PINEAL_GLAND	HP_ABNORMALITY_OF_THE_PINEAL_GLAND	HP_ABNORMALITY_OF_THE_PINEAL_GLAND	2	0.754967	1.23582	0.20198	0.956398	0.945568	372	tags=100%, list=25%, signal=75%	KANSL1/BPTF
HP_ABNORMAL_PINEAL_MORPHOLOGY	HP_ABNORMAL_PINEAL_MORPHOLOGY	HP_ABNORMAL_PINEAL_MORPHOLOGY	2	0.754967	1.23582	0.20198	0.956398	0.945568	372	tags=100%, list=25%, signal=75%	KANSL1/BPTF
HP_PINEAL_CYST	HP_PINEAL_CYST	HP_PINEAL_CYST	2	0.754967	1.23582	0.20198	0.956398	0.945568	372	tags=100%, list=25%, signal=75%	KANSL1/BPTF
GOBP_GLUCOSAMINE_CONTAINING_COMPOUND_METABOLIC_PROCESS	GOBP_GLUCOSAMINE_CONTAINING_COMPOUND_METABOLIC_PROCESS	GOBP_GLUCOSAMINE_CONTAINING_COMPOUND_METABOLIC_PROCESS	1	0.931171	1.23573	0.128421	0.930077	0.919545	105	tags=100%, list=7%, signal=93%	OGA
GOBP_N_ACETYLGLUCOSAMINE_METABOLIC_PROCESS	GOBP_N_ACETYLGLUCOSAMINE_METABOLIC_PROCESS	GOBP_N_ACETYLGLUCOSAMINE_METABOLIC_PROCESS	1	0.931171	1.23573	0.128421	0.930077	0.919545	105	tags=100%, list=7%, signal=93%	OGA
HP_POLYPHAGIA	HP_POLYPHAGIA	HP_POLYPHAGIA	8	0.464761	1.23567	0.241517	0.967265	0.956312	813	tags=100%, list=54%, signal=46%	PTPN22/SPEN/UCP2/HERC2/LUZP1/GNAS/BRAF/SETD2
GOBP_MACROMOLECULE_DEACYLATION	GOBP_MACROMOLECULE_DEACYLATION	GOBP_MACROMOLECULE_DEACYLATION	10	0.431379	1.23563	0.234818	0.965187	0.954257	584	tags=80%, list=39%, signal=49%	VEGFA/MIER1/NIPBL/PHB/CHD4/KDM5A/PER1/HOPX
GOBP_NEGATIVE_REGULATION_OF_NON_CANONICAL_WNT_SIGNALING_PATHWAY	GOBP_NEGATIVE_REGULATION_OF_NON_CANONICAL_WNT_SIGNALING_PATHWAY	GOBP_NEGATIVE_REGULATION_OF_NON_CANONICAL_WNT_SIGNALING_PATHWAY	1	0.93051	1.23486	0.130526	0.930077	0.919545	106	tags=100%, list=7%, signal=93%	RNF213
HP_CUTANEOUS_SYNDACTYLY	HP_CUTANEOUS_SYNDACTYLY	HP_CUTANEOUS_SYNDACTYLY	3	0.652589	1.23479	0.228	0.964141	0.953224	229	tags=67%, list=15%, signal=57%	CTNND1/ANKRD11
HP_BROAD_FEMORAL_NECK	HP_BROAD_FEMORAL_NECK	HP_BROAD_FEMORAL_NECK	2	0.754202	1.23457	0.205941	0.956398	0.945568	63	tags=50%, list=4%, signal=48%	SLC26A2
GOBP_TOLL_LIKE_RECEPTOR_4_SIGNALING_PATHWAY	GOBP_TOLL_LIKE_RECEPTOR_4_SIGNALING_PATHWAY	GOBP_TOLL_LIKE_RECEPTOR_4_SIGNALING_PATHWAY	5	0.554566	1.23421	0.229039	0.964141	0.953224	351	tags=80%, list=23%, signal=62%	S100A14/TNFAIP3/PTPN22/LGALS9
HP_DIMPLE_CHIN	HP_DIMPLE_CHIN	HP_DIMPLE_CHIN	2	0.753642	1.23366	0.205941	0.956398	0.945568	374	tags=100%, list=25%, signal=75%	PIK3R1/SMARCA2
HP_FINGER_CLINODACTYLY	HP_FINGER_CLINODACTYLY	HP_FINGER_CLINODACTYLY	39	0.296839	1.23328	0.203947	0.956398	0.945568	570	tags=62%, list=38%, signal=39%	CLDN4/DSP/BUD23/ARID1B/ANKRD11/ZNF292/FLNB/NIPBL/BPTF/SMARCA2/STAG2/JUP/SPEN/MIA3/CCDC32/OGT/ATRX/MAF/KMT2A/MEG3/BUB3/CD96/STAG1/RAD21
HP_HOARSE_VOICE	HP_HOARSE_VOICE	HP_HOARSE_VOICE	20	0.351796	1.23323	0.207188	0.956398	0.945568	154	tags=25%, list=10%, signal=23%	SLC26A2/CLDN4/BUD23/ARID1B/TPM3
GOBP_CHROMATIN_ASSEMBLY_OR_DISASSEMBLY	GOBP_CHROMATIN_ASSEMBLY_OR_DISASSEMBLY	GOBP_CHROMATIN_ASSEMBLY_OR_DISASSEMBLY	19	0.355408	1.23259	0.224949	0.964141	0.953224	763	tags=84%, list=50%, signal=42%	MPHOSPH8/BRD2/NAP1L4/ATRX/UBR2/SHPRH/SUPT16H/TPR/RIF1/ATF7IP/NASP/SMARCC2/ARID1A/TRIM28/SPTY2D1/HP1BP3
GOMF_SIGNALING_RECEPTOR_COMPLEX_ADAPTOR_ACTIVITY	GOMF_SIGNALING_RECEPTOR_COMPLEX_ADAPTOR_ACTIVITY	GOMF_SIGNALING_RECEPTOR_COMPLEX_ADAPTOR_ACTIVITY	3	0.651425	1.23258	0.228	0.964141	0.953224	529	tags=100%, list=35%, signal=65%	CD3G/PIK3R1/G3BP2
GOBP_LOW_DENSITY_LIPOPROTEIN_PARTICLE_CLEARANCE	GOBP_LOW_DENSITY_LIPOPROTEIN_PARTICLE_CLEARANCE	GOBP_LOW_DENSITY_LIPOPROTEIN_PARTICLE_CLEARANCE	1	0.928524	1.23222	0.136842	0.930077	0.919545	109	tags=100%, list=7%, signal=93%	LDLR
GOBP_NEGATIVE_REGULATION_OF_ASTROCYTE_ACTIVATION	GOBP_NEGATIVE_REGULATION_OF_ASTROCYTE_ACTIVATION	GOBP_NEGATIVE_REGULATION_OF_ASTROCYTE_ACTIVATION	1	0.928524	1.23222	0.136842	0.930077	0.919545	109	tags=100%, list=7%, signal=93%	LDLR
GOBP_NEGATIVE_REGULATION_OF_ASTROCYTE_DIFFERENTIATION	GOBP_NEGATIVE_REGULATION_OF_ASTROCYTE_DIFFERENTIATION	GOBP_NEGATIVE_REGULATION_OF_ASTROCYTE_DIFFERENTIATION	1	0.928524	1.23222	0.136842	0.930077	0.919545	109	tags=100%, list=7%, signal=93%	LDLR
GOBP_NEGATIVE_REGULATION_OF_LIPOPROTEIN_PARTICLE_CLEARANCE	GOBP_NEGATIVE_REGULATION_OF_LIPOPROTEIN_PARTICLE_CLEARANCE	GOBP_NEGATIVE_REGULATION_OF_LIPOPROTEIN_PARTICLE_CLEARANCE	1	0.928524	1.23222	0.136842	0.930077	0.919545	109	tags=100%, list=7%, signal=93%	LDLR
GOBP_NEGATIVE_REGULATION_OF_LOW_DENSITY_LIPOPROTEIN_PARTICLE_CLEARANCE	GOBP_NEGATIVE_REGULATION_OF_LOW_DENSITY_LIPOPROTEIN_PARTICLE_CLEARANCE	GOBP_NEGATIVE_REGULATION_OF_LOW_DENSITY_LIPOPROTEIN_PARTICLE_CLEARANCE	1	0.928524	1.23222	0.136842	0.930077	0.919545	109	tags=100%, list=7%, signal=93%	LDLR
GOBP_PHOSPHATIDYLCHOLINE_CATABOLIC_PROCESS	GOBP_PHOSPHATIDYLCHOLINE_CATABOLIC_PROCESS	GOBP_PHOSPHATIDYLCHOLINE_CATABOLIC_PROCESS	1	0.928524	1.23222	0.136842	0.930077	0.919545	109	tags=100%, list=7%, signal=93%	LDLR
GOBP_RECEPTOR_MEDIATED_ENDOCYTOSIS_INVOLVED_IN_CHOLESTEROL_TRANSPORT	GOBP_RECEPTOR_MEDIATED_ENDOCYTOSIS_INVOLVED_IN_CHOLESTEROL_TRANSPORT	GOBP_RECEPTOR_MEDIATED_ENDOCYTOSIS_INVOLVED_IN_CHOLESTEROL_TRANSPORT	1	0.928524	1.23222	0.136842	0.930077	0.919545	109	tags=100%, list=7%, signal=93%	LDLR
GOBP_REGULATION_OF_ASTROCYTE_ACTIVATION	GOBP_REGULATION_OF_ASTROCYTE_ACTIVATION	GOBP_REGULATION_OF_ASTROCYTE_ACTIVATION	1	0.928524	1.23222	0.136842	0.930077	0.919545	109	tags=100%, list=7%, signal=93%	LDLR
GOBP_REGULATION_OF_LIPOPROTEIN_PARTICLE_CLEARANCE	GOBP_REGULATION_OF_LIPOPROTEIN_PARTICLE_CLEARANCE	GOBP_REGULATION_OF_LIPOPROTEIN_PARTICLE_CLEARANCE	1	0.928524	1.23222	0.136842	0.930077	0.919545	109	tags=100%, list=7%, signal=93%	LDLR
GOBP_REGULATION_OF_LOW_DENSITY_LIPOPROTEIN_PARTICLE_CLEARANCE	GOBP_REGULATION_OF_LOW_DENSITY_LIPOPROTEIN_PARTICLE_CLEARANCE	GOBP_REGULATION_OF_LOW_DENSITY_LIPOPROTEIN_PARTICLE_CLEARANCE	1	0.928524	1.23222	0.136842	0.930077	0.919545	109	tags=100%, list=7%, signal=93%	LDLR
GOBP_REGULATION_OF_PHOSPHATIDYLCHOLINE_METABOLIC_PROCESS	GOBP_REGULATION_OF_PHOSPHATIDYLCHOLINE_METABOLIC_PROCESS	GOBP_REGULATION_OF_PHOSPHATIDYLCHOLINE_METABOLIC_PROCESS	1	0.928524	1.23222	0.136842	0.930077	0.919545	109	tags=100%, list=7%, signal=93%	LDLR
GOBP_STEROL_IMPORT	GOBP_STEROL_IMPORT	GOBP_STEROL_IMPORT	1	0.928524	1.23222	0.136842	0.930077	0.919545	109	tags=100%, list=7%, signal=93%	LDLR
GOCC_SORTING_ENDOSOME	GOCC_SORTING_ENDOSOME	GOCC_SORTING_ENDOSOME	1	0.928524	1.23222	0.136842	0.930077	0.919545	109	tags=100%, list=7%, signal=93%	LDLR
HP_ABNORMAL_INTERNAL_CAROTID_ARTERY_MORPHOLOGY	HP_ABNORMAL_INTERNAL_CAROTID_ARTERY_MORPHOLOGY	HP_ABNORMAL_INTERNAL_CAROTID_ARTERY_MORPHOLOGY	1	0.928524	1.23222	0.136842	0.930077	0.919545	109	tags=100%, list=7%, signal=93%	LDLR
HP_CORONARY_ARTERY_ANEURYSM	HP_CORONARY_ARTERY_ANEURYSM	HP_CORONARY_ARTERY_ANEURYSM	1	0.928524	1.23222	0.136842	0.930077	0.919545	109	tags=100%, list=7%, signal=93%	LDLR
GOBP_REGULATION_OF_CHROMOSOME_ORGANIZATION	GOBP_REGULATION_OF_CHROMOSOME_ORGANIZATION	GOBP_REGULATION_OF_CHROMOSOME_ORGANIZATION	32	0.314765	1.23164	0.214442	0.956398	0.945568	761	tags=81%, list=50%, signal=41%	HNRNPA2B1/PPP1R10/HNRNPU/SMG1/MPHOSPH8/XRCC5/NUMA1/ZNF207/XRN1/ATRX/STN1/CCT3/SMC5/CCT5/BUB3/TENT4B/TPR/RAD21/IK/ATF7IP/DCP2/ATM/TRIM28/DHX36/MAPK3/SMG6
GOBP_MAINTENANCE_OF_CENTROSOME_LOCATION	GOBP_MAINTENANCE_OF_CENTROSOME_LOCATION	GOBP_MAINTENANCE_OF_CENTROSOME_LOCATION	1	0.927862	1.23134	0.138947	0.930077	0.919545	110	tags=100%, list=7%, signal=93%	AKAP9
GOBP_MAINTENANCE_OF_ORGANELLE_LOCATION	GOBP_MAINTENANCE_OF_ORGANELLE_LOCATION	GOBP_MAINTENANCE_OF_ORGANELLE_LOCATION	1	0.927862	1.23134	0.138947	0.930077	0.919545	110	tags=100%, list=7%, signal=93%	AKAP9
GOBP_REGULATION_OF_POSTSYNAPTIC_NEUROTRANSMITTER_RECEPTOR_ACTIVITY	GOBP_REGULATION_OF_POSTSYNAPTIC_NEUROTRANSMITTER_RECEPTOR_ACTIVITY	GOBP_REGULATION_OF_POSTSYNAPTIC_NEUROTRANSMITTER_RECEPTOR_ACTIVITY	1	0.927862	1.23134	0.138947	0.930077	0.919545	110	tags=100%, list=7%, signal=93%	AKAP9
GOBP_VENTRICULAR_CARDIAC_MUSCLE_CELL_MEMBRANE_REPOLARIZATION	GOBP_VENTRICULAR_CARDIAC_MUSCLE_CELL_MEMBRANE_REPOLARIZATION	GOBP_VENTRICULAR_CARDIAC_MUSCLE_CELL_MEMBRANE_REPOLARIZATION	1	0.927862	1.23134	0.138947	0.930077	0.919545	110	tags=100%, list=7%, signal=93%	AKAP9
GOCC_EXTRINSIC_COMPONENT_OF_POSTSYNAPTIC_MEMBRANE	GOCC_EXTRINSIC_COMPONENT_OF_POSTSYNAPTIC_MEMBRANE	GOCC_EXTRINSIC_COMPONENT_OF_POSTSYNAPTIC_MEMBRANE	1	0.927862	1.23134	0.138947	0.930077	0.919545	110	tags=100%, list=7%, signal=93%	AKAP9
GOCC_EXTRINSIC_COMPONENT_OF_POSTSYNAPTIC_SPECIALIZATION_MEMBRANE	GOCC_EXTRINSIC_COMPONENT_OF_POSTSYNAPTIC_SPECIALIZATION_MEMBRANE	GOCC_EXTRINSIC_COMPONENT_OF_POSTSYNAPTIC_SPECIALIZATION_MEMBRANE	1	0.927862	1.23134	0.138947	0.930077	0.919545	110	tags=100%, list=7%, signal=93%	AKAP9
GOCC_EXTRINSIC_COMPONENT_OF_SYNAPTIC_MEMBRANE	GOCC_EXTRINSIC_COMPONENT_OF_SYNAPTIC_MEMBRANE	GOCC_EXTRINSIC_COMPONENT_OF_SYNAPTIC_MEMBRANE	1	0.927862	1.23134	0.138947	0.930077	0.919545	110	tags=100%, list=7%, signal=93%	AKAP9
HP_SICK_SINUS_SYNDROME	HP_SICK_SINUS_SYNDROME	HP_SICK_SINUS_SYNDROME	1	0.927862	1.23134	0.138947	0.930077	0.919545	110	tags=100%, list=7%, signal=93%	AKAP9
HP_ST_SEGMENT_ELEVATION	HP_ST_SEGMENT_ELEVATION	HP_ST_SEGMENT_ELEVATION	1	0.927862	1.23134	0.138947	0.930077	0.919545	110	tags=100%, list=7%, signal=93%	AKAP9
HP_ABNORMALITY_OF_THE_DIAPHRAGM	HP_ABNORMALITY_OF_THE_DIAPHRAGM	HP_ABNORMALITY_OF_THE_DIAPHRAGM	13	0.397182	1.23096	0.229541	0.964141	0.953224	699	tags=85%, list=46%, signal=46%	ARID1B/RPS28/NIPBL/STAG2/MAF/RPS26/CD96/RAD21/SMC3/COX7B/SMC1A
HP_CONGENITAL_DIAPHRAGMATIC_HERNIA	HP_CONGENITAL_DIAPHRAGMATIC_HERNIA	HP_CONGENITAL_DIAPHRAGMATIC_HERNIA	13	0.397182	1.23096	0.229541	0.964141	0.953224	699	tags=85%, list=46%, signal=46%	ARID1B/RPS28/NIPBL/STAG2/MAF/RPS26/CD96/RAD21/SMC3/COX7B/SMC1A
GOBP_PROTEIN_LOCALIZATION_TO_NUCLEOLUS	GOBP_PROTEIN_LOCALIZATION_TO_NUCLEOLUS	GOBP_PROTEIN_LOCALIZATION_TO_NUCLEOLUS	2	0.751963	1.23091	0.209901	0.956398	0.945568	40	tags=50%, list=3%, signal=49%	NOP53
HP_ABNORMALITY_IRIS_MORPHOLOGY	HP_ABNORMALITY_IRIS_MORPHOLOGY	HP_ABNORMALITY_IRIS_MORPHOLOGY	27	0.328591	1.23075	0.220524	0.960272	0.949399	436	tags=48%, list=29%, signal=35%	SEM1/CLDN4/BUD23/KANSL1/AHI1/ACTG1/MAT2A/SF3B1/ZEB2/PIK3R1/SPEN/SPTBN1/MAF
HP_ASTROCYTOSIS	HP_ASTROCYTOSIS	HP_ASTROCYTOSIS	4	0.591837	1.23037	0.218814	0.959841	0.948972	32	tags=25%, list=2%, signal=25%	MT-ATP6
HP_ABNORMAL_FULL_FIELD_ELECTRORETINOGRAM	HP_ABNORMAL_FULL_FIELD_ELECTRORETINOGRAM	HP_ABNORMAL_FULL_FIELD_ELECTRORETINOGRAM	2	0.751508	1.23016	0.209901	0.956398	0.945568	32	tags=50%, list=2%, signal=49%	MT-ATP6
HP_ABNORMAL_LIGHT_AND_DARK_ADAPTED_ELECTRORETINOGRAM	HP_ABNORMAL_LIGHT_AND_DARK_ADAPTED_ELECTRORETINOGRAM	HP_ABNORMAL_LIGHT_AND_DARK_ADAPTED_ELECTRORETINOGRAM	2	0.751508	1.23016	0.209901	0.956398	0.945568	32	tags=50%, list=2%, signal=49%	MT-ATP6
GOBP_POSITIVE_REGULATION_OF_NIK_NF_KAPPAB_SIGNALING	GOBP_POSITIVE_REGULATION_OF_NIK_NF_KAPPAB_SIGNALING	GOBP_POSITIVE_REGULATION_OF_NIK_NF_KAPPAB_SIGNALING	9	0.442613	1.23016	0.228175	0.964141	0.953224	544	tags=67%, list=36%, signal=43%	TCIM/ACTN4/PDCD4/LGALS9/PHB/DDX3X
GOBP_MAINTENANCE_OF_SISTER_CHROMATID_COHESION	GOBP_MAINTENANCE_OF_SISTER_CHROMATID_COHESION	GOBP_MAINTENANCE_OF_SISTER_CHROMATID_COHESION	3	0.650099	1.23008	0.228	0.964141	0.953224	531	tags=100%, list=35%, signal=65%	NIPBL/ATRX/SMC5
GOBP_POSITIVE_REGULATION_OF_CHROMOSOME_SEGREGATION	GOBP_POSITIVE_REGULATION_OF_CHROMOSOME_SEGREGATION	GOBP_POSITIVE_REGULATION_OF_CHROMOSOME_SEGREGATION	3	0.650099	1.23008	0.228	0.964141	0.953224	531	tags=100%, list=35%, signal=65%	HNRNPU/NUMA1/SMC5
HP_GINGIVAL_BLEEDING	HP_GINGIVAL_BLEEDING	HP_GINGIVAL_BLEEDING	3	0.649954	1.2298	0.228	0.964141	0.953224	218	tags=67%, list=14%, signal=57%	NUMA1/NABP1
GOBP_POSITIVE_REGULATION_OF_HYDROGEN_PEROXIDE_METABOLIC_PROCESS	GOBP_POSITIVE_REGULATION_OF_HYDROGEN_PEROXIDE_METABOLIC_PROCESS	GOBP_POSITIVE_REGULATION_OF_HYDROGEN_PEROXIDE_METABOLIC_PROCESS	1	0.926539	1.22959	0.143158	0.930077	0.919545	112	tags=100%, list=7%, signal=93%	MT-CO2
GOBP_REGULATION_OF_HYDROGEN_PEROXIDE_BIOSYNTHETIC_PROCESS	GOBP_REGULATION_OF_HYDROGEN_PEROXIDE_BIOSYNTHETIC_PROCESS	GOBP_REGULATION_OF_HYDROGEN_PEROXIDE_BIOSYNTHETIC_PROCESS	1	0.926539	1.22959	0.143158	0.930077	0.919545	112	tags=100%, list=7%, signal=93%	MT-CO2
GOBP_MAMMARY_GLAND_INVOLUTION	GOBP_MAMMARY_GLAND_INVOLUTION	GOBP_MAMMARY_GLAND_INVOLUTION	2	0.750856	1.22909	0.209901	0.956398	0.945568	11	tags=50%, list=1%, signal=50%	ELF3
GOBP_FATTY_ACID_BETA_OXIDATION	GOBP_FATTY_ACID_BETA_OXIDATION	GOBP_FATTY_ACID_BETA_OXIDATION	7	0.487657	1.22832	0.226453	0.964141	0.953224	19	tags=14%, list=1%, signal=14%	FABP1
GOCC_CELL_CELL_CONTACT_ZONE	GOCC_CELL_CELL_CONTACT_ZONE	GOCC_CELL_CELL_CONTACT_ZONE	8	0.461962	1.22823	0.245509	0.972329	0.961319	87	tags=25%, list=6%, signal=24%	AHNAK/DSP
GOBP_DNA_TEMPLATED_TRANSCRIPTION_ELONGATION	GOBP_DNA_TEMPLATED_TRANSCRIPTION_ELONGATION	GOBP_DNA_TEMPLATED_TRANSCRIPTION_ELONGATION	15	0.381111	1.22818	0.223553	0.964141	0.953224	498	tags=53%, list=33%, signal=36%	ELOB/HNRNPU/DDX39B/CDK13/CDK12/ELOA/HEXIM1/SUPT16H
GOCC_HISTONE_DEACETYLASE_COMPLEX	GOCC_HISTONE_DEACETYLASE_COMPLEX	GOCC_HISTONE_DEACETYLASE_COMPLEX	6	0.513424	1.22808	0.234818	0.965187	0.954257	569	tags=83%, list=38%, signal=52%	SINHCAF/CSNK2A1/CHD4/CFDP1/ZNF217
HP_ABNORMALITY_OF_EARLOBE	HP_ABNORMALITY_OF_EARLOBE	HP_ABNORMALITY_OF_EARLOBE	12	0.406493	1.22729	0.2334	0.964559	0.953637	427	tags=58%, list=28%, signal=42%	SLC26A2/UFD1/FN1/ZEB2/KMT2C/SPEN/ABHD5
GOBP_NEGATIVE_REGULATION_OF_CELL_DIVISION	GOBP_NEGATIVE_REGULATION_OF_CELL_DIVISION	GOBP_NEGATIVE_REGULATION_OF_CELL_DIVISION	3	0.648523	1.22709	0.23	0.964141	0.953224	276	tags=67%, list=18%, signal=55%	TXNIP/C10orf99
HP_FOCAL_T2_HYPERINTENSE_BRAINSTEM_LESION	HP_FOCAL_T2_HYPERINTENSE_BRAINSTEM_LESION	HP_FOCAL_T2_HYPERINTENSE_BRAINSTEM_LESION	10	0.428396	1.22709	0.244939	0.971386	0.960386	643	tags=80%, list=43%, signal=46%	MT-ND3/MT-ND1/NDUFA1/NDUFB3/NDUFV2/NDUFS6/PDCD10/NDUFS2
GOBP_NEGATIVE_REGULATION_OF_ANTIGEN_PROCESSING_AND_PRESENTATION	GOBP_NEGATIVE_REGULATION_OF_ANTIGEN_PROCESSING_AND_PRESENTATION	GOBP_NEGATIVE_REGULATION_OF_ANTIGEN_PROCESSING_AND_PRESENTATION	1	0.924553	1.22695	0.149474	0.930077	0.919545	115	tags=100%, list=8%, signal=92%	THBS1
GOBP_NEGATIVE_REGULATION_OF_CELL_SUBSTRATE_JUNCTION_ORGANIZATION	GOBP_NEGATIVE_REGULATION_OF_CELL_SUBSTRATE_JUNCTION_ORGANIZATION	GOBP_NEGATIVE_REGULATION_OF_CELL_SUBSTRATE_JUNCTION_ORGANIZATION	1	0.924553	1.22695	0.149474	0.930077	0.919545	115	tags=100%, list=8%, signal=92%	THBS1
GOBP_NEGATIVE_REGULATION_OF_CGMP_MEDIATED_SIGNALING	GOBP_NEGATIVE_REGULATION_OF_CGMP_MEDIATED_SIGNALING	GOBP_NEGATIVE_REGULATION_OF_CGMP_MEDIATED_SIGNALING	1	0.924553	1.22695	0.149474	0.930077	0.919545	115	tags=100%, list=8%, signal=92%	THBS1
GOBP_NEGATIVE_REGULATION_OF_ENDOTHELIAL_CELL_CHEMOTAXIS	GOBP_NEGATIVE_REGULATION_OF_ENDOTHELIAL_CELL_CHEMOTAXIS	GOBP_NEGATIVE_REGULATION_OF_ENDOTHELIAL_CELL_CHEMOTAXIS	1	0.924553	1.22695	0.149474	0.930077	0.919545	115	tags=100%, list=8%, signal=92%	THBS1
GOBP_NEGATIVE_REGULATION_OF_FIBRINOLYSIS	GOBP_NEGATIVE_REGULATION_OF_FIBRINOLYSIS	GOBP_NEGATIVE_REGULATION_OF_FIBRINOLYSIS	1	0.924553	1.22695	0.149474	0.930077	0.919545	115	tags=100%, list=8%, signal=92%	THBS1
GOBP_POSITIVE_REGULATION_OF_COAGULATION	GOBP_POSITIVE_REGULATION_OF_COAGULATION	GOBP_POSITIVE_REGULATION_OF_COAGULATION	1	0.924553	1.22695	0.149474	0.930077	0.919545	115	tags=100%, list=8%, signal=92%	THBS1
GOBP_REGULATION_OF_ANTIGEN_PROCESSING_AND_PRESENTATION_OF_PEPTIDE_OR_POLYSACCHARIDE_ANTIGEN_VIA_MHC_CLASS_II	GOBP_REGULATION_OF_ANTIGEN_PROCESSING_AND_PRESENTATION_OF_PEPTIDE_OR_POLYSACCHARIDE_ANTIGEN_VIA_MHC_CLASS_II	GOBP_REGULATION_OF_ANTIGEN_PROCESSING_AND_PRESENTATION_OF_PEPTIDE_OR_POLYSACCHARIDE_ANTIGEN_VIA_MHC_CLASS_II	1	0.924553	1.22695	0.149474	0.930077	0.919545	115	tags=100%, list=8%, signal=92%	THBS1
GOBP_REGULATION_OF_CGMP_MEDIATED_SIGNALING	GOBP_REGULATION_OF_CGMP_MEDIATED_SIGNALING	GOBP_REGULATION_OF_CGMP_MEDIATED_SIGNALING	1	0.924553	1.22695	0.149474	0.930077	0.919545	115	tags=100%, list=8%, signal=92%	THBS1
GOBP_REGULATION_OF_FIBRINOLYSIS	GOBP_REGULATION_OF_FIBRINOLYSIS	GOBP_REGULATION_OF_FIBRINOLYSIS	1	0.924553	1.22695	0.149474	0.930077	0.919545	115	tags=100%, list=8%, signal=92%	THBS1
GOBP_RESPONSE_TO_MAGNESIUM_ION	GOBP_RESPONSE_TO_MAGNESIUM_ION	GOBP_RESPONSE_TO_MAGNESIUM_ION	1	0.924553	1.22695	0.149474	0.930077	0.919545	115	tags=100%, list=8%, signal=92%	THBS1
GOBP_REGULATION_OF_CELL_DEATH	GOBP_REGULATION_OF_CELL_DEATH	GOBP_REGULATION_OF_CELL_DEATH	204	0.215305	1.22694	0.10396	0.921286	0.910854	147	tags=11%, list=10%, signal=12%	PLCG2/MTRNR2L12/RACK1/MTRNR2L8/FABP1/TCIM/SOX4/NOP53/KRT18/TXNIP/LGALS3/BTG2/SELENOS/AGR2/GZMA/MT-CO2/THBS1/PPP1R10/SFN/SON/TNFAIP3/ACTN4/PTPRC
GOBP_PEPTIDYL_LYSINE_DIMETHYLATION	GOBP_PEPTIDYL_LYSINE_DIMETHYLATION	GOBP_PEPTIDYL_LYSINE_DIMETHYLATION	4	0.590161	1.22689	0.220859	0.960472	0.949596	451	tags=75%, list=30%, signal=53%	CSKMT/KMT2A/ASH1L
HP_LUMBAR_HYPERLORDOSIS	HP_LUMBAR_HYPERLORDOSIS	HP_LUMBAR_HYPERLORDOSIS	9	0.441362	1.22668	0.234127	0.965078	0.95415	217	tags=44%, list=14%, signal=38%	SLC26A2/SON/TPM3/FN1
HP_SUPERNUMERARY_BONES_OF_THE_AXIAL_SKELETON	HP_SUPERNUMERARY_BONES_OF_THE_AXIAL_SKELETON	HP_SUPERNUMERARY_BONES_OF_THE_AXIAL_SKELETON	5	0.551098	1.22649	0.233129	0.964559	0.953637	436	tags=80%, list=29%, signal=57%	SON/ANKRD11/NIPBL/MAF
GOBP_BILE_ACID_AND_BILE_SALT_TRANSPORT	GOBP_BILE_ACID_AND_BILE_SALT_TRANSPORT	GOBP_BILE_ACID_AND_BILE_SALT_TRANSPORT	1	0.923891	1.22607	0.149474	0.930077	0.919545	116	tags=100%, list=8%, signal=92%	ABCC3
GOBP_GLYCOSIDE_TRANSPORT	GOBP_GLYCOSIDE_TRANSPORT	GOBP_GLYCOSIDE_TRANSPORT	1	0.923891	1.22607	0.149474	0.930077	0.919545	116	tags=100%, list=8%, signal=92%	ABCC3
GOBP_LEUKOTRIENE_TRANSPORT	GOBP_LEUKOTRIENE_TRANSPORT	GOBP_LEUKOTRIENE_TRANSPORT	1	0.923891	1.22607	0.149474	0.930077	0.919545	116	tags=100%, list=8%, signal=92%	ABCC3
GOBP_XENOBIOTIC_TRANSMEMBRANE_TRANSPORT	GOBP_XENOBIOTIC_TRANSMEMBRANE_TRANSPORT	GOBP_XENOBIOTIC_TRANSMEMBRANE_TRANSPORT	1	0.923891	1.22607	0.149474	0.930077	0.919545	116	tags=100%, list=8%, signal=92%	ABCC3
GOMF_ABC_TYPE_GLUTATHIONE_S_CONJUGATE_TRANSPORTER_ACTIVITY	GOMF_ABC_TYPE_GLUTATHIONE_S_CONJUGATE_TRANSPORTER_ACTIVITY	GOMF_ABC_TYPE_GLUTATHIONE_S_CONJUGATE_TRANSPORTER_ACTIVITY	1	0.923891	1.22607	0.149474	0.930077	0.919545	116	tags=100%, list=8%, signal=92%	ABCC3
GOMF_ABC_TYPE_XENOBIOTIC_TRANSPORTER_ACTIVITY	GOMF_ABC_TYPE_XENOBIOTIC_TRANSPORTER_ACTIVITY	GOMF_ABC_TYPE_XENOBIOTIC_TRANSPORTER_ACTIVITY	1	0.923891	1.22607	0.149474	0.930077	0.919545	116	tags=100%, list=8%, signal=92%	ABCC3
GOMF_ATPASE_COUPLED_LIPID_TRANSMEMBRANE_TRANSPORTER_ACTIVITY	GOMF_ATPASE_COUPLED_LIPID_TRANSMEMBRANE_TRANSPORTER_ACTIVITY	GOMF_ATPASE_COUPLED_LIPID_TRANSMEMBRANE_TRANSPORTER_ACTIVITY	1	0.923891	1.22607	0.149474	0.930077	0.919545	116	tags=100%, list=8%, signal=92%	ABCC3
GOMF_BILE_ACID_TRANSMEMBRANE_TRANSPORTER_ACTIVITY	GOMF_BILE_ACID_TRANSMEMBRANE_TRANSPORTER_ACTIVITY	GOMF_BILE_ACID_TRANSMEMBRANE_TRANSPORTER_ACTIVITY	1	0.923891	1.22607	0.149474	0.930077	0.919545	116	tags=100%, list=8%, signal=92%	ABCC3
GOMF_MONOCARBOXYLIC_ACID_TRANSMEMBRANE_TRANSPORTER_ACTIVITY	GOMF_MONOCARBOXYLIC_ACID_TRANSMEMBRANE_TRANSPORTER_ACTIVITY	GOMF_MONOCARBOXYLIC_ACID_TRANSMEMBRANE_TRANSPORTER_ACTIVITY	1	0.923891	1.22607	0.149474	0.930077	0.919545	116	tags=100%, list=8%, signal=92%	ABCC3
GOMF_XENOBIOTIC_TRANSMEMBRANE_TRANSPORTER_ACTIVITY	GOMF_XENOBIOTIC_TRANSMEMBRANE_TRANSPORTER_ACTIVITY	GOMF_XENOBIOTIC_TRANSMEMBRANE_TRANSPORTER_ACTIVITY	1	0.923891	1.22607	0.149474	0.930077	0.919545	116	tags=100%, list=8%, signal=92%	ABCC3
GOCC_PROTEASOME_CORE_COMPLEX_BETA_SUBUNIT_COMPLEX	GOCC_PROTEASOME_CORE_COMPLEX_BETA_SUBUNIT_COMPLEX	GOCC_PROTEASOME_CORE_COMPLEX_BETA_SUBUNIT_COMPLEX	2	0.749007	1.22607	0.211881	0.956398	0.945568	381	tags=100%, list=25%, signal=75%	PSMB9/PSMB8
GOCC_SPERMATOPROTEASOME_COMPLEX	GOCC_SPERMATOPROTEASOME_COMPLEX	GOCC_SPERMATOPROTEASOME_COMPLEX	2	0.749007	1.22607	0.211881	0.956398	0.945568	381	tags=100%, list=25%, signal=75%	PSMB9/PSMB8
GOMF_THREONINE_TYPE_ENDOPEPTIDASE_ACTIVITY	GOMF_THREONINE_TYPE_ENDOPEPTIDASE_ACTIVITY	GOMF_THREONINE_TYPE_ENDOPEPTIDASE_ACTIVITY	2	0.749007	1.22607	0.211881	0.956398	0.945568	381	tags=100%, list=25%, signal=75%	PSMB9/PSMB8
GOMF_THREONINE_TYPE_PEPTIDASE_ACTIVITY	GOMF_THREONINE_TYPE_PEPTIDASE_ACTIVITY	GOMF_THREONINE_TYPE_PEPTIDASE_ACTIVITY	2	0.749007	1.22607	0.211881	0.956398	0.945568	381	tags=100%, list=25%, signal=75%	PSMB9/PSMB8
GOBP_CELLULAR_RESPONSE_TO_BIOTIC_STIMULUS	GOBP_CELLULAR_RESPONSE_TO_BIOTIC_STIMULUS	GOBP_CELLULAR_RESPONSE_TO_BIOTIC_STIMULUS	34	0.305564	1.22605	0.210066	0.956398	0.945568	86	tags=9%, list=6%, signal=9%	PLCG2/TXNIP/SELENOS
HP_OPEN_BITE	HP_OPEN_BITE	HP_OPEN_BITE	7	0.486643	1.22577	0.228457	0.964141	0.953224	104	tags=29%, list=7%, signal=27%	CLDN4/BUD23
HP_PATELLAR_DISLOCATION	HP_PATELLAR_DISLOCATION	HP_PATELLAR_DISLOCATION	9	0.440997	1.22567	0.238095	0.967265	0.956312	148	tags=33%, list=10%, signal=30%	CLDN4/BUD23/UFD1
GOBP_CELLULAR_RESPONSE_TO_STEROID_HORMONE_STIMULUS	GOBP_CELLULAR_RESPONSE_TO_STEROID_HORMONE_STIMULUS	GOBP_CELLULAR_RESPONSE_TO_STEROID_HORMONE_STIMULUS	26	0.331531	1.22557	0.229759	0.964141	0.953224	144	tags=19%, list=10%, signal=18%	MT-ND3/PCK1/ATP5F1A/DDX17/HNRNPU
HP_PHENOTYPIC_VARIABILITY	HP_PHENOTYPIC_VARIABILITY	HP_PHENOTYPIC_VARIABILITY	35	0.301738	1.22515	0.220524	0.960272	0.949399	303	tags=40%, list=20%, signal=33%	MT-ATP6/MT-ND4L/MT-CYB/MT-CO3/MT-ND1/MT-CO2/MT-ND6/ACTN4/TPM3/NDUFA1/CD3G/CLTC/MT-CO1/SPTAN1
GOBP_NEGATIVE_REGULATION_OF_PROTEASOMAL_PROTEIN_CATABOLIC_PROCESS	GOBP_NEGATIVE_REGULATION_OF_PROTEASOMAL_PROTEIN_CATABOLIC_PROCESS	GOBP_NEGATIVE_REGULATION_OF_PROTEASOMAL_PROTEIN_CATABOLIC_PROCESS	3	0.647486	1.22513	0.23	0.964141	0.953224	40	tags=33%, list=3%, signal=33%	NOP53
GOBP_NEGATIVE_REGULATION_OF_PROTEASOMAL_UBIQUITIN_DEPENDENT_PROTEIN_CATABOLIC_PROCESS	GOBP_NEGATIVE_REGULATION_OF_PROTEASOMAL_UBIQUITIN_DEPENDENT_PROTEIN_CATABOLIC_PROCESS	GOBP_NEGATIVE_REGULATION_OF_PROTEASOMAL_UBIQUITIN_DEPENDENT_PROTEIN_CATABOLIC_PROCESS	3	0.647486	1.22513	0.23	0.964141	0.953224	40	tags=33%, list=3%, signal=33%	NOP53
HP_EPILEPTIC_ENCEPHALOPATHY	HP_EPILEPTIC_ENCEPHALOPATHY	HP_EPILEPTIC_ENCEPHALOPATHY	8	0.460771	1.22506	0.251497	0.981142	0.970032	819	tags=100%, list=54%, signal=46%	HNRNPU/SPTAN1/CHD2/STAG1/KMT2E/DNM1L/UGDH/NECAP1
GOMF_PHOSPHATIDYLINOSITOL_3_KINASE_REGULATORY_SUBUNIT_BINDING	GOMF_PHOSPHATIDYLINOSITOL_3_KINASE_REGULATORY_SUBUNIT_BINDING	GOMF_PHOSPHATIDYLINOSITOL_3_KINASE_REGULATORY_SUBUNIT_BINDING	2	0.748344	1.22498	0.213861	0.956398	0.945568	382	tags=100%, list=25%, signal=75%	PIK3R1/DNM2
HP_NEONATAL_ASPHYXIA	HP_NEONATAL_ASPHYXIA	HP_NEONATAL_ASPHYXIA	2	0.748344	1.22498	0.213861	0.956398	0.945568	382	tags=100%, list=25%, signal=75%	SMARCA2/DNM2
GOBP_PEPTIDYL_AMINO_ACID_MODIFICATION	GOBP_PEPTIDYL_AMINO_ACID_MODIFICATION	GOBP_PEPTIDYL_AMINO_ACID_MODIFICATION	109	0.235509	1.22473	0.150588	0.930077	0.919545	159	tags=11%, list=11%, signal=11%	PLCG2/RACK1/SOX4/PCK1/CSKMT/NSD3/CD24/AKAP9/SMG1/PTPRC/PKN2/KANSL1
HP_NEONATAL_DEATH	HP_NEONATAL_DEATH	HP_NEONATAL_DEATH	6	0.511952	1.22456	0.234818	0.965187	0.954257	741	tags=100%, list=49%, signal=51%	DSP/FLNB/ETFB/GLUL/SUCLG1/PET100
GOBP_REGULATION_OF_GTPASE_ACTIVITY	GOBP_REGULATION_OF_GTPASE_ACTIVITY	GOBP_REGULATION_OF_GTPASE_ACTIVITY	22	0.341371	1.22444	0.24086	0.967265	0.956312	3	tags=5%, list=0%, signal=5%	RACK1
GOBP_NEGATIVE_REGULATION_OF_ERBB_SIGNALING_PATHWAY	GOBP_NEGATIVE_REGULATION_OF_ERBB_SIGNALING_PATHWAY	GOBP_NEGATIVE_REGULATION_OF_ERBB_SIGNALING_PATHWAY	5	0.5501	1.22427	0.235174	0.965967	0.955029	683	tags=100%, list=45%, signal=55%	GPRC5A/SNX6/CBLB/PTPN18/MVP
GOMF_TROPOMYOSIN_BINDING	GOMF_TROPOMYOSIN_BINDING	GOMF_TROPOMYOSIN_BINDING	2	0.747682	1.2239	0.213861	0.956398	0.945568	383	tags=100%, list=25%, signal=75%	S100A6/TMOD3
HP_LARYNGOMALACIA	HP_LARYNGOMALACIA	HP_LARYNGOMALACIA	7	0.485814	1.22368	0.228457	0.964141	0.953224	159	tags=43%, list=11%, signal=39%	SOX4/UFD1/KANSL1
HP_HEMIVERTEBRAE	HP_HEMIVERTEBRAE	HP_HEMIVERTEBRAE	6	0.511572	1.22366	0.234818	0.965187	0.954257	570	tags=83%, list=38%, signal=52%	SON/STAG2/ATRX/MEG3/RAD21
GOBP_PLASMA_MEMBRANE_PHOSPHOLIPID_SCRAMBLING	GOBP_PLASMA_MEMBRANE_PHOSPHOLIPID_SCRAMBLING	GOBP_PLASMA_MEMBRANE_PHOSPHOLIPID_SCRAMBLING	1	0.921906	1.22344	0.153684	0.930077	0.919545	119	tags=100%, list=8%, signal=92%	VMP1
GOBP_POSITIVE_REGULATION_OF_ATPASE_COUPLED_CALCIUM_TRANSMEMBRANE_TRANSPORTER_ACTIVITY	GOBP_POSITIVE_REGULATION_OF_ATPASE_COUPLED_CALCIUM_TRANSMEMBRANE_TRANSPORTER_ACTIVITY	GOBP_POSITIVE_REGULATION_OF_ATPASE_COUPLED_CALCIUM_TRANSMEMBRANE_TRANSPORTER_ACTIVITY	1	0.921906	1.22344	0.153684	0.930077	0.919545	119	tags=100%, list=8%, signal=92%	VMP1
GOBP_REGULATION_OF_ATPASE_COUPLED_CALCIUM_TRANSMEMBRANE_TRANSPORTER_ACTIVITY	GOBP_REGULATION_OF_ATPASE_COUPLED_CALCIUM_TRANSMEMBRANE_TRANSPORTER_ACTIVITY	GOBP_REGULATION_OF_ATPASE_COUPLED_CALCIUM_TRANSMEMBRANE_TRANSPORTER_ACTIVITY	1	0.921906	1.22344	0.153684	0.930077	0.919545	119	tags=100%, list=8%, signal=92%	VMP1
GOMF_PHOSPHOLIPID_SCRAMBLASE_ACTIVITY	GOMF_PHOSPHOLIPID_SCRAMBLASE_ACTIVITY	GOMF_PHOSPHOLIPID_SCRAMBLASE_ACTIVITY	1	0.921906	1.22344	0.153684	0.930077	0.919545	119	tags=100%, list=8%, signal=92%	VMP1
HP_DEPRESSED_NASAL_RIDGE	HP_DEPRESSED_NASAL_RIDGE	HP_DEPRESSED_NASAL_RIDGE	7	0.485714	1.22343	0.232465	0.964559	0.953637	781	tags=100%, list=52%, signal=49%	STAG2/SPEN/ATRX/BUB3/SMC1A/LUZP1/TTC37
GOBP_RIG_I_SIGNALING_PATHWAY	GOBP_RIG_I_SIGNALING_PATHWAY	GOBP_RIG_I_SIGNALING_PATHWAY	7	0.48561	1.22317	0.232465	0.964559	0.953637	237	tags=43%, list=16%, signal=36%	NOP53/UFD1/USP15
HP_BIPARIETAL_NARROWING	HP_BIPARIETAL_NARROWING	HP_BIPARIETAL_NARROWING	6	0.511339	1.2231	0.234818	0.965187	0.954257	229	tags=50%, list=15%, signal=43%	HNRNPU/AHI1/ANKRD11
GOBP_MONOCYTE_ACTIVATION	GOBP_MONOCYTE_ACTIVATION	GOBP_MONOCYTE_ACTIVATION	3	0.64607	1.22245	0.232	0.964559	0.953637	217	tags=67%, list=14%, signal=57%	MT1G/FN1
GOMF_FATTY_ACID_BINDING	GOMF_FATTY_ACID_BINDING	GOMF_FATTY_ACID_BINDING	4	0.587728	1.22183	0.229039	0.964141	0.953224	19	tags=25%, list=1%, signal=25%	FABP1
GOBP_ALKALOID_METABOLIC_PROCESS	GOBP_ALKALOID_METABOLIC_PROCESS	GOBP_ALKALOID_METABOLIC_PROCESS	1	0.920582	1.22168	0.155789	0.930077	0.919545	121	tags=100%, list=8%, signal=92%	CYP3A5
GOBP_ESTROGEN_METABOLIC_PROCESS	GOBP_ESTROGEN_METABOLIC_PROCESS	GOBP_ESTROGEN_METABOLIC_PROCESS	1	0.920582	1.22168	0.155789	0.930077	0.919545	121	tags=100%, list=8%, signal=92%	CYP3A5
GOBP_LIPID_HYDROXYLATION	GOBP_LIPID_HYDROXYLATION	GOBP_LIPID_HYDROXYLATION	1	0.920582	1.22168	0.155789	0.930077	0.919545	121	tags=100%, list=8%, signal=92%	CYP3A5
GOBP_MYCOTOXIN_METABOLIC_PROCESS	GOBP_MYCOTOXIN_METABOLIC_PROCESS	GOBP_MYCOTOXIN_METABOLIC_PROCESS	1	0.920582	1.22168	0.155789	0.930077	0.919545	121	tags=100%, list=8%, signal=92%	CYP3A5
GOBP_TOXIN_METABOLIC_PROCESS	GOBP_TOXIN_METABOLIC_PROCESS	GOBP_TOXIN_METABOLIC_PROCESS	1	0.920582	1.22168	0.155789	0.930077	0.919545	121	tags=100%, list=8%, signal=92%	CYP3A5
GOBP_XENOBIOTIC_CATABOLIC_PROCESS	GOBP_XENOBIOTIC_CATABOLIC_PROCESS	GOBP_XENOBIOTIC_CATABOLIC_PROCESS	1	0.920582	1.22168	0.155789	0.930077	0.919545	121	tags=100%, list=8%, signal=92%	CYP3A5
GOMF_AROMATASE_ACTIVITY	GOMF_AROMATASE_ACTIVITY	GOMF_AROMATASE_ACTIVITY	1	0.920582	1.22168	0.155789	0.930077	0.919545	121	tags=100%, list=8%, signal=92%	CYP3A5
GOMF_ESTROGEN_16_ALPHA_HYDROXYLASE_ACTIVITY	GOMF_ESTROGEN_16_ALPHA_HYDROXYLASE_ACTIVITY	GOMF_ESTROGEN_16_ALPHA_HYDROXYLASE_ACTIVITY	1	0.920582	1.22168	0.155789	0.930077	0.919545	121	tags=100%, list=8%, signal=92%	CYP3A5
GOMF_MONOOXYGENASE_ACTIVITY	GOMF_MONOOXYGENASE_ACTIVITY	GOMF_MONOOXYGENASE_ACTIVITY	1	0.920582	1.22168	0.155789	0.930077	0.919545	121	tags=100%, list=8%, signal=92%	CYP3A5
GOMF_OXIDOREDUCTASE_ACTIVITY_ACTING_ON_PAIRED_DONORS_WITH_INCORPORATION_OR_REDUCTION_OF_MOLECULAR_OXYGEN_REDUCED_FLAVIN_OR_FLAVOPROTEIN_AS_ONE_DONOR_AND_INCORPORATION_OF_ONE_ATOM_OF_OXYGEN	GOMF_OXIDOREDUCTASE_ACTIVITY_ACTING_ON_PAIRED_DONORS_WITH_INCORPORATION_OR_REDUCTION_OF_MOLECULAR_OXYGEN_REDUCED_FLAVIN_OR_FLAVOPROTEIN_AS_ONE_DONOR_AND_INCORPORATION_OF_ONE_ATOM_OF_OXYGEN	GOMF_OXIDOREDUCTASE_ACTIVITY_ACTING_ON_PAIRED_DONORS_WITH_INCORPORATION_OR_REDUCTION_OF_MOLECULAR_OXYGEN_REDUCED_FLAVIN_OR_FLAVOPROTEIN_AS_ONE_DONOR_AND_INCORPORATION_OF_ONE_ATOM_OF_OXYGEN	1	0.920582	1.22168	0.155789	0.930077	0.919545	121	tags=100%, list=8%, signal=92%	CYP3A5
GOMF_RETINOIC_ACID_4_HYDROXYLASE_ACTIVITY	GOMF_RETINOIC_ACID_4_HYDROXYLASE_ACTIVITY	GOMF_RETINOIC_ACID_4_HYDROXYLASE_ACTIVITY	1	0.920582	1.22168	0.155789	0.930077	0.919545	121	tags=100%, list=8%, signal=92%	CYP3A5
GOMF_STEROID_HYDROXYLASE_ACTIVITY	GOMF_STEROID_HYDROXYLASE_ACTIVITY	GOMF_STEROID_HYDROXYLASE_ACTIVITY	1	0.920582	1.22168	0.155789	0.930077	0.919545	121	tags=100%, list=8%, signal=92%	CYP3A5
HP_ELEVATED_DIASTOLIC_BLOOD_PRESSURE	HP_ELEVATED_DIASTOLIC_BLOOD_PRESSURE	HP_ELEVATED_DIASTOLIC_BLOOD_PRESSURE	1	0.920582	1.22168	0.155789	0.930077	0.919545	121	tags=100%, list=8%, signal=92%	CYP3A5
HP_ELEVATED_MEAN_ARTERIAL_PRESSURE	HP_ELEVATED_MEAN_ARTERIAL_PRESSURE	HP_ELEVATED_MEAN_ARTERIAL_PRESSURE	1	0.920582	1.22168	0.155789	0.930077	0.919545	121	tags=100%, list=8%, signal=92%	CYP3A5
HP_ELEVATED_SYSTOLIC_BLOOD_PRESSURE	HP_ELEVATED_SYSTOLIC_BLOOD_PRESSURE	HP_ELEVATED_SYSTOLIC_BLOOD_PRESSURE	1	0.920582	1.22168	0.155789	0.930077	0.919545	121	tags=100%, list=8%, signal=92%	CYP3A5
GOMF_MICROTUBULE_MOTOR_ACTIVITY	GOMF_MICROTUBULE_MOTOR_ACTIVITY	GOMF_MICROTUBULE_MOTOR_ACTIVITY	4	0.587533	1.22142	0.229039	0.964141	0.953224	626	tags=100%, list=41%, signal=59%	DYNC1H1/KIF13B/DYNC1I2/SMC3
GOBP_NEGATIVE_REGULATION_OF_ALPHA_BETA_T_CELL_PROLIFERATION	GOBP_NEGATIVE_REGULATION_OF_ALPHA_BETA_T_CELL_PROLIFERATION	GOBP_NEGATIVE_REGULATION_OF_ALPHA_BETA_T_CELL_PROLIFERATION	3	0.645461	1.2213	0.232	0.964559	0.953637	538	tags=100%, list=36%, signal=65%	VSIR/LGALS9/CBLB
GOBP_NEGATIVE_REGULATION_OF_EPIDERMAL_GROWTH_FACTOR_ACTIVATED_RECEPTOR_ACTIVITY	GOBP_NEGATIVE_REGULATION_OF_EPIDERMAL_GROWTH_FACTOR_ACTIVATED_RECEPTOR_ACTIVITY	GOBP_NEGATIVE_REGULATION_OF_EPIDERMAL_GROWTH_FACTOR_ACTIVATED_RECEPTOR_ACTIVITY	3	0.645461	1.2213	0.232	0.964559	0.953637	538	tags=100%, list=36%, signal=65%	GPRC5A/SNX6/CBLB
GOBP_PEPTIDYL_LYSINE_METHYLATION	GOBP_PEPTIDYL_LYSINE_METHYLATION	GOBP_PEPTIDYL_LYSINE_METHYLATION	18	0.357179	1.22105	0.218437	0.958911	0.948052	851	tags=94%, list=56%, signal=42%	CSKMT/NSD3/KANSL1/KMT2C/OGT/ATRX/KMT2A/ASH1L/NSD1/KMT2E/RIF1/SUPT6H/IWS1/SNW1/MLLT6/SETD2/ARID4A
GOCC_PLATELET_DENSE_GRANULE	GOCC_PLATELET_DENSE_GRANULE	GOCC_PLATELET_DENSE_GRANULE	4	0.587163	1.22065	0.229039	0.964141	0.953224	12	tags=25%, list=1%, signal=25%	SELENOP
GOCC_PLATELET_DENSE_GRANULE_LUMEN	GOCC_PLATELET_DENSE_GRANULE_LUMEN	GOCC_PLATELET_DENSE_GRANULE_LUMEN	4	0.587163	1.22065	0.229039	0.964141	0.953224	12	tags=25%, list=1%, signal=25%	SELENOP
HP_THORACOLUMBAR_KYPHOSCOLIOSIS	HP_THORACOLUMBAR_KYPHOSCOLIOSIS	HP_THORACOLUMBAR_KYPHOSCOLIOSIS	2	0.745424	1.2202	0.217822	0.958304	0.947453	63	tags=50%, list=4%, signal=48%	SLC26A2
HP_SMALL_NAIL	HP_SMALL_NAIL	HP_SMALL_NAIL	20	0.348062	1.22014	0.215645	0.957811	0.946965	128	tags=20%, list=8%, signal=19%	SOX4/CLDN4/BUD23/ARID1B
GOBP_DNA_DEPENDENT_DNA_REPLICATION_MAINTENANCE_OF_FIDELITY	GOBP_DNA_DEPENDENT_DNA_REPLICATION_MAINTENANCE_OF_FIDELITY	GOBP_DNA_DEPENDENT_DNA_REPLICATION_MAINTENANCE_OF_FIDELITY	6	0.509921	1.21971	0.234818	0.965187	0.954257	603	tags=83%, list=40%, signal=50%	CENPX/BOD1L1/ATRX/SAMHD1/NUCKS1
GOBP_BLOOD_VESSEL_ENDOTHELIAL_CELL_PROLIFERATION_INVOLVED_IN_SPROUTING_ANGIOGENESIS	GOBP_BLOOD_VESSEL_ENDOTHELIAL_CELL_PROLIFERATION_INVOLVED_IN_SPROUTING_ANGIOGENESIS	GOBP_BLOOD_VESSEL_ENDOTHELIAL_CELL_PROLIFERATION_INVOLVED_IN_SPROUTING_ANGIOGENESIS	3	0.644555	1.21959	0.236	0.966977	0.956027	231	tags=67%, list=15%, signal=57%	THBS1/VEGFA
GOBP_DETOXIFICATION	GOBP_DETOXIFICATION	GOBP_DETOXIFICATION	21	0.342201	1.21951	0.229958	0.964141	0.953224	86	tags=24%, list=6%, signal=23%	FABP1/SELENOW/SELENOF/SELENOT/SELENOS
HP_FUNCTIONAL_ABNORMALITY_OF_THE_INNER_EAR	HP_FUNCTIONAL_ABNORMALITY_OF_THE_INNER_EAR	HP_FUNCTIONAL_ABNORMALITY_OF_THE_INNER_EAR	99	0.240727	1.21932	0.172249	0.956398	0.945568	436	tags=38%, list=29%, signal=29%	MT-ND3/MT-ATP6/SEM1/CLDN4/MT-CYB/DSP/MT-CO3/BUD23/MT-ND1/MT-CO2/MT-ND6/ARID1B/SLC44A4/MYH9/AHI1/ACTG1/NUMA1/NABP1/RPS28/TENT5A/NDUFA1/ZEB2/MT-CO1/FLNB/PTPN22/NIPBL/PIK3R1/STAG2/MT-ND5/JUP/PRKDC/SPEN/PPP1R15B/SPTBN1/MIA3/ABHD5/ATRX/MAF
GOBP_ENDOPLASMIC_RETICULUM_CALCIUM_ION_HOMEOSTASIS	GOBP_ENDOPLASMIC_RETICULUM_CALCIUM_ION_HOMEOSTASIS	GOBP_ENDOPLASMIC_RETICULUM_CALCIUM_ION_HOMEOSTASIS	4	0.586398	1.21906	0.231084	0.964559	0.953637	8	tags=25%, list=1%, signal=25%	SELENOK
HP_LARGE_BASAL_GANGLIA	HP_LARGE_BASAL_GANGLIA	HP_LARGE_BASAL_GANGLIA	3	0.644135	1.21879	0.236	0.966977	0.956027	540	tags=100%, list=36%, signal=64%	ZEB2/WASHC4/RSRC1
GOCC_MIDBODY	GOCC_MIDBODY	GOCC_MIDBODY	31	0.314605	1.21863	0.237251	0.966977	0.956027	150	tags=16%, list=10%, signal=15%	RACK1/CTNND1/HNRNPU/IQGAP1/PKN2
HP_ELEVATED_PULMONARY_ARTERY_PRESSURE	HP_ELEVATED_PULMONARY_ARTERY_PRESSURE	HP_ELEVATED_PULMONARY_ARTERY_PRESSURE	24	0.334047	1.21845	0.243011	0.967265	0.956312	122	tags=29%, list=8%, signal=27%	KRT8/ATP5F1A/KRT18/MT-CO3/MT-ND1/MT-CO2/MT-ND6
HP_DEVIATION_OF_THE_HAND_OR_OF_FINGERS_OF_THE_HAND	HP_DEVIATION_OF_THE_HAND_OR_OF_FINGERS_OF_THE_HAND	HP_DEVIATION_OF_THE_HAND_OR_OF_FINGERS_OF_THE_HAND	49	0.279187	1.21839	0.217195	0.958304	0.947453	439	tags=47%, list=29%, signal=34%	SLC26A2/CLDN4/DSP/BUD23/ARID1B/ANKRD11/ZEB2/ZNF292/FLNB/NIPBL/PIK3R1/BPTF/SMARCA2/STAG2/JUP/PRKDC/SPEN/MIA3/CCDC32/OGT/ATRX/MAF/KMT2A
HP_CAPILLARY_MALFORMATION	HP_CAPILLARY_MALFORMATION	HP_CAPILLARY_MALFORMATION	7	0.483628	1.21818	0.236473	0.966977	0.956027	104	tags=29%, list=7%, signal=27%	CLDN4/BUD23
GOBP_NUCLEAR_CHROMOSOME_SEGREGATION	GOBP_NUCLEAR_CHROMOSOME_SEGREGATION	GOBP_NUCLEAR_CHROMOSOME_SEGREGATION	29	0.321491	1.21768	0.236486	0.966977	0.956027	705	tags=79%, list=47%, signal=43%	CENPX/HNRNPU/DYNC1H1/NUMA1/ZNF207/VPS4B/ACTR3/ACTR2/NIPBL/STAG2/ATRX/CENPC/SMC5/BUB3/STAG1/TPR/RAD21/IK/SMC3/CHMP4A/ATM/SMC1A/CHMP2A
GOBP_REGULATION_OF_STEM_CELL_DIFFERENTIATION	GOBP_REGULATION_OF_STEM_CELL_DIFFERENTIATION	GOBP_REGULATION_OF_STEM_CELL_DIFFERENTIATION	8	0.457879	1.21738	0.257485	0.984798	0.973647	402	tags=75%, list=27%, signal=55%	HNRNPU/N4BP2L2/CDK13/CDK12/HES1/PRKDC
GOBP_UDP_GLUCOSE_METABOLIC_PROCESS	GOBP_UDP_GLUCOSE_METABOLIC_PROCESS	GOBP_UDP_GLUCOSE_METABOLIC_PROCESS	1	0.917273	1.21729	0.164211	0.949074	0.938327	126	tags=100%, list=8%, signal=92%	UGP2
GOMF_GLUCOSE_BINDING	GOMF_GLUCOSE_BINDING	GOMF_GLUCOSE_BINDING	1	0.917273	1.21729	0.164211	0.949074	0.938327	126	tags=100%, list=8%, signal=92%	UGP2
GOBP_METAL_ION_TRANSPORT	GOBP_METAL_ION_TRANSPORT	GOBP_METAL_ION_TRANSPORT	65	0.259196	1.21708	0.198178	0.956398	0.945568	166	tags=14%, list=11%, signal=13%	PLCG2/SELENOK/LGALS3/AHNAK/AKAP9/VMP1/ACTN4/PTPRC/SLC40A1
HP_WIDE_INTERMAMILLARY_DISTANCE	HP_WIDE_INTERMAMILLARY_DISTANCE	HP_WIDE_INTERMAMILLARY_DISTANCE	7	0.483056	1.21674	0.236473	0.966977	0.956027	785	tags=100%, list=52%, signal=48%	KANSL1/SMARCA2/MEG3/COX7B/OFD1/ARCN1/BRAF
GOCC_DNA_REPAIR_COMPLEX	GOCC_DNA_REPAIR_COMPLEX	GOCC_DNA_REPAIR_COMPLEX	4	0.585253	1.21668	0.231084	0.964559	0.953637	402	tags=75%, list=27%, signal=55%	PAXX/XRCC5/PRKDC
GOBP_RRNA_CATABOLIC_PROCESS	GOBP_RRNA_CATABOLIC_PROCESS	GOBP_RRNA_CATABOLIC_PROCESS	2	0.743046	1.21631	0.219802	0.960272	0.949399	390	tags=100%, list=26%, signal=74%	TRIR/XRN1
HP_FEVER	HP_FEVER	HP_FEVER	52	0.272018	1.21614	0.200913	0.956398	0.945568	227	tags=29%, list=15%, signal=25%	MT-ND3/MT-ATP6/KRT8/KRT18/MT-CYB/MT-CO3/MT-ND1/MT-CO2/MT-ND6/TNFAIP3/ACTN4/DST/NUMA1/NABP1/IL7R
HP_AMBIGUOUS_GENITALIA	HP_AMBIGUOUS_GENITALIA	HP_AMBIGUOUS_GENITALIA	4	0.584881	1.21591	0.231084	0.964559	0.953637	630	tags=100%, list=42%, signal=58%	ATRX/CHD4/BUB3/COX7B
GOBP_NEGATIVE_REGULATION_OF_PHOSPHATIDYLINOSITOL_3_KINASE_SIGNALING	GOBP_NEGATIVE_REGULATION_OF_PHOSPHATIDYLINOSITOL_3_KINASE_SIGNALING	GOBP_NEGATIVE_REGULATION_OF_PHOSPHATIDYLINOSITOL_3_KINASE_SIGNALING	3	0.642608	1.2159	0.242	0.967265	0.956312	40	tags=33%, list=3%, signal=33%	NOP53
HP_ABNORMALITY_OF_THE_DISTAL_PHALANX_OF_THE_5TH_FINGER	HP_ABNORMALITY_OF_THE_DISTAL_PHALANX_OF_THE_5TH_FINGER	HP_ABNORMALITY_OF_THE_DISTAL_PHALANX_OF_THE_5TH_FINGER	1	0.91595	1.21553	0.168421	0.951693	0.940916	128	tags=100%, list=8%, signal=92%	ARID1B
HP_ABNORMAL_5TH_FINGER_PHALANX_MORPHOLOGY	HP_ABNORMAL_5TH_FINGER_PHALANX_MORPHOLOGY	HP_ABNORMAL_5TH_FINGER_PHALANX_MORPHOLOGY	1	0.91595	1.21553	0.168421	0.951693	0.940916	128	tags=100%, list=8%, signal=92%	ARID1B
HP_APLASIA_HYPOPLASIA_OF_THE_DISTAL_PHALANGES_OF_THE_TOES	HP_APLASIA_HYPOPLASIA_OF_THE_DISTAL_PHALANGES_OF_THE_TOES	HP_APLASIA_HYPOPLASIA_OF_THE_DISTAL_PHALANGES_OF_THE_TOES	1	0.91595	1.21553	0.168421	0.951693	0.940916	128	tags=100%, list=8%, signal=92%	ARID1B
HP_APLASIA_HYPOPLASIA_OF_THE_PATELLA	HP_APLASIA_HYPOPLASIA_OF_THE_PATELLA	HP_APLASIA_HYPOPLASIA_OF_THE_PATELLA	1	0.91595	1.21553	0.168421	0.951693	0.940916	128	tags=100%, list=8%, signal=92%	ARID1B
HP_APLASIA_OF_THE_UTERUS	HP_APLASIA_OF_THE_UTERUS	HP_APLASIA_OF_THE_UTERUS	1	0.91595	1.21553	0.168421	0.951693	0.940916	128	tags=100%, list=8%, signal=92%	ARID1B
HP_GASTRIC_ULCER	HP_GASTRIC_ULCER	HP_GASTRIC_ULCER	1	0.91595	1.21553	0.168421	0.951693	0.940916	128	tags=100%, list=8%, signal=92%	ARID1B
HP_INTUSSUSCEPTION	HP_INTUSSUSCEPTION	HP_INTUSSUSCEPTION	1	0.91595	1.21553	0.168421	0.951693	0.940916	128	tags=100%, list=8%, signal=92%	ARID1B
GOBP_POSITIVE_REGULATION_OF_ANTIGEN_RECEPTOR_MEDIATED_SIGNALING_PATHWAY	GOBP_POSITIVE_REGULATION_OF_ANTIGEN_RECEPTOR_MEDIATED_SIGNALING_PATHWAY	GOBP_POSITIVE_REGULATION_OF_ANTIGEN_RECEPTOR_MEDIATED_SIGNALING_PATHWAY	3	0.642132	1.215	0.242	0.967265	0.956312	257	tags=67%, list=17%, signal=55%	PTPRC/CD81
HP_PSYCHOGENIC_NON_EPILEPTIC_SEIZURE	HP_PSYCHOGENIC_NON_EPILEPTIC_SEIZURE	HP_PSYCHOGENIC_NON_EPILEPTIC_SEIZURE	9	0.437126	1.21491	0.242063	0.967265	0.956312	855	tags=100%, list=57%, signal=44%	VPS13C/BPTF/CCDC32/TRIP12/KMT2E/SMC1A/TRAPPC4/HUWE1/TNRC6B
HP_INCREASED_SERUM_PYRUVATE	HP_INCREASED_SERUM_PYRUVATE	HP_INCREASED_SERUM_PYRUVATE	10	0.424134	1.21488	0.257085	0.984798	0.973647	643	tags=80%, list=43%, signal=46%	MT-ND3/MT-ND1/NDUFA1/NDUFB3/NDUFV2/NDUFS6/PDHA1/NDUFS2
GOBP_HEMIDESMOSOME_ASSEMBLY	GOBP_HEMIDESMOSOME_ASSEMBLY	GOBP_HEMIDESMOSOME_ASSEMBLY	2	0.741722	1.21414	0.221782	0.961363	0.950477	392	tags=100%, list=26%, signal=74%	DST/PLEC
HP_ONYCHOGRYPOSIS	HP_ONYCHOGRYPOSIS	HP_ONYCHOGRYPOSIS	2	0.741722	1.21414	0.221782	0.961363	0.950477	392	tags=100%, list=26%, signal=74%	CTSC/PLEC
GOBP_REGULATION_OF_PROTEIN_K63_LINKED_UBIQUITINATION	GOBP_REGULATION_OF_PROTEIN_K63_LINKED_UBIQUITINATION	GOBP_REGULATION_OF_PROTEIN_K63_LINKED_UBIQUITINATION	3	0.641484	1.21378	0.246	0.972617	0.961603	544	tags=100%, list=36%, signal=64%	PTPN22/TRIP12/DDX3X
GOBP_LEUKOCYTE_DIFFERENTIATION	GOBP_LEUKOCYTE_DIFFERENTIATION	GOBP_LEUKOCYTE_DIFFERENTIATION	66	0.258756	1.21376	0.199536	0.956398	0.945568	314	tags=27%, list=21%, signal=23%	PLCG2/SOX4/PCK1/LGALS3/PTPRC/MYH9/CDH17/MT1G/ACIN1/IL7R/VEGFA/VSIR/CD3G/CD81/RUNX3/CD46/PTPN22/ZFP36L1
GOBP_STEM_CELL_DIFFERENTIATION	GOBP_STEM_CELL_DIFFERENTIATION	GOBP_STEM_CELL_DIFFERENTIATION	19	0.34994	1.21363	0.245399	0.972224	0.961215	402	tags=53%, list=27%, signal=39%	HNRNPU/PTPRC/XRCC5/FN1/N4BP2L2/EPCAM/CDK13/CDK12/HES1/PRKDC
GOBP_POSITIVE_REGULATION_OF_INTEGRIN_ACTIVATION	GOBP_POSITIVE_REGULATION_OF_INTEGRIN_ACTIVATION	GOBP_POSITIVE_REGULATION_OF_INTEGRIN_ACTIVATION	3	0.641322	1.21347	0.246	0.972617	0.961603	203	tags=67%, list=13%, signal=58%	CDH17/RAP1B
GOBP_POSITIVE_REGULATION_OF_TRANSCRIPTION_ELONGATION_FROM_RNA_POLYMERASE_II_PROMOTER	GOBP_POSITIVE_REGULATION_OF_TRANSCRIPTION_ELONGATION_FROM_RNA_POLYMERASE_II_PROMOTER	GOBP_POSITIVE_REGULATION_OF_TRANSCRIPTION_ELONGATION_FROM_RNA_POLYMERASE_II_PROMOTER	7	0.481728	1.21339	0.244489	0.970274	0.959287	787	tags=100%, list=52%, signal=48%	CDK13/CDK12/SUPT16H/LEO1/SUPT6H/EAPP/CCNT1
GOMF_PROTEIN_SERINE_KINASE_ACTIVITY	GOMF_PROTEIN_SERINE_KINASE_ACTIVITY	GOMF_PROTEIN_SERINE_KINASE_ACTIVITY	29	0.320333	1.2133	0.240991	0.967265	0.956312	865	tags=86%, list=57%, signal=38%	PCK1/PRPF4B/SMG1/PKN2/RIOK3/CSNK2A1/STK4/CDK13/CDK12/SRPK1/PRKDC/SGK1/STK17B/AAK1/CDK11A/ATM/RPS6KA3/PRKACB/MAPK3/CDK10/BRAF/RPS6KA5/SLK/ROCK2/TAOK3
GOBP_KERATINIZATION	GOBP_KERATINIZATION	GOBP_KERATINIZATION	1	0.913964	1.2129	0.174737	0.956398	0.945568	131	tags=100%, list=9%, signal=91%	SFN
GOBP_NEGATIVE_REGULATION_OF_KERATINOCYTE_PROLIFERATION	GOBP_NEGATIVE_REGULATION_OF_KERATINOCYTE_PROLIFERATION	GOBP_NEGATIVE_REGULATION_OF_KERATINOCYTE_PROLIFERATION	1	0.913964	1.2129	0.174737	0.956398	0.945568	131	tags=100%, list=9%, signal=91%	SFN
HP_ABNORMAL_FEMORAL_HEAD_MORPHOLOGY	HP_ABNORMAL_FEMORAL_HEAD_MORPHOLOGY	HP_ABNORMAL_FEMORAL_HEAD_MORPHOLOGY	3	0.640579	1.21206	0.246	0.972617	0.961603	217	tags=67%, list=14%, signal=57%	SLC26A2/FN1
GOBP_REGULATION_OF_EPITHELIAL_CELL_MIGRATION	GOBP_REGULATION_OF_EPITHELIAL_CELL_MIGRATION	GOBP_REGULATION_OF_EPITHELIAL_CELL_MIGRATION	33	0.305258	1.21206	0.220524	0.960272	0.949399	52	tags=9%, list=3%, signal=9%	PLCG2/ATP5F1B/ATP5F1A
HP_PRODUCTIVE_COUGH	HP_PRODUCTIVE_COUGH	HP_PRODUCTIVE_COUGH	3	0.640532	1.21197	0.246	0.972617	0.961603	218	tags=67%, list=14%, signal=57%	NUMA1/NABP1
HP_VENTRICULAR_FIBRILLATION	HP_VENTRICULAR_FIBRILLATION	HP_VENTRICULAR_FIBRILLATION	5	0.544209	1.21115	0.249489	0.980168	0.969069	110	tags=40%, list=7%, signal=37%	DSP/AKAP9
GOBP_POSITIVE_REGULATION_OF_TRANSCRIPTION_OF_NUCLEOLAR_LARGE_RRNA_BY_RNA_POLYMERASE_I	GOBP_POSITIVE_REGULATION_OF_TRANSCRIPTION_OF_NUCLEOLAR_LARGE_RRNA_BY_RNA_POLYMERASE_I	GOBP_POSITIVE_REGULATION_OF_TRANSCRIPTION_OF_NUCLEOLAR_LARGE_RRNA_BY_RNA_POLYMERASE_I	1	0.912641	1.21114	0.178947	0.956398	0.945568	133	tags=100%, list=9%, signal=91%	NCL
GOBP_NEGATIVE_REGULATION_OF_GLIAL_CELL_DIFFERENTIATION	GOBP_NEGATIVE_REGULATION_OF_GLIAL_CELL_DIFFERENTIATION	GOBP_NEGATIVE_REGULATION_OF_GLIAL_CELL_DIFFERENTIATION	2	0.739735	1.21089	0.221782	0.961363	0.950477	395	tags=100%, list=26%, signal=74%	LDLR/HES1
GOBP_NEGATIVE_REGULATION_OF_HEMATOPOIETIC_PROGENITOR_CELL_DIFFERENTIATION	GOBP_NEGATIVE_REGULATION_OF_HEMATOPOIETIC_PROGENITOR_CELL_DIFFERENTIATION	GOBP_NEGATIVE_REGULATION_OF_HEMATOPOIETIC_PROGENITOR_CELL_DIFFERENTIATION	2	0.739735	1.21089	0.221782	0.961363	0.950477	395	tags=100%, list=26%, signal=74%	N4BP2L2/HES1
GOMF_HYDROLASE_ACTIVITY_ACTING_ON_GLYCOSYL_BONDS	GOMF_HYDROLASE_ACTIVITY_ACTING_ON_GLYCOSYL_BONDS	GOMF_HYDROLASE_ACTIVITY_ACTING_ON_GLYCOSYL_BONDS	8	0.455248	1.21038	0.265469	0.988858	0.97766	105	tags=25%, list=7%, signal=23%	CEMIP2/OGA
HP_ABNORMAL_LIP_MORPHOLOGY	HP_ABNORMAL_LIP_MORPHOLOGY	HP_ABNORMAL_LIP_MORPHOLOGY	103	0.237899	1.21037	0.163017	0.948552	0.937811	439	tags=43%, list=29%, signal=33%	SOX4/SLC26A2/CLDN4/BUD23/UGP2/ARID1B/SON/CTNND1/HNRNPU/UFD1/TPM3/KANSL1/MESD/ZBTB20/ACTG1/ANKRD11/CLTC/ZEB2/CSNK2A1/ZNF292/PPP1R12A/FLNB/CAST/CDK13/KMT2C/NIPBL/BPTF/SMARCA2/PSMB8/STAG2/JUP/PRKDC/SPEN/PPP1R15B/SPTBN1/CCDC32/OGT/GLUL/ABHD5/CHD2/ATRX/TRIP11/MAF/KMT2A
GOBP_REGULATION_OF_CHROMATIN_ORGANIZATION	GOBP_REGULATION_OF_CHROMATIN_ORGANIZATION	GOBP_REGULATION_OF_CHROMATIN_ORGANIZATION	6	0.505976	1.21027	0.246964	0.97529	0.964246	750	tags=100%, list=50%, signal=51%	HNRNPU/MPHOSPH8/TPR/ATF7IP/TRIM28/SPTY2D1
GOBP_I_KAPPAB_KINASE_NF_KAPPAB_SIGNALING	GOBP_I_KAPPAB_KINASE_NF_KAPPAB_SIGNALING	GOBP_I_KAPPAB_KINASE_NF_KAPPAB_SIGNALING	35	0.297905	1.20959	0.229258	0.964141	0.953224	1	tags=3%, list=0%, signal=3%	PLCG2
HP_SPASTIC_PARAPLEGIA	HP_SPASTIC_PARAPLEGIA	HP_SPASTIC_PARAPLEGIA	17	0.35786	1.20958	0.238	0.967265	0.956312	977	tags=100%, list=65%, signal=36%	MT-ATP6/SETX/ATRX/SPG7/NDUFA12/CCT5/NDUFV2/LAMB1/DNM1L/PDHA1/NDUFS2/PET100/ENTPD1/KIDINS220/USP8/HSPD1/SURF1
GOMF_ACYLTRANSFERASE_ACTIVITY	GOMF_ACYLTRANSFERASE_ACTIVITY	GOMF_ACYLTRANSFERASE_ACTIVITY	9	0.435195	1.20954	0.242063	0.967265	0.956312	598	tags=78%, list=40%, signal=47%	KMT2C/PRDX6/GLUL/ABHD5/GTF2B/HADHA/ACAA2
HP_AUDITORY_HALLUCINATIONS	HP_AUDITORY_HALLUCINATIONS	HP_AUDITORY_HALLUCINATIONS	1	0.911317	1.20939	0.183158	0.956398	0.945568	135	tags=100%, list=9%, signal=91%	SON
HP_SAGITTAL_CRANIOSYNOSTOSIS	HP_SAGITTAL_CRANIOSYNOSTOSIS	HP_SAGITTAL_CRANIOSYNOSTOSIS	1	0.911317	1.20939	0.183158	0.956398	0.945568	135	tags=100%, list=9%, signal=91%	SON
GOBP_BUNDLE_OF_HIS_CELL_TO_PURKINJE_MYOCYTE_COMMUNICATION	GOBP_BUNDLE_OF_HIS_CELL_TO_PURKINJE_MYOCYTE_COMMUNICATION	GOBP_BUNDLE_OF_HIS_CELL_TO_PURKINJE_MYOCYTE_COMMUNICATION	2	0.738411	1.20872	0.227723	0.964141	0.953224	397	tags=100%, list=26%, signal=74%	DSP/JUP
GOBP_CARDIAC_MUSCLE_CELL_CARDIAC_MUSCLE_CELL_ADHESION	GOBP_CARDIAC_MUSCLE_CELL_CARDIAC_MUSCLE_CELL_ADHESION	GOBP_CARDIAC_MUSCLE_CELL_CARDIAC_MUSCLE_CELL_ADHESION	2	0.738411	1.20872	0.227723	0.964141	0.953224	397	tags=100%, list=26%, signal=74%	DSP/JUP
GOCC_ZONULA_ADHERENS	GOCC_ZONULA_ADHERENS	GOCC_ZONULA_ADHERENS	2	0.738411	1.20872	0.227723	0.964141	0.953224	397	tags=100%, list=26%, signal=74%	CTNND1/JUP
GOMF_CELL_ADHESIVE_PROTEIN_BINDING_INVOLVED_IN_BUNDLE_OF_HIS_CELL_PURKINJE_MYOCYTE_COMMUNICATION	GOMF_CELL_ADHESIVE_PROTEIN_BINDING_INVOLVED_IN_BUNDLE_OF_HIS_CELL_PURKINJE_MYOCYTE_COMMUNICATION	GOMF_CELL_ADHESIVE_PROTEIN_BINDING_INVOLVED_IN_BUNDLE_OF_HIS_CELL_PURKINJE_MYOCYTE_COMMUNICATION	2	0.738411	1.20872	0.227723	0.964141	0.953224	397	tags=100%, list=26%, signal=74%	DSP/JUP
HP_2_3_FINGER_SYNDACTYLY	HP_2_3_FINGER_SYNDACTYLY	HP_2_3_FINGER_SYNDACTYLY	2	0.738411	1.20872	0.227723	0.964141	0.953224	397	tags=100%, list=26%, signal=74%	DSP/JUP
HP_3_4_FINGER_SYNDACTYLY	HP_3_4_FINGER_SYNDACTYLY	HP_3_4_FINGER_SYNDACTYLY	2	0.738411	1.20872	0.227723	0.964141	0.953224	397	tags=100%, list=26%, signal=74%	DSP/JUP
HP_ACANTHOLYSIS	HP_ACANTHOLYSIS	HP_ACANTHOLYSIS	2	0.738411	1.20872	0.227723	0.964141	0.953224	397	tags=100%, list=26%, signal=74%	DSP/JUP
HP_HYPOVOLEMIC_SHOCK	HP_HYPOVOLEMIC_SHOCK	HP_HYPOVOLEMIC_SHOCK	2	0.738411	1.20872	0.227723	0.964141	0.953224	397	tags=100%, list=26%, signal=74%	DSP/JUP
HP_PREMATURE_VENTRICULAR_CONTRACTION	HP_PREMATURE_VENTRICULAR_CONTRACTION	HP_PREMATURE_VENTRICULAR_CONTRACTION	2	0.738411	1.20872	0.227723	0.964141	0.953224	397	tags=100%, list=26%, signal=74%	DSP/JUP
HP_RIGHT_VENTRICULAR_CARDIOMYOPATHY	HP_RIGHT_VENTRICULAR_CARDIOMYOPATHY	HP_RIGHT_VENTRICULAR_CARDIOMYOPATHY	2	0.738411	1.20872	0.227723	0.964141	0.953224	397	tags=100%, list=26%, signal=74%	DSP/JUP
HP_VOMITING	HP_VOMITING	HP_VOMITING	43	0.286886	1.20864	0.231788	0.964559	0.953637	430	tags=42%, list=28%, signal=31%	MT-ND3/MT-ATP6/MT-CYB/MT-CO3/MT-ND1/MT-CO2/MT-ND6/NDUFA1/ZEB2/CD46/MT-CO1/EPCAM/ETFB/STAG2/PLEC/MT-ND5/SPTBN1/ATRX
HP_ARACHNODACTYLY	HP_ARACHNODACTYLY	HP_ARACHNODACTYLY	12	0.400244	1.20843	0.253521	0.983559	0.972422	269	tags=50%, list=18%, signal=41%	SON/UFD1/KANSL1/CTSC/MAT2A/ZEB2
HP_ABNORMAL_PONS_MORPHOLOGY	HP_ABNORMAL_PONS_MORPHOLOGY	HP_ABNORMAL_PONS_MORPHOLOGY	4	0.5812	1.20826	0.241309	0.967265	0.956312	376	tags=75%, list=25%, signal=56%	AHI1/SMARCA2/SETX
GOBP_NEGATIVE_REGULATION_OF_ALPHA_BETA_T_CELL_ACTIVATION	GOBP_NEGATIVE_REGULATION_OF_ALPHA_BETA_T_CELL_ACTIVATION	GOBP_NEGATIVE_REGULATION_OF_ALPHA_BETA_T_CELL_ACTIVATION	6	0.50495	1.20781	0.246964	0.97529	0.964246	538	tags=83%, list=36%, signal=54%	VSIR/RUNX3/LGALS9/HMGB1/CBLB
GOBP_GERMINAL_CENTER_FORMATION	GOBP_GERMINAL_CENTER_FORMATION	GOBP_GERMINAL_CENTER_FORMATION	1	0.909993	1.20763	0.185263	0.956398	0.945568	137	tags=100%, list=9%, signal=91%	TNFAIP3
GOBP_NEGATIVE_REGULATION_OF_BONE_REMODELING	GOBP_NEGATIVE_REGULATION_OF_BONE_REMODELING	GOBP_NEGATIVE_REGULATION_OF_BONE_REMODELING	1	0.909993	1.20763	0.185263	0.956398	0.945568	137	tags=100%, list=9%, signal=91%	TNFAIP3
GOBP_NEGATIVE_REGULATION_OF_CHRONIC_INFLAMMATORY_RESPONSE	GOBP_NEGATIVE_REGULATION_OF_CHRONIC_INFLAMMATORY_RESPONSE	GOBP_NEGATIVE_REGULATION_OF_CHRONIC_INFLAMMATORY_RESPONSE	1	0.909993	1.20763	0.185263	0.956398	0.945568	137	tags=100%, list=9%, signal=91%	TNFAIP3
GOBP_NEGATIVE_REGULATION_OF_TOLL_LIKE_RECEPTOR_2_SIGNALING_PATHWAY	GOBP_NEGATIVE_REGULATION_OF_TOLL_LIKE_RECEPTOR_2_SIGNALING_PATHWAY	GOBP_NEGATIVE_REGULATION_OF_TOLL_LIKE_RECEPTOR_2_SIGNALING_PATHWAY	1	0.909993	1.20763	0.185263	0.956398	0.945568	137	tags=100%, list=9%, signal=91%	TNFAIP3
GOBP_NEGATIVE_REGULATION_OF_TOLL_LIKE_RECEPTOR_4_SIGNALING_PATHWAY	GOBP_NEGATIVE_REGULATION_OF_TOLL_LIKE_RECEPTOR_4_SIGNALING_PATHWAY	GOBP_NEGATIVE_REGULATION_OF_TOLL_LIKE_RECEPTOR_4_SIGNALING_PATHWAY	1	0.909993	1.20763	0.185263	0.956398	0.945568	137	tags=100%, list=9%, signal=91%	TNFAIP3
GOBP_NEGATIVE_REGULATION_OF_TOLL_LIKE_RECEPTOR_SIGNALING_PATHWAY	GOBP_NEGATIVE_REGULATION_OF_TOLL_LIKE_RECEPTOR_SIGNALING_PATHWAY	GOBP_NEGATIVE_REGULATION_OF_TOLL_LIKE_RECEPTOR_SIGNALING_PATHWAY	1	0.909993	1.20763	0.185263	0.956398	0.945568	137	tags=100%, list=9%, signal=91%	TNFAIP3
[truncated: 9,949 more rows]

## Sheet: healthy_vs_Tumor
	ID	Description	setSize	enrichmentScore	NES	pvalue	p.adjust	qvalues	rank	leading_edge	core_enrichment
[truncated: 12,618 more rows]

## Sheet: NAT_vs_healthy
	ID	Description	setSize	enrichmentScore	NES	pvalue	p.adjust	qvalues	rank	leading_edge	core_enrichment
[truncated: 11,620 more rows]

## Sheet: NAT_vs_Tumor
	ID	Description	setSize	enrichmentScore	NES	pvalue	p.adjust	qvalues	rank	leading_edge	core_enrichment
[truncated: 11,482 more rows]

[truncated: 2 more sheets: Tumor_vs_healthy, Tumor_vs_NAT]
