# Supplementary material for: Challenging the control through a single-cell perspective on normal adjacent tissue in colorectal cancer
Source: iScience. 2026 Apr 9;29(6):115671. doi: 10.1016/j.isci.2026.115671 (PMC13276536; doi:10.1016/j.isci.2026.115671)
Supplement: Table S4. DEGs_All cell types [file mmc5.xlsx]

## Sheet: DEGs_All cell types_HCvsNAT
	p_val	avg_log2FC	pct.1	pct.2	p_val_adj
AC004687.1	0	0.654125	0.153	0	0
AC007952.4	0	1.12925	0.179	0	0
AC016831.5	0	0.984091	0.245	0	0
AC020916.1	0	1.60969	0.313	0	0
AC058791.1	0	1.10583	0.288	0.095	0
AC090498.1	0	-1.54492	0	0.544	0
AC092580.4	0	-0.902698	0	0.148	0
AC245297.3	0	0.861292	0.238	0	0
AHNAK	0	1.02942	0.482	0.401	0
AL118516.1	0	0.578065	0.106	0	0
AL928768.3	0	-1.69464	0	0.226	0
ALDOA	0	-1.80468	0.101	0.702	0
APOA1BP	0	-0.482235	0	0.21	0
ARHGAP45	0	0.426141	0.112	0	0
ARID1B	0	0.733101	0.267	0.083	0
ARL5A	0	-0.509038	0.042	0.251	0
ARL6IP4	0	-0.459197	0.3	0.585	0
ATP5A1	0	-1.17699	0	0.44	0
ATP5B	0	-1.48803	0	0.505	0
ATP5C1	0	-1.01424	0	0.359	0
ATP5D	0	-1.72567	0	0.597	0
ATP5E	0	-3.06589	0	0.88	0
ATP5F1	0	-0.999632	0	0.364	0
ATP5F1A	0	1.20057	0.328	0	0
ATP5F1B	0	1.68099	0.442	0	0
ATP5F1C	0	1.2881	0.363	0	0
ATP5F1D	0	1.27321	0.247	0	0
ATP5F1E	0	3.79	0.861	0	0
ATP5G1	0	-1.02178	0	0.361	0
ATP5G2	0	-2.21816	0	0.73	0
ATP5G3	0	-1.5482	0	0.516	0
ATP5H	0	-1.16506	0	0.418	0
ATP5I	0	-1.48396	0	0.509	0
ATP5IF1	0	2.13143	0.569	0	0
ATP5J	0	-1.50369	0	0.526	0
ATP5J2	0	-1.30801	0	0.464	0
ATP5L	0	-2.71932	0	0.838	0
ATP5MC1	0	1.29192	0.322	0	0
ATP5MC2	0	2.33025	0.63	0	0
ATP5MC3	0	2.02433	0.511	0	0
ATP5MD	0	2.02665	0.541	0	0
ATP5ME	0	2.38112	0.597	0	0
ATP5MF	0	1.68273	0.468	0	0
ATP5MG	0	2.80387	0.736	0	0
ATP5MPL	0	1.69296	0.459	0	0
ATP5O	0	-1.57791	0	0.556	0
ATP5PB	0	0.957096	0.258	0	0
ATP5PD	0	1.36175	0.384	0	0
ATP5PF	0	1.89509	0.518	0	0
ATP5PO	0	1.38356	0.389	0	0
ATPIF1	0	-1.4154	0	0.489	0
B2M	0	-0.38792	0.937	0.998	0
BEX3	0	0.579537	0.137	0	0
BTG1	0	-1.18283	0.654	0.891	0
BTG2	0	0.985054	0.628	0.526	0
BUD23	0	0.807811	0.229	0	0
C10orf54	0	-0.806287	0	0.291	0
C11orf31	0	-1.12222	0	0.424	0
C11orf73	0	-0.460182	0	0.188	0
C14orf1	0	-0.390802	0	0.147	0
C14orf166	0	-1.13663	0	0.425	0
C14orf2	0	-1.49573	0	0.524	0
C15orf57	0	-0.314428	0	0.124	0
C16orf13	0	-0.678885	0	0.256	0
C17orf62	0	-0.349723	0	0.136	0
C17orf89	0	-0.796872	0	0.311	0
C19orf43	0	-1.83716	0	0.64	0
C19orf60	0	-1.09681	0	0.408	0
C20orf24	0	-0.892619	0	0.316	0
C21orf59	0	-0.416	0	0.152	0
C5orf56	0	-0.29884	0	0.115	0
C7orf50	0	-0.499951	0.076	0.289	0
C7orf73	0	-0.686059	0	0.242	0
C8orf4	0	-1.16166	0	0.172	0
C9orf142	0	-0.876979	0	0.278	0
CCDC109B	0	-0.557458	0	0.179	0
CCDC32	0	0.401289	0.122	0	0
CCDC53	0	-0.351127	0	0.15	0
CCDC85B	0	-0.757325	0.116	0.383	0
CD55	0	-0.778994	0.225	0.489	0
CD59	0	-0.898921	0.167	0.41	0
CD79A	0	-1.01816	0.073	0.281	0
CEMIP2	0	1.19951	0.257	0	0
CENPX	0	0.948972	0.217	0	0
CFD	0	-2.64548	0.096	0.382	0
CH17-189H20.1	0	-0.601906	0	0.189	0
CHCHD10	0	-0.343551	0.17	0.414	0
CIRBP	0	-0.67197	0.556	0.829	0
COPS9	0	1.42503	0.43	0	0
COX5A	0	-0.479882	0.191	0.467	0
CPSF3L	0	-0.332129	0	0.136	0
CRELD2	0	-0.39871	0.085	0.292	0
CRYBG1	0	0.608677	0.145	0	0
CSKMT	0	1.39897	0.191	0	0
CTA-29F11.1	0	-0.366099	0	0.115	0
CTD-3252C9.4	0	-0.885656	0	0.246	0
CYBA	0	-1.40589	0.279	0.839	0
CYBC1	0	0.464828	0.135	0	0
CYTOR	0	1.0201	0.23	0	0
DDX17	0	0.734532	0.457	0.315	0
DMAC1	0	0.519416	0.145	0	0
DPP7	0	-0.521419	0.163	0.428	0
DUSP1	0	-0.933112	0.44	0.81	0
EBLN3	0	-0.361881	0	0.129	0
EEF2	0	-0.635828	0.681	0.878	0
EGLN2	0	-0.424754	0.008	0.166	0
EIF1	0	-0.437909	0.902	0.988	0
EIF3F	0	-0.749914	0.284	0.612	0
EIF4A3	0	-0.68565	0.15	0.398	0
ELF3	0	2.32657	0.271	0.131	0
ELOA	0	0.376952	0.102	0	0
ELOB	0	2.48469	0.663	0	0
ELOC	0	1.01445	0.294	0	0
ERBB2IP	0	-0.33091	0	0.112	0
ERBIN	0	0.567298	0.16	0	0
ETFRF1	0	0.329623	0.1	0	0
FABP1	0	1.909	0.227	0.363	0
FAM103A1	0	-0.408163	0	0.138	0
FAM127A	0	-0.412616	0	0.141	0
FAM195B	0	-0.581005	0	0.197	0
FAM46A	0	-0.532044	0	0.141	0
FAM46C	0	-0.924554	0	0.3	0
FAM60A	0	-0.354642	0	0.117	0
FOS	0	0.291186	0.66	0.896	0
FTH1	0	-0.996808	0.724	0.989	0
FYB	0	-1.07867	0	0.207	0
FYB1	0	1.59559	0.304	0	0
GADD45GIP1	0	-0.483852	0.148	0.412	0
GBAS	0	-0.263478	0	0.112	0
GLTSCR2	0	-2.81302	0	0.834	0
GNB2L1	0	-3.86508	0	0.939	0
GOLGB1	0	1.07001	0.429	0.257	0
GPX1	0	-1.60686	0	0.49	0
GUK1	0	-0.712996	0.342	0.681	0
H1FX	0	-0.454341	0.054	0.251	0
HERPUD1	0	-0.990641	0.356	0.616	0
HES4	0	-0.676282	0.014	0.165	0
HIKESHI	0	0.449707	0.146	0	0
HIST1H4C	0	2.06505	0.62	0.277	0
HLA-C	0	-0.581555	0.815	0.959	0
HMGN1	0	-0.573417	0.268	0.555	0
HMHA1	0	-0.503373	0	0.139	0
HN1	0	-1.13195	0	0.343	0
HNRNPA0	0	-1.09654	0.257	0.677	0
HNRNPA2B1	0	0.870545	0.787	0.703	0
IFI6	0	-0.700656	0.06	0.264	0
IGFBP7	0	-2.35765	0.126	0.361	0
IGHA1	0	-2.54738	0.683	0.962	0
IGHA2	0	-3.86104	0.263	0.702	0
IGHG3	0	-2.98593	0.015	0.177	0
IGHG4	0	-2.13266	0.016	0.192	0
IGHM	0	-2.70057	0.08	0.305	0
IGKC	0	-3.05423	0.842	0.981	0
IGLC2	0	-4.06869	0.401	0.82	0
ILF3-AS1	0	-0.448698	0	0.142	0
ILF3-DT	0	0.665554	0.165	0	0
INTS11	0	0.5357	0.137	0	0
ISCU	0	-0.591676	0.205	0.488	0
ITM2B	0	-1.03042	0.412	0.767	0
JCHAIN	0	-2.82126	0.438	0.851	0
JPT1	0	1.36428	0.349	0	0
JTB	0	-0.668614	0.213	0.549	0
JUN	0	-1.01285	0.532	0.865	0
JUNB	0	-1.0592	0.532	0.863	0
JUND	0	0.698885	0.659	0.705	0
KHDC4	0	0.621844	0.145	0	0
KRT10	0	-0.931214	0.132	0.534	0
KRT8	0	1.42355	0.333	0.276	0
LGALS4	0	1.80285	0.299	0.21	0
LINC-PINT	0	-0.985897	0	0.302	0
LINC00116	0	-0.348989	0	0.123	0
LINC00152	0	-1.2259	0	0.35	0
LINC00493	0	-0.852966	0	0.328	0
LINC00513	0	0.596563	0.151	0	0
LINC00657	0	-0.614703	0	0.229	0
LINC00936	0	-0.496588	0	0.156	0
LINC00969	0	-0.489294	0	0.18	0
LINC00998	0	-0.41121	0	0.158	0
LINC01420	0	-0.63972	0	0.255	0
LINC01871	0	1.50858	0.223	0	0
LMNA	0	-0.716407	0.49	0.739	0
LUC7L3	0	1.16934	0.491	0.242	0
LYRM5	0	-0.374347	0	0.15	0
MAP1LC3B	0	-0.610098	0.232	0.518	0
MCRIP1	0	0.561368	0.17	0	0
MESD	0	0.629025	0.192	0	0
MESDC1	0	-0.279544	0	0.113	0
MESDC2	0	-0.627474	0	0.248	0
METTL26	0	0.393002	0.102	0	0
MFSD14A	0	-0.417399	0.005	0.15	0
MGEA5	0	-0.655378	0	0.215	0
MIA2	0	0.47972	0.127	0	0
MIF	0	-0.448465	0.182	0.489	0
MMP24-AS1	0	-0.520086	0	0.189	0
MMP24OS	0	0.488106	0.125	0	0
MT-ATP6	0	1.57471	0.982	0.993	0
MT-ATP8	0	1.24862	0.383	0.102	0
MT-CO1	0	0.48492	0.98	0.998	0
MT-CO2	0	0.777157	0.979	0.998	0
MT-CO3	0	0.921148	0.982	0.998	0
MT-CYB	0	0.990775	0.97	0.994	0
MT-ND1	0	0.781671	0.961	0.991	0
MT-ND2	0	-0.628219	0.934	0.996	0
MT-ND3	0	2.04006	0.969	0.983	0
MT-ND4L	0	1.12715	0.697	0.559	0
MT-ND5	0	0.414687	0.867	0.948	0
MTREX	0	0.470152	0.123	0	0
MTRNR2L12	0	4.07796	0.821	0.288	0
MTRNR2L8	0	3.05756	0.76	0.242	0
MUC20-OT1	0	0.79439	0.173	0	0
MUC4	0	1.38393	0.14	0.033	0
MYDGF	0	-0.710675	0.132	0.445	0
MYEOV2	0	-1.12005	0	0.42	0
MZB1	0	-1.24257	0.072	0.272	0
MZT2A	0	-0.5229	0.138	0.375	0
MZT2B	0	-0.290046	0.215	0.459	0
NACA	0	0.364697	0.82	0.915	0
NBDY	0	0.615198	0.185	0	0
NBEAL1	0	-0.567725	0.217	0.513	0
NCL	0	0.718322	0.609	0.56	0
NENF	0	-0.634856	0.085	0.353	0
NFKBIA	0	-0.638667	0.404	0.707	0
NGFRAP1	0	-0.853646	0	0.221	0
NOP53	0	1.39791	0.278	0	0
NORAD	0	0.650716	0.183	0	0
NSD3	0	0.889414	0.238	0	0
ODC1	0	-0.789261	0.103	0.387	0
OGA	0	0.802685	0.219	0	0
PAXX	0	0.74866	0.187	0	0
PCNX1	0	0.346941	0.105	0	0
PDIA3	0	-0.623023	0.29	0.562	0
PFN1	0	-1.02018	0.457	0.867	0
PHGR1	0	0.759948	0.236	0.525	0
PIGR	0	1.70456	0.266	0.214	0
PLCG2	0	6.38312	0.442	0.137	0
PNISR	0	0.904369	0.595	0.423	0
PNN	0	1.05409	0.478	0.265	0
PNRC1	0	-0.710426	0.434	0.713	0
POLR2J3	0	-0.768057	0.014	0.248	0
POLR2J3.1	0	1.19995	0.32	0	0
PPP1R15A	0	-0.252362	0.534	0.785	0
PRELID1	0	-0.33492	0.199	0.455	0
PRKCDBP	0	-0.915944	0	0.184	0
PROSC	0	-0.312391	0	0.124	0
PRPF4B	0	0.995597	0.376	0.156	0
PSMD5-AS1	0	-0.509979	0	0.159	0
PTRF	0	-0.811512	0	0.159	0
PVRL2	0	-0.379759	0	0.128	0
RAB5IF	0	0.384799	0.1	0	0
RAC1	0	-0.661856	0.272	0.544	0
RACK1	0	3.9367	0.843	0	0
RAMMET	0	0.49216	0.145	0	0
RANBP1	0	-0.490029	0.13	0.362	0
REX1BD	0	0.544814	0.132	0	0
RGCC	0	-1.46806	0.181	0.541	0
RHEB	0	-0.554519	0.139	0.405	0
RNASET2	0	-0.708414	0.17	0.482	0
RNU12	0	-0.438942	0	0.118	0
RP1-313I6.12	0	-0.87052	0	0.233	0
RP11-138A9.1	0	-1.55976	0	0.452	0
RP11-138A9.2	0	-1.25858	0	0.324	0
RP11-160E2.6	0	-0.437567	0	0.13	0
RP11-347P5.1	0	-0.634742	0	0.151	0
RP11-489E7.4	0	-0.699418	0	0.184	0
RPL13	0	-1.33234	0.748	0.991	0
RPL13A	0	-1.16848	0.915	0.994	0
RPL21	0	-0.605799	0.886	0.988	0
RPL23A	0	-0.533607	0.865	0.98	0
RPL27A	0	-0.715951	0.88	0.987	0
RPL30	0	0.375526	0.903	0.975	0
RPL31	0	-1.12029	0.758	0.972	0
RPL36	0	0.645995	0.931	0.972	0
RPL36AL	0	0.322162	0.776	0.868	0
RPL37	0	0.767167	0.915	0.962	0
RPL37A	0	0.507073	0.91	0.97	0
RPL4	0	-0.641913	0.716	0.909	0
RPL41	0	0.465796	0.957	0.996	0
RPL7	0	-1.24626	0.779	0.972	0
RPL7A	0	0.48435	0.891	0.959	0
RPLP0	0	-0.495499	0.834	0.949	0
RPLP2	0	-0.647117	0.901	0.989	0
RPS10	0	-0.65577	0.66	0.912	0
RPS17	0	-3.09254	0.32	0.969	0
RPS2	0	-1.26533	0.748	0.979	0
RPS20	0	-1.40743	0.753	0.974	0
RPS21	0	0.651987	0.85	0.913	0
RPS24	0	0.390172	0.903	0.972	0
RPS28	0	0.550375	0.91	0.98	0
RPS6	0	-0.573704	0.887	0.985	0
RSRP1	0	0.989731	0.594	0.43	0
RTF2	0	0.885536	0.268	0	0
RTFDC1	0	-0.663026	0	0.243	0
RTRAF	0	1.25144	0.371	0	0
SARAF	0	-1.33024	0.439	0.782	0
SCAND1	0	-0.681582	0.124	0.43	0
SCO2	0	-0.437635	0	0.172	0
SDF2L1	0	-0.442584	0.116	0.334	0
SDF4	0	-0.482111	0.117	0.372	0
SELENOF	0	1.01284	0.314	0	0
SELENOH	0	1.36573	0.394	0	0
SELENOK	0	2.42701	0.575	0	0
SELENOM	0	1.05877	0.227	0	0
SELENOP	0	2.29221	0.226	0	0
SELENOS	0	0.983041	0.263	0	0
SELENOT	0	1.01071	0.305	0	0
SELENOW	0	1.87361	0.488	0	0
SELK	0	-2.47695	0	0.754	0
SELM	0	-1.54721	0	0.43	0
SELT	0	-1.27493	0	0.478	0
SEM1	0	1.54429	0.456	0	0
2025-09-15	0	-1.18803	0	0.46	0
SEPP1	0	-1.73346	0	0.258	0
SEPW1	0	-1.43402	0	0.389	0
SERP1	0	-1.0008	0.289	0.701	0
SHFM1	0	-1.36718	0	0.477	0
SINHCAF	0	0.516058	0.132	0	0
SMIM26	0	0.989738	0.298	0	0
SMIM27	0	0.357744	0.101	0	0
SMIM37	0	0.646701	0.187	0	0
SNX3	0	-0.720983	0.22	0.504	0
SON	0	0.713914	0.682	0.609	0
SPG20	0	-0.366432	0	0.12	0
SQOR	0	0.585459	0.151	0	0
SQRDL	0	-0.479624	0	0.173	0
SRSF2	0	-0.849831	0.384	0.704	0
STMP1	0	0.76209	0.225	0	0
STN1	0	0.373518	0.102	0	0
STRA13	0	-0.538166	0	0.189	0
TCEAL9	0	0.605831	0.142	0	0
TCEB1	0	-1.14995	0	0.398	0
TCEB2	0	-1.9708	0	0.651	0
TCF25	0	0.756156	0.536	0.445	0
TCIM	0	1.71622	0.181	0	0
TENT4B	0	0.34652	0.1	0	0
TENT5A	0	0.54993	0.11	0	0
TENT5C	0	1.27642	0.289	0	0
TMA7	0	0.517234	0.773	0.794	0
TMED2	0	-0.555761	0.232	0.5	0
TMEM2	0	-0.518308	0	0.138	0
TMEM261	0	-0.481462	0	0.18	0
TMEM57	0	-0.298459	0	0.115	0
TOMM7	0	0.307693	0.722	0.812	0
TPGS1	0	-0.415442	0.02	0.187	0
TPT1	0	0.517535	0.956	0.989	0
TRAPPC2B	0	0.433599	0.114	0	0
TRIR	0	1.06523	0.265	0	0
TSC22D3	0	-1.07783	0.418	0.769	0
TUT4	0	0.587782	0.154	0	0
TUT7	0	0.61673	0.151	0	0
TXNIP	0	1.15754	0.519	0.319	0
UFD1	0	0.657721	0.195	0	0
UFD1L	0	-0.523453	0	0.213	0
USMG5	0	-1.48568	0	0.508	0
UTP11L	0	-0.288865	0	0.114	0
VIM	0	-0.944828	0.536	0.816	0
VIMP	0	-1.21631	0	0.432	0
VSIR	0	0.524228	0.145	0	0
WASHC1	0	0.583762	0.133	0	0
WASHC3	0	0.427027	0.131	0	0
WASHC4	0	0.405662	0.116	0	0
WBP5	0	-0.715261	0	0.197	0
WBSCR22	0	-0.76288	0	0.318	0
WHSC1L1	0	-1.04049	0	0.356	0
YBX1	0	-1.13988	0.454	0.839	0
ZCCHC11	0	-0.382506	0	0.125	0
ZFP36	0	-0.747647	0.636	0.869	0
ZNF90	0	-0.766073	0.015	0.297	0
ZRANB2	0	1.10571	0.384	0.156	0
ZFP36L2	3.45845952088873e-323	-0.819609	0.59	0.811	1.30017327228291e-318
C5orf45	7.90505033345994e-323	-0.329702	0	0.11	2.97182462236093e-318
HNRNPA1L2	3.50786608547285e-322	-0.330059	0.005	0.131	1.31874717617266e-317
RPL36A	2.35580381250023e-319	-0.280221	0.538	0.783	8.85640885271337e-315
LINC00869	2.43468139285879e-318	-0.350817	0	0.109	9.15294122831332e-314
FAM195A	7.05677030102713e-316	-0.285906	0	0.108	2.65292222696814e-311
MRPL41	1.07256329636998e-315	-0.39852	0.129	0.344	4.03219445637329e-311
ACTG1	4.52624898700626e-315	0.564282	0.882	0.862	1.70159804417514e-310
MT-ND4	1.33182500824591e-313	0.373836	0.967	0.996	0
KDELR2	1.59013757683979e-312	-0.457355	0.163	0.398	5.97796e-308
GTF3A	3.33200244966167e-312	-0.40691	0.154	0.378	1.25263e-307
MANF	4.3881988350271e-312	-0.517649	0.157	0.392	1.6497e-307
RPS4X	4.88019589955485e-312	-0.377533	0.857	0.977	1.83466e-307
TMEM55B	3.50184417240428e-311	-0.277846	0	0.106	1.31648e-306
SEPHS2	6.72675763934553e-311	0.426776	0.105	0.003	2.52886e-306
C1QBP	7.82642249585956e-311	-0.495966	0.111	0.327	2.94227e-306
CMPK1	9.9278003857471e-311	-0.463222	0.19	0.43	3.73226e-306
HIST1H1E	4.12434403344861e-310	0.864976	0.136	0.015	1.55051e-305
AKAP9	0	0.785863	0.466	0.379	2.04558e-304
RPS25	0	-0.461279	0.863	0.977	4.59468e-304
MGP	0	-2.50861	0.067	0.258	5.24072e-304
EBPL	1.06372e-307	-0.390536	0.037	0.204	3.99896e-303
TMEM160	1.50621e-307	-0.38875	0.089	0.283	5.66246e-303
CCNI	3.61929e-307	-0.611344	0.459	0.713	1.36063e-302
DERL3	1.8483e-306	-0.690304	0.047	0.222	6.94852e-302
CLTB	3.0598e-306	-0.494486	0.123	0.342	1.1503e-301
RPS16	1.99094e-305	-0.446023	0.867	0.981	7.48474e-301
CEBPB	1.31571e-304	-0.910993	0.137	0.359	4.94626e-300
FAM173A	1.06419e-303	-0.313271	0.034	0.191	4.00071e-299
GOLGA4	4.08586e-303	0.74885	0.366	0.256	1.53604e-298
SSR4	1.82786e-302	-0.966809	0.592	0.751	6.87165e-298
FOSB	2.18161e-302	0.302655	0.613	0.777	8.20154e-298
METTL12	8.25715e-302	-0.348905	0	0.103	3.10419e-297
RPL27	1.43229e-301	-0.428274	0.804	0.958	5.38456e-297
HNRNPA1	2.30792e-300	-0.57285	0.691	0.877	8.67638e-296
DNAJC1	6.66682e-300	-0.373934	0.088	0.285	2.50632e-295
MRPL23	3.29553e-299	-0.341831	0.065	0.243	1.23892e-294
LHFP	8.43269e-298	-0.37765	0	0.102	3.17019e-293
MARCKSL1	1.67531e-297	-0.624851	0.134	0.356	6.29816e-293
SRGN	2.78676e-295	-0.845182	0.509	0.754	1.04765e-290
PYURF	7.27571e-294	-0.481178	0.116	0.329	2.73523e-289
RPL18	7.57169e-294	0.27003	0.901	0.974	2.8465e-289
CHMP4B	7.08951e-293	-0.409704	0.118	0.324	2.66523e-288
KRT18	1.09426e-292	1.18585	0.292	0.225	4.11378e-288
IER2	2.43282e-292	-0.592761	0.443	0.695	9.14595e-288
PCK1	3.05969e-292	1.4983	0.148	0.039	1.15026e-287
LGALS3	3.5111e-292	1.06874	0.536	0.48	1.31996e-287
PRDX4	1.09692e-291	-0.553086	0.126	0.34	4.12375e-287
ARID5A	1.11824e-291	-0.619134	0.128	0.345	4.20392e-287
ALKBH7	1.43476e-291	-0.266053	0.162	0.366	5.39385e-287
HNRNPA3	7.67116e-291	0.583752	0.569	0.505	2.8839e-286
CLDN4	1.57301e-290	1.02094	0.242	0.204	5.91358e-286
EEF1A1	4.95992e-290	-0.469393	0.938	0.99	1.86463e-285
MCL1	2.27391e-289	-0.474215	0.524	0.764	8.54854e-285
IGLC7	4.22419e-288	-1.92723	0.013	0.142	1.58804e-283
C19orf24	6.88088e-288	-0.441624	0.09	0.286	2.5868e-283
SOX4	7.21395e-288	1.60994	0.258	0.147	2.71201e-283
H2AFX	1.84691e-287	-0.478685	0.074	0.262	6.94328e-283
RPL17	3.60305e-287	-0.354866	0.417	0.664	1.35453e-282
MT-ND6	2.27791e-286	0.756815	0.311	0.186	8.56359e-282
CD74	1.07125e-283	-0.816724	0.435	0.681	4.02727e-279
ARPC3	3.18455e-282	0.470466	0.625	0.651	1.1972e-277
RPS26	5.38327e-282	0.387602	0.827	0.898	2.02379e-277
RALY	5.76164e-282	-0.33937	0.142	0.347	2.16603e-277
UQCR10	9.4099e-282	0.702067	0.532	0.427	3.53756e-277
TMEM147	2.12317e-281	-0.375165	0.14	0.351	7.98185e-277
ADI1	5.75123e-281	-0.476206	0.116	0.323	2.16212e-276
SRSF9	1.13946e-279	-0.368656	0.133	0.339	4.28367e-275
RCN2	1.16326e-278	-0.450291	0.069	0.252	4.37318e-274
VMP1	1.72747e-277	0.761461	0.383	0.297	6.49424e-273
SRM	3.78757e-277	-0.2914	0.059	0.226	1.4239e-272
ZC3H11A	4.86122e-277	-0.292081	0.008	0.126	1.82753e-272
CYTIP	2.77471e-273	0.57031	0.356	0.343	1.04313e-268
RPL23	6.4382e-273	-0.459398	0.76	0.924	2.42038e-268
DUT	7.0416e-273	-0.466115	0.134	0.342	2.64722e-268
ACADVL	1.45828e-272	0.271151	0.255	0.383	5.48226e-268
UBE2D2	2.08182e-272	-0.372854	0.222	0.445	7.8264e-268
RNF213	8.16179e-271	0.797951	0.406	0.225	3.06834e-266
YPEL5	9.79414e-270	-0.904322	0.476	0.7	3.68201e-265
RRBP1	1.09541e-268	0.496232	0.286	0.337	4.1181e-264
IGFBP6	2.81907e-268	-1.702	0.062	0.229	1.0598e-263
CCL2	8.26534e-268	-0.411823	0.122	0.288	3.10727e-263
HNRNPU	1.81655e-266	0.66664	0.493	0.427	6.82915e-262
GYPC	2.1707e-265	-0.542434	0.205	0.432	8.16053e-261
FDX1	3.46552e-265	-0.39521	0.068	0.241	1.30283e-260
TNFRSF17	1.62666e-264	-0.270093	0.027	0.152	6.11525e-260
NHSL2	1.69497e-264	-0.311293	0.013	0.137	6.37209e-260
ERGIC3	5.30533e-264	-0.409028	0.221	0.449	1.99448e-259
NDUFA1	8.92912e-264	0.537263	0.594	0.58	3.35681e-259
HDLBP	9.05276e-263	0.504322	0.28	0.268	3.40329e-258
CALM1	1.23271e-262	-0.483722	0.601	0.816	4.63424e-258
KLF2	2.00172e-260	-0.73505	0.134	0.338	7.52526e-256
RPL29	2.62235e-259	0.273945	0.909	0.97	9.85847e-255
GNG7	2.20177e-258	-0.318289	0.053	0.211	8.27733e-254
P4HB	4.00988e-258	-0.339269	0.27	0.498	1.50747e-253
CLDN7	3.08802e-257	1.19526	0.219	0.1	1.16091e-252
PRRC2C	4.77333e-256	0.617229	0.544	0.462	1.79448e-251
TPM3	2.55174e-254	0.651759	0.566	0.468	9.59301e-250
KANSL1	7.82449e-253	0.641682	0.254	0.102	2.94154e-248
MUC12	9.37862e-253	1.41735	0.179	0.137	3.5258e-248
H3F3A	1.00533e-252	0.264336	0.836	0.899	3.77946e-248
DNAJB11	3.13006e-251	-0.341175	0.123	0.314	1.17671e-246
HMGB1	4.80158e-250	0.379114	0.741	0.781	1.8051e-245
UBE2J1	4.33429e-249	-0.395764	0.131	0.327	1.62943e-244
DSP	5.99048e-248	0.981095	0.129	0.05	2.25206e-243
NPC2	1.54096e-245	-0.549949	0.274	0.502	5.79307e-241
HSPB1	1.05288e-244	-1.01559	0.284	0.49	3.9582e-240
CREM	2.02779e-244	-0.855153	0.432	0.663	7.62328e-240
METTL9	2.23572e-244	-0.451018	0.137	0.334	8.40497e-240
MTDH	2.35223e-244	-0.423184	0.275	0.501	8.84296e-240
GCC2	3.18308e-244	0.72828	0.408	0.263	1.19665e-239
SIAH2	1.05157e-243	-0.363097	0.06	0.219	3.95329e-239
STUB1	4.92735e-243	-0.304302	0.128	0.311	1.85239e-238
XBP1	9.10752e-243	-0.519872	0.219	0.438	3.42388e-238
IL10RB	1.01694e-242	-0.258685	0.016	0.134	3.8231e-238
DNPH1	1.1294e-242	-0.281836	0.087	0.251	4.24587e-238
IQGAP1	3.96971e-242	0.656387	0.391	0.276	1.49237e-237
TNFRSF18	1.03942e-241	-0.367501	0.054	0.201	3.90759e-237
CITED2	1.17005e-241	-0.403218	0.169	0.369	4.3987e-237
BTF3	3.47496e-240	-0.31332	0.705	0.887	1.30638e-235
TFF3	9.24838e-240	2.27295	0.174	0.209	3.47684e-235
YWHAQ	1.21925e-239	-0.512202	0.228	0.448	4.58366e-235
SLC25A6	1.37443e-239	-0.418445	0.634	0.822	5.16704e-235
MPHOSPH8	3.71741e-238	0.622968	0.438	0.333	1.39752e-233
PABPC4	9.92737e-238	-0.31798	0.165	0.359	3.7321e-233
GUCA2B	1.59064e-237	-0.790678	0.052	0.172	5.97986e-233
TYMP	1.74091e-237	-0.489458	0.164	0.366	6.54479e-233
SNHG7	3.24607e-237	-0.373169	0.125	0.308	1.22033e-232
CD47	5.79364e-237	-0.433183	0.161	0.362	2.17806e-232
SURF1	1.14877e-236	-0.271935	0.084	0.246	4.31868e-232
RPL9	1.64299e-236	-0.329403	0.862	0.974	6.17666e-232
HINT2	1.80525e-236	-0.26882	0.068	0.222	6.78667e-232
LY6E	5.52533e-235	-0.70374	0.204	0.408	2.07719e-230
PSAP	2.17656e-234	-0.300464	0.326	0.549	8.18256e-230
H3F3B	2.25884e-234	-0.337765	0.877	0.976	8.49187e-230
LLGL2	6.33373e-234	0.830843	0.157	0.069	2.3811e-229
FAM3C	1.01831e-233	-0.330641	0.106	0.283	3.82825e-229
FRYL	1.52319e-233	0.792505	0.22	0.101	5.72629e-229
UBE2S	2.03103e-233	-0.468256	0.13	0.318	7.63544e-229
NUFIP2	8.02464e-232	0.718812	0.272	0.149	3.01678e-227
SLC3A2	2.05704e-231	-0.373431	0.193	0.395	7.73323e-227
IMP3	4.59389e-230	-0.384672	0.079	0.244	1.72703e-225
EIF3A	1.15087e-229	0.559076	0.409	0.346	4.32657e-225
DCN	1.28734e-229	-1.34533	0.119	0.279	4.83961e-225
MKKS	1.39838e-228	-0.291534	0.038	0.175	5.25708e-224
UBL5	1.39424e-227	0.362303	0.664	0.692	5.24152e-223
TGOLN2	5.80814e-226	0.636053	0.334	0.218	2.18351e-221
NDFIP1	7.25738e-226	-0.448604	0.158	0.354	2.72834e-221
RPS8	8.46519e-226	0.26937	0.916	0.976	3.1824e-221
BRD2	2.26622e-225	0.590031	0.507	0.511	8.51964e-221
EIF3L	3.02864e-224	-0.392596	0.352	0.574	1.13859e-219
PDIA6	3.62578e-224	-0.456968	0.264	0.481	1.36307e-219
RAP1B	4.01829e-223	0.567731	0.372	0.259	1.51064e-218
ZNF428	1.54921e-222	-0.344711	0.081	0.241	5.82411e-218
MGAT2	8.52789e-222	-0.303812	0.052	0.197	3.20597e-217
GABPB1	1.77279e-220	-0.417918	0.059	0.21	6.66464e-216
TGFB1	2.76851e-220	-0.45187	0.109	0.282	1.04079e-215
RNASEH2C	3.21914e-220	-0.347146	0.146	0.331	1.21021e-215
RBM3	2.80306e-219	-0.390099	0.43	0.648	1.05378e-214
RNF187	3.94251e-219	-0.351273	0.056	0.204	1.48215e-214
ZG16	5.39666e-218	1.07075	0.121	0.195	2.02882e-213
CSRNP1	1.00902e-216	-0.460668	0.256	0.465	3.7933e-212
DDX39B	3.12713e-216	0.536199	0.18	0.054	1.17561e-211
TAF1D	3.94972e-215	0.650707	0.442	0.35	1.48486e-210
SELENBP1	5.26706e-215	1.1259	0.184	0.123	1.9801e-210
VPS13C	6.62739e-215	0.580704	0.244	0.1	2.4915e-210
HSP90AA1	9.35751e-215	0.397445	0.823	0.84	3.51786e-210
C4orf48	1.02313e-214	-0.28688	0.085	0.235	3.84637e-210
TRIB1	2.01129e-214	-0.297248	0.105	0.266	7.56125e-210
GUCA2A	3.80455e-214	-0.351304	0.077	0.186	1.43028e-209
RPS11	5.87934e-213	-0.353721	0.866	0.967	2.21028e-208
TMSB4X	7.52725e-213	-0.403786	0.93	0.995	2.82979e-208
TIMP1	1.02156e-212	-0.928014	0.276	0.487	3.84046e-208
RPS27	1.91628e-212	0.339956	0.948	0.992	7.20405e-208
SMG1	2.1764e-212	0.663281	0.281	0.153	8.18195e-208
CLIC1	2.42046e-212	0.385555	0.656	0.679	9.09949e-208
PTGES3	3.03726e-212	0.453478	0.52	0.479	1.14183e-207
SLC25A33	3.78723e-211	-0.307568	0.035	0.164	1.42377e-206
SERTAD1	5.17767e-211	-0.413272	0.293	0.5	1.94649e-206
PABPC1	5.17254e-210	-0.583682	0.689	0.86	1.94456e-205
UBC	1.10515e-209	0.308208	0.896	0.95	4.15471e-205
VPS36	2.66236e-209	0.578859	0.231	0.111	1.00089e-204
XRCC5	5.60545e-209	0.567011	0.401	0.279	2.10731e-204
SMIM22	6.55773e-209	1.00593	0.183	0.106	2.46531e-204
RELB	3.91853e-208	-0.354131	0.077	0.229	1.47313e-203
LINC00623	6.47294e-208	0.361814	0.115	0.018	2.43344e-203
ANKRD12	3.96965e-207	0.552551	0.509	0.457	1.49235e-202
PKN2	5.47123e-207	0.655148	0.223	0.099	2.05685e-202
RBM39	6.38235e-207	0.333718	0.686	0.719	2.39938e-202
LSM4	7.18384e-206	-0.345368	0.115	0.283	2.70069e-201
HEXB	1.1898e-205	-0.331096	0.101	0.264	4.47295e-201
UGP2	1.82924e-205	0.739616	0.311	0.253	6.87686e-201
SERF2	2.89818e-205	0.289994	0.892	0.938	1.08954e-200
RAMP2	1.48336e-204	-0.686146	0.011	0.11	5.57655e-200
SQSTM1	8.37674e-203	-0.306419	0.39	0.597	3.14915e-198
BAG1	9.09452e-203	-0.293756	0.133	0.3	3.41899e-198
RSBN1L	3.05118e-202	0.633727	0.3	0.175	1.14706e-197
RPL10A	4.20278e-202	-0.314868	0.838	0.956	1.57999e-197
PTPRC	1.24885e-201	0.660695	0.426	0.395	4.69494e-197
ARPC5	1.20796e-200	0.592653	0.442	0.33	4.54119e-196
SNHG8	4.79775e-200	0.528075	0.494	0.452	1.80367e-195
PPP1R10	4.94291e-200	0.729619	0.386	0.334	1.85824e-195
EDF1	1.20403e-199	0.30729	0.694	0.744	4.52644e-195
ABCC3	4.10395e-199	0.769967	0.11	0.034	1.54284e-194
NME4	8.17038e-199	-0.269168	0.061	0.201	3.07157e-194
RNF19A	8.39677e-199	0.706665	0.274	0.136	3.15668e-194
ID1	1.05538e-198	-0.308473	0.131	0.288	3.96759e-194
C6orf48	2.37e-198	-0.497057	0.271	0.475	8.90977e-194
ACTN4	7.26058e-198	0.697992	0.383	0.26	2.72954e-193
ATXN7	1.08749e-196	-0.367749	0.018	0.123	4.08832e-192
BIK	3.05071e-196	-0.282606	0.019	0.122	1.14689e-191
MYL12A	5.86871e-196	0.393123	0.658	0.684	2.20628e-191
LGALS1	1.39114e-195	-0.493133	0.414	0.617	5.22985e-191
ZBTB20	3.00379e-195	0.569576	0.272	0.172	1.12924e-190
FTX	3.38631e-195	0.456192	0.154	0.042	1.27305e-190
CSNK2A1	3.74687e-195	0.501025	0.203	0.087	1.4086e-190
ATF4	1.21178e-194	-0.293763	0.383	0.586	4.55555e-190
S100A6	3.7524e-194	0.600859	0.819	0.848	1.41068e-189
EIF3E	2.0033e-193	-0.386632	0.488	0.691	7.53122e-189
NDUFB7	6.83733e-193	0.45628	0.463	0.478	2.57042e-188
NAP1L1	8.35848e-193	-0.401226	0.489	0.69	3.14229e-188
DYNC1H1	1.72874e-191	0.630565	0.275	0.16	6.49902e-187
PPP1CC	8.63879e-190	-0.330892	0.178	0.356	3.24767e-185
AAED1	8.92605e-190	-0.359623	0.061	0.198	3.35566e-185
LDLR	8.75311e-189	0.788514	0.191	0.125	3.29064e-184
PITHD1	2.40595e-188	-0.401624	0.093	0.247	9.04493e-184
ICAM2	7.37392e-188	-0.404023	0.087	0.234	2.77215e-183
PIM2	2.30066e-187	-0.325966	0.083	0.222	8.6491e-183
PHLDA2	2.82494e-187	-0.332762	0.08	0.216	1.06201e-182
PSMA2	3.9128e-187	-0.291202	0.186	0.36	1.47098e-182
PLK3	6.92596e-187	-0.422317	0.162	0.338	2.60375e-182
SLBP	1.0989e-186	-0.455528	0.086	0.236	4.1312e-182
MED30	1.49719e-186	-0.392771	0.062	0.2	5.62855e-182
MPG	1.92776e-186	-0.264352	0.102	0.251	7.24724e-182
KLF6	2.3077e-186	-0.308334	0.58	0.769	8.67555e-182
C9orf16	3.99942e-186	-0.283002	0.278	0.463	1.50354e-181
HNRNPR	5.20811e-186	0.501298	0.358	0.267	1.95794e-181
RBM25	6.30975e-186	0.482441	0.475	0.422	2.37209e-181
NXT1	1.20262e-185	-0.329886	0.087	0.232	4.52113e-181
FKBP11	1.86136e-185	-0.643191	0.195	0.368	6.99761e-181
SERBP1	3.07332e-185	0.406439	0.523	0.508	1.15539e-180
INSIG1	3.42606e-185	-0.510558	0.116	0.278	1.28799e-180
2025-09-01	1.53156e-184	-0.42951	0.095	0.246	5.75774e-180
HLA-DRB5	3.45371e-184	-1.07697	0.08	0.222	1.29839e-179
UQCRFS1	4.03734e-184	-0.277268	0.152	0.314	1.5178e-179
GAS6	1.07499e-183	-0.284323	0.056	0.183	4.04131e-179
FAAP20	2.30239e-183	-0.275907	0.097	0.243	8.6556e-179
GADD45A	2.63474e-183	-0.35042	0.123	0.282	9.90504e-179
SOCS1	3.21636e-183	-0.360301	0.061	0.19	1.20916e-178
ZNF91	5.34735e-183	0.551498	0.166	0.061	2.01028e-178
MACF1	5.53492e-183	0.567462	0.294	0.162	2.0808e-178
DDX46	7.0163e-183	0.56669	0.395	0.292	2.63771e-178
SSU72	1.0719e-182	-0.288928	0.213	0.391	4.02971e-178
TRAM1	4.1824e-182	-0.310397	0.231	0.414	1.57233e-177
CTNND1	1.10229e-181	0.666967	0.166	0.088	4.14397e-177
STX11	1.40797e-180	-0.308619	0.046	0.167	5.29313e-176
SRSF10	2.11372e-180	0.588017	0.391	0.291	7.94631e-176
CTSH	2.80222e-180	-0.270235	0.067	0.195	1.05347e-175
AC016831.7	3.35988e-180	-0.542193	0.116	0.275	1.26311e-175
UBE2B	4.01883e-180	-0.337884	0.304	0.496	1.51084e-175
HSP90AB1	6.38096e-180	0.278496	0.734	0.775	2.39886e-175
SF3B1	7.66076e-180	0.519377	0.414	0.34	2.87999e-175
FAM3D	2.64113e-179	0.93171	0.165	0.077	9.92907e-175
PLP2	1.10761e-178	-0.253609	0.257	0.431	4.16396e-174
NUMA1	1.50033e-178	0.560449	0.213	0.1	5.64035e-174
LAGE3	1.50307e-178	-0.285803	0.063	0.195	5.65063e-174
MAF1	1.88204e-178	-0.336743	0.138	0.301	7.07533e-174
PPP2CA	4.3792e-178	-0.369409	0.151	0.319	1.64632e-173
SNRPD2	5.25372e-178	-0.291381	0.463	0.656	1.97508e-173
TMF1	7.76091e-178	0.552556	0.308	0.184	2.91764e-173
FKBP1A	1.11986e-176	-0.641751	0.294	0.479	4.21001e-172
PRR7	1.80717e-176	-0.287669	0.027	0.131	6.79387e-172
BOD1L1	5.65847e-176	0.537918	0.221	0.106	2.12725e-171
PIM1	1.78763e-175	-0.456403	0.13	0.291	6.72043e-171
TNFAIP3	5.10244e-175	0.706447	0.448	0.455	1.91821e-170
NEAT1	6.20759e-175	0.88653	0.749	0.793	2.33368e-170
NDUFA3	6.75946e-175	0.433421	0.405	0.384	2.54115e-170
IGLC3	8.60094e-175	-3.58086	0.362	0.549	3.23344e-170
TMEM230	2.50601e-174	-0.29808	0.27	0.453	9.42108e-170
RIOK3	3.8104e-174	0.608097	0.222	0.125	1.43248e-169
MYL12B	5.03187e-174	0.439543	0.669	0.656	1.89168e-169
GCSH	1.92443e-173	-0.258514	0.039	0.154	7.23469e-169
POLR2L	3.67557e-173	0.292907	0.604	0.644	1.3818e-168
ZNF207	9.59256e-173	0.527326	0.341	0.258	3.60623e-168
NDUFB2	1.19729e-172	0.41241	0.546	0.53	4.5011e-168
DYNLT1	1.2081e-172	0.511321	0.351	0.256	4.54173e-168
SLC26A2	1.72691e-172	1.11909	0.143	0.066	6.49216e-168
ARPC1B	2.35801e-172	-0.493219	0.3	0.492	8.8647e-168
DGCR6L	5.6457e-172	-0.299178	0.089	0.229	2.12245e-167
RPSA	6.29332e-172	-0.279718	0.789	0.922	2.36591e-167
APOE	2.12495e-171	-1.78137	0.076	0.206	7.98853e-167
HLA-A	2.40362e-171	-0.342885	0.828	0.947	9.03617e-167
SOCS3	2.46457e-171	-0.86285	0.243	0.428	9.26531e-167
HEXIM1	4.42714e-171	0.375291	0.264	0.364	1.66434e-166
ADAMDEC1	5.10623e-171	0.562251	0.132	0.188	1.91964e-166
FXYD5	2.17021e-170	-0.353963	0.354	0.543	8.1587e-166
PLAC9	2.27417e-170	-1.07482	0.058	0.169	8.5495e-166
HLA-DRA	6.78477e-170	-0.37037	0.187	0.34	2.55067e-165
SP110	9.84186e-170	0.440095	0.183	0.066	3.69995e-165
NR4A1	1.29456e-169	0.488453	0.371	0.424	4.86676e-165
PRDX5	3.12532e-169	0.301345	0.471	0.563	1.17493e-164
STK4	3.16899e-169	0.490576	0.41	0.38	1.19135e-164
CLTC	9.87481e-169	0.506065	0.21	0.113	3.71234e-164
THUMPD3-AS1	1.23026e-168	0.603176	0.313	0.204	4.62503e-164
COX6B1	4.0825e-168	0.381714	0.638	0.647	1.53477e-163
TOMM20	4.37777e-168	0.297458	0.437	0.453	1.64578e-163
FAT1	1.68759e-167	0.565018	0.106	0.034	6.34432e-163
MYH9	1.91724e-167	0.629885	0.44	0.309	7.20766e-163
TMEM123	9.41335e-167	-0.433167	0.211	0.387	3.53885e-162
FXYD3	1.49413e-166	0.423596	0.182	0.234	5.61701e-162
SCAF11	2.81414e-166	0.521659	0.417	0.31	1.05795e-161
KIAA1551	4.48328e-166	0.531687	0.233	0.11	1.68544e-161
VPS4B	4.68587e-166	0.524048	0.264	0.145	1.76161e-161
IRF3	4.87392e-166	0.524615	0.236	0.163	1.8323e-161
GNAS	9.79452e-166	0.288429	0.511	0.556	3.68215e-161
SRSF7	4.2096e-165	0.397366	0.689	0.691	1.58256e-160
CA2	6.62671e-165	1.05075	0.135	0.103	2.49124e-160
SOD3	1.37368e-164	-1.26609	0.095	0.197	5.16422e-160
CDK13	1.67732e-164	0.461402	0.173	0.065	6.30572e-160
H2AFV	3.41602e-164	-0.371526	0.232	0.408	1.28422e-159
C15orf48	4.6444e-164	0.873837	0.207	0.163	1.74602e-159
EIF5B	4.69611e-164	0.328579	0.363	0.382	1.76545e-159
CD320	5.10081e-164	-0.888823	0.078	0.212	1.9176e-159
CHMP1B	6.76851e-164	-0.573699	0.232	0.412	2.54455e-159
POLR2A	7.59828e-164	0.687328	0.289	0.203	2.8565e-159
N4BP2L2	1.62196e-163	0.488958	0.518	0.44	6.09758e-159
ROMO1	1.90148e-163	0.439928	0.38	0.355	7.14841e-159
EMC6	2.177e-163	-0.269272	0.07	0.197	8.18421e-159
CLTA	2.3041e-163	-0.377658	0.17	0.336	8.66203e-159
C11orf96	4.43418e-163	-1.00625	0.062	0.164	1.66699e-158
SH3BGRL3	4.93855e-163	0.337117	0.737	0.777	1.8566e-158
ZFAND5	1.22136e-162	-0.315303	0.237	0.41	4.59156e-158
RSRC2	2.07602e-162	0.477584	0.464	0.387	7.80458e-158
IGHG1	5.0425e-162	-2.17119	0.024	0.122	1.89568e-157
LAMP1	6.58527e-162	-0.436418	0.189	0.359	2.47566e-157
CAST	9.84168e-162	0.463424	0.362	0.338	3.69988e-157
PDCD6	1.57038e-161	-0.267566	0.159	0.313	5.90367e-157
SLC44A4	2.77163e-161	0.652563	0.119	0.055	1.04197e-156
AHI1	1.1275e-160	0.623148	0.26	0.179	4.23874e-156
HLA-DQA2	8.55409e-160	-0.574949	0.034	0.138	3.21582e-155
MTRNR2L1	1.05997e-159	0.590885	0.195	0.156	3.98484e-155
UPF2	1.42053e-159	0.542227	0.28	0.232	5.34035e-155
CTSZ	1.98782e-159	0.300842	0.148	0.219	7.47301e-155
CUTA	7.87641e-159	-0.25502	0.395	0.576	2.96106e-154
NDUFC1	1.12152e-158	0.508279	0.34	0.26	4.21624e-154
FTL	1.67728e-158	0.365784	0.885	0.975	6.30556e-154
NSA2	2.80811e-158	0.451887	0.368	0.316	1.05568e-153
ATP1B3	5.4902e-158	-0.532228	0.267	0.447	2.06398e-153
C8orf59	3.01499e-157	0.288814	0.334	0.346	1.13345e-152
VAMP8	5.44085e-157	0.541142	0.398	0.343	2.04543e-152
TMEM165	6.94665e-157	-0.335048	0.138	0.291	2.61152e-152
PJA2	2.76837e-156	0.472684	0.235	0.134	1.04074e-151
PSME2	3.08897e-156	0.373459	0.458	0.462	1.16127e-151
ACIN1	4.9963e-156	0.552185	0.222	0.124	1.87831e-151
SRRM1	1.81329e-155	0.46013	0.489	0.429	6.81689e-151
NDUFB1	1.81901e-155	0.441956	0.415	0.379	6.83838e-151
UBB	3.50811e-155	-0.311673	0.807	0.929	1.31884e-150
CRIP1	3.7277e-155	0.64055	0.408	0.347	1.40139e-150
NDUFS6	8.64825e-155	0.337231	0.395	0.415	3.25122e-150
SNX6	8.97997e-155	0.503685	0.306	0.197	3.37593e-150
CDKN1A	3.14225e-154	-0.271126	0.266	0.427	1.1813e-149
TSTD1	8.61853e-154	0.433858	0.33	0.29	3.24005e-149
FAM43A	5.16488e-153	-0.32785	0.039	0.144	1.94169e-148
YME1L1	6.95053e-153	0.589136	0.342	0.266	2.61298e-148
DUSP5	7.1496e-153	-0.37904	0.129	0.277	2.68782e-148
VAMP2	1.6783e-152	-0.265011	0.33	0.503	6.3094e-148
LAPTM4A	2.80781e-152	-0.379913	0.333	0.509	1.05557e-147
ACTR3	3.57508e-152	0.467077	0.41	0.343	1.34402e-147
VKORC1	3.21641e-151	-0.407375	0.16	0.318	1.20918e-146
ETFB	4.26589e-151	0.416996	0.323	0.321	1.60372e-146
VPREB3	4.42527e-151	-0.283435	0.033	0.121	1.66363e-146
DDX3X	6.75452e-151	0.350657	0.554	0.578	2.53929e-146
SPINK2	9.64567e-151	-0.399859	0.052	0.164	3.62619e-146
CD81	1.44223e-150	0.51661	0.265	0.237	5.4219e-146
RARRES3	1.62009e-150	0.570843	0.449	0.386	6.09058e-146
RABAC1	1.84795e-150	-0.266358	0.406	0.584	6.94717e-146
SLC38A2	2.33613e-150	0.455828	0.345	0.33	8.78244e-146
TNFRSF4	4.10563e-150	-0.439834	0.044	0.152	1.54347e-145
BCL7B	1.34774e-149	-0.321171	0.093	0.226	5.0667e-145
CDH17	1.71428e-149	0.589923	0.108	0.042	6.44466e-145
MBNL1	2.08735e-149	0.531682	0.411	0.292	7.84718e-145
S100A11	3.81359e-149	0.45385	0.554	0.538	1.43368e-144
ATXN7L3B	4.35989e-149	0.429842	0.166	0.066	1.63906e-144
FLNA	5.48584e-149	-0.497095	0.111	0.251	2.06235e-144
ATRAID	9.12278e-149	-0.26183	0.248	0.41	3.42962e-144
FCGBP	1.34495e-148	1.73938	0.116	0.069	5.05619e-144
MTCH1	3.49467e-148	-0.362549	0.16	0.315	1.31379e-143
NABP1	3.80013e-148	0.553997	0.22	0.13	1.42862e-143
MIER1	4.71409e-148	0.501723	0.269	0.15	1.77221e-143
CD69	4.88066e-148	0.555196	0.35	0.426	1.83484e-143
CYP3A5	6.96247e-148	0.759693	0.109	0.053	2.61747e-143
DDX24	1.0701e-147	0.370534	0.554	0.551	4.02292e-143
YWHAZ	1.31676e-147	0.311325	0.632	0.643	4.95024e-143
ANKRD11	2.08793e-147	0.542784	0.33	0.263	7.84938e-143
VIL1	4.59241e-147	0.557105	0.1	0.039	1.72647e-142
ALKBH5	1.07032e-146	-0.298811	0.109	0.245	4.02375e-142
NDUFV3	1.15836e-146	0.450518	0.182	0.106	4.35474e-142
THRAP3	5.84541e-146	0.456254	0.36	0.278	2.19752e-141
UQCRQ	2.63754e-145	0.329103	0.503	0.546	9.91555e-141
CTSD	2.76725e-145	0.458652	0.346	0.396	1.04032e-140
ZFC3H1	3.85769e-145	0.572356	0.186	0.101	1.45026e-140
CNBP	7.19545e-145	-0.253456	0.467	0.637	2.70506e-140
CEBPD	1.81237e-144	-0.956493	0.139	0.263	6.81342e-140
PTPN6	2.44467e-144	0.426316	0.154	0.086	9.19048e-140
LIMA1	3.56146e-144	0.544228	0.208	0.15	1.33889e-139
CLEC2B	9.10604e-144	0.53767	0.39	0.334	3.42333e-139
YWHAH	1.11249e-143	-0.300954	0.124	0.263	4.18229e-139
KRT20	1.54982e-143	1.18566	0.129	0.07	5.82639e-139
IGFBP4	1.62293e-143	-0.892466	0.103	0.211	6.10125e-139
NDUFB4	3.00431e-143	0.255452	0.452	0.488	1.12944e-138
USP15	2.04272e-142	0.536749	0.311	0.195	7.6794e-138
2025-09-07	2.68269e-142	0.428261	0.509	0.456	1.00853e-137
NEU1	5.21911e-142	-0.304544	0.214	0.37	1.96207e-137
CD99	1.77103e-141	-0.509798	0.404	0.579	6.658e-137
QTRT1	3.44292e-141	0.330422	0.152	0.171	1.29433e-136
TPM4	3.68643e-141	-0.276033	0.299	0.464	1.38588e-136
ARF6	1.12558e-140	-0.288316	0.295	0.458	4.23149e-136
EIF2S2	2.61651e-140	0.357432	0.331	0.308	9.83649e-136
BLOC1S4	4.82114e-140	-0.259472	0.032	0.127	1.81246e-135
CST3	1.47374e-139	-1.04258	0.284	0.446	5.54038e-135
HIST1H2AC	8.27888e-139	0.5264	0.141	0.102	3.11236e-134
TXN	9.34233e-139	0.422472	0.532	0.584	3.51215e-134
TAGAP	3.27021e-138	0.418114	0.188	0.17	1.2294e-133
PERP	5.68013e-138	-0.265599	0.092	0.211	2.13539e-133
ACTR2	2.63841e-137	0.460327	0.387	0.307	9.91883e-133
CLIC4	2.65862e-137	-0.268224	0.064	0.178	9.9948e-133
SLC25A5	3.63221e-137	0.324737	0.496	0.568	1.36549e-132
PDCD4	1.72542e-136	0.444995	0.451	0.415	6.48654e-132
ZBTB38	2.31598e-136	0.415684	0.21	0.157	8.70671e-132
TSPO	2.91682e-136	-0.289527	0.246	0.404	1.09655e-131
PPP1R15B	9.92134e-136	0.408813	0.241	0.205	3.72983e-131
KMT2E	2.19842e-135	0.342646	0.559	0.548	8.26474e-131
SMARCA2	1.1766e-134	0.424848	0.206	0.112	4.42331e-130
XRN1	1.34881e-134	0.415974	0.174	0.084	5.07072e-130
FAM133B	2.60492e-134	0.358005	0.454	0.453	9.79293e-130
HIST1H1C	3.41091e-134	0.625094	0.209	0.16	1.2823e-129
AGR2	3.83749e-134	0.894741	0.163	0.116	1.44267e-129
CTSS	4.27095e-134	0.257198	0.3	0.363	1.60562e-129
NRDC	2.21918e-133	0.438788	0.217	0.153	8.34277e-129
CLDND1	3.47241e-133	0.426448	0.309	0.25	1.30542e-128
U2SURP	1.21264e-132	0.473331	0.289	0.221	4.55882e-128
CD46	2.64704e-132	0.487909	0.268	0.189	9.95129e-128
RGS2	2.91663e-132	-0.467106	0.313	0.481	1.09648e-127
CAV1	4.23838e-132	-0.744895	0.039	0.136	1.59338e-127
UQCRC1	1.04336e-131	0.280884	0.202	0.241	3.9224e-127
RAB11FIP1	1.02646e-130	0.439751	0.237	0.221	3.85888e-126
SF1	1.1044e-130	-0.293711	0.346	0.51	4.1519e-126
RCN1	1.21772e-130	-0.273612	0.068	0.182	4.57791e-126
AP3S1	1.28524e-130	-0.258745	0.178	0.321	4.83175e-126
SYNE2	2.18582e-129	0.560255	0.296	0.215	8.21737e-125
PRKDC	4.50564e-129	0.41014	0.188	0.098	1.69385e-124
COX5B	4.62579e-129	0.379567	0.606	0.625	1.73902e-124
MAT2A	6.30677e-129	0.525436	0.268	0.199	2.37097e-124
SERPINB1	7.00851e-129	0.528818	0.306	0.238	2.63478e-124
C19orf33	8.67454e-129	0.668078	0.164	0.121	3.2611e-124
SETX	1.1273e-128	0.422546	0.186	0.093	4.23797e-124
PA2G4	1.53673e-128	0.450314	0.352	0.274	5.77719e-124
COX6C	7.11015e-128	0.28291	0.652	0.69	2.67299e-123
DBI	1.30415e-127	0.400534	0.529	0.519	4.90281e-123
CEBPZ	1.78988e-127	0.483835	0.28	0.173	6.72888e-123
ZNF331	2.39557e-127	0.503538	0.375	0.386	9.00592e-123
AKAP13	2.79184e-127	0.434732	0.463	0.429	1.04957e-122
RNF145	4.46494e-127	-0.283674	0.09	0.209	1.67855e-122
ZNF292	5.30359e-127	0.492966	0.249	0.146	1.99383e-122
PRPF40A	5.5232e-127	0.425446	0.309	0.247	2.07639e-122
UBE2D1	7.14697e-127	-0.260299	0.072	0.183	2.68683e-122
GNG11	8.66632e-127	-0.87194	0.095	0.209	3.25802e-122
RBM5	9.96787e-127	0.476384	0.272	0.175	3.74732e-122
STAG2	2.33989e-126	0.416299	0.222	0.121	8.79658e-122
COX7B	2.44506e-126	0.324585	0.543	0.577	9.19196e-122
SPARCL1	2.68399e-126	-1.07095	0.102	0.219	1.00902e-121
CCL3	4.25344e-126	-0.546012	0.039	0.129	1.59904e-121
NLRC5	5.79226e-126	0.552565	0.128	0.052	2.17754e-121
ATRX	7.7628e-126	0.398196	0.362	0.326	2.91835e-121
FBLIM1	1.7521e-125	0.482325	0.147	0.073	6.58685e-121
PSIP1	4.19535e-125	-0.335756	0.103	0.227	1.5772e-120
CLEC11A	3.50735e-123	-0.385423	0.036	0.123	1.31855e-118
LCOR	4.25971e-123	0.402391	0.149	0.063	1.6014e-118
SUMO3	6.50919e-123	-0.277978	0.131	0.261	2.44707e-118
DNAJB9	6.55218e-123	-0.322107	0.21	0.358	2.46322e-118
HELB	1.33416e-122	0.296879	0.111	0.031	5.01565e-118
PRDX6	2.45378e-122	0.411433	0.386	0.446	9.22475e-118
TBCB	2.96264e-122	-0.340373	0.146	0.281	1.11378e-117
S100A14	8.56203e-122	0.716215	0.139	0.077	3.21881e-117
SUGP2	2.55067e-121	0.42837	0.134	0.057	9.589e-117
RNF139	3.00104e-121	-0.375185	0.099	0.219	1.12821e-116
CALCOCO2	6.9037e-121	0.428269	0.238	0.152	2.59538e-116
NR1H2	6.99615e-121	-0.251107	0.156	0.288	2.63013e-116
PPP1R12A	1.04382e-120	0.4701	0.325	0.221	3.92413e-116
PDXDC1	2.0048e-120	0.455403	0.162	0.116	7.53685e-116
ERICH1	4.10422e-120	0.48522	0.226	0.137	1.54294e-115
PSMB9	6.98978e-120	0.425887	0.401	0.343	2.62774e-115
ACTB	9.00602e-120	-0.408263	0.872	0.958	3.38572e-115
SLC7A5	1.1631e-119	-0.378998	0.102	0.221	4.37256e-115
NIPBL	1.60129e-119	0.454182	0.249	0.161	6.01989e-115
IFITM1	1.65685e-119	0.478075	0.257	0.166	6.22875e-115
THBS1	3.28964e-119	0.770132	0.207	0.158	1.23671e-114
COX17	5.85884e-119	0.367181	0.368	0.342	2.20257e-114
SGK1	1.03761e-118	0.40338	0.167	0.19	3.90081e-114
SRPK1	2.05171e-118	0.426227	0.145	0.093	7.71318e-114
MRPL52	2.83599e-118	0.336597	0.289	0.276	1.06616e-113
SHPRH	3.538e-118	0.368245	0.13	0.049	1.33008e-113
WTAP	3.55416e-118	-0.334831	0.229	0.377	1.33615e-113
SAMSN1	4.03922e-118	0.480283	0.37	0.333	1.51851e-113
MALAT1	4.33451e-118	0.407677	0.96	0.994	1.62952e-113
ZNF217	6.36915e-118	0.341947	0.116	0.041	2.39442e-113
LITAF	7.61675e-118	-0.310831	0.362	0.517	2.86344e-113
ABCF1	1.23791e-117	0.4398	0.267	0.202	4.65378e-113
OGT	1.32327e-117	0.399704	0.188	0.115	4.97471e-113
OXNAD1	2.25834e-117	0.359453	0.132	0.048	8.48998e-113
IDS	2.62741e-117	-0.46497	0.301	0.458	9.87748e-113
CD24	6.0239e-117	0.828638	0.156	0.12	2.26462e-112
GPATCH2	1.47585e-116	0.392842	0.16	0.078	5.54832e-112
COPA	1.51216e-116	0.383927	0.245	0.172	5.68483e-112
HTRA1	4.29967e-116	-0.411367	0.04	0.119	1.61642e-111
ZKSCAN1	6.09171e-116	0.446601	0.172	0.092	2.29012e-111
DNAJA1	6.64509e-116	0.311907	0.622	0.627	2.49816e-111
IFITM3	7.32346e-116	-0.774611	0.21	0.355	2.75318e-111
PSMB8	8.21916e-116	0.418419	0.36	0.31	3.08991e-111
CFLAR	8.37764e-116	0.27802	0.292	0.299	3.14949e-111
MT1G	1.17652e-115	0.574127	0.168	0.145	4.42301e-111
MAML2	1.55809e-115	0.371138	0.138	0.058	5.85747e-111
KMT2A	4.01092e-115	0.394053	0.237	0.16	1.50787e-110
CHD8	1.16847e-114	0.34279	0.13	0.049	4.39276e-110
TLE4	2.91344e-114	0.572651	0.262	0.204	1.09528e-109
GABPB1-AS1	2.99491e-114	0.480325	0.184	0.097	1.12591e-109
CCT3	3.56144e-114	0.365281	0.31	0.261	1.33889e-109
ZNF638	5.6156e-114	0.434007	0.192	0.11	2.11113e-109
HADHA	8.06635e-114	0.368114	0.301	0.268	3.03246e-109
NDUFV2	9.55e-114	0.348691	0.367	0.343	3.59023e-109
BTN3A2	1.15906e-113	0.312235	0.216	0.19	4.35737e-109
MIA3	1.51582e-113	0.402311	0.173	0.098	5.69858e-109
NDUFA12	2.01861e-113	0.370684	0.35	0.303	7.58877e-109
PHB	3.67259e-113	0.391885	0.282	0.256	1.38067e-108
TMOD3	8.63494e-113	0.418202	0.242	0.143	3.24622e-108
SFN	1.28179e-112	0.723125	0.113	0.084	4.81875e-108
TXNDC17	1.79576e-112	0.419939	0.299	0.246	6.75097e-108
EIF1AX	2.80376e-112	-0.25572	0.333	0.482	1.05404e-107
ZNF721	4.19325e-112	0.363666	0.15	0.067	1.57641e-107
MORC3	4.40828e-112	0.333187	0.143	0.057	1.65725e-107
EPS8	9.95983e-112	0.476766	0.145	0.087	3.7443e-107
CMTM7	1.71539e-111	-0.260541	0.058	0.152	6.44884e-107
RHOB	2.48406e-111	-0.34627	0.208	0.345	9.33857e-107
ABR	5.14254e-111	0.448512	0.124	0.063	1.93329e-106
TAX1BP1	5.71549e-111	0.360605	0.382	0.339	2.14868e-106
SUPT16H	9.20963e-111	0.366824	0.182	0.093	3.46227e-106
ABHD5	1.11394e-110	0.399238	0.183	0.144	4.18773e-106
TMEM141	2.2639e-110	0.491142	0.213	0.186	8.51092e-106
UBR2	4.56489e-110	0.376471	0.143	0.069	1.71613e-105
APOL6	4.71076e-110	0.41305	0.222	0.125	1.77096e-105
ITGAL	6.22995e-110	0.380553	0.14	0.056	2.34209e-105
PUM3	1.11379e-109	0.41114	0.153	0.077	4.18717e-105
SLFN5	1.15175e-109	0.400623	0.167	0.079	4.32988e-105
C19orf70	2.47123e-109	0.303119	0.338	0.34	9.29032e-105
RNASEK	2.77571e-109	0.318645	0.126	0.047	1.0435e-104
FLNB	3.71306e-109	0.468068	0.119	0.078	1.39589e-104
SPTAN1	6.20037e-109	0.473094	0.253	0.184	2.33097e-104
FAM177A1	1.09051e-108	-0.467633	0.331	0.484	4.09967e-104
COX20	1.16041e-108	0.422136	0.28	0.193	4.36243e-104
TSPAN1	1.20677e-108	0.776042	0.123	0.09	4.53674e-104
RBM6	1.75863e-108	0.43366	0.243	0.185	6.6114e-104
COX14	1.84503e-108	0.342106	0.33	0.297	6.93621e-104
ARHGAP18	2.40452e-108	0.42184	0.161	0.09	9.03956e-104
CKLF	3.6501e-108	0.270584	0.313	0.331	1.37222e-103
TRIP11	3.76882e-108	0.397346	0.17	0.1	1.41685e-103
SYTL3	3.88002e-108	0.596673	0.275	0.19	1.45866e-103
MYL9	4.34916e-108	-0.964502	0.088	0.189	1.63502e-103
VEGFA	4.52176e-108	0.542152	0.138	0.083	1.69991e-103
NDUFB3	5.4774e-108	0.353635	0.299	0.276	2.05917e-103
MIR22HG	1.22317e-107	0.366333	0.185	0.17	4.59838e-103
RFC1	1.62349e-107	0.372597	0.197	0.124	6.10335e-103
CLINT1	2.02577e-107	0.376194	0.189	0.135	7.61567e-103
TIMP3	2.87158e-107	-0.791001	0.102	0.2	1.07954e-102
COPB1	3.96843e-107	0.381417	0.224	0.147	1.49189e-102
ZC3H15	6.43474e-107	0.312416	0.332	0.309	2.41908e-102
CHD9	7.92823e-107	0.399352	0.242	0.214	2.98054e-102
CALM2	8.88629e-107	-0.347194	0.653	0.79	3.34071e-102
COPB2	1.16616e-106	0.338882	0.184	0.115	4.38405e-102
BLOC1S1	1.66891e-106	0.404436	0.448	0.427	6.27411e-102
FDPS	1.73075e-106	0.290416	0.234	0.243	6.50658e-102
SDC2	2.07803e-106	-0.416964	0.049	0.128	7.81213e-102
ARL2BP	2.24259e-106	-0.258049	0.101	0.213	8.43081e-102
CRIP2	2.81775e-106	-0.532059	0.047	0.126	1.05931e-101
CDK12	1.16876e-105	0.441119	0.198	0.124	4.39383e-101
COTL1	2.34586e-105	-0.553863	0.253	0.39	8.81902e-101
FNBP1	4.89062e-105	-0.264029	0.285	0.423	1.83858e-100
VPS28	4.99348e-105	0.279786	0.403	0.408	1.87725e-100
LTBP4	8.13883e-105	-0.645711	0.116	0.222	3.05971e-100
ZEB2	1.18151e-104	0.502599	0.273	0.197	4.44177e-100
KDM6B	3.26835e-104	-0.274789	0.229	0.364	1.2287e-99
TST	3.58141e-104	0.528294	0.118	0.069	1.34639e-99
SH3BP5	3.96122e-104	-0.258193	0.064	0.16	1.48918e-99
LRP1	4.39261e-104	0.447993	0.156	0.12	1.65136e-99
CES2	7.05795e-104	0.539508	0.136	0.091	2.65337e-99
MAFF	1.69378e-103	-0.271968	0.163	0.284	6.36758e-99
TM4SF1	2.87246e-103	-1.0426	0.095	0.194	1.07987e-98
KMT2C	2.9632e-103	0.458246	0.211	0.149	1.11399e-98
BPTF	5.01427e-103	0.425745	0.28	0.221	1.88507e-98
PARP4	5.21362e-103	0.319449	0.113	0.044	1.96001e-98
LCP1	1.74533e-102	0.499484	0.293	0.18	6.56139e-98
UTRN	1.97902e-102	0.456818	0.224	0.148	7.43992e-98
GPRC5A	2.08636e-102	0.516109	0.122	0.103	7.84345e-98
CHMP2A	3.07493e-102	0.30291	0.375	0.372	1.15599e-97
SEC11C	4.09855e-102	-0.363532	0.224	0.361	1.54081e-97
TRIM52	4.29654e-102	0.325981	0.102	0.036	1.61524e-97
PPIL4	5.75426e-102	0.360567	0.23	0.14	2.16326e-97
PNRC2	8.80006e-102	0.399534	0.329	0.247	3.30829e-97
FAR1	1.02142e-101	0.362598	0.123	0.065	3.83992e-97
AP1S2	1.23537e-101	-0.366461	0.069	0.166	4.64427e-97
TRIP12	1.28844e-101	0.359964	0.157	0.081	4.84375e-97
TMEM63A	1.65007e-101	0.458023	0.1	0.047	6.20327e-97
BCLAF1	2.1714e-101	0.315277	0.386	0.371	8.16317e-97
DNAJC8	3.08907e-101	0.36758	0.356	0.295	1.16131e-96
GTF2B	4.69398e-101	0.394896	0.291	0.221	1.76465e-96
SCAMP2	5.88498e-101	0.325662	0.197	0.155	2.2124e-96
TTC14	1.96184e-100	0.380771	0.227	0.136	7.37535e-96
NKTR	1.9958e-100	0.418072	0.355	0.301	7.50302e-96
EIF4G1	2.03557e-100	0.359297	0.196	0.155	7.65254e-96
SNRPD3	2.80301e-100	0.365924	0.338	0.278	1.05376e-95
PTMS	4.78226e-100	-0.497412	0.185	0.301	1.79784e-95
NAP1L4	5.12488e-100	0.398254	0.26	0.185	1.92665e-95
IKZF3	7.23382e-100	0.390748	0.155	0.079	2.71948e-95
CHCHD1	1.0606e-99	0.352923	0.194	0.135	3.98722e-95
LGALS9	1.15173e-99	0.439209	0.144	0.093	4.32981e-95
IL32	1.87012e-99	0.260595	0.505	0.543	7.03052e-95
MYO1C	6.64518e-99	0.40135	0.158	0.114	2.49819e-94
TCF7L2	7.41349e-99	0.401427	0.125	0.084	2.78703e-94
ZNF431	9.19185e-99	0.285033	0.113	0.041	3.45558e-94
PHF3	1.93681e-98	0.397302	0.213	0.135	7.28123e-94
NARS	6.88421e-98	0.36851	0.194	0.144	2.58805e-93
GLA	1.32105e-97	-0.288376	0.109	0.217	4.96637e-93
LTB	1.73465e-97	-0.374328	0.145	0.261	6.52124e-93
ZFP36L1	3.82559e-97	0.464138	0.453	0.465	1.43819e-92
PCM1	4.23686e-97	0.409875	0.287	0.213	1.5928e-92
PET100	5.33457e-97	0.294126	0.317	0.308	2.00548e-92
LARS	1.31265e-96	0.356202	0.179	0.111	4.93479e-92
SYTL2	7.04184e-96	0.477569	0.143	0.068	2.64731e-91
STK17B	1.15699e-95	0.372172	0.391	0.359	4.3496e-91
CTSB	1.40401e-95	0.332923	0.208	0.253	5.27823e-91
RAB8B	1.51494e-95	0.40101	0.229	0.136	5.69525e-91
GFPT1	1.56731e-95	0.320462	0.14	0.099	5.89213e-91
KIF13B	2.94394e-95	0.37541	0.113	0.056	1.10674e-90
PRNP	2.96208e-95	-0.372392	0.216	0.345	1.11357e-90
APOBR	3.81113e-95	0.394409	0.105	0.041	1.43276e-90
HLA-DQB1	7.11871e-95	-0.468487	0.118	0.222	2.67621e-90
ASL	7.18531e-95	0.312192	0.116	0.114	2.70125e-90
SPEN	8.33789e-95	0.409011	0.169	0.1	3.13454e-90
ZNF106	1.36337e-94	0.369796	0.203	0.133	5.12547e-90
ASH1L	1.54901e-94	0.388225	0.253	0.198	5.82335e-90
ASXL2	2.036e-94	0.328221	0.139	0.064	7.65412e-90
RDX	5.32525e-94	-0.331314	0.083	0.181	2.00197e-89
ARL14	1.40924e-93	0.771079	0.1	0.07	5.29791e-89
ST14	1.48956e-93	0.442084	0.106	0.066	5.59984e-89
ECH1	1.59654e-93	0.259917	0.325	0.336	6.00201e-89
DCP2	1.77037e-93	0.317023	0.134	0.057	6.65551e-89
NUB1	1.92194e-93	0.358886	0.186	0.103	7.22533e-89
TMEM54	2.0845e-93	0.490942	0.11	0.109	7.83648e-89
PSMA5	2.42142e-93	0.301868	0.278	0.24	9.10308e-89
OSTF1	8.54004e-93	0.385552	0.322	0.252	3.21054e-88
PGRMC1	1.06333e-92	-0.274	0.103	0.208	3.9975e-88
LUM	1.10847e-92	-0.734624	0.114	0.206	4.1672e-88
HSPD1	3.14602e-92	0.254317	0.427	0.436	1.18272e-87
SPARC	4.91719e-92	-0.782564	0.122	0.232	1.84857e-87
DYNC1LI2	5.01555e-92	0.384619	0.197	0.134	1.88555e-87
CENPC	5.07377e-92	0.374652	0.207	0.125	1.90743e-87
KRT19	5.166e-92	0.5149	0.161	0.157	1.94211e-87
TALDO1	7.1141e-92	0.265799	0.284	0.285	2.67447e-87
OPTN	1.59149e-91	0.331728	0.247	0.217	5.98306e-87
RPS4Y1	1.8861e-91	0.453252	0.404	0.317	7.0906e-87
DST	2.21221e-91	0.583817	0.19	0.141	8.31657e-87
NUCKS1	2.40789e-91	0.332376	0.41	0.382	9.05223e-87
RAC2	2.55877e-91	0.264104	0.371	0.371	9.61944e-87
CHD2	2.71198e-91	0.398712	0.304	0.236	1.01954e-86
ARCN1	2.73185e-91	0.288107	0.156	0.102	1.02701e-86
GON4L	4.60999e-91	0.399471	0.203	0.131	1.73308e-86
RIF1	6.73896e-91	0.342574	0.167	0.089	2.53344e-86
FHL1	7.14907e-91	-0.396361	0.075	0.164	2.68762e-86
MLXIP	7.50885e-91	0.39296	0.215	0.181	2.82288e-86
TUBA1C	8.00704e-91	0.336685	0.226	0.221	3.01017e-86
GIGYF2	8.56755e-91	0.321601	0.145	0.086	3.22089e-86
EPB41	9.29571e-91	0.364197	0.136	0.065	3.49463e-86
STAG1	1.03748e-90	0.345411	0.158	0.096	3.90031e-86
CTGF	1.17557e-90	-0.661261	0.066	0.156	4.41945e-86
CHORDC1	1.61224e-90	0.361665	0.209	0.124	6.06104e-86
DNM2	1.67838e-90	0.418272	0.164	0.121	6.3097e-86
CHD4	2.55955e-90	0.373715	0.233	0.19	9.62237e-86
CTSC	4.36482e-90	0.618941	0.347	0.31	1.64091e-85
PPIG	4.51702e-90	0.255303	0.402	0.394	1.69813e-85
PFKL	1.18495e-89	0.275782	0.164	0.178	4.45471e-85
PRPF8	1.2047e-89	0.364497	0.209	0.13	4.52893e-85
TKT	1.29537e-89	0.287524	0.236	0.235	4.86981e-85
TRAF3IP3	1.41174e-89	0.352294	0.161	0.089	5.3073e-85
REL	2.33115e-89	0.489842	0.475	0.423	8.76372e-85
ATP6V1F	3.57422e-89	0.259081	0.366	0.368	1.34369e-84
TRIM38	1.0171e-88	0.370094	0.192	0.108	3.8237e-84
TMEM59	1.03048e-88	-0.252219	0.505	0.643	3.874e-84
FAM162A	1.16275e-88	0.347717	0.276	0.257	4.37126e-84
MT1E	1.8417e-88	0.503942	0.206	0.188	6.9237e-84
AP3B1	1.89299e-88	0.330717	0.135	0.076	7.11652e-84
AP2S1	2.27459e-88	0.316229	0.315	0.306	8.5511e-84
METAP2	2.64605e-88	0.325447	0.264	0.233	9.94756e-84
FXR1	2.91917e-88	0.333851	0.228	0.169	1.09743e-83
GIMAP7	6.14815e-88	0.45634	0.174	0.087	2.31134e-83
XPO1	6.50214e-88	0.33748	0.139	0.069	2.44441e-83
RHBDD2	8.78576e-88	-0.263364	0.091	0.187	3.30292e-83
NSUN6	5.32992e-87	0.358483	0.11	0.051	2.00373e-82
MED29	6.09396e-87	0.359822	0.182	0.156	2.29096e-82
RPAP2	9.91792e-87	0.266627	0.103	0.04	3.72854e-82
FN1	1.1059e-86	0.554468	0.114	0.136	4.15752e-82
EPS8L2	1.17206e-86	0.384487	0.102	0.072	4.40625e-82
ATP6AP2	1.42632e-86	-0.284514	0.207	0.33	5.36211e-82
UQCC2	1.85047e-86	0.327855	0.201	0.16	6.95666e-82
DICER1	3.68434e-86	0.328831	0.131	0.067	1.38509e-81
MTPN	4.16327e-86	0.349734	0.271	0.193	1.56514e-81
EVL	4.35247e-86	0.465487	0.354	0.266	1.63627e-81
CREBRF	4.37966e-86	0.339261	0.213	0.155	1.64649e-81
GPRIN3	4.47037e-86	0.310214	0.124	0.051	1.68059e-81
PLEC	6.41549e-86	0.415392	0.169	0.125	2.41184e-81
JUP	6.73833e-86	0.412913	0.121	0.09	2.53321e-81
ANP32A	6.96321e-86	0.350372	0.224	0.165	2.61775e-81
PHKB	1.17818e-85	0.324621	0.148	0.087	4.42924e-81
MFGE8	2.90871e-85	-0.580164	0.086	0.169	1.0935e-80
APP	3.56363e-85	-0.43202	0.15	0.258	1.33971e-80
PTBP3	1.23314e-84	0.356817	0.179	0.106	4.63588e-80
TNFAIP8	1.76663e-84	0.392287	0.217	0.133	6.64148e-80
KDM5A	1.87244e-84	0.363166	0.224	0.153	7.03925e-80
EMILIN1	2.21917e-84	-0.343935	0.035	0.104	8.34273e-80
RABL6	3.8719e-84	0.334415	0.11	0.077	1.4556e-79
RSRC1	4.31983e-84	0.352916	0.176	0.112	1.624e-79
CCT5	6.70616e-84	0.351316	0.26	0.19	2.52111e-79
PHACTR4	1.7387e-83	0.347012	0.149	0.084	6.53646e-79
ASCC3	2.28544e-83	0.32366	0.15	0.082	8.59189e-79
SAMHD1	5.53689e-83	0.355277	0.198	0.108	2.08154e-78
BAZ2B	6.91096e-83	0.361455	0.178	0.142	2.59811e-78
SEC31A	6.95625e-83	0.272467	0.22	0.198	2.61513e-78
NSD1	7.53152e-83	0.358295	0.172	0.1	2.8314e-78
VDAC1	1.05375e-82	0.257037	0.306	0.32	3.96147e-78
CCT8	1.6267e-82	0.258141	0.277	0.262	6.1154e-78
LAMB1	2.00654e-82	0.341525	0.12	0.088	7.54339e-78
SPG7	2.69145e-82	0.388555	0.174	0.124	1.01182e-77
KMT2E-AS1	3.43403e-82	0.387181	0.127	0.074	1.29099e-77
TAF15	6.80965e-82	0.355742	0.195	0.139	2.56002e-77
NDUFS2	1.06024e-81	0.321513	0.21	0.172	3.98588e-77
ANKRD49	1.07126e-81	0.289357	0.117	0.05	4.0273e-77
CCND2	1.08132e-81	0.405321	0.287	0.214	4.0651e-77
NFKBIZ	1.15109e-81	0.361853	0.309	0.301	4.32742e-77
MLX	1.2796e-81	0.32055	0.151	0.093	4.81052e-77
CCNH	1.95205e-81	0.282147	0.25	0.228	7.33855e-77
ZMYND8	2.23552e-81	0.338694	0.113	0.06	8.40423e-77
CCDC14	2.78171e-81	0.418061	0.149	0.091	1.04575e-76
MRPS25	3.04998e-81	0.301597	0.147	0.114	1.14661e-76
GOLGA3	4.71555e-81	0.315412	0.123	0.077	1.77277e-76
ZNHIT6	8.04815e-81	0.297055	0.103	0.043	3.02562e-76
HOOK2	8.46692e-81	0.374115	0.134	0.104	3.18305e-76
CHD6	1.03838e-80	0.398049	0.179	0.123	3.90368e-76
CHMP4A	1.65001e-80	0.309982	0.32	0.28	6.20307e-76
H1F0	2.02294e-80	0.416123	0.122	0.112	7.60506e-76
COL6A2	2.02555e-80	-0.715476	0.112	0.195	7.61487e-76
PHLDA1	2.17025e-80	-0.517844	0.205	0.323	8.15884e-76
TPR	3.46414e-80	0.342849	0.301	0.262	1.30231e-75
SPON2	3.9651e-80	-0.462276	0.088	0.163	1.49064e-75
STAT1	8.30378e-80	0.348815	0.174	0.116	3.12172e-75
BUB3	9.65743e-80	0.348274	0.273	0.201	3.63061e-75
CD3G	1.20983e-79	0.517885	0.277	0.195	4.54823e-75
HP1BP3	1.38168e-79	0.289187	0.284	0.268	5.19428e-75
PFDN2	1.5657e-79	0.303575	0.323	0.275	5.88608e-75
VPS13A	1.57482e-79	0.360078	0.116	0.063	5.92039e-75
IFITM2	2.41442e-79	-0.372497	0.41	0.542	9.07677e-75
DNM1L	2.54698e-79	0.328825	0.164	0.098	9.57512e-75
ATXN1	3.65291e-79	0.29212	0.167	0.124	1.37328e-74
IRF1	4.02739e-79	-0.363897	0.398	0.526	1.51406e-74
ZC3H18	6.5791e-79	0.347173	0.173	0.099	2.47335e-74
SMC5	8.39388e-79	0.357374	0.196	0.127	3.15559e-74
SP100	1.0592e-78	0.32301	0.273	0.222	3.98195e-74
TRIM13	1.60831e-78	0.29817	0.124	0.063	6.04626e-74
AIP	2.7186e-78	0.26979	0.239	0.201	1.02203e-73
GNAI2	3.27922e-78	0.339959	0.317	0.256	1.23279e-73
ADM	3.68028e-78	-0.258018	0.079	0.163	1.38356e-73
NASP	3.78996e-78	0.316185	0.356	0.315	1.4248e-73
MYC	4.46692e-78	-0.338182	0.131	0.228	1.67929e-73
ZFYVE16	4.78196e-78	0.324369	0.146	0.078	1.79773e-73
PDCD10	5.7331e-78	0.335669	0.231	0.155	2.1553e-73
LENG8	1.14005e-77	0.369279	0.163	0.11	4.28591e-73
SUPT6H	1.31993e-77	0.315754	0.152	0.09	4.96213e-73
TUBA1B	1.4247e-77	0.312063	0.571	0.602	5.356e-73
TRIM56	1.96129e-77	0.329801	0.179	0.106	7.37326e-73
MRPS31	2.74564e-77	0.251	0.12	0.084	1.03219e-72
PABPN1	3.06923e-77	0.317702	0.228	0.169	1.15385e-72
CXCL2	4.03047e-77	-0.775995	0.058	0.134	1.51521e-72
DOCK8	4.17437e-77	0.340938	0.201	0.116	1.56931e-72
TRA2A	6.02337e-77	0.300271	0.326	0.308	2.26443e-72
DDX3Y	6.38288e-77	0.370627	0.179	0.119	2.39958e-72
PPP1R14A	6.66994e-77	-0.50591	0.054	0.121	2.5075e-72
CLU	7.11005e-77	-0.741357	0.07	0.151	2.67295e-72
MYO6	1.0327e-76	0.317959	0.121	0.099	3.88232e-72
CYR61	1.12651e-76	-0.639937	0.09	0.18	4.23501e-72
PRSS23	1.35938e-76	-0.398501	0.057	0.13	5.11045e-72
MAP4	1.52985e-76	0.333421	0.208	0.146	5.75133e-72
PPIP5K2	1.74362e-76	0.284677	0.113	0.058	6.55497e-72
TIMM8B	2.1876e-76	0.346003	0.254	0.211	8.22408e-72
COL18A1	2.28084e-76	-0.328294	0.074	0.158	8.57461e-72
NECAP1	2.30484e-76	0.274522	0.13	0.079	8.66481e-72
ARID1A	3.38984e-76	0.307181	0.18	0.109	1.27438e-71
MYSM1	6.45952e-76	0.278623	0.1	0.043	2.42839e-71
TDG	6.53531e-76	0.35054	0.19	0.124	2.45688e-71
STAT6	7.94526e-76	0.348905	0.155	0.104	2.98694e-71
CTDSPL2	1.02734e-75	0.27846	0.109	0.049	3.8622e-71
CUX1	1.24582e-75	0.302267	0.132	0.092	4.68353e-71
BDP1	2.20326e-75	0.391509	0.258	0.2	8.28294e-71
RAD21	2.42946e-75	0.34182	0.257	0.183	9.13333e-71
PSMD1	4.02303e-75	0.316625	0.166	0.109	1.51242e-70
BLVRB	4.30392e-75	0.300761	0.219	0.206	1.61802e-70
DDX27	6.03705e-75	0.375578	0.268	0.192	2.26957e-70
CDC40	6.88455e-75	0.316895	0.201	0.129	2.58818e-70
CYLD	9.01534e-75	0.296679	0.245	0.199	3.38923e-70
C2orf49	1.10686e-74	0.255371	0.105	0.048	4.16114e-70
CCNT1	1.50003e-74	0.284212	0.152	0.078	5.63922e-70
2025-03-07	1.60605e-74	0.315097	0.191	0.124	6.03779e-70
TNRC6B	1.76553e-74	0.266385	0.345	0.321	6.63735e-70
SLC5A3	2.26848e-74	0.314926	0.137	0.096	8.52813e-70
NPIPB5	3.26736e-74	0.36123	0.119	0.056	1.22833e-69
MBNL2	3.29673e-74	0.250858	0.123	0.094	1.23937e-69
BRAF	3.53106e-74	0.284844	0.154	0.084	1.32747e-69
PRRC2B	4.79351e-74	0.281809	0.161	0.098	1.80207e-69
XIAP	4.93189e-74	0.305305	0.148	0.088	1.8541e-69
SRSF1	5.85733e-74	0.350941	0.216	0.183	2.202e-69
SUGT1	5.97177e-74	0.317116	0.221	0.167	2.24503e-69
ATP2A3	6.78049e-74	0.414058	0.129	0.113	2.54906e-69
HERC1	1.03873e-73	0.323217	0.17	0.094	3.90501e-69
ETHE1	1.22705e-73	0.340365	0.191	0.199	4.61298e-69
GPX3	1.23172e-73	-0.708263	0.106	0.184	4.63055e-69
CNN3	1.25082e-73	-0.407962	0.108	0.199	4.70232e-69
CRYAB	1.66455e-73	-0.975386	0.047	0.115	6.25771e-69
IK	1.98682e-73	0.336903	0.313	0.242	7.46923e-69
MXD1	2.01964e-73	0.302682	0.106	0.106	7.59263e-69
TSC2	2.1479e-73	0.31788	0.121	0.062	8.07482e-69
LEO1	2.81843e-73	0.335284	0.117	0.056	1.05956e-68
PNKD	3.56042e-73	0.271102	0.206	0.193	1.33851e-68
CDK5RAP2	3.58906e-73	0.272218	0.105	0.048	1.34927e-68
UGDH	4.00941e-73	0.297454	0.117	0.12	1.5073e-68
CD2AP	4.6516e-73	0.34779	0.124	0.089	1.74872e-68
RUNX3	5.26661e-73	0.496694	0.281	0.199	1.97993e-68
WASL	5.5804e-73	0.313796	0.111	0.079	2.0979e-68
USP34	5.63883e-73	0.370274	0.195	0.139	2.11986e-68
PER1	6.08205e-73	0.353446	0.23	0.154	2.28649e-68
RAB27A	7.09418e-73	0.332354	0.189	0.122	2.66699e-68
PARP14	1.28646e-72	0.321257	0.192	0.129	4.83633e-68
CXCR6	1.43689e-72	0.447383	0.108	0.045	5.40186e-68
PTPN22	1.97153e-72	0.467592	0.237	0.163	7.41177e-68
TOMM5	2.28614e-72	0.294098	0.166	0.115	8.59453e-68
ACAP1	2.38842e-72	0.331346	0.315	0.274	8.97904e-68
DDX23	2.79484e-72	0.296218	0.134	0.072	1.05069e-67
PPP6R3	4.60362e-72	0.297701	0.137	0.076	1.73069e-67
PDHA1	5.53944e-72	0.327009	0.158	0.121	2.0825e-67
SPTY2D1	1.07937e-71	0.292333	0.195	0.145	4.05777e-67
EGR1	1.11413e-71	0.28727	0.304	0.364	4.18845e-67
ENTPD1	1.35742e-71	0.27298	0.148	0.144	5.10308e-67
G3BP2	1.54045e-71	0.3576	0.381	0.344	5.79117e-67
APOBEC3G	1.93712e-71	0.297013	0.161	0.114	7.28243e-67
HNRNPH3	2.2198e-71	0.255006	0.329	0.316	8.34511e-67
TTC37	2.91981e-71	0.285157	0.129	0.08	1.09767e-66
PHIP	3.36549e-71	0.289117	0.255	0.236	1.26522e-66
PRKACB	3.8378e-71	0.297326	0.137	0.077	1.44278e-66
RILPL2	4.88347e-71	-0.360858	0.128	0.223	1.83589e-66
AAK1	5.10551e-71	0.344197	0.23	0.141	1.91937e-66
FAM120A	5.17972e-71	0.301272	0.185	0.148	1.94726e-66
HUWE1	6.33013e-71	0.279469	0.153	0.087	2.37975e-66
C10orf99	7.81143e-71	0.494768	0.114	0.067	2.93663e-66
2025-09-06	8.77731e-71	0.255131	0.278	0.265	3.29974e-66
SNW1	1.016e-70	0.292198	0.249	0.198	3.81955e-66
CSTB	1.25534e-70	0.313802	0.448	0.433	4.71931e-66
IVNS1ABP	1.37306e-70	0.373894	0.272	0.222	5.16187e-66
NPEPPS	2.05099e-70	0.298287	0.152	0.105	7.7105e-66
USP33	2.32446e-70	0.273505	0.125	0.065	8.73859e-66
COQ10B	2.53547e-70	0.265463	0.236	0.198	9.53185e-66
LDHA	2.58426e-70	-0.284149	0.516	0.638	9.71529e-66
DYNC1I2	3.45432e-70	0.339436	0.223	0.171	1.29862e-65
NBR1	4.33102e-70	0.293998	0.148	0.092	1.6282e-65
CIR1	5.42705e-70	0.284199	0.239	0.192	2.04024e-65
PDE4DIP	5.5878e-70	0.265357	0.131	0.074	2.10068e-65
PRPF6	5.72247e-70	0.307283	0.197	0.139	2.15131e-65
FOSL2	7.51109e-70	0.329914	0.338	0.298	2.82372e-65
CCDC68	8.13142e-70	0.316515	0.101	0.048	3.05693e-65
SCPEP1	9.04859e-70	-0.264269	0.123	0.217	3.40173e-65
COL1A2	9.96496e-70	-0.463651	0.131	0.207	3.74623e-65
PILRB	1.10492e-69	0.34622	0.13	0.077	4.15383e-65
PLXNB2	1.15295e-69	0.338012	0.117	0.066	4.33439e-65
CWF19L2	1.59403e-69	0.322764	0.178	0.108	5.99258e-65
FBLN1	1.94984e-69	-1.15295	0.112	0.202	7.33024e-65
SUCLG1	2.59492e-69	0.325064	0.222	0.195	9.75535e-65
MAVS	4.02396e-69	0.30331	0.105	0.056	1.51277e-64
BMS1	4.68672e-69	0.272553	0.121	0.071	1.76193e-64
SMC3	1.05477e-68	0.325188	0.234	0.166	3.96529e-64
LNPEP	1.31096e-68	0.299766	0.165	0.094	4.92844e-64
SSFA2	1.35247e-68	0.332733	0.113	0.084	5.08449e-64
IWS1	1.40518e-68	0.299927	0.159	0.096	5.28263e-64
DNAJA2	1.45333e-68	0.288212	0.243	0.195	5.46364e-64
SKAP1	1.55156e-68	0.337013	0.191	0.113	5.83293e-64
SMC1A	2.99449e-68	0.30426	0.161	0.101	1.12575e-63
RAB1B	4.08747e-68	0.315973	0.173	0.124	1.53664e-63
SMARCC2	4.31488e-68	0.30723	0.163	0.098	1.62214e-63
GTF2I	4.55891e-68	0.25519	0.203	0.181	1.71388e-63
CAP1	4.97061e-68	0.281028	0.391	0.371	1.86865e-63
SPTBN1	5.40433e-68	0.407019	0.255	0.218	2.0317e-63
CEP350	6.02271e-68	0.288053	0.172	0.109	2.26418e-63
ADH5	6.03586e-68	0.322154	0.241	0.18	2.26912e-63
PLPP3	8.97763e-68	-0.504059	0.083	0.153	3.37505e-63
MDM4	1.35498e-67	0.323749	0.218	0.158	5.09392e-63
CBLB	1.58514e-67	0.353375	0.186	0.112	5.95918e-63
ATM	1.65348e-67	0.304932	0.197	0.12	6.2161e-63
EMP1	1.6972e-67	-0.253656	0.13	0.216	6.38046e-63
COPS5	2.77246e-67	0.261704	0.181	0.141	1.04228e-62
SMG6	3.23023e-67	0.28989	0.123	0.065	1.21437e-62
MVP	3.92188e-67	0.310807	0.229	0.215	1.47439e-62
SYNCRIP	4.37689e-67	0.278555	0.235	0.203	1.64545e-62
ACAA2	5.13554e-67	0.333428	0.163	0.148	1.93065e-62
DDIT3	5.4344e-67	0.281919	0.22	0.216	2.04301e-62
SLC40A1	5.84155e-67	0.626851	0.102	0.064	2.19607e-62
ZNF24	6.3064e-67	0.29316	0.2	0.142	2.37083e-62
SNHG12	1.09363e-66	0.43268	0.192	0.149	4.11138e-62
USP3	1.23337e-66	0.281974	0.128	0.093	4.63672e-62
CFDP1	1.25366e-66	0.373195	0.267	0.212	4.71301e-62
CDC5L	1.57957e-66	0.306366	0.193	0.139	5.93823e-62
CRCP	1.8558e-66	0.258933	0.11	0.054	6.9767e-62
RAB30-AS1	2.0387e-66	0.26021	0.107	0.065	7.66428e-62
CASP7	2.07102e-66	0.272236	0.11	0.079	7.78578e-62
UBTF	2.23929e-66	0.292815	0.16	0.103	8.4184e-62
ZNF83	3.79004e-66	0.254519	0.114	0.059	1.42483e-61
POP5	7.33275e-66	0.261009	0.166	0.129	2.75667e-61
TRAPPC4	1.86159e-65	0.279755	0.207	0.146	6.99845e-61
GPBP1L1	1.90044e-65	0.308234	0.158	0.116	7.14452e-61
BIRC6	2.22301e-65	0.319671	0.174	0.114	8.35717e-61
KIDINS220	3.60955e-65	0.270899	0.149	0.086	1.35697e-60
VPS35	4.67463e-65	0.269835	0.196	0.155	1.75738e-60
MEPCE	6.71358e-65	0.331358	0.131	0.094	2.5239e-60
TSPYL2	6.73069e-65	-0.317974	0.178	0.278	2.53034e-60
ATF7IP	8.42668e-65	0.321278	0.202	0.135	3.16793e-60
RPS6KA3	9.90488e-65	0.299549	0.176	0.114	3.72364e-60
TIPRL	1.16516e-64	0.253397	0.178	0.124	4.38031e-60
AP1G1	5.61321e-64	0.282466	0.11	0.063	2.11023e-59
LY9	5.82352e-64	-0.317103	0.079	0.155	2.18929e-59
CDK10	9.43152e-64	0.285325	0.101	0.083	3.54569e-59
CREBZF	2.34285e-63	0.260275	0.121	0.065	8.80771e-59
TPP2	2.70029e-63	0.257996	0.129	0.081	1.01515e-58
ARL5B	3.48026e-63	0.2753	0.137	0.115	1.30837e-58
ABCA1	4.73461e-63	0.278656	0.118	0.066	1.77993e-58
CBX5	5.38967e-63	0.265812	0.15	0.1	2.02619e-58
SYNRG	5.82114e-63	0.267879	0.154	0.095	2.1884e-58
ZNF148	6.9514e-63	0.27538	0.168	0.111	2.61331e-58
NBL1	7.75725e-63	-0.318392	0.138	0.229	2.91626e-58
EAPP	8.95275e-63	0.291925	0.244	0.194	3.3657e-58
GOLGA2	1.35546e-62	0.272056	0.154	0.115	5.09571e-58
MAF	1.77424e-62	0.39728	0.166	0.102	6.67009e-58
FRG1	2.59713e-62	0.287136	0.205	0.149	9.76365e-58
GPATCH2L	4.10286e-62	0.288124	0.143	0.093	1.54243e-57
IL7R	5.25287e-62	0.544236	0.241	0.229	1.97476e-57
NEDD9	6.83206e-62	0.282025	0.168	0.133	2.56844e-57
RB1CC1	7.27841e-62	0.259943	0.201	0.167	2.73625e-57
SPATS2L	7.94207e-62	0.316592	0.151	0.147	2.98574e-57
BCL10	1.2401e-61	0.274154	0.138	0.094	4.66204e-57
CCDC186	1.34307e-61	0.261799	0.207	0.181	5.04914e-57
ZNF267	1.39102e-61	0.2801	0.146	0.08	5.2294e-57
EXOC1	1.55638e-61	0.255245	0.105	0.061	5.85107e-57
PRRC2A	3.06622e-61	0.292505	0.144	0.096	1.15271e-56
G3BP1	3.63847e-61	0.290448	0.246	0.201	1.36785e-56
SRI	5.30923e-61	0.411705	0.394	0.375	1.99595e-56
TXNRD1	9.28959e-61	0.265219	0.125	0.085	3.49233e-56
IDH1	1.10082e-60	0.27358	0.1	0.07	4.13843e-56
NFATC1	1.459e-60	-0.250875	0.067	0.136	5.48497e-56
HERC2	2.1295e-60	0.294166	0.113	0.092	8.00564e-56
HERC4	2.33871e-60	0.255079	0.117	0.065	8.79215e-56
CNOT2	2.606e-60	0.284889	0.215	0.166	9.79698e-56
TFRC	2.79483e-60	0.316162	0.139	0.113	1.05069e-55
EIF4E2	3.84441e-60	0.276019	0.199	0.152	1.44527e-55
TLN1	7.47813e-60	0.306382	0.246	0.182	2.81133e-55
DHX36	1.63382e-59	0.294466	0.358	0.322	6.14218e-55
XRN2	1.79246e-59	0.258879	0.242	0.21	6.73859e-55
PPP4R2	1.8472e-59	0.272374	0.196	0.157	6.94435e-55
FBLN2	2.09736e-59	-0.482279	0.055	0.106	7.88483e-55
MAPK3	2.10891e-59	0.290394	0.131	0.106	7.92825e-55
USP47	2.15129e-59	0.278303	0.171	0.118	8.08757e-55
USP53	2.35e-59	0.301756	0.117	0.087	8.83459e-55
ARFGEF1	2.4018e-59	0.270489	0.108	0.056	9.02932e-55
SREK1	2.58185e-59	0.28708	0.223	0.195	9.7062e-55
PUM1	2.60964e-59	0.293923	0.187	0.147	9.81069e-55
TRIM28	2.7945e-59	0.299678	0.2	0.162	1.05057e-54
ITPR2	3.29387e-59	0.318981	0.105	0.068	1.2383e-54
LPP	3.63765e-59	0.32652	0.212	0.159	1.36754e-54
KRIT1	3.75351e-59	0.255826	0.127	0.082	1.4111e-54
SYNE1	4.37527e-59	0.253925	0.147	0.089	1.64484e-54
KIAA1109	5.65304e-59	0.29675	0.122	0.069	2.12521e-54
IRF2	5.78289e-59	0.264207	0.159	0.106	2.17402e-54
PRDM2	5.82808e-59	0.31221	0.229	0.17	2.19101e-54
DAB2	7.0304e-59	0.302529	0.119	0.116	2.64301e-54
IFI16	8.15483e-59	0.30222	0.312	0.266	3.06573e-54
PTCD3	1.06164e-58	0.27388	0.122	0.075	3.99114e-54
TUBGCP2	1.16087e-58	0.256032	0.125	0.081	4.36417e-54
CCT2	1.24353e-58	0.253091	0.264	0.235	4.67492e-54
MRPS5	1.53764e-58	0.260675	0.154	0.127	5.78062e-54
ROCK2	1.69595e-58	0.267416	0.113	0.078	6.37575e-54
CNDP2	2.17046e-58	0.262439	0.147	0.123	8.15961e-54
VPS37B	2.43256e-58	-0.257455	0.245	0.345	9.14497e-54
CLDN3	5.37575e-58	-0.300927	0.108	0.165	2.02096e-53
LRBA	5.46692e-58	0.325929	0.126	0.075	2.05523e-53
GPR171	5.60598e-58	0.304073	0.145	0.076	2.10751e-53
TNFSF10	7.8316e-58	0.363735	0.21	0.157	2.94421e-53
PUM2	8.20791e-58	0.269539	0.135	0.083	3.08568e-53
STIP1	1.45703e-57	0.266967	0.17	0.128	5.47754e-53
EPCAM	1.59465e-57	0.479383	0.15	0.123	5.99494e-53
MITD1	1.63182e-57	0.26408	0.145	0.087	6.13465e-53
VCL	1.63222e-57	0.311915	0.128	0.097	6.13617e-53
OFD1	2.17718e-57	0.307633	0.253	0.221	8.18489e-53
GOLIM4	3.63473e-57	0.253443	0.144	0.134	1.36644e-52
PPIC	3.71942e-57	-0.317048	0.093	0.16	1.39828e-52
SLK	6.78419e-57	0.268611	0.142	0.093	2.55045e-52
RPAIN	1.02153e-56	0.263791	0.186	0.145	3.84034e-52
SERPINE2	1.10524e-56	-0.375472	0.054	0.109	4.15505e-52
TMEM87A	1.13812e-56	0.253782	0.211	0.19	4.27867e-52
EIF4G3	1.39687e-56	0.265809	0.114	0.078	5.25139e-52
BAZ1A	1.63424e-56	-0.282049	0.217	0.316	6.14376e-52
RPS6KA5	1.70057e-56	0.273266	0.129	0.074	6.39311e-52
PDCD6IP	2.99045e-56	0.285037	0.181	0.154	1.12423e-51
PLAC8	4.4504e-56	0.442744	0.166	0.173	1.67308e-51
AP2B1	4.60898e-56	0.284127	0.168	0.116	1.7327e-51
PRMT2	5.61176e-56	0.264532	0.214	0.168	2.10968e-51
CWC15	6.76079e-56	0.268539	0.243	0.19	2.54165e-51
LIMS1	9.20993e-56	0.285312	0.282	0.253	3.46238e-51
COA6	6.41798e-55	0.25345	0.123	0.076	2.41278e-50
FAM118A	1.1216e-54	0.311099	0.169	0.107	4.21653e-50
DIAPH1	1.35096e-54	0.278376	0.179	0.124	5.0788e-50
DDX52	5.91897e-54	0.255195	0.129	0.082	2.22518e-49
CNOT4	7.74568e-54	0.285803	0.206	0.154	2.91191e-49
NCOA7	8.98042e-54	0.322616	0.207	0.171	3.3761e-49
CNOT1	1.31232e-53	0.297817	0.173	0.118	4.93354e-49
ARID4A	2.23229e-53	0.267252	0.2	0.159	8.39208e-49
GIMAP4	4.03752e-53	0.322658	0.128	0.068	1.51787e-48
ATP1B1	4.23878e-53	0.264169	0.14	0.141	1.59353e-48
RPL7L1	1.25725e-52	0.27011	0.265	0.206	4.7265e-48
H2AFJ	1.39308e-52	0.257601	0.295	0.298	5.23715e-48
SETD2	1.56182e-52	0.277208	0.146	0.087	5.8715e-48
RBPJ	1.70242e-52	0.260429	0.244	0.201	6.40007e-48
USP8	1.96184e-52	0.255363	0.226	0.208	7.37533e-48
CDK11A	2.64423e-52	0.335678	0.179	0.128	9.9407e-48
SAMD9	3.00731e-52	0.266356	0.147	0.085	1.13057e-47
SNRNP200	5.27146e-52	0.288279	0.218	0.16	1.98175e-47
CAMK2D	6.13874e-52	0.256669	0.103	0.067	2.3078e-47
CCAR1	7.62197e-52	0.255156	0.192	0.161	2.8654e-47
RICTOR	9.08867e-52	0.28729	0.164	0.102	3.4168e-47
GLUL	1.60318e-51	0.399372	0.218	0.198	6.02699e-47
PIK3R1	1.79864e-51	0.435987	0.259	0.21	6.76179e-47
HMGCS1	2.09038e-51	0.29062	0.136	0.112	7.85856e-47
LPIN2	2.1008e-51	0.264039	0.145	0.082	7.89776e-47
KRR1	2.10742e-51	0.252188	0.212	0.158	7.92264e-47
INTS6	2.27326e-51	0.302931	0.273	0.263	8.5461e-47
ZNF830	3.38086e-51	0.2638	0.158	0.107	1.271e-46
ZNF326	3.57722e-51	0.27189	0.139	0.105	1.34482e-46
LASP1	7.07079e-51	0.255342	0.186	0.175	2.65819e-46
MPHOSPH10	9.42824e-51	0.254375	0.185	0.143	3.54445e-46
CAPG	1.13407e-50	0.34163	0.239	0.199	4.26341e-46
TGS1	1.63737e-50	0.25336	0.147	0.091	6.15553e-46
CSF1	2.70705e-50	0.302636	0.125	0.088	1.01769e-45
RND3	3.86018e-50	0.391959	0.18	0.153	1.4512e-45
TAOK3	9.35615e-50	0.264736	0.203	0.168	3.51735e-45
CDKN1B	1.30535e-49	0.259843	0.213	0.169	4.90733e-45
SLA	1.32939e-49	0.33435	0.164	0.095	4.9977e-45
SREK1IP1	1.47392e-49	0.256748	0.2	0.152	5.54105e-45
ZNF518A	2.17224e-49	0.250416	0.106	0.062	8.16631e-45
SNX2	2.40722e-49	0.250601	0.199	0.166	9.04969e-45
SDC4	2.646e-49	0.284039	0.108	0.086	9.94737e-45
MLLT6	2.99683e-49	0.288651	0.166	0.107	1.12663e-44
UCP2	4.14175e-49	0.327261	0.239	0.192	1.55705e-44
MISP	5.13196e-49	0.380092	0.102	0.071	1.92931e-44
CYGB	6.78237e-49	-0.47324	0.086	0.131	2.54976e-44
GSN	1.00213e-48	-1.15715	0.252	0.337	3.76741e-44
SLC9A3R2	2.31593e-48	-0.49346	0.087	0.148	8.70652e-44
TDP2	3.50266e-48	0.314623	0.129	0.106	1.31679e-43
KIN	3.66472e-48	0.261969	0.127	0.078	1.37771e-43
C1R	4.73194e-48	-0.29074	0.127	0.187	1.77892e-43
TSPAN8	5.4575e-48	0.406484	0.132	0.114	2.05169e-43
ESF1	1.80131e-47	0.293193	0.178	0.144	6.77184e-43
GPR65	2.28381e-47	0.310325	0.21	0.133	8.58574e-43
KLF4	2.81276e-47	-0.404693	0.224	0.315	1.05743e-42
GBP1	3.19623e-47	0.346738	0.152	0.106	1.20159e-42
PTPN18	5.28132e-47	0.314172	0.112	0.093	1.98546e-42
CD53	1.08781e-46	-0.271628	0.29	0.384	4.0895e-42
ARL4C	1.70679e-46	0.338422	0.27	0.243	6.4165e-42
DIAPH2	3.20658e-46	0.270798	0.111	0.08	1.20548e-41
PTGDS	5.17827e-46	-0.664628	0.053	0.104	1.94672e-41
NFATC2IP	6.09834e-46	0.259796	0.155	0.109	2.29261e-41
CD96	7.59975e-46	0.345674	0.238	0.161	2.85705e-41
CELF2	1.19808e-45	0.259522	0.275	0.222	4.50406e-41
SERPING1	1.72722e-45	-0.378151	0.119	0.189	6.49331e-41
IRS2	1.74765e-45	-0.262324	0.106	0.175	6.57012e-41
VAMP5	1.96126e-45	-0.262958	0.217	0.304	7.37316e-41
HELZ	2.58996e-45	0.266253	0.168	0.117	9.73669e-41
EFEMP1	2.7577e-45	-0.599109	0.079	0.132	1.03673e-40
HES1	3.33613e-45	0.413299	0.244	0.215	1.25419e-40
DKK3	3.9262e-45	-0.382354	0.07	0.118	1.47602e-40
UBAP2	1.29258e-44	0.256657	0.115	0.092	4.85933e-40
EDIL3	3.73117e-44	0.323644	0.108	0.085	1.40269e-39
ACTA2	8.19405e-44	-0.99789	0.057	0.11	3.08047e-39
ANKRD36C	4.34189e-43	0.263416	0.127	0.094	1.63229e-38
HCST	1.23401e-42	0.300566	0.386	0.348	4.63913e-38
SHOC2	1.76751e-42	0.252117	0.173	0.135	6.64478e-38
GZMA	2.2813e-41	0.817413	0.204	0.175	8.57633e-37
MEG3	2.9687e-41	0.36361	0.115	0.145	1.11605e-36
ISG15	3.00482e-41	-0.309636	0.345	0.438	1.12963e-36
PRMT9	3.85588e-41	0.265385	0.15	0.097	1.44958e-36
ADAMTS1	3.33609e-40	-0.295059	0.067	0.122	1.25417e-35
RGS16	4.00823e-40	-0.2566	0.074	0.129	1.50686e-35
MGLL	1.27281e-39	0.276254	0.155	0.155	4.78499e-35
CXCL12	2.25634e-37	-0.499968	0.11	0.162	8.48248e-33
LUZP1	5.22003e-37	0.290697	0.193	0.152	1.96242e-32
RARRES2	1.34104e-36	-0.442122	0.168	0.241	5.04152e-32
ANXA4	1.79327e-36	0.266389	0.171	0.155	6.74162e-32
RASGEF1B	2.13545e-36	0.25405	0.149	0.112	8.02801e-32
FSTL1	3.25042e-33	-0.331868	0.086	0.135	1.22196e-28
TIGIT	6.62782e-33	0.373294	0.154	0.105	2.49166e-28
PCOLCE	4.96062e-32	-0.381677	0.093	0.136	1.8649e-27
SPRY1	3.57709e-30	0.273973	0.204	0.18	1.34477e-25
CD247	3.83102e-30	0.279903	0.184	0.126	1.44023e-25
SPOCK2	1.29349e-29	-0.292064	0.155	0.207	4.86273e-25
SERPINF1	3.60659e-29	-0.463475	0.111	0.149	1.35586e-24
HOPX	2.64974e-27	0.337465	0.189	0.164	9.96144e-23
CXCL1	6.44048e-26	-0.420047	0.06	0.101	2.42124e-21
CD2	2.77109e-25	0.302496	0.296	0.243	1.04176e-20
CD8A	3.44266e-23	-0.279498	0.122	0.128	1.29423e-18
CCDC80	4.04284e-23	-0.569126	0.094	0.119	1.51987e-18
GZMM	5.63292e-23	-0.255679	0.143	0.175	2.11764e-18
TFPI	1.3992e-21	-0.307859	0.09	0.13	5.26016e-17
MFAP4	1.54542e-21	-0.291479	0.113	0.157	5.80985e-17
G0S2	4.53024e-21	-0.340722	0.066	0.103	1.7031e-16
PLAT	8.41262e-20	-0.283528	0.109	0.153	3.16264e-15
MMP2	7.0574e-19	-0.305273	0.104	0.143	2.65316e-14
LAPTM5	3.47e-16	-0.28935	0.372	0.425	1.30451e-11
TPM2	4.82388e-15	-0.398606	0.108	0.146	1.81349e-10
FXYD1	2.05797e-13	-0.314298	0.119	0.152	7.73674e-09
ADIRF	1.80265e-12	-0.284041	0.189	0.211	6.77688e-08
PMP22	5.59158e-12	-0.334564	0.142	0.179	2.1021e-07
CD7	6.0156e-11	-0.334087	0.282	0.308	2.26151e-06
HSPA1B	9.11225e-10	-0.347759	0.283	0.319	3.42566e-05
ALDH1A1	5.26763e-09	-0.266527	0.085	0.111	0.000198031
CXCL14	1.06195e-08	-0.795214	0.124	0.152	0.000399231
TRAC	2.0742e-05	-0.255956	0.347	0.377	0.779774

## Sheet: DEGs_All cell types_HCvsTumor
	p_val	avg_log2FC	pct.1	pct.2	p_val_adj
A2M	0	1.38711	0.155	0.081	0
ABCC3	0	0.538365	0.11	0.229	0
ABCF1	0	0.41623	0.267	0.329	0
ABHD12	0	-0.302892	0.062	0.33	0
ABHD5	0	0.54238	0.183	0.154	0
ABR	0	0.357474	0.124	0.183	0
AC004687.1	0	0.654125	0.153	0	0
AC007952.4	0	1.12933	0.179	0	0
AC013461.1	0	-0.394454	0	0.257	0
AC016831.5	0	0.984091	0.245	0	0
AC020916.1	0	1.60969	0.313	0	0
AC058791.1	0	1.10069	0.288	0.125	0
AC090498.1	0	-1.78654	0	0.651	0
AC245297.3	0	0.861292	0.238	0	0
ACADS	0	0.256767	0.082	0.137	0
ACADVL	0	0.382926	0.255	0.452	0
ACIN1	0	0.550486	0.222	0.219	0
ACP1	0	-0.427917	0.214	0.506	0
ACTB	0	-1.14912	0.872	0.988	0
ACTN4	0	0.287329	0.383	0.501	0
ADAMDEC1	0	3.75074	0.132	0.032	0
ADD1	0	0.328731	0.197	0.208	0
ADGRE5	0	0.38285	0.302	0.38	0
ADH5	0	0.351312	0.241	0.302	0
ADI1	0	-0.463243	0.116	0.434	0
ADIPOR1	0	-0.378032	0.087	0.379	0
ADIRF	0	0.293545	0.189	0.295	0
ADM	0	-0.342269	0.079	0.301	0
ADRBK1	0	-0.337356	0	0.208	0
ADRM1	0	-0.572801	0.198	0.527	0
AGPAT2	0	-0.677017	0.104	0.461	0
AGR2	0	-0.898354	0.163	0.514	0
AHCY	0	-0.576701	0.091	0.397	0
AHI1	0	0.706082	0.26	0.202	0
AHNAK	0	1.43363	0.482	0.38	0
AIM1	0	-0.282699	0	0.139	0
AK1	0	-0.334993	0.032	0.276	0
AKAP13	0	0.74073	0.463	0.44	0
AKAP9	0	1.04165	0.466	0.395	0
AKIRIN2	0	-0.385434	0.065	0.285	0
AKR7A2	0	-0.312504	0.071	0.339	0
AL118516.1	0	0.578065	0.106	0	0
ALDOA	0	-2.8667	0.101	0.845	0
ALKBH7	0	-0.429237	0.162	0.51	0
AMD1	0	0.446942	0.381	0.461	0
ANAPC11	0	-0.496204	0.327	0.615	0
ANKRD10	0	-0.268301	0.114	0.362	0
ANKRD11	0	0.546076	0.33	0.38	0
ANKRD12	0	0.862615	0.509	0.392	0
ANO9	0	0.252547	0.084	0.185	0
ANP32B	0	-0.568102	0.24	0.574	0
ANXA1	0	0.925417	0.467	0.496	0
ANXA2	0	-0.882053	0.46	0.716	0
ANXA3	0	-0.464223	0.021	0.285	0
AOC1	0	0.45569	0.081	0.131	0
AP1S1	0	-0.406163	0.117	0.407	0
AP2S1	0	-0.441423	0.315	0.612	0
AP3B1	0	0.286275	0.135	0.161	0
AP3S1	0	-0.419062	0.178	0.486	0
APIP	0	-0.259681	0.077	0.271	0
APOA1BP	0	-0.695761	0	0.388	0
APP	0	-0.269023	0.15	0.429	0
AREG	0	-1.77892	0.175	0.537	0
ARF5	0	-0.366766	0.152	0.451	0
ARF6	0	-0.325467	0.295	0.58	0
ARHGAP18	0	0.30078	0.161	0.222	0
ARHGAP45	0	0.426141	0.112	0	0
ARID1A	0	0.328747	0.18	0.198	0
ARID1B	0	0.740879	0.267	0.145	0
ARID4B	0	0.440723	0.414	0.424	0
ARID5A	0	-0.508877	0.128	0.329	0
ARL14	0	0.626532	0.1	0.238	0
ARL5A	0	-0.654518	0.042	0.425	0
ARL6IP1	0	-0.35887	0.267	0.55	0
ARL6IP4	0	-0.568817	0.3	0.673	0
ARMC10	0	-0.420185	0.043	0.347	0
ARMCX3	0	0.263057	0.218	0.262	0
ARPC1A	0	-0.29405	0.162	0.432	0
ARPC1B	0	-0.954832	0.3	0.72	0
ARPC2	0	-0.335195	0.608	0.848	0
ARPC4	0	-0.283156	0.281	0.552	0
ARPC5L	0	-0.477967	0.111	0.443	0
ASCL2	0	-0.558716	0.006	0.264	0
ASH1L	0	0.502762	0.253	0.243	0
ASPH	0	-0.320943	0.081	0.359	0
ASS1	0	-0.501907	0.045	0.329	0
ATP1B1	0	-0.732919	0.14	0.439	0
ATP1B3	0	-0.516085	0.267	0.604	0
ATP2C2	0	0.625354	0.087	0.113	0
ATP5A1	0	-1.38502	0	0.556	0
ATP5B	0	-1.93362	0	0.656	0
ATP5C1	0	-1.50528	0	0.585	0
ATP5D	0	-2.21085	0	0.725	0
ATP5E	0	-3.69959	0	0.938	0
ATP5EP2	0	-0.334929	0	0.2	0
ATP5F1	0	-1.30445	0	0.555	0
ATP5F1A	0	1.20057	0.328	0	0
ATP5F1B	0	1.68099	0.442	0	0
ATP5F1C	0	1.2881	0.363	0	0
ATP5F1D	0	1.27321	0.247	0	0
ATP5F1E	0	3.79	0.861	0	0
ATP5G1	0	-1.38252	0	0.527	0
ATP5G2	0	-2.67066	0	0.823	0
ATP5G3	0	-2.33917	0	0.706	0
ATP5H	0	-1.52618	0	0.608	0
ATP5I	0	-1.92573	0	0.68	0
ATP5IF1	0	2.13143	0.569	0	0
ATP5J	0	-1.76949	0	0.649	0
ATP5J2	0	-1.98918	0	0.691	0
ATP5L	0	-2.85165	0	0.871	0
ATP5MC1	0	1.29192	0.322	0	0
ATP5MC2	0	2.33025	0.63	0	0
ATP5MC3	0	2.02433	0.511	0	0
ATP5MD	0	2.02665	0.541	0	0
ATP5ME	0	2.38112	0.597	0	0
ATP5MF	0	1.68273	0.468	0	0
ATP5MG	0	2.80387	0.736	0	0
ATP5MPL	0	1.69296	0.459	0	0
ATP5O	0	-1.86226	0	0.684	0
ATP5PB	0	0.957096	0.258	0	0
ATP5PD	0	1.36175	0.384	0	0
ATP5PF	0	1.89509	0.518	0	0
ATP5PO	0	1.38356	0.389	0	0
ATP5SL	0	-0.293114	0	0.191	0
ATP6AP2	0	-0.389388	0.207	0.482	0
ATP6V0B	0	-0.638351	0.288	0.632	0
ATP6V0E1	0	-0.406978	0.512	0.762	0
ATP6V1F	0	-0.444578	0.366	0.651	0
ATP6V1G1	0	-0.338342	0.521	0.751	0
ATPIF1	0	-1.67462	0	0.623	0
ATRX	0	0.587926	0.362	0.378	0
ATXN7	0	-0.275632	0.018	0.151	0
ATXN7L3B	0	0.412325	0.166	0.147	0
AURKAIP1	0	-0.586689	0.242	0.616	0
BACE2	0	-0.423109	0.036	0.315	0
BAG1	0	-0.503446	0.133	0.477	0
BAX	0	-0.417268	0.229	0.542	0
BAZ2B	0	0.460986	0.178	0.185	0
BBC3	0	-0.312703	0.043	0.283	0
BCAP31	0	-0.502274	0.264	0.551	0
BCL3	0	0.272602	0.173	0.233	0
BCL7B	0	-0.280109	0.093	0.326	0
BCL7C	0	-0.25165	0.072	0.315	0
BCLAF1	0	0.597888	0.386	0.397	0
BDP1	0	0.575527	0.258	0.229	0
BEX3	0	0.579537	0.137	0	0
BHLHE40	0	-0.296671	0.163	0.416	0
BID	0	-0.562995	0.082	0.424	0
BIK	0	-0.498742	0.019	0.303	0
BIRC6	0	0.30238	0.174	0.213	0
BLOC1S1	0	0.269621	0.448	0.607	0
BLOC1S4	0	-0.270777	0.032	0.218	0
BMP4	0	0.438643	0.105	0.149	0
BOD1L1	0	0.578922	0.221	0.155	0
BORCS7	0	0.307812	0.214	0.239	0
BPTF	0	0.548405	0.28	0.298	0
BRD2	0	0.910984	0.507	0.531	0
BRE	0	-0.26577	0	0.169	0
BRI3	0	-0.871197	0.088	0.494	0
BRK1	0	-0.397381	0.418	0.697	0
BSG	0	-0.33275	0.382	0.633	0
BTF3	0	-0.545973	0.705	0.899	0
BTG1	0	-0.889851	0.654	0.897	0
BTG2	0	1.48012	0.628	0.503	0
BTG3	0	-0.323102	0.111	0.308	0
BUD23	0	0.807811	0.229	0	0
C10orf54	0	-0.58367	0	0.223	0
C10orf99	0	0.446661	0.114	0.192	0
C11orf31	0	-1.53202	0	0.617	0
C11orf73	0	-0.584603	0	0.328	0
C12orf57	0	0.443014	0.485	0.544	0
C12orf75	0	-1.01111	0.084	0.497	0
C14orf1	0	-0.525596	0	0.299	0
C14orf166	0	-1.42482	0	0.593	0
C14orf2	0	-2.00635	0	0.713	0
C15orf48	0	-0.895513	0.207	0.511	0
C15orf57	0	-0.292225	0	0.154	0
C16orf13	0	-1.09612	0	0.496	0
C17orf62	0	-0.403257	0	0.201	0
C17orf89	0	-0.935786	0	0.459	0
C19orf24	0	-0.702468	0.09	0.493	0
C19orf43	0	-1.9118	0	0.726	0
C19orf53	0	-0.265058	0.458	0.691	0
C19orf60	0	-1.18247	0	0.529	0
C1QBP	0	-0.998562	0.111	0.533	0
C1orf106	0	-0.2895	0	0.215	0
C1orf122	0	-0.446422	0.065	0.375	0
C1orf43	0	-0.403203	0.223	0.531	0
C20orf24	0	-1.42436	0	0.542	0
C20orf27	0	-0.461701	0.056	0.337	0
C21orf59	0	-0.408544	0	0.264	0
C2orf82	0	-0.277287	0	0.187	0
C4orf3	0	-0.27738	0.45	0.669	0
C4orf48	0	-0.935578	0.085	0.555	0
C6orf1	0	-0.302377	0	0.179	0
C6orf132	0	-0.27849	0.036	0.288	0
C6orf48	0	-0.399926	0.271	0.548	0
C7orf50	0	-0.493353	0.076	0.405	0
C7orf55	0	-0.279093	0	0.214	0
C7orf73	0	-0.947088	0	0.47	0
C8orf4	0	-0.82118	0	0.222	0
C9orf142	0	-1.0502	0	0.452	0
C9orf16	0	-0.843024	0.278	0.666	0
CA12	0	0.480844	0.085	0.108	0
CA2	0	1.42637	0.135	0.072	0
CA9	0	-0.288272	0	0.128	0
CACYBP	0	-0.819622	0.216	0.538	0
CALCOCO2	0	0.440357	0.238	0.229	0
CALM1	0	-0.327988	0.601	0.837	0
CALM3	0	-0.381709	0.283	0.573	0
CAMK2N1	0	-0.2967	0.098	0.358	0
CAMTA1	0	-0.31144	0.181	0.48	0
CAPG	0	-0.366935	0.239	0.491	0
CAPZA2	0	-0.343688	0.237	0.531	0
CARD19	0	-0.397064	0.069	0.365	0
CAST	0	0.343954	0.362	0.495	0
CBX3	0	-0.327496	0.27	0.543	0
CC2D1A	0	0.25957	0.087	0.179	0
CCAR1	0	0.274409	0.192	0.266	0
CCDC107	0	-0.25458	0.121	0.349	0
CCDC109B	0	-0.524213	0	0.206	0
CCDC124	0	-0.260391	0.113	0.385	0
CCDC14	0	0.409259	0.149	0.181	0
CCDC186	0	0.335408	0.207	0.257	0
CCDC32	0	0.401289	0.122	0	0
CCDC53	0	-0.376363	0	0.239	0
CCDC68	0	0.404683	0.101	0.063	0
CCDC85B	0	-0.740794	0.116	0.505	0
CCL20	0	-2.78379	0.038	0.457	0
CCL3	0	-3.50203	0.039	0.381	0
CCL3L3	0	-3.74937	0	0.312	0
CCL4	0	-1.17028	0.148	0.359	0
CCL4L2	0	-1.96908	0.06	0.273	0
CCND1	0	-0.438683	0.075	0.352	0
CCND2	0	0.263595	0.287	0.357	0
CCNI	0	-0.548797	0.459	0.774	0
CCNL1	0	0.395216	0.498	0.639	0
CCT4	0	-0.276217	0.266	0.507	0
CCT6A	0	-0.276094	0.253	0.488	0
CD24	0	-0.981061	0.156	0.491	0
CD320	0	-0.259114	0.078	0.358	0
CD44	0	-0.486313	0.477	0.72	0
CD47	0	-0.703279	0.161	0.532	0
CD55	0	-0.638768	0.225	0.496	0
CD59	0	-0.684242	0.167	0.505	0
CD68	0	-0.483479	0.087	0.282	0
CD74	0	-0.929245	0.435	0.742	0
CD81	0	0.509922	0.265	0.406	0
CD9	0	-0.42901	0.29	0.544	0
CD99	0	-0.370543	0.404	0.646	0
CDC40	0	0.35053	0.201	0.198	0
CDC42EP5	0	-0.492625	0.029	0.335	0
CDC5L	0	0.297133	0.193	0.244	0
CDHR5	0	0.643546	0.087	0.107	0
CDK11B	0	0.312543	0.157	0.185	0
CDK12	0	0.403451	0.198	0.246	0
CDK13	0	0.452831	0.173	0.141	0
CDK5RAP3	0	0.257106	0.177	0.283	0
CDV3	0	-0.355645	0.147	0.439	0
CDX1	0	-0.285453	0.069	0.333	0
CEACAM5	0	-0.920041	0.096	0.421	0
CEACAM6	0	-1.25627	0.03	0.341	0
CEBPB	0	-0.973916	0.137	0.529	0
CEBPG	0	-0.274319	0.088	0.347	0
CEBPZ	0	0.566335	0.28	0.241	0
CECR5	0	-0.286821	0	0.227	0
CEMIP2	0	1.19951	0.257	0	0
CENPC	0	0.534963	0.207	0.084	0
CENPV	0	-0.268741	0.021	0.27	0
CENPW	0	-0.277042	0.032	0.202	0
CENPX	0	0.948972	0.217	0	0
CES2	0	0.368772	0.136	0.23	0
CFDP1	0	0.40497	0.267	0.382	0
CFH	0	0.964924	0.118	0.035	0
CGN	0	0.262291	0.053	0.112	0
CH17-189H20.1	0	-0.392996	0	0.173	0
CH17-373J23.1	0	-0.305298	0	0.104	0
CHCHD10	0	-0.683986	0.17	0.571	0
CHCHD2	0	-0.82738	0.647	0.873	0
CHD2	0	0.575915	0.304	0.266	0
CHD4	0	0.33587	0.233	0.326	0
CHD6	0	0.465853	0.179	0.167	0
CHD9	0	0.60007	0.242	0.216	0
CHMP1B	0	-0.419484	0.232	0.534	0
CHMP4B	0	-0.880627	0.118	0.542	0
CHPF	0	-0.321101	0.034	0.273	0
CIR1	0	0.299372	0.239	0.273	0
CISD2	0	-0.39513	0.149	0.45	0
CISD3	0	-0.422513	0.103	0.431	0
CKS1B	0	-0.331164	0.121	0.336	0
CKS2	0	-0.809132	0.156	0.513	0
CLDN3	0	-1.79555	0.108	0.514	0
CLDN4	0	-0.818897	0.242	0.572	0
CLDN7	0	0.366977	0.219	0.422	0
CLINT1	0	0.325449	0.189	0.24	0
CLPP	0	-0.358357	0.102	0.391	0
CLTA	0	-0.971004	0.17	0.592	0
CLTB	0	-0.774348	0.123	0.542	0
CMBL	0	0.259033	0.075	0.161	0
CMPK1	0	-0.579326	0.19	0.569	0
CMTM7	0	-0.335682	0.058	0.246	0
CMTM8	0	-0.253968	0.019	0.236	0
CNIH1	0	-0.368155	0.154	0.444	0
CNIH4	0	-0.341096	0.153	0.423	0
CNOT2	0	0.310795	0.215	0.245	0
COMMD7	0	-0.407612	0.098	0.392	0
COMT	0	-0.386752	0.158	0.463	0
COPA	0	0.324486	0.245	0.306	0
COPB1	0	0.328658	0.224	0.262	0
COPB2	0	0.256048	0.184	0.243	0
COPS9	0	1.42503	0.43	0	0
CORO1B	0	-0.295461	0.189	0.459	0
COTL1	0	-1.01696	0.253	0.613	0
COX4I1	0	-0.410819	0.765	0.904	0
COX5A	0	-1.23726	0.191	0.665	0
COX6A1	0	-0.698407	0.544	0.788	0
COX7A2	0	-0.500351	0.615	0.82	0
COX7A2L	0	-0.314373	0.335	0.597	0
CPSF3L	0	-0.386606	0	0.252	0
CRB3	0	-0.257594	0.024	0.261	0
CREG1	0	-0.477764	0.071	0.356	0
CRLS1	0	-0.488018	0.043	0.353	0
CRYBG1	0	0.608677	0.145	0	0
CSKMT	0	1.39897	0.191	0	0
CSNK2A1	0	0.30945	0.203	0.278	0
CSNK2B	0	-0.335419	0.256	0.558	0
CST3	0	-0.971885	0.284	0.648	0
CSTB	0	-1.14563	0.448	0.71	0
CTA-29F11.1	0	-0.411499	0	0.212	0
CTD-3252C9.4	0	-0.708149	0	0.255	0
CTNNB1	0	-0.291073	0.262	0.503	0
CTNNBIP1	0	-0.279834	0.028	0.25	0
CTNND1	0	0.439728	0.166	0.314	0
CTSB	0	-1.15678	0.208	0.555	0
CTSC	0	0.771641	0.347	0.436	0
CTSD	0	-0.506208	0.346	0.614	0
CTSH	0	-0.724685	0.067	0.425	0
CTTNBP2NL	0	0.290022	0.091	0.121	0
CUTA	0	-0.37027	0.395	0.651	0
CWC25	0	0.449305	0.25	0.23	0
CXADR	0	-0.310628	0.042	0.307	0
CXCL1	0	-2.05404	0.06	0.483	0
CXCL16	0	-0.591626	0.051	0.362	0
CXCL2	0	-2.99884	0.058	0.521	0
CXCL3	0	-3.15868	0.049	0.567	0
CXCL8	0	-4.14013	0.03	0.575	0
CYBA	0	-1.50791	0.279	0.881	0
CYBC1	0	0.464828	0.135	0	0
CYC1	0	-0.639733	0.147	0.517	0
CYP3A5	0	0.389929	0.109	0.259	0
CYTOR	0	1.0201	0.23	0	0
DAB2	0	0.357283	0.119	0.162	0
DCUN1D5	0	-0.277297	0.055	0.29	0
DCXR	0	-0.379035	0.133	0.433	0
DDRGK1	0	-0.40507	0.091	0.391	0
DDT	0	-0.539702	0.239	0.577	0
DDX17	0	0.790925	0.457	0.431	0
DDX18	0	0.520338	0.399	0.437	0
DDX23	0	0.261279	0.134	0.16	0
DDX24	0	0.854419	0.554	0.477	0
DDX27	0	0.393996	0.268	0.308	0
DDX39B	0	0.54019	0.18	0.092	0
DDX3X	0	0.771104	0.554	0.58	0
DDX46	0	0.527456	0.395	0.431	0
DDX5	0	0.730387	0.806	0.866	0
DEDD2	0	-0.269625	0.091	0.313	0
DEK	0	-0.529018	0.256	0.557	0
DESI1	0	-0.271121	0.054	0.285	0
DGCR6L	0	-0.316625	0.089	0.342	0
DHRS11	0	0.281353	0.059	0.119	0
DHX36	0	0.527897	0.358	0.359	0
DIAPH1	0	0.254467	0.179	0.233	0
DMAC1	0	0.519416	0.145	0	0
DNAJA1	0	0.625561	0.622	0.664	0
DNAJB11	0	-0.394433	0.123	0.414	0
DNAJB6	0	-0.280217	0.422	0.67	0
DNAJC1	0	-0.287999	0.088	0.328	0
DNAJC15	0	-0.351168	0.237	0.499	0
DNAJC8	0	0.387178	0.356	0.398	0
DNM1L	0	0.310173	0.164	0.2	0
DNM2	0	0.263676	0.164	0.308	0
DNPH1	0	-0.943229	0.087	0.524	0
DPEP1	0	-0.84862	0.001	0.256	0
DPM1	0	-0.354432	0.137	0.398	0
DPP7	0	-0.45267	0.163	0.485	0
DPY30	0	-0.289221	0.197	0.467	0
DSP	0	0.566074	0.129	0.319	0
DST	0	0.745649	0.19	0.249	0
DSTN	0	-0.687049	0.357	0.591	0
DUSP1	0	-0.407829	0.44	0.749	0
DUSP23	0	-0.516742	0.057	0.382	0
DUSP4	0	-0.853429	0.151	0.373	0
DUT	0	-0.466851	0.134	0.432	0
DYNC1H1	0	0.597311	0.275	0.289	0
DYNC1I2	0	0.272762	0.223	0.337	0
DYNC1LI2	0	0.346019	0.197	0.275	0
EAPP	0	0.319478	0.244	0.272	0
EBLN3	0	-0.341881	0	0.219	0
EBP	0	-0.433959	0.131	0.401	0
EBPL	0	-0.742091	0.037	0.407	0
EDIL3	0	0.7232	0.108	0.015	0
EDN1	0	-0.69098	0.04	0.275	0
EEF1A1	0	-0.269536	0.938	0.995	0
EEF2	0	-0.67078	0.681	0.868	0
EGLN2	0	-0.399669	0.008	0.263	0
EGR1	0	1.37207	0.304	0.404	0
EHF	0	0.301859	0.089	0.244	0
EI24	0	-0.411977	0.105	0.403	0
EID1	0	0.425482	0.451	0.471	0
EIF1AX	0	-0.466188	0.333	0.607	0
EIF3A	0	0.450006	0.409	0.501	0
EIF3E	0	-0.631048	0.488	0.749	0
EIF3F	0	-0.820454	0.284	0.682	0
EIF3H	0	-0.615912	0.44	0.697	0
EIF3L	0	-0.335989	0.352	0.611	0
EIF3M	0	-0.360868	0.276	0.551	0
EIF4A3	0	-0.43723	0.15	0.413	0
EIF4EBP1	0	-0.761123	0.056	0.43	0
EIF5A	0	-0.40193	0.282	0.541	0
EIF5B	0	0.30507	0.363	0.488	0
EIF6	0	-0.71247	0.237	0.554	0
ELAVL1	0	-0.290079	0.088	0.356	0
ELF3	0	0.927421	0.271	0.481	0
ELOA	0	0.376952	0.102	0	0
ELOB	0	2.48469	0.663	0	0
ELOC	0	1.01445	0.294	0	0
EMC6	0	-0.540204	0.07	0.419	0
EMC8	0	-0.274702	0.049	0.287	0
EMP2	0	0.282264	0.177	0.319	0
ENO1	0	-0.807858	0.475	0.761	0
EPCAM	0	-1.28276	0.15	0.501	0
EPHA2	0	-0.376392	0.043	0.318	0
EPHX1	0	0.282688	0.113	0.124	0
EPS8	0	0.283758	0.145	0.282	0
EPS8L3	0	0.346544	0.093	0.23	0
ERBB2IP	0	-0.356558	0	0.199	0
ERBIN	0	0.567298	0.16	0	0
EREG	0	-1.62345	0.015	0.297	0
ERGIC3	0	-0.789993	0.221	0.578	0
ERH	0	-0.268517	0.359	0.604	0
ERICH1	0	0.532559	0.226	0.196	0
ERO1A	0	-0.470915	0.086	0.34	0
ERRFI1	0	-0.420038	0.073	0.331	0
ESF1	0	0.273624	0.178	0.265	0
ETFRF1	0	0.329623	0.1	0	0
ETS2	0	-0.353441	0.163	0.45	0
EZR	0	0.486608	0.532	0.673	0
F3	0	-0.291284	0.048	0.234	0
FAAP20	0	-0.466124	0.097	0.435	0
FAM103A1	0	-0.497745	0	0.268	0
FAM105A	0	-0.354348	0	0.197	0
FAM127A	0	-0.270553	0	0.167	0
FAM127B	0	-0.291159	0	0.219	0
FAM133B	0	0.678097	0.454	0.481	0
FAM134A	0	-0.284419	0	0.199	0
FAM160A2	0	0.251129	0.083	0.127	0
FAM173A	0	-0.39447	0.034	0.325	0
FAM195A	0	-0.734326	0	0.376	0
FAM195B	0	-0.639468	0	0.301	0
FAM207A	0	-0.296553	0.037	0.278	0
FAM3B	0	-0.254976	0.001	0.127	0
FAM3C	0	-0.260147	0.106	0.338	0
FAM3D	0	0.475214	0.165	0.329	0
FAM46A	0	-0.492016	0	0.244	0
FAM46C	0	-0.522695	0	0.142	0
FAM49B	0	-0.397875	0.197	0.471	0
FAM50A	0	-0.417549	0.086	0.39	0
FAM58A	0	-0.337759	0	0.242	0
FAM60A	0	-0.563724	0	0.33	0
FAR1	0	0.28555	0.123	0.171	0
FAT1	0	0.394109	0.106	0.201	0
FBL	0	-0.459687	0.242	0.517	0
FBLIM1	0	0.510209	0.147	0.153	0
FBP1	0	-0.274032	0.029	0.2	0
FDFT1	0	-0.377844	0.115	0.361	0
FDX1	0	-0.553417	0.068	0.416	0
FERMT1	0	-0.569299	0.023	0.302	0
FGFBP1	0	-0.27647	0.017	0.159	0
FHL2	0	-0.616099	0.107	0.385	0
FKBP1A	0	-0.944396	0.294	0.683	0
FKBP4	0	-0.478169	0.1	0.394	0
FLNA	0	-0.565189	0.111	0.362	0
FO538757.2	0	-0.266096	0	0.169	0
FOS	0	1.78703	0.66	0.741	0
FOSB	0	1.5366	0.613	0.615	0
FOSL1	0	-0.275468	0.031	0.222	0
FOSL2	0	0.424897	0.338	0.382	0
FRYL	0	0.766144	0.22	0.2	0
FTH1	0	-1.7968	0.724	0.993	0
FTL	0	-1.03183	0.885	0.981	0
FTX	0	0.472676	0.154	0.063	0
FUCA1	0	0.365392	0.079	0.209	0
FUS	0	0.48603	0.595	0.679	0
FXR1	0	0.313505	0.228	0.27	0
FXYD3	0	-0.263936	0.182	0.519	0
FXYD5	0	-0.60832	0.354	0.702	0
FYB	0	-1.06423	0	0.21	0
FYB1	0	1.59559	0.304	0	0
G0S2	0	-2.36747	0.066	0.261	0
G3BP2	0	0.512624	0.381	0.424	0
GABARAPL2	0	-0.26886	0.314	0.582	0
GABPB1	0	-0.374982	0.059	0.256	0
GABPB1-AS1	0	0.518703	0.184	0.149	0
GADD45A	0	-0.497418	0.123	0.413	0
GADD45B	0	1.20443	0.431	0.446	0
GADD45GIP1	0	-0.867408	0.148	0.597	0
GAL	0	-0.395722	0	0.18	0
GAPDH	0	-1.35704	0.843	0.97	0
GARS	0	-0.27891	0.07	0.31	0
GBA2	0	0.26672	0.077	0.102	0
GBAS	0	-0.426965	0	0.285	0
GCC2	0	0.855936	0.408	0.333	0
GCHFR	0	-0.314296	0.08	0.292	0
GCSH	0	-0.401367	0.039	0.322	0
GDF15	0	-1.79482	0.043	0.425	0
GDI2	0	-0.278429	0.284	0.55	0
GEM	0	0.32352	0.128	0.203	0
GGCT	0	-0.491218	0.104	0.405	0
GGH	0	-0.822291	0.029	0.327	0
GID8	0	-0.315307	0.093	0.372	0
GIGYF2	0	0.331581	0.145	0.144	0
GLRX	0	-0.486015	0.169	0.445	0
GLRX3	0	-0.302528	0.137	0.406	0
GLRX5	0	-0.292045	0.054	0.318	0
GLTSCR2	0	-2.44836	0	0.781	0
GMDS	0	-0.447976	0.042	0.341	0
GNB2	0	-0.471048	0.223	0.547	0
GNB2L1	0	-4.27782	0	0.955	0
GNG5	0	-0.302996	0.376	0.639	0
GOLGA2	0	0.288762	0.154	0.194	0
GOLGA3	0	0.27411	0.123	0.169	0
GOLGA4	0	0.747885	0.366	0.374	0
GOLGB1	0	1.27452	0.429	0.296	0
GON4L	0	0.477461	0.203	0.167	0
GPA33	0	0.494064	0.096	0.165	0
GPATCH2	0	0.38352	0.16	0.15	0
GPBP1	0	0.335021	0.446	0.513	0
GPRC5A	0	-0.470469	0.122	0.408	0
GPX1	0	-2.6332	0	0.716	0
GPX2	0	-1.04713	0.096	0.442	0
GPX4	0	-0.576226	0.494	0.75	0
GRAMD1A	0	-0.324596	0.074	0.306	0
GRINA	0	-0.453767	0.083	0.37	0
GRN	0	-0.312338	0.236	0.518	0
GRSF1	0	-0.375451	0.082	0.37	0
GSN	0	1.05069	0.252	0.346	0
GSPT1	0	-0.3918	0.172	0.464	0
GSTO1	0	-0.385703	0.284	0.534	0
GSTP1	0	-0.807325	0.533	0.732	0
GTF2B	0	0.518622	0.291	0.245	0
GTF3A	0	-0.745671	0.154	0.558	0
GUK1	0	-1.1377	0.342	0.787	0
H1FX	0	-0.416612	0.054	0.335	0
H2AFV	0	-0.752039	0.232	0.61	0
H2AFY	0	-0.59722	0.201	0.562	0
H2AFZ	0	-0.540083	0.518	0.767	0
HADHA	0	0.358785	0.301	0.397	0
HBEGF	0	-0.635521	0.061	0.376	0
HCG18	0	0.425102	0.17	0.131	0
HDAC2	0	-0.323752	0.115	0.394	0
HDGF	0	-0.278999	0.131	0.401	0
HDLBP	0	0.355706	0.28	0.423	0
HEBP2	0	-0.652921	0.082	0.432	0
HERC2	0	0.308541	0.113	0.148	0
HES1	0	0.571799	0.244	0.349	0
HES4	0	-0.845372	0.014	0.328	0
HES6	0	-0.513585	0.025	0.264	0
HEXB	0	-0.548173	0.101	0.44	0
HEXIM1	0	0.855704	0.264	0.304	0
HIKESHI	0	0.449707	0.146	0	0
HINT1	0	-0.414975	0.653	0.847	0
HINT2	0	-0.37141	0.068	0.364	0
HIP1R	0	0.37639	0.078	0.121	0
HIST1H1C	0	0.529207	0.209	0.262	0
HIST1H1E	0	0.847804	0.136	0.034	0
HIST1H2AC	0	0.395536	0.141	0.199	0
HIST1H2BG	0	0.551856	0.091	0.101	0
HIST1H4C	0	1.87234	0.62	0.349	0
HIST3H2A	0	-0.269759	0.027	0.237	0
HLA-A	0	-0.304815	0.828	0.962	0
HLA-C	0	-0.346629	0.815	0.951	0
HLA-DMA	0	-0.409243	0.137	0.332	0
HLA-DQB1	0	-0.436941	0.118	0.321	0
HLA-DRA	0	-0.812847	0.187	0.53	0
HLA-E	0	0.422003	0.725	0.846	0
HMGA1	0	-1.15401	0.138	0.533	0
HMGB3	0	-0.280393	0.039	0.272	0
HMGN1	0	-1.1048	0.268	0.734	0
HMHA1	0	-0.450217	0	0.199	0
HN1	0	-1.83724	0	0.635	0
HNRNPA0	0	-0.740631	0.257	0.665	0
HNRNPA1	0	-0.692795	0.691	0.893	0
HNRNPA1L2	0	-0.345403	0.005	0.226	0
HNRNPA2B1	0	0.720083	0.787	0.781	0
HNRNPA3	0	0.325849	0.569	0.655	0
HNRNPAB	0	-0.33873	0.176	0.467	0
HNRNPH1	0	0.448898	0.476	0.521	0
HNRNPH3	0	0.345181	0.329	0.414	0
HNRNPL	0	0.259939	0.158	0.195	0
HNRNPR	0	0.390404	0.358	0.424	0
HNRNPU	0	0.585724	0.493	0.582	0
HNRNPUL1	0	0.323764	0.309	0.386	0
HOOK2	0	0.286611	0.134	0.254	0
HP1BP3	0	0.354303	0.284	0.35	0
HPCAL1	0	-0.264794	0.07	0.305	0
HPGD	0	0.618937	0.094	0.126	0
HPRT1	0	-0.283814	0.11	0.339	0
HRSP12	0	-0.272559	0	0.219	0
HSBP1	0	-0.374672	0.291	0.569	0
HSD11B2	0	0.330696	0.075	0.16	0
HSD17B10	0	-0.346415	0.186	0.454	0
HSPA5	0	0.268461	0.522	0.622	0
HSPB1	0	-1.61659	0.284	0.671	0
HSPD1	0	-0.754662	0.427	0.649	0
HSPE1	0	-0.75356	0.547	0.753	0
HSPH1	0	-0.734705	0.221	0.493	0
HTATIP2	0	-0.257264	0.109	0.368	0
ICT1	0	-0.317448	0	0.237	0
ID1	0	-0.402251	0.131	0.357	0
ID3	0	0.874192	0.31	0.314	0
IDH2	0	-0.78274	0.113	0.499	0
IER3	0	-0.961123	0.252	0.622	0
IFI6	0	-1.61447	0.06	0.393	0
IFITM3	0	-0.968802	0.21	0.626	0
IFNGR2	0	-0.39225	0.078	0.374	0
IGFBP2	0	-0.974719	0.032	0.327	0
IGFBP4	0	-0.302207	0.103	0.284	0
IGHA1	0	1.66147	0.683	0.354	0
IGHG1	0	-3.10728	0.024	0.225	0
IGHG3	0	-3.21577	0.015	0.309	0
IGHG4	0	-2.87165	0.016	0.342	0
IGKC	0	-0.490935	0.842	0.7	0
IK	0	0.448338	0.313	0.302	0
IL10RB	0	-0.348772	0.016	0.241	0
IL1B	0	-2.73709	0.018	0.235	0
IL1RN	0	-1.5735	0.007	0.173	0
IL6ST	0	0.433506	0.17	0.16	0
ILF3-AS1	0	-0.37016	0	0.188	0
ILF3-DT	0	0.665554	0.165	0	0
IMP3	0	-0.440805	0.079	0.373	0
IMPDH2	0	-0.422609	0.155	0.429	0
INSIG1	0	-0.78467	0.116	0.427	0
INTS11	0	0.5357	0.137	0	0
INTS6	0	0.748039	0.273	0.246	0
IQGAP1	0	0.452926	0.391	0.467	0
IRF1	0	0.808727	0.398	0.447	0
IRF3	0	0.458265	0.236	0.281	0
IRS2	0	-0.313175	0.106	0.315	0
ISCU	0	-0.477392	0.205	0.534	0
ISG15	0	-0.95024	0.345	0.594	0
ITM2B	0	-0.582127	0.412	0.782	0
ITM2C	0	0.408059	0.317	0.455	0
ITPA	0	-0.28091	0.138	0.375	0
IVNS1ABP	0	0.332525	0.272	0.333	0
JCHAIN	0	1.75722	0.438	0.186	0
JMJD1C	0	0.358018	0.32	0.385	0
JOSD2	0	-0.334545	0.068	0.332	0
JPT1	0	1.36428	0.349	0	0
JTB	0	-0.982587	0.213	0.669	0
JUNB	0	0.275695	0.532	0.794	0
JUND	0	1.05581	0.659	0.687	0
KANSL1	0	0.680119	0.254	0.142	0
KARS	0	-0.266541	0.132	0.398	0
KCNQ1OT1	0	0.671044	0.192	0.242	0
KDELR2	0	-1.0037	0.163	0.586	0
KDM5A	0	0.404445	0.224	0.221	0
KHDC4	0	0.621844	0.145	0	0
KHDRBS1	0	-0.351213	0.208	0.505	0
KIAA0101	0	-0.52647	0	0.186	0
KIAA0226L	0	-0.272322	0	0.155	0
KIAA0907	0	-0.311724	0	0.197	0
KIAA1033	0	-0.284124	0	0.168	0
KIF13B	0	0.401746	0.113	0.095	0
KIF5B	0	-0.550068	0.225	0.554	0
KLF6	0	-0.359779	0.58	0.847	0
KLK10	0	-0.300865	0.001	0.112	0
KMT2A	0	0.480764	0.237	0.198	0
KMT2C	0	0.485449	0.211	0.231	0
KMT2E	0	0.726326	0.559	0.515	0
KRIT1	0	0.283846	0.127	0.138	0
KRR1	0	0.286008	0.212	0.248	0
KRT10	0	-0.882775	0.132	0.583	0
KRT17	0	-0.768356	0.001	0.131	0
KRT18	0	-0.975096	0.292	0.598	0
KRT19	0	-1.09323	0.161	0.514	0
KRT20	0	1.07293	0.129	0.218	0
KRT23	0	-0.313971	0.001	0.155	0
KRT7	0	-0.476316	0.002	0.168	0
KRTCAP3	0	-0.39102	0.031	0.309	0
LAD1	0	-0.254598	0.041	0.313	0
LAGE3	0	-0.555433	0.063	0.401	0
LAMA3	0	0.430463	0.051	0.186	0
LAMB1	0	0.470545	0.12	0.107	0
LAMP1	0	-0.473679	0.189	0.513	0
LAMTOR2	0	-0.36474	0.218	0.524	0
LAMTOR5	0	-0.252384	0.382	0.62	0
LAPTM4B	0	-0.307684	0.039	0.271	0
LARP7	0	0.276515	0.22	0.271	0
LARS	0	0.29982	0.179	0.232	0
LCN2	0	-1.91411	0.025	0.397	0
LCOR	0	0.336641	0.149	0.16	0
LDHA	0	-1.03008	0.516	0.82	0
LDLR	0	0.401833	0.191	0.358	0
LENG8	0	0.254802	0.163	0.251	0
LGALS4	0	0.942664	0.299	0.512	0
LIMA1	0	0.546825	0.208	0.278	0
LINC-PINT	0	-0.648276	0	0.182	0
LINC00116	0	-0.409993	0	0.252	0
LINC00152	0	-1.5675	0	0.504	0
LINC00493	0	-1.25773	0	0.528	0
LINC00513	0	0.596563	0.151	0	0
LINC00623	0	0.365101	0.115	0.028	0
LINC00657	0	-0.867078	0	0.432	0
LINC00936	0	-0.668163	0	0.186	0
LINC00969	0	-0.457847	0	0.253	0
LINC00998	0	-0.545014	0	0.317	0
LINC01133	0	0.290657	0.079	0.174	0
LINC01420	0	-0.806159	0	0.411	0
LINC01871	0	1.50858	0.223	0	0
LLGL2	0	0.42265	0.157	0.33	0
LLNLR-245B6.1	0	-0.286828	0	0.203	0
LMNA	0	0.450512	0.49	0.653	0
LPP	0	0.303432	0.212	0.303	0
LRP1	0	0.627249	0.156	0.159	0
LRRC59	0	-0.339858	0.134	0.433	0
LSM2	0	-0.394662	0.156	0.446	0
LSM4	0	-0.924707	0.115	0.534	0
LSM5	0	-0.448669	0.248	0.535	0
LSM7	0	-0.512625	0.339	0.618	0
LSR	0	-0.380076	0.085	0.384	0
LTBP4	0	0.373512	0.116	0.152	0
LUC7L3	0	1.1971	0.491	0.366	0
LUZP1	0	0.269131	0.193	0.279	0
LY6E	0	-1.09507	0.204	0.6	0
LYN	0	-0.276793	0.061	0.238	0
LYPLA1	0	-0.340872	0.124	0.418	0
LYRM5	0	-0.273967	0	0.175	0
LYZ	0	-0.89363	0.061	0.411	0
MACF1	0	0.561203	0.294	0.264	0
MACROD1	0	-0.276552	0.022	0.263	0
MAF1	0	-0.44733	0.138	0.455	0
MAL2	0	-0.817568	0.047	0.364	0
MALAT1	0	0.933985	0.96	0.99	0
MALSU1	0	-0.297033	0.045	0.29	0
MANF	0	-0.554037	0.157	0.497	0
MAOA	0	0.289901	0.064	0.11	0
MAP1LC3B	0	-0.691663	0.232	0.621	0
MAP2K1	0	-0.274745	0.066	0.262	0
MAP2K3	0	-0.455894	0.127	0.438	0
MAP4	0	0.329372	0.208	0.271	0
MAPK3	0	0.257516	0.131	0.228	0
MARCKSL1	0	-1.17553	0.134	0.564	0
MAT2A	0	0.603023	0.268	0.279	0
MBNL1	0	0.576512	0.411	0.371	0
MBNL2	0	0.252618	0.123	0.153	0
MBTPS1	0	0.293969	0.15	0.175	0
MCRIP1	0	0.561368	0.17	0	0
MCUR1	0	-0.284951	0.047	0.296	0
MDH2	0	-0.48007	0.274	0.557	0
MDK	0	-0.776595	0.092	0.381	0
MDM4	0	0.392681	0.218	0.214	0
MED29	0	0.430297	0.182	0.192	0
MED30	0	-0.360762	0.062	0.29	0
MEPCE	0	0.37733	0.131	0.143	0
MESD	0	0.629025	0.192	0	0
MESDC1	0	-0.361903	0	0.234	0
MESDC2	0	-0.625299	0	0.348	0
METTL12	0	-0.379444	0	0.195	0
METTL26	0	0.393002	0.102	0	0
METTL9	0	-0.540067	0.137	0.48	0
MFAP4	0	1.10073	0.113	0.025	0
MFF	0	-0.261395	0.125	0.383	0
MFSD10	0	-0.264525	0.115	0.369	0
MFSD14A	0	-0.342511	0.005	0.175	0
MGEA5	0	-0.718522	0	0.333	0
MGLL	0	0.426393	0.155	0.282	0
MGST1	0	-0.708194	0.068	0.396	0
MGST2	0	-0.341435	0.083	0.381	0
MIA2	0	0.479439	0.127	0	0
MIA3	0	0.402876	0.173	0.167	0
MIDN	0	0.447886	0.329	0.422	0
MIEN1	0	-0.250227	0.186	0.47	0
MIER1	0	0.5722	0.269	0.201	0
MIF	0	-1.30942	0.182	0.691	0
MINOS1	0	-0.324489	0.354	0.61	0
MIR22HG	0	0.555663	0.185	0.164	0
MIR4435-2HG	0	-0.60859	0.108	0.394	0
MKKS	0	-0.626818	0.038	0.395	0
MKNK2	0	0.272122	0.205	0.297	0
MLEC	0	-0.309442	0.16	0.447	0
MLLT4	0	-0.358592	0	0.265	0
MLLT6	0	0.302883	0.166	0.201	0
MLXIP	0	0.396626	0.215	0.304	0
MMP24-AS1	0	-0.785866	0	0.406	0
MMP24OS	0	0.488106	0.125	0	0
MMP7	0	-0.858002	0	0.17	0
MPG	0	-0.477765	0.102	0.427	0
MPHOSPH10	0	0.344649	0.185	0.191	0
MPHOSPH8	0	0.761487	0.438	0.38	0
MPLKIP	0	-0.406863	0.101	0.404	0
MPST	0	-0.46233	0.116	0.44	0
MRPL12	0	-0.65939	0.07	0.443	0
MRPL13	0	-0.287848	0.128	0.382	0
MRPL14	0	-0.457648	0.18	0.496	0
MRPL18	0	-0.394781	0.2	0.452	0
MRPL23	0	-0.704982	0.065	0.478	0
MRPL36	0	-0.268699	0.146	0.398	0
MRPL37	0	-0.317752	0.058	0.329	0
MRPL4	0	-0.410658	0.087	0.382	0
MRPL41	0	-0.812087	0.129	0.571	0
MRPL51	0	-0.294227	0.317	0.568	0
MRPL55	0	-0.267131	0.146	0.416	0
MRPS12	0	-0.324808	0.155	0.432	0
MRPS15	0	-0.313574	0.168	0.452	0
MRPS2	0	-0.251972	0.047	0.283	0
MRPS26	0	-0.494865	0.073	0.371	0
MRPS34	0	-0.557896	0.117	0.466	0
MRPS6	0	-0.264535	0.222	0.463	0
MSRB2	0	-0.325331	0.047	0.332	0
MT-ATP6	0	1.42695	0.982	0.982	0
MT-ATP8	0	1.29171	0.383	0.167	0
MT-CO3	0	0.730314	0.982	0.991	0
MT-CYB	0	1.06521	0.97	0.978	0
MT-ND1	0	0.675874	0.961	0.969	0
MT-ND3	0	2.32133	0.969	0.938	0
MT-ND4L	0	1.31947	0.697	0.563	0
MT-ND5	0	0.674703	0.867	0.877	0
MT-ND6	0	0.733864	0.311	0.29	0
MT1E	0	1.05562	0.206	0.187	0
MT1G	0	1.64659	0.168	0.187	0
MTCH1	0	-0.458665	0.16	0.484	0
MTCH2	0	-0.371952	0.122	0.415	0
MTDH	0	-0.758319	0.275	0.628	0
MTHFD2	0	-0.546745	0.103	0.409	0
MTMR11	0	0.26497	0.068	0.133	0
MTREX	0	0.470152	0.123	0	0
MTRNR2L1	0	0.897866	0.195	0.101	0
MTRNR2L12	0	4.73173	0.821	0.236	0
MTRNR2L8	0	3.69849	0.76	0.201	0
MUC12	0	1.3495	0.179	0.268	0
MUC13	0	-0.256899	0.084	0.354	0
MUC20-OT1	0	0.79439	0.173	0	0
MUC4	0	1.35892	0.14	0.07	0
MUC5B	0	0.379129	0.075	0.142	0
MYADM	0	0.763804	0.409	0.399	0
MYC	0	-0.263585	0.131	0.362	0
MYDGF	0	-1.03731	0.132	0.588	0
MYEOV2	0	-1.29057	0	0.57	0
MYH9	0	0.523319	0.44	0.506	0
MYO15B	0	0.273344	0.057	0.126	0
MYO1C	0	0.405376	0.158	0.216	0
MYO1E	0	0.30217	0.084	0.165	0
MZT2A	0	-1.10979	0.138	0.599	0
MZT2B	0	-0.670887	0.215	0.609	0
N4BP2L2	0	0.692893	0.518	0.463	0
NAA10	0	-0.590088	0.123	0.485	0
NAA20	0	-0.272518	0.167	0.411	0
NABP1	0	0.521372	0.22	0.201	0
NADSYN1	0	0.269813	0.094	0.166	0
NAMPT	0	-0.417168	0.337	0.575	0
NAP1L1	0	-0.456365	0.489	0.756	0
NAP1L4	0	0.306671	0.26	0.308	0
NASP	0	0.568473	0.356	0.337	0
NBDY	0	0.615198	0.185	0	0
NBEAL1	0	-0.690003	0.217	0.619	0
NBL1	0	-0.391706	0.138	0.397	0
NBR1	0	0.257416	0.148	0.185	0
NCBP2-AS2	0	-0.379124	0.047	0.327	0
NCL	0	0.740218	0.609	0.621	0
NDFIP1	0	-0.4599	0.158	0.464	0
NDRG2	0	0.347172	0.109	0.118	0
NDUFA11	0	-0.289778	0.398	0.663	0
NDUFA4	0	-0.450411	0.609	0.804	0
NDUFAB1	0	-0.636148	0.211	0.549	0
NDUFB1	0	0.316191	0.415	0.529	0
NDUFB10	0	-0.251803	0.316	0.589	0
NDUFB11	0	-0.343224	0.452	0.695	0
NDUFB9	0	-0.848796	0.289	0.621	0
NDUFC1	0	0.284653	0.34	0.46	0
NDUFC2	0	-0.2843	0.338	0.586	0
NDUFS5	0	-0.443263	0.562	0.791	0
NDUFV3	0	0.356647	0.182	0.237	0
NEDD4L	0	0.313324	0.076	0.172	0
NEDD8	0	-0.26705	0.434	0.678	0
NEMF	0	0.309871	0.219	0.262	0
NENF	0	-0.819135	0.085	0.513	0
NFIA	0	0.383957	0.132	0.196	0
NFIC	0	0.42397	0.169	0.191	0
NFKBIA	0	-0.904547	0.404	0.779	0
NFKBIZ	0	0.515555	0.309	0.363	0
NGFRAP1	0	-0.656938	0	0.211	0
NHP2	0	-0.541083	0.229	0.53	0
NINJ1	0	-0.953911	0.102	0.421	0
NIPBL	0	0.516317	0.249	0.232	0
NKTR	0	0.602585	0.355	0.333	0
NMB	0	-0.31368	0.015	0.181	0
NME1	0	-0.72594	0.119	0.472	0
NME4	0	-0.441769	0.061	0.357	0
NOL7	0	-0.432115	0.139	0.453	0
NOP10	0	-0.506078	0.346	0.653	0
NOP53	0	1.39791	0.278	0	0
NORAD	0	0.650716	0.183	0	0
NPC2	0	-0.950763	0.274	0.621	0
NPDC1	0	-0.540742	0.055	0.338	0
NPM3	0	-0.423186	0.051	0.331	0
NQO1	0	-0.568803	0.058	0.356	0
NR4A1	0	0.645839	0.371	0.506	0
NR4A2	0	0.695326	0.416	0.416	0
NRDC	0	0.4201	0.217	0.247	0
NSA2	0	0.30622	0.368	0.482	0
NSD3	0	0.889414	0.238	0	0
NT5C3A	0	-0.317684	0.105	0.369	0
NUB1	0	0.290032	0.186	0.219	0
NUCKS1	0	0.355118	0.41	0.497	0
NUDT14	0	-0.413236	0.051	0.341	0
NUDT4	0	-0.445412	0.167	0.455	0
NUFIP2	0	0.714499	0.272	0.252	0
NUMA1	0	0.550679	0.213	0.187	0
NUTF2	0	-0.431062	0.147	0.472	0
NXT1	0	-0.389702	0.087	0.359	0
OAZ1	0	-0.576403	0.775	0.946	0
OAZ2	0	-0.254599	0.122	0.319	0
OBFC1	0	-0.27185	0	0.168	0
OCIAD2	0	-0.864691	0.216	0.561	0
ODC1	0	-0.925879	0.103	0.496	0
OFD1	0	0.430187	0.253	0.279	0
OGA	0	0.802685	0.219	0	0
OGT	0	0.340397	0.188	0.213	0
OLA1	0	-0.362147	0.147	0.431	0
OLFM4	0	-1.18993	0.016	0.232	0
OSTC	0	-0.306878	0.299	0.557	0
OTUD6B-AS1	0	0.329646	0.218	0.264	0
P4HB	0	-0.795725	0.27	0.633	0
PABPC1	0	-0.650979	0.689	0.88	0
PAFAH1B3	0	-0.359472	0.072	0.357	0
PAICS	0	-0.313206	0.073	0.307	0
PAIP1	0	-0.268707	0.075	0.34	0
PAPD5	0	-0.285624	0	0.162	0
PAXX	0	0.74866	0.187	0	0
PBX1	0	0.347274	0.109	0.119	0
PCBD1	0	-0.69821	0.14	0.468	0
PCBP1	0	-0.305313	0.39	0.665	0
PCF11	0	0.472589	0.222	0.221	0
PCK1	0	1.33887	0.148	0.129	0
PCM1	0	0.597886	0.287	0.214	0
PCNX1	0	0.346941	0.105	0	0
PDCD2	0	-0.395743	0.07	0.373	0
PDCD4	0	0.84249	0.451	0.364	0
PDCD5	0	-0.469342	0.241	0.501	0
PDCD6	0	-0.554241	0.159	0.503	0
PDCL3	0	0.273647	0.246	0.329	0
PDE4C	0	-0.262974	0.001	0.168	0
PDIA3	0	-0.687974	0.29	0.634	0
PDIA4	0	-0.384093	0.159	0.456	0
PDIA6	0	-0.631025	0.264	0.604	0
PDXDC1	0	0.378887	0.162	0.261	0
PDXK	0	-0.393272	0.092	0.389	0
PDZK1IP1	0	-0.676981	0.019	0.276	0
PERP	0	-1.66153	0.092	0.51	0
PFDN4	0	-0.458783	0.151	0.438	0
PFN1	0	-1.71337	0.457	0.945	0
PGAM1	0	-0.605753	0.276	0.605	0
PGD	0	-0.28863	0.054	0.294	0
PGK1	0	-0.701878	0.418	0.716	0
PGLS	0	-0.576954	0.115	0.493	0
PGP	0	-0.286516	0.029	0.252	0
PGRMC1	0	-0.403917	0.103	0.396	0
PHF20	0	0.35821	0.289	0.318	0
PHF3	0	0.466654	0.213	0.185	0
PHF5A	0	-0.251973	0.093	0.329	0
PHGR1	0	2.16857	0.236	0.433	0
PHIP	0	0.380837	0.255	0.292	0
PHKB	0	0.291692	0.148	0.181	0
PHLDA1	0	-0.723749	0.205	0.516	0
PHLDA2	0	-1.89179	0.08	0.563	0
PI3	0	-0.855078	0.01	0.186	0
PIGR	0	1.21094	0.266	0.292	0
PIK3R1	0	0.895204	0.259	0.149	0
PILRB	0	0.363064	0.13	0.141	0
PIM1	0	-0.378131	0.13	0.339	0
PIM3	0	-0.672948	0.164	0.52	0
PIN1	0	-0.261908	0.154	0.414	0
PITHD1	0	-0.258843	0.093	0.312	0
PJA2	0	0.515332	0.235	0.157	0
PKM	0	-1.05956	0.344	0.707	0
PKN2	0	0.631555	0.223	0.213	0
PKP3	0	-0.315449	0.046	0.331	0
PLAUR	0	-1.4477	0.162	0.54	0
PLBD1	0	-0.319616	0.048	0.29	0
PLCG2	0	5.04459	0.442	0.127	0
PLEKHA5	0	0.280245	0.116	0.155	0
PLIN2	0	-0.58626	0.18	0.394	0
PLP2	0	-0.800593	0.257	0.617	0
PLPP2	0	-0.499321	0.047	0.354	0
PLS1	0	0.260648	0.073	0.207	0
PMAIP1	0	-0.73029	0.169	0.497	0
PMEPA1	0	-0.472559	0.084	0.37	0
PNISR	0	0.970343	0.595	0.502	0
PNN	0	1.0765	0.478	0.374	0
PNP	0	0.274208	0.164	0.27	0
PNRC1	0	-0.674822	0.434	0.715	0
PNRC2	0	0.35018	0.329	0.397	0
POLDIP2	0	-0.286348	0.05	0.308	0
POLE4	0	-0.285078	0.152	0.405	0
POLR1D	0	-0.387223	0.316	0.565	0
POLR2A	0	0.859787	0.289	0.238	0
POLR2F	0	-0.370203	0.237	0.509	0
POLR2G	0	-0.281607	0.152	0.384	0
POLR2J3	0	-0.739795	0.014	0.343	0
POLR2J3.1	0	1.19995	0.32	0	0
POLR2K	0	-0.288984	0.282	0.546	0
POMP	0	-0.90216	0.448	0.774	0
PON2	0	-0.35032	0.053	0.33	0
POP7	0	-0.303118	0.078	0.334	0
PPA1	0	-0.873126	0.32	0.609	0
PPA2	0	-0.351386	0.082	0.354	0
PPDPF	0	-0.807637	0.469	0.784	0
PPIA	0	-0.738766	0.669	0.867	0
PPIF	0	-0.635966	0.091	0.375	0
PPIG	0	0.362528	0.402	0.474	0
PPIL4	0	0.504259	0.23	0.161	0
PPM1G	0	-0.43203	0.138	0.441	0
PPP1CA	0	-0.376593	0.328	0.633	0
PPP1CC	0	-0.507838	0.178	0.502	0
PPP1R10	0	1.26672	0.386	0.222	0
PPP1R12A	0	0.600043	0.325	0.284	0
PPP1R14B	0	-0.705634	0.058	0.412	0
PPP1R15B	0	0.346474	0.241	0.318	0
PPP1R1B	0	-0.284755	0.071	0.33	0
PPP1R2	0	-0.274961	0.228	0.456	0
PPP2CA	0	-0.399538	0.151	0.428	0
PPP2R4	0	-0.298746	0	0.211	0
PPP4C	0	-0.511738	0.171	0.527	0
PPP6R3	0	0.260188	0.137	0.168	0
PPT1	0	-0.292498	0.124	0.315	0
PRAP1	0	-0.712167	0.029	0.282	0
PRDX1	0	-0.43724	0.466	0.709	0
PRDX4	0	-0.80711	0.126	0.481	0
PRDX5	0	-0.559741	0.471	0.715	0
PRELID1	0	-1.03801	0.199	0.667	0
PRELID3B	0	-0.458685	0.147	0.453	0
PRKCDBP	0	-0.415807	0	0.111	0
PRKDC	0	0.310985	0.188	0.243	0
PROCR	0	0.375893	0.108	0.137	0
PROSC	0	-0.298916	0	0.209	0
PRPF40A	0	0.255272	0.309	0.434	0
PRPF4B	0	0.999455	0.376	0.258	0
PRPF6	0	0.257944	0.197	0.278	0
PRPF8	0	0.354678	0.209	0.229	0
PRR13	0	-0.280534	0.356	0.647	0
PRR7	0	-0.25488	0.027	0.231	0
PRRC2C	0	0.66556	0.544	0.568	0
PRSS22	0	-0.260201	0.005	0.184	0
PRSS23	0	-0.430282	0.057	0.261	0
PSAP	0	-0.598783	0.326	0.648	0
PSENEN	0	-0.264417	0.146	0.404	0
PSMA1	0	-0.431418	0.297	0.602	0
PSMA2	0	-0.548224	0.186	0.53	0
PSMA4	0	-0.382485	0.293	0.563	0
PSMA7	0	-0.991802	0.468	0.771	0
PSMB2	0	-0.321839	0.25	0.518	0
PSMB3	0	-0.421681	0.368	0.645	0
PSMB5	0	-0.303743	0.193	0.455	0
PSMB7	0	-0.30316	0.264	0.526	0
PSMD5-AS1	0	-0.310646	0	0.123	0
PTMS	0	-0.767498	0.185	0.527	0
PTN	0	0.918633	0.111	0.011	0
PTP4A1	0	-0.323732	0.185	0.487	0
PTP4A2	0	-0.320025	0.249	0.54	0
PTRF	0	-0.373942	0	0.135	0
PUM1	0	0.288045	0.187	0.268	0
PUM3	0	0.349087	0.153	0.193	0
PVRL2	0	-0.66753	0	0.372	0
PYCARD	0	-0.525001	0.12	0.451	0
PYCR1	0	-0.35714	0.025	0.3	0
PYURF	0	-0.638707	0.116	0.496	0
QPRT	0	-0.253733	0.046	0.259	0
RAB10	0	-0.305614	0.153	0.448	0
RAB11A	0	-0.306211	0.226	0.503	0
RAB1A	0	-0.487016	0.189	0.533	0
RAB20	0	-0.286748	0.034	0.232	0
RAB25	0	-0.430199	0.059	0.363	0
RAB2A	0	-0.426179	0.206	0.517	0
RAB4A	0	-0.477213	0.069	0.407	0
RAB5IF	0	0.384799	0.1	0	0
RAB7A	0	-0.292642	0.275	0.555	0
RAC1	0	-1.554	0.272	0.738	0
RACK1	0	3.9367	0.843	0	0
RAD23B	0	-0.386367	0.103	0.412	0
RALA	0	-0.489658	0.127	0.441	0
RALGPS2	0	0.372289	0.097	0.11	0
RALY	0	-0.700006	0.142	0.538	0
RAMMET	0	0.49216	0.145	0	0
RAMP1	0	-0.37317	0.007	0.147	0
RANBP1	0	-1.17128	0.13	0.584	0
RANBP2	0	0.440025	0.252	0.277	0
RAP1B	0	0.540281	0.372	0.327	0
RB1CC1	0	0.286605	0.201	0.253	0
RBCK1	0	-0.806628	0.134	0.477	0
RBM17	0	-0.343831	0.147	0.442	0
RBM25	0	0.688584	0.475	0.464	0
RBM3	0	-0.475728	0.43	0.704	0
RBM39	0	0.609897	0.686	0.706	0
RBM5	0	0.554249	0.272	0.215	0
RBM6	0	0.501084	0.243	0.245	0
RCN1	0	-0.546089	0.068	0.36	0
RCN2	0	-0.551939	0.069	0.405	0
REG1A	0	-1.86315	0	0.152	0
REG4	0	-1.75995	0.016	0.187	0
REL	0	0.72382	0.475	0.5	0
RELB	0	-0.394432	0.077	0.282	0
RER1	0	-0.426069	0.145	0.478	0
REX1BD	0	0.544814	0.132	0	0
RFC1	0	0.390011	0.197	0.2	0
RFWD2	0	-0.273708	0	0.196	0
RGCC	0	-0.736885	0.181	0.421	0
RHBDD2	0	-0.431599	0.091	0.332	0
RHEB	0	-0.950711	0.139	0.589	0
RHOB	0	-0.733986	0.208	0.523	0
RIF1	0	0.315502	0.167	0.18	0
RIOK3	0	0.513027	0.222	0.26	0
RIPK2	0	-0.285331	0.039	0.22	0
RNASEH2C	0	-0.270467	0.146	0.379	0
RNASET2	0	-0.934609	0.17	0.61	0
RND3	0	0.256194	0.18	0.354	0
RNF114	0	-0.27722	0.196	0.444	0
RNF126	0	-0.356985	0.05	0.34	0
RNF130	0	-0.329174	0.077	0.309	0
RNF145	0	-0.501799	0.09	0.384	0
RNF149	0	-0.296215	0.161	0.399	0
RNF187	0	-0.462809	0.056	0.365	0
RNF213	0	0.58651	0.406	0.379	0
RP1-313I6.12	0	-0.443431	0	0.183	0
RP11-1143G9.4	0	-1.0112	0	0.169	0
RP11-138A9.1	0	-1.15264	0	0.326	0
RP11-138A9.2	0	-0.930481	0	0.209	0
RP11-160E2.6	0	-0.357464	0	0.111	0
RP11-347P5.1	0	-0.508782	0	0.109	0
RP11-357H14.17	0	-0.444594	0	0.237	0
RP11-386I14.4	0	-0.302865	0	0.114	0
RP11-467L13.7	0	-0.320049	0	0.111	0
RP11-532F12.5	0	-0.27488	0	0.22	0
RP11-670E13.6	0	-0.48388	0	0.234	0
RPIA	0	-0.317526	0.061	0.307	0
RPL10	0	-0.313162	0.933	0.997	0
RPL10A	0	-0.546164	0.838	0.97	0
RPL12	0	-0.508943	0.919	0.99	0
RPL13	0	-1.66887	0.748	0.997	0
RPL13A	0	-1.37992	0.915	0.997	0
RPL15	0	-0.438571	0.87	0.985	0
RPL17	0	-0.358832	0.417	0.691	0
RPL18A	0	-0.370894	0.915	0.993	0
RPL21	0	-0.534119	0.886	0.994	0
RPL23	0	-0.628309	0.76	0.946	0
RPL23A	0	-0.480224	0.865	0.985	0
RPL26	0	-0.29165	0.871	0.985	0
RPL27	0	-0.432587	0.804	0.966	0
RPL27A	0	-0.814939	0.88	0.99	0
RPL30	0	0.329899	0.903	0.982	0
RPL31	0	-1.19971	0.758	0.974	0
RPL36A	0	-0.541601	0.538	0.815	0
RPL36AL	0	0.370352	0.776	0.888	0
RPL37	0	0.503332	0.915	0.97	0
RPL4	0	-0.764413	0.716	0.915	0
RPL41	0	0.566881	0.957	0.996	0
RPL7	0	-1.64752	0.779	0.983	0
RPL8	0	-0.779142	0.897	0.988	0
RPLP0	0	-0.972468	0.834	0.956	0
RPLP2	0	-0.530499	0.901	0.992	0
RPS10	0	-0.700031	0.66	0.916	0
RPS11	0	-0.500215	0.866	0.974	0
RPS14	0	-0.26754	0.915	0.993	0
RPS15	0	-0.515399	0.919	0.994	0
RPS16	0	-0.563584	0.867	0.989	0
RPS17	0	-3.30745	0.32	0.978	0
RPS18	0	-0.409279	0.948	0.996	0
RPS19	0	-0.458883	0.921	0.997	0
RPS19BP1	0	-0.327651	0.216	0.519	0
RPS2	0	-1.83055	0.748	0.995	0
RPS20	0	-1.3202	0.753	0.981	0
RPS25	0	-0.268511	0.863	0.981	0
RPS27	0	0.483587	0.948	0.996	0
RPS28	0	0.467923	0.91	0.983	0
RPS3	0	-0.351427	0.901	0.988	0
RPS4X	0	-0.604687	0.857	0.986	0
RPS5	0	-0.60151	0.836	0.968	0
RPS6	0	-0.742081	0.887	0.991	0
RPS7	0	-0.351481	0.84	0.974	0
RPS9	0	-0.265342	0.903	0.988	0
RPSA	0	-0.41147	0.789	0.934	0
RQCD1	0	-0.308963	0	0.178	0
RSBN1L	0	0.593258	0.3	0.289	0
RSF1	0	0.317465	0.25	0.312	0
RSRC1	0	0.331292	0.176	0.215	0
RSRC2	0	0.646422	0.464	0.444	0
RSRP1	0	1.38247	0.594	0.368	0
RTF2	0	0.885536	0.268	0	0
RTFDC1	0	-0.79534	0	0.413	0
RTN4	0	-0.449135	0.298	0.606	0
RTRAF	0	1.25144	0.371	0	0
S100A10	0	-0.907487	0.62	0.836	0
S100A11	0	-1.08423	0.554	0.818	0
S100A13	0	0.323079	0.2	0.366	0
S100A14	0	-0.419946	0.139	0.405	0
S100A16	0	-0.724862	0.129	0.438	0
S100A2	0	-0.274067	0.004	0.136	0
S100A6	0	-0.617346	0.819	0.951	0
S100A8	0	-1.79819	0.002	0.109	0
S100A9	0	-2.33591	0.017	0.237	0
S100P	0	-1.72585	0.036	0.426	0
SARAF	0	-0.981108	0.439	0.774	0
SAT1	0	-0.859453	0.739	0.883	0
SATB2	0	0.364635	0.074	0.112	0
SCAF11	0	0.604748	0.417	0.417	0
SCAND1	0	-1.06669	0.124	0.628	0
SCD	0	-0.718453	0.022	0.298	0
SCNN1A	0	0.36231	0.076	0.16	0
SCO2	0	-0.503318	0	0.288	0
SDC1	0	-0.270275	0.041	0.288	0
SDC4	0	-0.526905	0.108	0.393	0
SDCBP2	0	0.337713	0.08	0.207	0
SDF2L1	0	-0.602694	0.116	0.465	0
SDF4	0	-0.457563	0.117	0.473	0
SEC31A	0	0.289595	0.22	0.28	0
SEC61B	0	-0.286844	0.531	0.748	0
SEC61G	0	-0.665412	0.459	0.741	0
SEC62	0	0.564505	0.502	0.539	0
SELENBP1	0	1.14368	0.184	0.196	0
SELENOF	0	1.01284	0.314	0	0
SELENOH	0	1.36573	0.394	0	0
SELENOK	0	2.42701	0.575	0	0
SELENOM	0	1.05877	0.227	0	0
SELENOP	0	2.29221	0.226	0	0
SELENOS	0	0.983041	0.263	0	0
SELENOT	0	1.01071	0.305	0	0
SELENOW	0	1.87361	0.488	0	0
SELK	0	-2.02613	0	0.718	0
SELM	0	-1.07018	0	0.312	0
SELT	0	-1.29706	0	0.545	0
SEM1	0	1.54429	0.456	0	0
2025-09-15	0	-1.30948	0	0.583	0
SEPHS2	0	0.423832	0.105	0.006	0
SEPP1	0	-0.653739	0	0.212	0
2025-09-07	0	0.572773	0.509	0.546	0
SEPW1	0	-1.54143	0	0.582	0
SERP1	0	-1.01163	0.289	0.759	0
SERPINA1	0	-0.852655	0.048	0.268	0
SERPINB5	0	-0.316563	0.003	0.184	0
SERTAD1	0	0.377451	0.293	0.447	0
SET	0	-0.384176	0.354	0.598	0
SETX	0	0.428261	0.186	0.157	0
SF3B1	0	0.661239	0.414	0.41	0
SF3B6	0	-0.348493	0.382	0.627	0
SFN	0	-0.418139	0.113	0.402	0
SFT2D1	0	-0.377236	0.201	0.502	0
SH3BGRL3	0	-0.380835	0.737	0.918	0
SH3YL1	0	-0.266144	0.11	0.355	0
SHFM1	0	-1.87733	0	0.664	0
SHROOM3	0	0.369656	0.08	0.186	0
SIAH2	0	-0.329897	0.06	0.281	0
SINHCAF	0	0.516058	0.132	0	0
SKAP2	0	0.274107	0.174	0.22	0
SLBP	0	-0.536567	0.086	0.363	0
SLC12A2	0	-0.549556	0.101	0.373	0
SLC16A3	0	-0.476388	0.096	0.378	0
SLC25A3	0	-0.599274	0.465	0.738	0
SLC25A33	0	-0.333829	0.035	0.291	0
SLC25A39	0	-0.512345	0.119	0.465	0
SLC25A5	0	-0.592516	0.496	0.716	0
SLC25A6	0	-0.897002	0.634	0.855	0
SLC26A2	0	1.1147	0.143	0.092	0
SLC2A1	0	-0.431369	0.045	0.293	0
SLC38A2	0	0.557363	0.345	0.41	0
SLC39A4	0	-0.367454	0.044	0.308	0
SLC39A8	0	-0.252028	0.05	0.214	0
SLC3A2	0	-0.435512	0.193	0.489	0
SLC40A1	0	0.460893	0.102	0.203	0
SLC44A4	0	0.390054	0.119	0.276	0
SLC52A2	0	-0.386213	0.067	0.361	0
SLC7A5	0	-0.435875	0.102	0.329	0
SLPI	0	-1.09957	0.022	0.333	0
SLTM	0	0.277542	0.296	0.389	0
SMAGP	0	-0.375902	0.047	0.341	0
SMARCA2	0	0.482099	0.206	0.146	0
SMC3	0	0.297073	0.234	0.274	0
SMC5	0	0.423843	0.196	0.185	0
SMCO4	0	-0.262503	0.052	0.261	0
SMG1	0	0.627365	0.281	0.268	0
SMIM14	0	0.309297	0.175	0.252	0
SMIM22	0	0.575618	0.183	0.399	0
SMIM26	0	0.989738	0.298	0	0
SMIM27	0	0.357744	0.101	0	0
SMIM37	0	0.646701	0.187	0	0
SMS	0	-0.637006	0.124	0.49	0
SNF8	0	-0.355379	0.116	0.425	0
SNHG12	0	0.579309	0.192	0.191	0
SNHG7	0	-0.503878	0.125	0.44	0
SNHG8	0	0.477705	0.494	0.554	0
SNRNP200	0	0.25151	0.218	0.291	0
SNRPB	0	-0.51444	0.453	0.683	0
SNRPB2	0	-0.253335	0.319	0.541	0
SNRPC	0	-0.283055	0.194	0.463	0
SNRPD1	0	-0.338073	0.295	0.552	0
SNRPD2	0	-0.621196	0.463	0.767	0
SNRPE	0	-0.63636	0.292	0.587	0
SNW1	0	0.31853	0.249	0.286	0
SNX3	0	-0.914118	0.22	0.669	0
SNX6	0	0.448939	0.306	0.334	0
SOD1	0	-0.535526	0.541	0.764	0
SOD2	0	-1.75693	0.237	0.618	0
SOD3	0	-0.453846	0.095	0.29	0
SON	0	1.0033	0.682	0.605	0
SOX4	0	0.67644	0.258	0.439	0
SOX9	0	-0.34336	0.05	0.31	0
SPEN	0	0.393507	0.169	0.191	0
SPG21	0	-0.537014	0.081	0.437	0
SPG7	0	0.411227	0.174	0.198	0
SPINK1	0	-0.852974	0.077	0.323	0
SPINT2	0	-1.09602	0.142	0.525	0
SPP1	0	-2.81094	0.006	0.159	0
SPRY1	0	0.824289	0.204	0.097	0
SPTAN1	0	0.417633	0.253	0.335	0
SPTBN1	0	0.497033	0.255	0.379	0
SQLE	0	-0.430489	0.056	0.289	0
SQOR	0	0.585459	0.151	0	0
SQRDL	0	-0.716508	0	0.36	0
SQSTM1	0	-0.435635	0.39	0.682	0
SREK1	0	0.320368	0.223	0.287	0
SRI	0	0.288224	0.394	0.57	0
SRM	0	-0.486035	0.059	0.372	0
SRP9	0	-0.267942	0.33	0.565	0
SRRM1	0	0.585804	0.489	0.517	0
SRRM2	0	0.38141	0.399	0.54	0
SRRT	0	0.306176	0.157	0.194	0
SRSF1	0	0.299614	0.216	0.335	0
SRSF10	0	0.625803	0.391	0.411	0
SRSF11	0	0.319686	0.398	0.515	0
SRSF2	0	-0.589867	0.384	0.726	0
SRSF3	0	0.419852	0.608	0.695	0
SRSF5	0	0.315177	0.613	0.687	0
SRSF7	0	0.946309	0.689	0.632	0
SRSF9	0	-0.777493	0.133	0.543	0
SSRP1	0	-0.254369	0.108	0.354	0
SSU72	0	-0.466212	0.213	0.549	0
ST6GALNAC1	0	0.410271	0.08	0.169	0
STAG2	0	0.373137	0.222	0.235	0
STAT6	0	0.323828	0.155	0.216	0
STK17A	0	-0.330617	0.165	0.359	0
STK4	0	0.70466	0.41	0.373	0
STMN1	0	-0.351156	0.155	0.384	0
STMP1	0	0.76209	0.225	0	0
STN1	0	0.373518	0.102	0	0
STOML2	0	-0.407133	0.182	0.472	0
STRA13	0	-0.928338	0	0.431	0
STRAP	0	-0.374275	0.288	0.542	0
STUB1	0	-0.442434	0.128	0.466	0
SUB1	0	-0.274194	0.627	0.843	0
SUGP2	0	0.365119	0.134	0.146	0
SUMO1	0	-0.376034	0.358	0.641	0
SUMO2	0	-0.338488	0.598	0.823	0
SUMO3	0	-0.44753	0.131	0.435	0
SUPT16H	0	0.346811	0.182	0.191	0
SUPT4H1	0	-0.263107	0.206	0.444	0
SUPT5H	0	0.263707	0.217	0.293	0
SURF1	0	-0.270838	0.084	0.34	0
SURF4	0	-0.254304	0.201	0.447	0
SYNE2	0	0.719257	0.296	0.236	0
SYNGR2	0	-0.58854	0.156	0.498	0
SYTL2	0	0.501813	0.143	0.134	0
SYTL3	0	0.970743	0.275	0.096	0
TACSTD2	0	-0.917659	0.003	0.196	0
TAF15	0	0.330784	0.195	0.251	0
TAF1D	0	0.626155	0.442	0.481	0
TALDO1	0	-0.272248	0.284	0.541	0
TAP1	0	-0.412812	0.168	0.423	0
TATDN1	0	-0.279539	0.096	0.345	0
TAX1BP3	0	-0.347094	0.104	0.392	0
TBCA	0	-0.397513	0.374	0.651	0
TBCB	0	-0.457138	0.146	0.46	0
TCEAL9	0	0.605831	0.142	0	0
TCEB1	0	-1.40262	0	0.59	0
TCEB2	0	-2.67271	0	0.8	0
TCF21	0	0.858521	0.108	0.01	0
TCF25	0	0.818947	0.536	0.507	0
TCF7L2	0	0.325266	0.125	0.225	0
TCIM	0	1.71622	0.181	0	0
TENT4B	0	0.34652	0.1	0	0
TENT5A	0	0.54993	0.11	0	0
TENT5C	0	1.27642	0.289	0	0
TESC	0	-0.399777	0.03	0.22	0
TFDP1	0	-0.334113	0.049	0.294	0
TFF1	0	-1.57478	0.031	0.275	0
TGFBI	0	-0.842108	0.09	0.424	0
TGIF1	0	-0.303237	0.167	0.44	0
TGOLN2	0	0.499582	0.334	0.393	0
TGS1	0	0.266861	0.147	0.18	0
THBS1	0	0.892851	0.207	0.165	0
THOC7	0	-0.260759	0.169	0.439	0
THRAP3	0	0.553361	0.36	0.36	0
THUMPD3-AS1	0	0.620545	0.313	0.303	0
TIMM13	0	-0.630092	0.225	0.55	0
TIMM17A	0	-0.256143	0.149	0.408	0
TIMM50	0	-0.289126	0.055	0.314	0
TIMP1	0	-2.17963	0.276	0.619	0
TINAGL1	0	-0.507072	0.034	0.337	0
TIPARP	0	0.283117	0.211	0.271	0
TJP2	0	-0.287061	0.005	0.24	0
TKT	0	-0.476886	0.236	0.518	0
TLE4	0	0.857921	0.262	0.163	0
TM4SF1	0	-1.40459	0.095	0.439	0
TMA7	0	0.307104	0.773	0.84	0
TMBIM4	0	0.326174	0.357	0.433	0
TMED2	0	-0.776804	0.232	0.606	0
TMED3	0	-0.578949	0.076	0.431	0
TMED9	0	-0.276443	0.304	0.553	0
TMEM123	0	-0.656532	0.211	0.565	0
TMEM134	0	-0.336873	0.073	0.36	0
TMEM147	0	-0.722661	0.14	0.532	0
TMEM14A	0	-0.253037	0.087	0.315	0
TMEM14C	0	-0.285806	0.265	0.533	0
TMEM160	0	-0.638666	0.089	0.477	0
TMEM165	0	-0.475119	0.138	0.456	0
TMEM167A	0	-0.305329	0.213	0.49	0
TMEM176B	0	0.424871	0.216	0.416	0
TMEM183A	0	-0.323593	0.088	0.367	0
TMEM2	0	-0.46936	0	0.229	0
TMEM230	0	-0.420462	0.27	0.551	0
TMEM248	0	-0.292429	0.115	0.382	0
TMEM261	0	-0.835264	0	0.416	0
TMEM50A	0	-0.305347	0.354	0.608	0
TMEM55B	0	-0.273657	0	0.171	0
TMEM63A	0	0.260726	0.1	0.235	0
TMEM70	0	-0.349376	0.072	0.314	0
TMEM87A	0	0.255995	0.211	0.3	0
TMF1	0	0.626877	0.308	0.258	0
TMOD3	0	0.41518	0.242	0.257	0
TMSB10	0	-0.666715	0.935	0.993	0
TMSB4X	0	-0.715608	0.93	0.999	0
TMUB1	0	-0.371519	0.055	0.346	0
TNFAIP3	0	0.629924	0.448	0.555	0
TNFRSF12A	0	-1.04315	0.028	0.419	0
TNFRSF21	0	-0.277606	0.03	0.264	0
TNFSF10	0	0.474493	0.21	0.218	0
TNIP1	0	-0.274218	0.163	0.415	0
TNIP2	0	-0.388859	0.059	0.304	0
TNRC6B	0	0.632854	0.345	0.267	0
TOB1	0	-0.360608	0.167	0.435	0
TOMM22	0	-0.361515	0.244	0.523	0
TOMM40	0	-0.320279	0.073	0.348	0
TOMM7	0	0.412161	0.722	0.813	0
TPGS1	0	-0.445234	0.02	0.286	0
TPI1	0	-0.84426	0.553	0.805	0
TPM3	0	0.339531	0.566	0.683	0
TPM4	0	-0.772265	0.299	0.65	0
TPR	0	0.41052	0.301	0.353	0
TPT1	0	0.582988	0.956	0.99	0
TRA2A	0	0.448946	0.326	0.376	0
TRA2B	0	0.273545	0.408	0.542	0
TRAF4	0	-0.305429	0.095	0.375	0
TRAP1	0	-0.257301	0.047	0.283	0
TRAPPC2B	0	0.433599	0.114	0	0
TRIB1	0	-0.502747	0.105	0.413	0
TRIB3	0	-0.444338	0.009	0.205	0
TRIM56	0	0.340525	0.179	0.195	0
TRIP11	0	0.473353	0.17	0.125	0
TRIP12	0	0.276675	0.157	0.186	0
TRIR	0	1.06523	0.265	0	0
TRMT112	0	-0.271186	0.451	0.683	0
TRPM4	0	0.454432	0.098	0.16	0
TSC22D1	0	-0.268588	0.221	0.48	0
TSEN34	0	-0.268886	0.074	0.34	0
TSPAN1	0	0.537792	0.123	0.285	0
TSPAN13	0	-0.512403	0.042	0.317	0
TSPAN6	0	-0.312262	0.038	0.265	0
TSPAN8	0	-1.22696	0.132	0.478	0
TSPO	0	-1.0991	0.246	0.685	0
TST	0	0.435766	0.118	0.239	0
TTC37	0	0.287892	0.129	0.147	0
TUBB	0	-0.306699	0.314	0.533	0
TUBB4B	0	0.382727	0.515	0.611	0
TUFM	0	-0.458252	0.255	0.557	0
TUG1	0	-0.27062	0	0.197	0
TUSC2	0	-0.320474	0.057	0.318	0
TUT4	0	0.587782	0.154	0	0
TUT7	0	0.61673	0.151	0	0
TXN	0	-0.744043	0.532	0.768	0
TXNIP	0	1.68024	0.519	0.338	0
TXNL4A	0	-0.251074	0.108	0.354	0
TYMP	0	-1.18055	0.164	0.439	0
U2SURP	0	0.481886	0.289	0.338	0
UBA52	0	-0.288542	0.832	0.974	0
UBC	0	0.762616	0.896	0.919	0
UBE2B	0	-0.496534	0.304	0.622	0
UBE2C	0	-0.423725	0.012	0.145	0
UBE2D1	0	-0.410363	0.072	0.333	0
UBE2D2	0	-0.546846	0.222	0.593	0
UBE2D3	0	-0.369252	0.505	0.768	0
UBE2F	0	-0.386428	0.058	0.332	0
UBE2I	0	-0.316658	0.289	0.562	0
UBE2J1	0	-0.277921	0.131	0.39	0
UBE2N	0	-0.315461	0.252	0.527	0
UBE2S	0	-0.277899	0.13	0.382	0
UBTF	0	0.352024	0.16	0.161	0
UCHL3	0	-0.281735	0.095	0.358	0
UFD1	0	0.657721	0.195	0	0
UFD1L	0	-0.731493	0	0.387	0
UGDH	0	0.297888	0.117	0.237	0
UGP2	0	0.617825	0.311	0.408	0
UPF2	0	0.685682	0.28	0.245	0
UPP1	0	-0.443196	0.092	0.313	0
UQCRFS1	0	-0.769034	0.152	0.559	0
UQCRH	0	-0.575455	0.585	0.773	0
USMG5	0	-1.9745	0	0.683	0
USP15	0	0.612488	0.311	0.223	0
USP16	0	0.322695	0.302	0.376	0
USP34	0	0.395788	0.195	0.21	0
USP36	0	0.369862	0.209	0.223	0
USP8	0	0.396757	0.226	0.253	0
UTP11L	0	-0.317949	0	0.218	0
UTRN	0	0.645489	0.224	0.116	0
VDAC1	0	-0.457875	0.306	0.601	0
VDAC2	0	-0.44859	0.361	0.617	0
VIMP	0	-1.12933	0	0.513	0
VKORC1	0	-0.319552	0.16	0.418	0
VMP1	0	0.433384	0.383	0.522	0
VOPP1	0	-0.30882	0.11	0.35	0
VPS13A	0	0.318685	0.116	0.141	0
VPS13C	0	0.59482	0.244	0.147	0
VPS36	0	0.537014	0.231	0.226	0
VPS4B	0	0.539395	0.264	0.229	0
VSIR	0	0.524228	0.145	0	0
VSNL1	0	-0.259084	0.006	0.189	0
VTI1B	0	-0.280214	0.088	0.35	0
WASH1	0	-0.275479	0	0.184	0
WASHC1	0	0.583762	0.133	0	0
WASHC3	0	0.427027	0.131	0	0
WASHC4	0	0.405662	0.116	0	0
WBP5	0	-0.639168	0	0.273	0
WBSCR22	0	-0.867151	0	0.441	0
WDR18	0	-0.262767	0.032	0.256	0
WDR45B	0	-0.251436	0.099	0.366	0
WFDC2	0	0.786539	0.087	0.152	0
WHSC1L1	0	-0.854748	0	0.38	0
WSB1	0	0.480033	0.419	0.479	0
WTAP	0	-0.644568	0.229	0.522	0
XBP1	0	-0.431861	0.219	0.524	0
XRCC5	0	0.504381	0.401	0.431	0
YBX1	0	-1.51537	0.454	0.874	0
YDJC	0	-0.293585	0.037	0.278	0
YIF1A	0	-0.436522	0.112	0.43	0
YME1L1	0	0.601125	0.342	0.383	0
YWHAH	0	-0.759152	0.124	0.524	0
YWHAQ	0	-0.7293	0.228	0.601	0
ZBTB20	0	0.814347	0.272	0.115	0
ZBTB38	0	0.34406	0.21	0.268	0
ZC3H11A	0	-0.367702	0.008	0.259	0
ZC3H13	0	0.314578	0.22	0.259	0
ZC3H18	0	0.383323	0.173	0.161	0
ZCCHC11	0	-0.301234	0	0.124	0
ZCCHC6	0	-0.263959	0	0.141	0
ZFAND2A	0	-0.699328	0.09	0.341	0
ZFAND5	0	-0.443594	0.237	0.556	0
ZFC3H1	0	0.603515	0.186	0.153	0
ZFHX3	0	0.252049	0.092	0.159	0
ZFP36	0	0.456711	0.636	0.763	0
ZFP36L1	0	0.720618	0.453	0.577	0
ZG16	0	3.895	0.121	0.013	0
ZKSCAN1	0	0.303923	0.172	0.257	0
ZMYND8	0	0.250144	0.113	0.181	0
ZNF106	0	0.435996	0.203	0.197	0
ZNF148	0	0.315562	0.168	0.175	0
ZNF207	0	0.390974	0.341	0.442	0
ZNF217	0	0.293424	0.116	0.119	0
ZNF24	0	0.365718	0.2	0.198	0
ZNF292	0	0.486726	0.249	0.217	0
ZNF331	0	1.14927	0.375	0.219	0
ZNF428	0	-0.308744	0.081	0.33	0
ZNF511	0	-0.388837	0.068	0.357	0
ZNF593	0	-0.555531	0.072	0.415	0
ZNF638	0	0.47874	0.192	0.158	0
ZNF703	0	-0.33207	0.052	0.304	0
ZNF706	0	-0.69837	0.258	0.607	0
ZNF721	0	0.372834	0.15	0.117	0
ZNF90	0	-0.577078	0.015	0.334	0
ZNF91	0	0.562418	0.166	0.107	0
ZPR1	0	-0.28263	0.063	0.296	0
ZRANB2	0	1.17054	0.384	0.224	0
FCGBP	1.48219693752374e-323	1.98571	0.116	0.083	5.57217116692675e-319
COQ10B	2.96439387504748e-323	0.29973	0.236	0.26	1.11443423338535e-318
GPATCH2L	1.53160350210786e-322	0.284187	0.143	0.165	5.75791020582431e-318
LEO1	2.37151510003798e-322	0.403323	0.117	0.088	8.91547386708279e-318
RPL14	5.20498157893753e-320	-0.314942	0.87	0.972	1.95676077478578e-315
NUCB2	7.87392419777195e-320	0.296377	0.212	0.241	2.96012306291039e-315
GNAI2	1.04297257837087e-319	0.342052	0.317	0.344	3.92095111112745e-315
EHMT1	1.26713016188905e-319	0.304484	0.14	0.164	4.76364913060568e-315
ASCC3	1.35339402365293e-319	0.319149	0.15	0.149	5.08794949252081e-315
MT-CO2	1.73757946985908e-319	0.38091	0.979	0.992	6.53225625898823e-315
SUPT6H	1.18610833662754e-318	0.314435	0.152	0.154	4.45905568071757e-314
RUNX3	2.55054472746502e-318	0.831836	0.281	0.141	9.58851784843199e-314
AUTS2	3.01450695350516e-318	0.255928	0.111	0.139	1.13327374410073e-313
SPOP	3.79996263595065e-318	0.257254	0.171	0.195	1.42855795335929e-313
HLA-DRB5	1.40958821029931e-315	-1.01526	0.08	0.257	5.29920591779923e-311
PHACTR4	3.72139433080508e-315	0.326459	0.149	0.157	1.39902098472286e-310
IWS1	4.73913191343584e-315	0.275636	0.159	0.182	1.78162925153707e-310
MEG3	6.46486541438488e-314	1.40974	0.115	0.034	0
FXYD1	6.8096638993802e-314	0.587098	0.119	0.032	0
MT-ND2	1.29915034677878e-312	-0.572009	0.934	0.986	4.88403e-308
CNOT4	1.74173966372175e-312	0.38446	0.206	0.19	6.5479e-308
FABP1	3.61163014387546e-312	1.66621	0.227	0.352	1.35776e-307
NSUN6	1.98634584698356e-310	0.39324	0.11	0.079	7.46747e-306
AP1G1	6.56799237397385e-310	0.253643	0.11	0.137	2.46917e-305
UBR2	0	0.374977	0.143	0.116	6.83729e-305
SHPRH	0	0.398197	0.13	0.074	4.3596e-304
SNX2	8.58191e-308	0.272723	0.199	0.238	3.22628e-303
COX8A	1.28827e-307	-0.325782	0.559	0.768	4.84313e-303
EIF2S2	3.44215e-307	-0.328375	0.331	0.553	1.29404e-302
LUC7L	7.67188e-307	0.262901	0.15	0.188	2.88417e-302
TOX4	8.51734e-307	0.29673	0.24	0.265	3.20201e-302
LEFTY1	1.22663e-306	-0.268956	0.018	0.138	4.61139e-302
FGGY	2.14122e-306	-0.404748	0.025	0.16	8.04969e-302
KIDINS220	1.22139e-305	0.283128	0.149	0.152	4.59171e-301
DDX50	1.98912e-305	0.251927	0.142	0.161	7.47789e-301
TTC14	3.88157e-305	0.513032	0.227	0.12	1.45924e-300
CLDND1	1.27824e-304	0.48063	0.309	0.265	4.80541e-300
KIAA1551	6.31532e-304	0.45569	0.233	0.196	2.37418e-299
EPB41	9.11768e-304	0.380578	0.136	0.112	3.4277e-299
HSPA6	1.70979e-303	-1.28278	0.021	0.15	6.4278e-299
DDX6	7.80271e-303	0.353549	0.317	0.329	2.93335e-298
ELF1	4.14066e-302	0.316712	0.38	0.429	1.55664e-297
AP1G2	2.50615e-301	0.314041	0.096	0.124	9.42163e-297
PER1	3.76354e-301	0.532339	0.23	0.128	1.41487e-296
THUMPD1	2.86687e-298	0.306859	0.197	0.208	1.07777e-293
CEP350	6.78303e-298	0.330883	0.172	0.157	2.55001e-293
FUBP1	3.43783e-297	0.26941	0.182	0.213	1.29242e-292
ZBTB10	4.30427e-296	0.25682	0.112	0.147	1.61815e-291
RNF19A	1.18926e-295	0.613963	0.274	0.207	4.47089e-291
SPTY2D1	1.43606e-295	0.338401	0.195	0.189	5.39873e-291
USP33	5.32817e-295	0.264109	0.125	0.13	2.00307e-290
PLA2G16	4.8512e-294	-0.416164	0.134	0.322	1.82376e-289
APOL6	5.69654e-294	0.407103	0.222	0.189	2.14156e-289
CHD8	1.41598e-293	0.354102	0.13	0.086	5.32322e-289
NLRC5	2.08062e-293	0.454272	0.128	0.127	7.8219e-289
BCAS2	4.73596e-293	0.330729	0.325	0.359	1.78044e-288
PTPRC	1.61203e-292	0.821382	0.426	0.324	6.06028e-288
GNA15	1.89785e-292	-0.442515	0.026	0.157	7.13478e-288
TLN1	1.67941e-291	0.347227	0.246	0.248	6.31359e-287
STAG1	2.8293e-291	0.373272	0.158	0.13	1.06365e-286
EPSTI1	4.4805e-291	-0.312715	0.121	0.297	1.6844e-286
TUBA1A	6.8349e-290	0.928197	0.389	0.322	2.56951e-285
XRN1	6.92141e-290	0.433634	0.174	0.11	2.60204e-285
SRP54	7.62583e-290	0.302251	0.196	0.2	2.86685e-285
DDIT3	2.50195e-289	0.363181	0.22	0.251	9.40585e-285
GSTM3	3.08611e-288	0.334916	0.109	0.085	1.16019e-283
CXCL14	1.23241e-287	1.42898	0.124	0.11	4.63313e-283
CCNT1	2.13973e-286	0.334541	0.152	0.116	8.04411e-282
SHOC2	4.25142e-286	0.308377	0.173	0.187	1.59828e-281
APOBR	1.05299e-284	0.451255	0.105	0.048	3.95862e-280
PMP22	2.17888e-284	0.35952	0.142	0.193	8.1913e-280
FRG1	5.06017e-284	0.267145	0.205	0.235	1.90232e-279
CALM2	6.3269e-284	-0.362871	0.653	0.837	2.37854e-279
TSC2	7.75013e-284	0.312608	0.121	0.119	2.91358e-279
RAN	8.08794e-284	-0.402429	0.506	0.716	3.04058e-279
CFD	2.98939e-283	0.742088	0.096	0.183	1.12383e-278
ATF7IP	4.98307e-283	0.477589	0.202	0.124	1.87334e-278
POGZ	1.13136e-282	0.272106	0.15	0.154	4.25324e-278
DICER1	9.48992e-282	0.288847	0.131	0.139	3.56764e-277
EPC1	1.03845e-281	0.401286	0.343	0.327	3.90394e-277
SP110	1.52035e-281	0.459962	0.183	0.069	5.7156e-277
DHX38	3.00207e-281	0.25377	0.115	0.135	1.1286e-276
BAG3	7.25726e-281	-0.365926	0.09	0.252	2.72829e-276
CRIP1	9.87202e-280	0.674635	0.408	0.341	3.71129e-275
SOCS3	1.36893e-279	0.528227	0.243	0.296	5.14635e-275
USP47	2.67066e-279	0.278274	0.171	0.188	1.00401e-274
SMARCC2	5.71958e-279	0.352042	0.163	0.139	2.15022e-274
RARRES3	1.73108e-277	0.692693	0.449	0.314	6.50781e-273
RAB30-AS1	2.99288e-277	0.25593	0.107	0.116	1.12514e-272
SSR4	2.00591e-275	-0.329086	0.592	0.785	7.54101e-271
SERPINH1	2.61515e-275	-0.395157	0.105	0.27	9.83139e-271
C1S	3.01123e-275	1.05295	0.129	0.06	1.13204e-270
ACSL1	6.15189e-275	-0.310536	0.021	0.141	2.31274e-270
ARID4A	1.29245e-274	0.427341	0.2	0.15	4.85883e-270
SPHK1	8.4319e-274	-0.306013	0.011	0.116	3.16989e-269
IRF7	3.18035e-273	-0.263453	0.09	0.243	1.19562e-268
PSMA3-AS1	1.62117e-272	0.351835	0.292	0.292	6.09463e-268
NPM1	6.42451e-272	-0.343675	0.697	0.867	2.41523e-267
ZNF644	6.63108e-272	0.280826	0.183	0.197	2.49289e-267
GK	1.32813e-270	-0.298367	0.057	0.194	4.99298e-266
RPGR	3.69114e-270	0.251138	0.094	0.108	1.38765e-265
CDK11A	8.74606e-269	0.432657	0.179	0.156	3.28799e-264
CXCL12	3.52663e-268	0.539755	0.11	0.029	1.3258e-263
TRIM38	5.51732e-268	0.414593	0.192	0.144	2.07418e-263
ODF2L	2.54723e-267	0.392683	0.261	0.245	9.57606e-263
PRDX2	1.52676e-266	-0.371631	0.38	0.592	5.73971e-262
NSD1	1.62382e-266	0.368004	0.172	0.153	6.10458e-262
RNMT	3.11998e-265	0.36471	0.274	0.275	1.17293e-260
PTTG1	4.39922e-265	-0.321212	0.108	0.266	1.65384e-260
PPIP5K2	8.40895e-265	0.26267	0.113	0.116	3.16126e-260
CLIC3	1.56569e-264	-0.320319	0.024	0.138	5.88606e-260
DDX3Y	5.53284e-264	0.529286	0.179	0.086	2.08002e-259
MT-CO1	1.51588e-263	0.397703	0.98	0.992	5.6988e-259
LDHB	1.14633e-262	-0.460496	0.428	0.638	4.30951e-258
UQCRQ	1.67457e-262	-0.271243	0.503	0.707	6.29538e-258
ATP13A3	2.80647e-261	-0.259048	0.092	0.243	1.05506e-256
FAM53C	5.76313e-261	0.328694	0.181	0.185	2.16659e-256
CRCP	5.78529e-260	0.266626	0.11	0.1	2.17492e-255
LRBA	6.79907e-260	0.272162	0.126	0.157	2.55604e-255
MYSM1	9.87128e-260	0.291036	0.1	0.08	3.71101e-255
CLIC1	1.12819e-259	-0.381433	0.656	0.814	4.2413e-255
CFL1	2.06966e-258	-0.322702	0.817	0.931	7.78067e-254
ELOVL5	8.08497e-258	-0.250973	0.129	0.285	3.03946e-253
IGLC3	1.43647e-257	-0.891215	0.362	0.221	5.40026e-253
TNRC6A	1.51603e-257	0.270155	0.138	0.148	5.69937e-253
PTPN22	3.66844e-257	0.697888	0.237	0.098	1.37911e-252
CWF19L2	4.81192e-257	0.439158	0.178	0.102	1.80899e-252
KIN	1.25699e-256	0.293654	0.127	0.125	4.72552e-252
CRBN	1.35022e-256	0.29083	0.183	0.185	5.07602e-252
RPS26	1.52276e-256	0.301513	0.827	0.898	5.72465e-252
ZNF394	6.99138e-256	0.262147	0.178	0.191	2.62834e-251
ZFAS1	1.10269e-254	-0.560533	0.56	0.738	4.14546e-250
CDK5RAP2	1.97319e-254	0.291914	0.105	0.081	7.41801e-250
CELF2	2.25708e-253	0.331156	0.275	0.277	8.48527e-249
CYR61	2.83502e-253	0.283265	0.09	0.148	1.0658e-248
C12orf65	5.88996e-253	0.368464	0.143	0.098	2.21427e-248
2025-03-07	8.71807e-253	0.31735	0.191	0.182	3.27747e-248
MBD4	5.37575e-252	0.297661	0.184	0.196	2.02096e-247
DBI	1.62041e-251	-0.311554	0.529	0.726	6.09176e-247
HELZ	2.90494e-251	0.309278	0.168	0.17	1.09208e-246
ZNHIT6	1.67211e-250	0.295904	0.103	0.086	6.28612e-246
MAML2	4.36194e-250	0.382569	0.138	0.082	1.63983e-245
PHAX	5.11683e-250	0.264742	0.168	0.178	1.92362e-245
ADAM28	3.52451e-248	0.568298	0.138	0.047	1.32501e-243
AP1S2	5.14919e-248	-0.294127	0.069	0.21	1.93579e-243
RPL22L1	1.32632e-247	-0.338249	0.378	0.574	4.98616e-243
KLF9	8.41472e-247	0.426043	0.14	0.081	3.16343e-242
RNF216	1.81388e-246	0.285001	0.142	0.131	6.81909e-242
RPAP2	2.24966e-246	0.259967	0.103	0.083	8.45739e-242
UBE2L6	4.58516e-246	-0.268215	0.163	0.329	1.72374e-241
PARP14	2.17737e-245	0.344123	0.192	0.174	8.18559e-241
SLFN5	6.24643e-245	0.458559	0.167	0.078	2.34828e-240
COX5B	2.11308e-243	-0.296468	0.606	0.777	7.94392e-239
DNTTIP2	1.79855e-242	0.256942	0.235	0.259	6.76148e-238
RPS27L	1.30358e-241	-0.319017	0.514	0.709	4.90068e-237
RPS6KA5	1.61208e-240	0.351286	0.129	0.088	6.06046e-236
TRIM13	6.54749e-240	0.285925	0.124	0.114	2.46146e-235
NECAP1	4.77565e-239	0.292817	0.13	0.109	1.79536e-234
REV3L	1.6088e-238	0.361074	0.159	0.118	6.04813e-234
CCDC174	2.2832e-236	0.265773	0.153	0.152	8.58347e-232
MAN2C1	4.99117e-234	0.288621	0.096	0.102	1.87638e-229
ASXL2	5.97727e-234	0.288649	0.139	0.128	2.24709e-229
ITGAL	3.50204e-232	0.428216	0.14	0.038	1.31656e-227
SIN3A	1.49592e-231	0.264407	0.125	0.108	5.62377e-227
CCPG1	1.80082e-230	0.258795	0.181	0.185	6.77e-226
SMG6	5.02958e-230	0.354586	0.123	0.071	1.89082e-225
PTPN6	6.07339e-230	0.352399	0.154	0.136	2.28323e-225
SPINK4	2.19892e-229	-0.490717	0.04	0.141	8.26663e-225
ZNF830	3.50997e-229	0.313278	0.158	0.142	1.31954e-224
STK17B	4.29429e-228	0.480377	0.391	0.348	1.61439e-223
SYNE1	2.93981e-226	0.378484	0.147	0.048	1.10519e-221
CSTA	5.83754e-226	-0.336989	0.012	0.106	2.19457e-221
CCNH	1.93393e-223	0.304049	0.25	0.261	7.27042e-219
CDKN1B	1.93433e-223	0.313391	0.213	0.209	7.27193e-219
ATM	1.98421e-223	0.407031	0.197	0.127	7.45945e-219
ABL2	1.05299e-222	-0.353511	0.069	0.203	3.95862e-218
CREM	2.84043e-222	-0.383571	0.432	0.598	1.06783e-217
COX6B1	8.37703e-222	-0.268656	0.638	0.799	3.14926e-217
HBP1	1.20924e-221	0.338621	0.239	0.212	4.54602e-217
BRAF	8.34347e-221	0.344732	0.154	0.097	3.13664e-216
ARID5B	1.61632e-220	0.313943	0.301	0.348	6.07639e-216
MECP2	3.58624e-220	0.315834	0.214	0.203	1.34821e-215
XPC	5.20783e-219	0.339258	0.15	0.108	1.95783e-214
ATP2A3	6.75361e-219	0.536965	0.129	0.089	2.53895e-214
ZNF431	1.43109e-218	0.284215	0.113	0.077	5.38004e-214
LNPEP	7.36805e-218	0.327479	0.165	0.132	2.76995e-213
PRDM2	4.66713e-217	0.420075	0.229	0.173	1.75456e-212
CREBRF	1.98746e-216	0.414341	0.213	0.148	7.47167e-212
CTDSPL2	5.16482e-216	0.295094	0.109	0.078	1.94166e-211
BTN3A2	1.0035e-215	0.381953	0.216	0.174	3.77257e-211
KIAA1109	1.47124e-214	0.318233	0.122	0.105	5.53098e-210
SETD2	3.87378e-214	0.283335	0.146	0.145	1.45631e-209
ANKRD36C	3.92727e-214	0.380245	0.127	0.115	1.47642e-209
PLA2G2A	1.92324e-212	-0.537008	0.048	0.155	7.23022e-208
LTN1	4.66881e-212	0.26335	0.108	0.084	1.75519e-207
TRIM52	1.00111e-211	0.347926	0.102	0.045	3.76356e-207
C1R	4.4913e-211	0.812828	0.127	0.061	1.68846e-206
PLAT	1.09779e-210	0.684137	0.109	0.039	4.12704e-206
SP100	1.7265e-210	0.303505	0.273	0.274	6.4906e-206
ANKRD28	1.18626e-209	0.318351	0.195	0.235	4.45962e-205
METTL7A	3.27186e-208	0.255002	0.107	0.078	1.23002e-203
DNAJB14	5.71058e-208	0.292777	0.192	0.178	2.14684e-203
IL7R	5.91132e-208	0.867242	0.241	0.195	2.2223e-203
MFAP1	7.84862e-208	0.250163	0.131	0.118	2.95061e-203
IKZF3	2.09624e-206	0.434322	0.155	0.05	7.8806e-202
RAB8B	4.1557e-206	0.468879	0.229	0.124	1.56229e-201
PLAU	5.06518e-206	-0.343765	0.062	0.186	1.9042e-201
HSPA1B	9.75775e-205	-0.637434	0.283	0.451	3.66833e-200
KMT2E-AS1	2.82019e-204	0.374732	0.127	0.107	1.06022e-199
PLPP1	4.37172e-204	0.326162	0.13	0.102	1.6435e-199
CSF1	4.47233e-204	0.465867	0.125	0.041	1.68133e-199
SSBP2	1.41953e-203	0.276969	0.109	0.036	5.33658e-199
ZNF83	1.61318e-203	0.285608	0.114	0.078	6.06459e-199
SYNRG	4.48317e-203	0.33595	0.154	0.103	1.6854e-198
RBP1	4.52905e-203	0.387715	0.111	0.099	1.70265e-198
NFKB1	1.11363e-202	-0.277693	0.168	0.315	4.18659e-198
HERC1	2.49717e-202	0.384792	0.17	0.106	9.38786e-198
ZC3HAV1	4.0222e-202	0.282718	0.259	0.293	1.5121e-197
DNAJB1	8.34295e-201	-0.347598	0.48	0.639	3.13645e-196
MORC3	4.79094e-200	0.315403	0.143	0.097	1.80111e-195
ZNF791	1.05218e-198	0.313742	0.155	0.123	3.95558e-194
RNASEK	5.49912e-198	0.325883	0.126	0.065	2.06734e-193
HLA-DQA1	4.11806e-196	-0.313103	0.103	0.229	1.54814e-191
MT2A	9.36202e-196	-0.327481	0.342	0.495	3.51956e-191
SGK1	2.21816e-195	0.257133	0.167	0.23	8.33896e-191
NPIPB5	2.46499e-195	0.426086	0.119	0.047	9.26687e-191
HMGB2	3.47481e-195	-0.309312	0.317	0.481	1.30632e-190
TAGAP	3.04148e-194	0.574765	0.188	0.09	1.14341e-189
CCDC82	2.20702e-193	0.276116	0.139	0.109	8.29707e-189
KAT6A	1.26099e-190	0.279634	0.168	0.151	4.74057e-186
FCGR2A	2.4066e-190	-0.662392	0.029	0.127	9.04736e-186
HELB	8.1263e-190	0.306235	0.111	0.041	3.055e-185
B2M	6.37443e-188	-0.348393	0.937	0.992	2.3964e-183
STX11	7.74108e-188	-0.500843	0.046	0.152	2.91018e-183
HLA-DPB1	1.32618e-187	-0.28466	0.26	0.427	4.98566e-183
ITGA1	1.44646e-187	0.45304	0.158	0.077	5.43784e-183
ANKRD49	1.43284e-186	0.288608	0.117	0.085	5.38661e-182
ITPR2	4.77112e-185	0.289838	0.105	0.111	1.79366e-180
PRMT9	1.4604e-184	0.417128	0.15	0.083	5.49023e-180
GIMAP7	3.51122e-184	0.526953	0.174	0.067	1.32001e-179
GPX3	4.98793e-184	0.427034	0.106	0.056	1.87516e-179
CBLB	8.55657e-184	0.400151	0.186	0.136	3.21676e-179
ESCO1	8.41134e-183	0.293078	0.124	0.083	3.16216e-178
DCN	2.60766e-182	1.05483	0.119	0.07	9.80324e-178
RLF	3.81477e-182	0.268382	0.128	0.092	1.43412e-177
CLEC2B	7.98577e-181	0.550954	0.39	0.246	3.00217e-176
ELMSAN1	4.28223e-180	0.26766	0.161	0.16	1.60986e-175
CCL5	2.64962e-179	0.838828	0.326	0.245	9.96099e-175
FCER1G	8.97244e-179	-1.22667	0.099	0.231	3.3731e-174
LAMA4	3.05681e-178	0.369303	0.101	0.062	1.14918e-173
OXNAD1	5.81549e-176	0.306526	0.132	0.096	2.18628e-171
CYTIP	3.40294e-175	0.58171	0.356	0.231	1.2793e-170
RPS4Y1	5.55728e-175	0.573859	0.404	0.263	2.08921e-170
IRF2	7.25403e-174	0.263516	0.159	0.146	2.72708e-169
MMP14	1.03845e-173	-0.326369	0.068	0.184	3.90394e-169
SNX10	9.27904e-173	-0.362942	0.035	0.133	3.48836e-168
C1QA	2.01541e-172	-0.364266	0.042	0.124	7.57672e-168
TYROBP	1.01516e-171	-1.30012	0.1	0.229	3.81639e-167
FN1	1.08806e-171	0.665724	0.114	0.13	4.09044e-167
CD96	2.59956e-171	0.518877	0.238	0.114	9.77279e-167
CD3G	1.00203e-169	0.615902	0.277	0.147	3.76702e-165
TRAF3IP3	1.32892e-169	0.389291	0.161	0.061	4.99593e-165
MIS18BP1	2.03461e-169	0.256304	0.138	0.135	7.6489e-165
DNAJB4	1.50248e-167	0.331156	0.134	0.103	5.64844e-163
CCL2	3.14028e-167	1.12167	0.122	0.106	1.18056e-162
NNMT	4.62085e-167	0.779485	0.116	0.083	1.73716e-162
ANKRD36	5.42439e-167	0.288562	0.101	0.077	2.03925e-162
GPR65	3.07682e-165	0.512381	0.21	0.097	1.1567e-160
HOPX	8.13917e-165	0.695192	0.189	0.09	3.05984e-160
PRKACB	7.95685e-164	0.281666	0.137	0.115	2.9913e-159
ACAP1	8.46698e-164	0.510614	0.315	0.187	3.18307e-159
SPI1	2.50988e-163	-0.391196	0.021	0.103	9.43565e-159
C1QB	8.24274e-163	-0.525217	0.039	0.12	3.09877e-158
ITGA4	1.19367e-162	0.345972	0.159	0.061	4.48746e-158
HIF1A	3.38106e-162	-0.297757	0.182	0.32	1.27108e-157
KAT6B	4.36426e-161	0.260511	0.132	0.105	1.6407e-156
GPR137B	1.81685e-160	-0.258126	0.045	0.143	6.83025e-156
CD69	2.12533e-160	0.98395	0.35	0.242	7.98998e-156
AIF1	2.67631e-160	-0.380363	0.058	0.157	1.00613e-155
CD83	3.27594e-159	-0.277251	0.137	0.26	1.23156e-154
CCRL2	1.69972e-158	-0.299637	0.038	0.131	6.38993e-154
CLK4	4.12673e-158	0.291626	0.145	0.096	1.5514e-153
DOCK8	1.407e-156	0.40059	0.201	0.097	5.28947e-152
RILPL2	2.31007e-156	-0.281043	0.128	0.248	8.68449e-152
GPR171	5.64098e-155	0.334284	0.145	0.057	2.12067e-150
AKNA	9.18276e-154	0.439869	0.226	0.138	3.45217e-149
SEMA4A	1.92134e-153	0.343103	0.101	0.068	7.22307e-149
NEAT1	4.87237e-152	0.497731	0.749	0.858	1.83172e-147
ARL4C	4.82973e-151	0.467499	0.27	0.241	1.81569e-146
TRGC2	1.7555e-150	0.512282	0.126	0.043	6.59962e-146
IFI16	3.13833e-150	0.420706	0.312	0.234	1.17982e-145
RICTOR	3.98626e-150	0.264265	0.164	0.159	1.49859e-145
P2RY10	6.21434e-149	0.312552	0.168	0.072	2.33622e-144
ITM2A	2.27412e-148	0.417682	0.289	0.161	8.54931e-144
FBLN1	1.58823e-145	0.665639	0.112	0.048	5.9708e-141
RALGAPA1	5.42126e-145	0.336119	0.194	0.157	2.03807e-140
CRIP2	1.47173e-144	-0.266236	0.047	0.139	5.53282e-140
SLC2A3	8.28243e-144	0.485499	0.373	0.245	3.1137e-139
CXCR4	2.60904e-143	0.452637	0.396	0.402	9.80843e-139
2025-09-06	8.98817e-143	0.423235	0.278	0.2	3.37901e-138
COX7A1	3.61243e-142	0.319357	0.103	0.037	1.35806e-137
HLA-DQA2	7.49933e-140	-0.469286	0.034	0.118	2.8193e-135
FILIP1L	3.37425e-138	0.283374	0.103	0.073	1.26852e-133
SKAP1	1.10493e-137	0.381526	0.191	0.096	4.15388e-133
TNFRSF4	1.58359e-137	-0.955313	0.044	0.126	5.95334e-133
FAM214A	4.49316e-137	0.270949	0.109	0.066	1.68916e-132
APOE	3.68309e-136	-1.3447	0.076	0.18	1.38462e-131
ZEB2	1.74414e-135	0.507151	0.273	0.183	6.55693e-131
LY96	1.05923e-134	-0.371569	0.054	0.145	3.98206e-130
TNFRSF18	3.41774e-134	-0.762623	0.054	0.142	1.28486e-129
TGFB1	7.52049e-134	-0.274486	0.109	0.217	2.82725e-129
EVL	1.4326e-133	0.444986	0.354	0.225	5.38573e-129
RGL4	2.38309e-133	0.253858	0.12	0.046	8.95899e-129
CNTRL	1.40583e-132	0.312557	0.13	0.075	5.28509e-128
APBB1IP	2.11573e-132	0.275237	0.161	0.071	7.95388e-128
AAK1	2.2334e-130	0.289597	0.23	0.202	8.39626e-126
CTSL	2.07602e-129	-0.921627	0.115	0.223	7.80458e-125
IGLC2	4.08937e-127	-0.970711	0.401	0.387	1.53736e-122
ZFYVE16	6.10285e-127	0.256197	0.146	0.131	2.29431e-122
EPM2AIP1	1.21612e-125	0.271072	0.123	0.084	4.57189e-121
PTGER4	2.15612e-125	0.33363	0.23	0.207	8.10572e-121
HCST	3.79456e-125	0.496281	0.386	0.314	1.42653e-120
STK10	9.34798e-125	0.261409	0.15	0.117	3.51428e-120
2025-09-01	1.43978e-124	-0.253041	0.095	0.191	5.4127e-120
TCF4	7.6785e-123	0.404539	0.162	0.094	2.88666e-118
SAMD9	9.8727e-123	0.328148	0.147	0.079	3.71154e-118
TPM2	3.66037e-121	-0.2591	0.108	0.193	1.37608e-116
SPARCL1	5.88703e-119	0.570615	0.102	0.036	2.21317e-114
CALD1	1.68147e-118	0.666777	0.136	0.074	6.32132e-114
GNLY	4.25748e-118	-1.05278	0.047	0.121	1.60056e-113
SAMHD1	3.30627e-117	0.335676	0.198	0.151	1.24296e-112
NR3C1	2.49086e-113	0.270192	0.319	0.201	9.36414e-109
CYLD	5.94692e-113	0.316321	0.245	0.188	2.23569e-108
RASGEF1B	8.62892e-113	0.30806	0.149	0.123	3.24395e-108
ARHGAP15	2.23458e-112	0.286258	0.182	0.091	8.40068e-108
GABARAPL1	8.00576e-111	0.323047	0.259	0.213	3.00968e-106
GBP1	1.05587e-108	0.336649	0.152	0.129	3.96944e-104
LST1	3.95865e-108	-0.495345	0.066	0.152	1.48821e-103
RAB31	1.33912e-107	-0.310847	0.049	0.126	5.03428e-103
BCL2A1	1.50704e-107	-1.18713	0.119	0.206	5.66558e-103
LUM	2.21393e-107	0.42205	0.114	0.088	8.32306e-103
LBH	5.91043e-107	0.332384	0.199	0.113	2.22197e-102
RAC2	8.11185e-107	0.332458	0.371	0.315	3.04957e-102
ANKRD44	4.48022e-104	0.278544	0.178	0.091	1.68429e-99
DENND4A	1.2249e-103	0.273905	0.156	0.108	4.60488e-99
PDE4A	2.24586e-103	0.26448	0.151	0.115	8.44309e-99
GPNMB	5.19574e-101	-0.267994	0.037	0.104	1.95329e-96
PDE4D	5.39087e-101	0.345226	0.212	0.132	2.02665e-96
NFKBID	5.99869e-101	0.282288	0.118	0.098	2.25515e-96
GZMB	3.43929e-99	-1.23534	0.113	0.21	1.29297e-94
TNFRSF25	1.43972e-95	-0.268615	0.042	0.112	5.41247e-91
ADAM19	2.90684e-94	-0.289347	0.041	0.109	1.0928e-89
KLRB1	5.32025e-92	0.50492	0.248	0.157	2.00009e-87
CD3E	1.10018e-91	0.336985	0.34	0.229	4.13603e-87
ISG20	1.28755e-90	-0.318378	0.338	0.45	4.84042e-86
SERPINB9	3.14468e-89	-0.357862	0.156	0.255	1.18221e-84
LGALS1	8.62553e-89	-0.831418	0.414	0.534	3.24268e-84
TNF	4.73241e-88	-0.267781	0.038	0.1	1.7791e-83
PLEK	5.35991e-88	-0.481058	0.052	0.121	2.015e-83
KLRD1	2.92783e-86	0.258102	0.118	0.055	1.10069e-81
MSN	5.42088e-85	0.328294	0.348	0.267	2.03793e-80
SAMSN1	1.0071e-80	0.397532	0.37	0.29	3.78611e-76
COL6A1	1.13352e-80	0.276617	0.12	0.107	4.26136e-76
CD14	1.30662e-80	-0.57173	0.055	0.12	4.91212e-76
CD48	2.97428e-79	0.378787	0.351	0.257	1.11815e-74
CLEC2D	3.63477e-79	0.356263	0.281	0.192	1.36645e-74
HTRA1	4.53892e-79	-0.261104	0.04	0.1	1.70636e-74
APOC1	1.34095e-75	-1.07504	0.088	0.164	5.04116e-71
PTGS2	5.62487e-74	-0.535967	0.082	0.156	2.11461e-69
PDE4B	1.06364e-70	0.334592	0.266	0.202	3.99863e-66
ITGB2	3.93151e-70	-0.41129	0.14	0.22	1.47801e-65
SRGN	1.13929e-69	-0.778923	0.509	0.616	4.28306e-65
CD247	4.24301e-67	0.308872	0.184	0.111	1.59512e-62
GIMAP4	8.0436e-66	0.308684	0.128	0.071	3.02391e-61
JAML	2.33138e-62	0.256748	0.16	0.094	8.76457e-58
MYL9	1.84861e-61	-0.374475	0.088	0.149	6.94967e-57
RHOH	8.6568e-60	0.268152	0.284	0.201	3.25444e-55
COL1A2	3.35126e-57	-0.35584	0.131	0.118	1.25987e-52
LTB	1.08435e-53	-0.655017	0.145	0.219	4.07649e-49
BATF	2.22651e-52	-0.44673	0.082	0.142	8.37033e-48
FYN	1.42508e-46	0.258599	0.273	0.21	5.35746e-42
MAF	1.46357e-45	0.29084	0.166	0.114	5.50216e-41
CD37	5.03513e-45	0.253205	0.352	0.275	1.89291e-40
TAGLN	7.051e-45	-0.767705	0.054	0.101	2.65075e-40
ENTPD1	7.23779e-45	0.283581	0.148	0.106	2.72097e-40
SPOCK2	1.99664e-42	-0.36052	0.155	0.179	7.50618e-38
SLA	9.38693e-39	0.253919	0.164	0.11	3.52892e-34
COL1A1	8.7473e-33	-0.966464	0.137	0.141	3.28846e-28
AC016831.7	7.78138e-30	-0.268762	0.116	0.165	2.92533e-25
HSPA1A	4.53959e-26	-0.614634	0.377	0.429	1.70661e-21
LAPTM5	5.92268e-25	-0.354283	0.372	0.419	2.22657e-20
GYPC	2.01778e-24	-0.258535	0.205	0.24	7.58562e-20
ALOX5AP	1.50205e-23	-0.435505	0.264	0.271	5.6468e-19
GZMA	8.43558e-19	0.449968	0.204	0.183	3.17127e-14
IGFBP7	9.67211e-16	-0.818808	0.126	0.158	3.63613e-11
NKG7	2.52155e-15	-0.310459	0.218	0.181	9.47951e-11
SPARC	0.0336545	-0.603262	0.122	0.127	1

## Sheet: DEGs_All cell types_NATvsHC
	p_val	avg_log2FC	pct.1	pct.2	p_val_adj
AC004687.1	0	-0.654125	0	0.153	0
AC007952.4	0	-1.12925	0	0.179	0
AC016831.5	0	-0.984091	0	0.245	0
AC020916.1	0	-1.60969	0	0.313	0
AC058791.1	0	-1.10583	0.095	0.288	0
AC090498.1	0	1.54492	0.544	0	0
AC092580.4	0	0.902698	0.148	0	0
AC245297.3	0	-0.861292	0	0.238	0
AHNAK	0	-1.02942	0.401	0.482	0
AL118516.1	0	-0.578065	0	0.106	0
AL928768.3	0	1.69464	0.226	0	0
ALDOA	0	1.80468	0.702	0.101	0
APOA1BP	0	0.482235	0.21	0	0
ARHGAP45	0	-0.426141	0	0.112	0
ARID1B	0	-0.733101	0.083	0.267	0
ARL5A	0	0.509038	0.251	0.042	0
ARL6IP4	0	0.459197	0.585	0.3	0
ATP5A1	0	1.17699	0.44	0	0
ATP5B	0	1.48803	0.505	0	0
ATP5C1	0	1.01424	0.359	0	0
ATP5D	0	1.72567	0.597	0	0
ATP5E	0	3.06589	0.88	0	0
ATP5F1	0	0.999632	0.364	0	0
ATP5F1A	0	-1.20057	0	0.328	0
ATP5F1B	0	-1.68099	0	0.442	0
ATP5F1C	0	-1.2881	0	0.363	0
ATP5F1D	0	-1.27321	0	0.247	0
ATP5F1E	0	-3.79	0	0.861	0
ATP5G1	0	1.02178	0.361	0	0
ATP5G2	0	2.21816	0.73	0	0
ATP5G3	0	1.5482	0.516	0	0
ATP5H	0	1.16506	0.418	0	0
ATP5I	0	1.48396	0.509	0	0
ATP5IF1	0	-2.13143	0	0.569	0
ATP5J	0	1.50369	0.526	0	0
ATP5J2	0	1.30801	0.464	0	0
ATP5L	0	2.71932	0.838	0	0
ATP5MC1	0	-1.29192	0	0.322	0
ATP5MC2	0	-2.33025	0	0.63	0
ATP5MC3	0	-2.02433	0	0.511	0
ATP5MD	0	-2.02665	0	0.541	0
ATP5ME	0	-2.38112	0	0.597	0
ATP5MF	0	-1.68273	0	0.468	0
ATP5MG	0	-2.80387	0	0.736	0
ATP5MPL	0	-1.69296	0	0.459	0
ATP5O	0	1.57791	0.556	0	0
ATP5PB	0	-0.957096	0	0.258	0
ATP5PD	0	-1.36175	0	0.384	0
ATP5PF	0	-1.89509	0	0.518	0
ATP5PO	0	-1.38356	0	0.389	0
ATPIF1	0	1.4154	0.489	0	0
B2M	0	0.38792	0.998	0.937	0
BEX3	0	-0.579537	0	0.137	0
BTG1	0	1.18283	0.891	0.654	0
BTG2	0	-0.985054	0.526	0.628	0
BUD23	0	-0.807811	0	0.229	0
C10orf54	0	0.806287	0.291	0	0
C11orf31	0	1.12222	0.424	0	0
C11orf73	0	0.460182	0.188	0	0
C14orf1	0	0.390802	0.147	0	0
C14orf166	0	1.13663	0.425	0	0
C14orf2	0	1.49573	0.524	0	0
C15orf57	0	0.314428	0.124	0	0
C16orf13	0	0.678885	0.256	0	0
C17orf62	0	0.349723	0.136	0	0
C17orf89	0	0.796872	0.311	0	0
C19orf43	0	1.83716	0.64	0	0
C19orf60	0	1.09681	0.408	0	0
C20orf24	0	0.892619	0.316	0	0
C21orf59	0	0.416	0.152	0	0
C5orf56	0	0.29884	0.115	0	0
C7orf50	0	0.499951	0.289	0.076	0
C7orf73	0	0.686059	0.242	0	0
C8orf4	0	1.16166	0.172	0	0
C9orf142	0	0.876979	0.278	0	0
CCDC109B	0	0.557458	0.179	0	0
CCDC32	0	-0.401289	0	0.122	0
CCDC53	0	0.351127	0.15	0	0
CCDC85B	0	0.757325	0.383	0.116	0
CD55	0	0.778994	0.489	0.225	0
CD59	0	0.898921	0.41	0.167	0
CD79A	0	1.01816	0.281	0.073	0
CEMIP2	0	-1.19951	0	0.257	0
CENPX	0	-0.948972	0	0.217	0
CFD	0	2.64548	0.382	0.096	0
CH17-189H20.1	0	0.601906	0.189	0	0
CHCHD10	0	0.343551	0.414	0.17	0
CIRBP	0	0.67197	0.829	0.556	0
COPS9	0	-1.42503	0	0.43	0
COX5A	0	0.479882	0.467	0.191	0
CPSF3L	0	0.332129	0.136	0	0
CRELD2	0	0.39871	0.292	0.085	0
CRYBG1	0	-0.608677	0	0.145	0
CSKMT	0	-1.39897	0	0.191	0
CTA-29F11.1	0	0.366099	0.115	0	0
CTD-3252C9.4	0	0.885656	0.246	0	0
CYBA	0	1.40589	0.839	0.279	0
CYBC1	0	-0.464828	0	0.135	0
CYTOR	0	-1.0201	0	0.23	0
DDX17	0	-0.734532	0.315	0.457	0
DMAC1	0	-0.519416	0	0.145	0
DPP7	0	0.521419	0.428	0.163	0
DUSP1	0	0.933112	0.81	0.44	0
EBLN3	0	0.361881	0.129	0	0
EEF2	0	0.635828	0.878	0.681	0
EGLN2	0	0.424754	0.166	0.008	0
EIF1	0	0.437909	0.988	0.902	0
EIF3F	0	0.749914	0.612	0.284	0
EIF4A3	0	0.68565	0.398	0.15	0
ELF3	0	-2.32657	0.131	0.271	0
ELOA	0	-0.376952	0	0.102	0
ELOB	0	-2.48469	0	0.663	0
ELOC	0	-1.01445	0	0.294	0
ERBB2IP	0	0.33091	0.112	0	0
ERBIN	0	-0.567298	0	0.16	0
ETFRF1	0	-0.329623	0	0.1	0
FABP1	0	-1.909	0.363	0.227	0
FAM103A1	0	0.408163	0.138	0	0
FAM127A	0	0.412616	0.141	0	0
FAM195B	0	0.581005	0.197	0	0
FAM46A	0	0.532044	0.141	0	0
FAM46C	0	0.924554	0.3	0	0
FAM60A	0	0.354642	0.117	0	0
FOS	0	-0.291186	0.896	0.66	0
FTH1	0	0.996808	0.989	0.724	0
FYB	0	1.07867	0.207	0	0
FYB1	0	-1.59559	0	0.304	0
GADD45GIP1	0	0.483852	0.412	0.148	0
GBAS	0	0.263478	0.112	0	0
GLTSCR2	0	2.81302	0.834	0	0
GNB2L1	0	3.86508	0.939	0	0
GOLGB1	0	-1.07001	0.257	0.429	0
GPX1	0	1.60686	0.49	0	0
GUK1	0	0.712996	0.681	0.342	0
H1FX	0	0.454341	0.251	0.054	0
HERPUD1	0	0.990641	0.616	0.356	0
HES4	0	0.676282	0.165	0.014	0
HIKESHI	0	-0.449707	0	0.146	0
HIST1H4C	0	-2.06505	0.277	0.62	0
HLA-C	0	0.581555	0.959	0.815	0
HMGN1	0	0.573417	0.555	0.268	0
HMHA1	0	0.503373	0.139	0	0
HN1	0	1.13195	0.343	0	0
HNRNPA0	0	1.09654	0.677	0.257	0
HNRNPA2B1	0	-0.870545	0.703	0.787	0
IFI6	0	0.700656	0.264	0.06	0
IGFBP7	0	2.35765	0.361	0.126	0
IGHA1	0	2.54738	0.962	0.683	0
IGHA2	0	3.86104	0.702	0.263	0
IGHG3	0	2.98593	0.177	0.015	0
IGHG4	0	2.13266	0.192	0.016	0
IGHM	0	2.70057	0.305	0.08	0
IGKC	0	3.05423	0.981	0.842	0
IGLC2	0	4.06869	0.82	0.401	0
ILF3-AS1	0	0.448698	0.142	0	0
ILF3-DT	0	-0.665554	0	0.165	0
INTS11	0	-0.5357	0	0.137	0
ISCU	0	0.591676	0.488	0.205	0
ITM2B	0	1.03042	0.767	0.412	0
JCHAIN	0	2.82126	0.851	0.438	0
JPT1	0	-1.36428	0	0.349	0
JTB	0	0.668614	0.549	0.213	0
JUN	0	1.01285	0.865	0.532	0
JUNB	0	1.0592	0.863	0.532	0
JUND	0	-0.698885	0.705	0.659	0
KHDC4	0	-0.621844	0	0.145	0
KRT10	0	0.931214	0.534	0.132	0
KRT8	0	-1.42355	0.276	0.333	0
LGALS4	0	-1.80285	0.21	0.299	0
LINC-PINT	0	0.985897	0.302	0	0
LINC00116	0	0.348989	0.123	0	0
LINC00152	0	1.2259	0.35	0	0
LINC00493	0	0.852966	0.328	0	0
LINC00513	0	-0.596563	0	0.151	0
LINC00657	0	0.614703	0.229	0	0
LINC00936	0	0.496588	0.156	0	0
LINC00969	0	0.489294	0.18	0	0
LINC00998	0	0.41121	0.158	0	0
LINC01420	0	0.63972	0.255	0	0
LINC01871	0	-1.50858	0	0.223	0
LMNA	0	0.716407	0.739	0.49	0
LUC7L3	0	-1.16934	0.242	0.491	0
LYRM5	0	0.374347	0.15	0	0
MAP1LC3B	0	0.610098	0.518	0.232	0
MCRIP1	0	-0.561368	0	0.17	0
MESD	0	-0.629025	0	0.192	0
MESDC1	0	0.279544	0.113	0	0
MESDC2	0	0.627474	0.248	0	0
METTL26	0	-0.393002	0	0.102	0
MFSD14A	0	0.417399	0.15	0.005	0
MGEA5	0	0.655378	0.215	0	0
MIA2	0	-0.47972	0	0.127	0
MIF	0	0.448465	0.489	0.182	0
MMP24-AS1	0	0.520086	0.189	0	0
MMP24OS	0	-0.488106	0	0.125	0
MT-ATP6	0	-1.57471	0.993	0.982	0
MT-ATP8	0	-1.24862	0.102	0.383	0
MT-CO1	0	-0.48492	0.998	0.98	0
MT-CO2	0	-0.777157	0.998	0.979	0
MT-CO3	0	-0.921148	0.998	0.982	0
MT-CYB	0	-0.990775	0.994	0.97	0
MT-ND1	0	-0.781671	0.991	0.961	0
MT-ND2	0	0.628219	0.996	0.934	0
MT-ND3	0	-2.04006	0.983	0.969	0
MT-ND4L	0	-1.12715	0.559	0.697	0
MT-ND5	0	-0.414687	0.948	0.867	0
MTREX	0	-0.470152	0	0.123	0
MTRNR2L12	0	-4.07796	0.288	0.821	0
MTRNR2L8	0	-3.05756	0.242	0.76	0
MUC20-OT1	0	-0.79439	0	0.173	0
MUC4	0	-1.38393	0.033	0.14	0
MYDGF	0	0.710675	0.445	0.132	0
MYEOV2	0	1.12005	0.42	0	0
MZB1	0	1.24257	0.272	0.072	0
MZT2A	0	0.5229	0.375	0.138	0
MZT2B	0	0.290046	0.459	0.215	0
NACA	0	-0.364697	0.915	0.82	0
NBDY	0	-0.615198	0	0.185	0
NBEAL1	0	0.567725	0.513	0.217	0
NCL	0	-0.718322	0.56	0.609	0
NENF	0	0.634856	0.353	0.085	0
NFKBIA	0	0.638667	0.707	0.404	0
NGFRAP1	0	0.853646	0.221	0	0
NOP53	0	-1.39791	0	0.278	0
NORAD	0	-0.650716	0	0.183	0
NSD3	0	-0.889414	0	0.238	0
ODC1	0	0.789261	0.387	0.103	0
OGA	0	-0.802685	0	0.219	0
PAXX	0	-0.74866	0	0.187	0
PCNX1	0	-0.346941	0	0.105	0
PDIA3	0	0.623023	0.562	0.29	0
PFN1	0	1.02018	0.867	0.457	0
PHGR1	0	-0.759948	0.525	0.236	0
PIGR	0	-1.70456	0.214	0.266	0
PLCG2	0	-6.38312	0.137	0.442	0
PNISR	0	-0.904369	0.423	0.595	0
PNN	0	-1.05409	0.265	0.478	0
PNRC1	0	0.710426	0.713	0.434	0
POLR2J3	0	0.768057	0.248	0.014	0
POLR2J3.1	0	-1.19995	0	0.32	0
PPP1R15A	0	0.252362	0.785	0.534	0
PRELID1	0	0.33492	0.455	0.199	0
PRKCDBP	0	0.915944	0.184	0	0
PROSC	0	0.312391	0.124	0	0
PRPF4B	0	-0.995597	0.156	0.376	0
PSMD5-AS1	0	0.509979	0.159	0	0
PTRF	0	0.811512	0.159	0	0
PVRL2	0	0.379759	0.128	0	0
RAB5IF	0	-0.384799	0	0.1	0
RAC1	0	0.661856	0.544	0.272	0
RACK1	0	-3.9367	0	0.843	0
RAMMET	0	-0.49216	0	0.145	0
RANBP1	0	0.490029	0.362	0.13	0
REX1BD	0	-0.544814	0	0.132	0
RGCC	0	1.46806	0.541	0.181	0
RHEB	0	0.554519	0.405	0.139	0
RNASET2	0	0.708414	0.482	0.17	0
RNU12	0	0.438942	0.118	0	0
RP1-313I6.12	0	0.87052	0.233	0	0
RP11-138A9.1	0	1.55976	0.452	0	0
RP11-138A9.2	0	1.25858	0.324	0	0
RP11-160E2.6	0	0.437567	0.13	0	0
RP11-347P5.1	0	0.634742	0.151	0	0
RP11-489E7.4	0	0.699418	0.184	0	0
RPL13	0	1.33234	0.991	0.748	0
RPL13A	0	1.16848	0.994	0.915	0
RPL21	0	0.605799	0.988	0.886	0
RPL23A	0	0.533607	0.98	0.865	0
RPL27A	0	0.715951	0.987	0.88	0
RPL30	0	-0.375526	0.975	0.903	0
RPL31	0	1.12029	0.972	0.758	0
RPL36	0	-0.645995	0.972	0.931	0
RPL36AL	0	-0.322162	0.868	0.776	0
RPL37	0	-0.767167	0.962	0.915	0
RPL37A	0	-0.507073	0.97	0.91	0
RPL4	0	0.641913	0.909	0.716	0
RPL41	0	-0.465796	0.996	0.957	0
RPL7	0	1.24626	0.972	0.779	0
RPL7A	0	-0.48435	0.959	0.891	0
RPLP0	0	0.495499	0.949	0.834	0
RPLP2	0	0.647117	0.989	0.901	0
RPS10	0	0.65577	0.912	0.66	0
RPS17	0	3.09254	0.969	0.32	0
RPS2	0	1.26533	0.979	0.748	0
RPS20	0	1.40743	0.974	0.753	0
RPS21	0	-0.651987	0.913	0.85	0
RPS24	0	-0.390172	0.972	0.903	0
RPS28	0	-0.550375	0.98	0.91	0
RPS6	0	0.573704	0.985	0.887	0
RSRP1	0	-0.989731	0.43	0.594	0
RTF2	0	-0.885536	0	0.268	0
RTFDC1	0	0.663026	0.243	0	0
RTRAF	0	-1.25144	0	0.371	0
SARAF	0	1.33024	0.782	0.439	0
SCAND1	0	0.681582	0.43	0.124	0
SCO2	0	0.437635	0.172	0	0
SDF2L1	0	0.442584	0.334	0.116	0
SDF4	0	0.482111	0.372	0.117	0
SELENOF	0	-1.01284	0	0.314	0
SELENOH	0	-1.36573	0	0.394	0
SELENOK	0	-2.42701	0	0.575	0
SELENOM	0	-1.05877	0	0.227	0
SELENOP	0	-2.29221	0	0.226	0
SELENOS	0	-0.983041	0	0.263	0
SELENOT	0	-1.01071	0	0.305	0
SELENOW	0	-1.87361	0	0.488	0
SELK	0	2.47695	0.754	0	0
SELM	0	1.54721	0.43	0	0
SELT	0	1.27493	0.478	0	0
SEM1	0	-1.54429	0	0.456	0
2025-09-15	0	1.18803	0.46	0	0
SEPP1	0	1.73346	0.258	0	0
SEPW1	0	1.43402	0.389	0	0
SERP1	0	1.0008	0.701	0.289	0
SHFM1	0	1.36718	0.477	0	0
SINHCAF	0	-0.516058	0	0.132	0
SMIM26	0	-0.989738	0	0.298	0
SMIM27	0	-0.357744	0	0.101	0
SMIM37	0	-0.646701	0	0.187	0
SNX3	0	0.720983	0.504	0.22	0
SON	0	-0.713914	0.609	0.682	0
SPG20	0	0.366432	0.12	0	0
SQOR	0	-0.585459	0	0.151	0
SQRDL	0	0.479624	0.173	0	0
SRSF2	0	0.849831	0.704	0.384	0
STMP1	0	-0.76209	0	0.225	0
STN1	0	-0.373518	0	0.102	0
STRA13	0	0.538166	0.189	0	0
TCEAL9	0	-0.605831	0	0.142	0
TCEB1	0	1.14995	0.398	0	0
TCEB2	0	1.9708	0.651	0	0
TCF25	0	-0.756156	0.445	0.536	0
TCIM	0	-1.71622	0	0.181	0
TENT4B	0	-0.34652	0	0.1	0
TENT5A	0	-0.54993	0	0.11	0
TENT5C	0	-1.27642	0	0.289	0
TMA7	0	-0.517234	0.794	0.773	0
TMED2	0	0.555761	0.5	0.232	0
TMEM2	0	0.518308	0.138	0	0
TMEM261	0	0.481462	0.18	0	0
TMEM57	0	0.298459	0.115	0	0
TOMM7	0	-0.307693	0.812	0.722	0
TPGS1	0	0.415442	0.187	0.02	0
TPT1	0	-0.517535	0.989	0.956	0
TRAPPC2B	0	-0.433599	0	0.114	0
TRIR	0	-1.06523	0	0.265	0
TSC22D3	0	1.07783	0.769	0.418	0
TUT4	0	-0.587782	0	0.154	0
TUT7	0	-0.61673	0	0.151	0
TXNIP	0	-1.15754	0.319	0.519	0
UFD1	0	-0.657721	0	0.195	0
UFD1L	0	0.523453	0.213	0	0
USMG5	0	1.48568	0.508	0	0
UTP11L	0	0.288865	0.114	0	0
VIM	0	0.944828	0.816	0.536	0
VIMP	0	1.21631	0.432	0	0
VSIR	0	-0.524228	0	0.145	0
WASHC1	0	-0.583762	0	0.133	0
WASHC3	0	-0.427027	0	0.131	0
WASHC4	0	-0.405662	0	0.116	0
WBP5	0	0.715261	0.197	0	0
WBSCR22	0	0.76288	0.318	0	0
WHSC1L1	0	1.04049	0.356	0	0
YBX1	0	1.13988	0.839	0.454	0
ZCCHC11	0	0.382506	0.125	0	0
ZFP36	0	0.747647	0.869	0.636	0
ZNF90	0	0.766073	0.297	0.015	0
ZRANB2	0	-1.10571	0.156	0.384	0
ZFP36L2	3.45845952088873e-323	0.819609	0.811	0.59	1.30017327228291e-318
C5orf45	7.90505033345994e-323	0.329702	0.11	0	2.97182462236093e-318
HNRNPA1L2	3.50786608547285e-322	0.330059	0.131	0.005	1.31874717617266e-317
RPL36A	2.35580381250023e-319	0.280221	0.783	0.538	8.85640885271337e-315
LINC00869	2.43468139285879e-318	0.350817	0.109	0	9.15294122831332e-314
FAM195A	7.05677030102713e-316	0.285906	0.108	0	2.65292222696814e-311
MRPL41	1.07256329636998e-315	0.39852	0.344	0.129	4.03219445637329e-311
ACTG1	4.52624898700626e-315	-0.564282	0.862	0.882	1.70159804417514e-310
MT-ND4	1.33182500824591e-313	-0.373836	0.996	0.967	0
KDELR2	1.59013757683979e-312	0.457355	0.398	0.163	5.97796e-308
GTF3A	3.33200244965673e-312	0.40691	0.378	0.154	1.25263e-307
MANF	4.3881988350518e-312	0.517649	0.392	0.157	1.6497e-307
RPS4X	4.88019589954991e-312	0.377533	0.977	0.857	1.83466e-307
TMEM55B	3.50184417242997e-311	0.277846	0.106	0	1.31648e-306
SEPHS2	6.72675763933021e-311	-0.426776	0.003	0.105	2.52886e-306
C1QBP	7.82642249587388e-311	0.495966	0.327	0.111	2.94227e-306
CMPK1	9.92780038569275e-311	0.463222	0.43	0.19	3.73226e-306
HIST1H1E	4.12434403344485e-310	-0.864976	0.015	0.136	1.55051e-305
AKAP9	0	-0.785863	0.379	0.466	2.04558e-304
RPS25	0	0.461279	0.977	0.863	4.59468e-304
MGP	0	2.50861	0.258	0.067	5.24072e-304
EBPL	1.06372e-307	0.390536	0.204	0.037	3.99896e-303
TMEM160	1.50621e-307	0.38875	0.283	0.089	5.66246e-303
CCNI	3.61929e-307	0.611344	0.713	0.459	1.36063e-302
DERL3	1.8483e-306	0.690304	0.222	0.047	6.94852e-302
CLTB	3.0598e-306	0.494486	0.342	0.123	1.1503e-301
RPS16	1.99094e-305	0.446023	0.981	0.867	7.48474e-301
CEBPB	1.31571e-304	0.910993	0.359	0.137	4.94626e-300
FAM173A	1.06419e-303	0.313271	0.191	0.034	4.00071e-299
GOLGA4	4.08586e-303	-0.74885	0.256	0.366	1.53604e-298
SSR4	1.82786e-302	0.966809	0.751	0.592	6.87165e-298
FOSB	2.18161e-302	-0.302655	0.777	0.613	8.20154e-298
METTL12	8.25715e-302	0.348905	0.103	0	3.10419e-297
RPL27	1.43229e-301	0.428274	0.958	0.804	5.38456e-297
HNRNPA1	2.30792e-300	0.57285	0.877	0.691	8.67638e-296
DNAJC1	6.66682e-300	0.373934	0.285	0.088	2.50632e-295
MRPL23	3.29553e-299	0.341831	0.243	0.065	1.23892e-294
LHFP	8.43269e-298	0.37765	0.102	0	3.17019e-293
MARCKSL1	1.67531e-297	0.624851	0.356	0.134	6.29816e-293
SRGN	2.78676e-295	0.845182	0.754	0.509	1.04765e-290
PYURF	7.27571e-294	0.481178	0.329	0.116	2.73523e-289
RPL18	7.57169e-294	-0.27003	0.974	0.901	2.8465e-289
CHMP4B	7.08951e-293	0.409704	0.324	0.118	2.66523e-288
KRT18	1.09426e-292	-1.18585	0.225	0.292	4.11378e-288
IER2	2.43282e-292	0.592761	0.695	0.443	9.14595e-288
PCK1	3.05969e-292	-1.4983	0.039	0.148	1.15026e-287
LGALS3	3.5111e-292	-1.06874	0.48	0.536	1.31996e-287
PRDX4	1.09692e-291	0.553086	0.34	0.126	4.12375e-287
ARID5A	1.11824e-291	0.619134	0.345	0.128	4.20392e-287
ALKBH7	1.43476e-291	0.266053	0.366	0.162	5.39385e-287
HNRNPA3	7.67116e-291	-0.583752	0.505	0.569	2.8839e-286
CLDN4	1.57301e-290	-1.02094	0.204	0.242	5.91358e-286
EEF1A1	4.95992e-290	0.469393	0.99	0.938	1.86463e-285
MCL1	2.27391e-289	0.474215	0.764	0.524	8.54854e-285
IGLC7	4.22419e-288	1.92723	0.142	0.013	1.58804e-283
C19orf24	6.88088e-288	0.441624	0.286	0.09	2.5868e-283
SOX4	7.21395e-288	-1.60994	0.147	0.258	2.71201e-283
H2AFX	1.84691e-287	0.478685	0.262	0.074	6.94328e-283
RPL17	3.60305e-287	0.354866	0.664	0.417	1.35453e-282
MT-ND6	2.27791e-286	-0.756815	0.186	0.311	8.56359e-282
CD74	1.07125e-283	0.816724	0.681	0.435	4.02727e-279
ARPC3	3.18455e-282	-0.470466	0.651	0.625	1.1972e-277
RPS26	5.38327e-282	-0.387602	0.898	0.827	2.02379e-277
RALY	5.76164e-282	0.33937	0.347	0.142	2.16603e-277
UQCR10	9.4099e-282	-0.702067	0.427	0.532	3.53756e-277
TMEM147	2.12317e-281	0.375165	0.351	0.14	7.98185e-277
ADI1	5.75123e-281	0.476206	0.323	0.116	2.16212e-276
SRSF9	1.13946e-279	0.368656	0.339	0.133	4.28367e-275
RCN2	1.16326e-278	0.450291	0.252	0.069	4.37318e-274
VMP1	1.72747e-277	-0.761461	0.297	0.383	6.49424e-273
SRM	3.78757e-277	0.2914	0.226	0.059	1.4239e-272
ZC3H11A	4.86122e-277	0.292081	0.126	0.008	1.82753e-272
CYTIP	2.77471e-273	-0.57031	0.343	0.356	1.04313e-268
RPL23	6.4382e-273	0.459398	0.924	0.76	2.42038e-268
DUT	7.0416e-273	0.466115	0.342	0.134	2.64722e-268
ACADVL	1.45828e-272	-0.271151	0.383	0.255	5.48226e-268
UBE2D2	2.08182e-272	0.372854	0.445	0.222	7.8264e-268
RNF213	8.16179e-271	-0.797951	0.225	0.406	3.06834e-266
YPEL5	9.79414e-270	0.904322	0.7	0.476	3.68201e-265
RRBP1	1.09541e-268	-0.496232	0.337	0.286	4.1181e-264
IGFBP6	2.81907e-268	1.702	0.229	0.062	1.0598e-263
CCL2	8.26534e-268	0.411823	0.288	0.122	3.10727e-263
HNRNPU	1.81655e-266	-0.66664	0.427	0.493	6.82915e-262
GYPC	2.1707e-265	0.542434	0.432	0.205	8.16053e-261
FDX1	3.46552e-265	0.39521	0.241	0.068	1.30283e-260
TNFRSF17	1.62666e-264	0.270093	0.152	0.027	6.11525e-260
NHSL2	1.69497e-264	0.311293	0.137	0.013	6.37209e-260
ERGIC3	5.30533e-264	0.409028	0.449	0.221	1.99448e-259
NDUFA1	8.92912e-264	-0.537263	0.58	0.594	3.35681e-259
HDLBP	9.05276e-263	-0.504322	0.268	0.28	3.40329e-258
CALM1	1.23271e-262	0.483722	0.816	0.601	4.63424e-258
KLF2	2.00172e-260	0.73505	0.338	0.134	7.52526e-256
RPL29	2.62235e-259	-0.273945	0.97	0.909	9.85847e-255
GNG7	2.20177e-258	0.318289	0.211	0.053	8.27733e-254
P4HB	4.00988e-258	0.339269	0.498	0.27	1.50747e-253
CLDN7	3.08802e-257	-1.19526	0.1	0.219	1.16091e-252
PRRC2C	4.77333e-256	-0.617229	0.462	0.544	1.79448e-251
TPM3	2.55174e-254	-0.651759	0.468	0.566	9.59301e-250
KANSL1	7.82449e-253	-0.641682	0.102	0.254	2.94154e-248
MUC12	9.37862e-253	-1.41735	0.137	0.179	3.5258e-248
H3F3A	1.00533e-252	-0.264336	0.899	0.836	3.77946e-248
DNAJB11	3.13006e-251	0.341175	0.314	0.123	1.17671e-246
HMGB1	4.80158e-250	-0.379114	0.781	0.741	1.8051e-245
UBE2J1	4.33429e-249	0.395764	0.327	0.131	1.62943e-244
DSP	5.99048e-248	-0.981095	0.05	0.129	2.25206e-243
NPC2	1.54096e-245	0.549949	0.502	0.274	5.79307e-241
HSPB1	1.05288e-244	1.01559	0.49	0.284	3.9582e-240
CREM	2.02779e-244	0.855153	0.663	0.432	7.62328e-240
METTL9	2.23572e-244	0.451018	0.334	0.137	8.40497e-240
MTDH	2.35223e-244	0.423184	0.501	0.275	8.84296e-240
GCC2	3.18308e-244	-0.72828	0.263	0.408	1.19665e-239
SIAH2	1.05157e-243	0.363097	0.219	0.06	3.95329e-239
STUB1	4.92735e-243	0.304302	0.311	0.128	1.85239e-238
XBP1	9.10752e-243	0.519872	0.438	0.219	3.42388e-238
IL10RB	1.01694e-242	0.258685	0.134	0.016	3.8231e-238
DNPH1	1.1294e-242	0.281836	0.251	0.087	4.24587e-238
IQGAP1	3.96971e-242	-0.656387	0.276	0.391	1.49237e-237
TNFRSF18	1.03942e-241	0.367501	0.201	0.054	3.90759e-237
CITED2	1.17005e-241	0.403218	0.369	0.169	4.3987e-237
BTF3	3.47496e-240	0.31332	0.887	0.705	1.30638e-235
TFF3	9.24838e-240	-2.27295	0.209	0.174	3.47684e-235
YWHAQ	1.21925e-239	0.512202	0.448	0.228	4.58366e-235
SLC25A6	1.37443e-239	0.418445	0.822	0.634	5.16704e-235
MPHOSPH8	3.71741e-238	-0.622968	0.333	0.438	1.39752e-233
PABPC4	9.92737e-238	0.31798	0.359	0.165	3.7321e-233
GUCA2B	1.59064e-237	0.790678	0.172	0.052	5.97986e-233
TYMP	1.74091e-237	0.489458	0.366	0.164	6.54479e-233
SNHG7	3.24607e-237	0.373169	0.308	0.125	1.22033e-232
CD47	5.79364e-237	0.433183	0.362	0.161	2.17806e-232
SURF1	1.14877e-236	0.271935	0.246	0.084	4.31868e-232
RPL9	1.64299e-236	0.329403	0.974	0.862	6.17666e-232
HINT2	1.80525e-236	0.26882	0.222	0.068	6.78667e-232
LY6E	5.52533e-235	0.70374	0.408	0.204	2.07719e-230
PSAP	2.17656e-234	0.300464	0.549	0.326	8.18256e-230
H3F3B	2.25884e-234	0.337765	0.976	0.877	8.49187e-230
LLGL2	6.33373e-234	-0.830843	0.069	0.157	2.3811e-229
FAM3C	1.01831e-233	0.330641	0.283	0.106	3.82825e-229
FRYL	1.52319e-233	-0.792505	0.101	0.22	5.72629e-229
UBE2S	2.03103e-233	0.468256	0.318	0.13	7.63544e-229
NUFIP2	8.02464e-232	-0.718812	0.149	0.272	3.01678e-227
SLC3A2	2.05704e-231	0.373431	0.395	0.193	7.73323e-227
IMP3	4.59389e-230	0.384672	0.244	0.079	1.72703e-225
EIF3A	1.15087e-229	-0.559076	0.346	0.409	4.32657e-225
DCN	1.28734e-229	1.34533	0.279	0.119	4.83961e-225
MKKS	1.39838e-228	0.291534	0.175	0.038	5.25708e-224
UBL5	1.39424e-227	-0.362303	0.692	0.664	5.24152e-223
TGOLN2	5.80814e-226	-0.636053	0.218	0.334	2.18351e-221
NDFIP1	7.25738e-226	0.448604	0.354	0.158	2.72834e-221
RPS8	8.46519e-226	-0.26937	0.976	0.916	3.1824e-221
BRD2	2.26622e-225	-0.590031	0.511	0.507	8.51964e-221
EIF3L	3.02864e-224	0.392596	0.574	0.352	1.13859e-219
PDIA6	3.62578e-224	0.456968	0.481	0.264	1.36307e-219
RAP1B	4.01829e-223	-0.567731	0.259	0.372	1.51064e-218
ZNF428	1.54921e-222	0.344711	0.241	0.081	5.82411e-218
MGAT2	8.52789e-222	0.303812	0.197	0.052	3.20597e-217
GABPB1	1.77279e-220	0.417918	0.21	0.059	6.66464e-216
TGFB1	2.76851e-220	0.45187	0.282	0.109	1.04079e-215
RNASEH2C	3.21914e-220	0.347146	0.331	0.146	1.21021e-215
RBM3	2.80306e-219	0.390099	0.648	0.43	1.05378e-214
RNF187	3.94251e-219	0.351273	0.204	0.056	1.48215e-214
ZG16	5.39666e-218	-1.07075	0.195	0.121	2.02882e-213
CSRNP1	1.00902e-216	0.460668	0.465	0.256	3.7933e-212
DDX39B	3.12713e-216	-0.536199	0.054	0.18	1.17561e-211
TAF1D	3.94972e-215	-0.650707	0.35	0.442	1.48486e-210
SELENBP1	5.26706e-215	-1.1259	0.123	0.184	1.9801e-210
VPS13C	6.62739e-215	-0.580704	0.1	0.244	2.4915e-210
HSP90AA1	9.35751e-215	-0.397445	0.84	0.823	3.51786e-210
C4orf48	1.02313e-214	0.28688	0.235	0.085	3.84637e-210
TRIB1	2.01129e-214	0.297248	0.266	0.105	7.56125e-210
GUCA2A	3.80455e-214	0.351304	0.186	0.077	1.43028e-209
RPS11	5.87934e-213	0.353721	0.967	0.866	2.21028e-208
TMSB4X	7.52725e-213	0.403786	0.995	0.93	2.82979e-208
TIMP1	1.02156e-212	0.928014	0.487	0.276	3.84046e-208
RPS27	1.91628e-212	-0.339956	0.992	0.948	7.20405e-208
SMG1	2.1764e-212	-0.663281	0.153	0.281	8.18195e-208
CLIC1	2.42046e-212	-0.385555	0.679	0.656	9.09949e-208
PTGES3	3.03726e-212	-0.453478	0.479	0.52	1.14183e-207
SLC25A33	3.78723e-211	0.307568	0.164	0.035	1.42377e-206
SERTAD1	5.17767e-211	0.413272	0.5	0.293	1.94649e-206
PABPC1	5.17254e-210	0.583682	0.86	0.689	1.94456e-205
UBC	1.10515e-209	-0.308208	0.95	0.896	4.15471e-205
VPS36	2.66236e-209	-0.578859	0.111	0.231	1.00089e-204
XRCC5	5.60545e-209	-0.567011	0.279	0.401	2.10731e-204
SMIM22	6.55773e-209	-1.00593	0.106	0.183	2.46531e-204
RELB	3.91853e-208	0.354131	0.229	0.077	1.47313e-203
LINC00623	6.47294e-208	-0.361814	0.018	0.115	2.43344e-203
ANKRD12	3.96965e-207	-0.552551	0.457	0.509	1.49235e-202
PKN2	5.47123e-207	-0.655148	0.099	0.223	2.05685e-202
RBM39	6.38235e-207	-0.333718	0.719	0.686	2.39938e-202
LSM4	7.18384e-206	0.345368	0.283	0.115	2.70069e-201
HEXB	1.1898e-205	0.331096	0.264	0.101	4.47295e-201
UGP2	1.82924e-205	-0.739616	0.253	0.311	6.87686e-201
SERF2	2.89818e-205	-0.289994	0.938	0.892	1.08954e-200
RAMP2	1.48336e-204	0.686146	0.11	0.011	5.57655e-200
SQSTM1	8.37674e-203	0.306419	0.597	0.39	3.14915e-198
BAG1	9.09452e-203	0.293756	0.3	0.133	3.41899e-198
RSBN1L	3.05118e-202	-0.633727	0.175	0.3	1.14706e-197
RPL10A	4.20278e-202	0.314868	0.956	0.838	1.57999e-197
PTPRC	1.24885e-201	-0.660695	0.395	0.426	4.69494e-197
ARPC5	1.20796e-200	-0.592653	0.33	0.442	4.54119e-196
SNHG8	4.79775e-200	-0.528075	0.452	0.494	1.80367e-195
PPP1R10	4.94291e-200	-0.729619	0.334	0.386	1.85824e-195
EDF1	1.20403e-199	-0.30729	0.744	0.694	4.52644e-195
ABCC3	4.10395e-199	-0.769967	0.034	0.11	1.54284e-194
NME4	8.17038e-199	0.269168	0.201	0.061	3.07157e-194
RNF19A	8.39677e-199	-0.706665	0.136	0.274	3.15668e-194
ID1	1.05538e-198	0.308473	0.288	0.131	3.96759e-194
C6orf48	2.37e-198	0.497057	0.475	0.271	8.90977e-194
ACTN4	7.26058e-198	-0.697992	0.26	0.383	2.72954e-193
ATXN7	1.08749e-196	0.367749	0.123	0.018	4.08832e-192
BIK	3.05071e-196	0.282606	0.122	0.019	1.14689e-191
MYL12A	5.86871e-196	-0.393123	0.684	0.658	2.20628e-191
LGALS1	1.39114e-195	0.493133	0.617	0.414	5.22985e-191
ZBTB20	3.00379e-195	-0.569576	0.172	0.272	1.12924e-190
FTX	3.38631e-195	-0.456192	0.042	0.154	1.27305e-190
CSNK2A1	3.74687e-195	-0.501025	0.087	0.203	1.4086e-190
ATF4	1.21178e-194	0.293763	0.586	0.383	4.55555e-190
S100A6	3.7524e-194	-0.600859	0.848	0.819	1.41068e-189
EIF3E	2.0033e-193	0.386632	0.691	0.488	7.53122e-189
NDUFB7	6.83733e-193	-0.45628	0.478	0.463	2.57042e-188
NAP1L1	8.35848e-193	0.401226	0.69	0.489	3.14229e-188
DYNC1H1	1.72874e-191	-0.630565	0.16	0.275	6.49902e-187
PPP1CC	8.63879e-190	0.330892	0.356	0.178	3.24767e-185
AAED1	8.92605e-190	0.359623	0.198	0.061	3.35566e-185
LDLR	8.75311e-189	-0.788514	0.125	0.191	3.29064e-184
PITHD1	2.40595e-188	0.401624	0.247	0.093	9.04493e-184
ICAM2	7.37392e-188	0.404023	0.234	0.087	2.77215e-183
PIM2	2.30066e-187	0.325966	0.222	0.083	8.6491e-183
PHLDA2	2.82494e-187	0.332762	0.216	0.08	1.06201e-182
PSMA2	3.9128e-187	0.291202	0.36	0.186	1.47098e-182
PLK3	6.92596e-187	0.422317	0.338	0.162	2.60375e-182
SLBP	1.0989e-186	0.455528	0.236	0.086	4.1312e-182
MED30	1.49719e-186	0.392771	0.2	0.062	5.62855e-182
MPG	1.92776e-186	0.264352	0.251	0.102	7.24724e-182
KLF6	2.3077e-186	0.308334	0.769	0.58	8.67555e-182
C9orf16	3.99942e-186	0.283002	0.463	0.278	1.50354e-181
HNRNPR	5.20811e-186	-0.501298	0.267	0.358	1.95794e-181
RBM25	6.30975e-186	-0.482441	0.422	0.475	2.37209e-181
NXT1	1.20262e-185	0.329886	0.232	0.087	4.52113e-181
FKBP11	1.86136e-185	0.643191	0.368	0.195	6.99761e-181
SERBP1	3.07332e-185	-0.406439	0.508	0.523	1.15539e-180
INSIG1	3.42606e-185	0.510558	0.278	0.116	1.28799e-180
2025-09-01	1.53156e-184	0.42951	0.246	0.095	5.75774e-180
HLA-DRB5	3.45371e-184	1.07697	0.222	0.08	1.29839e-179
UQCRFS1	4.03734e-184	0.277268	0.314	0.152	1.5178e-179
GAS6	1.07499e-183	0.284323	0.183	0.056	4.04131e-179
FAAP20	2.30239e-183	0.275907	0.243	0.097	8.6556e-179
GADD45A	2.63474e-183	0.35042	0.282	0.123	9.90504e-179
SOCS1	3.21636e-183	0.360301	0.19	0.061	1.20916e-178
ZNF91	5.34735e-183	-0.551498	0.061	0.166	2.01028e-178
MACF1	5.53492e-183	-0.567462	0.162	0.294	2.0808e-178
DDX46	7.0163e-183	-0.56669	0.292	0.395	2.63771e-178
SSU72	1.0719e-182	0.288928	0.391	0.213	4.02971e-178
TRAM1	4.1824e-182	0.310397	0.414	0.231	1.57233e-177
CTNND1	1.10229e-181	-0.666967	0.088	0.166	4.14397e-177
STX11	1.40797e-180	0.308619	0.167	0.046	5.29313e-176
SRSF10	2.11372e-180	-0.588017	0.291	0.391	7.94631e-176
CTSH	2.80222e-180	0.270235	0.195	0.067	1.05347e-175
AC016831.7	3.35988e-180	0.542193	0.275	0.116	1.26311e-175
UBE2B	4.01883e-180	0.337884	0.496	0.304	1.51084e-175
HSP90AB1	6.38096e-180	-0.278496	0.775	0.734	2.39886e-175
SF3B1	7.66076e-180	-0.519377	0.34	0.414	2.87999e-175
FAM3D	2.64113e-179	-0.93171	0.077	0.165	9.92907e-175
PLP2	1.10761e-178	0.253609	0.431	0.257	4.16396e-174
NUMA1	1.50033e-178	-0.560449	0.1	0.213	5.64035e-174
LAGE3	1.50307e-178	0.285803	0.195	0.063	5.65063e-174
MAF1	1.88204e-178	0.336743	0.301	0.138	7.07533e-174
PPP2CA	4.3792e-178	0.369409	0.319	0.151	1.64632e-173
SNRPD2	5.25372e-178	0.291381	0.656	0.463	1.97508e-173
TMF1	7.76091e-178	-0.552556	0.184	0.308	2.91764e-173
FKBP1A	1.11986e-176	0.641751	0.479	0.294	4.21001e-172
PRR7	1.80717e-176	0.287669	0.131	0.027	6.79387e-172
BOD1L1	5.65847e-176	-0.537918	0.106	0.221	2.12725e-171
PIM1	1.78763e-175	0.456403	0.291	0.13	6.72043e-171
TNFAIP3	5.10244e-175	-0.706447	0.455	0.448	1.91821e-170
NEAT1	6.20759e-175	-0.88653	0.793	0.749	2.33368e-170
NDUFA3	6.75946e-175	-0.433421	0.384	0.405	2.54115e-170
IGLC3	8.60094e-175	3.58086	0.549	0.362	3.23344e-170
TMEM230	2.50601e-174	0.29808	0.453	0.27	9.42108e-170
RIOK3	3.8104e-174	-0.608097	0.125	0.222	1.43248e-169
MYL12B	5.03187e-174	-0.439543	0.656	0.669	1.89168e-169
GCSH	1.92443e-173	0.258514	0.154	0.039	7.23469e-169
POLR2L	3.67557e-173	-0.292907	0.644	0.604	1.3818e-168
ZNF207	9.59256e-173	-0.527326	0.258	0.341	3.60623e-168
NDUFB2	1.19729e-172	-0.41241	0.53	0.546	4.5011e-168
DYNLT1	1.2081e-172	-0.511321	0.256	0.351	4.54173e-168
SLC26A2	1.72691e-172	-1.11909	0.066	0.143	6.49216e-168
ARPC1B	2.35801e-172	0.493219	0.492	0.3	8.8647e-168
DGCR6L	5.6457e-172	0.299178	0.229	0.089	2.12245e-167
RPSA	6.29332e-172	0.279718	0.922	0.789	2.36591e-167
APOE	2.12495e-171	1.78137	0.206	0.076	7.98853e-167
HLA-A	2.40362e-171	0.342885	0.947	0.828	9.03617e-167
SOCS3	2.46457e-171	0.86285	0.428	0.243	9.26531e-167
HEXIM1	4.42714e-171	-0.375291	0.364	0.264	1.66434e-166
ADAMDEC1	5.10623e-171	-0.562251	0.188	0.132	1.91964e-166
FXYD5	2.17021e-170	0.353963	0.543	0.354	8.1587e-166
PLAC9	2.27417e-170	1.07482	0.169	0.058	8.5495e-166
HLA-DRA	6.78477e-170	0.37037	0.34	0.187	2.55067e-165
SP110	9.84186e-170	-0.440095	0.066	0.183	3.69995e-165
NR4A1	1.29456e-169	-0.488453	0.424	0.371	4.86676e-165
PRDX5	3.12532e-169	-0.301345	0.563	0.471	1.17493e-164
STK4	3.16899e-169	-0.490576	0.38	0.41	1.19135e-164
CLTC	9.87481e-169	-0.506065	0.113	0.21	3.71234e-164
THUMPD3-AS1	1.23026e-168	-0.603176	0.204	0.313	4.62503e-164
COX6B1	4.0825e-168	-0.381714	0.647	0.638	1.53477e-163
TOMM20	4.37777e-168	-0.297458	0.453	0.437	1.64578e-163
FAT1	1.68759e-167	-0.565018	0.034	0.106	6.34432e-163
MYH9	1.91724e-167	-0.629885	0.309	0.44	7.20766e-163
TMEM123	9.41335e-167	0.433167	0.387	0.211	3.53885e-162
FXYD3	1.49413e-166	-0.423596	0.234	0.182	5.61701e-162
SCAF11	2.81414e-166	-0.521659	0.31	0.417	1.05795e-161
KIAA1551	4.48328e-166	-0.531687	0.11	0.233	1.68544e-161
VPS4B	4.68587e-166	-0.524048	0.145	0.264	1.76161e-161
IRF3	4.87392e-166	-0.524615	0.163	0.236	1.8323e-161
GNAS	9.79452e-166	-0.288429	0.556	0.511	3.68215e-161
SRSF7	4.2096e-165	-0.397366	0.691	0.689	1.58256e-160
CA2	6.62671e-165	-1.05075	0.103	0.135	2.49124e-160
SOD3	1.37368e-164	1.26609	0.197	0.095	5.16422e-160
CDK13	1.67732e-164	-0.461402	0.065	0.173	6.30572e-160
H2AFV	3.41602e-164	0.371526	0.408	0.232	1.28422e-159
C15orf48	4.6444e-164	-0.873837	0.163	0.207	1.74602e-159
EIF5B	4.69611e-164	-0.328579	0.382	0.363	1.76545e-159
CD320	5.10081e-164	0.888823	0.212	0.078	1.9176e-159
CHMP1B	6.76851e-164	0.573699	0.412	0.232	2.54455e-159
POLR2A	7.59828e-164	-0.687328	0.203	0.289	2.8565e-159
N4BP2L2	1.62196e-163	-0.488958	0.44	0.518	6.09758e-159
ROMO1	1.90148e-163	-0.439928	0.355	0.38	7.14841e-159
EMC6	2.177e-163	0.269272	0.197	0.07	8.18421e-159
CLTA	2.3041e-163	0.377658	0.336	0.17	8.66203e-159
C11orf96	4.43418e-163	1.00625	0.164	0.062	1.66699e-158
SH3BGRL3	4.93855e-163	-0.337117	0.777	0.737	1.8566e-158
ZFAND5	1.22136e-162	0.315303	0.41	0.237	4.59156e-158
RSRC2	2.07602e-162	-0.477584	0.387	0.464	7.80458e-158
IGHG1	5.0425e-162	2.17119	0.122	0.024	1.89568e-157
LAMP1	6.58527e-162	0.436418	0.359	0.189	2.47566e-157
CAST	9.84168e-162	-0.463424	0.338	0.362	3.69988e-157
PDCD6	1.57038e-161	0.267566	0.313	0.159	5.90367e-157
SLC44A4	2.77163e-161	-0.652563	0.055	0.119	1.04197e-156
AHI1	1.1275e-160	-0.623148	0.179	0.26	4.23874e-156
HLA-DQA2	8.55409e-160	0.574949	0.138	0.034	3.21582e-155
MTRNR2L1	1.05997e-159	-0.590885	0.156	0.195	3.98484e-155
UPF2	1.42053e-159	-0.542227	0.232	0.28	5.34035e-155
CTSZ	1.98782e-159	-0.300842	0.219	0.148	7.47301e-155
CUTA	7.87641e-159	0.25502	0.576	0.395	2.96106e-154
NDUFC1	1.12152e-158	-0.508279	0.26	0.34	4.21624e-154
FTL	1.67728e-158	-0.365784	0.975	0.885	6.30556e-154
NSA2	2.80811e-158	-0.451887	0.316	0.368	1.05568e-153
ATP1B3	5.4902e-158	0.532228	0.447	0.267	2.06398e-153
C8orf59	3.01499e-157	-0.288814	0.346	0.334	1.13345e-152
VAMP8	5.44085e-157	-0.541142	0.343	0.398	2.04543e-152
TMEM165	6.94665e-157	0.335048	0.291	0.138	2.61152e-152
PJA2	2.76837e-156	-0.472684	0.134	0.235	1.04074e-151
PSME2	3.08897e-156	-0.373459	0.462	0.458	1.16127e-151
ACIN1	4.9963e-156	-0.552185	0.124	0.222	1.87831e-151
SRRM1	1.81329e-155	-0.46013	0.429	0.489	6.81689e-151
NDUFB1	1.81901e-155	-0.441956	0.379	0.415	6.83838e-151
UBB	3.50811e-155	0.311673	0.929	0.807	1.31884e-150
CRIP1	3.7277e-155	-0.64055	0.347	0.408	1.40139e-150
NDUFS6	8.64825e-155	-0.337231	0.415	0.395	3.25122e-150
SNX6	8.97997e-155	-0.503685	0.197	0.306	3.37593e-150
CDKN1A	3.14225e-154	0.271126	0.427	0.266	1.1813e-149
TSTD1	8.61853e-154	-0.433858	0.29	0.33	3.24005e-149
FAM43A	5.16488e-153	0.32785	0.144	0.039	1.94169e-148
YME1L1	6.95053e-153	-0.589136	0.266	0.342	2.61298e-148
DUSP5	7.1496e-153	0.37904	0.277	0.129	2.68782e-148
VAMP2	1.6783e-152	0.265011	0.503	0.33	6.3094e-148
LAPTM4A	2.80781e-152	0.379913	0.509	0.333	1.05557e-147
ACTR3	3.57508e-152	-0.467077	0.343	0.41	1.34402e-147
VKORC1	3.21641e-151	0.407375	0.318	0.16	1.20918e-146
ETFB	4.26589e-151	-0.416996	0.321	0.323	1.60372e-146
VPREB3	4.42527e-151	0.283435	0.121	0.033	1.66363e-146
DDX3X	6.75452e-151	-0.350657	0.578	0.554	2.53929e-146
SPINK2	9.64567e-151	0.399859	0.164	0.052	3.62619e-146
CD81	1.44223e-150	-0.51661	0.237	0.265	5.4219e-146
RARRES3	1.62009e-150	-0.570843	0.386	0.449	6.09058e-146
RABAC1	1.84795e-150	0.266358	0.584	0.406	6.94717e-146
SLC38A2	2.33613e-150	-0.455828	0.33	0.345	8.78244e-146
TNFRSF4	4.10563e-150	0.439834	0.152	0.044	1.54347e-145
BCL7B	1.34774e-149	0.321171	0.226	0.093	5.0667e-145
CDH17	1.71428e-149	-0.589923	0.042	0.108	6.44466e-145
MBNL1	2.08735e-149	-0.531682	0.292	0.411	7.84718e-145
S100A11	3.81359e-149	-0.45385	0.538	0.554	1.43368e-144
ATXN7L3B	4.35989e-149	-0.429842	0.066	0.166	1.63906e-144
FLNA	5.48584e-149	0.497095	0.251	0.111	2.06235e-144
ATRAID	9.12278e-149	0.26183	0.41	0.248	3.42962e-144
FCGBP	1.34495e-148	-1.73938	0.069	0.116	5.05619e-144
MTCH1	3.49467e-148	0.362549	0.315	0.16	1.31379e-143
NABP1	3.80013e-148	-0.553997	0.13	0.22	1.42862e-143
MIER1	4.71409e-148	-0.501723	0.15	0.269	1.77221e-143
CD69	4.88066e-148	-0.555196	0.426	0.35	1.83484e-143
CYP3A5	6.96247e-148	-0.759693	0.053	0.109	2.61747e-143
DDX24	1.0701e-147	-0.370534	0.551	0.554	4.02292e-143
YWHAZ	1.31676e-147	-0.311325	0.643	0.632	4.95024e-143
ANKRD11	2.08793e-147	-0.542784	0.263	0.33	7.84938e-143
VIL1	4.59241e-147	-0.557105	0.039	0.1	1.72647e-142
ALKBH5	1.07032e-146	0.298811	0.245	0.109	4.02375e-142
NDUFV3	1.15836e-146	-0.450518	0.106	0.182	4.35474e-142
THRAP3	5.84541e-146	-0.456254	0.278	0.36	2.19752e-141
UQCRQ	2.63754e-145	-0.329103	0.546	0.503	9.91555e-141
CTSD	2.76725e-145	-0.458652	0.396	0.346	1.04032e-140
ZFC3H1	3.85769e-145	-0.572356	0.101	0.186	1.45026e-140
CNBP	7.19545e-145	0.253456	0.637	0.467	2.70506e-140
CEBPD	1.81237e-144	0.956493	0.263	0.139	6.81342e-140
PTPN6	2.44467e-144	-0.426316	0.086	0.154	9.19048e-140
LIMA1	3.56146e-144	-0.544228	0.15	0.208	1.33889e-139
CLEC2B	9.10604e-144	-0.53767	0.334	0.39	3.42333e-139
YWHAH	1.11249e-143	0.300954	0.263	0.124	4.18229e-139
KRT20	1.54982e-143	-1.18566	0.07	0.129	5.82639e-139
IGFBP4	1.62293e-143	0.892466	0.211	0.103	6.10125e-139
NDUFB4	3.00431e-143	-0.255452	0.488	0.452	1.12944e-138
USP15	2.04272e-142	-0.536749	0.195	0.311	7.6794e-138
2025-09-07	2.68269e-142	-0.428261	0.456	0.509	1.00853e-137
NEU1	5.21911e-142	0.304544	0.37	0.214	1.96207e-137
CD99	1.77103e-141	0.509798	0.579	0.404	6.658e-137
QTRT1	3.44292e-141	-0.330422	0.171	0.152	1.29433e-136
TPM4	3.68643e-141	0.276033	0.464	0.299	1.38588e-136
ARF6	1.12558e-140	0.288316	0.458	0.295	4.23149e-136
EIF2S2	2.61651e-140	-0.357432	0.308	0.331	9.83649e-136
BLOC1S4	4.82114e-140	0.259472	0.127	0.032	1.81246e-135
CST3	1.47374e-139	1.04258	0.446	0.284	5.54038e-135
HIST1H2AC	8.27888e-139	-0.5264	0.102	0.141	3.11236e-134
TXN	9.34233e-139	-0.422472	0.584	0.532	3.51215e-134
TAGAP	3.27021e-138	-0.418114	0.17	0.188	1.2294e-133
PERP	5.68013e-138	0.265599	0.211	0.092	2.13539e-133
ACTR2	2.63841e-137	-0.460327	0.307	0.387	9.91883e-133
CLIC4	2.65862e-137	0.268224	0.178	0.064	9.9948e-133
SLC25A5	3.63221e-137	-0.324737	0.568	0.496	1.36549e-132
PDCD4	1.72542e-136	-0.444995	0.415	0.451	6.48654e-132
ZBTB38	2.31598e-136	-0.415684	0.157	0.21	8.70671e-132
TSPO	2.91682e-136	0.289527	0.404	0.246	1.09655e-131
PPP1R15B	9.92134e-136	-0.408813	0.205	0.241	3.72983e-131
KMT2E	2.19842e-135	-0.342646	0.548	0.559	8.26474e-131
SMARCA2	1.1766e-134	-0.424848	0.112	0.206	4.42331e-130
XRN1	1.34881e-134	-0.415974	0.084	0.174	5.07072e-130
FAM133B	2.60492e-134	-0.358005	0.453	0.454	9.79293e-130
HIST1H1C	3.41091e-134	-0.625094	0.16	0.209	1.2823e-129
AGR2	3.83749e-134	-0.894741	0.116	0.163	1.44267e-129
CTSS	4.27095e-134	-0.257198	0.363	0.3	1.60562e-129
NRDC	2.21918e-133	-0.438788	0.153	0.217	8.34277e-129
CLDND1	3.47241e-133	-0.426448	0.25	0.309	1.30542e-128
U2SURP	1.21264e-132	-0.473331	0.221	0.289	4.55882e-128
CD46	2.64704e-132	-0.487909	0.189	0.268	9.95129e-128
RGS2	2.91663e-132	0.467106	0.481	0.313	1.09648e-127
CAV1	4.23838e-132	0.744895	0.136	0.039	1.59338e-127
UQCRC1	1.04336e-131	-0.280884	0.241	0.202	3.9224e-127
RAB11FIP1	1.02646e-130	-0.439751	0.221	0.237	3.85888e-126
SF1	1.1044e-130	0.293711	0.51	0.346	4.1519e-126
RCN1	1.21772e-130	0.273612	0.182	0.068	4.57791e-126
AP3S1	1.28524e-130	0.258745	0.321	0.178	4.83175e-126
SYNE2	2.18582e-129	-0.560255	0.215	0.296	8.21737e-125
PRKDC	4.50564e-129	-0.41014	0.098	0.188	1.69385e-124
COX5B	4.62579e-129	-0.379567	0.625	0.606	1.73902e-124
MAT2A	6.30677e-129	-0.525436	0.199	0.268	2.37097e-124
SERPINB1	7.00851e-129	-0.528818	0.238	0.306	2.63478e-124
C19orf33	8.67454e-129	-0.668078	0.121	0.164	3.2611e-124
SETX	1.1273e-128	-0.422546	0.093	0.186	4.23797e-124
PA2G4	1.53673e-128	-0.450314	0.274	0.352	5.77719e-124
COX6C	7.11015e-128	-0.28291	0.69	0.652	2.67299e-123
DBI	1.30415e-127	-0.400534	0.519	0.529	4.90281e-123
CEBPZ	1.78988e-127	-0.483835	0.173	0.28	6.72888e-123
ZNF331	2.39557e-127	-0.503538	0.386	0.375	9.00592e-123
AKAP13	2.79184e-127	-0.434732	0.429	0.463	1.04957e-122
RNF145	4.46494e-127	0.283674	0.209	0.09	1.67855e-122
ZNF292	5.30359e-127	-0.492966	0.146	0.249	1.99383e-122
PRPF40A	5.5232e-127	-0.425446	0.247	0.309	2.07639e-122
UBE2D1	7.14697e-127	0.260299	0.183	0.072	2.68683e-122
GNG11	8.66632e-127	0.87194	0.209	0.095	3.25802e-122
RBM5	9.96787e-127	-0.476384	0.175	0.272	3.74732e-122
STAG2	2.33989e-126	-0.416299	0.121	0.222	8.79658e-122
COX7B	2.44506e-126	-0.324585	0.577	0.543	9.19196e-122
SPARCL1	2.68399e-126	1.07095	0.219	0.102	1.00902e-121
CCL3	4.25344e-126	0.546012	0.129	0.039	1.59904e-121
NLRC5	5.79226e-126	-0.552565	0.052	0.128	2.17754e-121
ATRX	7.7628e-126	-0.398196	0.326	0.362	2.91835e-121
FBLIM1	1.7521e-125	-0.482325	0.073	0.147	6.58685e-121
PSIP1	4.19535e-125	0.335756	0.227	0.103	1.5772e-120
CLEC11A	3.50735e-123	0.385423	0.123	0.036	1.31855e-118
LCOR	4.25971e-123	-0.402391	0.063	0.149	1.6014e-118
SUMO3	6.50919e-123	0.277978	0.261	0.131	2.44707e-118
DNAJB9	6.55218e-123	0.322107	0.358	0.21	2.46322e-118
HELB	1.33416e-122	-0.296879	0.031	0.111	5.01565e-118
PRDX6	2.45378e-122	-0.411433	0.446	0.386	9.22475e-118
TBCB	2.96264e-122	0.340373	0.281	0.146	1.11378e-117
S100A14	8.56203e-122	-0.716215	0.077	0.139	3.21881e-117
SUGP2	2.55067e-121	-0.42837	0.057	0.134	9.589e-117
RNF139	3.00104e-121	0.375185	0.219	0.099	1.12821e-116
CALCOCO2	6.9037e-121	-0.428269	0.152	0.238	2.59538e-116
NR1H2	6.99615e-121	0.251107	0.288	0.156	2.63013e-116
PPP1R12A	1.04382e-120	-0.4701	0.221	0.325	3.92413e-116
PDXDC1	2.0048e-120	-0.455403	0.116	0.162	7.53685e-116
ERICH1	4.10422e-120	-0.48522	0.137	0.226	1.54294e-115
PSMB9	6.98978e-120	-0.425887	0.343	0.401	2.62774e-115
ACTB	9.00602e-120	0.408263	0.958	0.872	3.38572e-115
SLC7A5	1.1631e-119	0.378998	0.221	0.102	4.37256e-115
NIPBL	1.60129e-119	-0.454182	0.161	0.249	6.01989e-115
IFITM1	1.65685e-119	-0.478075	0.166	0.257	6.22875e-115
THBS1	3.28964e-119	-0.770132	0.158	0.207	1.23671e-114
COX17	5.85884e-119	-0.367181	0.342	0.368	2.20257e-114
SGK1	1.03761e-118	-0.40338	0.19	0.167	3.90081e-114
SRPK1	2.05171e-118	-0.426227	0.093	0.145	7.71318e-114
MRPL52	2.83599e-118	-0.336597	0.276	0.289	1.06616e-113
SHPRH	3.538e-118	-0.368245	0.049	0.13	1.33008e-113
WTAP	3.55416e-118	0.334831	0.377	0.229	1.33615e-113
SAMSN1	4.03922e-118	-0.480283	0.333	0.37	1.51851e-113
MALAT1	4.33451e-118	-0.407677	0.994	0.96	1.62952e-113
ZNF217	6.36915e-118	-0.341947	0.041	0.116	2.39442e-113
LITAF	7.61675e-118	0.310831	0.517	0.362	2.86344e-113
ABCF1	1.23791e-117	-0.4398	0.202	0.267	4.65378e-113
OGT	1.32327e-117	-0.399704	0.115	0.188	4.97471e-113
OXNAD1	2.25834e-117	-0.359453	0.048	0.132	8.48998e-113
IDS	2.62741e-117	0.46497	0.458	0.301	9.87748e-113
CD24	6.0239e-117	-0.828638	0.12	0.156	2.26462e-112
GPATCH2	1.47585e-116	-0.392842	0.078	0.16	5.54832e-112
COPA	1.51216e-116	-0.383927	0.172	0.245	5.68483e-112
HTRA1	4.29967e-116	0.411367	0.119	0.04	1.61642e-111
ZKSCAN1	6.09171e-116	-0.446601	0.092	0.172	2.29012e-111
DNAJA1	6.64509e-116	-0.311907	0.627	0.622	2.49816e-111
IFITM3	7.32346e-116	0.774611	0.355	0.21	2.75318e-111
PSMB8	8.21916e-116	-0.418419	0.31	0.36	3.08991e-111
CFLAR	8.37764e-116	-0.27802	0.299	0.292	3.14949e-111
MT1G	1.17652e-115	-0.574127	0.145	0.168	4.42301e-111
MAML2	1.55809e-115	-0.371138	0.058	0.138	5.85747e-111
KMT2A	4.01092e-115	-0.394053	0.16	0.237	1.50787e-110
CHD8	1.16847e-114	-0.34279	0.049	0.13	4.39276e-110
TLE4	2.91344e-114	-0.572651	0.204	0.262	1.09528e-109
GABPB1-AS1	2.99491e-114	-0.480325	0.097	0.184	1.12591e-109
CCT3	3.56144e-114	-0.365281	0.261	0.31	1.33889e-109
ZNF638	5.6156e-114	-0.434007	0.11	0.192	2.11113e-109
HADHA	8.06635e-114	-0.368114	0.268	0.301	3.03246e-109
NDUFV2	9.55e-114	-0.348691	0.343	0.367	3.59023e-109
BTN3A2	1.15906e-113	-0.312235	0.19	0.216	4.35737e-109
MIA3	1.51582e-113	-0.402311	0.098	0.173	5.69858e-109
NDUFA12	2.01861e-113	-0.370684	0.303	0.35	7.58877e-109
PHB	3.67259e-113	-0.391885	0.256	0.282	1.38067e-108
TMOD3	8.63494e-113	-0.418202	0.143	0.242	3.24622e-108
SFN	1.28179e-112	-0.723125	0.084	0.113	4.81875e-108
TXNDC17	1.79576e-112	-0.419939	0.246	0.299	6.75097e-108
EIF1AX	2.80376e-112	0.25572	0.482	0.333	1.05404e-107
ZNF721	4.19325e-112	-0.363666	0.067	0.15	1.57641e-107
MORC3	4.40828e-112	-0.333187	0.057	0.143	1.65725e-107
EPS8	9.95983e-112	-0.476766	0.087	0.145	3.7443e-107
CMTM7	1.71539e-111	0.260541	0.152	0.058	6.44884e-107
RHOB	2.48406e-111	0.34627	0.345	0.208	9.33857e-107
ABR	5.14254e-111	-0.448512	0.063	0.124	1.93329e-106
TAX1BP1	5.71549e-111	-0.360605	0.339	0.382	2.14868e-106
SUPT16H	9.20963e-111	-0.366824	0.093	0.182	3.46227e-106
ABHD5	1.11394e-110	-0.399238	0.144	0.183	4.18773e-106
TMEM141	2.2639e-110	-0.491142	0.186	0.213	8.51092e-106
UBR2	4.56489e-110	-0.376471	0.069	0.143	1.71613e-105
APOL6	4.71076e-110	-0.41305	0.125	0.222	1.77096e-105
ITGAL	6.22995e-110	-0.380553	0.056	0.14	2.34209e-105
PUM3	1.11379e-109	-0.41114	0.077	0.153	4.18717e-105
SLFN5	1.15175e-109	-0.400623	0.079	0.167	4.32988e-105
C19orf70	2.47123e-109	-0.303119	0.34	0.338	9.29032e-105
RNASEK	2.77571e-109	-0.318645	0.047	0.126	1.0435e-104
FLNB	3.71306e-109	-0.468068	0.078	0.119	1.39589e-104
SPTAN1	6.20037e-109	-0.473094	0.184	0.253	2.33097e-104
FAM177A1	1.09051e-108	0.467633	0.484	0.331	4.09967e-104
COX20	1.16041e-108	-0.422136	0.193	0.28	4.36243e-104
TSPAN1	1.20677e-108	-0.776042	0.09	0.123	4.53674e-104
RBM6	1.75863e-108	-0.43366	0.185	0.243	6.6114e-104
COX14	1.84503e-108	-0.342106	0.297	0.33	6.93621e-104
ARHGAP18	2.40452e-108	-0.42184	0.09	0.161	9.03956e-104
CKLF	3.6501e-108	-0.270584	0.331	0.313	1.37222e-103
TRIP11	3.76882e-108	-0.397346	0.1	0.17	1.41685e-103
SYTL3	3.88002e-108	-0.596673	0.19	0.275	1.45866e-103
MYL9	4.34916e-108	0.964502	0.189	0.088	1.63502e-103
VEGFA	4.52176e-108	-0.542152	0.083	0.138	1.69991e-103
NDUFB3	5.4774e-108	-0.353635	0.276	0.299	2.05917e-103
MIR22HG	1.22317e-107	-0.366333	0.17	0.185	4.59838e-103
RFC1	1.62349e-107	-0.372597	0.124	0.197	6.10335e-103
CLINT1	2.02577e-107	-0.376194	0.135	0.189	7.61567e-103
TIMP3	2.87158e-107	0.791001	0.2	0.102	1.07954e-102
COPB1	3.96843e-107	-0.381417	0.147	0.224	1.49189e-102
ZC3H15	6.43474e-107	-0.312416	0.309	0.332	2.41908e-102
CHD9	7.92823e-107	-0.399352	0.214	0.242	2.98054e-102
CALM2	8.88629e-107	0.347194	0.79	0.653	3.34071e-102
COPB2	1.16616e-106	-0.338882	0.115	0.184	4.38405e-102
BLOC1S1	1.66891e-106	-0.404436	0.427	0.448	6.27411e-102
FDPS	1.73075e-106	-0.290416	0.243	0.234	6.50658e-102
SDC2	2.07803e-106	0.416964	0.128	0.049	7.81213e-102
ARL2BP	2.24259e-106	0.258049	0.213	0.101	8.43081e-102
CRIP2	2.81775e-106	0.532059	0.126	0.047	1.05931e-101
CDK12	1.16876e-105	-0.441119	0.124	0.198	4.39383e-101
COTL1	2.34586e-105	0.553863	0.39	0.253	8.81902e-101
FNBP1	4.89062e-105	0.264029	0.423	0.285	1.83858e-100
VPS28	4.99348e-105	-0.279786	0.408	0.403	1.87725e-100
LTBP4	8.13883e-105	0.645711	0.222	0.116	3.05971e-100
ZEB2	1.18151e-104	-0.502599	0.197	0.273	4.44177e-100
KDM6B	3.26835e-104	0.274789	0.364	0.229	1.2287e-99
TST	3.58141e-104	-0.528294	0.069	0.118	1.34639e-99
SH3BP5	3.96122e-104	0.258193	0.16	0.064	1.48918e-99
LRP1	4.39261e-104	-0.447993	0.12	0.156	1.65136e-99
CES2	7.05795e-104	-0.539508	0.091	0.136	2.65337e-99
MAFF	1.69378e-103	0.271968	0.284	0.163	6.36758e-99
TM4SF1	2.87246e-103	1.0426	0.194	0.095	1.07987e-98
KMT2C	2.9632e-103	-0.458246	0.149	0.211	1.11399e-98
BPTF	5.01427e-103	-0.425745	0.221	0.28	1.88507e-98
PARP4	5.21362e-103	-0.319449	0.044	0.113	1.96001e-98
LCP1	1.74533e-102	-0.499484	0.18	0.293	6.56139e-98
UTRN	1.97902e-102	-0.456818	0.148	0.224	7.43992e-98
GPRC5A	2.08636e-102	-0.516109	0.103	0.122	7.84345e-98
CHMP2A	3.07493e-102	-0.30291	0.372	0.375	1.15599e-97
SEC11C	4.09855e-102	0.363532	0.361	0.224	1.54081e-97
TRIM52	4.29654e-102	-0.325981	0.036	0.102	1.61524e-97
PPIL4	5.75426e-102	-0.360567	0.14	0.23	2.16326e-97
PNRC2	8.80006e-102	-0.399534	0.247	0.329	3.30829e-97
FAR1	1.02142e-101	-0.362598	0.065	0.123	3.83992e-97
AP1S2	1.23537e-101	0.366461	0.166	0.069	4.64427e-97
TRIP12	1.28844e-101	-0.359964	0.081	0.157	4.84375e-97
TMEM63A	1.65007e-101	-0.458023	0.047	0.1	6.20327e-97
BCLAF1	2.1714e-101	-0.315277	0.371	0.386	8.16317e-97
DNAJC8	3.08907e-101	-0.36758	0.295	0.356	1.16131e-96
GTF2B	4.69398e-101	-0.394896	0.221	0.291	1.76465e-96
SCAMP2	5.88498e-101	-0.325662	0.155	0.197	2.2124e-96
TTC14	1.96184e-100	-0.380771	0.136	0.227	7.37535e-96
NKTR	1.9958e-100	-0.418072	0.301	0.355	7.50302e-96
EIF4G1	2.03557e-100	-0.359297	0.155	0.196	7.65254e-96
SNRPD3	2.80301e-100	-0.365924	0.278	0.338	1.05376e-95
PTMS	4.78226e-100	0.497412	0.301	0.185	1.79784e-95
NAP1L4	5.12488e-100	-0.398254	0.185	0.26	1.92665e-95
IKZF3	7.23382e-100	-0.390748	0.079	0.155	2.71948e-95
CHCHD1	1.0606e-99	-0.352923	0.135	0.194	3.98722e-95
LGALS9	1.15173e-99	-0.439209	0.093	0.144	4.32981e-95
IL32	1.87012e-99	-0.260595	0.543	0.505	7.03052e-95
MYO1C	6.64518e-99	-0.40135	0.114	0.158	2.49819e-94
TCF7L2	7.41349e-99	-0.401427	0.084	0.125	2.78703e-94
ZNF431	9.19185e-99	-0.285033	0.041	0.113	3.45558e-94
PHF3	1.93681e-98	-0.397302	0.135	0.213	7.28123e-94
NARS	6.88421e-98	-0.36851	0.144	0.194	2.58805e-93
GLA	1.32105e-97	0.288376	0.217	0.109	4.96637e-93
LTB	1.73465e-97	0.374328	0.261	0.145	6.52124e-93
ZFP36L1	3.82559e-97	-0.464138	0.465	0.453	1.43819e-92
PCM1	4.23686e-97	-0.409875	0.213	0.287	1.5928e-92
PET100	5.33457e-97	-0.294126	0.308	0.317	2.00548e-92
LARS	1.31265e-96	-0.356202	0.111	0.179	4.93479e-92
SYTL2	7.04184e-96	-0.477569	0.068	0.143	2.64731e-91
STK17B	1.15699e-95	-0.372172	0.359	0.391	4.3496e-91
CTSB	1.40401e-95	-0.332923	0.253	0.208	5.27823e-91
RAB8B	1.51494e-95	-0.40101	0.136	0.229	5.69525e-91
GFPT1	1.56731e-95	-0.320462	0.099	0.14	5.89213e-91
KIF13B	2.94394e-95	-0.37541	0.056	0.113	1.10674e-90
PRNP	2.96208e-95	0.372392	0.345	0.216	1.11357e-90
APOBR	3.81113e-95	-0.394409	0.041	0.105	1.43276e-90
HLA-DQB1	7.11871e-95	0.468487	0.222	0.118	2.67621e-90
ASL	7.18531e-95	-0.312192	0.114	0.116	2.70125e-90
SPEN	8.33789e-95	-0.409011	0.1	0.169	3.13454e-90
ZNF106	1.36337e-94	-0.369796	0.133	0.203	5.12547e-90
ASH1L	1.54901e-94	-0.388225	0.198	0.253	5.82335e-90
ASXL2	2.036e-94	-0.328221	0.064	0.139	7.65412e-90
RDX	5.32525e-94	0.331314	0.181	0.083	2.00197e-89
ARL14	1.40924e-93	-0.771079	0.07	0.1	5.29791e-89
ST14	1.48956e-93	-0.442084	0.066	0.106	5.59984e-89
ECH1	1.59654e-93	-0.259917	0.336	0.325	6.00201e-89
DCP2	1.77037e-93	-0.317023	0.057	0.134	6.65551e-89
NUB1	1.92194e-93	-0.358886	0.103	0.186	7.22533e-89
TMEM54	2.0845e-93	-0.490942	0.109	0.11	7.83648e-89
PSMA5	2.42142e-93	-0.301868	0.24	0.278	9.10308e-89
OSTF1	8.54004e-93	-0.385552	0.252	0.322	3.21054e-88
PGRMC1	1.06333e-92	0.274	0.208	0.103	3.9975e-88
LUM	1.10847e-92	0.734624	0.206	0.114	4.1672e-88
HSPD1	3.14602e-92	-0.254317	0.436	0.427	1.18272e-87
SPARC	4.91719e-92	0.782564	0.232	0.122	1.84857e-87
DYNC1LI2	5.01555e-92	-0.384619	0.134	0.197	1.88555e-87
CENPC	5.07377e-92	-0.374652	0.125	0.207	1.90743e-87
KRT19	5.166e-92	-0.5149	0.157	0.161	1.94211e-87
TALDO1	7.1141e-92	-0.265799	0.285	0.284	2.67447e-87
OPTN	1.59149e-91	-0.331728	0.217	0.247	5.98306e-87
RPS4Y1	1.8861e-91	-0.453252	0.317	0.404	7.0906e-87
DST	2.21221e-91	-0.583817	0.141	0.19	8.31657e-87
NUCKS1	2.40789e-91	-0.332376	0.382	0.41	9.05223e-87
RAC2	2.55877e-91	-0.264104	0.371	0.371	9.61944e-87
CHD2	2.71198e-91	-0.398712	0.236	0.304	1.01954e-86
ARCN1	2.73185e-91	-0.288107	0.102	0.156	1.02701e-86
GON4L	4.60999e-91	-0.399471	0.131	0.203	1.73308e-86
RIF1	6.73896e-91	-0.342574	0.089	0.167	2.53344e-86
FHL1	7.14907e-91	0.396361	0.164	0.075	2.68762e-86
MLXIP	7.50885e-91	-0.39296	0.181	0.215	2.82288e-86
TUBA1C	8.00704e-91	-0.336685	0.221	0.226	3.01017e-86
GIGYF2	8.56755e-91	-0.321601	0.086	0.145	3.22089e-86
EPB41	9.29571e-91	-0.364197	0.065	0.136	3.49463e-86
STAG1	1.03748e-90	-0.345411	0.096	0.158	3.90031e-86
CTGF	1.17557e-90	0.661261	0.156	0.066	4.41945e-86
CHORDC1	1.61224e-90	-0.361665	0.124	0.209	6.06104e-86
DNM2	1.67838e-90	-0.418272	0.121	0.164	6.3097e-86
CHD4	2.55955e-90	-0.373715	0.19	0.233	9.62237e-86
CTSC	4.36482e-90	-0.618941	0.31	0.347	1.64091e-85
PPIG	4.51702e-90	-0.255303	0.394	0.402	1.69813e-85
PFKL	1.18495e-89	-0.275782	0.178	0.164	4.45471e-85
PRPF8	1.2047e-89	-0.364497	0.13	0.209	4.52893e-85
TKT	1.29537e-89	-0.287524	0.235	0.236	4.86981e-85
TRAF3IP3	1.41174e-89	-0.352294	0.089	0.161	5.3073e-85
REL	2.33115e-89	-0.489842	0.423	0.475	8.76372e-85
ATP6V1F	3.57422e-89	-0.259081	0.368	0.366	1.34369e-84
TRIM38	1.0171e-88	-0.370094	0.108	0.192	3.8237e-84
TMEM59	1.03048e-88	0.252219	0.643	0.505	3.874e-84
FAM162A	1.16275e-88	-0.347717	0.257	0.276	4.37126e-84
MT1E	1.8417e-88	-0.503942	0.188	0.206	6.9237e-84
AP3B1	1.89299e-88	-0.330717	0.076	0.135	7.11652e-84
AP2S1	2.27459e-88	-0.316229	0.306	0.315	8.5511e-84
METAP2	2.64605e-88	-0.325447	0.233	0.264	9.94756e-84
FXR1	2.91917e-88	-0.333851	0.169	0.228	1.09743e-83
GIMAP7	6.14815e-88	-0.45634	0.087	0.174	2.31134e-83
XPO1	6.50214e-88	-0.33748	0.069	0.139	2.44441e-83
RHBDD2	8.78576e-88	0.263364	0.187	0.091	3.30292e-83
NSUN6	5.32992e-87	-0.358483	0.051	0.11	2.00373e-82
MED29	6.09396e-87	-0.359822	0.156	0.182	2.29096e-82
RPAP2	9.91792e-87	-0.266627	0.04	0.103	3.72854e-82
FN1	1.1059e-86	-0.554468	0.136	0.114	4.15752e-82
EPS8L2	1.17206e-86	-0.384487	0.072	0.102	4.40625e-82
ATP6AP2	1.42632e-86	0.284514	0.33	0.207	5.36211e-82
UQCC2	1.85047e-86	-0.327855	0.16	0.201	6.95666e-82
DICER1	3.68434e-86	-0.328831	0.067	0.131	1.38509e-81
MTPN	4.16327e-86	-0.349734	0.193	0.271	1.56514e-81
EVL	4.35247e-86	-0.465487	0.266	0.354	1.63627e-81
CREBRF	4.37966e-86	-0.339261	0.155	0.213	1.64649e-81
GPRIN3	4.47037e-86	-0.310214	0.051	0.124	1.68059e-81
PLEC	6.41549e-86	-0.415392	0.125	0.169	2.41184e-81
JUP	6.73833e-86	-0.412913	0.09	0.121	2.53321e-81
ANP32A	6.96321e-86	-0.350372	0.165	0.224	2.61775e-81
PHKB	1.17818e-85	-0.324621	0.087	0.148	4.42924e-81
MFGE8	2.90871e-85	0.580164	0.169	0.086	1.0935e-80
APP	3.56363e-85	0.43202	0.258	0.15	1.33971e-80
PTBP3	1.23314e-84	-0.356817	0.106	0.179	4.63588e-80
TNFAIP8	1.76663e-84	-0.392287	0.133	0.217	6.64148e-80
KDM5A	1.87244e-84	-0.363166	0.153	0.224	7.03925e-80
EMILIN1	2.21917e-84	0.343935	0.104	0.035	8.34273e-80
RABL6	3.8719e-84	-0.334415	0.077	0.11	1.4556e-79
RSRC1	4.31983e-84	-0.352916	0.112	0.176	1.624e-79
CCT5	6.70616e-84	-0.351316	0.19	0.26	2.52111e-79
PHACTR4	1.7387e-83	-0.347012	0.084	0.149	6.53646e-79
ASCC3	2.28544e-83	-0.32366	0.082	0.15	8.59189e-79
SAMHD1	5.53689e-83	-0.355277	0.108	0.198	2.08154e-78
BAZ2B	6.91096e-83	-0.361455	0.142	0.178	2.59811e-78
SEC31A	6.95625e-83	-0.272467	0.198	0.22	2.61513e-78
NSD1	7.53152e-83	-0.358295	0.1	0.172	2.8314e-78
VDAC1	1.05375e-82	-0.257037	0.32	0.306	3.96147e-78
CCT8	1.6267e-82	-0.258141	0.262	0.277	6.1154e-78
LAMB1	2.00654e-82	-0.341525	0.088	0.12	7.54339e-78
SPG7	2.69145e-82	-0.388555	0.124	0.174	1.01182e-77
KMT2E-AS1	3.43403e-82	-0.387181	0.074	0.127	1.29099e-77
TAF15	6.80965e-82	-0.355742	0.139	0.195	2.56002e-77
NDUFS2	1.06024e-81	-0.321513	0.172	0.21	3.98588e-77
ANKRD49	1.07126e-81	-0.289357	0.05	0.117	4.0273e-77
CCND2	1.08132e-81	-0.405321	0.214	0.287	4.0651e-77
NFKBIZ	1.15109e-81	-0.361853	0.301	0.309	4.32742e-77
MLX	1.2796e-81	-0.32055	0.093	0.151	4.81052e-77
CCNH	1.95205e-81	-0.282147	0.228	0.25	7.33855e-77
ZMYND8	2.23552e-81	-0.338694	0.06	0.113	8.40423e-77
CCDC14	2.78171e-81	-0.418061	0.091	0.149	1.04575e-76
MRPS25	3.04998e-81	-0.301597	0.114	0.147	1.14661e-76
GOLGA3	4.71555e-81	-0.315412	0.077	0.123	1.77277e-76
ZNHIT6	8.04815e-81	-0.297055	0.043	0.103	3.02562e-76
HOOK2	8.46692e-81	-0.374115	0.104	0.134	3.18305e-76
CHD6	1.03838e-80	-0.398049	0.123	0.179	3.90368e-76
CHMP4A	1.65001e-80	-0.309982	0.28	0.32	6.20307e-76
H1F0	2.02294e-80	-0.416123	0.112	0.122	7.60506e-76
COL6A2	2.02555e-80	0.715476	0.195	0.112	7.61487e-76
PHLDA1	2.17025e-80	0.517844	0.323	0.205	8.15884e-76
TPR	3.46414e-80	-0.342849	0.262	0.301	1.30231e-75
SPON2	3.9651e-80	0.462276	0.163	0.088	1.49064e-75
STAT1	8.30378e-80	-0.348815	0.116	0.174	3.12172e-75
BUB3	9.65743e-80	-0.348274	0.201	0.273	3.63061e-75
CD3G	1.20983e-79	-0.517885	0.195	0.277	4.54823e-75
HP1BP3	1.38168e-79	-0.289187	0.268	0.284	5.19428e-75
PFDN2	1.5657e-79	-0.303575	0.275	0.323	5.88608e-75
VPS13A	1.57482e-79	-0.360078	0.063	0.116	5.92039e-75
IFITM2	2.41442e-79	0.372497	0.542	0.41	9.07677e-75
DNM1L	2.54698e-79	-0.328825	0.098	0.164	9.57512e-75
ATXN1	3.65291e-79	-0.29212	0.124	0.167	1.37328e-74
IRF1	4.02739e-79	0.363897	0.526	0.398	1.51406e-74
ZC3H18	6.5791e-79	-0.347173	0.099	0.173	2.47335e-74
SMC5	8.39388e-79	-0.357374	0.127	0.196	3.15559e-74
SP100	1.0592e-78	-0.32301	0.222	0.273	3.98195e-74
TRIM13	1.60831e-78	-0.29817	0.063	0.124	6.04626e-74
AIP	2.7186e-78	-0.26979	0.201	0.239	1.02203e-73
GNAI2	3.27922e-78	-0.339959	0.256	0.317	1.23279e-73
ADM	3.68028e-78	0.258018	0.163	0.079	1.38356e-73
NASP	3.78996e-78	-0.316185	0.315	0.356	1.4248e-73
MYC	4.46692e-78	0.338182	0.228	0.131	1.67929e-73
ZFYVE16	4.78196e-78	-0.324369	0.078	0.146	1.79773e-73
PDCD10	5.7331e-78	-0.335669	0.155	0.231	2.1553e-73
LENG8	1.14005e-77	-0.369279	0.11	0.163	4.28591e-73
SUPT6H	1.31993e-77	-0.315754	0.09	0.152	4.96213e-73
TUBA1B	1.4247e-77	-0.312063	0.602	0.571	5.356e-73
TRIM56	1.96129e-77	-0.329801	0.106	0.179	7.37326e-73
MRPS31	2.74564e-77	-0.251	0.084	0.12	1.03219e-72
PABPN1	3.06923e-77	-0.317702	0.169	0.228	1.15385e-72
CXCL2	4.03047e-77	0.775995	0.134	0.058	1.51521e-72
DOCK8	4.17437e-77	-0.340938	0.116	0.201	1.56931e-72
TRA2A	6.02337e-77	-0.300271	0.308	0.326	2.26443e-72
DDX3Y	6.38288e-77	-0.370627	0.119	0.179	2.39958e-72
PPP1R14A	6.66994e-77	0.50591	0.121	0.054	2.5075e-72
CLU	7.11005e-77	0.741357	0.151	0.07	2.67295e-72
MYO6	1.0327e-76	-0.317959	0.099	0.121	3.88232e-72
CYR61	1.12651e-76	0.639937	0.18	0.09	4.23501e-72
PRSS23	1.35938e-76	0.398501	0.13	0.057	5.11045e-72
MAP4	1.52985e-76	-0.333421	0.146	0.208	5.75133e-72
PPIP5K2	1.74362e-76	-0.284677	0.058	0.113	6.55497e-72
TIMM8B	2.1876e-76	-0.346003	0.211	0.254	8.22408e-72
COL18A1	2.28084e-76	0.328294	0.158	0.074	8.57461e-72
NECAP1	2.30484e-76	-0.274522	0.079	0.13	8.66481e-72
ARID1A	3.38984e-76	-0.307181	0.109	0.18	1.27438e-71
MYSM1	6.45952e-76	-0.278623	0.043	0.1	2.42839e-71
TDG	6.53531e-76	-0.35054	0.124	0.19	2.45688e-71
STAT6	7.94526e-76	-0.348905	0.104	0.155	2.98694e-71
CTDSPL2	1.02734e-75	-0.27846	0.049	0.109	3.8622e-71
CUX1	1.24582e-75	-0.302267	0.092	0.132	4.68353e-71
BDP1	2.20326e-75	-0.391509	0.2	0.258	8.28294e-71
RAD21	2.42946e-75	-0.34182	0.183	0.257	9.13333e-71
PSMD1	4.02303e-75	-0.316625	0.109	0.166	1.51242e-70
BLVRB	4.30392e-75	-0.300761	0.206	0.219	1.61802e-70
DDX27	6.03705e-75	-0.375578	0.192	0.268	2.26957e-70
CDC40	6.88455e-75	-0.316895	0.129	0.201	2.58818e-70
CYLD	9.01534e-75	-0.296679	0.199	0.245	3.38923e-70
C2orf49	1.10686e-74	-0.255371	0.048	0.105	4.16114e-70
CCNT1	1.50003e-74	-0.284212	0.078	0.152	5.63922e-70
2025-03-07	1.60605e-74	-0.315097	0.124	0.191	6.03779e-70
TNRC6B	1.76553e-74	-0.266385	0.321	0.345	6.63735e-70
SLC5A3	2.26848e-74	-0.314926	0.096	0.137	8.52813e-70
NPIPB5	3.26736e-74	-0.36123	0.056	0.119	1.22833e-69
MBNL2	3.29673e-74	-0.250858	0.094	0.123	1.23937e-69
BRAF	3.53106e-74	-0.284844	0.084	0.154	1.32747e-69
PRRC2B	4.79351e-74	-0.281809	0.098	0.161	1.80207e-69
XIAP	4.93189e-74	-0.305305	0.088	0.148	1.8541e-69
SRSF1	5.85733e-74	-0.350941	0.183	0.216	2.202e-69
SUGT1	5.97177e-74	-0.317116	0.167	0.221	2.24503e-69
ATP2A3	6.78049e-74	-0.414058	0.113	0.129	2.54906e-69
HERC1	1.03873e-73	-0.323217	0.094	0.17	3.90501e-69
ETHE1	1.22705e-73	-0.340365	0.199	0.191	4.61298e-69
GPX3	1.23172e-73	0.708263	0.184	0.106	4.63055e-69
CNN3	1.25082e-73	0.407962	0.199	0.108	4.70232e-69
CRYAB	1.66455e-73	0.975386	0.115	0.047	6.25771e-69
IK	1.98682e-73	-0.336903	0.242	0.313	7.46923e-69
MXD1	2.01964e-73	-0.302682	0.106	0.106	7.59263e-69
TSC2	2.1479e-73	-0.31788	0.062	0.121	8.07482e-69
LEO1	2.81843e-73	-0.335284	0.056	0.117	1.05956e-68
PNKD	3.56042e-73	-0.271102	0.193	0.206	1.33851e-68
CDK5RAP2	3.58906e-73	-0.272218	0.048	0.105	1.34927e-68
UGDH	4.00941e-73	-0.297454	0.12	0.117	1.5073e-68
CD2AP	4.6516e-73	-0.34779	0.089	0.124	1.74872e-68
RUNX3	5.26661e-73	-0.496694	0.199	0.281	1.97993e-68
WASL	5.5804e-73	-0.313796	0.079	0.111	2.0979e-68
USP34	5.63883e-73	-0.370274	0.139	0.195	2.11986e-68
PER1	6.08205e-73	-0.353446	0.154	0.23	2.28649e-68
RAB27A	7.09418e-73	-0.332354	0.122	0.189	2.66699e-68
PARP14	1.28646e-72	-0.321257	0.129	0.192	4.83633e-68
CXCR6	1.43689e-72	-0.447383	0.045	0.108	5.40186e-68
PTPN22	1.97153e-72	-0.467592	0.163	0.237	7.41177e-68
TOMM5	2.28614e-72	-0.294098	0.115	0.166	8.59453e-68
ACAP1	2.38842e-72	-0.331346	0.274	0.315	8.97904e-68
DDX23	2.79484e-72	-0.296218	0.072	0.134	1.05069e-67
PPP6R3	4.60362e-72	-0.297701	0.076	0.137	1.73069e-67
PDHA1	5.53944e-72	-0.327009	0.121	0.158	2.0825e-67
SPTY2D1	1.07937e-71	-0.292333	0.145	0.195	4.05777e-67
EGR1	1.11413e-71	-0.28727	0.364	0.304	4.18845e-67
ENTPD1	1.35742e-71	-0.27298	0.144	0.148	5.10308e-67
G3BP2	1.54045e-71	-0.3576	0.344	0.381	5.79117e-67
APOBEC3G	1.93712e-71	-0.297013	0.114	0.161	7.28243e-67
HNRNPH3	2.2198e-71	-0.255006	0.316	0.329	8.34511e-67
TTC37	2.91981e-71	-0.285157	0.08	0.129	1.09767e-66
PHIP	3.36549e-71	-0.289117	0.236	0.255	1.26522e-66
PRKACB	3.8378e-71	-0.297326	0.077	0.137	1.44278e-66
RILPL2	4.88347e-71	0.360858	0.223	0.128	1.83589e-66
AAK1	5.10551e-71	-0.344197	0.141	0.23	1.91937e-66
FAM120A	5.17972e-71	-0.301272	0.148	0.185	1.94726e-66
HUWE1	6.33013e-71	-0.279469	0.087	0.153	2.37975e-66
C10orf99	7.81143e-71	-0.494768	0.067	0.114	2.93663e-66
2025-09-06	8.77731e-71	-0.255131	0.265	0.278	3.29974e-66
SNW1	1.016e-70	-0.292198	0.198	0.249	3.81955e-66
CSTB	1.25534e-70	-0.313802	0.433	0.448	4.71931e-66
IVNS1ABP	1.37306e-70	-0.373894	0.222	0.272	5.16187e-66
NPEPPS	2.05099e-70	-0.298287	0.105	0.152	7.7105e-66
USP33	2.32446e-70	-0.273505	0.065	0.125	8.73859e-66
COQ10B	2.53547e-70	-0.265463	0.198	0.236	9.53185e-66
LDHA	2.58426e-70	0.284149	0.638	0.516	9.71529e-66
DYNC1I2	3.45432e-70	-0.339436	0.171	0.223	1.29862e-65
NBR1	4.33102e-70	-0.293998	0.092	0.148	1.6282e-65
CIR1	5.42705e-70	-0.284199	0.192	0.239	2.04024e-65
PDE4DIP	5.5878e-70	-0.265357	0.074	0.131	2.10068e-65
PRPF6	5.72247e-70	-0.307283	0.139	0.197	2.15131e-65
FOSL2	7.51109e-70	-0.329914	0.298	0.338	2.82372e-65
CCDC68	8.13142e-70	-0.316515	0.048	0.101	3.05693e-65
SCPEP1	9.04859e-70	0.264269	0.217	0.123	3.40173e-65
COL1A2	9.96496e-70	0.463651	0.207	0.131	3.74623e-65
PILRB	1.10492e-69	-0.34622	0.077	0.13	4.15383e-65
PLXNB2	1.15295e-69	-0.338012	0.066	0.117	4.33439e-65
CWF19L2	1.59403e-69	-0.322764	0.108	0.178	5.99258e-65
FBLN1	1.94984e-69	1.15295	0.202	0.112	7.33024e-65
SUCLG1	2.59492e-69	-0.325064	0.195	0.222	9.75535e-65
MAVS	4.02396e-69	-0.30331	0.056	0.105	1.51277e-64
BMS1	4.68672e-69	-0.272553	0.071	0.121	1.76193e-64
SMC3	1.05477e-68	-0.325188	0.166	0.234	3.96529e-64
LNPEP	1.31096e-68	-0.299766	0.094	0.165	4.92844e-64
SSFA2	1.35247e-68	-0.332733	0.084	0.113	5.08449e-64
IWS1	1.40518e-68	-0.299927	0.096	0.159	5.28263e-64
DNAJA2	1.45333e-68	-0.288212	0.195	0.243	5.46364e-64
SKAP1	1.55156e-68	-0.337013	0.113	0.191	5.83293e-64
SMC1A	2.99449e-68	-0.30426	0.101	0.161	1.12575e-63
RAB1B	4.08747e-68	-0.315973	0.124	0.173	1.53664e-63
SMARCC2	4.31488e-68	-0.30723	0.098	0.163	1.62214e-63
GTF2I	4.55891e-68	-0.25519	0.181	0.203	1.71388e-63
CAP1	4.97061e-68	-0.281028	0.371	0.391	1.86865e-63
SPTBN1	5.40433e-68	-0.407019	0.218	0.255	2.0317e-63
CEP350	6.02271e-68	-0.288053	0.109	0.172	2.26418e-63
ADH5	6.03586e-68	-0.322154	0.18	0.241	2.26912e-63
PLPP3	8.97763e-68	0.504059	0.153	0.083	3.37505e-63
MDM4	1.35498e-67	-0.323749	0.158	0.218	5.09392e-63
CBLB	1.58514e-67	-0.353375	0.112	0.186	5.95918e-63
ATM	1.65348e-67	-0.304932	0.12	0.197	6.2161e-63
EMP1	1.6972e-67	0.253656	0.216	0.13	6.38046e-63
COPS5	2.77246e-67	-0.261704	0.141	0.181	1.04228e-62
SMG6	3.23023e-67	-0.28989	0.065	0.123	1.21437e-62
MVP	3.92188e-67	-0.310807	0.215	0.229	1.47439e-62
SYNCRIP	4.37689e-67	-0.278555	0.203	0.235	1.64545e-62
ACAA2	5.13554e-67	-0.333428	0.148	0.163	1.93065e-62
DDIT3	5.4344e-67	-0.281919	0.216	0.22	2.04301e-62
SLC40A1	5.84155e-67	-0.626851	0.064	0.102	2.19607e-62
ZNF24	6.3064e-67	-0.29316	0.142	0.2	2.37083e-62
SNHG12	1.09363e-66	-0.43268	0.149	0.192	4.11138e-62
USP3	1.23337e-66	-0.281974	0.093	0.128	4.63672e-62
CFDP1	1.25366e-66	-0.373195	0.212	0.267	4.71301e-62
CDC5L	1.57957e-66	-0.306366	0.139	0.193	5.93823e-62
CRCP	1.8558e-66	-0.258933	0.054	0.11	6.9767e-62
RAB30-AS1	2.0387e-66	-0.26021	0.065	0.107	7.66428e-62
CASP7	2.07102e-66	-0.272236	0.079	0.11	7.78578e-62
UBTF	2.23929e-66	-0.292815	0.103	0.16	8.4184e-62
ZNF83	3.79004e-66	-0.254519	0.059	0.114	1.42483e-61
POP5	7.33275e-66	-0.261009	0.129	0.166	2.75667e-61
TRAPPC4	1.86159e-65	-0.279755	0.146	0.207	6.99845e-61
GPBP1L1	1.90044e-65	-0.308234	0.116	0.158	7.14452e-61
BIRC6	2.22301e-65	-0.319671	0.114	0.174	8.35717e-61
KIDINS220	3.60955e-65	-0.270899	0.086	0.149	1.35697e-60
VPS35	4.67463e-65	-0.269835	0.155	0.196	1.75738e-60
MEPCE	6.71358e-65	-0.331358	0.094	0.131	2.5239e-60
TSPYL2	6.73069e-65	0.317974	0.278	0.178	2.53034e-60
ATF7IP	8.42668e-65	-0.321278	0.135	0.202	3.16793e-60
RPS6KA3	9.90488e-65	-0.299549	0.114	0.176	3.72364e-60
TIPRL	1.16516e-64	-0.253397	0.124	0.178	4.38031e-60
AP1G1	5.61321e-64	-0.282466	0.063	0.11	2.11023e-59
LY9	5.82352e-64	0.317103	0.155	0.079	2.18929e-59
CDK10	9.43152e-64	-0.285325	0.083	0.101	3.54569e-59
CREBZF	2.34285e-63	-0.260275	0.065	0.121	8.80771e-59
TPP2	2.70029e-63	-0.257996	0.081	0.129	1.01515e-58
ARL5B	3.48026e-63	-0.2753	0.115	0.137	1.30837e-58
ABCA1	4.73461e-63	-0.278656	0.066	0.118	1.77993e-58
CBX5	5.38967e-63	-0.265812	0.1	0.15	2.02619e-58
SYNRG	5.82114e-63	-0.267879	0.095	0.154	2.1884e-58
ZNF148	6.9514e-63	-0.27538	0.111	0.168	2.61331e-58
NBL1	7.75725e-63	0.318392	0.229	0.138	2.91626e-58
EAPP	8.95275e-63	-0.291925	0.194	0.244	3.3657e-58
GOLGA2	1.35546e-62	-0.272056	0.115	0.154	5.09571e-58
MAF	1.77424e-62	-0.39728	0.102	0.166	6.67009e-58
FRG1	2.59713e-62	-0.287136	0.149	0.205	9.76365e-58
GPATCH2L	4.10286e-62	-0.288124	0.093	0.143	1.54243e-57
IL7R	5.25287e-62	-0.544236	0.229	0.241	1.97476e-57
NEDD9	6.83206e-62	-0.282025	0.133	0.168	2.56844e-57
RB1CC1	7.27841e-62	-0.259943	0.167	0.201	2.73625e-57
SPATS2L	7.94207e-62	-0.316592	0.147	0.151	2.98574e-57
BCL10	1.2401e-61	-0.274154	0.094	0.138	4.66204e-57
CCDC186	1.34307e-61	-0.261799	0.181	0.207	5.04914e-57
ZNF267	1.39102e-61	-0.2801	0.08	0.146	5.2294e-57
EXOC1	1.55638e-61	-0.255245	0.061	0.105	5.85107e-57
PRRC2A	3.06622e-61	-0.292505	0.096	0.144	1.15271e-56
G3BP1	3.63847e-61	-0.290448	0.201	0.246	1.36785e-56
SRI	5.30923e-61	-0.411705	0.375	0.394	1.99595e-56
TXNRD1	9.28959e-61	-0.265219	0.085	0.125	3.49233e-56
IDH1	1.10082e-60	-0.27358	0.07	0.1	4.13843e-56
NFATC1	1.459e-60	0.250875	0.136	0.067	5.48497e-56
HERC2	2.1295e-60	-0.294166	0.092	0.113	8.00564e-56
HERC4	2.33871e-60	-0.255079	0.065	0.117	8.79215e-56
CNOT2	2.606e-60	-0.284889	0.166	0.215	9.79698e-56
TFRC	2.79483e-60	-0.316162	0.113	0.139	1.05069e-55
EIF4E2	3.84441e-60	-0.276019	0.152	0.199	1.44527e-55
TLN1	7.47813e-60	-0.306382	0.182	0.246	2.81133e-55
DHX36	1.63382e-59	-0.294466	0.322	0.358	6.14218e-55
XRN2	1.79246e-59	-0.258879	0.21	0.242	6.73859e-55
PPP4R2	1.8472e-59	-0.272374	0.157	0.196	6.94435e-55
FBLN2	2.09736e-59	0.482279	0.106	0.055	7.88483e-55
MAPK3	2.10891e-59	-0.290394	0.106	0.131	7.92825e-55
USP47	2.15129e-59	-0.278303	0.118	0.171	8.08757e-55
USP53	2.35e-59	-0.301756	0.087	0.117	8.83459e-55
ARFGEF1	2.4018e-59	-0.270489	0.056	0.108	9.02932e-55
SREK1	2.58185e-59	-0.28708	0.195	0.223	9.7062e-55
PUM1	2.60964e-59	-0.293923	0.147	0.187	9.81069e-55
TRIM28	2.7945e-59	-0.299678	0.162	0.2	1.05057e-54
ITPR2	3.29387e-59	-0.318981	0.068	0.105	1.2383e-54
LPP	3.63765e-59	-0.32652	0.159	0.212	1.36754e-54
KRIT1	3.75351e-59	-0.255826	0.082	0.127	1.4111e-54
SYNE1	4.37527e-59	-0.253925	0.089	0.147	1.64484e-54
KIAA1109	5.65304e-59	-0.29675	0.069	0.122	2.12521e-54
IRF2	5.78289e-59	-0.264207	0.106	0.159	2.17402e-54
PRDM2	5.82808e-59	-0.31221	0.17	0.229	2.19101e-54
DAB2	7.0304e-59	-0.302529	0.116	0.119	2.64301e-54
IFI16	8.15483e-59	-0.30222	0.266	0.312	3.06573e-54
PTCD3	1.06164e-58	-0.27388	0.075	0.122	3.99114e-54
TUBGCP2	1.16087e-58	-0.256032	0.081	0.125	4.36417e-54
CCT2	1.24353e-58	-0.253091	0.235	0.264	4.67492e-54
MRPS5	1.53764e-58	-0.260675	0.127	0.154	5.78062e-54
ROCK2	1.69595e-58	-0.267416	0.078	0.113	6.37575e-54
CNDP2	2.17046e-58	-0.262439	0.123	0.147	8.15961e-54
VPS37B	2.43256e-58	0.257455	0.345	0.245	9.14497e-54
CLDN3	5.37575e-58	0.300927	0.165	0.108	2.02096e-53
LRBA	5.46692e-58	-0.325929	0.075	0.126	2.05523e-53
GPR171	5.60598e-58	-0.304073	0.076	0.145	2.10751e-53
TNFSF10	7.8316e-58	-0.363735	0.157	0.21	2.94421e-53
PUM2	8.20791e-58	-0.269539	0.083	0.135	3.08568e-53
STIP1	1.45703e-57	-0.266967	0.128	0.17	5.47754e-53
EPCAM	1.59465e-57	-0.479383	0.123	0.15	5.99494e-53
MITD1	1.63182e-57	-0.26408	0.087	0.145	6.13465e-53
VCL	1.63222e-57	-0.311915	0.097	0.128	6.13617e-53
OFD1	2.17718e-57	-0.307633	0.221	0.253	8.18489e-53
GOLIM4	3.63473e-57	-0.253443	0.134	0.144	1.36644e-52
PPIC	3.71942e-57	0.317048	0.16	0.093	1.39828e-52
SLK	6.78419e-57	-0.268611	0.093	0.142	2.55045e-52
RPAIN	1.02153e-56	-0.263791	0.145	0.186	3.84034e-52
SERPINE2	1.10524e-56	0.375472	0.109	0.054	4.15505e-52
TMEM87A	1.13812e-56	-0.253782	0.19	0.211	4.27867e-52
EIF4G3	1.39687e-56	-0.265809	0.078	0.114	5.25139e-52
BAZ1A	1.63424e-56	0.282049	0.316	0.217	6.14376e-52
RPS6KA5	1.70057e-56	-0.273266	0.074	0.129	6.39311e-52
PDCD6IP	2.99045e-56	-0.285037	0.154	0.181	1.12423e-51
PLAC8	4.4504e-56	-0.442744	0.173	0.166	1.67308e-51
AP2B1	4.60898e-56	-0.284127	0.116	0.168	1.7327e-51
PRMT2	5.61176e-56	-0.264532	0.168	0.214	2.10968e-51
CWC15	6.76079e-56	-0.268539	0.19	0.243	2.54165e-51
LIMS1	9.20993e-56	-0.285312	0.253	0.282	3.46238e-51
COA6	6.41798e-55	-0.25345	0.076	0.123	2.41278e-50
FAM118A	1.1216e-54	-0.311099	0.107	0.169	4.21653e-50
DIAPH1	1.35096e-54	-0.278376	0.124	0.179	5.0788e-50
DDX52	5.91897e-54	-0.255195	0.082	0.129	2.22518e-49
CNOT4	7.74568e-54	-0.285803	0.154	0.206	2.91191e-49
NCOA7	8.98042e-54	-0.322616	0.171	0.207	3.3761e-49
CNOT1	1.31232e-53	-0.297817	0.118	0.173	4.93354e-49
ARID4A	2.23229e-53	-0.267252	0.159	0.2	8.39208e-49
GIMAP4	4.03752e-53	-0.322658	0.068	0.128	1.51787e-48
ATP1B1	4.23878e-53	-0.264169	0.141	0.14	1.59353e-48
RPL7L1	1.25725e-52	-0.27011	0.206	0.265	4.7265e-48
H2AFJ	1.39308e-52	-0.257601	0.298	0.295	5.23715e-48
SETD2	1.56182e-52	-0.277208	0.087	0.146	5.8715e-48
RBPJ	1.70242e-52	-0.260429	0.201	0.244	6.40007e-48
USP8	1.96184e-52	-0.255363	0.208	0.226	7.37533e-48
CDK11A	2.64423e-52	-0.335678	0.128	0.179	9.9407e-48
SAMD9	3.00731e-52	-0.266356	0.085	0.147	1.13057e-47
SNRNP200	5.27146e-52	-0.288279	0.16	0.218	1.98175e-47
CAMK2D	6.13874e-52	-0.256669	0.067	0.103	2.3078e-47
CCAR1	7.62197e-52	-0.255156	0.161	0.192	2.8654e-47
RICTOR	9.08867e-52	-0.28729	0.102	0.164	3.4168e-47
GLUL	1.60318e-51	-0.399372	0.198	0.218	6.02699e-47
PIK3R1	1.79864e-51	-0.435987	0.21	0.259	6.76179e-47
HMGCS1	2.09038e-51	-0.29062	0.112	0.136	7.85856e-47
LPIN2	2.1008e-51	-0.264039	0.082	0.145	7.89776e-47
KRR1	2.10742e-51	-0.252188	0.158	0.212	7.92264e-47
INTS6	2.27326e-51	-0.302931	0.263	0.273	8.5461e-47
ZNF830	3.38086e-51	-0.2638	0.107	0.158	1.271e-46
ZNF326	3.57722e-51	-0.27189	0.105	0.139	1.34482e-46
LASP1	7.07079e-51	-0.255342	0.175	0.186	2.65819e-46
MPHOSPH10	9.42824e-51	-0.254375	0.143	0.185	3.54445e-46
CAPG	1.13407e-50	-0.34163	0.199	0.239	4.26341e-46
TGS1	1.63737e-50	-0.25336	0.091	0.147	6.15553e-46
CSF1	2.70705e-50	-0.302636	0.088	0.125	1.01769e-45
RND3	3.86018e-50	-0.391959	0.153	0.18	1.4512e-45
TAOK3	9.35615e-50	-0.264736	0.168	0.203	3.51735e-45
CDKN1B	1.30535e-49	-0.259843	0.169	0.213	4.90733e-45
SLA	1.32939e-49	-0.33435	0.095	0.164	4.9977e-45
SREK1IP1	1.47392e-49	-0.256748	0.152	0.2	5.54105e-45
ZNF518A	2.17224e-49	-0.250416	0.062	0.106	8.16631e-45
SNX2	2.40722e-49	-0.250601	0.166	0.199	9.04969e-45
SDC4	2.646e-49	-0.284039	0.086	0.108	9.94737e-45
MLLT6	2.99683e-49	-0.288651	0.107	0.166	1.12663e-44
UCP2	4.14175e-49	-0.327261	0.192	0.239	1.55705e-44
MISP	5.13196e-49	-0.380092	0.071	0.102	1.92931e-44
CYGB	6.78237e-49	0.47324	0.131	0.086	2.54976e-44
GSN	1.00213e-48	1.15715	0.337	0.252	3.76741e-44
SLC9A3R2	2.31593e-48	0.49346	0.148	0.087	8.70652e-44
TDP2	3.50266e-48	-0.314623	0.106	0.129	1.31679e-43
KIN	3.66472e-48	-0.261969	0.078	0.127	1.37771e-43
C1R	4.73194e-48	0.29074	0.187	0.127	1.77892e-43
TSPAN8	5.4575e-48	-0.406484	0.114	0.132	2.05169e-43
ESF1	1.80131e-47	-0.293193	0.144	0.178	6.77184e-43
GPR65	2.28381e-47	-0.310325	0.133	0.21	8.58574e-43
KLF4	2.81276e-47	0.404693	0.315	0.224	1.05743e-42
GBP1	3.19623e-47	-0.346738	0.106	0.152	1.20159e-42
PTPN18	5.28132e-47	-0.314172	0.093	0.112	1.98546e-42
CD53	1.08781e-46	0.271628	0.384	0.29	4.0895e-42
ARL4C	1.70679e-46	-0.338422	0.243	0.27	6.4165e-42
DIAPH2	3.20658e-46	-0.270798	0.08	0.111	1.20548e-41
PTGDS	5.17827e-46	0.664628	0.104	0.053	1.94672e-41
NFATC2IP	6.09834e-46	-0.259796	0.109	0.155	2.29261e-41
CD96	7.59975e-46	-0.345674	0.161	0.238	2.85705e-41
CELF2	1.19808e-45	-0.259522	0.222	0.275	4.50406e-41
SERPING1	1.72722e-45	0.378151	0.189	0.119	6.49331e-41
IRS2	1.74765e-45	0.262324	0.175	0.106	6.57012e-41
VAMP5	1.96126e-45	0.262958	0.304	0.217	7.37316e-41
HELZ	2.58996e-45	-0.266253	0.117	0.168	9.73669e-41
EFEMP1	2.7577e-45	0.599109	0.132	0.079	1.03673e-40
HES1	3.33613e-45	-0.413299	0.215	0.244	1.25419e-40
DKK3	3.9262e-45	0.382354	0.118	0.07	1.47602e-40
UBAP2	1.29258e-44	-0.256657	0.092	0.115	4.85933e-40
EDIL3	3.73117e-44	-0.323644	0.085	0.108	1.40269e-39
ACTA2	8.19405e-44	0.99789	0.11	0.057	3.08047e-39
ANKRD36C	4.34189e-43	-0.263416	0.094	0.127	1.63229e-38
HCST	1.23401e-42	-0.300566	0.348	0.386	4.63913e-38
SHOC2	1.76751e-42	-0.252117	0.135	0.173	6.64478e-38
GZMA	2.2813e-41	-0.817413	0.175	0.204	8.57633e-37
MEG3	2.9687e-41	-0.36361	0.145	0.115	1.11605e-36
ISG15	3.00482e-41	0.309636	0.438	0.345	1.12963e-36
PRMT9	3.85588e-41	-0.265385	0.097	0.15	1.44958e-36
ADAMTS1	3.33609e-40	0.295059	0.122	0.067	1.25417e-35
RGS16	4.00823e-40	0.2566	0.129	0.074	1.50686e-35
MGLL	1.27281e-39	-0.276254	0.155	0.155	4.78499e-35
CXCL12	2.25634e-37	0.499968	0.162	0.11	8.48248e-33
LUZP1	5.22003e-37	-0.290697	0.152	0.193	1.96242e-32
RARRES2	1.34104e-36	0.442122	0.241	0.168	5.04152e-32
ANXA4	1.79327e-36	-0.266389	0.155	0.171	6.74162e-32
RASGEF1B	2.13545e-36	-0.25405	0.112	0.149	8.02801e-32
FSTL1	3.25042e-33	0.331868	0.135	0.086	1.22196e-28
TIGIT	6.62782e-33	-0.373294	0.105	0.154	2.49166e-28
PCOLCE	4.96062e-32	0.381677	0.136	0.093	1.8649e-27
SPRY1	3.57709e-30	-0.273973	0.18	0.204	1.34477e-25
CD247	3.83102e-30	-0.279903	0.126	0.184	1.44023e-25
SPOCK2	1.29349e-29	0.292064	0.207	0.155	4.86273e-25
SERPINF1	3.60659e-29	0.463475	0.149	0.111	1.35586e-24
HOPX	2.64974e-27	-0.337465	0.164	0.189	9.96144e-23
CXCL1	6.44048e-26	0.420047	0.101	0.06	2.42124e-21
CD2	2.77109e-25	-0.302496	0.243	0.296	1.04176e-20
CD8A	3.44266e-23	0.279498	0.128	0.122	1.29423e-18
CCDC80	4.04284e-23	0.569126	0.119	0.094	1.51987e-18
GZMM	5.63292e-23	0.255679	0.175	0.143	2.11764e-18
TFPI	1.3992e-21	0.307859	0.13	0.09	5.26016e-17
MFAP4	1.54542e-21	0.291479	0.157	0.113	5.80985e-17
G0S2	4.53024e-21	0.340722	0.103	0.066	1.7031e-16
PLAT	8.41262e-20	0.283528	0.153	0.109	3.16264e-15
MMP2	7.0574e-19	0.305273	0.143	0.104	2.65316e-14
LAPTM5	3.47e-16	0.28935	0.425	0.372	1.30451e-11
TPM2	4.82388e-15	0.398606	0.146	0.108	1.81349e-10
FXYD1	2.05797e-13	0.314298	0.152	0.119	7.73674e-09
ADIRF	1.80265e-12	0.284041	0.211	0.189	6.77688e-08
PMP22	5.59158e-12	0.334564	0.179	0.142	2.1021e-07
CD7	6.0156e-11	0.334087	0.308	0.282	2.26151e-06
HSPA1B	9.11225e-10	0.347759	0.319	0.283	3.42566e-05
ALDH1A1	5.26763e-09	0.266527	0.111	0.085	0.000198031
CXCL14	1.06195e-08	0.795214	0.152	0.124	0.000399231
TRAC	2.0742e-05	0.255956	0.377	0.347	0.779774

## Sheet: DEGs_All cell types_NATvsTumor
	p_val	avg_log2FC	pct.1	pct.2	p_val_adj
A2M	0	1.25055	0.217	0.081	0
ABCA8	0	0.762777	0.109	0.002	0
ABHD11	0	-0.380057	0.07	0.316	0
ABHD12	0	-0.27211	0.117	0.33	0
ABHD2	0	-0.342049	0.061	0.29	0
ABRACL	0	-0.358014	0.305	0.569	0
ACAA2	0	-0.316479	0.148	0.349	0
ACAT2	0	-0.261668	0.071	0.238	0
ACP1	0	-0.402131	0.283	0.506	0
ACSL1	0	-0.299425	0.025	0.141	0
ACSL5	0	-0.316704	0.084	0.308	0
ACTB	0	-0.740859	0.958	0.988	0
ACTG1	0	-0.753439	0.862	0.919	0
ACTN4	0	-0.410663	0.26	0.501	0
ACTR3	0	-0.348184	0.343	0.579	0
ADAM28	0	0.475259	0.16	0.047	0
ADAM9	0	-0.256593	0.074	0.28	0
ADAMDEC1	0	3.18849	0.188	0.032	0
ADAMTS1	0	0.556917	0.122	0.024	0
ADH1B	0	0.920865	0.112	0.001	0
ADIRF	0	0.577586	0.211	0.295	0
ADRM1	0	-0.494056	0.288	0.527	0
AGPAT2	0	-0.706508	0.168	0.461	0
AGR2	0	-1.7931	0.116	0.514	0
AGR3	0	-0.31226	0.063	0.22	0
AHCY	0	-0.668182	0.132	0.397	0
AHNAK	0	0.404209	0.401	0.38	0
AHSA1	0	-0.292339	0.177	0.372	0
AIMP1	0	-0.263483	0.177	0.396	0
AK2	0	-0.267673	0.169	0.39	0
AKR1A1	0	-0.277318	0.26	0.458	0
AL928768.3	0	1.5166	0.226	0.02	0
ALDOA	0	-1.06201	0.702	0.845	0
ANAPC11	0	-0.524562	0.402	0.615	0
ANKRD10	0	-0.296429	0.14	0.362	0
ANP32A	0	-0.25587	0.165	0.368	0
ANXA2	0	-0.803864	0.519	0.716	0
ANXA3	0	-0.527908	0.023	0.285	0
ANXA4	0	-0.494876	0.155	0.417	0
AP1M2	0	-0.332118	0.028	0.282	0
AP1S1	0	-0.546397	0.116	0.407	0
AP2S1	0	-0.757651	0.306	0.612	0
APIP	0	-0.291652	0.102	0.271	0
AREG	0	-1.68096	0.265	0.537	0
ARF5	0	-0.259303	0.218	0.451	0
ARIH1	0	0.290408	0.248	0.255	0
ARMC10	0	-0.272917	0.122	0.347	0
ARPC1A	0	-0.321777	0.212	0.432	0
ARPC1B	0	-0.461613	0.492	0.72	0
ARPC2	0	-0.43253	0.722	0.848	0
ARPC3	0	-0.523266	0.651	0.807	0
ARPC4	0	-0.264415	0.342	0.552	0
ARPC5	0	-0.552341	0.33	0.613	0
ARPC5L	0	-0.380263	0.188	0.443	0
ASCL2	0	-0.552039	0.016	0.264	0
ASPH	0	-0.358174	0.104	0.359	0
ASS1	0	-0.658458	0.057	0.329	0
ATOX1	0	-0.430547	0.301	0.507	0
ATP13A3	0	-0.35989	0.072	0.243	0
ATP1B1	0	-0.997088	0.141	0.439	0
ATP5B	0	-0.445584	0.505	0.656	0
ATP5C1	0	-0.491041	0.359	0.585	0
ATP5D	0	-0.485177	0.597	0.725	0
ATP5E	0	-0.633695	0.88	0.938	0
ATP5G2	0	-0.452499	0.73	0.823	0
ATP5G3	0	-0.790975	0.516	0.706	0
ATP5H	0	-0.361119	0.418	0.608	0
ATP5I	0	-0.44177	0.509	0.68	0
ATP5J2	0	-0.681162	0.464	0.691	0
ATP6V0B	0	-0.585593	0.411	0.632	0
ATP6V1F	0	-0.703659	0.368	0.651	0
AURKAIP1	0	-0.429341	0.434	0.616	0
AZIN1	0	-0.259092	0.191	0.401	0
B3GNT5	0	-0.27276	0.048	0.239	0
B4GALT5	0	-0.269839	0.072	0.289	0
BACE2	0	-0.402052	0.072	0.315	0
BAIAP2L1	0	-0.273096	0.029	0.245	0
BANF1	0	-0.282577	0.323	0.529	0
BAX	0	-0.408251	0.288	0.542	0
BBC3	0	-0.318598	0.065	0.283	0
BCAP31	0	-0.486639	0.336	0.551	0
BCL2L1	0	-0.324858	0.061	0.289	0
BCLAF1	0	0.282611	0.371	0.397	0
BID	0	-0.518357	0.133	0.424	0
BIRC5	0	-0.265075	0.011	0.131	0
BOLA3	0	-0.301208	0.147	0.374	0
BRI3	0	-0.657061	0.204	0.494	0
BZW2	0	-0.290113	0.112	0.342	0
C11orf31	0	-0.4098	0.424	0.617	0
C12orf75	0	-0.869099	0.164	0.497	0
C14orf2	0	-0.510618	0.524	0.713	0
C15orf48	0	-1.76935	0.163	0.511	0
C16orf13	0	-0.417237	0.256	0.496	0
C19orf24	0	-0.260844	0.286	0.493	0
C19orf33	0	-0.490644	0.121	0.384	0
C19orf48	0	-0.289443	0.086	0.302	0
C19orf53	0	-0.449216	0.499	0.691	0
C1QBP	0	-0.502596	0.327	0.533	0
C1R	0	1.10357	0.187	0.061	0
C1S	0	1.16573	0.185	0.06	0
C1orf43	0	-0.313856	0.321	0.531	0
C20orf24	0	-0.531742	0.316	0.542	0
C20orf27	0	-0.321243	0.115	0.337	0
C4orf48	0	-0.648698	0.235	0.555	0
C6orf132	0	-0.394836	0.036	0.288	0
C7orf73	0	-0.261029	0.242	0.47	0
C9orf16	0	-0.560022	0.463	0.666	0
CA9	0	-0.287644	0.001	0.128	0
CACYBP	0	-0.814041	0.259	0.538	0
CALD1	0	0.847125	0.219	0.074	0
CALM3	0	-0.34646	0.374	0.573	0
CAMK2N1	0	-0.461696	0.113	0.358	0
CAPG	0	-0.708565	0.199	0.491	0
CAPZA2	0	-0.335675	0.294	0.531	0
CARD19	0	-0.321017	0.129	0.365	0
CBX3	0	-0.508387	0.268	0.543	0
CCDC124	0	-0.263137	0.162	0.385	0
CCDC167	0	-0.296839	0.136	0.316	0
CCDC34	0	-0.267481	0.034	0.228	0
CCL2	0	1.53349	0.288	0.106	0
CCL20	0	-2.63058	0.049	0.457	0
CCL3	0	-2.95602	0.129	0.381	0
CCL3L3	0	-3.13737	0.048	0.312	0
CCL4	0	-1.39012	0.166	0.359	0
CCL4L2	0	-1.77415	0.074	0.273	0
CCND1	0	-0.496171	0.086	0.352	0
CCNL1	0	0.498537	0.67	0.639	0
CCT2	0	-0.327529	0.235	0.448	0
CCT3	0	-0.46487	0.261	0.502	0
CCT4	0	-0.34926	0.295	0.507	0
CCT5	0	-0.371152	0.19	0.43	0
CCT6A	0	-0.526011	0.222	0.488	0
CCT8	0	-0.323483	0.262	0.466	0
CD24	0	-1.8097	0.12	0.491	0
CD320	0	0.629709	0.212	0.358	0
CD46	0	-0.349638	0.189	0.417	0
CD48	0	0.345286	0.43	0.257	0
CD68	0	-0.738925	0.079	0.282	0
CD69	0	0.428753	0.426	0.242	0
CD79A	0	1.04955	0.281	0.069	0
CD9	0	-0.360647	0.33	0.544	0
CDC42EP5	0	-0.348908	0.105	0.335	0
CDH1	0	-0.499689	0.042	0.334	0
CDH17	0	-0.480297	0.042	0.309	0
CDKN3	0	-0.287574	0.018	0.154	0
CDX1	0	-0.49861	0.05	0.333	0
CDX2	0	-0.294675	0.037	0.229	0
CEACAM1	0	-0.354374	0.042	0.242	0
CEACAM5	0	-1.61094	0.065	0.421	0
CEACAM6	0	-1.36756	0.026	0.341	0
CEBPD	0	0.821674	0.263	0.365	0
CEBPG	0	-0.274413	0.135	0.347	0
CENPV	0	-0.261709	0.045	0.27	0
CENPW	0	-0.341382	0.029	0.202	0
CERS6	0	-0.30321	0.04	0.275	0
CFD	0	3.38757	0.382	0.183	0
CFH	0	0.951662	0.15	0.035	0
CFL1	0	-0.405498	0.887	0.931	0
CFLAR	0	-0.491514	0.299	0.498	0
CHCHD1	0	-0.278328	0.135	0.35	0
CHCHD2	0	-0.620984	0.818	0.873	0
CHMP4B	0	-0.470923	0.324	0.542	0
CIB1	0	-0.393394	0.488	0.695	0
CIRBP	0	0.557748	0.829	0.764	0
CISD1	0	-0.274112	0.132	0.346	0
CISD2	0	-0.298215	0.252	0.45	0
CISD3	0	-0.456757	0.146	0.431	0
CKS1B	0	-0.420776	0.13	0.336	0
CKS2	0	-0.631512	0.242	0.513	0
CLDN3	0	-1.49463	0.165	0.514	0
CLDN4	0	-1.83984	0.204	0.572	0
CLDN7	0	-0.82828	0.1	0.422	0
CLIC1	0	-0.766989	0.679	0.814	0
CLNS1A	0	-0.281371	0.221	0.428	0
CLPP	0	-0.281014	0.167	0.391	0
CLTA	0	-0.593347	0.336	0.592	0
CLTB	0	-0.279861	0.342	0.542	0
CLTC	0	-0.29183	0.113	0.346	0
CLU	0	1.30299	0.151	0.094	0
CMC1	0	-0.271832	0.129	0.344	0
CNIH4	0	-0.404101	0.17	0.423	0
CNN2	0	-0.26617	0.179	0.421	0
CNN3	0	0.329211	0.199	0.276	0
COA3	0	-0.299683	0.198	0.421	0
COA4	0	-0.265615	0.154	0.373	0
COA6	0	-0.33173	0.076	0.327	0
COL14A1	0	0.493118	0.103	0.015	0
CORO1B	0	-0.287412	0.252	0.459	0
CORO1C	0	-0.266392	0.098	0.306	0
COTL1	0	-0.463093	0.39	0.613	0
COX14	0	-0.301211	0.297	0.512	0
COX20	0	-0.285413	0.193	0.42	0
COX4I1	0	-0.521772	0.859	0.904	0
COX5A	0	-0.75738	0.467	0.665	0
COX5B	0	-0.676035	0.625	0.777	0
COX6A1	0	-0.630792	0.676	0.788	0
COX6B1	0	-0.650371	0.647	0.799	0
COX6C	0	-0.45432	0.69	0.789	0
COX7A2	0	-0.547974	0.718	0.82	0
COX7B	0	-0.565257	0.577	0.746	0
COX8A	0	-0.566831	0.607	0.768	0
CRB3	0	-0.278015	0.034	0.261	0
CREG1	0	-0.300257	0.172	0.356	0
CRLS1	0	-0.356273	0.119	0.353	0
CSNK2B	0	-0.349413	0.349	0.558	0
CSRNP1	0	0.533329	0.465	0.372	0
CSTB	0	-1.45943	0.433	0.71	0
CTNNB1	0	-0.382177	0.262	0.503	0
CTSB	0	-1.4897	0.253	0.555	0
CTSD	0	-0.964861	0.396	0.614	0
CTSH	0	-0.45445	0.195	0.425	0
CTSZ	0	-0.526184	0.219	0.428	0
CXADR	0	-0.447638	0.035	0.307	0
CXCL1	0	-1.634	0.101	0.483	0
CXCL12	0	1.03972	0.162	0.029	0
CXCL16	0	-0.477126	0.091	0.362	0
CXCL2	0	-2.22284	0.134	0.521	0
CXCL3	0	-2.69448	0.097	0.567	0
CXCL8	0	-3.45129	0.083	0.575	0
CYB5B	0	-0.257496	0.162	0.368	0
CYC1	0	-0.576752	0.293	0.517	0
CYGB	0	0.759612	0.131	0.028	0
CYP3A5	0	-0.369764	0.053	0.259	0
CYR61	0	0.923202	0.18	0.148	0
CYSTM1	0	-0.400475	0.342	0.542	0
DBI	0	-0.712087	0.519	0.726	0
DCN	0	2.40016	0.279	0.07	0
DCTPP1	0	-0.464276	0.102	0.374	0
DDR1	0	-0.283374	0.034	0.27	0
DDT	0	-0.393757	0.382	0.577	0
DDX18	0	0.285117	0.389	0.437	0
DDX24	0	0.483885	0.551	0.477	0
DDX3X	0	0.420447	0.578	0.58	0
DDX5	0	0.484894	0.889	0.866	0
DEK	0	-0.468725	0.299	0.557	0
DERL3	0	0.757652	0.222	0.063	0
DGUOK	0	-0.251967	0.258	0.466	0
DKC1	0	-0.275907	0.091	0.302	0
DNAJA4	0	-0.2588	0.061	0.202	0
DNAJB6	0	-0.372751	0.465	0.67	0
DNAJC15	0	-0.55305	0.258	0.499	0
DNPH1	0	-0.661393	0.251	0.524	0
DNTTIP1	0	-0.279762	0.079	0.287	0
DPEP1	0	-0.834076	0.012	0.256	0
DPY30	0	-0.344994	0.228	0.467	0
DRAP1	0	-0.286373	0.401	0.611	0
DSG2	0	-0.594586	0.038	0.334	0
DSP	0	-0.415021	0.05	0.319	0
DSTN	0	-0.543419	0.424	0.591	0
DUSP1	0	0.525283	0.81	0.749	0
DUSP23	0	-0.320181	0.14	0.382	0
DUSP4	0	-0.674761	0.19	0.373	0
DYNLRB1	0	-0.387059	0.382	0.594	0
DYNLT1	0	-0.487922	0.256	0.515	0
EBNA1BP2	0	-0.275926	0.143	0.355	0
EBP	0	-0.463886	0.18	0.401	0
EBPL	0	-0.351555	0.204	0.407	0
ECHS1	0	-0.340962	0.224	0.448	0
EDN1	0	-0.841068	0.047	0.275	0
EEF1E1	0	-0.269467	0.095	0.31	0
EFEMP1	0	1.00993	0.132	0.022	0
EFHD2	0	-0.452158	0.15	0.424	0
EGR1	0	1.0848	0.364	0.404	0
EHF	0	-0.290893	0.027	0.244	0
EIF1	0	0.461291	0.988	0.986	0
EIF2S2	0	-0.685807	0.308	0.553	0
EIF3B	0	-0.274811	0.12	0.348	0
EIF3H	0	-0.455705	0.593	0.697	0
EIF3J	0	-0.268173	0.267	0.461	0
EIF3M	0	-0.380629	0.348	0.551	0
EIF4E2	0	-0.26402	0.152	0.381	0
EIF4EBP1	0	-0.745402	0.101	0.43	0
EIF6	0	-0.747209	0.288	0.554	0
ELF1	0	0.54918	0.467	0.429	0
ELF3	0	-1.39915	0.131	0.481	0
EMC6	0	-0.270931	0.197	0.419	0
ENO1	0	-0.831255	0.544	0.761	0
ENTPD6	0	-0.259386	0.07	0.278	0
EPCAM	0	-1.76215	0.123	0.501	0
EPHA2	0	-0.549198	0.055	0.318	0
EPHX1	0	0.356678	0.152	0.124	0
EPSTI1	0	-0.455643	0.117	0.297	0
ERBB3	0	-0.25594	0.049	0.292	0
EREG	0	-1.50704	0.03	0.297	0
ERO1A	0	-0.512955	0.103	0.34	0
ERRFI1	0	-0.366447	0.118	0.331	0
ETHE1	0	-0.509577	0.199	0.478	0
ETS2	0	-0.347446	0.187	0.45	0
EZR	0	0.406016	0.64	0.673	0
FABP5	0	0.433181	0.297	0.523	0
FAM133B	0	0.320092	0.453	0.481	0
FAM195A	0	-0.44842	0.108	0.376	0
FAM3D	0	-0.456496	0.077	0.329	0
FAM46C	0	0.401859	0.3	0.142	0
FAM49B	0	-0.386804	0.216	0.471	0
FAM84A	0	-0.490108	0.039	0.289	0
FAM96A	0	-0.30833	0.14	0.357	0
FAM96B	0	-0.409622	0.38	0.598	0
FASN	0	-0.256048	0.034	0.225	0
FBLN1	0	1.81859	0.202	0.048	0
FBLN2	0	0.66466	0.106	0.029	0
FBP1	0	-0.263977	0.055	0.2	0
FCER1G	0	-1.58154	0.075	0.231	0
FDFT1	0	-0.491523	0.132	0.361	0
FDPS	0	-0.478423	0.243	0.441	0
FERMT1	0	-0.659305	0.023	0.302	0
FGFBP1	0	-0.325946	0.016	0.159	0
FGGY	0	-0.458159	0.024	0.16	0
FHL1	0	0.598681	0.164	0.03	0
FHL2	0	-0.710074	0.1	0.385	0
FKBP11	0	0.584795	0.368	0.32	0
FKBP1A	0	-0.302645	0.479	0.683	0
FKBP4	0	-0.564529	0.119	0.394	0
FLNB	0	-0.259081	0.078	0.288	0
FOS	0	1.49584	0.896	0.741	0
FOSB	0	1.23394	0.777	0.615	0
FOSL1	0	-0.293153	0.04	0.222	0
FTH1	0	-0.799994	0.989	0.993	0
FTL	0	-1.39761	0.975	0.981	0
FUS	0	0.524308	0.702	0.679	0
FXYD1	0	0.901397	0.152	0.032	0
FXYD3	0	-0.687532	0.234	0.519	0
G0S2	0	-2.02675	0.103	0.261	0
GADD45B	0	1.17401	0.586	0.446	0
GAL	0	-0.388437	0.004	0.18	0
GALE	0	-0.256315	0.045	0.26	0
GALNT1	0	-0.253788	0.092	0.286	0
GAPDH	0	-1.32708	0.906	0.97	0
GARS	0	-0.250935	0.113	0.31	0
GCHFR	0	-0.353165	0.089	0.292	0
GDF15	0	-1.63523	0.081	0.425	0
GDI2	0	-0.390334	0.33	0.55	0
GFPT1	0	-0.292502	0.099	0.319	0
GGCT	0	-0.679491	0.093	0.405	0
GGH	0	-0.778611	0.077	0.327	0
GID8	0	-0.306158	0.141	0.372	0
GJB3	0	-0.251781	0.014	0.184	0
GK	0	-0.487812	0.037	0.194	0
GLRX	0	-0.610629	0.209	0.445	0
GLRX3	0	-0.330491	0.165	0.406	0
GLUL	0	-0.604812	0.198	0.446	0
GMDS	0	-0.457569	0.083	0.341	0
GNA15	0	-0.346435	0.04	0.157	0
GNB2	0	-0.387698	0.314	0.547	0
GNB2L1	0	-0.412745	0.939	0.955	0
GNG11	0	1.06228	0.209	0.051	0
GNG5	0	-0.525304	0.399	0.639	0
GNG7	0	0.36434	0.211	0.045	0
GOLM1	0	-0.288174	0.074	0.292	0
GPI	0	-0.341227	0.146	0.394	0
GPR160	0	-0.339051	0.097	0.296	0
GPRC5A	0	-0.986578	0.103	0.408	0
GPX1	0	-1.02634	0.49	0.716	0
GPX2	0	-1.49486	0.063	0.442	0
GPX3	0	1.1353	0.184	0.056	0
GPX4	0	-0.627928	0.582	0.75	0
GRINA	0	-0.403578	0.129	0.37	0
GRN	0	-0.313572	0.319	0.518	0
GRSF1	0	-0.353512	0.131	0.37	0
GSN	0	2.20784	0.337	0.346	0
GSTM3	0	0.316526	0.146	0.085	0
GSTO1	0	-0.582632	0.282	0.534	0
GSTP1	0	-0.96528	0.619	0.732	0
GUCA2A	0	2.4677	0.186	0.039	0
GUCA2B	0	2.57471	0.172	0.005	0
GUK1	0	-0.424699	0.681	0.787	0
GYPC	0	0.283899	0.432	0.24	0
H1F0	0	-0.268992	0.112	0.272	0
H2AFJ	0	-0.398444	0.298	0.536	0
H2AFV	0	-0.380513	0.408	0.61	0
H2AFY	0	-0.624905	0.255	0.562	0
H3F3A	0	-0.49606	0.899	0.941	0
H3F3B	0	0.438294	0.976	0.97	0
HBEGF	0	-0.606813	0.106	0.376	0
HDAC2	0	-0.371655	0.15	0.394	0
HDGF	0	-0.45576	0.127	0.401	0
HEBP2	0	-0.531379	0.18	0.432	0
HERPUD1	0	0.762031	0.616	0.589	0
HES6	0	-0.49797	0.04	0.264	0
HEXIM1	0	0.480413	0.364	0.304	0
HINT1	0	-0.445012	0.79	0.847	0
HMGA1	0	-1.14345	0.199	0.533	0
HMGB3	0	-0.375099	0.041	0.272	0
HMGCS1	0	-0.335818	0.112	0.284	0
HMGN1	0	-0.531383	0.555	0.734	0
HN1	0	-0.705294	0.343	0.635	0
HNF4A	0	-0.259027	0.031	0.222	0
HNMT	0	-0.2776	0.093	0.309	0
HPRT1	0	-0.321321	0.118	0.339	0
HSBP1	0	-0.460185	0.321	0.569	0
HSD17B10	0	-0.28764	0.265	0.454	0
HSPA6	0	-1.15105	0.037	0.15	0
HSPD1	0	-1.00898	0.436	0.649	0
HSPE1	0	-0.903516	0.59	0.753	0
HSPH1	0	-0.616915	0.278	0.493	0
HTATIP2	0	-0.312964	0.142	0.368	0
ICA1	0	-0.358211	0.049	0.275	0
ID3	0	0.784018	0.388	0.314	0
IDH1	0	-0.299485	0.07	0.298	0
IDH2	0	-0.533884	0.252	0.499	0
IER2	0	0.704027	0.695	0.668	0
IER3	0	-1.02964	0.303	0.622	0
IFI27	0	-0.299435	0.355	0.554	0
IFITM1	0	-0.38707	0.166	0.352	0
IFNGR2	0	-0.29236	0.165	0.374	0
IFT172	0	-0.251636	0.03	0.224	0
IGFBP2	0	-0.664113	0.08	0.327	0
IGFBP4	0	0.590258	0.211	0.284	0
IGFBP6	0	1.69868	0.229	0.061	0
IGFBP7	0	1.53884	0.361	0.158	0
IGHA1	0	4.20885	0.962	0.354	0
IGHA2	0	3.9689	0.702	0.102	0
IGHM	0	2.56318	0.305	0.081	0
IGKC	0	2.5633	0.981	0.7	0
IGLC2	0	3.09798	0.82	0.387	0
IGLC3	0	2.68964	0.549	0.221	0
IL13RA1	0	-0.252617	0.059	0.26	0
IL1B	0	-2.66172	0.029	0.235	0
IL1RN	0	-1.51549	0.013	0.173	0
IL32	0	-0.431019	0.543	0.758	0
INTS6	0	0.445108	0.263	0.246	0
IRAK1	0	-0.252458	0.085	0.294	0
IRF1	0	1.17262	0.526	0.447	0
ISOC2	0	-0.259733	0.174	0.375	0
ITGA6	0	-0.343232	0.098	0.337	0
ITGB1	0	-0.274422	0.262	0.513	0
ITGB4	0	-0.280583	0.054	0.272	0
ITM2A	0	0.370477	0.335	0.161	0
ITM2C	0	0.469984	0.468	0.455	0
ITPA	0	-0.325996	0.157	0.375	0
JCHAIN	0	4.57849	0.851	0.186	0
JUN	0	1.25712	0.865	0.801	0
JUNB	0	1.3349	0.863	0.794	0
JUP	0	-0.366908	0.09	0.337	0
KCNK1	0	-0.254048	0.022	0.206	0
KCNN4	0	-0.286042	0.045	0.241	0
KDELR2	0	-0.546346	0.398	0.586	0
KIAA0101	0	-0.46015	0.018	0.186	0
KIF5B	0	-0.32805	0.36	0.554	0
KLF4	0	0.463326	0.315	0.448	0
KLF5	0	-0.546065	0.078	0.357	0
KLK10	0	-0.296819	0.004	0.112	0
KRT17	0	-0.755458	0.003	0.131	0
KRT18	0	-2.16095	0.225	0.598	0
KRT19	0	-1.60813	0.157	0.514	0
KRT23	0	-0.320372	0	0.155	0
KRT7	0	-0.485609	0.004	0.168	0
KRT8	0	-1.56953	0.276	0.608	0
KRTCAP3	0	-0.448582	0.036	0.309	0
LAD1	0	-0.477438	0.025	0.313	0
LAGE3	0	-0.26963	0.195	0.401	0
LAMB3	0	-0.477221	0.045	0.302	0
LAMC2	0	-0.415593	0.02	0.217	0
LAMTOR2	0	-0.48494	0.251	0.524	0
LAPTM4A	0	0.379558	0.509	0.573	0
LAPTM4B	0	-0.252268	0.072	0.271	0
LCN2	0	-2.01661	0.025	0.397	0
LDHA	0	-0.745932	0.638	0.82	0
LDLR	0	-0.38668	0.125	0.358	0
LGALS3	0	-0.860249	0.48	0.699	0
LGALS4	0	-0.860184	0.21	0.512	0
LGALS9	0	-0.335787	0.093	0.33	0
LINC00493	0	-0.404764	0.328	0.528	0
LINC00657	0	-0.252375	0.229	0.432	0
LINC01082	0	0.5054	0.101	0.004	0
LLGL2	0	-0.408193	0.069	0.33	0
LMNA	0	1.16692	0.739	0.653	0
LMO7	0	-0.434134	0.061	0.317	0
LSM2	0	-0.328352	0.219	0.446	0
LSM4	0	-0.579339	0.283	0.534	0
LSM7	0	-0.613071	0.384	0.618	0
LSM8	0	-0.254682	0.278	0.477	0
LSP1	0	0.344259	0.511	0.289	0
LSR	0	-0.516666	0.124	0.384	0
LTBP4	0	1.01922	0.222	0.152	0
LY6E	0	-0.39133	0.408	0.6	0
LY9	0	0.47154	0.155	0.039	0
LYPLA1	0	-0.409293	0.159	0.418	0
LYZ	0	-1.74345	0.056	0.411	0
MACC1	0	-0.274523	0.02	0.208	0
MAL2	0	-1.03707	0.037	0.364	0
MALAT1	0	0.526308	0.994	0.99	0
MAPK13	0	-0.294448	0.063	0.296	0
MARCKSL1	0	-0.550677	0.356	0.564	0
MATN2	0	0.653932	0.121	0.041	0
MCTS1	0	-0.366437	0.168	0.404	0
MDH2	0	-0.642071	0.313	0.557	0
MDK	0	-0.606807	0.171	0.381	0
MEF2C	0	0.44109	0.223	0.083	0
MEG3	0	1.04613	0.145	0.034	0
METTL5	0	-0.313927	0.143	0.378	0
MFAP4	0	1.39221	0.157	0.025	0
MGP	0	2.21014	0.258	0.065	0
MGST1	0	-0.754897	0.091	0.396	0
MGST2	0	-0.312937	0.121	0.381	0
MIEN1	0	-0.316506	0.231	0.47	0
MIF	0	-0.860955	0.489	0.691	0
MIR4435-2HG	0	-0.619582	0.146	0.394	0
MISP	0	-0.429944	0.071	0.355	0
MKKS	0	-0.335284	0.175	0.395	0
MLF2	0	-0.26952	0.258	0.463	0
MMADHC	0	-0.32257	0.21	0.435	0
MMP24-AS1	0	-0.26578	0.189	0.406	0
MMP7	0	-0.849116	0.001	0.17	0
MPC2	0	-0.350541	0.331	0.53	0
MPLKIP	0	-0.351646	0.154	0.404	0
MPST	0	-0.468069	0.213	0.44	0
MRPL12	0	-0.560188	0.163	0.443	0
MRPL13	0	-0.417447	0.126	0.382	0
MRPL14	0	-0.57609	0.207	0.496	0
MRPL15	0	-0.278648	0.083	0.302	0
MRPL17	0	-0.257083	0.09	0.301	0
MRPL18	0	-0.484149	0.22	0.452	0
MRPL23	0	-0.363151	0.243	0.478	0
MRPL3	0	-0.27406	0.149	0.358	0
MRPL36	0	-0.426819	0.139	0.398	0
MRPL37	0	-0.283781	0.104	0.329	0
MRPL4	0	-0.325132	0.152	0.382	0
MRPL41	0	-0.413568	0.344	0.571	0
MRPL42	0	-0.264082	0.149	0.374	0
MRPL51	0	-0.388314	0.38	0.568	0
MRPL52	0	-0.351284	0.276	0.499	0
MRPL57	0	-0.356501	0.295	0.515	0
MRPS12	0	-0.494299	0.151	0.432	0
MRPS15	0	-0.362855	0.215	0.452	0
MRPS16	0	-0.35906	0.159	0.406	0
MRPS26	0	-0.353081	0.153	0.371	0
MRPS33	0	-0.308949	0.203	0.425	0
MRPS34	0	-0.480866	0.21	0.466	0
MRPS35	0	-0.351468	0.104	0.351	0
MSMO1	0	-0.336516	0.044	0.235	0
MSRB2	0	-0.253186	0.107	0.332	0
MTCH2	0	-0.480714	0.13	0.415	0
MTHFD2	0	-0.440206	0.178	0.409	0
MTRNR2L12	0	0.65377	0.288	0.236	0
MTRNR2L8	0	0.64093	0.242	0.201	0
MUC1	0	-0.436549	0.036	0.224	0
MUC13	0	-0.62939	0.064	0.354	0
MUC3A	0	-0.376125	0.032	0.285	0
MXD1	0	-0.432113	0.106	0.308	0
MYADM	0	0.891897	0.552	0.399	0
MYH14	0	-0.35304	0.037	0.281	0
MZB1	0	1.23895	0.272	0.071	0
MZT2A	0	-0.586889	0.375	0.599	0
NAA10	0	-0.467717	0.234	0.485	0
NAA20	0	-0.336987	0.195	0.411	0
NCOA7	0	-0.387131	0.171	0.394	0
NDFIP2	0	-0.46609	0.087	0.351	0
NDRG2	0	0.325269	0.123	0.118	0
NDUFA4	0	-0.40943	0.738	0.804	0
NDUFA8	0	-0.351506	0.155	0.4	0
NDUFAB1	0	-0.544547	0.319	0.549	0
NDUFB10	0	-0.409036	0.389	0.589	0
NDUFB2	0	-0.459487	0.53	0.706	0
NDUFB3	0	-0.398698	0.276	0.514	0
NDUFB9	0	-0.752147	0.396	0.621	0
NDUFS6	0	-0.515245	0.415	0.614	0
NDUFS7	0	-0.308939	0.36	0.557	0
NDUFS8	0	-0.385013	0.34	0.549	0
NDUFV2	0	-0.429422	0.343	0.582	0
NFIA	0	0.300439	0.149	0.196	0
NFIB	0	0.253564	0.122	0.198	0
NFIC	0	0.294019	0.191	0.191	0
NHP2	0	-0.553288	0.3	0.53	0
NINJ1	0	-0.741169	0.205	0.421	0
NME1	0	-0.713359	0.207	0.472	0
NONO	0	-0.26968	0.262	0.471	0
NOP10	0	-0.532768	0.414	0.653	0
NPDC1	0	-0.309166	0.128	0.338	0
NPM1	0	-0.412627	0.826	0.867	0
NPM3	0	-0.341724	0.115	0.331	0
NQO1	0	-0.665393	0.069	0.356	0
NR3C1	0	0.332674	0.367	0.201	0
NR4A2	0	0.669181	0.49	0.416	0
NT5C3A	0	-0.284447	0.153	0.369	0
NUDT14	0	-0.331689	0.096	0.341	0
NUTF2	0	-0.395758	0.219	0.472	0
OAS1	0	-0.264622	0.058	0.216	0
OAZ1	0	-0.470394	0.904	0.946	0
OCIAD2	0	-0.90567	0.26	0.561	0
OLA1	0	-0.456774	0.162	0.431	0
OLFM4	0	-1.24412	0.02	0.232	0
PA2G4	0	-0.344583	0.274	0.484	0
PAFAH1B3	0	-0.431807	0.074	0.357	0
PAICS	0	-0.427571	0.063	0.307	0
PCBD1	0	-0.773858	0.193	0.468	0
PDAP1	0	-0.28168	0.245	0.459	0
PDCD5	0	-0.677882	0.236	0.501	0
PDCD6	0	-0.286675	0.313	0.503	0
PDHA1	0	-0.285434	0.121	0.322	0
PDXK	0	-0.496857	0.12	0.389	0
PDZK1IP1	0	-0.71348	0.021	0.276	0
PERP	0	-1.39593	0.211	0.51	0
PFDN2	0	-0.485259	0.275	0.527	0
PFDN4	0	-0.481079	0.174	0.438	0
PFN1	0	-0.693191	0.867	0.945	0
PGD	0	-0.279482	0.09	0.294	0
PGK1	0	-0.571692	0.506	0.716	0
PGLS	0	-0.329896	0.252	0.493	0
PHB	0	-0.613781	0.256	0.507	0
PHB2	0	-0.315403	0.254	0.459	0
PHLDA2	0	-1.55903	0.216	0.563	0
PI3	0	-0.841477	0.016	0.186	0
PIM3	0	-0.447076	0.289	0.52	0
PKM	0	-0.949193	0.45	0.707	0
PKP3	0	-0.457065	0.041	0.331	0
PLAC9	0	1.3202	0.169	0.019	0
PLAT	0	0.967665	0.153	0.039	0
PLAUR	0	-1.49705	0.199	0.54	0
PLBD1	0	-0.251505	0.084	0.29	0
PLCB4	0	-0.262691	0.025	0.194	0
PLEC	0	-0.306012	0.125	0.35	0
PLEK2	0	-0.278754	0.019	0.235	0
PLEKHJ1	0	-0.380332	0.151	0.41	0
PLIN2	0	-0.683483	0.189	0.394	0
PLP2	0	-0.546983	0.431	0.617	0
PLPP1	0	0.550318	0.193	0.102	0
PLPP2	0	-0.664391	0.044	0.354	0
PLPP3	0	0.802427	0.153	0.062	0
PLSCR1	0	-0.452705	0.155	0.428	0
PLTP	0	0.354923	0.146	0.15	0
PMAIP1	0	-0.694265	0.239	0.497	0
PMEPA1	0	-0.302344	0.152	0.37	0
PMP22	0	0.694084	0.179	0.193	0
POLD2	0	-0.280515	0.136	0.342	0
POLR1D	0	-0.547824	0.336	0.565	0
POLR2F	0	-0.311491	0.299	0.509	0
POLR2H	0	-0.265188	0.147	0.37	0
POLR2I	0	-0.256041	0.253	0.456	0
POLR2J	0	-0.338577	0.308	0.526	0
POLR2K	0	-0.300293	0.354	0.546	0
POMP	0	-0.768709	0.559	0.774	0
PON2	0	-0.299068	0.093	0.33	0
POP7	0	-0.267804	0.114	0.334	0
PPA1	0	-0.929214	0.378	0.609	0
PPDPF	0	-0.757268	0.686	0.784	0
PPIA	0	-0.758504	0.763	0.867	0
PPIF	0	-0.645052	0.126	0.375	0
PPM1G	0	-0.326851	0.216	0.441	0
PPP1CA	0	-0.396631	0.419	0.633	0
PPP1R10	0	0.537099	0.334	0.222	0
PPP1R14A	0	0.640147	0.121	0.033	0
PPP1R14B	0	-0.61939	0.125	0.412	0
PPP1R1B	0	-0.582596	0.042	0.33	0
PPP4C	0	-0.384665	0.265	0.527	0
PRAC1	0	-0.327754	0.037	0.209	0
PRAP1	0	-0.554483	0.064	0.282	0
PRDX1	0	-0.551871	0.563	0.709	0
PRDX2	0	-0.546299	0.448	0.592	0
PRDX3	0	-0.38579	0.18	0.43	0
PRDX5	0	-0.861085	0.563	0.715	0
PRELID1	0	-0.703089	0.455	0.667	0
PRELID3B	0	-0.553168	0.172	0.453	0
PRNP	0	0.474991	0.345	0.339	0
PROCR	0	0.450604	0.129	0.137	0
PRR13	0	-0.468852	0.415	0.647	0
PRSS22	0	-0.301117	0.007	0.184	0
PRSS3	0	-0.516069	0.094	0.38	0
PRSS8	0	-0.36169	0.038	0.275	0
PSMA1	0	-0.439716	0.37	0.602	0
PSMA4	0	-0.429716	0.332	0.563	0
PSMA5	0	-0.353559	0.24	0.471	0
PSMA7	0	-0.910548	0.585	0.771	0
PSMB2	0	-0.362325	0.304	0.518	0
PSMB3	0	-0.474416	0.443	0.645	0
PSMB5	0	-0.279202	0.262	0.455	0
PSMB7	0	-0.344368	0.327	0.526	0
PSMB8	0	-0.463692	0.31	0.553	0
PSMD14	0	-0.323527	0.134	0.358	0
PSMD7	0	-0.298835	0.269	0.464	0
PSME2	0	-0.523994	0.462	0.654	0
PTBP3	0	-0.29528	0.106	0.355	0
PTGES3	0	-0.551438	0.479	0.665	0
PTMS	0	-0.270086	0.301	0.527	0
PTN	0	0.806737	0.126	0.011	0
PTP4A2	0	-0.379429	0.301	0.54	0
PTRF	0	0.43757	0.159	0.135	0
PTTG1	0	-0.529236	0.08	0.266	0
PVRL2	0	-0.287772	0.128	0.372	0
PYCARD	0	-0.502382	0.186	0.451	0
PYCR1	0	-0.3381	0.074	0.3	0
RAB10	0	-0.312529	0.223	0.448	0
RAB11A	0	-0.34464	0.257	0.503	0
RAB11FIP1	0	-0.427058	0.221	0.438	0
RAB1A	0	-0.33817	0.329	0.533	0
RAB20	0	-0.273976	0.048	0.232	0
RAB25	0	-0.683977	0.04	0.363	0
RAB4A	0	-0.276099	0.185	0.407	0
RAC1	0	-0.892144	0.544	0.738	0
RALA	0	-0.499075	0.158	0.441	0
RALY	0	-0.360636	0.347	0.538	0
RAMP1	0	-0.297026	0.028	0.147	0
RAN	0	-0.563933	0.552	0.716	0
RANBP1	0	-0.681256	0.362	0.584	0
RBCK1	0	-0.782391	0.202	0.477	0
RBM47	0	-0.355284	0.074	0.335	0
RCN1	0	-0.272477	0.182	0.36	0
REG1A	0	-1.86061	0	0.152	0
REG4	0	-1.81349	0.011	0.187	0
RHEB	0	-0.396192	0.405	0.589	0
RNF114	0	-0.356646	0.228	0.444	0
RNF43	0	-0.307338	0.014	0.21	0
RNF7	0	-0.270128	0.346	0.553	0
ROMO1	0	-0.462319	0.355	0.57	0
RP11-1143G9.4	0	-0.73865	0.023	0.169	0
RP11-357H14.17	0	-0.343241	0.029	0.237	0
RP11-670E13.6	0	-0.352856	0.051	0.234	0
RPA3	0	-0.319094	0.189	0.404	0
RPL12	0	-0.688772	0.974	0.99	0
RPL14	0	-0.402056	0.96	0.972	0
RPL18	0	-0.383048	0.974	0.98	0
RPL26L1	0	-0.295671	0.131	0.358	0
RPL28	0	-0.394182	0.986	0.996	0
RPL29	0	-0.493664	0.97	0.978	0
RPL36	0	-0.49722	0.972	0.978	0
RPL37A	0	-0.424888	0.97	0.969	0
RPL39	0	-0.365959	0.976	0.991	0
RPL7A	0	-0.455901	0.959	0.965	0
RPL8	0	-0.570406	0.981	0.988	0
RPLP0	0	-0.476969	0.949	0.956	0
RPS15	0	-0.428903	0.989	0.994	0
RPS18	0	-0.483337	0.99	0.996	0
RPS19	0	-0.466644	0.986	0.997	0
RPS2	0	-0.565218	0.979	0.995	0
RPS21	0	-0.586921	0.913	0.932	0
RPS24	0	-0.460565	0.972	0.987	0
RPS27L	0	-0.547636	0.536	0.709	0
RPS7	0	-0.490866	0.963	0.974	0
S100A10	0	-0.842177	0.705	0.836	0
S100A11	0	-1.53808	0.538	0.818	0
S100A13	0	0.416563	0.245	0.366	0
S100A14	0	-1.13616	0.077	0.405	0
S100A16	0	-0.847413	0.161	0.438	0
S100A2	0	-0.275115	0.005	0.136	0
S100A6	0	-1.21821	0.848	0.951	0
S100A8	0	-1.63367	0.004	0.109	0
S100A9	0	-2.12559	0.013	0.237	0
S100P	0	-1.89007	0.026	0.426	0
SAT1	0	-1.09345	0.78	0.883	0
SCAND1	0	-0.385113	0.43	0.628	0
SCARA5	0	0.582956	0.103	0.004	0
SCD	0	-0.757034	0.018	0.298	0
SDC4	0	-0.810943	0.086	0.393	0
SEC11C	0	0.318804	0.361	0.441	0
SEC61G	0	-0.606543	0.598	0.741	0
SEC62	0	0.406071	0.57	0.539	0
SELK	0	0.450826	0.754	0.718	0
SEPP1	0	1.07972	0.258	0.212	0
SERF2	0	-0.334666	0.938	0.958	0
SERINC2	0	-0.450364	0.059	0.344	0
SERPINA1	0	-1.09318	0.023	0.268	0
SERPINB1	0	-0.692706	0.238	0.528	0
SERPINB5	0	-0.326517	0.004	0.184	0
SERPINB6	0	-0.273402	0.212	0.423	0
SERPINE2	0	0.289699	0.109	0.152	0
SERTAD1	0	0.790722	0.5	0.447	0
SF3B6	0	-0.415677	0.435	0.627	0
SFN	0	-1.14126	0.084	0.402	0
SFT2D1	0	-0.347542	0.285	0.502	0
SH3BGRL3	0	-0.717953	0.777	0.918	0
SH3YL1	0	-0.42297	0.099	0.355	0
SHFM1	0	-0.510145	0.477	0.664	0
SLC12A2	0	-0.764545	0.095	0.373	0
SLC25A3	0	-0.412495	0.651	0.738	0
SLC25A39	0	-0.404999	0.238	0.465	0
SLC25A5	0	-0.917253	0.568	0.716	0
SLC25A6	0	-0.478557	0.822	0.855	0
SLC2A1	0	-0.410145	0.063	0.293	0
SLC39A4	0	-0.345531	0.086	0.308	0
SLC44A4	0	-0.262509	0.055	0.276	0
SLC52A2	0	-0.357883	0.123	0.361	0
SLC6A8	0	-0.268611	0.027	0.182	0
SLC9A3R2	0	0.546198	0.148	0.193	0
SLIRP	0	-0.400215	0.309	0.525	0
SLPI	0	-0.595137	0.071	0.333	0
SMAGP	0	-0.34567	0.084	0.341	0
SMCO4	0	-0.287961	0.08	0.261	0
SMIM14	0	0.280553	0.228	0.252	0
SMIM22	0	-0.430311	0.106	0.399	0
SMS	0	-0.687047	0.151	0.49	0
SNHG25	0	-0.358823	0.072	0.296	0
SNRPA1	0	-0.255802	0.155	0.352	0
SNRPB	0	-0.569612	0.507	0.683	0
SNRPC	0	-0.336463	0.234	0.463	0
SNRPD1	0	-0.393601	0.345	0.552	0
SNRPE	0	-0.584534	0.372	0.587	0
SNRPF	0	-0.406643	0.363	0.567	0
SNX5	0	-0.288797	0.157	0.374	0
SOCS3	0	1.39108	0.428	0.296	0
SOD2	0	-1.68598	0.378	0.618	0
SOD3	0	0.812248	0.197	0.29	0
SOX4	0	-0.933496	0.147	0.439	0
SOX9	0	-0.638466	0.024	0.31	0
SPARCL1	0	1.64156	0.219	0.036	0
SPATS2L	0	-0.26778	0.147	0.377	0
SPG21	0	-0.310469	0.212	0.437	0
SPINK1	0	-1.33056	0.052	0.323	0
SPINK2	0	0.630085	0.164	0.008	0
SPINK4	0	-1.42807	0.02	0.141	0
SPINT1	0	-0.36019	0.065	0.335	0
SPINT2	0	-1.14723	0.226	0.525	0
SPP1	0	-2.41245	0.026	0.159	0
SPRY1	0	0.550316	0.18	0.097	0
SQLE	0	-0.530106	0.053	0.289	0
SRP9	0	-0.366136	0.372	0.565	0
SRPK1	0	-0.389519	0.093	0.345	0
SRSF5	0	0.422441	0.74	0.687	0
SRSF7	0	0.548943	0.691	0.632	0
SRSF9	0	-0.408837	0.339	0.543	0
SSNA1	0	-0.280405	0.24	0.471	0
SSR4	0	0.637723	0.751	0.785	0
ST14	0	-0.484607	0.066	0.365	0
STARD10	0	-0.377011	0.101	0.358	0
STAT1	0	-0.361326	0.116	0.286	0
STAT3	0	0.254772	0.397	0.441	0
STK24	0	-0.260064	0.114	0.347	0
STMN1	0	-0.417267	0.188	0.384	0
STOML2	0	-0.461427	0.241	0.472	0
STRA13	0	-0.390172	0.189	0.431	0
STXBP2	0	-0.335662	0.122	0.333	0
SUCLG1	0	-0.257255	0.195	0.402	0
SUMO1	0	-0.327049	0.435	0.641	0
SUMO2	0	-0.366115	0.704	0.823	0
SYNGR2	0	-0.57285	0.246	0.498	0
TACSTD2	0	-0.877199	0.025	0.196	0
TALDO1	0	-0.538047	0.285	0.541	0
TAP1	0	-0.354199	0.206	0.423	0
TATDN1	0	-0.319835	0.119	0.345	0
TCEB1	0	-0.252672	0.398	0.59	0
TCEB2	0	-0.701909	0.651	0.8	0
TCF21	0	0.760351	0.127	0.01	0
TCP1	0	-0.338615	0.286	0.482	0
TESC	0	-0.277246	0.062	0.22	0
TFDP1	0	-0.277793	0.091	0.294	0
TFF1	0	-1.56652	0.05	0.275	0
TFF3	0	-2.16277	0.209	0.621	0
TFPI	0	0.529222	0.13	0.081	0
TFRC	0	-0.411392	0.113	0.365	0
TGFBI	0	-0.783006	0.095	0.424	0
TGFBR2	0	0.336753	0.153	0.185	0
TGIF1	0	-0.388275	0.179	0.44	0
THOC7	0	-0.305866	0.209	0.439	0
TIMM13	0	-0.772772	0.262	0.55	0
TIMM17A	0	-0.258662	0.201	0.408	0
TIMM17B	0	-0.252646	0.162	0.375	0
TIMM8B	0	-0.296627	0.211	0.451	0
TIMP3	0	0.991048	0.2	0.141	0
TINAGL1	0	-0.315088	0.084	0.337	0
TIPARP	0	0.411509	0.286	0.271	0
TKT	0	-0.76441	0.235	0.518	0
TM4SF1	0	-0.361993	0.194	0.439	0
TM9SF3	0	-0.339821	0.175	0.422	0
TMC5	0	-0.429252	0.022	0.264	0
TMED3	0	-0.415168	0.188	0.431	0
TMEM106C	0	-0.38234	0.118	0.359	0
TMEM141	0	-0.654851	0.186	0.459	0
TMEM167A	0	-0.402861	0.257	0.49	0
TMEM176B	0	0.429355	0.251	0.416	0
TMEM261	0	-0.353802	0.18	0.416	0
TMEM45B	0	-0.336014	0.033	0.263	0
TMEM54	0	-0.427467	0.109	0.378	0
TMPRSS4	0	-0.283614	0.023	0.239	0
TMSB10	0	-0.887531	0.979	0.993	0
TMSB4X	0	-0.311822	0.995	0.999	0
TNFRSF12A	0	-0.81571	0.116	0.419	0
TNFRSF17	0	0.410068	0.152	0.017	0
TNFRSF21	0	-0.300825	0.042	0.264	0
TOB1	0	-0.287872	0.24	0.435	0
TOMM40	0	-0.292967	0.136	0.348	0
TPI1	0	-0.848679	0.632	0.805	0
TPM1	0	-0.336737	0.23	0.45	0
TPM3	0	-0.312228	0.468	0.683	0
TPM4	0	-0.496231	0.464	0.65	0
TPMT	0	-0.298949	0.082	0.309	0
TRAP1	0	-0.251257	0.083	0.283	0
TRAPPC1	0	-0.264618	0.372	0.575	0
TRIB3	0	-0.419976	0.019	0.205	0
TRIM2	0	-0.310631	0.043	0.272	0
TRIM31	0	-0.472278	0.036	0.277	0
TSC22D1	0	-0.367643	0.229	0.48	0
TSC22D3	0	0.953128	0.769	0.513	0
TSPAN13	0	-0.433279	0.113	0.317	0
TSPAN3	0	-0.282784	0.176	0.378	0
TSPAN6	0	-0.335418	0.048	0.265	0
TSPAN8	0	-1.63344	0.114	0.478	0
TSPO	0	-0.80957	0.404	0.685	0
TSTA3	0	-0.405643	0.15	0.39	0
TTYH3	0	-0.26904	0.025	0.207	0
TUBA1A	0	0.851221	0.472	0.322	0
TUBA1C	0	-0.557346	0.221	0.482	0
TUBB	0	-0.471687	0.314	0.533	0
TXN	0	-1.16651	0.584	0.768	0
TXNDC17	0	-0.5509	0.246	0.521	0
TXNIP	0	0.522702	0.319	0.338	0
TYROBP	0	-1.46617	0.082	0.229	0
UBC	0	0.454408	0.95	0.919	0
UBE2C	0	-0.494465	0.007	0.145	0
UBE2F	0	-0.266343	0.119	0.332	0
UBE2L3	0	-0.257503	0.377	0.566	0
UCHL3	0	-0.403158	0.102	0.358	0
UQCC2	0	-0.27451	0.16	0.374	0
UQCC3	0	-0.305709	0.124	0.354	0
UQCR10	0	-0.481521	0.427	0.658	0
UQCRC1	0	-0.432345	0.241	0.489	0
UQCRC2	0	-0.257317	0.29	0.489	0
UQCRFS1	0	-0.491766	0.314	0.559	0
UQCRH	0	-0.735285	0.666	0.773	0
UQCRQ	0	-0.600346	0.546	0.707	0
USH1C	0	-0.292577	0.032	0.275	0
USMG5	0	-0.488817	0.508	0.683	0
VAMP8	0	-0.561807	0.343	0.622	0
VDAC1	0	-0.714912	0.32	0.601	0
VDAC2	0	-0.585712	0.434	0.617	0
VEGFA	0	-0.458436	0.083	0.337	0
VIL1	0	-0.427445	0.039	0.299	0
VIM	0	0.78043	0.816	0.531	0
VMP1	0	-0.328076	0.297	0.522	0
VPREB3	0	0.405523	0.121	0.027	0
VPS29	0	-0.287136	0.286	0.498	0
VPS37B	0	0.429633	0.345	0.361	0
VSNL1	0	-0.286643	0.004	0.189	0
WDR1	0	-0.361681	0.26	0.519	0
WSB1	0	0.446092	0.49	0.479	0
XRN2	0	-0.25992	0.21	0.426	0
YBX1	0	-0.375493	0.839	0.874	0
YIF1A	0	-0.272806	0.23	0.43	0
YPEL5	0	0.910249	0.7	0.563	0
YWHAB	0	-0.457773	0.525	0.709	0
YWHAG	0	-0.255794	0.152	0.378	0
YWHAH	0	-0.458199	0.263	0.524	0
ZBTB16	0	0.26798	0.102	0.013	0
ZC3H15	0	-0.25602	0.309	0.503	0
ZDHHC12	0	-0.26396	0.15	0.371	0
ZFAND2A	0	-0.614738	0.142	0.341	0
ZFAS1	0	-0.632481	0.601	0.738	0
ZFP36	0	1.20436	0.869	0.763	0
ZFP36L1	0	0.25648	0.465	0.577	0
ZFP36L2	0	0.840373	0.811	0.711	0
ZG16	0	2.82425	0.195	0.013	0
ZNF331	0	0.645729	0.386	0.219	0
ZNF511	0	-0.279815	0.141	0.357	0
ZNF593	0	-0.427828	0.167	0.415	0
ZNF703	0	-0.352287	0.075	0.304	0
ZNF706	0	-0.645146	0.37	0.607	0
ZNHIT1	0	-0.373707	0.344	0.562	0
ZYX	0	-0.288401	0.106	0.333	0
MFGE8	5.92878775009496e-323	0.632406	0.169	0.122	2.2288684667707e-318
SUB1	5.18768928133309e-322	-0.437454	0.731	0.843	1.95025990842436e-317
RPS3	7.55920438137107e-322	-0.329898	0.981	0.988	2.84180729513264e-317
HLA-DRA	4.14027011214965e-321	-0.442477	0.34	0.53	1.55649314596154e-316
MAP2K3	5.39519685258641e-321	-0.261085	0.26	0.438	2.02827030476134e-316
RPL13	2.91498731046335e-320	-0.336535	0.991	0.997	1.09586032949559e-315
ATP5F1	1.56440946099172e-319	-0.304817	0.364	0.555	5.88124092765228e-315
MUC5B	2.16674465246262e-318	-0.286959	0.033	0.142	8.14565984646798e-314
CXCL14	3.05490176070914e-318	2.22419	0.152	0.11	1.14845976792099e-313
IMPDH2	6.64342900352203e-318	-0.354947	0.247	0.429	2.49753069958407e-313
FCGR2A	8.75456162688876e-318	-0.700886	0.027	0.127	3.29118989801256e-313
RGS2	1.0465985261457e-317	0.527252	0.481	0.298	3.93458249919215e-313
SSBP1	2.63074497096405e-316	-0.339344	0.352	0.541	9.89002264384227e-312
LSM5	1.16994970723207e-315	-0.391937	0.352	0.535	4.39830892936826e-311
UPP1	1.91088600783888e-314	-0.337725	0.155	0.313	7.18378485786948e-310
SNRPG	1.13006016525281e-313	-0.383755	0.47	0.649	0
CHD1	8.24350179217958e-312	0.350791	0.31	0.306	3.09906e-307
GADD45GIP1	9.78047257175224e-312	-0.383556	0.412	0.597	3.67687e-307
PGAM1	1.69400157699932e-311	-0.381856	0.417	0.605	6.36843e-307
CANX	7.75858563085908e-311	-0.330891	0.344	0.531	2.91676e-306
LUM	1.72859523740585e-310	1.15667	0.206	0.088	6.49848e-306
LAMTOR5	2.6502761810402e-310	-0.31234	0.433	0.62	9.96345e-306
APRT	0	-0.384873	0.547	0.702	1.00954e-304
ECM1	0	0.315215	0.114	0.094	1.17254e-304
NAMPT	0	-0.663699	0.387	0.575	2.11867e-304
MYLIP	8.96796e-308	0.408797	0.295	0.24	3.37142e-303
TCF4	1.37381e-307	0.445639	0.225	0.094	5.16468e-303
STRAP	1.72789e-307	-0.360732	0.355	0.542	6.49585e-303
P4HB	2.18666e-307	-0.456456	0.498	0.633	8.22051e-303
TMEM147	1.2229e-306	-0.347496	0.351	0.532	4.59737e-302
ALDH1A1	1.51386e-305	0.628398	0.111	0.089	5.6912e-301
PPP1R15A	1.68224e-305	0.450232	0.785	0.745	6.32423e-301
DNAJB9	3.83904e-305	0.380705	0.358	0.3	1.44325e-300
FAM177A1	2.48841e-304	0.264118	0.484	0.557	9.35493e-300
HSPB1	3.40002e-304	-0.601001	0.49	0.671	1.27821e-299
C8orf4	3.74672e-304	0.340479	0.172	0.222	1.40854e-299
NACA	5.85372e-304	-0.301057	0.915	0.928	2.20065e-299
EID1	5.99946e-304	0.45459	0.516	0.471	2.25544e-299
YWHAE	2.677e-303	-0.370244	0.44	0.612	1.00639e-298
HLA-E	1.70159e-302	0.420097	0.86	0.846	6.39695e-298
COX7A1	7.6615e-302	0.359076	0.131	0.037	2.88026e-297
ALG13	3.3806e-301	0.334588	0.29	0.315	1.2709e-296
ITM2B	3.67247e-301	0.448292	0.767	0.782	1.38063e-296
SET	6.93327e-301	-0.381384	0.42	0.598	2.60649e-296
MYL12B	5.28711e-300	-0.359137	0.656	0.802	1.98764e-295
SERPING1	1.05406e-299	0.612617	0.189	0.086	3.96262e-295
NNMT	6.54072e-298	0.762756	0.191	0.083	2.45892e-293
BRD2	8.06136e-298	0.320953	0.511	0.531	3.03059e-293
COL6A2	3.8378e-297	0.79346	0.195	0.079	1.44278e-292
CDKN1A	7.35484e-296	0.312307	0.427	0.48	2.76498e-291
COX7A2L	1.49703e-293	-0.370617	0.425	0.597	5.62792e-289
TNFRSF18	1.74988e-293	-0.395122	0.201	0.142	6.57851e-289
RGCC	3.83833e-293	0.731177	0.541	0.421	1.44298e-288
RBPJ	2.31459e-290	-0.349749	0.201	0.36	8.70148e-286
PTGER4	2.47857e-290	0.484566	0.26	0.207	9.31794e-286
KLF9	1.21354e-289	0.367147	0.16	0.081	4.56219e-285
RARRES2	6.39117e-289	0.581105	0.241	0.15	2.4027e-284
NEU1	8.12387e-289	0.406799	0.37	0.346	3.05409e-284
FNIP2	3.42593e-288	-0.280287	0.082	0.211	1.28794e-283
CSTA	1.66362e-286	-0.321862	0.018	0.106	6.25422e-282
H2AFX	3.33551e-286	0.304934	0.262	0.257	1.25395e-281
PCBP1	3.77491e-285	-0.275782	0.488	0.665	1.41914e-280
GTF3A	8.93774e-285	-0.338761	0.378	0.558	3.36006e-280
KMT2E	3.69856e-284	0.38368	0.548	0.515	1.39044e-279
CD164	4.08259e-284	-0.278088	0.406	0.586	1.53481e-279
BTG2	1.37691e-283	0.495068	0.526	0.503	5.17634e-279
ACVRL1	2.05676e-283	0.271528	0.122	0.068	7.73218e-279
YWHAZ	6.64667e-283	-0.310702	0.643	0.771	2.49875e-278
RHOB	1.66813e-282	-0.387716	0.345	0.523	6.27119e-278
EMP3	3.61754e-282	0.299967	0.563	0.385	1.35998e-277
CKLF	4.90453e-282	-0.283335	0.331	0.502	1.84381e-277
NDUFA12	3.71054e-281	-0.267126	0.303	0.477	1.39494e-276
RPL35	2.25524e-280	-0.30282	0.974	0.979	8.47836e-276
ZC3HAV1	9.33562e-280	0.423295	0.344	0.293	3.50963e-275
HNRNPA0	1.60019e-278	0.355906	0.677	0.665	6.01577e-274
BATF	1.69979e-278	-0.691756	0.039	0.142	6.39018e-274
HIGD2A	4.31432e-278	-0.312025	0.494	0.666	1.62193e-273
CTSF	1.38916e-276	0.297082	0.144	0.064	5.22241e-272
ANXA1	2.37499e-276	0.738419	0.52	0.496	8.92853e-272
RP1-313I6.12	2.3512e-274	0.427089	0.233	0.183	8.83912e-270
MZT2B	4.21211e-274	-0.38084	0.459	0.609	1.5835e-269
CTSW	1.26336e-272	0.254604	0.171	0.074	4.74949e-268
ANP32B	4.66037e-271	-0.361285	0.402	0.574	1.75202e-266
CYBRD1	5.35708e-271	0.29888	0.108	0.043	2.01394e-266
MLEC	9.5089e-271	-0.307636	0.277	0.447	3.57478e-266
ANKRD28	1.94209e-270	0.509851	0.33	0.235	7.30109e-266
MYL6	2.37283e-270	-0.285283	0.926	0.954	8.92042e-266
RPS5	6.08657e-269	-0.354116	0.949	0.968	2.28818e-264
ATP5G1	2.19847e-268	-0.360746	0.361	0.527	8.26494e-264
IL6ST	2.49543e-268	0.355342	0.208	0.16	9.38132e-264
RP11-489E7.4	1.46138e-267	0.4175	0.184	0.077	5.49392e-263
LDHB	1.6925e-267	-0.51617	0.517	0.638	6.36279e-263
PDE4B	1.30854e-266	0.314731	0.353	0.202	4.91933e-262
PSMD8	1.1139e-265	-0.325022	0.41	0.584	4.1876e-261
BRK1	1.79747e-265	-0.281406	0.529	0.697	6.7574e-261
UBE2I	5.36195e-265	-0.26533	0.388	0.562	2.01577e-260
PRKCDBP	8.15614e-263	0.500137	0.184	0.111	3.06622e-258
NASP	4.43779e-260	0.252288	0.315	0.337	1.66834e-255
SON	6.47407e-260	0.289387	0.609	0.605	2.43386e-255
TBCA	7.41119e-260	-0.339394	0.491	0.651	2.78616e-255
KCNQ1OT1	8.36098e-260	0.439189	0.246	0.242	3.14323e-255
ICAM2	3.04938e-259	0.373828	0.234	0.11	1.14639e-254
PSMA2	4.91039e-258	-0.257022	0.36	0.53	1.84601e-253
AMD1	4.92429e-258	0.262376	0.439	0.461	1.85124e-253
CD47	6.88807e-258	-0.270096	0.362	0.532	2.5895e-253
DKK3	7.20855e-257	0.523094	0.118	0.04	2.70998e-252
SELM	7.89261e-257	0.477034	0.43	0.312	2.96715e-252
ARHGAP15	8.4341e-257	0.367978	0.208	0.091	3.17072e-252
AIF1	2.52298e-256	-0.854133	0.052	0.157	9.48489e-252
C1QB	5.74194e-256	-1.09355	0.029	0.12	2.15863e-251
C16orf54	8.00716e-256	0.256762	0.155	0.058	3.01021e-251
CRISPLD2	9.0673e-256	0.467733	0.119	0.052	3.40876e-251
PDCD4	1.21943e-255	0.397495	0.415	0.364	4.58434e-251
IDS	5.74963e-255	0.478126	0.458	0.386	2.16152e-250
IGHG4	1.67315e-254	-0.738989	0.192	0.342	6.29006e-250
NDUFS5	5.14914e-254	-0.293496	0.687	0.791	1.93577e-249
HIF1A	4.26214e-253	-0.412635	0.172	0.32	1.60231e-248
HLA-DRB1	3.40747e-252	-0.414419	0.298	0.46	1.281e-247
TNRC6B	3.93175e-251	0.36647	0.321	0.267	1.4781e-246
LST1	1.34776e-250	-0.599811	0.049	0.152	5.06677e-246
ATP6V1G1	1.29161e-249	-0.361624	0.619	0.751	4.85569e-245
SNRPN	1.46157e-249	0.314848	0.344	0.198	5.49463e-245
SLC2A3	6.20241e-248	0.398734	0.4	0.245	2.33173e-243
SSPN	4.18399e-247	0.251202	0.106	0.056	1.57293e-242
C14orf166	1.03023e-246	-0.288191	0.425	0.593	3.87304e-242
NEAT1	1.11569e-246	-0.388799	0.793	0.858	4.19433e-242
UQCR11	3.56005e-246	-0.317199	0.657	0.765	1.33837e-241
SAFB2	1.47223e-245	0.260505	0.276	0.277	5.53469e-241
OLFML3	2.31985e-245	0.35947	0.104	0.04	8.72124e-241
RPL37	1.47795e-244	-0.263835	0.962	0.97	5.55622e-240
NDUFB7	2.05599e-244	-0.311442	0.478	0.631	7.72927e-240
GLTSCR2	2.23571e-243	0.364662	0.834	0.781	8.40492e-239
FXYD5	2.2844e-243	-0.254357	0.543	0.702	8.58797e-239
ERGIC3	7.63076e-243	-0.380965	0.449	0.578	2.86871e-238
TUFM	6.18976e-242	-0.349065	0.401	0.557	2.32698e-237
SNX10	1.97718e-241	-0.346456	0.039	0.133	7.43302e-237
CHCHD10	2.83926e-241	-0.340435	0.414	0.571	1.06739e-236
CCDC80	6.24484e-241	0.865336	0.119	0.055	2.34768e-236
AKAP9	6.34587e-241	0.255784	0.379	0.395	2.38567e-236
EIF3I	1.16128e-240	-0.252034	0.399	0.565	4.36573e-236
C1QA	4.82743e-238	-0.987806	0.034	0.124	1.81483e-233
RPL7	1.21812e-237	-0.40126	0.972	0.983	4.57938e-233
RHOA	4.46132e-237	-0.290148	0.591	0.743	1.67719e-232
AKAP13	4.98491e-237	0.305998	0.429	0.44	1.87403e-232
PDE4A	1.09318e-236	0.423977	0.182	0.115	4.1097e-232
PSMB6	1.15919e-236	-0.263242	0.403	0.567	4.35785e-232
TSPYL2	1.95657e-236	0.473871	0.278	0.165	7.35553e-232
CCRL2	1.95743e-235	-0.323253	0.038	0.131	7.35875e-231
SNRPD2	3.9588e-235	-0.329815	0.656	0.767	1.48827e-230
PARK7	1.99403e-234	-0.365546	0.552	0.695	7.49637e-230
NDUFB11	3.8266e-232	-0.347838	0.575	0.695	1.43857e-227
TUBA4A	4.74539e-232	0.274259	0.309	0.352	1.78398e-227
KDM6B	1.8446e-231	0.293465	0.364	0.37	6.93459e-227
PHPT1	2.09084e-231	-0.292025	0.417	0.579	7.86031e-227
RSRP1	6.01677e-231	0.392735	0.43	0.368	2.26195e-226
ARID4B	6.88624e-231	0.263289	0.42	0.424	2.58881e-226
NEDD8	7.47942e-231	-0.255123	0.519	0.678	2.81181e-226
SARAF	7.29039e-230	0.349131	0.782	0.774	2.74075e-225
DUSP5	2.24331e-227	0.319419	0.277	0.253	8.4335e-223
INSIG1	5.6449e-227	-0.274112	0.278	0.427	2.12215e-222
KLF2	4.57951e-226	0.523799	0.338	0.261	1.72162e-221
RAMP2	1.33845e-225	0.510263	0.11	0.034	5.03176e-221
LINC00152	1.51035e-225	-0.341601	0.35	0.504	5.67802e-221
PIK3R1	9.85094e-225	0.459217	0.21	0.149	3.70336e-220
FBL	3.77948e-223	-0.316895	0.361	0.517	1.42086e-218
BCL2A1	1.17686e-222	-1.29248	0.105	0.206	4.42427e-218
MINOS1	1.37984e-220	-0.26881	0.453	0.61	5.18736e-216
ISG15	1.67701e-217	-0.640604	0.438	0.594	6.30456e-213
PSMB9	5.97872e-217	-0.4061	0.343	0.499	2.24764e-212
NUCB2	1.11712e-215	0.291572	0.311	0.241	4.19971e-211
TOMM20	1.01792e-214	-0.295846	0.453	0.6	3.82677e-210
EIF5A	7.66803e-213	-0.386332	0.391	0.541	2.88272e-208
RP11-138A9.1	1.30256e-212	0.407113	0.452	0.326	4.89683e-208
PLAU	1.66942e-211	-0.26938	0.084	0.186	6.27601e-207
APOC1	2.83909e-211	-1.22365	0.064	0.164	1.06733e-206
VAMP2	1.0324e-210	0.318152	0.503	0.439	3.88119e-206
C11orf96	3.71373e-210	0.67938	0.164	0.082	1.39614e-205
DNAJA1	1.49661e-209	0.313654	0.627	0.664	5.62637e-205
FNBP1	5.34078e-208	0.323805	0.423	0.278	2.00781e-203
TSPAN4	7.31588e-208	0.331724	0.163	0.101	2.75033e-203
MTDH	1.20276e-207	-0.335135	0.501	0.628	4.52164e-203
CPQ	3.54795e-206	0.287069	0.143	0.079	1.33382e-201
IFI6	1.8507e-204	-0.913813	0.264	0.393	6.95754e-200
PTGDS	3.67153e-204	1.05521	0.104	0.033	1.38027e-199
PLEK	8.79065e-204	-0.594669	0.047	0.121	3.30476e-199
WTAP	5.9904e-203	-0.309737	0.377	0.522	2.25203e-198
HNRNPA3	6.25138e-203	-0.257903	0.505	0.655	2.35014e-198
CRYAB	7.24496e-203	1.32743	0.115	0.059	2.72367e-198
KDELR1	1.64299e-202	-0.258862	0.326	0.476	6.17665e-198
JTB	2.20517e-201	-0.313972	0.549	0.669	8.29013e-197
COPE	2.32114e-201	-0.294611	0.516	0.662	8.72609e-197
CTGF	5.05118e-201	0.450149	0.156	0.183	1.89894e-196
SEMA4A	6.82546e-201	0.276929	0.154	0.068	2.56597e-196
GLA	6.9906e-200	0.274953	0.217	0.202	2.62805e-195
MYDGF	5.41466e-195	-0.32664	0.445	0.588	2.03559e-190
CD44	1.2563e-194	-0.491173	0.58	0.72	4.72294e-190
MT-ND3	2.96389e-194	0.281274	0.983	0.938	1.11424e-189
CD14	8.80657e-194	-0.717228	0.049	0.12	3.31074e-189
PLA2G16	1.59718e-193	-0.364064	0.191	0.322	6.00442e-189
IGLC7	1.24346e-192	0.87712	0.142	0.065	4.67465e-188
MTRNR2L1	2.80803e-191	0.306981	0.156	0.101	1.05565e-186
ASAH1	2.07703e-190	-0.280629	0.278	0.416	7.80838e-186
CAV1	8.40034e-190	0.714351	0.136	0.08	3.15802e-185
JUND	2.0646e-189	0.356921	0.705	0.687	7.76166e-185
PLA2G2A	1.2501e-188	-0.536479	0.064	0.155	4.69964e-184
EFEMP2	9.26214e-188	0.273225	0.118	0.043	3.48201e-183
BSG	1.99022e-187	-0.293924	0.524	0.633	7.48204e-183
ATP5O	6.95803e-186	-0.284352	0.556	0.684	2.6158e-181
MCL1	8.84023e-186	0.262882	0.764	0.772	3.3234e-181
LINC-PINT	7.02492e-184	0.337621	0.302	0.182	2.64095e-179
HSPA1B	1.47406e-183	-0.289675	0.319	0.451	5.54159e-179
BTG1	8.43655e-183	0.292979	0.891	0.897	3.17164e-178
SOD1	1.38636e-181	-0.350406	0.664	0.764	5.21188e-177
CITED2	2.55375e-181	0.404802	0.369	0.285	9.60057e-177
BAG3	8.12857e-181	-0.25824	0.144	0.252	3.05585e-176
NDUFB4	1.3842e-180	-0.255011	0.488	0.627	5.20375e-176
PRDX4	4.41123e-179	-0.254023	0.34	0.481	1.65836e-174
ATPIF1	5.54677e-177	-0.259221	0.489	0.623	2.08525e-172
H2AFZ	9.30922e-177	-0.402018	0.666	0.767	3.49971e-172
PSMB1	9.95243e-177	-0.290913	0.544	0.667	3.74152e-172
PTGS2	2.11145e-176	-0.747127	0.067	0.156	7.93779e-172
LHFP	1.27222e-175	0.250754	0.102	0.036	4.78277e-171
SRSF3	1.34886e-175	0.337696	0.699	0.695	5.07089e-171
CRIP2	1.43202e-175	0.265822	0.126	0.139	5.38354e-171
SERPINF1	2.74325e-174	0.591492	0.149	0.088	1.0313e-169
NDUFA1	4.73304e-174	-0.294651	0.58	0.693	1.77934e-169
HSP90AA1	4.89694e-172	-0.644913	0.84	0.882	1.84096e-167
CTSS	9.16458e-172	-0.475434	0.363	0.5	3.44533e-167
SCPEP1	3.46728e-171	0.340576	0.217	0.133	1.30349e-166
SYTL3	1.39716e-170	0.37407	0.19	0.096	5.25247e-166
MMP2	2.75139e-170	0.46081	0.143	0.065	1.03436e-165
TLE4	4.25912e-170	0.28527	0.204	0.163	1.60117e-165
PHGR1	5.71679e-169	1.40862	0.525	0.433	2.14917e-164
CREM	8.4428e-168	0.471582	0.663	0.598	3.17399e-163
RPL36A	1.96642e-166	-0.261381	0.783	0.815	7.39256e-162
IGFBP3	4.39702e-166	0.435705	0.109	0.048	1.65302e-161
CASP1	9.88678e-165	-0.271146	0.11	0.212	3.71683e-160
ATP5J	2.9159e-164	-0.265802	0.526	0.649	1.0962e-159
MT-CO2	4.96507e-163	-0.396247	0.998	0.992	1.86657e-158
COL18A1	1.066e-161	0.314865	0.158	0.082	4.0075e-157
FSTL1	8.18049e-161	0.378596	0.135	0.058	3.07537e-156
AC016831.7	8.40845e-160	0.273432	0.275	0.165	3.16107e-155
TIMP1	2.2008e-158	-1.25162	0.487	0.619	8.2737e-154
MT-ND5	6.82173e-158	0.260017	0.948	0.877	2.56456e-153
IGHG1	1.51087e-157	-0.936096	0.122	0.225	5.67995e-153
RP11-138A9.2	2.35999e-156	0.328101	0.324	0.209	8.87216e-152
MT1G	5.50529e-156	1.07246	0.145	0.187	2.06966e-151
PCOLCE	1.23258e-155	0.405965	0.136	0.065	4.63375e-151
COL6A1	9.7429e-155	0.407391	0.173	0.107	3.66275e-150
ICAM3	8.56337e-154	0.283395	0.388	0.312	3.21931e-149
GZMB	1.55866e-153	-1.11616	0.112	0.21	5.85962e-149
SMCHD1	7.7228e-153	0.329275	0.282	0.234	2.90331e-148
PIGR	5.10115e-151	-0.493617	0.214	0.292	1.91773e-146
MMP14	4.69432e-150	-0.262503	0.094	0.184	1.76478e-145
RRBP1	5.00032e-150	-0.251957	0.337	0.466	1.87982e-145
ANKRD12	6.91645e-150	0.310065	0.457	0.392	2.60017e-145
FAM43A	2.13239e-149	0.276081	0.144	0.091	8.0165e-145
CD37	5.87323e-149	0.346408	0.396	0.275	2.20798e-144
HMGB2	2.70483e-148	-0.423384	0.353	0.481	1.01685e-143
CCL5	4.04911e-147	0.63224	0.352	0.245	1.52222e-142
LCP2	2.19341e-146	-0.345854	0.051	0.123	8.24589e-142
SRSF2	6.06914e-146	0.259964	0.704	0.726	2.28163e-141
SPI1	3.82335e-143	-0.323353	0.046	0.103	1.43735e-138
MYL9	4.89615e-142	0.590027	0.189	0.149	1.84066e-137
TNF	2.10728e-141	-0.36929	0.036	0.1	7.9221e-137
EMILIN1	3.27089e-141	0.33582	0.104	0.045	1.22966e-136
TNFRSF4	1.04617e-140	-0.515479	0.152	0.126	3.93298e-136
PHF1	2.43278e-140	0.260287	0.235	0.156	9.14581e-136
UBB	2.24776e-139	0.256202	0.929	0.908	8.45024e-135
FYN	2.76334e-138	0.402014	0.312	0.21	1.03885e-133
RNF125	4.88209e-137	0.329464	0.153	0.09	1.83537e-132
ANKRD37	1.11894e-135	0.321172	0.261	0.211	4.20653e-131
THY1	7.47927e-134	0.282148	0.12	0.053	2.81176e-129
PLAC8	1.78722e-132	-0.299017	0.173	0.275	6.71888e-128
RAB31	8.16382e-131	-0.302554	0.07	0.126	3.06911e-126
GNLY	9.18144e-131	-1.22565	0.052	0.121	3.45167e-126
RGS16	1.15417e-130	0.383256	0.129	0.126	4.33897e-126
NPC2	4.19633e-128	-0.400814	0.502	0.621	1.57757e-123
LBH	8.38155e-128	0.33196	0.189	0.113	3.15096e-123
UCP2	9.36891e-128	-0.285547	0.192	0.293	3.52215e-123
HMOX1	2.72884e-127	-0.353138	0.049	0.116	1.02588e-122
ATP6V0E1	1.26271e-126	-0.268176	0.66	0.762	4.74705e-122
STOM	1.6826e-125	0.336461	0.218	0.152	6.32558e-121
RBM39	1.28093e-122	0.27618	0.719	0.706	4.81554e-118
TYMP	6.76506e-122	-0.69109	0.366	0.439	2.54326e-117
CTSK	1.44904e-120	0.276134	0.122	0.059	5.44754e-116
CTSL	2.75671e-120	-0.867573	0.147	0.223	1.03636e-115
HMGB1	1.50052e-119	-0.301125	0.781	0.824	5.64104e-115
ITGA1	1.59452e-119	0.265657	0.125	0.077	5.99445e-115
NFKB1	7.45851e-119	-0.26673	0.213	0.315	2.80395e-114
GABARAPL1	9.66995e-117	0.290215	0.298	0.213	3.63532e-112
HOPX	1.27218e-116	0.357727	0.164	0.09	4.78262e-112
KLRB1	1.52136e-116	0.557738	0.245	0.157	5.7194e-112
GLIPR1	1.81254e-115	0.34631	0.309	0.218	6.81407e-111
GZMM	7.05605e-111	0.292395	0.175	0.099	2.65265e-106
MT2A	8.84634e-111	-0.302952	0.39	0.495	3.32569e-106
CA2	4.69819e-108	0.375617	0.103	0.072	1.76624e-103
RPL22L1	3.71517e-103	-0.357592	0.477	0.574	1.39668e-98
PSAP	6.69242e-100	-0.298319	0.549	0.648	2.51595e-95
MT1E	2.14724e-98	0.551681	0.188	0.187	8.07232e-94
TNFAIP8	1.36226e-97	-0.307443	0.133	0.214	5.1213e-93
CXCR4	2.57911e-97	0.39391	0.485	0.402	9.6959e-93
RDX	2.73498e-93	0.259277	0.181	0.12	1.02819e-88
ARID5B	4.84233e-93	0.253062	0.413	0.348	1.82043e-88
RUNX3	5.14732e-93	0.335142	0.199	0.141	1.93509e-88
HLA-DPB1	1.62705e-77	-0.258056	0.335	0.427	6.11674e-73
CARD16	7.62991e-73	-0.385446	0.208	0.286	2.86839e-68
ARHGDIB	2.08831e-67	0.253225	0.595	0.532	7.85081e-63
LGALS1	1.24619e-62	-0.338285	0.617	0.534	4.68491e-58
ACP5	4.97909e-62	-0.397845	0.132	0.179	1.87184e-57
NFKBIA	2.67006e-59	-0.26588	0.707	0.779	1.00378e-54
APOE	2.89491e-59	0.436666	0.206	0.18	1.08831e-54
IL7R	1.52504e-57	0.323006	0.229	0.195	5.73325e-53
CD8A	5.7262e-57	0.307835	0.128	0.08	2.15271e-52
ITGB2	6.34328e-57	-0.298836	0.162	0.22	2.38469e-52
CD2	9.12462e-54	-0.261632	0.243	0.234	3.43031e-49
COL1A1	1.16621e-50	-0.758098	0.186	0.141	4.38424e-46
LCP1	7.24904e-40	-0.253648	0.18	0.231	2.7252e-35
ALOX5AP	1.46043e-39	-0.490336	0.245	0.271	5.49035e-35
LTB	7.15144e-38	-0.28069	0.261	0.219	2.68851e-33
HLA-DQA1	1.57597e-34	-0.277664	0.197	0.229	5.92469e-30
ACTA2	8.2282e-33	0.59176	0.11	0.078	3.09331e-28
ICOS	1.47211e-32	-0.301614	0.102	0.12	5.53425e-28
TIGIT	1.6286e-31	-0.289909	0.105	0.122	6.12257e-27
HSPA1A	2.29634e-31	-0.477282	0.375	0.429	8.63288e-27
PLCG2	8.72991e-10	-1.33853	0.137	0.127	3.28192e-05
NKG7	2.46836e-09	-0.456688	0.184	0.181	9.27955e-05
GZMA	2.70887e-09	-0.367445	0.175	0.183	0.000101837

## Sheet: DEGs_All cell types_TumorvsHC
	p_val	avg_log2FC	pct.1	pct.2	p_val_adj
A2M	0	-1.38711	0.081	0.155	0
ABCC3	0	-0.538365	0.229	0.11	0
ABCF1	0	-0.41623	0.329	0.267	0
ABHD12	0	0.302892	0.33	0.062	0
ABHD5	0	-0.54238	0.154	0.183	0
ABR	0	-0.357474	0.183	0.124	0
AC004687.1	0	-0.654125	0	0.153	0
AC007952.4	0	-1.12933	0	0.179	0
AC013461.1	0	0.394454	0.257	0	0
AC016831.5	0	-0.984091	0	0.245	0
AC020916.1	0	-1.60969	0	0.313	0
AC058791.1	0	-1.10069	0.125	0.288	0
AC090498.1	0	1.78654	0.651	0	0
AC245297.3	0	-0.861292	0	0.238	0
ACADS	0	-0.256767	0.137	0.082	0
ACADVL	0	-0.382926	0.452	0.255	0
ACIN1	0	-0.550486	0.219	0.222	0
ACP1	0	0.427917	0.506	0.214	0
ACTB	0	1.14912	0.988	0.872	0
ACTN4	0	-0.287329	0.501	0.383	0
ADAMDEC1	0	-3.75074	0.032	0.132	0
ADD1	0	-0.328731	0.208	0.197	0
ADGRE5	0	-0.38285	0.38	0.302	0
ADH5	0	-0.351312	0.302	0.241	0
ADI1	0	0.463243	0.434	0.116	0
ADIPOR1	0	0.378032	0.379	0.087	0
ADIRF	0	-0.293545	0.295	0.189	0
ADM	0	0.342269	0.301	0.079	0
ADRBK1	0	0.337356	0.208	0	0
ADRM1	0	0.572801	0.527	0.198	0
AGPAT2	0	0.677017	0.461	0.104	0
AGR2	0	0.898354	0.514	0.163	0
AHCY	0	0.576701	0.397	0.091	0
AHI1	0	-0.706082	0.202	0.26	0
AHNAK	0	-1.43363	0.38	0.482	0
AIM1	0	0.282699	0.139	0	0
AK1	0	0.334993	0.276	0.032	0
AKAP13	0	-0.74073	0.44	0.463	0
AKAP9	0	-1.04165	0.395	0.466	0
AKIRIN2	0	0.385434	0.285	0.065	0
AKR7A2	0	0.312504	0.339	0.071	0
AL118516.1	0	-0.578065	0	0.106	0
ALDOA	0	2.8667	0.845	0.101	0
ALKBH7	0	0.429237	0.51	0.162	0
AMD1	0	-0.446942	0.461	0.381	0
ANAPC11	0	0.496204	0.615	0.327	0
ANKRD10	0	0.268301	0.362	0.114	0
ANKRD11	0	-0.546076	0.38	0.33	0
ANKRD12	0	-0.862615	0.392	0.509	0
ANO9	0	-0.252547	0.185	0.084	0
ANP32B	0	0.568102	0.574	0.24	0
ANXA1	0	-0.925417	0.496	0.467	0
ANXA2	0	0.882053	0.716	0.46	0
ANXA3	0	0.464223	0.285	0.021	0
AOC1	0	-0.45569	0.131	0.081	0
AP1S1	0	0.406163	0.407	0.117	0
AP2S1	0	0.441423	0.612	0.315	0
AP3B1	0	-0.286275	0.161	0.135	0
AP3S1	0	0.419062	0.486	0.178	0
APIP	0	0.259681	0.271	0.077	0
APOA1BP	0	0.695761	0.388	0	0
APP	0	0.269023	0.429	0.15	0
AREG	0	1.77892	0.537	0.175	0
ARF5	0	0.366766	0.451	0.152	0
ARF6	0	0.325467	0.58	0.295	0
ARHGAP18	0	-0.30078	0.222	0.161	0
ARHGAP45	0	-0.426141	0	0.112	0
ARID1A	0	-0.328747	0.198	0.18	0
ARID1B	0	-0.740879	0.145	0.267	0
ARID4B	0	-0.440723	0.424	0.414	0
ARID5A	0	0.508877	0.329	0.128	0
ARL14	0	-0.626532	0.238	0.1	0
ARL5A	0	0.654518	0.425	0.042	0
ARL6IP1	0	0.35887	0.55	0.267	0
ARL6IP4	0	0.568817	0.673	0.3	0
ARMC10	0	0.420185	0.347	0.043	0
ARMCX3	0	-0.263057	0.262	0.218	0
ARPC1A	0	0.29405	0.432	0.162	0
ARPC1B	0	0.954832	0.72	0.3	0
ARPC2	0	0.335195	0.848	0.608	0
ARPC4	0	0.283156	0.552	0.281	0
ARPC5L	0	0.477967	0.443	0.111	0
ASCL2	0	0.558716	0.264	0.006	0
ASH1L	0	-0.502762	0.243	0.253	0
ASPH	0	0.320943	0.359	0.081	0
ASS1	0	0.501907	0.329	0.045	0
ATP1B1	0	0.732919	0.439	0.14	0
ATP1B3	0	0.516085	0.604	0.267	0
ATP2C2	0	-0.625354	0.113	0.087	0
ATP5A1	0	1.38502	0.556	0	0
ATP5B	0	1.93362	0.656	0	0
ATP5C1	0	1.50528	0.585	0	0
ATP5D	0	2.21085	0.725	0	0
ATP5E	0	3.69959	0.938	0	0
ATP5EP2	0	0.334929	0.2	0	0
ATP5F1	0	1.30445	0.555	0	0
ATP5F1A	0	-1.20057	0	0.328	0
ATP5F1B	0	-1.68099	0	0.442	0
ATP5F1C	0	-1.2881	0	0.363	0
ATP5F1D	0	-1.27321	0	0.247	0
ATP5F1E	0	-3.79	0	0.861	0
ATP5G1	0	1.38252	0.527	0	0
ATP5G2	0	2.67066	0.823	0	0
ATP5G3	0	2.33917	0.706	0	0
ATP5H	0	1.52618	0.608	0	0
ATP5I	0	1.92573	0.68	0	0
ATP5IF1	0	-2.13143	0	0.569	0
ATP5J	0	1.76949	0.649	0	0
ATP5J2	0	1.98918	0.691	0	0
ATP5L	0	2.85165	0.871	0	0
ATP5MC1	0	-1.29192	0	0.322	0
ATP5MC2	0	-2.33025	0	0.63	0
ATP5MC3	0	-2.02433	0	0.511	0
ATP5MD	0	-2.02665	0	0.541	0
ATP5ME	0	-2.38112	0	0.597	0
ATP5MF	0	-1.68273	0	0.468	0
ATP5MG	0	-2.80387	0	0.736	0
ATP5MPL	0	-1.69296	0	0.459	0
ATP5O	0	1.86226	0.684	0	0
ATP5PB	0	-0.957096	0	0.258	0
ATP5PD	0	-1.36175	0	0.384	0
ATP5PF	0	-1.89509	0	0.518	0
ATP5PO	0	-1.38356	0	0.389	0
ATP5SL	0	0.293114	0.191	0	0
ATP6AP2	0	0.389388	0.482	0.207	0
ATP6V0B	0	0.638351	0.632	0.288	0
ATP6V0E1	0	0.406978	0.762	0.512	0
ATP6V1F	0	0.444578	0.651	0.366	0
ATP6V1G1	0	0.338342	0.751	0.521	0
ATPIF1	0	1.67462	0.623	0	0
ATRX	0	-0.587926	0.378	0.362	0
ATXN7	0	0.275632	0.151	0.018	0
ATXN7L3B	0	-0.412325	0.147	0.166	0
AURKAIP1	0	0.586689	0.616	0.242	0
BACE2	0	0.423109	0.315	0.036	0
BAG1	0	0.503446	0.477	0.133	0
BAX	0	0.417268	0.542	0.229	0
BAZ2B	0	-0.460986	0.185	0.178	0
BBC3	0	0.312703	0.283	0.043	0
BCAP31	0	0.502274	0.551	0.264	0
BCL3	0	-0.272602	0.233	0.173	0
BCL7B	0	0.280109	0.326	0.093	0
BCL7C	0	0.25165	0.315	0.072	0
BCLAF1	0	-0.597888	0.397	0.386	0
BDP1	0	-0.575527	0.229	0.258	0
BEX3	0	-0.579537	0	0.137	0
BHLHE40	0	0.296671	0.416	0.163	0
BID	0	0.562995	0.424	0.082	0
BIK	0	0.498742	0.303	0.019	0
BIRC6	0	-0.30238	0.213	0.174	0
BLOC1S1	0	-0.269621	0.607	0.448	0
BLOC1S4	0	0.270777	0.218	0.032	0
BMP4	0	-0.438643	0.149	0.105	0
BOD1L1	0	-0.578922	0.155	0.221	0
BORCS7	0	-0.307812	0.239	0.214	0
BPTF	0	-0.548405	0.298	0.28	0
BRD2	0	-0.910984	0.531	0.507	0
BRE	0	0.26577	0.169	0	0
BRI3	0	0.871197	0.494	0.088	0
BRK1	0	0.397381	0.697	0.418	0
BSG	0	0.33275	0.633	0.382	0
BTF3	0	0.545973	0.899	0.705	0
BTG1	0	0.889851	0.897	0.654	0
BTG2	0	-1.48012	0.503	0.628	0
BTG3	0	0.323102	0.308	0.111	0
BUD23	0	-0.807811	0	0.229	0
C10orf54	0	0.58367	0.223	0	0
C10orf99	0	-0.446661	0.192	0.114	0
C11orf31	0	1.53202	0.617	0	0
C11orf73	0	0.584603	0.328	0	0
C12orf57	0	-0.443014	0.544	0.485	0
C12orf75	0	1.01111	0.497	0.084	0
C14orf1	0	0.525596	0.299	0	0
C14orf166	0	1.42482	0.593	0	0
C14orf2	0	2.00635	0.713	0	0
C15orf48	0	0.895513	0.511	0.207	0
C15orf57	0	0.292225	0.154	0	0
C16orf13	0	1.09612	0.496	0	0
C17orf62	0	0.403257	0.201	0	0
C17orf89	0	0.935786	0.459	0	0
C19orf24	0	0.702468	0.493	0.09	0
C19orf43	0	1.9118	0.726	0	0
C19orf53	0	0.265058	0.691	0.458	0
C19orf60	0	1.18247	0.529	0	0
C1QBP	0	0.998562	0.533	0.111	0
C1orf106	0	0.2895	0.215	0	0
C1orf122	0	0.446422	0.375	0.065	0
C1orf43	0	0.403203	0.531	0.223	0
C20orf24	0	1.42436	0.542	0	0
C20orf27	0	0.461701	0.337	0.056	0
C21orf59	0	0.408544	0.264	0	0
C2orf82	0	0.277287	0.187	0	0
C4orf3	0	0.27738	0.669	0.45	0
C4orf48	0	0.935578	0.555	0.085	0
C6orf1	0	0.302377	0.179	0	0
C6orf132	0	0.27849	0.288	0.036	0
C6orf48	0	0.399926	0.548	0.271	0
C7orf50	0	0.493353	0.405	0.076	0
C7orf55	0	0.279093	0.214	0	0
C7orf73	0	0.947088	0.47	0	0
C8orf4	0	0.82118	0.222	0	0
C9orf142	0	1.0502	0.452	0	0
C9orf16	0	0.843024	0.666	0.278	0
CA12	0	-0.480844	0.108	0.085	0
CA2	0	-1.42637	0.072	0.135	0
CA9	0	0.288272	0.128	0	0
CACYBP	0	0.819622	0.538	0.216	0
CALCOCO2	0	-0.440357	0.229	0.238	0
CALM1	0	0.327988	0.837	0.601	0
CALM3	0	0.381709	0.573	0.283	0
CAMK2N1	0	0.2967	0.358	0.098	0
CAMTA1	0	0.31144	0.48	0.181	0
CAPG	0	0.366935	0.491	0.239	0
CAPZA2	0	0.343688	0.531	0.237	0
CARD19	0	0.397064	0.365	0.069	0
CAST	0	-0.343954	0.495	0.362	0
CBX3	0	0.327496	0.543	0.27	0
CC2D1A	0	-0.25957	0.179	0.087	0
CCAR1	0	-0.274409	0.266	0.192	0
CCDC107	0	0.25458	0.349	0.121	0
CCDC109B	0	0.524213	0.206	0	0
CCDC124	0	0.260391	0.385	0.113	0
CCDC14	0	-0.409259	0.181	0.149	0
CCDC186	0	-0.335408	0.257	0.207	0
CCDC32	0	-0.401289	0	0.122	0
CCDC53	0	0.376363	0.239	0	0
CCDC68	0	-0.404683	0.063	0.101	0
CCDC85B	0	0.740794	0.505	0.116	0
CCL20	0	2.78379	0.457	0.038	0
CCL3	0	3.50203	0.381	0.039	0
CCL3L3	0	3.74937	0.312	0	0
CCL4	0	1.17028	0.359	0.148	0
CCL4L2	0	1.96908	0.273	0.06	0
CCND1	0	0.438683	0.352	0.075	0
CCND2	0	-0.263595	0.357	0.287	0
CCNI	0	0.548797	0.774	0.459	0
CCNL1	0	-0.395216	0.639	0.498	0
CCT4	0	0.276217	0.507	0.266	0
CCT6A	0	0.276094	0.488	0.253	0
CD24	0	0.981061	0.491	0.156	0
CD320	0	0.259114	0.358	0.078	0
CD44	0	0.486313	0.72	0.477	0
CD47	0	0.703279	0.532	0.161	0
CD55	0	0.638768	0.496	0.225	0
CD59	0	0.684242	0.505	0.167	0
CD68	0	0.483479	0.282	0.087	0
CD74	0	0.929245	0.742	0.435	0
CD81	0	-0.509922	0.406	0.265	0
CD9	0	0.42901	0.544	0.29	0
CD99	0	0.370543	0.646	0.404	0
CDC40	0	-0.35053	0.198	0.201	0
CDC42EP5	0	0.492625	0.335	0.029	0
CDC5L	0	-0.297133	0.244	0.193	0
CDHR5	0	-0.643546	0.107	0.087	0
CDK11B	0	-0.312543	0.185	0.157	0
CDK12	0	-0.403451	0.246	0.198	0
CDK13	0	-0.452831	0.141	0.173	0
CDK5RAP3	0	-0.257106	0.283	0.177	0
CDV3	0	0.355645	0.439	0.147	0
CDX1	0	0.285453	0.333	0.069	0
CEACAM5	0	0.920041	0.421	0.096	0
CEACAM6	0	1.25627	0.341	0.03	0
CEBPB	0	0.973916	0.529	0.137	0
CEBPG	0	0.274319	0.347	0.088	0
CEBPZ	0	-0.566335	0.241	0.28	0
CECR5	0	0.286821	0.227	0	0
CEMIP2	0	-1.19951	0	0.257	0
CENPC	0	-0.534963	0.084	0.207	0
CENPV	0	0.268741	0.27	0.021	0
CENPW	0	0.277042	0.202	0.032	0
CENPX	0	-0.948972	0	0.217	0
CES2	0	-0.368772	0.23	0.136	0
CFDP1	0	-0.40497	0.382	0.267	0
CFH	0	-0.964924	0.035	0.118	0
CGN	0	-0.262291	0.112	0.053	0
CH17-189H20.1	0	0.392996	0.173	0	0
CH17-373J23.1	0	0.305298	0.104	0	0
CHCHD10	0	0.683986	0.571	0.17	0
CHCHD2	0	0.82738	0.873	0.647	0
CHD2	0	-0.575915	0.266	0.304	0
CHD4	0	-0.33587	0.326	0.233	0
CHD6	0	-0.465853	0.167	0.179	0
CHD9	0	-0.60007	0.216	0.242	0
CHMP1B	0	0.419484	0.534	0.232	0
CHMP4B	0	0.880627	0.542	0.118	0
CHPF	0	0.321101	0.273	0.034	0
CIR1	0	-0.299372	0.273	0.239	0
CISD2	0	0.39513	0.45	0.149	0
CISD3	0	0.422513	0.431	0.103	0
CKS1B	0	0.331164	0.336	0.121	0
CKS2	0	0.809132	0.513	0.156	0
CLDN3	0	1.79555	0.514	0.108	0
CLDN4	0	0.818897	0.572	0.242	0
CLDN7	0	-0.366977	0.422	0.219	0
CLINT1	0	-0.325449	0.24	0.189	0
CLPP	0	0.358357	0.391	0.102	0
CLTA	0	0.971004	0.592	0.17	0
CLTB	0	0.774348	0.542	0.123	0
CMBL	0	-0.259033	0.161	0.075	0
CMPK1	0	0.579326	0.569	0.19	0
CMTM7	0	0.335682	0.246	0.058	0
CMTM8	0	0.253968	0.236	0.019	0
CNIH1	0	0.368155	0.444	0.154	0
CNIH4	0	0.341096	0.423	0.153	0
CNOT2	0	-0.310795	0.245	0.215	0
COMMD7	0	0.407612	0.392	0.098	0
COMT	0	0.386752	0.463	0.158	0
COPA	0	-0.324486	0.306	0.245	0
COPB1	0	-0.328658	0.262	0.224	0
COPB2	0	-0.256048	0.243	0.184	0
COPS9	0	-1.42503	0	0.43	0
CORO1B	0	0.295461	0.459	0.189	0
COTL1	0	1.01696	0.613	0.253	0
COX4I1	0	0.410819	0.904	0.765	0
COX5A	0	1.23726	0.665	0.191	0
COX6A1	0	0.698407	0.788	0.544	0
COX7A2	0	0.500351	0.82	0.615	0
COX7A2L	0	0.314373	0.597	0.335	0
CPSF3L	0	0.386606	0.252	0	0
CRB3	0	0.257594	0.261	0.024	0
CREG1	0	0.477764	0.356	0.071	0
CRLS1	0	0.488018	0.353	0.043	0
CRYBG1	0	-0.608677	0	0.145	0
CSKMT	0	-1.39897	0	0.191	0
CSNK2A1	0	-0.30945	0.278	0.203	0
CSNK2B	0	0.335419	0.558	0.256	0
CST3	0	0.971885	0.648	0.284	0
CSTB	0	1.14563	0.71	0.448	0
CTA-29F11.1	0	0.411499	0.212	0	0
CTD-3252C9.4	0	0.708149	0.255	0	0
CTNNB1	0	0.291073	0.503	0.262	0
CTNNBIP1	0	0.279834	0.25	0.028	0
CTNND1	0	-0.439728	0.314	0.166	0
CTSB	0	1.15678	0.555	0.208	0
CTSC	0	-0.771641	0.436	0.347	0
CTSD	0	0.506208	0.614	0.346	0
CTSH	0	0.724685	0.425	0.067	0
CTTNBP2NL	0	-0.290022	0.121	0.091	0
CUTA	0	0.37027	0.651	0.395	0
CWC25	0	-0.449305	0.23	0.25	0
CXADR	0	0.310628	0.307	0.042	0
CXCL1	0	2.05404	0.483	0.06	0
CXCL16	0	0.591626	0.362	0.051	0
CXCL2	0	2.99884	0.521	0.058	0
CXCL3	0	3.15868	0.567	0.049	0
CXCL8	0	4.14013	0.575	0.03	0
CYBA	0	1.50791	0.881	0.279	0
CYBC1	0	-0.464828	0	0.135	0
CYC1	0	0.639733	0.517	0.147	0
CYP3A5	0	-0.389929	0.259	0.109	0
CYTOR	0	-1.0201	0	0.23	0
DAB2	0	-0.357283	0.162	0.119	0
DCUN1D5	0	0.277297	0.29	0.055	0
DCXR	0	0.379035	0.433	0.133	0
DDRGK1	0	0.40507	0.391	0.091	0
DDT	0	0.539702	0.577	0.239	0
DDX17	0	-0.790925	0.431	0.457	0
DDX18	0	-0.520338	0.437	0.399	0
DDX23	0	-0.261279	0.16	0.134	0
DDX24	0	-0.854419	0.477	0.554	0
DDX27	0	-0.393996	0.308	0.268	0
DDX39B	0	-0.54019	0.092	0.18	0
DDX3X	0	-0.771104	0.58	0.554	0
DDX46	0	-0.527456	0.431	0.395	0
DDX5	0	-0.730387	0.866	0.806	0
DEDD2	0	0.269625	0.313	0.091	0
DEK	0	0.529018	0.557	0.256	0
DESI1	0	0.271121	0.285	0.054	0
DGCR6L	0	0.316625	0.342	0.089	0
DHRS11	0	-0.281353	0.119	0.059	0
DHX36	0	-0.527897	0.359	0.358	0
DIAPH1	0	-0.254467	0.233	0.179	0
DMAC1	0	-0.519416	0	0.145	0
DNAJA1	0	-0.625561	0.664	0.622	0
DNAJB11	0	0.394433	0.414	0.123	0
DNAJB6	0	0.280217	0.67	0.422	0
DNAJC1	0	0.287999	0.328	0.088	0
DNAJC15	0	0.351168	0.499	0.237	0
DNAJC8	0	-0.387178	0.398	0.356	0
DNM1L	0	-0.310173	0.2	0.164	0
DNM2	0	-0.263676	0.308	0.164	0
DNPH1	0	0.943229	0.524	0.087	0
DPEP1	0	0.84862	0.256	0.001	0
DPM1	0	0.354432	0.398	0.137	0
DPP7	0	0.45267	0.485	0.163	0
DPY30	0	0.289221	0.467	0.197	0
DSP	0	-0.566074	0.319	0.129	0
DST	0	-0.745649	0.249	0.19	0
DSTN	0	0.687049	0.591	0.357	0
DUSP1	0	0.407829	0.749	0.44	0
DUSP23	0	0.516742	0.382	0.057	0
DUSP4	0	0.853429	0.373	0.151	0
DUT	0	0.466851	0.432	0.134	0
DYNC1H1	0	-0.597311	0.289	0.275	0
DYNC1I2	0	-0.272762	0.337	0.223	0
DYNC1LI2	0	-0.346019	0.275	0.197	0
EAPP	0	-0.319478	0.272	0.244	0
EBLN3	0	0.341881	0.219	0	0
EBP	0	0.433959	0.401	0.131	0
EBPL	0	0.742091	0.407	0.037	0
EDIL3	0	-0.7232	0.015	0.108	0
EDN1	0	0.69098	0.275	0.04	0
EEF1A1	0	0.269536	0.995	0.938	0
EEF2	0	0.67078	0.868	0.681	0
EGLN2	0	0.399669	0.263	0.008	0
EGR1	0	-1.37207	0.404	0.304	0
EHF	0	-0.301859	0.244	0.089	0
EI24	0	0.411977	0.403	0.105	0
EID1	0	-0.425482	0.471	0.451	0
EIF1AX	0	0.466188	0.607	0.333	0
EIF3A	0	-0.450006	0.501	0.409	0
EIF3E	0	0.631048	0.749	0.488	0
EIF3F	0	0.820454	0.682	0.284	0
EIF3H	0	0.615912	0.697	0.44	0
EIF3L	0	0.335989	0.611	0.352	0
EIF3M	0	0.360868	0.551	0.276	0
EIF4A3	0	0.43723	0.413	0.15	0
EIF4EBP1	0	0.761123	0.43	0.056	0
EIF5A	0	0.40193	0.541	0.282	0
EIF5B	0	-0.30507	0.488	0.363	0
EIF6	0	0.71247	0.554	0.237	0
ELAVL1	0	0.290079	0.356	0.088	0
ELF3	0	-0.927421	0.481	0.271	0
ELOA	0	-0.376952	0	0.102	0
ELOB	0	-2.48469	0	0.663	0
ELOC	0	-1.01445	0	0.294	0
EMC6	0	0.540204	0.419	0.07	0
EMC8	0	0.274702	0.287	0.049	0
EMP2	0	-0.282264	0.319	0.177	0
ENO1	0	0.807858	0.761	0.475	0
EPCAM	0	1.28276	0.501	0.15	0
EPHA2	0	0.376392	0.318	0.043	0
EPHX1	0	-0.282688	0.124	0.113	0
EPS8	0	-0.283758	0.282	0.145	0
EPS8L3	0	-0.346544	0.23	0.093	0
ERBB2IP	0	0.356558	0.199	0	0
ERBIN	0	-0.567298	0	0.16	0
EREG	0	1.62345	0.297	0.015	0
ERGIC3	0	0.789993	0.578	0.221	0
ERH	0	0.268517	0.604	0.359	0
ERICH1	0	-0.532559	0.196	0.226	0
ERO1A	0	0.470915	0.34	0.086	0
ERRFI1	0	0.420038	0.331	0.073	0
ESF1	0	-0.273624	0.265	0.178	0
ETFRF1	0	-0.329623	0	0.1	0
ETS2	0	0.353441	0.45	0.163	0
EZR	0	-0.486608	0.673	0.532	0
F3	0	0.291284	0.234	0.048	0
FAAP20	0	0.466124	0.435	0.097	0
FAM103A1	0	0.497745	0.268	0	0
FAM105A	0	0.354348	0.197	0	0
FAM127A	0	0.270553	0.167	0	0
FAM127B	0	0.291159	0.219	0	0
FAM133B	0	-0.678097	0.481	0.454	0
FAM134A	0	0.284419	0.199	0	0
FAM160A2	0	-0.251129	0.127	0.083	0
FAM173A	0	0.39447	0.325	0.034	0
FAM195A	0	0.734326	0.376	0	0
FAM195B	0	0.639468	0.301	0	0
FAM207A	0	0.296553	0.278	0.037	0
FAM3B	0	0.254976	0.127	0.001	0
FAM3C	0	0.260147	0.338	0.106	0
FAM3D	0	-0.475214	0.329	0.165	0
FAM46A	0	0.492016	0.244	0	0
FAM46C	0	0.522695	0.142	0	0
FAM49B	0	0.397875	0.471	0.197	0
FAM50A	0	0.417549	0.39	0.086	0
FAM58A	0	0.337759	0.242	0	0
FAM60A	0	0.563724	0.33	0	0
FAR1	0	-0.28555	0.171	0.123	0
FAT1	0	-0.394109	0.201	0.106	0
FBL	0	0.459687	0.517	0.242	0
FBLIM1	0	-0.510209	0.153	0.147	0
FBP1	0	0.274032	0.2	0.029	0
FDFT1	0	0.377844	0.361	0.115	0
FDX1	0	0.553417	0.416	0.068	0
FERMT1	0	0.569299	0.302	0.023	0
FGFBP1	0	0.27647	0.159	0.017	0
FHL2	0	0.616099	0.385	0.107	0
FKBP1A	0	0.944396	0.683	0.294	0
FKBP4	0	0.478169	0.394	0.1	0
FLNA	0	0.565189	0.362	0.111	0
FO538757.2	0	0.266096	0.169	0	0
FOS	0	-1.78703	0.741	0.66	0
FOSB	0	-1.5366	0.615	0.613	0
FOSL1	0	0.275468	0.222	0.031	0
FOSL2	0	-0.424897	0.382	0.338	0
FRYL	0	-0.766144	0.2	0.22	0
FTH1	0	1.7968	0.993	0.724	0
FTL	0	1.03183	0.981	0.885	0
FTX	0	-0.472676	0.063	0.154	0
FUCA1	0	-0.365392	0.209	0.079	0
FUS	0	-0.48603	0.679	0.595	0
FXR1	0	-0.313505	0.27	0.228	0
FXYD3	0	0.263936	0.519	0.182	0
FXYD5	0	0.60832	0.702	0.354	0
FYB	0	1.06423	0.21	0	0
FYB1	0	-1.59559	0	0.304	0
G0S2	0	2.36747	0.261	0.066	0
G3BP2	0	-0.512624	0.424	0.381	0
GABARAPL2	0	0.26886	0.582	0.314	0
GABPB1	0	0.374982	0.256	0.059	0
GABPB1-AS1	0	-0.518703	0.149	0.184	0
GADD45A	0	0.497418	0.413	0.123	0
GADD45B	0	-1.20443	0.446	0.431	0
GADD45GIP1	0	0.867408	0.597	0.148	0
GAL	0	0.395722	0.18	0	0
GAPDH	0	1.35704	0.97	0.843	0
GARS	0	0.27891	0.31	0.07	0
GBA2	0	-0.26672	0.102	0.077	0
GBAS	0	0.426965	0.285	0	0
GCC2	0	-0.855936	0.333	0.408	0
GCHFR	0	0.314296	0.292	0.08	0
GCSH	0	0.401367	0.322	0.039	0
GDF15	0	1.79482	0.425	0.043	0
GDI2	0	0.278429	0.55	0.284	0
GEM	0	-0.32352	0.203	0.128	0
GGCT	0	0.491218	0.405	0.104	0
GGH	0	0.822291	0.327	0.029	0
GID8	0	0.315307	0.372	0.093	0
GIGYF2	0	-0.331581	0.144	0.145	0
GLRX	0	0.486015	0.445	0.169	0
GLRX3	0	0.302528	0.406	0.137	0
GLRX5	0	0.292045	0.318	0.054	0
GLTSCR2	0	2.44836	0.781	0	0
GMDS	0	0.447976	0.341	0.042	0
GNB2	0	0.471048	0.547	0.223	0
GNB2L1	0	4.27782	0.955	0	0
GNG5	0	0.302996	0.639	0.376	0
GOLGA2	0	-0.288762	0.194	0.154	0
GOLGA3	0	-0.27411	0.169	0.123	0
GOLGA4	0	-0.747885	0.374	0.366	0
GOLGB1	0	-1.27452	0.296	0.429	0
GON4L	0	-0.477461	0.167	0.203	0
GPA33	0	-0.494064	0.165	0.096	0
GPATCH2	0	-0.38352	0.15	0.16	0
GPBP1	0	-0.335021	0.513	0.446	0
GPRC5A	0	0.470469	0.408	0.122	0
GPX1	0	2.6332	0.716	0	0
GPX2	0	1.04713	0.442	0.096	0
GPX4	0	0.576226	0.75	0.494	0
GRAMD1A	0	0.324596	0.306	0.074	0
GRINA	0	0.453767	0.37	0.083	0
GRN	0	0.312338	0.518	0.236	0
GRSF1	0	0.375451	0.37	0.082	0
GSN	0	-1.05069	0.346	0.252	0
GSPT1	0	0.3918	0.464	0.172	0
GSTO1	0	0.385703	0.534	0.284	0
GSTP1	0	0.807325	0.732	0.533	0
GTF2B	0	-0.518622	0.245	0.291	0
GTF3A	0	0.745671	0.558	0.154	0
GUK1	0	1.1377	0.787	0.342	0
H1FX	0	0.416612	0.335	0.054	0
H2AFV	0	0.752039	0.61	0.232	0
H2AFY	0	0.59722	0.562	0.201	0
H2AFZ	0	0.540083	0.767	0.518	0
HADHA	0	-0.358785	0.397	0.301	0
HBEGF	0	0.635521	0.376	0.061	0
HCG18	0	-0.425102	0.131	0.17	0
HDAC2	0	0.323752	0.394	0.115	0
HDGF	0	0.278999	0.401	0.131	0
HDLBP	0	-0.355706	0.423	0.28	0
HEBP2	0	0.652921	0.432	0.082	0
HERC2	0	-0.308541	0.148	0.113	0
HES1	0	-0.571799	0.349	0.244	0
HES4	0	0.845372	0.328	0.014	0
HES6	0	0.513585	0.264	0.025	0
HEXB	0	0.548173	0.44	0.101	0
HEXIM1	0	-0.855704	0.304	0.264	0
HIKESHI	0	-0.449707	0	0.146	0
HINT1	0	0.414975	0.847	0.653	0
HINT2	0	0.37141	0.364	0.068	0
HIP1R	0	-0.37639	0.121	0.078	0
HIST1H1C	0	-0.529207	0.262	0.209	0
HIST1H1E	0	-0.847804	0.034	0.136	0
HIST1H2AC	0	-0.395536	0.199	0.141	0
HIST1H2BG	0	-0.551856	0.101	0.091	0
HIST1H4C	0	-1.87234	0.349	0.62	0
HIST3H2A	0	0.269759	0.237	0.027	0
HLA-A	0	0.304815	0.962	0.828	0
HLA-C	0	0.346629	0.951	0.815	0
HLA-DMA	0	0.409243	0.332	0.137	0
HLA-DQB1	0	0.436941	0.321	0.118	0
HLA-DRA	0	0.812847	0.53	0.187	0
HLA-E	0	-0.422003	0.846	0.725	0
HMGA1	0	1.15401	0.533	0.138	0
HMGB3	0	0.280393	0.272	0.039	0
HMGN1	0	1.1048	0.734	0.268	0
HMHA1	0	0.450217	0.199	0	0
HN1	0	1.83724	0.635	0	0
HNRNPA0	0	0.740631	0.665	0.257	0
HNRNPA1	0	0.692795	0.893	0.691	0
HNRNPA1L2	0	0.345403	0.226	0.005	0
HNRNPA2B1	0	-0.720083	0.781	0.787	0
HNRNPA3	0	-0.325849	0.655	0.569	0
HNRNPAB	0	0.33873	0.467	0.176	0
HNRNPH1	0	-0.448898	0.521	0.476	0
HNRNPH3	0	-0.345181	0.414	0.329	0
HNRNPL	0	-0.259939	0.195	0.158	0
HNRNPR	0	-0.390404	0.424	0.358	0
HNRNPU	0	-0.585724	0.582	0.493	0
HNRNPUL1	0	-0.323764	0.386	0.309	0
HOOK2	0	-0.286611	0.254	0.134	0
HP1BP3	0	-0.354303	0.35	0.284	0
HPCAL1	0	0.264794	0.305	0.07	0
HPGD	0	-0.618937	0.126	0.094	0
HPRT1	0	0.283814	0.339	0.11	0
HRSP12	0	0.272559	0.219	0	0
HSBP1	0	0.374672	0.569	0.291	0
HSD11B2	0	-0.330696	0.16	0.075	0
HSD17B10	0	0.346415	0.454	0.186	0
HSPA5	0	-0.268461	0.622	0.522	0
HSPB1	0	1.61659	0.671	0.284	0
HSPD1	0	0.754662	0.649	0.427	0
HSPE1	0	0.75356	0.753	0.547	0
HSPH1	0	0.734705	0.493	0.221	0
HTATIP2	0	0.257264	0.368	0.109	0
ICT1	0	0.317448	0.237	0	0
ID1	0	0.402251	0.357	0.131	0
ID3	0	-0.874192	0.314	0.31	0
IDH2	0	0.78274	0.499	0.113	0
IER3	0	0.961123	0.622	0.252	0
IFI6	0	1.61447	0.393	0.06	0
IFITM3	0	0.968802	0.626	0.21	0
IFNGR2	0	0.39225	0.374	0.078	0
IGFBP2	0	0.974719	0.327	0.032	0
IGFBP4	0	0.302207	0.284	0.103	0
IGHA1	0	-1.66147	0.354	0.683	0
IGHG1	0	3.10728	0.225	0.024	0
IGHG3	0	3.21577	0.309	0.015	0
IGHG4	0	2.87165	0.342	0.016	0
IGKC	0	0.490935	0.7	0.842	0
IK	0	-0.448338	0.302	0.313	0
IL10RB	0	0.348772	0.241	0.016	0
IL1B	0	2.73709	0.235	0.018	0
IL1RN	0	1.5735	0.173	0.007	0
IL6ST	0	-0.433506	0.16	0.17	0
ILF3-AS1	0	0.37016	0.188	0	0
ILF3-DT	0	-0.665554	0	0.165	0
IMP3	0	0.440805	0.373	0.079	0
IMPDH2	0	0.422609	0.429	0.155	0
INSIG1	0	0.78467	0.427	0.116	0
INTS11	0	-0.5357	0	0.137	0
INTS6	0	-0.748039	0.246	0.273	0
IQGAP1	0	-0.452926	0.467	0.391	0
IRF1	0	-0.808727	0.447	0.398	0
IRF3	0	-0.458265	0.281	0.236	0
IRS2	0	0.313175	0.315	0.106	0
ISCU	0	0.477392	0.534	0.205	0
ISG15	0	0.95024	0.594	0.345	0
ITM2B	0	0.582127	0.782	0.412	0
ITM2C	0	-0.408059	0.455	0.317	0
ITPA	0	0.28091	0.375	0.138	0
IVNS1ABP	0	-0.332525	0.333	0.272	0
JCHAIN	0	-1.75722	0.186	0.438	0
JMJD1C	0	-0.358018	0.385	0.32	0
JOSD2	0	0.334545	0.332	0.068	0
JPT1	0	-1.36428	0	0.349	0
JTB	0	0.982587	0.669	0.213	0
JUNB	0	-0.275695	0.794	0.532	0
JUND	0	-1.05581	0.687	0.659	0
KANSL1	0	-0.680119	0.142	0.254	0
KARS	0	0.266541	0.398	0.132	0
KCNQ1OT1	0	-0.671044	0.242	0.192	0
KDELR2	0	1.0037	0.586	0.163	0
KDM5A	0	-0.404445	0.221	0.224	0
KHDC4	0	-0.621844	0	0.145	0
KHDRBS1	0	0.351213	0.505	0.208	0
KIAA0101	0	0.52647	0.186	0	0
KIAA0226L	0	0.272322	0.155	0	0
KIAA0907	0	0.311724	0.197	0	0
KIAA1033	0	0.284124	0.168	0	0
KIF13B	0	-0.401746	0.095	0.113	0
KIF5B	0	0.550068	0.554	0.225	0
KLF6	0	0.359779	0.847	0.58	0
KLK10	0	0.300865	0.112	0.001	0
KMT2A	0	-0.480764	0.198	0.237	0
KMT2C	0	-0.485449	0.231	0.211	0
KMT2E	0	-0.726326	0.515	0.559	0
KRIT1	0	-0.283846	0.138	0.127	0
KRR1	0	-0.286008	0.248	0.212	0
KRT10	0	0.882775	0.583	0.132	0
KRT17	0	0.768356	0.131	0.001	0
KRT18	0	0.975096	0.598	0.292	0
KRT19	0	1.09323	0.514	0.161	0
KRT20	0	-1.07293	0.218	0.129	0
KRT23	0	0.313971	0.155	0.001	0
KRT7	0	0.476316	0.168	0.002	0
KRTCAP3	0	0.39102	0.309	0.031	0
LAD1	0	0.254598	0.313	0.041	0
LAGE3	0	0.555433	0.401	0.063	0
LAMA3	0	-0.430463	0.186	0.051	0
LAMB1	0	-0.470545	0.107	0.12	0
LAMP1	0	0.473679	0.513	0.189	0
LAMTOR2	0	0.36474	0.524	0.218	0
LAMTOR5	0	0.252384	0.62	0.382	0
LAPTM4B	0	0.307684	0.271	0.039	0
LARP7	0	-0.276515	0.271	0.22	0
LARS	0	-0.29982	0.232	0.179	0
LCN2	0	1.91411	0.397	0.025	0
LCOR	0	-0.336641	0.16	0.149	0
LDHA	0	1.03008	0.82	0.516	0
LDLR	0	-0.401833	0.358	0.191	0
LENG8	0	-0.254802	0.251	0.163	0
LGALS4	0	-0.942664	0.512	0.299	0
LIMA1	0	-0.546825	0.278	0.208	0
LINC-PINT	0	0.648276	0.182	0	0
LINC00116	0	0.409993	0.252	0	0
LINC00152	0	1.5675	0.504	0	0
LINC00493	0	1.25773	0.528	0	0
LINC00513	0	-0.596563	0	0.151	0
LINC00623	0	-0.365101	0.028	0.115	0
LINC00657	0	0.867078	0.432	0	0
LINC00936	0	0.668163	0.186	0	0
LINC00969	0	0.457847	0.253	0	0
LINC00998	0	0.545014	0.317	0	0
LINC01133	0	-0.290657	0.174	0.079	0
LINC01420	0	0.806159	0.411	0	0
LINC01871	0	-1.50858	0	0.223	0
LLGL2	0	-0.42265	0.33	0.157	0
LLNLR-245B6.1	0	0.286828	0.203	0	0
LMNA	0	-0.450512	0.653	0.49	0
LPP	0	-0.303432	0.303	0.212	0
LRP1	0	-0.627249	0.159	0.156	0
LRRC59	0	0.339858	0.433	0.134	0
LSM2	0	0.394662	0.446	0.156	0
LSM4	0	0.924707	0.534	0.115	0
LSM5	0	0.448669	0.535	0.248	0
LSM7	0	0.512625	0.618	0.339	0
LSR	0	0.380076	0.384	0.085	0
LTBP4	0	-0.373512	0.152	0.116	0
LUC7L3	0	-1.1971	0.366	0.491	0
LUZP1	0	-0.269131	0.279	0.193	0
LY6E	0	1.09507	0.6	0.204	0
LYN	0	0.276793	0.238	0.061	0
LYPLA1	0	0.340872	0.418	0.124	0
LYRM5	0	0.273967	0.175	0	0
LYZ	0	0.89363	0.411	0.061	0
MACF1	0	-0.561203	0.264	0.294	0
MACROD1	0	0.276552	0.263	0.022	0
MAF1	0	0.44733	0.455	0.138	0
MAL2	0	0.817568	0.364	0.047	0
MALAT1	0	-0.933985	0.99	0.96	0
MALSU1	0	0.297033	0.29	0.045	0
MANF	0	0.554037	0.497	0.157	0
MAOA	0	-0.289901	0.11	0.064	0
MAP1LC3B	0	0.691663	0.621	0.232	0
MAP2K1	0	0.274745	0.262	0.066	0
MAP2K3	0	0.455894	0.438	0.127	0
MAP4	0	-0.329372	0.271	0.208	0
MAPK3	0	-0.257516	0.228	0.131	0
MARCKSL1	0	1.17553	0.564	0.134	0
MAT2A	0	-0.603023	0.279	0.268	0
MBNL1	0	-0.576512	0.371	0.411	0
MBNL2	0	-0.252618	0.153	0.123	0
MBTPS1	0	-0.293969	0.175	0.15	0
MCRIP1	0	-0.561368	0	0.17	0
MCUR1	0	0.284951	0.296	0.047	0
MDH2	0	0.48007	0.557	0.274	0
MDK	0	0.776595	0.381	0.092	0
MDM4	0	-0.392681	0.214	0.218	0
MED29	0	-0.430297	0.192	0.182	0
MED30	0	0.360762	0.29	0.062	0
MEPCE	0	-0.37733	0.143	0.131	0
MESD	0	-0.629025	0	0.192	0
MESDC1	0	0.361903	0.234	0	0
MESDC2	0	0.625299	0.348	0	0
METTL12	0	0.379444	0.195	0	0
METTL26	0	-0.393002	0	0.102	0
METTL9	0	0.540067	0.48	0.137	0
MFAP4	0	-1.10073	0.025	0.113	0
MFF	0	0.261395	0.383	0.125	0
MFSD10	0	0.264525	0.369	0.115	0
MFSD14A	0	0.342511	0.175	0.005	0
MGEA5	0	0.718522	0.333	0	0
MGLL	0	-0.426393	0.282	0.155	0
MGST1	0	0.708194	0.396	0.068	0
MGST2	0	0.341435	0.381	0.083	0
MIA2	0	-0.479439	0	0.127	0
MIA3	0	-0.402876	0.167	0.173	0
MIDN	0	-0.447886	0.422	0.329	0
MIEN1	0	0.250227	0.47	0.186	0
MIER1	0	-0.5722	0.201	0.269	0
MIF	0	1.30942	0.691	0.182	0
MINOS1	0	0.324489	0.61	0.354	0
MIR22HG	0	-0.555663	0.164	0.185	0
MIR4435-2HG	0	0.60859	0.394	0.108	0
MKKS	0	0.626818	0.395	0.038	0
MKNK2	0	-0.272122	0.297	0.205	0
MLEC	0	0.309442	0.447	0.16	0
MLLT4	0	0.358592	0.265	0	0
MLLT6	0	-0.302883	0.201	0.166	0
MLXIP	0	-0.396626	0.304	0.215	0
MMP24-AS1	0	0.785866	0.406	0	0
MMP24OS	0	-0.488106	0	0.125	0
MMP7	0	0.858002	0.17	0	0
MPG	0	0.477765	0.427	0.102	0
MPHOSPH10	0	-0.344649	0.191	0.185	0
MPHOSPH8	0	-0.761487	0.38	0.438	0
MPLKIP	0	0.406863	0.404	0.101	0
MPST	0	0.46233	0.44	0.116	0
MRPL12	0	0.65939	0.443	0.07	0
MRPL13	0	0.287848	0.382	0.128	0
MRPL14	0	0.457648	0.496	0.18	0
MRPL18	0	0.394781	0.452	0.2	0
MRPL23	0	0.704982	0.478	0.065	0
MRPL36	0	0.268699	0.398	0.146	0
MRPL37	0	0.317752	0.329	0.058	0
MRPL4	0	0.410658	0.382	0.087	0
MRPL41	0	0.812087	0.571	0.129	0
MRPL51	0	0.294227	0.568	0.317	0
MRPL55	0	0.267131	0.416	0.146	0
MRPS12	0	0.324808	0.432	0.155	0
MRPS15	0	0.313574	0.452	0.168	0
MRPS2	0	0.251972	0.283	0.047	0
MRPS26	0	0.494865	0.371	0.073	0
MRPS34	0	0.557896	0.466	0.117	0
MRPS6	0	0.264535	0.463	0.222	0
MSRB2	0	0.325331	0.332	0.047	0
MT-ATP6	0	-1.42695	0.982	0.982	0
MT-ATP8	0	-1.29171	0.167	0.383	0
MT-CO3	0	-0.730314	0.991	0.982	0
MT-CYB	0	-1.06521	0.978	0.97	0
MT-ND1	0	-0.675874	0.969	0.961	0
MT-ND3	0	-2.32133	0.938	0.969	0
MT-ND4L	0	-1.31947	0.563	0.697	0
MT-ND5	0	-0.674703	0.877	0.867	0
MT-ND6	0	-0.733864	0.29	0.311	0
MT1E	0	-1.05562	0.187	0.206	0
MT1G	0	-1.64659	0.187	0.168	0
MTCH1	0	0.458665	0.484	0.16	0
MTCH2	0	0.371952	0.415	0.122	0
MTDH	0	0.758319	0.628	0.275	0
MTHFD2	0	0.546745	0.409	0.103	0
MTMR11	0	-0.26497	0.133	0.068	0
MTREX	0	-0.470152	0	0.123	0
MTRNR2L1	0	-0.897866	0.101	0.195	0
MTRNR2L12	0	-4.73173	0.236	0.821	0
MTRNR2L8	0	-3.69849	0.201	0.76	0
MUC12	0	-1.3495	0.268	0.179	0
MUC13	0	0.256899	0.354	0.084	0
MUC20-OT1	0	-0.79439	0	0.173	0
MUC4	0	-1.35892	0.07	0.14	0
MUC5B	0	-0.379129	0.142	0.075	0
MYADM	0	-0.763804	0.399	0.409	0
MYC	0	0.263585	0.362	0.131	0
MYDGF	0	1.03731	0.588	0.132	0
MYEOV2	0	1.29057	0.57	0	0
MYH9	0	-0.523319	0.506	0.44	0
MYO15B	0	-0.273344	0.126	0.057	0
MYO1C	0	-0.405376	0.216	0.158	0
MYO1E	0	-0.30217	0.165	0.084	0
MZT2A	0	1.10979	0.599	0.138	0
MZT2B	0	0.670887	0.609	0.215	0
N4BP2L2	0	-0.692893	0.463	0.518	0
NAA10	0	0.590088	0.485	0.123	0
NAA20	0	0.272518	0.411	0.167	0
NABP1	0	-0.521372	0.201	0.22	0
NADSYN1	0	-0.269813	0.166	0.094	0
NAMPT	0	0.417168	0.575	0.337	0
NAP1L1	0	0.456365	0.756	0.489	0
NAP1L4	0	-0.306671	0.308	0.26	0
NASP	0	-0.568473	0.337	0.356	0
NBDY	0	-0.615198	0	0.185	0
NBEAL1	0	0.690003	0.619	0.217	0
NBL1	0	0.391706	0.397	0.138	0
NBR1	0	-0.257416	0.185	0.148	0
NCBP2-AS2	0	0.379124	0.327	0.047	0
NCL	0	-0.740218	0.621	0.609	0
NDFIP1	0	0.4599	0.464	0.158	0
NDRG2	0	-0.347172	0.118	0.109	0
NDUFA11	0	0.289778	0.663	0.398	0
NDUFA4	0	0.450411	0.804	0.609	0
NDUFAB1	0	0.636148	0.549	0.211	0
NDUFB1	0	-0.316191	0.529	0.415	0
NDUFB10	0	0.251803	0.589	0.316	0
NDUFB11	0	0.343224	0.695	0.452	0
NDUFB9	0	0.848796	0.621	0.289	0
NDUFC1	0	-0.284653	0.46	0.34	0
NDUFC2	0	0.2843	0.586	0.338	0
NDUFS5	0	0.443263	0.791	0.562	0
NDUFV3	0	-0.356647	0.237	0.182	0
NEDD4L	0	-0.313324	0.172	0.076	0
NEDD8	0	0.26705	0.678	0.434	0
NEMF	0	-0.309871	0.262	0.219	0
NENF	0	0.819135	0.513	0.085	0
NFIA	0	-0.383957	0.196	0.132	0
NFIC	0	-0.42397	0.191	0.169	0
NFKBIA	0	0.904547	0.779	0.404	0
NFKBIZ	0	-0.515555	0.363	0.309	0
NGFRAP1	0	0.656938	0.211	0	0
NHP2	0	0.541083	0.53	0.229	0
NINJ1	0	0.953911	0.421	0.102	0
NIPBL	0	-0.516317	0.232	0.249	0
NKTR	0	-0.602585	0.333	0.355	0
NMB	0	0.31368	0.181	0.015	0
NME1	0	0.72594	0.472	0.119	0
NME4	0	0.441769	0.357	0.061	0
NOL7	0	0.432115	0.453	0.139	0
NOP10	0	0.506078	0.653	0.346	0
NOP53	0	-1.39791	0	0.278	0
NORAD	0	-0.650716	0	0.183	0
NPC2	0	0.950763	0.621	0.274	0
NPDC1	0	0.540742	0.338	0.055	0
NPM3	0	0.423186	0.331	0.051	0
NQO1	0	0.568803	0.356	0.058	0
NR4A1	0	-0.645839	0.506	0.371	0
NR4A2	0	-0.695326	0.416	0.416	0
NRDC	0	-0.4201	0.247	0.217	0
NSA2	0	-0.30622	0.482	0.368	0
NSD3	0	-0.889414	0	0.238	0
NT5C3A	0	0.317684	0.369	0.105	0
NUB1	0	-0.290032	0.219	0.186	0
NUCKS1	0	-0.355118	0.497	0.41	0
NUDT14	0	0.413236	0.341	0.051	0
NUDT4	0	0.445412	0.455	0.167	0
NUFIP2	0	-0.714499	0.252	0.272	0
NUMA1	0	-0.550679	0.187	0.213	0
NUTF2	0	0.431062	0.472	0.147	0
NXT1	0	0.389702	0.359	0.087	0
OAZ1	0	0.576403	0.946	0.775	0
OAZ2	0	0.254599	0.319	0.122	0
OBFC1	0	0.27185	0.168	0	0
OCIAD2	0	0.864691	0.561	0.216	0
ODC1	0	0.925879	0.496	0.103	0
OFD1	0	-0.430187	0.279	0.253	0
OGA	0	-0.802685	0	0.219	0
OGT	0	-0.340397	0.213	0.188	0
OLA1	0	0.362147	0.431	0.147	0
OLFM4	0	1.18993	0.232	0.016	0
OSTC	0	0.306878	0.557	0.299	0
OTUD6B-AS1	0	-0.329646	0.264	0.218	0
P4HB	0	0.795725	0.633	0.27	0
PABPC1	0	0.650979	0.88	0.689	0
PAFAH1B3	0	0.359472	0.357	0.072	0
PAICS	0	0.313206	0.307	0.073	0
PAIP1	0	0.268707	0.34	0.075	0
PAPD5	0	0.285624	0.162	0	0
PAXX	0	-0.74866	0	0.187	0
PBX1	0	-0.347274	0.119	0.109	0
PCBD1	0	0.69821	0.468	0.14	0
PCBP1	0	0.305313	0.665	0.39	0
PCF11	0	-0.472589	0.221	0.222	0
PCK1	0	-1.33887	0.129	0.148	0
PCM1	0	-0.597886	0.214	0.287	0
PCNX1	0	-0.346941	0	0.105	0
PDCD2	0	0.395743	0.373	0.07	0
PDCD4	0	-0.84249	0.364	0.451	0
PDCD5	0	0.469342	0.501	0.241	0
PDCD6	0	0.554241	0.503	0.159	0
PDCL3	0	-0.273647	0.329	0.246	0
PDE4C	0	0.262974	0.168	0.001	0
PDIA3	0	0.687974	0.634	0.29	0
PDIA4	0	0.384093	0.456	0.159	0
PDIA6	0	0.631025	0.604	0.264	0
PDXDC1	0	-0.378887	0.261	0.162	0
PDXK	0	0.393272	0.389	0.092	0
PDZK1IP1	0	0.676981	0.276	0.019	0
PERP	0	1.66153	0.51	0.092	0
PFDN4	0	0.458783	0.438	0.151	0
PFN1	0	1.71337	0.945	0.457	0
PGAM1	0	0.605753	0.605	0.276	0
PGD	0	0.28863	0.294	0.054	0
PGK1	0	0.701878	0.716	0.418	0
PGLS	0	0.576954	0.493	0.115	0
PGP	0	0.286516	0.252	0.029	0
PGRMC1	0	0.403917	0.396	0.103	0
PHF20	0	-0.35821	0.318	0.289	0
PHF3	0	-0.466654	0.185	0.213	0
PHF5A	0	0.251973	0.329	0.093	0
PHGR1	0	-2.16857	0.433	0.236	0
PHIP	0	-0.380837	0.292	0.255	0
PHKB	0	-0.291692	0.181	0.148	0
PHLDA1	0	0.723749	0.516	0.205	0
PHLDA2	0	1.89179	0.563	0.08	0
PI3	0	0.855078	0.186	0.01	0
PIGR	0	-1.21094	0.292	0.266	0
PIK3R1	0	-0.895204	0.149	0.259	0
PILRB	0	-0.363064	0.141	0.13	0
PIM1	0	0.378131	0.339	0.13	0
PIM3	0	0.672948	0.52	0.164	0
PIN1	0	0.261908	0.414	0.154	0
PITHD1	0	0.258843	0.312	0.093	0
PJA2	0	-0.515332	0.157	0.235	0
PKM	0	1.05956	0.707	0.344	0
PKN2	0	-0.631555	0.213	0.223	0
PKP3	0	0.315449	0.331	0.046	0
PLAUR	0	1.4477	0.54	0.162	0
PLBD1	0	0.319616	0.29	0.048	0
PLCG2	0	-5.04459	0.127	0.442	0
PLEKHA5	0	-0.280245	0.155	0.116	0
PLIN2	0	0.58626	0.394	0.18	0
PLP2	0	0.800593	0.617	0.257	0
PLPP2	0	0.499321	0.354	0.047	0
PLS1	0	-0.260648	0.207	0.073	0
PMAIP1	0	0.73029	0.497	0.169	0
PMEPA1	0	0.472559	0.37	0.084	0
PNISR	0	-0.970343	0.502	0.595	0
PNN	0	-1.0765	0.374	0.478	0
PNP	0	-0.274208	0.27	0.164	0
PNRC1	0	0.674822	0.715	0.434	0
PNRC2	0	-0.35018	0.397	0.329	0
POLDIP2	0	0.286348	0.308	0.05	0
POLE4	0	0.285078	0.405	0.152	0
POLR1D	0	0.387223	0.565	0.316	0
POLR2A	0	-0.859787	0.238	0.289	0
POLR2F	0	0.370203	0.509	0.237	0
POLR2G	0	0.281607	0.384	0.152	0
POLR2J3	0	0.739795	0.343	0.014	0
POLR2J3.1	0	-1.19995	0	0.32	0
POLR2K	0	0.288984	0.546	0.282	0
POMP	0	0.90216	0.774	0.448	0
PON2	0	0.35032	0.33	0.053	0
POP7	0	0.303118	0.334	0.078	0
PPA1	0	0.873126	0.609	0.32	0
PPA2	0	0.351386	0.354	0.082	0
PPDPF	0	0.807637	0.784	0.469	0
PPIA	0	0.738766	0.867	0.669	0
PPIF	0	0.635966	0.375	0.091	0
PPIG	0	-0.362528	0.474	0.402	0
PPIL4	0	-0.504259	0.161	0.23	0
PPM1G	0	0.43203	0.441	0.138	0
PPP1CA	0	0.376593	0.633	0.328	0
PPP1CC	0	0.507838	0.502	0.178	0
PPP1R10	0	-1.26672	0.222	0.386	0
PPP1R12A	0	-0.600043	0.284	0.325	0
PPP1R14B	0	0.705634	0.412	0.058	0
PPP1R15B	0	-0.346474	0.318	0.241	0
PPP1R1B	0	0.284755	0.33	0.071	0
PPP1R2	0	0.274961	0.456	0.228	0
PPP2CA	0	0.399538	0.428	0.151	0
PPP2R4	0	0.298746	0.211	0	0
PPP4C	0	0.511738	0.527	0.171	0
PPP6R3	0	-0.260188	0.168	0.137	0
PPT1	0	0.292498	0.315	0.124	0
PRAP1	0	0.712167	0.282	0.029	0
PRDX1	0	0.43724	0.709	0.466	0
PRDX4	0	0.80711	0.481	0.126	0
PRDX5	0	0.559741	0.715	0.471	0
PRELID1	0	1.03801	0.667	0.199	0
PRELID3B	0	0.458685	0.453	0.147	0
PRKCDBP	0	0.415807	0.111	0	0
PRKDC	0	-0.310985	0.243	0.188	0
PROCR	0	-0.375893	0.137	0.108	0
PROSC	0	0.298916	0.209	0	0
PRPF40A	0	-0.255272	0.434	0.309	0
PRPF4B	0	-0.999455	0.258	0.376	0
PRPF6	0	-0.257944	0.278	0.197	0
PRPF8	0	-0.354678	0.229	0.209	0
PRR13	0	0.280534	0.647	0.356	0
PRR7	0	0.25488	0.231	0.027	0
PRRC2C	0	-0.66556	0.568	0.544	0
PRSS22	0	0.260201	0.184	0.005	0
PRSS23	0	0.430282	0.261	0.057	0
PSAP	0	0.598783	0.648	0.326	0
PSENEN	0	0.264417	0.404	0.146	0
PSMA1	0	0.431418	0.602	0.297	0
PSMA2	0	0.548224	0.53	0.186	0
PSMA4	0	0.382485	0.563	0.293	0
PSMA7	0	0.991802	0.771	0.468	0
PSMB2	0	0.321839	0.518	0.25	0
PSMB3	0	0.421681	0.645	0.368	0
PSMB5	0	0.303743	0.455	0.193	0
PSMB7	0	0.30316	0.526	0.264	0
PSMD5-AS1	0	0.310646	0.123	0	0
PTMS	0	0.767498	0.527	0.185	0
PTN	0	-0.918633	0.011	0.111	0
PTP4A1	0	0.323732	0.487	0.185	0
PTP4A2	0	0.320025	0.54	0.249	0
PTRF	0	0.373942	0.135	0	0
PUM1	0	-0.288045	0.268	0.187	0
PUM3	0	-0.349087	0.193	0.153	0
PVRL2	0	0.66753	0.372	0	0
PYCARD	0	0.525001	0.451	0.12	0
PYCR1	0	0.35714	0.3	0.025	0
PYURF	0	0.638707	0.496	0.116	0
QPRT	0	0.253733	0.259	0.046	0
RAB10	0	0.305614	0.448	0.153	0
RAB11A	0	0.306211	0.503	0.226	0
RAB1A	0	0.487016	0.533	0.189	0
RAB20	0	0.286748	0.232	0.034	0
RAB25	0	0.430199	0.363	0.059	0
RAB2A	0	0.426179	0.517	0.206	0
RAB4A	0	0.477213	0.407	0.069	0
RAB5IF	0	-0.384799	0	0.1	0
RAB7A	0	0.292642	0.555	0.275	0
RAC1	0	1.554	0.738	0.272	0
RACK1	0	-3.9367	0	0.843	0
RAD23B	0	0.386367	0.412	0.103	0
RALA	0	0.489658	0.441	0.127	0
RALGPS2	0	-0.372289	0.11	0.097	0
RALY	0	0.700006	0.538	0.142	0
RAMMET	0	-0.49216	0	0.145	0
RAMP1	0	0.37317	0.147	0.007	0
RANBP1	0	1.17128	0.584	0.13	0
RANBP2	0	-0.440025	0.277	0.252	0
RAP1B	0	-0.540281	0.327	0.372	0
RB1CC1	0	-0.286605	0.253	0.201	0
RBCK1	0	0.806628	0.477	0.134	0
RBM17	0	0.343831	0.442	0.147	0
RBM25	0	-0.688584	0.464	0.475	0
RBM3	0	0.475728	0.704	0.43	0
RBM39	0	-0.609897	0.706	0.686	0
RBM5	0	-0.554249	0.215	0.272	0
RBM6	0	-0.501084	0.245	0.243	0
RCN1	0	0.546089	0.36	0.068	0
RCN2	0	0.551939	0.405	0.069	0
REG1A	0	1.86315	0.152	0	0
REG4	0	1.75995	0.187	0.016	0
REL	0	-0.72382	0.5	0.475	0
RELB	0	0.394432	0.282	0.077	0
RER1	0	0.426069	0.478	0.145	0
REX1BD	0	-0.544814	0	0.132	0
RFC1	0	-0.390011	0.2	0.197	0
RFWD2	0	0.273708	0.196	0	0
RGCC	0	0.736885	0.421	0.181	0
RHBDD2	0	0.431599	0.332	0.091	0
RHEB	0	0.950711	0.589	0.139	0
RHOB	0	0.733986	0.523	0.208	0
RIF1	0	-0.315502	0.18	0.167	0
RIOK3	0	-0.513027	0.26	0.222	0
RIPK2	0	0.285331	0.22	0.039	0
RNASEH2C	0	0.270467	0.379	0.146	0
RNASET2	0	0.934609	0.61	0.17	0
RND3	0	-0.256194	0.354	0.18	0
RNF114	0	0.27722	0.444	0.196	0
RNF126	0	0.356985	0.34	0.05	0
RNF130	0	0.329174	0.309	0.077	0
RNF145	0	0.501799	0.384	0.09	0
RNF149	0	0.296215	0.399	0.161	0
RNF187	0	0.462809	0.365	0.056	0
RNF213	0	-0.58651	0.379	0.406	0
RP1-313I6.12	0	0.443431	0.183	0	0
RP11-1143G9.4	0	1.0112	0.169	0	0
RP11-138A9.1	0	1.15264	0.326	0	0
RP11-138A9.2	0	0.930481	0.209	0	0
RP11-160E2.6	0	0.357464	0.111	0	0
RP11-347P5.1	0	0.508782	0.109	0	0
RP11-357H14.17	0	0.444594	0.237	0	0
RP11-386I14.4	0	0.302865	0.114	0	0
RP11-467L13.7	0	0.320049	0.111	0	0
RP11-532F12.5	0	0.27488	0.22	0	0
RP11-670E13.6	0	0.48388	0.234	0	0
RPIA	0	0.317526	0.307	0.061	0
RPL10	0	0.313162	0.997	0.933	0
RPL10A	0	0.546164	0.97	0.838	0
RPL12	0	0.508943	0.99	0.919	0
RPL13	0	1.66887	0.997	0.748	0
RPL13A	0	1.37992	0.997	0.915	0
RPL15	0	0.438571	0.985	0.87	0
RPL17	0	0.358832	0.691	0.417	0
RPL18A	0	0.370894	0.993	0.915	0
RPL21	0	0.534119	0.994	0.886	0
RPL23	0	0.628309	0.946	0.76	0
RPL23A	0	0.480224	0.985	0.865	0
RPL26	0	0.29165	0.985	0.871	0
RPL27	0	0.432587	0.966	0.804	0
RPL27A	0	0.814939	0.99	0.88	0
RPL30	0	-0.329899	0.982	0.903	0
RPL31	0	1.19971	0.974	0.758	0
RPL36A	0	0.541601	0.815	0.538	0
RPL36AL	0	-0.370352	0.888	0.776	0
RPL37	0	-0.503332	0.97	0.915	0
RPL4	0	0.764413	0.915	0.716	0
RPL41	0	-0.566881	0.996	0.957	0
RPL7	0	1.64752	0.983	0.779	0
RPL8	0	0.779142	0.988	0.897	0
RPLP0	0	0.972468	0.956	0.834	0
RPLP2	0	0.530499	0.992	0.901	0
RPS10	0	0.700031	0.916	0.66	0
RPS11	0	0.500215	0.974	0.866	0
RPS14	0	0.26754	0.993	0.915	0
RPS15	0	0.515399	0.994	0.919	0
RPS16	0	0.563584	0.989	0.867	0
RPS17	0	3.30745	0.978	0.32	0
RPS18	0	0.409279	0.996	0.948	0
RPS19	0	0.458883	0.997	0.921	0
RPS19BP1	0	0.327651	0.519	0.216	0
RPS2	0	1.83055	0.995	0.748	0
RPS20	0	1.3202	0.981	0.753	0
RPS25	0	0.268511	0.981	0.863	0
RPS27	0	-0.483587	0.996	0.948	0
RPS28	0	-0.467923	0.983	0.91	0
RPS3	0	0.351427	0.988	0.901	0
RPS4X	0	0.604687	0.986	0.857	0
RPS5	0	0.60151	0.968	0.836	0
RPS6	0	0.742081	0.991	0.887	0
RPS7	0	0.351481	0.974	0.84	0
RPS9	0	0.265342	0.988	0.903	0
RPSA	0	0.41147	0.934	0.789	0
RQCD1	0	0.308963	0.178	0	0
RSBN1L	0	-0.593258	0.289	0.3	0
RSF1	0	-0.317465	0.312	0.25	0
RSRC1	0	-0.331292	0.215	0.176	0
RSRC2	0	-0.646422	0.444	0.464	0
RSRP1	0	-1.38247	0.368	0.594	0
RTF2	0	-0.885536	0	0.268	0
RTFDC1	0	0.79534	0.413	0	0
RTN4	0	0.449135	0.606	0.298	0
RTRAF	0	-1.25144	0	0.371	0
S100A10	0	0.907487	0.836	0.62	0
S100A11	0	1.08423	0.818	0.554	0
S100A13	0	-0.323079	0.366	0.2	0
S100A14	0	0.419946	0.405	0.139	0
S100A16	0	0.724862	0.438	0.129	0
S100A2	0	0.274067	0.136	0.004	0
S100A6	0	0.617346	0.951	0.819	0
S100A8	0	1.79819	0.109	0.002	0
S100A9	0	2.33591	0.237	0.017	0
S100P	0	1.72585	0.426	0.036	0
SARAF	0	0.981108	0.774	0.439	0
SAT1	0	0.859453	0.883	0.739	0
SATB2	0	-0.364635	0.112	0.074	0
SCAF11	0	-0.604748	0.417	0.417	0
SCAND1	0	1.06669	0.628	0.124	0
SCD	0	0.718453	0.298	0.022	0
SCNN1A	0	-0.36231	0.16	0.076	0
SCO2	0	0.503318	0.288	0	0
SDC1	0	0.270275	0.288	0.041	0
SDC4	0	0.526905	0.393	0.108	0
SDCBP2	0	-0.337713	0.207	0.08	0
SDF2L1	0	0.602694	0.465	0.116	0
SDF4	0	0.457563	0.473	0.117	0
SEC31A	0	-0.289595	0.28	0.22	0
SEC61B	0	0.286844	0.748	0.531	0
SEC61G	0	0.665412	0.741	0.459	0
SEC62	0	-0.564505	0.539	0.502	0
SELENBP1	0	-1.14368	0.196	0.184	0
SELENOF	0	-1.01284	0	0.314	0
SELENOH	0	-1.36573	0	0.394	0
SELENOK	0	-2.42701	0	0.575	0
SELENOM	0	-1.05877	0	0.227	0
SELENOP	0	-2.29221	0	0.226	0
SELENOS	0	-0.983041	0	0.263	0
SELENOT	0	-1.01071	0	0.305	0
SELENOW	0	-1.87361	0	0.488	0
SELK	0	2.02613	0.718	0	0
SELM	0	1.07018	0.312	0	0
SELT	0	1.29706	0.545	0	0
SEM1	0	-1.54429	0	0.456	0
2025-09-15	0	1.30948	0.583	0	0
SEPHS2	0	-0.423832	0.006	0.105	0
SEPP1	0	0.653739	0.212	0	0
2025-09-07	0	-0.572773	0.546	0.509	0
SEPW1	0	1.54143	0.582	0	0
SERP1	0	1.01163	0.759	0.289	0
SERPINA1	0	0.852655	0.268	0.048	0
SERPINB5	0	0.316563	0.184	0.003	0
SERTAD1	0	-0.377451	0.447	0.293	0
SET	0	0.384176	0.598	0.354	0
SETX	0	-0.428261	0.157	0.186	0
SF3B1	0	-0.661239	0.41	0.414	0
SF3B6	0	0.348493	0.627	0.382	0
SFN	0	0.418139	0.402	0.113	0
SFT2D1	0	0.377236	0.502	0.201	0
SH3BGRL3	0	0.380835	0.918	0.737	0
SH3YL1	0	0.266144	0.355	0.11	0
SHFM1	0	1.87733	0.664	0	0
SHROOM3	0	-0.369656	0.186	0.08	0
SIAH2	0	0.329897	0.281	0.06	0
SINHCAF	0	-0.516058	0	0.132	0
SKAP2	0	-0.274107	0.22	0.174	0
SLBP	0	0.536567	0.363	0.086	0
SLC12A2	0	0.549556	0.373	0.101	0
SLC16A3	0	0.476388	0.378	0.096	0
SLC25A3	0	0.599274	0.738	0.465	0
SLC25A33	0	0.333829	0.291	0.035	0
SLC25A39	0	0.512345	0.465	0.119	0
SLC25A5	0	0.592516	0.716	0.496	0
SLC25A6	0	0.897002	0.855	0.634	0
SLC26A2	0	-1.1147	0.092	0.143	0
SLC2A1	0	0.431369	0.293	0.045	0
SLC38A2	0	-0.557363	0.41	0.345	0
SLC39A4	0	0.367454	0.308	0.044	0
SLC39A8	0	0.252028	0.214	0.05	0
SLC3A2	0	0.435512	0.489	0.193	0
SLC40A1	0	-0.460893	0.203	0.102	0
SLC44A4	0	-0.390054	0.276	0.119	0
SLC52A2	0	0.386213	0.361	0.067	0
SLC7A5	0	0.435875	0.329	0.102	0
SLPI	0	1.09957	0.333	0.022	0
SLTM	0	-0.277542	0.389	0.296	0
SMAGP	0	0.375902	0.341	0.047	0
SMARCA2	0	-0.482099	0.146	0.206	0
SMC3	0	-0.297073	0.274	0.234	0
SMC5	0	-0.423843	0.185	0.196	0
SMCO4	0	0.262503	0.261	0.052	0
SMG1	0	-0.627365	0.268	0.281	0
SMIM14	0	-0.309297	0.252	0.175	0
SMIM22	0	-0.575618	0.399	0.183	0
SMIM26	0	-0.989738	0	0.298	0
SMIM27	0	-0.357744	0	0.101	0
SMIM37	0	-0.646701	0	0.187	0
SMS	0	0.637006	0.49	0.124	0
SNF8	0	0.355379	0.425	0.116	0
SNHG12	0	-0.579309	0.191	0.192	0
SNHG7	0	0.503878	0.44	0.125	0
SNHG8	0	-0.477705	0.554	0.494	0
SNRNP200	0	-0.25151	0.291	0.218	0
SNRPB	0	0.51444	0.683	0.453	0
SNRPB2	0	0.253335	0.541	0.319	0
SNRPC	0	0.283055	0.463	0.194	0
SNRPD1	0	0.338073	0.552	0.295	0
SNRPD2	0	0.621196	0.767	0.463	0
SNRPE	0	0.63636	0.587	0.292	0
SNW1	0	-0.31853	0.286	0.249	0
SNX3	0	0.914118	0.669	0.22	0
SNX6	0	-0.448939	0.334	0.306	0
SOD1	0	0.535526	0.764	0.541	0
SOD2	0	1.75693	0.618	0.237	0
SOD3	0	0.453846	0.29	0.095	0
SON	0	-1.0033	0.605	0.682	0
SOX4	0	-0.67644	0.439	0.258	0
SOX9	0	0.34336	0.31	0.05	0
SPEN	0	-0.393507	0.191	0.169	0
SPG21	0	0.537014	0.437	0.081	0
SPG7	0	-0.411227	0.198	0.174	0
SPINK1	0	0.852974	0.323	0.077	0
SPINT2	0	1.09602	0.525	0.142	0
SPP1	0	2.81094	0.159	0.006	0
SPRY1	0	-0.824289	0.097	0.204	0
SPTAN1	0	-0.417633	0.335	0.253	0
SPTBN1	0	-0.497033	0.379	0.255	0
SQLE	0	0.430489	0.289	0.056	0
SQOR	0	-0.585459	0	0.151	0
SQRDL	0	0.716508	0.36	0	0
SQSTM1	0	0.435635	0.682	0.39	0
SREK1	0	-0.320368	0.287	0.223	0
SRI	0	-0.288224	0.57	0.394	0
SRM	0	0.486035	0.372	0.059	0
SRP9	0	0.267942	0.565	0.33	0
SRRM1	0	-0.585804	0.517	0.489	0
SRRM2	0	-0.38141	0.54	0.399	0
SRRT	0	-0.306176	0.194	0.157	0
SRSF1	0	-0.299614	0.335	0.216	0
SRSF10	0	-0.625803	0.411	0.391	0
SRSF11	0	-0.319686	0.515	0.398	0
SRSF2	0	0.589867	0.726	0.384	0
SRSF3	0	-0.419852	0.695	0.608	0
SRSF5	0	-0.315177	0.687	0.613	0
SRSF7	0	-0.946309	0.632	0.689	0
SRSF9	0	0.777493	0.543	0.133	0
SSRP1	0	0.254369	0.354	0.108	0
SSU72	0	0.466212	0.549	0.213	0
ST6GALNAC1	0	-0.410271	0.169	0.08	0
STAG2	0	-0.373137	0.235	0.222	0
STAT6	0	-0.323828	0.216	0.155	0
STK17A	0	0.330617	0.359	0.165	0
STK4	0	-0.70466	0.373	0.41	0
STMN1	0	0.351156	0.384	0.155	0
STMP1	0	-0.76209	0	0.225	0
STN1	0	-0.373518	0	0.102	0
STOML2	0	0.407133	0.472	0.182	0
STRA13	0	0.928338	0.431	0	0
STRAP	0	0.374275	0.542	0.288	0
STUB1	0	0.442434	0.466	0.128	0
SUB1	0	0.274194	0.843	0.627	0
SUGP2	0	-0.365119	0.146	0.134	0
SUMO1	0	0.376034	0.641	0.358	0
SUMO2	0	0.338488	0.823	0.598	0
SUMO3	0	0.44753	0.435	0.131	0
SUPT16H	0	-0.346811	0.191	0.182	0
SUPT4H1	0	0.263107	0.444	0.206	0
SUPT5H	0	-0.263707	0.293	0.217	0
SURF1	0	0.270838	0.34	0.084	0
SURF4	0	0.254304	0.447	0.201	0
SYNE2	0	-0.719257	0.236	0.296	0
SYNGR2	0	0.58854	0.498	0.156	0
SYTL2	0	-0.501813	0.134	0.143	0
SYTL3	0	-0.970743	0.096	0.275	0
TACSTD2	0	0.917659	0.196	0.003	0
TAF15	0	-0.330784	0.251	0.195	0
TAF1D	0	-0.626155	0.481	0.442	0
TALDO1	0	0.272248	0.541	0.284	0
TAP1	0	0.412812	0.423	0.168	0
TATDN1	0	0.279539	0.345	0.096	0
TAX1BP3	0	0.347094	0.392	0.104	0
TBCA	0	0.397513	0.651	0.374	0
TBCB	0	0.457138	0.46	0.146	0
TCEAL9	0	-0.605831	0	0.142	0
TCEB1	0	1.40262	0.59	0	0
TCEB2	0	2.67271	0.8	0	0
TCF21	0	-0.858521	0.01	0.108	0
TCF25	0	-0.818947	0.507	0.536	0
TCF7L2	0	-0.325266	0.225	0.125	0
TCIM	0	-1.71622	0	0.181	0
TENT4B	0	-0.34652	0	0.1	0
TENT5A	0	-0.54993	0	0.11	0
TENT5C	0	-1.27642	0	0.289	0
TESC	0	0.399777	0.22	0.03	0
TFDP1	0	0.334113	0.294	0.049	0
TFF1	0	1.57478	0.275	0.031	0
TGFBI	0	0.842108	0.424	0.09	0
TGIF1	0	0.303237	0.44	0.167	0
TGOLN2	0	-0.499582	0.393	0.334	0
TGS1	0	-0.266861	0.18	0.147	0
THBS1	0	-0.892851	0.165	0.207	0
THOC7	0	0.260759	0.439	0.169	0
THRAP3	0	-0.553361	0.36	0.36	0
THUMPD3-AS1	0	-0.620545	0.303	0.313	0
TIMM13	0	0.630092	0.55	0.225	0
TIMM17A	0	0.256143	0.408	0.149	0
TIMM50	0	0.289126	0.314	0.055	0
TIMP1	0	2.17963	0.619	0.276	0
TINAGL1	0	0.507072	0.337	0.034	0
TIPARP	0	-0.283117	0.271	0.211	0
TJP2	0	0.287061	0.24	0.005	0
TKT	0	0.476886	0.518	0.236	0
TLE4	0	-0.857921	0.163	0.262	0
TM4SF1	0	1.40459	0.439	0.095	0
TMA7	0	-0.307104	0.84	0.773	0
TMBIM4	0	-0.326174	0.433	0.357	0
TMED2	0	0.776804	0.606	0.232	0
TMED3	0	0.578949	0.431	0.076	0
TMED9	0	0.276443	0.553	0.304	0
TMEM123	0	0.656532	0.565	0.211	0
TMEM134	0	0.336873	0.36	0.073	0
TMEM147	0	0.722661	0.532	0.14	0
TMEM14A	0	0.253037	0.315	0.087	0
TMEM14C	0	0.285806	0.533	0.265	0
TMEM160	0	0.638666	0.477	0.089	0
TMEM165	0	0.475119	0.456	0.138	0
TMEM167A	0	0.305329	0.49	0.213	0
TMEM176B	0	-0.424871	0.416	0.216	0
TMEM183A	0	0.323593	0.367	0.088	0
TMEM2	0	0.46936	0.229	0	0
TMEM230	0	0.420462	0.551	0.27	0
TMEM248	0	0.292429	0.382	0.115	0
TMEM261	0	0.835264	0.416	0	0
TMEM50A	0	0.305347	0.608	0.354	0
TMEM55B	0	0.273657	0.171	0	0
TMEM63A	0	-0.260726	0.235	0.1	0
TMEM70	0	0.349376	0.314	0.072	0
TMEM87A	0	-0.255995	0.3	0.211	0
TMF1	0	-0.626877	0.258	0.308	0
TMOD3	0	-0.41518	0.257	0.242	0
TMSB10	0	0.666715	0.993	0.935	0
TMSB4X	0	0.715608	0.999	0.93	0
TMUB1	0	0.371519	0.346	0.055	0
TNFAIP3	0	-0.629924	0.555	0.448	0
TNFRSF12A	0	1.04315	0.419	0.028	0
TNFRSF21	0	0.277606	0.264	0.03	0
TNFSF10	0	-0.474493	0.218	0.21	0
TNIP1	0	0.274218	0.415	0.163	0
TNIP2	0	0.388859	0.304	0.059	0
TNRC6B	0	-0.632854	0.267	0.345	0
TOB1	0	0.360608	0.435	0.167	0
TOMM22	0	0.361515	0.523	0.244	0
TOMM40	0	0.320279	0.348	0.073	0
TOMM7	0	-0.412161	0.813	0.722	0
TPGS1	0	0.445234	0.286	0.02	0
TPI1	0	0.84426	0.805	0.553	0
TPM3	0	-0.339531	0.683	0.566	0
TPM4	0	0.772265	0.65	0.299	0
TPR	0	-0.41052	0.353	0.301	0
TPT1	0	-0.582988	0.99	0.956	0
TRA2A	0	-0.448946	0.376	0.326	0
TRA2B	0	-0.273545	0.542	0.408	0
TRAF4	0	0.305429	0.375	0.095	0
TRAP1	0	0.257301	0.283	0.047	0
TRAPPC2B	0	-0.433599	0	0.114	0
TRIB1	0	0.502747	0.413	0.105	0
TRIB3	0	0.444338	0.205	0.009	0
TRIM56	0	-0.340525	0.195	0.179	0
TRIP11	0	-0.473353	0.125	0.17	0
TRIP12	0	-0.276675	0.186	0.157	0
TRIR	0	-1.06523	0	0.265	0
TRMT112	0	0.271186	0.683	0.451	0
TRPM4	0	-0.454432	0.16	0.098	0
TSC22D1	0	0.268588	0.48	0.221	0
TSEN34	0	0.268886	0.34	0.074	0
TSPAN1	0	-0.537792	0.285	0.123	0
TSPAN13	0	0.512403	0.317	0.042	0
TSPAN6	0	0.312262	0.265	0.038	0
TSPAN8	0	1.22696	0.478	0.132	0
TSPO	0	1.0991	0.685	0.246	0
TST	0	-0.435766	0.239	0.118	0
TTC37	0	-0.287892	0.147	0.129	0
TUBB	0	0.306699	0.533	0.314	0
TUBB4B	0	-0.382727	0.611	0.515	0
TUFM	0	0.458252	0.557	0.255	0
TUG1	0	0.27062	0.197	0	0
TUSC2	0	0.320474	0.318	0.057	0
TUT4	0	-0.587782	0	0.154	0
TUT7	0	-0.61673	0	0.151	0
TXN	0	0.744043	0.768	0.532	0
TXNIP	0	-1.68024	0.338	0.519	0
TXNL4A	0	0.251074	0.354	0.108	0
TYMP	0	1.18055	0.439	0.164	0
U2SURP	0	-0.481886	0.338	0.289	0
UBA52	0	0.288542	0.974	0.832	0
UBC	0	-0.762616	0.919	0.896	0
UBE2B	0	0.496534	0.622	0.304	0
UBE2C	0	0.423725	0.145	0.012	0
UBE2D1	0	0.410363	0.333	0.072	0
UBE2D2	0	0.546846	0.593	0.222	0
UBE2D3	0	0.369252	0.768	0.505	0
UBE2F	0	0.386428	0.332	0.058	0
UBE2I	0	0.316658	0.562	0.289	0
UBE2J1	0	0.277921	0.39	0.131	0
UBE2N	0	0.315461	0.527	0.252	0
UBE2S	0	0.277899	0.382	0.13	0
UBTF	0	-0.352024	0.161	0.16	0
UCHL3	0	0.281735	0.358	0.095	0
UFD1	0	-0.657721	0	0.195	0
UFD1L	0	0.731493	0.387	0	0
UGDH	0	-0.297888	0.237	0.117	0
UGP2	0	-0.617825	0.408	0.311	0
UPF2	0	-0.685682	0.245	0.28	0
UPP1	0	0.443196	0.313	0.092	0
UQCRFS1	0	0.769034	0.559	0.152	0
UQCRH	0	0.575455	0.773	0.585	0
USMG5	0	1.9745	0.683	0	0
USP15	0	-0.612488	0.223	0.311	0
USP16	0	-0.322695	0.376	0.302	0
USP34	0	-0.395788	0.21	0.195	0
USP36	0	-0.369862	0.223	0.209	0
USP8	0	-0.396757	0.253	0.226	0
UTP11L	0	0.317949	0.218	0	0
UTRN	0	-0.645489	0.116	0.224	0
VDAC1	0	0.457875	0.601	0.306	0
VDAC2	0	0.44859	0.617	0.361	0
VIMP	0	1.12933	0.513	0	0
VKORC1	0	0.319552	0.418	0.16	0
VMP1	0	-0.433384	0.522	0.383	0
VOPP1	0	0.30882	0.35	0.11	0
VPS13A	0	-0.318685	0.141	0.116	0
VPS13C	0	-0.59482	0.147	0.244	0
VPS36	0	-0.537014	0.226	0.231	0
VPS4B	0	-0.539395	0.229	0.264	0
VSIR	0	-0.524228	0	0.145	0
VSNL1	0	0.259084	0.189	0.006	0
VTI1B	0	0.280214	0.35	0.088	0
WASH1	0	0.275479	0.184	0	0
WASHC1	0	-0.583762	0	0.133	0
WASHC3	0	-0.427027	0	0.131	0
WASHC4	0	-0.405662	0	0.116	0
WBP5	0	0.639168	0.273	0	0
WBSCR22	0	0.867151	0.441	0	0
WDR18	0	0.262767	0.256	0.032	0
WDR45B	0	0.251436	0.366	0.099	0
WFDC2	0	-0.786539	0.152	0.087	0
WHSC1L1	0	0.854748	0.38	0	0
WSB1	0	-0.480033	0.479	0.419	0
WTAP	0	0.644568	0.522	0.229	0
XBP1	0	0.431861	0.524	0.219	0
XRCC5	0	-0.504381	0.431	0.401	0
YBX1	0	1.51537	0.874	0.454	0
YDJC	0	0.293585	0.278	0.037	0
YIF1A	0	0.436522	0.43	0.112	0
YME1L1	0	-0.601125	0.383	0.342	0
YWHAH	0	0.759152	0.524	0.124	0
YWHAQ	0	0.7293	0.601	0.228	0
ZBTB20	0	-0.814347	0.115	0.272	0
ZBTB38	0	-0.34406	0.268	0.21	0
ZC3H11A	0	0.367702	0.259	0.008	0
ZC3H13	0	-0.314578	0.259	0.22	0
ZC3H18	0	-0.383323	0.161	0.173	0
ZCCHC11	0	0.301234	0.124	0	0
ZCCHC6	0	0.263959	0.141	0	0
ZFAND2A	0	0.699328	0.341	0.09	0
ZFAND5	0	0.443594	0.556	0.237	0
ZFC3H1	0	-0.603515	0.153	0.186	0
ZFHX3	0	-0.252049	0.159	0.092	0
ZFP36	0	-0.456711	0.763	0.636	0
ZFP36L1	0	-0.720618	0.577	0.453	0
ZG16	0	-3.895	0.013	0.121	0
ZKSCAN1	0	-0.303923	0.257	0.172	0
ZMYND8	0	-0.250144	0.181	0.113	0
ZNF106	0	-0.435996	0.197	0.203	0
ZNF148	0	-0.315562	0.175	0.168	0
ZNF207	0	-0.390974	0.442	0.341	0
ZNF217	0	-0.293424	0.119	0.116	0
ZNF24	0	-0.365718	0.198	0.2	0
ZNF292	0	-0.486726	0.217	0.249	0
ZNF331	0	-1.14927	0.219	0.375	0
ZNF428	0	0.308744	0.33	0.081	0
ZNF511	0	0.388837	0.357	0.068	0
ZNF593	0	0.555531	0.415	0.072	0
ZNF638	0	-0.47874	0.158	0.192	0
ZNF703	0	0.33207	0.304	0.052	0
ZNF706	0	0.69837	0.607	0.258	0
ZNF721	0	-0.372834	0.117	0.15	0
ZNF90	0	0.577078	0.334	0.015	0
ZNF91	0	-0.562418	0.107	0.166	0
ZPR1	0	0.28263	0.296	0.063	0
ZRANB2	0	-1.17054	0.224	0.384	0
FCGBP	1.48219693752374e-323	-1.98571	0.083	0.116	5.57217116692675e-319
COQ10B	2.96439387504748e-323	-0.29973	0.26	0.236	1.11443423338535e-318
GPATCH2L	1.53160350210786e-322	-0.284187	0.165	0.143	5.75791020582431e-318
LEO1	2.37151510003798e-322	-0.403323	0.088	0.117	8.91547386708279e-318
RPL14	5.20498157893753e-320	0.314942	0.972	0.87	1.95676077478578e-315
NUCB2	7.87392419777195e-320	-0.296377	0.241	0.212	2.96012306291039e-315
GNAI2	1.04297257837087e-319	-0.342052	0.344	0.317	3.92095111112745e-315
EHMT1	1.26713016188905e-319	-0.304484	0.164	0.14	4.76364913060568e-315
ASCC3	1.35339402365293e-319	-0.319149	0.149	0.15	5.08794949252081e-315
MT-CO2	1.73757946985908e-319	-0.38091	0.992	0.979	6.53225625898823e-315
SUPT6H	1.18610833662754e-318	-0.314435	0.154	0.152	4.45905568071757e-314
RUNX3	2.55054472746502e-318	-0.831836	0.141	0.281	9.58851784843199e-314
AUTS2	3.01450695350516e-318	-0.255928	0.139	0.111	1.13327374410073e-313
SPOP	3.79996263595065e-318	-0.257254	0.195	0.171	1.42855795335929e-313
HLA-DRB5	1.40958821029931e-315	1.01526	0.257	0.08	5.29920591779923e-311
PHACTR4	3.72139433080508e-315	-0.326459	0.157	0.149	1.39902098472286e-310
IWS1	4.73913191343584e-315	-0.275636	0.182	0.159	1.78162925153707e-310
MEG3	6.46486541438488e-314	-1.40974	0.034	0.115	0
FXYD1	6.80966389888614e-314	-0.587098	0.032	0.119	0
MT-ND2	1.29915034677384e-312	0.572009	0.986	0.934	4.88403e-308
CNOT4	1.74173966368223e-312	-0.38446	0.19	0.206	6.5479e-308
FABP1	3.61163014386064e-312	-1.66621	0.352	0.227	1.35776e-307
NSUN6	1.9863458469926e-310	-0.39324	0.079	0.11	7.46747e-306
AP1G1	6.5679923738783e-310	-0.253643	0.137	0.11	2.46917e-305
UBR2	0	-0.374977	0.116	0.143	6.83729e-305
SHPRH	0	-0.398197	0.074	0.13	4.3596e-304
SNX2	8.58191e-308	-0.272723	0.238	0.199	3.22628e-303
COX8A	1.28827e-307	0.325782	0.768	0.559	4.84313e-303
EIF2S2	3.44215e-307	0.328375	0.553	0.331	1.29404e-302
LUC7L	7.67188e-307	-0.262901	0.188	0.15	2.88417e-302
TOX4	8.51734e-307	-0.29673	0.265	0.24	3.20201e-302
LEFTY1	1.22663e-306	0.268956	0.138	0.018	4.61139e-302
FGGY	2.14122e-306	0.404748	0.16	0.025	8.04969e-302
KIDINS220	1.22139e-305	-0.283128	0.152	0.149	4.59171e-301
DDX50	1.98912e-305	-0.251927	0.161	0.142	7.47789e-301
TTC14	3.88157e-305	-0.513032	0.12	0.227	1.45924e-300
CLDND1	1.27824e-304	-0.48063	0.265	0.309	4.80541e-300
KIAA1551	6.31532e-304	-0.45569	0.196	0.233	2.37418e-299
EPB41	9.11768e-304	-0.380578	0.112	0.136	3.4277e-299
HSPA6	1.70979e-303	1.28278	0.15	0.021	6.4278e-299
DDX6	7.80271e-303	-0.353549	0.329	0.317	2.93335e-298
ELF1	4.14066e-302	-0.316712	0.429	0.38	1.55664e-297
AP1G2	2.50615e-301	-0.314041	0.124	0.096	9.42163e-297
PER1	3.76354e-301	-0.532339	0.128	0.23	1.41487e-296
THUMPD1	2.86687e-298	-0.306859	0.208	0.197	1.07777e-293
CEP350	6.78303e-298	-0.330883	0.157	0.172	2.55001e-293
FUBP1	3.43783e-297	-0.26941	0.213	0.182	1.29242e-292
ZBTB10	4.30427e-296	-0.25682	0.147	0.112	1.61815e-291
RNF19A	1.18926e-295	-0.613963	0.207	0.274	4.47089e-291
SPTY2D1	1.43606e-295	-0.338401	0.189	0.195	5.39873e-291
USP33	5.32817e-295	-0.264109	0.13	0.125	2.00307e-290
PLA2G16	4.8512e-294	0.416164	0.322	0.134	1.82376e-289
APOL6	5.69654e-294	-0.407103	0.189	0.222	2.14156e-289
CHD8	1.41598e-293	-0.354102	0.086	0.13	5.32322e-289
NLRC5	2.08062e-293	-0.454272	0.127	0.128	7.8219e-289
BCAS2	4.73596e-293	-0.330729	0.359	0.325	1.78044e-288
PTPRC	1.61203e-292	-0.821382	0.324	0.426	6.06028e-288
GNA15	1.89785e-292	0.442515	0.157	0.026	7.13478e-288
TLN1	1.67941e-291	-0.347227	0.248	0.246	6.31359e-287
STAG1	2.8293e-291	-0.373272	0.13	0.158	1.06365e-286
EPSTI1	4.4805e-291	0.312715	0.297	0.121	1.6844e-286
TUBA1A	6.8349e-290	-0.928197	0.322	0.389	2.56951e-285
XRN1	6.92141e-290	-0.433634	0.11	0.174	2.60204e-285
SRP54	7.62583e-290	-0.302251	0.2	0.196	2.86685e-285
DDIT3	2.50195e-289	-0.363181	0.251	0.22	9.40585e-285
GSTM3	3.08611e-288	-0.334916	0.085	0.109	1.16019e-283
CXCL14	1.23241e-287	-1.42898	0.11	0.124	4.63313e-283
CCNT1	2.13973e-286	-0.334541	0.116	0.152	8.04411e-282
SHOC2	4.25142e-286	-0.308377	0.187	0.173	1.59828e-281
APOBR	1.05299e-284	-0.451255	0.048	0.105	3.95862e-280
PMP22	2.17888e-284	-0.35952	0.193	0.142	8.1913e-280
FRG1	5.06017e-284	-0.267145	0.235	0.205	1.90232e-279
CALM2	6.3269e-284	0.362871	0.837	0.653	2.37854e-279
TSC2	7.75013e-284	-0.312608	0.119	0.121	2.91358e-279
RAN	8.08794e-284	0.402429	0.716	0.506	3.04058e-279
CFD	2.98939e-283	-0.742088	0.183	0.096	1.12383e-278
ATF7IP	4.98307e-283	-0.477589	0.124	0.202	1.87334e-278
POGZ	1.13136e-282	-0.272106	0.154	0.15	4.25324e-278
DICER1	9.48992e-282	-0.288847	0.139	0.131	3.56764e-277
EPC1	1.03845e-281	-0.401286	0.327	0.343	3.90394e-277
SP110	1.52035e-281	-0.459962	0.069	0.183	5.7156e-277
DHX38	3.00207e-281	-0.25377	0.135	0.115	1.1286e-276
BAG3	7.25726e-281	0.365926	0.252	0.09	2.72829e-276
CRIP1	9.87202e-280	-0.674635	0.341	0.408	3.71129e-275
SOCS3	1.36893e-279	-0.528227	0.296	0.243	5.14635e-275
USP47	2.67066e-279	-0.278274	0.188	0.171	1.00401e-274
SMARCC2	5.71958e-279	-0.352042	0.139	0.163	2.15022e-274
RARRES3	1.73108e-277	-0.692693	0.314	0.449	6.50781e-273
RAB30-AS1	2.99288e-277	-0.25593	0.116	0.107	1.12514e-272
SSR4	2.00591e-275	0.329086	0.785	0.592	7.54101e-271
SERPINH1	2.61515e-275	0.395157	0.27	0.105	9.83139e-271
C1S	3.01123e-275	-1.05295	0.06	0.129	1.13204e-270
ACSL1	6.15189e-275	0.310536	0.141	0.021	2.31274e-270
ARID4A	1.29245e-274	-0.427341	0.15	0.2	4.85883e-270
SPHK1	8.4319e-274	0.306013	0.116	0.011	3.16989e-269
IRF7	3.18035e-273	0.263453	0.243	0.09	1.19562e-268
PSMA3-AS1	1.62117e-272	-0.351835	0.292	0.292	6.09463e-268
NPM1	6.42451e-272	0.343675	0.867	0.697	2.41523e-267
ZNF644	6.63108e-272	-0.280826	0.197	0.183	2.49289e-267
GK	1.32813e-270	0.298367	0.194	0.057	4.99298e-266
RPGR	3.69114e-270	-0.251138	0.108	0.094	1.38765e-265
CDK11A	8.74606e-269	-0.432657	0.156	0.179	3.28799e-264
CXCL12	3.52663e-268	-0.539755	0.029	0.11	1.3258e-263
TRIM38	5.51732e-268	-0.414593	0.144	0.192	2.07418e-263
ODF2L	2.54723e-267	-0.392683	0.245	0.261	9.57606e-263
PRDX2	1.52676e-266	0.371631	0.592	0.38	5.73971e-262
NSD1	1.62382e-266	-0.368004	0.153	0.172	6.10458e-262
RNMT	3.11998e-265	-0.36471	0.275	0.274	1.17293e-260
PTTG1	4.39922e-265	0.321212	0.266	0.108	1.65384e-260
PPIP5K2	8.40895e-265	-0.26267	0.116	0.113	3.16126e-260
CLIC3	1.56569e-264	0.320319	0.138	0.024	5.88606e-260
DDX3Y	5.53284e-264	-0.529286	0.086	0.179	2.08002e-259
MT-CO1	1.51588e-263	-0.397703	0.992	0.98	5.6988e-259
LDHB	1.14633e-262	0.460496	0.638	0.428	4.30951e-258
UQCRQ	1.67457e-262	0.271243	0.707	0.503	6.29538e-258
ATP13A3	2.80647e-261	0.259048	0.243	0.092	1.05506e-256
FAM53C	5.76313e-261	-0.328694	0.185	0.181	2.16659e-256
CRCP	5.78529e-260	-0.266626	0.1	0.11	2.17492e-255
LRBA	6.79907e-260	-0.272162	0.157	0.126	2.55604e-255
MYSM1	9.87128e-260	-0.291036	0.08	0.1	3.71101e-255
CLIC1	1.12819e-259	0.381433	0.814	0.656	4.2413e-255
CFL1	2.06966e-258	0.322702	0.931	0.817	7.78067e-254
ELOVL5	8.08497e-258	0.250973	0.285	0.129	3.03946e-253
IGLC3	1.43647e-257	0.891215	0.221	0.362	5.40026e-253
TNRC6A	1.51603e-257	-0.270155	0.148	0.138	5.69937e-253
PTPN22	3.66844e-257	-0.697888	0.098	0.237	1.37911e-252
CWF19L2	4.81192e-257	-0.439158	0.102	0.178	1.80899e-252
KIN	1.25699e-256	-0.293654	0.125	0.127	4.72552e-252
CRBN	1.35022e-256	-0.29083	0.185	0.183	5.07602e-252
RPS26	1.52276e-256	-0.301513	0.898	0.827	5.72465e-252
ZNF394	6.99138e-256	-0.262147	0.191	0.178	2.62834e-251
ZFAS1	1.10269e-254	0.560533	0.738	0.56	4.14546e-250
CDK5RAP2	1.97319e-254	-0.291914	0.081	0.105	7.41801e-250
CELF2	2.25708e-253	-0.331156	0.277	0.275	8.48527e-249
CYR61	2.83502e-253	-0.283265	0.148	0.09	1.0658e-248
C12orf65	5.88996e-253	-0.368464	0.098	0.143	2.21427e-248
2025-03-07	8.71807e-253	-0.31735	0.182	0.191	3.27747e-248
MBD4	5.37575e-252	-0.297661	0.196	0.184	2.02096e-247
DBI	1.62041e-251	0.311554	0.726	0.529	6.09176e-247
HELZ	2.90494e-251	-0.309278	0.17	0.168	1.09208e-246
ZNHIT6	1.67211e-250	-0.295904	0.086	0.103	6.28612e-246
MAML2	4.36194e-250	-0.382569	0.082	0.138	1.63983e-245
PHAX	5.11683e-250	-0.264742	0.178	0.168	1.92362e-245
ADAM28	3.52451e-248	-0.568298	0.047	0.138	1.32501e-243
AP1S2	5.14919e-248	0.294127	0.21	0.069	1.93579e-243
RPL22L1	1.32632e-247	0.338249	0.574	0.378	4.98616e-243
KLF9	8.41472e-247	-0.426043	0.081	0.14	3.16343e-242
RNF216	1.81388e-246	-0.285001	0.131	0.142	6.81909e-242
RPAP2	2.24966e-246	-0.259967	0.083	0.103	8.45739e-242
UBE2L6	4.58516e-246	0.268215	0.329	0.163	1.72374e-241
PARP14	2.17737e-245	-0.344123	0.174	0.192	8.18559e-241
SLFN5	6.24643e-245	-0.458559	0.078	0.167	2.34828e-240
COX5B	2.11308e-243	0.296468	0.777	0.606	7.94392e-239
DNTTIP2	1.79855e-242	-0.256942	0.259	0.235	6.76148e-238
RPS27L	1.30358e-241	0.319017	0.709	0.514	4.90068e-237
RPS6KA5	1.61208e-240	-0.351286	0.088	0.129	6.06046e-236
TRIM13	6.54749e-240	-0.285925	0.114	0.124	2.46146e-235
NECAP1	4.77565e-239	-0.292817	0.109	0.13	1.79536e-234
REV3L	1.6088e-238	-0.361074	0.118	0.159	6.04813e-234
CCDC174	2.2832e-236	-0.265773	0.152	0.153	8.58347e-232
MAN2C1	4.99117e-234	-0.288621	0.102	0.096	1.87638e-229
ASXL2	5.97727e-234	-0.288649	0.128	0.139	2.24709e-229
ITGAL	3.50204e-232	-0.428216	0.038	0.14	1.31656e-227
SIN3A	1.49592e-231	-0.264407	0.108	0.125	5.62377e-227
CCPG1	1.80082e-230	-0.258795	0.185	0.181	6.77e-226
SMG6	5.02958e-230	-0.354586	0.071	0.123	1.89082e-225
PTPN6	6.07339e-230	-0.352399	0.136	0.154	2.28323e-225
SPINK4	2.19892e-229	0.490717	0.141	0.04	8.26663e-225
ZNF830	3.50997e-229	-0.313278	0.142	0.158	1.31954e-224
STK17B	4.29429e-228	-0.480377	0.348	0.391	1.61439e-223
SYNE1	2.93981e-226	-0.378484	0.048	0.147	1.10519e-221
CSTA	5.83754e-226	0.336989	0.106	0.012	2.19457e-221
CCNH	1.93393e-223	-0.304049	0.261	0.25	7.27042e-219
CDKN1B	1.93433e-223	-0.313391	0.209	0.213	7.27193e-219
ATM	1.98421e-223	-0.407031	0.127	0.197	7.45945e-219
ABL2	1.05299e-222	0.353511	0.203	0.069	3.95862e-218
CREM	2.84043e-222	0.383571	0.598	0.432	1.06783e-217
COX6B1	8.37703e-222	0.268656	0.799	0.638	3.14926e-217
HBP1	1.20924e-221	-0.338621	0.212	0.239	4.54602e-217
BRAF	8.34347e-221	-0.344732	0.097	0.154	3.13664e-216
ARID5B	1.61632e-220	-0.313943	0.348	0.301	6.07639e-216
MECP2	3.58624e-220	-0.315834	0.203	0.214	1.34821e-215
XPC	5.20783e-219	-0.339258	0.108	0.15	1.95783e-214
ATP2A3	6.75361e-219	-0.536965	0.089	0.129	2.53895e-214
ZNF431	1.43109e-218	-0.284215	0.077	0.113	5.38004e-214
LNPEP	7.36805e-218	-0.327479	0.132	0.165	2.76995e-213
PRDM2	4.66713e-217	-0.420075	0.173	0.229	1.75456e-212
CREBRF	1.98746e-216	-0.414341	0.148	0.213	7.47167e-212
CTDSPL2	5.16482e-216	-0.295094	0.078	0.109	1.94166e-211
BTN3A2	1.0035e-215	-0.381953	0.174	0.216	3.77257e-211
KIAA1109	1.47124e-214	-0.318233	0.105	0.122	5.53098e-210
SETD2	3.87378e-214	-0.283335	0.145	0.146	1.45631e-209
ANKRD36C	3.92727e-214	-0.380245	0.115	0.127	1.47642e-209
PLA2G2A	1.92324e-212	0.537008	0.155	0.048	7.23022e-208
LTN1	4.66881e-212	-0.26335	0.084	0.108	1.75519e-207
TRIM52	1.00111e-211	-0.347926	0.045	0.102	3.76356e-207
C1R	4.4913e-211	-0.812828	0.061	0.127	1.68846e-206
PLAT	1.09779e-210	-0.684137	0.039	0.109	4.12704e-206
SP100	1.7265e-210	-0.303505	0.274	0.273	6.4906e-206
ANKRD28	1.18626e-209	-0.318351	0.235	0.195	4.45962e-205
METTL7A	3.27186e-208	-0.255002	0.078	0.107	1.23002e-203
DNAJB14	5.71058e-208	-0.292777	0.178	0.192	2.14684e-203
IL7R	5.91132e-208	-0.867242	0.195	0.241	2.2223e-203
MFAP1	7.84862e-208	-0.250163	0.118	0.131	2.95061e-203
IKZF3	2.09624e-206	-0.434322	0.05	0.155	7.8806e-202
RAB8B	4.1557e-206	-0.468879	0.124	0.229	1.56229e-201
PLAU	5.06518e-206	0.343765	0.186	0.062	1.9042e-201
HSPA1B	9.75775e-205	0.637434	0.451	0.283	3.66833e-200
KMT2E-AS1	2.82019e-204	-0.374732	0.107	0.127	1.06022e-199
PLPP1	4.37172e-204	-0.326162	0.102	0.13	1.6435e-199
CSF1	4.47233e-204	-0.465867	0.041	0.125	1.68133e-199
SSBP2	1.41953e-203	-0.276969	0.036	0.109	5.33658e-199
ZNF83	1.61318e-203	-0.285608	0.078	0.114	6.06459e-199
SYNRG	4.48317e-203	-0.33595	0.103	0.154	1.6854e-198
RBP1	4.52905e-203	-0.387715	0.099	0.111	1.70265e-198
NFKB1	1.11363e-202	0.277693	0.315	0.168	4.18659e-198
HERC1	2.49717e-202	-0.384792	0.106	0.17	9.38786e-198
ZC3HAV1	4.0222e-202	-0.282718	0.293	0.259	1.5121e-197
DNAJB1	8.34295e-201	0.347598	0.639	0.48	3.13645e-196
MORC3	4.79094e-200	-0.315403	0.097	0.143	1.80111e-195
ZNF791	1.05218e-198	-0.313742	0.123	0.155	3.95558e-194
RNASEK	5.49912e-198	-0.325883	0.065	0.126	2.06734e-193
HLA-DQA1	4.11806e-196	0.313103	0.229	0.103	1.54814e-191
MT2A	9.36202e-196	0.327481	0.495	0.342	3.51956e-191
SGK1	2.21816e-195	-0.257133	0.23	0.167	8.33896e-191
NPIPB5	2.46499e-195	-0.426086	0.047	0.119	9.26687e-191
HMGB2	3.47481e-195	0.309312	0.481	0.317	1.30632e-190
TAGAP	3.04148e-194	-0.574765	0.09	0.188	1.14341e-189
CCDC82	2.20702e-193	-0.276116	0.109	0.139	8.29707e-189
KAT6A	1.26099e-190	-0.279634	0.151	0.168	4.74057e-186
FCGR2A	2.4066e-190	0.662392	0.127	0.029	9.04736e-186
HELB	8.1263e-190	-0.306235	0.041	0.111	3.055e-185
B2M	6.37443e-188	0.348393	0.992	0.937	2.3964e-183
STX11	7.74108e-188	0.500843	0.152	0.046	2.91018e-183
HLA-DPB1	1.32618e-187	0.28466	0.427	0.26	4.98566e-183
ITGA1	1.44646e-187	-0.45304	0.077	0.158	5.43784e-183
ANKRD49	1.43284e-186	-0.288608	0.085	0.117	5.38661e-182
ITPR2	4.77112e-185	-0.289838	0.111	0.105	1.79366e-180
PRMT9	1.4604e-184	-0.417128	0.083	0.15	5.49023e-180
GIMAP7	3.51122e-184	-0.526953	0.067	0.174	1.32001e-179
GPX3	4.98793e-184	-0.427034	0.056	0.106	1.87516e-179
CBLB	8.55657e-184	-0.400151	0.136	0.186	3.21676e-179
ESCO1	8.41134e-183	-0.293078	0.083	0.124	3.16216e-178
DCN	2.60766e-182	-1.05483	0.07	0.119	9.80324e-178
RLF	3.81477e-182	-0.268382	0.092	0.128	1.43412e-177
CLEC2B	7.98577e-181	-0.550954	0.246	0.39	3.00217e-176
ELMSAN1	4.28223e-180	-0.26766	0.16	0.161	1.60986e-175
CCL5	2.64962e-179	-0.838828	0.245	0.326	9.96099e-175
FCER1G	8.97244e-179	1.22667	0.231	0.099	3.3731e-174
LAMA4	3.05681e-178	-0.369303	0.062	0.101	1.14918e-173
OXNAD1	5.81549e-176	-0.306526	0.096	0.132	2.18628e-171
CYTIP	3.40294e-175	-0.58171	0.231	0.356	1.2793e-170
RPS4Y1	5.55728e-175	-0.573859	0.263	0.404	2.08921e-170
IRF2	7.25403e-174	-0.263516	0.146	0.159	2.72708e-169
MMP14	1.03845e-173	0.326369	0.184	0.068	3.90394e-169
SNX10	9.27904e-173	0.362942	0.133	0.035	3.48836e-168
C1QA	2.01541e-172	0.364266	0.124	0.042	7.57672e-168
TYROBP	1.01516e-171	1.30012	0.229	0.1	3.81639e-167
FN1	1.08806e-171	-0.665724	0.13	0.114	4.09044e-167
CD96	2.59956e-171	-0.518877	0.114	0.238	9.77279e-167
CD3G	1.00203e-169	-0.615902	0.147	0.277	3.76702e-165
TRAF3IP3	1.32892e-169	-0.389291	0.061	0.161	4.99593e-165
MIS18BP1	2.03461e-169	-0.256304	0.135	0.138	7.6489e-165
DNAJB4	1.50248e-167	-0.331156	0.103	0.134	5.64844e-163
CCL2	3.14028e-167	-1.12167	0.106	0.122	1.18056e-162
NNMT	4.62085e-167	-0.779485	0.083	0.116	1.73716e-162
ANKRD36	5.42439e-167	-0.288562	0.077	0.101	2.03925e-162
GPR65	3.07682e-165	-0.512381	0.097	0.21	1.1567e-160
HOPX	8.13917e-165	-0.695192	0.09	0.189	3.05984e-160
PRKACB	7.95685e-164	-0.281666	0.115	0.137	2.9913e-159
ACAP1	8.46698e-164	-0.510614	0.187	0.315	3.18307e-159
SPI1	2.50988e-163	0.391196	0.103	0.021	9.43565e-159
C1QB	8.24274e-163	0.525217	0.12	0.039	3.09877e-158
ITGA4	1.19367e-162	-0.345972	0.061	0.159	4.48746e-158
HIF1A	3.38106e-162	0.297757	0.32	0.182	1.27108e-157
KAT6B	4.36426e-161	-0.260511	0.105	0.132	1.6407e-156
GPR137B	1.81685e-160	0.258126	0.143	0.045	6.83025e-156
CD69	2.12533e-160	-0.98395	0.242	0.35	7.98998e-156
AIF1	2.67631e-160	0.380363	0.157	0.058	1.00613e-155
CD83	3.27594e-159	0.277251	0.26	0.137	1.23156e-154
CCRL2	1.69972e-158	0.299637	0.131	0.038	6.38993e-154
CLK4	4.12673e-158	-0.291626	0.096	0.145	1.5514e-153
DOCK8	1.407e-156	-0.40059	0.097	0.201	5.28947e-152
RILPL2	2.31007e-156	0.281043	0.248	0.128	8.68449e-152
GPR171	5.64098e-155	-0.334284	0.057	0.145	2.12067e-150
AKNA	9.18276e-154	-0.439869	0.138	0.226	3.45217e-149
SEMA4A	1.92134e-153	-0.343103	0.068	0.101	7.22307e-149
NEAT1	4.87237e-152	-0.497731	0.858	0.749	1.83172e-147
ARL4C	4.82973e-151	-0.467499	0.241	0.27	1.81569e-146
TRGC2	1.7555e-150	-0.512282	0.043	0.126	6.59962e-146
IFI16	3.13833e-150	-0.420706	0.234	0.312	1.17982e-145
RICTOR	3.98626e-150	-0.264265	0.159	0.164	1.49859e-145
P2RY10	6.21434e-149	-0.312552	0.072	0.168	2.33622e-144
ITM2A	2.27412e-148	-0.417682	0.161	0.289	8.54931e-144
FBLN1	1.58823e-145	-0.665639	0.048	0.112	5.9708e-141
RALGAPA1	5.42126e-145	-0.336119	0.157	0.194	2.03807e-140
CRIP2	1.47173e-144	0.266236	0.139	0.047	5.53282e-140
SLC2A3	8.28243e-144	-0.485499	0.245	0.373	3.1137e-139
CXCR4	2.60904e-143	-0.452637	0.402	0.396	9.80843e-139
2025-09-06	8.98817e-143	-0.423235	0.2	0.278	3.37901e-138
COX7A1	3.61243e-142	-0.319357	0.037	0.103	1.35806e-137
HLA-DQA2	7.49933e-140	0.469286	0.118	0.034	2.8193e-135
FILIP1L	3.37425e-138	-0.283374	0.073	0.103	1.26852e-133
SKAP1	1.10493e-137	-0.381526	0.096	0.191	4.15388e-133
TNFRSF4	1.58359e-137	0.955313	0.126	0.044	5.95334e-133
FAM214A	4.49316e-137	-0.270949	0.066	0.109	1.68916e-132
APOE	3.68309e-136	1.3447	0.18	0.076	1.38462e-131
ZEB2	1.74414e-135	-0.507151	0.183	0.273	6.55693e-131
LY96	1.05923e-134	0.371569	0.145	0.054	3.98206e-130
TNFRSF18	3.41774e-134	0.762623	0.142	0.054	1.28486e-129
TGFB1	7.52049e-134	0.274486	0.217	0.109	2.82725e-129
EVL	1.4326e-133	-0.444986	0.225	0.354	5.38573e-129
RGL4	2.38309e-133	-0.253858	0.046	0.12	8.95899e-129
CNTRL	1.40583e-132	-0.312557	0.075	0.13	5.28509e-128
APBB1IP	2.11573e-132	-0.275237	0.071	0.161	7.95388e-128
AAK1	2.2334e-130	-0.289597	0.202	0.23	8.39626e-126
CTSL	2.07602e-129	0.921627	0.223	0.115	7.80458e-125
IGLC2	4.08937e-127	0.970711	0.387	0.401	1.53736e-122
ZFYVE16	6.10285e-127	-0.256197	0.131	0.146	2.29431e-122
EPM2AIP1	1.21612e-125	-0.271072	0.084	0.123	4.57189e-121
PTGER4	2.15612e-125	-0.33363	0.207	0.23	8.10572e-121
HCST	3.79456e-125	-0.496281	0.314	0.386	1.42653e-120
STK10	9.34798e-125	-0.261409	0.117	0.15	3.51428e-120
2025-09-01	1.43978e-124	0.253041	0.191	0.095	5.4127e-120
TCF4	7.6785e-123	-0.404539	0.094	0.162	2.88666e-118
SAMD9	9.8727e-123	-0.328148	0.079	0.147	3.71154e-118
TPM2	3.66037e-121	0.2591	0.193	0.108	1.37608e-116
SPARCL1	5.88703e-119	-0.570615	0.036	0.102	2.21317e-114
CALD1	1.68147e-118	-0.666777	0.074	0.136	6.32132e-114
GNLY	4.25748e-118	1.05278	0.121	0.047	1.60056e-113
SAMHD1	3.30627e-117	-0.335676	0.151	0.198	1.24296e-112
NR3C1	2.49086e-113	-0.270192	0.201	0.319	9.36414e-109
CYLD	5.94692e-113	-0.316321	0.188	0.245	2.23569e-108
RASGEF1B	8.62892e-113	-0.30806	0.123	0.149	3.24395e-108
ARHGAP15	2.23458e-112	-0.286258	0.091	0.182	8.40068e-108
GABARAPL1	8.00576e-111	-0.323047	0.213	0.259	3.00968e-106
GBP1	1.05587e-108	-0.336649	0.129	0.152	3.96944e-104
LST1	3.95865e-108	0.495345	0.152	0.066	1.48821e-103
RAB31	1.33912e-107	0.310847	0.126	0.049	5.03428e-103
BCL2A1	1.50704e-107	1.18713	0.206	0.119	5.66558e-103
LUM	2.21393e-107	-0.42205	0.088	0.114	8.32306e-103
LBH	5.91043e-107	-0.332384	0.113	0.199	2.22197e-102
RAC2	8.11185e-107	-0.332458	0.315	0.371	3.04957e-102
ANKRD44	4.48022e-104	-0.278544	0.091	0.178	1.68429e-99
DENND4A	1.2249e-103	-0.273905	0.108	0.156	4.60488e-99
PDE4A	2.24586e-103	-0.26448	0.115	0.151	8.44309e-99
GPNMB	5.19574e-101	0.267994	0.104	0.037	1.95329e-96
PDE4D	5.39087e-101	-0.345226	0.132	0.212	2.02665e-96
NFKBID	5.99869e-101	-0.282288	0.098	0.118	2.25515e-96
GZMB	3.43929e-99	1.23534	0.21	0.113	1.29297e-94
TNFRSF25	1.43972e-95	0.268615	0.112	0.042	5.41247e-91
ADAM19	2.90684e-94	0.289347	0.109	0.041	1.0928e-89
KLRB1	5.32025e-92	-0.50492	0.157	0.248	2.00009e-87
CD3E	1.10018e-91	-0.336985	0.229	0.34	4.13603e-87
ISG20	1.28755e-90	0.318378	0.45	0.338	4.84042e-86
SERPINB9	3.14468e-89	0.357862	0.255	0.156	1.18221e-84
LGALS1	8.62553e-89	0.831418	0.534	0.414	3.24268e-84
TNF	4.73241e-88	0.267781	0.1	0.038	1.7791e-83
PLEK	5.35991e-88	0.481058	0.121	0.052	2.015e-83
KLRD1	2.92783e-86	-0.258102	0.055	0.118	1.10069e-81
MSN	5.42088e-85	-0.328294	0.267	0.348	2.03793e-80
SAMSN1	1.0071e-80	-0.397532	0.29	0.37	3.78611e-76
COL6A1	1.13352e-80	-0.276617	0.107	0.12	4.26136e-76
CD14	1.30662e-80	0.57173	0.12	0.055	4.91212e-76
CD48	2.97428e-79	-0.378787	0.257	0.351	1.11815e-74
CLEC2D	3.63477e-79	-0.356263	0.192	0.281	1.36645e-74
HTRA1	4.53892e-79	0.261104	0.1	0.04	1.70636e-74
APOC1	1.34095e-75	1.07504	0.164	0.088	5.04116e-71
PTGS2	5.62487e-74	0.535967	0.156	0.082	2.11461e-69
PDE4B	1.06364e-70	-0.334592	0.202	0.266	3.99863e-66
ITGB2	3.93151e-70	0.41129	0.22	0.14	1.47801e-65
SRGN	1.13929e-69	0.778923	0.616	0.509	4.28306e-65
CD247	4.24301e-67	-0.308872	0.111	0.184	1.59512e-62
GIMAP4	8.0436e-66	-0.308684	0.071	0.128	3.02391e-61
JAML	2.33138e-62	-0.256748	0.094	0.16	8.76457e-58
MYL9	1.84861e-61	0.374475	0.149	0.088	6.94967e-57
RHOH	8.6568e-60	-0.268152	0.201	0.284	3.25444e-55
COL1A2	3.35126e-57	0.35584	0.118	0.131	1.25987e-52
LTB	1.08435e-53	0.655017	0.219	0.145	4.07649e-49
BATF	2.22651e-52	0.44673	0.142	0.082	8.37033e-48
FYN	1.42508e-46	-0.258599	0.21	0.273	5.35746e-42
MAF	1.46357e-45	-0.29084	0.114	0.166	5.50216e-41
CD37	5.03513e-45	-0.253205	0.275	0.352	1.89291e-40
TAGLN	7.051e-45	0.767705	0.101	0.054	2.65075e-40
ENTPD1	7.23779e-45	-0.283581	0.106	0.148	2.72097e-40
SPOCK2	1.99664e-42	0.36052	0.179	0.155	7.50618e-38
SLA	9.38693e-39	-0.253919	0.11	0.164	3.52892e-34
COL1A1	8.7473e-33	0.966464	0.141	0.137	3.28846e-28
AC016831.7	7.78138e-30	0.268762	0.165	0.116	2.92533e-25
HSPA1A	4.53959e-26	0.614634	0.429	0.377	1.70661e-21
LAPTM5	5.92268e-25	0.354283	0.419	0.372	2.22657e-20
GYPC	2.01778e-24	0.258535	0.24	0.205	7.58562e-20
ALOX5AP	1.50205e-23	0.435505	0.271	0.264	5.6468e-19
GZMA	8.43558e-19	-0.449968	0.183	0.204	3.17127e-14
IGFBP7	9.67211e-16	0.818808	0.158	0.126	3.63613e-11
NKG7	2.52155e-15	0.310459	0.181	0.218	9.47951e-11
SPARC	0.0336545	0.603262	0.127	0.122	1

## Sheet: DEGs_All cell types_TumorvsNAT
	p_val	avg_log2FC	pct.1	pct.2	p_val_adj
A2M	0	-1.25055	0.081	0.217	0
ABCA8	0	-0.762777	0.002	0.109	0
ABHD11	0	0.380057	0.316	0.07	0
ABHD12	0	0.27211	0.33	0.117	0
ABHD2	0	0.342049	0.29	0.061	0
ABRACL	0	0.358014	0.569	0.305	0
ACAA2	0	0.316479	0.349	0.148	0
ACAT2	0	0.261668	0.238	0.071	0
ACP1	0	0.402131	0.506	0.283	0
ACSL1	0	0.299425	0.141	0.025	0
ACSL5	0	0.316704	0.308	0.084	0
ACTB	0	0.740859	0.988	0.958	0
ACTG1	0	0.753439	0.919	0.862	0
ACTN4	0	0.410663	0.501	0.26	0
ACTR3	0	0.348184	0.579	0.343	0
ADAM28	0	-0.475259	0.047	0.16	0
ADAM9	0	0.256593	0.28	0.074	0
ADAMDEC1	0	-3.18849	0.032	0.188	0
ADAMTS1	0	-0.556917	0.024	0.122	0
ADH1B	0	-0.920865	0.001	0.112	0
ADIRF	0	-0.577586	0.295	0.211	0
ADRM1	0	0.494056	0.527	0.288	0
AGPAT2	0	0.706508	0.461	0.168	0
AGR2	0	1.7931	0.514	0.116	0
AGR3	0	0.31226	0.22	0.063	0
AHCY	0	0.668182	0.397	0.132	0
AHNAK	0	-0.404209	0.38	0.401	0
AHSA1	0	0.292339	0.372	0.177	0
AIMP1	0	0.263483	0.396	0.177	0
AK2	0	0.267673	0.39	0.169	0
AKR1A1	0	0.277318	0.458	0.26	0
AL928768.3	0	-1.5166	0.02	0.226	0
ALDOA	0	1.06201	0.845	0.702	0
ANAPC11	0	0.524562	0.615	0.402	0
ANKRD10	0	0.296429	0.362	0.14	0
ANP32A	0	0.25587	0.368	0.165	0
ANXA2	0	0.803864	0.716	0.519	0
ANXA3	0	0.527908	0.285	0.023	0
ANXA4	0	0.494876	0.417	0.155	0
AP1M2	0	0.332118	0.282	0.028	0
AP1S1	0	0.546397	0.407	0.116	0
AP2S1	0	0.757651	0.612	0.306	0
APIP	0	0.291652	0.271	0.102	0
AREG	0	1.68096	0.537	0.265	0
ARF5	0	0.259303	0.451	0.218	0
ARIH1	0	-0.290408	0.255	0.248	0
ARMC10	0	0.272917	0.347	0.122	0
ARPC1A	0	0.321777	0.432	0.212	0
ARPC1B	0	0.461613	0.72	0.492	0
ARPC2	0	0.43253	0.848	0.722	0
ARPC3	0	0.523266	0.807	0.651	0
ARPC4	0	0.264415	0.552	0.342	0
ARPC5	0	0.552341	0.613	0.33	0
ARPC5L	0	0.380263	0.443	0.188	0
ASCL2	0	0.552039	0.264	0.016	0
ASPH	0	0.358174	0.359	0.104	0
ASS1	0	0.658458	0.329	0.057	0
ATOX1	0	0.430547	0.507	0.301	0
ATP13A3	0	0.35989	0.243	0.072	0
ATP1B1	0	0.997088	0.439	0.141	0
ATP5B	0	0.445584	0.656	0.505	0
ATP5C1	0	0.491041	0.585	0.359	0
ATP5D	0	0.485177	0.725	0.597	0
ATP5E	0	0.633695	0.938	0.88	0
ATP5G2	0	0.452499	0.823	0.73	0
ATP5G3	0	0.790975	0.706	0.516	0
ATP5H	0	0.361119	0.608	0.418	0
ATP5I	0	0.44177	0.68	0.509	0
ATP5J2	0	0.681162	0.691	0.464	0
ATP6V0B	0	0.585593	0.632	0.411	0
ATP6V1F	0	0.703659	0.651	0.368	0
AURKAIP1	0	0.429341	0.616	0.434	0
AZIN1	0	0.259092	0.401	0.191	0
B3GNT5	0	0.27276	0.239	0.048	0
B4GALT5	0	0.269839	0.289	0.072	0
BACE2	0	0.402052	0.315	0.072	0
BAIAP2L1	0	0.273096	0.245	0.029	0
BANF1	0	0.282577	0.529	0.323	0
BAX	0	0.408251	0.542	0.288	0
BBC3	0	0.318598	0.283	0.065	0
BCAP31	0	0.486639	0.551	0.336	0
BCL2L1	0	0.324858	0.289	0.061	0
BCLAF1	0	-0.282611	0.397	0.371	0
BID	0	0.518357	0.424	0.133	0
BIRC5	0	0.265075	0.131	0.011	0
BOLA3	0	0.301208	0.374	0.147	0
BRI3	0	0.657061	0.494	0.204	0
BZW2	0	0.290113	0.342	0.112	0
C11orf31	0	0.4098	0.617	0.424	0
C12orf75	0	0.869099	0.497	0.164	0
C14orf2	0	0.510618	0.713	0.524	0
C15orf48	0	1.76935	0.511	0.163	0
C16orf13	0	0.417237	0.496	0.256	0
C19orf24	0	0.260844	0.493	0.286	0
C19orf33	0	0.490644	0.384	0.121	0
C19orf48	0	0.289443	0.302	0.086	0
C19orf53	0	0.449216	0.691	0.499	0
C1QBP	0	0.502596	0.533	0.327	0
C1R	0	-1.10357	0.061	0.187	0
C1S	0	-1.16573	0.06	0.185	0
C1orf43	0	0.313856	0.531	0.321	0
C20orf24	0	0.531742	0.542	0.316	0
C20orf27	0	0.321243	0.337	0.115	0
C4orf48	0	0.648698	0.555	0.235	0
C6orf132	0	0.394836	0.288	0.036	0
C7orf73	0	0.261029	0.47	0.242	0
C9orf16	0	0.560022	0.666	0.463	0
CA9	0	0.287644	0.128	0.001	0
CACYBP	0	0.814041	0.538	0.259	0
CALD1	0	-0.847125	0.074	0.219	0
CALM3	0	0.34646	0.573	0.374	0
CAMK2N1	0	0.461696	0.358	0.113	0
CAPG	0	0.708565	0.491	0.199	0
CAPZA2	0	0.335675	0.531	0.294	0
CARD19	0	0.321017	0.365	0.129	0
CBX3	0	0.508387	0.543	0.268	0
CCDC124	0	0.263137	0.385	0.162	0
CCDC167	0	0.296839	0.316	0.136	0
CCDC34	0	0.267481	0.228	0.034	0
CCL2	0	-1.53349	0.106	0.288	0
CCL20	0	2.63058	0.457	0.049	0
CCL3	0	2.95602	0.381	0.129	0
CCL3L3	0	3.13737	0.312	0.048	0
CCL4	0	1.39012	0.359	0.166	0
CCL4L2	0	1.77415	0.273	0.074	0
CCND1	0	0.496171	0.352	0.086	0
CCNL1	0	-0.498537	0.639	0.67	0
CCT2	0	0.327529	0.448	0.235	0
CCT3	0	0.46487	0.502	0.261	0
CCT4	0	0.34926	0.507	0.295	0
CCT5	0	0.371152	0.43	0.19	0
CCT6A	0	0.526011	0.488	0.222	0
CCT8	0	0.323483	0.466	0.262	0
CD24	0	1.8097	0.491	0.12	0
CD320	0	-0.629709	0.358	0.212	0
CD46	0	0.349638	0.417	0.189	0
CD48	0	-0.345286	0.257	0.43	0
CD68	0	0.738925	0.282	0.079	0
CD69	0	-0.428753	0.242	0.426	0
CD79A	0	-1.04955	0.069	0.281	0
CD9	0	0.360647	0.544	0.33	0
CDC42EP5	0	0.348908	0.335	0.105	0
CDH1	0	0.499689	0.334	0.042	0
CDH17	0	0.480297	0.309	0.042	0
CDKN3	0	0.287574	0.154	0.018	0
CDX1	0	0.49861	0.333	0.05	0
CDX2	0	0.294675	0.229	0.037	0
CEACAM1	0	0.354374	0.242	0.042	0
CEACAM5	0	1.61094	0.421	0.065	0
CEACAM6	0	1.36756	0.341	0.026	0
CEBPD	0	-0.821674	0.365	0.263	0
CEBPG	0	0.274413	0.347	0.135	0
CENPV	0	0.261709	0.27	0.045	0
CENPW	0	0.341382	0.202	0.029	0
CERS6	0	0.30321	0.275	0.04	0
CFD	0	-3.38757	0.183	0.382	0
CFH	0	-0.951662	0.035	0.15	0
CFL1	0	0.405498	0.931	0.887	0
CFLAR	0	0.491514	0.498	0.299	0
CHCHD1	0	0.278328	0.35	0.135	0
CHCHD2	0	0.620984	0.873	0.818	0
CHMP4B	0	0.470923	0.542	0.324	0
CIB1	0	0.393394	0.695	0.488	0
CIRBP	0	-0.557748	0.764	0.829	0
CISD1	0	0.274112	0.346	0.132	0
CISD2	0	0.298215	0.45	0.252	0
CISD3	0	0.456757	0.431	0.146	0
CKS1B	0	0.420776	0.336	0.13	0
CKS2	0	0.631512	0.513	0.242	0
CLDN3	0	1.49463	0.514	0.165	0
CLDN4	0	1.83984	0.572	0.204	0
CLDN7	0	0.82828	0.422	0.1	0
CLIC1	0	0.766989	0.814	0.679	0
CLNS1A	0	0.281371	0.428	0.221	0
CLPP	0	0.281014	0.391	0.167	0
CLTA	0	0.593347	0.592	0.336	0
CLTB	0	0.279861	0.542	0.342	0
CLTC	0	0.29183	0.346	0.113	0
CLU	0	-1.30299	0.094	0.151	0
CMC1	0	0.271832	0.344	0.129	0
CNIH4	0	0.404101	0.423	0.17	0
CNN2	0	0.26617	0.421	0.179	0
CNN3	0	-0.329211	0.276	0.199	0
COA3	0	0.299683	0.421	0.198	0
COA4	0	0.265615	0.373	0.154	0
COA6	0	0.33173	0.327	0.076	0
COL14A1	0	-0.493118	0.015	0.103	0
CORO1B	0	0.287412	0.459	0.252	0
CORO1C	0	0.266392	0.306	0.098	0
COTL1	0	0.463093	0.613	0.39	0
COX14	0	0.301211	0.512	0.297	0
COX20	0	0.285413	0.42	0.193	0
COX4I1	0	0.521772	0.904	0.859	0
COX5A	0	0.75738	0.665	0.467	0
COX5B	0	0.676035	0.777	0.625	0
COX6A1	0	0.630792	0.788	0.676	0
COX6B1	0	0.650371	0.799	0.647	0
COX6C	0	0.45432	0.789	0.69	0
COX7A2	0	0.547974	0.82	0.718	0
COX7B	0	0.565257	0.746	0.577	0
COX8A	0	0.566831	0.768	0.607	0
CRB3	0	0.278015	0.261	0.034	0
CREG1	0	0.300257	0.356	0.172	0
CRLS1	0	0.356273	0.353	0.119	0
CSNK2B	0	0.349413	0.558	0.349	0
CSRNP1	0	-0.533329	0.372	0.465	0
CSTB	0	1.45943	0.71	0.433	0
CTNNB1	0	0.382177	0.503	0.262	0
CTSB	0	1.4897	0.555	0.253	0
CTSD	0	0.964861	0.614	0.396	0
CTSH	0	0.45445	0.425	0.195	0
CTSZ	0	0.526184	0.428	0.219	0
CXADR	0	0.447638	0.307	0.035	0
CXCL1	0	1.634	0.483	0.101	0
CXCL12	0	-1.03972	0.029	0.162	0
CXCL16	0	0.477126	0.362	0.091	0
CXCL2	0	2.22284	0.521	0.134	0
CXCL3	0	2.69448	0.567	0.097	0
CXCL8	0	3.45129	0.575	0.083	0
CYB5B	0	0.257496	0.368	0.162	0
CYC1	0	0.576752	0.517	0.293	0
CYGB	0	-0.759612	0.028	0.131	0
CYP3A5	0	0.369764	0.259	0.053	0
CYR61	0	-0.923202	0.148	0.18	0
CYSTM1	0	0.400475	0.542	0.342	0
DBI	0	0.712087	0.726	0.519	0
DCN	0	-2.40016	0.07	0.279	0
DCTPP1	0	0.464276	0.374	0.102	0
DDR1	0	0.283374	0.27	0.034	0
DDT	0	0.393757	0.577	0.382	0
DDX18	0	-0.285117	0.437	0.389	0
DDX24	0	-0.483885	0.477	0.551	0
DDX3X	0	-0.420447	0.58	0.578	0
DDX5	0	-0.484894	0.866	0.889	0
DEK	0	0.468725	0.557	0.299	0
DERL3	0	-0.757652	0.063	0.222	0
DGUOK	0	0.251967	0.466	0.258	0
DKC1	0	0.275907	0.302	0.091	0
DNAJA4	0	0.2588	0.202	0.061	0
DNAJB6	0	0.372751	0.67	0.465	0
DNAJC15	0	0.55305	0.499	0.258	0
DNPH1	0	0.661393	0.524	0.251	0
DNTTIP1	0	0.279762	0.287	0.079	0
DPEP1	0	0.834076	0.256	0.012	0
DPY30	0	0.344994	0.467	0.228	0
DRAP1	0	0.286373	0.611	0.401	0
DSG2	0	0.594586	0.334	0.038	0
DSP	0	0.415021	0.319	0.05	0
DSTN	0	0.543419	0.591	0.424	0
DUSP1	0	-0.525283	0.749	0.81	0
DUSP23	0	0.320181	0.382	0.14	0
DUSP4	0	0.674761	0.373	0.19	0
DYNLRB1	0	0.387059	0.594	0.382	0
DYNLT1	0	0.487922	0.515	0.256	0
EBNA1BP2	0	0.275926	0.355	0.143	0
EBP	0	0.463886	0.401	0.18	0
EBPL	0	0.351555	0.407	0.204	0
ECHS1	0	0.340962	0.448	0.224	0
EDN1	0	0.841068	0.275	0.047	0
EEF1E1	0	0.269467	0.31	0.095	0
EFEMP1	0	-1.00993	0.022	0.132	0
EFHD2	0	0.452158	0.424	0.15	0
EGR1	0	-1.0848	0.404	0.364	0
EHF	0	0.290893	0.244	0.027	0
EIF1	0	-0.461291	0.986	0.988	0
EIF2S2	0	0.685807	0.553	0.308	0
EIF3B	0	0.274811	0.348	0.12	0
EIF3H	0	0.455705	0.697	0.593	0
EIF3J	0	0.268173	0.461	0.267	0
EIF3M	0	0.380629	0.551	0.348	0
EIF4E2	0	0.26402	0.381	0.152	0
EIF4EBP1	0	0.745402	0.43	0.101	0
EIF6	0	0.747209	0.554	0.288	0
ELF1	0	-0.54918	0.429	0.467	0
ELF3	0	1.39915	0.481	0.131	0
EMC6	0	0.270931	0.419	0.197	0
ENO1	0	0.831255	0.761	0.544	0
ENTPD6	0	0.259386	0.278	0.07	0
EPCAM	0	1.76215	0.501	0.123	0
EPHA2	0	0.549198	0.318	0.055	0
EPHX1	0	-0.356678	0.124	0.152	0
EPSTI1	0	0.455643	0.297	0.117	0
ERBB3	0	0.25594	0.292	0.049	0
EREG	0	1.50704	0.297	0.03	0
ERO1A	0	0.512955	0.34	0.103	0
ERRFI1	0	0.366447	0.331	0.118	0
ETHE1	0	0.509577	0.478	0.199	0
ETS2	0	0.347446	0.45	0.187	0
EZR	0	-0.406016	0.673	0.64	0
FABP5	0	-0.433181	0.523	0.297	0
FAM133B	0	-0.320092	0.481	0.453	0
FAM195A	0	0.44842	0.376	0.108	0
FAM3D	0	0.456496	0.329	0.077	0
FAM46C	0	-0.401859	0.142	0.3	0
FAM49B	0	0.386804	0.471	0.216	0
FAM84A	0	0.490108	0.289	0.039	0
FAM96A	0	0.30833	0.357	0.14	0
FAM96B	0	0.409622	0.598	0.38	0
FASN	0	0.256048	0.225	0.034	0
FBLN1	0	-1.81859	0.048	0.202	0
FBLN2	0	-0.66466	0.029	0.106	0
FBP1	0	0.263977	0.2	0.055	0
FCER1G	0	1.58154	0.231	0.075	0
FDFT1	0	0.491523	0.361	0.132	0
FDPS	0	0.478423	0.441	0.243	0
FERMT1	0	0.659305	0.302	0.023	0
FGFBP1	0	0.325946	0.159	0.016	0
FGGY	0	0.458159	0.16	0.024	0
FHL1	0	-0.598681	0.03	0.164	0
FHL2	0	0.710074	0.385	0.1	0
FKBP11	0	-0.584795	0.32	0.368	0
FKBP1A	0	0.302645	0.683	0.479	0
FKBP4	0	0.564529	0.394	0.119	0
FLNB	0	0.259081	0.288	0.078	0
FOS	0	-1.49584	0.741	0.896	0
FOSB	0	-1.23394	0.615	0.777	0
FOSL1	0	0.293153	0.222	0.04	0
FTH1	0	0.799994	0.993	0.989	0
FTL	0	1.39761	0.981	0.975	0
FUS	0	-0.524308	0.679	0.702	0
FXYD1	0	-0.901397	0.032	0.152	0
FXYD3	0	0.687532	0.519	0.234	0
G0S2	0	2.02675	0.261	0.103	0
GADD45B	0	-1.17401	0.446	0.586	0
GAL	0	0.388437	0.18	0.004	0
GALE	0	0.256315	0.26	0.045	0
GALNT1	0	0.253788	0.286	0.092	0
GAPDH	0	1.32708	0.97	0.906	0
GARS	0	0.250935	0.31	0.113	0
GCHFR	0	0.353165	0.292	0.089	0
GDF15	0	1.63523	0.425	0.081	0
GDI2	0	0.390334	0.55	0.33	0
GFPT1	0	0.292502	0.319	0.099	0
GGCT	0	0.679491	0.405	0.093	0
GGH	0	0.778611	0.327	0.077	0
GID8	0	0.306158	0.372	0.141	0
GJB3	0	0.251781	0.184	0.014	0
GK	0	0.487812	0.194	0.037	0
GLRX	0	0.610629	0.445	0.209	0
GLRX3	0	0.330491	0.406	0.165	0
GLUL	0	0.604812	0.446	0.198	0
GMDS	0	0.457569	0.341	0.083	0
GNA15	0	0.346435	0.157	0.04	0
GNB2	0	0.387698	0.547	0.314	0
GNB2L1	0	0.412745	0.955	0.939	0
GNG11	0	-1.06228	0.051	0.209	0
GNG5	0	0.525304	0.639	0.399	0
GNG7	0	-0.36434	0.045	0.211	0
GOLM1	0	0.288174	0.292	0.074	0
GPI	0	0.341227	0.394	0.146	0
GPR160	0	0.339051	0.296	0.097	0
GPRC5A	0	0.986578	0.408	0.103	0
GPX1	0	1.02634	0.716	0.49	0
GPX2	0	1.49486	0.442	0.063	0
GPX3	0	-1.1353	0.056	0.184	0
GPX4	0	0.627928	0.75	0.582	0
GRINA	0	0.403578	0.37	0.129	0
GRN	0	0.313572	0.518	0.319	0
GRSF1	0	0.353512	0.37	0.131	0
GSN	0	-2.20784	0.346	0.337	0
GSTM3	0	-0.316526	0.085	0.146	0
GSTO1	0	0.582632	0.534	0.282	0
GSTP1	0	0.96528	0.732	0.619	0
GUCA2A	0	-2.4677	0.039	0.186	0
GUCA2B	0	-2.57471	0.005	0.172	0
GUK1	0	0.424699	0.787	0.681	0
GYPC	0	-0.283899	0.24	0.432	0
H1F0	0	0.268992	0.272	0.112	0
H2AFJ	0	0.398444	0.536	0.298	0
H2AFV	0	0.380513	0.61	0.408	0
H2AFY	0	0.624905	0.562	0.255	0
H3F3A	0	0.49606	0.941	0.899	0
H3F3B	0	-0.438294	0.97	0.976	0
HBEGF	0	0.606813	0.376	0.106	0
HDAC2	0	0.371655	0.394	0.15	0
HDGF	0	0.45576	0.401	0.127	0
HEBP2	0	0.531379	0.432	0.18	0
HERPUD1	0	-0.762031	0.589	0.616	0
HES6	0	0.49797	0.264	0.04	0
HEXIM1	0	-0.480413	0.304	0.364	0
HINT1	0	0.445012	0.847	0.79	0
HMGA1	0	1.14345	0.533	0.199	0
HMGB3	0	0.375099	0.272	0.041	0
HMGCS1	0	0.335818	0.284	0.112	0
HMGN1	0	0.531383	0.734	0.555	0
HN1	0	0.705294	0.635	0.343	0
HNF4A	0	0.259027	0.222	0.031	0
HNMT	0	0.2776	0.309	0.093	0
HPRT1	0	0.321321	0.339	0.118	0
HSBP1	0	0.460185	0.569	0.321	0
HSD17B10	0	0.28764	0.454	0.265	0
HSPA6	0	1.15105	0.15	0.037	0
HSPD1	0	1.00898	0.649	0.436	0
HSPE1	0	0.903516	0.753	0.59	0
HSPH1	0	0.616915	0.493	0.278	0
HTATIP2	0	0.312964	0.368	0.142	0
ICA1	0	0.358211	0.275	0.049	0
ID3	0	-0.784018	0.314	0.388	0
IDH1	0	0.299485	0.298	0.07	0
IDH2	0	0.533884	0.499	0.252	0
IER2	0	-0.704027	0.668	0.695	0
IER3	0	1.02964	0.622	0.303	0
IFI27	0	0.299435	0.554	0.355	0
IFITM1	0	0.38707	0.352	0.166	0
IFNGR2	0	0.29236	0.374	0.165	0
IFT172	0	0.251636	0.224	0.03	0
IGFBP2	0	0.664113	0.327	0.08	0
IGFBP4	0	-0.590258	0.284	0.211	0
IGFBP6	0	-1.69868	0.061	0.229	0
IGFBP7	0	-1.53884	0.158	0.361	0
IGHA1	0	-4.20885	0.354	0.962	0
IGHA2	0	-3.9689	0.102	0.702	0
IGHM	0	-2.56318	0.081	0.305	0
IGKC	0	-2.5633	0.7	0.981	0
IGLC2	0	-3.09798	0.387	0.82	0
IGLC3	0	-2.68964	0.221	0.549	0
IL13RA1	0	0.252617	0.26	0.059	0
IL1B	0	2.66172	0.235	0.029	0
IL1RN	0	1.51549	0.173	0.013	0
IL32	0	0.431019	0.758	0.543	0
INTS6	0	-0.445108	0.246	0.263	0
IRAK1	0	0.252458	0.294	0.085	0
IRF1	0	-1.17262	0.447	0.526	0
ISOC2	0	0.259733	0.375	0.174	0
ITGA6	0	0.343232	0.337	0.098	0
ITGB1	0	0.274422	0.513	0.262	0
ITGB4	0	0.280583	0.272	0.054	0
ITM2A	0	-0.370477	0.161	0.335	0
ITM2C	0	-0.469984	0.455	0.468	0
ITPA	0	0.325996	0.375	0.157	0
JCHAIN	0	-4.57849	0.186	0.851	0
JUN	0	-1.25712	0.801	0.865	0
JUNB	0	-1.3349	0.794	0.863	0
JUP	0	0.366908	0.337	0.09	0
KCNK1	0	0.254048	0.206	0.022	0
KCNN4	0	0.286042	0.241	0.045	0
KDELR2	0	0.546346	0.586	0.398	0
KIAA0101	0	0.46015	0.186	0.018	0
KIF5B	0	0.32805	0.554	0.36	0
KLF4	0	-0.463326	0.448	0.315	0
KLF5	0	0.546065	0.357	0.078	0
KLK10	0	0.296819	0.112	0.004	0
KRT17	0	0.755458	0.131	0.003	0
KRT18	0	2.16095	0.598	0.225	0
KRT19	0	1.60813	0.514	0.157	0
KRT23	0	0.320372	0.155	0	0
KRT7	0	0.485609	0.168	0.004	0
KRT8	0	1.56953	0.608	0.276	0
KRTCAP3	0	0.448582	0.309	0.036	0
LAD1	0	0.477438	0.313	0.025	0
LAGE3	0	0.26963	0.401	0.195	0
LAMB3	0	0.477221	0.302	0.045	0
LAMC2	0	0.415593	0.217	0.02	0
LAMTOR2	0	0.48494	0.524	0.251	0
LAPTM4A	0	-0.379558	0.573	0.509	0
LAPTM4B	0	0.252268	0.271	0.072	0
LCN2	0	2.01661	0.397	0.025	0
LDHA	0	0.745932	0.82	0.638	0
LDLR	0	0.38668	0.358	0.125	0
LGALS3	0	0.860249	0.699	0.48	0
LGALS4	0	0.860184	0.512	0.21	0
LGALS9	0	0.335787	0.33	0.093	0
LINC00493	0	0.404764	0.528	0.328	0
LINC00657	0	0.252375	0.432	0.229	0
LINC01082	0	-0.5054	0.004	0.101	0
LLGL2	0	0.408193	0.33	0.069	0
LMNA	0	-1.16692	0.653	0.739	0
LMO7	0	0.434134	0.317	0.061	0
LSM2	0	0.328352	0.446	0.219	0
LSM4	0	0.579339	0.534	0.283	0
LSM7	0	0.613071	0.618	0.384	0
LSM8	0	0.254682	0.477	0.278	0
LSP1	0	-0.344259	0.289	0.511	0
LSR	0	0.516666	0.384	0.124	0
LTBP4	0	-1.01922	0.152	0.222	0
LY6E	0	0.39133	0.6	0.408	0
LY9	0	-0.47154	0.039	0.155	0
LYPLA1	0	0.409293	0.418	0.159	0
LYZ	0	1.74345	0.411	0.056	0
MACC1	0	0.274523	0.208	0.02	0
MAL2	0	1.03707	0.364	0.037	0
MALAT1	0	-0.526308	0.99	0.994	0
MAPK13	0	0.294448	0.296	0.063	0
MARCKSL1	0	0.550677	0.564	0.356	0
MATN2	0	-0.653932	0.041	0.121	0
MCTS1	0	0.366437	0.404	0.168	0
MDH2	0	0.642071	0.557	0.313	0
MDK	0	0.606807	0.381	0.171	0
MEF2C	0	-0.44109	0.083	0.223	0
MEG3	0	-1.04613	0.034	0.145	0
METTL5	0	0.313927	0.378	0.143	0
MFAP4	0	-1.39221	0.025	0.157	0
MGP	0	-2.21014	0.065	0.258	0
MGST1	0	0.754897	0.396	0.091	0
MGST2	0	0.312937	0.381	0.121	0
MIEN1	0	0.316506	0.47	0.231	0
MIF	0	0.860955	0.691	0.489	0
MIR4435-2HG	0	0.619582	0.394	0.146	0
MISP	0	0.429944	0.355	0.071	0
MKKS	0	0.335284	0.395	0.175	0
MLF2	0	0.26952	0.463	0.258	0
MMADHC	0	0.32257	0.435	0.21	0
MMP24-AS1	0	0.26578	0.406	0.189	0
MMP7	0	0.849116	0.17	0.001	0
MPC2	0	0.350541	0.53	0.331	0
MPLKIP	0	0.351646	0.404	0.154	0
MPST	0	0.468069	0.44	0.213	0
MRPL12	0	0.560188	0.443	0.163	0
MRPL13	0	0.417447	0.382	0.126	0
MRPL14	0	0.57609	0.496	0.207	0
MRPL15	0	0.278648	0.302	0.083	0
MRPL17	0	0.257083	0.301	0.09	0
MRPL18	0	0.484149	0.452	0.22	0
MRPL23	0	0.363151	0.478	0.243	0
MRPL3	0	0.27406	0.358	0.149	0
MRPL36	0	0.426819	0.398	0.139	0
MRPL37	0	0.283781	0.329	0.104	0
MRPL4	0	0.325132	0.382	0.152	0
MRPL41	0	0.413568	0.571	0.344	0
MRPL42	0	0.264082	0.374	0.149	0
MRPL51	0	0.388314	0.568	0.38	0
MRPL52	0	0.351284	0.499	0.276	0
MRPL57	0	0.356501	0.515	0.295	0
MRPS12	0	0.494299	0.432	0.151	0
MRPS15	0	0.362855	0.452	0.215	0
MRPS16	0	0.35906	0.406	0.159	0
MRPS26	0	0.353081	0.371	0.153	0
MRPS33	0	0.308949	0.425	0.203	0
MRPS34	0	0.480866	0.466	0.21	0
MRPS35	0	0.351468	0.351	0.104	0
MSMO1	0	0.336516	0.235	0.044	0
MSRB2	0	0.253186	0.332	0.107	0
MTCH2	0	0.480714	0.415	0.13	0
MTHFD2	0	0.440206	0.409	0.178	0
MTRNR2L12	0	-0.65377	0.236	0.288	0
MTRNR2L8	0	-0.64093	0.201	0.242	0
MUC1	0	0.436549	0.224	0.036	0
MUC13	0	0.62939	0.354	0.064	0
MUC3A	0	0.376125	0.285	0.032	0
MXD1	0	0.432113	0.308	0.106	0
MYADM	0	-0.891897	0.399	0.552	0
MYH14	0	0.35304	0.281	0.037	0
MZB1	0	-1.23895	0.071	0.272	0
MZT2A	0	0.586889	0.599	0.375	0
NAA10	0	0.467717	0.485	0.234	0
NAA20	0	0.336987	0.411	0.195	0
NCOA7	0	0.387131	0.394	0.171	0
NDFIP2	0	0.46609	0.351	0.087	0
NDRG2	0	-0.325269	0.118	0.123	0
NDUFA4	0	0.40943	0.804	0.738	0
NDUFA8	0	0.351506	0.4	0.155	0
NDUFAB1	0	0.544547	0.549	0.319	0
NDUFB10	0	0.409036	0.589	0.389	0
NDUFB2	0	0.459487	0.706	0.53	0
NDUFB3	0	0.398698	0.514	0.276	0
NDUFB9	0	0.752147	0.621	0.396	0
NDUFS6	0	0.515245	0.614	0.415	0
NDUFS7	0	0.308939	0.557	0.36	0
NDUFS8	0	0.385013	0.549	0.34	0
NDUFV2	0	0.429422	0.582	0.343	0
NFIA	0	-0.300439	0.196	0.149	0
NFIB	0	-0.253564	0.198	0.122	0
NFIC	0	-0.294019	0.191	0.191	0
NHP2	0	0.553288	0.53	0.3	0
NINJ1	0	0.741169	0.421	0.205	0
NME1	0	0.713359	0.472	0.207	0
NONO	0	0.26968	0.471	0.262	0
NOP10	0	0.532768	0.653	0.414	0
NPDC1	0	0.309166	0.338	0.128	0
NPM1	0	0.412627	0.867	0.826	0
NPM3	0	0.341724	0.331	0.115	0
NQO1	0	0.665393	0.356	0.069	0
NR3C1	0	-0.332674	0.201	0.367	0
NR4A2	0	-0.669181	0.416	0.49	0
NT5C3A	0	0.284447	0.369	0.153	0
NUDT14	0	0.331689	0.341	0.096	0
NUTF2	0	0.395758	0.472	0.219	0
OAS1	0	0.264622	0.216	0.058	0
OAZ1	0	0.470394	0.946	0.904	0
OCIAD2	0	0.90567	0.561	0.26	0
OLA1	0	0.456774	0.431	0.162	0
OLFM4	0	1.24412	0.232	0.02	0
PA2G4	0	0.344583	0.484	0.274	0
PAFAH1B3	0	0.431807	0.357	0.074	0
PAICS	0	0.427571	0.307	0.063	0
PCBD1	0	0.773858	0.468	0.193	0
PDAP1	0	0.28168	0.459	0.245	0
PDCD5	0	0.677882	0.501	0.236	0
PDCD6	0	0.286675	0.503	0.313	0
PDHA1	0	0.285434	0.322	0.121	0
PDXK	0	0.496857	0.389	0.12	0
PDZK1IP1	0	0.71348	0.276	0.021	0
PERP	0	1.39593	0.51	0.211	0
PFDN2	0	0.485259	0.527	0.275	0
PFDN4	0	0.481079	0.438	0.174	0
PFN1	0	0.693191	0.945	0.867	0
PGD	0	0.279482	0.294	0.09	0
PGK1	0	0.571692	0.716	0.506	0
PGLS	0	0.329896	0.493	0.252	0
PHB	0	0.613781	0.507	0.256	0
PHB2	0	0.315403	0.459	0.254	0
PHLDA2	0	1.55903	0.563	0.216	0
PI3	0	0.841477	0.186	0.016	0
PIM3	0	0.447076	0.52	0.289	0
PKM	0	0.949193	0.707	0.45	0
PKP3	0	0.457065	0.331	0.041	0
PLAC9	0	-1.3202	0.019	0.169	0
PLAT	0	-0.967665	0.039	0.153	0
PLAUR	0	1.49705	0.54	0.199	0
PLBD1	0	0.251505	0.29	0.084	0
PLCB4	0	0.262691	0.194	0.025	0
PLEC	0	0.306012	0.35	0.125	0
PLEK2	0	0.278754	0.235	0.019	0
PLEKHJ1	0	0.380332	0.41	0.151	0
PLIN2	0	0.683483	0.394	0.189	0
PLP2	0	0.546983	0.617	0.431	0
PLPP1	0	-0.550318	0.102	0.193	0
PLPP2	0	0.664391	0.354	0.044	0
PLPP3	0	-0.802427	0.062	0.153	0
PLSCR1	0	0.452705	0.428	0.155	0
PLTP	0	-0.354923	0.15	0.146	0
PMAIP1	0	0.694265	0.497	0.239	0
PMEPA1	0	0.302344	0.37	0.152	0
PMP22	0	-0.694084	0.193	0.179	0
POLD2	0	0.280515	0.342	0.136	0
POLR1D	0	0.547824	0.565	0.336	0
POLR2F	0	0.311491	0.509	0.299	0
POLR2H	0	0.265188	0.37	0.147	0
POLR2I	0	0.256041	0.456	0.253	0
POLR2J	0	0.338577	0.526	0.308	0
POLR2K	0	0.300293	0.546	0.354	0
POMP	0	0.768709	0.774	0.559	0
PON2	0	0.299068	0.33	0.093	0
POP7	0	0.267804	0.334	0.114	0
PPA1	0	0.929214	0.609	0.378	0
PPDPF	0	0.757268	0.784	0.686	0
PPIA	0	0.758504	0.867	0.763	0
PPIF	0	0.645052	0.375	0.126	0
PPM1G	0	0.326851	0.441	0.216	0
PPP1CA	0	0.396631	0.633	0.419	0
PPP1R10	0	-0.537099	0.222	0.334	0
PPP1R14A	0	-0.640147	0.033	0.121	0
PPP1R14B	0	0.61939	0.412	0.125	0
PPP1R1B	0	0.582596	0.33	0.042	0
PPP4C	0	0.384665	0.527	0.265	0
PRAC1	0	0.327754	0.209	0.037	0
PRAP1	0	0.554483	0.282	0.064	0
PRDX1	0	0.551871	0.709	0.563	0
PRDX2	0	0.546299	0.592	0.448	0
PRDX3	0	0.38579	0.43	0.18	0
PRDX5	0	0.861085	0.715	0.563	0
PRELID1	0	0.703089	0.667	0.455	0
PRELID3B	0	0.553168	0.453	0.172	0
PRNP	0	-0.474991	0.339	0.345	0
PROCR	0	-0.450604	0.137	0.129	0
PRR13	0	0.468852	0.647	0.415	0
PRSS22	0	0.301117	0.184	0.007	0
PRSS3	0	0.516069	0.38	0.094	0
PRSS8	0	0.36169	0.275	0.038	0
PSMA1	0	0.439716	0.602	0.37	0
PSMA4	0	0.429716	0.563	0.332	0
PSMA5	0	0.353559	0.471	0.24	0
PSMA7	0	0.910548	0.771	0.585	0
PSMB2	0	0.362325	0.518	0.304	0
PSMB3	0	0.474416	0.645	0.443	0
PSMB5	0	0.279202	0.455	0.262	0
PSMB7	0	0.344368	0.526	0.327	0
PSMB8	0	0.463692	0.553	0.31	0
PSMD14	0	0.323527	0.358	0.134	0
PSMD7	0	0.298835	0.464	0.269	0
PSME2	0	0.523994	0.654	0.462	0
PTBP3	0	0.29528	0.355	0.106	0
PTGES3	0	0.551438	0.665	0.479	0
PTMS	0	0.270086	0.527	0.301	0
PTN	0	-0.806737	0.011	0.126	0
PTP4A2	0	0.379429	0.54	0.301	0
PTRF	0	-0.43757	0.135	0.159	0
PTTG1	0	0.529236	0.266	0.08	0
PVRL2	0	0.287772	0.372	0.128	0
PYCARD	0	0.502382	0.451	0.186	0
PYCR1	0	0.3381	0.3	0.074	0
RAB10	0	0.312529	0.448	0.223	0
RAB11A	0	0.34464	0.503	0.257	0
RAB11FIP1	0	0.427058	0.438	0.221	0
RAB1A	0	0.33817	0.533	0.329	0
RAB20	0	0.273976	0.232	0.048	0
RAB25	0	0.683977	0.363	0.04	0
RAB4A	0	0.276099	0.407	0.185	0
RAC1	0	0.892144	0.738	0.544	0
RALA	0	0.499075	0.441	0.158	0
RALY	0	0.360636	0.538	0.347	0
RAMP1	0	0.297026	0.147	0.028	0
RAN	0	0.563933	0.716	0.552	0
RANBP1	0	0.681256	0.584	0.362	0
RBCK1	0	0.782391	0.477	0.202	0
RBM47	0	0.355284	0.335	0.074	0
RCN1	0	0.272477	0.36	0.182	0
REG1A	0	1.86061	0.152	0	0
REG4	0	1.81349	0.187	0.011	0
RHEB	0	0.396192	0.589	0.405	0
RNF114	0	0.356646	0.444	0.228	0
RNF43	0	0.307338	0.21	0.014	0
RNF7	0	0.270128	0.553	0.346	0
ROMO1	0	0.462319	0.57	0.355	0
RP11-1143G9.4	0	0.73865	0.169	0.023	0
RP11-357H14.17	0	0.343241	0.237	0.029	0
RP11-670E13.6	0	0.352856	0.234	0.051	0
RPA3	0	0.319094	0.404	0.189	0
RPL12	0	0.688772	0.99	0.974	0
RPL14	0	0.402056	0.972	0.96	0
RPL18	0	0.383048	0.98	0.974	0
RPL26L1	0	0.295671	0.358	0.131	0
RPL28	0	0.394182	0.996	0.986	0
RPL29	0	0.493664	0.978	0.97	0
RPL36	0	0.49722	0.978	0.972	0
RPL37A	0	0.424888	0.969	0.97	0
RPL39	0	0.365959	0.991	0.976	0
RPL7A	0	0.455901	0.965	0.959	0
RPL8	0	0.570406	0.988	0.981	0
RPLP0	0	0.476969	0.956	0.949	0
RPS15	0	0.428903	0.994	0.989	0
RPS18	0	0.483337	0.996	0.99	0
RPS19	0	0.466644	0.997	0.986	0
RPS2	0	0.565218	0.995	0.979	0
RPS21	0	0.586921	0.932	0.913	0
RPS24	0	0.460565	0.987	0.972	0
RPS27L	0	0.547636	0.709	0.536	0
RPS7	0	0.490866	0.974	0.963	0
S100A10	0	0.842177	0.836	0.705	0
S100A11	0	1.53808	0.818	0.538	0
S100A13	0	-0.416563	0.366	0.245	0
S100A14	0	1.13616	0.405	0.077	0
S100A16	0	0.847413	0.438	0.161	0
S100A2	0	0.275115	0.136	0.005	0
S100A6	0	1.21821	0.951	0.848	0
S100A8	0	1.63367	0.109	0.004	0
S100A9	0	2.12559	0.237	0.013	0
S100P	0	1.89007	0.426	0.026	0
SAT1	0	1.09345	0.883	0.78	0
SCAND1	0	0.385113	0.628	0.43	0
SCARA5	0	-0.582956	0.004	0.103	0
SCD	0	0.757034	0.298	0.018	0
SDC4	0	0.810943	0.393	0.086	0
SEC11C	0	-0.318804	0.441	0.361	0
SEC61G	0	0.606543	0.741	0.598	0
SEC62	0	-0.406071	0.539	0.57	0
SELK	0	-0.450826	0.718	0.754	0
SEPP1	0	-1.07972	0.212	0.258	0
SERF2	0	0.334666	0.958	0.938	0
SERINC2	0	0.450364	0.344	0.059	0
SERPINA1	0	1.09318	0.268	0.023	0
SERPINB1	0	0.692706	0.528	0.238	0
SERPINB5	0	0.326517	0.184	0.004	0
SERPINB6	0	0.273402	0.423	0.212	0
SERPINE2	0	-0.289699	0.152	0.109	0
SERTAD1	0	-0.790722	0.447	0.5	0
SF3B6	0	0.415677	0.627	0.435	0
SFN	0	1.14126	0.402	0.084	0
SFT2D1	0	0.347542	0.502	0.285	0
SH3BGRL3	0	0.717953	0.918	0.777	0
SH3YL1	0	0.42297	0.355	0.099	0
SHFM1	0	0.510145	0.664	0.477	0
SLC12A2	0	0.764545	0.373	0.095	0
SLC25A3	0	0.412495	0.738	0.651	0
SLC25A39	0	0.404999	0.465	0.238	0
SLC25A5	0	0.917253	0.716	0.568	0
SLC25A6	0	0.478557	0.855	0.822	0
SLC2A1	0	0.410145	0.293	0.063	0
SLC39A4	0	0.345531	0.308	0.086	0
SLC44A4	0	0.262509	0.276	0.055	0
SLC52A2	0	0.357883	0.361	0.123	0
SLC6A8	0	0.268611	0.182	0.027	0
SLC9A3R2	0	-0.546198	0.193	0.148	0
SLIRP	0	0.400215	0.525	0.309	0
SLPI	0	0.595137	0.333	0.071	0
SMAGP	0	0.34567	0.341	0.084	0
SMCO4	0	0.287961	0.261	0.08	0
SMIM14	0	-0.280553	0.252	0.228	0
SMIM22	0	0.430311	0.399	0.106	0
SMS	0	0.687047	0.49	0.151	0
SNHG25	0	0.358823	0.296	0.072	0
SNRPA1	0	0.255802	0.352	0.155	0
SNRPB	0	0.569612	0.683	0.507	0
SNRPC	0	0.336463	0.463	0.234	0
SNRPD1	0	0.393601	0.552	0.345	0
SNRPE	0	0.584534	0.587	0.372	0
SNRPF	0	0.406643	0.567	0.363	0
SNX5	0	0.288797	0.374	0.157	0
SOCS3	0	-1.39108	0.296	0.428	0
SOD2	0	1.68598	0.618	0.378	0
SOD3	0	-0.812248	0.29	0.197	0
SOX4	0	0.933496	0.439	0.147	0
SOX9	0	0.638466	0.31	0.024	0
SPARCL1	0	-1.64156	0.036	0.219	0
SPATS2L	0	0.26778	0.377	0.147	0
SPG21	0	0.310469	0.437	0.212	0
SPINK1	0	1.33056	0.323	0.052	0
SPINK2	0	-0.630085	0.008	0.164	0
SPINK4	0	1.42807	0.141	0.02	0
SPINT1	0	0.36019	0.335	0.065	0
SPINT2	0	1.14723	0.525	0.226	0
SPP1	0	2.41245	0.159	0.026	0
SPRY1	0	-0.550316	0.097	0.18	0
SQLE	0	0.530106	0.289	0.053	0
SRP9	0	0.366136	0.565	0.372	0
SRPK1	0	0.389519	0.345	0.093	0
SRSF5	0	-0.422441	0.687	0.74	0
SRSF7	0	-0.548943	0.632	0.691	0
SRSF9	0	0.408837	0.543	0.339	0
SSNA1	0	0.280405	0.471	0.24	0
SSR4	0	-0.637723	0.785	0.751	0
ST14	0	0.484607	0.365	0.066	0
STARD10	0	0.377011	0.358	0.101	0
STAT1	0	0.361326	0.286	0.116	0
STAT3	0	-0.254772	0.441	0.397	0
STK24	0	0.260064	0.347	0.114	0
STMN1	0	0.417267	0.384	0.188	0
STOML2	0	0.461427	0.472	0.241	0
STRA13	0	0.390172	0.431	0.189	0
STXBP2	0	0.335662	0.333	0.122	0
SUCLG1	0	0.257255	0.402	0.195	0
SUMO1	0	0.327049	0.641	0.435	0
SUMO2	0	0.366115	0.823	0.704	0
SYNGR2	0	0.57285	0.498	0.246	0
TACSTD2	0	0.877199	0.196	0.025	0
TALDO1	0	0.538047	0.541	0.285	0
TAP1	0	0.354199	0.423	0.206	0
TATDN1	0	0.319835	0.345	0.119	0
TCEB1	0	0.252672	0.59	0.398	0
TCEB2	0	0.701909	0.8	0.651	0
TCF21	0	-0.760351	0.01	0.127	0
TCP1	0	0.338615	0.482	0.286	0
TESC	0	0.277246	0.22	0.062	0
TFDP1	0	0.277793	0.294	0.091	0
TFF1	0	1.56652	0.275	0.05	0
TFF3	0	2.16277	0.621	0.209	0
TFPI	0	-0.529222	0.081	0.13	0
TFRC	0	0.411392	0.365	0.113	0
TGFBI	0	0.783006	0.424	0.095	0
TGFBR2	0	-0.336753	0.185	0.153	0
TGIF1	0	0.388275	0.44	0.179	0
THOC7	0	0.305866	0.439	0.209	0
TIMM13	0	0.772772	0.55	0.262	0
TIMM17A	0	0.258662	0.408	0.201	0
TIMM17B	0	0.252646	0.375	0.162	0
TIMM8B	0	0.296627	0.451	0.211	0
TIMP3	0	-0.991048	0.141	0.2	0
TINAGL1	0	0.315088	0.337	0.084	0
TIPARP	0	-0.411509	0.271	0.286	0
TKT	0	0.76441	0.518	0.235	0
TM4SF1	0	0.361993	0.439	0.194	0
TM9SF3	0	0.339821	0.422	0.175	0
TMC5	0	0.429252	0.264	0.022	0
TMED3	0	0.415168	0.431	0.188	0
TMEM106C	0	0.38234	0.359	0.118	0
TMEM141	0	0.654851	0.459	0.186	0
TMEM167A	0	0.402861	0.49	0.257	0
TMEM176B	0	-0.429355	0.416	0.251	0
TMEM261	0	0.353802	0.416	0.18	0
TMEM45B	0	0.336014	0.263	0.033	0
TMEM54	0	0.427467	0.378	0.109	0
TMPRSS4	0	0.283614	0.239	0.023	0
TMSB10	0	0.887531	0.993	0.979	0
TMSB4X	0	0.311822	0.999	0.995	0
TNFRSF12A	0	0.81571	0.419	0.116	0
TNFRSF17	0	-0.410068	0.017	0.152	0
TNFRSF21	0	0.300825	0.264	0.042	0
TOB1	0	0.287872	0.435	0.24	0
TOMM40	0	0.292967	0.348	0.136	0
TPI1	0	0.848679	0.805	0.632	0
TPM1	0	0.336737	0.45	0.23	0
TPM3	0	0.312228	0.683	0.468	0
TPM4	0	0.496231	0.65	0.464	0
TPMT	0	0.298949	0.309	0.082	0
TRAP1	0	0.251257	0.283	0.083	0
TRAPPC1	0	0.264618	0.575	0.372	0
TRIB3	0	0.419976	0.205	0.019	0
TRIM2	0	0.310631	0.272	0.043	0
TRIM31	0	0.472278	0.277	0.036	0
TSC22D1	0	0.367643	0.48	0.229	0
TSC22D3	0	-0.953128	0.513	0.769	0
TSPAN13	0	0.433279	0.317	0.113	0
TSPAN3	0	0.282784	0.378	0.176	0
TSPAN6	0	0.335418	0.265	0.048	0
TSPAN8	0	1.63344	0.478	0.114	0
TSPO	0	0.80957	0.685	0.404	0
TSTA3	0	0.405643	0.39	0.15	0
TTYH3	0	0.26904	0.207	0.025	0
TUBA1A	0	-0.851221	0.322	0.472	0
TUBA1C	0	0.557346	0.482	0.221	0
TUBB	0	0.471687	0.533	0.314	0
TXN	0	1.16651	0.768	0.584	0
TXNDC17	0	0.5509	0.521	0.246	0
TXNIP	0	-0.522702	0.338	0.319	0
TYROBP	0	1.46617	0.229	0.082	0
UBC	0	-0.454408	0.919	0.95	0
UBE2C	0	0.494465	0.145	0.007	0
UBE2F	0	0.266343	0.332	0.119	0
UBE2L3	0	0.257503	0.566	0.377	0
UCHL3	0	0.403158	0.358	0.102	0
UQCC2	0	0.27451	0.374	0.16	0
UQCC3	0	0.305709	0.354	0.124	0
UQCR10	0	0.481521	0.658	0.427	0
UQCRC1	0	0.432345	0.489	0.241	0
UQCRC2	0	0.257317	0.489	0.29	0
UQCRFS1	0	0.491766	0.559	0.314	0
UQCRH	0	0.735285	0.773	0.666	0
UQCRQ	0	0.600346	0.707	0.546	0
USH1C	0	0.292577	0.275	0.032	0
USMG5	0	0.488817	0.683	0.508	0
VAMP8	0	0.561807	0.622	0.343	0
VDAC1	0	0.714912	0.601	0.32	0
VDAC2	0	0.585712	0.617	0.434	0
VEGFA	0	0.458436	0.337	0.083	0
VIL1	0	0.427445	0.299	0.039	0
VIM	0	-0.78043	0.531	0.816	0
VMP1	0	0.328076	0.522	0.297	0
VPREB3	0	-0.405523	0.027	0.121	0
VPS29	0	0.287136	0.498	0.286	0
VPS37B	0	-0.429633	0.361	0.345	0
VSNL1	0	0.286643	0.189	0.004	0
WDR1	0	0.361681	0.519	0.26	0
WSB1	0	-0.446092	0.479	0.49	0
XRN2	0	0.25992	0.426	0.21	0
YBX1	0	0.375493	0.874	0.839	0
YIF1A	0	0.272806	0.43	0.23	0
YPEL5	0	-0.910249	0.563	0.7	0
YWHAB	0	0.457773	0.709	0.525	0
YWHAG	0	0.255794	0.378	0.152	0
YWHAH	0	0.458199	0.524	0.263	0
ZBTB16	0	-0.26798	0.013	0.102	0
ZC3H15	0	0.25602	0.503	0.309	0
ZDHHC12	0	0.26396	0.371	0.15	0
ZFAND2A	0	0.614738	0.341	0.142	0
ZFAS1	0	0.632481	0.738	0.601	0
ZFP36	0	-1.20436	0.763	0.869	0
ZFP36L1	0	-0.25648	0.577	0.465	0
ZFP36L2	0	-0.840373	0.711	0.811	0
ZG16	0	-2.82425	0.013	0.195	0
ZNF331	0	-0.645729	0.219	0.386	0
ZNF511	0	0.279815	0.357	0.141	0
ZNF593	0	0.427828	0.415	0.167	0
ZNF703	0	0.352287	0.304	0.075	0
ZNF706	0	0.645146	0.607	0.37	0
ZNHIT1	0	0.373707	0.562	0.344	0
ZYX	0	0.288401	0.333	0.106	0
MFGE8	5.92878775009496e-323	-0.632406	0.122	0.169	2.2288684667707e-318
SUB1	5.18768928133309e-322	0.437454	0.843	0.731	1.95025990842436e-317
RPS3	7.55920438137107e-322	0.329898	0.988	0.981	2.84180729513264e-317
HLA-DRA	4.14027011214965e-321	0.442477	0.53	0.34	1.55649314596154e-316
MAP2K3	5.39519685258641e-321	0.261085	0.438	0.26	2.02827030476134e-316
RPL13	2.91498731046335e-320	0.336535	0.997	0.991	1.09586032949559e-315
ATP5F1	1.56440946099172e-319	0.304817	0.555	0.364	5.88124092765228e-315
MUC5B	2.16674465246262e-318	0.286959	0.142	0.033	8.14565984646798e-314
CXCL14	3.05490176070914e-318	-2.22419	0.11	0.152	1.14845976792099e-313
IMPDH2	6.64342900352203e-318	0.354947	0.429	0.247	2.49753069958407e-313
FCGR2A	8.75456162688876e-318	0.700886	0.127	0.027	3.29118989801256e-313
RGS2	1.0465985261457e-317	-0.527252	0.298	0.481	3.93458249919215e-313
SSBP1	2.63074497096405e-316	0.339344	0.541	0.352	9.89002264384227e-312
LSM5	1.16994970723207e-315	0.391937	0.535	0.352	4.39830892936826e-311
UPP1	1.91088600783888e-314	0.337725	0.313	0.155	7.18378485786948e-310
SNRPG	1.13006016525281e-313	0.383755	0.649	0.47	0
CHD1	8.24350179208571e-312	-0.350791	0.306	0.31	3.09906e-307
GADD45GIP1	9.78047257182141e-312	0.383556	0.597	0.412	3.67687e-307
PGAM1	1.69400157694991e-311	0.381856	0.605	0.417	6.36843e-307
CANX	7.75858563080276e-311	0.330891	0.531	0.344	2.91676e-306
LUM	1.7285952373933e-310	-1.15667	0.088	0.206	6.49848e-306
LAMTOR5	2.65027618107878e-310	0.31234	0.62	0.433	9.96345e-306
APRT	0	0.384873	0.702	0.547	1.00954e-304
ECM1	0	-0.315215	0.094	0.114	1.17254e-304
NAMPT	0	0.663699	0.575	0.387	2.11867e-304
MYLIP	8.96796e-308	-0.408797	0.24	0.295	3.37142e-303
TCF4	1.37381e-307	-0.445639	0.094	0.225	5.16468e-303
STRAP	1.72789e-307	0.360732	0.542	0.355	6.49585e-303
P4HB	2.18666e-307	0.456456	0.633	0.498	8.22051e-303
TMEM147	1.2229e-306	0.347496	0.532	0.351	4.59737e-302
ALDH1A1	1.51386e-305	-0.628398	0.089	0.111	5.6912e-301
PPP1R15A	1.68224e-305	-0.450232	0.745	0.785	6.32423e-301
DNAJB9	3.83904e-305	-0.380705	0.3	0.358	1.44325e-300
FAM177A1	2.48841e-304	-0.264118	0.557	0.484	9.35493e-300
HSPB1	3.40002e-304	0.601001	0.671	0.49	1.27821e-299
C8orf4	3.74672e-304	-0.340479	0.222	0.172	1.40854e-299
NACA	5.85372e-304	0.301057	0.928	0.915	2.20065e-299
EID1	5.99946e-304	-0.45459	0.471	0.516	2.25544e-299
YWHAE	2.677e-303	0.370244	0.612	0.44	1.00639e-298
HLA-E	1.70159e-302	-0.420097	0.846	0.86	6.39695e-298
COX7A1	7.6615e-302	-0.359076	0.037	0.131	2.88026e-297
ALG13	3.3806e-301	-0.334588	0.315	0.29	1.2709e-296
ITM2B	3.67247e-301	-0.448292	0.782	0.767	1.38063e-296
SET	6.93327e-301	0.381384	0.598	0.42	2.60649e-296
MYL12B	5.28711e-300	0.359137	0.802	0.656	1.98764e-295
SERPING1	1.05406e-299	-0.612617	0.086	0.189	3.96262e-295
NNMT	6.54072e-298	-0.762756	0.083	0.191	2.45892e-293
BRD2	8.06136e-298	-0.320953	0.531	0.511	3.03059e-293
COL6A2	3.8378e-297	-0.79346	0.079	0.195	1.44278e-292
CDKN1A	7.35484e-296	-0.312307	0.48	0.427	2.76498e-291
COX7A2L	1.49703e-293	0.370617	0.597	0.425	5.62792e-289
TNFRSF18	1.74988e-293	0.395122	0.142	0.201	6.57851e-289
RGCC	3.83833e-293	-0.731177	0.421	0.541	1.44298e-288
RBPJ	2.31459e-290	0.349749	0.36	0.201	8.70148e-286
PTGER4	2.47857e-290	-0.484566	0.207	0.26	9.31794e-286
KLF9	1.21354e-289	-0.367147	0.081	0.16	4.56219e-285
RARRES2	6.39117e-289	-0.581105	0.15	0.241	2.4027e-284
NEU1	8.12387e-289	-0.406799	0.346	0.37	3.05409e-284
FNIP2	3.42593e-288	0.280287	0.211	0.082	1.28794e-283
CSTA	1.66362e-286	0.321862	0.106	0.018	6.25422e-282
H2AFX	3.33551e-286	-0.304934	0.257	0.262	1.25395e-281
PCBP1	3.77491e-285	0.275782	0.665	0.488	1.41914e-280
GTF3A	8.93774e-285	0.338761	0.558	0.378	3.36006e-280
KMT2E	3.69856e-284	-0.38368	0.515	0.548	1.39044e-279
CD164	4.08259e-284	0.278088	0.586	0.406	1.53481e-279
BTG2	1.37691e-283	-0.495068	0.503	0.526	5.17634e-279
ACVRL1	2.05676e-283	-0.271528	0.068	0.122	7.73218e-279
YWHAZ	6.64667e-283	0.310702	0.771	0.643	2.49875e-278
RHOB	1.66813e-282	0.387716	0.523	0.345	6.27119e-278
EMP3	3.61754e-282	-0.299967	0.385	0.563	1.35998e-277
CKLF	4.90453e-282	0.283335	0.502	0.331	1.84381e-277
NDUFA12	3.71054e-281	0.267126	0.477	0.303	1.39494e-276
RPL35	2.25524e-280	0.30282	0.979	0.974	8.47836e-276
ZC3HAV1	9.33562e-280	-0.423295	0.293	0.344	3.50963e-275
HNRNPA0	1.60019e-278	-0.355906	0.665	0.677	6.01577e-274
BATF	1.69979e-278	0.691756	0.142	0.039	6.39018e-274
HIGD2A	4.31432e-278	0.312025	0.666	0.494	1.62193e-273
CTSF	1.38916e-276	-0.297082	0.064	0.144	5.22241e-272
ANXA1	2.37499e-276	-0.738419	0.496	0.52	8.92853e-272
RP1-313I6.12	2.3512e-274	-0.427089	0.183	0.233	8.83912e-270
MZT2B	4.21211e-274	0.38084	0.609	0.459	1.5835e-269
CTSW	1.26336e-272	-0.254604	0.074	0.171	4.74949e-268
ANP32B	4.66037e-271	0.361285	0.574	0.402	1.75202e-266
CYBRD1	5.35708e-271	-0.29888	0.043	0.108	2.01394e-266
MLEC	9.5089e-271	0.307636	0.447	0.277	3.57478e-266
ANKRD28	1.94209e-270	-0.509851	0.235	0.33	7.30109e-266
MYL6	2.37283e-270	0.285283	0.954	0.926	8.92042e-266
RPS5	6.08657e-269	0.354116	0.968	0.949	2.28818e-264
ATP5G1	2.19847e-268	0.360746	0.527	0.361	8.26494e-264
IL6ST	2.49543e-268	-0.355342	0.16	0.208	9.38132e-264
RP11-489E7.4	1.46138e-267	-0.4175	0.077	0.184	5.49392e-263
LDHB	1.6925e-267	0.51617	0.638	0.517	6.36279e-263
PDE4B	1.30854e-266	-0.314731	0.202	0.353	4.91933e-262
PSMD8	1.1139e-265	0.325022	0.584	0.41	4.1876e-261
BRK1	1.79747e-265	0.281406	0.697	0.529	6.7574e-261
UBE2I	5.36195e-265	0.26533	0.562	0.388	2.01577e-260
PRKCDBP	8.15614e-263	-0.500137	0.111	0.184	3.06622e-258
NASP	4.43779e-260	-0.252288	0.337	0.315	1.66834e-255
SON	6.47407e-260	-0.289387	0.605	0.609	2.43386e-255
TBCA	7.41119e-260	0.339394	0.651	0.491	2.78616e-255
KCNQ1OT1	8.36098e-260	-0.439189	0.242	0.246	3.14323e-255
ICAM2	3.04938e-259	-0.373828	0.11	0.234	1.14639e-254
PSMA2	4.91039e-258	0.257022	0.53	0.36	1.84601e-253
AMD1	4.92429e-258	-0.262376	0.461	0.439	1.85124e-253
CD47	6.88807e-258	0.270096	0.532	0.362	2.5895e-253
DKK3	7.20855e-257	-0.523094	0.04	0.118	2.70998e-252
SELM	7.89261e-257	-0.477034	0.312	0.43	2.96715e-252
ARHGAP15	8.4341e-257	-0.367978	0.091	0.208	3.17072e-252
AIF1	2.52298e-256	0.854133	0.157	0.052	9.48489e-252
C1QB	5.74194e-256	1.09355	0.12	0.029	2.15863e-251
C16orf54	8.00716e-256	-0.256762	0.058	0.155	3.01021e-251
CRISPLD2	9.0673e-256	-0.467733	0.052	0.119	3.40876e-251
PDCD4	1.21943e-255	-0.397495	0.364	0.415	4.58434e-251
IDS	5.74963e-255	-0.478126	0.386	0.458	2.16152e-250
IGHG4	1.67315e-254	0.738989	0.342	0.192	6.29006e-250
NDUFS5	5.14914e-254	0.293496	0.791	0.687	1.93577e-249
HIF1A	4.26214e-253	0.412635	0.32	0.172	1.60231e-248
HLA-DRB1	3.40747e-252	0.414419	0.46	0.298	1.281e-247
TNRC6B	3.93175e-251	-0.36647	0.267	0.321	1.4781e-246
LST1	1.34776e-250	0.599811	0.152	0.049	5.06677e-246
ATP6V1G1	1.29161e-249	0.361624	0.751	0.619	4.85569e-245
SNRPN	1.46157e-249	-0.314848	0.198	0.344	5.49463e-245
SLC2A3	6.20241e-248	-0.398734	0.245	0.4	2.33173e-243
SSPN	4.18399e-247	-0.251202	0.056	0.106	1.57293e-242
C14orf166	1.03023e-246	0.288191	0.593	0.425	3.87304e-242
NEAT1	1.11569e-246	0.388799	0.858	0.793	4.19433e-242
UQCR11	3.56005e-246	0.317199	0.765	0.657	1.33837e-241
SAFB2	1.47223e-245	-0.260505	0.277	0.276	5.53469e-241
OLFML3	2.31985e-245	-0.35947	0.04	0.104	8.72124e-241
RPL37	1.47795e-244	0.263835	0.97	0.962	5.55622e-240
NDUFB7	2.05599e-244	0.311442	0.631	0.478	7.72927e-240
GLTSCR2	2.23571e-243	-0.364662	0.781	0.834	8.40492e-239
FXYD5	2.2844e-243	0.254357	0.702	0.543	8.58797e-239
ERGIC3	7.63076e-243	0.380965	0.578	0.449	2.86871e-238
TUFM	6.18976e-242	0.349065	0.557	0.401	2.32698e-237
SNX10	1.97718e-241	0.346456	0.133	0.039	7.43302e-237
CHCHD10	2.83926e-241	0.340435	0.571	0.414	1.06739e-236
CCDC80	6.24484e-241	-0.865336	0.055	0.119	2.34768e-236
AKAP9	6.34587e-241	-0.255784	0.395	0.379	2.38567e-236
EIF3I	1.16128e-240	0.252034	0.565	0.399	4.36573e-236
C1QA	4.82743e-238	0.987806	0.124	0.034	1.81483e-233
RPL7	1.21812e-237	0.40126	0.983	0.972	4.57938e-233
RHOA	4.46132e-237	0.290148	0.743	0.591	1.67719e-232
AKAP13	4.98491e-237	-0.305998	0.44	0.429	1.87403e-232
PDE4A	1.09318e-236	-0.423977	0.115	0.182	4.1097e-232
PSMB6	1.15919e-236	0.263242	0.567	0.403	4.35785e-232
TSPYL2	1.95657e-236	-0.473871	0.165	0.278	7.35553e-232
CCRL2	1.95743e-235	0.323253	0.131	0.038	7.35875e-231
SNRPD2	3.9588e-235	0.329815	0.767	0.656	1.48827e-230
PARK7	1.99403e-234	0.365546	0.695	0.552	7.49637e-230
NDUFB11	3.8266e-232	0.347838	0.695	0.575	1.43857e-227
TUBA4A	4.74539e-232	-0.274259	0.352	0.309	1.78398e-227
KDM6B	1.8446e-231	-0.293465	0.37	0.364	6.93459e-227
PHPT1	2.09084e-231	0.292025	0.579	0.417	7.86031e-227
RSRP1	6.01677e-231	-0.392735	0.368	0.43	2.26195e-226
ARID4B	6.88624e-231	-0.263289	0.424	0.42	2.58881e-226
NEDD8	7.47942e-231	0.255123	0.678	0.519	2.81181e-226
SARAF	7.29039e-230	-0.349131	0.774	0.782	2.74075e-225
DUSP5	2.24331e-227	-0.319419	0.253	0.277	8.4335e-223
INSIG1	5.6449e-227	0.274112	0.427	0.278	2.12215e-222
KLF2	4.57951e-226	-0.523799	0.261	0.338	1.72162e-221
RAMP2	1.33845e-225	-0.510263	0.034	0.11	5.03176e-221
LINC00152	1.51035e-225	0.341601	0.504	0.35	5.67802e-221
PIK3R1	9.85094e-225	-0.459217	0.149	0.21	3.70336e-220
FBL	3.77948e-223	0.316895	0.517	0.361	1.42086e-218
BCL2A1	1.17686e-222	1.29248	0.206	0.105	4.42427e-218
MINOS1	1.37984e-220	0.26881	0.61	0.453	5.18736e-216
ISG15	1.67701e-217	0.640604	0.594	0.438	6.30456e-213
PSMB9	5.97872e-217	0.4061	0.499	0.343	2.24764e-212
NUCB2	1.11712e-215	-0.291572	0.241	0.311	4.19971e-211
TOMM20	1.01792e-214	0.295846	0.6	0.453	3.82677e-210
EIF5A	7.66803e-213	0.386332	0.541	0.391	2.88272e-208
RP11-138A9.1	1.30256e-212	-0.407113	0.326	0.452	4.89683e-208
PLAU	1.66942e-211	0.26938	0.186	0.084	6.27601e-207
APOC1	2.83909e-211	1.22365	0.164	0.064	1.06733e-206
VAMP2	1.0324e-210	-0.318152	0.439	0.503	3.88119e-206
C11orf96	3.71373e-210	-0.67938	0.082	0.164	1.39614e-205
DNAJA1	1.49661e-209	-0.313654	0.664	0.627	5.62637e-205
FNBP1	5.34078e-208	-0.323805	0.278	0.423	2.00781e-203
TSPAN4	7.31588e-208	-0.331724	0.101	0.163	2.75033e-203
MTDH	1.20276e-207	0.335135	0.628	0.501	4.52164e-203
CPQ	3.54795e-206	-0.287069	0.079	0.143	1.33382e-201
IFI6	1.8507e-204	0.913813	0.393	0.264	6.95754e-200
PTGDS	3.67153e-204	-1.05521	0.033	0.104	1.38027e-199
PLEK	8.79065e-204	0.594669	0.121	0.047	3.30476e-199
WTAP	5.9904e-203	0.309737	0.522	0.377	2.25203e-198
HNRNPA3	6.25138e-203	0.257903	0.655	0.505	2.35014e-198
CRYAB	7.24496e-203	-1.32743	0.059	0.115	2.72367e-198
KDELR1	1.64299e-202	0.258862	0.476	0.326	6.17665e-198
JTB	2.20517e-201	0.313972	0.669	0.549	8.29013e-197
COPE	2.32114e-201	0.294611	0.662	0.516	8.72609e-197
CTGF	5.05118e-201	-0.450149	0.183	0.156	1.89894e-196
SEMA4A	6.82546e-201	-0.276929	0.068	0.154	2.56597e-196
GLA	6.9906e-200	-0.274953	0.202	0.217	2.62805e-195
MYDGF	5.41466e-195	0.32664	0.588	0.445	2.03559e-190
CD44	1.2563e-194	0.491173	0.72	0.58	4.72294e-190
MT-ND3	2.96389e-194	-0.281274	0.938	0.983	1.11424e-189
CD14	8.80657e-194	0.717228	0.12	0.049	3.31074e-189
PLA2G16	1.59718e-193	0.364064	0.322	0.191	6.00442e-189
IGLC7	1.24346e-192	-0.87712	0.065	0.142	4.67465e-188
MTRNR2L1	2.80803e-191	-0.306981	0.101	0.156	1.05565e-186
ASAH1	2.07703e-190	0.280629	0.416	0.278	7.80838e-186
CAV1	8.40034e-190	-0.714351	0.08	0.136	3.15802e-185
JUND	2.0646e-189	-0.356921	0.687	0.705	7.76166e-185
PLA2G2A	1.2501e-188	0.536479	0.155	0.064	4.69964e-184
EFEMP2	9.26214e-188	-0.273225	0.043	0.118	3.48201e-183
BSG	1.99022e-187	0.293924	0.633	0.524	7.48204e-183
ATP5O	6.95803e-186	0.284352	0.684	0.556	2.6158e-181
MCL1	8.84023e-186	-0.262882	0.772	0.764	3.3234e-181
LINC-PINT	7.02492e-184	-0.337621	0.182	0.302	2.64095e-179
HSPA1B	1.47406e-183	0.289675	0.451	0.319	5.54159e-179
BTG1	8.43655e-183	-0.292979	0.897	0.891	3.17164e-178
SOD1	1.38636e-181	0.350406	0.764	0.664	5.21188e-177
CITED2	2.55375e-181	-0.404802	0.285	0.369	9.60057e-177
BAG3	8.12857e-181	0.25824	0.252	0.144	3.05585e-176
NDUFB4	1.3842e-180	0.255011	0.627	0.488	5.20375e-176
PRDX4	4.41123e-179	0.254023	0.481	0.34	1.65836e-174
ATPIF1	5.54677e-177	0.259221	0.623	0.489	2.08525e-172
H2AFZ	9.30922e-177	0.402018	0.767	0.666	3.49971e-172
PSMB1	9.95243e-177	0.290913	0.667	0.544	3.74152e-172
PTGS2	2.11145e-176	0.747127	0.156	0.067	7.93779e-172
LHFP	1.27222e-175	-0.250754	0.036	0.102	4.78277e-171
SRSF3	1.34886e-175	-0.337696	0.695	0.699	5.07089e-171
CRIP2	1.43202e-175	-0.265822	0.139	0.126	5.38354e-171
SERPINF1	2.74325e-174	-0.591492	0.088	0.149	1.0313e-169
NDUFA1	4.73304e-174	0.294651	0.693	0.58	1.77934e-169
HSP90AA1	4.89694e-172	0.644913	0.882	0.84	1.84096e-167
CTSS	9.16458e-172	0.475434	0.5	0.363	3.44533e-167
SCPEP1	3.46728e-171	-0.340576	0.133	0.217	1.30349e-166
SYTL3	1.39716e-170	-0.37407	0.096	0.19	5.25247e-166
MMP2	2.75139e-170	-0.46081	0.065	0.143	1.03436e-165
TLE4	4.25912e-170	-0.28527	0.163	0.204	1.60117e-165
PHGR1	5.71679e-169	-1.40862	0.433	0.525	2.14917e-164
CREM	8.4428e-168	-0.471582	0.598	0.663	3.17399e-163
RPL36A	1.96642e-166	0.261381	0.815	0.783	7.39256e-162
IGFBP3	4.39702e-166	-0.435705	0.048	0.109	1.65302e-161
CASP1	9.88678e-165	0.271146	0.212	0.11	3.71683e-160
ATP5J	2.9159e-164	0.265802	0.649	0.526	1.0962e-159
MT-CO2	4.96507e-163	0.396247	0.992	0.998	1.86657e-158
COL18A1	1.066e-161	-0.314865	0.082	0.158	4.0075e-157
FSTL1	8.18049e-161	-0.378596	0.058	0.135	3.07537e-156
AC016831.7	8.40845e-160	-0.273432	0.165	0.275	3.16107e-155
TIMP1	2.2008e-158	1.25162	0.619	0.487	8.2737e-154
MT-ND5	6.82173e-158	-0.260017	0.877	0.948	2.56456e-153
IGHG1	1.51087e-157	0.936096	0.225	0.122	5.67995e-153
RP11-138A9.2	2.35999e-156	-0.328101	0.209	0.324	8.87216e-152
MT1G	5.50529e-156	-1.07246	0.187	0.145	2.06966e-151
PCOLCE	1.23258e-155	-0.405965	0.065	0.136	4.63375e-151
COL6A1	9.7429e-155	-0.407391	0.107	0.173	3.66275e-150
ICAM3	8.56337e-154	-0.283395	0.312	0.388	3.21931e-149
GZMB	1.55866e-153	1.11616	0.21	0.112	5.85962e-149
SMCHD1	7.7228e-153	-0.329275	0.234	0.282	2.90331e-148
PIGR	5.10115e-151	0.493617	0.292	0.214	1.91773e-146
MMP14	4.69432e-150	0.262503	0.184	0.094	1.76478e-145
RRBP1	5.00032e-150	0.251957	0.466	0.337	1.87982e-145
ANKRD12	6.91645e-150	-0.310065	0.392	0.457	2.60017e-145
FAM43A	2.13239e-149	-0.276081	0.091	0.144	8.0165e-145
CD37	5.87323e-149	-0.346408	0.275	0.396	2.20798e-144
HMGB2	2.70483e-148	0.423384	0.481	0.353	1.01685e-143
CCL5	4.04911e-147	-0.63224	0.245	0.352	1.52222e-142
LCP2	2.19341e-146	0.345854	0.123	0.051	8.24589e-142
SRSF2	6.06914e-146	-0.259964	0.726	0.704	2.28163e-141
SPI1	3.82335e-143	0.323353	0.103	0.046	1.43735e-138
MYL9	4.89615e-142	-0.590027	0.149	0.189	1.84066e-137
TNF	2.10728e-141	0.36929	0.1	0.036	7.9221e-137
EMILIN1	3.27089e-141	-0.33582	0.045	0.104	1.22966e-136
TNFRSF4	1.04617e-140	0.515479	0.126	0.152	3.93298e-136
PHF1	2.43278e-140	-0.260287	0.156	0.235	9.14581e-136
UBB	2.24776e-139	-0.256202	0.908	0.929	8.45024e-135
FYN	2.76334e-138	-0.402014	0.21	0.312	1.03885e-133
RNF125	4.88209e-137	-0.329464	0.09	0.153	1.83537e-132
ANKRD37	1.11894e-135	-0.321172	0.211	0.261	4.20653e-131
THY1	7.47927e-134	-0.282148	0.053	0.12	2.81176e-129
PLAC8	1.78722e-132	0.299017	0.275	0.173	6.71888e-128
RAB31	8.16382e-131	0.302554	0.126	0.07	3.06911e-126
GNLY	9.18144e-131	1.22565	0.121	0.052	3.45167e-126
RGS16	1.15417e-130	-0.383256	0.126	0.129	4.33897e-126
NPC2	4.19633e-128	0.400814	0.621	0.502	1.57757e-123
LBH	8.38155e-128	-0.33196	0.113	0.189	3.15096e-123
UCP2	9.36891e-128	0.285547	0.293	0.192	3.52215e-123
HMOX1	2.72884e-127	0.353138	0.116	0.049	1.02588e-122
ATP6V0E1	1.26271e-126	0.268176	0.762	0.66	4.74705e-122
STOM	1.6826e-125	-0.336461	0.152	0.218	6.32558e-121
RBM39	1.28093e-122	-0.27618	0.706	0.719	4.81554e-118
TYMP	6.76506e-122	0.69109	0.439	0.366	2.54326e-117
CTSK	1.44904e-120	-0.276134	0.059	0.122	5.44754e-116
CTSL	2.75671e-120	0.867573	0.223	0.147	1.03636e-115
HMGB1	1.50052e-119	0.301125	0.824	0.781	5.64104e-115
ITGA1	1.59452e-119	-0.265657	0.077	0.125	5.99445e-115
NFKB1	7.45851e-119	0.26673	0.315	0.213	2.80395e-114
GABARAPL1	9.66995e-117	-0.290215	0.213	0.298	3.63532e-112
HOPX	1.27218e-116	-0.357727	0.09	0.164	4.78262e-112
KLRB1	1.52136e-116	-0.557738	0.157	0.245	5.7194e-112
GLIPR1	1.81254e-115	-0.34631	0.218	0.309	6.81407e-111
GZMM	7.05605e-111	-0.292395	0.099	0.175	2.65265e-106
MT2A	8.84634e-111	0.302952	0.495	0.39	3.32569e-106
CA2	4.69819e-108	-0.375617	0.072	0.103	1.76624e-103
RPL22L1	3.71517e-103	0.357592	0.574	0.477	1.39668e-98
PSAP	6.69242e-100	0.298319	0.648	0.549	2.51595e-95
MT1E	2.14724e-98	-0.551681	0.187	0.188	8.07232e-94
TNFAIP8	1.36226e-97	0.307443	0.214	0.133	5.1213e-93
CXCR4	2.57911e-97	-0.39391	0.402	0.485	9.6959e-93
RDX	2.73498e-93	-0.259277	0.12	0.181	1.02819e-88
ARID5B	4.84233e-93	-0.253062	0.348	0.413	1.82043e-88
RUNX3	5.14732e-93	-0.335142	0.141	0.199	1.93509e-88
HLA-DPB1	1.62705e-77	0.258056	0.427	0.335	6.11674e-73
CARD16	7.62991e-73	0.385446	0.286	0.208	2.86839e-68
ARHGDIB	2.08831e-67	-0.253225	0.532	0.595	7.85081e-63
LGALS1	1.24619e-62	0.338285	0.534	0.617	4.68491e-58
ACP5	4.97909e-62	0.397845	0.179	0.132	1.87184e-57
NFKBIA	2.67006e-59	0.26588	0.779	0.707	1.00378e-54
APOE	2.89491e-59	-0.436666	0.18	0.206	1.08831e-54
IL7R	1.52504e-57	-0.323006	0.195	0.229	5.73325e-53
CD8A	5.7262e-57	-0.307835	0.08	0.128	2.15271e-52
ITGB2	6.34328e-57	0.298836	0.22	0.162	2.38469e-52
CD2	9.12462e-54	0.261632	0.234	0.243	3.43031e-49
COL1A1	1.16621e-50	0.758098	0.141	0.186	4.38424e-46
LCP1	7.24904e-40	0.253648	0.231	0.18	2.7252e-35
ALOX5AP	1.46043e-39	0.490336	0.271	0.245	5.49035e-35
LTB	7.15144e-38	0.28069	0.219	0.261	2.68851e-33
HLA-DQA1	1.57597e-34	0.277664	0.229	0.197	5.92469e-30
ACTA2	8.2282e-33	-0.59176	0.078	0.11	3.09331e-28
ICOS	1.47211e-32	0.301614	0.12	0.102	5.53425e-28
TIGIT	1.6286e-31	0.289909	0.122	0.105	6.12257e-27
HSPA1A	2.29634e-31	0.477282	0.429	0.375	8.63288e-27
PLCG2	8.72991e-10	1.33853	0.127	0.137	3.28192e-05
NKG7	2.46836e-09	0.456688	0.181	0.184	9.27955e-05
GZMA	2.70887e-09	0.367445	0.183	0.175	0.000101837
