# Supplementary material for: Challenging the control through a single-cell perspective on normal adjacent tissue in colorectal cancer
Source: iScience. 2026 Apr 9;29(6):115671. doi: 10.1016/j.isci.2026.115671 (PMC13276536; doi:10.1016/j.isci.2026.115671)
Supplement: Table S5. DEGs_B cells [file mmc6.xlsx]

## Sheet: DEGs_B cells_HCvsNAT
	p_val	avg_log2FC	pct.1	pct.2	p_val_adj
ATP5F1E	0	3.76899	0.93	0	0
GNB2L1	0	-4.26389	0	0.982	0
RACK1	0	4.61363	0.982	0	0
RPS17	0	-2.76673	0.484	0.999	0
GLTSCR2	2.3373e-297	-3.42602	0	0.939	8.78683e-293
ATP5MG	1.23881e-259	2.77769	0.802	0	4.65718e-255
ATP5MC2	2.92569e-238	2.54143	0.755	0	1.09988e-233
ATP5E	1.66023e-237	-3.03824	0	0.862	6.24147e-233
RPS20	9.78965e-215	-1.20506	0.953	0.998	3.68032e-210
MT-ND3	9.3085e-214	2.10059	0.974	0.991	3.49944e-209
RPL13	2.40502e-203	-1.22251	0.794	0.998	9.04142e-199
ATP5L	1.04379e-202	-2.64157	0	0.799	3.92402e-198
SELENOK	2.05601e-192	2.29224	0.643	0	7.72937e-188
RPS2	7.91893e-185	-1.07172	0.797	0.999	2.97704e-180
RPL13A	2.6882e-178	-0.965453	0.99	1	1.0106e-173
SELK	2.00866e-177	-2.62095	0	0.744	7.55137e-173
MTRNR2L12	7.12909e-172	3.35023	0.706	0.159	2.68011e-167
ATP5G2	2.41003e-165	-2.2875	0	0.715	9.06025e-161
SELENOH	3.95429e-159	1.75114	0.552	0	1.48658e-154
ELOB	1.64318e-155	1.80718	0.542	0	6.17735e-151
FTH1	6.24292e-143	-1.75245	0.734	0.997	2.34696e-138
C19orf43	5.4974e-137	-2.01015	0	0.636	2.06669e-132
ATP5ME	3.34957e-136	1.67033	0.484	0	1.25924e-131
AC090498.1	9.08657e-134	-2.11503	0	0.627	3.41601e-129
ATP5PO	2.96459e-130	1.53291	0.466	0	1.11451e-125
ATP5MD	3.15295e-125	1.48507	0.451	0	1.18532e-120
MTRNR2L8	4.9288e-125	2.24019	0.701	0.12	1.85293e-120
DUSP1	6.18115e-125	-2.34241	0.336	0.88	2.32374e-120
NOP53	1.92233e-119	2.10445	0.432	0	7.22679e-115
ATP5IF1	8.34498e-118	1.58074	0.427	0	3.13721e-113
ATP5PF	5.46665e-117	1.34178	0.424	0	2.05513e-112
FOS	1.48469e-116	-2.38597	0.258	0.858	5.58155e-112
RPL31	3.79538e-116	-0.805605	0.932	0.994	1.42684e-111
RIPOR2	2.31926e-115	1.53016	0.419	0	8.71904e-111
RP11-138A9.1	1.64959e-114	-1.94097	0	0.563	6.20148e-110
ATP5MC3	1.61866e-110	1.50895	0.404	0	6.08517e-106
SELENOF	6.4707e-109	1.24022	0.398	0	2.43259e-104
ATP5MPL	4.06898e-108	1.47408	0.396	0	1.52969e-103
RTRAF	9.90212e-106	1.33878	0.388	0	3.7226e-101
SELENOT	9.90212e-106	1.28709	0.388	0	3.7226e-101
JUN	3.62796e-104	-2.49213	0.333	0.846	1.36389e-99
AC004687.1	3.7917e-104	1.38957	0.383	0	1.42545e-99
ATP5F1B	3.7917e-104	1.27033	0.383	0	1.42545e-99
ATP5MF	2.33396e-103	1.34804	0.38	0	8.77429e-99
SELT	1.69647e-97	-1.59827	0	0.501	6.37772e-93
CYBA	2.56908e-97	-0.980306	0.424	0.938	9.65821e-93
ATP5O	1.35537e-95	-1.59769	0	0.494	5.09536e-91
POLR2J3.1	1.5079e-95	1.13684	0.354	0	5.66879e-91
BTG1	2.74412e-95	-1.35234	0.807	0.983	1.03162e-90
HLA-DRB5	2.78082e-95	-1.85235	0.372	0.871	1.04542e-90
ALDOA	1.03073e-93	-1.73625	0.036	0.573	3.87494e-89
TENT5C	3.1112e-93	1.26528	0.346	0	1.16963e-88
ATP5F1A	3.1112e-93	1.19873	0.346	0	1.16963e-88
RPL41	4.57019e-93	0.717819	1	0.999	1.71812e-88
COPS9	6.2324e-91	1.09158	0.339	0	2.34301e-86
RP1-313I6.12	1.35198e-87	-1.70072	0	0.462	5.08262e-83
LINC01781	2.29268e-86	1.63429	0.323	0	8.61908e-82
ATP5PD	1.30759e-85	1.19659	0.32	0	4.91575e-81
ATP5D	3.28076e-85	-1.45196	0	0.452	1.23337e-80
TRIR	4.21362e-84	1.17763	0.315	0	1.58407e-79
TCEB2	7.78854e-84	-1.44152	0	0.446	2.92802e-79
AC016831.5	2.38081e-83	1.08281	0.312	0	8.95041e-79
SEM1	1.34107e-82	1.05257	0.31	0	5.04162e-78
RPS28	7.5244e-82	0.740212	0.997	0.998	2.82872e-77
LINC02397	7.53086e-82	1.14776	0.307	0	2.83115e-77
SMIM26	7.53086e-82	0.967454	0.307	0	2.83115e-77
RUBCNL	7.53086e-82	1.12244	0.307	0	2.83115e-77
ATP5B	5.15634e-79	-1.36146	0	0.426	1.93848e-74
NSD3	4.01792e-78	1.05048	0.294	0	1.5105e-73
LINC-PINT	7.05841e-78	-1.40427	0	0.421	2.65354e-73
TUT4	2.21571e-77	0.984824	0.292	0	8.32975e-73
SINHCAF	1.21824e-76	0.969676	0.289	0	4.57985e-72
JPT1	1.21824e-76	1.0197	0.289	0	4.57985e-72
KIAA0226L	3.4573e-76	-1.53292	0	0.414	1.29974e-71
ATP5PB	1.08094e-73	0.936381	0.279	0	4.0637e-69
RPL7	7.9639e-73	-0.68846	0.953	0.998	2.99395e-68
2025-09-15	1.71257e-72	-1.25184	0	0.397	6.43823e-68
YBX1	1.85976e-72	-1.26466	0.503	0.886	6.9916e-68
HNRNPA0	7.62493e-72	-1.38861	0.276	0.757	2.86652e-67
TSC22D3	7.65026e-72	-1.34019	0.651	0.924	2.87604e-67
RP11-138A9.2	4.88451e-71	-1.57652	0	0.391	1.83628e-66
ATP5MC1	9.155e-71	0.963158	0.268	0	3.44173e-66
GPX1	1.12364e-70	-1.3697	0	0.389	4.2242e-66
YPEL5	4.25974e-70	-1.55434	0.682	0.912	1.6014e-65
C11orf31	1.35308e-69	-1.29205	0	0.384	5.08675e-65
C14orf2	1.60331e-68	-1.2422	0	0.379	6.02747e-64
C14orf166	2.41708e-68	-1.22428	0	0.378	9.08679e-64
RPLP2	3.14006e-68	-0.505133	1	1	1.18047e-63
MT-ATP6	6.89371e-68	1.3306	0.982	0.997	2.59162e-63
RTF2	7.4073e-68	0.968808	0.258	0	2.7847e-63
ATP5F1C	7.4073e-68	0.869145	0.258	0	2.7847e-63
FAM30A	3.92283e-67	1.19854	0.255	0	1.47475e-62
WHSC1L1	3.21942e-66	-1.27196	0	0.369	1.21031e-61
OGA	5.7301e-65	0.781534	0.247	0	2.15417e-60
RPL37	7.8011e-65	0.652537	0.997	0.996	2.93274e-60
SERP1	3.51089e-64	-1.27035	0.365	0.791	1.31988e-59
JUNB	8.93961e-64	-1.36673	0.513	0.892	3.36076e-59
EIF1	8.73975e-63	-0.795455	0.964	0.998	3.28562e-58
MT-ND2	1.15068e-62	-0.85611	0.938	0.997	4.32585e-58
SELENOW	4.24144e-62	0.884872	0.237	0	1.59453e-57
ELOC	2.19735e-61	0.785243	0.234	0	8.26072e-57
LINC01857	1.13531e-60	1.11603	0.232	0	4.26809e-56
ATP5I	3.69801e-59	-1.1057	0	0.335	1.39023e-54
HN1	3.69801e-59	-1.15149	0	0.335	1.39023e-54
ATP5G3	5.45102e-59	-1.13043	0	0.334	2.04926e-54
SHFM1	1.74175e-58	-1.09938	0	0.332	6.54795e-54
AC058791.1	2.70756e-58	1.38979	0.393	0.066	1.01788e-53
NBDY	7.87731e-58	0.772181	0.221	0	2.9614e-53
ATP5J2	8.1526e-58	-1.09589	0	0.328	3.06489e-53
AC245297.3	4.01625e-57	0.738235	0.219	0	1.50987e-52
USMG5	5.56425e-57	-1.08424	0	0.324	2.09183e-52
AL928768.3	3.76152e-56	-1.98613	0	0.32	1.41411e-51
CCDC32	1.03584e-55	0.708418	0.214	0	3.89414e-51
ATP5A1	1.72332e-55	-1.04125	0	0.317	6.47866e-51
MGEA5	1.72332e-55	-1.06875	0	0.317	6.47866e-51
KLF2	3.84054e-55	-1.44909	0.185	0.62	1.44381e-50
MIR29B2CHG	2.64394e-54	0.719762	0.208	0	9.93964e-50
AC025164.1	2.64394e-54	0.819266	0.208	0	9.93964e-50
STMP1	6.6794e-53	0.730391	0.203	0	2.51105e-48
PPP1R15A	9.59896e-53	-1.25052	0.409	0.78	3.60863e-48
CD74	1.27987e-52	-0.548593	0.964	0.999	4.81156e-48
RP5-887A10.1	6.69584e-52	-1.42113	0	0.299	2.51724e-47
SRSF2	9.12037e-52	-1.21226	0.383	0.737	3.42871e-47
ATP5J	1.4071e-51	-0.995331	0	0.297	5.28985e-47
ATP5F1D	1.67028e-51	0.739034	0.198	0	6.27926e-47
CYBC1	8.32084e-51	0.694565	0.195	0	3.12814e-46
NBEAL1	3.38405e-50	-1.17061	0.154	0.565	1.2722e-45
LINC00513	4.13477e-50	0.674793	0.193	0	1.55443e-45
BUD23	2.0495e-49	0.757821	0.19	0	7.7049e-45
WASHC4	2.0495e-49	0.676328	0.19	0	7.7049e-45
RAMMET	2.0495e-49	0.678502	0.19	0	7.7049e-45
TCEB1	5.08544e-49	-0.969694	0	0.284	1.91182e-44
RNASET2	7.30685e-49	-1.08276	0.279	0.697	2.74694e-44
AL121944.1	1.01336e-48	0.795077	0.188	0	3.80962e-44
ATP5F1	1.05523e-48	-0.97449	0	0.283	3.96703e-44
C19orf60	3.14595e-48	-0.885628	0	0.28	1.18269e-43
RPL21	5.13163e-48	-0.399825	0.995	0.999	1.92918e-43
CHMP1B	1.318e-47	-2.02278	0.229	0.597	4.9549e-43
EBLN3P	2.45904e-47	0.62127	0.182	0	9.24451e-43
H3F3B	4.69884e-47	-0.80037	0.888	0.977	1.76648e-42
HIST1H4C	6.76735e-47	1.29402	0.526	0.283	2.54412e-42
MT-CO3	7.04806e-47	0.805197	0.982	0.998	2.64965e-42
MYEOV2	8.18395e-47	-0.897951	0	0.273	3.07667e-42
ZNF90	9.01364e-47	-1.04008	0.018	0.332	3.38859e-42
RP11-231C14.7	1.17347e-46	-1.07728	0	0.272	4.41156e-42
HLA-DQA2	1.43628e-46	-1.26519	0.195	0.609	5.39957e-42
RP11-489E7.4	2.41023e-46	-0.989947	0	0.27	9.06101e-42
RPL36	2.77179e-46	0.577585	0.995	0.993	1.04203e-41
IGHM	6.50927e-46	1.24087	0.464	0.49	2.44709e-41
FAM46C	1.4487e-45	-0.975051	0	0.266	5.44626e-41
C17orf89	1.4487e-45	-0.895597	0	0.266	5.44626e-41
PHGR1	2.19129e-45	-1.09288	0.029	0.354	8.23794e-41
SARAF	3.01077e-45	-1.11622	0.529	0.819	1.13187e-40
PFN1	4.03076e-45	-0.687719	0.497	0.863	1.51532e-40
RPS21	4.97689e-45	0.63561	0.984	0.98	1.87101e-40
POLR2J3	7.09894e-44	-0.971888	0.005	0.284	2.66878e-39
C20orf24	2.10347e-43	-0.831812	0	0.255	7.90778e-39
ATP5H	8.62116e-43	-0.851144	0	0.251	3.24104e-38
ATPIF1	1.22567e-42	-0.904851	0	0.251	4.6078e-38
ARHGAP45	7.73584e-42	0.608908	0.161	0	2.90821e-37
ERBIN	7.73584e-42	0.553144	0.161	0	2.90821e-37
IER2	9.14386e-42	-1.43591	0.279	0.642	3.43754e-37
CREM	1.27011e-41	-1.13129	0.573	0.85	4.77485e-37
MT-CYB	3.25145e-41	0.827623	0.977	0.997	1.22235e-36
TRAPPC2B	3.7244e-41	0.548118	0.159	0	1.40015e-36
RPS11	1.21143e-40	-0.461723	0.984	0.996	4.55424e-36
CALM1	1.79725e-40	-0.923034	0.544	0.832	6.75658e-36
HMHA1	2.31226e-40	-0.798094	0	0.238	8.69272e-36
WBSCR22	2.31226e-40	-0.79644	0	0.238	8.69272e-36
RPL7A	6.09921e-40	0.600081	0.992	0.994	2.29294e-35
LINC00493	9.24122e-40	-0.814575	0	0.235	3.47414e-35
IFRD1	1.16909e-39	-1.29332	0.185	0.523	4.39507e-35
RPS6	2.0741e-39	-0.348379	0.997	0.999	7.79735e-35
KRT10	4.87443e-39	-1.06167	0.148	0.503	1.83249e-34
RPL27A	5.47462e-39	-0.427809	0.99	1	2.05813e-34
MESD	1.95484e-38	0.538445	0.148	0	7.34901e-34
CEMIP2	1.95484e-38	0.671177	0.148	0	7.34901e-34
CTD-3252C9.4	8.06417e-38	-0.907624	0	0.224	3.03165e-33
SELENOS	9.30284e-38	0.520182	0.146	0	3.49731e-33
MT-CO2	2.06881e-37	0.645531	0.979	0.999	7.77749e-33
AC020916.1	4.41701e-37	0.83022	0.143	0	1.66053e-32
ATP5C1	6.23553e-37	-0.744351	0	0.219	2.34419e-32
CIRBP	1.23293e-36	-0.773489	0.674	0.864	4.63508e-32
ZFP36L2	3.46188e-36	-1.23664	0.508	0.773	1.30146e-31
NFKBIA	5.76223e-36	-1.29114	0.195	0.545	2.16625e-31
TMEM131L	9.89012e-36	0.458637	0.138	0	3.71809e-31
PAXX	9.89012e-36	0.473493	0.138	0	3.71809e-31
MUC20-OT1	9.89012e-36	0.484932	0.138	0	3.71809e-31
SP110	1.00923e-35	0.981653	0.435	0.143	3.79408e-31
TMEM273	4.66416e-35	0.479037	0.135	0	1.75344e-30
C9orf142	7.07435e-35	-0.720748	0	0.208	2.65953e-30
FAM60A	7.07435e-35	-0.774984	0	0.208	2.65953e-30
ATP5G1	1.38424e-34	-0.723187	0	0.206	5.20393e-30
ZCCHC11	1.38424e-34	-0.761571	0	0.206	5.20393e-30
PNRC1	3.04901e-34	-0.844166	0.536	0.816	1.14624e-29
FOSB	3.55392e-34	-0.764785	0.414	0.754	1.33606e-29
EBLN3	3.78066e-34	-0.727928	0	0.204	1.4213e-29
LINC01420	5.28166e-34	-0.70397	0	0.203	1.98559e-29
CD55	6.88559e-34	-1.02334	0.513	0.775	2.58857e-29
MT-ND4L	8.79891e-34	0.89741	0.674	0.528	3.30786e-29
LINC00936	1.02993e-33	-0.768671	0	0.201	3.87191e-29
REX1BD	1.03042e-33	0.497599	0.13	0	3.87378e-29
ODC1	1.30395e-33	-1.05905	0.148	0.471	4.90206e-29
ATP1B3	3.60761e-33	-1.25009	0.216	0.531	1.35625e-28
RPL23	4.00901e-33	-0.510818	0.94	0.986	1.50715e-28
PABPC1	5.59167e-33	-0.636622	0.789	0.943	2.10213e-28
MAP1LC3B	6.68643e-33	-1.00397	0.216	0.539	2.5137e-28
FAM65B	1.05697e-32	-0.759772	0	0.196	3.97357e-28
HIKESHI	2.25649e-32	0.432575	0.125	0	8.48305e-28
AC079767.4	5.53017e-32	-0.766394	0	0.192	2.07901e-27
ATF4	6.66478e-32	-1.17062	0.281	0.554	2.50556e-27
RPL30	7.40213e-32	0.424047	0.997	0.998	2.78276e-27
ARID1B	9.16896e-32	0.948042	0.349	0.101	3.44698e-27
PCNX4	1.0525e-31	0.510981	0.122	0	3.95678e-27
SELENOM	1.0525e-31	0.432516	0.122	0	3.95678e-27
SRGN	1.09718e-31	-1.14241	0.565	0.788	4.12473e-27
RPL4	1.23743e-31	-0.461904	0.909	0.984	4.65201e-27
RPS27	1.79348e-31	0.355591	1	0.999	6.74239e-27
DMAC1	4.89866e-31	0.450824	0.12	0	1.8416e-26
RPLP0	9.18521e-31	-0.455138	0.922	0.99	3.45309e-26
PSMD5-AS1	2.05721e-30	-0.68187	0	0.183	7.73386e-26
VIMP	2.05721e-30	-0.644258	0	0.183	7.73386e-26
TUT7	2.2751e-30	0.427984	0.117	0	8.55302e-26
ILF3-DT	2.2751e-30	0.411159	0.117	0	8.55302e-26
RPS10	2.32373e-30	-0.422009	0.891	0.989	8.73585e-26
FAM103A1	2.85327e-30	-0.622628	0	0.182	1.07266e-25
LUC7L3	1.14118e-29	0.893704	0.487	0.208	4.29016e-25
C17orf62	1.45852e-29	-0.590526	0	0.178	5.48316e-25
RTFDC1	2.79592e-29	-0.636329	0	0.176	1.0511e-24
CCDC109B	3.86952e-29	-0.623243	0	0.175	1.45471e-24
MARCKSL1	5.86526e-29	-1.2459	0.193	0.495	2.20499e-24
KIAA0125	1.02414e-28	-0.720653	0	0.173	3.85017e-24
RP11-347P5.1	1.02414e-28	-0.638365	0	0.173	3.85017e-24
RHOB	1.47555e-28	-1.15576	0.096	0.363	5.54718e-24
HMGN1	1.82489e-28	-0.954793	0.336	0.65	6.86047e-24
MTREX	2.25041e-28	0.367199	0.109	0	8.4602e-24
KHDC4	2.25041e-28	0.34736	0.109	0	8.4602e-24
MIA2	2.25041e-28	0.358835	0.109	0	8.4602e-24
CCNI	2.37435e-28	-0.747642	0.57	0.814	8.92613e-24
EGLN2	2.67259e-28	-0.663647	0.008	0.206	1.00473e-23
RPL23A	3.36202e-28	-0.282425	0.992	0.998	1.26392e-23
RP5-1171I10.5	3.7356e-28	-0.623767	0	0.17	1.40436e-23
PSMB9	5.14197e-28	0.911918	0.573	0.309	1.93307e-23
RPL27	1.20931e-27	-0.343118	0.992	0.995	4.54628e-23
LTB	2.18275e-27	-0.344488	0.432	0.735	8.20585e-23
NACA	2.3322e-27	0.510372	0.979	0.975	8.76767e-23
SCO2	2.58194e-27	-0.636486	0	0.165	9.70653e-23
CSRNP1	3.67328e-27	-0.875429	0.128	0.405	1.38093e-22
AC027097.1	4.76345e-27	0.347408	0.104	0	1.79077e-22
LINC00969	4.908e-27	-0.597062	0	0.163	1.84511e-22
C15orf57	4.908e-27	-0.576705	0	0.163	1.84511e-22
CYTIP	5.05818e-27	0.840619	0.711	0.553	1.90157e-22
CD79A	6.81768e-27	-0.697152	0.859	0.943	2.56304e-22
MT-ND1	1.1492e-26	0.659792	0.969	0.994	4.32031e-22
TMEM123	1.2682e-26	-1.07572	0.203	0.49	4.76767e-22
SMIM37	2.18484e-26	0.446593	0.102	0	8.2137e-22
NORAD	2.18484e-26	0.373631	0.102	0	8.2137e-22
SMIM27	2.18484e-26	0.375359	0.102	0	8.2137e-22
ARL5A	4.28417e-26	-0.771007	0.049	0.287	1.61059e-21
RPS16	4.30248e-26	-0.320116	1	0.998	1.61747e-21
PRH1	5.55878e-26	0.383373	0.128	0.004	2.08977e-21
ILF3-AS1	8.72375e-26	-0.639412	0	0.156	3.27961e-21
KLF6	1.01535e-25	-0.683099	0.604	0.817	3.81711e-21
IGLC2	2.08166e-25	-0.750118	0.534	0.81	7.82578e-21
SEPW1	3.11388e-25	-0.573487	0	0.152	1.17063e-20
KIAA1033	4.27738e-25	-0.562413	0	0.152	1.60804e-20
C10orf54	5.87417e-25	-0.560825	0	0.151	2.20833e-20
RGS2	7.08567e-25	-0.982807	0.438	0.699	2.66379e-20
HLA-DRB1	7.27581e-25	0.596287	0.94	0.953	2.73527e-20
MESDC2	8.06502e-25	-0.57664	0	0.15	3.03197e-20
IGHA2	9.49278e-25	-1.12171	0.445	0.704	3.56872e-20
PTGES3	2.06852e-24	0.780973	0.573	0.324	7.77641e-20
RP11-386I14.4	2.08418e-24	-0.667166	0	0.147	7.83528e-20
C7orf73	2.08418e-24	-0.53137	0	0.147	7.83528e-20
CFD	2.08939e-24	-0.580653	0.003	0.165	7.85486e-20
RPL37A	2.11535e-24	0.407619	0.995	0.994	7.95245e-20
RPL36AL	4.50358e-24	0.554323	0.911	0.835	1.69307e-19
IDS	5.24476e-24	-0.815659	0.367	0.621	1.97171e-19
LINC00657	5.37401e-24	-0.531772	0	0.145	2.0203e-19
PTPN6	7.03252e-24	0.798879	0.367	0.133	2.64381e-19
TMEM55B	1.8936e-23	-0.535097	0	0.142	7.1188e-19
APOA1BP	3.54934e-23	-0.487654	0	0.14	1.33434e-18
SLBP	4.73933e-23	-0.844017	0.146	0.392	1.7817e-18
FAM177A1	1.13263e-22	-0.797989	0.135	0.391	4.25801e-18
PCNXL4	1.24338e-22	-0.526366	0	0.137	4.67436e-18
SELM	1.24338e-22	-0.515684	0	0.137	4.67436e-18
FAM159A	2.32383e-22	-0.507641	0	0.135	8.73621e-18
GADD45B	3.10359e-22	-1.12036	0.185	0.447	1.16676e-17
CH17-189H20.1	3.17577e-22	-0.515458	0	0.134	1.1939e-17
PNISR	3.80929e-22	0.713142	0.69	0.499	1.43206e-17
HEXIM1	4.78165e-22	-0.781426	0.076	0.298	1.79761e-17
VPS37B	8.75774e-22	-0.932533	0.32	0.545	3.29239e-17
2025-09-07	1.01138e-21	0.728722	0.661	0.475	3.8022e-17
RP11-160E2.6	1.10508e-21	-0.541894	0	0.131	4.15445e-17
GUK1	1.71474e-21	-0.595851	0.24	0.518	6.44639e-17
H2AFX	2.06587e-21	-0.728196	0.029	0.211	7.76641e-17
FAM195B	2.80852e-21	-0.473734	0	0.129	1.05583e-16
RALGPS2	3.61776e-21	0.781381	0.469	0.269	1.36006e-16
C16orf13	3.83089e-21	-0.432957	0	0.128	1.44019e-16
CYCS	4.23698e-21	-0.778884	0.591	0.765	1.59285e-16
DCN	5.34718e-21	-0.300169	0.003	0.102	2.01022e-16
C7orf50	6.47923e-21	-0.76667	0.12	0.358	2.4358e-16
CMPK1	6.71619e-21	-0.687862	0.18	0.441	2.52489e-16
KDM6B	1.05076e-20	-0.811108	0.271	0.505	3.95022e-16
ZFP36	1.1209e-20	-0.804782	0.521	0.744	4.21391e-16
NXF1	1.30365e-20	-0.697446	0.047	0.239	4.90095e-16
FAM26F	1.32306e-20	-0.505565	0	0.124	4.97392e-16
ANKRD37	2.16104e-20	-0.973299	0.115	0.337	8.12421e-16
ZBTB20	2.36592e-20	0.843187	0.398	0.2	8.89443e-16
MT-ATP8	2.68516e-20	0.712156	0.284	0.089	1.00946e-15
MYL12A	3.07285e-20	0.625871	0.792	0.676	1.15521e-15
UBB	3.56917e-20	-0.651302	0.823	0.926	1.34179e-15
RP11-255M2.3	4.55254e-20	-0.427142	0	0.121	1.71148e-15
TNFAIP8	7.59064e-20	0.801246	0.398	0.181	2.85362e-15
ERBB2IP	1.1474e-19	-0.421748	0	0.119	4.31352e-15
CHCHD10	1.61552e-19	-0.603753	0.237	0.5	6.07338e-15
HNRNPA1L2	2.22957e-19	-0.45795	0.003	0.134	8.38183e-15
CCNL1	2.51265e-19	-0.706981	0.435	0.646	9.44607e-15
RPS7	2.87173e-19	0.367593	0.997	0.997	1.0796e-14
CH17-373J23.1	2.88593e-19	-0.496574	0	0.116	1.08494e-14
UBE2S	5.11405e-19	-0.799697	0.083	0.288	1.92258e-14
TMEM261	5.33143e-19	-0.415147	0	0.115	2.0043e-14
TMSB4X	5.4971e-19	-0.280389	0.995	1	2.06658e-14
SERTAD1	5.7415e-19	-0.882289	0.141	0.36	2.15846e-14
NHSL2	7.24399e-19	-0.390407	0	0.114	2.7233e-14
SRSF3	7.3005e-19	-0.743692	0.573	0.767	2.74455e-14
LMNA	1.19482e-18	-1.13987	0.167	0.4	4.49179e-14
BCL11A	1.20601e-18	0.720286	0.419	0.201	4.53386e-14
TLE1	1.23004e-18	-0.667147	0.031	0.202	4.62421e-14
MED30	1.28111e-18	-0.725276	0.133	0.356	4.81619e-14
RPS25	1.28157e-18	-0.275048	0.99	0.998	4.81795e-14
LYRM5	1.81467e-18	-0.409201	0	0.111	6.82207e-14
SRSF5	2.22404e-18	-0.663235	0.633	0.77	8.36104e-14
RPL39	2.75301e-18	0.317069	1	0.998	1.03497e-13
TOMM7	3.68549e-18	0.50084	0.914	0.874	1.38552e-13
RP11-693J15.5	4.53684e-18	-0.416223	0	0.109	1.70558e-13
TUBB4B	4.94073e-18	-0.716929	0.286	0.528	1.85742e-13
SLC25A33	7.61427e-18	-0.610432	0.047	0.225	2.86251e-13
SOD2	8.256e-18	-0.750369	0.128	0.342	3.10376e-13
HNRNPA1	8.45365e-18	-0.424757	0.867	0.939	3.17807e-13
SCAND1	9.93904e-18	-0.645873	0.107	0.317	3.73648e-13
RPS24	1.02427e-17	0.388627	0.997	0.994	3.85064e-13
MCL1	1.43621e-17	-0.754991	0.37	0.599	5.3993e-13
RP11-83A24.2	1.53472e-17	-0.418518	0	0.106	5.76963e-13
RP11-544A12.8	2.08024e-17	-0.399654	0	0.105	7.82045e-13
ARPC3	3.56105e-17	0.560379	0.854	0.773	1.33874e-12
KLF4	3.62724e-17	-0.576132	0.008	0.137	1.36363e-12
C14orf1	3.81944e-17	-0.365966	0	0.103	1.43588e-12
KIAA1551	6.14511e-17	0.756395	0.32	0.131	2.31019e-12
RP11-511P7.5	7.00671e-17	-0.446296	0	0.102	2.6341e-12
ARPC5	7.21116e-17	0.779365	0.466	0.248	2.71096e-12
C19orf24	1.11508e-16	-0.617817	0.068	0.251	4.19202e-12
CST3	1.19177e-16	-0.353957	0.01	0.124	4.48035e-12
LAPTM5	1.26883e-16	-0.588612	0.852	0.916	4.77003e-12
ATP5SL	1.28428e-16	-0.345452	0	0.1	4.82811e-12
YWHAQ	2.56048e-16	-0.664117	0.174	0.387	9.62588e-12
C6orf48	3.13071e-16	-0.636107	0.383	0.59	1.17696e-11
TIPARP	3.5049e-16	-0.684457	0.068	0.23	1.31763e-11
RPS19	4.86099e-16	-0.257034	0.995	0.999	1.82744e-11
RPL18	7.85255e-16	0.312034	0.997	0.998	2.95209e-11
RNF139	1.11055e-15	-0.687268	0.094	0.258	4.17501e-11
TRA2B	1.17957e-15	-0.679682	0.398	0.595	4.43447e-11
STK4	1.20724e-15	0.559416	0.643	0.568	4.53851e-11
SRRM2	1.78178e-15	-0.610546	0.307	0.532	6.69844e-11
AC016831.7	2.12871e-15	-0.689642	0.156	0.36	8.00266e-11
ZRANB2	2.31237e-15	0.625707	0.268	0.099	8.69311e-11
GABPB1	3.15056e-15	-0.545124	0.034	0.179	1.18442e-10
CLK1	3.52062e-15	-0.696497	0.305	0.514	1.32354e-10
SIAH2	4.08749e-15	-0.588917	0.049	0.21	1.53665e-10
HSP90AB1	4.35561e-15	0.535427	0.833	0.746	1.63745e-10
CLIC1	5.1826e-15	0.607031	0.711	0.548	1.94834e-10
XRCC5	6.46252e-15	0.597289	0.451	0.242	2.42952e-10
JCHAIN	6.84373e-15	-0.572118	0.656	0.836	2.57283e-10
DAP	9.21931e-15	-0.441104	0.021	0.154	3.46591e-10
NDUFC1	1.10382e-14	0.541951	0.25	0.086	4.14971e-10
SFPQ	1.28618e-14	-0.624934	0.414	0.579	4.83526e-10
SUB1	2.01063e-14	0.59948	0.68	0.568	7.55877e-10
NAP1L1	2.17364e-14	-0.474799	0.646	0.812	8.17159e-10
COX5A	2.23068e-14	-0.582975	0.138	0.333	8.38602e-10
PTP4A1	2.28403e-14	-0.674533	0.198	0.391	8.5866e-10
CSNK2A1	2.3487e-14	0.556493	0.19	0.055	8.82968e-10
TCOF1	2.50281e-14	-0.705096	0.143	0.319	9.40907e-10
ARRDC2	2.52666e-14	-0.616526	0.109	0.295	9.49871e-10
EIF4A3	3.14581e-14	-0.734155	0.138	0.315	1.18264e-09
ZC3H11A	3.5722e-14	-0.353246	0.003	0.101	1.34293e-09
PTMA	4.82557e-14	-0.316049	0.992	0.998	1.81412e-09
TOB2	5.73214e-14	-0.582408	0.112	0.296	2.15494e-09
MS4A1	6.14989e-14	0.486547	0.831	0.74	2.31199e-09
RILPL2	7.73255e-14	-0.735684	0.279	0.463	2.90698e-09
BCL7B	8.105e-14	-0.55038	0.091	0.263	3.04699e-09
GADD45GIP1	8.59894e-14	-0.582773	0.146	0.337	3.23269e-09
SNX9	1.27004e-13	-0.648132	0.159	0.344	4.7746e-09
BLNK	1.45732e-13	0.55178	0.24	0.088	5.47865e-09
SOCS1	1.58921e-13	-0.462041	0.016	0.125	5.97449e-09
ARF4	1.85083e-13	-0.604491	0.247	0.41	6.95802e-09
NAF1	1.91819e-13	-0.591975	0.034	0.161	7.21123e-09
NR4A2	2.17092e-13	-0.646199	0.576	0.747	8.16134e-09
RPS4Y1	2.58728e-13	0.590499	0.521	0.432	9.72661e-09
HSP90AA1	4.44024e-13	0.630552	0.815	0.734	1.66926e-08
PRPF4B	4.59973e-13	0.583808	0.349	0.171	1.72922e-08
SAMSN1	4.6833e-13	0.7046	0.432	0.309	1.76064e-08
SF1	4.75327e-13	-0.551629	0.482	0.669	1.78695e-08
MFSD14A	4.91514e-13	-0.348719	0.005	0.101	1.8478e-08
STX5	5.76986e-13	-0.585234	0.232	0.414	2.16912e-08
DNAAF2	7.03149e-13	-0.425859	0.018	0.134	2.64342e-08
CDK13	8.08224e-13	0.513267	0.201	0.066	3.03844e-08
MRPL41	1.09915e-12	-0.529368	0.081	0.24	4.13215e-08
SRSF6	1.13126e-12	-0.584129	0.148	0.327	4.25287e-08
DYNLT1	1.16178e-12	0.500423	0.263	0.103	4.36758e-08
RPS14	1.21138e-12	0.273536	0.997	0.999	4.55406e-08
JTB	1.24262e-12	-0.53157	0.232	0.432	4.67149e-08
WDR74	1.59789e-12	-0.681788	0.24	0.4	6.00712e-08
RASSF1	1.67047e-12	-0.570577	0.13	0.288	6.27997e-08
EIF3F	1.9237e-12	-0.442924	0.44	0.649	7.23196e-08
RPL19	2.63851e-12	0.253009	0.997	0.999	9.9192e-08
HERPUD1	3.05825e-12	-0.444344	0.596	0.78	1.14972e-07
GABPB1-AS1	3.15253e-12	0.491791	0.25	0.097	1.18516e-07
TMA7	4.12204e-12	0.440469	0.826	0.747	1.54964e-07
IKZF3	4.79193e-12	0.551431	0.255	0.102	1.80148e-07
SLC39A3	6.26189e-12	-0.465887	0.07	0.22	2.3541e-07
RPL11	6.84323e-12	0.256455	0.997	0.998	2.57264e-07
MZT2A	6.98571e-12	-0.45254	0.13	0.305	2.62621e-07
FTX	8.28793e-12	0.324128	0.117	0.022	3.11576e-07
HERPUD2	8.56456e-12	-0.47595	0.065	0.211	3.21976e-07
H2AFZ	9.07452e-12	-0.656567	0.451	0.618	3.41147e-07
S1PR2	1.10587e-11	-0.544674	0.068	0.192	4.15739e-07
AIP	1.1642e-11	0.486921	0.273	0.116	4.3767e-07
SP100	1.39349e-11	0.58553	0.451	0.268	5.2387e-07
ALG13	1.41388e-11	-0.68612	0.352	0.532	5.31534e-07
NPM1	1.47973e-11	0.393051	0.906	0.87	5.5629e-07
PPP1CB	1.65397e-11	-0.586743	0.357	0.541	6.21794e-07
SDF4	1.73428e-11	-0.405627	0.029	0.146	6.51985e-07
PPDPF	1.77125e-11	-0.379389	0.375	0.58	6.65884e-07
MAP3K8	1.84533e-11	-0.623664	0.193	0.355	6.93735e-07
TXNIP	1.85607e-11	0.747935	0.529	0.382	6.97773e-07
HMGN2	1.89877e-11	-0.513685	0.513	0.664	7.13823e-07
CIITA	2.09958e-11	0.437675	0.177	0.057	7.89316e-07
AREG	3.10576e-11	-0.841838	0.253	0.421	1.16758e-06
ARL4A	3.26074e-11	-0.582849	0.307	0.459	1.22584e-06
PGAP1	3.30097e-11	-0.709318	0.039	0.152	1.24097e-06
MTPN	3.33746e-11	0.565056	0.393	0.222	1.25469e-06
CSNK1D	3.41679e-11	-0.52096	0.172	0.346	1.28451e-06
KIF5B	3.50217e-11	-0.532613	0.164	0.328	1.3166e-06
TPT1	3.85991e-11	0.36135	1	0.998	1.45109e-06
LSM4	3.91787e-11	-0.506062	0.091	0.242	1.47288e-06
SYNGR1	3.97754e-11	-0.470096	0.06	0.195	1.49532e-06
S100A11	4.71961e-11	0.693353	0.255	0.141	1.77429e-06
PLK3	4.87981e-11	-0.526941	0.076	0.217	1.83452e-06
PRPF38B	5.30759e-11	-0.52353	0.281	0.468	1.99534e-06
MT-CO1	6.44395e-11	0.282291	0.982	1	2.42254e-06
ARL6IP1	6.78745e-11	-0.559891	0.279	0.419	2.55167e-06
SNX2	7.47742e-11	0.555851	0.482	0.347	2.81106e-06
NDUFV2	7.54086e-11	0.490538	0.333	0.169	2.83491e-06
ATM	8.2869e-11	0.54965	0.326	0.183	3.11538e-06
ZNF302	8.74727e-11	0.349783	0.107	0.025	3.28845e-06
DAZAP2	8.91833e-11	-0.467532	0.458	0.609	3.35276e-06
TRIM38	9.51041e-11	0.619512	0.385	0.239	3.57534e-06
HLA-DPB1	9.53997e-11	0.383032	0.971	0.968	3.58646e-06
RALY	9.85748e-11	-0.397714	0.099	0.248	3.70582e-06
BLK	1.0944e-10	-0.507057	0.172	0.346	4.11427e-06
ZNF263	1.10999e-10	-0.373424	0.021	0.12	4.17288e-06
SLC25A45	1.16611e-10	0.406518	0.174	0.057	4.38386e-06
ZFAND5	1.2124e-10	-0.529539	0.151	0.309	4.55789e-06
ITM2B	1.26483e-10	-0.52328	0.247	0.427	4.75501e-06
VPS36	1.51573e-10	0.401365	0.208	0.078	5.69824e-06
TMUB1	1.55375e-10	-0.41318	0.055	0.183	5.84117e-06
DDX17	1.58213e-10	0.50547	0.453	0.288	5.94785e-06
RBM38	1.86332e-10	-0.527761	0.216	0.382	7.00495e-06
SMCHD1	2.03394e-10	-0.563839	0.357	0.522	7.64639e-06
PITHD1	2.05609e-10	-0.482733	0.089	0.222	7.72965e-06
TNFRSF13B	2.20799e-10	0.602469	0.427	0.262	8.30071e-06
IMP3	2.30511e-10	-0.420169	0.07	0.206	8.66582e-06
PJA2	2.52667e-10	0.396395	0.273	0.124	9.49878e-06
SP140	2.86462e-10	0.548023	0.354	0.198	1.07693e-05
NEU1	3.04616e-10	-0.527745	0.086	0.227	1.14517e-05
RPS8	3.20859e-10	0.27389	1	0.999	1.20624e-05
HNRNPAB	3.37012e-10	-0.445964	0.107	0.258	1.26696e-05
ARHGAP25	3.57299e-10	0.506504	0.315	0.162	1.34323e-05
ACTG1	4.01241e-10	0.594479	0.883	0.808	1.50842e-05
DDX3X	4.0448e-10	-0.50591	0.445	0.63	1.5206e-05
AKIRIN1	4.52005e-10	-0.496846	0.19	0.352	1.69927e-05
RSL24D1	4.79035e-10	-0.605427	0.529	0.64	1.80088e-05
SNX3	4.80199e-10	-0.401518	0.336	0.526	1.80526e-05
EIF4G2	5.07547e-10	-0.479839	0.464	0.595	1.90807e-05
TIPIN	5.39083e-10	-0.361672	0.023	0.123	2.02663e-05
ARID5A	5.58645e-10	-0.52357	0.18	0.334	2.10017e-05
2025-09-06	6.1077e-10	0.51434	0.503	0.34	2.29613e-05
PARP14	6.18201e-10	0.521277	0.31	0.16	2.32406e-05
RAD50	6.19481e-10	-0.318289	0.013	0.102	2.32888e-05
ACTB	6.30482e-10	-0.324684	0.964	0.984	2.37024e-05
MYL6	6.85337e-10	-0.341196	0.846	0.894	2.57646e-05
CCT3	7.09234e-10	0.582608	0.31	0.185	2.6663e-05
MAF1	7.7758e-10	-0.455439	0.164	0.328	2.92323e-05
NDUFS5	7.99282e-10	-0.494328	0.396	0.558	3.00482e-05
MPHOSPH8	8.91014e-10	0.501734	0.406	0.257	3.34968e-05
AHNAK	9.72985e-10	0.647718	0.255	0.143	3.65784e-05
PDIA3	1.0202e-09	-0.516833	0.169	0.328	3.83536e-05
BST2	1.02238e-09	0.501052	0.323	0.17	3.84355e-05
PHF5A	1.03335e-09	-0.436022	0.109	0.254	3.88478e-05
PPP2CA	1.18418e-09	-0.455803	0.177	0.339	4.45182e-05
RBM3	1.28169e-09	-0.434935	0.562	0.712	4.8184e-05
SUPT16H	1.35717e-09	0.440213	0.195	0.078	5.10214e-05
YBX3	1.56196e-09	-0.68316	0.117	0.259	5.87202e-05
LAGE3	1.6428e-09	-0.415966	0.049	0.163	6.17594e-05
PLCG2	1.89049e-09	1.17575	0.344	0.201	7.10711e-05
TSPYL2	1.94247e-09	-0.514127	0.125	0.272	7.30252e-05
SLC5A6	2.12862e-09	-0.388787	0.034	0.125	8.00235e-05
RNPS1	2.2345e-09	-0.463942	0.31	0.44	8.40039e-05
SHPRH	2.33725e-09	0.313468	0.146	0.046	8.78665e-05
PABPC4	2.35762e-09	-0.428863	0.115	0.259	8.86325e-05
NCF4	2.36272e-09	0.519711	0.268	0.139	8.88239e-05
CALM2	2.36358e-09	-0.400549	0.667	0.794	8.88563e-05
RGCC	2.66119e-09	-0.588195	0.096	0.235	0.000100045
LY9	2.7702e-09	-0.492403	0.5	0.668	0.000104143
EIF5	2.82648e-09	-0.538189	0.349	0.509	0.000106259
BAG1	2.86938e-09	-0.43787	0.076	0.202	0.000107872
DNAJC2	2.94695e-09	-0.461413	0.094	0.227	0.000110788
BRD2	2.97166e-09	-0.488507	0.341	0.5	0.000111717
SAFB2	3.02532e-09	-0.478065	0.198	0.337	0.000113734
APLP2	3.17812e-09	-0.483061	0.073	0.196	0.000119478
ERP29	3.467e-09	0.428437	0.661	0.528	0.000130338
CD69	3.55931e-09	-0.310489	0.518	0.695	0.000133809
TMOD3	4.59742e-09	0.344969	0.161	0.056	0.000172835
SWAP70	4.63351e-09	0.488105	0.391	0.235	0.000174192
NR4A3	5.05465e-09	-0.552945	0.169	0.314	0.000190024
RNF145	5.14445e-09	-0.409487	0.07	0.194	0.000193401
ALKBH5	5.30807e-09	-0.433555	0.086	0.213	0.000199552
RECQL	5.62928e-09	0.356315	0.148	0.048	0.000211627
NDUFB1	5.77218e-09	0.491609	0.37	0.227	0.000216999
IFITM1	5.79036e-09	0.312619	0.115	0.04	0.000217683
FUS	5.92628e-09	-0.408513	0.581	0.726	0.000222793
CFLAR	6.09133e-09	0.500284	0.221	0.107	0.000228998
IGKC	6.39975e-09	0.528499	0.951	0.98	0.000240592
RAC1	6.55926e-09	-0.475269	0.146	0.286	0.000246589
TSTD1	6.65034e-09	0.512681	0.38	0.224	0.000250013
RAB4A	6.92017e-09	-0.370919	0.049	0.161	0.000260157
TMEM154	7.12028e-09	0.512111	0.299	0.168	0.00026768
OST4	7.45851e-09	0.398044	0.776	0.677	0.000280395
CD47	7.79057e-09	-0.47561	0.271	0.409	0.000292879
HLA-DMA	7.85334e-09	-0.474046	0.628	0.746	0.000295238
HLA-C	8.23911e-09	-0.346705	0.893	0.961	0.000309741
PRKDC	8.66511e-09	0.363124	0.195	0.079	0.000325756
ANP32A	8.70148e-09	0.429262	0.24	0.115	0.000327123
PSPC1	8.72034e-09	-0.362231	0.057	0.173	0.000327833
PTPRC	8.77977e-09	0.417196	0.568	0.501	0.000330067
RAP1B	9.24266e-09	0.497936	0.388	0.231	0.000347469
STAT1	9.28264e-09	0.383606	0.151	0.052	0.000348971
IGFBP7	1.0042e-08	-0.31802	0.018	0.104	0.000377518
WTAP	1.05094e-08	-0.458114	0.294	0.448	0.000395089
VAMP8	1.13767e-08	0.504531	0.388	0.233	0.000427696
TP53INP1	1.21067e-08	0.370827	0.133	0.042	0.00045514
RELB	1.28281e-08	-0.399121	0.081	0.204	0.000482259
RUBCN	1.35703e-08	-0.433415	0.073	0.193	0.000510161
THUMPD3-AS1	1.3639e-08	0.40064	0.307	0.162	0.000512745
AKAP11	1.45551e-08	0.323607	0.13	0.039	0.000547183
ELF1	1.50151e-08	-0.518829	0.562	0.674	0.000564477
HLA-A	1.52194e-08	-0.285198	0.891	0.962	0.000572158
CD48	1.74413e-08	0.399649	0.742	0.667	0.000655689
SULF2	1.74982e-08	-0.446244	0.039	0.131	0.000657828
CLEC2B	1.81791e-08	0.731221	0.227	0.117	0.000683425
BUB3	1.82132e-08	0.362074	0.26	0.127	0.000684708
PSME2	1.90992e-08	0.508543	0.424	0.29	0.000718014
HOMER1	1.91232e-08	-0.465789	0.07	0.172	0.000718918
PABPN1	1.91396e-08	0.349842	0.268	0.133	0.000719535
BOD1L1	1.93602e-08	0.49476	0.294	0.157	0.000727827
METTL9	2.00892e-08	-0.43482	0.117	0.245	0.000755232
MT-ND6	2.07897e-08	0.497439	0.271	0.147	0.000781569
ZNF431	2.17706e-08	0.310515	0.167	0.062	0.000818443
INSIG1	2.38194e-08	-0.429744	0.102	0.233	0.000895468
TSG101	2.49726e-08	0.362821	0.193	0.08	0.000938822
PRELID1	2.60608e-08	-0.425675	0.185	0.338	0.00097973
CALR	2.91039e-08	-0.506837	0.451	0.592	0.00109413
EGR1	3.07439e-08	-0.413418	0.052	0.157	0.00115579
GMFG	3.13086e-08	0.483024	0.474	0.332	0.00117701
UBE2B	3.14314e-08	-0.464025	0.323	0.473	0.00118163
PCBP2	3.3681e-08	-0.400487	0.461	0.602	0.0012662
RHOQ	4.12066e-08	0.305862	0.141	0.048	0.00154912
NR1H2	4.15658e-08	-0.446429	0.237	0.385	0.00156263
CR1	4.38237e-08	0.367629	0.156	0.06	0.00164751
EIF2S2	4.661e-08	0.497016	0.352	0.214	0.00175226
GNG5	4.67795e-08	0.50975	0.352	0.212	0.00175863
RNF19A	4.73625e-08	0.416846	0.198	0.092	0.00178055
TUBA1A	4.75275e-08	-0.417742	0.43	0.586	0.00178675
AMD1	4.83193e-08	-0.466809	0.31	0.451	0.00181652
RBM39	5.02936e-08	-0.384483	0.727	0.823	0.00189074
LYN	5.09658e-08	-0.451882	0.31	0.414	0.00191601
COX6B1	5.11435e-08	0.512347	0.617	0.474	0.00192269
MRPS18C	5.14261e-08	0.357696	0.195	0.084	0.00193331
PIK3IP1	5.23839e-08	-0.469081	0.078	0.189	0.00196932
TMEM258	5.24705e-08	0.464726	0.443	0.313	0.00197258
VPS13C	5.41496e-08	0.371715	0.227	0.106	0.0020357
DUSP2	5.70868e-08	-0.618946	0.198	0.342	0.00214612
MYL12B	5.72312e-08	0.446605	0.68	0.591	0.00215155
IRS2	6.10969e-08	-0.460358	0.081	0.191	0.00229688
AKAP17A	6.27361e-08	-0.332939	0.07	0.184	0.0023585
PTBP1	6.32859e-08	-0.437301	0.156	0.288	0.00237917
FARP2	6.36137e-08	0.270659	0.109	0.03	0.00239149
IRF7	6.37962e-08	-0.345243	0.078	0.196	0.00239835
TRABD	6.78873e-08	-0.384324	0.19	0.34	0.00255215
NENF	6.85651e-08	-0.320504	0.044	0.143	0.00257764
HNRNPR	7.16485e-08	0.434591	0.37	0.224	0.00269355
MYADM	8.27145e-08	-0.560387	0.19	0.323	0.00310957
CEBPB	8.77544e-08	-0.379594	0.042	0.135	0.00329904
RHEB	8.96619e-08	-0.373206	0.12	0.251	0.00337075
TMEM134	9.64649e-08	-0.350012	0.083	0.201	0.0036265
RSRC1	9.81165e-08	0.374608	0.185	0.082	0.00368859
YTHDC1	1.09873e-07	-0.450349	0.159	0.272	0.00413057
SNHG7	1.19455e-07	-0.485058	0.198	0.324	0.0044908
LINC00926	1.20419e-07	0.40608	0.372	0.224	0.00452704
ANKRD12	1.2363e-07	0.433744	0.539	0.455	0.00464775
UQCRFS1	1.28271e-07	-0.382511	0.122	0.25	0.00482222
MSN	1.39522e-07	0.433474	0.453	0.336	0.00524519
FABP1	1.46294e-07	-0.329031	0.065	0.171	0.00549976
GOLGB1	1.49962e-07	0.479952	0.31	0.197	0.00563767
ICOSLG	1.61914e-07	-0.369539	0.057	0.159	0.006087
HGSNAT	1.68192e-07	-0.393096	0.055	0.145	0.00632303
U2AF1	1.6883e-07	-0.317105	0.039	0.132	0.006347
TRIM13	1.69886e-07	0.281271	0.156	0.062	0.00638669
NEAT1	1.75887e-07	0.723853	0.576	0.493	0.0066123
ETF1	1.79589e-07	-0.422456	0.161	0.278	0.00675147
TMEM165	1.88117e-07	-0.41864	0.133	0.256	0.00707207
PYURF	2.18087e-07	-0.366491	0.089	0.205	0.00819875
ZBTB38	2.25694e-07	0.361422	0.122	0.045	0.00848476
2025-09-01	2.71885e-07	-0.406913	0.141	0.266	0.0102212
UBE2D3	2.74109e-07	-0.309187	0.497	0.654	0.0103049
TRAF4	3.17417e-07	-0.435638	0.125	0.242	0.011933
NOM1	3.28773e-07	-0.308419	0.036	0.106	0.0123599
MYDGF	3.47193e-07	-0.359273	0.099	0.217	0.0130524
C1QBP	3.48524e-07	-0.397594	0.161	0.293	0.0131024
ACTR3	3.61467e-07	0.457248	0.536	0.433	0.013589
TMF1	3.68254e-07	0.402972	0.279	0.155	0.0138441
ZPR1	4.11693e-07	-0.37194	0.081	0.181	0.0154772
PRNP	4.31274e-07	-0.465297	0.255	0.399	0.0162133
NCF1	4.71868e-07	-0.331069	0.26	0.408	0.0177394
WDR45B	4.8046e-07	-0.367089	0.078	0.183	0.0180624
TNFSF9	4.82764e-07	-0.352783	0.031	0.114	0.018149
POLR3K	4.97093e-07	0.314837	0.112	0.037	0.0186877
UQCR10	5.0626e-07	0.472597	0.474	0.355	0.0190324
SRSF9	5.10202e-07	-0.390521	0.146	0.271	0.0191805
PSMA2	5.23406e-07	-0.383022	0.161	0.292	0.0196769
CD27	5.31246e-07	0.471847	0.292	0.175	0.0199716
PMAIP1	5.42408e-07	-0.489493	0.336	0.467	0.0203913
SNX22	5.5705e-07	0.317589	0.115	0.038	0.0209417
CAPG	5.75507e-07	0.456313	0.31	0.213	0.0216356
NDUFB3	5.84501e-07	0.469594	0.229	0.133	0.0219737
ELL2	6.03545e-07	-0.412394	0.104	0.217	0.0226897
KANSL1	6.04241e-07	0.352292	0.211	0.103	0.0227158
CCDC82	6.06806e-07	0.360309	0.13	0.048	0.0228123
PPA1	6.07219e-07	0.495523	0.305	0.181	0.0228278
PTGER4	6.13129e-07	-0.398785	0.029	0.105	0.02305
SERPINB1	6.40969e-07	0.427289	0.255	0.14	0.0240966
CSDE1	6.57549e-07	0.398325	0.503	0.373	0.0247199
CITED2	6.83269e-07	-0.393591	0.055	0.144	0.0256868
SQSTM1	7.29843e-07	-0.418574	0.307	0.437	0.0274377
CAT	7.37021e-07	0.353481	0.174	0.078	0.0277076
EMC6	7.47876e-07	-0.352389	0.076	0.173	0.0281157
CNBP	7.56419e-07	-0.331142	0.529	0.663	0.0284368
RBBP6	8.46069e-07	-0.385135	0.12	0.238	0.0318071
RAB4B	9.05531e-07	-0.281286	0.026	0.102	0.0340425
HNRNPA2B1	9.57707e-07	0.353262	0.812	0.745	0.036004
PPP1R11	9.60783e-07	-0.402616	0.164	0.283	0.0361197
LCP1	9.90784e-07	0.46988	0.414	0.274	0.0372475
CLDND1	9.95364e-07	0.34402	0.255	0.137	0.0374197
C8orf59	1.00269e-06	0.3981	0.37	0.241	0.0376952
NUB1	1.0283e-06	0.380229	0.174	0.078	0.0386579
TOB1	1.06366e-06	-0.305803	0.055	0.149	0.0399871
PNN	1.22349e-06	0.427915	0.427	0.319	0.0459959
RRAS2	1.24671e-06	-0.364294	0.078	0.165	0.0468689
ACAP1	1.2848e-06	0.394514	0.484	0.411	0.048301
DPP7	1.30162e-06	-0.357716	0.143	0.267	0.0489329
MGAT2	1.34373e-06	-0.289286	0.042	0.128	0.050516
SC5D	1.35543e-06	-0.470077	0.167	0.272	0.050956
BTG2	1.35567e-06	0.448075	0.604	0.487	0.0509649
MEF2C	1.39032e-06	0.391042	0.667	0.584	0.0522679
CCDC12	1.4196e-06	-0.369468	0.273	0.412	0.0533686
UQCC2	1.41968e-06	0.340487	0.164	0.071	0.0533713
CIR1	1.42986e-06	0.404055	0.281	0.165	0.0537543
APOBEC3G	1.45465e-06	0.351781	0.169	0.075	0.0546859
ARL6IP4	1.48401e-06	-0.37848	0.281	0.421	0.05579
YWHAZ	1.55565e-06	-0.299569	0.693	0.803	0.058483
IRF9	1.55891e-06	0.337676	0.198	0.095	0.0586057
DYNC1I2	1.5645e-06	0.368026	0.177	0.081	0.0588157
NDUFA12	1.57783e-06	0.485615	0.263	0.163	0.0593171
LYL1	1.76447e-06	-0.294682	0.06	0.151	0.0663336
CLTB	1.83247e-06	-0.298527	0.049	0.129	0.0688897
PSMB10	1.88194e-06	0.40792	0.214	0.112	0.0707495
GCC2	1.90416e-06	0.44407	0.422	0.312	0.0715849
NXT1	1.91163e-06	-0.36495	0.128	0.244	0.0718657
AURKAIP1	1.97266e-06	-0.367751	0.177	0.277	0.07416
PPIL4	2.00798e-06	0.389248	0.24	0.132	0.0754881
VPS35	2.06655e-06	0.37713	0.258	0.152	0.07769
SATB1	2.10974e-06	-0.457363	0.078	0.176	0.0793137
MRPS21	2.16174e-06	0.426542	0.346	0.221	0.0812685
THRAP3	2.27123e-06	0.402611	0.404	0.275	0.0853846
FLNA	2.29853e-06	-0.345939	0.086	0.175	0.0864108
MTDH	2.3282e-06	-0.380758	0.289	0.417	0.0875263
PHKB	2.49345e-06	0.29485	0.201	0.098	0.0937387
RARA	2.56812e-06	-0.390361	0.099	0.197	0.0965459
C12orf49	2.6362e-06	-0.306647	0.039	0.104	0.0991054
AAED1	2.65432e-06	-0.403279	0.083	0.183	0.0997866
PHF6	2.79634e-06	0.333479	0.13	0.054	0.105125
YWHAH	2.89311e-06	-0.468334	0.117	0.215	0.108764
CNTRL	2.89673e-06	0.335125	0.279	0.16	0.1089
ZNF165	3.00437e-06	-0.365514	0.102	0.206	0.112946
P4HB	3.00591e-06	-0.362292	0.099	0.2	0.113004
SSBP1	3.25071e-06	0.412408	0.38	0.28	0.122207
HLA-DQB1	3.31644e-06	-0.313202	0.885	0.948	0.124678
MORC3	3.39861e-06	0.288209	0.159	0.07	0.127767
MTRNR2L1	3.45172e-06	0.366208	0.151	0.066	0.129764
PSMB8	3.47741e-06	0.438855	0.346	0.252	0.13073
SUPT4H1	3.53636e-06	-0.364934	0.18	0.298	0.132946
HNRNPM	3.5891e-06	-0.401893	0.276	0.4	0.134929
RPS26	3.85756e-06	0.287477	0.862	0.908	0.145021
CDC37	3.9986e-06	-0.431834	0.367	0.471	0.150323
RGS1	4.02004e-06	-0.591674	0.367	0.496	0.151129
LAPTM4A	4.05807e-06	-0.42616	0.38	0.507	0.152559
SNHG15	4.07244e-06	-0.424364	0.237	0.309	0.153099
KRT8	4.13216e-06	-0.292432	0.036	0.115	0.155344
SYAP1	4.19838e-06	-0.439467	0.24	0.359	0.157834
CHRAC1	4.20028e-06	-0.359085	0.086	0.186	0.157905
NUP88	4.26265e-06	0.283011	0.161	0.072	0.16025
ACTR2	4.33258e-06	0.396116	0.469	0.342	0.162879
MED19	4.63268e-06	-0.311221	0.094	0.197	0.174161
TUBA4A	4.65197e-06	-0.301924	0.307	0.448	0.174886
LDHB	4.67272e-06	0.454077	0.438	0.313	0.175666
SRI	4.74237e-06	0.384233	0.276	0.162	0.178285
TAF7	4.74789e-06	-0.343946	0.37	0.493	0.178492
MIIP	4.96202e-06	0.264542	0.109	0.038	0.186542
ZNF721	5.05162e-06	0.298288	0.167	0.076	0.189911
ZFAS1	5.28102e-06	-0.452553	0.784	0.851	0.198535
RGS16	5.37464e-06	-0.453796	0.057	0.143	0.202054
GPR183	5.42561e-06	0.429865	0.625	0.548	0.20397
ARF6	5.43373e-06	-0.364787	0.378	0.513	0.204275
RCN2	5.53346e-06	-0.342938	0.081	0.175	0.208025
POP5	5.60656e-06	0.292354	0.148	0.064	0.210773
SEC23A	5.62539e-06	0.302201	0.133	0.054	0.211481
IFNGR1	5.66366e-06	0.288352	0.161	0.074	0.21292
EAPP	5.67667e-06	0.383097	0.266	0.154	0.213409
TMEM248	5.71291e-06	-0.32404	0.109	0.217	0.214771
RUNDC1	5.72424e-06	-0.305131	0.055	0.142	0.215197
TAGAP	5.73497e-06	0.465095	0.331	0.224	0.2156
MX1	5.75685e-06	0.330838	0.107	0.038	0.216423
LGMN	5.84495e-06	-0.389801	0.076	0.155	0.219735
UBE2D2	5.92133e-06	-0.306793	0.245	0.378	0.222607
BSG	5.94679e-06	-0.343099	0.18	0.283	0.223564
SUMO3	6.14894e-06	-0.347477	0.102	0.199	0.231163
AARSD1	6.2037e-06	-0.405323	0.068	0.152	0.233222
PHF1	6.24265e-06	-0.348138	0.141	0.251	0.234686
GOLGA4	6.87361e-06	0.410957	0.294	0.186	0.258407
EIF3L	7.03911e-06	-0.320373	0.5	0.619	0.264628
TUSC2	7.46508e-06	-0.26635	0.047	0.129	0.280642
WSB1	7.56669e-06	-0.335929	0.44	0.556	0.284462
MEAF6	7.73257e-06	0.355587	0.271	0.16	0.290698
DDX39B	7.77381e-06	0.286794	0.13	0.053	0.292249
JMJD1C	7.94325e-06	0.396052	0.438	0.349	0.298618
BRAF	7.97805e-06	0.287427	0.214	0.112	0.299927
SLC16A3	8.02477e-06	-0.320114	0.07	0.157	0.301683
CHI3L2	8.04032e-06	-0.329788	0.073	0.166	0.302268
PNPLA2	8.29983e-06	-0.291246	0.047	0.127	0.312024
UBC	8.65428e-06	0.267885	0.906	0.932	0.325349
TGFB1	8.76944e-06	-0.345322	0.156	0.271	0.329678
MAP2K3	8.88947e-06	-0.32107	0.062	0.141	0.334191
IRF2BP2	8.91611e-06	-0.377331	0.161	0.266	0.335192
COX6A1	9.04158e-06	-0.330073	0.464	0.581	0.339909
ADI1	9.32564e-06	-0.302026	0.06	0.144	0.350588
PPP1R7	9.38439e-06	0.39843	0.164	0.088	0.352797
TSPAN13	9.41354e-06	-0.359059	0.094	0.189	0.353893
SSU72	9.47941e-06	-0.375235	0.237	0.346	0.356369
KLF3	9.97223e-06	-0.399946	0.081	0.162	0.374896
TMBIM4	1.00792e-05	0.338245	0.383	0.257	0.378916
SGSM3	1.02126e-05	-0.268689	0.036	0.103	0.383932
RAB11B	1.02578e-05	-0.331625	0.099	0.192	0.385631
RNF126	1.03907e-05	-0.272003	0.052	0.135	0.390629
RAB30-AS1	1.04218e-05	0.257826	0.112	0.042	0.391798
SH2B3	1.05545e-05	-0.328753	0.094	0.17	0.396785
UBE2D1	1.05573e-05	-0.336324	0.083	0.17	0.396892
TTC3	1.09354e-05	-0.35752	0.247	0.369	0.411105
GTF3A	1.13804e-05	-0.281101	0.211	0.335	0.427835
MRPS30	1.14642e-05	-0.254435	0.042	0.112	0.430985
DCPS	1.15732e-05	0.289311	0.115	0.044	0.435083
TGIF2	1.15761e-05	-0.276619	0.07	0.135	0.435193
RPS27L	1.1662e-05	0.343872	0.359	0.235	0.438422
HBP1	1.20012e-05	0.32144	0.281	0.169	0.451174
IGHD	1.21432e-05	-0.455324	0.198	0.321	0.456512
DDX1	1.21683e-05	0.304868	0.115	0.047	0.457453
GNG7	1.21877e-05	-0.354999	0.268	0.387	0.458185
WHAMM	1.21893e-05	-0.292695	0.052	0.132	0.458243
KRIT1	1.22729e-05	0.350914	0.122	0.05	0.461388
MBD4	1.2309e-05	0.408696	0.284	0.195	0.462746
CCT8	1.2316e-05	0.422697	0.302	0.19	0.463007
SRM	1.25816e-05	-0.256795	0.034	0.102	0.472995
POU2F2	1.33688e-05	0.418955	0.474	0.359	0.502588
SLC7A5	1.37508e-05	-0.326456	0.068	0.144	0.516948
CCDC85B	1.40603e-05	-0.313842	0.148	0.261	0.528583
IGBP1	1.40624e-05	0.365599	0.234	0.168	0.528661
PDCD5	1.41308e-05	0.345442	0.188	0.1	0.531233
TEX9	1.42494e-05	0.293826	0.104	0.04	0.535692
MTMR14	1.46299e-05	-0.272164	0.076	0.167	0.549998
SDE2	1.49624e-05	0.261003	0.182	0.091	0.562496
RANBP1	1.51177e-05	-0.348012	0.156	0.268	0.568334
TOMM5	1.55612e-05	0.347195	0.193	0.099	0.585009
CDKN2AIP	1.60833e-05	-0.299922	0.06	0.144	0.604636
SMARCA2	1.68728e-05	0.259393	0.161	0.076	0.634315
ZNF92	1.71948e-05	0.327018	0.156	0.074	0.646419
PSMG2	1.72466e-05	0.326477	0.242	0.138	0.64837
CHERP	1.73013e-05	-0.296372	0.065	0.15	0.650425
CD59	1.7724e-05	-0.305296	0.06	0.14	0.666318
SESN3	1.8807e-05	0.419644	0.276	0.186	0.707029
IFI30	1.9673e-05	0.349332	0.154	0.083	0.739585
AIM2	2.00277e-05	0.337363	0.177	0.09	0.752922
BTN3A2	2.09116e-05	0.26499	0.195	0.102	0.78615
NOSIP	2.09577e-05	-0.313839	0.091	0.183	0.787883
OGT	2.19663e-05	0.279121	0.169	0.083	0.8258
GPR65	2.20976e-05	0.297139	0.185	0.094	0.830738
DDX50	2.21158e-05	0.306971	0.169	0.087	0.831421
EIF1B	2.35188e-05	-0.269787	0.453	0.585	0.884164
COX7C	2.37187e-05	0.318095	0.891	0.846	0.89168
MAP4K4	2.41817e-05	-0.338243	0.234	0.342	0.909085
RNF138	2.44039e-05	-0.33913	0.122	0.218	0.917441
PRPF6	2.55009e-05	0.335507	0.195	0.104	0.95868
USP3	2.56355e-05	0.279872	0.164	0.079	0.963742
HSPA5	2.73957e-05	-0.369073	0.362	0.487	1
TCF4	2.80151e-05	0.404931	0.51	0.393	1
GGNBP2	2.92424e-05	-0.349895	0.161	0.24	1
PRMT2	3.01225e-05	0.276889	0.167	0.082	1
SNHG12	3.01286e-05	-0.472495	0.148	0.229	1
MRPL15	3.03842e-05	0.344204	0.115	0.062	1
GGA2	3.21466e-05	-0.368847	0.201	0.287	1
ZNF22	3.2879e-05	0.251748	0.203	0.111	1
TTC1	3.32705e-05	0.389207	0.203	0.112	1
EMD	3.50989e-05	-0.326056	0.143	0.245	1
UBXN6	3.581e-05	-0.255428	0.047	0.12	1
GNAI2	3.86593e-05	0.374808	0.302	0.206	1
ATP6V1F	3.94419e-05	0.441237	0.411	0.301	1
FNIP1	3.94551e-05	-0.352187	0.148	0.252	1
PSME1	3.9959e-05	0.322781	0.562	0.539	1
MTCH1	4.19127e-05	-0.269217	0.133	0.236	1
LSM10	4.22947e-05	0.296637	0.198	0.106	1
ATG12	4.30593e-05	-0.331903	0.216	0.326	1
NSA2	4.36757e-05	0.408392	0.477	0.379	1
OSTF1	4.3853e-05	0.38735	0.326	0.219	1
CHD1	4.38639e-05	-0.372586	0.32	0.428	1
BCL10	4.52331e-05	0.307618	0.159	0.078	1
TNFRSF13C	4.5915e-05	-0.3244	0.471	0.59	1
SNX1	4.65057e-05	0.268286	0.115	0.052	1
SEC62	4.65953e-05	0.288496	0.529	0.399	1
ARIH1	4.80759e-05	-0.361513	0.146	0.244	1
SCAF11	5.04549e-05	0.348954	0.482	0.396	1
CBX5	5.15168e-05	0.261445	0.148	0.07	1
PHAX	5.2028e-05	0.27449	0.18	0.093	1
SNAP23	5.46015e-05	-0.269841	0.138	0.241	1
NAGK	5.48933e-05	0.357964	0.18	0.096	1
CYC1	5.49672e-05	-0.26256	0.096	0.188	1
SYTL1	5.50406e-05	-0.293003	0.102	0.195	1
JAK1	5.90342e-05	-0.350664	0.297	0.369	1
HNRNPH2	6.05076e-05	0.320951	0.198	0.124	1
BBIP1	6.09092e-05	0.251037	0.104	0.042	1
CRIP1	6.33323e-05	0.60531	0.349	0.278	1
UTRN	6.50587e-05	0.308215	0.219	0.124	1
EPB41	6.60155e-05	0.346681	0.159	0.079	1
TIPRL	6.61308e-05	0.278643	0.138	0.067	1
GSTO1	6.67587e-05	0.373778	0.237	0.15	1
ARL14EP	6.74459e-05	0.259177	0.172	0.088	1
PPP4C	6.90193e-05	-0.301372	0.182	0.256	1
MRPL23	6.98872e-05	-0.276013	0.081	0.166	1
PCF11	7.24838e-05	-0.303996	0.167	0.265	1
EPC1	7.50945e-05	-0.29753	0.339	0.45	1
DOCK8	7.58834e-05	0.339316	0.336	0.227	1
CHD8	7.69245e-05	0.265907	0.13	0.059	1
MACF1	7.84388e-05	0.277989	0.198	0.109	1
ATF7IP	7.84907e-05	0.358038	0.211	0.132	1
RALGAPA1	7.87949e-05	-0.341371	0.148	0.241	1
DYNLL1	7.97459e-05	-0.371808	0.516	0.606	1
GPS2	7.9787e-05	-0.254992	0.042	0.105	1
TSC22D2	7.98898e-05	-0.307136	0.102	0.176	1
PSIP1	8.03983e-05	-0.31688	0.135	0.235	1
COTL1	8.14175e-05	-0.36139	0.424	0.538	1
MTERF4	8.30195e-05	0.262933	0.221	0.128	1
PHACTR1	8.38428e-05	-0.456272	0.279	0.374	1
TPM3	8.5492e-05	0.376797	0.583	0.493	1
LAMP1	8.68713e-05	-0.300453	0.107	0.193	1
PGAM1	8.7404e-05	-0.291891	0.206	0.296	1
NR3C1	8.86788e-05	-0.362607	0.305	0.394	1
CTNNBL1	9.08814e-05	0.264033	0.154	0.076	1
SKAP2	9.53619e-05	0.38138	0.32	0.217	1
RASSF6	9.63705e-05	0.421882	0.167	0.094	1
RSBN1L	9.6808e-05	0.322971	0.242	0.148	1
HOOK2	9.72876e-05	-0.291457	0.091	0.156	1
MRPL52	9.87197e-05	0.306662	0.32	0.212	1
SNX6	9.96948e-05	0.312835	0.234	0.141	1
GCH1	9.97721e-05	-0.258962	0.042	0.106	1
LSM6	0.000102203	0.339969	0.185	0.143	1
SERBP1	0.000105045	0.382715	0.552	0.459	1
COPB2	0.000106072	0.341379	0.138	0.068	1
NDFIP1	0.000108145	-0.275372	0.068	0.143	1
PA2G4	0.000109369	0.332583	0.247	0.152	1
NOP58	0.000109783	-0.34461	0.203	0.306	1
DNAJB2	0.000109987	-0.282472	0.099	0.154	1
MRPL4	0.00011068	-0.269991	0.06	0.131	1
NCOA3	0.000112759	0.333892	0.331	0.224	1
DDIT4	0.000116671	-0.444571	0.206	0.296	1
STAG2	0.000116816	0.299306	0.193	0.107	1
THAP5	0.00011823	0.28363	0.117	0.052	1
DNAJC8	0.00011952	0.351789	0.372	0.283	1
ZBTB8OS	0.000120511	0.309343	0.156	0.081	1
ZNF506	0.000120852	0.27245	0.135	0.065	1
RSRP1	0.000122695	0.335402	0.521	0.414	1
ATP2B1	0.000125758	-0.308544	0.398	0.516	1
EIF3G	0.000126097	0.271371	0.49	0.466	1
TPI1	0.000126136	-0.286382	0.375	0.491	1
IFNAR1	0.000132481	0.2523	0.161	0.084	1
U2SURP	0.000133142	0.308795	0.289	0.186	1
KRTCAP2	0.00013637	0.319257	0.266	0.166	1
WDR33	0.000143493	0.270491	0.266	0.166	1
RAN	0.000144095	0.395158	0.643	0.545	1
DNAJC4	0.000147294	-0.299714	0.089	0.168	1
CYBB	0.000155052	0.286308	0.247	0.152	1
MIER1	0.000159743	0.300949	0.193	0.113	1
TXNL1	0.000166329	0.387834	0.266	0.185	1
PSMB5	0.000167457	0.284022	0.148	0.075	1
ALKBH7	0.000173136	-0.288067	0.128	0.22	1
BCL2L11	0.000174324	-0.285461	0.089	0.17	1
CCDC90B	0.000175144	0.309163	0.143	0.08	1
LARS	0.000189971	0.250631	0.167	0.088	1
NOLC1	0.000199271	-0.298869	0.094	0.171	1
RNF167	0.000203884	-0.251971	0.065	0.139	1
TALDO1	0.000205165	0.40774	0.263	0.174	1
IFI16	0.000211207	0.356725	0.352	0.254	1
NABP1	0.000212908	0.357755	0.242	0.152	1
ZDHHC21	0.000214178	0.272398	0.107	0.048	1
CD53	0.000217343	-0.284371	0.617	0.681	1
MRPL50	0.000221867	0.282935	0.172	0.095	1
EIF3K	0.00022566	0.289567	0.719	0.656	1
CXorf40A	0.000229745	-0.297368	0.049	0.111	1
NRDC	0.000229999	0.281963	0.185	0.106	1
GLA	0.000240257	-0.379734	0.102	0.179	1
BMS1	0.000243624	0.273495	0.138	0.076	1
LRRFIP1	0.000245868	-0.259539	0.443	0.557	1
TOR3A	0.000253169	-0.2959	0.102	0.178	1
RFC1	0.000259496	0.335383	0.135	0.076	1
CDKN2D	0.000262484	-0.262969	0.065	0.133	1
STMN1	0.000265896	-0.347784	0.096	0.174	1
SETX	0.000277486	0.31666	0.195	0.116	1
RASGRP2	0.000277572	-0.28087	0.193	0.291	1
CYSTM1	0.000286172	-0.320023	0.143	0.229	1
MANF	0.000287451	-0.289747	0.133	0.212	1
NCKAP1L	0.000299196	0.289345	0.216	0.13	1
KLHL24	0.000324727	0.283073	0.174	0.098	1
MRPL1	0.000331218	-0.273426	0.06	0.124	1
COPA	0.000335418	0.284307	0.224	0.139	1
UFC1	0.00033924	-0.260175	0.378	0.461	1
PSMA5	0.000344492	0.333741	0.234	0.152	1
SYPL1	0.000355751	0.325095	0.339	0.263	1
GCA	0.00036077	0.347366	0.167	0.095	1
CCR7	0.000361071	0.336702	0.352	0.32	1
C1orf43	0.000361317	-0.264226	0.216	0.3	1
DEDD2	0.000362073	-0.354218	0.148	0.233	1
TINF2	0.000370908	-0.273126	0.167	0.257	1
PDHB	0.00037654	0.293246	0.141	0.095	1
NOC3L	0.000379319	0.251026	0.117	0.064	1
CCT5	0.000381306	0.294008	0.245	0.154	1
RPGR	0.000383046	0.340984	0.141	0.079	1
YME1L1	0.000391006	-0.293647	0.214	0.309	1
EPRS	0.000399823	0.264978	0.133	0.071	1
ZNRD1	0.000408451	-0.341024	0.19	0.246	1
MAP3K1	0.000435168	0.279627	0.232	0.144	1
IRF3	0.000481769	0.260701	0.182	0.105	1
NDUFB2	0.000496346	0.309991	0.482	0.382	1
DUT	0.000500224	-0.291366	0.146	0.231	1
RNF213	0.000503679	0.262876	0.25	0.16	1
USP15	0.000524118	0.277821	0.341	0.239	1
SCFD1	0.000536592	0.259319	0.188	0.11	1
HMGB1	0.000536824	0.284516	0.833	0.819	1
PSAP	0.000547021	-0.264095	0.211	0.31	1
CDKN1A	0.000555319	-0.315928	0.195	0.274	1
ERICH1	0.000556012	0.28537	0.242	0.154	1
FXR1	0.000556687	0.254323	0.24	0.152	1
TSPO	0.000578231	-0.265746	0.086	0.16	1
UPF2	0.00058166	0.271887	0.409	0.305	1
YWHAB	0.000588949	-0.274051	0.51	0.6	1
PAN3	0.00059159	-0.260156	0.089	0.161	1
SAR1A	0.000598327	-0.285851	0.154	0.236	1
TRAF3IP3	0.00060015	0.263814	0.211	0.129	1
GDI2	0.00065067	0.378617	0.375	0.287	1
DYNLRB1	0.000676835	0.344798	0.286	0.199	1
HVCN1	0.000679699	0.283787	0.302	0.208	1
NCL	0.000690298	0.296963	0.622	0.618	1
VPS4B	0.000698528	0.284312	0.258	0.169	1
ISG20L2	0.000705751	-0.277353	0.148	0.231	1
SPOCK2	0.000722178	-0.297491	0.141	0.22	1
PHB2	0.000734314	0.327132	0.281	0.192	1
FAM96B	0.000738428	0.277745	0.404	0.299	1
GMPR2	0.000740729	0.299557	0.107	0.058	1
JOSD1	0.000749029	-0.289595	0.182	0.265	1
SF3B2	0.00076423	-0.283188	0.305	0.379	1
PSMD4	0.000769023	0.339834	0.211	0.144	1
FXYD5	0.000775606	-0.27635	0.474	0.568	1
PNP	0.000785883	-0.263642	0.068	0.133	1
C19orf53	0.000808041	0.362693	0.497	0.413	1
PKIG	0.000830601	-0.282315	0.253	0.352	1
DCP2	0.000854566	0.272279	0.128	0.066	1
BIRC3	0.000865964	-0.297228	0.456	0.559	1
TAF15	0.000892172	0.270781	0.172	0.111	1
TOMM20	0.000907775	0.291233	0.521	0.477	1
TLN1	0.000933877	0.324223	0.245	0.163	1
SYF2	0.000944257	0.27982	0.505	0.408	1
ISCA2	0.000963001	0.269376	0.138	0.077	1
TCF25	0.000977279	0.316835	0.49	0.4	1
BCL2A1	0.000977584	0.261716	0.362	0.271	1
SLC3A2	0.001011	-0.27409	0.117	0.196	1
FAM210A	0.00101763	-0.268563	0.068	0.129	1
HDDC2	0.00102813	0.262729	0.117	0.063	1
PPP4R3A	0.00102923	-0.258069	0.141	0.223	1
GTF2B	0.00103786	0.320144	0.326	0.256	1
NDUFA1	0.00103893	0.348668	0.471	0.409	1
ESCO1	0.00104398	0.258589	0.128	0.066	1
RAB18	0.00105149	0.280025	0.182	0.115	1
TMED2	0.00107226	-0.273815	0.206	0.288	1
PFDN1	0.00107558	0.263684	0.174	0.108	1
NFKB1	0.00116351	-0.302557	0.135	0.189	1
APRT	0.00118224	0.310041	0.552	0.48	1
ROCK1	0.00118253	-0.276623	0.289	0.367	1
HSPA1A	0.00122484	0.262635	0.164	0.095	1
PLEK	0.00123333	0.251238	0.102	0.048	1
TPM4	0.001341	-0.281796	0.273	0.346	1
ANKRD13A	0.00135135	-0.253238	0.159	0.219	1
ACADM	0.00138187	0.297965	0.177	0.107	1
ATP6V0B	0.0014224	-0.250783	0.318	0.399	1
CDK11B	0.00145589	-0.266028	0.148	0.184	1
EPB41L4A-AS1	0.0014568	-0.278719	0.188	0.259	1
ZNF148	0.00147769	0.253065	0.151	0.088	1
CEBPZ	0.00150852	0.334524	0.266	0.212	1
EEF1E1	0.00156726	0.279169	0.138	0.077	1
NOP56	0.00159586	-0.275767	0.271	0.361	1
AP2S1	0.00159773	0.323754	0.182	0.146	1
SH3BGRL3	0.00162754	0.269619	0.768	0.707	1
BTK	0.00167963	0.290293	0.258	0.179	1
TLR10	0.00170223	0.256959	0.161	0.099	1
CSTB	0.00172428	0.31802	0.237	0.161	1
APEX1	0.00173334	0.296687	0.271	0.187	1
MRPL36	0.00179359	0.289087	0.102	0.054	1
SIDT1	0.00182559	-0.327858	0.151	0.224	1
SNRPD3	0.00186662	0.302364	0.315	0.239	1
PRKAR1A	0.00187815	-0.260382	0.242	0.317	1
EIF3D	0.00191413	0.327746	0.469	0.382	1
PRRC2C	0.00195631	0.264426	0.526	0.505	1
TIMM8B	0.00195659	0.264479	0.148	0.087	1
HCLS1	0.00198512	0.311155	0.375	0.292	1
PDE4B	0.0020195	0.315422	0.529	0.46	1
LSM8	0.00204921	0.30167	0.331	0.256	1
DEGS1	0.00206348	-0.274387	0.164	0.229	1
UBALD2	0.002098	-0.260367	0.135	0.211	1
PGLS	0.00217052	-0.260916	0.122	0.191	1
CMTM7	0.00223805	-0.277758	0.156	0.229	1
NDUFB4	0.00225282	0.317224	0.38	0.287	1
LY6E	0.00226749	-0.269222	0.169	0.239	1
CKS1B	0.00233921	0.252471	0.138	0.077	1
C16orf54	0.00240083	-0.264957	0.065	0.123	1
NOL7	0.00241757	-0.252039	0.141	0.219	1
SPCS2	0.00246037	0.262478	0.484	0.395	1
CACYBP	0.00259484	0.289245	0.203	0.15	1
EIF3A	0.00273083	0.267781	0.393	0.304	1
COX14	0.00278137	0.294009	0.302	0.224	1
AKAP13	0.00283694	0.289677	0.375	0.286	1
EDF1	0.00303439	0.255806	0.682	0.653	1
ECH1	0.003067	0.291534	0.268	0.201	1
BAZ1A	0.00306881	-0.269979	0.216	0.301	1
HIGD2A	0.00310651	0.280903	0.513	0.419	1
NGLY1	0.00313703	-0.266931	0.203	0.287	1
ESD	0.00322098	0.255726	0.172	0.138	1
ARPC2	0.00340735	0.25453	0.771	0.718	1
SSPN	0.00359757	0.264386	0.146	0.088	1
HSH2D	0.00398119	0.25709	0.201	0.152	1
LRMP	0.00403357	0.274266	0.195	0.128	1
PSMD13	0.00403836	0.273884	0.203	0.137	1
POLR1D	0.00409997	0.286833	0.328	0.278	1
USP36	0.00416745	-0.269102	0.219	0.274	1
EID1	0.00417317	0.280618	0.37	0.288	1
ATRX	0.00445305	0.272428	0.424	0.344	1
HMGN3	0.00448853	0.283489	0.263	0.23	1
TGOLN2	0.00450151	0.284356	0.31	0.241	1
EVI2B	0.00456151	0.310498	0.44	0.355	1
CHMP4A	0.00462037	0.270131	0.352	0.296	1
ENTPD1	0.00462385	0.263343	0.182	0.12	1
SMC3	0.00472062	0.29839	0.216	0.151	1
CDC42SE2	0.00476181	-0.261372	0.404	0.472	1
COX17	0.00478348	0.260379	0.37	0.292	1
FGFR1OP2	0.00495533	0.271817	0.268	0.229	1
CAP1	0.00513706	0.335855	0.424	0.36	1
PLAC8	0.00550546	0.302425	0.32	0.275	1
TUBB	0.00603586	0.266986	0.297	0.217	1
PPP1CC	0.0060571	-0.265964	0.224	0.284	1
PHF20	0.00644417	0.252809	0.404	0.338	1
NDUFA3	0.0064649	0.296552	0.359	0.283	1
PFDN2	0.00665122	0.252937	0.323	0.241	1
UBXN1	0.00698774	0.256663	0.557	0.475	1
SOCS3	0.00758651	-0.250615	0.216	0.29	1
CLNS1A	0.00776304	0.282664	0.229	0.165	1
ECHS1	0.00798717	0.273469	0.167	0.121	1
C19orf70	0.0083279	0.299374	0.271	0.201	1
NUCKS1	0.00844192	0.280089	0.344	0.271	1
TCEA1	0.00874033	0.272556	0.445	0.368	1
CD79B	0.00909942	-0.286068	0.443	0.509	1
CHMP2A	0.00967176	0.255987	0.26	0.193	1
TWF2	0.00970934	0.262214	0.151	0.098	1
FCRL1	0.00977229	-0.267335	0.185	0.251	1
2025-03-07	0.00979699	0.259136	0.182	0.123	1
ANXA5	0.0101407	0.253904	0.216	0.151	1
CNOT6L	0.0101799	-0.259927	0.201	0.264	1
NAP1L4	0.0103061	0.254578	0.151	0.101	1
TWISTNB	0.0105111	-0.263505	0.185	0.238	1
NIFK	0.0105644	0.281965	0.19	0.137	1
NDUFB7	0.010658	0.289927	0.284	0.22	1
MDH2	0.0107159	0.289624	0.25	0.199	1
BRK1	0.0109826	0.266347	0.503	0.415	1
WDR83OS	0.0119229	0.27974	0.365	0.303	1
CCR6	0.0120334	0.252158	0.216	0.156	1
ZFP36L1	0.0123314	0.33437	0.479	0.438	1
UBTF	0.0133905	0.29385	0.141	0.088	1
S100A4	0.0143319	0.379206	0.336	0.287	1
SPIB	0.0145856	0.311409	0.385	0.323	1
NAA38	0.015255	0.252419	0.229	0.163	1
SNRPF	0.0162036	0.276431	0.38	0.317	1
GSTK1	0.0192393	0.258437	0.349	0.285	1
PRDM2	0.0216533	0.257497	0.424	0.365	1
RBX1	0.0261894	0.272223	0.359	0.298	1
BLOC1S1	0.0325912	0.259424	0.349	0.304	1
PARK7	0.0330427	0.263681	0.474	0.407	1
CD44	0.0337375	0.253114	0.615	0.543	1
DUSP4	0.0384323	-0.342236	0.138	0.184	1
HNRNPA3	0.0411459	0.260674	0.573	0.51	1
DRAP1	0.0567032	0.254608	0.294	0.249	1
IGLC3	0.0567781	0.288231	0.495	0.553	1
DAAM1	0.0740734	0.254936	0.159	0.115	1
GAPDH	0.167215	0.250956	0.826	0.79	1
DBI	0.243257	0.265959	0.51	0.464	1

## Sheet: DEGs_B cells_HCvsTumor
	p_val	avg_log2FC	pct.1	pct.2	p_val_adj
ATP5F1E	0	3.76899	0.93	0	0
GNB2L1	0	-4.54466	0	0.987	0
RACK1	0	4.61363	0.982	0	0
RPS17	0	-2.62507	0.484	0.998	0
GLTSCR2	4.95345e-274	-3.40504	0	0.906	1.8622e-269
ATP5MG	6.29807e-269	2.77769	0.802	0	2.36769e-264
ATP5MC2	5.90494e-247	2.54143	0.755	0	2.2199e-242
RPL13A	3.08479e-234	-1.10604	0.99	1	1.1597e-229
RPL13	4.88365e-226	-1.31304	0.794	0.999	1.83596e-221
MT-ND3	5.23055e-226	2.31093	0.974	0.968	1.96637e-221
ATP5E	9.44088e-222	-3.17222	0	0.828	3.54921e-217
RPS2	4.09592e-204	-1.20526	0.797	1	1.53982e-199
SELENOK	1.04028e-199	2.29224	0.643	0	3.91083e-195
MTRNR2L12	2.88191e-178	3.57014	0.706	0.073	1.08343e-173
ATP5L	2.19131e-169	-2.63027	0	0.718	8.23802e-165
SELENOH	2.56384e-165	1.75114	0.552	0	9.63852e-161
ELOB	1.42033e-161	1.80718	0.542	0	5.33958e-157
ATP5G2	2.1638e-158	-2.47404	0	0.691	8.13459e-154
RPS20	8.52655e-155	-1.03376	0.953	0.996	3.20547e-150
FTH1	7.89792e-150	-1.47613	0.734	0.998	2.96914e-145
MTRNR2L8	5.41306e-147	2.38804	0.701	0.067	2.03499e-142
ATP5ME	1.38816e-141	1.67033	0.484	0	5.21865e-137
AC090498.1	1.92705e-139	-2.43379	0	0.638	7.24455e-135
ATP5PO	2.01318e-135	1.53291	0.466	0	7.56835e-131
ATP5MD	3.2633e-130	1.48507	0.451	0	1.2268e-125
SELK	2.72924e-129	-2.39109	0	0.607	1.02603e-124
NOP53	3.24608e-124	2.10445	0.432	0	1.22033e-119
ATP5IF1	1.62e-122	1.58074	0.427	0	6.09022e-118
C19orf43	3.03782e-122	-2.10211	0	0.584	1.14204e-117
ATP5PF	1.13778e-121	1.34178	0.424	0	4.27737e-117
RIPOR2	5.54783e-120	1.53016	0.419	0	2.08565e-115
RPL31	5.53554e-117	-0.846604	0.932	0.995	2.08103e-112
ATP5MC3	5.87152e-115	1.50895	0.404	0	2.20734e-110
RPL7	1.20883e-113	-0.865626	0.953	0.997	4.54448e-109
SELENOF	2.69564e-113	1.24022	0.398	0	1.0134e-108
MT-ATP6	3.10893e-113	1.69094	0.982	0.995	1.16877e-108
ATP5MPL	1.81645e-112	1.47408	0.396	0	6.82875e-108
RTRAF	5.43784e-110	1.33878	0.388	0	2.0443e-105
SELENOT	5.43784e-110	1.28709	0.388	0	2.0443e-105
ATP5F1B	2.39005e-108	1.27033	0.383	0	8.98516e-104
AC004687.1	2.39005e-108	1.38957	0.383	0	8.98516e-104
ATP5MF	1.57607e-107	1.34804	0.38	0	5.92506e-103
ALDOA	5.35277e-104	-1.97857	0.036	0.595	2.01232e-99
POLR2J3.1	2.0223e-99	1.13684	0.354	0	7.60262e-95
ATP5F1A	5.12173e-97	1.19873	0.346	0	1.92546e-92
TENT5C	5.12173e-97	1.26528	0.346	0	1.92546e-92
ATP5O	3.51156e-95	-1.72647	0	0.488	1.32013e-90
COPS9	1.25888e-94	1.09158	0.339	0	4.73263e-90
SELT	2.50517e-91	-1.72954	0	0.472	9.41793e-87
ATP5D	6.01539e-91	-1.69777	0	0.471	2.26142e-86
MT-CO3	1.26552e-90	1.13991	0.982	0.998	4.75759e-86
LINC01781	6.96353e-90	1.63429	0.323	0	2.61787e-85
JUN	1.54604e-89	-2.3485	0.333	0.813	5.81218e-85
ATP5PD	4.25028e-89	1.19659	0.32	0	1.59785e-84
MT-CYB	5.24079e-88	1.23383	0.977	0.993	1.97022e-83
TRIR	1.56842e-87	1.17763	0.315	0	5.89631e-83
AC016831.5	9.48269e-87	1.08281	0.312	0	3.56492e-82
SEM1	5.71533e-86	1.05257	0.31	0	2.14862e-81
SMIM26	3.43398e-85	0.967454	0.307	0	1.29097e-80
LINC02397	3.43398e-85	1.14776	0.307	0	1.29097e-80
RUBCNL	3.43398e-85	1.12244	0.307	0	1.29097e-80
DUSP1	9.50401e-82	-1.96326	0.336	0.785	3.57294e-77
NSD3	2.56734e-81	1.05048	0.294	0	9.65166e-77
RPL41	6.61974e-81	0.695274	1	1	2.48862e-76
TUT4	1.51441e-80	0.984824	0.292	0	5.69329e-76
JPT1	8.90624e-80	1.0197	0.289	0	3.34821e-75
SINHCAF	8.90624e-80	0.969676	0.289	0	3.34821e-75
TCEB2	1.43791e-79	-1.58416	0	0.424	5.40567e-75
CYBA	1.50143e-79	-1.00466	0.424	0.902	5.64447e-75
C11orf31	1.87229e-77	-1.55043	0	0.415	7.03868e-73
ATP5PB	1.03394e-76	0.936381	0.279	0	3.887e-72
MT-ND1	4.56262e-74	1.12515	0.969	0.988	1.71527e-69
ATP5MC1	1.14494e-73	0.963158	0.268	0	4.30428e-69
RP11-138A9.1	3.91775e-73	-1.61838	0	0.396	1.47284e-68
GPX1	5.80153e-73	-1.55303	0	0.395	2.18103e-68
RPL27A	8.08064e-73	-0.546026	0.99	1	3.03784e-68
ATP5F1C	1.21036e-70	0.869145	0.258	0	4.55022e-66
RTF2	1.21036e-70	0.968808	0.258	0	4.55022e-66
RPLP2	4.31132e-70	-0.517796	1	0.999	1.6208e-65
FAM30A	6.85235e-70	1.19854	0.255	0	2.57607e-65
MT-CO2	1.59824e-68	0.894952	0.979	1	6.00844e-64
ATP5B	4.30044e-68	-1.41476	0	0.374	1.61671e-63
OGA	1.2225e-67	0.781534	0.247	0	4.59587e-63
C14orf2	2.77982e-66	-1.41485	0	0.365	1.04505e-61
RP1-313I6.12	1.25177e-65	-1.52965	0	0.362	4.70589e-61
ATP5G3	2.65043e-65	-1.38943	0	0.361	9.96402e-61
2025-09-15	3.85455e-65	-1.38573	0	0.36	1.44908e-60
SELENOW	1.18069e-64	0.884872	0.237	0	4.4387e-60
RPL37	3.54366e-64	0.6782	0.997	0.992	1.3322e-59
ELOC	6.53673e-64	0.785243	0.234	0	2.45742e-59
YBX1	8.37562e-64	-1.20948	0.503	0.842	3.14873e-59
LINC01857	3.60907e-63	1.11603	0.232	0	1.35679e-58
AC058791.1	1.32563e-61	1.39789	0.393	0.047	4.98357e-57
NFKBIA	1.69216e-60	-2.01333	0.195	0.622	6.36151e-56
NBDY	3.26403e-60	0.772181	0.221	0	1.22708e-55
FOS	8.83935e-60	-1.87285	0.258	0.694	3.32306e-55
ATP5J2	1.51737e-59	-1.28807	0	0.334	5.7044e-55
AC245297.3	1.77797e-59	0.738235	0.219	0	6.68409e-55
CCDC32	5.23357e-58	0.708418	0.214	0	1.96751e-53
RPS28	2.73399e-57	0.628142	0.997	0.996	1.02782e-52
C14orf166	3.33165e-57	-1.23101	0	0.322	1.2525e-52
AC025164.1	1.52435e-56	0.819266	0.208	0	5.73064e-52
MIR29B2CHG	1.52435e-56	0.719762	0.208	0	5.73064e-52
ATP5I	5.73044e-56	-1.24984	0	0.316	2.1543e-51
STMP1	4.39365e-55	0.730391	0.203	0	1.65175e-50
ATP5F1D	1.25332e-53	0.739034	0.198	0	4.71172e-49
MT-ND4L	1.31231e-53	1.29831	0.674	0.352	4.93348e-49
HIST1H4C	1.95018e-53	1.5157	0.526	0.177	7.3315e-49
ATP5A1	3.20008e-53	-1.15204	0	0.303	1.20304e-48
CYBC1	6.66811e-53	0.694565	0.195	0	2.50681e-48
USMG5	1.82082e-52	-1.12929	0	0.299	6.84518e-48
LINC00513	3.53862e-52	0.674793	0.193	0	1.33031e-47
SERP1	4.69198e-52	-1.20569	0.365	0.718	1.7639e-47
RP11-138A9.2	1.02797e-51	-1.38144	0	0.295	3.86454e-47
BUD23	1.87309e-51	0.757821	0.19	0	7.04169e-47
WASHC4	1.87309e-51	0.676328	0.19	0	7.04169e-47
RAMMET	1.87309e-51	0.678502	0.19	0	7.04169e-47
HN1	2.04985e-51	-1.19954	0	0.294	7.7062e-47
PFN1	2.79192e-51	-0.922992	0.497	0.861	1.04959e-46
AL121944.1	9.8897e-51	0.795077	0.188	0	3.71793e-46
RPL21	3.33715e-50	-0.458346	0.995	0.999	1.25457e-45
RPS6	5.66489e-50	-0.440538	0.997	1	2.12966e-45
EBLN3P	2.73622e-49	0.62127	0.182	0	1.02866e-44
NBEAL1	5.57798e-49	-1.34778	0.154	0.534	2.09699e-44
CD74	1.90572e-48	-0.498894	0.964	1	7.16437e-44
ATPIF1	3.74948e-48	-1.07368	0	0.277	1.40958e-43
ATP5J	5.25724e-48	-1.07108	0	0.276	1.97641e-43
ATP5F1	1.03263e-47	-1.02934	0	0.275	3.88208e-43
SHFM1	2.02593e-47	-1.06101	0	0.273	7.61627e-43
RP5-887A10.1	2.83642e-47	-1.39417	0	0.272	1.06633e-42
MGEA5	2.12322e-46	-1.10172	0	0.268	7.98203e-42
WHSC1L1	2.12322e-46	-1.1237	0	0.268	7.98203e-42
MT-ATP8	2.98926e-46	0.932686	0.284	0.026	1.12378e-41
BTG1	1.50338e-45	-0.818982	0.807	0.965	5.65182e-41
LINC-PINT	3.11074e-44	-1.09808	0	0.257	1.16945e-39
ARHGAP45	1.45226e-43	0.608908	0.161	0	5.45962e-39
ERBIN	1.45226e-43	0.553144	0.161	0	5.45962e-39
HNRNPA0	2.10436e-43	-1.14385	0.276	0.632	7.91114e-39
RPS21	2.90557e-43	0.638584	0.984	0.975	1.09232e-38
TRAPPC2B	7.46289e-43	0.548118	0.159	0	2.8056e-38
TCEB1	8.34531e-43	-0.98834	0	0.249	3.13733e-38
LINC00493	4.27775e-42	-0.958398	0	0.245	1.60818e-37
B2M	5.18387e-42	-0.42124	0.982	1	1.94882e-37
AL928768.3	5.92668e-42	-1.80143	0	0.245	2.22808e-37
ARID1B	4.13306e-41	1.03397	0.349	0.063	1.55378e-36
KIAA0226L	1.52154e-40	-1.10939	0	0.237	5.72007e-36
JUNB	1.86826e-40	-0.915569	0.513	0.838	7.02353e-36
CEMIP2	5.08204e-40	0.671177	0.148	0	1.91054e-35
MESD	5.08204e-40	0.538445	0.148	0	1.91054e-35
SELENOS	2.58088e-39	0.520182	0.146	0	9.70257e-35
AC020916.1	1.30764e-38	0.83022	0.143	0	4.91595e-34
MYEOV2	1.36771e-38	-0.917841	0	0.226	5.14178e-34
ATP5H	3.56229e-38	-0.899588	0	0.224	1.33921e-33
SARAF	8.98525e-38	-1.03548	0.529	0.755	3.37791e-33
TMEM131L	3.33368e-37	0.458637	0.138	0	1.25326e-32
MUC20-OT1	3.33368e-37	0.484932	0.138	0	1.25326e-32
PAXX	3.33368e-37	0.473493	0.138	0	1.25326e-32
RPL30	8.67616e-37	0.459102	0.997	0.999	3.26172e-32
POLR2J3	1.21028e-36	-0.996454	0.005	0.242	4.54994e-32
TMEM273	1.67745e-36	0.479037	0.135	0	6.30621e-32
C19orf60	3.00922e-36	-0.865818	0	0.214	1.13129e-31
C17orf89	7.7356e-36	-0.861005	0	0.211	2.90812e-31
CTD-3252C9.4	3.71281e-35	-0.956311	0	0.208	1.39579e-30
TPT1	4.04446e-35	0.584245	1	0.995	1.52048e-30
REX1BD	4.21842e-35	0.497599	0.13	0	1.58587e-30
PPP1R15A	1.4519e-34	-1.1542	0.409	0.685	5.45828e-30
C20orf24	1.77091e-34	-0.810704	0	0.204	6.65755e-30
IGHA1	6.46349e-34	1.03082	0.859	0.574	2.42989e-29
SP110	6.88569e-34	0.908208	0.435	0.131	2.58861e-29
LINC00936	8.39456e-34	-0.953383	0	0.2	3.15585e-29
IER2	9.72093e-34	-1.56686	0.279	0.558	3.65449e-29
HIKESHI	1.05137e-33	0.432575	0.125	0	3.95251e-29
CYTIP	1.39707e-33	1.00807	0.711	0.454	5.25214e-29
IGHG4	2.6557e-33	-1.2657	0.065	0.353	9.98383e-29
ATP5G1	3.95487e-33	-0.805054	0	0.196	1.48679e-28
TFF3	4.72302e-33	-0.863975	0.042	0.309	1.77557e-28
SELENOM	5.23134e-33	0.432516	0.122	0	1.96667e-28
PCNX4	5.23134e-33	0.510981	0.122	0	1.96667e-28
ZCCHC11	5.38817e-33	-0.833248	0	0.195	2.02563e-28
KRT10	1.26587e-32	-1.03298	0.148	0.443	4.75893e-28
RNASET2	1.27957e-32	-0.982845	0.279	0.597	4.8104e-28
DMAC1	2.59726e-32	0.450824	0.12	0	9.76415e-28
S100A6	7.32046e-32	-0.920485	0.443	0.719	2.75205e-27
LINC01420	1.17155e-31	-0.775229	0	0.188	4.40432e-27
TUT7	1.28668e-31	0.427984	0.117	0	4.83716e-27
ILF3-DT	1.28668e-31	0.411159	0.117	0	4.83716e-27
HMHA1	2.1626e-31	-0.767861	0	0.186	8.13006e-27
RPS11	2.34952e-31	-0.404568	0.984	0.996	8.8328e-27
FAM65B	2.93716e-31	-0.834688	0	0.186	1.1042e-26
ATP5C1	3.9882e-31	-0.767938	0	0.185	1.49933e-26
C9orf142	5.41407e-31	-0.775759	0	0.184	2.03537e-26
RALGPS2	6.83478e-31	0.950533	0.469	0.167	2.56947e-26
ZNF90	6.39352e-30	-0.868677	0.018	0.229	2.40358e-25
FAM46C	1.53818e-29	-0.763219	0	0.176	5.78262e-25
SEPW1	1.53818e-29	-0.71232	0	0.176	5.78262e-25
KHDC4	1.54428e-29	0.34736	0.109	0	5.80558e-25
MIA2	1.54428e-29	0.358835	0.109	0	5.80558e-25
MTREX	1.54428e-29	0.367199	0.109	0	5.80558e-25
SRSF2	2.26747e-29	-0.882177	0.383	0.628	8.52434e-25
RP11-347P5.1	2.81813e-29	-0.808813	0	0.174	1.05945e-24
CXCL8	4.44991e-29	-0.899501	0.003	0.191	1.6729e-24
TSC22D3	1.26475e-28	-0.811979	0.651	0.854	4.75471e-24
FAM60A	1.27526e-28	-0.743251	0	0.171	4.79422e-24
AC027097.1	3.71788e-28	0.347408	0.104	0	1.3977e-23
PRH1	8.02393e-28	0.391081	0.128	0.003	3.01652e-23
HMGN1	1.31463e-27	-0.902463	0.336	0.614	4.94224e-23
SMIM27	1.81854e-27	0.375359	0.102	0	6.83664e-23
NORAD	1.81854e-27	0.373631	0.102	0	6.83664e-23
SMIM37	1.81854e-27	0.446593	0.102	0	6.83664e-23
RTFDC1	2.56721e-27	-0.672351	0	0.163	9.65115e-23
NACA	3.05087e-27	0.527013	0.979	0.949	1.14694e-22
RP5-1171I10.5	3.46185e-27	-0.727218	0	0.162	1.30145e-22
MT-ND2	3.74952e-27	-0.558201	0.938	0.998	1.4096e-22
IGHM	5.94898e-27	1.35173	0.464	0.33	2.23646e-22
WBSCR22	6.2909e-27	-0.660539	0	0.161	2.365e-22
KIAA0125	8.47754e-27	-0.850072	0	0.16	3.18705e-22
LUC7L3	1.23171e-26	0.806725	0.487	0.198	4.63049e-22
RPL23A	2.08537e-26	-0.302475	0.992	0.999	7.83973e-22
VIMP	2.78955e-26	-0.716927	0	0.157	1.0487e-21
CCDC109B	2.78955e-26	-0.658725	0	0.157	1.0487e-21
RPLP0	2.81189e-26	-0.489916	0.922	0.981	1.0571e-21
RPL7A	4.14243e-26	0.490326	0.992	0.987	1.5573e-21
C17orf62	6.79949e-26	-0.652336	0	0.155	2.5562e-21
C7orf73	2.98867e-25	-0.626833	0	0.151	1.12356e-20
CMPK1	3.12846e-25	-0.932445	0.18	0.423	1.17611e-20
BCL11A	3.77979e-25	0.747802	0.419	0.154	1.42097e-20
YPEL5	4.09363e-25	-0.92488	0.682	0.782	1.53896e-20
CLDN4	6.24343e-25	-0.809469	0.023	0.22	2.34715e-20
ARL5A	7.08449e-25	-0.822677	0.049	0.27	2.66334e-20
AGR2	1.00331e-24	-0.810277	0.005	0.175	3.77185e-20
HLA-C	1.23651e-24	-0.575633	0.893	0.958	4.64852e-20
EBLN3	1.30654e-24	-0.628007	0	0.147	4.91182e-20
KIAA1033	2.35357e-24	-0.653891	0	0.146	8.84803e-20
RPL23	2.85759e-24	-0.478482	0.94	0.981	1.07428e-19
RP11-489E7.4	3.15784e-24	-0.689248	0	0.145	1.18716e-19
IGHG1	4.18919e-24	-1.18041	0.094	0.341	1.57488e-19
RPL37A	9.36136e-24	0.399807	0.995	0.992	3.51931e-19
RPS25	1.1877e-23	-0.306491	0.99	0.998	4.46503e-19
AC079767.4	1.36872e-23	-0.723926	0	0.141	5.14558e-19
C16orf13	1.36872e-23	-0.626689	0	0.141	5.14558e-19
SELM	3.29131e-23	-0.633731	0	0.139	1.23734e-18
GUK1	3.4163e-23	-0.810536	0.24	0.488	1.28432e-18
KLF6	5.4817e-23	-0.565669	0.604	0.795	2.06079e-18
CH17-189H20.1	5.90131e-23	-0.624119	0	0.137	2.21854e-18
PRPF4B	6.49447e-23	0.644849	0.349	0.118	2.44153e-18
SNX3	1.15167e-22	-0.821029	0.336	0.568	4.32957e-18
C15orf57	1.41461e-22	-0.60878	0	0.135	5.31809e-18
RPL4	1.63167e-22	-0.468403	0.909	0.964	6.13409e-18
ODC1	2.01387e-22	-0.87567	0.148	0.383	7.57094e-18
CXCL3	4.5251e-22	-0.64263	0	0.132	1.70117e-17
LMNA	5.29295e-22	-1.24421	0.167	0.405	1.98983e-17
KLF2	7.00245e-22	-0.977067	0.185	0.432	2.6325e-17
KRT8	7.47317e-22	-0.817906	0.036	0.229	2.80946e-17
LINC00969	8.08326e-22	-0.612051	0	0.131	3.03882e-17
RPS4Y1	8.74656e-22	0.888496	0.521	0.254	3.28818e-17
JCHAIN	9.50529e-22	0.778871	0.656	0.374	3.57342e-17
FAM103A1	1.44275e-21	-0.54565	0	0.129	5.42386e-17
CH17-373J23.1	1.9269e-21	-0.750332	0	0.128	7.24397e-17
EGLN2	4.74735e-21	-0.621979	0.008	0.161	1.78472e-16
RP11-231C14.7	6.11859e-21	-0.625739	0	0.125	2.30022e-16
PABPC1	7.69876e-21	-0.536935	0.789	0.898	2.89427e-16
TMEM55B	1.08899e-20	-0.507016	0	0.124	4.09393e-16
IGHG3	1.39232e-20	-1.09678	0.086	0.298	5.23427e-16
APOA1BP	1.45237e-20	-0.535681	0	0.123	5.46003e-16
IFRD1	1.767e-20	-0.914648	0.185	0.367	6.64285e-16
MESDC2	1.93662e-20	-0.5079	0	0.122	7.28053e-16
ILF3-AS1	1.93662e-20	-0.664069	0	0.122	7.28053e-16
HSPB1	2.00518e-20	-1.57604	0.096	0.31	7.53827e-16
MT-ND4	2.03676e-20	0.402846	0.977	0.998	7.65699e-16
XRCC5	2.79665e-20	0.638106	0.451	0.201	1.05137e-15
LAPTM5	4.26297e-20	-0.573771	0.852	0.911	1.60262e-15
IFITM3	6.24401e-20	-0.618485	0.008	0.153	2.34737e-15
KRT18	6.87899e-20	-0.767447	0.036	0.217	2.58609e-15
NAP1L1	1.37427e-19	-0.571252	0.646	0.775	5.16643e-15
TSPAN8	1.44346e-19	-0.523949	0	0.117	5.42655e-15
PTPN6	1.65312e-19	0.685148	0.367	0.143	6.21473e-15
CALM2	1.96426e-19	-0.542074	0.667	0.749	7.38442e-15
C10orf54	2.55789e-19	-0.521086	0	0.115	9.61614e-15
IDS	3.23839e-19	-0.724392	0.367	0.509	1.21744e-14
RP11-386I14.4	3.40403e-19	-0.641513	0	0.115	1.27971e-14
PSMD5-AS1	3.40403e-19	-0.53053	0	0.115	1.27971e-14
2025-09-07	4.01601e-19	0.714954	0.661	0.423	1.50978e-14
ACTB	6.09523e-19	-0.522911	0.964	0.983	2.29144e-14
HLA-DRB5	6.6228e-19	-1.03519	0.372	0.575	2.48978e-14
CCL3	7.55585e-19	-0.3982	0.01	0.143	2.84055e-14
TMSB4X	8.36659e-19	-0.42742	0.995	0.999	3.14533e-14
TMEM261	1.06561e-18	-0.488996	0	0.112	4.00604e-14
ZBTB20	1.39478e-18	0.820923	0.398	0.182	5.24355e-14
CXCR4	1.40408e-18	0.487787	0.846	0.88	5.27849e-14
SCO2	1.41673e-18	-0.506086	0	0.111	5.32606e-14
RPL36	1.49143e-18	0.346042	0.995	0.993	5.60689e-14
CD55	1.516e-18	-0.768853	0.513	0.632	5.69924e-14
ZFP36	1.81187e-18	-0.761009	0.521	0.675	6.81155e-14
FAM159A	1.8832e-18	-0.541605	0	0.11	7.07969e-14
SLBP	2.02142e-18	-0.814	0.146	0.303	7.59933e-14
CIRBP	2.36343e-18	-0.557748	0.674	0.76	8.88509e-14
RP11-693J15.5	2.50277e-18	-0.539013	0	0.109	9.4089e-14
KDM6B	3.84615e-18	-0.761896	0.271	0.401	1.44592e-13
CHMP1B	4.69493e-18	-1.19299	0.229	0.405	1.76501e-13
CLDN3	6.78655e-18	-0.55277	0.003	0.122	2.55134e-13
SLC25A45	7.49393e-18	0.427281	0.174	0.038	2.81727e-13
RPS23	1.04762e-17	0.302564	0.997	0.999	3.93842e-13
CCNI	1.22206e-17	-0.616961	0.57	0.724	4.59422e-13
MAP1LC3B	1.31976e-17	-0.708976	0.216	0.392	4.96149e-13
CXCL1	1.37353e-17	-0.50349	0	0.105	5.16366e-13
FAM195B	1.37353e-17	-0.475576	0	0.105	5.16366e-13
CDK13	1.38133e-17	0.524928	0.201	0.048	5.19296e-13
GOLGB1	1.50252e-17	0.697836	0.31	0.113	5.64858e-13
IFI27	1.8991e-17	-0.672372	0.023	0.165	7.13947e-13
PJA2	2.43361e-17	0.442022	0.273	0.099	9.14892e-13
ZRANB2	2.89891e-17	0.592736	0.268	0.088	1.08981e-12
CCL3L3	3.20957e-17	-0.49215	0	0.103	1.20661e-12
MZT2A	3.51099e-17	-0.735388	0.13	0.336	1.31992e-12
LYRM5	4.2575e-17	-0.468468	0	0.102	1.60056e-12
LINC00657	4.2575e-17	-0.465525	0	0.102	1.60056e-12
IER3	4.82117e-17	-0.554674	0.008	0.128	1.81247e-12
EIF1	4.85686e-17	-0.396018	0.964	0.992	1.82589e-12
TMBIM4	5.29113e-17	0.490533	0.383	0.172	1.98915e-12
HBP1	6.83981e-17	0.418458	0.281	0.109	2.57136e-12
FXYD3	7.02371e-17	-0.601035	0.013	0.149	2.64049e-12
PHLDA2	7.09665e-17	-0.479289	0.003	0.112	2.66792e-12
XXbac-BPG299F13.17	7.48737e-17	-0.526037	0	0.1	2.8148e-12
PRELID1	1.33802e-16	-0.746554	0.185	0.37	5.03013e-12
C7orf50	3.99548e-16	-0.779383	0.12	0.29	1.50206e-11
HNRNPA1L2	5.43188e-16	-0.475786	0.003	0.111	2.04206e-11
MTRNR2L1	5.67366e-16	0.512222	0.151	0.028	2.13296e-11
ATF4	5.80067e-16	-0.669015	0.281	0.422	2.1807e-11
BOD1L1	7.39747e-16	0.532748	0.294	0.115	2.78101e-11
KANSL1	9.1275e-16	0.423945	0.211	0.064	3.43139e-11
IKZF3	9.49606e-16	0.568001	0.255	0.086	3.56995e-11
EPCAM	1.01994e-15	-0.555103	0.01	0.134	3.83435e-11
MT-ND5	1.20389e-15	0.557576	0.875	0.817	4.52589e-11
KRT19	1.31354e-15	-0.55188	0.016	0.125	4.93812e-11
PRKDC	1.45708e-15	0.416673	0.195	0.054	5.47774e-11
SCAND1	1.86864e-15	-0.674641	0.107	0.274	7.02496e-11
JTB	2.3457e-15	-0.647875	0.232	0.388	8.81843e-11
GOLGA4	2.60492e-15	0.536631	0.294	0.115	9.79295e-11
PLCG2	2.65916e-15	1.3502	0.344	0.149	9.99684e-11
VPS13C	2.80024e-15	0.398451	0.227	0.078	1.05272e-10
S100A10	3.57051e-15	-0.758116	0.268	0.47	1.3423e-10
LY6E	3.78279e-15	-0.780004	0.169	0.312	1.4221e-10
BRAF	3.99321e-15	0.312139	0.214	0.08	1.50121e-10
SDE2	4.1527e-15	0.346998	0.182	0.051	1.56116e-10
TRIM38	4.16681e-15	0.701388	0.385	0.181	1.56647e-10
SUPT16H	4.22982e-15	0.484244	0.195	0.053	1.59016e-10
RPS19	4.41904e-15	-0.256596	0.995	0.999	1.66129e-10
KIAA1551	4.95752e-15	0.677696	0.32	0.132	1.86373e-10
SRSF5	5.58718e-15	-0.514866	0.633	0.697	2.10045e-10
TNFAIP8	7.07561e-15	0.642647	0.398	0.192	2.66001e-10
CSNK2A1	9.43084e-15	0.509718	0.19	0.051	3.54543e-10
GADD45GIP1	9.69633e-15	-0.654264	0.146	0.308	3.64524e-10
RAC1	1.2512e-14	-0.657811	0.146	0.291	4.70375e-10
UCP2	1.35899e-14	0.378919	0.536	0.328	5.10897e-10
ARPC5	1.36452e-14	0.585602	0.466	0.254	5.12977e-10
THUMPD3-AS1	1.37067e-14	0.307617	0.307	0.147	5.1529e-10
CHCHD10	1.51856e-14	-0.611511	0.237	0.439	5.70886e-10
STK4	1.59922e-14	0.639247	0.643	0.477	6.01211e-10
YWHAQ	1.66577e-14	-0.611945	0.174	0.318	6.26228e-10
SOD2	1.96402e-14	-0.678953	0.128	0.297	7.38355e-10
RAP1B	2.04831e-14	0.522377	0.388	0.189	7.7004e-10
MCL1	2.13028e-14	-0.713519	0.37	0.54	8.00859e-10
IGHA2	2.19149e-14	0.505611	0.445	0.236	8.23869e-10
ZNF431	2.30209e-14	0.292552	0.167	0.053	8.65449e-10
RPS10	2.3547e-14	-0.418602	0.891	0.958	8.85226e-10
RPL36AL	2.4157e-14	0.430841	0.911	0.802	9.0816e-10
MT-CO1	2.58909e-14	0.349382	0.982	0.999	9.73342e-10
ITM2B	2.59488e-14	-0.621657	0.247	0.396	9.75521e-10
BLNK	2.62973e-14	0.524243	0.24	0.082	9.8862e-10
CD47	2.68586e-14	-0.598157	0.271	0.392	1.00972e-09
HLA-A	2.81037e-14	-0.395457	0.891	0.974	1.05653e-09
GABPB1-AS1	2.85071e-14	0.411013	0.25	0.099	1.07169e-09
RASSF6	3.14002e-14	0.623091	0.167	0.04	1.18046e-09
DAZAP2	3.46492e-14	-0.419041	0.458	0.495	1.3026e-09
DDX18	4.0478e-14	0.310171	0.406	0.225	1.52173e-09
RSRC1	4.55893e-14	0.430033	0.185	0.052	1.71389e-09
SRGN	4.95535e-14	-0.690254	0.565	0.66	1.86291e-09
RPL27	5.78176e-14	-0.258727	0.992	0.992	2.17359e-09
CNTRL	6.99309e-14	0.44537	0.279	0.113	2.62898e-09
TCOF1	7.42449e-14	-0.748713	0.143	0.266	2.79116e-09
ATP1B3	7.89207e-14	-0.764881	0.216	0.371	2.96694e-09
COX6A1	7.97237e-14	-0.474503	0.464	0.548	2.99713e-09
RPS5	7.98129e-14	-0.277794	0.984	0.997	3.00049e-09
RHOB	8.71692e-14	-0.75006	0.096	0.244	3.27704e-09
FAM177A1	8.76098e-14	-0.718031	0.135	0.294	3.2936e-09
LTB	8.95385e-14	-0.371615	0.432	0.654	3.36611e-09
CYCS	9.86164e-14	-0.602736	0.591	0.663	3.70739e-09
CIITA	1.00729e-13	0.406607	0.177	0.05	3.78681e-09
H3F3B	1.29326e-13	-0.392166	0.888	0.956	4.86189e-09
IFI6	1.3178e-13	-0.756891	0.042	0.175	4.95415e-09
PHKB	1.63062e-13	0.324224	0.201	0.071	6.13016e-09
PNRC1	1.6579e-13	-0.532926	0.536	0.697	6.23269e-09
SEC62	1.77607e-13	0.355684	0.529	0.329	6.67696e-09
SYNRG	1.89544e-13	0.264102	0.195	0.075	7.12571e-09
SOCS1	1.91978e-13	-0.514326	0.016	0.111	7.21722e-09
AURKAIP1	1.97521e-13	-0.529908	0.177	0.281	7.4256e-09
NDUFC1	2.03882e-13	0.395215	0.25	0.1	7.66475e-09
MAP3K1	2.23186e-13	0.389871	0.232	0.091	8.39046e-09
COX5A	2.37817e-13	-0.604365	0.138	0.285	8.94049e-09
MRPL41	2.80319e-13	-0.604755	0.081	0.226	1.05383e-08
EEF2	3.01012e-13	-0.337444	0.875	0.922	1.13162e-08
PAX5	3.02105e-13	0.455601	0.26	0.103	1.13573e-08
C8orf59	3.20903e-13	0.397893	0.37	0.192	1.2064e-08
TMEM123	3.45444e-13	-0.755086	0.203	0.371	1.29866e-08
FTX	3.46501e-13	0.292234	0.117	0.023	1.30264e-08
ARL6IP4	3.52019e-13	-0.548817	0.281	0.415	1.32338e-08
AKAP11	3.59761e-13	0.333779	0.13	0.028	1.35248e-08
DDX17	3.61711e-13	0.486285	0.453	0.248	1.35982e-08
ARHGAP24	3.86434e-13	0.350125	0.432	0.246	1.45276e-08
GPX2	4.39483e-13	-0.45794	0.005	0.101	1.65219e-08
GPR18	5.06498e-13	0.525735	0.216	0.075	1.90413e-08
HNRNPA1	5.06501e-13	-0.363369	0.867	0.909	1.90414e-08
ARF4	5.59594e-13	-0.467121	0.247	0.282	2.10374e-08
PYURF	5.91895e-13	-0.597848	0.089	0.227	2.22517e-08
ARID5A	6.35314e-13	-0.606846	0.18	0.317	2.3884e-08
PDE4B	7.7482e-13	0.571426	0.529	0.318	2.91286e-08
C15orf48	8.13806e-13	-0.415272	0.008	0.107	3.05942e-08
TCF4	1.00546e-12	0.603323	0.51	0.304	3.77994e-08
BTG2	1.05832e-12	0.665321	0.604	0.404	3.97863e-08
GABPB1	1.08438e-12	-0.551646	0.034	0.151	4.07663e-08
PABPN1	1.21216e-12	0.28765	0.268	0.129	4.55701e-08
TXNIP	1.22153e-12	0.785036	0.529	0.335	4.59223e-08
FXYD5	1.28101e-12	-0.497815	0.474	0.573	4.81584e-08
PCBP2	1.38129e-12	-0.505029	0.461	0.569	5.19283e-08
ARHGAP25	1.45548e-12	0.466207	0.315	0.145	5.47172e-08
ERP29	1.71609e-12	0.462586	0.661	0.451	6.45148e-08
EIF3F	1.72352e-12	-0.521484	0.44	0.597	6.47939e-08
DYNLT1	1.7337e-12	0.416677	0.263	0.112	6.51766e-08
TSPO	2.09027e-12	-0.605259	0.086	0.229	7.85815e-08
UBB	2.14934e-12	-0.545704	0.823	0.866	8.08021e-08
RSRP1	2.29453e-12	0.493222	0.521	0.315	8.62605e-08
PGK1	2.49287e-12	-0.342966	0.393	0.421	9.37169e-08
SQSTM1	2.62498e-12	-0.578568	0.307	0.427	9.86835e-08
CST3	2.94583e-12	-0.423328	0.01	0.107	1.10746e-07
LINC00926	3.0714e-12	0.282095	0.372	0.212	1.15466e-07
C19orf24	3.45639e-12	-0.533642	0.068	0.206	1.29939e-07
RNPS1	3.45871e-12	-0.449788	0.31	0.386	1.30027e-07
U2SURP	3.61605e-12	0.402635	0.289	0.134	1.35942e-07
UTRN	4.1616e-12	0.360663	0.219	0.088	1.56451e-07
CALM1	5.4813e-12	-0.51963	0.544	0.659	2.06064e-07
HNRNPR	5.68586e-12	0.3628	0.37	0.201	2.13754e-07
PTPN22	5.75092e-12	0.364932	0.221	0.091	2.162e-07
HLA-DRB1	6.83248e-12	0.396177	0.94	0.94	2.5686e-07
SF1	8.3966e-12	-0.492217	0.482	0.586	3.15662e-07
MEF2C	8.83231e-12	0.531184	0.667	0.479	3.32042e-07
CR1	8.96874e-12	0.389391	0.156	0.043	3.37171e-07
C1QBP	9.47928e-12	-0.556738	0.161	0.29	3.56364e-07
AC016831.7	9.95884e-12	-0.588271	0.156	0.265	3.74392e-07
TMSB10	1.324e-11	-0.317504	0.971	0.984	4.97746e-07
VPS36	1.34594e-11	0.381705	0.208	0.076	5.05991e-07
LSM4	1.39778e-11	-0.577312	0.091	0.227	5.2548e-07
ARPC3	1.50069e-11	0.478285	0.854	0.73	5.64171e-07
SNHG8	1.52783e-11	0.389824	0.628	0.424	5.74373e-07
SHPRH	1.59699e-11	0.301195	0.146	0.043	6.00373e-07
MT-ND6	1.61036e-11	0.502033	0.271	0.117	6.05399e-07
CCNL1	1.95506e-11	-0.45891	0.435	0.499	7.34987e-07
EMC6	2.07421e-11	-0.500392	0.076	0.186	7.79777e-07
KDM5A	2.3804e-11	0.290508	0.234	0.109	8.94889e-07
CLTB	2.47314e-11	-0.489075	0.049	0.153	9.29754e-07
DUSP2	2.53289e-11	-1.04716	0.198	0.306	9.52214e-07
STAG2	2.58975e-11	0.332945	0.193	0.075	9.73589e-07
TCF25	2.61536e-11	0.374698	0.49	0.304	9.8322e-07
PNN	2.87826e-11	0.500617	0.427	0.241	1.08205e-06
TAF7	3.12709e-11	-0.463296	0.37	0.441	1.1756e-06
CDKN1A	3.20948e-11	-0.534781	0.195	0.272	1.20657e-06
TRIP11	3.29672e-11	0.322877	0.148	0.044	1.23937e-06
NCOA3	3.69906e-11	0.452328	0.331	0.166	1.39062e-06
SNX2	4.07934e-11	0.525844	0.482	0.29	1.53359e-06
MTERF4	4.25229e-11	0.338556	0.221	0.093	1.59861e-06
CYBB	4.42495e-11	0.353641	0.247	0.112	1.66351e-06
ARL4A	4.4338e-11	-0.473694	0.307	0.368	1.66684e-06
ZNF721	4.66205e-11	0.328557	0.167	0.056	1.75265e-06
USP3	4.91748e-11	0.304956	0.164	0.057	1.84868e-06
FCMR	5.51821e-11	0.363402	0.393	0.226	2.07452e-06
SOD1	7.10609e-11	-0.318647	0.518	0.527	2.67146e-06
MPHOSPH8	7.8427e-11	0.4694	0.406	0.226	2.94839e-06
CDKN1B	8.77052e-11	0.360881	0.237	0.105	3.29719e-06
EIF3E	8.80349e-11	-0.332166	0.753	0.786	3.30958e-06
MSN	8.97967e-11	0.495104	0.453	0.267	3.37582e-06
SUMO3	9.55406e-11	-0.48857	0.102	0.201	3.59175e-06
OSER1	1.0095e-10	0.376947	0.292	0.143	3.7951e-06
CHD8	1.01421e-10	0.337263	0.13	0.034	3.81282e-06
TRIM13	1.12199e-10	0.2683	0.156	0.057	4.21799e-06
HLA-DQA2	1.12595e-10	-0.567544	0.195	0.371	4.23289e-06
THRAP3	1.1401e-10	0.389067	0.404	0.232	4.28608e-06
GNAI2	1.15345e-10	0.513166	0.302	0.145	4.33628e-06
RGS16	1.15448e-10	-0.744821	0.057	0.172	4.34017e-06
LARS	1.16128e-10	0.278691	0.167	0.062	4.36572e-06
DDX27	1.24611e-10	0.389523	0.336	0.178	4.68463e-06
PPIL4	1.36776e-10	0.374011	0.24	0.106	5.14197e-06
2025-09-06	1.4182e-10	0.462531	0.503	0.313	5.33159e-06
SLC2A3	1.50946e-10	0.453786	0.583	0.39	5.67466e-06
SP100	1.51907e-10	0.410569	0.451	0.275	5.71079e-06
PPP4C	1.56101e-10	-0.427936	0.182	0.249	5.86847e-06
NDUFS5	1.68517e-10	-0.447985	0.396	0.491	6.33521e-06
ARL14EP	1.72293e-10	0.300794	0.172	0.061	6.47719e-06
TMOD3	1.73033e-10	0.277647	0.161	0.058	6.505e-06
ARL6IP1	1.74463e-10	-0.405947	0.279	0.324	6.55876e-06
RPS24	1.76677e-10	0.299484	0.997	0.996	6.64201e-06
DNAJB9	1.77231e-10	0.289179	0.224	0.103	6.66282e-06
VPS4B	1.84547e-10	0.296221	0.258	0.131	6.93787e-06
ZNF22	1.99944e-10	0.317535	0.203	0.084	7.51671e-06
TPI1	2.08658e-10	-0.472839	0.375	0.459	7.84427e-06
SP140	2.21768e-10	0.443303	0.354	0.19	8.33713e-06
MTDH	2.24176e-10	-0.420442	0.289	0.356	8.42767e-06
COTL1	2.27839e-10	-0.519104	0.424	0.519	8.56538e-06
C6orf48	2.3075e-10	-0.427224	0.383	0.465	8.67481e-06
NCF4	2.46601e-10	0.497594	0.268	0.122	9.27071e-06
BLOC1S6	2.57225e-10	0.313579	0.195	0.082	9.67011e-06
FAM214A	2.8243e-10	0.258042	0.177	0.072	1.06177e-05
PIM3	3.08087e-10	-0.65451	0.159	0.289	1.15822e-05
CIR1	3.21268e-10	0.391902	0.281	0.137	1.20777e-05
TOMM7	3.28194e-10	0.382525	0.914	0.833	1.23381e-05
CD82	3.41045e-10	-0.385754	0.245	0.286	1.28212e-05
NUCKS1	3.71519e-10	0.411565	0.344	0.186	1.39669e-05
BCL7B	3.89909e-10	-0.475761	0.091	0.194	1.46582e-05
YWHAH	4.05668e-10	-0.591028	0.117	0.229	1.52507e-05
ZNF292	4.37996e-10	0.297038	0.24	0.116	1.6466e-05
WDR33	4.48777e-10	0.317012	0.266	0.132	1.68713e-05
NAGK	4.49098e-10	0.369772	0.18	0.068	1.68834e-05
MTPN	4.53971e-10	0.449445	0.393	0.223	1.70666e-05
ATM	4.63852e-10	0.488114	0.326	0.167	1.74381e-05
EIF3L	5.22178e-10	-0.355802	0.5	0.561	1.96308e-05
OGT	5.27297e-10	0.254789	0.169	0.069	1.98232e-05
TMEM154	5.54081e-10	0.492508	0.299	0.147	2.08301e-05
MARCKSL1	5.64815e-10	-0.678197	0.193	0.337	2.12337e-05
MIF	5.99613e-10	-0.526349	0.211	0.379	2.25418e-05
PTPRC	6.43948e-10	0.536746	0.568	0.408	2.42086e-05
S1PR2	6.6501e-10	-0.483036	0.068	0.148	2.50004e-05
CSRNP1	7.17398e-10	-0.569657	0.128	0.248	2.69698e-05
ZNF92	7.59486e-10	0.342917	0.156	0.054	2.85521e-05
HVCN1	7.76056e-10	0.30766	0.302	0.166	2.91751e-05
MACF1	7.7786e-10	0.30904	0.198	0.083	2.92429e-05
EIF1AX	8.44348e-10	-0.265184	0.427	0.424	3.17424e-05
ACTR3	8.94202e-10	0.511992	0.536	0.352	3.36166e-05
LNPEP	9.38273e-10	0.279059	0.182	0.078	3.52734e-05
RELB	1.01153e-09	-0.486909	0.081	0.192	3.80273e-05
EIF4A3	1.0384e-09	-0.660824	0.138	0.241	3.90375e-05
EIF3A	1.06275e-09	0.360226	0.393	0.233	3.9953e-05
CSDE1	1.19619e-09	0.379052	0.503	0.324	4.49694e-05
SERTAD1	1.19744e-09	-0.603343	0.141	0.257	4.50166e-05
BUB3	1.26345e-09	0.268311	0.26	0.136	4.74982e-05
NXF1	1.33034e-09	-0.430901	0.047	0.137	5.00127e-05
CCNT1	1.42471e-09	0.272699	0.154	0.057	5.35605e-05
SDF4	1.44609e-09	-0.407825	0.029	0.125	5.43642e-05
UBE2B	1.52182e-09	-0.459516	0.323	0.395	5.72113e-05
RCN2	1.58866e-09	-0.480945	0.081	0.194	5.97241e-05
ZFP36L2	1.61736e-09	-0.588768	0.508	0.605	6.08031e-05
GPR183	1.61803e-09	0.571443	0.625	0.476	6.08281e-05
CD69	1.6327e-09	-0.650485	0.518	0.673	6.13796e-05
ATXN7L3B	1.7164e-09	0.260807	0.122	0.038	6.45263e-05
H2AFX	1.7307e-09	-0.442465	0.029	0.118	6.50641e-05
PHAX	1.79923e-09	0.288258	0.18	0.072	6.76404e-05
WDR74	1.82353e-09	-0.516878	0.24	0.307	6.85539e-05
DYNC1I2	1.86557e-09	0.364811	0.177	0.067	7.01343e-05
VAPA	1.91088e-09	-0.309553	0.284	0.327	7.18375e-05
TSTD1	1.9842e-09	0.417155	0.38	0.221	7.4594e-05
USP15	2.03312e-09	0.35021	0.341	0.192	7.64329e-05
TAGAP	2.03658e-09	0.563365	0.331	0.176	7.65631e-05
KLF10	2.17778e-09	-0.485465	0.052	0.131	8.18716e-05
SFPQ	2.23106e-09	-0.374974	0.414	0.457	8.38744e-05
RNF145	2.40323e-09	-0.478506	0.07	0.178	9.03469e-05
BACH1	2.63391e-09	0.344589	0.242	0.115	9.90191e-05
VPS35	2.69753e-09	0.285288	0.258	0.135	0.000101411
ERICH1	2.84726e-09	0.314784	0.242	0.12	0.00010704
RANBP1	2.90216e-09	-0.492869	0.156	0.274	0.000109104
PUM3	2.98811e-09	0.301386	0.151	0.054	0.000112335
SYTL3	3.20216e-09	0.284021	0.112	0.028	0.000120382
SCFD1	3.38791e-09	0.350087	0.188	0.077	0.000127365
SYNGR2	3.53352e-09	-0.352448	0.362	0.394	0.000132839
ZNF91	3.59838e-09	0.258419	0.122	0.038	0.000135278
GTF2B	3.68055e-09	0.434686	0.326	0.175	0.000138367
ZNF302	3.82818e-09	0.293845	0.107	0.026	0.000143917
TSG101	3.83665e-09	0.279593	0.193	0.084	0.000144235
NDUFV2	4.32604e-09	0.256001	0.333	0.2	0.000162633
NAF1	4.38071e-09	-0.482366	0.034	0.11	0.000164688
SULF2	4.42685e-09	-0.498271	0.039	0.12	0.000166423
NABP1	4.66366e-09	0.43677	0.242	0.112	0.000175326
LGALS4	4.75449e-09	-0.387003	0.036	0.14	0.00017874
GNG7	4.8208e-09	-0.377478	0.268	0.32	0.000181233
POU2F2	5.07407e-09	0.368111	0.474	0.309	0.000190755
DOCK8	5.34293e-09	0.313239	0.336	0.195	0.000200862
RNF139	5.3506e-09	-0.426645	0.094	0.171	0.000201151
AIP	5.35874e-09	0.299897	0.273	0.147	0.000201456
TGOLN2	5.72148e-09	0.366096	0.31	0.169	0.000215093
CUTA	5.92789e-09	-0.392567	0.315	0.396	0.000222853
GGNBP2	6.02718e-09	-0.341259	0.161	0.204	0.000226586
UBE2N	6.75525e-09	-0.338081	0.359	0.426	0.000253957
MYL6	6.95221e-09	-0.268582	0.846	0.845	0.000261361
DNAJB2	7.41617e-09	-0.308387	0.099	0.134	0.000278804
AKAP9	7.56191e-09	0.314944	0.37	0.227	0.000284282
CAT	7.95134e-09	0.345391	0.174	0.068	0.000298923
TAPBP	7.96131e-09	-0.304642	0.385	0.42	0.000299298
EPB41	7.97819e-09	0.382861	0.159	0.057	0.000299932
PHF6	8.7055e-09	0.335628	0.13	0.04	0.000327274
BAG1	8.81966e-09	-0.448236	0.076	0.167	0.000331566
BTK	8.98717e-09	0.321389	0.258	0.133	0.000337864
SNX6	9.22576e-09	0.259084	0.234	0.123	0.000346833
CCDC12	9.47349e-09	-0.395251	0.273	0.346	0.000356146
MBNL1	9.70938e-09	0.350481	0.326	0.183	0.000365014
ITGB1	1.03765e-08	-0.534361	0.081	0.181	0.000390094
SSU72	1.04032e-08	-0.391985	0.237	0.303	0.000391098
ATRX	1.05472e-08	0.383084	0.424	0.263	0.000396512
TRAF4	1.06072e-08	-0.473993	0.125	0.212	0.000398768
MRPL18	1.06292e-08	-0.331701	0.198	0.168	0.000399596
SPEN	1.09722e-08	0.270823	0.167	0.069	0.000412488
EIF1AY	1.14692e-08	0.451566	0.25	0.119	0.000431174
SLC39A3	1.18221e-08	-0.474164	0.07	0.165	0.00044444
FCRL3	1.19702e-08	0.38413	0.107	0.027	0.000450006
COPB2	1.21567e-08	0.393591	0.138	0.045	0.000457017
HSPH1	1.25043e-08	-0.558924	0.253	0.26	0.000470087
PTP4A1	1.26298e-08	-0.446699	0.198	0.268	0.000474806
PITHD1	1.27653e-08	-0.38562	0.089	0.152	0.000479898
GCC2	1.28324e-08	0.467029	0.422	0.259	0.00048242
OCIAD2	1.28594e-08	-0.282826	0.242	0.268	0.000483436
IL2RG	1.3026e-08	-0.346948	0.289	0.325	0.000489698
IRF7	1.40109e-08	-0.459809	0.078	0.194	0.000526727
PSMB9	1.44556e-08	0.264345	0.573	0.419	0.000543444
TIMP1	1.50098e-08	-0.401528	0.047	0.132	0.00056428
RPGR	1.53088e-08	0.46562	0.141	0.048	0.000575519
MED30	1.55567e-08	-0.476542	0.133	0.22	0.000584839
NRDC	1.55587e-08	0.32709	0.185	0.078	0.000584913
LSP1	1.5561e-08	0.329479	0.589	0.421	0.000585001
TCL1A	1.65206e-08	0.76143	0.185	0.082	0.000621075
WTAP	1.72631e-08	-0.395827	0.294	0.358	0.00064899
LGALS3	1.74295e-08	-0.407275	0.086	0.18	0.000655245
TAF1D	1.75059e-08	0.390469	0.557	0.386	0.000658118
FXR1	1.96645e-08	0.279185	0.24	0.123	0.000739266
DDX50	2.04291e-08	0.321938	0.169	0.067	0.00076801
PTGES3	2.07424e-08	0.2838	0.573	0.408	0.000779791
MAF1	2.16699e-08	-0.474361	0.164	0.268	0.000814657
CYFIP2	2.26984e-08	0.260838	0.203	0.097	0.000853324
SMARCA2	2.28794e-08	0.26261	0.161	0.066	0.000860129
PPP1R12A	2.30088e-08	0.324569	0.276	0.149	0.000864993
EAPP	2.47622e-08	0.364676	0.266	0.137	0.000930911
HMGA1	2.50218e-08	-0.439747	0.164	0.289	0.000940668
TLN1	2.59261e-08	0.357923	0.245	0.123	0.000974666
CSNK1D	2.65149e-08	-0.449528	0.172	0.26	0.0009968
CLEC2B	2.66519e-08	0.67279	0.227	0.105	0.00100195
ARRDC2	2.70205e-08	-0.507291	0.109	0.22	0.00101581
ANP32A	2.74534e-08	0.305281	0.24	0.119	0.00103208
SYF2	2.95381e-08	0.27523	0.505	0.35	0.00111046
TMF1	3.08748e-08	0.345107	0.279	0.148	0.00116071
HNRNPA2B1	3.09904e-08	0.390021	0.812	0.675	0.00116505
BBX	3.13428e-08	0.267608	0.362	0.226	0.0011783
LCP1	3.21431e-08	0.497287	0.414	0.256	0.00120839
HLA-DPB1	3.22775e-08	0.341105	0.971	0.953	0.00121344
UBE2D3	3.25487e-08	-0.378425	0.497	0.574	0.00122364
ARF6	3.27738e-08	-0.382763	0.378	0.45	0.0012321
RSBN1L	3.30318e-08	0.378772	0.242	0.118	0.0012418
ANKRD12	3.33165e-08	0.497825	0.539	0.392	0.0012525
SKAP2	3.45053e-08	0.435714	0.32	0.177	0.00129719
PDIA3	3.46524e-08	-0.447022	0.169	0.277	0.00130272
PDE7A	3.53483e-08	0.328501	0.292	0.164	0.00132889
NSA2	3.59773e-08	0.474929	0.477	0.312	0.00135253
SLC25A6	3.63105e-08	-0.288577	0.844	0.892	0.00136506
TRA2B	3.72709e-08	-0.342591	0.398	0.426	0.00140116
UBE2D2	3.99859e-08	-0.432834	0.245	0.359	0.00150323
PPP2CA	4.12399e-08	-0.436332	0.177	0.274	0.00155037
ACTG1	4.17054e-08	0.525359	0.883	0.791	0.00156787
SETX	4.24157e-08	0.310339	0.195	0.091	0.00159458
GTF3A	4.25766e-08	-0.45786	0.211	0.341	0.00160062
SRSF6	4.68896e-08	-0.422334	0.148	0.234	0.00176277
KRIT1	4.76247e-08	0.380428	0.122	0.038	0.0017904
JAK1	4.80278e-08	-0.264585	0.297	0.306	0.00180556
AKAP13	4.89786e-08	0.281993	0.375	0.242	0.0018413
NDUFB1	5.08612e-08	0.384688	0.37	0.221	0.00191208
HSPD1	5.15125e-08	-0.318484	0.464	0.4	0.00193656
BPTF	5.27682e-08	0.380229	0.305	0.168	0.00198377
SUPT4H1	5.52052e-08	-0.391046	0.18	0.258	0.00207538
CD1C	5.62646e-08	0.352741	0.154	0.057	0.00211521
SCAF11	5.70403e-08	0.3368	0.482	0.325	0.00214437
PHF1	5.71737e-08	-0.390608	0.141	0.202	0.00214939
SWAP70	5.84419e-08	0.357927	0.391	0.242	0.00219707
THAP5	6.04711e-08	0.318978	0.117	0.036	0.00227335
PNISR	6.28259e-08	0.40038	0.69	0.536	0.00236188
RHOH	6.50147e-08	0.451184	0.63	0.469	0.00244416
RHEB	6.63866e-08	-0.465829	0.12	0.231	0.00249574
NDUFB9	7.48228e-08	-0.261717	0.268	0.291	0.00281289
ZC3H18	7.68403e-08	0.291485	0.148	0.057	0.00288873
C1orf43	7.74776e-08	-0.250646	0.216	0.238	0.00291269
UQCRFS1	7.82948e-08	-0.445449	0.122	0.223	0.00294342
TRAF3IP3	8.18509e-08	0.335805	0.211	0.098	0.0030771
CLK1	8.22485e-08	-0.386966	0.305	0.356	0.00309205
ERGIC3	8.27761e-08	-0.352345	0.18	0.237	0.00311189
PGAM1	8.55219e-08	-0.303951	0.206	0.252	0.00321511
ARPC1B	8.71909e-08	-0.409259	0.398	0.503	0.00327785
KIF5B	8.8572e-08	-0.400134	0.164	0.248	0.00332978
PHF3	9.02286e-08	0.277313	0.214	0.107	0.00339205
BSG	9.22633e-08	-0.354553	0.18	0.232	0.00346855
APEX1	9.24895e-08	0.283337	0.271	0.152	0.00347705
NXT1	9.70775e-08	-0.4652	0.128	0.227	0.00364953
CKAP2	1.04974e-07	0.347986	0.164	0.067	0.00394638
RPS26	1.10146e-07	0.461614	0.862	0.812	0.00414081
SF3B5	1.14099e-07	-0.305274	0.341	0.401	0.00428943
RECQL	1.18615e-07	0.296285	0.148	0.057	0.00445921
DDX3Y	1.20598e-07	0.389425	0.146	0.054	0.00453376
FOSB	1.2457e-07	-0.370723	0.414	0.562	0.00468307
UBC	1.2504e-07	0.381926	0.906	0.863	0.00470075
EIF6	1.25105e-07	-0.275921	0.219	0.244	0.00470318
TTC1	1.39753e-07	0.353049	0.203	0.097	0.00525386
MFSD10	1.47314e-07	-0.29509	0.099	0.136	0.00553813
TMEM165	1.49775e-07	-0.389461	0.133	0.207	0.00563066
RGCC	1.55617e-07	-0.547488	0.096	0.216	0.00585028
RBM17	1.57996e-07	-0.371356	0.141	0.217	0.00593971
TMEM258	1.78497e-07	0.355642	0.443	0.294	0.00671043
PARP15	1.83841e-07	0.261208	0.151	0.063	0.00691134
DPP7	1.85707e-07	-0.428448	0.143	0.238	0.00698147
RAB30	1.88602e-07	0.273688	0.193	0.095	0.00709032
PRKCB	2.00398e-07	0.315518	0.383	0.243	0.00753378
AC104024.1	2.01725e-07	0.281582	0.107	0.032	0.00758366
PIK3IP1	2.09011e-07	-0.433672	0.078	0.155	0.00785755
ISCU	2.16051e-07	-0.412938	0.281	0.377	0.00812224
CCDC82	2.3056e-07	0.331959	0.13	0.046	0.00866767
PPP1CB	2.46925e-07	-0.379018	0.357	0.393	0.00928291
SRM	2.54399e-07	-0.339529	0.034	0.108	0.00956387
DDX39B	2.64324e-07	0.255237	0.13	0.051	0.00993701
ISG20	2.75688e-07	-0.366539	0.5	0.551	0.0103642
AP3S1	2.83055e-07	-0.365306	0.182	0.243	0.0106412
PLK3	2.88581e-07	-0.451608	0.076	0.159	0.0108489
UPF2	2.90809e-07	0.3195	0.409	0.265	0.0109327
NINJ1	3.06421e-07	-0.381213	0.026	0.1	0.0115196
ACTR2	3.07907e-07	0.388619	0.469	0.315	0.0115755
RSF1	3.20108e-07	0.272656	0.297	0.179	0.0120341
VPREB3	3.25317e-07	0.401705	0.646	0.491	0.01223
DCPS	3.46264e-07	0.312945	0.115	0.037	0.0130174
SIAH2	3.7305e-07	-0.42355	0.049	0.132	0.0140244
CREM	3.75061e-07	-0.454996	0.573	0.686	0.0141
LAGE3	3.76852e-07	-0.37928	0.049	0.118	0.0141674
ATG12	3.86903e-07	-0.28237	0.216	0.242	0.0145452
CD22	3.91777e-07	0.306501	0.354	0.223	0.0147285
MS4A1	3.93458e-07	0.352955	0.831	0.729	0.0147916
MYL12A	4.02102e-07	0.364409	0.792	0.659	0.0151166
PDIA6	4.14827e-07	-0.31871	0.206	0.254	0.015595
FABP1	4.30783e-07	-0.492095	0.065	0.163	0.0161949
PARP14	4.35515e-07	0.290658	0.31	0.189	0.0163727
PWP1	4.51278e-07	0.293931	0.273	0.154	0.0169653
GADD45B	4.57e-07	-0.673652	0.185	0.291	0.0171804
PHGR1	4.62638e-07	-0.286917	0.029	0.108	0.0173924
TNIP2	4.73017e-07	-0.378323	0.068	0.163	0.0177826
ZBTB38	4.75975e-07	0.345973	0.122	0.042	0.0178938
METTL9	4.8878e-07	-0.354538	0.117	0.176	0.0183752
TIPARP	5.00871e-07	-0.321301	0.068	0.107	0.0188298
JUND	5.02553e-07	0.545882	0.672	0.629	0.018893
TMED2	5.02742e-07	-0.302492	0.206	0.254	0.0189001
HNRNPA3	5.05192e-07	0.323347	0.573	0.423	0.0189922
SERBP1	5.08089e-07	0.379682	0.552	0.398	0.0191011
TMA7	5.10908e-07	0.322524	0.826	0.704	0.0192071
PPDPF	5.16288e-07	-0.407287	0.375	0.501	0.0194093
HMGN2	5.25602e-07	-0.316518	0.513	0.542	0.0197595
RILPL2	5.48908e-07	-0.45051	0.279	0.364	0.0206357
IRF2BP2	5.59381e-07	-0.372345	0.161	0.241	0.0210294
HLA-DMA	5.81482e-07	-0.339912	0.628	0.685	0.0218602
NAA50	5.8585e-07	-0.368366	0.138	0.195	0.0220244
RFC1	6.01921e-07	0.382837	0.135	0.051	0.0226286
PRPF6	6.49246e-07	0.301317	0.195	0.096	0.0244077
LDHA	6.61373e-07	-0.305605	0.346	0.391	0.0248636
SMCHD1	6.90019e-07	-0.303601	0.357	0.364	0.0259406
EIF5A	7.02933e-07	-0.290149	0.302	0.328	0.0264261
TRABD	7.03342e-07	-0.442298	0.19	0.296	0.0264414
COPA	7.28537e-07	0.298097	0.224	0.116	0.0273886
EEF1B2	7.94477e-07	0.257077	0.964	0.963	0.0298676
PMAIP1	8.20732e-07	-0.464659	0.336	0.39	0.0308546
SNX9	8.28002e-07	-0.352427	0.159	0.198	0.0311279
CD99	8.85993e-07	-0.41555	0.302	0.39	0.033308
MANF	9.03033e-07	-0.288882	0.133	0.169	0.0339486
P4HB	9.65642e-07	-0.37616	0.099	0.18	0.0363024
OSTF1	9.83287e-07	0.286413	0.326	0.208	0.0369657
PABPC4	1.01136e-06	-0.378625	0.115	0.198	0.0380212
G3BP2	1.01195e-06	0.382835	0.419	0.278	0.0380434
HCLS1	1.02921e-06	0.367618	0.375	0.239	0.0386922
ALKBH5	1.03133e-06	-0.345878	0.086	0.142	0.038772
IGKC	1.03895e-06	0.532266	0.951	0.918	0.0390583
ISCA2	1.08194e-06	0.30096	0.138	0.055	0.0406744
MAP2K3	1.08787e-06	-0.29555	0.062	0.11	0.0408974
TAGLN2	1.17943e-06	-0.278195	0.646	0.669	0.0443397
RBM25	1.20682e-06	0.271723	0.461	0.325	0.0453691
GNG5	1.26154e-06	0.309013	0.352	0.228	0.0474263
DUSP4	1.26438e-06	-0.580926	0.138	0.244	0.0475332
APOBEC3G	1.28156e-06	0.293364	0.169	0.078	0.0481789
TGIF1	1.28915e-06	0.405913	0.312	0.187	0.0484645
SHOC2	1.2993e-06	0.290955	0.224	0.119	0.0488459
UQCR10	1.31563e-06	0.396263	0.474	0.328	0.0494597
SRSF7	1.38488e-06	0.365101	0.714	0.58	0.0520633
NFKB1	1.49135e-06	-0.377193	0.135	0.175	0.0560659
MBP	1.49758e-06	-0.302352	0.198	0.239	0.0563
RAB5C	1.54742e-06	-0.277162	0.211	0.248	0.0581736
MEPCE	1.6097e-06	0.268814	0.182	0.093	0.060515
PSMA2	1.6268e-06	-0.395135	0.161	0.246	0.0611579
C9orf16	1.68018e-06	-0.338848	0.268	0.346	0.0631647
MYDGF	1.68169e-06	-0.387347	0.099	0.192	0.0632214
EIF3K	1.74261e-06	0.268429	0.719	0.577	0.0655117
RSL24D1	1.78681e-06	-0.317659	0.529	0.531	0.0671734
HSPA1A	1.81656e-06	-1.2911	0.164	0.222	0.0682917
UQCC2	1.84846e-06	0.273132	0.164	0.075	0.0694909
TERF1	1.85135e-06	0.270975	0.195	0.1	0.0695997
TGIF2	1.85143e-06	-0.28123	0.07	0.114	0.0696025
MIER1	2.03487e-06	0.255049	0.193	0.1	0.0764988
CEBPZ	2.10409e-06	0.437923	0.266	0.149	0.0791012
DNAJC8	2.11266e-06	0.276385	0.372	0.249	0.0794232
PHACTR1	2.12039e-06	-0.381293	0.279	0.298	0.0797139
KMT2A	2.16224e-06	0.271764	0.19	0.095	0.0812874
TMED9	2.16713e-06	-0.315986	0.182	0.236	0.0814712
EIF2S2	2.19433e-06	0.303577	0.352	0.227	0.0824936
IFI16	2.1975e-06	0.317252	0.352	0.226	0.0826129
HEXIM1	2.29932e-06	-0.376819	0.076	0.14	0.0864405
SLC25A33	2.30801e-06	-0.361171	0.047	0.125	0.0867674
TOR3A	2.33077e-06	-0.359714	0.102	0.17	0.0876228
GMFG	2.36129e-06	0.301385	0.474	0.337	0.0887705
SAMSN1	2.36614e-06	0.541426	0.432	0.307	0.0889528
COPB1	2.37698e-06	0.261666	0.177	0.087	0.0893601
PCBP1	2.44519e-06	-0.260488	0.388	0.417	0.0919243
RNF19A	2.47278e-06	0.301195	0.198	0.1	0.0929616
RNF126	2.58033e-06	-0.355207	0.052	0.131	0.0970051
NDFIP1	2.58874e-06	-0.340573	0.068	0.134	0.0973212
DNAJB1	2.61697e-06	-0.902744	0.253	0.255	0.0983822
AAED1	2.67171e-06	-0.414354	0.083	0.173	0.10044
ZFAND5	2.98879e-06	-0.367828	0.151	0.211	0.11236
RARA	3.07892e-06	-0.362028	0.099	0.157	0.115749
SRRM1	3.69797e-06	0.292336	0.508	0.368	0.139022
SSBP1	3.82794e-06	0.320793	0.38	0.253	0.143908
IMP3	3.84895e-06	-0.351423	0.07	0.137	0.144697
TAF15	4.11103e-06	0.309353	0.172	0.081	0.15455
MEAF6	4.18356e-06	0.266065	0.271	0.165	0.157277
FKBP4	4.29678e-06	-0.39156	0.073	0.116	0.161533
CHMP4B	4.45481e-06	-0.324128	0.068	0.125	0.167474
SON	4.62134e-06	0.263263	0.674	0.534	0.173735
ANKRD37	4.63208e-06	-0.47691	0.115	0.198	0.174138
MRPS21	5.04579e-06	0.269838	0.346	0.229	0.189691
TMEM160	5.18369e-06	-0.371737	0.086	0.163	0.194876
TAP1	5.37612e-06	-0.3279	0.146	0.192	0.20211
LGMN	5.50741e-06	-0.309778	0.076	0.124	0.207045
CYSTM1	5.61335e-06	-0.362674	0.143	0.221	0.211028
SERPINB9	5.6635e-06	-0.295242	0.208	0.232	0.212914
IL16	5.79313e-06	0.260908	0.232	0.134	0.217787
SLC16A3	5.97316e-06	-0.336515	0.07	0.138	0.224555
EGR1	6.21737e-06	-0.584357	0.052	0.136	0.233736
TRIM56	6.4248e-06	0.251457	0.172	0.086	0.241534
MAP3K8	6.43195e-06	-0.354906	0.193	0.241	0.241803
AHNAK	6.43835e-06	0.517527	0.255	0.149	0.242043
RASGEF1B	6.48672e-06	0.311096	0.315	0.201	0.243862
NENF	6.61408e-06	-0.351521	0.044	0.122	0.24865
TP53INP1	6.84242e-06	0.254456	0.133	0.058	0.257234
PPP1CC	6.84459e-06	-0.256293	0.224	0.248	0.257316
SESN3	6.91562e-06	0.374784	0.276	0.162	0.259986
SF3B1	7.04786e-06	0.284129	0.388	0.264	0.264957
LSM2	7.11536e-06	-0.254287	0.148	0.177	0.267495
PSMD13	7.23751e-06	0.282383	0.203	0.109	0.272087
ATF7IP	7.60948e-06	0.284694	0.211	0.117	0.286071
NFKB2	7.7251e-06	-0.29845	0.211	0.245	0.290417
LRRFIP1	7.75996e-06	-0.344426	0.443	0.531	0.291728
TPM3	8.14511e-06	0.387511	0.583	0.444	0.306207
RNMT	8.22283e-06	0.265711	0.401	0.285	0.309129
TGFB1	8.50406e-06	-0.35036	0.156	0.223	0.319702
SPINT2	8.54945e-06	-0.327834	0.141	0.19	0.321408
RALY	8.59608e-06	-0.380955	0.099	0.195	0.323161
HOPX	8.74347e-06	-0.651618	0.078	0.168	0.328702
NCL	8.81679e-06	0.462921	0.622	0.503	0.331458
TLE1	9.04101e-06	-0.324519	0.031	0.1	0.339888
TUSC2	9.09782e-06	-0.330267	0.047	0.116	0.342023
ANXA2	9.51518e-06	-0.348618	0.193	0.245	0.357714
IFNGR2	9.70307e-06	-0.366774	0.096	0.162	0.364777
CLTA	9.71803e-06	-0.336267	0.12	0.181	0.365339
CEBPB	9.85318e-06	-0.348276	0.042	0.106	0.37042
RAN	9.86271e-06	0.253772	0.643	0.518	0.370779
COX20	1.0089e-05	0.262886	0.253	0.152	0.379287
IGLC3	1.0281e-05	0.654008	0.495	0.361	0.386503
BMS1	1.02942e-05	0.280953	0.138	0.06	0.386999
TXN	1.03305e-05	-0.35661	0.227	0.305	0.388366
CD27	1.04626e-05	0.380923	0.292	0.177	0.393333
SNHG7	1.04941e-05	-0.356235	0.198	0.256	0.394515
ARGLU1	1.05881e-05	-0.289339	0.31	0.359	0.398048
SRRM2	1.06546e-05	-0.336046	0.307	0.377	0.400549
ACADM	1.07137e-05	0.361056	0.177	0.087	0.40277
FAM204A	1.07365e-05	0.26749	0.19	0.103	0.403629
PTK2B	1.07845e-05	0.252114	0.164	0.082	0.405431
MBD4	1.15493e-05	0.38744	0.284	0.171	0.434186
GSPT1	1.15862e-05	-0.295513	0.12	0.176	0.435573
PIP4K2A	1.21258e-05	-0.290592	0.135	0.173	0.455858
CCT2	1.30739e-05	0.250547	0.297	0.195	0.491502
SYK	1.31904e-05	0.25695	0.156	0.075	0.495882
CCDC107	1.33691e-05	-0.348641	0.112	0.18	0.5026
PLP2	1.36242e-05	-0.334966	0.331	0.394	0.512189
AKIRIN1	1.36666e-05	-0.318615	0.19	0.238	0.513784
COX7C	1.38359e-05	0.313088	0.891	0.817	0.520147
CD59	1.39963e-05	-0.325349	0.06	0.117	0.526176
IK	1.44167e-05	0.251674	0.266	0.168	0.541983
CCDC85B	1.56328e-05	-0.390782	0.148	0.232	0.587699
NIFK	1.56586e-05	0.328051	0.19	0.1	0.588671
SRP54	1.6655e-05	0.253167	0.151	0.074	0.626127
YME1L1	1.70489e-05	-0.286871	0.214	0.241	0.640935
ESCO1	1.71036e-05	0.31232	0.128	0.054	0.642991
C19orf66	1.71684e-05	-0.333783	0.099	0.163	0.645428
NDUFA12	1.73163e-05	0.387397	0.263	0.157	0.65099
FNIP1	1.7386e-05	-0.289536	0.148	0.183	0.653611
RAB4A	1.74891e-05	-0.328643	0.049	0.12	0.657485
SPG21	1.75469e-05	-0.330359	0.089	0.158	0.659656
NPM1	1.83309e-05	0.277409	0.906	0.856	0.689133
TOMM20	1.90421e-05	0.336068	0.521	0.387	0.715868
ATF3	1.92281e-05	-0.342093	0.042	0.1	0.722862
H3F3A	1.92877e-05	0.251044	0.935	0.936	0.725103
TSPAN13	1.99221e-05	-0.365927	0.094	0.165	0.748951
GCA	1.9952e-05	0.296372	0.167	0.085	0.750077
LRMP	2.01168e-05	0.366736	0.195	0.103	0.756273
PRDM2	2.12992e-05	0.287751	0.424	0.303	0.800721
C4orf48	2.16789e-05	-0.359738	0.083	0.169	0.814995
CCDC90B	2.20269e-05	0.315279	0.143	0.065	0.828081
2025-09-01	2.20657e-05	-0.339505	0.141	0.202	0.829539
DNM1L	2.22163e-05	0.258024	0.117	0.048	0.835201
ZNF331	2.23017e-05	0.50339	0.534	0.415	0.83841
RRAS2	2.28071e-05	-0.300278	0.078	0.127	0.85741
PGLS	2.29165e-05	-0.291654	0.122	0.18	0.861524
KLF3	2.39145e-05	-0.302514	0.081	0.118	0.899041
JMJD1C	2.4892e-05	0.290462	0.438	0.314	0.93579
CYC1	2.50717e-05	-0.364899	0.096	0.17	0.942544
SYNGR1	2.54709e-05	-0.330483	0.06	0.128	0.957554
TNFRSF13B	2.90463e-05	0.39306	0.427	0.301	1
TMUB1	3.09922e-05	-0.299615	0.055	0.119	1
UBTF	3.10315e-05	0.348733	0.141	0.065	1
DUT	3.15122e-05	-0.292348	0.146	0.192	1
HCG18	3.15466e-05	0.307934	0.216	0.124	1
SRSF9	3.18708e-05	-0.327407	0.146	0.223	1
LY96	3.54466e-05	-0.28407	0.078	0.125	1
ETF1	3.63804e-05	-0.275742	0.161	0.192	1
HNRNPAB	3.67972e-05	-0.347334	0.107	0.183	1
SNRPD3	3.75202e-05	0.307001	0.315	0.205	1
CHPT1	3.78191e-05	-0.351925	0.208	0.274	1
BLK	3.85465e-05	-0.359819	0.172	0.247	1
SSPN	3.88001e-05	0.303774	0.146	0.069	1
ICAM1	4.13031e-05	-0.299343	0.036	0.1	1
NIPBL	4.16409e-05	0.270697	0.193	0.105	1
BIRC3	4.44639e-05	-0.290387	0.456	0.484	1
H2AFV	4.62304e-05	-0.265442	0.214	0.262	1
PPP1R11	4.66997e-05	-0.297086	0.164	0.208	1
PTPN7	5.17657e-05	-0.373419	0.161	0.207	1
DAAM1	5.26157e-05	0.337377	0.159	0.081	1
IER5	5.49984e-05	-0.317872	0.099	0.171	1
MT2A	5.60071e-05	-0.304102	0.044	0.115	1
RBX1	5.62703e-05	0.295903	0.359	0.25	1
C12orf75	5.72016e-05	-0.324325	0.076	0.157	1
NEU1	5.80134e-05	-0.398945	0.086	0.151	1
ALG13	6.22116e-05	-0.35323	0.352	0.366	1
CEP170	6.27465e-05	0.257343	0.122	0.054	1
SYPL1	6.48822e-05	0.289781	0.339	0.229	1
CCDC167	6.7759e-05	-0.33869	0.078	0.128	1
TMEM248	7.31084e-05	-0.349263	0.109	0.183	1
VIM	7.38082e-05	-0.436441	0.375	0.445	1
FCRL2	7.50745e-05	0.326888	0.167	0.086	1
P2RY10	7.8367e-05	0.260271	0.255	0.162	1
SPIB	8.07181e-05	0.325015	0.385	0.273	1
DCP2	8.20551e-05	0.260901	0.128	0.059	1
SERPINB1	8.72711e-05	0.287175	0.255	0.159	1
SMARCB1	8.90848e-05	0.307109	0.357	0.245	1
RAB11B	9.03802e-05	-0.259483	0.099	0.146	1
CCT8	9.14113e-05	0.302245	0.302	0.201	1
ZPR1	9.53106e-05	-0.274303	0.081	0.124	1
PSMB10	9.93496e-05	0.263408	0.214	0.128	1
ANP32B	0.000101601	-0.255505	0.289	0.327	1
ISG15	0.000104751	-0.425312	0.237	0.292	1
EPSTI1	0.000105095	-0.298742	0.115	0.184	1
H2AFZ	0.000105116	-0.322087	0.451	0.521	1
NT5C	0.000108438	-0.31121	0.141	0.201	1
FLNA	0.000108634	-0.289607	0.086	0.134	1
ACADVL	0.00011197	-0.26729	0.076	0.129	1
CD79A	0.000114503	-0.301485	0.859	0.875	1
WDR45B	0.000117212	-0.301033	0.078	0.131	1
TUBB4B	0.000125747	-0.305208	0.286	0.366	1
LYL1	0.000129428	-0.310739	0.06	0.134	1
ZNF593	0.000131805	-0.261796	0.086	0.136	1
STUB1	0.000134853	-0.265433	0.096	0.16	1
LGALS1	0.000136584	-0.404152	0.32	0.353	1
XIST	0.000140366	-0.327218	0.182	0.287	1
NT5DC1	0.000140941	0.258404	0.115	0.051	1
ADI1	0.00014887	-0.293213	0.06	0.113	1
KDELR2	0.000157529	-0.311294	0.089	0.155	1
PRPF38B	0.000163646	-0.294953	0.281	0.338	1
TCEA1	0.000167787	0.267574	0.445	0.334	1
ARID3A	0.00017362	-0.293236	0.057	0.125	1
BLOC1S4	0.000174421	-0.276392	0.049	0.103	1
GYPC	0.000175403	-0.282594	0.245	0.303	1
TXNL1	0.000179112	0.359144	0.266	0.168	1
CAP1	0.000183032	0.314642	0.424	0.315	1
LAMP1	0.0001833	-0.256795	0.107	0.147	1
TMEM134	0.000187545	-0.30436	0.083	0.159	1
TMEM147	0.000195047	-0.258632	0.115	0.177	1
ALKBH7	0.000195425	-0.293997	0.128	0.188	1
NOL7	0.000215517	-0.289482	0.141	0.195	1
VOPP1	0.00021717	-0.270895	0.224	0.269	1
IFI30	0.000218887	0.272269	0.154	0.08	1
CD72	0.000236955	0.253431	0.201	0.122	1
UBE2S	0.00024223	-0.324448	0.083	0.142	1
TBCB	0.000248316	-0.288794	0.125	0.176	1
YWHAZ	0.000253316	-0.255537	0.693	0.731	1
SNRPF	0.00026097	0.266926	0.38	0.278	1
TALDO1	0.000267395	0.366485	0.263	0.168	1
MRPL23	0.000286758	-0.289563	0.081	0.149	1
ACAP1	0.000306063	0.331562	0.484	0.371	1
MZT2B	0.000307695	-0.297362	0.216	0.282	1
DNAJC4	0.00032168	-0.26068	0.089	0.132	1
BAZ1A	0.000326613	-0.335557	0.216	0.262	1
RBCK1	0.000334668	-0.290471	0.107	0.168	1
HSPA1B	0.000352283	-0.873297	0.104	0.149	1
CHMP2A	0.000354792	0.25727	0.26	0.171	1
BDP1	0.000369009	0.364477	0.253	0.165	1
NDUFB3	0.000380769	0.336766	0.229	0.142	1
TFAM	0.000390929	0.2579	0.174	0.099	1
AP1S2	0.000434348	-0.272266	0.078	0.15	1
CCDC50	0.000471285	-0.255067	0.237	0.278	1
CKS2	0.000496879	-0.341559	0.206	0.251	1
PRRC2C	0.000500961	0.360232	0.526	0.415	1
FDX1	0.000507294	-0.270337	0.081	0.132	1
SPPL2A	0.000536191	-0.262992	0.065	0.116	1
CYB5B	0.000653935	-0.257146	0.109	0.147	1
CD70	0.000672442	-0.369654	0.112	0.174	1
HMGB1	0.000712975	0.28378	0.833	0.75	1
NIPA2	0.000759147	-0.275924	0.099	0.154	1
DDX3X	0.000863445	-0.289533	0.445	0.493	1
PXK	0.000885758	0.266694	0.154	0.088	1
PDHB	0.000996202	0.293325	0.141	0.076	1
PREX1	0.00101502	0.288718	0.138	0.076	1
GMPR2	0.00101518	0.279628	0.107	0.051	1
PSAP	0.00101583	-0.269986	0.211	0.268	1
PPP1R7	0.00121398	0.310319	0.164	0.095	1
PSMD4	0.00139982	0.27712	0.211	0.135	1
DDX24	0.00142533	0.265312	0.479	0.376	1
DRAM2	0.00146004	-0.25826	0.302	0.376	1
IGLC2	0.00152975	-0.394811	0.534	0.57	1
S1PR4	0.00160331	-0.276597	0.078	0.131	1
C16orf54	0.00160596	-0.256218	0.065	0.109	1
MRPS26	0.00166977	-0.268425	0.057	0.112	1
IRF1	0.00179213	-0.350962	0.336	0.381	1
HERPUD2	0.00179321	-0.256748	0.065	0.117	1
XRN2	0.00188436	0.282811	0.206	0.131	1
PDCD4	0.00197301	0.267224	0.344	0.257	1
RTN4	0.0020206	-0.293166	0.167	0.226	1
EMP3	0.00213987	-0.276532	0.471	0.518	1
ZFAND2A	0.00223839	-0.296227	0.078	0.134	1
SRSF8	0.00241684	-0.251012	0.112	0.152	1
MYADM	0.00262559	-0.322092	0.19	0.235	1
YBX3	0.00281518	-0.314422	0.117	0.143	1
CACYBP	0.00314692	-0.362273	0.203	0.22	1
MRPL15	0.00336096	0.289362	0.115	0.066	1
LYSMD2	0.00342005	-0.26485	0.099	0.155	1
EIF3G	0.00353047	0.273095	0.49	0.393	1
MYL12B	0.00437609	0.267691	0.68	0.589	1
AREG	0.00469424	-0.348217	0.253	0.285	1
RGS1	0.00565582	-0.338066	0.367	0.38	1
NDUFA1	0.00793347	0.303359	0.471	0.383	1
ZFP36L1	0.0099948	0.320768	0.479	0.395	1
ARID5B	0.0102527	0.259669	0.497	0.412	1
CCT3	0.0175092	0.271894	0.31	0.238	1
CD24	0.0504171	0.255954	0.359	0.294	1
CRIP1	0.813672	0.252648	0.349	0.336	1

## Sheet: DEGs_B cells_NATvsHC
	p_val	avg_log2FC	pct.1	pct.2	p_val_adj
ATP5F1E	0	-3.76899	0	0.93	0
GNB2L1	0	4.26389	0.982	0	0
RACK1	0	-4.61363	0	0.982	0
RPS17	0	2.76673	0.999	0.484	0
GLTSCR2	2.3373e-297	3.42602	0.939	0	8.78683e-293
ATP5MG	1.23881e-259	-2.77769	0	0.802	4.65718e-255
ATP5MC2	2.92569e-238	-2.54143	0	0.755	1.09988e-233
ATP5E	1.66023e-237	3.03824	0.862	0	6.24147e-233
RPS20	9.78965e-215	1.20506	0.998	0.953	3.68032e-210
MT-ND3	9.3085e-214	-2.10059	0.991	0.974	3.49944e-209
RPL13	2.40502e-203	1.22251	0.998	0.794	9.04142e-199
ATP5L	1.04379e-202	2.64157	0.799	0	3.92402e-198
SELENOK	2.05601e-192	-2.29224	0	0.643	7.72937e-188
RPS2	7.91893e-185	1.07172	0.999	0.797	2.97704e-180
RPL13A	2.6882e-178	0.965453	1	0.99	1.0106e-173
SELK	2.00866e-177	2.62095	0.744	0	7.55137e-173
MTRNR2L12	7.12909e-172	-3.35023	0.159	0.706	2.68011e-167
ATP5G2	2.41003e-165	2.2875	0.715	0	9.06025e-161
SELENOH	3.95429e-159	-1.75114	0	0.552	1.48658e-154
ELOB	1.64318e-155	-1.80718	0	0.542	6.17735e-151
FTH1	6.24292e-143	1.75245	0.997	0.734	2.34696e-138
C19orf43	5.4974e-137	2.01015	0.636	0	2.06669e-132
ATP5ME	3.34957e-136	-1.67033	0	0.484	1.25924e-131
AC090498.1	9.08657e-134	2.11503	0.627	0	3.41601e-129
ATP5PO	2.96459e-130	-1.53291	0	0.466	1.11451e-125
ATP5MD	3.15295e-125	-1.48507	0	0.451	1.18532e-120
MTRNR2L8	4.9288e-125	-2.24019	0.12	0.701	1.85293e-120
DUSP1	6.18115e-125	2.34241	0.88	0.336	2.32374e-120
NOP53	1.92233e-119	-2.10445	0	0.432	7.22679e-115
ATP5IF1	8.34498e-118	-1.58074	0	0.427	3.13721e-113
ATP5PF	5.46665e-117	-1.34178	0	0.424	2.05513e-112
FOS	1.48469e-116	2.38597	0.858	0.258	5.58155e-112
RPL31	3.79538e-116	0.805605	0.994	0.932	1.42684e-111
RIPOR2	2.31926e-115	-1.53016	0	0.419	8.71904e-111
RP11-138A9.1	1.64959e-114	1.94097	0.563	0	6.20148e-110
ATP5MC3	1.61866e-110	-1.50895	0	0.404	6.08517e-106
SELENOF	6.4707e-109	-1.24022	0	0.398	2.43259e-104
ATP5MPL	4.06898e-108	-1.47408	0	0.396	1.52969e-103
RTRAF	9.90212e-106	-1.33878	0	0.388	3.7226e-101
SELENOT	9.90212e-106	-1.28709	0	0.388	3.7226e-101
JUN	3.62796e-104	2.49213	0.846	0.333	1.36389e-99
ATP5F1B	3.7917e-104	-1.27033	0	0.383	1.42545e-99
AC004687.1	3.7917e-104	-1.38957	0	0.383	1.42545e-99
ATP5MF	2.33396e-103	-1.34804	0	0.38	8.77429e-99
SELT	1.69647e-97	1.59827	0.501	0	6.37772e-93
CYBA	2.56908e-97	0.980306	0.938	0.424	9.65821e-93
ATP5O	1.35537e-95	1.59769	0.494	0	5.09536e-91
POLR2J3.1	1.5079e-95	-1.13684	0	0.354	5.66879e-91
BTG1	2.74412e-95	1.35234	0.983	0.807	1.03162e-90
HLA-DRB5	2.78082e-95	1.85235	0.871	0.372	1.04542e-90
ALDOA	1.03073e-93	1.73625	0.573	0.036	3.87494e-89
ATP5F1A	3.1112e-93	-1.19873	0	0.346	1.16963e-88
TENT5C	3.1112e-93	-1.26528	0	0.346	1.16963e-88
RPL41	4.57019e-93	-0.717819	0.999	1	1.71812e-88
COPS9	6.2324e-91	-1.09158	0	0.339	2.34301e-86
RP1-313I6.12	1.35198e-87	1.70072	0.462	0	5.08262e-83
LINC01781	2.29268e-86	-1.63429	0	0.323	8.61908e-82
ATP5PD	1.30759e-85	-1.19659	0	0.32	4.91575e-81
ATP5D	3.28076e-85	1.45196	0.452	0	1.23337e-80
TRIR	4.21362e-84	-1.17763	0	0.315	1.58407e-79
TCEB2	7.78854e-84	1.44152	0.446	0	2.92802e-79
AC016831.5	2.38081e-83	-1.08281	0	0.312	8.95041e-79
SEM1	1.34107e-82	-1.05257	0	0.31	5.04162e-78
RPS28	7.5244e-82	-0.740212	0.998	0.997	2.82872e-77
RUBCNL	7.53086e-82	-1.12244	0	0.307	2.83115e-77
LINC02397	7.53086e-82	-1.14776	0	0.307	2.83115e-77
SMIM26	7.53086e-82	-0.967454	0	0.307	2.83115e-77
ATP5B	5.15634e-79	1.36146	0.426	0	1.93848e-74
NSD3	4.01792e-78	-1.05048	0	0.294	1.5105e-73
LINC-PINT	7.05841e-78	1.40427	0.421	0	2.65354e-73
TUT4	2.21571e-77	-0.984824	0	0.292	8.32975e-73
SINHCAF	1.21824e-76	-0.969676	0	0.289	4.57985e-72
JPT1	1.21824e-76	-1.0197	0	0.289	4.57985e-72
KIAA0226L	3.4573e-76	1.53292	0.414	0	1.29974e-71
ATP5PB	1.08094e-73	-0.936381	0	0.279	4.0637e-69
RPL7	7.9639e-73	0.68846	0.998	0.953	2.99395e-68
2025-09-15	1.71257e-72	1.25184	0.397	0	6.43823e-68
YBX1	1.85976e-72	1.26466	0.886	0.503	6.9916e-68
HNRNPA0	7.62493e-72	1.38861	0.757	0.276	2.86652e-67
TSC22D3	7.65026e-72	1.34019	0.924	0.651	2.87604e-67
RP11-138A9.2	4.88451e-71	1.57652	0.391	0	1.83628e-66
ATP5MC1	9.155e-71	-0.963158	0	0.268	3.44173e-66
GPX1	1.12364e-70	1.3697	0.389	0	4.2242e-66
YPEL5	4.25974e-70	1.55434	0.912	0.682	1.6014e-65
C11orf31	1.35308e-69	1.29205	0.384	0	5.08675e-65
C14orf2	1.60331e-68	1.2422	0.379	0	6.02747e-64
C14orf166	2.41708e-68	1.22428	0.378	0	9.08679e-64
RPLP2	3.14006e-68	0.505133	1	1	1.18047e-63
MT-ATP6	6.89371e-68	-1.3306	0.997	0.982	2.59162e-63
RTF2	7.4073e-68	-0.968808	0	0.258	2.7847e-63
ATP5F1C	7.4073e-68	-0.869145	0	0.258	2.7847e-63
FAM30A	3.92283e-67	-1.19854	0	0.255	1.47475e-62
WHSC1L1	3.21942e-66	1.27196	0.369	0	1.21031e-61
OGA	5.7301e-65	-0.781534	0	0.247	2.15417e-60
RPL37	7.8011e-65	-0.652537	0.996	0.997	2.93274e-60
SERP1	3.51089e-64	1.27035	0.791	0.365	1.31988e-59
JUNB	8.93961e-64	1.36673	0.892	0.513	3.36076e-59
EIF1	8.73975e-63	0.795455	0.998	0.964	3.28562e-58
MT-ND2	1.15068e-62	0.85611	0.997	0.938	4.32585e-58
SELENOW	4.24144e-62	-0.884872	0	0.237	1.59453e-57
ELOC	2.19735e-61	-0.785243	0	0.234	8.26072e-57
LINC01857	1.13531e-60	-1.11603	0	0.232	4.26809e-56
HN1	3.69801e-59	1.15149	0.335	0	1.39023e-54
ATP5I	3.69801e-59	1.1057	0.335	0	1.39023e-54
ATP5G3	5.45102e-59	1.13043	0.334	0	2.04926e-54
SHFM1	1.74175e-58	1.09938	0.332	0	6.54795e-54
AC058791.1	2.70756e-58	-1.38979	0.066	0.393	1.01788e-53
NBDY	7.87731e-58	-0.772181	0	0.221	2.9614e-53
ATP5J2	8.1526e-58	1.09589	0.328	0	3.06489e-53
AC245297.3	4.01625e-57	-0.738235	0	0.219	1.50987e-52
USMG5	5.56425e-57	1.08424	0.324	0	2.09183e-52
AL928768.3	3.76152e-56	1.98613	0.32	0	1.41411e-51
CCDC32	1.03584e-55	-0.708418	0	0.214	3.89414e-51
ATP5A1	1.72332e-55	1.04125	0.317	0	6.47866e-51
MGEA5	1.72332e-55	1.06875	0.317	0	6.47866e-51
KLF2	3.84054e-55	1.44909	0.62	0.185	1.44381e-50
AC025164.1	2.64394e-54	-0.819266	0	0.208	9.93964e-50
MIR29B2CHG	2.64394e-54	-0.719762	0	0.208	9.93964e-50
STMP1	6.6794e-53	-0.730391	0	0.203	2.51105e-48
PPP1R15A	9.59896e-53	1.25052	0.78	0.409	3.60863e-48
CD74	1.27987e-52	0.548593	0.999	0.964	4.81156e-48
RP5-887A10.1	6.69584e-52	1.42113	0.299	0	2.51724e-47
SRSF2	9.12037e-52	1.21226	0.737	0.383	3.42871e-47
ATP5J	1.4071e-51	0.995331	0.297	0	5.28985e-47
ATP5F1D	1.67028e-51	-0.739034	0	0.198	6.27926e-47
CYBC1	8.32084e-51	-0.694565	0	0.195	3.12814e-46
NBEAL1	3.38405e-50	1.17061	0.565	0.154	1.2722e-45
LINC00513	4.13477e-50	-0.674793	0	0.193	1.55443e-45
BUD23	2.0495e-49	-0.757821	0	0.19	7.7049e-45
WASHC4	2.0495e-49	-0.676328	0	0.19	7.7049e-45
RAMMET	2.0495e-49	-0.678502	0	0.19	7.7049e-45
TCEB1	5.08544e-49	0.969694	0.284	0	1.91182e-44
RNASET2	7.30685e-49	1.08276	0.697	0.279	2.74694e-44
AL121944.1	1.01336e-48	-0.795077	0	0.188	3.80962e-44
ATP5F1	1.05523e-48	0.97449	0.283	0	3.96703e-44
C19orf60	3.14595e-48	0.885628	0.28	0	1.18269e-43
RPL21	5.13163e-48	0.399825	0.999	0.995	1.92918e-43
CHMP1B	1.318e-47	2.02278	0.597	0.229	4.9549e-43
EBLN3P	2.45904e-47	-0.62127	0	0.182	9.24451e-43
H3F3B	4.69884e-47	0.80037	0.977	0.888	1.76648e-42
HIST1H4C	6.76735e-47	-1.29402	0.283	0.526	2.54412e-42
MT-CO3	7.04806e-47	-0.805197	0.998	0.982	2.64965e-42
MYEOV2	8.18395e-47	0.897951	0.273	0	3.07667e-42
ZNF90	9.01364e-47	1.04008	0.332	0.018	3.38859e-42
RP11-231C14.7	1.17347e-46	1.07728	0.272	0	4.41156e-42
HLA-DQA2	1.43628e-46	1.26519	0.609	0.195	5.39957e-42
RP11-489E7.4	2.41023e-46	0.989947	0.27	0	9.06101e-42
RPL36	2.77179e-46	-0.577585	0.993	0.995	1.04203e-41
IGHM	6.50927e-46	-1.24087	0.49	0.464	2.44709e-41
C17orf89	1.4487e-45	0.895597	0.266	0	5.44626e-41
FAM46C	1.4487e-45	0.975051	0.266	0	5.44626e-41
PHGR1	2.19129e-45	1.09288	0.354	0.029	8.23794e-41
SARAF	3.01077e-45	1.11622	0.819	0.529	1.13187e-40
PFN1	4.03076e-45	0.687719	0.863	0.497	1.51532e-40
RPS21	4.97689e-45	-0.63561	0.98	0.984	1.87101e-40
POLR2J3	7.09894e-44	0.971888	0.284	0.005	2.66878e-39
C20orf24	2.10347e-43	0.831812	0.255	0	7.90778e-39
ATP5H	8.62116e-43	0.851144	0.251	0	3.24104e-38
ATPIF1	1.22567e-42	0.904851	0.251	0	4.6078e-38
ARHGAP45	7.73584e-42	-0.608908	0	0.161	2.90821e-37
ERBIN	7.73584e-42	-0.553144	0	0.161	2.90821e-37
IER2	9.14386e-42	1.43591	0.642	0.279	3.43754e-37
CREM	1.27011e-41	1.13129	0.85	0.573	4.77485e-37
MT-CYB	3.25145e-41	-0.827623	0.997	0.977	1.22235e-36
TRAPPC2B	3.7244e-41	-0.548118	0	0.159	1.40015e-36
RPS11	1.21143e-40	0.461723	0.996	0.984	4.55424e-36
CALM1	1.79725e-40	0.923034	0.832	0.544	6.75658e-36
HMHA1	2.31226e-40	0.798094	0.238	0	8.69272e-36
WBSCR22	2.31226e-40	0.79644	0.238	0	8.69272e-36
RPL7A	6.09921e-40	-0.600081	0.994	0.992	2.29294e-35
LINC00493	9.24122e-40	0.814575	0.235	0	3.47414e-35
IFRD1	1.16909e-39	1.29332	0.523	0.185	4.39507e-35
RPS6	2.0741e-39	0.348379	0.999	0.997	7.79735e-35
KRT10	4.87443e-39	1.06167	0.503	0.148	1.83249e-34
RPL27A	5.47462e-39	0.427809	1	0.99	2.05813e-34
MESD	1.95484e-38	-0.538445	0	0.148	7.34901e-34
CEMIP2	1.95484e-38	-0.671177	0	0.148	7.34901e-34
CTD-3252C9.4	8.06417e-38	0.907624	0.224	0	3.03165e-33
SELENOS	9.30284e-38	-0.520182	0	0.146	3.49731e-33
MT-CO2	2.06881e-37	-0.645531	0.999	0.979	7.77749e-33
AC020916.1	4.41701e-37	-0.83022	0	0.143	1.66053e-32
ATP5C1	6.23553e-37	0.744351	0.219	0	2.34419e-32
CIRBP	1.23293e-36	0.773489	0.864	0.674	4.63508e-32
ZFP36L2	3.46188e-36	1.23664	0.773	0.508	1.30146e-31
NFKBIA	5.76223e-36	1.29114	0.545	0.195	2.16625e-31
TMEM131L	9.89012e-36	-0.458637	0	0.138	3.71809e-31
PAXX	9.89012e-36	-0.473493	0	0.138	3.71809e-31
MUC20-OT1	9.89012e-36	-0.484932	0	0.138	3.71809e-31
SP110	1.00923e-35	-0.981653	0.143	0.435	3.79408e-31
TMEM273	4.66416e-35	-0.479037	0	0.135	1.75344e-30
FAM60A	7.07435e-35	0.774984	0.208	0	2.65953e-30
C9orf142	7.07435e-35	0.720748	0.208	0	2.65953e-30
ATP5G1	1.38424e-34	0.723187	0.206	0	5.20393e-30
ZCCHC11	1.38424e-34	0.761571	0.206	0	5.20393e-30
PNRC1	3.04901e-34	0.844166	0.816	0.536	1.14624e-29
FOSB	3.55392e-34	0.764785	0.754	0.414	1.33606e-29
EBLN3	3.78066e-34	0.727928	0.204	0	1.4213e-29
LINC01420	5.28166e-34	0.70397	0.203	0	1.98559e-29
CD55	6.88559e-34	1.02334	0.775	0.513	2.58857e-29
MT-ND4L	8.79891e-34	-0.89741	0.528	0.674	3.30786e-29
LINC00936	1.02993e-33	0.768671	0.201	0	3.87191e-29
REX1BD	1.03042e-33	-0.497599	0	0.13	3.87378e-29
ODC1	1.30395e-33	1.05905	0.471	0.148	4.90206e-29
ATP1B3	3.60761e-33	1.25009	0.531	0.216	1.35625e-28
RPL23	4.00901e-33	0.510818	0.986	0.94	1.50715e-28
PABPC1	5.59167e-33	0.636622	0.943	0.789	2.10213e-28
MAP1LC3B	6.68643e-33	1.00397	0.539	0.216	2.5137e-28
FAM65B	1.05697e-32	0.759772	0.196	0	3.97357e-28
HIKESHI	2.25649e-32	-0.432575	0	0.125	8.48305e-28
AC079767.4	5.53017e-32	0.766394	0.192	0	2.07901e-27
ATF4	6.66478e-32	1.17062	0.554	0.281	2.50556e-27
RPL30	7.40213e-32	-0.424047	0.998	0.997	2.78276e-27
ARID1B	9.16896e-32	-0.948042	0.101	0.349	3.44698e-27
PCNX4	1.0525e-31	-0.510981	0	0.122	3.95678e-27
SELENOM	1.0525e-31	-0.432516	0	0.122	3.95678e-27
SRGN	1.09718e-31	1.14241	0.788	0.565	4.12473e-27
RPL4	1.23743e-31	0.461904	0.984	0.909	4.65201e-27
RPS27	1.79348e-31	-0.355591	0.999	1	6.74239e-27
DMAC1	4.89866e-31	-0.450824	0	0.12	1.8416e-26
RPLP0	9.18521e-31	0.455138	0.99	0.922	3.45309e-26
PSMD5-AS1	2.05721e-30	0.68187	0.183	0	7.73386e-26
VIMP	2.05721e-30	0.644258	0.183	0	7.73386e-26
ILF3-DT	2.2751e-30	-0.411159	0	0.117	8.55302e-26
TUT7	2.2751e-30	-0.427984	0	0.117	8.55302e-26
RPS10	2.32373e-30	0.422009	0.989	0.891	8.73585e-26
FAM103A1	2.85327e-30	0.622628	0.182	0	1.07266e-25
LUC7L3	1.14118e-29	-0.893704	0.208	0.487	4.29016e-25
C17orf62	1.45852e-29	0.590526	0.178	0	5.48316e-25
RTFDC1	2.79592e-29	0.636329	0.176	0	1.0511e-24
CCDC109B	3.86952e-29	0.623243	0.175	0	1.45471e-24
MARCKSL1	5.86526e-29	1.2459	0.495	0.193	2.20499e-24
KIAA0125	1.02414e-28	0.720653	0.173	0	3.85017e-24
RP11-347P5.1	1.02414e-28	0.638365	0.173	0	3.85017e-24
RHOB	1.47555e-28	1.15576	0.363	0.096	5.54718e-24
HMGN1	1.82489e-28	0.954793	0.65	0.336	6.86047e-24
MTREX	2.25041e-28	-0.367199	0	0.109	8.4602e-24
KHDC4	2.25041e-28	-0.34736	0	0.109	8.4602e-24
MIA2	2.25041e-28	-0.358835	0	0.109	8.4602e-24
CCNI	2.37435e-28	0.747642	0.814	0.57	8.92613e-24
EGLN2	2.67259e-28	0.663647	0.206	0.008	1.00473e-23
RPL23A	3.36202e-28	0.282425	0.998	0.992	1.26392e-23
RP5-1171I10.5	3.7356e-28	0.623767	0.17	0	1.40436e-23
PSMB9	5.14197e-28	-0.911918	0.309	0.573	1.93307e-23
RPL27	1.20931e-27	0.343118	0.995	0.992	4.54628e-23
LTB	2.18275e-27	0.344488	0.735	0.432	8.20585e-23
NACA	2.3322e-27	-0.510372	0.975	0.979	8.76767e-23
SCO2	2.58194e-27	0.636486	0.165	0	9.70653e-23
CSRNP1	3.67328e-27	0.875429	0.405	0.128	1.38093e-22
AC027097.1	4.76345e-27	-0.347408	0	0.104	1.79077e-22
C15orf57	4.908e-27	0.576705	0.163	0	1.84511e-22
LINC00969	4.908e-27	0.597062	0.163	0	1.84511e-22
CYTIP	5.05818e-27	-0.840619	0.553	0.711	1.90157e-22
CD79A	6.81768e-27	0.697152	0.943	0.859	2.56304e-22
MT-ND1	1.1492e-26	-0.659792	0.994	0.969	4.32031e-22
TMEM123	1.2682e-26	1.07572	0.49	0.203	4.76767e-22
SMIM37	2.18484e-26	-0.446593	0	0.102	8.2137e-22
NORAD	2.18484e-26	-0.373631	0	0.102	8.2137e-22
SMIM27	2.18484e-26	-0.375359	0	0.102	8.2137e-22
ARL5A	4.28417e-26	0.771007	0.287	0.049	1.61059e-21
RPS16	4.30248e-26	0.320116	0.998	1	1.61747e-21
PRH1	5.55878e-26	-0.383373	0.004	0.128	2.08977e-21
ILF3-AS1	8.72375e-26	0.639412	0.156	0	3.27961e-21
KLF6	1.01535e-25	0.683099	0.817	0.604	3.81711e-21
IGLC2	2.08166e-25	0.750118	0.81	0.534	7.82578e-21
SEPW1	3.11388e-25	0.573487	0.152	0	1.17063e-20
KIAA1033	4.27738e-25	0.562413	0.152	0	1.60804e-20
C10orf54	5.87417e-25	0.560825	0.151	0	2.20833e-20
RGS2	7.08567e-25	0.982807	0.699	0.438	2.66379e-20
HLA-DRB1	7.27581e-25	-0.596287	0.953	0.94	2.73527e-20
MESDC2	8.06502e-25	0.57664	0.15	0	3.03197e-20
IGHA2	9.49278e-25	1.12171	0.704	0.445	3.56872e-20
PTGES3	2.06852e-24	-0.780973	0.324	0.573	7.77641e-20
C7orf73	2.08418e-24	0.53137	0.147	0	7.83528e-20
RP11-386I14.4	2.08418e-24	0.667166	0.147	0	7.83528e-20
CFD	2.08939e-24	0.580653	0.165	0.003	7.85486e-20
RPL37A	2.11535e-24	-0.407619	0.994	0.995	7.95245e-20
RPL36AL	4.50358e-24	-0.554323	0.835	0.911	1.69307e-19
IDS	5.24476e-24	0.815659	0.621	0.367	1.97171e-19
LINC00657	5.37401e-24	0.531772	0.145	0	2.0203e-19
PTPN6	7.03252e-24	-0.798879	0.133	0.367	2.64381e-19
TMEM55B	1.8936e-23	0.535097	0.142	0	7.1188e-19
APOA1BP	3.54934e-23	0.487654	0.14	0	1.33434e-18
SLBP	4.73933e-23	0.844017	0.392	0.146	1.7817e-18
FAM177A1	1.13263e-22	0.797989	0.391	0.135	4.25801e-18
PCNXL4	1.24338e-22	0.526366	0.137	0	4.67436e-18
SELM	1.24338e-22	0.515684	0.137	0	4.67436e-18
FAM159A	2.32383e-22	0.507641	0.135	0	8.73621e-18
GADD45B	3.10359e-22	1.12036	0.447	0.185	1.16676e-17
CH17-189H20.1	3.17577e-22	0.515458	0.134	0	1.1939e-17
PNISR	3.80929e-22	-0.713142	0.499	0.69	1.43206e-17
HEXIM1	4.78165e-22	0.781426	0.298	0.076	1.79761e-17
VPS37B	8.75774e-22	0.932533	0.545	0.32	3.29239e-17
2025-09-07	1.01138e-21	-0.728722	0.475	0.661	3.8022e-17
RP11-160E2.6	1.10508e-21	0.541894	0.131	0	4.15445e-17
GUK1	1.71474e-21	0.595851	0.518	0.24	6.44639e-17
H2AFX	2.06587e-21	0.728196	0.211	0.029	7.76641e-17
FAM195B	2.80852e-21	0.473734	0.129	0	1.05583e-16
RALGPS2	3.61776e-21	-0.781381	0.269	0.469	1.36006e-16
C16orf13	3.83089e-21	0.432957	0.128	0	1.44019e-16
CYCS	4.23698e-21	0.778884	0.765	0.591	1.59285e-16
DCN	5.34718e-21	0.300169	0.102	0.003	2.01022e-16
C7orf50	6.47923e-21	0.76667	0.358	0.12	2.4358e-16
CMPK1	6.71619e-21	0.687862	0.441	0.18	2.52489e-16
KDM6B	1.05076e-20	0.811108	0.505	0.271	3.95022e-16
ZFP36	1.1209e-20	0.804782	0.744	0.521	4.21391e-16
NXF1	1.30365e-20	0.697446	0.239	0.047	4.90095e-16
FAM26F	1.32306e-20	0.505565	0.124	0	4.97392e-16
ANKRD37	2.16104e-20	0.973299	0.337	0.115	8.12421e-16
ZBTB20	2.36592e-20	-0.843187	0.2	0.398	8.89443e-16
MT-ATP8	2.68516e-20	-0.712156	0.089	0.284	1.00946e-15
MYL12A	3.07285e-20	-0.625871	0.676	0.792	1.15521e-15
UBB	3.56917e-20	0.651302	0.926	0.823	1.34179e-15
RP11-255M2.3	4.55254e-20	0.427142	0.121	0	1.71148e-15
TNFAIP8	7.59064e-20	-0.801246	0.181	0.398	2.85362e-15
ERBB2IP	1.1474e-19	0.421748	0.119	0	4.31352e-15
CHCHD10	1.61552e-19	0.603753	0.5	0.237	6.07338e-15
HNRNPA1L2	2.22957e-19	0.45795	0.134	0.003	8.38183e-15
CCNL1	2.51265e-19	0.706981	0.646	0.435	9.44607e-15
RPS7	2.87173e-19	-0.367593	0.997	0.997	1.0796e-14
CH17-373J23.1	2.88593e-19	0.496574	0.116	0	1.08494e-14
UBE2S	5.11405e-19	0.799697	0.288	0.083	1.92258e-14
TMEM261	5.33143e-19	0.415147	0.115	0	2.0043e-14
TMSB4X	5.4971e-19	0.280389	1	0.995	2.06658e-14
SERTAD1	5.7415e-19	0.882289	0.36	0.141	2.15846e-14
NHSL2	7.24399e-19	0.390407	0.114	0	2.7233e-14
SRSF3	7.3005e-19	0.743692	0.767	0.573	2.74455e-14
LMNA	1.19482e-18	1.13987	0.4	0.167	4.49179e-14
BCL11A	1.20601e-18	-0.720286	0.201	0.419	4.53386e-14
TLE1	1.23004e-18	0.667147	0.202	0.031	4.62421e-14
MED30	1.28111e-18	0.725276	0.356	0.133	4.81619e-14
RPS25	1.28157e-18	0.275048	0.998	0.99	4.81795e-14
LYRM5	1.81467e-18	0.409201	0.111	0	6.82207e-14
SRSF5	2.22404e-18	0.663235	0.77	0.633	8.36104e-14
RPL39	2.75301e-18	-0.317069	0.998	1	1.03497e-13
TOMM7	3.68549e-18	-0.50084	0.874	0.914	1.38552e-13
RP11-693J15.5	4.53684e-18	0.416223	0.109	0	1.70558e-13
TUBB4B	4.94073e-18	0.716929	0.528	0.286	1.85742e-13
SLC25A33	7.61427e-18	0.610432	0.225	0.047	2.86251e-13
SOD2	8.256e-18	0.750369	0.342	0.128	3.10376e-13
HNRNPA1	8.45365e-18	0.424757	0.939	0.867	3.17807e-13
SCAND1	9.93904e-18	0.645873	0.317	0.107	3.73648e-13
RPS24	1.02427e-17	-0.388627	0.994	0.997	3.85064e-13
MCL1	1.43621e-17	0.754991	0.599	0.37	5.3993e-13
RP11-83A24.2	1.53472e-17	0.418518	0.106	0	5.76963e-13
RP11-544A12.8	2.08024e-17	0.399654	0.105	0	7.82045e-13
ARPC3	3.56105e-17	-0.560379	0.773	0.854	1.33874e-12
KLF4	3.62724e-17	0.576132	0.137	0.008	1.36363e-12
C14orf1	3.81944e-17	0.365966	0.103	0	1.43588e-12
KIAA1551	6.14511e-17	-0.756395	0.131	0.32	2.31019e-12
RP11-511P7.5	7.00671e-17	0.446296	0.102	0	2.6341e-12
ARPC5	7.21116e-17	-0.779365	0.248	0.466	2.71096e-12
C19orf24	1.11508e-16	0.617817	0.251	0.068	4.19202e-12
CST3	1.19177e-16	0.353957	0.124	0.01	4.48035e-12
LAPTM5	1.26883e-16	0.588612	0.916	0.852	4.77003e-12
ATP5SL	1.28428e-16	0.345452	0.1	0	4.82811e-12
YWHAQ	2.56048e-16	0.664117	0.387	0.174	9.62588e-12
C6orf48	3.13071e-16	0.636107	0.59	0.383	1.17696e-11
TIPARP	3.5049e-16	0.684457	0.23	0.068	1.31763e-11
RPS19	4.86099e-16	0.257034	0.999	0.995	1.82744e-11
RPL18	7.85255e-16	-0.312034	0.998	0.997	2.95209e-11
RNF139	1.11055e-15	0.687268	0.258	0.094	4.17501e-11
TRA2B	1.17957e-15	0.679682	0.595	0.398	4.43447e-11
STK4	1.20724e-15	-0.559416	0.568	0.643	4.53851e-11
SRRM2	1.78178e-15	0.610546	0.532	0.307	6.69844e-11
AC016831.7	2.12871e-15	0.689642	0.36	0.156	8.00266e-11
ZRANB2	2.31237e-15	-0.625707	0.099	0.268	8.69311e-11
GABPB1	3.15056e-15	0.545124	0.179	0.034	1.18442e-10
CLK1	3.52062e-15	0.696497	0.514	0.305	1.32354e-10
SIAH2	4.08749e-15	0.588917	0.21	0.049	1.53665e-10
HSP90AB1	4.35561e-15	-0.535427	0.746	0.833	1.63745e-10
CLIC1	5.1826e-15	-0.607031	0.548	0.711	1.94834e-10
XRCC5	6.46252e-15	-0.597289	0.242	0.451	2.42952e-10
JCHAIN	6.84373e-15	0.572118	0.836	0.656	2.57283e-10
DAP	9.21931e-15	0.441104	0.154	0.021	3.46591e-10
NDUFC1	1.10382e-14	-0.541951	0.086	0.25	4.14971e-10
SFPQ	1.28618e-14	0.624934	0.579	0.414	4.83526e-10
SUB1	2.01063e-14	-0.59948	0.568	0.68	7.55877e-10
NAP1L1	2.17364e-14	0.474799	0.812	0.646	8.17159e-10
COX5A	2.23068e-14	0.582975	0.333	0.138	8.38602e-10
PTP4A1	2.28403e-14	0.674533	0.391	0.198	8.5866e-10
CSNK2A1	2.3487e-14	-0.556493	0.055	0.19	8.82968e-10
TCOF1	2.50281e-14	0.705096	0.319	0.143	9.40907e-10
ARRDC2	2.52666e-14	0.616526	0.295	0.109	9.49871e-10
EIF4A3	3.14581e-14	0.734155	0.315	0.138	1.18264e-09
ZC3H11A	3.5722e-14	0.353246	0.101	0.003	1.34293e-09
PTMA	4.82557e-14	0.316049	0.998	0.992	1.81412e-09
TOB2	5.73214e-14	0.582408	0.296	0.112	2.15494e-09
MS4A1	6.14989e-14	-0.486547	0.74	0.831	2.31199e-09
RILPL2	7.73255e-14	0.735684	0.463	0.279	2.90698e-09
BCL7B	8.105e-14	0.55038	0.263	0.091	3.04699e-09
GADD45GIP1	8.59894e-14	0.582773	0.337	0.146	3.23269e-09
SNX9	1.27004e-13	0.648132	0.344	0.159	4.7746e-09
BLNK	1.45732e-13	-0.55178	0.088	0.24	5.47865e-09
SOCS1	1.58921e-13	0.462041	0.125	0.016	5.97449e-09
ARF4	1.85083e-13	0.604491	0.41	0.247	6.95802e-09
NAF1	1.91819e-13	0.591975	0.161	0.034	7.21123e-09
NR4A2	2.17092e-13	0.646199	0.747	0.576	8.16134e-09
RPS4Y1	2.58728e-13	-0.590499	0.432	0.521	9.72661e-09
HSP90AA1	4.44024e-13	-0.630552	0.734	0.815	1.66926e-08
PRPF4B	4.59973e-13	-0.583808	0.171	0.349	1.72922e-08
SAMSN1	4.6833e-13	-0.7046	0.309	0.432	1.76064e-08
SF1	4.75327e-13	0.551629	0.669	0.482	1.78695e-08
MFSD14A	4.91514e-13	0.348719	0.101	0.005	1.8478e-08
STX5	5.76986e-13	0.585234	0.414	0.232	2.16912e-08
DNAAF2	7.03149e-13	0.425859	0.134	0.018	2.64342e-08
CDK13	8.08224e-13	-0.513267	0.066	0.201	3.03844e-08
MRPL41	1.09915e-12	0.529368	0.24	0.081	4.13215e-08
SRSF6	1.13126e-12	0.584129	0.327	0.148	4.25287e-08
DYNLT1	1.16178e-12	-0.500423	0.103	0.263	4.36758e-08
RPS14	1.21138e-12	-0.273536	0.999	0.997	4.55406e-08
JTB	1.24262e-12	0.53157	0.432	0.232	4.67149e-08
WDR74	1.59789e-12	0.681788	0.4	0.24	6.00712e-08
RASSF1	1.67047e-12	0.570577	0.288	0.13	6.27997e-08
EIF3F	1.9237e-12	0.442924	0.649	0.44	7.23196e-08
RPL19	2.63851e-12	-0.253009	0.999	0.997	9.9192e-08
HERPUD1	3.05825e-12	0.444344	0.78	0.596	1.14972e-07
GABPB1-AS1	3.15253e-12	-0.491791	0.097	0.25	1.18516e-07
TMA7	4.12204e-12	-0.440469	0.747	0.826	1.54964e-07
IKZF3	4.79193e-12	-0.551431	0.102	0.255	1.80148e-07
SLC39A3	6.26189e-12	0.465887	0.22	0.07	2.3541e-07
RPL11	6.84323e-12	-0.256455	0.998	0.997	2.57264e-07
MZT2A	6.98571e-12	0.45254	0.305	0.13	2.62621e-07
FTX	8.28793e-12	-0.324128	0.022	0.117	3.11576e-07
HERPUD2	8.56456e-12	0.47595	0.211	0.065	3.21976e-07
H2AFZ	9.07452e-12	0.656567	0.618	0.451	3.41147e-07
S1PR2	1.10587e-11	0.544674	0.192	0.068	4.15739e-07
AIP	1.1642e-11	-0.486921	0.116	0.273	4.3767e-07
SP100	1.39349e-11	-0.58553	0.268	0.451	5.2387e-07
ALG13	1.41388e-11	0.68612	0.532	0.352	5.31534e-07
NPM1	1.47973e-11	-0.393051	0.87	0.906	5.5629e-07
PPP1CB	1.65397e-11	0.586743	0.541	0.357	6.21794e-07
SDF4	1.73428e-11	0.405627	0.146	0.029	6.51985e-07
PPDPF	1.77125e-11	0.379389	0.58	0.375	6.65884e-07
MAP3K8	1.84533e-11	0.623664	0.355	0.193	6.93735e-07
TXNIP	1.85607e-11	-0.747935	0.382	0.529	6.97773e-07
HMGN2	1.89877e-11	0.513685	0.664	0.513	7.13823e-07
CIITA	2.09958e-11	-0.437675	0.057	0.177	7.89316e-07
AREG	3.10576e-11	0.841838	0.421	0.253	1.16758e-06
ARL4A	3.26074e-11	0.582849	0.459	0.307	1.22584e-06
PGAP1	3.30097e-11	0.709318	0.152	0.039	1.24097e-06
MTPN	3.33746e-11	-0.565056	0.222	0.393	1.25469e-06
CSNK1D	3.41679e-11	0.52096	0.346	0.172	1.28451e-06
KIF5B	3.50217e-11	0.532613	0.328	0.164	1.3166e-06
TPT1	3.85991e-11	-0.36135	0.998	1	1.45109e-06
LSM4	3.91787e-11	0.506062	0.242	0.091	1.47288e-06
SYNGR1	3.97754e-11	0.470096	0.195	0.06	1.49532e-06
S100A11	4.71961e-11	-0.693353	0.141	0.255	1.77429e-06
PLK3	4.87981e-11	0.526941	0.217	0.076	1.83452e-06
PRPF38B	5.30759e-11	0.52353	0.468	0.281	1.99534e-06
MT-CO1	6.44395e-11	-0.282291	1	0.982	2.42254e-06
ARL6IP1	6.78745e-11	0.559891	0.419	0.279	2.55167e-06
SNX2	7.47742e-11	-0.555851	0.347	0.482	2.81106e-06
NDUFV2	7.54086e-11	-0.490538	0.169	0.333	2.83491e-06
ATM	8.2869e-11	-0.54965	0.183	0.326	3.11538e-06
ZNF302	8.74727e-11	-0.349783	0.025	0.107	3.28845e-06
DAZAP2	8.91833e-11	0.467532	0.609	0.458	3.35276e-06
TRIM38	9.51041e-11	-0.619512	0.239	0.385	3.57534e-06
HLA-DPB1	9.53997e-11	-0.383032	0.968	0.971	3.58646e-06
RALY	9.85748e-11	0.397714	0.248	0.099	3.70582e-06
BLK	1.0944e-10	0.507057	0.346	0.172	4.11427e-06
ZNF263	1.10999e-10	0.373424	0.12	0.021	4.17288e-06
SLC25A45	1.16611e-10	-0.406518	0.057	0.174	4.38386e-06
ZFAND5	1.2124e-10	0.529539	0.309	0.151	4.55789e-06
ITM2B	1.26483e-10	0.52328	0.427	0.247	4.75501e-06
VPS36	1.51573e-10	-0.401365	0.078	0.208	5.69824e-06
TMUB1	1.55375e-10	0.41318	0.183	0.055	5.84117e-06
DDX17	1.58213e-10	-0.50547	0.288	0.453	5.94785e-06
RBM38	1.86332e-10	0.527761	0.382	0.216	7.00495e-06
SMCHD1	2.03394e-10	0.563839	0.522	0.357	7.64639e-06
PITHD1	2.05609e-10	0.482733	0.222	0.089	7.72965e-06
TNFRSF13B	2.20799e-10	-0.602469	0.262	0.427	8.30071e-06
IMP3	2.30511e-10	0.420169	0.206	0.07	8.66582e-06
PJA2	2.52667e-10	-0.396395	0.124	0.273	9.49878e-06
SP140	2.86462e-10	-0.548023	0.198	0.354	1.07693e-05
NEU1	3.04616e-10	0.527745	0.227	0.086	1.14517e-05
RPS8	3.20859e-10	-0.27389	0.999	1	1.20624e-05
HNRNPAB	3.37012e-10	0.445964	0.258	0.107	1.26696e-05
ARHGAP25	3.57299e-10	-0.506504	0.162	0.315	1.34323e-05
ACTG1	4.01241e-10	-0.594479	0.808	0.883	1.50842e-05
DDX3X	4.0448e-10	0.50591	0.63	0.445	1.5206e-05
AKIRIN1	4.52005e-10	0.496846	0.352	0.19	1.69927e-05
RSL24D1	4.79035e-10	0.605427	0.64	0.529	1.80088e-05
SNX3	4.80199e-10	0.401518	0.526	0.336	1.80526e-05
EIF4G2	5.07547e-10	0.479839	0.595	0.464	1.90807e-05
TIPIN	5.39083e-10	0.361672	0.123	0.023	2.02663e-05
ARID5A	5.58645e-10	0.52357	0.334	0.18	2.10017e-05
2025-09-06	6.1077e-10	-0.51434	0.34	0.503	2.29613e-05
PARP14	6.18201e-10	-0.521277	0.16	0.31	2.32406e-05
RAD50	6.19481e-10	0.318289	0.102	0.013	2.32888e-05
ACTB	6.30482e-10	0.324684	0.984	0.964	2.37024e-05
MYL6	6.85337e-10	0.341196	0.894	0.846	2.57646e-05
CCT3	7.09234e-10	-0.582608	0.185	0.31	2.6663e-05
MAF1	7.7758e-10	0.455439	0.328	0.164	2.92323e-05
NDUFS5	7.99282e-10	0.494328	0.558	0.396	3.00482e-05
MPHOSPH8	8.91014e-10	-0.501734	0.257	0.406	3.34968e-05
AHNAK	9.72985e-10	-0.647718	0.143	0.255	3.65784e-05
PDIA3	1.0202e-09	0.516833	0.328	0.169	3.83536e-05
BST2	1.02238e-09	-0.501052	0.17	0.323	3.84355e-05
PHF5A	1.03335e-09	0.436022	0.254	0.109	3.88478e-05
PPP2CA	1.18418e-09	0.455803	0.339	0.177	4.45182e-05
RBM3	1.28169e-09	0.434935	0.712	0.562	4.8184e-05
SUPT16H	1.35717e-09	-0.440213	0.078	0.195	5.10214e-05
YBX3	1.56196e-09	0.68316	0.259	0.117	5.87202e-05
LAGE3	1.6428e-09	0.415966	0.163	0.049	6.17594e-05
PLCG2	1.89049e-09	-1.17575	0.201	0.344	7.10711e-05
TSPYL2	1.94247e-09	0.514127	0.272	0.125	7.30252e-05
SLC5A6	2.12862e-09	0.388787	0.125	0.034	8.00235e-05
RNPS1	2.2345e-09	0.463942	0.44	0.31	8.40039e-05
SHPRH	2.33725e-09	-0.313468	0.046	0.146	8.78665e-05
PABPC4	2.35762e-09	0.428863	0.259	0.115	8.86325e-05
NCF4	2.36272e-09	-0.519711	0.139	0.268	8.88239e-05
CALM2	2.36358e-09	0.400549	0.794	0.667	8.88563e-05
RGCC	2.66119e-09	0.588195	0.235	0.096	0.000100045
LY9	2.7702e-09	0.492403	0.668	0.5	0.000104143
EIF5	2.82648e-09	0.538189	0.509	0.349	0.000106259
BAG1	2.86938e-09	0.43787	0.202	0.076	0.000107872
DNAJC2	2.94695e-09	0.461413	0.227	0.094	0.000110788
BRD2	2.97166e-09	0.488507	0.5	0.341	0.000111717
SAFB2	3.02532e-09	0.478065	0.337	0.198	0.000113734
APLP2	3.17812e-09	0.483061	0.196	0.073	0.000119478
ERP29	3.467e-09	-0.428437	0.528	0.661	0.000130338
CD69	3.55931e-09	0.310489	0.695	0.518	0.000133809
TMOD3	4.59742e-09	-0.344969	0.056	0.161	0.000172835
SWAP70	4.63351e-09	-0.488105	0.235	0.391	0.000174192
NR4A3	5.05465e-09	0.552945	0.314	0.169	0.000190024
RNF145	5.14445e-09	0.409487	0.194	0.07	0.000193401
ALKBH5	5.30807e-09	0.433555	0.213	0.086	0.000199552
RECQL	5.62928e-09	-0.356315	0.048	0.148	0.000211627
NDUFB1	5.77218e-09	-0.491609	0.227	0.37	0.000216999
IFITM1	5.79036e-09	-0.312619	0.04	0.115	0.000217683
FUS	5.92628e-09	0.408513	0.726	0.581	0.000222793
CFLAR	6.09133e-09	-0.500284	0.107	0.221	0.000228998
IGKC	6.39975e-09	-0.528499	0.98	0.951	0.000240592
RAC1	6.55926e-09	0.475269	0.286	0.146	0.000246589
TSTD1	6.65034e-09	-0.512681	0.224	0.38	0.000250013
RAB4A	6.92017e-09	0.370919	0.161	0.049	0.000260157
TMEM154	7.12028e-09	-0.512111	0.168	0.299	0.00026768
OST4	7.45851e-09	-0.398044	0.677	0.776	0.000280395
CD47	7.79057e-09	0.47561	0.409	0.271	0.000292879
HLA-DMA	7.85334e-09	0.474046	0.746	0.628	0.000295238
HLA-C	8.23911e-09	0.346705	0.961	0.893	0.000309741
PRKDC	8.66511e-09	-0.363124	0.079	0.195	0.000325756
ANP32A	8.70148e-09	-0.429262	0.115	0.24	0.000327123
PSPC1	8.72034e-09	0.362231	0.173	0.057	0.000327833
PTPRC	8.77977e-09	-0.417196	0.501	0.568	0.000330067
RAP1B	9.24266e-09	-0.497936	0.231	0.388	0.000347469
STAT1	9.28264e-09	-0.383606	0.052	0.151	0.000348971
IGFBP7	1.0042e-08	0.31802	0.104	0.018	0.000377518
WTAP	1.05094e-08	0.458114	0.448	0.294	0.000395089
VAMP8	1.13767e-08	-0.504531	0.233	0.388	0.000427696
TP53INP1	1.21067e-08	-0.370827	0.042	0.133	0.00045514
RELB	1.28281e-08	0.399121	0.204	0.081	0.000482259
RUBCN	1.35703e-08	0.433415	0.193	0.073	0.000510161
THUMPD3-AS1	1.3639e-08	-0.40064	0.162	0.307	0.000512745
AKAP11	1.45551e-08	-0.323607	0.039	0.13	0.000547183
ELF1	1.50151e-08	0.518829	0.674	0.562	0.000564477
HLA-A	1.52194e-08	0.285198	0.962	0.891	0.000572158
CD48	1.74413e-08	-0.399649	0.667	0.742	0.000655689
SULF2	1.74982e-08	0.446244	0.131	0.039	0.000657828
CLEC2B	1.81791e-08	-0.731221	0.117	0.227	0.000683425
BUB3	1.82132e-08	-0.362074	0.127	0.26	0.000684708
PSME2	1.90992e-08	-0.508543	0.29	0.424	0.000718014
HOMER1	1.91232e-08	0.465789	0.172	0.07	0.000718918
PABPN1	1.91396e-08	-0.349842	0.133	0.268	0.000719535
BOD1L1	1.93602e-08	-0.49476	0.157	0.294	0.000727827
METTL9	2.00892e-08	0.43482	0.245	0.117	0.000755232
MT-ND6	2.07897e-08	-0.497439	0.147	0.271	0.000781569
ZNF431	2.17706e-08	-0.310515	0.062	0.167	0.000818443
INSIG1	2.38194e-08	0.429744	0.233	0.102	0.000895468
TSG101	2.49726e-08	-0.362821	0.08	0.193	0.000938822
PRELID1	2.60608e-08	0.425675	0.338	0.185	0.00097973
CALR	2.91039e-08	0.506837	0.592	0.451	0.00109413
EGR1	3.07439e-08	0.413418	0.157	0.052	0.00115579
GMFG	3.13086e-08	-0.483024	0.332	0.474	0.00117701
UBE2B	3.14314e-08	0.464025	0.473	0.323	0.00118163
PCBP2	3.3681e-08	0.400487	0.602	0.461	0.0012662
RHOQ	4.12066e-08	-0.305862	0.048	0.141	0.00154912
NR1H2	4.15658e-08	0.446429	0.385	0.237	0.00156263
CR1	4.38237e-08	-0.367629	0.06	0.156	0.00164751
EIF2S2	4.661e-08	-0.497016	0.214	0.352	0.00175226
GNG5	4.67795e-08	-0.50975	0.212	0.352	0.00175863
RNF19A	4.73625e-08	-0.416846	0.092	0.198	0.00178055
TUBA1A	4.75275e-08	0.417742	0.586	0.43	0.00178675
AMD1	4.83193e-08	0.466809	0.451	0.31	0.00181652
RBM39	5.02936e-08	0.384483	0.823	0.727	0.00189074
LYN	5.09658e-08	0.451882	0.414	0.31	0.00191601
COX6B1	5.11435e-08	-0.512347	0.474	0.617	0.00192269
MRPS18C	5.14261e-08	-0.357696	0.084	0.195	0.00193331
PIK3IP1	5.23839e-08	0.469081	0.189	0.078	0.00196932
TMEM258	5.24705e-08	-0.464726	0.313	0.443	0.00197258
VPS13C	5.41496e-08	-0.371715	0.106	0.227	0.0020357
DUSP2	5.70868e-08	0.618946	0.342	0.198	0.00214612
MYL12B	5.72312e-08	-0.446605	0.591	0.68	0.00215155
IRS2	6.10969e-08	0.460358	0.191	0.081	0.00229688
AKAP17A	6.27361e-08	0.332939	0.184	0.07	0.0023585
PTBP1	6.32859e-08	0.437301	0.288	0.156	0.00237917
FARP2	6.36137e-08	-0.270659	0.03	0.109	0.00239149
IRF7	6.37962e-08	0.345243	0.196	0.078	0.00239835
TRABD	6.78873e-08	0.384324	0.34	0.19	0.00255215
NENF	6.85651e-08	0.320504	0.143	0.044	0.00257764
HNRNPR	7.16485e-08	-0.434591	0.224	0.37	0.00269355
MYADM	8.27145e-08	0.560387	0.323	0.19	0.00310957
CEBPB	8.77544e-08	0.379594	0.135	0.042	0.00329904
RHEB	8.96619e-08	0.373206	0.251	0.12	0.00337075
TMEM134	9.64649e-08	0.350012	0.201	0.083	0.0036265
RSRC1	9.81165e-08	-0.374608	0.082	0.185	0.00368859
YTHDC1	1.09873e-07	0.450349	0.272	0.159	0.00413057
SNHG7	1.19455e-07	0.485058	0.324	0.198	0.0044908
LINC00926	1.20419e-07	-0.40608	0.224	0.372	0.00452704
ANKRD12	1.2363e-07	-0.433744	0.455	0.539	0.00464775
UQCRFS1	1.28271e-07	0.382511	0.25	0.122	0.00482222
MSN	1.39522e-07	-0.433474	0.336	0.453	0.00524519
FABP1	1.46294e-07	0.329031	0.171	0.065	0.00549976
GOLGB1	1.49962e-07	-0.479952	0.197	0.31	0.00563767
ICOSLG	1.61914e-07	0.369539	0.159	0.057	0.006087
HGSNAT	1.68192e-07	0.393096	0.145	0.055	0.00632303
U2AF1	1.6883e-07	0.317105	0.132	0.039	0.006347
TRIM13	1.69886e-07	-0.281271	0.062	0.156	0.00638669
NEAT1	1.75887e-07	-0.723853	0.493	0.576	0.0066123
ETF1	1.79589e-07	0.422456	0.278	0.161	0.00675147
TMEM165	1.88117e-07	0.41864	0.256	0.133	0.00707207
PYURF	2.18087e-07	0.366491	0.205	0.089	0.00819875
ZBTB38	2.25694e-07	-0.361422	0.045	0.122	0.00848476
2025-09-01	2.71885e-07	0.406913	0.266	0.141	0.0102212
UBE2D3	2.74109e-07	0.309187	0.654	0.497	0.0103049
TRAF4	3.17417e-07	0.435638	0.242	0.125	0.011933
NOM1	3.28773e-07	0.308419	0.106	0.036	0.0123599
MYDGF	3.47193e-07	0.359273	0.217	0.099	0.0130524
C1QBP	3.48524e-07	0.397594	0.293	0.161	0.0131024
ACTR3	3.61467e-07	-0.457248	0.433	0.536	0.013589
TMF1	3.68254e-07	-0.402972	0.155	0.279	0.0138441
ZPR1	4.11693e-07	0.37194	0.181	0.081	0.0154772
PRNP	4.31274e-07	0.465297	0.399	0.255	0.0162133
NCF1	4.71868e-07	0.331069	0.408	0.26	0.0177394
WDR45B	4.8046e-07	0.367089	0.183	0.078	0.0180624
TNFSF9	4.82764e-07	0.352783	0.114	0.031	0.018149
POLR3K	4.97093e-07	-0.314837	0.037	0.112	0.0186877
UQCR10	5.0626e-07	-0.472597	0.355	0.474	0.0190324
SRSF9	5.10202e-07	0.390521	0.271	0.146	0.0191805
PSMA2	5.23406e-07	0.383022	0.292	0.161	0.0196769
CD27	5.31246e-07	-0.471847	0.175	0.292	0.0199716
PMAIP1	5.42408e-07	0.489493	0.467	0.336	0.0203913
SNX22	5.5705e-07	-0.317589	0.038	0.115	0.0209417
CAPG	5.75507e-07	-0.456313	0.213	0.31	0.0216356
NDUFB3	5.84501e-07	-0.469594	0.133	0.229	0.0219737
ELL2	6.03545e-07	0.412394	0.217	0.104	0.0226897
KANSL1	6.04241e-07	-0.352292	0.103	0.211	0.0227158
CCDC82	6.06806e-07	-0.360309	0.048	0.13	0.0228123
PPA1	6.07219e-07	-0.495523	0.181	0.305	0.0228278
PTGER4	6.13129e-07	0.398785	0.105	0.029	0.02305
SERPINB1	6.40969e-07	-0.427289	0.14	0.255	0.0240966
CSDE1	6.57549e-07	-0.398325	0.373	0.503	0.0247199
CITED2	6.83269e-07	0.393591	0.144	0.055	0.0256868
SQSTM1	7.29843e-07	0.418574	0.437	0.307	0.0274377
CAT	7.37021e-07	-0.353481	0.078	0.174	0.0277076
EMC6	7.47876e-07	0.352389	0.173	0.076	0.0281157
CNBP	7.56419e-07	0.331142	0.663	0.529	0.0284368
RBBP6	8.46069e-07	0.385135	0.238	0.12	0.0318071
RAB4B	9.05531e-07	0.281286	0.102	0.026	0.0340425
HNRNPA2B1	9.57707e-07	-0.353262	0.745	0.812	0.036004
PPP1R11	9.60783e-07	0.402616	0.283	0.164	0.0361197
LCP1	9.90784e-07	-0.46988	0.274	0.414	0.0372475
CLDND1	9.95364e-07	-0.34402	0.137	0.255	0.0374197
C8orf59	1.00269e-06	-0.3981	0.241	0.37	0.0376952
NUB1	1.0283e-06	-0.380229	0.078	0.174	0.0386579
TOB1	1.06366e-06	0.305803	0.149	0.055	0.0399871
PNN	1.22349e-06	-0.427915	0.319	0.427	0.0459959
RRAS2	1.24671e-06	0.364294	0.165	0.078	0.0468689
ACAP1	1.2848e-06	-0.394514	0.411	0.484	0.048301
DPP7	1.30162e-06	0.357716	0.267	0.143	0.0489329
MGAT2	1.34373e-06	0.289286	0.128	0.042	0.050516
SC5D	1.35543e-06	0.470077	0.272	0.167	0.050956
BTG2	1.35567e-06	-0.448075	0.487	0.604	0.0509649
MEF2C	1.39032e-06	-0.391042	0.584	0.667	0.0522679
CCDC12	1.4196e-06	0.369468	0.412	0.273	0.0533686
UQCC2	1.41968e-06	-0.340487	0.071	0.164	0.0533713
CIR1	1.42986e-06	-0.404055	0.165	0.281	0.0537543
APOBEC3G	1.45465e-06	-0.351781	0.075	0.169	0.0546859
ARL6IP4	1.48401e-06	0.37848	0.421	0.281	0.05579
YWHAZ	1.55565e-06	0.299569	0.803	0.693	0.058483
IRF9	1.55891e-06	-0.337676	0.095	0.198	0.0586057
DYNC1I2	1.5645e-06	-0.368026	0.081	0.177	0.0588157
NDUFA12	1.57783e-06	-0.485615	0.163	0.263	0.0593171
LYL1	1.76447e-06	0.294682	0.151	0.06	0.0663336
CLTB	1.83247e-06	0.298527	0.129	0.049	0.0688897
PSMB10	1.88194e-06	-0.40792	0.112	0.214	0.0707495
GCC2	1.90416e-06	-0.44407	0.312	0.422	0.0715849
NXT1	1.91163e-06	0.36495	0.244	0.128	0.0718657
AURKAIP1	1.97266e-06	0.367751	0.277	0.177	0.07416
PPIL4	2.00798e-06	-0.389248	0.132	0.24	0.0754881
VPS35	2.06655e-06	-0.37713	0.152	0.258	0.07769
SATB1	2.10974e-06	0.457363	0.176	0.078	0.0793137
MRPS21	2.16174e-06	-0.426542	0.221	0.346	0.0812685
THRAP3	2.27123e-06	-0.402611	0.275	0.404	0.0853846
FLNA	2.29853e-06	0.345939	0.175	0.086	0.0864108
MTDH	2.3282e-06	0.380758	0.417	0.289	0.0875263
PHKB	2.49345e-06	-0.29485	0.098	0.201	0.0937387
RARA	2.56812e-06	0.390361	0.197	0.099	0.0965459
C12orf49	2.6362e-06	0.306647	0.104	0.039	0.0991054
AAED1	2.65432e-06	0.403279	0.183	0.083	0.0997866
PHF6	2.79634e-06	-0.333479	0.054	0.13	0.105125
YWHAH	2.89311e-06	0.468334	0.215	0.117	0.108764
CNTRL	2.89673e-06	-0.335125	0.16	0.279	0.1089
ZNF165	3.00437e-06	0.365514	0.206	0.102	0.112946
P4HB	3.00591e-06	0.362292	0.2	0.099	0.113004
SSBP1	3.25071e-06	-0.412408	0.28	0.38	0.122207
HLA-DQB1	3.31644e-06	0.313202	0.948	0.885	0.124678
MORC3	3.39861e-06	-0.288209	0.07	0.159	0.127767
MTRNR2L1	3.45172e-06	-0.366208	0.066	0.151	0.129764
PSMB8	3.47741e-06	-0.438855	0.252	0.346	0.13073
SUPT4H1	3.53636e-06	0.364934	0.298	0.18	0.132946
HNRNPM	3.5891e-06	0.401893	0.4	0.276	0.134929
RPS26	3.85756e-06	-0.287477	0.908	0.862	0.145021
CDC37	3.9986e-06	0.431834	0.471	0.367	0.150323
RGS1	4.02004e-06	0.591674	0.496	0.367	0.151129
LAPTM4A	4.05807e-06	0.42616	0.507	0.38	0.152559
SNHG15	4.07244e-06	0.424364	0.309	0.237	0.153099
KRT8	4.13216e-06	0.292432	0.115	0.036	0.155344
SYAP1	4.19838e-06	0.439467	0.359	0.24	0.157834
CHRAC1	4.20028e-06	0.359085	0.186	0.086	0.157905
NUP88	4.26265e-06	-0.283011	0.072	0.161	0.16025
ACTR2	4.33258e-06	-0.396116	0.342	0.469	0.162879
MED19	4.63268e-06	0.311221	0.197	0.094	0.174161
TUBA4A	4.65197e-06	0.301924	0.448	0.307	0.174886
LDHB	4.67272e-06	-0.454077	0.313	0.438	0.175666
SRI	4.74237e-06	-0.384233	0.162	0.276	0.178285
TAF7	4.74789e-06	0.343946	0.493	0.37	0.178492
MIIP	4.96202e-06	-0.264542	0.038	0.109	0.186542
ZNF721	5.05162e-06	-0.298288	0.076	0.167	0.189911
ZFAS1	5.28102e-06	0.452553	0.851	0.784	0.198535
RGS16	5.37464e-06	0.453796	0.143	0.057	0.202054
GPR183	5.42561e-06	-0.429865	0.548	0.625	0.20397
ARF6	5.43373e-06	0.364787	0.513	0.378	0.204275
RCN2	5.53346e-06	0.342938	0.175	0.081	0.208025
POP5	5.60656e-06	-0.292354	0.064	0.148	0.210773
SEC23A	5.62539e-06	-0.302201	0.054	0.133	0.211481
IFNGR1	5.66366e-06	-0.288352	0.074	0.161	0.21292
EAPP	5.67667e-06	-0.383097	0.154	0.266	0.213409
TMEM248	5.71291e-06	0.32404	0.217	0.109	0.214771
RUNDC1	5.72424e-06	0.305131	0.142	0.055	0.215197
TAGAP	5.73497e-06	-0.465095	0.224	0.331	0.2156
MX1	5.75685e-06	-0.330838	0.038	0.107	0.216423
LGMN	5.84495e-06	0.389801	0.155	0.076	0.219735
UBE2D2	5.92133e-06	0.306793	0.378	0.245	0.222607
BSG	5.94679e-06	0.343099	0.283	0.18	0.223564
SUMO3	6.14894e-06	0.347477	0.199	0.102	0.231163
AARSD1	6.2037e-06	0.405323	0.152	0.068	0.233222
PHF1	6.24265e-06	0.348138	0.251	0.141	0.234686
GOLGA4	6.87361e-06	-0.410957	0.186	0.294	0.258407
EIF3L	7.03911e-06	0.320373	0.619	0.5	0.264628
TUSC2	7.46508e-06	0.26635	0.129	0.047	0.280642
WSB1	7.56669e-06	0.335929	0.556	0.44	0.284462
MEAF6	7.73257e-06	-0.355587	0.16	0.271	0.290698
DDX39B	7.77381e-06	-0.286794	0.053	0.13	0.292249
JMJD1C	7.94325e-06	-0.396052	0.349	0.438	0.298618
BRAF	7.97805e-06	-0.287427	0.112	0.214	0.299927
SLC16A3	8.02477e-06	0.320114	0.157	0.07	0.301683
CHI3L2	8.04032e-06	0.329788	0.166	0.073	0.302268
PNPLA2	8.29983e-06	0.291246	0.127	0.047	0.312024
UBC	8.65428e-06	-0.267885	0.932	0.906	0.325349
TGFB1	8.76944e-06	0.345322	0.271	0.156	0.329678
MAP2K3	8.88947e-06	0.32107	0.141	0.062	0.334191
IRF2BP2	8.91611e-06	0.377331	0.266	0.161	0.335192
COX6A1	9.04158e-06	0.330073	0.581	0.464	0.339909
ADI1	9.32564e-06	0.302026	0.144	0.06	0.350588
PPP1R7	9.38439e-06	-0.39843	0.088	0.164	0.352797
TSPAN13	9.41354e-06	0.359059	0.189	0.094	0.353893
SSU72	9.47941e-06	0.375235	0.346	0.237	0.356369
KLF3	9.97223e-06	0.399946	0.162	0.081	0.374896
TMBIM4	1.00792e-05	-0.338245	0.257	0.383	0.378916
SGSM3	1.02126e-05	0.268689	0.103	0.036	0.383932
RAB11B	1.02578e-05	0.331625	0.192	0.099	0.385631
RNF126	1.03907e-05	0.272003	0.135	0.052	0.390629
RAB30-AS1	1.04218e-05	-0.257826	0.042	0.112	0.391798
SH2B3	1.05545e-05	0.328753	0.17	0.094	0.396785
UBE2D1	1.05573e-05	0.336324	0.17	0.083	0.396892
TTC3	1.09354e-05	0.35752	0.369	0.247	0.411105
GTF3A	1.13804e-05	0.281101	0.335	0.211	0.427835
MRPS30	1.14642e-05	0.254435	0.112	0.042	0.430985
DCPS	1.15732e-05	-0.289311	0.044	0.115	0.435083
TGIF2	1.15761e-05	0.276619	0.135	0.07	0.435193
RPS27L	1.1662e-05	-0.343872	0.235	0.359	0.438422
HBP1	1.20012e-05	-0.32144	0.169	0.281	0.451174
IGHD	1.21432e-05	0.455324	0.321	0.198	0.456512
DDX1	1.21683e-05	-0.304868	0.047	0.115	0.457453
GNG7	1.21877e-05	0.354999	0.387	0.268	0.458185
WHAMM	1.21893e-05	0.292695	0.132	0.052	0.458243
KRIT1	1.22729e-05	-0.350914	0.05	0.122	0.461388
MBD4	1.2309e-05	-0.408696	0.195	0.284	0.462746
CCT8	1.2316e-05	-0.422697	0.19	0.302	0.463007
SRM	1.25816e-05	0.256795	0.102	0.034	0.472995
POU2F2	1.33688e-05	-0.418955	0.359	0.474	0.502588
SLC7A5	1.37508e-05	0.326456	0.144	0.068	0.516948
CCDC85B	1.40603e-05	0.313842	0.261	0.148	0.528583
IGBP1	1.40624e-05	-0.365599	0.168	0.234	0.528661
PDCD5	1.41308e-05	-0.345442	0.1	0.188	0.531233
TEX9	1.42494e-05	-0.293826	0.04	0.104	0.535692
MTMR14	1.46299e-05	0.272164	0.167	0.076	0.549998
SDE2	1.49624e-05	-0.261003	0.091	0.182	0.562496
RANBP1	1.51177e-05	0.348012	0.268	0.156	0.568334
TOMM5	1.55612e-05	-0.347195	0.099	0.193	0.585009
CDKN2AIP	1.60833e-05	0.299922	0.144	0.06	0.604636
SMARCA2	1.68728e-05	-0.259393	0.076	0.161	0.634315
ZNF92	1.71948e-05	-0.327018	0.074	0.156	0.646419
PSMG2	1.72466e-05	-0.326477	0.138	0.242	0.64837
CHERP	1.73013e-05	0.296372	0.15	0.065	0.650425
CD59	1.7724e-05	0.305296	0.14	0.06	0.666318
SESN3	1.8807e-05	-0.419644	0.186	0.276	0.707029
IFI30	1.9673e-05	-0.349332	0.083	0.154	0.739585
AIM2	2.00277e-05	-0.337363	0.09	0.177	0.752922
BTN3A2	2.09116e-05	-0.26499	0.102	0.195	0.78615
NOSIP	2.09577e-05	0.313839	0.183	0.091	0.787883
OGT	2.19663e-05	-0.279121	0.083	0.169	0.8258
GPR65	2.20976e-05	-0.297139	0.094	0.185	0.830738
DDX50	2.21158e-05	-0.306971	0.087	0.169	0.831421
EIF1B	2.35188e-05	0.269787	0.585	0.453	0.884164
COX7C	2.37187e-05	-0.318095	0.846	0.891	0.89168
MAP4K4	2.41817e-05	0.338243	0.342	0.234	0.909085
RNF138	2.44039e-05	0.33913	0.218	0.122	0.917441
PRPF6	2.55009e-05	-0.335507	0.104	0.195	0.95868
USP3	2.56355e-05	-0.279872	0.079	0.164	0.963742
HSPA5	2.73957e-05	0.369073	0.487	0.362	1
TCF4	2.80151e-05	-0.404931	0.393	0.51	1
GGNBP2	2.92424e-05	0.349895	0.24	0.161	1
PRMT2	3.01225e-05	-0.276889	0.082	0.167	1
SNHG12	3.01286e-05	0.472495	0.229	0.148	1
MRPL15	3.03842e-05	-0.344204	0.062	0.115	1
GGA2	3.21466e-05	0.368847	0.287	0.201	1
ZNF22	3.2879e-05	-0.251748	0.111	0.203	1
TTC1	3.32705e-05	-0.389207	0.112	0.203	1
EMD	3.50989e-05	0.326056	0.245	0.143	1
UBXN6	3.581e-05	0.255428	0.12	0.047	1
GNAI2	3.86593e-05	-0.374808	0.206	0.302	1
ATP6V1F	3.94419e-05	-0.441237	0.301	0.411	1
FNIP1	3.94551e-05	0.352187	0.252	0.148	1
PSME1	3.9959e-05	-0.322781	0.539	0.562	1
MTCH1	4.19127e-05	0.269217	0.236	0.133	1
LSM10	4.22947e-05	-0.296637	0.106	0.198	1
ATG12	4.30593e-05	0.331903	0.326	0.216	1
NSA2	4.36757e-05	-0.408392	0.379	0.477	1
OSTF1	4.3853e-05	-0.38735	0.219	0.326	1
CHD1	4.38639e-05	0.372586	0.428	0.32	1
BCL10	4.52331e-05	-0.307618	0.078	0.159	1
TNFRSF13C	4.5915e-05	0.3244	0.59	0.471	1
SNX1	4.65057e-05	-0.268286	0.052	0.115	1
SEC62	4.65953e-05	-0.288496	0.399	0.529	1
ARIH1	4.80759e-05	0.361513	0.244	0.146	1
SCAF11	5.04549e-05	-0.348954	0.396	0.482	1
CBX5	5.15168e-05	-0.261445	0.07	0.148	1
PHAX	5.2028e-05	-0.27449	0.093	0.18	1
SNAP23	5.46015e-05	0.269841	0.241	0.138	1
NAGK	5.48933e-05	-0.357964	0.096	0.18	1
CYC1	5.49672e-05	0.26256	0.188	0.096	1
SYTL1	5.50406e-05	0.293003	0.195	0.102	1
JAK1	5.90342e-05	0.350664	0.369	0.297	1
HNRNPH2	6.05076e-05	-0.320951	0.124	0.198	1
BBIP1	6.09092e-05	-0.251037	0.042	0.104	1
CRIP1	6.33323e-05	-0.60531	0.278	0.349	1
UTRN	6.50587e-05	-0.308215	0.124	0.219	1
EPB41	6.60155e-05	-0.346681	0.079	0.159	1
TIPRL	6.61308e-05	-0.278643	0.067	0.138	1
GSTO1	6.67587e-05	-0.373778	0.15	0.237	1
ARL14EP	6.74459e-05	-0.259177	0.088	0.172	1
PPP4C	6.90193e-05	0.301372	0.256	0.182	1
MRPL23	6.98872e-05	0.276013	0.166	0.081	1
PCF11	7.24838e-05	0.303996	0.265	0.167	1
EPC1	7.50945e-05	0.29753	0.45	0.339	1
DOCK8	7.58834e-05	-0.339316	0.227	0.336	1
CHD8	7.69245e-05	-0.265907	0.059	0.13	1
MACF1	7.84388e-05	-0.277989	0.109	0.198	1
ATF7IP	7.84907e-05	-0.358038	0.132	0.211	1
RALGAPA1	7.87949e-05	0.341371	0.241	0.148	1
DYNLL1	7.97459e-05	0.371808	0.606	0.516	1
GPS2	7.9787e-05	0.254992	0.105	0.042	1
TSC22D2	7.98898e-05	0.307136	0.176	0.102	1
PSIP1	8.03983e-05	0.31688	0.235	0.135	1
COTL1	8.14175e-05	0.36139	0.538	0.424	1
MTERF4	8.30195e-05	-0.262933	0.128	0.221	1
PHACTR1	8.38428e-05	0.456272	0.374	0.279	1
TPM3	8.5492e-05	-0.376797	0.493	0.583	1
LAMP1	8.68713e-05	0.300453	0.193	0.107	1
PGAM1	8.7404e-05	0.291891	0.296	0.206	1
NR3C1	8.86788e-05	0.362607	0.394	0.305	1
CTNNBL1	9.08814e-05	-0.264033	0.076	0.154	1
SKAP2	9.53619e-05	-0.38138	0.217	0.32	1
RASSF6	9.63705e-05	-0.421882	0.094	0.167	1
RSBN1L	9.6808e-05	-0.322971	0.148	0.242	1
HOOK2	9.72876e-05	0.291457	0.156	0.091	1
MRPL52	9.87197e-05	-0.306662	0.212	0.32	1
SNX6	9.96948e-05	-0.312835	0.141	0.234	1
GCH1	9.97721e-05	0.258962	0.106	0.042	1
LSM6	0.000102203	-0.339969	0.143	0.185	1
SERBP1	0.000105045	-0.382715	0.459	0.552	1
COPB2	0.000106072	-0.341379	0.068	0.138	1
NDFIP1	0.000108145	0.275372	0.143	0.068	1
PA2G4	0.000109369	-0.332583	0.152	0.247	1
NOP58	0.000109783	0.34461	0.306	0.203	1
DNAJB2	0.000109987	0.282472	0.154	0.099	1
MRPL4	0.00011068	0.269991	0.131	0.06	1
NCOA3	0.000112759	-0.333892	0.224	0.331	1
DDIT4	0.000116671	0.444571	0.296	0.206	1
STAG2	0.000116816	-0.299306	0.107	0.193	1
THAP5	0.00011823	-0.28363	0.052	0.117	1
DNAJC8	0.00011952	-0.351789	0.283	0.372	1
ZBTB8OS	0.000120511	-0.309343	0.081	0.156	1
ZNF506	0.000120852	-0.27245	0.065	0.135	1
RSRP1	0.000122695	-0.335402	0.414	0.521	1
ATP2B1	0.000125758	0.308544	0.516	0.398	1
EIF3G	0.000126097	-0.271371	0.466	0.49	1
TPI1	0.000126136	0.286382	0.491	0.375	1
IFNAR1	0.000132481	-0.2523	0.084	0.161	1
U2SURP	0.000133142	-0.308795	0.186	0.289	1
KRTCAP2	0.00013637	-0.319257	0.166	0.266	1
WDR33	0.000143493	-0.270491	0.166	0.266	1
RAN	0.000144095	-0.395158	0.545	0.643	1
DNAJC4	0.000147294	0.299714	0.168	0.089	1
CYBB	0.000155052	-0.286308	0.152	0.247	1
MIER1	0.000159743	-0.300949	0.113	0.193	1
TXNL1	0.000166329	-0.387834	0.185	0.266	1
PSMB5	0.000167457	-0.284022	0.075	0.148	1
ALKBH7	0.000173136	0.288067	0.22	0.128	1
BCL2L11	0.000174324	0.285461	0.17	0.089	1
CCDC90B	0.000175144	-0.309163	0.08	0.143	1
LARS	0.000189971	-0.250631	0.088	0.167	1
NOLC1	0.000199271	0.298869	0.171	0.094	1
RNF167	0.000203884	0.251971	0.139	0.065	1
TALDO1	0.000205165	-0.40774	0.174	0.263	1
IFI16	0.000211207	-0.356725	0.254	0.352	1
NABP1	0.000212908	-0.357755	0.152	0.242	1
ZDHHC21	0.000214178	-0.272398	0.048	0.107	1
CD53	0.000217343	0.284371	0.681	0.617	1
MRPL50	0.000221867	-0.282935	0.095	0.172	1
EIF3K	0.00022566	-0.289567	0.656	0.719	1
CXorf40A	0.000229745	0.297368	0.111	0.049	1
NRDC	0.000229999	-0.281963	0.106	0.185	1
GLA	0.000240257	0.379734	0.179	0.102	1
BMS1	0.000243624	-0.273495	0.076	0.138	1
LRRFIP1	0.000245868	0.259539	0.557	0.443	1
TOR3A	0.000253169	0.2959	0.178	0.102	1
RFC1	0.000259496	-0.335383	0.076	0.135	1
CDKN2D	0.000262484	0.262969	0.133	0.065	1
STMN1	0.000265896	0.347784	0.174	0.096	1
SETX	0.000277486	-0.31666	0.116	0.195	1
RASGRP2	0.000277572	0.28087	0.291	0.193	1
CYSTM1	0.000286172	0.320023	0.229	0.143	1
MANF	0.000287451	0.289747	0.212	0.133	1
NCKAP1L	0.000299196	-0.289345	0.13	0.216	1
KLHL24	0.000324727	-0.283073	0.098	0.174	1
MRPL1	0.000331218	0.273426	0.124	0.06	1
COPA	0.000335418	-0.284307	0.139	0.224	1
UFC1	0.00033924	0.260175	0.461	0.378	1
PSMA5	0.000344492	-0.333741	0.152	0.234	1
SYPL1	0.000355751	-0.325095	0.263	0.339	1
GCA	0.00036077	-0.347366	0.095	0.167	1
CCR7	0.000361071	-0.336702	0.32	0.352	1
C1orf43	0.000361317	0.264226	0.3	0.216	1
DEDD2	0.000362073	0.354218	0.233	0.148	1
TINF2	0.000370908	0.273126	0.257	0.167	1
PDHB	0.00037654	-0.293246	0.095	0.141	1
NOC3L	0.000379319	-0.251026	0.064	0.117	1
CCT5	0.000381306	-0.294008	0.154	0.245	1
RPGR	0.000383046	-0.340984	0.079	0.141	1
YME1L1	0.000391006	0.293647	0.309	0.214	1
EPRS	0.000399823	-0.264978	0.071	0.133	1
ZNRD1	0.000408451	0.341024	0.246	0.19	1
MAP3K1	0.000435168	-0.279627	0.144	0.232	1
IRF3	0.000481769	-0.260701	0.105	0.182	1
NDUFB2	0.000496346	-0.309991	0.382	0.482	1
DUT	0.000500224	0.291366	0.231	0.146	1
RNF213	0.000503679	-0.262876	0.16	0.25	1
USP15	0.000524118	-0.277821	0.239	0.341	1
SCFD1	0.000536592	-0.259319	0.11	0.188	1
HMGB1	0.000536824	-0.284516	0.819	0.833	1
PSAP	0.000547021	0.264095	0.31	0.211	1
CDKN1A	0.000555319	0.315928	0.274	0.195	1
ERICH1	0.000556012	-0.28537	0.154	0.242	1
FXR1	0.000556687	-0.254323	0.152	0.24	1
TSPO	0.000578231	0.265746	0.16	0.086	1
UPF2	0.00058166	-0.271887	0.305	0.409	1
YWHAB	0.000588949	0.274051	0.6	0.51	1
PAN3	0.00059159	0.260156	0.161	0.089	1
SAR1A	0.000598327	0.285851	0.236	0.154	1
TRAF3IP3	0.00060015	-0.263814	0.129	0.211	1
GDI2	0.00065067	-0.378617	0.287	0.375	1
DYNLRB1	0.000676835	-0.344798	0.199	0.286	1
HVCN1	0.000679699	-0.283787	0.208	0.302	1
NCL	0.000690298	-0.296963	0.618	0.622	1
VPS4B	0.000698528	-0.284312	0.169	0.258	1
ISG20L2	0.000705751	0.277353	0.231	0.148	1
SPOCK2	0.000722178	0.297491	0.22	0.141	1
PHB2	0.000734314	-0.327132	0.192	0.281	1
FAM96B	0.000738428	-0.277745	0.299	0.404	1
GMPR2	0.000740729	-0.299557	0.058	0.107	1
JOSD1	0.000749029	0.289595	0.265	0.182	1
SF3B2	0.00076423	0.283188	0.379	0.305	1
PSMD4	0.000769023	-0.339834	0.144	0.211	1
FXYD5	0.000775606	0.27635	0.568	0.474	1
PNP	0.000785883	0.263642	0.133	0.068	1
C19orf53	0.000808041	-0.362693	0.413	0.497	1
PKIG	0.000830601	0.282315	0.352	0.253	1
DCP2	0.000854566	-0.272279	0.066	0.128	1
BIRC3	0.000865964	0.297228	0.559	0.456	1
TAF15	0.000892172	-0.270781	0.111	0.172	1
TOMM20	0.000907775	-0.291233	0.477	0.521	1
TLN1	0.000933877	-0.324223	0.163	0.245	1
SYF2	0.000944257	-0.27982	0.408	0.505	1
ISCA2	0.000963001	-0.269376	0.077	0.138	1
TCF25	0.000977279	-0.316835	0.4	0.49	1
BCL2A1	0.000977584	-0.261716	0.271	0.362	1
SLC3A2	0.001011	0.27409	0.196	0.117	1
FAM210A	0.00101763	0.268563	0.129	0.068	1
HDDC2	0.00102813	-0.262729	0.063	0.117	1
PPP4R3A	0.00102923	0.258069	0.223	0.141	1
GTF2B	0.00103786	-0.320144	0.256	0.326	1
NDUFA1	0.00103893	-0.348668	0.409	0.471	1
ESCO1	0.00104398	-0.258589	0.066	0.128	1
RAB18	0.00105149	-0.280025	0.115	0.182	1
TMED2	0.00107226	0.273815	0.288	0.206	1
PFDN1	0.00107558	-0.263684	0.108	0.174	1
NFKB1	0.00116351	0.302557	0.189	0.135	1
APRT	0.00118224	-0.310041	0.48	0.552	1
ROCK1	0.00118253	0.276623	0.367	0.289	1
HSPA1A	0.00122484	-0.262635	0.095	0.164	1
PLEK	0.00123333	-0.251238	0.048	0.102	1
TPM4	0.001341	0.281796	0.346	0.273	1
ANKRD13A	0.00135135	0.253238	0.219	0.159	1
ACADM	0.00138187	-0.297965	0.107	0.177	1
ATP6V0B	0.0014224	0.250783	0.399	0.318	1
CDK11B	0.00145589	0.266028	0.184	0.148	1
EPB41L4A-AS1	0.0014568	0.278719	0.259	0.188	1
ZNF148	0.00147769	-0.253065	0.088	0.151	1
CEBPZ	0.00150852	-0.334524	0.212	0.266	1
EEF1E1	0.00156726	-0.279169	0.077	0.138	1
NOP56	0.00159586	0.275767	0.361	0.271	1
AP2S1	0.00159773	-0.323754	0.146	0.182	1
SH3BGRL3	0.00162754	-0.269619	0.707	0.768	1
BTK	0.00167963	-0.290293	0.179	0.258	1
TLR10	0.00170223	-0.256959	0.099	0.161	1
CSTB	0.00172428	-0.31802	0.161	0.237	1
APEX1	0.00173334	-0.296687	0.187	0.271	1
MRPL36	0.00179359	-0.289087	0.054	0.102	1
SIDT1	0.00182559	0.327858	0.224	0.151	1
SNRPD3	0.00186662	-0.302364	0.239	0.315	1
PRKAR1A	0.00187815	0.260382	0.317	0.242	1
EIF3D	0.00191413	-0.327746	0.382	0.469	1
PRRC2C	0.00195631	-0.264426	0.505	0.526	1
TIMM8B	0.00195659	-0.264479	0.087	0.148	1
HCLS1	0.00198512	-0.311155	0.292	0.375	1
PDE4B	0.0020195	-0.315422	0.46	0.529	1
LSM8	0.00204921	-0.30167	0.256	0.331	1
DEGS1	0.00206348	0.274387	0.229	0.164	1
UBALD2	0.002098	0.260367	0.211	0.135	1
PGLS	0.00217052	0.260916	0.191	0.122	1
CMTM7	0.00223805	0.277758	0.229	0.156	1
NDUFB4	0.00225282	-0.317224	0.287	0.38	1
LY6E	0.00226749	0.269222	0.239	0.169	1
CKS1B	0.00233921	-0.252471	0.077	0.138	1
C16orf54	0.00240083	0.264957	0.123	0.065	1
NOL7	0.00241757	0.252039	0.219	0.141	1
SPCS2	0.00246037	-0.262478	0.395	0.484	1
CACYBP	0.00259484	-0.289245	0.15	0.203	1
EIF3A	0.00273083	-0.267781	0.304	0.393	1
COX14	0.00278137	-0.294009	0.224	0.302	1
AKAP13	0.00283694	-0.289677	0.286	0.375	1
EDF1	0.00303439	-0.255806	0.653	0.682	1
ECH1	0.003067	-0.291534	0.201	0.268	1
BAZ1A	0.00306881	0.269979	0.301	0.216	1
HIGD2A	0.00310651	-0.280903	0.419	0.513	1
NGLY1	0.00313703	0.266931	0.287	0.203	1
ESD	0.00322098	-0.255726	0.138	0.172	1
ARPC2	0.00340735	-0.25453	0.718	0.771	1
SSPN	0.00359757	-0.264386	0.088	0.146	1
HSH2D	0.00398119	-0.25709	0.152	0.201	1
LRMP	0.00403357	-0.274266	0.128	0.195	1
PSMD13	0.00403836	-0.273884	0.137	0.203	1
POLR1D	0.00409997	-0.286833	0.278	0.328	1
USP36	0.00416745	0.269102	0.274	0.219	1
EID1	0.00417317	-0.280618	0.288	0.37	1
ATRX	0.00445305	-0.272428	0.344	0.424	1
HMGN3	0.00448853	-0.283489	0.23	0.263	1
TGOLN2	0.00450151	-0.284356	0.241	0.31	1
EVI2B	0.00456151	-0.310498	0.355	0.44	1
CHMP4A	0.00462037	-0.270131	0.296	0.352	1
ENTPD1	0.00462385	-0.263343	0.12	0.182	1
SMC3	0.00472062	-0.29839	0.151	0.216	1
CDC42SE2	0.00476181	0.261372	0.472	0.404	1
COX17	0.00478348	-0.260379	0.292	0.37	1
FGFR1OP2	0.00495533	-0.271817	0.229	0.268	1
CAP1	0.00513706	-0.335855	0.36	0.424	1
PLAC8	0.00550546	-0.302425	0.275	0.32	1
TUBB	0.00603586	-0.266986	0.217	0.297	1
PPP1CC	0.0060571	0.265964	0.284	0.224	1
PHF20	0.00644417	-0.252809	0.338	0.404	1
NDUFA3	0.0064649	-0.296552	0.283	0.359	1
PFDN2	0.00665122	-0.252937	0.241	0.323	1
UBXN1	0.00698774	-0.256663	0.475	0.557	1
SOCS3	0.00758651	0.250615	0.29	0.216	1
CLNS1A	0.00776304	-0.282664	0.165	0.229	1
ECHS1	0.00798717	-0.273469	0.121	0.167	1
C19orf70	0.0083279	-0.299374	0.201	0.271	1
NUCKS1	0.00844192	-0.280089	0.271	0.344	1
TCEA1	0.00874033	-0.272556	0.368	0.445	1
CD79B	0.00909942	0.286068	0.509	0.443	1
CHMP2A	0.00967176	-0.255987	0.193	0.26	1
TWF2	0.00970934	-0.262214	0.098	0.151	1
FCRL1	0.00977229	0.267335	0.251	0.185	1
2025-03-07	0.00979699	-0.259136	0.123	0.182	1
ANXA5	0.0101407	-0.253904	0.151	0.216	1
CNOT6L	0.0101799	0.259927	0.264	0.201	1
NAP1L4	0.0103061	-0.254578	0.101	0.151	1
TWISTNB	0.0105111	0.263505	0.238	0.185	1
NIFK	0.0105644	-0.281965	0.137	0.19	1
NDUFB7	0.010658	-0.289927	0.22	0.284	1
MDH2	0.0107159	-0.289624	0.199	0.25	1
BRK1	0.0109826	-0.266347	0.415	0.503	1
WDR83OS	0.0119229	-0.27974	0.303	0.365	1
CCR6	0.0120334	-0.252158	0.156	0.216	1
ZFP36L1	0.0123314	-0.33437	0.438	0.479	1
UBTF	0.0133905	-0.29385	0.088	0.141	1
S100A4	0.0143319	-0.379206	0.287	0.336	1
SPIB	0.0145856	-0.311409	0.323	0.385	1
NAA38	0.015255	-0.252419	0.163	0.229	1
SNRPF	0.0162036	-0.276431	0.317	0.38	1
GSTK1	0.0192393	-0.258437	0.285	0.349	1
PRDM2	0.0216533	-0.257497	0.365	0.424	1
RBX1	0.0261894	-0.272223	0.298	0.359	1
BLOC1S1	0.0325912	-0.259424	0.304	0.349	1
PARK7	0.0330427	-0.263681	0.407	0.474	1
CD44	0.0337375	-0.253114	0.543	0.615	1
DUSP4	0.0384323	0.342236	0.184	0.138	1
HNRNPA3	0.0411459	-0.260674	0.51	0.573	1
DRAP1	0.0567032	-0.254608	0.249	0.294	1
IGLC3	0.0567781	-0.288231	0.553	0.495	1
DAAM1	0.0740734	-0.254936	0.115	0.159	1
GAPDH	0.167215	-0.250956	0.79	0.826	1
DBI	0.243257	-0.265959	0.464	0.51	1

## Sheet: DEGs_B cells_NATvsTumor
	p_val	avg_log2FC	pct.1	pct.2	p_val_adj
JCHAIN	9.29378e-137	1.35099	0.836	0.374	3.4939e-132
IGHA2	2.47149e-132	1.62732	0.704	0.236	9.29131e-128
IGHA1	2.21556e-127	1.06733	0.947	0.574	8.32917e-123
S100A6	4.59259e-75	-1.00483	0.516	0.719	1.72654e-70
HLA-DRB5	1.19295e-71	0.817169	0.871	0.575	4.48479e-67
IGHG4	7.29189e-57	-1.18263	0.108	0.353	2.74131e-52
CFD	1.9799e-53	0.549945	0.165	0.008	7.44322e-49
PHGR1	3.757e-50	0.805959	0.354	0.108	1.41241e-45
CXCL8	2.20968e-48	-0.803417	0.023	0.191	8.30708e-44
MT-ND1	3.78868e-47	0.465354	0.994	0.988	1.42432e-42
TFF3	5.15403e-46	-0.928626	0.115	0.309	1.9376e-41
MT-CYB	3.34046e-44	0.406209	0.997	0.993	1.25581e-39
B2M	9.51142e-43	-0.305738	0.999	1	3.57572e-38
IGHG3	1.23307e-39	-1.04342	0.113	0.298	4.63562e-35
IGLC2	2.21115e-39	0.355307	0.81	0.57	8.31258e-35
PSMB9	4.10254e-39	-0.647572	0.309	0.419	1.54231e-34
IGHG1	4.03346e-38	-1.05814	0.141	0.341	1.51634e-33
S100A11	4.16956e-38	-0.769112	0.141	0.326	1.56751e-33
EIF1	2.15835e-37	0.399436	0.998	0.992	8.11411e-33
MT-CO3	8.29272e-37	0.33471	0.998	0.998	3.11756e-32
AGR2	1.48682e-36	-0.696792	0.043	0.175	5.58954e-32
RGS2	2.10167e-36	0.784856	0.699	0.469	7.90103e-32
CREM	4.41692e-36	0.676293	0.85	0.686	1.6605e-31
BTG1	8.8224e-36	0.53336	0.983	0.965	3.31669e-31
YPEL5	8.99813e-36	0.629465	0.912	0.782	3.38276e-31
CXCL3	4.10912e-35	-0.58766	0.015	0.132	1.54478e-30
SRSF7	4.59961e-35	0.608932	0.784	0.58	1.72918e-30
HSPB1	4.82719e-34	-1.4759	0.157	0.31	1.81473e-29
MT-ND5	1.27007e-32	0.466644	0.934	0.817	4.77468e-28
LY9	2.90878e-32	0.504237	0.668	0.432	1.09353e-27
HLA-DQA2	4.01715e-32	0.697645	0.609	0.371	1.51021e-27
RPL14	6.16467e-32	-0.304941	0.993	0.998	2.31755e-27
SRSF3	2.80521e-31	0.661896	0.767	0.572	1.05459e-26
MT-ATP6	4.182e-31	0.360344	0.997	0.995	1.57218e-26
VPS37B	5.18422e-30	0.689658	0.545	0.331	1.94895e-25
TSC22D3	1.76111e-29	0.528206	0.924	0.854	6.62071e-25
RPS4Y1	4.02438e-29	0.297998	0.432	0.254	1.51293e-24
PSME2	5.53314e-29	-0.50546	0.29	0.357	2.08013e-24
CCL3L3	5.80459e-29	-0.448924	0.007	0.103	2.18218e-24
KRT18	8.42295e-29	-0.62548	0.086	0.217	3.16652e-24
NR4A2	1.22795e-28	0.651747	0.747	0.551	4.61637e-24
ZNF331	1.26337e-28	0.623702	0.634	0.415	4.74951e-24
SNX3	4.70481e-28	-0.419511	0.526	0.568	1.76873e-23
SUB1	9.16854e-28	-0.434809	0.568	0.606	3.44682e-23
PSME1	5.89096e-27	-0.410081	0.539	0.58	2.21465e-22
EPC1	8.11516e-27	0.352496	0.45	0.26	3.05081e-22
NR4A3	9.96361e-27	0.526524	0.314	0.138	3.74572e-22
H3F3B	1.101e-26	0.408204	0.977	0.956	4.13909e-22
NFKBIA	1.14063e-26	-0.722196	0.545	0.622	4.2881e-22
HSPA1A	1.37389e-26	-1.55373	0.095	0.222	5.16499e-22
ZFP36L2	1.53496e-26	0.647875	0.773	0.605	5.77051e-22
C19orf53	2.34456e-26	-0.427354	0.413	0.473	8.81412e-22
CCL3	2.45667e-26	-0.54176	0.029	0.143	9.23559e-22
CALM1	2.10246e-25	0.403404	0.832	0.659	7.904e-21
CLIC1	4.63961e-25	-0.403439	0.548	0.592	1.74422e-20
CHMP1B	7.33923e-25	0.829785	0.597	0.405	2.75911e-20
DCN	7.65118e-25	0.29422	0.102	0.013	2.87638e-20
CXCL1	8.4206e-25	-0.44509	0.013	0.105	3.16564e-20
EPCAM	1.39095e-24	-0.489961	0.027	0.134	5.22912e-20
FOS	1.47761e-24	0.513119	0.858	0.694	5.55493e-20
MT-ND2	1.7319e-24	0.297909	0.997	0.998	6.51091e-20
CLDN4	1.85428e-24	-0.559433	0.08	0.22	6.97097e-20
RASSF1	3.49338e-24	0.447268	0.288	0.126	1.3133e-19
GPX2	6.1379e-24	-0.422052	0.012	0.101	2.30748e-19
HEXIM1	8.0008e-24	0.404607	0.298	0.14	3.00782e-19
IGLC3	8.07718e-24	0.365777	0.553	0.361	3.03653e-19
FOSB	8.72434e-24	0.394062	0.754	0.562	3.27983e-19
COX5B	9.68547e-24	-0.283759	0.479	0.474	3.64115e-19
PTGES3	9.83951e-24	-0.497173	0.324	0.408	3.69906e-19
CXCR4	1.00643e-23	0.47251	0.949	0.88	3.78357e-19
KDM4B	1.10183e-23	0.353868	0.302	0.149	4.14221e-19
CD79A	1.29364e-23	0.395667	0.943	0.875	4.86332e-19
STX5	3.46925e-23	0.356228	0.414	0.238	1.30423e-18
ELF1	3.95223e-23	0.576524	0.674	0.497	1.4858e-18
ITGB1	4.20431e-23	-0.57536	0.066	0.181	1.58057e-18
IFI6	7.14195e-23	-0.66373	0.07	0.175	2.68494e-18
TOB2	9.12585e-23	0.402813	0.296	0.139	3.43077e-18
RBM38	9.16819e-23	0.368263	0.382	0.211	3.44669e-18
S100A10	1.50358e-22	-0.617905	0.337	0.47	5.65255e-18
GAPDH	3.94076e-22	-0.374863	0.79	0.829	1.48149e-17
MIF	5.56849e-22	-0.358667	0.344	0.379	2.09342e-17
EIF3E	6.12508e-22	-0.349766	0.751	0.786	2.30266e-17
TSPAN8	1.19535e-21	-0.426485	0.025	0.117	4.49379e-17
HSPA5	1.38379e-21	0.464646	0.487	0.3	5.20223e-17
HERPUD1	1.72276e-21	0.449657	0.78	0.61	6.47655e-17
HSPE1	2.53934e-21	-0.462929	0.597	0.555	9.54639e-17
KIAA0226L	3.08188e-21	0.423533	0.414	0.237	1.1586e-16
PHLDA2	3.47598e-21	-0.385107	0.029	0.112	1.30676e-16
RP11-231C14.7	5.01125e-21	0.451544	0.272	0.125	1.88393e-16
KLF2	8.69642e-21	0.472019	0.62	0.432	3.26933e-16
RBM39	1.13752e-20	0.380208	0.823	0.668	4.27641e-16
LINC-PINT	1.74931e-20	0.306184	0.421	0.257	6.57634e-16
SLC2A3	3.27954e-20	0.448729	0.577	0.39	1.23291e-15
BRD2	4.09135e-20	0.479556	0.5	0.316	1.5381e-15
GNB2L1	5.60223e-20	-0.280768	0.982	0.987	2.1061e-15
MYL12A	7.42841e-20	-0.261462	0.676	0.659	2.79264e-15
SNX9	8.12322e-20	0.295705	0.344	0.198	3.05384e-15
KRT8	8.57495e-20	-0.525474	0.115	0.229	3.22367e-15
DDX3Y	1.07727e-19	0.414149	0.166	0.054	4.04987e-15
FAM53C	1.75729e-19	0.388383	0.219	0.091	6.60634e-15
DDX27	2.13157e-19	0.260653	0.314	0.178	8.01342e-15
PTPN22	2.15097e-19	0.329646	0.21	0.091	8.08634e-15
GLIPR1	5.24223e-19	0.273897	0.433	0.277	1.97076e-14
EZR	5.30438e-19	0.378885	0.907	0.82	1.99413e-14
HSPD1	6.98206e-19	-0.534263	0.396	0.4	2.62483e-14
VPREB3	7.80655e-19	0.347432	0.668	0.491	2.9348e-14
UBE2S	1.29297e-18	0.475249	0.288	0.142	4.86079e-14
ANXA2	1.75906e-18	-0.522085	0.142	0.245	6.61301e-14
LY6E	2.16016e-18	-0.510782	0.239	0.312	8.1209e-14
PRELID1	2.28609e-18	-0.320879	0.338	0.37	8.59434e-14
LGALS1	3.12551e-18	-0.645312	0.268	0.353	1.17501e-13
MT-ND4L	3.43208e-18	0.400902	0.528	0.352	1.29025e-13
SIDT1	5.06693e-18	0.411898	0.224	0.098	1.90486e-13
CSRNP1	6.10251e-18	0.305772	0.405	0.248	2.29418e-13
DDX21	7.53393e-18	0.419153	0.664	0.492	2.83231e-13
CALR	7.59918e-18	0.392572	0.592	0.417	2.85684e-13
EIF1AY	9.01937e-18	0.388108	0.251	0.119	3.39074e-13
TIPARP	1.48321e-17	0.363156	0.23	0.107	5.57598e-13
GPR18	1.50294e-17	0.465208	0.191	0.075	5.65016e-13
CTSH	1.58206e-17	-0.270585	0.314	0.312	5.94758e-13
HSP90AA1	2.48699e-17	-0.778573	0.734	0.708	9.34957e-13
CACYBP	3.04864e-17	-0.651517	0.15	0.22	1.14611e-12
TRA2B	5.3098e-17	0.337091	0.595	0.426	1.99617e-12
RP11-489E7.4	5.86857e-17	0.300699	0.27	0.145	2.20623e-12
SH3BGRL3	6.32988e-17	-0.302034	0.707	0.707	2.37966e-12
IRS2	8.08862e-17	0.296234	0.191	0.085	3.04084e-12
RP11-138A9.1	1.08819e-16	0.322586	0.563	0.396	4.09095e-12
SMCHD1	1.12075e-16	0.260238	0.522	0.364	4.21335e-12
AC090498.1	1.20508e-16	-0.318762	0.627	0.638	4.53038e-12
ALG13	1.23075e-16	0.33289	0.532	0.366	4.62688e-12
TCL1A	1.79533e-16	0.642267	0.197	0.082	6.74935e-12
COX6B1	2.23518e-16	-0.316367	0.474	0.515	8.40293e-12
ZNF165	2.32441e-16	0.294949	0.206	0.097	8.73837e-12
SYNGR2	2.37709e-16	-0.250668	0.391	0.394	8.93643e-12
TXN	2.54099e-16	-0.405858	0.242	0.305	9.5526e-12
DNAJB1	3.20737e-16	-0.912338	0.254	0.255	1.20578e-11
FCRL1	3.41884e-16	0.285034	0.251	0.135	1.28528e-11
FUS	4.30309e-16	0.344075	0.726	0.569	1.6177e-11
GSTK1	4.67047e-16	-0.358217	0.285	0.337	1.75582e-11
FCMR	5.08392e-16	0.333319	0.37	0.226	1.91125e-11
CLK1	8.79266e-16	0.309532	0.514	0.356	3.30551e-11
JUND	1.05095e-15	0.308099	0.776	0.629	3.95093e-11
APLP2	1.44556e-15	0.275576	0.196	0.094	5.43442e-11
CD99	1.50918e-15	-0.379643	0.332	0.39	5.67363e-11
CDC37	1.5449e-15	0.355536	0.471	0.315	5.8079e-11
SAFB2	1.57483e-15	0.299187	0.337	0.201	5.92043e-11
TUBB4B	1.64358e-15	0.411721	0.528	0.366	6.17886e-11
GADD45B	1.82142e-15	0.446704	0.447	0.291	6.84745e-11
MARCKSL1	2.06702e-15	0.567706	0.495	0.337	7.77074e-11
CHD1	2.07836e-15	0.335839	0.428	0.278	7.8134e-11
ATP1B3	2.42258e-15	0.485214	0.531	0.371	9.10746e-11
TUBA1A	2.66168e-15	0.332499	0.586	0.425	1.00063e-10
HOPX	3.02992e-15	-0.703006	0.075	0.168	1.13907e-10
SRRM2	3.05801e-15	0.274499	0.532	0.377	1.14963e-10
DUSP2	3.3223e-15	-0.428217	0.342	0.306	1.24898e-10
HSP90AB1	3.40684e-15	-0.316378	0.746	0.697	1.28077e-10
DDIT3	3.4226e-15	0.311876	0.243	0.128	1.28669e-10
TUBB	3.89236e-15	-0.383577	0.217	0.285	1.4633e-10
DUSP1	5.08944e-15	0.379155	0.88	0.785	1.91332e-10
NEAT1	6.63534e-15	-0.498981	0.493	0.584	2.49449e-10
EIF4G2	6.75344e-15	0.293637	0.595	0.438	2.53889e-10
WSB1	6.83564e-15	0.254007	0.556	0.404	2.56979e-10
SRGN	7.53774e-15	0.452158	0.788	0.66	2.83374e-10
RHOF	7.92301e-15	-0.338061	0.139	0.193	2.97858e-10
ISG20	8.21089e-15	-0.442456	0.482	0.551	3.0868e-10
IFNGR2	8.8428e-15	-0.346976	0.107	0.162	3.32436e-10
ANKRD37	9.99899e-15	0.496389	0.337	0.198	3.75902e-10
SATB1	1.21761e-14	0.417409	0.176	0.073	4.5775e-10
STAT1	1.34113e-14	-0.406965	0.052	0.13	5.04185e-10
IFRD1	1.51656e-14	0.37867	0.523	0.367	5.70134e-10
PDE4B	2.22611e-14	0.256004	0.46	0.318	8.36882e-10
CITED2	2.62859e-14	0.31104	0.144	0.055	9.88192e-10
PNISR	2.75614e-14	-0.312763	0.499	0.536	1.03614e-09
EPSTI1	3.12246e-14	-0.4033	0.093	0.184	1.17386e-09
CD55	3.32948e-14	0.254485	0.775	0.632	1.25168e-09
TAP1	4.17658e-14	-0.404443	0.118	0.192	1.57014e-09
SNHG8	4.41197e-14	0.471614	0.574	0.424	1.65864e-09
PRNP	4.65379e-14	0.28723	0.399	0.263	1.74954e-09
JOSD1	5.99108e-14	0.290456	0.265	0.148	2.25229e-09
IFITM2	5.99439e-14	-0.342897	0.481	0.511	2.25353e-09
DRAP1	6.71824e-14	-0.29753	0.249	0.282	2.52565e-09
NOP56	6.91156e-14	0.294453	0.361	0.229	2.59833e-09
HLA-DQB1	7.7633e-14	0.298479	0.948	0.872	2.91853e-09
YBX3	8.57683e-14	0.368738	0.259	0.143	3.22437e-09
KRT19	9.23468e-14	-0.377372	0.053	0.125	3.47168e-09
ARIH1	9.73202e-14	0.311286	0.244	0.131	3.65866e-09
TUBA4A	1.06476e-13	0.323658	0.448	0.302	4.00285e-09
ATP5G3	1.23255e-13	-0.259002	0.334	0.361	4.63364e-09
GDI2	1.29855e-13	-0.272074	0.287	0.316	4.88177e-09
PSMB8	1.29923e-13	-0.270481	0.252	0.281	4.88432e-09
MAP1LC3B	1.51158e-13	0.294993	0.539	0.392	5.68265e-09
SNHG12	1.52995e-13	0.454505	0.229	0.115	5.75169e-09
ATF4	1.5558e-13	0.501602	0.554	0.422	5.84886e-09
DDX18	1.65305e-13	0.276602	0.352	0.225	6.21447e-09
EVI2B	1.67251e-13	-0.318875	0.355	0.383	6.28763e-09
PIM3	1.71521e-13	-0.474025	0.204	0.289	6.44818e-09
HCG18	1.94661e-13	0.259657	0.228	0.124	7.31809e-09
IGHD	2.11263e-13	0.438289	0.321	0.192	7.94223e-09
MRPL18	2.48456e-13	-0.424824	0.152	0.168	9.34045e-09
VIM	2.78199e-13	-0.476035	0.408	0.445	1.04586e-08
MAP4K4	2.95239e-13	0.285509	0.342	0.214	1.10992e-08
IFITM3	3.22825e-13	-0.386443	0.07	0.153	1.21363e-08
PNRC1	3.57016e-13	0.311241	0.816	0.697	1.34216e-08
ARPC5L	3.98458e-13	-0.352607	0.132	0.197	1.49796e-08
USP36	4.32386e-13	0.259818	0.274	0.163	1.62551e-08
IFI27	4.51759e-13	-0.381962	0.093	0.165	1.69834e-08
SELL	4.84086e-13	-0.4391	0.25	0.326	1.81987e-08
FOXO3	5.05576e-13	0.265272	0.167	0.077	1.90066e-08
HSPA1B	5.19165e-13	-0.925044	0.084	0.149	1.95175e-08
LAPTM4A	5.51805e-13	0.274214	0.507	0.367	2.07446e-08
HSPH1	5.52114e-13	-0.401102	0.269	0.26	2.07562e-08
MZT2A	5.74056e-13	-0.282848	0.305	0.336	2.15811e-08
TNFSF9	5.74819e-13	0.27434	0.114	0.039	2.16098e-08
CHCHD7	5.82463e-13	0.26614	0.265	0.154	2.18971e-08
LGALS3	6.63434e-13	-0.378354	0.106	0.18	2.49411e-08
SC5D	7.00871e-13	0.274239	0.272	0.161	2.63485e-08
PIM2	1.26826e-12	0.316938	0.32	0.196	4.76791e-08
CCT3	1.91826e-12	-0.310714	0.185	0.238	7.2115e-08
AREG	2.4922e-12	0.49362	0.421	0.285	9.36918e-08
TLE1	2.64335e-12	0.342628	0.202	0.1	9.93742e-08
CCDC167	2.6674e-12	-0.384952	0.062	0.128	1.00278e-07
IRF9	2.9874e-12	-0.396216	0.095	0.175	1.12308e-07
BPTF	3.05382e-12	0.294351	0.283	0.168	1.14805e-07
TSPYL2	3.18767e-12	0.309103	0.272	0.158	1.19837e-07
OSER1	3.40676e-12	0.282757	0.251	0.143	1.28074e-07
CAPG	3.4928e-12	-0.326391	0.213	0.26	1.31308e-07
RBCK1	4.59681e-12	-0.305448	0.111	0.168	1.72813e-07
DYNLRB1	5.88217e-12	-0.268682	0.199	0.244	2.21134e-07
LGALS4	6.03762e-12	-0.332472	0.075	0.14	2.26978e-07
NXF1	7.67837e-12	0.266545	0.239	0.137	2.8866e-07
EIF5	7.87188e-12	0.317227	0.509	0.37	2.95936e-07
JUNB	8.34896e-12	0.451163	0.892	0.838	3.13871e-07
ISG20L2	8.44063e-12	0.264976	0.231	0.131	3.17317e-07
CLDN3	8.49796e-12	-0.330516	0.058	0.122	3.19472e-07
DYNLL1	8.91357e-12	0.373773	0.606	0.466	3.35097e-07
NEIL1	1.23303e-11	0.299588	0.208	0.112	4.63545e-07
SAP18	1.75515e-11	0.274334	0.629	0.491	6.59833e-07
EIF2AK2	1.90557e-11	-0.341351	0.07	0.125	7.1638e-07
PPA1	2.80459e-11	-0.357995	0.181	0.259	1.05436e-06
SRSF2	4.2819e-11	0.330083	0.737	0.628	1.60974e-06
IER3	4.82746e-11	-0.319481	0.069	0.128	1.81484e-06
CD44	5.61157e-11	-0.308272	0.543	0.595	2.10961e-06
TAF1D	6.05298e-11	0.281125	0.52	0.386	2.27556e-06
LSM10	6.16474e-11	-0.341961	0.106	0.179	2.31757e-06
G3BP2	6.31466e-11	0.2546	0.398	0.278	2.37393e-06
PGAP1	6.74205e-11	0.455726	0.152	0.068	2.53461e-06
C15orf48	7.79599e-11	-0.311034	0.048	0.107	2.93082e-06
MRPL14	8.73533e-11	-0.264672	0.12	0.158	3.28396e-06
FXYD3	9.0782e-11	-0.357264	0.086	0.149	3.41286e-06
AARSD1	9.55887e-11	0.327673	0.152	0.069	3.59356e-06
LSM7	1.02555e-10	-0.254292	0.509	0.518	3.85546e-06
PHF5A	1.03339e-10	0.250695	0.254	0.152	3.88493e-06
NR3C1	1.34067e-10	0.291308	0.394	0.272	5.04011e-06
RANBP2	1.39471e-10	0.25085	0.231	0.135	5.24327e-06
ISG15	1.73429e-10	-0.52963	0.258	0.292	6.5199e-06
RHOH	1.95751e-10	0.258019	0.601	0.469	7.35907e-06
UBE2L6	2.3824e-10	-0.288749	0.129	0.174	8.9564e-06
H2AFX	2.38542e-10	0.285731	0.211	0.118	8.96776e-06
ZFAND6	2.46131e-10	-0.284251	0.251	0.297	9.25306e-06
IRF1	2.63389e-10	-0.322517	0.368	0.381	9.90185e-06
MAP3K8	3.30204e-10	0.268758	0.355	0.241	1.24137e-05
TSPO	3.3212e-10	-0.339513	0.16	0.229	1.24857e-05
DDIT4	3.46238e-10	0.344106	0.296	0.187	1.30165e-05
RHOB	4.36865e-10	0.405699	0.363	0.244	1.64235e-05
PIGP	4.83133e-10	0.252396	0.177	0.094	1.81629e-05
STIP1	5.83615e-10	-0.285505	0.084	0.128	2.19404e-05
HLA-F	6.05789e-10	-0.276644	0.298	0.347	2.2774e-05
XIST	7.97437e-10	-0.396374	0.19	0.287	2.99788e-05
CFLAR	8.54952e-10	-0.304934	0.107	0.158	3.21411e-05
GSTP1	8.81429e-10	-0.331472	0.274	0.312	3.31364e-05
ZFAS1	9.37604e-10	0.367644	0.851	0.756	3.52483e-05
KLF4	1.12571e-09	0.269356	0.137	0.063	4.23198e-05
VAMP8	1.41282e-09	-0.267261	0.233	0.282	5.31134e-05
CDK11B	1.62344e-09	0.287401	0.184	0.098	6.10317e-05
C11orf31	1.85938e-09	-0.258374	0.384	0.415	6.99014e-05
BCL2A1	1.91856e-09	-0.36583	0.271	0.303	7.21263e-05
SRI	2.83085e-09	-0.282027	0.162	0.218	0.000106423
TYMP	3.61531e-09	-0.299789	0.36	0.383	0.000135914
PA2G4	3.68933e-09	-0.252266	0.152	0.191	0.000138696
BCAS2	4.33961e-09	0.263837	0.42	0.306	0.000163143
BST2	4.3818e-09	-0.265267	0.17	0.211	0.00016473
MYO1F	8.34288e-09	-0.260111	0.081	0.128	0.000313642
TNIP2	8.49598e-09	-0.28926	0.102	0.163	0.000319398
RGS1	8.64879e-09	0.253607	0.496	0.38	0.000325142
CNOT6L	9.41989e-09	0.282981	0.264	0.168	0.000354131
TMEM123	1.20434e-08	0.320631	0.49	0.371	0.000452761
PYCARD	2.07214e-08	-0.268902	0.092	0.145	0.000779
CRIP1	2.7203e-08	-0.352662	0.278	0.336	0.00102267
FKBP4	3.58561e-08	-0.289645	0.088	0.116	0.00134798
CH17-373J23.1	6.2015e-08	-0.253758	0.116	0.128	0.00233139
SERTAD1	7.77735e-08	0.278946	0.36	0.257	0.00292382
CSTB	8.62743e-08	-0.261549	0.161	0.205	0.0032434
AHSA1	1.20339e-07	-0.281319	0.129	0.167	0.00452401
RSL24D1	1.34661e-07	0.287768	0.64	0.531	0.00506245
CCL4	1.39572e-07	-0.296104	0.06	0.115	0.00524707
HNRNPH1	1.7917e-07	0.25119	0.455	0.349	0.00673573
XXbac-BPG299F13.17	1.89159e-07	-0.252505	0.062	0.1	0.00711124
PTGER4	2.29106e-07	0.253392	0.105	0.048	0.00861302
KLF10	2.54729e-07	-0.274358	0.094	0.131	0.00957628
RNF139	4.62671e-07	0.260622	0.258	0.171	0.0173937
CD69	5.48887e-07	-0.339996	0.695	0.673	0.0206348
H2AFZ	7.25103e-07	0.334481	0.618	0.521	0.0272595
COL9A3	1.04706e-06	0.26085	0.122	0.063	0.0393631
RILPL2	2.25209e-06	0.285174	0.463	0.364	0.084665
KYNU	2.82304e-06	-0.252576	0.123	0.17	0.106129
CD70	3.08665e-06	-0.330247	0.118	0.174	0.116039
RGS16	4.86729e-05	-0.291025	0.143	0.172	1
FTH1	0.000117554	0.276326	0.997	0.998	1

## Sheet: DEGs_B cells_TumorvsHC
	p_val	avg_log2FC	pct.1	pct.2	p_val_adj
ATP5F1E	0	-3.76899	0	0.93	0
GNB2L1	0	4.54466	0.987	0	0
RACK1	0	-4.61363	0	0.982	0
RPS17	0	2.62507	0.998	0.484	0
GLTSCR2	4.95345e-274	3.40504	0.906	0	1.8622e-269
ATP5MG	6.29807e-269	-2.77769	0	0.802	2.36769e-264
ATP5MC2	5.90494e-247	-2.54143	0	0.755	2.2199e-242
RPL13A	3.08479e-234	1.10604	1	0.99	1.1597e-229
RPL13	4.88365e-226	1.31304	0.999	0.794	1.83596e-221
MT-ND3	5.23055e-226	-2.31093	0.968	0.974	1.96637e-221
ATP5E	9.44088e-222	3.17222	0.828	0	3.54921e-217
RPS2	4.09592e-204	1.20526	1	0.797	1.53982e-199
SELENOK	1.04028e-199	-2.29224	0	0.643	3.91083e-195
MTRNR2L12	2.88191e-178	-3.57014	0.073	0.706	1.08343e-173
ATP5L	2.19131e-169	2.63027	0.718	0	8.23802e-165
SELENOH	2.56384e-165	-1.75114	0	0.552	9.63852e-161
ELOB	1.42033e-161	-1.80718	0	0.542	5.33958e-157
ATP5G2	2.1638e-158	2.47404	0.691	0	8.13459e-154
RPS20	8.52655e-155	1.03376	0.996	0.953	3.20547e-150
FTH1	7.89792e-150	1.47613	0.998	0.734	2.96914e-145
MTRNR2L8	5.41306e-147	-2.38804	0.067	0.701	2.03499e-142
ATP5ME	1.38816e-141	-1.67033	0	0.484	5.21865e-137
AC090498.1	1.92705e-139	2.43379	0.638	0	7.24455e-135
ATP5PO	2.01318e-135	-1.53291	0	0.466	7.56835e-131
ATP5MD	3.2633e-130	-1.48507	0	0.451	1.2268e-125
SELK	2.72924e-129	2.39109	0.607	0	1.02603e-124
NOP53	3.24608e-124	-2.10445	0	0.432	1.22033e-119
ATP5IF1	1.62e-122	-1.58074	0	0.427	6.09022e-118
C19orf43	3.03782e-122	2.10211	0.584	0	1.14204e-117
ATP5PF	1.13778e-121	-1.34178	0	0.424	4.27737e-117
RIPOR2	5.54783e-120	-1.53016	0	0.419	2.08565e-115
RPL31	5.53554e-117	0.846604	0.995	0.932	2.08103e-112
ATP5MC3	5.87152e-115	-1.50895	0	0.404	2.20734e-110
RPL7	1.20883e-113	0.865626	0.997	0.953	4.54448e-109
SELENOF	2.69564e-113	-1.24022	0	0.398	1.0134e-108
MT-ATP6	3.10893e-113	-1.69094	0.995	0.982	1.16877e-108
ATP5MPL	1.81645e-112	-1.47408	0	0.396	6.82875e-108
RTRAF	5.43784e-110	-1.33878	0	0.388	2.0443e-105
SELENOT	5.43784e-110	-1.28709	0	0.388	2.0443e-105
ATP5F1B	2.39005e-108	-1.27033	0	0.383	8.98516e-104
AC004687.1	2.39005e-108	-1.38957	0	0.383	8.98516e-104
ATP5MF	1.57607e-107	-1.34804	0	0.38	5.92506e-103
ALDOA	5.35277e-104	1.97857	0.595	0.036	2.01232e-99
POLR2J3.1	2.0223e-99	-1.13684	0	0.354	7.60262e-95
TENT5C	5.12173e-97	-1.26528	0	0.346	1.92546e-92
ATP5F1A	5.12173e-97	-1.19873	0	0.346	1.92546e-92
ATP5O	3.51156e-95	1.72647	0.488	0	1.32013e-90
COPS9	1.25888e-94	-1.09158	0	0.339	4.73263e-90
SELT	2.50517e-91	1.72954	0.472	0	9.41793e-87
ATP5D	6.01539e-91	1.69777	0.471	0	2.26142e-86
MT-CO3	1.26552e-90	-1.13991	0.998	0.982	4.75759e-86
LINC01781	6.96353e-90	-1.63429	0	0.323	2.61787e-85
JUN	1.54604e-89	2.3485	0.813	0.333	5.81218e-85
ATP5PD	4.25028e-89	-1.19659	0	0.32	1.59785e-84
MT-CYB	5.24079e-88	-1.23383	0.993	0.977	1.97022e-83
TRIR	1.56842e-87	-1.17763	0	0.315	5.89631e-83
AC016831.5	9.48269e-87	-1.08281	0	0.312	3.56492e-82
SEM1	5.71533e-86	-1.05257	0	0.31	2.14862e-81
LINC02397	3.43398e-85	-1.14776	0	0.307	1.29097e-80
RUBCNL	3.43398e-85	-1.12244	0	0.307	1.29097e-80
SMIM26	3.43398e-85	-0.967454	0	0.307	1.29097e-80
DUSP1	9.50401e-82	1.96326	0.785	0.336	3.57294e-77
NSD3	2.56734e-81	-1.05048	0	0.294	9.65166e-77
RPL41	6.61974e-81	-0.695274	1	1	2.48862e-76
TUT4	1.51441e-80	-0.984824	0	0.292	5.69329e-76
JPT1	8.90624e-80	-1.0197	0	0.289	3.34821e-75
SINHCAF	8.90624e-80	-0.969676	0	0.289	3.34821e-75
TCEB2	1.43791e-79	1.58416	0.424	0	5.40567e-75
CYBA	1.50143e-79	1.00466	0.902	0.424	5.64447e-75
C11orf31	1.87229e-77	1.55043	0.415	0	7.03868e-73
ATP5PB	1.03394e-76	-0.936381	0	0.279	3.887e-72
MT-ND1	4.56262e-74	-1.12515	0.988	0.969	1.71527e-69
ATP5MC1	1.14494e-73	-0.963158	0	0.268	4.30428e-69
RP11-138A9.1	3.91775e-73	1.61838	0.396	0	1.47284e-68
GPX1	5.80153e-73	1.55303	0.395	0	2.18103e-68
RPL27A	8.08064e-73	0.546026	1	0.99	3.03784e-68
ATP5F1C	1.21036e-70	-0.869145	0	0.258	4.55022e-66
RTF2	1.21036e-70	-0.968808	0	0.258	4.55022e-66
RPLP2	4.31132e-70	0.517796	0.999	1	1.6208e-65
FAM30A	6.85235e-70	-1.19854	0	0.255	2.57607e-65
MT-CO2	1.59824e-68	-0.894952	1	0.979	6.00844e-64
ATP5B	4.30044e-68	1.41476	0.374	0	1.61671e-63
OGA	1.2225e-67	-0.781534	0	0.247	4.59587e-63
C14orf2	2.77982e-66	1.41485	0.365	0	1.04505e-61
RP1-313I6.12	1.25177e-65	1.52965	0.362	0	4.70589e-61
ATP5G3	2.65043e-65	1.38943	0.361	0	9.96402e-61
2025-09-15	3.85455e-65	1.38573	0.36	0	1.44908e-60
SELENOW	1.18069e-64	-0.884872	0	0.237	4.4387e-60
RPL37	3.54366e-64	-0.6782	0.992	0.997	1.3322e-59
ELOC	6.53673e-64	-0.785243	0	0.234	2.45742e-59
YBX1	8.37562e-64	1.20948	0.842	0.503	3.14873e-59
LINC01857	3.60907e-63	-1.11603	0	0.232	1.35679e-58
AC058791.1	1.32563e-61	-1.39789	0.047	0.393	4.98357e-57
NFKBIA	1.69216e-60	2.01333	0.622	0.195	6.36151e-56
NBDY	3.26403e-60	-0.772181	0	0.221	1.22708e-55
FOS	8.83935e-60	1.87285	0.694	0.258	3.32306e-55
ATP5J2	1.51737e-59	1.28807	0.334	0	5.7044e-55
AC245297.3	1.77797e-59	-0.738235	0	0.219	6.68409e-55
CCDC32	5.23357e-58	-0.708418	0	0.214	1.96751e-53
RPS28	2.73399e-57	-0.628142	0.996	0.997	1.02782e-52
C14orf166	3.33165e-57	1.23101	0.322	0	1.2525e-52
AC025164.1	1.52435e-56	-0.819266	0	0.208	5.73064e-52
MIR29B2CHG	1.52435e-56	-0.719762	0	0.208	5.73064e-52
ATP5I	5.73044e-56	1.24984	0.316	0	2.1543e-51
STMP1	4.39365e-55	-0.730391	0	0.203	1.65175e-50
ATP5F1D	1.25332e-53	-0.739034	0	0.198	4.71172e-49
MT-ND4L	1.31231e-53	-1.29831	0.352	0.674	4.93348e-49
HIST1H4C	1.95018e-53	-1.5157	0.177	0.526	7.3315e-49
ATP5A1	3.20008e-53	1.15204	0.303	0	1.20304e-48
CYBC1	6.66811e-53	-0.694565	0	0.195	2.50681e-48
USMG5	1.82082e-52	1.12929	0.299	0	6.84518e-48
LINC00513	3.53862e-52	-0.674793	0	0.193	1.33031e-47
SERP1	4.69198e-52	1.20569	0.718	0.365	1.7639e-47
RP11-138A9.2	1.02797e-51	1.38144	0.295	0	3.86454e-47
RAMMET	1.87309e-51	-0.678502	0	0.19	7.04169e-47
BUD23	1.87309e-51	-0.757821	0	0.19	7.04169e-47
WASHC4	1.87309e-51	-0.676328	0	0.19	7.04169e-47
HN1	2.04985e-51	1.19954	0.294	0	7.7062e-47
PFN1	2.79192e-51	0.922992	0.861	0.497	1.04959e-46
AL121944.1	9.8897e-51	-0.795077	0	0.188	3.71793e-46
RPL21	3.33715e-50	0.458346	0.999	0.995	1.25457e-45
RPS6	5.66489e-50	0.440538	1	0.997	2.12966e-45
EBLN3P	2.73622e-49	-0.62127	0	0.182	1.02866e-44
NBEAL1	5.57798e-49	1.34778	0.534	0.154	2.09699e-44
CD74	1.90572e-48	0.498894	1	0.964	7.16437e-44
ATPIF1	3.74948e-48	1.07368	0.277	0	1.40958e-43
ATP5J	5.25724e-48	1.07108	0.276	0	1.97641e-43
ATP5F1	1.03263e-47	1.02934	0.275	0	3.88208e-43
SHFM1	2.02593e-47	1.06101	0.273	0	7.61627e-43
RP5-887A10.1	2.83642e-47	1.39417	0.272	0	1.06633e-42
MGEA5	2.12322e-46	1.10172	0.268	0	7.98203e-42
WHSC1L1	2.12322e-46	1.1237	0.268	0	7.98203e-42
MT-ATP8	2.98926e-46	-0.932686	0.026	0.284	1.12378e-41
BTG1	1.50338e-45	0.818982	0.965	0.807	5.65182e-41
LINC-PINT	3.11074e-44	1.09808	0.257	0	1.16945e-39
ERBIN	1.45226e-43	-0.553144	0	0.161	5.45962e-39
ARHGAP45	1.45226e-43	-0.608908	0	0.161	5.45962e-39
HNRNPA0	2.10436e-43	1.14385	0.632	0.276	7.91114e-39
RPS21	2.90557e-43	-0.638584	0.975	0.984	1.09232e-38
TRAPPC2B	7.46289e-43	-0.548118	0	0.159	2.8056e-38
TCEB1	8.34531e-43	0.98834	0.249	0	3.13733e-38
LINC00493	4.27775e-42	0.958398	0.245	0	1.60818e-37
B2M	5.18387e-42	0.42124	1	0.982	1.94882e-37
AL928768.3	5.92668e-42	1.80143	0.245	0	2.22808e-37
ARID1B	4.13306e-41	-1.03397	0.063	0.349	1.55378e-36
KIAA0226L	1.52154e-40	1.10939	0.237	0	5.72007e-36
JUNB	1.86826e-40	0.915569	0.838	0.513	7.02353e-36
MESD	5.08204e-40	-0.538445	0	0.148	1.91054e-35
CEMIP2	5.08204e-40	-0.671177	0	0.148	1.91054e-35
SELENOS	2.58088e-39	-0.520182	0	0.146	9.70257e-35
AC020916.1	1.30764e-38	-0.83022	0	0.143	4.91595e-34
MYEOV2	1.36771e-38	0.917841	0.226	0	5.14178e-34
ATP5H	3.56229e-38	0.899588	0.224	0	1.33921e-33
SARAF	8.98525e-38	1.03548	0.755	0.529	3.37791e-33
PAXX	3.33368e-37	-0.473493	0	0.138	1.25326e-32
MUC20-OT1	3.33368e-37	-0.484932	0	0.138	1.25326e-32
TMEM131L	3.33368e-37	-0.458637	0	0.138	1.25326e-32
RPL30	8.67616e-37	-0.459102	0.999	0.997	3.26172e-32
POLR2J3	1.21028e-36	0.996454	0.242	0.005	4.54994e-32
TMEM273	1.67745e-36	-0.479037	0	0.135	6.30621e-32
C19orf60	3.00922e-36	0.865818	0.214	0	1.13129e-31
C17orf89	7.7356e-36	0.861005	0.211	0	2.90812e-31
CTD-3252C9.4	3.71281e-35	0.956311	0.208	0	1.39579e-30
TPT1	4.04446e-35	-0.584245	0.995	1	1.52048e-30
REX1BD	4.21842e-35	-0.497599	0	0.13	1.58587e-30
PPP1R15A	1.4519e-34	1.1542	0.685	0.409	5.45828e-30
C20orf24	1.77091e-34	0.810704	0.204	0	6.65755e-30
IGHA1	6.46349e-34	-1.03082	0.574	0.859	2.42989e-29
SP110	6.88569e-34	-0.908208	0.131	0.435	2.58861e-29
LINC00936	8.39456e-34	0.953383	0.2	0	3.15585e-29
IER2	9.72093e-34	1.56686	0.558	0.279	3.65449e-29
HIKESHI	1.05137e-33	-0.432575	0	0.125	3.95251e-29
CYTIP	1.39707e-33	-1.00807	0.454	0.711	5.25214e-29
IGHG4	2.6557e-33	1.2657	0.353	0.065	9.98383e-29
ATP5G1	3.95487e-33	0.805054	0.196	0	1.48679e-28
TFF3	4.72302e-33	0.863975	0.309	0.042	1.77557e-28
SELENOM	5.23134e-33	-0.432516	0	0.122	1.96667e-28
PCNX4	5.23134e-33	-0.510981	0	0.122	1.96667e-28
ZCCHC11	5.38817e-33	0.833248	0.195	0	2.02563e-28
KRT10	1.26587e-32	1.03298	0.443	0.148	4.75893e-28
RNASET2	1.27957e-32	0.982845	0.597	0.279	4.8104e-28
DMAC1	2.59726e-32	-0.450824	0	0.12	9.76415e-28
S100A6	7.32046e-32	0.920485	0.719	0.443	2.75205e-27
LINC01420	1.17155e-31	0.775229	0.188	0	4.40432e-27
ILF3-DT	1.28668e-31	-0.411159	0	0.117	4.83716e-27
TUT7	1.28668e-31	-0.427984	0	0.117	4.83716e-27
HMHA1	2.1626e-31	0.767861	0.186	0	8.13006e-27
RPS11	2.34952e-31	0.404568	0.996	0.984	8.8328e-27
FAM65B	2.93716e-31	0.834688	0.186	0	1.1042e-26
ATP5C1	3.9882e-31	0.767938	0.185	0	1.49933e-26
C9orf142	5.41407e-31	0.775759	0.184	0	2.03537e-26
RALGPS2	6.83478e-31	-0.950533	0.167	0.469	2.56947e-26
ZNF90	6.39352e-30	0.868677	0.229	0.018	2.40358e-25
FAM46C	1.53818e-29	0.763219	0.176	0	5.78262e-25
SEPW1	1.53818e-29	0.71232	0.176	0	5.78262e-25
MTREX	1.54428e-29	-0.367199	0	0.109	5.80558e-25
MIA2	1.54428e-29	-0.358835	0	0.109	5.80558e-25
KHDC4	1.54428e-29	-0.34736	0	0.109	5.80558e-25
SRSF2	2.26747e-29	0.882177	0.628	0.383	8.52434e-25
RP11-347P5.1	2.81813e-29	0.808813	0.174	0	1.05945e-24
CXCL8	4.44991e-29	0.899501	0.191	0.003	1.6729e-24
TSC22D3	1.26475e-28	0.811979	0.854	0.651	4.75471e-24
FAM60A	1.27526e-28	0.743251	0.171	0	4.79422e-24
AC027097.1	3.71788e-28	-0.347408	0	0.104	1.3977e-23
PRH1	8.02393e-28	-0.391081	0.003	0.128	3.01652e-23
HMGN1	1.31463e-27	0.902463	0.614	0.336	4.94224e-23
SMIM27	1.81854e-27	-0.375359	0	0.102	6.83664e-23
SMIM37	1.81854e-27	-0.446593	0	0.102	6.83664e-23
NORAD	1.81854e-27	-0.373631	0	0.102	6.83664e-23
RTFDC1	2.56721e-27	0.672351	0.163	0	9.65115e-23
NACA	3.05087e-27	-0.527013	0.949	0.979	1.14694e-22
RP5-1171I10.5	3.46185e-27	0.727218	0.162	0	1.30145e-22
MT-ND2	3.74952e-27	0.558201	0.998	0.938	1.4096e-22
IGHM	5.94898e-27	-1.35173	0.33	0.464	2.23646e-22
WBSCR22	6.2909e-27	0.660539	0.161	0	2.365e-22
KIAA0125	8.47754e-27	0.850072	0.16	0	3.18705e-22
LUC7L3	1.23171e-26	-0.806725	0.198	0.487	4.63049e-22
RPL23A	2.08537e-26	0.302475	0.999	0.992	7.83973e-22
VIMP	2.78955e-26	0.716927	0.157	0	1.0487e-21
CCDC109B	2.78955e-26	0.658725	0.157	0	1.0487e-21
RPLP0	2.81189e-26	0.489916	0.981	0.922	1.0571e-21
RPL7A	4.14243e-26	-0.490326	0.987	0.992	1.5573e-21
C17orf62	6.79949e-26	0.652336	0.155	0	2.5562e-21
C7orf73	2.98867e-25	0.626833	0.151	0	1.12356e-20
CMPK1	3.12846e-25	0.932445	0.423	0.18	1.17611e-20
BCL11A	3.77979e-25	-0.747802	0.154	0.419	1.42097e-20
YPEL5	4.09363e-25	0.92488	0.782	0.682	1.53896e-20
CLDN4	6.24343e-25	0.809469	0.22	0.023	2.34715e-20
ARL5A	7.08449e-25	0.822677	0.27	0.049	2.66334e-20
AGR2	1.00331e-24	0.810277	0.175	0.005	3.77185e-20
HLA-C	1.23651e-24	0.575633	0.958	0.893	4.64852e-20
EBLN3	1.30654e-24	0.628007	0.147	0	4.91182e-20
KIAA1033	2.35357e-24	0.653891	0.146	0	8.84803e-20
RPL23	2.85759e-24	0.478482	0.981	0.94	1.07428e-19
RP11-489E7.4	3.15784e-24	0.689248	0.145	0	1.18716e-19
IGHG1	4.18919e-24	1.18041	0.341	0.094	1.57488e-19
RPL37A	9.36136e-24	-0.399807	0.992	0.995	3.51931e-19
RPS25	1.1877e-23	0.306491	0.998	0.99	4.46503e-19
C16orf13	1.36872e-23	0.626689	0.141	0	5.14558e-19
AC079767.4	1.36872e-23	0.723926	0.141	0	5.14558e-19
SELM	3.29131e-23	0.633731	0.139	0	1.23734e-18
GUK1	3.4163e-23	0.810536	0.488	0.24	1.28432e-18
KLF6	5.4817e-23	0.565669	0.795	0.604	2.06079e-18
CH17-189H20.1	5.90131e-23	0.624119	0.137	0	2.21854e-18
PRPF4B	6.49447e-23	-0.644849	0.118	0.349	2.44153e-18
SNX3	1.15167e-22	0.821029	0.568	0.336	4.32957e-18
C15orf57	1.41461e-22	0.60878	0.135	0	5.31809e-18
RPL4	1.63167e-22	0.468403	0.964	0.909	6.13409e-18
ODC1	2.01387e-22	0.87567	0.383	0.148	7.57094e-18
CXCL3	4.5251e-22	0.64263	0.132	0	1.70117e-17
LMNA	5.29295e-22	1.24421	0.405	0.167	1.98983e-17
KLF2	7.00245e-22	0.977067	0.432	0.185	2.6325e-17
KRT8	7.47317e-22	0.817906	0.229	0.036	2.80946e-17
LINC00969	8.08326e-22	0.612051	0.131	0	3.03882e-17
RPS4Y1	8.74656e-22	-0.888496	0.254	0.521	3.28818e-17
JCHAIN	9.50529e-22	-0.778871	0.374	0.656	3.57342e-17
FAM103A1	1.44275e-21	0.54565	0.129	0	5.42386e-17
CH17-373J23.1	1.9269e-21	0.750332	0.128	0	7.24397e-17
EGLN2	4.74735e-21	0.621979	0.161	0.008	1.78472e-16
RP11-231C14.7	6.11859e-21	0.625739	0.125	0	2.30022e-16
PABPC1	7.69876e-21	0.536935	0.898	0.789	2.89427e-16
TMEM55B	1.08899e-20	0.507016	0.124	0	4.09393e-16
IGHG3	1.39232e-20	1.09678	0.298	0.086	5.23427e-16
APOA1BP	1.45237e-20	0.535681	0.123	0	5.46003e-16
IFRD1	1.767e-20	0.914648	0.367	0.185	6.64285e-16
ILF3-AS1	1.93662e-20	0.664069	0.122	0	7.28053e-16
MESDC2	1.93662e-20	0.5079	0.122	0	7.28053e-16
HSPB1	2.00518e-20	1.57604	0.31	0.096	7.53827e-16
MT-ND4	2.03676e-20	-0.402846	0.998	0.977	7.65699e-16
XRCC5	2.79665e-20	-0.638106	0.201	0.451	1.05137e-15
LAPTM5	4.26297e-20	0.573771	0.911	0.852	1.60262e-15
IFITM3	6.24401e-20	0.618485	0.153	0.008	2.34737e-15
KRT18	6.87899e-20	0.767447	0.217	0.036	2.58609e-15
NAP1L1	1.37427e-19	0.571252	0.775	0.646	5.16643e-15
TSPAN8	1.44346e-19	0.523949	0.117	0	5.42655e-15
PTPN6	1.65312e-19	-0.685148	0.143	0.367	6.21473e-15
CALM2	1.96426e-19	0.542074	0.749	0.667	7.38442e-15
C10orf54	2.55789e-19	0.521086	0.115	0	9.61614e-15
IDS	3.23839e-19	0.724392	0.509	0.367	1.21744e-14
PSMD5-AS1	3.40403e-19	0.53053	0.115	0	1.27971e-14
RP11-386I14.4	3.40403e-19	0.641513	0.115	0	1.27971e-14
2025-09-07	4.01601e-19	-0.714954	0.423	0.661	1.50978e-14
ACTB	6.09523e-19	0.522911	0.983	0.964	2.29144e-14
HLA-DRB5	6.6228e-19	1.03519	0.575	0.372	2.48978e-14
CCL3	7.55585e-19	0.3982	0.143	0.01	2.84055e-14
TMSB4X	8.36659e-19	0.42742	0.999	0.995	3.14533e-14
TMEM261	1.06561e-18	0.488996	0.112	0	4.00604e-14
ZBTB20	1.39478e-18	-0.820923	0.182	0.398	5.24355e-14
CXCR4	1.40408e-18	-0.487787	0.88	0.846	5.27849e-14
SCO2	1.41673e-18	0.506086	0.111	0	5.32606e-14
RPL36	1.49143e-18	-0.346042	0.993	0.995	5.60689e-14
CD55	1.516e-18	0.768853	0.632	0.513	5.69924e-14
ZFP36	1.81187e-18	0.761009	0.675	0.521	6.81155e-14
FAM159A	1.8832e-18	0.541605	0.11	0	7.07969e-14
SLBP	2.02142e-18	0.814	0.303	0.146	7.59933e-14
CIRBP	2.36343e-18	0.557748	0.76	0.674	8.88509e-14
RP11-693J15.5	2.50277e-18	0.539013	0.109	0	9.4089e-14
KDM6B	3.84615e-18	0.761896	0.401	0.271	1.44592e-13
CHMP1B	4.69493e-18	1.19299	0.405	0.229	1.76501e-13
CLDN3	6.78655e-18	0.55277	0.122	0.003	2.55134e-13
SLC25A45	7.49393e-18	-0.427281	0.038	0.174	2.81727e-13
RPS23	1.04762e-17	-0.302564	0.999	0.997	3.93842e-13
CCNI	1.22206e-17	0.616961	0.724	0.57	4.59422e-13
MAP1LC3B	1.31976e-17	0.708976	0.392	0.216	4.96149e-13
CXCL1	1.37353e-17	0.50349	0.105	0	5.16366e-13
FAM195B	1.37353e-17	0.475576	0.105	0	5.16366e-13
CDK13	1.38133e-17	-0.524928	0.048	0.201	5.19296e-13
GOLGB1	1.50252e-17	-0.697836	0.113	0.31	5.64858e-13
IFI27	1.8991e-17	0.672372	0.165	0.023	7.13947e-13
PJA2	2.43361e-17	-0.442022	0.099	0.273	9.14892e-13
ZRANB2	2.89891e-17	-0.592736	0.088	0.268	1.08981e-12
CCL3L3	3.20957e-17	0.49215	0.103	0	1.20661e-12
MZT2A	3.51099e-17	0.735388	0.336	0.13	1.31992e-12
LINC00657	4.2575e-17	0.465525	0.102	0	1.60056e-12
LYRM5	4.2575e-17	0.468468	0.102	0	1.60056e-12
IER3	4.82117e-17	0.554674	0.128	0.008	1.81247e-12
EIF1	4.85686e-17	0.396018	0.992	0.964	1.82589e-12
TMBIM4	5.29113e-17	-0.490533	0.172	0.383	1.98915e-12
HBP1	6.83981e-17	-0.418458	0.109	0.281	2.57136e-12
FXYD3	7.02371e-17	0.601035	0.149	0.013	2.64049e-12
PHLDA2	7.09665e-17	0.479289	0.112	0.003	2.66792e-12
XXbac-BPG299F13.17	7.48737e-17	0.526037	0.1	0	2.8148e-12
PRELID1	1.33802e-16	0.746554	0.37	0.185	5.03013e-12
C7orf50	3.99548e-16	0.779383	0.29	0.12	1.50206e-11
HNRNPA1L2	5.43188e-16	0.475786	0.111	0.003	2.04206e-11
MTRNR2L1	5.67366e-16	-0.512222	0.028	0.151	2.13296e-11
ATF4	5.80067e-16	0.669015	0.422	0.281	2.1807e-11
BOD1L1	7.39747e-16	-0.532748	0.115	0.294	2.78101e-11
KANSL1	9.1275e-16	-0.423945	0.064	0.211	3.43139e-11
IKZF3	9.49606e-16	-0.568001	0.086	0.255	3.56995e-11
EPCAM	1.01994e-15	0.555103	0.134	0.01	3.83435e-11
MT-ND5	1.20389e-15	-0.557576	0.817	0.875	4.52589e-11
KRT19	1.31354e-15	0.55188	0.125	0.016	4.93812e-11
PRKDC	1.45708e-15	-0.416673	0.054	0.195	5.47774e-11
SCAND1	1.86864e-15	0.674641	0.274	0.107	7.02496e-11
JTB	2.3457e-15	0.647875	0.388	0.232	8.81843e-11
GOLGA4	2.60492e-15	-0.536631	0.115	0.294	9.79295e-11
PLCG2	2.65916e-15	-1.3502	0.149	0.344	9.99684e-11
VPS13C	2.80024e-15	-0.398451	0.078	0.227	1.05272e-10
S100A10	3.57051e-15	0.758116	0.47	0.268	1.3423e-10
LY6E	3.78279e-15	0.780004	0.312	0.169	1.4221e-10
BRAF	3.99321e-15	-0.312139	0.08	0.214	1.50121e-10
SDE2	4.1527e-15	-0.346998	0.051	0.182	1.56116e-10
TRIM38	4.16681e-15	-0.701388	0.181	0.385	1.56647e-10
SUPT16H	4.22982e-15	-0.484244	0.053	0.195	1.59016e-10
RPS19	4.41904e-15	0.256596	0.999	0.995	1.66129e-10
KIAA1551	4.95752e-15	-0.677696	0.132	0.32	1.86373e-10
SRSF5	5.58718e-15	0.514866	0.697	0.633	2.10045e-10
TNFAIP8	7.07561e-15	-0.642647	0.192	0.398	2.66001e-10
CSNK2A1	9.43084e-15	-0.509718	0.051	0.19	3.54543e-10
GADD45GIP1	9.69633e-15	0.654264	0.308	0.146	3.64524e-10
RAC1	1.2512e-14	0.657811	0.291	0.146	4.70375e-10
UCP2	1.35899e-14	-0.378919	0.328	0.536	5.10897e-10
ARPC5	1.36452e-14	-0.585602	0.254	0.466	5.12977e-10
THUMPD3-AS1	1.37067e-14	-0.307617	0.147	0.307	5.1529e-10
CHCHD10	1.51856e-14	0.611511	0.439	0.237	5.70886e-10
STK4	1.59922e-14	-0.639247	0.477	0.643	6.01211e-10
YWHAQ	1.66577e-14	0.611945	0.318	0.174	6.26228e-10
SOD2	1.96402e-14	0.678953	0.297	0.128	7.38355e-10
RAP1B	2.04831e-14	-0.522377	0.189	0.388	7.7004e-10
MCL1	2.13028e-14	0.713519	0.54	0.37	8.00859e-10
IGHA2	2.19149e-14	-0.505611	0.236	0.445	8.23869e-10
ZNF431	2.30209e-14	-0.292552	0.053	0.167	8.65449e-10
RPS10	2.3547e-14	0.418602	0.958	0.891	8.85226e-10
RPL36AL	2.4157e-14	-0.430841	0.802	0.911	9.0816e-10
MT-CO1	2.58909e-14	-0.349382	0.999	0.982	9.73342e-10
ITM2B	2.59488e-14	0.621657	0.396	0.247	9.75521e-10
BLNK	2.62973e-14	-0.524243	0.082	0.24	9.8862e-10
CD47	2.68586e-14	0.598157	0.392	0.271	1.00972e-09
HLA-A	2.81037e-14	0.395457	0.974	0.891	1.05653e-09
GABPB1-AS1	2.85071e-14	-0.411013	0.099	0.25	1.07169e-09
RASSF6	3.14002e-14	-0.623091	0.04	0.167	1.18046e-09
DAZAP2	3.46492e-14	0.419041	0.495	0.458	1.3026e-09
DDX18	4.0478e-14	-0.310171	0.225	0.406	1.52173e-09
RSRC1	4.55893e-14	-0.430033	0.052	0.185	1.71389e-09
SRGN	4.95535e-14	0.690254	0.66	0.565	1.86291e-09
RPL27	5.78176e-14	0.258727	0.992	0.992	2.17359e-09
CNTRL	6.99309e-14	-0.44537	0.113	0.279	2.62898e-09
TCOF1	7.42449e-14	0.748713	0.266	0.143	2.79116e-09
ATP1B3	7.89207e-14	0.764881	0.371	0.216	2.96694e-09
COX6A1	7.97237e-14	0.474503	0.548	0.464	2.99713e-09
RPS5	7.98129e-14	0.277794	0.997	0.984	3.00049e-09
RHOB	8.71692e-14	0.75006	0.244	0.096	3.27704e-09
FAM177A1	8.76098e-14	0.718031	0.294	0.135	3.2936e-09
LTB	8.95385e-14	0.371615	0.654	0.432	3.36611e-09
CYCS	9.86164e-14	0.602736	0.663	0.591	3.70739e-09
CIITA	1.00729e-13	-0.406607	0.05	0.177	3.78681e-09
H3F3B	1.29326e-13	0.392166	0.956	0.888	4.86189e-09
IFI6	1.3178e-13	0.756891	0.175	0.042	4.95415e-09
PHKB	1.63062e-13	-0.324224	0.071	0.201	6.13016e-09
PNRC1	1.6579e-13	0.532926	0.697	0.536	6.23269e-09
SEC62	1.77607e-13	-0.355684	0.329	0.529	6.67696e-09
SYNRG	1.89544e-13	-0.264102	0.075	0.195	7.12571e-09
SOCS1	1.91978e-13	0.514326	0.111	0.016	7.21722e-09
AURKAIP1	1.97521e-13	0.529908	0.281	0.177	7.4256e-09
NDUFC1	2.03882e-13	-0.395215	0.1	0.25	7.66475e-09
MAP3K1	2.23186e-13	-0.389871	0.091	0.232	8.39046e-09
COX5A	2.37817e-13	0.604365	0.285	0.138	8.94049e-09
MRPL41	2.80319e-13	0.604755	0.226	0.081	1.05383e-08
EEF2	3.01012e-13	0.337444	0.922	0.875	1.13162e-08
PAX5	3.02105e-13	-0.455601	0.103	0.26	1.13573e-08
C8orf59	3.20903e-13	-0.397893	0.192	0.37	1.2064e-08
TMEM123	3.45444e-13	0.755086	0.371	0.203	1.29866e-08
FTX	3.46501e-13	-0.292234	0.023	0.117	1.30264e-08
ARL6IP4	3.52019e-13	0.548817	0.415	0.281	1.32338e-08
AKAP11	3.59761e-13	-0.333779	0.028	0.13	1.35248e-08
DDX17	3.61711e-13	-0.486285	0.248	0.453	1.35982e-08
ARHGAP24	3.86434e-13	-0.350125	0.246	0.432	1.45276e-08
GPX2	4.39483e-13	0.45794	0.101	0.005	1.65219e-08
GPR18	5.06498e-13	-0.525735	0.075	0.216	1.90413e-08
HNRNPA1	5.06501e-13	0.363369	0.909	0.867	1.90414e-08
ARF4	5.59594e-13	0.467121	0.282	0.247	2.10374e-08
PYURF	5.91895e-13	0.597848	0.227	0.089	2.22517e-08
ARID5A	6.35314e-13	0.606846	0.317	0.18	2.3884e-08
PDE4B	7.7482e-13	-0.571426	0.318	0.529	2.91286e-08
C15orf48	8.13806e-13	0.415272	0.107	0.008	3.05942e-08
TCF4	1.00546e-12	-0.603323	0.304	0.51	3.77994e-08
BTG2	1.05832e-12	-0.665321	0.404	0.604	3.97863e-08
GABPB1	1.08438e-12	0.551646	0.151	0.034	4.07663e-08
PABPN1	1.21216e-12	-0.28765	0.129	0.268	4.55701e-08
TXNIP	1.22153e-12	-0.785036	0.335	0.529	4.59223e-08
FXYD5	1.28101e-12	0.497815	0.573	0.474	4.81584e-08
PCBP2	1.38129e-12	0.505029	0.569	0.461	5.19283e-08
ARHGAP25	1.45548e-12	-0.466207	0.145	0.315	5.47172e-08
ERP29	1.71609e-12	-0.462586	0.451	0.661	6.45148e-08
EIF3F	1.72352e-12	0.521484	0.597	0.44	6.47939e-08
DYNLT1	1.7337e-12	-0.416677	0.112	0.263	6.51766e-08
TSPO	2.09027e-12	0.605259	0.229	0.086	7.85815e-08
UBB	2.14934e-12	0.545704	0.866	0.823	8.08021e-08
RSRP1	2.29453e-12	-0.493222	0.315	0.521	8.62605e-08
PGK1	2.49287e-12	0.342966	0.421	0.393	9.37169e-08
SQSTM1	2.62498e-12	0.578568	0.427	0.307	9.86835e-08
CST3	2.94583e-12	0.423328	0.107	0.01	1.10746e-07
LINC00926	3.0714e-12	-0.282095	0.212	0.372	1.15466e-07
C19orf24	3.45639e-12	0.533642	0.206	0.068	1.29939e-07
RNPS1	3.45871e-12	0.449788	0.386	0.31	1.30027e-07
U2SURP	3.61605e-12	-0.402635	0.134	0.289	1.35942e-07
UTRN	4.1616e-12	-0.360663	0.088	0.219	1.56451e-07
CALM1	5.4813e-12	0.51963	0.659	0.544	2.06064e-07
HNRNPR	5.68586e-12	-0.3628	0.201	0.37	2.13754e-07
PTPN22	5.75092e-12	-0.364932	0.091	0.221	2.162e-07
HLA-DRB1	6.83248e-12	-0.396177	0.94	0.94	2.5686e-07
SF1	8.3966e-12	0.492217	0.586	0.482	3.15662e-07
MEF2C	8.83231e-12	-0.531184	0.479	0.667	3.32042e-07
CR1	8.96874e-12	-0.389391	0.043	0.156	3.37171e-07
C1QBP	9.47928e-12	0.556738	0.29	0.161	3.56364e-07
AC016831.7	9.95884e-12	0.588271	0.265	0.156	3.74392e-07
TMSB10	1.324e-11	0.317504	0.984	0.971	4.97746e-07
VPS36	1.34594e-11	-0.381705	0.076	0.208	5.05991e-07
LSM4	1.39778e-11	0.577312	0.227	0.091	5.2548e-07
ARPC3	1.50069e-11	-0.478285	0.73	0.854	5.64171e-07
SNHG8	1.52783e-11	-0.389824	0.424	0.628	5.74373e-07
SHPRH	1.59699e-11	-0.301195	0.043	0.146	6.00373e-07
MT-ND6	1.61036e-11	-0.502033	0.117	0.271	6.05399e-07
CCNL1	1.95506e-11	0.45891	0.499	0.435	7.34987e-07
EMC6	2.07421e-11	0.500392	0.186	0.076	7.79777e-07
KDM5A	2.3804e-11	-0.290508	0.109	0.234	8.94889e-07
CLTB	2.47314e-11	0.489075	0.153	0.049	9.29754e-07
DUSP2	2.53289e-11	1.04716	0.306	0.198	9.52214e-07
STAG2	2.58975e-11	-0.332945	0.075	0.193	9.73589e-07
TCF25	2.61536e-11	-0.374698	0.304	0.49	9.8322e-07
PNN	2.87826e-11	-0.500617	0.241	0.427	1.08205e-06
TAF7	3.12709e-11	0.463296	0.441	0.37	1.1756e-06
CDKN1A	3.20948e-11	0.534781	0.272	0.195	1.20657e-06
TRIP11	3.29672e-11	-0.322877	0.044	0.148	1.23937e-06
NCOA3	3.69906e-11	-0.452328	0.166	0.331	1.39062e-06
SNX2	4.07934e-11	-0.525844	0.29	0.482	1.53359e-06
MTERF4	4.25229e-11	-0.338556	0.093	0.221	1.59861e-06
CYBB	4.42495e-11	-0.353641	0.112	0.247	1.66351e-06
ARL4A	4.4338e-11	0.473694	0.368	0.307	1.66684e-06
ZNF721	4.66205e-11	-0.328557	0.056	0.167	1.75265e-06
USP3	4.91748e-11	-0.304956	0.057	0.164	1.84868e-06
FCMR	5.51821e-11	-0.363402	0.226	0.393	2.07452e-06
SOD1	7.10609e-11	0.318647	0.527	0.518	2.67146e-06
MPHOSPH8	7.8427e-11	-0.4694	0.226	0.406	2.94839e-06
CDKN1B	8.77052e-11	-0.360881	0.105	0.237	3.29719e-06
EIF3E	8.80349e-11	0.332166	0.786	0.753	3.30958e-06
MSN	8.97967e-11	-0.495104	0.267	0.453	3.37582e-06
SUMO3	9.55406e-11	0.48857	0.201	0.102	3.59175e-06
OSER1	1.0095e-10	-0.376947	0.143	0.292	3.7951e-06
CHD8	1.01421e-10	-0.337263	0.034	0.13	3.81282e-06
TRIM13	1.12199e-10	-0.2683	0.057	0.156	4.21799e-06
HLA-DQA2	1.12595e-10	0.567544	0.371	0.195	4.23289e-06
THRAP3	1.1401e-10	-0.389067	0.232	0.404	4.28608e-06
GNAI2	1.15345e-10	-0.513166	0.145	0.302	4.33628e-06
RGS16	1.15448e-10	0.744821	0.172	0.057	4.34017e-06
LARS	1.16128e-10	-0.278691	0.062	0.167	4.36572e-06
DDX27	1.24611e-10	-0.389523	0.178	0.336	4.68463e-06
PPIL4	1.36776e-10	-0.374011	0.106	0.24	5.14197e-06
2025-09-06	1.4182e-10	-0.462531	0.313	0.503	5.33159e-06
SLC2A3	1.50946e-10	-0.453786	0.39	0.583	5.67466e-06
SP100	1.51907e-10	-0.410569	0.275	0.451	5.71079e-06
PPP4C	1.56101e-10	0.427936	0.249	0.182	5.86847e-06
NDUFS5	1.68517e-10	0.447985	0.491	0.396	6.33521e-06
ARL14EP	1.72293e-10	-0.300794	0.061	0.172	6.47719e-06
TMOD3	1.73033e-10	-0.277647	0.058	0.161	6.505e-06
ARL6IP1	1.74463e-10	0.405947	0.324	0.279	6.55876e-06
RPS24	1.76677e-10	-0.299484	0.996	0.997	6.64201e-06
DNAJB9	1.77231e-10	-0.289179	0.103	0.224	6.66282e-06
VPS4B	1.84547e-10	-0.296221	0.131	0.258	6.93787e-06
ZNF22	1.99944e-10	-0.317535	0.084	0.203	7.51671e-06
TPI1	2.08658e-10	0.472839	0.459	0.375	7.84427e-06
SP140	2.21768e-10	-0.443303	0.19	0.354	8.33713e-06
MTDH	2.24176e-10	0.420442	0.356	0.289	8.42767e-06
COTL1	2.27839e-10	0.519104	0.519	0.424	8.56538e-06
C6orf48	2.3075e-10	0.427224	0.465	0.383	8.67481e-06
NCF4	2.46601e-10	-0.497594	0.122	0.268	9.27071e-06
BLOC1S6	2.57225e-10	-0.313579	0.082	0.195	9.67011e-06
FAM214A	2.8243e-10	-0.258042	0.072	0.177	1.06177e-05
PIM3	3.08087e-10	0.65451	0.289	0.159	1.15822e-05
CIR1	3.21268e-10	-0.391902	0.137	0.281	1.20777e-05
TOMM7	3.28194e-10	-0.382525	0.833	0.914	1.23381e-05
CD82	3.41045e-10	0.385754	0.286	0.245	1.28212e-05
NUCKS1	3.71519e-10	-0.411565	0.186	0.344	1.39669e-05
BCL7B	3.89909e-10	0.475761	0.194	0.091	1.46582e-05
YWHAH	4.05668e-10	0.591028	0.229	0.117	1.52507e-05
ZNF292	4.37996e-10	-0.297038	0.116	0.24	1.6466e-05
WDR33	4.48777e-10	-0.317012	0.132	0.266	1.68713e-05
NAGK	4.49098e-10	-0.369772	0.068	0.18	1.68834e-05
MTPN	4.53971e-10	-0.449445	0.223	0.393	1.70666e-05
ATM	4.63852e-10	-0.488114	0.167	0.326	1.74381e-05
EIF3L	5.22178e-10	0.355802	0.561	0.5	1.96308e-05
OGT	5.27297e-10	-0.254789	0.069	0.169	1.98232e-05
TMEM154	5.54081e-10	-0.492508	0.147	0.299	2.08301e-05
MARCKSL1	5.64815e-10	0.678197	0.337	0.193	2.12337e-05
MIF	5.99613e-10	0.526349	0.379	0.211	2.25418e-05
PTPRC	6.43948e-10	-0.536746	0.408	0.568	2.42086e-05
S1PR2	6.6501e-10	0.483036	0.148	0.068	2.50004e-05
CSRNP1	7.17398e-10	0.569657	0.248	0.128	2.69698e-05
ZNF92	7.59486e-10	-0.342917	0.054	0.156	2.85521e-05
HVCN1	7.76056e-10	-0.30766	0.166	0.302	2.91751e-05
MACF1	7.7786e-10	-0.30904	0.083	0.198	2.92429e-05
EIF1AX	8.44348e-10	0.265184	0.424	0.427	3.17424e-05
ACTR3	8.94202e-10	-0.511992	0.352	0.536	3.36166e-05
LNPEP	9.38273e-10	-0.279059	0.078	0.182	3.52734e-05
RELB	1.01153e-09	0.486909	0.192	0.081	3.80273e-05
EIF4A3	1.0384e-09	0.660824	0.241	0.138	3.90375e-05
EIF3A	1.06275e-09	-0.360226	0.233	0.393	3.9953e-05
CSDE1	1.19619e-09	-0.379052	0.324	0.503	4.49694e-05
SERTAD1	1.19744e-09	0.603343	0.257	0.141	4.50166e-05
BUB3	1.26345e-09	-0.268311	0.136	0.26	4.74982e-05
NXF1	1.33034e-09	0.430901	0.137	0.047	5.00127e-05
CCNT1	1.42471e-09	-0.272699	0.057	0.154	5.35605e-05
SDF4	1.44609e-09	0.407825	0.125	0.029	5.43642e-05
UBE2B	1.52182e-09	0.459516	0.395	0.323	5.72113e-05
RCN2	1.58866e-09	0.480945	0.194	0.081	5.97241e-05
ZFP36L2	1.61736e-09	0.588768	0.605	0.508	6.08031e-05
GPR183	1.61803e-09	-0.571443	0.476	0.625	6.08281e-05
CD69	1.6327e-09	0.650485	0.673	0.518	6.13796e-05
ATXN7L3B	1.7164e-09	-0.260807	0.038	0.122	6.45263e-05
H2AFX	1.7307e-09	0.442465	0.118	0.029	6.50641e-05
PHAX	1.79923e-09	-0.288258	0.072	0.18	6.76404e-05
WDR74	1.82353e-09	0.516878	0.307	0.24	6.85539e-05
DYNC1I2	1.86557e-09	-0.364811	0.067	0.177	7.01343e-05
VAPA	1.91088e-09	0.309553	0.327	0.284	7.18375e-05
TSTD1	1.9842e-09	-0.417155	0.221	0.38	7.4594e-05
USP15	2.03312e-09	-0.35021	0.192	0.341	7.64329e-05
TAGAP	2.03658e-09	-0.563365	0.176	0.331	7.65631e-05
KLF10	2.17778e-09	0.485465	0.131	0.052	8.18716e-05
SFPQ	2.23106e-09	0.374974	0.457	0.414	8.38744e-05
RNF145	2.40323e-09	0.478506	0.178	0.07	9.03469e-05
BACH1	2.63391e-09	-0.344589	0.115	0.242	9.90191e-05
VPS35	2.69753e-09	-0.285288	0.135	0.258	0.000101411
ERICH1	2.84726e-09	-0.314784	0.12	0.242	0.00010704
RANBP1	2.90216e-09	0.492869	0.274	0.156	0.000109104
PUM3	2.98811e-09	-0.301386	0.054	0.151	0.000112335
SYTL3	3.20216e-09	-0.284021	0.028	0.112	0.000120382
SCFD1	3.38791e-09	-0.350087	0.077	0.188	0.000127365
SYNGR2	3.53352e-09	0.352448	0.394	0.362	0.000132839
ZNF91	3.59838e-09	-0.258419	0.038	0.122	0.000135278
GTF2B	3.68055e-09	-0.434686	0.175	0.326	0.000138367
ZNF302	3.82818e-09	-0.293845	0.026	0.107	0.000143917
TSG101	3.83665e-09	-0.279593	0.084	0.193	0.000144235
NDUFV2	4.32604e-09	-0.256001	0.2	0.333	0.000162633
NAF1	4.38071e-09	0.482366	0.11	0.034	0.000164688
SULF2	4.42685e-09	0.498271	0.12	0.039	0.000166423
NABP1	4.66366e-09	-0.43677	0.112	0.242	0.000175326
LGALS4	4.75449e-09	0.387003	0.14	0.036	0.00017874
GNG7	4.8208e-09	0.377478	0.32	0.268	0.000181233
POU2F2	5.07407e-09	-0.368111	0.309	0.474	0.000190755
DOCK8	5.34293e-09	-0.313239	0.195	0.336	0.000200862
RNF139	5.3506e-09	0.426645	0.171	0.094	0.000201151
AIP	5.35874e-09	-0.299897	0.147	0.273	0.000201456
TGOLN2	5.72148e-09	-0.366096	0.169	0.31	0.000215093
CUTA	5.92789e-09	0.392567	0.396	0.315	0.000222853
GGNBP2	6.02718e-09	0.341259	0.204	0.161	0.000226586
UBE2N	6.75525e-09	0.338081	0.426	0.359	0.000253957
MYL6	6.95221e-09	0.268582	0.845	0.846	0.000261361
DNAJB2	7.41617e-09	0.308387	0.134	0.099	0.000278804
AKAP9	7.56191e-09	-0.314944	0.227	0.37	0.000284282
CAT	7.95134e-09	-0.345391	0.068	0.174	0.000298923
TAPBP	7.96131e-09	0.304642	0.42	0.385	0.000299298
EPB41	7.97819e-09	-0.382861	0.057	0.159	0.000299932
PHF6	8.7055e-09	-0.335628	0.04	0.13	0.000327274
BAG1	8.81966e-09	0.448236	0.167	0.076	0.000331566
BTK	8.98717e-09	-0.321389	0.133	0.258	0.000337864
SNX6	9.22576e-09	-0.259084	0.123	0.234	0.000346833
CCDC12	9.47349e-09	0.395251	0.346	0.273	0.000356146
MBNL1	9.70938e-09	-0.350481	0.183	0.326	0.000365014
ITGB1	1.03765e-08	0.534361	0.181	0.081	0.000390094
SSU72	1.04032e-08	0.391985	0.303	0.237	0.000391098
ATRX	1.05472e-08	-0.383084	0.263	0.424	0.000396512
TRAF4	1.06072e-08	0.473993	0.212	0.125	0.000398768
MRPL18	1.06292e-08	0.331701	0.168	0.198	0.000399596
SPEN	1.09722e-08	-0.270823	0.069	0.167	0.000412488
EIF1AY	1.14692e-08	-0.451566	0.119	0.25	0.000431174
SLC39A3	1.18221e-08	0.474164	0.165	0.07	0.00044444
FCRL3	1.19702e-08	-0.38413	0.027	0.107	0.000450006
COPB2	1.21567e-08	-0.393591	0.045	0.138	0.000457017
HSPH1	1.25043e-08	0.558924	0.26	0.253	0.000470087
PTP4A1	1.26298e-08	0.446699	0.268	0.198	0.000474806
PITHD1	1.27653e-08	0.38562	0.152	0.089	0.000479898
GCC2	1.28324e-08	-0.467029	0.259	0.422	0.00048242
OCIAD2	1.28594e-08	0.282826	0.268	0.242	0.000483436
IL2RG	1.3026e-08	0.346948	0.325	0.289	0.000489698
IRF7	1.40109e-08	0.459809	0.194	0.078	0.000526727
PSMB9	1.44556e-08	-0.264345	0.419	0.573	0.000543444
TIMP1	1.50098e-08	0.401528	0.132	0.047	0.00056428
RPGR	1.53088e-08	-0.46562	0.048	0.141	0.000575519
MED30	1.55567e-08	0.476542	0.22	0.133	0.000584839
NRDC	1.55587e-08	-0.32709	0.078	0.185	0.000584913
LSP1	1.5561e-08	-0.329479	0.421	0.589	0.000585001
TCL1A	1.65206e-08	-0.76143	0.082	0.185	0.000621075
WTAP	1.72631e-08	0.395827	0.358	0.294	0.00064899
LGALS3	1.74295e-08	0.407275	0.18	0.086	0.000655245
TAF1D	1.75059e-08	-0.390469	0.386	0.557	0.000658118
FXR1	1.96645e-08	-0.279185	0.123	0.24	0.000739266
DDX50	2.04291e-08	-0.321938	0.067	0.169	0.00076801
PTGES3	2.07424e-08	-0.2838	0.408	0.573	0.000779791
MAF1	2.16699e-08	0.474361	0.268	0.164	0.000814657
CYFIP2	2.26984e-08	-0.260838	0.097	0.203	0.000853324
SMARCA2	2.28794e-08	-0.26261	0.066	0.161	0.000860129
PPP1R12A	2.30088e-08	-0.324569	0.149	0.276	0.000864993
EAPP	2.47622e-08	-0.364676	0.137	0.266	0.000930911
HMGA1	2.50218e-08	0.439747	0.289	0.164	0.000940668
TLN1	2.59261e-08	-0.357923	0.123	0.245	0.000974666
CSNK1D	2.65149e-08	0.449528	0.26	0.172	0.0009968
CLEC2B	2.66519e-08	-0.67279	0.105	0.227	0.00100195
ARRDC2	2.70205e-08	0.507291	0.22	0.109	0.00101581
ANP32A	2.74534e-08	-0.305281	0.119	0.24	0.00103208
SYF2	2.95381e-08	-0.27523	0.35	0.505	0.00111046
TMF1	3.08748e-08	-0.345107	0.148	0.279	0.00116071
HNRNPA2B1	3.09904e-08	-0.390021	0.675	0.812	0.00116505
BBX	3.13428e-08	-0.267608	0.226	0.362	0.0011783
LCP1	3.21431e-08	-0.497287	0.256	0.414	0.00120839
HLA-DPB1	3.22775e-08	-0.341105	0.953	0.971	0.00121344
UBE2D3	3.25487e-08	0.378425	0.574	0.497	0.00122364
ARF6	3.27738e-08	0.382763	0.45	0.378	0.0012321
RSBN1L	3.30318e-08	-0.378772	0.118	0.242	0.0012418
ANKRD12	3.33165e-08	-0.497825	0.392	0.539	0.0012525
SKAP2	3.45053e-08	-0.435714	0.177	0.32	0.00129719
PDIA3	3.46524e-08	0.447022	0.277	0.169	0.00130272
PDE7A	3.53483e-08	-0.328501	0.164	0.292	0.00132889
NSA2	3.59773e-08	-0.474929	0.312	0.477	0.00135253
SLC25A6	3.63105e-08	0.288577	0.892	0.844	0.00136506
TRA2B	3.72709e-08	0.342591	0.426	0.398	0.00140116
UBE2D2	3.99859e-08	0.432834	0.359	0.245	0.00150323
PPP2CA	4.12399e-08	0.436332	0.274	0.177	0.00155037
ACTG1	4.17054e-08	-0.525359	0.791	0.883	0.00156787
SETX	4.24157e-08	-0.310339	0.091	0.195	0.00159458
GTF3A	4.25766e-08	0.45786	0.341	0.211	0.00160062
SRSF6	4.68896e-08	0.422334	0.234	0.148	0.00176277
KRIT1	4.76247e-08	-0.380428	0.038	0.122	0.0017904
JAK1	4.80278e-08	0.264585	0.306	0.297	0.00180556
AKAP13	4.89786e-08	-0.281993	0.242	0.375	0.0018413
NDUFB1	5.08612e-08	-0.384688	0.221	0.37	0.00191208
HSPD1	5.15125e-08	0.318484	0.4	0.464	0.00193656
BPTF	5.27682e-08	-0.380229	0.168	0.305	0.00198377
SUPT4H1	5.52052e-08	0.391046	0.258	0.18	0.00207538
CD1C	5.62646e-08	-0.352741	0.057	0.154	0.00211521
SCAF11	5.70403e-08	-0.3368	0.325	0.482	0.00214437
PHF1	5.71737e-08	0.390608	0.202	0.141	0.00214939
SWAP70	5.84419e-08	-0.357927	0.242	0.391	0.00219707
THAP5	6.04711e-08	-0.318978	0.036	0.117	0.00227335
PNISR	6.28259e-08	-0.40038	0.536	0.69	0.00236188
RHOH	6.50147e-08	-0.451184	0.469	0.63	0.00244416
RHEB	6.63866e-08	0.465829	0.231	0.12	0.00249574
NDUFB9	7.48228e-08	0.261717	0.291	0.268	0.00281289
ZC3H18	7.68403e-08	-0.291485	0.057	0.148	0.00288873
C1orf43	7.74776e-08	0.250646	0.238	0.216	0.00291269
UQCRFS1	7.82948e-08	0.445449	0.223	0.122	0.00294342
TRAF3IP3	8.18509e-08	-0.335805	0.098	0.211	0.0030771
CLK1	8.22485e-08	0.386966	0.356	0.305	0.00309205
ERGIC3	8.27761e-08	0.352345	0.237	0.18	0.00311189
PGAM1	8.55219e-08	0.303951	0.252	0.206	0.00321511
ARPC1B	8.71909e-08	0.409259	0.503	0.398	0.00327785
KIF5B	8.8572e-08	0.400134	0.248	0.164	0.00332978
PHF3	9.02286e-08	-0.277313	0.107	0.214	0.00339205
BSG	9.22633e-08	0.354553	0.232	0.18	0.00346855
APEX1	9.24895e-08	-0.283337	0.152	0.271	0.00347705
NXT1	9.70775e-08	0.4652	0.227	0.128	0.00364953
CKAP2	1.04974e-07	-0.347986	0.067	0.164	0.00394638
RPS26	1.10146e-07	-0.461614	0.812	0.862	0.00414081
SF3B5	1.14099e-07	0.305274	0.401	0.341	0.00428943
RECQL	1.18615e-07	-0.296285	0.057	0.148	0.00445921
DDX3Y	1.20598e-07	-0.389425	0.054	0.146	0.00453376
FOSB	1.2457e-07	0.370723	0.562	0.414	0.00468307
UBC	1.2504e-07	-0.381926	0.863	0.906	0.00470075
EIF6	1.25105e-07	0.275921	0.244	0.219	0.00470318
TTC1	1.39753e-07	-0.353049	0.097	0.203	0.00525386
MFSD10	1.47314e-07	0.29509	0.136	0.099	0.00553813
TMEM165	1.49775e-07	0.389461	0.207	0.133	0.00563066
RGCC	1.55617e-07	0.547488	0.216	0.096	0.00585028
RBM17	1.57996e-07	0.371356	0.217	0.141	0.00593971
TMEM258	1.78497e-07	-0.355642	0.294	0.443	0.00671043
PARP15	1.83841e-07	-0.261208	0.063	0.151	0.00691134
DPP7	1.85707e-07	0.428448	0.238	0.143	0.00698147
RAB30	1.88602e-07	-0.273688	0.095	0.193	0.00709032
PRKCB	2.00398e-07	-0.315518	0.243	0.383	0.00753378
AC104024.1	2.01725e-07	-0.281582	0.032	0.107	0.00758366
PIK3IP1	2.09011e-07	0.433672	0.155	0.078	0.00785755
ISCU	2.16051e-07	0.412938	0.377	0.281	0.00812224
CCDC82	2.3056e-07	-0.331959	0.046	0.13	0.00866767
PPP1CB	2.46925e-07	0.379018	0.393	0.357	0.00928291
SRM	2.54399e-07	0.339529	0.108	0.034	0.00956387
DDX39B	2.64324e-07	-0.255237	0.051	0.13	0.00993701
ISG20	2.75688e-07	0.366539	0.551	0.5	0.0103642
AP3S1	2.83055e-07	0.365306	0.243	0.182	0.0106412
PLK3	2.88581e-07	0.451608	0.159	0.076	0.0108489
UPF2	2.90809e-07	-0.3195	0.265	0.409	0.0109327
NINJ1	3.06421e-07	0.381213	0.1	0.026	0.0115196
ACTR2	3.07907e-07	-0.388619	0.315	0.469	0.0115755
RSF1	3.20108e-07	-0.272656	0.179	0.297	0.0120341
VPREB3	3.25317e-07	-0.401705	0.491	0.646	0.01223
DCPS	3.46264e-07	-0.312945	0.037	0.115	0.0130174
SIAH2	3.7305e-07	0.42355	0.132	0.049	0.0140244
CREM	3.75061e-07	0.454996	0.686	0.573	0.0141
LAGE3	3.76852e-07	0.37928	0.118	0.049	0.0141674
ATG12	3.86903e-07	0.28237	0.242	0.216	0.0145452
CD22	3.91777e-07	-0.306501	0.223	0.354	0.0147285
MS4A1	3.93458e-07	-0.352955	0.729	0.831	0.0147916
MYL12A	4.02102e-07	-0.364409	0.659	0.792	0.0151166
PDIA6	4.14827e-07	0.31871	0.254	0.206	0.015595
FABP1	4.30783e-07	0.492095	0.163	0.065	0.0161949
PARP14	4.35515e-07	-0.290658	0.189	0.31	0.0163727
PWP1	4.51278e-07	-0.293931	0.154	0.273	0.0169653
GADD45B	4.57e-07	0.673652	0.291	0.185	0.0171804
PHGR1	4.62638e-07	0.286917	0.108	0.029	0.0173924
TNIP2	4.73017e-07	0.378323	0.163	0.068	0.0177826
ZBTB38	4.75975e-07	-0.345973	0.042	0.122	0.0178938
METTL9	4.8878e-07	0.354538	0.176	0.117	0.0183752
TIPARP	5.00871e-07	0.321301	0.107	0.068	0.0188298
JUND	5.02553e-07	-0.545882	0.629	0.672	0.018893
TMED2	5.02742e-07	0.302492	0.254	0.206	0.0189001
HNRNPA3	5.05192e-07	-0.323347	0.423	0.573	0.0189922
SERBP1	5.08089e-07	-0.379682	0.398	0.552	0.0191011
TMA7	5.10908e-07	-0.322524	0.704	0.826	0.0192071
PPDPF	5.16288e-07	0.407287	0.501	0.375	0.0194093
HMGN2	5.25602e-07	0.316518	0.542	0.513	0.0197595
RILPL2	5.48908e-07	0.45051	0.364	0.279	0.0206357
IRF2BP2	5.59381e-07	0.372345	0.241	0.161	0.0210294
HLA-DMA	5.81482e-07	0.339912	0.685	0.628	0.0218602
NAA50	5.8585e-07	0.368366	0.195	0.138	0.0220244
RFC1	6.01921e-07	-0.382837	0.051	0.135	0.0226286
PRPF6	6.49246e-07	-0.301317	0.096	0.195	0.0244077
LDHA	6.61373e-07	0.305605	0.391	0.346	0.0248636
SMCHD1	6.90019e-07	0.303601	0.364	0.357	0.0259406
EIF5A	7.02933e-07	0.290149	0.328	0.302	0.0264261
TRABD	7.03342e-07	0.442298	0.296	0.19	0.0264414
COPA	7.28537e-07	-0.298097	0.116	0.224	0.0273886
EEF1B2	7.94477e-07	-0.257077	0.963	0.964	0.0298676
PMAIP1	8.20732e-07	0.464659	0.39	0.336	0.0308546
SNX9	8.28002e-07	0.352427	0.198	0.159	0.0311279
CD99	8.85993e-07	0.41555	0.39	0.302	0.033308
MANF	9.03033e-07	0.288882	0.169	0.133	0.0339486
P4HB	9.65642e-07	0.37616	0.18	0.099	0.0363024
OSTF1	9.83287e-07	-0.286413	0.208	0.326	0.0369657
PABPC4	1.01136e-06	0.378625	0.198	0.115	0.0380212
G3BP2	1.01195e-06	-0.382835	0.278	0.419	0.0380434
HCLS1	1.02921e-06	-0.367618	0.239	0.375	0.0386922
ALKBH5	1.03133e-06	0.345878	0.142	0.086	0.038772
IGKC	1.03895e-06	-0.532266	0.918	0.951	0.0390583
ISCA2	1.08194e-06	-0.30096	0.055	0.138	0.0406744
MAP2K3	1.08787e-06	0.29555	0.11	0.062	0.0408974
TAGLN2	1.17943e-06	0.278195	0.669	0.646	0.0443397
RBM25	1.20682e-06	-0.271723	0.325	0.461	0.0453691
GNG5	1.26154e-06	-0.309013	0.228	0.352	0.0474263
DUSP4	1.26438e-06	0.580926	0.244	0.138	0.0475332
APOBEC3G	1.28156e-06	-0.293364	0.078	0.169	0.0481789
TGIF1	1.28915e-06	-0.405913	0.187	0.312	0.0484645
SHOC2	1.2993e-06	-0.290955	0.119	0.224	0.0488459
UQCR10	1.31563e-06	-0.396263	0.328	0.474	0.0494597
SRSF7	1.38488e-06	-0.365101	0.58	0.714	0.0520633
NFKB1	1.49135e-06	0.377193	0.175	0.135	0.0560659
MBP	1.49758e-06	0.302352	0.239	0.198	0.0563
RAB5C	1.54742e-06	0.277162	0.248	0.211	0.0581736
MEPCE	1.6097e-06	-0.268814	0.093	0.182	0.060515
PSMA2	1.6268e-06	0.395135	0.246	0.161	0.0611579
C9orf16	1.68018e-06	0.338848	0.346	0.268	0.0631647
MYDGF	1.68169e-06	0.387347	0.192	0.099	0.0632214
EIF3K	1.74261e-06	-0.268429	0.577	0.719	0.0655117
RSL24D1	1.78681e-06	0.317659	0.531	0.529	0.0671734
HSPA1A	1.81656e-06	1.2911	0.222	0.164	0.0682917
UQCC2	1.84846e-06	-0.273132	0.075	0.164	0.0694909
TERF1	1.85135e-06	-0.270975	0.1	0.195	0.0695997
TGIF2	1.85143e-06	0.28123	0.114	0.07	0.0696025
MIER1	2.03487e-06	-0.255049	0.1	0.193	0.0764988
CEBPZ	2.10409e-06	-0.437923	0.149	0.266	0.0791012
DNAJC8	2.11266e-06	-0.276385	0.249	0.372	0.0794232
PHACTR1	2.12039e-06	0.381293	0.298	0.279	0.0797139
KMT2A	2.16224e-06	-0.271764	0.095	0.19	0.0812874
TMED9	2.16713e-06	0.315986	0.236	0.182	0.0814712
EIF2S2	2.19433e-06	-0.303577	0.227	0.352	0.0824936
IFI16	2.1975e-06	-0.317252	0.226	0.352	0.0826129
HEXIM1	2.29932e-06	0.376819	0.14	0.076	0.0864405
SLC25A33	2.30801e-06	0.361171	0.125	0.047	0.0867674
TOR3A	2.33077e-06	0.359714	0.17	0.102	0.0876228
GMFG	2.36129e-06	-0.301385	0.337	0.474	0.0887705
SAMSN1	2.36614e-06	-0.541426	0.307	0.432	0.0889528
COPB1	2.37698e-06	-0.261666	0.087	0.177	0.0893601
PCBP1	2.44519e-06	0.260488	0.417	0.388	0.0919243
RNF19A	2.47278e-06	-0.301195	0.1	0.198	0.0929616
RNF126	2.58033e-06	0.355207	0.131	0.052	0.0970051
NDFIP1	2.58874e-06	0.340573	0.134	0.068	0.0973212
DNAJB1	2.61697e-06	0.902744	0.255	0.253	0.0983822
AAED1	2.67171e-06	0.414354	0.173	0.083	0.10044
ZFAND5	2.98879e-06	0.367828	0.211	0.151	0.11236
RARA	3.07892e-06	0.362028	0.157	0.099	0.115749
SRRM1	3.69797e-06	-0.292336	0.368	0.508	0.139022
SSBP1	3.82794e-06	-0.320793	0.253	0.38	0.143908
IMP3	3.84895e-06	0.351423	0.137	0.07	0.144697
TAF15	4.11103e-06	-0.309353	0.081	0.172	0.15455
MEAF6	4.18356e-06	-0.266065	0.165	0.271	0.157277
FKBP4	4.29678e-06	0.39156	0.116	0.073	0.161533
CHMP4B	4.45481e-06	0.324128	0.125	0.068	0.167474
SON	4.62134e-06	-0.263263	0.534	0.674	0.173735
ANKRD37	4.63208e-06	0.47691	0.198	0.115	0.174138
MRPS21	5.04579e-06	-0.269838	0.229	0.346	0.189691
TMEM160	5.18369e-06	0.371737	0.163	0.086	0.194876
TAP1	5.37612e-06	0.3279	0.192	0.146	0.20211
LGMN	5.50741e-06	0.309778	0.124	0.076	0.207045
CYSTM1	5.61335e-06	0.362674	0.221	0.143	0.211028
SERPINB9	5.6635e-06	0.295242	0.232	0.208	0.212914
IL16	5.79313e-06	-0.260908	0.134	0.232	0.217787
SLC16A3	5.97316e-06	0.336515	0.138	0.07	0.224555
EGR1	6.21737e-06	0.584357	0.136	0.052	0.233736
TRIM56	6.4248e-06	-0.251457	0.086	0.172	0.241534
MAP3K8	6.43195e-06	0.354906	0.241	0.193	0.241803
AHNAK	6.43835e-06	-0.517527	0.149	0.255	0.242043
RASGEF1B	6.48672e-06	-0.311096	0.201	0.315	0.243862
NENF	6.61408e-06	0.351521	0.122	0.044	0.24865
TP53INP1	6.84242e-06	-0.254456	0.058	0.133	0.257234
PPP1CC	6.84459e-06	0.256293	0.248	0.224	0.257316
SESN3	6.91562e-06	-0.374784	0.162	0.276	0.259986
SF3B1	7.04786e-06	-0.284129	0.264	0.388	0.264957
LSM2	7.11536e-06	0.254287	0.177	0.148	0.267495
PSMD13	7.23751e-06	-0.282383	0.109	0.203	0.272087
ATF7IP	7.60948e-06	-0.284694	0.117	0.211	0.286071
NFKB2	7.7251e-06	0.29845	0.245	0.211	0.290417
LRRFIP1	7.75996e-06	0.344426	0.531	0.443	0.291728
TPM3	8.14511e-06	-0.387511	0.444	0.583	0.306207
RNMT	8.22283e-06	-0.265711	0.285	0.401	0.309129
TGFB1	8.50406e-06	0.35036	0.223	0.156	0.319702
SPINT2	8.54945e-06	0.327834	0.19	0.141	0.321408
RALY	8.59608e-06	0.380955	0.195	0.099	0.323161
HOPX	8.74347e-06	0.651618	0.168	0.078	0.328702
NCL	8.81679e-06	-0.462921	0.503	0.622	0.331458
TLE1	9.04101e-06	0.324519	0.1	0.031	0.339888
TUSC2	9.09782e-06	0.330267	0.116	0.047	0.342023
ANXA2	9.51518e-06	0.348618	0.245	0.193	0.357714
IFNGR2	9.70307e-06	0.366774	0.162	0.096	0.364777
CLTA	9.71803e-06	0.336267	0.181	0.12	0.365339
CEBPB	9.85318e-06	0.348276	0.106	0.042	0.37042
RAN	9.86271e-06	-0.253772	0.518	0.643	0.370779
COX20	1.0089e-05	-0.262886	0.152	0.253	0.379287
IGLC3	1.0281e-05	-0.654008	0.361	0.495	0.386503
BMS1	1.02942e-05	-0.280953	0.06	0.138	0.386999
TXN	1.03305e-05	0.35661	0.305	0.227	0.388366
CD27	1.04626e-05	-0.380923	0.177	0.292	0.393333
SNHG7	1.04941e-05	0.356235	0.256	0.198	0.394515
ARGLU1	1.05881e-05	0.289339	0.359	0.31	0.398048
SRRM2	1.06546e-05	0.336046	0.377	0.307	0.400549
ACADM	1.07137e-05	-0.361056	0.087	0.177	0.40277
FAM204A	1.07365e-05	-0.26749	0.103	0.19	0.403629
PTK2B	1.07845e-05	-0.252114	0.082	0.164	0.405431
MBD4	1.15493e-05	-0.38744	0.171	0.284	0.434186
GSPT1	1.15862e-05	0.295513	0.176	0.12	0.435573
PIP4K2A	1.21258e-05	0.290592	0.173	0.135	0.455858
CCT2	1.30739e-05	-0.250547	0.195	0.297	0.491502
SYK	1.31904e-05	-0.25695	0.075	0.156	0.495882
CCDC107	1.33691e-05	0.348641	0.18	0.112	0.5026
PLP2	1.36242e-05	0.334966	0.394	0.331	0.512189
AKIRIN1	1.36666e-05	0.318615	0.238	0.19	0.513784
COX7C	1.38359e-05	-0.313088	0.817	0.891	0.520147
CD59	1.39963e-05	0.325349	0.117	0.06	0.526176
IK	1.44167e-05	-0.251674	0.168	0.266	0.541983
CCDC85B	1.56328e-05	0.390782	0.232	0.148	0.587699
NIFK	1.56586e-05	-0.328051	0.1	0.19	0.588671
SRP54	1.6655e-05	-0.253167	0.074	0.151	0.626127
YME1L1	1.70489e-05	0.286871	0.241	0.214	0.640935
ESCO1	1.71036e-05	-0.31232	0.054	0.128	0.642991
C19orf66	1.71684e-05	0.333783	0.163	0.099	0.645428
NDUFA12	1.73163e-05	-0.387397	0.157	0.263	0.65099
FNIP1	1.7386e-05	0.289536	0.183	0.148	0.653611
RAB4A	1.74891e-05	0.328643	0.12	0.049	0.657485
SPG21	1.75469e-05	0.330359	0.158	0.089	0.659656
NPM1	1.83309e-05	-0.277409	0.856	0.906	0.689133
TOMM20	1.90421e-05	-0.336068	0.387	0.521	0.715868
ATF3	1.92281e-05	0.342093	0.1	0.042	0.722862
H3F3A	1.92877e-05	-0.251044	0.936	0.935	0.725103
TSPAN13	1.99221e-05	0.365927	0.165	0.094	0.748951
GCA	1.9952e-05	-0.296372	0.085	0.167	0.750077
LRMP	2.01168e-05	-0.366736	0.103	0.195	0.756273
PRDM2	2.12992e-05	-0.287751	0.303	0.424	0.800721
C4orf48	2.16789e-05	0.359738	0.169	0.083	0.814995
CCDC90B	2.20269e-05	-0.315279	0.065	0.143	0.828081
2025-09-01	2.20657e-05	0.339505	0.202	0.141	0.829539
DNM1L	2.22163e-05	-0.258024	0.048	0.117	0.835201
ZNF331	2.23017e-05	-0.50339	0.415	0.534	0.83841
RRAS2	2.28071e-05	0.300278	0.127	0.078	0.85741
PGLS	2.29165e-05	0.291654	0.18	0.122	0.861524
KLF3	2.39145e-05	0.302514	0.118	0.081	0.899041
JMJD1C	2.4892e-05	-0.290462	0.314	0.438	0.93579
CYC1	2.50717e-05	0.364899	0.17	0.096	0.942544
SYNGR1	2.54709e-05	0.330483	0.128	0.06	0.957554
TNFRSF13B	2.90463e-05	-0.39306	0.301	0.427	1
TMUB1	3.09922e-05	0.299615	0.119	0.055	1
UBTF	3.10315e-05	-0.348733	0.065	0.141	1
DUT	3.15122e-05	0.292348	0.192	0.146	1
HCG18	3.15466e-05	-0.307934	0.124	0.216	1
SRSF9	3.18708e-05	0.327407	0.223	0.146	1
LY96	3.54466e-05	0.28407	0.125	0.078	1
ETF1	3.63804e-05	0.275742	0.192	0.161	1
HNRNPAB	3.67972e-05	0.347334	0.183	0.107	1
SNRPD3	3.75202e-05	-0.307001	0.205	0.315	1
CHPT1	3.78191e-05	0.351925	0.274	0.208	1
BLK	3.85465e-05	0.359819	0.247	0.172	1
SSPN	3.88001e-05	-0.303774	0.069	0.146	1
ICAM1	4.13031e-05	0.299343	0.1	0.036	1
NIPBL	4.16409e-05	-0.270697	0.105	0.193	1
BIRC3	4.44639e-05	0.290387	0.484	0.456	1
H2AFV	4.62304e-05	0.265442	0.262	0.214	1
PPP1R11	4.66997e-05	0.297086	0.208	0.164	1
PTPN7	5.17657e-05	0.373419	0.207	0.161	1
DAAM1	5.26157e-05	-0.337377	0.081	0.159	1
IER5	5.49984e-05	0.317872	0.171	0.099	1
MT2A	5.60071e-05	0.304102	0.115	0.044	1
RBX1	5.62703e-05	-0.295903	0.25	0.359	1
C12orf75	5.72016e-05	0.324325	0.157	0.076	1
NEU1	5.80134e-05	0.398945	0.151	0.086	1
ALG13	6.22116e-05	0.35323	0.366	0.352	1
CEP170	6.27465e-05	-0.257343	0.054	0.122	1
SYPL1	6.48822e-05	-0.289781	0.229	0.339	1
CCDC167	6.7759e-05	0.33869	0.128	0.078	1
TMEM248	7.31084e-05	0.349263	0.183	0.109	1
VIM	7.38082e-05	0.436441	0.445	0.375	1
FCRL2	7.50745e-05	-0.326888	0.086	0.167	1
P2RY10	7.8367e-05	-0.260271	0.162	0.255	1
SPIB	8.07181e-05	-0.325015	0.273	0.385	1
DCP2	8.20551e-05	-0.260901	0.059	0.128	1
SERPINB1	8.72711e-05	-0.287175	0.159	0.255	1
SMARCB1	8.90848e-05	-0.307109	0.245	0.357	1
RAB11B	9.03802e-05	0.259483	0.146	0.099	1
CCT8	9.14113e-05	-0.302245	0.201	0.302	1
ZPR1	9.53106e-05	0.274303	0.124	0.081	1
PSMB10	9.93496e-05	-0.263408	0.128	0.214	1
ANP32B	0.000101601	0.255505	0.327	0.289	1
ISG15	0.000104751	0.425312	0.292	0.237	1
EPSTI1	0.000105095	0.298742	0.184	0.115	1
H2AFZ	0.000105116	0.322087	0.521	0.451	1
NT5C	0.000108438	0.31121	0.201	0.141	1
FLNA	0.000108634	0.289607	0.134	0.086	1
ACADVL	0.00011197	0.26729	0.129	0.076	1
CD79A	0.000114503	0.301485	0.875	0.859	1
WDR45B	0.000117212	0.301033	0.131	0.078	1
TUBB4B	0.000125747	0.305208	0.366	0.286	1
LYL1	0.000129428	0.310739	0.134	0.06	1
ZNF593	0.000131805	0.261796	0.136	0.086	1
STUB1	0.000134853	0.265433	0.16	0.096	1
LGALS1	0.000136584	0.404152	0.353	0.32	1
XIST	0.000140366	0.327218	0.287	0.182	1
NT5DC1	0.000140941	-0.258404	0.051	0.115	1
ADI1	0.00014887	0.293213	0.113	0.06	1
KDELR2	0.000157529	0.311294	0.155	0.089	1
PRPF38B	0.000163646	0.294953	0.338	0.281	1
TCEA1	0.000167787	-0.267574	0.334	0.445	1
ARID3A	0.00017362	0.293236	0.125	0.057	1
BLOC1S4	0.000174421	0.276392	0.103	0.049	1
GYPC	0.000175403	0.282594	0.303	0.245	1
TXNL1	0.000179112	-0.359144	0.168	0.266	1
CAP1	0.000183032	-0.314642	0.315	0.424	1
LAMP1	0.0001833	0.256795	0.147	0.107	1
TMEM134	0.000187545	0.30436	0.159	0.083	1
TMEM147	0.000195047	0.258632	0.177	0.115	1
ALKBH7	0.000195425	0.293997	0.188	0.128	1
NOL7	0.000215517	0.289482	0.195	0.141	1
VOPP1	0.00021717	0.270895	0.269	0.224	1
IFI30	0.000218887	-0.272269	0.08	0.154	1
CD72	0.000236955	-0.253431	0.122	0.201	1
UBE2S	0.00024223	0.324448	0.142	0.083	1
TBCB	0.000248316	0.288794	0.176	0.125	1
YWHAZ	0.000253316	0.255537	0.731	0.693	1
SNRPF	0.00026097	-0.266926	0.278	0.38	1
TALDO1	0.000267395	-0.366485	0.168	0.263	1
MRPL23	0.000286758	0.289563	0.149	0.081	1
ACAP1	0.000306063	-0.331562	0.371	0.484	1
MZT2B	0.000307695	0.297362	0.282	0.216	1
DNAJC4	0.00032168	0.26068	0.132	0.089	1
BAZ1A	0.000326613	0.335557	0.262	0.216	1
RBCK1	0.000334668	0.290471	0.168	0.107	1
HSPA1B	0.000352283	0.873297	0.149	0.104	1
CHMP2A	0.000354792	-0.25727	0.171	0.26	1
BDP1	0.000369009	-0.364477	0.165	0.253	1
NDUFB3	0.000380769	-0.336766	0.142	0.229	1
TFAM	0.000390929	-0.2579	0.099	0.174	1
AP1S2	0.000434348	0.272266	0.15	0.078	1
CCDC50	0.000471285	0.255067	0.278	0.237	1
CKS2	0.000496879	0.341559	0.251	0.206	1
PRRC2C	0.000500961	-0.360232	0.415	0.526	1
FDX1	0.000507294	0.270337	0.132	0.081	1
SPPL2A	0.000536191	0.262992	0.116	0.065	1
CYB5B	0.000653935	0.257146	0.147	0.109	1
CD70	0.000672442	0.369654	0.174	0.112	1
HMGB1	0.000712975	-0.28378	0.75	0.833	1
NIPA2	0.000759147	0.275924	0.154	0.099	1
DDX3X	0.000863445	0.289533	0.493	0.445	1
PXK	0.000885758	-0.266694	0.088	0.154	1
PDHB	0.000996202	-0.293325	0.076	0.141	1
PREX1	0.00101502	-0.288718	0.076	0.138	1
GMPR2	0.00101518	-0.279628	0.051	0.107	1
PSAP	0.00101583	0.269986	0.268	0.211	1
PPP1R7	0.00121398	-0.310319	0.095	0.164	1
PSMD4	0.00139982	-0.27712	0.135	0.211	1
DDX24	0.00142533	-0.265312	0.376	0.479	1
DRAM2	0.00146004	0.25826	0.376	0.302	1
IGLC2	0.00152975	0.394811	0.57	0.534	1
S1PR4	0.00160331	0.276597	0.131	0.078	1
C16orf54	0.00160596	0.256218	0.109	0.065	1
MRPS26	0.00166977	0.268425	0.112	0.057	1
IRF1	0.00179213	0.350962	0.381	0.336	1
HERPUD2	0.00179321	0.256748	0.117	0.065	1
XRN2	0.00188436	-0.282811	0.131	0.206	1
PDCD4	0.00197301	-0.267224	0.257	0.344	1
RTN4	0.0020206	0.293166	0.226	0.167	1
EMP3	0.00213987	0.276532	0.518	0.471	1
ZFAND2A	0.00223839	0.296227	0.134	0.078	1
SRSF8	0.00241684	0.251012	0.152	0.112	1
MYADM	0.00262559	0.322092	0.235	0.19	1
YBX3	0.00281518	0.314422	0.143	0.117	1
CACYBP	0.00314692	0.362273	0.22	0.203	1
MRPL15	0.00336096	-0.289362	0.066	0.115	1
LYSMD2	0.00342005	0.26485	0.155	0.099	1
EIF3G	0.00353047	-0.273095	0.393	0.49	1
MYL12B	0.00437609	-0.267691	0.589	0.68	1
AREG	0.00469424	0.348217	0.285	0.253	1
RGS1	0.00565582	0.338066	0.38	0.367	1
NDUFA1	0.00793347	-0.303359	0.383	0.471	1
ZFP36L1	0.0099948	-0.320768	0.395	0.479	1
ARID5B	0.0102527	-0.259669	0.412	0.497	1
CCT3	0.0175092	-0.271894	0.238	0.31	1
CD24	0.0504171	-0.255954	0.294	0.359	1
CRIP1	0.813672	-0.252648	0.336	0.349	1

## Sheet: DEGs_B cells_TumorvsNAT
	p_val	avg_log2FC	pct.1	pct.2	p_val_adj
JCHAIN	9.29378e-137	-1.35099	0.374	0.836	3.4939e-132
IGHA2	2.47149e-132	-1.62732	0.236	0.704	9.29131e-128
IGHA1	2.21556e-127	-1.06733	0.574	0.947	8.32917e-123
S100A6	4.59259e-75	1.00483	0.719	0.516	1.72654e-70
HLA-DRB5	1.19295e-71	-0.817169	0.575	0.871	4.48479e-67
IGHG4	7.29189e-57	1.18263	0.353	0.108	2.74131e-52
CFD	1.9799e-53	-0.549945	0.008	0.165	7.44322e-49
PHGR1	3.757e-50	-0.805959	0.108	0.354	1.41241e-45
CXCL8	2.20968e-48	0.803417	0.191	0.023	8.30708e-44
MT-ND1	3.78868e-47	-0.465354	0.988	0.994	1.42432e-42
TFF3	5.15403e-46	0.928626	0.309	0.115	1.9376e-41
MT-CYB	3.34046e-44	-0.406209	0.993	0.997	1.25581e-39
B2M	9.51142e-43	0.305738	1	0.999	3.57572e-38
IGHG3	1.23307e-39	1.04342	0.298	0.113	4.63562e-35
IGLC2	2.21115e-39	-0.355307	0.57	0.81	8.31258e-35
PSMB9	4.10254e-39	0.647572	0.419	0.309	1.54231e-34
IGHG1	4.03346e-38	1.05814	0.341	0.141	1.51634e-33
S100A11	4.16956e-38	0.769112	0.326	0.141	1.56751e-33
EIF1	2.15835e-37	-0.399436	0.992	0.998	8.11411e-33
MT-CO3	8.29272e-37	-0.33471	0.998	0.998	3.11756e-32
AGR2	1.48682e-36	0.696792	0.175	0.043	5.58954e-32
RGS2	2.10167e-36	-0.784856	0.469	0.699	7.90103e-32
CREM	4.41692e-36	-0.676293	0.686	0.85	1.6605e-31
BTG1	8.8224e-36	-0.53336	0.965	0.983	3.31669e-31
YPEL5	8.99813e-36	-0.629465	0.782	0.912	3.38276e-31
CXCL3	4.10912e-35	0.58766	0.132	0.015	1.54478e-30
SRSF7	4.59961e-35	-0.608932	0.58	0.784	1.72918e-30
HSPB1	4.82719e-34	1.4759	0.31	0.157	1.81473e-29
MT-ND5	1.27007e-32	-0.466644	0.817	0.934	4.77468e-28
LY9	2.90878e-32	-0.504237	0.432	0.668	1.09353e-27
HLA-DQA2	4.01715e-32	-0.697645	0.371	0.609	1.51021e-27
RPL14	6.16467e-32	0.304941	0.998	0.993	2.31755e-27
SRSF3	2.80521e-31	-0.661896	0.572	0.767	1.05459e-26
MT-ATP6	4.182e-31	-0.360344	0.995	0.997	1.57218e-26
VPS37B	5.18422e-30	-0.689658	0.331	0.545	1.94895e-25
TSC22D3	1.76111e-29	-0.528206	0.854	0.924	6.62071e-25
RPS4Y1	4.02438e-29	-0.297998	0.254	0.432	1.51293e-24
PSME2	5.53314e-29	0.50546	0.357	0.29	2.08013e-24
CCL3L3	5.80459e-29	0.448924	0.103	0.007	2.18218e-24
KRT18	8.42295e-29	0.62548	0.217	0.086	3.16652e-24
NR4A2	1.22795e-28	-0.651747	0.551	0.747	4.61637e-24
ZNF331	1.26337e-28	-0.623702	0.415	0.634	4.74951e-24
SNX3	4.70481e-28	0.419511	0.568	0.526	1.76873e-23
SUB1	9.16854e-28	0.434809	0.606	0.568	3.44682e-23
PSME1	5.89096e-27	0.410081	0.58	0.539	2.21465e-22
EPC1	8.11516e-27	-0.352496	0.26	0.45	3.05081e-22
NR4A3	9.96361e-27	-0.526524	0.138	0.314	3.74572e-22
H3F3B	1.101e-26	-0.408204	0.956	0.977	4.13909e-22
NFKBIA	1.14063e-26	0.722196	0.622	0.545	4.2881e-22
HSPA1A	1.37389e-26	1.55373	0.222	0.095	5.16499e-22
ZFP36L2	1.53496e-26	-0.647875	0.605	0.773	5.77051e-22
C19orf53	2.34456e-26	0.427354	0.473	0.413	8.81412e-22
CCL3	2.45667e-26	0.54176	0.143	0.029	9.23559e-22
CALM1	2.10246e-25	-0.403404	0.659	0.832	7.904e-21
CLIC1	4.63961e-25	0.403439	0.592	0.548	1.74422e-20
CHMP1B	7.33923e-25	-0.829785	0.405	0.597	2.75911e-20
DCN	7.65118e-25	-0.29422	0.013	0.102	2.87638e-20
CXCL1	8.4206e-25	0.44509	0.105	0.013	3.16564e-20
EPCAM	1.39095e-24	0.489961	0.134	0.027	5.22912e-20
FOS	1.47761e-24	-0.513119	0.694	0.858	5.55493e-20
MT-ND2	1.7319e-24	-0.297909	0.998	0.997	6.51091e-20
CLDN4	1.85428e-24	0.559433	0.22	0.08	6.97097e-20
RASSF1	3.49338e-24	-0.447268	0.126	0.288	1.3133e-19
GPX2	6.1379e-24	0.422052	0.101	0.012	2.30748e-19
HEXIM1	8.0008e-24	-0.404607	0.14	0.298	3.00782e-19
IGLC3	8.07718e-24	-0.365777	0.361	0.553	3.03653e-19
FOSB	8.72434e-24	-0.394062	0.562	0.754	3.27983e-19
COX5B	9.68547e-24	0.283759	0.474	0.479	3.64115e-19
PTGES3	9.83951e-24	0.497173	0.408	0.324	3.69906e-19
CXCR4	1.00643e-23	-0.47251	0.88	0.949	3.78357e-19
KDM4B	1.10183e-23	-0.353868	0.149	0.302	4.14221e-19
CD79A	1.29364e-23	-0.395667	0.875	0.943	4.86332e-19
STX5	3.46925e-23	-0.356228	0.238	0.414	1.30423e-18
ELF1	3.95223e-23	-0.576524	0.497	0.674	1.4858e-18
ITGB1	4.20431e-23	0.57536	0.181	0.066	1.58057e-18
IFI6	7.14195e-23	0.66373	0.175	0.07	2.68494e-18
TOB2	9.12585e-23	-0.402813	0.139	0.296	3.43077e-18
RBM38	9.16819e-23	-0.368263	0.211	0.382	3.44669e-18
S100A10	1.50358e-22	0.617905	0.47	0.337	5.65255e-18
GAPDH	3.94076e-22	0.374863	0.829	0.79	1.48149e-17
MIF	5.56849e-22	0.358667	0.379	0.344	2.09342e-17
EIF3E	6.12508e-22	0.349766	0.786	0.751	2.30266e-17
TSPAN8	1.19535e-21	0.426485	0.117	0.025	4.49379e-17
HSPA5	1.38379e-21	-0.464646	0.3	0.487	5.20223e-17
HERPUD1	1.72276e-21	-0.449657	0.61	0.78	6.47655e-17
HSPE1	2.53934e-21	0.462929	0.555	0.597	9.54639e-17
KIAA0226L	3.08188e-21	-0.423533	0.237	0.414	1.1586e-16
PHLDA2	3.47598e-21	0.385107	0.112	0.029	1.30676e-16
RP11-231C14.7	5.01125e-21	-0.451544	0.125	0.272	1.88393e-16
KLF2	8.69642e-21	-0.472019	0.432	0.62	3.26933e-16
RBM39	1.13752e-20	-0.380208	0.668	0.823	4.27641e-16
LINC-PINT	1.74931e-20	-0.306184	0.257	0.421	6.57634e-16
SLC2A3	3.27954e-20	-0.448729	0.39	0.577	1.23291e-15
BRD2	4.09135e-20	-0.479556	0.316	0.5	1.5381e-15
GNB2L1	5.60223e-20	0.280768	0.987	0.982	2.1061e-15
MYL12A	7.42841e-20	0.261462	0.659	0.676	2.79264e-15
SNX9	8.12322e-20	-0.295705	0.198	0.344	3.05384e-15
KRT8	8.57495e-20	0.525474	0.229	0.115	3.22367e-15
DDX3Y	1.07727e-19	-0.414149	0.054	0.166	4.04987e-15
FAM53C	1.75729e-19	-0.388383	0.091	0.219	6.60634e-15
DDX27	2.13157e-19	-0.260653	0.178	0.314	8.01342e-15
PTPN22	2.15097e-19	-0.329646	0.091	0.21	8.08634e-15
GLIPR1	5.24223e-19	-0.273897	0.277	0.433	1.97076e-14
EZR	5.30438e-19	-0.378885	0.82	0.907	1.99413e-14
HSPD1	6.98206e-19	0.534263	0.4	0.396	2.62483e-14
VPREB3	7.80655e-19	-0.347432	0.491	0.668	2.9348e-14
UBE2S	1.29297e-18	-0.475249	0.142	0.288	4.86079e-14
ANXA2	1.75906e-18	0.522085	0.245	0.142	6.61301e-14
LY6E	2.16016e-18	0.510782	0.312	0.239	8.1209e-14
PRELID1	2.28609e-18	0.320879	0.37	0.338	8.59434e-14
LGALS1	3.12551e-18	0.645312	0.353	0.268	1.17501e-13
MT-ND4L	3.43208e-18	-0.400902	0.352	0.528	1.29025e-13
SIDT1	5.06693e-18	-0.411898	0.098	0.224	1.90486e-13
CSRNP1	6.10251e-18	-0.305772	0.248	0.405	2.29418e-13
DDX21	7.53393e-18	-0.419153	0.492	0.664	2.83231e-13
CALR	7.59918e-18	-0.392572	0.417	0.592	2.85684e-13
EIF1AY	9.01937e-18	-0.388108	0.119	0.251	3.39074e-13
TIPARP	1.48321e-17	-0.363156	0.107	0.23	5.57598e-13
GPR18	1.50294e-17	-0.465208	0.075	0.191	5.65016e-13
CTSH	1.58206e-17	0.270585	0.312	0.314	5.94758e-13
HSP90AA1	2.48699e-17	0.778573	0.708	0.734	9.34957e-13
CACYBP	3.04864e-17	0.651517	0.22	0.15	1.14611e-12
TRA2B	5.3098e-17	-0.337091	0.426	0.595	1.99617e-12
RP11-489E7.4	5.86857e-17	-0.300699	0.145	0.27	2.20623e-12
SH3BGRL3	6.32988e-17	0.302034	0.707	0.707	2.37966e-12
IRS2	8.08862e-17	-0.296234	0.085	0.191	3.04084e-12
RP11-138A9.1	1.08819e-16	-0.322586	0.396	0.563	4.09095e-12
SMCHD1	1.12075e-16	-0.260238	0.364	0.522	4.21335e-12
AC090498.1	1.20508e-16	0.318762	0.638	0.627	4.53038e-12
ALG13	1.23075e-16	-0.33289	0.366	0.532	4.62688e-12
TCL1A	1.79533e-16	-0.642267	0.082	0.197	6.74935e-12
COX6B1	2.23518e-16	0.316367	0.515	0.474	8.40293e-12
ZNF165	2.32441e-16	-0.294949	0.097	0.206	8.73837e-12
SYNGR2	2.37709e-16	0.250668	0.394	0.391	8.93643e-12
TXN	2.54099e-16	0.405858	0.305	0.242	9.5526e-12
DNAJB1	3.20737e-16	0.912338	0.255	0.254	1.20578e-11
FCRL1	3.41884e-16	-0.285034	0.135	0.251	1.28528e-11
FUS	4.30309e-16	-0.344075	0.569	0.726	1.6177e-11
GSTK1	4.67047e-16	0.358217	0.337	0.285	1.75582e-11
FCMR	5.08392e-16	-0.333319	0.226	0.37	1.91125e-11
CLK1	8.79266e-16	-0.309532	0.356	0.514	3.30551e-11
JUND	1.05095e-15	-0.308099	0.629	0.776	3.95093e-11
APLP2	1.44556e-15	-0.275576	0.094	0.196	5.43442e-11
CD99	1.50918e-15	0.379643	0.39	0.332	5.67363e-11
CDC37	1.5449e-15	-0.355536	0.315	0.471	5.8079e-11
SAFB2	1.57483e-15	-0.299187	0.201	0.337	5.92043e-11
TUBB4B	1.64358e-15	-0.411721	0.366	0.528	6.17886e-11
GADD45B	1.82142e-15	-0.446704	0.291	0.447	6.84745e-11
MARCKSL1	2.06702e-15	-0.567706	0.337	0.495	7.77074e-11
CHD1	2.07836e-15	-0.335839	0.278	0.428	7.8134e-11
ATP1B3	2.42258e-15	-0.485214	0.371	0.531	9.10746e-11
TUBA1A	2.66168e-15	-0.332499	0.425	0.586	1.00063e-10
HOPX	3.02992e-15	0.703006	0.168	0.075	1.13907e-10
SRRM2	3.05801e-15	-0.274499	0.377	0.532	1.14963e-10
DUSP2	3.3223e-15	0.428217	0.306	0.342	1.24898e-10
HSP90AB1	3.40684e-15	0.316378	0.697	0.746	1.28077e-10
DDIT3	3.4226e-15	-0.311876	0.128	0.243	1.28669e-10
TUBB	3.89236e-15	0.383577	0.285	0.217	1.4633e-10
DUSP1	5.08944e-15	-0.379155	0.785	0.88	1.91332e-10
NEAT1	6.63534e-15	0.498981	0.584	0.493	2.49449e-10
EIF4G2	6.75344e-15	-0.293637	0.438	0.595	2.53889e-10
WSB1	6.83564e-15	-0.254007	0.404	0.556	2.56979e-10
SRGN	7.53774e-15	-0.452158	0.66	0.788	2.83374e-10
RHOF	7.92301e-15	0.338061	0.193	0.139	2.97858e-10
ISG20	8.21089e-15	0.442456	0.551	0.482	3.0868e-10
IFNGR2	8.8428e-15	0.346976	0.162	0.107	3.32436e-10
ANKRD37	9.99899e-15	-0.496389	0.198	0.337	3.75902e-10
SATB1	1.21761e-14	-0.417409	0.073	0.176	4.5775e-10
STAT1	1.34113e-14	0.406965	0.13	0.052	5.04185e-10
IFRD1	1.51656e-14	-0.37867	0.367	0.523	5.70134e-10
PDE4B	2.22611e-14	-0.256004	0.318	0.46	8.36882e-10
CITED2	2.62859e-14	-0.31104	0.055	0.144	9.88192e-10
PNISR	2.75614e-14	0.312763	0.536	0.499	1.03614e-09
EPSTI1	3.12246e-14	0.4033	0.184	0.093	1.17386e-09
CD55	3.32948e-14	-0.254485	0.632	0.775	1.25168e-09
TAP1	4.17658e-14	0.404443	0.192	0.118	1.57014e-09
SNHG8	4.41197e-14	-0.471614	0.424	0.574	1.65864e-09
PRNP	4.65379e-14	-0.28723	0.263	0.399	1.74954e-09
JOSD1	5.99108e-14	-0.290456	0.148	0.265	2.25229e-09
IFITM2	5.99439e-14	0.342897	0.511	0.481	2.25353e-09
DRAP1	6.71824e-14	0.29753	0.282	0.249	2.52565e-09
NOP56	6.91156e-14	-0.294453	0.229	0.361	2.59833e-09
HLA-DQB1	7.7633e-14	-0.298479	0.872	0.948	2.91853e-09
YBX3	8.57683e-14	-0.368738	0.143	0.259	3.22437e-09
KRT19	9.23468e-14	0.377372	0.125	0.053	3.47168e-09
ARIH1	9.73202e-14	-0.311286	0.131	0.244	3.65866e-09
TUBA4A	1.06476e-13	-0.323658	0.302	0.448	4.00285e-09
ATP5G3	1.23255e-13	0.259002	0.361	0.334	4.63364e-09
GDI2	1.29855e-13	0.272074	0.316	0.287	4.88177e-09
PSMB8	1.29923e-13	0.270481	0.281	0.252	4.88432e-09
MAP1LC3B	1.51158e-13	-0.294993	0.392	0.539	5.68265e-09
SNHG12	1.52995e-13	-0.454505	0.115	0.229	5.75169e-09
ATF4	1.5558e-13	-0.501602	0.422	0.554	5.84886e-09
DDX18	1.65305e-13	-0.276602	0.225	0.352	6.21447e-09
EVI2B	1.67251e-13	0.318875	0.383	0.355	6.28763e-09
PIM3	1.71521e-13	0.474025	0.289	0.204	6.44818e-09
HCG18	1.94661e-13	-0.259657	0.124	0.228	7.31809e-09
IGHD	2.11263e-13	-0.438289	0.192	0.321	7.94223e-09
MRPL18	2.48456e-13	0.424824	0.168	0.152	9.34045e-09
VIM	2.78199e-13	0.476035	0.445	0.408	1.04586e-08
MAP4K4	2.95239e-13	-0.285509	0.214	0.342	1.10992e-08
IFITM3	3.22825e-13	0.386443	0.153	0.07	1.21363e-08
PNRC1	3.57016e-13	-0.311241	0.697	0.816	1.34216e-08
ARPC5L	3.98458e-13	0.352607	0.197	0.132	1.49796e-08
USP36	4.32386e-13	-0.259818	0.163	0.274	1.62551e-08
IFI27	4.51759e-13	0.381962	0.165	0.093	1.69834e-08
SELL	4.84086e-13	0.4391	0.326	0.25	1.81987e-08
FOXO3	5.05576e-13	-0.265272	0.077	0.167	1.90066e-08
HSPA1B	5.19165e-13	0.925044	0.149	0.084	1.95175e-08
LAPTM4A	5.51805e-13	-0.274214	0.367	0.507	2.07446e-08
HSPH1	5.52114e-13	0.401102	0.26	0.269	2.07562e-08
MZT2A	5.74056e-13	0.282848	0.336	0.305	2.15811e-08
TNFSF9	5.74819e-13	-0.27434	0.039	0.114	2.16098e-08
CHCHD7	5.82463e-13	-0.26614	0.154	0.265	2.18971e-08
LGALS3	6.63434e-13	0.378354	0.18	0.106	2.49411e-08
SC5D	7.00871e-13	-0.274239	0.161	0.272	2.63485e-08
PIM2	1.26826e-12	-0.316938	0.196	0.32	4.76791e-08
CCT3	1.91826e-12	0.310714	0.238	0.185	7.2115e-08
AREG	2.4922e-12	-0.49362	0.285	0.421	9.36918e-08
TLE1	2.64335e-12	-0.342628	0.1	0.202	9.93742e-08
CCDC167	2.6674e-12	0.384952	0.128	0.062	1.00278e-07
IRF9	2.9874e-12	0.396216	0.175	0.095	1.12308e-07
BPTF	3.05382e-12	-0.294351	0.168	0.283	1.14805e-07
TSPYL2	3.18767e-12	-0.309103	0.158	0.272	1.19837e-07
OSER1	3.40676e-12	-0.282757	0.143	0.251	1.28074e-07
CAPG	3.4928e-12	0.326391	0.26	0.213	1.31308e-07
RBCK1	4.59681e-12	0.305448	0.168	0.111	1.72813e-07
DYNLRB1	5.88217e-12	0.268682	0.244	0.199	2.21134e-07
LGALS4	6.03762e-12	0.332472	0.14	0.075	2.26978e-07
NXF1	7.67837e-12	-0.266545	0.137	0.239	2.8866e-07
EIF5	7.87188e-12	-0.317227	0.37	0.509	2.95936e-07
JUNB	8.34896e-12	-0.451163	0.838	0.892	3.13871e-07
ISG20L2	8.44063e-12	-0.264976	0.131	0.231	3.17317e-07
CLDN3	8.49796e-12	0.330516	0.122	0.058	3.19472e-07
DYNLL1	8.91357e-12	-0.373773	0.466	0.606	3.35097e-07
NEIL1	1.23303e-11	-0.299588	0.112	0.208	4.63545e-07
SAP18	1.75515e-11	-0.274334	0.491	0.629	6.59833e-07
EIF2AK2	1.90557e-11	0.341351	0.125	0.07	7.1638e-07
PPA1	2.80459e-11	0.357995	0.259	0.181	1.05436e-06
SRSF2	4.2819e-11	-0.330083	0.628	0.737	1.60974e-06
IER3	4.82746e-11	0.319481	0.128	0.069	1.81484e-06
CD44	5.61157e-11	0.308272	0.595	0.543	2.10961e-06
TAF1D	6.05298e-11	-0.281125	0.386	0.52	2.27556e-06
LSM10	6.16474e-11	0.341961	0.179	0.106	2.31757e-06
G3BP2	6.31466e-11	-0.2546	0.278	0.398	2.37393e-06
PGAP1	6.74205e-11	-0.455726	0.068	0.152	2.53461e-06
C15orf48	7.79599e-11	0.311034	0.107	0.048	2.93082e-06
MRPL14	8.73533e-11	0.264672	0.158	0.12	3.28396e-06
FXYD3	9.0782e-11	0.357264	0.149	0.086	3.41286e-06
AARSD1	9.55887e-11	-0.327673	0.069	0.152	3.59356e-06
LSM7	1.02555e-10	0.254292	0.518	0.509	3.85546e-06
PHF5A	1.03339e-10	-0.250695	0.152	0.254	3.88493e-06
NR3C1	1.34067e-10	-0.291308	0.272	0.394	5.04011e-06
RANBP2	1.39471e-10	-0.25085	0.135	0.231	5.24327e-06
ISG15	1.73429e-10	0.52963	0.292	0.258	6.5199e-06
RHOH	1.95751e-10	-0.258019	0.469	0.601	7.35907e-06
UBE2L6	2.3824e-10	0.288749	0.174	0.129	8.9564e-06
H2AFX	2.38542e-10	-0.285731	0.118	0.211	8.96776e-06
ZFAND6	2.46131e-10	0.284251	0.297	0.251	9.25306e-06
IRF1	2.63389e-10	0.322517	0.381	0.368	9.90185e-06
MAP3K8	3.30204e-10	-0.268758	0.241	0.355	1.24137e-05
TSPO	3.3212e-10	0.339513	0.229	0.16	1.24857e-05
DDIT4	3.46238e-10	-0.344106	0.187	0.296	1.30165e-05
RHOB	4.36865e-10	-0.405699	0.244	0.363	1.64235e-05
PIGP	4.83133e-10	-0.252396	0.094	0.177	1.81629e-05
STIP1	5.83615e-10	0.285505	0.128	0.084	2.19404e-05
HLA-F	6.05789e-10	0.276644	0.347	0.298	2.2774e-05
XIST	7.97437e-10	0.396374	0.287	0.19	2.99788e-05
CFLAR	8.54952e-10	0.304934	0.158	0.107	3.21411e-05
GSTP1	8.81429e-10	0.331472	0.312	0.274	3.31364e-05
ZFAS1	9.37604e-10	-0.367644	0.756	0.851	3.52483e-05
KLF4	1.12571e-09	-0.269356	0.063	0.137	4.23198e-05
VAMP8	1.41282e-09	0.267261	0.282	0.233	5.31134e-05
CDK11B	1.62344e-09	-0.287401	0.098	0.184	6.10317e-05
C11orf31	1.85938e-09	0.258374	0.415	0.384	6.99014e-05
BCL2A1	1.91856e-09	0.36583	0.303	0.271	7.21263e-05
SRI	2.83085e-09	0.282027	0.218	0.162	0.000106423
TYMP	3.61531e-09	0.299789	0.383	0.36	0.000135914
PA2G4	3.68933e-09	0.252266	0.191	0.152	0.000138696
BCAS2	4.33961e-09	-0.263837	0.306	0.42	0.000163143
BST2	4.3818e-09	0.265267	0.211	0.17	0.00016473
MYO1F	8.34288e-09	0.260111	0.128	0.081	0.000313642
TNIP2	8.49598e-09	0.28926	0.163	0.102	0.000319398
RGS1	8.64879e-09	-0.253607	0.38	0.496	0.000325142
CNOT6L	9.41989e-09	-0.282981	0.168	0.264	0.000354131
TMEM123	1.20434e-08	-0.320631	0.371	0.49	0.000452761
PYCARD	2.07214e-08	0.268902	0.145	0.092	0.000779
CRIP1	2.7203e-08	0.352662	0.336	0.278	0.00102267
FKBP4	3.58561e-08	0.289645	0.116	0.088	0.00134798
CH17-373J23.1	6.2015e-08	0.253758	0.128	0.116	0.00233139
SERTAD1	7.77735e-08	-0.278946	0.257	0.36	0.00292382
CSTB	8.62743e-08	0.261549	0.205	0.161	0.0032434
AHSA1	1.20339e-07	0.281319	0.167	0.129	0.00452401
RSL24D1	1.34661e-07	-0.287768	0.531	0.64	0.00506245
CCL4	1.39572e-07	0.296104	0.115	0.06	0.00524707
HNRNPH1	1.7917e-07	-0.25119	0.349	0.455	0.00673573
XXbac-BPG299F13.17	1.89159e-07	0.252505	0.1	0.062	0.00711124
PTGER4	2.29106e-07	-0.253392	0.048	0.105	0.00861302
KLF10	2.54729e-07	0.274358	0.131	0.094	0.00957628
RNF139	4.62671e-07	-0.260622	0.171	0.258	0.0173937
CD69	5.48887e-07	0.339996	0.673	0.695	0.0206348
H2AFZ	7.25103e-07	-0.334481	0.521	0.618	0.0272595
COL9A3	1.04706e-06	-0.26085	0.063	0.122	0.0393631
RILPL2	2.25209e-06	-0.285174	0.364	0.463	0.084665
KYNU	2.82304e-06	0.252576	0.17	0.123	0.106129
CD70	3.08665e-06	0.330247	0.174	0.118	0.116039
RGS16	4.86729e-05	0.291025	0.172	0.143	1
FTH1	0.000117554	-0.276326	0.998	0.997	1
