# Supplementary material for: Challenging the control through a single-cell perspective on normal adjacent tissue in colorectal cancer
Source: iScience. 2026 Apr 9;29(6):115671. doi: 10.1016/j.isci.2026.115671 (PMC13276536; doi:10.1016/j.isci.2026.115671)
Supplement: Table S6. DEGs_CD8 T cells [file mmc7.xlsx]

## Sheet: DEGs_CD8 T cells_HCvsNAT
	p_val	avg_log2FC	pct.1	pct.2	p_val_adj
SAMM50	8.28788e-16	2.63147	0.167	0.062	3.11574e-11
PSMB2	1.89695e-12	2.7184	0.5	0.208	7.1314e-08
USP7	9.3129e-12	2.58807	0.333	0.064	3.50109e-07
RPL13A	1.43405e-11	-1.78374	0.667	1	5.39118e-07
ATP5MG	1.86203e-11	3.60884	0.667	0	7.00012e-07
RACK1	1.86203e-11	3.87303	0.667	0	7.00012e-07
AATF	3.52523e-11	2.69541	0.333	0.107	1.32528e-06
SFI1	5.27988e-11	2.74256	0.333	0.048	1.98492e-06
RGS19	6.24603e-11	2.61454	0.333	0.056	2.34813e-06
SF3B1	6.50808e-11	2.21801	0.333	0.292	2.44665e-06
ETFB	1.08265e-09	2.01757	0.167	0.2	4.07013e-05
RPS17	1.56618e-09	-3.01373	0.333	0.989	5.8879e-05
GNB2L1	2.77623e-09	-3.98	0	0.956	0.00010437
CCT3	2.84001e-09	1.90793	0.333	0.2	0.000106767
LIMD2	4.38476e-09	2.0399	0.333	0.344	0.000164841
SYF2	4.54726e-09	2.08125	0.5	0.294	0.00017095
RPS20	5.74639e-09	-2.27991	0.333	0.997	0.00021603
PAN3	6.47528e-09	2.51421	0.167	0.08	0.000243432
RIPOR2	1.24042e-08	2.59962	0.5	0	0.000466322
COPS9	1.24042e-08	3.061	0.5	0	0.000466322
ELOB	1.24042e-08	2.21442	0.5	0	0.000466322
ZNF292	2.71142e-08	2.67862	0.333	0.109	0.00101933
NDUFA9	2.81496e-08	2.27061	0.5	0.112	0.00105826
RPL13	3.5968e-08	-1.44449	0.5	0.999	0.00135218
OSBPL8	4.43248e-08	2.26535	0.167	0.124	0.00166635
CHCHD1	4.4732e-08	1.75648	0.167	0.067	0.00168165
EZH1	6.55479e-08	2.48403	0.333	0.019	0.00246421
XPNPEP1	7.83794e-08	2.45376	0.333	0.028	0.0029466
DNAJC19	9.04796e-08	1.95767	0.333	0.14	0.00340149
FTH1	1.06795e-07	-3.16935	0.333	0.993	0.00401485
PSMB8	1.29543e-07	1.68173	0.333	0.234	0.00487005
GRK6	1.64857e-07	2.56797	0.333	0.102	0.00619763
PTRHD1	2.27525e-07	1.66252	0.167	0.095	0.00855358
ATP6V0D1	2.32384e-07	1.35368	0.167	0.179	0.00873626
CNPY2	2.44776e-07	1.57878	0.167	0.145	0.00920212
ATP5E	2.56401e-07	-3.4631	0	0.905	0.00963914
MRPS11	2.76348e-07	2.23169	0.333	0.075	0.010389
NUDT15	2.76622e-07	1.8687	0.167	0.046	0.0103993
CYBA	3.59158e-07	-3.47937	0	0.899	0.0135022
FKBP5	3.72481e-07	1.80417	0.167	0.061	0.0140031
AC058791.1	3.73601e-07	2.48333	0.5	0.092	0.0140452
FAM136A	4.04162e-07	1.67902	0.167	0.091	0.0151941
SRP72	4.30721e-07	1.56801	0.167	0.153	0.0161925
PNO1	4.33018e-07	1.59835	0.167	0.101	0.0162789
HIST1H4C	4.6965e-07	2.14018	0.667	0.284	0.017656
SMARCD2	5.19374e-07	1.892	0.167	0.041	0.0195254
KDM5A	5.38215e-07	2.06884	0.333	0.127	0.0202336
TAP2	6.21265e-07	1.70299	0.167	0.082	0.0233558
SNRNP40	6.23879e-07	1.67965	0.167	0.084	0.0234541
STYX	6.28318e-07	1.82231	0.167	0.049	0.023621
SSR3	7.37626e-07	1.96143	0.5	0.209	0.0277303
2025-09-07	7.69181e-07	1.44885	0.333	0.515	0.0289166
CCT7	7.79679e-07	1.68282	0.333	0.21	0.0293113
RC3H1	8.61627e-07	1.81142	0.167	0.056	0.032392
PPIH	8.73821e-07	1.76249	0.167	0.064	0.0328504
TMEM248	9.92709e-07	1.37035	0.167	0.169	0.0373199
DARS	1.01005e-06	1.73278	0.167	0.105	0.0379718
RPS2	1.02133e-06	-1.00378	1	0.998	0.0383957
PTPMT1	1.04645e-06	1.77065	0.167	0.066	0.0393401
MAN1A1	1.07974e-06	1.80459	0.167	0.059	0.0405917
MT-CYB	1.11259e-06	1.2706	0.833	0.998	0.0418269
CCDC82	1.11299e-06	1.74306	0.167	0.067	0.0418416
MBD2	1.16313e-06	1.87445	0.167	0.044	0.0437268
SKAP1	1.4894e-06	1.84945	0.5	0.235	0.0559924
MT-CO2	1.73514e-06	0.899518	0.833	1	0.0652309
COL4A3BP	1.74358e-06	1.82009	0.167	0.054	0.0655481
JAM3	1.8241e-06	1.98736	0.167	0.021	0.068575
MRPS18A	1.97475e-06	1.67555	0.167	0.091	0.0742386
TOM1	2.01832e-06	1.81634	0.167	0.057	0.0758766
SLC43A3	2.19011e-06	1.93926	0.167	0.031	0.082335
KIAA1551	2.45728e-06	2.19086	0.5	0.127	0.0923791
AP1G2	2.71107e-06	1.81386	0.167	0.057	0.10192
IDH3B	2.7293e-06	1.45127	0.167	0.137	0.102605
CYC1	3.08114e-06	1.45975	0.167	0.134	0.115832
APEX1	3.08769e-06	1.59464	0.167	0.1	0.116079
TAOK1	3.14869e-06	1.80405	0.167	0.059	0.118372
SZT2	3.55366e-06	2.83934	0.167	0.012	0.133596
MPHOSPH10	3.79714e-06	1.64182	0.167	0.124	0.14275
HSP90AA1	3.81974e-06	0.631951	0.167	0.837	0.143599
FRG1	3.82297e-06	1.5806	0.167	0.114	0.143721
ABR	4.03082e-06	1.85707	0.167	0.048	0.151534
TRAPPC6B	4.39682e-06	1.83603	0.167	0.048	0.165294
NDUFA8	4.83294e-06	1.77119	0.167	0.066	0.181689
GTPBP6	4.88262e-06	1.67496	0.167	0.083	0.183557
GTPBP8	5.23951e-06	1.75642	0.167	0.067	0.196974
AKR1A1	5.29274e-06	1.99969	0.333	0.082	0.198975
EWSR1	5.30334e-06	1.13234	0.167	0.269	0.199374
SNU13	5.31639e-06	1.64825	0.667	0.491	0.199864
YBX1	5.47071e-06	-3.19406	0	0.841	0.205666
CAPNS1	5.81606e-06	1.56615	0.167	0.116	0.218649
MAPKAPK5-AS1	6.07178e-06	1.83682	0.167	0.044	0.228262
ZDHHC4	6.07764e-06	1.81115	0.167	0.058	0.228483
ZBTB20	6.30762e-06	1.66018	0.167	0.09	0.237129
TALDO1	6.37977e-06	1.39907	0.167	0.153	0.239841
BIRC6	6.5164e-06	1.58159	0.167	0.105	0.244978
AC245297.3	6.61639e-06	2.34443	0.333	0	0.248737
LINC01871	6.61639e-06	2.59445	0.333	0	0.248737
AC020916.1	6.61639e-06	1.9967	0.333	0	0.248737
ATP5F1E	6.61639e-06	3.60977	0.333	0	0.248737
ATP5PD	6.61639e-06	2.35489	0.333	0	0.248737
SELENOH	6.61639e-06	1.61062	0.333	0	0.248737
ZNF264	6.82619e-06	1.9091	0.167	0.034	0.256624
BSDC1	6.89845e-06	1.66936	0.167	0.087	0.25934
RNF34	7.11962e-06	1.78995	0.167	0.064	0.267655
FAM102A	7.13992e-06	2.18528	0.5	0.095	0.268418
CRELD2	7.2253e-06	1.51252	0.167	0.125	0.271628
CAMK2G	7.23151e-06	1.8265	0.167	0.053	0.271861
ZCCHC10	7.64379e-06	1.75553	0.167	0.069	0.287361
HSPB11	7.7696e-06	1.49528	0.167	0.121	0.29209
GLO1	7.85938e-06	1.36719	0.167	0.157	0.295465
2025-03-07	7.9458e-06	1.63457	0.167	0.096	0.298714
CCT4	8.05917e-06	1.80064	0.5	0.237	0.302976
MMAB	8.13846e-06	1.95936	0.167	0.025	0.305957
ERCC5	8.22327e-06	1.80271	0.167	0.059	0.309146
FGF9	8.28882e-06	2.02324	0.167	0.037	0.31161
CHTOP	8.42901e-06	1.4831	0.167	0.13	0.31688
URI1	8.58551e-06	1.6378	0.167	0.097	0.322764
SMIM20	8.58779e-06	1.88558	0.167	0.043	0.322849
NCOA4	8.7777e-06	1.64981	0.167	0.088	0.329989
CBLL1	9.23151e-06	1.90532	0.167	0.036	0.347049
RPS27L	9.3962e-06	1.48214	0.333	0.361	0.353241
PABPC1	9.4506e-06	-3.16559	0.167	0.93	0.355286
ATP5L	9.57673e-06	-2.98002	0	0.826	0.360028
SF3A3	9.75148e-06	1.92113	0.333	0.092	0.366597
UTP23	9.77145e-06	1.77077	0.167	0.059	0.367348
RNF126	1.00318e-05	1.75805	0.167	0.069	0.377135
MAP4K1	1.01175e-05	1.9078	0.333	0.109	0.380355
PSMC5	1.01441e-05	1.17331	0.167	0.215	0.381356
ASXL1	1.0201e-05	1.73754	0.167	0.07	0.383496
CRLF3	1.02882e-05	1.79037	0.167	0.054	0.386774
CTDSP2	1.0345e-05	1.69217	0.167	0.082	0.38891
GLTSCR2	1.06497e-05	-3.02415	0	0.823	0.400363
RNPEPL1	1.07776e-05	1.36545	0.167	0.165	0.405173
TAPBPL	1.12349e-05	1.69399	0.167	0.081	0.422367
MAN2C1	1.15087e-05	1.87536	0.167	0.04	0.432657
FLYWCH2	1.21217e-05	1.81102	0.167	0.056	0.455702
POP4	1.22495e-05	1.79272	0.167	0.051	0.460509
PIGC	1.23019e-05	1.81188	0.167	0.049	0.462477
VPS13A	1.28183e-05	1.81389	0.167	0.053	0.48189
KIF2A	1.3252e-05	1.87039	0.167	0.041	0.498197
RAB11A	1.35794e-05	1.27433	0.167	0.179	0.510505
TAGAP	1.36416e-05	2.00907	0.5	0.171	0.512842
CD2	1.37924e-05	1.10989	0.167	0.572	0.518511
NT5C3B	1.41058e-05	1.88644	0.167	0.037	0.530293
SIRPG	1.43614e-05	1.58078	0.167	0.109	0.539902
DCTN3	1.46014e-05	1.09721	0.167	0.235	0.548925
DNAJC15	1.56809e-05	1.44301	0.167	0.143	0.589508
HLA-DRB1	1.60647e-05	2.22249	0.5	0.302	0.603936
RAB7A	1.65637e-05	1.07464	0.167	0.247	0.622695
MTRNR2L8	1.66685e-05	2.26341	0.5	0.074	0.626637
A1BG-AS1	1.80098e-05	1.96017	0.167	0.027	0.677059
ANAPC5	1.83674e-05	1.6818	0.333	0.169	0.690503
TRAF5	1.96617e-05	1.776	0.167	0.053	0.739164
NDUFA12	1.99397e-05	1.24385	0.167	0.193	0.749613
LSM14A	2.004e-05	1.28217	0.167	0.18	0.753385
HNRNPA3	2.03001e-05	1.18106	0.333	0.452	0.763162
CD69	2.2555e-05	2.04162	0.833	0.644	0.847931
CLIP1	2.25764e-05	1.66946	0.167	0.08	0.848738
BRD8	2.31408e-05	1.89157	0.167	0.038	0.869954
SLC25A11	2.31721e-05	1.64997	0.167	0.082	0.871132
CDC27	2.32628e-05	1.8547	0.167	0.038	0.874542
RPS28	2.35272e-05	0.926611	0.833	0.989	0.884483
DOCK10	2.445e-05	1.529	0.167	0.122	0.919173
MT-ND3	2.54597e-05	1.81018	1	0.985	0.957131
ICAM2	2.5661e-05	1.64659	0.167	0.088	0.964698
ZNF121	2.57081e-05	2.24635	0.333	0.032	0.966471
SYMPK	2.67391e-05	1.84184	0.167	0.048	1
U2AF2	2.68538e-05	1.60765	0.167	0.097	1
PSMC6	2.71637e-05	1.45791	0.167	0.141	1
CABIN1	2.77844e-05	1.87116	0.167	0.043	1
UTRN	2.88286e-05	1.56777	0.167	0.109	1
MT-ATP6	2.95773e-05	1.12019	0.833	0.997	1
ARPC5	3.14172e-05	1.60711	0.5	0.311	1
GTF2B	3.26062e-05	1.74177	0.5	0.172	1
IGBP1	3.26515e-05	1.49225	0.167	0.13	1
CSNK1G2	3.35612e-05	1.59715	0.167	0.103	1
DERL2	3.36314e-05	1.32985	0.167	0.173	1
DNAJB14	3.42299e-05	1.46404	0.167	0.126	1
RBM6	3.46323e-05	1.59236	0.167	0.103	1
TMEM8A	3.47129e-05	1.9364	0.167	0.028	1
STK17A	3.48708e-05	1.66199	0.5	0.341	1
COPB1	3.48759e-05	1.51315	0.167	0.114	1
NUDT14	3.54373e-05	1.73587	0.167	0.071	1
SZRD1	3.58788e-05	1.80776	0.333	0.126	1
AOAH	3.59417e-05	1.51987	0.167	0.118	1
SYS1	3.78402e-05	1.50758	0.167	0.118	1
RPS18	3.87645e-05	-0.881933	1	0.999	1
SPG7	3.89318e-05	1.60963	0.167	0.098	1
SYNJ2	3.90488e-05	2.85056	0.167	0.01	1
PET100	4.0289e-05	1.59554	0.333	0.224	1
TMEM147	4.14337e-05	1.28678	0.167	0.183	1
MED16	4.15042e-05	1.91795	0.167	0.032	1
FUBP1	4.19466e-05	1.47506	0.167	0.132	1
DECR1	4.25e-05	1.71322	0.167	0.07	1
ANXA4	4.27609e-05	1.86301	0.167	0.036	1
SELK	4.35533e-05	-2.87397	0	0.776	1
PTBP3	4.3948e-05	2.20424	0.5	0.085	1
DDX19B	4.40774e-05	1.78654	0.167	0.052	1
EXOC4	4.46793e-05	1.91752	0.167	0.033	1
RPN2	4.47041e-05	1.15968	0.167	0.212	1
MED4	4.4772e-05	1.10703	0.167	0.229	1
TPM3	4.59841e-05	1.1941	0.5	0.543	1
B2M	4.6638e-05	-0.762972	1	1	1
NSL1	4.72498e-05	2.06656	0.333	0.058	1
BRIX1	4.78401e-05	1.59324	0.167	0.098	1
MRPL20	4.79385e-05	0.889223	0.167	0.297	1
ACTR3	4.91601e-05	1.27503	0.333	0.331	1
TNRC6A	4.98204e-05	2.1671	0.333	0.047	1
GON4L	4.98783e-05	1.52494	0.167	0.117	1
DIS3L2	4.99304e-05	1.89621	0.167	0.035	1
F8	5.07402e-05	1.97368	0.167	0.022	1
C19orf25	5.44926e-05	1.86892	0.333	0.104	1
U2AF1L4	5.80496e-05	1.58716	0.167	0.093	1
ANAPC11	5.80963e-05	0.96694	0.167	0.279	1
WDR73	5.87993e-05	1.91521	0.167	0.033	1
KIDINS220	5.94207e-05	1.74092	0.167	0.066	1
TLN1	6.00891e-05	1.36044	0.167	0.155	1
AMZ2	6.0314e-05	1.54593	0.167	0.108	1
HLA-C	6.09332e-05	-1.52711	0.667	0.996	1
PDE4DIP	6.15266e-05	1.97111	0.167	0.022	1
PSMD4	6.41306e-05	1.73204	0.333	0.15	1
KIAA1109	6.41529e-05	1.81349	0.167	0.051	1
C8orf59	6.45307e-05	1.70605	0.333	0.157	1
RORA	6.53862e-05	1.36756	0.167	0.34	1
HIST1H1C	6.57883e-05	1.62546	0.167	0.083	1
GLG1	6.59771e-05	1.53604	0.167	0.115	1
LDHA	6.64833e-05	-3.02041	0	0.76	1
GSDMD	6.72987e-05	1.73847	0.333	0.152	1
TCEA1	6.92884e-05	1.1173	0.167	0.225	1
DPP9	7.03049e-05	1.83034	0.167	0.049	1
LIG3	7.08348e-05	1.99306	0.167	0.017	1
RPLP2	7.10182e-05	-0.832451	1	0.999	1
TIMM8B	7.12691e-05	1.43775	0.167	0.134	1
SIGIRR	7.30374e-05	1.10015	0.167	0.232	1
USE1	7.35337e-05	1.49239	0.167	0.126	1
ZDHHC13	7.44395e-05	1.98334	0.167	0.019	1
LPGAT1	7.47836e-05	1.91249	0.167	0.027	1
FCHO1	7.68818e-05	1.98252	0.167	0.019	1
DVL2	7.78752e-05	1.9141	0.167	0.032	1
SFXN1	7.97397e-05	1.75019	0.167	0.065	1
ACSL5	7.99842e-05	2.06846	0.333	0.057	1
PPP4R1	8.08706e-05	2.29659	0.333	0.015	1
ANXA6	8.56117e-05	1.02015	0.167	0.256	1
NOL11	8.64342e-05	1.75199	0.167	0.066	1
TMSB4X	8.64667e-05	-0.870647	0.833	1	1
JUNB	9.11363e-05	0.957226	0.333	0.795	1
ASNSD1	9.25349e-05	1.53887	0.167	0.106	1
MZT2B	9.34059e-05	0.795886	0.167	0.336	1
FIS1	9.35031e-05	1.37654	0.333	0.255	1
ST3GAL1	9.37942e-05	1.41589	0.167	0.145	1
GEMIN7	9.54842e-05	1.9343	0.167	0.023	1
CRYZ	9.62848e-05	1.94702	0.167	0.026	1
C19orf70	0.000100328	1.0922	0.167	0.227	1
SASS6	0.000100407	1.99001	0.167	0.013	1
NUP214	0.000100816	1.86057	0.167	0.043	1
EIF3M	0.000104738	1.05733	0.167	0.24	1
ARHGDIB	0.000106313	-2.6289	0.167	0.899	1
CALM1	0.000109424	-1.38438	0.167	0.893	1
GADD45GIP1	0.000112792	0.811013	0.167	0.33	1
ZDHHC14	0.000113513	1.96578	0.167	0.023	1
ERICH1	0.000115165	1.85332	0.333	0.108	1
GBA2	0.000115377	2.20546	0.333	0.021	1
STIM2	0.000116884	1.70713	0.167	0.074	1
SLF2	0.000123393	1.94493	0.167	0.021	1
ANKZF1	0.000125381	1.79282	0.167	0.054	1
PXK	0.000127347	1.93613	0.167	0.021	1
TC2N	0.000127775	1.91143	0.667	0.125	1
TBC1D2B	0.000128257	1.83339	0.167	0.046	1
METAP2	0.000128615	1.90965	0.5	0.163	1
MED23	0.000130523	1.87491	0.167	0.033	1
H6PD	0.000134007	1.94141	0.167	0.02	1
CD47	0.000136298	0.884882	0.167	0.304	1
RPS6	0.000137358	-1.17794	0.833	0.999	1
RNF213	0.000140725	1.62547	0.5	0.287	1
PTP4A2	0.000140918	1.72272	0.5	0.247	1
PIH1D1	0.000143969	1.63558	0.167	0.092	1
TMEM258	0.000145124	1.55364	0.5	0.31	1
CAPN10	0.000146834	1.9614	0.167	0.022	1
TMED4	0.000147342	1.33868	0.167	0.164	1
NLRC3	0.000149365	1.85931	0.167	0.041	1
CRTC2	0.000152143	1.92633	0.167	0.03	1
GCC2	0.000153129	1.06285	0.167	0.269	1
TMEM219	0.000155637	1.02857	0.167	0.245	1
ANP32E	0.00015615	1.67106	0.333	0.192	1
STIM1	0.000157909	1.82191	0.167	0.046	1
PPP2CB	0.000159678	1.97595	0.167	0.022	1
GAPDH	0.00017534	-1.94982	0.333	0.955	1
PIAS1	0.000176873	1.73611	0.167	0.069	1
USP9Y	0.00017739	1.9881	0.167	0.019	1
ABCA1	0.000179278	2.0261	0.167	0.012	1
NLRC5	0.000180354	2.08799	0.333	0.051	1
MAPRE2	0.000189826	1.22404	0.167	0.187	1
GBP5	0.000190093	1.77392	0.167	0.052	1
GTF2H5	0.000193379	1.90696	0.333	0.086	1
CDYL	0.000194594	1.88412	0.167	0.032	1
RPL21	0.000195047	-0.68553	0.833	0.998	1
EIF3B	0.00019572	1.6583	0.167	0.081	1
TGOLN2	0.000197035	1.82619	0.333	0.142	1
KCTD13	0.00019999	2.02067	0.167	0.012	1
FBXO44	0.000202695	1.92696	0.167	0.03	1
ITSN2	0.000202712	1.14435	0.167	0.214	1
COX14	0.000208061	1.56228	0.333	0.193	1
NDUFV2	0.000223132	1.55544	0.333	0.189	1
LRRC14	0.000224904	1.98777	0.167	0.018	1
PSTPIP1	0.000229418	1.72698	0.333	0.145	1
SUPT5H	0.000231836	1.17461	0.167	0.211	1
TRGC2	0.000233729	1.88718	0.5	0.386	1
EHBP1L1	0.000247574	1.94155	0.167	0.027	1
GLRX	0.000251733	1.55321	0.167	0.097	1
UBL5	0.000256641	1.5524	0.5	0.611	1
COX4I1	0.000258659	-0.824706	0.167	0.83	1
LCOR	0.00025902	1.72059	0.333	0.048	1
PTGES3	0.000262612	1.66632	0.5	0.422	1
NUP85	0.00026669	1.98849	0.167	0.019	1
CD52	0.000268922	-2.38636	0.167	0.889	1
KLRD1	0.000271849	1.17476	0.167	0.382	1
MAP3K2	0.000277383	1.25782	0.167	0.175	1
FMNL1	0.000280353	0.8964	0.167	0.295	1
FOXN3	0.000281347	1.58478	0.333	0.171	1
SSB	0.000304629	0.915374	0.167	0.285	1
TNF	0.000305102	2.69266	0.333	0.062	1
MCOLN1	0.000307033	1.97059	0.167	0.02	1
PATL2	0.000309168	1.94295	0.167	0.025	1
SFT2D2	0.000316386	1.71997	0.333	0.062	1
SYNGR1	0.000318637	1.35706	0.167	0.15	1
MYL12A	0.000323337	1.53369	1	0.703	1
GNAI2	0.000343115	1.48594	0.333	0.211	1
ITPR2	0.000345214	1.89314	0.167	0.035	1
CSNK1D	0.000361579	0.822319	0.167	0.313	1
NME3	0.000364582	1.71842	0.333	0.15	1
CNTRL	0.000370932	1.68169	0.167	0.077	1
TCTN1	0.000373945	2.03633	0.167	0.009	1
ATR	0.00037497	2.0045	0.167	0.016	1
MTRNR2L12	0.000388768	1.70481	0.333	0.114	1
WDR83OS	0.000395635	0.690278	0.167	0.352	1
EDF1	0.000395863	1.35478	0.667	0.634	1
UQCR10	0.000404493	0.705075	0.167	0.349	1
MIF	0.000433173	0.62233	0.167	0.381	1
C4orf48	0.000445557	1.53128	0.333	0.204	1
RPS16	0.000450933	-0.87526	0.667	0.998	1
BTD	0.000454905	1.95045	0.167	0.026	1
DDX18	0.000468317	1.66295	0.5	0.333	1
FNDC3B	0.000471299	1.94791	0.167	0.02	1
CORO1A	0.000475667	0.824424	0.5	0.779	1
PFN1	0.000476997	-1.22986	0.333	0.941	1
PSMC4	0.000478208	0.951645	0.167	0.169	1
NAP1L1	0.00047878	-2.43453	0	0.669	1
ZBED5	0.000483453	2.02103	0.167	0.012	1
ENSA	0.000484054	0.856151	0.333	0.484	1
RPL27A	0.000490328	-0.496614	0.667	0.998	1
IWS1	0.000493147	1.54885	0.333	0.083	1
COX17	0.000493487	1.46626	0.333	0.211	1
TAF1D	0.000497144	2.04303	0.5	0.276	1
ALDOA	0.000501375	-2.34304	0	0.667	1
TMCO1	0.000512066	1.4518	0.333	0.229	1
MAPKAPK2	0.000512159	1.52032	0.333	0.097	1
CD99	0.000555538	-2.40822	0	0.661	1
STK17B	0.000563188	1.00324	0.333	0.58	1
FKBP1A	0.000570318	0.466456	0.167	0.432	1
DDX24	0.000573553	0.988893	0.5	0.68	1
FKBP2	0.00058623	1.13734	0.167	0.209	1
TPR	0.000599039	1.45719	0.333	0.221	1
UFC1	0.000605184	0.683421	0.167	0.347	1
SSR4	0.000614577	-2.35127	0	0.656	1
RPL23	0.000625612	-1.49745	0.333	0.938	1
DDX17	0.000633619	1.13845	0.167	0.209	1
ARGLU1	0.000641893	0.614581	0.167	0.381	1
CSDE1	0.000645147	0.673961	0.167	0.35	1
PHLDA1	0.000646345	1.61477	0.333	0.274	1
PGK1	0.00065682	-2.5155	0	0.652	1
CIR1	0.00067643	1.24087	0.167	0.125	1
PDE4B	0.000682471	0.741452	0.167	0.328	1
MIDN	0.000689551	1.68615	0.5	0.218	1
SON	0.000709965	1.15999	0.667	0.59	1
SARAF	0.000712741	-2.01774	0.5	0.934	1
SUCLG2	0.000748612	0.98734	0.167	0.118	1
LSP1	0.000773335	-2.32006	0	0.643	1
PSMB3	0.00077614	1.04437	0.333	0.352	1
SEC61B	0.000779355	0.270149	0.167	0.503	1
SUMO2	0.000790118	-2.29767	0	0.642	1
DDX21	0.00079349	0.692508	0.167	0.339	1
TNFAIP8	0.000807298	1.1176	0.167	0.098	1
RSL1D1	0.000810785	0.966268	0.333	0.338	1
AKAP10	0.000819028	1.73202	0.333	0.038	1
UTP20	0.00082365	2.00729	0.167	0.013	1
TSC22D4	0.000825565	1.73559	0.333	0.128	1
RBM3	0.000842334	-2.25035	0	0.638	1
ANAPC7	0.00085389	1.96555	0.167	0.02	1
CELF2	0.000868578	0.999459	0.167	0.25	1
DNAJA1	0.000869567	1.59814	0.5	0.547	1
MT-ATP8	0.000874273	1.62605	0.333	0.064	1
EEF2	0.000879741	-1.72161	0.167	0.854	1
EVI2B	0.00091318	0.884335	0.167	0.279	1
UEVLD	0.000947689	2.03941	0.167	0.009	1
TPM2	0.000951252	2.04659	0.167	0.007	1
WSB1	0.000958605	0.598067	0.167	0.375	1
TXK	0.000977326	1.89357	0.167	0.026	1
HLA-DPB1	0.000992936	1.19813	0.333	0.367	1
UBL7-AS1	0.000999599	1.98231	0.167	0.012	1
WNK1	0.00104139	1.53162	0.333	0.184	1
RAB33A	0.00104839	1.9051	0.167	0.025	1
HLA-A	0.00104876	-0.968098	0.833	0.997	1
ARF1	0.00105019	0.261791	0.167	0.488	1
CCND2	0.00105757	0.864637	0.167	0.279	1
C19orf43	0.00105961	-2.22004	0	0.624	1
SH3KBP1	0.00109352	0.955679	0.167	0.199	1
GGCX	0.0011211	1.268	0.167	0.048	1
RFC1	0.00114434	1.26127	0.167	0.066	1
MCUR1	0.00117037	1.22464	0.167	0.046	1
MDH1	0.00119609	1.49511	0.333	0.191	1
APBB1IP	0.00128983	1.42254	0.333	0.209	1
NFATC2	0.00129798	1.65552	0.333	0.071	1
SPON2	0.00132989	1.63518	0.167	0.082	1
NFKBIE	0.00135023	1.53426	0.167	0.023	1
SNAPIN	0.00137159	1.1636	0.167	0.072	1
TBC1D10C	0.00140189	1.31008	0.333	0.262	1
ATP6V0E1	0.0014173	-2.11633	0	0.606	1
MORF4L1	0.00142853	1.04813	0.333	0.505	1
CEP250	0.00147059	1.94657	0.167	0.023	1
SYNGR2	0.0014887	1.54052	0.333	0.088	1
ZFP36	0.00149634	-2.25296	0.333	0.906	1
SH2B1	0.0014965	1.9694	0.167	0.02	1
CARD16	0.00151222	1.54287	0.333	0.175	1
SETD1A	0.00152385	2.01869	0.167	0.011	1
DAD1	0.00157466	1.36314	0.667	0.43	1
ATP5G2	0.0015775	-2.15549	0	0.6	1
CREB3	0.00158331	1.24758	0.167	0.052	1
TRMT10B	0.00158559	1.47387	0.333	0.015	1
CLEC2D	0.00168726	-2.30129	0	0.595	1
ECD	0.00169024	1.35605	0.167	0.03	1
UQCR11	0.00170346	-2.1549	0	0.595	1
UBE2T	0.00170523	1.54339	0.333	0.014	1
SF3B2	0.00174374	1.07896	0.333	0.331	1
UBXN4	0.00178842	1.22325	0.333	0.276	1
BFAR	0.00181187	1.03748	0.167	0.1	1
KHNYN	0.00181927	1.32789	0.167	0.035	1
HNRNPA2B1	0.00183622	1.25368	0.833	0.63	1
ERCC1	0.00187883	1.09477	0.167	0.091	1
FUS	0.00188897	-0.573031	0.167	0.732	1
HINT1	0.00189287	0.883782	0.5	0.701	1
PRRC2C	0.00192228	1.62865	0.667	0.483	1
RPL23A	0.00198499	-0.952024	0.833	0.998	1
SMARCAL1	0.00200869	2.03383	0.167	0.009	1
COX6A1	0.00205641	-2.07092	0	0.582	1
UNC45A	0.00207725	1.30618	0.167	0.04	1
ATP8B2	0.00207996	2.02263	0.167	0.011	1
DNAJB1	0.00212543	1.69594	0.5	0.493	1
G3BP2	0.00218445	0.362073	0.167	0.466	1
LPAR5	0.00220541	2.04546	0.167	0.007	1
SNX10	0.00222074	1.26392	0.167	0.036	1
ID2	0.0022505	-1.46832	0.167	0.811	1
TWISTNB	0.00226871	1.31752	0.167	0.15	1
GNAQ	0.00228585	1.33461	0.167	0.033	1
UQCRB	0.0023005	-2.10754	0.167	0.82	1
HSPA8	0.00234922	1.15211	0.833	0.79	1
EHD1	0.00235217	1.40666	0.333	0.219	1
REV3L	0.00247006	1.59176	0.333	0.066	1
TCEB2	0.00249226	-2.06591	0	0.569	1
EEF1A1	0.00249908	-0.725034	0.833	1	1
COIL	0.00250929	1.16791	0.167	0.069	1
SRSF7	0.00253751	1.50811	1	0.825	1
AGAP2	0.00254782	1.29547	0.167	0.04	1
ARPC4	0.00257043	1.33764	0.5	0.328	1
GNL3L	0.00258102	1.41762	0.167	0.016	1
SRSF5	0.0025845	0.436329	0.333	0.728	1
RPS21	0.00261268	1.15439	0.833	0.936	1
RPL17	0.00272587	0.82158	0.5	0.595	1
RTCA	0.00279404	1.09827	0.167	0.085	1
IER2	0.00282465	-2.29272	0	0.561	1
MT-CO1	0.00283635	0.37791	0.833	0.999	1
MTX1	0.00290972	1.22363	0.167	0.06	1
FXR1	0.00291656	1.42731	0.333	0.098	1
EOMES	0.00293445	1.99207	0.333	0.028	1
LINC00649	0.00294823	1.40272	0.333	0.031	1
RGS2	0.00295219	-2.32278	0	0.557	1
BSG	0.00296176	0.937337	0.333	0.385	1
SP100	0.0029625	1.24927	0.333	0.159	1
ELF2	0.00297808	1.23712	0.167	0.051	1
SUMO1	0.00298082	0.932596	0.333	0.386	1
RPL38	0.00300877	-0.875923	0.5	0.96	1
CDS2	0.00302758	1.05097	0.167	0.097	1
EVI2A	0.00318025	1.04051	0.333	0.271	1
MALL	0.00321504	2.00972	0.167	0.007	1
SERTAD3	0.00326887	1.39158	0.167	0.051	1
RP11-138A9.1	0.00336474	-2.14704	0	0.548	1
MRPL27	0.00336809	1.04311	0.167	0.101	1
RPL24	0.00339735	-1.15365	0.5	0.96	1
TMEM154	0.00341318	1.33919	0.167	0.03	1
ZFAND3	0.00342193	1.2836	0.167	0.043	1
SCAMP2	0.00345705	1.0583	0.167	0.094	1
AC022706.1	0.00350279	2.04713	0.167	0	1
AC105446.1	0.00350279	2.04713	0.167	0	1
ATP5PF	0.00350279	2.86109	0.167	0	1
FLVCR1-DT	0.00350279	2.04713	0.167	0	1
PITRM1-AS1	0.00350279	2.04713	0.167	0	1
AC004865.2	0.00350279	1.05041	0.167	0	1
AC005696.1	0.00350279	1.05041	0.167	0	1
AC005842.1	0.00350279	1.05041	0.167	0	1
AC009501.1	0.00350279	1.05041	0.167	0	1
AC026979.2	0.00350279	1.05041	0.167	0	1
AL031777.3	0.00350279	1.05041	0.167	0	1
ATP5F1B	0.00350279	1.05041	0.167	0	1
CAPN10-DT	0.00350279	1.05041	0.167	0	1
CD8B2	0.00350279	1.05041	0.167	0	1
FYB1	0.00350279	1.05041	0.167	0	1
INTS14	0.00350279	1.05041	0.167	0	1
LINC02156	0.00350279	1.05041	0.167	0	1
PGGHG	0.00350279	1.05041	0.167	0	1
AC005921.2	0.00350279	1.49038	0.167	0	1
AC037198.2	0.00350279	1.49038	0.167	0	1
AC093673.1	0.00350279	1.49038	0.167	0	1
AL392172.1	0.00350279	1.49038	0.167	0	1
ATP5MC3	0.00350279	1.49038	0.167	0	1
BCLAF3	0.00350279	2.08065	0.167	0	1
CAVIN3	0.00350279	2.08065	0.167	0	1
CNOT9	0.00350279	1.49038	0.167	0	1
LINC00476	0.00350279	1.49038	0.167	0	1
MIA2	0.00350279	2.08065	0.167	0	1
NAXD	0.00350279	2.08065	0.167	0	1
NEPRO	0.00350279	1.49038	0.167	0	1
NKAPD1	0.00350279	2.08065	0.167	0	1
OGA	0.00350279	1.49038	0.167	0	1
OTULINL	0.00350279	2.08065	0.167	0	1
PAXX	0.00350279	2.08065	0.167	0	1
PCNX2	0.00350279	1.49038	0.167	0	1
POLR2J3.1	0.00350279	2.08065	0.167	0	1
UTP25	0.00350279	2.08065	0.167	0	1
VIRMA	0.00350279	2.08065	0.167	0	1
AC011498.1	0.00350279	0.98747	0.167	0	1
AL118516.1	0.00350279	0.98747	0.167	0	1
CSKMT	0.00350279	1.56823	0.167	0	1
FMC1	0.00350279	0.98747	0.167	0	1
JPT1	0.00350279	1.56823	0.167	0	1
KYAT3	0.00350279	0.98747	0.167	0	1
MESD	0.00350279	0.98747	0.167	0	1
SELENOF	0.00350279	0.98747	0.167	0	1
SELENOK	0.00350279	0.98747	0.167	0	1
SEM1	0.00350279	0.98747	0.167	0	1
SHLD1	0.00350279	0.98747	0.167	0	1
SMIM29	0.00350279	0.98747	0.167	0	1
AC092140.1	0.00350279	0.88644	0.167	0	1
AC103706.1	0.00350279	0.88644	0.167	0	1
AC103724.4	0.00350279	0.88644	0.167	0	1
AL031775.1	0.00350279	0.88644	0.167	0	1
AL731577.1	0.00350279	0.88644	0.167	0	1
ATP5MC2	0.00350279	0.88644	0.167	0	1
ATP5MPL	0.00350279	0.88644	0.167	0	1
BX284668.6	0.00350279	0.88644	0.167	0	1
ELOC	0.00350279	0.88644	0.167	0	1
HIKESHI	0.00350279	0.88644	0.167	0	1
KHDC4	0.00350279	0.88644	0.167	0	1
LNPK	0.00350279	0.88644	0.167	0	1
MINDY2	0.00350279	0.88644	0.167	0	1
PRUNE1	0.00350279	0.88644	0.167	0	1
RTF2	0.00350279	0.88644	0.167	0	1
RTRAF	0.00350279	0.88644	0.167	0	1
STMP1	0.00350279	0.88644	0.167	0	1
TENT5A	0.00350279	1.43147	0.167	0	1
TF	0.00350279	0.88644	0.167	0	1
TOGARAM2	0.00350279	0.88644	0.167	0	1
TRIR	0.00350279	0.88644	0.167	0	1
MED11	0.00352246	1.22618	0.167	0.055	1
GOLGA5	0.00357063	1.42884	0.167	0.013	1
TMEM33	0.00357202	1.16458	0.167	0.069	1
RSRP1	0.00361145	1.46209	0.333	0.385	1
CLDN7	0.0037034	1.31116	0.167	0.036	1
CENPB	0.00376936	1.40488	0.167	0.019	1
FBLIM1	0.00378184	1.38212	0.167	0.012	1
PRELID3B	0.00381788	0.851966	0.167	0.147	1
HLA-E	0.00388612	-1.62196	0.333	0.897	1
SSBP1	0.0039257	1.48314	0.5	0.264	1
HNRNPA1	0.00394408	-0.879446	0.333	0.899	1
AC092580.4	0.00399074	-2.19058	0	0.536	1
KIAA2026	0.00405204	1.08434	0.167	0.087	1
ODF2L	0.00406167	1.19875	0.333	0.286	1
ARF6	0.00409273	-2.0024	0	0.534	1
OCIAD1	0.00426539	1.05303	0.333	0.221	1
CPSF6	0.00427666	0.966125	0.167	0.121	1
FXYD5	0.00429111	0.694363	0.333	0.489	1
SSR2	0.00430341	-1.93322	0	0.53	1
UBE2K	0.00432482	0.927044	0.167	0.131	1
ACTR2	0.00432948	1.16285	0.333	0.29	1
RPL36	0.00435471	0.711415	0.833	0.983	1
RPS11	0.00436333	-1.18832	0.833	0.978	1
MYL6	0.00437716	0.622175	0.667	0.931	1
NDUFB1	0.00439786	1.37502	0.333	0.218	1
MBTPS1	0.00442062	1.13787	0.167	0.076	1
GNL2	0.00443686	1.09815	0.167	0.082	1
ACTB	0.00444646	-1.48516	0.833	0.994	1
ARPC1B	0.00448601	-1.99828	0	0.527	1
TIPRL	0.00453587	1.07402	0.167	0.091	1
SAMSN1	0.00456108	0.917502	0.5	0.585	1
PNISR	0.00458805	1.39939	0.5	0.331	1
ADK	0.00469056	1.26856	0.167	0.045	1
SRGN	0.0046968	-1.22368	0.833	0.989	1
RPL9	0.00472131	-0.969659	1	0.995	1
CITED2	0.00472519	1.79179	0.333	0.31	1
DNAJC7	0.00479481	1.21313	0.333	0.184	1
LCK	0.00487119	-1.89521	0	0.521	1
LAT	0.00492423	1.48449	0.5	0.266	1
CRBN	0.00493116	0.959116	0.167	0.106	1
HMGN1	0.00499213	-1.96347	0	0.519	1
SEL1L3	0.00500166	1.38028	0.167	0.054	1
TRAT1	0.00504775	0.985295	0.167	0.252	1
CIRBP	0.0050978	-1.93755	0.167	0.787	1
PFDN2	0.00510906	0.80668	0.167	0.176	1
LYST	0.00517997	1.24651	0.167	0.14	1
DGCR8	0.00523316	1.5219	0.333	0.015	1
HDAC2	0.00526985	1.16062	0.167	0.067	1
EZR	0.00542236	-0.772204	0.167	0.716	1
BTG1	0.00554805	-0.348543	0.667	0.984	1
CKLF	0.00558286	0.369907	0.167	0.419	1
SRPRB	0.00566069	1.08077	0.167	0.088	1
NELFE	0.00566337	0.9239	0.167	0.129	1
GATC	0.00567485	1.38703	0.167	0.02	1
PAFAH1B1	0.00569597	0.904868	0.167	0.169	1
NR3C1	0.00577325	-2.11854	0	0.508	1
BCL3	0.00595747	1.35592	0.333	0.055	1
TRAPPC2L	0.00602254	0.92476	0.167	0.127	1
KLRB1	0.00605591	-3.53758	0	0.504	1
HMGN3	0.00618718	1.35949	0.333	0.142	1
TOR1AIP2	0.00622102	1.45914	0.333	0.121	1
PCBP2	0.00625088	-1.83226	0	0.502	1
PSMB6	0.00628803	0.390026	0.167	0.311	1
PER1	0.0063109	1.28933	0.333	0.168	1
NR4A2	0.00632324	-0.640588	0.167	0.694	1
LSM6	0.00643538	0.972782	0.167	0.116	1
LGALS4	0.00645073	1.09591	0.167	0.082	1
DDX39A	0.00649861	0.988163	0.167	0.124	1
NOP56	0.00650393	1.22386	0.5	0.351	1
SURF4	0.0065541	0.949972	0.333	0.373	1
PFKFB2	0.00658982	0.884408	0.167	0.001	1
TFAP4	0.00658982	0.883986	0.167	0.001	1
SYNPO2L	0.00658982	0.883551	0.167	0.001	1
STAT6	0.00661236	1.27046	0.167	0.043	1
MRPL47	0.00664476	1.08899	0.333	0.201	1
NAP1L5	0.00664644	1.25321	0.167	0.035	1
KRR1	0.00669129	0.823528	0.167	0.139	1
CYSTM1	0.00669176	0.701465	0.167	0.203	1
RPS9	0.00696312	-0.669193	0.667	0.987	1
GSTP1	0.00697636	-1.8282	0	0.493	1
PRIMPOL	0.00703835	1.41554	0.167	0.015	1
MAGED2	0.00707179	1.20161	0.333	0.155	1
CAPZB	0.00708568	-1.83764	0	0.492	1
TRGV5	0.00719559	1.41608	0.167	0.015	1
RGS1	0.00719987	0.358274	0.333	0.826	1
UQCRH	0.00720151	0.844315	0.5	0.538	1
ATRX	0.00721847	1.17776	0.333	0.276	1
SLC35C2	0.00724528	1.22456	0.167	0.054	1
RPL35	0.00724941	0.613028	0.833	0.99	1
LAPTM5	0.00727342	-0.711687	0.167	0.687	1
RPL27	0.00729185	-1.02928	0.667	0.983	1
TNFRSF1B	0.00730876	-1.81999	0	0.489	1
BAG6	0.00730876	1.0792	0.167	0.09	1
ITM2B	0.00734901	-1.99448	0.167	0.766	1
GDI2	0.00738345	0.704304	0.167	0.19	1
APOL6	0.00740098	0.917348	0.167	0.128	1
PPIE	0.00740845	1.18799	0.167	0.064	1
DOCK8	0.00741093	1.18634	0.333	0.177	1
SDHA	0.00761369	1.36307	0.333	0.109	1
MFNG	0.00761808	1.05231	0.167	0.093	1
EPG5	0.0076288	1.41447	0.333	0.026	1
NDUFS5	0.00764979	0.336865	0.333	0.745	1
RNASEK	0.00765256	1.39913	0.333	0.03	1
EPRS	0.00766361	1.113	0.167	0.078	1
TPD52L2	0.00771003	1.23147	0.167	0.053	1
ARL4C	0.00775266	0.276489	0.167	0.441	1
YWHAB	0.00777309	-1.82447	0	0.485	1
COPS6	0.00777598	0.716037	0.167	0.185	1
COTL1	0.0078448	-0.642845	0.167	0.678	1
COMMD7	0.00788319	0.650992	0.167	0.203	1
PPIB	0.00789307	-1.82341	0	0.483	1
DYNC1I2	0.00797049	1.18931	0.167	0.061	1
PRKCH	0.00797854	0.946685	0.333	0.368	1
BARD1	0.00817162	1.41116	0.167	0.017	1
CLK1	0.00820104	1.28413	0.5	0.397	1
MED15	0.00825671	1.13559	0.167	0.063	1
LDLRAD4	0.0082626	-2.25755	0	0.48	1
SPPL2A	0.00832219	0.870417	0.167	0.137	1
REEP5	0.00833083	1.13241	0.5	0.292	1
PRR13	0.00847853	0.850873	0.333	0.403	1
ZNF22	0.00848581	1.22966	0.167	0.053	1
MGAT2	0.00849491	0.885196	0.167	0.134	1
STOM	0.00850165	1.0484	0.333	0.211	1
RPL36AL	0.00850424	0.559864	0.667	0.878	1
HACL1	0.0086182	1.34464	0.167	0.028	1
DHX34	0.0086892	2.059	0.167	0.004	1
COX5B	0.00884481	-1.73622	0	0.474	1
DNTTIP2	0.00885394	0.584138	0.167	0.237	1
MUTYH	0.0088619	1.33369	0.167	0.03	1
ZNF322	0.00890885	1.42529	0.167	0.014	1
TRMT112	0.00896754	0.58984	0.333	0.532	1
WDR43	0.00896951	1.53869	0.333	0.075	1
SNX6	0.00904462	1.22365	0.333	0.159	1
MTAP	0.0090883	1.43151	0.167	0.012	1
TRAPPC4	0.00909292	0.974276	0.167	0.112	1
ANKRD28	0.00914046	0.636247	0.167	0.318	1
SELT	0.00932177	-1.66995	0	0.47	1
JAKMIP1	0.00933609	1.43511	0.333	0.019	1
KANSL1	0.0093888	1.31344	0.333	0.121	1
HSPE1	0.00938951	1.09704	0.5	0.556	1
SPCS1	0.00946205	-1.67185	0	0.468	1
CYTH2	0.00946295	1.2776	0.333	0.132	1
LSM10	0.00946322	0.998546	0.167	0.104	1
BST2	0.00955674	0.698108	0.167	0.191	1
SPCS2	0.00969526	0.829626	0.333	0.404	1
EIF3G	0.00970906	0.842119	0.333	0.395	1
CLDN12	0.00972324	0.87999	0.167	0.001	1
IGKV3D-20	0.00972324	0.879905	0.167	0.001	1
C12orf42	0.00972324	0.879723	0.167	0.001	1
CFAP74	0.00972324	0.879221	0.167	0.001	1
CREM	0.00980691	-1.59939	0.667	0.952	1
TANGO2	0.00980974	1.35955	0.167	0.025	1
HN1	0.00982075	-1.72047	0	0.465	1
CUL3	0.00985422	0.967008	0.167	0.116	1
ADAM28	0.00988563	1.30338	0.167	0.038	1
AC090498.1	0.00996748	-1.7454	0	0.464	1
MT-ND4L	0.0101018	1.34906	0.5	0.44	1
FYB	0.0101911	-1.83383	0	0.462	1
RPL26	0.0102102	-0.795515	0.833	0.996	1
G3BP1	0.0102208	1.18129	0.333	0.174	1
EIF4A2	0.0102532	0.876807	0.5	0.523	1
DLD	0.0103068	1.1536	0.167	0.067	1
JTB	0.0103426	-1.70012	0	0.461	1
ELF1	0.0104026	0.524887	0.333	0.556	1
TAB2	0.0104384	1.19201	0.167	0.058	1
ZMAT2	0.0104764	0.614312	0.167	0.21	1
GIGYF2	0.0104884	1.28744	0.167	0.04	1
SPTY2D1	0.010778	1.38021	0.5	0.129	1
LRRFIP1	0.0108088	-1.80734	0	0.457	1
VPS37B	0.0108088	-1.80539	0	0.457	1
TMEM209	0.0108442	1.41574	0.167	0.014	1
RPL37	0.0108683	0.605278	0.833	0.979	1
SLC35F2	0.0109003	1.4442	0.167	0.009	1
GABARAPL2	0.011038	0.408106	0.167	0.295	1
PPIA	0.011059	-1.71177	0.167	0.754	1
PPP1R2	0.0111166	0.442944	0.167	0.294	1
SERF2	0.0113265	0.874944	0.667	0.921	1
RBM22	0.0115696	0.853583	0.167	0.129	1
VPS4B	0.0115938	0.862925	0.167	0.14	1
TMEM70	0.0116277	0.973906	0.167	0.114	1
DUSP1	0.0116393	0.583851	0.333	0.766	1
FGD3	0.0116757	1.17112	0.167	0.054	1
RASGRP1	0.0116894	0.983291	0.167	0.107	1
ERMARD	0.0117543	1.44887	0.167	0.008	1
GNPTAB	0.0118027	0.971793	0.167	0.109	1
KIFAP3	0.011835	1.3866	0.167	0.02	1
DDX23	0.0119226	1.3569	0.333	0.051	1
UXT	0.0120546	-1.63227	0	0.448	1
FNBP1	0.0121096	0.430902	0.333	0.509	1
MCTP2	0.0121904	1.33354	0.167	0.028	1
PEX26	0.0122126	1.32776	0.167	0.03	1
GOLGA4	0.0123186	0.874176	0.167	0.17	1
MBNL1	0.0125218	0.79036	0.333	0.375	1
DAZAP2	0.0125866	-1.67719	0	0.444	1
SRRM1	0.0125866	-1.68606	0	0.444	1
TSC22D3	0.0126259	-1.27563	0.333	0.862	1
NDUFB11	0.0126772	-1.62108	0	0.444	1
RABGAP1	0.0127009	1.37486	0.167	0.021	1
GXYLT1	0.0129166	1.28717	0.167	0.039	1
SEMA4D	0.0129653	0.959267	0.167	0.109	1
RPS14	0.0129686	-0.636217	1	0.999	1
ITM2C	0.0130453	-1.79572	0	0.441	1
ATP5D	0.0131388	-1.6377	0	0.441	1
SCFD1	0.0132299	0.996414	0.167	0.103	1
PIGT	0.0133431	0.850842	0.167	0.142	1
TKT	0.0133886	0.984969	0.167	0.108	1
PSMA4	0.0134887	0.40834	0.167	0.272	1
VAMP2	0.0135184	-1.69255	0	0.438	1
CXCR4	0.013582	0.626111	0.5	0.824	1
C9orf16	0.0136148	-1.64432	0	0.438	1
EIF3C	0.0136807	1.38857	0.167	0.02	1
NFAT5	0.0138064	1.01861	0.167	0.087	1
CUTA	0.0138094	-1.58075	0	0.436	1
ATP6AP2	0.0138137	0.888526	0.333	0.259	1
RPL10	0.0138355	-0.274934	0.833	1	1
LITAF	0.0138824	-0.637495	0.167	0.647	1
RPL7	0.0138859	-0.890396	0.833	0.991	1
DPF2	0.0138944	1.12641	0.167	0.07	1
SIDT1-AS1	0.0139008	1.31877	0.333	0.036	1
IGLC2	0.0139077	0.734118	0.333	0.692	1
CMPK1	0.0143064	-1.62189	0	0.433	1
EEF1D	0.0143155	-1.14317	0.5	0.933	1
SLC38A1	0.0147213	0.351021	0.167	0.324	1
AK2	0.0149074	1.02975	0.167	0.095	1
HLA-F	0.0149232	-1.674	0	0.43	1
ILF2	0.0149347	0.492387	0.167	0.247	1
VMA21	0.0149584	1.01267	0.167	0.1	1
BTG2	0.01528	1.33117	0.667	0.413	1
MRPS18C	0.0154548	1.17148	0.167	0.063	1
HOPX	0.015481	-0.386208	0.167	0.596	1
KMT2C	0.01552	1.02458	0.167	0.099	1
THEMIS	0.0155548	1.05803	0.167	0.085	1
GIMAP1	0.0155937	1.29213	0.167	0.038	1
ITGAL	0.0156454	0.906355	0.167	0.112	1
IDS	0.0158059	0.731217	0.333	0.619	1
ARL6IP5	0.0161142	-1.57134	0	0.423	1
GAB3	0.016172	1.42305	0.167	0.012	1
RPL3	0.0162291	-0.526698	0.833	0.999	1
TPI1	0.0163157	-0.569281	0.167	0.614	1
STK4	0.0165121	1.18845	0.667	0.462	1
COMMD6	0.0165826	0.879195	0.833	0.746	1
SLCO3A1	0.0168102	1.27181	0.167	0.041	1
MBLAC2	0.0168872	1.46981	0.167	0.004	1
PEBP1	0.0170315	-1.54805	0	0.418	1
NDUFB2	0.0171492	-1.59308	0	0.417	1
SLC25A6	0.0173535	-1.64144	0.167	0.729	1
NBEAL1	0.0173869	-1.56042	0	0.416	1
GPR174	0.0175705	1.47622	0.167	0.003	1
AKAP9	0.0175941	1.09943	0.333	0.289	1
SIVA1	0.0177548	0.387868	0.167	0.278	1
NACA	0.0177603	-0.393269	0.5	0.91	1
MGST3	0.0178357	0.411178	0.167	0.272	1
SAP30BP	0.0179702	0.813464	0.167	0.148	1
HAUS2	0.0179703	1.27258	0.333	0.047	1
PSME2	0.0179938	-1.59059	0	0.413	1
VIM	0.0180575	-1.71776	0.333	0.847	1
ATP5O	0.0181173	-1.54494	0	0.412	1
ATP5B	0.0181173	-1.56503	0	0.412	1
C9orf142	0.0181173	-1.58453	0	0.412	1
PRDX5	0.0181173	-1.58062	0	0.412	1
COQ10B	0.0183072	0.839058	0.167	0.142	1
ARID4A	0.0183745	0.854805	0.167	0.137	1
YIPF5	0.0183804	0.711123	0.167	0.174	1
POLR3GL	0.0183883	1.08014	0.333	0.187	1
GYPC	0.0184377	0.756827	0.333	0.418	1
RPS4Y1	0.018552	1.49657	0.667	0.324	1
RPS25	0.0186687	-0.620954	0.833	0.996	1
HAUS8	0.0186753	1.40094	0.167	0.016	1
LSM5	0.0187989	0.952056	0.333	0.234	1
OAS1	0.0188326	1.45176	0.167	0.007	1
BCAS2	0.0188499	0.345492	0.167	0.308	1
C12orf57	0.0188742	-1.60632	0	0.409	1
FNIP1	0.0189794	0.734681	0.167	0.155	1
PSMB9	0.0190334	0.273917	0.167	0.346	1
DNAJB9	0.0190471	0.991763	0.333	0.216	1
DRAP1	0.0190639	0.772151	0.333	0.407	1
TXNIP	0.0190967	1.46443	0.333	0.136	1
RP11-138A9.2	0.0191326	-1.82404	0	0.407	1
DDX27	0.0191933	0.576714	0.167	0.201	1
CCDC85B	0.0192629	-1.56352	0	0.407	1
CLN8	0.0193908	1.22541	0.167	0.039	1
VIPR2	0.0195018	1.3867	0.167	0.008	1
TXN	0.0195259	-1.6064	0	0.405	1
MOB4	0.0198923	0.620684	0.167	0.202	1
ZNHIT3	0.020193	0.755097	0.167	0.157	1
PCBP1	0.0203337	-1.54443	0	0.402	1
BRK1	0.0204711	-1.49152	0	0.401	1
FAM133B	0.0204711	-1.61523	0	0.401	1
RRP7A	0.0204966	0.922813	0.167	0.122	1
FKBP8	0.0208882	-1.50296	0	0.399	1
FMNL3	0.0209656	1.31521	0.167	0.023	1
EIF1	0.0210553	-0.673721	0.833	0.996	1
IQCC	0.0211099	1.4745	0.167	0.003	1
FAF2	0.0212289	1.37225	0.167	0.021	1
PFAS	0.0217002	1.465	0.167	0.005	1
TRGV4	0.0217886	1.46847	0.167	0.004	1
LASP1	0.0218329	0.853395	0.167	0.135	1
GPX4	0.0218468	0.691678	0.333	0.438	1
TAF7	0.0218906	-1.57587	0	0.395	1
PSMA5	0.0219622	0.600463	0.167	0.21	1
CACYBP	0.0221086	1.29314	0.5	0.213	1
HIST1H1E	0.0222329	1.4446	0.167	0.008	1
HIST1H2AG	0.0222648	1.47801	0.167	0.002	1
PGAM1	0.0223328	-1.48796	0	0.393	1
ATP5G3	0.0223328	-1.45737	0	0.393	1
PAIP2	0.0227829	-1.50275	0	0.391	1
SLC7A5	0.0227829	-1.64211	0	0.391	1
LEPROTL1	0.0227978	-0.341712	0.333	0.759	1
GPBP1	0.0229346	-1.54218	0	0.391	1
USMG5	0.0229346	-1.46963	0	0.391	1
CDC37	0.0229346	-1.50941	0	0.391	1
FAM24B	0.0230271	1.43709	0.167	0.009	1
ARHGDIA	0.0231088	1.01218	0.5	0.417	1
RAC1	0.0233952	-1.48435	0	0.389	1
TAOK3	0.0234215	1.1801	0.333	0.153	1
WHSC1L1	0.0237068	-1.54259	0	0.388	1
JUN	0.0237301	-1.24236	0.333	0.834	1
C20orf24	0.0238639	-1.55486	0	0.387	1
STAT3	0.0238639	-1.56893	0	0.387	1
BUB3	0.0239144	1.10081	0.5	0.276	1
C14orf2	0.0241809	-1.48409	0	0.386	1
RHEB	0.0242667	0.927363	0.333	0.232	1
CD3G	0.0243326	0.779098	0.5	0.567	1
GZMH	0.0246303	1.6915	0.5	0.224	1
RGL4	0.0246707	0.605479	0.167	0.206	1
ZNF578	0.0246781	1.47286	0.167	0.003	1
ATP1A1	0.024826	-1.54184	0	0.383	1
EIF3K	0.024878	0.423991	0.333	0.589	1
SRP14	0.0249203	0.484694	0.667	0.8	1
CCDC186	0.0249362	0.780167	0.167	0.155	1
HSP90B1	0.0253196	-1.52766	0	0.381	1
JAK1	0.0253196	-1.50446	0	0.381	1
HSPA9	0.025486	-1.45756	0	0.381	1
EIF4B	0.0256534	-1.43111	0	0.38	1
VAMP8	0.0256534	-1.48301	0	0.38	1
TRAPPC1	0.0258218	-1.45096	0	0.379	1
RSL24D1	0.0258852	1.15564	0.667	0.434	1
SPOCK2	0.0261614	-1.55909	0	0.378	1
GOLGB1	0.0261694	0.722137	0.167	0.187	1
RBM39	0.0265038	-1.62513	0.167	0.7	1
LDHB	0.0266782	-1.47934	0	0.376	1
RPL34	0.0269798	-0.340548	0.833	0.999	1
ANXA1	0.0270162	0.250663	0.333	0.678	1
UQCRFS1	0.0270674	0.405528	0.167	0.263	1
ABRACL	0.0272039	-1.46259	0	0.375	1
TOMM7	0.027349	0.283181	0.5	0.784	1
ATF4	0.0273812	-1.54522	0	0.374	1
AKNA	0.0275594	-1.58036	0	0.373	1
SPN	0.0276382	0.909181	0.333	0.245	1
HIBCH	0.0278559	1.32872	0.167	0.029	1
YWHAQ	0.027919	-1.43728	0	0.372	1
ARL4A	0.027919	-1.55498	0	0.372	1
ETF1	0.027919	-1.45882	0	0.372	1
TGFB1	0.027919	-1.50359	0	0.372	1
SRSF11	0.0281003	-1.48064	0	0.371	1
IL2RB	0.0282827	-1.55925	0	0.371	1
CD44	0.0285112	-0.654487	0.167	0.605	1
WTAP	0.0286505	-1.43944	0	0.37	1
TMED2	0.0286505	-1.38514	0	0.37	1
PTGER2	0.0290026	0.89414	0.167	0.124	1
RANBP2	0.0290225	-1.54418	0	0.368	1
CYTIP	0.0292101	-1.49669	0	0.368	1
SMDT1	0.0292101	-1.44704	0	0.368	1
NDUFA11	0.0295885	-1.39527	0	0.367	1
DDIT4	0.0295885	-1.70938	0	0.367	1
ERH	0.0295885	-1.37991	0	0.367	1
RHOH	0.0295885	-1.5553	0	0.367	1
PPP1R15A	0.0296207	-1.11186	0.167	0.667	1
SRSF2	0.0296731	-1.46969	0.333	0.819	1
RPL7L1	0.0298359	0.610225	0.167	0.203	1
ATPIF1	0.0301642	-1.46572	0	0.365	1
SERP1	0.0305084	-0.784024	0.167	0.619	1
ATP5I	0.0305534	-1.42179	0	0.363	1
EIF2S2	0.0315966	1.10902	0.333	0.177	1
CLEC2B	0.0321374	1.18098	0.667	0.392	1
BCLAF1	0.032317	0.322476	0.167	0.323	1
NIPAL2	0.0325039	1.04255	0.167	0.002	1
GHITM	0.0325665	-1.33579	0	0.357	1
MAP7D3	0.0328346	1.38193	0.167	0.018	1
PAPOLA	0.0329829	-1.37579	0	0.356	1
CHD1	0.0334039	-1.52527	0	0.355	1
2025-09-09	0.0334039	-1.39675	0	0.355	1
PARK7	0.0334088	0.603921	0.333	0.46	1
ANXA2	0.0336162	-1.45419	0	0.354	1
EIF4A3	0.0336162	-1.41554	0	0.354	1
KLRC3	0.0337937	1.46096	0.167	0.005	1
ZNF451	0.033997	1.14376	0.167	0.066	1
EPC1	0.0342602	-1.3988	0	0.352	1
RBM5	0.0344655	0.781576	0.167	0.151	1
NCOR1	0.0344773	-1.37798	0	0.352	1
TMEM230	0.0344773	-1.30777	0	0.352	1
TOMM22	0.0344773	-1.33797	0	0.352	1
UBXN1	0.0344773	-1.34501	0	0.352	1
COX7B	0.034517	0.334237	0.333	0.564	1
ARHGAP9	0.0346955	-1.35832	0	0.351	1
CD247	0.0346955	-1.46234	0	0.351	1
NDUFA13	0.0346955	-1.33972	0	0.351	1
GPANK1	0.0352284	1.2556	0.333	0.048	1
PFDN5	0.0353063	-0.54684	0.5	0.908	1
USP10	0.0353243	0.940885	0.167	0.024	1
ATP5J	0.0355809	-1.36482	0	0.349	1
AES	0.0358053	-1.35218	0	0.348	1
LAMTOR4	0.0358053	-1.32593	0	0.348	1
CD55	0.0358053	-1.41828	0	0.348	1
ZNF131	0.0358287	0.742707	0.167	0.163	1
EIF5	0.0359342	0.891482	0.5	0.423	1
HSPD1	0.0359371	1.05492	0.5	0.353	1
MAGOH	0.036258	-1.33617	0	0.347	1
RBM25	0.0363745	1.11768	0.5	0.369	1
RPL4	0.03665	-1.02458	0.667	0.947	1
EMD	0.0371181	0.384909	0.167	0.271	1
C19orf60	0.0371784	-1.35274	0	0.344	1
RBMS1	0.037475	0.786512	0.167	0.151	1
2025-09-15	0.0376463	-1.32331	0	0.343	1
ATP5J2	0.0376463	-1.33326	0	0.343	1
NQO1	0.0377047	1.01781	0.167	0.008	1
OTUD6B-AS1	0.037881	0.760298	0.167	0.159	1
RHOG	0.0378822	-1.34187	0	0.342	1
CALM3	0.0378822	-1.30845	0	0.342	1
LINC-PINT	0.0378822	-1.43899	0	0.342	1
ZFAS1	0.0379913	0.325937	0.333	0.507	1
ARHGEF1	0.0380371	0.288601	0.167	0.286	1
RNF125	0.0381194	-1.43096	0	0.342	1
ARID4B	0.0382011	0.769842	0.5	0.467	1
APRT	0.0384536	-0.339281	0.167	0.502	1
RAP1A	0.0385977	-1.32231	0	0.341	1
HSH2D	0.0387566	1.07432	0.167	0.078	1
AC016831.7	0.0388389	-1.44247	0	0.34	1
PSMA7	0.0389001	0.330743	0.333	0.557	1
BLOC1S1	0.0390814	-1.35234	0	0.339	1
RPL31	0.0393006	-0.742347	0.833	0.995	1
SF1	0.0395293	0.367874	0.333	0.502	1
IL10RA	0.0395789	0.799661	0.167	0.142	1
TOMM20	0.0398169	-1.30886	0	0.337	1
VLDLR	0.0405859	1.03424	0.167	0.004	1
ZNF69	0.0408151	0.976807	0.167	0.002	1
STRAP	0.0408166	-1.28861	0	0.335	1
KIF5B	0.0408166	-1.31491	0	0.335	1
OSTF1	0.04107	-1.34668	0	0.334	1
C12orf65	0.0412941	1.01738	0.167	0.09	1
DUSP2	0.041306	0.359795	0.333	0.616	1
PTPN4	0.0413976	1.08026	0.333	0.18	1
PLGLB1	0.0414664	1.03794	0.167	0.002	1
DEK	0.041581	-1.33786	0	0.333	1
TRA2B	0.0416722	0.873524	0.5	0.433	1
SH3BGRL	0.0418386	-1.25464	0	0.333	1
UBC	0.0418813	0.616718	0.833	0.948	1
EIF3D	0.0418921	0.293142	0.167	0.292	1
RNASET2	0.0420975	-1.30841	0	0.332	1
RSRC2	0.0420975	-1.33977	0	0.332	1
FIP1L1	0.0421151	1.14645	0.333	0.078	1
PTPRC	0.0423224	-1.1141	0.333	0.808	1
SSU72	0.042358	-1.29049	0	0.331	1
FAM49B	0.0425657	0.719175	0.333	0.302	1
HCLS1	0.0426198	-1.28454	0	0.331	1
MZT2A	0.0426198	-1.29961	0	0.331	1
PHC1	0.042861	0.991284	0.167	0.013	1
MRPS12	0.0428937	1.10827	0.333	0.112	1
RCAN3	0.0430534	0.602955	0.167	0.199	1
IFI16	0.0433652	0.590909	0.167	0.201	1
NKG7	0.0435443	1.04559	0.833	0.793	1
EIF3H	0.0438262	-0.277102	0.167	0.476	1
PLK3	0.0439507	-1.36245	0	0.328	1
PHGR1	0.0439507	-1.45803	0	0.328	1
COX5A	0.0442212	-1.23878	0	0.327	1
SNRPF	0.0442212	-1.23907	0	0.327	1
MYLK-AS1	0.0444877	0.87493	0.167	0.002	1
C16orf45	0.0446371	0.875848	0.167	0.002	1
VAPA	0.0447668	-1.29421	0	0.326	1
NUCB2	0.0452244	0.584461	0.167	0.193	1
CAPG	0.0455963	-1.38729	0	0.324	1
CDC42	0.0458298	-0.757258	0.167	0.592	1
HNRNPUL1	0.0458759	-1.31176	0	0.323	1
PLP2	0.0461569	-1.32719	0	0.323	1
HNRNPA0	0.0463115	-1.46328	0.167	0.661	1
AURKAIP1	0.0464395	-1.22774	0	0.322	1
SMC4	0.0464932	0.883017	0.167	0.119	1
LPP	0.0465988	1.23166	0.333	0.074	1
GNAS	0.0471332	0.476388	0.333	0.501	1
MOB1A	0.0474817	0.810691	0.333	0.271	1
PPP3CC	0.0479974	1.17104	0.333	0.078	1
ARIH1	0.0482539	0.624172	0.167	0.188	1
JOSD1	0.048323	0.902042	0.333	0.234	1
UBE2S	0.0487561	-1.36025	0	0.317	1
MINOS1	0.0490528	-1.29252	0	0.316	1
EVL	0.0490674	0.34616	0.333	0.546	1
FANCG	0.0493699	1.03184	0.167	0.004	1
ARID5A	0.049651	-1.28194	0	0.315	1
PRKX	0.0497068	0.70246	0.167	0.171	1
CEP72	0.0497212	1.03343	0.167	0.003	1
INSIG1	0.0499526	-1.46024	0	0.315	1
ISCU	0.0499526	-1.22444	0	0.315	1
EIF5B	0.0499526	-1.24412	0	0.315	1
FOS	0.0500872	-1.23631	0.5	0.898	1
MYEOV2	0.0502558	-1.24733	0	0.314	1
TBCA	0.0502558	-1.23941	0	0.314	1
UBE2I	0.0502558	-1.21831	0	0.314	1
CDC42SE2	0.0504186	-0.50816	0.167	0.536	1
EIF1B	0.0511751	-1.24646	0	0.312	1
PSMA1	0.0511751	-1.25432	0	0.312	1
PBX2	0.0516462	0.935047	0.167	0.025	1
GPN2	0.0525423	0.884429	0.167	0.036	1
GTF3A	0.0527408	-1.2196	0	0.309	1
AKIRIN1	0.053059	-1.22126	0	0.308	1
EIF3I	0.053059	-1.19416	0	0.308	1
JMJD6	0.053059	-1.27163	0	0.308	1
PLEKHA2	0.0530809	0.480536	0.167	0.232	1
DDX6	0.0533789	-1.25972	0	0.308	1
VDAC2	0.0533789	-1.19996	0	0.308	1
ZFP36L1	0.0535991	0.711388	0.333	0.357	1
C14orf166	0.0537006	-1.21302	0	0.307	1
RP11-489E7.4	0.0537006	-1.31294	0	0.307	1
NKTR	0.054024	-1.27569	0	0.307	1
NR4A3	0.054024	-1.33091	0	0.307	1
RPS13	0.0540698	-0.578191	0.833	0.988	1
NDUFA6	0.0543491	-1.21153	0	0.306	1
ZNF665	0.0545717	0.867595	0.167	0.005	1
BCL2L15	0.054639	1.02575	0.167	0.005	1
METTL9	0.054676	-1.19583	0	0.305	1
TMSB10	0.0548385	-0.762793	0.833	0.984	1
RPLP0	0.0549953	-0.361739	0.667	0.961	1
TMEM14B	0.0551228	0.621498	0.333	0.331	1
MARCKSL1	0.055335	-1.35458	0	0.304	1
SCP2	0.055335	-1.15831	0	0.304	1
NDUFAF1	0.0555268	0.958831	0.167	0.02	1
DPP7	0.0560011	-1.21758	0	0.303	1
SUN2	0.0566743	-1.20938	0	0.302	1
SHFM1	0.0570137	-1.20014	0	0.301	1
FBL	0.0570137	-1.17059	0	0.301	1
CD8A	0.0571246	-1.1314	0.167	0.62	1
MAP3K9	0.0572776	1.02908	0.167	0.004	1
LINC00152	0.0573548	-1.30893	0	0.3	1
BUD31	0.0573548	-1.22095	0	0.3	1
LCORL	0.0574772	1.01561	0.167	0.007	1
TPM4	0.0576978	-1.25146	0	0.3	1
PCNP	0.0576978	-1.16798	0	0.3	1
SLC3A2	0.0577247	0.885645	0.5	0.35	1
KBTBD6	0.057876	0.990305	0.167	0.013	1
UBE2D3	0.0581353	-1.37735	0.167	0.644	1
SERPINB9	0.0583893	-1.3696	0	0.299	1
SLC16A3	0.0583893	-1.28177	0	0.299	1
PADI2	0.0586249	0.869943	0.167	0.003	1
AP2M1	0.0587378	-1.17823	0	0.298	1
IRF2BP2	0.0590882	-1.19814	0	0.297	1
SBDS	0.0594405	-1.18167	0	0.297	1
PPP1CB	0.0595239	-0.793119	0.167	0.583	1
EIF4H	0.0597946	-1.1885	0	0.296	1
ZNF148	0.0597985	1.14289	0.333	0.074	1
NAA50	0.0601507	-1.23997	0	0.295	1
TSPYL1	0.0602311	0.525531	0.167	0.217	1
CRIP1	0.0602591	1.01423	0.5	0.389	1
FAM46C	0.0605086	-1.25028	0	0.295	1
UBE2N	0.0608684	-1.13404	0	0.294	1
RASGEF1A	0.0615355	0.868114	0.167	0.003	1
TRAM1	0.0615939	-1.15553	0	0.293	1
LAMTOR5	0.0615939	-1.13761	0	0.293	1
SNX3	0.0619595	-1.17853	0	0.292	1
ZNF439	0.0619751	0.867857	0.167	0.003	1
OCIAD2	0.0623271	-1.13803	0	0.292	1
NOP58	0.0623271	-1.20185	0	0.292	1
CCNL1	0.0623614	-0.659392	0.167	0.553	1
ZNF592	0.0629538	0.987392	0.167	0.014	1
CTSD	0.0630681	-1.21982	0	0.29	1
ZFAND5	0.0630681	-1.20325	0	0.29	1
C6orf203	0.0631297	0.995795	0.167	0.012	1
STK35	0.0634252	0.989793	0.167	0.012	1
CD164	0.0634416	-1.20664	0	0.29	1
KDM5D	0.0641572	0.971765	0.167	0.016	1
MCM5	0.0642114	0.864367	0.167	0.042	1
NDUFA3	0.064402	0.695154	0.333	0.299	1
GPX1	0.064574	-1.1576	0	0.288	1
MRPL41	0.064574	-1.16733	0	0.288	1
PRELID1	0.0649555	-1.15785	0	0.287	1
SYAP1	0.0653346	-0.253149	0.167	0.462	1
LSM7	0.065339	-1.13029	0	0.287	1
UBE2A	0.065339	-1.12562	0	0.287	1
ROCK1	0.0657245	-1.20005	0	0.286	1
COX6C	0.0658137	-1.26296	0.167	0.632	1
HNRNPF	0.0658721	0.382642	0.333	0.438	1
ICAM3	0.0662172	0.399182	0.333	0.417	1
CTSC	0.0668935	-1.20409	0	0.284	1
TECR	0.0672873	-1.14612	0	0.284	1
IFI27L2	0.0676832	-1.14516	0	0.283	1
LTB	0.0676832	-1.67377	0	0.283	1
RASSF5	0.0680811	-1.12843	0	0.282	1
PSAP	0.0684812	-1.14548	0	0.282	1
PTP4A1	0.0686264	0.260169	0.167	0.294	1
ZNF25	0.068643	0.954072	0.167	0.007	1
PHLDA2	0.0687844	1.04358	0.167	0.083	1
TMEM123	0.0688834	-1.1518	0	0.281	1
POLR2K	0.0688834	-1.13856	0	0.281	1
DNLZ	0.0689668	0.865167	0.167	0.004	1
TTTY15	0.0690029	0.930932	0.167	0.025	1
C12orf10	0.0690786	0.823206	0.167	0.05	1
TRGV10	0.0692404	0.956343	0.167	0.006	1
CCDC12	0.0692878	-1.14526	0	0.281	1
ARL10	0.069452	1.01217	0.167	0.007	1
NDUFB9	0.0696943	-1.13343	0	0.28	1
RPL11	0.0699921	0.557855	1	0.995	1
GTF3C5	0.0704367	0.838439	0.167	0.048	1
SFXN4	0.0704835	0.990228	0.167	0.012	1
FKBP11	0.0705137	-1.20598	0	0.279	1
EIF3A	0.0705137	-1.13965	0	0.279	1
NDUFB7	0.0705137	-1.1217	0	0.279	1
ZNF90	0.0705137	-1.1175	0	0.279	1
PTPN7	0.0705137	-1.22982	0	0.279	1
SLC7A6	0.0707776	0.892866	0.167	0.034	1
KDM7A	0.0708762	0.909244	0.167	0.028	1
SNRPN	0.0709266	-1.11633	0	0.278	1
COX7A2L	0.0713418	-1.09827	0	0.278	1
GMPS	0.0716387	0.790231	0.167	0.059	1
CKS1B	0.0716952	0.777163	0.167	0.062	1
PBXIP1	0.0717591	-1.1457	0	0.277	1
LINC00685	0.0717764	1.11031	0.167	0.068	1
ZNF331	0.0721712	0.709877	0.5	0.553	1
B4GALT1	0.0721787	-1.35575	0	0.276	1
RNF149	0.0721787	-1.14684	0	0.276	1
MYLIP	0.0726004	-1.17466	0	0.276	1
DTX3	0.0728108	0.94529	0.167	0.022	1
TTI1	0.073033	0.932789	0.167	0.012	1
TCEB1	0.0734506	-1.0845	0	0.274	1
TRA2A	0.0735057	0.339194	0.167	0.265	1
ATP6V0B	0.0743098	-1.09203	0	0.273	1
JMJD1C	0.0747428	-1.17118	0	0.273	1
TMED10	0.0747428	-1.09483	0	0.273	1
SAFB2	0.0751781	-1.16691	0	0.272	1
RALGAPA1	0.0751781	-1.17476	0	0.272	1
FAM129A	0.0753221	0.975112	0.333	0.211	1
CD96	0.0754291	0.451678	0.333	0.489	1
HMGB1	0.0757938	-0.877896	0.333	0.766	1
VDAC1	0.0764978	-1.06933	0	0.27	1
CD160	0.0769423	-1.2783	0	0.269	1
NDUFA5	0.0769423	-1.0871	0	0.269	1
TSTD1	0.0773892	-1.08688	0	0.269	1
RP11-347P5.1	0.0773892	-1.17603	0	0.269	1
IGKC	0.0775729	1.95121	0.833	0.962	1
SLC17A5	0.0776215	0.985322	0.167	0.013	1
PDCD4	0.0778292	0.267848	0.333	0.549	1
TUFM	0.0778384	-1.06862	0	0.268	1
PDE3B	0.0778996	0.377448	0.167	0.253	1
SLC35D1	0.078474	0.880433	0.167	0.036	1
USP25	0.0789812	0.861457	0.167	0.041	1
AP5Z1	0.0790734	0.890792	0.167	0.033	1
COPS2	0.0791113	1.04189	0.333	0.099	1
MPC2	0.0792003	-1.05839	0	0.266	1
KHDRBS1	0.0801202	-1.06405	0	0.265	1
MRPL54	0.0810498	-1.06971	0	0.264	1
NPM1	0.0811126	0.331025	0.667	0.849	1
SF3B6	0.0811831	0.576645	0.333	0.338	1
CCSAP	0.0813667	0.859348	0.167	0.005	1
ETS1	0.0815183	-1.11788	0	0.263	1
SYTL3	0.0821592	-0.497313	0.167	0.505	1
DOK2	0.0824626	-1.14768	0	0.262	1
NDUFB10	0.0824626	-1.04979	0	0.262	1
NR1H2	0.0829385	-1.06135	0	0.261	1
PERP	0.0829385	-1.11662	0	0.261	1
MAPRE1	0.0829385	-1.03751	0	0.261	1
SRP9	0.0829385	-1.02754	0	0.261	1
VASP	0.0829385	-1.10058	0	0.261	1
IGLC3	0.0829933	1.06306	0.5	0.36	1
DNAJC11	0.0830998	0.929001	0.167	0.012	1
RTF1	0.0834168	-1.07319	0	0.261	1
YPEL5	0.0835888	-1.13429	0.5	0.871	1
CCDC59	0.0838977	-1.07976	0	0.26	1
RNF139	0.0838977	-1.0966	0	0.26	1
ATP5H	0.0838977	-1.0288	0	0.26	1
MGAT4A	0.0838977	-1.15275	0	0.26	1
TMOD2	0.0843187	0.952541	0.167	0.006	1
KRTCAP2	0.0843811	-1.05464	0	0.26	1
LBH	0.0848671	-1.12462	0	0.259	1
RNMT	0.0853556	-1.07822	0	0.258	1
CHCHD10	0.0853556	-1.04949	0	0.258	1
ITGAE	0.0853556	-1.12176	0	0.258	1
PSMA3-AS1	0.0853556	-1.09724	0	0.258	1
ALKBH5	0.0858466	-1.05064	0	0.258	1
LINC00667	0.0861665	0.804314	0.167	0.054	1
JUND	0.0867326	0.814785	0.5	0.698	1
LINC00987	0.0868131	0.856757	0.167	0.006	1
C19orf24	0.0868365	-1.06929	0	0.256	1
TMIGD2	0.0868365	-1.17167	0	0.256	1
MPHOSPH8	0.0868365	-1.08539	0	0.256	1
CCDC77	0.0871472	0.951177	0.167	0.006	1
TRABD	0.0873353	-1.04766	0	0.256	1
SRGAP2	0.0875742	1.01053	0.167	0.006	1
CDV3	0.0878367	-1.03007	0	0.255	1
MRPL33	0.0878367	-1.05426	0	0.255	1
CAMKMT	0.0878384	0.84065	0.167	0.011	1
PPP2R5C	0.0886963	-1.28959	0.167	0.607	1
H2AFX	0.0888474	-1.07403	0	0.254	1
CCM2	0.0890095	0.775689	0.167	0.048	1
DDT	0.0893568	-1.01168	0	0.253	1
OSTC	0.0893568	-1.02808	0	0.253	1
TMED9	0.0893568	-1.03382	0	0.253	1
HEATR6	0.0896601	0.949378	0.167	0.007	1
PFKFB3	0.0898688	-1.08477	0	0.253	1
HECTD1	0.0898688	-1.09226	0	0.253	1
TFE3	0.0898855	0.982996	0.167	0.013	1
CLTB	0.0903834	-1.06238	0	0.252	1
IDH2	0.0903834	-1.06843	0	0.252	1
PYURF	0.0903834	-1.00344	0	0.252	1
SRSF6	0.0903834	-1.06302	0	0.252	1
C11orf31	0.0903834	-1.07688	0	0.252	1
CD200R1	0.0904402	0.978005	0.167	0.014	1
BCKDK	0.090542	0.925602	0.167	0.026	1
TMEM206	0.0912065	0.840552	0.167	0.011	1
METRNL	0.0914209	-1.09414	0	0.251	1
SNRPE	0.0914209	-1.02731	0	0.251	1
ANP32B	0.0914209	-1.02658	0	0.251	1
AIM2	0.0914614	0.98472	0.167	0.013	1
MT-ND4	0.0921166	0.905683	1	0.999	1
TARBP2	0.0921175	0.934497	0.167	0.023	1
RAD23A	0.0924692	-1.02366	0	0.25	1
ATP5A1	0.0924692	-1.0289	0	0.25	1
CHMP4A	0.0924692	-1.01226	0	0.25	1
MIOS	0.092473	0.943929	0.167	0.022	1
LIMS1	0.0929975	-1.16093	0	0.249	1
BRCA2	0.0932152	0.935125	0.167	0.011	1
ATF7	0.0932201	0.884894	0.167	0.034	1
DTD1	0.093389	0.775394	0.167	0.059	1
PRNP	0.0940624	-1.03764	0	0.248	1
RCAN2	0.0945004	0.851713	0.167	0.007	1
HNRNPU	0.0947415	0.425043	0.333	0.398	1
ARMC5	0.0947646	0.928306	0.167	0.025	1
RUNX3	0.0948034	-0.520733	0.167	0.498	1
DUT	0.0951384	-1.02542	0	0.247	1
TBCB	0.0951384	-0.969689	0	0.247	1
EMB	0.0951384	-1.04118	0	0.247	1
SNHG21	0.0952072	0.918515	0.167	0.014	1
NUCKS1	0.0956806	-1.04285	0	0.246	1
RPL8	0.0959585	-0.288804	0.833	0.993	1
TMEM9B	0.0962257	-0.986511	0	0.245	1
ACAD10	0.0966029	0.943045	0.167	0.008	1
CCDC138	0.0967359	0.920938	0.167	0.014	1
SYNE2	0.0967736	-1.08453	0	0.245	1
BCAP31	0.0967736	-1.00116	0	0.245	1
NDUFS7	0.0967736	-0.976862	0	0.245	1
ESRRA	0.0970707	0.971636	0.167	0.016	1
PSMA2	0.0973243	-1.00727	0	0.244	1
ATRAID	0.0973243	-0.982059	0	0.244	1
RPS10	0.0973679	-0.464735	0.667	0.949	1
KLHL5	0.0977319	0.919665	0.167	0.027	1
IGHA1	0.0981553	1.40773	0.833	0.925	1
ERGIC3	0.0984345	-0.992382	0	0.243	1
SYNE3	0.0986727	0.946643	0.167	0.006	1
MAF1	0.0995563	-0.992019	0	0.242	1
ROMO1	0.0995563	-0.9947	0	0.242	1
RPL36A	0.09966	-1.19907	0.333	0.747	1
TBC1D19	0.0998229	0.927229	0.167	0.026	1
BIRC3	0.0999508	1.11518	0.333	0.308	1
GZMB	0.100037	1.04508	0.667	0.457	1
C1QBP	0.100122	-0.97788	0	0.241	1
LSM1	0.100122	-0.9682	0	0.241	1
BTN3A2	0.100152	0.953182	0.333	0.145	1
ANXA5	0.10069	-1.01151	0	0.24	1
TMEM160	0.10069	-0.975839	0	0.24	1
NSMCE3	0.10069	-1.00871	0	0.24	1
SVBP	0.100764	0.771919	0.167	0.061	1
MTF2	0.101108	0.971381	0.333	0.127	1
VIMP	0.101261	-1.02345	0	0.24	1
FLVCR1	0.101274	0.833738	0.167	0.012	1
CPQ	0.1014	0.86597	0.167	0.026	1
CALR	0.101767	-1.25907	0.167	0.594	1
AMMECR1	0.102119	0.899007	0.167	0.018	1
YWHAZ	0.10231	0.356045	0.5	0.677	1
PCSK7	0.102412	-1.0341	0	0.239	1
RAB28	0.102472	0.855402	0.167	0.041	1
HNRNPH3	0.102993	-0.980986	0	0.238	1
RALY	0.102993	-0.957528	0	0.238	1
GNAI3	0.102993	-0.978798	0	0.238	1
SLC25A16	0.103106	0.977813	0.167	0.014	1
COX10	0.104536	0.953859	0.167	0.019	1
DYNLRB1	0.104751	-0.980549	0	0.236	1
NDUFS8	0.104751	-0.976188	0	0.236	1
TRBC2	0.105034	-0.873186	0.333	0.744	1
C17orf89	0.105344	-0.961759	0	0.235	1
SEPW1	0.105344	-0.97073	0	0.235	1
MATK	0.105344	-0.98463	0	0.235	1
C5orf15	0.105424	0.772308	0.167	0.061	1
BOD1	0.105811	0.814645	0.167	0.053	1
ROCK2	0.105838	0.959778	0.167	0.017	1
HERPUD2	0.105939	-1.02633	0	0.235	1
CLDND1	0.106973	0.688244	0.333	0.297	1
SYPL1	0.107018	0.916893	0.333	0.133	1
ATP5C1	0.107139	-0.957392	0	0.234	1
TMEM2	0.107139	-1.0387	0	0.234	1
ACTN4	0.107744	-0.977078	0	0.233	1
WDR1	0.107744	-0.952704	0	0.233	1
PIK3R5	0.107764	0.953439	0.167	0.019	1
SLC14A1	0.107944	0.933487	0.167	0.01	1
INPP5D	0.108352	-0.98432	0	0.232	1
MORF4L2	0.108352	-0.967553	0	0.232	1
DCXR	0.108352	-0.996219	0	0.232	1
DNAJC8	0.108352	-0.965952	0	0.232	1
IGHA2	0.10862	-1.47443	0.167	0.588	1
ZADH2	0.108914	0.8409	0.167	0.009	1
POLR1D	0.109578	-0.955394	0	0.231	1
DPM2	0.109604	0.875308	0.167	0.036	1
C12orf75	0.110195	-1.02606	0	0.231	1
SUPT4H1	0.110195	-0.952338	0	0.231	1
USP16	0.110221	0.759191	0.333	0.262	1
CLK2	0.110581	0.826138	0.167	0.013	1
GNG5	0.110816	-0.972441	0	0.23	1
CAMLG	0.11144	-0.955996	0	0.229	1
AP3S1	0.112067	-0.953655	0	0.229	1
HMHA1	0.112698	-0.99107	0	0.228	1
MPP6	0.113021	0.828679	0.167	0.012	1
CAPZA1	0.113301	0.464192	0.333	0.371	1
ZFP90	0.113394	0.967441	0.167	0.015	1
GPR65	0.113655	0.598302	0.333	0.378	1
PITPNC1	0.114609	-0.952338	0	0.226	1
C18orf32	0.114667	0.855878	0.167	0.028	1
SBNO1	0.115208	0.904177	0.333	0.135	1
AAK1	0.115253	-0.944979	0	0.226	1
PTBP1	0.115253	-0.951413	0	0.226	1
SMARCA5	0.115253	-0.925605	0	0.226	1
ATP5F1	0.1159	-0.931371	0	0.225	1
YWHAE	0.1159	-0.936228	0	0.225	1
COA6	0.116019	0.834157	0.167	0.033	1
FDPS	0.116263	0.467216	0.167	0.142	1
TNRC6B	0.117	0.304399	0.167	0.266	1
GGNBP2	0.117204	-0.91618	0	0.224	1
CMTM6	0.117204	-0.927655	0	0.224	1
AUP1	0.117204	-0.924348	0	0.224	1
FOXP1	0.117204	-1.03109	0	0.224	1
TNFRSF1A	0.117372	0.922748	0.167	0.025	1
CTNNB1	0.117835	0.498115	0.167	0.207	1
PDCD6	0.117861	-0.899911	0	0.223	1
BCL7B	0.117861	-0.914662	0	0.223	1
USP36	0.117861	-1.00267	0	0.223	1
POLB	0.1181	0.880794	0.167	0.022	1
CD7	0.118506	-0.859595	0.5	0.858	1
RPS26	0.119386	0.822424	0.833	0.878	1
CKS2	0.119853	-1.00992	0	0.221	1
LGALS3	0.119853	-0.988534	0	0.221	1
PHF1	0.119853	-0.936898	0	0.221	1
AIP	0.119982	0.923726	0.333	0.129	1
TRIM65	0.120263	0.973383	0.167	0.014	1
MYO1C	0.120314	0.951374	0.167	0.019	1
CMTM3	0.120525	-0.930905	0	0.221	1
LSM4	0.120525	-0.93897	0	0.221	1
HAX1	0.121199	-0.920326	0	0.22	1
CCT2	0.121199	-0.905665	0	0.22	1
CMC2	0.121199	-0.935588	0	0.22	1
ELMO2	0.121519	0.953793	0.167	0.018	1
PGGT1B	0.121813	0.830389	0.167	0.033	1
STRBP	0.122103	0.917037	0.167	0.027	1
C6orf89	0.122502	0.738168	0.167	0.071	1
EMC10	0.122559	-0.930448	0	0.219	1
METTL2A	0.122929	0.900943	0.167	0.017	1
ATP6V1G1	0.123193	-1.14158	0.167	0.575	1
GPR171	0.123244	-1.02098	0	0.218	1
ZSWIM4	0.12361	0.941763	0.167	0.02	1
CTSS	0.123932	-0.906731	0	0.218	1
FABP1	0.123932	-1.05089	0	0.218	1
AP4S1	0.124431	0.90012	0.167	0.017	1
UBA7	0.124461	0.853357	0.167	0.04	1
NAPA-AS1	0.124527	0.837901	0.167	0.009	1
APH1A	0.124625	-0.937319	0	0.217	1
C19orf66	0.124801	0.931503	0.333	0.134	1
IL7R	0.125223	1.01129	0.667	0.488	1
KPNA2	0.125321	-0.930077	0	0.216	1
UPF1	0.12541	0.899311	0.167	0.017	1
SGF29	0.126008	0.827998	0.167	0.046	1
RBM23	0.12602	-0.889219	0	0.216	1
C1orf43	0.12602	-0.890809	0	0.216	1
TSPO	0.12602	-0.917749	0	0.216	1
POLR2A	0.12602	-0.916048	0	0.216	1
AHCY	0.126272	0.87091	0.167	0.037	1
SERPINB6	0.126311	0.792365	0.167	0.054	1
CSNK2B	0.126723	-0.871522	0	0.215	1
DNAJB11	0.126723	-0.906534	0	0.215	1
MDH2	0.126723	-0.888214	0	0.215	1
RAN	0.127196	0.634292	0.5	0.528	1
ELOVL5	0.12743	-0.935723	0	0.214	1
EMC2	0.127818	0.901467	0.167	0.016	1
UCP2	0.128141	-0.957233	0	0.214	1
CH17-189H20.1	0.128141	-0.928897	0	0.214	1
GABPB1	0.128141	-0.934668	0	0.214	1
FLI1	0.128283	0.799124	0.167	0.053	1
YTHDF2	0.128855	-0.899886	0	0.213	1
PABPC4	0.128855	-0.899582	0	0.213	1
EMC4	0.128855	-0.887326	0	0.213	1
XIST	0.128855	-1.05289	0	0.213	1
SLA	0.128873	0.437142	0.167	0.222	1
RUFY3	0.128949	0.829743	0.167	0.011	1
EIF4G2	0.129545	-1.08516	0.167	0.566	1
SUSD3	0.12959	0.782811	0.167	0.056	1
SEC11A	0.130294	-0.87895	0	0.212	1
CMTR2	0.130666	0.809654	0.167	0.051	1
KLHL9	0.130702	0.816781	0.167	0.015	1
ITGA1	0.130706	0.274836	0.167	0.266	1
NSA2	0.13102	-0.891644	0	0.211	1
POLR2J3	0.13102	-0.986331	0	0.211	1
ITPRIPL1	0.131507	0.905349	0.167	0.015	1
EIF6	0.131749	-0.869317	0	0.211	1
TMBIM6	0.132654	0.547267	0.5	0.596	1
GATA3	0.133219	-0.991142	0	0.21	1
SRP19	0.133219	-0.859777	0	0.21	1
TACC1	0.133219	-0.897893	0	0.21	1
STUB1	0.133219	-0.872457	0	0.21	1
CTD-3252C9.4	0.13396	-1.09948	0	0.209	1
ANKRD11	0.13396	-0.962167	0	0.209	1
CBX3	0.13396	-0.886163	0	0.209	1
CCL4L2	0.13396	-2.13747	0	0.209	1
PPP1R10	0.13396	-0.936662	0	0.209	1
UBXN2A	0.134629	0.828097	0.167	0.046	1
TMX4	0.134704	-0.90695	0	0.208	1
ZAP70	0.134704	-0.884335	0	0.208	1
PSMD13	0.134704	-0.885787	0	0.208	1
COX8A	0.135234	-0.980771	0.167	0.555	1
ZNF827	0.135277	0.829654	0.167	0.011	1
TTC3	0.135452	-0.893231	0	0.208	1
ANXA7	0.135452	-0.88719	0	0.208	1
NDFIP1	0.135452	-0.866815	0	0.208	1
ARL13B	0.135522	0.856407	0.167	0.027	1
ITGB2-AS1	0.135804	0.82187	0.167	0.013	1
TLK2	0.136148	0.870875	0.167	0.036	1
ARPP19	0.136205	-0.892556	0	0.207	1
P2RY10	0.136961	-0.892381	0	0.206	1
KBTBD2	0.137632	0.909193	0.167	0.028	1
MALSU1	0.137692	0.847467	0.167	0.041	1
RRAGC	0.13771	0.693731	0.167	0.078	1
MRPL57	0.137721	-0.876088	0	0.206	1
CHST12	0.137721	-0.956444	0	0.206	1
UQCRC2	0.137721	-0.879818	0	0.206	1
IMP3	0.137721	-0.876581	0	0.206	1
GNG2	0.138087	0.337866	0.333	0.429	1
ILF3	0.138485	-0.875672	0	0.205	1
SRSF9	0.138485	-0.852141	0	0.205	1
ERF	0.138852	0.860502	0.167	0.038	1
ORMDL1	0.139253	-0.881899	0	0.205	1
CHMP2A	0.139253	-0.877783	0	0.205	1
PIP5K1A	0.139578	0.896074	0.167	0.03	1
USP5	0.139594	0.843751	0.167	0.03	1
PRF1	0.139669	0.298255	0.167	0.26	1
C7orf50	0.140026	-0.878641	0	0.204	1
CCND3	0.140026	-0.865078	0	0.204	1
NDUFAB1	0.140026	-0.837741	0	0.204	1
GNB2	0.140026	-0.866394	0	0.204	1
PARP8	0.140026	-0.874777	0	0.204	1
DTX3L	0.140148	0.918015	0.167	0.012	1
ZNF3	0.140315	0.870384	0.167	0.023	1
MGEA5	0.140802	-0.882655	0	0.203	1
KLRC2	0.140802	-1.22243	0	0.203	1
PDPR	0.14086	0.797319	0.167	0.02	1
EML2	0.140943	0.833515	0.167	0.045	1
PTK2B	0.141148	0.653432	0.167	0.087	1
IDH1	0.141232	0.928581	0.167	0.022	1
NONO	0.141582	-0.873517	0	0.203	1
WBSCR22	0.141582	-0.851515	0	0.203	1
CTSW	0.141756	-0.593298	0.167	0.483	1
YIPF3	0.141872	0.655859	0.167	0.087	1
AGGF1	0.142241	0.87639	0.167	0.036	1
SEC11C	0.142366	-0.82675	0	0.202	1
MYDGF	0.142366	-0.85246	0	0.202	1
BDP1	0.142366	-0.906672	0	0.202	1
ZNHIT1	0.142366	-0.864897	0	0.202	1
NUDT22	0.142824	0.77956	0.167	0.045	1
NXT1	0.143155	-0.890572	0	0.201	1
WAS	0.143155	-0.852256	0	0.201	1
EMSY	0.143276	0.870353	0.167	0.035	1
EID1	0.143393	0.290762	0.333	0.435	1
HSPA1A	0.143569	1.49442	0.333	0.142	1
HMGB2	0.143706	-0.293109	0.167	0.421	1
CEBPZ	0.143947	-0.878869	0	0.201	1
CDC26	0.143947	-0.834042	0	0.201	1
REL	0.144295	0.409648	0.5	0.649	1
RBM17	0.144744	-0.877588	0	0.2	1
HSD17B11	0.144744	-0.843119	0	0.2	1
ADORA2A-AS1	0.145054	0.825131	0.167	0.011	1
TMEM65	0.145317	0.917574	0.167	0.025	1
SPPL3	0.145401	0.840491	0.167	0.044	1
TBC1D15	0.145412	0.66659	0.167	0.085	1
SNRPD3	0.145545	-0.849757	0	0.2	1
TMEM165	0.145545	-0.862563	0	0.2	1
TCP1	0.145545	-0.835819	0	0.2	1
C17orf75	0.145995	0.822617	0.167	0.013	1
DEGS1	0.14635	-0.834439	0	0.199	1
TMC6	0.14635	-0.843251	0	0.199	1
XBP1	0.14635	-0.866008	0	0.199	1
H2AFV	0.146449	0.419001	0.333	0.409	1
FAM8A1	0.146586	0.823793	0.167	0.012	1
ZNF184	0.147077	0.881628	0.167	0.02	1
TCF7	0.147159	-0.891617	0	0.198	1
YTHDC1	0.147159	-0.838807	0	0.198	1
RAB2A	0.147159	-0.867075	0	0.198	1
TXNDC12	0.147778	0.39012	0.167	0.159	1
RTFDC1	0.147972	-0.834062	0	0.198	1
PJA2	0.148024	0.725177	0.167	0.069	1
GNB1L	0.149005	0.814532	0.167	0.014	1
OAT	0.149612	-0.860273	0	0.197	1
KIR2DL4	0.149612	-1.15807	0	0.197	1
FNBP4	0.149612	-0.875949	0	0.197	1
PPHLN1	0.149612	-0.841244	0	0.197	1
ZNF529	0.150004	0.883296	0.167	0.02	1
ENO1	0.150075	-1.07549	0.167	0.551	1
MTMR3	0.150089	0.819378	0.167	0.013	1
SDF4	0.150438	-0.843867	0	0.196	1
PSMB7	0.150438	-0.810941	0	0.196	1
GYG1	0.150438	-0.828036	0	0.196	1
SPIN1	0.150757	0.784108	0.167	0.022	1
ABI3	0.151269	-0.854112	0	0.195	1
TOP1	0.151269	-0.855605	0	0.195	1
SSNA1	0.151269	-0.818221	0	0.195	1
CEBPB	0.151269	-0.865006	0	0.195	1
RABGGTB	0.151461	0.654546	0.167	0.09	1
TP53RK	0.151842	0.871193	0.167	0.035	1
CBLB	0.151952	0.805709	0.333	0.237	1
ERP44	0.152104	-0.811381	0	0.195	1
SUMO3	0.152104	-0.848697	0	0.195	1
CNN2	0.152104	-0.865837	0	0.195	1
FAM107B	0.152104	-0.887207	0	0.195	1
DGUOK	0.152104	-0.821609	0	0.195	1
PHPT1	0.152104	-0.854783	0	0.195	1
TUBD1	0.152216	0.868461	0.167	0.034	1
SGK1	0.152653	0.875671	0.167	0.035	1
M6PR	0.152943	-0.80489	0	0.194	1
GZMM	0.15364	-1.11483	0.167	0.55	1
USP15	0.153786	-0.855825	0	0.193	1
HLA-DRB5	0.153786	-1.06761	0	0.193	1
MTCH1	0.153786	-0.813677	0	0.193	1
CCS	0.154012	0.699836	0.167	0.076	1
HEG1	0.154102	0.852847	0.167	0.027	1
C1orf56	0.15511	1.11563	0.333	0.146	1
CASP4	0.155487	-0.83904	0	0.192	1
HSPB1	0.155487	-0.89574	0	0.192	1
PRKAR2A	0.155487	-0.853634	0	0.192	1
PIM3	0.155487	-0.891577	0	0.192	1
SNRPC	0.155487	-0.76793	0	0.192	1
KIAA0355	0.155822	0.928491	0.167	0.023	1
HP1BP3	0.156344	-0.848701	0	0.192	1
MRPS36	0.156536	0.848059	0.333	0.158	1
LPXN	0.157206	-0.804481	0	0.191	1
CCSER2	0.157206	-0.842994	0	0.191	1
ACP1	0.157206	-0.80688	0	0.191	1
PAPSS1	0.157925	0.802866	0.167	0.017	1
SOS2	0.158062	0.876465	0.167	0.022	1
PSMD11	0.158069	0.497167	0.167	0.128	1
H2AFJ	0.158072	-0.866883	0	0.19	1
RNF166	0.158072	-0.84688	0	0.19	1
IFNGR1	0.158072	-0.905812	0	0.19	1
FBXO34	0.158942	-0.850779	0	0.19	1
C6orf62	0.158942	-0.852552	0	0.19	1
MRPS7	0.158942	-0.79263	0	0.19	1
SPCS3	0.158942	-0.789695	0	0.19	1
KMT2B	0.15925	0.854799	0.167	0.039	1
C7orf73	0.159817	-0.790379	0	0.189	1
PTMS	0.159817	-0.862554	0	0.189	1
PDE7A	0.159817	-0.855919	0	0.189	1
TIMP1	0.159817	-0.842509	0	0.189	1
ZNF706	0.159817	-0.794089	0	0.189	1
SOCS1	0.159817	-0.850933	0	0.189	1
IFFO2	0.16048	0.857614	0.167	0.026	1
SNX2	0.160561	0.664392	0.167	0.085	1
ARHGAP15	0.160697	-0.80013	0	0.189	1
PRPF40A	0.160697	-0.836704	0	0.189	1
SRSF3	0.160895	-0.714392	0.333	0.702	1
SRRM2	0.161281	0.419495	0.333	0.372	1
ZFAND6	0.161581	-0.765766	0	0.188	1
POLR2E	0.161581	-0.819523	0	0.188	1
PUF60	0.161581	-0.795487	0	0.188	1
TOB2	0.161581	-0.871627	0	0.188	1
MT-CO3	0.162297	0.572133	1	0.998	1
BANF1	0.16247	-0.812408	0	0.187	1
ELOF1	0.16247	-0.77083	0	0.187	1
NRBP1	0.16247	-0.786977	0	0.187	1
IRS2	0.16247	-0.895804	0	0.187	1
ZMPSTE24	0.163147	0.848108	0.167	0.041	1
GEMIN2	0.163164	0.806451	0.167	0.016	1
VAMP5	0.164262	-0.824193	0	0.186	1
AP2S1	0.164262	-0.7794	0	0.186	1
TRDC	0.164262	-1.84413	0	0.186	1
KATNA1	0.164469	0.763154	0.167	0.048	1
PSMD7	0.165033	0.789663	0.333	0.189	1
NHP2	0.165165	-0.768643	0	0.185	1
SRRT	0.165165	-0.88522	0	0.185	1
PSMA3	0.165165	-0.782847	0	0.185	1
KDELR2	0.165165	-0.784248	0	0.185	1
SDF2L1	0.165165	-0.831339	0	0.185	1
SLAMF6	0.165664	0.792104	0.167	0.02	1
POLR2C	0.166073	-0.77462	0	0.185	1
ACADVL	0.166073	-0.786899	0	0.185	1
ARL2BP	0.166073	-0.782494	0	0.185	1
MRPS22	0.166162	0.712989	0.167	0.072	1
PRPF3	0.166525	0.81474	0.167	0.035	1
TJP3	0.166764	0.806842	0.167	0.015	1
CPNE1	0.166985	-0.790598	0	0.184	1
GRB2	0.166985	-0.792045	0	0.184	1
ITGB1BP1	0.166985	-0.782375	0	0.184	1
DAPP1	0.166993	0.807111	0.167	0.015	1
ADGRE5	0.167144	0.301331	0.333	0.469	1
CSNK2A1	0.167324	0.762414	0.167	0.048	1
POLE4	0.167903	-0.78332	0	0.184	1
RER1	0.167903	-0.763218	0	0.184	1
ATP8A1	0.167903	-0.821298	0	0.184	1
OTUB1	0.167903	-0.786699	0	0.184	1
TTC39C	0.167903	-0.809202	0	0.184	1
NPEPPS	0.168433	0.782054	0.167	0.056	1
TMBIM1	0.168778	0.625888	0.167	0.097	1
DGCR6L	0.168825	-0.791075	0	0.183	1
RNF167	0.168825	-0.815287	0	0.183	1
NOL7	0.168825	-0.76119	0	0.183	1
KLHL28	0.168891	0.7451	0.167	0.051	1
THOC2	0.168939	0.909234	0.333	0.128	1
FUNDC2	0.169752	-0.776079	0	0.182	1
CCNH	0.169752	-0.841923	0	0.182	1
CDK17	0.169752	-0.798295	0	0.182	1
SNHG8	0.170021	0.631301	0.333	0.3	1
FEM1A	0.170124	0.735587	0.167	0.067	1
FSCN1	0.170364	0.901083	0.167	0.028	1
HLA-DQB1	0.170684	-0.949768	0	0.182	1
IRF2	0.170734	0.732454	0.167	0.065	1
RAB8A	0.171621	-0.791464	0	0.181	1
FABP5	0.171621	-0.959085	0	0.181	1
TOMM5	0.171877	0.574316	0.167	0.108	1
LINC00324	0.171955	0.8724	0.167	0.033	1
RRP8	0.172092	0.755106	0.167	0.049	1
VPS13B	0.172491	0.854423	0.167	0.026	1
TMBIM4	0.172562	-0.790383	0	0.18	1
RNF11	0.172562	-0.777065	0	0.18	1
LINC00623	0.172898	0.84336	0.167	0.028	1
LINC00493	0.173509	-0.766923	0	0.18	1
VPS29	0.173509	-0.769614	0	0.18	1
DERL1	0.173509	-0.780521	0	0.18	1
ITGA4	0.173509	-0.858373	0	0.18	1
ARID5B	0.173542	0.961751	0.333	0.184	1
SQSTM1	0.173798	0.387163	0.333	0.384	1
ZNF506	0.174043	0.812315	0.167	0.036	1
TSPYL2	0.174099	0.465509	0.333	0.423	1
NFKB2	0.174461	-0.807159	0	0.179	1
PPM1K	0.174461	-0.81783	0	0.179	1
PSMC3	0.174461	-0.751293	0	0.179	1
SLC25A39	0.174461	-0.750775	0	0.179	1
EMC3	0.174461	-0.78602	0	0.179	1
NOSIP	0.174461	-0.798716	0	0.179	1
CLK4	0.175236	0.63455	0.167	0.09	1
RBM28	0.175415	0.795608	0.167	0.04	1
PPM1G	0.175417	-0.775256	0	0.179	1
CMIP	0.175417	-0.80105	0	0.179	1
RP11-51J9.5	0.175417	-0.860537	0	0.179	1
ELMSAN1	0.175417	-0.891741	0	0.179	1
PCM1	0.175417	-0.798343	0	0.179	1
MVB12B	0.175686	0.91806	0.167	0.023	1
PLCB2	0.17619	0.749377	0.167	0.03	1
DNAJC3	0.176379	-0.797907	0	0.178	1
H2AFY	0.176379	-0.76575	0	0.178	1
MRPL42	0.17663	0.692017	0.167	0.077	1
CD59	0.176778	0.574844	0.167	0.105	1
KXD1	0.176801	0.730156	0.167	0.069	1
TSHZ1	0.177324	0.831582	0.167	0.043	1
TRAPPC6A	0.177346	-0.735858	0	0.177	1
ABT1	0.177346	-0.732857	0	0.177	1
BBX	0.177346	-0.78936	0	0.177	1
WASF2	0.177346	-0.80199	0	0.177	1
DDX39B	0.177708	0.778284	0.167	0.054	1
NFKBIA	0.1782	0.613763	0.333	0.486	1
ATF7IP	0.178318	-0.791458	0	0.177	1
CAMK4	0.178318	-0.760795	0	0.177	1
NHLRC2	0.178561	0.879698	0.167	0.02	1
HLA-B	0.178678	-0.457166	0.833	0.986	1
ASNS	0.179079	0.71952	0.167	0.038	1
SELM	0.179295	-0.786791	0	0.176	1
PPP1CC	0.179295	-0.760221	0	0.176	1
C16orf13	0.179295	-0.764303	0	0.176	1
MYL12B	0.17944	0.549716	0.667	0.68	1
ZNF600	0.179935	0.847369	0.167	0.039	1
HGSNAT	0.180277	-0.795535	0	0.176	1
PPP4R3A	0.180277	-0.775783	0	0.176	1
TANK	0.180277	-0.798484	0	0.176	1
FBXO7	0.180277	-0.756712	0	0.176	1
LARP7	0.180277	-0.807277	0	0.176	1
WAC	0.180277	-0.761049	0	0.176	1
RNF168	0.180277	-0.765107	0	0.176	1
N4BP2L2	0.180615	0.43997	0.333	0.368	1
ZNF831	0.180709	0.907608	0.167	0.026	1
NDUFA4	0.181061	0.262557	0.5	0.67	1
PSMC1	0.181265	-0.74834	0	0.175	1
THUMPD1	0.182257	-0.768175	0	0.174	1
ABHD14B	0.182257	-0.74302	0	0.174	1
NAPA	0.182257	-0.73571	0	0.174	1
RAB6A	0.182257	-0.773733	0	0.174	1
DENND3	0.182388	0.796947	0.167	0.018	1
POMP	0.182662	-0.823454	0.167	0.508	1
HMGN2	0.183144	-0.853796	0.167	0.512	1
ZNF24	0.183156	0.606862	0.167	0.096	1
TOX4	0.183255	-0.77134	0	0.174	1
TMEM14C	0.183255	-0.745886	0	0.174	1
UAP1	0.183255	-0.780925	0	0.174	1
ZNF655	0.183255	-0.762238	0	0.174	1
SIAH2	0.183255	-0.725932	0	0.174	1
ARFGAP2	0.183255	-0.752107	0	0.174	1
CDC25B	0.183512	0.718657	0.167	0.037	1
PCMT1	0.183782	0.739299	0.333	0.182	1
VMP1	0.184258	-0.78098	0	0.173	1
GNL3	0.184258	-0.760702	0	0.173	1
HNRNPD	0.184258	-0.761902	0	0.173	1
DPM1	0.184258	-0.759075	0	0.173	1
ISCA2	0.18445	0.834592	0.167	0.031	1
TUBGCP5	0.184588	0.807686	0.167	0.014	1
SERPINB1	0.185267	-0.736269	0	0.172	1
ZBTB1	0.185267	-0.768836	0	0.172	1
ATG12	0.185267	-0.747771	0	0.172	1
PAK2	0.185267	-0.771372	0	0.172	1
ETFA	0.185494	0.510948	0.167	0.123	1
ATXN7	0.186281	-0.75435	0	0.172	1
USP8	0.186281	-0.787592	0	0.172	1
BRD4	0.186281	-0.747852	0	0.172	1
DNAJA2	0.186281	-0.738256	0	0.172	1
PIK3IP1	0.186281	-0.807426	0	0.172	1
RBL2	0.186281	-0.793594	0	0.172	1
CD70	0.186285	0.888039	0.167	0.016	1
DDX11	0.186747	0.787434	0.167	0.02	1
COPB2	0.186836	0.74943	0.167	0.051	1
SRPRA	0.1873	-0.71896	0	0.171	1
BAG1	0.1873	-0.709745	0	0.171	1
DNAJC2	0.1873	-0.746985	0	0.171	1
NXF1	0.1873	-0.768355	0	0.171	1
MXD1	0.187549	0.772632	0.167	0.044	1
DHRS4L2	0.187873	0.697027	0.167	0.064	1
ARF5	0.188324	-0.701946	0	0.171	1
GPATCH8	0.188324	-0.761989	0	0.171	1
ARL5A	0.188324	-0.746482	0	0.171	1
FAM118A	0.188324	-0.758194	0	0.171	1
HADHA	0.188324	-0.748601	0	0.171	1
RNF145	0.188324	-0.734838	0	0.171	1
PNRC2	0.188324	-0.761801	0	0.171	1
ID3	0.188324	-1.02062	0	0.171	1
PSENEN	0.188324	-0.716916	0	0.171	1
TVP23B	0.189012	0.828168	0.167	0.032	1
AEBP2	0.189702	0.775923	0.167	0.044	1
CHMP1B	0.190052	0.548287	0.333	0.41	1
BTF3	0.190053	-0.836153	0.667	0.888	1
TBC1D5	0.190218	0.795674	0.167	0.038	1
RPS27A	0.190331	-0.359616	1	0.999	1
TOPORS	0.19039	-0.776995	0	0.169	1
GSTO1	0.19039	-0.743867	0	0.169	1
LACTB	0.190525	0.797473	0.167	0.017	1
MRPL13	0.190715	0.71996	0.167	0.071	1
METTL2B	0.190787	0.788347	0.167	0.019	1
LPIN1	0.191431	-0.764072	0	0.169	1
TNFRSF14	0.191431	-0.731853	0	0.169	1
UNG	0.192025	0.780323	0.167	0.022	1
RNF146	0.192162	0.79534	0.167	0.018	1
ANKRD44	0.192478	-0.782821	0	0.168	1
DIAPH1	0.192478	-0.752193	0	0.168	1
UFD1L	0.192478	-0.73419	0	0.168	1
DDOST	0.192478	-0.718778	0	0.168	1
PIN1	0.192478	-0.71717	0	0.168	1
TXNDC17	0.192478	-0.73222	0	0.168	1
SPRY1	0.192698	0.358499	0.167	0.254	1
ATP2B1	0.192833	0.59767	0.333	0.31	1
IFI6	0.19353	-0.759486	0	0.167	1
ADPRHL2	0.194296	0.712751	0.167	0.059	1
NUP54	0.194345	0.735408	0.167	0.053	1
SPEF2	0.194445	0.80236	0.167	0.014	1
DNAJC9	0.194587	-0.752211	0	0.167	1
RASAL3	0.194587	-0.713479	0	0.167	1
DPY30	0.194587	-0.712995	0	0.167	1
RASSF3	0.195518	0.810748	0.167	0.047	1
WDR75	0.195568	0.793803	0.167	0.017	1
SOCS3	0.195651	-0.798134	0	0.166	1
MTERF4	0.196314	0.603888	0.167	0.099	1
EXOSC4	0.196408	0.876656	0.167	0.019	1
FAM32A	0.19672	-0.701796	0	0.166	1
C10orf54	0.19672	-0.755099	0	0.166	1
NKIRAS2	0.19751	0.859671	0.167	0.023	1
LINC01588	0.197735	0.807733	0.167	0.048	1
MAT2A	0.197794	-0.724068	0	0.165	1
STX5	0.197794	-0.721932	0	0.165	1
NFU1	0.198875	-0.723041	0	0.164	1
TRIM28	0.198875	-0.769834	0	0.164	1
AAED1	0.198875	-0.754548	0	0.164	1
NUCB1	0.198875	-0.722317	0	0.164	1
SOD2	0.198875	-0.778066	0	0.164	1
TRIM26	0.198972	0.684845	0.167	0.066	1
SMARCAD1	0.19964	0.795893	0.167	0.016	1
CXorf40A	0.199754	0.724394	0.167	0.035	1
CISD2	0.199961	-0.712513	0	0.164	1
SERINC1	0.199961	-0.7141	0	0.164	1
TINF2	0.199961	-0.717534	0	0.164	1
MED19	0.201053	-0.729421	0	0.163	1
TLE4	0.201053	-0.757116	0	0.163	1
PRMT1	0.201053	-0.703866	0	0.163	1
NRDE2	0.201091	0.821766	0.167	0.043	1
KMT2E	0.201843	0.33423	0.5	0.57	1
XRN2	0.202151	-0.733201	0	0.163	1
PHIP	0.202151	-0.746248	0	0.163	1
DBNL	0.202151	-0.683222	0	0.163	1
ARHGEF6	0.203036	0.836188	0.167	0.042	1
NAA16	0.203122	0.899852	0.167	0.027	1
CCDC109B	0.203254	-0.700455	0	0.162	1
DENND4A	0.203254	-0.740357	0	0.162	1
MT1X	0.203254	-0.789994	0	0.162	1
RCN2	0.203254	-0.676436	0	0.162	1
ZNF428	0.203254	-0.693476	0	0.162	1
HCG18	0.203254	-0.765966	0	0.162	1
MESDC2	0.203254	-0.716856	0	0.162	1
HSD17B10	0.203254	-0.698385	0	0.162	1
PCGF5	0.203254	-0.689635	0	0.162	1
CASP3	0.203422	0.708188	0.167	0.061	1
PUS3	0.203456	0.783976	0.167	0.02	1
STAG1	0.203502	0.727053	0.167	0.054	1
SLC9A3R1	0.20391	0.717488	0.333	0.207	1
SLMAP	0.204175	0.68804	0.167	0.065	1
REEP3	0.204325	0.847405	0.167	0.039	1
PSMB4	0.204364	-0.720865	0	0.161	1
SNF8	0.204364	-0.689212	0	0.161	1
TMEM50B	0.204364	-0.728402	0	0.161	1
MT-ND2	0.204539	-0.299453	1	0.998	1
CANX	0.205479	-0.718428	0	0.161	1
CFLAR	0.205479	-0.755171	0	0.161	1
FAM162A	0.205479	-0.717424	0	0.161	1
NBL1	0.205479	-0.763713	0	0.161	1
SLC25A26	0.205479	-0.761257	0	0.161	1
USP11	0.205479	-0.706607	0	0.161	1
TMEM170A	0.205479	-0.716016	0	0.161	1
MLF2	0.206324	0.365309	0.167	0.163	1
BIN1	0.206601	-0.668984	0	0.16	1
RSF1	0.206601	-0.729925	0	0.16	1
MED28	0.206601	-0.694309	0	0.16	1
PPP1R16B	0.206601	-0.724115	0	0.16	1
BCL11B	0.206601	-0.748868	0	0.16	1
TAF12	0.207219	0.677344	0.167	0.068	1
BHLHE40	0.207728	-0.771725	0	0.159	1
LRP10	0.207728	-0.693738	0	0.159	1
PLA2G16	0.207728	-0.72771	0	0.159	1
RNF114	0.207728	-0.681511	0	0.159	1
HSPH1	0.208338	0.532399	0.167	0.182	1
ANAPC4	0.208683	0.837665	0.167	0.028	1
LRRC8C	0.208797	0.754849	0.167	0.027	1
TERF1	0.208862	-0.734871	0	0.159	1
ZC3H13	0.208862	-0.714856	0	0.159	1
SSBP4	0.208862	-0.710775	0	0.159	1
U2SURP	0.208862	-0.723568	0	0.159	1
TMEM256	0.208862	-0.693992	0	0.159	1
PPM1F	0.208952	0.785415	0.167	0.019	1
SOD1	0.209086	-0.370834	0.333	0.62	1
TAGLN2	0.209642	-0.45938	0.333	0.64	1
LARP1B	0.209721	0.773011	0.167	0.023	1
RAB1A	0.210001	-0.678893	0	0.158	1
A1BG	0.210001	-0.71589	0	0.158	1
FAAP20	0.210001	-0.66758	0	0.158	1
IFITM1	0.210001	-0.691983	0	0.158	1
UFM1	0.210001	-0.706718	0	0.158	1
ANKRD37	0.210001	-0.730558	0	0.158	1
PPP1R18	0.210001	-0.726964	0	0.158	1
THUMPD3-AS1	0.211147	-0.699608	0	0.158	1
ATG2A	0.211147	-0.725676	0	0.158	1
NINJ1	0.211147	-0.726974	0	0.158	1
GLTP	0.211147	-0.676692	0	0.158	1
HIPK1	0.211147	-0.698398	0	0.158	1
LINC00869	0.211147	-0.676341	0	0.158	1
NANS	0.211147	-0.720956	0	0.158	1
NCOA7	0.211181	0.697823	0.167	0.073	1
TP53BP1	0.211191	0.819542	0.167	0.032	1
FAS	0.211279	0.673414	0.167	0.067	1
IER3	0.211427	0.724048	0.167	0.067	1
PRKDC	0.211969	0.715598	0.167	0.07	1
VPS33A	0.212058	0.784259	0.167	0.019	1
EIF2S1	0.212233	0.589395	0.167	0.091	1
LIMA1	0.212262	0.85488	0.167	0.023	1
PPM1D	0.212293	0.804425	0.167	0.036	1
NAA10	0.212299	-0.696737	0	0.157	1
IGHM	0.212299	-0.905484	0	0.157	1
C16orf91	0.212299	-0.673287	0	0.157	1
CCDC69	0.212299	-0.706068	0	0.157	1
MTG2	0.212761	0.746156	0.167	0.03	1
CTDSP1	0.21337	0.61259	0.167	0.096	1
SURF2	0.213457	-0.699539	0	0.156	1
VDAC3	0.213457	-0.64031	0	0.156	1
DR1	0.213457	-0.679557	0	0.156	1
EHMT1	0.213881	0.758038	0.167	0.047	1
MAPK6	0.214415	0.844863	0.167	0.038	1
LSM2	0.214621	-0.674979	0	0.156	1
SH3GLB1	0.214621	-0.709638	0	0.156	1
UBAC2	0.214621	-0.665249	0	0.156	1
NUP98	0.214621	-0.656137	0	0.156	1
CDK11A	0.214621	-0.717954	0	0.156	1
CLTA	0.214621	-0.675076	0	0.156	1
SIDT2	0.214688	0.789129	0.167	0.017	1
NMI	0.215066	0.744894	0.167	0.062	1
UGP2	0.215792	-0.726309	0	0.155	1
LCMT1	0.216571	0.695091	0.167	0.061	1
S100PBP	0.216627	0.783144	0.167	0.019	1
CDKN1A	0.216968	-0.74355	0	0.155	1
NDUFB5	0.216968	-0.664586	0	0.155	1
TLE3	0.216968	-0.71324	0	0.155	1
PLIN2	0.216968	-0.745244	0	0.155	1
GRPEL1	0.216968	-0.66114	0	0.155	1
RPS6KA5	0.217745	0.811453	0.167	0.046	1
SNX9	0.218152	-0.695341	0	0.154	1
NAA38	0.218152	-0.675455	0	0.154	1
PDAP1	0.218152	-0.674356	0	0.154	1
VKORC1	0.218152	-0.678375	0	0.154	1
CYP20A1	0.218152	-0.714649	0	0.154	1
MRPL10	0.218152	-0.657454	0	0.154	1
PRDM2	0.218152	-0.691701	0	0.154	1
RAB11FIP1	0.218152	-0.730545	0	0.154	1
SLC7A6OS	0.218572	0.852222	0.167	0.025	1
FOSL2	0.218575	0.335376	0.333	0.396	1
STRN4	0.219328	0.772861	0.167	0.022	1
NEMF	0.219341	-0.698362	0	0.153	1
ORAI1	0.219341	-0.705582	0	0.153	1
MKNK2	0.219341	-0.677283	0	0.153	1
ZNF622	0.219341	-0.658664	0	0.153	1
AKT2	0.219958	0.645138	0.167	0.074	1
BTG3	0.220537	-0.695157	0	0.153	1
LRRC59	0.220537	-0.641997	0	0.153	1
RELB	0.220537	-0.699946	0	0.153	1
CCT5	0.220537	-0.649091	0	0.153	1
CORO1B	0.220537	-0.745076	0	0.153	1
PBDC1	0.220537	-0.706156	0	0.153	1
SSR1	0.220537	-0.69939	0	0.153	1
TUBB4B	0.220748	-1.05111	0.167	0.509	1
OPTN	0.220975	0.787471	0.333	0.161	1
COX7A2	0.221155	0.276026	0.5	0.651	1
MED6	0.221424	0.589623	0.167	0.101	1
IQGAP2	0.221739	-0.722202	0	0.152	1
PHF20L1	0.221739	-0.668563	0	0.152	1
PMF1	0.221739	-0.657364	0	0.152	1
VPS51	0.221739	-0.642539	0	0.152	1
ABHD17B	0.222046	0.617526	0.167	0.093	1
R3HCC1	0.222339	0.767175	0.167	0.046	1
HES4	0.222948	-0.882442	0	0.151	1
CYFIP2	0.222948	-0.653886	0	0.151	1
DUSP10	0.222948	-0.71253	0	0.151	1
MAP2K3	0.222948	-0.679318	0	0.151	1
PPM1B	0.222948	-0.688288	0	0.151	1
ZNF296	0.223216	0.774512	0.167	0.022	1
TSG101	0.223902	0.694835	0.167	0.063	1
PRPF4B	0.224164	-0.686276	0	0.151	1
RPA3	0.224164	-0.680071	0	0.151	1
ZCRB1	0.224164	-0.669797	0	0.151	1
GNL1	0.224164	-0.692534	0	0.151	1
GPI	0.224164	-0.639331	0	0.151	1
RP1-313I6.12	0.224164	-0.752966	0	0.151	1
STAU1	0.224164	-0.680091	0	0.151	1
SF3A2	0.22429	0.716762	0.167	0.07	1
[truncated: 1,094 more rows]

## Sheet: DEGs_CD8 T cells_HCvsTumor
	p_val	avg_log2FC	pct.1	pct.2	p_val_adj
ATP5MG	7.50227e-12	3.60884	0.667	0	2.8204e-07
RACK1	7.50227e-12	3.87303	0.667	0	2.8204e-07
RPL13A	2.02048e-09	-1.86612	0.667	1	7.5958e-05
COPS9	6.33269e-09	3.061	0.5	0	0.000238071
ELOB	6.33269e-09	2.21442	0.5	0	0.000238071
RIPOR2	6.33269e-09	2.59962	0.5	0	0.000238071
MT-CYB	7.621e-09	2.11269	0.833	0.976	0.000286504
MT-ND3	2.05103e-08	2.58801	1	0.879	0.000771064
GNB2L1	2.47344e-08	-4.2014	0	0.936	0.000929865
SF3B1	3.84295e-08	2.3392	0.333	0.214	0.00144472
B2M	4.10346e-08	-1.08904	1	1	0.00154265
FTH1	1.00122e-07	-3.02628	0.333	0.993	0.00376399
RPS17	2.47326e-07	-2.85435	0.333	0.977	0.00929799
RPL13	2.58341e-07	-1.45128	0.5	0.999	0.00971208
MT-CO2	2.79051e-07	1.36087	0.833	0.998	0.0104906
SFI1	3.22874e-07	2.60311	0.333	0.061	0.0121381
MT-ATP6	5.35023e-07	1.79613	0.833	0.983	0.0201136
HIST1H4C	6.7689e-07	2.60513	0.667	0.132	0.025447
USP7	1.15189e-06	2.60744	0.333	0.049	0.0433043
SAMM50	1.35922e-06	2.64791	0.167	0.046	0.0510986
RGS19	1.49258e-06	2.47671	0.333	0.073	0.0561121
ZNF292	1.74382e-06	2.6278	0.333	0.104	0.0655571
AATF	2.98006e-06	2.66614	0.333	0.09	0.112033
ATP5E	3.48804e-06	-3.68422	0	0.852	0.131129
PSMB2	3.5638e-06	2.39047	0.5	0.25	0.133977
ATP5F1E	4.30216e-06	3.60977	0.333	0	0.161736
ATP5PD	4.30216e-06	2.35489	0.333	0	0.161736
LINC01871	4.30216e-06	2.59445	0.333	0	0.161736
SELENOH	4.30216e-06	1.61062	0.333	0	0.161736
AC245297.3	4.30216e-06	2.34443	0.333	0	0.161736
AC020916.1	4.30216e-06	1.9967	0.333	0	0.161736
CYBA	4.32461e-06	-3.52127	0	0.847	0.162579
IGHA1	5.21908e-06	3.65344	0.833	0.291	0.196206
OSBPL8	7.5629e-06	2.26928	0.167	0.108	0.284319
RPS2	8.23978e-06	-1.04035	1	0.998	0.309766
ETFB	9.07658e-06	1.83943	0.167	0.201	0.341225
TRGC2	1.14543e-05	2.70829	0.5	0.166	0.430613
SYF2	1.24367e-05	1.84677	0.5	0.309	0.467547
RPS20	1.36352e-05	-1.93402	0.333	0.976	0.512603
PAN3	1.38138e-05	2.49145	0.167	0.062	0.519316
AC058791.1	2.5323e-05	2.58204	0.5	0.059	0.951992
JCHAIN	2.61556e-05	2.48748	0.5	0.104	0.983292
LIMD2	2.62032e-05	1.68095	0.333	0.369	0.985084
SYNJ2	3.62468e-05	2.78391	0.167	0.02	1
ATP5L	4.56054e-05	-3.17597	0	0.774	1
2025-09-07	7.61654e-05	1.37119	0.333	0.45	1
MTRNR2L8	9.01612e-05	2.47278	0.5	0.023	1
XPNPEP1	9.35072e-05	2.3892	0.333	0.037	1
CCT3	9.60928e-05	1.78456	0.333	0.19	1
LDHA	0.000104249	-3.26889	0	0.742	1
TMSB4X	0.000104864	-1.04616	0.833	1	1
DDX24	0.000116193	1.49064	0.5	0.47	1
GAPDH	0.000122414	-2.31845	0.333	0.955	1
YBX1	0.000126533	-3.01412	0	0.733	1
MT-CO1	0.000136026	0.878538	0.833	0.999	1
KDM5A	0.000138019	2.10043	0.333	0.1	1
NDUFA9	0.000168024	2.12994	0.5	0.121	1
EZH1	0.000198158	2.42941	0.333	0.023	1
DNAJC19	0.000208418	1.9732	0.333	0.108	1
SZT2	0.000276649	2.84557	0.167	0.01	1
SUMO2	0.000304945	-2.76866	0	0.692	1
CD2	0.000306983	0.40606	0.167	0.662	1
SNU13	0.000308528	1.61648	0.667	0.421	1
HLA-C	0.000342515	-1.56078	0.667	0.991	1
MTRNR2L12	0.000373326	2.0685	0.333	0.032	1
GRK6	0.000382644	2.58141	0.333	0.078	1
SRSF7	0.00039032	1.85599	1	0.667	1
FYN	0.000414269	0.706542	0.167	0.502	1
STIM1	0.000423416	1.81431	0.167	0.046	1
RPL27A	0.000493712	-0.501311	0.667	0.998	1
TNF	0.000507414	2.76416	0.333	0.049	1
DDX18	0.000512195	2.02704	0.5	0.199	1
CD69	0.000528167	1.88645	0.833	0.578	1
SSR3	0.000537631	1.82125	0.5	0.201	1
PFN1	0.000544752	-1.71684	0.333	0.941	1
DARS	0.00054617	1.69673	0.167	0.094	1
ZNF121	0.000596955	2.25361	0.333	0.026	1
GLTSCR2	0.000616702	-2.7034	0	0.655	1
ALDOA	0.000644296	-2.67823	0	0.653	1
KIAA1551	0.000711895	2.0137	0.5	0.139	1
CSNK1G2	0.00072381	1.70157	0.167	0.071	1
JUNB	0.000734929	1.21649	0.333	0.63	1
ATP5G2	0.00075247	-2.68357	0	0.644	1
MRPS11	0.000787542	2.13168	0.333	0.078	1
ANXA4	0.000803831	1.82941	0.167	0.042	1
CCT7	0.000818038	1.65202	0.333	0.176	1
TBC1D2B	0.000826464	1.63495	0.167	0.078	1
CNPY2	0.000834036	1.43868	0.167	0.149	1
DPP9	0.000866399	1.8539	0.167	0.042	1
ITSN2	0.000901295	1.29387	0.167	0.158	1
TAGAP	0.000949882	2.09741	0.5	0.118	1
APEX1	0.000970727	1.58168	0.167	0.088	1
PPP4R1	0.000993892	2.29178	0.333	0.014	1
SRP72	0.00100069	1.49621	0.167	0.139	1
GBA2	0.00100299	2.24047	0.333	0.013	1
RNF126	0.00101524	1.53564	0.167	0.097	1
MPHOSPH10	0.00101557	1.78877	0.167	0.075	1
NT5C3B	0.0010187	1.88347	0.167	0.037	1
CD52	0.00103886	-2.65979	0.167	0.85	1
STIM2	0.00106245	1.84762	0.167	0.039	1
SMIM20	0.00107747	1.79088	0.167	0.052	1
EWSR1	0.00110845	1.11529	0.167	0.226	1
ARHGDIB	0.00113516	-2.56588	0.167	0.831	1
TAOK1	0.00115515	1.81075	0.167	0.046	1
URI1	0.00117575	1.67452	0.167	0.074	1
RNPEPL1	0.00123418	1.48097	0.167	0.114	1
CBLL1	0.00124583	1.87126	0.167	0.036	1
RPS28	0.0012874	0.933904	0.833	0.967	1
PXK	0.00129411	1.87121	0.167	0.032	1
UTP23	0.00142575	1.80089	0.167	0.044	1
HSP90AA1	0.00142977	-0.273355	0.167	0.761	1
PDE4DIP	0.00143702	1.76407	0.167	0.054	1
POP4	0.00143959	1.71601	0.167	0.058	1
TALDO1	0.00145874	1.08681	0.167	0.208	1
COX4I1	0.00148396	-1.06689	0.167	0.795	1
BSDC1	0.00149824	1.6792	0.167	0.071	1
DOCK10	0.00150004	1.67933	0.167	0.072	1
FLYWCH2	0.00151127	1.79976	0.167	0.051	1
MT-ND4	0.00152469	1.45937	1	0.995	1
GTF2B	0.00152723	1.75775	0.5	0.14	1
SELK	0.00154278	-2.57569	0	0.601	1
MCOLN1	0.00154782	1.93573	0.167	0.026	1
DERL2	0.00157058	1.38567	0.167	0.134	1
ZNF264	0.00158113	1.8914	0.167	0.032	1
ATP6V0D1	0.00159808	1.3665	0.167	0.138	1
MED16	0.00163578	1.91653	0.167	0.031	1
IGKC	0.00164394	3.13515	0.833	0.614	1
GEMIN7	0.00164688	1.7473	0.167	0.055	1
SYS1	0.00165608	1.51985	0.167	0.098	1
PTBP3	0.00165967	2.05343	0.5	0.099	1
HLA-DRB1	0.00166203	1.67036	0.5	0.392	1
ZDHHC13	0.00168946	1.98881	0.167	0.018	1
ICAM2	0.00170094	1.70407	0.167	0.066	1
CD99	0.0017028	-2.47229	0	0.594	1
DNAJC15	0.00171141	1.24919	0.167	0.168	1
PTRHD1	0.00175258	1.47524	0.167	0.118	1
FBXO44	0.0017578	1.86792	0.167	0.036	1
ASXL1	0.00176281	1.69859	0.167	0.067	1
PIH1D1	0.00176567	1.55398	0.167	0.097	1
SUPT5H	0.00176682	1.3437	0.167	0.144	1
AP1G2	0.00179727	1.81221	0.167	0.045	1
CRLF3	0.00179833	1.70169	0.167	0.06	1
TPM3	0.00181034	1.19582	0.5	0.446	1
CNTRL	0.00181971	1.61028	0.167	0.079	1
SSR4	0.00182167	-2.39622	0	0.59	1
PPIH	0.0018408	1.67912	0.167	0.065	1
MRPS18A	0.00184624	1.70028	0.167	0.066	1
HLA-A	0.00185124	-1.10112	0.833	0.99	1
TC2N	0.00185751	1.83996	0.667	0.118	1
MT-CO3	0.00187627	1.20154	1	0.997	1
TOM1	0.0018928	1.80888	0.167	0.045	1
PIAS1	0.00190737	1.70656	0.167	0.064	1
COL4A3BP	0.00193455	1.85081	0.167	0.037	1
U2AF2	0.00198866	1.64069	0.167	0.078	1
FAM136A	0.00199296	1.56353	0.167	0.092	1
CHTOP	0.00199468	1.51035	0.167	0.1	1
DDX17	0.00202438	1.16711	0.167	0.179	1
PNO1	0.00205907	1.74004	0.167	0.055	1
RPL21	0.00207713	-0.5271	0.833	1	1
TNRC6A	0.00211032	2.14017	0.333	0.04	1
DECR1	0.00211649	1.49447	0.167	0.104	1
GLO1	0.00217243	1.41788	0.167	0.12	1
TAP2	0.00217469	1.61929	0.167	0.081	1
NAP1L1	0.00218963	-2.39385	0	0.578	1
GTPBP6	0.00219337	1.77907	0.167	0.048	1
ACSL5	0.00220036	2.06952	0.333	0.048	1
NDUFA8	0.00220169	1.58088	0.167	0.092	1
NOL11	0.00221295	1.74528	0.167	0.057	1
PTPMT1	0.00224934	1.7625	0.167	0.055	1
NUDT15	0.00226266	1.79521	0.167	0.048	1
CABIN1	0.00229724	1.86517	0.167	0.036	1
PET100	0.00230401	1.37339	0.333	0.244	1
GLG1	0.00232846	1.38867	0.167	0.122	1
BIRC6	0.00234342	1.58842	0.167	0.083	1
MAP4K1	0.00234596	1.87525	0.333	0.097	1
BRIX1	0.00236342	1.62118	0.167	0.071	1
COX6A1	0.00237055	-2.35554	0	0.572	1
SYMPK	0.00240563	1.74402	0.167	0.054	1
SIGIRR	0.00240612	1.15316	0.167	0.18	1
MAPRE2	0.002447	1.45893	0.167	0.106	1
DNAJB14	0.00245038	1.45522	0.167	0.104	1
CRELD2	0.00245564	1.45661	0.167	0.115	1
SPG7	0.00246089	1.60477	0.167	0.084	1
ZBTB20	0.00250207	1.63347	0.167	0.073	1
HNRNPA3	0.00250584	0.935148	0.333	0.434	1
HMGN1	0.00251	-2.42651	0	0.569	1
RAB33A	0.00255007	1.90546	0.167	0.026	1
BRD8	0.00258524	1.88729	0.167	0.033	1
GON4L	0.00258529	1.59265	0.167	0.086	1
TAPBPL	0.00259261	1.79249	0.167	0.049	1
TCEB2	0.00260067	-2.3081	0	0.566	1
RNF34	0.002617	1.72719	0.167	0.059	1
ATP6V0E1	0.00261913	-2.28059	0	0.566	1
KIAA1109	0.00264274	1.78957	0.167	0.047	1
TAF1D	0.00264756	2.09396	0.5	0.223	1
SON	0.00265291	1.2547	0.667	0.484	1
NCOA4	0.00268257	1.58944	0.167	0.083	1
CYC1	0.00269264	1.31182	0.167	0.142	1
ASNSD1	0.00273762	1.57319	0.167	0.084	1
UTRN	0.00278678	1.62865	0.167	0.079	1
MAPKAPK5-AS1	0.00280546	1.72144	0.167	0.057	1
SKAP1	0.00282109	1.75528	0.5	0.206	1
GTPBP8	0.00284789	1.8059	0.167	0.047	1
MT-ATP8	0.00287545	1.81338	0.333	0.02	1
MT-ND4L	0.00288338	2.05358	0.5	0.193	1
RPL23	0.00292727	-1.52234	0.333	0.904	1
TMEM248	0.00293378	1.33454	0.167	0.141	1
AMZ2	0.00294452	1.55558	0.167	0.087	1
AC092140.1	0.00295995	0.88644	0.167	0	1
AC103706.1	0.00295995	0.88644	0.167	0	1
AC103724.4	0.00295995	0.88644	0.167	0	1
AL031775.1	0.00295995	0.88644	0.167	0	1
AL731577.1	0.00295995	0.88644	0.167	0	1
ATP5MC2	0.00295995	0.88644	0.167	0	1
ATP5MPL	0.00295995	0.88644	0.167	0	1
BX284668.6	0.00295995	0.88644	0.167	0	1
ELOC	0.00295995	0.88644	0.167	0	1
HIKESHI	0.00295995	0.88644	0.167	0	1
IGKV3D-20	0.00295995	0.88644	0.167	0	1
KHDC4	0.00295995	0.88644	0.167	0	1
LNPK	0.00295995	0.88644	0.167	0	1
MINDY2	0.00295995	0.88644	0.167	0	1
PRUNE1	0.00295995	0.88644	0.167	0	1
RTF2	0.00295995	0.88644	0.167	0	1
RTRAF	0.00295995	0.88644	0.167	0	1
STMP1	0.00295995	0.88644	0.167	0	1
TENT5A	0.00295995	1.43147	0.167	0	1
TF	0.00295995	0.88644	0.167	0	1
TOGARAM2	0.00295995	0.88644	0.167	0	1
TRIR	0.00295995	0.88644	0.167	0	1
AC004865.2	0.00295995	1.05041	0.167	0	1
AC005696.1	0.00295995	1.05041	0.167	0	1
AC005842.1	0.00295995	1.05041	0.167	0	1
AC009501.1	0.00295995	1.05041	0.167	0	1
AC026979.2	0.00295995	1.05041	0.167	0	1
AL031777.3	0.00295995	1.05041	0.167	0	1
ATP5F1B	0.00295995	1.05041	0.167	0	1
CAPN10-DT	0.00295995	1.05041	0.167	0	1
CD8B2	0.00295995	1.05041	0.167	0	1
FYB1	0.00295995	1.05041	0.167	0	1
INTS14	0.00295995	1.05041	0.167	0	1
LINC02156	0.00295995	1.05041	0.167	0	1
PGGHG	0.00295995	1.05041	0.167	0	1
AC005921.2	0.00295995	1.49038	0.167	0	1
AC037198.2	0.00295995	1.49038	0.167	0	1
AC093673.1	0.00295995	1.49038	0.167	0	1
AL392172.1	0.00295995	1.49038	0.167	0	1
ATP5MC3	0.00295995	1.49038	0.167	0	1
CNOT9	0.00295995	1.49038	0.167	0	1
LINC00476	0.00295995	1.49038	0.167	0	1
NEPRO	0.00295995	1.49038	0.167	0	1
OGA	0.00295995	1.49038	0.167	0	1
PCNX2	0.00295995	1.49038	0.167	0	1
AC011498.1	0.00295995	0.98747	0.167	0	1
AC022706.1	0.00295995	2.04713	0.167	0	1
AC105446.1	0.00295995	2.04713	0.167	0	1
AL118516.1	0.00295995	0.98747	0.167	0	1
ATP5PF	0.00295995	2.86109	0.167	0	1
CSKMT	0.00295995	1.56823	0.167	0	1
FLVCR1-DT	0.00295995	2.04713	0.167	0	1
FMC1	0.00295995	0.98747	0.167	0	1
JPT1	0.00295995	1.56823	0.167	0	1
KYAT3	0.00295995	0.98747	0.167	0	1
MESD	0.00295995	0.98747	0.167	0	1
SELENOF	0.00295995	0.98747	0.167	0	1
SELENOK	0.00295995	0.98747	0.167	0	1
SEM1	0.00295995	0.98747	0.167	0	1
SHLD1	0.00295995	0.98747	0.167	0	1
SMIM29	0.00295995	0.98747	0.167	0	1
BCLAF3	0.00295995	2.08065	0.167	0	1
CAVIN3	0.00295995	2.08065	0.167	0	1
MIA2	0.00295995	2.08065	0.167	0	1
NAXD	0.00295995	2.08065	0.167	0	1
NKAPD1	0.00295995	2.08065	0.167	0	1
OTULINL	0.00295995	2.08065	0.167	0	1
PAXX	0.00295995	2.08065	0.167	0	1
POLR2J3.1	0.00295995	2.08065	0.167	0	1
UTP25	0.00295995	2.08065	0.167	0	1
VIRMA	0.00295995	2.08065	0.167	0	1
LSM14A	0.00298895	1.14154	0.167	0.179	1
FAM102A	0.00303549	2.03824	0.5	0.098	1
F8	0.00305028	2.00649	0.167	0.014	1
CTDSP2	0.00313624	1.68985	0.167	0.066	1
USE1	0.00316993	1.46027	0.167	0.113	1
TGOLN2	0.00317177	1.84704	0.333	0.118	1
CHCHD1	0.00324758	1.4947	0.167	0.099	1
UQCR11	0.00327214	-2.28497	0	0.55	1
TIMM8B	0.00327253	1.29302	0.167	0.148	1
DCTN3	0.00331167	1.09645	0.167	0.193	1
TRAPPC6B	0.00338011	1.87832	0.167	0.034	1
BTD	0.00338696	1.93374	0.167	0.024	1
SLC25A11	0.00339249	1.52444	0.167	0.094	1
C19orf43	0.0034089	-2.26483	0	0.547	1
FRG1	0.00344133	1.45064	0.167	0.115	1
CSNK1D	0.00345247	1.08922	0.167	0.196	1
KIF2A	0.00345964	1.79555	0.167	0.047	1
TMED4	0.00354925	1.30049	0.167	0.149	1
ACTB	0.00355406	-1.96142	0.833	0.991	1
ARPC1B	0.0035746	-2.40405	0	0.544	1
CLIP1	0.0035964	1.60316	0.167	0.075	1
FCHO1	0.00361171	1.95692	0.167	0.02	1
SNRNP40	0.00363224	1.58708	0.167	0.082	1
CDC27	0.00364428	1.85222	0.167	0.033	1
NUP214	0.00368508	1.89764	0.167	0.028	1
FUBP1	0.00378721	1.57204	0.167	0.085	1
MBD2	0.00380129	1.71275	0.167	0.06	1
WDR73	0.00382277	1.91533	0.167	0.028	1
EHBP1L1	0.00382486	1.96422	0.167	0.02	1
CALM1	0.00388792	-1.17752	0.167	0.768	1
RAB7A	0.00389467	0.832821	0.167	0.261	1
SF3A3	0.0039069	1.95251	0.333	0.07	1
AOAH	0.00397924	1.75741	0.167	0.049	1
ANAPC5	0.00402168	1.68346	0.333	0.14	1
METAP2	0.00404319	1.86184	0.5	0.145	1
COPB1	0.00412197	1.54102	0.167	0.09	1
TMSB10	0.00418311	-1.30389	0.833	0.981	1
MALAT1	0.00420223	0.273739	0.833	1	1
IGBP1	0.00424177	1.26941	0.167	0.151	1
RORA	0.00426953	0.823201	0.167	0.397	1
CAPNS1	0.00426975	1.56576	0.167	0.092	1
SH2B1	0.00427024	1.91342	0.167	0.027	1
EIF3B	0.00430044	1.7009	0.167	0.064	1
ABR	0.00431234	1.83984	0.167	0.036	1
ANP32E	0.00433247	1.75075	0.333	0.141	1
PPP2CB	0.00435371	1.93411	0.167	0.023	1
DIS3L2	0.00436227	1.91759	0.167	0.026	1
TXK	0.00436664	1.91354	0.167	0.022	1
KIDINS220	0.00437723	1.71238	0.167	0.058	1
IGLC2	0.00438514	2.04894	0.333	0.278	1
STK17B	0.00439492	1.01338	0.333	0.485	1
LPGAT1	0.00447003	1.79459	0.167	0.039	1
RAB11A	0.00451922	1.05057	0.167	0.197	1
RBM6	0.00452031	1.51438	0.167	0.098	1
ANAPC11	0.00458015	0.788375	0.167	0.277	1
ZBED5	0.0046452	1.94651	0.167	0.02	1
CRTC2	0.0046935	1.92129	0.167	0.026	1
ERCC5	0.00476191	1.8692	0.167	0.035	1
PSMD4	0.00483017	1.59188	0.333	0.157	1
AKR1A1	0.00484647	1.87876	0.333	0.092	1
MED4	0.00485438	1.0184	0.167	0.204	1
ANKZF1	0.00487199	1.79224	0.167	0.045	1
TMEM147	0.00488421	1.08686	0.167	0.196	1
RPS27L	0.00488746	1.04948	0.333	0.399	1
RPL24	0.00489684	-1.3192	0.5	0.949	1
SZRD1	0.0049101	1.73504	0.333	0.122	1
CAMK2G	0.00492511	1.94284	0.167	0.022	1
TLN1	0.00494058	1.33944	0.167	0.134	1
SFXN1	0.0049453	1.4723	0.167	0.106	1
ZCCHC10	0.00496664	1.57568	0.167	0.083	1
EIF3M	0.00498464	0.75938	0.167	0.28	1
RPS6	0.00500573	-1.03437	0.833	0.998	1
STYX	0.0050195	1.82705	0.167	0.036	1
PSMC5	0.00504519	0.932043	0.167	0.226	1
MAN2C1	0.00510774	1.87207	0.167	0.033	1
CD3D	0.00513809	-0.572583	0.333	0.878	1
EXOC4	0.0051465	1.85775	0.167	0.035	1
ST3GAL1	0.00515343	1.5238	0.167	0.095	1
MZT2B	0.00521165	0.692082	0.167	0.29	1
SSB	0.00521732	1.02052	0.167	0.209	1
ZDHHC4	0.0052201	1.83886	0.167	0.039	1
PGK1	0.00523363	-2.303	0	0.515	1
NLRC3	0.00527026	1.82727	0.167	0.039	1
GCC2	0.00530445	1.15171	0.167	0.197	1
ERICH1	0.00535174	1.89892	0.333	0.077	1
H6PD	0.00538566	1.92156	0.167	0.021	1
2025-03-07	0.00540548	1.51392	0.167	0.096	1
MBLAC2	0.00542267	1.48826	0.167	0	1
SYNPO2L	0.00542267	0.883917	0.167	0	1
TRGV4	0.00542267	1.48745	0.167	0	1
PADI2	0.00542267	0.883803	0.167	0	1
ZNF578	0.00542267	1.48809	0.167	0	1
PITRM1-AS1	0.00542267	2.04536	0.167	0	1
CFAP74	0.00542267	0.883721	0.167	0	1
CLDN12	0.00542267	0.882528	0.167	0	1
PATL2	0.00547613	1.84497	0.167	0.034	1
UTP20	0.00547643	1.99463	0.167	0.015	1
RPS16	0.00549243	-0.584064	0.667	0.99	1
MIDN	0.00555773	1.93728	0.5	0.119	1
GSDMD	0.00559478	1.5063	0.333	0.184	1
SLF2	0.00572442	1.91013	0.167	0.023	1
SSR2	0.00579339	-2.11395	0	0.508	1
UEVLD	0.00592266	2.00843	0.167	0.013	1
TCEA1	0.00594018	0.967416	0.167	0.22	1
LRRC14	0.00602334	1.94536	0.167	0.02	1
MAN1A1	0.00607442	1.72795	0.167	0.058	1
C8orf59	0.00608579	1.64374	0.333	0.145	1
COX5B	0.00609203	-2.13415	0	0.504	1
LSP1	0.00616872	-2.2441	0	0.503	1
PTP4A2	0.00617085	1.55521	0.5	0.245	1
NDUFA12	0.00618107	0.97561	0.167	0.218	1
TMEM8A	0.00618311	1.9686	0.167	0.02	1
ANAPC7	0.00627218	1.92455	0.167	0.025	1
DDX19B	0.0063147	1.74066	0.167	0.049	1
IDH3B	0.00635017	1.33667	0.167	0.129	1
ANXA6	0.00638147	0.902544	0.167	0.234	1
MED23	0.00641386	1.83107	0.167	0.033	1
NLRC5	0.00647984	1.99559	0.333	0.058	1
FMNL1	0.00650063	0.808354	0.167	0.263	1
GBP5	0.00655746	1.43904	0.167	0.105	1
PABPC1	0.00662682	-2.3403	0.167	0.756	1
PSME2	0.00668773	-2.17015	0	0.496	1
VPS13A	0.00681277	1.719	0.167	0.055	1
CEP250	0.00691748	1.96705	0.167	0.018	1
A1BG-AS1	0.00692532	2.01613	0.167	0.011	1
SASS6	0.00693417	1.96164	0.167	0.014	1
C19orf70	0.00700886	1.0691	0.167	0.193	1
MMAB	0.00708481	1.94652	0.167	0.022	1
PSMC6	0.00709094	1.37067	0.167	0.127	1
RBM3	0.00711209	-2.10813	0	0.491	1
SMARCD2	0.00717714	1.84728	0.167	0.037	1
PIGC	0.00717774	1.79032	0.167	0.04	1
PSTPIP1	0.00728879	1.6956	0.333	0.127	1
MYL12A	0.00733878	1.26949	1	0.682	1
DVL2	0.00734889	1.93586	0.167	0.021	1
UBE2T	0.00734939	1.51896	0.333	0.014	1
CDYL	0.00739966	1.94466	0.167	0.017	1
GADD45GIP1	0.00748342	0.649039	0.167	0.31	1
ATP8B2	0.00751733	2.0017	0.167	0.013	1
YWHAB	0.00765172	-2.11048	0	0.486	1
MAP3K2	0.00774966	1.37964	0.167	0.118	1
KCTD13	0.00783793	1.98034	0.167	0.016	1
CD47	0.00785926	0.646767	0.167	0.31	1
IQCC	0.00790259	1.48538	0.167	0.001	1
ZNF69	0.00790259	0.980827	0.167	0.001	1
BCL2L15	0.00790259	1.04474	0.167	0.001	1
MYLK-AS1	0.00790259	0.882858	0.167	0.001	1
CRYZ	0.00793438	1.95609	0.167	0.02	1
LIG3	0.00800232	2.00472	0.167	0.012	1
RPN2	0.0080196	1.19337	0.167	0.159	1
ENSA	0.00804854	0.857619	0.333	0.397	1
UBL7-AS1	0.00805168	1.96823	0.167	0.014	1
CITED2	0.00812978	1.96771	0.333	0.23	1
UFC1	0.00837377	0.483641	0.167	0.35	1
MRPL20	0.00838047	0.942086	0.167	0.217	1
CELF2	0.00844479	0.835155	0.167	0.252	1
CCDC82	0.00851129	1.6935	0.167	0.055	1
U2AF1L4	0.0086382	1.51359	0.167	0.09	1
PRRC2C	0.0086824	1.69071	0.667	0.399	1
NSL1	0.00868996	2.00079	0.333	0.053	1
NCL	0.00876089	0.310409	0.167	0.421	1
SARAF	0.00878389	-1.8925	0.5	0.877	1
TRMT10B	0.0089169	1.44619	0.333	0.014	1
FNDC3B	0.00909969	1.91435	0.167	0.02	1
DDX21	0.00911257	0.861127	0.167	0.236	1
RC3H1	0.00914502	1.75742	0.167	0.05	1
GTF2H5	0.00917754	1.77353	0.333	0.099	1
UQCRB	0.00919725	-2.10574	0.167	0.752	1
NUDT14	0.00921565	1.47575	0.167	0.099	1
CAPN10	0.00922471	1.96447	0.167	0.018	1
TPM2	0.00923769	1.96172	0.167	0.018	1
CCT4	0.00928835	1.55476	0.5	0.245	1
C9orf16	0.00937641	-2.02383	0	0.469	1
CAPZB	0.00937641	-2.07026	0	0.469	1
GNAI2	0.00951205	1.513	0.333	0.172	1
CORO1A	0.00957959	0.672922	0.5	0.707	1
PCBP2	0.00959978	-1.98691	0	0.467	1
SRSF5	0.00960578	0.437425	0.333	0.66	1
IGLC3	0.00962782	1.85586	0.5	0.133	1
EEF2	0.00967131	-1.65222	0.167	0.758	1
TPR	0.00967485	1.48979	0.333	0.178	1
RPS21	0.00980291	1.25362	0.833	0.857	1
NME3	0.00982552	1.63071	0.333	0.138	1
ARPC5	0.00994339	1.31075	0.5	0.327	1
NUP85	0.00998922	1.97137	0.167	0.016	1
ACTR3	0.0101359	0.976398	0.333	0.341	1
SLC43A3	0.0101546	1.97209	0.167	0.017	1
RP11-138A9.1	0.0101784	-2.18077	0	0.462	1
HLA-E	0.0101825	-1.7054	0.333	0.859	1
WDR83OS	0.0102088	0.474409	0.167	0.346	1
DGCR8	0.0104903	1.49543	0.333	0.016	1
UQCR10	0.0105904	0.38448	0.167	0.375	1
ATR	0.0105947	1.97155	0.167	0.016	1
EHD1	0.0107389	1.64443	0.333	0.133	1
WDR43	0.0107622	1.6558	0.333	0.047	1
SPON2	0.0107666	1.69964	0.167	0.057	1
TMEM219	0.0109285	1.01059	0.167	0.196	1
BRK1	0.0109754	-1.94893	0	0.456	1
G3BP2	0.0109799	0.463727	0.167	0.368	1
PDE4B	0.0110907	0.870848	0.167	0.238	1
LCK	0.0111027	-1.99708	0	0.455	1
VAMP2	0.0112313	-1.96757	0	0.454	1
PSMB8	0.0113221	0.920414	0.333	0.37	1
PPIB	0.0113611	-1.94991	0	0.453	1
CLEC2D	0.0114922	-2.14593	0	0.452	1
ZDHHC14	0.0115822	1.99103	0.167	0.013	1
FKBP5	0.0115845	1.47011	0.167	0.097	1
BTG1	0.0116985	-0.327336	0.667	0.979	1
ATP5D	0.0117585	-1.97971	0	0.45	1
UBL5	0.0118034	1.30116	0.5	0.583	1
MIF	0.0118474	0.335699	0.167	0.387	1
HNRNPA2B1	0.0118865	1.15645	0.833	0.586	1
SFT2D2	0.0123109	1.70403	0.333	0.05	1
HSPB11	0.0125183	1.31659	0.167	0.126	1
ARF6	0.0125893	-1.95017	0	0.444	1
AKAP10	0.012593	1.70716	0.333	0.034	1
TWISTNB	0.0126437	1.45483	0.167	0.1	1
EVI2B	0.0129076	0.660959	0.167	0.291	1
ITPR2	0.013021	1.88177	0.167	0.03	1
SYNGR1	0.0130952	1.7709	0.167	0.039	1
CSDE1	0.0131619	0.64936	0.167	0.293	1
FOXN3	0.0131637	1.5751	0.333	0.135	1
KLRB1	0.0132454	-3.88079	0	0.44	1
SPOCK2	0.0132454	-2.06009	0	0.44	1
SERBP1	0.0132633	0.278539	0.167	0.401	1
TSC22D4	0.0133327	1.61214	0.333	0.137	1
BTG2	0.0134346	1.65078	0.667	0.256	1
TRAF5	0.0135031	1.60307	0.167	0.067	1
CYTIP	0.0136225	-2.02199	0	0.437	1
SELT	0.0136225	-1.87636	0	0.437	1
EOMES	0.0141496	1.88363	0.333	0.039	1
EEF1D	0.0142025	-1.40906	0.5	0.92	1
DNAJA1	0.0142429	1.44224	0.5	0.496	1
LINC00152	0.0143248	-2.08998	0	0.433	1
SIRPG	0.0143415	1.30381	0.167	0.132	1
RPS9	0.0146286	-0.683326	0.667	0.981	1
RSRP1	0.0147094	1.4685	0.333	0.334	1
ARGLU1	0.0147287	0.532985	0.167	0.327	1
NDUFB11	0.0148103	-1.84695	0	0.43	1
PHLDA1	0.0148702	1.42004	0.333	0.262	1
LDHB	0.0148926	-1.94422	0	0.43	1
HCST	0.0150646	0.254695	0.333	0.692	1
C14orf2	0.0154797	-1.90622	0	0.426	1
NDUFB2	0.0155652	-1.89286	0	0.426	1
AC090498.1	0.0156511	-1.97005	0	0.425	1
NOP56	0.0158748	1.59185	0.5	0.202	1
TCTN1	0.0158874	2.05926	0.167	0.004	1
TXN	0.0159989	-1.89803	0	0.423	1
JTB	0.0160869	-1.81956	0	0.423	1
HNRNPK	0.0160942	-0.286572	0.167	0.555	1
EPG5	0.0161297	1.41089	0.333	0.022	1
HNRNPA1	0.0161458	-0.999143	0.333	0.854	1
ATP5G3	0.0162641	-1.85576	0	0.422	1
PRDX5	0.0162641	-1.86236	0	0.422	1
SPCS1	0.0162641	-1.79613	0	0.422	1
FGF9	0.0162868	2.18795	0.167	0.003	1
REV3L	0.0163026	1.63188	0.333	0.048	1
UBC	0.0164787	0.922232	0.833	0.89	1
DAZAP2	0.0165331	-1.82949	0	0.42	1
WSB1	0.0165365	0.672199	0.167	0.284	1
DAD1	0.0167226	1.41499	0.667	0.335	1
TMEM258	0.0171642	1.17818	0.5	0.365	1
ARL6IP5	0.0171759	-1.88557	0	0.417	1
HIST1H1C	0.0173245	1.379	0.167	0.112	1
HSPA8	0.0174213	1.08818	0.833	0.687	1
MT-ND5	0.0175191	1.06517	0.833	0.721	1
EDF1	0.0176294	1.14241	0.667	0.603	1
SETD1A	0.018112	1.99615	0.167	0.011	1
HN1	0.0183285	-1.80367	0	0.411	1
RPL35	0.0183816	0.726456	0.833	0.964	1
TMCO1	0.0183869	1.3213	0.333	0.219	1
CIR1	0.0185599	1.06494	0.167	0.141	1
ITM2B	0.0186871	-2.04757	0.167	0.703	1
CCND2	0.0187678	0.835731	0.167	0.235	1
STAT6	0.0188435	1.31234	0.167	0.036	1
SMARCAL1	0.0188667	2.00988	0.167	0.01	1
RPL10	0.0190643	-0.364359	0.833	1	1
FIS1	0.0190964	1.13906	0.333	0.27	1
C9orf142	0.0191338	-1.82305	0	0.407	1
PPIA	0.0192353	-1.86455	0.167	0.717	1
CIRBP	0.0194691	-1.97404	0.167	0.706	1
JAM3	0.019483	2.06043	0.167	0.003	1
C19orf25	0.0195496	1.74134	0.333	0.102	1
C4orf48	0.019777	1.29073	0.333	0.229	1
YWHAQ	0.0198635	-1.83716	0	0.404	1
KLRD1	0.0199281	1.74282	0.167	0.143	1
RPL37	0.0200233	0.73903	0.833	0.936	1
ATP5J2	0.0205082	-1.74788	0	0.401	1
SLC25A6	0.0208342	-1.87899	0.167	0.712	1
GSTP1	0.0209481	-1.78752	0	0.399	1
RPL29	0.0210506	-0.29106	0.667	0.974	1
GPBP1	0.0210593	-1.80757	0	0.398	1
MALL	0.0210829	2.01149	0.167	0.006	1
FKBP2	0.0212707	0.984607	0.167	0.202	1
PAPOLA	0.0216233	-1.76507	0	0.396	1
RAC1	0.0216233	-1.76346	0	0.396	1
PAIP2	0.0218525	-1.78692	0	0.395	1
C12orf57	0.0219679	-1.83097	0	0.394	1
GLRX	0.0222193	1.29982	0.167	0.122	1
FYB	0.0224349	-1.86356	0	0.392	1
PCBP1	0.0224349	-1.76522	0	0.392	1
ABCA1	0.0226458	2.03513	0.167	0.006	1
COMMD6	0.0226735	1.02249	0.833	0.621	1
SLCO3A1	0.0228831	1.38779	0.167	0.02	1
COTL1	0.0229813	-1.01714	0.167	0.665	1
RPL19	0.0230693	0.310807	0.833	0.994	1
MT-ND1	0.0230951	0.712917	0.833	0.958	1
MAPKAPK2	0.0235384	1.53069	0.333	0.074	1
LRRFIP1	0.0236406	-1.79281	0	0.388	1
PGAM1	0.0236406	-1.75577	0	0.388	1
ATP5O	0.0236406	-1.70323	0	0.388	1
VAMP8	0.0237643	-1.71514	0	0.387	1
SSBP1	0.0239716	1.48573	0.5	0.227	1
MORF4L1	0.0241607	0.893955	0.333	0.468	1
AC092580.4	0.0243909	-2.22457	0	0.385	1
UBXN1	0.024518	-1.72573	0	0.384	1
ELF1	0.0246755	0.849808	0.333	0.397	1
NDUFA11	0.0249026	-1.68433	0	0.383	1
SHFM1	0.025032	-1.70731	0	0.382	1
ODF2L	0.0250731	1.33354	0.333	0.209	1
TRAPPC1	0.025162	-1.73174	0	0.382	1
ATP5B	0.0252925	-1.71841	0	0.381	1
NR3C1	0.0256878	-1.96209	0	0.38	1
LCOR	0.0257829	1.63772	0.333	0.046	1
SPTY2D1	0.0258296	1.40306	0.5	0.105	1
USP9Y	0.0259421	2.03777	0.167	0.006	1
LPAR5	0.0260318	2.0363	0.167	0.005	1
APBB1IP	0.0260657	1.47982	0.333	0.157	1
RPS11	0.0266671	-1.04632	0.833	0.954	1
ABRACL	0.0267683	-1.75373	0	0.376	1
IER2	0.0267683	-1.89547	0	0.376	1
RGS2	0.0267683	-2.02075	0	0.376	1
UXT	0.0270446	-1.69059	0	0.375	1
SIDT1-AS1	0.0273109	1.32454	0.333	0.025	1
MDH1	0.02738	1.46995	0.333	0.162	1
DHX34	0.0275582	2.06395	0.167	0.002	1
ATP5I	0.0277463	-1.71058	0	0.373	1
CUTA	0.0277463	-1.64715	0	0.373	1
LAPTM5	0.0284896	-1.07295	0.167	0.657	1
STK17A	0.0287186	1.13568	0.5	0.423	1
MZT2A	0.0289022	-1.69959	0	0.369	1
EEF1A1	0.0291599	-0.27639	0.833	0.999	1
NFATC2	0.0293616	1.50476	0.333	0.088	1
LYST	0.0293726	0.68547	0.167	0.246	1
SH3KBP1	0.0294603	0.628128	0.167	0.241	1
RPL23A	0.0294867	-0.868991	0.833	0.995	1
LAMTOR4	0.0299481	-1.63601	0	0.365	1
ARL4C	0.0301626	0.341083	0.167	0.357	1
USMG5	0.0305606	-1.61705	0	0.363	1
HINT1	0.0305622	0.45664	0.5	0.736	1
HAUS2	0.030604	1.31731	0.333	0.031	1
RNASEK	0.0309689	1.35252	0.333	0.03	1
ANXA2	0.0310272	-1.66341	0	0.362	1
RPL7	0.0310478	-0.87961	0.833	0.987	1
GOLGA5	0.0312915	1.37896	0.167	0.02	1
TOR1AIP2	0.0316171	1.48844	0.333	0.098	1
ATPIF1	0.031659	-1.63966	0	0.36	1
HLA-F	0.0318187	-1.68672	0	0.359	1
TSPO	0.0318187	-1.69023	0	0.359	1
NDUFS5	0.0319205	0.299739	0.333	0.677	1
RNF213	0.0319542	1.29707	0.5	0.306	1
STK4	0.0321565	1.2526	0.667	0.391	1
GPR174	0.0323203	1.47913	0.167	0.002	1
RPL36	0.0323855	0.667695	0.833	0.954	1
SRRM1	0.0324647	-1.61662	0	0.357	1
RHOG	0.0327919	-1.58661	0	0.356	1
KLRC3	0.033074	1.47865	0.167	0.002	1
COX14	0.0332268	1.19234	0.333	0.246	1
IDS	0.0334869	1.1207	0.333	0.427	1
PLP2	0.0336229	-1.72426	0	0.354	1
OCIAD2	0.0337913	-1.58268	0	0.353	1
LTB	0.0337913	-2.76432	0	0.353	1
RPL17	0.0340948	0.820746	0.5	0.49	1
SNX3	0.0346445	-1.57866	0	0.351	1
HIBCH	0.0346476	1.28357	0.167	0.038	1
IWS1	0.0346936	1.47243	0.333	0.077	1
PEBP1	0.0348174	-1.58949	0	0.351	1
COX5A	0.0353407	-1.57509	0	0.349	1
RSL1D1	0.0355714	0.979151	0.333	0.266	1
RHOH	0.0362283	-1.71935	0	0.347	1
RP11-138A9.2	0.0364081	-1.88617	0	0.346	1
LGALS3	0.0367702	-1.70019	0	0.345	1
CALM3	0.0369524	-1.63326	0	0.345	1
NIPAL2	0.0373397	1.03866	0.167	0.001	1
TFAP4	0.0375011	0.875809	0.167	0.001	1
TBCA	0.0375039	-1.5701	0	0.343	1
ZNF665	0.0375138	0.876223	0.167	0.001	1
TRGV10	0.0375368	0.974998	0.167	0.001	1
UNC45A	0.0379615	1.26482	0.167	0.042	1
PSMA1	0.0380627	-1.54788	0	0.342	1
ERMARD	0.0381854	1.45147	0.167	0.007	1
CTSD	0.0382505	-1.63362	0	0.341	1
MTX1	0.0382846	1.18913	0.167	0.058	1
PSMC4	0.0385266	0.87967	0.167	0.149	1
C14orf166	0.0388191	-1.50304	0	0.34	1
MTAP	0.0389994	1.41851	0.167	0.013	1
NFKBIE	0.0391511	1.48466	0.167	0.027	1
CXCR4	0.0395353	0.319428	0.5	0.823	1
C12orf75	0.0395888	-1.63715	0	0.338	1
HIST1H1E	0.0399471	1.44997	0.167	0.007	1
CMPK1	0.0399787	-1.5227	0	0.337	1
FKBP8	0.040372	-1.5235	0	0.336	1
BCL3	0.0407342	1.34507	0.333	0.045	1
NBEAL1	0.0407687	-1.54333	0	0.335	1
RPL26	0.0407938	-0.806077	0.833	0.986	1
DDX23	0.0408178	1.36441	0.333	0.039	1
GATC	0.041209	1.371	0.167	0.021	1
SEL1L3	0.0412879	1.27825	0.167	0.064	1
TBC1D10C	0.0413591	1.26964	0.333	0.219	1
HSPB1	0.0419796	-2.15071	0	0.332	1
SERTAD3	0.0421686	1.33807	0.167	0.049	1
TRAT1	0.0423689	0.409652	0.167	0.345	1
SURF4	0.0424393	1.14234	0.333	0.259	1
CLK1	0.0424979	1.32111	0.5	0.324	1
ERH	0.0425969	-1.4789	0	0.331	1
PFAS	0.0427639	1.46853	0.167	0.003	1
OSTF1	0.0428045	-1.61425	0	0.33	1
EZR	0.0429038	-0.3482	0.167	0.516	1
RAP1A	0.0430129	-1.51714	0	0.33	1
HLA-DPB1	0.0432007	0.558441	0.333	0.461	1
GTF3A	0.0432223	-1.49161	0	0.329	1
PRELID1	0.0432223	-1.54092	0	0.329	1
WNK1	0.0433404	1.42512	0.333	0.169	1
CCDC12	0.0434326	-1.47081	0	0.329	1
UBXN4	0.0435323	1.11171	0.333	0.255	1
CD44	0.0443631	-1.11645	0.167	0.636	1
TMEM230	0.0447133	-1.48122	0	0.326	1
COX17	0.0448129	1.23547	0.333	0.224	1
STAT3	0.04493	-1.5959	0	0.325	1
BLOC1S1	0.04493	-1.59743	0	0.325	1
PLGLB1	0.0449894	1.03505	0.167	0.002	1
SF3B2	0.045119	0.943351	0.333	0.309	1
TAF7	0.0451476	-1.49823	0	0.325	1
LDLRAD4	0.0453661	-1.8578	0	0.324	1
POLR2K	0.0455856	-1.47059	0	0.324	1
ATP5J	0.045806	-1.48655	0	0.323	1
GNL3L	0.0459793	1.43368	0.167	0.01	1
ISCU	0.0462498	-1.44843	0	0.322	1
TMED2	0.0462498	-1.44454	0	0.322	1
2025-09-15	0.0462498	-1.42935	0	0.322	1
GHITM	0.046473	-1.42067	0	0.322	1
FBLIM1	0.0464872	1.37143	0.167	0.011	1
GAB3	0.0465054	1.34602	0.167	0.026	1
CEP72	0.0469417	1.03724	0.167	0.002	1
GGCX	0.0477068	1.28277	0.167	0.035	1
RPS18	0.0478006	-0.648442	1	1	1
NDUFA13	0.0480631	-1.47112	0	0.318	1
HIST1H2AG	0.048208	1.4616	0.167	0.004	1
RPL36AL	0.0482797	0.301042	0.667	0.875	1
TANK	0.0487592	-1.58855	0	0.317	1
NDUFB9	0.0489932	-1.44537	0	0.316	1
TXNIP	0.049658	1.30221	0.333	0.16	1
LAMTOR5	0.0499394	-1.44627	0	0.314	1
ATF4	0.0499394	-1.53442	0	0.314	1
VLDLR	0.050677	1.03381	0.167	0.002	1
MGAT4A	0.0511449	-1.60633	0	0.312	1
RPL38	0.0511713	-0.746646	0.5	0.893	1
PRIMPOL	0.0513538	1.43469	0.167	0.009	1
BSG	0.0520445	0.875085	0.333	0.333	1
ID2	0.0521221	-1.16791	0.167	0.623	1
FAM133B	0.052128	-1.48655	0	0.31	1
UBE2N	0.0526258	-1.41191	0	0.309	1
DUSP1	0.0531144	0.79329	0.333	0.634	1
FAM24B	0.0531486	1.43698	0.167	0.009	1
C12orf42	0.0532747	0.867488	0.167	0.002	1
RBPJ	0.0533805	-1.68001	0	0.308	1
TOMM20	0.0536342	-1.40268	0	0.307	1
SH3BGRL	0.0536342	-1.41552	0	0.307	1
STRAP	0.053889	-1.37243	0	0.307	1
LINC00649	0.0539741	1.27767	0.333	0.046	1
VAPA	0.0541449	-1.43854	0	0.306	1
NDUFA6	0.0541449	-1.39911	0	0.306	1
AC016831.7	0.0544018	-1.51966	0	0.306	1
ARID5A	0.0546599	-1.4863	0	0.305	1
C19orf60	0.0546599	-1.42448	0	0.305	1
SLC7A5	0.0546599	-1.54284	0	0.305	1
CD247	0.054919	-1.48482	0	0.305	1
BFAR	0.0550273	0.994435	0.167	0.094	1
KIFAP3	0.0553133	1.38662	0.167	0.018	1
COIL	0.0553465	1.23268	0.167	0.045	1
ZNF322	0.0554141	1.44227	0.167	0.007	1
CFLAR	0.0554406	-1.48168	0	0.304	1
ADK	0.055832	1.25164	0.167	0.042	1
NDUFB1	0.0558975	1.16592	0.333	0.237	1
GNL2	0.0561745	1.11003	0.167	0.071	1
ACTR2	0.0561752	1.09901	0.333	0.259	1
AURKAIP1	0.0562312	-1.37927	0	0.302	1
MRPL41	0.0562312	-1.44184	0	0.302	1
CCDC85B	0.0570319	-1.42963	0	0.301	1
SNX10	0.0571404	1.22282	0.167	0.039	1
FXR1	0.0572253	1.31397	0.333	0.107	1
CTSC	0.0575714	-1.53737	0	0.3	1
GPANK1	0.0577005	1.24236	0.333	0.043	1
RPS15A	0.0579999	-0.286393	0.833	0.997	1
SNAPIN	0.0580545	1.09422	0.167	0.071	1
EPRS	0.058297	1.16869	0.167	0.055	1
LSM7	0.0583892	-1.37946	0	0.298	1
AK2	0.0588994	1.02308	0.167	0.088	1
CLDN7	0.0589372	1.2976	0.167	0.033	1
MYEOV2	0.0589401	-1.37714	0	0.297	1
ATRX	0.0594812	1.31552	0.333	0.191	1
WTAP	0.0594957	-1.36797	0	0.296	1
VDAC1	0.0594957	-1.33867	0	0.296	1
ZFAND3	0.0603601	1.22573	0.167	0.046	1
JAK1	0.0606211	-1.43011	0	0.294	1
2025-09-09	0.0606211	-1.41805	0	0.294	1
SRPRB	0.060787	1.13329	0.167	0.065	1
UBE2I	0.0609054	-1.37635	0	0.294	1
ATP5H	0.0609054	-1.34418	0	0.294	1
JUN	0.0611901	-0.798518	0.333	0.765	1
UCP2	0.0617655	-1.50287	0	0.293	1
HAUS8	0.0618982	1.42188	0.167	0.011	1
IFI27L2	0.0620546	-1.3935	0	0.292	1
ITM2C	0.0620546	-1.65796	0	0.292	1
COX7A2L	0.0623449	-1.36609	0	0.292	1
SLC35F2	0.0623542	1.38711	0.167	0.017	1
RTCA	0.0625671	1.10374	0.167	0.073	1
NCOR1	0.0626364	-1.34206	0	0.291	1
UBE2D3	0.0628533	-1.64884	0.167	0.626	1
RBM25	0.0629227	1.33113	0.5	0.259	1
DYNLRB1	0.0629292	-1.36465	0	0.291	1
GPX1	0.0632232	-1.36928	0	0.29	1
SUB1	0.063259	-0.704738	0.333	0.768	1
MBTPS1	0.0632626	1.26125	0.167	0.04	1
HACL1	0.0633238	1.28048	0.167	0.036	1
TPI1	0.0637387	-0.963167	0.167	0.594	1
PER1	0.0637963	1.37891	0.333	0.113	1
BRCA2	0.063832	0.967538	0.167	0.004	1
ZNF331	0.0638487	1.25862	0.5	0.314	1
TPD52L2	0.0638805	1.24254	0.167	0.042	1
PTGES3	0.0639709	1.28937	0.5	0.43	1
HSP90B1	0.0641126	-1.41643	0	0.289	1
SMDT1	0.0641126	-1.35833	0	0.289	1
TMEM209	0.0643404	1.40057	0.167	0.014	1
FAF2	0.0645	1.34854	0.167	0.023	1
CYTH2	0.0645874	1.34236	0.333	0.094	1
ECD	0.0650035	1.34139	0.167	0.024	1
TANGO2	0.0650419	1.36385	0.167	0.02	1
EIF3G	0.0652165	0.701312	0.333	0.383	1
KMT2C	0.0656894	1.08174	0.167	0.073	1
KIF5B	0.0659253	-1.36615	0	0.286	1
ANP32B	0.0662319	-1.34776	0	0.285	1
TFF3	0.0662319	-1.48926	0	0.285	1
MBNL1	0.0663511	0.785609	0.333	0.313	1
NDUFB7	0.0665397	-1.3015	0	0.285	1
SLC14A1	0.0667955	0.96341	0.167	0.003	1
ATP5C1	0.0668488	-1.314	0	0.284	1
VDAC2	0.0671592	-1.32888	0	0.284	1
ARL10	0.0671847	1.02644	0.167	0.004	1
SRGN	0.0675914	-1.06613	0.833	0.967	1
GNAQ	0.0680177	1.40323	0.167	0.013	1
PRKCH	0.0680914	1.16026	0.333	0.239	1
POLR1D	0.0680983	-1.30036	0	0.282	1
IL7R	0.0685775	1.34812	0.667	0.339	1
C11orf31	0.0690492	-1.33312	0	0.281	1
NDUFB10	0.0690492	-1.31855	0	0.281	1
TGFB1	0.0690492	-1.39159	0	0.281	1
PTPN4	0.0692924	1.29177	0.333	0.112	1
MED11	0.0693157	1.18943	0.167	0.051	1
SLC35C2	0.0695899	1.20013	0.167	0.05	1
EIF1	0.069638	-0.497605	0.833	0.995	1
RSRC2	0.0696898	-1.39461	0	0.28	1
BUD31	0.0696898	-1.35106	0	0.28	1
EIF3I	0.0700121	-1.32272	0	0.279	1
SRSF11	0.0700121	-1.37038	0	0.279	1
FGD3	0.0701763	1.15532	0.167	0.049	1
TRA2B	0.070211	0.983377	0.5	0.353	1
LAT	0.0703984	1.26622	0.5	0.278	1
CMC2	0.0713147	-1.39959	0	0.277	1
CENPB	0.0713652	1.35676	0.167	0.021	1
ARHGDIA	0.0714337	1.07005	0.5	0.348	1
RPS25	0.0716871	-0.607573	0.833	0.989	1
MAGOH	0.0719742	-1.29821	0	0.276	1
BARD1	0.0721289	1.38038	0.167	0.017	1
APOBEC3G	0.072306	-1.42889	0	0.276	1
CDC37	0.072306	-1.31717	0	0.276	1
OAS1	0.0724759	1.24852	0.167	0.04	1
AKAP9	0.0725471	1.31386	0.333	0.186	1
GXYLT1	0.0728371	1.25933	0.167	0.038	1
TNFRSF1B	0.0729738	-1.36023	0	0.275	1
ATP6V0B	0.0729738	-1.31113	0	0.275	1
EIF4B	0.0729738	-1.29748	0	0.275	1
CHMP4A	0.0733098	-1.31388	0	0.275	1
SRP9	0.0733098	-1.30069	0	0.275	1
AGAP2	0.0734979	1.2774	0.167	0.035	1
CREB3	0.0735439	1.20867	0.167	0.049	1
RNASET2	0.0736471	-1.29617	0	0.274	1
AP2M1	0.0739859	-1.29081	0	0.274	1
EMB	0.0739859	-1.31723	0	0.274	1
PFKFB2	0.0742293	0.861079	0.167	0.004	1
AKNA	0.0743261	-1.35434	0	0.273	1
EPC1	0.0743261	-1.32943	0	0.273	1
GNG5	0.0743261	-1.30599	0	0.273	1
JAKMIP1	0.07446	1.23328	0.333	0.046	1
PEX26	0.0748513	1.27304	0.167	0.035	1
IDH2	0.0750107	-1.34122	0	0.272	1
TOMM22	0.0750107	-1.24608	0	0.272	1
ATP1A1	0.0750107	-1.27172	0	0.272	1
ANKRD28	0.0750341	0.82561	0.167	0.211	1
HCLS1	0.075701	-1.27781	0	0.271	1
TBCB	0.075701	-1.26271	0	0.271	1
LINC00987	0.0759728	0.858034	0.167	0.004	1
NOP58	0.0760484	-1.33737	0	0.271	1
FNBP1	0.076374	0.520187	0.333	0.402	1
FMNL3	0.0765293	1.25886	0.167	0.028	1
HNRNPH1	0.0766696	0.398744	0.167	0.316	1
ATP5A1	0.0767473	-1.27481	0	0.27	1
AES	0.0774521	-1.30669	0	0.269	1
RPS14	0.077529	-0.617412	1	0.997	1
PTPN7	0.0778067	-1.37911	0	0.268	1
C20orf24	0.0778067	-1.31708	0	0.268	1
SCP2	0.0781628	-1.24445	0	0.268	1
MYL6	0.0782414	0.261776	0.667	0.907	1
ANXA5	0.0785203	-1.29959	0	0.267	1
RABGAP1	0.0786223	1.31881	0.167	0.026	1
NACA	0.0787409	-0.408426	0.5	0.854	1
CPSF6	0.0787658	1.01178	0.167	0.087	1
DEK	0.0788793	-1.28347	0	0.267	1
S100A6	0.0789081	-0.86203	0.5	0.88	1
TRGV5	0.079197	1.42276	0.167	0.009	1
KHNYN	0.0792965	1.27039	0.167	0.037	1
NDUFS8	0.0796018	-1.26348	0	0.266	1
NAA50	0.0799653	-1.34604	0	0.265	1
SSU72	0.0799653	-1.26917	0	0.265	1
CD164	0.0803303	-1.2863	0	0.265	1
SEPW1	0.0803303	-1.26248	0	0.265	1
MFNG	0.0804184	0.98703	0.167	0.089	1
SNRPF	0.0806969	-1.24741	0	0.264	1
DPP7	0.0806969	-1.27522	0	0.264	1
MINOS1	0.0806969	-1.29596	0	0.264	1
VIPR2	0.0807771	1.37442	0.167	0.007	1
TIPRL	0.0810122	0.912715	0.167	0.112	1
TPM4	0.0810649	-1.33165	0	0.264	1
DOK2	0.0814345	-1.41925	0	0.263	1
MCTP2	0.082396	1.3465	0.167	0.022	1
PTGER2	0.0825176	1.20645	0.167	0.045	1
RALY	0.0825524	-1.23551	0	0.262	1
TRMT112	0.0827626	0.514985	0.333	0.468	1
FANCG	0.0828425	1.01753	0.167	0.005	1
CLTB	0.0829281	-1.23745	0	0.261	1
TSC22D3	0.0829727	-0.921824	0.333	0.755	1
HLA-B	0.0829998	-0.537808	0.833	0.991	1
TMOD2	0.0831439	0.950442	0.167	0.004	1
RASGEF1A	0.0831573	0.854975	0.167	0.004	1
RPL27	0.0833823	-0.788655	0.667	0.952	1
MUTYH	0.0834288	1.33874	0.167	0.023	1
KANSL1	0.0835579	1.34866	0.333	0.087	1
RPS4Y1	0.0838563	1.29699	0.667	0.306	1
PCNP	0.0840647	-1.23842	0	0.26	1
SNX6	0.0841513	1.16243	0.333	0.148	1
NDUFV2	0.0842599	0.962955	0.333	0.287	1
CDC42	0.0844313	-0.92126	0.167	0.57	1
PAFAH1B1	0.084777	0.808011	0.167	0.155	1
UBE2A	0.0852153	-1.23053	0	0.258	1
ETS1	0.0856021	-1.27563	0	0.258	1
DNTTIP2	0.0859113	0.759583	0.167	0.152	1
TIPARP	0.0862493	0.880699	0.167	0.136	1
EIF3C	0.0862565	1.40262	0.167	0.012	1
ANXA1	0.0864396	0.569546	0.333	0.51	1
PHPT1	0.0875599	-1.27466	0	0.255	1
LPP	0.0877492	1.24514	0.333	0.058	1
PDE4A	0.0877669	0.985807	0.167	0.09	1
LINC-PINT	0.0879563	-1.29638	0	0.255	1
TKT	0.0880608	0.701598	0.167	0.158	1
NAP1L5	0.0883278	1.26631	0.167	0.026	1
ATP5F1	0.0883544	-1.20863	0	0.255	1
GIGYF2	0.0886032	1.2585	0.167	0.038	1
MAP7D3	0.0886318	1.32341	0.167	0.027	1
DDX6	0.0887541	-1.27796	0	0.254	1
CASP4	0.0887541	-1.24379	0	0.254	1
GNLY	0.0887541	-3.40035	0	0.254	1
TCEB1	0.0887541	-1.22068	0	0.254	1
DDIT4	0.0887541	-1.43209	0	0.254	1
SAMSN1	0.0889349	0.698745	0.5	0.535	1
GIMAP1	0.0891123	1.07041	0.167	0.072	1
MPC2	0.0891555	-1.19887	0	0.254	1
ACAD10	0.0892026	0.95466	0.167	0.006	1
MGAT2	0.0892631	0.979262	0.167	0.094	1
ZNF439	0.0894296	0.854768	0.167	0.005	1
PPIE	0.0894666	1.00841	0.167	0.088	1
TNFRSF18	0.0895585	-1.72929	0	0.253	1
TJP3	0.08994	0.853429	0.167	0.005	1
CAPG	0.0899632	-1.4331	0	0.253	1
SBDS	0.0907775	-1.23435	0	0.252	1
DYNC1I2	0.0909919	1.10038	0.167	0.068	1
ICOS	0.0911873	-1.45372	0	0.251	1
SNRPE	0.0911873	-1.19505	0	0.251	1
TYMP	0.0911873	-1.29487	0	0.251	1
PYURF	0.0915987	-1.2001	0	0.251	1
FKBP11	0.0915987	-1.25796	0	0.251	1
C12orf65	0.091682	1.20925	0.167	0.047	1
FOSB	0.09196	0.826791	0.333	0.332	1
TMEM154	0.0922704	1.2203	0.167	0.043	1
RPL30	0.0926884	0.257746	0.833	0.984	1
RRP7A	0.0934893	0.965614	0.167	0.095	1
WHSC1L1	0.0936812	-1.25475	0	0.248	1
DDT	0.0941029	-1.21285	0	0.248	1
DNAJC7	0.0941131	1.09929	0.333	0.173	1
PRR13	0.0942777	0.684439	0.333	0.38	1
GOLGA4	0.0943565	0.957142	0.167	0.121	1
DDX39A	0.0943834	0.890639	0.167	0.123	1
SEC11A	0.0945263	-1.22994	0	0.247	1
CCDC186	0.0946883	0.940753	0.167	0.099	1
NDUFS7	0.0949515	-1.19675	0	0.247	1
MRPS18C	0.095079	1.0736	0.167	0.072	1
ZFAND5	0.0953784	-1.21822	0	0.246	1
RPL11	0.0956408	0.561106	1	0.997	1
MDH2	0.0958071	-1.15687	0	0.246	1
METTL9	0.0958071	-1.17519	0	0.246	1
ROCK1	0.0962375	-1.20327	0	0.245	1
ROMO1	0.0966698	-1.1902	0	0.245	1
FABP5	0.0966698	-1.49745	0	0.245	1
CCL4L2	0.0966698	-2.48022	0	0.245	1
HMGB1	0.0968384	-1.11277	0.333	0.755	1
TRAM1	0.0971037	-1.19152	0	0.244	1
TUFM	0.0971037	-1.18582	0	0.244	1
EVI2A	0.0971249	0.811438	0.333	0.274	1
BAG6	0.0971453	1.15172	0.167	0.057	1
SERP1	0.0974011	-0.756861	0.167	0.536	1
HNRNPUL1	0.0975395	-1.18868	0	0.244	1
CSNK2B	0.0975395	-1.18985	0	0.244	1
COQ10B	0.0976514	0.734853	0.167	0.144	1
SDHA	0.0976776	1.21346	0.333	0.12	1
MGEA5	0.0979771	-1.2257	0	0.243	1
SERF2	0.0983237	0.549944	0.667	0.904	1
PBXIP1	0.0984165	-1.20928	0	0.243	1
TECR	0.0984165	-1.20512	0	0.243	1
NELFE	0.0988111	0.956124	0.167	0.097	1
PSMA2	0.0988577	-1.15243	0	0.242	1
MRPL27	0.0992941	0.903838	0.167	0.108	1
MAF1	0.0997455	-1.19735	0	0.241	1
ZNF148	0.100038	1.15295	0.333	0.06	1
PSMB3	0.100225	0.642428	0.333	0.384	1
PSAP	0.100641	-1.15307	0	0.24	1
FOXP1	0.100641	-1.27988	0	0.24	1
VPS37B	0.100641	-1.32689	0	0.24	1
RFC1	0.1009	1.12166	0.167	0.073	1
SUPT4H1	0.101091	-1.16275	0	0.24	1
ZNF451	0.101271	1.08891	0.167	0.07	1
STK35	0.10134	1.00625	0.167	0.008	1
TMED9	0.101543	-1.18525	0	0.239	1
DNLZ	0.102158	0.851402	0.167	0.006	1
AAK1	0.102453	-1.18472	0	0.238	1
HSH2D	0.102594	1.20583	0.167	0.047	1
ARMC5	0.10262	1.00538	0.167	0.006	1
NR4A2	0.103011	0.299164	0.167	0.327	1
TUBGCP5	0.103478	0.837543	0.167	0.006	1
APRT	0.103551	-0.601638	0.167	0.503	1
SUCLG2	0.103624	0.952274	0.167	0.096	1
LASP1	0.104166	0.843705	0.167	0.121	1
PPP1CC	0.104296	-1.14455	0	0.236	1
JMJD6	0.104296	-1.21238	0	0.236	1
SAP30BP	0.104473	0.874889	0.167	0.113	1
KRTCAP2	0.105228	-1.12747	0	0.235	1
VAMP5	0.105697	-1.18918	0	0.235	1
PIK3IP1	0.105697	-1.20059	0	0.235	1
FBL	0.106169	-1.13413	0	0.235	1
MAP3K9	0.106198	1.00422	0.167	0.007	1
ARL4A	0.106642	-1.25853	0	0.234	1
NKTR	0.106642	-1.2415	0	0.234	1
MRPL54	0.106642	-1.15463	0	0.234	1
NDFIP1	0.106642	-1.15114	0	0.234	1
ARIH1	0.106843	0.89375	0.167	0.104	1
PCSK7	0.107117	-1.2446	0	0.234	1
ERCC1	0.107283	1.00224	0.167	0.085	1
ZFP36L2	0.107344	0.54741	0.5	0.74	1
MRPL47	0.107362	1.00965	0.333	0.183	1
MAPRE1	0.107594	-1.14928	0	0.233	1
IL2RB	0.107594	-1.2118	0	0.233	1
PFDN5	0.107595	-0.598103	0.5	0.863	1
ADAM28	0.107806	1.37783	0.167	0.014	1
AP2S1	0.108073	-1.13437	0	0.233	1
DNPH1	0.108073	-1.28651	0	0.233	1
EIF5	0.108256	0.985397	0.5	0.329	1
OSTC	0.108553	-1.09634	0	0.232	1
ZNHIT1	0.108553	-1.09626	0	0.232	1
PSMB9	0.108595	-0.439203	0.167	0.469	1
SPEF2	0.108699	0.848613	0.167	0.007	1
CDS2	0.108947	0.948881	0.167	0.097	1
RNF149	0.109036	-1.14108	0	0.232	1
DUSP4	0.109502	-1.50271	0.167	0.587	1
CXCR6	0.109521	-1.39809	0	0.231	1
ELOVL5	0.109521	-1.11352	0	0.231	1
NDUFA5	0.109521	-1.11755	0	0.231	1
ZNF706	0.109521	-1.18752	0	0.231	1
TRGC1	0.109623	1.4108	0.333	0.06	1
CBX3	0.110008	-1.14623	0	0.231	1
KIAA2026	0.110217	1.1449	0.167	0.055	1
SUMO1	0.110221	0.469177	0.333	0.446	1
DDX11	0.110224	0.844593	0.167	0.006	1
PFDN2	0.11091	0.503023	0.167	0.213	1
TMEM160	0.110988	-1.10856	0	0.23	1
HSPA9	0.110988	-1.13973	0	0.23	1
FAM107B	0.111481	-1.16494	0	0.229	1
EIF4A3	0.111481	-1.17474	0	0.229	1
CUL3	0.11171	0.93458	0.167	0.099	1
IGHG4	0.111976	-1.20521	0	0.229	1
MAGED2	0.112347	1.20487	0.333	0.121	1
TMEM167A	0.112472	-1.14651	0	0.228	1
PERP	0.112472	-1.15235	0	0.228	1
TRIM65	0.112827	0.999678	0.167	0.008	1
VPS4B	0.112873	0.881453	0.167	0.114	1
CHCHD10	0.112971	-1.12889	0	0.228	1
ARPP19	0.113472	-1.15409	0	0.227	1
CCNH	0.113472	-1.17899	0	0.227	1
WDR1	0.113472	-1.10451	0	0.227	1
KHDRBS1	0.113976	-1.10528	0	0.227	1
DLD	0.11419	1.01948	0.167	0.082	1
TMEM65	0.114277	0.9994	0.167	0.007	1
SPCS2	0.114471	0.712119	0.333	0.373	1
HDAC2	0.114634	1.0125	0.167	0.081	1
CCDC138	0.114729	0.940103	0.167	0.008	1
SCFD1	0.11479	0.960075	0.167	0.091	1
TMEM123	0.114988	-1.12618	0	0.226	1
ERGIC3	0.114988	-1.11213	0	0.226	1
CLN8	0.115382	1.11536	0.167	0.051	1
LINC00685	0.11547	1.27707	0.167	0.031	1
PIM3	0.116009	-1.18648	0	0.225	1
SNRPN	0.116009	-1.10289	0	0.225	1
MYDGF	0.116009	-1.1037	0	0.225	1
AKIRIN1	0.116522	-1.0838	0	0.224	1
DRAP1	0.116789	0.424132	0.333	0.457	1
RASSF5	0.117038	-1.11873	0	0.224	1
SEMA4D	0.117382	0.901342	0.167	0.101	1
PIGT	0.117389	0.944392	0.167	0.098	1
CCDC77	0.117451	0.937894	0.167	0.007	1
ZNF22	0.117506	1.09887	0.167	0.064	1
EIF6	0.117555	-1.09669	0	0.223	1
IFI6	0.117555	-1.51845	0	0.223	1
HLA-DRB5	0.117555	-1.30058	0	0.223	1
LCORL	0.117677	0.995931	0.167	0.007	1
DOCK8	0.117849	1.12847	0.333	0.15	1
TMEM70	0.117875	0.823352	0.167	0.124	1
CCL20	0.118075	-2.04895	0	0.223	1
MED15	0.118099	1.1084	0.167	0.055	1
GNPTAB	0.118134	1.09116	0.167	0.066	1
TMEM33	0.118494	1.10498	0.167	0.063	1
OCIAD1	0.118822	1.01843	0.333	0.183	1
CD27	0.119121	-1.39212	0	0.222	1
KDELR2	0.119121	-1.10753	0	0.222	1
PRELID3B	0.119289	0.627057	0.167	0.169	1
TAB2	0.119339	0.979105	0.167	0.087	1
ILF2	0.119467	0.508663	0.167	0.204	1
DPF2	0.119534	1.08895	0.167	0.064	1
EIF1B	0.119648	-1.1522	0	0.221	1
ETF1	0.119648	-1.08872	0	0.221	1
CHD1	0.119648	-1.18469	0	0.221	1
SUMO3	0.120176	-1.12348	0	0.221	1
AP3S1	0.120176	-1.12309	0	0.221	1
EIF5B	0.120707	-1.12891	0	0.22	1
CORO1B	0.120707	-1.25069	0	0.22	1
SYNE2	0.120707	-1.14879	0	0.22	1
PLIN2	0.12124	-1.26942	0	0.22	1
CCL3L3	0.12124	-1.55023	0	0.22	1
MRPL57	0.12124	-1.09827	0	0.22	1
VMA21	0.12161	0.923183	0.167	0.101	1
KBTBD6	0.121715	0.994486	0.167	0.009	1
DNAJC8	0.121774	-1.09283	0	0.219	1
FIP1L1	0.122199	1.10328	0.333	0.071	1
PTPRC	0.122254	-1.10465	0.333	0.737	1
CNN2	0.122312	-1.07552	0	0.219	1
UQCRC2	0.122851	-1.02715	0	0.218	1
PLK3	0.122851	-1.12561	0	0.218	1
BCAS2	0.123046	0.29594	0.167	0.263	1
G3BP1	0.123265	1.17711	0.333	0.138	1
PTGER4	0.123285	0.630225	0.167	0.188	1
IFITM1	0.123393	-1.21231	0	0.218	1
ARHGAP9	0.123393	-1.13827	0	0.218	1
CLTA	0.123393	-1.06729	0	0.218	1
PTMS	0.123393	-1.23489	0	0.218	1
CMTM6	0.123936	-1.11055	0	0.217	1
IRF2BP2	0.123936	-1.1081	0	0.217	1
TMED10	0.123936	-1.0803	0	0.217	1
UQCRH	0.123942	0.628655	0.5	0.513	1
DGUOK	0.125031	-1.06799	0	0.216	1
EIF4A2	0.125519	0.678498	0.5	0.498	1
LSM10	0.125565	0.765852	0.167	0.135	1
SRP19	0.125581	-1.07639	0	0.216	1
MCUR1	0.125883	1.17964	0.167	0.04	1
PPP1R18	0.126689	-1.08132	0	0.215	1
RPLP0	0.127385	-0.426039	0.667	0.94	1
CCL3	0.127806	-1.75836	0	0.214	1
GBP2	0.127806	-1.10921	0	0.214	1
STOM	0.128004	1.06889	0.333	0.16	1
2025-09-06	0.12858	0.275175	0.167	0.272	1
COX6C	0.128868	-1.35846	0.167	0.569	1
TRABD	0.128933	-1.06341	0	0.213	1
JMJD1C	0.129499	-1.1101	0	0.213	1
PSMB7	0.129499	-1.02956	0	0.213	1
SSNA1	0.129499	-1.06584	0	0.213	1
MRPL33	0.129499	-1.06127	0	0.213	1
ZFAS1	0.129656	0.277809	0.333	0.454	1
RUFY3	0.129776	0.835933	0.167	0.008	1
POLR2J3	0.130068	-1.08645	0	0.212	1
CHMP2A	0.130068	-1.07183	0	0.212	1
NEDD8	0.130696	-0.395373	0.167	0.44	1
LEPROTL1	0.130729	-0.300837	0.333	0.645	1
EIF3A	0.131213	-1.03463	0	0.211	1
TSTD1	0.131213	-1.08687	0	0.211	1
HEATR6	0.131229	0.930073	0.167	0.008	1
ZNF25	0.13125	0.925549	0.167	0.008	1
PRR7	0.131557	1.12961	0.333	0.065	1
NHP2	0.131789	-1.05793	0	0.211	1
RTF1	0.131789	-1.06808	0	0.211	1
TMEM9B	0.131789	-1.03556	0	0.211	1
SERPINB9	0.131789	-1.13418	0	0.211	1
PSMA5	0.131792	0.435068	0.167	0.218	1
KRT8	0.132367	-1.10706	0	0.21	1
LSM4	0.132367	-1.08601	0	0.21	1
EIF4H	0.132948	-1.03244	0	0.21	1
RP11-347P5.1	0.132948	-1.17178	0	0.21	1
XIST	0.133531	-1.24381	0	0.209	1
PHC1	0.13358	0.979612	0.167	0.013	1
RCAN3	0.13373	0.736059	0.167	0.14	1
KRT18	0.134117	-1.10341	0	0.209	1
JOSD1	0.134272	1.07415	0.333	0.156	1
ACTN4	0.134704	-1.04906	0	0.208	1
ITGAE	0.134704	-1.14681	0	0.208	1
RELB	0.134704	-1.04012	0	0.208	1
CCSER2	0.134704	-1.06999	0	0.208	1
SPCS3	0.134704	-1.0286	0	0.208	1
SCAMP2	0.1349	0.847904	0.167	0.114	1
NEAT1	0.135643	-1.40394	0.333	0.723	1
NDUFAB1	0.135887	-1.01271	0	0.207	1
C16orf13	0.135887	-1.03448	0	0.207	1
TRAPPC2L	0.136165	0.783548	0.167	0.132	1
RAB2A	0.136483	-1.05487	0	0.207	1
ARID4A	0.136488	0.877123	0.167	0.107	1
SLC38A1	0.136694	0.305163	0.167	0.271	1
MOB4	0.137033	0.606454	0.167	0.172	1
ELOF1	0.13708	-1.01911	0	0.206	1
THEMIS	0.137248	0.978931	0.167	0.084	1
CCSAP	0.137438	0.834823	0.167	0.01	1
C1QBP	0.13768	-1.02417	0	0.206	1
PSMA3-AS1	0.13768	-1.12438	0	0.206	1
NFAT5	0.138023	0.88513	0.167	0.097	1
LSM5	0.138164	0.936629	0.333	0.196	1
C19orf24	0.138888	-1.04557	0	0.205	1
NINJ1	0.138888	-1.08381	0	0.205	1
ZNF131	0.139088	0.728844	0.167	0.14	1
CDC42SE2	0.139285	-0.606386	0.167	0.482	1
LSM6	0.139545	0.760212	0.167	0.134	1
ZMAT2	0.139629	0.585268	0.167	0.18	1
HLA-DQB1	0.140106	-1.19464	0	0.204	1
CLK2	0.140711	0.833486	0.167	0.01	1
BCAP31	0.140718	-1.01681	0	0.203	1
FAM46C	0.140718	-1.11494	0	0.203	1
BCLAF1	0.140797	0.374152	0.167	0.252	1
VIM	0.140831	-1.31997	0.333	0.723	1
CAMLG	0.141333	-1.02805	0	0.203	1
C1orf43	0.141951	-0.982733	0	0.202	1
COX7B	0.142145	0.312917	0.333	0.487	1
CCDC107	0.142571	-1.00988	0	0.202	1
LSM1	0.142571	-0.98101	0	0.202	1
SRSF9	0.142571	-1.00467	0	0.202	1
SLC17A5	0.142911	0.976132	0.167	0.013	1
ATP6AP2	0.143189	0.931995	0.333	0.201	1
PIN1	0.143194	-1.01739	0	0.201	1
YWHAE	0.143194	-1.00967	0	0.201	1
SYNGR2	0.143342	1.1893	0.333	0.127	1
TMEM206	0.143346	0.831849	0.167	0.01	1
YIPF5	0.143431	0.572274	0.167	0.18	1
RBM5	0.143464	0.772016	0.167	0.131	1
EIF3K	0.143509	0.288593	0.333	0.538	1
PNISR	0.143559	0.896938	0.5	0.41	1
SPN	0.14361	1.03855	0.333	0.168	1
EIF3H	0.143789	-0.4227	0.167	0.439	1
GNB2	0.143819	-1.01236	0	0.201	1
FSCN1	0.143968	0.977604	0.167	0.012	1
CLDN4	0.144447	-1.1009	0	0.2	1
SNRPD3	0.144447	-0.967458	0	0.2	1
XBP1	0.144447	-1.05353	0	0.2	1
CFD	0.144989	0.824701	0.167	0.009	1
NSA2	0.145077	-0.981729	0	0.2	1
POLR2G	0.145077	-1.0236	0	0.2	1
FABP1	0.145077	-1.16995	0	0.2	1
DNAJC11	0.145466	0.919624	0.167	0.012	1
TCP1	0.14571	-1.0146	0	0.199	1
RPS23	0.145977	0.823213	1	0.984	1
ROCK2	0.146202	0.979485	0.167	0.01	1
TAOK3	0.146574	1.08618	0.333	0.149	1
CKS2	0.146984	-1.0607	0	0.198	1
PSMA3	0.147625	-0.981042	0	0.198	1
CTD-3252C9.4	0.147625	-1.21346	0	0.198	1
GPR171	0.147625	-1.06325	0	0.198	1
BTG3	0.147625	-1.05629	0	0.198	1
SPPL2A	0.147849	0.761451	0.167	0.135	1
TNFAIP8	0.148158	0.743095	0.167	0.149	1
MPHOSPH8	0.148268	-1.03443	0	0.197	1
GABPB1	0.148914	-1.02679	0	0.197	1
RBM22	0.148939	0.83526	0.167	0.106	1
CYSTM1	0.149946	0.786243	0.167	0.135	1
APOL6	0.150075	0.814019	0.167	0.122	1
PPM1F	0.150196	0.824679	0.167	0.009	1
KRR1	0.150625	0.823359	0.167	0.111	1
GDI2	0.150644	0.485916	0.167	0.199	1
HMGA1	0.150869	-1.00165	0	0.196	1
SH3GLB1	0.150869	-1.02426	0	0.196	1
C7orf73	0.150869	-0.981911	0	0.196	1
ARPC4	0.151288	1.0104	0.5	0.341	1
CRBN	0.151486	0.872397	0.167	0.099	1
NXT1	0.152186	-1.01368	0	0.195	1
GSTO1	0.152186	-0.991901	0	0.195	1
POLE4	0.152186	-0.998945	0	0.195	1
ARID4B	0.152426	0.742429	0.5	0.408	1
TOMM7	0.152522	0.378602	0.5	0.65	1
MGST3	0.152745	0.410159	0.167	0.216	1
HNRNPH3	0.152848	-0.990697	0	0.194	1
DNAJB1	0.152869	1.28726	0.5	0.443	1
HOPX	0.153488	0.685388	0.167	0.212	1
NDUFB3	0.154181	-0.941808	0	0.193	1
TFE3	0.154201	0.967202	0.167	0.014	1
GYPC	0.154226	0.544186	0.333	0.403	1
RGL4	0.154503	0.727617	0.167	0.14	1
ELF2	0.154758	1.0474	0.167	0.068	1
LIMS1	0.154851	-1.01089	0	0.193	1
BHLHE40	0.154851	-1.0526	0	0.193	1
SP100	0.155261	0.884926	0.333	0.214	1
COX8A	0.155349	-1.30073	0.167	0.55	1
RBM39	0.155681	-1.42254	0.167	0.544	1
MIAT	0.156201	-1.08145	0	0.192	1
ORMDL1	0.15688	-0.992898	0	0.191	1
ARF5	0.15688	-0.90234	0	0.191	1
ATRAID	0.15688	-0.971126	0	0.191	1
RPL4	0.157065	-0.876875	0.667	0.894	1
GNAS	0.157157	0.657715	0.333	0.37	1
ACP1	0.157561	-0.96496	0	0.191	1
UPF1	0.15777	0.914282	0.167	0.013	1
LPXN	0.158246	-0.948088	0	0.19	1
HERPUD2	0.158246	-0.978504	0	0.19	1
LINC00493	0.158246	-0.953491	0	0.19	1
ZFAND6	0.158246	-0.969414	0	0.19	1
CCDC59	0.158246	-0.970913	0	0.19	1
SEC11C	0.158246	-0.972819	0	0.19	1
VMP1	0.158246	-0.978502	0	0.19	1
IL10RA	0.158798	0.699861	0.167	0.143	1
GPR65	0.158919	1.00009	0.333	0.224	1
NFKB2	0.158933	-0.970572	0	0.19	1
MORF4L2	0.159623	-0.984917	0	0.189	1
YWHAH	0.159623	-1.03079	0	0.189	1
SRSF6	0.159623	-1.02135	0	0.189	1
SDF2L1	0.160317	-0.990925	0	0.189	1
TMEM165	0.161012	-0.965233	0	0.188	1
TTC39C	0.161012	-0.978977	0	0.188	1
CISD2	0.161012	-0.964805	0	0.188	1
TXNDC17	0.161012	-0.909541	0	0.188	1
COMMD7	0.161604	0.520522	0.167	0.191	1
CAMKMT	0.161622	0.820944	0.167	0.01	1
H2AFY	0.161711	-0.937112	0	0.188	1
SNRPC	0.161711	-0.939288	0	0.188	1
DNAJB9	0.162164	0.935392	0.333	0.188	1
PPP3CC	0.162175	1.07908	0.333	0.077	1
CD55	0.162413	-1.03835	0	0.187	1
ATP6V1G1	0.162794	-1.31255	0.167	0.541	1
GALM	0.163118	-1.00056	0	0.187	1
NUCKS1	0.163118	-0.936063	0	0.187	1
PDCD6	0.163118	-0.912658	0	0.187	1
IFITM3	0.163825	-1.00391	0	0.186	1
PRPF40A	0.163825	-0.934089	0	0.186	1
PPP2R5C	0.164173	-1.38721	0.167	0.543	1
INSIG1	0.164536	-1.05733	0	0.186	1
PPHLN1	0.164536	-0.946362	0	0.186	1
B4GALT1	0.164536	-1.14928	0	0.186	1
TRAPPC4	0.164961	0.786237	0.167	0.127	1
STUB1	0.165249	-0.915723	0	0.185	1
SDF4	0.165249	-0.905226	0	0.185	1
DUT	0.165965	-0.947781	0	0.185	1
COPS6	0.166276	0.490727	0.167	0.198	1
PPM1G	0.166685	-0.939339	0	0.184	1
NSMCE3	0.166685	-0.968093	0	0.184	1
SYNE3	0.166978	0.908113	0.167	0.014	1
FNIP1	0.167454	0.791617	0.167	0.117	1
JUND	0.167849	1.13656	0.5	0.517	1
BANF1	0.168132	-0.948351	0	0.183	1
EEF1B2	0.168147	0.267153	0.5	0.738	1
RBMS1	0.168513	0.678622	0.167	0.154	1
GOLGB1	0.168884	0.901343	0.167	0.109	1
ENO1	0.169161	-1.39839	0.167	0.539	1
PRNP	0.169592	-0.977541	0	0.182	1
RAD23A	0.169592	-0.938469	0	0.182	1
C17orf89	0.169592	-0.954287	0	0.182	1
CDV3	0.169592	-0.956133	0	0.182	1
GGNBP2	0.169592	-0.962193	0	0.182	1
SERPINB1	0.170326	-0.955966	0	0.182	1
NAA38	0.170326	-0.929796	0	0.182	1
RNF139	0.170326	-0.92713	0	0.182	1
TOB1	0.170326	-1.04923	0	0.182	1
ADORA2A-AS1	0.170432	0.818055	0.167	0.012	1
ZFP90	0.17046	0.953255	0.167	0.017	1
WAC	0.171064	-0.942972	0	0.181	1
CCT2	0.171064	-0.946183	0	0.181	1
C16orf45	0.171275	0.810994	0.167	0.011	1
LMNA	0.171368	1.19195	0.667	0.338	1
AP4S1	0.171803	0.902628	0.167	0.015	1
NR1H2	0.171804	-0.965279	0	0.181	1
HP1BP3	0.171804	-0.931754	0	0.181	1
RBM17	0.171804	-0.934907	0	0.181	1
GNAI3	0.171804	-0.929346	0	0.181	1
NAPA-AS1	0.171806	0.815434	0.167	0.011	1
MPP6	0.171861	0.817608	0.167	0.012	1
NOL7	0.172548	-0.930469	0	0.18	1
KDM5D	0.172785	0.960494	0.167	0.014	1
SLC25A16	0.172843	0.960517	0.167	0.014	1
VIMP	0.173294	-0.91288	0	0.18	1
RNMT	0.173294	-0.958297	0	0.18	1
POLR2E	0.173294	-0.928165	0	0.18	1
RASAL3	0.173294	-0.921161	0	0.18	1
DCXR	0.173294	-0.968546	0	0.18	1
RSL24D1	0.173692	0.960908	0.667	0.426	1
PHLDA2	0.173936	0.792053	0.167	0.124	1
SUN2	0.174044	-0.925616	0	0.179	1
PUS3	0.174352	0.815113	0.167	0.014	1
TMBIM4	0.174797	-0.901604	0	0.179	1
MIEN1	0.175553	-0.923768	0	0.178	1
ATG12	0.175553	-0.925803	0	0.178	1
PTBP1	0.175553	-0.889597	0	0.178	1
TTI1	0.175602	0.90552	0.167	0.013	1
MIR4435-2HG	0.176312	-1.00847	0	0.178	1
RNF167	0.176312	-0.927066	0	0.178	1
ZNHIT3	0.176877	0.644186	0.167	0.15	1
EMC10	0.17784	-0.902676	0	0.177	1
CD58	0.17784	-0.914545	0	0.177	1
PMF1	0.17784	-0.938353	0	0.177	1
HNRNPA0	0.178586	-1.31557	0.167	0.53	1
AUP1	0.178609	-0.901741	0	0.176	1
VASP	0.179381	-0.867684	0	0.176	1
GEMIN2	0.179513	0.813222	0.167	0.012	1
CREM	0.179737	-1.24845	0.667	0.871	1
PNRC2	0.180156	-0.929833	0	0.176	1
CMTM3	0.180156	-0.892608	0	0.176	1
ZNF592	0.180563	0.941722	0.167	0.019	1
TSPYL1	0.180733	0.605785	0.167	0.164	1
DUSP2	0.180781	0.408061	0.333	0.491	1
DNAJB11	0.180934	-0.920028	0	0.175	1
MAF	0.180934	-1.01573	0	0.175	1
BATF	0.180934	-1.11414	0	0.175	1
LSM2	0.180934	-0.892994	0	0.175	1
ATP2B1	0.18121	0.992531	0.333	0.177	1
CCND3	0.181716	-0.89146	0	0.175	1
OTUB1	0.181716	-0.887908	0	0.175	1
EMC6	0.181716	-0.900528	0	0.175	1
FLVCR1	0.182093	0.811024	0.167	0.012	1
CD82	0.1825	-0.923158	0	0.174	1
COX10	0.18303	0.949072	0.167	0.017	1
IMP3	0.183289	-0.880681	0	0.174	1
GYG1	0.183289	-0.938705	0	0.174	1
ANXA7	0.183289	-0.881839	0	0.174	1
RANBP2	0.183289	-0.940543	0	0.174	1
FAM129A	0.183351	0.955414	0.333	0.185	1
RNF145	0.18408	-0.903529	0	0.173	1
CTSS	0.18408	-0.898477	0	0.173	1
RBCK1	0.184875	-0.875659	0	0.173	1
TNFRSF14	0.184875	-0.877349	0	0.173	1
CYLD	0.184875	-0.922124	0	0.173	1
CCL4	0.184907	1.42984	0.667	0.496	1
ELMO2	0.185389	0.953086	0.167	0.015	1
BUB3	0.18549	0.951763	0.5	0.263	1
SNHG21	0.185617	0.898922	0.167	0.014	1
BIN1	0.185673	-0.905007	0	0.172	1
BCL7B	0.185673	-0.873112	0	0.172	1
C6orf62	0.185673	-0.907382	0	0.172	1
KPNA2	0.185673	-0.956763	0	0.172	1
POMP	0.186412	-1.15293	0.167	0.53	1
NONO	0.186474	-0.881928	0	0.172	1
INPP5D	0.186474	-0.892574	0	0.172	1
WAS	0.186474	-0.890683	0	0.172	1
RNF114	0.186474	-0.911961	0	0.172	1
RNF125	0.186474	-0.941027	0	0.172	1
ILF3	0.187279	-0.857808	0	0.171	1
RALGAPA1	0.187279	-0.977137	0	0.171	1
CLNS1A	0.187279	-0.839022	0	0.171	1
C1orf56	0.187527	1.18811	0.333	0.115	1
S100A11	0.187934	-1.39527	0.167	0.528	1
PDAP1	0.188087	-0.888458	0	0.171	1
ATP5G1	0.188087	-0.868191	0	0.171	1
FAM118A	0.188087	-1.0167	0	0.171	1
ZNF831	0.188633	0.946969	0.167	0.016	1
SRGAP2	0.188845	0.951581	0.167	0.015	1
LAMTOR2	0.188898	-0.850265	0	0.17	1
MTCH1	0.188898	-0.843645	0	0.17	1
RNF166	0.189713	-0.929567	0	0.17	1
DPY30	0.189713	-0.866157	0	0.17	1
TMIGD2	0.189713	-1.04764	0	0.17	1
KLHL5	0.190191	0.92206	0.167	0.024	1
EIF2S2	0.190738	0.853366	0.333	0.217	1
IGHG3	0.191353	-0.945564	0	0.169	1
SNRNP70	0.191353	-0.862728	0	0.169	1
PSMC3	0.191353	-0.879324	0	0.169	1
MAP2K3	0.191353	-0.859736	0	0.169	1
ZNF3	0.191744	0.891896	0.167	0.017	1
GPX4	0.191763	0.4183	0.333	0.437	1
SH3BGRL3	0.191872	-0.754637	0.833	0.915	1
VPS29	0.192178	-0.856865	0	0.168	1
WBSCR22	0.192178	-0.855153	0	0.168	1
KMT2B	0.192714	0.929081	0.167	0.021	1
RAB1A	0.193007	-0.860722	0	0.168	1
LBH	0.193007	-0.896315	0	0.168	1
ITGB1	0.193007	-0.939217	0	0.168	1
TARBP2	0.193513	0.923089	0.167	0.023	1
APH1A	0.193839	-0.854229	0	0.167	1
TMEM14C	0.193839	-0.840194	0	0.167	1
TOP1	0.193839	-0.844469	0	0.167	1
AHSA1	0.193839	-0.90286	0	0.167	1
BTF3	0.194585	-0.935244	0.667	0.827	1
TRBC2	0.19501	-1.04906	0.333	0.695	1
DR1	0.195513	-0.84665	0	0.166	1
PSMD13	0.195513	-0.886528	0	0.166	1
NOSIP	0.195513	-0.870891	0	0.166	1
PTTG1	0.195513	-0.941186	0	0.166	1
UGP2	0.195513	-0.839185	0	0.166	1
C6orf203	0.195747	0.94309	0.167	0.017	1
TTTY15	0.195941	0.938144	0.167	0.019	1
CCDC167	0.196356	-0.873744	0	0.166	1
MARCKSL1	0.196356	-0.933642	0	0.166	1
SOD2	0.196356	-0.93863	0	0.166	1
LGALS4	0.197068	0.848277	0.167	0.11	1
MED28	0.197202	-0.861286	0	0.165	1
PHIP	0.197202	-0.899164	0	0.165	1
SNX9	0.197202	-0.903037	0	0.165	1
ALKBH5	0.198052	-0.866664	0	0.165	1
HSD17B10	0.198052	-0.821376	0	0.165	1
ATG2A	0.198052	-0.922317	0	0.165	1
PBX2	0.198555	0.942825	0.167	0.017	1
CD96	0.198784	0.553528	0.333	0.393	1
RTFDC1	0.198905	-0.835596	0	0.164	1
ERP44	0.198905	-0.83195	0	0.164	1
RALA	0.198905	-0.912335	0	0.164	1
DNAJB6	0.199072	-1.23747	0.167	0.523	1
TXNL1	0.199762	-0.789875	0	0.164	1
NAA10	0.199762	-0.835782	0	0.164	1
RER1	0.199762	-0.854142	0	0.164	1
TNFRSF25	0.199762	-0.890533	0	0.164	1
UBE2K	0.200001	0.668812	0.167	0.148	1
SBNO1	0.200083	0.99224	0.333	0.092	1
OTUD6B-AS1	0.200571	0.889106	0.167	0.1	1
FAAP20	0.200622	-0.868934	0	0.163	1
TACC1	0.200622	-0.875253	0	0.163	1
ARPC5L	0.200622	-0.847979	0	0.163	1
PHB	0.200622	-0.849493	0	0.163	1
PDCD4	0.201084	0.570005	0.333	0.383	1
FNBP4	0.201486	-0.888054	0	0.163	1
SIVA1	0.201583	0.292278	0.167	0.239	1
ARL13B	0.201723	0.888465	0.167	0.016	1
SAFB2	0.202354	-0.865332	0	0.162	1
TIMP1	0.202354	-0.906349	0	0.162	1
AKIRIN2	0.202354	-0.861919	0	0.162	1
DERL1	0.202354	-0.814611	0	0.162	1
CCNL1	0.202516	-0.496649	0.167	0.433	1
SMC4	0.202829	0.76223	0.167	0.124	1
AIM2	0.203096	0.940089	0.167	0.017	1
CDC26	0.203225	-0.837518	0	0.162	1
ITGAL	0.203544	0.944988	0.167	0.08	1
RPL5	0.203689	0.547314	1	0.926	1
PRKX	0.203863	0.615493	0.167	0.155	1
SF1	0.204093	0.391321	0.333	0.414	1
NDUFB5	0.204979	-0.805806	0	0.161	1
HLA-DQA1	0.204979	-1.01432	0	0.161	1
TRA2A	0.20519	0.528406	0.167	0.18	1
REL	0.20539	0.788647	0.5	0.458	1
ZAP70	0.205862	-0.844504	0	0.16	1
ARL5A	0.205862	-0.83964	0	0.16	1
DUSP10	0.205862	-0.932822	0	0.16	1
HMGB2	0.206609	-0.839702	0.167	0.485	1
CXCL8	0.206748	-1.02838	0	0.16	1
HSD17B11	0.206748	-0.835377	0	0.16	1
USP15	0.206748	-0.879403	0	0.16	1
TCF7	0.206748	-0.863198	0	0.16	1
RPL7L1	0.206895	0.646774	0.167	0.151	1
TSPYL2	0.207058	1.05319	0.333	0.216	1
PLEKHA2	0.207279	0.700775	0.167	0.137	1
BIRC2	0.207638	-0.88841	0	0.159	1
PSMB4	0.207638	-0.823787	0	0.159	1
SLC25A26	0.207638	-0.858848	0	0.159	1
BBX	0.207638	-0.873637	0	0.159	1
RANBP6	0.207738	0.794844	0.167	0.014	1
DNAJC17	0.20848	0.794035	0.167	0.018	1
TIMM13	0.208531	-0.815465	0	0.159	1
LINC01420	0.208531	-0.879224	0	0.159	1
ZNF184	0.208624	0.885549	0.167	0.016	1
SFXN4	0.208895	0.934232	0.167	0.018	1
ITGB1BP1	0.209429	-0.823144	0	0.158	1
CAMK4	0.209429	-0.796637	0	0.158	1
MRPL52	0.209429	-0.801214	0	0.158	1
RPA3	0.21033	-0.836263	0	0.158	1
ANKRD44	0.21033	-0.870482	0	0.158	1
REEP5	0.210331	0.834433	0.5	0.313	1
NUTF2	0.211235	-0.834807	0	0.157	1
H2AFJ	0.211235	-0.804347	0	0.157	1
C17orf75	0.2113	0.795315	0.167	0.015	1
MRPS12	0.211465	0.937544	0.333	0.131	1
RCAN2	0.212064	0.793634	0.167	0.014	1
FBXO7	0.212144	-0.798964	0	0.157	1
CANX	0.212144	-0.821977	0	0.157	1
CWC15	0.212144	-0.838923	0	0.157	1
RBM23	0.212144	-0.857396	0	0.157	1
METTL2A	0.212409	0.881666	0.167	0.017	1
WASF2	0.213057	-0.812057	0	0.157	1
CXCL13	0.213057	-2.66233	0	0.157	1
ZNF428	0.213057	-0.83097	0	0.157	1
CCDC109B	0.213057	-0.833207	0	0.157	1
PSENEN	0.213057	-0.813677	0	0.157	1
USP36	0.213057	-0.865259	0	0.157	1
MYO1C	0.213075	0.925669	0.167	0.02	1
CD63	0.21322	0.333447	0.333	0.413	1
EPSTI1	0.213973	-0.83234	0	0.156	1
ANKRD11	0.213973	-0.895311	0	0.156	1
TTC3	0.213973	-0.865124	0	0.156	1
TBC1D19	0.214004	0.926651	0.167	0.02	1
PPP1R15A	0.214511	-0.705028	0.167	0.466	1
HMGN3	0.21466	1.01864	0.333	0.18	1
ARHGAP15	0.214894	-0.8084	0	0.156	1
NRBP1	0.214894	-0.814068	0	0.156	1
CLPP	0.214894	-0.806368	0	0.156	1
YTHDF2	0.214894	-0.793601	0	0.156	1
KRAS	0.214894	-0.852162	0	0.156	1
WDR75	0.215185	0.795059	0.167	0.016	1
COPZ1	0.215818	-0.803284	0	0.155	1
DEF6	0.215818	-0.806801	0	0.155	1
PDCD5	0.215818	-0.819293	0	0.155	1
DNAJA2	0.215818	-0.808612	0	0.155	1
SNF8	0.215818	-0.784054	0	0.155	1
CTSA	0.215818	-0.820248	0	0.155	1
ZFP36L1	0.216279	0.617423	0.333	0.319	1
PUF60	0.216747	-0.789539	0	0.155	1
FIBP	0.216747	-0.799441	0	0.155	1
TMEM243	0.216747	-0.797295	0	0.155	1
SIDT2	0.217078	0.78571	0.167	0.014	1
NHLRC2	0.217546	0.879689	0.167	0.017	1
DEGS1	0.217679	-0.784821	0	0.154	1
CNIH1	0.217679	-0.824069	0	0.154	1
NFKB1	0.217679	-0.812814	0	0.154	1
RAB11B	0.217679	-0.810222	0	0.154	1
PSMB10	0.217679	-0.785602	0	0.154	1
CD3G	0.218252	0.691108	0.5	0.476	1
RPL36A	0.218361	-1.26781	0.333	0.651	1
POLR3GL	0.21841	0.946576	0.333	0.177	1
NUCB1	0.218615	-0.780336	0	0.154	1
FAM195B	0.218615	-0.822965	0	0.154	1
EIF2S3	0.218615	-0.805214	0	0.154	1
SLC16A3	0.218615	-0.822673	0	0.154	1
NDUFAF1	0.219095	0.917693	0.167	0.023	1
SYPL1	0.219326	0.972913	0.333	0.092	1
CHST12	0.219555	-0.93439	0	0.153	1
CCNG1	0.219555	-0.816499	0	0.153	1
CARD16	0.220146	1.005	0.333	0.243	1
COPS2	0.220434	0.967883	0.333	0.096	1
BCL11B	0.2205	-0.866008	0	0.153	1
PSMC1	0.2205	-0.770969	0	0.153	1
UBE2S	0.2205	-0.840643	0	0.153	1
MRPS34	0.2205	-0.803153	0	0.153	1
TNRC6B	0.220638	0.598797	0.167	0.162	1
CPQ	0.22176	0.863855	0.167	0.022	1
TMEM256	0.2224	-0.818088	0	0.152	1
MRPL14	0.2224	-0.783931	0	0.152	1
MRPS7	0.223356	-0.807847	0	0.151	1
GCHFR	0.223356	-0.88412	0	0.151	1
PRMT1	0.223356	-0.79597	0	0.151	1
FTL	0.223641	0.589955	1	0.942	1
IFFO2	0.224061	0.87512	0.167	0.018	1
ACADVL	0.224317	-0.790368	0	0.151	1
ABHD14B	0.224317	-0.784116	0	0.151	1
EAPP	0.224317	-0.824236	0	0.151	1
STT3B	0.224317	-0.8016	0	0.151	1
LAGE3	0.224317	-0.805132	0	0.151	1
MTMR3	0.224536	0.776684	0.167	0.015	1
RABIF	0.225281	-0.771906	0	0.15	1
TOX4	0.225281	-0.798447	0	0.15	1
SMARCAD1	0.226215	0.788911	0.167	0.016	1
DPYD	0.22644	0.786861	0.167	0.016	1
CLIC3	0.227223	-0.914463	0	0.149	1
BAG1	0.227223	-0.831799	0	0.149	1
PAK2	0.227223	-0.785842	0	0.149	1
SRSF4	0.227223	-0.798367	0	0.149	1
UNG	0.227497	0.78543	0.167	0.019	1
TNFRSF1A	0.227737	0.894357	0.167	0.028	1
NPTN	0.227862	0.787688	0.167	0.017	1
ZNF296	0.228055	0.78678	0.167	0.016	1
NT5C3A	0.2282	-0.805597	0	0.149	1
ZNF655	0.2282	-0.78047	0	0.149	1
MPG	0.2282	-0.820605	0	0.149	1
UBE2E3	0.229181	-0.808612	0	0.148	1
UFD1L	0.229181	-0.802005	0	0.148	1
RABGAP1L	0.229181	-0.838777	0	0.148	1
EMD	0.229715	0.525389	0.167	0.182	1
DDOST	0.230166	-0.771154	0	0.148	1
EMC4	0.230166	-0.803724	0	0.148	1
HSBP1	0.230166	-0.781541	0	0.148	1
ZADH2	0.230945	0.786411	0.167	0.018	1
SLC3A2	0.231008	0.91205	0.5	0.27	1
MRPL23	0.231156	-0.751582	0	0.147	1
CXCR3	0.231156	-0.836597	0	0.147	1
MYLIP	0.231156	-0.812747	0	0.147	1
GRB2	0.231156	-0.785376	0	0.147	1
CEBPB	0.231156	-0.849536	0	0.147	1
MT1X	0.231156	-0.817326	0	0.147	1
CTSB	0.23215	-0.759408	0	0.147	1
PFKFB3	0.23215	-0.786936	0	0.147	1
BNIP2	0.23215	-0.751757	0	0.147	1
KARS	0.23215	-0.73373	0	0.147	1
DDX27	0.232429	0.713767	0.167	0.126	1
RASGRP1	0.232705	0.621951	0.167	0.152	1
PTP4A1	0.23302	0.379195	0.167	0.212	1
DGCR6L	0.233148	-0.793687	0	0.146	1
XRN2	0.233148	-0.791843	0	0.146	1
PIK3R5	0.233349	0.916143	0.167	0.021	1
ORAI1	0.23415	-0.784132	0	0.146	1
ABT1	0.23415	-0.743862	0	0.146	1
ABI3	0.23415	-0.812549	0	0.146	1
CGGBP1	0.23415	-0.805914	0	0.146	1
ETHE1	0.23415	-0.750536	0	0.146	1
PARP8	0.23415	-0.803325	0	0.146	1
TMC6	0.23415	-0.761695	0	0.146	1
FAM8A1	0.234783	0.773563	0.167	0.016	1
MRPL10	0.235157	-0.8112	0	0.145	1
DPM1	0.236168	-0.725524	0	0.145	1
PDCD10	0.236168	-0.767789	0	0.145	1
DBNL	0.236168	-0.738895	0	0.145	1
IAH1	0.236168	-0.754748	0	0.145	1
PLA2G16	0.237183	-0.85235	0	0.144	1
SRSF2	0.237857	-1.17716	0.333	0.659	1
MRPS15	0.238203	-0.730496	0	0.144	1
CD200R1	0.238774	0.917318	0.167	0.02	1
MMADHC	0.239227	-0.782021	0	0.143	1
PGLS	0.239227	-0.726956	0	0.143	1
THOC7	0.239227	-0.754646	0	0.143	1
HMHA1	0.239227	-0.776867	0	0.143	1
NAPA	0.239227	-0.770953	0	0.143	1
AP5Z1	0.239582	0.901192	0.167	0.025	1
SPIN1	0.239795	0.781589	0.167	0.018	1
GIMAP4	0.240255	-0.878879	0	0.143	1
POLB	0.240954	0.859233	0.167	0.022	1
STAU1	0.241288	-0.758904	0	0.142	1
CH17-189H20.1	0.241288	-0.773984	0	0.142	1
PRPF3	0.241342	0.863258	0.167	0.02	1
LINC01116	0.241784	0.779624	0.167	0.017	1
HDAC1	0.242325	-0.740103	0	0.142	1
ADA	0.242325	-0.776735	0	0.142	1
SNRPA1	0.242325	-0.741145	0	0.142	1
GNB1L	0.24258	0.777901	0.167	0.017	1
PLAA	0.242956	0.83497	0.167	0.029	1
C7orf50	0.243367	-0.792555	0	0.141	1
SPSB3	0.243367	-0.800187	0	0.141	1
NANS	0.243367	-0.755518	0	0.141	1
HADHA	0.243367	-0.730543	0	0.141	1
RP5-1171I10.5	0.243367	-0.826163	0	0.141	1
ITGB2-AS1	0.243566	0.779118	0.167	0.017	1
HIF1A	0.244414	-0.760001	0	0.141	1
VOPP1	0.244414	-0.762337	0	0.141	1
FAM32A	0.244414	-0.735987	0	0.141	1
STOML2	0.244414	-0.728989	0	0.141	1
PCGF5	0.244414	-0.751051	0	0.141	1
MED30	0.245465	-0.766171	0	0.14	1
DNAJC3	0.245465	-0.755584	0	0.14	1
NFKBIZ	0.245465	-0.814964	0	0.14	1
ZNF827	0.24557	0.772014	0.167	0.017	1
RPL31	0.245724	-0.658522	0.833	0.977	1
NR4A1	0.245729	0.96054	0.333	0.097	1
CEP63	0.246125	0.857456	0.167	0.022	1
TRAPPC3	0.24652	-0.733857	0	0.14	1
IER3IP1	0.24652	-0.728025	0	0.14	1
NUCB2	0.247385	0.699934	0.167	0.126	1
FAM162A	0.24758	-0.744855	0	0.139	1
IRF7	0.24758	-0.780291	0	0.139	1
NDFIP2	0.24758	-0.803149	0	0.139	1
PPM1K	0.24758	-0.786671	0	0.139	1
TMEM179B	0.24758	-0.753944	0	0.139	1
CHORDC1	0.24758	-0.809011	0	0.139	1
FXYD3	0.24758	-0.79299	0	0.139	1
ZCRB1	0.24758	-0.722865	0	0.139	1
SRSF8	0.24758	-0.787326	0	0.139	1
PPP1R14B	0.24758	-0.894023	0	0.139	1
SOCS3	0.24758	-0.835009	0	0.139	1
COMMD8	0.248645	-0.736796	0	0.139	1
LUC7L3	0.248645	-0.764274	0	0.139	1
TXN2	0.248645	-0.716541	0	0.139	1
TROVE2	0.248645	-0.750071	0	0.139	1
P2RY10	0.248645	-0.739384	0	0.139	1
CXCL3	0.248645	-0.863147	0	0.139	1
CRY2	0.249226	0.776487	0.167	0.018	1
VPS13B	0.249626	0.859349	0.167	0.02	1
MRPL55	0.249714	-0.768702	0	0.138	1
SERINC1	0.249714	-0.733534	0	0.138	1
TNIP2	0.250788	-0.720724	0	0.138	1
CEBPZ	0.250788	-0.720204	0	0.138	1
PARP1	0.250788	-0.756034	0	0.138	1
SQRDL	0.250788	-0.724999	0	0.138	1
POLR2I	0.250788	-0.754145	0	0.138	1
PYCARD	0.250788	-0.741331	0	0.138	1
STRN4	0.251177	0.772192	0.167	0.018	1
M6PR	0.251866	-0.727471	0	0.137	1
EIF4E	0.251866	-0.721527	0	0.137	1
FAM103A1	0.251866	-0.723736	0	0.137	1
AKAP13	0.252106	0.538048	0.333	0.39	1
PMVK	0.25295	-0.702754	0	0.137	1
SELPLG	0.25295	-0.762178	0	0.137	1
TRAPPC6A	0.254038	-0.700959	0	0.137	1
RSF1	0.254038	-0.706909	0	0.137	1
HAX1	0.254038	-0.71746	0	0.137	1
MGAT1	0.254038	-0.726938	0	0.137	1
UBAC2	0.254038	-0.73152	0	0.137	1
RCN2	0.254038	-0.742874	0	0.137	1
DTX3	0.254106	0.902823	0.167	0.022	1
ITGA1	0.254254	0.715664	0.167	0.129	1
HEG1	0.254369	0.855993	0.167	0.02	1
SERTAD1	0.254499	0.854363	0.5	0.203	1
TSHZ1	0.254518	0.905019	0.167	0.022	1
MIOS	0.254941	0.899503	0.167	0.024	1
METTL2B	0.255013	0.773475	0.167	0.019	1
EIF4E2	0.25513	-0.731894	0	0.136	1
YTHDC1	0.25513	-0.741683	0	0.136	1
IFI27	0.25513	-0.880302	0	0.136	1
UFM1	0.25513	-0.72275	0	0.136	1
SLC25A39	0.25513	-0.714032	0	0.136	1
RAB8A	0.256228	-0.696051	0	0.136	1
SIAH2	0.256228	-0.745263	0	0.136	1
CCT5	0.256228	-0.69345	0	0.136	1
CMTM7	0.256228	-0.764384	0	0.136	1
NUDT21	0.256228	-0.7107	0	0.136	1
ARL2BP	0.256228	-0.709414	0	0.136	1
POLR2C	0.25733	-0.75293	0	0.135	1
EFHD2	0.25733	-0.696286	0	0.135	1
NDUFV1	0.25733	-0.693472	0	0.135	1
SMARCA5	0.25733	-0.704532	0	0.135	1
ZNF90	0.25733	-0.742118	0	0.135	1
FAM50A	0.25733	-0.707906	0	0.135	1
SSR1	0.25733	-0.711281	0	0.135	1
SIRT7	0.25733	-0.740262	0	0.135	1
ZNF529	0.257365	0.853508	0.167	0.02	1
YWHAZ	0.258067	0.40496	0.5	0.585	1
SELM	0.258437	-0.76202	0	0.135	1
TMEM170A	0.258437	-0.731701	0	0.135	1
GLUD1	0.258437	-0.744032	0	0.135	1
STAT1	0.258437	-0.801398	0	0.135	1
HNRNPLL	0.258437	-0.802921	0	0.135	1
TLK2	0.259298	0.901647	0.167	0.022	1
THOC2	0.259456	0.919617	0.333	0.105	1
LPIN1	0.259549	-0.767383	0	0.134	1
VDAC3	0.259549	-0.706078	0	0.134	1
EMC3	0.259549	-0.71364	0	0.134	1
TTC19	0.259549	-0.754598	0	0.134	1
LLPH	0.259549	-0.715833	0	0.134	1
SRA1	0.259549	-0.730855	0	0.134	1
HMGN2	0.260597	-1.09153	0.167	0.489	1
FUNDC2	0.260666	-0.742709	0	0.134	1
KLHL9	0.260686	0.770351	0.167	0.02	1
HM13	0.261787	-0.694048	0	0.133	1
HPRT1	0.261787	-0.705911	0	0.133	1
IKZF1	0.261787	-0.745148	0	0.133	1
UQCRC1	0.261787	-0.685538	0	0.133	1
RAB11FIP1	0.261787	-0.757069	0	0.133	1
RHOB	0.261787	-0.830539	0	0.133	1
GATA3	0.261787	-0.789591	0	0.133	1
MOB1A	0.262083	0.701302	0.333	0.252	1
SLC9A3R1	0.262459	0.853523	0.333	0.151	1
TMEM50A	0.262461	-1.14399	0.167	0.486	1
TMEM2	0.262914	-0.776796	0	0.133	1
SDHD	0.262914	-0.686511	0	0.133	1
RBBP4	0.262914	-0.699191	0	0.133	1
FOSL2	0.263353	0.91767	0.333	0.181	1
SMS	0.264046	-0.740763	0	0.132	1
NUDT5	0.264046	-0.663693	0	0.132	1
SOCS1	0.264046	-0.746646	0	0.132	1
SNW1	0.264046	-0.685935	0	0.132	1
TMX4	0.264046	-0.76881	0	0.132	1
LINC00324	0.264518	0.888065	0.167	0.026	1
GZMH	0.26497	1.08218	0.5	0.289	1
C10orf54	0.265182	-0.709785	0	0.132	1
PDE7A	0.265182	-0.724491	0	0.132	1
CPNE1	0.265182	-0.700259	0	0.132	1
NDUFV2-AS1	0.265439	0.766372	0.167	0.021	1
MTG2	0.266292	0.765906	0.167	0.021	1
AHI1	0.266324	-0.857691	0	0.131	1
ARHGAP30	0.266324	-0.698351	0	0.131	1
PAG1	0.266324	-0.772807	0	0.131	1
TMEM208	0.266324	-0.716814	0	0.131	1
STIP1	0.266324	-0.692534	0	0.131	1
CHMP5	0.26747	-0.701811	0	0.131	1
OXA1L	0.26747	-0.704618	0	0.131	1
IFI35	0.26747	-0.71218	0	0.131	1
PCM1	0.26747	-0.720276	0	0.131	1
PRKCSH	0.26747	-0.704308	0	0.131	1
TMUB1	0.26747	-0.680377	0	0.131	1
CHMP1B	0.26812	0.811602	0.333	0.292	1
PPM1B	0.268622	-0.722794	0	0.13	1
SMAP2	0.268622	-0.674441	0	0.13	1
RICTOR	0.268622	-0.716131	0	0.13	1
RPL41	0.269337	0.546086	1	0.997	1
SFT2D1	0.269778	-0.723141	0	0.13	1
SNX17	0.269778	-0.695842	0	0.13	1
METRNL	0.269778	-0.778229	0	0.13	1
MRPL22	0.27094	-0.693379	0	0.129	1
CYB5B	0.27094	-0.708153	0	0.129	1
PMEPA1	0.27094	-0.702704	0	0.129	1
MESDC2	0.272107	-0.707822	0	0.129	1
NDUFA10	0.272107	-0.662914	0	0.129	1
PHF5A	0.272107	-0.681462	0	0.129	1
CNOT7	0.272107	-0.723743	0	0.129	1
H1FX	0.272107	-0.757031	0	0.129	1
NFU1	0.272107	-0.69041	0	0.129	1
PHB2	0.272107	-0.678789	0	0.129	1
RNF11	0.272107	-0.716343	0	0.129	1
ZFP36	0.272507	-1.36631	0.333	0.642	1
MACF1	0.273279	-0.696974	0	0.128	1
HNRNPD	0.273279	-0.680773	0	0.128	1
GPATCH8	0.274456	-0.730161	0	0.128	1
ORMDL2	0.274456	-0.665303	0	0.128	1
PNPLA8	0.274456	-0.682849	0	0.128	1
SOS2	0.275051	0.84221	0.167	0.023	1
HNRNPF	0.2751	0.426454	0.333	0.352	1
NQO1	0.275219	0.876666	0.167	0.028	1
SHKBP1	0.275638	-0.662529	0	0.127	1
PHF20L1	0.275638	-0.666361	0	0.127	1
COX19	0.275638	-0.689999	0	0.127	1
TMEM14B	0.276298	0.667495	0.333	0.259	1
MTF2	0.276306	0.912725	0.333	0.114	1
RPL9	0.276511	-0.608022	1	0.974	1
PPP1R7	0.276826	-0.673711	0	0.127	1
SP140	0.276826	-0.655442	0	0.127	1
CD28	0.276826	-0.70282	0	0.127	1
TIMM17A	0.276826	-0.664208	0	0.127	1
MAP7D1	0.276826	-0.692053	0	0.127	1
VKORC1	0.276826	-0.665339	0	0.127	1
AGGF1	0.277074	0.880216	0.167	0.028	1
ANAPC4	0.277253	0.842634	0.167	0.021	1
CMIP	0.278019	-0.740385	0	0.126	1
RNF10	0.278019	-0.686054	0	0.126	1
TMEM50B	0.278019	-0.710437	0	0.126	1
RAB9A	0.279217	-0.704192	0	0.126	1
TWF2	0.279217	-0.660778	0	0.126	1
NEMF	0.279217	-0.724755	0	0.126	1
OLA1	0.279217	-0.674253	0	0.126	1
IFNGR1	0.279217	-0.71256	0	0.126	1
NAA16	0.27932	0.880054	0.167	0.027	1
C18orf32	0.279361	0.832886	0.167	0.026	1
PDPR	0.279378	0.759942	0.167	0.021	1
VPS33A	0.280117	0.75643	0.167	0.024	1
CALR	0.280136	-1.16948	0.167	0.479	1
AMMECR1	0.280193	0.838593	0.167	0.024	1
VPS51	0.280421	-0.657261	0	0.125	1
RNF5	0.280421	-0.684987	0	0.125	1
DUSP11	0.280421	-0.675229	0	0.125	1
IDH3G	0.280421	-0.655323	0	0.125	1
MVP	0.280421	-0.65635	0	0.125	1
EMC2	0.280672	0.834988	0.167	0.025	1
CAMTA1	0.28163	-0.665011	0	0.125	1
UBALD2	0.28163	-0.692407	0	0.125	1
ABI1	0.28163	-0.697187	0	0.125	1
SREK1	0.28163	-0.716983	0	0.125	1
GPN2	0.281893	0.879148	0.167	0.027	1
FOXJ3	0.28224	0.87042	0.167	0.029	1
RNF146	0.282534	0.757236	0.167	0.021	1
ESRRA	0.28255	0.882819	0.167	0.026	1
TVP23B	0.282698	0.838949	0.167	0.021	1
ATXN7	0.282844	-0.710848	0	0.124	1
NPC2	0.282844	-0.656588	0	0.124	1
VBP1	0.282844	-0.665604	0	0.124	1
STAMBPL1	0.283156	0.756978	0.167	0.021	1
SLAMF6	0.283347	0.757521	0.167	0.021	1
ASNS	0.283934	0.75438	0.167	0.024	1
DTX3L	0.283936	0.836311	0.167	0.024	1
CYFIP2	0.284064	-0.682059	0	0.124	1
PHF1	0.284064	-0.717598	0	0.124	1
RAB5A	0.284064	-0.689427	0	0.124	1
AIMP1	0.284064	-0.684694	0	0.124	1
PPT1	0.284064	-0.657384	0	0.124	1
MKRN1	0.284064	-0.673984	0	0.124	1
SLC35D1	0.284868	0.867385	0.167	0.03	1
CCDC69	0.285289	-0.682872	0	0.123	1
MEA1	0.285289	-0.654671	0	0.123	1
TM2D3	0.285289	-0.679774	0	0.123	1
LARP7	0.285289	-0.68669	0	0.123	1
TINF2	0.285289	-0.688594	0	0.123	1
MFSD14A	0.285289	-0.672127	0	0.123	1
MRPL11	0.285289	-0.631348	0	0.123	1
SLC25A5	0.28623	-1.09314	0.167	0.477	1
PRKAR2A	0.286519	-0.682772	0	0.123	1
RP11-489E7.4	0.286519	-0.686178	0	0.123	1
SRRT	0.286519	-0.728756	0	0.123	1
AGO2	0.286519	-0.676312	0	0.123	1
OAT	0.286519	-0.678383	0	0.123	1
BDP1	0.286519	-0.730618	0	0.123	1
FKBP4	0.287756	-0.747617	0	0.122	1
HOXB2	0.287756	-0.723381	0	0.122	1
EIF2A	0.287756	-0.643762	0	0.122	1
LRP10	0.287756	-0.653096	0	0.122	1
METTL23	0.287756	-0.6649	0	0.122	1
UBE2D1	0.287756	-0.66111	0	0.122	1
UPP1	0.287756	-0.697324	0	0.122	1
MFF	0.287756	-0.663621	0	0.122	1
MOGS	0.288187	0.754149	0.167	0.023	1
TP53BP1	0.288889	0.830132	0.167	0.025	1
SDHAF2	0.288997	-0.616486	0	0.122	1
NCK1	0.288997	-0.646091	0	0.122	1
NDUFS3	0.288997	-0.634184	0	0.122	1
MIER1	0.288997	-0.678352	0	0.122	1
NBL1	0.288997	-0.761796	0	0.122	1
MAST4	0.288997	-0.726676	0	0.122	1
RSBN1L	0.288997	-0.683078	0	0.122	1
SPAG7	0.288997	-0.654629	0	0.122	1
STX5	0.288997	-0.671321	0	0.122	1
TPGS1	0.288997	-0.683462	0	0.122	1
USP8	0.288997	-0.694831	0	0.122	1
EPB41L4A-AS1	0.288997	-0.65963	0	0.122	1
FBXW5	0.288997	-0.640001	0	0.122	1
IRS2	0.288997	-0.764187	0	0.122	1
LY6E	0.289388	-1.20076	0.167	0.475	1
ELAVL1	0.290244	-0.643902	0	0.121	1
FERMT3	0.290244	-0.641091	0	0.121	1
REXO2	0.290244	-0.639081	0	0.121	1
PBDC1	0.290244	-0.654924	0	0.121	1
PIP5K1A	0.2905	0.875051	0.167	0.027	1
EIF3F	0.290579	-1.05355	0.167	0.475	1
CDC42SE1	0.291148	0.304244	0.167	0.218	1
ARHGEF6	0.291363	0.799444	0.167	0.047	1
CNPY3	0.291497	-0.691309	0	0.121	1
RAB10	0.291497	-0.635393	0	0.121	1
HSPA1B	0.291497	-1.045	0	0.121	1
TMX1	0.291497	-0.648187	0	0.121	1
ADAM19	0.291497	-0.756668	0	0.121	1
GNA15	0.291497	-0.661683	0	0.121	1
[truncated: 947 more rows]

## Sheet: DEGs_CD8 T cells_NATvsHC
	p_val	avg_log2FC	pct.1	pct.2	p_val_adj
SAMM50	8.28788e-16	-2.63147	0.062	0.167	3.11574e-11
PSMB2	1.89695e-12	-2.7184	0.208	0.5	7.1314e-08
USP7	9.3129e-12	-2.58807	0.064	0.333	3.50109e-07
RPL13A	1.43405e-11	1.78374	1	0.667	5.39118e-07
ATP5MG	1.86203e-11	-3.60884	0	0.667	7.00012e-07
RACK1	1.86203e-11	-3.87303	0	0.667	7.00012e-07
AATF	3.52523e-11	-2.69541	0.107	0.333	1.32528e-06
SFI1	5.27988e-11	-2.74256	0.048	0.333	1.98492e-06
RGS19	6.24603e-11	-2.61454	0.056	0.333	2.34813e-06
SF3B1	6.50808e-11	-2.21801	0.292	0.333	2.44665e-06
ETFB	1.08265e-09	-2.01757	0.2	0.167	4.07013e-05
RPS17	1.56618e-09	3.01373	0.989	0.333	5.8879e-05
GNB2L1	2.77623e-09	3.98	0.956	0	0.00010437
CCT3	2.84001e-09	-1.90793	0.2	0.333	0.000106767
LIMD2	4.38476e-09	-2.0399	0.344	0.333	0.000164841
SYF2	4.54726e-09	-2.08125	0.294	0.5	0.00017095
RPS20	5.74639e-09	2.27991	0.997	0.333	0.00021603
PAN3	6.47528e-09	-2.51421	0.08	0.167	0.000243432
COPS9	1.24042e-08	-3.061	0	0.5	0.000466322
RIPOR2	1.24042e-08	-2.59962	0	0.5	0.000466322
ELOB	1.24042e-08	-2.21442	0	0.5	0.000466322
ZNF292	2.71142e-08	-2.67862	0.109	0.333	0.00101933
NDUFA9	2.81496e-08	-2.27061	0.112	0.5	0.00105826
RPL13	3.5968e-08	1.44449	0.999	0.5	0.00135218
OSBPL8	4.43248e-08	-2.26535	0.124	0.167	0.00166635
CHCHD1	4.4732e-08	-1.75648	0.067	0.167	0.00168165
EZH1	6.55479e-08	-2.48403	0.019	0.333	0.00246421
XPNPEP1	7.83794e-08	-2.45376	0.028	0.333	0.0029466
DNAJC19	9.04796e-08	-1.95767	0.14	0.333	0.00340149
FTH1	1.06795e-07	3.16935	0.993	0.333	0.00401485
PSMB8	1.29543e-07	-1.68173	0.234	0.333	0.00487005
GRK6	1.64857e-07	-2.56797	0.102	0.333	0.00619763
PTRHD1	2.27525e-07	-1.66252	0.095	0.167	0.00855358
ATP6V0D1	2.32384e-07	-1.35368	0.179	0.167	0.00873626
CNPY2	2.44776e-07	-1.57878	0.145	0.167	0.00920212
ATP5E	2.56401e-07	3.4631	0.905	0	0.00963914
MRPS11	2.76348e-07	-2.23169	0.075	0.333	0.010389
NUDT15	2.76622e-07	-1.8687	0.046	0.167	0.0103993
CYBA	3.59158e-07	3.47937	0.899	0	0.0135022
FKBP5	3.72481e-07	-1.80417	0.061	0.167	0.0140031
AC058791.1	3.73601e-07	-2.48333	0.092	0.5	0.0140452
FAM136A	4.04162e-07	-1.67902	0.091	0.167	0.0151941
SRP72	4.30721e-07	-1.56801	0.153	0.167	0.0161925
PNO1	4.33018e-07	-1.59835	0.101	0.167	0.0162789
HIST1H4C	4.6965e-07	-2.14018	0.284	0.667	0.017656
SMARCD2	5.19374e-07	-1.892	0.041	0.167	0.0195254
KDM5A	5.38215e-07	-2.06884	0.127	0.333	0.0202336
TAP2	6.21265e-07	-1.70299	0.082	0.167	0.0233558
SNRNP40	6.23879e-07	-1.67965	0.084	0.167	0.0234541
STYX	6.28318e-07	-1.82231	0.049	0.167	0.023621
SSR3	7.37626e-07	-1.96143	0.209	0.5	0.0277303
2025-09-07	7.69181e-07	-1.44885	0.515	0.333	0.0289166
CCT7	7.79679e-07	-1.68282	0.21	0.333	0.0293113
RC3H1	8.61627e-07	-1.81142	0.056	0.167	0.032392
PPIH	8.73821e-07	-1.76249	0.064	0.167	0.0328504
TMEM248	9.92709e-07	-1.37035	0.169	0.167	0.0373199
DARS	1.01005e-06	-1.73278	0.105	0.167	0.0379718
RPS2	1.02133e-06	1.00378	0.998	1	0.0383957
PTPMT1	1.04645e-06	-1.77065	0.066	0.167	0.0393401
MAN1A1	1.07974e-06	-1.80459	0.059	0.167	0.0405917
MT-CYB	1.11259e-06	-1.2706	0.998	0.833	0.0418269
CCDC82	1.11299e-06	-1.74306	0.067	0.167	0.0418416
MBD2	1.16313e-06	-1.87445	0.044	0.167	0.0437268
SKAP1	1.4894e-06	-1.84945	0.235	0.5	0.0559924
MT-CO2	1.73514e-06	-0.899518	1	0.833	0.0652309
COL4A3BP	1.74358e-06	-1.82009	0.054	0.167	0.0655481
JAM3	1.8241e-06	-1.98736	0.021	0.167	0.068575
MRPS18A	1.97475e-06	-1.67555	0.091	0.167	0.0742386
TOM1	2.01832e-06	-1.81634	0.057	0.167	0.0758766
SLC43A3	2.19011e-06	-1.93926	0.031	0.167	0.082335
KIAA1551	2.45728e-06	-2.19086	0.127	0.5	0.0923791
AP1G2	2.71107e-06	-1.81386	0.057	0.167	0.10192
IDH3B	2.7293e-06	-1.45127	0.137	0.167	0.102605
CYC1	3.08114e-06	-1.45975	0.134	0.167	0.115832
APEX1	3.08769e-06	-1.59464	0.1	0.167	0.116079
TAOK1	3.14869e-06	-1.80405	0.059	0.167	0.118372
SZT2	3.55366e-06	-2.83934	0.012	0.167	0.133596
MPHOSPH10	3.79714e-06	-1.64182	0.124	0.167	0.14275
HSP90AA1	3.81974e-06	-0.631951	0.837	0.167	0.143599
FRG1	3.82297e-06	-1.5806	0.114	0.167	0.143721
ABR	4.03082e-06	-1.85707	0.048	0.167	0.151534
TRAPPC6B	4.39682e-06	-1.83603	0.048	0.167	0.165294
NDUFA8	4.83294e-06	-1.77119	0.066	0.167	0.181689
GTPBP6	4.88262e-06	-1.67496	0.083	0.167	0.183557
GTPBP8	5.23951e-06	-1.75642	0.067	0.167	0.196974
AKR1A1	5.29274e-06	-1.99969	0.082	0.333	0.198975
EWSR1	5.30334e-06	-1.13234	0.269	0.167	0.199374
SNU13	5.31639e-06	-1.64825	0.491	0.667	0.199864
YBX1	5.47071e-06	3.19406	0.841	0	0.205666
CAPNS1	5.81606e-06	-1.56615	0.116	0.167	0.218649
MAPKAPK5-AS1	6.07178e-06	-1.83682	0.044	0.167	0.228262
ZDHHC4	6.07764e-06	-1.81115	0.058	0.167	0.228483
ZBTB20	6.30762e-06	-1.66018	0.09	0.167	0.237129
TALDO1	6.37977e-06	-1.39907	0.153	0.167	0.239841
BIRC6	6.5164e-06	-1.58159	0.105	0.167	0.244978
AC020916.1	6.61639e-06	-1.9967	0	0.333	0.248737
SELENOH	6.61639e-06	-1.61062	0	0.333	0.248737
ATP5PD	6.61639e-06	-2.35489	0	0.333	0.248737
AC245297.3	6.61639e-06	-2.34443	0	0.333	0.248737
LINC01871	6.61639e-06	-2.59445	0	0.333	0.248737
ATP5F1E	6.61639e-06	-3.60977	0	0.333	0.248737
ZNF264	6.82619e-06	-1.9091	0.034	0.167	0.256624
BSDC1	6.89845e-06	-1.66936	0.087	0.167	0.25934
RNF34	7.11962e-06	-1.78995	0.064	0.167	0.267655
FAM102A	7.13992e-06	-2.18528	0.095	0.5	0.268418
CRELD2	7.2253e-06	-1.51252	0.125	0.167	0.271628
CAMK2G	7.23151e-06	-1.8265	0.053	0.167	0.271861
ZCCHC10	7.64379e-06	-1.75553	0.069	0.167	0.287361
HSPB11	7.7696e-06	-1.49528	0.121	0.167	0.29209
GLO1	7.85938e-06	-1.36719	0.157	0.167	0.295465
2025-03-07	7.9458e-06	-1.63457	0.096	0.167	0.298714
CCT4	8.05917e-06	-1.80064	0.237	0.5	0.302976
MMAB	8.13846e-06	-1.95936	0.025	0.167	0.305957
ERCC5	8.22327e-06	-1.80271	0.059	0.167	0.309146
FGF9	8.28882e-06	-2.02324	0.037	0.167	0.31161
CHTOP	8.42901e-06	-1.4831	0.13	0.167	0.31688
URI1	8.58551e-06	-1.6378	0.097	0.167	0.322764
SMIM20	8.58779e-06	-1.88558	0.043	0.167	0.322849
NCOA4	8.7777e-06	-1.64981	0.088	0.167	0.329989
CBLL1	9.23151e-06	-1.90532	0.036	0.167	0.347049
RPS27L	9.3962e-06	-1.48214	0.361	0.333	0.353241
PABPC1	9.4506e-06	3.16559	0.93	0.167	0.355286
ATP5L	9.57673e-06	2.98002	0.826	0	0.360028
SF3A3	9.75148e-06	-1.92113	0.092	0.333	0.366597
UTP23	9.77145e-06	-1.77077	0.059	0.167	0.367348
RNF126	1.00318e-05	-1.75805	0.069	0.167	0.377135
MAP4K1	1.01175e-05	-1.9078	0.109	0.333	0.380355
PSMC5	1.01441e-05	-1.17331	0.215	0.167	0.381356
ASXL1	1.0201e-05	-1.73754	0.07	0.167	0.383496
CRLF3	1.02882e-05	-1.79037	0.054	0.167	0.386774
CTDSP2	1.0345e-05	-1.69217	0.082	0.167	0.38891
GLTSCR2	1.06497e-05	3.02415	0.823	0	0.400363
RNPEPL1	1.07776e-05	-1.36545	0.165	0.167	0.405173
TAPBPL	1.12349e-05	-1.69399	0.081	0.167	0.422367
MAN2C1	1.15087e-05	-1.87536	0.04	0.167	0.432657
FLYWCH2	1.21217e-05	-1.81102	0.056	0.167	0.455702
POP4	1.22495e-05	-1.79272	0.051	0.167	0.460509
PIGC	1.23019e-05	-1.81188	0.049	0.167	0.462477
VPS13A	1.28183e-05	-1.81389	0.053	0.167	0.48189
KIF2A	1.3252e-05	-1.87039	0.041	0.167	0.498197
RAB11A	1.35794e-05	-1.27433	0.179	0.167	0.510505
TAGAP	1.36416e-05	-2.00907	0.171	0.5	0.512842
CD2	1.37924e-05	-1.10989	0.572	0.167	0.518511
NT5C3B	1.41058e-05	-1.88644	0.037	0.167	0.530293
SIRPG	1.43614e-05	-1.58078	0.109	0.167	0.539902
DCTN3	1.46014e-05	-1.09721	0.235	0.167	0.548925
DNAJC15	1.56809e-05	-1.44301	0.143	0.167	0.589508
HLA-DRB1	1.60647e-05	-2.22249	0.302	0.5	0.603936
RAB7A	1.65637e-05	-1.07464	0.247	0.167	0.622695
MTRNR2L8	1.66685e-05	-2.26341	0.074	0.5	0.626637
A1BG-AS1	1.80098e-05	-1.96017	0.027	0.167	0.677059
ANAPC5	1.83674e-05	-1.6818	0.169	0.333	0.690503
TRAF5	1.96617e-05	-1.776	0.053	0.167	0.739164
NDUFA12	1.99397e-05	-1.24385	0.193	0.167	0.749613
LSM14A	2.004e-05	-1.28217	0.18	0.167	0.753385
HNRNPA3	2.03001e-05	-1.18106	0.452	0.333	0.763162
CD69	2.2555e-05	-2.04162	0.644	0.833	0.847931
CLIP1	2.25764e-05	-1.66946	0.08	0.167	0.848738
BRD8	2.31408e-05	-1.89157	0.038	0.167	0.869954
SLC25A11	2.31721e-05	-1.64997	0.082	0.167	0.871132
CDC27	2.32628e-05	-1.8547	0.038	0.167	0.874542
RPS28	2.35272e-05	-0.926611	0.989	0.833	0.884483
DOCK10	2.445e-05	-1.529	0.122	0.167	0.919173
MT-ND3	2.54597e-05	-1.81018	0.985	1	0.957131
ICAM2	2.5661e-05	-1.64659	0.088	0.167	0.964698
ZNF121	2.57081e-05	-2.24635	0.032	0.333	0.966471
SYMPK	2.67391e-05	-1.84184	0.048	0.167	1
U2AF2	2.68538e-05	-1.60765	0.097	0.167	1
PSMC6	2.71637e-05	-1.45791	0.141	0.167	1
CABIN1	2.77844e-05	-1.87116	0.043	0.167	1
UTRN	2.88286e-05	-1.56777	0.109	0.167	1
MT-ATP6	2.95773e-05	-1.12019	0.997	0.833	1
ARPC5	3.14172e-05	-1.60711	0.311	0.5	1
GTF2B	3.26062e-05	-1.74177	0.172	0.5	1
IGBP1	3.26515e-05	-1.49225	0.13	0.167	1
CSNK1G2	3.35612e-05	-1.59715	0.103	0.167	1
DERL2	3.36314e-05	-1.32985	0.173	0.167	1
DNAJB14	3.42299e-05	-1.46404	0.126	0.167	1
RBM6	3.46323e-05	-1.59236	0.103	0.167	1
TMEM8A	3.47129e-05	-1.9364	0.028	0.167	1
STK17A	3.48708e-05	-1.66199	0.341	0.5	1
COPB1	3.48759e-05	-1.51315	0.114	0.167	1
NUDT14	3.54373e-05	-1.73587	0.071	0.167	1
SZRD1	3.58788e-05	-1.80776	0.126	0.333	1
AOAH	3.59417e-05	-1.51987	0.118	0.167	1
SYS1	3.78402e-05	-1.50758	0.118	0.167	1
RPS18	3.87645e-05	0.881933	0.999	1	1
SPG7	3.89318e-05	-1.60963	0.098	0.167	1
SYNJ2	3.90488e-05	-2.85056	0.01	0.167	1
PET100	4.0289e-05	-1.59554	0.224	0.333	1
TMEM147	4.14337e-05	-1.28678	0.183	0.167	1
MED16	4.15042e-05	-1.91795	0.032	0.167	1
FUBP1	4.19466e-05	-1.47506	0.132	0.167	1
DECR1	4.25e-05	-1.71322	0.07	0.167	1
ANXA4	4.27609e-05	-1.86301	0.036	0.167	1
SELK	4.35533e-05	2.87397	0.776	0	1
PTBP3	4.3948e-05	-2.20424	0.085	0.5	1
DDX19B	4.40774e-05	-1.78654	0.052	0.167	1
EXOC4	4.46793e-05	-1.91752	0.033	0.167	1
RPN2	4.47041e-05	-1.15968	0.212	0.167	1
MED4	4.4772e-05	-1.10703	0.229	0.167	1
TPM3	4.59841e-05	-1.1941	0.543	0.5	1
B2M	4.6638e-05	0.762972	1	1	1
NSL1	4.72498e-05	-2.06656	0.058	0.333	1
BRIX1	4.78401e-05	-1.59324	0.098	0.167	1
MRPL20	4.79385e-05	-0.889223	0.297	0.167	1
ACTR3	4.91601e-05	-1.27503	0.331	0.333	1
TNRC6A	4.98204e-05	-2.1671	0.047	0.333	1
GON4L	4.98783e-05	-1.52494	0.117	0.167	1
DIS3L2	4.99304e-05	-1.89621	0.035	0.167	1
F8	5.07402e-05	-1.97368	0.022	0.167	1
C19orf25	5.44926e-05	-1.86892	0.104	0.333	1
U2AF1L4	5.80496e-05	-1.58716	0.093	0.167	1
ANAPC11	5.80963e-05	-0.96694	0.279	0.167	1
WDR73	5.87993e-05	-1.91521	0.033	0.167	1
KIDINS220	5.94207e-05	-1.74092	0.066	0.167	1
TLN1	6.00891e-05	-1.36044	0.155	0.167	1
AMZ2	6.0314e-05	-1.54593	0.108	0.167	1
HLA-C	6.09332e-05	1.52711	0.996	0.667	1
PDE4DIP	6.15266e-05	-1.97111	0.022	0.167	1
PSMD4	6.41306e-05	-1.73204	0.15	0.333	1
KIAA1109	6.41529e-05	-1.81349	0.051	0.167	1
C8orf59	6.45307e-05	-1.70605	0.157	0.333	1
RORA	6.53862e-05	-1.36756	0.34	0.167	1
HIST1H1C	6.57883e-05	-1.62546	0.083	0.167	1
GLG1	6.59771e-05	-1.53604	0.115	0.167	1
LDHA	6.64833e-05	3.02041	0.76	0	1
GSDMD	6.72987e-05	-1.73847	0.152	0.333	1
TCEA1	6.92884e-05	-1.1173	0.225	0.167	1
DPP9	7.03049e-05	-1.83034	0.049	0.167	1
LIG3	7.08348e-05	-1.99306	0.017	0.167	1
RPLP2	7.10182e-05	0.832451	0.999	1	1
TIMM8B	7.12691e-05	-1.43775	0.134	0.167	1
SIGIRR	7.30374e-05	-1.10015	0.232	0.167	1
USE1	7.35337e-05	-1.49239	0.126	0.167	1
ZDHHC13	7.44395e-05	-1.98334	0.019	0.167	1
LPGAT1	7.47836e-05	-1.91249	0.027	0.167	1
FCHO1	7.68818e-05	-1.98252	0.019	0.167	1
DVL2	7.78752e-05	-1.9141	0.032	0.167	1
SFXN1	7.97397e-05	-1.75019	0.065	0.167	1
ACSL5	7.99842e-05	-2.06846	0.057	0.333	1
PPP4R1	8.08706e-05	-2.29659	0.015	0.333	1
ANXA6	8.56117e-05	-1.02015	0.256	0.167	1
NOL11	8.64342e-05	-1.75199	0.066	0.167	1
TMSB4X	8.64667e-05	0.870647	1	0.833	1
JUNB	9.11363e-05	-0.957226	0.795	0.333	1
ASNSD1	9.25349e-05	-1.53887	0.106	0.167	1
MZT2B	9.34059e-05	-0.795886	0.336	0.167	1
FIS1	9.35031e-05	-1.37654	0.255	0.333	1
ST3GAL1	9.37942e-05	-1.41589	0.145	0.167	1
GEMIN7	9.54842e-05	-1.9343	0.023	0.167	1
CRYZ	9.62848e-05	-1.94702	0.026	0.167	1
C19orf70	0.000100328	-1.0922	0.227	0.167	1
SASS6	0.000100407	-1.99001	0.013	0.167	1
NUP214	0.000100816	-1.86057	0.043	0.167	1
EIF3M	0.000104738	-1.05733	0.24	0.167	1
ARHGDIB	0.000106313	2.6289	0.899	0.167	1
CALM1	0.000109424	1.38438	0.893	0.167	1
GADD45GIP1	0.000112792	-0.811013	0.33	0.167	1
ZDHHC14	0.000113513	-1.96578	0.023	0.167	1
ERICH1	0.000115165	-1.85332	0.108	0.333	1
GBA2	0.000115377	-2.20546	0.021	0.333	1
STIM2	0.000116884	-1.70713	0.074	0.167	1
SLF2	0.000123393	-1.94493	0.021	0.167	1
ANKZF1	0.000125381	-1.79282	0.054	0.167	1
PXK	0.000127347	-1.93613	0.021	0.167	1
TC2N	0.000127775	-1.91143	0.125	0.667	1
TBC1D2B	0.000128257	-1.83339	0.046	0.167	1
METAP2	0.000128615	-1.90965	0.163	0.5	1
MED23	0.000130523	-1.87491	0.033	0.167	1
H6PD	0.000134007	-1.94141	0.02	0.167	1
CD47	0.000136298	-0.884882	0.304	0.167	1
RPS6	0.000137358	1.17794	0.999	0.833	1
RNF213	0.000140725	-1.62547	0.287	0.5	1
PTP4A2	0.000140918	-1.72272	0.247	0.5	1
PIH1D1	0.000143969	-1.63558	0.092	0.167	1
TMEM258	0.000145124	-1.55364	0.31	0.5	1
CAPN10	0.000146834	-1.9614	0.022	0.167	1
TMED4	0.000147342	-1.33868	0.164	0.167	1
NLRC3	0.000149365	-1.85931	0.041	0.167	1
CRTC2	0.000152143	-1.92633	0.03	0.167	1
GCC2	0.000153129	-1.06285	0.269	0.167	1
TMEM219	0.000155637	-1.02857	0.245	0.167	1
ANP32E	0.00015615	-1.67106	0.192	0.333	1
STIM1	0.000157909	-1.82191	0.046	0.167	1
PPP2CB	0.000159678	-1.97595	0.022	0.167	1
GAPDH	0.00017534	1.94982	0.955	0.333	1
PIAS1	0.000176873	-1.73611	0.069	0.167	1
USP9Y	0.00017739	-1.9881	0.019	0.167	1
ABCA1	0.000179278	-2.0261	0.012	0.167	1
NLRC5	0.000180354	-2.08799	0.051	0.333	1
MAPRE2	0.000189826	-1.22404	0.187	0.167	1
GBP5	0.000190093	-1.77392	0.052	0.167	1
GTF2H5	0.000193379	-1.90696	0.086	0.333	1
CDYL	0.000194594	-1.88412	0.032	0.167	1
RPL21	0.000195047	0.68553	0.998	0.833	1
EIF3B	0.00019572	-1.6583	0.081	0.167	1
TGOLN2	0.000197035	-1.82619	0.142	0.333	1
KCTD13	0.00019999	-2.02067	0.012	0.167	1
FBXO44	0.000202695	-1.92696	0.03	0.167	1
ITSN2	0.000202712	-1.14435	0.214	0.167	1
COX14	0.000208061	-1.56228	0.193	0.333	1
NDUFV2	0.000223132	-1.55544	0.189	0.333	1
LRRC14	0.000224904	-1.98777	0.018	0.167	1
PSTPIP1	0.000229418	-1.72698	0.145	0.333	1
SUPT5H	0.000231836	-1.17461	0.211	0.167	1
TRGC2	0.000233729	-1.88718	0.386	0.5	1
EHBP1L1	0.000247574	-1.94155	0.027	0.167	1
GLRX	0.000251733	-1.55321	0.097	0.167	1
UBL5	0.000256641	-1.5524	0.611	0.5	1
COX4I1	0.000258659	0.824706	0.83	0.167	1
LCOR	0.00025902	-1.72059	0.048	0.333	1
PTGES3	0.000262612	-1.66632	0.422	0.5	1
NUP85	0.00026669	-1.98849	0.019	0.167	1
CD52	0.000268922	2.38636	0.889	0.167	1
KLRD1	0.000271849	-1.17476	0.382	0.167	1
MAP3K2	0.000277383	-1.25782	0.175	0.167	1
FMNL1	0.000280353	-0.8964	0.295	0.167	1
FOXN3	0.000281347	-1.58478	0.171	0.333	1
SSB	0.000304629	-0.915374	0.285	0.167	1
TNF	0.000305102	-2.69266	0.062	0.333	1
MCOLN1	0.000307033	-1.97059	0.02	0.167	1
PATL2	0.000309168	-1.94295	0.025	0.167	1
SFT2D2	0.000316386	-1.71997	0.062	0.333	1
SYNGR1	0.000318637	-1.35706	0.15	0.167	1
MYL12A	0.000323337	-1.53369	0.703	1	1
GNAI2	0.000343115	-1.48594	0.211	0.333	1
ITPR2	0.000345214	-1.89314	0.035	0.167	1
CSNK1D	0.000361579	-0.822319	0.313	0.167	1
NME3	0.000364582	-1.71842	0.15	0.333	1
CNTRL	0.000370932	-1.68169	0.077	0.167	1
TCTN1	0.000373945	-2.03633	0.009	0.167	1
ATR	0.00037497	-2.0045	0.016	0.167	1
MTRNR2L12	0.000388768	-1.70481	0.114	0.333	1
WDR83OS	0.000395635	-0.690278	0.352	0.167	1
EDF1	0.000395863	-1.35478	0.634	0.667	1
UQCR10	0.000404493	-0.705075	0.349	0.167	1
MIF	0.000433173	-0.62233	0.381	0.167	1
C4orf48	0.000445557	-1.53128	0.204	0.333	1
RPS16	0.000450933	0.87526	0.998	0.667	1
BTD	0.000454905	-1.95045	0.026	0.167	1
DDX18	0.000468317	-1.66295	0.333	0.5	1
FNDC3B	0.000471299	-1.94791	0.02	0.167	1
CORO1A	0.000475667	-0.824424	0.779	0.5	1
PFN1	0.000476997	1.22986	0.941	0.333	1
PSMC4	0.000478208	-0.951645	0.169	0.167	1
NAP1L1	0.00047878	2.43453	0.669	0	1
ZBED5	0.000483453	-2.02103	0.012	0.167	1
ENSA	0.000484054	-0.856151	0.484	0.333	1
RPL27A	0.000490328	0.496614	0.998	0.667	1
IWS1	0.000493147	-1.54885	0.083	0.333	1
COX17	0.000493487	-1.46626	0.211	0.333	1
TAF1D	0.000497144	-2.04303	0.276	0.5	1
ALDOA	0.000501375	2.34304	0.667	0	1
TMCO1	0.000512066	-1.4518	0.229	0.333	1
MAPKAPK2	0.000512159	-1.52032	0.097	0.333	1
CD99	0.000555538	2.40822	0.661	0	1
STK17B	0.000563188	-1.00324	0.58	0.333	1
FKBP1A	0.000570318	-0.466456	0.432	0.167	1
DDX24	0.000573553	-0.988893	0.68	0.5	1
FKBP2	0.00058623	-1.13734	0.209	0.167	1
TPR	0.000599039	-1.45719	0.221	0.333	1
UFC1	0.000605184	-0.683421	0.347	0.167	1
SSR4	0.000614577	2.35127	0.656	0	1
RPL23	0.000625612	1.49745	0.938	0.333	1
DDX17	0.000633619	-1.13845	0.209	0.167	1
ARGLU1	0.000641893	-0.614581	0.381	0.167	1
CSDE1	0.000645147	-0.673961	0.35	0.167	1
PHLDA1	0.000646345	-1.61477	0.274	0.333	1
PGK1	0.00065682	2.5155	0.652	0	1
CIR1	0.00067643	-1.24087	0.125	0.167	1
PDE4B	0.000682471	-0.741452	0.328	0.167	1
MIDN	0.000689551	-1.68615	0.218	0.5	1
SON	0.000709965	-1.15999	0.59	0.667	1
SARAF	0.000712741	2.01774	0.934	0.5	1
SUCLG2	0.000748612	-0.98734	0.118	0.167	1
LSP1	0.000773335	2.32006	0.643	0	1
PSMB3	0.00077614	-1.04437	0.352	0.333	1
SEC61B	0.000779355	-0.270149	0.503	0.167	1
SUMO2	0.000790118	2.29767	0.642	0	1
DDX21	0.00079349	-0.692508	0.339	0.167	1
TNFAIP8	0.000807298	-1.1176	0.098	0.167	1
RSL1D1	0.000810785	-0.966268	0.338	0.333	1
AKAP10	0.000819028	-1.73202	0.038	0.333	1
UTP20	0.00082365	-2.00729	0.013	0.167	1
TSC22D4	0.000825565	-1.73559	0.128	0.333	1
RBM3	0.000842334	2.25035	0.638	0	1
ANAPC7	0.00085389	-1.96555	0.02	0.167	1
CELF2	0.000868578	-0.999459	0.25	0.167	1
DNAJA1	0.000869567	-1.59814	0.547	0.5	1
MT-ATP8	0.000874273	-1.62605	0.064	0.333	1
EEF2	0.000879741	1.72161	0.854	0.167	1
EVI2B	0.00091318	-0.884335	0.279	0.167	1
UEVLD	0.000947689	-2.03941	0.009	0.167	1
TPM2	0.000951252	-2.04659	0.007	0.167	1
WSB1	0.000958605	-0.598067	0.375	0.167	1
TXK	0.000977326	-1.89357	0.026	0.167	1
HLA-DPB1	0.000992936	-1.19813	0.367	0.333	1
UBL7-AS1	0.000999599	-1.98231	0.012	0.167	1
WNK1	0.00104139	-1.53162	0.184	0.333	1
RAB33A	0.00104839	-1.9051	0.025	0.167	1
HLA-A	0.00104876	0.968098	0.997	0.833	1
ARF1	0.00105019	-0.261791	0.488	0.167	1
CCND2	0.00105757	-0.864637	0.279	0.167	1
C19orf43	0.00105961	2.22004	0.624	0	1
SH3KBP1	0.00109352	-0.955679	0.199	0.167	1
GGCX	0.0011211	-1.268	0.048	0.167	1
RFC1	0.00114434	-1.26127	0.066	0.167	1
MCUR1	0.00117037	-1.22464	0.046	0.167	1
MDH1	0.00119609	-1.49511	0.191	0.333	1
APBB1IP	0.00128983	-1.42254	0.209	0.333	1
NFATC2	0.00129798	-1.65552	0.071	0.333	1
SPON2	0.00132989	-1.63518	0.082	0.167	1
NFKBIE	0.00135023	-1.53426	0.023	0.167	1
SNAPIN	0.00137159	-1.1636	0.072	0.167	1
TBC1D10C	0.00140189	-1.31008	0.262	0.333	1
ATP6V0E1	0.0014173	2.11633	0.606	0	1
MORF4L1	0.00142853	-1.04813	0.505	0.333	1
CEP250	0.00147059	-1.94657	0.023	0.167	1
SYNGR2	0.0014887	-1.54052	0.088	0.333	1
ZFP36	0.00149634	2.25296	0.906	0.333	1
SH2B1	0.0014965	-1.9694	0.02	0.167	1
CARD16	0.00151222	-1.54287	0.175	0.333	1
SETD1A	0.00152385	-2.01869	0.011	0.167	1
DAD1	0.00157466	-1.36314	0.43	0.667	1
ATP5G2	0.0015775	2.15549	0.6	0	1
CREB3	0.00158331	-1.24758	0.052	0.167	1
TRMT10B	0.00158559	-1.47387	0.015	0.333	1
CLEC2D	0.00168726	2.30129	0.595	0	1
ECD	0.00169024	-1.35605	0.03	0.167	1
UQCR11	0.00170346	2.1549	0.595	0	1
UBE2T	0.00170523	-1.54339	0.014	0.333	1
SF3B2	0.00174374	-1.07896	0.331	0.333	1
UBXN4	0.00178842	-1.22325	0.276	0.333	1
BFAR	0.00181187	-1.03748	0.1	0.167	1
KHNYN	0.00181927	-1.32789	0.035	0.167	1
HNRNPA2B1	0.00183622	-1.25368	0.63	0.833	1
ERCC1	0.00187883	-1.09477	0.091	0.167	1
FUS	0.00188897	0.573031	0.732	0.167	1
HINT1	0.00189287	-0.883782	0.701	0.5	1
PRRC2C	0.00192228	-1.62865	0.483	0.667	1
RPL23A	0.00198499	0.952024	0.998	0.833	1
SMARCAL1	0.00200869	-2.03383	0.009	0.167	1
COX6A1	0.00205641	2.07092	0.582	0	1
UNC45A	0.00207725	-1.30618	0.04	0.167	1
ATP8B2	0.00207996	-2.02263	0.011	0.167	1
DNAJB1	0.00212543	-1.69594	0.493	0.5	1
G3BP2	0.00218445	-0.362073	0.466	0.167	1
LPAR5	0.00220541	-2.04546	0.007	0.167	1
SNX10	0.00222074	-1.26392	0.036	0.167	1
ID2	0.0022505	1.46832	0.811	0.167	1
TWISTNB	0.00226871	-1.31752	0.15	0.167	1
GNAQ	0.00228585	-1.33461	0.033	0.167	1
UQCRB	0.0023005	2.10754	0.82	0.167	1
HSPA8	0.00234922	-1.15211	0.79	0.833	1
EHD1	0.00235217	-1.40666	0.219	0.333	1
REV3L	0.00247006	-1.59176	0.066	0.333	1
TCEB2	0.00249226	2.06591	0.569	0	1
EEF1A1	0.00249908	0.725034	1	0.833	1
COIL	0.00250929	-1.16791	0.069	0.167	1
SRSF7	0.00253751	-1.50811	0.825	1	1
AGAP2	0.00254782	-1.29547	0.04	0.167	1
ARPC4	0.00257043	-1.33764	0.328	0.5	1
GNL3L	0.00258102	-1.41762	0.016	0.167	1
SRSF5	0.0025845	-0.436329	0.728	0.333	1
RPS21	0.00261268	-1.15439	0.936	0.833	1
RPL17	0.00272587	-0.82158	0.595	0.5	1
RTCA	0.00279404	-1.09827	0.085	0.167	1
IER2	0.00282465	2.29272	0.561	0	1
MT-CO1	0.00283635	-0.37791	0.999	0.833	1
MTX1	0.00290972	-1.22363	0.06	0.167	1
FXR1	0.00291656	-1.42731	0.098	0.333	1
EOMES	0.00293445	-1.99207	0.028	0.333	1
LINC00649	0.00294823	-1.40272	0.031	0.333	1
RGS2	0.00295219	2.32278	0.557	0	1
BSG	0.00296176	-0.937337	0.385	0.333	1
SP100	0.0029625	-1.24927	0.159	0.333	1
ELF2	0.00297808	-1.23712	0.051	0.167	1
SUMO1	0.00298082	-0.932596	0.386	0.333	1
RPL38	0.00300877	0.875923	0.96	0.5	1
CDS2	0.00302758	-1.05097	0.097	0.167	1
EVI2A	0.00318025	-1.04051	0.271	0.333	1
MALL	0.00321504	-2.00972	0.007	0.167	1
SERTAD3	0.00326887	-1.39158	0.051	0.167	1
RP11-138A9.1	0.00336474	2.14704	0.548	0	1
MRPL27	0.00336809	-1.04311	0.101	0.167	1
RPL24	0.00339735	1.15365	0.96	0.5	1
TMEM154	0.00341318	-1.33919	0.03	0.167	1
ZFAND3	0.00342193	-1.2836	0.043	0.167	1
SCAMP2	0.00345705	-1.0583	0.094	0.167	1
BCLAF3	0.00350279	-2.08065	0	0.167	1
CAVIN3	0.00350279	-2.08065	0	0.167	1
MIA2	0.00350279	-2.08065	0	0.167	1
NAXD	0.00350279	-2.08065	0	0.167	1
NKAPD1	0.00350279	-2.08065	0	0.167	1
OTULINL	0.00350279	-2.08065	0	0.167	1
PAXX	0.00350279	-2.08065	0	0.167	1
POLR2J3.1	0.00350279	-2.08065	0	0.167	1
UTP25	0.00350279	-2.08065	0	0.167	1
VIRMA	0.00350279	-2.08065	0	0.167	1
AC004865.2	0.00350279	-1.05041	0	0.167	1
AC005696.1	0.00350279	-1.05041	0	0.167	1
AC005842.1	0.00350279	-1.05041	0	0.167	1
AC009501.1	0.00350279	-1.05041	0	0.167	1
AC026979.2	0.00350279	-1.05041	0	0.167	1
AL031777.3	0.00350279	-1.05041	0	0.167	1
ATP5F1B	0.00350279	-1.05041	0	0.167	1
CAPN10-DT	0.00350279	-1.05041	0	0.167	1
CD8B2	0.00350279	-1.05041	0	0.167	1
FYB1	0.00350279	-1.05041	0	0.167	1
INTS14	0.00350279	-1.05041	0	0.167	1
LINC02156	0.00350279	-1.05041	0	0.167	1
PGGHG	0.00350279	-1.05041	0	0.167	1
AC011498.1	0.00350279	-0.98747	0	0.167	1
AL118516.1	0.00350279	-0.98747	0	0.167	1
CSKMT	0.00350279	-1.56823	0	0.167	1
FMC1	0.00350279	-0.98747	0	0.167	1
JPT1	0.00350279	-1.56823	0	0.167	1
KYAT3	0.00350279	-0.98747	0	0.167	1
MESD	0.00350279	-0.98747	0	0.167	1
SELENOF	0.00350279	-0.98747	0	0.167	1
SELENOK	0.00350279	-0.98747	0	0.167	1
SEM1	0.00350279	-0.98747	0	0.167	1
SHLD1	0.00350279	-0.98747	0	0.167	1
SMIM29	0.00350279	-0.98747	0	0.167	1
AC092140.1	0.00350279	-0.88644	0	0.167	1
AC103706.1	0.00350279	-0.88644	0	0.167	1
AC103724.4	0.00350279	-0.88644	0	0.167	1
AL031775.1	0.00350279	-0.88644	0	0.167	1
AL731577.1	0.00350279	-0.88644	0	0.167	1
ATP5MC2	0.00350279	-0.88644	0	0.167	1
ATP5MPL	0.00350279	-0.88644	0	0.167	1
BX284668.6	0.00350279	-0.88644	0	0.167	1
ELOC	0.00350279	-0.88644	0	0.167	1
HIKESHI	0.00350279	-0.88644	0	0.167	1
KHDC4	0.00350279	-0.88644	0	0.167	1
LNPK	0.00350279	-0.88644	0	0.167	1
MINDY2	0.00350279	-0.88644	0	0.167	1
PRUNE1	0.00350279	-0.88644	0	0.167	1
RTF2	0.00350279	-0.88644	0	0.167	1
RTRAF	0.00350279	-0.88644	0	0.167	1
STMP1	0.00350279	-0.88644	0	0.167	1
TENT5A	0.00350279	-1.43147	0	0.167	1
TF	0.00350279	-0.88644	0	0.167	1
TOGARAM2	0.00350279	-0.88644	0	0.167	1
TRIR	0.00350279	-0.88644	0	0.167	1
AC005921.2	0.00350279	-1.49038	0	0.167	1
AC037198.2	0.00350279	-1.49038	0	0.167	1
AC093673.1	0.00350279	-1.49038	0	0.167	1
AL392172.1	0.00350279	-1.49038	0	0.167	1
ATP5MC3	0.00350279	-1.49038	0	0.167	1
CNOT9	0.00350279	-1.49038	0	0.167	1
LINC00476	0.00350279	-1.49038	0	0.167	1
NEPRO	0.00350279	-1.49038	0	0.167	1
OGA	0.00350279	-1.49038	0	0.167	1
PCNX2	0.00350279	-1.49038	0	0.167	1
AC022706.1	0.00350279	-2.04713	0	0.167	1
AC105446.1	0.00350279	-2.04713	0	0.167	1
ATP5PF	0.00350279	-2.86109	0	0.167	1
FLVCR1-DT	0.00350279	-2.04713	0	0.167	1
PITRM1-AS1	0.00350279	-2.04713	0	0.167	1
MED11	0.00352246	-1.22618	0.055	0.167	1
GOLGA5	0.00357063	-1.42884	0.013	0.167	1
TMEM33	0.00357202	-1.16458	0.069	0.167	1
RSRP1	0.00361145	-1.46209	0.385	0.333	1
CLDN7	0.0037034	-1.31116	0.036	0.167	1
CENPB	0.00376936	-1.40488	0.019	0.167	1
FBLIM1	0.00378184	-1.38212	0.012	0.167	1
PRELID3B	0.00381788	-0.851966	0.147	0.167	1
HLA-E	0.00388612	1.62196	0.897	0.333	1
SSBP1	0.0039257	-1.48314	0.264	0.5	1
HNRNPA1	0.00394408	0.879446	0.899	0.333	1
AC092580.4	0.00399074	2.19058	0.536	0	1
KIAA2026	0.00405204	-1.08434	0.087	0.167	1
ODF2L	0.00406167	-1.19875	0.286	0.333	1
ARF6	0.00409273	2.0024	0.534	0	1
OCIAD1	0.00426539	-1.05303	0.221	0.333	1
CPSF6	0.00427666	-0.966125	0.121	0.167	1
FXYD5	0.00429111	-0.694363	0.489	0.333	1
SSR2	0.00430341	1.93322	0.53	0	1
UBE2K	0.00432482	-0.927044	0.131	0.167	1
ACTR2	0.00432948	-1.16285	0.29	0.333	1
RPL36	0.00435471	-0.711415	0.983	0.833	1
RPS11	0.00436333	1.18832	0.978	0.833	1
MYL6	0.00437716	-0.622175	0.931	0.667	1
NDUFB1	0.00439786	-1.37502	0.218	0.333	1
MBTPS1	0.00442062	-1.13787	0.076	0.167	1
GNL2	0.00443686	-1.09815	0.082	0.167	1
ACTB	0.00444646	1.48516	0.994	0.833	1
ARPC1B	0.00448601	1.99828	0.527	0	1
TIPRL	0.00453587	-1.07402	0.091	0.167	1
SAMSN1	0.00456108	-0.917502	0.585	0.5	1
PNISR	0.00458805	-1.39939	0.331	0.5	1
ADK	0.00469056	-1.26856	0.045	0.167	1
SRGN	0.0046968	1.22368	0.989	0.833	1
RPL9	0.00472131	0.969659	0.995	1	1
CITED2	0.00472519	-1.79179	0.31	0.333	1
DNAJC7	0.00479481	-1.21313	0.184	0.333	1
LCK	0.00487119	1.89521	0.521	0	1
LAT	0.00492423	-1.48449	0.266	0.5	1
CRBN	0.00493116	-0.959116	0.106	0.167	1
HMGN1	0.00499213	1.96347	0.519	0	1
SEL1L3	0.00500166	-1.38028	0.054	0.167	1
TRAT1	0.00504775	-0.985295	0.252	0.167	1
CIRBP	0.0050978	1.93755	0.787	0.167	1
PFDN2	0.00510906	-0.80668	0.176	0.167	1
LYST	0.00517997	-1.24651	0.14	0.167	1
DGCR8	0.00523316	-1.5219	0.015	0.333	1
HDAC2	0.00526985	-1.16062	0.067	0.167	1
EZR	0.00542236	0.772204	0.716	0.167	1
BTG1	0.00554805	0.348543	0.984	0.667	1
CKLF	0.00558286	-0.369907	0.419	0.167	1
SRPRB	0.00566069	-1.08077	0.088	0.167	1
NELFE	0.00566337	-0.9239	0.129	0.167	1
GATC	0.00567485	-1.38703	0.02	0.167	1
PAFAH1B1	0.00569597	-0.904868	0.169	0.167	1
NR3C1	0.00577325	2.11854	0.508	0	1
BCL3	0.00595747	-1.35592	0.055	0.333	1
TRAPPC2L	0.00602254	-0.92476	0.127	0.167	1
KLRB1	0.00605591	3.53758	0.504	0	1
HMGN3	0.00618718	-1.35949	0.142	0.333	1
TOR1AIP2	0.00622102	-1.45914	0.121	0.333	1
PCBP2	0.00625088	1.83226	0.502	0	1
PSMB6	0.00628803	-0.390026	0.311	0.167	1
PER1	0.0063109	-1.28933	0.168	0.333	1
NR4A2	0.00632324	0.640588	0.694	0.167	1
LSM6	0.00643538	-0.972782	0.116	0.167	1
LGALS4	0.00645073	-1.09591	0.082	0.167	1
DDX39A	0.00649861	-0.988163	0.124	0.167	1
NOP56	0.00650393	-1.22386	0.351	0.5	1
SURF4	0.0065541	-0.949972	0.373	0.333	1
SYNPO2L	0.00658982	-0.883551	0.001	0.167	1
TFAP4	0.00658982	-0.883986	0.001	0.167	1
PFKFB2	0.00658982	-0.884408	0.001	0.167	1
STAT6	0.00661236	-1.27046	0.043	0.167	1
MRPL47	0.00664476	-1.08899	0.201	0.333	1
NAP1L5	0.00664644	-1.25321	0.035	0.167	1
KRR1	0.00669129	-0.823528	0.139	0.167	1
CYSTM1	0.00669176	-0.701465	0.203	0.167	1
RPS9	0.00696312	0.669193	0.987	0.667	1
GSTP1	0.00697636	1.8282	0.493	0	1
PRIMPOL	0.00703835	-1.41554	0.015	0.167	1
MAGED2	0.00707179	-1.20161	0.155	0.333	1
CAPZB	0.00708568	1.83764	0.492	0	1
TRGV5	0.00719559	-1.41608	0.015	0.167	1
RGS1	0.00719987	-0.358274	0.826	0.333	1
UQCRH	0.00720151	-0.844315	0.538	0.5	1
ATRX	0.00721847	-1.17776	0.276	0.333	1
SLC35C2	0.00724528	-1.22456	0.054	0.167	1
RPL35	0.00724941	-0.613028	0.99	0.833	1
LAPTM5	0.00727342	0.711687	0.687	0.167	1
RPL27	0.00729185	1.02928	0.983	0.667	1
TNFRSF1B	0.00730876	1.81999	0.489	0	1
BAG6	0.00730876	-1.0792	0.09	0.167	1
ITM2B	0.00734901	1.99448	0.766	0.167	1
GDI2	0.00738345	-0.704304	0.19	0.167	1
APOL6	0.00740098	-0.917348	0.128	0.167	1
PPIE	0.00740845	-1.18799	0.064	0.167	1
DOCK8	0.00741093	-1.18634	0.177	0.333	1
SDHA	0.00761369	-1.36307	0.109	0.333	1
MFNG	0.00761808	-1.05231	0.093	0.167	1
EPG5	0.0076288	-1.41447	0.026	0.333	1
NDUFS5	0.00764979	-0.336865	0.745	0.333	1
RNASEK	0.00765256	-1.39913	0.03	0.333	1
EPRS	0.00766361	-1.113	0.078	0.167	1
TPD52L2	0.00771003	-1.23147	0.053	0.167	1
ARL4C	0.00775266	-0.276489	0.441	0.167	1
YWHAB	0.00777309	1.82447	0.485	0	1
COPS6	0.00777598	-0.716037	0.185	0.167	1
COTL1	0.0078448	0.642845	0.678	0.167	1
COMMD7	0.00788319	-0.650992	0.203	0.167	1
PPIB	0.00789307	1.82341	0.483	0	1
DYNC1I2	0.00797049	-1.18931	0.061	0.167	1
PRKCH	0.00797854	-0.946685	0.368	0.333	1
BARD1	0.00817162	-1.41116	0.017	0.167	1
CLK1	0.00820104	-1.28413	0.397	0.5	1
MED15	0.00825671	-1.13559	0.063	0.167	1
LDLRAD4	0.0082626	2.25755	0.48	0	1
SPPL2A	0.00832219	-0.870417	0.137	0.167	1
REEP5	0.00833083	-1.13241	0.292	0.5	1
PRR13	0.00847853	-0.850873	0.403	0.333	1
ZNF22	0.00848581	-1.22966	0.053	0.167	1
MGAT2	0.00849491	-0.885196	0.134	0.167	1
STOM	0.00850165	-1.0484	0.211	0.333	1
RPL36AL	0.00850424	-0.559864	0.878	0.667	1
HACL1	0.0086182	-1.34464	0.028	0.167	1
DHX34	0.0086892	-2.059	0.004	0.167	1
COX5B	0.00884481	1.73622	0.474	0	1
DNTTIP2	0.00885394	-0.584138	0.237	0.167	1
MUTYH	0.0088619	-1.33369	0.03	0.167	1
ZNF322	0.00890885	-1.42529	0.014	0.167	1
TRMT112	0.00896754	-0.58984	0.532	0.333	1
WDR43	0.00896951	-1.53869	0.075	0.333	1
SNX6	0.00904462	-1.22365	0.159	0.333	1
MTAP	0.0090883	-1.43151	0.012	0.167	1
TRAPPC4	0.00909292	-0.974276	0.112	0.167	1
ANKRD28	0.00914046	-0.636247	0.318	0.167	1
SELT	0.00932177	1.66995	0.47	0	1
JAKMIP1	0.00933609	-1.43511	0.019	0.333	1
KANSL1	0.0093888	-1.31344	0.121	0.333	1
HSPE1	0.00938951	-1.09704	0.556	0.5	1
SPCS1	0.00946205	1.67185	0.468	0	1
CYTH2	0.00946295	-1.2776	0.132	0.333	1
LSM10	0.00946322	-0.998546	0.104	0.167	1
BST2	0.00955674	-0.698108	0.191	0.167	1
SPCS2	0.00969526	-0.829626	0.404	0.333	1
EIF3G	0.00970906	-0.842119	0.395	0.333	1
C12orf42	0.00972324	-0.879723	0.001	0.167	1
IGKV3D-20	0.00972324	-0.879905	0.001	0.167	1
CFAP74	0.00972324	-0.879221	0.001	0.167	1
CLDN12	0.00972324	-0.87999	0.001	0.167	1
CREM	0.00980691	1.59939	0.952	0.667	1
TANGO2	0.00980974	-1.35955	0.025	0.167	1
HN1	0.00982075	1.72047	0.465	0	1
CUL3	0.00985422	-0.967008	0.116	0.167	1
ADAM28	0.00988563	-1.30338	0.038	0.167	1
AC090498.1	0.00996748	1.7454	0.464	0	1
MT-ND4L	0.0101018	-1.34906	0.44	0.5	1
FYB	0.0101911	1.83383	0.462	0	1
RPL26	0.0102102	0.795515	0.996	0.833	1
G3BP1	0.0102208	-1.18129	0.174	0.333	1
EIF4A2	0.0102532	-0.876807	0.523	0.5	1
DLD	0.0103068	-1.1536	0.067	0.167	1
JTB	0.0103426	1.70012	0.461	0	1
ELF1	0.0104026	-0.524887	0.556	0.333	1
TAB2	0.0104384	-1.19201	0.058	0.167	1
ZMAT2	0.0104764	-0.614312	0.21	0.167	1
GIGYF2	0.0104884	-1.28744	0.04	0.167	1
SPTY2D1	0.010778	-1.38021	0.129	0.5	1
LRRFIP1	0.0108088	1.80734	0.457	0	1
VPS37B	0.0108088	1.80539	0.457	0	1
TMEM209	0.0108442	-1.41574	0.014	0.167	1
RPL37	0.0108683	-0.605278	0.979	0.833	1
SLC35F2	0.0109003	-1.4442	0.009	0.167	1
GABARAPL2	0.011038	-0.408106	0.295	0.167	1
PPIA	0.011059	1.71177	0.754	0.167	1
PPP1R2	0.0111166	-0.442944	0.294	0.167	1
SERF2	0.0113265	-0.874944	0.921	0.667	1
RBM22	0.0115696	-0.853583	0.129	0.167	1
VPS4B	0.0115938	-0.862925	0.14	0.167	1
TMEM70	0.0116277	-0.973906	0.114	0.167	1
DUSP1	0.0116393	-0.583851	0.766	0.333	1
FGD3	0.0116757	-1.17112	0.054	0.167	1
RASGRP1	0.0116894	-0.983291	0.107	0.167	1
ERMARD	0.0117543	-1.44887	0.008	0.167	1
GNPTAB	0.0118027	-0.971793	0.109	0.167	1
KIFAP3	0.011835	-1.3866	0.02	0.167	1
DDX23	0.0119226	-1.3569	0.051	0.333	1
UXT	0.0120546	1.63227	0.448	0	1
FNBP1	0.0121096	-0.430902	0.509	0.333	1
MCTP2	0.0121904	-1.33354	0.028	0.167	1
PEX26	0.0122126	-1.32776	0.03	0.167	1
GOLGA4	0.0123186	-0.874176	0.17	0.167	1
MBNL1	0.0125218	-0.79036	0.375	0.333	1
DAZAP2	0.0125866	1.67719	0.444	0	1
SRRM1	0.0125866	1.68606	0.444	0	1
TSC22D3	0.0126259	1.27563	0.862	0.333	1
NDUFB11	0.0126772	1.62108	0.444	0	1
RABGAP1	0.0127009	-1.37486	0.021	0.167	1
GXYLT1	0.0129166	-1.28717	0.039	0.167	1
SEMA4D	0.0129653	-0.959267	0.109	0.167	1
RPS14	0.0129686	0.636217	0.999	1	1
ITM2C	0.0130453	1.79572	0.441	0	1
ATP5D	0.0131388	1.6377	0.441	0	1
SCFD1	0.0132299	-0.996414	0.103	0.167	1
PIGT	0.0133431	-0.850842	0.142	0.167	1
TKT	0.0133886	-0.984969	0.108	0.167	1
PSMA4	0.0134887	-0.40834	0.272	0.167	1
VAMP2	0.0135184	1.69255	0.438	0	1
CXCR4	0.013582	-0.626111	0.824	0.5	1
C9orf16	0.0136148	1.64432	0.438	0	1
EIF3C	0.0136807	-1.38857	0.02	0.167	1
NFAT5	0.0138064	-1.01861	0.087	0.167	1
CUTA	0.0138094	1.58075	0.436	0	1
ATP6AP2	0.0138137	-0.888526	0.259	0.333	1
RPL10	0.0138355	0.274934	1	0.833	1
LITAF	0.0138824	0.637495	0.647	0.167	1
RPL7	0.0138859	0.890396	0.991	0.833	1
DPF2	0.0138944	-1.12641	0.07	0.167	1
SIDT1-AS1	0.0139008	-1.31877	0.036	0.333	1
IGLC2	0.0139077	-0.734118	0.692	0.333	1
CMPK1	0.0143064	1.62189	0.433	0	1
EEF1D	0.0143155	1.14317	0.933	0.5	1
SLC38A1	0.0147213	-0.351021	0.324	0.167	1
AK2	0.0149074	-1.02975	0.095	0.167	1
HLA-F	0.0149232	1.674	0.43	0	1
ILF2	0.0149347	-0.492387	0.247	0.167	1
VMA21	0.0149584	-1.01267	0.1	0.167	1
BTG2	0.01528	-1.33117	0.413	0.667	1
MRPS18C	0.0154548	-1.17148	0.063	0.167	1
HOPX	0.015481	0.386208	0.596	0.167	1
KMT2C	0.01552	-1.02458	0.099	0.167	1
THEMIS	0.0155548	-1.05803	0.085	0.167	1
GIMAP1	0.0155937	-1.29213	0.038	0.167	1
ITGAL	0.0156454	-0.906355	0.112	0.167	1
IDS	0.0158059	-0.731217	0.619	0.333	1
ARL6IP5	0.0161142	1.57134	0.423	0	1
GAB3	0.016172	-1.42305	0.012	0.167	1
RPL3	0.0162291	0.526698	0.999	0.833	1
TPI1	0.0163157	0.569281	0.614	0.167	1
STK4	0.0165121	-1.18845	0.462	0.667	1
COMMD6	0.0165826	-0.879195	0.746	0.833	1
SLCO3A1	0.0168102	-1.27181	0.041	0.167	1
MBLAC2	0.0168872	-1.46981	0.004	0.167	1
PEBP1	0.0170315	1.54805	0.418	0	1
NDUFB2	0.0171492	1.59308	0.417	0	1
SLC25A6	0.0173535	1.64144	0.729	0.167	1
NBEAL1	0.0173869	1.56042	0.416	0	1
GPR174	0.0175705	-1.47622	0.003	0.167	1
AKAP9	0.0175941	-1.09943	0.289	0.333	1
SIVA1	0.0177548	-0.387868	0.278	0.167	1
NACA	0.0177603	0.393269	0.91	0.5	1
MGST3	0.0178357	-0.411178	0.272	0.167	1
SAP30BP	0.0179702	-0.813464	0.148	0.167	1
HAUS2	0.0179703	-1.27258	0.047	0.333	1
PSME2	0.0179938	1.59059	0.413	0	1
VIM	0.0180575	1.71776	0.847	0.333	1
ATP5B	0.0181173	1.56503	0.412	0	1
C9orf142	0.0181173	1.58453	0.412	0	1
PRDX5	0.0181173	1.58062	0.412	0	1
ATP5O	0.0181173	1.54494	0.412	0	1
COQ10B	0.0183072	-0.839058	0.142	0.167	1
ARID4A	0.0183745	-0.854805	0.137	0.167	1
YIPF5	0.0183804	-0.711123	0.174	0.167	1
POLR3GL	0.0183883	-1.08014	0.187	0.333	1
GYPC	0.0184377	-0.756827	0.418	0.333	1
RPS4Y1	0.018552	-1.49657	0.324	0.667	1
RPS25	0.0186687	0.620954	0.996	0.833	1
HAUS8	0.0186753	-1.40094	0.016	0.167	1
LSM5	0.0187989	-0.952056	0.234	0.333	1
OAS1	0.0188326	-1.45176	0.007	0.167	1
BCAS2	0.0188499	-0.345492	0.308	0.167	1
C12orf57	0.0188742	1.60632	0.409	0	1
FNIP1	0.0189794	-0.734681	0.155	0.167	1
PSMB9	0.0190334	-0.273917	0.346	0.167	1
DNAJB9	0.0190471	-0.991763	0.216	0.333	1
DRAP1	0.0190639	-0.772151	0.407	0.333	1
TXNIP	0.0190967	-1.46443	0.136	0.333	1
RP11-138A9.2	0.0191326	1.82404	0.407	0	1
DDX27	0.0191933	-0.576714	0.201	0.167	1
CCDC85B	0.0192629	1.56352	0.407	0	1
CLN8	0.0193908	-1.22541	0.039	0.167	1
VIPR2	0.0195018	-1.3867	0.008	0.167	1
TXN	0.0195259	1.6064	0.405	0	1
MOB4	0.0198923	-0.620684	0.202	0.167	1
ZNHIT3	0.020193	-0.755097	0.157	0.167	1
PCBP1	0.0203337	1.54443	0.402	0	1
BRK1	0.0204711	1.49152	0.401	0	1
FAM133B	0.0204711	1.61523	0.401	0	1
RRP7A	0.0204966	-0.922813	0.122	0.167	1
FKBP8	0.0208882	1.50296	0.399	0	1
FMNL3	0.0209656	-1.31521	0.023	0.167	1
EIF1	0.0210553	0.673721	0.996	0.833	1
IQCC	0.0211099	-1.4745	0.003	0.167	1
FAF2	0.0212289	-1.37225	0.021	0.167	1
PFAS	0.0217002	-1.465	0.005	0.167	1
TRGV4	0.0217886	-1.46847	0.004	0.167	1
LASP1	0.0218329	-0.853395	0.135	0.167	1
GPX4	0.0218468	-0.691678	0.438	0.333	1
TAF7	0.0218906	1.57587	0.395	0	1
PSMA5	0.0219622	-0.600463	0.21	0.167	1
CACYBP	0.0221086	-1.29314	0.213	0.5	1
HIST1H1E	0.0222329	-1.4446	0.008	0.167	1
HIST1H2AG	0.0222648	-1.47801	0.002	0.167	1
PGAM1	0.0223328	1.48796	0.393	0	1
ATP5G3	0.0223328	1.45737	0.393	0	1
PAIP2	0.0227829	1.50275	0.391	0	1
SLC7A5	0.0227829	1.64211	0.391	0	1
LEPROTL1	0.0227978	0.341712	0.759	0.333	1
USMG5	0.0229346	1.46963	0.391	0	1
CDC37	0.0229346	1.50941	0.391	0	1
GPBP1	0.0229346	1.54218	0.391	0	1
FAM24B	0.0230271	-1.43709	0.009	0.167	1
ARHGDIA	0.0231088	-1.01218	0.417	0.5	1
RAC1	0.0233952	1.48435	0.389	0	1
TAOK3	0.0234215	-1.1801	0.153	0.333	1
WHSC1L1	0.0237068	1.54259	0.388	0	1
JUN	0.0237301	1.24236	0.834	0.333	1
STAT3	0.0238639	1.56893	0.387	0	1
C20orf24	0.0238639	1.55486	0.387	0	1
BUB3	0.0239144	-1.10081	0.276	0.5	1
C14orf2	0.0241809	1.48409	0.386	0	1
RHEB	0.0242667	-0.927363	0.232	0.333	1
CD3G	0.0243326	-0.779098	0.567	0.5	1
GZMH	0.0246303	-1.6915	0.224	0.5	1
RGL4	0.0246707	-0.605479	0.206	0.167	1
ZNF578	0.0246781	-1.47286	0.003	0.167	1
ATP1A1	0.024826	1.54184	0.383	0	1
EIF3K	0.024878	-0.423991	0.589	0.333	1
SRP14	0.0249203	-0.484694	0.8	0.667	1
CCDC186	0.0249362	-0.780167	0.155	0.167	1
HSP90B1	0.0253196	1.52766	0.381	0	1
JAK1	0.0253196	1.50446	0.381	0	1
HSPA9	0.025486	1.45756	0.381	0	1
EIF4B	0.0256534	1.43111	0.38	0	1
VAMP8	0.0256534	1.48301	0.38	0	1
TRAPPC1	0.0258218	1.45096	0.379	0	1
RSL24D1	0.0258852	-1.15564	0.434	0.667	1
SPOCK2	0.0261614	1.55909	0.378	0	1
GOLGB1	0.0261694	-0.722137	0.187	0.167	1
RBM39	0.0265038	1.62513	0.7	0.167	1
LDHB	0.0266782	1.47934	0.376	0	1
RPL34	0.0269798	0.340548	0.999	0.833	1
ANXA1	0.0270162	-0.250663	0.678	0.333	1
UQCRFS1	0.0270674	-0.405528	0.263	0.167	1
ABRACL	0.0272039	1.46259	0.375	0	1
TOMM7	0.027349	-0.283181	0.784	0.5	1
ATF4	0.0273812	1.54522	0.374	0	1
AKNA	0.0275594	1.58036	0.373	0	1
SPN	0.0276382	-0.909181	0.245	0.333	1
HIBCH	0.0278559	-1.32872	0.029	0.167	1
ETF1	0.027919	1.45882	0.372	0	1
ARL4A	0.027919	1.55498	0.372	0	1
TGFB1	0.027919	1.50359	0.372	0	1
YWHAQ	0.027919	1.43728	0.372	0	1
SRSF11	0.0281003	1.48064	0.371	0	1
IL2RB	0.0282827	1.55925	0.371	0	1
CD44	0.0285112	0.654487	0.605	0.167	1
WTAP	0.0286505	1.43944	0.37	0	1
TMED2	0.0286505	1.38514	0.37	0	1
PTGER2	0.0290026	-0.89414	0.124	0.167	1
RANBP2	0.0290225	1.54418	0.368	0	1
CYTIP	0.0292101	1.49669	0.368	0	1
SMDT1	0.0292101	1.44704	0.368	0	1
DDIT4	0.0295885	1.70938	0.367	0	1
NDUFA11	0.0295885	1.39527	0.367	0	1
RHOH	0.0295885	1.5553	0.367	0	1
ERH	0.0295885	1.37991	0.367	0	1
PPP1R15A	0.0296207	1.11186	0.667	0.167	1
SRSF2	0.0296731	1.46969	0.819	0.333	1
RPL7L1	0.0298359	-0.610225	0.203	0.167	1
ATPIF1	0.0301642	1.46572	0.365	0	1
SERP1	0.0305084	0.784024	0.619	0.167	1
ATP5I	0.0305534	1.42179	0.363	0	1
EIF2S2	0.0315966	-1.10902	0.177	0.333	1
CLEC2B	0.0321374	-1.18098	0.392	0.667	1
BCLAF1	0.032317	-0.322476	0.323	0.167	1
NIPAL2	0.0325039	-1.04255	0.002	0.167	1
GHITM	0.0325665	1.33579	0.357	0	1
MAP7D3	0.0328346	-1.38193	0.018	0.167	1
PAPOLA	0.0329829	1.37579	0.356	0	1
CHD1	0.0334039	1.52527	0.355	0	1
2025-09-09	0.0334039	1.39675	0.355	0	1
PARK7	0.0334088	-0.603921	0.46	0.333	1
ANXA2	0.0336162	1.45419	0.354	0	1
EIF4A3	0.0336162	1.41554	0.354	0	1
KLRC3	0.0337937	-1.46096	0.005	0.167	1
ZNF451	0.033997	-1.14376	0.066	0.167	1
EPC1	0.0342602	1.3988	0.352	0	1
RBM5	0.0344655	-0.781576	0.151	0.167	1
NCOR1	0.0344773	1.37798	0.352	0	1
TMEM230	0.0344773	1.30777	0.352	0	1
TOMM22	0.0344773	1.33797	0.352	0	1
UBXN1	0.0344773	1.34501	0.352	0	1
COX7B	0.034517	-0.334237	0.564	0.333	1
ARHGAP9	0.0346955	1.35832	0.351	0	1
CD247	0.0346955	1.46234	0.351	0	1
NDUFA13	0.0346955	1.33972	0.351	0	1
GPANK1	0.0352284	-1.2556	0.048	0.333	1
PFDN5	0.0353063	0.54684	0.908	0.5	1
USP10	0.0353243	-0.940885	0.024	0.167	1
ATP5J	0.0355809	1.36482	0.349	0	1
AES	0.0358053	1.35218	0.348	0	1
CD55	0.0358053	1.41828	0.348	0	1
LAMTOR4	0.0358053	1.32593	0.348	0	1
ZNF131	0.0358287	-0.742707	0.163	0.167	1
EIF5	0.0359342	-0.891482	0.423	0.5	1
HSPD1	0.0359371	-1.05492	0.353	0.5	1
MAGOH	0.036258	1.33617	0.347	0	1
RBM25	0.0363745	-1.11768	0.369	0.5	1
RPL4	0.03665	1.02458	0.947	0.667	1
EMD	0.0371181	-0.384909	0.271	0.167	1
C19orf60	0.0371784	1.35274	0.344	0	1
RBMS1	0.037475	-0.786512	0.151	0.167	1
ATP5J2	0.0376463	1.33326	0.343	0	1
2025-09-15	0.0376463	1.32331	0.343	0	1
NQO1	0.0377047	-1.01781	0.008	0.167	1
OTUD6B-AS1	0.037881	-0.760298	0.159	0.167	1
CALM3	0.0378822	1.30845	0.342	0	1
LINC-PINT	0.0378822	1.43899	0.342	0	1
RHOG	0.0378822	1.34187	0.342	0	1
ZFAS1	0.0379913	-0.325937	0.507	0.333	1
ARHGEF1	0.0380371	-0.288601	0.286	0.167	1
RNF125	0.0381194	1.43096	0.342	0	1
ARID4B	0.0382011	-0.769842	0.467	0.5	1
APRT	0.0384536	0.339281	0.502	0.167	1
RAP1A	0.0385977	1.32231	0.341	0	1
HSH2D	0.0387566	-1.07432	0.078	0.167	1
AC016831.7	0.0388389	1.44247	0.34	0	1
PSMA7	0.0389001	-0.330743	0.557	0.333	1
BLOC1S1	0.0390814	1.35234	0.339	0	1
RPL31	0.0393006	0.742347	0.995	0.833	1
SF1	0.0395293	-0.367874	0.502	0.333	1
IL10RA	0.0395789	-0.799661	0.142	0.167	1
TOMM20	0.0398169	1.30886	0.337	0	1
VLDLR	0.0405859	-1.03424	0.004	0.167	1
ZNF69	0.0408151	-0.976807	0.002	0.167	1
KIF5B	0.0408166	1.31491	0.335	0	1
STRAP	0.0408166	1.28861	0.335	0	1
OSTF1	0.04107	1.34668	0.334	0	1
C12orf65	0.0412941	-1.01738	0.09	0.167	1
DUSP2	0.041306	-0.359795	0.616	0.333	1
PTPN4	0.0413976	-1.08026	0.18	0.333	1
PLGLB1	0.0414664	-1.03794	0.002	0.167	1
DEK	0.041581	1.33786	0.333	0	1
TRA2B	0.0416722	-0.873524	0.433	0.5	1
SH3BGRL	0.0418386	1.25464	0.333	0	1
UBC	0.0418813	-0.616718	0.948	0.833	1
EIF3D	0.0418921	-0.293142	0.292	0.167	1
RSRC2	0.0420975	1.33977	0.332	0	1
RNASET2	0.0420975	1.30841	0.332	0	1
FIP1L1	0.0421151	-1.14645	0.078	0.333	1
PTPRC	0.0423224	1.1141	0.808	0.333	1
SSU72	0.042358	1.29049	0.331	0	1
FAM49B	0.0425657	-0.719175	0.302	0.333	1
HCLS1	0.0426198	1.28454	0.331	0	1
MZT2A	0.0426198	1.29961	0.331	0	1
PHC1	0.042861	-0.991284	0.013	0.167	1
MRPS12	0.0428937	-1.10827	0.112	0.333	1
RCAN3	0.0430534	-0.602955	0.199	0.167	1
IFI16	0.0433652	-0.590909	0.201	0.167	1
NKG7	0.0435443	-1.04559	0.793	0.833	1
EIF3H	0.0438262	0.277102	0.476	0.167	1
PHGR1	0.0439507	1.45803	0.328	0	1
PLK3	0.0439507	1.36245	0.328	0	1
SNRPF	0.0442212	1.23907	0.327	0	1
COX5A	0.0442212	1.23878	0.327	0	1
MYLK-AS1	0.0444877	-0.87493	0.002	0.167	1
C16orf45	0.0446371	-0.875848	0.002	0.167	1
VAPA	0.0447668	1.29421	0.326	0	1
NUCB2	0.0452244	-0.584461	0.193	0.167	1
CAPG	0.0455963	1.38729	0.324	0	1
CDC42	0.0458298	0.757258	0.592	0.167	1
HNRNPUL1	0.0458759	1.31176	0.323	0	1
PLP2	0.0461569	1.32719	0.323	0	1
HNRNPA0	0.0463115	1.46328	0.661	0.167	1
AURKAIP1	0.0464395	1.22774	0.322	0	1
SMC4	0.0464932	-0.883017	0.119	0.167	1
LPP	0.0465988	-1.23166	0.074	0.333	1
GNAS	0.0471332	-0.476388	0.501	0.333	1
MOB1A	0.0474817	-0.810691	0.271	0.333	1
PPP3CC	0.0479974	-1.17104	0.078	0.333	1
ARIH1	0.0482539	-0.624172	0.188	0.167	1
JOSD1	0.048323	-0.902042	0.234	0.333	1
UBE2S	0.0487561	1.36025	0.317	0	1
MINOS1	0.0490528	1.29252	0.316	0	1
EVL	0.0490674	-0.34616	0.546	0.333	1
FANCG	0.0493699	-1.03184	0.004	0.167	1
ARID5A	0.049651	1.28194	0.315	0	1
PRKX	0.0497068	-0.70246	0.171	0.167	1
CEP72	0.0497212	-1.03343	0.003	0.167	1
ISCU	0.0499526	1.22444	0.315	0	1
EIF5B	0.0499526	1.24412	0.315	0	1
INSIG1	0.0499526	1.46024	0.315	0	1
FOS	0.0500872	1.23631	0.898	0.5	1
MYEOV2	0.0502558	1.24733	0.314	0	1
TBCA	0.0502558	1.23941	0.314	0	1
UBE2I	0.0502558	1.21831	0.314	0	1
CDC42SE2	0.0504186	0.50816	0.536	0.167	1
EIF1B	0.0511751	1.24646	0.312	0	1
PSMA1	0.0511751	1.25432	0.312	0	1
PBX2	0.0516462	-0.935047	0.025	0.167	1
GPN2	0.0525423	-0.884429	0.036	0.167	1
GTF3A	0.0527408	1.2196	0.309	0	1
JMJD6	0.053059	1.27163	0.308	0	1
AKIRIN1	0.053059	1.22126	0.308	0	1
EIF3I	0.053059	1.19416	0.308	0	1
PLEKHA2	0.0530809	-0.480536	0.232	0.167	1
DDX6	0.0533789	1.25972	0.308	0	1
VDAC2	0.0533789	1.19996	0.308	0	1
ZFP36L1	0.0535991	-0.711388	0.357	0.333	1
C14orf166	0.0537006	1.21302	0.307	0	1
RP11-489E7.4	0.0537006	1.31294	0.307	0	1
NR4A3	0.054024	1.33091	0.307	0	1
NKTR	0.054024	1.27569	0.307	0	1
RPS13	0.0540698	0.578191	0.988	0.833	1
NDUFA6	0.0543491	1.21153	0.306	0	1
ZNF665	0.0545717	-0.867595	0.005	0.167	1
BCL2L15	0.054639	-1.02575	0.005	0.167	1
METTL9	0.054676	1.19583	0.305	0	1
TMSB10	0.0548385	0.762793	0.984	0.833	1
RPLP0	0.0549953	0.361739	0.961	0.667	1
TMEM14B	0.0551228	-0.621498	0.331	0.333	1
SCP2	0.055335	1.15831	0.304	0	1
MARCKSL1	0.055335	1.35458	0.304	0	1
NDUFAF1	0.0555268	-0.958831	0.02	0.167	1
DPP7	0.0560011	1.21758	0.303	0	1
SUN2	0.0566743	1.20938	0.302	0	1
SHFM1	0.0570137	1.20014	0.301	0	1
FBL	0.0570137	1.17059	0.301	0	1
CD8A	0.0571246	1.1314	0.62	0.167	1
MAP3K9	0.0572776	-1.02908	0.004	0.167	1
BUD31	0.0573548	1.22095	0.3	0	1
LINC00152	0.0573548	1.30893	0.3	0	1
LCORL	0.0574772	-1.01561	0.007	0.167	1
PCNP	0.0576978	1.16798	0.3	0	1
TPM4	0.0576978	1.25146	0.3	0	1
SLC3A2	0.0577247	-0.885645	0.35	0.5	1
KBTBD6	0.057876	-0.990305	0.013	0.167	1
UBE2D3	0.0581353	1.37735	0.644	0.167	1
SLC16A3	0.0583893	1.28177	0.299	0	1
SERPINB9	0.0583893	1.3696	0.299	0	1
PADI2	0.0586249	-0.869943	0.003	0.167	1
AP2M1	0.0587378	1.17823	0.298	0	1
IRF2BP2	0.0590882	1.19814	0.297	0	1
SBDS	0.0594405	1.18167	0.297	0	1
PPP1CB	0.0595239	0.793119	0.583	0.167	1
EIF4H	0.0597946	1.1885	0.296	0	1
ZNF148	0.0597985	-1.14289	0.074	0.333	1
NAA50	0.0601507	1.23997	0.295	0	1
TSPYL1	0.0602311	-0.525531	0.217	0.167	1
CRIP1	0.0602591	-1.01423	0.389	0.5	1
FAM46C	0.0605086	1.25028	0.295	0	1
UBE2N	0.0608684	1.13404	0.294	0	1
RASGEF1A	0.0615355	-0.868114	0.003	0.167	1
LAMTOR5	0.0615939	1.13761	0.293	0	1
TRAM1	0.0615939	1.15553	0.293	0	1
SNX3	0.0619595	1.17853	0.292	0	1
ZNF439	0.0619751	-0.867857	0.003	0.167	1
OCIAD2	0.0623271	1.13803	0.292	0	1
NOP58	0.0623271	1.20185	0.292	0	1
CCNL1	0.0623614	0.659392	0.553	0.167	1
ZNF592	0.0629538	-0.987392	0.014	0.167	1
ZFAND5	0.0630681	1.20325	0.29	0	1
CTSD	0.0630681	1.21982	0.29	0	1
C6orf203	0.0631297	-0.995795	0.012	0.167	1
STK35	0.0634252	-0.989793	0.012	0.167	1
CD164	0.0634416	1.20664	0.29	0	1
KDM5D	0.0641572	-0.971765	0.016	0.167	1
MCM5	0.0642114	-0.864367	0.042	0.167	1
NDUFA3	0.064402	-0.695154	0.299	0.333	1
GPX1	0.064574	1.1576	0.288	0	1
MRPL41	0.064574	1.16733	0.288	0	1
PRELID1	0.0649555	1.15785	0.287	0	1
SYAP1	0.0653346	0.253149	0.462	0.167	1
LSM7	0.065339	1.13029	0.287	0	1
UBE2A	0.065339	1.12562	0.287	0	1
ROCK1	0.0657245	1.20005	0.286	0	1
COX6C	0.0658137	1.26296	0.632	0.167	1
HNRNPF	0.0658721	-0.382642	0.438	0.333	1
ICAM3	0.0662172	-0.399182	0.417	0.333	1
CTSC	0.0668935	1.20409	0.284	0	1
TECR	0.0672873	1.14612	0.284	0	1
IFI27L2	0.0676832	1.14516	0.283	0	1
LTB	0.0676832	1.67377	0.283	0	1
RASSF5	0.0680811	1.12843	0.282	0	1
PSAP	0.0684812	1.14548	0.282	0	1
PTP4A1	0.0686264	-0.260169	0.294	0.167	1
ZNF25	0.068643	-0.954072	0.007	0.167	1
PHLDA2	0.0687844	-1.04358	0.083	0.167	1
POLR2K	0.0688834	1.13856	0.281	0	1
TMEM123	0.0688834	1.1518	0.281	0	1
DNLZ	0.0689668	-0.865167	0.004	0.167	1
TTTY15	0.0690029	-0.930932	0.025	0.167	1
C12orf10	0.0690786	-0.823206	0.05	0.167	1
TRGV10	0.0692404	-0.956343	0.006	0.167	1
CCDC12	0.0692878	1.14526	0.281	0	1
ARL10	0.069452	-1.01217	0.007	0.167	1
NDUFB9	0.0696943	1.13343	0.28	0	1
RPL11	0.0699921	-0.557855	0.995	1	1
GTF3C5	0.0704367	-0.838439	0.048	0.167	1
SFXN4	0.0704835	-0.990228	0.012	0.167	1
EIF3A	0.0705137	1.13965	0.279	0	1
PTPN7	0.0705137	1.22982	0.279	0	1
NDUFB7	0.0705137	1.1217	0.279	0	1
FKBP11	0.0705137	1.20598	0.279	0	1
ZNF90	0.0705137	1.1175	0.279	0	1
SLC7A6	0.0707776	-0.892866	0.034	0.167	1
KDM7A	0.0708762	-0.909244	0.028	0.167	1
SNRPN	0.0709266	1.11633	0.278	0	1
COX7A2L	0.0713418	1.09827	0.278	0	1
GMPS	0.0716387	-0.790231	0.059	0.167	1
CKS1B	0.0716952	-0.777163	0.062	0.167	1
PBXIP1	0.0717591	1.1457	0.277	0	1
LINC00685	0.0717764	-1.11031	0.068	0.167	1
ZNF331	0.0721712	-0.709877	0.553	0.5	1
B4GALT1	0.0721787	1.35575	0.276	0	1
RNF149	0.0721787	1.14684	0.276	0	1
MYLIP	0.0726004	1.17466	0.276	0	1
DTX3	0.0728108	-0.94529	0.022	0.167	1
TTI1	0.073033	-0.932789	0.012	0.167	1
TCEB1	0.0734506	1.0845	0.274	0	1
TRA2A	0.0735057	-0.339194	0.265	0.167	1
ATP6V0B	0.0743098	1.09203	0.273	0	1
TMED10	0.0747428	1.09483	0.273	0	1
JMJD1C	0.0747428	1.17118	0.273	0	1
RALGAPA1	0.0751781	1.17476	0.272	0	1
SAFB2	0.0751781	1.16691	0.272	0	1
FAM129A	0.0753221	-0.975112	0.211	0.333	1
CD96	0.0754291	-0.451678	0.489	0.333	1
HMGB1	0.0757938	0.877896	0.766	0.333	1
VDAC1	0.0764978	1.06933	0.27	0	1
CD160	0.0769423	1.2783	0.269	0	1
NDUFA5	0.0769423	1.0871	0.269	0	1
RP11-347P5.1	0.0773892	1.17603	0.269	0	1
TSTD1	0.0773892	1.08688	0.269	0	1
IGKC	0.0775729	-1.95121	0.962	0.833	1
SLC17A5	0.0776215	-0.985322	0.013	0.167	1
PDCD4	0.0778292	-0.267848	0.549	0.333	1
TUFM	0.0778384	1.06862	0.268	0	1
PDE3B	0.0778996	-0.377448	0.253	0.167	1
SLC35D1	0.078474	-0.880433	0.036	0.167	1
USP25	0.0789812	-0.861457	0.041	0.167	1
AP5Z1	0.0790734	-0.890792	0.033	0.167	1
COPS2	0.0791113	-1.04189	0.099	0.333	1
MPC2	0.0792003	1.05839	0.266	0	1
KHDRBS1	0.0801202	1.06405	0.265	0	1
MRPL54	0.0810498	1.06971	0.264	0	1
NPM1	0.0811126	-0.331025	0.849	0.667	1
SF3B6	0.0811831	-0.576645	0.338	0.333	1
CCSAP	0.0813667	-0.859348	0.005	0.167	1
ETS1	0.0815183	1.11788	0.263	0	1
SYTL3	0.0821592	0.497313	0.505	0.167	1
NDUFB10	0.0824626	1.04979	0.262	0	1
DOK2	0.0824626	1.14768	0.262	0	1
MAPRE1	0.0829385	1.03751	0.261	0	1
NR1H2	0.0829385	1.06135	0.261	0	1
PERP	0.0829385	1.11662	0.261	0	1
SRP9	0.0829385	1.02754	0.261	0	1
VASP	0.0829385	1.10058	0.261	0	1
IGLC3	0.0829933	-1.06306	0.36	0.5	1
DNAJC11	0.0830998	-0.929001	0.012	0.167	1
RTF1	0.0834168	1.07319	0.261	0	1
YPEL5	0.0835888	1.13429	0.871	0.5	1
MGAT4A	0.0838977	1.15275	0.26	0	1
ATP5H	0.0838977	1.0288	0.26	0	1
CCDC59	0.0838977	1.07976	0.26	0	1
RNF139	0.0838977	1.0966	0.26	0	1
TMOD2	0.0843187	-0.952541	0.006	0.167	1
KRTCAP2	0.0843811	1.05464	0.26	0	1
LBH	0.0848671	1.12462	0.259	0	1
PSMA3-AS1	0.0853556	1.09724	0.258	0	1
RNMT	0.0853556	1.07822	0.258	0	1
CHCHD10	0.0853556	1.04949	0.258	0	1
ITGAE	0.0853556	1.12176	0.258	0	1
ALKBH5	0.0858466	1.05064	0.258	0	1
LINC00667	0.0861665	-0.804314	0.054	0.167	1
JUND	0.0867326	-0.814785	0.698	0.5	1
LINC00987	0.0868131	-0.856757	0.006	0.167	1
C19orf24	0.0868365	1.06929	0.256	0	1
TMIGD2	0.0868365	1.17167	0.256	0	1
MPHOSPH8	0.0868365	1.08539	0.256	0	1
CCDC77	0.0871472	-0.951177	0.006	0.167	1
TRABD	0.0873353	1.04766	0.256	0	1
SRGAP2	0.0875742	-1.01053	0.006	0.167	1
MRPL33	0.0878367	1.05426	0.255	0	1
CDV3	0.0878367	1.03007	0.255	0	1
CAMKMT	0.0878384	-0.84065	0.011	0.167	1
PPP2R5C	0.0886963	1.28959	0.607	0.167	1
H2AFX	0.0888474	1.07403	0.254	0	1
CCM2	0.0890095	-0.775689	0.048	0.167	1
DDT	0.0893568	1.01168	0.253	0	1
TMED9	0.0893568	1.03382	0.253	0	1
OSTC	0.0893568	1.02808	0.253	0	1
HEATR6	0.0896601	-0.949378	0.007	0.167	1
PFKFB3	0.0898688	1.08477	0.253	0	1
HECTD1	0.0898688	1.09226	0.253	0	1
TFE3	0.0898855	-0.982996	0.013	0.167	1
SRSF6	0.0903834	1.06302	0.252	0	1
CLTB	0.0903834	1.06238	0.252	0	1
PYURF	0.0903834	1.00344	0.252	0	1
C11orf31	0.0903834	1.07688	0.252	0	1
IDH2	0.0903834	1.06843	0.252	0	1
CD200R1	0.0904402	-0.978005	0.014	0.167	1
BCKDK	0.090542	-0.925602	0.026	0.167	1
TMEM206	0.0912065	-0.840552	0.011	0.167	1
METRNL	0.0914209	1.09414	0.251	0	1
SNRPE	0.0914209	1.02731	0.251	0	1
ANP32B	0.0914209	1.02658	0.251	0	1
AIM2	0.0914614	-0.98472	0.013	0.167	1
MT-ND4	0.0921166	-0.905683	0.999	1	1
TARBP2	0.0921175	-0.934497	0.023	0.167	1
ATP5A1	0.0924692	1.0289	0.25	0	1
CHMP4A	0.0924692	1.01226	0.25	0	1
RAD23A	0.0924692	1.02366	0.25	0	1
MIOS	0.092473	-0.943929	0.022	0.167	1
LIMS1	0.0929975	1.16093	0.249	0	1
BRCA2	0.0932152	-0.935125	0.011	0.167	1
ATF7	0.0932201	-0.884894	0.034	0.167	1
DTD1	0.093389	-0.775394	0.059	0.167	1
PRNP	0.0940624	1.03764	0.248	0	1
RCAN2	0.0945004	-0.851713	0.007	0.167	1
HNRNPU	0.0947415	-0.425043	0.398	0.333	1
ARMC5	0.0947646	-0.928306	0.025	0.167	1
RUNX3	0.0948034	0.520733	0.498	0.167	1
DUT	0.0951384	1.02542	0.247	0	1
EMB	0.0951384	1.04118	0.247	0	1
TBCB	0.0951384	0.969689	0.247	0	1
SNHG21	0.0952072	-0.918515	0.014	0.167	1
NUCKS1	0.0956806	1.04285	0.246	0	1
RPL8	0.0959585	0.288804	0.993	0.833	1
TMEM9B	0.0962257	0.986511	0.245	0	1
ACAD10	0.0966029	-0.943045	0.008	0.167	1
CCDC138	0.0967359	-0.920938	0.014	0.167	1
NDUFS7	0.0967736	0.976862	0.245	0	1
BCAP31	0.0967736	1.00116	0.245	0	1
SYNE2	0.0967736	1.08453	0.245	0	1
ESRRA	0.0970707	-0.971636	0.016	0.167	1
ATRAID	0.0973243	0.982059	0.244	0	1
PSMA2	0.0973243	1.00727	0.244	0	1
RPS10	0.0973679	0.464735	0.949	0.667	1
KLHL5	0.0977319	-0.919665	0.027	0.167	1
IGHA1	0.0981553	-1.40773	0.925	0.833	1
ERGIC3	0.0984345	0.992382	0.243	0	1
SYNE3	0.0986727	-0.946643	0.006	0.167	1
MAF1	0.0995563	0.992019	0.242	0	1
ROMO1	0.0995563	0.9947	0.242	0	1
RPL36A	0.09966	1.19907	0.747	0.333	1
TBC1D19	0.0998229	-0.927229	0.026	0.167	1
BIRC3	0.0999508	-1.11518	0.308	0.333	1
GZMB	0.100037	-1.04508	0.457	0.667	1
C1QBP	0.100122	0.97788	0.241	0	1
LSM1	0.100122	0.9682	0.241	0	1
BTN3A2	0.100152	-0.953182	0.145	0.333	1
TMEM160	0.10069	0.975839	0.24	0	1
ANXA5	0.10069	1.01151	0.24	0	1
NSMCE3	0.10069	1.00871	0.24	0	1
SVBP	0.100764	-0.771919	0.061	0.167	1
MTF2	0.101108	-0.971381	0.127	0.333	1
VIMP	0.101261	1.02345	0.24	0	1
FLVCR1	0.101274	-0.833738	0.012	0.167	1
CPQ	0.1014	-0.86597	0.026	0.167	1
CALR	0.101767	1.25907	0.594	0.167	1
AMMECR1	0.102119	-0.899007	0.018	0.167	1
YWHAZ	0.10231	-0.356045	0.677	0.5	1
PCSK7	0.102412	1.0341	0.239	0	1
RAB28	0.102472	-0.855402	0.041	0.167	1
RALY	0.102993	0.957528	0.238	0	1
GNAI3	0.102993	0.978798	0.238	0	1
HNRNPH3	0.102993	0.980986	0.238	0	1
SLC25A16	0.103106	-0.977813	0.014	0.167	1
COX10	0.104536	-0.953859	0.019	0.167	1
DYNLRB1	0.104751	0.980549	0.236	0	1
NDUFS8	0.104751	0.976188	0.236	0	1
TRBC2	0.105034	0.873186	0.744	0.333	1
C17orf89	0.105344	0.961759	0.235	0	1
SEPW1	0.105344	0.97073	0.235	0	1
MATK	0.105344	0.98463	0.235	0	1
C5orf15	0.105424	-0.772308	0.061	0.167	1
BOD1	0.105811	-0.814645	0.053	0.167	1
ROCK2	0.105838	-0.959778	0.017	0.167	1
HERPUD2	0.105939	1.02633	0.235	0	1
CLDND1	0.106973	-0.688244	0.297	0.333	1
SYPL1	0.107018	-0.916893	0.133	0.333	1
TMEM2	0.107139	1.0387	0.234	0	1
ATP5C1	0.107139	0.957392	0.234	0	1
ACTN4	0.107744	0.977078	0.233	0	1
WDR1	0.107744	0.952704	0.233	0	1
PIK3R5	0.107764	-0.953439	0.019	0.167	1
SLC14A1	0.107944	-0.933487	0.01	0.167	1
INPP5D	0.108352	0.98432	0.232	0	1
DCXR	0.108352	0.996219	0.232	0	1
DNAJC8	0.108352	0.965952	0.232	0	1
MORF4L2	0.108352	0.967553	0.232	0	1
IGHA2	0.10862	1.47443	0.588	0.167	1
ZADH2	0.108914	-0.8409	0.009	0.167	1
POLR1D	0.109578	0.955394	0.231	0	1
DPM2	0.109604	-0.875308	0.036	0.167	1
C12orf75	0.110195	1.02606	0.231	0	1
SUPT4H1	0.110195	0.952338	0.231	0	1
USP16	0.110221	-0.759191	0.262	0.333	1
CLK2	0.110581	-0.826138	0.013	0.167	1
GNG5	0.110816	0.972441	0.23	0	1
CAMLG	0.11144	0.955996	0.229	0	1
AP3S1	0.112067	0.953655	0.229	0	1
HMHA1	0.112698	0.99107	0.228	0	1
MPP6	0.113021	-0.828679	0.012	0.167	1
CAPZA1	0.113301	-0.464192	0.371	0.333	1
ZFP90	0.113394	-0.967441	0.015	0.167	1
GPR65	0.113655	-0.598302	0.378	0.333	1
PITPNC1	0.114609	0.952338	0.226	0	1
C18orf32	0.114667	-0.855878	0.028	0.167	1
SBNO1	0.115208	-0.904177	0.135	0.333	1
AAK1	0.115253	0.944979	0.226	0	1
PTBP1	0.115253	0.951413	0.226	0	1
SMARCA5	0.115253	0.925605	0.226	0	1
YWHAE	0.1159	0.936228	0.225	0	1
ATP5F1	0.1159	0.931371	0.225	0	1
COA6	0.116019	-0.834157	0.033	0.167	1
FDPS	0.116263	-0.467216	0.142	0.167	1
TNRC6B	0.117	-0.304399	0.266	0.167	1
AUP1	0.117204	0.924348	0.224	0	1
CMTM6	0.117204	0.927655	0.224	0	1
GGNBP2	0.117204	0.91618	0.224	0	1
FOXP1	0.117204	1.03109	0.224	0	1
TNFRSF1A	0.117372	-0.922748	0.025	0.167	1
CTNNB1	0.117835	-0.498115	0.207	0.167	1
BCL7B	0.117861	0.914662	0.223	0	1
PDCD6	0.117861	0.899911	0.223	0	1
USP36	0.117861	1.00267	0.223	0	1
POLB	0.1181	-0.880794	0.022	0.167	1
CD7	0.118506	0.859595	0.858	0.5	1
RPS26	0.119386	-0.822424	0.878	0.833	1
PHF1	0.119853	0.936898	0.221	0	1
LGALS3	0.119853	0.988534	0.221	0	1
CKS2	0.119853	1.00992	0.221	0	1
AIP	0.119982	-0.923726	0.129	0.333	1
TRIM65	0.120263	-0.973383	0.014	0.167	1
MYO1C	0.120314	-0.951374	0.019	0.167	1
CMTM3	0.120525	0.930905	0.221	0	1
LSM4	0.120525	0.93897	0.221	0	1
HAX1	0.121199	0.920326	0.22	0	1
CCT2	0.121199	0.905665	0.22	0	1
CMC2	0.121199	0.935588	0.22	0	1
ELMO2	0.121519	-0.953793	0.018	0.167	1
PGGT1B	0.121813	-0.830389	0.033	0.167	1
STRBP	0.122103	-0.917037	0.027	0.167	1
C6orf89	0.122502	-0.738168	0.071	0.167	1
EMC10	0.122559	0.930448	0.219	0	1
METTL2A	0.122929	-0.900943	0.017	0.167	1
ATP6V1G1	0.123193	1.14158	0.575	0.167	1
GPR171	0.123244	1.02098	0.218	0	1
ZSWIM4	0.12361	-0.941763	0.02	0.167	1
CTSS	0.123932	0.906731	0.218	0	1
FABP1	0.123932	1.05089	0.218	0	1
AP4S1	0.124431	-0.90012	0.017	0.167	1
UBA7	0.124461	-0.853357	0.04	0.167	1
NAPA-AS1	0.124527	-0.837901	0.009	0.167	1
APH1A	0.124625	0.937319	0.217	0	1
C19orf66	0.124801	-0.931503	0.134	0.333	1
IL7R	0.125223	-1.01129	0.488	0.667	1
KPNA2	0.125321	0.930077	0.216	0	1
UPF1	0.12541	-0.899311	0.017	0.167	1
SGF29	0.126008	-0.827998	0.046	0.167	1
TSPO	0.12602	0.917749	0.216	0	1
POLR2A	0.12602	0.916048	0.216	0	1
RBM23	0.12602	0.889219	0.216	0	1
C1orf43	0.12602	0.890809	0.216	0	1
AHCY	0.126272	-0.87091	0.037	0.167	1
SERPINB6	0.126311	-0.792365	0.054	0.167	1
CSNK2B	0.126723	0.871522	0.215	0	1
DNAJB11	0.126723	0.906534	0.215	0	1
MDH2	0.126723	0.888214	0.215	0	1
RAN	0.127196	-0.634292	0.528	0.5	1
ELOVL5	0.12743	0.935723	0.214	0	1
EMC2	0.127818	-0.901467	0.016	0.167	1
CH17-189H20.1	0.128141	0.928897	0.214	0	1
UCP2	0.128141	0.957233	0.214	0	1
GABPB1	0.128141	0.934668	0.214	0	1
FLI1	0.128283	-0.799124	0.053	0.167	1
YTHDF2	0.128855	0.899886	0.213	0	1
PABPC4	0.128855	0.899582	0.213	0	1
EMC4	0.128855	0.887326	0.213	0	1
XIST	0.128855	1.05289	0.213	0	1
SLA	0.128873	-0.437142	0.222	0.167	1
RUFY3	0.128949	-0.829743	0.011	0.167	1
EIF4G2	0.129545	1.08516	0.566	0.167	1
SUSD3	0.12959	-0.782811	0.056	0.167	1
SEC11A	0.130294	0.87895	0.212	0	1
CMTR2	0.130666	-0.809654	0.051	0.167	1
KLHL9	0.130702	-0.816781	0.015	0.167	1
ITGA1	0.130706	-0.274836	0.266	0.167	1
NSA2	0.13102	0.891644	0.211	0	1
POLR2J3	0.13102	0.986331	0.211	0	1
ITPRIPL1	0.131507	-0.905349	0.015	0.167	1
EIF6	0.131749	0.869317	0.211	0	1
TMBIM6	0.132654	-0.547267	0.596	0.5	1
GATA3	0.133219	0.991142	0.21	0	1
TACC1	0.133219	0.897893	0.21	0	1
SRP19	0.133219	0.859777	0.21	0	1
STUB1	0.133219	0.872457	0.21	0	1
CTD-3252C9.4	0.13396	1.09948	0.209	0	1
ANKRD11	0.13396	0.962167	0.209	0	1
CBX3	0.13396	0.886163	0.209	0	1
CCL4L2	0.13396	2.13747	0.209	0	1
PPP1R10	0.13396	0.936662	0.209	0	1
UBXN2A	0.134629	-0.828097	0.046	0.167	1
ZAP70	0.134704	0.884335	0.208	0	1
PSMD13	0.134704	0.885787	0.208	0	1
TMX4	0.134704	0.90695	0.208	0	1
COX8A	0.135234	0.980771	0.555	0.167	1
ZNF827	0.135277	-0.829654	0.011	0.167	1
ANXA7	0.135452	0.88719	0.208	0	1
NDFIP1	0.135452	0.866815	0.208	0	1
TTC3	0.135452	0.893231	0.208	0	1
ARL13B	0.135522	-0.856407	0.027	0.167	1
ITGB2-AS1	0.135804	-0.82187	0.013	0.167	1
TLK2	0.136148	-0.870875	0.036	0.167	1
ARPP19	0.136205	0.892556	0.207	0	1
P2RY10	0.136961	0.892381	0.206	0	1
KBTBD2	0.137632	-0.909193	0.028	0.167	1
MALSU1	0.137692	-0.847467	0.041	0.167	1
RRAGC	0.13771	-0.693731	0.078	0.167	1
CHST12	0.137721	0.956444	0.206	0	1
UQCRC2	0.137721	0.879818	0.206	0	1
IMP3	0.137721	0.876581	0.206	0	1
MRPL57	0.137721	0.876088	0.206	0	1
GNG2	0.138087	-0.337866	0.429	0.333	1
SRSF9	0.138485	0.852141	0.205	0	1
ILF3	0.138485	0.875672	0.205	0	1
ERF	0.138852	-0.860502	0.038	0.167	1
ORMDL1	0.139253	0.881899	0.205	0	1
CHMP2A	0.139253	0.877783	0.205	0	1
PIP5K1A	0.139578	-0.896074	0.03	0.167	1
USP5	0.139594	-0.843751	0.03	0.167	1
PRF1	0.139669	-0.298255	0.26	0.167	1
GNB2	0.140026	0.866394	0.204	0	1
C7orf50	0.140026	0.878641	0.204	0	1
CCND3	0.140026	0.865078	0.204	0	1
NDUFAB1	0.140026	0.837741	0.204	0	1
PARP8	0.140026	0.874777	0.204	0	1
DTX3L	0.140148	-0.918015	0.012	0.167	1
ZNF3	0.140315	-0.870384	0.023	0.167	1
MGEA5	0.140802	0.882655	0.203	0	1
KLRC2	0.140802	1.22243	0.203	0	1
PDPR	0.14086	-0.797319	0.02	0.167	1
EML2	0.140943	-0.833515	0.045	0.167	1
PTK2B	0.141148	-0.653432	0.087	0.167	1
IDH1	0.141232	-0.928581	0.022	0.167	1
NONO	0.141582	0.873517	0.203	0	1
WBSCR22	0.141582	0.851515	0.203	0	1
CTSW	0.141756	0.593298	0.483	0.167	1
YIPF3	0.141872	-0.655859	0.087	0.167	1
AGGF1	0.142241	-0.87639	0.036	0.167	1
ZNHIT1	0.142366	0.864897	0.202	0	1
BDP1	0.142366	0.906672	0.202	0	1
MYDGF	0.142366	0.85246	0.202	0	1
SEC11C	0.142366	0.82675	0.202	0	1
NUDT22	0.142824	-0.77956	0.045	0.167	1
WAS	0.143155	0.852256	0.201	0	1
NXT1	0.143155	0.890572	0.201	0	1
EMSY	0.143276	-0.870353	0.035	0.167	1
EID1	0.143393	-0.290762	0.435	0.333	1
HSPA1A	0.143569	-1.49442	0.142	0.333	1
HMGB2	0.143706	0.293109	0.421	0.167	1
CEBPZ	0.143947	0.878869	0.201	0	1
CDC26	0.143947	0.834042	0.201	0	1
REL	0.144295	-0.409648	0.649	0.5	1
RBM17	0.144744	0.877588	0.2	0	1
HSD17B11	0.144744	0.843119	0.2	0	1
ADORA2A-AS1	0.145054	-0.825131	0.011	0.167	1
TMEM65	0.145317	-0.917574	0.025	0.167	1
SPPL3	0.145401	-0.840491	0.044	0.167	1
TBC1D15	0.145412	-0.66659	0.085	0.167	1
TMEM165	0.145545	0.862563	0.2	0	1
SNRPD3	0.145545	0.849757	0.2	0	1
TCP1	0.145545	0.835819	0.2	0	1
C17orf75	0.145995	-0.822617	0.013	0.167	1
DEGS1	0.14635	0.834439	0.199	0	1
XBP1	0.14635	0.866008	0.199	0	1
TMC6	0.14635	0.843251	0.199	0	1
H2AFV	0.146449	-0.419001	0.409	0.333	1
FAM8A1	0.146586	-0.823793	0.012	0.167	1
ZNF184	0.147077	-0.881628	0.02	0.167	1
RAB2A	0.147159	0.867075	0.198	0	1
TCF7	0.147159	0.891617	0.198	0	1
YTHDC1	0.147159	0.838807	0.198	0	1
TXNDC12	0.147778	-0.39012	0.159	0.167	1
RTFDC1	0.147972	0.834062	0.198	0	1
PJA2	0.148024	-0.725177	0.069	0.167	1
GNB1L	0.149005	-0.814532	0.014	0.167	1
FNBP4	0.149612	0.875949	0.197	0	1
KIR2DL4	0.149612	1.15807	0.197	0	1
OAT	0.149612	0.860273	0.197	0	1
PPHLN1	0.149612	0.841244	0.197	0	1
ZNF529	0.150004	-0.883296	0.02	0.167	1
ENO1	0.150075	1.07549	0.551	0.167	1
MTMR3	0.150089	-0.819378	0.013	0.167	1
SDF4	0.150438	0.843867	0.196	0	1
PSMB7	0.150438	0.810941	0.196	0	1
GYG1	0.150438	0.828036	0.196	0	1
SPIN1	0.150757	-0.784108	0.022	0.167	1
ABI3	0.151269	0.854112	0.195	0	1
CEBPB	0.151269	0.865006	0.195	0	1
TOP1	0.151269	0.855605	0.195	0	1
SSNA1	0.151269	0.818221	0.195	0	1
RABGGTB	0.151461	-0.654546	0.09	0.167	1
TP53RK	0.151842	-0.871193	0.035	0.167	1
CBLB	0.151952	-0.805709	0.237	0.333	1
SUMO3	0.152104	0.848697	0.195	0	1
DGUOK	0.152104	0.821609	0.195	0	1
ERP44	0.152104	0.811381	0.195	0	1
FAM107B	0.152104	0.887207	0.195	0	1
PHPT1	0.152104	0.854783	0.195	0	1
CNN2	0.152104	0.865837	0.195	0	1
TUBD1	0.152216	-0.868461	0.034	0.167	1
SGK1	0.152653	-0.875671	0.035	0.167	1
M6PR	0.152943	0.80489	0.194	0	1
GZMM	0.15364	1.11483	0.55	0.167	1
MTCH1	0.153786	0.813677	0.193	0	1
HLA-DRB5	0.153786	1.06761	0.193	0	1
USP15	0.153786	0.855825	0.193	0	1
CCS	0.154012	-0.699836	0.076	0.167	1
HEG1	0.154102	-0.852847	0.027	0.167	1
C1orf56	0.15511	-1.11563	0.146	0.333	1
CASP4	0.155487	0.83904	0.192	0	1
PRKAR2A	0.155487	0.853634	0.192	0	1
SNRPC	0.155487	0.76793	0.192	0	1
HSPB1	0.155487	0.89574	0.192	0	1
PIM3	0.155487	0.891577	0.192	0	1
KIAA0355	0.155822	-0.928491	0.023	0.167	1
HP1BP3	0.156344	0.848701	0.192	0	1
MRPS36	0.156536	-0.848059	0.158	0.333	1
LPXN	0.157206	0.804481	0.191	0	1
CCSER2	0.157206	0.842994	0.191	0	1
ACP1	0.157206	0.80688	0.191	0	1
PAPSS1	0.157925	-0.802866	0.017	0.167	1
SOS2	0.158062	-0.876465	0.022	0.167	1
PSMD11	0.158069	-0.497167	0.128	0.167	1
H2AFJ	0.158072	0.866883	0.19	0	1
IFNGR1	0.158072	0.905812	0.19	0	1
RNF166	0.158072	0.84688	0.19	0	1
C6orf62	0.158942	0.852552	0.19	0	1
FBXO34	0.158942	0.850779	0.19	0	1
MRPS7	0.158942	0.79263	0.19	0	1
SPCS3	0.158942	0.789695	0.19	0	1
KMT2B	0.15925	-0.854799	0.039	0.167	1
PTMS	0.159817	0.862554	0.189	0	1
C7orf73	0.159817	0.790379	0.189	0	1
SOCS1	0.159817	0.850933	0.189	0	1
TIMP1	0.159817	0.842509	0.189	0	1
ZNF706	0.159817	0.794089	0.189	0	1
PDE7A	0.159817	0.855919	0.189	0	1
IFFO2	0.16048	-0.857614	0.026	0.167	1
SNX2	0.160561	-0.664392	0.085	0.167	1
ARHGAP15	0.160697	0.80013	0.189	0	1
PRPF40A	0.160697	0.836704	0.189	0	1
SRSF3	0.160895	0.714392	0.702	0.333	1
SRRM2	0.161281	-0.419495	0.372	0.333	1
PUF60	0.161581	0.795487	0.188	0	1
TOB2	0.161581	0.871627	0.188	0	1
POLR2E	0.161581	0.819523	0.188	0	1
ZFAND6	0.161581	0.765766	0.188	0	1
MT-CO3	0.162297	-0.572133	0.998	1	1
IRS2	0.16247	0.895804	0.187	0	1
BANF1	0.16247	0.812408	0.187	0	1
ELOF1	0.16247	0.77083	0.187	0	1
NRBP1	0.16247	0.786977	0.187	0	1
ZMPSTE24	0.163147	-0.848108	0.041	0.167	1
GEMIN2	0.163164	-0.806451	0.016	0.167	1
VAMP5	0.164262	0.824193	0.186	0	1
TRDC	0.164262	1.84413	0.186	0	1
AP2S1	0.164262	0.7794	0.186	0	1
KATNA1	0.164469	-0.763154	0.048	0.167	1
PSMD7	0.165033	-0.789663	0.189	0.333	1
SDF2L1	0.165165	0.831339	0.185	0	1
PSMA3	0.165165	0.782847	0.185	0	1
KDELR2	0.165165	0.784248	0.185	0	1
SRRT	0.165165	0.88522	0.185	0	1
NHP2	0.165165	0.768643	0.185	0	1
SLAMF6	0.165664	-0.792104	0.02	0.167	1
ARL2BP	0.166073	0.782494	0.185	0	1
ACADVL	0.166073	0.786899	0.185	0	1
POLR2C	0.166073	0.77462	0.185	0	1
MRPS22	0.166162	-0.712989	0.072	0.167	1
PRPF3	0.166525	-0.81474	0.035	0.167	1
TJP3	0.166764	-0.806842	0.015	0.167	1
CPNE1	0.166985	0.790598	0.184	0	1
GRB2	0.166985	0.792045	0.184	0	1
ITGB1BP1	0.166985	0.782375	0.184	0	1
DAPP1	0.166993	-0.807111	0.015	0.167	1
ADGRE5	0.167144	-0.301331	0.469	0.333	1
CSNK2A1	0.167324	-0.762414	0.048	0.167	1
POLE4	0.167903	0.78332	0.184	0	1
RER1	0.167903	0.763218	0.184	0	1
OTUB1	0.167903	0.786699	0.184	0	1
ATP8A1	0.167903	0.821298	0.184	0	1
TTC39C	0.167903	0.809202	0.184	0	1
NPEPPS	0.168433	-0.782054	0.056	0.167	1
TMBIM1	0.168778	-0.625888	0.097	0.167	1
DGCR6L	0.168825	0.791075	0.183	0	1
RNF167	0.168825	0.815287	0.183	0	1
NOL7	0.168825	0.76119	0.183	0	1
KLHL28	0.168891	-0.7451	0.051	0.167	1
THOC2	0.168939	-0.909234	0.128	0.333	1
FUNDC2	0.169752	0.776079	0.182	0	1
CCNH	0.169752	0.841923	0.182	0	1
CDK17	0.169752	0.798295	0.182	0	1
SNHG8	0.170021	-0.631301	0.3	0.333	1
FEM1A	0.170124	-0.735587	0.067	0.167	1
FSCN1	0.170364	-0.901083	0.028	0.167	1
HLA-DQB1	0.170684	0.949768	0.182	0	1
IRF2	0.170734	-0.732454	0.065	0.167	1
FABP5	0.171621	0.959085	0.181	0	1
RAB8A	0.171621	0.791464	0.181	0	1
TOMM5	0.171877	-0.574316	0.108	0.167	1
LINC00324	0.171955	-0.8724	0.033	0.167	1
RRP8	0.172092	-0.755106	0.049	0.167	1
VPS13B	0.172491	-0.854423	0.026	0.167	1
TMBIM4	0.172562	0.790383	0.18	0	1
RNF11	0.172562	0.777065	0.18	0	1
LINC00623	0.172898	-0.84336	0.028	0.167	1
DERL1	0.173509	0.780521	0.18	0	1
ITGA4	0.173509	0.858373	0.18	0	1
LINC00493	0.173509	0.766923	0.18	0	1
VPS29	0.173509	0.769614	0.18	0	1
ARID5B	0.173542	-0.961751	0.184	0.333	1
SQSTM1	0.173798	-0.387163	0.384	0.333	1
ZNF506	0.174043	-0.812315	0.036	0.167	1
TSPYL2	0.174099	-0.465509	0.423	0.333	1
NOSIP	0.174461	0.798716	0.179	0	1
EMC3	0.174461	0.78602	0.179	0	1
NFKB2	0.174461	0.807159	0.179	0	1
PSMC3	0.174461	0.751293	0.179	0	1
PPM1K	0.174461	0.81783	0.179	0	1
SLC25A39	0.174461	0.750775	0.179	0	1
CLK4	0.175236	-0.63455	0.09	0.167	1
RBM28	0.175415	-0.795608	0.04	0.167	1
CMIP	0.175417	0.80105	0.179	0	1
PCM1	0.175417	0.798343	0.179	0	1
ELMSAN1	0.175417	0.891741	0.179	0	1
PPM1G	0.175417	0.775256	0.179	0	1
RP11-51J9.5	0.175417	0.860537	0.179	0	1
MVB12B	0.175686	-0.91806	0.023	0.167	1
PLCB2	0.17619	-0.749377	0.03	0.167	1
DNAJC3	0.176379	0.797907	0.178	0	1
H2AFY	0.176379	0.76575	0.178	0	1
MRPL42	0.17663	-0.692017	0.077	0.167	1
CD59	0.176778	-0.574844	0.105	0.167	1
KXD1	0.176801	-0.730156	0.069	0.167	1
TSHZ1	0.177324	-0.831582	0.043	0.167	1
ABT1	0.177346	0.732857	0.177	0	1
BBX	0.177346	0.78936	0.177	0	1
TRAPPC6A	0.177346	0.735858	0.177	0	1
WASF2	0.177346	0.80199	0.177	0	1
DDX39B	0.177708	-0.778284	0.054	0.167	1
NFKBIA	0.1782	-0.613763	0.486	0.333	1
CAMK4	0.178318	0.760795	0.177	0	1
ATF7IP	0.178318	0.791458	0.177	0	1
NHLRC2	0.178561	-0.879698	0.02	0.167	1
HLA-B	0.178678	0.457166	0.986	0.833	1
ASNS	0.179079	-0.71952	0.038	0.167	1
C16orf13	0.179295	0.764303	0.176	0	1
PPP1CC	0.179295	0.760221	0.176	0	1
SELM	0.179295	0.786791	0.176	0	1
MYL12B	0.17944	-0.549716	0.68	0.667	1
ZNF600	0.179935	-0.847369	0.039	0.167	1
FBXO7	0.180277	0.756712	0.176	0	1
TANK	0.180277	0.798484	0.176	0	1
LARP7	0.180277	0.807277	0.176	0	1
PPP4R3A	0.180277	0.775783	0.176	0	1
RNF168	0.180277	0.765107	0.176	0	1
HGSNAT	0.180277	0.795535	0.176	0	1
WAC	0.180277	0.761049	0.176	0	1
N4BP2L2	0.180615	-0.43997	0.368	0.333	1
ZNF831	0.180709	-0.907608	0.026	0.167	1
NDUFA4	0.181061	-0.262557	0.67	0.5	1
PSMC1	0.181265	0.74834	0.175	0	1
ABHD14B	0.182257	0.74302	0.174	0	1
NAPA	0.182257	0.73571	0.174	0	1
RAB6A	0.182257	0.773733	0.174	0	1
THUMPD1	0.182257	0.768175	0.174	0	1
DENND3	0.182388	-0.796947	0.018	0.167	1
POMP	0.182662	0.823454	0.508	0.167	1
HMGN2	0.183144	0.853796	0.512	0.167	1
ZNF24	0.183156	-0.606862	0.096	0.167	1
TMEM14C	0.183255	0.745886	0.174	0	1
UAP1	0.183255	0.780925	0.174	0	1
ARFGAP2	0.183255	0.752107	0.174	0	1
TOX4	0.183255	0.77134	0.174	0	1
ZNF655	0.183255	0.762238	0.174	0	1
SIAH2	0.183255	0.725932	0.174	0	1
CDC25B	0.183512	-0.718657	0.037	0.167	1
PCMT1	0.183782	-0.739299	0.182	0.333	1
HNRNPD	0.184258	0.761902	0.173	0	1
GNL3	0.184258	0.760702	0.173	0	1
DPM1	0.184258	0.759075	0.173	0	1
VMP1	0.184258	0.78098	0.173	0	1
ISCA2	0.18445	-0.834592	0.031	0.167	1
TUBGCP5	0.184588	-0.807686	0.014	0.167	1
ATG12	0.185267	0.747771	0.172	0	1
PAK2	0.185267	0.771372	0.172	0	1
SERPINB1	0.185267	0.736269	0.172	0	1
ZBTB1	0.185267	0.768836	0.172	0	1
ETFA	0.185494	-0.510948	0.123	0.167	1
RBL2	0.186281	0.793594	0.172	0	1
USP8	0.186281	0.787592	0.172	0	1
ATXN7	0.186281	0.75435	0.172	0	1
BRD4	0.186281	0.747852	0.172	0	1
DNAJA2	0.186281	0.738256	0.172	0	1
PIK3IP1	0.186281	0.807426	0.172	0	1
CD70	0.186285	-0.888039	0.016	0.167	1
DDX11	0.186747	-0.787434	0.02	0.167	1
COPB2	0.186836	-0.74943	0.051	0.167	1
NXF1	0.1873	0.768355	0.171	0	1
SRPRA	0.1873	0.71896	0.171	0	1
BAG1	0.1873	0.709745	0.171	0	1
DNAJC2	0.1873	0.746985	0.171	0	1
MXD1	0.187549	-0.772632	0.044	0.167	1
DHRS4L2	0.187873	-0.697027	0.064	0.167	1
RNF145	0.188324	0.734838	0.171	0	1
ARF5	0.188324	0.701946	0.171	0	1
ARL5A	0.188324	0.746482	0.171	0	1
ID3	0.188324	1.02062	0.171	0	1
PSENEN	0.188324	0.716916	0.171	0	1
FAM118A	0.188324	0.758194	0.171	0	1
GPATCH8	0.188324	0.761989	0.171	0	1
HADHA	0.188324	0.748601	0.171	0	1
PNRC2	0.188324	0.761801	0.171	0	1
TVP23B	0.189012	-0.828168	0.032	0.167	1
AEBP2	0.189702	-0.775923	0.044	0.167	1
CHMP1B	0.190052	-0.548287	0.41	0.333	1
BTF3	0.190053	0.836153	0.888	0.667	1
TBC1D5	0.190218	-0.795674	0.038	0.167	1
RPS27A	0.190331	0.359616	0.999	1	1
GSTO1	0.19039	0.743867	0.169	0	1
TOPORS	0.19039	0.776995	0.169	0	1
LACTB	0.190525	-0.797473	0.017	0.167	1
MRPL13	0.190715	-0.71996	0.071	0.167	1
METTL2B	0.190787	-0.788347	0.019	0.167	1
TNFRSF14	0.191431	0.731853	0.169	0	1
LPIN1	0.191431	0.764072	0.169	0	1
UNG	0.192025	-0.780323	0.022	0.167	1
RNF146	0.192162	-0.79534	0.018	0.167	1
ANKRD44	0.192478	0.782821	0.168	0	1
DIAPH1	0.192478	0.752193	0.168	0	1
PIN1	0.192478	0.71717	0.168	0	1
TXNDC17	0.192478	0.73222	0.168	0	1
UFD1L	0.192478	0.73419	0.168	0	1
DDOST	0.192478	0.718778	0.168	0	1
SPRY1	0.192698	-0.358499	0.254	0.167	1
ATP2B1	0.192833	-0.59767	0.31	0.333	1
IFI6	0.19353	0.759486	0.167	0	1
ADPRHL2	0.194296	-0.712751	0.059	0.167	1
NUP54	0.194345	-0.735408	0.053	0.167	1
SPEF2	0.194445	-0.80236	0.014	0.167	1
DNAJC9	0.194587	0.752211	0.167	0	1
RASAL3	0.194587	0.713479	0.167	0	1
DPY30	0.194587	0.712995	0.167	0	1
RASSF3	0.195518	-0.810748	0.047	0.167	1
WDR75	0.195568	-0.793803	0.017	0.167	1
SOCS3	0.195651	0.798134	0.166	0	1
MTERF4	0.196314	-0.603888	0.099	0.167	1
EXOSC4	0.196408	-0.876656	0.019	0.167	1
FAM32A	0.19672	0.701796	0.166	0	1
C10orf54	0.19672	0.755099	0.166	0	1
NKIRAS2	0.19751	-0.859671	0.023	0.167	1
LINC01588	0.197735	-0.807733	0.048	0.167	1
MAT2A	0.197794	0.724068	0.165	0	1
STX5	0.197794	0.721932	0.165	0	1
AAED1	0.198875	0.754548	0.164	0	1
TRIM28	0.198875	0.769834	0.164	0	1
NUCB1	0.198875	0.722317	0.164	0	1
NFU1	0.198875	0.723041	0.164	0	1
SOD2	0.198875	0.778066	0.164	0	1
TRIM26	0.198972	-0.684845	0.066	0.167	1
SMARCAD1	0.19964	-0.795893	0.016	0.167	1
CXorf40A	0.199754	-0.724394	0.035	0.167	1
CISD2	0.199961	0.712513	0.164	0	1
SERINC1	0.199961	0.7141	0.164	0	1
TINF2	0.199961	0.717534	0.164	0	1
MED19	0.201053	0.729421	0.163	0	1
PRMT1	0.201053	0.703866	0.163	0	1
TLE4	0.201053	0.757116	0.163	0	1
NRDE2	0.201091	-0.821766	0.043	0.167	1
KMT2E	0.201843	-0.33423	0.57	0.5	1
DBNL	0.202151	0.683222	0.163	0	1
PHIP	0.202151	0.746248	0.163	0	1
XRN2	0.202151	0.733201	0.163	0	1
ARHGEF6	0.203036	-0.836188	0.042	0.167	1
NAA16	0.203122	-0.899852	0.027	0.167	1
CCDC109B	0.203254	0.700455	0.162	0	1
DENND4A	0.203254	0.740357	0.162	0	1
HCG18	0.203254	0.765966	0.162	0	1
MT1X	0.203254	0.789994	0.162	0	1
HSD17B10	0.203254	0.698385	0.162	0	1
PCGF5	0.203254	0.689635	0.162	0	1
RCN2	0.203254	0.676436	0.162	0	1
MESDC2	0.203254	0.716856	0.162	0	1
ZNF428	0.203254	0.693476	0.162	0	1
CASP3	0.203422	-0.708188	0.061	0.167	1
PUS3	0.203456	-0.783976	0.02	0.167	1
STAG1	0.203502	-0.727053	0.054	0.167	1
SLC9A3R1	0.20391	-0.717488	0.207	0.333	1
SLMAP	0.204175	-0.68804	0.065	0.167	1
REEP3	0.204325	-0.847405	0.039	0.167	1
PSMB4	0.204364	0.720865	0.161	0	1
SNF8	0.204364	0.689212	0.161	0	1
TMEM50B	0.204364	0.728402	0.161	0	1
MT-ND2	0.204539	0.299453	0.998	1	1
CFLAR	0.205479	0.755171	0.161	0	1
FAM162A	0.205479	0.717424	0.161	0	1
CANX	0.205479	0.718428	0.161	0	1
SLC25A26	0.205479	0.761257	0.161	0	1
NBL1	0.205479	0.763713	0.161	0	1
TMEM170A	0.205479	0.716016	0.161	0	1
USP11	0.205479	0.706607	0.161	0	1
MLF2	0.206324	-0.365309	0.163	0.167	1
RSF1	0.206601	0.729925	0.16	0	1
BCL11B	0.206601	0.748868	0.16	0	1
PPP1R16B	0.206601	0.724115	0.16	0	1
BIN1	0.206601	0.668984	0.16	0	1
MED28	0.206601	0.694309	0.16	0	1
TAF12	0.207219	-0.677344	0.068	0.167	1
BHLHE40	0.207728	0.771725	0.159	0	1
RNF114	0.207728	0.681511	0.159	0	1
LRP10	0.207728	0.693738	0.159	0	1
PLA2G16	0.207728	0.72771	0.159	0	1
HSPH1	0.208338	-0.532399	0.182	0.167	1
ANAPC4	0.208683	-0.837665	0.028	0.167	1
LRRC8C	0.208797	-0.754849	0.027	0.167	1
TERF1	0.208862	0.734871	0.159	0	1
SSBP4	0.208862	0.710775	0.159	0	1
U2SURP	0.208862	0.723568	0.159	0	1
TMEM256	0.208862	0.693992	0.159	0	1
ZC3H13	0.208862	0.714856	0.159	0	1
PPM1F	0.208952	-0.785415	0.019	0.167	1
SOD1	0.209086	0.370834	0.62	0.333	1
TAGLN2	0.209642	0.45938	0.64	0.333	1
LARP1B	0.209721	-0.773011	0.023	0.167	1
IFITM1	0.210001	0.691983	0.158	0	1
UFM1	0.210001	0.706718	0.158	0	1
ANKRD37	0.210001	0.730558	0.158	0	1
RAB1A	0.210001	0.678893	0.158	0	1
FAAP20	0.210001	0.66758	0.158	0	1
PPP1R18	0.210001	0.726964	0.158	0	1
A1BG	0.210001	0.71589	0.158	0	1
HIPK1	0.211147	0.698398	0.158	0	1
LINC00869	0.211147	0.676341	0.158	0	1
NANS	0.211147	0.720956	0.158	0	1
ATG2A	0.211147	0.725676	0.158	0	1
GLTP	0.211147	0.676692	0.158	0	1
NINJ1	0.211147	0.726974	0.158	0	1
THUMPD3-AS1	0.211147	0.699608	0.158	0	1
NCOA7	0.211181	-0.697823	0.073	0.167	1
TP53BP1	0.211191	-0.819542	0.032	0.167	1
FAS	0.211279	-0.673414	0.067	0.167	1
IER3	0.211427	-0.724048	0.067	0.167	1
PRKDC	0.211969	-0.715598	0.07	0.167	1
VPS33A	0.212058	-0.784259	0.019	0.167	1
EIF2S1	0.212233	-0.589395	0.091	0.167	1
LIMA1	0.212262	-0.85488	0.023	0.167	1
PPM1D	0.212293	-0.804425	0.036	0.167	1
IGHM	0.212299	0.905484	0.157	0	1
CCDC69	0.212299	0.706068	0.157	0	1
NAA10	0.212299	0.696737	0.157	0	1
C16orf91	0.212299	0.673287	0.157	0	1
MTG2	0.212761	-0.746156	0.03	0.167	1
CTDSP1	0.21337	-0.61259	0.096	0.167	1
SURF2	0.213457	0.699539	0.156	0	1
VDAC3	0.213457	0.64031	0.156	0	1
DR1	0.213457	0.679557	0.156	0	1
EHMT1	0.213881	-0.758038	0.047	0.167	1
MAPK6	0.214415	-0.844863	0.038	0.167	1
LSM2	0.214621	0.674979	0.156	0	1
CDK11A	0.214621	0.717954	0.156	0	1
CLTA	0.214621	0.675076	0.156	0	1
NUP98	0.214621	0.656137	0.156	0	1
SH3GLB1	0.214621	0.709638	0.156	0	1
UBAC2	0.214621	0.665249	0.156	0	1
SIDT2	0.214688	-0.789129	0.017	0.167	1
NMI	0.215066	-0.744894	0.062	0.167	1
UGP2	0.215792	0.726309	0.155	0	1
LCMT1	0.216571	-0.695091	0.061	0.167	1
S100PBP	0.216627	-0.783144	0.019	0.167	1
TLE3	0.216968	0.71324	0.155	0	1
CDKN1A	0.216968	0.74355	0.155	0	1
GRPEL1	0.216968	0.66114	0.155	0	1
NDUFB5	0.216968	0.664586	0.155	0	1
PLIN2	0.216968	0.745244	0.155	0	1
RPS6KA5	0.217745	-0.811453	0.046	0.167	1
MRPL10	0.218152	0.657454	0.154	0	1
CYP20A1	0.218152	0.714649	0.154	0	1
NAA38	0.218152	0.675455	0.154	0	1
VKORC1	0.218152	0.678375	0.154	0	1
PDAP1	0.218152	0.674356	0.154	0	1
RAB11FIP1	0.218152	0.730545	0.154	0	1
PRDM2	0.218152	0.691701	0.154	0	1
SNX9	0.218152	0.695341	0.154	0	1
SLC7A6OS	0.218572	-0.852222	0.025	0.167	1
FOSL2	0.218575	-0.335376	0.396	0.333	1
STRN4	0.219328	-0.772861	0.022	0.167	1
MKNK2	0.219341	0.677283	0.153	0	1
ORAI1	0.219341	0.705582	0.153	0	1
ZNF622	0.219341	0.658664	0.153	0	1
NEMF	0.219341	0.698362	0.153	0	1
AKT2	0.219958	-0.645138	0.074	0.167	1
PBDC1	0.220537	0.706156	0.153	0	1
BTG3	0.220537	0.695157	0.153	0	1
LRRC59	0.220537	0.641997	0.153	0	1
CCT5	0.220537	0.649091	0.153	0	1
RELB	0.220537	0.699946	0.153	0	1
SSR1	0.220537	0.69939	0.153	0	1
CORO1B	0.220537	0.745076	0.153	0	1
TUBB4B	0.220748	1.05111	0.509	0.167	1
OPTN	0.220975	-0.787471	0.161	0.333	1
COX7A2	0.221155	-0.276026	0.651	0.5	1
MED6	0.221424	-0.589623	0.101	0.167	1
IQGAP2	0.221739	0.722202	0.152	0	1
PHF20L1	0.221739	0.668563	0.152	0	1
VPS51	0.221739	0.642539	0.152	0	1
PMF1	0.221739	0.657364	0.152	0	1
ABHD17B	0.222046	-0.617526	0.093	0.167	1
R3HCC1	0.222339	-0.767175	0.046	0.167	1
PPM1B	0.222948	0.688288	0.151	0	1
CYFIP2	0.222948	0.653886	0.151	0	1
HES4	0.222948	0.882442	0.151	0	1
MAP2K3	0.222948	0.679318	0.151	0	1
DUSP10	0.222948	0.71253	0.151	0	1
ZNF296	0.223216	-0.774512	0.022	0.167	1
TSG101	0.223902	-0.694835	0.063	0.167	1
GPI	0.224164	0.639331	0.151	0	1
ZCRB1	0.224164	0.669797	0.151	0	1
RP1-313I6.12	0.224164	0.752966	0.151	0	1
RPA3	0.224164	0.680071	0.151	0	1
STAU1	0.224164	0.680091	0.151	0	1
GNL1	0.224164	0.692534	0.151	0	1
PRPF4B	0.224164	0.686276	0.151	0	1
SF3A2	0.22429	-0.716762	0.07	0.167	1
[truncated: 1,094 more rows]

## Sheet: DEGs_CD8 T cells_NATvsTumor
	p_val	avg_log2FC	pct.1	pct.2	p_val_adj
IGHA1	0	2.24571	0.925	0.291	0
JCHAIN	0	2.30224	0.717	0.104	0
IGHA2	1.10166e-275	1.95707	0.588	0.067	4.14158e-271
IGKC	9.75938e-215	1.18394	0.962	0.614	3.66894e-210
MT-CYB	1.30262e-213	0.842092	0.998	0.976	4.89708e-209
FOS	1.20328e-150	1.125	0.898	0.567	4.52361e-146
IGLC2	8.72196e-148	1.31482	0.692	0.278	3.27893e-143
MT-CO3	5.87907e-147	0.629408	0.998	0.997	2.21018e-142
MT-ATP6	4.02747e-142	0.675942	0.997	0.983	1.51409e-137
MT-ND3	1.73965e-140	0.777827	0.985	0.879	6.54002e-136
MT-ND1	1.9614e-140	0.714951	0.996	0.958	7.37369e-136
CCL5	2.00148e-140	0.698519	0.994	0.887	7.52437e-136
MT-ND2	1.4633e-126	0.607849	0.998	0.989	5.50113e-122
HOPX	2.80002e-126	1.0716	0.596	0.212	1.05264e-121
PDE4A	1.82023e-121	1.19815	0.415	0.09	6.84298e-117
CD160	7.05643e-119	1.12627	0.269	0.02	2.65279e-114
MT-ND5	6.72085e-118	0.829371	0.942	0.721	2.52664e-113
ZFP36	2.84164e-117	0.886651	0.906	0.642	1.06829e-112
PABPC1	1.9011e-115	0.825289	0.93	0.756	7.14699e-111
XCL2	2.46545e-114	1.49271	0.405	0.09	9.26862e-110
MT-ND4	6.70081e-112	0.55369	0.999	0.995	2.5191e-107
EEF1A1	1.24349e-111	0.448644	1	0.999	4.67476e-107
FOSB	4.67474e-111	1.01364	0.695	0.332	1.75742e-106
NR4A2	1.27417e-109	0.939753	0.694	0.327	4.79011e-105
MT-CO1	4.71448e-104	0.500628	0.999	0.999	1.77236e-99
MT-CO2	2.29928e-97	0.461353	1	0.998	8.64393e-93
TPT1	5.50786e-93	0.516126	0.995	0.98	2.07063e-88
RPLP2	1.6985e-91	0.362191	0.999	0.995	6.38536e-87
MYADM	2.13526e-91	0.927472	0.641	0.307	8.0273e-87
XCL1	5.52299e-89	1.2522	0.31	0.062	2.07631e-84
CXCL13	4.89081e-88	-2.66233	0	0.157	1.83865e-83
B2M	5.50108e-84	-0.326064	1	1	2.06808e-79
S100A6	3.94631e-80	-0.683455	0.8	0.88	1.48358e-75
CFD	8.0181e-80	0.75539	0.171	0.009	3.01432e-75
TFF3	6.57358e-77	-1.12216	0.077	0.285	2.47127e-72
ZFP36L2	1.05181e-73	0.675458	0.922	0.74	3.95419e-69
KLRD1	9.12809e-73	0.568057	0.382	0.143	3.43161e-68
KLRC2	1.42711e-72	1.00466	0.203	0.025	5.36508e-68
PTGER4	6.37477e-67	0.862872	0.454	0.188	2.39653e-62
CCL20	6.97391e-67	-1.67872	0.036	0.223	2.62177e-62
GADD45B	7.62981e-66	0.846701	0.484	0.214	2.86835e-61
S100A11	2.12046e-65	-0.922258	0.344	0.528	7.97167e-61
SUB1	4.99815e-63	-0.545317	0.714	0.768	1.879e-58
TMSB10	6.62441e-63	-0.541093	0.984	0.981	2.49038e-58
ALOX5AP	1.9238e-62	-0.476756	0.633	0.539	7.23233e-58
RPL9	1.09972e-60	0.361637	0.995	0.974	4.13427e-56
RBPJ	1.0599e-59	-1.06749	0.128	0.308	3.98461e-55
ATP5G2	1.70253e-59	-0.52808	0.6	0.644	6.40048e-55
IGLC3	2.20945e-58	0.792799	0.36	0.133	8.30622e-54
CD2	2.89161e-58	-0.70383	0.572	0.662	1.08707e-53
MT-ND4L	4.20534e-58	0.704524	0.44	0.193	1.58096e-53
KIR2DL4	1.43397e-57	0.79373	0.197	0.037	5.39086e-53
RPL3	3.90269e-56	0.297589	0.999	0.994	1.46718e-51
CXCL8	7.60879e-55	-0.928548	0.02	0.16	2.86045e-50
CD8A	2.05075e-53	0.621955	0.62	0.363	7.70961e-49
RPS20	1.70099e-52	0.345891	0.997	0.976	6.39471e-48
PHGR1	3.01027e-52	0.75902	0.328	0.12	1.13168e-47
TIPARP	6.79598e-52	0.715224	0.35	0.136	2.55488e-47
CSRNP1	7.97603e-52	0.608892	0.478	0.238	2.99851e-47
LINC00152	2.94561e-51	-0.781053	0.3	0.433	1.10737e-46
SPINK2	7.80313e-51	0.57561	0.12	0.009	2.93351e-46
CTSW	3.57653e-50	0.525559	0.483	0.253	1.34456e-45
SERTAD1	4.4692e-50	0.611425	0.429	0.203	1.68015e-45
TRGC2	4.55102e-50	0.821113	0.386	0.166	1.71091e-45
PSMB8	9.4908e-50	-0.761318	0.234	0.37	3.56797e-45
GABARAPL1	1.0024e-49	0.461688	0.473	0.251	3.76844e-45
PSMB9	1.3843e-49	-0.71312	0.346	0.469	5.20412e-45
CD74	3.59039e-49	-0.663516	0.624	0.737	1.34977e-44
CXCL3	6.06967e-49	-0.769423	0.017	0.139	2.28183e-44
HSPB1	1.12882e-48	-1.25497	0.192	0.332	4.24368e-44
TSPO	1.31696e-48	-0.772486	0.216	0.359	4.95098e-44
LITAF	1.6849e-48	0.587641	0.647	0.402	6.3342e-44
LMNA	2.18974e-48	0.835192	0.577	0.338	8.23211e-44
NR4A3	2.95299e-48	0.640446	0.307	0.113	1.11015e-43
AUTS2	3.67813e-48	0.675627	0.265	0.085	1.38276e-43
FOSL2	3.89296e-48	0.582294	0.396	0.181	1.46352e-43
NKG7	5.93961e-48	-0.273817	0.793	0.659	2.23294e-43
ZNF331	7.21605e-48	0.548743	0.553	0.314	2.7128e-43
SPRY1	1.03536e-47	0.657182	0.254	0.082	3.89234e-43
SYTL3	1.53065e-47	0.571449	0.505	0.271	5.75432e-43
VPS37B	2.9496e-46	0.478496	0.457	0.24	1.10887e-41
PSME2	6.16925e-46	-0.579559	0.413	0.496	2.31927e-41
SH3BGRL3	7.28173e-46	-0.535272	0.904	0.915	2.73749e-41
ISG20	1.18746e-45	-0.573569	0.498	0.543	4.46415e-41
HSP90AA1	1.6776e-45	-0.905306	0.837	0.761	6.30679e-41
BATF	2.14542e-45	-0.903676	0.039	0.175	8.06548e-41
KRT18	3.19909e-45	-0.794279	0.063	0.209	1.20267e-40
MYL12B	3.56953e-45	-0.386655	0.68	0.67	1.34193e-40
PSME1	1.21983e-44	-0.477531	0.638	0.678	4.58582e-40
DNPH1	4.3875e-44	-0.855919	0.089	0.233	1.64944e-39
DUSP4	7.85472e-44	-0.749768	0.443	0.587	2.9529e-39
HINT1	7.92098e-44	-0.427143	0.701	0.736	2.97781e-39
RPS16	1.06644e-43	0.291195	0.998	0.99	4.00917e-39
SUMO2	1.20855e-43	-0.470984	0.642	0.692	4.54341e-39
DNAJB6	3.48044e-43	-0.565116	0.458	0.523	1.30844e-38
TNFRSF18	3.6798e-43	-1.10212	0.111	0.253	1.38339e-38
LAPTM5	5.11594e-43	-0.361266	0.687	0.657	1.92329e-38
TNFRSF1B	7.34062e-43	0.459759	0.489	0.275	2.75963e-38
CD7	1.10349e-42	0.430487	0.858	0.691	4.14847e-38
RP11-489E7.4	1.66901e-42	0.62676	0.307	0.123	6.27446e-38
ARPC3	5.46859e-42	-0.277119	0.664	0.624	2.05586e-37
LGALS3	2.14549e-41	-0.711653	0.221	0.345	8.06577e-37
GNA15	2.57483e-41	-0.563742	0.013	0.121	9.67982e-37
HIC1	4.58877e-41	0.447229	0.126	0.019	1.7251e-36
TSPYL2	7.01681e-41	0.587683	0.423	0.216	2.6379e-36
CD3D	9.35458e-41	-0.413461	0.918	0.878	3.51676e-36
CACYBP	9.53611e-41	-0.836662	0.213	0.328	3.58501e-36
HLA-DPB1	2.53017e-40	-0.639691	0.367	0.461	9.5119e-36
TPI1	2.83676e-40	-0.393886	0.614	0.594	1.06645e-35
AKAP13	3.20132e-40	0.546038	0.612	0.39	1.20351e-35
HSPA1A	3.45454e-40	-1.95582	0.142	0.252	1.2987e-35
PPP1CB	5.01364e-40	0.567692	0.583	0.361	1.88483e-35
FYN	5.22262e-40	0.472113	0.718	0.502	1.96339e-35
TANK	5.98027e-40	-0.790068	0.176	0.317	2.24822e-35
RANBP2	7.61612e-40	0.603635	0.368	0.174	2.86321e-35
HLA-DRA	1.30404e-39	-0.836607	0.226	0.391	4.90241e-35
EEF1B2	3.02825e-39	0.442067	0.875	0.738	1.13844e-34
CD8B	4.48752e-39	0.45977	0.452	0.255	1.68704e-34
HEXIM1	8.00643e-39	0.550107	0.373	0.18	3.00994e-34
PIK3R1	1.14525e-38	0.586697	0.412	0.212	4.30546e-34
DCN	1.21156e-38	0.451319	0.101	0.01	4.55473e-34
MYL6	1.57049e-38	-0.360399	0.931	0.907	5.90408e-34
CD44	3.09968e-38	-0.46196	0.605	0.636	1.16529e-33
FXYD5	4.41544e-38	-0.488038	0.489	0.54	1.65994e-33
PFN1	4.59671e-38	-0.48698	0.941	0.941	1.72809e-33
DDX24	2.70874e-37	0.501742	0.68	0.47	1.01832e-32
IGHM	3.8849e-37	0.680123	0.157	0.036	1.46049e-32
S100A4	3.91345e-37	-0.664552	0.758	0.773	1.47122e-32
HSPA5	4.20867e-37	0.506369	0.585	0.372	1.58221e-32
SRSF3	4.21531e-37	0.380909	0.702	0.493	1.5847e-32
CLDN4	4.80933e-37	-0.729946	0.077	0.2	1.80802e-32
TRDC	8.67117e-37	1.09893	0.186	0.053	3.25984e-32
HMGN1	1.07222e-36	-0.463035	0.519	0.569	4.03091e-32
SUMO1	1.18145e-36	-0.463419	0.386	0.446	4.44153e-32
ALDOA	1.65968e-36	-0.335197	0.667	0.653	6.23939e-32
TUBB4B	2.27795e-36	0.550088	0.509	0.301	8.56371e-32
RPS3A	4.75956e-36	0.252939	0.998	0.977	1.78931e-31
MATK	4.9079e-36	0.493876	0.235	0.087	1.84508e-31
RPL30	9.45422e-36	0.251857	0.997	0.984	3.55422e-31
PARK7	2.62945e-35	-0.450154	0.46	0.487	9.88517e-31
ID2	3.09568e-35	0.300413	0.811	0.623	1.16379e-30
SERF2	3.12971e-35	-0.325	0.921	0.904	1.17658e-30
IL2RG	3.15526e-35	-0.313121	0.542	0.518	1.18619e-30
SYNGR1	4.45559e-35	0.413837	0.15	0.039	1.67503e-30
ATP5G3	4.60372e-35	-0.398388	0.393	0.422	1.73072e-30
COX8A	6.884e-35	-0.319961	0.555	0.55	2.58797e-30
CFLAR	9.76316e-35	-0.726512	0.161	0.304	3.67036e-30
FUS	1.35136e-34	0.377463	0.732	0.533	5.08032e-30
TMEM50A	1.52741e-34	-0.571961	0.372	0.486	5.74213e-30
SRP14	2.32475e-34	-0.259425	0.8	0.761	8.73968e-30
EZR	4.11004e-34	0.424003	0.716	0.516	1.54513e-29
PSMA7	5.53445e-34	-0.401684	0.557	0.592	2.08062e-29
BRK1	6.13651e-34	-0.457409	0.401	0.456	2.30696e-29
MAF	6.85828e-34	-0.712933	0.054	0.175	2.5783e-29
LY6E	9.6386e-34	-0.607865	0.414	0.475	3.62353e-29
CD82	1.60493e-33	-0.652699	0.051	0.174	6.03357e-29
PPP1R15A	1.69122e-33	0.406827	0.667	0.466	6.35796e-29
SOD1	1.81046e-33	-0.434744	0.62	0.631	6.80624e-29
CREM	2.85131e-33	0.350936	0.952	0.871	1.07192e-28
GMFG	7.32226e-33	-0.360582	0.539	0.55	2.75273e-28
TRGC1	1.04086e-32	0.789156	0.19	0.06	3.91301e-28
IGHG4	1.73868e-32	-0.697986	0.096	0.229	6.53638e-28
LDHB	1.97666e-32	-0.464878	0.376	0.43	7.43106e-28
APOBEC3G	2.06477e-32	-0.703832	0.146	0.276	7.76229e-28
RNF125	2.83317e-32	0.489933	0.342	0.172	1.0651e-27
NDFIP2	2.93837e-32	-0.62309	0.036	0.139	1.10465e-27
UBE2S	3.07285e-32	0.519606	0.317	0.153	1.15521e-27
PTGES3	3.08016e-32	-0.376954	0.422	0.43	1.15796e-27
RUNX3	3.65528e-32	0.549702	0.498	0.303	1.37417e-27
COX5B	3.9399e-32	-0.397938	0.474	0.504	1.48117e-27
HECTD1	6.49277e-32	0.489675	0.253	0.106	2.44089e-27
FKBP1A	7.54193e-32	-0.368432	0.432	0.44	2.83531e-27
PSMB3	1.11084e-31	-0.401947	0.352	0.384	4.1761e-27
ARPC1B	1.36006e-31	-0.405765	0.527	0.544	5.11303e-27
CD55	1.36789e-31	0.379925	0.348	0.187	5.14245e-27
NEU1	1.42983e-31	0.524478	0.324	0.158	5.37532e-27
NDUFV2	2.17591e-31	-0.592483	0.189	0.287	8.1801e-27
C14orf2	6.16175e-31	-0.422134	0.386	0.426	2.31645e-26
ATP5D	7.47749e-31	-0.342015	0.441	0.45	2.81109e-26
ANAPC16	7.92331e-31	-0.343535	0.451	0.455	2.97869e-26
CXCL1	8.21546e-31	-0.584072	0.018	0.105	3.08852e-26
CYTIP	9.53423e-31	-0.525306	0.368	0.437	3.5843e-26
YWHAQ	9.79618e-31	-0.399878	0.372	0.404	3.68278e-26
THBS1	1.10646e-30	0.47013	0.109	0.019	4.15964e-26
ICOS	1.11437e-30	-0.751161	0.139	0.251	4.18934e-26
IDS	1.68691e-30	0.389487	0.619	0.427	6.34175e-26
RARRES3	2.324e-30	-0.348401	0.556	0.563	8.73685e-26
HIST1H4C	2.37274e-30	0.464949	0.284	0.132	8.92008e-26
ARL6IP5	2.46836e-30	-0.314223	0.423	0.417	9.27954e-26
ZNF90	2.55259e-30	0.375382	0.279	0.135	9.59619e-26
SPOCK2	3.07309e-30	-0.500994	0.378	0.44	1.1553e-25
REL	5.37003e-30	0.378999	0.649	0.458	2.01881e-25
COTL1	5.51846e-30	-0.374295	0.678	0.665	2.07461e-25
CTLA4	5.53137e-30	-0.546091	0.017	0.102	2.07946e-25
C9orf16	7.41468e-30	-0.379508	0.438	0.469	2.78747e-25
PTPN22	8.03541e-30	0.314533	0.443	0.275	3.02083e-25
GLTSCR2	1.09242e-29	0.320749	0.823	0.655	4.10684e-25
COX6B1	1.31984e-29	-0.325202	0.526	0.54	4.96182e-25
UBE2D3	1.51896e-29	-0.271492	0.644	0.626	5.71037e-25
H2AFX	1.76245e-29	0.417508	0.254	0.116	6.62574e-25
CALM3	2.52702e-29	-0.324811	0.342	0.345	9.50008e-25
C12orf75	2.64911e-29	-0.611094	0.231	0.338	9.95905e-25
IFITM2	3.05322e-29	-0.389026	0.635	0.618	1.14783e-24
SELK	3.36618e-29	0.298286	0.776	0.601	1.26548e-24
CCL3	4.15772e-29	-0.973564	0.081	0.214	1.56306e-24
SHFM1	4.73199e-29	-0.507173	0.301	0.382	1.77894e-24
IER2	5.38128e-29	0.397256	0.561	0.376	2.02304e-24
HSPE1	6.0793e-29	-0.583534	0.556	0.53	2.28545e-24
MT2A	6.88766e-29	-0.773673	0.208	0.339	2.58935e-24
RHOA	8.63615e-29	-0.28575	0.496	0.494	3.24667e-24
JUND	8.79448e-29	0.321777	0.698	0.517	3.3062e-24
RGS2	9.30218e-29	0.302032	0.557	0.376	3.49706e-24
CXCR6	1.0186e-28	-0.741768	0.122	0.231	3.82932e-24
TRIM39	1.04544e-28	0.274732	0.101	0.025	3.93024e-24
STK17A	1.12013e-28	-0.526316	0.341	0.423	4.21101e-24
FAM177A1	1.68367e-28	0.307816	0.667	0.487	6.32959e-24
SEC61B	1.76948e-28	-0.305788	0.503	0.513	6.65217e-24
SRSF7	1.94726e-28	0.34788	0.825	0.667	7.32052e-24
COX7A2	2.55169e-28	-0.268985	0.651	0.635	9.59281e-24
SYAP1	3.43856e-28	0.359606	0.462	0.291	1.29269e-23
CTSB	5.56118e-28	-0.537124	0.042	0.147	2.09067e-23
OCIAD2	9.50163e-28	-0.444653	0.292	0.353	3.57204e-23
CD24	9.6518e-28	-0.494596	0.021	0.102	3.6285e-23
YPEL5	1.19766e-27	0.315033	0.871	0.735	4.5025e-23
UBL5	1.64687e-27	-0.251235	0.611	0.583	6.19125e-23
HCST	2.51684e-27	0.304789	0.845	0.692	9.46181e-23
ATP5J2	2.63987e-27	-0.414616	0.343	0.401	9.92432e-23
BIRC3	3.00891e-27	-0.630748	0.308	0.426	1.13117e-22
ENO1	3.03232e-27	-0.322895	0.551	0.539	1.13997e-22
BTG2	3.15031e-27	0.319611	0.413	0.256	1.18433e-22
CRIP1	4.81496e-27	-0.355516	0.389	0.375	1.81014e-22
MAST4	5.00028e-27	-0.561873	0.031	0.122	1.87981e-22
SRSF2	5.42426e-27	0.292536	0.819	0.659	2.0392e-22
JUNB	5.73369e-27	0.259267	0.795	0.63	2.15552e-22
EVL	1.07553e-26	-0.326302	0.546	0.549	4.04336e-22
RORA	1.7548e-26	-0.544363	0.34	0.397	6.597e-22
UBXN1	1.8082e-26	-0.380719	0.352	0.384	6.79775e-22
PNISR	1.83209e-26	-0.502452	0.331	0.41	6.88755e-22
RANBP1	1.92432e-26	-0.453621	0.226	0.275	7.23427e-22
PPP1R14B	2.00767e-26	-0.620885	0.054	0.139	7.54764e-22
HSPD1	2.20065e-26	-0.473294	0.353	0.342	8.27314e-22
TNFRSF25	3.66813e-26	-0.579909	0.062	0.164	1.379e-21
DDX3X	3.69098e-26	0.336035	0.585	0.41	1.38759e-21
TYMP	4.5305e-26	-0.60271	0.146	0.251	1.7032e-21
HSPA9	4.69675e-26	0.317832	0.381	0.23	1.7657e-21
ITGA1	5.07243e-26	0.440828	0.266	0.129	1.90693e-21
HMGB2	5.71065e-26	-0.546593	0.421	0.485	2.14686e-21
METRNL	6.16641e-26	0.315914	0.251	0.13	2.3182e-21
KRT8	7.39189e-26	-0.591733	0.105	0.21	2.77891e-21
PAPOLA	7.4209e-26	-0.38928	0.356	0.396	2.78981e-21
EPCAM	8.38204e-26	-0.483594	0.028	0.114	3.15114e-21
YWHAB	1.42845e-25	-0.286005	0.485	0.486	5.37013e-21
PGAM1	1.6187e-25	-0.267809	0.393	0.388	6.08534e-21
CMC2	1.7367e-25	-0.464	0.22	0.277	6.52895e-21
MZT2A	1.90502e-25	-0.399977	0.331	0.369	7.16172e-21
GZMB	2.12838e-25	-0.766573	0.457	0.541	8.00143e-21
MIR4435-2HG	2.64873e-25	-0.616981	0.08	0.178	9.95764e-21
HSP90AB1	2.81068e-25	-0.250053	0.687	0.61	1.05665e-20
EPSTI1	3.19721e-25	-0.550771	0.056	0.156	1.20196e-20
COX6A1	3.62492e-25	-0.284618	0.582	0.572	1.36275e-20
SLC16A3	3.65445e-25	0.459098	0.299	0.154	1.37385e-20
RBM38	3.77483e-25	0.278282	0.232	0.12	1.41911e-20
ARID5B	3.79838e-25	-0.616257	0.184	0.301	1.42796e-20
UBC	4.23926e-25	0.305513	0.948	0.89	1.59371e-20
CD27	4.37758e-25	-0.670922	0.138	0.222	1.64571e-20
BST2	5.00071e-25	-0.517792	0.191	0.247	1.87997e-20
IFI6	5.12056e-25	-0.758964	0.167	0.223	1.92502e-20
ABRACL	5.15234e-25	-0.291143	0.375	0.376	1.93697e-20
SNRPD2	6.07199e-25	-0.292355	0.614	0.62	2.2827e-20
UCP2	7.11326e-25	-0.545642	0.214	0.293	2.67416e-20
PDCD4	8.54607e-25	0.302157	0.549	0.383	3.21281e-20
IGHG3	8.9614e-25	-0.585467	0.064	0.169	3.36895e-20
LTB	9.16093e-25	-1.09055	0.283	0.353	3.44396e-20
NOP56	9.42632e-25	0.367989	0.351	0.202	3.54373e-20
NDUFB2	1.00624e-24	-0.299779	0.417	0.426	3.78286e-20
CTSH	1.12224e-24	-0.459289	0.025	0.108	4.21895e-20
PKM	1.24071e-24	-0.416901	0.376	0.384	4.66433e-20
PPP1CA	1.43693e-24	-0.311815	0.42	0.427	5.40199e-20
CARD16	1.57197e-24	-0.537871	0.175	0.243	5.90966e-20
POMP	1.70851e-24	-0.32948	0.508	0.53	6.42299e-20
RPS27L	2.14748e-24	-0.432658	0.361	0.399	8.07322e-20
NAB1	2.18389e-24	-0.554691	0.032	0.113	8.2101e-20
HLA-DPA1	2.24614e-24	-0.507338	0.337	0.422	8.44415e-20
GPR65	2.47983e-24	0.401787	0.378	0.224	9.32267e-20
ETF1	2.64466e-24	0.370094	0.372	0.221	9.94234e-20
TRAPPC1	3.10105e-24	-0.280776	0.379	0.382	1.16581e-19
PPP1R2	3.34971e-24	-0.472832	0.294	0.351	1.25929e-19
PLP2	3.359e-24	-0.397073	0.323	0.354	1.26278e-19
ACTR3	3.50172e-24	-0.298635	0.331	0.341	1.31644e-19
EEF1D	3.6209e-24	-0.265891	0.933	0.92	1.36124e-19
RP1-313I6.12	3.8973e-24	0.382562	0.151	0.054	1.46515e-19
COX5A	6.23505e-24	-0.336307	0.327	0.349	2.344e-19
ANXA1	6.42774e-24	0.318883	0.678	0.51	2.41645e-19
BRD2	6.4679e-24	0.303594	0.431	0.28	2.43154e-19
CKLF	7.18807e-24	-0.340807	0.419	0.427	2.70228e-19
UBE2B	8.48372e-24	-0.341558	0.44	0.46	3.18937e-19
ID3	9.67072e-24	0.525769	0.171	0.064	3.63561e-19
MRPS6	1.00556e-23	-0.498727	0.22	0.29	3.7803e-19
WIPF1	1.0258e-23	-0.27877	0.456	0.449	3.85638e-19
ADAM19	1.05688e-23	-0.555064	0.035	0.121	3.97323e-19
CIB1	1.23562e-23	-0.279535	0.543	0.535	4.64517e-19
MARCKSL1	1.3251e-23	0.420937	0.304	0.166	4.98159e-19
MIF	1.53365e-23	-0.286631	0.381	0.387	5.7656e-19
IFITM1	1.70786e-23	-0.520326	0.158	0.218	6.42054e-19
NEAT1	1.86106e-23	-0.47396	0.633	0.723	6.99645e-19
PSMA4	2.27184e-23	-0.401587	0.272	0.323	8.54075e-19
IFITM3	2.946e-23	-0.569651	0.09	0.186	1.10752e-18
MYLIP	4.37923e-23	0.361914	0.276	0.147	1.64633e-18
RP1-187B23.1	4.86605e-23	0.393908	0.119	0.034	1.82934e-18
RPL22	4.93357e-23	0.271905	0.923	0.839	1.85473e-18
PPP1R10	4.96471e-23	0.394007	0.209	0.095	1.86643e-18
NEDD8	6.00124e-23	-0.320821	0.417	0.44	2.25611e-18
CLEC2B	9.55471e-23	-0.50876	0.392	0.463	3.592e-18
PHF20	1.05592e-22	0.264311	0.315	0.19	3.96961e-18
ARL4A	1.66454e-22	0.296452	0.372	0.234	6.25766e-18
SLC2A3	1.77728e-22	0.428181	0.397	0.244	6.68151e-18
LIMD2	2.5782e-22	-0.358955	0.344	0.369	9.6925e-18
TRAT1	2.78815e-22	-0.575643	0.252	0.345	1.04818e-17
ATP1B3	2.95678e-22	0.427662	0.577	0.412	1.11157e-17
GLIPR1	2.96227e-22	0.390483	0.448	0.29	1.11363e-17
PRELID1	3.61299e-22	-0.383062	0.287	0.329	1.35827e-17
ACTB	3.61758e-22	-0.476257	0.994	0.991	1.35999e-17
LAMTOR4	3.72643e-22	-0.310072	0.348	0.365	1.40091e-17
DNAJB1	4.43905e-22	-0.40867	0.493	0.443	1.66882e-17
C19orf53	6.21457e-22	-0.297661	0.428	0.443	2.33631e-17
ARPC4	6.77298e-22	-0.327245	0.328	0.341	2.54624e-17
LYST	7.08867e-22	-0.561039	0.14	0.246	2.66492e-17
MTRNR2L12	7.20594e-22	0.363687	0.114	0.032	2.709e-17
HSPH1	7.21065e-22	-0.647049	0.182	0.223	2.71077e-17
MYL12A	9.48795e-22	-0.264201	0.703	0.682	3.5669e-17
WHSC1L1	1.02671e-21	0.287835	0.388	0.248	3.85982e-17
GZMA	1.22065e-21	-0.500521	0.701	0.78	4.5889e-17
SUN2	1.24673e-21	0.283759	0.302	0.179	4.68694e-17
SNX3	1.38993e-21	-0.400127	0.292	0.351	5.2253e-17
FBXO34	1.5843e-21	0.369217	0.19	0.084	5.95601e-17
ARPC5	2.1424e-21	-0.296363	0.311	0.327	8.05415e-17
RPL36AL	2.50376e-21	-0.258822	0.878	0.875	9.41262e-17
RAC1	2.79345e-21	-0.279111	0.389	0.396	1.05017e-16
ZNF706	3.06892e-21	-0.39343	0.189	0.231	1.15373e-16
SFPQ	3.17464e-21	0.281674	0.507	0.357	1.19347e-16
APRT	3.46232e-21	-0.262356	0.502	0.503	1.30163e-16
SLC25A4	3.78259e-21	0.2651	0.109	0.036	1.42203e-16
VIM	4.77031e-21	0.397781	0.847	0.723	1.79335e-16
MIDN	4.89022e-21	0.25113	0.218	0.119	1.83843e-16
ELF1	5.20938e-21	0.324922	0.556	0.397	1.95842e-16
ATP2B1	5.28528e-21	0.394862	0.31	0.177	1.98695e-16
LDLRAD4	6.41378e-21	0.399753	0.48	0.324	2.4112e-16
REEP5	6.55425e-21	-0.297975	0.292	0.313	2.46401e-16
TNFSF10	7.88624e-21	-0.488652	0.04	0.113	2.96475e-16
DDX18	8.22866e-21	0.364089	0.333	0.199	3.09348e-16
UQCR10	8.70283e-21	-0.320595	0.349	0.375	3.27174e-16
IFI16	8.97792e-21	-0.48316	0.201	0.272	3.37516e-16
TBCA	9.80921e-21	-0.330688	0.314	0.343	3.68767e-16
GPX4	1.00602e-20	-0.273377	0.438	0.437	3.78203e-16
RNF19A	1.08249e-20	-0.536262	0.179	0.282	4.06952e-16
OAZ1	1.16162e-20	-0.290225	0.929	0.923	4.36701e-16
GAPDH	1.20499e-20	-0.36863	0.955	0.955	4.53005e-16
PITPNC1	1.23798e-20	0.309186	0.226	0.117	4.65405e-16
CD63	1.23964e-20	0.279723	0.566	0.413	4.66031e-16
HAVCR2	1.27867e-20	-0.500046	0.043	0.103	4.80702e-16
UBE2L6	1.32099e-20	-0.499184	0.144	0.237	4.96612e-16
DRAP1	1.40069e-20	-0.348019	0.407	0.457	5.26574e-16
ATP6V1F	1.76297e-20	-0.265884	0.297	0.307	6.62773e-16
TMEM258	1.88722e-20	-0.375465	0.31	0.365	7.09481e-16
RGS10	2.15354e-20	-0.395949	0.274	0.322	8.096e-16
OSTF1	2.19955e-20	-0.267567	0.334	0.33	8.269e-16
PAIP2	2.32611e-20	-0.284167	0.391	0.395	8.74476e-16
PMAIP1	2.4193e-20	-0.646164	0.206	0.301	9.09512e-16
NDUFA11	2.4303e-20	-0.289064	0.367	0.383	9.13648e-16
TSC22D3	2.66171e-20	0.35381	0.862	0.755	1.00064e-15
MLF1	2.81454e-20	0.388384	0.126	0.043	1.0581e-15
RAB27A	2.97581e-20	-0.524306	0.179	0.268	1.11873e-15
HLA-DRB1	3.02249e-20	-0.552131	0.302	0.392	1.13628e-15
IL2RB	3.25914e-20	0.34745	0.371	0.233	1.22524e-15
PRDX5	3.67491e-20	-0.281746	0.412	0.422	1.38155e-15
ATP5I	8.90357e-20	-0.288783	0.363	0.373	3.34721e-15
IL7R	1.18693e-19	0.336834	0.488	0.339	4.46213e-15
PTGER2	1.29469e-19	0.312314	0.124	0.045	4.86725e-15
PLSCR1	1.35696e-19	-0.465546	0.045	0.115	5.10137e-15
PTMS	1.63986e-19	-0.372334	0.189	0.218	6.1649e-15
TRIM28	1.79018e-19	0.337342	0.164	0.071	6.73e-15
LAMTOR5	1.81166e-19	-0.308659	0.293	0.314	6.81076e-15
MIAT	2.52642e-19	-0.439812	0.137	0.192	9.49783e-15
INSIG1	2.80083e-19	0.402906	0.315	0.186	1.05294e-14
HIGD2A	2.88814e-19	-0.328824	0.413	0.449	1.08577e-14
UBE2N	3.24554e-19	-0.277866	0.294	0.309	1.22013e-14
CCL3L3	3.28202e-19	-0.712492	0.109	0.22	1.23384e-14
H2AFZ	3.53501e-19	-0.265666	0.614	0.6	1.32895e-14
TMEM2	3.62851e-19	0.2619	0.234	0.133	1.3641e-14
CSNK1D	3.78957e-19	0.266899	0.313	0.196	1.42465e-14
ATP5C1	3.84411e-19	-0.356604	0.234	0.284	1.44515e-14
CHD1	4.40516e-19	0.340575	0.355	0.221	1.65607e-14
KLRB1	5.37127e-19	-0.343202	0.504	0.44	2.01928e-14
CD6	5.48696e-19	-0.433884	0.247	0.326	2.06277e-14
CLDN3	5.86622e-19	-0.451709	0.051	0.12	2.20535e-14
ALG13	6.43779e-19	0.322661	0.276	0.159	2.42022e-14
MGAT4A	6.58398e-19	-0.453574	0.26	0.312	2.47518e-14
RNF213	7.06671e-19	-0.328407	0.287	0.306	2.65666e-14
GBP2	7.25497e-19	-0.477599	0.135	0.214	2.72743e-14
TBCB	8.32736e-19	-0.293022	0.247	0.271	3.13059e-14
ATP5H	1.0938e-18	-0.31538	0.26	0.294	4.11201e-14
TXN	1.13097e-18	-0.29163	0.405	0.423	4.25177e-14
SF3B6	1.20417e-18	-0.280738	0.338	0.355	4.52694e-14
MSH3	1.21358e-18	0.29783	0.109	0.036	4.56231e-14
ACTG1	1.45258e-18	-0.263277	0.844	0.817	5.46084e-14
ADA	1.45809e-18	-0.419289	0.078	0.142	5.48153e-14
UBE2M	1.46268e-18	0.299133	0.113	0.039	5.49879e-14
ITGB7	1.51133e-18	0.274875	0.256	0.147	5.6817e-14
SRP9	1.76005e-18	-0.273151	0.261	0.275	6.61674e-14
PPA1	2.11523e-18	-0.35842	0.205	0.252	7.952e-14
RALA	2.35045e-18	-0.448902	0.1	0.164	8.83628e-14
MTHFD2	2.80923e-18	-0.400344	0.134	0.182	1.0561e-13
SH2D1A	3.06837e-18	-0.537503	0.116	0.216	1.15352e-13
PRKCA	3.18819e-18	0.289964	0.111	0.037	1.19857e-13
HCG18	3.21175e-18	0.361134	0.162	0.07	1.20743e-13
NXF1	3.22804e-18	0.289609	0.171	0.082	1.21355e-13
GZMH	3.40293e-18	-0.609321	0.224	0.289	1.2793e-13
DYNLRB1	3.49063e-18	-0.384101	0.236	0.291	1.31227e-13
PHPT1	3.78109e-18	-0.419877	0.195	0.255	1.42146e-13
CTSD	4.51511e-18	-0.413805	0.29	0.341	1.69741e-13
NOP10	7.45146e-18	-0.378574	0.299	0.35	2.8013e-13
CDK17	8.29862e-18	0.300323	0.182	0.089	3.11978e-13
CORO1B	8.34026e-18	-0.505611	0.153	0.22	3.13544e-13
GIMAP4	8.834e-18	-0.509267	0.061	0.143	3.32105e-13
TAP1	9.13205e-18	-0.446386	0.203	0.281	3.4331e-13
SAFB2	9.28159e-18	0.301573	0.272	0.162	3.48932e-13
ITGB1	9.43479e-18	-0.483016	0.091	0.168	3.54692e-13
GABARAPL2	1.06716e-17	-0.298645	0.295	0.322	4.01188e-13
IER3	1.08757e-17	-0.44823	0.067	0.144	4.08862e-13
TUBA1B	1.12044e-17	0.333755	0.522	0.377	4.21217e-13
VAMP2	1.211e-17	-0.27502	0.438	0.454	4.55262e-13
GNLY	1.26362e-17	-1.10085	0.141	0.254	4.75044e-13
SEC11A	1.42506e-17	-0.350993	0.212	0.247	5.35738e-13
TNIP3	1.67365e-17	0.280953	0.156	0.075	6.29191e-13
NCL	1.8496e-17	0.25025	0.56	0.421	6.95337e-13
MRPL41	2.41866e-17	-0.274512	0.288	0.302	9.0927e-13
CHMP4A	2.46355e-17	-0.30162	0.25	0.275	9.26148e-13
PRDX6	2.58964e-17	-0.343583	0.328	0.356	9.73548e-13
TUBA1A	3.25832e-17	0.305041	0.483	0.347	1.22493e-12
GPBP1	3.27186e-17	-0.265395	0.391	0.398	1.23002e-12
CSNK2B	3.68991e-17	-0.318324	0.215	0.244	1.38719e-12
PABPC4	3.96557e-17	0.267848	0.213	0.117	1.49082e-12
YWHAH	4.05924e-17	-0.428037	0.135	0.189	1.52603e-12
CASP4	4.21172e-17	-0.404749	0.192	0.254	1.58335e-12
PSMD8	5.58081e-17	-0.260911	0.305	0.314	2.09805e-12
NDUFS6	6.07683e-17	-0.260855	0.265	0.28	2.28452e-12
TMEM167A	7.023e-17	-0.465735	0.15	0.228	2.64023e-12
PRR7	8.91781e-17	0.2599	0.141	0.065	3.35256e-12
PSMA1	1.34708e-16	-0.293561	0.312	0.342	5.0642e-12
PLIN2	1.55326e-16	-0.524181	0.155	0.22	5.83931e-12
GALM	1.56145e-16	-0.458719	0.111	0.187	5.8701e-12
FABP5	2.95255e-16	-0.538364	0.181	0.245	1.10998e-11
BAX	3.05325e-16	-0.37449	0.248	0.29	1.14784e-11
PFKFB3	3.06706e-16	0.297834	0.253	0.147	1.15303e-11
GTF3A	3.29545e-16	-0.272008	0.309	0.329	1.23889e-11
POLR2K	3.78095e-16	-0.332034	0.281	0.324	1.42141e-11
JUN	4.21269e-16	0.443839	0.834	0.765	1.58372e-11
RNF181	4.59883e-16	-0.369204	0.155	0.208	1.72888e-11
IDH2	6.09685e-16	-0.272786	0.252	0.272	2.29205e-11
S1PR4	6.13956e-16	-0.447146	0.132	0.21	2.30811e-11
ABHD17A	6.15866e-16	0.263383	0.232	0.136	2.31529e-11
SLBP	6.50875e-16	-0.294396	0.233	0.254	2.4469e-11
POLR2A	7.05207e-16	0.290667	0.216	0.118	2.65115e-11
IGHG1	7.28835e-16	-0.405957	0.044	0.116	2.73998e-11
POLR1D	8.23004e-16	-0.34497	0.231	0.282	3.094e-11
NHP2	8.33816e-16	-0.28929	0.185	0.211	3.13465e-11
AP2S1	1.08077e-15	-0.354972	0.186	0.233	4.06306e-11
KDELR2	1.12373e-15	-0.323282	0.185	0.222	4.22455e-11
ANP32B	1.15891e-15	-0.321178	0.251	0.285	4.3568e-11
CAPZA2	1.21302e-15	-0.303844	0.2	0.234	4.56022e-11
FAM118A	1.29505e-15	-0.258508	0.171	0.171	4.86861e-11
CTSC	1.30192e-15	-0.333275	0.284	0.3	4.89445e-11
SRI	1.4377e-15	-0.320121	0.234	0.27	5.40489e-11
LSM8	1.46537e-15	-0.29868	0.216	0.242	5.50892e-11
COX14	1.6429e-15	-0.369933	0.193	0.246	6.17633e-11
FXYD3	1.70707e-15	-0.422879	0.074	0.139	6.41757e-11
SP100	1.76981e-15	-0.364347	0.159	0.214	6.65341e-11
CLTA	1.95137e-15	-0.392211	0.156	0.218	7.33598e-11
NDUFB9	2.05291e-15	-0.311939	0.28	0.316	7.7177e-11
CXCR4	2.05687e-15	-0.306683	0.824	0.823	7.73261e-11
C14orf166	2.1097e-15	-0.290029	0.307	0.34	7.9312e-11
CCDC167	2.14669e-15	-0.448112	0.083	0.166	8.07026e-11
RALY	2.83436e-15	-0.277979	0.238	0.262	1.06555e-10
COX7A2L	3.03752e-15	-0.267817	0.278	0.292	1.14192e-10
IFNG	3.78817e-15	-0.518379	0.256	0.292	1.42412e-10
TNRC6B	4.03689e-15	0.294398	0.266	0.162	1.51763e-10
AGR2	4.16127e-15	-0.385131	0.037	0.1	1.56439e-10
MSL2	4.18802e-15	0.254025	0.118	0.05	1.57444e-10
CARHSP1	4.63452e-15	-0.354915	0.155	0.196	1.7423e-10
PRF1	4.69391e-15	-0.323145	0.26	0.26	1.76463e-10
NDUFB10	4.86927e-15	-0.268763	0.262	0.281	1.83055e-10
DOK2	5.94003e-15	-0.271574	0.262	0.263	2.2331e-10
TMEM173	6.48967e-15	-0.431127	0.042	0.103	2.43973e-10
RGCC	6.72695e-15	0.283511	0.688	0.558	2.52893e-10
NDFIP1	1.05285e-14	-0.284325	0.208	0.234	3.95809e-10
PPP1CC	1.36325e-14	-0.384327	0.176	0.236	5.125e-10
ARIH1	1.43616e-14	0.269577	0.188	0.104	5.39911e-10
CHMP1B	1.55793e-14	0.263315	0.41	0.292	5.85687e-10
FAM49B	1.63906e-14	-0.256245	0.302	0.314	6.16187e-10
SH3KBP1	1.69826e-14	-0.327551	0.199	0.241	6.38442e-10
CCNG1	1.72344e-14	-0.404607	0.085	0.153	6.47912e-10
ANXA5	1.82219e-14	-0.28808	0.24	0.267	6.85035e-10
VAMP5	1.99792e-14	-0.364989	0.186	0.235	7.51099e-10
ELMSAN1	2.50401e-14	0.28524	0.179	0.096	9.41358e-10
RNF7	2.78457e-14	-0.270742	0.291	0.313	1.04683e-09
FKBP4	2.96918e-14	-0.421407	0.067	0.122	1.11624e-09
RBCK1	2.98632e-14	-0.392832	0.105	0.173	1.12268e-09
CD52	3.42243e-14	-0.273438	0.889	0.85	1.28663e-09
FAM96B	3.87152e-14	-0.296939	0.274	0.311	1.45546e-09
CCDC12	4.15562e-14	-0.32555	0.281	0.329	1.56227e-09
KRT19	5.19524e-14	-0.362374	0.057	0.114	1.9531e-09
SEPW1	5.26888e-14	-0.291753	0.235	0.265	1.98078e-09
RPS19BP1	5.52147e-14	-0.354921	0.199	0.26	2.07574e-09
A1BG	7.22318e-14	0.250366	0.158	0.082	2.71548e-09
MGEA5	7.2938e-14	-0.343046	0.203	0.243	2.74203e-09
DDIT4	7.78686e-14	0.277283	0.367	0.254	2.92739e-09
RASGRP1	7.8116e-14	-0.36134	0.107	0.152	2.93669e-09
PSMB2	7.89668e-14	-0.327933	0.208	0.25	2.96868e-09
NDUFB3	9.34251e-14	-0.375018	0.129	0.193	3.51222e-09
VDAC1	9.70082e-14	-0.269341	0.27	0.296	3.64693e-09
EGR1	1.02415e-13	0.358282	0.123	0.053	3.8502e-09
GZMK	1.19923e-13	-0.521448	0.269	0.385	4.50838e-09
LINC01420	1.36237e-13	-0.314357	0.125	0.159	5.1217e-09
UBE2K	1.63345e-13	-0.258232	0.131	0.148	6.14078e-09
PDCD1	1.70405e-13	-0.428736	0.062	0.115	6.40621e-09
SMIM3	1.84162e-13	0.277952	0.125	0.055	6.9234e-09
NDUFS8	1.90818e-13	-0.28729	0.236	0.266	7.17363e-09
AHSA1	2.05759e-13	-0.379124	0.116	0.167	7.7353e-09
TNFSF14	2.46452e-13	0.251771	0.115	0.05	9.26511e-09
HMGN3	2.53764e-13	-0.340847	0.142	0.18	9.54002e-09
IFI27	2.6681e-13	-0.486846	0.081	0.136	1.00305e-08
ACP5	2.73681e-13	-0.312191	0.096	0.118	1.02888e-08
SYNGR2	2.8212e-13	-0.351221	0.088	0.127	1.0606e-08
CCDC107	2.94905e-13	-0.378202	0.139	0.202	1.10866e-08
GNG5	3.10345e-13	-0.333547	0.23	0.273	1.16671e-08
CCT8	3.38013e-13	-0.250751	0.181	0.2	1.27073e-08
HMGA1	3.98532e-13	-0.37611	0.139	0.196	1.49824e-08
PIK3IP1	4.18319e-13	-0.393162	0.172	0.235	1.57263e-08
EIF4EBP1	4.33611e-13	-0.35656	0.053	0.102	1.63012e-08
PFDN2	4.82138e-13	-0.303657	0.176	0.213	1.81255e-08
BTG3	4.86938e-13	-0.361131	0.153	0.198	1.83059e-08
NDUFA12	6.24074e-13	-0.268244	0.193	0.218	2.34614e-08
TNFAIP8	7.34219e-13	-0.374506	0.098	0.149	2.76022e-08
ETHE1	8.1504e-13	-0.348562	0.091	0.146	3.06406e-08
EIF3M	8.93337e-13	-0.297952	0.24	0.28	3.35841e-08
PIN1	8.94109e-13	-0.300218	0.168	0.201	3.36131e-08
ATP5F1	1.08215e-12	-0.277256	0.225	0.255	4.06825e-08
PYCARD	1.13139e-12	-0.373693	0.072	0.138	4.25336e-08
POLR2J	1.35122e-12	-0.287961	0.182	0.216	5.07976e-08
SELPLG	1.55266e-12	-0.343519	0.088	0.137	5.83706e-08
MRPL51	1.76278e-12	-0.257319	0.214	0.24	6.62699e-08
MDH2	1.87825e-12	-0.268659	0.215	0.246	7.0611e-08
ATP1A1	1.98605e-12	0.270118	0.383	0.272	7.46634e-08
PDIA6	2.25612e-12	-0.295947	0.248	0.276	8.48166e-08
NFKBIA	2.36014e-12	-0.365546	0.486	0.512	8.87269e-08
PMF1	2.41802e-12	-0.280989	0.152	0.177	9.09031e-08
OPTN	2.5593e-12	-0.281916	0.161	0.197	9.62142e-08
POLR2G	2.67479e-12	-0.353476	0.147	0.2	1.00556e-07
NINJ1	3.4548e-12	-0.356839	0.158	0.205	1.2988e-07
CCNH	3.4637e-12	-0.337069	0.182	0.227	1.30214e-07
GCHFR	3.48049e-12	-0.374573	0.103	0.151	1.30846e-07
DYNLT1	3.48822e-12	-0.379381	0.093	0.157	1.31136e-07
PRDM1	3.89244e-12	-0.402476	0.068	0.12	1.46332e-07
RHOF	4.22871e-12	-0.27548	0.23	0.254	1.58974e-07
ARPP19	4.36808e-12	-0.261539	0.207	0.227	1.64214e-07
STAT1	4.46926e-12	-0.386808	0.079	0.135	1.68017e-07
BIRC2	4.68706e-12	-0.369433	0.109	0.159	1.76205e-07
EMB	5.00187e-12	-0.276054	0.247	0.274	1.8804e-07
PPP1R18	5.81437e-12	-0.354359	0.158	0.215	2.18586e-07
CHORDC1	5.83409e-12	-0.337362	0.101	0.139	2.19327e-07
TUBB2A	6.98519e-12	0.266314	0.122	0.058	2.62601e-07
COPZ1	7.15763e-12	-0.338836	0.103	0.155	2.69084e-07
SCML4	7.52382e-12	0.250693	0.113	0.051	2.82851e-07
PIM1	7.69806e-12	-0.442262	0.173	0.25	2.89401e-07
SLA	8.88177e-12	-0.343815	0.222	0.265	3.33901e-07
SMCHD1	9.16156e-12	0.252949	0.335	0.235	3.4442e-07
APOBEC3C	1.10079e-11	-0.382693	0.158	0.199	4.13829e-07
SUSD3	1.12685e-11	-0.35492	0.056	0.109	4.23628e-07
SMS	1.14321e-11	-0.323133	0.091	0.132	4.29779e-07
GOLGA7	1.29611e-11	-0.304264	0.129	0.167	4.87259e-07
RAB5A	1.30996e-11	-0.272625	0.093	0.124	4.92467e-07
NUTF2	1.38125e-11	-0.257504	0.132	0.157	5.19267e-07
SIRPG	1.58296e-11	-0.276974	0.109	0.132	5.95097e-07
MPG	1.68928e-11	-0.297448	0.114	0.149	6.35068e-07
GIMAP7	1.76541e-11	-0.398055	0.111	0.179	6.63689e-07
CBX3	1.8371e-11	-0.260067	0.209	0.231	6.9064e-07
FAS	3.03261e-11	-0.331591	0.067	0.116	1.14008e-06
LGALS8	3.52038e-11	-0.31375	0.054	0.104	1.32345e-06
SH3GLB1	3.66618e-11	-0.314619	0.156	0.196	1.37826e-06
MRPL18	3.98411e-11	-0.354056	0.108	0.143	1.49779e-06
RABGAP1L	4.47339e-11	-0.252489	0.127	0.148	1.68173e-06
TUBB	4.59399e-11	-0.329091	0.149	0.203	1.72706e-06
PDCD5	5.14197e-11	-0.284078	0.12	0.155	1.93307e-06
UBE2E3	5.52522e-11	-0.329337	0.104	0.148	2.07715e-06
HNRNPLL	5.93604e-11	-0.380153	0.078	0.135	2.23159e-06
MYDGF	6.21925e-11	-0.251238	0.202	0.225	2.33807e-06
PTTG1	6.41026e-11	-0.35776	0.117	0.166	2.40987e-06
EIF4E2	6.99814e-11	-0.304112	0.094	0.136	2.63088e-06
MMADHC	7.13944e-11	-0.340091	0.096	0.143	2.684e-06
TALDO1	7.19559e-11	-0.312264	0.153	0.208	2.70511e-06
TNIP1	8.70664e-11	-0.309491	0.146	0.196	3.27317e-06
MIEN1	9.37376e-11	-0.321886	0.13	0.178	3.52397e-06
GBP5	1.04422e-10	-0.334881	0.052	0.105	3.92565e-06
AIP	1.22634e-10	-0.265522	0.129	0.154	4.61032e-06
HLA-DQA1	1.26495e-10	-0.383734	0.113	0.161	4.75546e-06
SQRDL	1.37374e-10	-0.344068	0.078	0.138	5.16445e-06
SUMO3	1.86229e-10	-0.27478	0.195	0.221	7.00108e-06
NME1	1.86784e-10	-0.30934	0.069	0.115	7.02197e-06
CLPP	2.08899e-10	-0.263199	0.122	0.156	7.85334e-06
PSMG2	2.43298e-10	-0.284715	0.121	0.156	9.14653e-06
AQP3	3.05185e-10	-0.320717	0.074	0.115	1.14731e-05
HES4	3.11079e-10	0.314233	0.151	0.082	1.16947e-05
PAG1	3.16306e-10	-0.298968	0.095	0.131	1.18912e-05
CLNS1A	3.24342e-10	-0.303917	0.12	0.171	1.21933e-05
RELB	3.3415e-10	-0.340177	0.153	0.208	1.2562e-05
C11orf31	4.2725e-10	-0.256239	0.252	0.281	1.6062e-05
KRAS	4.76621e-10	-0.310027	0.115	0.156	1.79181e-05
LAMTOR2	5.91873e-10	-0.30159	0.124	0.17	2.22509e-05
C17orf62	6.425e-10	-0.298466	0.077	0.113	2.41542e-05
CD58	8.96852e-10	-0.337423	0.122	0.177	3.37163e-05
HSPA1B	1.37732e-09	-0.55126	0.083	0.121	5.1779e-05
CISD2	1.57609e-09	-0.252292	0.164	0.188	5.92516e-05
CMC1	1.58473e-09	-0.484308	0.14	0.204	5.95763e-05
HIF1A	1.61027e-09	-0.275504	0.103	0.141	6.05364e-05
ATXN1	1.66664e-09	-0.262511	0.113	0.146	6.26558e-05
C16orf13	1.88568e-09	-0.270176	0.176	0.207	7.08902e-05
MRPS34	2.07198e-09	-0.325351	0.101	0.153	7.78938e-05
PIM3	2.14302e-09	-0.294907	0.192	0.225	8.05648e-05
MRPL14	2.33884e-09	-0.285872	0.107	0.152	8.79263e-05
NAA38	2.51451e-09	-0.25434	0.154	0.182	9.45304e-05
VOPP1	2.64134e-09	-0.259282	0.108	0.141	9.92984e-05
FAM107B	2.79277e-09	-0.277737	0.195	0.229	0.000104992
HLA-DMA	3.43548e-09	-0.295584	0.141	0.182	0.000129153
ATP5G1	3.57985e-09	-0.252286	0.137	0.171	0.000134581
ABI1	4.95754e-09	-0.27686	0.088	0.125	0.000186374
PIM2	5.34365e-09	-0.288783	0.074	0.107	0.000200889
CISD3	8.96229e-09	-0.272129	0.064	0.102	0.000336928
PLEKHJ1	9.0679e-09	-0.279628	0.073	0.116	0.000340899
FAM96A	1.07574e-08	-0.291197	0.057	0.104	0.000404415
CTSA	1.08781e-08	-0.276505	0.116	0.155	0.000408952
SIT1	1.58698e-08	-0.26675	0.068	0.105	0.000596609
NUDT21	2.03124e-08	-0.263971	0.098	0.136	0.000763625
TOB1	2.30825e-08	-0.30464	0.145	0.182	0.000867764
CHMP5	2.93321e-08	-0.283529	0.091	0.131	0.00110271
BHLHE40	3.80023e-08	-0.280873	0.159	0.193	0.00142866
TKT	5.33142e-08	-0.283371	0.108	0.158	0.00200429
STIP1	6.61664e-08	-0.264797	0.092	0.131	0.00248746
SFXN1	6.63794e-08	-0.277884	0.065	0.106	0.00249547
FURIN	9.24887e-08	-0.271718	0.077	0.12	0.00347702
RICTOR	9.49304e-08	-0.267409	0.091	0.13	0.00356881
PHF11	2.62267e-07	-0.251738	0.075	0.112	0.00985968
GLRX	2.64936e-07	-0.253386	0.097	0.122	0.00995999
CARD19	3.65591e-07	-0.261927	0.067	0.103	0.013744
EIF2S2	3.78657e-07	-0.255653	0.177	0.217	0.0142352
NT5C3A	4.24892e-07	-0.25853	0.115	0.149	0.0159734
CASP1	4.55388e-07	-0.270003	0.072	0.116	0.0171199
HOXB2	4.62621e-07	-0.271808	0.088	0.122	0.0173918
CD83	5.63121e-07	-0.343563	0.07	0.108	0.02117
IRF9	6.89046e-07	-0.264853	0.07	0.106	0.025904
ANP32A	1.79106e-06	-0.250917	0.125	0.163	0.0673331
ITGB2	3.85686e-06	-0.287878	0.234	0.291	0.144995
PHLDA2	8.36697e-06	-0.251522	0.083	0.124	0.314548
CCL4L2	0.0346983	-0.342745	0.209	0.245	1

## Sheet: DEGs_CD8 T cells_TumorvsHC
	p_val	avg_log2FC	pct.1	pct.2	p_val_adj
ATP5MG	7.50227e-12	-3.60884	0	0.667	2.8204e-07
RACK1	7.50227e-12	-3.87303	0	0.667	2.8204e-07
RPL13A	2.02048e-09	1.86612	1	0.667	7.5958e-05
COPS9	6.33269e-09	-3.061	0	0.5	0.000238071
ELOB	6.33269e-09	-2.21442	0	0.5	0.000238071
RIPOR2	6.33269e-09	-2.59962	0	0.5	0.000238071
MT-CYB	7.621e-09	-2.11269	0.976	0.833	0.000286504
MT-ND3	2.05103e-08	-2.58801	0.879	1	0.000771064
GNB2L1	2.47344e-08	4.2014	0.936	0	0.000929865
SF3B1	3.84295e-08	-2.3392	0.214	0.333	0.00144472
B2M	4.10346e-08	1.08904	1	1	0.00154265
FTH1	1.00122e-07	3.02628	0.993	0.333	0.00376399
RPS17	2.47326e-07	2.85435	0.977	0.333	0.00929799
RPL13	2.58341e-07	1.45128	0.999	0.5	0.00971208
MT-CO2	2.79051e-07	-1.36087	0.998	0.833	0.0104906
SFI1	3.22874e-07	-2.60311	0.061	0.333	0.0121381
MT-ATP6	5.35023e-07	-1.79613	0.983	0.833	0.0201136
HIST1H4C	6.7689e-07	-2.60513	0.132	0.667	0.025447
USP7	1.15189e-06	-2.60744	0.049	0.333	0.0433043
SAMM50	1.35922e-06	-2.64791	0.046	0.167	0.0510986
RGS19	1.49258e-06	-2.47671	0.073	0.333	0.0561121
ZNF292	1.74382e-06	-2.6278	0.104	0.333	0.0655571
AATF	2.98006e-06	-2.66614	0.09	0.333	0.112033
ATP5E	3.48804e-06	3.68422	0.852	0	0.131129
PSMB2	3.5638e-06	-2.39047	0.25	0.5	0.133977
AC245297.3	4.30216e-06	-2.34443	0	0.333	0.161736
LINC01871	4.30216e-06	-2.59445	0	0.333	0.161736
SELENOH	4.30216e-06	-1.61062	0	0.333	0.161736
ATP5F1E	4.30216e-06	-3.60977	0	0.333	0.161736
ATP5PD	4.30216e-06	-2.35489	0	0.333	0.161736
AC020916.1	4.30216e-06	-1.9967	0	0.333	0.161736
CYBA	4.32461e-06	3.52127	0.847	0	0.162579
IGHA1	5.21908e-06	-3.65344	0.291	0.833	0.196206
OSBPL8	7.5629e-06	-2.26928	0.108	0.167	0.284319
RPS2	8.23978e-06	1.04035	0.998	1	0.309766
ETFB	9.07658e-06	-1.83943	0.201	0.167	0.341225
TRGC2	1.14543e-05	-2.70829	0.166	0.5	0.430613
SYF2	1.24367e-05	-1.84677	0.309	0.5	0.467547
RPS20	1.36352e-05	1.93402	0.976	0.333	0.512603
PAN3	1.38138e-05	-2.49145	0.062	0.167	0.519316
AC058791.1	2.5323e-05	-2.58204	0.059	0.5	0.951992
JCHAIN	2.61556e-05	-2.48748	0.104	0.5	0.983292
LIMD2	2.62032e-05	-1.68095	0.369	0.333	0.985084
SYNJ2	3.62468e-05	-2.78391	0.02	0.167	1
ATP5L	4.56054e-05	3.17597	0.774	0	1
2025-09-07	7.61654e-05	-1.37119	0.45	0.333	1
MTRNR2L8	9.01612e-05	-2.47278	0.023	0.5	1
XPNPEP1	9.35072e-05	-2.3892	0.037	0.333	1
CCT3	9.60928e-05	-1.78456	0.19	0.333	1
LDHA	0.000104249	3.26889	0.742	0	1
TMSB4X	0.000104864	1.04616	1	0.833	1
DDX24	0.000116193	-1.49064	0.47	0.5	1
GAPDH	0.000122414	2.31845	0.955	0.333	1
YBX1	0.000126533	3.01412	0.733	0	1
MT-CO1	0.000136026	-0.878538	0.999	0.833	1
KDM5A	0.000138019	-2.10043	0.1	0.333	1
NDUFA9	0.000168024	-2.12994	0.121	0.5	1
EZH1	0.000198158	-2.42941	0.023	0.333	1
DNAJC19	0.000208418	-1.9732	0.108	0.333	1
SZT2	0.000276649	-2.84557	0.01	0.167	1
SUMO2	0.000304945	2.76866	0.692	0	1
CD2	0.000306983	-0.40606	0.662	0.167	1
SNU13	0.000308528	-1.61648	0.421	0.667	1
HLA-C	0.000342515	1.56078	0.991	0.667	1
MTRNR2L12	0.000373326	-2.0685	0.032	0.333	1
GRK6	0.000382644	-2.58141	0.078	0.333	1
SRSF7	0.00039032	-1.85599	0.667	1	1
FYN	0.000414269	-0.706542	0.502	0.167	1
STIM1	0.000423416	-1.81431	0.046	0.167	1
RPL27A	0.000493712	0.501311	0.998	0.667	1
TNF	0.000507414	-2.76416	0.049	0.333	1
DDX18	0.000512195	-2.02704	0.199	0.5	1
CD69	0.000528167	-1.88645	0.578	0.833	1
SSR3	0.000537631	-1.82125	0.201	0.5	1
PFN1	0.000544752	1.71684	0.941	0.333	1
DARS	0.00054617	-1.69673	0.094	0.167	1
ZNF121	0.000596955	-2.25361	0.026	0.333	1
GLTSCR2	0.000616702	2.7034	0.655	0	1
ALDOA	0.000644296	2.67823	0.653	0	1
KIAA1551	0.000711895	-2.0137	0.139	0.5	1
CSNK1G2	0.00072381	-1.70157	0.071	0.167	1
JUNB	0.000734929	-1.21649	0.63	0.333	1
ATP5G2	0.00075247	2.68357	0.644	0	1
MRPS11	0.000787542	-2.13168	0.078	0.333	1
ANXA4	0.000803831	-1.82941	0.042	0.167	1
CCT7	0.000818038	-1.65202	0.176	0.333	1
TBC1D2B	0.000826464	-1.63495	0.078	0.167	1
CNPY2	0.000834036	-1.43868	0.149	0.167	1
DPP9	0.000866399	-1.8539	0.042	0.167	1
ITSN2	0.000901295	-1.29387	0.158	0.167	1
TAGAP	0.000949882	-2.09741	0.118	0.5	1
APEX1	0.000970727	-1.58168	0.088	0.167	1
PPP4R1	0.000993892	-2.29178	0.014	0.333	1
SRP72	0.00100069	-1.49621	0.139	0.167	1
GBA2	0.00100299	-2.24047	0.013	0.333	1
RNF126	0.00101524	-1.53564	0.097	0.167	1
MPHOSPH10	0.00101557	-1.78877	0.075	0.167	1
NT5C3B	0.0010187	-1.88347	0.037	0.167	1
CD52	0.00103886	2.65979	0.85	0.167	1
STIM2	0.00106245	-1.84762	0.039	0.167	1
SMIM20	0.00107747	-1.79088	0.052	0.167	1
EWSR1	0.00110845	-1.11529	0.226	0.167	1
ARHGDIB	0.00113516	2.56588	0.831	0.167	1
TAOK1	0.00115515	-1.81075	0.046	0.167	1
URI1	0.00117575	-1.67452	0.074	0.167	1
RNPEPL1	0.00123418	-1.48097	0.114	0.167	1
CBLL1	0.00124583	-1.87126	0.036	0.167	1
RPS28	0.0012874	-0.933904	0.967	0.833	1
PXK	0.00129411	-1.87121	0.032	0.167	1
UTP23	0.00142575	-1.80089	0.044	0.167	1
HSP90AA1	0.00142977	0.273355	0.761	0.167	1
PDE4DIP	0.00143702	-1.76407	0.054	0.167	1
POP4	0.00143959	-1.71601	0.058	0.167	1
TALDO1	0.00145874	-1.08681	0.208	0.167	1
COX4I1	0.00148396	1.06689	0.795	0.167	1
BSDC1	0.00149824	-1.6792	0.071	0.167	1
DOCK10	0.00150004	-1.67933	0.072	0.167	1
FLYWCH2	0.00151127	-1.79976	0.051	0.167	1
MT-ND4	0.00152469	-1.45937	0.995	1	1
GTF2B	0.00152723	-1.75775	0.14	0.5	1
SELK	0.00154278	2.57569	0.601	0	1
MCOLN1	0.00154782	-1.93573	0.026	0.167	1
DERL2	0.00157058	-1.38567	0.134	0.167	1
ZNF264	0.00158113	-1.8914	0.032	0.167	1
ATP6V0D1	0.00159808	-1.3665	0.138	0.167	1
MED16	0.00163578	-1.91653	0.031	0.167	1
IGKC	0.00164394	-3.13515	0.614	0.833	1
GEMIN7	0.00164688	-1.7473	0.055	0.167	1
SYS1	0.00165608	-1.51985	0.098	0.167	1
PTBP3	0.00165967	-2.05343	0.099	0.5	1
HLA-DRB1	0.00166203	-1.67036	0.392	0.5	1
ZDHHC13	0.00168946	-1.98881	0.018	0.167	1
ICAM2	0.00170094	-1.70407	0.066	0.167	1
CD99	0.0017028	2.47229	0.594	0	1
DNAJC15	0.00171141	-1.24919	0.168	0.167	1
PTRHD1	0.00175258	-1.47524	0.118	0.167	1
FBXO44	0.0017578	-1.86792	0.036	0.167	1
ASXL1	0.00176281	-1.69859	0.067	0.167	1
PIH1D1	0.00176567	-1.55398	0.097	0.167	1
SUPT5H	0.00176682	-1.3437	0.144	0.167	1
AP1G2	0.00179727	-1.81221	0.045	0.167	1
CRLF3	0.00179833	-1.70169	0.06	0.167	1
TPM3	0.00181034	-1.19582	0.446	0.5	1
CNTRL	0.00181971	-1.61028	0.079	0.167	1
SSR4	0.00182167	2.39622	0.59	0	1
PPIH	0.0018408	-1.67912	0.065	0.167	1
MRPS18A	0.00184624	-1.70028	0.066	0.167	1
HLA-A	0.00185124	1.10112	0.99	0.833	1
TC2N	0.00185751	-1.83996	0.118	0.667	1
MT-CO3	0.00187627	-1.20154	0.997	1	1
TOM1	0.0018928	-1.80888	0.045	0.167	1
PIAS1	0.00190737	-1.70656	0.064	0.167	1
COL4A3BP	0.00193455	-1.85081	0.037	0.167	1
U2AF2	0.00198866	-1.64069	0.078	0.167	1
FAM136A	0.00199296	-1.56353	0.092	0.167	1
CHTOP	0.00199468	-1.51035	0.1	0.167	1
DDX17	0.00202438	-1.16711	0.179	0.167	1
PNO1	0.00205907	-1.74004	0.055	0.167	1
RPL21	0.00207713	0.5271	1	0.833	1
TNRC6A	0.00211032	-2.14017	0.04	0.333	1
DECR1	0.00211649	-1.49447	0.104	0.167	1
GLO1	0.00217243	-1.41788	0.12	0.167	1
TAP2	0.00217469	-1.61929	0.081	0.167	1
NAP1L1	0.00218963	2.39385	0.578	0	1
GTPBP6	0.00219337	-1.77907	0.048	0.167	1
ACSL5	0.00220036	-2.06952	0.048	0.333	1
NDUFA8	0.00220169	-1.58088	0.092	0.167	1
NOL11	0.00221295	-1.74528	0.057	0.167	1
PTPMT1	0.00224934	-1.7625	0.055	0.167	1
NUDT15	0.00226266	-1.79521	0.048	0.167	1
CABIN1	0.00229724	-1.86517	0.036	0.167	1
PET100	0.00230401	-1.37339	0.244	0.333	1
GLG1	0.00232846	-1.38867	0.122	0.167	1
BIRC6	0.00234342	-1.58842	0.083	0.167	1
MAP4K1	0.00234596	-1.87525	0.097	0.333	1
BRIX1	0.00236342	-1.62118	0.071	0.167	1
COX6A1	0.00237055	2.35554	0.572	0	1
SYMPK	0.00240563	-1.74402	0.054	0.167	1
SIGIRR	0.00240612	-1.15316	0.18	0.167	1
MAPRE2	0.002447	-1.45893	0.106	0.167	1
DNAJB14	0.00245038	-1.45522	0.104	0.167	1
CRELD2	0.00245564	-1.45661	0.115	0.167	1
SPG7	0.00246089	-1.60477	0.084	0.167	1
ZBTB20	0.00250207	-1.63347	0.073	0.167	1
HNRNPA3	0.00250584	-0.935148	0.434	0.333	1
HMGN1	0.00251	2.42651	0.569	0	1
RAB33A	0.00255007	-1.90546	0.026	0.167	1
BRD8	0.00258524	-1.88729	0.033	0.167	1
GON4L	0.00258529	-1.59265	0.086	0.167	1
TAPBPL	0.00259261	-1.79249	0.049	0.167	1
TCEB2	0.00260067	2.3081	0.566	0	1
RNF34	0.002617	-1.72719	0.059	0.167	1
ATP6V0E1	0.00261913	2.28059	0.566	0	1
KIAA1109	0.00264274	-1.78957	0.047	0.167	1
TAF1D	0.00264756	-2.09396	0.223	0.5	1
SON	0.00265291	-1.2547	0.484	0.667	1
NCOA4	0.00268257	-1.58944	0.083	0.167	1
CYC1	0.00269264	-1.31182	0.142	0.167	1
ASNSD1	0.00273762	-1.57319	0.084	0.167	1
UTRN	0.00278678	-1.62865	0.079	0.167	1
MAPKAPK5-AS1	0.00280546	-1.72144	0.057	0.167	1
SKAP1	0.00282109	-1.75528	0.206	0.5	1
GTPBP8	0.00284789	-1.8059	0.047	0.167	1
MT-ATP8	0.00287545	-1.81338	0.02	0.333	1
MT-ND4L	0.00288338	-2.05358	0.193	0.5	1
RPL23	0.00292727	1.52234	0.904	0.333	1
TMEM248	0.00293378	-1.33454	0.141	0.167	1
AMZ2	0.00294452	-1.55558	0.087	0.167	1
AC011498.1	0.00295995	-0.98747	0	0.167	1
AL118516.1	0.00295995	-0.98747	0	0.167	1
CSKMT	0.00295995	-1.56823	0	0.167	1
FMC1	0.00295995	-0.98747	0	0.167	1
JPT1	0.00295995	-1.56823	0	0.167	1
KYAT3	0.00295995	-0.98747	0	0.167	1
MESD	0.00295995	-0.98747	0	0.167	1
SELENOF	0.00295995	-0.98747	0	0.167	1
SELENOK	0.00295995	-0.98747	0	0.167	1
SEM1	0.00295995	-0.98747	0	0.167	1
SHLD1	0.00295995	-0.98747	0	0.167	1
SMIM29	0.00295995	-0.98747	0	0.167	1
AC004865.2	0.00295995	-1.05041	0	0.167	1
AC005696.1	0.00295995	-1.05041	0	0.167	1
AC005842.1	0.00295995	-1.05041	0	0.167	1
AC009501.1	0.00295995	-1.05041	0	0.167	1
AC026979.2	0.00295995	-1.05041	0	0.167	1
AL031777.3	0.00295995	-1.05041	0	0.167	1
ATP5F1B	0.00295995	-1.05041	0	0.167	1
CAPN10-DT	0.00295995	-1.05041	0	0.167	1
CD8B2	0.00295995	-1.05041	0	0.167	1
FYB1	0.00295995	-1.05041	0	0.167	1
INTS14	0.00295995	-1.05041	0	0.167	1
LINC02156	0.00295995	-1.05041	0	0.167	1
PGGHG	0.00295995	-1.05041	0	0.167	1
AC022706.1	0.00295995	-2.04713	0	0.167	1
AC105446.1	0.00295995	-2.04713	0	0.167	1
ATP5PF	0.00295995	-2.86109	0	0.167	1
FLVCR1-DT	0.00295995	-2.04713	0	0.167	1
AC005921.2	0.00295995	-1.49038	0	0.167	1
AC037198.2	0.00295995	-1.49038	0	0.167	1
AC093673.1	0.00295995	-1.49038	0	0.167	1
AL392172.1	0.00295995	-1.49038	0	0.167	1
ATP5MC3	0.00295995	-1.49038	0	0.167	1
CNOT9	0.00295995	-1.49038	0	0.167	1
LINC00476	0.00295995	-1.49038	0	0.167	1
NEPRO	0.00295995	-1.49038	0	0.167	1
OGA	0.00295995	-1.49038	0	0.167	1
PCNX2	0.00295995	-1.49038	0	0.167	1
BCLAF3	0.00295995	-2.08065	0	0.167	1
CAVIN3	0.00295995	-2.08065	0	0.167	1
MIA2	0.00295995	-2.08065	0	0.167	1
NAXD	0.00295995	-2.08065	0	0.167	1
NKAPD1	0.00295995	-2.08065	0	0.167	1
OTULINL	0.00295995	-2.08065	0	0.167	1
PAXX	0.00295995	-2.08065	0	0.167	1
POLR2J3.1	0.00295995	-2.08065	0	0.167	1
UTP25	0.00295995	-2.08065	0	0.167	1
VIRMA	0.00295995	-2.08065	0	0.167	1
AC092140.1	0.00295995	-0.88644	0	0.167	1
AC103706.1	0.00295995	-0.88644	0	0.167	1
AC103724.4	0.00295995	-0.88644	0	0.167	1
AL031775.1	0.00295995	-0.88644	0	0.167	1
AL731577.1	0.00295995	-0.88644	0	0.167	1
ATP5MC2	0.00295995	-0.88644	0	0.167	1
ATP5MPL	0.00295995	-0.88644	0	0.167	1
BX284668.6	0.00295995	-0.88644	0	0.167	1
ELOC	0.00295995	-0.88644	0	0.167	1
HIKESHI	0.00295995	-0.88644	0	0.167	1
IGKV3D-20	0.00295995	-0.88644	0	0.167	1
KHDC4	0.00295995	-0.88644	0	0.167	1
LNPK	0.00295995	-0.88644	0	0.167	1
MINDY2	0.00295995	-0.88644	0	0.167	1
PRUNE1	0.00295995	-0.88644	0	0.167	1
RTF2	0.00295995	-0.88644	0	0.167	1
RTRAF	0.00295995	-0.88644	0	0.167	1
STMP1	0.00295995	-0.88644	0	0.167	1
TENT5A	0.00295995	-1.43147	0	0.167	1
TF	0.00295995	-0.88644	0	0.167	1
TOGARAM2	0.00295995	-0.88644	0	0.167	1
TRIR	0.00295995	-0.88644	0	0.167	1
LSM14A	0.00298895	-1.14154	0.179	0.167	1
FAM102A	0.00303549	-2.03824	0.098	0.5	1
F8	0.00305028	-2.00649	0.014	0.167	1
CTDSP2	0.00313624	-1.68985	0.066	0.167	1
USE1	0.00316993	-1.46027	0.113	0.167	1
TGOLN2	0.00317177	-1.84704	0.118	0.333	1
CHCHD1	0.00324758	-1.4947	0.099	0.167	1
UQCR11	0.00327214	2.28497	0.55	0	1
TIMM8B	0.00327253	-1.29302	0.148	0.167	1
DCTN3	0.00331167	-1.09645	0.193	0.167	1
TRAPPC6B	0.00338011	-1.87832	0.034	0.167	1
BTD	0.00338696	-1.93374	0.024	0.167	1
SLC25A11	0.00339249	-1.52444	0.094	0.167	1
C19orf43	0.0034089	2.26483	0.547	0	1
FRG1	0.00344133	-1.45064	0.115	0.167	1
CSNK1D	0.00345247	-1.08922	0.196	0.167	1
KIF2A	0.00345964	-1.79555	0.047	0.167	1
TMED4	0.00354925	-1.30049	0.149	0.167	1
ACTB	0.00355406	1.96142	0.991	0.833	1
ARPC1B	0.0035746	2.40405	0.544	0	1
CLIP1	0.0035964	-1.60316	0.075	0.167	1
FCHO1	0.00361171	-1.95692	0.02	0.167	1
SNRNP40	0.00363224	-1.58708	0.082	0.167	1
CDC27	0.00364428	-1.85222	0.033	0.167	1
NUP214	0.00368508	-1.89764	0.028	0.167	1
FUBP1	0.00378721	-1.57204	0.085	0.167	1
MBD2	0.00380129	-1.71275	0.06	0.167	1
WDR73	0.00382277	-1.91533	0.028	0.167	1
EHBP1L1	0.00382486	-1.96422	0.02	0.167	1
CALM1	0.00388792	1.17752	0.768	0.167	1
RAB7A	0.00389467	-0.832821	0.261	0.167	1
SF3A3	0.0039069	-1.95251	0.07	0.333	1
AOAH	0.00397924	-1.75741	0.049	0.167	1
ANAPC5	0.00402168	-1.68346	0.14	0.333	1
METAP2	0.00404319	-1.86184	0.145	0.5	1
COPB1	0.00412197	-1.54102	0.09	0.167	1
TMSB10	0.00418311	1.30389	0.981	0.833	1
MALAT1	0.00420223	-0.273739	1	0.833	1
IGBP1	0.00424177	-1.26941	0.151	0.167	1
RORA	0.00426953	-0.823201	0.397	0.167	1
CAPNS1	0.00426975	-1.56576	0.092	0.167	1
SH2B1	0.00427024	-1.91342	0.027	0.167	1
EIF3B	0.00430044	-1.7009	0.064	0.167	1
ABR	0.00431234	-1.83984	0.036	0.167	1
ANP32E	0.00433247	-1.75075	0.141	0.333	1
PPP2CB	0.00435371	-1.93411	0.023	0.167	1
DIS3L2	0.00436227	-1.91759	0.026	0.167	1
TXK	0.00436664	-1.91354	0.022	0.167	1
KIDINS220	0.00437723	-1.71238	0.058	0.167	1
IGLC2	0.00438514	-2.04894	0.278	0.333	1
STK17B	0.00439492	-1.01338	0.485	0.333	1
LPGAT1	0.00447003	-1.79459	0.039	0.167	1
RAB11A	0.00451922	-1.05057	0.197	0.167	1
RBM6	0.00452031	-1.51438	0.098	0.167	1
ANAPC11	0.00458015	-0.788375	0.277	0.167	1
ZBED5	0.0046452	-1.94651	0.02	0.167	1
CRTC2	0.0046935	-1.92129	0.026	0.167	1
ERCC5	0.00476191	-1.8692	0.035	0.167	1
PSMD4	0.00483017	-1.59188	0.157	0.333	1
AKR1A1	0.00484647	-1.87876	0.092	0.333	1
MED4	0.00485438	-1.0184	0.204	0.167	1
ANKZF1	0.00487199	-1.79224	0.045	0.167	1
TMEM147	0.00488421	-1.08686	0.196	0.167	1
RPS27L	0.00488746	-1.04948	0.399	0.333	1
RPL24	0.00489684	1.3192	0.949	0.5	1
SZRD1	0.0049101	-1.73504	0.122	0.333	1
CAMK2G	0.00492511	-1.94284	0.022	0.167	1
TLN1	0.00494058	-1.33944	0.134	0.167	1
SFXN1	0.0049453	-1.4723	0.106	0.167	1
ZCCHC10	0.00496664	-1.57568	0.083	0.167	1
EIF3M	0.00498464	-0.75938	0.28	0.167	1
RPS6	0.00500573	1.03437	0.998	0.833	1
STYX	0.0050195	-1.82705	0.036	0.167	1
PSMC5	0.00504519	-0.932043	0.226	0.167	1
MAN2C1	0.00510774	-1.87207	0.033	0.167	1
CD3D	0.00513809	0.572583	0.878	0.333	1
EXOC4	0.0051465	-1.85775	0.035	0.167	1
ST3GAL1	0.00515343	-1.5238	0.095	0.167	1
MZT2B	0.00521165	-0.692082	0.29	0.167	1
SSB	0.00521732	-1.02052	0.209	0.167	1
ZDHHC4	0.0052201	-1.83886	0.039	0.167	1
PGK1	0.00523363	2.303	0.515	0	1
NLRC3	0.00527026	-1.82727	0.039	0.167	1
GCC2	0.00530445	-1.15171	0.197	0.167	1
ERICH1	0.00535174	-1.89892	0.077	0.333	1
H6PD	0.00538566	-1.92156	0.021	0.167	1
2025-03-07	0.00540548	-1.51392	0.096	0.167	1
PADI2	0.00542267	-0.883803	0	0.167	1
TRGV4	0.00542267	-1.48745	0	0.167	1
ZNF578	0.00542267	-1.48809	0	0.167	1
CFAP74	0.00542267	-0.883721	0	0.167	1
CLDN12	0.00542267	-0.882528	0	0.167	1
SYNPO2L	0.00542267	-0.883917	0	0.167	1
PITRM1-AS1	0.00542267	-2.04536	0	0.167	1
MBLAC2	0.00542267	-1.48826	0	0.167	1
PATL2	0.00547613	-1.84497	0.034	0.167	1
UTP20	0.00547643	-1.99463	0.015	0.167	1
RPS16	0.00549243	0.584064	0.99	0.667	1
MIDN	0.00555773	-1.93728	0.119	0.5	1
GSDMD	0.00559478	-1.5063	0.184	0.333	1
SLF2	0.00572442	-1.91013	0.023	0.167	1
SSR2	0.00579339	2.11395	0.508	0	1
UEVLD	0.00592266	-2.00843	0.013	0.167	1
TCEA1	0.00594018	-0.967416	0.22	0.167	1
LRRC14	0.00602334	-1.94536	0.02	0.167	1
MAN1A1	0.00607442	-1.72795	0.058	0.167	1
C8orf59	0.00608579	-1.64374	0.145	0.333	1
COX5B	0.00609203	2.13415	0.504	0	1
LSP1	0.00616872	2.2441	0.503	0	1
PTP4A2	0.00617085	-1.55521	0.245	0.5	1
NDUFA12	0.00618107	-0.97561	0.218	0.167	1
TMEM8A	0.00618311	-1.9686	0.02	0.167	1
ANAPC7	0.00627218	-1.92455	0.025	0.167	1
DDX19B	0.0063147	-1.74066	0.049	0.167	1
IDH3B	0.00635017	-1.33667	0.129	0.167	1
ANXA6	0.00638147	-0.902544	0.234	0.167	1
MED23	0.00641386	-1.83107	0.033	0.167	1
NLRC5	0.00647984	-1.99559	0.058	0.333	1
FMNL1	0.00650063	-0.808354	0.263	0.167	1
GBP5	0.00655746	-1.43904	0.105	0.167	1
PABPC1	0.00662682	2.3403	0.756	0.167	1
PSME2	0.00668773	2.17015	0.496	0	1
VPS13A	0.00681277	-1.719	0.055	0.167	1
CEP250	0.00691748	-1.96705	0.018	0.167	1
A1BG-AS1	0.00692532	-2.01613	0.011	0.167	1
SASS6	0.00693417	-1.96164	0.014	0.167	1
C19orf70	0.00700886	-1.0691	0.193	0.167	1
MMAB	0.00708481	-1.94652	0.022	0.167	1
PSMC6	0.00709094	-1.37067	0.127	0.167	1
RBM3	0.00711209	2.10813	0.491	0	1
SMARCD2	0.00717714	-1.84728	0.037	0.167	1
PIGC	0.00717774	-1.79032	0.04	0.167	1
PSTPIP1	0.00728879	-1.6956	0.127	0.333	1
MYL12A	0.00733878	-1.26949	0.682	1	1
DVL2	0.00734889	-1.93586	0.021	0.167	1
UBE2T	0.00734939	-1.51896	0.014	0.333	1
CDYL	0.00739966	-1.94466	0.017	0.167	1
GADD45GIP1	0.00748342	-0.649039	0.31	0.167	1
ATP8B2	0.00751733	-2.0017	0.013	0.167	1
YWHAB	0.00765172	2.11048	0.486	0	1
MAP3K2	0.00774966	-1.37964	0.118	0.167	1
KCTD13	0.00783793	-1.98034	0.016	0.167	1
CD47	0.00785926	-0.646767	0.31	0.167	1
BCL2L15	0.00790259	-1.04474	0.001	0.167	1
IQCC	0.00790259	-1.48538	0.001	0.167	1
MYLK-AS1	0.00790259	-0.882858	0.001	0.167	1
ZNF69	0.00790259	-0.980827	0.001	0.167	1
CRYZ	0.00793438	-1.95609	0.02	0.167	1
LIG3	0.00800232	-2.00472	0.012	0.167	1
RPN2	0.0080196	-1.19337	0.159	0.167	1
ENSA	0.00804854	-0.857619	0.397	0.333	1
UBL7-AS1	0.00805168	-1.96823	0.014	0.167	1
CITED2	0.00812978	-1.96771	0.23	0.333	1
UFC1	0.00837377	-0.483641	0.35	0.167	1
MRPL20	0.00838047	-0.942086	0.217	0.167	1
CELF2	0.00844479	-0.835155	0.252	0.167	1
CCDC82	0.00851129	-1.6935	0.055	0.167	1
U2AF1L4	0.0086382	-1.51359	0.09	0.167	1
PRRC2C	0.0086824	-1.69071	0.399	0.667	1
NSL1	0.00868996	-2.00079	0.053	0.333	1
NCL	0.00876089	-0.310409	0.421	0.167	1
SARAF	0.00878389	1.8925	0.877	0.5	1
TRMT10B	0.0089169	-1.44619	0.014	0.333	1
FNDC3B	0.00909969	-1.91435	0.02	0.167	1
DDX21	0.00911257	-0.861127	0.236	0.167	1
RC3H1	0.00914502	-1.75742	0.05	0.167	1
GTF2H5	0.00917754	-1.77353	0.099	0.333	1
UQCRB	0.00919725	2.10574	0.752	0.167	1
NUDT14	0.00921565	-1.47575	0.099	0.167	1
CAPN10	0.00922471	-1.96447	0.018	0.167	1
TPM2	0.00923769	-1.96172	0.018	0.167	1
CCT4	0.00928835	-1.55476	0.245	0.5	1
CAPZB	0.00937641	2.07026	0.469	0	1
C9orf16	0.00937641	2.02383	0.469	0	1
GNAI2	0.00951205	-1.513	0.172	0.333	1
CORO1A	0.00957959	-0.672922	0.707	0.5	1
PCBP2	0.00959978	1.98691	0.467	0	1
SRSF5	0.00960578	-0.437425	0.66	0.333	1
IGLC3	0.00962782	-1.85586	0.133	0.5	1
EEF2	0.00967131	1.65222	0.758	0.167	1
TPR	0.00967485	-1.48979	0.178	0.333	1
RPS21	0.00980291	-1.25362	0.857	0.833	1
NME3	0.00982552	-1.63071	0.138	0.333	1
ARPC5	0.00994339	-1.31075	0.327	0.5	1
NUP85	0.00998922	-1.97137	0.016	0.167	1
ACTR3	0.0101359	-0.976398	0.341	0.333	1
SLC43A3	0.0101546	-1.97209	0.017	0.167	1
RP11-138A9.1	0.0101784	2.18077	0.462	0	1
HLA-E	0.0101825	1.7054	0.859	0.333	1
WDR83OS	0.0102088	-0.474409	0.346	0.167	1
DGCR8	0.0104903	-1.49543	0.016	0.333	1
UQCR10	0.0105904	-0.38448	0.375	0.167	1
ATR	0.0105947	-1.97155	0.016	0.167	1
EHD1	0.0107389	-1.64443	0.133	0.333	1
WDR43	0.0107622	-1.6558	0.047	0.333	1
SPON2	0.0107666	-1.69964	0.057	0.167	1
TMEM219	0.0109285	-1.01059	0.196	0.167	1
BRK1	0.0109754	1.94893	0.456	0	1
G3BP2	0.0109799	-0.463727	0.368	0.167	1
PDE4B	0.0110907	-0.870848	0.238	0.167	1
LCK	0.0111027	1.99708	0.455	0	1
VAMP2	0.0112313	1.96757	0.454	0	1
PSMB8	0.0113221	-0.920414	0.37	0.333	1
PPIB	0.0113611	1.94991	0.453	0	1
CLEC2D	0.0114922	2.14593	0.452	0	1
ZDHHC14	0.0115822	-1.99103	0.013	0.167	1
FKBP5	0.0115845	-1.47011	0.097	0.167	1
BTG1	0.0116985	0.327336	0.979	0.667	1
ATP5D	0.0117585	1.97971	0.45	0	1
UBL5	0.0118034	-1.30116	0.583	0.5	1
MIF	0.0118474	-0.335699	0.387	0.167	1
HNRNPA2B1	0.0118865	-1.15645	0.586	0.833	1
SFT2D2	0.0123109	-1.70403	0.05	0.333	1
HSPB11	0.0125183	-1.31659	0.126	0.167	1
ARF6	0.0125893	1.95017	0.444	0	1
AKAP10	0.012593	-1.70716	0.034	0.333	1
TWISTNB	0.0126437	-1.45483	0.1	0.167	1
EVI2B	0.0129076	-0.660959	0.291	0.167	1
ITPR2	0.013021	-1.88177	0.03	0.167	1
SYNGR1	0.0130952	-1.7709	0.039	0.167	1
CSDE1	0.0131619	-0.64936	0.293	0.167	1
FOXN3	0.0131637	-1.5751	0.135	0.333	1
KLRB1	0.0132454	3.88079	0.44	0	1
SPOCK2	0.0132454	2.06009	0.44	0	1
SERBP1	0.0132633	-0.278539	0.401	0.167	1
TSC22D4	0.0133327	-1.61214	0.137	0.333	1
BTG2	0.0134346	-1.65078	0.256	0.667	1
TRAF5	0.0135031	-1.60307	0.067	0.167	1
CYTIP	0.0136225	2.02199	0.437	0	1
SELT	0.0136225	1.87636	0.437	0	1
EOMES	0.0141496	-1.88363	0.039	0.333	1
EEF1D	0.0142025	1.40906	0.92	0.5	1
DNAJA1	0.0142429	-1.44224	0.496	0.5	1
LINC00152	0.0143248	2.08998	0.433	0	1
SIRPG	0.0143415	-1.30381	0.132	0.167	1
RPS9	0.0146286	0.683326	0.981	0.667	1
RSRP1	0.0147094	-1.4685	0.334	0.333	1
ARGLU1	0.0147287	-0.532985	0.327	0.167	1
NDUFB11	0.0148103	1.84695	0.43	0	1
PHLDA1	0.0148702	-1.42004	0.262	0.333	1
LDHB	0.0148926	1.94422	0.43	0	1
HCST	0.0150646	-0.254695	0.692	0.333	1
C14orf2	0.0154797	1.90622	0.426	0	1
NDUFB2	0.0155652	1.89286	0.426	0	1
AC090498.1	0.0156511	1.97005	0.425	0	1
NOP56	0.0158748	-1.59185	0.202	0.5	1
TCTN1	0.0158874	-2.05926	0.004	0.167	1
TXN	0.0159989	1.89803	0.423	0	1
JTB	0.0160869	1.81956	0.423	0	1
HNRNPK	0.0160942	0.286572	0.555	0.167	1
EPG5	0.0161297	-1.41089	0.022	0.333	1
HNRNPA1	0.0161458	0.999143	0.854	0.333	1
SPCS1	0.0162641	1.79613	0.422	0	1
ATP5G3	0.0162641	1.85576	0.422	0	1
PRDX5	0.0162641	1.86236	0.422	0	1
FGF9	0.0162868	-2.18795	0.003	0.167	1
REV3L	0.0163026	-1.63188	0.048	0.333	1
UBC	0.0164787	-0.922232	0.89	0.833	1
DAZAP2	0.0165331	1.82949	0.42	0	1
WSB1	0.0165365	-0.672199	0.284	0.167	1
DAD1	0.0167226	-1.41499	0.335	0.667	1
TMEM258	0.0171642	-1.17818	0.365	0.5	1
ARL6IP5	0.0171759	1.88557	0.417	0	1
HIST1H1C	0.0173245	-1.379	0.112	0.167	1
HSPA8	0.0174213	-1.08818	0.687	0.833	1
MT-ND5	0.0175191	-1.06517	0.721	0.833	1
EDF1	0.0176294	-1.14241	0.603	0.667	1
SETD1A	0.018112	-1.99615	0.011	0.167	1
HN1	0.0183285	1.80367	0.411	0	1
RPL35	0.0183816	-0.726456	0.964	0.833	1
TMCO1	0.0183869	-1.3213	0.219	0.333	1
CIR1	0.0185599	-1.06494	0.141	0.167	1
ITM2B	0.0186871	2.04757	0.703	0.167	1
CCND2	0.0187678	-0.835731	0.235	0.167	1
STAT6	0.0188435	-1.31234	0.036	0.167	1
SMARCAL1	0.0188667	-2.00988	0.01	0.167	1
RPL10	0.0190643	0.364359	1	0.833	1
FIS1	0.0190964	-1.13906	0.27	0.333	1
C9orf142	0.0191338	1.82305	0.407	0	1
PPIA	0.0192353	1.86455	0.717	0.167	1
CIRBP	0.0194691	1.97404	0.706	0.167	1
JAM3	0.019483	-2.06043	0.003	0.167	1
C19orf25	0.0195496	-1.74134	0.102	0.333	1
C4orf48	0.019777	-1.29073	0.229	0.333	1
YWHAQ	0.0198635	1.83716	0.404	0	1
KLRD1	0.0199281	-1.74282	0.143	0.167	1
RPL37	0.0200233	-0.73903	0.936	0.833	1
ATP5J2	0.0205082	1.74788	0.401	0	1
SLC25A6	0.0208342	1.87899	0.712	0.167	1
GSTP1	0.0209481	1.78752	0.399	0	1
RPL29	0.0210506	0.29106	0.974	0.667	1
GPBP1	0.0210593	1.80757	0.398	0	1
MALL	0.0210829	-2.01149	0.006	0.167	1
FKBP2	0.0212707	-0.984607	0.202	0.167	1
PAPOLA	0.0216233	1.76507	0.396	0	1
RAC1	0.0216233	1.76346	0.396	0	1
PAIP2	0.0218525	1.78692	0.395	0	1
C12orf57	0.0219679	1.83097	0.394	0	1
GLRX	0.0222193	-1.29982	0.122	0.167	1
FYB	0.0224349	1.86356	0.392	0	1
PCBP1	0.0224349	1.76522	0.392	0	1
ABCA1	0.0226458	-2.03513	0.006	0.167	1
COMMD6	0.0226735	-1.02249	0.621	0.833	1
SLCO3A1	0.0228831	-1.38779	0.02	0.167	1
COTL1	0.0229813	1.01714	0.665	0.167	1
RPL19	0.0230693	-0.310807	0.994	0.833	1
MT-ND1	0.0230951	-0.712917	0.958	0.833	1
MAPKAPK2	0.0235384	-1.53069	0.074	0.333	1
ATP5O	0.0236406	1.70323	0.388	0	1
LRRFIP1	0.0236406	1.79281	0.388	0	1
PGAM1	0.0236406	1.75577	0.388	0	1
VAMP8	0.0237643	1.71514	0.387	0	1
SSBP1	0.0239716	-1.48573	0.227	0.5	1
MORF4L1	0.0241607	-0.893955	0.468	0.333	1
AC092580.4	0.0243909	2.22457	0.385	0	1
UBXN1	0.024518	1.72573	0.384	0	1
ELF1	0.0246755	-0.849808	0.397	0.333	1
NDUFA11	0.0249026	1.68433	0.383	0	1
SHFM1	0.025032	1.70731	0.382	0	1
ODF2L	0.0250731	-1.33354	0.209	0.333	1
TRAPPC1	0.025162	1.73174	0.382	0	1
ATP5B	0.0252925	1.71841	0.381	0	1
NR3C1	0.0256878	1.96209	0.38	0	1
LCOR	0.0257829	-1.63772	0.046	0.333	1
SPTY2D1	0.0258296	-1.40306	0.105	0.5	1
USP9Y	0.0259421	-2.03777	0.006	0.167	1
LPAR5	0.0260318	-2.0363	0.005	0.167	1
APBB1IP	0.0260657	-1.47982	0.157	0.333	1
RPS11	0.0266671	1.04632	0.954	0.833	1
IER2	0.0267683	1.89547	0.376	0	1
ABRACL	0.0267683	1.75373	0.376	0	1
RGS2	0.0267683	2.02075	0.376	0	1
UXT	0.0270446	1.69059	0.375	0	1
SIDT1-AS1	0.0273109	-1.32454	0.025	0.333	1
MDH1	0.02738	-1.46995	0.162	0.333	1
DHX34	0.0275582	-2.06395	0.002	0.167	1
ATP5I	0.0277463	1.71058	0.373	0	1
CUTA	0.0277463	1.64715	0.373	0	1
LAPTM5	0.0284896	1.07295	0.657	0.167	1
STK17A	0.0287186	-1.13568	0.423	0.5	1
MZT2A	0.0289022	1.69959	0.369	0	1
EEF1A1	0.0291599	0.27639	0.999	0.833	1
NFATC2	0.0293616	-1.50476	0.088	0.333	1
LYST	0.0293726	-0.68547	0.246	0.167	1
SH3KBP1	0.0294603	-0.628128	0.241	0.167	1
RPL23A	0.0294867	0.868991	0.995	0.833	1
LAMTOR4	0.0299481	1.63601	0.365	0	1
ARL4C	0.0301626	-0.341083	0.357	0.167	1
USMG5	0.0305606	1.61705	0.363	0	1
HINT1	0.0305622	-0.45664	0.736	0.5	1
HAUS2	0.030604	-1.31731	0.031	0.333	1
RNASEK	0.0309689	-1.35252	0.03	0.333	1
ANXA2	0.0310272	1.66341	0.362	0	1
RPL7	0.0310478	0.87961	0.987	0.833	1
GOLGA5	0.0312915	-1.37896	0.02	0.167	1
TOR1AIP2	0.0316171	-1.48844	0.098	0.333	1
ATPIF1	0.031659	1.63966	0.36	0	1
HLA-F	0.0318187	1.68672	0.359	0	1
TSPO	0.0318187	1.69023	0.359	0	1
NDUFS5	0.0319205	-0.299739	0.677	0.333	1
RNF213	0.0319542	-1.29707	0.306	0.5	1
STK4	0.0321565	-1.2526	0.391	0.667	1
GPR174	0.0323203	-1.47913	0.002	0.167	1
RPL36	0.0323855	-0.667695	0.954	0.833	1
SRRM1	0.0324647	1.61662	0.357	0	1
RHOG	0.0327919	1.58661	0.356	0	1
KLRC3	0.033074	-1.47865	0.002	0.167	1
COX14	0.0332268	-1.19234	0.246	0.333	1
IDS	0.0334869	-1.1207	0.427	0.333	1
PLP2	0.0336229	1.72426	0.354	0	1
LTB	0.0337913	2.76432	0.353	0	1
OCIAD2	0.0337913	1.58268	0.353	0	1
RPL17	0.0340948	-0.820746	0.49	0.5	1
SNX3	0.0346445	1.57866	0.351	0	1
HIBCH	0.0346476	-1.28357	0.038	0.167	1
IWS1	0.0346936	-1.47243	0.077	0.333	1
PEBP1	0.0348174	1.58949	0.351	0	1
COX5A	0.0353407	1.57509	0.349	0	1
RSL1D1	0.0355714	-0.979151	0.266	0.333	1
RHOH	0.0362283	1.71935	0.347	0	1
RP11-138A9.2	0.0364081	1.88617	0.346	0	1
LGALS3	0.0367702	1.70019	0.345	0	1
CALM3	0.0369524	1.63326	0.345	0	1
NIPAL2	0.0373397	-1.03866	0.001	0.167	1
TFAP4	0.0375011	-0.875809	0.001	0.167	1
TBCA	0.0375039	1.5701	0.343	0	1
ZNF665	0.0375138	-0.876223	0.001	0.167	1
TRGV10	0.0375368	-0.974998	0.001	0.167	1
UNC45A	0.0379615	-1.26482	0.042	0.167	1
PSMA1	0.0380627	1.54788	0.342	0	1
ERMARD	0.0381854	-1.45147	0.007	0.167	1
CTSD	0.0382505	1.63362	0.341	0	1
MTX1	0.0382846	-1.18913	0.058	0.167	1
PSMC4	0.0385266	-0.87967	0.149	0.167	1
C14orf166	0.0388191	1.50304	0.34	0	1
MTAP	0.0389994	-1.41851	0.013	0.167	1
NFKBIE	0.0391511	-1.48466	0.027	0.167	1
CXCR4	0.0395353	-0.319428	0.823	0.5	1
C12orf75	0.0395888	1.63715	0.338	0	1
HIST1H1E	0.0399471	-1.44997	0.007	0.167	1
CMPK1	0.0399787	1.5227	0.337	0	1
FKBP8	0.040372	1.5235	0.336	0	1
BCL3	0.0407342	-1.34507	0.045	0.333	1
NBEAL1	0.0407687	1.54333	0.335	0	1
RPL26	0.0407938	0.806077	0.986	0.833	1
DDX23	0.0408178	-1.36441	0.039	0.333	1
GATC	0.041209	-1.371	0.021	0.167	1
SEL1L3	0.0412879	-1.27825	0.064	0.167	1
TBC1D10C	0.0413591	-1.26964	0.219	0.333	1
HSPB1	0.0419796	2.15071	0.332	0	1
SERTAD3	0.0421686	-1.33807	0.049	0.167	1
TRAT1	0.0423689	-0.409652	0.345	0.167	1
SURF4	0.0424393	-1.14234	0.259	0.333	1
CLK1	0.0424979	-1.32111	0.324	0.5	1
ERH	0.0425969	1.4789	0.331	0	1
PFAS	0.0427639	-1.46853	0.003	0.167	1
OSTF1	0.0428045	1.61425	0.33	0	1
EZR	0.0429038	0.3482	0.516	0.167	1
RAP1A	0.0430129	1.51714	0.33	0	1
HLA-DPB1	0.0432007	-0.558441	0.461	0.333	1
PRELID1	0.0432223	1.54092	0.329	0	1
GTF3A	0.0432223	1.49161	0.329	0	1
WNK1	0.0433404	-1.42512	0.169	0.333	1
CCDC12	0.0434326	1.47081	0.329	0	1
UBXN4	0.0435323	-1.11171	0.255	0.333	1
CD44	0.0443631	1.11645	0.636	0.167	1
TMEM230	0.0447133	1.48122	0.326	0	1
COX17	0.0448129	-1.23547	0.224	0.333	1
STAT3	0.04493	1.5959	0.325	0	1
BLOC1S1	0.04493	1.59743	0.325	0	1
PLGLB1	0.0449894	-1.03505	0.002	0.167	1
SF3B2	0.045119	-0.943351	0.309	0.333	1
TAF7	0.0451476	1.49823	0.325	0	1
LDLRAD4	0.0453661	1.8578	0.324	0	1
POLR2K	0.0455856	1.47059	0.324	0	1
ATP5J	0.045806	1.48655	0.323	0	1
GNL3L	0.0459793	-1.43368	0.01	0.167	1
TMED2	0.0462498	1.44454	0.322	0	1
ISCU	0.0462498	1.44843	0.322	0	1
2025-09-15	0.0462498	1.42935	0.322	0	1
GHITM	0.046473	1.42067	0.322	0	1
FBLIM1	0.0464872	-1.37143	0.011	0.167	1
GAB3	0.0465054	-1.34602	0.026	0.167	1
CEP72	0.0469417	-1.03724	0.002	0.167	1
GGCX	0.0477068	-1.28277	0.035	0.167	1
RPS18	0.0478006	0.648442	1	1	1
NDUFA13	0.0480631	1.47112	0.318	0	1
HIST1H2AG	0.048208	-1.4616	0.004	0.167	1
RPL36AL	0.0482797	-0.301042	0.875	0.667	1
TANK	0.0487592	1.58855	0.317	0	1
NDUFB9	0.0489932	1.44537	0.316	0	1
TXNIP	0.049658	-1.30221	0.16	0.333	1
ATF4	0.0499394	1.53442	0.314	0	1
LAMTOR5	0.0499394	1.44627	0.314	0	1
VLDLR	0.050677	-1.03381	0.002	0.167	1
MGAT4A	0.0511449	1.60633	0.312	0	1
RPL38	0.0511713	0.746646	0.893	0.5	1
PRIMPOL	0.0513538	-1.43469	0.009	0.167	1
BSG	0.0520445	-0.875085	0.333	0.333	1
ID2	0.0521221	1.16791	0.623	0.167	1
FAM133B	0.052128	1.48655	0.31	0	1
UBE2N	0.0526258	1.41191	0.309	0	1
DUSP1	0.0531144	-0.79329	0.634	0.333	1
FAM24B	0.0531486	-1.43698	0.009	0.167	1
C12orf42	0.0532747	-0.867488	0.002	0.167	1
RBPJ	0.0533805	1.68001	0.308	0	1
TOMM20	0.0536342	1.40268	0.307	0	1
SH3BGRL	0.0536342	1.41552	0.307	0	1
STRAP	0.053889	1.37243	0.307	0	1
LINC00649	0.0539741	-1.27767	0.046	0.333	1
NDUFA6	0.0541449	1.39911	0.306	0	1
VAPA	0.0541449	1.43854	0.306	0	1
AC016831.7	0.0544018	1.51966	0.306	0	1
SLC7A5	0.0546599	1.54284	0.305	0	1
ARID5A	0.0546599	1.4863	0.305	0	1
C19orf60	0.0546599	1.42448	0.305	0	1
CD247	0.054919	1.48482	0.305	0	1
BFAR	0.0550273	-0.994435	0.094	0.167	1
KIFAP3	0.0553133	-1.38662	0.018	0.167	1
COIL	0.0553465	-1.23268	0.045	0.167	1
ZNF322	0.0554141	-1.44227	0.007	0.167	1
CFLAR	0.0554406	1.48168	0.304	0	1
ADK	0.055832	-1.25164	0.042	0.167	1
NDUFB1	0.0558975	-1.16592	0.237	0.333	1
GNL2	0.0561745	-1.11003	0.071	0.167	1
ACTR2	0.0561752	-1.09901	0.259	0.333	1
AURKAIP1	0.0562312	1.37927	0.302	0	1
MRPL41	0.0562312	1.44184	0.302	0	1
CCDC85B	0.0570319	1.42963	0.301	0	1
SNX10	0.0571404	-1.22282	0.039	0.167	1
FXR1	0.0572253	-1.31397	0.107	0.333	1
CTSC	0.0575714	1.53737	0.3	0	1
GPANK1	0.0577005	-1.24236	0.043	0.333	1
RPS15A	0.0579999	0.286393	0.997	0.833	1
SNAPIN	0.0580545	-1.09422	0.071	0.167	1
EPRS	0.058297	-1.16869	0.055	0.167	1
LSM7	0.0583892	1.37946	0.298	0	1
AK2	0.0588994	-1.02308	0.088	0.167	1
CLDN7	0.0589372	-1.2976	0.033	0.167	1
MYEOV2	0.0589401	1.37714	0.297	0	1
ATRX	0.0594812	-1.31552	0.191	0.333	1
VDAC1	0.0594957	1.33867	0.296	0	1
WTAP	0.0594957	1.36797	0.296	0	1
ZFAND3	0.0603601	-1.22573	0.046	0.167	1
JAK1	0.0606211	1.43011	0.294	0	1
2025-09-09	0.0606211	1.41805	0.294	0	1
SRPRB	0.060787	-1.13329	0.065	0.167	1
ATP5H	0.0609054	1.34418	0.294	0	1
UBE2I	0.0609054	1.37635	0.294	0	1
JUN	0.0611901	0.798518	0.765	0.333	1
UCP2	0.0617655	1.50287	0.293	0	1
HAUS8	0.0618982	-1.42188	0.011	0.167	1
ITM2C	0.0620546	1.65796	0.292	0	1
IFI27L2	0.0620546	1.3935	0.292	0	1
COX7A2L	0.0623449	1.36609	0.292	0	1
SLC35F2	0.0623542	-1.38711	0.017	0.167	1
RTCA	0.0625671	-1.10374	0.073	0.167	1
NCOR1	0.0626364	1.34206	0.291	0	1
UBE2D3	0.0628533	1.64884	0.626	0.167	1
RBM25	0.0629227	-1.33113	0.259	0.5	1
DYNLRB1	0.0629292	1.36465	0.291	0	1
GPX1	0.0632232	1.36928	0.29	0	1
SUB1	0.063259	0.704738	0.768	0.333	1
MBTPS1	0.0632626	-1.26125	0.04	0.167	1
HACL1	0.0633238	-1.28048	0.036	0.167	1
TPI1	0.0637387	0.963167	0.594	0.167	1
PER1	0.0637963	-1.37891	0.113	0.333	1
BRCA2	0.063832	-0.967538	0.004	0.167	1
ZNF331	0.0638487	-1.25862	0.314	0.5	1
TPD52L2	0.0638805	-1.24254	0.042	0.167	1
PTGES3	0.0639709	-1.28937	0.43	0.5	1
HSP90B1	0.0641126	1.41643	0.289	0	1
SMDT1	0.0641126	1.35833	0.289	0	1
TMEM209	0.0643404	-1.40057	0.014	0.167	1
FAF2	0.0645	-1.34854	0.023	0.167	1
CYTH2	0.0645874	-1.34236	0.094	0.333	1
ECD	0.0650035	-1.34139	0.024	0.167	1
TANGO2	0.0650419	-1.36385	0.02	0.167	1
EIF3G	0.0652165	-0.701312	0.383	0.333	1
KMT2C	0.0656894	-1.08174	0.073	0.167	1
KIF5B	0.0659253	1.36615	0.286	0	1
TFF3	0.0662319	1.48926	0.285	0	1
ANP32B	0.0662319	1.34776	0.285	0	1
MBNL1	0.0663511	-0.785609	0.313	0.333	1
NDUFB7	0.0665397	1.3015	0.285	0	1
SLC14A1	0.0667955	-0.96341	0.003	0.167	1
ATP5C1	0.0668488	1.314	0.284	0	1
VDAC2	0.0671592	1.32888	0.284	0	1
ARL10	0.0671847	-1.02644	0.004	0.167	1
SRGN	0.0675914	1.06613	0.967	0.833	1
GNAQ	0.0680177	-1.40323	0.013	0.167	1
PRKCH	0.0680914	-1.16026	0.239	0.333	1
POLR1D	0.0680983	1.30036	0.282	0	1
IL7R	0.0685775	-1.34812	0.339	0.667	1
NDUFB10	0.0690492	1.31855	0.281	0	1
TGFB1	0.0690492	1.39159	0.281	0	1
C11orf31	0.0690492	1.33312	0.281	0	1
PTPN4	0.0692924	-1.29177	0.112	0.333	1
MED11	0.0693157	-1.18943	0.051	0.167	1
SLC35C2	0.0695899	-1.20013	0.05	0.167	1
EIF1	0.069638	0.497605	0.995	0.833	1
BUD31	0.0696898	1.35106	0.28	0	1
RSRC2	0.0696898	1.39461	0.28	0	1
EIF3I	0.0700121	1.32272	0.279	0	1
SRSF11	0.0700121	1.37038	0.279	0	1
FGD3	0.0701763	-1.15532	0.049	0.167	1
TRA2B	0.070211	-0.983377	0.353	0.5	1
LAT	0.0703984	-1.26622	0.278	0.5	1
CMC2	0.0713147	1.39959	0.277	0	1
CENPB	0.0713652	-1.35676	0.021	0.167	1
ARHGDIA	0.0714337	-1.07005	0.348	0.5	1
RPS25	0.0716871	0.607573	0.989	0.833	1
MAGOH	0.0719742	1.29821	0.276	0	1
BARD1	0.0721289	-1.38038	0.017	0.167	1
APOBEC3G	0.072306	1.42889	0.276	0	1
CDC37	0.072306	1.31717	0.276	0	1
OAS1	0.0724759	-1.24852	0.04	0.167	1
AKAP9	0.0725471	-1.31386	0.186	0.333	1
GXYLT1	0.0728371	-1.25933	0.038	0.167	1
EIF4B	0.0729738	1.29748	0.275	0	1
ATP6V0B	0.0729738	1.31113	0.275	0	1
TNFRSF1B	0.0729738	1.36023	0.275	0	1
SRP9	0.0733098	1.30069	0.275	0	1
CHMP4A	0.0733098	1.31388	0.275	0	1
AGAP2	0.0734979	-1.2774	0.035	0.167	1
CREB3	0.0735439	-1.20867	0.049	0.167	1
RNASET2	0.0736471	1.29617	0.274	0	1
AP2M1	0.0739859	1.29081	0.274	0	1
EMB	0.0739859	1.31723	0.274	0	1
PFKFB2	0.0742293	-0.861079	0.004	0.167	1
GNG5	0.0743261	1.30599	0.273	0	1
EPC1	0.0743261	1.32943	0.273	0	1
AKNA	0.0743261	1.35434	0.273	0	1
JAKMIP1	0.07446	-1.23328	0.046	0.333	1
PEX26	0.0748513	-1.27304	0.035	0.167	1
TOMM22	0.0750107	1.24608	0.272	0	1
IDH2	0.0750107	1.34122	0.272	0	1
ATP1A1	0.0750107	1.27172	0.272	0	1
ANKRD28	0.0750341	-0.82561	0.211	0.167	1
HCLS1	0.075701	1.27781	0.271	0	1
TBCB	0.075701	1.26271	0.271	0	1
LINC00987	0.0759728	-0.858034	0.004	0.167	1
NOP58	0.0760484	1.33737	0.271	0	1
FNBP1	0.076374	-0.520187	0.402	0.333	1
FMNL3	0.0765293	-1.25886	0.028	0.167	1
HNRNPH1	0.0766696	-0.398744	0.316	0.167	1
ATP5A1	0.0767473	1.27481	0.27	0	1
AES	0.0774521	1.30669	0.269	0	1
RPS14	0.077529	0.617412	0.997	1	1
C20orf24	0.0778067	1.31708	0.268	0	1
PTPN7	0.0778067	1.37911	0.268	0	1
SCP2	0.0781628	1.24445	0.268	0	1
MYL6	0.0782414	-0.261776	0.907	0.667	1
ANXA5	0.0785203	1.29959	0.267	0	1
RABGAP1	0.0786223	-1.31881	0.026	0.167	1
NACA	0.0787409	0.408426	0.854	0.5	1
CPSF6	0.0787658	-1.01178	0.087	0.167	1
DEK	0.0788793	1.28347	0.267	0	1
S100A6	0.0789081	0.86203	0.88	0.5	1
TRGV5	0.079197	-1.42276	0.009	0.167	1
KHNYN	0.0792965	-1.27039	0.037	0.167	1
NDUFS8	0.0796018	1.26348	0.266	0	1
NAA50	0.0799653	1.34604	0.265	0	1
SSU72	0.0799653	1.26917	0.265	0	1
CD164	0.0803303	1.2863	0.265	0	1
SEPW1	0.0803303	1.26248	0.265	0	1
MFNG	0.0804184	-0.98703	0.089	0.167	1
SNRPF	0.0806969	1.24741	0.264	0	1
DPP7	0.0806969	1.27522	0.264	0	1
MINOS1	0.0806969	1.29596	0.264	0	1
VIPR2	0.0807771	-1.37442	0.007	0.167	1
TIPRL	0.0810122	-0.912715	0.112	0.167	1
TPM4	0.0810649	1.33165	0.264	0	1
DOK2	0.0814345	1.41925	0.263	0	1
MCTP2	0.082396	-1.3465	0.022	0.167	1
PTGER2	0.0825176	-1.20645	0.045	0.167	1
RALY	0.0825524	1.23551	0.262	0	1
TRMT112	0.0827626	-0.514985	0.468	0.333	1
FANCG	0.0828425	-1.01753	0.005	0.167	1
CLTB	0.0829281	1.23745	0.261	0	1
TSC22D3	0.0829727	0.921824	0.755	0.333	1
HLA-B	0.0829998	0.537808	0.991	0.833	1
TMOD2	0.0831439	-0.950442	0.004	0.167	1
RASGEF1A	0.0831573	-0.854975	0.004	0.167	1
RPL27	0.0833823	0.788655	0.952	0.667	1
MUTYH	0.0834288	-1.33874	0.023	0.167	1
KANSL1	0.0835579	-1.34866	0.087	0.333	1
RPS4Y1	0.0838563	-1.29699	0.306	0.667	1
PCNP	0.0840647	1.23842	0.26	0	1
SNX6	0.0841513	-1.16243	0.148	0.333	1
NDUFV2	0.0842599	-0.962955	0.287	0.333	1
CDC42	0.0844313	0.92126	0.57	0.167	1
PAFAH1B1	0.084777	-0.808011	0.155	0.167	1
UBE2A	0.0852153	1.23053	0.258	0	1
ETS1	0.0856021	1.27563	0.258	0	1
DNTTIP2	0.0859113	-0.759583	0.152	0.167	1
TIPARP	0.0862493	-0.880699	0.136	0.167	1
EIF3C	0.0862565	-1.40262	0.012	0.167	1
ANXA1	0.0864396	-0.569546	0.51	0.333	1
PHPT1	0.0875599	1.27466	0.255	0	1
LPP	0.0877492	-1.24514	0.058	0.333	1
PDE4A	0.0877669	-0.985807	0.09	0.167	1
LINC-PINT	0.0879563	1.29638	0.255	0	1
TKT	0.0880608	-0.701598	0.158	0.167	1
NAP1L5	0.0883278	-1.26631	0.026	0.167	1
ATP5F1	0.0883544	1.20863	0.255	0	1
GIGYF2	0.0886032	-1.2585	0.038	0.167	1
MAP7D3	0.0886318	-1.32341	0.027	0.167	1
CASP4	0.0887541	1.24379	0.254	0	1
DDX6	0.0887541	1.27796	0.254	0	1
DDIT4	0.0887541	1.43209	0.254	0	1
GNLY	0.0887541	3.40035	0.254	0	1
TCEB1	0.0887541	1.22068	0.254	0	1
SAMSN1	0.0889349	-0.698745	0.535	0.5	1
GIMAP1	0.0891123	-1.07041	0.072	0.167	1
MPC2	0.0891555	1.19887	0.254	0	1
ACAD10	0.0892026	-0.95466	0.006	0.167	1
MGAT2	0.0892631	-0.979262	0.094	0.167	1
ZNF439	0.0894296	-0.854768	0.005	0.167	1
PPIE	0.0894666	-1.00841	0.088	0.167	1
TNFRSF18	0.0895585	1.72929	0.253	0	1
TJP3	0.08994	-0.853429	0.005	0.167	1
CAPG	0.0899632	1.4331	0.253	0	1
SBDS	0.0907775	1.23435	0.252	0	1
DYNC1I2	0.0909919	-1.10038	0.068	0.167	1
ICOS	0.0911873	1.45372	0.251	0	1
SNRPE	0.0911873	1.19505	0.251	0	1
TYMP	0.0911873	1.29487	0.251	0	1
PYURF	0.0915987	1.2001	0.251	0	1
FKBP11	0.0915987	1.25796	0.251	0	1
C12orf65	0.091682	-1.20925	0.047	0.167	1
FOSB	0.09196	-0.826791	0.332	0.333	1
TMEM154	0.0922704	-1.2203	0.043	0.167	1
RPL30	0.0926884	-0.257746	0.984	0.833	1
RRP7A	0.0934893	-0.965614	0.095	0.167	1
WHSC1L1	0.0936812	1.25475	0.248	0	1
DDT	0.0941029	1.21285	0.248	0	1
DNAJC7	0.0941131	-1.09929	0.173	0.333	1
PRR13	0.0942777	-0.684439	0.38	0.333	1
GOLGA4	0.0943565	-0.957142	0.121	0.167	1
DDX39A	0.0943834	-0.890639	0.123	0.167	1
SEC11A	0.0945263	1.22994	0.247	0	1
CCDC186	0.0946883	-0.940753	0.099	0.167	1
NDUFS7	0.0949515	1.19675	0.247	0	1
MRPS18C	0.095079	-1.0736	0.072	0.167	1
ZFAND5	0.0953784	1.21822	0.246	0	1
RPL11	0.0956408	-0.561106	0.997	1	1
MDH2	0.0958071	1.15687	0.246	0	1
METTL9	0.0958071	1.17519	0.246	0	1
ROCK1	0.0962375	1.20327	0.245	0	1
CCL4L2	0.0966698	2.48022	0.245	0	1
ROMO1	0.0966698	1.1902	0.245	0	1
FABP5	0.0966698	1.49745	0.245	0	1
HMGB1	0.0968384	1.11277	0.755	0.333	1
TRAM1	0.0971037	1.19152	0.244	0	1
TUFM	0.0971037	1.18582	0.244	0	1
EVI2A	0.0971249	-0.811438	0.274	0.333	1
BAG6	0.0971453	-1.15172	0.057	0.167	1
SERP1	0.0974011	0.756861	0.536	0.167	1
HNRNPUL1	0.0975395	1.18868	0.244	0	1
CSNK2B	0.0975395	1.18985	0.244	0	1
COQ10B	0.0976514	-0.734853	0.144	0.167	1
SDHA	0.0976776	-1.21346	0.12	0.333	1
MGEA5	0.0979771	1.2257	0.243	0	1
SERF2	0.0983237	-0.549944	0.904	0.667	1
PBXIP1	0.0984165	1.20928	0.243	0	1
TECR	0.0984165	1.20512	0.243	0	1
NELFE	0.0988111	-0.956124	0.097	0.167	1
PSMA2	0.0988577	1.15243	0.242	0	1
MRPL27	0.0992941	-0.903838	0.108	0.167	1
MAF1	0.0997455	1.19735	0.241	0	1
ZNF148	0.100038	-1.15295	0.06	0.333	1
PSMB3	0.100225	-0.642428	0.384	0.333	1
FOXP1	0.100641	1.27988	0.24	0	1
PSAP	0.100641	1.15307	0.24	0	1
VPS37B	0.100641	1.32689	0.24	0	1
RFC1	0.1009	-1.12166	0.073	0.167	1
SUPT4H1	0.101091	1.16275	0.24	0	1
ZNF451	0.101271	-1.08891	0.07	0.167	1
STK35	0.10134	-1.00625	0.008	0.167	1
TMED9	0.101543	1.18525	0.239	0	1
DNLZ	0.102158	-0.851402	0.006	0.167	1
AAK1	0.102453	1.18472	0.238	0	1
HSH2D	0.102594	-1.20583	0.047	0.167	1
ARMC5	0.10262	-1.00538	0.006	0.167	1
NR4A2	0.103011	-0.299164	0.327	0.167	1
TUBGCP5	0.103478	-0.837543	0.006	0.167	1
APRT	0.103551	0.601638	0.503	0.167	1
SUCLG2	0.103624	-0.952274	0.096	0.167	1
LASP1	0.104166	-0.843705	0.121	0.167	1
JMJD6	0.104296	1.21238	0.236	0	1
PPP1CC	0.104296	1.14455	0.236	0	1
SAP30BP	0.104473	-0.874889	0.113	0.167	1
KRTCAP2	0.105228	1.12747	0.235	0	1
VAMP5	0.105697	1.18918	0.235	0	1
PIK3IP1	0.105697	1.20059	0.235	0	1
FBL	0.106169	1.13413	0.235	0	1
MAP3K9	0.106198	-1.00422	0.007	0.167	1
ARL4A	0.106642	1.25853	0.234	0	1
NDFIP1	0.106642	1.15114	0.234	0	1
MRPL54	0.106642	1.15463	0.234	0	1
NKTR	0.106642	1.2415	0.234	0	1
ARIH1	0.106843	-0.89375	0.104	0.167	1
PCSK7	0.107117	1.2446	0.234	0	1
ERCC1	0.107283	-1.00224	0.085	0.167	1
ZFP36L2	0.107344	-0.54741	0.74	0.5	1
MRPL47	0.107362	-1.00965	0.183	0.333	1
MAPRE1	0.107594	1.14928	0.233	0	1
IL2RB	0.107594	1.2118	0.233	0	1
PFDN5	0.107595	0.598103	0.863	0.5	1
ADAM28	0.107806	-1.37783	0.014	0.167	1
AP2S1	0.108073	1.13437	0.233	0	1
DNPH1	0.108073	1.28651	0.233	0	1
EIF5	0.108256	-0.985397	0.329	0.5	1
OSTC	0.108553	1.09634	0.232	0	1
ZNHIT1	0.108553	1.09626	0.232	0	1
PSMB9	0.108595	0.439203	0.469	0.167	1
SPEF2	0.108699	-0.848613	0.007	0.167	1
CDS2	0.108947	-0.948881	0.097	0.167	1
RNF149	0.109036	1.14108	0.232	0	1
DUSP4	0.109502	1.50271	0.587	0.167	1
ELOVL5	0.109521	1.11352	0.231	0	1
CXCR6	0.109521	1.39809	0.231	0	1
NDUFA5	0.109521	1.11755	0.231	0	1
ZNF706	0.109521	1.18752	0.231	0	1
TRGC1	0.109623	-1.4108	0.06	0.333	1
CBX3	0.110008	1.14623	0.231	0	1
KIAA2026	0.110217	-1.1449	0.055	0.167	1
SUMO1	0.110221	-0.469177	0.446	0.333	1
DDX11	0.110224	-0.844593	0.006	0.167	1
PFDN2	0.11091	-0.503023	0.213	0.167	1
TMEM160	0.110988	1.10856	0.23	0	1
HSPA9	0.110988	1.13973	0.23	0	1
EIF4A3	0.111481	1.17474	0.229	0	1
FAM107B	0.111481	1.16494	0.229	0	1
CUL3	0.11171	-0.93458	0.099	0.167	1
IGHG4	0.111976	1.20521	0.229	0	1
MAGED2	0.112347	-1.20487	0.121	0.333	1
TMEM167A	0.112472	1.14651	0.228	0	1
PERP	0.112472	1.15235	0.228	0	1
TRIM65	0.112827	-0.999678	0.008	0.167	1
VPS4B	0.112873	-0.881453	0.114	0.167	1
CHCHD10	0.112971	1.12889	0.228	0	1
WDR1	0.113472	1.10451	0.227	0	1
ARPP19	0.113472	1.15409	0.227	0	1
CCNH	0.113472	1.17899	0.227	0	1
KHDRBS1	0.113976	1.10528	0.227	0	1
DLD	0.11419	-1.01948	0.082	0.167	1
TMEM65	0.114277	-0.9994	0.007	0.167	1
SPCS2	0.114471	-0.712119	0.373	0.333	1
HDAC2	0.114634	-1.0125	0.081	0.167	1
CCDC138	0.114729	-0.940103	0.008	0.167	1
SCFD1	0.11479	-0.960075	0.091	0.167	1
ERGIC3	0.114988	1.11213	0.226	0	1
TMEM123	0.114988	1.12618	0.226	0	1
CLN8	0.115382	-1.11536	0.051	0.167	1
LINC00685	0.11547	-1.27707	0.031	0.167	1
SNRPN	0.116009	1.10289	0.225	0	1
MYDGF	0.116009	1.1037	0.225	0	1
PIM3	0.116009	1.18648	0.225	0	1
AKIRIN1	0.116522	1.0838	0.224	0	1
DRAP1	0.116789	-0.424132	0.457	0.333	1
RASSF5	0.117038	1.11873	0.224	0	1
SEMA4D	0.117382	-0.901342	0.101	0.167	1
PIGT	0.117389	-0.944392	0.098	0.167	1
CCDC77	0.117451	-0.937894	0.007	0.167	1
ZNF22	0.117506	-1.09887	0.064	0.167	1
EIF6	0.117555	1.09669	0.223	0	1
HLA-DRB5	0.117555	1.30058	0.223	0	1
IFI6	0.117555	1.51845	0.223	0	1
LCORL	0.117677	-0.995931	0.007	0.167	1
DOCK8	0.117849	-1.12847	0.15	0.333	1
TMEM70	0.117875	-0.823352	0.124	0.167	1
CCL20	0.118075	2.04895	0.223	0	1
MED15	0.118099	-1.1084	0.055	0.167	1
GNPTAB	0.118134	-1.09116	0.066	0.167	1
TMEM33	0.118494	-1.10498	0.063	0.167	1
OCIAD1	0.118822	-1.01843	0.183	0.333	1
CD27	0.119121	1.39212	0.222	0	1
KDELR2	0.119121	1.10753	0.222	0	1
PRELID3B	0.119289	-0.627057	0.169	0.167	1
TAB2	0.119339	-0.979105	0.087	0.167	1
ILF2	0.119467	-0.508663	0.204	0.167	1
DPF2	0.119534	-1.08895	0.064	0.167	1
EIF1B	0.119648	1.1522	0.221	0	1
ETF1	0.119648	1.08872	0.221	0	1
CHD1	0.119648	1.18469	0.221	0	1
AP3S1	0.120176	1.12309	0.221	0	1
SUMO3	0.120176	1.12348	0.221	0	1
EIF5B	0.120707	1.12891	0.22	0	1
CORO1B	0.120707	1.25069	0.22	0	1
SYNE2	0.120707	1.14879	0.22	0	1
MRPL57	0.12124	1.09827	0.22	0	1
PLIN2	0.12124	1.26942	0.22	0	1
CCL3L3	0.12124	1.55023	0.22	0	1
VMA21	0.12161	-0.923183	0.101	0.167	1
KBTBD6	0.121715	-0.994486	0.009	0.167	1
DNAJC8	0.121774	1.09283	0.219	0	1
FIP1L1	0.122199	-1.10328	0.071	0.333	1
PTPRC	0.122254	1.10465	0.737	0.333	1
CNN2	0.122312	1.07552	0.219	0	1
UQCRC2	0.122851	1.02715	0.218	0	1
PLK3	0.122851	1.12561	0.218	0	1
BCAS2	0.123046	-0.29594	0.263	0.167	1
G3BP1	0.123265	-1.17711	0.138	0.333	1
PTGER4	0.123285	-0.630225	0.188	0.167	1
ARHGAP9	0.123393	1.13827	0.218	0	1
PTMS	0.123393	1.23489	0.218	0	1
IFITM1	0.123393	1.21231	0.218	0	1
CLTA	0.123393	1.06729	0.218	0	1
CMTM6	0.123936	1.11055	0.217	0	1
IRF2BP2	0.123936	1.1081	0.217	0	1
TMED10	0.123936	1.0803	0.217	0	1
UQCRH	0.123942	-0.628655	0.513	0.5	1
DGUOK	0.125031	1.06799	0.216	0	1
EIF4A2	0.125519	-0.678498	0.498	0.5	1
LSM10	0.125565	-0.765852	0.135	0.167	1
SRP19	0.125581	1.07639	0.216	0	1
MCUR1	0.125883	-1.17964	0.04	0.167	1
PPP1R18	0.126689	1.08132	0.215	0	1
RPLP0	0.127385	0.426039	0.94	0.667	1
CCL3	0.127806	1.75836	0.214	0	1
GBP2	0.127806	1.10921	0.214	0	1
STOM	0.128004	-1.06889	0.16	0.333	1
2025-09-06	0.12858	-0.275175	0.272	0.167	1
COX6C	0.128868	1.35846	0.569	0.167	1
TRABD	0.128933	1.06341	0.213	0	1
JMJD1C	0.129499	1.1101	0.213	0	1
MRPL33	0.129499	1.06127	0.213	0	1
PSMB7	0.129499	1.02956	0.213	0	1
SSNA1	0.129499	1.06584	0.213	0	1
ZFAS1	0.129656	-0.277809	0.454	0.333	1
RUFY3	0.129776	-0.835933	0.008	0.167	1
CHMP2A	0.130068	1.07183	0.212	0	1
POLR2J3	0.130068	1.08645	0.212	0	1
NEDD8	0.130696	0.395373	0.44	0.167	1
LEPROTL1	0.130729	0.300837	0.645	0.333	1
EIF3A	0.131213	1.03463	0.211	0	1
TSTD1	0.131213	1.08687	0.211	0	1
HEATR6	0.131229	-0.930073	0.008	0.167	1
ZNF25	0.13125	-0.925549	0.008	0.167	1
PRR7	0.131557	-1.12961	0.065	0.333	1
NHP2	0.131789	1.05793	0.211	0	1
RTF1	0.131789	1.06808	0.211	0	1
SERPINB9	0.131789	1.13418	0.211	0	1
TMEM9B	0.131789	1.03556	0.211	0	1
PSMA5	0.131792	-0.435068	0.218	0.167	1
KRT8	0.132367	1.10706	0.21	0	1
LSM4	0.132367	1.08601	0.21	0	1
EIF4H	0.132948	1.03244	0.21	0	1
RP11-347P5.1	0.132948	1.17178	0.21	0	1
XIST	0.133531	1.24381	0.209	0	1
PHC1	0.13358	-0.979612	0.013	0.167	1
RCAN3	0.13373	-0.736059	0.14	0.167	1
KRT18	0.134117	1.10341	0.209	0	1
JOSD1	0.134272	-1.07415	0.156	0.333	1
ITGAE	0.134704	1.14681	0.208	0	1
ACTN4	0.134704	1.04906	0.208	0	1
CCSER2	0.134704	1.06999	0.208	0	1
RELB	0.134704	1.04012	0.208	0	1
SPCS3	0.134704	1.0286	0.208	0	1
SCAMP2	0.1349	-0.847904	0.114	0.167	1
NEAT1	0.135643	1.40394	0.723	0.333	1
NDUFAB1	0.135887	1.01271	0.207	0	1
C16orf13	0.135887	1.03448	0.207	0	1
TRAPPC2L	0.136165	-0.783548	0.132	0.167	1
RAB2A	0.136483	1.05487	0.207	0	1
ARID4A	0.136488	-0.877123	0.107	0.167	1
SLC38A1	0.136694	-0.305163	0.271	0.167	1
MOB4	0.137033	-0.606454	0.172	0.167	1
ELOF1	0.13708	1.01911	0.206	0	1
THEMIS	0.137248	-0.978931	0.084	0.167	1
CCSAP	0.137438	-0.834823	0.01	0.167	1
C1QBP	0.13768	1.02417	0.206	0	1
PSMA3-AS1	0.13768	1.12438	0.206	0	1
NFAT5	0.138023	-0.88513	0.097	0.167	1
LSM5	0.138164	-0.936629	0.196	0.333	1
C19orf24	0.138888	1.04557	0.205	0	1
NINJ1	0.138888	1.08381	0.205	0	1
ZNF131	0.139088	-0.728844	0.14	0.167	1
CDC42SE2	0.139285	0.606386	0.482	0.167	1
LSM6	0.139545	-0.760212	0.134	0.167	1
ZMAT2	0.139629	-0.585268	0.18	0.167	1
HLA-DQB1	0.140106	1.19464	0.204	0	1
CLK2	0.140711	-0.833486	0.01	0.167	1
BCAP31	0.140718	1.01681	0.203	0	1
FAM46C	0.140718	1.11494	0.203	0	1
BCLAF1	0.140797	-0.374152	0.252	0.167	1
VIM	0.140831	1.31997	0.723	0.333	1
CAMLG	0.141333	1.02805	0.203	0	1
C1orf43	0.141951	0.982733	0.202	0	1
COX7B	0.142145	-0.312917	0.487	0.333	1
CCDC107	0.142571	1.00988	0.202	0	1
SRSF9	0.142571	1.00467	0.202	0	1
LSM1	0.142571	0.98101	0.202	0	1
SLC17A5	0.142911	-0.976132	0.013	0.167	1
ATP6AP2	0.143189	-0.931995	0.201	0.333	1
PIN1	0.143194	1.01739	0.201	0	1
YWHAE	0.143194	1.00967	0.201	0	1
SYNGR2	0.143342	-1.1893	0.127	0.333	1
TMEM206	0.143346	-0.831849	0.01	0.167	1
YIPF5	0.143431	-0.572274	0.18	0.167	1
RBM5	0.143464	-0.772016	0.131	0.167	1
EIF3K	0.143509	-0.288593	0.538	0.333	1
PNISR	0.143559	-0.896938	0.41	0.5	1
SPN	0.14361	-1.03855	0.168	0.333	1
EIF3H	0.143789	0.4227	0.439	0.167	1
GNB2	0.143819	1.01236	0.201	0	1
FSCN1	0.143968	-0.977604	0.012	0.167	1
SNRPD3	0.144447	0.967458	0.2	0	1
CLDN4	0.144447	1.1009	0.2	0	1
XBP1	0.144447	1.05353	0.2	0	1
CFD	0.144989	-0.824701	0.009	0.167	1
FABP1	0.145077	1.16995	0.2	0	1
NSA2	0.145077	0.981729	0.2	0	1
POLR2G	0.145077	1.0236	0.2	0	1
DNAJC11	0.145466	-0.919624	0.012	0.167	1
TCP1	0.14571	1.0146	0.199	0	1
RPS23	0.145977	-0.823213	0.984	1	1
ROCK2	0.146202	-0.979485	0.01	0.167	1
TAOK3	0.146574	-1.08618	0.149	0.333	1
CKS2	0.146984	1.0607	0.198	0	1
CTD-3252C9.4	0.147625	1.21346	0.198	0	1
GPR171	0.147625	1.06325	0.198	0	1
PSMA3	0.147625	0.981042	0.198	0	1
BTG3	0.147625	1.05629	0.198	0	1
SPPL2A	0.147849	-0.761451	0.135	0.167	1
TNFAIP8	0.148158	-0.743095	0.149	0.167	1
MPHOSPH8	0.148268	1.03443	0.197	0	1
GABPB1	0.148914	1.02679	0.197	0	1
RBM22	0.148939	-0.83526	0.106	0.167	1
CYSTM1	0.149946	-0.786243	0.135	0.167	1
APOL6	0.150075	-0.814019	0.122	0.167	1
PPM1F	0.150196	-0.824679	0.009	0.167	1
KRR1	0.150625	-0.823359	0.111	0.167	1
GDI2	0.150644	-0.485916	0.199	0.167	1
C7orf73	0.150869	0.981911	0.196	0	1
SH3GLB1	0.150869	1.02426	0.196	0	1
HMGA1	0.150869	1.00165	0.196	0	1
ARPC4	0.151288	-1.0104	0.341	0.5	1
CRBN	0.151486	-0.872397	0.099	0.167	1
POLE4	0.152186	0.998945	0.195	0	1
NXT1	0.152186	1.01368	0.195	0	1
GSTO1	0.152186	0.991901	0.195	0	1
ARID4B	0.152426	-0.742429	0.408	0.5	1
TOMM7	0.152522	-0.378602	0.65	0.5	1
MGST3	0.152745	-0.410159	0.216	0.167	1
HNRNPH3	0.152848	0.990697	0.194	0	1
DNAJB1	0.152869	-1.28726	0.443	0.5	1
HOPX	0.153488	-0.685388	0.212	0.167	1
NDUFB3	0.154181	0.941808	0.193	0	1
TFE3	0.154201	-0.967202	0.014	0.167	1
GYPC	0.154226	-0.544186	0.403	0.333	1
RGL4	0.154503	-0.727617	0.14	0.167	1
ELF2	0.154758	-1.0474	0.068	0.167	1
BHLHE40	0.154851	1.0526	0.193	0	1
LIMS1	0.154851	1.01089	0.193	0	1
SP100	0.155261	-0.884926	0.214	0.333	1
COX8A	0.155349	1.30073	0.55	0.167	1
RBM39	0.155681	1.42254	0.544	0.167	1
MIAT	0.156201	1.08145	0.192	0	1
ARF5	0.15688	0.90234	0.191	0	1
ORMDL1	0.15688	0.992898	0.191	0	1
ATRAID	0.15688	0.971126	0.191	0	1
RPL4	0.157065	0.876875	0.894	0.667	1
GNAS	0.157157	-0.657715	0.37	0.333	1
ACP1	0.157561	0.96496	0.191	0	1
UPF1	0.15777	-0.914282	0.013	0.167	1
SEC11C	0.158246	0.972819	0.19	0	1
CCDC59	0.158246	0.970913	0.19	0	1
LPXN	0.158246	0.948088	0.19	0	1
LINC00493	0.158246	0.953491	0.19	0	1
HERPUD2	0.158246	0.978504	0.19	0	1
ZFAND6	0.158246	0.969414	0.19	0	1
VMP1	0.158246	0.978502	0.19	0	1
IL10RA	0.158798	-0.699861	0.143	0.167	1
GPR65	0.158919	-1.00009	0.224	0.333	1
NFKB2	0.158933	0.970572	0.19	0	1
MORF4L2	0.159623	0.984917	0.189	0	1
SRSF6	0.159623	1.02135	0.189	0	1
YWHAH	0.159623	1.03079	0.189	0	1
SDF2L1	0.160317	0.990925	0.189	0	1
TXNDC17	0.161012	0.909541	0.188	0	1
TMEM165	0.161012	0.965233	0.188	0	1
CISD2	0.161012	0.964805	0.188	0	1
TTC39C	0.161012	0.978977	0.188	0	1
COMMD7	0.161604	-0.520522	0.191	0.167	1
CAMKMT	0.161622	-0.820944	0.01	0.167	1
H2AFY	0.161711	0.937112	0.188	0	1
SNRPC	0.161711	0.939288	0.188	0	1
DNAJB9	0.162164	-0.935392	0.188	0.333	1
PPP3CC	0.162175	-1.07908	0.077	0.333	1
CD55	0.162413	1.03835	0.187	0	1
ATP6V1G1	0.162794	1.31255	0.541	0.167	1
NUCKS1	0.163118	0.936063	0.187	0	1
PDCD6	0.163118	0.912658	0.187	0	1
GALM	0.163118	1.00056	0.187	0	1
IFITM3	0.163825	1.00391	0.186	0	1
PRPF40A	0.163825	0.934089	0.186	0	1
PPP2R5C	0.164173	1.38721	0.543	0.167	1
B4GALT1	0.164536	1.14928	0.186	0	1
INSIG1	0.164536	1.05733	0.186	0	1
PPHLN1	0.164536	0.946362	0.186	0	1
TRAPPC4	0.164961	-0.786237	0.127	0.167	1
STUB1	0.165249	0.915723	0.185	0	1
SDF4	0.165249	0.905226	0.185	0	1
DUT	0.165965	0.947781	0.185	0	1
COPS6	0.166276	-0.490727	0.198	0.167	1
PPM1G	0.166685	0.939339	0.184	0	1
NSMCE3	0.166685	0.968093	0.184	0	1
SYNE3	0.166978	-0.908113	0.014	0.167	1
FNIP1	0.167454	-0.791617	0.117	0.167	1
JUND	0.167849	-1.13656	0.517	0.5	1
BANF1	0.168132	0.948351	0.183	0	1
EEF1B2	0.168147	-0.267153	0.738	0.5	1
RBMS1	0.168513	-0.678622	0.154	0.167	1
GOLGB1	0.168884	-0.901343	0.109	0.167	1
ENO1	0.169161	1.39839	0.539	0.167	1
C17orf89	0.169592	0.954287	0.182	0	1
CDV3	0.169592	0.956133	0.182	0	1
PRNP	0.169592	0.977541	0.182	0	1
GGNBP2	0.169592	0.962193	0.182	0	1
RAD23A	0.169592	0.938469	0.182	0	1
RNF139	0.170326	0.92713	0.182	0	1
SERPINB1	0.170326	0.955966	0.182	0	1
TOB1	0.170326	1.04923	0.182	0	1
NAA38	0.170326	0.929796	0.182	0	1
ADORA2A-AS1	0.170432	-0.818055	0.012	0.167	1
ZFP90	0.17046	-0.953255	0.017	0.167	1
CCT2	0.171064	0.946183	0.181	0	1
WAC	0.171064	0.942972	0.181	0	1
C16orf45	0.171275	-0.810994	0.011	0.167	1
LMNA	0.171368	-1.19195	0.338	0.667	1
AP4S1	0.171803	-0.902628	0.015	0.167	1
RBM17	0.171804	0.934907	0.181	0	1
HP1BP3	0.171804	0.931754	0.181	0	1
GNAI3	0.171804	0.929346	0.181	0	1
NR1H2	0.171804	0.965279	0.181	0	1
NAPA-AS1	0.171806	-0.815434	0.011	0.167	1
MPP6	0.171861	-0.817608	0.012	0.167	1
NOL7	0.172548	0.930469	0.18	0	1
KDM5D	0.172785	-0.960494	0.014	0.167	1
SLC25A16	0.172843	-0.960517	0.014	0.167	1
DCXR	0.173294	0.968546	0.18	0	1
POLR2E	0.173294	0.928165	0.18	0	1
RASAL3	0.173294	0.921161	0.18	0	1
RNMT	0.173294	0.958297	0.18	0	1
VIMP	0.173294	0.91288	0.18	0	1
RSL24D1	0.173692	-0.960908	0.426	0.667	1
PHLDA2	0.173936	-0.792053	0.124	0.167	1
SUN2	0.174044	0.925616	0.179	0	1
PUS3	0.174352	-0.815113	0.014	0.167	1
TMBIM4	0.174797	0.901604	0.179	0	1
MIEN1	0.175553	0.923768	0.178	0	1
PTBP1	0.175553	0.889597	0.178	0	1
ATG12	0.175553	0.925803	0.178	0	1
TTI1	0.175602	-0.90552	0.013	0.167	1
MIR4435-2HG	0.176312	1.00847	0.178	0	1
RNF167	0.176312	0.927066	0.178	0	1
ZNHIT3	0.176877	-0.644186	0.15	0.167	1
CD58	0.17784	0.914545	0.177	0	1
PMF1	0.17784	0.938353	0.177	0	1
EMC10	0.17784	0.902676	0.177	0	1
HNRNPA0	0.178586	1.31557	0.53	0.167	1
AUP1	0.178609	0.901741	0.176	0	1
VASP	0.179381	0.867684	0.176	0	1
GEMIN2	0.179513	-0.813222	0.012	0.167	1
CREM	0.179737	1.24845	0.871	0.667	1
PNRC2	0.180156	0.929833	0.176	0	1
CMTM3	0.180156	0.892608	0.176	0	1
ZNF592	0.180563	-0.941722	0.019	0.167	1
TSPYL1	0.180733	-0.605785	0.164	0.167	1
DUSP2	0.180781	-0.408061	0.491	0.333	1
DNAJB11	0.180934	0.920028	0.175	0	1
MAF	0.180934	1.01573	0.175	0	1
BATF	0.180934	1.11414	0.175	0	1
LSM2	0.180934	0.892994	0.175	0	1
ATP2B1	0.18121	-0.992531	0.177	0.333	1
CCND3	0.181716	0.89146	0.175	0	1
OTUB1	0.181716	0.887908	0.175	0	1
EMC6	0.181716	0.900528	0.175	0	1
FLVCR1	0.182093	-0.811024	0.012	0.167	1
CD82	0.1825	0.923158	0.174	0	1
COX10	0.18303	-0.949072	0.017	0.167	1
GYG1	0.183289	0.938705	0.174	0	1
IMP3	0.183289	0.880681	0.174	0	1
ANXA7	0.183289	0.881839	0.174	0	1
RANBP2	0.183289	0.940543	0.174	0	1
FAM129A	0.183351	-0.955414	0.185	0.333	1
RNF145	0.18408	0.903529	0.173	0	1
CTSS	0.18408	0.898477	0.173	0	1
RBCK1	0.184875	0.875659	0.173	0	1
CYLD	0.184875	0.922124	0.173	0	1
TNFRSF14	0.184875	0.877349	0.173	0	1
CCL4	0.184907	-1.42984	0.496	0.667	1
ELMO2	0.185389	-0.953086	0.015	0.167	1
BUB3	0.18549	-0.951763	0.263	0.5	1
SNHG21	0.185617	-0.898922	0.014	0.167	1
C6orf62	0.185673	0.907382	0.172	0	1
BIN1	0.185673	0.905007	0.172	0	1
BCL7B	0.185673	0.873112	0.172	0	1
KPNA2	0.185673	0.956763	0.172	0	1
POMP	0.186412	1.15293	0.53	0.167	1
WAS	0.186474	0.890683	0.172	0	1
NONO	0.186474	0.881928	0.172	0	1
RNF114	0.186474	0.911961	0.172	0	1
INPP5D	0.186474	0.892574	0.172	0	1
RNF125	0.186474	0.941027	0.172	0	1
ILF3	0.187279	0.857808	0.171	0	1
RALGAPA1	0.187279	0.977137	0.171	0	1
CLNS1A	0.187279	0.839022	0.171	0	1
C1orf56	0.187527	-1.18811	0.115	0.333	1
S100A11	0.187934	1.39527	0.528	0.167	1
PDAP1	0.188087	0.888458	0.171	0	1
FAM118A	0.188087	1.0167	0.171	0	1
ATP5G1	0.188087	0.868191	0.171	0	1
ZNF831	0.188633	-0.946969	0.016	0.167	1
SRGAP2	0.188845	-0.951581	0.015	0.167	1
LAMTOR2	0.188898	0.850265	0.17	0	1
MTCH1	0.188898	0.843645	0.17	0	1
TMIGD2	0.189713	1.04764	0.17	0	1
DPY30	0.189713	0.866157	0.17	0	1
RNF166	0.189713	0.929567	0.17	0	1
KLHL5	0.190191	-0.92206	0.024	0.167	1
EIF2S2	0.190738	-0.853366	0.217	0.333	1
IGHG3	0.191353	0.945564	0.169	0	1
PSMC3	0.191353	0.879324	0.169	0	1
SNRNP70	0.191353	0.862728	0.169	0	1
MAP2K3	0.191353	0.859736	0.169	0	1
ZNF3	0.191744	-0.891896	0.017	0.167	1
GPX4	0.191763	-0.4183	0.437	0.333	1
SH3BGRL3	0.191872	0.754637	0.915	0.833	1
VPS29	0.192178	0.856865	0.168	0	1
WBSCR22	0.192178	0.855153	0.168	0	1
KMT2B	0.192714	-0.929081	0.021	0.167	1
RAB1A	0.193007	0.860722	0.168	0	1
ITGB1	0.193007	0.939217	0.168	0	1
LBH	0.193007	0.896315	0.168	0	1
TARBP2	0.193513	-0.923089	0.023	0.167	1
AHSA1	0.193839	0.90286	0.167	0	1
TMEM14C	0.193839	0.840194	0.167	0	1
APH1A	0.193839	0.854229	0.167	0	1
TOP1	0.193839	0.844469	0.167	0	1
BTF3	0.194585	0.935244	0.827	0.667	1
TRBC2	0.19501	1.04906	0.695	0.333	1
DR1	0.195513	0.84665	0.166	0	1
NOSIP	0.195513	0.870891	0.166	0	1
PSMD13	0.195513	0.886528	0.166	0	1
UGP2	0.195513	0.839185	0.166	0	1
PTTG1	0.195513	0.941186	0.166	0	1
C6orf203	0.195747	-0.94309	0.017	0.167	1
TTTY15	0.195941	-0.938144	0.019	0.167	1
CCDC167	0.196356	0.873744	0.166	0	1
SOD2	0.196356	0.93863	0.166	0	1
MARCKSL1	0.196356	0.933642	0.166	0	1
LGALS4	0.197068	-0.848277	0.11	0.167	1
PHIP	0.197202	0.899164	0.165	0	1
SNX9	0.197202	0.903037	0.165	0	1
MED28	0.197202	0.861286	0.165	0	1
ATG2A	0.198052	0.922317	0.165	0	1
HSD17B10	0.198052	0.821376	0.165	0	1
ALKBH5	0.198052	0.866664	0.165	0	1
PBX2	0.198555	-0.942825	0.017	0.167	1
CD96	0.198784	-0.553528	0.393	0.333	1
RTFDC1	0.198905	0.835596	0.164	0	1
RALA	0.198905	0.912335	0.164	0	1
ERP44	0.198905	0.83195	0.164	0	1
DNAJB6	0.199072	1.23747	0.523	0.167	1
TXNL1	0.199762	0.789875	0.164	0	1
RER1	0.199762	0.854142	0.164	0	1
TNFRSF25	0.199762	0.890533	0.164	0	1
NAA10	0.199762	0.835782	0.164	0	1
UBE2K	0.200001	-0.668812	0.148	0.167	1
SBNO1	0.200083	-0.99224	0.092	0.333	1
OTUD6B-AS1	0.200571	-0.889106	0.1	0.167	1
PHB	0.200622	0.849493	0.163	0	1
ARPC5L	0.200622	0.847979	0.163	0	1
TACC1	0.200622	0.875253	0.163	0	1
FAAP20	0.200622	0.868934	0.163	0	1
PDCD4	0.201084	-0.570005	0.383	0.333	1
FNBP4	0.201486	0.888054	0.163	0	1
SIVA1	0.201583	-0.292278	0.239	0.167	1
ARL13B	0.201723	-0.888465	0.016	0.167	1
TIMP1	0.202354	0.906349	0.162	0	1
AKIRIN2	0.202354	0.861919	0.162	0	1
SAFB2	0.202354	0.865332	0.162	0	1
DERL1	0.202354	0.814611	0.162	0	1
CCNL1	0.202516	0.496649	0.433	0.167	1
SMC4	0.202829	-0.76223	0.124	0.167	1
AIM2	0.203096	-0.940089	0.017	0.167	1
CDC26	0.203225	0.837518	0.162	0	1
ITGAL	0.203544	-0.944988	0.08	0.167	1
RPL5	0.203689	-0.547314	0.926	1	1
PRKX	0.203863	-0.615493	0.155	0.167	1
SF1	0.204093	-0.391321	0.414	0.333	1
NDUFB5	0.204979	0.805806	0.161	0	1
HLA-DQA1	0.204979	1.01432	0.161	0	1
TRA2A	0.20519	-0.528406	0.18	0.167	1
REL	0.20539	-0.788647	0.458	0.5	1
ARL5A	0.205862	0.83964	0.16	0	1
DUSP10	0.205862	0.932822	0.16	0	1
ZAP70	0.205862	0.844504	0.16	0	1
HMGB2	0.206609	0.839702	0.485	0.167	1
CXCL8	0.206748	1.02838	0.16	0	1
HSD17B11	0.206748	0.835377	0.16	0	1
USP15	0.206748	0.879403	0.16	0	1
TCF7	0.206748	0.863198	0.16	0	1
RPL7L1	0.206895	-0.646774	0.151	0.167	1
TSPYL2	0.207058	-1.05319	0.216	0.333	1
PLEKHA2	0.207279	-0.700775	0.137	0.167	1
BIRC2	0.207638	0.88841	0.159	0	1
SLC25A26	0.207638	0.858848	0.159	0	1
PSMB4	0.207638	0.823787	0.159	0	1
BBX	0.207638	0.873637	0.159	0	1
RANBP6	0.207738	-0.794844	0.014	0.167	1
DNAJC17	0.20848	-0.794035	0.018	0.167	1
TIMM13	0.208531	0.815465	0.159	0	1
LINC01420	0.208531	0.879224	0.159	0	1
ZNF184	0.208624	-0.885549	0.016	0.167	1
SFXN4	0.208895	-0.934232	0.018	0.167	1
CAMK4	0.209429	0.796637	0.158	0	1
ITGB1BP1	0.209429	0.823144	0.158	0	1
MRPL52	0.209429	0.801214	0.158	0	1
ANKRD44	0.21033	0.870482	0.158	0	1
RPA3	0.21033	0.836263	0.158	0	1
REEP5	0.210331	-0.834433	0.313	0.5	1
NUTF2	0.211235	0.834807	0.157	0	1
H2AFJ	0.211235	0.804347	0.157	0	1
C17orf75	0.2113	-0.795315	0.015	0.167	1
MRPS12	0.211465	-0.937544	0.131	0.333	1
RCAN2	0.212064	-0.793634	0.014	0.167	1
CANX	0.212144	0.821977	0.157	0	1
CWC15	0.212144	0.838923	0.157	0	1
FBXO7	0.212144	0.798964	0.157	0	1
RBM23	0.212144	0.857396	0.157	0	1
METTL2A	0.212409	-0.881666	0.017	0.167	1
PSENEN	0.213057	0.813677	0.157	0	1
WASF2	0.213057	0.812057	0.157	0	1
ZNF428	0.213057	0.83097	0.157	0	1
CXCL13	0.213057	2.66233	0.157	0	1
USP36	0.213057	0.865259	0.157	0	1
CCDC109B	0.213057	0.833207	0.157	0	1
MYO1C	0.213075	-0.925669	0.02	0.167	1
CD63	0.21322	-0.333447	0.413	0.333	1
ANKRD11	0.213973	0.895311	0.156	0	1
EPSTI1	0.213973	0.83234	0.156	0	1
TTC3	0.213973	0.865124	0.156	0	1
TBC1D19	0.214004	-0.926651	0.02	0.167	1
PPP1R15A	0.214511	0.705028	0.466	0.167	1
HMGN3	0.21466	-1.01864	0.18	0.333	1
YTHDF2	0.214894	0.793601	0.156	0	1
ARHGAP15	0.214894	0.8084	0.156	0	1
CLPP	0.214894	0.806368	0.156	0	1
KRAS	0.214894	0.852162	0.156	0	1
NRBP1	0.214894	0.814068	0.156	0	1
WDR75	0.215185	-0.795059	0.016	0.167	1
COPZ1	0.215818	0.803284	0.155	0	1
CTSA	0.215818	0.820248	0.155	0	1
DEF6	0.215818	0.806801	0.155	0	1
DNAJA2	0.215818	0.808612	0.155	0	1
SNF8	0.215818	0.784054	0.155	0	1
PDCD5	0.215818	0.819293	0.155	0	1
ZFP36L1	0.216279	-0.617423	0.319	0.333	1
TMEM243	0.216747	0.797295	0.155	0	1
FIBP	0.216747	0.799441	0.155	0	1
PUF60	0.216747	0.789539	0.155	0	1
SIDT2	0.217078	-0.78571	0.014	0.167	1
NHLRC2	0.217546	-0.879689	0.017	0.167	1
NFKB1	0.217679	0.812814	0.154	0	1
PSMB10	0.217679	0.785602	0.154	0	1
CNIH1	0.217679	0.824069	0.154	0	1
DEGS1	0.217679	0.784821	0.154	0	1
RAB11B	0.217679	0.810222	0.154	0	1
CD3G	0.218252	-0.691108	0.476	0.5	1
RPL36A	0.218361	1.26781	0.651	0.333	1
POLR3GL	0.21841	-0.946576	0.177	0.333	1
EIF2S3	0.218615	0.805214	0.154	0	1
FAM195B	0.218615	0.822965	0.154	0	1
SLC16A3	0.218615	0.822673	0.154	0	1
NUCB1	0.218615	0.780336	0.154	0	1
NDUFAF1	0.219095	-0.917693	0.023	0.167	1
SYPL1	0.219326	-0.972913	0.092	0.333	1
CCNG1	0.219555	0.816499	0.153	0	1
CHST12	0.219555	0.93439	0.153	0	1
CARD16	0.220146	-1.005	0.243	0.333	1
COPS2	0.220434	-0.967883	0.096	0.333	1
MRPS34	0.2205	0.803153	0.153	0	1
BCL11B	0.2205	0.866008	0.153	0	1
PSMC1	0.2205	0.770969	0.153	0	1
UBE2S	0.2205	0.840643	0.153	0	1
TNRC6B	0.220638	-0.598797	0.162	0.167	1
CPQ	0.22176	-0.863855	0.022	0.167	1
MRPL14	0.2224	0.783931	0.152	0	1
TMEM256	0.2224	0.818088	0.152	0	1
PRMT1	0.223356	0.79597	0.151	0	1
GCHFR	0.223356	0.88412	0.151	0	1
MRPS7	0.223356	0.807847	0.151	0	1
FTL	0.223641	-0.589955	0.942	1	1
IFFO2	0.224061	-0.87512	0.018	0.167	1
EAPP	0.224317	0.824236	0.151	0	1
ACADVL	0.224317	0.790368	0.151	0	1
STT3B	0.224317	0.8016	0.151	0	1
ABHD14B	0.224317	0.784116	0.151	0	1
LAGE3	0.224317	0.805132	0.151	0	1
MTMR3	0.224536	-0.776684	0.015	0.167	1
RABIF	0.225281	0.771906	0.15	0	1
TOX4	0.225281	0.798447	0.15	0	1
SMARCAD1	0.226215	-0.788911	0.016	0.167	1
DPYD	0.22644	-0.786861	0.016	0.167	1
CLIC3	0.227223	0.914463	0.149	0	1
SRSF4	0.227223	0.798367	0.149	0	1
BAG1	0.227223	0.831799	0.149	0	1
PAK2	0.227223	0.785842	0.149	0	1
UNG	0.227497	-0.78543	0.019	0.167	1
TNFRSF1A	0.227737	-0.894357	0.028	0.167	1
NPTN	0.227862	-0.787688	0.017	0.167	1
ZNF296	0.228055	-0.78678	0.016	0.167	1
NT5C3A	0.2282	0.805597	0.149	0	1
MPG	0.2282	0.820605	0.149	0	1
ZNF655	0.2282	0.78047	0.149	0	1
UBE2E3	0.229181	0.808612	0.148	0	1
UFD1L	0.229181	0.802005	0.148	0	1
RABGAP1L	0.229181	0.838777	0.148	0	1
EMD	0.229715	-0.525389	0.182	0.167	1
HSBP1	0.230166	0.781541	0.148	0	1
EMC4	0.230166	0.803724	0.148	0	1
DDOST	0.230166	0.771154	0.148	0	1
ZADH2	0.230945	-0.786411	0.018	0.167	1
SLC3A2	0.231008	-0.91205	0.27	0.5	1
CXCR3	0.231156	0.836597	0.147	0	1
GRB2	0.231156	0.785376	0.147	0	1
CEBPB	0.231156	0.849536	0.147	0	1
MT1X	0.231156	0.817326	0.147	0	1
MRPL23	0.231156	0.751582	0.147	0	1
MYLIP	0.231156	0.812747	0.147	0	1
CTSB	0.23215	0.759408	0.147	0	1
PFKFB3	0.23215	0.786936	0.147	0	1
BNIP2	0.23215	0.751757	0.147	0	1
KARS	0.23215	0.73373	0.147	0	1
DDX27	0.232429	-0.713767	0.126	0.167	1
RASGRP1	0.232705	-0.621951	0.152	0.167	1
PTP4A1	0.23302	-0.379195	0.212	0.167	1
DGCR6L	0.233148	0.793687	0.146	0	1
XRN2	0.233148	0.791843	0.146	0	1
PIK3R5	0.233349	-0.916143	0.021	0.167	1
ABI3	0.23415	0.812549	0.146	0	1
ORAI1	0.23415	0.784132	0.146	0	1
PARP8	0.23415	0.803325	0.146	0	1
CGGBP1	0.23415	0.805914	0.146	0	1
ETHE1	0.23415	0.750536	0.146	0	1
ABT1	0.23415	0.743862	0.146	0	1
TMC6	0.23415	0.761695	0.146	0	1
FAM8A1	0.234783	-0.773563	0.016	0.167	1
MRPL10	0.235157	0.8112	0.145	0	1
PDCD10	0.236168	0.767789	0.145	0	1
DPM1	0.236168	0.725524	0.145	0	1
DBNL	0.236168	0.738895	0.145	0	1
IAH1	0.236168	0.754748	0.145	0	1
PLA2G16	0.237183	0.85235	0.144	0	1
SRSF2	0.237857	1.17716	0.659	0.333	1
MRPS15	0.238203	0.730496	0.144	0	1
CD200R1	0.238774	-0.917318	0.02	0.167	1
MMADHC	0.239227	0.782021	0.143	0	1
NAPA	0.239227	0.770953	0.143	0	1
HMHA1	0.239227	0.776867	0.143	0	1
PGLS	0.239227	0.726956	0.143	0	1
THOC7	0.239227	0.754646	0.143	0	1
AP5Z1	0.239582	-0.901192	0.025	0.167	1
SPIN1	0.239795	-0.781589	0.018	0.167	1
GIMAP4	0.240255	0.878879	0.143	0	1
POLB	0.240954	-0.859233	0.022	0.167	1
CH17-189H20.1	0.241288	0.773984	0.142	0	1
STAU1	0.241288	0.758904	0.142	0	1
PRPF3	0.241342	-0.863258	0.02	0.167	1
LINC01116	0.241784	-0.779624	0.017	0.167	1
ADA	0.242325	0.776735	0.142	0	1
HDAC1	0.242325	0.740103	0.142	0	1
SNRPA1	0.242325	0.741145	0.142	0	1
GNB1L	0.24258	-0.777901	0.017	0.167	1
PLAA	0.242956	-0.83497	0.029	0.167	1
HADHA	0.243367	0.730543	0.141	0	1
C7orf50	0.243367	0.792555	0.141	0	1
NANS	0.243367	0.755518	0.141	0	1
SPSB3	0.243367	0.800187	0.141	0	1
RP5-1171I10.5	0.243367	0.826163	0.141	0	1
ITGB2-AS1	0.243566	-0.779118	0.017	0.167	1
VOPP1	0.244414	0.762337	0.141	0	1
HIF1A	0.244414	0.760001	0.141	0	1
STOML2	0.244414	0.728989	0.141	0	1
FAM32A	0.244414	0.735987	0.141	0	1
PCGF5	0.244414	0.751051	0.141	0	1
DNAJC3	0.245465	0.755584	0.14	0	1
MED30	0.245465	0.766171	0.14	0	1
NFKBIZ	0.245465	0.814964	0.14	0	1
ZNF827	0.24557	-0.772014	0.017	0.167	1
RPL31	0.245724	0.658522	0.977	0.833	1
NR4A1	0.245729	-0.96054	0.097	0.333	1
CEP63	0.246125	-0.857456	0.022	0.167	1
IER3IP1	0.24652	0.728025	0.14	0	1
TRAPPC3	0.24652	0.733857	0.14	0	1
NUCB2	0.247385	-0.699934	0.126	0.167	1
FAM162A	0.24758	0.744855	0.139	0	1
SRSF8	0.24758	0.787326	0.139	0	1
NDFIP2	0.24758	0.803149	0.139	0	1
PPM1K	0.24758	0.786671	0.139	0	1
TMEM179B	0.24758	0.753944	0.139	0	1
ZCRB1	0.24758	0.722865	0.139	0	1
CHORDC1	0.24758	0.809011	0.139	0	1
PPP1R14B	0.24758	0.894023	0.139	0	1
FXYD3	0.24758	0.79299	0.139	0	1
IRF7	0.24758	0.780291	0.139	0	1
SOCS3	0.24758	0.835009	0.139	0	1
CXCL3	0.248645	0.863147	0.139	0	1
COMMD8	0.248645	0.736796	0.139	0	1
TROVE2	0.248645	0.750071	0.139	0	1
LUC7L3	0.248645	0.764274	0.139	0	1
P2RY10	0.248645	0.739384	0.139	0	1
TXN2	0.248645	0.716541	0.139	0	1
CRY2	0.249226	-0.776487	0.018	0.167	1
VPS13B	0.249626	-0.859349	0.02	0.167	1
MRPL55	0.249714	0.768702	0.138	0	1
SERINC1	0.249714	0.733534	0.138	0	1
PYCARD	0.250788	0.741331	0.138	0	1
CEBPZ	0.250788	0.720204	0.138	0	1
SQRDL	0.250788	0.724999	0.138	0	1
TNIP2	0.250788	0.720724	0.138	0	1
PARP1	0.250788	0.756034	0.138	0	1
POLR2I	0.250788	0.754145	0.138	0	1
STRN4	0.251177	-0.772192	0.018	0.167	1
M6PR	0.251866	0.727471	0.137	0	1
EIF4E	0.251866	0.721527	0.137	0	1
FAM103A1	0.251866	0.723736	0.137	0	1
AKAP13	0.252106	-0.538048	0.39	0.333	1
PMVK	0.25295	0.702754	0.137	0	1
SELPLG	0.25295	0.762178	0.137	0	1
HAX1	0.254038	0.71746	0.137	0	1
RSF1	0.254038	0.706909	0.137	0	1
TRAPPC6A	0.254038	0.700959	0.137	0	1
UBAC2	0.254038	0.73152	0.137	0	1
MGAT1	0.254038	0.726938	0.137	0	1
RCN2	0.254038	0.742874	0.137	0	1
DTX3	0.254106	-0.902823	0.022	0.167	1
ITGA1	0.254254	-0.715664	0.129	0.167	1
HEG1	0.254369	-0.855993	0.02	0.167	1
SERTAD1	0.254499	-0.854363	0.203	0.5	1
TSHZ1	0.254518	-0.905019	0.022	0.167	1
MIOS	0.254941	-0.899503	0.024	0.167	1
METTL2B	0.255013	-0.773475	0.019	0.167	1
UFM1	0.25513	0.72275	0.136	0	1
SLC25A39	0.25513	0.714032	0.136	0	1
YTHDC1	0.25513	0.741683	0.136	0	1
EIF4E2	0.25513	0.731894	0.136	0	1
IFI27	0.25513	0.880302	0.136	0	1
ARL2BP	0.256228	0.709414	0.136	0	1
CCT5	0.256228	0.69345	0.136	0	1
NUDT21	0.256228	0.7107	0.136	0	1
RAB8A	0.256228	0.696051	0.136	0	1
SIAH2	0.256228	0.745263	0.136	0	1
CMTM7	0.256228	0.764384	0.136	0	1
FAM50A	0.25733	0.707906	0.135	0	1
ZNF90	0.25733	0.742118	0.135	0	1
POLR2C	0.25733	0.75293	0.135	0	1
SIRT7	0.25733	0.740262	0.135	0	1
SMARCA5	0.25733	0.704532	0.135	0	1
SSR1	0.25733	0.711281	0.135	0	1
EFHD2	0.25733	0.696286	0.135	0	1
NDUFV1	0.25733	0.693472	0.135	0	1
ZNF529	0.257365	-0.853508	0.02	0.167	1
YWHAZ	0.258067	-0.40496	0.585	0.5	1
GLUD1	0.258437	0.744032	0.135	0	1
HNRNPLL	0.258437	0.802921	0.135	0	1
SELM	0.258437	0.76202	0.135	0	1
STAT1	0.258437	0.801398	0.135	0	1
TMEM170A	0.258437	0.731701	0.135	0	1
TLK2	0.259298	-0.901647	0.022	0.167	1
THOC2	0.259456	-0.919617	0.105	0.333	1
VDAC3	0.259549	0.706078	0.134	0	1
LPIN1	0.259549	0.767383	0.134	0	1
SRA1	0.259549	0.730855	0.134	0	1
LLPH	0.259549	0.715833	0.134	0	1
TTC19	0.259549	0.754598	0.134	0	1
EMC3	0.259549	0.71364	0.134	0	1
HMGN2	0.260597	1.09153	0.489	0.167	1
FUNDC2	0.260666	0.742709	0.134	0	1
KLHL9	0.260686	-0.770351	0.02	0.167	1
HPRT1	0.261787	0.705911	0.133	0	1
IKZF1	0.261787	0.745148	0.133	0	1
UQCRC1	0.261787	0.685538	0.133	0	1
HM13	0.261787	0.694048	0.133	0	1
RHOB	0.261787	0.830539	0.133	0	1
GATA3	0.261787	0.789591	0.133	0	1
RAB11FIP1	0.261787	0.757069	0.133	0	1
MOB1A	0.262083	-0.701302	0.252	0.333	1
SLC9A3R1	0.262459	-0.853523	0.151	0.333	1
TMEM50A	0.262461	1.14399	0.486	0.167	1
SDHD	0.262914	0.686511	0.133	0	1
RBBP4	0.262914	0.699191	0.133	0	1
TMEM2	0.262914	0.776796	0.133	0	1
FOSL2	0.263353	-0.91767	0.181	0.333	1
SOCS1	0.264046	0.746646	0.132	0	1
NUDT5	0.264046	0.663693	0.132	0	1
SNW1	0.264046	0.685935	0.132	0	1
SMS	0.264046	0.740763	0.132	0	1
TMX4	0.264046	0.76881	0.132	0	1
LINC00324	0.264518	-0.888065	0.026	0.167	1
GZMH	0.26497	-1.08218	0.289	0.5	1
C10orf54	0.265182	0.709785	0.132	0	1
CPNE1	0.265182	0.700259	0.132	0	1
PDE7A	0.265182	0.724491	0.132	0	1
NDUFV2-AS1	0.265439	-0.766372	0.021	0.167	1
MTG2	0.266292	-0.765906	0.021	0.167	1
TMEM208	0.266324	0.716814	0.131	0	1
ARHGAP30	0.266324	0.698351	0.131	0	1
PAG1	0.266324	0.772807	0.131	0	1
AHI1	0.266324	0.857691	0.131	0	1
STIP1	0.266324	0.692534	0.131	0	1
OXA1L	0.26747	0.704618	0.131	0	1
IFI35	0.26747	0.71218	0.131	0	1
CHMP5	0.26747	0.701811	0.131	0	1
PCM1	0.26747	0.720276	0.131	0	1
PRKCSH	0.26747	0.704308	0.131	0	1
TMUB1	0.26747	0.680377	0.131	0	1
CHMP1B	0.26812	-0.811602	0.292	0.333	1
RICTOR	0.268622	0.716131	0.13	0	1
PPM1B	0.268622	0.722794	0.13	0	1
SMAP2	0.268622	0.674441	0.13	0	1
RPL41	0.269337	-0.546086	0.997	1	1
METRNL	0.269778	0.778229	0.13	0	1
SFT2D1	0.269778	0.723141	0.13	0	1
SNX17	0.269778	0.695842	0.13	0	1
CYB5B	0.27094	0.708153	0.129	0	1
PMEPA1	0.27094	0.702704	0.129	0	1
MRPL22	0.27094	0.693379	0.129	0	1
NFU1	0.272107	0.69041	0.129	0	1
PHF5A	0.272107	0.681462	0.129	0	1
RNF11	0.272107	0.716343	0.129	0	1
H1FX	0.272107	0.757031	0.129	0	1
MESDC2	0.272107	0.707822	0.129	0	1
NDUFA10	0.272107	0.662914	0.129	0	1
CNOT7	0.272107	0.723743	0.129	0	1
PHB2	0.272107	0.678789	0.129	0	1
ZFP36	0.272507	1.36631	0.642	0.333	1
MACF1	0.273279	0.696974	0.128	0	1
HNRNPD	0.273279	0.680773	0.128	0	1
ORMDL2	0.274456	0.665303	0.128	0	1
GPATCH8	0.274456	0.730161	0.128	0	1
PNPLA8	0.274456	0.682849	0.128	0	1
SOS2	0.275051	-0.84221	0.023	0.167	1
HNRNPF	0.2751	-0.426454	0.352	0.333	1
NQO1	0.275219	-0.876666	0.028	0.167	1
PHF20L1	0.275638	0.666361	0.127	0	1
SHKBP1	0.275638	0.662529	0.127	0	1
COX19	0.275638	0.689999	0.127	0	1
TMEM14B	0.276298	-0.667495	0.259	0.333	1
MTF2	0.276306	-0.912725	0.114	0.333	1
RPL9	0.276511	0.608022	0.974	1	1
PPP1R7	0.276826	0.673711	0.127	0	1
CD28	0.276826	0.70282	0.127	0	1
SP140	0.276826	0.655442	0.127	0	1
VKORC1	0.276826	0.665339	0.127	0	1
MAP7D1	0.276826	0.692053	0.127	0	1
TIMM17A	0.276826	0.664208	0.127	0	1
AGGF1	0.277074	-0.880216	0.028	0.167	1
ANAPC4	0.277253	-0.842634	0.021	0.167	1
RNF10	0.278019	0.686054	0.126	0	1
CMIP	0.278019	0.740385	0.126	0	1
TMEM50B	0.278019	0.710437	0.126	0	1
TWF2	0.279217	0.660778	0.126	0	1
NEMF	0.279217	0.724755	0.126	0	1
RAB9A	0.279217	0.704192	0.126	0	1
OLA1	0.279217	0.674253	0.126	0	1
IFNGR1	0.279217	0.71256	0.126	0	1
NAA16	0.27932	-0.880054	0.027	0.167	1
C18orf32	0.279361	-0.832886	0.026	0.167	1
PDPR	0.279378	-0.759942	0.021	0.167	1
VPS33A	0.280117	-0.75643	0.024	0.167	1
CALR	0.280136	1.16948	0.479	0.167	1
AMMECR1	0.280193	-0.838593	0.024	0.167	1
VPS51	0.280421	0.657261	0.125	0	1
RNF5	0.280421	0.684987	0.125	0	1
DUSP11	0.280421	0.675229	0.125	0	1
MVP	0.280421	0.65635	0.125	0	1
IDH3G	0.280421	0.655323	0.125	0	1
EMC2	0.280672	-0.834988	0.025	0.167	1
ABI1	0.28163	0.697187	0.125	0	1
CAMTA1	0.28163	0.665011	0.125	0	1
SREK1	0.28163	0.716983	0.125	0	1
UBALD2	0.28163	0.692407	0.125	0	1
GPN2	0.281893	-0.879148	0.027	0.167	1
FOXJ3	0.28224	-0.87042	0.029	0.167	1
RNF146	0.282534	-0.757236	0.021	0.167	1
ESRRA	0.28255	-0.882819	0.026	0.167	1
TVP23B	0.282698	-0.838949	0.021	0.167	1
VBP1	0.282844	0.665604	0.124	0	1
NPC2	0.282844	0.656588	0.124	0	1
ATXN7	0.282844	0.710848	0.124	0	1
STAMBPL1	0.283156	-0.756978	0.021	0.167	1
SLAMF6	0.283347	-0.757521	0.021	0.167	1
ASNS	0.283934	-0.75438	0.024	0.167	1
DTX3L	0.283936	-0.836311	0.024	0.167	1
AIMP1	0.284064	0.684694	0.124	0	1
CYFIP2	0.284064	0.682059	0.124	0	1
MKRN1	0.284064	0.673984	0.124	0	1
PPT1	0.284064	0.657384	0.124	0	1
PHF1	0.284064	0.717598	0.124	0	1
RAB5A	0.284064	0.689427	0.124	0	1
SLC35D1	0.284868	-0.867385	0.03	0.167	1
MFSD14A	0.285289	0.672127	0.123	0	1
CCDC69	0.285289	0.682872	0.123	0	1
LARP7	0.285289	0.68669	0.123	0	1
MEA1	0.285289	0.654671	0.123	0	1
TM2D3	0.285289	0.679774	0.123	0	1
MRPL11	0.285289	0.631348	0.123	0	1
TINF2	0.285289	0.688594	0.123	0	1
SLC25A5	0.28623	1.09314	0.477	0.167	1
BDP1	0.286519	0.730618	0.123	0	1
RP11-489E7.4	0.286519	0.686178	0.123	0	1
OAT	0.286519	0.678383	0.123	0	1
PRKAR2A	0.286519	0.682772	0.123	0	1
AGO2	0.286519	0.676312	0.123	0	1
SRRT	0.286519	0.728756	0.123	0	1
FKBP4	0.287756	0.747617	0.122	0	1
LRP10	0.287756	0.653096	0.122	0	1
UBE2D1	0.287756	0.66111	0.122	0	1
HOXB2	0.287756	0.723381	0.122	0	1
MFF	0.287756	0.663621	0.122	0	1
UPP1	0.287756	0.697324	0.122	0	1
EIF2A	0.287756	0.643762	0.122	0	1
METTL23	0.287756	0.6649	0.122	0	1
MOGS	0.288187	-0.754149	0.023	0.167	1
TP53BP1	0.288889	-0.830132	0.025	0.167	1
NBL1	0.288997	0.761796	0.122	0	1
SDHAF2	0.288997	0.616486	0.122	0	1
EPB41L4A-AS1	0.288997	0.65963	0.122	0	1
RSBN1L	0.288997	0.683078	0.122	0	1
TPGS1	0.288997	0.683462	0.122	0	1
USP8	0.288997	0.694831	0.122	0	1
SPAG7	0.288997	0.654629	0.122	0	1
FBXW5	0.288997	0.640001	0.122	0	1
NDUFS3	0.288997	0.634184	0.122	0	1
IRS2	0.288997	0.764187	0.122	0	1
STX5	0.288997	0.671321	0.122	0	1
MIER1	0.288997	0.678352	0.122	0	1
MAST4	0.288997	0.726676	0.122	0	1
NCK1	0.288997	0.646091	0.122	0	1
LY6E	0.289388	1.20076	0.475	0.167	1
ELAVL1	0.290244	0.643902	0.121	0	1
FERMT3	0.290244	0.641091	0.121	0	1
PBDC1	0.290244	0.654924	0.121	0	1
REXO2	0.290244	0.639081	0.121	0	1
PIP5K1A	0.2905	-0.875051	0.027	0.167	1
EIF3F	0.290579	1.05355	0.475	0.167	1
CDC42SE1	0.291148	-0.304244	0.218	0.167	1
ARHGEF6	0.291363	-0.799444	0.047	0.167	1
RAB10	0.291497	0.635393	0.121	0	1
ADAM19	0.291497	0.756668	0.121	0	1
GNA15	0.291497	0.661683	0.121	0	1
TMX1	0.291497	0.648187	0.121	0	1
CNPY3	0.291497	0.691309	0.121	0	1
HSPA1B	0.291497	1.045	0.121	0	1
[truncated: 947 more rows]

## Sheet: DEGs_CD8 T cells_TumorvsNAT
	p_val	avg_log2FC	pct.1	pct.2	p_val_adj
IGHA1	0	-2.24571	0.291	0.925	0
JCHAIN	0	-2.30224	0.104	0.717	0
IGHA2	1.10166e-275	-1.95707	0.067	0.588	4.14158e-271
IGKC	9.75938e-215	-1.18394	0.614	0.962	3.66894e-210
MT-CYB	1.30262e-213	-0.842092	0.976	0.998	4.89708e-209
FOS	1.20328e-150	-1.125	0.567	0.898	4.52361e-146
IGLC2	8.72196e-148	-1.31482	0.278	0.692	3.27893e-143
MT-CO3	5.87907e-147	-0.629408	0.997	0.998	2.21018e-142
MT-ATP6	4.02747e-142	-0.675942	0.983	0.997	1.51409e-137
MT-ND3	1.73965e-140	-0.777827	0.879	0.985	6.54002e-136
MT-ND1	1.9614e-140	-0.714951	0.958	0.996	7.37369e-136
CCL5	2.00148e-140	-0.698519	0.887	0.994	7.52437e-136
MT-ND2	1.4633e-126	-0.607849	0.989	0.998	5.50113e-122
HOPX	2.80002e-126	-1.0716	0.212	0.596	1.05264e-121
PDE4A	1.82023e-121	-1.19815	0.09	0.415	6.84298e-117
CD160	7.05643e-119	-1.12627	0.02	0.269	2.65279e-114
MT-ND5	6.72085e-118	-0.829371	0.721	0.942	2.52664e-113
ZFP36	2.84164e-117	-0.886651	0.642	0.906	1.06829e-112
PABPC1	1.9011e-115	-0.825289	0.756	0.93	7.14699e-111
XCL2	2.46545e-114	-1.49271	0.09	0.405	9.26862e-110
MT-ND4	6.70081e-112	-0.55369	0.995	0.999	2.5191e-107
EEF1A1	1.24349e-111	-0.448644	0.999	1	4.67476e-107
FOSB	4.67474e-111	-1.01364	0.332	0.695	1.75742e-106
NR4A2	1.27417e-109	-0.939753	0.327	0.694	4.79011e-105
MT-CO1	4.71448e-104	-0.500628	0.999	0.999	1.77236e-99
MT-CO2	2.29928e-97	-0.461353	0.998	1	8.64393e-93
TPT1	5.50786e-93	-0.516126	0.98	0.995	2.07063e-88
RPLP2	1.6985e-91	-0.362191	0.995	0.999	6.38536e-87
MYADM	2.13526e-91	-0.927472	0.307	0.641	8.0273e-87
XCL1	5.52299e-89	-1.2522	0.062	0.31	2.07631e-84
CXCL13	4.89081e-88	2.66233	0.157	0	1.83865e-83
B2M	5.50108e-84	0.326064	1	1	2.06808e-79
S100A6	3.94631e-80	0.683455	0.88	0.8	1.48358e-75
CFD	8.0181e-80	-0.75539	0.009	0.171	3.01432e-75
TFF3	6.57358e-77	1.12216	0.285	0.077	2.47127e-72
ZFP36L2	1.05181e-73	-0.675458	0.74	0.922	3.95419e-69
KLRD1	9.12809e-73	-0.568057	0.143	0.382	3.43161e-68
KLRC2	1.42711e-72	-1.00466	0.025	0.203	5.36508e-68
PTGER4	6.37477e-67	-0.862872	0.188	0.454	2.39653e-62
CCL20	6.97391e-67	1.67872	0.223	0.036	2.62177e-62
GADD45B	7.62981e-66	-0.846701	0.214	0.484	2.86835e-61
S100A11	2.12046e-65	0.922258	0.528	0.344	7.97167e-61
SUB1	4.99815e-63	0.545317	0.768	0.714	1.879e-58
TMSB10	6.62441e-63	0.541093	0.981	0.984	2.49038e-58
ALOX5AP	1.9238e-62	0.476756	0.539	0.633	7.23233e-58
RPL9	1.09972e-60	-0.361637	0.974	0.995	4.13427e-56
RBPJ	1.0599e-59	1.06749	0.308	0.128	3.98461e-55
ATP5G2	1.70253e-59	0.52808	0.644	0.6	6.40048e-55
IGLC3	2.20945e-58	-0.792799	0.133	0.36	8.30622e-54
CD2	2.89161e-58	0.70383	0.662	0.572	1.08707e-53
MT-ND4L	4.20534e-58	-0.704524	0.193	0.44	1.58096e-53
KIR2DL4	1.43397e-57	-0.79373	0.037	0.197	5.39086e-53
RPL3	3.90269e-56	-0.297589	0.994	0.999	1.46718e-51
CXCL8	7.60879e-55	0.928548	0.16	0.02	2.86045e-50
CD8A	2.05075e-53	-0.621955	0.363	0.62	7.70961e-49
RPS20	1.70099e-52	-0.345891	0.976	0.997	6.39471e-48
PHGR1	3.01027e-52	-0.75902	0.12	0.328	1.13168e-47
TIPARP	6.79598e-52	-0.715224	0.136	0.35	2.55488e-47
CSRNP1	7.97603e-52	-0.608892	0.238	0.478	2.99851e-47
LINC00152	2.94561e-51	0.781053	0.433	0.3	1.10737e-46
SPINK2	7.80313e-51	-0.57561	0.009	0.12	2.93351e-46
CTSW	3.57653e-50	-0.525559	0.253	0.483	1.34456e-45
SERTAD1	4.4692e-50	-0.611425	0.203	0.429	1.68015e-45
TRGC2	4.55102e-50	-0.821113	0.166	0.386	1.71091e-45
PSMB8	9.4908e-50	0.761318	0.37	0.234	3.56797e-45
GABARAPL1	1.0024e-49	-0.461688	0.251	0.473	3.76844e-45
PSMB9	1.3843e-49	0.71312	0.469	0.346	5.20412e-45
CD74	3.59039e-49	0.663516	0.737	0.624	1.34977e-44
CXCL3	6.06967e-49	0.769423	0.139	0.017	2.28183e-44
HSPB1	1.12882e-48	1.25497	0.332	0.192	4.24368e-44
TSPO	1.31696e-48	0.772486	0.359	0.216	4.95098e-44
LITAF	1.6849e-48	-0.587641	0.402	0.647	6.3342e-44
LMNA	2.18974e-48	-0.835192	0.338	0.577	8.23211e-44
NR4A3	2.95299e-48	-0.640446	0.113	0.307	1.11015e-43
AUTS2	3.67813e-48	-0.675627	0.085	0.265	1.38276e-43
FOSL2	3.89296e-48	-0.582294	0.181	0.396	1.46352e-43
NKG7	5.93961e-48	0.273817	0.659	0.793	2.23294e-43
ZNF331	7.21605e-48	-0.548743	0.314	0.553	2.7128e-43
SPRY1	1.03536e-47	-0.657182	0.082	0.254	3.89234e-43
SYTL3	1.53065e-47	-0.571449	0.271	0.505	5.75432e-43
VPS37B	2.9496e-46	-0.478496	0.24	0.457	1.10887e-41
PSME2	6.16925e-46	0.579559	0.496	0.413	2.31927e-41
SH3BGRL3	7.28173e-46	0.535272	0.915	0.904	2.73749e-41
ISG20	1.18746e-45	0.573569	0.543	0.498	4.46415e-41
HSP90AA1	1.6776e-45	0.905306	0.761	0.837	6.30679e-41
BATF	2.14542e-45	0.903676	0.175	0.039	8.06548e-41
KRT18	3.19909e-45	0.794279	0.209	0.063	1.20267e-40
MYL12B	3.56953e-45	0.386655	0.67	0.68	1.34193e-40
PSME1	1.21983e-44	0.477531	0.678	0.638	4.58582e-40
DNPH1	4.3875e-44	0.855919	0.233	0.089	1.64944e-39
DUSP4	7.85472e-44	0.749768	0.587	0.443	2.9529e-39
HINT1	7.92098e-44	0.427143	0.736	0.701	2.97781e-39
RPS16	1.06644e-43	-0.291195	0.99	0.998	4.00917e-39
SUMO2	1.20855e-43	0.470984	0.692	0.642	4.54341e-39
DNAJB6	3.48044e-43	0.565116	0.523	0.458	1.30844e-38
TNFRSF18	3.6798e-43	1.10212	0.253	0.111	1.38339e-38
LAPTM5	5.11594e-43	0.361266	0.657	0.687	1.92329e-38
TNFRSF1B	7.34062e-43	-0.459759	0.275	0.489	2.75963e-38
CD7	1.10349e-42	-0.430487	0.691	0.858	4.14847e-38
RP11-489E7.4	1.66901e-42	-0.62676	0.123	0.307	6.27446e-38
ARPC3	5.46859e-42	0.277119	0.624	0.664	2.05586e-37
LGALS3	2.14549e-41	0.711653	0.345	0.221	8.06577e-37
GNA15	2.57483e-41	0.563742	0.121	0.013	9.67982e-37
HIC1	4.58877e-41	-0.447229	0.019	0.126	1.7251e-36
TSPYL2	7.01681e-41	-0.587683	0.216	0.423	2.6379e-36
CD3D	9.35458e-41	0.413461	0.878	0.918	3.51676e-36
CACYBP	9.53611e-41	0.836662	0.328	0.213	3.58501e-36
HLA-DPB1	2.53017e-40	0.639691	0.461	0.367	9.5119e-36
TPI1	2.83676e-40	0.393886	0.594	0.614	1.06645e-35
AKAP13	3.20132e-40	-0.546038	0.39	0.612	1.20351e-35
HSPA1A	3.45454e-40	1.95582	0.252	0.142	1.2987e-35
PPP1CB	5.01364e-40	-0.567692	0.361	0.583	1.88483e-35
FYN	5.22262e-40	-0.472113	0.502	0.718	1.96339e-35
TANK	5.98027e-40	0.790068	0.317	0.176	2.24822e-35
RANBP2	7.61612e-40	-0.603635	0.174	0.368	2.86321e-35
HLA-DRA	1.30404e-39	0.836607	0.391	0.226	4.90241e-35
EEF1B2	3.02825e-39	-0.442067	0.738	0.875	1.13844e-34
CD8B	4.48752e-39	-0.45977	0.255	0.452	1.68704e-34
HEXIM1	8.00643e-39	-0.550107	0.18	0.373	3.00994e-34
PIK3R1	1.14525e-38	-0.586697	0.212	0.412	4.30546e-34
DCN	1.21156e-38	-0.451319	0.01	0.101	4.55473e-34
MYL6	1.57049e-38	0.360399	0.907	0.931	5.90408e-34
CD44	3.09968e-38	0.46196	0.636	0.605	1.16529e-33
FXYD5	4.41544e-38	0.488038	0.54	0.489	1.65994e-33
PFN1	4.59671e-38	0.48698	0.941	0.941	1.72809e-33
DDX24	2.70874e-37	-0.501742	0.47	0.68	1.01832e-32
IGHM	3.8849e-37	-0.680123	0.036	0.157	1.46049e-32
S100A4	3.91345e-37	0.664552	0.773	0.758	1.47122e-32
HSPA5	4.20867e-37	-0.506369	0.372	0.585	1.58221e-32
SRSF3	4.21531e-37	-0.380909	0.493	0.702	1.5847e-32
CLDN4	4.80933e-37	0.729946	0.2	0.077	1.80802e-32
TRDC	8.67117e-37	-1.09893	0.053	0.186	3.25984e-32
HMGN1	1.07222e-36	0.463035	0.569	0.519	4.03091e-32
SUMO1	1.18145e-36	0.463419	0.446	0.386	4.44153e-32
ALDOA	1.65968e-36	0.335197	0.653	0.667	6.23939e-32
TUBB4B	2.27795e-36	-0.550088	0.301	0.509	8.56371e-32
RPS3A	4.75956e-36	-0.252939	0.977	0.998	1.78931e-31
MATK	4.9079e-36	-0.493876	0.087	0.235	1.84508e-31
RPL30	9.45422e-36	-0.251857	0.984	0.997	3.55422e-31
PARK7	2.62945e-35	0.450154	0.487	0.46	9.88517e-31
ID2	3.09568e-35	-0.300413	0.623	0.811	1.16379e-30
SERF2	3.12971e-35	0.325	0.904	0.921	1.17658e-30
IL2RG	3.15526e-35	0.313121	0.518	0.542	1.18619e-30
SYNGR1	4.45559e-35	-0.413837	0.039	0.15	1.67503e-30
ATP5G3	4.60372e-35	0.398388	0.422	0.393	1.73072e-30
COX8A	6.884e-35	0.319961	0.55	0.555	2.58797e-30
CFLAR	9.76316e-35	0.726512	0.304	0.161	3.67036e-30
FUS	1.35136e-34	-0.377463	0.533	0.732	5.08032e-30
TMEM50A	1.52741e-34	0.571961	0.486	0.372	5.74213e-30
SRP14	2.32475e-34	0.259425	0.761	0.8	8.73968e-30
EZR	4.11004e-34	-0.424003	0.516	0.716	1.54513e-29
PSMA7	5.53445e-34	0.401684	0.592	0.557	2.08062e-29
BRK1	6.13651e-34	0.457409	0.456	0.401	2.30696e-29
MAF	6.85828e-34	0.712933	0.175	0.054	2.5783e-29
LY6E	9.6386e-34	0.607865	0.475	0.414	3.62353e-29
CD82	1.60493e-33	0.652699	0.174	0.051	6.03357e-29
PPP1R15A	1.69122e-33	-0.406827	0.466	0.667	6.35796e-29
SOD1	1.81046e-33	0.434744	0.631	0.62	6.80624e-29
CREM	2.85131e-33	-0.350936	0.871	0.952	1.07192e-28
GMFG	7.32226e-33	0.360582	0.55	0.539	2.75273e-28
TRGC1	1.04086e-32	-0.789156	0.06	0.19	3.91301e-28
IGHG4	1.73868e-32	0.697986	0.229	0.096	6.53638e-28
LDHB	1.97666e-32	0.464878	0.43	0.376	7.43106e-28
APOBEC3G	2.06477e-32	0.703832	0.276	0.146	7.76229e-28
RNF125	2.83317e-32	-0.489933	0.172	0.342	1.0651e-27
NDFIP2	2.93837e-32	0.62309	0.139	0.036	1.10465e-27
UBE2S	3.07285e-32	-0.519606	0.153	0.317	1.15521e-27
PTGES3	3.08016e-32	0.376954	0.43	0.422	1.15796e-27
RUNX3	3.65528e-32	-0.549702	0.303	0.498	1.37417e-27
COX5B	3.9399e-32	0.397938	0.504	0.474	1.48117e-27
HECTD1	6.49277e-32	-0.489675	0.106	0.253	2.44089e-27
FKBP1A	7.54193e-32	0.368432	0.44	0.432	2.83531e-27
PSMB3	1.11084e-31	0.401947	0.384	0.352	4.1761e-27
ARPC1B	1.36006e-31	0.405765	0.544	0.527	5.11303e-27
CD55	1.36789e-31	-0.379925	0.187	0.348	5.14245e-27
NEU1	1.42983e-31	-0.524478	0.158	0.324	5.37532e-27
NDUFV2	2.17591e-31	0.592483	0.287	0.189	8.1801e-27
C14orf2	6.16175e-31	0.422134	0.426	0.386	2.31645e-26
ATP5D	7.47749e-31	0.342015	0.45	0.441	2.81109e-26
ANAPC16	7.92331e-31	0.343535	0.455	0.451	2.97869e-26
CXCL1	8.21546e-31	0.584072	0.105	0.018	3.08852e-26
CYTIP	9.53423e-31	0.525306	0.437	0.368	3.5843e-26
YWHAQ	9.79618e-31	0.399878	0.404	0.372	3.68278e-26
THBS1	1.10646e-30	-0.47013	0.019	0.109	4.15964e-26
ICOS	1.11437e-30	0.751161	0.251	0.139	4.18934e-26
IDS	1.68691e-30	-0.389487	0.427	0.619	6.34175e-26
RARRES3	2.324e-30	0.348401	0.563	0.556	8.73685e-26
HIST1H4C	2.37274e-30	-0.464949	0.132	0.284	8.92008e-26
ARL6IP5	2.46836e-30	0.314223	0.417	0.423	9.27954e-26
ZNF90	2.55259e-30	-0.375382	0.135	0.279	9.59619e-26
SPOCK2	3.07309e-30	0.500994	0.44	0.378	1.1553e-25
REL	5.37003e-30	-0.378999	0.458	0.649	2.01881e-25
COTL1	5.51846e-30	0.374295	0.665	0.678	2.07461e-25
CTLA4	5.53137e-30	0.546091	0.102	0.017	2.07946e-25
C9orf16	7.41468e-30	0.379508	0.469	0.438	2.78747e-25
PTPN22	8.03541e-30	-0.314533	0.275	0.443	3.02083e-25
GLTSCR2	1.09242e-29	-0.320749	0.655	0.823	4.10684e-25
COX6B1	1.31984e-29	0.325202	0.54	0.526	4.96182e-25
UBE2D3	1.51896e-29	0.271492	0.626	0.644	5.71037e-25
H2AFX	1.76245e-29	-0.417508	0.116	0.254	6.62574e-25
CALM3	2.52702e-29	0.324811	0.345	0.342	9.50008e-25
C12orf75	2.64911e-29	0.611094	0.338	0.231	9.95905e-25
IFITM2	3.05322e-29	0.389026	0.618	0.635	1.14783e-24
SELK	3.36618e-29	-0.298286	0.601	0.776	1.26548e-24
CCL3	4.15772e-29	0.973564	0.214	0.081	1.56306e-24
SHFM1	4.73199e-29	0.507173	0.382	0.301	1.77894e-24
IER2	5.38128e-29	-0.397256	0.376	0.561	2.02304e-24
HSPE1	6.0793e-29	0.583534	0.53	0.556	2.28545e-24
MT2A	6.88766e-29	0.773673	0.339	0.208	2.58935e-24
RHOA	8.63615e-29	0.28575	0.494	0.496	3.24667e-24
JUND	8.79448e-29	-0.321777	0.517	0.698	3.3062e-24
RGS2	9.30218e-29	-0.302032	0.376	0.557	3.49706e-24
CXCR6	1.0186e-28	0.741768	0.231	0.122	3.82932e-24
TRIM39	1.04544e-28	-0.274732	0.025	0.101	3.93024e-24
STK17A	1.12013e-28	0.526316	0.423	0.341	4.21101e-24
FAM177A1	1.68367e-28	-0.307816	0.487	0.667	6.32959e-24
SEC61B	1.76948e-28	0.305788	0.513	0.503	6.65217e-24
SRSF7	1.94726e-28	-0.34788	0.667	0.825	7.32052e-24
COX7A2	2.55169e-28	0.268985	0.635	0.651	9.59281e-24
SYAP1	3.43856e-28	-0.359606	0.291	0.462	1.29269e-23
CTSB	5.56118e-28	0.537124	0.147	0.042	2.09067e-23
OCIAD2	9.50163e-28	0.444653	0.353	0.292	3.57204e-23
CD24	9.6518e-28	0.494596	0.102	0.021	3.6285e-23
YPEL5	1.19766e-27	-0.315033	0.735	0.871	4.5025e-23
UBL5	1.64687e-27	0.251235	0.583	0.611	6.19125e-23
HCST	2.51684e-27	-0.304789	0.692	0.845	9.46181e-23
ATP5J2	2.63987e-27	0.414616	0.401	0.343	9.92432e-23
BIRC3	3.00891e-27	0.630748	0.426	0.308	1.13117e-22
ENO1	3.03232e-27	0.322895	0.539	0.551	1.13997e-22
BTG2	3.15031e-27	-0.319611	0.256	0.413	1.18433e-22
CRIP1	4.81496e-27	0.355516	0.375	0.389	1.81014e-22
MAST4	5.00028e-27	0.561873	0.122	0.031	1.87981e-22
SRSF2	5.42426e-27	-0.292536	0.659	0.819	2.0392e-22
JUNB	5.73369e-27	-0.259267	0.63	0.795	2.15552e-22
EVL	1.07553e-26	0.326302	0.549	0.546	4.04336e-22
RORA	1.7548e-26	0.544363	0.397	0.34	6.597e-22
UBXN1	1.8082e-26	0.380719	0.384	0.352	6.79775e-22
PNISR	1.83209e-26	0.502452	0.41	0.331	6.88755e-22
RANBP1	1.92432e-26	0.453621	0.275	0.226	7.23427e-22
PPP1R14B	2.00767e-26	0.620885	0.139	0.054	7.54764e-22
HSPD1	2.20065e-26	0.473294	0.342	0.353	8.27314e-22
TNFRSF25	3.66813e-26	0.579909	0.164	0.062	1.379e-21
DDX3X	3.69098e-26	-0.336035	0.41	0.585	1.38759e-21
TYMP	4.5305e-26	0.60271	0.251	0.146	1.7032e-21
HSPA9	4.69675e-26	-0.317832	0.23	0.381	1.7657e-21
ITGA1	5.07243e-26	-0.440828	0.129	0.266	1.90693e-21
HMGB2	5.71065e-26	0.546593	0.485	0.421	2.14686e-21
METRNL	6.16641e-26	-0.315914	0.13	0.251	2.3182e-21
KRT8	7.39189e-26	0.591733	0.21	0.105	2.77891e-21
PAPOLA	7.4209e-26	0.38928	0.396	0.356	2.78981e-21
EPCAM	8.38204e-26	0.483594	0.114	0.028	3.15114e-21
YWHAB	1.42845e-25	0.286005	0.486	0.485	5.37013e-21
PGAM1	1.6187e-25	0.267809	0.388	0.393	6.08534e-21
CMC2	1.7367e-25	0.464	0.277	0.22	6.52895e-21
MZT2A	1.90502e-25	0.399977	0.369	0.331	7.16172e-21
GZMB	2.12838e-25	0.766573	0.541	0.457	8.00143e-21
MIR4435-2HG	2.64873e-25	0.616981	0.178	0.08	9.95764e-21
HSP90AB1	2.81068e-25	0.250053	0.61	0.687	1.05665e-20
EPSTI1	3.19721e-25	0.550771	0.156	0.056	1.20196e-20
COX6A1	3.62492e-25	0.284618	0.572	0.582	1.36275e-20
SLC16A3	3.65445e-25	-0.459098	0.154	0.299	1.37385e-20
RBM38	3.77483e-25	-0.278282	0.12	0.232	1.41911e-20
ARID5B	3.79838e-25	0.616257	0.301	0.184	1.42796e-20
UBC	4.23926e-25	-0.305513	0.89	0.948	1.59371e-20
CD27	4.37758e-25	0.670922	0.222	0.138	1.64571e-20
BST2	5.00071e-25	0.517792	0.247	0.191	1.87997e-20
IFI6	5.12056e-25	0.758964	0.223	0.167	1.92502e-20
ABRACL	5.15234e-25	0.291143	0.376	0.375	1.93697e-20
SNRPD2	6.07199e-25	0.292355	0.62	0.614	2.2827e-20
UCP2	7.11326e-25	0.545642	0.293	0.214	2.67416e-20
PDCD4	8.54607e-25	-0.302157	0.383	0.549	3.21281e-20
IGHG3	8.9614e-25	0.585467	0.169	0.064	3.36895e-20
LTB	9.16093e-25	1.09055	0.353	0.283	3.44396e-20
NOP56	9.42632e-25	-0.367989	0.202	0.351	3.54373e-20
NDUFB2	1.00624e-24	0.299779	0.426	0.417	3.78286e-20
CTSH	1.12224e-24	0.459289	0.108	0.025	4.21895e-20
PKM	1.24071e-24	0.416901	0.384	0.376	4.66433e-20
PPP1CA	1.43693e-24	0.311815	0.427	0.42	5.40199e-20
CARD16	1.57197e-24	0.537871	0.243	0.175	5.90966e-20
POMP	1.70851e-24	0.32948	0.53	0.508	6.42299e-20
RPS27L	2.14748e-24	0.432658	0.399	0.361	8.07322e-20
NAB1	2.18389e-24	0.554691	0.113	0.032	8.2101e-20
HLA-DPA1	2.24614e-24	0.507338	0.422	0.337	8.44415e-20
GPR65	2.47983e-24	-0.401787	0.224	0.378	9.32267e-20
ETF1	2.64466e-24	-0.370094	0.221	0.372	9.94234e-20
TRAPPC1	3.10105e-24	0.280776	0.382	0.379	1.16581e-19
PPP1R2	3.34971e-24	0.472832	0.351	0.294	1.25929e-19
PLP2	3.359e-24	0.397073	0.354	0.323	1.26278e-19
ACTR3	3.50172e-24	0.298635	0.341	0.331	1.31644e-19
EEF1D	3.6209e-24	0.265891	0.92	0.933	1.36124e-19
RP1-313I6.12	3.8973e-24	-0.382562	0.054	0.151	1.46515e-19
COX5A	6.23505e-24	0.336307	0.349	0.327	2.344e-19
ANXA1	6.42774e-24	-0.318883	0.51	0.678	2.41645e-19
BRD2	6.4679e-24	-0.303594	0.28	0.431	2.43154e-19
CKLF	7.18807e-24	0.340807	0.427	0.419	2.70228e-19
UBE2B	8.48372e-24	0.341558	0.46	0.44	3.18937e-19
ID3	9.67072e-24	-0.525769	0.064	0.171	3.63561e-19
MRPS6	1.00556e-23	0.498727	0.29	0.22	3.7803e-19
WIPF1	1.0258e-23	0.27877	0.449	0.456	3.85638e-19
ADAM19	1.05688e-23	0.555064	0.121	0.035	3.97323e-19
CIB1	1.23562e-23	0.279535	0.535	0.543	4.64517e-19
MARCKSL1	1.3251e-23	-0.420937	0.166	0.304	4.98159e-19
MIF	1.53365e-23	0.286631	0.387	0.381	5.7656e-19
IFITM1	1.70786e-23	0.520326	0.218	0.158	6.42054e-19
NEAT1	1.86106e-23	0.47396	0.723	0.633	6.99645e-19
PSMA4	2.27184e-23	0.401587	0.323	0.272	8.54075e-19
IFITM3	2.946e-23	0.569651	0.186	0.09	1.10752e-18
MYLIP	4.37923e-23	-0.361914	0.147	0.276	1.64633e-18
RP1-187B23.1	4.86605e-23	-0.393908	0.034	0.119	1.82934e-18
RPL22	4.93357e-23	-0.271905	0.839	0.923	1.85473e-18
PPP1R10	4.96471e-23	-0.394007	0.095	0.209	1.86643e-18
NEDD8	6.00124e-23	0.320821	0.44	0.417	2.25611e-18
CLEC2B	9.55471e-23	0.50876	0.463	0.392	3.592e-18
PHF20	1.05592e-22	-0.264311	0.19	0.315	3.96961e-18
ARL4A	1.66454e-22	-0.296452	0.234	0.372	6.25766e-18
SLC2A3	1.77728e-22	-0.428181	0.244	0.397	6.68151e-18
LIMD2	2.5782e-22	0.358955	0.369	0.344	9.6925e-18
TRAT1	2.78815e-22	0.575643	0.345	0.252	1.04818e-17
ATP1B3	2.95678e-22	-0.427662	0.412	0.577	1.11157e-17
GLIPR1	2.96227e-22	-0.390483	0.29	0.448	1.11363e-17
PRELID1	3.61299e-22	0.383062	0.329	0.287	1.35827e-17
ACTB	3.61758e-22	0.476257	0.991	0.994	1.35999e-17
LAMTOR4	3.72643e-22	0.310072	0.365	0.348	1.40091e-17
DNAJB1	4.43905e-22	0.40867	0.443	0.493	1.66882e-17
C19orf53	6.21457e-22	0.297661	0.443	0.428	2.33631e-17
ARPC4	6.77298e-22	0.327245	0.341	0.328	2.54624e-17
LYST	7.08867e-22	0.561039	0.246	0.14	2.66492e-17
MTRNR2L12	7.20594e-22	-0.363687	0.032	0.114	2.709e-17
HSPH1	7.21065e-22	0.647049	0.223	0.182	2.71077e-17
MYL12A	9.48795e-22	0.264201	0.682	0.703	3.5669e-17
WHSC1L1	1.02671e-21	-0.287835	0.248	0.388	3.85982e-17
GZMA	1.22065e-21	0.500521	0.78	0.701	4.5889e-17
SUN2	1.24673e-21	-0.283759	0.179	0.302	4.68694e-17
SNX3	1.38993e-21	0.400127	0.351	0.292	5.2253e-17
FBXO34	1.5843e-21	-0.369217	0.084	0.19	5.95601e-17
ARPC5	2.1424e-21	0.296363	0.327	0.311	8.05415e-17
RPL36AL	2.50376e-21	0.258822	0.875	0.878	9.41262e-17
RAC1	2.79345e-21	0.279111	0.396	0.389	1.05017e-16
ZNF706	3.06892e-21	0.39343	0.231	0.189	1.15373e-16
SFPQ	3.17464e-21	-0.281674	0.357	0.507	1.19347e-16
APRT	3.46232e-21	0.262356	0.503	0.502	1.30163e-16
SLC25A4	3.78259e-21	-0.2651	0.036	0.109	1.42203e-16
VIM	4.77031e-21	-0.397781	0.723	0.847	1.79335e-16
MIDN	4.89022e-21	-0.25113	0.119	0.218	1.83843e-16
ELF1	5.20938e-21	-0.324922	0.397	0.556	1.95842e-16
ATP2B1	5.28528e-21	-0.394862	0.177	0.31	1.98695e-16
LDLRAD4	6.41378e-21	-0.399753	0.324	0.48	2.4112e-16
REEP5	6.55425e-21	0.297975	0.313	0.292	2.46401e-16
TNFSF10	7.88624e-21	0.488652	0.113	0.04	2.96475e-16
DDX18	8.22866e-21	-0.364089	0.199	0.333	3.09348e-16
UQCR10	8.70283e-21	0.320595	0.375	0.349	3.27174e-16
IFI16	8.97792e-21	0.48316	0.272	0.201	3.37516e-16
TBCA	9.80921e-21	0.330688	0.343	0.314	3.68767e-16
GPX4	1.00602e-20	0.273377	0.437	0.438	3.78203e-16
RNF19A	1.08249e-20	0.536262	0.282	0.179	4.06952e-16
OAZ1	1.16162e-20	0.290225	0.923	0.929	4.36701e-16
GAPDH	1.20499e-20	0.36863	0.955	0.955	4.53005e-16
PITPNC1	1.23798e-20	-0.309186	0.117	0.226	4.65405e-16
CD63	1.23964e-20	-0.279723	0.413	0.566	4.66031e-16
HAVCR2	1.27867e-20	0.500046	0.103	0.043	4.80702e-16
UBE2L6	1.32099e-20	0.499184	0.237	0.144	4.96612e-16
DRAP1	1.40069e-20	0.348019	0.457	0.407	5.26574e-16
ATP6V1F	1.76297e-20	0.265884	0.307	0.297	6.62773e-16
TMEM258	1.88722e-20	0.375465	0.365	0.31	7.09481e-16
RGS10	2.15354e-20	0.395949	0.322	0.274	8.096e-16
OSTF1	2.19955e-20	0.267567	0.33	0.334	8.269e-16
PAIP2	2.32611e-20	0.284167	0.395	0.391	8.74476e-16
PMAIP1	2.4193e-20	0.646164	0.301	0.206	9.09512e-16
NDUFA11	2.4303e-20	0.289064	0.383	0.367	9.13648e-16
TSC22D3	2.66171e-20	-0.35381	0.755	0.862	1.00064e-15
MLF1	2.81454e-20	-0.388384	0.043	0.126	1.0581e-15
RAB27A	2.97581e-20	0.524306	0.268	0.179	1.11873e-15
HLA-DRB1	3.02249e-20	0.552131	0.392	0.302	1.13628e-15
IL2RB	3.25914e-20	-0.34745	0.233	0.371	1.22524e-15
PRDX5	3.67491e-20	0.281746	0.422	0.412	1.38155e-15
ATP5I	8.90357e-20	0.288783	0.373	0.363	3.34721e-15
IL7R	1.18693e-19	-0.336834	0.339	0.488	4.46213e-15
PTGER2	1.29469e-19	-0.312314	0.045	0.124	4.86725e-15
PLSCR1	1.35696e-19	0.465546	0.115	0.045	5.10137e-15
PTMS	1.63986e-19	0.372334	0.218	0.189	6.1649e-15
TRIM28	1.79018e-19	-0.337342	0.071	0.164	6.73e-15
LAMTOR5	1.81166e-19	0.308659	0.314	0.293	6.81076e-15
MIAT	2.52642e-19	0.439812	0.192	0.137	9.49783e-15
INSIG1	2.80083e-19	-0.402906	0.186	0.315	1.05294e-14
HIGD2A	2.88814e-19	0.328824	0.449	0.413	1.08577e-14
UBE2N	3.24554e-19	0.277866	0.309	0.294	1.22013e-14
CCL3L3	3.28202e-19	0.712492	0.22	0.109	1.23384e-14
H2AFZ	3.53501e-19	0.265666	0.6	0.614	1.32895e-14
TMEM2	3.62851e-19	-0.2619	0.133	0.234	1.3641e-14
CSNK1D	3.78957e-19	-0.266899	0.196	0.313	1.42465e-14
ATP5C1	3.84411e-19	0.356604	0.284	0.234	1.44515e-14
CHD1	4.40516e-19	-0.340575	0.221	0.355	1.65607e-14
KLRB1	5.37127e-19	0.343202	0.44	0.504	2.01928e-14
CD6	5.48696e-19	0.433884	0.326	0.247	2.06277e-14
CLDN3	5.86622e-19	0.451709	0.12	0.051	2.20535e-14
ALG13	6.43779e-19	-0.322661	0.159	0.276	2.42022e-14
MGAT4A	6.58398e-19	0.453574	0.312	0.26	2.47518e-14
RNF213	7.06671e-19	0.328407	0.306	0.287	2.65666e-14
GBP2	7.25497e-19	0.477599	0.214	0.135	2.72743e-14
TBCB	8.32736e-19	0.293022	0.271	0.247	3.13059e-14
ATP5H	1.0938e-18	0.31538	0.294	0.26	4.11201e-14
TXN	1.13097e-18	0.29163	0.423	0.405	4.25177e-14
SF3B6	1.20417e-18	0.280738	0.355	0.338	4.52694e-14
MSH3	1.21358e-18	-0.29783	0.036	0.109	4.56231e-14
ACTG1	1.45258e-18	0.263277	0.817	0.844	5.46084e-14
ADA	1.45809e-18	0.419289	0.142	0.078	5.48153e-14
UBE2M	1.46268e-18	-0.299133	0.039	0.113	5.49879e-14
ITGB7	1.51133e-18	-0.274875	0.147	0.256	5.6817e-14
SRP9	1.76005e-18	0.273151	0.275	0.261	6.61674e-14
PPA1	2.11523e-18	0.35842	0.252	0.205	7.952e-14
RALA	2.35045e-18	0.448902	0.164	0.1	8.83628e-14
MTHFD2	2.80923e-18	0.400344	0.182	0.134	1.0561e-13
SH2D1A	3.06837e-18	0.537503	0.216	0.116	1.15352e-13
PRKCA	3.18819e-18	-0.289964	0.037	0.111	1.19857e-13
HCG18	3.21175e-18	-0.361134	0.07	0.162	1.20743e-13
NXF1	3.22804e-18	-0.289609	0.082	0.171	1.21355e-13
GZMH	3.40293e-18	0.609321	0.289	0.224	1.2793e-13
DYNLRB1	3.49063e-18	0.384101	0.291	0.236	1.31227e-13
PHPT1	3.78109e-18	0.419877	0.255	0.195	1.42146e-13
CTSD	4.51511e-18	0.413805	0.341	0.29	1.69741e-13
NOP10	7.45146e-18	0.378574	0.35	0.299	2.8013e-13
CDK17	8.29862e-18	-0.300323	0.089	0.182	3.11978e-13
CORO1B	8.34026e-18	0.505611	0.22	0.153	3.13544e-13
GIMAP4	8.834e-18	0.509267	0.143	0.061	3.32105e-13
TAP1	9.13205e-18	0.446386	0.281	0.203	3.4331e-13
SAFB2	9.28159e-18	-0.301573	0.162	0.272	3.48932e-13
ITGB1	9.43479e-18	0.483016	0.168	0.091	3.54692e-13
GABARAPL2	1.06716e-17	0.298645	0.322	0.295	4.01188e-13
IER3	1.08757e-17	0.44823	0.144	0.067	4.08862e-13
TUBA1B	1.12044e-17	-0.333755	0.377	0.522	4.21217e-13
VAMP2	1.211e-17	0.27502	0.454	0.438	4.55262e-13
GNLY	1.26362e-17	1.10085	0.254	0.141	4.75044e-13
SEC11A	1.42506e-17	0.350993	0.247	0.212	5.35738e-13
TNIP3	1.67365e-17	-0.280953	0.075	0.156	6.29191e-13
NCL	1.8496e-17	-0.25025	0.421	0.56	6.95337e-13
MRPL41	2.41866e-17	0.274512	0.302	0.288	9.0927e-13
CHMP4A	2.46355e-17	0.30162	0.275	0.25	9.26148e-13
PRDX6	2.58964e-17	0.343583	0.356	0.328	9.73548e-13
TUBA1A	3.25832e-17	-0.305041	0.347	0.483	1.22493e-12
GPBP1	3.27186e-17	0.265395	0.398	0.391	1.23002e-12
CSNK2B	3.68991e-17	0.318324	0.244	0.215	1.38719e-12
PABPC4	3.96557e-17	-0.267848	0.117	0.213	1.49082e-12
YWHAH	4.05924e-17	0.428037	0.189	0.135	1.52603e-12
CASP4	4.21172e-17	0.404749	0.254	0.192	1.58335e-12
PSMD8	5.58081e-17	0.260911	0.314	0.305	2.09805e-12
NDUFS6	6.07683e-17	0.260855	0.28	0.265	2.28452e-12
TMEM167A	7.023e-17	0.465735	0.228	0.15	2.64023e-12
PRR7	8.91781e-17	-0.2599	0.065	0.141	3.35256e-12
PSMA1	1.34708e-16	0.293561	0.342	0.312	5.0642e-12
PLIN2	1.55326e-16	0.524181	0.22	0.155	5.83931e-12
GALM	1.56145e-16	0.458719	0.187	0.111	5.8701e-12
FABP5	2.95255e-16	0.538364	0.245	0.181	1.10998e-11
BAX	3.05325e-16	0.37449	0.29	0.248	1.14784e-11
PFKFB3	3.06706e-16	-0.297834	0.147	0.253	1.15303e-11
GTF3A	3.29545e-16	0.272008	0.329	0.309	1.23889e-11
POLR2K	3.78095e-16	0.332034	0.324	0.281	1.42141e-11
JUN	4.21269e-16	-0.443839	0.765	0.834	1.58372e-11
RNF181	4.59883e-16	0.369204	0.208	0.155	1.72888e-11
IDH2	6.09685e-16	0.272786	0.272	0.252	2.29205e-11
S1PR4	6.13956e-16	0.447146	0.21	0.132	2.30811e-11
ABHD17A	6.15866e-16	-0.263383	0.136	0.232	2.31529e-11
SLBP	6.50875e-16	0.294396	0.254	0.233	2.4469e-11
POLR2A	7.05207e-16	-0.290667	0.118	0.216	2.65115e-11
IGHG1	7.28835e-16	0.405957	0.116	0.044	2.73998e-11
POLR1D	8.23004e-16	0.34497	0.282	0.231	3.094e-11
NHP2	8.33816e-16	0.28929	0.211	0.185	3.13465e-11
AP2S1	1.08077e-15	0.354972	0.233	0.186	4.06306e-11
KDELR2	1.12373e-15	0.323282	0.222	0.185	4.22455e-11
ANP32B	1.15891e-15	0.321178	0.285	0.251	4.3568e-11
CAPZA2	1.21302e-15	0.303844	0.234	0.2	4.56022e-11
FAM118A	1.29505e-15	0.258508	0.171	0.171	4.86861e-11
CTSC	1.30192e-15	0.333275	0.3	0.284	4.89445e-11
SRI	1.4377e-15	0.320121	0.27	0.234	5.40489e-11
LSM8	1.46537e-15	0.29868	0.242	0.216	5.50892e-11
COX14	1.6429e-15	0.369933	0.246	0.193	6.17633e-11
FXYD3	1.70707e-15	0.422879	0.139	0.074	6.41757e-11
SP100	1.76981e-15	0.364347	0.214	0.159	6.65341e-11
CLTA	1.95137e-15	0.392211	0.218	0.156	7.33598e-11
NDUFB9	2.05291e-15	0.311939	0.316	0.28	7.7177e-11
CXCR4	2.05687e-15	0.306683	0.823	0.824	7.73261e-11
C14orf166	2.1097e-15	0.290029	0.34	0.307	7.9312e-11
CCDC167	2.14669e-15	0.448112	0.166	0.083	8.07026e-11
RALY	2.83436e-15	0.277979	0.262	0.238	1.06555e-10
COX7A2L	3.03752e-15	0.267817	0.292	0.278	1.14192e-10
IFNG	3.78817e-15	0.518379	0.292	0.256	1.42412e-10
TNRC6B	4.03689e-15	-0.294398	0.162	0.266	1.51763e-10
AGR2	4.16127e-15	0.385131	0.1	0.037	1.56439e-10
MSL2	4.18802e-15	-0.254025	0.05	0.118	1.57444e-10
CARHSP1	4.63452e-15	0.354915	0.196	0.155	1.7423e-10
PRF1	4.69391e-15	0.323145	0.26	0.26	1.76463e-10
NDUFB10	4.86927e-15	0.268763	0.281	0.262	1.83055e-10
DOK2	5.94003e-15	0.271574	0.263	0.262	2.2331e-10
TMEM173	6.48967e-15	0.431127	0.103	0.042	2.43973e-10
RGCC	6.72695e-15	-0.283511	0.558	0.688	2.52893e-10
NDFIP1	1.05285e-14	0.284325	0.234	0.208	3.95809e-10
PPP1CC	1.36325e-14	0.384327	0.236	0.176	5.125e-10
ARIH1	1.43616e-14	-0.269577	0.104	0.188	5.39911e-10
CHMP1B	1.55793e-14	-0.263315	0.292	0.41	5.85687e-10
FAM49B	1.63906e-14	0.256245	0.314	0.302	6.16187e-10
SH3KBP1	1.69826e-14	0.327551	0.241	0.199	6.38442e-10
CCNG1	1.72344e-14	0.404607	0.153	0.085	6.47912e-10
ANXA5	1.82219e-14	0.28808	0.267	0.24	6.85035e-10
VAMP5	1.99792e-14	0.364989	0.235	0.186	7.51099e-10
ELMSAN1	2.50401e-14	-0.28524	0.096	0.179	9.41358e-10
RNF7	2.78457e-14	0.270742	0.313	0.291	1.04683e-09
FKBP4	2.96918e-14	0.421407	0.122	0.067	1.11624e-09
RBCK1	2.98632e-14	0.392832	0.173	0.105	1.12268e-09
CD52	3.42243e-14	0.273438	0.85	0.889	1.28663e-09
FAM96B	3.87152e-14	0.296939	0.311	0.274	1.45546e-09
CCDC12	4.15562e-14	0.32555	0.329	0.281	1.56227e-09
KRT19	5.19524e-14	0.362374	0.114	0.057	1.9531e-09
SEPW1	5.26888e-14	0.291753	0.265	0.235	1.98078e-09
RPS19BP1	5.52147e-14	0.354921	0.26	0.199	2.07574e-09
A1BG	7.22318e-14	-0.250366	0.082	0.158	2.71548e-09
MGEA5	7.2938e-14	0.343046	0.243	0.203	2.74203e-09
DDIT4	7.78686e-14	-0.277283	0.254	0.367	2.92739e-09
RASGRP1	7.8116e-14	0.36134	0.152	0.107	2.93669e-09
PSMB2	7.89668e-14	0.327933	0.25	0.208	2.96868e-09
NDUFB3	9.34251e-14	0.375018	0.193	0.129	3.51222e-09
VDAC1	9.70082e-14	0.269341	0.296	0.27	3.64693e-09
EGR1	1.02415e-13	-0.358282	0.053	0.123	3.8502e-09
GZMK	1.19923e-13	0.521448	0.385	0.269	4.50838e-09
LINC01420	1.36237e-13	0.314357	0.159	0.125	5.1217e-09
UBE2K	1.63345e-13	0.258232	0.148	0.131	6.14078e-09
PDCD1	1.70405e-13	0.428736	0.115	0.062	6.40621e-09
SMIM3	1.84162e-13	-0.277952	0.055	0.125	6.9234e-09
NDUFS8	1.90818e-13	0.28729	0.266	0.236	7.17363e-09
AHSA1	2.05759e-13	0.379124	0.167	0.116	7.7353e-09
TNFSF14	2.46452e-13	-0.251771	0.05	0.115	9.26511e-09
HMGN3	2.53764e-13	0.340847	0.18	0.142	9.54002e-09
IFI27	2.6681e-13	0.486846	0.136	0.081	1.00305e-08
ACP5	2.73681e-13	0.312191	0.118	0.096	1.02888e-08
SYNGR2	2.8212e-13	0.351221	0.127	0.088	1.0606e-08
CCDC107	2.94905e-13	0.378202	0.202	0.139	1.10866e-08
GNG5	3.10345e-13	0.333547	0.273	0.23	1.16671e-08
CCT8	3.38013e-13	0.250751	0.2	0.181	1.27073e-08
HMGA1	3.98532e-13	0.37611	0.196	0.139	1.49824e-08
PIK3IP1	4.18319e-13	0.393162	0.235	0.172	1.57263e-08
EIF4EBP1	4.33611e-13	0.35656	0.102	0.053	1.63012e-08
PFDN2	4.82138e-13	0.303657	0.213	0.176	1.81255e-08
BTG3	4.86938e-13	0.361131	0.198	0.153	1.83059e-08
NDUFA12	6.24074e-13	0.268244	0.218	0.193	2.34614e-08
TNFAIP8	7.34219e-13	0.374506	0.149	0.098	2.76022e-08
ETHE1	8.1504e-13	0.348562	0.146	0.091	3.06406e-08
EIF3M	8.93337e-13	0.297952	0.28	0.24	3.35841e-08
PIN1	8.94109e-13	0.300218	0.201	0.168	3.36131e-08
ATP5F1	1.08215e-12	0.277256	0.255	0.225	4.06825e-08
PYCARD	1.13139e-12	0.373693	0.138	0.072	4.25336e-08
POLR2J	1.35122e-12	0.287961	0.216	0.182	5.07976e-08
SELPLG	1.55266e-12	0.343519	0.137	0.088	5.83706e-08
MRPL51	1.76278e-12	0.257319	0.24	0.214	6.62699e-08
MDH2	1.87825e-12	0.268659	0.246	0.215	7.0611e-08
ATP1A1	1.98605e-12	-0.270118	0.272	0.383	7.46634e-08
PDIA6	2.25612e-12	0.295947	0.276	0.248	8.48166e-08
NFKBIA	2.36014e-12	0.365546	0.512	0.486	8.87269e-08
PMF1	2.41802e-12	0.280989	0.177	0.152	9.09031e-08
OPTN	2.5593e-12	0.281916	0.197	0.161	9.62142e-08
POLR2G	2.67479e-12	0.353476	0.2	0.147	1.00556e-07
NINJ1	3.4548e-12	0.356839	0.205	0.158	1.2988e-07
CCNH	3.4637e-12	0.337069	0.227	0.182	1.30214e-07
GCHFR	3.48049e-12	0.374573	0.151	0.103	1.30846e-07
DYNLT1	3.48822e-12	0.379381	0.157	0.093	1.31136e-07
PRDM1	3.89244e-12	0.402476	0.12	0.068	1.46332e-07
RHOF	4.22871e-12	0.27548	0.254	0.23	1.58974e-07
ARPP19	4.36808e-12	0.261539	0.227	0.207	1.64214e-07
STAT1	4.46926e-12	0.386808	0.135	0.079	1.68017e-07
BIRC2	4.68706e-12	0.369433	0.159	0.109	1.76205e-07
EMB	5.00187e-12	0.276054	0.274	0.247	1.8804e-07
PPP1R18	5.81437e-12	0.354359	0.215	0.158	2.18586e-07
CHORDC1	5.83409e-12	0.337362	0.139	0.101	2.19327e-07
TUBB2A	6.98519e-12	-0.266314	0.058	0.122	2.62601e-07
COPZ1	7.15763e-12	0.338836	0.155	0.103	2.69084e-07
SCML4	7.52382e-12	-0.250693	0.051	0.113	2.82851e-07
PIM1	7.69806e-12	0.442262	0.25	0.173	2.89401e-07
SLA	8.88177e-12	0.343815	0.265	0.222	3.33901e-07
SMCHD1	9.16156e-12	-0.252949	0.235	0.335	3.4442e-07
APOBEC3C	1.10079e-11	0.382693	0.199	0.158	4.13829e-07
SUSD3	1.12685e-11	0.35492	0.109	0.056	4.23628e-07
SMS	1.14321e-11	0.323133	0.132	0.091	4.29779e-07
GOLGA7	1.29611e-11	0.304264	0.167	0.129	4.87259e-07
RAB5A	1.30996e-11	0.272625	0.124	0.093	4.92467e-07
NUTF2	1.38125e-11	0.257504	0.157	0.132	5.19267e-07
SIRPG	1.58296e-11	0.276974	0.132	0.109	5.95097e-07
MPG	1.68928e-11	0.297448	0.149	0.114	6.35068e-07
GIMAP7	1.76541e-11	0.398055	0.179	0.111	6.63689e-07
CBX3	1.8371e-11	0.260067	0.231	0.209	6.9064e-07
FAS	3.03261e-11	0.331591	0.116	0.067	1.14008e-06
LGALS8	3.52038e-11	0.31375	0.104	0.054	1.32345e-06
SH3GLB1	3.66618e-11	0.314619	0.196	0.156	1.37826e-06
MRPL18	3.98411e-11	0.354056	0.143	0.108	1.49779e-06
RABGAP1L	4.47339e-11	0.252489	0.148	0.127	1.68173e-06
TUBB	4.59399e-11	0.329091	0.203	0.149	1.72706e-06
PDCD5	5.14197e-11	0.284078	0.155	0.12	1.93307e-06
UBE2E3	5.52522e-11	0.329337	0.148	0.104	2.07715e-06
HNRNPLL	5.93604e-11	0.380153	0.135	0.078	2.23159e-06
MYDGF	6.21925e-11	0.251238	0.225	0.202	2.33807e-06
PTTG1	6.41026e-11	0.35776	0.166	0.117	2.40987e-06
EIF4E2	6.99814e-11	0.304112	0.136	0.094	2.63088e-06
MMADHC	7.13944e-11	0.340091	0.143	0.096	2.684e-06
TALDO1	7.19559e-11	0.312264	0.208	0.153	2.70511e-06
TNIP1	8.70664e-11	0.309491	0.196	0.146	3.27317e-06
MIEN1	9.37376e-11	0.321886	0.178	0.13	3.52397e-06
GBP5	1.04422e-10	0.334881	0.105	0.052	3.92565e-06
AIP	1.22634e-10	0.265522	0.154	0.129	4.61032e-06
HLA-DQA1	1.26495e-10	0.383734	0.161	0.113	4.75546e-06
SQRDL	1.37374e-10	0.344068	0.138	0.078	5.16445e-06
SUMO3	1.86229e-10	0.27478	0.221	0.195	7.00108e-06
NME1	1.86784e-10	0.30934	0.115	0.069	7.02197e-06
CLPP	2.08899e-10	0.263199	0.156	0.122	7.85334e-06
PSMG2	2.43298e-10	0.284715	0.156	0.121	9.14653e-06
AQP3	3.05185e-10	0.320717	0.115	0.074	1.14731e-05
HES4	3.11079e-10	-0.314233	0.082	0.151	1.16947e-05
PAG1	3.16306e-10	0.298968	0.131	0.095	1.18912e-05
CLNS1A	3.24342e-10	0.303917	0.171	0.12	1.21933e-05
RELB	3.3415e-10	0.340177	0.208	0.153	1.2562e-05
C11orf31	4.2725e-10	0.256239	0.281	0.252	1.6062e-05
KRAS	4.76621e-10	0.310027	0.156	0.115	1.79181e-05
LAMTOR2	5.91873e-10	0.30159	0.17	0.124	2.22509e-05
C17orf62	6.425e-10	0.298466	0.113	0.077	2.41542e-05
CD58	8.96852e-10	0.337423	0.177	0.122	3.37163e-05
HSPA1B	1.37732e-09	0.55126	0.121	0.083	5.1779e-05
CISD2	1.57609e-09	0.252292	0.188	0.164	5.92516e-05
CMC1	1.58473e-09	0.484308	0.204	0.14	5.95763e-05
HIF1A	1.61027e-09	0.275504	0.141	0.103	6.05364e-05
ATXN1	1.66664e-09	0.262511	0.146	0.113	6.26558e-05
C16orf13	1.88568e-09	0.270176	0.207	0.176	7.08902e-05
MRPS34	2.07198e-09	0.325351	0.153	0.101	7.78938e-05
PIM3	2.14302e-09	0.294907	0.225	0.192	8.05648e-05
MRPL14	2.33884e-09	0.285872	0.152	0.107	8.79263e-05
NAA38	2.51451e-09	0.25434	0.182	0.154	9.45304e-05
VOPP1	2.64134e-09	0.259282	0.141	0.108	9.92984e-05
FAM107B	2.79277e-09	0.277737	0.229	0.195	0.000104992
HLA-DMA	3.43548e-09	0.295584	0.182	0.141	0.000129153
ATP5G1	3.57985e-09	0.252286	0.171	0.137	0.000134581
ABI1	4.95754e-09	0.27686	0.125	0.088	0.000186374
PIM2	5.34365e-09	0.288783	0.107	0.074	0.000200889
CISD3	8.96229e-09	0.272129	0.102	0.064	0.000336928
PLEKHJ1	9.0679e-09	0.279628	0.116	0.073	0.000340899
FAM96A	1.07574e-08	0.291197	0.104	0.057	0.000404415
CTSA	1.08781e-08	0.276505	0.155	0.116	0.000408952
SIT1	1.58698e-08	0.26675	0.105	0.068	0.000596609
NUDT21	2.03124e-08	0.263971	0.136	0.098	0.000763625
TOB1	2.30825e-08	0.30464	0.182	0.145	0.000867764
CHMP5	2.93321e-08	0.283529	0.131	0.091	0.00110271
BHLHE40	3.80023e-08	0.280873	0.193	0.159	0.00142866
TKT	5.33142e-08	0.283371	0.158	0.108	0.00200429
STIP1	6.61664e-08	0.264797	0.131	0.092	0.00248746
SFXN1	6.63794e-08	0.277884	0.106	0.065	0.00249547
FURIN	9.24887e-08	0.271718	0.12	0.077	0.00347702
RICTOR	9.49304e-08	0.267409	0.13	0.091	0.00356881
PHF11	2.62267e-07	0.251738	0.112	0.075	0.00985968
GLRX	2.64936e-07	0.253386	0.122	0.097	0.00995999
CARD19	3.65591e-07	0.261927	0.103	0.067	0.013744
EIF2S2	3.78657e-07	0.255653	0.217	0.177	0.0142352
NT5C3A	4.24892e-07	0.25853	0.149	0.115	0.0159734
CASP1	4.55388e-07	0.270003	0.116	0.072	0.0171199
HOXB2	4.62621e-07	0.271808	0.122	0.088	0.0173918
CD83	5.63121e-07	0.343563	0.108	0.07	0.02117
IRF9	6.89046e-07	0.264853	0.106	0.07	0.025904
ANP32A	1.79106e-06	0.250917	0.163	0.125	0.0673331
ITGB2	3.85686e-06	0.287878	0.291	0.234	0.144995
PHLDA2	8.36697e-06	0.251522	0.124	0.083	0.314548
CCL4L2	0.0346983	0.342745	0.245	0.209	1
