# Supplementary material for: Challenging the control through a single-cell perspective on normal adjacent tissue in colorectal cancer
Source: iScience. 2026 Apr 9;29(6):115671. doi: 10.1016/j.isci.2026.115671 (PMC13276536; doi:10.1016/j.isci.2026.115671)
Supplement: Table S7. DEGs_Endothelial cells [file mmc8.xlsx]

## Sheet: DEGs_Endothelial cells_HCvsNAT
	p_val	avg_log2FC	pct.1	pct.2	p_val_adj	gene
SELENOW	6.36162e-158	12.9412	0.938	0	2.39159e-153	SELENOW
ATP5F1E	6.36162e-158	12.8249	0.938	0	2.39159e-153	ATP5F1E
RACK1	2.06864e-152	12.9056	0.908	0	7.77686e-148	RACK1
CAVIN2	2.06864e-152	12.2645	0.908	0	7.77686e-148	CAVIN2
TCIM	6.30335e-147	12.4231	0.877	0	2.36968e-142	TCIM
ECSCR	3.39609e-144	11.4415	0.862	0	1.27672e-139	ECSCR
CAVIN1	1.80048e-141	11.5205	0.846	0	6.76874e-137	CAVIN1
ELOB	9.39345e-139	11.383	0.831	0	3.53137e-134	ELOB
SEM1	9.39345e-139	11.1271	0.831	0	3.53137e-134	SEM1
ATP5MG	4.82287e-136	11.6891	0.815	0	1.81311e-131	ATP5MG
ATP5MC2	2.43699e-133	11.317	0.8	0	9.16161e-129	ATP5MC2
ATP5PF	1.21196e-130	11.0019	0.785	0	4.55624e-126	ATP5PF
ELOC	5.93242e-128	10.7204	0.769	0	2.23024e-123	ELOC
ATP5MD	2.85829e-125	11.1405	0.754	0	1.07454e-120	ATP5MD
ATP5IF1	2.85829e-125	10.8418	0.754	0	1.07454e-120	ATP5IF1
SELENOP	1.3556e-122	11.0354	0.738	0	5.09624e-118	SELENOP
ATP5ME	1.3556e-122	10.569	0.738	0	5.09624e-118	ATP5ME
SELENOK	1.3556e-122	10.5459	0.738	0	5.09624e-118	SELENOK
SELENOH	6.32894e-120	10.6172	0.723	0	2.3793e-115	SELENOH
ATP5MPL	6.32894e-120	10.3816	0.723	0	2.3793e-115	ATP5MPL
ATP5F1C	6.32894e-120	10.3383	0.723	0	2.3793e-115	ATP5F1C
RTRAF	2.90887e-117	10.7858	0.708	0	1.09356e-112	RTRAF
ATP5F1B	2.90887e-117	10.7478	0.708	0	1.09356e-112	ATP5F1B
COPS9	5.86392e-112	10.6391	0.677	0	2.20448e-107	COPS9
VSIR	5.86392e-112	10.4439	0.677	0	2.20448e-107	VSIR
ATP5MF	2.57219e-109	10.3964	0.662	0	9.66988e-105	ATP5MF
ATP5PO	2.57219e-109	9.9844	0.662	0	9.66988e-105	ATP5PO
SELENOF	2.57219e-109	9.98095	0.662	0	9.66988e-105	SELENOF
ATP5PD	1.11097e-106	9.98409	0.646	0	4.17658e-102	ATP5PD
ATP5MC3	1.97902e-101	9.91274	0.615	0	7.43993e-97	ATP5MC3
ATP5MC1	1.97902e-101	9.82453	0.615	0	7.43993e-97	ATP5MC1
ATP5F1A	1.97902e-101	9.75595	0.615	0	7.43993e-97	ATP5F1A
RTF2	1.97902e-101	9.71081	0.615	0	7.43993e-97	RTF2
BEX3	8.16295e-99	9.98565	0.6	0	3.06878e-94	BEX3
BUD23	8.16295e-99	9.32954	0.6	0	3.06878e-94	BUD23
CEMIP2	3.31608e-96	10.4413	0.585	0	1.24665e-91	CEMIP2
TCEAL9	3.31608e-96	9.82822	0.585	0	1.24665e-91	TCEAL9
SMIM37	3.31608e-96	9.77222	0.585	0	1.24665e-91	SMIM37
AC020916.1	1.32681e-93	10.3007	0.569	0	4.98801e-89	AC020916.1
NORAD	1.32681e-93	10.0011	0.569	0	4.98801e-89	NORAD
NBDY	1.32681e-93	9.755	0.569	0	4.98801e-89	NBDY
RIPOR1	5.22906e-91	9.62048	0.554	0	1.96581e-86	RIPOR1
POLR2J3.1	2.03e-88	9.71664	0.538	0	7.63159e-84	POLR2J3.1
NECTIN2	7.76343e-86	9.62908	0.523	0	2.91858e-81	NECTIN2
SELENOS	7.76343e-86	9.62558	0.523	0	2.91858e-81	SELENOS
RFLNB	7.76343e-86	9.58919	0.523	0	2.91858e-81	RFLNB
ERBIN	7.76343e-86	9.02024	0.523	0	2.91858e-81	ERBIN
CYTOR	2.92498e-83	9.63962	0.508	0	1.09962e-78	CYTOR
MCRIP1	2.92498e-83	9.26023	0.508	0	1.09962e-78	MCRIP1
SELENOT	2.92498e-83	9.22777	0.508	0	1.09962e-78	SELENOT
TMEM273	2.92498e-83	9.14609	0.508	0	1.09962e-78	TMEM273
AFDN	1.08576e-80	9.52858	0.492	0	4.08181e-76	AFDN
FAM241A	1.08576e-80	9.20352	0.492	0	4.08181e-76	FAM241A
TRIR	3.97114e-78	9.65664	0.477	0	1.49291e-73	TRIR
LHFPL6	3.97114e-78	9.43567	0.477	0	1.49291e-73	LHFPL6
SELENON	3.97114e-78	9.06057	0.477	0	1.49291e-73	SELENON
HIKESHI	1.43119e-75	9.02193	0.462	0	5.38043e-71	HIKESHI
SMIM26	1.43119e-75	8.97304	0.462	0	5.38043e-71	SMIM26
ATP5PB	5.08294e-73	9.16008	0.446	0	1.91088e-68	ATP5PB
MINDY2	5.08294e-73	8.94398	0.446	0	1.91088e-68	MINDY2
UFD1	5.08294e-73	8.78759	0.446	0	1.91088e-68	UFD1
OGA	1.77909e-70	9.21128	0.431	0	6.68833e-66	OGA
JCAD	1.77909e-70	8.98415	0.431	0	6.68833e-66	JCAD
CCDC32	1.77909e-70	8.74672	0.431	0	6.68833e-66	CCDC32
MESD	6.13743e-68	9.23656	0.415	0	2.3073e-63	MESD
SELENOM	2.08696e-65	9.41037	0.4	0	7.84572e-61	SELENOM
DEPP1	2.08696e-65	9.28268	0.4	0	7.84572e-61	DEPP1
WASHC3	2.08696e-65	9.15525	0.4	0	7.84572e-61	WASHC3
RTL8C	6.99556e-63	8.88941	0.385	0	2.62991e-58	RTL8C
DMAC1	2.31182e-60	8.55505	0.369	0	8.69106e-56	DMAC1
STMP1	2.31182e-60	8.28566	0.369	0	8.69106e-56	STMP1
CFAP298	2.31182e-60	8.04907	0.369	0	8.69106e-56	CFAP298
SPART	7.53277e-58	9.42111	0.354	0	2.83187e-53	SPART
ILF3-DT	7.53277e-58	8.57363	0.354	0	2.83187e-53	ILF3-DT
AL118516.1	7.53277e-58	8.43642	0.354	0	2.83187e-53	AL118516.1
JPT1	7.53277e-58	8.37688	0.354	0	2.83187e-53	JPT1
TUT7	7.53277e-58	8.32658	0.354	0	2.83187e-53	TUT7
ODR4	7.53277e-58	8.19257	0.354	0	2.83187e-53	ODR4
RTL8A	7.53277e-58	8.18504	0.354	0	2.83187e-53	RTL8A
NSD3	7.53277e-58	8.15419	0.354	0	2.83187e-53	NSD3
UTP11	2.42032e-55	8.4121	0.338	0	9.09897e-51	UTP11
INTS11	2.42032e-55	8.34959	0.338	0	9.09897e-51	INTS11
AC005261.1	2.42032e-55	8.33145	0.338	0	9.09897e-51	AC005261.1
CENPX	2.42032e-55	8.33048	0.338	0	9.09897e-51	CENPX
PTPA	7.66947e-53	9.34926	0.323	0	2.88326e-48	PTPA
TLNRD1	7.66947e-53	8.47908	0.323	0	2.88326e-48	TLNRD1
HDGFL3	7.66947e-53	8.12632	0.323	0	2.88326e-48	HDGFL3
BABAM2	2.39712e-50	8.20154	0.308	0	9.01173e-46	BABAM2
MIGA1	2.39712e-50	7.83536	0.308	0	9.01173e-46	MIGA1
NOP53	7.39115e-48	9.79526	0.292	0	2.77863e-43	NOP53
VPS35L	7.39115e-48	9.12691	0.292	0	2.77863e-43	VPS35L
ATP5F1D	7.39115e-48	9.04098	0.292	0	2.77863e-43	ATP5F1D
SMIM30	7.39115e-48	8.80236	0.292	0	2.77863e-43	SMIM30
TRAPPC2B	7.39115e-48	8.52608	0.292	0	2.77863e-43	TRAPPC2B
HPF1	7.39115e-48	8.34971	0.292	0	2.77863e-43	HPF1
WASHC4	7.39115e-48	8.32775	0.292	0	2.77863e-43	WASHC4
MIA2	7.39115e-48	8.10405	0.292	0	2.77863e-43	MIA2
ERG28	7.39115e-48	8.05901	0.292	0	2.77863e-43	ERG28
WASHC1	7.39115e-48	8.05308	0.292	0	2.77863e-43	WASHC1
ETFRF1	7.39115e-48	7.88587	0.292	0	2.77863e-43	ETFRF1
CNOT9	7.39115e-48	7.76095	0.292	0	2.77863e-43	CNOT9
AC005332.7	7.39115e-48	7.6678	0.292	0	2.77863e-43	AC005332.7
CPLANE1	2.24857e-45	8.67598	0.277	0	8.45328e-41	CPLANE1
MMP24OS	2.24857e-45	8.52776	0.277	0	8.45328e-41	MMP24OS
MRE11	2.24857e-45	8.13749	0.277	0	8.45328e-41	MRE11
PAXX	2.24857e-45	7.84543	0.277	0	8.45328e-41	PAXX
DMAC2	2.24857e-45	7.80215	0.277	0	8.45328e-41	DMAC2
ELOA	2.24857e-45	7.78534	0.277	0	8.45328e-41	ELOA
VIRMA	2.24857e-45	7.75801	0.277	0	8.45328e-41	VIRMA
CAVIN3	6.75083e-43	8.89946	0.262	0	2.53791e-38	CAVIN3
NKAPD1	6.75083e-43	8.57637	0.262	0	2.53791e-38	NKAPD1
PLPBP	6.75083e-43	8.01432	0.262	0	2.53791e-38	PLPBP
SINHCAF	6.75083e-43	7.95474	0.262	0	2.53791e-38	SINHCAF
BX284668.5	6.75083e-43	7.95141	0.262	0	2.53791e-38	BX284668.5
MAP3K20	6.75083e-43	7.92224	0.262	0	2.53791e-38	MAP3K20
TENT4B	6.75083e-43	7.85082	0.262	0	2.53791e-38	TENT4B
FBH1	6.75083e-43	7.72872	0.262	0	2.53791e-38	FBH1
RETREG2	2.00059e-40	8.57872	0.246	0	7.52103e-36	RETREG2
ECPAS	2.00059e-40	8.46586	0.246	0	7.52103e-36	ECPAS
EBLN3P	2.00059e-40	8.43881	0.246	0	7.52103e-36	EBLN3P
MINDY3	2.00059e-40	8.16303	0.246	0	7.52103e-36	MINDY3
KHDC4	2.00059e-40	8.04471	0.246	0	7.52103e-36	KHDC4
MUC20-OT1	2.00059e-40	7.83907	0.246	0	7.52103e-36	MUC20-OT1
MTREX	2.00059e-40	7.64426	0.246	0	7.52103e-36	MTREX
PINX1.1	2.00059e-40	7.63108	0.246	0	7.52103e-36	PINX1.1
ABCF2.1	2.00059e-40	7.61966	0.246	0	7.52103e-36	ABCF2.1
SQOR	2.00059e-40	7.53283	0.246	0	7.52103e-36	SQOR
AC104506.1	5.85359e-38	7.89252	0.231	0	2.2006e-33	AC104506.1
ARMH4	5.85359e-38	7.87293	0.231	0	2.2006e-33	ARMH4
AC016831.5	5.85359e-38	7.75844	0.231	0	2.2006e-33	AC016831.5
PCNX4	5.85359e-38	7.68615	0.231	0	2.2006e-33	PCNX4
AC025171.3	5.85359e-38	7.67767	0.231	0	2.2006e-33	AC025171.3
SMIM27	5.85359e-38	7.67575	0.231	0	2.2006e-33	SMIM27
TOGARAM1	5.85359e-38	7.65904	0.231	0	2.2006e-33	TOGARAM1
AC010642.2	5.85359e-38	7.46962	0.231	0	2.2006e-33	AC010642.2
TEN1	1.07576e-37	5.31442	0.262	0.003	4.04421e-33	TEN1
GNB2L1	1.67745e-37	-9.62731	0	0.958	6.3062e-33	GNB2L1
LINC01985	1.69152e-35	7.68316	0.215	0	6.35912e-31	LINC01985
EIF3J-DT	1.69152e-35	7.46418	0.215	0	6.35912e-31	EIF3J-DT
AC008543.1	1.69152e-35	7.45108	0.215	0	6.35912e-31	AC008543.1
DELE1	1.69152e-35	7.39927	0.215	0	6.35912e-31	DELE1
TUT4	1.69152e-35	7.21528	0.215	0	6.35912e-31	TUT4
STN1	1.69152e-35	7.20147	0.215	0	6.35912e-31	STN1
VPS26C	1.69152e-35	7.19545	0.215	0	6.35912e-31	VPS26C
AC007952.4	1.69152e-35	7.0613	0.215	0	6.35912e-31	AC007952.4
SMIM29	1.69152e-35	7.04158	0.215	0	6.35912e-31	SMIM29
COP1	1.69152e-35	6.98423	0.215	0	6.35912e-31	COP1
RPS17	5.19494e-34	-3.10117	0.523	0.979	1.95298e-29	RPS17
ATP5E	6.88206e-34	-9.08029	0	0.907	2.58724e-29	ATP5E
DGLUCY	4.82926e-33	7.78263	0.2	0	1.81551e-28	DGLUCY
AC067735.1	4.82926e-33	7.75271	0.2	0	1.81551e-28	AC067735.1
LINC02185	4.82926e-33	7.22532	0.2	0	1.81551e-28	LINC02185
MRPL58	4.82926e-33	7.1662	0.2	0	1.81551e-28	MRPL58
RIOX2	4.82926e-33	7.01549	0.2	0	1.81551e-28	RIOX2
SEPW1	8.42071e-32	-8.6986	0	0.875	3.16568e-27	SEPW1
PTRF	1.04251e-31	-8.54675	0	0.874	3.91919e-27	PTRF
SDPR	2.43842e-31	-8.97188	0	0.868	9.16699e-27	SDPR
REX1BD	1.36276e-30	8.36367	0.185	0	5.12315e-26	REX1BD
AC023157.3	1.36276e-30	8.2953	0.185	0	5.12315e-26	AC023157.3
CYBC1	1.36276e-30	7.76339	0.185	0	5.12315e-26	CYBC1
TENT2	1.36276e-30	7.58688	0.185	0	5.12315e-26	TENT2
AL136295.5	1.36276e-30	7.57122	0.185	0	5.12315e-26	AL136295.5
AC108134.3	1.36276e-30	7.55663	0.185	0	5.12315e-26	AC108134.3
SPOUT1	1.36276e-30	7.35189	0.185	0	5.12315e-26	SPOUT1
THAP12	1.36276e-30	7.27605	0.185	0	5.12315e-26	THAP12
AC091271.1	1.36276e-30	7.18789	0.185	0	5.12315e-26	AC091271.1
AL390728.6	1.36276e-30	7.14146	0.185	0	5.12315e-26	AL390728.6
NEPRO	1.36276e-30	7.12531	0.185	0	5.12315e-26	NEPRO
MIR29B2CHG	1.36276e-30	7.11508	0.185	0	5.12315e-26	MIR29B2CHG
AC116366.1	1.36276e-30	7.04079	0.185	0	5.12315e-26	AC116366.1
ADA2	1.36276e-30	6.97939	0.185	0	5.12315e-26	ADA2
LINC02001	1.36276e-30	6.9393	0.185	0	5.12315e-26	LINC02001
FTH1	1.37249e-30	-2.2733	0.862	0.992	5.15974e-26	FTH1
MT-ATP8	3.60339e-30	3.57412	0.662	0.144	1.35466e-25	MT-ATP8
ATP5L	8.35807e-30	-7.98992	0	0.844	3.14213e-25	ATP5L
GLTSCR2	1.025e-29	-8.23	0	0.843	3.85339e-25	GLTSCR2
MTRNR2L8	2.29947e-29	3.13548	0.908	0.463	8.64463e-25	MTRNR2L8
ECSCR.1	3.45578e-29	-8.18293	0	0.834	1.29917e-24	ECSCR.1
RPL13	1.10547e-28	-2.09571	0.831	0.994	4.15592e-24	RPL13
ATP5G2	1.70599e-28	-7.90519	0	0.823	6.41349e-24	ATP5G2
C19orf43	3.08304e-28	-7.88336	0	0.819	1.15904e-23	C19orf43
PGGHG	3.80296e-28	8.14876	0.169	0	1.42968e-23	PGGHG
AC097534.2	3.80296e-28	7.64101	0.169	0	1.42968e-23	AC097534.2
GASAL1	3.80296e-28	7.53437	0.169	0	1.42968e-23	GASAL1
AC013394.1	3.80296e-28	7.47409	0.169	0	1.42968e-23	AC013394.1
AC079949.2	3.80296e-28	7.30712	0.169	0	1.42968e-23	AC079949.2
CENPS	3.80296e-28	7.22378	0.169	0	1.42968e-23	CENPS
NIPSNAP2	3.80296e-28	7.2199	0.169	0	1.42968e-23	NIPSNAP2
QTRT2	3.80296e-28	7.18358	0.169	0	1.42968e-23	QTRT2
RAMMET	3.80296e-28	7.06355	0.169	0	1.42968e-23	RAMMET
TENT4A	3.80296e-28	7.03906	0.169	0	1.42968e-23	TENT4A
GON7	3.80296e-28	7.02665	0.169	0	1.42968e-23	GON7
MARF1	3.80296e-28	7.02499	0.169	0	1.42968e-23	MARF1
HSPA14.1	3.80296e-28	6.90908	0.169	0	1.42968e-23	HSPA14.1
DCAF1	3.80296e-28	6.88703	0.169	0	1.42968e-23	DCAF1
MINDY4	3.80296e-28	6.76026	0.169	0	1.42968e-23	MINDY4
RETREG3	3.80296e-28	6.72624	0.169	0	1.42968e-23	RETREG3
ATP5J	5.55058e-28	-7.76184	0	0.814	2.08669e-23	ATP5J
TCEB2	6.74675e-28	-7.74629	0	0.813	2.53637e-23	TCEB2
GPX1	1.46654e-27	-8.08403	0	0.807	5.51333e-23	GPX1
RPL13A	1.92081e-27	-1.58939	0.938	0.997	7.22109e-23	RPL13A
SHFM1	9.92231e-27	-7.57334	0	0.793	3.73019e-22	SHFM1
ALDOA	3.44486e-26	-4.06058	0.215	0.84	1.29506e-21	ALDOA
TCEB1	4.44558e-26	-7.86314	0	0.782	1.67127e-21	TCEB1
MT-ND3	8.37738e-26	2.30228	0.969	0.956	3.14939e-21	MT-ND3
LINC02452	1.05023e-25	8.576	0.154	0	3.94823e-21	LINC02452
FMC1	1.05023e-25	8.3383	0.154	0	3.94823e-21	FMC1
RAB5IF	1.05023e-25	7.53675	0.154	0	3.94823e-21	RAB5IF
MRM2	1.05023e-25	7.42437	0.154	0	3.94823e-21	MRM2
RTL8B	1.05023e-25	7.20873	0.154	0	3.94823e-21	RTL8B
WASHC2C	1.05023e-25	7.10939	0.154	0	3.94823e-21	WASHC2C
HDHD5	1.05023e-25	6.96331	0.154	0	3.94823e-21	HDHD5
MAIP1	1.05023e-25	6.84731	0.154	0	3.94823e-21	MAIP1
AC116407.2	1.05023e-25	6.59808	0.154	0	3.94823e-21	AC116407.2
AC245297.3	1.05023e-25	6.58363	0.154	0	3.94823e-21	AC245297.3
MTRNR2L10	2.04199e-25	4.30559	0.246	0.011	7.67667e-21	MTRNR2L10
SEPP1	2.01241e-24	-7.64875	0	0.752	7.56546e-20	SEPP1
SELK	5.78984e-24	-7.41024	0	0.744	2.17663e-19	SELK
SEPHS2	2.33303e-23	4.78953	0.246	0.014	8.77078e-19	SEPHS2
C11orf31	2.75111e-23	-7.17208	0	0.731	1.03425e-18	C11orf31
RIDA	2.87265e-23	8.17898	0.138	0	1.07994e-18	RIDA
AL022323.4	2.87265e-23	7.95956	0.138	0	1.07994e-18	AL022323.4
LRMDA	2.87265e-23	7.75063	0.138	0	1.07994e-18	LRMDA
JPT2	2.87265e-23	7.52323	0.138	0	1.07994e-18	JPT2
AL450998.2	2.87265e-23	7.46357	0.138	0	1.07994e-18	AL450998.2
ARMH3	2.87265e-23	7.42387	0.138	0	1.07994e-18	ARMH3
AC087645.2	2.87265e-23	7.29539	0.138	0	1.07994e-18	AC087645.2
COQ8A	2.87265e-23	7.09646	0.138	0	1.07994e-18	COQ8A
AL133453.1	2.87265e-23	7.04313	0.138	0	1.07994e-18	AL133453.1
WASHC2A	2.87265e-23	6.98664	0.138	0	1.07994e-18	WASHC2A
AC104695.3	2.87265e-23	6.86679	0.138	0	1.07994e-18	AC104695.3
MACO1	2.87265e-23	6.82766	0.138	0	1.07994e-18	MACO1
YJU2	2.87265e-23	6.82268	0.138	0	1.07994e-18	YJU2
AL590226.1	2.87265e-23	6.81086	0.138	0	1.07994e-18	AL590226.1
UTP25	2.87265e-23	6.79182	0.138	0	1.07994e-18	UTP25
ATP2B1-AS1	2.87265e-23	6.77355	0.138	0	1.07994e-18	ATP2B1-AS1
COQ8B	2.87265e-23	6.74743	0.138	0	1.07994e-18	COQ8B
ABRAXAS2	2.87265e-23	6.6812	0.138	0	1.07994e-18	ABRAXAS2
NAXE	2.87265e-23	6.6804	0.138	0	1.07994e-18	NAXE
MRNIP	2.87265e-23	6.65705	0.138	0	1.07994e-18	MRNIP
AC118549.1	2.87265e-23	6.65053	0.138	0	1.07994e-18	AC118549.1
SHLD2	2.87265e-23	6.63356	0.138	0	1.07994e-18	SHLD2
AC027644.3	2.87265e-23	6.61136	0.138	0	1.07994e-18	AC027644.3
AL355338.1	2.87265e-23	6.55072	0.138	0	1.07994e-18	AL355338.1
PIP4P1	2.87265e-23	6.51445	0.138	0	1.07994e-18	PIP4P1
AC093157.1	2.87265e-23	6.43282	0.138	0	1.07994e-18	AC093157.1
MOSMO	2.87265e-23	6.39396	0.138	0	1.07994e-18	MOSMO
AC092683.1	2.87265e-23	6.39183	0.138	0	1.07994e-18	AC092683.1
AC015922.4	2.87265e-23	6.2478	0.138	0	1.07994e-18	AC015922.4
ATPIF1	7.63989e-23	-7.1813	0	0.722	2.87214e-18	ATPIF1
RPS20	8.80252e-23	-1.3104	0.862	0.984	3.30922e-18	RPS20
ATP5D	1.49776e-22	-7.15471	0	0.717	5.63067e-18	ATP5D
MTRNR2L12	2.06159e-22	3.61881	0.831	0.513	7.75033e-18	MTRNR2L12
RPS2	3.34232e-22	-1.65825	0.846	0.99	1.25651e-17	RPS2
USMG5	4.79332e-22	-7.13793	0	0.707	1.802e-17	USMG5
ATP5O	1.08775e-21	-7.18602	0	0.7	4.08927e-17	ATP5O
ATP5B	1.28e-21	-7.34157	0	0.698	4.81205e-17	ATP5B
ATP5I	2.08107e-21	-7.03534	0	0.694	7.82357e-17	ATP5I
IGHA1	2.08979e-21	-1.70573	0.585	0.962	7.85635e-17	IGHA1
RPL7	4.03513e-21	-1.44377	0.846	0.984	1.51697e-16	RPL7
AC027097.1	7.79152e-21	8.19087	0.123	0	2.92914e-16	AC027097.1
EPOP	7.79152e-21	7.18128	0.123	0	2.92914e-16	EPOP
AL109741.1	7.79152e-21	7.01711	0.123	0	2.92914e-16	AL109741.1
AC064836.3	7.79152e-21	6.9176	0.123	0	2.92914e-16	AC064836.3
CSKMT	7.79152e-21	6.90862	0.123	0	2.92914e-16	CSKMT
EFL1	7.79152e-21	6.85094	0.123	0	2.92914e-16	EFL1
GRAMD2B	7.79152e-21	6.84047	0.123	0	2.92914e-16	GRAMD2B
EEF1AKMT1	7.79152e-21	6.74486	0.123	0	2.92914e-16	EEF1AKMT1
SHLD1	7.79152e-21	6.74402	0.123	0	2.92914e-16	SHLD1
ABRAXAS1	7.79152e-21	6.74029	0.123	0	2.92914e-16	ABRAXAS1
AC007388.1	7.79152e-21	6.67496	0.123	0	2.92914e-16	AC007388.1
AC245595.1	7.79152e-21	6.66182	0.123	0	2.92914e-16	AC245595.1
AC025159.1	7.79152e-21	6.64804	0.123	0	2.92914e-16	AC025159.1
RCC1L	7.79152e-21	6.63843	0.123	0	2.92914e-16	RCC1L
MFSD4A	7.79152e-21	6.60902	0.123	0	2.92914e-16	MFSD4A
GUCY1A1	7.79152e-21	6.58424	0.123	0	2.92914e-16	GUCY1A1
AC009779.2	7.79152e-21	6.42156	0.123	0	2.92914e-16	AC009779.2
ELP1	7.79152e-21	6.4115	0.123	0	2.92914e-16	ELP1
RTL6	7.79152e-21	6.23498	0.123	0	2.92914e-16	RTL6
AC074117.1	7.79152e-21	6.20991	0.123	0	2.92914e-16	AC074117.1
PCNX1	7.79152e-21	6.09453	0.123	0	2.92914e-16	PCNX1
GUCY1B1	7.79152e-21	6.06858	0.123	0	2.92914e-16	GUCY1B1
AC007032.1	7.79152e-21	6.03941	0.123	0	2.92914e-16	AC007032.1
ATP5C1	1.92324e-20	-6.93405	0	0.674	7.23024e-16	ATP5C1
C14orf2	3.06831e-20	-6.95677	0	0.67	1.1535e-15	C14orf2
RPL27A	3.09174e-20	-1.1509	0.892	0.986	1.16231e-15	RPL27A
YBX1	3.28477e-20	-1.53252	0.785	0.933	1.23488e-15	YBX1
PRKCDBP	3.58264e-20	-7.25307	0	0.669	1.34686e-15	PRKCDBP
C8orf4	6.63508e-20	-8.17159	0	0.663	2.49439e-15	C8orf4
ATP5H	1.92396e-19	-6.83881	0	0.653	7.23292e-15	ATP5H
VIM	2.43609e-19	-1.42118	0.938	0.99	9.15825e-15	VIM
C14orf166	2.59954e-19	-6.73166	0	0.65	9.77273e-15	C14orf166
IGFBP7	2.85203e-19	-1.58313	0.908	0.975	1.07219e-14	IGFBP7
NGFRAP1	4.72555e-19	-6.92779	0	0.644	1.77652e-14	NGFRAP1
WBP5	7.37074e-19	-6.86282	0	0.64	2.77096e-14	WBP5
2025-09-15	8.54198e-19	-6.71669	0	0.639	3.21127e-14	2025-09-15
RPL31	8.70448e-19	-1.19612	0.862	0.979	3.27236e-14	RPL31
CCDC85B	1.72587e-18	-2.0764	0.277	0.874	6.48824e-14	CCDC85B
AC098818.2	2.09894e-18	8.13378	0.108	0	7.89074e-14	AC098818.2
PCNX3	2.09894e-18	7.64289	0.108	0	7.89074e-14	PCNX3
AC004951.1	2.09894e-18	7.36087	0.108	0	7.89074e-14	AC004951.1
EIPR1	2.09894e-18	6.946	0.108	0	7.89074e-14	EIPR1
WASHC5	2.09894e-18	6.9183	0.108	0	7.89074e-14	WASHC5
TIMM29	2.09894e-18	6.9128	0.108	0	7.89074e-14	TIMM29
METTL26	2.09894e-18	6.90519	0.108	0	7.89074e-14	METTL26
RIPOR3	2.09894e-18	6.86805	0.108	0	7.89074e-14	RIPOR3
MIGA2	2.09894e-18	6.85127	0.108	0	7.89074e-14	MIGA2
AC092069.1	2.09894e-18	6.81938	0.108	0	7.89074e-14	AC092069.1
AC060780.1	2.09894e-18	6.73656	0.108	0	7.89074e-14	AC060780.1
AC025164.1	2.09894e-18	6.72588	0.108	0	7.89074e-14	AC025164.1
ETFBKMT	2.09894e-18	6.70054	0.108	0	7.89074e-14	ETFBKMT
CCNQ	2.09894e-18	6.68135	0.108	0	7.89074e-14	CCNQ
AC084033.3	2.09894e-18	6.68013	0.108	0	7.89074e-14	AC084033.3
AC008124.1	2.09894e-18	6.62552	0.108	0	7.89074e-14	AC008124.1
AL645933.2	2.09894e-18	6.55993	0.108	0	7.89074e-14	AL645933.2
AC022706.1	2.09894e-18	6.46772	0.108	0	7.89074e-14	AC022706.1
LINC00513	2.09894e-18	6.46229	0.108	0	7.89074e-14	LINC00513
CCDC9B	2.09894e-18	6.43013	0.108	0	7.89074e-14	CCDC9B
CYREN	2.09894e-18	6.39868	0.108	0	7.89074e-14	CYREN
AL583785.1	2.09894e-18	6.3932	0.108	0	7.89074e-14	AL583785.1
AC005921.2	2.09894e-18	6.38772	0.108	0	7.89074e-14	AC005921.2
ESS2	2.09894e-18	6.31872	0.108	0	7.89074e-14	ESS2
EEF1AKMT4	2.09894e-18	6.30297	0.108	0	7.89074e-14	EEF1AKMT4
MRM3	2.09894e-18	6.28563	0.108	0	7.89074e-14	MRM3
AL035413.1	2.09894e-18	6.24169	0.108	0	7.89074e-14	AL035413.1
FAM92A	2.09894e-18	6.195	0.108	0	7.89074e-14	FAM92A
EEF1AKMT2	2.09894e-18	6.17145	0.108	0	7.89074e-14	EEF1AKMT2
AC020907.3	2.09894e-18	6.1606	0.108	0	7.89074e-14	AC020907.3
AP001816.1	2.09894e-18	6.14588	0.108	0	7.89074e-14	AP001816.1
AC048341.1	2.09894e-18	6.02205	0.108	0	7.89074e-14	AC048341.1
TMEM250	2.09894e-18	5.98584	0.108	0	7.89074e-14	TMEM250
KIRREL1	2.09894e-18	5.82843	0.108	0	7.89074e-14	KIRREL1
AL121603.2	2.09894e-18	5.67801	0.108	0	7.89074e-14	AL121603.2
PVRL2	2.7447e-18	-6.92764	0	0.627	1.03184e-13	PVRL2
MYEOV2	3.66208e-18	-6.65386	0	0.625	1.37672e-13	MYEOV2
C19orf60	3.66208e-18	-6.60084	0	0.625	1.37672e-13	C19orf60
C10orf54	6.49237e-18	-6.86577	0	0.619	2.44074e-13	C10orf54
TMSB4X	6.52729e-18	-0.949555	0.985	1	2.45387e-13	TMSB4X
ATP5G3	7.48521e-18	-6.65875	0	0.618	2.81399e-13	ATP5G3
MT-ATP6	1.22516e-17	1.65903	0.969	0.973	4.60585e-13	MT-ATP6
IGLC2	1.52281e-17	-2.16636	0.385	0.846	5.72484e-13	IGLC2
JUNB	1.57658e-17	-1.35939	0.862	0.992	5.92701e-13	JUNB
ZBTB20	2.64367e-17	2.18501	0.8	0.47	9.93862e-13	ZBTB20
LINC01420	3.50198e-17	-6.47024	0	0.602	1.31653e-12	LINC01420
ATP5A1	5.29691e-17	-6.53764	0	0.598	1.99132e-12	ATP5A1
HNRNPA1	1.01939e-16	-1.17815	0.815	0.924	3.83228e-12	HNRNPA1
IFI6	1.71754e-16	-2.425	0.446	0.814	6.45693e-12	IFI6
RPL23A	2.07671e-16	-0.904641	0.938	0.987	7.80719e-12	RPL23A
MT-CYB	5.28861e-16	1.21154	0.969	0.98	1.9882e-11	MT-CYB
AC074032.1	5.62882e-16	7.8498	0.092	0	2.1161e-11	AC074032.1
SGO2	5.62882e-16	7.78056	0.092	0	2.1161e-11	SGO2
AC243960.1	5.62882e-16	7.10888	0.092	0	2.1161e-11	AC243960.1
AL139274.2	5.62882e-16	7.02939	0.092	0	2.1161e-11	AL139274.2
AC008555.5	5.62882e-16	6.95225	0.092	0	2.1161e-11	AC008555.5
GATD1	5.62882e-16	6.94581	0.092	0	2.1161e-11	GATD1
TNFRSF14-AS1	5.62882e-16	6.88494	0.092	0	2.1161e-11	TNFRSF14-AS1
CIP2A	5.62882e-16	6.81178	0.092	0	2.1161e-11	CIP2A
RXYLT1	5.62882e-16	6.77918	0.092	0	2.1161e-11	RXYLT1
AL049840.1	5.62882e-16	6.66773	0.092	0	2.1161e-11	AL049840.1
AL359220.1	5.62882e-16	6.60641	0.092	0	2.1161e-11	AL359220.1
ENTR1	5.62882e-16	6.60401	0.092	0	2.1161e-11	ENTR1
Z93930.2	5.62882e-16	6.60389	0.092	0	2.1161e-11	Z93930.2
AL358472.4	5.62882e-16	6.57933	0.092	0	2.1161e-11	AL358472.4
DNAAF4	5.62882e-16	6.57356	0.092	0	2.1161e-11	DNAAF4
RIPOR2	5.62882e-16	6.53	0.092	0	2.1161e-11	RIPOR2
AC024060.1	5.62882e-16	6.52701	0.092	0	2.1161e-11	AC024060.1
CRYBG1	5.62882e-16	6.51474	0.092	0	2.1161e-11	CRYBG1
RTL10	5.62882e-16	6.48252	0.092	0	2.1161e-11	RTL10
AC015912.3	5.62882e-16	6.47981	0.092	0	2.1161e-11	AC015912.3
NAXD	5.62882e-16	6.32839	0.092	0	2.1161e-11	NAXD
AC132872.1	5.62882e-16	6.29336	0.092	0	2.1161e-11	AC132872.1
AC008050.1	5.62882e-16	6.19757	0.092	0	2.1161e-11	AC008050.1
GRK2	5.62882e-16	6.17544	0.092	0	2.1161e-11	GRK2
AC020915.3	5.62882e-16	6.16605	0.092	0	2.1161e-11	AC020915.3
VASH1-AS1	5.62882e-16	6.13634	0.092	0	2.1161e-11	VASH1-AS1
AP002495.2	5.62882e-16	6.13345	0.092	0	2.1161e-11	AP002495.2
AC099518.5	5.62882e-16	6.04653	0.092	0	2.1161e-11	AC099518.5
AL161457.2	5.62882e-16	6.03678	0.092	0	2.1161e-11	AL161457.2
ZUP1	5.62882e-16	5.97883	0.092	0	2.1161e-11	ZUP1
AL391069.3	5.62882e-16	5.97369	0.092	0	2.1161e-11	AL391069.3
INTS14	5.62882e-16	5.95183	0.092	0	2.1161e-11	INTS14
BICRAL	5.62882e-16	5.90292	0.092	0	2.1161e-11	BICRAL
AL355075.4	5.62882e-16	5.88561	0.092	0	2.1161e-11	AL355075.4
TEPSIN	5.62882e-16	5.88173	0.092	0	2.1161e-11	TEPSIN
LINC02202	5.62882e-16	5.73747	0.092	0	2.1161e-11	LINC02202
NSD2	5.62882e-16	5.67807	0.092	0	2.1161e-11	NSD2
AC104794.2	5.62882e-16	5.67587	0.092	0	2.1161e-11	AC104794.2
NCK1-DT	5.62882e-16	5.56245	0.092	0	2.1161e-11	NCK1-DT
LINC01943	5.62882e-16	5.52778	0.092	0	2.1161e-11	LINC01943
ATP5F1	1.00676e-15	-6.41142	0	0.567	3.78481e-11	ATP5F1
PHGR1	1.13897e-15	-4.62718	0.046	0.605	4.28184e-11	PHGR1
BTG1	1.17408e-15	-1.64175	0.723	0.892	4.41385e-11	BTG1
IGHA2	1.42164e-15	-2.5082	0.277	0.751	5.34452e-11	IGHA2
RPLP2	2.89349e-15	-0.882123	0.938	0.994	1.08778e-10	RPLP2
ATXN7L3B	3.33806e-15	2.93432	0.492	0.139	1.25491e-10	ATXN7L3B
ATP5G1	3.64859e-15	-6.25469	0	0.552	1.37165e-10	ATP5G1
ID3	3.901e-15	1.35424	0.923	0.782	1.46654e-10	ID3
IGKC	4.61547e-15	0.286903	0.877	0.986	1.73514e-10	IGKC
HIST1H1E	6.92439e-15	5.05177	0.2	0.018	2.60316e-10	HIST1H1E
CST3	7.11281e-15	-1.34062	0.708	0.916	2.67399e-10	CST3
AC090498.1	7.7837e-15	-6.25298	0	0.544	2.9262e-10	AC090498.1
TXNIP	8.26198e-15	1.39527	0.954	0.824	3.10601e-10	TXNIP
VIMP	9.99568e-15	-6.32346	0	0.541	3.75778e-10	VIMP
SELT	9.99569e-15	-6.16492	0	0.541	3.75778e-10	SELT
SELM	9.9957e-15	-6.58579	0	0.541	3.75778e-10	SELM
HSPB1	1.23135e-14	-1.31162	0.831	0.955	4.62913e-10	HSPB1
PFN1	1.46937e-14	-1.27398	0.585	0.918	5.52396e-10	PFN1
CLDN5	1.95434e-14	-1.58355	0.662	0.935	7.34716e-10	CLDN5
PRH1	2.67664e-14	3.33371	0.185	0.016	1.00626e-09	PRH1
JCHAIN	4.30307e-14	-1.05912	0.415	0.857	1.6177e-09	JCHAIN
MT-ND4L	4.51386e-14	1.66293	0.831	0.707	1.69694e-09	MT-ND4L
FKBP1A	5.8143e-14	-1.1428	0.831	0.948	2.18583e-09	FKBP1A
FAM195B	8.99485e-14	-5.98746	0	0.516	3.38152e-09	FAM195B
RPL21	1.31939e-13	-0.694703	0.954	0.997	4.96011e-09	RPL21
RAC1	1.36142e-13	-0.920327	0.831	0.932	5.11811e-09	RAC1
BTBD8	1.47119e-13	5.67943	0.092	0.001	5.53077e-09	BTBD8
DNAJC3-DT	1.50803e-13	7.66562	0.077	0	5.66928e-09	DNAJC3-DT
AL445524.1	1.50803e-13	7.10142	0.077	0	5.66928e-09	AL445524.1
PIP4P2	1.50803e-13	7.03743	0.077	0	5.66928e-09	PIP4P2
AC078846.1	1.50803e-13	6.90204	0.077	0	5.66928e-09	AC078846.1
C1QTNF12	1.50803e-13	6.84564	0.077	0	5.66928e-09	C1QTNF12
SPTY2D1OS	1.50803e-13	6.63204	0.077	0	5.66928e-09	SPTY2D1OS
LINC00476	1.50803e-13	6.53797	0.077	0	5.66928e-09	LINC00476
ZSWIM9	1.50803e-13	6.49753	0.077	0	5.66928e-09	ZSWIM9
AL451165.2	1.50803e-13	6.48863	0.077	0	5.66928e-09	AL451165.2
AC012467.2	1.50803e-13	6.44805	0.077	0	5.66928e-09	AC012467.2
SELENOI	1.50803e-13	6.42516	0.077	0	5.66928e-09	SELENOI
IQCN	1.50803e-13	6.37986	0.077	0	5.66928e-09	IQCN
AL137186.2	1.50803e-13	6.34686	0.077	0	5.66928e-09	AL137186.2
AL662844.4	1.50803e-13	6.22351	0.077	0	5.66928e-09	AL662844.4
JHY	1.50803e-13	6.21779	0.077	0	5.66928e-09	JHY
AC068338.3	1.50803e-13	6.20077	0.077	0	5.66928e-09	AC068338.3
KANTR	1.50803e-13	6.16572	0.077	0	5.66928e-09	KANTR
GMDS-DT	1.50803e-13	6.10059	0.077	0	5.66928e-09	GMDS-DT
AC244090.1	1.50803e-13	6.06116	0.077	0	5.66928e-09	AC244090.1
INKA1	1.50803e-13	6.02492	0.077	0	5.66928e-09	INKA1
AC011498.1	1.50803e-13	5.91582	0.077	0	5.66928e-09	AC011498.1
OR51M1	1.50803e-13	5.91257	0.077	0	5.66928e-09	OR51M1
AC022098.1	1.50803e-13	5.90631	0.077	0	5.66928e-09	AC022098.1
SIK1B	1.50803e-13	5.90475	0.077	0	5.66928e-09	SIK1B
AC005261.3	1.50803e-13	5.9038	0.077	0	5.66928e-09	AC005261.3
AC017083.1	1.50803e-13	5.87295	0.077	0	5.66928e-09	AC017083.1
AC093827.4	1.50803e-13	5.82679	0.077	0	5.66928e-09	AC093827.4
AC020765.2	1.50803e-13	5.79439	0.077	0	5.66928e-09	AC020765.2
CGAS	1.50803e-13	5.77283	0.077	0	5.66928e-09	CGAS
AC026979.2	1.50803e-13	5.71267	0.077	0	5.66928e-09	AC026979.2
KYAT3	1.50803e-13	5.70548	0.077	0	5.66928e-09	KYAT3
ZNF888	1.50803e-13	5.70092	0.077	0	5.66928e-09	ZNF888
AC087190.1	1.50803e-13	5.4166	0.077	0	5.66928e-09	AC087190.1
BCLAF3	1.50803e-13	5.39377	0.077	0	5.66928e-09	BCLAF3
AL592295.4	1.50803e-13	5.18485	0.077	0	5.66928e-09	AL592295.4
AC012360.3	1.50803e-13	5.09954	0.077	0	5.66928e-09	AC012360.3
AC010976.2	1.55166e-13	5.29455	0.092	0.001	5.83332e-09	AC010976.2
LINC00152	1.62815e-13	-6.57473	0	0.508	6.12086e-09	LINC00152
CYBA	3.17745e-13	-3.44711	0.123	0.602	1.19453e-08	CYBA
RTFDC1	3.28706e-13	-5.95574	0	0.5	1.23574e-08	RTFDC1
IGFBP2	3.40276e-13	-2.33686	0.462	0.735	1.27924e-08	IGFBP2
ATP5J2	4.14497e-13	-6.01028	0	0.497	1.55826e-08	ATP5J2
LINC00998	5.22088e-13	-5.8606	0	0.494	1.96274e-08	LINC00998
RAMP2	6.40411e-13	-0.947392	0.831	0.945	2.40756e-08	RAMP2
LINC00493	6.56867e-13	-6.03171	0	0.492	2.46943e-08	LINC00493
SNX3	1.57458e-12	-1.34574	0.646	0.863	5.91946e-08	SNX3
LHFP	1.82091e-12	-6.24608	0	0.479	6.84554e-08	LHFP
FCHO2	2.01084e-12	1.82955	0.523	0.176	7.55956e-08	FCHO2
EGLN2	3.51376e-12	-3.95355	0.031	0.511	1.32096e-07	EGLN2
RPS16	3.59363e-12	-0.67579	0.923	0.986	1.35099e-07	RPS16
RNASEK	4.37571e-12	2.36293	0.4	0.108	1.645e-07	RNASEK
PRPF4B	4.89712e-12	1.73104	0.646	0.278	1.84102e-07	PRPF4B
BCOR	7.76529e-12	2.37041	0.308	0.062	2.91928e-07	BCOR
GUK1	8.30673e-12	-0.949284	0.831	0.904	3.12283e-07	GUK1
RFPL1S	9.81437e-12	4.89552	0.092	0.003	3.68961e-07	RFPL1S
TMEM261	1.05637e-11	-5.72358	0	0.456	3.97131e-07	TMEM261
IFITM1	1.19862e-11	1.42918	0.877	0.626	4.50608e-07	IFITM1
RPS25	1.38845e-11	-0.71384	0.892	0.983	5.21973e-07	RPS25
C21orf59	2.00684e-11	-5.81042	0	0.448	7.5445e-07	C21orf59
PLCG2	2.39732e-11	3.56793	0.646	0.296	9.01248e-07	PLCG2
MT-CO3	2.44374e-11	0.899901	0.985	0.993	9.18701e-07	MT-CO3
PER3	3.19079e-11	1.57108	0.415	0.113	1.19955e-06	PER3
FTX	3.37064e-11	2.40925	0.338	0.082	1.26716e-06	FTX
FMNL3	3.60089e-11	1.61909	0.538	0.188	1.35372e-06	FMNL3
MLLT4	3.77696e-11	-5.71328	0	0.439	1.41991e-06	MLLT4
MFSD14C	3.86057e-11	2.80063	0.123	0.008	1.45134e-06	MFSD14C
AC020928.1	4.05973e-11	7.77603	0.062	0	1.52622e-06	AC020928.1
INTS13	4.05973e-11	7.17212	0.062	0	1.52622e-06	INTS13
AC103591.3	4.05973e-11	6.9924	0.062	0	1.52622e-06	AC103591.3
GVQW3	4.05973e-11	6.6146	0.062	0	1.52622e-06	GVQW3
WDCP	4.05973e-11	6.54506	0.062	0	1.52622e-06	WDCP
AL035071.1	4.05973e-11	6.43783	0.062	0	1.52622e-06	AL035071.1
AC105942.1	4.05973e-11	6.31412	0.062	0	1.52622e-06	AC105942.1
CTBP1-DT	4.05973e-11	6.3106	0.062	0	1.52622e-06	CTBP1-DT
SLC35E2A	4.05973e-11	6.29253	0.062	0	1.52622e-06	SLC35E2A
AC103718.1	4.05973e-11	6.23862	0.062	0	1.52622e-06	AC103718.1
AC108134.2	4.05973e-11	6.21373	0.062	0	1.52622e-06	AC108134.2
CDK3	4.05973e-11	6.14307	0.062	0	1.52622e-06	CDK3
BX255925.3	4.05973e-11	6.0982	0.062	0	1.52622e-06	BX255925.3
HDGFL2	4.05973e-11	6.09327	0.062	0	1.52622e-06	HDGFL2
AL050341.2	4.05973e-11	6.07404	0.062	0	1.52622e-06	AL050341.2
AL450384.2	4.05973e-11	6.04462	0.062	0	1.52622e-06	AL450384.2
NAA80	4.05973e-11	6.03941	0.062	0	1.52622e-06	NAA80
SPINDOC	4.05973e-11	6.00696	0.062	0	1.52622e-06	SPINDOC
AC008264.2	4.05973e-11	5.99016	0.062	0	1.52622e-06	AC008264.2
PRAG1	4.05973e-11	5.92401	0.062	0	1.52622e-06	PRAG1
AC018647.2	4.05973e-11	5.83521	0.062	0	1.52622e-06	AC018647.2
AC013271.1	4.05973e-11	5.8082	0.062	0	1.52622e-06	AC013271.1
Z82217.1	4.05973e-11	5.806	0.062	0	1.52622e-06	Z82217.1
BAIAP2-DT	4.05973e-11	5.80437	0.062	0	1.52622e-06	BAIAP2-DT
AC139887.2	4.05973e-11	5.79584	0.062	0	1.52622e-06	AC139887.2
AC012306.2	4.05973e-11	5.76567	0.062	0	1.52622e-06	AC012306.2
AC147067.2	4.05973e-11	5.73233	0.062	0	1.52622e-06	AC147067.2
AC025171.2	4.05973e-11	5.71346	0.062	0	1.52622e-06	AC025171.2
AC068491.3	4.05973e-11	5.69769	0.062	0	1.52622e-06	AC068491.3
AC004839.1	4.05973e-11	5.69706	0.062	0	1.52622e-06	AC004839.1
AC124283.1	4.05973e-11	5.66298	0.062	0	1.52622e-06	AC124283.1
AC093525.6	4.05973e-11	5.65792	0.062	0	1.52622e-06	AC093525.6
XAGE3	4.05973e-11	5.62652	0.062	0	1.52622e-06	XAGE3
AC112229.3	4.05973e-11	5.59125	0.062	0	1.52622e-06	AC112229.3
AL358113.1	4.05973e-11	5.58895	0.062	0	1.52622e-06	AL358113.1
LINC01303	4.05973e-11	5.57564	0.062	0	1.52622e-06	LINC01303
AC068888.1	4.05973e-11	5.54952	0.062	0	1.52622e-06	AC068888.1
AFG1L	4.05973e-11	5.53168	0.062	0	1.52622e-06	AFG1L
SPACA6	4.05973e-11	5.50252	0.062	0	1.52622e-06	SPACA6
AC093297.2	4.05973e-11	5.50237	0.062	0	1.52622e-06	AC093297.2
AL596442.2	4.05973e-11	5.44576	0.062	0	1.52622e-06	AL596442.2
PRUNE1	4.05973e-11	5.42541	0.062	0	1.52622e-06	PRUNE1
AC006333.2	4.05973e-11	5.40387	0.062	0	1.52622e-06	AC006333.2
AC133550.2	4.05973e-11	5.35926	0.062	0	1.52622e-06	AC133550.2
KAT14	4.05973e-11	5.29422	0.062	0	1.52622e-06	KAT14
AC239800.3	4.05973e-11	5.287	0.062	0	1.52622e-06	AC239800.3
AC018797.2	4.05973e-11	5.2445	0.062	0	1.52622e-06	AC018797.2
AC025175.1	4.05973e-11	5.22089	0.062	0	1.52622e-06	AC025175.1
AC018645.2	4.05973e-11	5.21738	0.062	0	1.52622e-06	AC018645.2
BX284668.6	4.05973e-11	5.21375	0.062	0	1.52622e-06	BX284668.6
Z93241.1	4.05973e-11	5.16296	0.062	0	1.52622e-06	Z93241.1
FLVCR1-DT	4.05973e-11	5.11659	0.062	0	1.52622e-06	FLVCR1-DT
AC245060.5	4.05973e-11	5.10002	0.062	0	1.52622e-06	AC245060.5
AC145124.1	4.05973e-11	5.09669	0.062	0	1.52622e-06	AC145124.1
AC097376.2	4.05973e-11	5.04663	0.062	0	1.52622e-06	AC097376.2
AC108463.3	4.05973e-11	5.04165	0.062	0	1.52622e-06	AC108463.3
AC073389.1	4.05973e-11	4.99181	0.062	0	1.52622e-06	AC073389.1
RMC1	4.05973e-11	4.92355	0.062	0	1.52622e-06	RMC1
AC008467.1	4.05973e-11	4.76532	0.062	0	1.52622e-06	AC008467.1
C20orf24	4.65364e-11	-5.60009	0	0.436	1.74949e-06	C20orf24
FAM65A	5.16359e-11	-5.72474	0	0.435	1.9412e-06	FAM65A
PDLIM1	6.81944e-11	-1.06221	0.692	0.861	2.5637e-06	PDLIM1
CALM1	7.069e-11	-0.817778	0.892	0.942	2.65752e-06	CALM1
KRT10	7.45407e-11	-1.29359	0.323	0.727	2.80228e-06	KRT10
ARPC1B	7.46879e-11	-1.28908	0.569	0.822	2.80782e-06	ARPC1B
JTB	8.30587e-11	-1.81615	0.323	0.69	3.12251e-06	JTB
JUN	9.35099e-11	-1.21347	0.846	0.943	3.51541e-06	JUN
RPS6	1.09289e-10	-0.625659	0.954	0.994	4.10863e-06	RPS6
C10orf128	1.17563e-10	-5.70334	0	0.424	4.41966e-06	C10orf128
C4orf32	1.17563e-10	-5.8996	0	0.424	4.41966e-06	C4orf32
HLA-DRB1	1.23328e-10	1.09665	0.954	0.847	4.63641e-06	HLA-DRB1
ST8SIA4	1.51188e-10	2.07677	0.462	0.153	5.68377e-06	ST8SIA4
WBSCR22	1.59394e-10	-5.58273	0	0.419	5.99225e-06	WBSCR22
MAP1LC3B	2.05414e-10	-1.62001	0.431	0.734	7.72235e-06	MAP1LC3B
PDE1C	2.30378e-10	1.74248	0.6	0.255	8.66081e-06	PDE1C
LINC00657	2.38362e-10	-5.58515	0	0.414	8.96098e-06	LINC00657
OLMALINC	2.42522e-10	4.99906	0.092	0.004	9.11739e-06	OLMALINC
C11orf73	2.91059e-10	-5.53967	0	0.411	1.09421e-05	C11orf73
SERP1	3.1396e-10	-1.81872	0.354	0.7	1.1803e-05	SERP1
SCAND1	3.26052e-10	-2.07853	0.185	0.635	1.22576e-05	SCAND1
ZNF322	3.42723e-10	1.88549	0.415	0.132	1.28843e-05	ZNF322
CLTC	3.90538e-10	1.69325	0.585	0.248	1.46819e-05	CLTC
TSPO	4.06894e-10	-1.5164	0.508	0.782	1.52968e-05	TSPO
RPL18A	4.07906e-10	-0.654876	0.969	0.994	1.53348e-05	RPL18A
ITM2B	4.24931e-10	-0.675021	0.908	0.99	1.59749e-05	ITM2B
LMNA	4.49479e-10	-1.15969	0.8	0.912	1.68977e-05	LMNA
MT-CO2	4.73346e-10	0.72179	0.969	0.99	1.7795e-05	MT-CO2
BOD1L1	4.73936e-10	1.56993	0.6	0.263	1.78172e-05	BOD1L1
STRA13	4.77522e-10	-5.54085	0	0.404	1.7952e-05	STRA13
COX5A	4.87239e-10	-1.71906	0.277	0.678	1.83173e-05	COX5A
UFD1L	5.81119e-10	-5.50958	0	0.401	2.18466e-05	UFD1L
POLR2J3	7.78745e-10	-5.70777	0	0.397	2.92761e-05	POLR2J3
RPS10	7.792e-10	-1.03166	0.785	0.89	2.92932e-05	RPS10
NDUFV3	8.27077e-10	1.80824	0.431	0.144	3.10931e-05	NDUFV3
FAM127A	9.45437e-10	-5.42578	0	0.394	3.55427e-05	FAM127A
ZNF248	1.00796e-09	3.42006	0.185	0.027	3.78932e-05	ZNF248
FOXN2	1.12778e-09	2.03113	0.369	0.108	4.23978e-05	FOXN2
MDM2	1.13897e-09	1.76263	0.338	0.089	4.28183e-05	MDM2
C16orf13	1.14672e-09	-5.45874	0	0.391	4.311e-05	C16orf13
WHSC1L1	1.14673e-09	-5.36381	0	0.391	4.311e-05	WHSC1L1
SPTLC1	1.57858e-09	1.77884	0.323	0.085	5.93452e-05	SPTLC1
KDM6B	1.72466e-09	-1.88006	0.354	0.673	6.48367e-05	KDM6B
CEBPD	1.79714e-09	-2.08362	0.292	0.643	6.75616e-05	CEBPD
CALCRL	1.81027e-09	1.43765	0.815	0.513	6.80552e-05	CALCRL
LYRM5	1.85032e-09	-5.31065	0	0.384	6.95609e-05	LYRM5
PGM5-AS1	1.85616e-09	3.09133	0.077	0.003	6.97806e-05	PGM5-AS1
CRYBG3	1.91793e-09	1.77163	0.523	0.221	7.21025e-05	CRYBG3
MBNL2	1.96278e-09	1.75982	0.523	0.21	7.37888e-05	MBNL2
MESDC2	2.23694e-09	-5.4569	0	0.381	8.40957e-05	MESDC2
GAPDH	2.33881e-09	-0.43877	0.969	0.963	8.79252e-05	GAPDH
HIST1H4C	2.44626e-09	1.80945	0.662	0.429	9.19648e-05	HIST1H4C
HES4	2.75011e-09	-4.06591	0.031	0.419	0.000103388	HES4
ZNF407	3.15697e-09	1.93129	0.277	0.065	0.000118683	ZNF407
NRP1	3.2208e-09	1.66881	0.723	0.489	0.000121083	NRP1
TMEM2	3.26041e-09	-5.6097	0	0.375	0.000122572	TMEM2
FAM63B	3.58037e-09	-5.36074	0	0.374	0.0001346	FAM63B
SLFN5	3.59741e-09	1.4414	0.692	0.404	0.000135241	SLFN5
RP11-382A20.3	3.93084e-09	-5.28891	0	0.373	0.000147776	RP11-382A20.3
HELB	5.1704e-09	2.31305	0.308	0.079	0.000194376	HELB
CCNI	5.39401e-09	-1.29757	0.523	0.751	0.000202782	CCNI
NUAK1	5.99258e-09	1.3968	0.692	0.374	0.000225285	NUAK1
C17orf89	6.24882e-09	-5.25136	0	0.365	0.000234918	C17orf89
UBE2D2	6.62538e-09	-1.70639	0.323	0.63	0.000249074	UBE2D2
LIMA1	7.64531e-09	1.3257	0.738	0.494	0.000287418	LIMA1
FAM101B	8.23032e-09	-5.43772	0	0.361	0.000309411	FAM101B
KANSL1	8.98428e-09	1.74179	0.462	0.181	0.000337755	KANSL1
BRAF	9.45752e-09	2.30479	0.4	0.135	0.000355546	BRAF
HNRNPA0	9.73532e-09	-1.12813	0.538	0.738	0.00036599	HNRNPA0
RPS9	9.78239e-09	-0.534128	0.969	0.984	0.000367759	RPS9
MARCKSL1	1.00342e-08	-1.40505	0.431	0.712	0.000377224	MARCKSL1
ZNF141	1.01603e-08	2.78186	0.154	0.021	0.000381967	ZNF141
PPP1R15A	1.04478e-08	-0.723289	0.769	0.921	0.000392774	PPP1R15A
SEPN1	1.08185e-08	-5.225	0	0.357	0.000406711	SEPN1
AP000866.2	1.10995e-08	8.17479	0.046	0	0.000417275	AP000866.2
AL117339.5	1.10995e-08	7.92828	0.046	0	0.000417275	AL117339.5
LINC02482	1.10995e-08	7.70811	0.046	0	0.000417275	LINC02482
AC009309.1	1.10995e-08	7.70015	0.046	0	0.000417275	AC009309.1
AP001160.1	1.10995e-08	7.47417	0.046	0	0.000417275	AP001160.1
AC146944.4	1.10995e-08	6.91111	0.046	0	0.000417275	AC146944.4
AC124312.1	1.10995e-08	6.52699	0.046	0	0.000417275	AC124312.1
POC1B-AS1	1.10995e-08	6.3071	0.046	0	0.000417275	POC1B-AS1
HNRNPA1P48	1.10995e-08	6.29722	0.046	0	0.000417275	HNRNPA1P48
AC016831.1	1.10995e-08	6.28779	0.046	0	0.000417275	AC016831.1
AC008741.2	1.10995e-08	6.24102	0.046	0	0.000417275	AC008741.2
AL163051.1	1.10995e-08	6.19749	0.046	0	0.000417275	AL163051.1
AP001157.1	1.10995e-08	6.1582	0.046	0	0.000417275	AP001157.1
AC069544.1	1.10995e-08	6.12238	0.046	0	0.000417275	AC069544.1
AC087392.2	1.10995e-08	6.07329	0.046	0	0.000417275	AC087392.2
TMEM267	1.10995e-08	6.03419	0.046	0	0.000417275	TMEM267
AL138724.1	1.10995e-08	6.01086	0.046	0	0.000417275	AL138724.1
AL021453.1	1.10995e-08	5.98965	0.046	0	0.000417275	AL021453.1
AC073896.2	1.10995e-08	5.97128	0.046	0	0.000417275	AC073896.2
AC130650.2	1.10995e-08	5.93858	0.046	0	0.000417275	AC130650.2
AC008014.1	1.10995e-08	5.81684	0.046	0	0.000417275	AC008014.1
AC018816.1	1.10995e-08	5.79765	0.046	0	0.000417275	AC018816.1
LRRC8C-DT	1.10995e-08	5.7976	0.046	0	0.000417275	LRRC8C-DT
AC083862.2	1.10995e-08	5.76915	0.046	0	0.000417275	AC083862.2
INTS6L	1.10995e-08	5.75327	0.046	0	0.000417275	INTS6L
AC008915.2	1.10995e-08	5.7372	0.046	0	0.000417275	AC008915.2
AC092849.1	1.10995e-08	5.73569	0.046	0	0.000417275	AC092849.1
AC147067.1	1.10995e-08	5.73034	0.046	0	0.000417275	AC147067.1
AL139384.1	1.10995e-08	5.72325	0.046	0	0.000417275	AL139384.1
DDN-AS1	1.10995e-08	5.71292	0.046	0	0.000417275	DDN-AS1
AC015982.1	1.10995e-08	5.70843	0.046	0	0.000417275	AC015982.1
AC093323.1	1.10995e-08	5.7017	0.046	0	0.000417275	AC093323.1
C10orf143	1.10995e-08	5.68564	0.046	0	0.000417275	C10orf143
AF001548.2	1.10995e-08	5.67771	0.046	0	0.000417275	AF001548.2
REXO5	1.10995e-08	5.66287	0.046	0	0.000417275	REXO5
AL513542.1	1.10995e-08	5.66114	0.046	0	0.000417275	AL513542.1
SHLD3	1.10995e-08	5.64716	0.046	0	0.000417275	SHLD3
MANEA-DT	1.10995e-08	5.62835	0.046	0	0.000417275	MANEA-DT
AC078909.1	1.10995e-08	5.61178	0.046	0	0.000417275	AC078909.1
TENT5A	1.10995e-08	5.60342	0.046	0	0.000417275	TENT5A
AC006213.2	1.10995e-08	5.59614	0.046	0	0.000417275	AC006213.2
AP002748.3	1.10995e-08	5.59469	0.046	0	0.000417275	AP002748.3
AC124798.1	1.10995e-08	5.58758	0.046	0	0.000417275	AC124798.1
AC107952.2	1.10995e-08	5.58013	0.046	0	0.000417275	AC107952.2
AC022167.2	1.10995e-08	5.577	0.046	0	0.000417275	AC022167.2
AC064807.1	1.10995e-08	5.57692	0.046	0	0.000417275	AC064807.1
AC092287.1	1.10995e-08	5.57661	0.046	0	0.000417275	AC092287.1
AC110769.2	1.10995e-08	5.57071	0.046	0	0.000417275	AC110769.2
AC090114.2	1.10995e-08	5.52528	0.046	0	0.000417275	AC090114.2
AC073335.2	1.10995e-08	5.52263	0.046	0	0.000417275	AC073335.2
AC099489.1	1.10995e-08	5.5185	0.046	0	0.000417275	AC099489.1
CASTOR1	1.10995e-08	5.49812	0.046	0	0.000417275	CASTOR1
AL035563.1	1.10995e-08	5.49295	0.046	0	0.000417275	AL035563.1
AC012368.1	1.10995e-08	5.49023	0.046	0	0.000417275	AC012368.1
AC026304.1	1.10995e-08	5.49023	0.046	0	0.000417275	AC026304.1
FDX2	1.10995e-08	5.48097	0.046	0	0.000417275	FDX2
AC009812.1	1.10995e-08	5.47794	0.046	0	0.000417275	AC009812.1
AC009041.2	1.10995e-08	5.47629	0.046	0	0.000417275	AC009041.2
AL391422.3	1.10995e-08	5.46897	0.046	0	0.000417275	AL391422.3
DHFR2	1.10995e-08	5.46107	0.046	0	0.000417275	DHFR2
CDC37L1-DT	1.10995e-08	5.42898	0.046	0	0.000417275	CDC37L1-DT
SPACA9	1.10995e-08	5.42612	0.046	0	0.000417275	SPACA9
AC137767.1	1.10995e-08	5.41661	0.046	0	0.000417275	AC137767.1
AC015819.2	1.10995e-08	5.4041	0.046	0	0.000417275	AC015819.2
FYB1	1.10995e-08	5.39944	0.046	0	0.000417275	FYB1
AC022144.1	1.10995e-08	5.38183	0.046	0	0.000417275	AC022144.1
AC012640.2	1.10995e-08	5.38163	0.046	0	0.000417275	AC012640.2
AC093673.1	1.10995e-08	5.35501	0.046	0	0.000417275	AC093673.1
AC026401.3	1.10995e-08	5.34457	0.046	0	0.000417275	AC026401.3
AC242426.2	1.10995e-08	5.31019	0.046	0	0.000417275	AC242426.2
AC108488.1	1.10995e-08	5.30392	0.046	0	0.000417275	AC108488.1
AL359541.1	1.10995e-08	5.29385	0.046	0	0.000417275	AL359541.1
KYAT1	1.10995e-08	5.29167	0.046	0	0.000417275	KYAT1
AC008771.1	1.10995e-08	5.26889	0.046	0	0.000417275	AC008771.1
AL133338.1	1.10995e-08	5.26724	0.046	0	0.000417275	AL133338.1
MCUB	1.10995e-08	5.25633	0.046	0	0.000417275	MCUB
TENT5C	1.10995e-08	5.22545	0.046	0	0.000417275	TENT5C
AC009948.1	1.10995e-08	5.22465	0.046	0	0.000417275	AC009948.1
AL158152.1	1.10995e-08	5.22259	0.046	0	0.000417275	AL158152.1
CCDC163	1.10995e-08	5.22094	0.046	0	0.000417275	CCDC163
MINDY1	1.10995e-08	5.20727	0.046	0	0.000417275	MINDY1
OSER1-DT	1.10995e-08	5.19449	0.046	0	0.000417275	OSER1-DT
AL356488.3	1.10995e-08	5.19177	0.046	0	0.000417275	AL356488.3
AC002310.1	1.10995e-08	5.16242	0.046	0	0.000417275	AC002310.1
AC118553.2	1.10995e-08	5.13881	0.046	0	0.000417275	AC118553.2
AC006504.5	1.10995e-08	5.09388	0.046	0	0.000417275	AC006504.5
AP005329.3	1.10995e-08	5.08593	0.046	0	0.000417275	AP005329.3
TBCE.1	1.10995e-08	5.07177	0.046	0	0.000417275	TBCE.1
AC011978.2	1.10995e-08	5.01457	0.046	0	0.000417275	AC011978.2
AL021368.2	1.10995e-08	4.98634	0.046	0	0.000417275	AL021368.2
AC012358.3	1.10995e-08	4.97261	0.046	0	0.000417275	AC012358.3
Z99289.3	1.10995e-08	4.93731	0.046	0	0.000417275	Z99289.3
U73166.1	1.10995e-08	4.92864	0.046	0	0.000417275	U73166.1
AL627171.1	1.10995e-08	4.914	0.046	0	0.000417275	AL627171.1
AL121987.2	1.10995e-08	4.91127	0.046	0	0.000417275	AL121987.2
AC007228.2	1.10995e-08	4.9046	0.046	0	0.000417275	AC007228.2
LINC02091	1.10995e-08	4.89575	0.046	0	0.000417275	LINC02091
AC005838.2	1.10995e-08	4.89489	0.046	0	0.000417275	AC005838.2
Z99774.1	1.10995e-08	4.88519	0.046	0	0.000417275	Z99774.1
AC114488.3	1.10995e-08	4.86376	0.046	0	0.000417275	AC114488.3
NECTIN1	1.10995e-08	4.84858	0.046	0	0.000417275	NECTIN1
AL021707.6	1.10995e-08	4.84795	0.046	0	0.000417275	AL021707.6
AP000438.1	1.10995e-08	4.8245	0.046	0	0.000417275	AP000438.1
AC006449.6	1.10995e-08	4.80995	0.046	0	0.000417275	AC006449.6
AL162258.2	1.10995e-08	4.78587	0.046	0	0.000417275	AL162258.2
AC119674.2	1.10995e-08	4.73955	0.046	0	0.000417275	AC119674.2
GPR135	1.10995e-08	4.7328	0.046	0	0.000417275	GPR135
AC125807.2	1.10995e-08	4.69531	0.046	0	0.000417275	AC125807.2
MHENCR	1.10995e-08	4.63723	0.046	0	0.000417275	MHENCR
GPRC5D-AS1	1.10995e-08	4.63307	0.046	0	0.000417275	GPRC5D-AS1
AC002467.1	1.10995e-08	4.60602	0.046	0	0.000417275	AC002467.1
CC2D2B	1.10995e-08	4.58503	0.046	0	0.000417275	CC2D2B
AL365203.2	1.10995e-08	4.57637	0.046	0	0.000417275	AL365203.2
AC083843.3	1.10995e-08	4.56873	0.046	0	0.000417275	AC083843.3
AC067852.2	1.10995e-08	4.564	0.046	0	0.000417275	AC067852.2
CR381653.1	1.10995e-08	4.5621	0.046	0	0.000417275	CR381653.1
LARGE1	1.10995e-08	4.53866	0.046	0	0.000417275	LARGE1
AL392172.1	1.10995e-08	4.53728	0.046	0	0.000417275	AL392172.1
AC243965.1	1.10995e-08	4.5305	0.046	0	0.000417275	AC243965.1
AC027682.6	1.10995e-08	4.5305	0.046	0	0.000417275	AC027682.6
AC016588.2	1.10995e-08	4.46802	0.046	0	0.000417275	AC016588.2
CLTA	1.11438e-08	-1.20654	0.415	0.751	0.000418941	CLTA
XPO5	1.19528e-08	3.00968	0.169	0.027	0.000449355	XPO5
TPM3	1.21264e-08	0.792437	0.908	0.771	0.000455881	TPM3
SNHG7	1.2211e-08	-1.80205	0.323	0.66	0.00045906	SNHG7
RPL23	1.28794e-08	-0.704943	0.877	0.945	0.00048419	RPL23
CSNK2A1	1.29705e-08	1.74066	0.538	0.224	0.000487613	CSNK2A1
BMPR2	1.35357e-08	1.10262	0.738	0.5	0.00050886	BMPR2
C9orf142	1.41925e-08	-5.33131	0	0.353	0.000533551	C9orf142
C7orf73	1.41925e-08	-5.15217	0	0.353	0.000533552	C7orf73
CCL2	1.44239e-08	-2.18358	0.369	0.674	0.000542252	CCL2
RAP1B	1.52205e-08	1.13034	0.754	0.477	0.000572201	RAP1B
RAPGEF5	1.57408e-08	1.35489	0.677	0.385	0.000591759	RAPGEF5
ITGA6	1.65082e-08	1.16354	0.815	0.615	0.000620607	ITGA6
JAK3	1.70452e-08	2.20494	0.277	0.072	0.000640796	JAK3
RPS28	1.71043e-08	0.514891	0.985	0.997	0.000643018	RPS28
GAS6	1.7324e-08	-1.11501	0.354	0.7	0.00065128	GAS6
TRIP11	2.1435e-08	1.67551	0.554	0.272	0.000805827	TRIP11
CFD	2.17183e-08	-4.20495	0.015	0.373	0.000816478	CFD
ALKBH7	2.28042e-08	-1.21818	0.108	0.466	0.000857302	ALKBH7
TBC1D8B	2.37404e-08	1.82031	0.215	0.044	0.000892495	TBC1D8B
NPIPB5	2.52433e-08	1.70289	0.292	0.078	0.000948996	NPIPB5
CLTB	2.52849e-08	-1.67049	0.277	0.62	0.000950561	CLTB
QSER1	2.67964e-08	2.42538	0.323	0.095	0.00100739	QSER1
DCP2	2.80252e-08	1.70883	0.354	0.109	0.00105358	DCP2
MZT2B	3.10832e-08	-1.84926	0.246	0.589	0.00116854	MZT2B
MESDC1	3.1669e-08	-5.07231	0	0.34	0.00119057	MESDC1
JAM3	3.26998e-08	1.88108	0.6	0.297	0.00122931	JAM3
AC140912.1	3.40271e-08	2.76209	0.092	0.007	0.00127921	AC140912.1
LINC00116	3.45859e-08	-5.41546	0	0.339	0.00130022	LINC00116
UBB	3.62152e-08	-0.648041	0.923	0.98	0.00136147	UBB
ZNF680	3.6484e-08	2.3622	0.169	0.028	0.00137158	ZNF680
RNF19A	3.66178e-08	2.1453	0.538	0.239	0.00137661	RNF19A
RPS11	3.68468e-08	-0.556156	0.969	0.958	0.00138522	RPS11
PRPF8	4.27296e-08	1.38052	0.538	0.237	0.00160638	PRPF8
S100A10	4.65695e-08	-0.97222	0.877	0.942	0.00175073	S100A10
PTMS	4.75247e-08	-0.910146	0.754	0.839	0.00178665	PTMS
TJP2	5.12867e-08	-4.38882	0.031	0.365	0.00192807	TJP2
ANKRD26	5.2425e-08	1.61856	0.369	0.122	0.00197087	ANKRD26
KNOP1	5.54228e-08	1.65802	0.462	0.193	0.00208357	KNOP1
RPS15	5.55974e-08	-0.587184	0.938	0.983	0.00209013	RPS15
MCL1	5.74369e-08	-0.95314	0.646	0.841	0.00215928	MCL1
MT-CO1	5.87724e-08	0.56921	0.985	0.99	0.00220949	MT-CO1
PMM2	6.16931e-08	2.44206	0.2	0.041	0.00231929	PMM2
DBT	6.68633e-08	2.69402	0.185	0.035	0.00251366	DBT
IER2	6.8787e-08	-0.923901	0.846	0.931	0.00258598	IER2
MTCH1	6.95711e-08	-1.51132	0.338	0.632	0.00261546	MTCH1
APC	7.06199e-08	2.17595	0.385	0.142	0.00265489	APC
APBB2	7.12187e-08	1.40807	0.569	0.268	0.00267739	APBB2
ARL5A	7.20215e-08	-2.52003	0.046	0.402	0.00270758	ARL5A
VPS13C	7.5181e-08	1.34927	0.462	0.193	0.00282636	VPS13C
ZNF605	8.28313e-08	2.8226	0.215	0.048	0.00311396	ZNF605
CDC42EP5	8.55026e-08	-4.72713	0.015	0.34	0.00321438	CDC42EP5
CD151	9.60352e-08	-1.05738	0.677	0.83	0.00361035	CD151
ZRANB2	9.92083e-08	1.56242	0.554	0.263	0.00372964	ZRANB2
CHMP4B	1.03858e-07	-1.97429	0.231	0.557	0.00390445	CHMP4B
HEG1	1.05855e-07	1.34714	0.785	0.571	0.00397951	HEG1
UBE2S	1.1527e-07	-2.07523	0.2	0.514	0.00433348	UBE2S
ZNF451	1.18318e-07	1.5882	0.477	0.221	0.00444805	ZNF451
ZNF721	1.21596e-07	1.81833	0.369	0.132	0.00457129	ZNF721
PNRC1	1.22587e-07	-0.977497	0.708	0.823	0.00460852	PNRC1
DYNC1H1	1.2748e-07	1.37888	0.615	0.348	0.00479247	DYNC1H1
COL15A1	1.30451e-07	1.17163	0.8	0.548	0.00490418	COL15A1
CEP192	1.44648e-07	2.71363	0.185	0.037	0.00543788	CEP192
H1FX	1.45584e-07	-2.12099	0.092	0.458	0.00547308	H1FX
NPDC1	1.47092e-07	-1.04658	0.692	0.806	0.00552978	NPDC1
RPL10A	1.64927e-07	-0.665629	0.892	0.959	0.00620026	RPL10A
PHKB	1.66743e-07	1.95131	0.538	0.259	0.00626854	PHKB
KLF2	1.6694e-07	-1.49898	0.631	0.763	0.00627593	KLF2
PODXL	1.6868e-07	1.16507	0.8	0.635	0.00634136	PODXL
MBD5	1.71121e-07	2.31657	0.308	0.102	0.00643312	MBD5
MSN	1.71253e-07	0.807905	0.892	0.766	0.00643809	MSN
RP11-138A9.1	1.92827e-07	-5.10466	0	0.31	0.00724915	RP11-138A9.1
ZFYVE16	1.9368e-07	1.96971	0.477	0.211	0.00728121	ZFYVE16
SMARCC2	1.93755e-07	1.63127	0.477	0.204	0.00728402	SMARCC2
CD46	2.08893e-07	1.14293	0.769	0.52	0.00785313	CD46
RUVBL1	2.18531e-07	1.34905	0.508	0.238	0.00821547	RUVBL1
MT-ND1	2.20704e-07	0.724901	0.985	0.976	0.00829713	MT-ND1
PRKAB2	2.22102e-07	1.76934	0.154	0.025	0.0083497	PRKAB2
NEDD4	2.23958e-07	1.99796	0.369	0.132	0.00841948	NEDD4
TM4SF1	2.26226e-07	-0.928431	0.923	0.973	0.00850473	TM4SF1
CD93	2.37276e-07	0.982229	0.846	0.636	0.00892017	CD93
DHX9	2.41575e-07	1.6277	0.508	0.228	0.00908178	DHX9
ERBB2IP	2.47773e-07	-4.99554	0	0.306	0.00931479	ERBB2IP
UTP11L	2.47773e-07	-4.97718	0	0.306	0.00931479	UTP11L
CITED2	2.52417e-07	-2.55079	0.169	0.472	0.00948938	CITED2
SIX5	2.52616e-07	2.51658	0.154	0.027	0.00949684	SIX5
SLC25A6	2.6426e-07	-0.683281	0.846	0.861	0.00993458	SLC25A6
NAV1	2.73155e-07	1.7069	0.477	0.207	0.010269	NAV1
TSPAN9	2.74924e-07	1.76449	0.585	0.296	0.0103355	TSPAN9
STAG2	2.77704e-07	1.13112	0.523	0.237	0.01044	STAG2
MT-ND6	2.77781e-07	1.74024	0.523	0.246	0.0104429	MT-ND6
GPR85	2.78566e-07	2.58698	0.062	0.003	0.0104724	GPR85
SLFN12	2.81032e-07	2.86175	0.231	0.058	0.0105651	SLFN12
EEF2	2.86063e-07	-0.582809	0.877	0.901	0.0107542	EEF2
RPL9	2.92339e-07	-0.497375	0.969	0.979	0.0109902	RPL9
HN1	2.92559e-07	-4.97722	0	0.303	0.0109985	HN1
CCDC109B	2.92559e-07	-5.13094	0	0.303	0.0109985	CCDC109B
KMT2A	2.94878e-07	1.57577	0.6	0.33	0.0110857	KMT2A
ZNF678	3.08586e-07	2.93505	0.108	0.013	0.011601	ZNF678
ZNF292	3.11804e-07	1.54032	0.508	0.251	0.011722	ZNF292
IL3RA	3.12229e-07	0.932314	0.8	0.548	0.0117379	IL3RA
RANBP17	3.20364e-07	1.9969	0.108	0.013	0.0120438	RANBP17
ZBTB6	3.22039e-07	3.17397	0.077	0.006	0.0121067	ZBTB6
PRELID1	3.23977e-07	-1.39111	0.308	0.62	0.0121796	PRELID1
MFSD14A	3.36978e-07	-4.46115	0.015	0.319	0.0126683	MFSD14A
SRSF10	3.38251e-07	1.05047	0.738	0.466	0.0127162	SRSF10
RIF1	3.47021e-07	1.22657	0.446	0.184	0.0130459	RIF1
NFKBIA	3.58773e-07	-0.936165	0.862	0.928	0.0134877	NFKBIA
BMS1	3.64037e-07	1.70863	0.354	0.13	0.0136856	BMS1
TMTC1	3.69544e-07	1.49331	0.569	0.297	0.0138926	TMTC1
FABP1	3.69849e-07	-1.91485	0.062	0.392	0.0139041	FABP1
ARID1B	3.70535e-07	1.5686	0.415	0.174	0.0139299	ARID1B
SQRDL	3.74809e-07	-5.00494	0	0.299	0.0140906	SQRDL
CHCHD10	3.92417e-07	-3.08153	0.062	0.375	0.0147525	CHCHD10
GIMAP7	3.99091e-07	0.869899	0.877	0.705	0.0150034	GIMAP7
USP33	4.02483e-07	1.4723	0.369	0.136	0.015131	USP33
SRSF9	4.12749e-07	-1.73682	0.262	0.564	0.0155169	SRSF9
HLA-A	4.1688e-07	-0.508536	0.969	0.984	0.0156722	HLA-A
RPL37	4.30863e-07	0.441218	0.938	0.966	0.0161979	RPL37
SPECC1L	4.35014e-07	1.4149	0.231	0.058	0.0163539	SPECC1L
C6orf1	4.41687e-07	-4.97141	0	0.296	0.0166048	C6orf1
ATM	4.57646e-07	1.89503	0.323	0.108	0.0172048	ATM
RANBP1	4.58003e-07	-1.24752	0.262	0.601	0.0172182	RANBP1
ZNF428	4.58153e-07	-2.13417	0.123	0.459	0.0172238	ZNF428
TMEM160	4.64327e-07	-1.89326	0.092	0.446	0.0174559	TMEM160
PPDPF	4.90672e-07	-0.769802	0.462	0.738	0.0184463	PPDPF
PNN	4.98769e-07	1.17698	0.662	0.424	0.0187507	PNN
HDDC3	5.13519e-07	1.28665	0.354	0.122	0.0193052	HDDC3
GPR161	5.1414e-07	1.96396	0.215	0.054	0.0193286	GPR161
EPRS	5.15601e-07	1.10924	0.523	0.249	0.0193835	EPRS
PROSC	5.20094e-07	-4.92012	0	0.293	0.0195524	PROSC
UPF1	5.25384e-07	1.47433	0.338	0.113	0.0197513	UPF1
XPC	5.56642e-07	1.16032	0.431	0.17	0.0209264	XPC
GAB3	5.67178e-07	2.61048	0.154	0.028	0.0213225	GAB3
ZNF43	5.69179e-07	2.09328	0.262	0.076	0.0213977	ZNF43
C1QBP	5.71041e-07	-2.0498	0.169	0.492	0.0214677	C1QBP
IGF2R	5.78488e-07	1.38088	0.492	0.228	0.0217477	IGF2R
KDM5D	5.83641e-07	2.44722	0.185	0.04	0.0219414	KDM5D
GADD45GIP1	5.8691e-07	-1.37777	0.246	0.596	0.0220643	GADD45GIP1
SP110	6.10319e-07	1.64692	0.446	0.195	0.0229443	SP110
FAM127B	6.11947e-07	-4.91686	0	0.29	0.0230055	FAM127B
SLF2	6.18079e-07	2.86245	0.262	0.074	0.0232361	SLF2
LTN1	6.3045e-07	2.42003	0.323	0.108	0.0237011	LTN1
CKAP5	6.30516e-07	1.49635	0.246	0.067	0.0237036	CKAP5
LARP4	6.33594e-07	1.35052	0.354	0.126	0.0238193	LARP4
MYO18A	6.61986e-07	1.65904	0.138	0.023	0.0248867	MYO18A
APOA1BP	6.63596e-07	-4.81956	0	0.289	0.0249472	APOA1BP
PTCD3	7.3774e-07	1.64828	0.354	0.13	0.0277346	PTCD3
PRPF39	7.56011e-07	1.98385	0.169	0.034	0.0284215	PRPF39
RAB11FIP2	7.60494e-07	2.04888	0.246	0.068	0.02859	RAB11FIP2
SARAF	7.65866e-07	-1.23834	0.6	0.724	0.028792	SARAF
VPS4B	8.04338e-07	1.33188	0.508	0.239	0.0302383	VPS4B
ADI1	8.09816e-07	-2.06851	0.154	0.459	0.0304442	ADI1
C10orf10	8.45234e-07	-5.9957	0	0.285	0.0317757	C10orf10
RPLP0	8.99269e-07	-0.671833	0.877	0.931	0.0338071	RPLP0
FER	9.22138e-07	1.40961	0.292	0.091	0.0346669	FER
BLOC1S6	9.30157e-07	1.20381	0.538	0.275	0.0349683	BLOC1S6
ZC3H18	9.77838e-07	2.0603	0.462	0.203	0.0367609	ZC3H18
CASKIN2	9.85259e-07	1.30824	0.554	0.293	0.0370398	CASKIN2
MMP24-AS1	9.92233e-07	-4.62152	0	0.282	0.037302	MMP24-AS1
SOX17	1.06949e-06	-2.23441	0.308	0.557	0.0402062	SOX17
CRBN	1.10646e-06	1.30696	0.692	0.435	0.0415964	CRBN
LRIG2	1.13989e-06	2.40218	0.138	0.024	0.0428531	LRIG2
STUB1	1.14131e-06	-1.59555	0.185	0.501	0.0429063	STUB1
NBL1	1.14326e-06	-2.30601	0.154	0.449	0.0429799	NBL1
DDX39B	1.17013e-06	1.84651	0.323	0.115	0.0439897	DDX39B
ANP32B	1.212e-06	-1.59597	0.338	0.593	0.045564	ANP32B
SAR1B	1.22149e-06	1.33421	0.508	0.245	0.0459208	SAR1B
TIMP3	1.23151e-06	-1.24069	0.708	0.823	0.0462973	TIMP3
P4HB	1.24269e-06	-1.44136	0.462	0.649	0.0467179	P4HB
DNAJB1	1.24343e-06	-0.944364	0.738	0.836	0.0467455	DNAJB1
PKN2	1.27449e-06	1.43692	0.523	0.258	0.0479131	PKN2
ZC3H11A	1.29198e-06	-3.5938	0.046	0.333	0.0485708	ZC3H11A
HSDL2	1.29257e-06	1.62673	0.308	0.103	0.0485929	HSDL2
CD36	1.34181e-06	1.03458	0.815	0.674	0.050444	CD36
DGCR6L	1.39217e-06	-1.92828	0.138	0.452	0.0523373	DGCR6L
CAMKK1	1.42193e-06	2.2466	0.185	0.042	0.0534561	CAMKK1
SEC62	1.47258e-06	0.590701	0.938	0.8	0.0553603	SEC62
GPATCH11	1.49562e-06	1.57094	0.262	0.079	0.0562265	GPATCH11
GPR107	1.50529e-06	1.81886	0.277	0.088	0.05659	GPR107
MLPH	1.54109e-06	4.90768	0.046	0.001	0.0579356	MLPH
PASK	1.57311e-06	1.94687	0.385	0.146	0.0591396	PASK
FSIP2	1.57753e-06	4.34062	0.046	0.001	0.0593056	FSIP2
PPP2R4	1.59796e-06	-4.83991	0	0.273	0.0600737	PPP2R4
NOC3L	1.5991e-06	1.96261	0.277	0.088	0.0601165	NOC3L
MIR193BHG	1.65291e-06	3.92537	0.046	0.001	0.0621394	MIR193BHG
KITLG	1.66944e-06	1.46006	0.462	0.217	0.062761	KITLG
CENPBD1	1.67173e-06	2.67931	0.123	0.02	0.0628472	CENPBD1
SPG20	1.72892e-06	-4.71774	0	0.272	0.0649971	SPG20
ATF3	1.74873e-06	-1.54303	0.415	0.652	0.0657418	ATF3
AHDC1	1.79559e-06	1.62689	0.338	0.126	0.0675034	AHDC1
PLXND1	1.79635e-06	0.957869	0.708	0.412	0.0675321	PLXND1
PHAX	1.82895e-06	1.08705	0.446	0.195	0.0687574	PHAX
AC013461.1	1.87027e-06	-4.86883	0	0.271	0.0703109	AC013461.1
PJA2	1.87233e-06	1.41648	0.523	0.283	0.0703883	PJA2
PDPR	1.97983e-06	1.55536	0.292	0.096	0.0744299	PDPR
SKIL	2.00233e-06	1.02466	0.677	0.385	0.0752758	SKIL
CD81	2.00849e-06	0.78692	0.769	0.644	0.075507	CD81
CRACR2B	2.01974e-06	-1.70889	0.077	0.385	0.0759302	CRACR2B
HIF1A-AS2	2.06398e-06	2.99463	0.077	0.007	0.0775933	HIF1A-AS2
SUMO4	2.09449e-06	3.48224	0.077	0.007	0.0787401	SUMO4
SCN4A	2.09449e-06	3.35165	0.077	0.007	0.0787401	SCN4A
ZNF638	2.11072e-06	1.56179	0.508	0.256	0.0793506	ZNF638
TTC21B	2.17113e-06	2.10142	0.2	0.051	0.0816213	TTC21B
ELP4	2.23984e-06	1.5855	0.231	0.064	0.0842045	ELP4
KIAA0556	2.26026e-06	2.64988	0.138	0.025	0.0849721	KIAA0556
DMTF1	2.29271e-06	1.60163	0.2	0.05	0.086192	DMTF1
C2CD3	2.31326e-06	3.18783	0.169	0.038	0.0869647	C2CD3
ZNF484	2.35299e-06	3.36144	0.108	0.016	0.0884582	ZNF484
GBAS	2.36491e-06	-4.48487	0	0.266	0.0889064	GBAS
C5orf45	2.36491e-06	-5.13898	0	0.266	0.0889064	C5orf45
PHLPP1	2.38818e-06	1.36197	0.308	0.105	0.0897811	PHLPP1
KPNA1	2.46256e-06	1.2468	0.354	0.13	0.0925776	KPNA1
PIK3C2A	2.52067e-06	1.22106	0.554	0.317	0.0947622	PIK3C2A
MGEA5	2.55638e-06	-4.65595	0	0.265	0.0961047	MGEA5
CCDC53	2.55638e-06	-4.61941	0	0.265	0.0961047	CCDC53
ABHD17A	2.56215e-06	-2.29766	0.077	0.381	0.0963213	ABHD17A
CPNE8	2.58467e-06	1.43325	0.585	0.35	0.0971679	CPNE8
CASP2	2.62497e-06	1.66109	0.215	0.057	0.098683	CASP2
DLGAP1-AS2	2.68019e-06	1.7969	0.138	0.025	0.100759	DLGAP1-AS2
UBE2V1	2.68919e-06	3.65455	0.154	0.033	0.101098	UBE2V1
RAMP3	2.7123e-06	0.954531	0.908	0.735	0.101966	RAMP3
TUG1	2.76286e-06	-4.56491	0	0.263	0.103867	TUG1
SCO2	2.76286e-06	-4.76681	0	0.263	0.103867	SCO2
NDNF	2.7711e-06	2.74774	0.108	0.016	0.104177	NDNF
HNRNPR	2.77953e-06	1.172	0.723	0.493	0.104494	HNRNPR
MYDGF	2.90693e-06	-1.40371	0.323	0.598	0.109283	MYDGF
LY6E	2.93471e-06	-0.779839	0.723	0.85	0.110327	LY6E
VWF	2.96658e-06	0.962914	0.862	0.746	0.111526	VWF
DUT	2.96887e-06	-1.04978	0.4	0.659	0.111612	DUT
ZNF519	2.98714e-06	2.89868	0.092	0.011	0.112299	ZNF519
HINT2	3.00925e-06	-2.6681	0.046	0.336	0.11313	HINT2
SOCS4	3.13176e-06	1.44067	0.292	0.098	0.117735	SOCS4
CCL3L1	3.15404e-06	8.36232	0.031	0	0.118573	CCL3L1
HIST1H2BH	3.15404e-06	7.49708	0.031	0	0.118573	HIST1H2BH
AL360012.1	3.15404e-06	7.42527	0.031	0	0.118573	AL360012.1
AC111182.1	3.15404e-06	6.44382	0.031	0	0.118573	AC111182.1
LINC00598	3.15404e-06	6.36414	0.031	0	0.118573	LINC00598
GAS6-DT	3.15404e-06	6.31015	0.031	0	0.118573	GAS6-DT
AP000766.1	3.15404e-06	6.25042	0.031	0	0.118573	AP000766.1
EEF1AKMT3	3.15404e-06	6.17763	0.031	0	0.118573	EEF1AKMT3
AL391121.1	3.15404e-06	6.14263	0.031	0	0.118573	AL391121.1
EDDM13	3.15404e-06	6.10502	0.031	0	0.118573	EDDM13
AP006623.1	3.15404e-06	5.99035	0.031	0	0.118573	AP006623.1
AC100810.1	3.15404e-06	5.98417	0.031	0	0.118573	AC100810.1
SPAAR	3.15404e-06	5.94547	0.031	0	0.118573	SPAAR
NUP50-DT	3.15404e-06	5.91867	0.031	0	0.118573	NUP50-DT
AP003696.1	3.15404e-06	5.88474	0.031	0	0.118573	AP003696.1
AC092053.2	3.15404e-06	5.86417	0.031	0	0.118573	AC092053.2
AC016065.1	3.15404e-06	5.85126	0.031	0	0.118573	AC016065.1
GRK3	3.15404e-06	5.83168	0.031	0	0.118573	GRK3
AC089984.1	3.15404e-06	5.78136	0.031	0	0.118573	AC089984.1
ELOA-AS1	3.15404e-06	5.78136	0.031	0	0.118573	ELOA-AS1
AC123595.1	3.15404e-06	5.76034	0.031	0	0.118573	AC123595.1
NOX5	3.15404e-06	5.71868	0.031	0	0.118573	NOX5
AC010680.5	3.15404e-06	5.71145	0.031	0	0.118573	AC010680.5
AC016727.1	3.15404e-06	5.6688	0.031	0	0.118573	AC016727.1
AC124016.1	3.15404e-06	5.65425	0.031	0	0.118573	AC124016.1
AC025171.4	3.15404e-06	5.64584	0.031	0	0.118573	AC025171.4
TEDC1	3.15404e-06	5.63207	0.031	0	0.118573	TEDC1
AL359921.2	3.15404e-06	5.61166	0.031	0	0.118573	AL359921.2
AC100830.1	3.15404e-06	5.59876	0.031	0	0.118573	AC100830.1
AC127521.1	3.15404e-06	5.57939	0.031	0	0.118573	AC127521.1
AL159169.2	3.15404e-06	5.56531	0.031	0	0.118573	AL159169.2
AC004540.1	3.15404e-06	5.56452	0.031	0	0.118573	AC004540.1
AC084018.2	3.15404e-06	5.53858	0.031	0	0.118573	AC084018.2
AC010894.2	3.15404e-06	5.53341	0.031	0	0.118573	AC010894.2
Z95114.4	3.15404e-06	5.52457	0.031	0	0.118573	Z95114.4
PHETA1	3.15404e-06	5.51503	0.031	0	0.118573	PHETA1
AC138969.1	3.15404e-06	5.47672	0.031	0	0.118573	AC138969.1
AC007681.1	3.15404e-06	5.47598	0.031	0	0.118573	AC007681.1
TOMM70	3.15404e-06	5.47369	0.031	0	0.118573	TOMM70
NDUFAF8	3.15404e-06	5.45497	0.031	0	0.118573	NDUFAF8
AL512625.1	3.15404e-06	5.44211	0.031	0	0.118573	AL512625.1
AC010809.1	3.15404e-06	5.44211	0.031	0	0.118573	AC010809.1
GSDME	3.15404e-06	5.43392	0.031	0	0.118573	GSDME
AL138828.1	3.15404e-06	5.42899	0.031	0	0.118573	AL138828.1
AC011815.2	3.15404e-06	5.3899	0.031	0	0.118573	AC011815.2
AC073111.5	3.15404e-06	5.38652	0.031	0	0.118573	AC073111.5
AC003681.1	3.15404e-06	5.38652	0.031	0	0.118573	AC003681.1
AC004918.1	3.15404e-06	5.38164	0.031	0	0.118573	AC004918.1
CLBA1	3.15404e-06	5.35816	0.031	0	0.118573	CLBA1
AC004494.1	3.15404e-06	5.35645	0.031	0	0.118573	AC004494.1
RIOX1	3.15404e-06	5.35553	0.031	0	0.118573	RIOX1
AC097468.3	3.15404e-06	5.31052	0.031	0	0.118573	AC097468.3
AC008280.3	3.15404e-06	5.30354	0.031	0	0.118573	AC008280.3
AC098487.1	3.15404e-06	5.29417	0.031	0	0.118573	AC098487.1
AL662884.4	3.15404e-06	5.28559	0.031	0	0.118573	AL662884.4
LNPK	3.15404e-06	5.2803	0.031	0	0.118573	LNPK
AC002070.1	3.15404e-06	5.27691	0.031	0	0.118573	AC002070.1
CARMIL1	3.15404e-06	5.27319	0.031	0	0.118573	CARMIL1
AC002451.1	3.15404e-06	5.26999	0.031	0	0.118573	AC002451.1
AC010491.1	3.15404e-06	5.26754	0.031	0	0.118573	AC010491.1
CDH20	3.15404e-06	5.24745	0.031	0	0.118573	CDH20
MYORG	3.15404e-06	5.22435	0.031	0	0.118573	MYORG
AL033528.2	3.15404e-06	5.21645	0.031	0	0.118573	AL033528.2
AL359258.2	3.15404e-06	5.20881	0.031	0	0.118573	AL359258.2
AL049840.2	3.15404e-06	5.20189	0.031	0	0.118573	AL049840.2
LINC00663	3.15404e-06	5.20189	0.031	0	0.118573	LINC00663
LIX1L-AS1	3.15404e-06	5.19451	0.031	0	0.118573	LIX1L-AS1
TWNK	3.15404e-06	5.18103	0.031	0	0.118573	TWNK
AL591846.2	3.15404e-06	5.1512	0.031	0	0.118573	AL591846.2
AC016957.2	3.15404e-06	5.1512	0.031	0	0.118573	AC016957.2
AC005363.2	3.15404e-06	5.13991	0.031	0	0.118573	AC005363.2
GNA14-AS1	3.15404e-06	5.13682	0.031	0	0.118573	GNA14-AS1
AC073349.1	3.15404e-06	5.13534	0.031	0	0.118573	AC073349.1
KNL1	3.15404e-06	5.1351	0.031	0	0.118573	KNL1
AC078883.1	3.15404e-06	5.13438	0.031	0	0.118573	AC078883.1
AC142472.1	3.15404e-06	5.13312	0.031	0	0.118573	AC142472.1
BMT2	3.15404e-06	5.12111	0.031	0	0.118573	BMT2
AL135999.1	3.15404e-06	5.12102	0.031	0	0.118573	AL135999.1
AC016876.1	3.15404e-06	5.11867	0.031	0	0.118573	AC016876.1
AL592148.3	3.15404e-06	5.113	0.031	0	0.118573	AL592148.3
AL121944.1	3.15404e-06	5.11151	0.031	0	0.118573	AL121944.1
MFSD4B	3.15404e-06	5.10927	0.031	0	0.118573	MFSD4B
AL135818.2	3.15404e-06	5.10195	0.031	0	0.118573	AL135818.2
AP000547.3	3.15404e-06	5.10011	0.031	0	0.118573	AP000547.3
AL160006.1	3.15404e-06	5.09632	0.031	0	0.118573	AL160006.1
AC092384.1	3.15404e-06	5.09333	0.031	0	0.118573	AC092384.1
NECTIN3	3.15404e-06	5.08774	0.031	0	0.118573	NECTIN3
AC109347.2	3.15404e-06	5.08774	0.031	0	0.118573	AC109347.2
AC012557.2	3.15404e-06	5.07993	0.031	0	0.118573	AC012557.2
AC009542.1	3.15404e-06	5.07105	0.031	0	0.118573	AC009542.1
AC245452.1	3.15404e-06	5.07105	0.031	0	0.118573	AC245452.1
C2orf92	3.15404e-06	5.07045	0.031	0	0.118573	C2orf92
AC004846.1	3.15404e-06	5.06688	0.031	0	0.118573	AC004846.1
AL356441.1	3.15404e-06	5.04207	0.031	0	0.118573	AL356441.1
AC008267.5	3.15404e-06	5.03992	0.031	0	0.118573	AC008267.5
AC040162.1	3.15404e-06	5.02716	0.031	0	0.118573	AC040162.1
BRD3OS	3.15404e-06	5.01941	0.031	0	0.118573	BRD3OS
SPATA1	3.15404e-06	5.01499	0.031	0	0.118573	SPATA1
AC093484.2	3.15404e-06	5.00201	0.031	0	0.118573	AC093484.2
AL133551.1	3.15404e-06	4.99791	0.031	0	0.118573	AL133551.1
PATJ	3.15404e-06	4.99547	0.031	0	0.118573	PATJ
AC013400.1	3.15404e-06	4.99394	0.031	0	0.118573	AC013400.1
AC112220.3	3.15404e-06	4.97874	0.031	0	0.118573	AC112220.3
SCUBE1	3.15404e-06	4.95899	0.031	0	0.118573	SCUBE1
AP000692.2	3.15404e-06	4.94308	0.031	0	0.118573	AP000692.2
AF129075.2	3.15404e-06	4.92738	0.031	0	0.118573	AF129075.2
Z95115.1	3.15404e-06	4.91138	0.031	0	0.118573	Z95115.1
AP001347.1	3.15404e-06	4.89639	0.031	0	0.118573	AP001347.1
AC022613.2	3.15404e-06	4.89147	0.031	0	0.118573	AC022613.2
AC008914.1	3.15404e-06	4.87702	0.031	0	0.118573	AC008914.1
TPTEP2-CSNK1E	3.15404e-06	4.87289	0.031	0	0.118573	TPTEP2-CSNK1E
AC010319.4	3.15404e-06	4.86448	0.031	0	0.118573	AC010319.4
AL591895.1	3.15404e-06	4.85517	0.031	0	0.118573	AL591895.1
PICSAR	3.15404e-06	4.83356	0.031	0	0.118573	PICSAR
BX890604.1	3.15404e-06	4.8244	0.031	0	0.118573	BX890604.1
AC127496.5	3.15404e-06	4.81867	0.031	0	0.118573	AC127496.5
AC008549.2	3.15404e-06	4.80328	0.031	0	0.118573	AC008549.2
AC018647.1	3.15404e-06	4.79928	0.031	0	0.118573	AC018647.1
AP003469.4	3.15404e-06	4.79795	0.031	0	0.118573	AP003469.4
AL683813.1	3.15404e-06	4.79753	0.031	0	0.118573	AL683813.1
AC233309.1	3.15404e-06	4.79472	0.031	0	0.118573	AC233309.1
AP000787.1	3.15404e-06	4.78446	0.031	0	0.118573	AP000787.1
AC104031.1	3.15404e-06	4.7794	0.031	0	0.118573	AC104031.1
AC009962.1	3.15404e-06	4.76107	0.031	0	0.118573	AC009962.1
AC104248.1	3.15404e-06	4.76058	0.031	0	0.118573	AC104248.1
AC002553.1	3.15404e-06	4.74804	0.031	0	0.118573	AC002553.1
AL445250.1	3.15404e-06	4.72488	0.031	0	0.118573	AL445250.1
TMEM131L	3.15404e-06	4.70957	0.031	0	0.118573	TMEM131L
AL645728.1	3.15404e-06	4.70771	0.031	0	0.118573	AL645728.1
AC108673.3	3.15404e-06	4.69352	0.031	0	0.118573	AC108673.3
AC103724.4	3.15404e-06	4.69268	0.031	0	0.118573	AC103724.4
AL136295.2	3.15404e-06	4.69268	0.031	0	0.118573	AL136295.2
AC109454.2	3.15404e-06	4.6899	0.031	0	0.118573	AC109454.2
AP001528.2	3.15404e-06	4.68705	0.031	0	0.118573	AP001528.2
CBWD6	3.15404e-06	4.6866	0.031	0	0.118573	CBWD6
AC067817.2	3.15404e-06	4.67405	0.031	0	0.118573	AC067817.2
AC090229.1	3.15404e-06	4.661	0.031	0	0.118573	AC090229.1
AC010618.3	3.15404e-06	4.65975	0.031	0	0.118573	AC010618.3
ZNF737	3.15404e-06	4.64856	0.031	0	0.118573	ZNF737
AC012363.1	3.15404e-06	4.64856	0.031	0	0.118573	AC012363.1
AC127070.1	3.15404e-06	4.64856	0.031	0	0.118573	AC127070.1
AP003472.1	3.15404e-06	4.6374	0.031	0	0.118573	AP003472.1
AC103736.1	3.15404e-06	4.62408	0.031	0	0.118573	AC103736.1
AC027277.1	3.15404e-06	4.61004	0.031	0	0.118573	AC027277.1
AC104113.1	3.15404e-06	4.60201	0.031	0	0.118573	AC104113.1
AP002387.2	3.15404e-06	4.60201	0.031	0	0.118573	AP002387.2
AC106791.1	3.15404e-06	4.59338	0.031	0	0.118573	AC106791.1
Z82244.2	3.15404e-06	4.58531	0.031	0	0.118573	Z82244.2
RTL5	3.15404e-06	4.58424	0.031	0	0.118573	RTL5
ZC3H11B	3.15404e-06	4.57278	0.031	0	0.118573	ZC3H11B
AC096564.1	3.15404e-06	4.57278	0.031	0	0.118573	AC096564.1
BX537318.1	3.15404e-06	4.55798	0.031	0	0.118573	BX537318.1
AC020911.1	3.15404e-06	4.55728	0.031	0	0.118573	AC020911.1
SH3TC2-DT	3.15404e-06	4.54964	0.031	0	0.118573	SH3TC2-DT
AC093827.5	3.15404e-06	4.54329	0.031	0	0.118573	AC093827.5
AC010524.1	3.15404e-06	4.53653	0.031	0	0.118573	AC010524.1
AC069224.1	3.15404e-06	4.53115	0.031	0	0.118573	AC069224.1
AC005840.2	3.15404e-06	4.53115	0.031	0	0.118573	AC005840.2
AL590560.2	3.15404e-06	4.52424	0.031	0	0.118573	AL590560.2
AC079305.1	3.15404e-06	4.52063	0.031	0	0.118573	AC079305.1
AC037487.2	3.15404e-06	4.52063	0.031	0	0.118573	AC037487.2
AC025283.2	3.15404e-06	4.51398	0.031	0	0.118573	AC025283.2
BICRA	3.15404e-06	4.51251	0.031	0	0.118573	BICRA
AC093525.4	3.15404e-06	4.47476	0.031	0	0.118573	AC093525.4
AC254633.1	3.15404e-06	4.46854	0.031	0	0.118573	AC254633.1
AP002807.1	3.15404e-06	4.46774	0.031	0	0.118573	AP002807.1
AC007336.1	3.15404e-06	4.46774	0.031	0	0.118573	AC007336.1
LINC00278	3.15404e-06	4.45157	0.031	0	0.118573	LINC00278
AC108471.2	3.15404e-06	4.44793	0.031	0	0.118573	AC108471.2
SELENOO	3.15404e-06	4.44252	0.031	0	0.118573	SELENOO
MRPS30-DT	3.15404e-06	4.43867	0.031	0	0.118573	MRPS30-DT
AL049629.2	3.15404e-06	4.43265	0.031	0	0.118573	AL049629.2
AC026904.3	3.15404e-06	4.43065	0.031	0	0.118573	AC026904.3
AL356275.1	3.15404e-06	4.40624	0.031	0	0.118573	AL356275.1
AC119674.1	3.15404e-06	4.40497	0.031	0	0.118573	AC119674.1
MAFIP	3.15404e-06	4.39533	0.031	0	0.118573	MAFIP
PRKN	3.15404e-06	4.3899	0.031	0	0.118573	PRKN
AC007613.1	3.15404e-06	4.3899	0.031	0	0.118573	AC007613.1
AC139530.1	3.15404e-06	4.3899	0.031	0	0.118573	AC139530.1
AC010931.2	3.15404e-06	4.38813	0.031	0	0.118573	AC010931.2
AC132192.2	3.15404e-06	4.38456	0.031	0	0.118573	AC132192.2
AC027682.2	3.15404e-06	4.38456	0.031	0	0.118573	AC027682.2
AC100786.1	3.15404e-06	4.38188	0.031	0	0.118573	AC100786.1
AC114490.3	3.15404e-06	4.38112	0.031	0	0.118573	AC114490.3
AC239868.2	3.15404e-06	4.37637	0.031	0	0.118573	AC239868.2
AC114291.1	3.15404e-06	4.37461	0.031	0	0.118573	AC114291.1
Z97205.2	3.15404e-06	4.35969	0.031	0	0.118573	Z97205.2
KCNC1	3.15404e-06	4.35921	0.031	0	0.118573	KCNC1
AP001189.5	3.15404e-06	4.35921	0.031	0	0.118573	AP001189.5
AC079922.2	3.15404e-06	4.3574	0.031	0	0.118573	AC079922.2
AC004520.1	3.15404e-06	4.3459	0.031	0	0.118573	AC004520.1
LINC01678	3.15404e-06	4.32217	0.031	0	0.118573	LINC01678
SPRY4-AS1	3.15404e-06	4.31353	0.031	0	0.118573	SPRY4-AS1
AL121658.1	3.15404e-06	4.30949	0.031	0	0.118573	AL121658.1
AL117336.3	3.15404e-06	4.29621	0.031	0	0.118573	AL117336.3
AC022306.2	3.15404e-06	4.29621	0.031	0	0.118573	AC022306.2
AL359711.2	3.15404e-06	4.28928	0.031	0	0.118573	AL359711.2
TDRKH-AS1	3.15404e-06	4.28529	0.031	0	0.118573	TDRKH-AS1
AC009403.1	3.15404e-06	4.28529	0.031	0	0.118573	AC009403.1
AC011447.3	3.15404e-06	4.28166	0.031	0	0.118573	AC011447.3
PJVK	3.15404e-06	4.28154	0.031	0	0.118573	PJVK
AC245014.3	3.15404e-06	4.27306	0.031	0	0.118573	AC245014.3
AC104825.1	3.15404e-06	4.27306	0.031	0	0.118573	AC104825.1
IL6R-AS1	3.15404e-06	4.27114	0.031	0	0.118573	IL6R-AS1
AC097634.1	3.15404e-06	4.25748	0.031	0	0.118573	AC097634.1
AC023509.3	3.15404e-06	4.25748	0.031	0	0.118573	AC023509.3
AC105446.1	3.15404e-06	4.25089	0.031	0	0.118573	AC105446.1
AC106707.1	3.15404e-06	4.21457	0.031	0	0.118573	AC106707.1
AC007541.1	3.15404e-06	4.21457	0.031	0	0.118573	AC007541.1
LINC02289	3.15404e-06	4.17802	0.031	0	0.118573	LINC02289
AC004943.3	3.15404e-06	4.17802	0.031	0	0.118573	AC004943.3
AL513550.1	3.15404e-06	4.17117	0.031	0	0.118573	AL513550.1
AC008758.4	3.15404e-06	4.17117	0.031	0	0.118573	AC008758.4
ATXN7.1	3.15404e-06	4.15445	0.031	0	0.118573	ATXN7.1
ZNF79	3.18615e-06	4.16419	0.062	0.004	0.11978	ZNF79
PLEKHM3	3.18615e-06	4.01004	0.062	0.004	0.11978	PLEKHM3
TNFRSF4	3.20379e-06	-2.16501	0.123	0.404	0.120443	TNFRSF4
PHLDA1	3.22039e-06	-1.66254	0.338	0.578	0.121067	PHLDA1
TMEM57	3.22544e-06	-4.61698	0	0.261	0.121257	TMEM57
FRYL	3.28369e-06	1.32701	0.523	0.288	0.123447	FRYL
PCDHGA12	3.29762e-06	3.42805	0.062	0.004	0.123971	PCDHGA12
ZFY	3.3346e-06	3.53235	0.092	0.011	0.125361	ZFY
LYSMD1	3.35474e-06	3.77257	0.062	0.004	0.126118	LYSMD1
MIF	3.36412e-06	-0.933299	0.231	0.603	0.126471	MIF
TRIP12	3.37828e-06	1.05028	0.508	0.248	0.127003	TRIP12
BAG1	3.42302e-06	-1.60299	0.338	0.579	0.128685	BAG1
LINC00324	3.43018e-06	2.24712	0.2	0.052	0.128954	LINC00324
C17orf62	3.48408e-06	-4.70175	0	0.259	0.13098	C17orf62
SOGA1	3.66895e-06	1.31766	0.292	0.098	0.13793	SOGA1
RNF219	3.72011e-06	1.66265	0.231	0.067	0.139854	RNF219
ZNF90	3.72361e-06	-4.25591	0.031	0.293	0.139986	ZNF90
SDF2L1	3.82199e-06	-1.7233	0.046	0.34	0.143684	SDF2L1
METTL2B	3.86695e-06	1.49289	0.262	0.081	0.145374	METTL2B
KIF2A	3.91045e-06	2.34147	0.277	0.089	0.147009	KIF2A
CLEC1A	3.91203e-06	1.55467	0.338	0.127	0.147069	CLEC1A
TMX3	3.92065e-06	1.29394	0.4	0.163	0.147393	TMX3
ZNF227	4.04854e-06	1.58975	0.231	0.065	0.152201	ZNF227
TRAPPC2P1	4.06304e-06	-4.96881	0	0.256	0.152746	TRAPPC2P1
SCYL3	4.11916e-06	2.46078	0.154	0.033	0.154856	SCYL3
MRPL41	4.18427e-06	-1.63392	0.138	0.453	0.157304	MRPL41
RPS4X	4.25726e-06	-0.534363	0.908	0.983	0.160047	RPS4X
GABPB1	4.27937e-06	-2.9086	0.077	0.351	0.160879	GABPB1
NOSTRIN	4.33836e-06	0.95814	0.708	0.473	0.163096	NOSTRIN
SMARCA2	4.3673e-06	1.50892	0.569	0.317	0.164184	SMARCA2
SMAD5	4.39975e-06	1.31033	0.446	0.208	0.165404	SMAD5
RHEB	4.44469e-06	-0.810145	0.4	0.678	0.167094	RHEB
KDELR2	4.47325e-06	-1.42793	0.354	0.591	0.168167	KDELR2
TMF1	4.52855e-06	1.37184	0.508	0.273	0.170246	TMF1
LFNG	4.5437e-06	2.15728	0.169	0.04	0.170816	LFNG
TARS	4.62052e-06	1.26463	0.446	0.212	0.173704	TARS
NR2C2	4.66007e-06	1.71206	0.231	0.067	0.175191	NR2C2
DYNC1LI2	4.67816e-06	1.30276	0.723	0.463	0.175871	DYNC1LI2
SNRNP200	4.70079e-06	1.55589	0.508	0.256	0.176721	SNRNP200
GCN1	4.73664e-06	1.35788	0.246	0.074	0.178069	GCN1
ATXN3	4.90271e-06	1.24201	0.6	0.35	0.184313	ATXN3
FGD6	4.94555e-06	1.28218	0.323	0.12	0.185923	FGD6
ZNF431	4.95885e-06	1.68665	0.246	0.076	0.186423	ZNF431
GOSR2	5.0663e-06	1.46911	0.354	0.14	0.190463	GOSR2
ZNF33A	5.35114e-06	1.49136	0.323	0.119	0.201171	ZNF33A
CD99	5.44889e-06	-0.851778	0.631	0.792	0.204845	CD99
EIF3E	5.50274e-06	-0.897998	0.646	0.809	0.20687	EIF3E
CPSF3L	5.51383e-06	-4.74722	0	0.251	0.207287	CPSF3L
ZNF736	5.51593e-06	1.66397	0.123	0.021	0.207366	ZNF736
ALMS1	6.08199e-06	2.0579	0.169	0.04	0.228646	ALMS1
SMG1	6.10903e-06	1.44594	0.492	0.254	0.229663	SMG1
TPGS1	6.17926e-06	-2.40833	0.031	0.306	0.232303	TPGS1
TBCE	6.19616e-06	2.5055	0.154	0.034	0.232939	TBCE
NES	6.52086e-06	1.19833	0.646	0.431	0.245145	NES
FABP5	6.56036e-06	0.912226	0.969	0.956	0.24663	FABP5
CIITA	6.69308e-06	2.02077	0.154	0.034	0.25162	CIITA
RP11-553L6.5	6.92e-06	-4.45882	0	0.246	0.26015	RP11-553L6.5
LSM4	7.01377e-06	-1.33741	0.185	0.492	0.263676	LSM4
FBXO22	7.05698e-06	2.36522	0.262	0.091	0.2653	FBXO22
TTTY15	7.28334e-06	2.65864	0.123	0.023	0.27381	TTTY15
GRHL1	7.4842e-06	2.69241	0.123	0.023	0.281361	GRHL1
MT-ND4	7.78794e-06	0.473442	0.985	0.984	0.29278	MT-ND4
ITGA5	7.98236e-06	0.920585	0.723	0.497	0.300089	ITGA5
PRDM2	8.07592e-06	1.4608	0.385	0.164	0.303606	PRDM2
CYR61	8.08979e-06	-1.86531	0.185	0.463	0.304127	CYR61
ARL6IP4	8.10803e-06	-0.811893	0.554	0.759	0.304813	ARL6IP4
GTF3C1	8.30272e-06	1.3764	0.262	0.085	0.312132	GTF3C1
CYP4B1	8.42041e-06	3.10493	0.092	0.013	0.316557	CYP4B1
CIRBP	8.70511e-06	-0.524397	0.723	0.873	0.32726	CIRBP
ZNF398	8.71087e-06	3.26807	0.077	0.008	0.327477	ZNF398
LRRC57	9.01443e-06	1.23195	0.308	0.116	0.338889	LRRC57
ACTB	9.15203e-06	-0.425133	0.985	0.994	0.344061	ACTB
ST6GALNAC6	9.21651e-06	-2.33396	0.015	0.272	0.346486	ST6GALNAC6
LGI2	9.30357e-06	2.78946	0.077	0.008	0.349758	LGI2
AC116035.1	9.3452e-06	-4.73639	0	0.241	0.351323	AC116035.1
C16orf62	9.3452e-06	-4.89486	0	0.241	0.351323	C16orf62
IRF7	9.58494e-06	-1.77306	0.277	0.524	0.360336	IRF7
ZBTB16	9.83026e-06	-1.66289	0.2	0.479	0.369559	ZBTB16
LLNLR-245B6.1	1.00698e-05	-4.36128	0	0.239	0.378566	LLNLR-245B6.1
AHNAK	1.01104e-05	1.50875	0.769	0.649	0.38009	AHNAK
ZHX3	1.03975e-05	2.09592	0.2	0.057	0.390882	ZHX3
NDST1	1.04351e-05	0.955951	0.508	0.258	0.392296	NDST1
EBPL	1.05166e-05	-0.935635	0.138	0.458	0.395361	EBPL
KCNE4	1.06408e-05	2.32186	0.277	0.098	0.40003	KCNE4
DUSP1	1.08948e-05	-0.831514	0.846	0.892	0.409578	DUSP1
CDC42SE1	1.11019e-05	0.985779	0.508	0.263	0.417365	CDC42SE1
BCL10	1.13934e-05	0.935937	0.538	0.299	0.428322	BCL10
ODF3B	1.14097e-05	-2.06656	0.108	0.392	0.428935	ODF3B
C5orf56	1.16861e-05	-4.46667	0	0.237	0.439328	C5orf56
GABPB1-AS1	1.17944e-05	1.36642	0.323	0.125	0.4434	GABPB1-AS1
C22orf46	1.19988e-05	2.90062	0.154	0.035	0.451081	C22orf46
ELMOD3	1.20879e-05	2.29063	0.154	0.035	0.454431	ELMOD3
MSANTD4	1.21451e-05	2.57198	0.138	0.03	0.456584	MSANTD4
ZNF91	1.24496e-05	1.78921	0.262	0.089	0.468031	ZNF91
RPL8	1.24934e-05	-0.350101	0.938	0.986	0.469675	RPL8
LINC00969	1.25859e-05	-4.41358	0	0.235	0.473153	LINC00969
FDX1	1.26081e-05	-0.342628	0.062	0.35	0.47399	FDX1
CEBPB	1.26799e-05	-2.06059	0.246	0.489	0.476689	CEBPB
PLAGL2	1.3046e-05	2.42327	0.138	0.03	0.490452	PLAGL2
EDC3	1.3048e-05	1.80777	0.231	0.074	0.490525	EDC3
MYL6	1.3105e-05	-0.351545	0.954	0.976	0.492669	MYL6
ZNF793	1.315e-05	2.44145	0.138	0.03	0.49436	ZNF793
SPICE1	1.32547e-05	2.47487	0.138	0.03	0.498297	SPICE1
TACC1	1.32886e-05	0.73615	0.846	0.72	0.499573	TACC1
RSRP1	1.33331e-05	1.33812	0.723	0.608	0.501246	RSRP1
GIT1	1.34178e-05	0.924408	0.446	0.2	0.504428	GIT1
SNRNP48	1.35011e-05	1.24339	0.369	0.156	0.50756	SNRNP48
C15orf57	1.35526e-05	-4.45032	0	0.234	0.509497	C15orf57
MYO1C	1.37511e-05	0.844659	0.723	0.516	0.51696	MYO1C
TXNRD1	1.40279e-05	1.2399	0.446	0.211	0.527363	TXNRD1
RAPGEF1	1.43984e-05	1.00444	0.508	0.256	0.541293	RAPGEF1
ARL6IP1	1.44055e-05	-1.60585	0.554	0.663	0.541559	ARL6IP1
RIOK3	1.46261e-05	1.29182	0.431	0.203	0.549853	RIOK3
SSH2	1.48755e-05	1.6874	0.369	0.17	0.559231	SSH2
GART	1.48771e-05	1.34248	0.231	0.072	0.559292	GART
CBL	1.49178e-05	1.2232	0.308	0.118	0.560821	CBL
TRPC1	1.51587e-05	2.61875	0.123	0.024	0.569874	TRPC1
XPO1	1.54046e-05	1.38004	0.369	0.16	0.57912	XPO1
PDLIM4	1.56113e-05	-1.3462	0.108	0.387	0.586891	PDLIM4
LUC7L3	1.56117e-05	1.01832	0.692	0.455	0.586906	LUC7L3
TAPBP	1.56128e-05	0.80294	0.738	0.55	0.586947	TAPBP
CTA-29F11.1	1.57067e-05	-4.75401	0	0.231	0.590478	CTA-29F11.1
ILF3-AS1	1.57067e-05	-4.38564	0	0.231	0.590478	ILF3-AS1
RP11-468E2.4	1.57067e-05	-4.50703	0	0.231	0.590478	RP11-468E2.4
RFC1	1.57268e-05	1.3844	0.538	0.297	0.591235	RFC1
CYSLTR1	1.58912e-05	1.33242	0.492	0.248	0.597412	CYSLTR1
BRI3	1.60249e-05	-1.06429	0.4	0.618	0.602442	BRI3
HLA-C	1.61117e-05	-0.470109	0.954	0.992	0.605702	HLA-C
PHF6	1.62916e-05	1.78377	0.231	0.074	0.612467	PHF6
PDGFB	1.66261e-05	1.5081	0.354	0.149	0.625042	PDGFB
POLR3A	1.66283e-05	1.83684	0.185	0.05	0.625123	POLR3A
ITGA1	1.66789e-05	1.19103	0.692	0.494	0.627027	ITGA1
IQGAP1	1.67736e-05	0.921725	0.723	0.544	0.630587	IQGAP1
CCDC82	1.69216e-05	0.974381	0.492	0.251	0.636149	CCDC82
MAFF	1.69837e-05	-1.05997	0.585	0.714	0.638485	MAFF
RNF187	1.70762e-05	-1.71138	0.2	0.47	0.641963	RNF187
ASCC3	1.79198e-05	1.4477	0.323	0.132	0.673677	ASCC3
TCP11L2	1.79226e-05	1.90994	0.2	0.057	0.673781	TCP11L2
C10orf11	1.8191e-05	-4.41694	0	0.228	0.683874	C10orf11
CTC-444N24.11	1.8191e-05	-4.67466	0	0.228	0.683874	CTC-444N24.11
C2CD4B	1.82952e-05	-2.20453	0.123	0.385	0.687789	C2CD4B
TOMM5	1.84008e-05	2.09042	0.369	0.167	0.691761	TOMM5
SYNE2	1.84571e-05	1.17028	0.769	0.602	0.693877	SYNE2
LAMB1	1.87831e-05	1.23543	0.523	0.312	0.706133	LAMB1
AIFM1	1.88023e-05	1.79668	0.246	0.085	0.706853	AIFM1
GADD45A	1.89623e-05	-1.74376	0.231	0.5	0.712869	GADD45A
ITPRIPL2	1.92623e-05	1.25605	0.415	0.197	0.724146	ITPRIPL2
DAPK3	1.94356e-05	-2.40282	0.077	0.336	0.730662	DAPK3
C14orf1	1.9572e-05	-4.3769	0	0.227	0.735791	C14orf1
FBXO18	1.9572e-05	-4.21598	0	0.227	0.735791	FBXO18
AKAP11	2.00269e-05	1.87731	0.292	0.112	0.752891	AKAP11
SMAD7	2.01582e-05	1.04811	0.4	0.171	0.757826	SMAD7
KLHDC10	2.01801e-05	1.74975	0.292	0.113	0.758652	KLHDC10
NUDT13	2.02073e-05	4.08563	0.062	0.006	0.759672	NUDT13
ISCU	2.13715e-05	-0.845841	0.446	0.687	0.803441	ISCU
KDR	2.14451e-05	1.22809	0.723	0.521	0.806206	KDR
NME4	2.1626e-05	-2.45828	0.123	0.364	0.813009	NME4
NDFIP1	2.17034e-05	-1.09328	0.277	0.579	0.815917	NDFIP1
NDUFAF5	2.17362e-05	1.9889	0.169	0.044	0.817152	NDUFAF5
ZFC3H1	2.20726e-05	1.37783	0.4	0.183	0.829798	ZFC3H1
ZNF808	2.21028e-05	1.20167	0.169	0.042	0.830932	ZNF808
C4orf27	2.26453e-05	-4.17996	0	0.224	0.851328	C4orf27
ACTN4	2.29282e-05	0.742719	0.877	0.759	0.861964	ACTN4
ARID5A	2.29921e-05	-1.13025	0.477	0.676	0.864364	ARID5A
EPHB4	2.31972e-05	0.815599	0.523	0.265	0.872077	EPHB4
RPL26	2.34317e-05	-0.482226	0.938	0.992	0.880892	RPL26
TCF25	2.34948e-05	0.972607	0.815	0.606	0.883263	TCF25
ZNF430	2.39178e-05	1.16726	0.292	0.108	0.899167	ZNF430
MACF1	2.40799e-05	1.14959	0.738	0.581	0.905259	MACF1
DGKZ	2.41213e-05	1.14934	0.4	0.183	0.906817	DGKZ
COPB2	2.44869e-05	0.912552	0.477	0.237	0.920559	COPB2
LTBP4	2.48718e-05	-2.08588	0.108	0.368	0.935031	LTBP4
NUFIP2	2.5117e-05	1.25916	0.569	0.371	0.944249	NUFIP2
FAM60A	2.61841e-05	-4.48969	0	0.221	0.984364	FAM60A
AP3B1	2.62204e-05	1.01055	0.369	0.16	0.985731	AP3B1
PDS5B	2.63719e-05	1.42654	0.431	0.207	0.991424	PDS5B
PDZD8	2.66179e-05	1.335	0.338	0.139	1	PDZD8
GALK2	2.68432e-05	1.7402	0.338	0.136	1	GALK2
LARS	2.71299e-05	1.10403	0.462	0.239	1	LARS
YWHAH	2.75076e-05	-0.939442	0.415	0.647	1	YWHAH
LINC-PINT	2.81488e-05	-4.30742	0	0.22	1	LINC-PINT
BRE	2.81489e-05	-4.41194	0	0.22	1	BRE
RPL27	2.84673e-05	-0.446972	0.908	0.956	1	RPL27
UTP6	2.86399e-05	1.7075	0.338	0.139	1	UTP6
ADGRF5	2.89948e-05	0.808864	0.769	0.613	1	ADGRF5
C9orf16	2.90718e-05	-1.15072	0.492	0.666	1	C9orf16
PPIP5K2	2.95037e-05	1.60303	0.277	0.106	1	PPIP5K2
RB1CC1	2.95399e-05	1.18713	0.538	0.354	1	RB1CC1
UBE3B	2.96336e-05	1.57591	0.246	0.085	1	UBE3B
CYC1	2.9874e-05	-1.03796	0.262	0.53	1	CYC1
PCDHGA10	3.00631e-05	1.80011	0.092	0.014	1	PCDHGA10
ATP1B3	3.03877e-05	-1.10917	0.477	0.686	1	ATP1B3
LTBP3	3.05766e-05	-2.34325	0.077	0.327	1	LTBP3
TSTD2	3.10905e-05	1.49823	0.2	0.059	1	TSTD2
ARHGAP18	3.11459e-05	1.38402	0.554	0.33	1	ARHGAP18
MEG8	3.1393e-05	3.83122	0.046	0.003	1	MEG8
UBE2O	3.22429e-05	2.69598	0.169	0.047	1	UBE2O
MT-ND5	3.24262e-05	0.574987	0.938	0.936	1	MT-ND5
HCG27	3.25649e-05	3.93193	0.046	0.003	1	HCG27
POLK	3.26784e-05	1.7157	0.415	0.21	1	POLK
KLHL20	3.27531e-05	1.25954	0.431	0.207	1	KLHL20
LIMS2	3.36983e-05	0.937035	0.692	0.432	1	LIMS2
RPS21	3.387e-05	0.553892	0.923	0.891	1	RPS21
KIDINS220	3.3943e-05	1.10187	0.385	0.176	1	KIDINS220
INMT	3.39456e-05	1.36747	0.369	0.164	1	INMT
ZNF432	3.41734e-05	2.17881	0.123	0.025	1	ZNF432
CCP110	3.41825e-05	1.98156	0.2	0.061	1	CCP110
ADGRL4	3.4259e-05	0.681309	0.815	0.72	1	ADGRL4
CHIC2	3.47637e-05	-2.02592	0.108	0.357	1	CHIC2
USF1	3.5127e-05	2.36995	0.108	0.02	1	USF1
MAP3K6	3.54016e-05	1.42558	0.262	0.096	1	MAP3K6
CREM	3.5651e-05	-1.61162	0.354	0.557	1	CREM
GNB4	3.59982e-05	1.26406	0.415	0.203	1	GNB4
DDX24	3.61925e-05	0.604587	0.785	0.602	1	DDX24
DDRGK1	3.6853e-05	-1.36434	0.154	0.422	1	DDRGK1
STK4	3.7292e-05	2.15627	0.338	0.15	1	STK4
AKT1	3.74606e-05	1.25162	0.369	0.171	1	AKT1
FAM134A	3.75368e-05	-4.22724	0	0.214	1	FAM134A
NOS3	3.81168e-05	1.07436	0.477	0.262	1	NOS3
IRF2	3.86067e-05	1.01503	0.462	0.242	1	IRF2
TPT1	3.88103e-05	0.373214	0.954	0.994	1	TPT1
PDE7B	3.90202e-05	3.19184	0.231	0.081	1	PDE7B
PKP4	3.91273e-05	1.16439	0.662	0.432	1	PKP4
ZBTB33	3.93536e-05	1.61866	0.185	0.052	1	ZBTB33
PRKD3	3.94456e-05	0.925541	0.4	0.191	1	PRKD3
MAF1	3.96178e-05	-1.09853	0.277	0.525	1	MAF1
PARP4	3.98895e-05	1.22206	0.262	0.093	1	PARP4
ACTR8	4.00161e-05	1.77373	0.185	0.054	1	ACTR8
SUSD6	4.03059e-05	1.08961	0.415	0.201	1	SUSD6
BTF3	4.03409e-05	-0.450753	0.877	0.949	1	BTF3
CROT	4.07106e-05	1.26709	0.215	0.067	1	CROT
TINAGL1	4.14843e-05	-0.888716	0.523	0.686	1	TINAGL1
SCAF11	4.16834e-05	0.696438	0.692	0.55	1	SCAF11
UHRF1BP1	4.18212e-05	1.67417	0.123	0.025	1	UHRF1BP1
ANKRD49	4.20847e-05	2.20342	0.215	0.068	1	ANKRD49
C1orf162	4.23902e-05	1.39682	0.108	0.02	1	C1orf162
MAFB	4.36095e-05	-3.11841	0.046	0.275	1	MAFB
A2M	4.41769e-05	0.718612	0.938	0.897	1	A2M
KLHL24	4.43383e-05	1.79366	0.369	0.173	1	KLHL24
RRP8	4.57318e-05	2.14717	0.277	0.106	1	RRP8
SETD4	4.64169e-05	1.37632	0.246	0.086	1	SETD4
HEBP1	4.64306e-05	-1.96646	0.215	0.443	1	HEBP1
RPAP3	4.77279e-05	1.72654	0.185	0.054	1	RPAP3
SIPA1L2	4.83193e-05	1.53434	0.446	0.225	1	SIPA1L2
PTPRB	4.93349e-05	0.793969	0.877	0.652	1	PTPRB
IMMP1L	4.97465e-05	1.00956	0.338	0.146	1	IMMP1L
KIAA1462	4.99286e-05	-4.18332	0	0.208	1	KIAA1462
TJP1	5.06729e-05	0.924622	0.754	0.555	1	TJP1
SQSTM1	5.0674e-05	-0.696224	0.785	0.87	1	SQSTM1
COPB1	5.07199e-05	1.02181	0.462	0.244	1	COPB1
AC058791.1	5.143e-05	2.34119	0.185	0.057	1	AC058791.1
WDFY1	5.19977e-05	0.860217	0.4	0.178	1	WDFY1
SAMHD1	5.21447e-05	1.11285	0.477	0.254	1	SAMHD1
ETV3	5.33161e-05	1.13135	0.415	0.201	1	ETV3
SBDS	5.34619e-05	-0.939968	0.538	0.732	1	SBDS
KANK3	5.56398e-05	-0.52861	0.446	0.643	1	KANK3
SEL1L	5.59196e-05	1.14523	0.477	0.256	1	SEL1L
SH3TC2	5.649e-05	1.98402	0.092	0.016	1	SH3TC2
SCAF8	5.68898e-05	1.35802	0.262	0.096	1	SCAF8
STIM2	5.75896e-05	1.05058	0.446	0.234	1	STIM2
RAB4B	5.77497e-05	-2.97599	0.062	0.286	1	RAB4B
HIVEP1	5.82333e-05	1.1711	0.246	0.085	1	HIVEP1
NME3	5.91053e-05	-1.02168	0.246	0.511	1	NME3
MED11	5.92826e-05	1.2818	0.277	0.105	1	MED11
METTL17	6.00997e-05	2.31185	0.246	0.092	1	METTL17
MRPL23	6.01052e-05	-2.4904	0.046	0.282	1	MRPL23
ZBTB41	6.05128e-05	1.73705	0.169	0.047	1	ZBTB41
SAV1	6.06731e-05	0.793166	0.6	0.373	1	SAV1
PREX2	6.12136e-05	1.43271	0.477	0.259	1	PREX2
C7orf55	6.17384e-05	-4.27449	0	0.204	1	C7orf55
ATP5SL	6.17384e-05	-4.24928	0	0.204	1	ATP5SL
TMEM55B	6.17384e-05	-4.18393	0	0.204	1	TMEM55B
VAMP2	6.20986e-05	-0.788578	0.631	0.752	1	VAMP2
CRIP1	6.27076e-05	1.26654	0.415	0.205	1	CRIP1
HIST1H4H	6.28507e-05	2.30855	0.092	0.016	1	HIST1H4H
CHD2	6.28675e-05	1.16724	0.523	0.295	1	CHD2
CD47	6.30428e-05	-1.06431	0.154	0.411	1	CD47
TGFB1	6.31102e-05	-1.73231	0.154	0.402	1	TGFB1
UBE2B	6.36456e-05	-0.990898	0.538	0.698	1	UBE2B
RPS5	6.47139e-05	-0.463813	0.908	0.946	1	RPS5
EVA1C	6.48328e-05	-1.67515	0.308	0.513	1	EVA1C
SUPT16H	6.494e-05	1.5757	0.4	0.188	1	SUPT16H
COA7	6.5042e-05	1.95697	0.138	0.034	1	COA7
ZC3H10	6.53938e-05	2.48372	0.108	0.021	1	ZC3H10
BAALC	6.79486e-05	-1.76479	0.123	0.365	1	BAALC
GOLGA3	6.85291e-05	1.57522	0.354	0.16	1	GOLGA3
SDF4	6.96486e-05	-1.0621	0.446	0.633	1	SDF4
MFSD10	6.96868e-05	-2.38775	0.154	0.371	1	MFSD10
MRPS34	6.98132e-05	-2.06585	0.108	0.347	1	MRPS34
CLCN5	6.99935e-05	2.33886	0.108	0.021	1	CLCN5
GNL3L	7.04926e-05	2.07378	0.169	0.05	1	GNL3L
NTAN1	7.05556e-05	-1.76388	0.169	0.418	1	NTAN1
TCEB3	7.10708e-05	-4.18256	0	0.201	1	TCEB3
NDUFA12	7.35737e-05	0.849123	0.769	0.694	1	NDUFA12
KIAA1147	7.4632e-05	1.54055	0.231	0.081	1	KIAA1147
CCDC85C	7.49932e-05	1.59949	0.231	0.081	1	CCDC85C
DPP7	7.5124e-05	-1.17222	0.308	0.524	1	DPP7
DCN	7.5191e-05	-1.81878	0.031	0.259	1	DCN
STAT5A	7.53892e-05	1.63179	0.277	0.108	1	STAT5A
KIAA1033	7.62359e-05	-4.20566	0	0.2	1	KIAA1033
EXOC6B	7.64282e-05	2.67389	0.2	0.065	1	EXOC6B
NCOA7	7.67471e-05	0.583588	0.877	0.664	1	NCOA7
CLPX	7.70298e-05	1.61974	0.262	0.098	1	CLPX
RASA4	7.76976e-05	0.756308	0.554	0.303	1	RASA4
BAG4	7.78954e-05	1.36938	0.2	0.062	1	BAG4
POM121C	7.8095e-05	2.09168	0.231	0.082	1	POM121C
GCC2	7.95641e-05	1.22933	0.554	0.347	1	GCC2
C6orf203	8.00081e-05	1.02881	0.231	0.079	1	C6orf203
CTDSPL2	8.02816e-05	0.953812	0.338	0.147	1	CTDSPL2
SRSF2	8.07425e-05	-0.932385	0.723	0.749	1	SRSF2
ELK3	8.07464e-05	0.966275	0.692	0.52	1	ELK3
AC116366.6	8.17639e-05	-4.28876	0	0.198	1	AC116366.6
IGHM	8.20053e-05	-2.09945	0.062	0.302	1	IGHM
PSMD11	8.21337e-05	1.24081	0.6	0.382	1	PSMD11
FXR1	8.35144e-05	1.09804	0.585	0.364	1	FXR1
MIAT	8.53384e-05	2.44086	0.077	0.011	1	MIAT
MIS18BP1	8.64355e-05	1.12772	0.431	0.222	1	MIS18BP1
KIAA0141	8.76795e-05	-4.24721	0	0.197	1	KIAA0141
NUMA1	8.81563e-05	0.94111	0.523	0.309	1	NUMA1
POGLUT1	8.82642e-05	1.3939	0.338	0.149	1	POGLUT1
CALCOCO2	8.85e-05	0.948754	0.646	0.426	1	CALCOCO2
ZNF844	8.85453e-05	1.26121	0.231	0.079	1	ZNF844
APLNR	8.90585e-05	0.766148	0.692	0.492	1	APLNR
DHRS7B	8.98872e-05	0.677068	0.508	0.271	1	DHRS7B
BIRC6	9.04953e-05	1.19472	0.446	0.239	1	BIRC6
MYBBP1A	9.06678e-05	1.86766	0.323	0.143	1	MYBBP1A
STRADA	9.09689e-05	3.51767	0.062	0.007	1	STRADA
IZUMO1	9.09689e-05	3.22484	0.062	0.007	1	IZUMO1
PPIP5K1	9.10686e-05	2.70351	0.077	0.011	1	PPIP5K1
ZNF555	9.21552e-05	3.66959	0.062	0.007	1	ZNF555
SPNS2	9.23023e-05	1.12024	0.508	0.29	1	SPNS2
DOCK9	9.31101e-05	0.930484	0.615	0.392	1	DOCK9
GEMIN5	9.35882e-05	1.02533	0.154	0.041	1	GEMIN5
KIFAP3	9.39135e-05	1.23272	0.292	0.118	1	KIFAP3
CCDC94	9.4009e-05	-4.00873	0	0.195	1	CCDC94
NBAS	9.49652e-05	1.51745	0.185	0.057	1	NBAS
EIF4G1	0.000100634	1.5192	0.6	0.421	1	EIF4G1
NUP88	0.000100971	1.46352	0.246	0.089	1	NUP88
MIB1	0.000101026	1.73901	0.308	0.132	1	MIB1
FXYD3	0.000101267	-3.75508	0.015	0.22	1	FXYD3
CCDC88A	0.000101562	1.17495	0.369	0.183	1	CCDC88A
PDIA3	0.000102308	-0.687344	0.631	0.766	1	PDIA3
RAB30	0.000102489	1.46256	0.2	0.065	1	RAB30
SPTBN1	0.000103965	0.869401	0.846	0.826	1	SPTBN1
FAM43A	0.000104014	-1.59358	0.385	0.555	1	FAM43A
ROCK1	0.000106824	0.787556	0.662	0.487	1	ROCK1
IGF2	0.000108023	-5.79237	0	0.193	1	IGF2
TM4SF18	0.000108244	0.936414	0.815	0.667	1	TM4SF18
RAPGEF4	0.00010847	0.691157	0.477	0.246	1	RAPGEF4
SURF6	0.000108659	3.11572	0.246	0.099	1	SURF6
MBNL1	0.000108727	0.960666	0.677	0.487	1	MBNL1
DGKH	0.000109194	1.66052	0.338	0.161	1	DGKH
SRSF5	0.000109387	-0.609536	0.708	0.836	1	SRSF5
GDAP2	0.000109564	2.08553	0.154	0.042	1	GDAP2
MTRR	0.000113016	1.84824	0.154	0.042	1	MTRR
ZNF460	0.000113269	2.17325	0.138	0.035	1	ZNF460
MSH6	0.00011436	0.895615	0.292	0.116	1	MSH6
PSMD5-AS1	0.000115769	-4.14378	0	0.191	1	PSMD5-AS1
RP11-798M19.6	0.000115769	-4.45278	0	0.191	1	RP11-798M19.6
ZNF37A	0.00011579	1.76584	0.277	0.115	1	ZNF37A
NCOA2	0.00011624	1.05802	0.231	0.082	1	NCOA2
S100A11	0.000116452	0.576363	0.908	0.871	1	S100A11
WDR82	0.00011729	1.07917	0.492	0.275	1	WDR82
KIAA1217	0.000118366	1.08212	0.338	0.152	1	KIAA1217
CENPB	0.000119613	1.42264	0.323	0.139	1	CENPB
FAM118A	0.000119847	1.2133	0.262	0.099	1	FAM118A
ZNF891	0.000120051	3.53427	0.092	0.017	1	ZNF891
SGK3	0.000121335	1.06568	0.231	0.081	1	SGK3
CTTNBP2NL	0.000121622	0.907803	0.538	0.333	1	CTTNBP2NL
EXOC1	0.000122075	1.14718	0.323	0.143	1	EXOC1
TNKS	0.00012377	1.42864	0.246	0.092	1	TNKS
YME1L1	0.000124264	1.07832	0.646	0.46	1	YME1L1
ZNF785	0.000124748	1.68815	0.123	0.028	1	ZNF785
IL10RB	0.000125451	-2.56318	0.046	0.256	1	IL10RB
ABI1	0.000127412	1.8031	0.385	0.195	1	ABI1
ZBTB5	0.000127911	2.48545	0.092	0.017	1	ZBTB5
ZNF675	0.000127911	2.47908	0.092	0.017	1	ZNF675
PKM	0.000128077	-0.935014	0.492	0.663	1	PKM
CCNL1	0.000129551	-0.652867	0.754	0.861	1	CCNL1
MED23	0.000129655	1.75568	0.2	0.067	1	MED23
APP	0.000130161	-0.567899	0.862	0.905	1	APP
PPP1R7	0.000130979	0.716125	0.615	0.35	1	PPP1R7
GUCY1A3	0.000132909	-4.29954	0	0.188	1	GUCY1A3
NIPBL	0.000133028	1.40982	0.554	0.329	1	NIPBL
ALDH7A1	0.000133035	1.18983	0.369	0.174	1	ALDH7A1
ZNF571	0.000134329	1.66806	0.108	0.023	1	ZNF571
CXCL2	0.000136499	-3.21952	0.154	0.371	1	CXCL2
RECQL	0.00013731	1.24769	0.492	0.271	1	RECQL
LCAT	0.000137363	2.77001	0.185	0.059	1	LCAT
DDX60L	0.00013973	0.949215	0.308	0.137	1	DDX60L
METTL16	0.000139952	1.18594	0.292	0.123	1	METTL16
HMGN1	0.000140052	-1.18752	0.554	0.642	1	HMGN1
OAZ1	0.000140777	-0.397356	0.846	0.909	1	OAZ1
SYNGAP1	0.00014163	1.48412	0.231	0.084	1	SYNGAP1
ARFGEF3	0.000142186	1.47393	0.262	0.105	1	ARFGEF3
COL6A2	0.000142366	-2.61305	0.108	0.322	1	COL6A2
CTD-3252C9.4	0.000142377	-4.55274	0	0.187	1	CTD-3252C9.4
CD2AP	0.00014268	0.946553	0.492	0.283	1	CD2AP
EIF4A3	0.000143218	-1.32431	0.308	0.525	1	EIF4A3
LPAR6	0.000146494	0.569388	0.569	0.339	1	LPAR6
RAB2B	0.000146611	1.25505	0.262	0.103	1	RAB2B
RNASEL	0.000146659	1.83306	0.108	0.023	1	RNASEL
MON2	0.000147125	1.68481	0.277	0.118	1	MON2
NDUFS7	0.000149193	-1.18954	0.385	0.575	1	NDUFS7
CKB	0.000151297	-3.9314	0.015	0.207	1	CKB
CARD6	0.000151938	1.35226	0.308	0.133	1	CARD6
SPINK5	0.000152626	1.83093	0.154	0.044	1	SPINK5
RAD21	0.000154795	0.943094	0.615	0.408	1	RAD21
RALY	0.000154827	-1.13802	0.277	0.517	1	RALY
CENPN	0.000155535	2.15796	0.123	0.03	1	CENPN
ZNF654	0.000156069	1.5768	0.185	0.061	1	ZNF654
RPS15A	0.000156404	-0.416994	0.969	0.99	1	RPS15A
ZNF567	0.00015684	1.63573	0.185	0.059	1	ZNF567
APOE	0.000158769	-2.17255	0.015	0.215	1	APOE
CNOT1	0.000159648	1.12552	0.4	0.194	1	CNOT1
PEAK1	0.000159752	1.48831	0.338	0.159	1	PEAK1
LMAN1	0.000160556	0.715277	0.646	0.466	1	LMAN1
CNFN	0.000165111	1.39867	0.185	0.058	1	CNFN
RPL4	0.00016605	-0.358317	0.892	0.905	1	RPL4
TPO	0.000166786	1.27337	0.308	0.132	1	TPO
RPL36A	0.000169247	-0.658537	0.677	0.797	1	RPL36A
SREK1IP1	0.000169332	0.878506	0.523	0.319	1	SREK1IP1
C12orf45	0.000169393	2.00429	0.215	0.079	1	C12orf45
POLR1B	0.000169628	1.94703	0.138	0.037	1	POLR1B
ZYG11B	0.000173961	1.28691	0.262	0.106	1	ZYG11B
FIZ1	0.000174058	2.01248	0.138	0.037	1	FIZ1
AP1G2	0.000174185	1.35511	0.215	0.076	1	AP1G2
FAM73A	0.00017487	-3.86215	0	0.183	1	FAM73A
RBM28	0.000176866	1.53891	0.246	0.092	1	RBM28
GTF3C3	0.000176973	1.52151	0.231	0.086	1	GTF3C3
TTN-AS1	0.000177702	1.83015	0.169	0.052	1	TTN-AS1
MAP2K2	0.000178755	-2.09572	0.062	0.278	1	MAP2K2
CLPB	0.000179142	2.04788	0.123	0.03	1	CLPB
MTMR4	0.000179608	2.18941	0.154	0.045	1	MTMR4
FBXL15	0.000182017	-1.84611	0.077	0.307	1	FBXL15
MIA3	0.000182331	1.213	0.369	0.181	1	MIA3
TMC8	0.000185404	3.4193	0.077	0.013	1	TMC8
SMC3	0.000186187	1.07622	0.554	0.363	1	SMC3
PCNXL4	0.000187219	-3.96563	0	0.181	1	PCNXL4
PDP1	0.000187408	1.51917	0.169	0.051	1	PDP1
ZMYND8	0.000188019	1.48184	0.354	0.173	1	ZMYND8
S100PBP	0.000190446	0.939303	0.246	0.092	1	S100PBP
CSNK1G1	0.000190967	1.24645	0.231	0.086	1	CSNK1G1
SLC2A3	0.000192239	0.727543	0.815	0.768	1	SLC2A3
CRIP2	0.000193447	-0.446746	0.892	0.925	1	CRIP2
PPIL4	0.000194136	1.07395	0.477	0.276	1	PPIL4
BRICD5	0.000196855	3.44681	0.077	0.013	1	BRICD5
FLNA	0.000199141	-1.35494	0.215	0.431	1	FLNA
ZCCHC11	0.000200411	-3.91309	0	0.18	1	ZCCHC11
C1orf122	0.000200793	-1.70244	0.108	0.337	1	C1orf122
FAM219A	0.000200821	1.03176	0.338	0.156	1	FAM219A
MCF2L	0.000201878	0.960753	0.631	0.394	1	MCF2L
RB1	0.000203683	0.97779	0.462	0.259	1	RB1
VPS36	0.000203871	1.04958	0.477	0.283	1	VPS36
TRAPPC8	0.00020455	1.10984	0.231	0.088	1	TRAPPC8
TANGO6	0.000204655	1.53171	0.123	0.03	1	TANGO6
H3F3B	0.000204922	-0.309797	0.954	0.994	1	H3F3B
MTMR3	0.000205954	0.995628	0.215	0.074	1	MTMR3
ATN1	0.000206541	0.766549	0.554	0.333	1	ATN1
CDK2	0.00020741	1.43752	0.308	0.137	1	CDK2
RBM17	0.000209774	-0.932777	0.446	0.622	1	RBM17
ENTPD1-AS1	0.000211055	2.2213	0.077	0.013	1	ENTPD1-AS1
PCDH1	0.000211079	1.03279	0.462	0.241	1	PCDH1
MKL2	0.000212587	0.881965	0.631	0.438	1	MKL2
C11orf95	0.000213825	1.24534	0.308	0.135	1	C11orf95
PAPD4	0.000214502	-3.95105	0	0.178	1	PAPD4
WASH1	0.000214502	-3.93267	0	0.178	1	WASH1
BOLA3-AS1	0.000215285	2.17029	0.077	0.013	1	BOLA3-AS1
ELF4	0.000215562	1.71376	0.215	0.079	1	ELF4
MTDH	0.000216427	-0.830988	0.646	0.71	1	MTDH
SMIM10L1	0.000216742	-2.01702	0.046	0.255	1	SMIM10L1
NEURL4	0.000219073	2.02907	0.108	0.024	1	NEURL4
TBCB	0.000219687	-1.04505	0.415	0.592	1	TBCB
ZNF681	0.000222525	4.81191	0.046	0.004	1	ZNF681
YBX3	0.000224082	-0.567784	0.831	0.902	1	YBX3
MCM3AP	0.000225155	1.52431	0.262	0.106	1	MCM3AP
KCNB1	0.000225842	2.14639	0.108	0.024	1	KCNB1
MAG	0.000225895	4.16581	0.046	0.004	1	MAG
RUFY2	0.00022703	0.742081	0.231	0.084	1	RUFY2
ZNF223	0.000228458	2.35559	0.077	0.013	1	ZNF223
FAM127C	0.000229552	-4.11677	0	0.177	1	FAM127C
GMPR2	0.000230857	0.817918	0.462	0.252	1	GMPR2
HCFC1	0.000231405	0.990048	0.323	0.15	1	HCFC1
MKKS	0.000232487	-2.10036	0.108	0.319	1	MKKS
ARHGAP22	0.00023278	3.9356	0.046	0.004	1	ARHGAP22
VKORC1L1	0.000233613	1.75195	0.246	0.096	1	VKORC1L1
MORC3	0.000234922	1.07784	0.323	0.147	1	MORC3
SSC5D	0.000235325	2.25098	0.077	0.013	1	SSC5D
RBM42	0.000236017	-0.570165	0.154	0.394	1	RBM42
HIST1H4A	0.000236296	3.97615	0.046	0.004	1	HIST1H4A
MAP7	0.000236366	1.74746	0.108	0.024	1	MAP7
PILRB	0.000236555	2.21262	0.246	0.101	1	PILRB
TCF3	0.000237347	1.27228	0.231	0.086	1	TCF3
PLEKHM2	0.000237464	0.74475	0.338	0.156	1	PLEKHM2
EXOC3L2	0.000237823	1.38891	0.462	0.258	1	EXOC3L2
IFT81	0.000238164	1.7608	0.108	0.024	1	IFT81
HIST1H1D	0.000239861	3.30445	0.046	0.004	1	HIST1H1D
USP3	0.000240429	1.35153	0.277	0.113	1	USP3
C12orf76	0.000240719	0.924193	0.369	0.181	1	C12orf76
VTI1A	0.000240751	1.15724	0.231	0.089	1	VTI1A
NR4A1	0.000240887	-0.84942	0.631	0.732	1	NR4A1
N4BP2L2	0.000241112	0.755057	0.815	0.659	1	N4BP2L2
GALNT7	0.000242227	1.49012	0.185	0.061	1	GALNT7
FAM151B	0.000243477	3.08278	0.046	0.004	1	FAM151B
RQCD1	0.000245623	-3.88078	0	0.176	1	RQCD1
CECR5	0.000245623	-3.77093	0	0.176	1	CECR5
FAM103A1	0.000245623	-4.0045	0	0.176	1	FAM103A1
ZNF326	0.000246043	0.814249	0.431	0.218	1	ZNF326
PUM3	0.000248836	0.81751	0.308	0.133	1	PUM3
KIAA1468	0.00024953	2.11646	0.123	0.031	1	KIAA1468
CSRNP1	0.000249982	-0.9626	0.523	0.669	1	CSRNP1
CCT2	0.000250795	0.800038	0.615	0.391	1	CCT2
KCNQ4	0.000250863	3.23174	0.046	0.004	1	KCNQ4
MIER1	0.000251313	0.742268	0.523	0.32	1	MIER1
ECT2	0.000251951	1.6059	0.154	0.045	1	ECT2
BNIP3	0.000253176	-1.66555	0.215	0.426	1	BNIP3
CTNND1	0.000254252	1.05962	0.6	0.419	1	CTNND1
CKS2	0.000255275	-1.56818	0.323	0.506	1	CKS2
BRD8	0.000255599	1.57806	0.2	0.071	1	BRD8
EEF1A1	0.000256057	-0.316691	0.985	0.996	1	EEF1A1
EML1	0.000256241	1.24697	0.308	0.144	1	EML1
AKAP9	0.000256732	1.09443	0.723	0.562	1	AKAP9
ZNF148	0.000258001	1.02209	0.492	0.289	1	ZNF148
PRRC2B	0.000258801	1.09315	0.477	0.269	1	PRRC2B
KLF4	0.00025883	-0.620215	0.723	0.888	1	KLF4
ZSCAN9	0.00025964	1.09905	0.077	0.013	1	ZSCAN9
GUCA2A	0.000262783	-5.15021	0	0.174	1	GUCA2A
PDE4C	0.000262783	-4.66793	0	0.174	1	PDE4C
NDUFB1	0.000263037	0.677231	0.769	0.603	1	NDUFB1
NSD1	0.000267319	1.17542	0.308	0.143	1	NSD1
CDK13	0.000268387	0.926108	0.369	0.177	1	CDK13
IFNAR1	0.000269195	0.673619	0.6	0.398	1	IFNAR1
HNRNPA1L2	0.00027018	-3.5628	0.015	0.195	1	HNRNPA1L2
WDR7	0.000272469	1.88883	0.123	0.031	1	WDR7
CCT3	0.000272612	0.667998	0.677	0.482	1	CCT3
ARAP3	0.000272933	1.11587	0.415	0.227	1	ARAP3
TTC14	0.000273818	1.58777	0.369	0.184	1	TTC14
SLC10A1	0.00027502	6.13804	0.031	0.001	1	SLC10A1
MTRNR2L11	0.00027502	5.3815	0.031	0.001	1	MTRNR2L11
CFLAR-AS1	0.00027502	5.0741	0.031	0.001	1	CFLAR-AS1
MGAT5B	0.00027502	4.39508	0.031	0.001	1	MGAT5B
ARFGEF1	0.000275752	1.57563	0.277	0.122	1	ARFGEF1
FUT10	0.000279916	1.53131	0.123	0.031	1	FUT10
ZNF285	0.000280838	4.24592	0.031	0.001	1	ZNF285
SERF1B	0.000280838	4.17521	0.031	0.001	1	SERF1B
ZNF709	0.000280838	3.88358	0.031	0.001	1	ZNF709
C5AR2	0.000280838	3.86862	0.031	0.001	1	C5AR2
KIAA1683	0.000281102	-4.11112	0	0.173	1	KIAA1683
CPSF6	0.000281156	0.742436	0.4	0.194	1	CPSF6
HOXA6	0.000283478	1.77911	0.092	0.018	1	HOXA6
SOCS1	0.000284844	-2.48025	0.062	0.261	1	SOCS1
MPRIP	0.000285147	0.835984	0.554	0.337	1	MPRIP
UBA52	0.000285567	-0.424375	0.923	0.959	1	UBA52
TAS2R30	0.000286772	3.88302	0.031	0.001	1	TAS2R30
GAS5-AS1	0.000286772	3.75524	0.031	0.001	1	GAS5-AS1
MYCBPAP	0.000286772	3.61261	0.031	0.001	1	MYCBPAP
RPL11	0.000287352	-0.366834	0.954	0.994	1	RPL11
RAPGEF2	0.000287958	1.43886	0.523	0.319	1	RAPGEF2
ZDHHC23	0.000289507	3.38581	0.062	0.008	1	ZDHHC23
HSPG2	0.000291414	0.85147	0.846	0.698	1	HSPG2
BCDIN3D	0.000292621	2.40288	0.108	0.025	1	BCDIN3D
KMT2E-AS1	0.000297007	1.59287	0.215	0.078	1	KMT2E-AS1
ZNF106	0.000297457	1.24528	0.431	0.258	1	ZNF106
RCN2	0.00029757	-1.08503	0.385	0.568	1	RCN2
ISG15	0.000298219	-1.12369	0.708	0.773	1	ISG15
ARHGEF12	0.000298251	0.826704	0.615	0.429	1	ARHGEF12
PIK3C2B	0.000299254	1.04548	0.446	0.266	1	PIK3C2B
HSPA5	0.000299625	0.839703	0.785	0.659	1	HSPA5
CEP57L1	0.000303287	1.36407	0.2	0.071	1	CEP57L1
RPL24	0.000305237	-0.411386	0.938	0.966	1	RPL24
AK1	0.000308003	-1.06858	0.154	0.375	1	AK1
ZNF207	0.000308356	0.832621	0.631	0.458	1	ZNF207
PIGR	0.000310856	-0.620993	0.031	0.225	1	PIGR
WDR48	0.000311599	1.27163	0.292	0.129	1	WDR48
TRMT10B	0.000316664	1.52408	0.231	0.091	1	TRMT10B
DPYSL2	0.000317096	0.850536	0.708	0.557	1	DPYSL2
FGFR1OP2	0.000321505	1.01184	0.585	0.381	1	FGFR1OP2
SNX9	0.000321995	0.52894	0.569	0.324	1	SNX9
ARFGAP3	0.000322802	0.783686	0.477	0.273	1	ARFGAP3
HAGH	0.00032351	-0.870058	0.138	0.381	1	HAGH
TRAIP	0.000324622	2.3476	0.062	0.008	1	TRAIP
RSBN1L	0.000326698	1.02852	0.523	0.344	1	RSBN1L
TSPAN11	0.000327178	1.93138	0.154	0.047	1	TSPAN11
MVB12A	0.000327502	-1.58008	0.123	0.34	1	MVB12A
LGALS4	0.0003287	-1.97473	0.031	0.222	1	LGALS4
ZNF664	0.000329009	1.29977	0.231	0.091	1	ZNF664
AURKAIP1	0.00032977	-1.01984	0.4	0.586	1	AURKAIP1
MRPS26	0.000330264	-2.28222	0.062	0.258	1	MRPS26
CHM	0.000330315	1.05637	0.262	0.108	1	CHM
LCA5	0.000331697	1.57895	0.2	0.071	1	LCA5
STXBP5	0.000332736	1.57459	0.154	0.047	1	STXBP5
SLK	0.000333759	0.832246	0.538	0.344	1	SLK
DDX17	0.000336489	0.909076	0.677	0.555	1	DDX17
UPF2	0.000337229	0.941344	0.6	0.368	1	UPF2
AP3S1	0.000339021	-1.31292	0.262	0.475	1	AP3S1
ZNF143	0.000339838	1.56139	0.246	0.099	1	ZNF143
TRIM56	0.000340131	0.710106	0.585	0.368	1	TRIM56
FAM173A	0.000340311	-2.471	0.031	0.222	1	FAM173A
DUSP12	0.000343354	1.2764	0.292	0.13	1	DUSP12
MAP3K12	0.000349201	1.57402	0.138	0.04	1	MAP3K12
CHCHD2	0.000352508	-0.395875	0.846	0.898	1	CHCHD2
MAP3K2	0.000353539	1.14831	0.369	0.193	1	MAP3K2
TIA1	0.000356795	1.62934	0.292	0.135	1	TIA1
RNF217	0.000358309	1.60048	0.246	0.099	1	RNF217
TIGAR	0.000359091	2.08035	0.2	0.074	1	TIGAR
RIOK2	0.000359902	1.48652	0.215	0.081	1	RIOK2
UTP3	0.000359954	0.754901	0.338	0.161	1	UTP3
CDC42EP4	0.0003622	1.04172	0.492	0.302	1	CDC42EP4
HAUS2	0.000362703	1.0776	0.246	0.099	1	HAUS2
MYO1B	0.000362843	0.884241	0.523	0.333	1	MYO1B
ARC	0.000362983	-2.87079	0.062	0.254	1	ARC
GNGT2	0.000366329	1.29812	0.215	0.081	1	GNGT2
RALGAPB	0.000368284	1.08391	0.277	0.119	1	RALGAPB
HPCAL1	0.000369038	-0.757	0.338	0.572	1	HPCAL1
KRTCAP2	0.000370765	0.792425	0.754	0.557	1	KRTCAP2
USP9X	0.00037187	1.69415	0.4	0.211	1	USP9X
RTN4	0.000372056	-0.608673	0.692	0.807	1	RTN4
BRF2	0.000375379	1.89818	0.123	0.033	1	BRF2
NUDT15	0.000380156	1.29029	0.292	0.13	1	NUDT15
XRN1	0.000382728	0.797456	0.369	0.183	1	XRN1
NELFA	0.000382991	0.911257	0.246	0.095	1	NELFA
ZNF506	0.000384736	1.78958	0.2	0.074	1	ZNF506
LCOR	0.00038525	1.82211	0.262	0.116	1	LCOR
KLF6	0.000390238	-0.8057	0.569	0.732	1	KLF6
ADRBK1	0.000392925	-4.00699	0	0.166	1	ADRBK1
TOPORS-AS1	0.000392925	-3.94787	0	0.166	1	TOPORS-AS1
TP53I13	0.000392925	-3.61784	0	0.166	1	TP53I13
ZEB1	0.000395719	1.06743	0.6	0.455	1	ZEB1
NUP214	0.000401505	0.756487	0.277	0.119	1	NUP214
ZMYM1	0.000402725	1.53269	0.108	0.025	1	ZMYM1
GCSH	0.000403867	-1.77553	0.062	0.266	1	GCSH
MRPL12	0.000407016	-1.59967	0.046	0.251	1	MRPL12
TMEM184C	0.000408525	1.87405	0.154	0.048	1	TMEM184C
EIF3F	0.000412406	-0.807217	0.569	0.695	1	EIF3F
RPS14	0.000414451	-0.345709	0.938	0.992	1	RPS14
R3HCC1L	0.000414712	1.02379	0.185	0.062	1	R3HCC1L
DIS3L2	0.000415121	1.01073	0.246	0.098	1	DIS3L2
SMPD4	0.000415966	1.1247	0.215	0.078	1	SMPD4
DDX3Y	0.000418285	1.58276	0.354	0.176	1	DDX3Y
CPEB4	0.000419279	0.78341	0.415	0.217	1	CPEB4
C1orf27	0.000419975	-3.99246	0	0.164	1	C1orf27
KB-1732A1.1	0.000419975	-3.75896	0	0.164	1	KB-1732A1.1
RP11-792A8.4	0.000419975	-3.75263	0	0.164	1	RP11-792A8.4
TMEM147	0.000421806	-0.830595	0.354	0.576	1	TMEM147
TRPV2	0.000422401	0.924272	0.308	0.137	1	TRPV2
CEP83	0.000423172	1.41385	0.169	0.055	1	CEP83
NUP133	0.000427047	1.23031	0.185	0.062	1	NUP133
TNPO1	0.000427526	1.64772	0.446	0.254	1	TNPO1
NPLOC4	0.000429626	1.59718	0.246	0.105	1	NPLOC4
DDX46	0.000441823	0.708214	0.646	0.466	1	DDX46
TRIM73	0.000445503	4.13724	0.077	0.014	1	TRIM73
PLAC9	0.000446403	-1.76891	0.138	0.346	1	PLAC9
MALT1	0.000447495	1.10052	0.354	0.169	1	MALT1
RAB2A	0.000447636	-0.935554	0.538	0.654	1	RAB2A
RNASET2	0.000447973	-2.06604	0.062	0.256	1	RNASET2
AP006222.2	0.000448827	-3.74921	0	0.163	1	AP006222.2
ANKRD50	0.000452249	1.34824	0.292	0.137	1	ANKRD50
ZNF251	0.000454602	1.79552	0.215	0.084	1	ZNF251
RPS27A	0.000461962	-0.288499	0.985	0.993	1	RPS27A
MAGI2	0.000462094	2.67214	0.077	0.014	1	MAGI2
SDE2	0.000464448	0.801106	0.492	0.282	1	SDE2
RAPGEF3	0.000466116	0.940324	0.508	0.322	1	RAPGEF3
USF3	0.000470263	1.22209	0.246	0.102	1	USF3
ZNF529	0.000471295	1.2646	0.169	0.055	1	ZNF529
CSF2RB	0.000472194	0.590109	0.415	0.218	1	CSF2RB
DKK3	0.000479598	-5.00484	0	0.161	1	DKK3
TMED3	0.000481576	-3.0053	0.015	0.187	1	TMED3
ADGRG1	0.0004824	0.978966	0.6	0.398	1	ADGRG1
FARSB	0.000488206	1.31697	0.215	0.082	1	FARSB
PLLP	0.000488239	-1.49826	0.092	0.305	1	PLLP
IRF1	0.000492244	-0.58666	0.769	0.902	1	IRF1
CAT	0.000493824	1.35791	0.446	0.245	1	CAT
YARS	0.00049446	1.04613	0.277	0.119	1	YARS
GNAI2	0.00049531	0.598688	0.877	0.721	1	GNAI2
CYFIP1	0.000498281	0.655175	0.523	0.317	1	CYFIP1
CCDC171	0.000501204	1.49337	0.092	0.02	1	CCDC171
GIMAP6	0.000502228	0.55356	0.692	0.528	1	GIMAP6
RUSC2	0.000502787	1.67054	0.169	0.057	1	RUSC2
HMCN2	0.00050434	1.35882	0.292	0.133	1	HMCN2
TPI1	0.000504736	-0.513962	0.754	0.839	1	TPI1
VBP1	0.000505135	0.706146	0.492	0.289	1	VBP1
KIAA1551	0.000507789	1.00918	0.4	0.218	1	KIAA1551
ZNF821	0.000510549	1.94829	0.154	0.048	1	ZNF821
PLXNB2	0.000511174	1.34273	0.323	0.153	1	PLXNB2
TSHZ1	0.000511762	1.02989	0.369	0.188	1	TSHZ1
EBLN3	0.00051241	-3.86997	0	0.16	1	EBLN3
EIF3J-AS1	0.000512411	-4.0146	0	0.16	1	EIF3J-AS1
HSBP1L1	0.000513853	-2.43432	0.046	0.228	1	HSBP1L1
SLC25A39	0.000517072	-1.39819	0.169	0.371	1	SLC25A39
SON	0.000518148	0.72608	0.877	0.79	1	SON
AMOTL1	0.000518224	1.11395	0.431	0.238	1	AMOTL1
LIPT1	0.000518848	2.39549	0.154	0.05	1	LIPT1
HEATR5A	0.000518878	1.55689	0.154	0.048	1	HEATR5A
ITGB4	0.000520149	0.867828	0.569	0.37	1	ITGB4
NRDC	0.000522718	1.09357	0.415	0.237	1	NRDC
DDI2	0.000525883	1.42105	0.215	0.084	1	DDI2
RBCK1	0.000527754	-1.23953	0.2	0.412	1	RBCK1
SLC10A6	0.000529584	1.76688	0.077	0.014	1	SLC10A6
CALM2	0.000530307	-0.521701	0.785	0.924	1	CALM2
REST	0.000533083	1.22697	0.415	0.254	1	REST
H2AFX	0.000534692	-1.27945	0.292	0.476	1	H2AFX
ECI2	0.000538979	0.878869	0.431	0.249	1	ECI2
GTF3A	0.000544916	-0.306038	0.2	0.422	1	GTF3A
ST7	0.000547642	1.37311	0.169	0.057	1	ST7
SUGP2	0.000548296	1.65903	0.231	0.095	1	SUGP2
DAB2	0.0005496	0.741982	0.646	0.507	1	DAB2
HILPDA	0.000550943	2.595	0.185	0.067	1	HILPDA
CHIC1	0.000557219	0.993805	0.138	0.04	1	CHIC1
SUMO3	0.000560761	-1.08479	0.308	0.521	1	SUMO3
RPL35	0.000562012	-0.349865	0.923	0.966	1	RPL35
TMOD3	0.000564922	1.18533	0.662	0.483	1	TMOD3
EYA3	0.000565433	1.13607	0.2	0.074	1	EYA3
ATG16L1	0.000567521	2.07997	0.123	0.034	1	ATG16L1
C6orf48	0.00056959	-1.02197	0.462	0.602	1	C6orf48
GTF3C4	0.000574866	1.09286	0.185	0.065	1	GTF3C4
RNF126	0.000577051	-1.95369	0.046	0.234	1	RNF126
CCDC126	0.000584709	1.9397	0.215	0.085	1	CCDC126
PLCB1	0.000585971	1.07906	0.569	0.441	1	PLCB1
ZNF493	0.000591699	1.13975	0.231	0.091	1	ZNF493
CAND1	0.000594356	1.10384	0.415	0.242	1	CAND1
MBD6	0.000596965	1.49097	0.246	0.106	1	MBD6
CEP162	0.00059925	1.24137	0.185	0.067	1	CEP162
GTF2E1	0.000601555	1.72859	0.108	0.027	1	GTF2E1
SLC12A6	0.000602383	1.40381	0.246	0.108	1	SLC12A6
GPD2	0.000604515	1.6192	0.2	0.078	1	GPD2
C2CD2L	0.000604781	2.03241	0.169	0.059	1	C2CD2L
THUMPD3-AS1	0.000607094	0.800979	0.477	0.269	1	THUMPD3-AS1
JPX	0.000611568	0.712109	0.446	0.241	1	JPX
HADHA	0.000611605	0.772778	0.631	0.421	1	HADHA
LIMS1	0.000614195	-1.25173	0.369	0.569	1	LIMS1
KIAA1143	0.00061458	0.876947	0.462	0.256	1	KIAA1143
PCBD1	0.000614749	-1.80823	0.185	0.375	1	PCBD1
OTOA	0.000617819	1.4931	0.138	0.041	1	OTOA
MYSM1	0.00061853	1.41956	0.246	0.102	1	MYSM1
TUSC2	0.000620741	-1.25604	0.077	0.283	1	TUSC2
CPSF7	0.000621923	0.87302	0.323	0.154	1	CPSF7
KIAA0907	0.000624459	-3.6113	0	0.156	1	KIAA0907
METTL10	0.000624459	-3.61102	0	0.156	1	METTL10
RP11-983P16.4	0.000624459	-3.5804	0	0.156	1	RP11-983P16.4
TDRD3	0.000628037	1.04155	0.277	0.126	1	TDRD3
PPP4C	0.000630327	-1.20856	0.323	0.506	1	PPP4C
ADSL	0.000632974	-3.01678	0.031	0.201	1	ADSL
PITHD1	0.000636118	-1.41788	0.138	0.364	1	PITHD1
TNS2	0.000638615	0.69209	0.677	0.45	1	TNS2
TERF2IP	0.000638645	-1.13497	0.354	0.545	1	TERF2IP
HOXB3	0.000648798	1.15009	0.323	0.159	1	HOXB3
LYL1	0.000650831	-1.39871	0.092	0.307	1	LYL1
EPHA4	0.00065238	0.957008	0.369	0.181	1	EPHA4
ENPP4	0.000653333	1.12944	0.323	0.156	1	ENPP4
HAUS8	0.000654544	1.78927	0.123	0.034	1	HAUS8
DAXX	0.000655288	1.16169	0.338	0.176	1	DAXX
SIKE1	0.000656164	1.37218	0.292	0.139	1	SIKE1
ZNF480	0.000658048	1.2341	0.215	0.084	1	ZNF480
DHTKD1	0.000665754	1.39749	0.215	0.085	1	DHTKD1
RP11-352M15.2	0.000666839	-3.86014	0	0.154	1	RP11-352M15.2
ZCCHC6	0.000666839	-3.66815	0	0.154	1	ZCCHC6
FAM160B1	0.000667443	1.28123	0.215	0.086	1	FAM160B1
DENND2C	0.000668764	1.4958	0.154	0.05	1	DENND2C
PLK3	0.000668844	-0.862247	0.415	0.61	1	PLK3
HERC1	0.000672461	1.49095	0.431	0.245	1	HERC1
G3BP1	0.000674135	0.911467	0.554	0.402	1	G3BP1
PLK2	0.000674332	0.840174	0.646	0.433	1	PLK2
KIAA1841	0.00067565	1.18024	0.108	0.027	1	KIAA1841
ZADH2	0.00068099	1.47325	0.231	0.098	1	ZADH2
ATXN2	0.000681205	0.789911	0.431	0.241	1	ATXN2
EEF1D	0.000686215	-0.450048	0.846	0.899	1	EEF1D
ACO1	0.000691688	0.856615	0.277	0.12	1	ACO1
KIAA1109	0.000694657	1.14141	0.354	0.184	1	KIAA1109
MT-ND2	0.000694815	-0.522516	0.938	0.984	1	MT-ND2
SFT2D2	0.000698555	1.04311	0.308	0.147	1	SFT2D2
MTPN	0.000702352	0.687848	0.646	0.507	1	MTPN
IFITM3	0.000703752	-0.323869	0.969	0.997	1	IFITM3
CANT1	0.000704301	1.37334	0.215	0.086	1	CANT1
PYURF	0.000707191	-0.487475	0.4	0.615	1	PYURF
PPP4R3B	0.000709928	1.06036	0.415	0.232	1	PPP4R3B
ERLEC1	0.000714226	0.831618	0.615	0.414	1	ERLEC1
TNRC6A	0.000722116	0.704092	0.4	0.207	1	TNRC6A
CD59	0.000723942	-0.474321	0.923	0.941	1	CD59
NAT9	0.000726533	2.18263	0.231	0.098	1	NAT9
SNRNP35	0.000728567	0.702852	0.338	0.163	1	SNRNP35
DOCK1	0.000728939	0.792516	0.477	0.266	1	DOCK1
GNPDA2	0.000733924	1.25958	0.231	0.095	1	GNPDA2
TSEN34	0.000741092	-1.69893	0.154	0.347	1	TSEN34
AASDHPPT	0.000743929	0.988329	0.308	0.147	1	AASDHPPT
DNM1L	0.000744588	0.942495	0.369	0.194	1	DNM1L
ENO1	0.000751552	-0.341122	0.646	0.737	1	ENO1
FAM167B	0.000755701	-0.716502	0.354	0.552	1	FAM167B
ZNF704	0.000757058	1.00324	0.415	0.237	1	ZNF704
FAM58A	0.000760134	-3.59992	0	0.152	1	FAM58A
SKP2	0.000761365	2.47385	0.092	0.021	1	SKP2
KCTD7	0.000767082	2.81754	0.092	0.021	1	KCTD7
SOS1	0.000767871	0.821023	0.508	0.323	1	SOS1
RTCB	0.000769017	0.638208	0.508	0.293	1	RTCB
ITGA9	0.000775926	1.4218	0.338	0.164	1	ITGA9
AMOTL2	0.000777317	1.30614	0.262	0.116	1	AMOTL2
ZNF845	0.00077847	2.85621	0.062	0.01	1	ZNF845
DDX27	0.000778725	1.41051	0.415	0.222	1	DDX27
ERG	0.000785663	0.65316	0.708	0.551	1	ERG
LGR4	0.000786492	1.65438	0.062	0.01	1	LGR4
EVA1B	0.000789848	-1.12619	0.154	0.371	1	EVA1B
ZNF580	0.000791313	-2.08586	0.108	0.292	1	ZNF580
GDPD1	0.000794591	4.2369	0.062	0.01	1	GDPD1
TENM2	0.000795469	2.38405	0.108	0.028	1	TENM2
TSPAN12	0.000800819	0.94682	0.523	0.351	1	TSPAN12
TGFB1I1	0.000802013	-2.00047	0.169	0.35	1	TGFB1I1
SIGMAR1	0.000802514	-3.302	0.015	0.174	1	SIGMAR1
PGRMC1	0.000802721	-1.13922	0.262	0.445	1	PGRMC1
TSPAN14	0.000803854	0.477096	0.723	0.501	1	TSPAN14
MAK	0.000811022	2.60263	0.062	0.01	1	MAK
RP11-294J22.6	0.000811415	-4.18878	0	0.15	1	RP11-294J22.6
DSCR3	0.000811415	-3.95275	0	0.15	1	DSCR3
GFPT1	0.000813079	1.08695	0.231	0.095	1	GFPT1
PEBP1	0.000822164	-0.603146	0.554	0.715	1	PEBP1
RBM4B	0.000828705	1.00184	0.215	0.082	1	RBM4B
ZNF510	0.000836261	2.46493	0.062	0.01	1	ZNF510
SLC7A11	0.000836261	1.98359	0.062	0.01	1	SLC7A11
[truncated: 12,298 more rows]

## Sheet: DEGs_Endothelialcells_HCvsTumor
	p_val	avg_log2FC	pct.1	pct.2	p_val_adj	gene
SELENOW	5.76681e-126	12.581	0.938	0	2.16797e-121	SELENOW
ATP5F1E	5.76681e-126	12.4647	0.938	0	2.16797e-121	ATP5F1E
RACK1	1.69092e-121	12.5453	0.908	0	6.35684e-117	RACK1
CAVIN2	1.69092e-121	11.9042	0.908	0	6.35684e-117	CAVIN2
TCIM	4.64145e-117	12.0628	0.877	0	1.74491e-112	TCIM
ECSCR	7.50304e-115	11.0813	0.862	0	2.82069e-110	ECSCR
CAVIN1	1.19325e-112	11.1603	0.846	0	4.48592e-108	CAVIN1
ELOB	1.8671e-110	11.0228	0.831	0	7.01917e-106	ELOB
SEM1	1.8671e-110	10.7668	0.831	0	7.01917e-106	SEM1
ATP5MG	2.87452e-108	11.3289	0.815	0	1.08065e-103	ATP5MG
ATP5MC2	4.35465e-106	10.9568	0.8	0	1.63709e-101	ATP5MC2
ATP5PF	6.49169e-104	10.6416	0.785	0	2.44048e-99	ATP5PF
ELOC	9.52364e-102	10.3601	0.769	0	3.58032e-97	ELOC
ATP5MD	1.37504e-99	10.7803	0.754	0	5.16934e-95	ATP5MD
ATP5IF1	1.37504e-99	10.4816	0.754	0	5.16934e-95	ATP5IF1
SELENOP	1.954e-97	10.6752	0.738	0	7.34586e-93	SELENOP
ATP5ME	1.954e-97	10.2087	0.738	0	7.34586e-93	ATP5ME
SELENOK	1.954e-97	10.1856	0.738	0	7.34586e-93	SELENOK
SELENOH	2.73308e-95	10.257	0.723	0	1.02747e-90	SELENOH
ATP5MPL	2.73308e-95	10.0214	0.723	0	1.02747e-90	ATP5MPL
ATP5F1C	2.73308e-95	9.97806	0.723	0	1.02747e-90	ATP5F1C
RTRAF	3.76295e-93	10.4256	0.708	0	1.41464e-88	RTRAF
ATP5F1B	3.76295e-93	10.3876	0.708	0	1.41464e-88	ATP5F1B
COPS9	6.805e-89	10.2789	0.677	0	2.55827e-84	COPS9
VSIR	6.805e-89	10.0837	0.677	0	2.55827e-84	VSIR
ATP5MF	8.93936e-87	10.0362	0.662	0	3.36066e-82	ATP5MF
ATP5PO	8.93936e-87	9.62417	0.662	0	3.36066e-82	ATP5PO
SELENOF	8.93936e-87	9.62071	0.662	0	3.36066e-82	SELENOF
ATP5PD	1.15622e-84	9.62385	0.646	0	4.3467e-80	ATP5PD
ATP5MC3	1.84666e-80	9.55251	0.615	0	6.94235e-76	ATP5MC3
ATP5MC1	1.84666e-80	9.46429	0.615	0	6.94235e-76	ATP5MC1
ATP5F1A	1.84666e-80	9.39571	0.615	0	6.94235e-76	ATP5F1A
RTF2	1.84666e-80	9.35058	0.615	0	6.94235e-76	RTF2
CD36	5.65784e-80	7.41694	0.815	0.036	2.12701e-75	CD36
BEX3	2.28064e-78	9.62541	0.6	0	8.57385e-74	BEX3
BUD23	2.28064e-78	8.96931	0.6	0	8.57385e-74	BUD23
CEMIP2	2.77393e-76	10.081	0.585	0	1.04283e-71	CEMIP2
TCEAL9	2.77393e-76	9.46799	0.585	0	1.04283e-71	TCEAL9
SMIM37	2.77393e-76	9.41198	0.585	0	1.04283e-71	SMIM37
AC020916.1	3.32302e-74	9.94043	0.569	0	1.24926e-69	AC020916.1
NORAD	3.32302e-74	9.64082	0.569	0	1.24926e-69	NORAD
NBDY	3.32302e-74	9.39476	0.569	0	1.24926e-69	NBDY
RIPOR1	3.92102e-72	9.26024	0.554	0	1.47407e-67	RIPOR1
POLR2J3.1	4.55747e-70	9.35641	0.538	0	1.71333e-65	POLR2J3.1
NECTIN2	5.21842e-68	9.26884	0.523	0	1.96181e-63	NECTIN2
SELENOS	5.21842e-68	9.26534	0.523	0	1.96181e-63	SELENOS
RFLNB	5.21842e-68	9.22895	0.523	0	1.96181e-63	RFLNB
ERBIN	5.21842e-68	8.66001	0.523	0	1.96181e-63	ERBIN
CYTOR	5.88676e-66	9.27939	0.508	0	2.21307e-61	CYTOR
MCRIP1	5.88676e-66	8.89999	0.508	0	2.21307e-61	MCRIP1
SELENOT	5.88676e-66	8.86753	0.508	0	2.21307e-61	SELENOT
TMEM273	5.88676e-66	8.78585	0.508	0	2.21307e-61	TMEM273
AFDN	6.54289e-64	9.16834	0.492	0	2.45973e-59	AFDN
FAM241A	6.54289e-64	8.84328	0.492	0	2.45973e-59	FAM241A
TRIR	7.16559e-62	9.2964	0.477	0	2.69383e-57	TRIR
LHFPL6	7.16559e-62	9.07544	0.477	0	2.69383e-57	LHFPL6
SELENON	7.16559e-62	8.70034	0.477	0	2.69383e-57	SELENON
HIKESHI	7.7332e-60	8.66169	0.462	0	2.90722e-55	HIKESHI
SMIM26	7.7332e-60	8.6128	0.462	0	2.90722e-55	SMIM26
ATP5PB	8.22483e-58	8.79984	0.446	0	3.09204e-53	ATP5PB
MINDY2	8.22483e-58	8.58375	0.446	0	3.09204e-53	MINDY2
UFD1	8.22483e-58	8.42736	0.446	0	3.09204e-53	UFD1
OGA	8.62171e-56	8.85104	0.431	0	3.24125e-51	OGA
JCAD	8.62171e-56	8.62391	0.431	0	3.24125e-51	JCAD
CCDC32	8.62171e-56	8.38649	0.431	0	3.24125e-51	CCDC32
MESD	8.90837e-54	8.87632	0.415	0	3.34901e-49	MESD
SELENOM	9.07367e-52	9.05014	0.4	0	3.41116e-47	SELENOM
DEPP1	9.07367e-52	8.92245	0.4	0	3.41116e-47	DEPP1
WASHC3	9.07367e-52	8.79501	0.4	0	3.41116e-47	WASHC3
RTL8C	9.11154e-50	8.52917	0.385	0	3.42539e-45	RTL8C
CA4	9.43722e-50	9.47343	0.415	0.004	3.54783e-45	CA4
DMAC1	9.02134e-48	8.19481	0.369	0	3.39148e-43	DMAC1
STMP1	9.02134e-48	7.92543	0.369	0	3.39148e-43	STMP1
CFAP298	9.02134e-48	7.68883	0.369	0	3.39148e-43	CFAP298
LIFR	4.83579e-47	4.57241	0.677	0.065	1.81797e-42	LIFR
SPART	8.80786e-46	9.06087	0.354	0	3.31123e-41	SPART
ILF3-DT	8.80786e-46	8.21339	0.354	0	3.31123e-41	ILF3-DT
AL118516.1	8.80786e-46	8.07618	0.354	0	3.31123e-41	AL118516.1
JPT1	8.80786e-46	8.01664	0.354	0	3.31123e-41	JPT1
TUT7	8.80786e-46	7.96634	0.354	0	3.31123e-41	TUT7
ODR4	8.80786e-46	7.83234	0.354	0	3.31123e-41	ODR4
RTL8A	8.80786e-46	7.8248	0.354	0	3.31123e-41	RTL8A
NSD3	8.80786e-46	7.79396	0.354	0	3.31123e-41	NSD3
TXNIP	8.921e-45	4.70061	0.954	0.298	3.35376e-40	TXNIP
UTP11	8.48094e-44	8.05186	0.338	0	3.18832e-39	UTP11
INTS11	8.48094e-44	7.98935	0.338	0	3.18832e-39	INTS11
AC005261.1	8.48094e-44	7.97121	0.338	0	3.18832e-39	AC005261.1
CENPX	8.48094e-44	7.97024	0.338	0	3.18832e-39	CENPX
PTPA	8.0547e-42	8.98903	0.323	0	3.02808e-37	PTPA
TLNRD1	8.0547e-42	8.11884	0.323	0	3.02808e-37	TLNRD1
HDGFL3	8.0547e-42	7.76608	0.323	0	3.02808e-37	HDGFL3
PDE1C	1.44753e-41	3.98255	0.6	0.053	5.44185e-37	PDE1C
BABAM2	7.54657e-40	7.84131	0.308	0	2.83706e-35	BABAM2
MIGA1	7.54657e-40	7.47513	0.308	0	2.83706e-35	MIGA1
ATP5E	3.49904e-38	-9.856	0	0.978	1.31543e-33	ATP5E
NOP53	6.97613e-38	9.43502	0.292	0	2.62261e-33	NOP53
VPS35L	6.97613e-38	8.76667	0.292	0	2.62261e-33	VPS35L
ATP5F1D	6.97613e-38	8.68074	0.292	0	2.62261e-33	ATP5F1D
SMIM30	6.97613e-38	8.44212	0.292	0	2.62261e-33	SMIM30
TRAPPC2B	6.97613e-38	8.16584	0.292	0	2.62261e-33	TRAPPC2B
HPF1	6.97613e-38	7.98947	0.292	0	2.62261e-33	HPF1
WASHC4	6.97613e-38	7.96752	0.292	0	2.62261e-33	WASHC4
MIA2	6.97613e-38	7.74381	0.292	0	2.62261e-33	MIA2
ERG28	6.97613e-38	7.69877	0.292	0	2.62261e-33	ERG28
WASHC1	6.97613e-38	7.69284	0.292	0	2.62261e-33	WASHC1
ETFRF1	6.97613e-38	7.52563	0.292	0	2.62261e-33	ETFRF1
CNOT9	6.97613e-38	7.40071	0.292	0	2.62261e-33	CNOT9
AC005332.7	6.97613e-38	7.30757	0.292	0	2.62261e-33	AC005332.7
GNB2L1	5.32633e-37	-9.85963	0	0.962	2.00238e-32	GNB2L1
MT-ATP8	5.72953e-36	4.10508	0.662	0.102	2.15396e-31	MT-ATP8
CPLANE1	6.36388e-36	8.31574	0.277	0	2.39244e-31	CPLANE1
MMP24OS	6.36388e-36	8.16752	0.277	0	2.39244e-31	MMP24OS
MRE11	6.36388e-36	7.77725	0.277	0	2.39244e-31	MRE11
PAXX	6.36388e-36	7.48519	0.277	0	2.39244e-31	PAXX
DMAC2	6.36388e-36	7.44192	0.277	0	2.39244e-31	DMAC2
ELOA	6.36388e-36	7.42511	0.277	0	2.39244e-31	ELOA
VIRMA	6.36388e-36	7.39778	0.277	0	2.39244e-31	VIRMA
RPS17	8.232e-36	-3.53131	0.523	0.982	3.09474e-31	RPS17
SLC14A1	6.52422e-35	4.25301	0.569	0.067	2.45271e-30	SLC14A1
MTRNR2L8	2.59108e-34	3.94333	0.908	0.365	9.74092e-30	MTRNR2L8
RPL13	2.9054e-34	-2.5878	0.831	0.996	1.09226e-29	RPL13
CAVIN3	5.73005e-34	8.53922	0.262	0	2.15416e-29	CAVIN3
NKAPD1	5.73005e-34	8.21613	0.262	0	2.15416e-29	NKAPD1
PLPBP	5.73005e-34	7.65409	0.262	0	2.15416e-29	PLPBP
SINHCAF	5.73005e-34	7.59451	0.262	0	2.15416e-29	SINHCAF
BX284668.5	5.73005e-34	7.59118	0.262	0	2.15416e-29	BX284668.5
MAP3K20	5.73005e-34	7.562	0.262	0	2.15416e-29	MAP3K20
TENT4B	5.73005e-34	7.49059	0.262	0	2.15416e-29	TENT4B
FBH1	5.73005e-34	7.36848	0.262	0	2.15416e-29	FBH1
TEN1	5.73005e-34	7.10948	0.262	0	2.15416e-29	TEN1
FABP5	2.74454e-33	4.25275	0.969	0.651	1.03178e-28	FABP5
ENPP2	3.8845e-33	3.9281	0.769	0.175	1.46034e-28	ENPP2
HLA-E	1.84381e-32	1.68698	0.985	0.945	6.93161e-28	HLA-E
RPL13A	2.15169e-32	-1.96669	0.938	0.996	8.08905e-28	RPL13A
ATP5L	3.68628e-32	-8.37255	0	0.891	1.38582e-27	ATP5L
TCEB2	4.83764e-32	-8.40929	0	0.889	1.81866e-27	TCEB2
RETREG2	5.09358e-32	8.21848	0.246	0	1.91488e-27	RETREG2
ECPAS	5.09358e-32	8.10563	0.246	0	1.91488e-27	ECPAS
EBLN3P	5.09358e-32	8.07858	0.246	0	1.91488e-27	EBLN3P
MINDY3	5.09358e-32	7.80279	0.246	0	1.91488e-27	MINDY3
KHDC4	5.09358e-32	7.68448	0.246	0	1.91488e-27	KHDC4
MUC20-OT1	5.09358e-32	7.47884	0.246	0	1.91488e-27	MUC20-OT1
MTREX	5.09358e-32	7.28403	0.246	0	1.91488e-27	MTREX
PINX1.1	5.09358e-32	7.27084	0.246	0	1.91488e-27	PINX1.1
ABCF2.1	5.09358e-32	7.25942	0.246	0	1.91488e-27	ABCF2.1
SQOR	5.09358e-32	7.1726	0.246	0	1.91488e-27	SQOR
PTRF	6.34422e-32	-8.47325	0	0.887	2.38505e-27	PTRF
ATP5G2	1.08883e-31	-8.43023	0	0.884	4.09333e-27	ATP5G2
SHFM1	1.19595e-30	-8.0562	0	0.867	4.49604e-26	SHFM1
GPX1	2.62567e-30	-8.54546	0	0.862	9.87095e-26	GPX1
ECSCR.1	3.4079e-30	-8.32961	0	0.86	1.28117e-25	ECSCR.1
AC104506.1	4.47126e-30	7.53228	0.231	0	1.68093e-25	AC104506.1
ARMH4	4.47126e-30	7.51269	0.231	0	1.68093e-25	ARMH4
AC016831.5	4.47126e-30	7.3982	0.231	0	1.68093e-25	AC016831.5
PCNX4	4.47126e-30	7.32591	0.231	0	1.68093e-25	PCNX4
AC025171.3	4.47126e-30	7.31744	0.231	0	1.68093e-25	AC025171.3
SMIM27	4.47126e-30	7.31552	0.231	0	1.68093e-25	SMIM27
TOGARAM1	4.47126e-30	7.2988	0.231	0	1.68093e-25	TOGARAM1
AC010642.2	4.47126e-30	7.10939	0.231	0	1.68093e-25	AC010642.2
RPS2	4.82159e-30	-2.25108	0.846	0.995	1.81263e-25	RPS2
SEPHS2	7.79613e-30	6.41193	0.246	0.002	2.93088e-25	SEPHS2
ATP5D	9.60483e-30	-7.87083	0	0.853	3.61084e-25	ATP5D
MTRNR2L12	1.68423e-29	4.87953	0.831	0.344	6.33168e-25	MTRNR2L12
HIF3A	2.24433e-29	4.78083	0.308	0.011	8.43734e-25	HIF3A
C14orf2	2.67763e-29	-7.82669	0	0.845	1.00663e-24	C14orf2
C19orf43	3.45403e-29	-7.9452	0	0.844	1.29851e-24	C19orf43
SEPW1	3.45404e-29	-8.04072	0	0.844	1.29851e-24	SEPW1
PRKCDBP	5.73575e-29	-8.60203	0	0.84	2.1563e-24	PRKCDBP
PFN1	2.22605e-28	-2.54874	0.585	0.973	8.36861e-24	PFN1
ATP5I	2.5842e-28	-7.81081	0	0.829	9.71503e-24	ATP5I
TMSB4X	3.75974e-28	-1.60973	0.985	1	1.41344e-23	TMSB4X
LINC01985	3.87714e-28	7.32292	0.215	0	1.45757e-23	LINC01985
EIF3J-DT	3.87714e-28	7.10394	0.215	0	1.45757e-23	EIF3J-DT
AC008543.1	3.87714e-28	7.09085	0.215	0	1.45757e-23	AC008543.1
DELE1	3.87714e-28	7.03904	0.215	0	1.45757e-23	DELE1
TUT4	3.87714e-28	6.85504	0.215	0	1.45757e-23	TUT4
STN1	3.87714e-28	6.84123	0.215	0	1.45757e-23	STN1
VPS26C	3.87714e-28	6.83521	0.215	0	1.45757e-23	VPS26C
AC007952.4	3.87714e-28	6.70106	0.215	0	1.45757e-23	AC007952.4
SMIM29	3.87714e-28	6.68135	0.215	0	1.45757e-23	SMIM29
COP1	3.87714e-28	6.62399	0.215	0	1.45757e-23	COP1
ATP5J	6.95497e-28	-7.77513	0	0.822	2.61465e-23	ATP5J
PLAT	7.67108e-28	4.11307	0.769	0.235	2.88387e-23	PLAT
FKBP1A	1.05202e-27	-2.01983	0.831	0.982	3.95496e-23	FKBP1A
RPL27A	1.58109e-27	-1.51662	0.892	0.995	5.94393e-23	RPL27A
CD320	1.6309e-27	3.38391	0.923	0.573	6.13121e-23	CD320
VIM	2.32067e-27	-1.79297	0.938	0.989	8.72434e-23	VIM
ZNF704	2.41981e-27	3.7103	0.415	0.038	9.09702e-23	ZNF704
MT-ND3	3.97088e-27	2.4992	0.969	0.965	1.49281e-22	MT-ND3
FTH1	5.77691e-27	-1.93586	0.862	0.998	2.17177e-22	FTH1
USMG5	1.0018e-26	-7.65002	0	0.802	3.76616e-22	USMG5
GLTSCR2	1.27165e-26	-7.89433	0	0.8	4.78064e-22	GLTSCR2
ALDOA	3.16982e-26	-3.97013	0.215	0.845	1.19166e-21	ALDOA
DGLUCY	3.3222e-26	7.42239	0.2	0	1.24895e-21	DGLUCY
AC067735.1	3.3222e-26	7.39247	0.2	0	1.24895e-21	AC067735.1
LINC02185	3.3222e-26	6.86509	0.2	0	1.24895e-21	LINC02185
MRPL58	3.3222e-26	6.80597	0.2	0	1.24895e-21	MRPL58
RIOX2	3.3222e-26	6.65526	0.2	0	1.24895e-21	RIOX2
RPLP2	3.57618e-26	-1.22519	0.938	0.995	1.34443e-21	RPLP2
HLA-DRB1	5.46367e-26	2.52757	0.954	0.591	2.05401e-21	HLA-DRB1
RBP7	1.08925e-25	2.9379	0.692	0.176	4.09494e-21	RBP7
NGFRAP1	1.33224e-25	-7.73575	0	0.782	5.00841e-21	NGFRAP1
ZBTB20	1.58318e-25	3.06191	0.8	0.305	5.95182e-21	ZBTB20
RPL7	1.80529e-25	-1.76212	0.846	0.991	6.78679e-21	RPL7
RPL18A	3.13205e-25	-1.20608	0.969	0.993	1.17746e-20	RPL18A
ATP5B	2.04964e-24	-7.44616	0	0.76	7.70541e-20	ATP5B
REX1BD	2.81424e-24	8.00344	0.185	0	1.05799e-19	REX1BD
AC023157.3	2.81424e-24	7.93507	0.185	0	1.05799e-19	AC023157.3
CYBC1	2.81424e-24	7.40315	0.185	0	1.05799e-19	CYBC1
TENT2	2.81424e-24	7.22665	0.185	0	1.05799e-19	TENT2
AL136295.5	2.81424e-24	7.21099	0.185	0	1.05799e-19	AL136295.5
AC108134.3	2.81424e-24	7.19639	0.185	0	1.05799e-19	AC108134.3
SPOUT1	2.81424e-24	6.99166	0.185	0	1.05799e-19	SPOUT1
THAP12	2.81424e-24	6.91581	0.185	0	1.05799e-19	THAP12
AC091271.1	2.81424e-24	6.82766	0.185	0	1.05799e-19	AC091271.1
AL390728.6	2.81424e-24	6.78122	0.185	0	1.05799e-19	AL390728.6
NEPRO	2.81424e-24	6.76507	0.185	0	1.05799e-19	NEPRO
MIR29B2CHG	2.81424e-24	6.75485	0.185	0	1.05799e-19	MIR29B2CHG
AC116366.1	2.81424e-24	6.68055	0.185	0	1.05799e-19	AC116366.1
ADA2	2.81424e-24	6.61915	0.185	0	1.05799e-19	ADA2
LINC02001	2.81424e-24	6.57906	0.185	0	1.05799e-19	LINC02001
MYEOV2	3.20361e-24	-7.42062	0	0.756	1.20436e-19	MYEOV2
ATP5O	4.00135e-24	-7.20205	0	0.755	1.50427e-19	ATP5O
HMCN2	6.32126e-24	4.56289	0.292	0.016	2.37641e-19	HMCN2
IGFBP7	7.11824e-24	-1.90231	0.908	0.985	2.67603e-19	IGFBP7
ATPIF1	1.86429e-23	-7.18825	0	0.742	7.00862e-19	ATPIF1
ATP5J2	2.31685e-23	-7.23196	0	0.74	8.70997e-19	ATP5J2
GAPDH	2.6855e-23	-1.2587	0.969	0.975	1.00959e-18	GAPDH
GIMAP7	2.8371e-23	2.428	0.877	0.435	1.06658e-18	GIMAP7
BTNL9	3.57318e-23	2.15439	0.369	0.035	1.3433e-18	BTNL9
RPS15	4.5101e-23	-1.08697	0.938	1	1.69553e-18	RPS15
RPS20	6.00209e-23	-1.38267	0.862	0.982	2.25643e-18	RPS20
C11orf31	8.42436e-23	-7.33767	0	0.729	3.16705e-18	C11orf31
RPL31	1.03508e-22	-1.51606	0.862	0.973	3.89127e-18	RPL31
ATP5G3	1.0424e-22	-7.22055	0	0.727	3.91882e-18	ATP5G3
GUK1	1.9138e-22	-1.66819	0.831	0.944	7.19473e-18	GUK1
PGGHG	2.35805e-22	7.78852	0.169	0	8.86484e-18	PGGHG
AC097534.2	2.35805e-22	7.28078	0.169	0	8.86484e-18	AC097534.2
GASAL1	2.35805e-22	7.17413	0.169	0	8.86484e-18	GASAL1
AC013394.1	2.35805e-22	7.11385	0.169	0	8.86484e-18	AC013394.1
AC079949.2	2.35805e-22	6.94688	0.169	0	8.86484e-18	AC079949.2
CENPS	2.35805e-22	6.86354	0.169	0	8.86484e-18	CENPS
NIPSNAP2	2.35805e-22	6.85967	0.169	0	8.86484e-18	NIPSNAP2
QTRT2	2.35805e-22	6.82334	0.169	0	8.86484e-18	QTRT2
RAMMET	2.35805e-22	6.70331	0.169	0	8.86484e-18	RAMMET
TENT4A	2.35805e-22	6.67882	0.169	0	8.86484e-18	TENT4A
GON7	2.35805e-22	6.66641	0.169	0	8.86484e-18	GON7
MARF1	2.35805e-22	6.66476	0.169	0	8.86484e-18	MARF1
HSPA14.1	2.35805e-22	6.54885	0.169	0	8.86484e-18	HSPA14.1
DCAF1	2.35805e-22	6.52679	0.169	0	8.86484e-18	DCAF1
MINDY4	2.35805e-22	6.40002	0.169	0	8.86484e-18	MINDY4
RETREG3	2.35805e-22	6.366	0.169	0	8.86484e-18	RETREG3
TCEB1	2.99601e-22	-7.09894	0	0.718	1.12632e-17	TCEB1
RPLP0	3.59235e-22	-1.51417	0.877	0.962	1.35051e-17	RPLP0
CCDC85B	5.4843e-22	-2.26792	0.277	0.922	2.06177e-17	CCDC85B
CCDC68	6.71219e-22	3.90365	0.308	0.024	2.52338e-17	CCDC68
RPS19	7.20332e-22	-1.07426	0.985	0.996	2.70802e-17	RPS19
SELK	1.28047e-21	-6.90129	0	0.705	4.81381e-17	SELK
WBP5	1.57196e-21	-7.19965	0	0.704	5.90964e-17	WBP5
PVRL2	2.89799e-21	-7.08761	0	0.698	1.08947e-16	PVRL2
SELM	3.54922e-21	-7.61144	0	0.696	1.33429e-16	SELM
C14orf166	6.49672e-21	-7.02488	0	0.691	2.44238e-16	C14orf166
LINC01420	6.49674e-21	-6.85149	0	0.691	2.44239e-16	LINC01420
MTRNR2L10	7.02079e-21	4.17163	0.246	0.013	2.6394e-16	MTRNR2L10
PER3	7.93073e-21	2.61314	0.415	0.056	2.98148e-16	PER3
C4orf48	8.50946e-21	-5.81753	0.015	0.702	3.19905e-16	C4orf48
2025-09-15	9.69296e-21	-6.91763	0	0.687	3.64397e-16	2025-09-15
LINC00152	1.44277e-20	-7.77967	0	0.684	5.42394e-16	LINC00152
LGALS1	1.65386e-20	-2.47954	0.738	0.944	6.21751e-16	LGALS1
LNX1	1.92039e-20	4.20228	0.262	0.016	7.21952e-16	LNX1
LINC02452	1.95565e-20	8.21577	0.154	0	7.35207e-16	LINC02452
FMC1	1.95565e-20	7.97806	0.154	0	7.35207e-16	FMC1
RAB5IF	1.95565e-20	7.17651	0.154	0	7.35207e-16	RAB5IF
MRM2	1.95565e-20	7.06413	0.154	0	7.35207e-16	MRM2
RTL8B	1.95565e-20	6.8485	0.154	0	7.35207e-16	RTL8B
WASHC2C	1.95565e-20	6.74915	0.154	0	7.35207e-16	WASHC2C
HDHD5	1.95565e-20	6.60307	0.154	0	7.35207e-16	HDHD5
MAIP1	1.95565e-20	6.48707	0.154	0	7.35207e-16	MAIP1
AC116407.2	1.95565e-20	6.23784	0.154	0	7.35207e-16	AC116407.2
AC245297.3	1.95565e-20	6.22339	0.154	0	7.35207e-16	AC245297.3
RPL28	2.36124e-20	-0.925271	0.938	0.998	8.87685e-16	RPL28
TGM2	2.53549e-20	-6.21331	0.015	0.687	9.53191e-16	TGM2
NKX2-3	2.64681e-20	3.72927	0.415	0.064	9.9504e-16	NKX2-3
COL6A2	2.89123e-20	-4.86801	0.108	0.725	1.08693e-15	COL6A2
KCNE4	3.16932e-20	4.25759	0.277	0.02	1.19147e-15	KCNE4
TACC1	3.60644e-20	2.23384	0.846	0.522	1.35581e-15	TACC1
KLF6	4.12653e-20	-2.29698	0.569	0.889	1.55133e-15	KLF6
SPARCL1	4.28586e-20	1.5917	0.985	0.884	1.61123e-15	SPARCL1
ATP5C1	4.69184e-20	-6.95339	0	0.673	1.76385e-15	ATP5C1
CYSLTR1	5.10646e-20	2.9556	0.492	0.091	1.91972e-15	CYSLTR1
C19orf60	5.6993e-20	-6.73383	0	0.671	2.1426e-15	C19orf60
ARFGEF3	7.39221e-20	4.47986	0.262	0.018	2.77903e-15	ARFGEF3
ATP5H	8.39515e-20	-6.88888	0	0.667	3.15607e-15	ATP5H
RHOB	2.84341e-19	-2.41864	0.523	0.871	1.06895e-14	RHOB
IGF2BP2	3.24945e-19	2.95735	0.369	0.047	1.2216e-14	IGF2BP2
GSN	3.68981e-19	2.28891	0.908	0.745	1.38715e-14	GSN
AC090498.1	4.66359e-19	-7.07804	0	0.651	1.75323e-14	AC090498.1
AQP7	5.33141e-19	3.29881	0.231	0.013	2.00429e-14	AQP7
IFIT1	6.07418e-19	2.6463	0.431	0.071	2.28353e-14	IFIT1
CD99	6.14395e-19	-1.78807	0.631	0.904	2.30976e-14	CD99
RPLP1	6.55794e-19	-0.856715	0.969	0.996	2.46539e-14	RPLP1
C8orf4	8.17611e-19	-7.32048	0	0.645	3.07373e-14	C8orf4
RPS9	8.8061e-19	-0.889164	0.969	0.989	3.31056e-14	RPS9
ENPP4	9.3654e-19	3.60198	0.323	0.036	3.52083e-14	ENPP4
SELENBP1	9.4908e-19	3.46559	0.4	0.064	3.56797e-14	SELENBP1
IFIT3	1.01486e-18	2.89505	0.554	0.14	3.81526e-14	IFIT3
MARCKSL1	1.14721e-18	-2.31608	0.431	0.849	4.31283e-14	MARCKSL1
RPL23A	1.2445e-18	-1.02485	0.938	0.978	4.67859e-14	RPL23A
ATP5A1	1.42626e-18	-6.61364	0	0.64	5.36189e-14	ATP5A1
LIMCH1	1.50615e-18	2.321	0.708	0.249	5.66222e-14	LIMCH1
RIDA	1.60677e-18	7.81874	0.138	0	6.04051e-14	RIDA
AL022323.4	1.60677e-18	7.59933	0.138	0	6.04051e-14	AL022323.4
LRMDA	1.60677e-18	7.3904	0.138	0	6.04051e-14	LRMDA
JPT2	1.60677e-18	7.16299	0.138	0	6.04051e-14	JPT2
AL450998.2	1.60677e-18	7.10333	0.138	0	6.04051e-14	AL450998.2
ARMH3	1.60677e-18	7.06364	0.138	0	6.04051e-14	ARMH3
AC087645.2	1.60677e-18	6.93515	0.138	0	6.04051e-14	AC087645.2
COQ8A	1.60677e-18	6.73622	0.138	0	6.04051e-14	COQ8A
AL133453.1	1.60677e-18	6.68289	0.138	0	6.04051e-14	AL133453.1
WASHC2A	1.60677e-18	6.6264	0.138	0	6.04051e-14	WASHC2A
AC104695.3	1.60677e-18	6.50655	0.138	0	6.04051e-14	AC104695.3
MACO1	1.60677e-18	6.46743	0.138	0	6.04051e-14	MACO1
YJU2	1.60677e-18	6.46244	0.138	0	6.04051e-14	YJU2
AL590226.1	1.60677e-18	6.45062	0.138	0	6.04051e-14	AL590226.1
UTP25	1.60677e-18	6.43158	0.138	0	6.04051e-14	UTP25
ATP2B1-AS1	1.60677e-18	6.41331	0.138	0	6.04051e-14	ATP2B1-AS1
COQ8B	1.60677e-18	6.3872	0.138	0	6.04051e-14	COQ8B
ABRAXAS2	1.60677e-18	6.32097	0.138	0	6.04051e-14	ABRAXAS2
NAXE	1.60677e-18	6.32016	0.138	0	6.04051e-14	NAXE
MRNIP	1.60677e-18	6.29681	0.138	0	6.04051e-14	MRNIP
AC118549.1	1.60677e-18	6.29029	0.138	0	6.04051e-14	AC118549.1
SHLD2	1.60677e-18	6.27332	0.138	0	6.04051e-14	SHLD2
AC027644.3	1.60677e-18	6.25113	0.138	0	6.04051e-14	AC027644.3
AL355338.1	1.60677e-18	6.19048	0.138	0	6.04051e-14	AL355338.1
PIP4P1	1.60677e-18	6.15421	0.138	0	6.04051e-14	PIP4P1
AC093157.1	1.60677e-18	6.07259	0.138	0	6.04051e-14	AC093157.1
MOSMO	1.60677e-18	6.03372	0.138	0	6.04051e-14	MOSMO
AC092683.1	1.60677e-18	6.0316	0.138	0	6.04051e-14	AC092683.1
AC015922.4	1.60677e-18	5.88756	0.138	0	6.04051e-14	AC015922.4
SH3BGRL3	1.67368e-18	-1.41548	0.877	0.936	6.29204e-14	SH3BGRL3
FAM107A	1.71121e-18	2.76415	0.646	0.213	6.43311e-14	FAM107A
ATP5G1	1.71502e-18	-6.67104	0	0.638	6.44746e-14	ATP5G1
MX1	1.97156e-18	2.78942	0.569	0.151	7.41187e-14	MX1
TSPO	2.10597e-18	-2.06375	0.508	0.858	7.9172e-14	TSPO
NOSTRIN	3.70463e-18	2.42141	0.708	0.278	1.39272e-13	NOSTRIN
PLVAP	4.24738e-18	1.89077	0.923	0.889	1.59676e-13	PLVAP
STEAP4	4.4176e-18	5.08743	0.2	0.009	1.66075e-13	STEAP4
RPS6	4.98574e-18	-0.980217	0.954	0.989	1.87434e-13	RPS6
TMSB10	6.90888e-18	-0.863247	1	1	2.59732e-13	TMSB10
FAM13C	7.90141e-18	3.3333	0.385	0.062	2.97046e-13	FAM13C
SP110	8.8349e-18	3.20409	0.446	0.089	3.32139e-13	SP110
FAXDC2	8.92648e-18	3.02194	0.262	0.022	3.35582e-13	FAXDC2
SMYD4	1.12652e-17	3.65307	0.323	0.04	4.23502e-13	SMYD4
RPS3	1.13639e-17	-0.919995	0.954	0.987	4.27213e-13	RPS3
S100A6	1.26301e-17	-1.33699	0.969	0.989	4.74816e-13	S100A6
MZT2B	1.42347e-17	-2.89943	0.246	0.76	5.35141e-13	MZT2B
PRH1	2.11107e-17	4.80513	0.185	0.007	7.93637e-13	PRH1
MYRIP	2.15253e-17	3.67943	0.262	0.024	8.09222e-13	MYRIP
MYL6	2.16353e-17	-1.12599	0.954	0.987	8.13357e-13	MYL6
FAM195B	3.04249e-17	-6.4534	0	0.609	1.14379e-12	FAM195B
PASK	3.53946e-17	5.06512	0.385	0.064	1.33063e-12	PASK
RPS15A	3.92936e-17	-0.889731	0.969	0.971	1.4772e-12	RPS15A
ATP5F1	4.3168e-17	-6.57147	0	0.605	1.62286e-12	ATP5F1
ST6GALNAC1	5.27426e-17	2.97425	0.4	0.071	1.98281e-12	ST6GALNAC1
ID3	6.92086e-17	1.57937	0.923	0.778	2.60183e-12	ID3
CXCL2	8.15527e-17	-4.41349	0.154	0.705	3.06589e-12	CXCL2
GADD45GIP1	1.16368e-16	-2.38544	0.246	0.791	4.37473e-12	GADD45GIP1
CXCL8	1.23005e-16	-3.40876	0.062	0.66	4.62425e-12	CXCL8
AC027097.1	1.30932e-16	7.83063	0.123	0	4.92225e-12	AC027097.1
EPOP	1.30932e-16	6.82104	0.123	0	4.92225e-12	EPOP
AL109741.1	1.30932e-16	6.65687	0.123	0	4.92225e-12	AL109741.1
ATP1A2	1.30932e-16	6.60815	0.123	0	4.92225e-12	ATP1A2
AC064836.3	1.30932e-16	6.55736	0.123	0	4.92225e-12	AC064836.3
CSKMT	1.30932e-16	6.54838	0.123	0	4.92225e-12	CSKMT
EFL1	1.30932e-16	6.4907	0.123	0	4.92225e-12	EFL1
GRAMD2B	1.30932e-16	6.48024	0.123	0	4.92225e-12	GRAMD2B
EEF1AKMT1	1.30932e-16	6.38462	0.123	0	4.92225e-12	EEF1AKMT1
SHLD1	1.30932e-16	6.38378	0.123	0	4.92225e-12	SHLD1
ABRAXAS1	1.30932e-16	6.38005	0.123	0	4.92225e-12	ABRAXAS1
AC007388.1	1.30932e-16	6.31472	0.123	0	4.92225e-12	AC007388.1
AC245595.1	1.30932e-16	6.30159	0.123	0	4.92225e-12	AC245595.1
AC025159.1	1.30932e-16	6.2878	0.123	0	4.92225e-12	AC025159.1
RCC1L	1.30932e-16	6.27819	0.123	0	4.92225e-12	RCC1L
MFSD4A	1.30932e-16	6.24879	0.123	0	4.92225e-12	MFSD4A
GUCY1A1	1.30932e-16	6.22401	0.123	0	4.92225e-12	GUCY1A1
AC009779.2	1.30932e-16	6.06133	0.123	0	4.92225e-12	AC009779.2
ELP1	1.30932e-16	6.05126	0.123	0	4.92225e-12	ELP1
RTL6	1.30932e-16	5.87474	0.123	0	4.92225e-12	RTL6
AC074117.1	1.30932e-16	5.84967	0.123	0	4.92225e-12	AC074117.1
PCNX1	1.30932e-16	5.7343	0.123	0	4.92225e-12	PCNX1
GUCY1B1	1.30932e-16	5.70834	0.123	0	4.92225e-12	GUCY1B1
AC007032.1	1.30932e-16	5.67917	0.123	0	4.92225e-12	AC007032.1
EPHX1	1.33958e-16	2.15931	0.662	0.242	5.03603e-12	EPHX1
TCF21	1.39787e-16	5.20148	0.154	0.004	5.25517e-12	TCF21
HN1	1.44459e-16	-6.51167	0	0.593	5.4308e-12	HN1
UBA52	1.57365e-16	-0.81008	0.923	0.973	5.91598e-12	UBA52
PLEKHH2	1.71674e-16	5.45192	0.138	0.002	6.45393e-12	PLEKHH2
MT-ATP6	1.76591e-16	1.59374	0.969	0.987	6.63878e-12	MT-ATP6
RPL10A	1.81611e-16	-1.07642	0.892	0.964	6.82749e-12	RPL10A
ARPC1B	2.29802e-16	-1.6638	0.569	0.882	8.63918e-12	ARPC1B
RPS16	2.53839e-16	-0.830862	0.923	0.989	9.54284e-12	RPS16
ITGA1	2.65574e-16	2.59861	0.692	0.298	9.98399e-12	ITGA1
MMP2	2.79427e-16	-5.02766	0.062	0.627	1.05048e-11	MMP2
RPS10	2.79636e-16	-1.48589	0.785	0.909	1.05126e-11	RPS10
CYBA	2.94297e-16	-3.92977	0.123	0.665	1.10638e-11	CYBA
SERF2	3.14599e-16	-0.735492	0.969	0.995	1.1827e-11	SERF2
MT-ND4L	3.22564e-16	1.97694	0.831	0.673	1.21265e-11	MT-ND4L
RPS11	3.5542e-16	-0.85582	0.969	0.982	1.33617e-11	RPS11
PTMS	3.75997e-16	-1.46016	0.754	0.909	1.41352e-11	PTMS
RPL12	5.06042e-16	-0.954351	0.938	0.987	1.90241e-11	RPL12
ANXA2	5.43078e-16	-1.3137	0.846	0.947	2.04165e-11	ANXA2
RPL21	6.35375e-16	-0.817742	0.954	0.995	2.38863e-11	RPL21
SCARB1	6.37114e-16	2.61342	0.338	0.049	2.39517e-11	SCARB1
GADD45B	9.3046e-16	2.72669	0.831	0.693	3.49797e-11	GADD45B
MT-CYB	9.54925e-16	1.22572	0.969	0.987	3.58995e-11	MT-CYB
ACE	1.06778e-15	1.98441	0.662	0.231	4.01422e-11	ACE
CYP1B1-AS1	1.17286e-15	5.00775	0.169	0.007	4.40926e-11	CYP1B1-AS1
TPO	1.25105e-15	2.59052	0.308	0.04	4.70318e-11	TPO
SOCS3	1.44477e-15	2.08148	0.846	0.72	5.43146e-11	SOCS3
SELT	1.5e-15	-6.11084	0	0.567	5.63909e-11	SELT
HSPB1	1.65087e-15	-1.60002	0.831	0.964	6.20629e-11	HSPB1
IFITM1	1.72667e-15	1.72845	0.877	0.498	6.49126e-11	IFITM1
NOTCH3	1.86554e-15	2.47322	0.277	0.031	7.01331e-11	NOTCH3
SERPINI1	1.90218e-15	3.37987	0.323	0.047	7.15105e-11	SERPINI1
VIMP	2.07866e-15	-6.26413	0	0.564	7.8145e-11	VIMP
SYNE2	2.0909e-15	2.37064	0.769	0.418	7.86053e-11	SYNE2
RPL32	2.27276e-15	-0.749643	0.969	0.991	8.54421e-11	RPL32
RPL23	2.29568e-15	-0.992443	0.877	0.971	8.63039e-11	RPL23
RPL35	2.6589e-15	-0.829136	0.923	0.984	9.99587e-11	RPL35
SERPINE1	2.9739e-15	-3.1924	0.185	0.704	1.11801e-10	SERPINE1
PHLPP1	4.87586e-15	2.90942	0.308	0.044	1.83303e-10	PHLPP1
SLC2A3	4.92896e-15	2.10896	0.815	0.613	1.85299e-10	SLC2A3
MFSD6	4.96994e-15	2.64979	0.4	0.082	1.8684e-10	MFSD6
YBX1	5.1558e-15	-1.31765	0.785	0.907	1.93827e-10	YBX1
FLNA	5.16031e-15	-2.70657	0.215	0.7	1.93997e-10	FLNA
RBP5	5.23146e-15	1.96867	0.708	0.28	1.96672e-10	RBP5
ALPL	6.31026e-15	2.70019	0.4	0.078	2.37228e-10	ALPL
PRELID1	6.34622e-15	-2.19639	0.308	0.765	2.3858e-10	PRELID1
SORBS2	6.70362e-15	2.32801	0.569	0.191	2.52016e-10	SORBS2
LINC00657	7.5161e-15	-6.10979	0	0.549	2.8256e-10	LINC00657
PTN	9.13338e-15	4.65826	0.138	0.004	3.4336e-10	PTN
INMT	1.01338e-14	2.34324	0.369	0.065	3.80971e-10	INMT
AC098818.2	1.05987e-14	7.77354	0.108	0	3.98446e-10	AC098818.2
PCNX3	1.05987e-14	7.28265	0.108	0	3.98446e-10	PCNX3
AC004951.1	1.05987e-14	7.00063	0.108	0	3.98446e-10	AC004951.1
EIPR1	1.05987e-14	6.58576	0.108	0	3.98446e-10	EIPR1
WASHC5	1.05987e-14	6.55806	0.108	0	3.98446e-10	WASHC5
TIMM29	1.05987e-14	6.55257	0.108	0	3.98446e-10	TIMM29
METTL26	1.05987e-14	6.54495	0.108	0	3.98446e-10	METTL26
RIPOR3	1.05987e-14	6.50782	0.108	0	3.98446e-10	RIPOR3
MIGA2	1.05987e-14	6.49103	0.108	0	3.98446e-10	MIGA2
AC092069.1	1.05987e-14	6.45915	0.108	0	3.98446e-10	AC092069.1
AC060780.1	1.05987e-14	6.37632	0.108	0	3.98446e-10	AC060780.1
AC025164.1	1.05987e-14	6.36564	0.108	0	3.98446e-10	AC025164.1
ETFBKMT	1.05987e-14	6.3403	0.108	0	3.98446e-10	ETFBKMT
CCNQ	1.05987e-14	6.32111	0.108	0	3.98446e-10	CCNQ
AC084033.3	1.05987e-14	6.3199	0.108	0	3.98446e-10	AC084033.3
AC008124.1	1.05987e-14	6.26529	0.108	0	3.98446e-10	AC008124.1
AL645933.2	1.05987e-14	6.19969	0.108	0	3.98446e-10	AL645933.2
AC022706.1	1.05987e-14	6.10748	0.108	0	3.98446e-10	AC022706.1
LINC00513	1.05987e-14	6.10205	0.108	0	3.98446e-10	LINC00513
CCDC9B	1.05987e-14	6.06989	0.108	0	3.98446e-10	CCDC9B
CYREN	1.05987e-14	6.03845	0.108	0	3.98446e-10	CYREN
AL583785.1	1.05987e-14	6.03296	0.108	0	3.98446e-10	AL583785.1
AC005921.2	1.05987e-14	6.02749	0.108	0	3.98446e-10	AC005921.2
ESS2	1.05987e-14	5.95849	0.108	0	3.98446e-10	ESS2
EEF1AKMT4	1.05987e-14	5.94274	0.108	0	3.98446e-10	EEF1AKMT4
MRM3	1.05987e-14	5.92539	0.108	0	3.98446e-10	MRM3
AL035413.1	1.05987e-14	5.88145	0.108	0	3.98446e-10	AL035413.1
FAM92A	1.05987e-14	5.83476	0.108	0	3.98446e-10	FAM92A
EEF1AKMT2	1.05987e-14	5.81121	0.108	0	3.98446e-10	EEF1AKMT2
AC020907.3	1.05987e-14	5.80037	0.108	0	3.98446e-10	AC020907.3
AP001816.1	1.05987e-14	5.78564	0.108	0	3.98446e-10	AP001816.1
AC048341.1	1.05987e-14	5.66181	0.108	0	3.98446e-10	AC048341.1
TMEM250	1.05987e-14	5.6256	0.108	0	3.98446e-10	TMEM250
ADRB1	1.05987e-14	5.57543	0.108	0	3.98446e-10	ADRB1
KIRREL1	1.05987e-14	5.46819	0.108	0	3.98446e-10	KIRREL1
AL121603.2	1.05987e-14	5.31777	0.108	0	3.98446e-10	AL121603.2
FOXF1	1.06904e-14	2.95328	0.369	0.071	4.01894e-10	FOXF1
OTOA	1.09021e-14	4.43408	0.138	0.004	4.09853e-10	OTOA
HLA-DPA1	1.18655e-14	1.85334	0.846	0.564	4.46071e-10	HLA-DPA1
C7orf73	1.20734e-14	-6.18524	0	0.544	4.53889e-10	C7orf73
EMP2	1.21179e-14	1.69486	0.815	0.578	4.5556e-10	EMP2
PRCP	1.23132e-14	-2.83349	0.231	0.698	4.62903e-10	PRCP
LINC00493	1.65201e-14	-6.26381	0	0.54	6.21057e-10	LINC00493
HIGD1B	1.9369e-14	3.94682	0.231	0.024	7.28159e-10	HIGD1B
SCAND1	2.16005e-14	-2.43077	0.185	0.72	8.12048e-10	SCAND1
RPS18	2.86314e-14	-0.741704	0.969	0.998	1.07637e-09	RPS18
CYR61	3.01187e-14	-3.08538	0.185	0.684	1.13228e-09	CYR61
COX5A	3.29645e-14	-2.10005	0.277	0.753	1.23927e-09	COX5A
ZNF251	3.83597e-14	4.12265	0.215	0.02	1.4421e-09	ZNF251
RPS14	3.93773e-14	-0.717103	0.938	0.991	1.48035e-09	RPS14
HNRNPA1	4.04578e-14	-1.10715	0.815	0.909	1.52097e-09	HNRNPA1
MIF	5.17402e-14	-2.0357	0.231	0.762	1.94512e-09	MIF
NDRG2	5.42482e-14	2.33096	0.369	0.073	2.03941e-09	NDRG2
PLCG2	6.51575e-14	2.62232	0.646	0.244	2.44953e-09	PLCG2
C16orf13	6.61639e-14	-5.9212	0	0.524	2.48737e-09	C16orf13
COL4A1	6.91527e-14	-1.86233	0.8	0.9	2.59973e-09	COL4A1
RAMP2	8.12318e-14	-1.00358	0.831	0.951	3.05383e-09	RAMP2
C9orf142	8.95972e-14	-5.94329	0	0.52	3.36832e-09	C9orf142
FTX	1.03379e-13	2.90137	0.338	0.062	3.88643e-09	FTX
TM4SF18	1.12e-13	1.94882	0.815	0.493	4.21054e-09	TM4SF18
RPS5	1.17628e-13	-0.922824	0.908	0.96	4.42209e-09	RPS5
CCDC102B	1.23228e-13	3.46276	0.231	0.025	4.63263e-09	CCDC102B
SEPN1	1.40701e-13	-6.08484	0	0.515	5.28952e-09	SEPN1
MARCKS	1.40717e-13	-2.18633	0.369	0.764	5.29011e-09	MARCKS
MKL2	1.5439e-13	2.11394	0.631	0.258	5.80415e-09	MKL2
IGHG4	1.60021e-13	-5.46594	0.015	0.531	6.01584e-09	IGHG4
RPL27	1.60796e-13	-0.744004	0.908	0.971	6.04495e-09	RPL27
RPS25	1.65456e-13	-0.734572	0.892	0.985	6.22016e-09	RPS25
MRPL41	1.85975e-13	-2.51036	0.138	0.662	6.99154e-09	MRPL41
HELB	2.12273e-13	3.47751	0.308	0.051	7.98019e-09	HELB
COX4I2	2.20912e-13	4.09892	0.2	0.018	8.30498e-09	COX4I2
RAC1	2.30978e-13	-0.907964	0.831	0.924	8.6834e-09	RAC1
TMTC1	2.30994e-13	2.25197	0.569	0.191	8.68399e-09	TMTC1
HGF	2.44085e-13	4.19161	0.138	0.005	9.17615e-09	HGF
C17orf89	2.55179e-13	-6.02474	0	0.507	9.59319e-09	C17orf89
RGS5	2.57264e-13	2.7978	0.338	0.065	9.67158e-09	RGS5
SEMA5B	2.61484e-13	4.10303	0.138	0.005	9.83025e-09	SEMA5B
ATOH8	2.63937e-13	3.24758	0.338	0.067	9.92246e-09	ATOH8
P4HB	2.69519e-13	-1.97347	0.462	0.76	1.01323e-08	P4HB
PPDPF	2.96548e-13	-1.28742	0.462	0.844	1.11484e-08	PPDPF
MYDGF	3.07109e-13	-2.20024	0.323	0.74	1.15455e-08	MYDGF
COL18A1	3.33934e-13	-2.11754	0.4	0.765	1.25539e-08	COL18A1
HLA-DRA	3.35726e-13	1.56998	0.877	0.651	1.26213e-08	HLA-DRA
UFD1L	3.42716e-13	-5.92097	0	0.504	1.28841e-08	UFD1L
JAM2	3.47244e-13	1.74576	0.815	0.555	1.30543e-08	JAM2
CXCL3	3.53362e-13	-4.98355	0.062	0.555	1.32843e-08	CXCL3
PPA1	3.71025e-13	1.20056	0.908	0.682	1.39483e-08	PPA1
GIMAP6	3.99833e-13	1.90774	0.692	0.36	1.50313e-08	GIMAP6
FCHO2	4.3327e-13	1.9198	0.523	0.162	1.62883e-08	FCHO2
LMNA	6.01541e-13	-1.18475	0.8	0.96	2.26143e-08	LMNA
COL4A2	6.90748e-13	-1.67346	0.785	0.889	2.5968e-08	COL4A2
LINC00998	7.10784e-13	-5.75661	0	0.495	2.67212e-08	LINC00998
SNX3	8.41846e-13	-1.39464	0.646	0.864	3.16483e-08	SNX3
AC074032.1	8.54206e-13	7.48956	0.092	0	3.2113e-08	AC074032.1
SGO2	8.54206e-13	7.42033	0.092	0	3.2113e-08	SGO2
RFPL1S	8.54206e-13	6.94205	0.092	0	3.2113e-08	RFPL1S
AC243960.1	8.54206e-13	6.74864	0.092	0	3.2113e-08	AC243960.1
AL139274.2	8.54206e-13	6.66916	0.092	0	3.2113e-08	AL139274.2
AC008555.5	8.54206e-13	6.59201	0.092	0	3.2113e-08	AC008555.5
GATD1	8.54206e-13	6.58557	0.092	0	3.2113e-08	GATD1
TNFRSF14-AS1	8.54206e-13	6.5247	0.092	0	3.2113e-08	TNFRSF14-AS1
CIP2A	8.54206e-13	6.45154	0.092	0	3.2113e-08	CIP2A
RXYLT1	8.54206e-13	6.41895	0.092	0	3.2113e-08	RXYLT1
AL049840.1	8.54206e-13	6.30749	0.092	0	3.2113e-08	AL049840.1
AL359220.1	8.54206e-13	6.24618	0.092	0	3.2113e-08	AL359220.1
ENTR1	8.54206e-13	6.24378	0.092	0	3.2113e-08	ENTR1
Z93930.2	8.54206e-13	6.24366	0.092	0	3.2113e-08	Z93930.2
AL358472.4	8.54206e-13	6.2191	0.092	0	3.2113e-08	AL358472.4
DNAAF4	8.54206e-13	6.21333	0.092	0	3.2113e-08	DNAAF4
CYP4B1	8.54206e-13	6.20124	0.092	0	3.2113e-08	CYP4B1
RIPOR2	8.54206e-13	6.16977	0.092	0	3.2113e-08	RIPOR2
AC024060.1	8.54206e-13	6.16678	0.092	0	3.2113e-08	AC024060.1
CRYBG1	8.54206e-13	6.15451	0.092	0	3.2113e-08	CRYBG1
RTL10	8.54206e-13	6.12228	0.092	0	3.2113e-08	RTL10
AC015912.3	8.54206e-13	6.11958	0.092	0	3.2113e-08	AC015912.3
NAXD	8.54206e-13	5.96815	0.092	0	3.2113e-08	NAXD
AC132872.1	8.54206e-13	5.93312	0.092	0	3.2113e-08	AC132872.1
CORT	8.54206e-13	5.92224	0.092	0	3.2113e-08	CORT
AC008050.1	8.54206e-13	5.83733	0.092	0	3.2113e-08	AC008050.1
GRK2	8.54206e-13	5.8152	0.092	0	3.2113e-08	GRK2
AC020915.3	8.54206e-13	5.80582	0.092	0	3.2113e-08	AC020915.3
VASH1-AS1	8.54206e-13	5.7761	0.092	0	3.2113e-08	VASH1-AS1
AP002495.2	8.54206e-13	5.77322	0.092	0	3.2113e-08	AP002495.2
AC099518.5	8.54206e-13	5.68629	0.092	0	3.2113e-08	AC099518.5
AL161457.2	8.54206e-13	5.67654	0.092	0	3.2113e-08	AL161457.2
AC010976.2	8.54206e-13	5.66979	0.092	0	3.2113e-08	AC010976.2
ZUP1	8.54206e-13	5.6186	0.092	0	3.2113e-08	ZUP1
AL391069.3	8.54206e-13	5.61346	0.092	0	3.2113e-08	AL391069.3
INTS14	8.54206e-13	5.59159	0.092	0	3.2113e-08	INTS14
BICRAL	8.54206e-13	5.54268	0.092	0	3.2113e-08	BICRAL
AL355075.4	8.54206e-13	5.52537	0.092	0	3.2113e-08	AL355075.4
TEPSIN	8.54206e-13	5.52149	0.092	0	3.2113e-08	TEPSIN
MAPK10	8.54206e-13	5.45528	0.092	0	3.2113e-08	MAPK10
LINC02202	8.54206e-13	5.37723	0.092	0	3.2113e-08	LINC02202
NSD2	8.54206e-13	5.31783	0.092	0	3.2113e-08	NSD2
AC104794.2	8.54206e-13	5.31564	0.092	0	3.2113e-08	AC104794.2
NCK1-DT	8.54206e-13	5.20222	0.092	0	3.2113e-08	NCK1-DT
LINC01943	8.54206e-13	5.16754	0.092	0	3.2113e-08	LINC01943
KRT10	8.76503e-13	-1.48838	0.323	0.758	3.29512e-08	KRT10
CDC42EP5	9.5378e-13	-5.50361	0.015	0.502	3.58564e-08	CDC42EP5
GALNT15	1.03805e-12	5.71165	0.169	0.013	3.90246e-08	GALNT15
TRIP11	1.0474e-12	2.18731	0.554	0.205	3.93759e-08	TRIP11
ZNF43	1.08774e-12	3.20892	0.262	0.038	4.08926e-08	ZNF43
CALCOCO2	1.08897e-12	1.93249	0.646	0.264	4.09386e-08	CALCOCO2
SH3BGRL2	1.11688e-12	2.27638	0.385	0.084	4.19878e-08	SH3BGRL2
SLC25A6	1.11891e-12	-1.00462	0.846	0.891	4.20643e-08	SLC25A6
OSBPL1A	1.12432e-12	3.12539	0.369	0.084	4.22678e-08	OSBPL1A
FSTL1	1.25714e-12	-2.38837	0.338	0.718	4.7261e-08	FSTL1
GIMAP4	1.30147e-12	1.86165	0.754	0.46	4.89276e-08	GIMAP4
NSUN6	1.32519e-12	2.50403	0.369	0.082	4.98191e-08	NSUN6
RTFDC1	1.45785e-12	-5.6939	0	0.485	5.48066e-08	RTFDC1
MAP1LC3B	1.4816e-12	-1.82018	0.431	0.767	5.56992e-08	MAP1LC3B
C1QBP	1.52178e-12	-2.72788	0.169	0.633	5.721e-08	C1QBP
HIST1H4C	1.59479e-12	1.63379	0.662	0.34	5.99546e-08	HIST1H4C
CAV1	1.6028e-12	1.15407	0.938	0.791	6.02557e-08	CAV1
PKM	1.67114e-12	-1.80231	0.492	0.78	6.2825e-08	PKM
TMEM261	1.68088e-12	-5.79667	0	0.484	6.31911e-08	TMEM261
CAV2	1.75199e-12	1.60329	0.831	0.565	6.58644e-08	CAV2
C1QTNF9	1.96589e-12	2.97299	0.169	0.013	7.39055e-08	C1QTNF9
SAMD12	2.00337e-12	2.8444	0.185	0.016	7.53146e-08	SAMD12
TGFBR2	2.13001e-12	1.62136	0.846	0.689	8.00755e-08	TGFBR2
C20orf24	2.23159e-12	-5.63895	0	0.48	8.38943e-08	C20orf24
PLPP1	2.32254e-12	1.3893	0.785	0.42	8.73136e-08	PLPP1
SERP1	2.38274e-12	-1.94422	0.354	0.745	8.95766e-08	SERP1
THBD	2.46895e-12	2.04159	0.754	0.507	9.28176e-08	THBD
ADIRF	2.51882e-12	1.78304	0.785	0.456	9.46926e-08	ADIRF
ATP1B3	2.77508e-12	-1.82984	0.477	0.789	1.04326e-07	ATP1B3
IRF9	3.10248e-12	2.18379	0.477	0.142	1.16634e-07	IRF9
DNAJA1	3.69889e-12	1.38371	0.877	0.798	1.39056e-07	DNAJA1
ZNF428	3.90859e-12	-2.67555	0.123	0.607	1.46939e-07	ZNF428
FAM127A	3.913e-12	-5.69029	0	0.473	1.47105e-07	FAM127A
LRG1	4.17737e-12	4.53894	0.2	0.022	1.57044e-07	LRG1
COTL1	4.2214e-12	-2.61622	0.2	0.642	1.58699e-07	COTL1
P2RY8	4.86462e-12	3.76599	0.2	0.022	1.8288e-07	P2RY8
PPIA	5.04299e-12	-0.882248	0.862	0.956	1.89586e-07	PPIA
MLLT4	5.16819e-12	-5.75852	0	0.469	1.94293e-07	MLLT4
PTPRB	5.68961e-12	1.42531	0.877	0.567	2.13895e-07	PTPRB
AP2S1	6.30135e-12	-1.45839	0.677	0.822	2.36893e-07	AP2S1
CTHRC1	6.5839e-12	-3.2376	0.092	0.571	2.47515e-07	CTHRC1
SLFN5	6.71026e-12	1.81275	0.692	0.355	2.52265e-07	SLFN5
MZT2A	6.99223e-12	-2.48242	0.154	0.622	2.62866e-07	MZT2A
GIMAP8	7.3859e-12	2.02602	0.477	0.151	2.77666e-07	GIMAP8
BOD1L1	7.83602e-12	1.84313	0.6	0.24	2.94588e-07	BOD1L1
NFIB	8.36443e-12	1.32855	0.846	0.68	3.14453e-07	NFIB
ZMAT1	8.37633e-12	3.22631	0.246	0.036	3.149e-07	ZMAT1
LIMA1	8.84292e-12	1.68064	0.738	0.436	3.32441e-07	LIMA1
UBC	8.95786e-12	0.712611	0.954	0.936	3.36762e-07	UBC
TMEM2	8.96972e-12	-6.04469	0	0.462	3.37208e-07	TMEM2
HTRA1	9.81736e-12	-1.58496	0.508	0.802	3.69074e-07	HTRA1
IGHG3	1.02844e-11	-6.21371	0	0.46	3.86633e-07	IGHG3
CRBN	1.05431e-11	1.87015	0.692	0.335	3.96358e-07	CRBN
C4orf32	1.17869e-11	-5.75831	0	0.458	4.43117e-07	C4orf32
OFD1	1.32611e-11	2.43729	0.508	0.169	4.98539e-07	OFD1
RPL10	1.34628e-11	-0.653596	0.985	0.996	5.06121e-07	RPL10
FN1	1.39641e-11	-3.93692	0.062	0.531	5.24965e-07	FN1
NUDT14	1.5293e-11	-2.76235	0.185	0.613	5.74925e-07	NUDT14
C11orf73	1.5463e-11	-5.56617	0	0.455	5.81316e-07	C11orf73
POLR2J3	1.5463e-11	-6.12872	0	0.455	5.81316e-07	POLR2J3
FAM101B	1.5463e-11	-6.06357	0	0.455	5.81317e-07	FAM101B
RP11-382A20.3	1.5463e-11	-5.57168	0	0.455	5.81317e-07	RP11-382A20.3
HLA-DPB1	1.5705e-11	1.42284	0.815	0.564	5.90413e-07	HLA-DPB1
RPS29	1.60371e-11	-0.712214	0.923	0.976	6.02897e-07	RPS29
NME4	1.61957e-11	-3.52888	0.123	0.549	6.08862e-07	NME4
CDC42EP4	1.85437e-11	2.19903	0.492	0.169	6.97133e-07	CDC42EP4
TBC1D8B	1.85685e-11	2.23028	0.215	0.027	6.98064e-07	TBC1D8B
PDGFRB	1.90875e-11	2.72114	0.215	0.027	7.17575e-07	PDGFRB
FLT1	1.947e-11	1.6141	0.831	0.598	7.31954e-07	FLT1
H3F3B	1.96892e-11	0.818845	0.954	0.971	7.40196e-07	H3F3B
C2CD4B	1.97927e-11	-2.75158	0.123	0.582	7.44087e-07	C2CD4B
SPARC	2.00461e-11	-1.28395	0.892	0.956	7.53615e-07	SPARC
C10orf54	2.02519e-11	-5.9355	0	0.451	7.61351e-07	C10orf54
ATOX1	2.14411e-11	-1.28506	0.708	0.86	8.06055e-07	ATOX1
GBP1	2.15476e-11	1.3542	0.6	0.236	8.10061e-07	GBP1
B2M	2.20186e-11	0.631605	0.985	1	8.27765e-07	B2M
TNFSF10	2.26261e-11	1.45964	0.815	0.513	8.50607e-07	TNFSF10
CST3	2.39425e-11	-1.27209	0.708	0.895	9.00094e-07	CST3
TPM4	2.51854e-11	-1.13815	0.769	0.88	9.46819e-07	TPM4
DDX24	2.82644e-11	1.31873	0.785	0.507	1.06257e-06	DDX24
HMGN1	3.19233e-11	-1.75047	0.554	0.756	1.20012e-06	HMGN1
TMEM88	3.52539e-11	1.81672	0.646	0.309	1.32533e-06	TMEM88
CLTB	3.62068e-11	-1.99983	0.277	0.682	1.36116e-06	CLTB
SCAPER	3.66392e-11	1.61689	0.369	0.085	1.37741e-06	SCAPER
MAP1B	4.05212e-11	-1.73496	0.246	0.653	1.52335e-06	MAP1B
RPL36A	4.16522e-11	-1.0836	0.677	0.884	1.56587e-06	RPL36A
HSPG2	4.87721e-11	-1.14835	0.846	0.949	1.83354e-06	HSPG2
NR3C2	5.27176e-11	3.84563	0.154	0.013	1.98187e-06	NR3C2
TMEM160	5.82871e-11	-2.46966	0.092	0.573	2.19124e-06	TMEM160
RSAD2	5.87828e-11	3.36532	0.292	0.058	2.20988e-06	RSAD2
SON	6.29893e-11	1.34632	0.877	0.725	2.36802e-06	SON
KDELR2	6.6141e-11	-1.91986	0.354	0.693	2.4865e-06	KDELR2
LINC00116	6.6822e-11	-5.62628	0	0.435	2.51211e-06	LINC00116
ZBTB41	6.76414e-11	3.2081	0.169	0.016	2.54291e-06	ZBTB41
DNAJC3-DT	6.8784e-11	7.30539	0.077	0	2.58587e-06	DNAJC3-DT
AL445524.1	6.8784e-11	6.74119	0.077	0	2.58587e-06	AL445524.1
PIP4P2	6.8784e-11	6.67719	0.077	0	2.58587e-06	PIP4P2
AC078846.1	6.8784e-11	6.54181	0.077	0	2.58587e-06	AC078846.1
C1QTNF12	6.8784e-11	6.4854	0.077	0	2.58587e-06	C1QTNF12
SPTY2D1OS	6.8784e-11	6.2718	0.077	0	2.58587e-06	SPTY2D1OS
LINC00476	6.8784e-11	6.17774	0.077	0	2.58587e-06	LINC00476
ZSWIM9	6.8784e-11	6.13729	0.077	0	2.58587e-06	ZSWIM9
AL451165.2	6.8784e-11	6.1284	0.077	0	2.58587e-06	AL451165.2
AC012467.2	6.8784e-11	6.08782	0.077	0	2.58587e-06	AC012467.2
SELENOI	6.8784e-11	6.06492	0.077	0	2.58587e-06	SELENOI
IQCN	6.8784e-11	6.01962	0.077	0	2.58587e-06	IQCN
AL137186.2	6.8784e-11	5.98663	0.077	0	2.58587e-06	AL137186.2
AL662844.4	6.8784e-11	5.86328	0.077	0	2.58587e-06	AL662844.4
JHY	6.8784e-11	5.85755	0.077	0	2.58587e-06	JHY
AC068338.3	6.8784e-11	5.84053	0.077	0	2.58587e-06	AC068338.3
GMDS-DT	6.8784e-11	5.74035	0.077	0	2.58587e-06	GMDS-DT
AC244090.1	6.8784e-11	5.70092	0.077	0	2.58587e-06	AC244090.1
INKA1	6.8784e-11	5.66468	0.077	0	2.58587e-06	INKA1
AC011498.1	6.8784e-11	5.55558	0.077	0	2.58587e-06	AC011498.1
OR51M1	6.8784e-11	5.55234	0.077	0	2.58587e-06	OR51M1
AC022098.1	6.8784e-11	5.54607	0.077	0	2.58587e-06	AC022098.1
SIK1B	6.8784e-11	5.54451	0.077	0	2.58587e-06	SIK1B
AC005261.3	6.8784e-11	5.54357	0.077	0	2.58587e-06	AC005261.3
PGM5-AS1	6.8784e-11	5.51737	0.077	0	2.58587e-06	PGM5-AS1
AC017083.1	6.8784e-11	5.51271	0.077	0	2.58587e-06	AC017083.1
SCN4A	6.8784e-11	5.5121	0.077	0	2.58587e-06	SCN4A
AC093827.4	6.8784e-11	5.46655	0.077	0	2.58587e-06	AC093827.4
AC020765.2	6.8784e-11	5.43415	0.077	0	2.58587e-06	AC020765.2
CGAS	6.8784e-11	5.41259	0.077	0	2.58587e-06	CGAS
AC026979.2	6.8784e-11	5.35243	0.077	0	2.58587e-06	AC026979.2
KYAT3	6.8784e-11	5.34525	0.077	0	2.58587e-06	KYAT3
ZNF888	6.8784e-11	5.34068	0.077	0	2.58587e-06	ZNF888
AC087190.1	6.8784e-11	5.05636	0.077	0	2.58587e-06	AC087190.1
BCLAF3	6.8784e-11	5.03354	0.077	0	2.58587e-06	BCLAF3
AL592295.4	6.8784e-11	4.82461	0.077	0	2.58587e-06	AL592295.4
AC012360.3	6.8784e-11	4.73931	0.077	0	2.58587e-06	AC012360.3
BTN3A2	7.30672e-11	1.90544	0.569	0.245	2.74689e-06	BTN3A2
ARL5A	7.41164e-11	-3.05012	0.046	0.504	2.78633e-06	ARL5A
STRA13	7.61458e-11	-5.5989	0	0.433	2.86263e-06	STRA13
PARP14	7.64356e-11	2.03919	0.662	0.347	2.87352e-06	PARP14
ZNF322	7.84926e-11	1.79822	0.415	0.118	2.95085e-06	ZNF322
ATXN7L3B	8.50893e-11	2.43301	0.492	0.175	3.19885e-06	ATXN7L3B
TPGS1	8.63813e-11	-3.49428	0.031	0.482	3.24742e-06	TPGS1
MESDC1	8.67358e-11	-5.61613	0	0.431	3.26074e-06	MESDC1
BTBD8	8.67444e-11	4.8896	0.092	0.002	3.26107e-06	BTBD8
ATP1B2	8.67444e-11	4.64303	0.092	0.002	3.26107e-06	ATP1B2
SEC62	9.53661e-11	0.893231	0.938	0.753	3.58519e-06	SEC62
RPL38	9.85653e-11	-0.700973	0.923	0.975	3.70547e-06	RPL38
AHNAK	9.95711e-11	2.14619	0.769	0.578	3.74328e-06	AHNAK
SPTLC1	1.06678e-10	1.77155	0.323	0.071	4.01044e-06	SPTLC1
ENO1	1.09347e-10	-1.10253	0.646	0.822	4.11078e-06	ENO1
FXYD5	1.10265e-10	-1.15127	0.677	0.864	4.1453e-06	FXYD5
JTB	1.15784e-10	-1.72542	0.323	0.696	4.35279e-06	JTB
HLA-B	1.15842e-10	0.641594	0.954	0.995	4.35497e-06	HLA-B
PDLIM4	1.18778e-10	-2.26699	0.108	0.556	4.46534e-06	PDLIM4
SRSF9	1.22245e-10	-2.08894	0.262	0.655	4.59568e-06	SRSF9
NUAK1	1.24809e-10	1.56315	0.692	0.342	4.69208e-06	NUAK1
MT-CO3	1.29856e-10	0.876297	0.985	0.987	4.88182e-06	MT-CO3
NPDC1	1.37518e-10	-1.1041	0.692	0.885	5.16985e-06	NPDC1
ITGB5	1.41696e-10	2.181	0.292	0.058	5.32691e-06	ITGB5
CDH13	1.42494e-10	-2.95945	0.092	0.529	5.3569e-06	CDH13
CYB5A	1.48058e-10	1.28841	0.815	0.551	5.56608e-06	CYB5A
TAX1BP3	1.48702e-10	-1.69605	0.385	0.709	5.59031e-06	TAX1BP3
ARAP2	1.49322e-10	2.67157	0.215	0.031	5.61363e-06	ARAP2
KRT18	1.51816e-10	-2.51596	0.154	0.58	5.70736e-06	KRT18
CD74	1.57461e-10	1.02396	0.954	0.813	5.9196e-06	CD74
RANBP1	1.61355e-10	-1.81208	0.262	0.676	6.06597e-06	RANBP1
RPS28	1.65423e-10	0.633313	0.985	0.991	6.21892e-06	RPS28
KIAA0040	1.69264e-10	1.82628	0.431	0.127	6.3633e-06	KIAA0040
SEC61G	1.71506e-10	-1.07057	0.708	0.869	6.4476e-06	SEC61G
S100A10	1.72337e-10	-1.17271	0.877	0.945	6.47882e-06	S100A10
NEDD8	1.79484e-10	-0.818835	0.723	0.851	6.74752e-06	NEDD8
CLDN4	1.81998e-10	-2.98022	0.046	0.484	6.84204e-06	CLDN4
JAM3	1.97072e-10	2.11658	0.6	0.26	7.40872e-06	JAM3
RPL9	2.14993e-10	-0.620027	0.969	0.978	8.08244e-06	RPL9
CCNI	2.1958e-10	-1.39058	0.523	0.78	8.25489e-06	CCNI
CRYBG3	2.27678e-10	2.02001	0.523	0.204	8.55933e-06	CRYBG3
EMCN	2.30956e-10	1.58292	0.831	0.604	8.68256e-06	EMCN
EPS8	2.38397e-10	1.936	0.477	0.171	8.96229e-06	EPS8
CASC15	2.48447e-10	-5.48257	0.015	0.429	9.34011e-06	CASC15
ANKRD28	2.75452e-10	-2.91539	0.185	0.582	1.03554e-05	ANKRD28
APOL6	2.82424e-10	2.40115	0.446	0.153	1.06175e-05	APOL6
SYNPO2	2.84725e-10	2.26137	0.185	0.022	1.07039e-05	SYNPO2
AURKAIP1	3.06587e-10	-1.60779	0.4	0.733	1.15258e-05	AURKAIP1
ZNF460	3.08428e-10	2.91771	0.138	0.011	1.1595e-05	ZNF460
BRI3	3.20379e-10	-1.52272	0.4	0.727	1.20443e-05	BRI3
GIMAP5	3.22617e-10	2.12603	0.2	0.027	1.21285e-05	GIMAP5
SRSF4	3.2687e-10	1.52455	0.769	0.487	1.22884e-05	SRSF4
CD46	3.47669e-10	1.40183	0.769	0.469	1.30703e-05	CD46
RPS13	3.53857e-10	-0.586826	0.969	0.971	1.33029e-05	RPS13
ARL6IP4	3.57598e-10	-1.19109	0.554	0.827	1.34435e-05	ARL6IP4
IFI16	3.60677e-10	1.23502	0.8	0.615	1.35593e-05	IFI16
ITGA6	3.75825e-10	1.39766	0.815	0.604	1.41288e-05	ITGA6
EIF2AK2	3.8825e-10	1.5469	0.646	0.289	1.45959e-05	EIF2AK2
ZNF141	3.95714e-10	2.98075	0.154	0.015	1.48765e-05	ZNF141
PTCD3	3.95832e-10	2.18141	0.354	0.093	1.48809e-05	PTCD3
PDLIM1	3.9622e-10	-1.13286	0.692	0.855	1.48955e-05	PDLIM1
HLA-DMA	4.00182e-10	1.51138	0.677	0.36	1.50445e-05	HLA-DMA
IGFBP5	4.01292e-10	-9.36274	0	0.409	1.50862e-05	IGFBP5
MGEA5	4.01292e-10	-5.64284	0	0.409	1.50862e-05	MGEA5
SPTBN1	4.06609e-10	1.48701	0.846	0.785	1.5286e-05	SPTBN1
RPL8	4.41078e-10	-0.523478	0.938	0.985	1.65819e-05	RPL8
AKAP9	4.59695e-10	1.80986	0.723	0.42	1.72818e-05	AKAP9
YWHAH	4.78234e-10	-1.45544	0.415	0.745	1.79787e-05	YWHAH
RPL26	5.04484e-10	-0.676727	0.938	0.989	1.89656e-05	RPL26
FAM127B	5.15201e-10	-5.22662	0	0.405	1.93685e-05	FAM127B
PGM5	5.38923e-10	2.14169	0.431	0.127	2.02603e-05	PGM5
COX4I1	5.49371e-10	-0.756418	0.877	0.929	2.0653e-05	COX4I1
RPSA	5.93024e-10	-0.755182	0.923	0.938	2.22942e-05	RPSA
C9orf16	6.20067e-10	-1.55756	0.492	0.749	2.33108e-05	C9orf16
CNFN	6.35729e-10	2.97525	0.185	0.024	2.38996e-05	CNFN
MRPL12	6.48876e-10	-2.8495	0.046	0.482	2.43938e-05	MRPL12
EIF4EBP1	6.59874e-10	-3.189	0.108	0.504	2.48073e-05	EIF4EBP1
LGALS3	6.72328e-10	1.372	0.815	0.678	2.52755e-05	LGALS3
LMOD1	6.76731e-10	5.34853	0.108	0.005	2.5441e-05	LMOD1
EGLN2	6.84578e-10	-3.47429	0.031	0.449	2.5736e-05	EGLN2
MCF2L	7.04719e-10	1.68568	0.631	0.28	2.64932e-05	MCF2L
TGFB1	7.30454e-10	-2.49951	0.154	0.558	2.74607e-05	TGFB1
ZNF571	7.36897e-10	4.24318	0.108	0.005	2.77029e-05	ZNF571
SP100	7.40637e-10	1.75251	0.662	0.393	2.78435e-05	SP100
STOM	7.9983e-10	0.921613	0.908	0.793	3.00688e-05	STOM
SYT1	8.0227e-10	3.72348	0.108	0.005	3.01605e-05	SYT1
SDF2L1	8.16453e-10	-2.41858	0.046	0.478	3.06937e-05	SDF2L1
ALKBH7	8.19618e-10	-1.42877	0.108	0.511	3.08127e-05	ALKBH7
SCPEP1	8.25681e-10	1.76215	0.462	0.149	3.10406e-05	SCPEP1
PDLIM7	8.4331e-10	-1.92791	0.169	0.596	3.17034e-05	PDLIM7
FAM167B	8.47535e-10	-1.30349	0.354	0.733	3.18622e-05	FAM167B
TM4SF1-AS1	8.54979e-10	3.50916	0.108	0.005	3.21421e-05	TM4SF1-AS1
OST4	9.37107e-10	-0.79509	0.785	0.916	3.52296e-05	OST4
WBSCR22	9.55822e-10	-5.24343	0	0.396	3.59332e-05	WBSCR22
CTD-3252C9.4	9.55823e-10	-6.03552	0	0.396	3.59332e-05	CTD-3252C9.4
SEC14L1	9.63496e-10	1.15959	0.831	0.576	3.62217e-05	SEC14L1
DAPK3	9.90553e-10	-3.09965	0.077	0.487	3.72389e-05	DAPK3
MT-CO2	1.06101e-09	0.707904	0.969	0.996	3.98876e-05	MT-CO2
MESDC2	1.08035e-09	-5.42088	0	0.395	4.06148e-05	MESDC2
LIPT1	1.09374e-09	4.38802	0.154	0.016	4.11179e-05	LIPT1
ELF1	1.10171e-09	1.34903	0.754	0.478	4.14177e-05	ELF1
KIAA1671	1.11026e-09	1.79742	0.492	0.182	4.17393e-05	KIAA1671
ABHD17A	1.13096e-09	-2.88691	0.077	0.496	4.25172e-05	ABHD17A
LAMA4	1.14159e-09	-1.78713	0.354	0.689	4.29169e-05	LAMA4
MMP24-AS1	1.22065e-09	-5.20384	0	0.393	4.58892e-05	MMP24-AS1
CARMN	1.32408e-09	4.45526	0.123	0.009	4.97775e-05	CARMN
FAM65A	1.37866e-09	-5.41234	0	0.391	5.18293e-05	FAM65A
KCNJ12	1.42529e-09	3.98838	0.123	0.009	5.35824e-05	KCNJ12
PTGES	1.4638e-09	3.1354	0.154	0.016	5.503e-05	PTGES
RNF145	1.4992e-09	-1.75322	0.262	0.665	5.63609e-05	RNF145
NDUFA12	1.51276e-09	1.54004	0.769	0.64	5.68705e-05	NDUFA12
TNS2	1.52883e-09	1.38638	0.677	0.342	5.74749e-05	TNS2
TSPAN11	1.53243e-09	3.01635	0.154	0.016	5.76102e-05	TSPAN11
ERBB2IP	1.55654e-09	-5.31222	0	0.389	5.85165e-05	ERBB2IP
ENAH	1.63313e-09	2.18987	0.431	0.151	6.13958e-05	ENAH
DENND2C	1.65385e-09	2.55173	0.154	0.016	6.21747e-05	DENND2C
EGR2	1.67716e-09	1.711	0.231	0.04	6.3051e-05	EGR2
CRIP2	1.90611e-09	-0.761222	0.892	0.929	7.16583e-05	CRIP2
SRGN	1.91244e-09	0.925997	0.923	0.831	7.18964e-05	SRGN
ACACB	1.93413e-09	2.28829	0.292	0.065	7.27117e-05	ACACB
SNRNP48	2.012e-09	2.1422	0.369	0.105	7.56391e-05	SNRNP48
NPIPB5	2.08153e-09	1.96978	0.292	0.065	7.82529e-05	NPIPB5
RPL24	2.1362e-09	-0.61275	0.938	0.973	8.03082e-05	RPL24
RPS4X	2.16056e-09	-0.682863	0.908	0.976	8.12241e-05	RPS4X
IGF2	2.23515e-09	-7.45762	0	0.384	8.40281e-05	IGF2
OLMALINC	2.30597e-09	5.28997	0.092	0.004	8.66907e-05	OLMALINC
H1FX	2.32921e-09	-2.46148	0.092	0.52	8.75643e-05	H1FX
TMEM87A	2.3518e-09	2.04175	0.6	0.284	8.84136e-05	TMEM87A
METTL7A	2.4471e-09	2.34537	0.277	0.064	9.19963e-05	METTL7A
ZNF248	2.46777e-09	3.39366	0.185	0.025	9.27732e-05	ZNF248
CXCL1	2.51982e-09	-6.12672	0	0.382	9.473e-05	CXCL1
EEF1A1	2.59061e-09	-0.578477	0.985	0.995	9.73915e-05	EEF1A1
HOXA6	2.64766e-09	4.03873	0.092	0.004	9.9536e-05	HOXA6
IRF1	2.70432e-09	1.43026	0.769	0.675	0.000101666	IRF1
EXOC3L2	2.72915e-09	2.33089	0.462	0.169	0.0001026	EXOC3L2
KRT8	2.91126e-09	-2.29467	0.215	0.573	0.000109446	KRT8
CAT	2.95819e-09	2.32561	0.446	0.156	0.00011121	CAT
GPATCH11	2.97034e-09	2.14101	0.262	0.055	0.000111667	GPATCH11
NAA10	3.08801e-09	-1.64986	0.431	0.713	0.000116091	NAA10
TSC22D1	3.21018e-09	0.85246	0.923	0.787	0.000120684	TSC22D1
LSM4	3.22038e-09	-1.82417	0.185	0.593	0.000121067	LSM4
RAP1B	3.26795e-09	1.3283	0.754	0.502	0.000122855	RAP1B
IER3	3.30913e-09	-1.58608	0.492	0.798	0.000124403	IER3
IL27RA	3.34108e-09	2.33379	0.338	0.093	0.000125605	IL27RA
SYNE1	3.84659e-09	1.92232	0.446	0.158	0.000144609	SYNE1
HELZ2	3.91785e-09	1.74626	0.415	0.136	0.000147288	HELZ2
CASKIN2	4.07516e-09	1.65861	0.554	0.245	0.000153202	CASKIN2
GOLGB1	4.09362e-09	1.77837	0.615	0.329	0.000153895	GOLGB1
RPL4	4.52249e-09	-0.692619	0.892	0.909	0.000170019	RPL4
UTP11L	4.56365e-09	-5.12233	0	0.373	0.000171566	UTP11L
ZNF442	4.61854e-09	3.22604	0.154	0.018	0.000173629	ZNF442
RPL15	4.68927e-09	-0.56394	0.969	0.985	0.000176288	RPL15
AIF1L	5.0917e-09	2.18696	0.308	0.08	0.000191417	AIF1L
RAMP2-AS1	5.22411e-09	1.44584	0.169	0.022	0.000196395	RAMP2-AS1
ZC3H18	5.37579e-09	2.45088	0.462	0.169	0.000202097	ZC3H18
KLHL20	5.42193e-09	1.8132	0.431	0.145	0.000203832	KLHL20
A2M	5.44103e-09	1.01284	0.938	0.9	0.00020455	A2M
HIF1A-AS2	5.55283e-09	5.19644	0.077	0.002	0.000208753	HIF1A-AS2
AC020928.1	5.56537e-09	7.41579	0.062	0	0.000209224	AC020928.1
INTS13	5.56537e-09	6.81188	0.062	0	0.000209224	INTS13
AC103591.3	5.56537e-09	6.63217	0.062	0	0.000209224	AC103591.3
GVQW3	5.56537e-09	6.25436	0.062	0	0.000209224	GVQW3
WDCP	5.56537e-09	6.18482	0.062	0	0.000209224	WDCP
AL035071.1	5.56537e-09	6.0776	0.062	0	0.000209224	AL035071.1
AC105942.1	5.56537e-09	5.95388	0.062	0	0.000209224	AC105942.1
CTBP1-DT	5.56537e-09	5.95037	0.062	0	0.000209224	CTBP1-DT
SLC35E2A	5.56537e-09	5.9323	0.062	0	0.000209224	SLC35E2A
AC103718.1	5.56537e-09	5.87839	0.062	0	0.000209224	AC103718.1
AC108134.2	5.56537e-09	5.85349	0.062	0	0.000209224	AC108134.2
CDK3	5.56537e-09	5.78283	0.062	0	0.000209224	CDK3
BX255925.3	5.56537e-09	5.73797	0.062	0	0.000209224	BX255925.3
HDGFL2	5.56537e-09	5.73304	0.062	0	0.000209224	HDGFL2
AL050341.2	5.56537e-09	5.7138	0.062	0	0.000209224	AL050341.2
AL450384.2	5.56537e-09	5.68438	0.062	0	0.000209224	AL450384.2
NAA80	5.56537e-09	5.67917	0.062	0	0.000209224	NAA80
SPINDOC	5.56537e-09	5.64673	0.062	0	0.000209224	SPINDOC
AC008264.2	5.56537e-09	5.62993	0.062	0	0.000209224	AC008264.2
PRAG1	5.56537e-09	5.56377	0.062	0	0.000209224	PRAG1
AC018647.2	5.56537e-09	5.47497	0.062	0	0.000209224	AC018647.2
AC013271.1	5.56537e-09	5.44796	0.062	0	0.000209224	AC013271.1
Z82217.1	5.56537e-09	5.44576	0.062	0	0.000209224	Z82217.1
BAIAP2-DT	5.56537e-09	5.44413	0.062	0	0.000209224	BAIAP2-DT
AC139887.2	5.56537e-09	5.4356	0.062	0	0.000209224	AC139887.2
AC012306.2	5.56537e-09	5.40543	0.062	0	0.000209224	AC012306.2
AC147067.2	5.56537e-09	5.37209	0.062	0	0.000209224	AC147067.2
AC025171.2	5.56537e-09	5.35323	0.062	0	0.000209224	AC025171.2
AC068491.3	5.56537e-09	5.33745	0.062	0	0.000209224	AC068491.3
AC004839.1	5.56537e-09	5.33682	0.062	0	0.000209224	AC004839.1
AC124283.1	5.56537e-09	5.30275	0.062	0	0.000209224	AC124283.1
AC093525.6	5.56537e-09	5.29768	0.062	0	0.000209224	AC093525.6
AC112229.3	5.56537e-09	5.23101	0.062	0	0.000209224	AC112229.3
AL358113.1	5.56537e-09	5.22871	0.062	0	0.000209224	AL358113.1
LINC01303	5.56537e-09	5.21541	0.062	0	0.000209224	LINC01303
AC068888.1	5.56537e-09	5.18928	0.062	0	0.000209224	AC068888.1
AFG1L	5.56537e-09	5.17144	0.062	0	0.000209224	AFG1L
SPACA6	5.56537e-09	5.14228	0.062	0	0.000209224	SPACA6
AC093297.2	5.56537e-09	5.14214	0.062	0	0.000209224	AC093297.2
AL596442.2	5.56537e-09	5.08553	0.062	0	0.000209224	AL596442.2
NR1H4	5.56537e-09	5.06859	0.062	0	0.000209224	NR1H4
PRUNE1	5.56537e-09	5.06517	0.062	0	0.000209224	PRUNE1
AC006333.2	5.56537e-09	5.04363	0.062	0	0.000209224	AC006333.2
AC133550.2	5.56537e-09	4.99902	0.062	0	0.000209224	AC133550.2
PCDHGA12	5.56537e-09	4.93589	0.062	0	0.000209224	PCDHGA12
KAT14	5.56537e-09	4.93399	0.062	0	0.000209224	KAT14
AC239800.3	5.56537e-09	4.92676	0.062	0	0.000209224	AC239800.3
AC018797.2	5.56537e-09	4.88426	0.062	0	0.000209224	AC018797.2
AC025175.1	5.56537e-09	4.86066	0.062	0	0.000209224	AC025175.1
AC018645.2	5.56537e-09	4.85714	0.062	0	0.000209224	AC018645.2
BX284668.6	5.56537e-09	4.85351	0.062	0	0.000209224	BX284668.6
Z93241.1	5.56537e-09	4.80272	0.062	0	0.000209224	Z93241.1
FLVCR1-DT	5.56537e-09	4.75636	0.062	0	0.000209224	FLVCR1-DT
AC245060.5	5.56537e-09	4.73978	0.062	0	0.000209224	AC245060.5
AC145124.1	5.56537e-09	4.73645	0.062	0	0.000209224	AC145124.1
AC097376.2	5.56537e-09	4.68639	0.062	0	0.000209224	AC097376.2
AC108463.3	5.56537e-09	4.68141	0.062	0	0.000209224	AC108463.3
AC073389.1	5.56537e-09	4.63158	0.062	0	0.000209224	AC073389.1
RMC1	5.56537e-09	4.56331	0.062	0	0.000209224	RMC1
AC008467.1	5.56537e-09	4.40508	0.062	0	0.000209224	AC008467.1
EEF1D	5.60768e-09	-0.703308	0.846	0.944	0.000210815	EEF1D
PMAIP1	5.66578e-09	-1.93048	0.123	0.515	0.000212999	PMAIP1
SIGLEC9	5.69895e-09	5.89202	0.077	0.002	0.000214246	SIGLEC9
KANTR	5.69895e-09	5.3277	0.077	0.002	0.000214246	KANTR
PLAG1	5.69895e-09	5.07082	0.077	0.002	0.000214246	PLAG1
FHL5	5.69895e-09	4.78801	0.077	0.002	0.000214246	FHL5
ITM2A	5.80783e-09	1.89645	0.708	0.418	0.000218339	ITM2A
CPNE8	5.91487e-09	1.70677	0.585	0.276	0.000222364	CPNE8
FOXN2	5.94317e-09	1.82204	0.369	0.111	0.000223428	FOXN2
PIK3R3	5.9969e-09	1.87189	0.585	0.293	0.000225448	PIK3R3
CD300LG	6.00249e-09	4.37902	0.077	0.002	0.000225658	CD300LG
CD276	6.11893e-09	-4.2605	0.046	0.413	0.000230035	CD276
GPR63	6.1601e-09	4.28899	0.077	0.002	0.000231583	GPR63
TMEM100	6.55995e-09	2.22608	0.185	0.027	0.000246615	TMEM100
MSH6	6.64126e-09	1.98149	0.292	0.069	0.000249672	MSH6
FER	6.65162e-09	2.08109	0.292	0.071	0.000250061	FER
SRSF7	6.8617e-09	1.30465	0.8	0.6	0.000257959	SRSF7
TENM2	7.20172e-09	4.20929	0.108	0.007	0.000270741	TENM2
RP11-138A9.1	7.29214e-09	-5.50006	0	0.365	0.000274141	RP11-138A9.1
CHMP4B	7.29468e-09	-2.05134	0.231	0.593	0.000274236	CHMP4B
RXFP1	7.34079e-09	4.39229	0.108	0.007	0.00027597	RXFP1
RSBN1L	7.42962e-09	1.84332	0.523	0.236	0.000279309	RSBN1L
ZNF689	7.48299e-09	2.26535	0.262	0.058	0.000281315	ZNF689
EIF1	7.48867e-09	0.569462	0.985	0.993	0.000281529	EIF1
CLTA	7.60988e-09	-1.28051	0.415	0.747	0.000286086	CLTA
ALDH1A1	7.7596e-09	1.79155	0.477	0.171	0.000291714	ALDH1A1
ABCC4	7.87704e-09	2.09698	0.308	0.078	0.000296129	ABCC4
SERPINH1	7.88179e-09	-1.22362	0.662	0.816	0.000296308	SERPINH1
CTTNBP2	7.92365e-09	4.77992	0.108	0.007	0.000297882	CTTNBP2
NDNF	7.92365e-09	3.94577	0.108	0.007	0.000297882	NDNF
PPIG	7.99719e-09	1.28093	0.754	0.502	0.000300647	PPIG
FOS	8.27976e-09	1.92268	0.892	0.876	0.000311269	FOS
MYO1C	8.45183e-09	1.31054	0.723	0.451	0.000317738	MYO1C
TBX2-AS1	8.5514e-09	3.33402	0.108	0.007	0.000321481	TBX2-AS1
DUSP23	8.60741e-09	-2.35015	0.292	0.631	0.000323587	DUSP23
CFL1	8.69861e-09	-0.65619	0.954	0.958	0.000327016	CFL1
ARRDC4	8.92102e-09	4.07716	0.123	0.011	0.000335377	ARRDC4
PGF	9.04856e-09	-3.57684	0.138	0.504	0.000340172	PGF
LLNLR-245B6.1	9.19815e-09	-5.04766	0	0.362	0.000345795	LLNLR-245B6.1
KCNB1	9.22741e-09	3.68693	0.108	0.007	0.000346895	KCNB1
NFKBIA	9.32082e-09	-1.18094	0.862	0.927	0.000350407	NFKBIA
APBB2	9.42111e-09	1.67691	0.569	0.258	0.000354177	APBB2
MITF	9.73989e-09	3.13841	0.138	0.015	0.000366161	MITF
PCDH7	1.02098e-08	4.11821	0.123	0.011	0.000383829	PCDH7
ATXN3	1.03466e-08	1.64938	0.6	0.296	0.000388968	ATXN3
SELE	1.05011e-08	-2.26719	0.123	0.538	0.000394779	SELE
PDK4	1.09973e-08	1.78272	0.369	0.115	0.000413433	PDK4
ZNF407	1.18929e-08	2.4325	0.277	0.067	0.0004471	ZNF407
ZNF567	1.19139e-08	2.94928	0.185	0.029	0.000447891	ZNF567
DNTTIP2	1.28981e-08	2.1579	0.554	0.285	0.000484891	DNTTIP2
LGI4	1.29135e-08	2.89762	0.123	0.011	0.000485471	LGI4
IFNAR1	1.3009e-08	1.40107	0.6	0.298	0.000489061	IFNAR1
CDH6	1.31313e-08	2.66307	0.123	0.011	0.000493657	CDH6
IFNGR1	1.34905e-08	1.74762	0.585	0.302	0.000507162	IFNGR1
AHRR	1.38061e-08	2.37879	0.123	0.011	0.000519026	AHRR
KITLG	1.38904e-08	2.00941	0.462	0.182	0.000522197	KITLG
IGFBP4	1.43494e-08	0.761025	0.892	0.887	0.000539452	IGFBP4
LRRC32	1.43632e-08	1.51271	0.615	0.304	0.000539971	LRRC32
WHSC1L1	1.45734e-08	-4.96453	0	0.355	0.000547873	WHSC1L1
TSPAN12	1.47291e-08	1.96741	0.523	0.253	0.000553725	TSPAN12
PPIL4	1.47722e-08	1.89157	0.477	0.196	0.000555345	PPIL4
PHLDA2	1.53551e-08	-3.56704	0.046	0.413	0.00057726	PHLDA2
ZNF541	1.58342e-08	3.52055	0.154	0.02	0.000595272	ZNF541
HLA-DQB1	1.60485e-08	1.38761	0.631	0.3	0.000603326	HLA-DQB1
ZC3H11A	1.67048e-08	-3.87073	0.046	0.402	0.000628001	ZC3H11A
ATP2A3	1.74978e-08	1.05986	0.262	0.058	0.000657813	ATP2A3
C1orf122	1.75151e-08	-2.46067	0.108	0.489	0.000658464	C1orf122
CLIC2	1.87125e-08	1.32504	0.692	0.387	0.000703476	CLIC2
LCA5	1.87919e-08	2.13599	0.2	0.035	0.000706462	LCA5
FXYD3	1.90861e-08	-4.30145	0.015	0.373	0.000717521	FXYD3
C12orf65	2.05957e-08	1.99758	0.292	0.075	0.000774276	C12orf65
RPL39	2.24813e-08	-0.565781	0.954	0.984	0.000845162	RPL39
NCALD	2.26818e-08	2.64107	0.215	0.042	0.0008527	NCALD
PLSCR4	2.44968e-08	1.6271	0.292	0.075	0.000920931	PLSCR4
HIST1H1E	2.54945e-08	4.46396	0.2	0.036	0.00095844	HIST1H1E
APOA1BP	2.57038e-08	-5.06887	0	0.345	0.00096631	APOA1BP
PON2	2.57432e-08	-2.26268	0.246	0.558	0.000967788	PON2
SMARCC2	2.58358e-08	1.82134	0.477	0.191	0.000971272	SMARCC2
LDLR	2.58762e-08	1.95147	0.631	0.429	0.000972791	LDLR
RPS27A	2.7039e-08	-0.445092	0.985	0.996	0.0010165	RPS27A
TUBA1B	2.77619e-08	0.685542	0.923	0.805	0.00104368	TUBA1B
SCYL3	2.79645e-08	2.45726	0.154	0.02	0.0010513	SCYL3
UBE2D2	2.8123e-08	-1.49988	0.323	0.638	0.00105726	UBE2D2
NQO1	2.84667e-08	1.7888	0.646	0.362	0.00107018	NQO1
PGLS	2.87601e-08	-1.82418	0.231	0.591	0.00108121	PGLS
LCAT	2.93743e-08	3.93464	0.185	0.031	0.0011043	LCAT
PHKB	3.05076e-08	1.8983	0.538	0.24	0.0011469	PHKB
DDR2	3.11092e-08	2.72132	0.185	0.031	0.00116952	DDR2
HES4	3.40005e-08	-4.22454	0.031	0.382	0.00127821	HES4
TEAD3	3.48565e-08	4.07352	0.092	0.005	0.00131039	TEAD3
TMED3	3.57172e-08	-4.21298	0.015	0.362	0.00134275	TMED3
IFIT5	3.66664e-08	2.27097	0.277	0.069	0.00137844	IFIT5
PDCD4	3.74698e-08	1.62691	0.662	0.375	0.00140864	PDCD4
TRMT10B	3.92705e-08	2.01059	0.231	0.049	0.00147634	TRMT10B
CCPG1	3.93169e-08	1.64013	0.646	0.358	0.00147808	CCPG1
MCC	3.96351e-08	2.00377	0.354	0.115	0.00149004	MCC
SDPR	4.02233e-08	-5.77486	0	0.338	0.00151216	SDPR
SLC16A1	4.15046e-08	1.98718	0.385	0.135	0.00156033	SLC16A1
CAMKK1	4.18596e-08	2.10909	0.185	0.031	0.00157367	CAMKK1
CCL3L3	4.49502e-08	-5.09558	0	0.336	0.00168986	CCL3L3
PPP2R4	4.49502e-08	-5.09538	0	0.336	0.00168986	PPP2R4
TMF1	4.71494e-08	1.71011	0.508	0.236	0.00177253	TMF1
APC	4.72097e-08	2.14749	0.385	0.136	0.0017748	APC
EEF2	4.75414e-08	-0.719579	0.877	0.905	0.00178727	EEF2
MT1A	4.89723e-08	4.45238	0.108	0.009	0.00184107	MT1A
JCHAIN	5.10296e-08	2.68853	0.415	0.16	0.00191841	JCHAIN
AK1	5.17024e-08	-1.68585	0.154	0.513	0.0019437	AK1
VPS36	5.1816e-08	1.90399	0.477	0.207	0.00194797	VPS36
RAPGEF3	5.40241e-08	1.5924	0.508	0.227	0.00203098	RAPGEF3
SCAF11	5.69185e-08	1.14539	0.692	0.473	0.00213979	SCAF11
PYCARD	5.84612e-08	-3.15984	0.062	0.411	0.00219779	PYCARD
PCDH18	5.923e-08	3.34674	0.108	0.009	0.00222669	PCDH18
GMPR2	5.94232e-08	1.72754	0.462	0.187	0.00223396	GMPR2
CCDC82	5.9535e-08	1.68839	0.492	0.213	0.00223816	CCDC82
PLCL2	5.98691e-08	2.50193	0.2	0.038	0.00225072	PLCL2
KMT2A	6.04895e-08	1.80587	0.6	0.331	0.00227404	KMT2A
GPR146	6.17145e-08	2.26979	0.415	0.155	0.0023201	GPR146
GRN	6.24817e-08	-1.05448	0.708	0.82	0.00234894	GRN
OCIAD2	6.35009e-08	-1.87803	0.431	0.678	0.00238725	OCIAD2
UQCRQ	6.44237e-08	-0.941225	0.677	0.865	0.00242194	UQCRQ
CITED4	6.56201e-08	-5.04727	0.015	0.347	0.00246692	CITED4
SNRPD2	6.85613e-08	-0.730875	0.631	0.824	0.00257749	SNRPD2
CTDSPL2	6.99458e-08	1.42476	0.338	0.104	0.00262954	CTDSPL2
CHIC2	7.14202e-08	-2.45708	0.108	0.458	0.00268497	CHIC2
IGHA1	7.17833e-08	0.646	0.585	0.295	0.00269862	IGHA1
SMARCA2	7.44903e-08	1.78151	0.569	0.285	0.00280039	SMARCA2
ZNF331	7.68487e-08	2.68138	0.277	0.073	0.00288905	ZNF331
CCL20	7.79517e-08	-5.52459	0	0.327	0.00293052	CCL20
SEPP1	7.79517e-08	-5.30501	0	0.327	0.00293052	SEPP1
KIAA1462	7.79517e-08	-4.94599	0	0.327	0.00293052	KIAA1462
SEL1L	7.87188e-08	1.67421	0.477	0.2	0.00295936	SEL1L
H2AFV	8.07267e-08	-1.59538	0.323	0.649	0.00303484	H2AFV
IK	8.12623e-08	1.61097	0.615	0.338	0.00305497	IK
VPS4B	8.12721e-08	1.52857	0.508	0.218	0.00305534	VPS4B
SOS1	8.17128e-08	1.62828	0.508	0.225	0.00307191	SOS1
RPL37A	8.3254e-08	-0.478868	0.954	0.991	0.00312985	RPL37A
ANKRD26	8.50257e-08	1.2902	0.369	0.12	0.00319646	ANKRD26
AGR2	8.69388e-08	-5.4986	0	0.325	0.00326838	AGR2
NT5E	8.69388e-08	-5.07234	0	0.325	0.00326838	NT5E
ITGB4	8.87093e-08	1.32463	0.569	0.267	0.00333494	ITGB4
COL4A3BP	8.88744e-08	1.51161	0.462	0.184	0.00334114	COL4A3BP
BTBD7	9.12636e-08	2.2905	0.554	0.291	0.00343097	BTBD7
ARHGAP18	9.20145e-08	1.96895	0.554	0.276	0.00345919	ARHGAP18
TRIM56	9.28094e-08	1.08817	0.585	0.276	0.00348907	TRIM56
SAMD9	9.29785e-08	2.92443	0.385	0.144	0.00349543	SAMD9
FGL2	9.383e-08	2.88712	0.2	0.04	0.00352745	FGL2
PPP1R14B	9.38457e-08	-2.02042	0.138	0.493	0.00352803	PPP1R14B
MTCH1	9.47102e-08	-1.62288	0.338	0.64	0.00356053	MTCH1
SLFN11	9.48982e-08	2.1179	0.4	0.153	0.0035676	SLFN11
NOV	9.54008e-08	1.94255	0.277	0.075	0.0035865	NOV
C10orf128	9.69302e-08	-5.08777	0	0.324	0.00364399	C10orf128
PRPF4B	9.86635e-08	1.308	0.646	0.358	0.00370915	PRPF4B
IL6R	9.95785e-08	2.26253	0.231	0.051	0.00374356	IL6R
ZNF721	1.00374e-07	1.89992	0.369	0.127	0.00377347	ZNF721
KLF9	1.03216e-07	1.54618	0.615	0.404	0.00388029	KLF9
RNF219	1.05218e-07	1.62403	0.231	0.051	0.00395558	RNF219
BCL3	1.06727e-07	1.54778	0.615	0.362	0.00401229	BCL3
SRSF3	1.08237e-07	0.961767	0.923	0.776	0.00406908	SRSF3
MYLIP	1.09201e-07	1.76614	0.646	0.355	0.00410531	MYLIP
NTN4	1.10066e-07	3.00692	0.277	0.075	0.00413782	NTN4
PPP1R12A	1.11114e-07	1.30354	0.662	0.422	0.00417721	PPP1R12A
DDX5	1.11128e-07	0.679324	0.938	0.949	0.00417774	DDX5
VPS13C	1.11595e-07	1.38848	0.462	0.195	0.0041953	VPS13C
RFC1	1.1227e-07	1.73166	0.538	0.26	0.00422068	RFC1
TBC1D15	1.22353e-07	1.38192	0.554	0.285	0.00459973	TBC1D15
TSHZ2	1.24391e-07	-0.894206	0.123	0.522	0.00467634	TSHZ2
STUB1	1.24662e-07	-1.6408	0.185	0.54	0.00468655	STUB1
LSM7	1.26317e-07	-1.39825	0.415	0.695	0.00474876	LSM7
RN7SL832P	1.26638e-07	3.06563	0.138	0.018	0.00476084	RN7SL832P
MT-ND5	1.27e-07	0.751558	0.938	0.951	0.00477444	MT-ND5
NUTF2	1.2765e-07	-1.73538	0.323	0.604	0.00479887	NUTF2
RAB32	1.29825e-07	-2.53647	0.062	0.416	0.00488065	RAB32
F10	1.31237e-07	4.32354	0.077	0.004	0.00493373	F10
LHFP	1.34075e-07	-5.09207	0	0.318	0.00504041	LHFP
MANF	1.35844e-07	-1.20929	0.262	0.582	0.00510692	MANF
BCOR	1.37666e-07	2.02164	0.308	0.091	0.00517543	BCOR
SPHK1	1.37937e-07	-3.00333	0.062	0.4	0.0051856	SPHK1
LINC01436	1.40146e-07	3.76976	0.077	0.004	0.00526864	LINC01436
MLLT6	1.40413e-07	1.47211	0.523	0.242	0.00527868	MLLT6
ACTN4	1.4239e-07	0.988826	0.877	0.776	0.00535302	ACTN4
PDE8B	1.43243e-07	3.17346	0.077	0.004	0.00538509	PDE8B
BACE2	1.43917e-07	-2.33631	0.323	0.569	0.0054104	BACE2
MKKS	1.43926e-07	-2.75849	0.108	0.44	0.00541075	MKKS
CHURC1	1.44557e-07	1.48233	0.692	0.418	0.00543447	CHURC1
SGCA	1.49638e-07	3.62237	0.077	0.004	0.00562549	SGCA
KRT27	1.49638e-07	3.43444	0.077	0.004	0.00562549	KRT27
CLEC7A	1.50628e-07	3.79039	0.169	0.029	0.00566273	CLEC7A
MPHOSPH8	1.50927e-07	1.71113	0.646	0.411	0.00567394	MPHOSPH8
EPHA3	1.52938e-07	3.52824	0.077	0.004	0.00574956	EPHA3
ZNF486	1.56309e-07	3.11296	0.077	0.004	0.00587626	ZNF486
SEMA6A	1.58054e-07	1.78959	0.4	0.151	0.00594187	SEMA6A
FAAP20	1.58646e-07	-1.73585	0.215	0.573	0.00596415	FAAP20
CHCHD10	1.647e-07	-3.07585	0.062	0.393	0.00619173	CHCHD10
MRPS34	1.66423e-07	-2.4449	0.108	0.447	0.0062565	MRPS34
HNRNPR	1.68973e-07	1.41072	0.723	0.469	0.00635236	HNRNPR
ABRACL	1.80359e-07	-1.98846	0.231	0.545	0.00678043	ABRACL
SLC25A39	1.88874e-07	-1.81543	0.169	0.502	0.00710054	SLC25A39
HLA-C	1.89803e-07	0.509302	0.954	0.969	0.00713546	HLA-C
C1orf54	1.91084e-07	-1.35852	0.585	0.764	0.00718362	C1orf54
CD9	1.92351e-07	-1.2976	0.569	0.827	0.00723126	CD9
CYP46A1	1.99156e-07	2.81358	0.123	0.015	0.00748706	CYP46A1
TMEM47	2.00812e-07	2.26339	0.415	0.165	0.00754932	TMEM47
C10orf10	2.057e-07	-6.55036	0	0.311	0.00773309	C10orf10
GADD45G	2.057e-07	-5.44217	0	0.311	0.0077331	GADD45G
MIDN	2.09564e-07	1.33986	0.8	0.733	0.00787834	MIDN
HDDC3	2.11183e-07	1.69576	0.354	0.118	0.00793922	HDDC3
NCOA7	2.14604e-07	1.05935	0.877	0.615	0.00806783	NCOA7
ZNF292	2.15468e-07	1.58031	0.508	0.245	0.00810029	ZNF292
FAM189A2	2.17105e-07	2.77316	0.123	0.015	0.00816185	FAM189A2
FAM213A	2.31218e-07	1.48508	0.692	0.458	0.0086924	FAM213A
TJP1	2.37564e-07	1.20062	0.754	0.52	0.00893099	TJP1
TRAPPC1	2.40118e-07	-1.37705	0.492	0.711	0.00902698	TRAPPC1
FXYD1	2.43281e-07	2.08804	0.154	0.024	0.00914592	FXYD1
VKORC1	2.50038e-07	-0.793543	0.462	0.707	0.00939994	VKORC1
UBTD1	2.5196e-07	-3.045	0.062	0.384	0.00947218	UBTD1
GOLM1	2.5341e-07	-2.92051	0.077	0.404	0.00952668	GOLM1
RP11-536O18.1	2.543e-07	-5.44266	0	0.307	0.00956017	RP11-536O18.1
C6orf1	2.543e-07	-4.66123	0	0.307	0.00956017	C6orf1
GCC2	2.58248e-07	1.69509	0.554	0.298	0.00970859	GCC2
RAMP1	2.58834e-07	3.07039	0.169	0.031	0.00973061	RAMP1
EEF1B2	2.67283e-07	-0.621681	0.815	0.909	0.0100483	EEF1B2
BTG2	2.67993e-07	1.90377	0.662	0.473	0.0100749	BTG2
SLC25A3	2.74136e-07	-0.721123	0.723	0.827	0.0103059	SLC25A3
METTL2B	2.75062e-07	1.96169	0.262	0.069	0.0103407	METTL2B
RAPGEF2	2.75228e-07	2.06428	0.523	0.256	0.0103469	RAPGEF2
SDCBP	2.81072e-07	1.033	0.846	0.74	0.0105666	SDCBP
ZNF808	2.81638e-07	1.99736	0.169	0.029	0.0105879	ZNF808
FAM60A	2.82616e-07	-4.66189	0	0.305	0.0106247	FAM60A
XPC	2.83984e-07	1.52959	0.431	0.169	0.0106761	XPC
RUNX1T1	2.84005e-07	1.62632	0.277	0.076	0.0106769	RUNX1T1
CWC25	2.90241e-07	1.03035	0.631	0.349	0.0109113	CWC25
UBE2V1	2.93509e-07	4.28106	0.154	0.025	0.0110342	UBE2V1
DTWD1	2.95417e-07	1.75724	0.338	0.113	0.0111059	DTWD1
GULP1	3.00328e-07	1.43706	0.369	0.125	0.0112905	GULP1
PHAX	3.05334e-07	1.22488	0.446	0.18	0.0114787	PHAX
TNRC6B	3.08524e-07	1.29172	0.646	0.38	0.0115986	TNRC6B
TEF	3.08696e-07	3.05382	0.138	0.02	0.0116051	TEF
LPL	3.10849e-07	2.63067	0.092	0.007	0.0116861	LPL
C14orf1	3.13986e-07	-4.86379	0	0.304	0.011804	C14orf1
PPP4C	3.18402e-07	-1.61739	0.323	0.605	0.01197	PPP4C
ADRA2A	3.18815e-07	3.44492	0.108	0.011	0.0119855	ADRA2A
MEIS2	3.2005e-07	1.40663	0.415	0.16	0.012032	MEIS2
PRKG1	3.23854e-07	2.94702	0.108	0.011	0.012175	PRKG1
ZNF91	3.27619e-07	1.97824	0.262	0.071	0.0123165	ZNF91
NDUFA11	3.35626e-07	-0.787029	0.554	0.789	0.0126175	NDUFA11
VCAM1	3.51878e-07	-5.80103	0.015	0.32	0.0132285	VCAM1
BLOC1S6	3.53876e-07	1.37378	0.538	0.265	0.0133036	BLOC1S6
SORT1	3.56431e-07	2.43602	0.215	0.049	0.0133997	SORT1
IQGAP1	3.69655e-07	1.13609	0.723	0.538	0.0138968	IQGAP1
SRM	3.70613e-07	-1.91587	0.154	0.489	0.0139328	SRM
HERC6	3.71679e-07	2.04061	0.2	0.042	0.0139729	HERC6
UQCRH	3.75517e-07	-0.762637	0.754	0.855	0.0141172	UQCRH
NREP	3.81152e-07	-2.66042	0.108	0.429	0.014329	NREP
LTN1	3.85427e-07	3.021	0.323	0.107	0.0144898	LTN1
TCP11L2	3.89852e-07	1.67674	0.2	0.042	0.0146561	TCP11L2
MAP2K2	3.99604e-07	-2.58751	0.062	0.393	0.0150227	MAP2K2
MFAP5	4.00633e-07	5.34969	0.062	0.002	0.0150614	MFAP5
NEGR1	4.00633e-07	5.20409	0.062	0.002	0.0150614	NEGR1
PLEKHM3	4.00633e-07	4.68716	0.062	0.002	0.0150614	PLEKHM3
CNTRL	4.08411e-07	2.41776	0.231	0.056	0.0153538	CNTRL
MAK	4.10742e-07	4.82728	0.062	0.002	0.0154414	MAK
RTN4RL1	4.10742e-07	4.18156	0.062	0.002	0.0154414	RTN4RL1
IGHG1	4.14169e-07	-4.02481	0.015	0.325	0.0155703	IGHG1
RUVBL1	4.17245e-07	1.52335	0.508	0.253	0.0156859	RUVBL1
NMNAT3	4.21097e-07	4.94649	0.062	0.002	0.0158307	NMNAT3
C3orf80	4.21097e-07	4.26132	0.062	0.002	0.0158307	C3orf80
XAGE3	4.21097e-07	4.15465	0.062	0.002	0.0158307	XAGE3
LDB3	4.21097e-07	3.94509	0.062	0.002	0.0158307	LDB3
KRT5	4.21097e-07	3.88923	0.062	0.002	0.0158307	KRT5
EBPL	4.30384e-07	-1.13664	0.138	0.513	0.0161799	EBPL
P2RY6	4.31195e-07	-3.11991	0.062	0.382	0.0162103	P2RY6
SLC5A9	4.31704e-07	3.55675	0.062	0.002	0.0162295	SLC5A9
FIGN	4.31704e-07	3.06737	0.062	0.002	0.0162295	FIGN
PRDX5	4.32506e-07	-0.477817	0.723	0.831	0.0162596	PRDX5
BTF3	4.40925e-07	-0.582354	0.877	0.936	0.0165761	BTF3
CHCHD2	4.45748e-07	-0.605205	0.846	0.902	0.0167574	CHCHD2
RPL19	4.49785e-07	-0.471677	0.923	0.989	0.0169092	RPL19
IGF2R	4.50164e-07	1.53632	0.492	0.225	0.0169234	IGF2R
CLMN	4.54019e-07	2.34167	0.138	0.02	0.0170684	CLMN
FSCN1	4.56657e-07	-1.63733	0.354	0.635	0.0171675	FSCN1
HSD17B12	4.57045e-07	1.75749	0.615	0.387	0.0171821	HSD17B12
AP000866.2	4.57178e-07	7.81456	0.046	0	0.0171872	AP000866.2
AL117339.5	4.57178e-07	7.56805	0.046	0	0.0171872	AL117339.5
LINC02482	4.57178e-07	7.34788	0.046	0	0.0171872	LINC02482
AC009309.1	4.57178e-07	7.33991	0.046	0	0.0171872	AC009309.1
AP001160.1	4.57178e-07	7.11393	0.046	0	0.0171872	AP001160.1
AC146944.4	4.57178e-07	6.55088	0.046	0	0.0171872	AC146944.4
AC124312.1	4.57178e-07	6.16675	0.046	0	0.0171872	AC124312.1
DPP6	4.57178e-07	5.96644	0.046	0	0.0171872	DPP6
RYR3	4.57178e-07	5.96419	0.046	0	0.0171872	RYR3
POC1B-AS1	4.57178e-07	5.94686	0.046	0	0.0171872	POC1B-AS1
HNRNPA1P48	4.57178e-07	5.93698	0.046	0	0.0171872	HNRNPA1P48
AC016831.1	4.57178e-07	5.92756	0.046	0	0.0171872	AC016831.1
AC008741.2	4.57178e-07	5.88078	0.046	0	0.0171872	AC008741.2
AL163051.1	4.57178e-07	5.83725	0.046	0	0.0171872	AL163051.1
AP001157.1	4.57178e-07	5.79797	0.046	0	0.0171872	AP001157.1
AC069544.1	4.57178e-07	5.76215	0.046	0	0.0171872	AC069544.1
AC087392.2	4.57178e-07	5.71305	0.046	0	0.0171872	AC087392.2
MAG	4.57178e-07	5.69584	0.046	0	0.0171872	MAG
P2RX1	4.57178e-07	5.68667	0.046	0	0.0171872	P2RX1
TMEM267	4.57178e-07	5.67395	0.046	0	0.0171872	TMEM267
AL138724.1	4.57178e-07	5.65062	0.046	0	0.0171872	AL138724.1
AL021453.1	4.57178e-07	5.62941	0.046	0	0.0171872	AL021453.1
AC073896.2	4.57178e-07	5.61105	0.046	0	0.0171872	AC073896.2
AC130650.2	4.57178e-07	5.57835	0.046	0	0.0171872	AC130650.2
AC008014.1	4.57178e-07	5.4566	0.046	0	0.0171872	AC008014.1
AC018816.1	4.57178e-07	5.43742	0.046	0	0.0171872	AC018816.1
LRRC8C-DT	4.57178e-07	5.43736	0.046	0	0.0171872	LRRC8C-DT
AC083862.2	4.57178e-07	5.40892	0.046	0	0.0171872	AC083862.2
INTS6L	4.57178e-07	5.39303	0.046	0	0.0171872	INTS6L
AC008915.2	4.57178e-07	5.37696	0.046	0	0.0171872	AC008915.2
AC092849.1	4.57178e-07	5.37546	0.046	0	0.0171872	AC092849.1
AC147067.1	4.57178e-07	5.3701	0.046	0	0.0171872	AC147067.1
AL139384.1	4.57178e-07	5.36301	0.046	0	0.0171872	AL139384.1
DDN-AS1	4.57178e-07	5.35268	0.046	0	0.0171872	DDN-AS1
AC015982.1	4.57178e-07	5.34819	0.046	0	0.0171872	AC015982.1
AC093323.1	4.57178e-07	5.34146	0.046	0	0.0171872	AC093323.1
C10orf143	4.57178e-07	5.3254	0.046	0	0.0171872	C10orf143
NECAB1	4.57178e-07	5.31903	0.046	0	0.0171872	NECAB1
AF001548.2	4.57178e-07	5.31747	0.046	0	0.0171872	AF001548.2
REXO5	4.57178e-07	5.30264	0.046	0	0.0171872	REXO5
AL513542.1	4.57178e-07	5.3009	0.046	0	0.0171872	AL513542.1
SHLD3	4.57178e-07	5.28693	0.046	0	0.0171872	SHLD3
MANEA-DT	4.57178e-07	5.26811	0.046	0	0.0171872	MANEA-DT
AC078909.1	4.57178e-07	5.25154	0.046	0	0.0171872	AC078909.1
TENT5A	4.57178e-07	5.24318	0.046	0	0.0171872	TENT5A
AC006213.2	4.57178e-07	5.2359	0.046	0	0.0171872	AC006213.2
AP002748.3	4.57178e-07	5.23445	0.046	0	0.0171872	AP002748.3
AC124798.1	4.57178e-07	5.22734	0.046	0	0.0171872	AC124798.1
AC107952.2	4.57178e-07	5.2199	0.046	0	0.0171872	AC107952.2
AC022167.2	4.57178e-07	5.21676	0.046	0	0.0171872	AC022167.2
AC064807.1	4.57178e-07	5.21668	0.046	0	0.0171872	AC064807.1
AC092287.1	4.57178e-07	5.21637	0.046	0	0.0171872	AC092287.1
AC110769.2	4.57178e-07	5.21047	0.046	0	0.0171872	AC110769.2
AC090114.2	4.57178e-07	5.16504	0.046	0	0.0171872	AC090114.2
AC073335.2	4.57178e-07	5.16239	0.046	0	0.0171872	AC073335.2
AC099489.1	4.57178e-07	5.15826	0.046	0	0.0171872	AC099489.1
CASTOR1	4.57178e-07	5.13788	0.046	0	0.0171872	CASTOR1
AL035563.1	4.57178e-07	5.13271	0.046	0	0.0171872	AL035563.1
AC012368.1	4.57178e-07	5.13	0.046	0	0.0171872	AC012368.1
AC026304.1	4.57178e-07	5.13	0.046	0	0.0171872	AC026304.1
FDX2	4.57178e-07	5.12073	0.046	0	0.0171872	FDX2
AC009812.1	4.57178e-07	5.11771	0.046	0	0.0171872	AC009812.1
AC009041.2	4.57178e-07	5.11605	0.046	0	0.0171872	AC009041.2
ARHGAP44	4.57178e-07	5.10919	0.046	0	0.0171872	ARHGAP44
AL391422.3	4.57178e-07	5.10873	0.046	0	0.0171872	AL391422.3
DHFR2	4.57178e-07	5.10084	0.046	0	0.0171872	DHFR2
SUCLG2-AS1	4.57178e-07	5.08838	0.046	0	0.0171872	SUCLG2-AS1
CDC37L1-DT	4.57178e-07	5.06874	0.046	0	0.0171872	CDC37L1-DT
SPACA9	4.57178e-07	5.06588	0.046	0	0.0171872	SPACA9
AC137767.1	4.57178e-07	5.05637	0.046	0	0.0171872	AC137767.1
CACNA2D2	4.57178e-07	5.04826	0.046	0	0.0171872	CACNA2D2
AC015819.2	4.57178e-07	5.04387	0.046	0	0.0171872	AC015819.2
FYB1	4.57178e-07	5.03921	0.046	0	0.0171872	FYB1
AC022144.1	4.57178e-07	5.0216	0.046	0	0.0171872	AC022144.1
AC012640.2	4.57178e-07	5.02139	0.046	0	0.0171872	AC012640.2
AC093673.1	4.57178e-07	4.99477	0.046	0	0.0171872	AC093673.1
AC026401.3	4.57178e-07	4.98433	0.046	0	0.0171872	AC026401.3
AC242426.2	4.57178e-07	4.94995	0.046	0	0.0171872	AC242426.2
AC108488.1	4.57178e-07	4.94369	0.046	0	0.0171872	AC108488.1
AL359541.1	4.57178e-07	4.93361	0.046	0	0.0171872	AL359541.1
KYAT1	4.57178e-07	4.93143	0.046	0	0.0171872	KYAT1
KCND3	4.57178e-07	4.91149	0.046	0	0.0171872	KCND3
AC008771.1	4.57178e-07	4.90866	0.046	0	0.0171872	AC008771.1
GALNT16	4.57178e-07	4.90751	0.046	0	0.0171872	GALNT16
AL133338.1	4.57178e-07	4.907	0.046	0	0.0171872	AL133338.1
MCUB	4.57178e-07	4.89609	0.046	0	0.0171872	MCUB
NTF3	4.57178e-07	4.88593	0.046	0	0.0171872	NTF3
TENT5C	4.57178e-07	4.86521	0.046	0	0.0171872	TENT5C
AC009948.1	4.57178e-07	4.86442	0.046	0	0.0171872	AC009948.1
AL158152.1	4.57178e-07	4.86235	0.046	0	0.0171872	AL158152.1
CCDC163	4.57178e-07	4.86071	0.046	0	0.0171872	CCDC163
MINDY1	4.57178e-07	4.84704	0.046	0	0.0171872	MINDY1
OSER1-DT	4.57178e-07	4.83426	0.046	0	0.0171872	OSER1-DT
AL356488.3	4.57178e-07	4.83153	0.046	0	0.0171872	AL356488.3
MIR193BHG	4.57178e-07	4.82392	0.046	0	0.0171872	MIR193BHG
AC002310.1	4.57178e-07	4.80218	0.046	0	0.0171872	AC002310.1
AC118553.2	4.57178e-07	4.77858	0.046	0	0.0171872	AC118553.2
AC006504.5	4.57178e-07	4.73365	0.046	0	0.0171872	AC006504.5
AP005329.3	4.57178e-07	4.7257	0.046	0	0.0171872	AP005329.3
TBCE.1	4.57178e-07	4.71153	0.046	0	0.0171872	TBCE.1
AC011978.2	4.57178e-07	4.65433	0.046	0	0.0171872	AC011978.2
AL021368.2	4.57178e-07	4.62611	0.046	0	0.0171872	AL021368.2
AC012358.3	4.57178e-07	4.61238	0.046	0	0.0171872	AC012358.3
Z99289.3	4.57178e-07	4.57708	0.046	0	0.0171872	Z99289.3
AGTR1	4.57178e-07	4.57057	0.046	0	0.0171872	AGTR1
U73166.1	4.57178e-07	4.5684	0.046	0	0.0171872	U73166.1
AL627171.1	4.57178e-07	4.55376	0.046	0	0.0171872	AL627171.1
AL121987.2	4.57178e-07	4.55104	0.046	0	0.0171872	AL121987.2
AC007228.2	4.57178e-07	4.54436	0.046	0	0.0171872	AC007228.2
LINC02091	4.57178e-07	4.53552	0.046	0	0.0171872	LINC02091
AC005838.2	4.57178e-07	4.53466	0.046	0	0.0171872	AC005838.2
Z99774.1	4.57178e-07	4.52496	0.046	0	0.0171872	Z99774.1
UBQLNL	4.57178e-07	4.51945	0.046	0	0.0171872	UBQLNL
AC114488.3	4.57178e-07	4.50352	0.046	0	0.0171872	AC114488.3
NECTIN1	4.57178e-07	4.48835	0.046	0	0.0171872	NECTIN1
AL021707.6	4.57178e-07	4.48772	0.046	0	0.0171872	AL021707.6
AP000438.1	4.57178e-07	4.46426	0.046	0	0.0171872	AP000438.1
PCDHGC3	4.57178e-07	4.45776	0.046	0	0.0171872	PCDHGC3
AC006449.6	4.57178e-07	4.44972	0.046	0	0.0171872	AC006449.6
AL162258.2	4.57178e-07	4.42563	0.046	0	0.0171872	AL162258.2
AC119674.2	4.57178e-07	4.37932	0.046	0	0.0171872	AC119674.2
GPR135	4.57178e-07	4.37256	0.046	0	0.0171872	GPR135
AC125807.2	4.57178e-07	4.33508	0.046	0	0.0171872	AC125807.2
ADGRL3	4.57178e-07	4.32324	0.046	0	0.0171872	ADGRL3
MHENCR	4.57178e-07	4.27699	0.046	0	0.0171872	MHENCR
GPRC5D-AS1	4.57178e-07	4.27283	0.046	0	0.0171872	GPRC5D-AS1
KCNQ4	4.57178e-07	4.25445	0.046	0	0.0171872	KCNQ4
AC002467.1	4.57178e-07	4.24579	0.046	0	0.0171872	AC002467.1
CC2D2B	4.57178e-07	4.22479	0.046	0	0.0171872	CC2D2B
AL365203.2	4.57178e-07	4.21614	0.046	0	0.0171872	AL365203.2
AC083843.3	4.57178e-07	4.20849	0.046	0	0.0171872	AC083843.3
AC067852.2	4.57178e-07	4.20376	0.046	0	0.0171872	AC067852.2
CR381653.1	4.57178e-07	4.20187	0.046	0	0.0171872	CR381653.1
LARGE1	4.57178e-07	4.17843	0.046	0	0.0171872	LARGE1
AL392172.1	4.57178e-07	4.17705	0.046	0	0.0171872	AL392172.1
AC243965.1	4.57178e-07	4.17027	0.046	0	0.0171872	AC243965.1
AC027682.6	4.57178e-07	4.17027	0.046	0	0.0171872	AC027682.6
AC016588.2	4.57178e-07	4.10778	0.046	0	0.0171872	AC016588.2
CIITA	4.66603e-07	2.57212	0.154	0.025	0.0175415	CIITA
PPFIBP1	4.66778e-07	1.94084	0.662	0.429	0.0175481	PPFIBP1
NDUFAB1	4.80286e-07	-1.47359	0.4	0.656	0.0180559	NDUFAB1
FKBP10	4.88217e-07	-2.77047	0.092	0.405	0.018354	FKBP10
NASP	4.89569e-07	1.29934	0.692	0.5	0.0184049	NASP
RPS3A	5.11675e-07	-0.538233	0.938	0.978	0.0192359	RPS3A
CALM1	5.26723e-07	-0.804457	0.892	0.927	0.0198016	CALM1
ZC3HAV1	5.27083e-07	1.42566	0.615	0.384	0.0198152	ZC3HAV1
PML	5.30669e-07	1.14982	0.508	0.231	0.01995	PML
SESN1	5.32368e-07	2.48277	0.169	0.031	0.0200138	SESN1
HLA-DMB	5.3671e-07	1.50322	0.431	0.171	0.0201771	HLA-DMB
RNF13	5.43275e-07	1.46947	0.554	0.305	0.0204239	RNF13
DDX3X	5.45725e-07	1.16336	0.785	0.722	0.020516	DDX3X
TNRC6C	5.46319e-07	2.12734	0.308	0.1	0.0205383	TNRC6C
ZFP36L1	5.48652e-07	1.21935	0.831	0.762	0.020626	ZFP36L1
KRT19	5.54335e-07	-3.71037	0.015	0.32	0.0208397	KRT19
MMP14	5.57623e-07	-1.89396	0.138	0.478	0.0209633	MMP14
TIMM13	5.60342e-07	-1.41563	0.508	0.693	0.0210655	TIMM13
ARHGAP26	5.83928e-07	1.86966	0.323	0.107	0.0219522	ARHGAP26
SNHG7	5.98636e-07	-1.39679	0.323	0.642	0.0225051	SNHG7
SDE2	6.02135e-07	1.61763	0.492	0.229	0.0226367	SDE2
MT-ND4	6.02328e-07	0.532022	0.985	0.989	0.0226439	MT-ND4
COL6A1	6.02609e-07	-2.13631	0.185	0.487	0.0226545	COL6A1
RND1	6.12625e-07	1.42891	0.723	0.527	0.023031	RND1
TUG1	6.5031e-07	-4.66012	0	0.291	0.0244478	TUG1
HEG1	6.50583e-07	1.26208	0.785	0.629	0.024458	HEG1
CCL4	6.52553e-07	1.07916	0.046	0.382	0.0245321	CCL4
PRKCH	6.55266e-07	1.1458	0.692	0.465	0.0246341	PRKCH
USP53	6.62121e-07	2.3166	0.277	0.084	0.0248918	USP53
SLC25A25	7.04045e-07	1.75871	0.538	0.311	0.0264679	SLC25A25
XRN1	7.11006e-07	1.58002	0.369	0.135	0.0267295	XRN1
STXBP1	7.15706e-07	1.6345	0.462	0.211	0.0269062	STXBP1
RPL17	7.19679e-07	-0.714196	0.554	0.744	0.0270556	RPL17
CCDC109B	7.20708e-07	-4.86997	0	0.289	0.0270943	CCDC109B
LGALS4	7.32489e-07	-2.44233	0.031	0.34	0.0275372	LGALS4
ZMYND8	7.34127e-07	1.87589	0.354	0.127	0.0275988	ZMYND8
RPL11	7.37013e-07	-0.461279	0.954	0.991	0.0277073	RPL11
PKP4	7.48141e-07	1.38076	0.662	0.395	0.0281256	PKP4
POLK	7.53552e-07	2.13903	0.415	0.176	0.028329	POLK
FENDRR	7.56251e-07	2.68707	0.123	0.016	0.0284305	FENDRR
ERG	7.60966e-07	1.06311	0.708	0.493	0.0286078	ERG
ALDH7A1	7.63672e-07	1.61359	0.369	0.135	0.0287095	ALDH7A1
PIBF1	7.69736e-07	2.37447	0.231	0.058	0.0289374	PIBF1
HYAL1	7.84372e-07	1.48071	0.369	0.131	0.0294877	HYAL1
DGKE	8.03239e-07	2.58214	0.323	0.107	0.030197	DGKE
KLHDC8B	8.23941e-07	1.56406	0.354	0.127	0.0309752	KLHDC8B
COX8A	8.29002e-07	-0.835135	0.785	0.845	0.0311655	COX8A
EPB41	8.40898e-07	3.09197	0.154	0.027	0.0316127	EPB41
TMEM147	8.59478e-07	-1.13543	0.354	0.66	0.0323112	TMEM147
IL3RA	8.87904e-07	0.923143	0.8	0.571	0.0333799	IL3RA
LRP5	9.00327e-07	1.88995	0.277	0.084	0.0338469	LRP5
RAB11FIP2	9.4632e-07	1.70269	0.246	0.065	0.035576	RAB11FIP2
LYL1	9.51511e-07	-1.95123	0.092	0.429	0.0357711	LYL1
MDK	9.52452e-07	-2.94315	0.154	0.442	0.0358065	MDK
ZNF420	9.57018e-07	3.03495	0.138	0.022	0.0359781	ZNF420
TCF25	9.63126e-07	1.06239	0.815	0.616	0.0362078	TCF25
PSMA7	9.68756e-07	-0.82167	0.754	0.873	0.0364194	PSMA7
ESM1	9.79231e-07	-7.23048	0	0.284	0.0368132	ESM1
ABCB1	9.86219e-07	2.22365	0.323	0.109	0.0370759	ABCB1
SAMHD1	1.00807e-06	1.35207	0.477	0.216	0.0378975	SAMHD1
MORC3	1.01283e-06	1.43686	0.323	0.105	0.0380764	MORC3
TSPAN14	1.0131e-06	0.740898	0.723	0.431	0.0380866	TSPAN14
GTF3A	1.02405e-06	-0.788249	0.2	0.525	0.0384983	GTF3A
DDX27	1.05424e-06	2.1426	0.415	0.169	0.039633	DDX27
XAF1	1.07464e-06	1.19265	0.615	0.338	0.0403999	XAF1
C17orf62	1.08392e-06	-4.58686	0	0.282	0.040749	C17orf62
RPL34	1.08637e-06	-0.40662	0.938	0.996	0.0408409	RPL34
TLCD2	1.0884e-06	2.75605	0.185	0.04	0.0409173	TLCD2
ZNF451	1.0909e-06	1.47869	0.477	0.238	0.0410114	ZNF451
CROT	1.10938e-06	1.73463	0.215	0.051	0.0417061	CROT
MRPL23	1.11334e-06	-2.56342	0.046	0.358	0.041855	MRPL23
RNASEH2C	1.14248e-06	-0.949308	0.354	0.635	0.0429504	RNASEH2C
SPINK5	1.14331e-06	2.08605	0.154	0.027	0.0429816	SPINK5
NIPBL	1.16604e-06	1.85678	0.554	0.295	0.0438362	NIPBL
LAPTM5	1.18062e-06	-0.501414	0.092	0.404	0.0443844	LAPTM5
CBX7	1.18696e-06	2.14077	0.246	0.067	0.0446227	CBX7
HNRNPA0	1.19202e-06	-0.901104	0.538	0.715	0.0448127	HNRNPA0
CLDN3	1.19945e-06	-4.84987	0	0.28	0.0450922	CLDN3
CPSF3L	1.19945e-06	-4.64598	0	0.28	0.0450922	CPSF3L
SLC29A1	1.20941e-06	-2.4379	0.138	0.44	0.0454667	SLC29A1
EFCC1	1.21393e-06	1.82728	0.138	0.022	0.0456365	EFCC1
GSTM4	1.24261e-06	1.82787	0.169	0.033	0.0467148	GSTM4
CCNT1	1.25458e-06	1.81892	0.385	0.16	0.0471645	CCNT1
BTN3A1	1.26411e-06	1.89026	0.292	0.093	0.0475228	BTN3A1
RAB30	1.27173e-06	1.75391	0.2	0.045	0.0478094	RAB30
MGLL	1.28755e-06	1.36605	0.708	0.545	0.0484042	MGLL
NRP1	1.30041e-06	1.38319	0.723	0.565	0.0488875	NRP1
KANSL1	1.32036e-06	1.5995	0.462	0.218	0.0496378	KANSL1
OAF	1.32142e-06	-2.03578	0.246	0.525	0.0496776	OAF
PIGB	1.32633e-06	3.1647	0.108	0.013	0.049862	PIGB
C21orf59	1.3269e-06	-4.73842	0	0.278	0.0498833	C21orf59
PRPF8	1.37119e-06	1.12654	0.538	0.258	0.0515483	PRPF8
QSER1	1.38489e-06	2.29575	0.323	0.109	0.0520634	QSER1
CHCHD7	1.39407e-06	1.34931	0.508	0.253	0.0524086	CHCHD7
EPRS	1.39418e-06	1.21605	0.523	0.262	0.0524127	EPRS
BTG1	1.41529e-06	-1.08887	0.723	0.847	0.0532065	BTG1
RHOC	1.41884e-06	-0.74518	0.831	0.889	0.0533399	RHOC
MAP7	1.42496e-06	2.49592	0.108	0.013	0.0535699	MAP7
RPL29	1.46527e-06	-0.416402	0.954	0.98	0.0550854	RPL29
ZNF410	1.49102e-06	3.98956	0.077	0.005	0.0560535	ZNF410
ERGIC3	1.49314e-06	-1.09509	0.415	0.662	0.056133	ERGIC3
2025-09-07	1.49642e-06	0.983986	0.785	0.653	0.0562565	2025-09-07
ADGRF5	1.50351e-06	0.962302	0.769	0.618	0.0565229	ADGRF5
PRR26	1.51935e-06	5.14077	0.077	0.005	0.0571183	PRR26
SLC16A3	1.5762e-06	-2.5703	0.108	0.407	0.0592556	SLC16A3
KAT6A	1.5819e-06	1.48054	0.523	0.265	0.0594699	KAT6A
ZNF605	1.61189e-06	2.77283	0.215	0.055	0.0605975	ZNF605
SETD4	1.61593e-06	1.84521	0.246	0.069	0.0607492	SETD4
NCOA1	1.61785e-06	1.91994	0.415	0.171	0.0608215	NCOA1
RPL6	1.62634e-06	-0.493236	0.938	0.958	0.0611406	RPL6
SH3TC2	1.6333e-06	3.56674	0.092	0.009	0.0614023	SH3TC2
SLFN12	1.6347e-06	2.82773	0.231	0.062	0.0614549	SLFN12
ACTB	1.65213e-06	-0.758161	0.985	0.996	0.0621102	ACTB
MPG	1.65489e-06	-1.42107	0.2	0.513	0.062214	MPG
YWHAQ	1.65874e-06	-1.1371	0.508	0.742	0.0623588	YWHAQ
ETV3	1.66715e-06	1.64533	0.415	0.176	0.0626749	ETV3
TIMP3	1.67243e-06	1.25057	0.708	0.464	0.0628733	TIMP3
MIPOL1	1.67647e-06	2.38095	0.169	0.035	0.0630253	MIPOL1
NDUFS5	1.68507e-06	-0.57488	0.738	0.853	0.0633484	NDUFS5
SLC51B	1.70048e-06	3.95566	0.077	0.005	0.0639277	SLC51B
NDUFA4L2	1.70442e-06	0.56762	0.215	0.053	0.0640759	NDUFA4L2
TXN	1.71237e-06	-0.657637	0.815	0.869	0.0643748	TXN
DDX58	1.71915e-06	1.65901	0.262	0.078	0.0646297	DDX58
MADCAM1	1.73482e-06	1.86072	0.2	0.047	0.065219	MADCAM1
ZRANB2	1.74609e-06	1.4699	0.554	0.3	0.0656425	ZRANB2
CTSB	1.77858e-06	-1.15792	0.569	0.727	0.066864	CTSB
HSDL2	1.78145e-06	1.99001	0.308	0.107	0.0669718	HSDL2
DHRS7B	1.81055e-06	1.12396	0.508	0.236	0.0680659	DHRS7B
SERPING1	1.81364e-06	1.15544	0.554	0.285	0.0681819	SERPING1
C9orf3	1.8268e-06	1.27736	0.615	0.345	0.0686767	C9orf3
RPS12	1.83105e-06	-0.457198	0.969	0.991	0.0688364	RPS12
SMC3	1.84043e-06	1.36764	0.554	0.305	0.0691891	SMC3
SERTAD1	1.86837e-06	1.36363	0.769	0.691	0.0702394	SERTAD1
GCA	1.87527e-06	1.2978	0.308	0.1	0.070499	GCA
ZNF34	1.94755e-06	2.63702	0.154	0.029	0.0732163	ZNF34
TMEM150C	1.96037e-06	1.87478	0.385	0.156	0.0736981	TMEM150C
PLPP3	1.96421e-06	1.47228	0.738	0.531	0.0738425	PLPP3
PRDM16	1.97849e-06	3.28779	0.092	0.009	0.0743794	PRDM16
TSPAN7	1.99157e-06	1.01589	0.692	0.405	0.074871	TSPAN7
ZNF680	2.00061e-06	2.144	0.169	0.035	0.075211	ZNF680
BNIP3L	2.00447e-06	1.25138	0.6	0.378	0.0753561	BNIP3L
EDF1	2.02126e-06	-0.476312	0.831	0.911	0.0759872	EDF1
TRPC1	2.04446e-06	2.8895	0.123	0.018	0.0768594	TRPC1
CABP1	2.06018e-06	1.78057	0.169	0.035	0.0774505	CABP1
ZNF844	2.06599e-06	1.64399	0.231	0.062	0.0776687	ZNF844
TPI1	2.0665e-06	-0.720817	0.754	0.864	0.077688	TPI1
RAB31	2.1074e-06	-2.80596	0.062	0.355	0.0792258	RAB31
BGN	2.15092e-06	-2.21098	0.2	0.498	0.0808617	BGN
N4BP2L2	2.16543e-06	0.982727	0.815	0.604	0.0814072	N4BP2L2
EIF3F	2.17156e-06	-1.01068	0.569	0.736	0.0816376	EIF3F
HOMER3	2.1887e-06	-4.60496	0	0.269	0.082282	HOMER3
SSR4	2.1913e-06	-0.571977	0.8	0.876	0.0823797	SSR4
RPL14	2.20077e-06	-0.448162	0.954	0.965	0.0827356	RPL14
SNHG25	2.30409e-06	-3.95353	0.031	0.305	0.0866201	SNHG25
CEP192	2.4061e-06	2.26689	0.185	0.042	0.090455	CEP192
FNDC4	2.41699e-06	-4.40066	0	0.267	0.0908644	FNDC4
NDUFS7	2.51931e-06	-1.38902	0.385	0.625	0.0947108	NDUFS7
COLGALT1	2.53816e-06	-1.69854	0.2	0.498	0.0954198	COLGALT1
DNPH1	2.5939e-06	-2.30104	0.046	0.333	0.0975152	DNPH1
AQP3	2.59445e-06	2.32688	0.277	0.089	0.0975359	AQP3
C1QTNF3	2.60441e-06	2.50888	0.138	0.024	0.0979102	C1QTNF3
CASZ1	2.65293e-06	3.11347	0.169	0.035	0.0997343	CASZ1
RP11-670E13.6	2.66832e-06	-4.76289	0	0.265	0.100313	RP11-670E13.6
PTER	2.69362e-06	2.32675	0.138	0.024	0.101264	PTER
MAP1LC3A	2.71095e-06	-1.4189	0.354	0.607	0.101915	MAP1LC3A
CX3CL1	2.72129e-06	1.75644	0.415	0.171	0.102304	CX3CL1
COX17	2.75729e-06	0.920327	0.769	0.613	0.103657	COX17
HLA-F	2.78966e-06	0.998061	0.692	0.522	0.104874	HLA-F
ZC2HC1A	2.79987e-06	1.80714	0.262	0.078	0.105258	ZC2HC1A
EIF5A	2.8114e-06	-1.60882	0.4	0.636	0.105692	EIF5A
DYNC1LI2	2.86353e-06	1.38458	0.723	0.469	0.107652	DYNC1LI2
MBD5	2.90543e-06	2.09638	0.308	0.113	0.109227	MBD5
MT-ND1	2.91454e-06	0.622779	0.985	0.982	0.109569	MT-ND1
COL5A3	2.93002e-06	2.13048	0.123	0.018	0.110151	COL5A3
LARP6	2.94494e-06	-4.68006	0	0.264	0.110712	LARP6
PKN2	2.99667e-06	1.32923	0.523	0.267	0.112657	PKN2
TDRD3	3.12624e-06	1.45182	0.277	0.089	0.117528	TDRD3
MT-CO1	3.22872e-06	0.43567	0.985	0.987	0.121381	MT-CO1
RGCC	3.24234e-06	-0.567251	0.508	0.738	0.121892	RGCC
SLC9A3R2	3.25259e-06	0.905217	0.877	0.751	0.122278	SLC9A3R2
RPS24	3.29888e-06	-0.473121	0.938	0.995	0.124018	RPS24
SMAD7	3.30044e-06	0.784971	0.4	0.153	0.124077	SMAD7
IKBKB	3.31085e-06	1.1232	0.4	0.162	0.124468	IKBKB
NES	3.33463e-06	1.18714	0.646	0.404	0.125362	NES
SAMD9L	3.37447e-06	1.49516	0.4	0.165	0.12686	SAMD9L
RHEB	3.38328e-06	-0.80545	0.4	0.693	0.127191	RHEB
BBS4	3.46743e-06	2.59827	0.169	0.036	0.130355	BBS4
N4BP2L1	3.47569e-06	1.33681	0.292	0.093	0.130665	N4BP2L1
OAZ1	3.47577e-06	-0.494865	0.846	0.924	0.130668	OAZ1
DGCR6L	3.48113e-06	-1.9023	0.138	0.44	0.130869	DGCR6L
WDR1	3.49123e-06	-1.22584	0.431	0.675	0.131249	WDR1
MIER1	3.59348e-06	1.22282	0.523	0.295	0.135093	MIER1
CD151	3.60667e-06	-0.847932	0.677	0.816	0.135589	CD151
MSRB2	3.62179e-06	-2.5121	0.046	0.329	0.136158	MSRB2
TSPAN9	3.70488e-06	1.78056	0.585	0.324	0.139281	TSPAN9
MIA3	3.71884e-06	1.53909	0.369	0.149	0.139806	MIA3
U2SURP	3.81317e-06	1.70805	0.554	0.333	0.143352	U2SURP
SPRYD3	3.87383e-06	1.48379	0.308	0.107	0.145633	SPRYD3
ZNF484	3.88183e-06	2.54008	0.108	0.015	0.145933	ZNF484
NHP2	3.93028e-06	-1.41911	0.492	0.653	0.147755	NHP2
CP	3.98648e-06	3.4959	0.108	0.015	0.149868	CP
PDE7B	4.20267e-06	3.23529	0.231	0.067	0.157995	PDE7B
IFI6	4.21246e-06	-1.79482	0.446	0.66	0.158363	IFI6
ZNF160	4.23324e-06	2.77486	0.262	0.082	0.159144	ZNF160
ARPC2	4.24385e-06	-0.772898	0.769	0.858	0.159543	ARPC2
ELP4	4.25096e-06	1.44918	0.231	0.064	0.159811	ELP4
TTYH3	4.43151e-06	-2.55139	0.123	0.398	0.166598	TTYH3
SOGA1	4.46199e-06	1.29661	0.292	0.096	0.167744	SOGA1
SOCS5	4.49115e-06	1.74469	0.308	0.111	0.16884	SOCS5
BMX	4.5092e-06	2.71267	0.277	0.091	0.169519	BMX
KLF11	4.55538e-06	1.05211	0.462	0.205	0.171255	KLF11
GALK2	4.56127e-06	1.94146	0.338	0.124	0.171477	GALK2
BMPR2	4.60943e-06	0.874265	0.738	0.582	0.173287	BMPR2
UQCRFS1	4.61322e-06	-1.49645	0.277	0.553	0.173429	UQCRFS1
PPP1R16B	4.67687e-06	1.66591	0.338	0.125	0.175822	PPP1R16B
ZNF24	4.70688e-06	1.41355	0.508	0.267	0.17695	ZNF24
ISG20	4.7145e-06	-1.95331	0.108	0.405	0.177237	ISG20
ABCC9	4.7356e-06	2.58963	0.108	0.015	0.17803	ABCC9
G0S2	4.80184e-06	-4.95275	0	0.255	0.18052	G0S2
CDKN1A	4.82245e-06	1.54389	0.708	0.693	0.181295	CDKN1A
RALY	4.87829e-06	-1.31628	0.277	0.571	0.183395	RALY
SORBS1	4.92772e-06	2.7068	0.169	0.038	0.185253	SORBS1
REV3L	5.07623e-06	1.14381	0.477	0.236	0.190836	REV3L
TNFRSF4	5.09101e-06	-2.8093	0.123	0.395	0.191392	TNFRSF4
NFASC	5.1547e-06	2.6682	0.123	0.02	0.193786	NFASC
RNASEL	5.19302e-06	2.07573	0.108	0.015	0.195226	RNASEL
CSF1	5.22184e-06	1.53345	0.231	0.065	0.19631	CSF1
F3	5.29061e-06	-5.14689	0	0.253	0.198895	F3
FAM103A1	5.29061e-06	-4.42336	0	0.253	0.198895	FAM103A1
DDX60L	5.31546e-06	1.52184	0.308	0.109	0.199829	DDX60L
ZNF397	5.32816e-06	1.25716	0.2	0.049	0.200307	ZNF397
RAB5A	5.40531e-06	1.12713	0.585	0.365	0.203207	RAB5A
KL	5.46689e-06	1.9484	0.231	0.067	0.205522	KL
CBFA2T3	5.47276e-06	2.45283	0.154	0.031	0.205743	CBFA2T3
VAPA	5.49558e-06	-1.0165	0.631	0.755	0.206601	VAPA
SSBP2	5.50591e-06	1.4888	0.2	0.049	0.206989	SSBP2
BTN3A3	5.56209e-06	1.49813	0.354	0.136	0.209101	BTN3A3
STMN1	5.56308e-06	-1.64316	0.4	0.649	0.209139	STMN1
KDR	5.59498e-06	1.33864	0.723	0.535	0.210338	KDR
GABPB1	5.62246e-06	-2.7468	0.077	0.351	0.211371	GABPB1
MRPS26	5.69865e-06	-2.59553	0.062	0.335	0.214235	MRPS26
IGFBP2	5.87303e-06	0.635192	0.462	0.195	0.220791	IGFBP2
PLCB1	5.9032e-06	1.58936	0.569	0.387	0.221925	PLCB1
GAB3	5.92182e-06	1.44953	0.154	0.031	0.222625	GAB3
MVB12A	6.07267e-06	-1.76928	0.123	0.415	0.228296	MVB12A
UTP3	6.13677e-06	1.45713	0.338	0.129	0.230706	UTP3
YIPF6	6.26616e-06	1.19698	0.508	0.273	0.23557	YIPF6
EZH1	6.37336e-06	2.11522	0.246	0.075	0.2396	EZH1
RABAC1	6.52988e-06	-0.760265	0.708	0.851	0.245484	RABAC1
ZNF638	6.6405e-06	1.48526	0.508	0.267	0.249643	ZNF638
PAG1	6.66211e-06	1.84578	0.154	0.031	0.250455	PAG1
PDE2A	6.77975e-06	2.01045	0.4	0.176	0.254878	PDE2A
SCN4B	6.84163e-06	4.28696	0.062	0.004	0.257204	SCN4B
CRNDE	6.86292e-06	-4.13416	0.015	0.267	0.258005	CRNDE
NEXN	6.89855e-06	3.992	0.092	0.011	0.259344	NEXN
MIS18BP1	6.92887e-06	1.4156	0.431	0.204	0.260484	MIS18BP1
RAB37	6.98251e-06	4.12386	0.062	0.004	0.2625	RAB37
SNF8	7.01564e-06	-1.13656	0.215	0.524	0.263746	SNF8
CTC-444N24.11	7.06437e-06	-4.56528	0	0.247	0.265578	CTC-444N24.11
CYSTM1	7.0881e-06	0.962303	0.677	0.478	0.26647	CYSTM1
FBN1	7.22211e-06	-2.52743	0.138	0.402	0.271508	FBN1
C15orf48	7.28367e-06	-1.26475	0.046	0.329	0.273822	C15orf48
DDX18	7.31678e-06	0.940349	0.662	0.433	0.275067	DDX18
ALMS1	7.34467e-06	2.12965	0.169	0.038	0.276115	ALMS1
LRRC17	7.42199e-06	4.3851	0.062	0.004	0.279022	LRRC17
P2RY14	7.42199e-06	3.67964	0.062	0.004	0.279022	P2RY14
ACOT7	7.51264e-06	-2.13817	0.108	0.385	0.28243	ACOT7
BCL10	7.5199e-06	1.04329	0.538	0.285	0.282703	BCL10
SNRPN	7.56663e-06	1.16997	0.615	0.369	0.28446	SNRPN
GDPD1	7.57428e-06	5.00486	0.062	0.004	0.284747	GDPD1
DLG2	7.57428e-06	4.36538	0.062	0.004	0.284747	DLG2
VANGL2	7.57428e-06	2.50062	0.062	0.004	0.284747	VANGL2
NPIPB4	7.72955e-06	3.0664	0.062	0.004	0.290585	NPIPB4
POLR2A	7.73539e-06	1.44685	0.569	0.355	0.290804	POLR2A
STAG2	7.74883e-06	1.1461	0.523	0.273	0.29131	STAG2
MFAP2	7.77479e-06	-4.71178	0	0.245	0.292285	MFAP2
SPG20	7.77479e-06	-4.41346	0	0.245	0.292286	SPG20
PXDN	7.7959e-06	-1.75777	0.385	0.578	0.293079	PXDN
GIGYF2	7.8371e-06	1.64274	0.369	0.158	0.294628	GIGYF2
SLC6A16	7.88786e-06	2.63804	0.062	0.004	0.296536	SLC6A16
EPCAM	8.16658e-06	-2.64613	0.031	0.3	0.307014	EPCAM
COX7A2	8.26493e-06	-0.620392	0.846	0.891	0.310712	COX7A2
PDS5B	8.39246e-06	1.57361	0.431	0.191	0.315506	PDS5B
EGR1	8.52851e-06	1.40154	0.723	0.615	0.320621	EGR1
KIAA0319L	8.53536e-06	1.09293	0.354	0.135	0.320878	KIAA0319L
RQCD1	8.55431e-06	-4.56272	0	0.244	0.321591	RQCD1
ATP5EP2	8.55431e-06	-4.44222	0	0.244	0.321591	ATP5EP2
KIAA1033	8.55432e-06	-4.40093	0	0.244	0.321591	KIAA1033
LINC00893	8.56391e-06	1.90952	0.092	0.011	0.321952	LINC00893
PABPC1	8.59303e-06	-0.621189	0.831	0.875	0.323046	PABPC1
SPOP	8.82955e-06	1.93903	0.508	0.3	0.331938	SPOP
NDUFB11	8.88661e-06	-0.70205	0.631	0.795	0.334083	NDUFB11
ZNF580	8.96352e-06	-2.447	0.108	0.376	0.336974	ZNF580
NUP214	9.03696e-06	1.29123	0.277	0.093	0.339735	NUP214
ENDOD1	9.04949e-06	1.64761	0.323	0.125	0.340207	ENDOD1
PKN1	9.12476e-06	-1.47318	0.2	0.5	0.343036	PKN1
TRIB2	9.16012e-06	1.5383	0.369	0.155	0.344366	TRIB2
LYRM5	9.40942e-06	-4.47681	0	0.242	0.353738	LYRM5
ZFYVE16	9.4125e-06	1.83735	0.477	0.249	0.353854	ZFYVE16
HAT1	9.75492e-06	1.57615	0.477	0.245	0.366726	HAT1
EPB41L2	9.78352e-06	1.39642	0.431	0.207	0.367802	EPB41L2
CHD2	9.93039e-06	1.1862	0.523	0.273	0.373323	CHD2
CHRD	1.00219e-05	3.32144	0.077	0.007	0.376763	CHRD
RPS26	1.004e-05	-0.547376	0.908	0.965	0.377444	RPS26
TSPAN8	1.03472e-05	-4.6764	0	0.24	0.388992	TSPAN8
PPP1R3B	1.035e-05	1.4209	0.292	0.1	0.389097	PPP1R3B
JMJD1C	1.05173e-05	0.97274	0.785	0.653	0.395388	JMJD1C
MDM2	1.05657e-05	1.256	0.338	0.131	0.397206	MDM2
MPHOSPH10	1.06261e-05	1.14945	0.431	0.195	0.399476	MPHOSPH10
C11orf54	1.06652e-05	2.34189	0.215	0.062	0.400947	C11orf54
FMO5	1.07008e-05	1.8699	0.077	0.007	0.402287	FMO5
ECI2	1.07304e-05	1.31427	0.431	0.207	0.403399	ECI2
FZD7	1.08773e-05	2.45106	0.077	0.007	0.408921	FZD7
ETS2	1.1121e-05	0.691683	0.846	0.722	0.418084	ETS2
LAGE3	1.12573e-05	-1.79533	0.2	0.467	0.423205	LAGE3
CPNE3	1.13732e-05	1.67746	0.462	0.238	0.427566	CPNE3
C7orf55	1.13753e-05	-4.22951	0	0.238	0.427644	C7orf55
LMCD1	1.14596e-05	0.956614	0.677	0.464	0.430812	LMCD1
DUT	1.14656e-05	-1.16877	0.4	0.644	0.431039	DUT
CRCP	1.1578e-05	1.38339	0.231	0.067	0.435263	CRCP
RAPGEF5	1.15803e-05	1.13556	0.677	0.48	0.435349	RAPGEF5
KRT222	1.17077e-05	2.92607	0.123	0.022	0.440139	KRT222
DLGAP1-AS2	1.17757e-05	2.15115	0.138	0.027	0.442695	DLGAP1-AS2
BRAF	1.18777e-05	1.6059	0.4	0.175	0.446532	BRAF
SNRNP70	1.20198e-05	-1.08883	0.231	0.545	0.451873	SNRNP70
PELO	1.20376e-05	1.19193	0.554	0.331	0.45254	PELO
OSTC	1.20786e-05	-1.10378	0.508	0.685	0.454082	OSTC
ZNF593	1.22041e-05	-1.93356	0.138	0.42	0.4588	ZNF593
VWA1	1.23317e-05	-0.681129	0.6	0.809	0.463599	VWA1
SYNGR1	1.23707e-05	2.64331	0.123	0.022	0.465065	SYNGR1
RSRP1	1.24303e-05	1.40133	0.723	0.636	0.467304	RSRP1
ATP5SL	1.25022e-05	-4.32644	0	0.236	0.47001	ATP5SL
PPP1R10	1.25988e-05	1.52921	0.508	0.293	0.473641	PPP1R10
FOSB	1.27134e-05	1.10843	0.846	0.858	0.477946	FOSB
CYC1	1.28005e-05	-1.12128	0.262	0.542	0.481222	CYC1
PCMTD1	1.29552e-05	1.10874	0.631	0.389	0.487038	PCMTD1
SRSF10	1.29692e-05	0.885443	0.738	0.535	0.487563	SRSF10
GRHL1	1.30695e-05	2.37856	0.123	0.022	0.491334	GRHL1
LEPR	1.31157e-05	1.63601	0.277	0.096	0.493072	LEPR
GATAD1	1.3208e-05	1.47733	0.354	0.142	0.496542	GATAD1
POLD3	1.32289e-05	1.32884	0.2	0.053	0.497326	POLD3
FHL3	1.33417e-05	-3.73558	0.015	0.258	0.501568	FHL3
WARS	1.35071e-05	0.882466	0.738	0.52	0.507785	WARS
RBM3	1.36514e-05	-0.904131	0.662	0.796	0.513211	RBM3
ZNF148	1.36758e-05	1.21601	0.492	0.262	0.514126	ZNF148
ABHD5	1.36814e-05	1.71674	0.415	0.209	0.514338	ABHD5
ZNF90	1.376e-05	-3.78847	0.031	0.273	0.517292	ZNF90
FUT10	1.38058e-05	2.37503	0.123	0.022	0.519016	FUT10
BRD2	1.38411e-05	0.90565	0.738	0.62	0.520341	BRD2
NEDD4	1.39157e-05	1.97926	0.369	0.158	0.523148	NEDD4
PIK3C2B	1.40279e-05	1.34406	0.446	0.227	0.527364	PIK3C2B
SYCE1L	1.42509e-05	-2.87395	0.046	0.3	0.53575	SYCE1L
PARP9	1.42809e-05	1.70763	0.354	0.153	0.536875	PARP9
JOSD2	1.43177e-05	-2.28048	0.138	0.395	0.538259	JOSD2
PRPF40B	1.43706e-05	2.37853	0.108	0.016	0.540248	PRPF40B
ACADSB	1.44232e-05	2.48597	0.123	0.022	0.542225	ACADSB
C12orf76	1.45198e-05	1.57995	0.369	0.162	0.545857	C12orf76
NR2F2-AS1	1.47417e-05	3.65194	0.123	0.022	0.554198	NR2F2-AS1
IDH2	1.48041e-05	-2.04111	0.123	0.398	0.556547	IDH2
RPL36	1.49743e-05	-0.413355	0.954	0.987	0.562945	RPL36
TBCA	1.5058e-05	-0.437559	0.646	0.776	0.566089	TBCA
CCDC53	1.50899e-05	-4.19111	0	0.233	0.567291	CCDC53
LCN2	1.509e-05	-4.62383	0	0.233	0.567292	LCN2
CSTB	1.51358e-05	-0.792429	0.754	0.856	0.569016	CSTB
KDM5D	1.51955e-05	2.37204	0.185	0.047	0.571259	KDM5D
PPM1G	1.52306e-05	-1.58526	0.308	0.538	0.57258	PPM1G
ATRX	1.52923e-05	0.795124	0.738	0.578	0.574897	ATRX
KLHL4	1.53989e-05	1.68416	0.123	0.022	0.578905	KLHL4
PTOV1	1.54961e-05	-1.53462	0.2	0.464	0.582562	PTOV1
PHF3	1.55198e-05	1.82355	0.4	0.191	0.58345	PHF3
CTSC	1.56842e-05	1.50819	0.554	0.309	0.589634	CTSC
ZNF227	1.60265e-05	1.59008	0.231	0.069	0.6025	ZNF227
ETFDH	1.61025e-05	1.32461	0.246	0.076	0.605358	ETFDH
WBP11	1.61746e-05	1.92722	0.492	0.256	0.608066	WBP11
AP3S1	1.63169e-05	-1.33848	0.262	0.525	0.613416	AP3S1
WBP2	1.63172e-05	1.24799	0.6	0.365	0.613427	WBP2
GBAS	1.65716e-05	-4.21196	0	0.231	0.622993	GBAS
TIAM1	1.66235e-05	1.3362	0.108	0.016	0.624945	TIAM1
THBS1	1.68407e-05	-1.5137	0.262	0.52	0.633109	THBS1
NIT1	1.68746e-05	1.6289	0.262	0.089	0.634385	NIT1
MIR22HG	1.70465e-05	1.50995	0.538	0.342	0.640847	MIR22HG
S100A11	1.70494e-05	-0.5715	0.908	0.967	0.640955	S100A11
EMC6	1.71093e-05	-1.4004	0.138	0.436	0.643209	EMC6
PTPRK	1.72678e-05	-1.65329	0.185	0.46	0.649164	PTPRK
UTP6	1.75775e-05	1.88247	0.338	0.136	0.660809	UTP6
IFI44L	1.76226e-05	1.08398	0.462	0.222	0.662506	IFI44L
DIS3	1.76247e-05	1.80886	0.369	0.171	0.662583	DIS3
UBALD2	1.77812e-05	-1.70724	0.292	0.525	0.668465	UBALD2
PRRC2C	1.79252e-05	1.33443	0.723	0.625	0.673881	PRRC2C
SCO2	1.81939e-05	-4.35633	0	0.229	0.683982	SCO2
C19orf24	1.82812e-05	-1.17466	0.215	0.507	0.687262	C19orf24
PLP2	1.84343e-05	-1.72931	0.277	0.504	0.693019	PLP2
ADGRG1	1.85317e-05	1.43196	0.6	0.38	0.696682	ADGRG1
NOP10	1.86169e-05	-0.576204	0.815	0.855	0.699886	NOP10
MYH9	1.86846e-05	0.72531	0.892	0.793	0.702429	MYH9
MED11	1.87545e-05	1.62923	0.277	0.098	0.705058	MED11
SMIM10L1	1.88884e-05	-2.22491	0.046	0.305	0.710092	SMIM10L1
ZNF143	1.92449e-05	1.49322	0.246	0.08	0.723492	ZNF143
STAG1	1.93408e-05	1.10531	0.415	0.18	0.7271	STAG1
SKAP2	1.93675e-05	1.49918	0.508	0.296	0.728102	SKAP2
EFHD2	1.93713e-05	-1.45609	0.169	0.44	0.728243	EFHD2
ZNF366	1.95154e-05	1.27984	0.277	0.096	0.733663	ZNF366
MYO6	1.95591e-05	1.04758	0.6	0.367	0.735306	MYO6
TTN-AS1	1.97833e-05	2.18162	0.169	0.042	0.743735	TTN-AS1
ZNF431	1.99374e-05	1.2999	0.246	0.08	0.749527	ZNF431
ARL13B	2.00062e-05	1.38534	0.369	0.158	0.752111	ARL13B
FAM43A	2.00101e-05	-1.58591	0.385	0.591	0.75226	FAM43A
SERTAD3	2.00116e-05	1.20987	0.462	0.24	0.752316	SERTAD3
ZNF793	2.00488e-05	2.65101	0.138	0.029	0.753714	ZNF793
PALM	2.06103e-05	1.20698	0.323	0.122	0.774824	PALM
STAT3	2.07218e-05	0.83475	0.754	0.644	0.779014	STAT3
GOSR1	2.07796e-05	0.989947	0.4	0.173	0.781188	GOSR1
EBF1	2.10716e-05	1.33493	0.446	0.235	0.792165	EBF1
ESCO1	2.11441e-05	1.43669	0.231	0.073	0.794893	ESCO1
LMAN1	2.11917e-05	0.932713	0.646	0.455	0.796681	LMAN1
CCDC124	2.1214e-05	-1.58962	0.246	0.5	0.797519	CCDC124
CMTM3	2.12404e-05	-2.96743	0.077	0.318	0.79851	CMTM3
SLCO4A1	2.14439e-05	1.84813	0.215	0.064	0.806162	SLCO4A1
ADI1	2.15327e-05	-1.62473	0.154	0.416	0.809499	ADI1
UBE2I	2.16386e-05	-1.10407	0.369	0.622	0.813482	UBE2I
ARF5	2.18841e-05	-1.37685	0.292	0.533	0.82271	ARF5
GGH	2.19132e-05	-4.63574	0	0.225	0.823806	GGH
SQRDL	2.19132e-05	-4.34421	0	0.225	0.823806	SQRDL
FBXO18	2.19132e-05	-4.27563	0	0.225	0.823806	FBXO18
PMM2	2.24808e-05	2.16326	0.2	0.058	0.845142	PMM2
NID1	2.25524e-05	-1.74299	0.246	0.475	0.847837	NID1
ADAMDEC1	2.27009e-05	4.84365	0.092	0.013	0.853418	ADAMDEC1
CSNK2A1	2.32031e-05	1.51246	0.538	0.298	0.872299	CSNK2A1
ANP32B	2.34298e-05	-1.57202	0.338	0.571	0.880819	ANP32B
SNRPD1	2.35954e-05	-1.11713	0.554	0.693	0.887045	SNRPD1
CDC37	2.37576e-05	0.713987	0.892	0.807	0.893144	CDC37
ZFC3H1	2.39709e-05	1.15016	0.4	0.18	0.901161	ZFC3H1
RNF126	2.39709e-05	-2.14708	0.046	0.3	0.901163	RNF126
C4orf27	2.40396e-05	-4.23594	0	0.224	0.903743	C4orf27
PRR29-AS1	2.42457e-05	3.22891	0.092	0.013	0.911494	PRR29-AS1
ID2	2.43318e-05	1.13132	0.708	0.553	0.914729	ID2
SERINC3	2.4389e-05	0.909806	0.692	0.556	0.916881	SERINC3
HIPK2	2.47647e-05	1.56622	0.354	0.16	0.931003	HIPK2
KLF4	2.48432e-05	1.17743	0.723	0.598	0.933956	KLF4
DOCK1	2.48482e-05	1.3034	0.477	0.238	0.934145	DOCK1
MAP7D1	2.49257e-05	-1.73758	0.246	0.489	0.937059	MAP7D1
FDX1	2.50634e-05	-0.196431	0.062	0.34	0.942235	FDX1
CKS2	2.51556e-05	-1.3831	0.323	0.564	0.945701	CKS2
F2R	2.53261e-05	-1.57974	0.262	0.516	0.95211	F2R
ZDHHC24	2.5483e-05	-2.41347	0.077	0.327	0.958007	ZDHHC24
ADGRL4	2.55738e-05	0.678144	0.815	0.756	0.961421	ADGRL4
EML1	2.56005e-05	1.59321	0.308	0.125	0.962424	EML1
CENPBD1	2.56178e-05	3.14588	0.123	0.024	0.963074	CENPBD1
CD2AP	2.5682e-05	1.06645	0.492	0.26	0.96549	CD2AP
KIF25	2.58815e-05	4.73662	0.046	0.002	0.972991	KIF25
GABARAPL1	2.61523e-05	0.740095	0.615	0.367	0.983168	GABARAPL1
KIAA1551	2.62031e-05	1.39899	0.4	0.193	0.985078	KIAA1551
FAM134A	2.63654e-05	-4.12251	0	0.222	0.991181	FAM134A
KIAA0141	2.63654e-05	-3.98203	0	0.222	0.991181	KIAA0141
CLTCL1	2.64953e-05	4.83913	0.046	0.002	0.996065	CLTCL1
MASP1	2.64953e-05	4.40338	0.046	0.002	0.996065	MASP1
HRC	2.64953e-05	4.10823	0.046	0.002	0.996065	HRC
SULT1A1	2.64953e-05	3.97401	0.046	0.002	0.996065	SULT1A1
ZNF519	2.65773e-05	2.45245	0.092	0.013	0.999148	ZNF519
TJP2	2.66008e-05	-3.39365	0.031	0.264	1	TJP2
TRIB1	2.66771e-05	1.31662	0.615	0.482	1	TRIB1
HINT1	2.67127e-05	-0.416409	0.862	0.918	1	HINT1
AQP1	2.68886e-05	-1.33461	0.415	0.658	1	AQP1
ZYX	2.69248e-05	-1.51538	0.308	0.545	1	ZYX
NTAN1	2.70501e-05	-1.47523	0.169	0.444	1	NTAN1
PTH1R	2.71229e-05	4.10896	0.046	0.002	1	PTH1R
TNFRSF10D	2.72991e-05	1.18994	0.615	0.416	1	TNFRSF10D
CARD6	2.74142e-05	1.63718	0.308	0.116	1	CARD6
KIAA1586	2.74468e-05	2.23221	0.154	0.036	1	KIAA1586
G2E3	2.76438e-05	2.23466	0.231	0.073	1	G2E3
TXNRD1	2.77304e-05	1.3739	0.446	0.225	1	TXNRD1
TSTD2	2.77366e-05	2.1251	0.2	0.058	1	TSTD2
PRSS12	2.77646e-05	2.89646	0.046	0.002	1	PRSS12
SLC26A2	2.8192e-05	1.15857	0.354	0.145	1	SLC26A2
LDB2	2.83317e-05	1.10899	0.708	0.567	1	LDB2
MSC-AS1	2.83717e-05	2.54743	0.092	0.013	1	MSC-AS1
ATN1	2.87205e-05	1.1735	0.554	0.34	1	ATN1
DARS	2.94485e-05	0.869969	0.554	0.324	1	DARS
PPP4R3B	2.95663e-05	1.39532	0.415	0.202	1	PPP4R3B
EGLN3	2.98384e-05	1.60586	0.246	0.085	1	EGLN3
NR3C1	3.05223e-05	1.02204	0.508	0.276	1	NR3C1
TIMM50	3.10455e-05	-2.76813	0.077	0.316	1	TIMM50
PDZD8	3.12238e-05	1.65337	0.338	0.142	1	PDZD8
USP33	3.12768e-05	1.24776	0.369	0.167	1	USP33
CEP162	3.14279e-05	1.81519	0.185	0.051	1	CEP162
PKIG	3.14328e-05	-0.924687	0.6	0.755	1	PKIG
LRRCC1	3.16666e-05	2.12245	0.185	0.051	1	LRRCC1
FMNL2	3.19384e-05	1.68712	0.277	0.105	1	FMNL2
FAM173A	3.2056e-05	-2.62336	0.031	0.271	1	FAM173A
MALT1	3.21848e-05	1.54183	0.354	0.147	1	MALT1
RNF187	3.2189e-05	-1.62894	0.2	0.458	1	RNF187
MFSD14A	3.23706e-05	-3.67184	0.015	0.24	1	MFSD14A
ALDH6A1	3.28995e-05	2.31244	0.169	0.044	1	ALDH6A1
ROCK1	3.372e-05	0.959149	0.662	0.473	1	ROCK1
ANKAR	3.40601e-05	2.45202	0.108	0.018	1	ANKAR
CNTLN	3.43768e-05	1.47479	0.323	0.133	1	CNTLN
SNRPE	3.44423e-05	-0.787574	0.523	0.727	1	SNRPE
TBC1D8	3.4652e-05	2.72062	0.138	0.031	1	TBC1D8
OTUD6B-AS1	3.46981e-05	0.982242	0.554	0.333	1	OTUD6B-AS1
ZCCHC6	3.47285e-05	-4.43462	0	0.216	1	ZCCHC6
ZNF37A	3.48563e-05	1.92516	0.277	0.105	1	ZNF37A
NOC3L	3.50347e-05	1.70573	0.277	0.102	1	NOC3L
ZNF358	3.52168e-05	-2.85433	0.062	0.298	1	ZNF358
APOL3	3.54653e-05	0.875515	0.523	0.273	1	APOL3
SYNGAP1	3.56045e-05	1.84176	0.231	0.076	1	SYNGAP1
HEBP2	3.6169e-05	-1.56903	0.169	0.436	1	HEBP2
HNRNPA1L2	3.64525e-05	-3.63621	0.015	0.236	1	HNRNPA1L2
OXSM	3.64544e-05	2.10367	0.108	0.018	1	OXSM
HELQ	3.65127e-05	1.66584	0.169	0.044	1	HELQ
SOX4	3.68083e-05	-0.580656	0.569	0.767	1	SOX4
TRIM16	3.68149e-05	1.38892	0.308	0.118	1	TRIM16
SAR1B	3.6849e-05	1.24301	0.508	0.282	1	SAR1B
CSNK1G2	3.71106e-05	-3.12204	0.031	0.264	1	CSNK1G2
ACTN1	3.75205e-05	-0.634794	0.462	0.696	1	ACTN1
GNL3L	3.76724e-05	2.54671	0.169	0.045	1	GNL3L
ACO1	3.79349e-05	1.42917	0.277	0.102	1	ACO1
FAM213B	3.80495e-05	-4.12825	0	0.215	1	FAM213B
ENPEP	3.81384e-05	2.28605	0.108	0.018	1	ENPEP
TBCE	3.81868e-05	3.19253	0.154	0.038	1	TBCE
RNF217	3.83283e-05	1.57444	0.246	0.082	1	RNF217
ZNF608	3.8722e-05	1.11688	0.246	0.084	1	ZNF608
ACKR3	3.88571e-05	-2.86042	0.092	0.333	1	ACKR3
RPL7A	3.89028e-05	-0.388479	0.954	0.98	1	RPL7A
RPL3	3.89681e-05	-0.497432	0.954	0.989	1	RPL3
CCL3L1	3.8992e-05	8.00208	0.031	0	1	CCL3L1
SLC10A1	3.8992e-05	7.64892	0.031	0	1	SLC10A1
AL360012.1	3.8992e-05	7.06504	0.031	0	1	AL360012.1
KCNT2	3.8992e-05	6.41431	0.031	0	1	KCNT2
AC111182.1	3.8992e-05	6.08359	0.031	0	1	AC111182.1
OTC	3.8992e-05	5.99734	0.031	0	1	OTC
GAS6-DT	3.8992e-05	5.94991	0.031	0	1	GAS6-DT
AP000766.1	3.8992e-05	5.89018	0.031	0	1	AP000766.1
ADH1B	3.8992e-05	5.82345	0.031	0	1	ADH1B
EEF1AKMT3	3.8992e-05	5.81739	0.031	0	1	EEF1AKMT3
AL391121.1	3.8992e-05	5.78239	0.031	0	1	AL391121.1
EDDM13	3.8992e-05	5.74478	0.031	0	1	EDDM13
MTRNR2L11	3.8992e-05	5.70858	0.031	0	1	MTRNR2L11
AP006623.1	3.8992e-05	5.63011	0.031	0	1	AP006623.1
AC100810.1	3.8992e-05	5.62393	0.031	0	1	AC100810.1
SPAAR	3.8992e-05	5.58524	0.031	0	1	SPAAR
NUP50-DT	3.8992e-05	5.55843	0.031	0	1	NUP50-DT
AP003696.1	3.8992e-05	5.52451	0.031	0	1	AP003696.1
AC092053.2	3.8992e-05	5.50393	0.031	0	1	AC092053.2
AC016065.1	3.8992e-05	5.49102	0.031	0	1	AC016065.1
GRK3	3.8992e-05	5.47145	0.031	0	1	GRK3
AC089984.1	3.8992e-05	5.42113	0.031	0	1	AC089984.1
ELOA-AS1	3.8992e-05	5.42112	0.031	0	1	ELOA-AS1
GPR174	3.8992e-05	5.41172	0.031	0	1	GPR174
AC123595.1	3.8992e-05	5.4001	0.031	0	1	AC123595.1
NOX5	3.8992e-05	5.35844	0.031	0	1	NOX5
AC010680.5	3.8992e-05	5.35121	0.031	0	1	AC010680.5
AC016727.1	3.8992e-05	5.30856	0.031	0	1	AC016727.1
AC124016.1	3.8992e-05	5.29402	0.031	0	1	AC124016.1
AC025171.4	3.8992e-05	5.2856	0.031	0	1	AC025171.4
TEDC1	3.8992e-05	5.27184	0.031	0	1	TEDC1
AL359921.2	3.8992e-05	5.25142	0.031	0	1	AL359921.2
CFLAR-AS1	3.8992e-05	5.2413	0.031	0	1	CFLAR-AS1
FAM9C	3.8992e-05	5.23992	0.031	0	1	FAM9C
AC100830.1	3.8992e-05	5.23853	0.031	0	1	AC100830.1
AC127521.1	3.8992e-05	5.21916	0.031	0	1	AC127521.1
AL159169.2	3.8992e-05	5.20507	0.031	0	1	AL159169.2
AC004540.1	3.8992e-05	5.20429	0.031	0	1	AC004540.1
AC084018.2	3.8992e-05	5.17834	0.031	0	1	AC084018.2
AC010894.2	3.8992e-05	5.17318	0.031	0	1	AC010894.2
Z95114.4	3.8992e-05	5.16434	0.031	0	1	Z95114.4
PHETA1	3.8992e-05	5.1548	0.031	0	1	PHETA1
SLC26A1	3.8992e-05	5.13059	0.031	0	1	SLC26A1
AC138969.1	3.8992e-05	5.11648	0.031	0	1	AC138969.1
AC007681.1	3.8992e-05	5.11575	0.031	0	1	AC007681.1
TOMM70	3.8992e-05	5.11346	0.031	0	1	TOMM70
NDUFAF8	3.8992e-05	5.09473	0.031	0	1	NDUFAF8
AL512625.1	3.8992e-05	5.08187	0.031	0	1	AL512625.1
AC010809.1	3.8992e-05	5.08187	0.031	0	1	AC010809.1
GSDME	3.8992e-05	5.07368	0.031	0	1	GSDME
AL138828.1	3.8992e-05	5.06876	0.031	0	1	AL138828.1
AC011815.2	3.8992e-05	5.02966	0.031	0	1	AC011815.2
AC073111.5	3.8992e-05	5.02628	0.031	0	1	AC073111.5
AC003681.1	3.8992e-05	5.02628	0.031	0	1	AC003681.1
AC004918.1	3.8992e-05	5.02141	0.031	0	1	AC004918.1
CA1	3.8992e-05	5.00885	0.031	0	1	CA1
CLBA1	3.8992e-05	4.99792	0.031	0	1	CLBA1
AC004494.1	3.8992e-05	4.99621	0.031	0	1	AC004494.1
RIOX1	3.8992e-05	4.99529	0.031	0	1	RIOX1
AC097468.3	3.8992e-05	4.95029	0.031	0	1	AC097468.3
AC008280.3	3.8992e-05	4.94331	0.031	0	1	AC008280.3
AC098487.1	3.8992e-05	4.93393	0.031	0	1	AC098487.1
AL662884.4	3.8992e-05	4.92535	0.031	0	1	AL662884.4
LNPK	3.8992e-05	4.92006	0.031	0	1	LNPK
AC002070.1	3.8992e-05	4.91668	0.031	0	1	AC002070.1
CARMIL1	3.8992e-05	4.91296	0.031	0	1	CARMIL1
AC002451.1	3.8992e-05	4.90975	0.031	0	1	AC002451.1
AC010491.1	3.8992e-05	4.9073	0.031	0	1	AC010491.1
CDH20	3.8992e-05	4.88722	0.031	0	1	CDH20
MYORG	3.8992e-05	4.86411	0.031	0	1	MYORG
AL033528.2	3.8992e-05	4.85622	0.031	0	1	AL033528.2
AL359258.2	3.8992e-05	4.84858	0.031	0	1	AL359258.2
AL049840.2	3.8992e-05	4.84165	0.031	0	1	AL049840.2
LINC00663	3.8992e-05	4.84165	0.031	0	1	LINC00663
LIX1L-AS1	3.8992e-05	4.83427	0.031	0	1	LIX1L-AS1
TWNK	3.8992e-05	4.82079	0.031	0	1	TWNK
AL591846.2	3.8992e-05	4.79097	0.031	0	1	AL591846.2
AC016957.2	3.8992e-05	4.79097	0.031	0	1	AC016957.2
AC005363.2	3.8992e-05	4.77968	0.031	0	1	AC005363.2
GNA14-AS1	3.8992e-05	4.77658	0.031	0	1	GNA14-AS1
AC073349.1	3.8992e-05	4.77511	0.031	0	1	AC073349.1
KNL1	3.8992e-05	4.77487	0.031	0	1	KNL1
AC078883.1	3.8992e-05	4.77415	0.031	0	1	AC078883.1
AC142472.1	3.8992e-05	4.77289	0.031	0	1	AC142472.1
BMT2	3.8992e-05	4.76088	0.031	0	1	BMT2
AL135999.1	3.8992e-05	4.76078	0.031	0	1	AL135999.1
AC016876.1	3.8992e-05	4.75844	0.031	0	1	AC016876.1
AL592148.3	3.8992e-05	4.75276	0.031	0	1	AL592148.3
AL121944.1	3.8992e-05	4.75128	0.031	0	1	AL121944.1
MFSD4B	3.8992e-05	4.74903	0.031	0	1	MFSD4B
LILRB3	3.8992e-05	4.74171	0.031	0	1	LILRB3
AL135818.2	3.8992e-05	4.74171	0.031	0	1	AL135818.2
AP000547.3	3.8992e-05	4.73987	0.031	0	1	AP000547.3
RNLS	3.8992e-05	4.73729	0.031	0	1	RNLS
AL160006.1	3.8992e-05	4.73609	0.031	0	1	AL160006.1
AC092384.1	3.8992e-05	4.73309	0.031	0	1	AC092384.1
NECTIN3	3.8992e-05	4.7275	0.031	0	1	NECTIN3
AC109347.2	3.8992e-05	4.7275	0.031	0	1	AC109347.2
AC012557.2	3.8992e-05	4.7197	0.031	0	1	AC012557.2
AC009542.1	3.8992e-05	4.71081	0.031	0	1	AC009542.1
AC245452.1	3.8992e-05	4.71081	0.031	0	1	AC245452.1
C2orf92	3.8992e-05	4.71021	0.031	0	1	C2orf92
AC004846.1	3.8992e-05	4.70665	0.031	0	1	AC004846.1
AL356441.1	3.8992e-05	4.68183	0.031	0	1	AL356441.1
AC008267.5	3.8992e-05	4.67969	0.031	0	1	AC008267.5
AC040162.1	3.8992e-05	4.66692	0.031	0	1	AC040162.1
TAS2R30	3.8992e-05	4.6642	0.031	0	1	TAS2R30
BRD3OS	3.8992e-05	4.65917	0.031	0	1	BRD3OS
SPATA1	3.8992e-05	4.65475	0.031	0	1	SPATA1
AC093484.2	3.8992e-05	4.64177	0.031	0	1	AC093484.2
AL133551.1	3.8992e-05	4.63768	0.031	0	1	AL133551.1
PATJ	3.8992e-05	4.63524	0.031	0	1	PATJ
AC013400.1	3.8992e-05	4.6337	0.031	0	1	AC013400.1
SMAD5-AS1	3.8992e-05	4.62659	0.031	0	1	SMAD5-AS1
AC112220.3	3.8992e-05	4.61851	0.031	0	1	AC112220.3
AP000692.2	3.8992e-05	4.58284	0.031	0	1	AP000692.2
COL10A1	3.8992e-05	4.57867	0.031	0	1	COL10A1
AF129075.2	3.8992e-05	4.56715	0.031	0	1	AF129075.2
Z95115.1	3.8992e-05	4.55115	0.031	0	1	Z95115.1
AP001347.1	3.8992e-05	4.53615	0.031	0	1	AP001347.1
LGALS8-AS1	3.8992e-05	4.53362	0.031	0	1	LGALS8-AS1
AC022613.2	3.8992e-05	4.53124	0.031	0	1	AC022613.2
SLC6A1	3.8992e-05	4.52598	0.031	0	1	SLC6A1
MYO3A	3.8992e-05	4.5242	0.031	0	1	MYO3A
AC008914.1	3.8992e-05	4.51678	0.031	0	1	AC008914.1
TPTEP2-CSNK1E	3.8992e-05	4.51266	0.031	0	1	TPTEP2-CSNK1E
AC010319.4	3.8992e-05	4.50425	0.031	0	1	AC010319.4
[truncated: 12,545 more rows]

## Sheet: DEGs_Endothelial cells_NATvsHC
	p_val	avg_log2FC	pct.1	pct.2	p_val_adj	gene
SELENOW	6.36162e-158	-12.9412	0	0.938	2.39159e-153	SELENOW
ATP5F1E	6.36162e-158	-12.8249	0	0.938	2.39159e-153	ATP5F1E
RACK1	2.06864e-152	-12.9056	0	0.908	7.77686e-148	RACK1
CAVIN2	2.06864e-152	-12.2645	0	0.908	7.77686e-148	CAVIN2
TCIM	6.30335e-147	-12.4231	0	0.877	2.36968e-142	TCIM
ECSCR	3.39609e-144	-11.4415	0	0.862	1.27672e-139	ECSCR
CAVIN1	1.80048e-141	-11.5205	0	0.846	6.76874e-137	CAVIN1
ELOB	9.39345e-139	-11.383	0	0.831	3.53137e-134	ELOB
SEM1	9.39345e-139	-11.1271	0	0.831	3.53137e-134	SEM1
ATP5MG	4.82287e-136	-11.6891	0	0.815	1.81311e-131	ATP5MG
ATP5MC2	2.43699e-133	-11.317	0	0.8	9.16161e-129	ATP5MC2
ATP5PF	1.21196e-130	-11.0019	0	0.785	4.55624e-126	ATP5PF
ELOC	5.93242e-128	-10.7204	0	0.769	2.23024e-123	ELOC
ATP5MD	2.85829e-125	-11.1405	0	0.754	1.07454e-120	ATP5MD
ATP5IF1	2.85829e-125	-10.8418	0	0.754	1.07454e-120	ATP5IF1
SELENOP	1.3556e-122	-11.0354	0	0.738	5.09624e-118	SELENOP
ATP5ME	1.3556e-122	-10.569	0	0.738	5.09624e-118	ATP5ME
SELENOK	1.3556e-122	-10.5459	0	0.738	5.09624e-118	SELENOK
SELENOH	6.32894e-120	-10.6172	0	0.723	2.3793e-115	SELENOH
ATP5MPL	6.32894e-120	-10.3816	0	0.723	2.3793e-115	ATP5MPL
ATP5F1C	6.32894e-120	-10.3383	0	0.723	2.3793e-115	ATP5F1C
RTRAF	2.90887e-117	-10.7858	0	0.708	1.09356e-112	RTRAF
ATP5F1B	2.90887e-117	-10.7478	0	0.708	1.09356e-112	ATP5F1B
COPS9	5.86392e-112	-10.6391	0	0.677	2.20448e-107	COPS9
VSIR	5.86392e-112	-10.4439	0	0.677	2.20448e-107	VSIR
ATP5MF	2.57219e-109	-10.3964	0	0.662	9.66988e-105	ATP5MF
ATP5PO	2.57219e-109	-9.9844	0	0.662	9.66988e-105	ATP5PO
SELENOF	2.57219e-109	-9.98095	0	0.662	9.66988e-105	SELENOF
ATP5PD	1.11097e-106	-9.98409	0	0.646	4.17658e-102	ATP5PD
ATP5MC3	1.97902e-101	-9.91274	0	0.615	7.43993e-97	ATP5MC3
ATP5MC1	1.97902e-101	-9.82453	0	0.615	7.43993e-97	ATP5MC1
ATP5F1A	1.97902e-101	-9.75595	0	0.615	7.43993e-97	ATP5F1A
RTF2	1.97902e-101	-9.71081	0	0.615	7.43993e-97	RTF2
BEX3	8.16295e-99	-9.98565	0	0.6	3.06878e-94	BEX3
BUD23	8.16295e-99	-9.32954	0	0.6	3.06878e-94	BUD23
CEMIP2	3.31608e-96	-10.4413	0	0.585	1.24665e-91	CEMIP2
TCEAL9	3.31608e-96	-9.82822	0	0.585	1.24665e-91	TCEAL9
SMIM37	3.31608e-96	-9.77222	0	0.585	1.24665e-91	SMIM37
AC020916.1	1.32681e-93	-10.3007	0	0.569	4.98801e-89	AC020916.1
NORAD	1.32681e-93	-10.0011	0	0.569	4.98801e-89	NORAD
NBDY	1.32681e-93	-9.755	0	0.569	4.98801e-89	NBDY
RIPOR1	5.22906e-91	-9.62048	0	0.554	1.96581e-86	RIPOR1
POLR2J3.1	2.03e-88	-9.71664	0	0.538	7.63159e-84	POLR2J3.1
NECTIN2	7.76343e-86	-9.62908	0	0.523	2.91858e-81	NECTIN2
SELENOS	7.76343e-86	-9.62558	0	0.523	2.91858e-81	SELENOS
RFLNB	7.76343e-86	-9.58919	0	0.523	2.91858e-81	RFLNB
ERBIN	7.76343e-86	-9.02024	0	0.523	2.91858e-81	ERBIN
CYTOR	2.92498e-83	-9.63962	0	0.508	1.09962e-78	CYTOR
MCRIP1	2.92498e-83	-9.26023	0	0.508	1.09962e-78	MCRIP1
SELENOT	2.92498e-83	-9.22777	0	0.508	1.09962e-78	SELENOT
TMEM273	2.92498e-83	-9.14609	0	0.508	1.09962e-78	TMEM273
AFDN	1.08576e-80	-9.52858	0	0.492	4.08181e-76	AFDN
FAM241A	1.08576e-80	-9.20352	0	0.492	4.08181e-76	FAM241A
TRIR	3.97114e-78	-9.65664	0	0.477	1.49291e-73	TRIR
LHFPL6	3.97114e-78	-9.43567	0	0.477	1.49291e-73	LHFPL6
SELENON	3.97114e-78	-9.06057	0	0.477	1.49291e-73	SELENON
HIKESHI	1.43119e-75	-9.02193	0	0.462	5.38043e-71	HIKESHI
SMIM26	1.43119e-75	-8.97304	0	0.462	5.38043e-71	SMIM26
ATP5PB	5.08294e-73	-9.16008	0	0.446	1.91088e-68	ATP5PB
MINDY2	5.08294e-73	-8.94398	0	0.446	1.91088e-68	MINDY2
UFD1	5.08294e-73	-8.78759	0	0.446	1.91088e-68	UFD1
OGA	1.77909e-70	-9.21128	0	0.431	6.68833e-66	OGA
JCAD	1.77909e-70	-8.98415	0	0.431	6.68833e-66	JCAD
CCDC32	1.77909e-70	-8.74672	0	0.431	6.68833e-66	CCDC32
MESD	6.13743e-68	-9.23656	0	0.415	2.3073e-63	MESD
SELENOM	2.08696e-65	-9.41037	0	0.4	7.84572e-61	SELENOM
DEPP1	2.08696e-65	-9.28268	0	0.4	7.84572e-61	DEPP1
WASHC3	2.08696e-65	-9.15525	0	0.4	7.84572e-61	WASHC3
RTL8C	6.99556e-63	-8.88941	0	0.385	2.62991e-58	RTL8C
DMAC1	2.31182e-60	-8.55505	0	0.369	8.69106e-56	DMAC1
STMP1	2.31182e-60	-8.28566	0	0.369	8.69106e-56	STMP1
CFAP298	2.31182e-60	-8.04907	0	0.369	8.69106e-56	CFAP298
SPART	7.53277e-58	-9.42111	0	0.354	2.83187e-53	SPART
ILF3-DT	7.53277e-58	-8.57363	0	0.354	2.83187e-53	ILF3-DT
AL118516.1	7.53277e-58	-8.43642	0	0.354	2.83187e-53	AL118516.1
JPT1	7.53277e-58	-8.37688	0	0.354	2.83187e-53	JPT1
TUT7	7.53277e-58	-8.32658	0	0.354	2.83187e-53	TUT7
ODR4	7.53277e-58	-8.19257	0	0.354	2.83187e-53	ODR4
RTL8A	7.53277e-58	-8.18504	0	0.354	2.83187e-53	RTL8A
NSD3	7.53277e-58	-8.15419	0	0.354	2.83187e-53	NSD3
UTP11	2.42032e-55	-8.4121	0	0.338	9.09897e-51	UTP11
INTS11	2.42032e-55	-8.34959	0	0.338	9.09897e-51	INTS11
AC005261.1	2.42032e-55	-8.33145	0	0.338	9.09897e-51	AC005261.1
CENPX	2.42032e-55	-8.33048	0	0.338	9.09897e-51	CENPX
PTPA	7.66947e-53	-9.34926	0	0.323	2.88326e-48	PTPA
TLNRD1	7.66947e-53	-8.47908	0	0.323	2.88326e-48	TLNRD1
HDGFL3	7.66947e-53	-8.12632	0	0.323	2.88326e-48	HDGFL3
BABAM2	2.39712e-50	-8.20154	0	0.308	9.01173e-46	BABAM2
MIGA1	2.39712e-50	-7.83536	0	0.308	9.01173e-46	MIGA1
NOP53	7.39115e-48	-9.79526	0	0.292	2.77863e-43	NOP53
VPS35L	7.39115e-48	-9.12691	0	0.292	2.77863e-43	VPS35L
ATP5F1D	7.39115e-48	-9.04098	0	0.292	2.77863e-43	ATP5F1D
SMIM30	7.39115e-48	-8.80236	0	0.292	2.77863e-43	SMIM30
TRAPPC2B	7.39115e-48	-8.52608	0	0.292	2.77863e-43	TRAPPC2B
HPF1	7.39115e-48	-8.34971	0	0.292	2.77863e-43	HPF1
WASHC4	7.39115e-48	-8.32775	0	0.292	2.77863e-43	WASHC4
MIA2	7.39115e-48	-8.10405	0	0.292	2.77863e-43	MIA2
ERG28	7.39115e-48	-8.05901	0	0.292	2.77863e-43	ERG28
WASHC1	7.39115e-48	-8.05308	0	0.292	2.77863e-43	WASHC1
ETFRF1	7.39115e-48	-7.88587	0	0.292	2.77863e-43	ETFRF1
CNOT9	7.39115e-48	-7.76095	0	0.292	2.77863e-43	CNOT9
AC005332.7	7.39115e-48	-7.6678	0	0.292	2.77863e-43	AC005332.7
CPLANE1	2.24857e-45	-8.67598	0	0.277	8.45328e-41	CPLANE1
MMP24OS	2.24857e-45	-8.52776	0	0.277	8.45328e-41	MMP24OS
MRE11	2.24857e-45	-8.13749	0	0.277	8.45328e-41	MRE11
PAXX	2.24857e-45	-7.84543	0	0.277	8.45328e-41	PAXX
DMAC2	2.24857e-45	-7.80215	0	0.277	8.45328e-41	DMAC2
ELOA	2.24857e-45	-7.78534	0	0.277	8.45328e-41	ELOA
VIRMA	2.24857e-45	-7.75801	0	0.277	8.45328e-41	VIRMA
CAVIN3	6.75083e-43	-8.89946	0	0.262	2.53791e-38	CAVIN3
NKAPD1	6.75083e-43	-8.57637	0	0.262	2.53791e-38	NKAPD1
PLPBP	6.75083e-43	-8.01432	0	0.262	2.53791e-38	PLPBP
SINHCAF	6.75083e-43	-7.95474	0	0.262	2.53791e-38	SINHCAF
BX284668.5	6.75083e-43	-7.95141	0	0.262	2.53791e-38	BX284668.5
MAP3K20	6.75083e-43	-7.92224	0	0.262	2.53791e-38	MAP3K20
TENT4B	6.75083e-43	-7.85082	0	0.262	2.53791e-38	TENT4B
FBH1	6.75083e-43	-7.72872	0	0.262	2.53791e-38	FBH1
RETREG2	2.00059e-40	-8.57872	0	0.246	7.52103e-36	RETREG2
ECPAS	2.00059e-40	-8.46586	0	0.246	7.52103e-36	ECPAS
EBLN3P	2.00059e-40	-8.43881	0	0.246	7.52103e-36	EBLN3P
MINDY3	2.00059e-40	-8.16303	0	0.246	7.52103e-36	MINDY3
KHDC4	2.00059e-40	-8.04471	0	0.246	7.52103e-36	KHDC4
MUC20-OT1	2.00059e-40	-7.83907	0	0.246	7.52103e-36	MUC20-OT1
MTREX	2.00059e-40	-7.64426	0	0.246	7.52103e-36	MTREX
PINX1.1	2.00059e-40	-7.63108	0	0.246	7.52103e-36	PINX1.1
ABCF2.1	2.00059e-40	-7.61966	0	0.246	7.52103e-36	ABCF2.1
SQOR	2.00059e-40	-7.53283	0	0.246	7.52103e-36	SQOR
AC104506.1	5.85359e-38	-7.89252	0	0.231	2.2006e-33	AC104506.1
ARMH4	5.85359e-38	-7.87293	0	0.231	2.2006e-33	ARMH4
AC016831.5	5.85359e-38	-7.75844	0	0.231	2.2006e-33	AC016831.5
PCNX4	5.85359e-38	-7.68615	0	0.231	2.2006e-33	PCNX4
AC025171.3	5.85359e-38	-7.67767	0	0.231	2.2006e-33	AC025171.3
SMIM27	5.85359e-38	-7.67575	0	0.231	2.2006e-33	SMIM27
TOGARAM1	5.85359e-38	-7.65904	0	0.231	2.2006e-33	TOGARAM1
AC010642.2	5.85359e-38	-7.46962	0	0.231	2.2006e-33	AC010642.2
TEN1	1.07576e-37	-5.31442	0.003	0.262	4.04421e-33	TEN1
GNB2L1	1.67745e-37	9.62731	0.958	0	6.3062e-33	GNB2L1
LINC01985	1.69152e-35	-7.68316	0	0.215	6.35912e-31	LINC01985
EIF3J-DT	1.69152e-35	-7.46418	0	0.215	6.35912e-31	EIF3J-DT
AC008543.1	1.69152e-35	-7.45108	0	0.215	6.35912e-31	AC008543.1
DELE1	1.69152e-35	-7.39927	0	0.215	6.35912e-31	DELE1
TUT4	1.69152e-35	-7.21528	0	0.215	6.35912e-31	TUT4
STN1	1.69152e-35	-7.20147	0	0.215	6.35912e-31	STN1
VPS26C	1.69152e-35	-7.19545	0	0.215	6.35912e-31	VPS26C
AC007952.4	1.69152e-35	-7.0613	0	0.215	6.35912e-31	AC007952.4
SMIM29	1.69152e-35	-7.04158	0	0.215	6.35912e-31	SMIM29
COP1	1.69152e-35	-6.98423	0	0.215	6.35912e-31	COP1
RPS17	5.19494e-34	3.10117	0.979	0.523	1.95298e-29	RPS17
ATP5E	6.88206e-34	9.08029	0.907	0	2.58724e-29	ATP5E
DGLUCY	4.82926e-33	-7.78263	0	0.2	1.81551e-28	DGLUCY
AC067735.1	4.82926e-33	-7.75271	0	0.2	1.81551e-28	AC067735.1
LINC02185	4.82926e-33	-7.22532	0	0.2	1.81551e-28	LINC02185
MRPL58	4.82926e-33	-7.1662	0	0.2	1.81551e-28	MRPL58
RIOX2	4.82926e-33	-7.01549	0	0.2	1.81551e-28	RIOX2
SEPW1	8.42071e-32	8.6986	0.875	0	3.16568e-27	SEPW1
PTRF	1.04251e-31	8.54675	0.874	0	3.91919e-27	PTRF
SDPR	2.43842e-31	8.97188	0.868	0	9.16699e-27	SDPR
REX1BD	1.36276e-30	-8.36367	0	0.185	5.12315e-26	REX1BD
AC023157.3	1.36276e-30	-8.2953	0	0.185	5.12315e-26	AC023157.3
CYBC1	1.36276e-30	-7.76339	0	0.185	5.12315e-26	CYBC1
TENT2	1.36276e-30	-7.58688	0	0.185	5.12315e-26	TENT2
AL136295.5	1.36276e-30	-7.57122	0	0.185	5.12315e-26	AL136295.5
AC108134.3	1.36276e-30	-7.55663	0	0.185	5.12315e-26	AC108134.3
SPOUT1	1.36276e-30	-7.35189	0	0.185	5.12315e-26	SPOUT1
THAP12	1.36276e-30	-7.27605	0	0.185	5.12315e-26	THAP12
AC091271.1	1.36276e-30	-7.18789	0	0.185	5.12315e-26	AC091271.1
AL390728.6	1.36276e-30	-7.14146	0	0.185	5.12315e-26	AL390728.6
NEPRO	1.36276e-30	-7.12531	0	0.185	5.12315e-26	NEPRO
MIR29B2CHG	1.36276e-30	-7.11508	0	0.185	5.12315e-26	MIR29B2CHG
AC116366.1	1.36276e-30	-7.04079	0	0.185	5.12315e-26	AC116366.1
ADA2	1.36276e-30	-6.97939	0	0.185	5.12315e-26	ADA2
LINC02001	1.36276e-30	-6.9393	0	0.185	5.12315e-26	LINC02001
FTH1	1.37249e-30	2.2733	0.992	0.862	5.15974e-26	FTH1
MT-ATP8	3.60339e-30	-3.57412	0.144	0.662	1.35466e-25	MT-ATP8
ATP5L	8.35807e-30	7.98992	0.844	0	3.14213e-25	ATP5L
GLTSCR2	1.025e-29	8.23	0.843	0	3.85339e-25	GLTSCR2
MTRNR2L8	2.29947e-29	-3.13548	0.463	0.908	8.64463e-25	MTRNR2L8
ECSCR.1	3.45578e-29	8.18293	0.834	0	1.29917e-24	ECSCR.1
RPL13	1.10547e-28	2.09571	0.994	0.831	4.15592e-24	RPL13
ATP5G2	1.70599e-28	7.90519	0.823	0	6.41349e-24	ATP5G2
C19orf43	3.08304e-28	7.88336	0.819	0	1.15904e-23	C19orf43
PGGHG	3.80296e-28	-8.14876	0	0.169	1.42968e-23	PGGHG
AC097534.2	3.80296e-28	-7.64101	0	0.169	1.42968e-23	AC097534.2
GASAL1	3.80296e-28	-7.53437	0	0.169	1.42968e-23	GASAL1
AC013394.1	3.80296e-28	-7.47409	0	0.169	1.42968e-23	AC013394.1
AC079949.2	3.80296e-28	-7.30712	0	0.169	1.42968e-23	AC079949.2
CENPS	3.80296e-28	-7.22378	0	0.169	1.42968e-23	CENPS
NIPSNAP2	3.80296e-28	-7.2199	0	0.169	1.42968e-23	NIPSNAP2
QTRT2	3.80296e-28	-7.18358	0	0.169	1.42968e-23	QTRT2
RAMMET	3.80296e-28	-7.06355	0	0.169	1.42968e-23	RAMMET
TENT4A	3.80296e-28	-7.03906	0	0.169	1.42968e-23	TENT4A
GON7	3.80296e-28	-7.02665	0	0.169	1.42968e-23	GON7
MARF1	3.80296e-28	-7.02499	0	0.169	1.42968e-23	MARF1
HSPA14.1	3.80296e-28	-6.90908	0	0.169	1.42968e-23	HSPA14.1
DCAF1	3.80296e-28	-6.88703	0	0.169	1.42968e-23	DCAF1
MINDY4	3.80296e-28	-6.76026	0	0.169	1.42968e-23	MINDY4
RETREG3	3.80296e-28	-6.72624	0	0.169	1.42968e-23	RETREG3
ATP5J	5.55058e-28	7.76184	0.814	0	2.08669e-23	ATP5J
TCEB2	6.74675e-28	7.74629	0.813	0	2.53637e-23	TCEB2
GPX1	1.46654e-27	8.08403	0.807	0	5.51333e-23	GPX1
RPL13A	1.92081e-27	1.58939	0.997	0.938	7.22109e-23	RPL13A
SHFM1	9.92231e-27	7.57334	0.793	0	3.73019e-22	SHFM1
ALDOA	3.44486e-26	4.06058	0.84	0.215	1.29506e-21	ALDOA
TCEB1	4.44558e-26	7.86314	0.782	0	1.67127e-21	TCEB1
MT-ND3	8.37738e-26	-2.30228	0.956	0.969	3.14939e-21	MT-ND3
LINC02452	1.05023e-25	-8.576	0	0.154	3.94823e-21	LINC02452
FMC1	1.05023e-25	-8.3383	0	0.154	3.94823e-21	FMC1
RAB5IF	1.05023e-25	-7.53675	0	0.154	3.94823e-21	RAB5IF
MRM2	1.05023e-25	-7.42437	0	0.154	3.94823e-21	MRM2
RTL8B	1.05023e-25	-7.20873	0	0.154	3.94823e-21	RTL8B
WASHC2C	1.05023e-25	-7.10939	0	0.154	3.94823e-21	WASHC2C
HDHD5	1.05023e-25	-6.96331	0	0.154	3.94823e-21	HDHD5
MAIP1	1.05023e-25	-6.84731	0	0.154	3.94823e-21	MAIP1
AC116407.2	1.05023e-25	-6.59808	0	0.154	3.94823e-21	AC116407.2
AC245297.3	1.05023e-25	-6.58363	0	0.154	3.94823e-21	AC245297.3
MTRNR2L10	2.04199e-25	-4.30559	0.011	0.246	7.67667e-21	MTRNR2L10
SEPP1	2.01241e-24	7.64875	0.752	0	7.56546e-20	SEPP1
SELK	5.78984e-24	7.41024	0.744	0	2.17663e-19	SELK
SEPHS2	2.33303e-23	-4.78953	0.014	0.246	8.77078e-19	SEPHS2
C11orf31	2.75111e-23	7.17208	0.731	0	1.03425e-18	C11orf31
RIDA	2.87265e-23	-8.17898	0	0.138	1.07994e-18	RIDA
AL022323.4	2.87265e-23	-7.95956	0	0.138	1.07994e-18	AL022323.4
LRMDA	2.87265e-23	-7.75063	0	0.138	1.07994e-18	LRMDA
JPT2	2.87265e-23	-7.52323	0	0.138	1.07994e-18	JPT2
AL450998.2	2.87265e-23	-7.46357	0	0.138	1.07994e-18	AL450998.2
ARMH3	2.87265e-23	-7.42387	0	0.138	1.07994e-18	ARMH3
AC087645.2	2.87265e-23	-7.29539	0	0.138	1.07994e-18	AC087645.2
COQ8A	2.87265e-23	-7.09646	0	0.138	1.07994e-18	COQ8A
AL133453.1	2.87265e-23	-7.04313	0	0.138	1.07994e-18	AL133453.1
WASHC2A	2.87265e-23	-6.98664	0	0.138	1.07994e-18	WASHC2A
AC104695.3	2.87265e-23	-6.86679	0	0.138	1.07994e-18	AC104695.3
MACO1	2.87265e-23	-6.82766	0	0.138	1.07994e-18	MACO1
YJU2	2.87265e-23	-6.82268	0	0.138	1.07994e-18	YJU2
AL590226.1	2.87265e-23	-6.81086	0	0.138	1.07994e-18	AL590226.1
UTP25	2.87265e-23	-6.79182	0	0.138	1.07994e-18	UTP25
ATP2B1-AS1	2.87265e-23	-6.77355	0	0.138	1.07994e-18	ATP2B1-AS1
COQ8B	2.87265e-23	-6.74743	0	0.138	1.07994e-18	COQ8B
ABRAXAS2	2.87265e-23	-6.6812	0	0.138	1.07994e-18	ABRAXAS2
NAXE	2.87265e-23	-6.6804	0	0.138	1.07994e-18	NAXE
MRNIP	2.87265e-23	-6.65705	0	0.138	1.07994e-18	MRNIP
AC118549.1	2.87265e-23	-6.65053	0	0.138	1.07994e-18	AC118549.1
SHLD2	2.87265e-23	-6.63356	0	0.138	1.07994e-18	SHLD2
AC027644.3	2.87265e-23	-6.61136	0	0.138	1.07994e-18	AC027644.3
AL355338.1	2.87265e-23	-6.55072	0	0.138	1.07994e-18	AL355338.1
PIP4P1	2.87265e-23	-6.51445	0	0.138	1.07994e-18	PIP4P1
AC093157.1	2.87265e-23	-6.43282	0	0.138	1.07994e-18	AC093157.1
MOSMO	2.87265e-23	-6.39396	0	0.138	1.07994e-18	MOSMO
AC092683.1	2.87265e-23	-6.39183	0	0.138	1.07994e-18	AC092683.1
AC015922.4	2.87265e-23	-6.2478	0	0.138	1.07994e-18	AC015922.4
ATPIF1	7.63989e-23	7.1813	0.722	0	2.87214e-18	ATPIF1
RPS20	8.80252e-23	1.3104	0.984	0.862	3.30922e-18	RPS20
ATP5D	1.49776e-22	7.15471	0.717	0	5.63067e-18	ATP5D
MTRNR2L12	2.06159e-22	-3.61881	0.513	0.831	7.75033e-18	MTRNR2L12
RPS2	3.34232e-22	1.65825	0.99	0.846	1.25651e-17	RPS2
USMG5	4.79332e-22	7.13793	0.707	0	1.802e-17	USMG5
ATP5O	1.08775e-21	7.18602	0.7	0	4.08927e-17	ATP5O
ATP5B	1.28e-21	7.34157	0.698	0	4.81205e-17	ATP5B
ATP5I	2.08107e-21	7.03534	0.694	0	7.82357e-17	ATP5I
IGHA1	2.08979e-21	1.70573	0.962	0.585	7.85635e-17	IGHA1
RPL7	4.03513e-21	1.44377	0.984	0.846	1.51697e-16	RPL7
AC027097.1	7.79152e-21	-8.19087	0	0.123	2.92914e-16	AC027097.1
EPOP	7.79152e-21	-7.18128	0	0.123	2.92914e-16	EPOP
AL109741.1	7.79152e-21	-7.01711	0	0.123	2.92914e-16	AL109741.1
AC064836.3	7.79152e-21	-6.9176	0	0.123	2.92914e-16	AC064836.3
CSKMT	7.79152e-21	-6.90862	0	0.123	2.92914e-16	CSKMT
EFL1	7.79152e-21	-6.85094	0	0.123	2.92914e-16	EFL1
GRAMD2B	7.79152e-21	-6.84047	0	0.123	2.92914e-16	GRAMD2B
EEF1AKMT1	7.79152e-21	-6.74486	0	0.123	2.92914e-16	EEF1AKMT1
SHLD1	7.79152e-21	-6.74402	0	0.123	2.92914e-16	SHLD1
ABRAXAS1	7.79152e-21	-6.74029	0	0.123	2.92914e-16	ABRAXAS1
AC007388.1	7.79152e-21	-6.67496	0	0.123	2.92914e-16	AC007388.1
AC245595.1	7.79152e-21	-6.66182	0	0.123	2.92914e-16	AC245595.1
AC025159.1	7.79152e-21	-6.64804	0	0.123	2.92914e-16	AC025159.1
RCC1L	7.79152e-21	-6.63843	0	0.123	2.92914e-16	RCC1L
MFSD4A	7.79152e-21	-6.60902	0	0.123	2.92914e-16	MFSD4A
GUCY1A1	7.79152e-21	-6.58424	0	0.123	2.92914e-16	GUCY1A1
AC009779.2	7.79152e-21	-6.42156	0	0.123	2.92914e-16	AC009779.2
ELP1	7.79152e-21	-6.4115	0	0.123	2.92914e-16	ELP1
RTL6	7.79152e-21	-6.23498	0	0.123	2.92914e-16	RTL6
AC074117.1	7.79152e-21	-6.20991	0	0.123	2.92914e-16	AC074117.1
PCNX1	7.79152e-21	-6.09453	0	0.123	2.92914e-16	PCNX1
GUCY1B1	7.79152e-21	-6.06858	0	0.123	2.92914e-16	GUCY1B1
AC007032.1	7.79152e-21	-6.03941	0	0.123	2.92914e-16	AC007032.1
ATP5C1	1.92324e-20	6.93405	0.674	0	7.23024e-16	ATP5C1
C14orf2	3.06831e-20	6.95677	0.67	0	1.1535e-15	C14orf2
RPL27A	3.09174e-20	1.1509	0.986	0.892	1.16231e-15	RPL27A
YBX1	3.28477e-20	1.53252	0.933	0.785	1.23488e-15	YBX1
PRKCDBP	3.58264e-20	7.25307	0.669	0	1.34686e-15	PRKCDBP
C8orf4	6.63508e-20	8.17159	0.663	0	2.49439e-15	C8orf4
ATP5H	1.92396e-19	6.83881	0.653	0	7.23292e-15	ATP5H
VIM	2.43609e-19	1.42118	0.99	0.938	9.15825e-15	VIM
C14orf166	2.59954e-19	6.73166	0.65	0	9.77273e-15	C14orf166
IGFBP7	2.85203e-19	1.58313	0.975	0.908	1.07219e-14	IGFBP7
NGFRAP1	4.72555e-19	6.92779	0.644	0	1.77652e-14	NGFRAP1
WBP5	7.37074e-19	6.86282	0.64	0	2.77096e-14	WBP5
2025-09-15	8.54198e-19	6.71669	0.639	0	3.21127e-14	2025-09-15
RPL31	8.70448e-19	1.19612	0.979	0.862	3.27236e-14	RPL31
CCDC85B	1.72587e-18	2.0764	0.874	0.277	6.48824e-14	CCDC85B
AC098818.2	2.09894e-18	-8.13378	0	0.108	7.89074e-14	AC098818.2
PCNX3	2.09894e-18	-7.64289	0	0.108	7.89074e-14	PCNX3
AC004951.1	2.09894e-18	-7.36087	0	0.108	7.89074e-14	AC004951.1
EIPR1	2.09894e-18	-6.946	0	0.108	7.89074e-14	EIPR1
WASHC5	2.09894e-18	-6.9183	0	0.108	7.89074e-14	WASHC5
TIMM29	2.09894e-18	-6.9128	0	0.108	7.89074e-14	TIMM29
METTL26	2.09894e-18	-6.90519	0	0.108	7.89074e-14	METTL26
RIPOR3	2.09894e-18	-6.86805	0	0.108	7.89074e-14	RIPOR3
MIGA2	2.09894e-18	-6.85127	0	0.108	7.89074e-14	MIGA2
AC092069.1	2.09894e-18	-6.81938	0	0.108	7.89074e-14	AC092069.1
AC060780.1	2.09894e-18	-6.73656	0	0.108	7.89074e-14	AC060780.1
AC025164.1	2.09894e-18	-6.72588	0	0.108	7.89074e-14	AC025164.1
ETFBKMT	2.09894e-18	-6.70054	0	0.108	7.89074e-14	ETFBKMT
CCNQ	2.09894e-18	-6.68135	0	0.108	7.89074e-14	CCNQ
AC084033.3	2.09894e-18	-6.68013	0	0.108	7.89074e-14	AC084033.3
AC008124.1	2.09894e-18	-6.62552	0	0.108	7.89074e-14	AC008124.1
AL645933.2	2.09894e-18	-6.55993	0	0.108	7.89074e-14	AL645933.2
AC022706.1	2.09894e-18	-6.46772	0	0.108	7.89074e-14	AC022706.1
LINC00513	2.09894e-18	-6.46229	0	0.108	7.89074e-14	LINC00513
CCDC9B	2.09894e-18	-6.43013	0	0.108	7.89074e-14	CCDC9B
CYREN	2.09894e-18	-6.39868	0	0.108	7.89074e-14	CYREN
AL583785.1	2.09894e-18	-6.3932	0	0.108	7.89074e-14	AL583785.1
AC005921.2	2.09894e-18	-6.38772	0	0.108	7.89074e-14	AC005921.2
ESS2	2.09894e-18	-6.31872	0	0.108	7.89074e-14	ESS2
EEF1AKMT4	2.09894e-18	-6.30297	0	0.108	7.89074e-14	EEF1AKMT4
MRM3	2.09894e-18	-6.28563	0	0.108	7.89074e-14	MRM3
AL035413.1	2.09894e-18	-6.24169	0	0.108	7.89074e-14	AL035413.1
FAM92A	2.09894e-18	-6.195	0	0.108	7.89074e-14	FAM92A
EEF1AKMT2	2.09894e-18	-6.17145	0	0.108	7.89074e-14	EEF1AKMT2
AC020907.3	2.09894e-18	-6.1606	0	0.108	7.89074e-14	AC020907.3
AP001816.1	2.09894e-18	-6.14588	0	0.108	7.89074e-14	AP001816.1
AC048341.1	2.09894e-18	-6.02205	0	0.108	7.89074e-14	AC048341.1
TMEM250	2.09894e-18	-5.98584	0	0.108	7.89074e-14	TMEM250
KIRREL1	2.09894e-18	-5.82843	0	0.108	7.89074e-14	KIRREL1
AL121603.2	2.09894e-18	-5.67801	0	0.108	7.89074e-14	AL121603.2
PVRL2	2.7447e-18	6.92764	0.627	0	1.03184e-13	PVRL2
MYEOV2	3.66208e-18	6.65386	0.625	0	1.37672e-13	MYEOV2
C19orf60	3.66208e-18	6.60084	0.625	0	1.37672e-13	C19orf60
C10orf54	6.49237e-18	6.86577	0.619	0	2.44074e-13	C10orf54
TMSB4X	6.52729e-18	0.949555	1	0.985	2.45387e-13	TMSB4X
ATP5G3	7.48521e-18	6.65875	0.618	0	2.81399e-13	ATP5G3
MT-ATP6	1.22516e-17	-1.65903	0.973	0.969	4.60585e-13	MT-ATP6
IGLC2	1.52281e-17	2.16636	0.846	0.385	5.72484e-13	IGLC2
JUNB	1.57658e-17	1.35939	0.992	0.862	5.92701e-13	JUNB
ZBTB20	2.64367e-17	-2.18501	0.47	0.8	9.93862e-13	ZBTB20
LINC01420	3.50198e-17	6.47024	0.602	0	1.31653e-12	LINC01420
ATP5A1	5.29691e-17	6.53764	0.598	0	1.99132e-12	ATP5A1
HNRNPA1	1.01939e-16	1.17815	0.924	0.815	3.83228e-12	HNRNPA1
IFI6	1.71754e-16	2.425	0.814	0.446	6.45693e-12	IFI6
RPL23A	2.07671e-16	0.904641	0.987	0.938	7.80719e-12	RPL23A
MT-CYB	5.28861e-16	-1.21154	0.98	0.969	1.9882e-11	MT-CYB
AC074032.1	5.62882e-16	-7.8498	0	0.092	2.1161e-11	AC074032.1
SGO2	5.62882e-16	-7.78056	0	0.092	2.1161e-11	SGO2
AC243960.1	5.62882e-16	-7.10888	0	0.092	2.1161e-11	AC243960.1
AL139274.2	5.62882e-16	-7.02939	0	0.092	2.1161e-11	AL139274.2
AC008555.5	5.62882e-16	-6.95225	0	0.092	2.1161e-11	AC008555.5
GATD1	5.62882e-16	-6.94581	0	0.092	2.1161e-11	GATD1
TNFRSF14-AS1	5.62882e-16	-6.88494	0	0.092	2.1161e-11	TNFRSF14-AS1
CIP2A	5.62882e-16	-6.81178	0	0.092	2.1161e-11	CIP2A
RXYLT1	5.62882e-16	-6.77918	0	0.092	2.1161e-11	RXYLT1
AL049840.1	5.62882e-16	-6.66773	0	0.092	2.1161e-11	AL049840.1
AL359220.1	5.62882e-16	-6.60641	0	0.092	2.1161e-11	AL359220.1
ENTR1	5.62882e-16	-6.60401	0	0.092	2.1161e-11	ENTR1
Z93930.2	5.62882e-16	-6.60389	0	0.092	2.1161e-11	Z93930.2
AL358472.4	5.62882e-16	-6.57933	0	0.092	2.1161e-11	AL358472.4
DNAAF4	5.62882e-16	-6.57356	0	0.092	2.1161e-11	DNAAF4
RIPOR2	5.62882e-16	-6.53	0	0.092	2.1161e-11	RIPOR2
AC024060.1	5.62882e-16	-6.52701	0	0.092	2.1161e-11	AC024060.1
CRYBG1	5.62882e-16	-6.51474	0	0.092	2.1161e-11	CRYBG1
RTL10	5.62882e-16	-6.48252	0	0.092	2.1161e-11	RTL10
AC015912.3	5.62882e-16	-6.47981	0	0.092	2.1161e-11	AC015912.3
NAXD	5.62882e-16	-6.32839	0	0.092	2.1161e-11	NAXD
AC132872.1	5.62882e-16	-6.29336	0	0.092	2.1161e-11	AC132872.1
AC008050.1	5.62882e-16	-6.19757	0	0.092	2.1161e-11	AC008050.1
GRK2	5.62882e-16	-6.17544	0	0.092	2.1161e-11	GRK2
AC020915.3	5.62882e-16	-6.16605	0	0.092	2.1161e-11	AC020915.3
VASH1-AS1	5.62882e-16	-6.13634	0	0.092	2.1161e-11	VASH1-AS1
AP002495.2	5.62882e-16	-6.13345	0	0.092	2.1161e-11	AP002495.2
AC099518.5	5.62882e-16	-6.04653	0	0.092	2.1161e-11	AC099518.5
AL161457.2	5.62882e-16	-6.03678	0	0.092	2.1161e-11	AL161457.2
ZUP1	5.62882e-16	-5.97883	0	0.092	2.1161e-11	ZUP1
AL391069.3	5.62882e-16	-5.97369	0	0.092	2.1161e-11	AL391069.3
INTS14	5.62882e-16	-5.95183	0	0.092	2.1161e-11	INTS14
BICRAL	5.62882e-16	-5.90292	0	0.092	2.1161e-11	BICRAL
AL355075.4	5.62882e-16	-5.88561	0	0.092	2.1161e-11	AL355075.4
TEPSIN	5.62882e-16	-5.88173	0	0.092	2.1161e-11	TEPSIN
LINC02202	5.62882e-16	-5.73747	0	0.092	2.1161e-11	LINC02202
NSD2	5.62882e-16	-5.67807	0	0.092	2.1161e-11	NSD2
AC104794.2	5.62882e-16	-5.67587	0	0.092	2.1161e-11	AC104794.2
NCK1-DT	5.62882e-16	-5.56245	0	0.092	2.1161e-11	NCK1-DT
LINC01943	5.62882e-16	-5.52778	0	0.092	2.1161e-11	LINC01943
ATP5F1	1.00676e-15	6.41142	0.567	0	3.78481e-11	ATP5F1
PHGR1	1.13897e-15	4.62718	0.605	0.046	4.28184e-11	PHGR1
BTG1	1.17408e-15	1.64175	0.892	0.723	4.41385e-11	BTG1
IGHA2	1.42164e-15	2.5082	0.751	0.277	5.34452e-11	IGHA2
RPLP2	2.89349e-15	0.882123	0.994	0.938	1.08778e-10	RPLP2
ATXN7L3B	3.33806e-15	-2.93432	0.139	0.492	1.25491e-10	ATXN7L3B
ATP5G1	3.64859e-15	6.25469	0.552	0	1.37165e-10	ATP5G1
ID3	3.901e-15	-1.35424	0.782	0.923	1.46654e-10	ID3
IGKC	4.61547e-15	-0.286903	0.986	0.877	1.73514e-10	IGKC
HIST1H1E	6.92439e-15	-5.05177	0.018	0.2	2.60316e-10	HIST1H1E
CST3	7.11281e-15	1.34062	0.916	0.708	2.67399e-10	CST3
AC090498.1	7.7837e-15	6.25298	0.544	0	2.9262e-10	AC090498.1
TXNIP	8.26198e-15	-1.39527	0.824	0.954	3.10601e-10	TXNIP
VIMP	9.99568e-15	6.32346	0.541	0	3.75778e-10	VIMP
SELT	9.99569e-15	6.16492	0.541	0	3.75778e-10	SELT
SELM	9.9957e-15	6.58579	0.541	0	3.75778e-10	SELM
HSPB1	1.23135e-14	1.31162	0.955	0.831	4.62913e-10	HSPB1
PFN1	1.46937e-14	1.27398	0.918	0.585	5.52396e-10	PFN1
CLDN5	1.95434e-14	1.58355	0.935	0.662	7.34716e-10	CLDN5
PRH1	2.67664e-14	-3.33371	0.016	0.185	1.00626e-09	PRH1
JCHAIN	4.30307e-14	1.05912	0.857	0.415	1.6177e-09	JCHAIN
MT-ND4L	4.51386e-14	-1.66293	0.707	0.831	1.69694e-09	MT-ND4L
FKBP1A	5.8143e-14	1.1428	0.948	0.831	2.18583e-09	FKBP1A
FAM195B	8.99485e-14	5.98746	0.516	0	3.38152e-09	FAM195B
RPL21	1.31939e-13	0.694703	0.997	0.954	4.96011e-09	RPL21
RAC1	1.36142e-13	0.920327	0.932	0.831	5.11811e-09	RAC1
BTBD8	1.47119e-13	-5.67943	0.001	0.092	5.53077e-09	BTBD8
DNAJC3-DT	1.50803e-13	-7.66562	0	0.077	5.66928e-09	DNAJC3-DT
AL445524.1	1.50803e-13	-7.10142	0	0.077	5.66928e-09	AL445524.1
PIP4P2	1.50803e-13	-7.03743	0	0.077	5.66928e-09	PIP4P2
AC078846.1	1.50803e-13	-6.90204	0	0.077	5.66928e-09	AC078846.1
C1QTNF12	1.50803e-13	-6.84564	0	0.077	5.66928e-09	C1QTNF12
SPTY2D1OS	1.50803e-13	-6.63204	0	0.077	5.66928e-09	SPTY2D1OS
LINC00476	1.50803e-13	-6.53797	0	0.077	5.66928e-09	LINC00476
ZSWIM9	1.50803e-13	-6.49753	0	0.077	5.66928e-09	ZSWIM9
AL451165.2	1.50803e-13	-6.48863	0	0.077	5.66928e-09	AL451165.2
AC012467.2	1.50803e-13	-6.44805	0	0.077	5.66928e-09	AC012467.2
SELENOI	1.50803e-13	-6.42516	0	0.077	5.66928e-09	SELENOI
IQCN	1.50803e-13	-6.37986	0	0.077	5.66928e-09	IQCN
AL137186.2	1.50803e-13	-6.34686	0	0.077	5.66928e-09	AL137186.2
AL662844.4	1.50803e-13	-6.22351	0	0.077	5.66928e-09	AL662844.4
JHY	1.50803e-13	-6.21779	0	0.077	5.66928e-09	JHY
AC068338.3	1.50803e-13	-6.20077	0	0.077	5.66928e-09	AC068338.3
KANTR	1.50803e-13	-6.16572	0	0.077	5.66928e-09	KANTR
GMDS-DT	1.50803e-13	-6.10059	0	0.077	5.66928e-09	GMDS-DT
AC244090.1	1.50803e-13	-6.06116	0	0.077	5.66928e-09	AC244090.1
INKA1	1.50803e-13	-6.02492	0	0.077	5.66928e-09	INKA1
AC011498.1	1.50803e-13	-5.91582	0	0.077	5.66928e-09	AC011498.1
OR51M1	1.50803e-13	-5.91257	0	0.077	5.66928e-09	OR51M1
AC022098.1	1.50803e-13	-5.90631	0	0.077	5.66928e-09	AC022098.1
SIK1B	1.50803e-13	-5.90475	0	0.077	5.66928e-09	SIK1B
AC005261.3	1.50803e-13	-5.9038	0	0.077	5.66928e-09	AC005261.3
AC017083.1	1.50803e-13	-5.87295	0	0.077	5.66928e-09	AC017083.1
AC093827.4	1.50803e-13	-5.82679	0	0.077	5.66928e-09	AC093827.4
AC020765.2	1.50803e-13	-5.79439	0	0.077	5.66928e-09	AC020765.2
CGAS	1.50803e-13	-5.77283	0	0.077	5.66928e-09	CGAS
AC026979.2	1.50803e-13	-5.71267	0	0.077	5.66928e-09	AC026979.2
KYAT3	1.50803e-13	-5.70548	0	0.077	5.66928e-09	KYAT3
ZNF888	1.50803e-13	-5.70092	0	0.077	5.66928e-09	ZNF888
AC087190.1	1.50803e-13	-5.4166	0	0.077	5.66928e-09	AC087190.1
BCLAF3	1.50803e-13	-5.39377	0	0.077	5.66928e-09	BCLAF3
AL592295.4	1.50803e-13	-5.18485	0	0.077	5.66928e-09	AL592295.4
AC012360.3	1.50803e-13	-5.09954	0	0.077	5.66928e-09	AC012360.3
AC010976.2	1.55166e-13	-5.29455	0.001	0.092	5.83332e-09	AC010976.2
LINC00152	1.62815e-13	6.57473	0.508	0	6.12086e-09	LINC00152
CYBA	3.17745e-13	3.44711	0.602	0.123	1.19453e-08	CYBA
RTFDC1	3.28706e-13	5.95574	0.5	0	1.23574e-08	RTFDC1
IGFBP2	3.40276e-13	2.33686	0.735	0.462	1.27924e-08	IGFBP2
ATP5J2	4.14497e-13	6.01028	0.497	0	1.55826e-08	ATP5J2
LINC00998	5.22088e-13	5.8606	0.494	0	1.96274e-08	LINC00998
RAMP2	6.40411e-13	0.947392	0.945	0.831	2.40756e-08	RAMP2
LINC00493	6.56867e-13	6.03171	0.492	0	2.46943e-08	LINC00493
SNX3	1.57458e-12	1.34574	0.863	0.646	5.91946e-08	SNX3
LHFP	1.82091e-12	6.24608	0.479	0	6.84554e-08	LHFP
FCHO2	2.01084e-12	-1.82955	0.176	0.523	7.55956e-08	FCHO2
EGLN2	3.51376e-12	3.95355	0.511	0.031	1.32096e-07	EGLN2
RPS16	3.59363e-12	0.67579	0.986	0.923	1.35099e-07	RPS16
RNASEK	4.37571e-12	-2.36293	0.108	0.4	1.645e-07	RNASEK
PRPF4B	4.89712e-12	-1.73104	0.278	0.646	1.84102e-07	PRPF4B
BCOR	7.76529e-12	-2.37041	0.062	0.308	2.91928e-07	BCOR
GUK1	8.30673e-12	0.949284	0.904	0.831	3.12283e-07	GUK1
RFPL1S	9.81437e-12	-4.89552	0.003	0.092	3.68961e-07	RFPL1S
TMEM261	1.05637e-11	5.72358	0.456	0	3.97131e-07	TMEM261
IFITM1	1.19862e-11	-1.42918	0.626	0.877	4.50608e-07	IFITM1
RPS25	1.38845e-11	0.71384	0.983	0.892	5.21973e-07	RPS25
C21orf59	2.00684e-11	5.81042	0.448	0	7.5445e-07	C21orf59
PLCG2	2.39732e-11	-3.56793	0.296	0.646	9.01248e-07	PLCG2
MT-CO3	2.44374e-11	-0.899901	0.993	0.985	9.18701e-07	MT-CO3
PER3	3.19079e-11	-1.57108	0.113	0.415	1.19955e-06	PER3
FTX	3.37064e-11	-2.40925	0.082	0.338	1.26716e-06	FTX
FMNL3	3.60089e-11	-1.61909	0.188	0.538	1.35372e-06	FMNL3
MLLT4	3.77696e-11	5.71328	0.439	0	1.41991e-06	MLLT4
MFSD14C	3.86057e-11	-2.80063	0.008	0.123	1.45134e-06	MFSD14C
AC020928.1	4.05973e-11	-7.77603	0	0.062	1.52622e-06	AC020928.1
INTS13	4.05973e-11	-7.17212	0	0.062	1.52622e-06	INTS13
AC103591.3	4.05973e-11	-6.9924	0	0.062	1.52622e-06	AC103591.3
GVQW3	4.05973e-11	-6.6146	0	0.062	1.52622e-06	GVQW3
WDCP	4.05973e-11	-6.54506	0	0.062	1.52622e-06	WDCP
AL035071.1	4.05973e-11	-6.43783	0	0.062	1.52622e-06	AL035071.1
AC105942.1	4.05973e-11	-6.31412	0	0.062	1.52622e-06	AC105942.1
CTBP1-DT	4.05973e-11	-6.3106	0	0.062	1.52622e-06	CTBP1-DT
SLC35E2A	4.05973e-11	-6.29253	0	0.062	1.52622e-06	SLC35E2A
AC103718.1	4.05973e-11	-6.23862	0	0.062	1.52622e-06	AC103718.1
AC108134.2	4.05973e-11	-6.21373	0	0.062	1.52622e-06	AC108134.2
CDK3	4.05973e-11	-6.14307	0	0.062	1.52622e-06	CDK3
BX255925.3	4.05973e-11	-6.0982	0	0.062	1.52622e-06	BX255925.3
HDGFL2	4.05973e-11	-6.09327	0	0.062	1.52622e-06	HDGFL2
AL050341.2	4.05973e-11	-6.07404	0	0.062	1.52622e-06	AL050341.2
AL450384.2	4.05973e-11	-6.04462	0	0.062	1.52622e-06	AL450384.2
NAA80	4.05973e-11	-6.03941	0	0.062	1.52622e-06	NAA80
SPINDOC	4.05973e-11	-6.00696	0	0.062	1.52622e-06	SPINDOC
AC008264.2	4.05973e-11	-5.99016	0	0.062	1.52622e-06	AC008264.2
PRAG1	4.05973e-11	-5.92401	0	0.062	1.52622e-06	PRAG1
AC018647.2	4.05973e-11	-5.83521	0	0.062	1.52622e-06	AC018647.2
AC013271.1	4.05973e-11	-5.8082	0	0.062	1.52622e-06	AC013271.1
Z82217.1	4.05973e-11	-5.806	0	0.062	1.52622e-06	Z82217.1
BAIAP2-DT	4.05973e-11	-5.80437	0	0.062	1.52622e-06	BAIAP2-DT
AC139887.2	4.05973e-11	-5.79584	0	0.062	1.52622e-06	AC139887.2
AC012306.2	4.05973e-11	-5.76567	0	0.062	1.52622e-06	AC012306.2
AC147067.2	4.05973e-11	-5.73233	0	0.062	1.52622e-06	AC147067.2
AC025171.2	4.05973e-11	-5.71346	0	0.062	1.52622e-06	AC025171.2
AC068491.3	4.05973e-11	-5.69769	0	0.062	1.52622e-06	AC068491.3
AC004839.1	4.05973e-11	-5.69706	0	0.062	1.52622e-06	AC004839.1
AC124283.1	4.05973e-11	-5.66298	0	0.062	1.52622e-06	AC124283.1
AC093525.6	4.05973e-11	-5.65792	0	0.062	1.52622e-06	AC093525.6
XAGE3	4.05973e-11	-5.62652	0	0.062	1.52622e-06	XAGE3
AC112229.3	4.05973e-11	-5.59125	0	0.062	1.52622e-06	AC112229.3
AL358113.1	4.05973e-11	-5.58895	0	0.062	1.52622e-06	AL358113.1
LINC01303	4.05973e-11	-5.57564	0	0.062	1.52622e-06	LINC01303
AC068888.1	4.05973e-11	-5.54952	0	0.062	1.52622e-06	AC068888.1
AFG1L	4.05973e-11	-5.53168	0	0.062	1.52622e-06	AFG1L
SPACA6	4.05973e-11	-5.50252	0	0.062	1.52622e-06	SPACA6
AC093297.2	4.05973e-11	-5.50237	0	0.062	1.52622e-06	AC093297.2
AL596442.2	4.05973e-11	-5.44576	0	0.062	1.52622e-06	AL596442.2
PRUNE1	4.05973e-11	-5.42541	0	0.062	1.52622e-06	PRUNE1
AC006333.2	4.05973e-11	-5.40387	0	0.062	1.52622e-06	AC006333.2
AC133550.2	4.05973e-11	-5.35926	0	0.062	1.52622e-06	AC133550.2
KAT14	4.05973e-11	-5.29422	0	0.062	1.52622e-06	KAT14
AC239800.3	4.05973e-11	-5.287	0	0.062	1.52622e-06	AC239800.3
AC018797.2	4.05973e-11	-5.2445	0	0.062	1.52622e-06	AC018797.2
AC025175.1	4.05973e-11	-5.22089	0	0.062	1.52622e-06	AC025175.1
AC018645.2	4.05973e-11	-5.21738	0	0.062	1.52622e-06	AC018645.2
BX284668.6	4.05973e-11	-5.21375	0	0.062	1.52622e-06	BX284668.6
Z93241.1	4.05973e-11	-5.16296	0	0.062	1.52622e-06	Z93241.1
FLVCR1-DT	4.05973e-11	-5.11659	0	0.062	1.52622e-06	FLVCR1-DT
AC245060.5	4.05973e-11	-5.10002	0	0.062	1.52622e-06	AC245060.5
AC145124.1	4.05973e-11	-5.09669	0	0.062	1.52622e-06	AC145124.1
AC097376.2	4.05973e-11	-5.04663	0	0.062	1.52622e-06	AC097376.2
AC108463.3	4.05973e-11	-5.04165	0	0.062	1.52622e-06	AC108463.3
AC073389.1	4.05973e-11	-4.99181	0	0.062	1.52622e-06	AC073389.1
RMC1	4.05973e-11	-4.92355	0	0.062	1.52622e-06	RMC1
AC008467.1	4.05973e-11	-4.76532	0	0.062	1.52622e-06	AC008467.1
C20orf24	4.65364e-11	5.60009	0.436	0	1.74949e-06	C20orf24
FAM65A	5.16359e-11	5.72474	0.435	0	1.9412e-06	FAM65A
PDLIM1	6.81944e-11	1.06221	0.861	0.692	2.5637e-06	PDLIM1
CALM1	7.069e-11	0.817778	0.942	0.892	2.65752e-06	CALM1
KRT10	7.45407e-11	1.29359	0.727	0.323	2.80228e-06	KRT10
ARPC1B	7.46879e-11	1.28908	0.822	0.569	2.80782e-06	ARPC1B
JTB	8.30587e-11	1.81615	0.69	0.323	3.12251e-06	JTB
JUN	9.35099e-11	1.21347	0.943	0.846	3.51541e-06	JUN
RPS6	1.09289e-10	0.625659	0.994	0.954	4.10863e-06	RPS6
C10orf128	1.17563e-10	5.70334	0.424	0	4.41966e-06	C10orf128
C4orf32	1.17563e-10	5.8996	0.424	0	4.41966e-06	C4orf32
HLA-DRB1	1.23328e-10	-1.09665	0.847	0.954	4.63641e-06	HLA-DRB1
ST8SIA4	1.51188e-10	-2.07677	0.153	0.462	5.68377e-06	ST8SIA4
WBSCR22	1.59394e-10	5.58273	0.419	0	5.99225e-06	WBSCR22
MAP1LC3B	2.05414e-10	1.62001	0.734	0.431	7.72235e-06	MAP1LC3B
PDE1C	2.30378e-10	-1.74248	0.255	0.6	8.66081e-06	PDE1C
LINC00657	2.38362e-10	5.58515	0.414	0	8.96098e-06	LINC00657
OLMALINC	2.42522e-10	-4.99906	0.004	0.092	9.11739e-06	OLMALINC
C11orf73	2.91059e-10	5.53967	0.411	0	1.09421e-05	C11orf73
SERP1	3.1396e-10	1.81872	0.7	0.354	1.1803e-05	SERP1
SCAND1	3.26052e-10	2.07853	0.635	0.185	1.22576e-05	SCAND1
ZNF322	3.42723e-10	-1.88549	0.132	0.415	1.28843e-05	ZNF322
CLTC	3.90538e-10	-1.69325	0.248	0.585	1.46819e-05	CLTC
TSPO	4.06894e-10	1.5164	0.782	0.508	1.52968e-05	TSPO
RPL18A	4.07906e-10	0.654876	0.994	0.969	1.53348e-05	RPL18A
ITM2B	4.24931e-10	0.675021	0.99	0.908	1.59749e-05	ITM2B
LMNA	4.49479e-10	1.15969	0.912	0.8	1.68977e-05	LMNA
MT-CO2	4.73346e-10	-0.72179	0.99	0.969	1.7795e-05	MT-CO2
BOD1L1	4.73936e-10	-1.56993	0.263	0.6	1.78172e-05	BOD1L1
STRA13	4.77522e-10	5.54085	0.404	0	1.7952e-05	STRA13
COX5A	4.87239e-10	1.71906	0.678	0.277	1.83173e-05	COX5A
UFD1L	5.81119e-10	5.50958	0.401	0	2.18466e-05	UFD1L
POLR2J3	7.78745e-10	5.70777	0.397	0	2.92761e-05	POLR2J3
RPS10	7.792e-10	1.03166	0.89	0.785	2.92932e-05	RPS10
NDUFV3	8.27077e-10	-1.80824	0.144	0.431	3.10931e-05	NDUFV3
FAM127A	9.45437e-10	5.42578	0.394	0	3.55427e-05	FAM127A
ZNF248	1.00796e-09	-3.42006	0.027	0.185	3.78932e-05	ZNF248
FOXN2	1.12778e-09	-2.03113	0.108	0.369	4.23978e-05	FOXN2
MDM2	1.13897e-09	-1.76263	0.089	0.338	4.28183e-05	MDM2
C16orf13	1.14672e-09	5.45874	0.391	0	4.311e-05	C16orf13
WHSC1L1	1.14673e-09	5.36381	0.391	0	4.311e-05	WHSC1L1
SPTLC1	1.57858e-09	-1.77884	0.085	0.323	5.93452e-05	SPTLC1
KDM6B	1.72466e-09	1.88006	0.673	0.354	6.48367e-05	KDM6B
CEBPD	1.79714e-09	2.08362	0.643	0.292	6.75616e-05	CEBPD
CALCRL	1.81027e-09	-1.43765	0.513	0.815	6.80552e-05	CALCRL
LYRM5	1.85032e-09	5.31065	0.384	0	6.95609e-05	LYRM5
PGM5-AS1	1.85616e-09	-3.09133	0.003	0.077	6.97806e-05	PGM5-AS1
CRYBG3	1.91793e-09	-1.77163	0.221	0.523	7.21025e-05	CRYBG3
MBNL2	1.96278e-09	-1.75982	0.21	0.523	7.37888e-05	MBNL2
MESDC2	2.23694e-09	5.4569	0.381	0	8.40957e-05	MESDC2
GAPDH	2.33881e-09	0.43877	0.963	0.969	8.79252e-05	GAPDH
HIST1H4C	2.44626e-09	-1.80945	0.429	0.662	9.19648e-05	HIST1H4C
HES4	2.75011e-09	4.06591	0.419	0.031	0.000103388	HES4
ZNF407	3.15697e-09	-1.93129	0.065	0.277	0.000118683	ZNF407
NRP1	3.2208e-09	-1.66881	0.489	0.723	0.000121083	NRP1
TMEM2	3.26041e-09	5.6097	0.375	0	0.000122572	TMEM2
FAM63B	3.58037e-09	5.36074	0.374	0	0.0001346	FAM63B
SLFN5	3.59741e-09	-1.4414	0.404	0.692	0.000135241	SLFN5
RP11-382A20.3	3.93084e-09	5.28891	0.373	0	0.000147776	RP11-382A20.3
HELB	5.1704e-09	-2.31305	0.079	0.308	0.000194376	HELB
CCNI	5.39401e-09	1.29757	0.751	0.523	0.000202782	CCNI
NUAK1	5.99258e-09	-1.3968	0.374	0.692	0.000225285	NUAK1
C17orf89	6.24882e-09	5.25136	0.365	0	0.000234918	C17orf89
UBE2D2	6.62538e-09	1.70639	0.63	0.323	0.000249074	UBE2D2
LIMA1	7.64531e-09	-1.3257	0.494	0.738	0.000287418	LIMA1
FAM101B	8.23032e-09	5.43772	0.361	0	0.000309411	FAM101B
KANSL1	8.98428e-09	-1.74179	0.181	0.462	0.000337755	KANSL1
BRAF	9.45752e-09	-2.30479	0.135	0.4	0.000355546	BRAF
HNRNPA0	9.73532e-09	1.12813	0.738	0.538	0.00036599	HNRNPA0
RPS9	9.78239e-09	0.534128	0.984	0.969	0.000367759	RPS9
MARCKSL1	1.00342e-08	1.40505	0.712	0.431	0.000377224	MARCKSL1
ZNF141	1.01603e-08	-2.78186	0.021	0.154	0.000381967	ZNF141
PPP1R15A	1.04478e-08	0.723289	0.921	0.769	0.000392774	PPP1R15A
SEPN1	1.08185e-08	5.225	0.357	0	0.000406711	SEPN1
AP000866.2	1.10995e-08	-8.17479	0	0.046	0.000417275	AP000866.2
AL117339.5	1.10995e-08	-7.92828	0	0.046	0.000417275	AL117339.5
LINC02482	1.10995e-08	-7.70811	0	0.046	0.000417275	LINC02482
AC009309.1	1.10995e-08	-7.70015	0	0.046	0.000417275	AC009309.1
AP001160.1	1.10995e-08	-7.47417	0	0.046	0.000417275	AP001160.1
AC146944.4	1.10995e-08	-6.91111	0	0.046	0.000417275	AC146944.4
AC124312.1	1.10995e-08	-6.52699	0	0.046	0.000417275	AC124312.1
POC1B-AS1	1.10995e-08	-6.3071	0	0.046	0.000417275	POC1B-AS1
HNRNPA1P48	1.10995e-08	-6.29722	0	0.046	0.000417275	HNRNPA1P48
AC016831.1	1.10995e-08	-6.28779	0	0.046	0.000417275	AC016831.1
AC008741.2	1.10995e-08	-6.24102	0	0.046	0.000417275	AC008741.2
AL163051.1	1.10995e-08	-6.19749	0	0.046	0.000417275	AL163051.1
AP001157.1	1.10995e-08	-6.1582	0	0.046	0.000417275	AP001157.1
AC069544.1	1.10995e-08	-6.12238	0	0.046	0.000417275	AC069544.1
AC087392.2	1.10995e-08	-6.07329	0	0.046	0.000417275	AC087392.2
TMEM267	1.10995e-08	-6.03419	0	0.046	0.000417275	TMEM267
AL138724.1	1.10995e-08	-6.01086	0	0.046	0.000417275	AL138724.1
AL021453.1	1.10995e-08	-5.98965	0	0.046	0.000417275	AL021453.1
AC073896.2	1.10995e-08	-5.97128	0	0.046	0.000417275	AC073896.2
AC130650.2	1.10995e-08	-5.93858	0	0.046	0.000417275	AC130650.2
AC008014.1	1.10995e-08	-5.81684	0	0.046	0.000417275	AC008014.1
AC018816.1	1.10995e-08	-5.79765	0	0.046	0.000417275	AC018816.1
LRRC8C-DT	1.10995e-08	-5.7976	0	0.046	0.000417275	LRRC8C-DT
AC083862.2	1.10995e-08	-5.76915	0	0.046	0.000417275	AC083862.2
INTS6L	1.10995e-08	-5.75327	0	0.046	0.000417275	INTS6L
AC008915.2	1.10995e-08	-5.7372	0	0.046	0.000417275	AC008915.2
AC092849.1	1.10995e-08	-5.73569	0	0.046	0.000417275	AC092849.1
AC147067.1	1.10995e-08	-5.73034	0	0.046	0.000417275	AC147067.1
AL139384.1	1.10995e-08	-5.72325	0	0.046	0.000417275	AL139384.1
DDN-AS1	1.10995e-08	-5.71292	0	0.046	0.000417275	DDN-AS1
AC015982.1	1.10995e-08	-5.70843	0	0.046	0.000417275	AC015982.1
AC093323.1	1.10995e-08	-5.7017	0	0.046	0.000417275	AC093323.1
C10orf143	1.10995e-08	-5.68564	0	0.046	0.000417275	C10orf143
AF001548.2	1.10995e-08	-5.67771	0	0.046	0.000417275	AF001548.2
REXO5	1.10995e-08	-5.66287	0	0.046	0.000417275	REXO5
AL513542.1	1.10995e-08	-5.66114	0	0.046	0.000417275	AL513542.1
SHLD3	1.10995e-08	-5.64716	0	0.046	0.000417275	SHLD3
MANEA-DT	1.10995e-08	-5.62835	0	0.046	0.000417275	MANEA-DT
AC078909.1	1.10995e-08	-5.61178	0	0.046	0.000417275	AC078909.1
TENT5A	1.10995e-08	-5.60342	0	0.046	0.000417275	TENT5A
AC006213.2	1.10995e-08	-5.59614	0	0.046	0.000417275	AC006213.2
AP002748.3	1.10995e-08	-5.59469	0	0.046	0.000417275	AP002748.3
AC124798.1	1.10995e-08	-5.58758	0	0.046	0.000417275	AC124798.1
AC107952.2	1.10995e-08	-5.58013	0	0.046	0.000417275	AC107952.2
AC022167.2	1.10995e-08	-5.577	0	0.046	0.000417275	AC022167.2
AC064807.1	1.10995e-08	-5.57692	0	0.046	0.000417275	AC064807.1
AC092287.1	1.10995e-08	-5.57661	0	0.046	0.000417275	AC092287.1
AC110769.2	1.10995e-08	-5.57071	0	0.046	0.000417275	AC110769.2
AC090114.2	1.10995e-08	-5.52528	0	0.046	0.000417275	AC090114.2
AC073335.2	1.10995e-08	-5.52263	0	0.046	0.000417275	AC073335.2
AC099489.1	1.10995e-08	-5.5185	0	0.046	0.000417275	AC099489.1
CASTOR1	1.10995e-08	-5.49812	0	0.046	0.000417275	CASTOR1
AL035563.1	1.10995e-08	-5.49295	0	0.046	0.000417275	AL035563.1
AC012368.1	1.10995e-08	-5.49023	0	0.046	0.000417275	AC012368.1
AC026304.1	1.10995e-08	-5.49023	0	0.046	0.000417275	AC026304.1
FDX2	1.10995e-08	-5.48097	0	0.046	0.000417275	FDX2
AC009812.1	1.10995e-08	-5.47794	0	0.046	0.000417275	AC009812.1
AC009041.2	1.10995e-08	-5.47629	0	0.046	0.000417275	AC009041.2
AL391422.3	1.10995e-08	-5.46897	0	0.046	0.000417275	AL391422.3
DHFR2	1.10995e-08	-5.46107	0	0.046	0.000417275	DHFR2
CDC37L1-DT	1.10995e-08	-5.42898	0	0.046	0.000417275	CDC37L1-DT
SPACA9	1.10995e-08	-5.42612	0	0.046	0.000417275	SPACA9
AC137767.1	1.10995e-08	-5.41661	0	0.046	0.000417275	AC137767.1
AC015819.2	1.10995e-08	-5.4041	0	0.046	0.000417275	AC015819.2
FYB1	1.10995e-08	-5.39944	0	0.046	0.000417275	FYB1
AC022144.1	1.10995e-08	-5.38183	0	0.046	0.000417275	AC022144.1
AC012640.2	1.10995e-08	-5.38163	0	0.046	0.000417275	AC012640.2
AC093673.1	1.10995e-08	-5.35501	0	0.046	0.000417275	AC093673.1
AC026401.3	1.10995e-08	-5.34457	0	0.046	0.000417275	AC026401.3
AC242426.2	1.10995e-08	-5.31019	0	0.046	0.000417275	AC242426.2
AC108488.1	1.10995e-08	-5.30392	0	0.046	0.000417275	AC108488.1
AL359541.1	1.10995e-08	-5.29385	0	0.046	0.000417275	AL359541.1
KYAT1	1.10995e-08	-5.29167	0	0.046	0.000417275	KYAT1
AC008771.1	1.10995e-08	-5.26889	0	0.046	0.000417275	AC008771.1
AL133338.1	1.10995e-08	-5.26724	0	0.046	0.000417275	AL133338.1
MCUB	1.10995e-08	-5.25633	0	0.046	0.000417275	MCUB
TENT5C	1.10995e-08	-5.22545	0	0.046	0.000417275	TENT5C
AC009948.1	1.10995e-08	-5.22465	0	0.046	0.000417275	AC009948.1
AL158152.1	1.10995e-08	-5.22259	0	0.046	0.000417275	AL158152.1
CCDC163	1.10995e-08	-5.22094	0	0.046	0.000417275	CCDC163
MINDY1	1.10995e-08	-5.20727	0	0.046	0.000417275	MINDY1
OSER1-DT	1.10995e-08	-5.19449	0	0.046	0.000417275	OSER1-DT
AL356488.3	1.10995e-08	-5.19177	0	0.046	0.000417275	AL356488.3
AC002310.1	1.10995e-08	-5.16242	0	0.046	0.000417275	AC002310.1
AC118553.2	1.10995e-08	-5.13881	0	0.046	0.000417275	AC118553.2
AC006504.5	1.10995e-08	-5.09388	0	0.046	0.000417275	AC006504.5
AP005329.3	1.10995e-08	-5.08593	0	0.046	0.000417275	AP005329.3
TBCE.1	1.10995e-08	-5.07177	0	0.046	0.000417275	TBCE.1
AC011978.2	1.10995e-08	-5.01457	0	0.046	0.000417275	AC011978.2
AL021368.2	1.10995e-08	-4.98634	0	0.046	0.000417275	AL021368.2
AC012358.3	1.10995e-08	-4.97261	0	0.046	0.000417275	AC012358.3
Z99289.3	1.10995e-08	-4.93731	0	0.046	0.000417275	Z99289.3
U73166.1	1.10995e-08	-4.92864	0	0.046	0.000417275	U73166.1
AL627171.1	1.10995e-08	-4.914	0	0.046	0.000417275	AL627171.1
AL121987.2	1.10995e-08	-4.91127	0	0.046	0.000417275	AL121987.2
AC007228.2	1.10995e-08	-4.9046	0	0.046	0.000417275	AC007228.2
LINC02091	1.10995e-08	-4.89575	0	0.046	0.000417275	LINC02091
AC005838.2	1.10995e-08	-4.89489	0	0.046	0.000417275	AC005838.2
Z99774.1	1.10995e-08	-4.88519	0	0.046	0.000417275	Z99774.1
AC114488.3	1.10995e-08	-4.86376	0	0.046	0.000417275	AC114488.3
NECTIN1	1.10995e-08	-4.84858	0	0.046	0.000417275	NECTIN1
AL021707.6	1.10995e-08	-4.84795	0	0.046	0.000417275	AL021707.6
AP000438.1	1.10995e-08	-4.8245	0	0.046	0.000417275	AP000438.1
AC006449.6	1.10995e-08	-4.80995	0	0.046	0.000417275	AC006449.6
AL162258.2	1.10995e-08	-4.78587	0	0.046	0.000417275	AL162258.2
AC119674.2	1.10995e-08	-4.73955	0	0.046	0.000417275	AC119674.2
GPR135	1.10995e-08	-4.7328	0	0.046	0.000417275	GPR135
AC125807.2	1.10995e-08	-4.69531	0	0.046	0.000417275	AC125807.2
MHENCR	1.10995e-08	-4.63723	0	0.046	0.000417275	MHENCR
GPRC5D-AS1	1.10995e-08	-4.63307	0	0.046	0.000417275	GPRC5D-AS1
AC002467.1	1.10995e-08	-4.60602	0	0.046	0.000417275	AC002467.1
CC2D2B	1.10995e-08	-4.58503	0	0.046	0.000417275	CC2D2B
AL365203.2	1.10995e-08	-4.57637	0	0.046	0.000417275	AL365203.2
AC083843.3	1.10995e-08	-4.56873	0	0.046	0.000417275	AC083843.3
AC067852.2	1.10995e-08	-4.564	0	0.046	0.000417275	AC067852.2
CR381653.1	1.10995e-08	-4.5621	0	0.046	0.000417275	CR381653.1
LARGE1	1.10995e-08	-4.53866	0	0.046	0.000417275	LARGE1
AL392172.1	1.10995e-08	-4.53728	0	0.046	0.000417275	AL392172.1
AC243965.1	1.10995e-08	-4.5305	0	0.046	0.000417275	AC243965.1
AC027682.6	1.10995e-08	-4.5305	0	0.046	0.000417275	AC027682.6
AC016588.2	1.10995e-08	-4.46802	0	0.046	0.000417275	AC016588.2
CLTA	1.11438e-08	1.20654	0.751	0.415	0.000418941	CLTA
XPO5	1.19528e-08	-3.00968	0.027	0.169	0.000449355	XPO5
TPM3	1.21264e-08	-0.792437	0.771	0.908	0.000455881	TPM3
SNHG7	1.2211e-08	1.80205	0.66	0.323	0.00045906	SNHG7
RPL23	1.28794e-08	0.704943	0.945	0.877	0.00048419	RPL23
CSNK2A1	1.29705e-08	-1.74066	0.224	0.538	0.000487613	CSNK2A1
BMPR2	1.35357e-08	-1.10262	0.5	0.738	0.00050886	BMPR2
C9orf142	1.41925e-08	5.33131	0.353	0	0.000533551	C9orf142
C7orf73	1.41925e-08	5.15217	0.353	0	0.000533552	C7orf73
CCL2	1.44239e-08	2.18358	0.674	0.369	0.000542252	CCL2
RAP1B	1.52205e-08	-1.13034	0.477	0.754	0.000572201	RAP1B
RAPGEF5	1.57408e-08	-1.35489	0.385	0.677	0.000591759	RAPGEF5
ITGA6	1.65082e-08	-1.16354	0.615	0.815	0.000620607	ITGA6
JAK3	1.70452e-08	-2.20494	0.072	0.277	0.000640796	JAK3
RPS28	1.71043e-08	-0.514891	0.997	0.985	0.000643018	RPS28
GAS6	1.7324e-08	1.11501	0.7	0.354	0.00065128	GAS6
TRIP11	2.1435e-08	-1.67551	0.272	0.554	0.000805827	TRIP11
CFD	2.17183e-08	4.20495	0.373	0.015	0.000816478	CFD
ALKBH7	2.28042e-08	1.21818	0.466	0.108	0.000857302	ALKBH7
TBC1D8B	2.37404e-08	-1.82031	0.044	0.215	0.000892495	TBC1D8B
NPIPB5	2.52433e-08	-1.70289	0.078	0.292	0.000948996	NPIPB5
CLTB	2.52849e-08	1.67049	0.62	0.277	0.000950561	CLTB
QSER1	2.67964e-08	-2.42538	0.095	0.323	0.00100739	QSER1
DCP2	2.80252e-08	-1.70883	0.109	0.354	0.00105358	DCP2
MZT2B	3.10832e-08	1.84926	0.589	0.246	0.00116854	MZT2B
MESDC1	3.1669e-08	5.07231	0.34	0	0.00119057	MESDC1
JAM3	3.26998e-08	-1.88108	0.297	0.6	0.00122931	JAM3
AC140912.1	3.40271e-08	-2.76209	0.007	0.092	0.00127921	AC140912.1
LINC00116	3.45859e-08	5.41546	0.339	0	0.00130022	LINC00116
UBB	3.62152e-08	0.648041	0.98	0.923	0.00136147	UBB
ZNF680	3.6484e-08	-2.3622	0.028	0.169	0.00137158	ZNF680
RNF19A	3.66178e-08	-2.1453	0.239	0.538	0.00137661	RNF19A
RPS11	3.68468e-08	0.556156	0.958	0.969	0.00138522	RPS11
PRPF8	4.27296e-08	-1.38052	0.237	0.538	0.00160638	PRPF8
S100A10	4.65695e-08	0.97222	0.942	0.877	0.00175073	S100A10
PTMS	4.75247e-08	0.910146	0.839	0.754	0.00178665	PTMS
TJP2	5.12867e-08	4.38882	0.365	0.031	0.00192807	TJP2
ANKRD26	5.2425e-08	-1.61856	0.122	0.369	0.00197087	ANKRD26
KNOP1	5.54228e-08	-1.65802	0.193	0.462	0.00208357	KNOP1
RPS15	5.55974e-08	0.587184	0.983	0.938	0.00209013	RPS15
MCL1	5.74369e-08	0.95314	0.841	0.646	0.00215928	MCL1
MT-CO1	5.87724e-08	-0.56921	0.99	0.985	0.00220949	MT-CO1
PMM2	6.16931e-08	-2.44206	0.041	0.2	0.00231929	PMM2
DBT	6.68633e-08	-2.69402	0.035	0.185	0.00251366	DBT
IER2	6.8787e-08	0.923901	0.931	0.846	0.00258598	IER2
MTCH1	6.95711e-08	1.51132	0.632	0.338	0.00261546	MTCH1
APC	7.06199e-08	-2.17595	0.142	0.385	0.00265489	APC
APBB2	7.12187e-08	-1.40807	0.268	0.569	0.00267739	APBB2
ARL5A	7.20215e-08	2.52003	0.402	0.046	0.00270758	ARL5A
VPS13C	7.5181e-08	-1.34927	0.193	0.462	0.00282636	VPS13C
ZNF605	8.28313e-08	-2.8226	0.048	0.215	0.00311396	ZNF605
CDC42EP5	8.55026e-08	4.72713	0.34	0.015	0.00321438	CDC42EP5
CD151	9.60352e-08	1.05738	0.83	0.677	0.00361035	CD151
ZRANB2	9.92083e-08	-1.56242	0.263	0.554	0.00372964	ZRANB2
CHMP4B	1.03858e-07	1.97429	0.557	0.231	0.00390445	CHMP4B
HEG1	1.05855e-07	-1.34714	0.571	0.785	0.00397951	HEG1
UBE2S	1.1527e-07	2.07523	0.514	0.2	0.00433348	UBE2S
ZNF451	1.18318e-07	-1.5882	0.221	0.477	0.00444805	ZNF451
ZNF721	1.21596e-07	-1.81833	0.132	0.369	0.00457129	ZNF721
PNRC1	1.22587e-07	0.977497	0.823	0.708	0.00460852	PNRC1
DYNC1H1	1.2748e-07	-1.37888	0.348	0.615	0.00479247	DYNC1H1
COL15A1	1.30451e-07	-1.17163	0.548	0.8	0.00490418	COL15A1
CEP192	1.44648e-07	-2.71363	0.037	0.185	0.00543788	CEP192
H1FX	1.45584e-07	2.12099	0.458	0.092	0.00547308	H1FX
NPDC1	1.47092e-07	1.04658	0.806	0.692	0.00552978	NPDC1
RPL10A	1.64927e-07	0.665629	0.959	0.892	0.00620026	RPL10A
PHKB	1.66743e-07	-1.95131	0.259	0.538	0.00626854	PHKB
KLF2	1.6694e-07	1.49898	0.763	0.631	0.00627593	KLF2
PODXL	1.6868e-07	-1.16507	0.635	0.8	0.00634136	PODXL
MBD5	1.71121e-07	-2.31657	0.102	0.308	0.00643312	MBD5
MSN	1.71253e-07	-0.807905	0.766	0.892	0.00643809	MSN
RP11-138A9.1	1.92827e-07	5.10466	0.31	0	0.00724915	RP11-138A9.1
ZFYVE16	1.9368e-07	-1.96971	0.211	0.477	0.00728121	ZFYVE16
SMARCC2	1.93755e-07	-1.63127	0.204	0.477	0.00728402	SMARCC2
CD46	2.08893e-07	-1.14293	0.52	0.769	0.00785313	CD46
RUVBL1	2.18531e-07	-1.34905	0.238	0.508	0.00821547	RUVBL1
MT-ND1	2.20704e-07	-0.724901	0.976	0.985	0.00829713	MT-ND1
PRKAB2	2.22102e-07	-1.76934	0.025	0.154	0.0083497	PRKAB2
NEDD4	2.23958e-07	-1.99796	0.132	0.369	0.00841948	NEDD4
TM4SF1	2.26226e-07	0.928431	0.973	0.923	0.00850473	TM4SF1
CD93	2.37276e-07	-0.982229	0.636	0.846	0.00892017	CD93
DHX9	2.41575e-07	-1.6277	0.228	0.508	0.00908178	DHX9
ERBB2IP	2.47773e-07	4.99554	0.306	0	0.00931479	ERBB2IP
UTP11L	2.47773e-07	4.97718	0.306	0	0.00931479	UTP11L
CITED2	2.52417e-07	2.55079	0.472	0.169	0.00948938	CITED2
SIX5	2.52616e-07	-2.51658	0.027	0.154	0.00949684	SIX5
SLC25A6	2.6426e-07	0.683281	0.861	0.846	0.00993458	SLC25A6
NAV1	2.73155e-07	-1.7069	0.207	0.477	0.010269	NAV1
TSPAN9	2.74924e-07	-1.76449	0.296	0.585	0.0103355	TSPAN9
STAG2	2.77704e-07	-1.13112	0.237	0.523	0.01044	STAG2
MT-ND6	2.77781e-07	-1.74024	0.246	0.523	0.0104429	MT-ND6
GPR85	2.78566e-07	-2.58698	0.003	0.062	0.0104724	GPR85
SLFN12	2.81032e-07	-2.86175	0.058	0.231	0.0105651	SLFN12
EEF2	2.86063e-07	0.582809	0.901	0.877	0.0107542	EEF2
RPL9	2.92339e-07	0.497375	0.979	0.969	0.0109902	RPL9
HN1	2.92559e-07	4.97722	0.303	0	0.0109985	HN1
CCDC109B	2.92559e-07	5.13094	0.303	0	0.0109985	CCDC109B
KMT2A	2.94878e-07	-1.57577	0.33	0.6	0.0110857	KMT2A
ZNF678	3.08586e-07	-2.93505	0.013	0.108	0.011601	ZNF678
ZNF292	3.11804e-07	-1.54032	0.251	0.508	0.011722	ZNF292
IL3RA	3.12229e-07	-0.932314	0.548	0.8	0.0117379	IL3RA
RANBP17	3.20364e-07	-1.9969	0.013	0.108	0.0120438	RANBP17
ZBTB6	3.22039e-07	-3.17397	0.006	0.077	0.0121067	ZBTB6
PRELID1	3.23977e-07	1.39111	0.62	0.308	0.0121796	PRELID1
MFSD14A	3.36978e-07	4.46115	0.319	0.015	0.0126683	MFSD14A
SRSF10	3.38251e-07	-1.05047	0.466	0.738	0.0127162	SRSF10
RIF1	3.47021e-07	-1.22657	0.184	0.446	0.0130459	RIF1
NFKBIA	3.58773e-07	0.936165	0.928	0.862	0.0134877	NFKBIA
BMS1	3.64037e-07	-1.70863	0.13	0.354	0.0136856	BMS1
TMTC1	3.69544e-07	-1.49331	0.297	0.569	0.0138926	TMTC1
FABP1	3.69849e-07	1.91485	0.392	0.062	0.0139041	FABP1
ARID1B	3.70535e-07	-1.5686	0.174	0.415	0.0139299	ARID1B
SQRDL	3.74809e-07	5.00494	0.299	0	0.0140906	SQRDL
CHCHD10	3.92417e-07	3.08153	0.375	0.062	0.0147525	CHCHD10
GIMAP7	3.99091e-07	-0.869899	0.705	0.877	0.0150034	GIMAP7
USP33	4.02483e-07	-1.4723	0.136	0.369	0.015131	USP33
SRSF9	4.12749e-07	1.73682	0.564	0.262	0.0155169	SRSF9
HLA-A	4.1688e-07	0.508536	0.984	0.969	0.0156722	HLA-A
RPL37	4.30863e-07	-0.441218	0.966	0.938	0.0161979	RPL37
SPECC1L	4.35014e-07	-1.4149	0.058	0.231	0.0163539	SPECC1L
C6orf1	4.41687e-07	4.97141	0.296	0	0.0166048	C6orf1
ATM	4.57646e-07	-1.89503	0.108	0.323	0.0172048	ATM
RANBP1	4.58003e-07	1.24752	0.601	0.262	0.0172182	RANBP1
ZNF428	4.58153e-07	2.13417	0.459	0.123	0.0172238	ZNF428
TMEM160	4.64327e-07	1.89326	0.446	0.092	0.0174559	TMEM160
PPDPF	4.90672e-07	0.769802	0.738	0.462	0.0184463	PPDPF
PNN	4.98769e-07	-1.17698	0.424	0.662	0.0187507	PNN
HDDC3	5.13519e-07	-1.28665	0.122	0.354	0.0193052	HDDC3
GPR161	5.1414e-07	-1.96396	0.054	0.215	0.0193286	GPR161
EPRS	5.15601e-07	-1.10924	0.249	0.523	0.0193835	EPRS
PROSC	5.20094e-07	4.92012	0.293	0	0.0195524	PROSC
UPF1	5.25384e-07	-1.47433	0.113	0.338	0.0197513	UPF1
XPC	5.56642e-07	-1.16032	0.17	0.431	0.0209264	XPC
GAB3	5.67178e-07	-2.61048	0.028	0.154	0.0213225	GAB3
ZNF43	5.69179e-07	-2.09328	0.076	0.262	0.0213977	ZNF43
C1QBP	5.71041e-07	2.0498	0.492	0.169	0.0214677	C1QBP
IGF2R	5.78488e-07	-1.38088	0.228	0.492	0.0217477	IGF2R
KDM5D	5.83641e-07	-2.44722	0.04	0.185	0.0219414	KDM5D
GADD45GIP1	5.8691e-07	1.37777	0.596	0.246	0.0220643	GADD45GIP1
SP110	6.10319e-07	-1.64692	0.195	0.446	0.0229443	SP110
FAM127B	6.11947e-07	4.91686	0.29	0	0.0230055	FAM127B
SLF2	6.18079e-07	-2.86245	0.074	0.262	0.0232361	SLF2
LTN1	6.3045e-07	-2.42003	0.108	0.323	0.0237011	LTN1
CKAP5	6.30516e-07	-1.49635	0.067	0.246	0.0237036	CKAP5
LARP4	6.33594e-07	-1.35052	0.126	0.354	0.0238193	LARP4
MYO18A	6.61986e-07	-1.65904	0.023	0.138	0.0248867	MYO18A
APOA1BP	6.63596e-07	4.81956	0.289	0	0.0249472	APOA1BP
PTCD3	7.3774e-07	-1.64828	0.13	0.354	0.0277346	PTCD3
PRPF39	7.56011e-07	-1.98385	0.034	0.169	0.0284215	PRPF39
RAB11FIP2	7.60494e-07	-2.04888	0.068	0.246	0.02859	RAB11FIP2
SARAF	7.65866e-07	1.23834	0.724	0.6	0.028792	SARAF
VPS4B	8.04338e-07	-1.33188	0.239	0.508	0.0302383	VPS4B
ADI1	8.09816e-07	2.06851	0.459	0.154	0.0304442	ADI1
C10orf10	8.45234e-07	5.9957	0.285	0	0.0317757	C10orf10
RPLP0	8.99269e-07	0.671833	0.931	0.877	0.0338071	RPLP0
FER	9.22138e-07	-1.40961	0.091	0.292	0.0346669	FER
BLOC1S6	9.30157e-07	-1.20381	0.275	0.538	0.0349683	BLOC1S6
ZC3H18	9.77838e-07	-2.0603	0.203	0.462	0.0367609	ZC3H18
CASKIN2	9.85259e-07	-1.30824	0.293	0.554	0.0370398	CASKIN2
MMP24-AS1	9.92233e-07	4.62152	0.282	0	0.037302	MMP24-AS1
SOX17	1.06949e-06	2.23441	0.557	0.308	0.0402062	SOX17
CRBN	1.10646e-06	-1.30696	0.435	0.692	0.0415964	CRBN
LRIG2	1.13989e-06	-2.40218	0.024	0.138	0.0428531	LRIG2
STUB1	1.14131e-06	1.59555	0.501	0.185	0.0429063	STUB1
NBL1	1.14326e-06	2.30601	0.449	0.154	0.0429799	NBL1
DDX39B	1.17013e-06	-1.84651	0.115	0.323	0.0439897	DDX39B
ANP32B	1.212e-06	1.59597	0.593	0.338	0.045564	ANP32B
SAR1B	1.22149e-06	-1.33421	0.245	0.508	0.0459208	SAR1B
TIMP3	1.23151e-06	1.24069	0.823	0.708	0.0462973	TIMP3
P4HB	1.24269e-06	1.44136	0.649	0.462	0.0467179	P4HB
DNAJB1	1.24343e-06	0.944364	0.836	0.738	0.0467455	DNAJB1
PKN2	1.27449e-06	-1.43692	0.258	0.523	0.0479131	PKN2
ZC3H11A	1.29198e-06	3.5938	0.333	0.046	0.0485708	ZC3H11A
HSDL2	1.29257e-06	-1.62673	0.103	0.308	0.0485929	HSDL2
CD36	1.34181e-06	-1.03458	0.674	0.815	0.050444	CD36
DGCR6L	1.39217e-06	1.92828	0.452	0.138	0.0523373	DGCR6L
CAMKK1	1.42193e-06	-2.2466	0.042	0.185	0.0534561	CAMKK1
SEC62	1.47258e-06	-0.590701	0.8	0.938	0.0553603	SEC62
GPATCH11	1.49562e-06	-1.57094	0.079	0.262	0.0562265	GPATCH11
GPR107	1.50529e-06	-1.81886	0.088	0.277	0.05659	GPR107
MLPH	1.54109e-06	-4.90768	0.001	0.046	0.0579356	MLPH
PASK	1.57311e-06	-1.94687	0.146	0.385	0.0591396	PASK
FSIP2	1.57753e-06	-4.34062	0.001	0.046	0.0593056	FSIP2
PPP2R4	1.59796e-06	4.83991	0.273	0	0.0600737	PPP2R4
NOC3L	1.5991e-06	-1.96261	0.088	0.277	0.0601165	NOC3L
MIR193BHG	1.65291e-06	-3.92537	0.001	0.046	0.0621394	MIR193BHG
KITLG	1.66944e-06	-1.46006	0.217	0.462	0.062761	KITLG
CENPBD1	1.67173e-06	-2.67931	0.02	0.123	0.0628472	CENPBD1
SPG20	1.72892e-06	4.71774	0.272	0	0.0649971	SPG20
ATF3	1.74873e-06	1.54303	0.652	0.415	0.0657418	ATF3
AHDC1	1.79559e-06	-1.62689	0.126	0.338	0.0675034	AHDC1
PLXND1	1.79635e-06	-0.957869	0.412	0.708	0.0675321	PLXND1
PHAX	1.82895e-06	-1.08705	0.195	0.446	0.0687574	PHAX
AC013461.1	1.87027e-06	4.86883	0.271	0	0.0703109	AC013461.1
PJA2	1.87233e-06	-1.41648	0.283	0.523	0.0703883	PJA2
PDPR	1.97983e-06	-1.55536	0.096	0.292	0.0744299	PDPR
SKIL	2.00233e-06	-1.02466	0.385	0.677	0.0752758	SKIL
CD81	2.00849e-06	-0.78692	0.644	0.769	0.075507	CD81
CRACR2B	2.01974e-06	1.70889	0.385	0.077	0.0759302	CRACR2B
HIF1A-AS2	2.06398e-06	-2.99463	0.007	0.077	0.0775933	HIF1A-AS2
SUMO4	2.09449e-06	-3.48224	0.007	0.077	0.0787401	SUMO4
SCN4A	2.09449e-06	-3.35165	0.007	0.077	0.0787401	SCN4A
ZNF638	2.11072e-06	-1.56179	0.256	0.508	0.0793506	ZNF638
TTC21B	2.17113e-06	-2.10142	0.051	0.2	0.0816213	TTC21B
ELP4	2.23984e-06	-1.5855	0.064	0.231	0.0842045	ELP4
KIAA0556	2.26026e-06	-2.64988	0.025	0.138	0.0849721	KIAA0556
DMTF1	2.29271e-06	-1.60163	0.05	0.2	0.086192	DMTF1
C2CD3	2.31326e-06	-3.18783	0.038	0.169	0.0869647	C2CD3
ZNF484	2.35299e-06	-3.36144	0.016	0.108	0.0884582	ZNF484
GBAS	2.36491e-06	4.48487	0.266	0	0.0889064	GBAS
C5orf45	2.36491e-06	5.13898	0.266	0	0.0889064	C5orf45
PHLPP1	2.38818e-06	-1.36197	0.105	0.308	0.0897811	PHLPP1
KPNA1	2.46256e-06	-1.2468	0.13	0.354	0.0925776	KPNA1
PIK3C2A	2.52067e-06	-1.22106	0.317	0.554	0.0947622	PIK3C2A
MGEA5	2.55638e-06	4.65595	0.265	0	0.0961047	MGEA5
CCDC53	2.55638e-06	4.61941	0.265	0	0.0961047	CCDC53
ABHD17A	2.56215e-06	2.29766	0.381	0.077	0.0963213	ABHD17A
CPNE8	2.58467e-06	-1.43325	0.35	0.585	0.0971679	CPNE8
CASP2	2.62497e-06	-1.66109	0.057	0.215	0.098683	CASP2
DLGAP1-AS2	2.68019e-06	-1.7969	0.025	0.138	0.100759	DLGAP1-AS2
UBE2V1	2.68919e-06	-3.65455	0.033	0.154	0.101098	UBE2V1
RAMP3	2.7123e-06	-0.954531	0.735	0.908	0.101966	RAMP3
TUG1	2.76286e-06	4.56491	0.263	0	0.103867	TUG1
SCO2	2.76286e-06	4.76681	0.263	0	0.103867	SCO2
NDNF	2.7711e-06	-2.74774	0.016	0.108	0.104177	NDNF
HNRNPR	2.77953e-06	-1.172	0.493	0.723	0.104494	HNRNPR
MYDGF	2.90693e-06	1.40371	0.598	0.323	0.109283	MYDGF
LY6E	2.93471e-06	0.779839	0.85	0.723	0.110327	LY6E
VWF	2.96658e-06	-0.962914	0.746	0.862	0.111526	VWF
DUT	2.96887e-06	1.04978	0.659	0.4	0.111612	DUT
ZNF519	2.98714e-06	-2.89868	0.011	0.092	0.112299	ZNF519
HINT2	3.00925e-06	2.6681	0.336	0.046	0.11313	HINT2
SOCS4	3.13176e-06	-1.44067	0.098	0.292	0.117735	SOCS4
CCL3L1	3.15404e-06	-8.36232	0	0.031	0.118573	CCL3L1
HIST1H2BH	3.15404e-06	-7.49708	0	0.031	0.118573	HIST1H2BH
AL360012.1	3.15404e-06	-7.42527	0	0.031	0.118573	AL360012.1
AC111182.1	3.15404e-06	-6.44382	0	0.031	0.118573	AC111182.1
LINC00598	3.15404e-06	-6.36414	0	0.031	0.118573	LINC00598
GAS6-DT	3.15404e-06	-6.31015	0	0.031	0.118573	GAS6-DT
AP000766.1	3.15404e-06	-6.25042	0	0.031	0.118573	AP000766.1
EEF1AKMT3	3.15404e-06	-6.17763	0	0.031	0.118573	EEF1AKMT3
AL391121.1	3.15404e-06	-6.14263	0	0.031	0.118573	AL391121.1
EDDM13	3.15404e-06	-6.10502	0	0.031	0.118573	EDDM13
AP006623.1	3.15404e-06	-5.99035	0	0.031	0.118573	AP006623.1
AC100810.1	3.15404e-06	-5.98417	0	0.031	0.118573	AC100810.1
SPAAR	3.15404e-06	-5.94547	0	0.031	0.118573	SPAAR
NUP50-DT	3.15404e-06	-5.91867	0	0.031	0.118573	NUP50-DT
AP003696.1	3.15404e-06	-5.88474	0	0.031	0.118573	AP003696.1
AC092053.2	3.15404e-06	-5.86417	0	0.031	0.118573	AC092053.2
AC016065.1	3.15404e-06	-5.85126	0	0.031	0.118573	AC016065.1
GRK3	3.15404e-06	-5.83168	0	0.031	0.118573	GRK3
AC089984.1	3.15404e-06	-5.78136	0	0.031	0.118573	AC089984.1
ELOA-AS1	3.15404e-06	-5.78136	0	0.031	0.118573	ELOA-AS1
AC123595.1	3.15404e-06	-5.76034	0	0.031	0.118573	AC123595.1
NOX5	3.15404e-06	-5.71868	0	0.031	0.118573	NOX5
AC010680.5	3.15404e-06	-5.71145	0	0.031	0.118573	AC010680.5
AC016727.1	3.15404e-06	-5.6688	0	0.031	0.118573	AC016727.1
AC124016.1	3.15404e-06	-5.65425	0	0.031	0.118573	AC124016.1
AC025171.4	3.15404e-06	-5.64584	0	0.031	0.118573	AC025171.4
TEDC1	3.15404e-06	-5.63207	0	0.031	0.118573	TEDC1
AL359921.2	3.15404e-06	-5.61166	0	0.031	0.118573	AL359921.2
AC100830.1	3.15404e-06	-5.59876	0	0.031	0.118573	AC100830.1
AC127521.1	3.15404e-06	-5.57939	0	0.031	0.118573	AC127521.1
AL159169.2	3.15404e-06	-5.56531	0	0.031	0.118573	AL159169.2
AC004540.1	3.15404e-06	-5.56452	0	0.031	0.118573	AC004540.1
AC084018.2	3.15404e-06	-5.53858	0	0.031	0.118573	AC084018.2
AC010894.2	3.15404e-06	-5.53341	0	0.031	0.118573	AC010894.2
Z95114.4	3.15404e-06	-5.52457	0	0.031	0.118573	Z95114.4
PHETA1	3.15404e-06	-5.51503	0	0.031	0.118573	PHETA1
AC138969.1	3.15404e-06	-5.47672	0	0.031	0.118573	AC138969.1
AC007681.1	3.15404e-06	-5.47598	0	0.031	0.118573	AC007681.1
TOMM70	3.15404e-06	-5.47369	0	0.031	0.118573	TOMM70
NDUFAF8	3.15404e-06	-5.45497	0	0.031	0.118573	NDUFAF8
AL512625.1	3.15404e-06	-5.44211	0	0.031	0.118573	AL512625.1
AC010809.1	3.15404e-06	-5.44211	0	0.031	0.118573	AC010809.1
GSDME	3.15404e-06	-5.43392	0	0.031	0.118573	GSDME
AL138828.1	3.15404e-06	-5.42899	0	0.031	0.118573	AL138828.1
AC011815.2	3.15404e-06	-5.3899	0	0.031	0.118573	AC011815.2
AC073111.5	3.15404e-06	-5.38652	0	0.031	0.118573	AC073111.5
AC003681.1	3.15404e-06	-5.38652	0	0.031	0.118573	AC003681.1
AC004918.1	3.15404e-06	-5.38164	0	0.031	0.118573	AC004918.1
CLBA1	3.15404e-06	-5.35816	0	0.031	0.118573	CLBA1
AC004494.1	3.15404e-06	-5.35645	0	0.031	0.118573	AC004494.1
RIOX1	3.15404e-06	-5.35553	0	0.031	0.118573	RIOX1
AC097468.3	3.15404e-06	-5.31052	0	0.031	0.118573	AC097468.3
AC008280.3	3.15404e-06	-5.30354	0	0.031	0.118573	AC008280.3
AC098487.1	3.15404e-06	-5.29417	0	0.031	0.118573	AC098487.1
AL662884.4	3.15404e-06	-5.28559	0	0.031	0.118573	AL662884.4
LNPK	3.15404e-06	-5.2803	0	0.031	0.118573	LNPK
AC002070.1	3.15404e-06	-5.27691	0	0.031	0.118573	AC002070.1
CARMIL1	3.15404e-06	-5.27319	0	0.031	0.118573	CARMIL1
AC002451.1	3.15404e-06	-5.26999	0	0.031	0.118573	AC002451.1
AC010491.1	3.15404e-06	-5.26754	0	0.031	0.118573	AC010491.1
CDH20	3.15404e-06	-5.24745	0	0.031	0.118573	CDH20
MYORG	3.15404e-06	-5.22435	0	0.031	0.118573	MYORG
AL033528.2	3.15404e-06	-5.21645	0	0.031	0.118573	AL033528.2
AL359258.2	3.15404e-06	-5.20881	0	0.031	0.118573	AL359258.2
AL049840.2	3.15404e-06	-5.20189	0	0.031	0.118573	AL049840.2
LINC00663	3.15404e-06	-5.20189	0	0.031	0.118573	LINC00663
LIX1L-AS1	3.15404e-06	-5.19451	0	0.031	0.118573	LIX1L-AS1
TWNK	3.15404e-06	-5.18103	0	0.031	0.118573	TWNK
AL591846.2	3.15404e-06	-5.1512	0	0.031	0.118573	AL591846.2
AC016957.2	3.15404e-06	-5.1512	0	0.031	0.118573	AC016957.2
AC005363.2	3.15404e-06	-5.13991	0	0.031	0.118573	AC005363.2
GNA14-AS1	3.15404e-06	-5.13682	0	0.031	0.118573	GNA14-AS1
AC073349.1	3.15404e-06	-5.13534	0	0.031	0.118573	AC073349.1
KNL1	3.15404e-06	-5.1351	0	0.031	0.118573	KNL1
AC078883.1	3.15404e-06	-5.13438	0	0.031	0.118573	AC078883.1
AC142472.1	3.15404e-06	-5.13312	0	0.031	0.118573	AC142472.1
BMT2	3.15404e-06	-5.12111	0	0.031	0.118573	BMT2
AL135999.1	3.15404e-06	-5.12102	0	0.031	0.118573	AL135999.1
AC016876.1	3.15404e-06	-5.11867	0	0.031	0.118573	AC016876.1
AL592148.3	3.15404e-06	-5.113	0	0.031	0.118573	AL592148.3
AL121944.1	3.15404e-06	-5.11151	0	0.031	0.118573	AL121944.1
MFSD4B	3.15404e-06	-5.10927	0	0.031	0.118573	MFSD4B
AL135818.2	3.15404e-06	-5.10195	0	0.031	0.118573	AL135818.2
AP000547.3	3.15404e-06	-5.10011	0	0.031	0.118573	AP000547.3
AL160006.1	3.15404e-06	-5.09632	0	0.031	0.118573	AL160006.1
AC092384.1	3.15404e-06	-5.09333	0	0.031	0.118573	AC092384.1
NECTIN3	3.15404e-06	-5.08774	0	0.031	0.118573	NECTIN3
AC109347.2	3.15404e-06	-5.08774	0	0.031	0.118573	AC109347.2
AC012557.2	3.15404e-06	-5.07993	0	0.031	0.118573	AC012557.2
AC009542.1	3.15404e-06	-5.07105	0	0.031	0.118573	AC009542.1
AC245452.1	3.15404e-06	-5.07105	0	0.031	0.118573	AC245452.1
C2orf92	3.15404e-06	-5.07045	0	0.031	0.118573	C2orf92
AC004846.1	3.15404e-06	-5.06688	0	0.031	0.118573	AC004846.1
AL356441.1	3.15404e-06	-5.04207	0	0.031	0.118573	AL356441.1
AC008267.5	3.15404e-06	-5.03992	0	0.031	0.118573	AC008267.5
AC040162.1	3.15404e-06	-5.02716	0	0.031	0.118573	AC040162.1
BRD3OS	3.15404e-06	-5.01941	0	0.031	0.118573	BRD3OS
SPATA1	3.15404e-06	-5.01499	0	0.031	0.118573	SPATA1
AC093484.2	3.15404e-06	-5.00201	0	0.031	0.118573	AC093484.2
AL133551.1	3.15404e-06	-4.99791	0	0.031	0.118573	AL133551.1
PATJ	3.15404e-06	-4.99547	0	0.031	0.118573	PATJ
AC013400.1	3.15404e-06	-4.99394	0	0.031	0.118573	AC013400.1
AC112220.3	3.15404e-06	-4.97874	0	0.031	0.118573	AC112220.3
SCUBE1	3.15404e-06	-4.95899	0	0.031	0.118573	SCUBE1
AP000692.2	3.15404e-06	-4.94308	0	0.031	0.118573	AP000692.2
AF129075.2	3.15404e-06	-4.92738	0	0.031	0.118573	AF129075.2
Z95115.1	3.15404e-06	-4.91138	0	0.031	0.118573	Z95115.1
AP001347.1	3.15404e-06	-4.89639	0	0.031	0.118573	AP001347.1
AC022613.2	3.15404e-06	-4.89147	0	0.031	0.118573	AC022613.2
AC008914.1	3.15404e-06	-4.87702	0	0.031	0.118573	AC008914.1
TPTEP2-CSNK1E	3.15404e-06	-4.87289	0	0.031	0.118573	TPTEP2-CSNK1E
AC010319.4	3.15404e-06	-4.86448	0	0.031	0.118573	AC010319.4
AL591895.1	3.15404e-06	-4.85517	0	0.031	0.118573	AL591895.1
PICSAR	3.15404e-06	-4.83356	0	0.031	0.118573	PICSAR
BX890604.1	3.15404e-06	-4.8244	0	0.031	0.118573	BX890604.1
AC127496.5	3.15404e-06	-4.81867	0	0.031	0.118573	AC127496.5
AC008549.2	3.15404e-06	-4.80328	0	0.031	0.118573	AC008549.2
AC018647.1	3.15404e-06	-4.79928	0	0.031	0.118573	AC018647.1
AP003469.4	3.15404e-06	-4.79795	0	0.031	0.118573	AP003469.4
AL683813.1	3.15404e-06	-4.79753	0	0.031	0.118573	AL683813.1
AC233309.1	3.15404e-06	-4.79472	0	0.031	0.118573	AC233309.1
AP000787.1	3.15404e-06	-4.78446	0	0.031	0.118573	AP000787.1
AC104031.1	3.15404e-06	-4.7794	0	0.031	0.118573	AC104031.1
AC009962.1	3.15404e-06	-4.76107	0	0.031	0.118573	AC009962.1
AC104248.1	3.15404e-06	-4.76058	0	0.031	0.118573	AC104248.1
AC002553.1	3.15404e-06	-4.74804	0	0.031	0.118573	AC002553.1
AL445250.1	3.15404e-06	-4.72488	0	0.031	0.118573	AL445250.1
TMEM131L	3.15404e-06	-4.70957	0	0.031	0.118573	TMEM131L
AL645728.1	3.15404e-06	-4.70771	0	0.031	0.118573	AL645728.1
AC108673.3	3.15404e-06	-4.69352	0	0.031	0.118573	AC108673.3
AC103724.4	3.15404e-06	-4.69268	0	0.031	0.118573	AC103724.4
AL136295.2	3.15404e-06	-4.69268	0	0.031	0.118573	AL136295.2
AC109454.2	3.15404e-06	-4.6899	0	0.031	0.118573	AC109454.2
AP001528.2	3.15404e-06	-4.68705	0	0.031	0.118573	AP001528.2
CBWD6	3.15404e-06	-4.6866	0	0.031	0.118573	CBWD6
AC067817.2	3.15404e-06	-4.67405	0	0.031	0.118573	AC067817.2
AC090229.1	3.15404e-06	-4.661	0	0.031	0.118573	AC090229.1
AC010618.3	3.15404e-06	-4.65975	0	0.031	0.118573	AC010618.3
ZNF737	3.15404e-06	-4.64856	0	0.031	0.118573	ZNF737
AC012363.1	3.15404e-06	-4.64856	0	0.031	0.118573	AC012363.1
AC127070.1	3.15404e-06	-4.64856	0	0.031	0.118573	AC127070.1
AP003472.1	3.15404e-06	-4.6374	0	0.031	0.118573	AP003472.1
AC103736.1	3.15404e-06	-4.62408	0	0.031	0.118573	AC103736.1
AC027277.1	3.15404e-06	-4.61004	0	0.031	0.118573	AC027277.1
AC104113.1	3.15404e-06	-4.60201	0	0.031	0.118573	AC104113.1
AP002387.2	3.15404e-06	-4.60201	0	0.031	0.118573	AP002387.2
AC106791.1	3.15404e-06	-4.59338	0	0.031	0.118573	AC106791.1
Z82244.2	3.15404e-06	-4.58531	0	0.031	0.118573	Z82244.2
RTL5	3.15404e-06	-4.58424	0	0.031	0.118573	RTL5
ZC3H11B	3.15404e-06	-4.57278	0	0.031	0.118573	ZC3H11B
AC096564.1	3.15404e-06	-4.57278	0	0.031	0.118573	AC096564.1
BX537318.1	3.15404e-06	-4.55798	0	0.031	0.118573	BX537318.1
AC020911.1	3.15404e-06	-4.55728	0	0.031	0.118573	AC020911.1
SH3TC2-DT	3.15404e-06	-4.54964	0	0.031	0.118573	SH3TC2-DT
AC093827.5	3.15404e-06	-4.54329	0	0.031	0.118573	AC093827.5
AC010524.1	3.15404e-06	-4.53653	0	0.031	0.118573	AC010524.1
AC069224.1	3.15404e-06	-4.53115	0	0.031	0.118573	AC069224.1
AC005840.2	3.15404e-06	-4.53115	0	0.031	0.118573	AC005840.2
AL590560.2	3.15404e-06	-4.52424	0	0.031	0.118573	AL590560.2
AC079305.1	3.15404e-06	-4.52063	0	0.031	0.118573	AC079305.1
AC037487.2	3.15404e-06	-4.52063	0	0.031	0.118573	AC037487.2
AC025283.2	3.15404e-06	-4.51398	0	0.031	0.118573	AC025283.2
BICRA	3.15404e-06	-4.51251	0	0.031	0.118573	BICRA
AC093525.4	3.15404e-06	-4.47476	0	0.031	0.118573	AC093525.4
AC254633.1	3.15404e-06	-4.46854	0	0.031	0.118573	AC254633.1
AP002807.1	3.15404e-06	-4.46774	0	0.031	0.118573	AP002807.1
AC007336.1	3.15404e-06	-4.46774	0	0.031	0.118573	AC007336.1
LINC00278	3.15404e-06	-4.45157	0	0.031	0.118573	LINC00278
AC108471.2	3.15404e-06	-4.44793	0	0.031	0.118573	AC108471.2
SELENOO	3.15404e-06	-4.44252	0	0.031	0.118573	SELENOO
MRPS30-DT	3.15404e-06	-4.43867	0	0.031	0.118573	MRPS30-DT
AL049629.2	3.15404e-06	-4.43265	0	0.031	0.118573	AL049629.2
AC026904.3	3.15404e-06	-4.43065	0	0.031	0.118573	AC026904.3
AL356275.1	3.15404e-06	-4.40624	0	0.031	0.118573	AL356275.1
AC119674.1	3.15404e-06	-4.40497	0	0.031	0.118573	AC119674.1
MAFIP	3.15404e-06	-4.39533	0	0.031	0.118573	MAFIP
PRKN	3.15404e-06	-4.3899	0	0.031	0.118573	PRKN
AC007613.1	3.15404e-06	-4.3899	0	0.031	0.118573	AC007613.1
AC139530.1	3.15404e-06	-4.3899	0	0.031	0.118573	AC139530.1
AC010931.2	3.15404e-06	-4.38813	0	0.031	0.118573	AC010931.2
AC132192.2	3.15404e-06	-4.38456	0	0.031	0.118573	AC132192.2
AC027682.2	3.15404e-06	-4.38456	0	0.031	0.118573	AC027682.2
AC100786.1	3.15404e-06	-4.38188	0	0.031	0.118573	AC100786.1
AC114490.3	3.15404e-06	-4.38112	0	0.031	0.118573	AC114490.3
AC239868.2	3.15404e-06	-4.37637	0	0.031	0.118573	AC239868.2
AC114291.1	3.15404e-06	-4.37461	0	0.031	0.118573	AC114291.1
Z97205.2	3.15404e-06	-4.35969	0	0.031	0.118573	Z97205.2
KCNC1	3.15404e-06	-4.35921	0	0.031	0.118573	KCNC1
AP001189.5	3.15404e-06	-4.35921	0	0.031	0.118573	AP001189.5
AC079922.2	3.15404e-06	-4.3574	0	0.031	0.118573	AC079922.2
AC004520.1	3.15404e-06	-4.3459	0	0.031	0.118573	AC004520.1
LINC01678	3.15404e-06	-4.32217	0	0.031	0.118573	LINC01678
SPRY4-AS1	3.15404e-06	-4.31353	0	0.031	0.118573	SPRY4-AS1
AL121658.1	3.15404e-06	-4.30949	0	0.031	0.118573	AL121658.1
AL117336.3	3.15404e-06	-4.29621	0	0.031	0.118573	AL117336.3
AC022306.2	3.15404e-06	-4.29621	0	0.031	0.118573	AC022306.2
AL359711.2	3.15404e-06	-4.28928	0	0.031	0.118573	AL359711.2
TDRKH-AS1	3.15404e-06	-4.28529	0	0.031	0.118573	TDRKH-AS1
AC009403.1	3.15404e-06	-4.28529	0	0.031	0.118573	AC009403.1
AC011447.3	3.15404e-06	-4.28166	0	0.031	0.118573	AC011447.3
PJVK	3.15404e-06	-4.28154	0	0.031	0.118573	PJVK
AC245014.3	3.15404e-06	-4.27306	0	0.031	0.118573	AC245014.3
AC104825.1	3.15404e-06	-4.27306	0	0.031	0.118573	AC104825.1
IL6R-AS1	3.15404e-06	-4.27114	0	0.031	0.118573	IL6R-AS1
AC097634.1	3.15404e-06	-4.25748	0	0.031	0.118573	AC097634.1
AC023509.3	3.15404e-06	-4.25748	0	0.031	0.118573	AC023509.3
AC105446.1	3.15404e-06	-4.25089	0	0.031	0.118573	AC105446.1
AC106707.1	3.15404e-06	-4.21457	0	0.031	0.118573	AC106707.1
AC007541.1	3.15404e-06	-4.21457	0	0.031	0.118573	AC007541.1
LINC02289	3.15404e-06	-4.17802	0	0.031	0.118573	LINC02289
AC004943.3	3.15404e-06	-4.17802	0	0.031	0.118573	AC004943.3
AL513550.1	3.15404e-06	-4.17117	0	0.031	0.118573	AL513550.1
AC008758.4	3.15404e-06	-4.17117	0	0.031	0.118573	AC008758.4
ATXN7.1	3.15404e-06	-4.15445	0	0.031	0.118573	ATXN7.1
ZNF79	3.18615e-06	-4.16419	0.004	0.062	0.11978	ZNF79
PLEKHM3	3.18615e-06	-4.01004	0.004	0.062	0.11978	PLEKHM3
TNFRSF4	3.20379e-06	2.16501	0.404	0.123	0.120443	TNFRSF4
PHLDA1	3.22039e-06	1.66254	0.578	0.338	0.121067	PHLDA1
TMEM57	3.22544e-06	4.61698	0.261	0	0.121257	TMEM57
FRYL	3.28369e-06	-1.32701	0.288	0.523	0.123447	FRYL
PCDHGA12	3.29762e-06	-3.42805	0.004	0.062	0.123971	PCDHGA12
ZFY	3.3346e-06	-3.53235	0.011	0.092	0.125361	ZFY
LYSMD1	3.35474e-06	-3.77257	0.004	0.062	0.126118	LYSMD1
MIF	3.36412e-06	0.933299	0.603	0.231	0.126471	MIF
TRIP12	3.37828e-06	-1.05028	0.248	0.508	0.127003	TRIP12
BAG1	3.42302e-06	1.60299	0.579	0.338	0.128685	BAG1
LINC00324	3.43018e-06	-2.24712	0.052	0.2	0.128954	LINC00324
C17orf62	3.48408e-06	4.70175	0.259	0	0.13098	C17orf62
SOGA1	3.66895e-06	-1.31766	0.098	0.292	0.13793	SOGA1
RNF219	3.72011e-06	-1.66265	0.067	0.231	0.139854	RNF219
ZNF90	3.72361e-06	4.25591	0.293	0.031	0.139986	ZNF90
SDF2L1	3.82199e-06	1.7233	0.34	0.046	0.143684	SDF2L1
METTL2B	3.86695e-06	-1.49289	0.081	0.262	0.145374	METTL2B
KIF2A	3.91045e-06	-2.34147	0.089	0.277	0.147009	KIF2A
CLEC1A	3.91203e-06	-1.55467	0.127	0.338	0.147069	CLEC1A
TMX3	3.92065e-06	-1.29394	0.163	0.4	0.147393	TMX3
ZNF227	4.04854e-06	-1.58975	0.065	0.231	0.152201	ZNF227
TRAPPC2P1	4.06304e-06	4.96881	0.256	0	0.152746	TRAPPC2P1
SCYL3	4.11916e-06	-2.46078	0.033	0.154	0.154856	SCYL3
MRPL41	4.18427e-06	1.63392	0.453	0.138	0.157304	MRPL41
RPS4X	4.25726e-06	0.534363	0.983	0.908	0.160047	RPS4X
GABPB1	4.27937e-06	2.9086	0.351	0.077	0.160879	GABPB1
NOSTRIN	4.33836e-06	-0.95814	0.473	0.708	0.163096	NOSTRIN
SMARCA2	4.3673e-06	-1.50892	0.317	0.569	0.164184	SMARCA2
SMAD5	4.39975e-06	-1.31033	0.208	0.446	0.165404	SMAD5
RHEB	4.44469e-06	0.810145	0.678	0.4	0.167094	RHEB
KDELR2	4.47325e-06	1.42793	0.591	0.354	0.168167	KDELR2
TMF1	4.52855e-06	-1.37184	0.273	0.508	0.170246	TMF1
LFNG	4.5437e-06	-2.15728	0.04	0.169	0.170816	LFNG
TARS	4.62052e-06	-1.26463	0.212	0.446	0.173704	TARS
NR2C2	4.66007e-06	-1.71206	0.067	0.231	0.175191	NR2C2
DYNC1LI2	4.67816e-06	-1.30276	0.463	0.723	0.175871	DYNC1LI2
SNRNP200	4.70079e-06	-1.55589	0.256	0.508	0.176721	SNRNP200
GCN1	4.73664e-06	-1.35788	0.074	0.246	0.178069	GCN1
ATXN3	4.90271e-06	-1.24201	0.35	0.6	0.184313	ATXN3
FGD6	4.94555e-06	-1.28218	0.12	0.323	0.185923	FGD6
ZNF431	4.95885e-06	-1.68665	0.076	0.246	0.186423	ZNF431
GOSR2	5.0663e-06	-1.46911	0.14	0.354	0.190463	GOSR2
ZNF33A	5.35114e-06	-1.49136	0.119	0.323	0.201171	ZNF33A
CD99	5.44889e-06	0.851778	0.792	0.631	0.204845	CD99
EIF3E	5.50274e-06	0.897998	0.809	0.646	0.20687	EIF3E
CPSF3L	5.51383e-06	4.74722	0.251	0	0.207287	CPSF3L
ZNF736	5.51593e-06	-1.66397	0.021	0.123	0.207366	ZNF736
ALMS1	6.08199e-06	-2.0579	0.04	0.169	0.228646	ALMS1
SMG1	6.10903e-06	-1.44594	0.254	0.492	0.229663	SMG1
TPGS1	6.17926e-06	2.40833	0.306	0.031	0.232303	TPGS1
TBCE	6.19616e-06	-2.5055	0.034	0.154	0.232939	TBCE
NES	6.52086e-06	-1.19833	0.431	0.646	0.245145	NES
FABP5	6.56036e-06	-0.912226	0.956	0.969	0.24663	FABP5
CIITA	6.69308e-06	-2.02077	0.034	0.154	0.25162	CIITA
RP11-553L6.5	6.92e-06	4.45882	0.246	0	0.26015	RP11-553L6.5
LSM4	7.01377e-06	1.33741	0.492	0.185	0.263676	LSM4
FBXO22	7.05698e-06	-2.36522	0.091	0.262	0.2653	FBXO22
TTTY15	7.28334e-06	-2.65864	0.023	0.123	0.27381	TTTY15
GRHL1	7.4842e-06	-2.69241	0.023	0.123	0.281361	GRHL1
MT-ND4	7.78794e-06	-0.473442	0.984	0.985	0.29278	MT-ND4
ITGA5	7.98236e-06	-0.920585	0.497	0.723	0.300089	ITGA5
PRDM2	8.07592e-06	-1.4608	0.164	0.385	0.303606	PRDM2
CYR61	8.08979e-06	1.86531	0.463	0.185	0.304127	CYR61
ARL6IP4	8.10803e-06	0.811893	0.759	0.554	0.304813	ARL6IP4
GTF3C1	8.30272e-06	-1.3764	0.085	0.262	0.312132	GTF3C1
CYP4B1	8.42041e-06	-3.10493	0.013	0.092	0.316557	CYP4B1
CIRBP	8.70511e-06	0.524397	0.873	0.723	0.32726	CIRBP
ZNF398	8.71087e-06	-3.26807	0.008	0.077	0.327477	ZNF398
LRRC57	9.01443e-06	-1.23195	0.116	0.308	0.338889	LRRC57
ACTB	9.15203e-06	0.425133	0.994	0.985	0.344061	ACTB
ST6GALNAC6	9.21651e-06	2.33396	0.272	0.015	0.346486	ST6GALNAC6
LGI2	9.30357e-06	-2.78946	0.008	0.077	0.349758	LGI2
AC116035.1	9.3452e-06	4.73639	0.241	0	0.351323	AC116035.1
C16orf62	9.3452e-06	4.89486	0.241	0	0.351323	C16orf62
IRF7	9.58494e-06	1.77306	0.524	0.277	0.360336	IRF7
ZBTB16	9.83026e-06	1.66289	0.479	0.2	0.369559	ZBTB16
LLNLR-245B6.1	1.00698e-05	4.36128	0.239	0	0.378566	LLNLR-245B6.1
AHNAK	1.01104e-05	-1.50875	0.649	0.769	0.38009	AHNAK
ZHX3	1.03975e-05	-2.09592	0.057	0.2	0.390882	ZHX3
NDST1	1.04351e-05	-0.955951	0.258	0.508	0.392296	NDST1
EBPL	1.05166e-05	0.935635	0.458	0.138	0.395361	EBPL
KCNE4	1.06408e-05	-2.32186	0.098	0.277	0.40003	KCNE4
DUSP1	1.08948e-05	0.831514	0.892	0.846	0.409578	DUSP1
CDC42SE1	1.11019e-05	-0.985779	0.263	0.508	0.417365	CDC42SE1
BCL10	1.13934e-05	-0.935937	0.299	0.538	0.428322	BCL10
ODF3B	1.14097e-05	2.06656	0.392	0.108	0.428935	ODF3B
C5orf56	1.16861e-05	4.46667	0.237	0	0.439328	C5orf56
GABPB1-AS1	1.17944e-05	-1.36642	0.125	0.323	0.4434	GABPB1-AS1
C22orf46	1.19988e-05	-2.90062	0.035	0.154	0.451081	C22orf46
ELMOD3	1.20879e-05	-2.29063	0.035	0.154	0.454431	ELMOD3
MSANTD4	1.21451e-05	-2.57198	0.03	0.138	0.456584	MSANTD4
ZNF91	1.24496e-05	-1.78921	0.089	0.262	0.468031	ZNF91
RPL8	1.24934e-05	0.350101	0.986	0.938	0.469675	RPL8
LINC00969	1.25859e-05	4.41358	0.235	0	0.473153	LINC00969
FDX1	1.26081e-05	0.342628	0.35	0.062	0.47399	FDX1
CEBPB	1.26799e-05	2.06059	0.489	0.246	0.476689	CEBPB
PLAGL2	1.3046e-05	-2.42327	0.03	0.138	0.490452	PLAGL2
EDC3	1.3048e-05	-1.80777	0.074	0.231	0.490525	EDC3
MYL6	1.3105e-05	0.351545	0.976	0.954	0.492669	MYL6
ZNF793	1.315e-05	-2.44145	0.03	0.138	0.49436	ZNF793
SPICE1	1.32547e-05	-2.47487	0.03	0.138	0.498297	SPICE1
TACC1	1.32886e-05	-0.73615	0.72	0.846	0.499573	TACC1
RSRP1	1.33331e-05	-1.33812	0.608	0.723	0.501246	RSRP1
GIT1	1.34178e-05	-0.924408	0.2	0.446	0.504428	GIT1
SNRNP48	1.35011e-05	-1.24339	0.156	0.369	0.50756	SNRNP48
C15orf57	1.35526e-05	4.45032	0.234	0	0.509497	C15orf57
MYO1C	1.37511e-05	-0.844659	0.516	0.723	0.51696	MYO1C
TXNRD1	1.40279e-05	-1.2399	0.211	0.446	0.527363	TXNRD1
RAPGEF1	1.43984e-05	-1.00444	0.256	0.508	0.541293	RAPGEF1
ARL6IP1	1.44055e-05	1.60585	0.663	0.554	0.541559	ARL6IP1
RIOK3	1.46261e-05	-1.29182	0.203	0.431	0.549853	RIOK3
SSH2	1.48755e-05	-1.6874	0.17	0.369	0.559231	SSH2
GART	1.48771e-05	-1.34248	0.072	0.231	0.559292	GART
CBL	1.49178e-05	-1.2232	0.118	0.308	0.560821	CBL
TRPC1	1.51587e-05	-2.61875	0.024	0.123	0.569874	TRPC1
XPO1	1.54046e-05	-1.38004	0.16	0.369	0.57912	XPO1
PDLIM4	1.56113e-05	1.3462	0.387	0.108	0.586891	PDLIM4
LUC7L3	1.56117e-05	-1.01832	0.455	0.692	0.586906	LUC7L3
TAPBP	1.56128e-05	-0.80294	0.55	0.738	0.586947	TAPBP
CTA-29F11.1	1.57067e-05	4.75401	0.231	0	0.590478	CTA-29F11.1
ILF3-AS1	1.57067e-05	4.38564	0.231	0	0.590478	ILF3-AS1
RP11-468E2.4	1.57067e-05	4.50703	0.231	0	0.590478	RP11-468E2.4
RFC1	1.57268e-05	-1.3844	0.297	0.538	0.591235	RFC1
CYSLTR1	1.58912e-05	-1.33242	0.248	0.492	0.597412	CYSLTR1
BRI3	1.60249e-05	1.06429	0.618	0.4	0.602442	BRI3
HLA-C	1.61117e-05	0.470109	0.992	0.954	0.605702	HLA-C
PHF6	1.62916e-05	-1.78377	0.074	0.231	0.612467	PHF6
PDGFB	1.66261e-05	-1.5081	0.149	0.354	0.625042	PDGFB
POLR3A	1.66283e-05	-1.83684	0.05	0.185	0.625123	POLR3A
ITGA1	1.66789e-05	-1.19103	0.494	0.692	0.627027	ITGA1
IQGAP1	1.67736e-05	-0.921725	0.544	0.723	0.630587	IQGAP1
CCDC82	1.69216e-05	-0.974381	0.251	0.492	0.636149	CCDC82
MAFF	1.69837e-05	1.05997	0.714	0.585	0.638485	MAFF
RNF187	1.70762e-05	1.71138	0.47	0.2	0.641963	RNF187
ASCC3	1.79198e-05	-1.4477	0.132	0.323	0.673677	ASCC3
TCP11L2	1.79226e-05	-1.90994	0.057	0.2	0.673781	TCP11L2
C10orf11	1.8191e-05	4.41694	0.228	0	0.683874	C10orf11
CTC-444N24.11	1.8191e-05	4.67466	0.228	0	0.683874	CTC-444N24.11
C2CD4B	1.82952e-05	2.20453	0.385	0.123	0.687789	C2CD4B
TOMM5	1.84008e-05	-2.09042	0.167	0.369	0.691761	TOMM5
SYNE2	1.84571e-05	-1.17028	0.602	0.769	0.693877	SYNE2
LAMB1	1.87831e-05	-1.23543	0.312	0.523	0.706133	LAMB1
AIFM1	1.88023e-05	-1.79668	0.085	0.246	0.706853	AIFM1
GADD45A	1.89623e-05	1.74376	0.5	0.231	0.712869	GADD45A
ITPRIPL2	1.92623e-05	-1.25605	0.197	0.415	0.724146	ITPRIPL2
DAPK3	1.94356e-05	2.40282	0.336	0.077	0.730662	DAPK3
C14orf1	1.9572e-05	4.3769	0.227	0	0.735791	C14orf1
FBXO18	1.9572e-05	4.21598	0.227	0	0.735791	FBXO18
AKAP11	2.00269e-05	-1.87731	0.112	0.292	0.752891	AKAP11
SMAD7	2.01582e-05	-1.04811	0.171	0.4	0.757826	SMAD7
KLHDC10	2.01801e-05	-1.74975	0.113	0.292	0.758652	KLHDC10
NUDT13	2.02073e-05	-4.08563	0.006	0.062	0.759672	NUDT13
ISCU	2.13715e-05	0.845841	0.687	0.446	0.803441	ISCU
KDR	2.14451e-05	-1.22809	0.521	0.723	0.806206	KDR
NME4	2.1626e-05	2.45828	0.364	0.123	0.813009	NME4
NDFIP1	2.17034e-05	1.09328	0.579	0.277	0.815917	NDFIP1
NDUFAF5	2.17362e-05	-1.9889	0.044	0.169	0.817152	NDUFAF5
ZFC3H1	2.20726e-05	-1.37783	0.183	0.4	0.829798	ZFC3H1
ZNF808	2.21028e-05	-1.20167	0.042	0.169	0.830932	ZNF808
C4orf27	2.26453e-05	4.17996	0.224	0	0.851328	C4orf27
ACTN4	2.29282e-05	-0.742719	0.759	0.877	0.861964	ACTN4
ARID5A	2.29921e-05	1.13025	0.676	0.477	0.864364	ARID5A
EPHB4	2.31972e-05	-0.815599	0.265	0.523	0.872077	EPHB4
RPL26	2.34317e-05	0.482226	0.992	0.938	0.880892	RPL26
TCF25	2.34948e-05	-0.972607	0.606	0.815	0.883263	TCF25
ZNF430	2.39178e-05	-1.16726	0.108	0.292	0.899167	ZNF430
MACF1	2.40799e-05	-1.14959	0.581	0.738	0.905259	MACF1
DGKZ	2.41213e-05	-1.14934	0.183	0.4	0.906817	DGKZ
COPB2	2.44869e-05	-0.912552	0.237	0.477	0.920559	COPB2
LTBP4	2.48718e-05	2.08588	0.368	0.108	0.935031	LTBP4
NUFIP2	2.5117e-05	-1.25916	0.371	0.569	0.944249	NUFIP2
FAM60A	2.61841e-05	4.48969	0.221	0	0.984364	FAM60A
AP3B1	2.62204e-05	-1.01055	0.16	0.369	0.985731	AP3B1
PDS5B	2.63719e-05	-1.42654	0.207	0.431	0.991424	PDS5B
PDZD8	2.66179e-05	-1.335	0.139	0.338	1	PDZD8
GALK2	2.68432e-05	-1.7402	0.136	0.338	1	GALK2
LARS	2.71299e-05	-1.10403	0.239	0.462	1	LARS
YWHAH	2.75076e-05	0.939442	0.647	0.415	1	YWHAH
LINC-PINT	2.81488e-05	4.30742	0.22	0	1	LINC-PINT
BRE	2.81489e-05	4.41194	0.22	0	1	BRE
RPL27	2.84673e-05	0.446972	0.956	0.908	1	RPL27
UTP6	2.86399e-05	-1.7075	0.139	0.338	1	UTP6
ADGRF5	2.89948e-05	-0.808864	0.613	0.769	1	ADGRF5
C9orf16	2.90718e-05	1.15072	0.666	0.492	1	C9orf16
PPIP5K2	2.95037e-05	-1.60303	0.106	0.277	1	PPIP5K2
RB1CC1	2.95399e-05	-1.18713	0.354	0.538	1	RB1CC1
UBE3B	2.96336e-05	-1.57591	0.085	0.246	1	UBE3B
CYC1	2.9874e-05	1.03796	0.53	0.262	1	CYC1
PCDHGA10	3.00631e-05	-1.80011	0.014	0.092	1	PCDHGA10
ATP1B3	3.03877e-05	1.10917	0.686	0.477	1	ATP1B3
LTBP3	3.05766e-05	2.34325	0.327	0.077	1	LTBP3
TSTD2	3.10905e-05	-1.49823	0.059	0.2	1	TSTD2
ARHGAP18	3.11459e-05	-1.38402	0.33	0.554	1	ARHGAP18
MEG8	3.1393e-05	-3.83122	0.003	0.046	1	MEG8
UBE2O	3.22429e-05	-2.69598	0.047	0.169	1	UBE2O
MT-ND5	3.24262e-05	-0.574987	0.936	0.938	1	MT-ND5
HCG27	3.25649e-05	-3.93193	0.003	0.046	1	HCG27
POLK	3.26784e-05	-1.7157	0.21	0.415	1	POLK
KLHL20	3.27531e-05	-1.25954	0.207	0.431	1	KLHL20
LIMS2	3.36983e-05	-0.937035	0.432	0.692	1	LIMS2
RPS21	3.387e-05	-0.553892	0.891	0.923	1	RPS21
KIDINS220	3.3943e-05	-1.10187	0.176	0.385	1	KIDINS220
INMT	3.39456e-05	-1.36747	0.164	0.369	1	INMT
ZNF432	3.41734e-05	-2.17881	0.025	0.123	1	ZNF432
CCP110	3.41825e-05	-1.98156	0.061	0.2	1	CCP110
ADGRL4	3.4259e-05	-0.681309	0.72	0.815	1	ADGRL4
CHIC2	3.47637e-05	2.02592	0.357	0.108	1	CHIC2
USF1	3.5127e-05	-2.36995	0.02	0.108	1	USF1
MAP3K6	3.54016e-05	-1.42558	0.096	0.262	1	MAP3K6
CREM	3.5651e-05	1.61162	0.557	0.354	1	CREM
GNB4	3.59982e-05	-1.26406	0.203	0.415	1	GNB4
DDX24	3.61925e-05	-0.604587	0.602	0.785	1	DDX24
DDRGK1	3.6853e-05	1.36434	0.422	0.154	1	DDRGK1
STK4	3.7292e-05	-2.15627	0.15	0.338	1	STK4
AKT1	3.74606e-05	-1.25162	0.171	0.369	1	AKT1
FAM134A	3.75368e-05	4.22724	0.214	0	1	FAM134A
NOS3	3.81168e-05	-1.07436	0.262	0.477	1	NOS3
IRF2	3.86067e-05	-1.01503	0.242	0.462	1	IRF2
TPT1	3.88103e-05	-0.373214	0.994	0.954	1	TPT1
PDE7B	3.90202e-05	-3.19184	0.081	0.231	1	PDE7B
PKP4	3.91273e-05	-1.16439	0.432	0.662	1	PKP4
ZBTB33	3.93536e-05	-1.61866	0.052	0.185	1	ZBTB33
PRKD3	3.94456e-05	-0.925541	0.191	0.4	1	PRKD3
MAF1	3.96178e-05	1.09853	0.525	0.277	1	MAF1
PARP4	3.98895e-05	-1.22206	0.093	0.262	1	PARP4
ACTR8	4.00161e-05	-1.77373	0.054	0.185	1	ACTR8
SUSD6	4.03059e-05	-1.08961	0.201	0.415	1	SUSD6
BTF3	4.03409e-05	0.450753	0.949	0.877	1	BTF3
CROT	4.07106e-05	-1.26709	0.067	0.215	1	CROT
TINAGL1	4.14843e-05	0.888716	0.686	0.523	1	TINAGL1
SCAF11	4.16834e-05	-0.696438	0.55	0.692	1	SCAF11
UHRF1BP1	4.18212e-05	-1.67417	0.025	0.123	1	UHRF1BP1
ANKRD49	4.20847e-05	-2.20342	0.068	0.215	1	ANKRD49
C1orf162	4.23902e-05	-1.39682	0.02	0.108	1	C1orf162
MAFB	4.36095e-05	3.11841	0.275	0.046	1	MAFB
A2M	4.41769e-05	-0.718612	0.897	0.938	1	A2M
KLHL24	4.43383e-05	-1.79366	0.173	0.369	1	KLHL24
RRP8	4.57318e-05	-2.14717	0.106	0.277	1	RRP8
SETD4	4.64169e-05	-1.37632	0.086	0.246	1	SETD4
HEBP1	4.64306e-05	1.96646	0.443	0.215	1	HEBP1
RPAP3	4.77279e-05	-1.72654	0.054	0.185	1	RPAP3
SIPA1L2	4.83193e-05	-1.53434	0.225	0.446	1	SIPA1L2
PTPRB	4.93349e-05	-0.793969	0.652	0.877	1	PTPRB
IMMP1L	4.97465e-05	-1.00956	0.146	0.338	1	IMMP1L
KIAA1462	4.99286e-05	4.18332	0.208	0	1	KIAA1462
TJP1	5.06729e-05	-0.924622	0.555	0.754	1	TJP1
SQSTM1	5.0674e-05	0.696224	0.87	0.785	1	SQSTM1
COPB1	5.07199e-05	-1.02181	0.244	0.462	1	COPB1
AC058791.1	5.143e-05	-2.34119	0.057	0.185	1	AC058791.1
WDFY1	5.19977e-05	-0.860217	0.178	0.4	1	WDFY1
SAMHD1	5.21447e-05	-1.11285	0.254	0.477	1	SAMHD1
ETV3	5.33161e-05	-1.13135	0.201	0.415	1	ETV3
SBDS	5.34619e-05	0.939968	0.732	0.538	1	SBDS
KANK3	5.56398e-05	0.52861	0.643	0.446	1	KANK3
SEL1L	5.59196e-05	-1.14523	0.256	0.477	1	SEL1L
SH3TC2	5.649e-05	-1.98402	0.016	0.092	1	SH3TC2
SCAF8	5.68898e-05	-1.35802	0.096	0.262	1	SCAF8
STIM2	5.75896e-05	-1.05058	0.234	0.446	1	STIM2
RAB4B	5.77497e-05	2.97599	0.286	0.062	1	RAB4B
HIVEP1	5.82333e-05	-1.1711	0.085	0.246	1	HIVEP1
NME3	5.91053e-05	1.02168	0.511	0.246	1	NME3
MED11	5.92826e-05	-1.2818	0.105	0.277	1	MED11
METTL17	6.00997e-05	-2.31185	0.092	0.246	1	METTL17
MRPL23	6.01052e-05	2.4904	0.282	0.046	1	MRPL23
ZBTB41	6.05128e-05	-1.73705	0.047	0.169	1	ZBTB41
SAV1	6.06731e-05	-0.793166	0.373	0.6	1	SAV1
PREX2	6.12136e-05	-1.43271	0.259	0.477	1	PREX2
C7orf55	6.17384e-05	4.27449	0.204	0	1	C7orf55
ATP5SL	6.17384e-05	4.24928	0.204	0	1	ATP5SL
TMEM55B	6.17384e-05	4.18393	0.204	0	1	TMEM55B
VAMP2	6.20986e-05	0.788578	0.752	0.631	1	VAMP2
CRIP1	6.27076e-05	-1.26654	0.205	0.415	1	CRIP1
HIST1H4H	6.28507e-05	-2.30855	0.016	0.092	1	HIST1H4H
CHD2	6.28675e-05	-1.16724	0.295	0.523	1	CHD2
CD47	6.30428e-05	1.06431	0.411	0.154	1	CD47
TGFB1	6.31102e-05	1.73231	0.402	0.154	1	TGFB1
UBE2B	6.36456e-05	0.990898	0.698	0.538	1	UBE2B
RPS5	6.47139e-05	0.463813	0.946	0.908	1	RPS5
EVA1C	6.48328e-05	1.67515	0.513	0.308	1	EVA1C
SUPT16H	6.494e-05	-1.5757	0.188	0.4	1	SUPT16H
COA7	6.5042e-05	-1.95697	0.034	0.138	1	COA7
ZC3H10	6.53938e-05	-2.48372	0.021	0.108	1	ZC3H10
BAALC	6.79486e-05	1.76479	0.365	0.123	1	BAALC
GOLGA3	6.85291e-05	-1.57522	0.16	0.354	1	GOLGA3
SDF4	6.96486e-05	1.0621	0.633	0.446	1	SDF4
MFSD10	6.96868e-05	2.38775	0.371	0.154	1	MFSD10
MRPS34	6.98132e-05	2.06585	0.347	0.108	1	MRPS34
CLCN5	6.99935e-05	-2.33886	0.021	0.108	1	CLCN5
GNL3L	7.04926e-05	-2.07378	0.05	0.169	1	GNL3L
NTAN1	7.05556e-05	1.76388	0.418	0.169	1	NTAN1
TCEB3	7.10708e-05	4.18256	0.201	0	1	TCEB3
NDUFA12	7.35737e-05	-0.849123	0.694	0.769	1	NDUFA12
KIAA1147	7.4632e-05	-1.54055	0.081	0.231	1	KIAA1147
CCDC85C	7.49932e-05	-1.59949	0.081	0.231	1	CCDC85C
DPP7	7.5124e-05	1.17222	0.524	0.308	1	DPP7
DCN	7.5191e-05	1.81878	0.259	0.031	1	DCN
STAT5A	7.53892e-05	-1.63179	0.108	0.277	1	STAT5A
KIAA1033	7.62359e-05	4.20566	0.2	0	1	KIAA1033
EXOC6B	7.64282e-05	-2.67389	0.065	0.2	1	EXOC6B
NCOA7	7.67471e-05	-0.583588	0.664	0.877	1	NCOA7
CLPX	7.70298e-05	-1.61974	0.098	0.262	1	CLPX
RASA4	7.76976e-05	-0.756308	0.303	0.554	1	RASA4
BAG4	7.78954e-05	-1.36938	0.062	0.2	1	BAG4
POM121C	7.8095e-05	-2.09168	0.082	0.231	1	POM121C
GCC2	7.95641e-05	-1.22933	0.347	0.554	1	GCC2
C6orf203	8.00081e-05	-1.02881	0.079	0.231	1	C6orf203
CTDSPL2	8.02816e-05	-0.953812	0.147	0.338	1	CTDSPL2
SRSF2	8.07425e-05	0.932385	0.749	0.723	1	SRSF2
ELK3	8.07464e-05	-0.966275	0.52	0.692	1	ELK3
AC116366.6	8.17639e-05	4.28876	0.198	0	1	AC116366.6
IGHM	8.20053e-05	2.09945	0.302	0.062	1	IGHM
PSMD11	8.21337e-05	-1.24081	0.382	0.6	1	PSMD11
FXR1	8.35144e-05	-1.09804	0.364	0.585	1	FXR1
MIAT	8.53384e-05	-2.44086	0.011	0.077	1	MIAT
MIS18BP1	8.64355e-05	-1.12772	0.222	0.431	1	MIS18BP1
KIAA0141	8.76795e-05	4.24721	0.197	0	1	KIAA0141
NUMA1	8.81563e-05	-0.94111	0.309	0.523	1	NUMA1
POGLUT1	8.82642e-05	-1.3939	0.149	0.338	1	POGLUT1
CALCOCO2	8.85e-05	-0.948754	0.426	0.646	1	CALCOCO2
ZNF844	8.85453e-05	-1.26121	0.079	0.231	1	ZNF844
APLNR	8.90585e-05	-0.766148	0.492	0.692	1	APLNR
DHRS7B	8.98872e-05	-0.677068	0.271	0.508	1	DHRS7B
BIRC6	9.04953e-05	-1.19472	0.239	0.446	1	BIRC6
MYBBP1A	9.06678e-05	-1.86766	0.143	0.323	1	MYBBP1A
STRADA	9.09689e-05	-3.51767	0.007	0.062	1	STRADA
IZUMO1	9.09689e-05	-3.22484	0.007	0.062	1	IZUMO1
PPIP5K1	9.10686e-05	-2.70351	0.011	0.077	1	PPIP5K1
ZNF555	9.21552e-05	-3.66959	0.007	0.062	1	ZNF555
SPNS2	9.23023e-05	-1.12024	0.29	0.508	1	SPNS2
DOCK9	9.31101e-05	-0.930484	0.392	0.615	1	DOCK9
GEMIN5	9.35882e-05	-1.02533	0.041	0.154	1	GEMIN5
KIFAP3	9.39135e-05	-1.23272	0.118	0.292	1	KIFAP3
CCDC94	9.4009e-05	4.00873	0.195	0	1	CCDC94
NBAS	9.49652e-05	-1.51745	0.057	0.185	1	NBAS
EIF4G1	0.000100634	-1.5192	0.421	0.6	1	EIF4G1
NUP88	0.000100971	-1.46352	0.089	0.246	1	NUP88
MIB1	0.000101026	-1.73901	0.132	0.308	1	MIB1
FXYD3	0.000101267	3.75508	0.22	0.015	1	FXYD3
CCDC88A	0.000101562	-1.17495	0.183	0.369	1	CCDC88A
PDIA3	0.000102308	0.687344	0.766	0.631	1	PDIA3
RAB30	0.000102489	-1.46256	0.065	0.2	1	RAB30
SPTBN1	0.000103965	-0.869401	0.826	0.846	1	SPTBN1
FAM43A	0.000104014	1.59358	0.555	0.385	1	FAM43A
ROCK1	0.000106824	-0.787556	0.487	0.662	1	ROCK1
IGF2	0.000108023	5.79237	0.193	0	1	IGF2
TM4SF18	0.000108244	-0.936414	0.667	0.815	1	TM4SF18
RAPGEF4	0.00010847	-0.691157	0.246	0.477	1	RAPGEF4
SURF6	0.000108659	-3.11572	0.099	0.246	1	SURF6
MBNL1	0.000108727	-0.960666	0.487	0.677	1	MBNL1
DGKH	0.000109194	-1.66052	0.161	0.338	1	DGKH
SRSF5	0.000109387	0.609536	0.836	0.708	1	SRSF5
GDAP2	0.000109564	-2.08553	0.042	0.154	1	GDAP2
MTRR	0.000113016	-1.84824	0.042	0.154	1	MTRR
ZNF460	0.000113269	-2.17325	0.035	0.138	1	ZNF460
MSH6	0.00011436	-0.895615	0.116	0.292	1	MSH6
PSMD5-AS1	0.000115769	4.14378	0.191	0	1	PSMD5-AS1
RP11-798M19.6	0.000115769	4.45278	0.191	0	1	RP11-798M19.6
ZNF37A	0.00011579	-1.76584	0.115	0.277	1	ZNF37A
NCOA2	0.00011624	-1.05802	0.082	0.231	1	NCOA2
S100A11	0.000116452	-0.576363	0.871	0.908	1	S100A11
WDR82	0.00011729	-1.07917	0.275	0.492	1	WDR82
KIAA1217	0.000118366	-1.08212	0.152	0.338	1	KIAA1217
CENPB	0.000119613	-1.42264	0.139	0.323	1	CENPB
FAM118A	0.000119847	-1.2133	0.099	0.262	1	FAM118A
ZNF891	0.000120051	-3.53427	0.017	0.092	1	ZNF891
SGK3	0.000121335	-1.06568	0.081	0.231	1	SGK3
CTTNBP2NL	0.000121622	-0.907803	0.333	0.538	1	CTTNBP2NL
EXOC1	0.000122075	-1.14718	0.143	0.323	1	EXOC1
TNKS	0.00012377	-1.42864	0.092	0.246	1	TNKS
YME1L1	0.000124264	-1.07832	0.46	0.646	1	YME1L1
ZNF785	0.000124748	-1.68815	0.028	0.123	1	ZNF785
IL10RB	0.000125451	2.56318	0.256	0.046	1	IL10RB
ABI1	0.000127412	-1.8031	0.195	0.385	1	ABI1
ZBTB5	0.000127911	-2.48545	0.017	0.092	1	ZBTB5
ZNF675	0.000127911	-2.47908	0.017	0.092	1	ZNF675
PKM	0.000128077	0.935014	0.663	0.492	1	PKM
CCNL1	0.000129551	0.652867	0.861	0.754	1	CCNL1
MED23	0.000129655	-1.75568	0.067	0.2	1	MED23
APP	0.000130161	0.567899	0.905	0.862	1	APP
PPP1R7	0.000130979	-0.716125	0.35	0.615	1	PPP1R7
GUCY1A3	0.000132909	4.29954	0.188	0	1	GUCY1A3
NIPBL	0.000133028	-1.40982	0.329	0.554	1	NIPBL
ALDH7A1	0.000133035	-1.18983	0.174	0.369	1	ALDH7A1
ZNF571	0.000134329	-1.66806	0.023	0.108	1	ZNF571
CXCL2	0.000136499	3.21952	0.371	0.154	1	CXCL2
RECQL	0.00013731	-1.24769	0.271	0.492	1	RECQL
LCAT	0.000137363	-2.77001	0.059	0.185	1	LCAT
DDX60L	0.00013973	-0.949215	0.137	0.308	1	DDX60L
METTL16	0.000139952	-1.18594	0.123	0.292	1	METTL16
HMGN1	0.000140052	1.18752	0.642	0.554	1	HMGN1
OAZ1	0.000140777	0.397356	0.909	0.846	1	OAZ1
SYNGAP1	0.00014163	-1.48412	0.084	0.231	1	SYNGAP1
ARFGEF3	0.000142186	-1.47393	0.105	0.262	1	ARFGEF3
COL6A2	0.000142366	2.61305	0.322	0.108	1	COL6A2
CTD-3252C9.4	0.000142377	4.55274	0.187	0	1	CTD-3252C9.4
CD2AP	0.00014268	-0.946553	0.283	0.492	1	CD2AP
EIF4A3	0.000143218	1.32431	0.525	0.308	1	EIF4A3
LPAR6	0.000146494	-0.569388	0.339	0.569	1	LPAR6
RAB2B	0.000146611	-1.25505	0.103	0.262	1	RAB2B
RNASEL	0.000146659	-1.83306	0.023	0.108	1	RNASEL
MON2	0.000147125	-1.68481	0.118	0.277	1	MON2
NDUFS7	0.000149193	1.18954	0.575	0.385	1	NDUFS7
CKB	0.000151297	3.9314	0.207	0.015	1	CKB
CARD6	0.000151938	-1.35226	0.133	0.308	1	CARD6
SPINK5	0.000152626	-1.83093	0.044	0.154	1	SPINK5
RAD21	0.000154795	-0.943094	0.408	0.615	1	RAD21
RALY	0.000154827	1.13802	0.517	0.277	1	RALY
CENPN	0.000155535	-2.15796	0.03	0.123	1	CENPN
ZNF654	0.000156069	-1.5768	0.061	0.185	1	ZNF654
RPS15A	0.000156404	0.416994	0.99	0.969	1	RPS15A
ZNF567	0.00015684	-1.63573	0.059	0.185	1	ZNF567
APOE	0.000158769	2.17255	0.215	0.015	1	APOE
CNOT1	0.000159648	-1.12552	0.194	0.4	1	CNOT1
PEAK1	0.000159752	-1.48831	0.159	0.338	1	PEAK1
LMAN1	0.000160556	-0.715277	0.466	0.646	1	LMAN1
CNFN	0.000165111	-1.39867	0.058	0.185	1	CNFN
RPL4	0.00016605	0.358317	0.905	0.892	1	RPL4
TPO	0.000166786	-1.27337	0.132	0.308	1	TPO
RPL36A	0.000169247	0.658537	0.797	0.677	1	RPL36A
SREK1IP1	0.000169332	-0.878506	0.319	0.523	1	SREK1IP1
C12orf45	0.000169393	-2.00429	0.079	0.215	1	C12orf45
POLR1B	0.000169628	-1.94703	0.037	0.138	1	POLR1B
ZYG11B	0.000173961	-1.28691	0.106	0.262	1	ZYG11B
FIZ1	0.000174058	-2.01248	0.037	0.138	1	FIZ1
AP1G2	0.000174185	-1.35511	0.076	0.215	1	AP1G2
FAM73A	0.00017487	3.86215	0.183	0	1	FAM73A
RBM28	0.000176866	-1.53891	0.092	0.246	1	RBM28
GTF3C3	0.000176973	-1.52151	0.086	0.231	1	GTF3C3
TTN-AS1	0.000177702	-1.83015	0.052	0.169	1	TTN-AS1
MAP2K2	0.000178755	2.09572	0.278	0.062	1	MAP2K2
CLPB	0.000179142	-2.04788	0.03	0.123	1	CLPB
MTMR4	0.000179608	-2.18941	0.045	0.154	1	MTMR4
FBXL15	0.000182017	1.84611	0.307	0.077	1	FBXL15
MIA3	0.000182331	-1.213	0.181	0.369	1	MIA3
TMC8	0.000185404	-3.4193	0.013	0.077	1	TMC8
SMC3	0.000186187	-1.07622	0.363	0.554	1	SMC3
PCNXL4	0.000187219	3.96563	0.181	0	1	PCNXL4
PDP1	0.000187408	-1.51917	0.051	0.169	1	PDP1
ZMYND8	0.000188019	-1.48184	0.173	0.354	1	ZMYND8
S100PBP	0.000190446	-0.939303	0.092	0.246	1	S100PBP
CSNK1G1	0.000190967	-1.24645	0.086	0.231	1	CSNK1G1
SLC2A3	0.000192239	-0.727543	0.768	0.815	1	SLC2A3
CRIP2	0.000193447	0.446746	0.925	0.892	1	CRIP2
PPIL4	0.000194136	-1.07395	0.276	0.477	1	PPIL4
BRICD5	0.000196855	-3.44681	0.013	0.077	1	BRICD5
FLNA	0.000199141	1.35494	0.431	0.215	1	FLNA
ZCCHC11	0.000200411	3.91309	0.18	0	1	ZCCHC11
C1orf122	0.000200793	1.70244	0.337	0.108	1	C1orf122
FAM219A	0.000200821	-1.03176	0.156	0.338	1	FAM219A
MCF2L	0.000201878	-0.960753	0.394	0.631	1	MCF2L
RB1	0.000203683	-0.97779	0.259	0.462	1	RB1
VPS36	0.000203871	-1.04958	0.283	0.477	1	VPS36
TRAPPC8	0.00020455	-1.10984	0.088	0.231	1	TRAPPC8
TANGO6	0.000204655	-1.53171	0.03	0.123	1	TANGO6
H3F3B	0.000204922	0.309797	0.994	0.954	1	H3F3B
MTMR3	0.000205954	-0.995628	0.074	0.215	1	MTMR3
ATN1	0.000206541	-0.766549	0.333	0.554	1	ATN1
CDK2	0.00020741	-1.43752	0.137	0.308	1	CDK2
RBM17	0.000209774	0.932777	0.622	0.446	1	RBM17
ENTPD1-AS1	0.000211055	-2.2213	0.013	0.077	1	ENTPD1-AS1
PCDH1	0.000211079	-1.03279	0.241	0.462	1	PCDH1
MKL2	0.000212587	-0.881965	0.438	0.631	1	MKL2
C11orf95	0.000213825	-1.24534	0.135	0.308	1	C11orf95
PAPD4	0.000214502	3.95105	0.178	0	1	PAPD4
WASH1	0.000214502	3.93267	0.178	0	1	WASH1
BOLA3-AS1	0.000215285	-2.17029	0.013	0.077	1	BOLA3-AS1
ELF4	0.000215562	-1.71376	0.079	0.215	1	ELF4
MTDH	0.000216427	0.830988	0.71	0.646	1	MTDH
SMIM10L1	0.000216742	2.01702	0.255	0.046	1	SMIM10L1
NEURL4	0.000219073	-2.02907	0.024	0.108	1	NEURL4
TBCB	0.000219687	1.04505	0.592	0.415	1	TBCB
ZNF681	0.000222525	-4.81191	0.004	0.046	1	ZNF681
YBX3	0.000224082	0.567784	0.902	0.831	1	YBX3
MCM3AP	0.000225155	-1.52431	0.106	0.262	1	MCM3AP
KCNB1	0.000225842	-2.14639	0.024	0.108	1	KCNB1
MAG	0.000225895	-4.16581	0.004	0.046	1	MAG
RUFY2	0.00022703	-0.742081	0.084	0.231	1	RUFY2
ZNF223	0.000228458	-2.35559	0.013	0.077	1	ZNF223
FAM127C	0.000229552	4.11677	0.177	0	1	FAM127C
GMPR2	0.000230857	-0.817918	0.252	0.462	1	GMPR2
HCFC1	0.000231405	-0.990048	0.15	0.323	1	HCFC1
MKKS	0.000232487	2.10036	0.319	0.108	1	MKKS
ARHGAP22	0.00023278	-3.9356	0.004	0.046	1	ARHGAP22
VKORC1L1	0.000233613	-1.75195	0.096	0.246	1	VKORC1L1
MORC3	0.000234922	-1.07784	0.147	0.323	1	MORC3
SSC5D	0.000235325	-2.25098	0.013	0.077	1	SSC5D
RBM42	0.000236017	0.570165	0.394	0.154	1	RBM42
HIST1H4A	0.000236296	-3.97615	0.004	0.046	1	HIST1H4A
MAP7	0.000236366	-1.74746	0.024	0.108	1	MAP7
PILRB	0.000236555	-2.21262	0.101	0.246	1	PILRB
TCF3	0.000237347	-1.27228	0.086	0.231	1	TCF3
PLEKHM2	0.000237464	-0.74475	0.156	0.338	1	PLEKHM2
EXOC3L2	0.000237823	-1.38891	0.258	0.462	1	EXOC3L2
IFT81	0.000238164	-1.7608	0.024	0.108	1	IFT81
HIST1H1D	0.000239861	-3.30445	0.004	0.046	1	HIST1H1D
USP3	0.000240429	-1.35153	0.113	0.277	1	USP3
C12orf76	0.000240719	-0.924193	0.181	0.369	1	C12orf76
VTI1A	0.000240751	-1.15724	0.089	0.231	1	VTI1A
NR4A1	0.000240887	0.84942	0.732	0.631	1	NR4A1
N4BP2L2	0.000241112	-0.755057	0.659	0.815	1	N4BP2L2
GALNT7	0.000242227	-1.49012	0.061	0.185	1	GALNT7
FAM151B	0.000243477	-3.08278	0.004	0.046	1	FAM151B
RQCD1	0.000245623	3.88078	0.176	0	1	RQCD1
CECR5	0.000245623	3.77093	0.176	0	1	CECR5
FAM103A1	0.000245623	4.0045	0.176	0	1	FAM103A1
ZNF326	0.000246043	-0.814249	0.218	0.431	1	ZNF326
PUM3	0.000248836	-0.81751	0.133	0.308	1	PUM3
KIAA1468	0.00024953	-2.11646	0.031	0.123	1	KIAA1468
CSRNP1	0.000249982	0.9626	0.669	0.523	1	CSRNP1
CCT2	0.000250795	-0.800038	0.391	0.615	1	CCT2
KCNQ4	0.000250863	-3.23174	0.004	0.046	1	KCNQ4
MIER1	0.000251313	-0.742268	0.32	0.523	1	MIER1
ECT2	0.000251951	-1.6059	0.045	0.154	1	ECT2
BNIP3	0.000253176	1.66555	0.426	0.215	1	BNIP3
CTNND1	0.000254252	-1.05962	0.419	0.6	1	CTNND1
CKS2	0.000255275	1.56818	0.506	0.323	1	CKS2
BRD8	0.000255599	-1.57806	0.071	0.2	1	BRD8
EEF1A1	0.000256057	0.316691	0.996	0.985	1	EEF1A1
EML1	0.000256241	-1.24697	0.144	0.308	1	EML1
AKAP9	0.000256732	-1.09443	0.562	0.723	1	AKAP9
ZNF148	0.000258001	-1.02209	0.289	0.492	1	ZNF148
PRRC2B	0.000258801	-1.09315	0.269	0.477	1	PRRC2B
KLF4	0.00025883	0.620215	0.888	0.723	1	KLF4
ZSCAN9	0.00025964	-1.09905	0.013	0.077	1	ZSCAN9
GUCA2A	0.000262783	5.15021	0.174	0	1	GUCA2A
PDE4C	0.000262783	4.66793	0.174	0	1	PDE4C
NDUFB1	0.000263037	-0.677231	0.603	0.769	1	NDUFB1
NSD1	0.000267319	-1.17542	0.143	0.308	1	NSD1
CDK13	0.000268387	-0.926108	0.177	0.369	1	CDK13
IFNAR1	0.000269195	-0.673619	0.398	0.6	1	IFNAR1
HNRNPA1L2	0.00027018	3.5628	0.195	0.015	1	HNRNPA1L2
WDR7	0.000272469	-1.88883	0.031	0.123	1	WDR7
CCT3	0.000272612	-0.667998	0.482	0.677	1	CCT3
ARAP3	0.000272933	-1.11587	0.227	0.415	1	ARAP3
TTC14	0.000273818	-1.58777	0.184	0.369	1	TTC14
SLC10A1	0.00027502	-6.13804	0.001	0.031	1	SLC10A1
MTRNR2L11	0.00027502	-5.3815	0.001	0.031	1	MTRNR2L11
CFLAR-AS1	0.00027502	-5.0741	0.001	0.031	1	CFLAR-AS1
MGAT5B	0.00027502	-4.39508	0.001	0.031	1	MGAT5B
ARFGEF1	0.000275752	-1.57563	0.122	0.277	1	ARFGEF1
FUT10	0.000279916	-1.53131	0.031	0.123	1	FUT10
ZNF285	0.000280838	-4.24592	0.001	0.031	1	ZNF285
SERF1B	0.000280838	-4.17521	0.001	0.031	1	SERF1B
ZNF709	0.000280838	-3.88358	0.001	0.031	1	ZNF709
C5AR2	0.000280838	-3.86862	0.001	0.031	1	C5AR2
KIAA1683	0.000281102	4.11112	0.173	0	1	KIAA1683
CPSF6	0.000281156	-0.742436	0.194	0.4	1	CPSF6
HOXA6	0.000283478	-1.77911	0.018	0.092	1	HOXA6
SOCS1	0.000284844	2.48025	0.261	0.062	1	SOCS1
MPRIP	0.000285147	-0.835984	0.337	0.554	1	MPRIP
UBA52	0.000285567	0.424375	0.959	0.923	1	UBA52
TAS2R30	0.000286772	-3.88302	0.001	0.031	1	TAS2R30
GAS5-AS1	0.000286772	-3.75524	0.001	0.031	1	GAS5-AS1
MYCBPAP	0.000286772	-3.61261	0.001	0.031	1	MYCBPAP
RPL11	0.000287352	0.366834	0.994	0.954	1	RPL11
RAPGEF2	0.000287958	-1.43886	0.319	0.523	1	RAPGEF2
ZDHHC23	0.000289507	-3.38581	0.008	0.062	1	ZDHHC23
HSPG2	0.000291414	-0.85147	0.698	0.846	1	HSPG2
BCDIN3D	0.000292621	-2.40288	0.025	0.108	1	BCDIN3D
KMT2E-AS1	0.000297007	-1.59287	0.078	0.215	1	KMT2E-AS1
ZNF106	0.000297457	-1.24528	0.258	0.431	1	ZNF106
RCN2	0.00029757	1.08503	0.568	0.385	1	RCN2
ISG15	0.000298219	1.12369	0.773	0.708	1	ISG15
ARHGEF12	0.000298251	-0.826704	0.429	0.615	1	ARHGEF12
PIK3C2B	0.000299254	-1.04548	0.266	0.446	1	PIK3C2B
HSPA5	0.000299625	-0.839703	0.659	0.785	1	HSPA5
CEP57L1	0.000303287	-1.36407	0.071	0.2	1	CEP57L1
RPL24	0.000305237	0.411386	0.966	0.938	1	RPL24
AK1	0.000308003	1.06858	0.375	0.154	1	AK1
ZNF207	0.000308356	-0.832621	0.458	0.631	1	ZNF207
PIGR	0.000310856	0.620993	0.225	0.031	1	PIGR
WDR48	0.000311599	-1.27163	0.129	0.292	1	WDR48
TRMT10B	0.000316664	-1.52408	0.091	0.231	1	TRMT10B
DPYSL2	0.000317096	-0.850536	0.557	0.708	1	DPYSL2
FGFR1OP2	0.000321505	-1.01184	0.381	0.585	1	FGFR1OP2
SNX9	0.000321995	-0.52894	0.324	0.569	1	SNX9
ARFGAP3	0.000322802	-0.783686	0.273	0.477	1	ARFGAP3
HAGH	0.00032351	0.870058	0.381	0.138	1	HAGH
TRAIP	0.000324622	-2.3476	0.008	0.062	1	TRAIP
RSBN1L	0.000326698	-1.02852	0.344	0.523	1	RSBN1L
TSPAN11	0.000327178	-1.93138	0.047	0.154	1	TSPAN11
MVB12A	0.000327502	1.58008	0.34	0.123	1	MVB12A
LGALS4	0.0003287	1.97473	0.222	0.031	1	LGALS4
ZNF664	0.000329009	-1.29977	0.091	0.231	1	ZNF664
AURKAIP1	0.00032977	1.01984	0.586	0.4	1	AURKAIP1
MRPS26	0.000330264	2.28222	0.258	0.062	1	MRPS26
CHM	0.000330315	-1.05637	0.108	0.262	1	CHM
LCA5	0.000331697	-1.57895	0.071	0.2	1	LCA5
STXBP5	0.000332736	-1.57459	0.047	0.154	1	STXBP5
SLK	0.000333759	-0.832246	0.344	0.538	1	SLK
DDX17	0.000336489	-0.909076	0.555	0.677	1	DDX17
UPF2	0.000337229	-0.941344	0.368	0.6	1	UPF2
AP3S1	0.000339021	1.31292	0.475	0.262	1	AP3S1
ZNF143	0.000339838	-1.56139	0.099	0.246	1	ZNF143
TRIM56	0.000340131	-0.710106	0.368	0.585	1	TRIM56
FAM173A	0.000340311	2.471	0.222	0.031	1	FAM173A
DUSP12	0.000343354	-1.2764	0.13	0.292	1	DUSP12
MAP3K12	0.000349201	-1.57402	0.04	0.138	1	MAP3K12
CHCHD2	0.000352508	0.395875	0.898	0.846	1	CHCHD2
MAP3K2	0.000353539	-1.14831	0.193	0.369	1	MAP3K2
TIA1	0.000356795	-1.62934	0.135	0.292	1	TIA1
RNF217	0.000358309	-1.60048	0.099	0.246	1	RNF217
TIGAR	0.000359091	-2.08035	0.074	0.2	1	TIGAR
RIOK2	0.000359902	-1.48652	0.081	0.215	1	RIOK2
UTP3	0.000359954	-0.754901	0.161	0.338	1	UTP3
CDC42EP4	0.0003622	-1.04172	0.302	0.492	1	CDC42EP4
HAUS2	0.000362703	-1.0776	0.099	0.246	1	HAUS2
MYO1B	0.000362843	-0.884241	0.333	0.523	1	MYO1B
ARC	0.000362983	2.87079	0.254	0.062	1	ARC
GNGT2	0.000366329	-1.29812	0.081	0.215	1	GNGT2
RALGAPB	0.000368284	-1.08391	0.119	0.277	1	RALGAPB
HPCAL1	0.000369038	0.757	0.572	0.338	1	HPCAL1
KRTCAP2	0.000370765	-0.792425	0.557	0.754	1	KRTCAP2
USP9X	0.00037187	-1.69415	0.211	0.4	1	USP9X
RTN4	0.000372056	0.608673	0.807	0.692	1	RTN4
BRF2	0.000375379	-1.89818	0.033	0.123	1	BRF2
NUDT15	0.000380156	-1.29029	0.13	0.292	1	NUDT15
XRN1	0.000382728	-0.797456	0.183	0.369	1	XRN1
NELFA	0.000382991	-0.911257	0.095	0.246	1	NELFA
ZNF506	0.000384736	-1.78958	0.074	0.2	1	ZNF506
LCOR	0.00038525	-1.82211	0.116	0.262	1	LCOR
KLF6	0.000390238	0.8057	0.732	0.569	1	KLF6
ADRBK1	0.000392925	4.00699	0.166	0	1	ADRBK1
TOPORS-AS1	0.000392925	3.94787	0.166	0	1	TOPORS-AS1
TP53I13	0.000392925	3.61784	0.166	0	1	TP53I13
ZEB1	0.000395719	-1.06743	0.455	0.6	1	ZEB1
NUP214	0.000401505	-0.756487	0.119	0.277	1	NUP214
ZMYM1	0.000402725	-1.53269	0.025	0.108	1	ZMYM1
GCSH	0.000403867	1.77553	0.266	0.062	1	GCSH
MRPL12	0.000407016	1.59967	0.251	0.046	1	MRPL12
TMEM184C	0.000408525	-1.87405	0.048	0.154	1	TMEM184C
EIF3F	0.000412406	0.807217	0.695	0.569	1	EIF3F
RPS14	0.000414451	0.345709	0.992	0.938	1	RPS14
R3HCC1L	0.000414712	-1.02379	0.062	0.185	1	R3HCC1L
DIS3L2	0.000415121	-1.01073	0.098	0.246	1	DIS3L2
SMPD4	0.000415966	-1.1247	0.078	0.215	1	SMPD4
DDX3Y	0.000418285	-1.58276	0.176	0.354	1	DDX3Y
CPEB4	0.000419279	-0.78341	0.217	0.415	1	CPEB4
C1orf27	0.000419975	3.99246	0.164	0	1	C1orf27
KB-1732A1.1	0.000419975	3.75896	0.164	0	1	KB-1732A1.1
RP11-792A8.4	0.000419975	3.75263	0.164	0	1	RP11-792A8.4
TMEM147	0.000421806	0.830595	0.576	0.354	1	TMEM147
TRPV2	0.000422401	-0.924272	0.137	0.308	1	TRPV2
CEP83	0.000423172	-1.41385	0.055	0.169	1	CEP83
NUP133	0.000427047	-1.23031	0.062	0.185	1	NUP133
TNPO1	0.000427526	-1.64772	0.254	0.446	1	TNPO1
NPLOC4	0.000429626	-1.59718	0.105	0.246	1	NPLOC4
DDX46	0.000441823	-0.708214	0.466	0.646	1	DDX46
TRIM73	0.000445503	-4.13724	0.014	0.077	1	TRIM73
PLAC9	0.000446403	1.76891	0.346	0.138	1	PLAC9
MALT1	0.000447495	-1.10052	0.169	0.354	1	MALT1
RAB2A	0.000447636	0.935554	0.654	0.538	1	RAB2A
RNASET2	0.000447973	2.06604	0.256	0.062	1	RNASET2
AP006222.2	0.000448827	3.74921	0.163	0	1	AP006222.2
ANKRD50	0.000452249	-1.34824	0.137	0.292	1	ANKRD50
ZNF251	0.000454602	-1.79552	0.084	0.215	1	ZNF251
RPS27A	0.000461962	0.288499	0.993	0.985	1	RPS27A
MAGI2	0.000462094	-2.67214	0.014	0.077	1	MAGI2
SDE2	0.000464448	-0.801106	0.282	0.492	1	SDE2
RAPGEF3	0.000466116	-0.940324	0.322	0.508	1	RAPGEF3
USF3	0.000470263	-1.22209	0.102	0.246	1	USF3
ZNF529	0.000471295	-1.2646	0.055	0.169	1	ZNF529
CSF2RB	0.000472194	-0.590109	0.218	0.415	1	CSF2RB
DKK3	0.000479598	5.00484	0.161	0	1	DKK3
TMED3	0.000481576	3.0053	0.187	0.015	1	TMED3
ADGRG1	0.0004824	-0.978966	0.398	0.6	1	ADGRG1
FARSB	0.000488206	-1.31697	0.082	0.215	1	FARSB
PLLP	0.000488239	1.49826	0.305	0.092	1	PLLP
IRF1	0.000492244	0.58666	0.902	0.769	1	IRF1
CAT	0.000493824	-1.35791	0.245	0.446	1	CAT
YARS	0.00049446	-1.04613	0.119	0.277	1	YARS
GNAI2	0.00049531	-0.598688	0.721	0.877	1	GNAI2
CYFIP1	0.000498281	-0.655175	0.317	0.523	1	CYFIP1
CCDC171	0.000501204	-1.49337	0.02	0.092	1	CCDC171
GIMAP6	0.000502228	-0.55356	0.528	0.692	1	GIMAP6
RUSC2	0.000502787	-1.67054	0.057	0.169	1	RUSC2
HMCN2	0.00050434	-1.35882	0.133	0.292	1	HMCN2
TPI1	0.000504736	0.513962	0.839	0.754	1	TPI1
VBP1	0.000505135	-0.706146	0.289	0.492	1	VBP1
KIAA1551	0.000507789	-1.00918	0.218	0.4	1	KIAA1551
ZNF821	0.000510549	-1.94829	0.048	0.154	1	ZNF821
PLXNB2	0.000511174	-1.34273	0.153	0.323	1	PLXNB2
TSHZ1	0.000511762	-1.02989	0.188	0.369	1	TSHZ1
EBLN3	0.00051241	3.86997	0.16	0	1	EBLN3
EIF3J-AS1	0.000512411	4.0146	0.16	0	1	EIF3J-AS1
HSBP1L1	0.000513853	2.43432	0.228	0.046	1	HSBP1L1
SLC25A39	0.000517072	1.39819	0.371	0.169	1	SLC25A39
SON	0.000518148	-0.72608	0.79	0.877	1	SON
AMOTL1	0.000518224	-1.11395	0.238	0.431	1	AMOTL1
LIPT1	0.000518848	-2.39549	0.05	0.154	1	LIPT1
HEATR5A	0.000518878	-1.55689	0.048	0.154	1	HEATR5A
ITGB4	0.000520149	-0.867828	0.37	0.569	1	ITGB4
NRDC	0.000522718	-1.09357	0.237	0.415	1	NRDC
DDI2	0.000525883	-1.42105	0.084	0.215	1	DDI2
RBCK1	0.000527754	1.23953	0.412	0.2	1	RBCK1
SLC10A6	0.000529584	-1.76688	0.014	0.077	1	SLC10A6
CALM2	0.000530307	0.521701	0.924	0.785	1	CALM2
REST	0.000533083	-1.22697	0.254	0.415	1	REST
H2AFX	0.000534692	1.27945	0.476	0.292	1	H2AFX
ECI2	0.000538979	-0.878869	0.249	0.431	1	ECI2
GTF3A	0.000544916	0.306038	0.422	0.2	1	GTF3A
ST7	0.000547642	-1.37311	0.057	0.169	1	ST7
SUGP2	0.000548296	-1.65903	0.095	0.231	1	SUGP2
DAB2	0.0005496	-0.741982	0.507	0.646	1	DAB2
HILPDA	0.000550943	-2.595	0.067	0.185	1	HILPDA
CHIC1	0.000557219	-0.993805	0.04	0.138	1	CHIC1
SUMO3	0.000560761	1.08479	0.521	0.308	1	SUMO3
RPL35	0.000562012	0.349865	0.966	0.923	1	RPL35
TMOD3	0.000564922	-1.18533	0.483	0.662	1	TMOD3
EYA3	0.000565433	-1.13607	0.074	0.2	1	EYA3
ATG16L1	0.000567521	-2.07997	0.034	0.123	1	ATG16L1
C6orf48	0.00056959	1.02197	0.602	0.462	1	C6orf48
GTF3C4	0.000574866	-1.09286	0.065	0.185	1	GTF3C4
RNF126	0.000577051	1.95369	0.234	0.046	1	RNF126
CCDC126	0.000584709	-1.9397	0.085	0.215	1	CCDC126
PLCB1	0.000585971	-1.07906	0.441	0.569	1	PLCB1
ZNF493	0.000591699	-1.13975	0.091	0.231	1	ZNF493
CAND1	0.000594356	-1.10384	0.242	0.415	1	CAND1
MBD6	0.000596965	-1.49097	0.106	0.246	1	MBD6
CEP162	0.00059925	-1.24137	0.067	0.185	1	CEP162
GTF2E1	0.000601555	-1.72859	0.027	0.108	1	GTF2E1
SLC12A6	0.000602383	-1.40381	0.108	0.246	1	SLC12A6
GPD2	0.000604515	-1.6192	0.078	0.2	1	GPD2
C2CD2L	0.000604781	-2.03241	0.059	0.169	1	C2CD2L
THUMPD3-AS1	0.000607094	-0.800979	0.269	0.477	1	THUMPD3-AS1
JPX	0.000611568	-0.712109	0.241	0.446	1	JPX
HADHA	0.000611605	-0.772778	0.421	0.631	1	HADHA
LIMS1	0.000614195	1.25173	0.569	0.369	1	LIMS1
KIAA1143	0.00061458	-0.876947	0.256	0.462	1	KIAA1143
PCBD1	0.000614749	1.80823	0.375	0.185	1	PCBD1
OTOA	0.000617819	-1.4931	0.041	0.138	1	OTOA
MYSM1	0.00061853	-1.41956	0.102	0.246	1	MYSM1
TUSC2	0.000620741	1.25604	0.283	0.077	1	TUSC2
CPSF7	0.000621923	-0.87302	0.154	0.323	1	CPSF7
KIAA0907	0.000624459	3.6113	0.156	0	1	KIAA0907
METTL10	0.000624459	3.61102	0.156	0	1	METTL10
RP11-983P16.4	0.000624459	3.5804	0.156	0	1	RP11-983P16.4
TDRD3	0.000628037	-1.04155	0.126	0.277	1	TDRD3
PPP4C	0.000630327	1.20856	0.506	0.323	1	PPP4C
ADSL	0.000632974	3.01678	0.201	0.031	1	ADSL
PITHD1	0.000636118	1.41788	0.364	0.138	1	PITHD1
TNS2	0.000638615	-0.69209	0.45	0.677	1	TNS2
TERF2IP	0.000638645	1.13497	0.545	0.354	1	TERF2IP
HOXB3	0.000648798	-1.15009	0.159	0.323	1	HOXB3
LYL1	0.000650831	1.39871	0.307	0.092	1	LYL1
EPHA4	0.00065238	-0.957008	0.181	0.369	1	EPHA4
ENPP4	0.000653333	-1.12944	0.156	0.323	1	ENPP4
HAUS8	0.000654544	-1.78927	0.034	0.123	1	HAUS8
DAXX	0.000655288	-1.16169	0.176	0.338	1	DAXX
SIKE1	0.000656164	-1.37218	0.139	0.292	1	SIKE1
ZNF480	0.000658048	-1.2341	0.084	0.215	1	ZNF480
DHTKD1	0.000665754	-1.39749	0.085	0.215	1	DHTKD1
RP11-352M15.2	0.000666839	3.86014	0.154	0	1	RP11-352M15.2
ZCCHC6	0.000666839	3.66815	0.154	0	1	ZCCHC6
FAM160B1	0.000667443	-1.28123	0.086	0.215	1	FAM160B1
DENND2C	0.000668764	-1.4958	0.05	0.154	1	DENND2C
PLK3	0.000668844	0.862247	0.61	0.415	1	PLK3
HERC1	0.000672461	-1.49095	0.245	0.431	1	HERC1
G3BP1	0.000674135	-0.911467	0.402	0.554	1	G3BP1
PLK2	0.000674332	-0.840174	0.433	0.646	1	PLK2
KIAA1841	0.00067565	-1.18024	0.027	0.108	1	KIAA1841
ZADH2	0.00068099	-1.47325	0.098	0.231	1	ZADH2
ATXN2	0.000681205	-0.789911	0.241	0.431	1	ATXN2
EEF1D	0.000686215	0.450048	0.899	0.846	1	EEF1D
ACO1	0.000691688	-0.856615	0.12	0.277	1	ACO1
KIAA1109	0.000694657	-1.14141	0.184	0.354	1	KIAA1109
MT-ND2	0.000694815	0.522516	0.984	0.938	1	MT-ND2
SFT2D2	0.000698555	-1.04311	0.147	0.308	1	SFT2D2
MTPN	0.000702352	-0.687848	0.507	0.646	1	MTPN
IFITM3	0.000703752	0.323869	0.997	0.969	1	IFITM3
CANT1	0.000704301	-1.37334	0.086	0.215	1	CANT1
PYURF	0.000707191	0.487475	0.615	0.4	1	PYURF
PPP4R3B	0.000709928	-1.06036	0.232	0.415	1	PPP4R3B
ERLEC1	0.000714226	-0.831618	0.414	0.615	1	ERLEC1
TNRC6A	0.000722116	-0.704092	0.207	0.4	1	TNRC6A
CD59	0.000723942	0.474321	0.941	0.923	1	CD59
NAT9	0.000726533	-2.18263	0.098	0.231	1	NAT9
SNRNP35	0.000728567	-0.702852	0.163	0.338	1	SNRNP35
DOCK1	0.000728939	-0.792516	0.266	0.477	1	DOCK1
GNPDA2	0.000733924	-1.25958	0.095	0.231	1	GNPDA2
TSEN34	0.000741092	1.69893	0.347	0.154	1	TSEN34
AASDHPPT	0.000743929	-0.988329	0.147	0.308	1	AASDHPPT
DNM1L	0.000744588	-0.942495	0.194	0.369	1	DNM1L
ENO1	0.000751552	0.341122	0.737	0.646	1	ENO1
FAM167B	0.000755701	0.716502	0.552	0.354	1	FAM167B
ZNF704	0.000757058	-1.00324	0.237	0.415	1	ZNF704
FAM58A	0.000760134	3.59992	0.152	0	1	FAM58A
SKP2	0.000761365	-2.47385	0.021	0.092	1	SKP2
KCTD7	0.000767082	-2.81754	0.021	0.092	1	KCTD7
SOS1	0.000767871	-0.821023	0.323	0.508	1	SOS1
RTCB	0.000769017	-0.638208	0.293	0.508	1	RTCB
ITGA9	0.000775926	-1.4218	0.164	0.338	1	ITGA9
AMOTL2	0.000777317	-1.30614	0.116	0.262	1	AMOTL2
ZNF845	0.00077847	-2.85621	0.01	0.062	1	ZNF845
DDX27	0.000778725	-1.41051	0.222	0.415	1	DDX27
ERG	0.000785663	-0.65316	0.551	0.708	1	ERG
LGR4	0.000786492	-1.65438	0.01	0.062	1	LGR4
EVA1B	0.000789848	1.12619	0.371	0.154	1	EVA1B
ZNF580	0.000791313	2.08586	0.292	0.108	1	ZNF580
GDPD1	0.000794591	-4.2369	0.01	0.062	1	GDPD1
TENM2	0.000795469	-2.38405	0.028	0.108	1	TENM2
TSPAN12	0.000800819	-0.94682	0.351	0.523	1	TSPAN12
TGFB1I1	0.000802013	2.00047	0.35	0.169	1	TGFB1I1
SIGMAR1	0.000802514	3.302	0.174	0.015	1	SIGMAR1
PGRMC1	0.000802721	1.13922	0.445	0.262	1	PGRMC1
TSPAN14	0.000803854	-0.477096	0.501	0.723	1	TSPAN14
MAK	0.000811022	-2.60263	0.01	0.062	1	MAK
RP11-294J22.6	0.000811415	4.18878	0.15	0	1	RP11-294J22.6
DSCR3	0.000811415	3.95275	0.15	0	1	DSCR3
GFPT1	0.000813079	-1.08695	0.095	0.231	1	GFPT1
PEBP1	0.000822164	0.603146	0.715	0.554	1	PEBP1
RBM4B	0.000828705	-1.00184	0.082	0.215	1	RBM4B
ZNF510	0.000836261	-2.46493	0.01	0.062	1	ZNF510
SLC7A11	0.000836261	-1.98359	0.01	0.062	1	SLC7A11
[truncated: 12,298 more rows]

## Sheet: DEGs_Endotheliacells_NATvsTumor
	p_val	avg_log2FC	pct.1	pct.2	p_val_adj	gene
IGHA1	4.40985e-166	2.35173	0.962	0.295	1.65784e-161	IGHA1
JCHAIN	8.24324e-143	3.74765	0.857	0.16	3.09896e-138	JCHAIN
HLA-E	3.09996e-142	1.48846	0.99	0.945	1.1654e-137	HLA-E
FABP5	6.80806e-134	3.34052	0.956	0.651	2.55942e-129	FABP5
SOCS3	1.97897e-124	2.41532	0.942	0.72	7.43976e-120	SOCS3
CD320	6.13417e-118	3.80109	0.885	0.573	2.30608e-113	CD320
SDPR	6.39504e-117	3.19702	0.868	0.338	2.40415e-112	SDPR
IGHA2	3.30228e-115	4.42884	0.751	0.118	1.24146e-110	IGHA2
CD36	7.33876e-114	6.38236	0.674	0.036	2.75893e-109	CD36
HSPG2	3.79954e-108	-1.99982	0.698	0.949	1.4284e-103	HSPG2
H3F3B	2.21449e-107	1.12864	0.994	0.971	8.32515e-103	H3F3B
TGM2	1.14961e-106	-3.87131	0.108	0.687	4.32184e-102	TGM2
TXNIP	5.29787e-106	3.30534	0.824	0.298	1.99168e-101	TXNIP
C4orf48	4.58933e-103	-3.54312	0.137	0.702	1.72531e-98	C4orf48
IRF1	3.6168e-99	2.01692	0.902	0.675	1.3597e-94	IRF1
GADD45B	1.42778e-96	2.07389	0.914	0.693	5.3676e-92	GADD45B
S100A6	2.08344e-95	-1.43475	0.973	0.989	7.83248e-91	S100A6
IGFBP2	3.07655e-92	2.97206	0.735	0.195	1.1566e-87	IGFBP2
PFN1	5.62382e-92	-1.27476	0.918	0.973	2.11422e-87	PFN1
COL4A1	6.43533e-92	-2.41303	0.649	0.9	2.4193e-87	COL4A1
ITM2B	3.83614e-91	1.3177	0.99	0.933	1.44216e-86	ITM2B
GSN	3.02359e-90	2.50155	0.905	0.745	1.13669e-85	GSN
COL4A2	5.10587e-88	-2.20968	0.606	0.889	1.9195e-83	COL4A2
B2M	1.58036e-86	0.816393	1	1	5.9412e-82	B2M
SERPINE1	5.03624e-86	-3.18237	0.188	0.704	1.89333e-81	SERPINE1
MMP2	5.3203e-86	-3.48515	0.115	0.627	2.00011e-81	MMP2
SERTAD1	6.65882e-86	1.75309	0.895	0.691	2.50332e-81	SERTAD1
PLAT	6.35391e-84	3.92357	0.705	0.235	2.38869e-79	PLAT
RPLP1	9.12371e-84	-0.769465	0.994	0.996	3.42997e-79	RPLP1
TMSB10	6.79517e-81	-0.786505	0.999	1	2.55457e-76	TMSB10
CXCL8	7.40431e-81	-2.68879	0.139	0.66	2.78358e-76	CXCL8
SH3BGRL3	8.33081e-81	-1.28007	0.837	0.936	3.13189e-76	SH3BGRL3
LGALS1	2.3119e-80	-2.04442	0.827	0.944	8.69134e-76	LGALS1
CLDN5	8.89538e-80	1.95859	0.935	0.704	3.34413e-75	CLDN5
SERF2	1.7385e-78	-0.797554	0.97	0.995	6.53572e-74	SERF2
TIMP3	4.61987e-77	2.49125	0.823	0.464	1.73679e-72	TIMP3
IGKC	1.00977e-76	0.757805	0.986	0.86	3.79613e-72	IGKC
RPS19	6.27109e-76	-0.821591	0.987	0.996	2.35755e-71	RPS19
HLA-C	6.71674e-76	0.97941	0.992	0.969	2.52509e-71	HLA-C
ENPP2	1.64116e-75	3.56573	0.66	0.175	6.16977e-71	ENPP2
RPL28	2.10597e-75	-0.710449	0.986	0.998	7.91719e-71	RPL28
KLF4	2.95413e-75	1.79765	0.888	0.598	1.11058e-70	KLF4
PRCP	3.16448e-75	-2.74146	0.234	0.698	1.18965e-70	PRCP
UBC	8.09029e-75	1.21106	0.989	0.936	3.04146e-70	UBC
LIFR	2.0123e-74	3.9259	0.555	0.065	7.56502e-70	LIFR
CCL3	9.27374e-74	-3.66548	0.058	0.5	3.48637e-69	CCL3
SEPP1	6.86852e-72	2.34375	0.752	0.327	2.58215e-67	SEPP1
EIF1	2.99243e-70	0.668058	0.994	0.993	1.12497e-65	EIF1
ATP5E	6.07846e-69	-0.77571	0.907	0.978	2.28514e-64	ATP5E
SPARCL1	8.75558e-68	1.38541	0.888	0.884	3.29157e-63	SPARCL1
JUNB	1.5194e-67	1.19091	0.992	0.945	5.71202e-63	JUNB
IGLC2	5.32358e-67	1.80121	0.846	0.487	2.00135e-62	IGLC2
FAM107A	1.01705e-66	2.92485	0.644	0.213	3.8235e-62	FAM107A
JUN	3.58245e-66	1.58072	0.943	0.869	1.34679e-61	JUN
S100A11	7.4691e-66	-1.14786	0.871	0.967	2.80793e-61	S100A11
SELE	1.26682e-64	-3.68999	0.106	0.538	4.76248e-60	SELE
COL6A2	1.3312e-63	-2.25495	0.322	0.725	5.00453e-59	COL6A2
GAPDH	1.60161e-63	-0.819935	0.963	0.975	6.0211e-59	GAPDH
DNAJA1	1.99197e-63	1.40153	0.932	0.798	7.4886e-59	DNAJA1
IGFBP4	3.9346e-63	1.12649	0.948	0.887	1.47917e-58	IGFBP4
RHOB	1.28336e-62	-1.56094	0.606	0.871	4.82467e-58	RHOB
KLF6	1.99732e-61	-1.49128	0.732	0.889	7.50874e-57	KLF6
EGR1	6.78316e-61	1.72524	0.858	0.615	2.55006e-56	EGR1
FKBP1A	6.8981e-60	-0.87703	0.948	0.982	2.59327e-55	FKBP1A
CASC15	8.40308e-60	-3.68765	0.052	0.429	3.15906e-55	CASC15
CAV1	9.92876e-60	1.28714	0.959	0.791	3.73262e-55	CAV1
ZC3HAV1	3.56902e-59	2.00465	0.741	0.384	1.34174e-54	ZC3HAV1
TGFBR2	1.02752e-58	1.45758	0.856	0.689	3.86284e-54	TGFBR2
ZBTB16	6.7913e-58	3.49354	0.479	0.065	2.55312e-53	ZBTB16
CD74	1.3943e-57	1.19311	0.966	0.813	5.24174e-53	CD74
RPLP0	9.77567e-57	-0.842338	0.931	0.962	3.67507e-52	RPLP0
PPIA	1.26493e-56	-0.845304	0.918	0.956	4.75537e-52	PPIA
ADIRF	1.86731e-56	1.94257	0.795	0.456	7.01996e-52	ADIRF
CCL3L3	2.77949e-56	-4.91037	0.011	0.336	1.04492e-51	CCL3L3
HLA-A	6.58121e-56	0.81597	0.984	0.984	2.47414e-51	HLA-A
NKX2-3	7.13247e-56	3.87149	0.462	0.064	2.68138e-51	NKX2-3
FOSB	9.49934e-56	1.23298	0.929	0.858	3.57118e-51	FOSB
CDH13	1.68835e-55	-2.57852	0.133	0.529	6.34719e-51	CDH13
COTL1	1.91735e-55	-2.46523	0.269	0.642	7.20807e-51	COTL1
COL15A1	2.63645e-55	-1.65866	0.548	0.809	9.91146e-51	COL15A1
IER2	4.17286e-54	1.26319	0.931	0.844	1.56874e-49	IER2
IFIT3	5.11852e-54	3.03562	0.542	0.14	1.92426e-49	IFIT3
ZFP36	8.94477e-54	1.21515	0.956	0.88	3.3627e-49	ZFP36
FSTL1	1.70107e-53	-1.95306	0.392	0.718	6.39498e-49	FSTL1
HTRA1	1.92396e-53	-1.5208	0.507	0.802	7.23294e-49	HTRA1
SLC14A1	2.02315e-53	3.55884	0.458	0.067	7.60584e-49	SLC14A1
RBP7	2.64792e-53	2.40638	0.593	0.176	9.9546e-49	RBP7
SPARC	3.01332e-53	-1.27658	0.779	0.956	1.13283e-48	SPARC
TTYH3	4.38931e-53	-3.30842	0.05	0.398	1.65012e-48	TTYH3
CD276	5.5546e-53	-3.46176	0.064	0.413	2.08819e-48	CD276
CTHRC1	6.62458e-53	-2.5721	0.178	0.571	2.49045e-48	CTHRC1
LAMA4	6.83713e-53	-1.98243	0.33	0.689	2.57035e-48	LAMA4
IGFBP5	6.99788e-53	-6.07221	0.065	0.409	2.63078e-48	IGFBP5
CFD	7.73747e-53	5.6623	0.373	0.015	2.90882e-48	CFD
RPS3	1.14536e-52	-0.640677	0.984	0.987	4.30588e-48	RPS3
EMP2	1.51909e-52	1.5117	0.805	0.578	5.71086e-48	EMP2
TMEM88	1.82049e-52	2.38158	0.659	0.309	6.84393e-48	TMEM88
MAP1B	2.68542e-52	-1.98878	0.262	0.653	1.00956e-47	MAP1B
CDKN1A	5.58891e-52	1.57257	0.837	0.693	2.10109e-47	CDKN1A
COLGALT1	9.98298e-52	-2.63436	0.125	0.498	3.753e-47	COLGALT1
MX1	7.12844e-51	2.68785	0.541	0.151	2.67987e-46	MX1
FN1	8.55649e-51	-2.27854	0.144	0.531	3.21673e-46	FN1
CCL20	9.55002e-51	-5.05634	0.02	0.327	3.59024e-46	CCL20
AP2S1	9.84785e-50	-1.32131	0.623	0.822	3.7022e-45	AP2S1
EPHX1	1.03366e-49	2.38295	0.606	0.242	3.88595e-45	EPHX1
ANXA2	2.09047e-49	-0.84514	0.834	0.947	7.85892e-45	ANXA2
RPL12	3.43342e-49	-0.695408	0.959	0.987	1.29076e-44	RPL12
MMP14	3.52283e-49	-2.71644	0.12	0.478	1.32437e-44	MMP14
EIF4EBP1	3.5231e-49	-2.7855	0.149	0.504	1.32447e-44	EIF4EBP1
ANKRD28	4.71714e-49	-2.35755	0.21	0.582	1.77336e-44	ANKRD28
C1orf54	6.82473e-49	-1.53738	0.455	0.764	2.56569e-44	C1orf54
CA4	9.11308e-49	9.20663	0.331	0.004	3.42597e-44	CA4
P2RY6	7.95541e-48	-3.37577	0.055	0.382	2.99076e-43	P2RY6
RPL18A	1.06822e-47	-0.551205	0.994	0.993	4.01588e-43	RPL18A
IGHG4	1.07772e-47	-2.76532	0.169	0.531	4.05159e-43	IGHG4
MYL6	1.27279e-47	-0.774441	0.976	0.987	4.78493e-43	MYL6
PPP1R10	1.9746e-47	2.05711	0.64	0.293	7.42331e-43	PPP1R10
TMSB4X	3.41615e-47	-0.660176	1	1	1.28427e-42	TMSB4X
HLA-DPA1	4.52867e-47	1.54386	0.799	0.564	1.70251e-42	HLA-DPA1
LIMCH1	6.27901e-47	2.02742	0.619	0.249	2.36053e-42	LIMCH1
PXDN	1.96528e-46	-2.48935	0.252	0.578	7.38826e-42	PXDN
ATOX1	2.17809e-46	-1.13216	0.669	0.86	8.18833e-42	ATOX1
PHGR1	2.49445e-46	2.1694	0.605	0.242	9.37762e-42	PHGR1
ACOT7	1.0658e-45	-3.06823	0.064	0.385	4.00679e-41	ACOT7
HLA-DRB1	1.49905e-45	1.43092	0.847	0.591	5.63553e-41	HLA-DRB1
CEBPD	2.19236e-45	2.28987	0.643	0.302	8.24197e-41	CEBPD
ABRACL	4.44794e-45	-2.11255	0.194	0.545	1.67216e-40	ABRACL
RPS15	4.47439e-45	-0.499786	0.983	1	1.6821e-40	RPS15
CXCL3	1.46015e-44	-1.80872	0.173	0.555	5.48928e-40	CXCL3
LY6E	2.83728e-44	1.12886	0.85	0.645	1.06665e-39	LY6E
SEC61G	3.1761e-44	-1.05828	0.707	0.869	1.19402e-39	SEC61G
ESM1	5.45147e-44	-5.1348	0.016	0.284	2.04942e-39	ESM1
UBB	5.47108e-44	0.733113	0.98	0.942	2.0568e-39	UBB
PRKCDBP	8.98351e-44	-1.34896	0.669	0.84	3.37726e-39	PRKCDBP
RPL39	1.37734e-43	-0.629119	0.972	0.984	5.17797e-39	RPL39
VWF	1.79064e-43	-1.35029	0.746	0.895	6.73175e-39	VWF
CCL4	2.96594e-43	-2.80818	0.068	0.382	1.11501e-38	CCL4
GUK1	3.79761e-43	-0.718901	0.904	0.944	1.42767e-38	GUK1
RPS21	5.19175e-43	-0.693892	0.891	0.962	1.95179e-38	RPS21
PDLIM7	6.87419e-43	-1.93583	0.258	0.596	2.58428e-38	PDLIM7
THBD	6.93669e-43	1.75735	0.738	0.507	2.60778e-38	THBD
AQP1	9.58375e-43	-1.78754	0.296	0.658	3.60292e-38	AQP1
HLA-DRA	1.11569e-42	1.22876	0.873	0.651	4.19431e-38	HLA-DRA
DNAJB1	1.39407e-42	1.22051	0.836	0.636	5.24086e-38	DNAJB1
IFIT1	1.49324e-42	2.69984	0.416	0.071	5.6137e-38	IFIT1
MARCKS	2.15575e-42	-1.33158	0.443	0.764	8.10434e-38	MARCKS
SERPINH1	4.13728e-42	-1.27899	0.612	0.816	1.55537e-37	SERPINH1
JAM2	1.09205e-41	1.71221	0.742	0.555	4.10546e-37	JAM2
CD99	1.6053e-41	-0.93629	0.792	0.904	6.03495e-37	CD99
VWA1	3.57144e-41	-1.18	0.496	0.809	1.34265e-36	VWA1
MGLL	7.37092e-41	1.81465	0.731	0.545	2.77102e-36	MGLL
RPS2	7.77308e-41	-0.592838	0.99	0.995	2.92221e-36	RPS2
NREP	1.21752e-40	-2.76107	0.116	0.429	4.57715e-36	NREP
SLC29A1	1.51794e-40	-2.45836	0.118	0.44	5.70655e-36	SLC29A1
SOX4	1.85615e-40	-1.32951	0.465	0.767	6.97801e-36	SOX4
HLA-DPB1	2.0117e-40	1.34892	0.79	0.564	7.56278e-36	HLA-DPB1
LGALS3	2.60666e-39	1.22293	0.824	0.678	9.79948e-35	LGALS3
GAS6	2.61975e-39	1.51129	0.7	0.402	9.84869e-35	GAS6
PMAIP1	2.90631e-39	-2.0748	0.184	0.515	1.0926e-34	PMAIP1
CXCL1	4.60715e-39	-2.59467	0.079	0.382	1.73201e-34	CXCL1
ITGA5	5.75516e-39	-1.27678	0.497	0.764	2.16359e-34	ITGA5
NFIB	6.00292e-39	1.19634	0.82	0.68	2.25674e-34	NFIB
SRGN	6.12603e-39	1.19459	0.897	0.831	2.30302e-34	SRGN
YBX3	1.00285e-38	0.883598	0.902	0.824	3.7701e-34	YBX3
RPL13	2.40325e-38	-0.492093	0.994	0.996	9.03479e-34	RPL13
PLPP1	2.61608e-38	1.19373	0.744	0.42	9.83488e-34	PLPP1
GNG11	4.47849e-38	0.793203	0.98	0.947	1.68364e-33	GNG11
STAB1	4.99371e-38	-1.99606	0.14	0.465	1.87734e-33	STAB1
RAB13	5.72898e-38	-1.03576	0.703	0.838	2.15375e-33	RAB13
OST4	7.86844e-38	-0.701875	0.84	0.916	2.95806e-33	OST4
ADAMTS6	1.2994e-37	-4.47017	0.031	0.28	4.88495e-33	ADAMTS6
TM4SF1	1.80372e-37	0.971798	0.973	0.949	6.78091e-33	TM4SF1
CD93	3.56955e-37	-1.13724	0.636	0.824	1.34194e-32	CD93
PGF	4.92628e-37	-2.95431	0.194	0.504	1.85198e-32	PGF
ARID5A	5.29753e-37	1.79643	0.676	0.411	1.99155e-32	ARID5A
IGHG3	5.51608e-37	-2.23374	0.147	0.46	2.07371e-32	IGHG3
CRNDE	6.75453e-37	-3.77956	0.024	0.267	2.5393e-32	CRNDE
COL18A1	8.18602e-37	-1.26995	0.52	0.765	3.07745e-32	COL18A1
RNF145	1.10236e-36	-1.39286	0.357	0.665	4.14422e-32	RNF145
PPP1R14A	1.11868e-36	2.86812	0.365	0.062	4.20556e-32	PPP1R14A
SLC2A3	1.55822e-36	1.38142	0.768	0.613	5.85798e-32	SLC2A3
SDCBP	1.57541e-36	1.09434	0.874	0.74	5.92258e-32	SDCBP
SERPING1	1.63764e-36	1.45763	0.629	0.285	6.15656e-32	SERPING1
LCN2	1.68361e-36	-4.55216	0.01	0.233	6.32936e-32	LCN2
NID1	2.02788e-36	-2.28414	0.174	0.475	7.6236e-32	NID1
PLVAP	2.32084e-36	1.55906	0.833	0.889	8.72497e-32	PLVAP
RSAD2	2.36993e-36	3.19934	0.356	0.058	8.90953e-32	RSAD2
RPS18	2.81275e-36	-0.475882	0.996	0.998	1.05743e-31	RPS18
MZT2A	3.257e-36	-1.64591	0.347	0.622	1.22444e-31	MZT2A
UQCRQ	3.52448e-36	-0.913375	0.707	0.865	1.32499e-31	UQCRQ
GIMAP4	3.78716e-36	1.5515	0.717	0.46	1.42375e-31	GIMAP4
RPL37A	3.98574e-36	-0.489513	0.979	0.991	1.4984e-31	RPL37A
TACC1	4.49556e-36	1.49769	0.72	0.522	1.69006e-31	TACC1
VCAM1	6.88518e-36	-2.86936	0.054	0.32	2.58842e-31	VCAM1
RPL36	7.30944e-36	-0.500959	0.975	0.987	2.74791e-31	RPL36
TSPAN7	1.00536e-35	1.40463	0.705	0.405	3.77955e-31	TSPAN7
RPS15A	1.03409e-35	-0.472737	0.99	0.971	3.88756e-31	RPS15A
CD200	2.02183e-35	-1.88401	0.153	0.471	7.60086e-31	CD200
FNDC4	2.81156e-35	-3.39144	0.028	0.267	1.05698e-30	FNDC4
FLNA	3.92522e-35	-1.35163	0.431	0.7	1.47565e-30	FLNA
IL1B	1.07496e-34	-3.42663	0.02	0.245	4.04121e-30	IL1B
RGS5	1.51808e-34	3.47882	0.35	0.065	5.70708e-30	RGS5
GIMAP7	1.65715e-34	1.5581	0.705	0.435	6.2299e-30	GIMAP7
CXCL2	2.45501e-34	-1.19397	0.371	0.705	9.22936e-30	CXCL2
ATP5J2	3.76787e-34	-1.22168	0.497	0.74	1.41649e-29	ATP5J2
RPL35	3.92406e-34	-0.479271	0.966	0.984	1.47521e-29	RPL35
EGR2	4.1352e-34	3.39048	0.314	0.04	1.55459e-29	EGR2
THBS1	5.50243e-34	-2.18494	0.228	0.52	2.06858e-29	THBS1
BAALC	5.97748e-34	2.83855	0.365	0.076	2.24717e-29	BAALC
RPL29	6.31338e-34	-0.471441	0.975	0.98	2.37345e-29	RPL29
FOS	7.29656e-34	1.18829	0.935	0.876	2.74307e-29	FOS
RGS3	7.30572e-34	-1.74709	0.388	0.647	2.74651e-29	RGS3
NDRG2	9.91105e-34	2.72499	0.358	0.073	3.72596e-29	NDRG2
MARCKSL1	1.03335e-33	-0.911033	0.712	0.849	3.88478e-29	MARCKSL1
OCIAD2	1.38457e-33	-1.43587	0.387	0.678	5.20515e-29	OCIAD2
ELF1	1.68971e-33	1.49053	0.71	0.478	6.35228e-29	ELF1
HLA-DMA	2.30012e-33	1.68893	0.636	0.36	8.64706e-29	HLA-DMA
AC116035.1	4.65134e-33	5.89391	0.241	0.005	1.74862e-28	AC116035.1
FBN1	6.50601e-33	-2.26769	0.122	0.402	2.44587e-28	FBN1
FXYD6	9.41178e-33	2.47322	0.466	0.164	3.53827e-28	FXYD6
KIAA1147	9.53922e-33	-2.59282	0.081	0.345	3.58617e-28	KIAA1147
RPS29	1.12976e-32	-0.507751	0.97	0.976	4.24723e-28	RPS29
HEXIM1	1.14366e-32	1.63866	0.618	0.358	4.29949e-28	HEXIM1
CYSTM1	1.19799e-32	1.35238	0.694	0.478	4.50374e-28	CYSTM1
MFAP2	1.4975e-32	-3.44257	0.024	0.245	5.62969e-28	MFAP2
GBP1	1.75876e-32	1.62538	0.542	0.236	6.61188e-28	GBP1
SLC25A25	1.76615e-32	1.99529	0.576	0.311	6.63966e-28	SLC25A25
BCAM	2.57275e-32	1.05959	0.813	0.707	9.672e-28	BCAM
SPP1	3.79161e-32	-3.06036	0.027	0.251	1.42542e-27	SPP1
HLA-DRB5	4.18777e-32	1.42145	0.649	0.367	1.57435e-27	HLA-DRB5
ENTPD1	5.30577e-32	-1.56151	0.324	0.616	1.99465e-27	ENTPD1
GADD45GIP1	6.28456e-32	-1.00767	0.596	0.791	2.36262e-27	GADD45GIP1
RBP5	8.16213e-32	1.93516	0.575	0.28	3.06847e-27	RBP5
G0S2	9.87711e-32	-3.04089	0.031	0.255	3.7132e-27	G0S2
RPL7A	2.01465e-31	-0.48246	0.966	0.98	7.57389e-27	RPL7A
CCL4L2	3.51942e-31	-2.81682	0.025	0.24	1.32309e-26	CCL4L2
CALCRL	4.50228e-31	-1.17505	0.513	0.753	1.69259e-26	CALCRL
TIMM13	5.46765e-31	-1.2355	0.452	0.693	2.05551e-26	TIMM13
CLDN4	5.56177e-31	-1.32252	0.187	0.484	2.09089e-26	CLDN4
CPXM2	6.108e-31	-2.69005	0.047	0.28	2.29624e-26	CPXM2
FHL1	7.07055e-31	2.38376	0.402	0.118	2.6581e-26	FHL1
QPCT	7.57573e-31	-3.32924	0.02	0.225	2.84802e-26	QPCT
CRACR2B	8.23641e-31	2.42755	0.385	0.105	3.0964e-26	CRACR2B
PDCD4	1.07743e-30	1.6449	0.625	0.375	4.0505e-26	PDCD4
HN1	1.15208e-30	-1.53445	0.303	0.593	4.33113e-26	HN1
NT5E	1.44687e-30	-2.08104	0.072	0.325	5.43938e-26	NT5E
PPP1R14B	1.88683e-30	-1.73735	0.218	0.493	7.09335e-26	PPP1R14B
IGFBP6	2.34632e-30	2.43226	0.472	0.191	8.82076e-26	IGFBP6
C14orf2	3.19679e-30	-0.869918	0.67	0.845	1.2018e-25	C14orf2
BTNL9	3.5968e-30	2.00973	0.282	0.035	1.35218e-25	BTNL9
RPS26	4.12017e-30	-0.596471	0.918	0.965	1.54894e-25	RPS26
SYCE1L	4.15855e-30	-2.83292	0.062	0.3	1.56337e-25	SYCE1L
MMP1	6.25093e-30	-5.22253	0.004	0.182	2.34997e-25	MMP1
APOLD1	7.16209e-30	1.72102	0.649	0.425	2.69252e-25	APOLD1
SVIL	1.41844e-29	-1.67592	0.19	0.476	5.33247e-25	SVIL
ATOH8	1.43853e-29	3.15324	0.323	0.067	5.40799e-25	ATOH8
OAF	1.85865e-29	-1.65307	0.244	0.525	6.9874e-25	OAF
IER3	1.89101e-29	-1.32492	0.649	0.798	7.10908e-25	IER3
HIF3A	2.10753e-29	4.26154	0.229	0.011	7.92305e-25	HIF3A
UBA52	2.71759e-29	-0.385705	0.959	0.973	1.02165e-24	UBA52
IFI16	3.8413e-29	1.09148	0.776	0.615	1.4441e-24	IFI16
MIF	3.96579e-29	-1.1024	0.603	0.762	1.4909e-24	MIF
RPL32	5.10545e-29	-0.4035	0.992	0.991	1.91934e-24	RPL32
SELP	5.25827e-29	-2.47336	0.11	0.358	1.97679e-24	SELP
LAMC1	5.50177e-29	-1.52545	0.357	0.602	2.06834e-24	LAMC1
TSHZ2	5.58236e-29	-1.37405	0.198	0.522	2.09863e-24	TSHZ2
FTL	6.15462e-29	0.472306	0.987	0.978	2.31377e-24	FTL
DDX5	6.60263e-29	0.677283	0.963	0.949	2.48219e-24	DDX5
MYLIP	6.76898e-29	1.56237	0.603	0.355	2.54473e-24	MYLIP
F2R	7.90481e-29	-1.64041	0.232	0.516	2.97173e-24	F2R
IGHG1	8.65107e-29	-2.5932	0.079	0.325	3.25228e-24	IGHG1
OSBPL1A	1.05782e-28	2.72789	0.34	0.084	3.97678e-24	OSBPL1A
S100A3	1.11935e-28	-2.48052	0.069	0.307	4.20809e-24	S100A3
SQLE	1.45527e-28	-2.45326	0.057	0.284	5.47094e-24	SQLE
FKBP10	1.61783e-28	-1.86502	0.142	0.405	6.08207e-24	FKBP10
RPS14	2.39426e-28	-0.371394	0.992	0.991	9.00099e-24	RPS14
ACKR3	2.58972e-28	-2.55287	0.089	0.333	9.73578e-24	ACKR3
SH3BGRL2	3.03491e-28	2.54795	0.344	0.084	1.14094e-23	SH3BGRL2
ROMO1	3.05915e-28	-1.12424	0.517	0.749	1.15006e-23	ROMO1
ITGAV	3.06828e-28	-1.72966	0.211	0.482	1.15349e-23	ITGAV
C1QTNF9	3.63856e-28	3.69113	0.227	0.013	1.36788e-23	C1QTNF9
TRIB1	3.69687e-28	1.55386	0.663	0.482	1.3898e-23	TRIB1
CCDC3	5.45999e-28	-2.70354	0.103	0.344	2.05263e-23	CCDC3
MZT2B	5.5552e-28	-1.05017	0.589	0.76	2.08842e-23	MZT2B
VAMP2	6.09649e-28	0.963286	0.752	0.582	2.29191e-23	VAMP2
ARC	7.04012e-28	3.64319	0.254	0.029	2.64666e-23	ARC
PPA1	7.31945e-28	1.06401	0.792	0.682	2.75168e-23	PPA1
IGHM	8.66762e-28	2.96904	0.302	0.058	3.2585e-23	IGHM
HIF1A	9.90929e-28	-1.2475	0.453	0.689	3.7253e-23	HIF1A
TCEB2	1.15389e-27	-0.663009	0.813	0.889	4.33794e-23	TCEB2
NDUFB2	1.27469e-27	-0.742303	0.737	0.853	4.79207e-23	NDUFB2
BTG2	1.3777e-27	1.38898	0.678	0.473	5.17934e-23	BTG2
STAT3	1.63886e-27	1.06862	0.751	0.644	6.16113e-23	STAT3
ACKR1	1.64129e-27	-0.805306	0.154	0.462	6.17028e-23	ACKR1
F3	2.23304e-27	-3.48948	0.045	0.253	8.3949e-23	F3
LRRC32	2.50276e-27	1.61052	0.567	0.304	9.40888e-23	LRRC32
C19orf53	2.67367e-27	-0.853492	0.62	0.793	1.00514e-22	C19orf53
CD81	2.71403e-27	-0.995534	0.644	0.811	1.02031e-22	CD81
TUBA1B	4.46321e-27	0.555808	0.915	0.805	1.6779e-22	TUBA1B
ZG16	4.84159e-27	4.54213	0.214	0.011	1.82015e-22	ZG16
TMA7	5.53106e-27	-0.528193	0.88	0.927	2.07935e-22	TMA7
RPS24	5.67165e-27	-0.433888	0.983	0.995	2.1322e-22	RPS24
KCNQ1OT1	7.72847e-27	1.81167	0.559	0.311	2.90544e-22	KCNQ1OT1
DDX3X	7.73525e-27	0.856025	0.839	0.722	2.90799e-22	DDX3X
CD109	8.53542e-27	-1.64018	0.115	0.365	3.20881e-22	CD109
LYZ	8.59211e-27	-3.00044	0.037	0.238	3.23012e-22	LYZ
CTSB	9.05325e-27	-0.994618	0.508	0.727	3.40348e-22	CTSB
RPL13A	9.6716e-27	-0.377299	0.997	0.996	3.63594e-22	RPL13A
RNF7	1.19587e-26	-0.945068	0.492	0.704	4.49575e-22	RNF7
ACE	1.28501e-26	1.71624	0.499	0.231	4.83087e-22	ACE
RPS17	1.49246e-26	-0.430141	0.979	0.982	5.61074e-22	RPS17
AGR2	1.54818e-26	-2.07611	0.091	0.325	5.82023e-22	AGR2
ATP5D	1.60229e-26	-0.716124	0.717	0.853	6.02366e-22	ATP5D
IGLC3	1.90176e-26	1.52549	0.53	0.253	7.14949e-22	IGLC3
HLA-F	2.44693e-26	1.26692	0.708	0.522	9.19898e-22	HLA-F
ATF3	2.96728e-26	1.54017	0.652	0.447	1.11552e-21	ATF3
ID2	3.01239e-26	1.24827	0.734	0.553	1.13248e-21	ID2
PTPRK	3.17974e-26	-1.66354	0.195	0.46	1.19539e-21	PTPRK
REG4	3.48417e-26	-6.66498	0.001	0.153	1.30984e-21	REG4
SH3BP5	6.21222e-26	1.33969	0.669	0.471	2.33542e-21	SH3BP5
NTN4	6.47544e-26	2.46713	0.314	0.075	2.43438e-21	NTN4
RPL27A	7.67393e-26	-0.365713	0.986	0.995	2.88494e-21	RPL27A
TIMM8B	8.34984e-26	-1.21605	0.357	0.604	3.13904e-21	TIMM8B
DDX58	1.01857e-25	2.37258	0.322	0.078	3.82919e-21	DDX58
IRF7	1.03507e-25	1.84327	0.524	0.291	3.89123e-21	IRF7
RPL37	1.08604e-25	-0.472619	0.966	0.976	4.08285e-21	RPL37
S100P	1.18329e-25	-3.6884	0.014	0.184	4.44845e-21	S100P
FXYD5	1.36724e-25	-0.710441	0.754	0.864	5.14e-21	FXYD5
APLN	2.06617e-25	-3.65361	0.028	0.213	7.76756e-21	APLN
NR4A1	2.23135e-25	1.2223	0.732	0.609	8.38853e-21	NR4A1
GPX3	3.14173e-25	2.50403	0.371	0.127	1.1811e-20	GPX3
DCHS1	3.19793e-25	-1.98799	0.099	0.335	1.20223e-20	DCHS1
C9orf3	4.08643e-25	1.44555	0.584	0.345	1.53625e-20	C9orf3
IRF9	4.40029e-25	1.91642	0.408	0.142	1.65425e-20	IRF9
RPLP2	4.45478e-25	-0.343067	0.994	0.995	1.67473e-20	RPLP2
HSP90AA1	4.87636e-25	0.597218	0.955	0.924	1.83322e-20	HSP90AA1
RPL18	5.29948e-25	-0.390975	0.963	0.98	1.99229e-20	RPL18
GIMAP1	8.57648e-25	1.62861	0.525	0.276	3.22424e-20	GIMAP1
RPS5	9.61887e-25	-0.459011	0.946	0.96	3.61612e-20	RPS5
RPS12	1.04589e-24	-0.3861	0.989	0.991	3.93192e-20	RPS12
ADAMTS7	1.12893e-24	-3.45805	0.047	0.238	4.2441e-20	ADAMTS7
CNBP	1.28165e-24	0.907574	0.78	0.644	4.81825e-20	CNBP
FAM110D	1.82696e-24	2.43982	0.426	0.189	6.86827e-20	FAM110D
DNTTIP2	2.0013e-24	1.70868	0.52	0.285	7.52367e-20	DNTTIP2
MIDN	2.31917e-24	0.98291	0.792	0.733	8.71867e-20	MIDN
HNRNPF	2.44371e-24	0.930172	0.786	0.658	9.1869e-20	HNRNPF
TNFSF10	3.10895e-24	1.11189	0.721	0.513	1.16878e-19	TNFSF10
MYRIP	3.50401e-24	3.46182	0.218	0.024	1.3173e-19	MYRIP
BACE2	3.78139e-24	-1.37491	0.333	0.569	1.42158e-19	BACE2
LEF1	3.89727e-24	-3.02044	0.033	0.215	1.46514e-19	LEF1
SSR3	5.94376e-24	-1.16024	0.449	0.656	2.2345e-19	SSR3
PLAC9	6.06447e-24	1.82873	0.346	0.098	2.27988e-19	PLAC9
SELENBP1	6.2493e-24	2.66932	0.282	0.064	2.34936e-19	SELENBP1
FAM213A	6.32585e-24	1.31813	0.642	0.458	2.37814e-19	FAM213A
CXorf36	6.5058e-24	-1.01457	0.473	0.698	2.44579e-19	CXorf36
LRG1	7.60988e-24	4.23689	0.212	0.022	2.86086e-19	LRG1
IFI6	8.14657e-24	0.630181	0.814	0.66	3.06262e-19	IFI6
NUDT14	8.70423e-24	-1.11338	0.348	0.613	3.27227e-19	NUDT14
ENG	8.77747e-24	-0.692504	0.805	0.922	3.2998e-19	ENG
GUCA2B	8.84096e-24	7.27073	0.171	0.002	3.32367e-19	GUCA2B
CHST1	9.13726e-24	-3.15349	0.05	0.242	3.43506e-19	CHST1
PKM	9.17357e-24	-0.867296	0.663	0.78	3.44871e-19	PKM
TAX1BP3	9.43509e-24	-0.95874	0.507	0.709	3.54703e-19	TAX1BP3
NAA10	9.4781e-24	-0.934187	0.513	0.713	3.5632e-19	NAA10
RPL38	1.0575e-23	-0.406345	0.958	0.975	3.97557e-19	RPL38
SORBS2	1.18429e-23	1.76863	0.438	0.191	4.4522e-19	SORBS2
GUCA2A	1.49107e-23	6.67114	0.174	0.004	5.60554e-19	GUCA2A
TMEM255B	1.56101e-23	-0.86907	0.475	0.709	5.86845e-19	TMEM255B
GOLM1	1.58183e-23	-1.62633	0.161	0.404	5.94673e-19	GOLM1
WSB1	1.61732e-23	0.688308	0.824	0.742	6.08015e-19	WSB1
NOP10	1.65682e-23	-0.681618	0.752	0.855	6.22863e-19	NOP10
FLT1	1.9022e-23	0.957371	0.734	0.598	7.15113e-19	FLT1
DDI2	2.07157e-23	-2.37791	0.084	0.295	7.78785e-19	DDI2
ADAM15	2.16072e-23	-1.01244	0.596	0.778	8.12302e-19	ADAM15
RPL10	2.92464e-23	-0.370096	0.999	0.996	1.09949e-18	RPL10
PDGFB	3.08216e-23	-2.07525	0.149	0.373	1.15871e-18	PDGFB
NRN1	3.34228e-23	1.43094	0.571	0.331	1.2565e-18	NRN1
ATP5I	3.58954e-23	-0.775464	0.694	0.829	1.34945e-18	ATP5I
ARL4C	3.65985e-23	-1.97943	0.108	0.335	1.37589e-18	ARL4C
SNRPD1	3.68841e-23	-1.00336	0.51	0.693	1.38662e-18	SNRPD1
CHD7	3.74248e-23	-2.07273	0.112	0.335	1.40695e-18	CHD7
LHX6	4.44979e-23	-2.52512	0.045	0.233	1.67285e-18	LHX6
CAV2	5.345e-23	1.00247	0.727	0.565	2.0094e-18	CAV2
SP100	5.42168e-23	1.31613	0.593	0.393	2.03823e-18	SP100
LARP6	6.60398e-23	-1.86778	0.064	0.264	2.4827e-18	LARP6
MTSS1	7.20159e-23	-2.61828	0.028	0.2	2.70737e-18	MTSS1
ITGB5	8.586e-23	2.49059	0.269	0.058	3.22782e-18	ITGB5
RPS9	1.11957e-22	-0.355036	0.984	0.989	4.20893e-18	RPS9
ZNF704	1.16927e-22	2.70706	0.237	0.038	4.39576e-18	ZNF704
RPS7	1.34264e-22	-0.358217	0.969	0.969	5.04751e-18	RPS7
RPSA	1.34817e-22	-0.485766	0.908	0.938	5.06833e-18	RPSA
CLIC1	1.67537e-22	-0.613476	0.854	0.907	6.29838e-18	CLIC1
FRZB	1.94792e-22	3.55572	0.231	0.036	7.32301e-18	FRZB
SAMD14	1.96114e-22	-3.57243	0.011	0.158	7.37272e-18	SAMD14
ZNF503	2.2489e-22	1.82147	0.449	0.218	8.45452e-18	ZNF503
SH3TC1	3.26765e-22	-3.05773	0.04	0.215	1.22844e-17	SH3TC1
CTGF	3.47656e-22	1.07258	0.739	0.556	1.30698e-17	CTGF
ATP5G2	5.54645e-22	-0.52504	0.823	0.884	2.08513e-17	ATP5G2
SEMA4A	5.9586e-22	2.36317	0.285	0.075	2.24008e-17	SEMA4A
PDE1C	7.08804e-22	2.24007	0.255	0.053	2.66468e-17	PDE1C
DUSP1	7.48628e-22	0.746591	0.892	0.856	2.81439e-17	DUSP1
SEC61A1	7.50107e-22	-1.30662	0.255	0.496	2.81995e-17	SEC61A1
FHL3	7.91635e-22	-2.13056	0.065	0.258	2.97607e-17	FHL3
PMEPA1	8.6428e-22	-1.67444	0.272	0.498	3.24917e-17	PMEPA1
MRPS12	9.6628e-22	-1.40836	0.231	0.473	3.63263e-17	MRPS12
SSBP2	1.00146e-21	2.29725	0.251	0.049	3.76487e-17	SSBP2
WARS	1.01049e-21	1.00979	0.718	0.52	3.79882e-17	WARS
HES1	1.14505e-21	0.99906	0.875	0.775	4.30471e-17	HES1
DBI	1.45909e-21	-0.684218	0.637	0.795	5.48531e-17	DBI
KLF9	1.63191e-21	1.26624	0.596	0.404	6.13501e-17	KLF9
IFI27	1.63358e-21	0.476074	0.919	0.949	6.14126e-17	IFI27
LAMP3	1.68643e-21	-7.01275	0	0.122	6.33996e-17	LAMP3
NRCAM	1.68643e-21	-6.68368	0	0.122	6.33996e-17	NRCAM
VIM	1.83036e-21	-0.371789	0.99	0.989	6.88104e-17	VIM
INSR	1.83987e-21	-1.27615	0.483	0.693	6.9168e-17	INSR
TRAPPC1	1.91944e-21	-0.942683	0.524	0.711	7.21595e-17	TRAPPC1
PLEK2	1.99132e-21	-5.9116	0.001	0.125	7.48617e-17	PLEK2
NGFRAP1	2.58359e-21	-0.807958	0.644	0.782	9.71276e-17	NGFRAP1
HELZ2	2.67732e-21	1.7934	0.365	0.136	1.00651e-16	HELZ2
HIGD1B	2.78232e-21	3.69595	0.2	0.024	1.04599e-16	HIGD1B
TSC22D1	2.84108e-21	0.865977	0.841	0.787	1.06808e-16	TSC22D1
IFIT2	3.22352e-21	2.49002	0.29	0.08	1.21185e-16	IFIT2
TNFRSF10D	3.2599e-21	1.43331	0.591	0.416	1.22553e-16	TNFRSF10D
NOX4	3.34594e-21	-3.65447	0.011	0.151	1.25787e-16	NOX4
CCDC167	3.56393e-21	-1.89503	0.12	0.335	1.33982e-16	CCDC167
CX3CL1	3.79416e-21	2.73695	0.402	0.171	1.42638e-16	CX3CL1
NDUFA4L2	3.87232e-21	2.06929	0.251	0.053	1.45576e-16	NDUFA4L2
RPS3A	4.20607e-21	-0.410579	0.979	0.978	1.58123e-16	RPS3A
EEF1B2	4.61357e-21	-0.571931	0.839	0.909	1.73442e-16	EEF1B2
UBL5	4.75917e-21	-0.537479	0.827	0.9	1.78916e-16	UBL5
NUTF2	4.81432e-21	-1.06395	0.382	0.604	1.8099e-16	NUTF2
PRELID1	5.09085e-21	-0.805272	0.62	0.765	1.91385e-16	PRELID1
MRPL12	5.9607e-21	-1.24983	0.251	0.482	2.24086e-16	MRPL12
CYR61	6.83745e-21	-1.22007	0.463	0.684	2.57047e-16	CYR61
IFI44L	7.03758e-21	1.14129	0.483	0.222	2.64571e-16	IFI44L
TPM4	7.60503e-21	-0.570078	0.81	0.88	2.85904e-16	TPM4
TMEM100	7.87604e-21	2.99044	0.205	0.027	2.96092e-16	TMEM100
GPR146	7.99941e-21	1.93684	0.377	0.155	3.0073e-16	GPR146
ZFP36L2	8.04023e-21	0.929639	0.775	0.66	3.02264e-16	ZFP36L2
MRPL17	8.10657e-21	-1.15538	0.322	0.549	3.04758e-16	MRPL17
MAFB	9.17685e-21	2.40836	0.275	0.069	3.44994e-16	MAFB
RPL10A	1.01756e-20	-0.410793	0.959	0.964	3.82543e-16	RPL10A
SEPW1	1.04364e-20	0.657881	0.875	0.844	3.92347e-16	SEPW1
UQCR11	1.23636e-20	-0.567118	0.751	0.847	4.64796e-16	UQCR11
KIAA0101	1.25232e-20	-4.85797	0.017	0.158	4.70799e-16	KIAA0101
CAPG	1.29509e-20	-2.78014	0.031	0.191	4.86876e-16	CAPG
UBR1	1.44317e-20	2.13741	0.344	0.131	5.42547e-16	UBR1
RAMP1	1.49968e-20	3.75419	0.205	0.031	5.63788e-16	RAMP1
SNHG25	1.73549e-20	-1.95627	0.101	0.305	6.5244e-16	SNHG25
COX4I2	1.85808e-20	4.14436	0.183	0.018	6.98527e-16	COX4I2
MYEOV2	2.13054e-20	-0.766765	0.625	0.756	8.00955e-16	MYEOV2
FAM13C	2.16871e-20	2.81468	0.255	0.062	8.15306e-16	FAM13C
LBH	2.74612e-20	-1.74956	0.208	0.422	1.03238e-15	LBH
FLNB	2.7857e-20	-1.2061	0.316	0.545	1.04726e-15	FLNB
TMEM59	3.05183e-20	0.62982	0.858	0.767	1.1473e-15	TMEM59
CIRBP	3.666e-20	0.61403	0.873	0.82	1.3782e-15	CIRBP
COL12A1	3.72935e-20	-2.65306	0.055	0.229	1.40201e-15	COL12A1
SCNN1B	4.00253e-20	6.5413	0.146	0.002	1.50471e-15	SCNN1B
INTS6	4.35881e-20	1.40823	0.544	0.345	1.63865e-15	INTS6
GGH	4.75831e-20	-2.67029	0.052	0.225	1.78884e-15	GGH
HCLS1	5.08337e-20	-1.53853	0.12	0.335	1.91104e-15	HCLS1
CDC37	5.81305e-20	0.682915	0.871	0.807	2.18536e-15	CDC37
REG1A	6.13078e-20	-7.58122	0	0.113	2.3048e-15	REG1A
VASH1	6.16691e-20	-1.59397	0.139	0.351	2.31839e-15	VASH1
RAI14	6.68351e-20	-0.887547	0.385	0.616	2.5126e-15	RAI14
CLDN14	6.97137e-20	-6.82267	0.001	0.116	2.62082e-15	CLDN14
MX2	7.02877e-20	1.88598	0.296	0.087	2.64239e-15	MX2
MRPL41	7.08674e-20	-0.876436	0.453	0.662	2.66419e-15	MRPL41
MIR4435-2HG	7.39155e-20	-1.30279	0.405	0.611	2.77878e-15	MIR4435-2HG
LINC00152	7.42865e-20	-1.20494	0.508	0.684	2.79273e-15	LINC00152
CITED4	7.58594e-20	-1.56526	0.139	0.347	2.85186e-15	CITED4
SYNE2	7.62871e-20	1.20036	0.602	0.418	2.86794e-15	SYNE2
KRT8	7.99482e-20	-0.823919	0.327	0.573	3.00557e-15	KRT8
C16orf74	8.25273e-20	-1.9847	0.035	0.195	3.10253e-15	C16orf74
BST2	1.11213e-19	0.661937	0.824	0.698	4.18093e-15	BST2
COX4I1	1.14718e-19	-0.426944	0.88	0.929	4.3127e-15	COX4I1
DUSP23	1.15169e-19	-1.36565	0.433	0.631	4.32966e-15	DUSP23
C15orf48	1.18095e-19	-1.71138	0.122	0.329	4.43967e-15	C15orf48
RASGRP3	1.20454e-19	-1.11425	0.276	0.513	4.52835e-15	RASGRP3
ACTN1	1.22681e-19	-0.75134	0.455	0.696	4.61206e-15	ACTN1
ARL4A	1.32455e-19	-0.919625	0.479	0.685	4.97952e-15	ARL4A
SEMA3F	1.32581e-19	-1.36297	0.249	0.48	4.98424e-15	SEMA3F
NAA38	1.33924e-19	-0.728562	0.613	0.787	5.03475e-15	NAA38
HLA-B	1.40369e-19	0.538551	0.992	0.995	5.27705e-15	HLA-B
FSCN1	1.70419e-19	-1.0507	0.426	0.635	6.40672e-15	FSCN1
UQCRH	1.72088e-19	-0.555454	0.768	0.855	6.46946e-15	UQCRH
COL6A1	1.91466e-19	-1.19156	0.251	0.487	7.19797e-15	COL6A1
RILPL2	2.04196e-19	1.22173	0.576	0.369	7.67655e-15	RILPL2
PI3	2.1462e-19	-4.16869	0.007	0.129	8.06842e-15	PI3
RPL41	2.15124e-19	-0.312325	0.999	0.996	8.08738e-15	RPL41
ITM2A	2.24772e-19	1.1827	0.635	0.418	8.45006e-15	ITM2A
DYSF	2.5948e-19	-1.0759	0.273	0.495	9.75489e-15	DYSF
RPS6	2.76532e-19	-0.354558	0.994	0.989	1.03959e-14	RPS6
PPP1R15A	3.48636e-19	0.554649	0.921	0.865	1.31066e-14	PPP1R15A
MRPL33	3.63475e-19	-0.711413	0.683	0.795	1.36645e-14	MRPL33
SELL	3.63766e-19	-4.08795	0.011	0.138	1.36754e-14	SELL
IDI1	3.83359e-19	1.4901	0.507	0.305	1.4412e-14	IDI1
ADAMDEC1	3.86139e-19	5.18473	0.163	0.013	1.45165e-14	ADAMDEC1
LSM7	4.47778e-19	-0.770749	0.507	0.695	1.68338e-14	LSM7
PLLP	4.56935e-19	1.69924	0.305	0.095	1.7178e-14	PLLP
NOTCH3	4.682e-19	2.38474	0.203	0.031	1.76015e-14	NOTCH3
TSPO	4.99595e-19	-0.547354	0.782	0.858	1.87818e-14	TSPO
RND1	5.94804e-19	1.5368	0.657	0.527	2.2361e-14	RND1
NDUFB11	6.4281e-19	-0.75536	0.632	0.795	2.41658e-14	NDUFB11
ASPH	6.69866e-19	-1.08539	0.292	0.52	2.51829e-14	ASPH
PYCARD	7.71769e-19	-1.24235	0.186	0.411	2.90139e-14	PYCARD
FGL2	7.83327e-19	2.80562	0.21	0.04	2.94484e-14	FGL2
CMTM7	8.23344e-19	-1.71615	0.069	0.249	3.09528e-14	CMTM7
MCAM	8.39168e-19	-0.923848	0.516	0.696	3.15477e-14	MCAM
NOV	9.3069e-19	2.62517	0.261	0.075	3.49884e-14	NOV
KCNJ2	9.82341e-19	-2.63788	0.027	0.171	3.69301e-14	KCNJ2
CLIC2	1.02418e-18	1.27305	0.593	0.387	3.85031e-14	CLIC2
BGN	1.07768e-18	-0.906219	0.252	0.498	4.05145e-14	BGN
NME1	1.07935e-18	-1.10623	0.317	0.527	4.05771e-14	NME1
TMEM47	1.15709e-18	1.62638	0.381	0.165	4.34995e-14	TMEM47
UBTD1	1.15882e-18	-1.29719	0.169	0.384	4.35646e-14	UBTD1
TOMM5	1.23773e-18	-1.32817	0.167	0.38	4.65313e-14	TOMM5
ZYX	1.41648e-18	-1.09333	0.319	0.545	5.32512e-14	ZYX
CHMP5	1.43938e-18	0.829225	0.744	0.627	5.41122e-14	CHMP5
ADAMTSL1	1.46446e-18	-5.30027	0.001	0.109	5.50549e-14	ADAMTSL1
FCER1G	1.54259e-18	-2.44691	0.038	0.193	5.7992e-14	FCER1G
CCDC68	1.6207e-18	2.8272	0.181	0.024	6.09288e-14	CCDC68
ADRB2	1.66491e-18	2.43235	0.224	0.047	6.25906e-14	ADRB2
RORA	1.70275e-18	-1.47135	0.239	0.451	6.40133e-14	RORA
CCND3	1.70857e-18	1.30819	0.554	0.365	6.42321e-14	CCND3
VEGFC	1.74676e-18	-1.94837	0.115	0.309	6.56677e-14	VEGFC
CRISPLD2	1.74745e-18	2.74993	0.207	0.038	6.56935e-14	CRISPLD2
CNIH1	1.91667e-18	-0.749596	0.387	0.613	7.20551e-14	CNIH1
ENO1	2.01027e-18	-0.761411	0.737	0.822	7.5574e-14	ENO1
KANK3	2.04795e-18	1.08603	0.643	0.475	7.69908e-14	KANK3
PLXND1	2.24718e-18	-1.0313	0.412	0.611	8.44804e-14	PLXND1
FAP	2.27441e-18	-2.23338	0.064	0.235	8.55042e-14	FAP
PLOD1	2.6054e-18	-1.37577	0.222	0.435	9.79473e-14	PLOD1
ELOVL1	2.69143e-18	-1.41785	0.211	0.425	1.01182e-13	ELOVL1
SERPINI1	2.71811e-18	2.65265	0.221	0.047	1.02185e-13	SERPINI1
TNFAIP3	2.72892e-18	-1.06075	0.392	0.604	1.02591e-13	TNFAIP3
SELM	2.82943e-18	-1.02564	0.541	0.696	1.06369e-13	SELM
PLPP3	3.1594e-18	1.11237	0.673	0.531	1.18775e-13	PLPP3
PPIB	3.59312e-18	-0.613163	0.769	0.853	1.3508e-13	PPIB
PTMS	3.68274e-18	-0.550012	0.839	0.909	1.38449e-13	PTMS
LNX1	3.89276e-18	3.35582	0.164	0.016	1.46345e-13	LNX1
EVA1C	3.99034e-18	1.3524	0.513	0.3	1.50013e-13	EVA1C
ALPK3	4.06768e-18	-2.83452	0.034	0.18	1.5292e-13	ALPK3
RAB32	4.18139e-18	-1.19501	0.197	0.416	1.57195e-13	RAB32
PON2	4.26869e-18	-1.00582	0.348	0.558	1.60477e-13	PON2
RPL15	4.7952e-18	-0.324366	0.984	0.985	1.80271e-13	RPL15
ELOVL5	5.37601e-18	-1.22941	0.246	0.467	2.02106e-13	ELOVL5
ITGA1	6.03911e-18	1.40758	0.494	0.298	2.27034e-13	ITGA1
CDKN3	6.08792e-18	-3.25042	0.031	0.173	2.28869e-13	CDKN3
PDK4	6.40705e-18	1.80471	0.317	0.115	2.40867e-13	PDK4
GPX2	6.59751e-18	-2.22725	0.03	0.171	2.48027e-13	GPX2
MIR22HG	7.18769e-18	1.4902	0.524	0.342	2.70214e-13	MIR22HG
ST6GALNAC1	7.18873e-18	2.28857	0.254	0.071	2.70253e-13	ST6GALNAC1
PHLDA2	7.46668e-18	-1.44215	0.201	0.413	2.80702e-13	PHLDA2
ICAM4	7.53548e-18	1.26642	0.456	0.235	2.83289e-13	ICAM4
KRT18	7.73537e-18	-0.817925	0.343	0.58	2.90803e-13	KRT18
CNN3	8.24492e-18	0.835744	0.773	0.642	3.09959e-13	CNN3
C7orf73	8.28534e-18	-1.03307	0.353	0.544	3.11479e-13	C7orf73
EPB41L2	8.9003e-18	1.67946	0.409	0.207	3.34598e-13	EPB41L2
APOL6	9.266e-18	1.37502	0.363	0.153	3.48346e-13	APOL6
CSF2	1.10466e-17	-7.17629	0.001	0.104	4.15284e-13	CSF2
MBOAT7	1.18036e-17	-1.72348	0.113	0.302	4.43743e-13	MBOAT7
EMCN	1.20963e-17	0.884474	0.745	0.604	4.54749e-13	EMCN
KIAA0040	1.24749e-17	1.58323	0.327	0.127	4.68983e-13	KIAA0040
RPL14	1.32128e-17	-0.336081	0.956	0.965	4.96723e-13	RPL14
SLC16A3	1.33202e-17	-1.43198	0.201	0.407	5.00758e-13	SLC16A3
SH3GL1	1.33982e-17	-1.46287	0.177	0.382	5.03692e-13	SH3GL1
LAMTOR2	1.35341e-17	-0.888662	0.48	0.655	5.088e-13	LAMTOR2
HSD17B11	1.48008e-17	1.14378	0.586	0.411	5.56422e-13	HSD17B11
CFL1	1.49256e-17	-0.386492	0.967	0.958	5.61114e-13	CFL1
SNRPE	1.55135e-17	-0.684342	0.547	0.727	5.83213e-13	SNRPE
RPL27	1.55218e-17	-0.297031	0.956	0.971	5.83527e-13	RPL27
S100A9	1.65553e-17	-4.07387	0.008	0.122	6.22378e-13	S100A9
SOX17	1.66174e-17	1.58321	0.557	0.404	6.24714e-13	SOX17
APP	1.92e-17	0.515224	0.905	0.873	7.21803e-13	APP
MYDGF	2.0292e-17	-0.796526	0.598	0.74	7.62856e-13	MYDGF
TXNDC17	2.26065e-17	-0.901104	0.408	0.591	8.49869e-13	TXNDC17
BTG1	2.26885e-17	0.552883	0.892	0.847	8.52953e-13	BTG1
CYGB	2.27788e-17	2.5603	0.218	0.051	8.56348e-13	CYGB
COL27A1	2.33466e-17	-3.83225	0.017	0.14	8.77693e-13	COL27A1
MAP4K4	2.383e-17	-0.97354	0.334	0.535	8.95864e-13	MAP4K4
APOL3	2.43566e-17	1.08936	0.49	0.273	9.15663e-13	APOL3
PRDX5	2.67545e-17	-0.522441	0.727	0.831	1.00581e-12	PRDX5
EPCAM	2.71436e-17	-1.50289	0.112	0.3	1.02044e-12	EPCAM
PTN	2.74483e-17	4.88811	0.13	0.004	1.03189e-12	PTN
IGF2BP2	2.76881e-17	2.34009	0.214	0.047	1.04091e-12	IGF2BP2
SRM	2.97261e-17	-1.18702	0.285	0.489	1.11752e-12	SRM
APRT	3.51051e-17	-0.750948	0.569	0.709	1.31974e-12	APRT
SPINK4	3.68354e-17	-3.83773	0.016	0.136	1.38479e-12	SPINK4
RPS8	4.01871e-17	-0.306625	0.983	0.996	1.51079e-12	RPS8
PYCR1	4.20861e-17	-3.36765	0.008	0.12	1.58218e-12	PYCR1
DNAJB9	4.24724e-17	1.46331	0.501	0.305	1.59671e-12	DNAJB9
CTD-3252C9.4	4.52055e-17	-1.48278	0.187	0.396	1.69946e-12	CTD-3252C9.4
WDR1	4.62752e-17	-0.877547	0.486	0.675	1.73967e-12	WDR1
HINT1	4.99616e-17	-0.414592	0.868	0.918	1.87826e-12	HINT1
PIM3	5.07246e-17	-0.818159	0.599	0.749	1.90694e-12	PIM3
PARP14	5.5034e-17	1.30894	0.528	0.347	2.06895e-12	PARP14
UCK2	5.56716e-17	-1.68357	0.099	0.278	2.09292e-12	UCK2
AKAP12	5.59617e-17	2.10984	0.314	0.12	2.10382e-12	AKAP12
SLC9A3R2	5.61008e-17	0.65563	0.846	0.751	2.10906e-12	SLC9A3R2
SOCS2	5.82857e-17	1.36174	0.483	0.285	2.19119e-12	SOCS2
LTBP4	6.56043e-17	1.32732	0.368	0.162	2.46633e-12	LTBP4
DHRS3	6.70774e-17	1.73286	0.31	0.118	2.52171e-12	DHRS3
SSR4	6.84921e-17	-0.471138	0.793	0.876	2.57489e-12	SSR4
PRX	6.88396e-17	2.6933	0.167	0.022	2.58796e-12	PRX
GNG2	7.56234e-17	-2.28304	0.068	0.231	2.84299e-12	GNG2
KRT19	8.48125e-17	-1.3439	0.129	0.32	3.18844e-12	KRT19
FAM207A	8.5146e-17	-1.68995	0.125	0.309	3.20098e-12	FAM207A
LEPROT	8.74359e-17	0.802741	0.71	0.591	3.28707e-12	LEPROT
NOSTRIN	9.4196e-17	1.46327	0.473	0.278	3.54121e-12	NOSTRIN
NEDD8	9.48043e-17	-0.52668	0.773	0.851	3.56407e-12	NEDD8
HSD17B12	1.03412e-16	1.16754	0.568	0.387	3.88769e-12	HSD17B12
N4BP2L1	1.07476e-16	1.59906	0.282	0.093	4.04046e-12	N4BP2L1
YWHAZ	1.16116e-16	-0.683171	0.613	0.764	4.36527e-12	YWHAZ
ALPL	1.16468e-16	2.01402	0.258	0.078	4.3785e-12	ALPL
SAP18	1.26432e-16	0.665909	0.837	0.769	4.75307e-12	SAP18
RPL31	1.27898e-16	-0.319945	0.979	0.973	4.80821e-12	RPL31
EIF5A	1.32703e-16	-1.02375	0.442	0.636	4.98884e-12	EIF5A
TFF1	1.38841e-16	-2.8195	0.031	0.164	5.21959e-12	TFF1
DCN	1.4667e-16	2.41451	0.259	0.082	5.51391e-12	DCN
RPL19	1.4892e-16	-0.309274	0.98	0.989	5.59848e-12	RPL19
OAZ3	1.49095e-16	-2.24605	0.062	0.216	5.60507e-12	OAZ3
OASL	1.49102e-16	2.60024	0.187	0.035	5.60532e-12	OASL
CRIP1	1.8641e-16	-1.78755	0.205	0.4	7.0079e-12	CRIP1
LDB2	1.99682e-16	0.85884	0.721	0.567	7.50684e-12	LDB2
FOXF1	2.0147e-16	2.04794	0.244	0.071	7.57407e-12	FOXF1
SPHK1	2.04915e-16	-1.08735	0.186	0.4	7.70359e-12	SPHK1
COX6B1	2.05995e-16	-0.48827	0.803	0.865	7.74419e-12	COX6B1
BOK	2.13619e-16	-1.86385	0.079	0.245	8.03078e-12	BOK
TWF2	2.14824e-16	-1.13494	0.246	0.449	8.07609e-12	TWF2
SHFM1	2.19183e-16	-0.482857	0.793	0.867	8.23996e-12	SHFM1
MMP9	2.33496e-16	-4.84676	0.006	0.107	8.77806e-12	MMP9
RPS13	2.38918e-16	-0.290339	0.977	0.971	8.98188e-12	RPS13
NME4	2.64548e-16	-1.0706	0.364	0.549	9.9454e-12	NME4
TFDP1	2.72333e-16	-1.33838	0.187	0.384	1.02381e-11	TFDP1
ID4	2.81871e-16	3.07376	0.169	0.025	1.05967e-11	ID4
IDH2	2.86231e-16	-1.35525	0.207	0.398	1.07606e-11	IDH2
TP53	2.92296e-16	-1.24006	0.154	0.351	1.09886e-11	TP53
ANGPTL2	2.92616e-16	-1.53741	0.178	0.371	1.10006e-11	ANGPTL2
ATP1B3	3.11717e-16	-0.720674	0.686	0.789	1.17187e-11	ATP1B3
SON	3.12957e-16	0.620242	0.79	0.725	1.17653e-11	SON
SLC4A7	3.1926e-16	-1.32484	0.137	0.331	1.20023e-11	SLC4A7
LTBP2	3.2287e-16	-3.84406	0.014	0.127	1.2138e-11	LTBP2
TYMS	3.256e-16	-3.75624	0.021	0.142	1.22406e-11	TYMS
PFDN4	3.34722e-16	-0.942746	0.363	0.569	1.25835e-11	PFDN4
STEAP4	3.37454e-16	4.21357	0.135	0.009	1.26863e-11	STEAP4
RPS11	3.37769e-16	-0.299663	0.958	0.982	1.26981e-11	RPS11
EFHD2	3.43653e-16	-1.25442	0.241	0.44	1.29193e-11	EFHD2
MDFI	3.48955e-16	-2.14342	0.051	0.198	1.31186e-11	MDFI
TINAGL1	3.57815e-16	0.902606	0.686	0.562	1.34517e-11	TINAGL1
DDAH1	3.77159e-16	-2.33035	0.037	0.173	1.41789e-11	DDAH1
SPINT2	3.84893e-16	-1.57284	0.071	0.233	1.44697e-11	SPINT2
CPE	3.86172e-16	2.44167	0.28	0.102	1.45177e-11	CPE
CYP1B1-AS1	3.96311e-16	4.25689	0.13	0.007	1.48989e-11	CYP1B1-AS1
LAMB1	4.04366e-16	-0.976757	0.312	0.524	1.52017e-11	LAMB1
CLTC	4.2858e-16	-1.12061	0.248	0.455	1.6112e-11	CLTC
SMYD4	4.38142e-16	2.74	0.193	0.04	1.64715e-11	SMYD4
PGM2L1	4.38155e-16	-1.27057	0.205	0.409	1.6472e-11	PGM2L1
TP53I3	4.42554e-16	-1.16489	0.149	0.344	1.66374e-11	TP53I3
TCF21	4.49023e-16	4.86144	0.122	0.004	1.68806e-11	TCF21
NAP1L1	4.63755e-16	-0.528551	0.752	0.847	1.74344e-11	NAP1L1
MALAT1	5.04034e-16	0.280759	0.983	0.991	1.89487e-11	MALAT1
TM4SF18	5.12909e-16	1.0124	0.667	0.493	1.92823e-11	TM4SF18
RP11-536O18.1	5.811e-16	-1.66349	0.129	0.307	2.18459e-11	RP11-536O18.1
ETS2	6.02945e-16	0.795572	0.786	0.722	2.26671e-11	ETS2
INHBB	6.42757e-16	1.62355	0.37	0.185	2.41638e-11	INHBB
CYB5A	6.46752e-16	0.961369	0.691	0.551	2.4314e-11	CYB5A
RPS23	7.08973e-16	-0.286189	0.993	0.985	2.66531e-11	RPS23
EDF1	7.4425e-16	-0.426724	0.84	0.911	2.79793e-11	EDF1
RP11-468E2.4	7.61052e-16	2.11333	0.231	0.065	2.8611e-11	RP11-468E2.4
NDUFS6	7.72777e-16	-0.672288	0.619	0.738	2.90518e-11	NDUFS6
PPDPF	8.87055e-16	-0.517616	0.738	0.844	3.3348e-11	PPDPF
SNRPD2	1.01417e-15	-0.55648	0.7	0.824	3.81268e-11	SNRPD2
GIMAP6	1.03216e-15	1.35418	0.528	0.36	3.8803e-11	GIMAP6
EEPD1	1.10565e-15	2.86302	0.173	0.031	4.15657e-11	EEPD1
GULP1	1.16225e-15	1.43479	0.314	0.125	4.36935e-11	GULP1
APLNR	1.18641e-15	-1.18876	0.492	0.629	4.4602e-11	APLNR
EPS8	1.26507e-15	1.3671	0.367	0.171	4.75591e-11	EPS8
CTTN	1.27671e-15	-0.83576	0.407	0.598	4.79966e-11	CTTN
MFSD6	1.30811e-15	1.83862	0.255	0.082	4.91772e-11	MFSD6
NR4A2	1.41091e-15	1.12095	0.527	0.342	5.30417e-11	NR4A2
POLR2L	1.67173e-15	-0.459462	0.837	0.891	6.28472e-11	POLR2L
LCN6	1.78916e-15	1.56738	0.353	0.162	6.72616e-11	LCN6
FRMD4B	1.80318e-15	-1.07232	0.263	0.467	6.77887e-11	FRMD4B
SNRPF	1.80852e-15	-0.776259	0.52	0.684	6.79893e-11	SNRPF
CLDN3	1.8148e-15	-1.24237	0.106	0.28	6.82257e-11	CLDN3
BTN3A2	1.85494e-15	1.02388	0.45	0.245	6.97345e-11	BTN3A2
CEBPB	1.87714e-15	1.58359	0.489	0.331	7.05694e-11	CEBPB
SCD	1.9342e-15	-2.40761	0.013	0.12	7.27144e-11	SCD
PDGFRB	1.97688e-15	2.23491	0.169	0.027	7.4319e-11	PDGFRB
GADD45G	2.02351e-15	-1.28096	0.132	0.311	7.60717e-11	GADD45G
OFD1	2.06659e-15	1.8194	0.35	0.169	7.76914e-11	OFD1
PEBP1	2.2757e-15	0.743186	0.715	0.6	8.55528e-11	PEBP1
CCDC50	2.302e-15	-0.918708	0.398	0.585	8.65415e-11	CCDC50
CXCL11	2.48774e-15	-3.44495	0.016	0.125	9.35241e-11	CXCL11
LDLRAD3	2.49744e-15	-2.46183	0.044	0.18	9.38886e-11	LDLRAD3
LAPTM4B	2.65731e-15	-0.947654	0.305	0.507	9.98991e-11	LAPTM4B
AKAP13	2.72626e-15	-0.655508	0.525	0.696	1.02491e-10	AKAP13
CTSH	3.13512e-15	1.14449	0.619	0.453	1.17862e-10	CTSH
C12orf75	3.3176e-15	-2.2066	0.04	0.175	1.24722e-10	C12orf75
EPS8L1	3.36995e-15	-1.7898	0.082	0.242	1.2669e-10	EPS8L1
CCNL1	3.37332e-15	0.493976	0.861	0.833	1.26817e-10	CCNL1
IGF2	3.79641e-15	-1.66525	0.193	0.384	1.42722e-10	IGF2
SOD3	4.02422e-15	2.0446	0.238	0.075	1.51286e-10	SOD3
SRSF3	4.06696e-15	0.604661	0.833	0.776	1.52893e-10	SRSF3
LIPG	4.09868e-15	-4.39167	0.007	0.104	1.54086e-10	LIPG
HLA-DMB	4.21e-15	1.49568	0.363	0.171	1.58271e-10	HLA-DMB
STOM	5.04347e-15	0.574458	0.854	0.793	1.89604e-10	STOM
CENPW	5.08632e-15	-2.08572	0.027	0.147	1.91215e-10	CENPW
BTBD7	5.57982e-15	1.40655	0.475	0.291	2.09768e-10	BTBD7
AIF1L	5.78716e-15	1.89853	0.245	0.08	2.17562e-10	AIF1L
TNFRSF25	5.85593e-15	-1.87456	0.047	0.184	2.20148e-10	TNFRSF25
OAZ2	6.02195e-15	0.781643	0.693	0.544	2.26389e-10	OAZ2
MPHOSPH8	6.42738e-15	0.880049	0.586	0.411	2.41631e-10	MPHOSPH8
IFIT5	7.6915e-15	2.32009	0.227	0.069	2.89154e-10	IFIT5
FAM162B	7.7667e-15	2.34069	0.17	0.031	2.91981e-10	FAM162B
TKT	7.9444e-15	-0.857059	0.354	0.553	2.98662e-10	TKT
ITPR3	8.48624e-15	-1.81052	0.082	0.24	3.19032e-10	ITPR3
RPS10	8.77989e-15	-0.454224	0.89	0.909	3.30071e-10	RPS10
BATF2	9.00487e-15	2.9493	0.154	0.024	3.38529e-10	BATF2
C10orf54	9.23078e-15	0.930271	0.619	0.451	3.47022e-10	C10orf54
PLEKHA1	9.46363e-15	-0.99357	0.344	0.529	3.55776e-10	PLEKHA1
PLEKHA4	9.83008e-15	2.84578	0.154	0.024	3.69552e-10	PLEKHA4
LTBP1	1.00031e-14	-1.22171	0.11	0.278	3.76058e-10	LTBP1
ARNTL2	1.03541e-14	-2.83699	0.023	0.136	3.89253e-10	ARNTL2
APOC1	1.05924e-14	-2.04318	0.027	0.145	3.9821e-10	APOC1
OSTC	1.20739e-14	-0.710573	0.534	0.685	4.53906e-10	OSTC
C5orf45	1.36132e-14	1.64621	0.266	0.098	5.11776e-10	C5orf45
CTNNAL1	1.38821e-14	1.26906	0.501	0.336	5.21882e-10	CTNNAL1
ITPRIP	1.43144e-14	-0.967657	0.273	0.469	5.38136e-10	ITPRIP
NDUFS5	1.4836e-14	-0.533208	0.775	0.853	5.57746e-10	NDUFS5
LGALS9	1.50951e-14	-1.05615	0.316	0.507	5.67486e-10	LGALS9
ARPC5	1.59245e-14	-0.655219	0.581	0.72	5.98667e-10	ARPC5
NHP2	1.62141e-14	-0.738931	0.51	0.653	6.09552e-10	NHP2
BASP1	1.75597e-14	2.96374	0.147	0.022	6.6014e-10	BASP1
TSR2	1.81703e-14	1.43942	0.356	0.171	6.83094e-10	TSR2
ALDH6A1	1.93142e-14	2.82937	0.184	0.044	7.26099e-10	ALDH6A1
FHOD1	2.06863e-14	-2.00034	0.088	0.24	7.7768e-10	FHOD1
DBN1	2.10516e-14	-1.13067	0.177	0.369	7.91416e-10	DBN1
CLU	2.18689e-14	2.32852	0.398	0.222	8.22138e-10	CLU
UBALD2	2.30962e-14	-0.999247	0.348	0.525	8.68278e-10	UBALD2
BCL3	2.34278e-14	1.26738	0.514	0.362	8.80746e-10	BCL3
MRPL15	2.45854e-14	-1.35043	0.18	0.365	9.24265e-10	MRPL15
RPL7	2.46429e-14	-0.31835	0.984	0.991	9.26425e-10	RPL7
EBF1	2.48357e-14	1.22067	0.418	0.235	9.33674e-10	EBF1
ELF3	2.91155e-14	-1.17774	0.102	0.262	1.09457e-09	ELF3
OLFM4	3.04562e-14	-3.66571	0.01	0.105	1.14497e-09	OLFM4
COL13A1	3.06281e-14	-1.93801	0.044	0.175	1.15143e-09	COL13A1
SPTBN1	3.10368e-14	0.617604	0.826	0.785	1.1668e-09	SPTBN1
FAM63B	3.14184e-14	1.32456	0.374	0.195	1.18114e-09	FAM63B
NDUFA3	3.28903e-14	-0.75588	0.467	0.627	1.23648e-09	NDUFA3
SHROOM4	3.4433e-14	-1.14521	0.142	0.318	1.29448e-09	SHROOM4
CRISPLD1	3.4689e-14	-4.43961	0.004	0.091	1.3041e-09	CRISPLD1
LAPTM5	3.82058e-14	-0.419468	0.198	0.404	1.43631e-09	LAPTM5
C12orf65	3.84236e-14	2.0148	0.229	0.075	1.4445e-09	C12orf65
PARVB	3.86881e-14	-0.807156	0.408	0.595	1.45444e-09	PARVB
NEU1	3.92567e-14	1.17699	0.523	0.362	1.47581e-09	NEU1
GALNT15	4.13084e-14	4.30145	0.126	0.013	1.55295e-09	GALNT15
KRT222	4.24257e-14	3.25289	0.144	0.022	1.59495e-09	KRT222
MRPL14	4.263e-14	-1.00102	0.268	0.455	1.60263e-09	MRPL14
SNRPN	4.41405e-14	1.14502	0.528	0.369	1.65942e-09	SNRPN
EFNB1	4.43741e-14	-1.35147	0.169	0.345	1.6682e-09	EFNB1
DYNLT1	5.11873e-14	-0.706436	0.558	0.693	1.92434e-09	DYNLT1
MANF	5.54908e-14	-0.863044	0.428	0.582	2.08612e-09	MANF
EIF4E2	5.90824e-14	-0.983362	0.242	0.425	2.22114e-09	EIF4E2
2025-09-04	6.13123e-14	1.94256	0.205	0.058	2.30497e-09	2025-09-04
SYMPK	6.16052e-14	-1.17439	0.129	0.302	2.31598e-09	SYMPK
OAS3	6.56005e-14	1.42785	0.32	0.147	2.46619e-09	OAS3
ATP5L	6.76764e-14	-0.382639	0.844	0.891	2.54423e-09	ATP5L
CYP1B1	7.0267e-14	1.37384	0.323	0.14	2.64162e-09	CYP1B1
TOPORS	7.03705e-14	1.03159	0.497	0.305	2.64551e-09	TOPORS
STX11	7.53535e-14	1.64819	0.263	0.1	2.83284e-09	STX11
CCDC85C	7.64237e-14	-1.61395	0.081	0.229	2.87307e-09	CCDC85C
LHFP	7.81053e-14	1.15401	0.479	0.318	2.93629e-09	LHFP
MKL2	8.05234e-14	1.23198	0.438	0.258	3.0272e-09	MKL2
PLSCR4	8.07157e-14	1.71244	0.231	0.075	3.03443e-09	PLSCR4
MEIS2	8.07845e-14	0.848432	0.354	0.16	3.03701e-09	MEIS2
HMCN2	8.09226e-14	3.20407	0.133	0.016	3.0422e-09	HMCN2
TSPAN8	8.58438e-14	-1.45535	0.088	0.24	3.22721e-09	TSPAN8
CLEC14A	8.61517e-14	0.709019	0.783	0.747	3.23879e-09	CLEC14A
RPL23	8.73266e-14	-0.2875	0.945	0.971	3.28296e-09	RPL23
GLT8D2	9.33751e-14	1.90386	0.255	0.096	3.51034e-09	GLT8D2
LMCD1	9.45454e-14	0.926684	0.622	0.464	3.55434e-09	LMCD1
PGM5	9.61066e-14	1.46255	0.303	0.127	3.61303e-09	PGM5
GSTO1	9.88193e-14	-0.712075	0.559	0.709	3.71501e-09	GSTO1
UQCC2	9.98716e-14	-1.01139	0.249	0.436	3.75457e-09	UQCC2
ENAH	1.04365e-13	1.6483	0.317	0.151	3.92351e-09	ENAH
ANAPC11	1.07702e-13	-0.586522	0.613	0.753	4.04893e-09	ANAPC11
BRD2	1.15872e-13	0.817834	0.671	0.62	4.3561e-09	BRD2
BAX	1.17352e-13	-0.688671	0.518	0.671	4.41173e-09	BAX
RPL36A	1.17905e-13	-0.425062	0.797	0.884	4.43253e-09	RPL36A
CTD-2135D7.5	1.18653e-13	3.25176	0.116	0.009	4.46064e-09	CTD-2135D7.5
EPHB1	1.20395e-13	-3.17634	0.011	0.105	4.52615e-09	EPHB1
DIXDC1	1.20804e-13	-1.53486	0.085	0.236	4.54152e-09	DIXDC1
CLEC7A	1.21578e-13	2.60528	0.156	0.029	4.5706e-09	CLEC7A
SH2B3	1.21912e-13	-0.952443	0.306	0.489	4.58314e-09	SH2B3
C1QB	1.26666e-13	-3.6394	0.01	0.102	4.76188e-09	C1QB
EPHB4	1.3324e-13	-0.914851	0.265	0.462	5.00902e-09	EPHB4
CASP9	1.42708e-13	-2.24315	0.037	0.156	5.36495e-09	CASP9
SCAPER	1.47285e-13	1.27389	0.245	0.085	5.53702e-09	SCAPER
NDUFB1	1.49868e-13	-0.620809	0.603	0.749	5.63414e-09	NDUFB1
CNN2	1.50182e-13	-1.48195	0.119	0.282	5.64595e-09	CNN2
UPP1	1.67013e-13	-0.612518	0.548	0.733	6.27867e-09	UPP1
USMG5	1.71035e-13	-0.512085	0.707	0.802	6.42989e-09	USMG5
FMNL3	1.83104e-13	-1.03947	0.188	0.373	6.8836e-09	FMNL3
VASN	1.90554e-13	3.17767	0.143	0.024	7.16369e-09	VASN
RASD1	1.90564e-13	2.67629	0.183	0.047	7.16406e-09	RASD1
S100A16	2.03507e-13	-0.467096	0.789	0.835	7.65064e-09	S100A16
PSMA7	2.1002e-13	-0.435127	0.824	0.873	7.89548e-09	PSMA7
AC116366.6	2.15875e-13	1.85509	0.198	0.056	8.11562e-09	AC116366.6
SRSF5	2.17942e-13	0.448015	0.836	0.769	8.19333e-09	SRSF5
NDUFS8	2.22586e-13	-0.713557	0.507	0.655	8.3679e-09	NDUFS8
PML	2.2903e-13	0.969514	0.419	0.231	8.61014e-09	PML
PDLIM4	2.33398e-13	-0.920787	0.387	0.556	8.77437e-09	PDLIM4
CASZ1	2.41387e-13	2.47208	0.163	0.035	9.07472e-09	CASZ1
DNASE2	2.43728e-13	1.37185	0.326	0.153	9.16272e-09	DNASE2
RPL22	2.47809e-13	-0.275551	0.955	0.958	9.31613e-09	RPL22
SLC25A4	2.48349e-13	1.28019	0.329	0.153	9.33644e-09	SLC25A4
GLA	2.50096e-13	1.07003	0.343	0.173	9.40213e-09	GLA
FBXO32	2.60619e-13	-2.01345	0.078	0.218	9.79772e-09	FBXO32
MPZL1	2.62004e-13	-1.11601	0.249	0.424	9.84976e-09	MPZL1
GABARAPL1	2.7639e-13	0.854562	0.54	0.367	1.03906e-08	GABARAPL1
CHCHD7	2.87742e-13	1.12276	0.429	0.253	1.08174e-08	CHCHD7
TOB1	2.93477e-13	1.38636	0.401	0.224	1.1033e-08	TOB1
SLC25A3	2.95144e-13	-0.463715	0.773	0.827	1.10957e-08	SLC25A3
MYO10	3.00459e-13	-1.12004	0.273	0.458	1.12955e-08	MYO10
ATP6V1F	3.07358e-13	-0.515699	0.613	0.738	1.15548e-08	ATP6V1F
KCNJ2-AS1	3.09841e-13	-3.80747	0.006	0.089	1.16482e-08	KCNJ2-AS1
NPLOC4	3.20933e-13	-1.41549	0.105	0.26	1.20652e-08	NPLOC4
PDLIM3	3.50524e-13	1.44769	0.374	0.202	1.31776e-08	PDLIM3
PLP2	3.53078e-13	-0.962739	0.327	0.504	1.32736e-08	PLP2
MGAT4B	3.65475e-13	-1.20389	0.139	0.307	1.37397e-08	MGAT4B
PDE4C	3.66478e-13	2.05651	0.174	0.044	1.37774e-08	PDE4C
CYSLTR1	3.80658e-13	1.62317	0.248	0.091	1.43105e-08	CYSLTR1
CYYR1	3.94992e-13	0.897401	0.676	0.615	1.48493e-08	CYYR1
MT1E	4.02043e-13	1.68637	0.241	0.089	1.51144e-08	MT1E
ANXA11	4.09922e-13	0.920699	0.616	0.507	1.54106e-08	ANXA11
PGLS	4.14753e-13	-0.827163	0.432	0.591	1.55922e-08	PGLS
SRSF4	4.46464e-13	0.753451	0.63	0.487	1.67844e-08	SRSF4
SRSF7	4.71975e-13	0.660161	0.708	0.6	1.77434e-08	SRSF7
RCC2	4.75796e-13	-1.50823	0.126	0.28	1.78871e-08	RCC2
GBP2	4.85497e-13	0.959226	0.513	0.325	1.82518e-08	GBP2
DOCK6	5.36752e-13	-0.991493	0.299	0.487	2.01787e-08	DOCK6
CKAP4	5.61752e-13	-1.28078	0.177	0.349	2.11185e-08	CKAP4
STARD4	5.77548e-13	-1.70317	0.069	0.205	2.17124e-08	STARD4
TPGS1	5.97528e-13	-1.08595	0.306	0.482	2.24635e-08	TPGS1
SUGP2	6.04446e-13	-1.51605	0.095	0.242	2.27235e-08	SUGP2
CLPP	6.26562e-13	-0.731562	0.297	0.487	2.3555e-08	CLPP
GPIHBP1	6.39967e-13	2.43499	0.183	0.049	2.40589e-08	GPIHBP1
AURKAIP1	6.51059e-13	-0.587947	0.586	0.733	2.44759e-08	AURKAIP1
RAB5A	6.54037e-13	1.01564	0.527	0.365	2.45878e-08	RAB5A
TPD52	6.87278e-13	1.99955	0.197	0.058	2.58375e-08	TPD52
EIF4A2	7.31511e-13	0.481376	0.829	0.776	2.75004e-08	EIF4A2
EHD3	7.49414e-13	-2.68632	0.027	0.133	2.81735e-08	EHD3
CYBRD1	7.54514e-13	1.79168	0.262	0.107	2.83652e-08	CYBRD1
NSUN6	7.69675e-13	1.89578	0.232	0.082	2.89352e-08	NSUN6
NASP	7.71634e-13	0.877564	0.643	0.5	2.90088e-08	NASP
MTRNR2L12	7.98081e-13	1.26072	0.513	0.344	3.00031e-08	MTRNR2L12
AVPR2	8.04063e-13	2.29782	0.19	0.055	3.02279e-08	AVPR2
GSTM4	8.19989e-13	2.10848	0.156	0.033	3.08267e-08	GSTM4
HMGN1	8.23448e-13	-0.562949	0.642	0.756	3.09567e-08	HMGN1
HERPUD1	8.28615e-13	0.762028	0.735	0.627	3.1151e-08	HERPUD1
EBF3	8.56722e-13	-2.93733	0.011	0.1	3.22076e-08	EBF3
HSPA8	8.89549e-13	0.479894	0.938	0.898	3.34417e-08	HSPA8
VMP1	8.92726e-13	-0.869349	0.504	0.669	3.35611e-08	VMP1
TMED3	9.2333e-13	-1.20768	0.187	0.362	3.47117e-08	TMED3
TEAD4	9.55438e-13	-1.14715	0.184	0.356	3.59187e-08	TEAD4
COX7B	9.83459e-13	-0.499863	0.738	0.818	3.69722e-08	COX7B
BAIAP2	1.00733e-12	1.38788	0.35	0.184	3.78694e-08	BAIAP2
RPL34	1.06569e-12	-0.23969	0.997	0.996	4.00635e-08	RPL34
MTCH2	1.06876e-12	-1.02857	0.214	0.393	4.0179e-08	MTCH2
FTH1	1.14353e-12	0.337436	0.992	0.998	4.29899e-08	FTH1
ZNF593	1.18209e-12	-1.17398	0.245	0.42	4.44397e-08	ZNF593
CFAP20	1.22458e-12	1.03874	0.625	0.473	4.60367e-08	CFAP20
FAM167B	1.34262e-12	-0.586989	0.552	0.733	5.04745e-08	FAM167B
VEPH1	1.36018e-12	-5.78791	0	0.069	5.11346e-08	VEPH1
P4HB	1.40502e-12	-0.532112	0.649	0.76	5.28203e-08	P4HB
ANKRD37	1.4607e-12	1.46167	0.331	0.165	5.49136e-08	ANKRD37
EOGT	1.46458e-12	-1.2995	0.137	0.298	5.50594e-08	EOGT
PLA2G16	1.62912e-12	0.943737	0.541	0.389	6.12451e-08	PLA2G16
CCDC47	1.63145e-12	1.01001	0.445	0.267	6.13328e-08	CCDC47
ITGB1	1.67425e-12	-0.511397	0.789	0.829	6.29419e-08	ITGB1
CALM2	1.75917e-12	0.377306	0.924	0.862	6.61343e-08	CALM2
CEACAM6	1.81386e-12	-3.25933	0.01	0.095	6.81903e-08	CEACAM6
SCPEP1	1.93289e-12	1.43055	0.313	0.149	7.2665e-08	SCPEP1
TMEM167A	1.95009e-12	-0.95856	0.326	0.498	7.33118e-08	TMEM167A
NUSAP1	1.96022e-12	-5.0958	0.006	0.084	7.36924e-08	NUSAP1
BMP1	1.96834e-12	-1.38653	0.115	0.267	7.39979e-08	BMP1
CCDC102B	1.96942e-12	2.84242	0.139	0.025	7.40384e-08	CCDC102B
TUBB	1.99641e-12	-0.801774	0.646	0.751	7.50531e-08	TUBB
NFASC	2.00391e-12	2.82762	0.129	0.02	7.53349e-08	NFASC
RPL22L1	2.08964e-12	-0.848777	0.445	0.6	7.85578e-08	RPL22L1
HYAL1	2.15632e-12	1.50007	0.29	0.131	8.10648e-08	HYAL1
ALDH1A1	2.18725e-12	1.07464	0.348	0.171	8.22275e-08	ALDH1A1
FOXO3	2.32424e-12	1.27686	0.337	0.169	8.73774e-08	FOXO3
SF3B5	2.47782e-12	-0.528201	0.609	0.745	9.31511e-08	SF3B5
ARL4D	2.60646e-12	1.94257	0.19	0.056	9.79873e-08	ARL4D
C21orf59	2.80513e-12	1.07201	0.448	0.278	1.05456e-07	C21orf59
UHRF2	2.8273e-12	-1.36939	0.089	0.231	1.06289e-07	UHRF2
EEF1A1	2.84184e-12	-0.261786	0.996	0.995	1.06836e-07	EEF1A1
SMIM3	2.88303e-12	2.66241	0.15	0.033	1.08385e-07	SMIM3
PLEKHO1	2.94856e-12	-0.939326	0.231	0.413	1.10848e-07	PLEKHO1
MAST4	2.95817e-12	-0.715424	0.433	0.616	1.1121e-07	MAST4
DIS3	3.08506e-12	1.59398	0.327	0.171	1.1598e-07	DIS3
CSTB	3.08795e-12	-0.500848	0.816	0.856	1.16089e-07	CSTB
ENPP4	3.10684e-12	2.47255	0.156	0.036	1.16798e-07	ENPP4
TMEM140	3.27143e-12	1.37942	0.282	0.125	1.22986e-07	TMEM140
EIF5	3.33261e-12	0.64304	0.734	0.649	1.25286e-07	EIF5
GIPC2	3.39744e-12	1.67595	0.232	0.085	1.27723e-07	GIPC2
GALNT1	3.55246e-12	-1.01134	0.239	0.415	1.33551e-07	GALNT1
RAB31	3.57622e-12	-1.10551	0.183	0.355	1.34444e-07	RAB31
PHACTR2	3.62223e-12	-0.633979	0.299	0.496	1.36174e-07	PHACTR2
ICAM1	3.68714e-12	0.626827	0.83	0.773	1.38614e-07	ICAM1
VDAC1	4.05867e-12	-0.765793	0.438	0.591	1.52581e-07	VDAC1
SEC61B	4.24211e-12	-0.452486	0.812	0.853	1.59478e-07	SEC61B
UBE2C	4.47155e-12	-4.61917	0.007	0.085	1.68104e-07	UBE2C
RNF19A	4.69639e-12	-1.13378	0.239	0.413	1.76556e-07	RNF19A
GNAI2	4.70625e-12	-0.445762	0.721	0.842	1.76927e-07	GNAI2
FADS1	4.75102e-12	-1.72409	0.072	0.2	1.7861e-07	FADS1
FXYD1	4.86417e-12	2.61514	0.133	0.024	1.82864e-07	FXYD1
SEC14L1	4.96392e-12	0.730919	0.674	0.576	1.86614e-07	SEC14L1
EIF2AK2	4.97215e-12	1.16693	0.45	0.289	1.86923e-07	EIF2AK2
SERPINA1	5.44079e-12	-3.33037	0.004	0.078	2.04541e-07	SERPINA1
SYNPO2	5.44404e-12	2.07962	0.132	0.022	2.04663e-07	SYNPO2
CCNDBP1	5.70945e-12	1.38702	0.363	0.204	2.14641e-07	CCNDBP1
NQO1	5.99829e-12	1.20583	0.517	0.362	2.255e-07	NQO1
MAZ	6.1757e-12	-0.997474	0.227	0.395	2.32169e-07	MAZ
LENG8	6.20124e-12	-1.17491	0.183	0.351	2.33129e-07	LENG8
TMEM258	6.49095e-12	-0.428463	0.724	0.811	2.44021e-07	TMEM258
MAP1S	6.64455e-12	-1.40339	0.127	0.278	2.49795e-07	MAP1S
ARPC2	6.67229e-12	-0.439036	0.807	0.858	2.50838e-07	ARPC2
LRRCC1	6.86251e-12	2.46593	0.177	0.051	2.57989e-07	LRRCC1
OSBPL3	6.90375e-12	-2.72474	0.02	0.113	2.5954e-07	OSBPL3
GPX7	7.12763e-12	-1.71184	0.059	0.182	2.67956e-07	GPX7
C2CD4B	7.31563e-12	-0.547051	0.385	0.582	2.75024e-07	C2CD4B
GIMAP8	7.77425e-12	1.31077	0.313	0.151	2.92265e-07	GIMAP8
C1QBP	7.82176e-12	-0.678079	0.492	0.633	2.94051e-07	C1QBP
DOCK8	7.94957e-12	-2.87294	0.018	0.109	2.98856e-07	DOCK8
FBLIM1	7.96295e-12	-1.37406	0.144	0.298	2.99359e-07	FBLIM1
ADAM19	8.02454e-12	-2.69523	0.027	0.125	3.01675e-07	ADAM19
NFIA	8.07487e-12	0.947079	0.54	0.4	3.03567e-07	NFIA
DOK5	8.12153e-12	-1.62606	0.048	0.165	3.05321e-07	DOK5
CHCHD1	8.28522e-12	-0.916197	0.239	0.411	3.11475e-07	CHCHD1
OGT	8.46129e-12	-1.30591	0.133	0.285	3.18094e-07	OGT
AC090498.1	8.51232e-12	-0.825055	0.544	0.651	3.20012e-07	AC090498.1
RUNX1T1	8.52923e-12	1.47815	0.215	0.076	3.20648e-07	RUNX1T1
ITGA10	8.57328e-12	-2.2579	0.047	0.16	3.22304e-07	ITGA10
IL1RN	9.44176e-12	-3.82801	0.004	0.076	3.54953e-07	IL1RN
TXNRD2	9.68694e-12	-1.93012	0.054	0.173	3.64171e-07	TXNRD2
BCAT1	9.9806e-12	-1.72794	0.057	0.178	3.75211e-07	BCAT1
HOXB4	1.02874e-11	1.10722	0.334	0.169	3.86744e-07	HOXB4
LGI4	1.05266e-11	2.99108	0.106	0.011	3.95737e-07	LGI4
UBE2Z	1.09176e-11	-1.18731	0.205	0.369	4.10438e-07	UBE2Z
ZSCAN18	1.09798e-11	1.37799	0.337	0.182	4.12775e-07	ZSCAN18
TPM3	1.09957e-11	-0.374881	0.771	0.864	4.13373e-07	TPM3
SCARB1	1.12292e-11	1.45937	0.177	0.049	4.22151e-07	SCARB1
C1QTNF6	1.15895e-11	-2.60681	0.033	0.135	4.35697e-07	C1QTNF6
2025-09-08	1.17257e-11	-1.4106	0.122	0.267	4.40814e-07	2025-09-08
TSPAN4	1.18769e-11	0.691768	0.661	0.556	4.46501e-07	TSPAN4
SPINK1	1.20595e-11	-2.5776	0.035	0.14	4.53367e-07	SPINK1
NFIX	1.21077e-11	1.72591	0.17	0.045	4.55179e-07	NFIX
ATP2A3	1.23794e-11	0.95404	0.19	0.058	4.65392e-07	ATP2A3
BCR	1.29578e-11	-1.12118	0.214	0.382	4.87136e-07	BCR
MCTS1	1.34653e-11	-0.6794	0.319	0.491	5.06215e-07	MCTS1
GNS	1.34808e-11	-0.885002	0.237	0.405	5.06797e-07	GNS
ARL6IP1	1.38954e-11	0.898369	0.663	0.553	5.22384e-07	ARL6IP1
COX8A	1.51832e-11	-0.436385	0.775	0.845	5.70799e-07	COX8A
FBLN2	1.55529e-11	1.42796	0.225	0.082	5.84695e-07	FBLN2
CDK2AP1	1.56351e-11	-2.00257	0.044	0.155	5.87787e-07	CDK2AP1
BCL2A1	1.68082e-11	-2.40908	0.02	0.111	6.31888e-07	BCL2A1
PCDH17	1.79292e-11	-0.790441	0.46	0.624	6.74031e-07	PCDH17
AMD1	1.80708e-11	0.984913	0.55	0.404	6.79355e-07	AMD1
CSRNP1	1.8703e-11	0.721991	0.669	0.558	7.0312e-07	CSRNP1
MRPL51	2.00884e-11	-0.548117	0.605	0.722	7.55202e-07	MRPL51
GPX8	2.03051e-11	-1.26096	0.11	0.255	7.63352e-07	GPX8
SQSTM1	2.04023e-11	0.381215	0.87	0.816	7.67003e-07	SQSTM1
ATP5EP2	2.05362e-11	-1.46957	0.103	0.244	7.72039e-07	ATP5EP2
PLXDC1	2.11523e-11	1.67414	0.153	0.036	7.95201e-07	PLXDC1
DNAJC15	2.1178e-11	-0.698319	0.367	0.535	7.96165e-07	DNAJC15
BBC3	2.12053e-11	-1.43429	0.082	0.215	7.97194e-07	BBC3
SERINC2	2.15069e-11	-1.95282	0.047	0.158	8.08529e-07	SERINC2
MTHFD1L	2.15109e-11	-1.3144	0.062	0.187	8.08681e-07	MTHFD1L
SOX11	2.17416e-11	-6.385	0	0.062	8.17352e-07	SOX11
ARID4B	2.22635e-11	0.674865	0.72	0.644	8.36972e-07	ARID4B
MSANTD3	2.27843e-11	-1.58059	0.099	0.235	8.56553e-07	MSANTD3
RXFP1	2.31506e-11	3.98355	0.095	0.007	8.70322e-07	RXFP1
SLC3A2	2.3159e-11	0.914042	0.584	0.451	8.70641e-07	SLC3A2
ZNF331	2.34673e-11	2.16007	0.203	0.073	8.82229e-07	ZNF331
TMBIM4	2.36191e-11	0.746191	0.663	0.531	8.87938e-07	TMBIM4
AGRN	2.36341e-11	-0.924563	0.276	0.442	8.885e-07	AGRN
UBE2D3	2.3803e-11	0.486634	0.865	0.815	8.94851e-07	UBE2D3
ATP5G3	2.40018e-11	-0.561802	0.618	0.727	9.02324e-07	ATP5G3
EFCC1	2.40819e-11	2.30427	0.125	0.022	9.05336e-07	EFCC1
GPX1	2.42205e-11	-0.461438	0.807	0.862	9.10546e-07	GPX1
HECW2	2.57168e-11	-1.38607	0.159	0.311	9.66799e-07	HECW2
POLR2F	2.57551e-11	-0.578236	0.52	0.667	9.68238e-07	POLR2F
TGFB1	2.62968e-11	-0.767201	0.402	0.558	9.886e-07	TGFB1
CCDC28B	2.68019e-11	-1.14006	0.112	0.256	1.00759e-06	CCDC28B
C1orf115	2.92101e-11	1.08696	0.295	0.14	1.09813e-06	C1orf115
MYO5A	3.01617e-11	-1.38693	0.067	0.189	1.1339e-06	MYO5A
TPGS2	3.12167e-11	-0.879947	0.19	0.355	1.17356e-06	TPGS2
COL4A3BP	3.16672e-11	1.28951	0.339	0.184	1.1905e-06	COL4A3BP
MFSD4	3.23229e-11	2.69328	0.11	0.015	1.21515e-06	MFSD4
DHFR	3.26875e-11	-2.52678	0.035	0.136	1.22885e-06	DHFR
DPEP2	3.31407e-11	2.40157	0.116	0.018	1.24589e-06	DPEP2
ZDHHC3	3.45933e-11	-0.941933	0.245	0.409	1.3005e-06	ZDHHC3
HRAS	3.4769e-11	-1.32551	0.173	0.329	1.30711e-06	HRAS
STX1A	3.49776e-11	-3.61581	0.003	0.069	1.31495e-06	STX1A
CAPN11	3.54153e-11	-3.27245	0.007	0.08	1.3314e-06	CAPN11
TMEM189	3.82698e-11	-1.06679	0.163	0.316	1.43871e-06	TMEM189
LDB3	3.83016e-11	4.82974	0.081	0.002	1.43991e-06	LDB3
RNASEK	3.89605e-11	-1.43185	0.108	0.244	1.46468e-06	RNASEK
CD24	3.94072e-11	-0.933735	0.069	0.195	1.48147e-06	CD24
MRPS18B	3.94731e-11	1.20213	0.392	0.235	1.48395e-06	MRPS18B
SLC16A7	4.05122e-11	-2.29616	0.035	0.136	1.52301e-06	SLC16A7
ARPC1B	4.41576e-11	-0.374725	0.822	0.882	1.66006e-06	ARPC1B
SCAMP5	4.63667e-11	-2.55888	0.025	0.118	1.74311e-06	SCAMP5
GUCY1A3	4.74143e-11	1.44855	0.188	0.06	1.78249e-06	GUCY1A3
MRPS25	4.74858e-11	-1.02922	0.159	0.316	1.78518e-06	MRPS25
MUC13	5.17681e-11	-1.81832	0.021	0.111	1.94617e-06	MUC13
THY1	5.57095e-11	-1.21668	0.198	0.347	2.09434e-06	THY1
FAXDC2	5.92557e-11	2.05734	0.122	0.022	2.22766e-06	FAXDC2
PIEZO1	6.21062e-11	-0.757299	0.217	0.384	2.33482e-06	PIEZO1
PLXNA1	6.26752e-11	-3.20516	0.02	0.105	2.35621e-06	PLXNA1
HLA-DQB1	6.34376e-11	1.13449	0.463	0.3	2.38487e-06	HLA-DQB1
PLEKHG5	6.40923e-11	-1.40447	0.067	0.187	2.40949e-06	PLEKHG5
FOLH1	6.4678e-11	-3.34127	0.014	0.095	2.43151e-06	FOLH1
PTMA	6.93423e-11	-0.200253	0.999	0.998	2.60686e-06	PTMA
ZBTB20	6.95947e-11	0.876908	0.47	0.305	2.61634e-06	ZBTB20
ATP13A2	7.25887e-11	-0.970479	0.102	0.24	2.7289e-06	ATP13A2
CALCOCO2	7.26459e-11	0.983738	0.426	0.264	2.73105e-06	CALCOCO2
PDZK1IP1	8.0219e-11	-2.81364	0.006	0.075	3.01575e-06	PDZK1IP1
CHD3	8.04998e-11	-1.26582	0.207	0.36	3.02631e-06	CHD3
ADRB1	8.2494e-11	5.61217	0.074	0	3.10128e-06	ADRB1
PMP22	8.26961e-11	-0.996382	0.35	0.498	3.10888e-06	PMP22
CSF1	8.38151e-11	1.6576	0.191	0.065	3.15095e-06	CSF1
CCL18	8.65624e-11	-5.47583	0	0.058	3.25423e-06	CCL18
WLS	8.85316e-11	-1.1661	0.127	0.269	3.32826e-06	WLS
SLC35E4	8.92927e-11	-0.934287	0.055	0.169	3.35687e-06	SLC35E4
TBX2-AS1	9.10361e-11	3.59348	0.091	0.007	3.42241e-06	TBX2-AS1
TNFSF12	9.12881e-11	1.38991	0.317	0.173	3.43188e-06	TNFSF12
COX14	9.18424e-11	-0.632033	0.501	0.635	3.45272e-06	COX14
TXN	9.21066e-11	-0.298157	0.78	0.869	3.46266e-06	TXN
IFNGR1	9.27452e-11	1.06036	0.45	0.302	3.48666e-06	IFNGR1
RPL4	9.29191e-11	-0.334302	0.905	0.909	3.4932e-06	RPL4
CLMN	9.6225e-11	2.64979	0.116	0.02	3.61748e-06	CLMN
HYOU1	1.02034e-10	-1.21995	0.11	0.249	3.83588e-06	HYOU1
C5orf56	1.03676e-10	1.2392	0.237	0.098	3.89758e-06	C5orf56
BMX	1.05294e-10	1.80325	0.225	0.091	3.95843e-06	BMX
PGAM1	1.08149e-10	-0.613901	0.579	0.698	4.06575e-06	PGAM1
PRR5	1.13918e-10	-1.55807	0.065	0.184	4.28265e-06	PRR5
MBNL2	1.16332e-10	-1.13007	0.21	0.36	4.37337e-06	MBNL2
SLCO4A1	1.16578e-10	1.41203	0.19	0.064	4.38263e-06	SLCO4A1
PIK3IP1	1.1669e-10	1.86003	0.161	0.047	4.38684e-06	PIK3IP1
DDR2	1.17367e-10	2.24316	0.135	0.031	4.41229e-06	DDR2
FOXM1	1.22688e-10	-5.11791	0.003	0.065	4.61235e-06	FOXM1
FADS2	1.26566e-10	-2.12164	0.042	0.145	4.75812e-06	FADS2
ABCG1	1.27006e-10	0.860731	0.45	0.291	4.77465e-06	ABCG1
NUPR1	1.2804e-10	2.07977	0.269	0.129	4.81354e-06	NUPR1
CENPM	1.30159e-10	-4.4053	0.003	0.065	4.89321e-06	CENPM
SERTAD3	1.30944e-10	1.06484	0.401	0.24	4.92271e-06	SERTAD3
EFHD1	1.32657e-10	2.40905	0.109	0.016	4.98712e-06	EFHD1
GRPEL2	1.34129e-10	-1.232	0.129	0.269	5.04244e-06	GRPEL2
UHRF1	1.38123e-10	-4.32002	0.004	0.069	5.19261e-06	UHRF1
MT2A	1.38827e-10	0.493718	0.816	0.68	5.21907e-06	MT2A
EGLN3	1.42053e-10	1.36159	0.217	0.085	5.34032e-06	EGLN3
MSRB2	1.42793e-10	-1.01061	0.18	0.329	5.36816e-06	MSRB2
GPRC5B	1.43862e-10	0.994405	0.445	0.284	5.40833e-06	GPRC5B
ADAMTS5	1.52901e-10	-2.38838	0.057	0.164	5.74816e-06	ADAMTS5
C17orf96	1.53676e-10	2.06344	0.13	0.029	5.7773e-06	C17orf96
LDLR	1.54269e-10	0.929923	0.551	0.429	5.79957e-06	LDLR
SRRM2	1.61878e-10	0.602224	0.684	0.616	6.08564e-06	SRRM2
STMN1	1.65966e-10	-0.921288	0.483	0.649	6.23931e-06	STMN1
CRIP2	1.66683e-10	-0.314476	0.925	0.929	6.26629e-06	CRIP2
BNIP3L	1.67795e-10	0.910693	0.506	0.378	6.30807e-06	BNIP3L
RRM2	1.72558e-10	-6.80585	0	0.056	6.48713e-06	RRM2
DHX9	1.75083e-10	-0.920539	0.228	0.391	6.58208e-06	DHX9
CD82	1.82122e-10	1.58441	0.197	0.071	6.84671e-06	CD82
SOX18	1.84573e-10	-0.781678	0.364	0.538	6.93884e-06	SOX18
FUS	1.87064e-10	0.472103	0.86	0.853	7.0325e-06	FUS
HSPE1	1.87857e-10	-0.482177	0.712	0.789	7.06228e-06	HSPE1
POSTN	1.90178e-10	-1.75972	0.089	0.215	7.14956e-06	POSTN
PCF11	1.91355e-10	0.672941	0.484	0.338	7.19381e-06	PCF11
UBE2J1	1.92212e-10	-0.644414	0.435	0.591	7.22603e-06	UBE2J1
ISG20	1.94543e-10	-0.796071	0.239	0.405	7.31365e-06	ISG20
CDC42EP5	1.95075e-10	-0.77648	0.34	0.502	7.33366e-06	CDC42EP5
ZC3H6	1.9848e-10	1.66343	0.222	0.091	7.46164e-06	ZC3H6
CCPG1	2.00604e-10	1.00543	0.493	0.358	7.54151e-06	CCPG1
TBC1D15	2.05585e-10	1.05446	0.431	0.285	7.72878e-06	TBC1D15
CYB5D1	2.10088e-10	1.11283	0.288	0.138	7.89806e-06	CYB5D1
C9orf142	2.11832e-10	-0.611984	0.353	0.52	7.96363e-06	C9orf142
AQP3	2.12721e-10	1.55302	0.22	0.089	7.99702e-06	AQP3
PEF1	2.30358e-10	0.85034	0.501	0.367	8.66008e-06	PEF1
CHURC1	2.36147e-10	0.853058	0.552	0.418	8.87772e-06	CHURC1
MKI67	2.37479e-10	-4.00304	0.001	0.06	8.92777e-06	MKI67
SLC25A44	2.43365e-10	1.19616	0.33	0.193	9.14907e-06	SLC25A44
PSMG4	2.48807e-10	-0.770377	0.183	0.336	9.35365e-06	PSMG4
NR1H2	2.51871e-10	0.978531	0.527	0.404	9.46883e-06	NR1H2
TNK2	2.54221e-10	-1.32943	0.089	0.215	9.55717e-06	TNK2
ELK3	2.5833e-10	-0.578129	0.52	0.669	9.71165e-06	ELK3
SOCS5	2.62982e-10	1.50282	0.248	0.111	9.88655e-06	SOCS5
PSMB8-AS1	2.66994e-10	1.07549	0.404	0.255	1.00374e-05	PSMB8-AS1
PIR	2.68909e-10	1.58495	0.288	0.149	1.01094e-05	PIR
RERG	2.71999e-10	3.08496	0.095	0.011	1.02255e-05	RERG
NACC1	2.74742e-10	-1.71871	0.067	0.182	1.03287e-05	NACC1
TNFAIP8	2.83724e-10	-1.70317	0.042	0.144	1.06663e-05	TNFAIP8
SREBF2	2.8501e-10	-1.56466	0.076	0.196	1.07147e-05	SREBF2
MAP4K2	2.88881e-10	1.39032	0.222	0.091	1.08602e-05	MAP4K2
PPIG	2.88932e-10	0.706527	0.622	0.502	1.08621e-05	PPIG
NOL4L	2.93712e-10	-1.00317	0.214	0.369	1.10418e-05	NOL4L
SHC1	2.97165e-10	-0.798032	0.401	0.556	1.11716e-05	SHC1
EREG	2.98711e-10	-3.33255	0.004	0.067	1.12298e-05	EREG
GINM1	2.99222e-10	0.875977	0.508	0.364	1.1249e-05	GINM1
CDYL2	3.05806e-10	-1.21991	0.054	0.162	1.14965e-05	CDYL2
APOL4	3.0744e-10	-2.10729	0.051	0.156	1.15579e-05	APOL4
SPOP	3.08393e-10	0.907887	0.446	0.3	1.15937e-05	SPOP
STXBP6	3.25214e-10	2.79971	0.115	0.022	1.22261e-05	STXBP6
MMP7	3.4378e-10	-5.59611	0	0.055	1.29241e-05	MMP7
MMP12	3.4378e-10	-5.43734	0	0.055	1.29241e-05	MMP12
STRN4	3.45672e-10	-1.26312	0.146	0.285	1.29952e-05	STRN4
ZWINT	3.48565e-10	-2.94633	0.021	0.104	1.31039e-05	ZWINT
KDM6B	3.49745e-10	0.669332	0.673	0.595	1.31483e-05	KDM6B
IMPDH1	3.55968e-10	-1.0544	0.13	0.269	1.33823e-05	IMPDH1
GEMIN7	3.61497e-10	-1.3922	0.062	0.175	1.35901e-05	GEMIN7
IRGQ	3.64249e-10	-2.24912	0.044	0.144	1.36936e-05	IRGQ
GALNT18	3.65881e-10	0.948423	0.5	0.367	1.37549e-05	GALNT18
ARAP2	3.741e-10	2.11561	0.132	0.031	1.40639e-05	ARAP2
ZNHIT1	3.76671e-10	-0.413318	0.697	0.767	1.41606e-05	ZNHIT1
H2AFV	3.91177e-10	-0.728787	0.54	0.649	1.47059e-05	H2AFV
SERGEF	4.0289e-10	2.16862	0.152	0.044	1.51462e-05	SERGEF
ROBO1	4.06349e-10	-1.51068	0.118	0.245	1.52763e-05	ROBO1
AFAP1	4.11081e-10	-0.955461	0.15	0.298	1.54542e-05	AFAP1
LEPR	4.20288e-10	1.52161	0.225	0.096	1.58003e-05	LEPR
ING1	4.23911e-10	0.899029	0.32	0.167	1.59365e-05	ING1
AQP7	4.27561e-10	2.59366	0.098	0.013	1.60737e-05	AQP7
CHCHD5	4.39201e-10	-0.918516	0.289	0.445	1.65113e-05	CHCHD5
HAPLN3	4.4051e-10	-1.00057	0.239	0.398	1.65605e-05	HAPLN3
ACTA2	4.48487e-10	3.13254	0.212	0.087	1.68604e-05	ACTA2
EFEMP1	4.74353e-10	0.927991	0.205	0.078	1.78328e-05	EFEMP1
CMIP	4.74533e-10	-0.72173	0.399	0.56	1.78396e-05	CMIP
FAM214B	4.86462e-10	-1.84124	0.05	0.153	1.8288e-05	FAM214B
HOMER3	4.8735e-10	-0.928439	0.127	0.269	1.83214e-05	HOMER3
PELO	4.969e-10	1.0557	0.465	0.331	1.86804e-05	PELO
DDIT3	5.04377e-10	1.02699	0.394	0.244	1.89616e-05	DDIT3
SNTB1	5.13871e-10	-4.30767	0.003	0.062	1.93185e-05	SNTB1
SEPN1	5.42676e-10	-0.859841	0.357	0.515	2.04014e-05	SEPN1
PALD1	5.45142e-10	-0.959717	0.085	0.211	2.04941e-05	PALD1
LITAF	5.47459e-10	0.872162	0.643	0.569	2.05812e-05	LITAF
MRPS2	5.50888e-10	-1.28325	0.135	0.271	2.07101e-05	MRPS2
SLU7	5.58952e-10	1.00207	0.432	0.289	2.10132e-05	SLU7
SHMT2	5.84828e-10	-1.44841	0.11	0.24	2.1986e-05	SHMT2
CUX1	5.98668e-10	-0.952997	0.229	0.382	2.25063e-05	CUX1
SYPL1	6.18663e-10	0.786925	0.622	0.502	2.3258e-05	SYPL1
NID2	6.22838e-10	-1.9527	0.076	0.189	2.3415e-05	NID2
RP11-670E13.6	6.56083e-10	-1.239	0.133	0.265	2.46648e-05	RP11-670E13.6
HMGB3	6.72629e-10	-1.53625	0.106	0.233	2.52868e-05	HMGB3
HGS	6.82339e-10	-1.05613	0.176	0.322	2.56519e-05	HGS
SLC9C1	6.84512e-10	-5.78691	0	0.053	2.57335e-05	SLC9C1
S100A14	6.85775e-10	-2.17319	0.044	0.142	2.5781e-05	S100A14
FJX1	6.97792e-10	-2.04065	0.054	0.158	2.62328e-05	FJX1
AEBP1	7.01915e-10	-1.26943	0.133	0.267	2.63878e-05	AEBP1
LINC01013	7.1073e-10	2.3704	0.135	0.035	2.67192e-05	LINC01013
ATP1A2	7.1236e-10	4.99357	0.067	0	2.67805e-05	ATP1A2
PTGS2	7.15202e-10	-1.67082	0.042	0.14	2.68873e-05	PTGS2
CCL21	7.53536e-10	1.4373	0.176	0.06	2.83284e-05	CCL21
IL27RA	7.54175e-10	1.54305	0.221	0.093	2.83525e-05	IL27RA
ARIH1	7.57668e-10	0.920593	0.535	0.433	2.84838e-05	ARIH1
ARHGAP15	7.5979e-10	1.78584	0.133	0.033	2.85635e-05	ARHGAP15
PLEKHJ1	7.66859e-10	-1.26437	0.093	0.216	2.88293e-05	PLEKHJ1
AKAP9	7.89157e-10	0.715424	0.562	0.42	2.96676e-05	AKAP9
HAPLN1	7.92539e-10	-5.76436	0.007	0.071	2.97947e-05	HAPLN1
SH3GLB1	7.93608e-10	-0.586948	0.551	0.658	2.98349e-05	SH3GLB1
SAMD9	8.02226e-10	1.64347	0.279	0.144	3.01589e-05	SAMD9
DAAM1	8.15386e-10	-0.786854	0.266	0.427	3.06536e-05	DAAM1
IFIH1	8.20644e-10	1.13761	0.254	0.116	3.08513e-05	IFIH1
UQCRB	8.33042e-10	-0.310813	0.863	0.9	3.13174e-05	UQCRB
IGFBP7	8.44242e-10	-0.319171	0.975	0.985	3.17384e-05	IGFBP7
ARFGEF3	8.45293e-10	3.00593	0.105	0.018	3.17779e-05	ARFGEF3
RALGAPA2	8.60786e-10	-1.03153	0.186	0.344	3.23604e-05	RALGAPA2
SYBU	8.69454e-10	2.4262	0.122	0.027	3.26863e-05	SYBU
FRMD3	8.80662e-10	2.02737	0.132	0.033	3.31076e-05	FRMD3
CCDC85A	8.8364e-10	1.78419	0.126	0.029	3.32195e-05	CCDC85A
UBE2L6	8.91478e-10	0.791244	0.547	0.404	3.35142e-05	UBE2L6
PRDM16	9.16299e-10	3.87643	0.086	0.009	3.44474e-05	PRDM16
TSC22D3	9.45498e-10	0.737464	0.661	0.544	3.5545e-05	TSC22D3
ZDHHC13	9.47448e-10	-1.44168	0.082	0.2	3.56184e-05	ZDHHC13
LAMB3	9.52349e-10	-1.95951	0.031	0.12	3.58026e-05	LAMB3
MRPS15	9.56262e-10	-0.646523	0.354	0.513	3.59497e-05	MRPS15
GARS	9.5798e-10	-1.04207	0.142	0.284	3.60143e-05	GARS
COL17A1	9.82095e-10	-2.4597	0.008	0.075	3.69209e-05	COL17A1
VKORC1	1.00146e-09	-0.49999	0.565	0.707	3.76489e-05	VKORC1
TIMM10	1.01569e-09	-0.8186	0.288	0.436	3.81838e-05	TIMM10
ZNF428	1.02424e-09	-0.541382	0.459	0.607	3.85051e-05	ZNF428
BTN3A1	1.03134e-09	1.47128	0.22	0.093	3.87722e-05	BTN3A1
SUB1	1.03221e-09	-0.343622	0.803	0.869	3.8805e-05	SUB1
YWHAH	1.04697e-09	-0.515999	0.647	0.745	3.93596e-05	YWHAH
TCEB1	1.05539e-09	0.764206	0.782	0.718	3.96764e-05	TCEB1
RHOC	1.06264e-09	-0.395844	0.865	0.889	3.9949e-05	RHOC
METTL7A	1.06406e-09	1.72702	0.176	0.064	4.00023e-05	METTL7A
TBL1XR1	1.0875e-09	-0.896052	0.244	0.4	4.08836e-05	TBL1XR1
MYO1D	1.11783e-09	-1.69862	0.065	0.175	4.20235e-05	MYO1D
GGCT	1.1487e-09	-0.725311	0.278	0.435	4.31842e-05	GGCT
MYL12B	1.18874e-09	-0.340997	0.935	0.951	4.46895e-05	MYL12B
SURF4	1.22732e-09	-0.670619	0.351	0.505	4.614e-05	SURF4
SBDS	1.26028e-09	0.591727	0.732	0.653	4.7379e-05	SBDS
ANKRD29	1.28274e-09	1.77293	0.205	0.085	4.82234e-05	ANKRD29
FAM129B	1.29271e-09	-0.730796	0.326	0.491	4.8598e-05	FAM129B
TESC	1.32403e-09	1.42452	0.238	0.111	4.97757e-05	TESC
LIPE	1.34122e-09	2.92722	0.103	0.018	5.04217e-05	LIPE
SEL1L3	1.35656e-09	-1.59664	0.045	0.144	5.09985e-05	SEL1L3
E2F7	1.36224e-09	-5.13726	0	0.051	5.12119e-05	E2F7
TBC1D2B	1.36856e-09	-1.44656	0.093	0.213	5.14496e-05	TBC1D2B
FXYD3	1.38523e-09	-0.546377	0.22	0.373	5.20764e-05	FXYD3
SYNE1	1.41169e-09	1.33065	0.292	0.158	5.30711e-05	SYNE1
GRINA	1.43459e-09	-0.848507	0.285	0.431	5.39321e-05	GRINA
ADAM17	1.4545e-09	-0.844031	0.263	0.429	5.46806e-05	ADAM17
ZNF618	1.4668e-09	-2.20255	0.051	0.149	5.5143e-05	ZNF618
PSMB9	1.48676e-09	0.604336	0.711	0.615	5.58934e-05	PSMB9
GOLGB1	1.4909e-09	0.84368	0.48	0.329	5.60487e-05	GOLGB1
E2F3	1.50923e-09	-1.23058	0.052	0.155	5.67378e-05	E2F3
VARS	1.51135e-09	-1.04638	0.086	0.207	5.68177e-05	VARS
BEX4	1.52111e-09	0.89859	0.377	0.225	5.71846e-05	BEX4
NT5DC2	1.52483e-09	-1.87928	0.061	0.164	5.73244e-05	NT5DC2
MT1M	1.61168e-09	3.69516	0.085	0.009	6.05895e-05	MT1M
GDPD5	1.67251e-09	-1.87305	0.037	0.129	6.28764e-05	GDPD5
UQCRFS1	1.67259e-09	-0.581545	0.397	0.553	6.28793e-05	UQCRFS1
GGNBP2	1.68401e-09	0.759607	0.524	0.393	6.33086e-05	GGNBP2
ABHD17C	1.6944e-09	-1.68696	0.025	0.109	6.36994e-05	ABHD17C
JAG2	1.73807e-09	-0.875367	0.235	0.384	6.53411e-05	JAG2
GTF2B	1.75791e-09	1.3144	0.36	0.224	6.6087e-05	GTF2B
MBD3	1.76675e-09	-1.29459	0.112	0.235	6.64192e-05	MBD3
ODF3B	1.82802e-09	1.12249	0.392	0.245	6.87227e-05	ODF3B
C1orf122	1.8372e-09	-0.758232	0.337	0.489	6.90676e-05	C1orf122
PTBP2	1.85235e-09	-1.26012	0.109	0.235	6.96374e-05	PTBP2
KIF5B	1.87909e-09	0.583684	0.678	0.58	7.06423e-05	KIF5B
TUBG1	1.88822e-09	-1.30691	0.098	0.22	7.09858e-05	TUBG1
MAOA	1.9144e-09	2.17002	0.116	0.025	7.19701e-05	MAOA
SSNA1	1.92056e-09	-0.626994	0.416	0.551	7.22016e-05	SSNA1
UBE2H	1.98859e-09	-0.865413	0.288	0.435	7.47591e-05	UBE2H
EIF4A3	2.00495e-09	0.919065	0.525	0.398	7.53743e-05	EIF4A3
ZNF131	2.00782e-09	0.975452	0.337	0.195	7.54819e-05	ZNF131
CYTL1	2.06345e-09	-1.07441	0.093	0.218	7.75732e-05	CYTL1
LMBR1	2.07525e-09	-1.14916	0.132	0.265	7.80169e-05	LMBR1
MGEA5	2.09066e-09	-0.986887	0.265	0.409	7.85961e-05	MGEA5
MEOX2	2.13088e-09	-2.48679	0.034	0.12	8.01082e-05	MEOX2
KRT17	2.14277e-09	-3.46157	0.003	0.058	8.05554e-05	KRT17
COX7A2	2.18022e-09	-0.307632	0.834	0.891	8.19631e-05	COX7A2
SKP1	2.19097e-09	0.341965	0.898	0.855	8.23673e-05	SKP1
SP6	2.19295e-09	-3.73818	0.004	0.062	8.24416e-05	SP6
ARHGAP22	2.25137e-09	-3.90774	0.004	0.062	8.4638e-05	ARHGAP22
ITGAE	2.26641e-09	-1.03165	0.255	0.396	8.52035e-05	ITGAE
MAFF	2.27999e-09	0.513875	0.714	0.642	8.57139e-05	MAFF
PTPRB	2.32641e-09	0.631341	0.652	0.567	8.7459e-05	PTPRB
WIPF1	2.46162e-09	-1.11033	0.152	0.287	9.25421e-05	WIPF1
DOK4	2.47426e-09	-1.36344	0.078	0.191	9.30172e-05	DOK4
ZNF267	2.54464e-09	-0.615774	0.218	0.385	9.56633e-05	ZNF267
CISH	2.57365e-09	1.9322	0.106	0.02	9.67536e-05	CISH
NPM1	2.60796e-09	-0.302896	0.87	0.893	9.80436e-05	NPM1
ZBTB38	2.62549e-09	-0.847098	0.183	0.329	9.87026e-05	ZBTB38
TFF2	2.70964e-09	-5.15465	0	0.049	0.000101866	TFF2
SNRPA1	2.75352e-09	-0.603655	0.234	0.387	0.000103516	SNRPA1
AP1S1	2.76037e-09	-0.700585	0.252	0.402	0.000103773	AP1S1
PTP4A1	2.88618e-09	-0.825262	0.245	0.396	0.000108503	PTP4A1
C9orf16	2.92377e-09	-0.406833	0.666	0.749	0.000109916	C9orf16
2025-03-02	3.07463e-09	1.50427	0.194	0.078	0.000115587	2025-03-02
[truncated: 11,481 more rows]

## Sheet: DEGs_CD8 T cells_TumorvsHC
	p_val	avg_log2FC	pct.1	pct.2	p_val_adj	gene
[truncated: 14,544 more rows]

[truncated: 1 more sheets: DEGs_Endotheliacells_TumorvsNAT]
