# Supplementary material for: Challenging the control through a single-cell perspective on normal adjacent tissue in colorectal cancer
Source: iScience. 2026 Apr 9;29(6):115671. doi: 10.1016/j.isci.2026.115671 (PMC13276536; doi:10.1016/j.isci.2026.115671)
Supplement: Table S8. DEGs_Epithelial cells [file mmc9.xlsx]

## Sheet: DEGs_Epithelial cells_HCvsNAT
	p_val	avg_log2FC	pct.1	pct.2	p_val_adj
AC090498.1	0	-1.54933	0	0.565	0
ALDOA	0	-2.53429	0.119	0.855	0
ATP5A1	0	-1.72859	0	0.513	0
ATP5B	0	-2.4002	0	0.626	0
ATP5C1	0	-1.67866	0	0.548	0
ATP5D	0	-2.81352	0	0.754	0
ATP5E	0	-3.46315	0	0.896	0
ATP5F1	0	-1.57473	0	0.505	0
ATP5F1E	0	3.61453	0.678	0	0
ATP5G1	0	-2.16433	0	0.535	0
ATP5G2	0	-2.59146	0	0.672	0
ATP5G3	0	-2.8822	0	0.715	0
ATP5H	0	-1.73328	0	0.593	0
ATP5I	0	-2.64274	0	0.77	0
ATP5J	0	-2.45471	0	0.748	0
ATP5J2	0	-2.15571	0	0.684	0
ATP5L	0	-2.98614	0	0.789	0
ATP5O	0	-2.07217	0	0.596	0
ATPIF1	0	-2.52403	0	0.734	0
C11orf31	0	-1.5022	0	0.579	0
C14orf2	0	-2.30978	0	0.683	0
C19orf43	0	-1.79654	0	0.653	0
CLDN3	0	-2.20039	0.329	0.937	0
GLTSCR2	0	-2.17472	0	0.631	0
GNB2L1	0	-3.91844	0	0.793	0
HN1	0	-1.72883	0	0.587	0
MTRNR2L12	0	3.74	0.839	0.671	0
MTRNR2L8	0	2.70317	0.773	0.606	0
RPS17	0	-3.69568	0.155	0.807	0
SELK	0	-1.7895	0	0.615	0
SEPW1	0	-2.16423	0	0.69	0
SHFM1	0	-1.8455	0	0.643	0
STRA13	0	-1.40064	0	0.521	0
TCEB2	0	-3.16836	0	0.863	0
USMG5	0	-2.56191	0	0.734	0
VIMP	0	-1.34415	0	0.541	0
RACK1	4.94065645841247e-324	3.56631	0.622	0	1.85739038897558e-319
GPX1	1.02271588689138e-321	-1.38976	0	0.496	3.84479810517946e-317
C14orf166	0	-1.14239	0	0.479	7.1991e-304
FAM195A	1.40148e-304	-1.14678	0	0.474	5.26871e-300
ATP5ME	1.02175e-303	3.1062	0.596	0	3.84116e-299
TCEB1	2.86352e-302	-1.04703	0	0.471	1.07651e-297
MYEOV2	5.76778e-300	-1.06144	0	0.468	2.16834e-295
LINC00493	3.86826e-296	-1.0039	0	0.462	1.45423e-291
ELOB	1.7981e-294	2.97075	0.583	0	6.75977e-290
PFN1	1.68532e-291	-1.80057	0.324	0.888	6.33581e-287
SQRDL	1.63027e-285	-1.09862	0	0.448	6.12883e-281
PLCG2	8.72928e-284	5.85967	0.765	0.281	3.28169e-279
RP11-532F12.5	1.67527e-282	-1.04922	0	0.444	6.29801e-278
C20orf24	2.99305e-280	-0.965803	0	0.441	1.12521e-275
2025-09-15	7.36747e-267	-0.874647	0	0.423	2.76973e-262
TMEM261	3.55602e-263	-0.94355	0	0.418	1.33685e-258
FAM46A	1.93125e-262	-1.22166	0	0.417	7.26035e-258
FTH1	1.21231e-257	-1.14182	0.59	0.986	4.55756e-253
ATP5IF1	9.15454e-256	2.58917	0.527	0	3.44156e-251
MMP24-AS1	1.35849e-248	-0.951937	0	0.398	5.1071e-244
C19orf60	7.92673e-243	-0.814854	0	0.389	2.97997e-238
CCDC64B	5.86278e-240	-0.968569	0	0.385	2.20405e-235
WBSCR22	5.86278e-240	-0.751677	0	0.385	2.20405e-235
C17orf89	7.94985e-233	-0.737807	0	0.375	2.98867e-228
CHMP4B	1.93064e-225	-1.40572	0.153	0.72	7.25806e-221
ATP5MC3	8.63131e-222	2.61926	0.474	0	3.24485e-217
PVRL2	9.90977e-219	-0.771061	0	0.355	3.72548e-214
SCAND1	1.32161e-218	-1.12893	0.109	0.637	4.96844e-214
ATP5MG	9.88565e-218	2.50388	0.467	0	3.71641e-213
CYBA	5.55617e-216	-1.27027	0.187	0.749	2.08878e-211
C7orf73	7.54464e-214	-0.639189	0	0.348	2.83633e-209
C16orf13	7.54464e-214	-0.737761	0	0.348	2.83633e-209
NGFRAP1	3.73979e-213	-0.719802	0	0.347	1.40594e-208
MT-ND2	7.31223e-211	-1.37306	0.844	0.976	2.74896e-206
SELENOW	1.22867e-207	2.21606	0.45	0	4.61907e-203
WBP5	1.30402e-207	-0.749741	0	0.339	4.90234e-203
CFD	4.842e-206	-1.02758	0.02	0.43	1.8203e-201
PDE4C	7.75121e-206	-0.907851	0.002	0.35	2.91399e-201
ATP5MD	2.52656e-205	2.43445	0.446	0	9.49835e-201
SEPP1	7.47798e-205	-1.87586	0	0.335	2.81127e-200
SELT	4.20617e-202	-0.571746	0	0.331	1.58127e-197
CDC42EP5	1.98148e-197	-0.979291	0.086	0.565	7.44917e-193
CLTB	7.22084e-197	-1.20471	0.16	0.691	2.7146e-192
RPS20	1.48877e-194	-1.74283	0.441	0.843	5.59689e-190
ATP5PF	1.69513e-193	2.24506	0.426	0	6.37267e-189
LINC00657	7.89044e-190	-0.603642	0	0.312	2.96633e-185
MLLT4	4.22301e-185	-0.605613	0	0.305	1.5876e-180
JCHAIN	1.24805e-183	-1.08592	0.363	0.88	4.69193e-179
C7orf55	9.73175e-182	-0.559497	0	0.3	3.65855e-177
COX5A	1.86479e-181	-1.42099	0.241	0.739	7.01051e-177
C2orf82	9.99554e-180	-0.610146	0	0.297	3.75772e-175
WHSC1L1	9.99554e-180	-0.611865	0	0.297	3.75772e-175
SCO2	1.16325e-179	-0.686727	0.001	0.309	4.37311e-175
CST3	1.45445e-179	-1.22512	0.429	0.911	5.46786e-175
RP11-357H14.17	4.67049e-179	-0.768842	0	0.296	1.75582e-174
RTFDC1	4.67049e-179	-0.553448	0	0.296	1.75582e-174
ATP5F1B	5.96674e-179	2.13721	0.4	0	2.24314e-174
RP1-313I6.12	2.17986e-178	-1.00519	0	0.295	8.19497e-174
MIF	4.72575e-178	-0.917247	0.108	0.568	1.7766e-173
MRPL23	1.64001e-176	-0.8364	0.06	0.483	6.16546e-172
C8orf4	1.02286e-175	-1.28258	0	0.291	3.84534e-171
LINC01207	4.7473e-175	-0.835521	0	0.29	1.7847e-170
ABHD11-AS1	2.20087e-174	-1.10992	0	0.289	8.27394e-170
APOA1BP	2.20087e-174	-0.516436	0	0.289	8.27394e-170
C1orf106	2.17839e-172	-0.674004	0	0.286	8.18944e-168
PHGR1	5.21968e-172	-1.11938	0.62	0.989	1.96229e-167
KRT10	7.73062e-170	-0.870895	0.068	0.496	2.90625e-165
UFD1L	4.51261e-169	-0.504316	0	0.281	1.69647e-164
C9orf142	4.51261e-169	-0.501301	0	0.281	1.69647e-164
RAC1	1.04168e-168	-1.18302	0.252	0.755	3.9161e-164
RPL31	1.78761e-168	-1.57389	0.527	0.882	6.72035e-164
CLTA	1.0567e-167	-0.993406	0.154	0.635	3.97256e-163
MRPL41	3.61648e-164	-0.908223	0.143	0.603	1.35958e-159
LINC00969	8.62468e-164	-0.538997	0	0.273	3.24236e-159
ATP5MPL	1.99593e-163	1.98569	0.371	0	7.50348e-159
SERP1	2.06101e-161	-1.10782	0.17	0.65	7.74815e-157
TMSB4X	7.12584e-160	-0.971853	0.801	0.994	2.67889e-155
PRELID1	3.19911e-159	-0.840297	0.192	0.661	1.20267e-154
MPST	1.2091e-157	-0.842473	0.227	0.704	4.54551e-153
LINC01420	1.40766e-156	-0.440917	0	0.262	5.29195e-152
FKBP1A	1.49832e-156	-1.25663	0.175	0.648	5.63279e-152
CSKMT	2.1877e-156	2.45146	0.358	0	8.22444e-152
LINC00675	6.3302e-156	-0.542858	0	0.261	2.37978e-151
HES4	3.06792e-154	-1.17299	0.012	0.323	1.15336e-149
PPDPF	2.41187e-153	-1.12024	0.502	0.932	9.06719e-149
FAM60A	2.56156e-153	-0.522273	0	0.257	9.62991e-149
RPL7	8.86444e-153	-1.88505	0.496	0.803	3.3325e-148
ATP5MC2	4.26738e-152	1.97891	0.35	0	1.60428e-147
TMEM2	5.12035e-152	-0.496622	0	0.255	1.92494e-147
ATP5F1D	1.08764e-151	2.02742	0.349	0	4.08886e-147
EBPL	3.97526e-151	-0.741846	0.03	0.377	1.49446e-146
PHLDA2	5.75782e-151	-1.30646	0.182	0.648	2.16459e-146
SPINT2	5.81482e-151	-1.05495	0.285	0.768	2.18603e-146
FXYD3	2.2082e-150	-1.30832	0.519	0.937	8.30149e-146
ALKBH7	2.84866e-150	-0.750341	0.199	0.652	1.07092e-145
MESDC2	4.54021e-150	-0.392708	0	0.252	1.70685e-145
GBAS	4.54021e-150	-0.356822	0	0.252	1.70685e-145
PRSS3	3.34914e-149	-0.948364	0.289	0.758	1.25908e-144
C10orf54	8.98102e-149	-0.689279	0	0.249	3.37632e-144
ITM2B	1.64779e-148	-0.726065	0.176	0.617	6.1947e-144
ZNF90	2.98242e-147	-0.541897	0.019	0.327	1.12121e-142
ATP5MF	4.80076e-147	1.80075	0.34	0	1.8048e-142
RPS10	1.10666e-146	-1.40319	0.331	0.762	4.16037e-142
CPSF3L	3.47063e-146	-0.395447	0	0.245	1.30475e-141
MUC4	3.68998e-146	1.8539	0.437	0.352	1.38721e-141
BTG2	2.0939e-145	1.65448	0.578	0.511	7.8718e-141
BIK	5.64876e-145	-0.690576	0.039	0.381	2.12359e-140
RSRP1	1.6773e-144	1.73444	0.538	0.387	6.30564e-140
PNN	7.74826e-144	1.58137	0.444	0.346	2.91288e-139
VAMP8	1.04995e-143	-0.540037	0.295	0.737	3.94718e-139
SON	2.84548e-143	1.23843	0.538	0.562	1.06973e-138
HIST1H4C	5.81204e-142	2.34124	0.539	0.332	2.18498e-137
S100A10	9.59177e-142	-1.06239	0.659	0.949	3.60593e-137
ELF3	5.06424e-140	1.21823	0.813	0.89	1.90385e-135
MZT2A	8.20545e-140	-0.791106	0.092	0.485	3.08476e-135
BRD2	4.74187e-139	1.54216	0.497	0.452	1.78266e-134
TCF25	8.92934e-139	1.26786	0.509	0.493	3.3569e-134
CYSTM1	4.63584e-138	-0.838537	0.365	0.82	1.7428e-133
MAP1LC3B	2.05166e-137	-0.566388	0.171	0.577	7.71301e-133
LINC00998	3.4591e-137	-0.364793	0	0.231	1.30041e-132
C1QBP	3.77803e-137	-1.10224	0.074	0.451	1.42031e-132
GOLGB1	7.04377e-137	1.53838	0.407	0.348	2.64803e-132
BAG1	3.4002e-136	-0.869612	0.159	0.589	1.27827e-131
LSM4	3.6032e-136	-0.683971	0.099	0.488	1.35459e-131
MYDGF	4.45756e-136	-0.730587	0.088	0.468	1.67577e-131
C21orf59	6.56766e-136	-0.360839	0	0.229	2.46905e-131
C4orf48	2.28296e-135	-0.887409	0.092	0.475	8.58257e-131
ADI1	3.55133e-135	-0.699504	0.094	0.48	1.33509e-130
GUK1	1.0608e-134	-0.58819	0.262	0.692	3.98797e-130
LINC00116	1.24197e-134	-0.410995	0	0.227	4.66906e-130
EPCAM	2.6637e-134	-1.01728	0.449	0.867	1.00139e-129
STARD10	2.15514e-133	-0.585663	0.171	0.57	8.10204e-129
HNRNPA0	2.17803e-133	-0.851778	0.115	0.519	8.18808e-129
MGEA5	1.01368e-132	-0.380223	0	0.224	3.81082e-128
SRI	2.18854e-132	-0.904298	0.381	0.827	8.2276e-128
TNFRSF12A	2.87253e-132	-0.629983	0.046	0.372	1.0799e-127
COX6A1	3.60393e-132	-0.962049	0.409	0.845	1.35486e-127
AGR3	5.67469e-132	-1.01443	0.202	0.641	2.13334e-127
PERP	2.83749e-131	-0.598844	0.145	0.544	1.06673e-126
POMP	3.5011e-131	-0.488657	0.213	0.62	1.3162e-126
ATP5MC1	4.40921e-131	1.79395	0.308	0	1.6576e-126
CD59	5.41874e-131	-0.8457	0.117	0.515	2.03712e-126
TSPAN8	1.65893e-130	-1.03163	0.403	0.834	6.23657e-126
CENPX	1.67561e-130	1.56722	0.307	0	6.2993e-126
YBX1	1.93465e-130	-1.35861	0.359	0.734	7.27313e-126
JTB	3.92708e-130	-0.734604	0.155	0.566	1.47635e-125
ZRANB2	1.1206e-129	1.70387	0.406	0.223	4.2128e-125
EGLN2	1.19582e-129	-0.462192	0.012	0.265	4.49555e-125
NENF	1.4634e-129	-0.478936	0.054	0.378	5.5015e-125
RALY	3.21149e-129	-0.538421	0.13	0.507	1.20733e-124
NPC2	3.763e-129	-0.80612	0.153	0.567	1.41466e-124
MZT2B	4.49757e-129	-0.605512	0.175	0.569	1.69082e-124
C14orf1	6.57358e-129	-0.334665	0	0.218	2.47127e-124
TMEM176B	1.1575e-128	-0.717991	0.196	0.613	4.35152e-124
AKAP9	2.4537e-128	1.10032	0.484	0.522	9.22442e-124
SOX4	2.96543e-128	2.11836	0.463	0.386	1.11482e-123
MYL12A	8.53885e-128	-0.428239	0.366	0.777	3.21009e-123
SNX3	6.18047e-127	-0.501098	0.11	0.475	2.32349e-122
PROSC	2.24123e-126	-0.355067	0	0.214	8.42567e-122
MT-ATP8	2.3397e-126	1.16776	0.387	0.337	8.79586e-122
LAMTOR4	4.15446e-126	-0.654525	0.381	0.811	1.56183e-121
EIF3F	1.00869e-125	-0.997647	0.122	0.516	3.79206e-121
GNG5	2.58986e-125	-0.451063	0.264	0.666	9.7363e-121
ID1	3.56091e-125	-0.960402	0.277	0.714	1.33869e-120
CTD-3252C9.4	4.11405e-125	-0.611813	0	0.212	1.54664e-120
PGLS	4.99409e-125	-0.445599	0.115	0.463	1.87748e-120
MKKS	8.25656e-125	-0.550621	0.037	0.342	3.10397e-120
HNRNPA2B1	1.11792e-124	1.22607	0.68	0.641	4.20272e-120
RHOC	6.03872e-124	-0.93078	0.261	0.689	2.2702e-119
HINT2	1.46731e-123	-0.494668	0.079	0.415	5.51621e-119
CORO1B	2.31377e-123	-0.397181	0.166	0.522	8.69837e-119
PRRC2C	2.81158e-123	1.07347	0.395	0.434	1.05699e-118
PSMA2	2.97188e-123	-0.612463	0.077	0.426	1.11725e-118
YWHAH	6.95561e-123	-0.521444	0.108	0.462	2.61489e-118
ARL6IP4	1.33917e-122	-0.386484	0.254	0.64	5.03446e-118
TSPO	2.64367e-122	-0.959022	0.269	0.702	9.93862e-118
RP11-670E13.6	5.83868e-122	-0.470976	0	0.207	2.19499e-117
FAM134B	5.83868e-122	-0.445426	0	0.207	2.19499e-117
SEM1	1.60621e-121	1.41374	0.288	0	6.03838e-117
STAP2	1.99474e-121	-0.469499	0.19	0.569	7.49903e-117
HSD17B11	2.07374e-121	-0.459197	0.177	0.549	7.79601e-117
ATP5PD	2.48226e-121	1.48794	0.288	0	9.33182e-117
HIGD2A	2.67871e-121	-0.416941	0.271	0.667	1.00703e-116
KRT19	4.03418e-121	-1.0551	0.473	0.879	1.51661e-116
TUG1	1.05726e-120	-0.337946	0	0.205	3.97466e-116
NBL1	1.20611e-120	-0.58475	0.173	0.563	4.53424e-116
DNPH1	2.08255e-120	-0.641676	0.087	0.434	7.82916e-116
TRIB1	2.40125e-120	-0.341111	0.121	0.44	9.02726e-116
MINOS1	2.52784e-120	-0.753649	0.243	0.665	9.50317e-116
CISD3	2.56717e-120	-0.621344	0.164	0.551	9.65104e-116
FAM173A	3.00566e-120	-0.444542	0.033	0.313	1.12995e-115
AGPAT2	5.47216e-120	-0.746813	0.202	0.597	2.0572e-115
IGHA2	5.56085e-120	-1.10842	0.238	0.659	2.09055e-115
UQCRFS1	6.08752e-120	-0.747854	0.137	0.521	2.28854e-115
GABARAPL2	7.4851e-120	-0.515315	0.144	0.513	2.81395e-115
MYL12B	9.88315e-120	-0.264789	0.414	0.804	3.71547e-115
PDLIM1	1.50624e-119	-0.483319	0.28	0.68	5.66255e-115
TMEM54	2.64668e-119	-0.459021	0.322	0.721	9.94992e-115
RANBP1	4.42462e-119	-0.796588	0.082	0.434	1.66339e-114
AREG	4.82207e-119	-1.0285	0.231	0.651	1.81281e-114
DSP	5.06537e-119	1.06011	0.393	0.474	1.90428e-114
ATP6V0E1	6.42208e-119	-0.499203	0.181	0.563	2.41432e-114
JPT1	6.99529e-119	1.58035	0.283	0	2.62981e-114
PPP1CC	7.2967e-119	-0.552737	0.099	0.449	2.74312e-114
HSPB1	8.35525e-119	-1.16857	0.232	0.654	3.14107e-114
NDUFC2	1.19733e-118	-0.477336	0.158	0.525	4.50124e-114
OCIAD2	1.94985e-118	-0.467177	0.165	0.531	7.33026e-114
RP11-395B7.2	3.4268e-118	-0.539913	0	0.201	1.28827e-113
SSU72	4.3725e-118	-0.432145	0.129	0.482	1.6438e-113
RNASET2	1.11971e-117	-0.492689	0.117	0.471	4.20944e-113
FLJ20021	1.45051e-117	-0.392268	0	0.2	5.45306e-113
CHMP1B	1.64805e-117	-0.466681	0.169	0.533	6.19568e-113
CHCHD2	3.17437e-117	-0.857854	0.392	0.809	1.19337e-112
CAMK2N1	4.46481e-117	-0.410518	0.226	0.603	1.6785e-112
BRK1	4.75182e-117	-0.511579	0.138	0.502	1.7864e-112
IGFBP7	5.18709e-117	-0.459614	0.006	0.233	1.95004e-112
SF3B6	5.35625e-117	-0.336205	0.198	0.554	2.01363e-112
FAM103A1	6.13393e-117	-0.381563	0	0.199	2.30599e-112
CECR5	6.13393e-117	-0.270255	0	0.199	2.30599e-112
LUC7L3	7.0978e-117	1.5582	0.47	0.389	2.66835e-112
DDT	1.3976e-116	-0.87659	0.171	0.57	5.25415e-112
HEBP2	1.52961e-116	-0.443763	0.099	0.437	5.75043e-112
PRR13	1.76563e-116	-0.303626	0.316	0.696	6.63771e-112
SRSF9	1.76835e-116	-0.499215	0.092	0.43	6.64793e-112
ZNF706	2.6696e-116	-0.57269	0.158	0.529	1.00361e-111
AC007952.4	2.93424e-116	1.92116	0.277	0	1.1031e-111
GOLGA4	3.34111e-116	0.941383	0.346	0.412	1.25606e-111
RPL13	2.0879e-115	-1.33948	0.669	0.928	7.84924e-111
SOD3	2.21211e-115	-0.544451	0.031	0.308	8.31621e-111
PNISR	2.4364e-115	1.34946	0.426	0.366	9.15942e-111
IGHG4	7.41536e-115	-0.464877	0.011	0.241	2.78773e-110
DCN	7.55504e-115	-0.458081	0.003	0.216	2.84024e-110
MISP	2.27286e-114	-0.646687	0.313	0.713	8.54459e-110
PPP1CA	4.19546e-114	-0.327235	0.208	0.564	1.57724e-109
COX7A2	6.42444e-114	-0.828781	0.431	0.836	2.41521e-109
AURKAIP1	7.14598e-114	-0.43925	0.302	0.684	2.68646e-109
PSME1	1.15046e-113	-0.353395	0.248	0.616	4.32502e-109
SEC61G	1.25862e-113	-0.42012	0.287	0.665	4.73166e-109
TPM3	1.45814e-113	0.766794	0.457	0.552	5.48173e-109
SNF8	1.8736e-113	-0.337915	0.097	0.408	7.04362e-109
VMP1	2.41205e-113	0.745574	0.339	0.47	9.06787e-109
TMED2	2.5662e-113	-0.634297	0.107	0.458	9.64737e-109
TMEM59	4.89642e-113	-0.762297	0.317	0.732	1.84076e-108
RPL13A	9.421e-113	-1.13945	0.807	0.971	3.54173e-108
AHNAK	9.79821e-113	1.32443	0.381	0.412	3.68354e-108
ACTB	2.0956e-112	-0.866589	0.715	0.956	7.87821e-108
LDLR	3.21117e-112	0.96981	0.303	0.418	1.20721e-107
LAMTOR5	3.21646e-112	-0.468472	0.198	0.563	1.2092e-107
GUCA2B	3.40729e-112	-2.89208	0.151	0.535	1.28094e-107
BRI3	4.38775e-112	-0.511049	0.099	0.437	1.64953e-107
UGP2	6.78738e-112	1.08142	0.417	0.469	2.55165e-107
RRBP1	1.28992e-111	0.466952	0.43	0.62	4.84934e-107
PSMB1	1.34409e-111	-0.314579	0.199	0.543	5.05299e-107
H2AFV	1.68777e-111	-0.50654	0.13	0.479	6.34501e-107
CIB1	3.73928e-111	-0.5206	0.301	0.689	1.40575e-106
NOP10	3.87847e-111	-0.490026	0.175	0.542	1.45807e-106
PDCD6	3.92494e-111	-0.482379	0.123	0.465	1.47554e-106
SARAF	4.64704e-111	-0.481758	0.141	0.492	1.74701e-106
SRSF11	5.98936e-111	0.765032	0.315	0.436	2.25164e-106
SELENOK	7.06646e-111	1.47241	0.266	0	2.65656e-106
ACTN4	7.91519e-111	0.586761	0.449	0.601	2.97564e-106
PTRHD1	8.1321e-111	-0.445937	0.122	0.463	3.05718e-106
PYCARD	9.87326e-111	-0.546917	0.111	0.446	3.71175e-106
RBM25	1.22179e-110	0.907638	0.361	0.427	4.59321e-106
SERTAD1	1.63525e-110	-0.355059	0.192	0.533	6.14754e-106
CAMTA1	1.71054e-110	-0.492374	0.135	0.486	6.43061e-106
CSNK2B	1.71823e-110	-0.267667	0.152	0.488	6.4595e-106
GADD45GIP1	3.86228e-110	-0.373171	0.13	0.452	1.45199e-105
AMN	5.02225e-110	-0.424807	0.173	0.512	1.88806e-105
ABRACL	6.03801e-110	-0.2887	0.141	0.466	2.26993e-105
ATP5PO	8.99902e-110	1.41864	0.263	0	3.38309e-105
SMDT1	1.28496e-109	-0.506389	0.202	0.579	4.83068e-105
RPS19BP1	1.78031e-109	-0.451698	0.143	0.484	6.69289e-105
CAST	2.33168e-109	0.620203	0.358	0.51	8.76571e-105
COMTD1	2.54251e-109	-0.536083	0.127	0.455	9.55832e-105
ARPC5L	2.86569e-109	-0.400648	0.077	0.381	1.07733e-104
FOSB	3.94898e-109	1.13459	0.637	0.675	1.48458e-104
VDAC2	5.02869e-109	-0.344131	0.283	0.653	1.89049e-104
LAPTM4A	5.47123e-109	-0.519628	0.124	0.469	2.05686e-104
HBEGF	6.18595e-109	-0.477359	0.112	0.437	2.32555e-104
MRPL12	7.14991e-109	-0.472427	0.115	0.436	2.68794e-104
AK1	7.41179e-109	-0.705062	0.053	0.343	2.78639e-104
PXMP2	7.95146e-109	-0.467609	0.074	0.377	2.98927e-104
EMC6	1.38448e-108	-0.399658	0.04	0.319	5.20481e-104
CKB	1.47507e-108	-1.7212	0.425	0.823	5.54536e-104
ITM2C	1.5117e-108	-0.835848	0.471	0.861	5.68307e-104
TMEM160	1.57077e-108	-0.470899	0.061	0.353	5.90516e-104
ATP5F1C	1.73673e-108	1.4018	0.261	0	6.52908e-104
RHEB	1.79246e-108	-0.438025	0.085	0.402	6.73859e-104
GUCA2A	3.04362e-108	-2.35939	0.208	0.604	1.14422e-103
VAPA	4.34717e-108	-0.309902	0.199	0.533	1.63428e-103
TMEM14C	1.2483e-107	-0.320591	0.153	0.479	4.69288e-103
ERH	1.48901e-107	-0.463663	0.142	0.483	5.5978e-103
HNRNPU	1.5181e-107	1.01546	0.396	0.451	5.70716e-103
SRRM2	1.55651e-107	0.880209	0.408	0.504	5.85153e-103
TOMM22	2.38672e-107	-0.53036	0.104	0.434	8.97263e-103
LAMP1	2.39165e-107	-0.409951	0.129	0.459	8.99119e-103
RBM39	2.5655e-107	1.02376	0.519	0.551	9.64476e-103
IGLC3	2.83607e-107	0.558962	0.335	0.602	1.06619e-102
GNB2	3.30657e-107	-0.429322	0.194	0.548	1.24307e-102
MIEN1	4.42983e-107	-0.348346	0.167	0.508	1.66535e-102
LLNLR-245B6.1	5.6392e-107	-0.28572	0	0.183	2.12e-102
LLGL2	7.66412e-107	0.890537	0.401	0.476	2.88125e-102
SELENOH	7.70682e-107	1.24891	0.257	0	2.8973e-102
CHMP2A	7.96951e-107	-0.363524	0.304	0.665	2.99606e-102
HSBP1	1.10928e-106	-0.37847	0.211	0.561	4.17022e-102
NDUFA11	1.48169e-106	-0.358331	0.28	0.639	5.57027e-102
RPL36AL	1.88432e-106	-0.280166	0.462	0.816	7.08391e-102
FKBP2	2.30645e-106	0.26988	0.379	0.601	8.67088e-102
CD99	2.53297e-106	-0.627892	0.11	0.449	9.52245e-102
MGST2	2.76747e-106	-0.387034	0.146	0.481	1.0404e-101
UBL5	4.49004e-106	-0.320267	0.456	0.808	1.68798e-101
NDUFB9	4.9352e-106	-0.713795	0.214	0.6	1.85534e-101
AKR7A2	1.22121e-105	-0.378421	0.063	0.354	4.59101e-101
EI24	1.38107e-105	-0.303535	0.073	0.361	5.19199e-101
SOD1	1.51437e-105	-0.507376	0.3	0.683	5.69313e-101
MDK	1.84729e-105	-1.23864	0.144	0.511	6.94469e-101
SRSF7	2.37271e-105	1.00135	0.461	0.471	8.91997e-101
OAZ1	5.05058e-105	-0.759891	0.473	0.859	1.89871e-100
CCL2	6.53526e-105	-0.439605	0.005	0.207	2.45686e-100
TMEM123	7.28827e-105	-0.483133	0.079	0.389	2.73995e-100
PYURF	8.48245e-105	-0.467577	0.059	0.353	3.18889e-100
ISCU	1.16185e-104	-0.424751	0.086	0.395	4.36786e-100
CLDN23	1.28388e-104	-0.817085	0.096	0.422	4.8266e-100
RNF126	1.32874e-104	-0.271209	0.048	0.304	4.99528e-100
SLC25A33	1.37877e-104	-0.379776	0.033	0.296	5.18334e-100
INADL	1.68194e-104	-0.288588	0	0.178	6.32308e-100
FAM105A	1.68194e-104	-0.309107	0	0.178	6.32308e-100
KRTCAP3	1.80746e-104	-0.40881	0.091	0.397	6.79498e-100
BSG	1.89175e-104	-0.460413	0.381	0.752	7.11185e-100
PSMB3	2.0223e-104	-0.322488	0.184	0.513	7.60265e-100
BLOC1S1	3.23761e-104	-0.382472	0.446	0.804	1.21715e-99
DUSP23	3.29766e-104	-0.458418	0.06	0.353	1.23972e-99
FRYL	3.93066e-104	1.25054	0.367	0.315	1.47769e-99
MRPL14	5.28636e-104	-0.410348	0.16	0.498	1.98736e-99
LEFTY1	5.61836e-104	-1.03034	0.056	0.356	2.11217e-99
TCIM	6.30181e-104	2.12109	0.251	0	2.3691e-99
CHCHD10	7.04025e-104	-1.03966	0.302	0.699	2.64671e-99
TFF3	8.42905e-104	0.707343	0.419	0.733	3.16882e-99
PPP1R10	1.10424e-103	1.65832	0.425	0.295	4.15129e-99
WSB1	1.21186e-103	0.602315	0.276	0.414	4.55588e-99
SUB1	1.23439e-103	-0.414336	0.268	0.632	4.64057e-99
UQCR11	1.4939e-103	-0.439358	0.431	0.803	5.61617e-99
ANAPC11	1.58678e-103	-0.478389	0.186	0.538	5.96535e-99
NDUFAB1	1.98148e-103	-0.614223	0.127	0.47	7.44918e-99
MUC12	2.10909e-103	1.38528	0.432	0.543	7.92893e-99
MED30	2.18275e-103	-0.437961	0.027	0.284	8.20584e-99
SURF1	2.63281e-103	-0.341693	0.08	0.37	9.89777e-99
IDH2	3.15506e-103	-0.69435	0.093	0.422	1.18611e-98
LSM3	3.93801e-103	-0.25887	0.166	0.482	1.48045e-98
RAB2A	6.48712e-103	-0.334763	0.158	0.479	2.43877e-98
NDUFA6	7.67931e-103	-0.437659	0.247	0.608	2.88696e-98
MRPL51	1.0631e-102	-0.294311	0.162	0.48	3.9966e-98
SDHB	1.07748e-102	-0.286103	0.151	0.467	4.05066e-98
TM4SF1	1.35003e-102	-0.692081	0.035	0.296	5.07528e-98
EIF6	1.42792e-102	-0.458412	0.207	0.56	5.36813e-98
SPCS2	1.6204e-102	-0.275057	0.174	0.484	6.09172e-98
GLRX5	1.76069e-102	-0.307634	0.053	0.32	6.61915e-98
ATP6V0B	3.00547e-102	-0.501472	0.178	0.526	1.12988e-97
MARCKS	6.10075e-102	-0.254416	0.205	0.523	2.29352e-97
SMAGP	1.498e-101	-0.41345	0.085	0.386	5.63157e-97
MDH2	1.52504e-101	-0.314065	0.199	0.525	5.73325e-97
FAM134A	2.04185e-101	-0.318362	0	0.173	7.67613e-97
KIAA0907	2.04185e-101	-0.271488	0	0.173	7.67613e-97
PSMB5	2.17541e-101	-0.428472	0.104	0.418	8.17823e-97
SRSF10	2.68942e-101	0.988622	0.311	0.355	1.01106e-96
CEBPD	3.40502e-101	-0.384355	0.048	0.314	1.28008e-96
KDELR2	3.43099e-101	-0.558389	0.14	0.479	1.28985e-96
ETFB	3.51339e-101	0.317386	0.369	0.58	1.32083e-96
ATP6V1G1	3.63062e-101	-0.483718	0.211	0.569	1.36489e-96
ZNF593	4.97149e-101	-0.26739	0.069	0.342	1.86898e-96
CD74	5.66238e-101	0.287043	0.186	0.406	2.12872e-96
DYNLRB1	5.92494e-101	-0.514475	0.214	0.569	2.22742e-96
KLF4	6.71987e-101	-0.876228	0.357	0.753	2.52627e-96
MTCH1	7.29189e-101	-0.329807	0.132	0.448	2.74131e-96
ERGIC3	7.81617e-101	-0.594448	0.179	0.544	2.93841e-96
DAD1	1.07954e-100	-0.351756	0.179	0.509	4.05844e-96
SLPI	1.68291e-100	-0.753387	0.069	0.373	6.32673e-96
YWHAQ	1.74138e-100	-0.360681	0.139	0.452	6.54656e-96
BANF1	1.79284e-100	-0.429688	0.131	0.449	6.73999e-96
GADD45B	1.87284e-100	1.34142	0.413	0.39	7.04076e-96
DDX3X	1.99398e-100	0.923756	0.408	0.459	7.49617e-96
MGST3	2.18935e-100	-0.384316	0.244	0.585	8.23063e-96
RAB4A	2.23676e-100	-0.377666	0.074	0.362	8.40888e-96
PIM3	2.24529e-100	-0.477083	0.086	0.389	8.44093e-96
ODC1	2.46978e-100	-0.891952	0.127	0.475	9.28488e-96
GDF15	2.60778e-100	-1.30245	0.109	0.447	9.80367e-96
SRSF5	2.65993e-100	0.361729	0.431	0.642	9.99972e-96
FDX1	3.30621e-100	-0.47511	0.047	0.319	1.24294e-95
SNHG8	3.30713e-100	0.853372	0.374	0.455	1.24328e-95
SNRPG	4.05354e-100	-0.375945	0.209	0.543	1.52389e-95
ALDH2	4.193e-100	-0.433712	0.199	0.542	1.57632e-95
ST6GALNAC6	4.67699e-100	-0.62549	0.034	0.284	1.75827e-95
PKP3	4.7605e-100	-0.370854	0.14	0.453	1.78966e-95
IFITM3	5.67171e-100	-0.442137	0.112	0.429	2.13222e-95
SEC11A	6.83094e-100	-0.344023	0.15	0.465	2.56802e-95
NDUFB3	7.14324e-100	-0.266433	0.272	0.603	2.68543e-95
TAX1BP3	7.38656e-100	-0.636195	0.118	0.445	2.7769e-95
IMP3	9.0548e-100	-0.3651	0.048	0.314	3.40406e-95
HDLBP	1.01823e-99	0.694896	0.3	0.397	3.82795e-95
TMEM14B	1.10373e-99	-0.310384	0.13	0.435	4.14936e-95
OST4	1.2232e-99	-0.437438	0.33	0.698	4.59849e-95
COX7A2L	1.26467e-99	-0.367636	0.164	0.485	4.75439e-95
OSTC	1.29535e-99	-0.380722	0.109	0.41	4.86972e-95
CENPV	1.34785e-99	-0.283239	0.054	0.314	5.06711e-95
UTP11L	1.43143e-99	-0.25114	0	0.17	5.38132e-95
CTNND1	1.50957e-99	0.96152	0.346	0.37	5.67507e-95
MRPS34	2.26471e-99	-0.300919	0.125	0.418	8.51396e-95
JUNB	3.90369e-99	-0.366955	0.401	0.764	1.46755e-94
NDUFB4	4.73479e-99	-0.354196	0.32	0.674	1.78e-94
RNF7	5.15269e-99	-0.264348	0.203	0.52	1.9371e-94
SUMO1	6.05012e-99	-0.429073	0.135	0.459	2.27448e-94
DCXR	6.6509e-99	-0.318084	0.118	0.413	2.50034e-94
PPP4C	6.66233e-99	-0.297491	0.152	0.458	2.50464e-94
HNRNPA1L2	8.2891e-99	-0.280668	0.002	0.187	3.11621e-94
ATP5F1A	1.06721e-98	1.38808	0.239	0	4.01207e-94
AC103702.2	1.06721e-98	1.59572	0.239	0	4.01207e-94
MYH9	1.18943e-98	0.863801	0.36	0.463	4.47153e-94
PRDX4	1.23048e-98	-0.349458	0.076	0.362	4.62586e-94
TRABD2A	1.41258e-98	0.400091	0.18	0.344	5.31046e-94
MRFAP1	1.70258e-98	-0.31442	0.121	0.422	6.40066e-94
JUP	1.86078e-98	0.258655	0.271	0.496	6.99541e-94
RAB11A	1.93909e-98	-0.314379	0.168	0.483	7.28983e-94
SRP9	2.30136e-98	-0.276174	0.174	0.483	8.65172e-94
FAM127B	2.42263e-98	-0.310938	0	0.168	9.10764e-94
LSM7	2.99618e-98	-0.27524	0.214	0.535	1.12638e-93
SNRPE	3.34236e-98	-0.581379	0.129	0.458	1.25653e-93
RER1	3.74786e-98	-0.34743	0.126	0.427	1.40897e-93
RPL17	4.07763e-98	-0.643439	0.203	0.567	1.53295e-93
ARPC5	6.1592e-98	0.304351	0.248	0.462	2.31549e-93
GNAS	7.22684e-98	0.551975	0.427	0.575	2.71686e-93
SLC25A5	7.7602e-98	-0.267826	0.383	0.755	2.91737e-93
IGHM	8.5094e-98	-0.378467	0.051	0.3	3.19903e-93
TAF1D	9.7295e-98	1.19093	0.388	0.369	3.65771e-93
ERBB2IP	9.95298e-98	-0.384461	0	0.167	3.74172e-93
HIGD1A	1.02334e-97	-0.263149	0.193	0.51	3.84715e-93
FAM133B	1.14356e-97	0.721501	0.308	0.412	4.29908e-93
MTDH	1.20786e-97	-0.342268	0.136	0.441	4.54082e-93
IGHG3	1.21955e-97	-0.353878	0.007	0.2	4.58476e-93
POLR2J3	1.97224e-97	-0.448266	0.008	0.211	7.41444e-93
TMEM147	2.30719e-97	-0.315336	0.064	0.338	8.67365e-93
LSR	2.42407e-97	-0.323329	0.214	0.532	9.11304e-93
ATP1B1	3.02857e-97	-0.327324	0.267	0.603	1.13856e-92
MRPL20	3.34551e-97	-0.352345	0.152	0.466	1.25771e-92
SPCS1	3.54749e-97	-0.309417	0.192	0.512	1.33364e-92
ERP29	3.72071e-97	-0.27581	0.226	0.549	1.39876e-92
MUC5B	5.78768e-97	0.884144	0.234	0.343	2.17582e-92
POLR2F	5.94994e-97	-0.459867	0.14	0.465	2.23682e-92
PNRC1	6.32203e-97	-0.351964	0.127	0.43	2.3767e-92
KHDRBS1	8.34929e-97	-0.384429	0.099	0.397	3.13883e-92
CHMP5	9.81684e-97	-0.2573	0.156	0.461	3.69054e-92
TMEM258	9.84609e-97	-0.338027	0.245	0.57	3.70154e-92
ACADVL	1.55911e-96	0.322007	0.444	0.674	5.86131e-92
ARL5A	1.63932e-96	-0.302438	0.03	0.269	6.16287e-92
WASH1	1.67534e-96	-0.415597	0	0.165	6.29829e-92
MESDC1	1.67534e-96	-0.270232	0	0.165	6.29829e-92
TBCA	1.8411e-96	-0.44359	0.187	0.523	6.92142e-92
DDRGK1	3.67313e-96	-0.280799	0.081	0.353	1.38088e-91
SUMO2	5.0327e-96	-0.483473	0.227	0.572	1.89199e-91
H2AFJ	7.95453e-96	-0.461347	0.366	0.72	2.99043e-91
SH3BGRL3	8.06838e-96	-0.489712	0.522	0.87	3.03323e-91
IQGAP1	1.00483e-95	0.837657	0.295	0.359	3.77757e-91
RCN2	1.02497e-95	-0.395362	0.036	0.288	3.85327e-91
PTP4A1	1.33251e-95	-0.25554	0.195	0.502	5.00944e-91
PSMA4	1.39772e-95	-0.311172	0.153	0.456	5.2546e-91
MGP	1.42502e-95	-0.393669	0.003	0.184	5.35721e-91
MPC2	1.70146e-95	-0.556253	0.208	0.562	6.39648e-91
SPTBN1	1.98245e-95	0.830036	0.308	0.394	7.45281e-91
PDCD4	1.99479e-95	0.33383	0.286	0.485	7.49923e-91
TMEM176A	2.21094e-95	-0.457728	0.184	0.514	8.3118e-91
NDUFAF3	2.39938e-95	-0.306698	0.105	0.396	9.02021e-91
SQSTM1	2.64584e-95	-0.47762	0.366	0.728	9.94679e-91
EFNA1	3.22539e-95	-0.678655	0.15	0.482	1.21255e-90
ETHE1	3.82117e-95	-0.417876	0.301	0.656	1.43653e-90
DUT	4.1315e-95	-0.473889	0.077	0.359	1.55319e-90
IL32	5.5823e-95	-0.466349	0.256	0.594	2.09861e-90
C6orf48	5.76159e-95	-0.317265	0.105	0.391	2.16601e-90
POLR2J3.1	5.95571e-95	1.27558	0.231	0	2.23899e-90
PRPF4B	6.09556e-95	1.41896	0.363	0.24	2.29157e-90
MUC13	6.60751e-95	-0.371194	0.255	0.577	2.48403e-90
DSG2	7.06291e-95	0.25756	0.197	0.394	2.65523e-90
SLC44A4	8.25073e-95	0.368103	0.363	0.553	3.10178e-90
RAB1A	8.30985e-95	-0.277737	0.142	0.436	3.124e-90
EIF3A	1.01378e-94	0.6217	0.323	0.444	3.81119e-90
METTL12	1.14918e-94	-0.594205	0	0.162	4.32022e-90
ARF6	1.18565e-94	-0.301455	0.177	0.488	4.45734e-90
ACP1	1.21677e-94	-0.263135	0.118	0.408	4.57432e-90
AES	1.26695e-94	0.666982	0.317	0.431	4.76296e-90
ANP32B	1.34601e-94	-0.267543	0.154	0.453	5.06018e-90
MUC20-OT1	1.34911e-94	1.33602	0.23	0	5.07186e-90
AVPI1	1.50238e-94	-0.636988	0.122	0.447	5.64803e-90
DDX17	1.60177e-94	0.8449	0.309	0.368	6.02168e-90
GADD45A	1.72694e-94	-0.478949	0.131	0.445	6.49224e-90
VIM	1.75183e-94	-0.308565	0.055	0.293	6.58583e-90
CCNI	1.82738e-94	-0.496439	0.204	0.547	6.86986e-90
EIF4A2	2.46739e-94	0.384922	0.407	0.605	9.27589e-90
COMMD6	2.98761e-94	-0.474085	0.247	0.599	1.12316e-89
CHPT1	3.12051e-94	-0.270959	0.084	0.358	1.17312e-89
PSMA7	3.29316e-94	-0.444705	0.24	0.587	1.23803e-89
NME4	3.59151e-94	-0.280103	0.035	0.272	1.35019e-89
COX17	4.15808e-94	-0.269874	0.27	0.588	1.56319e-89
IFRD1	4.2351e-94	0.553133	0.311	0.477	1.59214e-89
EIF5	4.56957e-94	0.252124	0.269	0.487	1.71788e-89
MUC2	4.59375e-94	3.81579	0.229	0	1.72698e-89
ATP5EP2	4.69569e-94	-0.339924	0	0.161	1.7653e-89
NDUFS4	5.60506e-94	-0.302283	0.146	0.443	2.10717e-89
MRPL33	6.32536e-94	-0.296965	0.143	0.437	2.37795e-89
NDUFS3	7.2972e-94	-0.257672	0.133	0.422	2.74331e-89
THOC7	8.73792e-94	-0.250313	0.098	0.372	3.28493e-89
PTMS	9.08574e-94	-0.570244	0.097	0.403	3.41569e-89
TJP2	1.01076e-93	-0.348696	0.01	0.206	3.79985e-89
MAFF	1.01506e-93	-0.250398	0.149	0.438	3.81601e-89
AKAP13	1.22532e-93	0.611415	0.266	0.397	4.60646e-89
RP11-792A8.4	1.917e-93	-0.310306	0	0.16	7.20677e-89
TMEM55B	1.917e-93	-0.289068	0	0.16	7.20677e-89
NDUFB5	2.15665e-93	-0.352107	0.135	0.435	8.10771e-89
PGRMC1	2.37965e-93	-0.273119	0.1	0.374	8.94606e-89
GMDS	2.40821e-93	-0.406172	0.105	0.391	9.05342e-89
FUS	2.45577e-93	0.759174	0.418	0.544	9.23224e-89
PDCD2	2.70897e-93	-0.26011	0.041	0.282	1.01841e-88
TMEM179B	2.82963e-93	-0.348468	0.078	0.358	1.06377e-88
SELENOS	3.52825e-93	1.08643	0.227	0	1.32641e-88
TRMT112	5.18199e-93	-0.290987	0.133	0.424	1.94812e-88
FCGRT	6.20878e-93	-0.263523	0.304	0.631	2.33413e-88
RSL24D1	6.21008e-93	-0.333239	0.126	0.42	2.33462e-88
TMEM50A	6.44331e-93	-0.329792	0.128	0.427	2.4223e-88
EHF	6.96753e-93	0.87006	0.273	0.314	2.61937e-88
CNIH1	7.80168e-93	-0.295091	0.082	0.359	2.93296e-88
RFWD2	7.81907e-93	-0.25579	0	0.159	2.9395e-88
MT-ND4L	9.71767e-93	0.354233	0.579	0.775	3.65326e-88
ERRFI1	1.06775e-92	-0.4865	0.087	0.363	4.01412e-88
CD63	1.08875e-92	-0.425281	0.445	0.801	4.09306e-88
ESD	1.50343e-92	-0.263969	0.102	0.374	5.652e-88
GRN	1.62807e-92	-0.390915	0.265	0.599	6.12058e-88
PPA2	2.69715e-92	-0.34622	0.076	0.347	1.01397e-87
WHSC1	3.1864e-92	-0.270588	0	0.158	1.19789e-87
FABP5	3.5883e-92	-0.775219	0.277	0.65	1.34898e-87
TSPAN13	3.89751e-92	-0.296197	0.088	0.353	1.46523e-87
COTL1	4.07903e-92	-0.388096	0.063	0.329	1.53347e-87
SHROOM3	4.49499e-92	0.662709	0.234	0.363	1.68985e-87
TMED9	4.57361e-92	-0.270529	0.173	0.471	1.7194e-87
KMT2E	4.65293e-92	0.71698	0.323	0.415	1.74922e-87
SIVA1	4.70536e-92	-0.315096	0.138	0.434	1.76893e-87
SLIRP	5.35495e-92	-0.297441	0.256	0.573	2.01314e-87
SYNE2	5.53294e-92	1.12879	0.265	0.256	2.08005e-87
SEC61B	5.62975e-92	-0.468543	0.246	0.587	2.11645e-87
C19orf24	7.94848e-92	-0.391139	0.074	0.345	2.98815e-87
PFKL	8.47247e-92	0.332949	0.247	0.441	3.18514e-87
ATP2C2	9.41831e-92	1.17513	0.274	0.258	3.54072e-87
GGH	1.06196e-91	-0.411131	0.052	0.313	3.99232e-87
GTF3A	1.29717e-91	-0.262026	0.049	0.294	4.8766e-87
LIMA1	1.44305e-91	0.600086	0.306	0.425	5.42499e-87
DDOST	1.73293e-91	-0.264889	0.098	0.37	6.51479e-87
ABCC3	1.84063e-91	1.0228	0.321	0.351	6.91965e-87
PLAUR	1.86311e-91	-0.29936	0.137	0.418	7.00419e-87
RAB32	2.35003e-91	-0.342928	0.047	0.297	8.8347e-87
CEBPB	3.66876e-91	-0.335696	0.065	0.315	1.37923e-86
NDUFB6	3.72084e-91	-0.381422	0.129	0.427	1.39881e-86
LRRC59	4.54118e-91	-0.250522	0.125	0.402	1.70721e-86
ARGLU1	4.75008e-91	0.45841	0.285	0.458	1.78574e-86
TMEM98	5.68123e-91	-0.434879	0.098	0.394	2.1358e-86
PPP2CA	5.69506e-91	-0.351016	0.079	0.353	2.141e-86
NEDD8	5.89499e-91	-0.371024	0.208	0.533	2.21616e-86
CDV3	7.59607e-91	-0.298643	0.081	0.348	2.85567e-86
SPINT1	8.97606e-91	-0.339857	0.237	0.556	3.37446e-86
HADHA	1.10514e-90	0.500783	0.273	0.417	4.15466e-86
NR4A1	1.32173e-90	0.929806	0.458	0.569	4.96889e-86
STUB1	1.40063e-90	-0.296189	0.11	0.387	5.26551e-86
CNBP	1.40834e-90	-0.315073	0.185	0.494	5.2945e-86
CA2	1.43447e-90	0.324796	0.378	0.626	5.39275e-86
MARCKSL1	1.46238e-90	-0.718943	0.219	0.58	5.49766e-86
CDH17	1.74789e-90	0.391945	0.301	0.476	6.57101e-86
ATRAID	1.90264e-90	-0.266017	0.097	0.37	7.1528e-86
TUBB2A	2.13932e-90	-0.477481	0.099	0.383	8.04256e-86
UXT	2.37988e-90	-0.354408	0.227	0.553	8.94694e-86
RPL21	3.77786e-90	-1.01673	0.672	0.915	1.42025e-85
SRRM1	3.93661e-90	0.679223	0.313	0.408	1.47993e-85
C4orf3	6.03086e-90	-0.367977	0.144	0.446	2.26724e-85
ARF5	6.62418e-90	-0.384258	0.102	0.388	2.49029e-85
NCBP2-AS2	8.82185e-90	-0.33092	0.055	0.305	3.31649e-85
LSM5	1.38037e-89	-0.332586	0.128	0.419	5.18936e-85
SNRPB	1.49143e-89	-0.301681	0.213	0.528	5.60688e-85
VAMP2	1.55949e-89	-0.297602	0.124	0.408	5.86276e-85
RNF181	2.60439e-89	-0.318771	0.13	0.421	9.79095e-85
EIF3M	5.25343e-89	-0.259119	0.114	0.387	1.97498e-84
HMGA1	5.36334e-89	-0.365828	0.161	0.466	2.01629e-84
TLE4	5.76107e-89	1.16973	0.282	0.289	2.16582e-84
CDC37	6.27395e-89	0.704811	0.346	0.46	2.35863e-84
SMG1	6.56932e-89	1.06971	0.275	0.256	2.46967e-84
GPX4	6.64681e-89	-0.291803	0.329	0.656	2.4988e-84
FAM96B	6.743e-89	-0.250078	0.205	0.507	2.53496e-84
RPL23A	8.77381e-89	-1.04821	0.627	0.892	3.29843e-84
PRPF40A	8.92625e-89	0.45412	0.21	0.36	3.35574e-84
TPGS1	1.16808e-88	-0.447976	0.02	0.233	4.39128e-84
MT1F	1.37419e-88	-0.941425	0.155	0.487	5.16613e-84
SFPQ	1.41252e-88	0.455015	0.308	0.47	5.31022e-84
ADRBK1	1.43234e-88	-0.250148	0	0.152	5.38474e-84
PRAP1	1.73066e-88	-1.61469	0.09	0.389	6.50623e-84
EIF5B	1.92502e-88	0.631264	0.265	0.37	7.23693e-84
PCK1	1.9696e-88	1.53484	0.459	0.406	7.4045e-84
EIF1AX	1.98006e-88	-0.431353	0.138	0.436	7.44383e-84
EIF3I	2.07402e-88	-0.303436	0.154	0.44	7.79707e-84
RPL27A	2.56148e-88	-0.906416	0.723	0.94	9.62961e-84
BTF3	2.88753e-88	-0.960858	0.358	0.716	1.08554e-83
CA12	3.08429e-88	0.463806	0.264	0.422	1.15951e-83
LITAF	3.94093e-88	-0.255997	0.149	0.432	1.48155e-83
UQCRHL	4.43378e-88	-0.279092	0.008	0.194	1.66684e-83
C10orf99	6.1723e-88	-0.470002	0.35	0.691	2.32041e-83
ANKRD11	6.7298e-88	0.881347	0.304	0.367	2.53e-83
CD9	8.13311e-88	-0.766717	0.425	0.789	3.05756e-83
CDX1	8.1828e-88	-0.49748	0.216	0.554	3.07624e-83
NDUFB11	8.36789e-88	-0.451002	0.276	0.618	3.14582e-83
TTC3	8.47736e-88	0.576923	0.228	0.355	3.18698e-83
CCNL1	9.28018e-88	0.400003	0.408	0.598	3.48879e-83
SSNA1	1.08129e-87	-0.296825	0.142	0.431	4.06502e-83
RASSF7	1.16651e-87	-0.373034	0.154	0.45	4.3854e-83
SNRNP70	1.17441e-87	0.287796	0.186	0.371	4.41507e-83
ARPC1B	1.36064e-87	-0.326011	0.118	0.397	5.11521e-83
SFT2D1	1.39633e-87	-0.333927	0.104	0.382	5.24935e-83
NCL	1.40757e-87	0.812103	0.4	0.472	5.29162e-83
TAGLN2	1.66331e-87	-0.256991	0.333	0.649	6.25304e-83
TRA2B	2.06228e-87	0.627317	0.316	0.443	7.75294e-83
DDX21	2.51769e-87	0.614832	0.282	0.415	9.46499e-83
NME1	3.54007e-87	-0.270196	0.103	0.369	1.33085e-82
PPP1R14D	4.48214e-87	-0.340109	0.142	0.424	1.68502e-82
SELENBP1	5.51557e-87	0.905822	0.429	0.539	2.07352e-82
CRLS1	6.49051e-87	-0.250877	0.048	0.281	2.44004e-82
CRB3	6.55293e-87	-0.429214	0.072	0.34	2.46351e-82
PPP1R14B	7.30935e-87	-0.26322	0.078	0.336	2.74788e-82
SLC38A2	7.75093e-87	0.783966	0.299	0.383	2.91388e-82
DDX46	1.01454e-86	0.846061	0.29	0.336	3.81408e-82
UBB	1.27674e-86	-0.666081	0.622	0.93	4.79977e-82
POLR2J	1.5462e-86	-0.263061	0.2	0.497	5.8128e-82
EGR1	1.99546e-86	0.899765	0.427	0.468	7.50172e-82
SNRPF	2.23828e-86	-0.268006	0.196	0.49	8.41459e-82
GRAMD3	3.83288e-86	-0.275885	0	0.148	1.44093e-81
PTTG1IP	4.93111e-86	-0.442601	0.14	0.438	1.8538e-81
SSR2	5.16841e-86	-0.348489	0.225	0.535	1.94301e-81
B2M	5.90586e-86	-0.642951	0.818	0.987	2.22025e-81
MPLKIP	8.3987e-86	-0.262088	0.067	0.314	3.15741e-81
GPBP1	9.64207e-86	0.353038	0.212	0.384	3.62484e-81
TMEM230	1.18743e-85	-0.273109	0.098	0.365	4.46401e-81
PLP2	1.21491e-85	-0.339571	0.176	0.471	4.56734e-81
MTRNR2L1	1.23035e-85	0.560928	0.295	0.42	4.62538e-81
SRSF1	1.40632e-85	0.812034	0.225	0.284	5.28693e-81
MSRB2	1.43875e-85	-0.297572	0.067	0.316	5.40882e-81
ZNF207	1.71629e-85	0.691263	0.259	0.344	6.45221e-81
HEXIM1	1.74365e-85	1.27635	0.411	0.379	6.55508e-81
RABAC1	1.86528e-85	-0.280783	0.258	0.559	7.01233e-81
HMGN1	1.95507e-85	-0.63495	0.203	0.541	7.34988e-81
PDIA6	2.19238e-85	-0.445553	0.136	0.429	8.24204e-81
TBCB	2.86638e-85	-0.283535	0.064	0.312	1.07759e-80
TRA2A	3.05582e-85	0.489706	0.219	0.363	1.1488e-80
TMEM87A	4.22209e-85	0.36681	0.168	0.328	1.58725e-80
AMD1	5.70585e-85	0.807307	0.323	0.405	2.14506e-80
CUTA	6.36488e-85	-0.479474	0.185	0.508	2.39281e-80
NDFIP1	6.40504e-85	-0.311852	0.063	0.312	2.40791e-80
COX4I1	6.6059e-85	-0.637912	0.608	0.913	2.48342e-80
PTPRF	8.31548e-85	0.323451	0.221	0.386	3.12612e-80
CEMIP2	9.0189e-85	1.27092	0.208	0	3.39057e-80
ECH1	1.0235e-84	-0.268064	0.254	0.565	3.84776e-80
RPS2	1.10962e-84	-1.36451	0.667	0.858	4.17151e-80
TUBA1B	1.16829e-84	1.07	0.509	0.531	4.39207e-80
SYNCRIP	1.21111e-84	0.272535	0.168	0.335	4.55306e-80
HNRNPH1	1.73841e-84	0.752266	0.351	0.429	6.53539e-80
YIF1A	1.95499e-84	-0.315673	0.09	0.357	7.3496e-80
PDIA3	2.17437e-84	-0.527455	0.177	0.492	8.17433e-80
DEDD2	2.59526e-84	-0.287519	0.076	0.324	9.75662e-80
JUND	2.93759e-84	0.29569	0.436	0.633	1.10436e-79
F2RL1	3.05681e-84	-0.345417	0.082	0.344	1.14918e-79
C1orf122	3.19571e-84	-0.271023	0.062	0.298	1.20139e-79
NDUFB8	3.31822e-84	-0.37081	0.256	0.574	1.24745e-79
RHPN2	3.74912e-84	0.300638	0.134	0.307	1.40944e-79
HEXB	3.80932e-84	-0.263833	0.064	0.307	1.43207e-79
RIOK3	4.10333e-84	0.598843	0.286	0.395	1.54261e-79
COX5B	5.17443e-84	-0.571496	0.588	0.906	1.94527e-79
SLC39A4	5.38589e-84	-0.312895	0.077	0.334	2.02477e-79
MRPS6	5.63331e-84	-0.310683	0.111	0.379	2.11779e-79
DDX5	5.87445e-84	0.68617	0.591	0.7	2.20844e-79
RPLP2	5.95249e-84	-0.910082	0.72	0.941	2.23778e-79
PPA1	6.00565e-84	-0.381818	0.181	0.483	2.25776e-79
EIF4G2	6.37462e-84	0.574984	0.44	0.565	2.39647e-79
CYP3A5	6.95549e-84	0.71755	0.302	0.442	2.61485e-79
G3BP2	7.16158e-84	0.381875	0.186	0.347	2.69233e-79
ILF3	7.49037e-84	0.638491	0.23	0.344	2.81593e-79
PDXDC1	9.33348e-84	0.700656	0.261	0.337	3.50883e-79
CSRNP1	1.30287e-83	-0.265623	0.084	0.331	4.89802e-79
XIST	1.45628e-83	0.557987	0.179	0.283	5.47474e-79
NUFIP2	1.82735e-83	1.14884	0.263	0.241	6.86975e-79
MAF1	1.86059e-83	-0.286262	0.085	0.343	6.9947e-79
METTL9	2.18885e-83	-0.285656	0.055	0.3	8.22875e-79
LSM2	2.45672e-83	-0.274627	0.067	0.315	9.2358e-79
ADM	2.85437e-83	-0.295773	0.146	0.417	1.07307e-78
DSTN	3.03894e-83	-0.334036	0.326	0.655	1.14246e-78
TMED3	3.09177e-83	-0.270058	0.089	0.348	1.16232e-78
NET1	3.6893e-83	0.471237	0.262	0.418	1.38695e-78
PCSK1N	7.35729e-83	-2.21718	0.02	0.221	2.7659e-78
COPS9	1.59965e-82	0.983562	0.203	0	6.01374e-78
SELENOP	1.59965e-82	2.11231	0.203	0	6.01374e-78
FO538757.2	1.63427e-82	-0.350224	0	0.142	6.14389e-78
SRP14	2.66948e-82	-0.276522	0.458	0.783	1.00356e-77
SF3B1	3.40052e-82	0.710531	0.264	0.356	1.27839e-77
QTRT1	3.58591e-82	0.364661	0.262	0.427	1.34809e-77
CLIC1	4.23944e-82	-0.458679	0.451	0.795	1.59377e-77
REL	4.40515e-82	0.360131	0.161	0.312	1.65607e-77
DDX18	5.09472e-82	0.646705	0.215	0.315	1.91531e-77
CEBPG	5.12469e-82	-0.258075	0.11	0.369	1.92658e-77
FHL2	5.38633e-82	-0.357249	0.115	0.38	2.02494e-77
TXNIP	6.81135e-82	1.11873	0.378	0.396	2.56066e-77
SNU13	8.15159e-82	-0.321815	0.199	0.492	3.06451e-77
EIF4A1	9.33737e-82	0.301073	0.31	0.485	3.51029e-77
COX8A	1.05023e-81	-0.56586	0.432	0.784	3.94823e-77
EIF3L	1.4315e-81	-0.607342	0.16	0.477	5.38156e-77
EIF3H	1.5519e-81	-0.478604	0.2	0.519	5.83422e-77
UBA52	1.93532e-81	-0.646817	0.563	0.879	7.27564e-77
MLXIP	2.08316e-81	0.390193	0.265	0.425	7.83143e-77
SPTAN1	2.09053e-81	0.733922	0.229	0.315	7.85912e-77
HMHA1	2.63169e-81	-0.270999	0	0.14	9.89357e-77
C22orf39	2.67431e-81	-0.25405	0.046	0.267	1.00538e-76
EIF3J	2.83916e-81	0.268073	0.172	0.357	1.06735e-76
NKTR	3.48621e-81	0.949567	0.253	0.277	1.3106e-76
MYL6	4.26959e-81	-0.665971	0.741	0.968	1.60511e-76
PIN1	4.56225e-81	-0.27107	0.079	0.326	1.71513e-76
RSRC2	5.6136e-81	0.59578	0.297	0.383	2.11038e-76
UGDH	6.28671e-81	0.362355	0.235	0.401	2.36343e-76
COX7B	7.24587e-81	-0.303858	0.477	0.801	2.72401e-76
RGCC	7.52877e-81	-0.417857	0.021	0.216	2.83037e-76
SSR4	1.01878e-80	-0.279562	0.374	0.695	3.83002e-76
NT5C3A	1.23039e-80	-0.315568	0.113	0.377	4.62553e-76
CARHSP1	2.49552e-80	-0.267887	0.163	0.437	9.38168e-76
ZFP36L1	2.9156e-80	0.40581	0.224	0.375	1.09609e-75
ADRM1	3.71351e-80	-0.268311	0.119	0.382	1.39606e-75
EMC4	4.0891e-80	-0.342814	0.072	0.328	1.53725e-75
HNRNPA3	5.26061e-80	0.580573	0.391	0.491	1.97767e-75
LGALS9	7.1347e-80	0.32139	0.25	0.422	2.68222e-75
PRPF38B	8.1374e-80	0.330699	0.189	0.355	3.05917e-75
HSD17B10	9.23068e-80	-0.279411	0.093	0.35	3.47018e-75
PSENEN	1.31689e-79	-0.429091	0.081	0.343	4.95071e-75
CD47	1.33141e-79	-0.260948	0.063	0.299	5.0053e-75
ST6GALNAC1	1.48689e-79	0.594059	0.236	0.364	5.58981e-75
SGSM3	1.68728e-79	-0.28692	0.043	0.254	6.34317e-75
FAM101A	1.6896e-79	-0.254159	0	0.137	6.35188e-75
ILF3-AS1	1.6896e-79	-0.329605	0	0.137	6.35188e-75
DNAJA1	1.79919e-79	0.306292	0.375	0.561	6.76389e-75
COX6C	2.21166e-79	-0.470294	0.529	0.857	8.3145e-75
H2AFZ	2.35557e-79	-0.300026	0.277	0.588	8.85553e-75
ADGRE5	2.59136e-79	0.50223	0.169	0.288	9.74195e-75
CCND2	2.96567e-79	0.297118	0.176	0.339	1.11491e-74
NAP1L1	3.03585e-79	-0.302906	0.119	0.378	1.1413e-74
TAPBP	4.07766e-79	0.373406	0.241	0.381	1.53296e-74
SLTM	4.28566e-79	0.47719	0.217	0.352	1.61115e-74
PFDN4	4.40434e-79	-0.300749	0.082	0.332	1.65577e-74
MAOA	4.74343e-79	0.381977	0.19	0.334	1.78325e-74
DUSP1	4.83675e-79	-0.47639	0.318	0.645	1.81833e-74
BCLAF1	5.129e-79	0.659887	0.227	0.31	1.9282e-74
HSPA5	5.14127e-79	0.567178	0.339	0.456	1.93281e-74
METAP2	5.41324e-79	0.390587	0.204	0.354	2.03505e-74
CXCL2	6.21935e-79	-0.646058	0.047	0.275	2.3381e-74
XRCC5	6.26238e-79	0.271676	0.179	0.354	2.35428e-74
PDHA1	6.90529e-79	0.353097	0.172	0.335	2.59598e-74
PDAP1	7.87536e-79	0.251216	0.191	0.37	2.96066e-74
Z93241.1	9.61818e-79	1.4075	0.195	0	3.61586e-74
YME1L1	1.32315e-78	1.11916	0.305	0.284	4.97427e-74
EDN1	1.41968e-78	-0.34252	0.118	0.371	5.33713e-74
AC020916.1	1.42587e-78	1.27043	0.194	0	5.3604e-74
NOP56	1.49037e-78	0.369778	0.179	0.322	5.6029e-74
CD46	1.58283e-78	0.671513	0.212	0.306	5.95049e-74
VSIG2	1.65339e-78	-0.354822	0.262	0.56	6.21576e-74
FBXO32	1.74e-78	-0.45728	0.111	0.377	6.54137e-74
NEDD4L	2.12451e-78	0.270888	0.213	0.396	7.98688e-74
EWSR1	2.14745e-78	0.27749	0.221	0.406	8.07311e-74
TMUB1	2.15451e-78	-0.38194	0.067	0.307	8.09965e-74
NBEAL1	2.52107e-78	-0.276625	0.246	0.549	9.47772e-74
VIL1	2.59754e-78	0.524041	0.304	0.425	9.7652e-74
C15orf57	2.69742e-78	-0.25923	0	0.135	1.01407e-73
C5orf45	2.69742e-78	-0.320327	0	0.135	1.01407e-73
CTA-29F11.1	2.69742e-78	-0.280866	0	0.135	1.01407e-73
SDF2L1	2.83539e-78	-0.275896	0.092	0.328	1.06594e-73
CCDC107	2.94574e-78	-0.501339	0.071	0.323	1.10742e-73
ITGA6	3.12689e-78	0.293465	0.19	0.356	1.17552e-73
EIF4E	3.37586e-78	0.276747	0.168	0.378	1.26912e-73
ACO2	3.67563e-78	0.297956	0.174	0.349	1.38182e-73
SNRPD2	4.62484e-78	-0.333265	0.275	0.587	1.73866e-73
PFDN5	4.87375e-78	-0.382319	0.455	0.782	1.83224e-73
LRP10	6.20658e-78	-0.300427	0.177	0.448	2.3333e-73
POLE4	8.85727e-78	-0.29171	0.074	0.317	3.3298e-73
SDCBP2	9.76188e-78	-0.814974	0.236	0.561	3.66988e-73
RPL36A	1.07957e-77	-0.901579	0.307	0.652	4.05853e-73
GPRC5A	1.25232e-77	0.315836	0.269	0.46	4.70795e-73
U2SURP	1.30771e-77	0.754934	0.205	0.27	4.91619e-73
CCL15	1.98671e-77	-0.48734	0.105	0.376	7.46883e-73
TGOLN2	2.79609e-77	0.867326	0.281	0.304	1.05116e-72
HNRNPH3	4.23395e-77	0.270614	0.201	0.371	1.59171e-72
BLOC1S4	4.93223e-77	-0.281922	0.015	0.199	1.85422e-72
EIF4A3	4.94413e-77	-0.279823	0.096	0.342	1.8587e-72
RPS6	5.03518e-77	-1.15834	0.687	0.899	1.89293e-72
H1F0	5.53515e-77	0.458363	0.263	0.421	2.08088e-72
DDX24	6.14384e-77	0.813952	0.264	0.305	2.30972e-72
ATP6AP2	7.48668e-77	-0.25939	0.062	0.296	2.81454e-72
NHSL2	8.46572e-77	-0.276055	0.004	0.161	3.1826e-72
UQCRB	8.73247e-77	-0.616966	0.414	0.759	3.28288e-72
PAWR	1.10904e-76	0.319891	0.18	0.335	4.16933e-72
DYNC1H1	1.25484e-76	0.812159	0.241	0.295	4.71746e-72
ATP5PB	1.58711e-76	1.09854	0.19	0	5.96659e-72
PA2G4	1.64781e-76	0.316672	0.21	0.372	6.19478e-72
TINAGL1	1.79934e-76	-0.277088	0.092	0.333	6.76445e-72
NDUFA8	2.35995e-76	-0.25246	0.115	0.368	8.87198e-72
OSER1	3.01791e-76	-0.326422	0.078	0.323	1.13455e-71
EMP1	3.02283e-76	-0.413403	0.118	0.362	1.1364e-71
RAN	3.56285e-76	-0.337971	0.212	0.506	1.33942e-71
MT2A	3.82785e-76	-1.10996	0.418	0.761	1.43904e-71
GCC2	4.36336e-76	0.770406	0.322	0.362	1.64036e-71
LIPH	4.93974e-76	0.332243	0.216	0.38	1.85705e-71
STAT3	4.94294e-76	0.267387	0.174	0.348	1.85825e-71
COX7C	6.70191e-76	-0.672401	0.503	0.828	2.51951e-71
BDP1	9.71539e-76	0.830677	0.207	0.23	3.65241e-71
UQCRQ	1.09534e-75	-0.417773	0.457	0.783	4.11783e-71
FBXL15	1.16777e-75	-0.343859	0.046	0.261	4.39011e-71
FAM3C	1.34307e-75	-0.307264	0.047	0.269	5.04914e-71
HLA-C	1.42308e-75	-0.758678	0.582	0.888	5.34993e-71
PPIB	1.62636e-75	-0.312743	0.262	0.556	6.11414e-71
EPC1	1.66234e-75	0.413437	0.173	0.302	6.24939e-71
NDUFA4	1.71877e-75	-0.453571	0.31	0.635	6.46154e-71
HLA-A	1.94667e-75	-0.691862	0.632	0.916	7.31833e-71
SPAG9	2.13462e-75	0.317718	0.166	0.317	8.02489e-71
SRPK1	3.18115e-75	0.49684	0.175	0.293	1.19592e-70
GNL3	3.18298e-75	0.429439	0.164	0.291	1.19661e-70
ACIN1	3.30087e-75	0.844542	0.237	0.257	1.24093e-70
MRPS5	3.82607e-75	0.404096	0.144	0.265	1.43837e-70
KDM6B	4.13269e-75	0.258499	0.125	0.288	1.55365e-70
LGALS1	4.26799e-75	-0.485022	0.032	0.23	1.60451e-70
HNRNPDL	4.61715e-75	0.380779	0.305	0.463	1.73577e-70
IL10RB	5.0748e-75	-0.301997	0.021	0.209	1.90782e-70
LASP1	6.98277e-75	0.350847	0.19	0.348	2.6251e-70
NUCKS1	8.93841e-75	0.392129	0.271	0.419	3.3603e-70
RTRAF	1.16964e-74	0.931118	0.185	0	4.39713e-70
CYC1	1.33465e-74	-0.477162	0.251	0.571	5.01748e-70
IER2	1.59441e-74	0.280519	0.504	0.74	5.99402e-70
RPL27	1.78492e-74	-0.870826	0.492	0.8	6.71024e-70
FAT1	2.06073e-74	1.08731	0.234	0.19	7.74712e-70
HNRNPR	2.11227e-74	0.364542	0.182	0.316	7.94088e-70
B3GNT7	2.73835e-74	-0.714127	0.073	0.328	1.02945e-69
LDHB	3.22548e-74	-0.448223	0.151	0.429	1.21259e-69
SUPT4H1	4.08259e-74	-0.353962	0.085	0.335	1.53481e-69
EPHB2	4.09845e-74	0.254836	0.111	0.26	1.54077e-69
RP11-395A13.2	4.2691e-74	-0.415599	0	0.128	1.60492e-69
RP11-467L13.7	4.2691e-74	-0.557357	0	0.128	1.60492e-69
NUDT14	4.34723e-74	-0.404736	0.068	0.303	1.6343e-69
MGLL	4.88589e-74	0.511537	0.258	0.392	1.8368e-69
PATJ	5.56047e-74	1.09299	0.184	0	2.0904e-69
NOP53	5.56047e-74	1.07805	0.184	0	2.0904e-69
NDUFS5	5.62179e-74	-0.549683	0.36	0.695	2.11346e-69
DHX15	7.54731e-74	0.292439	0.156	0.315	2.83734e-69
CKS2	9.49874e-74	-0.267103	0.113	0.357	3.57096e-69
AL355075.4	1.21127e-73	1.52088	0.183	0	4.55366e-69
SEC61A1	2.346e-73	0.426618	0.151	0.271	8.81956e-69
FABP2	2.87002e-73	-0.323072	0.151	0.414	1.07895e-68
BPTF	3.23496e-73	0.589703	0.215	0.306	1.21615e-68
ANKRD12	3.82873e-73	0.425278	0.267	0.398	1.43937e-68
AC023157.3	3.8899e-73	1.36968	0.182	0	1.46237e-68
AHI1	5.0097e-73	1.19814	0.276	0.193	1.88335e-68
FDPS	5.56337e-73	0.290994	0.212	0.386	2.0915e-68
TRIM28	6.99254e-73	0.553075	0.189	0.289	2.62877e-68
SOX9	8.69684e-73	0.382419	0.142	0.274	3.26949e-68
EIF3E	9.87598e-73	-0.752248	0.188	0.502	3.71278e-68
SATB2	1.18173e-72	0.647582	0.222	0.285	4.44261e-68
AKAP1	1.19349e-72	0.460275	0.197	0.303	4.48682e-68
MPG	1.23982e-72	-0.288077	0.06	0.285	4.66098e-68
LPP	1.51182e-72	0.507706	0.208	0.314	5.68354e-68
NFKBIA	1.52897e-72	-0.578987	0.304	0.63	5.74801e-68
THBS1	1.66275e-72	0.710331	0.18	0.26	6.25093e-68
TUFM	2.4041e-72	-0.31077	0.217	0.499	9.03796e-68
POLR2A	2.49344e-72	1.38716	0.314	0.19	9.37385e-68
SET	2.57174e-72	-0.341224	0.178	0.45	9.66821e-68
PIM1	2.62936e-72	-0.277156	0.037	0.239	9.88482e-68
ASL	2.70405e-72	0.372736	0.241	0.389	1.01656e-67
CYR61	2.81714e-72	-0.266862	0.023	0.197	1.05907e-67
HIST1H1E	3.02823e-72	1.61635	0.238	0.029	1.13843e-67
MANF	3.14257e-72	-0.285533	0.081	0.309	1.18142e-67
URAD	3.2499e-72	-0.40054	0.05	0.267	1.22177e-67
ERBB3	3.25019e-72	0.283967	0.215	0.385	1.22187e-67
TFRC	3.2631e-72	0.543496	0.163	0.261	1.22673e-67
CHD4	3.37736e-72	0.59553	0.181	0.265	1.26968e-67
COX6B1	3.7229e-72	-0.406429	0.536	0.845	1.39959e-67
EML4	4.26098e-72	0.341187	0.151	0.297	1.60187e-67
TACC1	6.4561e-72	0.263951	0.144	0.298	2.42711e-67
HNRNPUL1	6.47226e-72	0.314723	0.143	0.295	2.43318e-67
EIF4G1	9.31015e-72	0.567189	0.198	0.281	3.50006e-67
PNP	1.00468e-71	0.554232	0.209	0.314	3.77698e-67
VEGFA	1.3685e-71	0.764492	0.244	0.305	5.14472e-67
IVNS1ABP	1.46874e-71	0.693973	0.221	0.283	5.52158e-67
IFNGR2	1.49093e-71	-0.405407	0.064	0.291	5.60499e-67
CFL1	1.77437e-71	-0.511517	0.646	0.918	6.67057e-67
LAMA3	2.08331e-71	0.873093	0.159	0.299	7.83199e-67
NEAT1	2.53052e-71	1.06995	0.756	0.863	9.51324e-67
COX20	2.66324e-71	0.27474	0.152	0.3	1.00122e-66
NSA2	3.27656e-71	0.355691	0.226	0.383	1.23179e-66
CXCL8	4.01504e-71	-0.587183	0.017	0.186	1.50941e-66
NOC2L	4.21882e-71	0.25411	0.111	0.263	1.58602e-66
LGALS3	4.32818e-71	-0.357173	0.676	0.934	1.62714e-66
MPHOSPH8	5.46782e-71	0.850335	0.284	0.309	2.05557e-66
MAT2A	6.50222e-71	1.03429	0.241	0.222	2.44444e-66
TRPM4	6.82221e-71	0.893962	0.274	0.3	2.56474e-66
GPI	6.82966e-71	0.314926	0.159	0.293	2.56754e-66
SCAF11	9.40057e-71	0.639275	0.228	0.287	3.53405e-66
NASP	1.21051e-70	0.562862	0.196	0.275	4.55081e-66
SPINK1	1.48883e-70	-0.391291	0.241	0.519	5.59711e-66
SRSF3	1.65091e-70	0.546387	0.418	0.522	6.20645e-66
FUCA1	1.83425e-70	-0.270612	0.098	0.332	6.89568e-66
BUD23	1.91546e-70	0.94267	0.175	0	7.201e-66
MRPL22	2.64251e-70	-0.314133	0.084	0.323	9.93426e-66
GOLIM4	3.16293e-70	0.402809	0.227	0.348	1.18907e-65
IGFBP6	3.81683e-70	-0.287711	0.001	0.13	1.4349e-65
DNM2	4.13321e-70	0.369928	0.282	0.419	1.55384e-65
UPF2	5.59754e-70	1.048	0.317	0.282	2.10434e-65
PPP1R15A	6.5175e-70	0.715822	0.528	0.662	2.45019e-65
USH1C	8.98379e-70	0.298886	0.219	0.391	3.37737e-65
ADH1C	1.64421e-69	-0.641784	0.135	0.403	6.18125e-65
PNRC2	1.7002e-69	0.286941	0.22	0.366	6.39172e-65
MT-CO1	1.88489e-69	-0.781431	0.954	0.986	7.08605e-65
SNX6	4.19501e-69	0.493632	0.184	0.277	1.57707e-64
ERN2	7.71583e-69	0.917772	0.26	0.269	2.90069e-64
PSMD5-AS1	1.00726e-68	-0.313706	0	0.119	3.7867e-64
VCP	1.32937e-68	0.255037	0.158	0.306	4.99764e-64
TRIM2	1.83463e-68	0.357942	0.138	0.271	6.89709e-64
WASHC1	1.95218e-68	0.976709	0.171	0	7.33904e-64
CAPG	2.40669e-68	-0.389536	0.134	0.394	9.0477e-64
HINT1	2.76708e-68	-0.465555	0.436	0.758	1.04026e-63
RPS27L	4.4541e-68	-0.313602	0.373	0.676	1.67447e-63
C15orf61	4.68252e-68	-0.362281	0.032	0.231	1.76035e-63
ESRRA	5.38821e-68	0.268979	0.145	0.292	2.02564e-63
CFTR	8.63922e-68	0.573864	0.12	0.188	3.24783e-63
MRPS25	9.40423e-68	0.311482	0.168	0.308	3.53543e-63
PDCD6IP	9.70762e-68	0.32323	0.204	0.351	3.64948e-63
MT-ND4	9.84232e-68	-0.671836	0.92	0.983	3.70012e-63
RPL4	1.13372e-67	-1.03096	0.386	0.646	4.26211e-63
WAC	1.22612e-67	0.269173	0.134	0.281	4.60946e-63
RP11-295G20.2	1.55996e-67	-0.301118	0	0.117	5.86451e-63
DYNC1I2	1.88075e-67	0.432252	0.214	0.326	7.0705e-63
MYO6	2.09901e-67	0.431456	0.184	0.31	7.89103e-63
TIMP1	2.32179e-67	-0.275965	0.036	0.22	8.72853e-63
WNK2	2.5541e-67	0.519225	0.147	0.233	9.60188e-63
ESRP1	2.77384e-67	0.317189	0.141	0.273	1.0428e-62
ABCF1	3.12568e-67	0.594066	0.209	0.285	1.17507e-62
FAM50A	3.95809e-67	-0.26386	0.07	0.277	1.48801e-62
CNIH4	4.6003e-67	-0.262923	0.074	0.287	1.72944e-62
IGFBP2	5.81967e-67	-0.711541	0.087	0.337	2.18785e-62
SSFA2	6.26469e-67	0.378283	0.184	0.318	2.35515e-62
TPR	6.2681e-67	0.578426	0.184	0.271	2.35643e-62
THRAP3	6.61127e-67	0.391725	0.18	0.287	2.48544e-62
CA4	8.35534e-67	-1.71334	0.136	0.415	3.14111e-62
DDX6	1.10142e-66	0.355008	0.159	0.278	4.14067e-62
MYO1C	1.20341e-66	0.669848	0.228	0.272	4.5241e-62
SRSF6	1.33615e-66	0.333134	0.159	0.296	5.02311e-62
FAR1	1.34638e-66	0.562837	0.151	0.226	5.06157e-62
EPS8L3	1.47351e-66	0.426759	0.287	0.435	5.5395e-62
TFF1	1.54178e-66	-1.62922	0.094	0.346	5.79616e-62
PCSK7	1.60284e-66	0.36271	0.218	0.354	6.0257e-62
RPS13	1.78276e-66	-0.880705	0.545	0.814	6.70209e-62
NDRG1	1.79313e-66	0.308799	0.217	0.378	6.74109e-62
HRCT1	1.81591e-66	-1.1786	0.078	0.317	6.82673e-62
RBM3	2.39167e-66	-0.38023	0.241	0.526	8.99126e-62
FOS	2.58843e-66	0.627457	0.755	0.825	9.73094e-62
LURAP1L	2.97433e-66	-0.270714	0.057	0.257	1.11817e-61
YWHAZ	3.85468e-66	0.403993	0.47	0.591	1.44913e-61
NARS	4.12826e-66	0.434267	0.173	0.281	1.55198e-61
ETS2	4.92914e-66	-0.386615	0.219	0.496	1.85306e-61
SPG7	6.52452e-66	0.791425	0.193	0.212	2.45283e-61
PCF11	6.62735e-66	0.784227	0.203	0.233	2.49148e-61
RHOB	9.52207e-66	-0.403881	0.272	0.559	3.57973e-61
SLC25A6	1.01388e-65	-0.874645	0.467	0.743	3.8116e-61
RPL9	1.04092e-65	-0.867858	0.615	0.855	3.91324e-61
PPIC	1.09774e-65	-0.34172	0.08	0.31	4.12683e-61
SAT1	1.2514e-65	0.640808	0.719	0.832	4.7045e-61
RPS27A	1.33495e-65	-0.847271	0.65	0.889	5.0186e-61
ACTN1	1.61152e-65	0.33237	0.103	0.227	6.05835e-61
ACOT13	1.62918e-65	-0.312003	0.133	0.376	6.12475e-61
GPRC5C	2.12911e-65	-0.296464	0.115	0.345	8.00417e-61
KLF5	2.18795e-65	-0.322916	0.268	0.538	8.22538e-61
VCL	2.45126e-65	0.540598	0.139	0.234	9.21525e-61
CD2AP	2.8467e-65	0.496677	0.214	0.309	1.07019e-60
MT1M	3.44662e-65	-0.487141	0.192	0.461	1.29572e-60
BRD4	3.82386e-65	0.318826	0.163	0.304	1.43754e-60
SMIM26	4.13929e-65	0.779381	0.163	0	1.55612e-60
CDK5RAP3	4.49242e-65	0.636043	0.211	0.275	1.68888e-60
BEST4	4.88677e-65	-0.905541	0.048	0.246	1.83713e-60
HES1	5.0111e-65	0.92062	0.44	0.466	1.88387e-60
RPL23	6.04873e-65	-0.869847	0.487	0.754	2.27396e-60
QSOX1	7.34221e-65	-0.275803	0.133	0.368	2.76023e-60
TAF15	8.28225e-65	0.438424	0.142	0.241	3.11363e-60
TRIR	8.8748e-65	0.841969	0.162	0	3.33639e-60
LYPD8	1.13212e-64	-1.6553	0.129	0.398	4.25607e-60
FBL	1.20758e-64	-0.279528	0.157	0.407	4.53977e-60
KHDC4	1.29921e-64	0.949007	0.162	0	4.88425e-60
MUC17	1.324e-64	0.332744	0.062	0.166	4.97744e-60
ANAPC5	1.7127e-64	0.454992	0.16	0.26	6.43872e-60
IFI27	2.24754e-64	-0.645593	0.603	0.877	8.44941e-60
PUM1	2.54733e-64	0.448826	0.148	0.263	9.57642e-60
ASH1L	2.96765e-64	0.568873	0.19	0.275	1.11566e-59
VPS4B	3.28478e-64	0.485322	0.201	0.287	1.23488e-59
CLUH	3.96657e-64	0.449125	0.119	0.206	1.49119e-59
RND3	4.0325e-64	0.258074	0.263	0.443	1.51598e-59
RAP1B	4.19849e-64	0.459101	0.177	0.266	1.57838e-59
CLTC	4.82717e-64	0.560681	0.199	0.267	1.81472e-59
PLK2	5.35842e-64	0.44625	0.153	0.264	2.01445e-59
CDC42SE2	5.36951e-64	0.255496	0.136	0.272	2.01861e-59
TMPRSS4	5.54199e-64	0.60301	0.195	0.257	2.08346e-59
SELM	5.68101e-64	-0.335351	0	0.111	2.13572e-59
HMGN2	7.46439e-64	-0.252292	0.289	0.559	2.80616e-59
TCF7L2	9.97689e-64	0.546918	0.215	0.301	3.75071e-59
SREK1	1.26118e-63	0.557205	0.175	0.263	4.74129e-59
AFDN	1.86447e-63	0.895925	0.159	0	7.00928e-59
ABCF2	2.22194e-63	-0.255265	0	0.11	8.35315e-59
C14orf80	2.22194e-63	-0.25989	0	0.11	8.35315e-59
KIAA0101	2.22194e-63	-0.283699	0	0.11	8.35315e-59
SAFB2	2.87611e-63	0.407717	0.162	0.272	1.08125e-58
MT1X	3.26623e-63	-0.7914	0.339	0.645	1.2279e-58
RSBN1L	3.48504e-63	0.976423	0.257	0.23	1.31016e-58
IRF1	3.50143e-63	0.430491	0.215	0.332	1.31633e-58
MAP7	3.99717e-63	0.582772	0.186	0.273	1.5027e-58
RPS16	4.59349e-63	-0.710132	0.636	0.89	1.72688e-58
MGST1	5.66858e-63	-0.420804	0.195	0.462	2.13105e-58
DGAT1	6.02458e-63	0.460584	0.177	0.264	2.26488e-58
TICAM1	6.23774e-63	-0.394001	0.058	0.265	2.34502e-58
ATRX	6.88464e-63	0.693114	0.214	0.273	2.58821e-58
MYO1D	7.32063e-63	0.338304	0.169	0.289	2.75212e-58
TPI1	8.95801e-63	-0.403618	0.49	0.79	3.36767e-58
2025-03-06	1.05739e-62	0.422212	0.15	0.261	3.97517e-58
SMARCA4	1.25649e-62	0.397492	0.144	0.241	4.72366e-58
PKN2	1.4652e-62	0.968223	0.273	0.233	5.50828e-58
FAU	1.62741e-62	-0.459498	0.661	0.915	6.1181e-58
USP8	1.80844e-62	0.49687	0.192	0.284	6.79866e-58
CFDP1	2.89262e-62	-0.589549	0.302	0.587	1.08745e-57
NSD3	8.27705e-62	0.866433	0.155	0	3.11167e-57
IRF3	9.18066e-62	0.856144	0.221	0.222	3.45138e-57
RPS25	9.71916e-62	-0.74242	0.62	0.862	3.65382e-57
SRSF4	1.12744e-61	0.312203	0.161	0.281	4.2385e-57
SLC26A2	1.12998e-61	1.33324	0.293	0.288	4.24806e-57
PLS1	1.19949e-61	0.517496	0.223	0.317	4.50938e-57
CALM2	1.34232e-61	-0.264275	0.439	0.721	5.0463e-57
PLA2G2A	1.38355e-61	-0.666083	0.147	0.4	5.20131e-57
MIR22HG	1.53275e-61	0.474969	0.209	0.307	5.76221e-57
RPL26	1.62741e-61	-0.884575	0.634	0.87	6.11808e-57
CLINT1	2.31764e-61	0.465152	0.18	0.268	8.71295e-57
NFIA	2.43669e-61	0.309075	0.103	0.228	9.16048e-57
SEC31A	3.11184e-61	0.422772	0.156	0.247	1.16987e-56
CSRP1	3.95609e-61	0.27623	0.127	0.271	1.48725e-56
HP1BP3	4.02806e-61	0.558093	0.221	0.304	1.51431e-56
OTOP2	4.40949e-61	-1.13989	0.042	0.232	1.6577e-56
RPS4X	5.06579e-61	-0.998155	0.586	0.82	1.90443e-56
ZFC3H1	5.08304e-61	1.10071	0.225	0.155	1.91092e-56
MCRIP2	5.48514e-61	0.810438	0.153	0	2.06208e-56
PER2	8.07956e-61	0.308902	0.121	0.242	3.03743e-56
PNPLA2	8.48099e-61	-0.277249	0.139	0.362	3.18834e-56
EPS8	9.47009e-61	0.690527	0.249	0.297	3.56019e-56
PEBP1	1.15315e-60	-0.338732	0.25	0.528	4.33514e-56
GAK	1.20275e-60	0.449004	0.18	0.274	4.52163e-56
AFF4	1.27173e-60	0.386316	0.155	0.26	4.78094e-56
BAZ2B	1.57218e-60	0.734472	0.182	0.215	5.91045e-56
NIPBL	1.98046e-60	0.620688	0.175	0.22	7.44535e-56
H3F3A	2.03905e-60	-0.496162	0.643	0.897	7.66561e-56
HSP90B1	2.46075e-60	0.401364	0.374	0.508	9.25095e-56
HOOK2	2.59569e-60	0.605909	0.249	0.297	9.75824e-56
AP3D1	2.70892e-60	0.449835	0.163	0.254	1.01839e-55
GSN	2.74427e-60	-1.05207	0.253	0.542	1.03168e-55
DHX36	2.82348e-60	0.469772	0.16	0.254	1.06146e-55
PHLDA1	3.12282e-60	-0.541394	0.033	0.209	1.17399e-55
TLN2	3.15587e-60	0.763392	0.162	0.174	1.18642e-55
MPDU1	3.59627e-60	0.296081	0.146	0.272	1.35198e-55
AP001160.1	3.62196e-60	1.14845	0.151	0	1.36164e-55
BICDL2	3.62196e-60	0.87878	0.151	0	1.36164e-55
TCERG1	3.85534e-60	0.433334	0.129	0.224	1.44938e-55
MT-ND6	4.63885e-60	0.503244	0.187	0.265	1.74393e-55
NORAD	5.28091e-60	0.74547	0.151	0	1.98531e-55
CXCL3	5.38606e-60	-0.749909	0.082	0.3	2.02484e-55
SLC22A18AS	5.47268e-60	-0.257417	0.087	0.29	2.0574e-55
ANXA2	6.30526e-60	-0.431977	0.44	0.738	2.3704e-55
FAAH	6.96862e-60	0.294578	0.114	0.225	2.61978e-55
ATP10B	9.19517e-60	0.417587	0.148	0.234	3.45683e-55
NAPA	9.69391e-60	0.310443	0.171	0.307	3.64433e-55
LCN2	1.02818e-59	-0.32162	0.076	0.269	3.86536e-55
TENT5A	1.63543e-59	0.904086	0.149	0	6.14824e-55
KDM2A	1.70839e-59	0.359627	0.121	0.228	6.42251e-55
CHD9	1.91268e-59	0.788132	0.241	0.262	7.19052e-55
PABPC4	2.22636e-59	0.353507	0.153	0.269	8.3698e-55
U47924.27	3.04096e-59	-0.343543	0	0.102	1.14322e-54
ZFAND2A	3.32688e-59	-0.469185	0.081	0.301	1.25071e-54
ACSS2	3.49615e-59	0.342421	0.173	0.284	1.31434e-54
RPS15A	4.45635e-59	-0.782638	0.631	0.868	1.67532e-54
CPT1A	4.733e-59	0.367808	0.147	0.26	1.77933e-54
NUMA1	7.2522e-59	0.873874	0.21	0.187	2.72639e-54
RABL6	9.05199e-59	0.471773	0.194	0.277	3.403e-54
FLNB	1.00883e-58	0.560014	0.249	0.326	3.79261e-54
AC009133.12	1.1817e-58	-0.346278	0	0.101	4.44249e-54
UBE2D1	1.45027e-58	-0.304013	0.049	0.24	5.45214e-54
USP53	1.96003e-58	0.339947	0.197	0.317	7.36855e-54
WASL	2.4146e-58	0.45454	0.181	0.278	9.07745e-54
FASTK	2.51357e-58	0.27689	0.129	0.245	9.44951e-54
RARRES1	2.86045e-58	-0.256069	0.054	0.243	1.07536e-53
NDUFA7	3.09127e-58	-0.250063	0.041	0.222	1.16213e-53
HSD17B2	3.30385e-58	-0.67807	0.088	0.313	1.24205e-53
SQOR	3.31169e-58	0.776227	0.146	0	1.245e-53
MYH14	3.57859e-58	0.426428	0.247	0.359	1.34533e-53
USP15	4.92683e-58	0.959938	0.241	0.174	1.85219e-53
CA7	5.57268e-58	-1.73531	0.048	0.244	2.09499e-53
N4BP2L2	8.98508e-58	0.516003	0.32	0.401	3.37785e-53
TNFRSF1A	9.82835e-58	-0.26333	0.097	0.302	3.69487e-53
INAVA	1.0208e-57	0.8539	0.145	0	3.83761e-53
MT1E	1.14671e-57	-0.848687	0.506	0.795	4.31094e-53
PHIP	1.33099e-57	0.527067	0.169	0.245	5.00372e-53
RBBP4	1.33176e-57	0.320131	0.12	0.235	5.00662e-53
NOLC1	1.46243e-57	0.260716	0.109	0.228	5.49785e-53
RPS6KA3	1.68361e-57	0.264925	0.124	0.235	6.32935e-53
PPP4R2	2.07669e-57	0.292137	0.138	0.262	7.80711e-53
SVIL	2.1635e-57	0.366408	0.102	0.192	8.13345e-53
ABR	2.4341e-57	0.843262	0.208	0.187	9.15075e-53
TNRC6B	3.07322e-57	0.601371	0.21	0.243	1.15535e-52
SNHG12	3.43891e-57	1.09998	0.237	0.165	1.29282e-52
GALM	3.50812e-57	0.298144	0.122	0.232	1.31884e-52
ARID4B	3.87959e-57	0.46385	0.176	0.268	1.45849e-52
TMC4	5.0856e-57	0.322455	0.178	0.293	1.91188e-52
HIST1H2AG	5.50854e-57	1.4198	0.198	0.023	2.07088e-52
AP2B1	6.01858e-57	0.364177	0.138	0.239	2.26262e-52
SLC25A3	6.02484e-57	-0.329692	0.352	0.635	2.26498e-52
PLEC	6.21577e-57	0.432488	0.214	0.325	2.33676e-52
ELOC	6.64571e-57	0.663324	0.143	0	2.49839e-52
CNOT1	9.25546e-57	0.517776	0.154	0.223	3.4795e-52
KCNQ1	9.91077e-57	0.335467	0.079	0.174	3.72586e-52
UQCC2	1.11732e-56	0.294128	0.17	0.289	4.20045e-52
ERICH1	1.13629e-56	0.843424	0.196	0.174	4.27178e-52
RPL34	1.20655e-56	-0.583945	0.731	0.941	4.53591e-52
LENG8	1.41612e-56	0.700584	0.178	0.201	5.32378e-52
CWC25	1.6842e-56	0.454372	0.19	0.272	6.33157e-52
NDUFS1	1.8387e-56	0.325177	0.122	0.233	6.91241e-52
MUC1	2.09677e-56	0.331454	0.231	0.332	7.88261e-52
HNF4A	2.18126e-56	0.285245	0.195	0.334	8.20022e-52
DYNC1LI2	2.38757e-56	0.518706	0.182	0.257	8.97584e-52
PGM2L1	3.93995e-56	0.388861	0.1	0.178	1.48119e-51
C15orf48	4.13808e-56	-0.401175	0.601	0.867	1.55567e-51
AL118516.1	4.3114e-56	1.0222	0.141	0	1.62083e-51
MCM7	5.11674e-56	0.394828	0.116	0.21	1.92359e-51
RBBP7	5.88212e-56	0.299329	0.135	0.252	2.21133e-51
PMAIP1	7.58353e-56	0.388261	0.173	0.283	2.85095e-51
DNMBP	1.42078e-55	0.834114	0.164	0.143	5.3413e-51
MBNL1	1.457e-55	0.570355	0.241	0.287	5.47746e-51
RELB	1.46187e-55	-0.389224	0.046	0.227	5.49576e-51
TUFT1	1.46601e-55	0.25956	0.104	0.224	5.51132e-51
HLA-B	1.6474e-55	-0.56861	0.636	0.89	6.19325e-51
GAPDH	2.23897e-55	-0.531123	0.734	0.924	8.4172e-51
THUMPD3-AS1	2.26522e-55	0.947138	0.246	0.209	8.51585e-51
ZBTB38	2.31068e-55	0.515437	0.155	0.229	8.68677e-51
HSPA8	2.55005e-55	0.644277	0.539	0.577	9.58666e-51
LUZP1	2.88461e-55	0.633085	0.198	0.245	1.08444e-50
ENTPD5	3.29116e-55	0.353718	0.14	0.231	1.23728e-50
OGA	4.0468e-55	0.765352	0.139	0	1.52135e-50
PCM1	7.45896e-55	0.560323	0.155	0.217	2.80412e-50
PTPRK	8.15316e-55	0.253133	0.119	0.241	3.0651e-50
INTS6	8.53151e-55	0.830343	0.241	0.222	3.20734e-50
KMT2C	9.09542e-55	0.765297	0.199	0.217	3.41933e-50
CNDP2	1.13876e-54	0.331497	0.149	0.26	4.28106e-50
TNFRSF14-AS1	1.2375e-54	0.866878	0.138	0	4.65224e-50
ITGB4	1.24441e-54	0.356564	0.138	0.248	4.67825e-50
PLAC8	1.40841e-54	-0.336478	0.222	0.457	5.29478e-50
LARP1	1.56338e-54	0.276404	0.114	0.237	5.87737e-50
INTS11	2.60534e-54	0.763157	0.137	0	9.79451e-50
TCEAL9	2.60534e-54	0.725445	0.137	0	9.79451e-50
RBM5	3.16035e-54	0.758009	0.21	0.207	1.1881e-49
TNFRSF14	3.21039e-54	0.467621	0.188	0.277	1.20691e-49
SENP6	5.32193e-54	0.370525	0.109	0.193	2.00073e-49
MYO1A	5.34555e-54	0.616891	0.178	0.212	2.00961e-49
CARMIL1	5.48208e-54	0.896081	0.136	0	2.06093e-49
NDUFV3	5.92667e-54	0.482981	0.193	0.264	2.22807e-49
ARFIP2	7.12582e-54	0.330243	0.147	0.248	2.67888e-49
CANT1	9.13259e-54	0.335887	0.145	0.241	3.4333e-49
HSD17B4	9.76815e-54	0.287945	0.11	0.215	3.67224e-49
CCAR1	1.06501e-53	0.414802	0.145	0.231	4.00381e-49
ISG15	1.19977e-53	-0.66907	0.117	0.346	4.51043e-49
MED29	1.84234e-53	0.796026	0.193	0.187	6.92608e-49
ERBB2	2.05929e-53	0.280848	0.129	0.236	7.74168e-49
GPBP1L1	2.15249e-53	0.482121	0.17	0.248	8.09206e-49
MT1H	3.93238e-53	-1.43014	0.147	0.396	1.47834e-48
EREG	4.67861e-53	-0.263253	0.027	0.171	1.75888e-48
CDK12	4.97422e-53	0.734811	0.175	0.183	1.87001e-48
TDG	5.05642e-53	0.551504	0.163	0.217	1.90091e-48
RPL35A	5.42209e-53	-0.524948	0.661	0.895	2.03838e-48
OFD1	5.78933e-53	0.558017	0.224	0.284	2.17644e-48
RBM6	5.83593e-53	0.876323	0.221	0.184	2.19396e-48
ADAM15	6.50678e-53	0.314073	0.134	0.237	2.44616e-48
SUPT5H	7.20513e-53	0.515297	0.17	0.233	2.7087e-48
PPP1R15B	7.99769e-53	0.523758	0.173	0.232	3.00665e-48
CSNK1D	9.48548e-53	0.411073	0.2	0.295	3.56597e-48
GTF2F1	9.94731e-53	0.305329	0.14	0.253	3.73959e-48
PPP4R3A	1.01422e-52	0.378519	0.136	0.228	3.81287e-48
MMP24OS	1.06875e-52	0.68422	0.133	0	4.01786e-48
LARS	1.30714e-52	0.408969	0.121	0.198	4.91408e-48
FAM120AOS	1.32242e-52	0.345209	0.134	0.238	4.97149e-48
CC2D1A	1.39712e-52	0.517501	0.177	0.252	5.25234e-48
UQCRH	1.43172e-52	-0.67842	0.408	0.689	5.3824e-48
CDK10	1.58462e-52	0.569109	0.162	0.206	5.95721e-48
SUGT1	1.6567e-52	0.250364	0.133	0.255	6.2282e-48
SGK1	1.8649e-52	1.04871	0.276	0.227	7.01089e-48
LARP1B	2.20818e-52	0.360678	0.12	0.206	8.30144e-48
LIMK2	2.22256e-52	0.56421	0.127	0.171	8.35551e-48
AL021453.1	2.24266e-52	0.996012	0.132	0	8.43105e-48
CARD16	2.82075e-52	-0.550582	0.103	0.319	1.06043e-47
LTBR	3.51921e-52	0.280266	0.154	0.262	1.32301e-47
ZBTB10	3.88034e-52	0.36746	0.122	0.215	1.45877e-47
ZKSCAN1	3.9167e-52	0.652274	0.196	0.225	1.47244e-47
EIF1	6.15427e-52	-0.41491	0.733	0.935	2.31364e-47
CHD2	6.25538e-52	0.558375	0.186	0.238	2.35165e-47
MYO1E	6.41243e-52	0.60537	0.167	0.219	2.41069e-47
ZNF326	6.57958e-52	0.434082	0.169	0.248	2.47353e-47
SLC25A25	7.10924e-52	0.271452	0.095	0.207	2.67265e-47
SNHG25	7.67622e-52	0.60125	0.131	0.166	2.8858e-47
POF1B	9.0259e-52	0.746504	0.202	0.205	3.3932e-47
CHCHD7	9.57198e-52	0.261692	0.16	0.291	3.59849e-47
CDC5L	1.31233e-51	0.366522	0.124	0.218	4.93359e-47
TMOD3	1.36334e-51	0.360413	0.145	0.239	5.12533e-47
TJP1	2.03306e-51	0.25718	0.115	0.236	7.64307e-47
SELENOF	2.06539e-51	0.61805	0.13	0	7.76463e-47
RHOT2	2.10102e-51	0.430546	0.158	0.242	7.89859e-47
ROCK2	2.38165e-51	0.436595	0.156	0.223	8.95359e-47
CDHR1	2.56458e-51	0.718595	0.157	0.174	9.64128e-47
RPS14	3.64267e-51	-0.622295	0.757	0.931	1.36943e-46
SNRNP200	4.06934e-51	0.54751	0.153	0.201	1.52983e-46
VPS36	4.22597e-51	0.748218	0.211	0.194	1.58871e-46
MBTPS1	4.64897e-51	0.311605	0.098	0.192	1.74773e-46
RPL8	4.77539e-51	-0.606657	0.749	0.932	1.79526e-46
COPA	4.78005e-51	0.312018	0.135	0.237	1.79701e-46
NXF1	5.59943e-51	0.36765	0.131	0.222	2.10505e-46
TMC5	5.68127e-51	0.452618	0.176	0.271	2.13582e-46
UBAP2	5.75284e-51	0.588035	0.144	0.195	2.16272e-46
CEBPZ	5.75595e-51	0.612859	0.163	0.195	2.16389e-46
MKNK2	6.56195e-51	0.287199	0.174	0.289	2.4669e-46
RRP7A	8.16901e-51	0.315623	0.133	0.229	3.07106e-46
INF2	8.87884e-51	0.443615	0.217	0.286	3.33791e-46
ABLIM1	9.824e-51	0.279299	0.124	0.222	3.69323e-46
JUN	1.03094e-50	0.404448	0.645	0.82	3.87571e-46
RNPEPL1	1.19177e-50	0.415828	0.179	0.262	4.48034e-46
RPL15	1.2606e-50	-0.718985	0.635	0.857	4.73908e-46
SPIB	1.56291e-50	-0.307731	0.077	0.231	5.8756e-46
GALNT7	1.64188e-50	0.412207	0.141	0.191	6.1725e-46
VDR	1.73448e-50	0.574467	0.146	0.183	6.52061e-46
NPEPPS	2.70183e-50	0.383544	0.143	0.224	1.01573e-45
FNBP4	2.7256e-50	0.309181	0.128	0.234	1.02466e-45
TUT7	2.73693e-50	0.759971	0.127	0	1.02892e-45
C19orf33	3.06549e-50	-0.546485	0.495	0.752	1.15244e-45
PDLIM2	3.42644e-50	-0.342543	0.059	0.231	1.28814e-45
PRKDC	3.79598e-50	0.380119	0.103	0.181	1.42706e-45
ILF3-DT	3.95686e-50	0.787592	0.127	0	1.48754e-45
TJP3	4.19743e-50	-0.271634	0.151	0.354	1.57798e-45
PRDX5	4.93956e-50	-0.261196	0.461	0.718	1.85698e-45
SCNN1A	4.97584e-50	0.621151	0.235	0.272	1.87062e-45
ITPR3	5.28606e-50	0.563929	0.142	0.188	1.98724e-45
RNASE1	5.46971e-50	-0.32475	0.153	0.339	2.05628e-45
ARID1B	5.57338e-50	0.715523	0.164	0.143	2.09526e-45
C6orf62	6.10645e-50	0.501166	0.18	0.242	2.29566e-45
CALCOCO2	6.4632e-50	0.489216	0.18	0.24	2.42978e-45
CCDC14	7.66635e-50	0.530585	0.193	0.269	2.88209e-45
ECHDC2	8.31169e-50	0.272455	0.158	0.277	3.12469e-45
USP3	1.12298e-49	0.452576	0.128	0.19	4.22171e-45
NOTCH1	1.50597e-49	0.288686	0.07	0.138	5.66156e-45
ESF1	1.53795e-49	0.556838	0.159	0.217	5.78178e-45
SKIL	1.61587e-49	0.297199	0.115	0.212	6.0747e-45
KDM5A	1.63845e-49	0.433284	0.144	0.223	6.1596e-45
CLMN	1.66094e-49	0.398748	0.167	0.256	6.24413e-45
CHD6	1.70547e-49	0.880333	0.164	0.13	6.41154e-45
EIF3K	1.79975e-49	-0.331815	0.352	0.612	6.76597e-45
SIPA1L2	2.6113e-49	0.335593	0.112	0.193	9.81693e-45
SAFB	2.64057e-49	0.3345	0.125	0.224	9.92695e-45
RPL39	2.66899e-49	-0.591534	0.646	0.872	1.00338e-44
SPEN	3.72392e-49	0.600739	0.168	0.219	1.39997e-44
MAPK3	4.61961e-49	0.255678	0.209	0.333	1.7367e-44
ZFHX3	4.93793e-49	0.710503	0.098	0.144	1.85637e-44
EIF4G3	4.97902e-49	0.513069	0.132	0.166	1.87181e-44
PPP2R2A	5.86302e-49	0.298595	0.127	0.229	2.20414e-44
PAK1	7.86107e-49	0.255313	0.117	0.217	2.95529e-44
SH3RF2	1.04479e-48	0.426082	0.087	0.136	3.92778e-44
CXCL1	1.1679e-48	-0.556659	0.023	0.164	4.3906e-44
CUX1	1.19535e-48	0.469584	0.148	0.211	4.49381e-44
KIF1C	1.2322e-48	0.312445	0.138	0.236	4.63234e-44
RPL10	1.23498e-48	-0.618414	0.797	0.944	4.6428e-44
RPS3	1.32569e-48	-0.625384	0.731	0.923	4.98381e-44
PUM3	1.37708e-48	0.70239	0.148	0.148	5.17701e-44
HECTD1	1.39703e-48	0.317191	0.119	0.218	5.252e-44
CYTH1	1.46887e-48	0.333302	0.116	0.193	5.52207e-44
THOC2	1.75336e-48	0.378135	0.166	0.246	6.5916e-44
KRT18	1.97572e-48	-0.33981	0.802	0.971	7.42751e-44
ARID1A	1.98604e-48	0.275923	0.107	0.201	7.46633e-44
ELMO3	2.35644e-48	0.312348	0.116	0.199	8.8588e-44
CLCN3	2.97224e-48	0.28612	0.124	0.221	1.11739e-43
CCNL2	3.16908e-48	0.663143	0.189	0.215	1.19138e-43
HIST1H2AC	3.3742e-48	0.72647	0.234	0.26	1.2685e-43
LUC7L	4.38981e-48	0.41884	0.131	0.201	1.65031e-43
NLRC5	5.04373e-48	1.07297	0.2	0.115	1.89614e-43
ARHGEF1	5.08278e-48	0.431399	0.099	0.162	1.91082e-43
ADD1	5.11802e-48	0.331702	0.121	0.202	1.92407e-43
NSD2	6.79921e-48	0.72513	0.121	0	2.55609e-43
NRDC	8.63413e-48	0.720572	0.181	0.175	3.24591e-43
PYGB	1.64909e-47	0.265767	0.143	0.249	6.1996e-43
ARHGEF10L	1.80864e-47	0.604154	0.128	0.159	6.7994e-43
IGF2BP2	1.85934e-47	0.364493	0.132	0.229	6.99001e-43
TFCP2L1	1.88419e-47	0.362781	0.138	0.21	7.08343e-43
GTF2I	2.31063e-47	0.341212	0.143	0.24	8.68659e-43
PHF3	2.6831e-47	0.522494	0.157	0.212	1.00868e-42
SMC5	2.92014e-47	0.491441	0.156	0.213	1.0978e-42
USP34	2.94885e-47	0.754469	0.194	0.189	1.10859e-42
RAB3IP	3.89636e-47	0.32775	0.104	0.193	1.4648e-42
IDI1	4.23462e-47	0.284578	0.149	0.253	1.59196e-42
THOP1	5.87901e-47	-0.282396	0.061	0.225	2.21015e-42
RNMT	8.3348e-47	0.406896	0.139	0.211	3.13338e-42
UFD1	8.82581e-47	0.541755	0.118	0	3.31797e-42
RTF2	8.82581e-47	0.550678	0.118	0	3.31797e-42
DDX27	8.85364e-47	0.589139	0.164	0.203	3.32844e-42
PPP4R3B	9.97811e-47	0.350625	0.124	0.205	3.75117e-42
FBLIM1	1.01704e-46	0.628443	0.221	0.245	3.82345e-42
PPP1R12A	1.20016e-46	0.524657	0.167	0.226	4.51188e-42
BSDC1	1.20041e-46	0.299187	0.119	0.21	4.51283e-42
PMPCA	1.46617e-46	0.306443	0.096	0.184	5.5119e-42
RPL41	1.60328e-46	-0.256799	0.872	0.988	6.02738e-42
SCAMP2	1.79775e-46	0.266863	0.162	0.265	6.75846e-42
SRRT	1.80952e-46	0.538447	0.12	0.166	6.80269e-42
CEP170B	2.04599e-46	0.343525	0.127	0.213	7.6917e-42
RPS7	2.25827e-46	-0.667121	0.538	0.773	8.48973e-42
GLG1	6.14946e-46	0.308966	0.101	0.191	2.31183e-41
MTUS1	7.08691e-46	0.365343	0.121	0.193	2.66425e-41
PRPF8	7.63481e-46	0.328399	0.126	0.209	2.87023e-41
ERBIN	7.90258e-46	0.621279	0.116	0	2.9709e-41
PAXX	7.90258e-46	0.695131	0.116	0	2.9709e-41
RERE	8.56464e-46	0.422976	0.127	0.196	3.21979e-41
HMGCS1	8.97558e-46	0.517778	0.154	0.216	3.37428e-41
ANO9	9.74196e-46	0.680299	0.19	0.197	3.66239e-41
PILRB	9.76004e-46	0.76815	0.154	0.123	3.66919e-41
DMAC1	1.13825e-45	0.570952	0.116	0	4.27914e-41
NECTIN2	1.13825e-45	0.577358	0.116	0	4.27914e-41
AKT1S1	1.33657e-45	0.587914	0.153	0.196	5.02471e-41
ANKRD37	1.99472e-45	0.651395	0.213	0.253	7.49894e-41
ID2	2.17882e-45	0.273532	0.461	0.601	8.19107e-41
NTHL1	2.221e-45	-0.568771	0.114	0.317	8.34964e-41
ENOSF1	2.27201e-45	0.318783	0.107	0.194	8.54138e-41
DUSP2	2.58349e-45	-0.282879	0.041	0.177	9.71239e-41
MT-CO2	3.06921e-45	-0.478847	0.949	0.992	1.15384e-40
SYMPK	3.18726e-45	0.471225	0.123	0.159	1.19822e-40
RTKN	3.26181e-45	0.333405	0.083	0.164	1.22624e-40
AL031777.3	3.39862e-45	0.890504	0.114	0	1.27768e-40
TMEM63A	3.48578e-45	0.934737	0.157	0.121	1.31044e-40
GALE	3.60281e-45	0.309873	0.208	0.309	1.35444e-40
C19orf48	6.03513e-45	0.32977	0.113	0.191	2.26885e-40
SMIM37	7.04254e-45	0.583697	0.114	0	2.64757e-40
PSMA3-AS1	8.50731e-45	0.354311	0.162	0.239	3.19824e-40
MAP4	1.04979e-44	0.453844	0.129	0.174	3.94658e-40
NAP1L4	1.14663e-44	0.365434	0.138	0.211	4.31066e-40
DAAM1	1.17595e-44	0.261191	0.112	0.218	4.42086e-40
WDR74	1.19445e-44	0.4666	0.118	0.169	4.49042e-40
GNL2	1.24803e-44	0.293511	0.098	0.178	4.69183e-40
DDX52	1.51529e-44	0.256641	0.094	0.185	5.69659e-40
HERC2	1.58113e-44	0.613285	0.157	0.182	5.94411e-40
KIF13B	1.59055e-44	0.589545	0.168	0.197	5.9795e-40
USP36	2.36319e-44	0.385137	0.093	0.142	8.88418e-40
BOD1L1	2.75208e-44	0.660854	0.144	0.148	1.03462e-39
UTRN	2.84025e-44	0.823902	0.133	0.111	1.06776e-39
DGLUCY	3.01926e-44	0.69213	0.112	0	1.13506e-39
ANKRD17	3.07432e-44	0.484161	0.146	0.192	1.15576e-39
GOLGA3	3.07432e-44	0.588455	0.151	0.165	1.15576e-39
ATP2A3	3.17581e-44	0.952549	0.188	0.195	1.19392e-39
HES6	4.64087e-44	-0.345751	0.063	0.229	1.74469e-39
RAB1B	4.89682e-44	0.399963	0.179	0.253	1.84091e-39
AL121944.1	6.24666e-44	0.839444	0.111	0	2.34837e-39
CA1	6.3291e-44	1.52579	0.23	0.228	2.37936e-39
KCNQ1OT1	6.59688e-44	0.502025	0.2	0.264	2.48003e-39
CDC40	7.88101e-44	0.337547	0.096	0.164	2.96279e-39
CRYBG1	8.98331e-44	0.637593	0.111	0	3.37719e-39
ARHGAP5	9.57186e-44	0.31777	0.123	0.203	3.59845e-39
KANSL1	1.08315e-43	0.689285	0.165	0.15	4.07201e-39
IER5	1.10921e-43	0.538945	0.184	0.223	4.16996e-39
SUN1	1.69048e-43	0.33851	0.145	0.235	6.35519e-39
POLE3	2.03081e-43	0.382339	0.105	0.152	7.63462e-39
ZNF91	2.36087e-43	0.803727	0.215	0.176	8.87546e-39
SETD5	2.4003e-43	0.405876	0.114	0.175	9.02368e-39
DIAPH2	2.50128e-43	0.555526	0.144	0.177	9.40333e-39
PTCD3	2.51538e-43	0.441551	0.114	0.164	9.45631e-39
MTMR11	2.62093e-43	0.473991	0.19	0.251	9.85312e-39
SPINT1-AS1	2.66972e-43	0.52761	0.11	0	1.00365e-38
PRRC2B	2.83112e-43	0.318489	0.095	0.155	1.06433e-38
OTUD6B-AS1	3.11917e-43	0.400685	0.134	0.215	1.17262e-38
TBRG4	4.53567e-43	0.387266	0.103	0.162	1.70514e-38
MYO7B	5.12467e-43	0.642315	0.177	0.186	1.92657e-38
SKAP2	6.02814e-43	0.283029	0.109	0.206	2.26622e-38
AKT1	6.04844e-43	0.284981	0.103	0.173	2.27385e-38
CFLAR	6.83074e-43	0.43621	0.183	0.253	2.56795e-38
DNM1L	6.86838e-43	0.428996	0.12	0.175	2.5821e-38
MNT	7.00585e-43	0.280986	0.093	0.167	2.63378e-38
CTSE	7.63064e-43	-0.511538	0.026	0.163	2.86866e-38
MIA3	8.10872e-43	0.483882	0.13	0.173	3.04839e-38
NADSYN1	8.17996e-43	0.638403	0.155	0.168	3.07517e-38
RNF213	9.2531e-43	0.95388	0.265	0.19	3.47861e-38
CDK11B	9.52697e-43	0.348742	0.156	0.237	3.58157e-38
HIP1R	1.07327e-42	0.891366	0.133	0.131	4.03487e-38
DCAF11	1.40998e-42	0.251102	0.097	0.183	5.30068e-38
FUBP1	1.43278e-42	0.331447	0.096	0.169	5.38638e-38
SINHCAF	1.63578e-42	0.567729	0.108	0	6.14954e-38
STMP1	1.63578e-42	0.533518	0.108	0	6.14954e-38
PHKB	1.82466e-42	0.4687	0.123	0.164	6.85962e-38
TOR1AIP2	1.8664e-42	0.327987	0.134	0.208	7.01656e-38
PLCE1	1.95627e-42	0.632276	0.156	0.167	7.35441e-38
UPF1	1.96119e-42	0.322286	0.095	0.165	7.37289e-38
NPM1	2.16785e-42	-0.445858	0.318	0.569	8.14981e-38
TTC38	2.35801e-42	0.261661	0.092	0.183	8.86472e-38
AIFM3	2.64891e-42	0.266371	0.113	0.197	9.95833e-38
PNKP	2.90425e-42	0.387397	0.112	0.164	1.09182e-37
PLA2G10	2.95928e-42	-0.435764	0.134	0.336	1.11251e-37
MYOM1	2.99487e-42	-0.849047	0.017	0.138	1.12589e-37
RPL36	3.92632e-42	0.555288	0.816	0.927	1.47606e-37
TOX4	4.47388e-42	0.269403	0.135	0.237	1.68191e-37
MSI2	4.68052e-42	0.302043	0.1	0.185	1.75959e-37
MARK3	4.68908e-42	0.251843	0.103	0.198	1.76281e-37
MESD	4.84628e-42	0.532833	0.107	0	1.82191e-37
ARHGAP21	5.45802e-42	0.330144	0.11	0.181	2.05189e-37
AKAP8L	6.25043e-42	0.334653	0.078	0.146	2.34979e-37
HIST4H4	6.25324e-42	1.17557	0.16	0.022	2.35084e-37
GGA1	6.90231e-42	0.504299	0.158	0.189	2.59485e-37
STAT6	7.29935e-42	0.477433	0.18	0.231	2.74412e-37
BAZ2A	7.46418e-42	0.485455	0.134	0.175	2.80608e-37
TM4SF5	8.20079e-42	-0.427707	0.105	0.292	3.08301e-37
PLXNB1	8.23856e-42	0.522545	0.118	0.15	3.0972e-37
CAMK2D	8.24131e-42	0.400167	0.131	0.197	3.09824e-37
HSPA2	9.76047e-42	1.19091	0.229	0.117	3.66935e-37
RPL19	1.07817e-41	-0.444845	0.731	0.917	4.05325e-37
HNRNPA1	1.20287e-41	-0.812767	0.423	0.63	4.52207e-37
TXNRD1	1.33587e-41	0.313088	0.11	0.187	5.02206e-37
SUGP2	1.42987e-41	0.736557	0.148	0.123	5.37546e-37
BUB3	1.43328e-41	0.314868	0.112	0.191	5.38827e-37
PRRC2A	1.5264e-41	0.438901	0.122	0.168	5.73834e-37
CASZ1	1.57086e-41	0.45814	0.112	0.154	5.90549e-37
SORL1	1.67196e-41	0.273333	0.114	0.194	6.28557e-37
CEACAM6	1.78756e-41	-0.538436	0.094	0.275	6.72016e-37
RILP	2.36779e-41	-0.292367	0.05	0.198	8.90146e-37
CNOT2	2.60715e-41	0.344962	0.122	0.192	9.80131e-37
ZC3H13	2.78895e-41	0.342128	0.122	0.191	1.04848e-36
MIER1	3.79328e-41	0.481698	0.17	0.21	1.42605e-36
NXPE1	3.90564e-41	0.428837	0.182	0.233	1.46829e-36
D2HGDH	5.11684e-41	0.314442	0.082	0.144	1.92363e-36
NFATC2IP	5.40754e-41	0.400991	0.124	0.177	2.03291e-36
EP300	5.45154e-41	0.30811	0.104	0.168	2.04945e-36
PANK3	6.23484e-41	0.52078	0.136	0.173	2.34392e-36
BCAS1	6.62051e-41	0.584437	0.2	0.234	2.48891e-36
RETNLB	7.0879e-41	1.38048	0.114	0.003	2.66463e-36
SYTL2	7.53405e-41	0.754848	0.219	0.186	2.83235e-36
GOLGA2	1.03248e-40	0.383141	0.151	0.211	3.88149e-36
ERLEC1	1.03455e-40	0.303647	0.118	0.201	3.88929e-36
METTL21A	1.24182e-40	-0.280141	0.037	0.174	4.66849e-36
RETREG1	1.25159e-40	0.560711	0.103	0	4.70524e-36
PTPN18	1.39709e-40	0.632105	0.135	0.194	5.25223e-36
BAZ1B	1.48728e-40	0.271121	0.095	0.183	5.59126e-36
ELMSAN1	1.50701e-40	0.313002	0.114	0.189	5.66544e-36
CHD7	1.58082e-40	0.543579	0.143	0.172	5.94295e-36
PACSIN2	1.71791e-40	0.340878	0.131	0.204	6.45833e-36
PRPF6	2.38707e-40	0.281436	0.127	0.217	8.97394e-36
TTC17	2.4195e-40	0.43403	0.11	0.152	9.09587e-36
ROCK1	2.51112e-40	0.290572	0.12	0.205	9.44029e-36
JPX	2.74102e-40	0.266512	0.086	0.163	1.03046e-35
COPB1	2.93953e-40	0.275698	0.115	0.196	1.10509e-35
MT1G	3.5214e-40	-1.1957	0.495	0.741	1.32383e-35
CSNK2A1	4.29859e-40	0.457779	0.149	0.186	1.61601e-35
COPB2	4.76759e-40	0.262829	0.117	0.196	1.79233e-35
S100A6	5.29516e-40	-0.552075	0.894	0.992	1.99066e-35
MAP3K11	7.18807e-40	0.254728	0.146	0.233	2.70228e-35
UPF3B	7.72571e-40	0.303703	0.101	0.173	2.9044e-35
RPS29	8.08717e-40	-0.393664	0.739	0.92	3.04029e-35
CES3	8.81743e-40	0.388324	0.125	0.186	3.31482e-35
PHACTR4	1.37449e-39	0.574336	0.156	0.164	5.16724e-35
TRIM44	1.63737e-39	0.310728	0.114	0.187	6.15553e-35
SEMA4A	1.79716e-39	0.428797	0.08	0.118	6.75625e-35
TMF1	2.01379e-39	0.512599	0.156	0.188	7.57065e-35
BCL2L15	2.48964e-39	0.260756	0.099	0.169	9.35956e-35
AP1G2	2.52423e-39	0.69546	0.149	0.151	9.48958e-35
MIA2	2.57753e-39	0.566307	0.108	0.001	9.68997e-35
SLC16A3	2.6696e-39	-0.354481	0.1	0.267	1.00361e-34
ADGRA3	5.53851e-39	0.277979	0.075	0.131	2.08215e-34
LRBA	5.57304e-39	0.640884	0.127	0.127	2.09513e-34
DDX42	6.4455e-39	0.276903	0.089	0.164	2.42312e-34
RUSC1	6.6492e-39	0.377636	0.128	0.185	2.4997e-34
RIF1	7.53595e-39	0.370724	0.102	0.157	2.83306e-34
NABP1	8.64147e-39	0.713626	0.165	0.149	3.24867e-34
ARHGAP32	1.01961e-38	0.29865	0.102	0.173	3.83312e-34
RPL24	1.03036e-38	-0.438937	0.57	0.798	3.87353e-34
SH3GLB2	1.04228e-38	0.281679	0.121	0.198	3.91836e-34
KNOP1	1.25272e-38	0.593687	0.132	0.137	4.70949e-34
PLCB4	1.41396e-38	0.524769	0.114	0.135	5.31565e-34
CLIP1	1.5485e-38	0.312454	0.09	0.155	5.82142e-34
MAVS	1.66631e-38	0.518325	0.137	0.154	6.26434e-34
LGALS2	1.70307e-38	0.298765	0.193	0.281	6.40254e-34
CAPN5	2.06994e-38	0.368743	0.16	0.225	7.78175e-34
ZMYM2	2.19298e-38	0.281095	0.099	0.169	8.24428e-34
RPSA	2.45053e-38	-0.774664	0.498	0.663	9.21252e-34
ZNF644	2.79759e-38	0.371517	0.116	0.169	1.05173e-33
ARID5B	3.00572e-38	0.320443	0.086	0.144	1.12997e-33
EHMT1	3.08177e-38	0.570698	0.135	0.13	1.15856e-33
ACBD6	3.12275e-38	0.365566	0.091	0.148	1.17397e-33
ADAR	3.99101e-38	0.258731	0.113	0.185	1.50038e-33
ZC3H14	4.32371e-38	0.344434	0.101	0.152	1.62546e-33
FLII	4.71635e-38	0.25673	0.121	0.205	1.77306e-33
GABPB1-AS1	5.44006e-38	0.692895	0.12	0.092	2.04513e-33
TRIM31	7.04279e-38	-0.574514	0.131	0.318	2.64767e-33
ZC3H18	7.70248e-38	0.601877	0.138	0.129	2.89567e-33
AP3B1	8.67548e-38	0.485655	0.124	0.145	3.26146e-33
MEPCE	8.84331e-38	0.686729	0.147	0.12	3.32456e-33
TRIM15	9.60812e-38	-0.275914	0.058	0.198	3.61208e-33
FGD4	1.05096e-37	0.358567	0.101	0.151	3.95099e-33
DICER1	1.21325e-37	0.452701	0.103	0.139	4.56109e-33
POLD4	1.42868e-37	-0.301034	0.096	0.254	5.37097e-33
SPTLC2	2.17932e-37	0.355336	0.08	0.153	8.19295e-33
VPS13C	2.6416e-37	0.723984	0.144	0.104	9.93083e-33
RANBP2	3.81094e-37	0.261521	0.103	0.165	1.43269e-32
TTC37	4.15261e-37	0.393163	0.094	0.136	1.56113e-32
RNF19A	4.30723e-37	0.529363	0.132	0.141	1.61926e-32
GON4L	4.42385e-37	0.644742	0.155	0.139	1.6631e-32
CDC42BPB	5.86551e-37	0.287793	0.07	0.127	2.20508e-32
CAPN8	6.16806e-37	0.285649	0.114	0.185	2.31882e-32
MPHOSPH10	6.19688e-37	0.261792	0.101	0.176	2.32965e-32
C6orf222	6.3532e-37	0.459229	0.128	0.178	2.38842e-32
PHYH	6.76348e-37	0.364219	0.133	0.194	2.54266e-32
TPP2	7.41598e-37	0.302828	0.084	0.139	2.78796e-32
PFDN1	9.3859e-37	0.252962	0.122	0.205	3.52854e-32
FAM160A2	9.58234e-37	0.537274	0.137	0.159	3.60239e-32
PSMD1	9.84363e-37	0.343021	0.119	0.183	3.70061e-32
PUM2	1.03907e-36	0.417359	0.112	0.154	3.9063e-32
TRIM73	1.0518e-36	0.785286	0.12	0.02	3.95412e-32
UBE2G2	1.07544e-36	0.334312	0.107	0.162	4.04301e-32
MLPH	1.1994e-36	0.368372	0.123	0.159	4.50903e-32
FNBP1L	1.25348e-36	0.439158	0.123	0.15	4.71235e-32
C3orf52	1.29303e-36	0.329475	0.109	0.167	4.86103e-32
PXN	1.32693e-36	0.284569	0.099	0.176	4.98845e-32
SH2D4A	1.34354e-36	0.485303	0.098	0.106	5.05091e-32
SNX1	1.37455e-36	0.280458	0.09	0.158	5.16748e-32
UBTF	1.38932e-36	0.31607	0.112	0.165	5.22301e-32
GSE1	1.71736e-36	0.415393	0.119	0.161	6.45625e-32
SRGAP1	1.7479e-36	0.396299	0.099	0.143	6.57107e-32
ARHGEF12	2.11978e-36	0.254866	0.111	0.188	7.9691e-32
CCHCR1	2.2574e-36	0.322839	0.11	0.17	8.48648e-32
JAG1	2.44207e-36	0.300419	0.07	0.126	9.18071e-32
RPS11	2.48667e-36	-0.333543	0.695	0.89	9.34838e-32
ISG20	2.73943e-36	-0.552662	0.121	0.301	1.02986e-31
WDR6	3.43636e-36	0.40935	0.112	0.149	1.29186e-31
TXN	3.80032e-36	-0.276537	0.56	0.785	1.42869e-31
OSBPL2	3.80757e-36	0.250995	0.095	0.175	1.43142e-31
SPPL2B	4.34579e-36	0.26541	0.138	0.215	1.63376e-31
RALGAPA1	4.35884e-36	0.483551	0.137	0.166	1.63866e-31
NEMF	5.57528e-36	0.374471	0.168	0.232	2.09597e-31
METTL17	6.10537e-36	0.408859	0.09	0.124	2.29525e-31
SF3B4	6.43701e-36	0.257695	0.117	0.189	2.41993e-31
RALGAPA2	6.57395e-36	0.356344	0.09	0.133	2.47141e-31
RPL10A	6.90992e-36	-0.780844	0.595	0.754	2.59772e-31
SMARCC2	8.5644e-36	0.452678	0.112	0.127	3.2197e-31
LETM1	8.63164e-36	0.307206	0.132	0.197	3.24498e-31
ATXN2	9.76504e-36	0.283678	0.091	0.142	3.67107e-31
CHDH	1.18926e-35	0.306128	0.084	0.143	4.47091e-31
GBA2	1.27884e-35	0.504627	0.142	0.161	4.80768e-31
EEF1A1	1.34354e-35	-0.86019	0.815	0.909	5.05091e-31
CLDN4	1.49348e-35	-0.426612	0.722	0.903	5.61457e-31
ZZEF1	1.82105e-35	0.460972	0.132	0.149	6.84607e-31
POLR2B	2.06664e-35	0.288705	0.118	0.182	7.76931e-31
DMAP1	2.31569e-35	0.302642	0.092	0.15	8.7056e-31
CLU	2.48691e-35	0.449789	0.072	0.105	9.3493e-31
LCOR	2.55535e-35	0.542977	0.157	0.16	9.60657e-31
BRWD1	2.59844e-35	0.466506	0.131	0.158	9.76856e-31
GLYR1	2.68236e-35	0.323471	0.12	0.172	1.00841e-30
MACF1	2.86678e-35	0.517523	0.135	0.152	1.07774e-30
TLK1	2.98696e-35	0.273361	0.108	0.183	1.12292e-30
NFE2L1	3.0773e-35	0.471406	0.128	0.166	1.15688e-30
MYO19	3.09409e-35	0.47693	0.099	0.121	1.16319e-30
UBR5	3.48224e-35	0.34305	0.098	0.139	1.30911e-30
SIL1	3.53799e-35	0.266117	0.088	0.152	1.33007e-30
SEPHS2	3.60504e-35	0.663582	0.129	0.012	1.35528e-30
RPL5	3.66491e-35	-0.671687	0.499	0.691	1.37779e-30
ITLN1	3.71401e-35	1.48403	0.186	0.151	1.39624e-30
TUBA4A	3.82444e-35	0.487983	0.199	0.235	1.43776e-30
CHORDC1	4.73766e-35	0.313858	0.1	0.163	1.78108e-30
ARHGAP18	4.79683e-35	0.426269	0.105	0.139	1.80332e-30
BIRC6	5.1109e-35	0.469895	0.144	0.168	1.92139e-30
NSD1	5.74978e-35	0.5893	0.125	0.114	2.16157e-30
TRAK1	6.39766e-35	0.319751	0.105	0.162	2.40514e-30
MAN2C1	7.28741e-35	0.600341	0.132	0.121	2.73963e-30
BAG5	7.68909e-35	0.260885	0.092	0.165	2.89064e-30
CYB561A3	7.84194e-35	0.387668	0.133	0.174	2.9481e-30
APOBR	7.92437e-35	0.450625	0.192	0.228	2.97909e-30
RPL11	8.05178e-35	-0.277395	0.774	0.937	3.02699e-30
HIST1H2BG	1.01759e-34	0.867583	0.232	0.187	3.82552e-30
NR3C2	1.21608e-34	0.611053	0.155	0.149	4.57174e-30
HYOU1	1.3065e-34	0.310955	0.092	0.142	4.91167e-30
MTSS1	1.52146e-34	0.355584	0.061	0.109	5.71977e-30
HNRNPL	1.81069e-34	0.365839	0.116	0.172	6.80712e-30
CNOT4	2.15722e-34	0.46816	0.129	0.159	8.10986e-30
MBD3	2.81664e-34	0.357125	0.086	0.122	1.05889e-29
WDR55	3.0344e-34	0.26296	0.085	0.151	1.14075e-29
KMT2A	3.19645e-34	0.370456	0.112	0.154	1.20167e-29
SETX	3.41153e-34	0.482763	0.119	0.135	1.28253e-29
NBR1	3.57515e-34	0.28606	0.125	0.197	1.34404e-29
ZNF292	4.36378e-34	0.330921	0.168	0.235	1.64052e-29
AHCYL2	4.52593e-34	0.420505	0.132	0.177	1.70148e-29
AP1G1	4.81323e-34	0.351549	0.098	0.146	1.80949e-29
DLG1	5.10525e-34	0.349416	0.127	0.176	1.91927e-29
PPIA	6.10468e-34	-0.502752	0.415	0.644	2.29499e-29
HIST2H2BF	6.96569e-34	0.93688	0.129	0.019	2.61868e-29
ZNF638	7.47429e-34	0.680474	0.152	0.124	2.80988e-29
FAM53C	8.34133e-34	0.260005	0.086	0.156	3.13584e-29
ACOT11	8.39827e-34	0.555148	0.138	0.147	3.15725e-29
TMEM131	9.02049e-34	0.279632	0.102	0.147	3.39116e-29
HSP90AA1	9.62921e-34	0.376621	0.645	0.74	3.62001e-29
AGAP1	9.66145e-34	0.309948	0.072	0.127	3.63212e-29
STK38	9.81528e-34	0.450026	0.109	0.143	3.68996e-29
CTDSP2	1.25078e-33	0.254166	0.105	0.182	4.70219e-29
XPO1	1.35849e-33	0.403558	0.117	0.157	5.1071e-29
SEMA4G	1.37519e-33	0.285152	0.084	0.137	5.16988e-29
ZNF451	1.4005e-33	0.307659	0.082	0.123	5.26504e-29
SMC1A	1.54735e-33	0.406161	0.109	0.143	5.81712e-29
EPPK1	1.55049e-33	0.564837	0.105	0.111	5.82893e-29
SCML1	1.76691e-33	0.277769	0.078	0.14	6.64252e-29
DST	1.80812e-33	0.360508	0.235	0.332	6.79744e-29
TIA1	1.86526e-33	0.358319	0.098	0.144	7.01227e-29
ACOX1	2.3971e-33	0.417235	0.154	0.198	9.01164e-29
PLEKHM1	2.50083e-33	0.489063	0.106	0.126	9.40162e-29
DDIT3	2.88583e-33	0.338873	0.182	0.242	1.0849e-28
ACHE	2.90009e-33	-0.335385	0.018	0.121	1.09026e-28
PADI2	3.50276e-33	0.360399	0.162	0.213	1.31683e-28
CCNK	3.81631e-33	0.422934	0.118	0.16	1.4347e-28
TRIP12	3.92195e-33	0.470608	0.142	0.169	1.47442e-28
ATAD3B	4.42917e-33	0.300072	0.077	0.12	1.6651e-28
PPARG	4.73405e-33	0.299673	0.133	0.192	1.77972e-28
ZNF106	5.02721e-33	0.345216	0.118	0.165	1.88993e-28
C1orf131	5.20287e-33	0.302102	0.093	0.14	1.95597e-28
DDX39B	5.26888e-33	0.749979	0.141	0.071	1.98078e-28
TRIP11	5.96833e-33	0.548549	0.139	0.151	2.24373e-28
PPP2R3C	6.1993e-33	0.329705	0.103	0.147	2.33056e-28
RPL37	6.35056e-33	0.434374	0.758	0.866	2.38743e-28
CDK11A	6.79877e-33	0.653672	0.213	0.197	2.55593e-28
MROH1	7.73819e-33	0.3972	0.101	0.124	2.9091e-28
NCBP3	1.01985e-32	0.304499	0.095	0.151	3.83402e-28
SMG6	1.07822e-32	0.569589	0.103	0.067	4.05347e-28
PHKG2	1.13968e-32	0.39436	0.097	0.131	4.28452e-28
MICAL3	1.27307e-32	0.411262	0.12	0.147	4.78598e-28
CEP350	1.36534e-32	0.332957	0.103	0.141	5.13287e-28
CTTNBP2NL	1.37707e-32	0.490493	0.158	0.177	5.17697e-28
MYCBP2	1.46481e-32	0.324681	0.074	0.116	5.50681e-28
MSLN	1.70459e-32	-0.59713	0.014	0.109	6.40825e-28
RPLP1	1.82036e-32	-0.386682	0.824	0.955	6.84347e-28
FARP2	1.90606e-32	0.536251	0.123	0.129	7.16565e-28
NFAT5	2.34029e-32	0.280617	0.103	0.163	8.79807e-28
RNF40	2.78137e-32	0.271993	0.076	0.128	1.04563e-27
EPB41	2.98789e-32	0.540548	0.127	0.119	1.12327e-27
KMT2E-AS1	3.24221e-32	0.800085	0.154	0.082	1.21887e-27
SLC26A6	3.44651e-32	0.298778	0.106	0.158	1.29568e-27
MDM4	3.47578e-32	0.461079	0.132	0.158	1.30668e-27
GPATCH2	3.84938e-32	0.580948	0.143	0.123	1.44714e-27
COQ7	4.2883e-32	0.439421	0.108	0.137	1.61214e-27
HOXA11-AS	4.41048e-32	0.268648	0.077	0.126	1.65808e-27
ARID4A	5.20319e-32	0.299071	0.12	0.176	1.95609e-27
ATF5	5.47798e-32	0.348603	0.103	0.147	2.05939e-27
ZG16	6.30488e-32	-0.842154	0.282	0.451	2.37026e-27
KIAA1109	6.36528e-32	0.499555	0.129	0.142	2.39296e-27
PHYKPL	7.08884e-32	0.342723	0.141	0.191	2.66498e-27
GPX2	7.09119e-32	-0.33597	0.299	0.504	2.66586e-27
SLC4A2	7.55768e-32	0.319455	0.067	0.105	2.84124e-27
MUM1	7.63285e-32	0.299935	0.078	0.123	2.86949e-27
STX7	7.93591e-32	0.273363	0.105	0.172	2.98343e-27
SPATA20	8.30359e-32	0.282945	0.089	0.139	3.12165e-27
NUMB	8.4233e-32	0.35985	0.136	0.187	3.16665e-27
PFKFB2	8.63378e-32	0.298877	0.078	0.13	3.24578e-27
LONP2	8.96096e-32	0.270706	0.092	0.147	3.36878e-27
SPDEF	9.05027e-32	0.439234	0.126	0.153	3.40236e-27
MCTP2	9.10817e-32	0.572036	0.12	0.092	3.42412e-27
NFKB2	9.89535e-32	0.262206	0.093	0.155	3.72006e-27
LARP4	1.06327e-31	0.300413	0.08	0.121	3.99724e-27
PALLD	1.10459e-31	0.262168	0.073	0.123	4.15261e-27
PPIP5K2	1.12423e-31	0.439841	0.109	0.12	4.22644e-27
HUWE1	1.21203e-31	0.422177	0.106	0.118	4.55652e-27
TNRC6A	1.22103e-31	0.37698	0.105	0.138	4.59032e-27
PRKAG2	1.36416e-31	0.427776	0.106	0.128	5.12843e-27
RABGAP1L	1.42836e-31	0.279168	0.098	0.154	5.36977e-27
HIST2H4B	1.66716e-31	0.91966	0.106	0.009	6.2675e-27
B9D2	1.72101e-31	-0.288449	0.026	0.136	6.46997e-27
FUT2	1.79746e-31	0.311083	0.13	0.178	6.75738e-27
NACA	2.16996e-31	-0.356282	0.537	0.751	8.15775e-27
TRIO	2.24474e-31	0.443232	0.105	0.117	8.43887e-27
ATXN7L3B	2.2923e-31	0.511245	0.12	0.132	8.61768e-27
RASSF6	2.37699e-31	0.759523	0.149	0.156	8.93605e-27
CCDC57	2.46173e-31	0.353733	0.099	0.126	9.25462e-27
ESRP2	3.52905e-31	0.354018	0.086	0.117	1.32671e-26
DENND1B	3.642e-31	0.282249	0.093	0.147	1.36917e-26
TGS1	3.79015e-31	0.278006	0.084	0.132	1.42487e-26
PPP6R3	4.12088e-31	0.365966	0.103	0.147	1.5492e-26
CYFIP1	4.46816e-31	0.253661	0.101	0.166	1.67976e-26
OGDH	4.5305e-31	0.372591	0.112	0.148	1.70319e-26
NPIPB5	4.54828e-31	0.803936	0.136	0.066	1.70988e-26
RASD1	4.67402e-31	0.572067	0.168	0.173	1.75715e-26
PLEKHA6	4.77352e-31	0.482585	0.131	0.136	1.79456e-26
UBR2	4.89296e-31	0.577337	0.122	0.101	1.83946e-26
DNMT1	5.08426e-31	0.279839	0.074	0.128	1.91138e-26
EML2	5.13681e-31	0.26588	0.081	0.139	1.93113e-26
RARS2	6.26305e-31	0.267873	0.067	0.131	2.35453e-26
TANK	6.26718e-31	0.289775	0.113	0.18	2.35608e-26
GRAMD4	6.77995e-31	0.295361	0.08	0.122	2.54885e-26
NUP160	6.98788e-31	0.255195	0.061	0.106	2.62702e-26
ATP13A1	7.26906e-31	0.255393	0.066	0.115	2.73273e-26
ARHGEF16	7.50186e-31	0.307098	0.161	0.221	2.82025e-26
DENND4C	7.91193e-31	0.449509	0.102	0.11	2.97441e-26
XIAP	8.11206e-31	0.271502	0.116	0.185	3.04965e-26
STAG1	8.40044e-31	0.572072	0.131	0.116	3.15806e-26
CDK13	8.42935e-31	0.55116	0.131	0.122	3.16893e-26
EXOC7	9.13699e-31	0.452159	0.137	0.164	3.43496e-26
PLEKHA5	9.42355e-31	0.425166	0.113	0.133	3.54269e-26
DHX38	9.86811e-31	0.322473	0.095	0.145	3.70982e-26
VPS13A	1.09328e-30	0.598356	0.156	0.142	4.11008e-26
MICALL2	1.52985e-30	0.502099	0.122	0.131	5.75133e-26
COG4	1.72608e-30	0.333751	0.075	0.112	6.48901e-26
AFF1	1.7739e-30	0.334993	0.096	0.129	6.66879e-26
MLLT6	1.86355e-30	0.43989	0.103	0.138	7.00583e-26
SNHG9	1.90339e-30	0.312602	0.087	0.133	7.15561e-26
MSMO1	2.76909e-30	0.286541	0.091	0.149	1.04101e-25
HIST1H2AH	2.82423e-30	0.985238	0.136	0.023	1.06174e-25
CEP95	3.00266e-30	0.372321	0.081	0.104	1.12882e-25
FUT6	3.26908e-30	0.584634	0.146	0.125	1.22898e-25
RPS5	3.6884e-30	-0.441662	0.615	0.81	1.38662e-25
SCN9A	3.77741e-30	0.522467	0.105	0.078	1.42008e-25
EXOC4	4.62487e-30	0.342446	0.088	0.114	1.73867e-25
PIK3C2A	4.96538e-30	0.297364	0.085	0.119	1.86668e-25
NUP88	5.35869e-30	0.295548	0.074	0.128	2.01455e-25
SFSWAP	5.55743e-30	0.30964	0.086	0.132	2.08926e-25
RPL32	6.11491e-30	-0.479929	0.711	0.879	2.29884e-25
LRP5	8.13866e-30	0.385297	0.088	0.122	3.05965e-25
SMPD4	8.22014e-30	0.287948	0.076	0.12	3.09028e-25
MYO5C	9.10312e-30	0.376788	0.103	0.14	3.42223e-25
MICU1	1.07287e-29	0.397727	0.096	0.122	4.03335e-25
TPCN1	1.1194e-29	0.478897	0.104	0.101	4.20829e-25
BMS1	1.50486e-29	0.385224	0.09	0.122	5.65736e-25
ARHGAP26	1.59619e-29	0.323558	0.089	0.134	6.00072e-25
NRIP1	1.62837e-29	0.265402	0.083	0.14	6.12168e-25
INPPL1	1.68715e-29	0.324744	0.072	0.1	6.34266e-25
NSUN5	1.83563e-29	0.335155	0.092	0.121	6.90085e-25
ARHGEF5	2.09503e-29	0.485731	0.15	0.165	7.87604e-25
UBR4	2.23195e-29	0.492116	0.111	0.116	8.39079e-25
IGF2R	2.26705e-29	0.379149	0.088	0.12	8.52275e-25
SURF6	2.28886e-29	0.302806	0.085	0.132	8.60475e-25
CTDSP1	2.29915e-29	0.257872	0.113	0.177	8.64343e-25
ZNF148	2.49679e-29	0.311663	0.096	0.142	9.38643e-25
ARHGEF35	2.71502e-29	0.257351	0.129	0.193	1.02068e-24
RBM10	2.92548e-29	0.367795	0.099	0.134	1.09981e-24
STK17B	3.0392e-29	0.297412	0.109	0.153	1.14256e-24
CPSF1	3.05647e-29	0.363176	0.087	0.115	1.14905e-24
DMXL1	3.07951e-29	0.27706	0.059	0.104	1.15771e-24
HIST1H3H	3.08862e-29	0.896909	0.131	0.034	1.16113e-24
ACSF3	3.49979e-29	0.289194	0.072	0.112	1.31571e-24
ZNF721	3.51189e-29	0.507359	0.103	0.087	1.32026e-24
GIGYF2	4.30807e-29	0.459288	0.119	0.122	1.61958e-24
VAV3	4.40721e-29	0.265723	0.096	0.148	1.65685e-24
HSPA1A	4.71647e-29	-0.254764	0.328	0.494	1.77311e-24
MAGI3	5.00596e-29	0.332773	0.104	0.143	1.88194e-24
RRP12	5.02499e-29	0.349413	0.077	0.106	1.88909e-24
ABHD2	5.31882e-29	0.283973	0.082	0.143	1.99956e-24
AKR1B10	6.15452e-29	0.368364	0.093	0.123	2.31373e-24
TUBGCP2	8.47198e-29	0.313717	0.099	0.144	3.18496e-24
ODF2L	8.4745e-29	0.25485	0.109	0.172	3.1859e-24
CCL20	8.79046e-29	-0.614583	0.048	0.164	3.30468e-24
ARHGEF38	8.83472e-29	0.839799	0.127	0.054	3.32132e-24
PABPC1	9.08072e-29	-0.475117	0.43	0.641	3.41381e-24
TMSB10	9.45612e-29	-0.390845	0.838	0.953	3.55494e-24
ENDOV	9.64417e-29	0.33984	0.088	0.116	3.62563e-24
RAD9A	1.1785e-28	0.26177	0.099	0.15	4.43046e-24
PTK2	1.33803e-28	0.255122	0.085	0.151	5.03019e-24
RREB1	1.37275e-28	0.278145	0.098	0.15	5.1607e-24
DOPEY2	1.71001e-28	0.428535	0.105	0.11	6.42862e-24
RPL3	1.71557e-28	-0.50838	0.727	0.872	6.44951e-24
SIPA1L1	2.21077e-28	0.31829	0.091	0.125	8.31117e-24
HIST1H3A	2.41655e-28	0.808701	0.107	0.011	9.08477e-24
OGT	2.41828e-28	0.496465	0.127	0.126	9.09129e-24
RALGPS2	3.10482e-28	0.542964	0.126	0.128	1.16723e-23
NMT1	3.37227e-28	0.29161	0.088	0.133	1.26777e-23
HMGXB4	3.46686e-28	0.302091	0.108	0.15	1.30333e-23
SMARCA2	3.69963e-28	0.426716	0.105	0.117	1.39084e-23
TSC2	3.81637e-28	0.592297	0.137	0.1	1.43473e-23
MDM2	3.86845e-28	0.357596	0.087	0.127	1.45431e-23
PJA2	4.14953e-28	0.398057	0.129	0.156	1.55997e-23
GK5	4.192e-28	0.446498	0.107	0.108	1.57594e-23
SLC26A3	5.30852e-28	0.945823	0.219	0.244	1.99568e-23
SHPRH	5.75323e-28	0.592783	0.112	0.051	2.16287e-23
ZNHIT6	5.95986e-28	0.506444	0.103	0.091	2.24055e-23
ARFGEF1	6.17894e-28	0.441773	0.105	0.123	2.32291e-23
KIAA0319L	6.89467e-28	0.329296	0.11	0.146	2.59198e-23
KIF16B	6.99985e-28	0.52913	0.144	0.14	2.63152e-23
NUB1	7.32919e-28	0.392203	0.111	0.131	2.75534e-23
FMN1	7.39625e-28	0.648967	0.121	0.073	2.78054e-23
HCG18	7.48959e-28	0.303063	0.089	0.128	2.81564e-23
SLC5A3	7.57895e-28	0.425928	0.123	0.148	2.84923e-23
AGR2	9.67272e-28	-0.490335	0.49	0.696	3.63636e-23
RBM26	1.07749e-27	0.252429	0.089	0.138	4.05073e-23
KIDINS220	1.0783e-27	0.304985	0.087	0.128	4.05374e-23
SEC16A	1.20699e-27	0.312472	0.099	0.136	4.53757e-23
MPRIP	1.77979e-27	0.316958	0.093	0.146	6.69094e-23
HRH1	1.78179e-27	0.583172	0.111	0.088	6.69844e-23
GADD45G	1.93124e-27	0.263723	0.062	0.101	7.2603e-23
EXPH5	1.94345e-27	0.360812	0.096	0.118	7.30621e-23
CGN	2.07532e-27	0.469901	0.164	0.184	7.80197e-23
FAM135A	2.10503e-27	0.337098	0.099	0.134	7.91365e-23
TCIRG1	2.76709e-27	0.348738	0.114	0.149	1.04026e-22
RPLP0	2.8227e-27	-0.637294	0.662	0.795	1.06116e-22
HELZ	3.28863e-27	0.272739	0.094	0.148	1.23633e-22
TCOF1	3.37636e-27	0.327454	0.077	0.104	1.26931e-22
EXT1	3.4186e-27	0.258984	0.069	0.111	1.28519e-22
2025-03-07	3.8271e-27	0.288695	0.094	0.139	1.43876e-22
ZNF830	3.9218e-27	0.440816	0.115	0.121	1.47436e-22
ABHD5	4.05494e-27	0.359353	0.11	0.144	1.52442e-22
YLPM1	4.56745e-27	0.320026	0.085	0.117	1.71709e-22
NUP214	4.75313e-27	0.349277	0.081	0.101	1.78689e-22
SHTN1	5.21725e-27	0.398057	0.095	0.114	1.96137e-22
TRIM38	5.81081e-27	0.399849	0.106	0.126	2.18452e-22
PEX26	6.22669e-27	0.360899	0.115	0.155	2.34086e-22
GPATCH2L	6.87108e-27	0.425379	0.097	0.112	2.58311e-22
MRPS31	7.28878e-27	0.262308	0.076	0.12	2.74014e-22
TRIM56	7.43077e-27	0.417006	0.12	0.126	2.79353e-22
STXBP5	8.22216e-27	0.278877	0.079	0.124	3.09104e-22
CDKN2AIP	8.28339e-27	0.303306	0.105	0.153	3.11406e-22
TLN1	1.05403e-26	0.311992	0.1	0.139	3.96251e-22
SETD2	1.11307e-26	0.42484	0.126	0.148	4.18449e-22
ZNF518A	1.42426e-26	0.440954	0.118	0.134	5.35436e-22
GART	1.43116e-26	0.375111	0.072	0.102	5.3803e-22
SAMD1	1.43407e-26	0.261885	0.077	0.109	5.39123e-22
ADCY6	1.43972e-26	0.403623	0.098	0.108	5.41249e-22
KIAA1217	1.48593e-26	0.461016	0.11	0.136	5.58621e-22
PIK3R1	1.62706e-26	0.270134	0.082	0.11	6.11677e-22
LSG1	1.6667e-26	0.352333	0.079	0.102	6.26578e-22
SPECC1	1.69052e-26	0.355419	0.131	0.161	6.35535e-22
DNAJC10	1.72933e-26	0.25638	0.082	0.122	6.50124e-22
DLGAP4	1.85896e-26	0.287933	0.08	0.118	6.98859e-22
ARHGEF7	2.00942e-26	0.277045	0.078	0.115	7.5542e-22
ENGASE	2.28412e-26	0.534685	0.1	0.074	8.58693e-22
UCKL1	2.34284e-26	0.297415	0.082	0.127	8.80768e-22
CDA	2.81258e-26	-0.553075	0.082	0.219	1.05736e-21
PMM2	3.14394e-26	0.542857	0.111	0.083	1.18193e-21
SUPT6H	3.23684e-26	0.394761	0.099	0.12	1.21686e-21
SMTN	3.45815e-26	0.368362	0.079	0.106	1.30006e-21
MBD4	3.63507e-26	0.379184	0.108	0.137	1.36657e-21
DIDO1	4.12002e-26	0.3112	0.08	0.114	1.54888e-21
SIN3A	4.21155e-26	0.251027	0.076	0.113	1.58329e-21
IMPA1	4.72432e-26	0.355183	0.105	0.119	1.77606e-21
TNKS1BP1	4.98434e-26	0.265959	0.085	0.134	1.87381e-21
MIS18BP1	5.10973e-26	0.372711	0.097	0.122	1.92095e-21
KIAA0232	5.39741e-26	0.262399	0.076	0.116	2.0291e-21
IWS1	6.77252e-26	0.41978	0.111	0.119	2.54606e-21
RSRC1	7.23198e-26	0.557964	0.135	0.122	2.71879e-21
EEF2	7.89904e-26	-0.405483	0.501	0.697	2.96957e-21
RPS3A	7.94876e-26	-0.527645	0.674	0.822	2.98826e-21
ZC3H8	7.96058e-26	0.261825	0.066	0.109	2.9927e-21
MINK1	8.43549e-26	0.389218	0.126	0.153	3.17124e-21
WDR60	8.89728e-26	0.417553	0.126	0.138	3.34484e-21
OLFM4	1.18188e-25	-0.535797	0.048	0.155	4.44318e-21
RAB30-AS1	1.19804e-25	0.325907	0.094	0.124	4.50391e-21
KIAA0355	1.38502e-25	0.333493	0.083	0.105	5.20684e-21
TMEM236	1.43248e-25	0.31393	0.103	0.138	5.38526e-21
DGKD	1.46983e-25	0.399128	0.108	0.118	5.52568e-21
FAM208B	1.58692e-25	0.318129	0.076	0.106	5.96586e-21
FAM118A	1.68415e-25	0.545416	0.117	0.091	6.33139e-21
RPL14	1.90674e-25	-0.30689	0.665	0.839	7.16819e-21
CREBRF	1.93412e-25	0.283987	0.092	0.134	7.27113e-21
ZNF217	2.09575e-25	0.339795	0.1	0.133	7.87877e-21
AP1B1	3.37786e-25	0.262337	0.094	0.136	1.26987e-20
ATP6V0A1	4.63252e-25	0.277548	0.098	0.136	1.74155e-20
MT-CO3	4.93243e-25	-0.28568	0.955	0.993	1.8543e-20
MOGAT3	5.10533e-25	0.456696	0.101	0.079	1.9193e-20
ZMYND8	6.80964e-25	0.506952	0.127	0.128	2.56002e-20
FCGBP	8.90304e-25	0.795199	0.315	0.344	3.34701e-20
WNK4	1.11702e-24	0.457955	0.107	0.091	4.19932e-20
FNDC3A	1.28999e-24	0.322261	0.083	0.109	4.84958e-20
PPARA	2.04156e-24	0.350349	0.102	0.123	7.67504e-20
RNF43	2.13485e-24	0.393597	0.116	0.131	8.02574e-20
PIP5K1A	2.32324e-24	0.314536	0.071	0.1	8.73397e-20
LGALS4	2.40865e-24	0.293845	0.847	0.946	9.05506e-20
KIF1B	2.95541e-24	0.350681	0.082	0.124	1.11106e-19
NSUN6	3.85834e-24	0.620756	0.116	0.06	1.45051e-19
SEC23A	4.47231e-24	0.263026	0.094	0.137	1.68132e-19
TUBA1A	4.485e-24	0.503854	0.076	0.113	1.68609e-19
TLCD2	5.02549e-24	0.307937	0.125	0.163	1.88928e-19
ACSF2	5.8598e-24	0.271205	0.104	0.153	2.20293e-19
NUTM2A-AS1	6.66503e-24	0.322756	0.084	0.11	2.50565e-19
DTX2	6.70149e-24	0.305543	0.088	0.121	2.51936e-19
KAT6A	8.33506e-24	0.296533	0.078	0.106	3.13348e-19
UGT2B17	8.43709e-24	0.777222	0.185	0.102	3.17184e-19
NHSL1	9.11439e-24	0.346227	0.09	0.124	3.42646e-19
PARP4	1.23539e-23	0.303708	0.123	0.158	4.64431e-19
RBM33	1.2635e-23	0.258516	0.093	0.136	4.75001e-19
NUP62	1.31733e-23	0.317717	0.099	0.134	4.95237e-19
HIST1H4E	1.77313e-23	0.717589	0.127	0.057	6.66591e-19
C19orf25	2.01022e-23	0.298643	0.107	0.147	7.5572e-19
SPG11	2.88126e-23	0.385977	0.094	0.103	1.08318e-18
CYP4F12	3.29595e-23	0.281669	0.092	0.131	1.23908e-18
ARFRP1	3.67471e-23	0.253111	0.083	0.128	1.38147e-18
KIAA1191	3.98517e-23	0.337474	0.095	0.123	1.49819e-18
DHDDS	4.0512e-23	0.505469	0.146	0.139	1.52301e-18
TMEM8A	4.39324e-23	0.262821	0.104	0.154	1.65159e-18
MT-ND3	4.62118e-23	0.587545	0.923	0.954	1.73729e-18
LARP4B	4.62756e-23	0.265346	0.089	0.131	1.73969e-18
VPS53	5.00723e-23	0.250698	0.072	0.114	1.88242e-18
HPGD	5.11243e-23	0.371371	0.134	0.203	1.92197e-18
RFC1	5.75405e-23	0.327085	0.107	0.132	2.16318e-18
PIGR	7.12886e-23	0.262934	0.764	0.87	2.68002e-18
RNPC3	7.38687e-23	0.616328	0.114	0.078	2.77702e-18
EXOC3	8.39741e-23	0.257789	0.077	0.112	3.15692e-18
BAIAP2L2	9.54488e-23	0.279367	0.126	0.162	3.5883e-18
MT-ND1	1.05938e-22	-0.312816	0.909	0.97	3.98264e-18
GABARAPL1	1.37769e-22	0.270866	0.08	0.112	5.17927e-18
KIAA1671	1.4332e-22	0.305058	0.085	0.106	5.38799e-18
TMEM168	1.75766e-22	0.257027	0.075	0.103	6.60774e-18
TTC14	1.86274e-22	0.31492	0.087	0.108	7.0028e-18
TCTA	1.97733e-22	0.449591	0.102	0.099	7.43356e-18
MIR194-2HG	2.86306e-22	0.701284	0.191	0.165	1.07634e-17
DDX23	2.88905e-22	0.480927	0.12	0.111	1.08611e-17
FAM126B	3.07611e-22	0.307924	0.085	0.114	1.15643e-17
SH3PXD2A	4.31164e-22	0.383799	0.113	0.117	1.62092e-17
PI3	4.97781e-22	-0.553034	0.029	0.119	1.87136e-17
SHOC2	5.57138e-22	0.301064	0.119	0.164	2.09451e-17
GRIPAP1	5.67482e-22	0.381658	0.097	0.106	2.13339e-17
EPS8L1	7.11471e-22	-0.273584	0.054	0.155	2.6747e-17
NRDE2	7.24885e-22	0.498189	0.107	0.078	2.72513e-17
UACA	7.3782e-22	0.27457	0.104	0.146	2.77376e-17
MS4A12	1.03883e-21	0.671636	0.171	0.19	3.90539e-17
PI4KA	1.07017e-21	0.29065	0.084	0.112	4.02321e-17
MKLN1	1.08187e-21	0.261229	0.076	0.1	4.06718e-17
DNAJB14	1.38325e-21	0.255467	0.094	0.133	5.20017e-17
CCDC68	1.49346e-21	0.378175	0.144	0.164	5.61452e-17
CENPC	1.49681e-21	0.526502	0.11	0.079	5.6271e-17
CLCA1	1.66768e-21	1.33806	0.173	0.078	6.26949e-17
FURIN	2.33648e-21	0.254651	0.084	0.139	8.78375e-17
ATN1	2.43167e-21	0.280659	0.089	0.114	9.14163e-17
USP33	2.66827e-21	0.253711	0.085	0.118	1.00311e-16
SMG5	2.84515e-21	0.25676	0.075	0.104	1.0696e-16
ZNF791	3.16113e-21	0.272012	0.08	0.1	1.1884e-16
PHLDB1	3.17771e-21	0.276543	0.079	0.11	1.19463e-16
KDM5C	3.60035e-21	0.303836	0.079	0.102	1.35352e-16
ANXA13	3.72336e-21	0.37487	0.088	0.115	1.39976e-16
ATG2A	4.56533e-21	0.342205	0.107	0.132	1.71629e-16
TMEM44	4.64296e-21	0.300303	0.086	0.102	1.74547e-16
ARFGAP1	4.87062e-21	0.275348	0.085	0.104	1.83106e-16
CCDC130	7.62169e-21	0.349034	0.101	0.118	2.8653e-16
GSDMB	8.18614e-21	0.265345	0.105	0.145	3.0775e-16
SIPA1L3	9.95033e-21	0.271572	0.087	0.123	3.74073e-16
PER1	1.43689e-20	0.415574	0.101	0.091	5.40183e-16
SLC9A1	1.60946e-20	0.258299	0.097	0.123	6.05061e-16
MYSM1	1.91543e-20	0.465891	0.101	0.07	7.20086e-16
UBA6	2.59133e-20	0.284608	0.077	0.101	9.74183e-16
GALNT5	2.88484e-20	0.351465	0.107	0.106	1.08453e-15
PRDM2	3.87465e-20	0.405753	0.105	0.11	1.45663e-15
S100P	4.60241e-20	-0.258324	0.109	0.216	1.73023e-15
COIL	6.57168e-20	0.260484	0.075	0.104	2.47056e-15
DPP9	1.01111e-19	0.326727	0.1	0.117	3.80116e-15
PGPEP1	1.55643e-19	0.308629	0.089	0.112	5.85125e-15
ABCD4	2.83135e-19	0.298692	0.078	0.103	1.06442e-14
ARHGEF2	6.31782e-19	0.42508	0.106	0.097	2.37512e-14
MALAT1	6.33646e-19	0.319068	0.926	0.973	2.38213e-14
KRIT1	6.76782e-19	0.314419	0.087	0.101	2.5443e-14
RPS23	6.94394e-19	-0.31377	0.711	0.849	2.61051e-14
KIN	8.35815e-19	0.396611	0.109	0.121	3.14216e-14
DOCK5	8.87192e-19	0.314592	0.102	0.123	3.33531e-14
HIST1H2BC	3.47931e-18	0.579736	0.105	0.06	1.30801e-13
PIK3R3	3.56241e-18	0.733233	0.115	0.042	1.33925e-13
[truncated: 24 more rows]

## Sheet: DEGs_Epithelial cells_HCvsTumor
	p_val	avg_log2FC	pct.1	pct.2	p_val_adj
A1CF	0	0.392796	0.106	0.14	0
AAK1	0	0.482069	0.118	0.205	0
ABCB8	0	0.254694	0.066	0.171	0
ABCC3	0	1.2398	0.321	0.49	0
ABCC5	0	0.347127	0.064	0.138	0
ABCD4	0	0.332767	0.078	0.195	0
ABCF1	0	0.578287	0.209	0.521	0
ABHD12	0	-0.433231	0.064	0.603	0
ABHD5	0	0.400814	0.11	0.237	0
ABO	0	0.336203	0.097	0.233	0
ABR	0	0.854381	0.208	0.332	0
ABRACL	0	-0.506289	0.141	0.779	0
AC007952.4	0	1.92116	0.277	0	0
AC013461.1	0	-0.562032	0	0.488	0
AC020916.1	0	1.27043	0.194	0	0
AC023157.3	0	1.36968	0.182	0	0
AC090498.1	0	-1.75765	0	0.854	0
AC103702.2	0	1.59572	0.239	0	0
ACAA1	0	0.417308	0.181	0.548	0
ACADS	0	0.716579	0.176	0.258	0
ACADVL	0	1.22704	0.444	0.688	0
ACAT2	0	-0.251856	0.074	0.434	0
ACIN1	0	0.951622	0.237	0.375	0
ACO2	0	0.386115	0.174	0.55	0
ACOT11	0	0.678227	0.138	0.185	0
ACOX1	0	0.562161	0.154	0.358	0
ACP1	0	-0.887891	0.118	0.82	0
ACSF2	0	0.531234	0.104	0.122	0
ACSF3	0	0.262264	0.072	0.235	0
ACSL3	0	-0.284618	0.056	0.459	0
ACSS2	0	0.378588	0.173	0.397	0
ACTB	0	-1.34338	0.715	0.986	0
ACTN4	0	0.535612	0.449	0.832	0
ADAM9	0	-0.254083	0.061	0.49	0
ADCK3	0	-0.297531	0	0.336	0
ADCY6	0	0.480497	0.098	0.132	0
ADD1	0	0.322236	0.121	0.322	0
ADGRA3	0	0.285626	0.075	0.182	0
ADGRE5	0	0.404648	0.169	0.523	0
ADI1	0	-0.649215	0.094	0.715	0
ADIPOR1	0	-0.498021	0.049	0.597	0
ADRBK1	0	-0.324677	0	0.352	0
ADRM1	0	-0.935036	0.119	0.804	0
ADSL	0	-0.259485	0.023	0.386	0
AES	0	0.573269	0.317	0.706	0
AFDN	0	0.895925	0.159	0	0
AFF1	0	0.416223	0.096	0.131	0
AFF4	0	0.431957	0.155	0.409	0
AGAP1	0	0.322824	0.072	0.192	0
AGPAT2	0	-0.656763	0.202	0.836	0
AGR2	0	-0.517542	0.49	0.906	0
AGTRAP	0	-0.287837	0.026	0.41	0
AHCY	0	-0.8555	0.117	0.76	0
AHCYL2	0	0.700566	0.132	0.133	0
AHI1	0	1.20115	0.276	0.305	0
AHNAK	0	1.58824	0.381	0.55	0
AIFM3	0	0.520453	0.113	0.139	0
AIMP1	0	-0.301985	0.129	0.675	0
AIMP2	0	-0.252252	0.044	0.437	0
AK1	0	-0.434565	0.053	0.534	0
AKAP1	0	0.417945	0.197	0.55	0
AKAP13	0	0.943556	0.266	0.487	0
AKAP8L	0	0.296282	0.078	0.276	0
AKAP9	0	1.6372	0.484	0.609	0
AKR7A2	0	-0.388271	0.063	0.578	0
AKT1S1	0	0.606604	0.153	0.407	0
AL355075.4	0	1.52088	0.183	0	0
ALDOA	0	-3.09842	0.119	0.958	0
ALG3	0	-0.337962	0.048	0.513	0
ALG5	0	-0.458022	0.072	0.611	0
ALKBH7	0	-0.364538	0.199	0.821	0
ALOX5	0	0.584606	0.039	0.111	0
AMD1	0	0.950842	0.323	0.629	0
AMN	0	0.351626	0.173	0.445	0
ANAPC11	0	-0.948616	0.186	0.876	0
ANAPC13	0	-0.260563	0.049	0.496	0
ANAPC16	0	-0.397266	0.19	0.812	0
ANAPC5	0	0.303709	0.16	0.526	0
ANKRD10	0	-0.370366	0.074	0.597	0
ANKRD11	0	0.909462	0.304	0.596	0
ANKRD12	0	1.00226	0.267	0.381	0
ANKRD17	0	0.417824	0.146	0.377	0
ANKRD36C	0	0.791918	0.16	0.189	0
ANKRD37	0	0.847865	0.213	0.298	0
ANKZF1	0	0.266181	0.077	0.209	0
ANO10	0	0.327847	0.077	0.144	0
ANO9	0	0.687584	0.19	0.388	0
ANP32B	0	-0.804616	0.154	0.821	0
ANXA1	0	-1.01688	0.033	0.471	0
ANXA2	0	-1.04777	0.44	0.932	0
ANXA3	0	-0.70399	0.067	0.633	0
ANXA4	0	-0.304785	0.205	0.779	0
ANXA5	0	-0.293444	0.083	0.497	0
AOC1	0	1.09263	0.244	0.295	0
AP001160.1	0	1.14845	0.151	0	0
AP1B1	0	0.295871	0.094	0.271	0
AP1G1	0	0.3806	0.098	0.238	0
AP1G2	0	0.771865	0.149	0.22	0
AP1S1	0	-0.647983	0.126	0.762	0
AP2S1	0	-0.254607	0.253	0.833	0
AP3B1	0	0.481947	0.124	0.259	0
AP3S1	0	-0.620735	0.087	0.724	0
APH1A	0	-0.368523	0.105	0.688	0
APIP	0	-0.51819	0.057	0.496	0
APMAP	0	-0.318486	0.053	0.517	0
APOA1BP	0	-0.858289	0	0.657	0
APOBR	0	1.00322	0.192	0.064	0
APOL6	0	0.289657	0.099	0.257	0
APPL2	0	0.267041	0.085	0.274	0
APRT	0	-0.511791	0.295	0.887	0
ARAP1	0	0.313876	0.061	0.147	0
AREG	0	-2.06188	0.231	0.872	0
ARF3	0	0.361362	0.163	0.509	0
ARF5	0	-0.526457	0.102	0.707	0
ARFGAP2	0	0.327706	0.116	0.32	0
ARFGEF1	0	0.396485	0.105	0.27	0
ARFIP2	0	0.328832	0.147	0.448	0
ARGLU1	0	0.373352	0.285	0.748	0
ARHGAP18	0	0.284498	0.105	0.343	0
ARHGAP21	0	0.363236	0.11	0.277	0
ARHGAP26	0	0.317177	0.089	0.216	0
ARHGAP27	0	0.308218	0.127	0.411	0
ARHGAP32	0	0.250062	0.102	0.311	0
ARHGEF1	0	0.416628	0.099	0.276	0
ARHGEF10L	0	0.696143	0.128	0.198	0
ARHGEF16	0	0.637451	0.161	0.266	0
ARHGEF2	0	0.50918	0.106	0.195	0
ARHGEF35	0	0.319024	0.129	0.352	0
ARHGEF5	0	0.614916	0.15	0.259	0
ARID1B	0	0.673187	0.164	0.247	0
ARID3A	0	-0.263017	0.012	0.297	0
ARID4A	0	0.470749	0.12	0.202	0
ARID4B	0	0.433825	0.176	0.476	0
ARL14	0	1.32502	0.3	0.515	0
ARL5A	0	-0.650107	0.03	0.645	0
ARL6IP4	0	-0.372553	0.254	0.858	0
ARMC10	0	-0.70936	0.025	0.654	0
ARPC1A	0	-0.529072	0.141	0.777	0
ARPC1B	0	-1.08668	0.118	0.824	0
ARPC2	0	-0.529201	0.304	0.889	0
ARPC3	0	-0.543618	0.302	0.898	0
ARPC4	0	-0.258163	0.14	0.702	0
ARPC5L	0	-0.736468	0.077	0.737	0
ARRDC3	0	0.278478	0.076	0.208	0
ARSA	0	0.392992	0.092	0.141	0
ASCC3	0	0.349312	0.09	0.249	0
ASCL2	0	-0.976231	0.011	0.565	0
ASH1L	0	0.776032	0.19	0.364	0
ASL	0	0.64289	0.241	0.512	0
ASPH	0	-0.424158	0.103	0.673	0
ASS1	0	-0.599308	0.125	0.706	0
ATAD3B	0	0.279199	0.077	0.22	0
ATF5	0	0.435484	0.103	0.244	0
ATF7IP	0	0.313107	0.073	0.159	0
ATG101	0	-0.291551	0.088	0.608	0
ATG2A	0	0.352518	0.107	0.295	0
ATIC	0	-0.293325	0.059	0.512	0
ATN1	0	0.281231	0.089	0.256	0
ATP10B	0	0.358456	0.148	0.385	0
ATP1B1	0	-0.797099	0.267	0.84	0
ATP2A3	0	1.22797	0.188	0.121	0
ATP2C2	0	1.41287	0.274	0.257	0
ATP5A1	0	-1.58883	0	0.788	0
ATP5B	0	-2.28754	0	0.878	0
ATP5C1	0	-1.78014	0	0.838	0
ATP5D	0	-2.55459	0	0.93	0
ATP5E	0	-3.73485	0	0.978	0
ATP5EP2	0	-0.340845	0	0.329	0
ATP5F1	0	-1.46485	0	0.801	0
ATP5F1A	0	1.38808	0.239	0	0
ATP5F1B	0	2.13721	0.4	0	0
ATP5F1C	0	1.4018	0.261	0	0
ATP5F1D	0	2.02742	0.349	0	0
ATP5F1E	0	3.61453	0.678	0	0
ATP5G1	0	-1.80311	0	0.821	0
ATP5G2	0	-2.79426	0	0.933	0
ATP5G3	0	-2.80825	0	0.918	0
ATP5H	0	-1.72685	0	0.854	0
ATP5I	0	-2.19652	0	0.911	0
ATP5IF1	0	2.58917	0.527	0	0
ATP5J	0	-2.02455	0	0.881	0
ATP5J2	0	-2.29529	0	0.912	0
ATP5L	0	-2.75347	0	0.935	0
ATP5MC1	0	1.79395	0.308	0	0
ATP5MC2	0	1.97891	0.35	0	0
ATP5MC3	0	2.61926	0.474	0	0
ATP5MD	0	2.43445	0.446	0	0
ATP5ME	0	3.1062	0.596	0	0
ATP5MF	0	1.80075	0.34	0	0
ATP5MG	0	2.50388	0.467	0	0
ATP5MPL	0	1.98569	0.371	0	0
ATP5O	0	-2.04161	0	0.881	0
ATP5PB	0	1.09854	0.19	0	0
ATP5PD	0	1.48794	0.288	0	0
ATP5PF	0	2.24506	0.426	0	0
ATP5PO	0	1.41864	0.263	0	0
ATP5SL	0	-0.289444	0	0.327	0
ATP6AP2	0	-0.612338	0.062	0.644	0
ATP6V0A1	0	0.356988	0.098	0.231	0
ATP6V0B	0	-0.684236	0.178	0.822	0
ATP6V0D1	0	0.407223	0.189	0.513	0
ATP6V0E1	0	-0.801995	0.181	0.852	0
ATP6V1F	0	-0.953977	0.12	0.834	0
ATP6V1G1	0	-0.87828	0.211	0.879	0
ATP8B1	0	0.560188	0.183	0.395	0
ATPIF1	0	-1.94279	0	0.875	0
ATRAID	0	-0.602281	0.097	0.731	0
ATRX	0	0.608004	0.214	0.547	0
ATXN7L3B	0	0.466705	0.12	0.27	0
AURKAIP1	0	-0.338119	0.302	0.875	0
AZIN1	0	-0.26864	0.101	0.644	0
B4GALT4	0	0.287268	0.107	0.271	0
B4GALT5	0	-0.41227	0.052	0.522	0
BABAM1	0	-0.285577	0.072	0.578	0
BACE2	0	-0.73212	0.05	0.656	0
BACH1	0	0.260114	0.077	0.201	0
BAG1	0	-0.495012	0.159	0.774	0
BAG3	0	-0.333011	0.052	0.386	0
BAG5	0	0.261705	0.092	0.28	0
BAIAP2L2	0	0.477117	0.126	0.231	0
BAMBI	0	-0.369424	0.011	0.305	0
BANF1	0	-0.757613	0.131	0.809	0
BAX	0	-0.374136	0.144	0.732	0
BAZ2A	0	0.363007	0.134	0.398	0
BAZ2B	0	0.796302	0.182	0.316	0
BBC3	0	-0.34407	0.072	0.556	0
BCAP31	0	-0.948312	0.147	0.821	0
BCAS1	0	1.00397	0.2	0.159	0
BCL2L1	0	-0.471537	0.05	0.568	0
BCL2L12	0	-0.331317	0.023	0.432	0
BCL7C	0	-0.431544	0.049	0.575	0
BCLAF1	0	0.623228	0.227	0.557	0
BDH1	0	0.280741	0.105	0.322	0
BDP1	0	0.872534	0.207	0.343	0
BHLHE40	0	-0.545074	0.059	0.564	0
BICDL2	0	0.87878	0.151	0	0
BID	0	-0.76939	0.04	0.684	0
BIK	0	-0.723727	0.039	0.618	0
BIN1	0	-0.255468	0.035	0.457	0
BIN3	0	0.254187	0.072	0.18	0
BIRC6	0	0.494997	0.144	0.342	0
BLOC1S1	0	0.862973	0.446	0.815	0
BLOC1S4	0	-0.263962	0.015	0.35	0
BLVRB	0	0.283933	0.258	0.67	0
BMP4	0	-0.381971	0.006	0.323	0
BMS1	0	0.284258	0.09	0.282	0
BOD1	0	-0.399185	0.03	0.492	0
BOD1L1	0	0.657675	0.144	0.247	0
BOP1	0	-0.338243	0.03	0.471	0
BORCS7	0	0.297544	0.128	0.352	0
BPTF	0	0.688868	0.215	0.491	0
BRD2	0	1.49494	0.497	0.75	0
BRI3	0	-1.07253	0.099	0.797	0
BRIX1	0	-0.288329	0.059	0.475	0
BRK1	0	-0.987226	0.138	0.851	0
BRWD1	0	0.457408	0.131	0.305	0
BSDC1	0	0.31818	0.119	0.341	0
BTBD7	0	0.264489	0.072	0.195	0
BTF3	0	-1.47869	0.358	0.944	0
BTG2	0	1.81649	0.578	0.713	0
BUD23	0	0.94267	0.175	0	0
BUD31	0	-0.433065	0.174	0.791	0
BZW1	0	-0.29453	0.162	0.743	0
BZW2	0	-0.334302	0.103	0.655	0
C10orf99	0	1.03314	0.35	0.433	0
C11orf31	0	-1.7159	0	0.868	0
C11orf58	0	-0.288835	0.175	0.76	0
C11orf73	0	-0.526181	0	0.496	0
C12orf10	0	-0.260505	0.065	0.52	0
C12orf57	0	0.671938	0.325	0.681	0
C12orf65	0	0.398965	0.084	0.154	0
C12orf75	0	-1.15451	0.095	0.824	0
C14orf1	0	-0.649272	0	0.532	0
C14orf166	0	-1.50327	0	0.816	0
C14orf2	0	-2.11978	0	0.902	0
C15orf48	0	1.09932	0.601	0.73	0
C15orf61	0	-0.355012	0.032	0.466	0
C16orf13	0	-1.37566	0	0.805	0
C17orf89	0	-1.05533	0	0.721	0
C19orf24	0	-0.826243	0.074	0.761	0
C19orf25	0	0.323329	0.107	0.311	0
C19orf33	0	0.682423	0.495	0.782	0
C19orf43	0	-1.78181	0	0.878	0
C19orf53	0	-0.717266	0.238	0.892	0
C19orf60	0	-1.09259	0	0.718	0
C1QBP	0	-1.46147	0.074	0.822	0
C1orf106	0	-0.559132	0	0.48	0
C1orf122	0	-0.360268	0.062	0.58	0
C1orf131	0	0.261613	0.093	0.28	0
C1orf43	0	-0.662193	0.132	0.79	0
C2	0	-0.279181	0.004	0.283	0
C20orf24	0	-1.74396	0	0.814	0
C20orf27	0	-0.789152	0.027	0.608	0
C21orf59	0	-0.526972	0	0.487	0
C2orf47	0	-0.268213	0	0.313	0
C2orf82	0	-0.550818	0	0.42	0
C3orf52	0	0.362189	0.109	0.282	0
C4orf3	0	-0.959747	0.144	0.807	0
C4orf48	0	-0.988199	0.092	0.814	0
C6orf132	0	-0.399275	0.086	0.648	0
C6orf222	0	0.377981	0.128	0.403	0
C6orf48	0	-0.889442	0.105	0.779	0
C6orf62	0	0.4107	0.18	0.503	0
C7orf50	0	-0.592122	0.052	0.647	0
C7orf55	0	-0.377135	0	0.399	0
C7orf73	0	-0.918816	0	0.697	0
C8orf4	0	-1.28245	0	0.416	0
C8orf59	0	-0.331513	0.176	0.764	0
C9orf142	0	-0.789245	0	0.619	0
C9orf16	0	-1.23281	0.164	0.888	0
CA1	0	3.05098	0.23	0.003	0
CA12	0	1.22343	0.264	0.215	0
CA2	0	2.73637	0.378	0.101	0
CA9	0	-0.581364	0.001	0.29	0
CABIN1	0	0.378573	0.081	0.196	0
CACFD1	0	0.25603	0.071	0.18	0
CACYBP	0	-0.951419	0.09	0.727	0
CALCOCO2	0	0.582575	0.18	0.355	0
CALM2	0	-0.473186	0.439	0.92	0
CAMK2D	0	0.484555	0.131	0.271	0
CAMLG	0	-0.417548	0.073	0.633	0
CAMTA1	0	-0.47484	0.135	0.764	0
CANT1	0	0.298464	0.145	0.441	0
CANX	0	-0.468507	0.178	0.806	0
CAPG	0	-0.385875	0.134	0.657	0
CAPN5	0	0.561805	0.16	0.265	0
CAPN8	0	0.320123	0.114	0.355	0
CAPZA2	0	-0.499587	0.142	0.757	0
CARD19	0	-0.403499	0.061	0.593	0
CARHSP1	0	-0.304675	0.163	0.734	0
CASP7	0	0.504179	0.149	0.34	0
CAST	0	0.690447	0.358	0.747	0
CASZ1	0	0.499385	0.112	0.195	0
CBFB	0	-0.256075	0.025	0.379	0
CBX3	0	-0.616673	0.161	0.82	0
CC2D1A	0	0.718854	0.177	0.353	0
CCAR1	0	0.397818	0.145	0.436	0
CCDC12	0	0.304867	0.203	0.631	0
CCDC124	0	-0.252661	0.096	0.632	0
CCDC130	0	0.455959	0.101	0.202	0
CCDC14	0	0.851894	0.193	0.327	0
CCDC186	0	0.382297	0.171	0.448	0
CCDC53	0	-0.420238	0	0.404	0
CCDC64B	0	-0.48952	0	0.43	0
CCDC68	0	0.692322	0.144	0.141	0
CCDC85B	0	-1.02676	0.034	0.719	0
CCDC88B	0	0.29357	0.075	0.24	0
CCDC93	0	0.375185	0.086	0.179	0
CCHCR1	0	0.408353	0.11	0.207	0
CCL20	0	-2.15242	0.048	0.578	0
CCNB1IP1	0	-0.357469	0.054	0.539	0
CCNC	0	-0.308958	0.072	0.558	0
CCND1	0	-0.718882	0.075	0.705	0
CCNG1	0	-0.428471	0.092	0.64	0
CCNI	0	-0.969635	0.204	0.871	0
CCNK	0	0.411096	0.118	0.278	0
CCNL1	0	0.768762	0.408	0.792	0
CCNL2	0	0.623244	0.189	0.427	0
CCNT2	0	0.369359	0.088	0.158	0
CCT2	0	-0.431799	0.146	0.735	0
CCT3	0	-0.589321	0.162	0.798	0
CCT4	0	-0.723399	0.109	0.757	0
CCT5	0	-0.338663	0.157	0.714	0
CCT6A	0	-0.760984	0.132	0.797	0
CCT7	0	-0.648227	0.106	0.726	0
CCT8	0	-0.388545	0.138	0.708	0
CD24	0	-0.76147	0.399	0.934	0
CD2AP	0	0.628885	0.214	0.489	0
CD320	0	-0.490343	0.107	0.681	0
CD44	0	-0.681984	0.097	0.727	0
CD47	0	-0.88566	0.063	0.716	0
CD55	0	-0.881714	0.151	0.693	0
CD59	0	-0.915328	0.117	0.75	0
CD63	0	-0.280224	0.445	0.913	0
CD74	0	-0.741429	0.186	0.653	0
CD81	0	-0.400445	0.085	0.625	0
CD9	0	-0.565048	0.425	0.899	0
CD99	0	-0.819002	0.11	0.737	0
CDC123	0	-0.262988	0.074	0.515	0
CDC25B	0	-0.318886	0.023	0.365	0
CDC26	0	-0.337262	0.076	0.605	0
CDC34	0	-0.313039	0.04	0.497	0
CDC37	0	0.507058	0.346	0.79	0
CDC40	0	0.251905	0.096	0.314	0
CDC42BPA	0	0.434476	0.117	0.261	0
CDC42EP1	0	-0.29284	0.091	0.584	0
CDC42EP5	0	-0.648282	0.086	0.698	0
CDC42SE2	0	0.253256	0.136	0.425	0
CDC5L	0	0.3302	0.124	0.409	0
CDH17	0	0.458644	0.301	0.691	0
CDHR1	0	0.795679	0.157	0.213	0
CDHR2	0	0.960816	0.152	0.08	0
CDHR5	0	1.43093	0.27	0.237	0
CDK10	0	0.631015	0.162	0.329	0
CDK11A	0	0.930761	0.213	0.232	0
CDK11B	0	0.571352	0.156	0.317	0
CDK12	0	0.622997	0.175	0.432	0
CDK13	0	0.51327	0.131	0.26	0
CDK4	0	-0.606956	0.06	0.622	0
CDK5RAP2	0	0.356742	0.074	0.14	0
CDK5RAP3	0	0.717181	0.211	0.448	0
CDKN2AIP	0	0.354667	0.105	0.248	0
CDV3	0	-0.512494	0.081	0.676	0
CEACAM5	0	-0.757842	0.292	0.885	0
CEACAM6	0	-1.66061	0.094	0.718	0
CEBPB	0	-0.962984	0.065	0.731	0
CEBPD	0	-0.751742	0.048	0.62	0
CEBPG	0	-0.310195	0.11	0.654	0
CEBPZ	0	0.543569	0.163	0.383	0
CECR5	0	-0.442818	0	0.449	0
CEMIP2	0	1.27092	0.208	0	0
CENPN	0	-0.304913	0.021	0.355	0
CENPV	0	-0.382441	0.054	0.588	0
CENPW	0	-0.496881	0.035	0.394	0
CENPX	0	1.56722	0.307	0	0
CEP170B	0	0.469938	0.127	0.3	0
CEP290	0	0.355909	0.08	0.158	0
CEP350	0	0.356258	0.103	0.241	0
CEP70	0	0.31882	0.072	0.153	0
CEP83	0	0.285514	0.07	0.179	0
CEP95	0	0.344867	0.081	0.198	0
CES2	0	0.864384	0.282	0.475	0
CETN2	0	-0.456148	0.034	0.532	0
CFDP1	0	0.784663	0.302	0.662	0
CFL1	0	-0.376457	0.646	0.954	0
CFLAR	0	0.334883	0.183	0.557	0
CFTR	0	0.484948	0.12	0.358	0
CGN	0	0.722839	0.164	0.253	0
CHCHD10	0	-0.366536	0.302	0.854	0
CHCHD2	0	-1.53522	0.392	0.955	0
CHD1	0	0.273793	0.123	0.383	0
CHD2	0	0.644685	0.186	0.38	0
CHD4	0	0.466276	0.181	0.526	0
CHD6	0	0.808554	0.164	0.279	0
CHD7	0	0.502896	0.143	0.357	0
CHD8	0	0.379364	0.079	0.145	0
CHD9	0	1.02524	0.241	0.317	0
CHDH	0	0.29259	0.084	0.26	0
CHMP4B	0	-0.966683	0.153	0.852	0
CHP1	0	0.331028	0.19	0.606	0
CHP2	0	1.03025	0.187	0.12	0
CHPF	0	-0.510992	0.023	0.505	0
CHPT1	0	-0.335066	0.084	0.601	0
CISD2	0	-0.434607	0.085	0.65	0
CISD3	0	-0.337302	0.164	0.758	0
CITED2	0	0.561227	0.154	0.299	0
CITED4	0	-0.283958	0.005	0.31	0
CKB	0	0.554225	0.425	0.679	0
CKLF	0	-0.413663	0.076	0.603	0
CKS1B	0	-0.68791	0.079	0.621	0
CKS2	0	-1.13785	0.113	0.774	0
CLDN1	0	-0.326664	0.01	0.366	0
CLDN3	0	-1.68726	0.329	0.952	0
CLDN7	0	0.897289	0.637	0.884	0
CLIC1	0	-0.898681	0.451	0.939	0
CLINT1	0	0.517445	0.18	0.41	0
CLIP1	0	0.286409	0.09	0.299	0
CLK1	0	0.364552	0.186	0.53	0
CLK3	0	0.480332	0.135	0.321	0
CLMN	0	0.650604	0.167	0.283	0
CLNS1A	0	-0.554457	0.087	0.701	0
CLPP	0	-0.575476	0.059	0.651	0
CLSTN1	0	0.310995	0.139	0.441	0
CLTA	0	-1.23625	0.154	0.882	0
CLTB	0	-0.700891	0.16	0.81	0
CLTC	0	0.356273	0.199	0.577	0
CLUH	0	0.404766	0.119	0.345	0
CMBL	0	0.678711	0.182	0.351	0
CMC1	0	-0.26587	0.102	0.597	0
CMPK1	0	-0.343612	0.183	0.802	0
CMTM6	0	-0.404291	0.07	0.59	0
CMTM7	0	-0.255321	0.005	0.305	0
CMTM8	0	-0.391888	0.021	0.488	0
CNBP	0	-0.696162	0.185	0.837	0
CNDP2	0	0.38878	0.149	0.423	0
CNIH1	0	-0.499425	0.082	0.669	0
CNIH4	0	-0.7355	0.074	0.708	0
CNKSR1	0	0.371822	0.109	0.246	0
CNN2	0	-0.45577	0.065	0.627	0
CNN3	0	-0.28686	0.063	0.518	0
CNNM4	0	0.304801	0.087	0.182	0
CNOT1	0	0.360227	0.154	0.479	0
CNOT2	0	0.311211	0.122	0.37	0
CNOT4	0	0.488206	0.129	0.292	0
CNPY2	0	-0.507431	0.136	0.762	0
CNPY3	0	-0.283035	0.055	0.505	0
CNST	0	0.357744	0.082	0.135	0
COA1	0	-0.284829	0.054	0.495	0
COA6	0	-0.258756	0.105	0.623	0
COG4	0	0.330679	0.075	0.193	0
COL27A1	0	1.01754	0.052	0.124	0
COMMD6	0	-1.04619	0.247	0.914	0
COMMD7	0	-0.582813	0.043	0.617	0
COMT	0	-0.645318	0.105	0.746	0
COPRS	0	-0.394991	0.027	0.477	0
COPS9	0	0.983562	0.203	0	0
COPZ1	0	-0.404803	0.104	0.665	0
COQ7	0	0.420094	0.108	0.289	0
COTL1	0	-0.515837	0.063	0.577	0
COX4I1	0	-0.476249	0.608	0.964	0
COX5A	0	-1.22942	0.241	0.909	0
COX6A1	0	-0.821506	0.409	0.937	0
COX7A2	0	-0.647399	0.431	0.943	0
COX7A2L	0	-0.746188	0.164	0.846	0
CPNE1	0	-0.46384	0.081	0.607	0
CPSF1	0	0.327443	0.087	0.261	0
CPSF3L	0	-0.423229	0	0.434	0
CPT1A	0	0.63645	0.147	0.219	0
CRB3	0	-0.396535	0.072	0.587	0
CRCP	0	0.34644	0.095	0.183	0
CREBBP	0	0.312542	0.096	0.269	0
CREBZF	0	0.272127	0.084	0.221	0
CREG1	0	-0.441066	0.032	0.543	0
CRIP1	0	0.658029	0.203	0.344	0
CRLS1	0	-0.759077	0.048	0.671	0
CRNDE	0	-0.373228	0.001	0.321	0
CSKMT	0	2.45146	0.358	0	0
CSNK1D	0	0.523279	0.2	0.506	0
CSNK2B	0	-0.51885	0.152	0.802	0
CSPP1	0	0.34377	0.08	0.165	0
CSRP1	0	0.269965	0.127	0.437	0
CST3	0	-0.885599	0.429	0.945	0
CSTB	0	-1.33427	0.331	0.922	0
CTA-29F11.1	0	-0.436765	0	0.353	0
CTC-524C5.2	0	-0.286105	0	0.312	0
CTD-3252C9.4	0	-0.428038	0	0.325	0
CTDSP1	0	0.382795	0.113	0.304	0
CTDSPL2	0	0.457197	0.092	0.122	0
CTNNB1	0	-0.316649	0.192	0.734	0
CTNNBIP1	0	-0.352929	0.025	0.445	0
CTNND1	0	1.03243	0.346	0.617	0
CTSA	0	0.262802	0.198	0.615	0
CTSD	0	0.633147	0.373	0.794	0
CTSH	0	-0.783566	0.019	0.607	0
CTSS	0	0.340968	0.25	0.618	0
CTTNBP2NL	0	0.683313	0.158	0.232	0
CUTA	0	-0.837534	0.185	0.855	0
CUX1	0	0.337513	0.148	0.472	0
CWC25	0	0.682879	0.19	0.331	0
CXADR	0	-0.391722	0.126	0.695	0
CXCL1	0	-2.69648	0.023	0.758	0
CXCL16	0	-0.668586	0.034	0.602	0
CXCL2	0	-2.29078	0.047	0.716	0
CXCL3	0	-2.69971	0.082	0.808	0
CXCL8	0	-2.39707	0.017	0.726	0
CYB561A3	0	0.54459	0.133	0.249	0
CYB5B	0	-0.31301	0.114	0.629	0
CYB5D2	0	0.286834	0.062	0.154	0
CYBA	0	-1.00116	0.187	0.886	0
CYC1	0	-0.50675	0.251	0.841	0
CYP3A5	0	0.931977	0.302	0.573	0
CYP4F12	0	0.485359	0.092	0.128	0
CYTH1	0	0.422593	0.116	0.245	0
D2HGDH	0	0.349896	0.082	0.215	0
DAAM1	0	0.342099	0.112	0.319	0
DAD1	0	-0.462636	0.179	0.797	0
DAP	0	-0.320844	0.076	0.567	0
DARS	0	-0.355319	0.077	0.609	0
DBI	0	-0.395608	0.414	0.909	0
DCAF11	0	0.267585	0.097	0.317	0
DCAF13	0	-0.260973	0.072	0.504	0
DCAF16	0	0.287924	0.067	0.195	0
DCTD	0	-0.35173	0.028	0.477	0
DCTN1	0	0.270917	0.086	0.206	0
DCUN1D5	0	-0.418579	0.024	0.507	0
DCXR	0	-0.364426	0.118	0.68	0
DDAH2	0	0.46758	0.263	0.698	0
DDB2	0	0.257507	0.058	0.182	0
DDIT3	0	0.456936	0.182	0.4	0
DDIT4	0	-0.703521	0.135	0.602	0
DDOST	0	-0.546842	0.098	0.706	0
DDRGK1	0	-0.539699	0.081	0.667	0
DDT	0	-0.807109	0.171	0.85	0
DDX11	0	0.464491	0.078	0.143	0
DDX17	0	0.818492	0.309	0.645	0
DDX18	0	0.285389	0.215	0.674	0
DDX23	0	0.413193	0.12	0.291	0
DDX24	0	0.796444	0.264	0.534	0
DDX27	0	0.286453	0.164	0.524	0
DDX39B	0	0.735114	0.141	0.147	0
DDX3X	0	1.06283	0.408	0.705	0
DDX46	0	0.677192	0.29	0.642	0
DDX5	0	1.05545	0.591	0.879	0
DDX55	0	0.262201	0.06	0.165	0
DDX6	0	0.418984	0.159	0.43	0
DEK	0	-0.8456	0.17	0.838	0
DENND1B	0	0.330551	0.093	0.198	0
DENND4C	0	0.428831	0.102	0.205	0
DERL1	0	-0.284767	0.077	0.547	0
DESI1	0	-0.356921	0.037	0.494	0
DGAT1	0	0.475718	0.177	0.453	0
DGCR6L	0	-0.278947	0.059	0.518	0
DGKD	0	0.4249	0.108	0.211	0
DGKH	0	0.256109	0.081	0.245	0
DGUOK	0	-0.456886	0.103	0.71	0
DHCR7	0	-0.334477	0.025	0.395	0
DHDDS	0	0.709873	0.146	0.174	0
DHRS11	0	0.767631	0.163	0.258	0
DHX15	0	0.254541	0.156	0.546	0
DHX36	0	0.4074	0.16	0.487	0
DHX38	0	0.378498	0.095	0.227	0
DIAPH2	0	0.507608	0.144	0.348	0
DICER1	0	0.459705	0.103	0.224	0
DKC1	0	-0.322392	0.086	0.582	0
DLG1	0	0.394704	0.127	0.317	0
DMAP1	0	0.393994	0.092	0.198	0
DNAJA1	0	0.407419	0.375	0.781	0
DNAJB1	0	-0.468535	0.302	0.801	0
DNAJB11	0	-0.346171	0.085	0.595	0
DNAJB14	0	0.261078	0.094	0.241	0
DNAJC1	0	-0.315402	0.05	0.494	0
DNAJC11	0	0.365221	0.083	0.155	0
DNAJC15	0	-0.621402	0.173	0.774	0
DNAJC19	0	-0.304101	0.115	0.673	0
DNAJC2	0	-0.382893	0.074	0.604	0
DNAJC3	0	-0.31966	0.082	0.545	0
DNM1L	0	0.384728	0.12	0.343	0
DNM2	0	0.807185	0.282	0.539	0
DNMBP	0	0.84193	0.164	0.208	0
DNPH1	0	-0.94893	0.087	0.79	0
DNTTIP1	0	-0.378205	0.076	0.564	0
DOCK5	0	0.439159	0.102	0.166	0
DOCK6	0	0.375648	0.081	0.189	0
DOPEY2	0	0.449026	0.105	0.17	0
DPCD	0	-0.307791	0.028	0.445	0
DPEP1	0	-1.46649	0.002	0.55	0
DPM1	0	-0.686821	0.069	0.654	0
DPP7	0	-0.414225	0.071	0.633	0
DPP9	0	0.34912	0.1	0.257	0
DPY30	0	-0.615897	0.11	0.75	0
DRAM2	0	-0.28278	0.052	0.474	0
DRAP1	0	-0.413808	0.147	0.769	0
DSC2	0	0.397502	0.18	0.49	0
DSP	0	1.20634	0.393	0.713	0
DST	0	1.00801	0.235	0.496	0
DSTN	0	-1.06129	0.326	0.925	0
DTD1	0	-0.48597	0.033	0.562	0
DTYMK	0	-0.40603	0.045	0.472	0
DUSP2	0	-0.385904	0.041	0.365	0
DUSP23	0	-0.639882	0.06	0.645	0
DUSP4	0	-0.506363	0.015	0.319	0
DUSP5	0	-0.362287	0.028	0.36	0
DUT	0	-0.549555	0.077	0.629	0
DYNC1H1	0	0.870866	0.241	0.469	0
DYNC1I2	0	0.397688	0.214	0.574	0
DYNC1LI2	0	0.455878	0.182	0.504	0
DYNLRB1	0	-0.629244	0.214	0.85	0
DYNLT1	0	-0.38182	0.203	0.816	0
DYNLT3	0	-0.340884	0.063	0.491	0
DYRK1A	0	0.31164	0.085	0.186	0
DYRK2	0	0.260254	0.11	0.344	0
EAPP	0	0.316415	0.147	0.409	0
EBAG9	0	-0.257935	0.052	0.46	0
EBLN3	0	-0.367448	0	0.383	0
EBNA1BP2	0	-0.413114	0.098	0.657	0
EBP	0	-0.645279	0.139	0.725	0
EBPL	0	-1.14338	0.03	0.729	0
ECE2	0	-0.288165	0	0.321	0
ECHDC2	0	0.531455	0.158	0.312	0
EDF1	0	0.373918	0.59	0.937	0
EDN1	0	-0.825529	0.118	0.593	0
EEF1A1	0	-1.4534	0.815	0.993	0
EEF1B2	0	-0.803328	0.539	0.958	0
EEF1D	0	-0.596725	0.561	0.965	0
EEF1E1	0	-0.451554	0.056	0.566	0
EEF2	0	-1.02965	0.501	0.953	0
EGLN2	0	-0.28936	0.012	0.411	0
EGLN3	0	0.512074	0.106	0.211	0
EGR1	0	0.990976	0.427	0.642	0
EHF	0	0.799904	0.273	0.556	0
EHMT1	0	0.551606	0.135	0.257	0
EI24	0	-0.711179	0.073	0.715	0
EIF1	0	-0.389001	0.733	0.978	0
EIF1AX	0	-1.14729	0.138	0.857	0
EIF2S2	0	-0.964808	0.182	0.857	0
EIF2S3	0	-0.557935	0.108	0.74	0
EIF3A	0	0.518445	0.323	0.766	0
EIF3B	0	-0.287179	0.116	0.652	0
EIF3D	0	-0.341225	0.184	0.791	0
EIF3E	0	-1.48525	0.188	0.897	0
EIF3F	0	-1.27574	0.122	0.855	0
EIF3H	0	-1.41229	0.2	0.892	0
EIF3I	0	-0.702111	0.154	0.81	0
EIF3K	0	-0.406631	0.352	0.901	0
EIF3L	0	-0.761182	0.16	0.814	0
EIF3M	0	-0.917453	0.114	0.809	0
EIF4E	0	0.256267	0.168	0.639	0
EIF4EBP1	0	-1.00138	0.066	0.733	0
EIF4G1	0	0.387456	0.198	0.581	0
EIF4G2	0	0.426132	0.44	0.868	0
EIF4G3	0	0.51774	0.132	0.29	0
EIF5A	0	-0.464555	0.248	0.784	0
EIF5B	0	0.291866	0.265	0.756	0
EIF6	0	-0.992104	0.207	0.854	0
ELAVL1	0	-0.354625	0.057	0.584	0
ELF2	0	0.278966	0.079	0.185	0
ELF3	0	1.52199	0.813	0.932	0
ELMO3	0	0.369034	0.116	0.283	0
ELMSAN1	0	0.447683	0.114	0.221	0
ELOB	0	2.97075	0.583	0	0
ELOC	0	0.663324	0.143	0	0
ELOF1	0	-0.264114	0.071	0.573	0
EMC10	0	-0.263534	0.123	0.686	0
EMC4	0	-0.468344	0.072	0.602	0
EMC6	0	-0.656225	0.04	0.668	0
EMC7	0	-0.261184	0.077	0.503	0
EMC8	0	-0.371347	0.04	0.51	0
EMD	0	-0.422413	0.049	0.568	0
EML4	0	0.370133	0.151	0.475	0
ENDOV	0	0.366451	0.088	0.201	0
ENGASE	0	0.448238	0.1	0.213	0
ENO1	0	-1.03436	0.319	0.899	0
ENOPH1	0	-0.282179	0.031	0.422	0
ENOSF1	0	0.396485	0.107	0.265	0
ENTPD5	0	0.638655	0.14	0.148	0
ENY2	0	-0.274054	0.247	0.81	0
EP300	0	0.381509	0.104	0.216	0
EP400	0	0.318235	0.073	0.172	0
EPAS1	0	0.264188	0.081	0.241	0
EPB41	0	0.553914	0.127	0.193	0
EPB41L2	0	-0.262778	0.083	0.544	0
EPB41L4A-AS1	0	-0.434234	0.061	0.586	0
EPC1	0	0.571652	0.173	0.372	0
EPCAM	0	-1.04953	0.449	0.946	0
EPHA2	0	-0.384213	0.12	0.679	0
EPHX2	0	0.506167	0.118	0.199	0
EPN1	0	0.339923	0.204	0.611	0
EPPK1	0	0.473436	0.105	0.244	0
EPS8	0	0.602104	0.249	0.594	0
EPS8L2	0	0.682461	0.228	0.499	0
EPS8L3	0	0.901533	0.287	0.515	0
ERBB2	0	0.314404	0.129	0.397	0
ERBB2IP	0	-0.288553	0	0.304	0
ERBB3	0	0.305245	0.215	0.661	0
EREG	0	-1.07883	0.027	0.444	0
ERGIC3	0	-1.13644	0.179	0.865	0
ERH	0	-0.753144	0.142	0.812	0
ERICH1	0	0.838547	0.196	0.301	0
ERN2	0	1.23575	0.26	0.218	0
ERO1A	0	-0.710585	0.056	0.57	0
ERP29	0	-0.365588	0.226	0.818	0
ERRFI1	0	-0.622068	0.087	0.637	0
ESD	0	-0.496304	0.102	0.687	0
ESF1	0	0.373855	0.159	0.476	0
ESPN	0	0.275474	0.091	0.258	0
ESRP2	0	0.368332	0.086	0.172	0
ETFB	0	0.645445	0.369	0.752	0
ETNK1	0	0.337134	0.153	0.456	0
ETV4	0	-0.455747	0.008	0.437	0
EWSR1	0	0.303979	0.221	0.655	0
EXOC1	0	0.31173	0.092	0.246	0
EXOC3	0	0.263772	0.077	0.23	0
EXOC4	0	0.28714	0.088	0.249	0
EXOC7	0	0.469247	0.137	0.326	0
EXOSC4	0	-0.336389	0.045	0.495	0
EXOSC5	0	-0.342578	0.039	0.465	0
EXPH5	0	0.385798	0.096	0.183	0
EXT1	0	0.28506	0.069	0.17	0
EZR	0	0.649266	0.483	0.87	0
F12	0	-0.445237	0.021	0.462	0
F3	0	-0.744481	0.039	0.438	0
FAAH	0	0.467753	0.114	0.274	0
FAAP20	0	-0.473717	0.066	0.654	0
FAM103A1	0	-0.410049	0	0.41	0
FAM105A	0	-0.34853	0	0.333	0
FAM118A	0	0.384554	0.117	0.309	0
FAM120AOS	0	0.45963	0.134	0.344	0
FAM126B	0	0.274816	0.085	0.22	0
FAM127B	0	-0.433875	0	0.414	0
FAM133B	0	0.782363	0.308	0.655	0
FAM134A	0	-0.306596	0	0.346	0
FAM134B	0	-0.291964	0	0.283	0
FAM135A	0	0.416055	0.099	0.177	0
FAM160A2	0	0.608935	0.137	0.244	0
FAM162A	0	0.325183	0.289	0.739	0
FAM172A	0	0.252765	0.063	0.166	0
FAM173A	0	-0.39638	0.033	0.526	0
FAM195A	0	-1.16166	0	0.738	0
FAM195B	0	-0.355098	0	0.368	0
FAM207A	0	-0.413113	0.027	0.491	0
FAM208B	0	0.289962	0.076	0.198	0
FAM210B	0	-0.475516	0.025	0.516	0
FAM3B	0	-0.514819	0.001	0.286	0
FAM3C	0	-0.419648	0.047	0.538	0
FAM3D	0	1.04705	0.503	0.723	0
FAM46A	0	-0.72421	0	0.458	0
FAM49B	0	-0.401072	0.062	0.58	0
FAM50A	0	-0.403386	0.07	0.597	0
FAM53C	0	0.290045	0.086	0.252	0
FAM58A	0	-0.441309	0	0.457	0
FAM60A	0	-0.772336	0	0.621	0
FAM84B	0	-0.393687	0.024	0.441	0
FAM96B	0	-0.613762	0.205	0.844	0
FAR1	0	0.610644	0.151	0.307	0
FARP2	0	0.547967	0.123	0.241	0
FASTK	0	0.318283	0.129	0.399	0
FAT1	0	0.925365	0.234	0.425	0
FAU	0	-0.53129	0.661	0.979	0
FBL	0	-0.860095	0.157	0.814	0
FBLIM1	0	0.940744	0.221	0.29	0
FBRS	0	0.264111	0.089	0.244	0
FBXO34	0	0.259193	0.09	0.272	0
FCGBP	0	3.08973	0.315	0.148	0
FDFT1	0	-0.503005	0.133	0.651	0
FDPS	0	-0.299768	0.212	0.743	0
FDX1	0	-0.60707	0.047	0.646	0
FERMT1	0	-0.88686	0.071	0.684	0
FGD4	0	0.41262	0.101	0.166	0
FGFR4	0	0.267993	0.068	0.301	0
FHL2	0	-1.09086	0.115	0.796	0
FIBP	0	-0.272894	0.087	0.596	0
FKBP1A	0	-0.773346	0.175	0.834	0
FKBP2	0	0.427415	0.379	0.821	0
FKBP4	0	-0.339697	0.129	0.667	0
FKBP9	0	-0.265938	0.038	0.445	0
FLII	0	0.315247	0.121	0.347	0
FLJ20021	0	-0.284181	0	0.286	0
FLNA	0	-0.458562	0.011	0.381	0
FLNB	0	0.656723	0.249	0.577	0
FMN1	0	0.705241	0.121	0.086	0
FNBP1L	0	0.334885	0.123	0.34	0
FNBP4	0	0.252653	0.128	0.481	0
FNTA	0	-0.342791	0.051	0.506	0
FO538757.2	0	-0.318984	0	0.305	0
FOS	0	1.65971	0.755	0.818	0
FOSB	0	1.93166	0.637	0.741	0
FOSL1	0	-0.522924	0.03	0.458	0
FOSL2	0	0.311122	0.159	0.475	0
FOXP1	0	0.452469	0.203	0.523	0
FRMD1	0	0.745157	0.133	0.085	0
FRYL	0	1.55154	0.367	0.355	0
FTL	0	-1.30379	0.692	0.989	0
FUBP1	0	0.278104	0.096	0.329	0
FUCA2	0	-0.275443	0.052	0.472	0
FUNDC2	0	-0.422493	0.076	0.611	0
FURIN	0	0.35924	0.084	0.228	0
FUS	0	0.708236	0.418	0.829	0
FUT2	0	0.392494	0.13	0.303	0
FUT6	0	0.654607	0.146	0.181	0
FXYD5	0	-1.41849	0.012	0.79	0
FZD5	0	0.278799	0.101	0.295	0
G3BP2	0	0.412226	0.186	0.56	0
GABARAPL2	0	-0.456302	0.144	0.768	0
GABPB1-AS1	0	0.598989	0.12	0.23	0
GADD45A	0	-0.507904	0.131	0.694	0
GADD45B	0	1.64882	0.413	0.488	0
GADD45GIP1	0	-0.937062	0.13	0.853	0
GAK	0	0.553935	0.18	0.403	0
GAL	0	-0.765304	0	0.403	0
GALE	0	0.389273	0.208	0.551	0
GALK1	0	-0.256106	0.015	0.338	0
GALM	0	0.358577	0.122	0.334	0
GALNT1	0	-0.355759	0.068	0.504	0
GALNT5	0	0.284143	0.107	0.256	0
GALNT7	0	0.349771	0.141	0.342	0
GAPDH	0	-1.52385	0.734	0.989	0
GARS	0	-0.522546	0.04	0.555	0
GBA2	0	0.643688	0.142	0.199	0
GBAS	0	-0.545465	0	0.515	0
GBF1	0	0.463653	0.094	0.157	0
GCC2	0	1.01902	0.322	0.512	0
GCN1	0	0.275949	0.076	0.25	0
GCSH	0	-0.759633	0.024	0.625	0
GDF15	0	-2.27818	0.109	0.841	0
GDI2	0	-0.576698	0.157	0.799	0
GGA1	0	0.506389	0.158	0.384	0
GGCT	0	-0.763358	0.108	0.752	0
GGH	0	-1.31996	0.052	0.661	0
GGT6	0	0.601501	0.163	0.251	0
GID8	0	-0.502164	0.07	0.675	0
GIGYF2	0	0.444815	0.119	0.253	0
GJB3	0	-0.447479	0.023	0.413	0
GK5	0	0.425906	0.107	0.2	0
GLO1	0	-0.762364	0.065	0.697	0
GLRX	0	-0.455663	0.109	0.614	0
GLRX3	0	-0.590782	0.076	0.683	0
GLRX5	0	-0.395965	0.053	0.575	0
GLTSCR2	0	-2.37483	0	0.913	0
GLUL	0	0.343087	0.222	0.611	0
GLYCTK	0	0.257123	0.064	0.174	0
GLYR1	0	0.348428	0.12	0.306	0
GMDS	0	-0.557943	0.105	0.699	0
GNA11	0	0.474347	0.148	0.359	0
GNB2	0	-0.563856	0.194	0.819	0
GNB2L1	0	-4.56904	0	0.979	0
GNG5	0	-0.393394	0.264	0.875	0
GOLGA2	0	0.428179	0.151	0.341	0
GOLGA3	0	0.565257	0.151	0.301	0
GOLGA4	0	1.03335	0.346	0.622	0
GOLGB1	0	1.65056	0.407	0.495	0
GOLIM4	0	0.546472	0.227	0.457	0
GOLM1	0	0.383521	0.215	0.587	0
GON4L	0	0.686715	0.155	0.258	0
GOT1	0	0.297362	0.108	0.315	0
GOT2	0	-0.317136	0.046	0.49	0
GPA33	0	1.15355	0.285	0.367	0
GPATCH2	0	0.537816	0.143	0.264	0
GPATCH2L	0	0.364305	0.097	0.265	0
GPATCH8	0	0.251715	0.096	0.296	0
GPBP1	0	0.408916	0.212	0.611	0
GPBP1L1	0	0.484189	0.17	0.425	0
GPCPD1	0	-0.277822	0.035	0.396	0
GPRC5A	0	-0.376409	0.269	0.832	0
GPX1	0	-2.21144	0	0.902	0
GPX2	0	-0.975021	0.299	0.864	0
GPX4	0	-0.847379	0.329	0.925	0
GRAMD4	0	0.383774	0.08	0.132	0
GRINA	0	-0.484586	0.034	0.557	0
GRIPAP1	0	0.370696	0.097	0.225	0
GRSF1	0	-0.543538	0.073	0.659	0
GSDMB	0	0.475816	0.105	0.148	0
GSDMD	0	0.437029	0.183	0.493	0
GSE1	0	0.370863	0.119	0.316	0
GSN	0	0.865531	0.253	0.519	0
GSPT1	0	-0.364962	0.116	0.706	0
GSTK1	0	0.29521	0.33	0.795	0
GSTO1	0	-0.338366	0.147	0.696	0
GSTP1	0	-1.15889	0.48	0.956	0
GTF2A1	0	0.432921	0.085	0.146	0
GTF2A2	0	-0.412985	0.134	0.692	0
GTF2B	0	0.288441	0.112	0.325	0
GTF2E2	0	-0.252987	0.029	0.411	0
GTF2F1	0	0.379811	0.14	0.424	0
GTF2F2	0	-0.263872	0.077	0.573	0
GTF2H5	0	-0.349741	0.09	0.635	0
GTF3A	0	-1.14447	0.049	0.769	0
GTF3C1	0	0.258426	0.06	0.153	0
GUCA2A	0	3.42483	0.208	0.087	0
GUCY2C	0	0.251558	0.092	0.219	0
GUK1	0	-1.16474	0.262	0.924	0
H1F0	0	0.562675	0.263	0.515	0
H1FX	0	-0.286559	0.055	0.508	0
H2AFV	0	-0.937316	0.13	0.809	0
H2AFY	0	-0.555975	0.184	0.822	0
H2AFZ	0	-1.06003	0.277	0.891	0
H3F3A	0	-0.56487	0.643	0.965	0
HACD3	0	-0.392483	0.057	0.554	0
HADHA	0	0.656396	0.273	0.613	0
HADHB	0	0.390391	0.173	0.496	0
HAUS1	0	-0.252901	0.03	0.347	0
HAX1	0	-0.293214	0.1	0.622	0
HBEGF	0	-0.632707	0.112	0.659	0
HCG18	0	0.304006	0.089	0.208	0
HDAC2	0	-0.536621	0.096	0.704	0
HDAC6	0	0.457929	0.081	0.128	0
HDDC2	0	-0.323115	0.072	0.58	0
HDGF	0	-0.384047	0.147	0.732	0
HDHD3	0	0.398416	0.189	0.521	0
HDLBP	0	0.55821	0.3	0.712	0
HEBP2	0	-0.971388	0.099	0.805	0
HECTD1	0	0.306265	0.119	0.367	0
HELLS	0	0.489304	0.077	0.179	0
HELZ	0	0.326629	0.094	0.25	0
HERC1	0	0.400627	0.081	0.124	0
HERC2	0	0.706588	0.157	0.26	0
HES1	0	1.00486	0.44	0.634	0
HES4	0	-0.789237	0.012	0.497	0
HES6	0	-0.814142	0.063	0.565	0
HEXB	0	-0.669741	0.064	0.671	0
HEXIM1	0	1.97926	0.411	0.411	0
HIBADH	0	-0.43082	0.031	0.506	0
HIBCH	0	0.26544	0.096	0.289	0
HIGD1A	0	0.269364	0.193	0.663	0
HIGD2A	0	-0.336136	0.271	0.867	0
HINT1	0	-0.671183	0.436	0.939	0
HINT2	0	-0.348039	0.079	0.615	0
HIP1R	0	0.865035	0.133	0.244	0
HIST1H1C	0	1.31288	0.321	0.401	0
HIST1H1E	0	1.61371	0.238	0.063	0
HIST1H2AC	0	0.933809	0.234	0.351	0
HIST1H2AG	0	1.41174	0.198	0.05	0
HIST1H2BG	0	1.27392	0.232	0.189	0
HIST1H4C	0	2.05812	0.539	0.593	0
HIST3H2A	0	-0.316945	0.031	0.441	0
HLA-DRA	0	-0.557127	0.072	0.437	0
HLA-E	0	0.330825	0.4	0.833	0
HLA-F	0	0.405531	0.188	0.416	0
HM13	0	-0.304617	0.14	0.697	0
HMGA1	0	-1.54955	0.161	0.876	0
HMGB1	0	-0.316432	0.525	0.931	0
HMGB3	0	-0.324343	0.08	0.542	0
HMGCS2	0	1.13871	0.263	0.151	0
HMGN1	0	-1.16757	0.203	0.894	0
HMGN3	0	-0.250813	0.117	0.603	0
HMGXB4	0	0.290352	0.108	0.303	0
HN1	0	-2.16296	0	0.886	0
HN1L	0	-0.382955	0	0.41	0
HNF4A	0	0.415706	0.195	0.501	0
HNRNPA0	0	-0.770744	0.115	0.807	0
HNRNPA1	0	-1.22192	0.423	0.943	0
HNRNPA1L2	0	-0.340682	0.002	0.379	0
HNRNPA2B1	0	1.02139	0.68	0.9	0
HNRNPA3	0	0.262583	0.391	0.829	0
HNRNPAB	0	-0.284234	0.191	0.767	0
HNRNPC	0	-0.486816	0.231	0.851	0
HNRNPF	0	-0.362036	0.209	0.811	0
HNRNPH1	0	0.726737	0.351	0.694	0
HNRNPH3	0	0.332975	0.201	0.605	0
HNRNPK	0	-0.373029	0.306	0.878	0
HNRNPL	0	0.352512	0.116	0.325	0
HNRNPU	0	0.837383	0.396	0.799	0
HOOK2	0	0.678765	0.249	0.517	0
HOXA11-AS	0	0.280809	0.077	0.185	0
HOXB7	0	0.274493	0.158	0.444	0
HP1BP3	0	0.601941	0.221	0.515	0
HPGD	0	0.899136	0.134	0.216	0
HPRT1	0	-0.426414	0.049	0.526	0
HPS4	0	0.296542	0.068	0.202	0
HRH1	0	0.599014	0.111	0.135	0
HRSP12	0	-0.450248	0	0.446	0
HSBP1	0	-0.717658	0.211	0.864	0
HSD11B2	0	0.86425	0.224	0.361	0
HSD17B10	0	-0.735171	0.093	0.724	0
HSD17B12	0	-0.290861	0.133	0.675	0
HSD17B4	0	0.30501	0.11	0.33	0
HSP90AB1	0	-0.653893	0.478	0.938	0
HSP90B1	0	-0.350838	0.374	0.879	0
HSPA2	0	1.56559	0.229	0.06	0
HSPB1	0	-1.62092	0.232	0.871	0
HSPB11	0	-0.257808	0.066	0.487	0
HSPD1	0	-1.03177	0.286	0.893	0
HSPE1	0	-1.03055	0.361	0.933	0
HSPH1	0	-0.50105	0.142	0.685	0
IAH1	0	-0.262734	0.059	0.533	0
ICE2	0	0.284049	0.071	0.173	0
ICT1	0	-0.472724	0	0.469	0
ID2	0	0.983262	0.461	0.675	0
ID3	0	0.920739	0.355	0.459	0
IDH2	0	-0.956418	0.093	0.764	0
IER2	0	0.625709	0.504	0.861	0
IER3	0	-0.492001	0.405	0.881	0
IER3IP1	0	-0.356874	0.074	0.572	0
IER5	0	0.390119	0.184	0.466	0
IFI27	0	0.358042	0.603	0.905	0
IFI6	0	-1.54103	0.026	0.402	0
IFITM1	0	-0.888635	0.033	0.539	0
IFITM2	0	-0.628054	0.042	0.48	0
IFITM3	0	-2.50055	0.112	0.916	0
IFNGR2	0	-0.416531	0.064	0.604	0
IFRD1	0	0.613485	0.311	0.708	0
IGBP1	0	-0.487314	0.144	0.736	0
IGF2BP2	0	0.40258	0.132	0.378	0
IGF2R	0	0.331416	0.088	0.254	0
IGFBP2	0	-1.38376	0.087	0.684	0
IGHA1	0	3.50915	0.628	0.391	0
IGHG4	0	-0.698556	0.011	0.31	0
IGKC	0	2.5308	0.79	0.668	0
IGLC2	0	1.91107	0.395	0.368	0
IGLC3	0	1.84128	0.335	0.234	0
IK	0	0.260338	0.133	0.429	0
IKBKB	0	0.32248	0.068	0.156	0
IL17RB	0	0.517571	0.056	0.162	0
IL32	0	-0.402553	0.256	0.88	0
IL4R	0	0.335217	0.104	0.248	0
ILF2	0	-0.358553	0.135	0.705	0
ILF3	0	0.456984	0.23	0.672	0
ILF3-AS1	0	-0.347428	0	0.304	0
IMP3	0	-0.550154	0.048	0.596	0
IMPA1	0	0.438759	0.105	0.164	0
IMPA2	0	0.280557	0.136	0.419	0
IMPDH1	0	-0.265367	0.028	0.408	0
IMPDH2	0	-0.688747	0.135	0.766	0
INADL	0	-0.325086	0	0.344	0
INAVA	0	0.8539	0.145	0	0
INF2	0	0.656686	0.217	0.444	0
ING5	0	0.435382	0.091	0.154	0
INO80C	0	-0.425261	0.049	0.501	0
INPP1	0	-0.250097	0.043	0.403	0
INPPL1	0	0.277901	0.072	0.199	0
INSIG1	0	-1.14869	0.049	0.608	0
INTS6	0	0.968575	0.241	0.369	0
IP6K2	0	0.2774	0.193	0.603	0
IQGAP1	0	0.825373	0.295	0.624	0
IRF1	0	0.476835	0.215	0.515	0
IRF2BP2	0	-0.370716	0.139	0.728	0
IRF3	0	0.765243	0.221	0.465	0
IRF6	0	0.302045	0.132	0.425	0
IRF7	0	0.275219	0.098	0.28	0
IRS2	0	-0.468148	0.055	0.494	0
ISCU	0	-0.559734	0.086	0.685	0
ISG15	0	-0.609874	0.117	0.643	0
IST1	0	0.3499	0.143	0.424	0
ITCH	0	0.285909	0.086	0.208	0
ITGAE	0	-0.29672	0.051	0.491	0
ITGB1BP1	0	-0.429319	0.048	0.577	0
ITM2B	0	-0.608033	0.176	0.82	0
ITM2C	0	1.22996	0.471	0.727	0
ITPA	0	-0.528302	0.095	0.639	0
ITPR2	0	0.655769	0.092	0.139	0
ITPR3	0	0.485884	0.142	0.393	0
ITSN2	0	0.27245	0.099	0.283	0
IVNS1ABP	0	0.802906	0.221	0.446	0
IWS1	0	0.329926	0.111	0.306	0
JAGN1	0	-0.2858	0.056	0.52	0
JCHAIN	0	2.03649	0.363	0.187	0
JMJD1C	0	0.311347	0.16	0.497	0
JOSD2	0	-0.317465	0.054	0.518	0
JPT1	0	1.58035	0.283	0	0
JTB	0	-1.12894	0.155	0.872	0
JUN	0	1.20791	0.645	0.875	0
JUND	0	0.608717	0.436	0.809	0
JUP	0	0.323435	0.271	0.723	0
KALRN	0	0.272284	0.063	0.158	0
KANSL1	0	0.745371	0.165	0.214	0
KANSL3	0	0.282739	0.057	0.126	0
KARS	0	-0.511032	0.076	0.666	0
KCNQ1OT1	0	0.622816	0.2	0.39	0
KDELR1	0	-0.350055	0.206	0.801	0
KDELR2	0	-1.2173	0.14	0.858	0
KDM2A	0	0.326556	0.121	0.371	0
KDM4C	0	0.384042	0.078	0.135	0
KDM5A	0	0.508287	0.144	0.339	0
KDM5B	0	0.326233	0.102	0.274	0
KDM6B	0	0.257863	0.125	0.436	0
KHDC4	0	0.949007	0.162	0	0
KHDRBS1	0	-0.581176	0.099	0.751	0
KIAA0101	0	-0.725756	0	0.355	0
KIAA0226L	0	-0.388568	0	0.303	0
KIAA0232	0	0.270781	0.076	0.19	0
KIAA0319L	0	0.370967	0.11	0.24	0
KIAA0907	0	-0.379726	0	0.361	0
KIAA1109	0	0.622579	0.129	0.169	0
KIAA1191	0	0.252943	0.095	0.354	0
KIAA1217	0	0.525593	0.11	0.217	0
KIAA1522	0	0.27361	0.12	0.369	0
KIAA1671	0	0.281858	0.085	0.241	0
KIDINS220	0	0.261691	0.087	0.248	0
KIF13B	0	0.801943	0.168	0.18	0
KIF16B	0	0.515687	0.144	0.321	0
KIF1B	0	0.367334	0.082	0.22	0
KIF1C	0	0.450417	0.138	0.391	0
KIF22	0	0.297703	0.089	0.235	0
KIF5B	0	-0.58636	0.19	0.812	0
KIN	0	0.483951	0.109	0.207	0
KLC4	0	0.305127	0.094	0.239	0
KLF3	0	0.287604	0.21	0.643	0
KLK1	0	0.687093	0.192	0.414	0
KMT2A	0	0.346534	0.112	0.309	0
KMT2C	0	0.866308	0.199	0.37	0
KMT2D	0	0.461453	0.077	0.138	0
KMT2E	0	0.921254	0.323	0.597	0
KMT2E-AS1	0	0.793488	0.154	0.156	0
KNOP1	0	0.342693	0.132	0.402	0
KRT10	0	-1.04884	0.068	0.785	0
KRT19	0	-0.779899	0.473	0.945	0
KRT20	0	1.86207	0.387	0.469	0
KRT23	0	-0.611708	0.002	0.347	0
KRT7	0	-0.874976	0.004	0.365	0
KRTCAP3	0	-0.575176	0.091	0.689	0
KTN1	0	0.409948	0.296	0.77	0
KXD1	0	-0.266671	0.07	0.57	0
LAGE3	0	-0.69528	0.036	0.645	0
LAMA3	0	1.05338	0.159	0.413	0
LAMB1	0	0.286074	0.067	0.171	0
LAMP1	0	-0.520867	0.129	0.753	0
LAMP2	0	-0.317957	0.061	0.518	0
LAMTOR1	0	-0.304308	0.158	0.755	0
LAMTOR2	0	-0.463185	0.177	0.795	0
LAMTOR5	0	-0.648474	0.198	0.85	0
LAPTM4A	0	-0.750089	0.124	0.77	0
LAPTM4B	0	-0.55661	0.029	0.538	0
LARP1B	0	0.364601	0.12	0.345	0
LARP4B	0	0.257203	0.089	0.282	0
LARS	0	0.280089	0.121	0.42	0
LASP1	0	0.420006	0.19	0.576	0
LCN2	0	-2.50535	0.076	0.777	0
LCOR	0	0.565872	0.157	0.291	0
LDHA	0	-1.58966	0.278	0.919	0
LDHB	0	-1.36934	0.151	0.797	0
LDLR	0	0.78251	0.303	0.692	0
LENG8	0	0.577661	0.178	0.417	0
LETM1	0	0.368489	0.132	0.363	0
LGALS1	0	-0.794798	0.032	0.397	0
LGALS3	0	0.496549	0.676	0.951	0
LGALS4	0	1.5311	0.847	0.951	0
LGALS9	0	0.659369	0.25	0.529	0
LIF	0	-0.317936	0.022	0.33	0
LIMA1	0	1.01372	0.306	0.512	0
LIMK2	0	0.607786	0.127	0.229	0
LIMS1	0	-0.289285	0.046	0.491	0
LINC00116	0	-0.457434	0	0.421	0
LINC00152	0	-0.6835	0	0.525	0
LINC00493	0	-1.59919	0	0.839	0
LINC00511	0	0.250591	0.081	0.29	0
LINC00657	0	-1.13386	0	0.74	0
LINC00668	0	0.486249	0.07	0.172	0
LINC00969	0	-0.450098	0	0.417	0
LINC00998	0	-0.514269	0	0.49	0
LINC01133	0	0.678183	0.174	0.394	0
LINC01207	0	-0.412718	0	0.318	0
LINC01420	0	-0.744317	0	0.599	0
LIPG	0	0.332841	0.067	0.271	0
LIPH	0	0.65709	0.216	0.463	0
LLGL2	0	0.980563	0.401	0.713	0
LLNLR-245B6.1	0	-0.344858	0	0.358	0
LMAN2	0	-0.458891	0.159	0.778	0
LMF2	0	0.332636	0.102	0.236	0
LMNA	0	0.365538	0.464	0.878	0
LMO7	0	0.300055	0.236	0.673	0
LNPEP	0	0.250075	0.074	0.187	0
LPCAT4	0	0.409918	0.122	0.248	0
LPIN3	0	0.297858	0.08	0.183	0
LPP	0	0.553338	0.208	0.496	0
LRBA	0	0.622296	0.127	0.257	0
LRP1	0	0.373774	0.091	0.229	0
LRP5	0	0.311049	0.088	0.299	0
LRRC59	0	-0.423924	0.125	0.718	0
LSG1	0	0.337053	0.079	0.185	0
LSM1	0	-0.419078	0.068	0.617	0
LSM2	0	-0.76314	0.067	0.721	0
LSM3	0	-0.535979	0.166	0.797	0
LSM4	0	-1.23235	0.099	0.839	0
LSM5	0	-0.936111	0.128	0.826	0
LSM6	0	-0.355103	0.081	0.599	0
LSM7	0	-0.950098	0.214	0.896	0
LSM8	0	-0.399261	0.127	0.709	0
LSR	0	-0.327105	0.214	0.8	0
LTA4H	0	-0.321144	0.051	0.52	0
LUC7L	0	0.482153	0.131	0.3	0
LUC7L3	0	1.69096	0.47	0.6	0
LURAP1L	0	-0.352796	0.057	0.487	0
LUZP1	0	0.630908	0.198	0.456	0
LY6E	0	-1.39796	0.007	0.709	0
LYPLA1	0	-0.525538	0.099	0.714	0
LYRM1	0	-0.254052	0.032	0.433	0
LYRM4	0	-0.424168	0.033	0.515	0
LYZ	0	-1.84875	0.047	0.536	0
MACC1	0	-0.305193	0.044	0.459	0
MACF1	0	0.404917	0.135	0.374	0
MACROD1	0	-0.4458	0.053	0.57	0
MAD2L2	0	-0.268661	0.011	0.325	0
MAF1	0	-0.496832	0.085	0.679	0
MAGED2	0	-0.254428	0.061	0.427	0
MAGI1	0	0.273128	0.076	0.211	0
MAGI3	0	0.436734	0.104	0.172	0
MAGOH	0	-0.303472	0.112	0.639	0
MAL2	0	-1.04193	0.145	0.802	0
MALAT1	0	2.03167	0.926	0.98	0
MALL	0	0.479714	0.155	0.494	0
MALSU1	0	-0.559341	0.026	0.555	0
MAN2C1	0	0.711586	0.132	0.155	0
MANBAL	0	-0.443034	0.039	0.542	0
MANF	0	-0.780383	0.081	0.712	0
MAOA	0	0.785625	0.19	0.239	0
MAP1LC3B	0	-0.428793	0.171	0.782	0
MAP2K3	0	-0.294128	0.108	0.64	0
MAP3K11	0	0.458197	0.146	0.392	0
MAP4	0	0.27231	0.129	0.447	0
MAP7	0	0.602744	0.186	0.475	0
MAPK3	0	0.62977	0.209	0.434	0
MAPRE1	0	-0.471026	0.096	0.672	0
2025-03-06	0	0.355226	0.15	0.479	0
2025-03-07	0	0.299842	0.094	0.265	0
MARCKSL1	0	-1.15337	0.219	0.894	0
MARVELD3	0	0.393176	0.142	0.379	0
MAST2	0	0.4335	0.105	0.186	0
MAT2A	0	0.973784	0.241	0.417	0
MAVS	0	0.476474	0.137	0.327	0
MBD3	0	0.313444	0.086	0.228	0
MBD4	0	0.353202	0.108	0.282	0
MBNL1	0	0.804044	0.241	0.414	0
MBNL2	0	0.323567	0.091	0.259	0
MBTPS1	0	0.348008	0.098	0.287	0
MCF2L	0	0.321417	0.066	0.15	0
MCL1	0	-0.373935	0.287	0.837	0
MCRIP2	0	0.810438	0.153	0	0
MCTP2	0	0.594626	0.12	0.143	0
MCTS1	0	-0.506463	0.096	0.685	0
MCUR1	0	-0.383789	0.048	0.535	0
MDH2	0	-0.801289	0.199	0.857	0
MDK	0	-0.977985	0.144	0.733	0
MDM2	0	0.321021	0.087	0.25	0
MDM4	0	0.433561	0.132	0.332	0
MDN1	0	0.493351	0.082	0.151	0
MEA1	0	-0.335441	0.068	0.607	0
MEAF6	0	-0.259117	0.076	0.571	0
MED15	0	0.327242	0.111	0.358	0
MED29	0	0.85205	0.193	0.292	0
MED30	0	-0.40168	0.027	0.451	0
MEPCE	0	0.7051	0.147	0.248	0
MESDC1	0	-0.37955	0	0.395	0
MESDC2	0	-0.582935	0	0.533	0
MEST	0	-0.329834	0.042	0.491	0
MET	0	-0.303791	0.027	0.413	0
METTL12	0	-0.485478	0	0.347	0
METTL17	0	0.446458	0.09	0.176	0
METTL5	0	-0.566646	0.076	0.699	0
METTL9	0	-0.656283	0.055	0.701	0
MFF	0	-0.450323	0.071	0.641	0
MFSD10	0	-0.43257	0.06	0.605	0
MGEA5	0	-0.487848	0	0.469	0
MGLL	0	0.890521	0.258	0.543	0
MGST1	0	-0.706567	0.195	0.823	0
MGST2	0	-0.360599	0.146	0.713	0
MGST3	0	-0.384687	0.244	0.837	0
MIA3	0	0.506013	0.13	0.288	0
MICAL1	0	0.409559	0.085	0.157	0
MICAL3	0	0.501551	0.12	0.223	0
MICALL2	0	0.547171	0.122	0.238	0
MICU1	0	0.395499	0.096	0.224	0
MIDN	0	0.298703	0.255	0.686	0
MIER1	0	0.676279	0.17	0.281	0
MIF	0	-1.87848	0.108	0.932	0
MINK1	0	0.501881	0.126	0.254	0
MINOS1	0	-0.508335	0.243	0.85	0
MIR194-2HG	0	1.16543	0.191	0.157	0
MIR222HG	0	0.41877	0.093	0.218	0
MIR22HG	0	0.947047	0.209	0.225	0
MIR4435-2HG	0	-0.443047	0.026	0.49	0
MIS18BP1	0	0.408786	0.097	0.192	0
MISP	0	0.283645	0.313	0.781	0
MKI67	0	0.251973	0.061	0.239	0
MKKS	0	-0.874022	0.037	0.7	0
MKNK2	0	0.357953	0.174	0.504	0
MLEC	0	-0.253299	0.197	0.747	0
MLF2	0	-0.312913	0.175	0.766	0
MLLT4	0	-0.622123	0	0.552	0
MLLT6	0	0.34169	0.103	0.34	0
MLPH	0	0.29363	0.123	0.291	0
MLX	0	0.355193	0.151	0.444	0
MLXIP	0	0.735222	0.265	0.554	0
MMADHC	0	-0.512185	0.09	0.707	0
MMP24-AS1	0	-1.02721	0	0.702	0
MMP7	0	-1.4616	0	0.355	0
MNT	0	0.279557	0.093	0.264	0
MOB1A	0	-0.266934	0.101	0.623	0
MOGAT3	0	0.508634	0.101	0.144	0
MORF4L2	0	-0.55431	0.151	0.772	0
MPC2	0	-0.418138	0.208	0.825	0
MPDU1	0	0.462611	0.146	0.347	0
MPG	0	-0.719711	0.06	0.701	0
MPHOSPH8	0	0.760737	0.284	0.578	0
MPLKIP	0	-0.695945	0.067	0.714	0
MPND	0	0.289714	0.077	0.21	0
MPP5	0	0.267513	0.074	0.178	0
MPRIP	0	0.260949	0.093	0.327	0
MPST	0	-0.379585	0.227	0.831	0
MPZL1	0	-0.292686	0.06	0.533	0
MRFAP1	0	-0.485728	0.121	0.743	0
MROH1	0	0.361338	0.101	0.27	0
MRPL11	0	-0.508388	0.095	0.701	0
MRPL12	0	-0.71513	0.115	0.769	0
MRPL13	0	-0.503684	0.107	0.681	0
MRPL14	0	-0.698458	0.16	0.828	0
MRPL15	0	-0.323355	0.068	0.566	0
MRPL17	0	-0.381808	0.061	0.548	0
MRPL18	0	-0.565359	0.127	0.714	0
MRPL19	0	-0.30957	0.055	0.518	0
MRPL20	0	-0.578895	0.152	0.791	0
MRPL22	0	-0.309381	0.084	0.565	0
MRPL23	0	-0.906532	0.06	0.77	0
MRPL24	0	-0.387768	0.046	0.524	0
MRPL3	0	-0.423939	0.083	0.654	0
MRPL32	0	-0.438628	0.101	0.697	0
MRPL33	0	-0.385436	0.143	0.746	0
MRPL36	0	-0.684729	0.079	0.711	0
MRPL37	0	-0.523004	0.052	0.622	0
MRPL4	0	-0.648712	0.079	0.691	0
MRPL40	0	-0.250392	0.074	0.541	0
MRPL41	0	-0.756216	0.143	0.835	0
MRPL42	0	-0.352519	0.093	0.649	0
MRPL43	0	-0.348549	0.092	0.641	0
MRPL47	0	-0.265637	0.101	0.596	0
MRPL48	0	-0.312439	0.059	0.517	0
MRPL50	0	-0.415316	0.053	0.575	0
MRPL51	0	-0.754949	0.162	0.833	0
MRPL55	0	-0.338036	0.105	0.659	0
MRPL57	0	-0.494144	0.173	0.799	0
MRPL9	0	-0.457283	0.044	0.575	0
MRPS12	0	-0.509604	0.134	0.752	0
MRPS14	0	-0.321668	0.055	0.53	0
MRPS15	0	-0.55702	0.107	0.74	0
MRPS16	0	-0.365385	0.116	0.699	0
MRPS2	0	-0.401938	0.052	0.551	0
MRPS21	0	-0.383277	0.116	0.635	0
MRPS23	0	-0.337801	0.053	0.532	0
MRPS26	0	-0.763288	0.068	0.686	0
MRPS33	0	-0.391703	0.13	0.751	0
MRPS34	0	-0.738533	0.125	0.787	0
MRPS35	0	-0.394185	0.112	0.678	0
MS4A12	0	1.81273	0.171	0.011	0
MSRB2	0	-0.463768	0.067	0.619	0
MST1R	0	0.25438	0.074	0.209	0
MT-ATP8	0	1.63472	0.387	0.324	0
MT-ND2	0	-1.13284	0.844	0.98	0
MT-ND3	0	1.57504	0.923	0.954	0
MT-ND4L	0	1.23632	0.579	0.833	0
MT-ND5	0	0.683507	0.753	0.937	0
MT-ND6	0	0.457829	0.187	0.472	0
MT1E	0	2.32371	0.506	0.256	0
MT1F	0	0.825365	0.155	0.209	0
MT1G	0	2.92577	0.495	0.358	0
MT1M	0	1.58215	0.192	0.05	0
MT1X	0	1.09156	0.339	0.486	0
MT2A	0	1.80333	0.418	0.52	0
MTCH1	0	-0.541436	0.132	0.75	0
MTCH2	0	-0.565431	0.115	0.724	0
MTDH	0	-1.22519	0.136	0.847	0
MTHFD1L	0	-0.266923	0.009	0.335	0
MTHFD2	0	-0.613106	0.046	0.583	0
MTHFR	0	0.345849	0.072	0.142	0
MTMR11	0	0.769447	0.19	0.273	0
MTRNR2L1	0	1.51187	0.295	0.156	0
MTRNR2L12	0	5.70978	0.839	0.399	0
MTRNR2L8	0	4.65529	0.773	0.339	0
MTUS1	0	0.46937	0.121	0.221	0
MUC1	0	0.337877	0.231	0.468	0
MUC12	0	2.30916	0.432	0.55	0
MUC2	0	3.81579	0.229	0	0
MUC20-OT1	0	1.33602	0.23	0	0
MUC4	0	2.49782	0.437	0.151	0
MUC5B	0	0.97526	0.234	0.294	0
MUM1	0	0.251755	0.078	0.269	0
MVP	0	0.714083	0.303	0.618	0
MXD1	0	0.487574	0.174	0.459	0
MYADM	0	0.488645	0.201	0.49	0
MYC	0	-0.994263	0.082	0.676	0
MYDGF	0	-1.35669	0.088	0.848	0
MYEOV2	0	-1.33763	0	0.805	0
MYH14	0	0.515591	0.247	0.626	0
MYH9	0	0.870712	0.36	0.718	0
MYL6	0	0.425113	0.741	0.97	0
MYO10	0	0.360233	0.148	0.452	0
MYO15B	0	0.744063	0.133	0.265	0
MYO19	0	0.463231	0.099	0.243	0
MYO1A	0	0.896041	0.178	0.139	0
MYO1C	0	0.801705	0.228	0.391	0
MYO1D	0	0.43722	0.169	0.43	0
MYO1E	0	0.794982	0.167	0.314	0
MYO5C	0	0.454595	0.103	0.191	0
MYO6	0	0.293488	0.184	0.579	0
MYO7B	0	0.870281	0.177	0.194	0
MYO9A	0	0.366967	0.079	0.13	0
MYO9B	0	0.271828	0.078	0.203	0
MYSM1	0	0.454316	0.101	0.143	0
MZT1	0	-0.352445	0.035	0.446	0
MZT2A	0	-1.44999	0.092	0.871	0
MZT2B	0	-0.866125	0.175	0.868	0
N4BP2L2	0	0.816911	0.32	0.578	0
NAA10	0	-0.754115	0.11	0.775	0
NAA20	0	-0.728252	0.081	0.713	0
NAA60	0	0.28969	0.097	0.28	0
NAAA	0	0.33278	0.086	0.171	0
NABP1	0	0.779927	0.165	0.265	0
NACA	0	-0.984	0.537	0.968	0
NADSYN1	0	0.731633	0.155	0.298	0
NAMPT	0	-0.252987	0.132	0.64	0
NANS	0	0.478085	0.312	0.727	0
NAP1L1	0	-1.53458	0.119	0.874	0
NAPA	0	0.413754	0.171	0.481	0
NARS	0	0.355533	0.173	0.516	0
NASP	0	0.518685	0.196	0.467	0
NBEAL1	0	-0.434484	0.246	0.862	0
NBEAL2	0	0.321341	0.065	0.203	0
NBL1	0	-0.378651	0.173	0.734	0
NBR1	0	0.356418	0.125	0.32	0
NCBP2	0	-0.302018	0.078	0.582	0
NCBP2-AS2	0	-0.434511	0.055	0.591	0
NCBP3	0	0.294501	0.095	0.249	0
NCL	0	0.431816	0.4	0.832	0
NCOA7	0	-0.725914	0.134	0.74	0
NCOR1	0	0.616568	0.263	0.63	0
NDEL1	0	0.326779	0.098	0.258	0
NDFIP1	0	-0.565352	0.063	0.631	0
NDRG1	0	0.309892	0.217	0.5	0
NDRG2	0	0.618793	0.144	0.223	0
NDUFA1	0	0.458639	0.512	0.899	0
NDUFA11	0	-0.286353	0.28	0.869	0
NDUFA13	0	0.445069	0.356	0.791	0
NDUFA3	0	0.370926	0.32	0.761	0
NDUFA4	0	-1.26066	0.31	0.935	0
NDUFA7	0	-0.263029	0.041	0.437	0
NDUFA8	0	-0.478898	0.115	0.71	0
NDUFAB1	0	-1.02882	0.127	0.834	0
NDUFAF3	0	-0.339298	0.105	0.641	0
NDUFAF4	0	-0.307096	0.068	0.524	0
NDUFB1	0	0.635537	0.333	0.706	0
NDUFB11	0	-0.645581	0.276	0.888	0
NDUFB5	0	-0.490475	0.135	0.769	0
NDUFB6	0	-0.40973	0.129	0.698	0
NDUFB7	0	0.493978	0.498	0.905	0
NDUFB9	0	-1.28284	0.214	0.882	0
NDUFC2	0	-0.693404	0.158	0.822	0
NDUFS1	0	0.317091	0.122	0.377	0
NDUFS3	0	-0.284013	0.133	0.684	0
NDUFS5	0	-0.720635	0.36	0.928	0
NDUFV3	0	0.575221	0.193	0.415	0
NEAT1	0	1.25344	0.756	0.914	0
NEDD4L	0	0.866181	0.213	0.357	0
NEDD8	0	-0.582274	0.208	0.847	0
NEK6	0	-0.335837	0.031	0.448	0
NELFCD	0	-0.345755	0.068	0.581	0
NEMF	0	0.513906	0.168	0.395	0
NENF	0	-1.16375	0.054	0.811	0
NEO1	0	0.381157	0.099	0.183	0
NET1	0	0.608871	0.262	0.653	0
NFATC2IP	0	0.356011	0.124	0.327	0
NFE2L1	0	0.457967	0.128	0.321	0
NFE2L3	0	-0.427381	0.009	0.461	0
NFKB2	0	0.299625	0.093	0.284	0
NFKBIA	0	-0.612695	0.304	0.829	0
NFKBIZ	0	0.396507	0.164	0.41	0
NFX1	0	0.329744	0.073	0.177	0
NHP2	0	-0.955301	0.142	0.834	0
NHSL1	0	0.406224	0.09	0.187	0
NIFK	0	-0.263251	0.087	0.589	0
NINJ1	0	-0.284893	0.028	0.431	0
NIPBL	0	0.594871	0.175	0.364	0
NISCH	0	0.26903	0.063	0.166	0
NIT2	0	-0.297793	0.063	0.512	0
NKTR	0	0.970076	0.253	0.469	0
NLRC5	0	1.05476	0.2	0.204	0
NMB	0	-0.35291	0.009	0.334	0
NME1	0	-1.04826	0.103	0.777	0
NME4	0	-0.688695	0.035	0.629	0
NOB1	0	-0.469717	0.06	0.607	0
NOL7	0	-0.64466	0.093	0.736	0
NONO	0	-0.532511	0.117	0.74	0
NOP10	0	-0.657375	0.175	0.812	0
NOP16	0	-0.287627	0.074	0.563	0
NOP53	0	1.07805	0.184	0	0
NORAD	0	0.74547	0.151	0	0
NOSTRIN	0	0.304447	0.096	0.234	0
NPC2	0	-1.04464	0.153	0.834	0
NPDC1	0	-0.550007	0.117	0.66	0
NPM1	0	-1.57025	0.318	0.94	0
NPM3	0	-0.777347	0.029	0.62	0
NQO1	0	-0.800938	0.115	0.741	0
NR2C1	0	0.286824	0.072	0.196	0
NR4A1	0	0.985811	0.458	0.796	0
NRDC	0	0.663342	0.181	0.384	0
NSD1	0	0.537847	0.125	0.231	0
NSD3	0	0.866433	0.155	0	0
NSF	0	0.381387	0.092	0.201	0
NSMCE1	0	-0.279072	0.068	0.541	0
NSRP1	0	0.257592	0.122	0.4	0
NSUN6	0	0.608918	0.116	0.142	0
NT5C3A	0	-0.277998	0.113	0.639	0
NT5C3B	0	-0.273778	0.02	0.386	0
NTMT1	0	-0.316507	0.079	0.581	0
NUB1	0	0.267436	0.111	0.358	0
NUDC	0	-0.316089	0.158	0.71	0
NUDCD2	0	-0.366667	0.07	0.591	0
NUDT14	0	-0.471912	0.068	0.609	0
NUDT21	0	-0.370927	0.056	0.574	0
NUDT3	0	-0.256863	0.027	0.423	0
NUDT4	0	-0.741078	0.118	0.762	0
NUDT5	0	-0.315947	0.072	0.569	0
NUFIP2	0	1.11485	0.263	0.419	0
NUMA1	0	0.879262	0.21	0.318	0
NUMB	0	0.505887	0.136	0.256	0
NUP214	0	0.352359	0.081	0.177	0
NUP62	0	0.32107	0.099	0.285	0
NUP88	0	0.286941	0.074	0.215	0
NUTF2	0	-0.692281	0.089	0.763	0
NUTM2A-AS1	0	0.25722	0.084	0.287	0
NUTM2B-AS1	0	0.261021	0.106	0.336	0
NXF1	0	0.596505	0.131	0.258	0
NXT1	0	-0.60834	0.022	0.563	0
OAZ1	0	-0.845587	0.473	0.951	0
OBFC1	0	-0.272959	0	0.296	0
OCIAD2	0	-1.29152	0.165	0.884	0
ODC1	0	-1.02104	0.127	0.785	0
ODF2L	0	0.263284	0.109	0.318	0
OFD1	0	0.686461	0.224	0.464	0
OGDH	0	0.368326	0.112	0.273	0
OGT	0	0.370509	0.127	0.354	0
OLA1	0	-0.734769	0.092	0.765	0
OLFM4	0	-1.63809	0.048	0.447	0
OPTN	0	0.523215	0.192	0.46	0
OS9	0	0.296046	0.206	0.572	0
OSBPL1A	0	0.292086	0.08	0.156	0
OSER1	0	-0.334982	0.078	0.558	0
OST4	0	-0.578861	0.33	0.92	0
OSTC	0	-0.804233	0.109	0.798	0
OTUD6B-AS1	0	0.321535	0.134	0.429	0
P2RX4	0	0.385516	0.113	0.22	0
P4HB	0	-0.716873	0.286	0.881	0
PABPC1	0	-1.50845	0.43	0.947	0
PACSIN2	0	0.467819	0.131	0.278	0
PADI2	0	0.745361	0.162	0.1	0
PAFAH1B1	0	0.276443	0.122	0.405	0
PAFAH1B3	0	-0.641779	0.066	0.7	0
PAICS	0	-0.559488	0.082	0.624	0
PAIP1	0	-0.440783	0.053	0.606	0
PANK3	0	0.504259	0.136	0.315	0
PAPSS2	0	0.442736	0.118	0.223	0
PARD3	0	0.264272	0.087	0.225	0
PARD6B	0	-0.30817	0.052	0.467	0
PARK7	0	-0.751921	0.192	0.859	0
PARL	0	-0.302452	0.039	0.476	0
PARM1	0	0.250738	0.111	0.313	0
PARP4	0	0.361387	0.123	0.325	0
PATJ	0	1.09299	0.184	0	0
PAWR	0	0.321734	0.18	0.568	0
PBXIP1	0	0.436909	0.068	0.153	0
PCBD1	0	-1.00072	0.168	0.852	0
PCBP1	0	-0.264166	0.23	0.828	0
PCBP2	0	-0.279987	0.289	0.867	0
PCF11	0	0.91609	0.203	0.302	0
PCK1	0	2.32993	0.459	0.287	0
PCM1	0	0.683588	0.155	0.297	0
PCMT1	0	-0.307543	0.087	0.59	0
PCNA	0	-0.364951	0.081	0.477	0
PCNP	0	-0.456239	0.097	0.683	0
PCSK7	0	0.490649	0.218	0.539	0
PDCD2	0	-0.636119	0.041	0.658	0
PDCD4	0	1.02534	0.286	0.455	0
PDCD5	0	-0.98885	0.149	0.845	0
PDCD6	0	-0.820902	0.123	0.803	0
PDCD6IP	0	0.5008	0.204	0.544	0
PDE4C	0	-0.497234	0.002	0.37	0
PDE8A	0	0.304602	0.087	0.19	0
PDE9A	0	0.4596	0.09	0.115	0
PDGFA	0	0.310182	0.118	0.271	0
PDIA3	0	-0.826215	0.177	0.809	0
PDIA4	0	-0.586236	0.127	0.734	0
PDIA6	0	-1.09426	0.136	0.837	0
PDLIM5	0	0.328502	0.174	0.516	0
PDXDC1	0	0.864298	0.261	0.481	0
PDXK	0	-0.338429	0.112	0.644	0
PDZK1IP1	0	-1.08362	0.062	0.597	0
PEBP1	0	-0.68905	0.25	0.864	0
PER1	0	0.496004	0.101	0.13	0
PER2	0	0.497277	0.121	0.274	0
PERP	0	-2.16656	0.145	0.922	0
PET100	0	0.432202	0.247	0.604	0
PEX26	0	0.536356	0.115	0.241	0
PFDN2	0	-0.718618	0.152	0.796	0
PFDN4	0	-0.964989	0.082	0.762	0
PFDN5	0	-0.390792	0.455	0.944	0
PFKL	0	0.519523	0.247	0.619	0
PFN1	0	-1.78909	0.324	0.953	0
PGAM1	0	-0.766662	0.125	0.769	0
PGD	0	-0.40549	0.044	0.511	0
PGGT1B	0	0.291023	0.084	0.188	0
PGK1	0	-1.44256	0.167	0.871	0
PGLS	0	-0.62161	0.115	0.777	0
PGM2L1	0	0.323033	0.1	0.301	0
PGP	0	-0.331579	0.037	0.458	0
PGPEP1	0	0.319761	0.089	0.235	0
PGRMC1	0	-0.669731	0.1	0.738	0
PHACTR4	0	0.618725	0.156	0.244	0
PHB	0	-0.276902	0.274	0.833	0
PHB2	0	-0.440316	0.155	0.761	0
PHC3	0	0.274689	0.069	0.144	0
PHF3	0	0.609809	0.157	0.301	0
PHF5A	0	-0.372364	0.047	0.536	0
PHGR1	0	2.82586	0.62	0.801	0
PHIP	0	0.57067	0.169	0.435	0
PHKB	0	0.410297	0.123	0.322	0
PHKG2	0	0.354465	0.097	0.264	0
PHLDA1	0	-1.28318	0.033	0.659	0
PHLDA2	0	-2.09788	0.182	0.918	0
PHLDA3	0	-0.329261	0.006	0.297	0
PHYH	0	0.337075	0.133	0.342	0
PHYKPL	0	0.584754	0.141	0.205	0
PI3	0	-1.1787	0.029	0.362	0
PI4KA	0	0.389411	0.084	0.154	0
PIBF1	0	0.4659	0.087	0.127	0
PIGG	0	0.296848	0.064	0.154	0
PIGP	0	-0.376259	0.047	0.524	0
PIGR	0	1.84078	0.764	0.547	0
PIGZ	0	0.26118	0.102	0.236	0
PILRB	0	0.701179	0.154	0.258	0
PIM1	0	-0.348234	0.037	0.418	0
PIM3	0	-0.664946	0.086	0.691	0
PIN1	0	-0.359693	0.079	0.618	0
PIP5K1A	0	0.311496	0.071	0.181	0
PITHD1	0	-0.274714	0.054	0.482	0
PITPNM1	0	0.309347	0.082	0.211	0
PITX1	0	-0.434218	0.001	0.402	0
PJA2	0	0.546843	0.129	0.184	0
PKD1	0	0.340383	0.069	0.148	0
PKM	0	-1.12135	0.252	0.891	0
PKN2	0	1.03386	0.273	0.411	0
PKP2	0	0.332279	0.134	0.46	0
PKP3	0	-0.337629	0.14	0.736	0
PLA2G16	0	-1.17972	0.015	0.562	0
PLAC8	0	0.724193	0.222	0.451	0
PLAUR	0	-0.974284	0.137	0.766	0
PLBD1	0	-0.560361	0.044	0.575	0
PLCD3	0	0.332432	0.11	0.325	0
PLCE1	0	0.859345	0.156	0.123	0
PLCG2	0	5.74083	0.765	0.192	0
PLEC	0	0.418502	0.214	0.604	0
PLEK2	0	-0.397348	0.044	0.506	0
PLEKHA5	0	0.361467	0.113	0.3	0
PLEKHA6	0	0.561742	0.131	0.202	0
PLEKHG6	0	0.469246	0.127	0.278	0
PLEKHM1	0	0.483618	0.106	0.203	0
PLIN2	0	-0.315051	0.068	0.439	0
PLK2	0	0.549148	0.153	0.408	0
PLP2	0	-1.11323	0.176	0.856	0
PLPP2	0	-0.625182	0.136	0.776	0
PLS1	0	0.723153	0.223	0.467	0
PLXNA2	0	0.550063	0.114	0.145	0
PLXNB1	0	0.507506	0.118	0.289	0
PLXNB2	0	0.479296	0.186	0.469	0
PMEPA1	0	-0.828915	0.053	0.644	0
PMM1	0	0.512535	0.136	0.285	0
PMM2	0	0.541444	0.111	0.132	0
PNISR	0	1.34038	0.426	0.62	0
PNKP	0	0.318633	0.112	0.357	0
PNN	0	1.50673	0.444	0.602	0
PNP	0	0.761421	0.209	0.422	0
PNRC1	0	-0.375874	0.127	0.685	0
PNRC2	0	0.371959	0.22	0.585	0
PODXL2	0	-0.276568	0.016	0.35	0
POF1B	0	0.589145	0.202	0.484	0
POLD2	0	-0.380729	0.098	0.659	0
POLD4	0	0.389179	0.096	0.194	0
POLDIP2	0	-0.353604	0.06	0.566	0
POLE4	0	-0.393371	0.074	0.596	0
POLR1D	0	-0.911483	0.173	0.857	0
POLR2A	0	1.5793	0.314	0.344	0
POLR2C	0	-0.275877	0.076	0.536	0
POLR2E	0	-0.28059	0.136	0.708	0
POLR2F	0	-0.740863	0.14	0.789	0
POLR2G	0	-0.388114	0.065	0.552	0
POLR2I	0	-0.377992	0.164	0.762	0
POLR2J	0	-0.319609	0.2	0.81	0
POLR2J3	0	-0.611839	0.008	0.492	0
POLR2J3.1	0	1.27558	0.231	0	0
POLR2K	0	-0.768087	0.099	0.786	0
POMP	0	-1.35766	0.213	0.911	0
PON2	0	-0.50362	0.074	0.655	0
POP7	0	-0.510531	0.058	0.62	0
PPA1	0	-1.64636	0.181	0.903	0
PPA2	0	-0.528771	0.076	0.623	0
PPARA	0	0.397454	0.102	0.217	0
PPARG	0	0.313855	0.133	0.362	0
PPDPF	0	-0.659572	0.502	0.977	0
PPFIBP2	0	0.32369	0.077	0.126	0
PPIA	0	-1.40963	0.415	0.952	0
PPIB	0	-0.75579	0.262	0.872	0
PPIC	0	-0.335218	0.08	0.508	0
PPIF	0	-0.29741	0.077	0.543	0
PPIH	0	-0.2583	0.053	0.466	0
PPIL2	0	0.3867	0.083	0.141	0
PPIL3	0	-0.278479	0.025	0.411	0
PPIP5K2	0	0.439812	0.109	0.193	0
PPM1G	0	-0.553268	0.091	0.706	0
PPP1CA	0	-0.40515	0.208	0.822	0
PPP1CC	0	-0.736768	0.099	0.76	0
PPP1R10	0	2.03076	0.425	0.31	0
PPP1R12A	0	0.599376	0.167	0.396	0
PPP1R12B	0	0.470867	0.098	0.128	0
PPP1R12C	0	0.280963	0.074	0.18	0
PPP1R14B	0	-0.89607	0.078	0.747	0
PPP1R15A	0	0.881174	0.528	0.852	0
PPP1R15B	0	0.49101	0.173	0.456	0
PPP1R2	0	-0.258595	0.077	0.544	0
PPP2CA	0	-0.271342	0.079	0.563	0
PPP2R3C	0	0.316945	0.103	0.277	0
PPP2R4	0	-0.342283	0	0.364	0
PPP4C	0	-0.428317	0.152	0.778	0
PPP4R3A	0	0.466336	0.136	0.339	0
PPP4R3B	0	0.309043	0.124	0.402	0
PPP6R2	0	0.263781	0.072	0.181	0
PPP6R3	0	0.358736	0.103	0.286	0
PPT1	0	-0.307519	0.018	0.386	0
PRAC1	0	0.601095	0.294	0.473	0
PRAP1	0	-0.85652	0.09	0.584	0
PRDM2	0	0.41613	0.105	0.204	0
PRDX1	0	-1.07454	0.262	0.9	0
PRDX2	0	-0.602277	0.312	0.883	0
PRDX3	0	-0.308732	0.12	0.683	0
PRDX4	0	-1.31046	0.076	0.807	0
PRDX5	0	-0.453606	0.461	0.941	0
PRDX6	0	0.686342	0.289	0.825	0
PRELID1	0	-0.953362	0.192	0.883	0
PRELID3B	0	-0.71755	0.138	0.789	0
PRKAG2	0	0.44701	0.106	0.217	0
PRKCD	0	0.405549	0.1	0.216	0
PRKRA	0	-0.354759	0.044	0.525	0
PRNP	0	-0.258203	0.023	0.4	0
PROSC	0	-0.354047	0	0.376	0
PRPF3	0	0.399544	0.084	0.173	0
PRPF38B	0	0.33808	0.189	0.594	0
PRPF4B	0	1.46963	0.363	0.42	0
PRPF8	0	0.367833	0.126	0.378	0
PRPS2	0	-0.267358	0.046	0.451	0
PRR14L	0	0.347998	0.087	0.152	0
PRR5L	0	0.432135	0.086	0.125	0
PRR7	0	-0.399454	0.01	0.431	0
PRRC2A	0	0.310104	0.122	0.424	0
PRRC2C	0	0.941279	0.395	0.729	0
PRRG2	0	0.324722	0.081	0.177	0
PRSS22	0	-0.453887	0.012	0.409	0
PRSS23	0	-0.524598	0.048	0.482	0
PSAP	0	-0.250647	0.243	0.823	0
PSAT1	0	-0.394999	0.006	0.316	0
PSEN1	0	0.250229	0.106	0.294	0
PSENEN	0	-0.366086	0.081	0.603	0
PSMA1	0	-0.796517	0.13	0.813	0
PSMA2	0	-0.902705	0.077	0.765	0
PSMA3	0	-0.313875	0.143	0.68	0
PSMA3-AS1	0	0.470434	0.162	0.381	0
PSMA4	0	-0.668772	0.153	0.778	0
PSMA5	0	-0.436456	0.133	0.724	0
PSMA7	0	-1.75706	0.24	0.916	0
PSMB1	0	-0.802734	0.199	0.865	0
PSMB2	0	-0.705398	0.105	0.75	0
PSMB3	0	-0.686232	0.184	0.822	0
PSMB4	0	-0.333941	0.115	0.653	0
PSMB5	0	-0.758237	0.104	0.773	0
PSMB6	0	-0.422361	0.177	0.77	0
PSMB7	0	-0.569181	0.16	0.802	0
PSMC2	0	-0.323663	0.056	0.51	0
PSMD14	0	-0.354736	0.082	0.599	0
PSMD4	0	-0.344743	0.144	0.704	0
PSMD7	0	-0.296131	0.151	0.699	0
PSMD8	0	-0.449444	0.203	0.807	0
PSMF1	0	-0.354092	0.095	0.644	0
PSMG1	0	-0.481016	0.049	0.536	0
PSMG3	0	-0.342417	0.075	0.587	0
PSMG4	0	-0.257719	0.043	0.445	0
PTCD3	0	0.365696	0.114	0.339	0
PTDSS1	0	-0.263556	0.033	0.426	0
PTGES3	0	-0.698394	0.263	0.875	0
PTK2B	0	0.328037	0.073	0.125	0
PTK6	0	0.403848	0.129	0.311	0
PTMA	0	-0.488275	0.884	0.992	0
PTMS	0	-1.19844	0.097	0.803	0
PTP4A2	0	-0.504196	0.164	0.799	0
PTPMT1	0	-0.327223	0.023	0.433	0
PTPN18	0	0.701081	0.135	0.33	0
PTPN6	0	0.261285	0.059	0.162	0
PTPRF	0	0.489531	0.221	0.549	0
PTPRJ	0	0.255938	0.044	0.157	0
PTRH1	0	-0.290175	0.023	0.402	0
PTS	0	-0.329722	0.083	0.611	0
PTTG1	0	-0.484054	0.051	0.397	0
PUM1	0	0.417067	0.148	0.468	0
PUM2	0	0.335074	0.112	0.339	0
PUM3	0	0.533197	0.148	0.368	0
PVRL2	0	-0.906441	0	0.654	0
PYCARD	0	-0.410125	0.111	0.661	0
PYCR1	0	-0.565981	0.052	0.622	0
PYURF	0	-0.769645	0.059	0.721	0
QDPR	0	-0.364589	0.022	0.446	0
QPRT	0	-0.445606	0.061	0.522	0
QSOX1	0	-0.275981	0.133	0.566	0
QTRT1	0	0.609439	0.262	0.566	0
RAB11A	0	-0.480502	0.168	0.802	0
RAB1A	0	-0.514376	0.142	0.784	0
RAB1B	0	0.493852	0.179	0.432	0
RAB20	0	-0.319158	0.034	0.395	0
RAB22A	0	-0.318761	0.047	0.523	0
RAB25	0	-0.444521	0.184	0.806	0
RAB2A	0	-0.520436	0.158	0.787	0
RAB30-AS1	0	0.361909	0.094	0.201	0
RAB32	0	-0.257765	0.047	0.427	0
RAB4A	0	-0.621781	0.074	0.716	0
RAB7A	0	-0.265086	0.155	0.741	0
RABGAP1	0	0.286962	0.072	0.179	0
RABGAP1L	0	0.2879	0.098	0.263	0
RABGGTB	0	-0.258864	0.08	0.583	0
RABL6	0	0.407845	0.194	0.539	0
RAC1	0	-1.84913	0.252	0.935	0
RACK1	0	3.56631	0.622	0	0
RAD23A	0	-0.343023	0.176	0.777	0
RAD23B	0	-0.539858	0.082	0.694	0
RAD9A	0	0.329662	0.099	0.249	0
RALA	0	-0.438352	0.095	0.671	0
RALGAPA1	0	0.609171	0.137	0.192	0
RALGAPA2	0	0.263973	0.09	0.297	0
RALGPS2	0	0.60392	0.126	0.214	0
RALY	0	-0.780998	0.13	0.813	0
RAN	0	-1.18614	0.212	0.886	0
RANBP1	0	-1.57153	0.082	0.832	0
RAP1B	0	0.542752	0.177	0.387	0
RAPGEFL1	0	0.336715	0.094	0.201	0
RARRES2	0	1.09492	0.179	0.211	0
RARRES3	0	0.799718	0.124	0.23	0
RASSF6	0	0.89815	0.149	0.206	0
RBBP6	0	0.288992	0.157	0.564	0
RBCK1	0	-1.23532	0.115	0.814	0
RBM10	0	0.327447	0.099	0.299	0
RBM15	0	0.365238	0.073	0.127	0
RBM19	0	0.264847	0.053	0.12	0
RBM23	0	0.322025	0.104	0.255	0
RBM25	0	0.958056	0.361	0.643	0
RBM3	0	-0.722539	0.241	0.863	0
RBM39	0	0.749567	0.519	0.862	0
RBM47	0	0.322769	0.203	0.619	0
RBM5	0	0.848851	0.21	0.303	0
RBM6	0	0.843505	0.221	0.377	0
RBM8A	0	-0.261547	0.208	0.79	0
RBX1	0	-0.275747	0.211	0.799	0
RCN1	0	-0.945844	0.04	0.66	0
RCN2	0	-0.707472	0.036	0.661	0
REL	0	0.462371	0.161	0.479	0
RER1	0	-0.411472	0.126	0.718	0
RERE	0	0.369938	0.127	0.356	0
RETSAT	0	0.387913	0.116	0.265	0
REXO2	0	-0.658883	0.076	0.69	0
RFC1	0	0.255376	0.107	0.34	0
RFWD2	0	-0.314682	0	0.351	0
RGP1	0	0.280839	0.072	0.216	0
RGS10	0	-0.25934	0.044	0.401	0
RHEB	0	-1.2307	0.085	0.837	0
RHOA	0	-0.387038	0.268	0.861	0
RHOB	0	-0.794587	0.272	0.842	0
RHOD	0	-0.2816	0.016	0.34	0
RHOT2	0	0.517052	0.158	0.403	0
RHPN2	0	0.357596	0.134	0.471	0
RICTOR	0	0.412223	0.089	0.213	0
RIF1	0	0.354847	0.102	0.3	0
RIOK3	0	1.03382	0.286	0.441	0
RNASE1	0	0.448833	0.153	0.378	0
RNASEH2B	0	-0.283236	0.045	0.461	0
RNASET2	0	-0.990535	0.117	0.808	0
RNF114	0	-0.565429	0.119	0.73	0
RNF126	0	-0.423759	0.048	0.596	0
RNF130	0	-0.253498	0.042	0.448	0
RNF145	0	-0.460796	0.039	0.518	0
RNF149	0	-0.286564	0.052	0.518	0
RNF187	0	-0.492718	0.044	0.586	0
RNF19A	0	0.527813	0.132	0.241	0
RNF213	0	0.903129	0.265	0.452	0
RNMT	0	0.431435	0.139	0.349	0
RNPEPL1	0	0.56207	0.179	0.407	0
ROCK1	0	0.332251	0.12	0.362	0
ROCK2	0	0.362998	0.156	0.431	0
RP1-313I6.12	0	-0.444587	0	0.303	0
RP11-1094M14.11	0	-0.316598	0	0.343	0
RP11-14N7.2	0	-0.319785	0	0.308	0
RP11-357H14.17	0	-0.822225	0	0.527	0
RP11-532F12.5	0	-0.533729	0	0.49	0
RP11-670E13.6	0	-0.507184	0	0.408	0
RPA3	0	-0.549966	0.085	0.642	0
RPF1	0	-0.2519	0.039	0.415	0
RPIA	0	-0.429992	0.055	0.552	0
RPL10	0	-1.51656	0.797	0.998	0
RPL10A	0	-1.32633	0.595	0.988	0
RPL11	0	-0.803288	0.774	0.995	0
RPL12	0	-1.23994	0.775	0.997	0
RPL13	0	-2.32854	0.669	0.999	0
RPL13A	0	-1.72457	0.807	0.999	0
RPL14	0	-1.14189	0.665	0.991	0
RPL15	0	-1.31398	0.635	0.985	0
RPL17	0	-0.776164	0.203	0.865	0
RPL18	0	-0.904012	0.724	0.994	0
RPL18A	0	-0.779688	0.768	0.997	0
RPL19	0	-1.01675	0.731	0.993	0
RPL21	0	-1.56642	0.672	0.995	0
RPL22	0	-0.391488	0.589	0.971	0
RPL22L1	0	-1.20555	0.171	0.791	0
RPL23	0	-1.27709	0.487	0.972	0
RPL23A	0	-1.4986	0.627	0.992	0
RPL24	0	-0.964343	0.57	0.981	0
RPL26	0	-1.20992	0.634	0.989	0
RPL26L1	0	-0.372931	0.081	0.627	0
RPL27	0	-1.42724	0.492	0.98	0
RPL27A	0	-1.30693	0.723	0.996	0
RPL28	0	-0.465152	0.856	0.999	0
RPL29	0	-0.774135	0.774	0.994	0
RPL3	0	-1.09691	0.727	0.988	0
RPL30	0	-0.815504	0.719	0.991	0
RPL31	0	-1.93791	0.527	0.993	0
RPL32	0	-1.10242	0.711	0.996	0
RPL34	0	-0.753198	0.731	0.993	0
RPL35	0	-0.667172	0.733	0.995	0
RPL35A	0	-1.02073	0.661	0.992	0
RPL36A	0	-1.35365	0.307	0.962	0
RPL37A	0	-0.402905	0.755	0.994	0
RPL38	0	-0.640263	0.644	0.989	0
RPL39	0	-1.5455	0.646	0.994	0
RPL4	0	-1.87927	0.386	0.949	0
RPL5	0	-1.24256	0.499	0.965	0
RPL6	0	-1.05097	0.645	0.98	0
RPL7	0	-2.91682	0.496	0.986	0
RPL7A	0	-0.937042	0.703	0.99	0
RPL8	0	-1.50887	0.749	0.996	0
RPL9	0	-1.23123	0.615	0.983	0
RPLP0	0	-1.43062	0.662	0.987	0
RPLP1	0	-0.964815	0.824	0.997	0
RPLP2	0	-1.30713	0.72	0.996	0
RPN2	0	-0.808417	0.138	0.777	0
RPP25	0	-0.25231	0.028	0.415	0
RPS10	0	-1.77048	0.331	0.965	0
RPS11	0	-0.769931	0.695	0.992	0
RPS12	0	-0.638612	0.794	0.997	0
RPS13	0	-1.38128	0.545	0.984	0
RPS14	0	-1.13441	0.757	0.996	0
RPS15	0	-0.95484	0.786	0.998	0
RPS15A	0	-1.30509	0.631	0.994	0
RPS16	0	-1.46141	0.636	0.994	0
RPS17	0	-4.32861	0.155	0.987	0
RPS18	0	-0.950277	0.857	0.999	0
RPS19	0	-1.13684	0.781	0.999	0
RPS19BP1	0	-0.425328	0.143	0.767	0
RPS2	0	-2.42277	0.667	0.998	0
RPS20	0	-2.41594	0.441	0.989	0
RPS21	0	-0.992392	0.616	0.987	0
RPS23	0	-0.686344	0.711	0.99	0
RPS24	0	-0.623533	0.725	0.993	0
[truncated: 976 more rows]

## Sheet: DEGs_Epithelial cells_NATvsHC
	p_val	avg_log2FC	pct.1	pct.2	p_val_adj
AC090498.1	0	1.54933	0.565	0	0
ALDOA	0	2.53429	0.855	0.119	0
ATP5A1	0	1.72859	0.513	0	0
ATP5B	0	2.4002	0.626	0	0
ATP5C1	0	1.67866	0.548	0	0
ATP5D	0	2.81352	0.754	0	0
ATP5E	0	3.46315	0.896	0	0
ATP5F1	0	1.57473	0.505	0	0
ATP5F1E	0	-3.61453	0	0.678	0
ATP5G1	0	2.16433	0.535	0	0
ATP5G2	0	2.59146	0.672	0	0
ATP5G3	0	2.8822	0.715	0	0
ATP5H	0	1.73328	0.593	0	0
ATP5I	0	2.64274	0.77	0	0
ATP5J	0	2.45471	0.748	0	0
ATP5J2	0	2.15571	0.684	0	0
ATP5L	0	2.98614	0.789	0	0
ATP5O	0	2.07217	0.596	0	0
ATPIF1	0	2.52403	0.734	0	0
C11orf31	0	1.5022	0.579	0	0
C14orf2	0	2.30978	0.683	0	0
C19orf43	0	1.79654	0.653	0	0
CLDN3	0	2.20039	0.937	0.329	0
GLTSCR2	0	2.17472	0.631	0	0
GNB2L1	0	3.91844	0.793	0	0
HN1	0	1.72883	0.587	0	0
MTRNR2L12	0	-3.74	0.671	0.839	0
MTRNR2L8	0	-2.70317	0.606	0.773	0
RPS17	0	3.69568	0.807	0.155	0
SELK	0	1.7895	0.615	0	0
SEPW1	0	2.16423	0.69	0	0
SHFM1	0	1.8455	0.643	0	0
STRA13	0	1.40064	0.521	0	0
TCEB2	0	3.16836	0.863	0	0
USMG5	0	2.56191	0.734	0	0
VIMP	0	1.34415	0.541	0	0
RACK1	4.94065645841247e-324	-3.56631	0	0.622	1.85739038897558e-319
GPX1	1.02271588689138e-321	1.38976	0.496	0	3.84479810517946e-317
C14orf166	0	1.14239	0.479	0	7.1991e-304
FAM195A	1.40148e-304	1.14678	0.474	0	5.26871e-300
ATP5ME	1.02175e-303	-3.1062	0	0.596	3.84116e-299
TCEB1	2.86352e-302	1.04703	0.471	0	1.07651e-297
MYEOV2	5.76778e-300	1.06144	0.468	0	2.16834e-295
LINC00493	3.86826e-296	1.0039	0.462	0	1.45423e-291
ELOB	1.7981e-294	-2.97075	0	0.583	6.75977e-290
PFN1	1.68532e-291	1.80057	0.888	0.324	6.33581e-287
SQRDL	1.63027e-285	1.09862	0.448	0	6.12883e-281
PLCG2	8.72928e-284	-5.85967	0.281	0.765	3.28169e-279
RP11-532F12.5	1.67527e-282	1.04922	0.444	0	6.29801e-278
C20orf24	2.99305e-280	0.965803	0.441	0	1.12521e-275
2025-09-15	7.36747e-267	0.874647	0.423	0	2.76973e-262
TMEM261	3.55602e-263	0.94355	0.418	0	1.33685e-258
FAM46A	1.93125e-262	1.22166	0.417	0	7.26035e-258
FTH1	1.21231e-257	1.14182	0.986	0.59	4.55756e-253
ATP5IF1	9.15454e-256	-2.58917	0	0.527	3.44156e-251
MMP24-AS1	1.35849e-248	0.951937	0.398	0	5.1071e-244
C19orf60	7.92673e-243	0.814854	0.389	0	2.97997e-238
WBSCR22	5.86278e-240	0.751677	0.385	0	2.20405e-235
CCDC64B	5.86278e-240	0.968569	0.385	0	2.20405e-235
C17orf89	7.94985e-233	0.737807	0.375	0	2.98867e-228
CHMP4B	1.93064e-225	1.40572	0.72	0.153	7.25806e-221
ATP5MC3	8.63131e-222	-2.61926	0	0.474	3.24485e-217
PVRL2	9.90977e-219	0.771061	0.355	0	3.72548e-214
SCAND1	1.32161e-218	1.12893	0.637	0.109	4.96844e-214
ATP5MG	9.88565e-218	-2.50388	0	0.467	3.71641e-213
CYBA	5.55617e-216	1.27027	0.749	0.187	2.08878e-211
C16orf13	7.54464e-214	0.737761	0.348	0	2.83633e-209
C7orf73	7.54464e-214	0.639189	0.348	0	2.83633e-209
NGFRAP1	3.73979e-213	0.719802	0.347	0	1.40594e-208
MT-ND2	7.31223e-211	1.37306	0.976	0.844	2.74896e-206
SELENOW	1.22867e-207	-2.21606	0	0.45	4.61907e-203
WBP5	1.30402e-207	0.749741	0.339	0	4.90234e-203
CFD	4.842e-206	1.02758	0.43	0.02	1.8203e-201
PDE4C	7.75121e-206	0.907851	0.35	0.002	2.91399e-201
ATP5MD	2.52656e-205	-2.43445	0	0.446	9.49835e-201
SEPP1	7.47798e-205	1.87586	0.335	0	2.81127e-200
SELT	4.20617e-202	0.571746	0.331	0	1.58127e-197
CDC42EP5	1.98148e-197	0.979291	0.565	0.086	7.44917e-193
CLTB	7.22084e-197	1.20471	0.691	0.16	2.7146e-192
RPS20	1.48877e-194	1.74283	0.843	0.441	5.59689e-190
ATP5PF	1.69513e-193	-2.24506	0	0.426	6.37267e-189
LINC00657	7.89044e-190	0.603642	0.312	0	2.96633e-185
MLLT4	4.22301e-185	0.605613	0.305	0	1.5876e-180
JCHAIN	1.24805e-183	1.08592	0.88	0.363	4.69193e-179
C7orf55	9.73175e-182	0.559497	0.3	0	3.65855e-177
COX5A	1.86479e-181	1.42099	0.739	0.241	7.01051e-177
WHSC1L1	9.99554e-180	0.611865	0.297	0	3.75772e-175
C2orf82	9.99554e-180	0.610146	0.297	0	3.75772e-175
SCO2	1.16325e-179	0.686727	0.309	0.001	4.37311e-175
CST3	1.45445e-179	1.22512	0.911	0.429	5.46786e-175
RTFDC1	4.67049e-179	0.553448	0.296	0	1.75582e-174
RP11-357H14.17	4.67049e-179	0.768842	0.296	0	1.75582e-174
ATP5F1B	5.96674e-179	-2.13721	0	0.4	2.24314e-174
RP1-313I6.12	2.17986e-178	1.00519	0.295	0	8.19497e-174
MIF	4.72575e-178	0.917247	0.568	0.108	1.7766e-173
MRPL23	1.64001e-176	0.8364	0.483	0.06	6.16546e-172
C8orf4	1.02286e-175	1.28258	0.291	0	3.84534e-171
LINC01207	4.7473e-175	0.835521	0.29	0	1.7847e-170
ABHD11-AS1	2.20087e-174	1.10992	0.289	0	8.27394e-170
APOA1BP	2.20087e-174	0.516436	0.289	0	8.27394e-170
C1orf106	2.17839e-172	0.674004	0.286	0	8.18944e-168
PHGR1	5.21968e-172	1.11938	0.989	0.62	1.96229e-167
KRT10	7.73062e-170	0.870895	0.496	0.068	2.90625e-165
C9orf142	4.51261e-169	0.501301	0.281	0	1.69647e-164
UFD1L	4.51261e-169	0.504316	0.281	0	1.69647e-164
RAC1	1.04168e-168	1.18302	0.755	0.252	3.9161e-164
RPL31	1.78761e-168	1.57389	0.882	0.527	6.72035e-164
CLTA	1.0567e-167	0.993406	0.635	0.154	3.97256e-163
MRPL41	3.61648e-164	0.908223	0.603	0.143	1.35958e-159
LINC00969	8.62468e-164	0.538997	0.273	0	3.24236e-159
ATP5MPL	1.99593e-163	-1.98569	0	0.371	7.50348e-159
SERP1	2.06101e-161	1.10782	0.65	0.17	7.74815e-157
TMSB4X	7.12584e-160	0.971853	0.994	0.801	2.67889e-155
PRELID1	3.19911e-159	0.840297	0.661	0.192	1.20267e-154
MPST	1.2091e-157	0.842473	0.704	0.227	4.54551e-153
LINC01420	1.40766e-156	0.440917	0.262	0	5.29195e-152
FKBP1A	1.49832e-156	1.25663	0.648	0.175	5.63279e-152
CSKMT	2.1877e-156	-2.45146	0	0.358	8.22444e-152
LINC00675	6.3302e-156	0.542858	0.261	0	2.37978e-151
HES4	3.06792e-154	1.17299	0.323	0.012	1.15336e-149
PPDPF	2.41187e-153	1.12024	0.932	0.502	9.06719e-149
FAM60A	2.56156e-153	0.522273	0.257	0	9.62991e-149
RPL7	8.86444e-153	1.88505	0.803	0.496	3.3325e-148
ATP5MC2	4.26738e-152	-1.97891	0	0.35	1.60428e-147
TMEM2	5.12035e-152	0.496622	0.255	0	1.92494e-147
ATP5F1D	1.08764e-151	-2.02742	0	0.349	4.08886e-147
EBPL	3.97526e-151	0.741846	0.377	0.03	1.49446e-146
PHLDA2	5.75782e-151	1.30646	0.648	0.182	2.16459e-146
SPINT2	5.81482e-151	1.05495	0.768	0.285	2.18603e-146
FXYD3	2.2082e-150	1.30832	0.937	0.519	8.30149e-146
ALKBH7	2.84866e-150	0.750341	0.652	0.199	1.07092e-145
GBAS	4.54021e-150	0.356822	0.252	0	1.70685e-145
MESDC2	4.54021e-150	0.392708	0.252	0	1.70685e-145
PRSS3	3.34914e-149	0.948364	0.758	0.289	1.25908e-144
C10orf54	8.98102e-149	0.689279	0.249	0	3.37632e-144
ITM2B	1.64779e-148	0.726065	0.617	0.176	6.1947e-144
ZNF90	2.98242e-147	0.541897	0.327	0.019	1.12121e-142
ATP5MF	4.80076e-147	-1.80075	0	0.34	1.8048e-142
RPS10	1.10666e-146	1.40319	0.762	0.331	4.16037e-142
CPSF3L	3.47063e-146	0.395447	0.245	0	1.30475e-141
MUC4	3.68998e-146	-1.8539	0.352	0.437	1.38721e-141
BTG2	2.0939e-145	-1.65448	0.511	0.578	7.8718e-141
BIK	5.64876e-145	0.690576	0.381	0.039	2.12359e-140
RSRP1	1.6773e-144	-1.73444	0.387	0.538	6.30564e-140
PNN	7.74826e-144	-1.58137	0.346	0.444	2.91288e-139
VAMP8	1.04995e-143	0.540037	0.737	0.295	3.94718e-139
SON	2.84548e-143	-1.23843	0.562	0.538	1.06973e-138
HIST1H4C	5.81204e-142	-2.34124	0.332	0.539	2.18498e-137
S100A10	9.59177e-142	1.06239	0.949	0.659	3.60593e-137
ELF3	5.06424e-140	-1.21823	0.89	0.813	1.90385e-135
MZT2A	8.20545e-140	0.791106	0.485	0.092	3.08476e-135
BRD2	4.74187e-139	-1.54216	0.452	0.497	1.78266e-134
TCF25	8.92934e-139	-1.26786	0.493	0.509	3.3569e-134
CYSTM1	4.63584e-138	0.838537	0.82	0.365	1.7428e-133
MAP1LC3B	2.05166e-137	0.566388	0.577	0.171	7.71301e-133
LINC00998	3.4591e-137	0.364793	0.231	0	1.30041e-132
C1QBP	3.77803e-137	1.10224	0.451	0.074	1.42031e-132
GOLGB1	7.04377e-137	-1.53838	0.348	0.407	2.64803e-132
BAG1	3.4002e-136	0.869612	0.589	0.159	1.27827e-131
LSM4	3.6032e-136	0.683971	0.488	0.099	1.35459e-131
MYDGF	4.45756e-136	0.730587	0.468	0.088	1.67577e-131
C21orf59	6.56766e-136	0.360839	0.229	0	2.46905e-131
C4orf48	2.28296e-135	0.887409	0.475	0.092	8.58257e-131
ADI1	3.55133e-135	0.699504	0.48	0.094	1.33509e-130
GUK1	1.0608e-134	0.58819	0.692	0.262	3.98797e-130
LINC00116	1.24197e-134	0.410995	0.227	0	4.66906e-130
EPCAM	2.6637e-134	1.01728	0.867	0.449	1.00139e-129
STARD10	2.15514e-133	0.585663	0.57	0.171	8.10204e-129
HNRNPA0	2.17803e-133	0.851778	0.519	0.115	8.18808e-129
MGEA5	1.01368e-132	0.380223	0.224	0	3.81082e-128
SRI	2.18854e-132	0.904298	0.827	0.381	8.2276e-128
TNFRSF12A	2.87253e-132	0.629983	0.372	0.046	1.0799e-127
COX6A1	3.60393e-132	0.962049	0.845	0.409	1.35486e-127
AGR3	5.67469e-132	1.01443	0.641	0.202	2.13334e-127
PERP	2.83749e-131	0.598844	0.544	0.145	1.06673e-126
POMP	3.5011e-131	0.488657	0.62	0.213	1.3162e-126
ATP5MC1	4.40921e-131	-1.79395	0	0.308	1.6576e-126
CD59	5.41874e-131	0.8457	0.515	0.117	2.03712e-126
TSPAN8	1.65893e-130	1.03163	0.834	0.403	6.23657e-126
CENPX	1.67561e-130	-1.56722	0	0.307	6.2993e-126
YBX1	1.93465e-130	1.35861	0.734	0.359	7.27313e-126
JTB	3.92708e-130	0.734604	0.566	0.155	1.47635e-125
ZRANB2	1.1206e-129	-1.70387	0.223	0.406	4.2128e-125
EGLN2	1.19582e-129	0.462192	0.265	0.012	4.49555e-125
NENF	1.4634e-129	0.478936	0.378	0.054	5.5015e-125
RALY	3.21149e-129	0.538421	0.507	0.13	1.20733e-124
NPC2	3.763e-129	0.80612	0.567	0.153	1.41466e-124
MZT2B	4.49757e-129	0.605512	0.569	0.175	1.69082e-124
C14orf1	6.57358e-129	0.334665	0.218	0	2.47127e-124
TMEM176B	1.1575e-128	0.717991	0.613	0.196	4.35152e-124
AKAP9	2.4537e-128	-1.10032	0.522	0.484	9.22442e-124
SOX4	2.96543e-128	-2.11836	0.386	0.463	1.11482e-123
MYL12A	8.53885e-128	0.428239	0.777	0.366	3.21009e-123
SNX3	6.18047e-127	0.501098	0.475	0.11	2.32349e-122
PROSC	2.24123e-126	0.355067	0.214	0	8.42567e-122
MT-ATP8	2.3397e-126	-1.16776	0.337	0.387	8.79586e-122
LAMTOR4	4.15446e-126	0.654525	0.811	0.381	1.56183e-121
EIF3F	1.00869e-125	0.997647	0.516	0.122	3.79206e-121
GNG5	2.58986e-125	0.451063	0.666	0.264	9.7363e-121
ID1	3.56091e-125	0.960402	0.714	0.277	1.33869e-120
CTD-3252C9.4	4.11405e-125	0.611813	0.212	0	1.54664e-120
PGLS	4.99409e-125	0.445599	0.463	0.115	1.87748e-120
MKKS	8.25656e-125	0.550621	0.342	0.037	3.10397e-120
HNRNPA2B1	1.11792e-124	-1.22607	0.641	0.68	4.20272e-120
RHOC	6.03872e-124	0.93078	0.689	0.261	2.2702e-119
HINT2	1.46731e-123	0.494668	0.415	0.079	5.51621e-119
CORO1B	2.31377e-123	0.397181	0.522	0.166	8.69837e-119
PRRC2C	2.81158e-123	-1.07347	0.434	0.395	1.05699e-118
PSMA2	2.97188e-123	0.612463	0.426	0.077	1.11725e-118
YWHAH	6.95561e-123	0.521444	0.462	0.108	2.61489e-118
ARL6IP4	1.33917e-122	0.386484	0.64	0.254	5.03446e-118
TSPO	2.64367e-122	0.959022	0.702	0.269	9.93862e-118
FAM134B	5.83868e-122	0.445426	0.207	0	2.19499e-117
RP11-670E13.6	5.83868e-122	0.470976	0.207	0	2.19499e-117
SEM1	1.60621e-121	-1.41374	0	0.288	6.03838e-117
STAP2	1.99474e-121	0.469499	0.569	0.19	7.49903e-117
HSD17B11	2.07374e-121	0.459197	0.549	0.177	7.79601e-117
ATP5PD	2.48226e-121	-1.48794	0	0.288	9.33182e-117
HIGD2A	2.67871e-121	0.416941	0.667	0.271	1.00703e-116
KRT19	4.03418e-121	1.0551	0.879	0.473	1.51661e-116
TUG1	1.05726e-120	0.337946	0.205	0	3.97466e-116
NBL1	1.20611e-120	0.58475	0.563	0.173	4.53424e-116
DNPH1	2.08255e-120	0.641676	0.434	0.087	7.82916e-116
TRIB1	2.40125e-120	0.341111	0.44	0.121	9.02726e-116
MINOS1	2.52784e-120	0.753649	0.665	0.243	9.50317e-116
CISD3	2.56717e-120	0.621344	0.551	0.164	9.65104e-116
FAM173A	3.00566e-120	0.444542	0.313	0.033	1.12995e-115
AGPAT2	5.47216e-120	0.746813	0.597	0.202	2.0572e-115
IGHA2	5.56085e-120	1.10842	0.659	0.238	2.09055e-115
UQCRFS1	6.08752e-120	0.747854	0.521	0.137	2.28854e-115
GABARAPL2	7.4851e-120	0.515315	0.513	0.144	2.81395e-115
MYL12B	9.88315e-120	0.264789	0.804	0.414	3.71547e-115
PDLIM1	1.50624e-119	0.483319	0.68	0.28	5.66255e-115
TMEM54	2.64668e-119	0.459021	0.721	0.322	9.94992e-115
RANBP1	4.42462e-119	0.796588	0.434	0.082	1.66339e-114
AREG	4.82207e-119	1.0285	0.651	0.231	1.81281e-114
DSP	5.06537e-119	-1.06011	0.474	0.393	1.90428e-114
ATP6V0E1	6.42208e-119	0.499203	0.563	0.181	2.41432e-114
JPT1	6.99529e-119	-1.58035	0	0.283	2.62981e-114
PPP1CC	7.2967e-119	0.552737	0.449	0.099	2.74312e-114
HSPB1	8.35525e-119	1.16857	0.654	0.232	3.14107e-114
NDUFC2	1.19733e-118	0.477336	0.525	0.158	4.50124e-114
OCIAD2	1.94985e-118	0.467177	0.531	0.165	7.33026e-114
RP11-395B7.2	3.4268e-118	0.539913	0.201	0	1.28827e-113
SSU72	4.3725e-118	0.432145	0.482	0.129	1.6438e-113
RNASET2	1.11971e-117	0.492689	0.471	0.117	4.20944e-113
FLJ20021	1.45051e-117	0.392268	0.2	0	5.45306e-113
CHMP1B	1.64805e-117	0.466681	0.533	0.169	6.19568e-113
CHCHD2	3.17437e-117	0.857854	0.809	0.392	1.19337e-112
CAMK2N1	4.46481e-117	0.410518	0.603	0.226	1.6785e-112
BRK1	4.75182e-117	0.511579	0.502	0.138	1.7864e-112
IGFBP7	5.18709e-117	0.459614	0.233	0.006	1.95004e-112
SF3B6	5.35625e-117	0.336205	0.554	0.198	2.01363e-112
FAM103A1	6.13393e-117	0.381563	0.199	0	2.30599e-112
CECR5	6.13393e-117	0.270255	0.199	0	2.30599e-112
LUC7L3	7.0978e-117	-1.5582	0.389	0.47	2.66835e-112
DDT	1.3976e-116	0.87659	0.57	0.171	5.25415e-112
HEBP2	1.52961e-116	0.443763	0.437	0.099	5.75043e-112
PRR13	1.76563e-116	0.303626	0.696	0.316	6.63771e-112
SRSF9	1.76835e-116	0.499215	0.43	0.092	6.64793e-112
ZNF706	2.6696e-116	0.57269	0.529	0.158	1.00361e-111
AC007952.4	2.93424e-116	-1.92116	0	0.277	1.1031e-111
GOLGA4	3.34111e-116	-0.941383	0.412	0.346	1.25606e-111
RPL13	2.0879e-115	1.33948	0.928	0.669	7.84924e-111
SOD3	2.21211e-115	0.544451	0.308	0.031	8.31621e-111
PNISR	2.4364e-115	-1.34946	0.366	0.426	9.15942e-111
IGHG4	7.41536e-115	0.464877	0.241	0.011	2.78773e-110
DCN	7.55504e-115	0.458081	0.216	0.003	2.84024e-110
MISP	2.27286e-114	0.646687	0.713	0.313	8.54459e-110
PPP1CA	4.19546e-114	0.327235	0.564	0.208	1.57724e-109
COX7A2	6.42444e-114	0.828781	0.836	0.431	2.41521e-109
AURKAIP1	7.14598e-114	0.43925	0.684	0.302	2.68646e-109
PSME1	1.15046e-113	0.353395	0.616	0.248	4.32502e-109
SEC61G	1.25862e-113	0.42012	0.665	0.287	4.73166e-109
TPM3	1.45814e-113	-0.766794	0.552	0.457	5.48173e-109
SNF8	1.8736e-113	0.337915	0.408	0.097	7.04362e-109
VMP1	2.41205e-113	-0.745574	0.47	0.339	9.06787e-109
TMED2	2.5662e-113	0.634297	0.458	0.107	9.64737e-109
TMEM59	4.89642e-113	0.762297	0.732	0.317	1.84076e-108
RPL13A	9.421e-113	1.13945	0.971	0.807	3.54173e-108
AHNAK	9.79821e-113	-1.32443	0.412	0.381	3.68354e-108
ACTB	2.0956e-112	0.866589	0.956	0.715	7.87821e-108
LDLR	3.21117e-112	-0.96981	0.418	0.303	1.20721e-107
LAMTOR5	3.21646e-112	0.468472	0.563	0.198	1.2092e-107
GUCA2B	3.40729e-112	2.89208	0.535	0.151	1.28094e-107
BRI3	4.38775e-112	0.511049	0.437	0.099	1.64953e-107
UGP2	6.78738e-112	-1.08142	0.469	0.417	2.55165e-107
RRBP1	1.28992e-111	-0.466952	0.62	0.43	4.84934e-107
PSMB1	1.34409e-111	0.314579	0.543	0.199	5.05299e-107
H2AFV	1.68777e-111	0.50654	0.479	0.13	6.34501e-107
CIB1	3.73928e-111	0.5206	0.689	0.301	1.40575e-106
NOP10	3.87847e-111	0.490026	0.542	0.175	1.45807e-106
PDCD6	3.92494e-111	0.482379	0.465	0.123	1.47554e-106
SARAF	4.64704e-111	0.481758	0.492	0.141	1.74701e-106
SRSF11	5.98936e-111	-0.765032	0.436	0.315	2.25164e-106
SELENOK	7.06646e-111	-1.47241	0	0.266	2.65656e-106
ACTN4	7.91519e-111	-0.586761	0.601	0.449	2.97564e-106
PTRHD1	8.1321e-111	0.445937	0.463	0.122	3.05718e-106
PYCARD	9.87326e-111	0.546917	0.446	0.111	3.71175e-106
RBM25	1.22179e-110	-0.907638	0.427	0.361	4.59321e-106
SERTAD1	1.63525e-110	0.355059	0.533	0.192	6.14754e-106
CAMTA1	1.71054e-110	0.492374	0.486	0.135	6.43061e-106
CSNK2B	1.71823e-110	0.267667	0.488	0.152	6.4595e-106
GADD45GIP1	3.86228e-110	0.373171	0.452	0.13	1.45199e-105
AMN	5.02225e-110	0.424807	0.512	0.173	1.88806e-105
ABRACL	6.03801e-110	0.2887	0.466	0.141	2.26993e-105
ATP5PO	8.99902e-110	-1.41864	0	0.263	3.38309e-105
SMDT1	1.28496e-109	0.506389	0.579	0.202	4.83068e-105
RPS19BP1	1.78031e-109	0.451698	0.484	0.143	6.69289e-105
CAST	2.33168e-109	-0.620203	0.51	0.358	8.76571e-105
COMTD1	2.54251e-109	0.536083	0.455	0.127	9.55832e-105
ARPC5L	2.86569e-109	0.400648	0.381	0.077	1.07733e-104
FOSB	3.94898e-109	-1.13459	0.675	0.637	1.48458e-104
VDAC2	5.02869e-109	0.344131	0.653	0.283	1.89049e-104
LAPTM4A	5.47123e-109	0.519628	0.469	0.124	2.05686e-104
HBEGF	6.18595e-109	0.477359	0.437	0.112	2.32555e-104
MRPL12	7.14991e-109	0.472427	0.436	0.115	2.68794e-104
AK1	7.41179e-109	0.705062	0.343	0.053	2.78639e-104
PXMP2	7.95146e-109	0.467609	0.377	0.074	2.98927e-104
EMC6	1.38448e-108	0.399658	0.319	0.04	5.20481e-104
CKB	1.47507e-108	1.7212	0.823	0.425	5.54536e-104
ITM2C	1.5117e-108	0.835848	0.861	0.471	5.68307e-104
TMEM160	1.57077e-108	0.470899	0.353	0.061	5.90516e-104
ATP5F1C	1.73673e-108	-1.4018	0	0.261	6.52908e-104
RHEB	1.79246e-108	0.438025	0.402	0.085	6.73859e-104
GUCA2A	3.04362e-108	2.35939	0.604	0.208	1.14422e-103
VAPA	4.34717e-108	0.309902	0.533	0.199	1.63428e-103
TMEM14C	1.2483e-107	0.320591	0.479	0.153	4.69288e-103
ERH	1.48901e-107	0.463663	0.483	0.142	5.5978e-103
HNRNPU	1.5181e-107	-1.01546	0.451	0.396	5.70716e-103
SRRM2	1.55651e-107	-0.880209	0.504	0.408	5.85153e-103
TOMM22	2.38672e-107	0.53036	0.434	0.104	8.97263e-103
LAMP1	2.39165e-107	0.409951	0.459	0.129	8.99119e-103
RBM39	2.5655e-107	-1.02376	0.551	0.519	9.64476e-103
IGLC3	2.83607e-107	-0.558962	0.602	0.335	1.06619e-102
GNB2	3.30657e-107	0.429322	0.548	0.194	1.24307e-102
MIEN1	4.42983e-107	0.348346	0.508	0.167	1.66535e-102
LLNLR-245B6.1	5.6392e-107	0.28572	0.183	0	2.12e-102
LLGL2	7.66412e-107	-0.890537	0.476	0.401	2.88125e-102
SELENOH	7.70682e-107	-1.24891	0	0.257	2.8973e-102
CHMP2A	7.96951e-107	0.363524	0.665	0.304	2.99606e-102
HSBP1	1.10928e-106	0.37847	0.561	0.211	4.17022e-102
NDUFA11	1.48169e-106	0.358331	0.639	0.28	5.57027e-102
RPL36AL	1.88432e-106	0.280166	0.816	0.462	7.08391e-102
FKBP2	2.30645e-106	-0.26988	0.601	0.379	8.67088e-102
CD99	2.53297e-106	0.627892	0.449	0.11	9.52245e-102
MGST2	2.76747e-106	0.387034	0.481	0.146	1.0404e-101
UBL5	4.49004e-106	0.320267	0.808	0.456	1.68798e-101
NDUFB9	4.9352e-106	0.713795	0.6	0.214	1.85534e-101
AKR7A2	1.22121e-105	0.378421	0.354	0.063	4.59101e-101
EI24	1.38107e-105	0.303535	0.361	0.073	5.19199e-101
SOD1	1.51437e-105	0.507376	0.683	0.3	5.69313e-101
MDK	1.84729e-105	1.23864	0.511	0.144	6.94469e-101
SRSF7	2.37271e-105	-1.00135	0.471	0.461	8.91997e-101
OAZ1	5.05058e-105	0.759891	0.859	0.473	1.89871e-100
CCL2	6.53526e-105	0.439605	0.207	0.005	2.45686e-100
TMEM123	7.28827e-105	0.483133	0.389	0.079	2.73995e-100
PYURF	8.48245e-105	0.467577	0.353	0.059	3.18889e-100
ISCU	1.16185e-104	0.424751	0.395	0.086	4.36786e-100
CLDN23	1.28388e-104	0.817085	0.422	0.096	4.8266e-100
RNF126	1.32874e-104	0.271209	0.304	0.048	4.99528e-100
SLC25A33	1.37877e-104	0.379776	0.296	0.033	5.18334e-100
INADL	1.68194e-104	0.288588	0.178	0	6.32308e-100
FAM105A	1.68194e-104	0.309107	0.178	0	6.32308e-100
KRTCAP3	1.80746e-104	0.40881	0.397	0.091	6.79498e-100
BSG	1.89175e-104	0.460413	0.752	0.381	7.11185e-100
PSMB3	2.0223e-104	0.322488	0.513	0.184	7.60265e-100
BLOC1S1	3.23761e-104	0.382472	0.804	0.446	1.21715e-99
DUSP23	3.29766e-104	0.458418	0.353	0.06	1.23972e-99
FRYL	3.93066e-104	-1.25054	0.315	0.367	1.47769e-99
MRPL14	5.28636e-104	0.410348	0.498	0.16	1.98736e-99
LEFTY1	5.61836e-104	1.03034	0.356	0.056	2.11217e-99
TCIM	6.30181e-104	-2.12109	0	0.251	2.3691e-99
CHCHD10	7.04025e-104	1.03966	0.699	0.302	2.64671e-99
TFF3	8.42905e-104	-0.707343	0.733	0.419	3.16882e-99
PPP1R10	1.10424e-103	-1.65832	0.295	0.425	4.15129e-99
WSB1	1.21186e-103	-0.602315	0.414	0.276	4.55588e-99
SUB1	1.23439e-103	0.414336	0.632	0.268	4.64057e-99
UQCR11	1.4939e-103	0.439358	0.803	0.431	5.61617e-99
ANAPC11	1.58678e-103	0.478389	0.538	0.186	5.96535e-99
NDUFAB1	1.98148e-103	0.614223	0.47	0.127	7.44918e-99
MUC12	2.10909e-103	-1.38528	0.543	0.432	7.92893e-99
MED30	2.18275e-103	0.437961	0.284	0.027	8.20584e-99
SURF1	2.63281e-103	0.341693	0.37	0.08	9.89777e-99
IDH2	3.15506e-103	0.69435	0.422	0.093	1.18611e-98
LSM3	3.93801e-103	0.25887	0.482	0.166	1.48045e-98
RAB2A	6.48712e-103	0.334763	0.479	0.158	2.43877e-98
NDUFA6	7.67931e-103	0.437659	0.608	0.247	2.88696e-98
MRPL51	1.0631e-102	0.294311	0.48	0.162	3.9966e-98
SDHB	1.07748e-102	0.286103	0.467	0.151	4.05066e-98
TM4SF1	1.35003e-102	0.692081	0.296	0.035	5.07528e-98
EIF6	1.42792e-102	0.458412	0.56	0.207	5.36813e-98
SPCS2	1.6204e-102	0.275057	0.484	0.174	6.09172e-98
GLRX5	1.76069e-102	0.307634	0.32	0.053	6.61915e-98
ATP6V0B	3.00547e-102	0.501472	0.526	0.178	1.12988e-97
MARCKS	6.10075e-102	0.254416	0.523	0.205	2.29352e-97
SMAGP	1.498e-101	0.41345	0.386	0.085	5.63157e-97
MDH2	1.52504e-101	0.314065	0.525	0.199	5.73325e-97
KIAA0907	2.04185e-101	0.271488	0.173	0	7.67613e-97
FAM134A	2.04185e-101	0.318362	0.173	0	7.67613e-97
PSMB5	2.17541e-101	0.428472	0.418	0.104	8.17823e-97
SRSF10	2.68942e-101	-0.988622	0.355	0.311	1.01106e-96
CEBPD	3.40502e-101	0.384355	0.314	0.048	1.28008e-96
KDELR2	3.43099e-101	0.558389	0.479	0.14	1.28985e-96
ETFB	3.51339e-101	-0.317386	0.58	0.369	1.32083e-96
ATP6V1G1	3.63062e-101	0.483718	0.569	0.211	1.36489e-96
ZNF593	4.97149e-101	0.26739	0.342	0.069	1.86898e-96
CD74	5.66238e-101	-0.287043	0.406	0.186	2.12872e-96
DYNLRB1	5.92494e-101	0.514475	0.569	0.214	2.22742e-96
KLF4	6.71987e-101	0.876228	0.753	0.357	2.52627e-96
MTCH1	7.29189e-101	0.329807	0.448	0.132	2.74131e-96
ERGIC3	7.81617e-101	0.594448	0.544	0.179	2.93841e-96
DAD1	1.07954e-100	0.351756	0.509	0.179	4.05844e-96
SLPI	1.68291e-100	0.753387	0.373	0.069	6.32673e-96
YWHAQ	1.74138e-100	0.360681	0.452	0.139	6.54656e-96
BANF1	1.79284e-100	0.429688	0.449	0.131	6.73999e-96
GADD45B	1.87284e-100	-1.34142	0.39	0.413	7.04076e-96
DDX3X	1.99398e-100	-0.923756	0.459	0.408	7.49617e-96
MGST3	2.18935e-100	0.384316	0.585	0.244	8.23063e-96
RAB4A	2.23676e-100	0.377666	0.362	0.074	8.40888e-96
PIM3	2.24529e-100	0.477083	0.389	0.086	8.44093e-96
ODC1	2.46978e-100	0.891952	0.475	0.127	9.28488e-96
GDF15	2.60778e-100	1.30245	0.447	0.109	9.80367e-96
SRSF5	2.65993e-100	-0.361729	0.642	0.431	9.99972e-96
FDX1	3.30621e-100	0.47511	0.319	0.047	1.24294e-95
SNHG8	3.30713e-100	-0.853372	0.455	0.374	1.24328e-95
SNRPG	4.05354e-100	0.375945	0.543	0.209	1.52389e-95
ALDH2	4.193e-100	0.433712	0.542	0.199	1.57632e-95
ST6GALNAC6	4.67699e-100	0.62549	0.284	0.034	1.75827e-95
PKP3	4.7605e-100	0.370854	0.453	0.14	1.78966e-95
IFITM3	5.67171e-100	0.442137	0.429	0.112	2.13222e-95
SEC11A	6.83094e-100	0.344023	0.465	0.15	2.56802e-95
NDUFB3	7.14324e-100	0.266433	0.603	0.272	2.68543e-95
TAX1BP3	7.38656e-100	0.636195	0.445	0.118	2.7769e-95
IMP3	9.0548e-100	0.3651	0.314	0.048	3.40406e-95
HDLBP	1.01823e-99	-0.694896	0.397	0.3	3.82795e-95
TMEM14B	1.10373e-99	0.310384	0.435	0.13	4.14936e-95
OST4	1.2232e-99	0.437438	0.698	0.33	4.59849e-95
COX7A2L	1.26467e-99	0.367636	0.485	0.164	4.75439e-95
OSTC	1.29535e-99	0.380722	0.41	0.109	4.86972e-95
CENPV	1.34785e-99	0.283239	0.314	0.054	5.06711e-95
UTP11L	1.43143e-99	0.25114	0.17	0	5.38132e-95
CTNND1	1.50957e-99	-0.96152	0.37	0.346	5.67507e-95
MRPS34	2.26471e-99	0.300919	0.418	0.125	8.51396e-95
JUNB	3.90369e-99	0.366955	0.764	0.401	1.46755e-94
NDUFB4	4.73479e-99	0.354196	0.674	0.32	1.78e-94
RNF7	5.15269e-99	0.264348	0.52	0.203	1.9371e-94
SUMO1	6.05012e-99	0.429073	0.459	0.135	2.27448e-94
DCXR	6.6509e-99	0.318084	0.413	0.118	2.50034e-94
PPP4C	6.66233e-99	0.297491	0.458	0.152	2.50464e-94
HNRNPA1L2	8.2891e-99	0.280668	0.187	0.002	3.11621e-94
AC103702.2	1.06721e-98	-1.59572	0	0.239	4.01207e-94
ATP5F1A	1.06721e-98	-1.38808	0	0.239	4.01207e-94
MYH9	1.18943e-98	-0.863801	0.463	0.36	4.47153e-94
PRDX4	1.23048e-98	0.349458	0.362	0.076	4.62586e-94
TRABD2A	1.41258e-98	-0.400091	0.344	0.18	5.31046e-94
MRFAP1	1.70258e-98	0.31442	0.422	0.121	6.40066e-94
JUP	1.86078e-98	-0.258655	0.496	0.271	6.99541e-94
RAB11A	1.93909e-98	0.314379	0.483	0.168	7.28983e-94
SRP9	2.30136e-98	0.276174	0.483	0.174	8.65172e-94
FAM127B	2.42263e-98	0.310938	0.168	0	9.10764e-94
LSM7	2.99618e-98	0.27524	0.535	0.214	1.12638e-93
SNRPE	3.34236e-98	0.581379	0.458	0.129	1.25653e-93
RER1	3.74786e-98	0.34743	0.427	0.126	1.40897e-93
RPL17	4.07763e-98	0.643439	0.567	0.203	1.53295e-93
ARPC5	6.1592e-98	-0.304351	0.462	0.248	2.31549e-93
GNAS	7.22684e-98	-0.551975	0.575	0.427	2.71686e-93
SLC25A5	7.7602e-98	0.267826	0.755	0.383	2.91737e-93
IGHM	8.5094e-98	0.378467	0.3	0.051	3.19903e-93
TAF1D	9.7295e-98	-1.19093	0.369	0.388	3.65771e-93
ERBB2IP	9.95298e-98	0.384461	0.167	0	3.74172e-93
HIGD1A	1.02334e-97	0.263149	0.51	0.193	3.84715e-93
FAM133B	1.14356e-97	-0.721501	0.412	0.308	4.29908e-93
MTDH	1.20786e-97	0.342268	0.441	0.136	4.54082e-93
IGHG3	1.21955e-97	0.353878	0.2	0.007	4.58476e-93
POLR2J3	1.97224e-97	0.448266	0.211	0.008	7.41444e-93
TMEM147	2.30719e-97	0.315336	0.338	0.064	8.67365e-93
LSR	2.42407e-97	0.323329	0.532	0.214	9.11304e-93
ATP1B1	3.02857e-97	0.327324	0.603	0.267	1.13856e-92
MRPL20	3.34551e-97	0.352345	0.466	0.152	1.25771e-92
SPCS1	3.54749e-97	0.309417	0.512	0.192	1.33364e-92
ERP29	3.72071e-97	0.27581	0.549	0.226	1.39876e-92
MUC5B	5.78768e-97	-0.884144	0.343	0.234	2.17582e-92
POLR2F	5.94994e-97	0.459867	0.465	0.14	2.23682e-92
PNRC1	6.32203e-97	0.351964	0.43	0.127	2.3767e-92
KHDRBS1	8.34929e-97	0.384429	0.397	0.099	3.13883e-92
CHMP5	9.81684e-97	0.2573	0.461	0.156	3.69054e-92
TMEM258	9.84609e-97	0.338027	0.57	0.245	3.70154e-92
ACADVL	1.55911e-96	-0.322007	0.674	0.444	5.86131e-92
ARL5A	1.63932e-96	0.302438	0.269	0.03	6.16287e-92
MESDC1	1.67534e-96	0.270232	0.165	0	6.29829e-92
WASH1	1.67534e-96	0.415597	0.165	0	6.29829e-92
TBCA	1.8411e-96	0.44359	0.523	0.187	6.92142e-92
DDRGK1	3.67313e-96	0.280799	0.353	0.081	1.38088e-91
SUMO2	5.0327e-96	0.483473	0.572	0.227	1.89199e-91
H2AFJ	7.95453e-96	0.461347	0.72	0.366	2.99043e-91
SH3BGRL3	8.06838e-96	0.489712	0.87	0.522	3.03323e-91
IQGAP1	1.00483e-95	-0.837657	0.359	0.295	3.77757e-91
RCN2	1.02497e-95	0.395362	0.288	0.036	3.85327e-91
PTP4A1	1.33251e-95	0.25554	0.502	0.195	5.00944e-91
PSMA4	1.39772e-95	0.311172	0.456	0.153	5.2546e-91
MGP	1.42502e-95	0.393669	0.184	0.003	5.35721e-91
MPC2	1.70146e-95	0.556253	0.562	0.208	6.39648e-91
SPTBN1	1.98245e-95	-0.830036	0.394	0.308	7.45281e-91
PDCD4	1.99479e-95	-0.33383	0.485	0.286	7.49923e-91
TMEM176A	2.21094e-95	0.457728	0.514	0.184	8.3118e-91
NDUFAF3	2.39938e-95	0.306698	0.396	0.105	9.02021e-91
SQSTM1	2.64584e-95	0.47762	0.728	0.366	9.94679e-91
EFNA1	3.22539e-95	0.678655	0.482	0.15	1.21255e-90
ETHE1	3.82117e-95	0.417876	0.656	0.301	1.43653e-90
DUT	4.1315e-95	0.473889	0.359	0.077	1.55319e-90
IL32	5.5823e-95	0.466349	0.594	0.256	2.09861e-90
C6orf48	5.76159e-95	0.317265	0.391	0.105	2.16601e-90
POLR2J3.1	5.95571e-95	-1.27558	0	0.231	2.23899e-90
PRPF4B	6.09556e-95	-1.41896	0.24	0.363	2.29157e-90
MUC13	6.60751e-95	0.371194	0.577	0.255	2.48403e-90
DSG2	7.06291e-95	-0.25756	0.394	0.197	2.65523e-90
SLC44A4	8.25073e-95	-0.368103	0.553	0.363	3.10178e-90
RAB1A	8.30985e-95	0.277737	0.436	0.142	3.124e-90
EIF3A	1.01378e-94	-0.6217	0.444	0.323	3.81119e-90
METTL12	1.14918e-94	0.594205	0.162	0	4.32022e-90
ARF6	1.18565e-94	0.301455	0.488	0.177	4.45734e-90
ACP1	1.21677e-94	0.263135	0.408	0.118	4.57432e-90
AES	1.26695e-94	-0.666982	0.431	0.317	4.76296e-90
ANP32B	1.34601e-94	0.267543	0.453	0.154	5.06018e-90
MUC20-OT1	1.34911e-94	-1.33602	0	0.23	5.07186e-90
AVPI1	1.50238e-94	0.636988	0.447	0.122	5.64803e-90
DDX17	1.60177e-94	-0.8449	0.368	0.309	6.02168e-90
GADD45A	1.72694e-94	0.478949	0.445	0.131	6.49224e-90
VIM	1.75183e-94	0.308565	0.293	0.055	6.58583e-90
CCNI	1.82738e-94	0.496439	0.547	0.204	6.86986e-90
EIF4A2	2.46739e-94	-0.384922	0.605	0.407	9.27589e-90
COMMD6	2.98761e-94	0.474085	0.599	0.247	1.12316e-89
CHPT1	3.12051e-94	0.270959	0.358	0.084	1.17312e-89
PSMA7	3.29316e-94	0.444705	0.587	0.24	1.23803e-89
NME4	3.59151e-94	0.280103	0.272	0.035	1.35019e-89
COX17	4.15808e-94	0.269874	0.588	0.27	1.56319e-89
IFRD1	4.2351e-94	-0.553133	0.477	0.311	1.59214e-89
EIF5	4.56957e-94	-0.252124	0.487	0.269	1.71788e-89
MUC2	4.59375e-94	-3.81579	0	0.229	1.72698e-89
ATP5EP2	4.69569e-94	0.339924	0.161	0	1.7653e-89
NDUFS4	5.60506e-94	0.302283	0.443	0.146	2.10717e-89
MRPL33	6.32536e-94	0.296965	0.437	0.143	2.37795e-89
NDUFS3	7.2972e-94	0.257672	0.422	0.133	2.74331e-89
THOC7	8.73792e-94	0.250313	0.372	0.098	3.28493e-89
PTMS	9.08574e-94	0.570244	0.403	0.097	3.41569e-89
TJP2	1.01076e-93	0.348696	0.206	0.01	3.79985e-89
MAFF	1.01506e-93	0.250398	0.438	0.149	3.81601e-89
AKAP13	1.22532e-93	-0.611415	0.397	0.266	4.60646e-89
TMEM55B	1.917e-93	0.289068	0.16	0	7.20677e-89
RP11-792A8.4	1.917e-93	0.310306	0.16	0	7.20677e-89
NDUFB5	2.15665e-93	0.352107	0.435	0.135	8.10771e-89
PGRMC1	2.37965e-93	0.273119	0.374	0.1	8.94606e-89
GMDS	2.40821e-93	0.406172	0.391	0.105	9.05342e-89
FUS	2.45577e-93	-0.759174	0.544	0.418	9.23224e-89
PDCD2	2.70897e-93	0.26011	0.282	0.041	1.01841e-88
TMEM179B	2.82963e-93	0.348468	0.358	0.078	1.06377e-88
SELENOS	3.52825e-93	-1.08643	0	0.227	1.32641e-88
TRMT112	5.18199e-93	0.290987	0.424	0.133	1.94812e-88
FCGRT	6.20878e-93	0.263523	0.631	0.304	2.33413e-88
RSL24D1	6.21008e-93	0.333239	0.42	0.126	2.33462e-88
TMEM50A	6.44331e-93	0.329792	0.427	0.128	2.4223e-88
EHF	6.96753e-93	-0.87006	0.314	0.273	2.61937e-88
CNIH1	7.80168e-93	0.295091	0.359	0.082	2.93296e-88
RFWD2	7.81907e-93	0.25579	0.159	0	2.9395e-88
MT-ND4L	9.71767e-93	-0.354233	0.775	0.579	3.65326e-88
ERRFI1	1.06775e-92	0.4865	0.363	0.087	4.01412e-88
CD63	1.08875e-92	0.425281	0.801	0.445	4.09306e-88
ESD	1.50343e-92	0.263969	0.374	0.102	5.652e-88
GRN	1.62807e-92	0.390915	0.599	0.265	6.12058e-88
PPA2	2.69715e-92	0.34622	0.347	0.076	1.01397e-87
WHSC1	3.1864e-92	0.270588	0.158	0	1.19789e-87
FABP5	3.5883e-92	0.775219	0.65	0.277	1.34898e-87
TSPAN13	3.89751e-92	0.296197	0.353	0.088	1.46523e-87
COTL1	4.07903e-92	0.388096	0.329	0.063	1.53347e-87
SHROOM3	4.49499e-92	-0.662709	0.363	0.234	1.68985e-87
TMED9	4.57361e-92	0.270529	0.471	0.173	1.7194e-87
KMT2E	4.65293e-92	-0.71698	0.415	0.323	1.74922e-87
SIVA1	4.70536e-92	0.315096	0.434	0.138	1.76893e-87
SLIRP	5.35495e-92	0.297441	0.573	0.256	2.01314e-87
SYNE2	5.53294e-92	-1.12879	0.256	0.265	2.08005e-87
SEC61B	5.62975e-92	0.468543	0.587	0.246	2.11645e-87
C19orf24	7.94848e-92	0.391139	0.345	0.074	2.98815e-87
PFKL	8.47247e-92	-0.332949	0.441	0.247	3.18514e-87
ATP2C2	9.41831e-92	-1.17513	0.258	0.274	3.54072e-87
GGH	1.06196e-91	0.411131	0.313	0.052	3.99232e-87
GTF3A	1.29717e-91	0.262026	0.294	0.049	4.8766e-87
LIMA1	1.44305e-91	-0.600086	0.425	0.306	5.42499e-87
DDOST	1.73293e-91	0.264889	0.37	0.098	6.51479e-87
ABCC3	1.84063e-91	-1.0228	0.351	0.321	6.91965e-87
PLAUR	1.86311e-91	0.29936	0.418	0.137	7.00419e-87
RAB32	2.35003e-91	0.342928	0.297	0.047	8.8347e-87
CEBPB	3.66876e-91	0.335696	0.315	0.065	1.37923e-86
NDUFB6	3.72084e-91	0.381422	0.427	0.129	1.39881e-86
LRRC59	4.54118e-91	0.250522	0.402	0.125	1.70721e-86
ARGLU1	4.75008e-91	-0.45841	0.458	0.285	1.78574e-86
TMEM98	5.68123e-91	0.434879	0.394	0.098	2.1358e-86
PPP2CA	5.69506e-91	0.351016	0.353	0.079	2.141e-86
NEDD8	5.89499e-91	0.371024	0.533	0.208	2.21616e-86
CDV3	7.59607e-91	0.298643	0.348	0.081	2.85567e-86
SPINT1	8.97606e-91	0.339857	0.556	0.237	3.37446e-86
HADHA	1.10514e-90	-0.500783	0.417	0.273	4.15466e-86
NR4A1	1.32173e-90	-0.929806	0.569	0.458	4.96889e-86
STUB1	1.40063e-90	0.296189	0.387	0.11	5.26551e-86
CNBP	1.40834e-90	0.315073	0.494	0.185	5.2945e-86
CA2	1.43447e-90	-0.324796	0.626	0.378	5.39275e-86
MARCKSL1	1.46238e-90	0.718943	0.58	0.219	5.49766e-86
CDH17	1.74789e-90	-0.391945	0.476	0.301	6.57101e-86
ATRAID	1.90264e-90	0.266017	0.37	0.097	7.1528e-86
TUBB2A	2.13932e-90	0.477481	0.383	0.099	8.04256e-86
UXT	2.37988e-90	0.354408	0.553	0.227	8.94694e-86
RPL21	3.77786e-90	1.01673	0.915	0.672	1.42025e-85
SRRM1	3.93661e-90	-0.679223	0.408	0.313	1.47993e-85
C4orf3	6.03086e-90	0.367977	0.446	0.144	2.26724e-85
ARF5	6.62418e-90	0.384258	0.388	0.102	2.49029e-85
NCBP2-AS2	8.82185e-90	0.33092	0.305	0.055	3.31649e-85
LSM5	1.38037e-89	0.332586	0.419	0.128	5.18936e-85
SNRPB	1.49143e-89	0.301681	0.528	0.213	5.60688e-85
VAMP2	1.55949e-89	0.297602	0.408	0.124	5.86276e-85
RNF181	2.60439e-89	0.318771	0.421	0.13	9.79095e-85
EIF3M	5.25343e-89	0.259119	0.387	0.114	1.97498e-84
HMGA1	5.36334e-89	0.365828	0.466	0.161	2.01629e-84
TLE4	5.76107e-89	-1.16973	0.289	0.282	2.16582e-84
CDC37	6.27395e-89	-0.704811	0.46	0.346	2.35863e-84
SMG1	6.56932e-89	-1.06971	0.256	0.275	2.46967e-84
GPX4	6.64681e-89	0.291803	0.656	0.329	2.4988e-84
FAM96B	6.743e-89	0.250078	0.507	0.205	2.53496e-84
RPL23A	8.77381e-89	1.04821	0.892	0.627	3.29843e-84
PRPF40A	8.92625e-89	-0.45412	0.36	0.21	3.35574e-84
TPGS1	1.16808e-88	0.447976	0.233	0.02	4.39128e-84
MT1F	1.37419e-88	0.941425	0.487	0.155	5.16613e-84
SFPQ	1.41252e-88	-0.455015	0.47	0.308	5.31022e-84
ADRBK1	1.43234e-88	0.250148	0.152	0	5.38474e-84
PRAP1	1.73066e-88	1.61469	0.389	0.09	6.50623e-84
EIF5B	1.92502e-88	-0.631264	0.37	0.265	7.23693e-84
PCK1	1.9696e-88	-1.53484	0.406	0.459	7.4045e-84
EIF1AX	1.98006e-88	0.431353	0.436	0.138	7.44383e-84
EIF3I	2.07402e-88	0.303436	0.44	0.154	7.79707e-84
RPL27A	2.56148e-88	0.906416	0.94	0.723	9.62961e-84
BTF3	2.88753e-88	0.960858	0.716	0.358	1.08554e-83
CA12	3.08429e-88	-0.463806	0.422	0.264	1.15951e-83
LITAF	3.94093e-88	0.255997	0.432	0.149	1.48155e-83
UQCRHL	4.43378e-88	0.279092	0.194	0.008	1.66684e-83
C10orf99	6.1723e-88	0.470002	0.691	0.35	2.32041e-83
ANKRD11	6.7298e-88	-0.881347	0.367	0.304	2.53e-83
CD9	8.13311e-88	0.766717	0.789	0.425	3.05756e-83
CDX1	8.1828e-88	0.49748	0.554	0.216	3.07624e-83
NDUFB11	8.36789e-88	0.451002	0.618	0.276	3.14582e-83
TTC3	8.47736e-88	-0.576923	0.355	0.228	3.18698e-83
CCNL1	9.28018e-88	-0.400003	0.598	0.408	3.48879e-83
SSNA1	1.08129e-87	0.296825	0.431	0.142	4.06502e-83
RASSF7	1.16651e-87	0.373034	0.45	0.154	4.3854e-83
SNRNP70	1.17441e-87	-0.287796	0.371	0.186	4.41507e-83
ARPC1B	1.36064e-87	0.326011	0.397	0.118	5.11521e-83
SFT2D1	1.39633e-87	0.333927	0.382	0.104	5.24935e-83
NCL	1.40757e-87	-0.812103	0.472	0.4	5.29162e-83
TAGLN2	1.66331e-87	0.256991	0.649	0.333	6.25304e-83
TRA2B	2.06228e-87	-0.627317	0.443	0.316	7.75294e-83
DDX21	2.51769e-87	-0.614832	0.415	0.282	9.46499e-83
NME1	3.54007e-87	0.270196	0.369	0.103	1.33085e-82
PPP1R14D	4.48214e-87	0.340109	0.424	0.142	1.68502e-82
SELENBP1	5.51557e-87	-0.905822	0.539	0.429	2.07352e-82
CRLS1	6.49051e-87	0.250877	0.281	0.048	2.44004e-82
CRB3	6.55293e-87	0.429214	0.34	0.072	2.46351e-82
PPP1R14B	7.30935e-87	0.26322	0.336	0.078	2.74788e-82
SLC38A2	7.75093e-87	-0.783966	0.383	0.299	2.91388e-82
DDX46	1.01454e-86	-0.846061	0.336	0.29	3.81408e-82
UBB	1.27674e-86	0.666081	0.93	0.622	4.79977e-82
POLR2J	1.5462e-86	0.263061	0.497	0.2	5.8128e-82
EGR1	1.99546e-86	-0.899765	0.468	0.427	7.50172e-82
SNRPF	2.23828e-86	0.268006	0.49	0.196	8.41459e-82
GRAMD3	3.83288e-86	0.275885	0.148	0	1.44093e-81
PTTG1IP	4.93111e-86	0.442601	0.438	0.14	1.8538e-81
SSR2	5.16841e-86	0.348489	0.535	0.225	1.94301e-81
B2M	5.90586e-86	0.642951	0.987	0.818	2.22025e-81
MPLKIP	8.3987e-86	0.262088	0.314	0.067	3.15741e-81
GPBP1	9.64207e-86	-0.353038	0.384	0.212	3.62484e-81
TMEM230	1.18743e-85	0.273109	0.365	0.098	4.46401e-81
PLP2	1.21491e-85	0.339571	0.471	0.176	4.56734e-81
MTRNR2L1	1.23035e-85	-0.560928	0.42	0.295	4.62538e-81
SRSF1	1.40632e-85	-0.812034	0.284	0.225	5.28693e-81
MSRB2	1.43875e-85	0.297572	0.316	0.067	5.40882e-81
ZNF207	1.71629e-85	-0.691263	0.344	0.259	6.45221e-81
HEXIM1	1.74365e-85	-1.27635	0.379	0.411	6.55508e-81
RABAC1	1.86528e-85	0.280783	0.559	0.258	7.01233e-81
HMGN1	1.95507e-85	0.63495	0.541	0.203	7.34988e-81
PDIA6	2.19238e-85	0.445553	0.429	0.136	8.24204e-81
TBCB	2.86638e-85	0.283535	0.312	0.064	1.07759e-80
TRA2A	3.05582e-85	-0.489706	0.363	0.219	1.1488e-80
TMEM87A	4.22209e-85	-0.36681	0.328	0.168	1.58725e-80
AMD1	5.70585e-85	-0.807307	0.405	0.323	2.14506e-80
CUTA	6.36488e-85	0.479474	0.508	0.185	2.39281e-80
NDFIP1	6.40504e-85	0.311852	0.312	0.063	2.40791e-80
COX4I1	6.6059e-85	0.637912	0.913	0.608	2.48342e-80
PTPRF	8.31548e-85	-0.323451	0.386	0.221	3.12612e-80
CEMIP2	9.0189e-85	-1.27092	0	0.208	3.39057e-80
ECH1	1.0235e-84	0.268064	0.565	0.254	3.84776e-80
RPS2	1.10962e-84	1.36451	0.858	0.667	4.17151e-80
TUBA1B	1.16829e-84	-1.07	0.531	0.509	4.39207e-80
SYNCRIP	1.21111e-84	-0.272535	0.335	0.168	4.55306e-80
HNRNPH1	1.73841e-84	-0.752266	0.429	0.351	6.53539e-80
YIF1A	1.95499e-84	0.315673	0.357	0.09	7.3496e-80
PDIA3	2.17437e-84	0.527455	0.492	0.177	8.17433e-80
DEDD2	2.59526e-84	0.287519	0.324	0.076	9.75662e-80
JUND	2.93759e-84	-0.29569	0.633	0.436	1.10436e-79
F2RL1	3.05681e-84	0.345417	0.344	0.082	1.14918e-79
C1orf122	3.19571e-84	0.271023	0.298	0.062	1.20139e-79
NDUFB8	3.31822e-84	0.37081	0.574	0.256	1.24745e-79
RHPN2	3.74912e-84	-0.300638	0.307	0.134	1.40944e-79
HEXB	3.80932e-84	0.263833	0.307	0.064	1.43207e-79
RIOK3	4.10333e-84	-0.598843	0.395	0.286	1.54261e-79
COX5B	5.17443e-84	0.571496	0.906	0.588	1.94527e-79
SLC39A4	5.38589e-84	0.312895	0.334	0.077	2.02477e-79
MRPS6	5.63331e-84	0.310683	0.379	0.111	2.11779e-79
DDX5	5.87445e-84	-0.68617	0.7	0.591	2.20844e-79
RPLP2	5.95249e-84	0.910082	0.941	0.72	2.23778e-79
PPA1	6.00565e-84	0.381818	0.483	0.181	2.25776e-79
EIF4G2	6.37462e-84	-0.574984	0.565	0.44	2.39647e-79
CYP3A5	6.95549e-84	-0.71755	0.442	0.302	2.61485e-79
G3BP2	7.16158e-84	-0.381875	0.347	0.186	2.69233e-79
ILF3	7.49037e-84	-0.638491	0.344	0.23	2.81593e-79
PDXDC1	9.33348e-84	-0.700656	0.337	0.261	3.50883e-79
CSRNP1	1.30287e-83	0.265623	0.331	0.084	4.89802e-79
XIST	1.45628e-83	-0.557987	0.283	0.179	5.47474e-79
NUFIP2	1.82735e-83	-1.14884	0.241	0.263	6.86975e-79
MAF1	1.86059e-83	0.286262	0.343	0.085	6.9947e-79
METTL9	2.18885e-83	0.285656	0.3	0.055	8.22875e-79
LSM2	2.45672e-83	0.274627	0.315	0.067	9.2358e-79
ADM	2.85437e-83	0.295773	0.417	0.146	1.07307e-78
DSTN	3.03894e-83	0.334036	0.655	0.326	1.14246e-78
TMED3	3.09177e-83	0.270058	0.348	0.089	1.16232e-78
NET1	3.6893e-83	-0.471237	0.418	0.262	1.38695e-78
PCSK1N	7.35729e-83	2.21718	0.221	0.02	2.7659e-78
COPS9	1.59965e-82	-0.983562	0	0.203	6.01374e-78
SELENOP	1.59965e-82	-2.11231	0	0.203	6.01374e-78
FO538757.2	1.63427e-82	0.350224	0.142	0	6.14389e-78
SRP14	2.66948e-82	0.276522	0.783	0.458	1.00356e-77
SF3B1	3.40052e-82	-0.710531	0.356	0.264	1.27839e-77
QTRT1	3.58591e-82	-0.364661	0.427	0.262	1.34809e-77
CLIC1	4.23944e-82	0.458679	0.795	0.451	1.59377e-77
REL	4.40515e-82	-0.360131	0.312	0.161	1.65607e-77
DDX18	5.09472e-82	-0.646705	0.315	0.215	1.91531e-77
CEBPG	5.12469e-82	0.258075	0.369	0.11	1.92658e-77
FHL2	5.38633e-82	0.357249	0.38	0.115	2.02494e-77
TXNIP	6.81135e-82	-1.11873	0.396	0.378	2.56066e-77
SNU13	8.15159e-82	0.321815	0.492	0.199	3.06451e-77
EIF4A1	9.33737e-82	-0.301073	0.485	0.31	3.51029e-77
COX8A	1.05023e-81	0.56586	0.784	0.432	3.94823e-77
EIF3L	1.4315e-81	0.607342	0.477	0.16	5.38156e-77
EIF3H	1.5519e-81	0.478604	0.519	0.2	5.83422e-77
UBA52	1.93532e-81	0.646817	0.879	0.563	7.27564e-77
MLXIP	2.08316e-81	-0.390193	0.425	0.265	7.83143e-77
SPTAN1	2.09053e-81	-0.733922	0.315	0.229	7.85912e-77
HMHA1	2.63169e-81	0.270999	0.14	0	9.89357e-77
C22orf39	2.67431e-81	0.25405	0.267	0.046	1.00538e-76
EIF3J	2.83916e-81	-0.268073	0.357	0.172	1.06735e-76
NKTR	3.48621e-81	-0.949567	0.277	0.253	1.3106e-76
MYL6	4.26959e-81	0.665971	0.968	0.741	1.60511e-76
PIN1	4.56225e-81	0.27107	0.326	0.079	1.71513e-76
RSRC2	5.6136e-81	-0.59578	0.383	0.297	2.11038e-76
UGDH	6.28671e-81	-0.362355	0.401	0.235	2.36343e-76
COX7B	7.24587e-81	0.303858	0.801	0.477	2.72401e-76
RGCC	7.52877e-81	0.417857	0.216	0.021	2.83037e-76
SSR4	1.01878e-80	0.279562	0.695	0.374	3.83002e-76
NT5C3A	1.23039e-80	0.315568	0.377	0.113	4.62553e-76
CARHSP1	2.49552e-80	0.267887	0.437	0.163	9.38168e-76
ZFP36L1	2.9156e-80	-0.40581	0.375	0.224	1.09609e-75
ADRM1	3.71351e-80	0.268311	0.382	0.119	1.39606e-75
EMC4	4.0891e-80	0.342814	0.328	0.072	1.53725e-75
HNRNPA3	5.26061e-80	-0.580573	0.491	0.391	1.97767e-75
LGALS9	7.1347e-80	-0.32139	0.422	0.25	2.68222e-75
PRPF38B	8.1374e-80	-0.330699	0.355	0.189	3.05917e-75
HSD17B10	9.23068e-80	0.279411	0.35	0.093	3.47018e-75
PSENEN	1.31689e-79	0.429091	0.343	0.081	4.95071e-75
CD47	1.33141e-79	0.260948	0.299	0.063	5.0053e-75
ST6GALNAC1	1.48689e-79	-0.594059	0.364	0.236	5.58981e-75
SGSM3	1.68728e-79	0.28692	0.254	0.043	6.34317e-75
FAM101A	1.6896e-79	0.254159	0.137	0	6.35188e-75
ILF3-AS1	1.6896e-79	0.329605	0.137	0	6.35188e-75
DNAJA1	1.79919e-79	-0.306292	0.561	0.375	6.76389e-75
COX6C	2.21166e-79	0.470294	0.857	0.529	8.3145e-75
H2AFZ	2.35557e-79	0.300026	0.588	0.277	8.85553e-75
ADGRE5	2.59136e-79	-0.50223	0.288	0.169	9.74195e-75
CCND2	2.96567e-79	-0.297118	0.339	0.176	1.11491e-74
NAP1L1	3.03585e-79	0.302906	0.378	0.119	1.1413e-74
TAPBP	4.07766e-79	-0.373406	0.381	0.241	1.53296e-74
SLTM	4.28566e-79	-0.47719	0.352	0.217	1.61115e-74
PFDN4	4.40434e-79	0.300749	0.332	0.082	1.65577e-74
MAOA	4.74343e-79	-0.381977	0.334	0.19	1.78325e-74
DUSP1	4.83675e-79	0.47639	0.645	0.318	1.81833e-74
BCLAF1	5.129e-79	-0.659887	0.31	0.227	1.9282e-74
HSPA5	5.14127e-79	-0.567178	0.456	0.339	1.93281e-74
METAP2	5.41324e-79	-0.390587	0.354	0.204	2.03505e-74
CXCL2	6.21935e-79	0.646058	0.275	0.047	2.3381e-74
XRCC5	6.26238e-79	-0.271676	0.354	0.179	2.35428e-74
PDHA1	6.90529e-79	-0.353097	0.335	0.172	2.59598e-74
PDAP1	7.87536e-79	-0.251216	0.37	0.191	2.96066e-74
Z93241.1	9.61818e-79	-1.4075	0	0.195	3.61586e-74
YME1L1	1.32315e-78	-1.11916	0.284	0.305	4.97427e-74
EDN1	1.41968e-78	0.34252	0.371	0.118	5.33713e-74
AC020916.1	1.42587e-78	-1.27043	0	0.194	5.3604e-74
NOP56	1.49037e-78	-0.369778	0.322	0.179	5.6029e-74
CD46	1.58283e-78	-0.671513	0.306	0.212	5.95049e-74
VSIG2	1.65339e-78	0.354822	0.56	0.262	6.21576e-74
FBXO32	1.74e-78	0.45728	0.377	0.111	6.54137e-74
NEDD4L	2.12451e-78	-0.270888	0.396	0.213	7.98688e-74
EWSR1	2.14745e-78	-0.27749	0.406	0.221	8.07311e-74
TMUB1	2.15451e-78	0.38194	0.307	0.067	8.09965e-74
NBEAL1	2.52107e-78	0.276625	0.549	0.246	9.47772e-74
VIL1	2.59754e-78	-0.524041	0.425	0.304	9.7652e-74
CTA-29F11.1	2.69742e-78	0.280866	0.135	0	1.01407e-73
C5orf45	2.69742e-78	0.320327	0.135	0	1.01407e-73
C15orf57	2.69742e-78	0.25923	0.135	0	1.01407e-73
SDF2L1	2.83539e-78	0.275896	0.328	0.092	1.06594e-73
CCDC107	2.94574e-78	0.501339	0.323	0.071	1.10742e-73
ITGA6	3.12689e-78	-0.293465	0.356	0.19	1.17552e-73
EIF4E	3.37586e-78	-0.276747	0.378	0.168	1.26912e-73
ACO2	3.67563e-78	-0.297956	0.349	0.174	1.38182e-73
SNRPD2	4.62484e-78	0.333265	0.587	0.275	1.73866e-73
PFDN5	4.87375e-78	0.382319	0.782	0.455	1.83224e-73
LRP10	6.20658e-78	0.300427	0.448	0.177	2.3333e-73
POLE4	8.85727e-78	0.29171	0.317	0.074	3.3298e-73
SDCBP2	9.76188e-78	0.814974	0.561	0.236	3.66988e-73
RPL36A	1.07957e-77	0.901579	0.652	0.307	4.05853e-73
GPRC5A	1.25232e-77	-0.315836	0.46	0.269	4.70795e-73
U2SURP	1.30771e-77	-0.754934	0.27	0.205	4.91619e-73
CCL15	1.98671e-77	0.48734	0.376	0.105	7.46883e-73
TGOLN2	2.79609e-77	-0.867326	0.304	0.281	1.05116e-72
HNRNPH3	4.23395e-77	-0.270614	0.371	0.201	1.59171e-72
BLOC1S4	4.93223e-77	0.281922	0.199	0.015	1.85422e-72
EIF4A3	4.94413e-77	0.279823	0.342	0.096	1.8587e-72
RPS6	5.03518e-77	1.15834	0.899	0.687	1.89293e-72
H1F0	5.53515e-77	-0.458363	0.421	0.263	2.08088e-72
DDX24	6.14384e-77	-0.813952	0.305	0.264	2.30972e-72
ATP6AP2	7.48668e-77	0.25939	0.296	0.062	2.81454e-72
NHSL2	8.46572e-77	0.276055	0.161	0.004	3.1826e-72
UQCRB	8.73247e-77	0.616966	0.759	0.414	3.28288e-72
PAWR	1.10904e-76	-0.319891	0.335	0.18	4.16933e-72
DYNC1H1	1.25484e-76	-0.812159	0.295	0.241	4.71746e-72
ATP5PB	1.58711e-76	-1.09854	0	0.19	5.96659e-72
PA2G4	1.64781e-76	-0.316672	0.372	0.21	6.19478e-72
TINAGL1	1.79934e-76	0.277088	0.333	0.092	6.76445e-72
NDUFA8	2.35995e-76	0.25246	0.368	0.115	8.87198e-72
OSER1	3.01791e-76	0.326422	0.323	0.078	1.13455e-71
EMP1	3.02283e-76	0.413403	0.362	0.118	1.1364e-71
RAN	3.56285e-76	0.337971	0.506	0.212	1.33942e-71
MT2A	3.82785e-76	1.10996	0.761	0.418	1.43904e-71
GCC2	4.36336e-76	-0.770406	0.362	0.322	1.64036e-71
LIPH	4.93974e-76	-0.332243	0.38	0.216	1.85705e-71
STAT3	4.94294e-76	-0.267387	0.348	0.174	1.85825e-71
COX7C	6.70191e-76	0.672401	0.828	0.503	2.51951e-71
BDP1	9.71539e-76	-0.830677	0.23	0.207	3.65241e-71
UQCRQ	1.09534e-75	0.417773	0.783	0.457	4.11783e-71
FBXL15	1.16777e-75	0.343859	0.261	0.046	4.39011e-71
FAM3C	1.34307e-75	0.307264	0.269	0.047	5.04914e-71
HLA-C	1.42308e-75	0.758678	0.888	0.582	5.34993e-71
PPIB	1.62636e-75	0.312743	0.556	0.262	6.11414e-71
EPC1	1.66234e-75	-0.413437	0.302	0.173	6.24939e-71
NDUFA4	1.71877e-75	0.453571	0.635	0.31	6.46154e-71
HLA-A	1.94667e-75	0.691862	0.916	0.632	7.31833e-71
SPAG9	2.13462e-75	-0.317718	0.317	0.166	8.02489e-71
SRPK1	3.18115e-75	-0.49684	0.293	0.175	1.19592e-70
GNL3	3.18298e-75	-0.429439	0.291	0.164	1.19661e-70
ACIN1	3.30087e-75	-0.844542	0.257	0.237	1.24093e-70
MRPS5	3.82607e-75	-0.404096	0.265	0.144	1.43837e-70
KDM6B	4.13269e-75	-0.258499	0.288	0.125	1.55365e-70
LGALS1	4.26799e-75	0.485022	0.23	0.032	1.60451e-70
HNRNPDL	4.61715e-75	-0.380779	0.463	0.305	1.73577e-70
IL10RB	5.0748e-75	0.301997	0.209	0.021	1.90782e-70
LASP1	6.98277e-75	-0.350847	0.348	0.19	2.6251e-70
NUCKS1	8.93841e-75	-0.392129	0.419	0.271	3.3603e-70
RTRAF	1.16964e-74	-0.931118	0	0.185	4.39713e-70
CYC1	1.33465e-74	0.477162	0.571	0.251	5.01748e-70
IER2	1.59441e-74	-0.280519	0.74	0.504	5.99402e-70
RPL27	1.78492e-74	0.870826	0.8	0.492	6.71024e-70
FAT1	2.06073e-74	-1.08731	0.19	0.234	7.74712e-70
HNRNPR	2.11227e-74	-0.364542	0.316	0.182	7.94088e-70
B3GNT7	2.73835e-74	0.714127	0.328	0.073	1.02945e-69
LDHB	3.22548e-74	0.448223	0.429	0.151	1.21259e-69
SUPT4H1	4.08259e-74	0.353962	0.335	0.085	1.53481e-69
EPHB2	4.09845e-74	-0.254836	0.26	0.111	1.54077e-69
RP11-467L13.7	4.2691e-74	0.557357	0.128	0	1.60492e-69
RP11-395A13.2	4.2691e-74	0.415599	0.128	0	1.60492e-69
NUDT14	4.34723e-74	0.404736	0.303	0.068	1.6343e-69
MGLL	4.88589e-74	-0.511537	0.392	0.258	1.8368e-69
PATJ	5.56047e-74	-1.09299	0	0.184	2.0904e-69
NOP53	5.56047e-74	-1.07805	0	0.184	2.0904e-69
NDUFS5	5.62179e-74	0.549683	0.695	0.36	2.11346e-69
DHX15	7.54731e-74	-0.292439	0.315	0.156	2.83734e-69
CKS2	9.49874e-74	0.267103	0.357	0.113	3.57096e-69
AL355075.4	1.21127e-73	-1.52088	0	0.183	4.55366e-69
SEC61A1	2.346e-73	-0.426618	0.271	0.151	8.81956e-69
FABP2	2.87002e-73	0.323072	0.414	0.151	1.07895e-68
BPTF	3.23496e-73	-0.589703	0.306	0.215	1.21615e-68
ANKRD12	3.82873e-73	-0.425278	0.398	0.267	1.43937e-68
AC023157.3	3.8899e-73	-1.36968	0	0.182	1.46237e-68
AHI1	5.0097e-73	-1.19814	0.193	0.276	1.88335e-68
FDPS	5.56337e-73	-0.290994	0.386	0.212	2.0915e-68
TRIM28	6.99254e-73	-0.553075	0.289	0.189	2.62877e-68
SOX9	8.69684e-73	-0.382419	0.274	0.142	3.26949e-68
EIF3E	9.87598e-73	0.752248	0.502	0.188	3.71278e-68
SATB2	1.18173e-72	-0.647582	0.285	0.222	4.44261e-68
AKAP1	1.19349e-72	-0.460275	0.303	0.197	4.48682e-68
MPG	1.23982e-72	0.288077	0.285	0.06	4.66098e-68
LPP	1.51182e-72	-0.507706	0.314	0.208	5.68354e-68
NFKBIA	1.52897e-72	0.578987	0.63	0.304	5.74801e-68
THBS1	1.66275e-72	-0.710331	0.26	0.18	6.25093e-68
TUFM	2.4041e-72	0.31077	0.499	0.217	9.03796e-68
POLR2A	2.49344e-72	-1.38716	0.19	0.314	9.37385e-68
SET	2.57174e-72	0.341224	0.45	0.178	9.66821e-68
PIM1	2.62936e-72	0.277156	0.239	0.037	9.88482e-68
ASL	2.70405e-72	-0.372736	0.389	0.241	1.01656e-67
CYR61	2.81714e-72	0.266862	0.197	0.023	1.05907e-67
HIST1H1E	3.02823e-72	-1.61635	0.029	0.238	1.13843e-67
MANF	3.14257e-72	0.285533	0.309	0.081	1.18142e-67
URAD	3.2499e-72	0.40054	0.267	0.05	1.22177e-67
ERBB3	3.25019e-72	-0.283967	0.385	0.215	1.22187e-67
TFRC	3.2631e-72	-0.543496	0.261	0.163	1.22673e-67
CHD4	3.37736e-72	-0.59553	0.265	0.181	1.26968e-67
COX6B1	3.7229e-72	0.406429	0.845	0.536	1.39959e-67
EML4	4.26098e-72	-0.341187	0.297	0.151	1.60187e-67
TACC1	6.4561e-72	-0.263951	0.298	0.144	2.42711e-67
HNRNPUL1	6.47226e-72	-0.314723	0.295	0.143	2.43318e-67
EIF4G1	9.31015e-72	-0.567189	0.281	0.198	3.50006e-67
PNP	1.00468e-71	-0.554232	0.314	0.209	3.77698e-67
VEGFA	1.3685e-71	-0.764492	0.305	0.244	5.14472e-67
IVNS1ABP	1.46874e-71	-0.693973	0.283	0.221	5.52158e-67
IFNGR2	1.49093e-71	0.405407	0.291	0.064	5.60499e-67
CFL1	1.77437e-71	0.511517	0.918	0.646	6.67057e-67
LAMA3	2.08331e-71	-0.873093	0.299	0.159	7.83199e-67
NEAT1	2.53052e-71	-1.06995	0.863	0.756	9.51324e-67
COX20	2.66324e-71	-0.27474	0.3	0.152	1.00122e-66
NSA2	3.27656e-71	-0.355691	0.383	0.226	1.23179e-66
CXCL8	4.01504e-71	0.587183	0.186	0.017	1.50941e-66
NOC2L	4.21882e-71	-0.25411	0.263	0.111	1.58602e-66
LGALS3	4.32818e-71	0.357173	0.934	0.676	1.62714e-66
MPHOSPH8	5.46782e-71	-0.850335	0.309	0.284	2.05557e-66
MAT2A	6.50222e-71	-1.03429	0.222	0.241	2.44444e-66
TRPM4	6.82221e-71	-0.893962	0.3	0.274	2.56474e-66
GPI	6.82966e-71	-0.314926	0.293	0.159	2.56754e-66
SCAF11	9.40057e-71	-0.639275	0.287	0.228	3.53405e-66
NASP	1.21051e-70	-0.562862	0.275	0.196	4.55081e-66
SPINK1	1.48883e-70	0.391291	0.519	0.241	5.59711e-66
SRSF3	1.65091e-70	-0.546387	0.522	0.418	6.20645e-66
FUCA1	1.83425e-70	0.270612	0.332	0.098	6.89568e-66
BUD23	1.91546e-70	-0.94267	0	0.175	7.201e-66
MRPL22	2.64251e-70	0.314133	0.323	0.084	9.93426e-66
GOLIM4	3.16293e-70	-0.402809	0.348	0.227	1.18907e-65
IGFBP6	3.81683e-70	0.287711	0.13	0.001	1.4349e-65
DNM2	4.13321e-70	-0.369928	0.419	0.282	1.55384e-65
UPF2	5.59754e-70	-1.048	0.282	0.317	2.10434e-65
PPP1R15A	6.5175e-70	-0.715822	0.662	0.528	2.45019e-65
USH1C	8.98379e-70	-0.298886	0.391	0.219	3.37737e-65
ADH1C	1.64421e-69	0.641784	0.403	0.135	6.18125e-65
PNRC2	1.7002e-69	-0.286941	0.366	0.22	6.39172e-65
MT-CO1	1.88489e-69	0.781431	0.986	0.954	7.08605e-65
SNX6	4.19501e-69	-0.493632	0.277	0.184	1.57707e-64
ERN2	7.71583e-69	-0.917772	0.269	0.26	2.90069e-64
PSMD5-AS1	1.00726e-68	0.313706	0.119	0	3.7867e-64
VCP	1.32937e-68	-0.255037	0.306	0.158	4.99764e-64
TRIM2	1.83463e-68	-0.357942	0.271	0.138	6.89709e-64
WASHC1	1.95218e-68	-0.976709	0	0.171	7.33904e-64
CAPG	2.40669e-68	0.389536	0.394	0.134	9.0477e-64
HINT1	2.76708e-68	0.465555	0.758	0.436	1.04026e-63
RPS27L	4.4541e-68	0.313602	0.676	0.373	1.67447e-63
C15orf61	4.68252e-68	0.362281	0.231	0.032	1.76035e-63
ESRRA	5.38821e-68	-0.268979	0.292	0.145	2.02564e-63
CFTR	8.63922e-68	-0.573864	0.188	0.12	3.24783e-63
MRPS25	9.40423e-68	-0.311482	0.308	0.168	3.53543e-63
PDCD6IP	9.70762e-68	-0.32323	0.351	0.204	3.64948e-63
MT-ND4	9.84232e-68	0.671836	0.983	0.92	3.70012e-63
RPL4	1.13372e-67	1.03096	0.646	0.386	4.26211e-63
WAC	1.22612e-67	-0.269173	0.281	0.134	4.60946e-63
RP11-295G20.2	1.55996e-67	0.301118	0.117	0	5.86451e-63
DYNC1I2	1.88075e-67	-0.432252	0.326	0.214	7.0705e-63
MYO6	2.09901e-67	-0.431456	0.31	0.184	7.89103e-63
TIMP1	2.32179e-67	0.275965	0.22	0.036	8.72853e-63
WNK2	2.5541e-67	-0.519225	0.233	0.147	9.60188e-63
ESRP1	2.77384e-67	-0.317189	0.273	0.141	1.0428e-62
ABCF1	3.12568e-67	-0.594066	0.285	0.209	1.17507e-62
FAM50A	3.95809e-67	0.26386	0.277	0.07	1.48801e-62
CNIH4	4.6003e-67	0.262923	0.287	0.074	1.72944e-62
IGFBP2	5.81967e-67	0.711541	0.337	0.087	2.18785e-62
SSFA2	6.26469e-67	-0.378283	0.318	0.184	2.35515e-62
TPR	6.2681e-67	-0.578426	0.271	0.184	2.35643e-62
THRAP3	6.61127e-67	-0.391725	0.287	0.18	2.48544e-62
CA4	8.35534e-67	1.71334	0.415	0.136	3.14111e-62
DDX6	1.10142e-66	-0.355008	0.278	0.159	4.14067e-62
MYO1C	1.20341e-66	-0.669848	0.272	0.228	4.5241e-62
SRSF6	1.33615e-66	-0.333134	0.296	0.159	5.02311e-62
FAR1	1.34638e-66	-0.562837	0.226	0.151	5.06157e-62
EPS8L3	1.47351e-66	-0.426759	0.435	0.287	5.5395e-62
TFF1	1.54178e-66	1.62922	0.346	0.094	5.79616e-62
PCSK7	1.60284e-66	-0.36271	0.354	0.218	6.0257e-62
RPS13	1.78276e-66	0.880705	0.814	0.545	6.70209e-62
NDRG1	1.79313e-66	-0.308799	0.378	0.217	6.74109e-62
HRCT1	1.81591e-66	1.1786	0.317	0.078	6.82673e-62
RBM3	2.39167e-66	0.38023	0.526	0.241	8.99126e-62
FOS	2.58843e-66	-0.627457	0.825	0.755	9.73094e-62
LURAP1L	2.97433e-66	0.270714	0.257	0.057	1.11817e-61
YWHAZ	3.85468e-66	-0.403993	0.591	0.47	1.44913e-61
NARS	4.12826e-66	-0.434267	0.281	0.173	1.55198e-61
ETS2	4.92914e-66	0.386615	0.496	0.219	1.85306e-61
SPG7	6.52452e-66	-0.791425	0.212	0.193	2.45283e-61
PCF11	6.62735e-66	-0.784227	0.233	0.203	2.49148e-61
RHOB	9.52207e-66	0.403881	0.559	0.272	3.57973e-61
SLC25A6	1.01388e-65	0.874645	0.743	0.467	3.8116e-61
RPL9	1.04092e-65	0.867858	0.855	0.615	3.91324e-61
PPIC	1.09774e-65	0.34172	0.31	0.08	4.12683e-61
SAT1	1.2514e-65	-0.640808	0.832	0.719	4.7045e-61
RPS27A	1.33495e-65	0.847271	0.889	0.65	5.0186e-61
ACTN1	1.61152e-65	-0.33237	0.227	0.103	6.05835e-61
ACOT13	1.62918e-65	0.312003	0.376	0.133	6.12475e-61
GPRC5C	2.12911e-65	0.296464	0.345	0.115	8.00417e-61
KLF5	2.18795e-65	0.322916	0.538	0.268	8.22538e-61
VCL	2.45126e-65	-0.540598	0.234	0.139	9.21525e-61
CD2AP	2.8467e-65	-0.496677	0.309	0.214	1.07019e-60
MT1M	3.44662e-65	0.487141	0.461	0.192	1.29572e-60
BRD4	3.82386e-65	-0.318826	0.304	0.163	1.43754e-60
SMIM26	4.13929e-65	-0.779381	0	0.163	1.55612e-60
CDK5RAP3	4.49242e-65	-0.636043	0.275	0.211	1.68888e-60
BEST4	4.88677e-65	0.905541	0.246	0.048	1.83713e-60
HES1	5.0111e-65	-0.92062	0.466	0.44	1.88387e-60
RPL23	6.04873e-65	0.869847	0.754	0.487	2.27396e-60
QSOX1	7.34221e-65	0.275803	0.368	0.133	2.76023e-60
TAF15	8.28225e-65	-0.438424	0.241	0.142	3.11363e-60
TRIR	8.8748e-65	-0.841969	0	0.162	3.33639e-60
LYPD8	1.13212e-64	1.6553	0.398	0.129	4.25607e-60
FBL	1.20758e-64	0.279528	0.407	0.157	4.53977e-60
KHDC4	1.29921e-64	-0.949007	0	0.162	4.88425e-60
MUC17	1.324e-64	-0.332744	0.166	0.062	4.97744e-60
ANAPC5	1.7127e-64	-0.454992	0.26	0.16	6.43872e-60
IFI27	2.24754e-64	0.645593	0.877	0.603	8.44941e-60
PUM1	2.54733e-64	-0.448826	0.263	0.148	9.57642e-60
ASH1L	2.96765e-64	-0.568873	0.275	0.19	1.11566e-59
VPS4B	3.28478e-64	-0.485322	0.287	0.201	1.23488e-59
CLUH	3.96657e-64	-0.449125	0.206	0.119	1.49119e-59
RND3	4.0325e-64	-0.258074	0.443	0.263	1.51598e-59
RAP1B	4.19849e-64	-0.459101	0.266	0.177	1.57838e-59
CLTC	4.82717e-64	-0.560681	0.267	0.199	1.81472e-59
PLK2	5.35842e-64	-0.44625	0.264	0.153	2.01445e-59
CDC42SE2	5.36951e-64	-0.255496	0.272	0.136	2.01861e-59
TMPRSS4	5.54199e-64	-0.60301	0.257	0.195	2.08346e-59
SELM	5.68101e-64	0.335351	0.111	0	2.13572e-59
HMGN2	7.46439e-64	0.252292	0.559	0.289	2.80616e-59
TCF7L2	9.97689e-64	-0.546918	0.301	0.215	3.75071e-59
SREK1	1.26118e-63	-0.557205	0.263	0.175	4.74129e-59
AFDN	1.86447e-63	-0.895925	0	0.159	7.00928e-59
ABCF2	2.22194e-63	0.255265	0.11	0	8.35315e-59
C14orf80	2.22194e-63	0.25989	0.11	0	8.35315e-59
KIAA0101	2.22194e-63	0.283699	0.11	0	8.35315e-59
SAFB2	2.87611e-63	-0.407717	0.272	0.162	1.08125e-58
MT1X	3.26623e-63	0.7914	0.645	0.339	1.2279e-58
RSBN1L	3.48504e-63	-0.976423	0.23	0.257	1.31016e-58
IRF1	3.50143e-63	-0.430491	0.332	0.215	1.31633e-58
MAP7	3.99717e-63	-0.582772	0.273	0.186	1.5027e-58
RPS16	4.59349e-63	0.710132	0.89	0.636	1.72688e-58
MGST1	5.66858e-63	0.420804	0.462	0.195	2.13105e-58
DGAT1	6.02458e-63	-0.460584	0.264	0.177	2.26488e-58
TICAM1	6.23774e-63	0.394001	0.265	0.058	2.34502e-58
ATRX	6.88464e-63	-0.693114	0.273	0.214	2.58821e-58
MYO1D	7.32063e-63	-0.338304	0.289	0.169	2.75212e-58
TPI1	8.95801e-63	0.403618	0.79	0.49	3.36767e-58
2025-03-06	1.05739e-62	-0.422212	0.261	0.15	3.97517e-58
SMARCA4	1.25649e-62	-0.397492	0.241	0.144	4.72366e-58
PKN2	1.4652e-62	-0.968223	0.233	0.273	5.50828e-58
FAU	1.62741e-62	0.459498	0.915	0.661	6.1181e-58
USP8	1.80844e-62	-0.49687	0.284	0.192	6.79866e-58
CFDP1	2.89262e-62	0.589549	0.587	0.302	1.08745e-57
NSD3	8.27705e-62	-0.866433	0	0.155	3.11167e-57
IRF3	9.18066e-62	-0.856144	0.222	0.221	3.45138e-57
RPS25	9.71916e-62	0.74242	0.862	0.62	3.65382e-57
SRSF4	1.12744e-61	-0.312203	0.281	0.161	4.2385e-57
SLC26A2	1.12998e-61	-1.33324	0.288	0.293	4.24806e-57
PLS1	1.19949e-61	-0.517496	0.317	0.223	4.50938e-57
CALM2	1.34232e-61	0.264275	0.721	0.439	5.0463e-57
PLA2G2A	1.38355e-61	0.666083	0.4	0.147	5.20131e-57
MIR22HG	1.53275e-61	-0.474969	0.307	0.209	5.76221e-57
RPL26	1.62741e-61	0.884575	0.87	0.634	6.11808e-57
CLINT1	2.31764e-61	-0.465152	0.268	0.18	8.71295e-57
NFIA	2.43669e-61	-0.309075	0.228	0.103	9.16048e-57
SEC31A	3.11184e-61	-0.422772	0.247	0.156	1.16987e-56
CSRP1	3.95609e-61	-0.27623	0.271	0.127	1.48725e-56
HP1BP3	4.02806e-61	-0.558093	0.304	0.221	1.51431e-56
OTOP2	4.40949e-61	1.13989	0.232	0.042	1.6577e-56
RPS4X	5.06579e-61	0.998155	0.82	0.586	1.90443e-56
ZFC3H1	5.08304e-61	-1.10071	0.155	0.225	1.91092e-56
MCRIP2	5.48514e-61	-0.810438	0	0.153	2.06208e-56
PER2	8.07956e-61	-0.308902	0.242	0.121	3.03743e-56
PNPLA2	8.48099e-61	0.277249	0.362	0.139	3.18834e-56
EPS8	9.47009e-61	-0.690527	0.297	0.249	3.56019e-56
PEBP1	1.15315e-60	0.338732	0.528	0.25	4.33514e-56
GAK	1.20275e-60	-0.449004	0.274	0.18	4.52163e-56
AFF4	1.27173e-60	-0.386316	0.26	0.155	4.78094e-56
BAZ2B	1.57218e-60	-0.734472	0.215	0.182	5.91045e-56
NIPBL	1.98046e-60	-0.620688	0.22	0.175	7.44535e-56
H3F3A	2.03905e-60	0.496162	0.897	0.643	7.66561e-56
HSP90B1	2.46075e-60	-0.401364	0.508	0.374	9.25095e-56
HOOK2	2.59569e-60	-0.605909	0.297	0.249	9.75824e-56
AP3D1	2.70892e-60	-0.449835	0.254	0.163	1.01839e-55
GSN	2.74427e-60	1.05207	0.542	0.253	1.03168e-55
DHX36	2.82348e-60	-0.469772	0.254	0.16	1.06146e-55
PHLDA1	3.12282e-60	0.541394	0.209	0.033	1.17399e-55
TLN2	3.15587e-60	-0.763392	0.174	0.162	1.18642e-55
MPDU1	3.59627e-60	-0.296081	0.272	0.146	1.35198e-55
AP001160.1	3.62196e-60	-1.14845	0	0.151	1.36164e-55
BICDL2	3.62196e-60	-0.87878	0	0.151	1.36164e-55
TCERG1	3.85534e-60	-0.433334	0.224	0.129	1.44938e-55
MT-ND6	4.63885e-60	-0.503244	0.265	0.187	1.74393e-55
NORAD	5.28091e-60	-0.74547	0	0.151	1.98531e-55
CXCL3	5.38606e-60	0.749909	0.3	0.082	2.02484e-55
SLC22A18AS	5.47268e-60	0.257417	0.29	0.087	2.0574e-55
ANXA2	6.30526e-60	0.431977	0.738	0.44	2.3704e-55
FAAH	6.96862e-60	-0.294578	0.225	0.114	2.61978e-55
ATP10B	9.19517e-60	-0.417587	0.234	0.148	3.45683e-55
NAPA	9.69391e-60	-0.310443	0.307	0.171	3.64433e-55
LCN2	1.02818e-59	0.32162	0.269	0.076	3.86536e-55
TENT5A	1.63543e-59	-0.904086	0	0.149	6.14824e-55
KDM2A	1.70839e-59	-0.359627	0.228	0.121	6.42251e-55
CHD9	1.91268e-59	-0.788132	0.262	0.241	7.19052e-55
PABPC4	2.22636e-59	-0.353507	0.269	0.153	8.3698e-55
U47924.27	3.04096e-59	0.343543	0.102	0	1.14322e-54
ZFAND2A	3.32688e-59	0.469185	0.301	0.081	1.25071e-54
ACSS2	3.49615e-59	-0.342421	0.284	0.173	1.31434e-54
RPS15A	4.45635e-59	0.782638	0.868	0.631	1.67532e-54
CPT1A	4.733e-59	-0.367808	0.26	0.147	1.77933e-54
NUMA1	7.2522e-59	-0.873874	0.187	0.21	2.72639e-54
RABL6	9.05199e-59	-0.471773	0.277	0.194	3.403e-54
FLNB	1.00883e-58	-0.560014	0.326	0.249	3.79261e-54
AC009133.12	1.1817e-58	0.346278	0.101	0	4.44249e-54
UBE2D1	1.45027e-58	0.304013	0.24	0.049	5.45214e-54
USP53	1.96003e-58	-0.339947	0.317	0.197	7.36855e-54
WASL	2.4146e-58	-0.45454	0.278	0.181	9.07745e-54
FASTK	2.51357e-58	-0.27689	0.245	0.129	9.44951e-54
RARRES1	2.86045e-58	0.256069	0.243	0.054	1.07536e-53
NDUFA7	3.09127e-58	0.250063	0.222	0.041	1.16213e-53
HSD17B2	3.30385e-58	0.67807	0.313	0.088	1.24205e-53
SQOR	3.31169e-58	-0.776227	0	0.146	1.245e-53
MYH14	3.57859e-58	-0.426428	0.359	0.247	1.34533e-53
USP15	4.92683e-58	-0.959938	0.174	0.241	1.85219e-53
CA7	5.57268e-58	1.73531	0.244	0.048	2.09499e-53
N4BP2L2	8.98508e-58	-0.516003	0.401	0.32	3.37785e-53
TNFRSF1A	9.82835e-58	0.26333	0.302	0.097	3.69487e-53
INAVA	1.0208e-57	-0.8539	0	0.145	3.83761e-53
MT1E	1.14671e-57	0.848687	0.795	0.506	4.31094e-53
PHIP	1.33099e-57	-0.527067	0.245	0.169	5.00372e-53
RBBP4	1.33176e-57	-0.320131	0.235	0.12	5.00662e-53
NOLC1	1.46243e-57	-0.260716	0.228	0.109	5.49785e-53
RPS6KA3	1.68361e-57	-0.264925	0.235	0.124	6.32935e-53
PPP4R2	2.07669e-57	-0.292137	0.262	0.138	7.80711e-53
SVIL	2.1635e-57	-0.366408	0.192	0.102	8.13345e-53
ABR	2.4341e-57	-0.843262	0.187	0.208	9.15075e-53
TNRC6B	3.07322e-57	-0.601371	0.243	0.21	1.15535e-52
SNHG12	3.43891e-57	-1.09998	0.165	0.237	1.29282e-52
GALM	3.50812e-57	-0.298144	0.232	0.122	1.31884e-52
ARID4B	3.87959e-57	-0.46385	0.268	0.176	1.45849e-52
TMC4	5.0856e-57	-0.322455	0.293	0.178	1.91188e-52
HIST1H2AG	5.50854e-57	-1.4198	0.023	0.198	2.07088e-52
AP2B1	6.01858e-57	-0.364177	0.239	0.138	2.26262e-52
SLC25A3	6.02484e-57	0.329692	0.635	0.352	2.26498e-52
PLEC	6.21577e-57	-0.432488	0.325	0.214	2.33676e-52
ELOC	6.64571e-57	-0.663324	0	0.143	2.49839e-52
CNOT1	9.25546e-57	-0.517776	0.223	0.154	3.4795e-52
KCNQ1	9.91077e-57	-0.335467	0.174	0.079	3.72586e-52
UQCC2	1.11732e-56	-0.294128	0.289	0.17	4.20045e-52
ERICH1	1.13629e-56	-0.843424	0.174	0.196	4.27178e-52
RPL34	1.20655e-56	0.583945	0.941	0.731	4.53591e-52
LENG8	1.41612e-56	-0.700584	0.201	0.178	5.32378e-52
CWC25	1.6842e-56	-0.454372	0.272	0.19	6.33157e-52
NDUFS1	1.8387e-56	-0.325177	0.233	0.122	6.91241e-52
MUC1	2.09677e-56	-0.331454	0.332	0.231	7.88261e-52
HNF4A	2.18126e-56	-0.285245	0.334	0.195	8.20022e-52
DYNC1LI2	2.38757e-56	-0.518706	0.257	0.182	8.97584e-52
PGM2L1	3.93995e-56	-0.388861	0.178	0.1	1.48119e-51
C15orf48	4.13808e-56	0.401175	0.867	0.601	1.55567e-51
AL118516.1	4.3114e-56	-1.0222	0	0.141	1.62083e-51
MCM7	5.11674e-56	-0.394828	0.21	0.116	1.92359e-51
RBBP7	5.88212e-56	-0.299329	0.252	0.135	2.21133e-51
PMAIP1	7.58353e-56	-0.388261	0.283	0.173	2.85095e-51
DNMBP	1.42078e-55	-0.834114	0.143	0.164	5.3413e-51
MBNL1	1.457e-55	-0.570355	0.287	0.241	5.47746e-51
RELB	1.46187e-55	0.389224	0.227	0.046	5.49576e-51
TUFT1	1.46601e-55	-0.25956	0.224	0.104	5.51132e-51
HLA-B	1.6474e-55	0.56861	0.89	0.636	6.19325e-51
GAPDH	2.23897e-55	0.531123	0.924	0.734	8.4172e-51
THUMPD3-AS1	2.26522e-55	-0.947138	0.209	0.246	8.51585e-51
ZBTB38	2.31068e-55	-0.515437	0.229	0.155	8.68677e-51
HSPA8	2.55005e-55	-0.644277	0.577	0.539	9.58666e-51
LUZP1	2.88461e-55	-0.633085	0.245	0.198	1.08444e-50
ENTPD5	3.29116e-55	-0.353718	0.231	0.14	1.23728e-50
OGA	4.0468e-55	-0.765352	0	0.139	1.52135e-50
PCM1	7.45896e-55	-0.560323	0.217	0.155	2.80412e-50
PTPRK	8.15316e-55	-0.253133	0.241	0.119	3.0651e-50
INTS6	8.53151e-55	-0.830343	0.222	0.241	3.20734e-50
KMT2C	9.09542e-55	-0.765297	0.217	0.199	3.41933e-50
CNDP2	1.13876e-54	-0.331497	0.26	0.149	4.28106e-50
TNFRSF14-AS1	1.2375e-54	-0.866878	0	0.138	4.65224e-50
ITGB4	1.24441e-54	-0.356564	0.248	0.138	4.67825e-50
PLAC8	1.40841e-54	0.336478	0.457	0.222	5.29478e-50
LARP1	1.56338e-54	-0.276404	0.237	0.114	5.87737e-50
TCEAL9	2.60534e-54	-0.725445	0	0.137	9.79451e-50
INTS11	2.60534e-54	-0.763157	0	0.137	9.79451e-50
RBM5	3.16035e-54	-0.758009	0.207	0.21	1.1881e-49
TNFRSF14	3.21039e-54	-0.467621	0.277	0.188	1.20691e-49
SENP6	5.32193e-54	-0.370525	0.193	0.109	2.00073e-49
MYO1A	5.34555e-54	-0.616891	0.212	0.178	2.00961e-49
CARMIL1	5.48208e-54	-0.896081	0	0.136	2.06093e-49
NDUFV3	5.92667e-54	-0.482981	0.264	0.193	2.22807e-49
ARFIP2	7.12582e-54	-0.330243	0.248	0.147	2.67888e-49
CANT1	9.13259e-54	-0.335887	0.241	0.145	3.4333e-49
HSD17B4	9.76815e-54	-0.287945	0.215	0.11	3.67224e-49
CCAR1	1.06501e-53	-0.414802	0.231	0.145	4.00381e-49
ISG15	1.19977e-53	0.66907	0.346	0.117	4.51043e-49
MED29	1.84234e-53	-0.796026	0.187	0.193	6.92608e-49
ERBB2	2.05929e-53	-0.280848	0.236	0.129	7.74168e-49
GPBP1L1	2.15249e-53	-0.482121	0.248	0.17	8.09206e-49
MT1H	3.93238e-53	1.43014	0.396	0.147	1.47834e-48
EREG	4.67861e-53	0.263253	0.171	0.027	1.75888e-48
CDK12	4.97422e-53	-0.734811	0.183	0.175	1.87001e-48
TDG	5.05642e-53	-0.551504	0.217	0.163	1.90091e-48
RPL35A	5.42209e-53	0.524948	0.895	0.661	2.03838e-48
OFD1	5.78933e-53	-0.558017	0.284	0.224	2.17644e-48
RBM6	5.83593e-53	-0.876323	0.184	0.221	2.19396e-48
ADAM15	6.50678e-53	-0.314073	0.237	0.134	2.44616e-48
SUPT5H	7.20513e-53	-0.515297	0.233	0.17	2.7087e-48
PPP1R15B	7.99769e-53	-0.523758	0.232	0.173	3.00665e-48
CSNK1D	9.48548e-53	-0.411073	0.295	0.2	3.56597e-48
GTF2F1	9.94731e-53	-0.305329	0.253	0.14	3.73959e-48
PPP4R3A	1.01422e-52	-0.378519	0.228	0.136	3.81287e-48
MMP24OS	1.06875e-52	-0.68422	0	0.133	4.01786e-48
LARS	1.30714e-52	-0.408969	0.198	0.121	4.91408e-48
FAM120AOS	1.32242e-52	-0.345209	0.238	0.134	4.97149e-48
CC2D1A	1.39712e-52	-0.517501	0.252	0.177	5.25234e-48
UQCRH	1.43172e-52	0.67842	0.689	0.408	5.3824e-48
CDK10	1.58462e-52	-0.569109	0.206	0.162	5.95721e-48
SUGT1	1.6567e-52	-0.250364	0.255	0.133	6.2282e-48
SGK1	1.8649e-52	-1.04871	0.227	0.276	7.01089e-48
LARP1B	2.20818e-52	-0.360678	0.206	0.12	8.30144e-48
LIMK2	2.22256e-52	-0.56421	0.171	0.127	8.35551e-48
AL021453.1	2.24266e-52	-0.996012	0	0.132	8.43105e-48
CARD16	2.82075e-52	0.550582	0.319	0.103	1.06043e-47
LTBR	3.51921e-52	-0.280266	0.262	0.154	1.32301e-47
ZBTB10	3.88034e-52	-0.36746	0.215	0.122	1.45877e-47
ZKSCAN1	3.9167e-52	-0.652274	0.225	0.196	1.47244e-47
EIF1	6.15427e-52	0.41491	0.935	0.733	2.31364e-47
CHD2	6.25538e-52	-0.558375	0.238	0.186	2.35165e-47
MYO1E	6.41243e-52	-0.60537	0.219	0.167	2.41069e-47
ZNF326	6.57958e-52	-0.434082	0.248	0.169	2.47353e-47
SLC25A25	7.10924e-52	-0.271452	0.207	0.095	2.67265e-47
SNHG25	7.67622e-52	-0.60125	0.166	0.131	2.8858e-47
POF1B	9.0259e-52	-0.746504	0.205	0.202	3.3932e-47
CHCHD7	9.57198e-52	-0.261692	0.291	0.16	3.59849e-47
CDC5L	1.31233e-51	-0.366522	0.218	0.124	4.93359e-47
TMOD3	1.36334e-51	-0.360413	0.239	0.145	5.12533e-47
TJP1	2.03306e-51	-0.25718	0.236	0.115	7.64307e-47
SELENOF	2.06539e-51	-0.61805	0	0.13	7.76463e-47
RHOT2	2.10102e-51	-0.430546	0.242	0.158	7.89859e-47
ROCK2	2.38165e-51	-0.436595	0.223	0.156	8.95359e-47
CDHR1	2.56458e-51	-0.718595	0.174	0.157	9.64128e-47
RPS14	3.64267e-51	0.622295	0.931	0.757	1.36943e-46
SNRNP200	4.06934e-51	-0.54751	0.201	0.153	1.52983e-46
VPS36	4.22597e-51	-0.748218	0.194	0.211	1.58871e-46
MBTPS1	4.64897e-51	-0.311605	0.192	0.098	1.74773e-46
RPL8	4.77539e-51	0.606657	0.932	0.749	1.79526e-46
COPA	4.78005e-51	-0.312018	0.237	0.135	1.79701e-46
NXF1	5.59943e-51	-0.36765	0.222	0.131	2.10505e-46
TMC5	5.68127e-51	-0.452618	0.271	0.176	2.13582e-46
UBAP2	5.75284e-51	-0.588035	0.195	0.144	2.16272e-46
CEBPZ	5.75595e-51	-0.612859	0.195	0.163	2.16389e-46
MKNK2	6.56195e-51	-0.287199	0.289	0.174	2.4669e-46
RRP7A	8.16901e-51	-0.315623	0.229	0.133	3.07106e-46
INF2	8.87884e-51	-0.443615	0.286	0.217	3.33791e-46
ABLIM1	9.824e-51	-0.279299	0.222	0.124	3.69323e-46
JUN	1.03094e-50	-0.404448	0.82	0.645	3.87571e-46
RNPEPL1	1.19177e-50	-0.415828	0.262	0.179	4.48034e-46
RPL15	1.2606e-50	0.718985	0.857	0.635	4.73908e-46
SPIB	1.56291e-50	0.307731	0.231	0.077	5.8756e-46
GALNT7	1.64188e-50	-0.412207	0.191	0.141	6.1725e-46
VDR	1.73448e-50	-0.574467	0.183	0.146	6.52061e-46
NPEPPS	2.70183e-50	-0.383544	0.224	0.143	1.01573e-45
FNBP4	2.7256e-50	-0.309181	0.234	0.128	1.02466e-45
TUT7	2.73693e-50	-0.759971	0	0.127	1.02892e-45
C19orf33	3.06549e-50	0.546485	0.752	0.495	1.15244e-45
PDLIM2	3.42644e-50	0.342543	0.231	0.059	1.28814e-45
PRKDC	3.79598e-50	-0.380119	0.181	0.103	1.42706e-45
ILF3-DT	3.95686e-50	-0.787592	0	0.127	1.48754e-45
TJP3	4.19743e-50	0.271634	0.354	0.151	1.57798e-45
PRDX5	4.93956e-50	0.261196	0.718	0.461	1.85698e-45
SCNN1A	4.97584e-50	-0.621151	0.272	0.235	1.87062e-45
ITPR3	5.28606e-50	-0.563929	0.188	0.142	1.98724e-45
RNASE1	5.46971e-50	0.32475	0.339	0.153	2.05628e-45
ARID1B	5.57338e-50	-0.715523	0.143	0.164	2.09526e-45
C6orf62	6.10645e-50	-0.501166	0.242	0.18	2.29566e-45
CALCOCO2	6.4632e-50	-0.489216	0.24	0.18	2.42978e-45
CCDC14	7.66635e-50	-0.530585	0.269	0.193	2.88209e-45
ECHDC2	8.31169e-50	-0.272455	0.277	0.158	3.12469e-45
USP3	1.12298e-49	-0.452576	0.19	0.128	4.22171e-45
NOTCH1	1.50597e-49	-0.288686	0.138	0.07	5.66156e-45
ESF1	1.53795e-49	-0.556838	0.217	0.159	5.78178e-45
SKIL	1.61587e-49	-0.297199	0.212	0.115	6.0747e-45
KDM5A	1.63845e-49	-0.433284	0.223	0.144	6.1596e-45
CLMN	1.66094e-49	-0.398748	0.256	0.167	6.24413e-45
CHD6	1.70547e-49	-0.880333	0.13	0.164	6.41154e-45
EIF3K	1.79975e-49	0.331815	0.612	0.352	6.76597e-45
SIPA1L2	2.6113e-49	-0.335593	0.193	0.112	9.81693e-45
SAFB	2.64057e-49	-0.3345	0.224	0.125	9.92695e-45
RPL39	2.66899e-49	0.591534	0.872	0.646	1.00338e-44
SPEN	3.72392e-49	-0.600739	0.219	0.168	1.39997e-44
MAPK3	4.61961e-49	-0.255678	0.333	0.209	1.7367e-44
ZFHX3	4.93793e-49	-0.710503	0.144	0.098	1.85637e-44
EIF4G3	4.97902e-49	-0.513069	0.166	0.132	1.87181e-44
PPP2R2A	5.86302e-49	-0.298595	0.229	0.127	2.20414e-44
PAK1	7.86107e-49	-0.255313	0.217	0.117	2.95529e-44
SH3RF2	1.04479e-48	-0.426082	0.136	0.087	3.92778e-44
CXCL1	1.1679e-48	0.556659	0.164	0.023	4.3906e-44
CUX1	1.19535e-48	-0.469584	0.211	0.148	4.49381e-44
KIF1C	1.2322e-48	-0.312445	0.236	0.138	4.63234e-44
RPL10	1.23498e-48	0.618414	0.944	0.797	4.6428e-44
RPS3	1.32569e-48	0.625384	0.923	0.731	4.98381e-44
PUM3	1.37708e-48	-0.70239	0.148	0.148	5.17701e-44
HECTD1	1.39703e-48	-0.317191	0.218	0.119	5.252e-44
CYTH1	1.46887e-48	-0.333302	0.193	0.116	5.52207e-44
THOC2	1.75336e-48	-0.378135	0.246	0.166	6.5916e-44
KRT18	1.97572e-48	0.33981	0.971	0.802	7.42751e-44
ARID1A	1.98604e-48	-0.275923	0.201	0.107	7.46633e-44
ELMO3	2.35644e-48	-0.312348	0.199	0.116	8.8588e-44
CLCN3	2.97224e-48	-0.28612	0.221	0.124	1.11739e-43
CCNL2	3.16908e-48	-0.663143	0.215	0.189	1.19138e-43
HIST1H2AC	3.3742e-48	-0.72647	0.26	0.234	1.2685e-43
LUC7L	4.38981e-48	-0.41884	0.201	0.131	1.65031e-43
NLRC5	5.04373e-48	-1.07297	0.115	0.2	1.89614e-43
ARHGEF1	5.08278e-48	-0.431399	0.162	0.099	1.91082e-43
ADD1	5.11802e-48	-0.331702	0.202	0.121	1.92407e-43
NSD2	6.79921e-48	-0.72513	0	0.121	2.55609e-43
NRDC	8.63413e-48	-0.720572	0.175	0.181	3.24591e-43
PYGB	1.64909e-47	-0.265767	0.249	0.143	6.1996e-43
ARHGEF10L	1.80864e-47	-0.604154	0.159	0.128	6.7994e-43
IGF2BP2	1.85934e-47	-0.364493	0.229	0.132	6.99001e-43
TFCP2L1	1.88419e-47	-0.362781	0.21	0.138	7.08343e-43
GTF2I	2.31063e-47	-0.341212	0.24	0.143	8.68659e-43
PHF3	2.6831e-47	-0.522494	0.212	0.157	1.00868e-42
SMC5	2.92014e-47	-0.491441	0.213	0.156	1.0978e-42
USP34	2.94885e-47	-0.754469	0.189	0.194	1.10859e-42
RAB3IP	3.89636e-47	-0.32775	0.193	0.104	1.4648e-42
IDI1	4.23462e-47	-0.284578	0.253	0.149	1.59196e-42
THOP1	5.87901e-47	0.282396	0.225	0.061	2.21015e-42
RNMT	8.3348e-47	-0.406896	0.211	0.139	3.13338e-42
UFD1	8.82581e-47	-0.541755	0	0.118	3.31797e-42
RTF2	8.82581e-47	-0.550678	0	0.118	3.31797e-42
DDX27	8.85364e-47	-0.589139	0.203	0.164	3.32844e-42
PPP4R3B	9.97811e-47	-0.350625	0.205	0.124	3.75117e-42
FBLIM1	1.01704e-46	-0.628443	0.245	0.221	3.82345e-42
PPP1R12A	1.20016e-46	-0.524657	0.226	0.167	4.51188e-42
BSDC1	1.20041e-46	-0.299187	0.21	0.119	4.51283e-42
PMPCA	1.46617e-46	-0.306443	0.184	0.096	5.5119e-42
RPL41	1.60328e-46	0.256799	0.988	0.872	6.02738e-42
SCAMP2	1.79775e-46	-0.266863	0.265	0.162	6.75846e-42
SRRT	1.80952e-46	-0.538447	0.166	0.12	6.80269e-42
CEP170B	2.04599e-46	-0.343525	0.213	0.127	7.6917e-42
RPS7	2.25827e-46	0.667121	0.773	0.538	8.48973e-42
GLG1	6.14946e-46	-0.308966	0.191	0.101	2.31183e-41
MTUS1	7.08691e-46	-0.365343	0.193	0.121	2.66425e-41
PRPF8	7.63481e-46	-0.328399	0.209	0.126	2.87023e-41
PAXX	7.90258e-46	-0.695131	0	0.116	2.9709e-41
ERBIN	7.90258e-46	-0.621279	0	0.116	2.9709e-41
RERE	8.56464e-46	-0.422976	0.196	0.127	3.21979e-41
HMGCS1	8.97558e-46	-0.517778	0.216	0.154	3.37428e-41
ANO9	9.74196e-46	-0.680299	0.197	0.19	3.66239e-41
PILRB	9.76004e-46	-0.76815	0.123	0.154	3.66919e-41
NECTIN2	1.13825e-45	-0.577358	0	0.116	4.27914e-41
DMAC1	1.13825e-45	-0.570952	0	0.116	4.27914e-41
AKT1S1	1.33657e-45	-0.587914	0.196	0.153	5.02471e-41
ANKRD37	1.99472e-45	-0.651395	0.253	0.213	7.49894e-41
ID2	2.17882e-45	-0.273532	0.601	0.461	8.19107e-41
NTHL1	2.221e-45	0.568771	0.317	0.114	8.34964e-41
ENOSF1	2.27201e-45	-0.318783	0.194	0.107	8.54138e-41
DUSP2	2.58349e-45	0.282879	0.177	0.041	9.71239e-41
MT-CO2	3.06921e-45	0.478847	0.992	0.949	1.15384e-40
SYMPK	3.18726e-45	-0.471225	0.159	0.123	1.19822e-40
RTKN	3.26181e-45	-0.333405	0.164	0.083	1.22624e-40
AL031777.3	3.39862e-45	-0.890504	0	0.114	1.27768e-40
TMEM63A	3.48578e-45	-0.934737	0.121	0.157	1.31044e-40
GALE	3.60281e-45	-0.309873	0.309	0.208	1.35444e-40
C19orf48	6.03513e-45	-0.32977	0.191	0.113	2.26885e-40
SMIM37	7.04254e-45	-0.583697	0	0.114	2.64757e-40
PSMA3-AS1	8.50731e-45	-0.354311	0.239	0.162	3.19824e-40
MAP4	1.04979e-44	-0.453844	0.174	0.129	3.94658e-40
NAP1L4	1.14663e-44	-0.365434	0.211	0.138	4.31066e-40
DAAM1	1.17595e-44	-0.261191	0.218	0.112	4.42086e-40
WDR74	1.19445e-44	-0.4666	0.169	0.118	4.49042e-40
GNL2	1.24803e-44	-0.293511	0.178	0.098	4.69183e-40
DDX52	1.51529e-44	-0.256641	0.185	0.094	5.69659e-40
HERC2	1.58113e-44	-0.613285	0.182	0.157	5.94411e-40
KIF13B	1.59055e-44	-0.589545	0.197	0.168	5.9795e-40
USP36	2.36319e-44	-0.385137	0.142	0.093	8.88418e-40
BOD1L1	2.75208e-44	-0.660854	0.148	0.144	1.03462e-39
UTRN	2.84025e-44	-0.823902	0.111	0.133	1.06776e-39
DGLUCY	3.01926e-44	-0.69213	0	0.112	1.13506e-39
ANKRD17	3.07432e-44	-0.484161	0.192	0.146	1.15576e-39
GOLGA3	3.07432e-44	-0.588455	0.165	0.151	1.15576e-39
ATP2A3	3.17581e-44	-0.952549	0.195	0.188	1.19392e-39
HES6	4.64087e-44	0.345751	0.229	0.063	1.74469e-39
RAB1B	4.89682e-44	-0.399963	0.253	0.179	1.84091e-39
AL121944.1	6.24666e-44	-0.839444	0	0.111	2.34837e-39
CA1	6.3291e-44	-1.52579	0.228	0.23	2.37936e-39
KCNQ1OT1	6.59688e-44	-0.502025	0.264	0.2	2.48003e-39
CDC40	7.88101e-44	-0.337547	0.164	0.096	2.96279e-39
CRYBG1	8.98331e-44	-0.637593	0	0.111	3.37719e-39
ARHGAP5	9.57186e-44	-0.31777	0.203	0.123	3.59845e-39
KANSL1	1.08315e-43	-0.689285	0.15	0.165	4.07201e-39
IER5	1.10921e-43	-0.538945	0.223	0.184	4.16996e-39
SUN1	1.69048e-43	-0.33851	0.235	0.145	6.35519e-39
POLE3	2.03081e-43	-0.382339	0.152	0.105	7.63462e-39
ZNF91	2.36087e-43	-0.803727	0.176	0.215	8.87546e-39
SETD5	2.4003e-43	-0.405876	0.175	0.114	9.02368e-39
DIAPH2	2.50128e-43	-0.555526	0.177	0.144	9.40333e-39
PTCD3	2.51538e-43	-0.441551	0.164	0.114	9.45631e-39
MTMR11	2.62093e-43	-0.473991	0.251	0.19	9.85312e-39
SPINT1-AS1	2.66972e-43	-0.52761	0	0.11	1.00365e-38
PRRC2B	2.83112e-43	-0.318489	0.155	0.095	1.06433e-38
OTUD6B-AS1	3.11917e-43	-0.400685	0.215	0.134	1.17262e-38
TBRG4	4.53567e-43	-0.387266	0.162	0.103	1.70514e-38
MYO7B	5.12467e-43	-0.642315	0.186	0.177	1.92657e-38
SKAP2	6.02814e-43	-0.283029	0.206	0.109	2.26622e-38
AKT1	6.04844e-43	-0.284981	0.173	0.103	2.27385e-38
CFLAR	6.83074e-43	-0.43621	0.253	0.183	2.56795e-38
DNM1L	6.86838e-43	-0.428996	0.175	0.12	2.5821e-38
MNT	7.00585e-43	-0.280986	0.167	0.093	2.63378e-38
CTSE	7.63064e-43	0.511538	0.163	0.026	2.86866e-38
MIA3	8.10872e-43	-0.483882	0.173	0.13	3.04839e-38
NADSYN1	8.17996e-43	-0.638403	0.168	0.155	3.07517e-38
RNF213	9.2531e-43	-0.95388	0.19	0.265	3.47861e-38
CDK11B	9.52697e-43	-0.348742	0.237	0.156	3.58157e-38
HIP1R	1.07327e-42	-0.891366	0.131	0.133	4.03487e-38
DCAF11	1.40998e-42	-0.251102	0.183	0.097	5.30068e-38
FUBP1	1.43278e-42	-0.331447	0.169	0.096	5.38638e-38
SINHCAF	1.63578e-42	-0.567729	0	0.108	6.14954e-38
STMP1	1.63578e-42	-0.533518	0	0.108	6.14954e-38
PHKB	1.82466e-42	-0.4687	0.164	0.123	6.85962e-38
TOR1AIP2	1.8664e-42	-0.327987	0.208	0.134	7.01656e-38
PLCE1	1.95627e-42	-0.632276	0.167	0.156	7.35441e-38
UPF1	1.96119e-42	-0.322286	0.165	0.095	7.37289e-38
NPM1	2.16785e-42	0.445858	0.569	0.318	8.14981e-38
TTC38	2.35801e-42	-0.261661	0.183	0.092	8.86472e-38
AIFM3	2.64891e-42	-0.266371	0.197	0.113	9.95833e-38
PNKP	2.90425e-42	-0.387397	0.164	0.112	1.09182e-37
PLA2G10	2.95928e-42	0.435764	0.336	0.134	1.11251e-37
MYOM1	2.99487e-42	0.849047	0.138	0.017	1.12589e-37
RPL36	3.92632e-42	-0.555288	0.927	0.816	1.47606e-37
TOX4	4.47388e-42	-0.269403	0.237	0.135	1.68191e-37
MSI2	4.68052e-42	-0.302043	0.185	0.1	1.75959e-37
MARK3	4.68908e-42	-0.251843	0.198	0.103	1.76281e-37
MESD	4.84628e-42	-0.532833	0	0.107	1.82191e-37
ARHGAP21	5.45802e-42	-0.330144	0.181	0.11	2.05189e-37
AKAP8L	6.25043e-42	-0.334653	0.146	0.078	2.34979e-37
HIST4H4	6.25324e-42	-1.17557	0.022	0.16	2.35084e-37
GGA1	6.90231e-42	-0.504299	0.189	0.158	2.59485e-37
STAT6	7.29935e-42	-0.477433	0.231	0.18	2.74412e-37
BAZ2A	7.46418e-42	-0.485455	0.175	0.134	2.80608e-37
TM4SF5	8.20079e-42	0.427707	0.292	0.105	3.08301e-37
PLXNB1	8.23856e-42	-0.522545	0.15	0.118	3.0972e-37
CAMK2D	8.24131e-42	-0.400167	0.197	0.131	3.09824e-37
HSPA2	9.76047e-42	-1.19091	0.117	0.229	3.66935e-37
RPL19	1.07817e-41	0.444845	0.917	0.731	4.05325e-37
HNRNPA1	1.20287e-41	0.812767	0.63	0.423	4.52207e-37
TXNRD1	1.33587e-41	-0.313088	0.187	0.11	5.02206e-37
SUGP2	1.42987e-41	-0.736557	0.123	0.148	5.37546e-37
BUB3	1.43328e-41	-0.314868	0.191	0.112	5.38827e-37
PRRC2A	1.5264e-41	-0.438901	0.168	0.122	5.73834e-37
CASZ1	1.57086e-41	-0.45814	0.154	0.112	5.90549e-37
SORL1	1.67196e-41	-0.273333	0.194	0.114	6.28557e-37
CEACAM6	1.78756e-41	0.538436	0.275	0.094	6.72016e-37
RILP	2.36779e-41	0.292367	0.198	0.05	8.90146e-37
CNOT2	2.60715e-41	-0.344962	0.192	0.122	9.80131e-37
ZC3H13	2.78895e-41	-0.342128	0.191	0.122	1.04848e-36
MIER1	3.79328e-41	-0.481698	0.21	0.17	1.42605e-36
NXPE1	3.90564e-41	-0.428837	0.233	0.182	1.46829e-36
D2HGDH	5.11684e-41	-0.314442	0.144	0.082	1.92363e-36
NFATC2IP	5.40754e-41	-0.400991	0.177	0.124	2.03291e-36
EP300	5.45154e-41	-0.30811	0.168	0.104	2.04945e-36
PANK3	6.23484e-41	-0.52078	0.173	0.136	2.34392e-36
BCAS1	6.62051e-41	-0.584437	0.234	0.2	2.48891e-36
RETNLB	7.0879e-41	-1.38048	0.003	0.114	2.66463e-36
SYTL2	7.53405e-41	-0.754848	0.186	0.219	2.83235e-36
GOLGA2	1.03248e-40	-0.383141	0.211	0.151	3.88149e-36
ERLEC1	1.03455e-40	-0.303647	0.201	0.118	3.88929e-36
METTL21A	1.24182e-40	0.280141	0.174	0.037	4.66849e-36
RETREG1	1.25159e-40	-0.560711	0	0.103	4.70524e-36
PTPN18	1.39709e-40	-0.632105	0.194	0.135	5.25223e-36
BAZ1B	1.48728e-40	-0.271121	0.183	0.095	5.59126e-36
ELMSAN1	1.50701e-40	-0.313002	0.189	0.114	5.66544e-36
CHD7	1.58082e-40	-0.543579	0.172	0.143	5.94295e-36
PACSIN2	1.71791e-40	-0.340878	0.204	0.131	6.45833e-36
PRPF6	2.38707e-40	-0.281436	0.217	0.127	8.97394e-36
TTC17	2.4195e-40	-0.43403	0.152	0.11	9.09587e-36
ROCK1	2.51112e-40	-0.290572	0.205	0.12	9.44029e-36
JPX	2.74102e-40	-0.266512	0.163	0.086	1.03046e-35
COPB1	2.93953e-40	-0.275698	0.196	0.115	1.10509e-35
MT1G	3.5214e-40	1.1957	0.741	0.495	1.32383e-35
CSNK2A1	4.29859e-40	-0.457779	0.186	0.149	1.61601e-35
COPB2	4.76759e-40	-0.262829	0.196	0.117	1.79233e-35
S100A6	5.29516e-40	0.552075	0.992	0.894	1.99066e-35
MAP3K11	7.18807e-40	-0.254728	0.233	0.146	2.70228e-35
UPF3B	7.72571e-40	-0.303703	0.173	0.101	2.9044e-35
RPS29	8.08717e-40	0.393664	0.92	0.739	3.04029e-35
CES3	8.81743e-40	-0.388324	0.186	0.125	3.31482e-35
PHACTR4	1.37449e-39	-0.574336	0.164	0.156	5.16724e-35
TRIM44	1.63737e-39	-0.310728	0.187	0.114	6.15553e-35
SEMA4A	1.79716e-39	-0.428797	0.118	0.08	6.75625e-35
TMF1	2.01379e-39	-0.512599	0.188	0.156	7.57065e-35
BCL2L15	2.48964e-39	-0.260756	0.169	0.099	9.35956e-35
AP1G2	2.52423e-39	-0.69546	0.151	0.149	9.48958e-35
MIA2	2.57753e-39	-0.566307	0.001	0.108	9.68997e-35
SLC16A3	2.6696e-39	0.354481	0.267	0.1	1.00361e-34
ADGRA3	5.53851e-39	-0.277979	0.131	0.075	2.08215e-34
LRBA	5.57304e-39	-0.640884	0.127	0.127	2.09513e-34
DDX42	6.4455e-39	-0.276903	0.164	0.089	2.42312e-34
RUSC1	6.6492e-39	-0.377636	0.185	0.128	2.4997e-34
RIF1	7.53595e-39	-0.370724	0.157	0.102	2.83306e-34
NABP1	8.64147e-39	-0.713626	0.149	0.165	3.24867e-34
ARHGAP32	1.01961e-38	-0.29865	0.173	0.102	3.83312e-34
RPL24	1.03036e-38	0.438937	0.798	0.57	3.87353e-34
SH3GLB2	1.04228e-38	-0.281679	0.198	0.121	3.91836e-34
KNOP1	1.25272e-38	-0.593687	0.137	0.132	4.70949e-34
PLCB4	1.41396e-38	-0.524769	0.135	0.114	5.31565e-34
CLIP1	1.5485e-38	-0.312454	0.155	0.09	5.82142e-34
MAVS	1.66631e-38	-0.518325	0.154	0.137	6.26434e-34
LGALS2	1.70307e-38	-0.298765	0.281	0.193	6.40254e-34
CAPN5	2.06994e-38	-0.368743	0.225	0.16	7.78175e-34
ZMYM2	2.19298e-38	-0.281095	0.169	0.099	8.24428e-34
RPSA	2.45053e-38	0.774664	0.663	0.498	9.21252e-34
ZNF644	2.79759e-38	-0.371517	0.169	0.116	1.05173e-33
ARID5B	3.00572e-38	-0.320443	0.144	0.086	1.12997e-33
EHMT1	3.08177e-38	-0.570698	0.13	0.135	1.15856e-33
ACBD6	3.12275e-38	-0.365566	0.148	0.091	1.17397e-33
ADAR	3.99101e-38	-0.258731	0.185	0.113	1.50038e-33
ZC3H14	4.32371e-38	-0.344434	0.152	0.101	1.62546e-33
FLII	4.71635e-38	-0.25673	0.205	0.121	1.77306e-33
GABPB1-AS1	5.44006e-38	-0.692895	0.092	0.12	2.04513e-33
TRIM31	7.04279e-38	0.574514	0.318	0.131	2.64767e-33
ZC3H18	7.70248e-38	-0.601877	0.129	0.138	2.89567e-33
AP3B1	8.67548e-38	-0.485655	0.145	0.124	3.26146e-33
MEPCE	8.84331e-38	-0.686729	0.12	0.147	3.32456e-33
TRIM15	9.60812e-38	0.275914	0.198	0.058	3.61208e-33
FGD4	1.05096e-37	-0.358567	0.151	0.101	3.95099e-33
DICER1	1.21325e-37	-0.452701	0.139	0.103	4.56109e-33
POLD4	1.42868e-37	0.301034	0.254	0.096	5.37097e-33
SPTLC2	2.17932e-37	-0.355336	0.153	0.08	8.19295e-33
VPS13C	2.6416e-37	-0.723984	0.104	0.144	9.93083e-33
RANBP2	3.81094e-37	-0.261521	0.165	0.103	1.43269e-32
TTC37	4.15261e-37	-0.393163	0.136	0.094	1.56113e-32
RNF19A	4.30723e-37	-0.529363	0.141	0.132	1.61926e-32
GON4L	4.42385e-37	-0.644742	0.139	0.155	1.6631e-32
CDC42BPB	5.86551e-37	-0.287793	0.127	0.07	2.20508e-32
CAPN8	6.16806e-37	-0.285649	0.185	0.114	2.31882e-32
MPHOSPH10	6.19688e-37	-0.261792	0.176	0.101	2.32965e-32
C6orf222	6.3532e-37	-0.459229	0.178	0.128	2.38842e-32
PHYH	6.76348e-37	-0.364219	0.194	0.133	2.54266e-32
TPP2	7.41598e-37	-0.302828	0.139	0.084	2.78796e-32
PFDN1	9.3859e-37	-0.252962	0.205	0.122	3.52854e-32
FAM160A2	9.58234e-37	-0.537274	0.159	0.137	3.60239e-32
PSMD1	9.84363e-37	-0.343021	0.183	0.119	3.70061e-32
PUM2	1.03907e-36	-0.417359	0.154	0.112	3.9063e-32
TRIM73	1.0518e-36	-0.785286	0.02	0.12	3.95412e-32
UBE2G2	1.07544e-36	-0.334312	0.162	0.107	4.04301e-32
MLPH	1.1994e-36	-0.368372	0.159	0.123	4.50903e-32
FNBP1L	1.25348e-36	-0.439158	0.15	0.123	4.71235e-32
C3orf52	1.29303e-36	-0.329475	0.167	0.109	4.86103e-32
PXN	1.32693e-36	-0.284569	0.176	0.099	4.98845e-32
SH2D4A	1.34354e-36	-0.485303	0.106	0.098	5.05091e-32
SNX1	1.37455e-36	-0.280458	0.158	0.09	5.16748e-32
UBTF	1.38932e-36	-0.31607	0.165	0.112	5.22301e-32
GSE1	1.71736e-36	-0.415393	0.161	0.119	6.45625e-32
SRGAP1	1.7479e-36	-0.396299	0.143	0.099	6.57107e-32
ARHGEF12	2.11978e-36	-0.254866	0.188	0.111	7.9691e-32
CCHCR1	2.2574e-36	-0.322839	0.17	0.11	8.48648e-32
JAG1	2.44207e-36	-0.300419	0.126	0.07	9.18071e-32
RPS11	2.48667e-36	0.333543	0.89	0.695	9.34838e-32
ISG20	2.73943e-36	0.552662	0.301	0.121	1.02986e-31
WDR6	3.43636e-36	-0.40935	0.149	0.112	1.29186e-31
TXN	3.80032e-36	0.276537	0.785	0.56	1.42869e-31
OSBPL2	3.80757e-36	-0.250995	0.175	0.095	1.43142e-31
SPPL2B	4.34579e-36	-0.26541	0.215	0.138	1.63376e-31
RALGAPA1	4.35884e-36	-0.483551	0.166	0.137	1.63866e-31
NEMF	5.57528e-36	-0.374471	0.232	0.168	2.09597e-31
METTL17	6.10537e-36	-0.408859	0.124	0.09	2.29525e-31
SF3B4	6.43701e-36	-0.257695	0.189	0.117	2.41993e-31
RALGAPA2	6.57395e-36	-0.356344	0.133	0.09	2.47141e-31
RPL10A	6.90992e-36	0.780844	0.754	0.595	2.59772e-31
SMARCC2	8.5644e-36	-0.452678	0.127	0.112	3.2197e-31
LETM1	8.63164e-36	-0.307206	0.197	0.132	3.24498e-31
ATXN2	9.76504e-36	-0.283678	0.142	0.091	3.67107e-31
CHDH	1.18926e-35	-0.306128	0.143	0.084	4.47091e-31
GBA2	1.27884e-35	-0.504627	0.161	0.142	4.80768e-31
EEF1A1	1.34354e-35	0.86019	0.909	0.815	5.05091e-31
CLDN4	1.49348e-35	0.426612	0.903	0.722	5.61457e-31
ZZEF1	1.82105e-35	-0.460972	0.149	0.132	6.84607e-31
POLR2B	2.06664e-35	-0.288705	0.182	0.118	7.76931e-31
DMAP1	2.31569e-35	-0.302642	0.15	0.092	8.7056e-31
CLU	2.48691e-35	-0.449789	0.105	0.072	9.3493e-31
LCOR	2.55535e-35	-0.542977	0.16	0.157	9.60657e-31
BRWD1	2.59844e-35	-0.466506	0.158	0.131	9.76856e-31
GLYR1	2.68236e-35	-0.323471	0.172	0.12	1.00841e-30
MACF1	2.86678e-35	-0.517523	0.152	0.135	1.07774e-30
TLK1	2.98696e-35	-0.273361	0.183	0.108	1.12292e-30
NFE2L1	3.0773e-35	-0.471406	0.166	0.128	1.15688e-30
MYO19	3.09409e-35	-0.47693	0.121	0.099	1.16319e-30
UBR5	3.48224e-35	-0.34305	0.139	0.098	1.30911e-30
SIL1	3.53799e-35	-0.266117	0.152	0.088	1.33007e-30
SEPHS2	3.60504e-35	-0.663582	0.012	0.129	1.35528e-30
RPL5	3.66491e-35	0.671687	0.691	0.499	1.37779e-30
ITLN1	3.71401e-35	-1.48403	0.151	0.186	1.39624e-30
TUBA4A	3.82444e-35	-0.487983	0.235	0.199	1.43776e-30
CHORDC1	4.73766e-35	-0.313858	0.163	0.1	1.78108e-30
ARHGAP18	4.79683e-35	-0.426269	0.139	0.105	1.80332e-30
BIRC6	5.1109e-35	-0.469895	0.168	0.144	1.92139e-30
NSD1	5.74978e-35	-0.5893	0.114	0.125	2.16157e-30
TRAK1	6.39766e-35	-0.319751	0.162	0.105	2.40514e-30
MAN2C1	7.28741e-35	-0.600341	0.121	0.132	2.73963e-30
BAG5	7.68909e-35	-0.260885	0.165	0.092	2.89064e-30
CYB561A3	7.84194e-35	-0.387668	0.174	0.133	2.9481e-30
APOBR	7.92437e-35	-0.450625	0.228	0.192	2.97909e-30
RPL11	8.05178e-35	0.277395	0.937	0.774	3.02699e-30
HIST1H2BG	1.01759e-34	-0.867583	0.187	0.232	3.82552e-30
NR3C2	1.21608e-34	-0.611053	0.149	0.155	4.57174e-30
HYOU1	1.3065e-34	-0.310955	0.142	0.092	4.91167e-30
MTSS1	1.52146e-34	-0.355584	0.109	0.061	5.71977e-30
HNRNPL	1.81069e-34	-0.365839	0.172	0.116	6.80712e-30
CNOT4	2.15722e-34	-0.46816	0.159	0.129	8.10986e-30
MBD3	2.81664e-34	-0.357125	0.122	0.086	1.05889e-29
WDR55	3.0344e-34	-0.26296	0.151	0.085	1.14075e-29
KMT2A	3.19645e-34	-0.370456	0.154	0.112	1.20167e-29
SETX	3.41153e-34	-0.482763	0.135	0.119	1.28253e-29
NBR1	3.57515e-34	-0.28606	0.197	0.125	1.34404e-29
ZNF292	4.36378e-34	-0.330921	0.235	0.168	1.64052e-29
AHCYL2	4.52593e-34	-0.420505	0.177	0.132	1.70148e-29
AP1G1	4.81323e-34	-0.351549	0.146	0.098	1.80949e-29
DLG1	5.10525e-34	-0.349416	0.176	0.127	1.91927e-29
PPIA	6.10468e-34	0.502752	0.644	0.415	2.29499e-29
HIST2H2BF	6.96569e-34	-0.93688	0.019	0.129	2.61868e-29
ZNF638	7.47429e-34	-0.680474	0.124	0.152	2.80988e-29
FAM53C	8.34133e-34	-0.260005	0.156	0.086	3.13584e-29
ACOT11	8.39827e-34	-0.555148	0.147	0.138	3.15725e-29
TMEM131	9.02049e-34	-0.279632	0.147	0.102	3.39116e-29
HSP90AA1	9.62921e-34	-0.376621	0.74	0.645	3.62001e-29
AGAP1	9.66145e-34	-0.309948	0.127	0.072	3.63212e-29
STK38	9.81528e-34	-0.450026	0.143	0.109	3.68996e-29
CTDSP2	1.25078e-33	-0.254166	0.182	0.105	4.70219e-29
XPO1	1.35849e-33	-0.403558	0.157	0.117	5.1071e-29
SEMA4G	1.37519e-33	-0.285152	0.137	0.084	5.16988e-29
ZNF451	1.4005e-33	-0.307659	0.123	0.082	5.26504e-29
SMC1A	1.54735e-33	-0.406161	0.143	0.109	5.81712e-29
EPPK1	1.55049e-33	-0.564837	0.111	0.105	5.82893e-29
SCML1	1.76691e-33	-0.277769	0.14	0.078	6.64252e-29
DST	1.80812e-33	-0.360508	0.332	0.235	6.79744e-29
TIA1	1.86526e-33	-0.358319	0.144	0.098	7.01227e-29
ACOX1	2.3971e-33	-0.417235	0.198	0.154	9.01164e-29
PLEKHM1	2.50083e-33	-0.489063	0.126	0.106	9.40162e-29
DDIT3	2.88583e-33	-0.338873	0.242	0.182	1.0849e-28
ACHE	2.90009e-33	0.335385	0.121	0.018	1.09026e-28
PADI2	3.50276e-33	-0.360399	0.213	0.162	1.31683e-28
CCNK	3.81631e-33	-0.422934	0.16	0.118	1.4347e-28
TRIP12	3.92195e-33	-0.470608	0.169	0.142	1.47442e-28
ATAD3B	4.42917e-33	-0.300072	0.12	0.077	1.6651e-28
PPARG	4.73405e-33	-0.299673	0.192	0.133	1.77972e-28
ZNF106	5.02721e-33	-0.345216	0.165	0.118	1.88993e-28
C1orf131	5.20287e-33	-0.302102	0.14	0.093	1.95597e-28
DDX39B	5.26888e-33	-0.749979	0.071	0.141	1.98078e-28
TRIP11	5.96833e-33	-0.548549	0.151	0.139	2.24373e-28
PPP2R3C	6.1993e-33	-0.329705	0.147	0.103	2.33056e-28
RPL37	6.35056e-33	-0.434374	0.866	0.758	2.38743e-28
CDK11A	6.79877e-33	-0.653672	0.197	0.213	2.55593e-28
MROH1	7.73819e-33	-0.3972	0.124	0.101	2.9091e-28
NCBP3	1.01985e-32	-0.304499	0.151	0.095	3.83402e-28
SMG6	1.07822e-32	-0.569589	0.067	0.103	4.05347e-28
PHKG2	1.13968e-32	-0.39436	0.131	0.097	4.28452e-28
MICAL3	1.27307e-32	-0.411262	0.147	0.12	4.78598e-28
CEP350	1.36534e-32	-0.332957	0.141	0.103	5.13287e-28
CTTNBP2NL	1.37707e-32	-0.490493	0.177	0.158	5.17697e-28
MYCBP2	1.46481e-32	-0.324681	0.116	0.074	5.50681e-28
MSLN	1.70459e-32	0.59713	0.109	0.014	6.40825e-28
RPLP1	1.82036e-32	0.386682	0.955	0.824	6.84347e-28
FARP2	1.90606e-32	-0.536251	0.129	0.123	7.16565e-28
NFAT5	2.34029e-32	-0.280617	0.163	0.103	8.79807e-28
RNF40	2.78137e-32	-0.271993	0.128	0.076	1.04563e-27
EPB41	2.98789e-32	-0.540548	0.119	0.127	1.12327e-27
KMT2E-AS1	3.24221e-32	-0.800085	0.082	0.154	1.21887e-27
SLC26A6	3.44651e-32	-0.298778	0.158	0.106	1.29568e-27
MDM4	3.47578e-32	-0.461079	0.158	0.132	1.30668e-27
GPATCH2	3.84938e-32	-0.580948	0.123	0.143	1.44714e-27
COQ7	4.2883e-32	-0.439421	0.137	0.108	1.61214e-27
HOXA11-AS	4.41048e-32	-0.268648	0.126	0.077	1.65808e-27
ARID4A	5.20319e-32	-0.299071	0.176	0.12	1.95609e-27
ATF5	5.47798e-32	-0.348603	0.147	0.103	2.05939e-27
ZG16	6.30488e-32	0.842154	0.451	0.282	2.37026e-27
KIAA1109	6.36528e-32	-0.499555	0.142	0.129	2.39296e-27
PHYKPL	7.08884e-32	-0.342723	0.191	0.141	2.66498e-27
GPX2	7.09119e-32	0.33597	0.504	0.299	2.66586e-27
SLC4A2	7.55768e-32	-0.319455	0.105	0.067	2.84124e-27
MUM1	7.63285e-32	-0.299935	0.123	0.078	2.86949e-27
STX7	7.93591e-32	-0.273363	0.172	0.105	2.98343e-27
SPATA20	8.30359e-32	-0.282945	0.139	0.089	3.12165e-27
NUMB	8.4233e-32	-0.35985	0.187	0.136	3.16665e-27
PFKFB2	8.63378e-32	-0.298877	0.13	0.078	3.24578e-27
LONP2	8.96096e-32	-0.270706	0.147	0.092	3.36878e-27
SPDEF	9.05027e-32	-0.439234	0.153	0.126	3.40236e-27
MCTP2	9.10817e-32	-0.572036	0.092	0.12	3.42412e-27
NFKB2	9.89535e-32	-0.262206	0.155	0.093	3.72006e-27
LARP4	1.06327e-31	-0.300413	0.121	0.08	3.99724e-27
PALLD	1.10459e-31	-0.262168	0.123	0.073	4.15261e-27
PPIP5K2	1.12423e-31	-0.439841	0.12	0.109	4.22644e-27
HUWE1	1.21203e-31	-0.422177	0.118	0.106	4.55652e-27
TNRC6A	1.22103e-31	-0.37698	0.138	0.105	4.59032e-27
PRKAG2	1.36416e-31	-0.427776	0.128	0.106	5.12843e-27
RABGAP1L	1.42836e-31	-0.279168	0.154	0.098	5.36977e-27
HIST2H4B	1.66716e-31	-0.91966	0.009	0.106	6.2675e-27
B9D2	1.72101e-31	0.288449	0.136	0.026	6.46997e-27
FUT2	1.79746e-31	-0.311083	0.178	0.13	6.75738e-27
NACA	2.16996e-31	0.356282	0.751	0.537	8.15775e-27
TRIO	2.24474e-31	-0.443232	0.117	0.105	8.43887e-27
ATXN7L3B	2.2923e-31	-0.511245	0.132	0.12	8.61768e-27
RASSF6	2.37699e-31	-0.759523	0.156	0.149	8.93605e-27
CCDC57	2.46173e-31	-0.353733	0.126	0.099	9.25462e-27
ESRP2	3.52905e-31	-0.354018	0.117	0.086	1.32671e-26
DENND1B	3.642e-31	-0.282249	0.147	0.093	1.36917e-26
TGS1	3.79015e-31	-0.278006	0.132	0.084	1.42487e-26
PPP6R3	4.12088e-31	-0.365966	0.147	0.103	1.5492e-26
CYFIP1	4.46816e-31	-0.253661	0.166	0.101	1.67976e-26
OGDH	4.5305e-31	-0.372591	0.148	0.112	1.70319e-26
NPIPB5	4.54828e-31	-0.803936	0.066	0.136	1.70988e-26
RASD1	4.67402e-31	-0.572067	0.173	0.168	1.75715e-26
PLEKHA6	4.77352e-31	-0.482585	0.136	0.131	1.79456e-26
UBR2	4.89296e-31	-0.577337	0.101	0.122	1.83946e-26
DNMT1	5.08426e-31	-0.279839	0.128	0.074	1.91138e-26
EML2	5.13681e-31	-0.26588	0.139	0.081	1.93113e-26
RARS2	6.26305e-31	-0.267873	0.131	0.067	2.35453e-26
TANK	6.26718e-31	-0.289775	0.18	0.113	2.35608e-26
GRAMD4	6.77995e-31	-0.295361	0.122	0.08	2.54885e-26
NUP160	6.98788e-31	-0.255195	0.106	0.061	2.62702e-26
ATP13A1	7.26906e-31	-0.255393	0.115	0.066	2.73273e-26
ARHGEF16	7.50186e-31	-0.307098	0.221	0.161	2.82025e-26
DENND4C	7.91193e-31	-0.449509	0.11	0.102	2.97441e-26
XIAP	8.11206e-31	-0.271502	0.185	0.116	3.04965e-26
STAG1	8.40044e-31	-0.572072	0.116	0.131	3.15806e-26
CDK13	8.42935e-31	-0.55116	0.122	0.131	3.16893e-26
EXOC7	9.13699e-31	-0.452159	0.164	0.137	3.43496e-26
PLEKHA5	9.42355e-31	-0.425166	0.133	0.113	3.54269e-26
DHX38	9.86811e-31	-0.322473	0.145	0.095	3.70982e-26
VPS13A	1.09328e-30	-0.598356	0.142	0.156	4.11008e-26
MICALL2	1.52985e-30	-0.502099	0.131	0.122	5.75133e-26
COG4	1.72608e-30	-0.333751	0.112	0.075	6.48901e-26
AFF1	1.7739e-30	-0.334993	0.129	0.096	6.66879e-26
MLLT6	1.86355e-30	-0.43989	0.138	0.103	7.00583e-26
SNHG9	1.90339e-30	-0.312602	0.133	0.087	7.15561e-26
MSMO1	2.76909e-30	-0.286541	0.149	0.091	1.04101e-25
HIST1H2AH	2.82423e-30	-0.985238	0.023	0.136	1.06174e-25
CEP95	3.00266e-30	-0.372321	0.104	0.081	1.12882e-25
FUT6	3.26908e-30	-0.584634	0.125	0.146	1.22898e-25
RPS5	3.6884e-30	0.441662	0.81	0.615	1.38662e-25
SCN9A	3.77741e-30	-0.522467	0.078	0.105	1.42008e-25
EXOC4	4.62487e-30	-0.342446	0.114	0.088	1.73867e-25
PIK3C2A	4.96538e-30	-0.297364	0.119	0.085	1.86668e-25
NUP88	5.35869e-30	-0.295548	0.128	0.074	2.01455e-25
SFSWAP	5.55743e-30	-0.30964	0.132	0.086	2.08926e-25
RPL32	6.11491e-30	0.479929	0.879	0.711	2.29884e-25
LRP5	8.13866e-30	-0.385297	0.122	0.088	3.05965e-25
SMPD4	8.22014e-30	-0.287948	0.12	0.076	3.09028e-25
MYO5C	9.10312e-30	-0.376788	0.14	0.103	3.42223e-25
MICU1	1.07287e-29	-0.397727	0.122	0.096	4.03335e-25
TPCN1	1.1194e-29	-0.478897	0.101	0.104	4.20829e-25
BMS1	1.50486e-29	-0.385224	0.122	0.09	5.65736e-25
ARHGAP26	1.59619e-29	-0.323558	0.134	0.089	6.00072e-25
NRIP1	1.62837e-29	-0.265402	0.14	0.083	6.12168e-25
INPPL1	1.68715e-29	-0.324744	0.1	0.072	6.34266e-25
NSUN5	1.83563e-29	-0.335155	0.121	0.092	6.90085e-25
ARHGEF5	2.09503e-29	-0.485731	0.165	0.15	7.87604e-25
UBR4	2.23195e-29	-0.492116	0.116	0.111	8.39079e-25
IGF2R	2.26705e-29	-0.379149	0.12	0.088	8.52275e-25
SURF6	2.28886e-29	-0.302806	0.132	0.085	8.60475e-25
CTDSP1	2.29915e-29	-0.257872	0.177	0.113	8.64343e-25
ZNF148	2.49679e-29	-0.311663	0.142	0.096	9.38643e-25
ARHGEF35	2.71502e-29	-0.257351	0.193	0.129	1.02068e-24
RBM10	2.92548e-29	-0.367795	0.134	0.099	1.09981e-24
STK17B	3.0392e-29	-0.297412	0.153	0.109	1.14256e-24
CPSF1	3.05647e-29	-0.363176	0.115	0.087	1.14905e-24
DMXL1	3.07951e-29	-0.27706	0.104	0.059	1.15771e-24
HIST1H3H	3.08862e-29	-0.896909	0.034	0.131	1.16113e-24
ACSF3	3.49979e-29	-0.289194	0.112	0.072	1.31571e-24
ZNF721	3.51189e-29	-0.507359	0.087	0.103	1.32026e-24
GIGYF2	4.30807e-29	-0.459288	0.122	0.119	1.61958e-24
VAV3	4.40721e-29	-0.265723	0.148	0.096	1.65685e-24
HSPA1A	4.71647e-29	0.254764	0.494	0.328	1.77311e-24
MAGI3	5.00596e-29	-0.332773	0.143	0.104	1.88194e-24
RRP12	5.02499e-29	-0.349413	0.106	0.077	1.88909e-24
ABHD2	5.31882e-29	-0.283973	0.143	0.082	1.99956e-24
AKR1B10	6.15452e-29	-0.368364	0.123	0.093	2.31373e-24
TUBGCP2	8.47198e-29	-0.313717	0.144	0.099	3.18496e-24
ODF2L	8.4745e-29	-0.25485	0.172	0.109	3.1859e-24
CCL20	8.79046e-29	0.614583	0.164	0.048	3.30468e-24
ARHGEF38	8.83472e-29	-0.839799	0.054	0.127	3.32132e-24
PABPC1	9.08072e-29	0.475117	0.641	0.43	3.41381e-24
TMSB10	9.45612e-29	0.390845	0.953	0.838	3.55494e-24
ENDOV	9.64417e-29	-0.33984	0.116	0.088	3.62563e-24
RAD9A	1.1785e-28	-0.26177	0.15	0.099	4.43046e-24
PTK2	1.33803e-28	-0.255122	0.151	0.085	5.03019e-24
RREB1	1.37275e-28	-0.278145	0.15	0.098	5.1607e-24
DOPEY2	1.71001e-28	-0.428535	0.11	0.105	6.42862e-24
RPL3	1.71557e-28	0.50838	0.872	0.727	6.44951e-24
SIPA1L1	2.21077e-28	-0.31829	0.125	0.091	8.31117e-24
HIST1H3A	2.41655e-28	-0.808701	0.011	0.107	9.08477e-24
OGT	2.41828e-28	-0.496465	0.126	0.127	9.09129e-24
RALGPS2	3.10482e-28	-0.542964	0.128	0.126	1.16723e-23
NMT1	3.37227e-28	-0.29161	0.133	0.088	1.26777e-23
HMGXB4	3.46686e-28	-0.302091	0.15	0.108	1.30333e-23
SMARCA2	3.69963e-28	-0.426716	0.117	0.105	1.39084e-23
TSC2	3.81637e-28	-0.592297	0.1	0.137	1.43473e-23
MDM2	3.86845e-28	-0.357596	0.127	0.087	1.45431e-23
PJA2	4.14953e-28	-0.398057	0.156	0.129	1.55997e-23
GK5	4.192e-28	-0.446498	0.108	0.107	1.57594e-23
SLC26A3	5.30852e-28	-0.945823	0.244	0.219	1.99568e-23
SHPRH	5.75323e-28	-0.592783	0.051	0.112	2.16287e-23
ZNHIT6	5.95986e-28	-0.506444	0.091	0.103	2.24055e-23
ARFGEF1	6.17894e-28	-0.441773	0.123	0.105	2.32291e-23
KIAA0319L	6.89467e-28	-0.329296	0.146	0.11	2.59198e-23
KIF16B	6.99985e-28	-0.52913	0.14	0.144	2.63152e-23
NUB1	7.32919e-28	-0.392203	0.131	0.111	2.75534e-23
FMN1	7.39625e-28	-0.648967	0.073	0.121	2.78054e-23
HCG18	7.48959e-28	-0.303063	0.128	0.089	2.81564e-23
SLC5A3	7.57895e-28	-0.425928	0.148	0.123	2.84923e-23
AGR2	9.67272e-28	0.490335	0.696	0.49	3.63636e-23
RBM26	1.07749e-27	-0.252429	0.138	0.089	4.05073e-23
KIDINS220	1.0783e-27	-0.304985	0.128	0.087	4.05374e-23
SEC16A	1.20699e-27	-0.312472	0.136	0.099	4.53757e-23
MPRIP	1.77979e-27	-0.316958	0.146	0.093	6.69094e-23
HRH1	1.78179e-27	-0.583172	0.088	0.111	6.69844e-23
GADD45G	1.93124e-27	-0.263723	0.101	0.062	7.2603e-23
EXPH5	1.94345e-27	-0.360812	0.118	0.096	7.30621e-23
CGN	2.07532e-27	-0.469901	0.184	0.164	7.80197e-23
FAM135A	2.10503e-27	-0.337098	0.134	0.099	7.91365e-23
TCIRG1	2.76709e-27	-0.348738	0.149	0.114	1.04026e-22
RPLP0	2.8227e-27	0.637294	0.795	0.662	1.06116e-22
HELZ	3.28863e-27	-0.272739	0.148	0.094	1.23633e-22
TCOF1	3.37636e-27	-0.327454	0.104	0.077	1.26931e-22
EXT1	3.4186e-27	-0.258984	0.111	0.069	1.28519e-22
2025-03-07	3.8271e-27	-0.288695	0.139	0.094	1.43876e-22
ZNF830	3.9218e-27	-0.440816	0.121	0.115	1.47436e-22
ABHD5	4.05494e-27	-0.359353	0.144	0.11	1.52442e-22
YLPM1	4.56745e-27	-0.320026	0.117	0.085	1.71709e-22
NUP214	4.75313e-27	-0.349277	0.101	0.081	1.78689e-22
SHTN1	5.21725e-27	-0.398057	0.114	0.095	1.96137e-22
TRIM38	5.81081e-27	-0.399849	0.126	0.106	2.18452e-22
PEX26	6.22669e-27	-0.360899	0.155	0.115	2.34086e-22
GPATCH2L	6.87108e-27	-0.425379	0.112	0.097	2.58311e-22
MRPS31	7.28878e-27	-0.262308	0.12	0.076	2.74014e-22
TRIM56	7.43077e-27	-0.417006	0.126	0.12	2.79353e-22
STXBP5	8.22216e-27	-0.278877	0.124	0.079	3.09104e-22
CDKN2AIP	8.28339e-27	-0.303306	0.153	0.105	3.11406e-22
TLN1	1.05403e-26	-0.311992	0.139	0.1	3.96251e-22
SETD2	1.11307e-26	-0.42484	0.148	0.126	4.18449e-22
ZNF518A	1.42426e-26	-0.440954	0.134	0.118	5.35436e-22
GART	1.43116e-26	-0.375111	0.102	0.072	5.3803e-22
SAMD1	1.43407e-26	-0.261885	0.109	0.077	5.39123e-22
ADCY6	1.43972e-26	-0.403623	0.108	0.098	5.41249e-22
KIAA1217	1.48593e-26	-0.461016	0.136	0.11	5.58621e-22
PIK3R1	1.62706e-26	-0.270134	0.11	0.082	6.11677e-22
LSG1	1.6667e-26	-0.352333	0.102	0.079	6.26578e-22
SPECC1	1.69052e-26	-0.355419	0.161	0.131	6.35535e-22
DNAJC10	1.72933e-26	-0.25638	0.122	0.082	6.50124e-22
DLGAP4	1.85896e-26	-0.287933	0.118	0.08	6.98859e-22
ARHGEF7	2.00942e-26	-0.277045	0.115	0.078	7.5542e-22
ENGASE	2.28412e-26	-0.534685	0.074	0.1	8.58693e-22
UCKL1	2.34284e-26	-0.297415	0.127	0.082	8.80768e-22
CDA	2.81258e-26	0.553075	0.219	0.082	1.05736e-21
PMM2	3.14394e-26	-0.542857	0.083	0.111	1.18193e-21
SUPT6H	3.23684e-26	-0.394761	0.12	0.099	1.21686e-21
SMTN	3.45815e-26	-0.368362	0.106	0.079	1.30006e-21
MBD4	3.63507e-26	-0.379184	0.137	0.108	1.36657e-21
DIDO1	4.12002e-26	-0.3112	0.114	0.08	1.54888e-21
SIN3A	4.21155e-26	-0.251027	0.113	0.076	1.58329e-21
IMPA1	4.72432e-26	-0.355183	0.119	0.105	1.77606e-21
TNKS1BP1	4.98434e-26	-0.265959	0.134	0.085	1.87381e-21
MIS18BP1	5.10973e-26	-0.372711	0.122	0.097	1.92095e-21
KIAA0232	5.39741e-26	-0.262399	0.116	0.076	2.0291e-21
IWS1	6.77252e-26	-0.41978	0.119	0.111	2.54606e-21
RSRC1	7.23198e-26	-0.557964	0.122	0.135	2.71879e-21
EEF2	7.89904e-26	0.405483	0.697	0.501	2.96957e-21
RPS3A	7.94876e-26	0.527645	0.822	0.674	2.98826e-21
ZC3H8	7.96058e-26	-0.261825	0.109	0.066	2.9927e-21
MINK1	8.43549e-26	-0.389218	0.153	0.126	3.17124e-21
WDR60	8.89728e-26	-0.417553	0.138	0.126	3.34484e-21
OLFM4	1.18188e-25	0.535797	0.155	0.048	4.44318e-21
RAB30-AS1	1.19804e-25	-0.325907	0.124	0.094	4.50391e-21
KIAA0355	1.38502e-25	-0.333493	0.105	0.083	5.20684e-21
TMEM236	1.43248e-25	-0.31393	0.138	0.103	5.38526e-21
DGKD	1.46983e-25	-0.399128	0.118	0.108	5.52568e-21
FAM208B	1.58692e-25	-0.318129	0.106	0.076	5.96586e-21
FAM118A	1.68415e-25	-0.545416	0.091	0.117	6.33139e-21
RPL14	1.90674e-25	0.30689	0.839	0.665	7.16819e-21
CREBRF	1.93412e-25	-0.283987	0.134	0.092	7.27113e-21
ZNF217	2.09575e-25	-0.339795	0.133	0.1	7.87877e-21
AP1B1	3.37786e-25	-0.262337	0.136	0.094	1.26987e-20
ATP6V0A1	4.63252e-25	-0.277548	0.136	0.098	1.74155e-20
MT-CO3	4.93243e-25	0.28568	0.993	0.955	1.8543e-20
MOGAT3	5.10533e-25	-0.456696	0.079	0.101	1.9193e-20
ZMYND8	6.80964e-25	-0.506952	0.128	0.127	2.56002e-20
FCGBP	8.90304e-25	-0.795199	0.344	0.315	3.34701e-20
WNK4	1.11702e-24	-0.457955	0.091	0.107	4.19932e-20
FNDC3A	1.28999e-24	-0.322261	0.109	0.083	4.84958e-20
PPARA	2.04156e-24	-0.350349	0.123	0.102	7.67504e-20
RNF43	2.13485e-24	-0.393597	0.131	0.116	8.02574e-20
PIP5K1A	2.32324e-24	-0.314536	0.1	0.071	8.73397e-20
LGALS4	2.40865e-24	-0.293845	0.946	0.847	9.05506e-20
KIF1B	2.95541e-24	-0.350681	0.124	0.082	1.11106e-19
NSUN6	3.85834e-24	-0.620756	0.06	0.116	1.45051e-19
SEC23A	4.47231e-24	-0.263026	0.137	0.094	1.68132e-19
TUBA1A	4.485e-24	-0.503854	0.113	0.076	1.68609e-19
TLCD2	5.02549e-24	-0.307937	0.163	0.125	1.88928e-19
ACSF2	5.8598e-24	-0.271205	0.153	0.104	2.20293e-19
NUTM2A-AS1	6.66503e-24	-0.322756	0.11	0.084	2.50565e-19
DTX2	6.70149e-24	-0.305543	0.121	0.088	2.51936e-19
KAT6A	8.33506e-24	-0.296533	0.106	0.078	3.13348e-19
UGT2B17	8.43709e-24	-0.777222	0.102	0.185	3.17184e-19
NHSL1	9.11439e-24	-0.346227	0.124	0.09	3.42646e-19
PARP4	1.23539e-23	-0.303708	0.158	0.123	4.64431e-19
RBM33	1.2635e-23	-0.258516	0.136	0.093	4.75001e-19
NUP62	1.31733e-23	-0.317717	0.134	0.099	4.95237e-19
HIST1H4E	1.77313e-23	-0.717589	0.057	0.127	6.66591e-19
C19orf25	2.01022e-23	-0.298643	0.147	0.107	7.5572e-19
SPG11	2.88126e-23	-0.385977	0.103	0.094	1.08318e-18
CYP4F12	3.29595e-23	-0.281669	0.131	0.092	1.23908e-18
ARFRP1	3.67471e-23	-0.253111	0.128	0.083	1.38147e-18
KIAA1191	3.98517e-23	-0.337474	0.123	0.095	1.49819e-18
DHDDS	4.0512e-23	-0.505469	0.139	0.146	1.52301e-18
TMEM8A	4.39324e-23	-0.262821	0.154	0.104	1.65159e-18
MT-ND3	4.62118e-23	-0.587545	0.954	0.923	1.73729e-18
LARP4B	4.62756e-23	-0.265346	0.131	0.089	1.73969e-18
VPS53	5.00723e-23	-0.250698	0.114	0.072	1.88242e-18
HPGD	5.11243e-23	-0.371371	0.203	0.134	1.92197e-18
RFC1	5.75405e-23	-0.327085	0.132	0.107	2.16318e-18
PIGR	7.12886e-23	-0.262934	0.87	0.764	2.68002e-18
RNPC3	7.38687e-23	-0.616328	0.078	0.114	2.77702e-18
EXOC3	8.39741e-23	-0.257789	0.112	0.077	3.15692e-18
BAIAP2L2	9.54488e-23	-0.279367	0.162	0.126	3.5883e-18
MT-ND1	1.05938e-22	0.312816	0.97	0.909	3.98264e-18
GABARAPL1	1.37769e-22	-0.270866	0.112	0.08	5.17927e-18
KIAA1671	1.4332e-22	-0.305058	0.106	0.085	5.38799e-18
TMEM168	1.75766e-22	-0.257027	0.103	0.075	6.60774e-18
TTC14	1.86274e-22	-0.31492	0.108	0.087	7.0028e-18
TCTA	1.97733e-22	-0.449591	0.099	0.102	7.43356e-18
MIR194-2HG	2.86306e-22	-0.701284	0.165	0.191	1.07634e-17
DDX23	2.88905e-22	-0.480927	0.111	0.12	1.08611e-17
FAM126B	3.07611e-22	-0.307924	0.114	0.085	1.15643e-17
SH3PXD2A	4.31164e-22	-0.383799	0.117	0.113	1.62092e-17
PI3	4.97781e-22	0.553034	0.119	0.029	1.87136e-17
SHOC2	5.57138e-22	-0.301064	0.164	0.119	2.09451e-17
GRIPAP1	5.67482e-22	-0.381658	0.106	0.097	2.13339e-17
EPS8L1	7.11471e-22	0.273584	0.155	0.054	2.6747e-17
NRDE2	7.24885e-22	-0.498189	0.078	0.107	2.72513e-17
UACA	7.3782e-22	-0.27457	0.146	0.104	2.77376e-17
MS4A12	1.03883e-21	-0.671636	0.19	0.171	3.90539e-17
PI4KA	1.07017e-21	-0.29065	0.112	0.084	4.02321e-17
MKLN1	1.08187e-21	-0.261229	0.1	0.076	4.06718e-17
DNAJB14	1.38325e-21	-0.255467	0.133	0.094	5.20017e-17
CCDC68	1.49346e-21	-0.378175	0.164	0.144	5.61452e-17
CENPC	1.49681e-21	-0.526502	0.079	0.11	5.6271e-17
CLCA1	1.66768e-21	-1.33806	0.078	0.173	6.26949e-17
FURIN	2.33648e-21	-0.254651	0.139	0.084	8.78375e-17
ATN1	2.43167e-21	-0.280659	0.114	0.089	9.14163e-17
USP33	2.66827e-21	-0.253711	0.118	0.085	1.00311e-16
SMG5	2.84515e-21	-0.25676	0.104	0.075	1.0696e-16
ZNF791	3.16113e-21	-0.272012	0.1	0.08	1.1884e-16
PHLDB1	3.17771e-21	-0.276543	0.11	0.079	1.19463e-16
KDM5C	3.60035e-21	-0.303836	0.102	0.079	1.35352e-16
ANXA13	3.72336e-21	-0.37487	0.115	0.088	1.39976e-16
ATG2A	4.56533e-21	-0.342205	0.132	0.107	1.71629e-16
TMEM44	4.64296e-21	-0.300303	0.102	0.086	1.74547e-16
ARFGAP1	4.87062e-21	-0.275348	0.104	0.085	1.83106e-16
CCDC130	7.62169e-21	-0.349034	0.118	0.101	2.8653e-16
GSDMB	8.18614e-21	-0.265345	0.145	0.105	3.0775e-16
SIPA1L3	9.95033e-21	-0.271572	0.123	0.087	3.74073e-16
PER1	1.43689e-20	-0.415574	0.091	0.101	5.40183e-16
SLC9A1	1.60946e-20	-0.258299	0.123	0.097	6.05061e-16
MYSM1	1.91543e-20	-0.465891	0.07	0.101	7.20086e-16
UBA6	2.59133e-20	-0.284608	0.101	0.077	9.74183e-16
GALNT5	2.88484e-20	-0.351465	0.106	0.107	1.08453e-15
PRDM2	3.87465e-20	-0.405753	0.11	0.105	1.45663e-15
S100P	4.60241e-20	0.258324	0.216	0.109	1.73023e-15
COIL	6.57168e-20	-0.260484	0.104	0.075	2.47056e-15
DPP9	1.01111e-19	-0.326727	0.117	0.1	3.80116e-15
PGPEP1	1.55643e-19	-0.308629	0.112	0.089	5.85125e-15
ABCD4	2.83135e-19	-0.298692	0.103	0.078	1.06442e-14
ARHGEF2	6.31782e-19	-0.42508	0.097	0.106	2.37512e-14
MALAT1	6.33646e-19	-0.319068	0.973	0.926	2.38213e-14
KRIT1	6.76782e-19	-0.314419	0.101	0.087	2.5443e-14
RPS23	6.94394e-19	0.31377	0.849	0.711	2.61051e-14
KIN	8.35815e-19	-0.396611	0.121	0.109	3.14216e-14
DOCK5	8.87192e-19	-0.314592	0.123	0.102	3.33531e-14
HIST1H2BC	3.47931e-18	-0.579736	0.06	0.105	1.30801e-13
PIK3R3	3.56241e-18	-0.733233	0.042	0.115	1.33925e-13
[truncated: 24 more rows]

## Sheet: DEGs_Epithelialcells_NATvsTumor
	p_val	avg_log2FC	pct.1	pct.2	p_val_adj
ADH1C	0	1.49409	0.403	0.068	0
AOC1	0	1.25698	0.515	0.295	0
BLOC1S1	0	1.24545	0.804	0.815	0
C10orf99	0	1.50315	0.691	0.433	0
CA2	0	2.41157	0.626	0.101	0
CA4	0	3.62635	0.415	0.033	0
CDHR5	0	1.66554	0.519	0.237	0
CFDP1	0	1.37421	0.587	0.662	0
FXYD5	0	-1.35962	0.071	0.79	0
GUCA2A	0	5.78422	0.604	0.087	0
GUCA2B	0	6.02701	0.535	0.011	0
HRCT1	0	1.46155	0.317	0.156	0
IFITM3	0	-2.05841	0.429	0.916	0
IGHA1	0	3.56417	0.967	0.391	0
IGHA2	0	2.32116	0.659	0.095	0
IGKC	0	2.49274	0.982	0.668	0
IGLC2	0	2.14114	0.857	0.368	0
ITM2C	0	2.06581	0.861	0.727	0
JCHAIN	0	3.12241	0.88	0.187	0
LY6E	0	-1.26086	0.064	0.709	0
LYPD8	0	2.91866	0.398	0.073	0
MT1E	0	3.1724	0.795	0.256	0
MT1F	0	1.76679	0.487	0.209	0
MT1G	0	4.12147	0.741	0.358	0
MT1M	0	2.06929	0.461	0.05	0
MT2A	0	2.91329	0.761	0.52	0
MTRNR2L12	0	1.96978	0.671	0.399	0
MTRNR2L8	0	1.95212	0.606	0.339	0
PERP	0	-1.56772	0.544	0.922	0
PHGR1	0	3.94523	0.989	0.801	0
RARRES2	0	1.17051	0.404	0.211	0
RPL10	0	-0.898151	0.944	0.998	0
RPL12	0	-1.07262	0.881	0.997	0
RPL13	0	-0.989056	0.928	0.999	0
RPL14	0	-0.834999	0.839	0.991	0
RPL18	0	-0.746703	0.91	0.994	0
RPL18A	0	-0.587827	0.891	0.997	0
RPL32	0	-0.622487	0.879	0.996	0
RPL39	0	-0.953969	0.872	0.994	0
RPL7	0	-1.03177	0.803	0.986	0
RPL8	0	-0.90221	0.932	0.996	0
RPS15	0	-0.746413	0.959	0.998	0
RPS16	0	-0.751276	0.89	0.994	0
RPS18	0	-0.883219	0.932	0.999	0
RPS19	0	-1.06974	0.909	0.999	0
RPS2	0	-1.05826	0.858	0.998	0
RPS4X	0	-0.825462	0.82	0.992	0
RPS5	0	-0.902405	0.81	0.99	0
RPS7	0	-1.22978	0.773	0.982	0
S100A11	0	-1.91051	0.602	0.969	0
S100P	0	-1.90434	0.216	0.84	0
SDCBP2	0	1.69754	0.561	0.448	0
SRI	0	1.65113	0.827	0.863	0
TGFBI	0	-1.33643	0.021	0.671	0
TIMP1	0	-1.70117	0.22	0.828	0
VSIG2	0	1.47239	0.56	0.158	0
ZG16	0	6.19982	0.451	0.022	0
CXCL1	9.88131291682493e-324	-2.13983	0.164	0.758	3.71478077795116e-319
NAP1L1	7.95445689804407e-322	-1.23168	0.378	0.874	2.99039852625069e-317
RPS3	8.17036358527669e-320	-0.776854	0.923	0.995	3.07156648624892e-315
LGALS4	5.09635136538642e-318	1.23725	0.946	0.951	1.91592233230337e-313
RPL13A	1.05724168828841e-317	-0.585115	0.971	0.999	3.97459440295146e-313
RPS21	1.24517586085044e-317	-1.04432	0.785	0.987	4.68111413128116e-313
ZFAS1	4.0316255706948e-317	-1.44356	0.603	0.944	1.515649317047e-312
MT1X	2.0680671047889e-315	1.88296	0.645	0.486	7.7746914737434e-311
MT1H	7.32970484428108e-313	3.11314	0.396	0.043	2.75553e-308
RPL7A	9.62803e-308	-0.875772	0.82	0.99	3.61956e-303
MYL6	6.63254e-306	1.09108	0.968	0.97	2.49344e-301
KLF4	3.8462e-302	1.12235	0.753	0.763	1.44594e-297
C15orf48	2.13904e-300	1.5005	0.867	0.73	8.04152e-296
TST	1.70158e-299	0.873516	0.543	0.52	6.39693e-295
STAP2	4.00803e-299	0.781969	0.569	0.574	1.50678e-294
TM4SF1	2.5584e-298	-1.76498	0.296	0.819	9.61805e-294
PPA1	3.64096e-296	-1.26455	0.483	0.903	1.36878e-291
RPL35	4.3903e-296	-0.719449	0.861	0.995	1.65049e-291
CHP2	1.21181e-292	0.90647	0.399	0.12	4.55566e-288
OTOP2	9.07366e-290	2.23929	0.232	0	3.41115e-285
SMIM22	1.21735e-287	1.22531	0.833	0.858	4.57652e-283
BEST4	1.35694e-287	2.65667	0.246	0.007	5.10127e-283
DPEP1	1.24095e-285	-1.43102	0.022	0.55	4.66522e-281
RPL29	1.08127e-284	-0.72995	0.923	0.994	4.06493e-280
C9orf16	4.36384e-281	-1.07315	0.425	0.888	1.64054e-276
RPLP1	1.13203e-280	-0.578133	0.955	0.997	4.25575e-276
IGLC3	1.32869e-279	1.28232	0.602	0.234	4.99509e-275
ACADVL	9.2959e-278	0.905034	0.674	0.688	3.4947e-273
GSN	1.67429e-275	1.9176	0.542	0.519	6.29432e-271
EIF2S2	1.36532e-273	-1.11027	0.391	0.857	5.13278e-269
NQO1	1.11395e-272	-1.03543	0.193	0.741	4.18777e-268
EEF1A1	1.82305e-272	-0.593213	0.909	0.993	6.85356e-268
RPLP0	9.54276e-272	-0.793322	0.795	0.987	3.5875e-267
RPL30	4.48608e-267	-0.815716	0.871	0.991	1.6865e-262
GAPDH	2.09082e-266	-0.992731	0.924	0.989	7.86021e-262
SCD	3.40709e-266	-1.26356	0.067	0.597	1.28086e-261
RPS15A	1.48002e-265	-0.522453	0.868	0.994	5.564e-261
RPS12	4.76382e-265	-0.504738	0.92	0.997	1.79091e-260
DHRS11	5.89779e-264	0.675952	0.375	0.258	2.21721e-259
RPL19	7.70815e-263	-0.571906	0.917	0.993	2.8978e-258
CLDN23	5.76732e-262	1.2188	0.422	0.182	2.16816e-257
PGK1	1.077e-261	-1.32372	0.425	0.871	4.04889e-257
CLCA4	1.66419e-261	1.87405	0.244	0.005	6.25636e-257
PSMA7	2.3671e-261	-1.31236	0.587	0.916	8.89887e-257
CA7	4.71466e-261	2.67671	0.244	0.009	1.77243e-256
CXCL8	3.49268e-260	-1.80989	0.186	0.726	1.31304e-255
C12orf75	2.41755e-258	-0.946956	0.319	0.824	9.08854e-254
GPA33	8.40458e-258	0.991987	0.485	0.367	3.15962e-253
MT-ND4L	4.72985e-256	0.882088	0.775	0.833	1.77814e-251
RPS27A	6.53197e-254	-0.525202	0.889	0.991	2.45563e-249
FTL	1.998e-253	-1.29278	0.922	0.989	7.51128e-249
RPL28	5.42006e-252	-0.633994	0.97	0.999	2.03762e-247
CCDC85B	6.67701e-251	-0.895287	0.197	0.719	2.51016e-246
PDCD4	8.02563e-251	0.691505	0.485	0.455	3.01715e-246
CXCL3	1.37302e-250	-1.9498	0.3	0.808	5.16171e-246
HMGA1	8.03036e-250	-1.18372	0.466	0.876	3.01893e-245
MYO15B	3.99926e-249	0.706211	0.237	0.265	1.50348e-244
CA1	6.00466e-249	1.52519	0.228	0.003	2.25739e-244
LCN2	8.43479e-248	-2.18373	0.269	0.777	3.17098e-243
PLA2G10	7.29445e-246	1.00011	0.336	0.137	2.74228e-241
ATP5G1	1.16054e-244	0.361225	0.535	0.821	4.36293e-240
MIF	6.82176e-243	-0.961237	0.568	0.932	2.56457e-238
ATP6V1F	7.79678e-243	-0.815515	0.36	0.834	2.93112e-238
NPM1	1.36753e-242	-1.12439	0.569	0.94	5.14109e-238
ACADS	2.36852e-242	0.71524	0.403	0.258	8.90421e-238
AQP8	1.19079e-241	2.93295	0.24	0.007	4.47667e-237
HSD17B2	1.67739e-241	1.14282	0.313	0.057	6.30598e-237
RPS20	1.84325e-241	-0.673112	0.843	0.989	6.92952e-237
RPL10A	4.26278e-241	-0.54549	0.754	0.988	1.60255e-236
LAMTOR4	4.31027e-241	0.739454	0.811	0.882	1.6204e-236
RPS6	6.96837e-241	-0.489976	0.899	0.993	2.61969e-236
LDHA	3.64039e-239	-1.36413	0.62	0.919	1.36857e-234
PDCD5	1.99521e-236	-0.929668	0.396	0.845	7.50078e-232
PCSK1N	2.39395e-236	2.20298	0.221	0.092	8.99982e-232
CD177	3.92423e-236	1.55976	0.23	0.011	1.47527e-231
PLA2G16	9.84218e-236	-1.00532	0.063	0.562	3.70007e-231
IFITM1	1.74226e-235	-1.00866	0.055	0.539	6.54985e-231
RPS17	1.07025e-231	-0.632925	0.807	0.987	4.02349e-227
PPIA	3.82665e-229	-0.906881	0.644	0.952	1.43859e-224
CKB	8.63272e-229	2.27543	0.823	0.679	3.24538e-224
GPX1	9.34982e-228	-0.821681	0.496	0.902	3.51497e-223
KRT20	2.37818e-227	1.64461	0.561	0.469	8.94051e-223
PIGR	2.61243e-227	1.57784	0.87	0.547	9.82116e-223
NDUFB1	2.84411e-227	0.726251	0.642	0.706	1.06921e-222
GTF3A	1.40807e-226	-0.882444	0.294	0.769	5.2935e-222
ST6GALNAC6	1.51558e-226	0.795027	0.284	0.069	5.69767e-222
PKM	9.5193e-226	-1.11036	0.497	0.891	3.57868e-221
CD44	4.03874e-224	-0.786173	0.222	0.727	1.51832e-219
PABPC1	4.1353e-224	-1.03333	0.641	0.947	1.55462e-219
RPL15	4.72492e-221	-0.594999	0.857	0.985	1.77629e-216
PRDX4	6.61549e-220	-0.961001	0.362	0.807	2.48703e-215
LINC00152	3.22359e-219	-0.29739	0.083	0.525	1.21188e-214
FAM3D	3.81661e-219	0.976039	0.729	0.723	1.43482e-214
SMS	1.57785e-218	-0.773693	0.323	0.797	5.93177e-214
RPL6	4.37961e-218	-0.647057	0.76	0.98	1.64647e-213
NEDD4L	7.80187e-218	0.595293	0.396	0.357	2.93304e-213
CA12	1.99881e-217	0.75962	0.422	0.215	7.51434e-213
CBX3	3.21235e-217	-0.760257	0.358	0.82	1.20765e-212
TMEM147	3.41184e-217	-0.813405	0.338	0.8	1.28265e-212
MT-ND3	5.98885e-217	0.987499	0.954	0.954	2.25145e-212
RBCK1	1.93233e-216	-1.01793	0.36	0.814	7.2644e-212
ARL14	2.80843e-216	1.28372	0.595	0.515	1.0558e-211
RPL35A	4.53937e-216	-0.495782	0.895	0.992	1.70653e-211
TRIB3	4.1335e-213	-0.821519	0.013	0.443	1.55395e-208
TRMT112	7.31451e-213	-0.788233	0.424	0.853	2.74982e-208
STARD10	4.20749e-212	0.539158	0.57	0.736	1.58177e-207
RHEB	1.98742e-211	-0.792676	0.402	0.837	7.47149e-207
HSPD1	2.95774e-211	-1.03218	0.489	0.893	1.11193e-206
SUCLG2	7.0877e-211	0.332291	0.432	0.61	2.66455e-206
CHCHD10	8.86211e-211	0.673128	0.699	0.854	3.33162e-206
NHP2	9.84029e-211	-0.867178	0.391	0.834	3.69936e-206
SPIB	1.58258e-210	1.20747	0.231	0.01	5.94957e-206
RPL11	6.56463e-210	-0.525893	0.937	0.995	2.46791e-205
GSTP1	6.99324e-210	-1.03824	0.675	0.956	2.62904e-205
RPS14	3.27314e-209	-0.512111	0.931	0.996	1.2305e-204
CDKN2B-AS1	3.92452e-209	1.08778	0.207	0.007	1.47538e-204
ENTPD8	8.20269e-208	0.985859	0.226	0.076	3.08372e-203
TMEM54	1.26126e-207	0.942034	0.721	0.803	4.7416e-203
RPLP2	2.08566e-207	-0.397045	0.941	0.996	7.84082e-203
MVP	3.15673e-207	0.720989	0.583	0.618	1.18674e-202
MIR4435-2HG	5.23002e-207	-0.292153	0.077	0.49	1.96617e-202
C2orf88	7.59901e-205	0.867773	0.228	0.047	2.85677e-200
SCP2	2.02002e-204	0.449134	0.561	0.747	7.59407e-200
RPL23A	8.53679e-204	-0.450387	0.892	0.992	3.20932e-199
TJP3	1.19361e-203	0.692953	0.354	0.366	4.48725e-199
EIF4EBP1	1.58269e-203	-0.912477	0.27	0.733	5.94995e-199
RPL27A	6.81382e-203	-0.400518	0.94	0.996	2.56159e-198
AVPI1	4.09453e-202	0.530808	0.447	0.573	1.5393e-197
C16orf13	4.97132e-201	-0.637899	0.348	0.805	1.86892e-196
TPM4	6.99622e-201	-0.761864	0.466	0.873	2.63016e-196
RPL37	7.32562e-200	-0.658872	0.866	0.992	2.75399e-195
SNRPD2	1.07775e-198	-0.608951	0.587	0.939	4.0517e-194
CTSH	3.24264e-198	-0.663898	0.136	0.607	1.21904e-193
MT-ND5	4.58663e-198	0.838197	0.918	0.937	1.7243e-193
HMGCS2	6.12251e-198	1.06218	0.47	0.151	2.3017e-193
MISP	1.11286e-197	0.930332	0.713	0.781	4.18368e-193
OCIAD2	1.3793e-197	-0.824343	0.531	0.884	5.18534e-193
RPL4	7.94371e-197	-0.848312	0.646	0.949	2.98636e-192
RPL24	1.28098e-196	-0.525406	0.798	0.981	4.81573e-192
PRAC1	3.20435e-196	0.717918	0.366	0.473	1.20464e-191
ETV4	3.30345e-196	-0.468333	0.021	0.437	1.2419e-191
FAM162A	1.42655e-195	0.456337	0.565	0.739	5.36296e-191
SRSF5	1.59054e-195	0.657369	0.642	0.717	5.97947e-191
RPL27	1.62168e-195	-0.556411	0.8	0.98	6.09653e-191
EIF3H	1.74069e-195	-0.933684	0.519	0.892	6.54393e-191
RPS13	3.37047e-195	-0.500578	0.814	0.984	1.26709e-190
MYC	3.42126e-195	-1.10915	0.215	0.676	1.28619e-190
ATPIF1	6.64392e-195	0.581239	0.734	0.875	2.49772e-190
MTDH	7.58687e-195	-0.882926	0.441	0.847	2.85221e-190
SNRPE	1.14932e-194	-0.724656	0.458	0.871	4.32076e-190
SEPP1	2.3671e-194	1.21606	0.335	0.371	8.89889e-190
HSPE1	2.51056e-194	-0.811024	0.581	0.933	9.4382e-190
RPS24	4.25724e-194	-0.479679	0.858	0.993	1.60047e-189
DST	5.28418e-194	0.647502	0.332	0.496	1.98653e-189
UQCR10	1.18266e-193	0.450168	0.71	0.88	4.4461e-189
NAA10	1.55914e-193	-0.734127	0.326	0.775	5.86145e-189
PTGES3	1.6709e-193	-0.826612	0.477	0.875	6.28158e-189
EIF1AX	4.25537e-193	-0.715934	0.436	0.857	1.59976e-188
NANS	4.75027e-193	0.440072	0.553	0.727	1.78581e-188
EIF3E	5.05998e-193	-0.733001	0.502	0.897	1.90225e-188
TMEM123	1.26552e-192	-0.723347	0.389	0.824	4.7576e-188
TESC	1.36262e-192	-0.694214	0.01	0.405	5.12264e-188
RPL36A	1.53032e-192	-0.452072	0.652	0.962	5.75308e-188
BCL2L1	1.61097e-192	-0.524352	0.105	0.568	6.05629e-188
WFDC2	5.68483e-192	1.5951	0.553	0.32	2.13716e-187
LMNA	2.16249e-191	0.609482	0.714	0.878	8.12966e-187
RPL3	5.44747e-191	-0.58853	0.872	0.988	2.04792e-186
STRAP	1.07997e-190	-0.899814	0.34	0.779	4.06005e-186
VAMP8	1.45737e-190	0.769377	0.737	0.834	5.47882e-186
ARPC1B	7.28074e-190	-0.760672	0.397	0.824	2.73712e-185
NDUFA4	1.37687e-188	-0.807093	0.635	0.935	5.17621e-184
NACA	1.3907e-188	-0.627718	0.751	0.968	5.2282e-184
DEK	4.18964e-188	-0.732883	0.412	0.838	1.57505e-183
PTMA	8.63859e-188	-0.576708	0.904	0.992	3.24759e-183
PITX1	9.3816e-188	-0.426084	0.012	0.402	3.52692e-183
CYSTM1	1.59573e-187	0.892045	0.82	0.874	5.999e-183
ASCL2	1.68713e-187	-0.801094	0.109	0.565	6.34261e-183
MUC12	2.16746e-187	0.923886	0.543	0.55	8.14834e-183
CDHR2	6.49708e-187	0.815168	0.213	0.08	2.44251e-182
GLO1	9.10543e-187	-0.662806	0.235	0.697	3.4231e-182
TKT	1.39727e-186	-0.83715	0.407	0.829	5.25289e-182
CCT3	2.66763e-186	-0.722238	0.361	0.798	1.00287e-181
TRIM31	3.51889e-186	0.460487	0.318	0.614	1.32289e-181
TNFRSF12A	8.19676e-186	-0.831623	0.372	0.806	3.08149e-181
RPSA	9.55594e-186	-0.501824	0.663	0.961	3.59246e-181
CNN2	1.739e-185	-0.47975	0.163	0.627	6.5376e-181
CEACAM7	4.16637e-185	1.68974	0.277	0.066	1.5663e-180
NENF	4.46942e-185	-0.684809	0.378	0.811	1.68023e-180
RPL36	7.04887e-185	-0.548633	0.927	0.997	2.64995e-180
AHCY	1.36424e-184	-0.870579	0.328	0.76	5.12872e-180
GGCT	2.15795e-184	-0.785726	0.307	0.752	8.11258e-180
POLD4	5.36005e-184	0.690213	0.254	0.194	2.01506e-179
NXPE4	2.88692e-183	0.653421	0.312	0.042	1.08531e-178
SULT1A1	1.01152e-181	0.823322	0.292	0.133	3.8027e-177
RAN	2.07769e-181	-0.848174	0.506	0.886	7.81086e-177
RPL5	3.70962e-181	-0.570868	0.691	0.965	1.39459e-176
RPS23	4.56658e-181	-0.372573	0.849	0.99	1.71676e-176
OLA1	7.06956e-181	-0.614032	0.319	0.765	2.65773e-176
LINC01133	1.01228e-180	0.794689	0.329	0.394	3.80558e-176
ECH1	1.65512e-180	0.490551	0.565	0.688	6.22226e-176
MALL	1.9567e-180	0.434975	0.281	0.494	7.35603e-176
CD24	7.36528e-180	-0.783784	0.598	0.934	2.7689e-175
RBM47	1.00757e-179	0.398172	0.471	0.619	3.78788e-175
RPS3A	1.66395e-179	-0.489767	0.822	0.984	6.25545e-175
SUMO2	1.86823e-179	-0.704898	0.572	0.911	7.02342e-175
ETHE1	3.06079e-179	0.563728	0.656	0.816	1.15067e-174
MMP7	2.49075e-178	-1.46215	0.001	0.355	9.36372e-174
SET	4.79933e-178	-0.630103	0.45	0.857	1.80426e-173
RPL22	7.7813e-178	-0.287825	0.698	0.971	2.9253e-173
COX7C	3.10716e-177	0.465477	0.828	0.952	1.16811e-172
CCT6A	3.40185e-177	-0.692773	0.373	0.797	1.27889e-172
POLR1D	3.77265e-177	-0.694657	0.469	0.857	1.41829e-172
FXYD3	4.55978e-177	1.52439	0.937	0.921	1.7142e-172
NFE2L3	4.68157e-177	-0.40981	0.049	0.461	1.75999e-172
NAA20	9.39126e-177	-0.671884	0.269	0.713	3.53055e-172
PFDN2	9.58275e-177	-0.714007	0.371	0.796	3.60254e-172
TDP2	2.08147e-176	0.771996	0.447	0.439	7.82506e-172
ADRM1	3.60186e-176	-0.666725	0.382	0.804	1.35408e-171
CXCL2	3.72208e-176	-1.64473	0.275	0.716	1.39928e-171
C20orf27	1.25649e-175	-0.689316	0.171	0.608	4.72366e-171
HSP90AB1	3.63643e-175	-0.712229	0.62	0.938	1.36708e-170
RHOC	4.28364e-175	1.01928	0.689	0.817	1.61039e-170
ACAA1	8.92397e-175	0.499435	0.407	0.548	3.35488e-170
RPS11	1.00614e-174	-0.436388	0.89	0.992	3.78249e-170
EIF3M	1.21301e-174	-0.658335	0.387	0.809	4.56019e-170
CD46	1.70592e-174	-0.636725	0.306	0.748	6.41324e-170
PRDX1	1.7953e-174	-0.880062	0.562	0.9	6.74925e-170
KRT7	3.76121e-174	-0.908062	0.006	0.365	1.41399e-169
HSD11B2	4.96422e-174	0.648278	0.413	0.361	1.86625e-169
PCBD1	7.42375e-174	-0.752491	0.467	0.852	2.79089e-169
ACP1	1.44894e-173	-0.624756	0.408	0.82	5.44714e-169
MZT2A	1.85096e-173	-0.658882	0.485	0.871	6.95851e-169
RPL21	3.22415e-173	-0.549696	0.915	0.995	1.21209e-168
VDAC1	3.41156e-173	-0.70768	0.505	0.873	1.28254e-168
POMP	7.19909e-173	-0.869003	0.62	0.911	2.70643e-168
LSM7	1.16727e-172	-0.674859	0.535	0.896	4.38824e-168
RPS9	1.42339e-172	-0.395551	0.905	0.993	5.35109e-168
CCND1	1.75747e-172	-0.707719	0.258	0.705	6.60703e-168
POLR2K	2.02548e-172	-0.623345	0.359	0.786	7.61459e-168
KRT23	2.84771e-172	-0.621005	0.002	0.347	1.07057e-167
GAL	7.9111e-172	-0.737852	0.023	0.403	2.9741e-167
PHLDA1	1.00999e-171	-0.741784	0.209	0.659	3.79697e-167
RSL1D1	1.14214e-171	-0.612278	0.382	0.805	4.29375e-167
HIST1H1C	1.4548e-171	1.19283	0.468	0.401	5.46918e-167
CEACAM6	1.96638e-171	-1.12217	0.275	0.718	7.39242e-167
TMEM37	2.77097e-171	0.450595	0.127	0.104	1.04172e-166
GRINA	2.82689e-171	-0.419133	0.121	0.557	1.06274e-166
FABP2	3.50186e-171	1.00081	0.414	0.114	1.31649e-166
GADD45GIP1	3.7222e-171	-0.56389	0.452	0.853	1.39932e-166
MS4A12	8.14256e-171	1.14109	0.19	0.011	3.06112e-166
SQRDL	8.60638e-171	0.433603	0.448	0.536	3.23548e-166
PDIA6	1.35606e-170	-0.64871	0.429	0.837	5.09798e-166
PFDN4	1.38829e-170	-0.66424	0.332	0.762	5.21912e-166
CCL15	4.63031e-170	0.677313	0.376	0.26	1.74072e-165
FERMT1	5.25701e-170	-0.850301	0.253	0.684	1.97632e-165
BCAP31	1.19239e-169	-0.733777	0.423	0.821	4.48268e-165
SPATS2L	2.6315e-169	0.620603	0.48	0.652	9.89288e-165
CDA	3.5538e-169	0.773087	0.219	0.236	1.33602e-164
HNRNPA1	1.31356e-168	-0.409158	0.63	0.943	4.93821e-164
TNFSF10	1.81659e-168	0.615893	0.368	0.329	6.82928e-164
TSPAN1	2.33473e-168	1.38524	0.692	0.61	8.77719e-164
SNRPB	6.54539e-168	-0.907181	0.528	0.88	2.46067e-163
PLP2	7.30354e-168	-0.773658	0.471	0.856	2.74569e-163
MTRNR2L1	9.3053e-168	0.950946	0.42	0.156	3.49823e-163
SLC22A18AS	1.2682e-167	0.60734	0.29	0.184	4.76767e-163
MORF4L2	1.31557e-167	-0.631622	0.345	0.772	4.94575e-163
EIF2S3	1.37991e-167	-0.558315	0.304	0.74	5.18763e-163
DPP7	1.77213e-167	-0.472791	0.19	0.633	6.66214e-163
BAD	1.83684e-167	0.425306	0.424	0.537	6.9054e-163
PP7080	1.92295e-167	0.274167	0.084	0.214	7.22912e-163
HIGD1A	2.07387e-167	0.532514	0.51	0.663	7.7965e-163
ANXA3	3.52835e-167	-0.678661	0.191	0.633	1.32645e-162
ASS1	4.36732e-167	-0.529548	0.268	0.706	1.64185e-162
MRPL36	1.53189e-166	-0.570488	0.273	0.711	5.759e-162
RPL37A	1.80614e-166	-0.465056	0.908	0.994	6.79002e-162
APRT	3.32044e-166	-0.442376	0.517	0.887	1.24829e-161
PSMA1	5.36289e-166	-0.621935	0.404	0.813	2.01613e-161
RPS8	5.56316e-166	-0.416947	0.886	0.993	2.09142e-161
FHL2	5.73921e-166	-0.733609	0.38	0.796	2.1576e-161
LYPLA1	6.4346e-166	-0.571386	0.276	0.714	2.41902e-161
LSM5	9.45216e-166	-0.603524	0.419	0.826	3.55345e-161
RASSF7	4.2225e-165	0.597288	0.45	0.521	1.5874e-160
PRDX2	4.38166e-165	-0.742423	0.518	0.883	1.64724e-160
RANBP1	1.01398e-164	-0.774938	0.434	0.832	3.81196e-160
BAG1	1.0361e-164	0.3746	0.589	0.774	3.89513e-160
CHPF	1.45029e-164	-0.448787	0.088	0.505	5.45222e-160
GNB2L1	2.47534e-164	-0.650595	0.793	0.979	9.30579e-160
NDUFA13	2.83579e-164	0.603337	0.684	0.791	1.06609e-159
SIRT6	4.65916e-164	0.401569	0.219	0.318	1.75156e-159
C19orf53	6.01142e-164	-0.569601	0.539	0.892	2.25993e-159
SLC44A4	6.34132e-164	0.592816	0.553	0.615	2.38396e-159
CLDN1	7.22233e-164	-0.370362	0.012	0.366	2.71516e-159
FOSB	4.21177e-163	0.797064	0.675	0.741	1.58337e-158
PAFAH1B3	5.09058e-163	-0.502221	0.264	0.7	1.91375e-158
C12orf57	5.58135e-163	0.43551	0.525	0.681	2.09825e-158
HSP90B1	1.02504e-162	-0.752203	0.508	0.879	3.85354e-158
PRSS3	1.37308e-162	1.0281	0.758	0.819	5.16195e-158
GDF15	2.02736e-162	-0.975729	0.447	0.841	7.62167e-158
BID	4.56433e-162	-0.552238	0.251	0.684	1.71591e-157
CKS2	5.9222e-162	-0.87075	0.357	0.774	2.22639e-157
AP3S1	6.40295e-162	-0.519975	0.291	0.724	2.40713e-157
KDELR2	6.59452e-162	-0.658908	0.479	0.858	2.47915e-157
FBL	7.27181e-162	-0.580566	0.407	0.814	2.73377e-157
CPNE1	9.17522e-162	-0.552072	0.173	0.607	3.44933e-157
SYPL1	1.08041e-161	-0.525287	0.291	0.721	4.06171e-157
LGALS2	1.47733e-161	0.955585	0.281	0.043	5.55388e-157
ARMC10	2.4129e-161	-0.488022	0.219	0.654	9.07104e-157
FUCA1	2.76003e-161	0.406121	0.332	0.395	1.0376e-156
LINC00657	8.89162e-161	-0.530216	0.312	0.74	3.34272e-156
NXPE1	9.76352e-161	0.569201	0.233	0.019	3.6705e-156
CANX	1.025e-160	-0.498941	0.398	0.806	3.8534e-156
PKIB	1.12151e-160	1.06075	0.367	0.117	4.2162e-156
PDLIM2	2.14749e-160	0.389733	0.231	0.293	8.07326e-156
EEF1D	2.30375e-160	-0.775428	0.777	0.965	8.66073e-156
MTHFD2	2.73903e-160	-0.620783	0.16	0.583	1.02971e-155
NDUFA2	3.3126e-160	0.413409	0.606	0.789	1.24534e-155
NUTF2	4.80004e-160	-0.514009	0.341	0.763	1.80453e-155
CARD16	6.00756e-160	0.858144	0.319	0.181	2.25848e-155
NME1	6.26731e-160	-0.778061	0.369	0.777	2.35613e-155
EPB41L2	2.31399e-159	-0.505346	0.123	0.544	8.6992e-155
TOMM20	2.36942e-159	-0.531401	0.475	0.857	8.9076e-155
CXCL16	4.85541e-159	-0.495479	0.171	0.602	1.82534e-154
GRN	2.01813e-158	0.50924	0.599	0.741	7.58694e-154
ALKBH7	2.38759e-158	0.385803	0.652	0.821	8.97589e-154
MLXIP	2.5887e-158	0.345029	0.425	0.554	9.73197e-154
CSTB	3.10124e-158	-1.16018	0.656	0.922	1.16588e-153
SNU13	3.13085e-158	-0.476171	0.492	0.867	1.17701e-153
SELENBP1	4.06711e-158	1.10655	0.539	0.407	1.52899e-153
HMGN1	4.12074e-158	-0.532616	0.541	0.894	1.54915e-153
MAL2	9.54606e-158	-0.987342	0.412	0.802	3.58874e-153
INSIG1	1.0961e-157	-1.0159	0.185	0.608	4.12068e-153
CFD	1.15716e-157	0.807538	0.43	0.255	4.35022e-153
TUBB	1.57847e-157	-0.743143	0.323	0.744	5.9341e-153
NUDT4	1.9938e-157	-0.616622	0.347	0.762	7.49551e-153
FRMD1	6.76401e-157	0.593621	0.186	0.085	2.54286e-152
ETS2	7.43327e-157	0.273784	0.496	0.733	2.79446e-152
LGALS3	1.27556e-156	0.853723	0.934	0.951	4.79533e-152
MYDGF	1.52951e-156	-0.626106	0.468	0.848	5.75004e-152
SSR3	2.21144e-156	-0.58928	0.369	0.778	8.31369e-152
FAM210B	2.69699e-156	-0.45773	0.108	0.516	1.0139e-151
PARK7	3.26306e-156	-0.543593	0.482	0.859	1.22671e-151
RPL22L1	8.90431e-156	-1.1329	0.404	0.791	3.34749e-151
CD81	1.83651e-155	-0.494109	0.198	0.625	6.90418e-151
C19orf24	2.39661e-155	-0.435104	0.345	0.761	9.00981e-151
SOX4	4.3102e-155	-0.771117	0.386	0.793	1.62038e-150
NONO	6.55041e-155	-0.523577	0.322	0.74	2.46256e-150
FOS	8.88511e-155	1.03226	0.825	0.818	3.34027e-150
MYOM1	9.97712e-155	1.03871	0.138	0.005	3.7508e-150
CCT4	1.08932e-154	-0.624725	0.346	0.757	4.09518e-150
ZNF593	1.53061e-154	-0.561887	0.342	0.756	5.75419e-150
SLCO4A1	2.01154e-154	-0.40096	0.058	0.442	7.56216e-150
PTMS	2.25334e-154	-0.6282	0.403	0.803	8.47119e-150
SMIM6	4.06894e-154	0.461837	0.156	0.157	1.52968e-149
CACYBP	4.43121e-154	-0.744606	0.313	0.727	1.66587e-149
SSBP1	4.65966e-154	-0.566206	0.431	0.822	1.75175e-149
ADAMDEC1	9.99157e-154	0.298896	0.17	0.005	3.75623e-149
B3GNT7	2.11994e-153	0.899454	0.328	0.135	7.9697e-149
RCN1	3.20387e-153	-0.698249	0.244	0.66	1.20446e-148
EEF2	3.64823e-153	-0.624169	0.697	0.953	1.37152e-148
VSNL1	3.67898e-153	-0.500001	0.048	0.422	1.38307e-148
S100A4	4.75607e-153	-1.30244	0.21	0.633	1.788e-148
RPL38	1.40855e-152	-0.525647	0.858	0.989	5.29531e-148
PPP1R14B	2.25894e-152	-0.63285	0.336	0.747	8.49224e-148
LINC00493	2.91218e-152	-0.59529	0.462	0.839	1.09481e-147
CHCHD2	4.04074e-152	-0.677365	0.809	0.955	1.51908e-147
CNIH4	5.75236e-152	-0.472577	0.287	0.708	2.16254e-147
BACE2	7.35701e-152	-0.604404	0.235	0.656	2.76579e-147
CD47	8.03204e-152	-0.624712	0.299	0.716	3.01956e-147
MGST1	1.05077e-151	-0.285763	0.462	0.823	3.95026e-147
SPINT1	1.41275e-151	0.522501	0.556	0.707	5.31109e-147
HNRNPC	1.95824e-151	-0.357273	0.487	0.851	7.36181e-147
TIMM13	2.314e-151	-0.542362	0.523	0.88	8.69924e-147
RP11-532F12.5	2.33954e-151	0.515488	0.444	0.49	8.79525e-147
PSMB2	2.48981e-151	-0.556512	0.338	0.75	9.36018e-147
TPD52L2	2.77042e-151	-0.378427	0.126	0.534	1.04151e-146
SOX9	2.98521e-151	-0.732867	0.274	0.688	1.12226e-146
CEBPB	4.20569e-151	-0.627288	0.315	0.731	1.58109e-146
NTHL1	4.22336e-151	0.568655	0.317	0.498	1.58773e-146
C20orf24	6.09854e-151	-0.778153	0.441	0.814	2.29269e-146
VPS28	8.80674e-151	0.541231	0.638	0.769	3.31081e-146
TMEM59	1.48785e-150	0.546147	0.732	0.855	5.59342e-146
DSTN	2.10974e-150	-0.727253	0.655	0.925	7.93135e-146
UBE2I	3.25653e-150	-0.525511	0.419	0.809	1.22426e-145
AP1S1	5.66713e-150	-0.565455	0.358	0.762	2.1305e-145
SLC2A1	1.08714e-149	-0.672264	0.175	0.59	4.08698e-145
SAMD9	1.82652e-149	0.654155	0.131	0.067	6.8666e-145
C1QBP	2.67396e-149	-0.359223	0.451	0.822	1.00525e-144
CCL20	2.86791e-149	-1.53784	0.164	0.578	1.07816e-144
BMP4	5.97116e-149	-0.400625	0.006	0.323	2.2448e-144
FAM49B	6.46295e-149	-0.405597	0.165	0.58	2.42968e-144
EEF1B2	1.47865e-148	-0.591422	0.715	0.958	5.55884e-144
DDX5	2.05601e-148	0.369279	0.7	0.879	7.72935e-144
HNRNPK	2.21091e-148	-0.297346	0.541	0.878	8.31171e-144
HDGF	2.42342e-148	-0.543984	0.32	0.732	9.11062e-144
PNPLA2	2.63638e-148	0.38591	0.362	0.547	9.9112e-144
MPG	4.0754e-148	-0.431634	0.285	0.701	1.5321e-143
ZNF706	4.25375e-148	-0.554999	0.529	0.867	1.59915e-143
GARS	5.49974e-148	-0.452405	0.145	0.555	2.06757e-143
PRDX6	6.86152e-148	0.528096	0.669	0.825	2.57952e-143
GCSH	8.41969e-148	-0.529121	0.21	0.625	3.1653e-143
NTMT1	8.94257e-148	-0.331557	0.172	0.581	3.36187e-143
EPS8L2	9.84302e-148	0.520161	0.383	0.499	3.70039e-143
ERO1A	1.3245e-147	-0.730372	0.161	0.57	4.97932e-143
KLF5	1.35712e-147	0.253962	0.538	0.773	5.10197e-143
GID8	1.58299e-147	-0.446105	0.258	0.675	5.95109e-143
SRM	2.28645e-147	-0.548713	0.186	0.597	8.59567e-143
VIPR1	2.41399e-147	0.472763	0.197	0.139	9.07514e-143
ENO1	2.73428e-147	-0.864082	0.588	0.899	1.02793e-142
IRF2BP2	4.67504e-147	-0.534562	0.316	0.728	1.75753e-142
BHLHE40	4.67831e-147	-0.565549	0.155	0.564	1.75877e-142
ASPH	4.99932e-147	-0.501947	0.257	0.673	1.87945e-142
SLC25A39	6.45847e-147	-0.562137	0.367	0.768	2.428e-142
FBXO32	8.41177e-147	0.691077	0.377	0.319	3.16232e-142
REXO2	9.07516e-147	-0.496087	0.275	0.69	3.41171e-142
GPX2	1.09426e-146	-0.639051	0.504	0.864	4.11377e-142
ESPN	1.26203e-146	0.452797	0.205	0.258	4.74446e-142
XRN2	1.27848e-146	-0.548538	0.267	0.68	4.8063e-142
HSPA8	1.41826e-146	-0.768446	0.577	0.901	5.33181e-142
SRSF9	1.5857e-146	-0.557249	0.43	0.814	5.96126e-142
RAD23A	1.71358e-146	-0.47371	0.377	0.777	6.44204e-142
CDX1	3.02987e-146	0.288935	0.554	0.742	1.13905e-141
ABHD2	3.60522e-146	-0.531278	0.143	0.547	1.35535e-141
METTL5	3.75184e-146	-0.445958	0.285	0.699	1.41047e-141
C19orf33	7.44731e-146	1.22891	0.752	0.782	2.79974e-141
SLC12A2	1.79532e-145	-0.737066	0.364	0.763	6.74932e-141
CEACAM1	1.98689e-145	0.330771	0.271	0.525	7.46952e-141
DRAP1	2.65397e-145	-0.397713	0.369	0.769	9.97732e-141
EIF3F	4.93902e-145	-0.278096	0.516	0.855	1.85677e-140
SSB	6.78204e-145	-0.580557	0.324	0.729	2.54964e-140
CHMP2A	8.31756e-145	0.595381	0.665	0.788	3.1269e-140
OSTC	1.024e-144	-0.423511	0.41	0.798	3.84963e-140
COX20	1.1925e-144	-0.523919	0.3	0.71	4.48309e-140
MALAT1	1.30789e-144	1.7126	0.973	0.98	4.91689e-140
SNX3	1.33556e-144	-0.521488	0.475	0.843	5.0209e-140
TBCA	2.39398e-144	-0.436572	0.523	0.874	8.99994e-140
CORO1B	2.85162e-144	0.453108	0.522	0.659	1.07204e-139
TM4SF5	7.1174e-144	0.713183	0.292	0.241	2.67572e-139
RPL23	7.25692e-144	-0.40724	0.754	0.972	2.72816e-139
SNHG8	7.41923e-144	-0.454962	0.455	0.829	2.78918e-139
SSR1	8.6457e-144	-0.462714	0.266	0.677	3.25026e-139
YWHAQ	1.29138e-143	-0.525652	0.452	0.828	4.8548e-139
COMT	1.48505e-143	-0.504689	0.344	0.746	5.5829e-139
CAPZA2	2.58856e-143	-0.485422	0.357	0.757	9.73144e-139
GPRC5A	3.48208e-143	-0.692245	0.46	0.832	1.30905e-138
LSM2	6.83016e-143	-0.488513	0.315	0.721	2.56773e-138
LAD1	7.31824e-143	-0.445616	0.293	0.702	2.75122e-138
SLC52A2	1.05149e-142	-0.508776	0.251	0.66	3.95298e-138
UGDH	1.0809e-142	0.453785	0.401	0.45	4.06355e-138
COMMD6	1.08299e-142	-0.572104	0.599	0.914	4.0714e-138
PMEPA1	1.13709e-142	-0.663136	0.234	0.644	4.27479e-138
SLC16A3	1.51763e-142	0.338688	0.267	0.493	5.70538e-138
CISD3	2.167e-142	0.284041	0.551	0.758	8.14661e-138
MRPS12	2.4125e-142	-0.554186	0.354	0.752	9.06954e-138
AC013461.1	2.72656e-142	-0.436311	0.101	0.488	1.02502e-137
C19orf48	3.10975e-142	-0.501412	0.191	0.599	1.16908e-137
SQLE	3.32386e-142	-0.740434	0.165	0.567	1.24957e-137
COX7A2L	3.63065e-142	-0.378552	0.485	0.846	1.36491e-137
DARS	5.34888e-142	-0.43	0.2	0.609	2.01086e-137
LYZ	7.57208e-142	-1.79918	0.145	0.536	2.84665e-137
HM13	1.04364e-141	-0.487414	0.29	0.697	3.92346e-137
CRNDE	1.12186e-141	-0.364685	0.009	0.321	4.21751e-137
SERPINB5	1.28084e-141	-0.585994	0.052	0.408	4.81517e-137
PXMP2	1.51614e-141	0.402986	0.377	0.417	5.69976e-137
SERBP1	1.55299e-141	-0.305445	0.504	0.849	5.8383e-137
PRELID3B	2.14801e-141	-0.540558	0.406	0.789	8.07523e-137
MARCKS	2.28184e-141	0.418614	0.523	0.645	8.57837e-137
GIPC1	2.38665e-141	0.266305	0.414	0.639	8.97239e-137
MMADHC	2.62667e-141	-0.406452	0.302	0.707	9.8747e-137
RBM3	2.80556e-141	-0.342308	0.526	0.863	1.05472e-136
NDUFAB1	3.22779e-141	-0.414593	0.47	0.834	1.21346e-136
HSD17B11	4.04013e-141	0.467104	0.549	0.665	1.51885e-136
NLN	4.11794e-141	0.308948	0.122	0.187	1.5481e-136
NCOR1	8.97414e-141	0.430996	0.495	0.63	3.37374e-136
SH3YL1	1.0254e-140	-0.48163	0.34	0.74	3.85488e-136
UGT2A3	1.23572e-140	0.277748	0.217	0.02	4.64558e-136
GLRX3	1.51547e-140	-0.508532	0.278	0.683	5.69726e-136
MAPRE1	1.58863e-140	-0.486306	0.265	0.672	5.97228e-136
TMED3	1.7067e-140	-0.486697	0.348	0.746	6.41616e-136
FABP5	1.98227e-140	0.704084	0.65	0.755	7.45216e-136
DCUN1D5	2.79077e-140	-0.361407	0.118	0.507	1.04916e-135
PHF14	3.49634e-140	-0.341741	0.257	0.657	1.31441e-135
SLC7A5	3.81535e-140	-0.348063	0.056	0.412	1.43434e-135
NCL	6.80906e-140	-0.380287	0.472	0.832	2.5598e-135
C6orf48	8.43475e-140	-0.572177	0.391	0.779	3.17096e-135
DTD1	1.98345e-139	-0.470018	0.163	0.562	7.45659e-135
METTL9	2.02195e-139	-0.370628	0.3	0.701	7.60132e-135
VILL	2.32004e-139	0.585902	0.317	0.23	8.72194e-135
EIF3B	2.32023e-139	-0.484302	0.245	0.652	8.72266e-135
MANF	4.13241e-139	-0.494849	0.309	0.712	1.55354e-134
AGR3	5.67834e-139	0.933642	0.641	0.48	2.13471e-134
SNRPD1	6.34566e-139	-0.47353	0.43	0.807	2.38559e-134
GPX4	6.86291e-139	-0.555577	0.656	0.925	2.58004e-134
PYCR1	7.14122e-139	-0.505406	0.22	0.622	2.68467e-134
RPL9	1.50286e-138	-0.363369	0.855	0.983	5.64986e-134
NDUFA6	1.88942e-138	0.408232	0.608	0.755	7.10307e-134
C1orf43	2.90436e-138	-0.432896	0.407	0.79	1.09187e-133
EIF4B	3.35117e-138	-0.387211	0.429	0.803	1.25984e-133
ZYX	4.19684e-138	-0.360388	0.144	0.536	1.57776e-133
PEBP1	4.36079e-138	-0.350318	0.528	0.864	1.6394e-133
TAF1D	6.99977e-138	-0.318355	0.369	0.75	2.63149e-133
KIF5B	7.20936e-138	-0.597634	0.441	0.812	2.71029e-133
LAGE3	7.48212e-138	-0.453651	0.24	0.645	2.81283e-133
EIF5B	1.05155e-137	-0.339398	0.37	0.756	3.95319e-133
GPI	1.63002e-137	-0.490973	0.293	0.695	6.1279e-133
TCEB1	1.70202e-137	-0.472387	0.471	0.833	6.39858e-133
STAU1	1.90629e-137	-0.423146	0.295	0.697	7.16649e-133
RPN2	2.46967e-137	-0.690051	0.406	0.777	9.28449e-133
ANAPC11	2.66145e-137	-0.470227	0.538	0.876	1.00055e-132
SUMO1	3.08472e-137	-0.34484	0.459	0.824	1.15967e-132
MPLKIP	3.1837e-137	-0.433857	0.314	0.714	1.19688e-132
CCNL1	4.1165e-137	0.368759	0.598	0.792	1.54756e-132
TPD52L1	4.58437e-137	-0.367508	0.073	0.438	1.72345e-132
LINC01559	7.35054e-137	0.334917	0.1	0.156	2.76336e-132
TMEM165	9.4673e-137	-0.439935	0.275	0.677	3.55914e-132
CUTA	1.04071e-136	-0.35806	0.508	0.855	3.91246e-132
FAAP20	2.39765e-136	-0.419656	0.252	0.654	9.01373e-132
TMEM230	3.23219e-136	-0.558624	0.365	0.754	1.21511e-131
ANP32B	3.72081e-136	-0.537072	0.453	0.821	1.3988e-131
EZR	4.13994e-136	0.416732	0.72	0.87	1.55637e-131
ATP5J	4.66881e-136	0.430168	0.748	0.881	1.75519e-131
PSAT1	5.61171e-136	-0.406788	0.011	0.316	2.10967e-131
PTP4A2	7.22388e-136	-0.355746	0.432	0.799	2.71575e-131
POLD2	7.49701e-136	-0.547382	0.264	0.659	2.81843e-131
SNRPF	8.95196e-136	-0.414711	0.49	0.844	3.3654e-131
EIF3I	9.72776e-136	-0.398674	0.44	0.81	3.65705e-131
IMPDH2	9.97382e-136	-0.462316	0.381	0.766	3.74956e-131
PDXK	1.03806e-135	-0.490095	0.243	0.644	3.90247e-131
MYEOV	1.19156e-135	-0.327725	0.026	0.349	4.47957e-131
DDX21	1.62518e-135	-0.42556	0.415	0.79	6.10969e-131
MRPS15	2.35704e-135	-0.339591	0.353	0.74	8.86107e-131
HNRNPDL	2.69548e-135	-0.285561	0.463	0.82	1.01334e-130
GDI2	2.96229e-135	-0.465867	0.423	0.799	1.11364e-130
TRAM1	3.1985e-135	-0.451183	0.253	0.653	1.20244e-130
P2RX4	3.97803e-135	0.476137	0.239	0.22	1.4955e-130
SLC22A18	7.14142e-135	0.498232	0.424	0.538	2.68475e-130
UFM1	1.03042e-134	-0.404787	0.3	0.697	3.87377e-130
RPL26	2.08859e-134	-0.325347	0.87	0.989	7.85185e-130
RSL24D1	2.24023e-134	-0.440822	0.42	0.795	8.42192e-130
ALDH2	2.58955e-134	0.323535	0.542	0.704	9.73515e-130
CMPK1	5.60927e-134	-0.290887	0.442	0.802	2.10875e-129
LDHB	6.30192e-134	-0.921122	0.429	0.797	2.36914e-129
ANKRD12	6.47702e-134	0.57698	0.398	0.381	2.43497e-129
AZIN1	7.11682e-134	-0.405557	0.245	0.644	2.6755e-129
YWHAZ	1.10846e-133	-0.563802	0.591	0.901	4.16715e-129
NDUFB7	1.42835e-133	0.331821	0.723	0.905	5.36972e-129
BRK1	1.78878e-133	-0.475647	0.502	0.851	6.72473e-129
UGP2	3.15531e-133	0.453611	0.469	0.598	1.18621e-128
PHB	3.99235e-133	-0.468979	0.476	0.833	1.50088e-128
AZGP1	4.46153e-133	-0.437947	0.025	0.344	1.67727e-128
HEBP2	4.68938e-133	-0.527625	0.437	0.805	1.76293e-128
MALSU1	6.21594e-133	-0.374062	0.164	0.555	2.33682e-128
TATDN1	6.40987e-133	-0.500406	0.263	0.656	2.40973e-128
TMED2	1.02394e-132	-0.531199	0.458	0.821	3.84939e-128
PCBP2	1.74148e-132	-0.342485	0.532	0.867	6.54693e-128
FBXW5	2.0859e-132	0.409591	0.439	0.602	7.84175e-128
DPM1	2.32922e-132	-0.574352	0.264	0.654	8.75648e-128
LSM4	2.88644e-132	-0.548375	0.488	0.839	1.08513e-127
YWHAE	3.44144e-132	-0.297943	0.556	0.879	1.29377e-127
RPL31	5.35058e-132	-0.36402	0.882	0.993	2.0115e-127
DYNLT3	5.40279e-132	-0.308588	0.124	0.491	2.03112e-127
COMMD7	6.13391e-132	-0.403358	0.221	0.617	2.30598e-127
BBC3	6.68689e-132	-0.335659	0.171	0.556	2.51387e-127
RNPS1	7.17912e-132	-0.321393	0.383	0.76	2.69892e-127
NCOA7	7.71909e-132	-0.71276	0.356	0.74	2.90192e-127
SPG21	8.95972e-132	-0.378694	0.259	0.654	3.36832e-127
EPS8L3	9.07741e-132	0.474773	0.435	0.515	3.41256e-127
LIMA1	9.10746e-132	0.413636	0.425	0.512	3.42386e-127
C7orf50	1.00516e-131	-0.463914	0.252	0.647	3.77881e-127
HDAC2	1.29188e-131	-0.476593	0.312	0.704	4.85671e-127
BTNL3	1.32722e-131	0.472283	0.144	0.078	4.98956e-127
ZFAND1	2.02796e-131	-0.336984	0.155	0.538	7.6239e-127
BANF1	2.17414e-131	-0.327926	0.449	0.809	8.17345e-127
APOBR	2.99941e-131	0.552593	0.228	0.064	1.1276e-126
MRPS26	3.21967e-131	-0.561969	0.295	0.686	1.2104e-126
SYNGR2	3.32136e-131	-0.511882	0.417	0.789	1.24863e-126
TMEM98	3.72887e-131	0.304452	0.394	0.501	1.40183e-126
IFI6	3.94154e-131	-1.63761	0.058	0.402	1.48178e-126
MFF	4.35337e-131	-0.333467	0.251	0.641	1.63661e-126
SRP9	4.41478e-131	-0.449265	0.483	0.836	1.65969e-126
MEP1A	6.19148e-131	0.420512	0.158	0.122	2.32762e-126
ACOT13	6.43418e-131	0.398933	0.376	0.511	2.41886e-126
MTIF3	6.61509e-131	-0.253792	0.287	0.666	2.48688e-126
RNF114	1.01977e-130	-0.508508	0.345	0.73	3.83374e-126
CNPY2	1.7865e-130	-0.403335	0.382	0.762	6.71616e-126
PAICS	2.59724e-130	-0.567281	0.234	0.624	9.76406e-126
MRPL51	5.83106e-130	-0.460638	0.48	0.833	2.19213e-125
POP7	6.45955e-130	-0.323164	0.231	0.62	2.4284e-125
TIMM17B	6.59578e-130	-0.292672	0.279	0.664	2.47962e-125
ATP5I	8.16073e-130	0.446225	0.77	0.911	3.06794e-125
SHMT2	8.37749e-130	-0.467629	0.17	0.55	3.14944e-125
EIF3D	8.85455e-130	-0.256987	0.439	0.791	3.32878e-125
SNRPB2	9.35279e-130	-0.609545	0.384	0.757	3.51609e-125
PA2G4	1.03454e-129	-0.535761	0.372	0.753	3.88927e-125
NSA2	1.05645e-129	-0.294751	0.383	0.749	3.9716e-125
PLPP2	1.44626e-129	-0.442713	0.402	0.776	5.43707e-125
DNM2	1.73139e-129	0.437256	0.419	0.539	6.50897e-125
CCT7	2.33912e-129	-0.498757	0.341	0.726	8.79367e-125
GUK1	2.45699e-129	-0.576551	0.692	0.924	9.23681e-125
TNFRSF1A	2.64931e-129	0.303564	0.302	0.434	9.9598e-125
TM9SF3	3.04167e-129	-0.337479	0.37	0.741	1.14349e-124
PHB2	3.27869e-129	-0.315285	0.4	0.761	1.23259e-124
ZC3H15	3.38569e-129	-0.377272	0.404	0.777	1.27282e-124
PPM1G	3.73382e-129	-0.392876	0.319	0.706	1.40369e-124
CRLS1	4.84528e-129	-0.5082	0.281	0.671	1.82153e-124
MARCKSL1	4.85928e-129	-0.434429	0.58	0.894	1.8268e-124
P4HB	5.99514e-129	-0.525572	0.557	0.881	2.25381e-124
XXbac-BPG32J3.19	6.65733e-129	-0.477022	0.003	0.28	2.50276e-124
MRPS34	7.44984e-129	-0.437614	0.418	0.787	2.80069e-124
C4orf3	8.57462e-129	-0.59177	0.446	0.807	3.22354e-124
GTF2I	1.08036e-128	-0.379513	0.24	0.63	4.06149e-124
MAFF	1.23975e-128	0.305808	0.438	0.607	4.66072e-124
EDF1	1.51473e-128	0.571147	0.871	0.937	5.69447e-124
COX8A	2.0894e-128	0.319478	0.784	0.92	7.85489e-124
AMN	3.4686e-128	0.776433	0.512	0.445	1.30398e-123
PRR7	4.4952e-128	-0.320914	0.079	0.431	1.68993e-123
PRSS23	7.40193e-128	-0.47901	0.118	0.482	2.78268e-123
TMEM258	8.21409e-128	-0.257562	0.57	0.881	3.088e-123
NELFCD	9.82819e-128	-0.433338	0.197	0.581	3.69481e-123
CARD19	1.24911e-127	-0.263537	0.216	0.593	4.6959e-123
MCTS1	1.279e-127	-0.449937	0.297	0.685	4.80828e-123
BRI3	1.35698e-127	-0.561476	0.437	0.797	5.10141e-123
TNIP1	3.31894e-127	0.31535	0.361	0.553	1.24772e-122
MACC1	3.70817e-127	-0.44936	0.097	0.459	1.39405e-122
DNPH1	5.12608e-127	-0.307254	0.434	0.79	1.9271e-122
PDAP1	5.58734e-127	-0.360903	0.37	0.746	2.10051e-122
SRPK1	6.30069e-127	-0.420213	0.293	0.68	2.36868e-122
RAC1	6.32716e-127	-0.666107	0.755	0.935	2.37863e-122
MAPK3	7.14794e-127	0.374093	0.333	0.434	2.6872e-122
NOL7	7.67129e-127	-0.400255	0.356	0.736	2.88395e-122
MT-CO1	1.06842e-126	0.942543	0.986	0.987	4.01664e-122
HNRNPA3	1.13781e-126	-0.317991	0.491	0.829	4.27749e-122
GPT	1.23629e-126	0.414621	0.2	0.021	4.64771e-122
PSMB7	1.36482e-126	-0.465631	0.44	0.802	5.1309e-122
VMA21	1.8616e-126	-0.320029	0.118	0.484	6.99849e-122
TMEM63A	1.9411e-126	-0.332813	0.121	0.488	7.29737e-122
PMM1	2.44582e-126	0.442901	0.29	0.285	9.19481e-122
CNBP	2.56426e-126	-0.381089	0.494	0.837	9.64009e-122
EIF3G	3.63837e-126	-0.294693	0.493	0.832	1.36781e-121
PDIA4	3.74899e-126	-0.486971	0.355	0.734	1.40939e-121
TMEM14B	4.27455e-126	-0.314831	0.435	0.793	1.60697e-121
C8orf59	6.50455e-126	-0.440595	0.392	0.764	2.44532e-121
SND1	7.39451e-126	-0.369014	0.208	0.593	2.77989e-121
YWHAG	1.14037e-125	-0.336635	0.254	0.638	4.28709e-121
RILP	1.59912e-125	0.381839	0.198	0.204	6.01173e-121
MPST	1.90758e-125	0.462888	0.704	0.831	7.17136e-121
SLC51B	2.2119e-125	0.599534	0.122	0.076	8.31542e-121
PGAM1	2.39417e-125	-0.592397	0.404	0.769	9.00064e-121
PHLDA2	2.60465e-125	-0.791426	0.648	0.918	9.79192e-121
CPM	2.60969e-125	0.376488	0.197	0.021	9.81087e-121
PSMF1	2.74991e-125	-0.34022	0.262	0.644	1.0338e-120
FLNA	3.24248e-125	-0.442112	0.051	0.381	1.21898e-120
SF3B6	3.29515e-125	-0.494108	0.554	0.873	1.23878e-120
UBE2D2	4.81207e-125	-0.360664	0.414	0.777	1.80905e-120
TAX1BP3	5.61537e-125	0.322617	0.445	0.674	2.11104e-120
ZFP36L1	6.71137e-125	-0.609192	0.375	0.749	2.52307e-120
PHLDA3	7.22229e-125	-0.371752	0.011	0.297	2.71515e-120
DNAJB6	9.96049e-125	-0.299911	0.436	0.791	3.74455e-120
CCNI	1.05985e-124	-0.473196	0.547	0.871	3.98442e-120
UCHL3	2.17429e-124	-0.467868	0.295	0.676	8.17401e-120
NPM3	2.22946e-124	-0.53847	0.24	0.62	8.38144e-120
LIF	2.38916e-124	-0.401086	0.025	0.33	8.98182e-120
MTHFD1L	3.19218e-124	-0.263006	0.028	0.335	1.20007e-119
TOMM34	3.48565e-124	-0.301088	0.067	0.406	1.3104e-119
MRPL17	3.6645e-124	-0.390519	0.17	0.548	1.37763e-119
MDH2	3.78161e-124	-0.487224	0.525	0.857	1.42166e-119
LSM8	4.58876e-124	-0.371478	0.33	0.709	1.7251e-119
PAPOLA	4.82355e-124	-0.348693	0.408	0.771	1.81336e-119
FABP1	6.97195e-124	2.09123	0.823	0.567	2.62104e-119
ABHD12	1.09002e-123	-0.279393	0.23	0.603	4.09782e-119
ERGIC3	1.83068e-123	-0.541994	0.544	0.865	6.88224e-119
TMEM14C	2.06827e-123	-0.373521	0.479	0.825	7.77544e-119
TINAGL1	2.34447e-123	-0.404516	0.333	0.71	8.81379e-119
STOML2	2.36859e-123	-0.435435	0.442	0.799	8.90447e-119
MFSD10	2.75483e-123	-0.336711	0.225	0.605	1.03565e-118
CHMP1B	3.19629e-123	0.438025	0.533	0.657	1.20161e-118
HID1	4.00868e-123	0.329311	0.141	0.186	1.50702e-118
FAM96B	4.00904e-123	-0.363684	0.507	0.844	1.50716e-118
MRPS36	4.90397e-123	0.265137	0.466	0.654	1.8436e-118
NOB1	8.72367e-123	-0.394296	0.225	0.607	3.27957e-118
H2AFZ	1.00676e-122	-0.759999	0.588	0.891	3.78483e-118
IDH2	1.00681e-122	-0.262068	0.422	0.764	3.785e-118
ETFB	1.15732e-122	0.32806	0.58	0.752	4.35083e-118
JUN	1.51152e-122	0.803462	0.82	0.875	5.68242e-118
SLC38A5	1.76384e-122	-0.380192	0.085	0.432	6.63097e-118
MGLL	2.3839e-122	0.378984	0.392	0.543	8.96205e-118
SEC61B	2.49491e-122	-0.384376	0.587	0.893	9.37937e-118
AKAP9	3.02821e-122	0.536876	0.522	0.609	1.13843e-117
SMIM14	3.03539e-122	0.567646	0.437	0.421	1.14113e-117
STXBP2	3.31316e-122	0.308934	0.354	0.504	1.24555e-117
UFC1	3.47831e-122	-0.324729	0.495	0.832	1.30763e-117
CLDN7	3.94445e-122	0.687128	0.828	0.884	1.48288e-117
EFNA1	3.94529e-122	0.689342	0.482	0.566	1.48319e-117
DPY30	4.08887e-122	-0.384129	0.38	0.75	1.53717e-117
MRPL50	5.30256e-122	-0.378442	0.197	0.575	1.99345e-117
IGHM	6.26082e-122	0.61465	0.3	0.081	2.35369e-117
HSD17B10	7.09919e-122	-0.45576	0.35	0.724	2.66887e-117
MRPS16	7.40281e-122	-0.332304	0.326	0.699	2.78301e-117
LGALS9	7.93963e-122	0.337979	0.422	0.529	2.98483e-117
CCDC107	8.47214e-122	0.332264	0.323	0.47	3.18502e-117
CCDC64B	9.21779e-122	0.47905	0.385	0.43	3.46533e-117
COMTD1	1.42075e-121	0.424827	0.455	0.604	5.34117e-117
CLPP	1.45804e-121	-0.349897	0.272	0.651	5.48134e-117
SPCS1	2.15894e-121	-0.42317	0.512	0.846	8.11631e-117
PYURF	2.28444e-121	-0.302068	0.353	0.721	8.58811e-117
TMEM208	2.43016e-121	-0.35459	0.306	0.682	9.13594e-117
TALDO1	3.09043e-121	-0.487037	0.457	0.808	1.16181e-116
CISD2	3.3168e-121	-0.292144	0.277	0.65	1.24692e-116
MRPL57	4.46144e-121	-0.291365	0.452	0.799	1.67723e-116
DDIT4	4.95925e-121	-0.895658	0.225	0.602	1.86438e-116
SELK	5.27618e-121	0.362691	0.615	0.786	1.98353e-116
MSI2	8.43616e-121	-0.354826	0.185	0.559	3.17149e-116
PSMB1	9.0388e-121	-0.488155	0.543	0.865	3.39805e-116
ZNF511	1.03717e-120	-0.435709	0.281	0.66	3.89915e-116
HSPH1	1.25906e-120	-0.5017	0.309	0.685	4.73332e-116
SNHG25	1.26476e-120	-0.461208	0.166	0.537	4.75473e-116
SULT1A2	1.26513e-120	0.606134	0.134	0.012	4.75614e-116
PRR15L	1.29231e-120	0.252606	0.282	0.467	4.85832e-116
LRP10	1.75887e-120	0.418156	0.448	0.588	6.61229e-116
SLC17A4	1.92151e-120	0.543654	0.116	0.018	7.22372e-116
GPRC5C	2.15256e-120	0.471293	0.345	0.398	8.09234e-116
CETN2	3.07618e-120	-0.375146	0.162	0.532	1.15646e-115
C11orf58	3.52995e-120	-0.353433	0.398	0.76	1.32705e-115
PSMB5	3.84862e-120	-0.329765	0.418	0.773	1.44685e-115
DNAJC15	4.97632e-120	-0.524657	0.416	0.774	1.8708e-115
MET	7.38452e-120	-0.35476	0.076	0.413	2.77614e-115
PPIB	7.48001e-120	-0.443048	0.556	0.872	2.81204e-115
ID3	8.41162e-120	0.986212	0.598	0.459	3.16227e-115
SEC61G	1.17902e-119	-0.553363	0.665	0.924	4.43242e-115
SNRPG	1.3693e-119	-0.416314	0.543	0.864	5.14774e-115
MRPL3	1.3787e-119	-0.407847	0.277	0.654	5.1831e-115
SSR2	1.47158e-119	-0.273101	0.535	0.853	5.53225e-115
FAM60A	2.20919e-119	-0.250064	0.257	0.621	8.30522e-115
SLC40A1	2.68479e-119	-0.408973	0.065	0.39	1.00932e-114
ARL5A	2.74151e-119	-0.347669	0.269	0.645	1.03064e-114
CA9	2.9518e-119	-0.563862	0.012	0.29	1.1097e-114
PLOD3	3.40358e-119	-0.286245	0.152	0.51	1.27954e-114
NEURL1	4.20802e-119	0.547454	0.192	0.051	1.58196e-114
UQCRH	4.64691e-119	-0.274073	0.689	0.942	1.74696e-114
PDCD2	6.83028e-119	-0.376009	0.282	0.658	2.56778e-114
RCN2	7.64135e-119	-0.31211	0.288	0.661	2.87269e-114
ATP6V1G1	7.86971e-119	-0.394562	0.569	0.879	2.95854e-114
SDC4	1.16277e-118	-0.769123	0.358	0.72	4.37131e-114
PAIP1	1.19156e-118	-0.349291	0.231	0.606	4.47954e-114
ATRAID	2.04464e-118	-0.336264	0.37	0.731	7.68662e-114
NXT1	3.20092e-118	-0.424779	0.194	0.563	1.20335e-113
NCBP2	3.36223e-118	-0.353476	0.21	0.582	1.264e-113
CKS1B	4.10298e-118	-0.558726	0.245	0.621	1.54247e-113
DKC1	4.24771e-118	-0.472236	0.212	0.582	1.59688e-113
ID2	4.33555e-118	0.709729	0.601	0.675	1.62991e-113
RAB25	4.93817e-118	-0.315927	0.467	0.806	1.85646e-113
S100A2	5.49717e-118	-0.52657	0.013	0.29	2.06661e-113
PDLIM1	6.22313e-118	0.308909	0.68	0.839	2.33952e-113
RPS25	9.58923e-118	-0.291269	0.862	0.985	3.60497e-113
GTF2H5	1.30464e-117	-0.314253	0.265	0.635	4.90467e-113
SUB1	2.07269e-117	-0.548617	0.632	0.909	7.79206e-113
SNRPC	2.09444e-117	-0.35261	0.372	0.736	7.87384e-113
COX17	2.22884e-117	0.503203	0.588	0.73	8.37911e-113
UBE2N	4.68089e-117	-0.355735	0.372	0.735	1.75973e-112
DNAJC19	5.70994e-117	-0.289146	0.306	0.673	2.14659e-112
ADIPOR1	6.37914e-117	-0.34544	0.225	0.597	2.39817e-112
SNX5	6.68712e-117	-0.322718	0.271	0.64	2.51396e-112
PRSS22	7.00393e-117	-0.476232	0.076	0.409	2.63306e-112
MRPL55	7.91689e-117	-0.327818	0.289	0.659	2.97628e-112
FAM84B	8.27598e-117	-0.377966	0.098	0.441	3.11127e-112
PGRMC1	9.25297e-117	-0.396612	0.374	0.738	3.47856e-112
GOLM1	9.65207e-117	0.394697	0.476	0.587	3.6286e-112
SFT2D1	1.00484e-116	-0.268114	0.382	0.736	3.7776e-112
HN1	1.07713e-116	-0.434132	0.587	0.886	4.04935e-112
CTSD	1.15902e-116	0.442343	0.62	0.794	4.35722e-112
EMD	1.42744e-116	-0.332615	0.2	0.568	5.36633e-112
ATP5D	1.45191e-116	0.25893	0.754	0.93	5.45832e-112
RBM39	1.59397e-116	-0.274197	0.551	0.862	5.99236e-112
MYEOV2	1.87391e-116	-0.276185	0.468	0.805	7.04477e-112
GPCPD1	1.94537e-116	-0.343946	0.069	0.396	7.31341e-112
C14orf166	2.09213e-116	-0.360882	0.479	0.816	7.86517e-112
A1CF	3.07721e-116	0.420123	0.224	0.14	1.15685e-111
YIF1A	3.13237e-116	-0.324998	0.357	0.719	1.17758e-111
CLNS1A	3.168e-116	-0.370338	0.334	0.701	1.19098e-111
RAMP1	3.26024e-116	-0.616198	0.013	0.287	1.22566e-111
TECR	3.93917e-116	-0.373767	0.412	0.766	1.48089e-111
GTF2F2	4.34206e-116	-0.373845	0.204	0.573	1.63235e-111
KLK10	4.89975e-116	-0.596832	0	0.241	1.84201e-111
CD320	5.02617e-116	-0.46825	0.311	0.681	1.88954e-111
MLF2	5.76132e-116	-0.340909	0.413	0.766	2.16591e-111
2025-09-15	6.02882e-116	-0.292975	0.423	0.77	2.26647e-111
RPL7L1	6.30596e-116	-0.347165	0.212	0.58	2.37066e-111
DSC2	6.5108e-116	0.538442	0.447	0.49	2.44767e-111
BTF3	8.62636e-116	-0.517829	0.716	0.944	3.24299e-111
SURF4	1.08288e-115	-0.310034	0.279	0.644	4.07099e-111
FAM136A	1.20054e-115	-0.31059	0.254	0.62	4.51333e-111
ITGA6	1.40845e-115	-0.313525	0.356	0.713	5.29494e-111
DGUOK	1.51136e-115	-0.268578	0.354	0.71	5.68181e-111
COPRS	1.55601e-115	-0.332638	0.126	0.477	5.84965e-111
TSTA3	1.69584e-115	-0.469184	0.328	0.695	6.37536e-111
TAX1BP1	1.86503e-115	-0.266158	0.432	0.776	7.01141e-111
NOP56	2.0203e-115	-0.53457	0.322	0.688	7.5951e-111
UXT	3.27713e-115	-0.292096	0.553	0.86	1.232e-110
TAF9	3.41428e-115	-0.283507	0.287	0.65	1.28356e-110
HOXB13	3.79182e-115	0.365009	0.207	0.145	1.4255e-110
RBMX	4.90384e-115	-0.28629	0.402	0.75	1.84355e-110
LITAF	5.19647e-115	0.34348	0.432	0.59	1.95356e-110
RHOA	6.44919e-115	-0.405697	0.546	0.861	2.42451e-110
ANXA4	7.56378e-115	-0.437376	0.429	0.779	2.84353e-110
TCEA1	1.11978e-114	-0.384727	0.302	0.67	4.20969e-110
RAD23B	1.42159e-114	-0.318716	0.332	0.694	5.34434e-110
FKBP1A	1.94251e-114	0.483285	0.648	0.834	7.30267e-110
DDAH2	1.97473e-114	0.304065	0.479	0.698	7.42381e-110
RIOK3	2.69665e-114	0.43498	0.395	0.441	1.01378e-109
YDJC	2.70611e-114	-0.336612	0.171	0.532	1.01733e-109
ERH	3.29516e-114	-0.289481	0.483	0.812	1.23878e-109
TCEA3	3.42781e-114	0.529419	0.421	0.366	1.28865e-109
RTN3	3.64518e-114	-0.320392	0.304	0.668	1.37037e-109
APOA1BP	3.72183e-114	-0.341853	0.289	0.657	1.39918e-109
TRIP6	4.39196e-114	-0.389465	0.151	0.507	1.65112e-109
NDUFB3	5.04814e-114	0.297955	0.603	0.792	1.8978e-109
PSMD14	5.63516e-114	-0.437245	0.233	0.599	2.11848e-109
PDCD6	5.68536e-114	-0.338524	0.465	0.803	2.13735e-109
MRPL14	6.78315e-114	-0.28811	0.498	0.828	2.55006e-109
PSMD7	8.13743e-114	-0.375992	0.335	0.699	3.05918e-109
FDPS	8.78278e-114	-0.590762	0.386	0.743	3.3018e-109
GGH	1.03163e-113	-0.908825	0.313	0.661	3.87832e-109
H2AFY	1.19267e-113	-0.352211	0.491	0.822	4.48374e-109
MZT2B	1.24277e-113	-0.260612	0.569	0.868	4.67207e-109
ATG4D	2.72916e-113	0.338619	0.24	0.297	1.026e-108
NDUFA1	3.14935e-113	0.401834	0.765	0.899	1.18397e-108
FCGRT	3.58446e-113	0.472375	0.631	0.735	1.34754e-108
MKKS	3.5852e-113	-0.323401	0.342	0.7	1.34782e-108
MTCH2	3.85579e-113	-0.411118	0.364	0.724	1.44955e-108
EBNA1BP2	5.13217e-113	-0.424103	0.29	0.657	1.92939e-108
CALR	5.41851e-113	-0.332406	0.564	0.867	2.03704e-108
GSDMD	5.85086e-113	0.347298	0.381	0.493	2.19957e-108
ARPC5L	6.15791e-113	-0.33582	0.381	0.737	2.315e-108
EMP2	6.26095e-113	0.262612	0.457	0.634	2.35374e-108
CDC25B	6.78991e-113	-0.354061	0.054	0.365	2.5526e-108
RNASET2	7.50556e-113	-0.497846	0.471	0.808	2.82164e-108
JTB	8.51699e-113	-0.394338	0.566	0.872	3.20188e-108
CDK4	1.16108e-112	-0.459573	0.256	0.622	4.36495e-108
IAH1	1.29006e-112	-0.270824	0.178	0.533	4.84986e-108
IMPDH1	1.31456e-112	-0.287496	0.081	0.408	4.94198e-108
CDC42EP5	1.55663e-112	0.331009	0.565	0.698	5.85201e-108
COX5B	1.69515e-112	0.49925	0.906	0.963	6.37275e-108
ITGB1BP1	1.7691e-112	-0.299569	0.216	0.577	6.65077e-108
GGT6	1.85279e-112	0.461945	0.326	0.251	6.96537e-108
GRSF1	1.99287e-112	-0.399612	0.293	0.659	7.49198e-108
TMEM167A	2.59279e-112	-0.306757	0.314	0.674	9.74734e-108
HMGB1	2.63177e-112	-0.560479	0.675	0.931	9.89386e-108
CCDC124	2.931e-112	-0.294266	0.272	0.632	1.10188e-107
CCT2	3.00964e-112	-0.402316	0.38	0.735	1.13144e-107
UBB	3.09723e-112	0.687696	0.93	0.948	1.16437e-107
CSE1L	3.66988e-112	-0.325748	0.089	0.42	1.37966e-107
PSMA2	4.90918e-112	-0.290241	0.426	0.765	1.84556e-107
UBXN4	5.24626e-112	-0.291465	0.423	0.765	1.97228e-107
THOC7	6.67593e-112	-0.297187	0.372	0.725	2.50975e-107
REG1A	6.86001e-112	-2.68559	0.002	0.245	2.57895e-107
AGTRAP	6.9878e-112	-0.283942	0.083	0.41	2.62699e-107
MRPS10	7.40949e-112	-0.27817	0.158	0.507	2.78552e-107
DCTD	7.97624e-112	-0.287292	0.131	0.477	2.99859e-107
ZCRB1	8.34388e-112	-0.306962	0.3	0.663	3.1368e-107
PLAUR	9.84029e-112	-0.674923	0.418	0.766	3.69936e-107
LMTK3	1.16721e-111	-0.335426	0.004	0.252	4.388e-107
HEXB	1.23212e-111	-0.405908	0.307	0.671	4.63205e-107
GNA11	1.41595e-111	0.285222	0.291	0.359	5.3231e-107
GDPD3	1.77775e-111	0.391277	0.117	0.092	6.68327e-107
MRPL4	1.8168e-111	-0.415595	0.33	0.691	6.8301e-107
MANBAL	1.87959e-111	-0.296503	0.186	0.542	7.06614e-107
BZW1	3.49149e-111	-0.351537	0.391	0.743	1.31259e-106
PLEKHG6	3.49312e-111	0.269194	0.195	0.278	1.3132e-106
ENSA	4.34717e-111	-0.254995	0.451	0.783	1.63427e-106
RTN4	5.86822e-111	-0.364849	0.502	0.826	2.2061e-106
ANAPC16	6.65007e-111	-0.315709	0.483	0.812	2.50003e-106
ZFAND2B	8.84348e-111	0.271397	0.291	0.409	3.32462e-106
SIGIRR	9.13785e-111	0.300169	0.398	0.55	3.43528e-106
HSD17B12	9.19022e-111	-0.443058	0.312	0.675	3.45497e-106
PCNP	9.2363e-111	-0.268382	0.329	0.683	3.47229e-106
CCT8	9.3065e-111	-0.413119	0.35	0.708	3.49868e-106
TPM2	1.03532e-110	-0.470964	0.025	0.305	3.89219e-106
RALA	1.18485e-110	-0.270655	0.316	0.671	4.45431e-106
FAM58A	1.27667e-110	-0.284488	0.118	0.457	4.79952e-106
TSPAN6	1.34876e-110	-0.488826	0.218	0.577	5.07055e-106
RAB22A	1.39434e-110	-0.285928	0.17	0.523	5.24188e-106
DDX18	1.41006e-110	-0.361315	0.315	0.674	5.30097e-106
PDIA3	1.7818e-110	-0.29876	0.492	0.809	6.69849e-106
GRAMD1A	1.93777e-110	-0.302928	0.102	0.435	7.28485e-106
NUDC	2.06495e-110	-0.373532	0.354	0.71	7.76297e-106
HSPA5	2.30466e-110	-0.462114	0.456	0.792	8.66414e-106
GMNN	2.96548e-110	0.422543	0.288	0.337	1.11484e-105
MRPL18	3.91908e-110	-0.423446	0.359	0.714	1.47334e-105
PLSCR1	4.33842e-110	-0.31156	0.279	0.638	1.63098e-105
SNHG7	4.60877e-110	-0.479717	0.375	0.729	1.73262e-105
COA1	5.48373e-110	-0.316683	0.147	0.495	2.06155e-105
ZDHHC9	5.87984e-110	-0.311686	0.119	0.458	2.21047e-105
PON2	9.69208e-110	-0.329733	0.298	0.655	3.64364e-105
RPS10	1.15529e-109	-0.367297	0.762	0.965	4.34319e-105
C7orf73	1.64802e-109	-0.279627	0.348	0.697	6.19558e-105
ALG5	1.80816e-109	-0.378458	0.249	0.611	6.79759e-105
KRT80	1.97418e-109	-0.278734	0.009	0.263	7.42174e-105
COA6	2.29428e-109	-0.277389	0.268	0.623	8.62512e-105
NDFIP2	2.33509e-109	-0.28699	0.303	0.658	8.77853e-105
2025-09-02	2.90582e-109	-0.258643	0.306	0.66	1.09242e-104
EBPL	3.53781e-109	-0.40153	0.377	0.729	1.33e-104
CLTB	3.82161e-109	0.503822	0.691	0.81	1.4367e-104
TMEM205	3.89188e-109	-0.342886	0.26	0.62	1.46311e-104
MRPL42	5.331e-109	-0.351474	0.289	0.649	2.00414e-104
NUCKS1	5.45035e-109	-0.365495	0.419	0.76	2.049e-104
UGT2B17	6.19134e-109	0.424467	0.102	0.002	2.32757e-104
MRPS23	6.57032e-109	-0.367266	0.178	0.532	2.47005e-104
JUND	7.66489e-109	0.313027	0.633	0.809	2.88154e-104
EI24	9.28116e-109	-0.407645	0.361	0.715	3.48916e-104
PSMG3	1.14362e-108	-0.286904	0.232	0.587	4.29931e-104
TMBIM1	1.24643e-108	-0.26039	0.277	0.626	4.68584e-104
CMBL	1.63999e-108	0.450714	0.359	0.351	6.16536e-104
ST14	2.01737e-108	0.259456	0.568	0.755	7.58411e-104
H2AFV	2.11293e-108	-0.430776	0.479	0.809	7.94335e-104
ZDHHC4	2.67695e-108	-0.297752	0.139	0.481	1.00637e-103
HSBP1	2.8688e-108	-0.339188	0.561	0.864	1.0785e-103
RNF43	4.38879e-108	-0.354674	0.131	0.47	1.64992e-103
SLC25A3	6.96059e-108	-0.453335	0.635	0.907	2.61676e-103
SHFM1	9.96394e-108	-0.347951	0.643	0.912	3.74585e-103
SERINC3	1.54184e-107	-0.329213	0.255	0.612	5.79638e-103
UBA2	2.07024e-107	-0.323982	0.218	0.573	7.78285e-103
FASN	2.27437e-107	-0.42172	0.132	0.471	8.55027e-103
VKORC1	2.35181e-107	-0.359705	0.24	0.598	8.8414e-103
IRAK1	2.5664e-107	-0.336117	0.174	0.524	9.64814e-103
EEF1E1	2.68537e-107	-0.372756	0.211	0.566	1.00954e-102
PSMC2	3.38645e-107	-0.303026	0.164	0.51	1.2731e-102
RPA3	4.43343e-107	-0.385039	0.285	0.642	1.6667e-102
CNPY3	4.54457e-107	-0.264673	0.161	0.505	1.70848e-102
C11orf86	5.36861e-107	0.577954	0.104	0.025	2.01828e-102
DLGAP4	5.9674e-107	-0.289232	0.118	0.449	2.24339e-102
TAP1	6.15017e-107	-0.337588	0.22	0.573	2.3121e-102
NME4	6.52778e-107	-0.408591	0.272	0.629	2.45405e-102
PSMA5	7.51454e-107	-0.313987	0.378	0.724	2.82502e-102
KDELR1	8.35762e-107	-0.326737	0.475	0.801	3.14196e-102
KLK6	8.84546e-107	-0.32605	0	0.224	3.32536e-102
PLXNB2	9.79026e-107	0.259448	0.296	0.469	3.68055e-102
ARPC1A	1.01777e-106	-0.28337	0.447	0.777	3.82619e-102
C17orf89	1.06172e-106	-0.317526	0.375	0.721	3.99143e-102
CMSS1	1.06825e-106	-0.338004	0.097	0.422	4.01597e-102
DEF8	1.27809e-106	-0.273397	0.106	0.432	4.80484e-102
CKLF	1.2859e-106	-0.349393	0.247	0.603	4.83422e-102
DENND2A	1.30471e-106	0.418734	0.206	0.052	4.90492e-102
MRPL13	1.38896e-106	-0.430775	0.327	0.681	5.22167e-102
DESI1	1.61887e-106	-0.324513	0.151	0.494	6.08597e-102
PSMD4	2.1438e-106	-0.318813	0.356	0.704	8.05939e-102
CTSS	2.75119e-106	0.337854	0.486	0.618	1.03428e-101
SERPINB6	2.9268e-106	-0.427569	0.389	0.736	1.1003e-101
ST3GAL4	3.16602e-106	0.390792	0.16	0.217	1.19023e-101
CCNC	3.81586e-106	-0.340261	0.206	0.558	1.43454e-101
SERINC2	4.00182e-106	0.514854	0.584	0.716	1.50444e-101
EMC6	4.55063e-106	-0.256568	0.319	0.668	1.71076e-101
EIF2AK1	5.79515e-106	-0.274809	0.233	0.585	2.17863e-101
POLR2E	6.47227e-106	-0.286235	0.364	0.708	2.43318e-101
MRPL32	7.33416e-106	-0.331723	0.349	0.697	2.7572e-101
PDZK1IP1	9.98752e-106	-0.859775	0.251	0.597	3.75471e-101
KARS	1.46017e-105	-0.317082	0.313	0.666	5.48938e-101
TRIM29	1.50859e-105	-0.340173	0.034	0.315	5.67139e-101
CCT5	1.59763e-105	-0.346653	0.367	0.714	6.00613e-101
SMOX	1.62913e-105	-0.253599	0.019	0.282	6.12457e-101
BAMBI	1.78252e-105	-0.355508	0.03	0.305	6.70121e-101
HNRNPD	1.90825e-105	-0.289594	0.347	0.688	7.17387e-101
ANAPC13	2.47454e-105	-0.29275	0.157	0.496	9.30278e-101
APMAP	3.19111e-105	-0.3334	0.171	0.517	1.19967e-100
B3GNT8	4.40635e-105	0.274148	0.137	0.157	1.65652e-100
TMEM33	4.51052e-105	-0.296173	0.176	0.522	1.69568e-100
GSPT1	5.06696e-105	-0.266669	0.368	0.706	1.90487e-100
TBCB	5.9443e-105	-0.268207	0.312	0.658	2.2347e-100
CAPRIN1	6.62531e-105	-0.254545	0.222	0.566	2.49072e-100
BTF3L4	8.49423e-105	-0.25589	0.159	0.494	3.19332e-100
DCAF13	9.35449e-105	-0.353492	0.161	0.504	3.51673e-100
TTYH3	9.54782e-105	-0.276381	0.041	0.326	3.58941e-100
SLC4A4	1.35911e-104	0.420639	0.238	0.051	5.10942e-100
DCN	1.55023e-104	0.435457	0.216	0.04	5.82795e-100
ATP8B1	1.70558e-104	0.310777	0.358	0.395	6.41194e-100
AIMP1	2.08596e-104	-0.252326	0.336	0.675	7.84195e-100
DSG2	2.5996e-104	-0.406782	0.394	0.735	9.77295e-100
NSMCE1	2.90043e-104	-0.271757	0.198	0.541	1.09039e-99
CCNYL1	3.38753e-104	0.28746	0.19	0.171	1.27351e-99
SPPL2A	3.49882e-104	0.347123	0.291	0.325	1.31534e-99
HLA-C	3.89472e-104	0.783658	0.888	0.932	1.46418e-99
CASP7	4.03083e-104	0.289065	0.269	0.34	1.51535e-99
ANKRD10	6.04871e-104	-0.379438	0.245	0.597	2.27395e-99
PSMD8	7.04962e-104	-0.370024	0.484	0.807	2.65023e-99
SNHG15	7.45599e-104	-0.324482	0.222	0.571	2.803e-99
CCDC167	7.79392e-104	-0.306194	0.136	0.468	2.93005e-99
HPGD	8.68071e-104	0.527766	0.203	0.216	3.26343e-99
RTFDC1	9.29946e-104	-0.285834	0.296	0.645	3.49604e-99
CES2	9.52314e-104	0.623919	0.484	0.475	3.58013e-99
SHISA5	9.65811e-104	-0.270203	0.186	0.527	3.63087e-99
PRMT1	1.57053e-103	-0.369481	0.328	0.676	5.90425e-99
CCNB1IP1	2.15731e-103	-0.347767	0.193	0.539	8.11021e-99
YWHAB	2.45448e-103	-0.58346	0.591	0.874	9.22736e-99
F12	2.62929e-103	-0.354017	0.131	0.462	9.88454e-99
RNF187	2.92675e-103	-0.298264	0.237	0.586	1.10028e-98
WBSCR22	4.07738e-103	-0.295019	0.385	0.723	1.53285e-98
BZW2	4.81936e-103	-0.375406	0.304	0.655	1.81179e-98
CTSB	4.83753e-103	-0.316215	0.37	0.711	1.81862e-98
MRPL11	5.15914e-103	-0.290068	0.364	0.701	1.93953e-98
TFRC	6.45594e-103	-0.453902	0.261	0.611	2.42705e-98
DERL1	1.04837e-102	-0.316869	0.202	0.547	3.94125e-98
FIBP	1.1673e-102	-0.270568	0.252	0.596	4.38835e-98
AK1	1.39683e-102	0.270497	0.343	0.534	5.25123e-98
EIF6	1.45034e-102	-0.533692	0.56	0.854	5.45241e-98
ITGB4	1.46389e-102	-0.328534	0.248	0.596	5.50336e-98
CSNK2A1	1.48024e-102	-0.263376	0.186	0.526	5.5648e-98
POLR2F	1.48069e-102	-0.280996	0.465	0.789	5.56649e-98
LAMP2	1.73881e-102	-0.284191	0.18	0.518	6.53688e-98
NIFK	1.8029e-102	-0.319117	0.241	0.589	6.77781e-98
DDOST	2.26559e-102	-0.281953	0.37	0.706	8.51726e-98
UBE2F	2.53393e-102	-0.267879	0.191	0.53	9.52606e-98
NDUFB9	2.66388e-102	-0.569048	0.6	0.882	1.00146e-97
DNTTIP1	2.95736e-102	-0.371092	0.217	0.564	1.11179e-97
MAST2	3.81262e-102	0.298552	0.143	0.186	1.43331e-97
SNRPA1	3.91652e-102	-0.389034	0.251	0.6	1.47238e-97
IGFBP2	4.24521e-102	-0.672215	0.337	0.684	1.59594e-97
ILF2	4.64301e-102	-0.273099	0.37	0.705	1.74549e-97
LSM3	5.0378e-102	-0.277109	0.482	0.797	1.89391e-97
CDC42EP1	6.80024e-102	-0.385237	0.236	0.584	2.55648e-97
ATP6AP2	7.09812e-102	-0.352948	0.296	0.644	2.66847e-97
CSNK2B	1.03697e-101	-0.251183	0.488	0.802	3.89838e-97
HPRT1	1.28549e-101	-0.342583	0.185	0.526	4.83266e-97
COPZ1	1.73739e-101	-0.320743	0.319	0.665	6.53153e-97
PSMB4	1.86952e-101	-0.315203	0.307	0.653	7.02828e-97
FAM213A	2.73206e-101	-0.312121	0.278	0.622	1.02709e-96
TMED9	2.98489e-101	-0.259777	0.471	0.786	1.12214e-96
TOP1	3.17942e-101	-0.264954	0.373	0.707	1.19527e-96
LAPTM4B	3.61727e-101	-0.408644	0.199	0.538	1.35988e-96
RELB	4.4544e-101	0.31125	0.227	0.307	1.67459e-96
FAM207A	4.73517e-101	-0.316409	0.157	0.491	1.78014e-96
TMEM141	4.90221e-101	0.331634	0.678	0.83	1.84294e-96
FKBP4	5.00654e-101	-0.368909	0.322	0.667	1.88216e-96
SYNCRIP	5.11922e-101	-0.291172	0.335	0.675	1.92452e-96
SMARCA4	6.64628e-101	-0.256779	0.241	0.581	2.4986e-96
TMEM14A	7.25469e-101	-0.310318	0.203	0.545	2.72733e-96
CYB5B	7.74462e-101	-0.339812	0.283	0.629	2.91151e-96
BOP1	8.34737e-101	-0.359143	0.143	0.471	3.13811e-96
FOSL1	1.03218e-100	-0.454364	0.132	0.458	3.88037e-96
TTC22	1.13261e-100	0.254887	0.115	0.095	4.25793e-96
KRT17	1.14175e-100	-1.27042	0.013	0.258	4.29228e-96
C10orf54	1.16785e-100	0.480905	0.249	0.199	4.39043e-96
B4GALT5	1.29155e-100	-0.328677	0.185	0.522	4.85545e-96
SRP72	1.90349e-100	-0.43194	0.312	0.657	7.15598e-96
FABP6	2.05747e-100	-0.276703	0	0.212	7.73485e-96
GNAS	2.49886e-100	-0.374652	0.575	0.865	9.39422e-96
TP53I3	3.49116e-100	0.468465	0.314	0.304	1.31247e-95
MRPL9	4.39918e-100	-0.323547	0.231	0.575	1.65383e-95
C6orf132	4.77147e-100	-0.326404	0.305	0.648	1.79379e-95
BCL7C	5.65447e-100	-0.301956	0.233	0.575	2.12574e-95
TIMM50	5.73481e-100	-0.295926	0.218	0.559	2.15594e-95
DNAJC2	6.83179e-100	-0.334544	0.259	0.604	2.56834e-95
UBL5	8.14815e-100	0.416786	0.808	0.924	3.06322e-95
HIBADH	8.33424e-100	-0.290164	0.171	0.506	3.13317e-95
PPT1	9.9211e-100	-0.261655	0.082	0.386	3.72974e-95
PET100	1.06791e-99	0.415321	0.478	0.604	4.01471e-95
C19orf60	1.2285e-99	-0.277736	0.389	0.718	4.61843e-95
PIGZ	1.22952e-99	0.487022	0.312	0.236	4.62226e-95
RPL26L1	1.6748e-99	-0.361532	0.282	0.627	6.29626e-95
SLC25A6	1.71379e-99	-0.503539	0.743	0.952	6.44283e-95
TBRG4	1.85287e-99	-0.314401	0.162	0.495	6.96569e-95
DPM2	1.86499e-99	-0.251939	0.197	0.531	7.01125e-95
PSMB3	2.18661e-99	-0.363744	0.513	0.822	8.22034e-95
UBA52	2.31713e-99	-0.343109	0.879	0.981	8.71104e-95
PSMA4	2.42916e-99	-0.3576	0.456	0.778	9.13219e-95
C9orf142	3.32365e-99	-0.287944	0.281	0.619	1.24949e-94
EFNB1	5.98416e-99	-0.2812	0.157	0.483	2.24969e-94
PDZD3	6.02851e-99	0.474178	0.152	0.035	2.26636e-94
ARPC5	7.3237e-99	-0.322123	0.462	0.783	2.75327e-94
ARPC3	9.707e-99	-0.390555	0.632	0.898	3.64925e-94
CALU	1.64963e-98	-0.311748	0.166	0.498	6.20163e-94
ABHD11-AS1	1.76877e-98	0.700591	0.289	0.26	6.64951e-94
UBE2H	3.27335e-98	-0.317003	0.177	0.511	1.23058e-93
ARPC2	3.30516e-98	-0.421268	0.623	0.889	1.24254e-93
TIMM17A	4.50045e-98	-0.304771	0.308	0.647	1.6919e-93
CHMP4B	6.00822e-98	0.439034	0.72	0.852	2.25873e-93
SDF2L1	6.7967e-98	-0.339301	0.328	0.665	2.55515e-93
STMN1	7.04333e-98	-0.361455	0.295	0.627	2.64787e-93
ARID3A	7.62092e-98	-0.252389	0.034	0.297	2.86501e-93
TMEM70	7.68038e-98	-0.261116	0.152	0.474	2.88736e-93
PTTG1IP	8.5259e-98	0.320594	0.438	0.599	3.20523e-93
SLPI	8.98928e-98	-0.871422	0.373	0.708	3.37943e-93
HACD3	1.21699e-97	-0.357697	0.215	0.554	4.57515e-93
MTPN	1.30418e-97	-0.261983	0.24	0.576	4.90294e-93
TRAP1	1.80555e-97	-0.339784	0.241	0.581	6.78777e-93
TCP1	2.13648e-97	-0.376615	0.402	0.733	8.03187e-93
PRKRA	2.74392e-97	-0.286468	0.192	0.525	1.03155e-92
TMC5	3.33822e-97	-0.261483	0.271	0.602	1.25497e-92
LSM1	4.04262e-97	-0.287463	0.279	0.617	1.51978e-92
MID1IP1	4.19074e-97	-0.319641	0.098	0.405	1.57547e-92
MSMO1	4.51102e-97	-0.486038	0.149	0.474	1.69587e-92
ALG3	4.54595e-97	-0.277125	0.183	0.513	1.709e-92
NDRG2	5.40397e-97	0.379397	0.303	0.223	2.03157e-92
IGBP1	5.46869e-97	-0.305376	0.41	0.736	2.0559e-92
MYADM	5.48874e-97	0.423648	0.432	0.49	2.06344e-92
MSLN	5.78602e-97	0.272989	0.109	0.227	2.1752e-92
IPO5	6.1421e-97	-0.324225	0.166	0.495	2.30906e-92
ATP6V0E1	7.06069e-97	-0.302792	0.563	0.852	2.6544e-92
EIF3J	7.58419e-97	-0.294189	0.357	0.687	2.8512e-92
LIMS1	7.59938e-97	-0.283498	0.164	0.491	2.85691e-92
SERPINB1	9.51269e-97	-0.483645	0.47	0.787	3.5762e-92
HES6	9.86322e-97	-0.468391	0.229	0.565	3.70798e-92
LINC01420	1.12959e-96	-0.3034	0.262	0.599	4.2466e-92
RSRP1	1.17481e-96	0.531901	0.387	0.412	4.41658e-92
NEK6	1.25294e-96	-0.300056	0.13	0.448	4.71031e-92
TGIF1	1.34789e-96	-0.266559	0.367	0.69	5.06727e-92
RPS28	1.78908e-96	-0.270474	0.909	0.992	6.72588e-92
MGP	2.09377e-96	0.372906	0.184	0.037	7.87132e-92
ANXA1	2.13295e-96	-1.0085	0.165	0.471	8.01861e-92
EAPP	2.22557e-96	0.269765	0.319	0.409	8.36682e-92
NAMPT	2.37802e-96	-0.313341	0.304	0.64	8.93991e-92
OTUD1	2.6336e-96	0.418625	0.281	0.203	9.90075e-92
MRPL37	2.6607e-96	-0.334432	0.282	0.622	1.00027e-91
MIR194-2HG	2.73528e-96	0.464143	0.165	0.157	1.0283e-91
SSR4	3.34931e-96	-0.455115	0.695	0.928	1.25914e-91
RAD21	3.80979e-96	-0.261955	0.279	0.609	1.43225e-91
CEACAM5	6.82304e-96	-0.571471	0.653	0.885	2.56505e-91
NAAA	1.14757e-95	0.290633	0.17	0.171	4.31416e-91
SOD2	1.51527e-95	-0.456028	0.435	0.758	5.69649e-91
SLC26A3	2.20369e-95	1.60764	0.244	0.106	8.28457e-91
MRPL15	2.78727e-95	-0.305531	0.232	0.566	1.04785e-90
YBX1	3.09152e-95	-0.356825	0.734	0.947	1.16223e-90
SDC1	3.90361e-95	-0.258971	0.256	0.586	1.46752e-90
DCTPP1	5.42874e-95	-0.258664	0.394	0.711	2.04088e-90
STT3B	6.65075e-95	-0.260503	0.251	0.581	2.50028e-90
SLC39A5	7.02314e-95	0.393792	0.34	0.303	2.64028e-90
PTPN12	7.12934e-95	-0.298265	0.142	0.461	2.6802e-90
SORD	1.19045e-94	-0.292142	0.157	0.479	4.47536e-90
ADAM9	1.22124e-94	-0.296393	0.166	0.49	4.59111e-90
AKAP13	1.54879e-94	0.332141	0.397	0.487	5.82253e-90
GPSM2	1.555e-94	-0.304478	0.069	0.356	5.84588e-90
MRPS35	2.19792e-94	-0.368782	0.345	0.678	8.26285e-90
N4BP2L2	2.26224e-94	0.300908	0.401	0.578	8.50466e-90
TRIM2	3.25714e-94	-0.326832	0.271	0.605	1.22449e-89
CMTM6	5.96681e-94	-0.288027	0.258	0.59	2.24316e-89
ZNF703	6.21316e-94	-0.321842	0.304	0.637	2.33577e-89
BAZ1A	6.53874e-94	0.272836	0.38	0.501	2.45817e-89
UPP1	7.60566e-94	0.369834	0.244	0.369	2.85927e-89
TRIM16	8.29303e-94	-0.264644	0.148	0.462	3.11768e-89
FBLIM1	9.02864e-94	0.312301	0.245	0.29	3.39423e-89
LYRM4	9.93282e-94	-0.277208	0.19	0.515	3.73414e-89
C8orf33	1.01538e-93	-0.284418	0.182	0.504	3.81722e-89
RARRES3	1.04385e-93	0.700481	0.192	0.23	3.92423e-89
S100A16	1.1178e-93	-0.532027	0.559	0.847	4.20227e-89
IPO7	1.14053e-93	-0.327793	0.229	0.562	4.28771e-89
PSMA3	1.51542e-93	-0.293838	0.351	0.68	5.69708e-89
NKD1	1.96451e-93	-0.262756	0.001	0.206	7.38536e-89
NPDC1	2.16703e-93	-0.425283	0.327	0.66	8.14673e-89
FCGBP	2.84366e-93	2.29453	0.344	0.148	1.06904e-88
RNASE1	2.96036e-93	0.773583	0.339	0.378	1.11292e-88
PPP1R14D	3.81921e-93	0.583039	0.424	0.424	1.43579e-88
CLRN3	5.20038e-93	0.334247	0.294	0.342	1.95503e-88
UBE2V2	6.10953e-93	-0.27568	0.253	0.58	2.29682e-88
COX6C	8.37547e-93	0.330548	0.857	0.949	3.14867e-88
MYL12A	9.30532e-93	0.433439	0.777	0.888	3.49824e-88
ZNF622	9.6539e-93	0.334361	0.351	0.446	3.62929e-88
VAMP2	1.00413e-92	0.372923	0.408	0.469	3.77492e-88
CCL2	2.29726e-92	0.420031	0.207	0.041	8.63632e-88
LAMA1	3.85739e-92	0.416368	0.138	0.04	1.45015e-87
IER3	4.08045e-92	-0.438113	0.615	0.881	1.53401e-87
FUNDC2	5.04965e-92	-0.321386	0.279	0.611	1.89837e-87
NIT2	5.39026e-92	-0.334785	0.188	0.512	2.02642e-87
SERTAD1	7.15643e-92	0.412951	0.533	0.632	2.69039e-87
VBP1	7.80005e-92	-0.279742	0.23	0.557	2.93235e-87
CMTM8	1.64075e-91	-0.252302	0.172	0.488	6.16824e-87
MIR22HG	1.64491e-91	0.472079	0.307	0.225	6.18388e-87
UQCR11	2.03037e-91	0.366564	0.803	0.926	7.63297e-87
LMO7	2.04988e-91	0.434487	0.523	0.673	7.70632e-87
IFITM2	2.11479e-91	-0.536587	0.164	0.48	7.95036e-87
ICA1	2.82909e-91	-0.27077	0.236	0.56	1.06357e-86
IFRD2	3.23775e-91	-0.285401	0.21	0.535	1.2172e-86
ABCB1	4.57918e-91	0.337704	0.108	0.105	1.7215e-86
CITED4	5.23946e-91	-0.258687	0.047	0.31	1.96972e-86
POLR3K	5.31028e-91	-0.261682	0.131	0.438	1.99635e-86
ISG20	6.02532e-91	0.64286	0.301	0.363	2.26516e-86
HLA-A	7.18564e-91	0.733037	0.916	0.944	2.70137e-86
HAX1	9.05746e-91	-0.250378	0.297	0.622	3.40506e-86
MAOA	9.61633e-91	0.403647	0.334	0.239	3.61516e-86
PHF20	1.07582e-90	-0.267571	0.156	0.469	4.04443e-86
LSM6	1.17499e-90	-0.280789	0.275	0.599	4.41726e-86
TOB1	1.49391e-90	-0.327608	0.429	0.741	5.61622e-86
IARS	1.58224e-90	-0.312641	0.157	0.471	5.94829e-86
UBC	1.82017e-90	0.571151	0.93	0.942	6.84276e-86
ADSS	1.92505e-90	-0.264322	0.159	0.472	7.23703e-86
DDX27	1.93805e-90	-0.302686	0.203	0.524	7.28589e-86
PIGT	2.1168e-90	-0.326176	0.351	0.676	7.95791e-86
RETSAT	2.62318e-90	0.288135	0.227	0.265	9.8616e-86
SEC61A1	3.08486e-90	-0.254607	0.271	0.592	1.15972e-85
RHOB	3.91991e-90	-0.390706	0.559	0.842	1.47365e-85
SSRP1	4.05472e-90	-0.323955	0.298	0.626	1.52433e-85
TPRKB	6.00037e-90	-0.261947	0.277	0.599	2.25578e-85
TACSTD2	6.18409e-90	-1.31661	0.115	0.39	2.32485e-85
C2	7.91434e-90	-0.261394	0.033	0.283	2.97532e-85
HSP90AA1	8.94832e-90	-0.545329	0.74	0.945	3.36403e-85
H2AFJ	1.00674e-89	0.533305	0.72	0.851	3.78475e-85
NDUFAF2	1.04502e-89	-0.271401	0.251	0.573	3.92863e-85
NDFIP1	1.05724e-89	-0.2535	0.312	0.631	3.97459e-85
PLBD1	1.14692e-89	-0.329817	0.249	0.575	4.31173e-85
NUDT5	1.15761e-89	-0.324568	0.242	0.569	4.35191e-85
PGD	1.33164e-89	-0.342044	0.192	0.511	5.00618e-85
COPS6	1.71574e-89	-0.302999	0.318	0.644	6.45014e-85
TXNDC12	1.82154e-89	-0.272602	0.265	0.587	6.84789e-85
MRPS21	1.98534e-89	-0.324615	0.311	0.635	7.4637e-85
ELAVL1	3.17898e-89	-0.266871	0.261	0.584	1.1951e-84
UBE2S	3.25797e-89	-0.434091	0.29	0.617	1.2248e-84
RBBP7	3.41883e-89	-0.322731	0.252	0.577	1.28527e-84
PMAIP1	4.16045e-89	-0.268351	0.283	0.6	1.56408e-84
HEXIM1	5.34381e-89	0.702913	0.379	0.411	2.00895e-84
AK4	5.59819e-89	-0.266488	0.093	0.382	2.10458e-84
HES4	7.0852e-89	0.383748	0.323	0.497	2.66361e-84
ITPA	8.85835e-89	-0.416997	0.313	0.639	3.33021e-84
GSTO1	1.30143e-88	-0.28267	0.381	0.696	4.89259e-84
FDFT1	2.43059e-88	-0.555001	0.328	0.651	9.13758e-84
OPTN	2.45941e-88	0.325167	0.328	0.46	9.2459e-84
ARHGEF16	2.53964e-88	0.330354	0.221	0.266	9.54752e-84
ASL	3.51441e-88	0.270154	0.389	0.512	1.32121e-83
ACTN1	4.24342e-88	-0.328353	0.227	0.549	1.59527e-83
EPRS	4.60587e-88	-0.282156	0.185	0.499	1.73153e-83
DHCR7	4.75791e-88	-0.325907	0.104	0.395	1.78869e-83
AIDA	4.9462e-88	-0.254671	0.104	0.396	1.85947e-83
EBP	5.23939e-88	-0.466282	0.409	0.725	1.9697e-83
CIB1	7.18458e-88	0.278774	0.689	0.863	2.70097e-83
TMEM97	8.98206e-88	-0.259502	0.134	0.433	3.37672e-83
TMPRSS2	2.05348e-87	0.409783	0.45	0.52	7.71984e-83
TUBA1C	2.46195e-87	-0.26046	0.505	0.798	9.25545e-83
NUDCD2	3.11105e-87	-0.30666	0.268	0.591	1.16957e-82
EPHA2	3.29938e-87	-0.348457	0.366	0.679	1.24037e-82
CPNE8	4.74134e-87	0.358407	0.12	0.013	1.78246e-82
DAP3	5.28085e-87	-0.264339	0.276	0.595	1.98528e-82
PLCB4	1.46408e-86	-0.427042	0.135	0.434	5.50405e-82
BUB3	1.48715e-86	-0.31991	0.191	0.504	5.5908e-82
FGGY	3.22554e-86	-0.850603	0.081	0.339	1.21261e-81
BRIX1	3.41022e-86	-0.293204	0.167	0.475	1.28204e-81
C11orf73	3.82758e-86	-0.278177	0.185	0.496	1.43894e-81
MZT1	1.53791e-85	-0.296882	0.145	0.446	5.78163e-81
C1orf210	2.08158e-85	0.301591	0.214	0.22	7.82551e-81
GLRX	2.69303e-85	-0.463385	0.294	0.614	1.01242e-80
PDE9A	2.78922e-85	0.366664	0.193	0.115	1.04858e-80
F3	2.94046e-85	-0.619494	0.139	0.438	1.10543e-80
DDRGK1	4.15358e-85	-0.2589	0.353	0.667	1.5615e-80
TOMM40	6.16252e-85	-0.321334	0.337	0.653	2.31674e-80
TMEM171	7.87724e-85	0.386889	0.236	0.14	2.96137e-80
LGALS3BP	8.41443e-85	0.285544	0.665	0.8	3.16332e-80
C14orf1	9.46132e-85	-0.314607	0.218	0.532	3.55689e-80
S100A9	1.07046e-84	-0.503752	0.011	0.221	4.02427e-80
GTF2A2	1.37134e-84	-0.384388	0.379	0.692	5.15542e-80
TOP1MT	1.43862e-84	-0.272195	0.128	0.422	5.40836e-80
TIMM9	1.92653e-84	-0.253052	0.209	0.519	7.24259e-80
TOMM5	2.6804e-84	-0.258464	0.204	0.512	1.00767e-79
UPF3A	2.88567e-84	-0.254353	0.227	0.537	1.08484e-79
SEPW1	3.81825e-84	0.322294	0.69	0.865	1.43543e-79
SERPINE2	4.49868e-84	-0.267546	0.046	0.292	1.69123e-79
FAM3B	6.27525e-84	-0.412741	0.042	0.286	2.35912e-79
AXIN2	8.90126e-84	-0.336936	0.07	0.336	3.34634e-79
PRAP1	9.34993e-84	0.758165	0.389	0.584	3.51501e-79
HSBP1L1	1.07141e-83	0.292961	0.354	0.424	4.02785e-79
CCL3L3	1.20353e-83	-0.252836	0.012	0.221	4.52455e-79
MACROD1	1.28566e-83	-0.259052	0.258	0.57	4.83331e-79
HLA-DRB1	1.46467e-83	-0.715861	0.077	0.342	5.50627e-79
MRPL19	1.5845e-83	-0.270873	0.209	0.518	5.95676e-79
SHROOM3	2.12594e-83	0.26674	0.363	0.42	7.99227e-79
PLAU	2.59332e-83	-0.359076	0.021	0.243	9.74932e-79
MAGED2	6.28524e-83	-0.252225	0.137	0.427	2.36287e-78
RPL36AL	7.62133e-83	0.297004	0.816	0.92	2.86516e-78
CCDC14	8.48027e-83	0.321309	0.269	0.327	3.18807e-78
PLPP1	1.32923e-82	0.275662	0.15	0.13	4.99711e-78
HILPDA	1.64464e-82	-0.307008	0.03	0.262	6.18285e-78
GNPTAB	2.79022e-82	0.263781	0.216	0.224	1.04896e-77
MXD1	3.06748e-82	0.380754	0.357	0.459	1.15319e-77
SELM	6.88696e-82	-0.371948	0.111	0.388	2.58909e-77
CCDC68	8.15986e-82	0.314147	0.164	0.141	3.06762e-77
ACVRL1	8.66046e-82	0.375331	0.203	0.09	3.25581e-77
CGN	8.80554e-82	0.252938	0.184	0.253	3.31035e-77
TUBB4B	1.51018e-81	0.339055	0.726	0.851	5.67737e-77
MAGOHB	1.71604e-81	-0.252625	0.124	0.408	6.45127e-77
FRYL	1.7309e-81	0.301006	0.315	0.355	6.50714e-77
SMCHD1	1.99477e-81	0.35685	0.227	0.23	7.49914e-77
CITED2	2.12914e-81	0.548449	0.324	0.299	8.00429e-77
CLDN2	3.10893e-81	-0.282212	0	0.175	1.16877e-76
TSC22D1	3.80463e-81	-0.300385	0.54	0.816	1.43031e-76
DUSP6	6.83652e-81	-0.276984	0.109	0.385	2.57012e-76
PTPRH	7.55671e-81	0.367483	0.162	0.139	2.84087e-76
TXNRD1	8.65027e-81	-0.284274	0.187	0.487	3.25198e-76
DBI	1.04261e-80	-0.308854	0.681	0.909	3.91959e-76
PPIH	1.65914e-80	-0.277856	0.17	0.466	6.23738e-76
EPSTI1	1.7815e-80	-0.305115	0.081	0.344	6.69737e-76
MEST	1.90574e-80	-0.285051	0.19	0.491	7.16442e-76
ID1	1.93715e-80	0.772842	0.714	0.662	7.28252e-76
NMB	2.07939e-80	-0.302872	0.073	0.334	7.81725e-76
ENC1	4.2234e-80	-0.284978	0.114	0.393	1.58775e-75
ICT1	9.40728e-80	-0.254505	0.173	0.469	3.53657e-75
OLFM4	1.15934e-79	-1.10229	0.155	0.447	4.3584e-75
CYBA	1.4602e-79	0.26911	0.749	0.886	5.48948e-75
SCNN1A	1.54054e-79	0.31591	0.272	0.357	5.79152e-75
DMKN	3.41342e-79	-0.327201	0.055	0.301	1.28324e-74
SAT1	3.44285e-79	-0.728571	0.832	0.963	1.2943e-74
RNF145	5.85336e-79	-0.302417	0.217	0.518	2.20051e-74
MDK	6.23413e-79	0.260652	0.511	0.733	2.34366e-74
TAGLN2	6.46184e-79	-0.326421	0.649	0.889	2.42926e-74
LYAR	8.03663e-79	-0.338454	0.169	0.461	3.02129e-74
HULC	1.68415e-78	-0.545424	0	0.169	6.33141e-74
PSMG1	3.15788e-78	-0.289078	0.233	0.536	1.18717e-73
AHNAK	4.8318e-78	0.263816	0.412	0.55	1.81647e-73
HLA-F	5.7825e-78	0.343673	0.295	0.416	2.17387e-73
SLC35B1	6.34766e-78	-0.256427	0.199	0.495	2.38634e-73
IER2	6.37169e-78	0.345191	0.74	0.861	2.39537e-73
DNAJB1	7.59704e-78	-0.389095	0.524	0.801	2.85603e-73
LXN	9.21747e-78	0.374644	0.216	0.107	3.46521e-73
CEBPD	1.24048e-77	-0.367387	0.314	0.62	4.66347e-73
SMIM5	1.65082e-77	0.352243	0.105	0.069	6.2061e-73
TMEM41A	2.3695e-77	-0.260029	0.183	0.475	8.90791e-73
ANXA2	3.84254e-77	-0.615796	0.738	0.932	1.44457e-72
HMGCS1	4.50722e-77	-0.513427	0.216	0.515	1.69445e-72
VDAC2	4.51236e-77	-0.305568	0.653	0.889	1.69638e-72
DNAJC3	4.62563e-77	-0.261027	0.245	0.545	1.73896e-72
EXOSC8	1.40375e-76	-0.250189	0.153	0.436	5.27724e-72
IER3IP1	1.40497e-76	-0.291336	0.27	0.572	5.28186e-72
PARP1	1.47943e-76	-0.31302	0.195	0.489	5.56178e-72
DUSP10	1.49479e-76	-0.256655	0.046	0.278	5.61951e-72
CCDC34	4.80585e-76	-0.321207	0.183	0.473	1.80671e-71
ADNP	7.12345e-76	-0.252066	0.134	0.411	2.67799e-71
LACTB2	7.88858e-76	-0.28968	0.14	0.42	2.96563e-71
SGSM3	8.09771e-76	0.292054	0.254	0.267	3.04425e-71
TRIB1	1.14283e-75	-0.3189	0.44	0.727	4.29636e-71
PTTG1	1.26213e-75	-0.513748	0.125	0.397	4.74484e-71
FAM46A	1.88675e-75	0.497449	0.417	0.458	7.09307e-71
RPIA	2.77874e-75	-0.265363	0.255	0.552	1.04464e-70
TP53INP2	7.10855e-75	0.514308	0.262	0.152	2.67239e-70
PCSK9	7.66995e-75	-0.285989	0.046	0.274	2.88344e-70
PHGDH	8.2383e-75	-0.270072	0.014	0.209	3.09711e-70
SRPRB	3.41859e-74	-0.273237	0.195	0.484	1.28519e-69
HMGB3	3.70758e-74	-0.306243	0.247	0.542	1.39383e-69
SMPDL3A	4.04338e-74	0.437302	0.217	0.127	1.52007e-69
SYTL2	4.59268e-74	0.305919	0.186	0.234	1.72657e-69
NOP16	4.80715e-74	-0.258319	0.27	0.563	1.8072e-69
SOD1	6.09454e-74	-0.30612	0.683	0.903	2.29118e-69
IDI1	1.01431e-73	-0.26166	0.253	0.545	3.81321e-69
DTYMK	1.15201e-73	-0.294442	0.187	0.472	4.33087e-69
AREG	1.24158e-73	-1.03338	0.651	0.872	4.66759e-69
C4orf19	2.00867e-73	0.283284	0.219	0.162	7.55141e-69
KLK1	2.11955e-73	0.812744	0.375	0.414	7.96825e-69
MT-ATP8	2.34784e-73	0.466966	0.337	0.324	8.82647e-69
FAM84A	2.95819e-73	-0.2567	0.354	0.641	1.1121e-68
B2M	3.25809e-73	0.699693	0.987	0.982	1.22485e-68
ACAT2	3.32673e-73	-0.438697	0.16	0.434	1.25065e-68
EIF5A	3.96925e-73	-0.361559	0.514	0.784	1.4922e-68
MUC13	4.58082e-73	0.338994	0.577	0.75	1.72211e-68
NBPF14	6.62501e-73	0.276345	0.163	0.097	2.4906e-68
CENPN	7.44696e-73	-0.251184	0.098	0.355	2.79961e-68
MUC4	8.2445e-73	0.643924	0.352	0.151	3.09944e-68
ABHD3	1.45846e-72	0.30608	0.285	0.35	5.48293e-68
TNFAIP3	2.47267e-72	-0.285564	0.173	0.45	9.29574e-68
DUSP4	2.75375e-72	-0.443254	0.075	0.319	1.03524e-67
ZCCHC10	4.299e-72	0.281475	0.237	0.281	1.61617e-67
PADI2	4.36497e-72	0.384962	0.213	0.1	1.64097e-67
LINC01207	5.15314e-72	0.422803	0.29	0.318	1.93727e-67
JAG1	1.13011e-71	-0.251679	0.126	0.392	4.24854e-67
EREG	1.31002e-71	-0.815577	0.171	0.444	4.92488e-67
KNOP1	2.07563e-71	-0.250994	0.137	0.402	7.80314e-67
PLXNA2	3.32214e-71	0.341645	0.241	0.145	1.24893e-66
RP1-122P22.4	4.54977e-71	-0.340901	0.017	0.208	1.71044e-66
SHD	6.19554e-71	0.4402	0.26	0.158	2.32915e-66
SGK1	6.75146e-71	0.417431	0.227	0.217	2.53814e-66
PCNA	2.00786e-70	-0.43235	0.196	0.477	7.54834e-66
PLAC8	2.26701e-70	1.06067	0.457	0.451	8.52258e-66
LAMC2	2.48103e-70	-0.45131	0.194	0.474	9.32717e-66
REG4	2.5767e-70	-2.26478	0.08	0.311	9.68684e-66
AQP5	3.45647e-70	-0.422819	0	0.152	1.29942e-65
TPM1	1.9686e-69	0.260668	0.707	0.849	7.40075e-65
GUCY2C	2.40458e-69	0.281548	0.235	0.219	9.03976e-65
ENTPD5	3.15847e-69	0.284938	0.231	0.148	1.1874e-64
TUBA1B	4.96053e-69	-0.478183	0.531	0.794	1.86486e-64
RPS26	7.57369e-69	0.312038	0.895	0.964	2.84725e-64
CPT1A	1.18358e-68	0.268642	0.26	0.219	4.44955e-64
CKMT1B	1.5203e-68	0.287572	0.281	0.273	5.7154e-64
PI3	1.77425e-68	-0.62567	0.119	0.362	6.67012e-64
ST13	2.08247e-68	-0.256536	0.497	0.76	7.82885e-64
CLIC1	2.93842e-68	-0.440002	0.795	0.939	1.10467e-63
CCL3	4.33461e-68	-0.330442	0.061	0.287	1.62955e-63
UBE2L6	4.45206e-68	-0.309648	0.113	0.365	1.67371e-63
RP1-313I6.12	6.81702e-68	0.560599	0.295	0.303	2.56279e-63
EGLN3	9.41486e-68	0.27808	0.147	0.211	3.53942e-63
PDE4C	1.14131e-67	0.410617	0.35	0.37	4.29065e-63
NEU4	1.51435e-67	0.275627	0.195	0.083	5.69303e-63
SLC20A1	1.74454e-67	0.341343	0.418	0.497	6.55841e-63
DUSP1	1.97926e-67	0.470019	0.645	0.723	7.44084e-63
PRR13	2.13407e-67	0.269472	0.696	0.859	8.02284e-63
SULT1B1	2.60337e-67	0.327613	0.212	0.131	9.78709e-63
PDHA1	4.04288e-67	-0.284754	0.335	0.617	1.51988e-62
HOXD1	4.12407e-67	0.253112	0.157	0.027	1.5504e-62
PLEK2	5.09297e-67	-0.257663	0.228	0.506	1.91465e-62
ALDOA	3.26253e-66	-0.564131	0.855	0.958	1.22652e-61
SERPINH1	9.03747e-66	-0.355274	0.17	0.436	3.39755e-61
CLMN	1.23159e-65	0.251856	0.256	0.283	4.63004e-61
KIAA0101	1.35748e-65	-0.442057	0.11	0.355	5.1033e-61
LGALS9B	2.48224e-65	0.298919	0.112	0.035	9.33173e-61
CD55	3.2302e-65	-0.66455	0.418	0.693	1.21436e-60
TMSB4X	3.27164e-65	-0.579638	0.994	0.999	1.22994e-60
ARSA	4.45745e-65	0.26477	0.15	0.141	1.67573e-60
UBE2C	7.3437e-65	-0.635401	0.065	0.286	2.76079e-60
EPHX2	1.40211e-64	0.335807	0.274	0.199	5.27108e-60
CENPW	1.46069e-64	-0.382516	0.14	0.394	5.49133e-60
ATP1B1	2.51048e-64	-0.469775	0.603	0.84	9.43792e-60
TUBB2A	3.05884e-64	0.451095	0.383	0.403	1.14994e-59
NDUFA4L2	5.65656e-64	-0.727903	0.009	0.172	2.12653e-59
HLA-B	6.70586e-64	0.792094	0.89	0.899	2.521e-59
JUNB	2.48385e-63	0.371389	0.764	0.862	9.33779e-59
HYI	1.69908e-62	0.270271	0.29	0.334	6.38751e-58
CD74	2.3964e-62	-1.02847	0.406	0.653	9.00902e-58
ECHDC2	3.0281e-62	0.259	0.277	0.312	1.13838e-57
TSPAN13	3.87276e-62	-0.278953	0.353	0.62	1.45593e-57
VIM	3.93492e-62	0.505643	0.293	0.165	1.47929e-57
ANKRD9	4.02051e-62	0.250986	0.263	0.288	1.51147e-57
ANKRD36C	4.42698e-62	0.813066	0.143	0.189	1.66428e-57
PSMB9	4.54081e-62	-0.275669	0.265	0.529	1.70707e-57
KCNN4	5.77011e-62	-0.264985	0.21	0.473	2.16922e-57
ST6GALNAC1	6.38629e-62	0.404947	0.364	0.378	2.40086e-57
HSPB1	6.83334e-62	-0.452358	0.654	0.871	2.56892e-57
TFF2	1.7766e-61	-1.27604	0.015	0.184	6.67895e-57
CRIP2	1.92936e-61	-0.288426	0.024	0.204	7.25322e-57
LDHD	2.01567e-61	0.271528	0.128	0.046	7.57771e-57
LINC00675	2.12035e-61	0.282041	0.261	0.271	7.97123e-57
HIST1H4C	2.42647e-61	-0.283122	0.332	0.593	9.12207e-57
SOD3	3.23076e-61	-0.749924	0.308	0.572	1.21457e-56
BST2	5.28919e-61	-0.609093	0.05	0.241	1.98842e-56
ACSF2	7.01311e-61	0.260029	0.153	0.122	2.63651e-56
ZNF292	4.62307e-60	0.28104	0.235	0.326	1.738e-55
RP11-395B7.2	7.01057e-60	0.375047	0.201	0.159	2.63555e-55
MYL12B	7.1637e-60	0.287904	0.804	0.917	2.69312e-55
CDK11A	9.28322e-60	0.277089	0.197	0.232	3.48993e-55
APIP	1.04705e-59	-0.359754	0.233	0.496	3.9363e-55
CDKN3	1.66595e-59	-0.403121	0.09	0.312	6.26299e-55
KIAA0226L	2.16328e-59	-0.256331	0.083	0.303	8.13265e-55
IL1R2	2.97064e-59	0.331251	0.258	0.134	1.11678e-54
HLA-DMA	5.59165e-59	-0.322425	0.086	0.303	2.10213e-54
SERF2	5.84291e-59	0.346383	0.952	0.978	2.19658e-54
ACTB	1.45701e-58	-0.476791	0.956	0.986	5.47749e-54
GALNT1	1.50255e-58	-0.310261	0.243	0.504	5.6487e-54
FTH1	1.685e-58	1.01792	0.986	0.991	6.33459e-54
CRIP1	2.42881e-58	0.513741	0.381	0.344	9.13086e-54
QPRT	3.2328e-58	-0.25228	0.261	0.522	1.21534e-53
ATG16L2	9.49556e-58	0.285486	0.133	0.062	3.56976e-53
ANXA5	1.76014e-57	-0.319042	0.239	0.497	6.61707e-53
MTMR11	3.98208e-57	0.295457	0.251	0.273	1.49702e-52
CDX2	2.37979e-56	0.336227	0.431	0.518	8.94657e-52
IRF7	3.46367e-56	0.271905	0.2	0.28	1.30213e-51
HEPACAM2	5.93018e-56	0.574423	0.214	0.058	2.22939e-51
TCEAL4	1.11225e-55	-0.253718	0.165	0.406	4.18139e-51
PCK1	2.12982e-55	0.795083	0.406	0.287	8.00684e-51
LEFTY1	3.4155e-55	0.620534	0.356	0.302	1.28402e-50
GJB3	6.5487e-55	-0.271149	0.173	0.413	2.46192e-50
AHCYL2	1.02622e-54	0.280061	0.177	0.133	3.85796e-50
MT-CO3	2.23469e-54	0.553385	0.993	0.988	8.40111e-50
IGF2	2.56721e-54	-0.952843	0	0.119	9.65117e-50
SLC26A2	7.39244e-54	0.764101	0.288	0.164	2.77912e-49
IRS2	1.00195e-53	-0.267447	0.251	0.494	3.76673e-49
TMEM176B	2.65581e-53	0.377618	0.613	0.689	9.98424e-49
RP11-1143G9.4	4.78407e-53	-0.339074	0.034	0.206	1.79852e-48
PLK3	5.69587e-53	0.255796	0.366	0.468	2.1413e-48
MAD2L1	7.14689e-53	-0.300889	0.095	0.305	2.6868e-48
HMGB2	9.60385e-53	-0.268309	0.317	0.559	3.61047e-48
HLA-DPA1	1.03881e-52	-0.407346	0.067	0.259	3.90528e-48
SATB2	1.15269e-52	0.286479	0.285	0.25	4.33343e-48
TMEM220	2.73273e-52	0.266381	0.108	0.037	1.02734e-47
PLIN2	2.75144e-52	-0.319717	0.2	0.439	1.03438e-47
MYO1A	4.575e-52	0.27915	0.212	0.139	1.71993e-47
PDK4	4.94921e-52	0.315762	0.219	0.122	1.86061e-47
SERPINA1	5.14579e-52	-0.689969	0.134	0.351	1.93451e-47
TPI1	5.9618e-52	-0.3275	0.79	0.94	2.24128e-47
URAD	9.58262e-52	0.356511	0.267	0.223	3.60249e-47
CCL28	1.13661e-51	0.389166	0.195	0.113	4.27296e-47
LIPH	4.84065e-51	0.324847	0.38	0.463	1.81979e-46
NMU	7.22971e-51	-0.254554	0.009	0.145	2.71794e-46
RPS27	2.56805e-50	-0.27427	0.96	0.998	9.65432e-46
PPP1R10	2.59087e-50	0.372444	0.295	0.31	9.74011e-46
NXPH4	2.59554e-50	-0.250499	0.003	0.124	9.75767e-46
NR3C2	9.92466e-50	0.251225	0.149	0.055	3.73108e-45
SLC25A5	1.13987e-49	-0.437545	0.755	0.917	4.28522e-45
KRT8	2.2325e-49	0.565574	0.981	0.983	8.39285e-45
BCAS1	2.88268e-49	0.419536	0.234	0.159	1.08372e-44
HLA-DRA	3.12301e-49	-0.729615	0.214	0.437	1.17406e-44
HIST1H2BD	4.35631e-49	0.265163	0.18	0.214	1.63771e-44
HLA-DPB1	1.38582e-48	-0.304396	0.06	0.239	5.20986e-44
RBP1	2.52983e-48	-0.435394	0.014	0.152	9.51065e-44
SCIN	3.69109e-48	0.268045	0.115	0.069	1.38763e-43
KRT6B	3.77963e-48	-0.318826	0	0.106	1.42091e-43
CLDN3	1.01512e-47	0.513132	0.937	0.952	3.81622e-43
SEMA6A	2.26662e-47	0.273098	0.197	0.08	8.52112e-43
TLCD2	3.53982e-47	0.261389	0.163	0.137	1.33076e-42
ADM	3.58558e-47	0.314893	0.417	0.498	1.34796e-42
S100A10	5.799e-47	0.406969	0.949	0.978	2.18008e-42
BIRC5	1.02811e-45	-0.307626	0.082	0.267	3.86507e-41
DUOX2	8.58322e-45	-0.336781	0.014	0.139	3.22678e-40
ATP5E	2.73897e-44	-0.271705	0.896	0.978	1.02969e-39
AIFM3	1.92589e-43	0.254081	0.197	0.139	7.24018e-39
SAA1	9.2127e-43	-0.483675	0.003	0.108	3.46342e-38
HSPA1A	1.76016e-42	0.791452	0.494	0.431	6.61716e-38
TXNIP	2.46212e-42	0.274592	0.396	0.499	9.25608e-38
DHRS9	2.10547e-41	0.395071	0.113	0.053	7.9153e-37
IGFBP7	2.42995e-41	0.346251	0.233	0.118	9.13514e-37
LCN15	2.8783e-41	-0.52372	0.015	0.138	1.08207e-36
ATP2A3	5.03623e-41	0.27542	0.195	0.121	1.89332e-36
EDN1	5.06342e-41	-0.483009	0.371	0.593	1.90354e-36
CES3	4.12515e-40	0.269325	0.186	0.095	1.55081e-35
CST3	6.7461e-39	0.33952	0.911	0.945	2.53613e-34
HSPA6	2.06522e-36	-1.06936	0.037	0.166	7.76399e-32
HIST1H2BG	2.78856e-36	0.406342	0.187	0.189	1.04833e-31
ELF3	4.56322e-36	0.303764	0.89	0.932	1.7155e-31
GADD45B	5.94236e-36	0.307404	0.39	0.488	2.23397e-31
CTSE	1.00625e-34	0.45037	0.163	0.079	3.78289e-30
KCTD12	1.22084e-34	0.256768	0.171	0.064	4.58961e-30
SPINK5	1.76489e-34	0.357954	0.113	0.052	6.63492e-30
ANPEP	6.94791e-34	0.599045	0.133	0.089	2.612e-29
ERN2	8.9714e-33	0.317976	0.269	0.218	3.37271e-28
CXCL14	1.00069e-32	-0.828449	0.073	0.196	3.762e-28
TLE4	6.26874e-32	0.336703	0.289	0.212	2.35667e-27
IFI27	1.06823e-31	1.00363	0.877	0.905	4.01592e-27
MT-CYB	2.2265e-31	0.326428	0.967	0.974	8.3703e-27
MT-ND1	2.43226e-31	0.392014	0.97	0.968	9.14385e-27
PPDPF	3.96165e-30	0.460665	0.932	0.977	1.48934e-25
FGFBP1	1.96592e-29	-0.342756	0.185	0.355	7.39068e-25
NUPR1	3.70828e-29	0.673683	0.455	0.383	1.39409e-24
RARRES1	2.79193e-26	0.256092	0.243	0.134	1.0496e-21
LGALS1	3.56382e-26	-0.309777	0.23	0.397	1.33978e-21
REP15	3.85652e-26	0.424197	0.1	0.046	1.44982e-21
AQP3	1.52157e-25	-0.30937	0.078	0.204	5.72018e-21
HSPA2	1.35802e-24	0.374682	0.117	0.06	5.10533e-20
CTGF	3.25699e-23	-0.260765	0.162	0.306	1.22443e-18
KRT19	1.54114e-22	0.275198	0.879	0.945	5.79376e-18
RASD1	2.73466e-21	0.372646	0.173	0.132	1.02807e-16
NGFRAP1	3.73651e-19	0.287879	0.347	0.252	1.4047e-14
MT-ND4	1.36863e-17	0.267589	0.983	0.985	5.14524e-13
SOCS3	7.5143e-17	0.250851	0.267	0.198	2.82493e-12
SRGN	7.73157e-16	0.264376	0.216	0.227	2.90661e-11
SPINK1	1.79042e-12	-0.336333	0.519	0.634	6.7309e-08
SPINK4	1.75575e-11	-0.72193	0.128	0.208	6.60056e-07
IGHG3	1.46726e-10	-0.252533	0.2	0.295	5.516e-06
RGS2	5.66791e-09	0.310255	0.13	0.13	0.000213079

## Sheet: DEGs_Epithelial cells_TumorvsHC
	p_val	avg_log2FC	pct.1	pct.2	p_val_adj
A1CF	0	-0.392796	0.14	0.106	0
AAK1	0	-0.482069	0.205	0.118	0
ABCB8	0	-0.254694	0.171	0.066	0
ABCC3	0	-1.2398	0.49	0.321	0
ABCC5	0	-0.347127	0.138	0.064	0
ABCD4	0	-0.332767	0.195	0.078	0
ABCF1	0	-0.578287	0.521	0.209	0
ABHD12	0	0.433231	0.603	0.064	0
ABHD5	0	-0.400814	0.237	0.11	0
ABO	0	-0.336203	0.233	0.097	0
ABR	0	-0.854381	0.332	0.208	0
ABRACL	0	0.506289	0.779	0.141	0
AC007952.4	0	-1.92116	0	0.277	0
AC013461.1	0	0.562032	0.488	0	0
AC020916.1	0	-1.27043	0	0.194	0
AC023157.3	0	-1.36968	0	0.182	0
AC090498.1	0	1.75765	0.854	0	0
AC103702.2	0	-1.59572	0	0.239	0
ACAA1	0	-0.417308	0.548	0.181	0
ACADS	0	-0.716579	0.258	0.176	0
ACADVL	0	-1.22704	0.688	0.444	0
ACAT2	0	0.251856	0.434	0.074	0
ACIN1	0	-0.951622	0.375	0.237	0
ACO2	0	-0.386115	0.55	0.174	0
ACOT11	0	-0.678227	0.185	0.138	0
ACOX1	0	-0.562161	0.358	0.154	0
ACP1	0	0.887891	0.82	0.118	0
ACSF2	0	-0.531234	0.122	0.104	0
ACSF3	0	-0.262264	0.235	0.072	0
ACSL3	0	0.284618	0.459	0.056	0
ACSS2	0	-0.378588	0.397	0.173	0
ACTB	0	1.34338	0.986	0.715	0
ACTN4	0	-0.535612	0.832	0.449	0
ADAM9	0	0.254083	0.49	0.061	0
ADCK3	0	0.297531	0.336	0	0
ADCY6	0	-0.480497	0.132	0.098	0
ADD1	0	-0.322236	0.322	0.121	0
ADGRA3	0	-0.285626	0.182	0.075	0
ADGRE5	0	-0.404648	0.523	0.169	0
ADI1	0	0.649215	0.715	0.094	0
ADIPOR1	0	0.498021	0.597	0.049	0
ADRBK1	0	0.324677	0.352	0	0
ADRM1	0	0.935036	0.804	0.119	0
ADSL	0	0.259485	0.386	0.023	0
AES	0	-0.573269	0.706	0.317	0
AFDN	0	-0.895925	0	0.159	0
AFF1	0	-0.416223	0.131	0.096	0
AFF4	0	-0.431957	0.409	0.155	0
AGAP1	0	-0.322824	0.192	0.072	0
AGPAT2	0	0.656763	0.836	0.202	0
AGR2	0	0.517542	0.906	0.49	0
AGTRAP	0	0.287837	0.41	0.026	0
AHCY	0	0.8555	0.76	0.117	0
AHCYL2	0	-0.700566	0.133	0.132	0
AHI1	0	-1.20115	0.305	0.276	0
AHNAK	0	-1.58824	0.55	0.381	0
AIFM3	0	-0.520453	0.139	0.113	0
AIMP1	0	0.301985	0.675	0.129	0
AIMP2	0	0.252252	0.437	0.044	0
AK1	0	0.434565	0.534	0.053	0
AKAP1	0	-0.417945	0.55	0.197	0
AKAP13	0	-0.943556	0.487	0.266	0
AKAP8L	0	-0.296282	0.276	0.078	0
AKAP9	0	-1.6372	0.609	0.484	0
AKR7A2	0	0.388271	0.578	0.063	0
AKT1S1	0	-0.606604	0.407	0.153	0
AL355075.4	0	-1.52088	0	0.183	0
ALDOA	0	3.09842	0.958	0.119	0
ALG3	0	0.337962	0.513	0.048	0
ALG5	0	0.458022	0.611	0.072	0
ALKBH7	0	0.364538	0.821	0.199	0
ALOX5	0	-0.584606	0.111	0.039	0
AMD1	0	-0.950842	0.629	0.323	0
AMN	0	-0.351626	0.445	0.173	0
ANAPC11	0	0.948616	0.876	0.186	0
ANAPC13	0	0.260563	0.496	0.049	0
ANAPC16	0	0.397266	0.812	0.19	0
ANAPC5	0	-0.303709	0.526	0.16	0
ANKRD10	0	0.370366	0.597	0.074	0
ANKRD11	0	-0.909462	0.596	0.304	0
ANKRD12	0	-1.00226	0.381	0.267	0
ANKRD17	0	-0.417824	0.377	0.146	0
ANKRD36C	0	-0.791918	0.189	0.16	0
ANKRD37	0	-0.847865	0.298	0.213	0
ANKZF1	0	-0.266181	0.209	0.077	0
ANO10	0	-0.327847	0.144	0.077	0
ANO9	0	-0.687584	0.388	0.19	0
ANP32B	0	0.804616	0.821	0.154	0
ANXA1	0	1.01688	0.471	0.033	0
ANXA2	0	1.04777	0.932	0.44	0
ANXA3	0	0.70399	0.633	0.067	0
ANXA4	0	0.304785	0.779	0.205	0
ANXA5	0	0.293444	0.497	0.083	0
AOC1	0	-1.09263	0.295	0.244	0
AP001160.1	0	-1.14845	0	0.151	0
AP1B1	0	-0.295871	0.271	0.094	0
AP1G1	0	-0.3806	0.238	0.098	0
AP1G2	0	-0.771865	0.22	0.149	0
AP1S1	0	0.647983	0.762	0.126	0
AP2S1	0	0.254607	0.833	0.253	0
AP3B1	0	-0.481947	0.259	0.124	0
AP3S1	0	0.620735	0.724	0.087	0
APH1A	0	0.368523	0.688	0.105	0
APIP	0	0.51819	0.496	0.057	0
APMAP	0	0.318486	0.517	0.053	0
APOA1BP	0	0.858289	0.657	0	0
APOBR	0	-1.00322	0.064	0.192	0
APOL6	0	-0.289657	0.257	0.099	0
APPL2	0	-0.267041	0.274	0.085	0
APRT	0	0.511791	0.887	0.295	0
ARAP1	0	-0.313876	0.147	0.061	0
AREG	0	2.06188	0.872	0.231	0
ARF3	0	-0.361362	0.509	0.163	0
ARF5	0	0.526457	0.707	0.102	0
ARFGAP2	0	-0.327706	0.32	0.116	0
ARFGEF1	0	-0.396485	0.27	0.105	0
ARFIP2	0	-0.328832	0.448	0.147	0
ARGLU1	0	-0.373352	0.748	0.285	0
ARHGAP18	0	-0.284498	0.343	0.105	0
ARHGAP21	0	-0.363236	0.277	0.11	0
ARHGAP26	0	-0.317177	0.216	0.089	0
ARHGAP27	0	-0.308218	0.411	0.127	0
ARHGAP32	0	-0.250062	0.311	0.102	0
ARHGEF1	0	-0.416628	0.276	0.099	0
ARHGEF10L	0	-0.696143	0.198	0.128	0
ARHGEF16	0	-0.637451	0.266	0.161	0
ARHGEF2	0	-0.50918	0.195	0.106	0
ARHGEF35	0	-0.319024	0.352	0.129	0
ARHGEF5	0	-0.614916	0.259	0.15	0
ARID1B	0	-0.673187	0.247	0.164	0
ARID3A	0	0.263017	0.297	0.012	0
ARID4A	0	-0.470749	0.202	0.12	0
ARID4B	0	-0.433825	0.476	0.176	0
ARL14	0	-1.32502	0.515	0.3	0
ARL5A	0	0.650107	0.645	0.03	0
ARL6IP4	0	0.372553	0.858	0.254	0
ARMC10	0	0.70936	0.654	0.025	0
ARPC1A	0	0.529072	0.777	0.141	0
ARPC1B	0	1.08668	0.824	0.118	0
ARPC2	0	0.529201	0.889	0.304	0
ARPC3	0	0.543618	0.898	0.302	0
ARPC4	0	0.258163	0.702	0.14	0
ARPC5L	0	0.736468	0.737	0.077	0
ARRDC3	0	-0.278478	0.208	0.076	0
ARSA	0	-0.392992	0.141	0.092	0
ASCC3	0	-0.349312	0.249	0.09	0
ASCL2	0	0.976231	0.565	0.011	0
ASH1L	0	-0.776032	0.364	0.19	0
ASL	0	-0.64289	0.512	0.241	0
ASPH	0	0.424158	0.673	0.103	0
ASS1	0	0.599308	0.706	0.125	0
ATAD3B	0	-0.279199	0.22	0.077	0
ATF5	0	-0.435484	0.244	0.103	0
ATF7IP	0	-0.313107	0.159	0.073	0
ATG101	0	0.291551	0.608	0.088	0
ATG2A	0	-0.352518	0.295	0.107	0
ATIC	0	0.293325	0.512	0.059	0
ATN1	0	-0.281231	0.256	0.089	0
ATP10B	0	-0.358456	0.385	0.148	0
ATP1B1	0	0.797099	0.84	0.267	0
ATP2A3	0	-1.22797	0.121	0.188	0
ATP2C2	0	-1.41287	0.257	0.274	0
ATP5A1	0	1.58883	0.788	0	0
ATP5B	0	2.28754	0.878	0	0
ATP5C1	0	1.78014	0.838	0	0
ATP5D	0	2.55459	0.93	0	0
ATP5E	0	3.73485	0.978	0	0
ATP5EP2	0	0.340845	0.329	0	0
ATP5F1	0	1.46485	0.801	0	0
ATP5F1A	0	-1.38808	0	0.239	0
ATP5F1B	0	-2.13721	0	0.4	0
ATP5F1C	0	-1.4018	0	0.261	0
ATP5F1D	0	-2.02742	0	0.349	0
ATP5F1E	0	-3.61453	0	0.678	0
ATP5G1	0	1.80311	0.821	0	0
ATP5G2	0	2.79426	0.933	0	0
ATP5G3	0	2.80825	0.918	0	0
ATP5H	0	1.72685	0.854	0	0
ATP5I	0	2.19652	0.911	0	0
ATP5IF1	0	-2.58917	0	0.527	0
ATP5J	0	2.02455	0.881	0	0
ATP5J2	0	2.29529	0.912	0	0
ATP5L	0	2.75347	0.935	0	0
ATP5MC1	0	-1.79395	0	0.308	0
ATP5MC2	0	-1.97891	0	0.35	0
ATP5MC3	0	-2.61926	0	0.474	0
ATP5MD	0	-2.43445	0	0.446	0
ATP5ME	0	-3.1062	0	0.596	0
ATP5MF	0	-1.80075	0	0.34	0
ATP5MG	0	-2.50388	0	0.467	0
ATP5MPL	0	-1.98569	0	0.371	0
ATP5O	0	2.04161	0.881	0	0
ATP5PB	0	-1.09854	0	0.19	0
ATP5PD	0	-1.48794	0	0.288	0
ATP5PF	0	-2.24506	0	0.426	0
ATP5PO	0	-1.41864	0	0.263	0
ATP5SL	0	0.289444	0.327	0	0
ATP6AP2	0	0.612338	0.644	0.062	0
ATP6V0A1	0	-0.356988	0.231	0.098	0
ATP6V0B	0	0.684236	0.822	0.178	0
ATP6V0D1	0	-0.407223	0.513	0.189	0
ATP6V0E1	0	0.801995	0.852	0.181	0
ATP6V1F	0	0.953977	0.834	0.12	0
ATP6V1G1	0	0.87828	0.879	0.211	0
ATP8B1	0	-0.560188	0.395	0.183	0
ATPIF1	0	1.94279	0.875	0	0
ATRAID	0	0.602281	0.731	0.097	0
ATRX	0	-0.608004	0.547	0.214	0
ATXN7L3B	0	-0.466705	0.27	0.12	0
AURKAIP1	0	0.338119	0.875	0.302	0
AZIN1	0	0.26864	0.644	0.101	0
B4GALT4	0	-0.287268	0.271	0.107	0
B4GALT5	0	0.41227	0.522	0.052	0
BABAM1	0	0.285577	0.578	0.072	0
BACE2	0	0.73212	0.656	0.05	0
BACH1	0	-0.260114	0.201	0.077	0
BAG1	0	0.495012	0.774	0.159	0
BAG3	0	0.333011	0.386	0.052	0
BAG5	0	-0.261705	0.28	0.092	0
BAIAP2L2	0	-0.477117	0.231	0.126	0
BAMBI	0	0.369424	0.305	0.011	0
BANF1	0	0.757613	0.809	0.131	0
BAX	0	0.374136	0.732	0.144	0
BAZ2A	0	-0.363007	0.398	0.134	0
BAZ2B	0	-0.796302	0.316	0.182	0
BBC3	0	0.34407	0.556	0.072	0
BCAP31	0	0.948312	0.821	0.147	0
BCAS1	0	-1.00397	0.159	0.2	0
BCL2L1	0	0.471537	0.568	0.05	0
BCL2L12	0	0.331317	0.432	0.023	0
BCL7C	0	0.431544	0.575	0.049	0
BCLAF1	0	-0.623228	0.557	0.227	0
BDH1	0	-0.280741	0.322	0.105	0
BDP1	0	-0.872534	0.343	0.207	0
BHLHE40	0	0.545074	0.564	0.059	0
BICDL2	0	-0.87878	0	0.151	0
BID	0	0.76939	0.684	0.04	0
BIK	0	0.723727	0.618	0.039	0
BIN1	0	0.255468	0.457	0.035	0
BIN3	0	-0.254187	0.18	0.072	0
BIRC6	0	-0.494997	0.342	0.144	0
BLOC1S1	0	-0.862973	0.815	0.446	0
BLOC1S4	0	0.263962	0.35	0.015	0
BLVRB	0	-0.283933	0.67	0.258	0
BMP4	0	0.381971	0.323	0.006	0
BMS1	0	-0.284258	0.282	0.09	0
BOD1	0	0.399185	0.492	0.03	0
BOD1L1	0	-0.657675	0.247	0.144	0
BOP1	0	0.338243	0.471	0.03	0
BORCS7	0	-0.297544	0.352	0.128	0
BPTF	0	-0.688868	0.491	0.215	0
BRD2	0	-1.49494	0.75	0.497	0
BRI3	0	1.07253	0.797	0.099	0
BRIX1	0	0.288329	0.475	0.059	0
BRK1	0	0.987226	0.851	0.138	0
BRWD1	0	-0.457408	0.305	0.131	0
BSDC1	0	-0.31818	0.341	0.119	0
BTBD7	0	-0.264489	0.195	0.072	0
BTF3	0	1.47869	0.944	0.358	0
BTG2	0	-1.81649	0.713	0.578	0
BUD23	0	-0.94267	0	0.175	0
BUD31	0	0.433065	0.791	0.174	0
BZW1	0	0.29453	0.743	0.162	0
BZW2	0	0.334302	0.655	0.103	0
C10orf99	0	-1.03314	0.433	0.35	0
C11orf31	0	1.7159	0.868	0	0
C11orf58	0	0.288835	0.76	0.175	0
C11orf73	0	0.526181	0.496	0	0
C12orf10	0	0.260505	0.52	0.065	0
C12orf57	0	-0.671938	0.681	0.325	0
C12orf65	0	-0.398965	0.154	0.084	0
C12orf75	0	1.15451	0.824	0.095	0
C14orf1	0	0.649272	0.532	0	0
C14orf166	0	1.50327	0.816	0	0
C14orf2	0	2.11978	0.902	0	0
C15orf48	0	-1.09932	0.73	0.601	0
C15orf61	0	0.355012	0.466	0.032	0
C16orf13	0	1.37566	0.805	0	0
C17orf89	0	1.05533	0.721	0	0
C19orf24	0	0.826243	0.761	0.074	0
C19orf25	0	-0.323329	0.311	0.107	0
C19orf33	0	-0.682423	0.782	0.495	0
C19orf43	0	1.78181	0.878	0	0
C19orf53	0	0.717266	0.892	0.238	0
C19orf60	0	1.09259	0.718	0	0
C1QBP	0	1.46147	0.822	0.074	0
C1orf106	0	0.559132	0.48	0	0
C1orf122	0	0.360268	0.58	0.062	0
C1orf131	0	-0.261613	0.28	0.093	0
C1orf43	0	0.662193	0.79	0.132	0
C2	0	0.279181	0.283	0.004	0
C20orf24	0	1.74396	0.814	0	0
C20orf27	0	0.789152	0.608	0.027	0
C21orf59	0	0.526972	0.487	0	0
C2orf47	0	0.268213	0.313	0	0
C2orf82	0	0.550818	0.42	0	0
C3orf52	0	-0.362189	0.282	0.109	0
C4orf3	0	0.959747	0.807	0.144	0
C4orf48	0	0.988199	0.814	0.092	0
C6orf132	0	0.399275	0.648	0.086	0
C6orf222	0	-0.377981	0.403	0.128	0
C6orf48	0	0.889442	0.779	0.105	0
C6orf62	0	-0.4107	0.503	0.18	0
C7orf50	0	0.592122	0.647	0.052	0
C7orf55	0	0.377135	0.399	0	0
C7orf73	0	0.918816	0.697	0	0
C8orf4	0	1.28245	0.416	0	0
C8orf59	0	0.331513	0.764	0.176	0
C9orf142	0	0.789245	0.619	0	0
C9orf16	0	1.23281	0.888	0.164	0
CA1	0	-3.05098	0.003	0.23	0
CA12	0	-1.22343	0.215	0.264	0
CA2	0	-2.73637	0.101	0.378	0
CA9	0	0.581364	0.29	0.001	0
CABIN1	0	-0.378573	0.196	0.081	0
CACFD1	0	-0.25603	0.18	0.071	0
CACYBP	0	0.951419	0.727	0.09	0
CALCOCO2	0	-0.582575	0.355	0.18	0
CALM2	0	0.473186	0.92	0.439	0
CAMK2D	0	-0.484555	0.271	0.131	0
CAMLG	0	0.417548	0.633	0.073	0
CAMTA1	0	0.47484	0.764	0.135	0
CANT1	0	-0.298464	0.441	0.145	0
CANX	0	0.468507	0.806	0.178	0
CAPG	0	0.385875	0.657	0.134	0
CAPN5	0	-0.561805	0.265	0.16	0
CAPN8	0	-0.320123	0.355	0.114	0
CAPZA2	0	0.499587	0.757	0.142	0
CARD19	0	0.403499	0.593	0.061	0
CARHSP1	0	0.304675	0.734	0.163	0
CASP7	0	-0.504179	0.34	0.149	0
CAST	0	-0.690447	0.747	0.358	0
CASZ1	0	-0.499385	0.195	0.112	0
CBFB	0	0.256075	0.379	0.025	0
CBX3	0	0.616673	0.82	0.161	0
CC2D1A	0	-0.718854	0.353	0.177	0
CCAR1	0	-0.397818	0.436	0.145	0
CCDC12	0	-0.304867	0.631	0.203	0
CCDC124	0	0.252661	0.632	0.096	0
CCDC130	0	-0.455959	0.202	0.101	0
CCDC14	0	-0.851894	0.327	0.193	0
CCDC186	0	-0.382297	0.448	0.171	0
CCDC53	0	0.420238	0.404	0	0
CCDC64B	0	0.48952	0.43	0	0
CCDC68	0	-0.692322	0.141	0.144	0
CCDC85B	0	1.02676	0.719	0.034	0
CCDC88B	0	-0.29357	0.24	0.075	0
CCDC93	0	-0.375185	0.179	0.086	0
CCHCR1	0	-0.408353	0.207	0.11	0
CCL20	0	2.15242	0.578	0.048	0
CCNB1IP1	0	0.357469	0.539	0.054	0
CCNC	0	0.308958	0.558	0.072	0
CCND1	0	0.718882	0.705	0.075	0
CCNG1	0	0.428471	0.64	0.092	0
CCNI	0	0.969635	0.871	0.204	0
CCNK	0	-0.411096	0.278	0.118	0
CCNL1	0	-0.768762	0.792	0.408	0
CCNL2	0	-0.623244	0.427	0.189	0
CCNT2	0	-0.369359	0.158	0.088	0
CCT2	0	0.431799	0.735	0.146	0
CCT3	0	0.589321	0.798	0.162	0
CCT4	0	0.723399	0.757	0.109	0
CCT5	0	0.338663	0.714	0.157	0
CCT6A	0	0.760984	0.797	0.132	0
CCT7	0	0.648227	0.726	0.106	0
CCT8	0	0.388545	0.708	0.138	0
CD24	0	0.76147	0.934	0.399	0
CD2AP	0	-0.628885	0.489	0.214	0
CD320	0	0.490343	0.681	0.107	0
CD44	0	0.681984	0.727	0.097	0
CD47	0	0.88566	0.716	0.063	0
CD55	0	0.881714	0.693	0.151	0
CD59	0	0.915328	0.75	0.117	0
CD63	0	0.280224	0.913	0.445	0
CD74	0	0.741429	0.653	0.186	0
CD81	0	0.400445	0.625	0.085	0
CD9	0	0.565048	0.899	0.425	0
CD99	0	0.819002	0.737	0.11	0
CDC123	0	0.262988	0.515	0.074	0
CDC25B	0	0.318886	0.365	0.023	0
CDC26	0	0.337262	0.605	0.076	0
CDC34	0	0.313039	0.497	0.04	0
CDC37	0	-0.507058	0.79	0.346	0
CDC40	0	-0.251905	0.314	0.096	0
CDC42BPA	0	-0.434476	0.261	0.117	0
CDC42EP1	0	0.29284	0.584	0.091	0
CDC42EP5	0	0.648282	0.698	0.086	0
CDC42SE2	0	-0.253256	0.425	0.136	0
CDC5L	0	-0.3302	0.409	0.124	0
CDH17	0	-0.458644	0.691	0.301	0
CDHR1	0	-0.795679	0.213	0.157	0
CDHR2	0	-0.960816	0.08	0.152	0
CDHR5	0	-1.43093	0.237	0.27	0
CDK10	0	-0.631015	0.329	0.162	0
CDK11A	0	-0.930761	0.232	0.213	0
CDK11B	0	-0.571352	0.317	0.156	0
CDK12	0	-0.622997	0.432	0.175	0
CDK13	0	-0.51327	0.26	0.131	0
CDK4	0	0.606956	0.622	0.06	0
CDK5RAP2	0	-0.356742	0.14	0.074	0
CDK5RAP3	0	-0.717181	0.448	0.211	0
CDKN2AIP	0	-0.354667	0.248	0.105	0
CDV3	0	0.512494	0.676	0.081	0
CEACAM5	0	0.757842	0.885	0.292	0
CEACAM6	0	1.66061	0.718	0.094	0
CEBPB	0	0.962984	0.731	0.065	0
CEBPD	0	0.751742	0.62	0.048	0
CEBPG	0	0.310195	0.654	0.11	0
CEBPZ	0	-0.543569	0.383	0.163	0
CECR5	0	0.442818	0.449	0	0
CEMIP2	0	-1.27092	0	0.208	0
CENPN	0	0.304913	0.355	0.021	0
CENPV	0	0.382441	0.588	0.054	0
CENPW	0	0.496881	0.394	0.035	0
CENPX	0	-1.56722	0	0.307	0
CEP170B	0	-0.469938	0.3	0.127	0
CEP290	0	-0.355909	0.158	0.08	0
CEP350	0	-0.356258	0.241	0.103	0
CEP70	0	-0.31882	0.153	0.072	0
CEP83	0	-0.285514	0.179	0.07	0
CEP95	0	-0.344867	0.198	0.081	0
CES2	0	-0.864384	0.475	0.282	0
CETN2	0	0.456148	0.532	0.034	0
CFDP1	0	-0.784663	0.662	0.302	0
CFL1	0	0.376457	0.954	0.646	0
CFLAR	0	-0.334883	0.557	0.183	0
CFTR	0	-0.484948	0.358	0.12	0
CGN	0	-0.722839	0.253	0.164	0
CHCHD10	0	0.366536	0.854	0.302	0
CHCHD2	0	1.53522	0.955	0.392	0
CHD1	0	-0.273793	0.383	0.123	0
CHD2	0	-0.644685	0.38	0.186	0
CHD4	0	-0.466276	0.526	0.181	0
CHD6	0	-0.808554	0.279	0.164	0
CHD7	0	-0.502896	0.357	0.143	0
CHD8	0	-0.379364	0.145	0.079	0
CHD9	0	-1.02524	0.317	0.241	0
CHDH	0	-0.29259	0.26	0.084	0
CHMP4B	0	0.966683	0.852	0.153	0
CHP1	0	-0.331028	0.606	0.19	0
CHP2	0	-1.03025	0.12	0.187	0
CHPF	0	0.510992	0.505	0.023	0
CHPT1	0	0.335066	0.601	0.084	0
CISD2	0	0.434607	0.65	0.085	0
CISD3	0	0.337302	0.758	0.164	0
CITED2	0	-0.561227	0.299	0.154	0
CITED4	0	0.283958	0.31	0.005	0
CKB	0	-0.554225	0.679	0.425	0
CKLF	0	0.413663	0.603	0.076	0
CKS1B	0	0.68791	0.621	0.079	0
CKS2	0	1.13785	0.774	0.113	0
CLDN1	0	0.326664	0.366	0.01	0
CLDN3	0	1.68726	0.952	0.329	0
CLDN7	0	-0.897289	0.884	0.637	0
CLIC1	0	0.898681	0.939	0.451	0
CLINT1	0	-0.517445	0.41	0.18	0
CLIP1	0	-0.286409	0.299	0.09	0
CLK1	0	-0.364552	0.53	0.186	0
CLK3	0	-0.480332	0.321	0.135	0
CLMN	0	-0.650604	0.283	0.167	0
CLNS1A	0	0.554457	0.701	0.087	0
CLPP	0	0.575476	0.651	0.059	0
CLSTN1	0	-0.310995	0.441	0.139	0
CLTA	0	1.23625	0.882	0.154	0
CLTB	0	0.700891	0.81	0.16	0
CLTC	0	-0.356273	0.577	0.199	0
CLUH	0	-0.404766	0.345	0.119	0
CMBL	0	-0.678711	0.351	0.182	0
CMC1	0	0.26587	0.597	0.102	0
CMPK1	0	0.343612	0.802	0.183	0
CMTM6	0	0.404291	0.59	0.07	0
CMTM7	0	0.255321	0.305	0.005	0
CMTM8	0	0.391888	0.488	0.021	0
CNBP	0	0.696162	0.837	0.185	0
CNDP2	0	-0.38878	0.423	0.149	0
CNIH1	0	0.499425	0.669	0.082	0
CNIH4	0	0.7355	0.708	0.074	0
CNKSR1	0	-0.371822	0.246	0.109	0
CNN2	0	0.45577	0.627	0.065	0
CNN3	0	0.28686	0.518	0.063	0
CNNM4	0	-0.304801	0.182	0.087	0
CNOT1	0	-0.360227	0.479	0.154	0
CNOT2	0	-0.311211	0.37	0.122	0
CNOT4	0	-0.488206	0.292	0.129	0
CNPY2	0	0.507431	0.762	0.136	0
CNPY3	0	0.283035	0.505	0.055	0
CNST	0	-0.357744	0.135	0.082	0
COA1	0	0.284829	0.495	0.054	0
COA6	0	0.258756	0.623	0.105	0
COG4	0	-0.330679	0.193	0.075	0
COL27A1	0	-1.01754	0.124	0.052	0
COMMD6	0	1.04619	0.914	0.247	0
COMMD7	0	0.582813	0.617	0.043	0
COMT	0	0.645318	0.746	0.105	0
COPRS	0	0.394991	0.477	0.027	0
COPS9	0	-0.983562	0	0.203	0
COPZ1	0	0.404803	0.665	0.104	0
COQ7	0	-0.420094	0.289	0.108	0
COTL1	0	0.515837	0.577	0.063	0
COX4I1	0	0.476249	0.964	0.608	0
COX5A	0	1.22942	0.909	0.241	0
COX6A1	0	0.821506	0.937	0.409	0
COX7A2	0	0.647399	0.943	0.431	0
COX7A2L	0	0.746188	0.846	0.164	0
CPNE1	0	0.46384	0.607	0.081	0
CPSF1	0	-0.327443	0.261	0.087	0
CPSF3L	0	0.423229	0.434	0	0
CPT1A	0	-0.63645	0.219	0.147	0
CRB3	0	0.396535	0.587	0.072	0
CRCP	0	-0.34644	0.183	0.095	0
CREBBP	0	-0.312542	0.269	0.096	0
CREBZF	0	-0.272127	0.221	0.084	0
CREG1	0	0.441066	0.543	0.032	0
CRIP1	0	-0.658029	0.344	0.203	0
CRLS1	0	0.759077	0.671	0.048	0
CRNDE	0	0.373228	0.321	0.001	0
CSKMT	0	-2.45146	0	0.358	0
CSNK1D	0	-0.523279	0.506	0.2	0
CSNK2B	0	0.51885	0.802	0.152	0
CSPP1	0	-0.34377	0.165	0.08	0
CSRP1	0	-0.269965	0.437	0.127	0
CST3	0	0.885599	0.945	0.429	0
CSTB	0	1.33427	0.922	0.331	0
CTA-29F11.1	0	0.436765	0.353	0	0
CTC-524C5.2	0	0.286105	0.312	0	0
CTD-3252C9.4	0	0.428038	0.325	0	0
CTDSP1	0	-0.382795	0.304	0.113	0
CTDSPL2	0	-0.457197	0.122	0.092	0
CTNNB1	0	0.316649	0.734	0.192	0
CTNNBIP1	0	0.352929	0.445	0.025	0
CTNND1	0	-1.03243	0.617	0.346	0
CTSA	0	-0.262802	0.615	0.198	0
CTSD	0	-0.633147	0.794	0.373	0
CTSH	0	0.783566	0.607	0.019	0
CTSS	0	-0.340968	0.618	0.25	0
CTTNBP2NL	0	-0.683313	0.232	0.158	0
CUTA	0	0.837534	0.855	0.185	0
CUX1	0	-0.337513	0.472	0.148	0
CWC25	0	-0.682879	0.331	0.19	0
CXADR	0	0.391722	0.695	0.126	0
CXCL1	0	2.69648	0.758	0.023	0
CXCL16	0	0.668586	0.602	0.034	0
CXCL2	0	2.29078	0.716	0.047	0
CXCL3	0	2.69971	0.808	0.082	0
CXCL8	0	2.39707	0.726	0.017	0
CYB561A3	0	-0.54459	0.249	0.133	0
CYB5B	0	0.31301	0.629	0.114	0
CYB5D2	0	-0.286834	0.154	0.062	0
CYBA	0	1.00116	0.886	0.187	0
CYC1	0	0.50675	0.841	0.251	0
CYP3A5	0	-0.931977	0.573	0.302	0
CYP4F12	0	-0.485359	0.128	0.092	0
CYTH1	0	-0.422593	0.245	0.116	0
D2HGDH	0	-0.349896	0.215	0.082	0
DAAM1	0	-0.342099	0.319	0.112	0
DAD1	0	0.462636	0.797	0.179	0
DAP	0	0.320844	0.567	0.076	0
DARS	0	0.355319	0.609	0.077	0
DBI	0	0.395608	0.909	0.414	0
DCAF11	0	-0.267585	0.317	0.097	0
DCAF13	0	0.260973	0.504	0.072	0
DCAF16	0	-0.287924	0.195	0.067	0
DCTD	0	0.35173	0.477	0.028	0
DCTN1	0	-0.270917	0.206	0.086	0
DCUN1D5	0	0.418579	0.507	0.024	0
DCXR	0	0.364426	0.68	0.118	0
DDAH2	0	-0.46758	0.698	0.263	0
DDB2	0	-0.257507	0.182	0.058	0
DDIT3	0	-0.456936	0.4	0.182	0
DDIT4	0	0.703521	0.602	0.135	0
DDOST	0	0.546842	0.706	0.098	0
DDRGK1	0	0.539699	0.667	0.081	0
DDT	0	0.807109	0.85	0.171	0
DDX11	0	-0.464491	0.143	0.078	0
DDX17	0	-0.818492	0.645	0.309	0
DDX18	0	-0.285389	0.674	0.215	0
DDX23	0	-0.413193	0.291	0.12	0
DDX24	0	-0.796444	0.534	0.264	0
DDX27	0	-0.286453	0.524	0.164	0
DDX39B	0	-0.735114	0.147	0.141	0
DDX3X	0	-1.06283	0.705	0.408	0
DDX46	0	-0.677192	0.642	0.29	0
DDX5	0	-1.05545	0.879	0.591	0
DDX55	0	-0.262201	0.165	0.06	0
DDX6	0	-0.418984	0.43	0.159	0
DEK	0	0.8456	0.838	0.17	0
DENND1B	0	-0.330551	0.198	0.093	0
DENND4C	0	-0.428831	0.205	0.102	0
DERL1	0	0.284767	0.547	0.077	0
DESI1	0	0.356921	0.494	0.037	0
DGAT1	0	-0.475718	0.453	0.177	0
DGCR6L	0	0.278947	0.518	0.059	0
DGKD	0	-0.4249	0.211	0.108	0
DGKH	0	-0.256109	0.245	0.081	0
DGUOK	0	0.456886	0.71	0.103	0
DHCR7	0	0.334477	0.395	0.025	0
DHDDS	0	-0.709873	0.174	0.146	0
DHRS11	0	-0.767631	0.258	0.163	0
DHX15	0	-0.254541	0.546	0.156	0
DHX36	0	-0.4074	0.487	0.16	0
DHX38	0	-0.378498	0.227	0.095	0
DIAPH2	0	-0.507608	0.348	0.144	0
DICER1	0	-0.459705	0.224	0.103	0
DKC1	0	0.322392	0.582	0.086	0
DLG1	0	-0.394704	0.317	0.127	0
DMAP1	0	-0.393994	0.198	0.092	0
DNAJA1	0	-0.407419	0.781	0.375	0
DNAJB1	0	0.468535	0.801	0.302	0
DNAJB11	0	0.346171	0.595	0.085	0
DNAJB14	0	-0.261078	0.241	0.094	0
DNAJC1	0	0.315402	0.494	0.05	0
DNAJC11	0	-0.365221	0.155	0.083	0
DNAJC15	0	0.621402	0.774	0.173	0
DNAJC19	0	0.304101	0.673	0.115	0
DNAJC2	0	0.382893	0.604	0.074	0
DNAJC3	0	0.31966	0.545	0.082	0
DNM1L	0	-0.384728	0.343	0.12	0
DNM2	0	-0.807185	0.539	0.282	0
DNMBP	0	-0.84193	0.208	0.164	0
DNPH1	0	0.94893	0.79	0.087	0
DNTTIP1	0	0.378205	0.564	0.076	0
DOCK5	0	-0.439159	0.166	0.102	0
DOCK6	0	-0.375648	0.189	0.081	0
DOPEY2	0	-0.449026	0.17	0.105	0
DPCD	0	0.307791	0.445	0.028	0
DPEP1	0	1.46649	0.55	0.002	0
DPM1	0	0.686821	0.654	0.069	0
DPP7	0	0.414225	0.633	0.071	0
DPP9	0	-0.34912	0.257	0.1	0
DPY30	0	0.615897	0.75	0.11	0
DRAM2	0	0.28278	0.474	0.052	0
DRAP1	0	0.413808	0.769	0.147	0
DSC2	0	-0.397502	0.49	0.18	0
DSP	0	-1.20634	0.713	0.393	0
DST	0	-1.00801	0.496	0.235	0
DSTN	0	1.06129	0.925	0.326	0
DTD1	0	0.48597	0.562	0.033	0
DTYMK	0	0.40603	0.472	0.045	0
DUSP2	0	0.385904	0.365	0.041	0
DUSP23	0	0.639882	0.645	0.06	0
DUSP4	0	0.506363	0.319	0.015	0
DUSP5	0	0.362287	0.36	0.028	0
DUT	0	0.549555	0.629	0.077	0
DYNC1H1	0	-0.870866	0.469	0.241	0
DYNC1I2	0	-0.397688	0.574	0.214	0
DYNC1LI2	0	-0.455878	0.504	0.182	0
DYNLRB1	0	0.629244	0.85	0.214	0
DYNLT1	0	0.38182	0.816	0.203	0
DYNLT3	0	0.340884	0.491	0.063	0
DYRK1A	0	-0.31164	0.186	0.085	0
DYRK2	0	-0.260254	0.344	0.11	0
EAPP	0	-0.316415	0.409	0.147	0
EBAG9	0	0.257935	0.46	0.052	0
EBLN3	0	0.367448	0.383	0	0
EBNA1BP2	0	0.413114	0.657	0.098	0
EBP	0	0.645279	0.725	0.139	0
EBPL	0	1.14338	0.729	0.03	0
ECE2	0	0.288165	0.321	0	0
ECHDC2	0	-0.531455	0.312	0.158	0
EDF1	0	-0.373918	0.937	0.59	0
EDN1	0	0.825529	0.593	0.118	0
EEF1A1	0	1.4534	0.993	0.815	0
EEF1B2	0	0.803328	0.958	0.539	0
EEF1D	0	0.596725	0.965	0.561	0
EEF1E1	0	0.451554	0.566	0.056	0
EEF2	0	1.02965	0.953	0.501	0
EGLN2	0	0.28936	0.411	0.012	0
EGLN3	0	-0.512074	0.211	0.106	0
EGR1	0	-0.990976	0.642	0.427	0
EHF	0	-0.799904	0.556	0.273	0
EHMT1	0	-0.551606	0.257	0.135	0
EI24	0	0.711179	0.715	0.073	0
EIF1	0	0.389001	0.978	0.733	0
EIF1AX	0	1.14729	0.857	0.138	0
EIF2S2	0	0.964808	0.857	0.182	0
EIF2S3	0	0.557935	0.74	0.108	0
EIF3A	0	-0.518445	0.766	0.323	0
EIF3B	0	0.287179	0.652	0.116	0
EIF3D	0	0.341225	0.791	0.184	0
EIF3E	0	1.48525	0.897	0.188	0
EIF3F	0	1.27574	0.855	0.122	0
EIF3H	0	1.41229	0.892	0.2	0
EIF3I	0	0.702111	0.81	0.154	0
EIF3K	0	0.406631	0.901	0.352	0
EIF3L	0	0.761182	0.814	0.16	0
EIF3M	0	0.917453	0.809	0.114	0
EIF4E	0	-0.256267	0.639	0.168	0
EIF4EBP1	0	1.00138	0.733	0.066	0
EIF4G1	0	-0.387456	0.581	0.198	0
EIF4G2	0	-0.426132	0.868	0.44	0
EIF4G3	0	-0.51774	0.29	0.132	0
EIF5A	0	0.464555	0.784	0.248	0
EIF5B	0	-0.291866	0.756	0.265	0
EIF6	0	0.992104	0.854	0.207	0
ELAVL1	0	0.354625	0.584	0.057	0
ELF2	0	-0.278966	0.185	0.079	0
ELF3	0	-1.52199	0.932	0.813	0
ELMO3	0	-0.369034	0.283	0.116	0
ELMSAN1	0	-0.447683	0.221	0.114	0
ELOB	0	-2.97075	0	0.583	0
ELOC	0	-0.663324	0	0.143	0
ELOF1	0	0.264114	0.573	0.071	0
EMC10	0	0.263534	0.686	0.123	0
EMC4	0	0.468344	0.602	0.072	0
EMC6	0	0.656225	0.668	0.04	0
EMC7	0	0.261184	0.503	0.077	0
EMC8	0	0.371347	0.51	0.04	0
EMD	0	0.422413	0.568	0.049	0
EML4	0	-0.370133	0.475	0.151	0
ENDOV	0	-0.366451	0.201	0.088	0
ENGASE	0	-0.448238	0.213	0.1	0
ENO1	0	1.03436	0.899	0.319	0
ENOPH1	0	0.282179	0.422	0.031	0
ENOSF1	0	-0.396485	0.265	0.107	0
ENTPD5	0	-0.638655	0.148	0.14	0
ENY2	0	0.274054	0.81	0.247	0
EP300	0	-0.381509	0.216	0.104	0
EP400	0	-0.318235	0.172	0.073	0
EPAS1	0	-0.264188	0.241	0.081	0
EPB41	0	-0.553914	0.193	0.127	0
EPB41L2	0	0.262778	0.544	0.083	0
EPB41L4A-AS1	0	0.434234	0.586	0.061	0
EPC1	0	-0.571652	0.372	0.173	0
EPCAM	0	1.04953	0.946	0.449	0
EPHA2	0	0.384213	0.679	0.12	0
EPHX2	0	-0.506167	0.199	0.118	0
EPN1	0	-0.339923	0.611	0.204	0
EPPK1	0	-0.473436	0.244	0.105	0
EPS8	0	-0.602104	0.594	0.249	0
EPS8L2	0	-0.682461	0.499	0.228	0
EPS8L3	0	-0.901533	0.515	0.287	0
ERBB2	0	-0.314404	0.397	0.129	0
ERBB2IP	0	0.288553	0.304	0	0
ERBB3	0	-0.305245	0.661	0.215	0
EREG	0	1.07883	0.444	0.027	0
ERGIC3	0	1.13644	0.865	0.179	0
ERH	0	0.753144	0.812	0.142	0
ERICH1	0	-0.838547	0.301	0.196	0
ERN2	0	-1.23575	0.218	0.26	0
ERO1A	0	0.710585	0.57	0.056	0
ERP29	0	0.365588	0.818	0.226	0
ERRFI1	0	0.622068	0.637	0.087	0
ESD	0	0.496304	0.687	0.102	0
ESF1	0	-0.373855	0.476	0.159	0
ESPN	0	-0.275474	0.258	0.091	0
ESRP2	0	-0.368332	0.172	0.086	0
ETFB	0	-0.645445	0.752	0.369	0
ETNK1	0	-0.337134	0.456	0.153	0
ETV4	0	0.455747	0.437	0.008	0
EWSR1	0	-0.303979	0.655	0.221	0
EXOC1	0	-0.31173	0.246	0.092	0
EXOC3	0	-0.263772	0.23	0.077	0
EXOC4	0	-0.28714	0.249	0.088	0
EXOC7	0	-0.469247	0.326	0.137	0
EXOSC4	0	0.336389	0.495	0.045	0
EXOSC5	0	0.342578	0.465	0.039	0
EXPH5	0	-0.385798	0.183	0.096	0
EXT1	0	-0.28506	0.17	0.069	0
EZR	0	-0.649266	0.87	0.483	0
F12	0	0.445237	0.462	0.021	0
F3	0	0.744481	0.438	0.039	0
FAAH	0	-0.467753	0.274	0.114	0
FAAP20	0	0.473717	0.654	0.066	0
FAM103A1	0	0.410049	0.41	0	0
FAM105A	0	0.34853	0.333	0	0
FAM118A	0	-0.384554	0.309	0.117	0
FAM120AOS	0	-0.45963	0.344	0.134	0
FAM126B	0	-0.274816	0.22	0.085	0
FAM127B	0	0.433875	0.414	0	0
FAM133B	0	-0.782363	0.655	0.308	0
FAM134A	0	0.306596	0.346	0	0
FAM134B	0	0.291964	0.283	0	0
FAM135A	0	-0.416055	0.177	0.099	0
FAM160A2	0	-0.608935	0.244	0.137	0
FAM162A	0	-0.325183	0.739	0.289	0
FAM172A	0	-0.252765	0.166	0.063	0
FAM173A	0	0.39638	0.526	0.033	0
FAM195A	0	1.16166	0.738	0	0
FAM195B	0	0.355098	0.368	0	0
FAM207A	0	0.413113	0.491	0.027	0
FAM208B	0	-0.289962	0.198	0.076	0
FAM210B	0	0.475516	0.516	0.025	0
FAM3B	0	0.514819	0.286	0.001	0
FAM3C	0	0.419648	0.538	0.047	0
FAM3D	0	-1.04705	0.723	0.503	0
FAM46A	0	0.72421	0.458	0	0
FAM49B	0	0.401072	0.58	0.062	0
FAM50A	0	0.403386	0.597	0.07	0
FAM53C	0	-0.290045	0.252	0.086	0
FAM58A	0	0.441309	0.457	0	0
FAM60A	0	0.772336	0.621	0	0
FAM84B	0	0.393687	0.441	0.024	0
FAM96B	0	0.613762	0.844	0.205	0
FAR1	0	-0.610644	0.307	0.151	0
FARP2	0	-0.547967	0.241	0.123	0
FASTK	0	-0.318283	0.399	0.129	0
FAT1	0	-0.925365	0.425	0.234	0
FAU	0	0.53129	0.979	0.661	0
FBL	0	0.860095	0.814	0.157	0
FBLIM1	0	-0.940744	0.29	0.221	0
FBRS	0	-0.264111	0.244	0.089	0
FBXO34	0	-0.259193	0.272	0.09	0
FCGBP	0	-3.08973	0.148	0.315	0
FDFT1	0	0.503005	0.651	0.133	0
FDPS	0	0.299768	0.743	0.212	0
FDX1	0	0.60707	0.646	0.047	0
FERMT1	0	0.88686	0.684	0.071	0
FGD4	0	-0.41262	0.166	0.101	0
FGFR4	0	-0.267993	0.301	0.068	0
FHL2	0	1.09086	0.796	0.115	0
FIBP	0	0.272894	0.596	0.087	0
FKBP1A	0	0.773346	0.834	0.175	0
FKBP2	0	-0.427415	0.821	0.379	0
FKBP4	0	0.339697	0.667	0.129	0
FKBP9	0	0.265938	0.445	0.038	0
FLII	0	-0.315247	0.347	0.121	0
FLJ20021	0	0.284181	0.286	0	0
FLNA	0	0.458562	0.381	0.011	0
FLNB	0	-0.656723	0.577	0.249	0
FMN1	0	-0.705241	0.086	0.121	0
FNBP1L	0	-0.334885	0.34	0.123	0
FNBP4	0	-0.252653	0.481	0.128	0
FNTA	0	0.342791	0.506	0.051	0
FO538757.2	0	0.318984	0.305	0	0
FOS	0	-1.65971	0.818	0.755	0
FOSB	0	-1.93166	0.741	0.637	0
FOSL1	0	0.522924	0.458	0.03	0
FOSL2	0	-0.311122	0.475	0.159	0
FOXP1	0	-0.452469	0.523	0.203	0
FRMD1	0	-0.745157	0.085	0.133	0
FRYL	0	-1.55154	0.355	0.367	0
FTL	0	1.30379	0.989	0.692	0
FUBP1	0	-0.278104	0.329	0.096	0
FUCA2	0	0.275443	0.472	0.052	0
FUNDC2	0	0.422493	0.611	0.076	0
FURIN	0	-0.35924	0.228	0.084	0
FUS	0	-0.708236	0.829	0.418	0
FUT2	0	-0.392494	0.303	0.13	0
FUT6	0	-0.654607	0.181	0.146	0
FXYD5	0	1.41849	0.79	0.012	0
FZD5	0	-0.278799	0.295	0.101	0
G3BP2	0	-0.412226	0.56	0.186	0
GABARAPL2	0	0.456302	0.768	0.144	0
GABPB1-AS1	0	-0.598989	0.23	0.12	0
GADD45A	0	0.507904	0.694	0.131	0
GADD45B	0	-1.64882	0.488	0.413	0
GADD45GIP1	0	0.937062	0.853	0.13	0
GAK	0	-0.553935	0.403	0.18	0
GAL	0	0.765304	0.403	0	0
GALE	0	-0.389273	0.551	0.208	0
GALK1	0	0.256106	0.338	0.015	0
GALM	0	-0.358577	0.334	0.122	0
GALNT1	0	0.355759	0.504	0.068	0
GALNT5	0	-0.284143	0.256	0.107	0
GALNT7	0	-0.349771	0.342	0.141	0
GAPDH	0	1.52385	0.989	0.734	0
GARS	0	0.522546	0.555	0.04	0
GBA2	0	-0.643688	0.199	0.142	0
GBAS	0	0.545465	0.515	0	0
GBF1	0	-0.463653	0.157	0.094	0
GCC2	0	-1.01902	0.512	0.322	0
GCN1	0	-0.275949	0.25	0.076	0
GCSH	0	0.759633	0.625	0.024	0
GDF15	0	2.27818	0.841	0.109	0
GDI2	0	0.576698	0.799	0.157	0
GGA1	0	-0.506389	0.384	0.158	0
GGCT	0	0.763358	0.752	0.108	0
GGH	0	1.31996	0.661	0.052	0
GGT6	0	-0.601501	0.251	0.163	0
GID8	0	0.502164	0.675	0.07	0
GIGYF2	0	-0.444815	0.253	0.119	0
GJB3	0	0.447479	0.413	0.023	0
GK5	0	-0.425906	0.2	0.107	0
GLO1	0	0.762364	0.697	0.065	0
GLRX	0	0.455663	0.614	0.109	0
GLRX3	0	0.590782	0.683	0.076	0
GLRX5	0	0.395965	0.575	0.053	0
GLTSCR2	0	2.37483	0.913	0	0
GLUL	0	-0.343087	0.611	0.222	0
GLYCTK	0	-0.257123	0.174	0.064	0
GLYR1	0	-0.348428	0.306	0.12	0
GMDS	0	0.557943	0.699	0.105	0
GNA11	0	-0.474347	0.359	0.148	0
GNB2	0	0.563856	0.819	0.194	0
GNB2L1	0	4.56904	0.979	0	0
GNG5	0	0.393394	0.875	0.264	0
GOLGA2	0	-0.428179	0.341	0.151	0
GOLGA3	0	-0.565257	0.301	0.151	0
GOLGA4	0	-1.03335	0.622	0.346	0
GOLGB1	0	-1.65056	0.495	0.407	0
GOLIM4	0	-0.546472	0.457	0.227	0
GOLM1	0	-0.383521	0.587	0.215	0
GON4L	0	-0.686715	0.258	0.155	0
GOT1	0	-0.297362	0.315	0.108	0
GOT2	0	0.317136	0.49	0.046	0
GPA33	0	-1.15355	0.367	0.285	0
GPATCH2	0	-0.537816	0.264	0.143	0
GPATCH2L	0	-0.364305	0.265	0.097	0
GPATCH8	0	-0.251715	0.296	0.096	0
GPBP1	0	-0.408916	0.611	0.212	0
GPBP1L1	0	-0.484189	0.425	0.17	0
GPCPD1	0	0.277822	0.396	0.035	0
GPRC5A	0	0.376409	0.832	0.269	0
GPX1	0	2.21144	0.902	0	0
GPX2	0	0.975021	0.864	0.299	0
GPX4	0	0.847379	0.925	0.329	0
GRAMD4	0	-0.383774	0.132	0.08	0
GRINA	0	0.484586	0.557	0.034	0
GRIPAP1	0	-0.370696	0.225	0.097	0
GRSF1	0	0.543538	0.659	0.073	0
GSDMB	0	-0.475816	0.148	0.105	0
GSDMD	0	-0.437029	0.493	0.183	0
GSE1	0	-0.370863	0.316	0.119	0
GSN	0	-0.865531	0.519	0.253	0
GSPT1	0	0.364962	0.706	0.116	0
GSTK1	0	-0.29521	0.795	0.33	0
GSTO1	0	0.338366	0.696	0.147	0
GSTP1	0	1.15889	0.956	0.48	0
GTF2A1	0	-0.432921	0.146	0.085	0
GTF2A2	0	0.412985	0.692	0.134	0
GTF2B	0	-0.288441	0.325	0.112	0
GTF2E2	0	0.252987	0.411	0.029	0
GTF2F1	0	-0.379811	0.424	0.14	0
GTF2F2	0	0.263872	0.573	0.077	0
GTF2H5	0	0.349741	0.635	0.09	0
GTF3A	0	1.14447	0.769	0.049	0
GTF3C1	0	-0.258426	0.153	0.06	0
GUCA2A	0	-3.42483	0.087	0.208	0
GUCY2C	0	-0.251558	0.219	0.092	0
GUK1	0	1.16474	0.924	0.262	0
H1F0	0	-0.562675	0.515	0.263	0
H1FX	0	0.286559	0.508	0.055	0
H2AFV	0	0.937316	0.809	0.13	0
H2AFY	0	0.555975	0.822	0.184	0
H2AFZ	0	1.06003	0.891	0.277	0
H3F3A	0	0.56487	0.965	0.643	0
HACD3	0	0.392483	0.554	0.057	0
HADHA	0	-0.656396	0.613	0.273	0
HADHB	0	-0.390391	0.496	0.173	0
HAUS1	0	0.252901	0.347	0.03	0
HAX1	0	0.293214	0.622	0.1	0
HBEGF	0	0.632707	0.659	0.112	0
HCG18	0	-0.304006	0.208	0.089	0
HDAC2	0	0.536621	0.704	0.096	0
HDAC6	0	-0.457929	0.128	0.081	0
HDDC2	0	0.323115	0.58	0.072	0
HDGF	0	0.384047	0.732	0.147	0
HDHD3	0	-0.398416	0.521	0.189	0
HDLBP	0	-0.55821	0.712	0.3	0
HEBP2	0	0.971388	0.805	0.099	0
HECTD1	0	-0.306265	0.367	0.119	0
HELLS	0	-0.489304	0.179	0.077	0
HELZ	0	-0.326629	0.25	0.094	0
HERC1	0	-0.400627	0.124	0.081	0
HERC2	0	-0.706588	0.26	0.157	0
HES1	0	-1.00486	0.634	0.44	0
HES4	0	0.789237	0.497	0.012	0
HES6	0	0.814142	0.565	0.063	0
HEXB	0	0.669741	0.671	0.064	0
HEXIM1	0	-1.97926	0.411	0.411	0
HIBADH	0	0.43082	0.506	0.031	0
HIBCH	0	-0.26544	0.289	0.096	0
HIGD1A	0	-0.269364	0.663	0.193	0
HIGD2A	0	0.336136	0.867	0.271	0
HINT1	0	0.671183	0.939	0.436	0
HINT2	0	0.348039	0.615	0.079	0
HIP1R	0	-0.865035	0.244	0.133	0
HIST1H1C	0	-1.31288	0.401	0.321	0
HIST1H1E	0	-1.61371	0.063	0.238	0
HIST1H2AC	0	-0.933809	0.351	0.234	0
HIST1H2AG	0	-1.41174	0.05	0.198	0
HIST1H2BG	0	-1.27392	0.189	0.232	0
HIST1H4C	0	-2.05812	0.593	0.539	0
HIST3H2A	0	0.316945	0.441	0.031	0
HLA-DRA	0	0.557127	0.437	0.072	0
HLA-E	0	-0.330825	0.833	0.4	0
HLA-F	0	-0.405531	0.416	0.188	0
HM13	0	0.304617	0.697	0.14	0
HMGA1	0	1.54955	0.876	0.161	0
HMGB1	0	0.316432	0.931	0.525	0
HMGB3	0	0.324343	0.542	0.08	0
HMGCS2	0	-1.13871	0.151	0.263	0
HMGN1	0	1.16757	0.894	0.203	0
HMGN3	0	0.250813	0.603	0.117	0
HMGXB4	0	-0.290352	0.303	0.108	0
HN1	0	2.16296	0.886	0	0
HN1L	0	0.382955	0.41	0	0
HNF4A	0	-0.415706	0.501	0.195	0
HNRNPA0	0	0.770744	0.807	0.115	0
HNRNPA1	0	1.22192	0.943	0.423	0
HNRNPA1L2	0	0.340682	0.379	0.002	0
HNRNPA2B1	0	-1.02139	0.9	0.68	0
HNRNPA3	0	-0.262583	0.829	0.391	0
HNRNPAB	0	0.284234	0.767	0.191	0
HNRNPC	0	0.486816	0.851	0.231	0
HNRNPF	0	0.362036	0.811	0.209	0
HNRNPH1	0	-0.726737	0.694	0.351	0
HNRNPH3	0	-0.332975	0.605	0.201	0
HNRNPK	0	0.373029	0.878	0.306	0
HNRNPL	0	-0.352512	0.325	0.116	0
HNRNPU	0	-0.837383	0.799	0.396	0
HOOK2	0	-0.678765	0.517	0.249	0
HOXA11-AS	0	-0.280809	0.185	0.077	0
HOXB7	0	-0.274493	0.444	0.158	0
HP1BP3	0	-0.601941	0.515	0.221	0
HPGD	0	-0.899136	0.216	0.134	0
HPRT1	0	0.426414	0.526	0.049	0
HPS4	0	-0.296542	0.202	0.068	0
HRH1	0	-0.599014	0.135	0.111	0
HRSP12	0	0.450248	0.446	0	0
HSBP1	0	0.717658	0.864	0.211	0
HSD11B2	0	-0.86425	0.361	0.224	0
HSD17B10	0	0.735171	0.724	0.093	0
HSD17B12	0	0.290861	0.675	0.133	0
HSD17B4	0	-0.30501	0.33	0.11	0
HSP90AB1	0	0.653893	0.938	0.478	0
HSP90B1	0	0.350838	0.879	0.374	0
HSPA2	0	-1.56559	0.06	0.229	0
HSPB1	0	1.62092	0.871	0.232	0
HSPB11	0	0.257808	0.487	0.066	0
HSPD1	0	1.03177	0.893	0.286	0
HSPE1	0	1.03055	0.933	0.361	0
HSPH1	0	0.50105	0.685	0.142	0
IAH1	0	0.262734	0.533	0.059	0
ICE2	0	-0.284049	0.173	0.071	0
ICT1	0	0.472724	0.469	0	0
ID2	0	-0.983262	0.675	0.461	0
ID3	0	-0.920739	0.459	0.355	0
IDH2	0	0.956418	0.764	0.093	0
IER2	0	-0.625709	0.861	0.504	0
IER3	0	0.492001	0.881	0.405	0
IER3IP1	0	0.356874	0.572	0.074	0
IER5	0	-0.390119	0.466	0.184	0
IFI27	0	-0.358042	0.905	0.603	0
IFI6	0	1.54103	0.402	0.026	0
IFITM1	0	0.888635	0.539	0.033	0
IFITM2	0	0.628054	0.48	0.042	0
IFITM3	0	2.50055	0.916	0.112	0
IFNGR2	0	0.416531	0.604	0.064	0
IFRD1	0	-0.613485	0.708	0.311	0
IGBP1	0	0.487314	0.736	0.144	0
IGF2BP2	0	-0.40258	0.378	0.132	0
IGF2R	0	-0.331416	0.254	0.088	0
IGFBP2	0	1.38376	0.684	0.087	0
IGHA1	0	-3.50915	0.391	0.628	0
IGHG4	0	0.698556	0.31	0.011	0
IGKC	0	-2.5308	0.668	0.79	0
IGLC2	0	-1.91107	0.368	0.395	0
IGLC3	0	-1.84128	0.234	0.335	0
IK	0	-0.260338	0.429	0.133	0
IKBKB	0	-0.32248	0.156	0.068	0
IL17RB	0	-0.517571	0.162	0.056	0
IL32	0	0.402553	0.88	0.256	0
IL4R	0	-0.335217	0.248	0.104	0
ILF2	0	0.358553	0.705	0.135	0
ILF3	0	-0.456984	0.672	0.23	0
ILF3-AS1	0	0.347428	0.304	0	0
IMP3	0	0.550154	0.596	0.048	0
IMPA1	0	-0.438759	0.164	0.105	0
IMPA2	0	-0.280557	0.419	0.136	0
IMPDH1	0	0.265367	0.408	0.028	0
IMPDH2	0	0.688747	0.766	0.135	0
INADL	0	0.325086	0.344	0	0
INAVA	0	-0.8539	0	0.145	0
INF2	0	-0.656686	0.444	0.217	0
ING5	0	-0.435382	0.154	0.091	0
INO80C	0	0.425261	0.501	0.049	0
INPP1	0	0.250097	0.403	0.043	0
INPPL1	0	-0.277901	0.199	0.072	0
INSIG1	0	1.14869	0.608	0.049	0
INTS6	0	-0.968575	0.369	0.241	0
IP6K2	0	-0.2774	0.603	0.193	0
IQGAP1	0	-0.825373	0.624	0.295	0
IRF1	0	-0.476835	0.515	0.215	0
IRF2BP2	0	0.370716	0.728	0.139	0
IRF3	0	-0.765243	0.465	0.221	0
IRF6	0	-0.302045	0.425	0.132	0
IRF7	0	-0.275219	0.28	0.098	0
IRS2	0	0.468148	0.494	0.055	0
ISCU	0	0.559734	0.685	0.086	0
ISG15	0	0.609874	0.643	0.117	0
IST1	0	-0.3499	0.424	0.143	0
ITCH	0	-0.285909	0.208	0.086	0
ITGAE	0	0.29672	0.491	0.051	0
ITGB1BP1	0	0.429319	0.577	0.048	0
ITM2B	0	0.608033	0.82	0.176	0
ITM2C	0	-1.22996	0.727	0.471	0
ITPA	0	0.528302	0.639	0.095	0
ITPR2	0	-0.655769	0.139	0.092	0
ITPR3	0	-0.485884	0.393	0.142	0
ITSN2	0	-0.27245	0.283	0.099	0
IVNS1ABP	0	-0.802906	0.446	0.221	0
IWS1	0	-0.329926	0.306	0.111	0
JAGN1	0	0.2858	0.52	0.056	0
JCHAIN	0	-2.03649	0.187	0.363	0
JMJD1C	0	-0.311347	0.497	0.16	0
JOSD2	0	0.317465	0.518	0.054	0
JPT1	0	-1.58035	0	0.283	0
JTB	0	1.12894	0.872	0.155	0
JUN	0	-1.20791	0.875	0.645	0
JUND	0	-0.608717	0.809	0.436	0
JUP	0	-0.323435	0.723	0.271	0
KALRN	0	-0.272284	0.158	0.063	0
KANSL1	0	-0.745371	0.214	0.165	0
KANSL3	0	-0.282739	0.126	0.057	0
KARS	0	0.511032	0.666	0.076	0
KCNQ1OT1	0	-0.622816	0.39	0.2	0
KDELR1	0	0.350055	0.801	0.206	0
KDELR2	0	1.2173	0.858	0.14	0
KDM2A	0	-0.326556	0.371	0.121	0
KDM4C	0	-0.384042	0.135	0.078	0
KDM5A	0	-0.508287	0.339	0.144	0
KDM5B	0	-0.326233	0.274	0.102	0
KDM6B	0	-0.257863	0.436	0.125	0
KHDC4	0	-0.949007	0	0.162	0
KHDRBS1	0	0.581176	0.751	0.099	0
KIAA0101	0	0.725756	0.355	0	0
KIAA0226L	0	0.388568	0.303	0	0
KIAA0232	0	-0.270781	0.19	0.076	0
KIAA0319L	0	-0.370967	0.24	0.11	0
KIAA0907	0	0.379726	0.361	0	0
KIAA1109	0	-0.622579	0.169	0.129	0
KIAA1191	0	-0.252943	0.354	0.095	0
KIAA1217	0	-0.525593	0.217	0.11	0
KIAA1522	0	-0.27361	0.369	0.12	0
KIAA1671	0	-0.281858	0.241	0.085	0
KIDINS220	0	-0.261691	0.248	0.087	0
KIF13B	0	-0.801943	0.18	0.168	0
KIF16B	0	-0.515687	0.321	0.144	0
KIF1B	0	-0.367334	0.22	0.082	0
KIF1C	0	-0.450417	0.391	0.138	0
KIF22	0	-0.297703	0.235	0.089	0
KIF5B	0	0.58636	0.812	0.19	0
KIN	0	-0.483951	0.207	0.109	0
KLC4	0	-0.305127	0.239	0.094	0
KLF3	0	-0.287604	0.643	0.21	0
KLK1	0	-0.687093	0.414	0.192	0
KMT2A	0	-0.346534	0.309	0.112	0
KMT2C	0	-0.866308	0.37	0.199	0
KMT2D	0	-0.461453	0.138	0.077	0
KMT2E	0	-0.921254	0.597	0.323	0
KMT2E-AS1	0	-0.793488	0.156	0.154	0
KNOP1	0	-0.342693	0.402	0.132	0
KRT10	0	1.04884	0.785	0.068	0
KRT19	0	0.779899	0.945	0.473	0
KRT20	0	-1.86207	0.469	0.387	0
KRT23	0	0.611708	0.347	0.002	0
KRT7	0	0.874976	0.365	0.004	0
KRTCAP3	0	0.575176	0.689	0.091	0
KTN1	0	-0.409948	0.77	0.296	0
KXD1	0	0.266671	0.57	0.07	0
LAGE3	0	0.69528	0.645	0.036	0
LAMA3	0	-1.05338	0.413	0.159	0
LAMB1	0	-0.286074	0.171	0.067	0
LAMP1	0	0.520867	0.753	0.129	0
LAMP2	0	0.317957	0.518	0.061	0
LAMTOR1	0	0.304308	0.755	0.158	0
LAMTOR2	0	0.463185	0.795	0.177	0
LAMTOR5	0	0.648474	0.85	0.198	0
LAPTM4A	0	0.750089	0.77	0.124	0
LAPTM4B	0	0.55661	0.538	0.029	0
LARP1B	0	-0.364601	0.345	0.12	0
LARP4B	0	-0.257203	0.282	0.089	0
LARS	0	-0.280089	0.42	0.121	0
LASP1	0	-0.420006	0.576	0.19	0
LCN2	0	2.50535	0.777	0.076	0
LCOR	0	-0.565872	0.291	0.157	0
LDHA	0	1.58966	0.919	0.278	0
LDHB	0	1.36934	0.797	0.151	0
LDLR	0	-0.78251	0.692	0.303	0
LENG8	0	-0.577661	0.417	0.178	0
LETM1	0	-0.368489	0.363	0.132	0
LGALS1	0	0.794798	0.397	0.032	0
LGALS3	0	-0.496549	0.951	0.676	0
LGALS4	0	-1.5311	0.951	0.847	0
LGALS9	0	-0.659369	0.529	0.25	0
LIF	0	0.317936	0.33	0.022	0
LIMA1	0	-1.01372	0.512	0.306	0
LIMK2	0	-0.607786	0.229	0.127	0
LIMS1	0	0.289285	0.491	0.046	0
LINC00116	0	0.457434	0.421	0	0
LINC00152	0	0.6835	0.525	0	0
LINC00493	0	1.59919	0.839	0	0
LINC00511	0	-0.250591	0.29	0.081	0
LINC00657	0	1.13386	0.74	0	0
LINC00668	0	-0.486249	0.172	0.07	0
LINC00969	0	0.450098	0.417	0	0
LINC00998	0	0.514269	0.49	0	0
LINC01133	0	-0.678183	0.394	0.174	0
LINC01207	0	0.412718	0.318	0	0
LINC01420	0	0.744317	0.599	0	0
LIPG	0	-0.332841	0.271	0.067	0
LIPH	0	-0.65709	0.463	0.216	0
LLGL2	0	-0.980563	0.713	0.401	0
LLNLR-245B6.1	0	0.344858	0.358	0	0
LMAN2	0	0.458891	0.778	0.159	0
LMF2	0	-0.332636	0.236	0.102	0
LMNA	0	-0.365538	0.878	0.464	0
LMO7	0	-0.300055	0.673	0.236	0
LNPEP	0	-0.250075	0.187	0.074	0
LPCAT4	0	-0.409918	0.248	0.122	0
LPIN3	0	-0.297858	0.183	0.08	0
LPP	0	-0.553338	0.496	0.208	0
LRBA	0	-0.622296	0.257	0.127	0
LRP1	0	-0.373774	0.229	0.091	0
LRP5	0	-0.311049	0.299	0.088	0
LRRC59	0	0.423924	0.718	0.125	0
LSG1	0	-0.337053	0.185	0.079	0
LSM1	0	0.419078	0.617	0.068	0
LSM2	0	0.76314	0.721	0.067	0
LSM3	0	0.535979	0.797	0.166	0
LSM4	0	1.23235	0.839	0.099	0
LSM5	0	0.936111	0.826	0.128	0
LSM6	0	0.355103	0.599	0.081	0
LSM7	0	0.950098	0.896	0.214	0
LSM8	0	0.399261	0.709	0.127	0
LSR	0	0.327105	0.8	0.214	0
LTA4H	0	0.321144	0.52	0.051	0
LUC7L	0	-0.482153	0.3	0.131	0
LUC7L3	0	-1.69096	0.6	0.47	0
LURAP1L	0	0.352796	0.487	0.057	0
LUZP1	0	-0.630908	0.456	0.198	0
LY6E	0	1.39796	0.709	0.007	0
LYPLA1	0	0.525538	0.714	0.099	0
LYRM1	0	0.254052	0.433	0.032	0
LYRM4	0	0.424168	0.515	0.033	0
LYZ	0	1.84875	0.536	0.047	0
MACC1	0	0.305193	0.459	0.044	0
MACF1	0	-0.404917	0.374	0.135	0
MACROD1	0	0.4458	0.57	0.053	0
MAD2L2	0	0.268661	0.325	0.011	0
MAF1	0	0.496832	0.679	0.085	0
MAGED2	0	0.254428	0.427	0.061	0
MAGI1	0	-0.273128	0.211	0.076	0
MAGI3	0	-0.436734	0.172	0.104	0
MAGOH	0	0.303472	0.639	0.112	0
MAL2	0	1.04193	0.802	0.145	0
MALAT1	0	-2.03167	0.98	0.926	0
MALL	0	-0.479714	0.494	0.155	0
MALSU1	0	0.559341	0.555	0.026	0
MAN2C1	0	-0.711586	0.155	0.132	0
MANBAL	0	0.443034	0.542	0.039	0
MANF	0	0.780383	0.712	0.081	0
MAOA	0	-0.785625	0.239	0.19	0
MAP1LC3B	0	0.428793	0.782	0.171	0
MAP2K3	0	0.294128	0.64	0.108	0
MAP3K11	0	-0.458197	0.392	0.146	0
MAP4	0	-0.27231	0.447	0.129	0
MAP7	0	-0.602744	0.475	0.186	0
MAPK3	0	-0.62977	0.434	0.209	0
MAPRE1	0	0.471026	0.672	0.096	0
2025-03-06	0	-0.355226	0.479	0.15	0
2025-03-07	0	-0.299842	0.265	0.094	0
MARCKSL1	0	1.15337	0.894	0.219	0
MARVELD3	0	-0.393176	0.379	0.142	0
MAST2	0	-0.4335	0.186	0.105	0
MAT2A	0	-0.973784	0.417	0.241	0
MAVS	0	-0.476474	0.327	0.137	0
MBD3	0	-0.313444	0.228	0.086	0
MBD4	0	-0.353202	0.282	0.108	0
MBNL1	0	-0.804044	0.414	0.241	0
MBNL2	0	-0.323567	0.259	0.091	0
MBTPS1	0	-0.348008	0.287	0.098	0
MCF2L	0	-0.321417	0.15	0.066	0
MCL1	0	0.373935	0.837	0.287	0
MCRIP2	0	-0.810438	0	0.153	0
MCTP2	0	-0.594626	0.143	0.12	0
MCTS1	0	0.506463	0.685	0.096	0
MCUR1	0	0.383789	0.535	0.048	0
MDH2	0	0.801289	0.857	0.199	0
MDK	0	0.977985	0.733	0.144	0
MDM2	0	-0.321021	0.25	0.087	0
MDM4	0	-0.433561	0.332	0.132	0
MDN1	0	-0.493351	0.151	0.082	0
MEA1	0	0.335441	0.607	0.068	0
MEAF6	0	0.259117	0.571	0.076	0
MED15	0	-0.327242	0.358	0.111	0
MED29	0	-0.85205	0.292	0.193	0
MED30	0	0.40168	0.451	0.027	0
MEPCE	0	-0.7051	0.248	0.147	0
MESDC1	0	0.37955	0.395	0	0
MESDC2	0	0.582935	0.533	0	0
MEST	0	0.329834	0.491	0.042	0
MET	0	0.303791	0.413	0.027	0
METTL12	0	0.485478	0.347	0	0
METTL17	0	-0.446458	0.176	0.09	0
METTL5	0	0.566646	0.699	0.076	0
METTL9	0	0.656283	0.701	0.055	0
MFF	0	0.450323	0.641	0.071	0
MFSD10	0	0.43257	0.605	0.06	0
MGEA5	0	0.487848	0.469	0	0
MGLL	0	-0.890521	0.543	0.258	0
MGST1	0	0.706567	0.823	0.195	0
MGST2	0	0.360599	0.713	0.146	0
MGST3	0	0.384687	0.837	0.244	0
MIA3	0	-0.506013	0.288	0.13	0
MICAL1	0	-0.409559	0.157	0.085	0
MICAL3	0	-0.501551	0.223	0.12	0
MICALL2	0	-0.547171	0.238	0.122	0
MICU1	0	-0.395499	0.224	0.096	0
MIDN	0	-0.298703	0.686	0.255	0
MIER1	0	-0.676279	0.281	0.17	0
MIF	0	1.87848	0.932	0.108	0
MINK1	0	-0.501881	0.254	0.126	0
MINOS1	0	0.508335	0.85	0.243	0
MIR194-2HG	0	-1.16543	0.157	0.191	0
MIR222HG	0	-0.41877	0.218	0.093	0
MIR22HG	0	-0.947047	0.225	0.209	0
MIR4435-2HG	0	0.443047	0.49	0.026	0
MIS18BP1	0	-0.408786	0.192	0.097	0
MISP	0	-0.283645	0.781	0.313	0
MKI67	0	-0.251973	0.239	0.061	0
MKKS	0	0.874022	0.7	0.037	0
MKNK2	0	-0.357953	0.504	0.174	0
MLEC	0	0.253299	0.747	0.197	0
MLF2	0	0.312913	0.766	0.175	0
MLLT4	0	0.622123	0.552	0	0
MLLT6	0	-0.34169	0.34	0.103	0
MLPH	0	-0.29363	0.291	0.123	0
MLX	0	-0.355193	0.444	0.151	0
MLXIP	0	-0.735222	0.554	0.265	0
MMADHC	0	0.512185	0.707	0.09	0
MMP24-AS1	0	1.02721	0.702	0	0
MMP7	0	1.4616	0.355	0	0
MNT	0	-0.279557	0.264	0.093	0
MOB1A	0	0.266934	0.623	0.101	0
MOGAT3	0	-0.508634	0.144	0.101	0
MORF4L2	0	0.55431	0.772	0.151	0
MPC2	0	0.418138	0.825	0.208	0
MPDU1	0	-0.462611	0.347	0.146	0
MPG	0	0.719711	0.701	0.06	0
MPHOSPH8	0	-0.760737	0.578	0.284	0
MPLKIP	0	0.695945	0.714	0.067	0
MPND	0	-0.289714	0.21	0.077	0
MPP5	0	-0.267513	0.178	0.074	0
MPRIP	0	-0.260949	0.327	0.093	0
MPST	0	0.379585	0.831	0.227	0
MPZL1	0	0.292686	0.533	0.06	0
MRFAP1	0	0.485728	0.743	0.121	0
MROH1	0	-0.361338	0.27	0.101	0
MRPL11	0	0.508388	0.701	0.095	0
MRPL12	0	0.71513	0.769	0.115	0
MRPL13	0	0.503684	0.681	0.107	0
MRPL14	0	0.698458	0.828	0.16	0
MRPL15	0	0.323355	0.566	0.068	0
MRPL17	0	0.381808	0.548	0.061	0
MRPL18	0	0.565359	0.714	0.127	0
MRPL19	0	0.30957	0.518	0.055	0
MRPL20	0	0.578895	0.791	0.152	0
MRPL22	0	0.309381	0.565	0.084	0
MRPL23	0	0.906532	0.77	0.06	0
MRPL24	0	0.387768	0.524	0.046	0
MRPL3	0	0.423939	0.654	0.083	0
MRPL32	0	0.438628	0.697	0.101	0
MRPL33	0	0.385436	0.746	0.143	0
MRPL36	0	0.684729	0.711	0.079	0
MRPL37	0	0.523004	0.622	0.052	0
MRPL4	0	0.648712	0.691	0.079	0
MRPL40	0	0.250392	0.541	0.074	0
MRPL41	0	0.756216	0.835	0.143	0
MRPL42	0	0.352519	0.649	0.093	0
MRPL43	0	0.348549	0.641	0.092	0
MRPL47	0	0.265637	0.596	0.101	0
MRPL48	0	0.312439	0.517	0.059	0
MRPL50	0	0.415316	0.575	0.053	0
MRPL51	0	0.754949	0.833	0.162	0
MRPL55	0	0.338036	0.659	0.105	0
MRPL57	0	0.494144	0.799	0.173	0
MRPL9	0	0.457283	0.575	0.044	0
MRPS12	0	0.509604	0.752	0.134	0
MRPS14	0	0.321668	0.53	0.055	0
MRPS15	0	0.55702	0.74	0.107	0
MRPS16	0	0.365385	0.699	0.116	0
MRPS2	0	0.401938	0.551	0.052	0
MRPS21	0	0.383277	0.635	0.116	0
MRPS23	0	0.337801	0.532	0.053	0
MRPS26	0	0.763288	0.686	0.068	0
MRPS33	0	0.391703	0.751	0.13	0
MRPS34	0	0.738533	0.787	0.125	0
MRPS35	0	0.394185	0.678	0.112	0
MS4A12	0	-1.81273	0.011	0.171	0
MSRB2	0	0.463768	0.619	0.067	0
MST1R	0	-0.25438	0.209	0.074	0
MT-ATP8	0	-1.63472	0.324	0.387	0
MT-ND2	0	1.13284	0.98	0.844	0
MT-ND3	0	-1.57504	0.954	0.923	0
MT-ND4L	0	-1.23632	0.833	0.579	0
MT-ND5	0	-0.683507	0.937	0.753	0
MT-ND6	0	-0.457829	0.472	0.187	0
MT1E	0	-2.32371	0.256	0.506	0
MT1F	0	-0.825365	0.209	0.155	0
MT1G	0	-2.92577	0.358	0.495	0
MT1M	0	-1.58215	0.05	0.192	0
MT1X	0	-1.09156	0.486	0.339	0
MT2A	0	-1.80333	0.52	0.418	0
MTCH1	0	0.541436	0.75	0.132	0
MTCH2	0	0.565431	0.724	0.115	0
MTDH	0	1.22519	0.847	0.136	0
MTHFD1L	0	0.266923	0.335	0.009	0
MTHFD2	0	0.613106	0.583	0.046	0
MTHFR	0	-0.345849	0.142	0.072	0
MTMR11	0	-0.769447	0.273	0.19	0
MTRNR2L1	0	-1.51187	0.156	0.295	0
MTRNR2L12	0	-5.70978	0.399	0.839	0
MTRNR2L8	0	-4.65529	0.339	0.773	0
MTUS1	0	-0.46937	0.221	0.121	0
MUC1	0	-0.337877	0.468	0.231	0
MUC12	0	-2.30916	0.55	0.432	0
MUC2	0	-3.81579	0	0.229	0
MUC20-OT1	0	-1.33602	0	0.23	0
MUC4	0	-2.49782	0.151	0.437	0
MUC5B	0	-0.97526	0.294	0.234	0
MUM1	0	-0.251755	0.269	0.078	0
MVP	0	-0.714083	0.618	0.303	0
MXD1	0	-0.487574	0.459	0.174	0
MYADM	0	-0.488645	0.49	0.201	0
MYC	0	0.994263	0.676	0.082	0
MYDGF	0	1.35669	0.848	0.088	0
MYEOV2	0	1.33763	0.805	0	0
MYH14	0	-0.515591	0.626	0.247	0
MYH9	0	-0.870712	0.718	0.36	0
MYL6	0	-0.425113	0.97	0.741	0
MYO10	0	-0.360233	0.452	0.148	0
MYO15B	0	-0.744063	0.265	0.133	0
MYO19	0	-0.463231	0.243	0.099	0
MYO1A	0	-0.896041	0.139	0.178	0
MYO1C	0	-0.801705	0.391	0.228	0
MYO1D	0	-0.43722	0.43	0.169	0
MYO1E	0	-0.794982	0.314	0.167	0
MYO5C	0	-0.454595	0.191	0.103	0
MYO6	0	-0.293488	0.579	0.184	0
MYO7B	0	-0.870281	0.194	0.177	0
MYO9A	0	-0.366967	0.13	0.079	0
MYO9B	0	-0.271828	0.203	0.078	0
MYSM1	0	-0.454316	0.143	0.101	0
MZT1	0	0.352445	0.446	0.035	0
MZT2A	0	1.44999	0.871	0.092	0
MZT2B	0	0.866125	0.868	0.175	0
N4BP2L2	0	-0.816911	0.578	0.32	0
NAA10	0	0.754115	0.775	0.11	0
NAA20	0	0.728252	0.713	0.081	0
NAA60	0	-0.28969	0.28	0.097	0
NAAA	0	-0.33278	0.171	0.086	0
NABP1	0	-0.779927	0.265	0.165	0
NACA	0	0.984	0.968	0.537	0
NADSYN1	0	-0.731633	0.298	0.155	0
NAMPT	0	0.252987	0.64	0.132	0
NANS	0	-0.478085	0.727	0.312	0
NAP1L1	0	1.53458	0.874	0.119	0
NAPA	0	-0.413754	0.481	0.171	0
NARS	0	-0.355533	0.516	0.173	0
NASP	0	-0.518685	0.467	0.196	0
NBEAL1	0	0.434484	0.862	0.246	0
NBEAL2	0	-0.321341	0.203	0.065	0
NBL1	0	0.378651	0.734	0.173	0
NBR1	0	-0.356418	0.32	0.125	0
NCBP2	0	0.302018	0.582	0.078	0
NCBP2-AS2	0	0.434511	0.591	0.055	0
NCBP3	0	-0.294501	0.249	0.095	0
NCL	0	-0.431816	0.832	0.4	0
NCOA7	0	0.725914	0.74	0.134	0
NCOR1	0	-0.616568	0.63	0.263	0
NDEL1	0	-0.326779	0.258	0.098	0
NDFIP1	0	0.565352	0.631	0.063	0
NDRG1	0	-0.309892	0.5	0.217	0
NDRG2	0	-0.618793	0.223	0.144	0
NDUFA1	0	-0.458639	0.899	0.512	0
NDUFA11	0	0.286353	0.869	0.28	0
NDUFA13	0	-0.445069	0.791	0.356	0
NDUFA3	0	-0.370926	0.761	0.32	0
NDUFA4	0	1.26066	0.935	0.31	0
NDUFA7	0	0.263029	0.437	0.041	0
NDUFA8	0	0.478898	0.71	0.115	0
NDUFAB1	0	1.02882	0.834	0.127	0
NDUFAF3	0	0.339298	0.641	0.105	0
NDUFAF4	0	0.307096	0.524	0.068	0
NDUFB1	0	-0.635537	0.706	0.333	0
NDUFB11	0	0.645581	0.888	0.276	0
NDUFB5	0	0.490475	0.769	0.135	0
NDUFB6	0	0.40973	0.698	0.129	0
NDUFB7	0	-0.493978	0.905	0.498	0
NDUFB9	0	1.28284	0.882	0.214	0
NDUFC2	0	0.693404	0.822	0.158	0
NDUFS1	0	-0.317091	0.377	0.122	0
NDUFS3	0	0.284013	0.684	0.133	0
NDUFS5	0	0.720635	0.928	0.36	0
NDUFV3	0	-0.575221	0.415	0.193	0
NEAT1	0	-1.25344	0.914	0.756	0
NEDD4L	0	-0.866181	0.357	0.213	0
NEDD8	0	0.582274	0.847	0.208	0
NEK6	0	0.335837	0.448	0.031	0
NELFCD	0	0.345755	0.581	0.068	0
NEMF	0	-0.513906	0.395	0.168	0
NENF	0	1.16375	0.811	0.054	0
NEO1	0	-0.381157	0.183	0.099	0
NET1	0	-0.608871	0.653	0.262	0
NFATC2IP	0	-0.356011	0.327	0.124	0
NFE2L1	0	-0.457967	0.321	0.128	0
NFE2L3	0	0.427381	0.461	0.009	0
NFKB2	0	-0.299625	0.284	0.093	0
NFKBIA	0	0.612695	0.829	0.304	0
NFKBIZ	0	-0.396507	0.41	0.164	0
NFX1	0	-0.329744	0.177	0.073	0
NHP2	0	0.955301	0.834	0.142	0
NHSL1	0	-0.406224	0.187	0.09	0
NIFK	0	0.263251	0.589	0.087	0
NINJ1	0	0.284893	0.431	0.028	0
NIPBL	0	-0.594871	0.364	0.175	0
NISCH	0	-0.26903	0.166	0.063	0
NIT2	0	0.297793	0.512	0.063	0
NKTR	0	-0.970076	0.469	0.253	0
NLRC5	0	-1.05476	0.204	0.2	0
[truncated: 1,463 more rows]

## Sheet: DEGs_Epithelialcells_TumorvsNAT
	p_val	avg_log2FC	pct.1	pct.2	p_val_adj
[truncated: 1,592 more rows]
