# Supplementary material for: Challenging the control through a single-cell perspective on normal adjacent tissue in colorectal cancer
Source: iScience. 2026 Apr 9;29(6):115671. doi: 10.1016/j.isci.2026.115671 (PMC13276536; doi:10.1016/j.isci.2026.115671)
Supplement: Table S9. DEGs_Macrophages [file mmc10.xlsx]

## Sheet: DEGs_Macrophages_HCvsNAT
	p_val	avg_log2FC	pct.1	pct.2	p_val_adj
SEPP1	4.22542e-121	-5.68164	0	0.962	1.58851e-116
ATP5F1E	3.05228e-120	4.75478	0.975	0	1.14748e-115
ATP5E	2.09027e-119	-4.12018	0	0.956	7.85815e-115
GPX1	3.48038e-116	-4.24148	0	0.943	1.30841e-111
GNB2L1	2.75014e-102	-3.34158	0	0.88	1.03389e-97
RACK1	8.06507e-94	3.82705	0.889	0	3.03198e-89
SELENOP	5.97058e-87	5.50578	0.858	0	2.24458e-82
ATP5G2	2.13845e-86	-2.80469	0	0.791	8.03929e-82
ATP5L	2.13845e-86	-2.84532	0	0.791	8.03929e-82
RPS17	6.35646e-85	-2.72511	0.425	0.956	2.38965e-80
ATP5MG	8.12044e-81	3.17835	0.828	0	3.0528e-76
SELK	2.19833e-80	-2.72812	0	0.753	8.26442e-76
TCEB2	2.21836e-69	-2.22359	0	0.677	8.3397e-65
ATP5MC2	2.67922e-67	2.66196	0.748	0	1.00723e-62
C14orf2	2.69898e-64	-2.02342	0	0.639	1.01465e-59
ATP5ME	2.3209e-62	2.47049	0.714	0	8.72519e-58
ELOB	2.3209e-62	2.43244	0.714	0	8.72519e-58
ATP5D	3.08963e-60	-1.89063	0	0.608	1.16152e-55
USMG5	1.92146e-59	-1.97399	0	0.601	7.22353e-55
ATP5I	1.17926e-58	-1.8583	0	0.595	4.43333e-54
ATP5G3	4.2732e-57	-1.91281	0	0.582	1.60647e-52
ATP5MF	1.38661e-56	2.37372	0.671	0	5.21282e-52
RPL13	3.57545e-56	-1.63883	0.772	0.994	1.34416e-51
ATP5MD	1.67467e-53	2.10616	0.646	0	6.29575e-49
CCL3L3	1.51555e-52	-4.43836	0	0.544	5.69754e-48
GLTSCR2	8.34065e-52	-1.743	0	0.538	3.13558e-47
ATP5J2	4.53945e-51	-1.80687	0	0.532	1.70656e-46
ATP5O	4.53945e-51	-1.63448	0	0.532	1.70656e-46
ATP5MC3	1.46627e-50	2.29258	0.622	0	5.51231e-46
ATP5MPL	7.61215e-50	2.10922	0.615	0	2.86171e-45
ATP5PF	7.61215e-50	2.01909	0.615	0	2.86171e-45
C19orf43	1.30148e-49	-1.5262	0	0.519	4.89277e-45
FAM26F	1.30148e-49	-1.65494	0	0.519	4.89277e-45
ATP5F1B	3.88207e-49	1.98966	0.609	0	1.45943e-44
C11orf31	6.85829e-49	-1.56578	0	0.513	2.5783e-44
FYB	3.57657e-48	-1.56641	0	0.506	1.34458e-43
ATP5H	3.57657e-48	-1.81163	0	0.506	1.34458e-43
SEM1	2.11467e-47	1.65816	0.594	0	7.94991e-43
CYBA	4.12895e-47	-1.82362	0.345	0.911	1.55224e-42
SHFM1	9.43329e-47	-1.66098	0	0.494	3.54635e-42
FTH1	1.52264e-46	-1.62232	0.88	1	5.72421e-42
ATP5J	4.77247e-46	-1.53036	0	0.487	1.79416e-41
ATP5PD	4.80724e-46	1.74455	0.582	0	1.80723e-41
AC020656.1	1.03929e-45	2.91372	0.578	0	3.9071e-41
COPS9	1.02607e-44	1.69587	0.569	0	3.8574e-40
ADA2	2.18451e-44	1.7445	0.566	0	8.21246e-40
ATP5B	5.83019e-44	-1.62757	0	0.468	2.1918e-39
SELENOK	2.06171e-43	2.23715	0.557	0	7.75081e-39
HN1	2.83858e-43	-1.64142	0	0.462	1.06714e-38
RP11-1143G9.4	2.83858e-43	-2.81423	0	0.462	1.06714e-38
AC090498.1	2.83858e-43	-1.45077	0	0.462	1.06714e-38
CFD	4.71591e-43	-2.23042	0.24	0.785	1.7729e-38
JPT1	1.88345e-42	1.89363	0.548	0	7.08063e-38
ATP5IF1	1.88345e-42	1.75328	0.548	0	7.08063e-38
MTRNR2L12	3.47701e-42	2.46032	0.766	0.304	1.30715e-37
CECR1	6.54567e-42	-1.55272	0	0.449	2.46078e-37
CST3	3.82236e-41	-1.28425	0.803	1	1.43698e-36
FYB1	7.01249e-41	1.73819	0.532	0	2.63628e-36
TCEB1	6.77816e-40	-1.38084	0	0.43	2.54818e-35
C19orf60	6.77816e-40	-1.36739	0	0.43	2.54818e-35
SELENOH	1.19238e-39	1.59747	0.52	0	4.48264e-35
ATPIF1	3.12811e-39	-1.26693	0	0.424	1.17598e-34
ATP5PO	9.65232e-39	1.60733	0.511	0	3.62869e-34
ATP5F1C	1.92594e-38	1.54211	0.508	0	7.24039e-34
CXCL3	2.6261e-37	-2.95003	0.262	0.734	9.87256e-33
MYEOV2	2.92324e-37	-1.32044	0	0.405	1.09896e-32
ATP5F1A	5.81865e-37	1.44511	0.492	0	2.18746e-32
2025-09-15	1.30491e-36	-1.13176	0	0.399	4.90567e-32
ATP5C1	1.30491e-36	-1.19113	0	0.399	4.90567e-32
ATP5PB	2.22764e-36	1.46925	0.486	0	8.37459e-32
RPL13A	2.82146e-36	-1.0585	0.914	0.994	1.0607e-31
ATP5F1	2.53851e-35	-1.21655	0	0.386	9.54327e-31
APOE	1.93652e-34	-3.31172	0.237	0.639	7.28014e-30
RPS20	2.12099e-34	-1.15667	0.846	0.962	7.97363e-30
SELT	2.05437e-33	-1.01577	0	0.367	7.72321e-29
CXCL2	2.3434e-33	-2.43844	0.295	0.772	8.80977e-29
IGHA1	4.08369e-33	-1.1454	0.689	0.956	1.53522e-28
RTRAF	1.9639e-32	1.26574	0.443	0	7.38309e-28
LINC00998	3.70105e-32	-1.01901	0	0.354	1.39137e-27
RTF2	6.8917e-32	1.1779	0.437	0	2.59086e-27
CXCL8	1.37789e-31	-2.1227	0.388	0.873	5.18003e-27
SELENOT	2.39424e-31	1.25594	0.431	0	9.00091e-27
LINC00493	6.47479e-31	-1.06569	0	0.342	2.43413e-26
PHGR1	7.67873e-31	-1.70168	0.074	0.557	2.88674e-26
ATP5G1	2.67916e-30	-1.03171	0	0.335	1.0072e-25
C10orf54	2.67916e-30	-1.07437	0	0.335	1.0072e-25
SMIM26	5.16007e-30	1.16261	0.415	0	1.93988e-25
ALDOA	7.25295e-30	-1.63183	0.175	0.589	2.72667e-25
MTRNR2L8	8.51816e-30	2.05859	0.726	0.304	3.20232e-25
PFN1	3.02022e-29	-1.26	0.658	0.924	1.13542e-24
ATP5MC1	3.16471e-29	0.958347	0.406	0	1.18974e-24
IGLC2	7.20367e-29	-1.14509	0.363	0.829	2.70815e-24
LINC01420	1.82002e-28	-0.805017	0	0.316	6.84217e-24
ATP5A1	1.82002e-28	-0.948101	0	0.316	6.84217e-24
SELENOS	6.21115e-28	0.988973	0.391	0	2.33502e-23
ELOC	1.11897e-27	1.15017	0.388	0	4.20665e-23
RPS2	1.24762e-27	-1.01051	0.785	0.981	4.69031e-23
C14orf166	2.92847e-27	-0.975694	0	0.304	1.10093e-22
NORAD	3.60788e-27	0.917554	0.382	0	1.35634e-22
SELENOW	3.60788e-27	1.19494	0.382	0	1.35634e-22
SELENOF	6.45735e-27	1.08213	0.378	0	2.42758e-22
JCHAIN	1.22222e-26	-1.16974	0.458	0.816	4.59482e-22
VSIR	3.65507e-26	1.03638	0.369	0	1.37409e-21
WBSCR22	4.58878e-26	-0.790842	0	0.291	1.72511e-21
C7orf73	4.58878e-26	-0.943668	0	0.291	1.72511e-21
CH17-340M24.3	4.58878e-26	-0.781796	0	0.291	1.72511e-21
LINC00152	4.58878e-26	-0.893262	0	0.291	1.72511e-21
CEBPB	1.29474e-25	-1.52505	0.443	0.753	4.86746e-21
HES4	4.8662e-25	-1.35922	0.012	0.342	1.8294e-20
NBDY	6.30246e-25	1.05443	0.354	0	2.36935e-20
WBP5	7.007e-25	-0.888826	0	0.278	2.63421e-20
SCO2	7.007e-25	-0.763161	0	0.278	2.63421e-20
FAM195B	7.007e-25	-0.867079	0	0.278	2.63421e-20
RPL31	7.87953e-25	-1.06432	0.772	0.943	2.96223e-20
TRIR	1.10708e-24	0.894977	0.351	0	4.16195e-20
MCRIP1	3.39559e-24	1.03948	0.345	0	1.27654e-19
PPP1R15A	4.01705e-24	-1.4836	0.465	0.772	1.51017e-19
MT-ND3	4.72979e-24	1.237	0.96	0.987	1.77812e-19
STMP1	5.92922e-24	0.825066	0.342	0	2.22903e-19
WASHC4	1.03331e-23	0.893877	0.338	0	3.88463e-19
VIMP	1.04334e-23	-0.786796	0	0.266	3.92234e-19
IGHA2	3.27519e-23	-1.55961	0.215	0.633	1.23128e-18
NPC2	1.50603e-22	-0.849929	0.858	0.987	5.66178e-18
SEPW1	1.51585e-22	-0.856298	0	0.253	5.6987e-18
C17orf89	1.51585e-22	-0.678649	0	0.253	5.6987e-18
CTD-3252C9.4	5.72611e-22	-1.01103	0	0.247	2.15267e-17
NGFRAP1	5.72611e-22	-1.03301	0	0.247	2.15267e-17
NFKBIA	8.86574e-22	-1.31914	0.508	0.861	3.33299e-17
RPL7	9.75357e-22	-0.876464	0.84	0.987	3.66676e-17
TYMP	1.22068e-21	-1.36761	0.434	0.709	4.58901e-17
C16orf13	2.15029e-21	-0.848978	0	0.241	8.08381e-17
LINC00936	2.15029e-21	-0.898264	0	0.241	8.08381e-17
ATP5F1D	2.40597e-21	0.878792	0.308	0	9.04501e-17
SMIM37	2.40597e-21	0.853354	0.308	0	9.04501e-17
BUD23	4.10776e-21	0.622124	0.305	0	1.54427e-16
OTULINL	4.10776e-21	0.803241	0.305	0	1.54427e-16
C20orf24	8.02797e-21	-0.535297	0	0.234	3.01803e-16
FAM105A	8.02797e-21	-0.780255	0	0.234	3.01803e-16
SMIM30	1.19102e-20	0.748998	0.298	0	4.47751e-16
ERBIN	5.8034e-20	0.733336	0.289	0	2.18173e-15
RPL37	9.20422e-20	0.820355	0.978	0.968	3.46024e-15
STRA13	1.09993e-19	-0.504058	0	0.222	4.13509e-15
ARHGAP45	1.6537e-19	0.623299	0.283	0	6.2169e-15
POLR2J3.1	2.78444e-19	0.529851	0.28	0	1.04678e-14
HLA-DRB5	3.25595e-19	-1.54237	0.542	0.835	1.22404e-14
RTFDC1	4.03726e-19	-0.678561	0	0.215	1.51777e-14
SRGN	8.66469e-19	-0.936826	0.732	0.968	3.2574e-14
AC016831.5	1.31593e-18	0.684136	0.271	0	4.94712e-14
SQOR	1.31593e-18	0.768086	0.271	0	4.94712e-14
CYBC1	1.31593e-18	0.476984	0.271	0	4.94712e-14
GBAS	1.47371e-18	-0.663377	0	0.209	5.54027e-14
SQRDL	1.47371e-18	-0.556245	0	0.209	5.54027e-14
ZNF90	1.67904e-18	-0.812581	0.006	0.247	6.31219e-14
TXNIP	2.60073e-18	1.71046	0.585	0.19	9.77717e-14
LINC00657	5.35029e-18	-0.572977	0	0.203	2.01139e-13
MMP24-AS1	5.35029e-18	-0.650793	0	0.203	2.01139e-13
MESDC1	5.35029e-18	-0.580239	0	0.203	2.01139e-13
MESD	6.12799e-18	0.507509	0.262	0	2.30376e-13
RIPOR1	6.12799e-18	0.500044	0.262	0	2.30376e-13
AC020916.1	6.12799e-18	0.776787	0.262	0	2.30376e-13
C4orf48	1.00537e-17	-0.875582	0.111	0.481	3.77958e-13
TYROBP	1.11628e-17	-0.707655	0.874	0.987	4.19653e-13
CCL2	1.30667e-17	-2.5865	0.145	0.5	4.91231e-13
LINC-PINT	1.93204e-17	-0.555116	0	0.196	7.26332e-13
MT-ATP8	1.93895e-17	0.913044	0.483	0.101	7.28928e-13
ITM2B	2.70846e-17	-0.899067	0.738	0.968	1.01822e-12
CCL3	6.61153e-17	-2.11782	0.397	0.747	2.48554e-12
SELM	6.94009e-17	-0.668918	0	0.19	2.60906e-12
C11orf73	6.94009e-17	-0.510238	0	0.19	2.60906e-12
SPG20	6.94009e-17	-0.648295	0	0.19	2.60906e-12
RPS28	7.37803e-17	0.623711	0.991	0.987	2.7737e-12
DMAC1	7.70791e-17	0.647059	0.246	0	2.89771e-12
UFD1	7.70791e-17	0.648761	0.246	0	2.89771e-12
TENT2	2.09922e-16	0.497156	0.24	0	7.89179e-12
C9orf142	2.48004e-16	-0.50797	0	0.184	9.32345e-12
ADRBK1	2.48004e-16	-0.54715	0	0.184	9.32345e-12
CYTOR	3.45641e-16	0.703756	0.237	0	1.2994e-11
NIPSNAP2	3.45641e-16	0.561127	0.237	0	1.2994e-11
TMEM273	3.45641e-16	0.486257	0.237	0	1.2994e-11
GRK3	3.45641e-16	0.458496	0.237	0	1.2994e-11
SPART	3.45641e-16	0.549442	0.237	0	1.2994e-11
TENT4B	3.45641e-16	0.517036	0.237	0	1.2994e-11
CKS2	7.55952e-16	-1.57031	0.249	0.437	2.84193e-11
CCL4L2	7.99819e-16	-2.46108	0.225	0.576	3.00684e-11
CCDC109B	8.81724e-16	-0.454601	0	0.177	3.31475e-11
PVRL2	8.81724e-16	-0.428028	0	0.177	3.31475e-11
MUC20-OT1	9.32828e-16	0.457751	0.231	0	3.50687e-11
PLAUR	1.04895e-15	-1.25384	0.526	0.81	3.94341e-11
SOD2	1.2652e-15	-1.0634	0.603	0.873	4.75638e-11
NSD3	1.52905e-15	0.461498	0.228	0	5.74829e-11
MALAT1	1.56899e-15	-1.26501	0.834	0.956	5.89848e-11
RPL27A	1.71694e-15	-0.580686	0.914	0.994	6.45465e-11
GPR183	1.80206e-15	-1.09517	0.551	0.854	6.77466e-11
RPLP2	2.13765e-15	-0.592209	0.96	1	8.03627e-11
OGA	2.50265e-15	0.360992	0.225	0	9.40846e-11
EMP1	2.5972e-15	-1.65657	0.052	0.291	9.76392e-11
CTD-2336O2.1	3.11908e-15	-0.424047	0	0.171	1.17259e-10
TLNRD1	6.67514e-15	0.52228	0.218	0	2.50945e-10
STX11	7.89569e-15	-1.02492	0.391	0.57	2.9683e-10
TMEM160	8.62912e-15	-0.95476	0.086	0.392	3.24403e-10
HSPA8	8.84453e-15	0.953415	0.785	0.62	3.32501e-10
IGHG3	8.87736e-15	-0.554703	0.006	0.209	3.33735e-10
CREM	1.03662e-14	-1.09141	0.514	0.816	3.89708e-10
APOA1BP	1.09793e-14	-0.400499	0	0.165	4.12758e-10
RP11-138A9.1	1.09793e-14	-0.507798	0	0.165	4.12758e-10
SELENOM	1.77021e-14	0.557698	0.212	0	6.65492e-10
WASHC3	1.77021e-14	0.522484	0.212	0	6.65492e-10
PNRC1	2.45704e-14	-0.949772	0.588	0.842	9.23699e-10
NECTIN2	2.87662e-14	0.500877	0.209	0	1.08144e-09
DELE1	2.87662e-14	0.429035	0.209	0	1.08144e-09
AC004687.1	2.87662e-14	0.464451	0.209	0	1.08144e-09
CENPX	2.87662e-14	0.635055	0.209	0	1.08144e-09
FUCA1	3.76001e-14	1.72371	0.674	0.449	1.41354e-09
TMEM261	3.84613e-14	-0.582585	0	0.158	1.44591e-09
ECPAS	1.22411e-13	0.417039	0.2	0	4.60192e-09
IER3	1.23046e-13	-0.951581	0.428	0.734	4.6258e-09
LINC00969	1.34094e-13	-0.32423	0	0.152	5.04114e-09
FAM134A	1.34094e-13	-0.437376	0	0.152	5.04114e-09
FAM195A	1.34094e-13	-0.377729	0	0.152	5.04114e-09
MT-ATP6	1.40618e-13	0.906615	0.978	0.975	5.28639e-09
KDM6B	1.54549e-13	-0.999825	0.385	0.671	5.8101e-09
RTL8C	1.97821e-13	0.406405	0.197	0	7.43687e-09
HIKESHI	1.97821e-13	0.500959	0.197	0	7.43687e-09
FOS	2.32213e-13	-0.506741	0.557	0.886	8.72982e-09
KLF4	3.10337e-13	-1.00745	0.437	0.747	1.16668e-08
IGHG4	3.16178e-13	-0.686366	0.015	0.222	1.18864e-08
WASHC1	3.19252e-13	0.451607	0.194	0	1.2002e-08
PLPBP	3.19252e-13	0.423215	0.194	0	1.2002e-08
DNAJB1	3.53716e-13	-1.199	0.338	0.475	1.32976e-08
BTG1	6.15617e-13	-1.00914	0.548	0.785	2.31435e-08
WASHC2A	8.28155e-13	0.329761	0.188	0	3.11337e-08
AC244090.1	8.28155e-13	0.523623	0.188	0	3.11337e-08
PHLDA1	1.32299e-12	-1.00723	0.271	0.5	4.97366e-08
TCEAL9	1.33118e-12	0.630741	0.185	0	5.00445e-08
SEPHS2	1.33118e-12	0.426908	0.185	0	5.00445e-08
KIAA1033	1.60759e-12	-0.453319	0	0.139	6.04359e-08
LINC00116	1.60759e-12	-0.472054	0	0.139	6.04359e-08
MESDC2	1.60759e-12	-0.30267	0	0.139	6.04359e-08
HMHA1	1.60759e-12	-0.377555	0	0.139	6.04359e-08
SAMHD1	1.62778e-12	1.0981	0.662	0.361	6.11949e-08
ZC3H11A	1.63847e-12	-0.562736	0.009	0.19	6.15968e-08
MT-ND2	1.65185e-12	-0.622627	0.895	0.987	6.20997e-08
RGCC	1.67572e-12	-1.24729	0.28	0.506	6.29972e-08
YBX1	1.9106e-12	-0.827892	0.735	0.892	7.1827e-08
GRK2	2.13695e-12	0.32886	0.182	0	8.03366e-08
PTPA	2.13695e-12	0.436807	0.182	0	8.03366e-08
IFITM3	2.48346e-12	-0.962302	0.415	0.671	9.33631e-08
CSNK2A1	2.91768e-12	0.522004	0.292	0.038	1.09687e-07
TUT7	3.42601e-12	0.376822	0.178	0	1.28797e-07
NOP53	3.42601e-12	0.566178	0.178	0	1.28797e-07
JUN	3.72434e-12	-1.1307	0.375	0.703	1.40013e-07
ID2	5.30756e-12	-1.02489	0.455	0.709	1.99532e-07
RETREG3	5.48561e-12	0.325748	0.175	0	2.06226e-07
PAPD4	5.52905e-12	-0.32958	0	0.133	2.07859e-07
PAPD5	5.52905e-12	-0.264796	0	0.133	2.07859e-07
UFD1L	5.52905e-12	-0.421219	0	0.133	2.07859e-07
CTA-29F11.1	5.52905e-12	-0.537159	0	0.133	2.07859e-07
LYRM5	5.52905e-12	-0.332142	0	0.133	2.07859e-07
RPL7A	5.79419e-12	0.724218	0.932	0.911	2.17827e-07
CCL4	6.94179e-12	-2.04194	0.277	0.576	2.6097e-07
GADD45B	7.25963e-12	-0.759946	0.468	0.759	2.72919e-07
EIF4A3	8.11432e-12	-1.29349	0.314	0.525	3.0505e-07
MMP24OS	8.77218e-12	0.549382	0.172	0	3.29781e-07
TENT5A	8.77218e-12	0.369324	0.172	0	3.29781e-07
BEX3	8.77218e-12	0.541063	0.172	0	3.29781e-07
REX1BD	8.77218e-12	0.482897	0.172	0	3.29781e-07
FGL2	1.10983e-11	0.629139	0.782	0.791	4.1723e-07
UBC	1.16855e-11	0.609141	0.862	0.861	4.39306e-07
B2M	1.19193e-11	-0.505918	0.988	1	4.48094e-07
JUNB	1.20695e-11	-0.816853	0.594	0.848	4.5374e-07
GNAI2	1.36774e-11	0.933283	0.677	0.519	5.14189e-07
CCL3L1	1.40102e-11	1.57551	0.169	0	5.26698e-07
SHLD2	1.40102e-11	0.345805	0.169	0	5.26698e-07
LMNA	1.53152e-11	-0.46202	0.606	0.899	5.75758e-07
DCN	1.68118e-11	-0.434286	0.006	0.165	6.32025e-07
SGK3	1.73525e-11	0.461844	0.345	0.076	6.52349e-07
ARID1B	1.83956e-11	0.414116	0.326	0.063	6.91566e-07
ATP5EP2	1.89345e-11	-0.549216	0	0.127	7.11825e-07
MGEA5	1.89345e-11	-0.397047	0	0.127	7.11825e-07
TUG1	1.89345e-11	-0.532266	0	0.127	7.11825e-07
CDK13	2.0102e-11	0.325575	0.255	0.032	7.55716e-07
CHCHD10	2.16684e-11	-0.930242	0.289	0.506	8.14601e-07
RNASET2	2.21562e-11	-0.812644	0.594	0.759	8.3294e-07
ELOA	2.23479e-11	0.415054	0.166	0	8.40147e-07
CD83	2.26336e-11	-0.543992	0.529	0.842	8.50886e-07
CIITA	2.38589e-11	0.552733	0.363	0.082	8.96951e-07
FOSB	3.01234e-11	-0.314059	0.618	0.905	1.13246e-06
SRRM1	4.24765e-11	0.933975	0.569	0.247	1.59686e-06
SCAND1	4.51333e-11	-0.708963	0.108	0.38	1.69674e-06
GLA	4.97037e-11	-0.892626	0.274	0.437	1.86856e-06
DGLUCY	5.66525e-11	0.369771	0.16	0	2.12979e-06
SINHCAF	5.66525e-11	0.288439	0.16	0	2.12979e-06
FAM46A	6.45722e-11	-0.394585	0	0.12	2.42753e-06
RP11-386I14.4	6.45722e-11	-0.607508	0	0.12	2.42753e-06
C10orf11	6.45722e-11	-0.290712	0	0.12	2.42753e-06
RP5-1171I10.5	6.45722e-11	-0.432181	0	0.12	2.42753e-06
FAM127A	6.45722e-11	-0.369024	0	0.12	2.42753e-06
WHSC1L1	6.45722e-11	-0.411665	0	0.12	2.42753e-06
BOD1L1	6.69494e-11	0.411927	0.311	0.063	2.5169e-06
GOLGA4	7.69959e-11	0.720686	0.394	0.108	2.89458e-06
KLF6	7.91424e-11	-0.75176	0.572	0.842	2.97528e-06
UTP11	9.00367e-11	0.371384	0.157	0	3.38484e-06
ARMH3	9.00367e-11	0.318718	0.157	0	3.38484e-06
MGP	9.15003e-11	-0.573256	0.009	0.171	3.43986e-06
ZFP36	1.09176e-10	-0.895803	0.6	0.842	4.10437e-06
LYVE1	1.13587e-10	-1.76562	0.037	0.234	4.2702e-06
INSIG1	1.37899e-10	-0.96715	0.471	0.741	5.18416e-06
PCNX1	1.42922e-10	0.307134	0.154	0	5.37302e-06
MIA2	1.42922e-10	0.296015	0.154	0	5.37302e-06
ATP2B1-AS1	1.42922e-10	0.26451	0.154	0	5.37302e-06
MAP3K8	1.61671e-10	-0.853323	0.375	0.551	6.07785e-06
XRCC6	1.8036e-10	0.754825	0.517	0.209	6.78047e-06
NEAT1	1.87964e-10	-0.571141	0.649	0.911	7.06632e-06
GPRIN3	1.92518e-10	0.656057	0.323	0.07	7.23751e-06
CCT3	2.02382e-10	0.976713	0.44	0.158	7.60835e-06
RP11-452F19.3	2.19324e-10	-0.363947	0	0.114	8.24526e-06
RQCD1	2.19324e-10	-0.276562	0	0.114	8.24526e-06
FAM21C	2.19324e-10	-0.28514	0	0.114	8.24526e-06
RP3-395M20.12	2.19324e-10	-0.366144	0	0.114	8.24526e-06
HNRNPU-AS1	2.19324e-10	-0.382569	0	0.114	8.24526e-06
PPP2R4	2.19324e-10	-0.368465	0	0.114	8.24526e-06
RFWD2	2.19324e-10	-0.315509	0	0.114	8.24526e-06
RP11-11N9.4	2.19324e-10	-0.39533	0	0.114	8.24526e-06
RP11-670E13.6	2.19324e-10	-0.401225	0	0.114	8.24526e-06
BABAM2	2.26603e-10	0.36823	0.151	0	8.51892e-06
TEN1	2.26603e-10	0.275857	0.151	0	8.51892e-06
AC016831.1	2.26603e-10	0.337115	0.151	0	8.51892e-06
RETREG2	2.26603e-10	0.269778	0.151	0	8.51892e-06
MCL1	2.95915e-10	-0.620927	0.625	0.892	1.11246e-05
LY6E	3.11911e-10	-0.981343	0.169	0.367	1.1726e-05
RPS8	3.16096e-10	0.636483	0.96	0.956	1.18833e-05
CEBPD	3.27114e-10	-0.88526	0.449	0.614	1.22975e-05
LY96	3.34235e-10	-0.808284	0.474	0.601	1.25652e-05
GUCA2B	3.45789e-10	-0.743333	0.018	0.177	1.29996e-05
MAP1LC3B	3.47797e-10	-0.785518	0.4	0.538	1.30751e-05
RAB5IF	3.58859e-10	0.41695	0.148	0	1.3491e-05
WASHC5	3.58859e-10	0.288996	0.148	0	1.3491e-05
LINC01678	3.58859e-10	0.292929	0.148	0	1.3491e-05
FAAP20	3.86879e-10	-0.722178	0.111	0.354	1.45443e-05
LACC1	4.20325e-10	0.918382	0.505	0.209	1.58017e-05
SNX3	4.39604e-10	-0.76373	0.422	0.62	1.65265e-05
CCNL1	4.50492e-10	-0.843463	0.462	0.62	1.69358e-05
HIST1H4C	4.57967e-10	0.849462	0.434	0.146	1.72168e-05
TPT1	5.57325e-10	0.46626	0.997	1	2.09521e-05
TRAPPC2B	5.6765e-10	0.306268	0.145	0	2.13402e-05
NHSL2	6.05312e-10	-0.505152	0.018	0.184	2.27561e-05
RAP1B	6.93351e-10	0.816312	0.489	0.196	2.60658e-05
HSPB1	7.29878e-10	-0.905381	0.452	0.627	2.7439e-05
PCNXL4	7.4207e-10	-0.28547	0	0.108	2.78974e-05
CCDC53	7.4207e-10	-0.272029	0	0.108	2.78974e-05
C10orf128	7.4207e-10	-0.447392	0	0.108	2.78974e-05
UQCR10	8.28084e-10	0.998623	0.732	0.475	3.1131e-05
ARL6IP4	8.30073e-10	-0.695966	0.443	0.576	3.12058e-05
FMC1	8.96893e-10	0.341104	0.142	0	3.37178e-05
PAXX	8.96893e-10	0.287086	0.142	0	3.37178e-05
SNX2	9.87174e-10	0.70718	0.545	0.241	3.71118e-05
IGHM	1.17907e-09	-0.497359	0.068	0.291	4.43259e-05
ILF3-DT	1.4155e-09	0.271574	0.138	0	5.32145e-05
RAMMET	1.4155e-09	0.505435	0.138	0	5.32145e-05
CEBPZ	1.67189e-09	0.407677	0.298	0.063	6.28529e-05
RHEB	2.00356e-09	-0.72329	0.308	0.468	7.5322e-05
HSP90AA1	2.00681e-09	0.483176	0.858	0.867	7.54441e-05
SRFBP1	2.00997e-09	0.398235	0.191	0.013	7.55626e-05
CCT5	2.12028e-09	0.753556	0.422	0.146	7.97099e-05
SARAF	2.20565e-09	-0.701612	0.514	0.665	8.29194e-05
IFI6	2.22261e-09	-0.742648	0.08	0.291	8.35566e-05
COA6	2.25516e-09	0.761147	0.308	0.07	8.47806e-05
DNM1L	2.42716e-09	0.371304	0.255	0.044	9.12465e-05
IGFBP7	2.44311e-09	-0.472225	0.025	0.196	9.18461e-05
TBL1X	2.44965e-09	0.315137	0.172	0.006	9.2092e-05
HOOK3	2.45192e-09	0.341999	0.366	0.12	9.21776e-05
CTA-384D8.34	2.50149e-09	-0.253864	0	0.101	9.4041e-05
RP11-138A9.2	2.50149e-09	-0.275334	0	0.101	9.4041e-05
VCPIP1	2.51686e-09	0.478778	0.191	0.013	9.4619e-05
TGFB1	2.53565e-09	-0.805481	0.114	0.348	9.53253e-05
SECISBP2L	2.84397e-09	0.317263	0.175	0.013	0.000106916
LUM	3.01088e-09	-0.391316	0.003	0.127	0.000113191
XRCC5	3.1081e-09	0.817433	0.474	0.196	0.000116846
KCTD20	3.43661e-09	0.567218	0.335	0.089	0.000129196
SMIM29	3.51406e-09	0.359744	0.132	0	0.000132108
LUC7L3	3.55868e-09	0.478658	0.351	0.101	0.000133785
EGLN2	3.88049e-09	-0.435629	0.012	0.152	0.000145883
JUND	4.15536e-09	-0.92703	0.646	0.848	0.000156217
ZRANB2	4.16615e-09	0.498654	0.314	0.076	0.000156622
RPS10	4.1959e-09	-0.438825	0.702	0.861	0.000157741
NIPBL	4.41513e-09	0.544565	0.332	0.089	0.000165982
ZKSCAN1	4.56714e-09	0.372795	0.277	0.057	0.000171697
SGK1	5.47383e-09	-0.598296	0.505	0.772	0.000205783
MTREX	5.52778e-09	0.341186	0.129	0	0.000207812
NAXE	5.52778e-09	0.289159	0.129	0	0.000207812
AC010642.2	5.52778e-09	0.343523	0.129	0	0.000207812
CCDC32	5.52778e-09	0.452037	0.129	0	0.000207812
MKKS	5.5702e-09	-0.599687	0.058	0.253	0.000209406
RGS1	5.71984e-09	-0.928639	0.572	0.753	0.000215032
IFITM2	7.02667e-09	-0.856089	0.249	0.348	0.000264161
WTAP	7.13885e-09	-0.915296	0.388	0.462	0.000268378
CWC15	7.83151e-09	0.778643	0.338	0.095	0.000294418
LTC4S	8.23559e-09	-0.657245	0.065	0.272	0.000309609
METTL26	8.6862e-09	0.332241	0.126	0	0.000326549
SELENON	8.6862e-09	0.336414	0.126	0	0.000326549
VPS35L	8.6862e-09	0.282092	0.126	0	0.000326549
ETFRF1	8.6862e-09	0.373026	0.126	0	0.000326549
MED1	9.07549e-09	0.320397	0.191	0.019	0.000341184
SMARCC2	9.14721e-09	0.326405	0.206	0.025	0.00034388
C15orf48	9.41099e-09	-1.07974	0.166	0.386	0.000353797
GCC2	9.66459e-09	0.405316	0.305	0.076	0.000363331
METRNL	1.1251e-08	-0.81253	0.243	0.38	0.000422969
RUBCNL	1.3635e-08	0.373416	0.123	0	0.000512592
AC007952.4	1.3635e-08	0.290485	0.123	0	0.000512592
PRKDC	1.39905e-08	0.347829	0.271	0.063	0.00052596
FXYD3	1.57553e-08	-0.699563	0.055	0.247	0.000592304
GNAS	1.94545e-08	0.737684	0.72	0.633	0.000731373
DDX17	1.98381e-08	0.765554	0.545	0.278	0.000745795
NDUFAF8	2.13811e-08	0.331072	0.12	0	0.000803801
HLA-DQA2	2.17865e-08	-0.975731	0.326	0.589	0.000819044
ALKBH7	2.18345e-08	-0.700547	0.246	0.392	0.000820846
GNPTAB	2.34055e-08	0.374794	0.317	0.089	0.000879906
RSBN1L	2.48251e-08	0.323841	0.218	0.032	0.000933274
CLDN3	2.68148e-08	-0.431168	0.003	0.114	0.00100807
HBEGF	2.99486e-08	-0.864076	0.345	0.576	0.00112589
KDM5A	3.05369e-08	0.318367	0.314	0.089	0.001148
SPTLC1	3.28231e-08	0.341209	0.203	0.025	0.00123395
HPF1	3.3494e-08	0.287974	0.117	0	0.00125917
CPSF2	3.53938e-08	0.326164	0.169	0.013	0.00133059
PHLDA2	3.65032e-08	-0.717597	0.12	0.329	0.0013723
WDR82	3.84348e-08	0.310019	0.317	0.095	0.00144492
SNW1	3.90446e-08	0.518367	0.335	0.101	0.00146784
HSP90AB1	4.21773e-08	0.595815	0.788	0.696	0.00158561
UBE2B	4.49409e-08	-0.596616	0.354	0.399	0.00168951
MRPL41	4.56015e-08	-0.69855	0.166	0.348	0.00171434
PRPF4B	4.91155e-08	0.549805	0.332	0.101	0.00184645
SPI1	5.03533e-08	-0.688142	0.314	0.563	0.00189298
VIRMA	5.24169e-08	0.296233	0.114	0	0.00197056
CGAS	5.24169e-08	0.321977	0.114	0	0.00197056
AC090204.1	5.24169e-08	0.252068	0.114	0	0.00197056
NSD1	5.63387e-08	0.434176	0.249	0.051	0.002118
LYZ	5.92767e-08	0.799465	0.938	0.816	0.00222845
WDFY4	6.06984e-08	0.380012	0.212	0.032	0.00228189
THRAP3	6.09153e-08	0.597859	0.409	0.158	0.00229005
NINJ1	6.25017e-08	-0.693997	0.505	0.646	0.00234969
PDK4	6.638e-08	0.68818	0.258	0.057	0.00249549
DYNC1LI1	6.79431e-08	0.433447	0.28	0.07	0.00255425
RAB14	6.88841e-08	0.37913	0.372	0.139	0.00258963
CRLF3	6.92076e-08	0.305418	0.148	0.006	0.00260179
CHD8	7.03888e-08	0.251847	0.178	0.019	0.0026462
HDLBP	7.35897e-08	0.554983	0.455	0.196	0.00276653
FTX	7.3965e-08	0.299661	0.166	0.013	0.00278064
CAP1	7.50245e-08	0.816545	0.683	0.449	0.00282047
NENF	7.77085e-08	-0.657311	0.255	0.437	0.00292137
ZBTB20	7.95479e-08	0.280334	0.212	0.038	0.00299052
RSRC2	8.01762e-08	0.483345	0.443	0.19	0.00301414
VAPA	8.40157e-08	-0.641802	0.406	0.5	0.00315849
SLC25A44	8.78927e-08	-0.816645	0.188	0.31	0.00330424
PA2G4	8.86258e-08	0.607789	0.415	0.165	0.0033318
SSB	8.91527e-08	0.632744	0.455	0.196	0.00335161
CENPB	9.12272e-08	0.255509	0.175	0.019	0.0034296
HNRNPA1	9.14637e-08	-0.546566	0.652	0.791	0.00343849
ZNF148	9.25684e-08	0.376758	0.234	0.044	0.00348002
CELF1	1.06412e-07	0.39393	0.385	0.152	0.00400045
PARP4	1.07313e-07	0.329424	0.178	0.019	0.00403431
FOXN2	1.1102e-07	0.38579	0.194	0.025	0.00417369
TWISTNB	1.12737e-07	-1.05351	0.163	0.247	0.00423823
SUPT6H	1.14236e-07	0.269612	0.286	0.082	0.00429459
IDH3A	1.1812e-07	0.335019	0.163	0.013	0.0044406
MAFF	1.23431e-07	-0.784687	0.295	0.532	0.00464025
SWAP70	1.32108e-07	0.736523	0.372	0.139	0.00496648
JTB	1.33456e-07	-0.635605	0.351	0.525	0.00501714
NUDC	1.36571e-07	0.777339	0.406	0.165	0.00513426
GADD45GIP1	1.39697e-07	-0.663857	0.24	0.418	0.00525177
NPEPPS	1.41058e-07	0.424959	0.252	0.057	0.00530293
RUNX3	1.54168e-07	0.725556	0.4	0.158	0.00579581
SUPT16H	1.60713e-07	0.356187	0.286	0.082	0.00604185
RPL37A	1.61897e-07	0.583742	0.951	0.949	0.00608635
KMT2A	1.84248e-07	0.413226	0.237	0.051	0.00692661
BCL2A1	1.87093e-07	-1.08274	0.326	0.437	0.00703359
SBNO1	1.98801e-07	0.260334	0.252	0.063	0.00747374
AC100810.1	1.99751e-07	0.268033	0.105	0	0.00750942
COP1	1.99751e-07	0.251015	0.105	0	0.00750942
MCUB	1.99751e-07	0.315286	0.105	0	0.00750942
DCAF1	1.99751e-07	0.284776	0.105	0	0.00750942
DMAC2	1.99751e-07	0.350252	0.105	0	0.00750942
TOMM70	1.99751e-07	0.270341	0.105	0	0.00750942
EPRS	2.02007e-07	0.632399	0.286	0.082	0.00759426
GRIPAP1	2.06095e-07	0.264673	0.234	0.057	0.00774792
GUK1	2.06567e-07	-0.571766	0.418	0.551	0.00776568
NAGK	2.08906e-07	0.743441	0.495	0.241	0.00785361
PRDX1	2.12866e-07	0.955495	0.84	0.665	0.00800249
CCL20	2.14841e-07	-1.30551	0.046	0.19	0.00807675
USP8	2.31595e-07	0.532335	0.348	0.12	0.0087066
TRIM14	2.32352e-07	0.58723	0.348	0.12	0.00873506
KRT10	2.48281e-07	-0.599117	0.169	0.38	0.00933386
ZSWIM8	2.62659e-07	0.301731	0.157	0.013	0.00987442
RIOK3	2.63904e-07	0.270289	0.268	0.076	0.0099212
NAMPT	2.65446e-07	-0.496284	0.594	0.829	0.00997919
RECQL	2.75812e-07	0.32107	0.255	0.063	0.0103689
CBLL1	2.80792e-07	0.292798	0.138	0.006	0.0105561
NUP50	2.95347e-07	0.300416	0.166	0.019	0.0111033
ANKLE2	3.0042e-07	0.325151	0.197	0.032	0.011294
IL4I1	3.05653e-07	-0.589357	0.037	0.171	0.0114907
ZBTB38	3.06006e-07	0.340262	0.222	0.044	0.011504
FBLN1	3.1032e-07	-0.265547	0.003	0.101	0.0116662
RC3H1	3.12227e-07	0.261079	0.209	0.038	0.0117379
DYNC1LI2	3.1325e-07	0.324661	0.262	0.07	0.0117763
ERCC1	3.2874e-07	0.55261	0.345	0.12	0.0123586
PARP14	3.32838e-07	0.492055	0.36	0.133	0.0125127
ANKRD17	3.34697e-07	0.309183	0.225	0.051	0.0125826
ANP32A	3.4604e-07	0.488187	0.409	0.177	0.013009
DNASE1L3	3.54183e-07	0.960265	0.698	0.456	0.0133151
MZT2A	3.57555e-07	-0.532672	0.102	0.278	0.0134419
NBEAL1	3.57794e-07	-0.662459	0.222	0.418	0.0134509
ISG15	3.67503e-07	-1.01229	0.32	0.329	0.0138159
CUX1	3.97634e-07	0.402604	0.234	0.051	0.0149487
NIFK	4.05894e-07	0.323335	0.24	0.057	0.0152592
ZNF106	4.1609e-07	0.498266	0.434	0.19	0.0156425
USP10	4.19164e-07	0.251962	0.172	0.025	0.0157581
NCEH1	4.19165e-07	0.277857	0.237	0.057	0.0157581
LARP4	4.21358e-07	0.394684	0.197	0.032	0.0158405
SERP1	4.25399e-07	-0.64792	0.462	0.595	0.0159925
RPL5	4.31456e-07	0.71557	0.889	0.804	0.0162201
TMSB4X	4.4167e-07	-0.292828	1	1	0.0166042
RAD21	4.4789e-07	0.405343	0.326	0.114	0.016838
MIF	4.64809e-07	-0.654579	0.154	0.367	0.017474
USO1	4.82296e-07	0.364544	0.24	0.057	0.0181314
NDUFA10	4.94159e-07	0.315444	0.332	0.12	0.0185774
USP47	4.96835e-07	0.384079	0.243	0.057	0.018678
KIAA0319L	5.23236e-07	0.252096	0.154	0.019	0.0196705
ZNF24	5.27822e-07	0.340919	0.262	0.07	0.0198429
VPS41	5.41574e-07	0.297276	0.237	0.063	0.0203599
HNRNPR	5.58156e-07	0.607321	0.446	0.203	0.0209833
PRR14L	5.61416e-07	0.280063	0.151	0.013	0.0211059
G0S2	6.01071e-07	-1.48999	0.111	0.259	0.0225967
NR4A2	6.4936e-07	-0.26387	0.511	0.759	0.024412
ARPC3	6.63894e-07	0.716117	0.88	0.747	0.0249584
PMM2	6.6783e-07	0.250933	0.132	0.006	0.0251064
SETX	6.68832e-07	0.466083	0.335	0.12	0.0251441
PSMD11	7.19092e-07	0.481597	0.354	0.133	0.0270336
IBTK	7.48546e-07	0.411229	0.28	0.082	0.0281409
SFXN3	7.81512e-07	0.265987	0.206	0.044	0.0293802
CDC123	8.35118e-07	0.357373	0.225	0.051	0.0313954
CIRBP	8.59649e-07	-0.600389	0.575	0.703	0.0323176
RSF1	8.82838e-07	0.46133	0.258	0.07	0.0331894
HSPA1B	8.83703e-07	-1.27775	0.274	0.354	0.0332219
IFITM10	9.0551e-07	-0.373499	0.009	0.114	0.0340417
PHF3	9.11078e-07	0.362363	0.246	0.063	0.0342511
RFC1	9.18588e-07	0.348972	0.148	0.013	0.0345334
RNF213	9.34683e-07	0.610143	0.468	0.228	0.0351385
EIF3A	9.49648e-07	0.715079	0.554	0.323	0.0357011
ARID4A	9.96847e-07	0.509499	0.258	0.07	0.0374755
CEP350	1.02369e-06	0.298414	0.308	0.108	0.0384844
BIRC6	1.0365e-06	0.301808	0.265	0.076	0.0389663
IFNAR1	1.13149e-06	0.367223	0.382	0.165	0.0425371
SNRK	1.17072e-06	0.254033	0.175	0.025	0.0440119
SUGT1	1.17886e-06	0.384127	0.345	0.133	0.0443179
PCM1	1.17995e-06	0.411886	0.342	0.127	0.0443592
ARHGEF2	1.19254e-06	0.462144	0.314	0.108	0.0448322
PSMC2	1.20398e-06	0.543958	0.277	0.082	0.0452625
H1FX	1.22827e-06	-0.449333	0.037	0.177	0.0461757
NSFL1C	1.23585e-06	0.359161	0.262	0.076	0.0464607
NCF4	1.251e-06	0.840403	0.628	0.392	0.0470303
TRIP12	1.25975e-06	0.343721	0.28	0.089	0.0473592
NBR1	1.29288e-06	0.362645	0.2	0.038	0.0486044
VPS35	1.30695e-06	0.479913	0.431	0.196	0.0491336
VCP	1.30827e-06	0.519663	0.437	0.203	0.0491832
SRSF4	1.31166e-06	0.287492	0.298	0.108	0.0493106
TMF1	1.31804e-06	0.400018	0.292	0.095	0.0495505
PHF6	1.38278e-06	0.363415	0.145	0.013	0.0519843
USP7	1.4331e-06	0.286503	0.295	0.108	0.0538759
RPS15	1.62681e-06	-0.357069	0.942	0.994	0.0611582
S100A11	1.64782e-06	0.668275	0.911	0.823	0.0619481
CD99	1.65583e-06	-0.577885	0.449	0.538	0.0622494
USP4	1.66091e-06	0.305082	0.225	0.057	0.0624403
TPM3	1.66511e-06	0.622923	0.723	0.582	0.0625983
VPS4B	1.67608e-06	0.48398	0.302	0.101	0.0630106
RRAGC	1.6762e-06	0.485842	0.338	0.127	0.063015
DFFA	1.7083e-06	0.395972	0.172	0.025	0.064222
SEC31A	1.73073e-06	0.381601	0.342	0.133	0.0650652
THAP2	1.75451e-06	-0.77003	0.228	0.392	0.065959
HNRNPA0	1.75961e-06	-0.5806	0.345	0.443	0.0661508
SLA	1.82127e-06	0.509016	0.252	0.07	0.0684689
UTRN	1.83359e-06	0.618097	0.452	0.222	0.068932
RTCB	1.84188e-06	0.541991	0.363	0.146	0.0692438
IL1B	1.87666e-06	-0.423851	0.348	0.589	0.070551
PPDPF	1.94017e-06	-0.630957	0.36	0.525	0.0729389
HLA-DQB2	1.9618e-06	0.406907	0.206	0.044	0.073752
NDUFS2	1.98007e-06	0.466346	0.394	0.171	0.0744389
MRPL40	2.00353e-06	0.543497	0.317	0.114	0.0753208
RENBP	2.02268e-06	-0.53338	0.12	0.297	0.0760406
TGIF1	2.08802e-06	-0.384957	0.335	0.278	0.0784969
CMKLR1	2.1372e-06	0.640881	0.308	0.108	0.0803458
NUMA1	2.14969e-06	0.324371	0.265	0.082	0.0808156
H3F3B	2.22411e-06	-0.375244	0.846	0.975	0.0836131
RNF130	2.24642e-06	-0.512148	0.545	0.633	0.0844517
RBBP7	2.26338e-06	0.494605	0.277	0.089	0.0850894
UBTF	2.2752e-06	0.451922	0.209	0.051	0.085534
UBE2L3	2.33435e-06	0.665635	0.498	0.259	0.0877575
SNRNP200	2.3595e-06	0.315043	0.305	0.108	0.088703
PSMD7	2.36066e-06	0.6768	0.397	0.177	0.0887468
CKB	2.40059e-06	-0.466071	0.037	0.171	0.0902479
IL10RB	2.40797e-06	-0.386034	0.022	0.139	0.0905252
NUB1	2.42649e-06	0.382449	0.24	0.063	0.0912213
COPB2	2.541e-06	0.42626	0.317	0.114	0.0955265
RPL7L1	2.60053e-06	0.350683	0.308	0.114	0.0977644
ATRX	2.65787e-06	0.512497	0.4	0.177	0.0999198
SEL1L	2.65943e-06	0.340704	0.311	0.114	0.0999785
PHF20	2.72615e-06	0.364947	0.388	0.171	0.102487
OGDH	2.78627e-06	0.285764	0.274	0.089	0.104747
NMI	2.81161e-06	0.528077	0.231	0.063	0.1057
G3BP1	2.91628e-06	0.559166	0.415	0.19	0.109634
SSH1	2.93674e-06	0.334266	0.258	0.076	0.110404
TSPAN4	2.94606e-06	-0.516226	0.338	0.399	0.110754
PPP1R12A	2.96417e-06	0.315359	0.345	0.139	0.111435
EIF4G1	3.06044e-06	0.449846	0.342	0.133	0.115054
FXR1	3.07517e-06	0.476442	0.332	0.127	0.115608
ZC3H18	3.10813e-06	0.309408	0.203	0.044	0.116847
EIF4E2	3.16318e-06	0.476874	0.348	0.139	0.118917
WIPF2	3.22411e-06	0.330148	0.237	0.063	0.121207
FOXP1	3.2812e-06	0.423609	0.305	0.108	0.123354
EIF2S1	3.30473e-06	0.519104	0.268	0.082	0.124238
ARL4A	3.42474e-06	-0.646411	0.335	0.437	0.12875
DKC1	3.4493e-06	0.371482	0.151	0.019	0.129673
KIDINS220	3.61967e-06	0.335253	0.262	0.082	0.136078
SRSF10	3.65902e-06	0.255015	0.36	0.165	0.137557
RGS2	3.68921e-06	-0.729902	0.545	0.665	0.138692
CTSL	3.71873e-06	-0.60703	0.48	0.684	0.139802
CD163	3.95022e-06	-0.663944	0.418	0.576	0.148505
SIGLEC12	3.98078e-06	-0.345861	0.018	0.127	0.149654
ARL4C	4.10221e-06	0.390819	0.612	0.722	0.154218
POLR2J3	4.15479e-06	-0.418462	0.034	0.152	0.156195
PRKCD	4.17498e-06	0.428031	0.178	0.032	0.156954
TRAPPC4	4.2059e-06	0.394576	0.225	0.057	0.158117
MRPL23	4.40249e-06	-0.375254	0.074	0.241	0.165507
MT-ND4L	4.44762e-06	0.497131	0.695	0.671	0.167204
PLXNB2	4.49067e-06	0.267529	0.277	0.095	0.168822
PNN	4.54265e-06	0.414708	0.378	0.165	0.170776
NACA	4.59551e-06	0.558775	0.865	0.823	0.172763
PRMT2	4.602e-06	0.384507	0.378	0.165	0.173007
GIMAP4	4.66897e-06	0.621515	0.311	0.114	0.175525
DUSP23	4.68313e-06	-0.581685	0.163	0.316	0.176058
FES	4.87578e-06	0.39661	0.298	0.108	0.1833
NCOA4	4.92776e-06	0.694833	0.529	0.31	0.185254
CHD7	5.29089e-06	0.297554	0.117	0.006	0.198906
DCAF7	5.29909e-06	0.397705	0.345	0.139	0.199214
CD163L1	5.56483e-06	0.805325	0.52	0.348	0.209204
LILRB1	5.66144e-06	0.322387	0.268	0.089	0.212836
RPAIN	5.7957e-06	0.319465	0.255	0.082	0.217884
GLB1	5.99353e-06	0.445795	0.326	0.127	0.225321
STIP1	6.08163e-06	0.296241	0.292	0.108	0.228633
TIMP1	6.26727e-06	-0.736136	0.455	0.57	0.235612
KPNB1	6.46666e-06	0.676343	0.449	0.228	0.243108
PGLS	6.49978e-06	-0.528524	0.268	0.405	0.244353
EIF2S2	6.5339e-06	0.782784	0.471	0.247	0.245636
LPP	6.55446e-06	0.341597	0.375	0.165	0.246409
C1QA	6.58726e-06	-0.294326	0.902	0.987	0.247641
CHCHD1	6.63213e-06	0.705865	0.342	0.146	0.249328
GALNT1	6.69404e-06	0.332293	0.311	0.12	0.251656
EGR1	6.69814e-06	-1.14828	0.188	0.367	0.25181
BLOC1S6	6.77435e-06	0.390803	0.412	0.196	0.254675
FAM173A	6.83164e-06	-0.45679	0.055	0.171	0.256829
NOTCH1	6.8554e-06	0.298274	0.194	0.044	0.257722
ENTPD1	6.91541e-06	0.587528	0.431	0.222	0.259978
RAB20	6.93059e-06	-0.552324	0.323	0.468	0.260549
PTMS	6.94335e-06	-0.550645	0.403	0.506	0.261028
GORASP2	7.02567e-06	0.289518	0.218	0.057	0.264123
PRMT1	7.04853e-06	0.434693	0.338	0.139	0.264982
ABL2	7.0667e-06	-0.863924	0.335	0.443	0.265666
RBM5	7.26911e-06	0.411847	0.332	0.133	0.273275
MRPL17	7.50414e-06	0.326091	0.197	0.044	0.282111
IL16	7.55115e-06	0.377211	0.197	0.044	0.283878
EIF1	7.76586e-06	-0.252816	0.929	1	0.29195
DOCK8	7.8441e-06	0.478697	0.332	0.133	0.294891
MAN1A1	7.85861e-06	-0.574562	0.262	0.241	0.295437
ANAPC5	8.00676e-06	0.31152	0.274	0.095	0.301006
UBE2S	8.05764e-06	-0.603258	0.105	0.253	0.302919
IL17RA	8.11415e-06	0.348455	0.16	0.025	0.305043
AKAP11	8.38374e-06	0.286644	0.24	0.076	0.315178
DUSP2	8.41406e-06	-0.665988	0.335	0.557	0.316318
CCT2	8.43481e-06	0.521222	0.323	0.127	0.317098
ZC3H13	8.44364e-06	0.419455	0.308	0.12	0.31743
PNPO	8.45542e-06	0.375167	0.182	0.038	0.317873
CPNE1	8.50278e-06	0.450125	0.249	0.076	0.319654
LAP3	8.5995e-06	0.681701	0.514	0.285	0.323289
EHBP1L1	8.66085e-06	-0.532913	0.065	0.184	0.325596
LSM12	8.82126e-06	0.40258	0.258	0.082	0.331626
SMARCC1	8.86826e-06	0.331	0.225	0.063	0.333393
SYNCRIP	9.07097e-06	0.42632	0.431	0.215	0.341014
CORO7	9.40026e-06	0.310837	0.335	0.139	0.353394
NR3C1	9.42928e-06	0.398303	0.363	0.158	0.354484
C19orf24	9.50579e-06	-0.567172	0.215	0.316	0.357361
MYDGF	9.57437e-06	-0.542785	0.32	0.411	0.359939
TAF11	9.71914e-06	0.38245	0.228	0.063	0.365381
PFDN2	9.8669e-06	0.521838	0.474	0.253	0.370936
WDR43	1.01061e-05	0.316092	0.154	0.025	0.379929
DCP2	1.05176e-05	0.380061	0.292	0.108	0.395398
GAPVD1	1.05954e-05	0.26474	0.225	0.063	0.398324
IK	1.06689e-05	0.536908	0.326	0.133	0.401086
TSPO	1.06733e-05	-0.502126	0.366	0.475	0.401254
TLR4	1.08976e-05	0.369696	0.314	0.127	0.409684
ERN1	1.11079e-05	-0.542784	0.135	0.241	0.417591
C9orf78	1.16726e-05	0.259334	0.295	0.12	0.438819
RPL36A	1.1872e-05	-0.478937	0.526	0.696	0.446315
CAT	1.1931e-05	0.422706	0.455	0.241	0.448535
SMG1	1.20064e-05	0.251521	0.32	0.139	0.451368
PFDN1	1.22222e-05	0.455095	0.298	0.114	0.459483
CPPED1	1.24865e-05	0.504489	0.302	0.114	0.469417
ITGAM	1.27229e-05	-0.372021	0.191	0.171	0.478306
KMT2C	1.30043e-05	0.337756	0.332	0.146	0.488883
DHX9	1.3014e-05	0.361344	0.295	0.114	0.489249
LGALS2	1.36554e-05	1.0555	0.378	0.184	0.513361
RNF145	1.38726e-05	-0.581926	0.151	0.259	0.521526
CCT6A	1.39011e-05	0.6239	0.44	0.228	0.522596
CDC40	1.40615e-05	0.368057	0.203	0.051	0.528628
PSMD1	1.44468e-05	0.289792	0.302	0.12	0.543112
RAB8A	1.44958e-05	0.523062	0.375	0.171	0.544955
SMARCA2	1.45673e-05	0.292101	0.28	0.101	0.547642
SUMO3	1.47165e-05	-0.4521	0.342	0.392	0.553253
KCNK6	1.50537e-05	0.375264	0.308	0.12	0.565929
SEC16A	1.51949e-05	0.302091	0.231	0.07	0.571238
CLTC	1.52571e-05	0.705878	0.523	0.323	0.573577
NDUFV3	1.52787e-05	0.48681	0.351	0.152	0.574388
2025-09-09	1.53267e-05	0.623023	0.535	0.316	0.576194
PSME2	1.56881e-05	0.8804	0.609	0.399	0.58978
AP3S1	1.59096e-05	-0.347624	0.252	0.285	0.598106
PLTP	1.62501e-05	-0.701156	0.382	0.551	0.610907
ACIN1	1.62965e-05	0.37377	0.243	0.076	0.61265
XIST	1.64059e-05	-0.623246	0.142	0.329	0.616764
SLC38A2	1.6451e-05	-0.56173	0.28	0.323	0.618457
NDUFV2	1.66422e-05	0.799331	0.532	0.31	0.625647
CALCOCO2	1.69449e-05	0.331575	0.249	0.082	0.637027
SRP19	1.69861e-05	0.261468	0.289	0.114	0.638576
NUBP1	1.72568e-05	0.577692	0.252	0.082	0.648752
ACTR3	1.72777e-05	0.7443	0.6	0.405	0.649539
FEM1B	1.7374e-05	0.256708	0.188	0.044	0.653158
VPS13C	1.75677e-05	0.311242	0.378	0.177	0.660439
NKTR	1.78241e-05	0.372207	0.289	0.108	0.67008
BRIX1	1.79904e-05	0.310132	0.108	0.006	0.67633
DGCR6L	1.8083e-05	-0.479415	0.126	0.259	0.679811
TXNDC9	1.81247e-05	0.40625	0.175	0.038	0.681381
AATF	1.81627e-05	0.342673	0.188	0.044	0.68281
DAPP1	1.82128e-05	0.374511	0.197	0.051	0.684693
PTP4A1	1.83722e-05	-0.346139	0.289	0.228	0.690685
B4GALT1	1.89754e-05	-0.661033	0.357	0.437	0.713362
ADM	1.9255e-05	-0.542109	0.068	0.196	0.723874
DYNC1H1	1.95022e-05	0.599151	0.474	0.259	0.733164
SHTN1	1.96794e-05	0.368315	0.314	0.127	0.739828
CHMP1B	1.9684e-05	-0.382751	0.557	0.766	0.740002
SUGP2	1.98753e-05	0.364411	0.2	0.051	0.747193
PTPN6	1.98918e-05	0.612003	0.406	0.203	0.747813
OAZ2	2.012e-05	-0.338515	0.422	0.405	0.756393
TRA2B	2.02095e-05	-0.578481	0.455	0.544	0.759756
PSMA5	2.04003e-05	0.557223	0.394	0.19	0.766928
COPA	2.07761e-05	0.501326	0.388	0.184	0.781058
WLS	2.07894e-05	-0.414017	0.194	0.171	0.781558
WNK1	2.11406e-05	0.347516	0.428	0.222	0.794759
MRPS35	2.2143e-05	0.394772	0.188	0.044	0.832446
BCL10	2.26585e-05	0.388561	0.188	0.044	0.851822
FAM45A	2.27389e-05	0.400265	0.209	0.057	0.854845
LAPTM4A	2.28934e-05	-0.375839	0.48	0.519	0.860655
CD2BP2	2.39132e-05	0.43434	0.249	0.082	0.898991
LARS	2.46215e-05	0.419237	0.268	0.095	0.925619
RPL3	2.46414e-05	0.541999	0.963	0.937	0.926369
ADAM17	2.47139e-05	-0.377493	0.215	0.196	0.929096
CCDC88A	2.47787e-05	0.612428	0.495	0.304	0.931532
ARPC1B	2.50009e-05	-0.431241	0.615	0.677	0.939884
AP1B1	2.54932e-05	0.731893	0.563	0.367	0.958391
SPNS1	2.55387e-05	-0.464675	0.163	0.228	0.9601
ICAM1	2.63966e-05	-0.44701	0.452	0.665	0.992354
2025-09-06	2.6462e-05	0.576145	0.255	0.095	0.994812
MRPS6	2.6748e-05	-0.379357	0.268	0.228	1
ABCE1	2.69547e-05	0.383305	0.237	0.076	1
FCER1G	2.69791e-05	-0.462107	0.84	0.918	1
HLA-DQA1	2.7191e-05	0.676983	0.883	0.797	1
KAT5	2.72929e-05	0.265914	0.172	0.038	1
NUP214	2.7527e-05	-0.328405	0.231	0.184	1
SFT2D1	2.8545e-05	-0.556951	0.351	0.437	1
NXF1	2.88375e-05	-0.367634	0.182	0.177	1
FLNA	2.88857e-05	-0.472206	0.126	0.259	1
TIFAB	2.91936e-05	0.381542	0.148	0.025	1
MACF1	2.95092e-05	0.355428	0.391	0.19	1
STAG2	2.96094e-05	0.304337	0.391	0.203	1
FRG1	3.0002e-05	0.359312	0.277	0.108	1
SERTAD1	3.05851e-05	-0.541161	0.335	0.462	1
NOP58	3.06627e-05	0.379508	0.283	0.108	1
ECHS1	3.07406e-05	0.627542	0.431	0.228	1
TAF15	3.1139e-05	0.395506	0.271	0.101	1
MYO1F	3.14537e-05	0.585832	0.422	0.222	1
GNB4	3.16764e-05	0.491295	0.375	0.177	1
TES	3.19376e-05	0.284612	0.185	0.044	1
SMC3	3.19553e-05	0.274555	0.225	0.076	1
SOCS3	3.20137e-05	-0.599794	0.406	0.506	1
ZNF385A	3.21628e-05	0.326643	0.332	0.146	1
FKBP15	3.22105e-05	0.323037	0.265	0.095	1
PTGES3	3.25724e-05	0.707594	0.585	0.38	1
MS4A7	3.28274e-05	0.416823	0.714	0.753	1
CTNNA1	3.36413e-05	0.32082	0.397	0.203	1
EMP3	3.36809e-05	-0.621068	0.56	0.69	1
RRP7A	3.3904e-05	0.424791	0.332	0.146	1
ZG16	3.39073e-05	0.504233	0.055	0.19	1
NUPL2	3.45618e-05	0.364408	0.145	0.025	1
HMGB1	3.48147e-05	0.610892	0.732	0.677	1
CDKN1A	3.51277e-05	-0.66723	0.406	0.582	1
IER2	3.52997e-05	-0.858732	0.431	0.551	1
DTX3L	3.54927e-05	0.258062	0.132	0.019	1
COPB1	3.57479e-05	0.441984	0.342	0.152	1
MB21D2	3.59763e-05	0.295465	0.225	0.07	1
PRPF40A	3.64238e-05	0.530356	0.434	0.228	1
BRD4	3.65767e-05	0.466466	0.382	0.184	1
HK1	3.67429e-05	0.346719	0.289	0.114	1
STAT5A	3.68234e-05	0.32889	0.215	0.063	1
PI4KB	3.69739e-05	0.366668	0.203	0.057	1
AHCYL1	3.71234e-05	0.278209	0.354	0.171	1
KLHDC3	3.71245e-05	0.408463	0.222	0.07	1
PAK1	3.76065e-05	0.619614	0.342	0.158	1
MBD4	3.77815e-05	0.365631	0.203	0.057	1
2025-03-01	3.91615e-05	0.459402	0.332	0.146	1
TBRG1	3.92245e-05	0.382332	0.225	0.07	1
PHIP	4.15956e-05	0.258351	0.289	0.127	1
SP140L	4.17515e-05	0.278678	0.178	0.044	1
SUZ12	4.19233e-05	0.302505	0.212	0.063	1
FGR	4.2389e-05	0.298814	0.117	0.013	1
MFAP1	4.2472e-05	0.257455	0.129	0.019	1
SLAMF8	4.2749e-05	0.54595	0.366	0.177	1
DST	4.33389e-05	0.416877	0.262	0.095	1
TXNRD1	4.33549e-05	0.356165	0.265	0.101	1
ADI1	4.40499e-05	-0.453461	0.243	0.272	1
PCNA	4.44952e-05	0.467862	0.182	0.044	1
GIMAP7	4.48968e-05	0.510244	0.182	0.044	1
ZNF263	4.81889e-05	-0.403152	0.049	0.139	1
PIAS1	4.84206e-05	0.287822	0.28	0.114	1
UTP6	4.92399e-05	0.502583	0.169	0.038	1
MITD1	4.98676e-05	0.34692	0.157	0.032	1
DAAM1	5.02006e-05	0.268121	0.191	0.051	1
ANKRD37	5.08329e-05	-0.440739	0.123	0.259	1
LGALS3	5.43916e-05	1.00388	0.797	0.652	1
WBP2	5.51392e-05	0.391407	0.345	0.158	1
CD59	5.54896e-05	-0.465275	0.363	0.411	1
RAB5C	5.55863e-05	0.656078	0.575	0.367	1
LGMN	5.65148e-05	-0.332891	0.686	0.854	1
SRPRA	5.71456e-05	0.356668	0.231	0.076	1
COA4	5.99073e-05	0.384382	0.277	0.108	1
TPR	6.00484e-05	0.373642	0.311	0.133	1
PPP2R3C	6.10071e-05	0.406632	0.24	0.082	1
ATP6V1H	6.16637e-05	-0.414872	0.218	0.285	1
SH3PXD2A	6.24738e-05	0.352317	0.2	0.057	1
ARL3	6.26074e-05	0.358242	0.209	0.063	1
PI4K2A	6.26998e-05	0.414714	0.2	0.057	1
BAZ1B	6.43304e-05	0.317249	0.188	0.051	1
KRAS	6.50129e-05	0.37254	0.228	0.076	1
S100A4	6.66134e-05	-0.824647	0.689	0.835	1
XRN1	6.67987e-05	0.296251	0.166	0.038	1
MBP	6.75054e-05	0.251281	0.305	0.139	1
PSMB8	6.7789e-05	0.541799	0.412	0.215	1
DAB2	6.80499e-05	0.608456	0.683	0.684	1
ITGA4	6.93345e-05	0.372435	0.302	0.127	1
HSPA4	6.9966e-05	0.383646	0.283	0.114	1
IGSF6	7.03037e-05	0.684461	0.612	0.443	1
EIF4G2	7.18803e-05	0.611974	0.625	0.487	1
PSMC6	7.2068e-05	0.400537	0.28	0.114	1
FOLR2	7.28367e-05	-0.553636	0.422	0.62	1
AFF1	7.31501e-05	0.251907	0.182	0.051	1
TALDO1	7.34295e-05	0.602388	0.582	0.373	1
MAP3K2	7.40628e-05	0.422147	0.366	0.177	1
ARL5B	7.42313e-05	-0.557592	0.289	0.342	1
PYCARD	7.46425e-05	-0.459332	0.406	0.551	1
ILK	7.48986e-05	0.25806	0.308	0.139	1
RNASE6	7.53508e-05	-0.470988	0.612	0.684	1
SF3A3	7.62968e-05	0.312655	0.197	0.057	1
RAB1B	7.70643e-05	0.344226	0.305	0.133	1
HSPA1A	7.71019e-05	-1.14438	0.591	0.557	1
TPGS1	7.72906e-05	-0.270959	0.025	0.127	1
CCNC	7.89163e-05	0.293587	0.2	0.063	1
CD81	8.01751e-05	0.731756	0.615	0.494	1
CACYBP	8.27418e-05	0.585605	0.415	0.228	1
ALG13	8.27875e-05	-0.484142	0.268	0.291	1
EIF2B3	8.29131e-05	0.262628	0.126	0.019	1
LRRC58	8.42713e-05	0.367048	0.246	0.089	1
SCML1	8.57194e-05	-0.293264	0.169	0.158	1
COPS7A	8.61152e-05	0.394527	0.222	0.076	1
P2RY13	8.64581e-05	0.441616	0.298	0.127	1
FAM111A	8.69026e-05	0.255273	0.16	0.038	1
MT2A	8.93179e-05	-0.676829	0.252	0.437	1
EGFL7	8.93869e-05	-0.529575	0.034	0.127	1
TXNL1	8.97992e-05	0.503647	0.348	0.165	1
DICER1	8.98069e-05	0.365903	0.289	0.12	1
HIP1	9.08513e-05	0.259916	0.148	0.032	1
KLHL24	9.16143e-05	0.355999	0.206	0.063	1
POGK	9.23413e-05	0.322341	0.151	0.032	1
SET	9.28714e-05	0.619869	0.52	0.316	1
HADHA	9.54337e-05	0.304412	0.449	0.253	1
ATF4	9.85311e-05	-0.541873	0.462	0.557	1
SLAMF7	9.85499e-05	0.621669	0.354	0.171	1
TYW3	0.000100132	0.278177	0.151	0.032	1
PSMC4	0.000101549	0.320336	0.302	0.133	1
BAG3	0.000101558	-0.417818	0.108	0.114	1
STOML2	0.000105606	0.387742	0.268	0.108	1
DDX27	0.000105866	0.287523	0.317	0.146	1
H2AFV	0.00010598	-0.533952	0.345	0.475	1
NABP1	0.000107872	0.306774	0.403	0.215	1
NAP1L4	0.000108786	0.280809	0.225	0.076	1
GNAI3	0.000108904	0.550035	0.437	0.247	1
POP5	0.000108958	0.484904	0.225	0.076	1
RPL18	0.000109324	0.542937	0.923	0.886	1
FAM204A	0.000110792	0.274936	0.271	0.12	1
CCDC112	0.000110894	0.252994	0.163	0.044	1
MIA3	0.000114683	0.360811	0.212	0.07	1
CCDC25	0.000116006	0.332119	0.157	0.038	1
PTAFR	0.000117328	0.359186	0.335	0.158	1
XPO1	0.000117639	0.293776	0.274	0.114	1
SCAF11	0.000118847	0.462676	0.465	0.278	1
TLN1	0.000119422	0.471756	0.492	0.291	1
PRPF4	0.000121621	0.295138	0.172	0.044	1
RAB4B	0.000122081	-0.319694	0.025	0.114	1
ANXA5	0.000124841	0.493562	0.778	0.709	1
CPED1	0.000126881	0.279789	0.218	0.076	1
CSK	0.000127207	0.387282	0.286	0.12	1
MYO5A	0.00012772	0.360791	0.36	0.177	1
CDC73	0.000130632	0.313327	0.203	0.063	1
PARVG	0.00013138	0.287945	0.274	0.114	1
INPP5D	0.000132602	0.265866	0.348	0.171	1
DCAF5	0.000132624	0.274462	0.123	0.019	1
PIM3	0.000132639	-0.474103	0.308	0.424	1
ZNF207	0.000133409	0.471071	0.418	0.228	1
INTS6	0.000133977	-0.424232	0.182	0.158	1
2025-09-07	0.00013786	0.493706	0.409	0.222	1
FABP1	0.000139411	-0.392948	0.169	0.342	1
APP	0.000139527	-0.444668	0.117	0.215	1
MRPS10	0.000140505	0.469897	0.212	0.07	1
LAMP1	0.000140769	-0.516076	0.446	0.551	1
NFKB1	0.000141066	-0.685337	0.446	0.614	1
PCF11	0.000143074	-0.252491	0.249	0.203	1
GAS6	0.000143298	-0.498482	0.111	0.247	1
SP3	0.000144163	0.271401	0.252	0.101	1
MRPL15	0.000145035	0.341777	0.191	0.057	1
COPE	0.000145295	0.597835	0.557	0.354	1
C1QB	0.000146261	-0.311373	0.871	0.968	1
FCGR2B	0.000146536	-0.69311	0.255	0.405	1
ACBD5	0.000147508	0.472615	0.222	0.076	1
TDG	0.000148332	0.282054	0.218	0.076	1
UBE2K	0.000148412	0.373545	0.302	0.133	1
DNPH1	0.000150123	-0.481406	0.225	0.367	1
NCKAP1L	0.000150924	0.580046	0.523	0.335	1
TMIGD3	0.000152606	0.875735	0.222	0.082	1
BDP1	0.000163204	0.288953	0.262	0.108	1
CSRNP1	0.000163989	-0.538972	0.375	0.494	1
EHD4	0.000164491	0.264684	0.252	0.101	1
ARCN1	0.000165748	0.29643	0.326	0.158	1
TSPYL2	0.000168569	-0.471651	0.111	0.171	1
MXD4	0.000171374	0.458676	0.215	0.076	1
CCDC59	0.000173089	0.337103	0.314	0.146	1
P2RY6	0.000173208	0.43412	0.283	0.12	1
VIM	0.000173745	-0.285639	0.726	0.886	1
ARL1	0.000174016	0.423118	0.228	0.082	1
TOR1AIP2	0.000178156	0.350063	0.237	0.089	1
CAPG	0.000179256	0.512447	0.56	0.361	1
UHMK1	0.000181862	0.34553	0.286	0.127	1
BPTF	0.000184491	0.281905	0.314	0.146	1
FKBP4	0.000184895	0.359711	0.305	0.139	1
DOCK4	0.000188082	0.253476	0.262	0.108	1
FGFR1	0.000188552	-0.30702	0.126	0.127	1
CTTNBP2	0.000189032	0.259557	0.175	0.051	1
EIF4E	0.000191142	-0.620426	0.243	0.316	1
CLN6	0.000197763	-0.266291	0.025	0.108	1
BUB3	0.000198759	0.277245	0.225	0.082	1
DPP9	0.000199244	0.476418	0.28	0.12	1
WDR45B	0.000199408	-0.575707	0.32	0.456	1
FNDC3A	0.000200196	0.351488	0.289	0.127	1
HLA-DRB1	0.000200887	0.542439	0.945	0.924	1
RPL41	0.000200947	0.411998	0.994	0.987	1
CNOT6L	0.000202279	0.295553	0.188	0.057	1
LCP1	0.000208187	0.48713	0.615	0.43	1
SF3B1	0.000209945	0.44185	0.492	0.297	1
RPS7	0.000210398	0.500938	0.932	0.892	1
NDUFA5	0.00021239	0.415646	0.354	0.177	1
TIGAR	0.000220581	0.315525	0.188	0.057	1
MZT2B	0.000221886	-0.523353	0.182	0.323	1
GALNT6	0.000222487	0.266053	0.188	0.057	1
MS4A4A	0.000226685	-0.552892	0.505	0.652	1
SMC5	0.000229346	0.297588	0.185	0.057	1
GCNT1	0.000232042	0.258211	0.166	0.044	1
ARHGAP18	0.000232077	0.414262	0.483	0.291	1
RAB5A	0.000233106	0.290839	0.271	0.12	1
ACTG1	0.000233932	0.427737	0.871	0.905	1
TNFAIP8L2	0.000234552	0.344357	0.271	0.114	1
PSMB4	0.000235737	0.455984	0.428	0.241	1
DYNLL1	0.000236192	0.549283	0.763	0.69	1
CXCL16	0.000238184	-0.416369	0.458	0.544	1
HINT2	0.000238313	-0.354187	0.077	0.184	1
FOXN3	0.000245507	0.357979	0.425	0.241	1
SRSF7	0.000248887	0.49751	0.569	0.373	1
ERCC5	0.000249324	-0.292987	0.028	0.108	1
FARSA	0.000255258	0.297611	0.175	0.051	1
SF3B4	0.000257339	0.363276	0.206	0.07	1
PCMTD1	0.000261432	0.319708	0.212	0.076	1
PHAX	0.000262925	0.323933	0.163	0.044	1
PARP1	0.000266319	0.338048	0.354	0.184	1
TTC1	0.000266438	0.405595	0.305	0.146	1
MT-ND5	0.000266924	-0.28759	0.818	0.937	1
VPS8	0.000267017	0.26399	0.129	0.025	1
SYK	0.000269223	0.436478	0.44	0.253	1
ATP6V1F	0.000272285	0.462404	0.748	0.563	1
EMB	0.000273818	-0.484658	0.302	0.316	1
RPL30	0.000274323	0.406482	0.957	0.968	1
PPP2R1A	0.000277036	0.33099	0.345	0.177	1
ARPC5	0.0002779	0.599626	0.698	0.557	1
RB1CC1	0.000278447	0.340078	0.283	0.127	1
LCMT1	0.00028211	0.290783	0.126	0.025	1
TAPBP	0.000283545	0.550584	0.532	0.354	1
SEC13	0.000284365	0.31076	0.32	0.158	1
EDEM3	0.000288231	0.25001	0.194	0.063	1
MRPS18C	0.000294924	0.604486	0.274	0.12	1
SP100	0.000298892	0.48228	0.326	0.158	1
VDAC1	0.000300663	0.691886	0.486	0.304	1
CHORDC1	0.000300741	0.320251	0.237	0.095	1
C9orf16	0.000303678	-0.407812	0.298	0.418	1
ADORA3	0.000306343	0.332738	0.2	0.07	1
SS18	0.000312285	0.258801	0.194	0.063	1
TIPRL	0.000315402	0.343482	0.258	0.108	1
GADD45G	0.000317935	-0.298785	0.025	0.108	1
GOLGB1	0.000319982	0.335466	0.342	0.171	1
NR4A3	0.00033547	-0.293435	0.452	0.639	1
PER1	0.000336822	0.293094	0.348	0.184	1
HOMER1	0.000340763	-0.432098	0.068	0.12	1
CHMP4B	0.000342417	-0.571889	0.243	0.329	1
SASH1	0.000351302	0.298263	0.323	0.158	1
PPP1R10	0.00035868	-0.294856	0.308	0.285	1
TMEM147	0.000359103	-0.393561	0.345	0.373	1
CALU	0.000360876	0.482048	0.348	0.177	1
RPS27	0.000362311	0.3308	0.978	1	1
WASF2	0.000365605	0.343551	0.526	0.335	1
SRP72	0.000367891	0.42987	0.375	0.203	1
UCP2	0.000368642	0.655193	0.64	0.456	1
CDK11B	0.000377334	0.279228	0.182	0.057	1
IPO9	0.000380261	0.276135	0.114	0.019	1
FNIP2	0.000380588	-0.44955	0.348	0.373	1
RNASE1	0.000383779	-0.854215	0.585	0.741	1
MOB3A	0.000387995	0.277445	0.332	0.171	1
ACTN4	0.0003915	0.259717	0.302	0.146	1
SP110	0.000396019	0.352185	0.191	0.063	1
FKBP5	0.000397308	0.278744	0.188	0.063	1
CAPZA1	0.000398692	0.352719	0.542	0.354	1
STAT2	0.000400946	0.276056	0.308	0.152	1
APEX1	0.000408302	0.522318	0.397	0.222	1
PLXNC1	0.000414875	0.384733	0.338	0.171	1
ETS2	0.000415425	-0.566452	0.342	0.424	1
AIP	0.00041546	0.407803	0.314	0.152	1
TSC22D3	0.000418124	-0.465651	0.449	0.513	1
NECAP2	0.000419386	0.372795	0.366	0.196	1
CCRL2	0.000423156	-0.477991	0.142	0.19	1
C7orf50	0.000424678	-0.370098	0.132	0.272	1
MDM4	0.000426766	0.268077	0.262	0.114	1
EIF3K	0.000427591	0.672729	0.668	0.513	1
GTF3C6	0.000436515	0.615957	0.409	0.234	1
CHN2	0.000437938	-0.400016	0.052	0.127	1
PJA2	0.000438866	0.376289	0.342	0.177	1
CYB5D1	0.000440321	-0.515361	0.074	0.139	1
PSAP	0.000444406	-0.340834	0.871	0.937	1
EIF3D	0.000445176	0.443902	0.483	0.297	1
CAST	0.00044832	0.281954	0.468	0.285	1
PRRC2C	0.000450758	0.356106	0.517	0.329	1
TMEM165	0.00045299	-0.288827	0.28	0.291	1
CNRIP1	0.000456132	-0.395688	0.114	0.177	1
SLC15A3	0.000460146	0.397184	0.455	0.272	1
RAB7A	0.000470477	-0.423815	0.578	0.601	1
PDHA1	0.000470732	0.447053	0.228	0.089	1
DSE	0.000471503	0.402078	0.345	0.177	1
WAS	0.000474106	0.311824	0.357	0.19	1
XRN2	0.000475893	0.369121	0.36	0.19	1
NDUFC1	0.000478201	0.570459	0.48	0.297	1
U2AF1	0.000479125	-0.344651	0.055	0.158	1
HIPK3	0.000481029	0.318493	0.268	0.12	1
SAV1	0.000489115	-0.30548	0.126	0.127	1
RALBP1	0.000497958	0.286681	0.262	0.114	1
BMS1	0.000499602	0.262957	0.169	0.051	1
PCYT1A	0.000502491	0.322413	0.169	0.051	1
ARL5A	0.000507723	-0.405412	0.132	0.234	1
MTPN	0.000514339	0.296993	0.465	0.285	1
FILIP1L	0.000515316	0.469006	0.295	0.139	1
STAB1	0.000517569	-0.295963	0.591	0.766	1
OCIAD1	0.000526	-0.305963	0.314	0.291	1
RUVBL1	0.000527743	0.250288	0.111	0.019	1
HERC1	0.000528786	0.307376	0.262	0.114	1
CCND1	0.000528835	0.356883	0.249	0.108	1
PDCD10	0.000531618	0.461482	0.295	0.139	1
SORL1	0.000539432	0.290903	0.234	0.095	1
CCDC170	0.000539708	0.275341	0.135	0.032	1
VDAC3	0.000542862	0.482495	0.286	0.133	1
S100B	0.00054418	0.744114	0.178	0.063	1
TNRC6B	0.000556479	0.274356	0.274	0.127	1
MPHOSPH8	0.000560584	0.397317	0.342	0.177	1
NUCKS1	0.000563096	0.618287	0.511	0.342	1
NFATC3	0.000563674	0.265076	0.188	0.063	1
FAM120A	0.000570754	0.287312	0.418	0.247	1
AOAH	0.000589254	0.397634	0.431	0.253	1
LPIN2	0.000593064	0.353552	0.188	0.063	1
PSMD12	0.000597199	0.406777	0.243	0.101	1
RPS21	0.000599238	0.47982	0.902	0.842	1
IL1RN	0.000603967	-0.577886	0.154	0.247	1
EEF1B2	0.000604801	0.668723	0.825	0.747	1
TRIM33	0.000613681	0.253963	0.194	0.07	1
APOBEC3G	0.000616309	0.392817	0.145	0.038	1
C1D	0.00061874	0.481145	0.277	0.127	1
FCGR2A	0.000619172	-0.458174	0.52	0.646	1
STX7	0.000620749	0.26679	0.348	0.19	1
IFI16	0.000623399	0.444232	0.458	0.278	1
DDX3Y	0.000628028	0.300952	0.311	0.165	1
CD74	0.000639092	-0.315127	0.951	1	1
PSMA3	0.000644384	0.532283	0.354	0.19	1
RFC2	0.000646655	0.302019	0.175	0.057	1
CCDC107	0.000646898	-0.325024	0.148	0.285	1
TMOD3	0.00064728	0.339718	0.323	0.165	1
APLP2	0.000656249	-0.5412	0.538	0.658	1
GYPC	0.00065804	-0.557665	0.338	0.405	1
ZMAT2	0.000665968	0.272346	0.32	0.165	1
ESF1	0.000674725	0.350686	0.228	0.095	1
GABARAP	0.000688506	-0.409469	0.111	0.215	1
IGF1	0.000694805	0.591191	0.56	0.437	1
NFKB2	0.000694844	-0.285641	0.268	0.234	1
FGD2	0.000696237	0.456822	0.265	0.12	1
PLK3	0.000709093	-0.458055	0.222	0.304	1
CCDC85B	0.00072753	-0.332871	0.169	0.323	1
CFAP36	0.000736083	0.287288	0.108	0.019	1
PGM2	0.000739374	0.272454	0.175	0.057	1
PRELID1	0.000744558	-0.406569	0.338	0.43	1
PPP6R1	0.000745822	0.422594	0.212	0.082	1
EMILIN2	0.000749128	0.274808	0.36	0.196	1
VMO1	0.0007557	-0.442926	0.24	0.297	1
PRDM2	0.000759542	0.255367	0.237	0.101	1
SERPINF1	0.000761686	0.640062	0.468	0.291	1
CAMTA1	0.000768485	-0.493738	0.243	0.348	1
HDHD2	0.000776596	0.25797	0.108	0.019	1
PSMB9	0.000776731	0.631144	0.372	0.209	1
METTL2B	0.000777473	0.355828	0.108	0.019	1
OSBPL1A	0.000781914	0.297548	0.274	0.127	1
LYN	0.000782238	0.327219	0.462	0.285	1
ZFAND5	0.000783133	-0.439215	0.474	0.557	1
IKZF1	0.000784834	0.299808	0.24	0.101	1
TCF25	0.000790966	0.434263	0.535	0.354	1
LCOR	0.000795724	0.256173	0.212	0.082	1
SLIRP	0.000799825	0.622508	0.462	0.285	1
MYSM1	0.00080496	0.255274	0.12	0.025	1
ENO1	0.000810815	0.461284	0.695	0.519	1
MRPL21	0.000813574	0.371388	0.274	0.127	1
CALM3	0.000815969	-0.465777	0.311	0.348	1
TOMM5	0.000821907	0.299161	0.237	0.101	1
RAP2B	0.000826497	0.384264	0.375	0.209	1
JMY	0.000826598	-0.642917	0.191	0.266	1
SERBP1	0.000828265	0.600428	0.578	0.405	1
DDX46	0.000831051	0.279059	0.428	0.266	1
SMPDL3A	0.000835801	-0.35346	0.142	0.184	1
ZC3HAV1	0.000842034	-0.489324	0.329	0.399	1
NCL	0.000849686	0.73209	0.609	0.487	1
CYC1	0.000851895	-0.408725	0.209	0.272	1
PRKD3	0.00085949	0.252604	0.16	0.051	1
YIPF4	0.000859839	0.311727	0.265	0.12	1
RPL21	0.000862839	-0.281753	0.963	0.987	1
LINC00996	0.000868901	0.307062	0.209	0.082	1
YWHAE	0.000871354	0.525222	0.609	0.43	1
ATP6V1A	0.000881436	0.413935	0.345	0.184	1
PLEKHG2	0.000900744	-0.315901	0.105	0.127	1
TRIB1	0.000927773	-0.395199	0.194	0.209	1
POLR2A	0.000929592	0.259176	0.326	0.171	1
SZRD1	0.000930216	0.2874	0.255	0.12	1
HSD17B11	0.000939459	-0.406312	0.222	0.285	1
WIPF1	0.000941168	0.400705	0.492	0.316	1
COPS5	0.000942345	0.325149	0.246	0.108	1
RASSF2	0.000942485	0.315485	0.415	0.247	1
PTBP1	0.000942576	0.29732	0.348	0.19	1
CLINT1	0.000945115	0.372006	0.28	0.133	1
VASH1	0.000952732	0.414991	0.28	0.133	1
GUCA2A	0.000957787	-0.377574	0.049	0.139	1
RAPGEF1	0.000968292	0.369496	0.403	0.234	1
ZFHX3	0.000970111	0.322896	0.388	0.228	1
UQCC2	0.000971789	0.337293	0.342	0.184	1
NFIC	0.000973146	0.35302	0.311	0.158	1
ABHD2	0.000973466	0.295124	0.277	0.133	1
DAZAP2	0.000984932	-0.35668	0.569	0.582	1
IFI27	0.000997498	-0.48859	0.065	0.177	1
EPHB2	0.00099891	0.272675	0.172	0.057	1
UCHL5	0.00100365	0.274228	0.169	0.057	1
ARPC1A	0.00100464	0.482274	0.271	0.127	1
RPS4Y1	0.00101144	0.428081	0.382	0.222	1
MPEG1	0.00101782	0.46991	0.677	0.608	1
ARMCX1	0.00101909	-0.347367	0.188	0.196	1
RPL19	0.0010253	0.354772	0.969	0.981	1
SMIM3	0.00102551	-0.399129	0.175	0.278	1
AGO2	0.00104268	-0.340374	0.222	0.196	1
SPTY2D1	0.00104604	0.320542	0.295	0.146	1
ZC3H15	0.0010506	0.266643	0.394	0.234	1
FAM98B	0.00107915	0.342285	0.151	0.044	1
ZNF638	0.00108145	0.264259	0.218	0.089	1
CYB5R3	0.0010963	0.347871	0.311	0.158	1
AVPI1	0.00109774	-0.385396	0.163	0.253	1
LSM10	0.00109834	0.414043	0.326	0.171	1
DCTN3	0.00111649	0.553416	0.342	0.184	1
ERCC3	0.00112293	0.255574	0.117	0.025	1
NSA2	0.00113889	0.511161	0.415	0.247	1
SCRN1	0.00114178	0.298004	0.114	0.025	1
TGFBR1	0.00114464	0.282381	0.286	0.139	1
SDF4	0.00115053	-0.3838	0.126	0.234	1
SRSF2	0.00116435	-0.329097	0.483	0.519	1
PNISR	0.00117195	0.266814	0.378	0.215	1
ARPC2	0.00117486	0.372691	0.791	0.772	1
IGBP1	0.00118435	0.322745	0.298	0.152	1
NAF1	0.00119856	-0.346433	0.068	0.152	1
TMA16	0.00122277	0.370029	0.16	0.051	1
C6orf48	0.00123468	-0.371576	0.262	0.386	1
LGALS8	0.00124155	0.255794	0.225	0.095	1
RPL36	0.00124348	0.309342	0.942	0.956	1
PPIP5K2	0.00125053	0.344225	0.243	0.108	1
TLR7	0.00125084	0.300539	0.215	0.089	1
SRP54	0.00125653	0.404204	0.243	0.108	1
PSMD13	0.00127048	0.468778	0.332	0.177	1
HTT	0.00128267	0.324278	0.215	0.089	1
ARHGDIA	0.00128824	0.298384	0.563	0.392	1
MAP3K13	0.0012967	0.463806	0.338	0.184	1
GPI	0.00130139	0.319333	0.268	0.127	1
RAB9A	0.00132334	0.558876	0.342	0.19	1
TMUB1	0.00132802	-0.266	0.043	0.133	1
TOP1	0.0013531	-0.304434	0.345	0.329	1
YBX3	0.0013552	-0.439756	0.468	0.62	1
TYK2	0.00136574	0.321345	0.188	0.07	1
FNIP1	0.001368	-0.350941	0.203	0.259	1
HCLS1	0.0013717	0.333938	0.548	0.373	1
SLC40A1	0.00142625	0.491181	0.785	0.766	1
GTF3C3	0.00143607	0.259201	0.102	0.019	1
IWS1	0.00143773	0.369466	0.188	0.07	1
MRPS23	0.00145102	0.433671	0.188	0.07	1
RRBP1	0.00145379	0.340888	0.314	0.165	1
ABT1	0.00147369	0.270187	0.148	0.044	1
SETD7	0.00148203	0.290831	0.148	0.044	1
NR4A1	0.00150371	-0.477818	0.391	0.538	1
DNAJA4	0.00150642	-0.328975	0.092	0.108	1
TSC22D1	0.00156578	-0.523395	0.126	0.234	1
TUBA1A	0.00160372	0.641943	0.375	0.272	1
TMEM70	0.00161639	-0.278636	0.166	0.234	1
FDX1	0.00163603	-0.390022	0.154	0.266	1
EREG	0.00168468	-0.868169	0.083	0.19	1
RALY	0.00168786	-0.333222	0.185	0.278	1
CCR1	0.00169463	0.27908	0.28	0.146	1
TAX1BP1	0.00170745	0.271753	0.477	0.31	1
SKAP2	0.00171259	0.333017	0.471	0.304	1
CCT4	0.00172994	0.405605	0.394	0.234	1
CASP4	0.001739	0.405148	0.351	0.196	1
ROCK1	0.00174112	0.298372	0.422	0.259	1
LNPEP	0.00174187	0.25841	0.2	0.082	1
S100A6	0.00175885	-0.601905	0.686	0.772	1
XAF1	0.00176917	0.25916	0.185	0.07	1
ATP6V0A1	0.00179857	0.289681	0.271	0.133	1
CMPK1	0.00180424	-0.280097	0.302	0.297	1
FGD4	0.00180589	0.253301	0.185	0.07	1
PTPRE	0.00180934	0.324664	0.545	0.373	1
ADIPOR1	0.00180972	-0.350818	0.295	0.316	1
FCGR3A	0.00183154	-0.41143	0.277	0.386	1
EGR2	0.00184708	-0.555974	0.095	0.171	1
BORCS7	0.00186091	0.280502	0.323	0.177	1
DOCK2	0.00186303	0.287291	0.415	0.259	1
PLEKHB2	0.00188126	0.347109	0.471	0.304	1
PTPRC	0.00189566	0.57031	0.572	0.43	1
TUBA1B	0.00189951	0.433568	0.794	0.734	1
CCNDBP1	0.0019184	0.338657	0.237	0.108	1
FOXO1	0.00192322	0.261098	0.243	0.114	1
BMP2K	0.00194939	0.377009	0.314	0.171	1
QDPR	0.00195843	-0.325861	0.095	0.165	1
SKIL	0.00196281	0.435735	0.422	0.259	1
COPZ1	0.00199481	0.29629	0.36	0.209	1
TNFRSF1B	0.00200767	0.545537	0.532	0.43	1
SERINC5	0.00202337	-0.41247	0.249	0.291	1
NDUFS7	0.00203282	-0.415247	0.418	0.525	1
PMAIP1	0.00205515	-0.651433	0.225	0.234	1
PPIF	0.00205886	-0.44135	0.375	0.411	1
LPAR6	0.00206718	0.366834	0.391	0.234	1
C2	0.00207991	0.747138	0.375	0.222	1
RAB8B	0.00209881	0.385524	0.302	0.158	1
MYH9	0.0021279	0.336254	0.452	0.291	1
MAPK1IP1L	0.00212881	0.367893	0.363	0.209	1
PSMC1	0.00212982	0.486084	0.354	0.203	1
ILF2	0.00215928	0.363204	0.363	0.209	1
DDX21	0.00217224	0.468368	0.505	0.342	1
ACSL3	0.0021751	-0.279103	0.225	0.209	1
OSBP	0.00218377	0.286716	0.154	0.051	1
PARK7	0.00220176	0.672367	0.637	0.5	1
TPM1	0.00223424	-0.317308	0.098	0.139	1
PPP1R7	0.00226675	0.51693	0.243	0.114	1
AP2M1	0.0022721	0.372582	0.56	0.392	1
IFT20	0.00227241	0.407348	0.252	0.12	1
GPBP1L1	0.00228313	0.357554	0.209	0.089	1
EMC2	0.00229786	0.298482	0.163	0.057	1
ADGRE5	0.00230276	0.408832	0.369	0.215	1
SURF1	0.00231631	-0.397098	0.16	0.259	1
ATRAID	0.0023247	-0.27459	0.357	0.367	1
EIF4A1	0.00232793	0.492946	0.486	0.323	1
ATP6V0D2	0.00234778	0.634896	0.203	0.089	1
LATS2	0.0023821	-0.324034	0.114	0.12	1
AIF1	0.00239962	0.432516	0.957	0.924	1
EZR	0.00241606	0.281496	0.526	0.595	1
BRAF	0.00241848	0.2658	0.209	0.089	1
DNAJC8	0.00247147	0.420788	0.474	0.31	1
NKAP	0.00248375	0.261125	0.191	0.076	1
HLA-E	0.00250339	0.332608	0.785	0.81	1
LSM8	0.00251741	0.39561	0.329	0.184	1
NAA60	0.00251972	0.375412	0.16	0.057	1
BACH1	0.00253081	0.313635	0.338	0.19	1
AP2S1	0.00256126	0.524855	0.757	0.658	1
KIAA0930	0.00257827	0.396521	0.366	0.215	1
SNRPB2	0.00262328	0.390905	0.357	0.209	1
PIGP	0.00264644	-0.460295	0.169	0.222	1
VPS26A	0.00267828	0.310793	0.338	0.196	1
HACD4	0.0026805	-0.265004	0.277	0.266	1
HDGF	0.0026969	0.269402	0.271	0.139	1
PRMT9	0.00272392	-0.593135	0.271	0.373	1
CYTIP	0.00273149	0.295392	0.258	0.127	1
TCEA1	0.00273219	0.311746	0.314	0.171	1
PNP	0.00276811	-0.563537	0.197	0.234	1
TRMT1	0.00277298	-0.367242	0.185	0.203	1
PLEKHO1	0.00287868	0.394397	0.477	0.316	1
EPB41L2	0.0029054	0.252172	0.302	0.165	1
POLD2	0.00294364	0.288962	0.151	0.051	1
TGOLN2	0.00295042	0.4689	0.48	0.323	1
KDELR1	0.00299071	0.420915	0.409	0.253	1
MT-CYB	0.00301205	0.380472	0.948	0.968	1
AP3B1	0.00304871	0.295188	0.265	0.133	1
SMIM15	0.00306658	0.31793	0.231	0.108	1
GNPDA1	0.00307274	0.61502	0.44	0.285	1
PRKRA	0.00307954	-0.268036	0.154	0.139	1
PTCD3	0.00309246	0.252459	0.129	0.038	1
SETD3	0.00310225	0.255532	0.188	0.076	1
GNB1	0.00313928	0.436452	0.474	0.316	1
LDLR	0.00320088	0.421471	0.32	0.177	1
NBN	0.00321358	0.266724	0.197	0.082	1
COMT	0.0032179	-0.346604	0.397	0.487	1
DNAJB14	0.00322116	0.292447	0.231	0.108	1
HSD17B4	0.00324682	0.289718	0.283	0.152	1
ZFP36L1	0.00325465	0.656657	0.658	0.639	1
RHOG	0.00339815	0.461693	0.578	0.418	1
CRIP1	0.00343093	0.525923	0.378	0.228	1
NDUFB4	0.00347122	0.567295	0.529	0.373	1
MBNL1	0.00348137	0.391712	0.532	0.373	1
C1orf122	0.00348276	-0.371376	0.114	0.19	1
IMMT	0.00348724	0.337715	0.255	0.133	1
UQCRC2	0.00351981	0.410179	0.412	0.259	1
MT-CO3	0.00353127	0.292317	0.982	1	1
FKBP1A	0.00353275	-0.332574	0.514	0.589	1
MRPS36	0.00353954	0.2806	0.292	0.158	1
COA5	0.00354412	0.474046	0.194	0.082	1
LPXN	0.00355316	-0.309115	0.302	0.316	1
NRBF2	0.00355823	0.436692	0.255	0.127	1
OSTF1	0.00356703	0.404192	0.554	0.392	1
AP1S2	0.00357403	-0.398492	0.311	0.386	1
NDUFS3	0.00360046	0.334048	0.262	0.133	1
NEU1	0.00360308	-0.494831	0.308	0.348	1
ZEB2	0.00361072	0.485353	0.542	0.462	1
HSPD1	0.00361868	0.426218	0.566	0.405	1
RPL23	0.00364026	-0.253031	0.846	0.899	1
RPN2	0.00365216	0.377788	0.542	0.38	1
LDHB	0.00365801	0.563442	0.505	0.348	1
EMC6	0.00369803	-0.313776	0.108	0.158	1
NSL1	0.00371684	0.26483	0.234	0.12	1
CLPTM1L	0.00371727	0.30654	0.175	0.07	1
HERPUD1	0.00372401	-0.577822	0.557	0.658	1
PSMB6	0.00375161	0.485883	0.474	0.316	1
MYADM	0.00375568	-0.505237	0.394	0.443	1
FIP1L1	0.00379147	0.361082	0.166	0.063	1
EXOSC8	0.00382513	0.40953	0.135	0.044	1
ATG5	0.00388437	0.252035	0.148	0.051	1
SEC62	0.00390549	0.351765	0.551	0.392	1
CCT7	0.00390966	0.413214	0.332	0.19	1
ACOT13	0.00392263	0.471087	0.185	0.076	1
ACTR1A	0.00393899	0.30432	0.237	0.114	1
MT1E	0.00394604	-0.259451	0.049	0.139	1
LAPTM5	0.00400155	0.385648	0.785	0.741	1
CYB561A3	0.00402111	0.562943	0.338	0.215	1
JAML	0.00405574	0.381568	0.591	0.43	1
THBD	0.00405751	-0.59021	0.237	0.316	1
C1orf123	0.00414053	0.281408	0.231	0.114	1
ATP1B1	0.00415576	-0.390211	0.375	0.468	1
MRPL22	0.00421163	0.465263	0.2	0.089	1
RNH1	0.00421702	0.403214	0.486	0.329	1
GHITM	0.0042529	0.46938	0.458	0.304	1
TACC1	0.00427597	0.32116	0.498	0.342	1
RNPEP	0.00430471	0.307665	0.338	0.196	1
ARL6IP1	0.00435783	-0.394901	0.511	0.576	1
YWHAQ	0.00435887	-0.320499	0.268	0.297	1
LRPAP1	0.00436262	0.474363	0.425	0.272	1
RASGRP3	0.00438488	-0.3555	0.178	0.253	1
TMEM109	0.004396	0.291858	0.228	0.108	1
UBE2D3	0.00443032	-0.288455	0.606	0.677	1
VEGFA	0.00443649	-0.524091	0.378	0.475	1
ATG4C	0.00446401	0.256082	0.197	0.089	1
RBM8A	0.00449618	0.259271	0.483	0.335	1
RASSF4	0.00456997	0.343957	0.372	0.228	1
PLA2G15	0.00458971	0.417686	0.191	0.082	1
POLE3	0.00459447	0.458468	0.218	0.101	1
CHPT1	0.00466111	-0.370283	0.16	0.228	1
DTNBP1	0.00472347	0.265164	0.135	0.044	1
ROMO1	0.00482595	0.511086	0.465	0.31	1
IFT74	0.00486121	0.326212	0.114	0.032	1
GDI2	0.00488068	0.39062	0.575	0.418	1
TTC37	0.00491844	0.345581	0.209	0.095	1
RAN	0.00494484	0.39101	0.575	0.418	1
ITPA	0.0049629	0.343964	0.298	0.165	1
DSTN	0.00504107	0.437183	0.471	0.316	1
STX8	0.00509063	0.268636	0.286	0.158	1
GSTO1	0.00510065	0.563154	0.588	0.437	1
FAM192A	0.00513482	0.276808	0.2	0.089	1
PGAM1	0.00514692	0.29644	0.409	0.266	1
PBDC1	0.00520909	0.263119	0.262	0.139	1
RABGGTB	0.00524079	-0.314321	0.135	0.19	1
BTF3L4	0.00527869	0.594916	0.345	0.209	1
NCF1	0.00530267	-0.357058	0.305	0.411	1
BAG1	0.00534899	-0.379939	0.265	0.323	1
MAML1	0.00534961	-0.261236	0.083	0.101	1
QKI	0.00535642	0.40459	0.535	0.38	1
TMEM134	0.00536957	-0.259855	0.095	0.203	1
GPR34	0.00538025	-0.268779	0.372	0.43	1
COX5A	0.00539342	-0.32567	0.357	0.424	1
CASP1	0.00545253	0.342904	0.425	0.278	1
AKR1A1	0.00545711	0.554294	0.572	0.418	1
SNRPC	0.00546055	0.30906	0.354	0.215	1
PHB	0.00555581	0.440264	0.354	0.215	1
TRAPPC2L	0.00556308	0.255674	0.354	0.215	1
GABPB1	0.0055867	-0.288743	0.071	0.114	1
SARS	0.00562722	0.392099	0.249	0.127	1
CLK1	0.00568773	-0.364716	0.345	0.392	1
TMED3	0.00575804	-0.253867	0.185	0.177	1
BIN2	0.00577451	0.27732	0.265	0.139	1
BEST1	0.00581024	-0.302121	0.074	0.139	1
TRADD	0.00581952	-0.346121	0.08	0.133	1
LSM4	0.00582623	-0.323689	0.24	0.323	1
GCA	0.00588116	0.353165	0.265	0.139	1
CAPN1	0.00590509	0.287846	0.215	0.101	1
M6PR	0.00595151	0.377146	0.591	0.437	1
RAB11FIP1	0.00595714	0.268265	0.326	0.19	1
RUFY1	0.00609472	0.300696	0.206	0.095	1
TCF4	0.00609596	0.32044	0.375	0.241	1
RBBP6	0.00623994	-0.335952	0.246	0.291	1
MSN	0.00630714	0.418548	0.526	0.38	1
AP2A2	0.00631086	0.263459	0.375	0.234	1
RCAN1	0.0063863	-0.591915	0.117	0.19	1
GMPR2	0.00639157	0.276828	0.194	0.089	1
AAED1	0.00647613	-0.371998	0.175	0.266	1
ZNF280D	0.00648766	-0.262197	0.083	0.108	1
PTPN2	0.00650291	0.309961	0.262	0.139	1
WBP11	0.00651137	0.259019	0.323	0.19	1
AREG	0.0065432	-0.671134	0.169	0.259	1
TXNDC17	0.00665024	0.482069	0.446	0.297	1
ACTR2	0.00669934	0.392647	0.662	0.614	1
NFKBIB	0.00674555	-0.270649	0.102	0.152	1
IFT27	0.00683498	-0.308574	0.08	0.101	1
SF3B5	0.00686347	0.446243	0.563	0.411	1
MAP2K2	0.00698921	-0.342236	0.111	0.158	1
ODF3B	0.00704287	-0.315624	0.074	0.152	1
COX14	0.00708576	0.442085	0.492	0.342	1
GNA12	0.00711483	0.362839	0.262	0.146	1
BRMS1	0.0072269	0.312409	0.212	0.101	1
NDUFA6	0.00722752	0.40317	0.477	0.329	1
TUSC2	0.00724194	-0.25787	0.068	0.152	1
RPL11	0.0072912	0.334519	0.951	0.968	1
HINT1	0.00732829	0.625925	0.748	0.658	1
NDUFA8	0.00739064	0.280375	0.252	0.133	1
DCTN2	0.00740312	0.256353	0.24	0.127	1
USP16	0.00742179	-0.262574	0.274	0.297	1
SON	0.0074271	0.480082	0.56	0.456	1
FCER1A	0.00743384	0.745342	0.129	0.044	1
FAM210A	0.00744509	-0.318891	0.138	0.203	1
STK32C	0.00745295	0.255938	0.157	0.063	1
TCEAL4	0.00752617	0.313415	0.348	0.215	1
HSPA5	0.0077699	0.469625	0.591	0.5	1
SLC37A2	0.00779085	0.270663	0.175	0.076	1
RGL1	0.00781504	0.277891	0.375	0.247	1
ANXA2	0.00784023	0.470687	0.714	0.614	1
CTNNBL1	0.00785234	0.282576	0.243	0.127	1
RAB11A	0.00785898	0.282387	0.305	0.177	1
SIGLEC10	0.00786749	0.33398	0.243	0.127	1
UCHL3	0.00789492	0.333169	0.175	0.076	1
NCOR2	0.00792312	0.277146	0.228	0.114	1
IDH1	0.00796947	0.432412	0.366	0.228	1
ETFB	0.00811237	0.49415	0.443	0.297	1
WDR33	0.00812123	0.26042	0.218	0.108	1
GAPDH	0.00822354	0.408152	0.877	0.797	1
RPF1	0.00834724	0.305889	0.129	0.044	1
ETFA	0.00837733	0.414376	0.314	0.184	1
CSDE1	0.00838156	0.427202	0.625	0.487	1
SPPL2A	0.00841734	-0.311856	0.271	0.31	1
CYFIP1	0.00847309	0.451668	0.468	0.323	1
ATOX1	0.00853944	0.690926	0.732	0.595	1
TMED7	0.00855048	-0.25284	0.175	0.19	1
DAZAP1	0.00858552	-0.270375	0.172	0.139	1
THEMIS2	0.00858986	0.425978	0.489	0.342	1
TWF2	0.00860268	0.497406	0.375	0.241	1
RBP1	0.00885617	0.474221	0.175	0.076	1
TCP1	0.00886654	0.283827	0.32	0.19	1
PIM1	0.00888901	-0.397207	0.092	0.158	1
METAP2	0.00889311	0.347133	0.357	0.222	1
MRPL47	0.00892725	0.264392	0.258	0.139	1
MAP2K3	0.00900951	-0.34605	0.382	0.38	1
METTL9	0.00909726	-0.282575	0.209	0.209	1
EMC3	0.00919918	0.305253	0.274	0.152	1
MMADHC	0.00933386	0.323239	0.274	0.152	1
NDUFB1	0.00940787	0.342714	0.609	0.462	1
GGA2	0.00945557	0.318819	0.289	0.165	1
PNPLA8	0.00948189	-0.250021	0.326	0.329	1
SLC25A19	0.00950115	-0.299289	0.237	0.247	1
EIF3L	0.00952907	0.501343	0.569	0.437	1
PSMD14	0.00957484	0.314955	0.191	0.089	1
MORF4L1	0.00958621	0.468098	0.603	0.481	1
NAA20	0.00959012	0.401309	0.326	0.196	1
C1QC	0.00970413	-0.262884	0.858	0.924	1
EIF5B	0.00971759	0.387695	0.366	0.234	1
HMGN1	0.00976289	-0.300245	0.335	0.443	1
NDUFA1	0.00978039	0.449974	0.674	0.551	1
COPS4	0.0098674	0.250374	0.182	0.082	1
SNRPD3	0.00987219	0.31289	0.397	0.259	1
AGPAT5	0.0101345	0.332592	0.154	0.063	1
ACVRL1	0.010167	0.27686	0.172	0.076	1
EIF3J	0.0102896	0.294723	0.342	0.215	1
PPIE	0.0103407	0.253676	0.172	0.076	1
RNF187	0.0104628	-0.256635	0.132	0.196	1
IL6	0.0105186	-0.411777	0.065	0.12	1
TIMM10	0.010602	0.323711	0.271	0.152	1
YWHAB	0.0106835	0.448141	0.634	0.544	1
CTNNBIP1	0.010727	-0.265617	0.117	0.184	1
PEX2	0.0108676	0.294247	0.145	0.057	1
SS18L2	0.0108783	0.34997	0.197	0.095	1
TP53I3	0.0109456	0.256289	0.126	0.044	1
IAH1	0.0109789	-0.255965	0.246	0.259	1
MOSPD2	0.0110154	0.294606	0.182	0.082	1
CHD2	0.0110181	0.269397	0.375	0.241	1
CNDP2	0.0110229	0.488302	0.431	0.291	1
ATP13A3	0.0110287	-0.274723	0.345	0.354	1
MEA1	0.0110322	0.271953	0.246	0.133	1
IMP3	0.0111521	-0.313177	0.132	0.203	1
DDX18	0.0111775	-0.262164	0.415	0.367	1
TFDP2	0.0112695	-0.317485	0.098	0.152	1
EIF5A	0.0113685	0.371174	0.422	0.285	1
POLR3K	0.0113814	0.314262	0.172	0.076	1
MTIF3	0.0115364	0.262023	0.234	0.127	1
SERPINB1	0.0115588	0.506816	0.511	0.38	1
IER3IP1	0.0116275	0.260291	0.24	0.133	1
HLA-DPB1	0.011685	0.264977	0.988	0.943	1
ZFAS1	0.0117796	-0.292985	0.566	0.665	1
DPP7	0.0118014	-0.291073	0.462	0.513	1
LIMS1	0.0118496	0.510394	0.578	0.437	1
PSMA4	0.011878	0.612499	0.434	0.31	1
TSTD1	0.0119449	0.430589	0.231	0.12	1
CAPZB	0.0120725	0.45309	0.766	0.671	1
SLC22A18	0.0120792	-0.256209	0.129	0.133	1
ODC1	0.0120894	-0.280137	0.083	0.139	1
EIF4H	0.0121764	0.300584	0.428	0.291	1
SSBP1	0.0122691	0.279572	0.431	0.297	1
PFDN4	0.0122914	-0.261728	0.212	0.196	1
PSMG2	0.0122964	0.254682	0.354	0.228	1
CPVL	0.0123037	0.568901	0.64	0.576	1
SH3BP5	0.0124262	0.30885	0.388	0.253	1
C1orf56	0.0125038	-0.36621	0.098	0.127	1
RPS26	0.0125134	0.411601	0.822	0.823	1
PLXDC2	0.0126219	0.253368	0.357	0.228	1
STX4	0.013128	-0.291827	0.335	0.367	1
MTSS1	0.0134076	-0.31921	0.123	0.127	1
GSTP1	0.0134276	0.498778	0.809	0.715	1
BHLHE40	0.0135647	-0.358846	0.289	0.348	1
VPS28	0.0135776	0.487963	0.529	0.392	1
SF3B6	0.0136776	0.521179	0.428	0.291	1
PSMB1	0.0137347	0.460297	0.585	0.443	1
MDH2	0.0137877	0.426257	0.4	0.266	1
EHD1	0.0139355	-0.418712	0.169	0.215	1
PHB2	0.0139904	0.344331	0.354	0.228	1
PABPC4	0.0141845	-0.394133	0.449	0.532	1
USF2	0.0142581	0.377315	0.292	0.177	1
YWHAG	0.0143258	0.290161	0.369	0.241	1
RAD51C	0.0143936	0.253784	0.132	0.051	1
PLD3	0.0143988	-0.272192	0.585	0.671	1
ATP1B3	0.0148358	-0.361311	0.526	0.646	1
HNRNPF	0.0148648	0.295919	0.526	0.386	1
RBM39	0.0148772	-0.3741	0.526	0.62	1
R3HCC1	0.0149963	0.268542	0.12	0.044	1
MRPL35	0.0150917	0.286761	0.142	0.057	1
SEC23B	0.015244	0.348605	0.258	0.146	1
IL1A	0.0152767	-0.413333	0.058	0.114	1
MRPL20	0.0153175	0.376622	0.458	0.323	1
ITGAE	0.0153215	0.294843	0.243	0.133	1
RGS19	0.0154955	0.540354	0.289	0.177	1
RPL29	0.0155254	0.372732	0.938	0.924	1
RPL28	0.0156654	0.278897	0.975	0.987	1
EID1	0.0160352	0.3918	0.582	0.443	1
MRPS7	0.016076	0.277159	0.292	0.177	1
MMD	0.0161611	0.342434	0.225	0.12	1
BAK1	0.016269	0.318265	0.185	0.089	1
ZNF428	0.016462	-0.25369	0.092	0.177	1
AGPAT2	0.0164702	-0.277231	0.142	0.228	1
PDAP1	0.0166099	0.326468	0.271	0.158	1
UBE2F	0.0167283	-0.30118	0.163	0.203	1
MIR4435-2HG	0.0168684	-0.256468	0.154	0.184	1
CD14	0.0170761	-0.361198	0.603	0.728	1
FUS	0.0170864	-0.299676	0.523	0.608	1
EVI2B	0.0172462	-0.274774	0.382	0.43	1
GPX4	0.0174972	0.391027	0.791	0.671	1
PPA1	0.0175526	0.619751	0.348	0.228	1
SDHC	0.017727	0.271944	0.366	0.241	1
HADHB	0.0178727	0.37467	0.36	0.234	1
ZNF524	0.0179048	-0.278955	0.062	0.139	1
SLTM	0.0179344	0.320415	0.317	0.196	1
PPIB	0.0179995	0.423211	0.631	0.5	1
NARS	0.0183625	0.450398	0.323	0.203	1
ALDH1A1	0.0184498	0.711809	0.36	0.266	1
FCGR1A	0.0184736	-0.294736	0.111	0.184	1
IL18BP	0.018528	0.323667	0.366	0.241	1
SNHG12	0.0191012	-0.303446	0.126	0.146	1
HAX1	0.0192439	0.285915	0.255	0.146	1
ACAA2	0.0193805	0.415716	0.246	0.139	1
FSCN1	0.0195208	0.300028	0.108	0.038	1
ATF7IP2	0.0195519	-0.269927	0.065	0.108	1
CXCL1	0.0196169	-0.685679	0.126	0.228	1
CORO1A	0.019728	0.590688	0.428	0.316	1
SNRPD1	0.019825	0.28873	0.372	0.253	1
CLN8	0.0199508	0.401664	0.406	0.297	1
SCCPDH	0.019999	0.292566	0.105	0.038	1
IL2RG	0.0200798	0.258539	0.182	0.089	1
CHURC1	0.0201491	0.327228	0.357	0.234	1
KRIT1	0.0203328	0.270538	0.135	0.057	1
EIF3M	0.0203437	0.34725	0.406	0.278	1
GTF2F1	0.0203611	0.270333	0.206	0.108	1
KLF2	0.0204941	-0.329676	0.215	0.253	1
MARCKS	0.0205075	0.368145	0.698	0.69	1
LAGE3	0.020513	-0.300541	0.151	0.215	1
TMEM14B	0.0207134	-0.294378	0.406	0.437	1
GAMT	0.0207755	-0.272272	0.065	0.114	1
TAGLN2	0.0208159	0.35079	0.683	0.601	1
ATP6V1D	0.0211057	0.344221	0.314	0.196	1
NDUFAF2	0.0213214	0.374574	0.135	0.057	1
C20orf27	0.0218376	-0.277683	0.311	0.38	1
MAF	0.0219078	0.499667	0.545	0.481	1
HOTAIRM1	0.0219628	-0.26115	0.071	0.114	1
YIPF3	0.0220704	0.39842	0.298	0.184	1
HLA-DPA1	0.0220993	0.306413	0.966	0.956	1
PSMD6	0.022194	0.280003	0.197	0.101	1
RPSA	0.0221976	0.394531	0.837	0.81	1
MT1X	0.022326	-0.83403	0.203	0.278	1
MDH1	0.0224545	0.339864	0.4	0.278	1
PSMC5	0.0225469	0.31026	0.418	0.291	1
SNCA	0.022561	-0.320185	0.105	0.158	1
COA3	0.0226841	0.308412	0.32	0.203	1
BCL3	0.0232945	0.263262	0.308	0.196	1
EXOSC5	0.0233913	0.294945	0.154	0.07	1
CINP	0.0237571	0.41505	0.142	0.063	1
EIF3G	0.0242366	0.510403	0.468	0.342	1
LYPLA1	0.0242643	0.284663	0.289	0.177	1
ATP5S	0.0243711	0.33575	0.126	0.051	1
NDUFV1	0.024848	0.271713	0.329	0.222	1
PELI1	0.0249913	-0.284692	0.271	0.259	1
RGS18	0.0251709	0.319524	0.228	0.127	1
LSM6	0.0252011	0.451453	0.271	0.171	1
C11orf58	0.0253366	0.285234	0.477	0.348	1
NFKBIZ	0.0254982	-0.342991	0.351	0.456	1
CLNS1A	0.0255015	0.39777	0.36	0.241	1
MT1G	0.0255965	-0.480498	0.083	0.165	1
GM2A	0.0257926	0.569088	0.502	0.43	1
TSNAX	0.0258072	0.342165	0.178	0.089	1
NDUFA3	0.0259026	0.456886	0.542	0.411	1
ATP6V1C1	0.0259866	0.262012	0.311	0.196	1
NAP1L1	0.0264524	-0.267265	0.631	0.69	1
ANKH	0.0269657	0.296359	0.382	0.259	1
VAMP8	0.0277298	0.457597	0.868	0.791	1
MYO1C	0.0278873	0.279307	0.16	0.076	1
MAT2A	0.0282025	0.434154	0.486	0.367	1
MMP9	0.0283872	-0.417001	0.348	0.456	1
COMMD3	0.0284019	0.310941	0.249	0.146	1
GRB2	0.0288036	0.251238	0.52	0.392	1
NR1H3	0.0292346	0.40868	0.175	0.089	1
SPCS2	0.0295396	0.333344	0.52	0.392	1
LIPA	0.0297269	0.542916	0.665	0.601	1
HSPB11	0.0300859	0.314544	0.262	0.158	1
STUB1	0.0301378	-0.254604	0.225	0.285	1
HCST	0.0302191	-0.296318	0.582	0.62	1
HMGB2	0.0303516	0.347593	0.277	0.171	1
TMA7	0.0307484	0.31087	0.745	0.722	1
NRDC	0.0311969	0.278804	0.24	0.139	1
PRDX2	0.0313665	0.291294	0.329	0.215	1
SVIP	0.0325475	0.31319	0.166	0.082	1
TIPARP	0.0326795	0.321784	0.443	0.456	1
STAT1	0.032915	0.497202	0.338	0.228	1
MRPL51	0.0329839	0.380871	0.452	0.329	1
PTP4A2	0.0331994	0.273736	0.489	0.367	1
ISCA1	0.0332182	0.304955	0.215	0.12	1
MTDH	0.0332878	-0.255155	0.446	0.437	1
EIF2A	0.0334407	0.252947	0.268	0.171	1
MCUR1	0.0335272	-0.319878	0.129	0.177	1
CTSA	0.0337211	0.258277	0.48	0.361	1
POLR2E	0.0341116	0.403726	0.382	0.266	1
AKR1B1	0.0342972	0.456523	0.535	0.424	1
KCTD12	0.0346186	0.359797	0.591	0.475	1
SULF2	0.034886	0.251559	0.237	0.139	1
PSMB7	0.0352347	0.322692	0.403	0.285	1
JOSD2	0.0365973	-0.254387	0.108	0.171	1
SNRPF	0.0366177	0.538455	0.394	0.31	1
MT-ND1	0.0371722	0.258153	0.945	0.981	1
P2RY14	0.0372778	-0.29075	0.074	0.101	1
MRPL44	0.0374937	0.251905	0.102	0.038	1
MED28	0.0375443	0.273359	0.274	0.171	1
MRPL18	0.0377171	0.422234	0.311	0.203	1
BEX4	0.0378423	0.362879	0.345	0.234	1
PSMB3	0.0379011	0.398277	0.554	0.43	1
MTHFD2	0.0381464	-0.327464	0.289	0.342	1
YPEL5	0.038796	-0.288672	0.489	0.519	1
RPL15	0.0388157	0.269517	0.957	0.975	1
SND1	0.0389765	0.265875	0.354	0.241	1
MRPL4	0.0391116	0.259914	0.197	0.108	1
CFL1	0.0391815	0.296106	0.88	0.854	1
UBE2D1	0.0397995	-0.285402	0.231	0.285	1
CHMP2A	0.0403806	0.444732	0.48	0.361	1
PEBP1	0.0412622	0.414211	0.591	0.481	1
CD9	0.0415324	-0.322846	0.317	0.361	1
PPP1CA	0.0422168	0.430594	0.526	0.405	1
CD44	0.0422376	-0.293349	0.542	0.652	1
KCNMA1	0.0422507	-0.28658	0.157	0.215	1
POLR2L	0.0423758	0.30904	0.751	0.646	1
NOB1	0.0424139	0.260396	0.108	0.044	1
ARFGAP3	0.0427226	0.299287	0.366	0.253	1
HSBP1	0.0429903	0.267012	0.538	0.43	1
ATG101	0.0442996	0.265995	0.209	0.12	1
RHOA	0.044859	0.390199	0.751	0.741	1
PLAU	0.0451958	-0.273507	0.231	0.241	1
UBAC1	0.0453519	0.320509	0.175	0.095	1
FAM96B	0.0454919	0.286962	0.477	0.361	1
SQSTM1	0.0459264	-0.360303	0.569	0.639	1
MRPL33	0.0475221	0.37297	0.403	0.291	1
COMMD5	0.0487819	0.270013	0.24	0.146	1
SLC12A5	0.0491068	-0.310231	0.083	0.127	1
EGR3	0.0493163	-0.39335	0.117	0.139	1
AAMDC	0.0498599	0.326729	0.166	0.089	1
DECR1	0.0500135	0.254653	0.305	0.203	1
KYNU	0.0500277	-0.308855	0.228	0.247	1
TRAPPC1	0.0501746	0.442872	0.465	0.348	1
IRS2	0.050327	-0.298928	0.252	0.323	1
UBE2A	0.0515725	0.385326	0.348	0.241	1
UBXN1	0.0516001	0.256453	0.523	0.411	1
RPL36AL	0.0518076	0.413302	0.806	0.734	1
COX17	0.0519307	0.27314	0.514	0.399	1
PGK1	0.0522113	0.374686	0.594	0.487	1
ECHDC1	0.0528156	0.322892	0.191	0.108	1
PTOV1	0.0531255	-0.254977	0.098	0.139	1
EPSTI1	0.0548015	0.518418	0.345	0.241	1
POLR2J	0.0548855	0.273786	0.363	0.259	1
PHKG2	0.0557525	0.288403	0.154	0.082	1
DDX3X	0.0561827	-0.313065	0.569	0.671	1
LSM3	0.0563063	0.357329	0.458	0.348	1
RARRES3	0.0577424	0.316791	0.348	0.247	1
ICAM4	0.0583924	-0.312816	0.086	0.133	1
FKBP3	0.0583947	0.251926	0.243	0.152	1
MRPL42	0.0589336	0.352156	0.166	0.089	1
IFI44	0.0591068	-0.27241	0.095	0.133	1
MOB1A	0.0607373	0.366269	0.588	0.475	1
AKAP13	0.0609788	0.40101	0.477	0.424	1
DDRGK1	0.0610009	-0.252409	0.166	0.222	1
CYCS	0.0610483	-0.28142	0.637	0.665	1
BLVRB	0.0613853	-0.335474	0.582	0.608	1
SNRPG	0.0614629	0.411486	0.505	0.392	1
MTX1	0.0615405	0.284904	0.148	0.076	1
PFKFB3	0.0616487	-0.283852	0.366	0.411	1
MRPL57	0.0629391	0.47028	0.382	0.285	1
NDUFB7	0.0637758	0.265911	0.56	0.449	1
SNRPB	0.0639329	0.381947	0.468	0.361	1
EPB41L3	0.0641497	0.294074	0.335	0.234	1
TIMM8B	0.064338	0.534159	0.418	0.31	1
COX20	0.0647224	0.334417	0.302	0.203	1
CALR	0.0647571	0.356347	0.668	0.57	1
TUBB4B	0.0651414	-0.262103	0.446	0.487	1
RPS24	0.0654827	0.299207	0.963	0.943	1
CIB1	0.0665828	0.293699	0.532	0.424	1
UFC1	0.0666826	0.294481	0.452	0.342	1
MIF4GD	0.0686815	0.343964	0.252	0.165	1
DRG2	0.0691167	0.257615	0.111	0.051	1
HMOX1	0.069243	0.763171	0.495	0.411	1
DNAJC3	0.0695074	0.275734	0.335	0.234	1
TOB1	0.0710954	-0.287511	0.135	0.133	1
ERP29	0.0721391	0.332306	0.582	0.475	1
TKT	0.072389	0.45152	0.455	0.354	1
TFRC	0.07428	-0.294995	0.409	0.513	1
RPS23	0.0754545	0.260538	0.972	0.975	1
CHMP4A	0.0758529	0.295902	0.375	0.272	1
COX7C	0.0763303	0.385218	0.828	0.772	1
ARF1	0.076902	0.26886	0.569	0.462	1
ABI3	0.0772326	0.281186	0.311	0.215	1
VPS29	0.0780578	0.498234	0.431	0.329	1
POLR2I	0.0792673	0.327286	0.283	0.19	1
PGD	0.0797185	0.285756	0.274	0.184	1
CLIC1	0.0848323	0.354918	0.652	0.633	1
ATP6V1E1	0.0853648	0.437173	0.317	0.228	1
GSN	0.0857766	0.321212	0.557	0.456	1
NADK	0.086252	0.252749	0.231	0.152	1
IL18	0.0863011	0.386087	0.317	0.222	1
MYL12B	0.0867034	0.393763	0.668	0.62	1
ECH1	0.0883361	0.462397	0.372	0.272	1
ITGAX	0.0928837	0.257982	0.385	0.285	1
TUBB	0.0932203	0.295195	0.529	0.424	1
NAIP	0.0938694	0.321359	0.415	0.316	1
PSMD8	0.0947906	0.345304	0.425	0.329	1
ADAP2	0.0955455	0.310302	0.471	0.367	1
EIF4B	0.0959001	0.307965	0.548	0.443	1
IRF1	0.0960438	0.28147	0.369	0.272	1
LGALS9	0.0975399	0.394823	0.492	0.399	1
NUDCD2	0.0976172	0.291307	0.234	0.152	1
MGLL	0.101831	0.319192	0.271	0.184	1
GBP4	0.102799	0.332304	0.209	0.133	1
NDUFS8	0.103315	0.317417	0.428	0.329	1
DPYSL2	0.110927	0.284377	0.403	0.31	1
APOC1	0.110964	-0.66926	0.428	0.462	1
COMMD9	0.112186	0.446192	0.262	0.19	1
RBX1	0.112927	0.315653	0.563	0.462	1
SNX6	0.113396	0.411104	0.495	0.411	1
SRP14	0.11426	0.288057	0.76	0.759	1
LSP1	0.11731	0.272066	0.452	0.361	1
MRPL11	0.122485	0.317789	0.28	0.196	1
SLC25A5	0.123444	0.304788	0.689	0.595	1
SEC11A	0.127363	0.46918	0.606	0.525	1
SH3BGRL	0.130618	0.26768	0.652	0.557	1
MCTS1	0.130832	0.367835	0.252	0.177	1
CD55	0.136386	-0.258043	0.252	0.291	1
BRD2	0.136494	0.257789	0.462	0.367	1
MT-CO2	0.13899	0.27549	0.975	0.981	1
GGCT	0.139471	0.255158	0.228	0.152	1
LRRC59	0.140993	0.297673	0.274	0.203	1
ERO1B	0.141672	-0.256104	0.105	0.101	1
SUB1	0.142138	0.40214	0.692	0.633	1
JMJD1C	0.144557	0.270957	0.434	0.342	1
PHPT1	0.147179	0.356996	0.434	0.342	1
PSME1	0.147183	0.294969	0.582	0.487	1
WDR1	0.147616	0.260765	0.418	0.329	1
IDH3G	0.148654	0.340456	0.326	0.241	1
WARS	0.150972	0.331792	0.237	0.165	1
ASGR1	0.155388	0.301923	0.105	0.057	1
GTF2F2	0.156489	0.324251	0.163	0.108	1
IL10	0.15735	-0.260237	0.111	0.133	1
RASGEF1B	0.164285	-0.282892	0.366	0.411	1
HIGD2A	0.169061	0.344879	0.609	0.519	1
DHRS3	0.17848	0.341223	0.237	0.165	1
ARHGAP15	0.184598	0.295057	0.185	0.12	1
ID3	0.1847	0.35054	0.212	0.165	1
NDUFB2	0.187139	0.251222	0.68	0.639	1
UQCR11	0.187906	0.385087	0.742	0.677	1
IRF8	0.190692	-0.285017	0.366	0.411	1
SDHD	0.196597	0.317269	0.298	0.222	1
NDUFB11	0.200758	0.266585	0.582	0.5	1
SLC25A11	0.214447	0.275509	0.24	0.171	1
PSMA7	0.216746	0.29067	0.671	0.595	1
EFHD2	0.217611	0.348531	0.495	0.411	1
COMMD4	0.230735	0.256473	0.28	0.209	1
LAMTOR2	0.231526	0.409931	0.514	0.443	1
SUMO2	0.234433	0.283706	0.72	0.646	1
PRNP	0.236774	-0.289153	0.498	0.544	1
ISOC2	0.252828	0.299717	0.222	0.158	1
NUTF2	0.261856	0.31292	0.249	0.184	1
OST4	0.270161	0.290087	0.754	0.69	1
GRHPR	0.284604	0.341729	0.246	0.184	1
SNRNP25	0.286924	0.292094	0.218	0.158	1
CD52	0.287728	0.409914	0.194	0.146	1
GMFG	0.292458	0.286131	0.668	0.595	1
RAB7B	0.295847	0.251032	0.2	0.146	1
NOP56	0.296345	0.282318	0.274	0.209	1
TFPT	0.302696	0.287513	0.28	0.215	1
GYG1	0.32708	0.316049	0.185	0.133	1
ANAPC11	0.333818	0.394661	0.526	0.456	1
RPL10A	0.351237	0.266599	0.88	0.867	1
TNF	0.351667	-0.253692	0.111	0.152	1
NPL	0.362358	0.404489	0.335	0.272	1
CENPW	0.364928	0.265623	0.123	0.082	1
MGST3	0.414687	0.349208	0.52	0.456	1
FTL	0.418236	0.301174	1	1	1
DNASE2	0.42013	0.384498	0.249	0.196	1
MAPKAPK3	0.475856	0.270523	0.154	0.114	1
CLEC10A	0.485857	0.356197	0.551	0.506	1
CARHSP1	0.486609	0.275217	0.148	0.114	1
LGALS4	0.507531	0.265589	0.095	0.114	1
COMMD6	0.529622	0.321392	0.649	0.62	1
BANF1	0.566605	0.328061	0.446	0.399	1
ADAMDEC1	0.576145	0.396868	0.305	0.316	1
PIN1	0.588979	0.289058	0.237	0.203	1
MYL12A	0.612843	0.286046	0.686	0.69	1
NDUFB8	0.663735	0.333097	0.505	0.462	1
GNG5	0.687958	0.257844	0.591	0.551	1
OTOA	0.904869	0.276386	0.222	0.222	1

## Sheet: DEGs_Macrophages_HCvsTumor
	p_val	avg_log2FC	pct.1	pct.2	p_val_adj
ATP5E	0	-4.00535	0	0.978	0
ATP5F1E	0	4.75478	0.975	0	0
GPX1	0	-4.72929	0	0.986	0
RACK1	0	3.82705	0.889	0	0
SELENOP	0	5.50578	0.858	0	0
ATP5MG	1.78881407733282e-319	3.17835	0.828	0	6.72486764232499e-315
ATP5MC2	6.85011e-279	2.66196	0.748	0	2.57523e-274
GNB2L1	2.16403e-270	-3.18425	0	0.903	8.13544e-266
CYBA	2.20386e-268	-2.12007	0.345	0.983	8.28519e-264
ATP5ME	7.64672e-263	2.47049	0.714	0	2.87471e-258
ELOB	7.64672e-263	2.43244	0.714	0	2.87471e-258
RPS17	2.34747e-250	-2.28719	0.425	0.956	8.82509e-246
ATP5L	7.61404e-249	-2.70327	0	0.878	2.86242e-244
CCL3L3	1.29022e-246	-5.34816	0	0.875	4.85046e-242
FTH1	4.83695e-245	-2.36228	0.88	1	1.8184e-240
MTRNR2L12	6.61342e-244	3.03138	0.766	0.192	2.48625e-239
ATP5MF	3.37981e-243	2.37372	0.671	0	1.2706e-238
TCEB2	1.57297e-232	-2.4552	0	0.855	5.91343e-228
ATP5MD	2.54701e-232	2.10616	0.646	0	9.57523e-228
MT-ND3	5.42533e-226	2.21167	0.96	0.981	2.0396e-221
ATP5G2	1.63314e-224	-2.48873	0	0.843	6.13962e-220
ATP5MC3	1.12908e-221	2.29258	0.622	0	4.24466e-217
ATP5PF	4.78934e-219	2.01909	0.615	0	1.8005e-214
ATP5MPL	4.78934e-219	2.10922	0.615	0	1.8005e-214
ATP5F1B	1.97079e-216	1.98966	0.609	0	7.40898e-212
SEM1	5.94665e-210	1.65816	0.594	0	2.23558e-205
ATP5PD	7.97597e-205	1.74455	0.582	0	2.99849e-200
AC020656.1	1.49989e-203	2.91372	0.578	0	5.63871e-199
C14orf2	4.05005e-201	-2.22314	0	0.804	1.52257e-196
ALDOA	1.22358e-200	-2.50957	0.175	0.883	4.59991e-196
COPS9	9.57247e-200	1.69587	0.569	0	3.59868e-195
FGL2	8.04708e-199	2.05269	0.782	0.542	3.02522e-194
ADA2	1.75172e-198	1.7445	0.566	0	6.58541e-194
SELENOK	1.03145e-194	2.23715	0.557	0	3.87765e-190
RPL13	1.46917e-193	-1.20442	0.772	0.997	5.52319e-189
ATP5IF1	5.72634e-191	1.75328	0.548	0	2.15276e-186
JPT1	5.72634e-191	1.89363	0.548	0	2.15276e-186
NFKBIA	6.90116e-188	-2.24951	0.508	0.947	2.59442e-183
PFN1	4.82814e-186	-1.70167	0.658	0.973	1.81509e-181
FYB1	8.77576e-185	1.73819	0.532	0	3.29916e-180
MTRNR2L8	1.24638e-183	2.59266	0.726	0.176	4.68566e-179
SELENOH	6.96994e-180	1.59747	0.52	0	2.62028e-175
ATP5PO	3.09555e-176	1.60733	0.511	0	1.16374e-171
ATP5I	2.32834e-175	-2.00694	0	0.753	8.75315e-171
ATP5F1C	5.02851e-175	1.54211	0.508	0	1.89042e-170
ATP5G3	7.30633e-174	-2.16163	0	0.749	2.74674e-169
TYMP	1.19904e-171	-2.29216	0.434	0.939	4.50766e-167
C15orf48	2.27427e-171	-3.00879	0.166	0.874	8.54987e-167
CCL3	4.65034e-171	-3.23948	0.397	0.948	1.74825e-166
USMG5	4.16509e-169	-1.98938	0	0.739	1.56582e-164
ATP5F1A	5.21438e-169	1.44511	0.492	0	1.9603e-164
CXCL8	4.92059e-168	-2.46509	0.388	0.96	1.84985e-163
ATP5PB	1.27703e-166	1.46925	0.486	0	4.80085e-162
APOE	2.28221e-165	-4.80488	0.237	0.852	8.57974e-161
DNASE1L3	1.08218e-164	3.02851	0.698	0.056	4.06834e-160
ATP5J2	1.31691e-162	-1.91829	0	0.724	4.95081e-158
ATP5D	1.39842e-161	-1.90485	0	0.721	5.25723e-157
TPT1	4.46411e-161	1.34238	0.997	0.995	1.67824e-156
CXCL3	1.47886e-160	-3.62783	0.262	0.897	5.55962e-156
CXCL2	6.15883e-157	-3.17615	0.295	0.909	2.31535e-152
SOD2	1.91148e-152	-1.89842	0.603	0.975	7.18604e-148
RTRAF	3.6667e-150	1.26574	0.443	0	1.37846e-145
ATP5O	1.64925e-149	-1.73335	0	0.691	6.20019e-145
RTF2	7.56773e-148	1.1779	0.437	0	2.84501e-143
FUCA1	1.20396e-145	2.63874	0.674	0.305	4.52619e-141
SELENOT	1.53062e-145	1.25594	0.431	0	5.7542e-141
SELK	1.19987e-142	-1.87544	0	0.672	4.51081e-138
RPS28	1.63475e-141	1.23334	0.991	0.979	6.14568e-137
SHFM1	1.96642e-140	-1.64344	0	0.666	7.39254e-136
C19orf43	7.55709e-140	-1.57948	0	0.664	2.84101e-135
SMIM26	8.16266e-140	1.16261	0.415	0	3.06867e-135
ATP5J	4.0345e-139	-1.6706	0	0.662	1.51673e-134
S100A6	2.44086e-138	-1.76274	0.686	0.986	9.17618e-134
ATP5MC1	2.10182e-136	0.958347	0.406	0	7.90158e-132
RPL37	1.28985e-135	1.3386	0.978	0.953	4.84907e-131
C11orf31	2.1319e-135	-1.61139	0	0.651	8.01467e-131
SELT	1.49299e-134	-1.56601	0	0.649	5.61273e-130
ATP5B	9.73243e-133	-1.64597	0	0.644	3.65881e-128
HN1	1.7005e-131	-1.67196	0	0.64	6.39288e-127
ATP5H	8.24236e-131	-1.58591	0	0.638	3.09863e-126
SELENOS	9.24432e-131	0.988973	0.391	0	3.47531e-126
SPP1	2.89754e-130	-5.92976	0	0.636	1.0893e-125
ELOC	1.22584e-129	1.15017	0.388	0	4.60844e-125
SLC40A1	5.60587e-128	2.45268	0.785	0.336	2.10747e-123
2025-09-15	1.96825e-127	-1.51155	0	0.628	7.39943e-123
SELENOW	2.12593e-127	1.19494	0.382	0	7.99222e-123
NORAD	2.12593e-127	0.917554	0.382	0	7.99222e-123
SELENOF	2.78051e-126	1.08213	0.378	0	1.04531e-121
G0S2	1.30643e-125	-3.82899	0.111	0.751	4.91139e-121
CCL4	4.35406e-124	-2.5084	0.277	0.882	1.63687e-119
VSIR	6.0542e-123	1.03638	0.369	0	2.27602e-118
CD163L1	2.75421e-122	1.78421	0.52	0.045	1.03542e-117
FYB	6.1996e-122	-1.63143	0	0.61	2.33068e-117
IGF1	1.20045e-119	1.8164	0.56	0.058	4.51297e-115
C19orf60	1.21465e-119	-1.43687	0	0.603	4.56635e-115
NBDY	2.02576e-117	1.05443	0.354	0	7.61563e-113
TRIR	2.54555e-116	0.894977	0.351	0	9.56976e-112
ATP5C1	8.83842e-116	-1.41169	0	0.59	3.32272e-111
MCRIP1	3.96772e-114	1.03948	0.345	0	1.49163e-109
STMP1	4.92181e-113	0.825066	0.342	0	1.85031e-108
WASHC4	6.07936e-112	0.893877	0.338	0	2.28547e-107
TCEB1	6.95527e-110	-1.37891	0	0.57	2.61477e-105
TYROBP	9.4005e-110	-0.945462	0.874	0.991	3.53403e-105
FAM26F	1.35709e-108	-1.85343	0	0.565	5.10186e-104
RP11-1143G9.4	5.19064e-108	-2.7155	0	0.563	1.95137e-103
SEPW1	4.38946e-107	-1.29528	0	0.56	1.65017e-102
CCL20	8.06859e-107	-3.75599	0.046	0.641	3.03331e-102
CCL4L2	9.88569e-107	-2.76254	0.225	0.819	3.71643e-102
RPS2	7.66702e-106	-1.0229	0.785	0.985	2.88234e-101
ATP5F1	1.44925e-104	-1.31488	0	0.551	5.44831e-100
IER3	5.52073e-103	-1.3133	0.428	0.903	2.07546e-98
MT-ATP6	2.49253e-102	1.27891	0.978	0.993	9.37043e-98
ATPIF1	5.5856e-102	-1.25631	0	0.541	2.09985e-97
ATP5F1D	3.99444e-101	0.878792	0.308	0	1.50167e-96
SMIM37	3.99444e-101	0.853354	0.308	0	1.50167e-96
BUD23	4.71459e-100	0.622124	0.305	0	1.7724e-95
OTULINL	4.71459e-100	0.803241	0.305	0	1.7724e-95
MPEG1	8.93173e-99	1.41875	0.677	0.479	3.35779e-94
MYEOV2	3.92015e-98	-1.20702	0	0.527	1.47374e-93
SMIM30	6.48946e-98	0.748998	0.298	0	2.43965e-93
LINC00998	1.06234e-97	-1.22719	0	0.525	3.99376e-93
GLTSCR2	9.08437e-96	-1.26115	0	0.518	3.41518e-91
MALAT1	2.0715e-95	-1.41078	0.834	0.987	7.78761e-91
ERBIN	1.0173e-94	0.733336	0.289	0	3.82446e-90
IFI6	1.60502e-94	-2.49268	0.08	0.643	6.0339e-90
LINC00152	2.17455e-94	-1.36188	0	0.513	8.175e-90
IGHG4	5.12773e-93	-1.56218	0.015	0.552	1.92772e-88
RPL30	5.38604e-93	1.08441	0.957	0.951	2.02483e-88
ARHGAP45	1.3462e-92	0.623299	0.283	0	5.06091e-88
SQRDL	1.13688e-91	-1.1832	0	0.502	4.27398e-87
FCGR3A	1.27126e-91	-1.63235	0.277	0.794	4.77916e-87
POLR2J3.1	1.53962e-91	0.529851	0.28	0	5.78806e-87
DAB2	5.07441e-91	1.52976	0.683	0.543	1.90767e-86
JAML	6.40916e-91	1.59129	0.591	0.155	2.40946e-86
C20orf24	2.61521e-89	-1.18853	0	0.492	9.83163e-85
RPS8	6.76444e-89	1.07237	0.96	0.948	2.54302e-84
SQOR	2.25073e-88	0.768086	0.271	0	8.4614e-84
CYBC1	2.25073e-88	0.476984	0.271	0	8.4614e-84
AC016831.5	2.25073e-88	0.684136	0.271	0	8.4614e-84
ATP5A1	3.46694e-87	-1.12906	0	0.484	1.30336e-82
BCL2A1	1.02456e-86	-2.10522	0.326	0.792	3.85175e-82
A2M	1.38163e-86	1.35499	0.609	0.499	5.19408e-82
C14orf166	1.73938e-86	-1.05297	0	0.481	6.53902e-82
CLEC10A	7.90649e-86	1.82372	0.551	0.116	2.97237e-81
MT-ND4L	1.63914e-85	1.23428	0.695	0.606	6.16217e-81
AC020916.1	3.17981e-85	0.776787	0.262	0	1.19542e-80
MESD	3.17981e-85	0.507509	0.262	0	1.19542e-80
RIPOR1	3.17981e-85	0.500044	0.262	0	1.19542e-80
IL1B	1.6848e-84	-1.49317	0.348	0.845	6.33382e-80
TSPO	2.22297e-84	-1.391	0.366	0.794	8.35704e-80
VIMP	3.29386e-84	-1.09954	0	0.471	1.23829e-79
B2M	4.91281e-84	-0.947529	0.988	1	1.84692e-79
C10orf54	5.17616e-84	-1.1931	0	0.471	1.94593e-79
IGHG3	7.62689e-83	-1.40957	0.006	0.49	2.86725e-78
AC090498.1	1.20376e-82	-1.15237	0	0.465	4.52543e-78
C7orf73	1.20376e-82	-1.05453	0	0.465	4.52543e-78
NCF4	9.3128e-82	1.56517	0.628	0.283	3.50106e-77
LGALS1	1.30332e-81	-1.20021	0.834	0.991	4.89971e-77
CXCL1	2.2255e-81	-2.99744	0.126	0.661	8.36653e-77
CECR1	3.38973e-81	-1.08832	0	0.459	1.27434e-76
RPL41	2.1449e-80	0.927425	0.994	0.993	8.06353e-76
C4orf48	3.13875e-80	-1.07927	0.111	0.652	1.17998e-75
GNAS	4.01698e-80	1.14376	0.72	0.641	1.51014e-75
UFD1	5.25003e-80	0.648761	0.246	0	1.9737e-75
DMAC1	5.25003e-80	0.647059	0.246	0	1.9737e-75
CTSB	6.75625e-80	-1.00345	0.812	0.993	2.53995e-75
RPS23	1.18451e-79	0.963005	0.972	0.975	4.45305e-75
UBC	2.82091e-79	1.00578	0.862	0.901	1.06049e-74
RPL7A	3.35259e-79	1.02025	0.932	0.918	1.26037e-74
LINC01420	4.26326e-79	-1.00799	0	0.45	1.60273e-74
TENT2	6.25346e-78	0.497156	0.24	0	2.35093e-73
BTG1	1.83549e-77	-1.54747	0.548	0.899	6.90036e-73
ATP5G1	4.0291e-77	-0.987193	0	0.441	1.5147e-72
SPART	6.78802e-77	0.549442	0.237	0	2.55189e-72
NIPSNAP2	6.78802e-77	0.561127	0.237	0	2.55189e-72
TMEM273	6.78802e-77	0.486257	0.237	0	2.55189e-72
CYTOR	6.78802e-77	0.703756	0.237	0	2.55189e-72
TENT4B	6.78802e-77	0.517036	0.237	0	2.55189e-72
GRK3	6.78802e-77	0.458496	0.237	0	2.55189e-72
VIM	1.5454e-75	-0.968523	0.726	0.983	5.80976e-71
IGHA1	1.62348e-75	2.3933	0.689	0.332	6.1033e-71
MUC20-OT1	7.91248e-75	0.457751	0.231	0	2.97462e-70
MT-ATP8	1.61569e-74	1.18924	0.483	0.083	6.07403e-70
ARL4C	1.70227e-74	1.31739	0.612	0.588	6.39952e-70
RPL5	4.74573e-74	1.09018	0.889	0.857	1.78411e-69
NSD3	8.49718e-74	0.461498	0.228	0	3.19443e-69
LINC00493	1.04724e-73	-0.92574	0	0.426	3.93698e-69
OGA	9.09284e-73	0.360992	0.225	0	3.41836e-68
SRGN	5.62014e-72	-0.914986	0.732	0.986	2.11284e-67
MT-ND1	6.75613e-72	1.09648	0.945	0.988	2.5399e-67
PVRL2	6.79449e-72	-0.900062	0	0.417	2.55432e-67
PLAUR	5.53453e-71	-1.18542	0.526	0.921	2.08065e-66
SERPINA1	5.64456e-71	-1.40967	0.185	0.655	2.12202e-66
RPL22	9.04604e-71	0.886937	0.898	0.917	3.40077e-66
TLNRD1	1.0303e-70	0.52228	0.218	0	3.87331e-66
FAM195B	3.40755e-70	-0.892781	0	0.41	1.28104e-65
MT-CYB	8.36002e-70	0.968893	0.948	0.986	3.14286e-65
CD44	1.8091e-69	-1.18263	0.542	0.902	6.80115e-65
WASHC3	1.15125e-68	0.522484	0.212	0	4.32799e-64
SELENOM	1.15125e-68	0.557698	0.212	0	4.32799e-64
PPP1R15A	1.67821e-68	-1.34984	0.465	0.827	6.30908e-64
RPL13A	6.79042e-68	-0.711754	0.914	0.992	2.55279e-63
AC004687.1	1.21064e-67	0.464451	0.209	0	4.55129e-63
NECTIN2	1.21064e-67	0.500877	0.209	0	4.55129e-63
DELE1	1.21064e-67	0.429035	0.209	0	4.55129e-63
CENPX	1.21064e-67	0.635055	0.209	0	4.55129e-63
CTSL	1.7584e-67	-1.84068	0.48	0.861	6.61053e-63
CEBPB	6.25449e-65	-1.23139	0.443	0.838	2.35131e-60
LINC00936	1.06791e-64	-1.05372	0	0.384	4.01472e-60
NGFRAP1	1.06791e-64	-1.22202	0	0.384	4.01472e-60
CD9	1.07274e-64	-1.54225	0.317	0.75	4.03285e-60
ECPAS	1.37922e-64	0.417039	0.2	0	5.18504e-60
LINC01272	1.92759e-64	-1.0425	0	0.382	7.24658e-60
IL7R	1.98991e-64	-1.45227	0.043	0.49	7.48088e-60
LACC1	6.0994e-64	1.29921	0.505	0.172	2.29301e-59
RPL37A	6.88898e-64	0.89456	0.951	0.956	2.58984e-59
ZNF331	1.30919e-63	1.44303	0.529	0.436	4.92179e-59
RTL8C	1.43073e-63	0.406405	0.197	0	5.37867e-59
HIKESHI	1.43073e-63	0.500959	0.197	0	5.37867e-59
S100A10	1.73605e-63	-1.18396	0.637	0.929	6.52652e-59
S100A9	2.78644e-63	-1.90788	0.382	0.782	1.04753e-58
APOC1	9.64742e-63	-2.37254	0.428	0.818	3.62685e-58
WASHC1	1.47916e-62	0.451607	0.194	0	5.56077e-58
PLPBP	1.47916e-62	0.423215	0.194	0	5.56077e-58
PNRC1	3.0052e-62	-1.05807	0.588	0.899	1.12977e-57
SEPP1	4.53638e-62	-2.29173	0	0.371	1.70541e-57
WBP5	9.8245e-62	-0.922572	0	0.369	3.69342e-57
EEF1B2	1.63236e-61	1.08884	0.825	0.791	6.13671e-57
PABPC1	2.11241e-61	0.634559	0.778	0.871	7.94141e-57
AC244090.1	1.56523e-60	0.523623	0.188	0	5.88434e-56
WASHC2A	1.56523e-60	0.329761	0.188	0	5.88434e-56
SLC16A10	3.19766e-60	-1.19799	0.077	0.526	1.20213e-55
LY6E	1.07236e-59	-1.66172	0.169	0.594	4.03142e-55
TCEAL9	1.60213e-59	0.630741	0.185	0	6.02304e-55
FCER1G	1.79176e-59	-0.944777	0.84	0.986	6.73594e-55
SNX3	3.47955e-59	-0.974165	0.422	0.792	1.3081e-54
F13A1	3.816e-59	2.14755	0.486	0.2	1.43459e-54
EZR	4.00082e-59	1.07534	0.526	0.512	1.50407e-54
RPL6	5.52813e-59	0.787354	0.902	0.923	2.07824e-54
TREM2	5.62132e-59	-1.50633	0.132	0.563	2.11328e-54
RPS24	8.15715e-59	0.787422	0.963	0.985	3.0666e-54
CAPG	1.01819e-58	-0.967114	0.56	0.888	3.8278e-54
FABP5	1.6339e-58	-1.57831	0.311	0.74	6.14247e-54
GRK2	1.63449e-58	0.32886	0.182	0	6.14471e-54
PTPA	1.63449e-58	0.436807	0.182	0	6.14471e-54
RHEB	2.17287e-58	-1.045	0.308	0.685	8.1687e-54
C16orf13	4.29037e-58	-0.781962	0	0.351	1.61292e-53
FLNA	5.61406e-58	-1.14225	0.126	0.544	2.11055e-53
STAB1	1.23736e-57	1.24277	0.591	0.485	4.65174e-53
NOP53	1.66205e-57	0.566178	0.178	0	6.24831e-53
TUT7	1.66205e-57	0.376822	0.178	0	6.24831e-53
SLC16A3	2.78984e-57	-1.15491	0.326	0.702	1.04881e-52
HLA-DPA1	9.19106e-57	1.07031	0.966	0.958	3.45529e-52
ISG15	1.164e-56	-2.30087	0.32	0.7	4.37593e-52
MT-CO3	1.27427e-56	0.901467	0.982	0.992	4.79049e-52
CPVL	1.44882e-56	1.33146	0.64	0.454	5.44669e-52
RETREG3	1.68457e-56	0.325748	0.175	0	6.33296e-52
IL4I1	1.99128e-56	-1.22389	0.037	0.425	7.48603e-52
KLF6	2.94002e-56	-0.888949	0.572	0.906	1.10527e-51
S100A8	4.49921e-56	-2.41648	0.037	0.428	1.69143e-51
TNFAIP3	6.03961e-56	-0.397399	0.406	0.834	2.27053e-51
SH3BGRL3	8.06858e-56	-0.910762	0.782	0.956	3.0333e-51
SPI1	9.82912e-56	-0.979915	0.314	0.742	3.69516e-51
MIF	1.0763e-55	-1.13789	0.154	0.602	4.04624e-51
GAPDH	1.20515e-55	-0.909889	0.877	0.977	4.53065e-51
MAF	1.26512e-55	1.29728	0.545	0.345	4.7561e-51
CCDC109B	1.66928e-55	-0.756713	0	0.338	6.27548e-51
MMP24OS	1.70186e-55	0.549382	0.172	0	6.39796e-51
TENT5A	1.70186e-55	0.369324	0.172	0	6.39796e-51
REX1BD	1.70186e-55	0.482897	0.172	0	6.39796e-51
BEX3	1.70186e-55	0.541063	0.172	0	6.39796e-51
RPS27	8.77491e-55	0.82154	0.978	0.985	3.29884e-50
TSC22D1	1.27663e-54	-1.41991	0.126	0.552	4.79935e-50
SHLD2	1.71379e-54	0.345805	0.169	0	6.44281e-50
CCL3L1	1.71379e-54	1.57551	0.169	0	6.44281e-50
SLC11A1	7.21036e-54	-1.1349	0.031	0.411	2.71066e-49
LDHA	7.23861e-54	-1.13085	0.415	0.782	2.72128e-49
FCGR2A	9.6861e-54	-1.26481	0.52	0.855	3.64139e-49
TFF3	1.09661e-53	-0.873072	0.077	0.496	4.12261e-49
ELOA	1.72027e-53	0.415054	0.166	0	6.46719e-49
SCO2	2.82327e-53	-0.704763	0	0.326	1.06138e-48
NEAT1	4.17187e-53	-0.656251	0.649	0.95	1.56837e-48
RPS3A	4.6494e-53	0.810016	0.96	0.971	1.7479e-48
IFI27	5.24794e-53	-2.18972	0.065	0.472	1.97291e-48
AIF1	8.60558e-53	0.914153	0.957	0.937	3.23518e-48
HES4	1.20072e-52	-1.18514	0.012	0.367	4.51398e-48
TMEM160	2.64531e-52	-0.878979	0.086	0.504	9.94478e-48
LMNA	2.71249e-52	0.963591	0.606	0.746	1.01973e-47
GLUL	4.47823e-52	-0.896948	0.662	0.933	1.68355e-47
MESDC2	5.11136e-52	-0.694826	0	0.32	1.92156e-47
MMP24-AS1	5.11136e-52	-0.694314	0	0.32	1.92156e-47
RTFDC1	7.32793e-52	-0.633686	0	0.319	2.75486e-47
GUK1	8.78612e-52	-0.934285	0.418	0.778	3.30306e-47
NACA	1.20553e-51	0.775006	0.865	0.895	4.53206e-47
SINHCAF	1.71683e-51	0.288439	0.16	0	6.45425e-47
DGLUCY	1.71683e-51	0.369771	0.16	0	6.45425e-47
CTSD	3.69574e-51	-0.763516	0.791	0.986	1.38938e-46
PMAIP1	4.92143e-51	-1.45248	0.225	0.624	1.85016e-46
STRA13	5.2768e-51	-0.685511	0	0.314	1.98376e-46
HSPA8	9.69176e-51	0.872416	0.785	0.738	3.64352e-46
IL6	1.47451e-50	-2.03292	0.065	0.44	5.54328e-46
RPS12	1.49873e-50	0.65156	0.957	0.99	5.63434e-46
UTP11	1.707e-50	0.371384	0.157	0	6.41731e-46
ARMH3	1.707e-50	0.318718	0.157	0	6.41731e-46
EREG	1.76211e-50	-1.95663	0.083	0.486	6.62449e-46
SCAND1	2.02136e-50	-0.835583	0.108	0.526	7.59909e-46
GFRA2	2.94059e-50	0.679489	0.262	0.018	1.10549e-45
RPS21	3.54742e-50	0.800888	0.902	0.902	1.33362e-45
RPS7	4.82558e-50	0.803706	0.932	0.939	1.81413e-45
MIA2	1.69192e-49	0.296015	0.154	0	6.3606e-45
PCNX1	1.69192e-49	0.307134	0.154	0	6.3606e-45
ATP2B1-AS1	1.69192e-49	0.26451	0.154	0	6.3606e-45
MS4A7	4.62481e-49	0.812079	0.714	0.776	1.73865e-44
CALM3	5.26015e-49	-1.02717	0.311	0.677	1.9775e-44
TPI1	9.59287e-49	-0.948032	0.637	0.883	3.60634e-44
HIST1H4C	1.22897e-48	1.16943	0.434	0.119	4.62018e-44
RETREG2	1.67175e-48	0.269778	0.151	0	6.28477e-44
BABAM2	1.67175e-48	0.36823	0.151	0	6.28477e-44
AC016831.1	1.67175e-48	0.337115	0.151	0	6.28477e-44
FAU	3.72871e-48	0.571025	0.902	0.963	1.40177e-43
CXCL12	4.40503e-48	0.824146	0.302	0.035	1.65603e-43
SEPHS2	1.52378e-47	0.420237	0.185	0.004	5.7285e-43
LINC01678	1.64671e-47	0.292929	0.148	0	6.19064e-43
WASHC5	1.64671e-47	0.288996	0.148	0	6.19064e-43
RAB5IF	1.64671e-47	0.41695	0.148	0	6.19064e-43
UFD1L	2.13192e-47	-0.607777	0	0.295	8.01473e-43
IL10RB	9.39219e-47	-0.73339	0.022	0.358	3.5309e-42
TRAPPC2B	1.61706e-46	0.306268	0.145	0	6.07919e-42
NPC2	2.54439e-46	-0.62604	0.858	0.978	9.5654e-42
C9orf142	2.88953e-46	-0.601709	0	0.289	1.08629e-41
MT2A	3.24379e-46	-1.45404	0.252	0.663	1.21947e-41
C17orf89	4.08406e-46	-0.626276	0	0.288	1.53536e-41
IL1RN	4.35087e-46	-1.66701	0.154	0.52	1.63566e-41
GNAI2	4.60703e-46	0.774545	0.677	0.667	1.73197e-41
DUSP2	8.57002e-46	-1.25845	0.335	0.718	3.22181e-41
AGR2	9.87381e-46	-0.914085	0.012	0.331	3.71196e-41
IFITM3	1.33979e-45	-1.29801	0.415	0.763	5.0368e-41
LINC00657	1.36704e-45	-0.661373	0	0.285	5.13924e-41
PHLDA2	1.53117e-45	-1.02349	0.12	0.51	5.75628e-41
FMC1	1.5831e-45	0.341104	0.142	0	5.95151e-41
PAXX	1.5831e-45	0.287086	0.142	0	5.95151e-41
TEN1	1.6687e-45	0.274985	0.151	0	6.27332e-41
RPL34	1.8734e-45	0.671588	0.954	0.99	7.04287e-41
PHLDA1	4.07089e-45	-1.45626	0.271	0.621	1.53041e-40
C11orf73	1.27386e-44	-0.5927	0	0.28	4.78894e-40
JCHAIN	1.39069e-44	1.73784	0.458	0.166	5.22818e-40
ILF3-DT	1.54515e-44	0.271574	0.138	0	5.80884e-40
RAMMET	1.54515e-44	0.505435	0.138	0	5.80884e-40
ADM	3.41512e-44	-1.20328	0.068	0.421	1.28388e-39
HMGB1	4.54092e-44	0.758466	0.732	0.761	1.70711e-39
LILRB5	5.6436e-44	1.0578	0.412	0.15	2.12166e-39
RPL18	9.38159e-44	0.712989	0.923	0.95	3.52691e-39
MRPL23	1.02855e-43	-0.705314	0.074	0.442	3.86674e-39
SMIM29	1.45873e-42	0.359744	0.132	0	5.48394e-38
KRT18	1.73976e-42	-0.484413	0.062	0.398	6.54045e-38
CH17-340M24.3	1.75436e-42	-0.663005	0	0.268	6.59534e-38
RP11-138A9.1	2.45734e-42	-0.622276	0	0.267	9.23811e-38
WWP1	4.88416e-42	0.896536	0.385	0.102	1.83615e-37
EIF3A	6.52902e-42	0.865159	0.554	0.4	2.45452e-37
PPDPF	6.96645e-42	-0.798489	0.36	0.726	2.61897e-37
MTREX	1.41102e-41	0.341186	0.129	0	5.30459e-37
CCDC32	1.41102e-41	0.452037	0.129	0	5.30459e-37
AC010642.2	1.41102e-41	0.343523	0.129	0	5.30459e-37
NAXE	1.41102e-41	0.289159	0.129	0	5.30459e-37
CHCHD10	1.46798e-41	-0.901994	0.289	0.645	5.51871e-37
SELM	1.5585e-41	-0.634032	0	0.262	5.85902e-37
CALM1	1.8692e-41	-0.842791	0.597	0.862	7.02708e-37
APOA1BP	2.57468e-41	-0.551873	0	0.261	9.67924e-37
NCL	3.0783e-41	1.06276	0.609	0.478	1.15725e-36
RPS20	4.51788e-41	-0.525307	0.846	0.977	1.69845e-36
HLA-DRB1	7.32878e-41	0.9445	0.945	0.97	2.75518e-36
WBSCR22	8.28213e-41	-0.514707	0	0.258	3.11358e-36
TXNIP	1.34116e-40	1.33965	0.585	0.339	5.04197e-36
METTL26	1.36085e-40	0.332241	0.126	0	5.11598e-36
SELENON	1.36085e-40	0.336414	0.126	0	5.11598e-36
VPS35L	1.36085e-40	0.282092	0.126	0	5.11598e-36
ETFRF1	1.36085e-40	0.373026	0.126	0	5.11598e-36
P2RY13	2.02815e-40	0.729787	0.298	0.047	7.62464e-36
TMA7	2.64413e-40	0.682533	0.745	0.752	9.94033e-36
RPL3	5.56203e-40	0.754203	0.963	0.956	2.09099e-35
RUBCNL	1.30862e-39	0.373416	0.123	0	4.91964e-35
AC007952.4	1.30862e-39	0.290485	0.123	0	4.91964e-35
GBAS	1.39004e-39	-0.517007	0	0.251	5.22572e-35
RPL35A	1.69375e-39	0.641298	0.908	0.953	6.36749e-35
KIAA1033	2.68982e-39	-0.541259	0	0.25	1.01121e-34
CLDN4	2.77039e-39	-0.667677	0.055	0.387	1.0415e-34
ALDH1A1	4.55794e-39	1.21548	0.36	0.139	1.71351e-34
TMEM261	6.12761e-39	-0.514087	0	0.248	2.30361e-34
DYNC1H1	9.00677e-39	0.994779	0.474	0.225	3.38601e-34
HLA-DRB5	9.96932e-39	-0.709561	0.542	0.868	3.74786e-34
FCGR1A	1.21577e-38	-0.916072	0.111	0.449	4.57057e-34
NDUFAF8	1.25475e-38	0.331072	0.12	0	4.7171e-34
JUN	1.85598e-38	-0.860764	0.375	0.746	6.97735e-34
SDC2	2.06745e-38	-1.16317	0.046	0.321	7.77237e-34
FCGRT	3.04156e-38	0.695939	0.834	0.856	1.14344e-33
RHOC	3.51903e-38	-0.745422	0.132	0.491	1.32294e-33
MMP14	3.67673e-38	-0.969716	0.28	0.626	1.38223e-33
CTTNBP2	4.96237e-38	0.403468	0.175	0.008	1.86555e-33
TNF	5.40019e-38	-1.44106	0.111	0.459	2.03015e-33
AP1B1	5.47563e-38	1.01795	0.563	0.382	2.05851e-33
RPL19	5.50049e-38	0.67446	0.969	0.973	2.06785e-33
MRPL41	6.51151e-38	-0.853405	0.166	0.513	2.44794e-33
WTAP	9.26142e-38	-1.25283	0.388	0.681	3.48174e-33
MIR155HG	1.07829e-37	-0.88923	0.043	0.356	4.05372e-33
HPF1	1.19963e-37	0.287974	0.117	0	4.50989e-33
KRT8	1.81503e-37	-0.513832	0.092	0.431	6.82342e-33
RPS13	1.84452e-37	0.639608	0.948	0.97	6.93428e-33
RPL36	2.10776e-37	0.615157	0.942	0.965	7.92391e-33
HNRNPU	2.33728e-37	0.754453	0.582	0.585	8.78676e-33
UTRN	2.47875e-37	0.832628	0.452	0.158	9.31862e-33
AQP9	3.52907e-37	-0.802656	0.009	0.276	1.32672e-32
IGHG1	4.34885e-37	-0.840998	0.018	0.298	1.63491e-32
CCRL2	4.71843e-37	-0.958762	0.142	0.456	1.77385e-32
FAM195A	5.93474e-37	-0.50778	0	0.236	2.23111e-32
2025-09-09	8.42803e-37	0.937717	0.535	0.28	3.16843e-32
VIRMA	1.14366e-36	0.296233	0.114	0	4.29948e-32
AC090204.1	1.14366e-36	0.252068	0.114	0	4.29948e-32
CGAS	1.14366e-36	0.321977	0.114	0	4.29948e-32
CD83	1.27178e-36	-0.30441	0.529	0.854	4.78113e-32
YBX1	1.3266e-36	-0.686399	0.735	0.936	4.98723e-32
GATM	1.35404e-36	0.943642	0.468	0.172	5.09039e-32
IL32	1.48629e-36	-0.675698	0.08	0.407	5.58757e-32
ALOX5AP	1.91829e-36	-1.33435	0.314	0.64	7.21163e-32
C17orf62	2.16703e-36	-0.466684	0	0.233	8.14674e-32
C6orf1	4.1331e-36	-0.489439	0	0.231	1.5538e-31
HSPB1	5.2809e-36	-1.48364	0.452	0.748	1.9853e-31
TIPARP	6.59976e-36	0.926451	0.443	0.327	2.48112e-31
SNX10	2.22183e-35	-1.01906	0.228	0.539	8.35274e-31
CD36	2.82956e-35	0.946528	0.486	0.188	1.06375e-30
FAM105A	2.8461e-35	-0.474073	0	0.226	1.06996e-30
LINC-PINT	3.9214e-35	-0.498072	0	0.225	1.47421e-30
MYDGF	3.93625e-35	-0.815695	0.32	0.639	1.47979e-30
CLDN3	4.24598e-35	-0.559821	0.003	0.239	1.59623e-30
PRELID1	8.34947e-35	-0.888845	0.338	0.652	3.1389e-30
RPLP1	1.47321e-34	0.537177	0.997	0.998	5.53838e-30
ARPC1B	2.29736e-34	-0.745511	0.615	0.841	8.63668e-30
UPP1	2.61258e-34	-0.887134	0.237	0.543	9.82173e-30
SERP1	6.97299e-34	-0.691552	0.462	0.758	2.62143e-29
CCL5	7.44675e-34	-1.05554	0.04	0.326	2.79953e-29
FKBP1A	8.96221e-34	-0.72678	0.514	0.787	3.36925e-29
MCUB	9.7436e-34	0.315286	0.105	0	3.66301e-29
COP1	9.7436e-34	0.251015	0.105	0	3.66301e-29
DMAC2	9.7436e-34	0.350252	0.105	0	3.66301e-29
DCAF1	9.7436e-34	0.284776	0.105	0	3.66301e-29
TOMM70	9.7436e-34	0.270341	0.105	0	3.66301e-29
AC100810.1	9.7436e-34	0.268033	0.105	0	3.66301e-29
RPL11	1.33033e-33	0.62302	0.951	0.972	5.00123e-29
PKM	1.4207e-33	-0.775812	0.594	0.842	5.34097e-29
DNAJB1	1.99459e-33	-1.72574	0.338	0.591	7.49847e-29
LINC00116	2.09944e-33	-0.433073	0	0.215	7.89262e-29
NFKBIZ	2.75429e-33	-0.732496	0.351	0.7	1.03545e-28
LIPA	2.77433e-33	0.87347	0.665	0.648	1.04298e-28
MESDC1	2.88076e-33	-0.498314	0	0.214	1.08299e-28
GCHFR	3.23891e-33	-1.00258	0.065	0.355	1.21764e-28
COX5A	3.38301e-33	-0.746822	0.357	0.679	1.27181e-28
POMP	4.05544e-33	-0.654424	0.689	0.897	1.5246e-28
EGR1	8.13235e-33	-1.2873	0.188	0.526	3.05728e-28
HMGN1	9.32901e-33	-0.735917	0.335	0.664	3.50715e-28
FOSB	1.2903e-32	0.674095	0.618	0.814	4.85075e-28
ABL2	1.55216e-32	-0.880576	0.335	0.672	5.8352e-28
CLEC5A	1.62635e-32	-0.803841	0.022	0.27	6.1141e-28
ADRBK1	2.6164e-32	-0.456009	0	0.208	9.83611e-28
GADD45G	2.67011e-32	-0.801935	0.025	0.277	1.0038e-27
RP11-670E13.6	4.18997e-32	-0.546165	0	0.207	1.57518e-27
HMHA1	4.90135e-32	-0.432141	0	0.207	1.84261e-27
RGCC	5.07923e-32	-1.22053	0.28	0.578	1.90949e-27
SERPINF1	6.84685e-32	1.09352	0.468	0.237	2.57401e-27
PLP2	7.49503e-32	-0.743865	0.135	0.434	2.81768e-27
SDF4	7.89991e-32	-0.638977	0.126	0.436	2.96989e-27
CHMP4B	9.23998e-32	-0.725954	0.243	0.561	3.47368e-27
HSP90AB1	1.38674e-31	0.581425	0.788	0.812	5.21332e-27
NINJ1	1.58533e-31	-0.782385	0.505	0.778	5.95989e-27
KRT19	1.88775e-31	-0.489219	0.018	0.266	7.0968e-27
JOSD2	2.03189e-31	-0.643839	0.108	0.409	7.6387e-27
RPL26	2.31235e-31	0.656454	0.957	0.97	8.69305e-27
TNFRSF1B	2.34814e-31	0.801212	0.532	0.436	8.82761e-27
RPL29	2.9148e-31	0.670097	0.938	0.949	1.09579e-26
CSTB	3.26354e-31	-0.839007	0.735	0.923	1.2269e-26
TOMM7	3.26787e-31	0.588673	0.754	0.796	1.22852e-26
RALA	3.27391e-31	-0.779149	0.225	0.521	1.23079e-26
PLIN2	5.48923e-31	-1.02543	0.375	0.687	2.06362e-26
ITM2B	6.25917e-31	-0.347615	0.738	0.955	2.35307e-26
GAS7	7.68976e-31	0.631541	0.378	0.115	2.89089e-26
LILRB4	8.06034e-31	-0.831745	0.274	0.567	3.0302e-26
MT-CO2	8.61996e-31	0.612619	0.975	0.994	3.24059e-26
CD47	1.06035e-30	-0.788725	0.268	0.528	3.98629e-26
IFIT3	1.07418e-30	-1.00508	0.022	0.266	4.03826e-26
ADAM8	2.15291e-30	-0.775995	0.062	0.326	8.09364e-26
FAM173A	2.31082e-30	-0.565444	0.055	0.317	8.68729e-26
RP11-160E2.6	2.41345e-30	-0.559927	0	0.197	9.07311e-26
CTD-2336O2.1	2.81788e-30	-0.408939	0	0.196	1.05935e-25
ZNF106	5.33899e-30	0.740222	0.434	0.181	2.00714e-25
RPL15	5.36721e-30	0.636034	0.957	0.966	2.01775e-25
RPS26	5.39863e-30	0.637361	0.822	0.864	2.02956e-25
MSR1	5.74847e-30	-0.899308	0.308	0.62	2.16108e-25
FAAP20	7.74526e-30	-0.553479	0.111	0.417	2.91175e-25
PTMA	8.67648e-30	0.48662	0.975	0.985	3.26184e-25
CXCL16	8.83109e-30	-0.784887	0.458	0.72	3.31996e-25
EIF3L	9.62635e-30	0.842059	0.569	0.427	3.61893e-25
SAMHD1	1.00394e-29	0.738156	0.662	0.606	3.77423e-25
HLA-DQA1	1.44318e-29	0.783789	0.883	0.902	5.4255e-25
FAM127A	1.79856e-29	-0.407454	0	0.191	6.76152e-25
YWHAH	2.77848e-29	-0.708244	0.428	0.726	1.04454e-24
ACTB	3.08425e-29	-0.51437	0.96	0.999	1.15949e-24
LGALS3	4.40478e-29	1.04368	0.797	0.833	1.65593e-24
CST3	4.78319e-29	0.341528	0.803	0.974	1.79819e-24
FN1	5.33305e-29	-1.15652	0.009	0.227	2.00491e-24
LITAF	5.49361e-29	-0.631475	0.655	0.889	2.06527e-24
HLA-DPB1	6.52634e-29	0.818737	0.988	0.97	2.45351e-24
FPR1	6.87463e-29	-0.611496	0.037	0.276	2.58445e-24
TGFB1	7.47568e-29	-0.568001	0.114	0.415	2.81041e-24
NUDT14	7.54273e-29	-0.565929	0.052	0.315	2.83562e-24
CLEC9A	1.26072e-28	0.390445	0.114	0.002	4.73956e-24
HIF1A	1.42005e-28	-0.762017	0.465	0.756	5.33852e-24
RASSF2	1.61273e-28	0.777155	0.415	0.169	6.06289e-24
ISCU	1.8134e-28	-0.662307	0.265	0.55	6.8173e-24
EIF1	1.92566e-28	0.434779	0.929	0.974	7.23932e-24
NCKAP1L	2.1338e-28	0.784348	0.523	0.348	8.0218e-24
HLA-E	2.21051e-28	0.413493	0.785	0.882	8.31019e-24
RP11-386I14.4	2.84552e-28	-0.51578	0	0.184	1.06975e-23
RPS14	3.2266e-28	0.618218	0.978	0.986	1.21301e-23
ATP5EP2	3.31511e-28	-0.380835	0	0.183	1.24628e-23
PDK4	4.01949e-28	0.681803	0.258	0.051	1.51109e-23
ZFP36L1	4.94072e-28	0.808622	0.658	0.725	1.85742e-23
TSPAN8	6.69923e-28	-0.460281	0.006	0.21	2.51851e-23
TIMP1	6.88749e-28	-1.42433	0.455	0.719	2.58928e-23
EIF4EBP1	7.29835e-28	-0.637793	0.172	0.478	2.74374e-23
LY96	7.45117e-28	-0.673767	0.474	0.741	2.80119e-23
CAPZB	7.83883e-28	0.667959	0.766	0.763	2.94693e-23
NR4A3	8.55062e-28	0.629295	0.452	0.549	3.21452e-23
UQCR10	9.89728e-28	0.660489	0.732	0.743	3.72078e-23
ANXA2	1.01738e-27	-0.640572	0.714	0.909	3.82474e-23
SPHK1	1.16118e-27	-0.672814	0.095	0.362	4.36535e-23
ERBB2IP	1.30671e-27	-0.407002	0	0.18	4.91243e-23
KDELR2	1.43809e-27	-0.692464	0.354	0.607	5.40635e-23
PAPD4	1.77102e-27	-0.380052	0	0.179	6.65797e-23
C10orf11	1.77102e-27	-0.36533	0	0.179	6.65797e-23
GPR183	1.93204e-27	-0.770524	0.551	0.832	7.26333e-23
RPL24	1.96745e-27	0.483456	0.862	0.925	7.39642e-23
IGSF6	1.97897e-27	0.797614	0.612	0.526	7.43974e-23
C1orf122	2.04353e-27	-0.671656	0.114	0.386	7.68245e-23
PLAU	2.46426e-27	-0.901184	0.231	0.533	9.26413e-23
TRIM14	2.82383e-27	0.754399	0.348	0.117	1.06159e-22
ARL6IP4	2.85442e-27	-0.670131	0.443	0.706	1.07309e-22
SRRM1	3.00619e-27	0.801432	0.569	0.405	1.13015e-22
GNPDA1	3.34053e-27	0.973151	0.44	0.245	1.25584e-22
MZT2B	3.97807e-27	-0.547287	0.182	0.492	1.49552e-22
LGMN	4.29445e-27	0.740058	0.686	0.778	1.61446e-22
ARID1B	4.65304e-27	0.441968	0.326	0.088	1.74926e-22
GADD45GIP1	4.71003e-27	-0.617994	0.24	0.536	1.77069e-22
ARID5B	5.41555e-27	-0.796662	0.102	0.364	2.03592e-22
CSDE1	5.75523e-27	0.70431	0.625	0.547	2.16362e-22
LYZ	6.17903e-27	1.07194	0.938	0.962	2.32295e-22
RPL23	6.32834e-27	0.377142	0.846	0.932	2.37908e-22
TREM1	7.60585e-27	-0.797596	0.092	0.323	2.85934e-22
PPP2R4	8.06623e-27	-0.36498	0	0.175	3.03242e-22
QPRT	8.71394e-27	0.633859	0.255	0.055	3.27592e-22
NR4A2	1.00806e-26	0.557341	0.511	0.709	3.7897e-22
TAGLN2	1.13778e-26	0.559604	0.683	0.714	4.27738e-22
RANBP1	1.19663e-26	-0.574231	0.2	0.506	4.4986e-22
BASP1	1.23658e-26	-0.763018	0.16	0.457	4.64879e-22
SFT2D1	1.62018e-26	-0.683099	0.351	0.619	6.09089e-22
INHBA	1.62071e-26	-1.33137	0.062	0.299	6.09288e-22
ATP6V0E1	1.69976e-26	-0.510266	0.729	0.908	6.39009e-22
MGEA5	1.71708e-26	-0.385703	0	0.173	6.45519e-22
TXN	1.9834e-26	-0.719549	0.665	0.89	7.45641e-22
HTRA1	2.04208e-26	-0.655447	0.009	0.211	7.67699e-22
SPARC	2.38869e-26	-0.655312	0.012	0.211	8.98003e-22
SPG20	4.24199e-26	-0.356541	0	0.17	1.59473e-21
RPL7	5.31631e-26	-0.38594	0.84	0.967	1.99861e-21
CCDC53	5.73144e-26	-0.318977	0	0.169	2.15468e-21
PIM3	1.20615e-25	-0.750231	0.308	0.575	4.53441e-21
SRSF7	1.44565e-25	0.879942	0.569	0.415	5.43477e-21
CDK13	1.56387e-25	0.331985	0.255	0.055	5.87922e-21
TMEM2	1.63976e-25	-0.424236	0	0.166	6.16453e-21
TPGS1	2.2036e-25	-0.454312	0.025	0.242	8.28421e-21
SERBP1	2.3301e-25	0.700626	0.578	0.522	8.75976e-21
RPL9	2.54803e-25	0.44264	0.948	0.974	9.57907e-21
MMP12	2.66397e-25	-2.71707	0.218	0.454	1.00149e-20
FXYD3	2.98371e-25	-0.482988	0.055	0.3	1.1217e-20
FAM103A1	2.98549e-25	-0.331634	0	0.165	1.12237e-20
BRI3	3.01049e-25	-0.590744	0.455	0.719	1.13176e-20
CKS2	3.07382e-25	-0.886734	0.249	0.498	1.15557e-20
COX6A1	3.11725e-25	-0.493582	0.557	0.807	1.1719e-20
COX7C	3.14643e-25	0.599721	0.828	0.868	1.18287e-20
AOAH	6.85647e-25	0.70228	0.431	0.208	2.57762e-20
PDLIM7	7.87064e-25	-0.527727	0.043	0.246	2.95889e-20
WHSC1L1	9.86537e-25	-0.335703	0	0.162	3.70879e-20
RPL39	9.8831e-25	0.490248	0.966	0.991	3.71545e-20
FAM46A	1.14518e-24	-0.419104	0	0.161	4.30518e-20
IL1A	1.15689e-24	-0.756846	0.058	0.302	4.34922e-20
RPS6	1.33797e-24	0.491792	0.935	0.977	5.02995e-20
MZT2A	1.46267e-24	-0.611194	0.102	0.349	5.49877e-20
LAMP1	1.55325e-24	-0.63977	0.446	0.731	5.83929e-20
FCER1A	1.59102e-24	1.09694	0.129	0.011	5.98127e-20
PLA2G7	1.63483e-24	-0.909325	0.305	0.579	6.14598e-20
HEXB	1.7319e-24	-0.647016	0.434	0.694	6.51091e-20
C9orf16	1.96185e-24	-0.577207	0.298	0.582	7.37538e-20
ID2	2.80724e-24	-0.846637	0.455	0.726	1.05535e-19
HLA-DQB1	2.86749e-24	0.537299	0.815	0.891	1.078e-19
TMEM147	2.94799e-24	-0.616189	0.345	0.576	1.10827e-19
EID1	3.89652e-24	0.734966	0.582	0.495	1.46486e-19
MIDN	3.9667e-24	0.823743	0.471	0.366	1.49124e-19
RQCD1	4.36953e-24	-0.328153	0	0.157	1.64268e-19
DSCR3	5.87979e-24	-0.31727	0	0.157	2.21045e-19
RER1	5.9268e-24	-0.60452	0.234	0.489	2.22812e-19
XIST	6.36388e-24	-0.531341	0.142	0.41	2.39244e-19
SARAF	7.27722e-24	-0.628912	0.514	0.754	2.7358e-19
LCN2	7.91e-24	-0.368424	0	0.156	2.97369e-19
SON	8.15677e-24	0.632092	0.56	0.493	3.06646e-19
CLTB	8.29981e-24	-0.559027	0.194	0.467	3.12023e-19
CTSS	8.4348e-24	0.295584	0.812	0.941	3.17098e-19
C10orf128	1.23364e-23	-0.315946	0	0.155	4.63776e-19
TMEM70	1.32111e-23	-0.585923	0.166	0.379	4.96657e-19
IFIT2	1.35681e-23	-1.15772	0.034	0.242	5.1008e-19
CLEC4E	1.38897e-23	-0.651184	0.031	0.238	5.22169e-19
JTB	1.51236e-23	-0.496464	0.351	0.624	5.68558e-19
GPX3	1.96712e-23	-0.721454	0.12	0.372	7.3952e-19
ZNF90	2.07633e-23	-0.33344	0.006	0.179	7.80574e-19
FILIP1L	2.48711e-23	0.683771	0.295	0.094	9.35005e-19
ZFAND5	2.76506e-23	-0.6659	0.474	0.732	1.0395e-18
LYRM5	2.99548e-23	-0.305706	0	0.152	1.12612e-18
CH17-373J23.1	2.99548e-23	-0.468319	0	0.152	1.12612e-18
MMP9	3.15084e-23	-1.51585	0.348	0.595	1.18453e-18
RGS1	3.37165e-23	-0.690035	0.572	0.822	1.26754e-18
MAP1LC3B	3.98228e-23	-0.656755	0.4	0.652	1.4971e-18
ACTR2	4.00703e-23	0.48994	0.662	0.703	1.5064e-18
CTD-3252C9.4	4.02412e-23	-0.38829	0	0.151	1.51283e-18
MFSD7	5.40461e-23	-0.320249	0	0.15	2.03181e-18
CCDC88A	5.87231e-23	0.712299	0.495	0.344	2.20764e-18
ZEB2	5.9858e-23	0.430879	0.542	0.616	2.2503e-18
RP11-1008C21.1	6.26283e-23	-0.428315	0	0.15	2.35445e-18
EPCAM	6.60052e-23	-0.321347	0.028	0.225	2.4814e-18
DDX3Y	6.90279e-23	0.820296	0.311	0.122	2.59503e-18
RPL31	7.03667e-23	-0.346018	0.772	0.925	2.64537e-18
CHMP1B	7.05793e-23	0.323829	0.557	0.753	2.65336e-18
RPS29	7.44397e-23	0.494129	0.938	0.968	2.79848e-18
CCL2	7.90965e-23	-1.76602	0.145	0.408	2.97355e-18
S100A4	7.97777e-23	-0.775323	0.689	0.897	2.99916e-18
EIF4B	8.37281e-23	0.792521	0.548	0.388	3.14768e-18
LINC00969	8.40813e-23	-0.327306	0	0.149	3.16095e-18
CREG1	8.68361e-23	-0.529407	0.498	0.767	3.26452e-18
DUSP23	8.70347e-23	-0.569248	0.163	0.43	3.27198e-18
RGL1	1.00894e-22	0.786863	0.375	0.166	3.79301e-18
SGK3	1.04542e-22	0.518846	0.345	0.117	3.93015e-18
CD209	1.1652e-22	0.770773	0.434	0.206	4.38046e-18
SETX	1.17878e-22	0.587473	0.335	0.117	4.43152e-18
RPL36AL	1.18635e-22	0.58302	0.806	0.839	4.45995e-18
RPS18	1.29774e-22	0.531915	0.978	0.992	4.87871e-18
TNFAIP6	1.41794e-22	-0.795149	0.018	0.207	5.3306e-18
DDX17	1.45074e-22	0.702852	0.545	0.395	5.4539e-18
EGLN2	1.50614e-22	-0.340058	0.012	0.188	5.66219e-18
RGS10	1.84905e-22	0.522975	0.72	0.745	6.95133e-18
MARCKS	2.07528e-22	0.434834	0.698	0.787	7.80182e-18
TMSB10	2.10296e-22	-0.317876	0.994	0.999	7.90586e-18
VAPA	2.12248e-22	-0.612272	0.406	0.653	7.97924e-18
SEMA6B	2.15229e-22	0.580579	0.329	0.108	8.0913e-18
PLCG2	2.24659e-22	1.28556	0.369	0.141	8.44582e-18
PROSC	2.35283e-22	-0.282149	0	0.146	8.84523e-18
LDLR	2.35505e-22	0.725615	0.32	0.139	8.85357e-18
KCTD12	2.79036e-22	0.606722	0.591	0.544	1.04901e-17
FLOT1	3.06066e-22	-0.570669	0.228	0.479	1.15062e-17
GK	3.12888e-22	-0.598894	0.178	0.443	1.17627e-17
RP3-395M20.12	4.23018e-22	-0.366639	0	0.145	1.59029e-17
PLK3	4.91678e-22	-0.686255	0.222	0.464	1.84841e-17
AGTRAP	6.68704e-22	-0.553942	0.117	0.326	2.51393e-17
ATP6V1H	7.48435e-22	-0.675748	0.218	0.45	2.81367e-17
H1FX	1.22453e-21	-0.504327	0.037	0.241	4.6035e-17
RFWD2	1.36333e-21	-0.291926	0	0.141	5.12529e-17
SLC31A2	1.44049e-21	-0.560776	0.231	0.471	5.41538e-17
EMP3	1.44622e-21	-0.585611	0.56	0.799	5.43691e-17
FAM134A	1.82554e-21	-0.302857	0	0.141	6.86294e-17
CCDC85B	1.83856e-21	-0.524718	0.169	0.437	6.91189e-17
KYNU	1.92682e-21	-0.678982	0.228	0.473	7.24367e-17
CD151	2.15573e-21	-0.537603	0.185	0.428	8.10427e-17
CIITA	2.28352e-21	0.477934	0.363	0.135	8.58466e-17
ETS2	2.3996e-21	-0.649262	0.342	0.604	9.02106e-17
ZFP36	2.41438e-21	-0.413359	0.6	0.841	9.07661e-17
ODF3B	2.46385e-21	-0.490232	0.074	0.299	9.2626e-17
CCDC107	2.6859e-21	-0.498861	0.148	0.403	1.00974e-16
CKLF	2.79949e-21	-0.653618	0.345	0.607	1.05244e-16
FXYD5	2.94518e-21	-0.509228	0.474	0.714	1.10721e-16
FNIP2	3.55961e-21	-0.779506	0.348	0.583	1.3382e-16
C14orf142	3.7836e-21	-0.272388	0	0.138	1.42241e-16
CTSZ	4.3064e-21	0.283301	0.772	0.909	1.61895e-16
BOD1L1	4.55063e-21	0.445405	0.311	0.098	1.71076e-16
SOCS3	4.56412e-21	-0.751061	0.406	0.653	1.71583e-16
SGK1	4.93945e-21	-0.367877	0.505	0.769	1.85694e-16
ATP6V0B	5.26529e-21	-0.505642	0.668	0.858	1.97943e-16
RAC1	5.28359e-21	-0.374265	0.683	0.888	1.98631e-16
PDPN	5.71312e-21	-0.463689	0.012	0.173	2.14779e-16
NENF	5.77059e-21	-0.458327	0.255	0.53	2.1694e-16
COL1A1	6.02141e-21	-0.382006	0.003	0.154	2.26369e-16
ZC3H11A	6.65869e-21	-0.365097	0.009	0.173	2.50327e-16
AP006222.2	6.77076e-21	-0.274747	0	0.137	2.5454e-16
CD14	7.16681e-21	-0.619951	0.603	0.843	2.69429e-16
TPM4	7.59357e-21	-0.571244	0.492	0.742	2.85473e-16
LYSMD2	7.79616e-21	-0.516483	0.102	0.325	2.93089e-16
PYCARD	7.81205e-21	-0.510045	0.406	0.667	2.93686e-16
RPL4	8.03065e-21	0.414154	0.788	0.831	3.01904e-16
REG4	9.0541e-21	-0.486351	0	0.136	3.4038e-16
CD82	1.00373e-20	-0.515296	0.062	0.268	3.77344e-16
BHLHE40	1.34412e-20	-0.664759	0.289	0.545	5.05309e-16
NISCH	1.54206e-20	0.551198	0.335	0.136	5.79722e-16
ZKSCAN1	1.57601e-20	0.387466	0.277	0.08	5.92483e-16
SEPN1	1.61788e-20	-0.281659	0	0.134	6.08224e-16
ATF3	1.94857e-20	0.825456	0.422	0.503	7.32544e-16
CTA-29F11.1	2.16191e-20	-0.31092	0	0.133	8.12748e-16
CPSF3L	2.16191e-20	-0.262405	0	0.133	8.12748e-16
MXD1	2.16641e-20	-0.645044	0.323	0.588	8.14442e-16
FTX	2.50892e-20	0.265172	0.166	0.026	9.43203e-16
JUND	2.88865e-20	0.294867	0.646	0.806	1.08596e-15
S100A11	3.26866e-20	-0.376818	0.911	0.976	1.22882e-15
PCNX	3.33795e-20	-0.284299	0	0.132	1.25487e-15
PLA2G16	3.40597e-20	0.659096	0.298	0.101	1.28044e-15
TGM2	3.4318e-20	-0.412846	0.04	0.239	1.29015e-15
PEBP1	3.54642e-20	0.585653	0.591	0.562	1.33324e-15
CYSTM1	3.60004e-20	-0.501639	0.258	0.512	1.3534e-15
XRCC5	3.60726e-20	0.731274	0.474	0.308	1.35612e-15
AHNAK	3.81581e-20	0.673189	0.514	0.451	1.43451e-15
MAT2A	4.1306e-20	0.782519	0.486	0.31	1.55286e-15
CLEC11A	4.34584e-20	-0.479726	0.052	0.26	1.63378e-15
CEBPZ	4.96058e-20	0.404275	0.298	0.097	1.86488e-15
PTPRC	5.04716e-20	0.47843	0.572	0.595	1.89743e-15
KB-1507C5.4	5.15097e-20	-0.309648	0	0.131	1.93646e-15
CYC1	5.76746e-20	-0.5348	0.209	0.436	2.16822e-15
CARD19	5.84226e-20	-0.524124	0.132	0.344	2.19634e-15
TMEM55B	5.95169e-20	-0.268198	0	0.131	2.23748e-15
LAPTM4A	5.95908e-20	-0.56078	0.48	0.709	2.24026e-15
RALY	6.06499e-20	-0.519251	0.185	0.416	2.28007e-15
MKKS	6.34411e-20	-0.343738	0.058	0.269	2.385e-15
RPS3	6.76158e-20	0.473353	0.92	0.963	2.54195e-15
IL10RB-AS1	6.87646e-20	-0.271251	0	0.13	2.58514e-15
RPS11	7.03997e-20	0.412091	0.902	0.951	2.6466e-15
CHST11	7.1409e-20	-0.545818	0.142	0.366	2.68455e-15
RPL35	7.44696e-20	0.371488	0.932	0.975	2.79961e-15
RPL12	8.00733e-20	0.461048	0.963	0.987	3.01027e-15
ZBTB20	9.57818e-20	0.326782	0.212	0.048	3.60082e-15
COL1A2	1.0045e-19	-0.356588	0.006	0.156	3.77632e-15
ADRBK2	1.06019e-19	-0.276595	0	0.129	3.98569e-15
FNDC3B	1.09291e-19	-0.680887	0.262	0.482	4.10868e-15
DRAM1	1.11088e-19	-0.581402	0.163	0.404	4.17624e-15
MYL6	1.2122e-19	-0.368402	0.883	0.977	4.55713e-15
CD81	1.22186e-19	0.347118	0.615	0.736	4.59345e-15
ARL5A	1.2613e-19	-0.484489	0.132	0.364	4.74172e-15
STX11	1.26293e-19	-0.674231	0.391	0.597	4.74784e-15
RPS16	1.26295e-19	0.357882	0.932	0.972	4.74792e-15
NOP10	1.33479e-19	-0.441767	0.56	0.784	5.01802e-15
RNF145	1.34988e-19	-0.594943	0.151	0.372	5.07474e-15
SAT1	1.5123e-19	-0.443865	0.942	0.995	5.68535e-15
CD109	1.52445e-19	-0.492644	0.046	0.223	5.73101e-15
C19orf24	1.5979e-19	-0.525314	0.215	0.436	6.00713e-15
RPS27L	2.06462e-19	-0.386096	0.551	0.776	7.76173e-15
GPR137B	2.11622e-19	-0.572064	0.252	0.487	7.95571e-15
NBEAL1	2.39915e-19	-0.443158	0.222	0.475	9.01935e-15
C7orf50	2.4692e-19	-0.479953	0.132	0.372	9.28269e-15
PFDN5	2.76997e-19	0.285742	0.849	0.932	1.04134e-14
S100P	2.82131e-19	-0.421543	0.009	0.164	1.06064e-14
SPG21	2.82491e-19	-0.433756	0.335	0.593	1.062e-14
FAM13A	3.03275e-19	0.363059	0.197	0.042	1.14013e-14
UBE2B	3.82709e-19	-0.592099	0.354	0.556	1.43876e-14
RIPK2	3.93826e-19	-0.533718	0.129	0.356	1.48055e-14
BAX	4.43589e-19	-0.453018	0.369	0.61	1.66763e-14
TFF1	4.63724e-19	-0.567916	0.006	0.152	1.74332e-14
RRP12	4.92727e-19	0.478881	0.262	0.079	1.85236e-14
ITM2C	5.91308e-19	0.817903	0.314	0.131	2.22296e-14
HSPA1B	6.30281e-19	-1.78219	0.274	0.454	2.36948e-14
ITGA4	6.76715e-19	0.449689	0.302	0.103	2.54404e-14
GOLGB1	7.18216e-19	0.575654	0.342	0.157	2.70006e-14
IFITM10	7.28362e-19	-0.326223	0.009	0.158	2.7382e-14
AP3S1	7.80271e-19	-0.554564	0.252	0.439	2.93335e-14
PAPSS1	7.98066e-19	-0.534872	0.148	0.338	3.00025e-14
STAG2	1.0129e-18	0.625172	0.391	0.167	3.80789e-14
IGFBP7	1.02647e-18	-0.429017	0.025	0.197	3.85891e-14
AC069363.1	1.05747e-18	-0.291872	0	0.122	3.97544e-14
RENBP	1.1611e-18	-0.468311	0.12	0.349	4.36505e-14
PCNXL4	1.22034e-18	-0.28514	0	0.122	4.58775e-14
RNF130	1.45016e-18	-0.477323	0.545	0.774	5.45172e-14
CXCL5	1.46427e-18	-1.55961	0.003	0.14	5.50479e-14
TM4SF1	1.56853e-18	-0.354868	0.006	0.15	5.89675e-14
AREG	1.73808e-18	-1.13869	0.169	0.408	6.53415e-14
ATP6AP2	1.76506e-18	-0.490004	0.523	0.754	6.63557e-14
CTB-58E17.1	1.87488e-18	-0.268186	0	0.121	7.04843e-14
AGPAT2	1.9817e-18	-0.460598	0.142	0.372	7.44999e-14
CD59	2.43079e-18	-0.59847	0.363	0.609	9.13832e-14
PTMS	2.57315e-18	-0.526183	0.403	0.621	9.6735e-14
EMP1	2.61987e-18	-0.567301	0.052	0.241	9.84914e-14
NCOA4	2.67677e-18	0.672831	0.529	0.417	1.00631e-13
EIF4A3	2.6895e-18	-0.779859	0.314	0.543	1.01109e-13
PRR13	2.71336e-18	-0.361344	0.492	0.72	1.02006e-13
ZRANB2	2.90853e-18	0.415317	0.314	0.112	1.09343e-13
CFD	2.9172e-18	-0.513871	0.24	0.492	1.09669e-13
CD40	3.04348e-18	-0.664538	0.234	0.443	1.14417e-13
AKAP11	3.07594e-18	0.409218	0.24	0.067	1.15637e-13
RTN4	3.75829e-18	-0.519441	0.569	0.781	1.41289e-13
RPL32	3.91087e-18	0.385464	0.948	0.99	1.47025e-13
BTBD7	4.38879e-18	0.480204	0.32	0.122	1.64992e-13
DGCR6L	4.73769e-18	-0.479861	0.126	0.332	1.78109e-13
RCAN1	5.23006e-18	-0.848253	0.117	0.33	1.96619e-13
ENTPD1	5.43986e-18	0.587983	0.431	0.213	2.04506e-13
ATP6V0D2	5.6234e-18	0.759103	0.203	0.066	2.11406e-13
PNN	5.94907e-18	0.524078	0.378	0.174	2.23649e-13
TCF25	6.16306e-18	0.596441	0.535	0.42	2.31694e-13
IFI27L2	6.3307e-18	-0.39898	0.357	0.605	2.37996e-13
TUBA1B	6.47464e-18	0.630113	0.794	0.778	2.43408e-13
EHBP1L1	8.21091e-18	-0.491713	0.065	0.249	3.08681e-13
FBP1	8.26146e-18	-0.829403	0.142	0.327	3.10581e-13
GPX2	8.38109e-18	-0.288766	0.012	0.156	3.15079e-13
SMCO4	8.68592e-18	-0.395925	0.185	0.427	3.26539e-13
FOXO1	8.74036e-18	0.421404	0.243	0.07	3.28585e-13
RP11-138A9.2	9.01275e-18	-0.29331	0	0.116	3.38825e-13
PAPD5	9.01275e-18	-0.251288	0	0.116	3.38825e-13
ANPEP	9.39378e-18	-0.551738	0.08	0.281	3.5315e-13
HDLBP	9.64482e-18	0.623857	0.455	0.324	3.62587e-13
DNPH1	1.01026e-17	-0.453987	0.225	0.466	3.79798e-13
IER2	1.02989e-17	-0.660964	0.431	0.665	3.87178e-13
GPR84	1.15666e-17	-0.458848	0.049	0.23	4.34836e-13
APP	1.28598e-17	-0.531666	0.117	0.311	4.8345e-13
SMARCC2	1.29304e-17	0.330065	0.206	0.051	4.86106e-13
LSM4	1.33013e-17	-0.44894	0.24	0.484	5.00048e-13
PERP	1.59248e-17	-0.264386	0	0.115	5.98675e-13
MT1F	1.61176e-17	-0.521652	0.049	0.231	6.05927e-13
IL18BP	1.65297e-17	0.640835	0.366	0.177	6.21416e-13
CD99	1.6805e-17	-0.513523	0.449	0.653	6.31769e-13
CAP1	1.75329e-17	0.459927	0.683	0.71	6.59133e-13
XRCC6	1.83251e-17	0.574398	0.517	0.372	6.88913e-13
DFNA5	1.83576e-17	-0.250712	0	0.114	6.90135e-13
UBE2F	2.03163e-17	-0.486915	0.163	0.381	7.6377e-13
ASPH	2.62934e-17	-0.531103	0.105	0.296	9.88472e-13
SUMO3	2.85627e-17	-0.517343	0.342	0.568	1.07379e-12
DNAJB11	3.09511e-17	-0.511038	0.197	0.398	1.16358e-12
GMFG	4.06587e-17	0.624356	0.668	0.659	1.52852e-12
MMP25	4.1643e-17	0.362851	0.191	0.045	1.56553e-12
CAT	4.8502e-17	0.677251	0.455	0.274	1.82338e-12
RP11-796E2.4	5.71318e-17	-0.296674	0	0.111	2.14781e-12
SIGLEC12	5.95786e-17	-0.347687	0.018	0.164	2.2398e-12
HCFC1R1	6.13221e-17	-0.520285	0.151	0.358	2.30534e-12
RP5-1171I10.5	6.58266e-17	-0.270106	0	0.11	2.47469e-12
EIF3K	7.01356e-17	0.436679	0.668	0.731	2.63668e-12
ERP29	7.55113e-17	0.492497	0.582	0.581	2.83877e-12
CALM2	8.22874e-17	0.450928	0.797	0.857	3.09351e-12
PRPF4B	1.00979e-16	0.58796	0.332	0.141	3.79621e-12
HLA-DQA2	1.0798e-16	-0.328422	0.326	0.567	4.0594e-12
TMED2	1.22822e-16	-0.448683	0.375	0.588	4.61736e-12
SCAF11	1.2995e-16	0.550209	0.465	0.328	4.88534e-12
KCNN4	1.33061e-16	-0.303117	0.012	0.154	5.00229e-12
SRFBP1	1.41716e-16	0.352477	0.191	0.047	5.32766e-12
CD53	1.42173e-16	-0.521783	0.492	0.712	5.34485e-12
ZNF141	1.43204e-16	0.315447	0.132	0.021	5.38359e-12
IGHA2	1.44367e-16	1.11319	0.215	0.068	5.42734e-12
MIR4435-2HG	1.4739e-16	-0.524557	0.154	0.341	5.54099e-12
HLA-DMB	1.51123e-16	0.34219	0.683	0.749	5.68131e-12
GDF15	1.70453e-16	-0.326272	0.012	0.149	6.408e-12
RPL38	1.88284e-16	0.397448	0.88	0.932	7.07837e-12
CMKLR1	1.88519e-16	0.640973	0.308	0.158	7.08717e-12
RUNX3	1.89613e-16	0.66148	0.4	0.199	7.12833e-12
HLA-DMA	1.99905e-16	0.332015	0.782	0.845	7.51521e-12
SLC9A9	2.49327e-16	0.351359	0.255	0.083	9.37319e-12
IFI44L	2.50221e-16	-0.441544	0.018	0.164	9.40681e-12
RASGRP3	2.50755e-16	-0.555464	0.178	0.389	9.4269e-12
HLA-DQB2	2.65952e-16	0.484388	0.206	0.057	9.99821e-12
SPTLC1	2.75462e-16	0.263878	0.203	0.054	1.03557e-11
ACTG1	2.76575e-16	0.359395	0.871	0.953	1.03976e-11
TTC3	2.86316e-16	0.537883	0.44	0.248	1.07638e-11
BST1	2.86395e-16	-0.303593	0.025	0.179	1.07667e-11
SLC39A8	3.09116e-16	-0.567791	0.148	0.317	1.16209e-11
HINT2	3.33831e-16	-0.408896	0.077	0.258	1.255e-11
KCNK6	3.64267e-16	0.470057	0.308	0.126	1.36942e-11
RGS18	3.69182e-16	0.565924	0.228	0.075	1.3879e-11
INSIG1	3.70521e-16	0.643882	0.471	0.501	1.39293e-11
GSTP1	3.75344e-16	0.494815	0.809	0.867	1.41107e-11
MIR3945HG	4.11358e-16	-0.385114	0.009	0.143	1.54646e-11
ARHGAP5	4.13783e-16	0.411576	0.246	0.079	1.55557e-11
WASF2	5.17922e-16	0.559699	0.526	0.39	1.94707e-11
CCT3	5.63305e-16	0.678381	0.44	0.328	2.11769e-11
FOS	6.0052e-16	0.296308	0.557	0.764	2.2576e-11
PER1	6.62627e-16	0.551255	0.348	0.162	2.49108e-11
RAB4B	6.78747e-16	-0.300299	0.025	0.171	2.55168e-11
TMUB1	7.13764e-16	-0.370636	0.043	0.208	2.68332e-11
ARPC3	7.63683e-16	0.514117	0.88	0.89	2.87099e-11
TLR7	8.34253e-16	0.372383	0.215	0.062	3.13629e-11
RPLP0	8.48101e-16	0.352588	0.871	0.907	3.18835e-11
GM2A	8.78534e-16	0.513667	0.502	0.529	3.30276e-11
ACSL1	9.08156e-16	-0.550902	0.132	0.301	3.41412e-11
IGLC7	9.612e-16	-0.558694	0	0.103	3.61354e-11
AURKAIP1	1.0102e-15	-0.425235	0.351	0.57	3.79776e-11
UBE2D1	1.11161e-15	-0.502471	0.231	0.446	4.17898e-11
BSG	1.25251e-15	-0.426056	0.385	0.607	4.70868e-11
EPRS	1.26523e-15	0.560254	0.286	0.12	4.7565e-11
YWHAB	1.31814e-15	0.369788	0.634	0.686	4.95543e-11
ATM	1.44953e-15	0.404216	0.317	0.126	5.44935e-11
PSMA2	1.47693e-15	-0.348372	0.218	0.449	5.55237e-11
SPINK4	1.68412e-15	-0.590184	0.009	0.136	6.33127e-11
AKNA	1.78435e-15	0.3833	0.277	0.103	6.7081e-11
RPS27A	1.81186e-15	0.423674	0.963	0.984	6.81151e-11
HNRNPR	1.89042e-15	0.611869	0.446	0.275	7.10684e-11
CNIH4	1.89239e-15	-0.399134	0.154	0.367	7.11424e-11
BEST1	1.91462e-15	-0.437179	0.074	0.25	7.19781e-11
RP3-393E18.2	1.94011e-15	-0.266647	0	0.101	7.29364e-11
TMEM59	2.14122e-15	-0.452628	0.523	0.718	8.04971e-11
NAGK	2.1927e-15	0.66254	0.495	0.342	8.24325e-11
EEF2	2.24624e-15	0.333474	0.695	0.763	8.44453e-11
ERRFI1	2.36002e-15	-0.564643	0.068	0.224	8.87227e-11
SOCS1	2.3798e-15	-0.29707	0.009	0.137	8.94661e-11
DDX21	2.53173e-15	0.560011	0.505	0.398	9.5178e-11
LINC00996	2.56688e-15	0.491131	0.209	0.063	9.64992e-11
AHR	2.60234e-15	0.677864	0.514	0.372	9.78325e-11
CEP350	2.98097e-15	0.378203	0.308	0.122	1.12067e-10
GTF3A	3.46077e-15	-0.474417	0.274	0.48	1.30104e-10
MAP3K8	3.50267e-15	-0.60383	0.375	0.581	1.31679e-10
WDR6	3.63509e-15	0.29062	0.237	0.077	1.36658e-10
JMJD1C	3.68394e-15	0.547464	0.434	0.385	1.38494e-10
MARCKSL1	3.69592e-15	-0.587094	0.172	0.38	1.38945e-10
VPS13C	3.75289e-15	0.437584	0.378	0.18	1.41086e-10
CISD3	4.31099e-15	-0.418645	0.209	0.43	1.62067e-10
TPM3	4.41507e-15	0.295107	0.723	0.799	1.6598e-10
TMEM50A	5.52244e-15	-0.367017	0.455	0.674	2.0761e-10
PGLS	5.63427e-15	-0.424149	0.268	0.489	2.11815e-10
PYURF	5.76167e-15	-0.460384	0.203	0.386	2.16604e-10
TIFAB	5.85684e-15	0.361739	0.148	0.033	2.20182e-10
MATK	6.1784e-15	-0.276856	0.012	0.134	2.32271e-10
FOSL2	6.29036e-15	0.29492	0.471	0.576	2.3648e-10
FDX1	6.48973e-15	-0.484495	0.154	0.353	2.43975e-10
SASH1	6.85163e-15	0.425628	0.323	0.14	2.5758e-10
RAB13	7.88208e-15	-0.566976	0.271	0.455	2.96319e-10
MRPL12	9.30607e-15	-0.422395	0.123	0.323	3.49852e-10
RPL7L1	1.08786e-14	0.489865	0.308	0.133	4.08969e-10
SLC39A3	1.10083e-14	-0.276092	0.04	0.197	4.13844e-10
COL3A1	1.1985e-14	-0.333682	0.015	0.145	4.50565e-10
RPL14	1.21008e-14	0.416187	0.865	0.93	4.54917e-10
TNIP3	1.27234e-14	-0.46927	0.018	0.152	4.78325e-10
SEC61G	1.28461e-14	-0.374804	0.597	0.793	4.82936e-10
NT5C	1.28523e-14	-0.360932	0.086	0.267	4.83169e-10
RNASE2	1.36486e-14	-0.339509	0.012	0.138	5.13106e-10
AKAP9	1.41919e-14	0.455292	0.418	0.242	5.3353e-10
SHMT1	1.43243e-14	0.307036	0.142	0.029	5.38507e-10
SUB1	1.43778e-14	0.254911	0.692	0.812	5.40518e-10
HLA-C	1.63634e-14	-0.45619	0.825	0.948	6.15166e-10
KMT2A	1.70428e-14	0.317351	0.237	0.079	6.40706e-10
MS4A6A	1.89485e-14	0.390218	0.763	0.777	7.1235e-10
SF3B1	1.90499e-14	0.618551	0.492	0.332	7.16164e-10
HLA-DOA	1.92907e-14	0.586611	0.452	0.294	7.25216e-10
DAAM1	1.93857e-14	0.279498	0.191	0.053	7.28787e-10
ITGB2	1.95524e-14	-0.333907	0.64	0.83	7.35051e-10
ANKRD28	2.07944e-14	-0.48056	0.148	0.336	7.81744e-10
ARHGAP21	2.10812e-14	0.384852	0.298	0.12	7.92528e-10
MX1	2.12878e-14	-0.490962	0.062	0.194	8.00293e-10
SYNGR2	2.15361e-14	-0.445538	0.486	0.639	8.09628e-10
ZNF706	2.18736e-14	-0.375621	0.452	0.657	8.22318e-10
MTDH	2.192e-14	-0.465968	0.446	0.646	8.2406e-10
SNX6	2.19773e-14	0.588214	0.495	0.466	8.26213e-10
SDC4	2.46278e-14	-0.504877	0.114	0.293	9.25856e-10
ANXA1	2.64526e-14	0.386842	0.692	0.744	9.94458e-10
PIM1	2.76425e-14	-0.512553	0.092	0.263	1.03919e-09
BCLAF1	2.96714e-14	0.498494	0.434	0.253	1.11546e-09
SLC1A3	2.98705e-14	-0.347833	0.058	0.226	1.12295e-09
FAM49B	3.01901e-14	-0.451888	0.517	0.714	1.13497e-09
SPPL2A	3.05038e-14	-0.441066	0.271	0.478	1.14676e-09
TWISTNB	3.19677e-14	-0.918766	0.163	0.32	1.20179e-09
ADORA3	3.19841e-14	0.471027	0.2	0.059	1.20241e-09
GIMAP7	3.30331e-14	0.520473	0.182	0.068	1.24185e-09
TMEM165	3.38923e-14	-0.467527	0.28	0.437	1.27415e-09
PTPRE	3.64197e-14	0.553004	0.545	0.405	1.36916e-09
EP300	4.05135e-14	0.26942	0.289	0.117	1.52306e-09
RETN	4.15314e-14	-0.544483	0.003	0.109	1.56133e-09
HSD3B7	4.40739e-14	-0.34901	0.062	0.226	1.65692e-09
IL23A	4.53269e-14	-0.722112	0.003	0.108	1.70402e-09
DDX24	4.64056e-14	0.617367	0.526	0.363	1.74457e-09
MAPK13	4.65748e-14	-0.253164	0.028	0.168	1.75093e-09
TMEM167A	4.71255e-14	-0.366364	0.338	0.527	1.77164e-09
BRAF	4.75644e-14	0.350128	0.209	0.067	1.78814e-09
TMF1	4.954e-14	0.437955	0.292	0.122	1.86241e-09
EIF3D	5.0679e-14	0.686807	0.483	0.348	1.90523e-09
SYK	5.43847e-14	0.546509	0.44	0.276	2.04454e-09
DDX27	5.64457e-14	0.400058	0.317	0.136	2.12202e-09
HERPUD1	5.72579e-14	0.391831	0.557	0.609	2.15255e-09
CTSH	5.79522e-14	-0.421814	0.538	0.741	2.17866e-09
DPP9	5.8334e-14	0.503832	0.28	0.121	2.19301e-09
INPP5D	5.89267e-14	0.470898	0.348	0.161	2.21529e-09
CAMTA1	6.08379e-14	-0.349422	0.243	0.459	2.28714e-09
CYFIP1	6.12563e-14	0.619268	0.468	0.384	2.30287e-09
CXCL9	6.67065e-14	-0.580769	0.058	0.217	2.50776e-09
ATP6V1F	6.68265e-14	-0.330931	0.748	0.872	2.51228e-09
DST	6.82363e-14	0.395255	0.262	0.098	2.56527e-09
MAP3K1	7.79467e-14	0.313648	0.271	0.105	2.93033e-09
GOLGA4	7.89042e-14	0.543743	0.394	0.225	2.96632e-09
PCM1	8.03176e-14	0.411747	0.342	0.158	3.01946e-09
RBM5	8.65126e-14	0.386169	0.332	0.148	3.25236e-09
CLTC	8.72253e-14	0.58004	0.523	0.43	3.27915e-09
CYB561A3	8.76959e-14	0.564702	0.338	0.251	3.29684e-09
TBCB	8.97709e-14	-0.37888	0.203	0.406	3.37485e-09
PHF20	9.61898e-14	0.440774	0.388	0.194	3.61616e-09
PPT1	9.66144e-14	-0.406959	0.517	0.723	3.63212e-09
ATP6AP1	9.93773e-14	-0.476815	0.425	0.621	3.73599e-09
COX7A2	1.01645e-13	-0.288398	0.689	0.849	3.82125e-09
NUPR1	1.0657e-13	-1.06106	0.283	0.49	4.00639e-09
NSD1	1.08913e-13	0.366314	0.249	0.09	4.09447e-09
EEF1A1	1.09357e-13	0.392537	0.994	0.998	4.11115e-09
NPM1	1.13573e-13	0.452786	0.766	0.806	4.26968e-09
NDUFB9	1.23372e-13	-0.379753	0.354	0.553	4.63805e-09
AXL	1.24572e-13	0.61146	0.48	0.325	4.68317e-09
NKG7	1.25568e-13	-0.41732	0.043	0.194	4.72059e-09
FOLR2	1.34201e-13	0.86881	0.422	0.283	5.04515e-09
LGALS2	1.35846e-13	0.982915	0.378	0.261	5.10698e-09
RNASE1	1.41363e-13	0.66676	0.585	0.608	5.31441e-09
RNF187	1.4931e-13	-0.40897	0.132	0.288	5.61315e-09
FMNL2	1.6351e-13	-0.442343	0.16	0.296	6.14701e-09
UBE2S	1.64095e-13	-0.454881	0.105	0.281	6.16899e-09
UBTF	1.74405e-13	0.377821	0.209	0.072	6.55657e-09
NDUFA4	1.7557e-13	0.394315	0.754	0.832	6.60036e-09
CSNK2A1	1.94476e-13	0.466854	0.292	0.124	7.31113e-09
ZNF451	1.98661e-13	0.250188	0.231	0.082	7.46847e-09
MYC	2.0762e-13	-0.360543	0.022	0.152	7.80527e-09
GCNT1	2.08782e-13	0.267822	0.166	0.044	7.84896e-09
PRKACB	2.20261e-13	0.416898	0.289	0.12	8.2805e-09
CLN6	2.56365e-13	-0.266861	0.025	0.147	9.63777e-09
C3orf58	2.56697e-13	0.297609	0.197	0.061	9.65025e-09
GBP2	2.60554e-13	-0.451788	0.191	0.383	9.79528e-09
SNX2	2.63352e-13	0.672831	0.545	0.425	9.90047e-09
ADAP2	2.71336e-13	0.544647	0.471	0.397	1.02006e-08
BAG3	2.91155e-13	-0.917382	0.108	0.213	1.09457e-08
ATP6V1G1	2.91893e-13	-0.360041	0.64	0.818	1.09734e-08
TNFRSF9	2.9652e-13	-0.35696	0.037	0.17	1.11474e-08
RPL23A	3.02578e-13	0.407275	0.935	0.953	1.13751e-08
SPINT2	3.12735e-13	-0.332535	0.394	0.611	1.1757e-08
VMO1	3.5568e-13	-0.794959	0.24	0.406	1.33714e-08
P4HB	3.84698e-13	-0.38033	0.498	0.691	1.44623e-08
CD58	3.97985e-13	-0.428697	0.191	0.344	1.49619e-08
NUCKS1	4.00211e-13	0.59936	0.511	0.435	1.50455e-08
PTGS2	4.08953e-13	-0.454205	0.292	0.511	1.53742e-08
LUM	4.1852e-13	-0.263048	0.003	0.101	1.57338e-08
RPL10A	4.21e-13	0.377847	0.88	0.925	1.58271e-08
ZNF428	4.23062e-13	-0.31947	0.092	0.267	1.59046e-08
CXCL10	4.28119e-13	-1.43004	0.046	0.195	1.60947e-08
IQGAP2	4.29019e-13	0.454161	0.449	0.351	1.61285e-08
SLFN11	4.32593e-13	0.372731	0.265	0.103	1.62629e-08
C1QBP	4.51151e-13	-0.346971	0.212	0.413	1.69606e-08
NIPBL	4.6805e-13	0.475993	0.332	0.16	1.75959e-08
C4orf3	4.73612e-13	-0.38426	0.566	0.754	1.7805e-08
SEC62	4.824e-13	0.481089	0.551	0.53	1.81354e-08
USP7	4.93444e-13	0.414138	0.295	0.126	1.85505e-08
ATRX	4.94207e-13	0.533588	0.4	0.236	1.85792e-08
AKAP13	4.97862e-13	0.432682	0.477	0.478	1.87166e-08
RPS15A	5.1653e-13	0.391829	0.954	0.98	1.94184e-08
TAP1	5.2575e-13	-0.481567	0.194	0.342	1.9765e-08
RB1	5.28105e-13	0.617085	0.538	0.396	1.98536e-08
SDF2L1	5.39088e-13	-0.478516	0.292	0.499	2.02665e-08
P2RY6	5.39118e-13	0.511839	0.283	0.128	2.02676e-08
RPSA	5.49448e-13	0.417408	0.837	0.864	2.0656e-08
UQCRB	5.61184e-13	0.314289	0.794	0.878	2.10971e-08
SULF2	5.75707e-13	0.338546	0.237	0.086	2.16431e-08
RPL27	5.81124e-13	0.328604	0.898	0.95	2.18468e-08
ALKBH7	5.94153e-13	-0.448233	0.246	0.426	2.23366e-08
TMIGD3	6.04234e-13	0.823342	0.222	0.101	2.27156e-08
OLFML2B	6.40792e-13	-0.444415	0.102	0.265	2.40899e-08
SIGLEC1	6.54264e-13	0.517929	0.335	0.172	2.45964e-08
VKORC1	6.82455e-13	-0.403091	0.308	0.491	2.56562e-08
CLN3	7.02693e-13	-0.291358	0.04	0.16	2.64171e-08
SEC16A	7.08995e-13	0.331306	0.231	0.082	2.6654e-08
SH2B3	7.31775e-13	0.530661	0.477	0.357	2.75103e-08
S100A14	7.8213e-13	-0.269552	0.012	0.126	2.94034e-08
POLR2L	7.95749e-13	0.462971	0.751	0.745	2.99154e-08
LPAR6	8.2268e-13	0.580032	0.391	0.214	3.09278e-08
CHD6	8.41836e-13	0.263483	0.24	0.089	3.1648e-08
HLA-A	8.87569e-13	-0.386571	0.874	0.97	3.33673e-08
TAOK1	9.76092e-13	0.270624	0.308	0.138	3.66952e-08
GRINA	1.00794e-12	-0.473128	0.406	0.605	3.78926e-08
PRRC2C	1.0362e-12	0.397628	0.517	0.457	3.89548e-08
S100A16	1.05532e-12	-0.254133	0.009	0.117	3.96735e-08
CHI3L1	1.05941e-12	-0.693668	0.009	0.117	3.98276e-08
SNF8	1.13479e-12	-0.336375	0.182	0.378	4.26615e-08
NDUFA1	1.1408e-12	0.34694	0.674	0.721	4.28874e-08
SDS	1.17114e-12	0.551108	0.428	0.452	4.4028e-08
IGLC3	1.18432e-12	1.18859	0.308	0.279	4.45235e-08
COMMD6	1.36687e-12	0.383545	0.649	0.724	5.1386e-08
CTTNBP2NL	1.37935e-12	0.320232	0.218	0.076	5.18554e-08
PPP1CB	1.38693e-12	0.494425	0.569	0.55	5.21402e-08
EBPL	1.40257e-12	-0.295102	0.037	0.171	5.27282e-08
MRPS6	1.43092e-12	-0.472244	0.268	0.423	5.37938e-08
DYNC1LI2	1.49294e-12	0.325713	0.262	0.104	5.61257e-08
GLIPR2	1.49717e-12	-0.415115	0.212	0.407	5.62845e-08
SLC25A5	1.53595e-12	0.454282	0.689	0.73	5.77424e-08
ARCN1	1.55713e-12	0.446713	0.326	0.154	5.85389e-08
GPR155	1.61084e-12	0.306721	0.237	0.088	6.05579e-08
SUPT16H	1.69171e-12	0.36346	0.286	0.121	6.3598e-08
LAGE3	1.69196e-12	-0.363767	0.151	0.324	6.36077e-08
TMEM134	1.76612e-12	-0.295883	0.095	0.267	6.63955e-08
TLN1	1.8083e-12	0.530361	0.492	0.384	6.79813e-08
SNRNP200	1.90749e-12	0.302013	0.305	0.134	7.171e-08
COMT	1.91072e-12	-0.374926	0.397	0.59	7.18314e-08
MT1X	2.13824e-12	-0.549111	0.203	0.403	8.0385e-08
ZNF24	2.22213e-12	0.317361	0.262	0.105	8.35387e-08
SRSF9	2.25719e-12	-0.356342	0.308	0.498	8.48567e-08
ANKRD12	2.28476e-12	0.562656	0.455	0.334	8.58932e-08
IVD	2.43812e-12	0.310012	0.178	0.054	9.16587e-08
GPR160	2.55732e-12	0.482329	0.283	0.129	9.61397e-08
CORO7	2.63602e-12	0.331808	0.335	0.158	9.90986e-08
HSD17B11	2.77792e-12	-0.396172	0.222	0.405	1.04433e-07
UBE2D3	2.79272e-12	-0.348695	0.606	0.789	1.0499e-07
THAP2	2.92594e-12	-0.575039	0.228	0.417	1.09998e-07
WDFY4	3.00133e-12	0.30817	0.212	0.074	1.12832e-07
OASL	3.00512e-12	-0.34207	0.028	0.152	1.12974e-07
BAG5	3.07951e-12	0.28934	0.203	0.068	1.15771e-07
IFITM2	3.09033e-12	-0.498855	0.249	0.417	1.16178e-07
TCIRG1	3.12996e-12	-0.480104	0.265	0.43	1.17668e-07
SATB1	3.13999e-12	-0.479555	0.191	0.304	1.18045e-07
RNASE6	3.29872e-12	0.494515	0.612	0.566	1.24012e-07
SAMD4B	3.39324e-12	0.323407	0.277	0.116	1.27565e-07
SKIL	3.41478e-12	0.546221	0.422	0.308	1.28375e-07
THRAP3	3.61869e-12	0.49262	0.409	0.244	1.36041e-07
SUPT6H	3.81292e-12	0.267377	0.286	0.124	1.43343e-07
ZBTB4	3.87142e-12	0.402546	0.255	0.102	1.45542e-07
ANKRD10	3.98424e-12	-0.372139	0.16	0.328	1.49783e-07
NDUFC1	4.05905e-12	0.664853	0.48	0.33	1.52596e-07
ITPR2	4.48291e-12	0.457239	0.437	0.282	1.68531e-07
ALCAM	4.58877e-12	-0.426705	0.166	0.335	1.7251e-07
FRMD4B	4.58983e-12	0.554604	0.428	0.264	1.7255e-07
PDCD4	4.73509e-12	0.45727	0.332	0.164	1.78011e-07
CD80	4.82359e-12	-0.357511	0.074	0.207	1.81338e-07
EIF4E	4.9205e-12	-0.39181	0.243	0.436	1.84981e-07
UQCRFS1	5.18829e-12	-0.409608	0.277	0.454	1.95049e-07
KIF13B	5.76224e-12	0.253299	0.191	0.062	2.16626e-07
WDR82	5.80658e-12	0.260056	0.317	0.148	2.18293e-07
DNAJC8	5.96184e-12	0.600695	0.474	0.373	2.24129e-07
EMC6	6.14352e-12	-0.33661	0.108	0.256	2.3096e-07
ARHGEF12	6.16009e-12	0.254302	0.194	0.064	2.31583e-07
PILRA	6.17409e-12	-0.403376	0.289	0.462	2.32109e-07
ANKRD22	6.70327e-12	-0.25743	0.012	0.12	2.52003e-07
MARCO	6.80138e-12	-0.667234	0.009	0.107	2.55691e-07
CLTA	7.2585e-12	-0.36836	0.48	0.668	2.72876e-07
CITED2	7.35531e-12	-0.495197	0.212	0.403	2.76515e-07
TNFSF13B	7.54817e-12	-0.43217	0.483	0.646	2.83766e-07
CFLAR	7.67169e-12	-0.338231	0.545	0.741	2.88409e-07
FCGR1B	7.8157e-12	-0.269055	0.046	0.185	2.93824e-07
CPED1	7.85984e-12	0.350815	0.218	0.08	2.95483e-07
SERINC2	8.04383e-12	-0.298292	0.037	0.169	3.024e-07
VCPIP1	8.1715e-12	0.374846	0.191	0.065	3.07199e-07
MYO5A	8.17698e-12	0.421209	0.36	0.211	3.07405e-07
PDGFC	8.60094e-12	0.36706	0.206	0.073	3.23344e-07
ZNF148	8.71199e-12	0.275944	0.234	0.089	3.27518e-07
NAP1L1	8.97295e-12	0.326072	0.631	0.697	3.37329e-07
POLR2J3	9.25223e-12	-0.288481	0.034	0.155	3.47828e-07
COMTD1	9.46952e-12	-0.252261	0.025	0.145	3.55997e-07
TCF4	9.56179e-12	0.635054	0.375	0.245	3.59466e-07
FOXN2	9.76376e-12	0.279412	0.194	0.065	3.67059e-07
BCL3	9.93996e-12	0.504743	0.308	0.155	3.73683e-07
BDP1	1.02876e-11	0.355139	0.262	0.114	3.8675e-07
OLR1	1.03931e-11	-0.6244	0.258	0.446	3.90718e-07
ECM1	1.13285e-11	-0.251666	0.015	0.117	4.25885e-07
STMN1	1.19866e-11	0.683558	0.477	0.345	4.50625e-07
CORO1B	1.20732e-11	-0.279364	0.289	0.491	4.53879e-07
QKI	1.22604e-11	0.386471	0.535	0.535	4.60918e-07
TMEM176A	1.27725e-11	-0.411671	0.505	0.686	4.8017e-07
PSENEN	1.32351e-11	-0.343323	0.246	0.41	4.97561e-07
CHD7	1.37184e-11	0.25565	0.117	0.024	5.15731e-07
SGMS1	1.40088e-11	0.33217	0.215	0.08	5.26648e-07
COTL1	1.46537e-11	-0.264545	0.674	0.839	5.50891e-07
SEC11A	1.54638e-11	0.562374	0.606	0.584	5.81346e-07
TACC1	1.59383e-11	0.493687	0.498	0.363	5.99185e-07
CRY2	1.62925e-11	0.276007	0.126	0.03	6.125e-07
RPL21	1.63808e-11	0.305753	0.963	0.989	6.15821e-07
PURB	1.68915e-11	0.434645	0.342	0.182	6.35018e-07
UGCG	1.86581e-11	-0.384079	0.123	0.288	7.01434e-07
PLSCR1	1.87164e-11	-0.380125	0.394	0.581	7.03625e-07
PDXK	1.94049e-11	-0.418566	0.329	0.501	7.29507e-07
SLAMF9	1.94927e-11	-0.408904	0.012	0.111	7.32807e-07
MBNL1	2.0023e-11	0.414924	0.532	0.471	7.52745e-07
CD37	2.02734e-11	-0.40699	0.342	0.511	7.62157e-07
KDM5A	2.04447e-11	0.273083	0.314	0.148	7.68598e-07
OST4	2.04542e-11	0.333295	0.754	0.813	7.68956e-07
UBE2E2	2.0646e-11	-0.359088	0.16	0.305	7.76166e-07
MRC1	2.12336e-11	0.510766	0.505	0.488	7.98256e-07
RNASEH2C	2.16385e-11	-0.284705	0.234	0.422	8.13476e-07
TRADD	2.24275e-11	-0.305711	0.08	0.208	8.43139e-07
RBM39	2.28959e-11	0.296534	0.526	0.55	8.6075e-07
SMARCA2	2.34107e-11	0.267036	0.28	0.124	8.80101e-07
NFATC2	2.47098e-11	0.318609	0.2	0.07	9.2894e-07
TUSC2	2.48305e-11	-0.288287	0.068	0.215	9.33478e-07
RABGGTB	2.52886e-11	-0.372521	0.135	0.285	9.507e-07
CHIC2	3.10167e-11	-0.329519	0.068	0.201	1.16604e-06
MDM4	3.17396e-11	0.307555	0.262	0.111	1.19322e-06
MFSD1	3.21441e-11	-0.369347	0.477	0.671	1.20843e-06
OSCAR	3.27159e-11	-0.337297	0.105	0.224	1.22992e-06
ORMDL2	3.44081e-11	-0.363015	0.215	0.385	1.29354e-06
OAZ2	3.57e-11	-0.37913	0.422	0.555	1.34211e-06
GABARAPL2	3.60178e-11	-0.332793	0.391	0.557	1.35405e-06
PRKD3	3.69691e-11	0.325477	0.16	0.048	1.38982e-06
C5AR2	3.87614e-11	0.304636	0.172	0.054	1.4572e-06
EGR2	3.90562e-11	-0.51537	0.095	0.246	1.46828e-06
KCTD20	4.14504e-11	0.451991	0.335	0.2	1.55829e-06
HIGD2A	4.36182e-11	0.432365	0.609	0.65	1.63978e-06
GEM	4.3776e-11	-0.571037	0.08	0.203	1.64571e-06
ZC3H13	4.39049e-11	0.508504	0.308	0.152	1.65056e-06
DCP2	4.56151e-11	0.445695	0.292	0.141	1.71485e-06
PEA15	4.57659e-11	-0.414512	0.323	0.502	1.72053e-06
AIG1	4.63726e-11	0.314277	0.289	0.131	1.74333e-06
PDIA3	4.9369e-11	-0.338527	0.511	0.696	1.85598e-06
CTSA	5.24428e-11	-0.272242	0.48	0.677	1.97154e-06
ELF1	5.42008e-11	0.425958	0.477	0.392	2.03762e-06
RAB11FIP1	5.54781e-11	0.502314	0.326	0.177	2.08564e-06
EEA1	6.27232e-11	0.253425	0.255	0.109	2.35802e-06
LRMP	6.47147e-11	0.301323	0.175	0.058	2.43288e-06
TLR4	6.49041e-11	0.464388	0.314	0.157	2.44e-06
IGLC2	6.70714e-11	0.262698	0.363	0.552	2.52148e-06
MAVS	7.11108e-11	0.289236	0.191	0.067	2.67334e-06
MIA3	7.44583e-11	0.378576	0.212	0.08	2.79919e-06
RUNX1	7.52165e-11	-0.41029	0.172	0.344	2.82769e-06
RPN2	7.69017e-11	0.430996	0.542	0.512	2.89104e-06
CISD2	7.93952e-11	-0.356573	0.363	0.542	2.98478e-06
MPHOSPH8	8.17856e-11	0.482889	0.342	0.184	3.07465e-06
ODC1	8.56607e-11	-0.354496	0.083	0.216	3.22033e-06
VPS4B	8.80606e-11	0.497153	0.302	0.149	3.31055e-06
LUC7L3	9.3781e-11	0.408716	0.351	0.183	3.5256e-06
STAT1	1.00612e-10	-0.40189	0.338	0.532	3.78242e-06
PFKP	1.01489e-10	-0.258031	0.031	0.148	3.81538e-06
IL16	1.0284e-10	0.343046	0.197	0.071	3.86616e-06
KRT10	1.09055e-10	-0.340622	0.169	0.345	4.09983e-06
RAP1A	1.11164e-10	-0.260867	0.489	0.681	4.17911e-06
USP47	1.14087e-10	0.268775	0.243	0.102	4.28899e-06
PGAM1	1.21235e-10	-0.350976	0.409	0.577	4.55771e-06
DYNLL1	1.23696e-10	0.299676	0.763	0.837	4.65023e-06
BNIP3	1.30966e-10	-0.377369	0.086	0.221	4.92352e-06
VCAN	1.33721e-10	-0.417449	0.015	0.117	5.02712e-06
HTT	1.44696e-10	0.303592	0.215	0.084	5.4397e-06
CRK	1.51451e-10	0.447215	0.311	0.162	5.69366e-06
USP12	1.56737e-10	-0.38615	0.132	0.283	5.89239e-06
CLIC4	1.69141e-10	-0.369323	0.182	0.33	6.35867e-06
HNRNPUL1	1.84526e-10	0.406113	0.415	0.265	6.93708e-06
DOCK2	1.85092e-10	0.494184	0.415	0.255	6.95834e-06
TMEM259	1.89335e-10	-0.315216	0.089	0.216	7.11786e-06
DNAJA1	1.93026e-10	0.442809	0.646	0.604	7.25663e-06
ARID4A	1.95586e-10	0.455656	0.258	0.122	7.35285e-06
SH3BGRL	2.07545e-10	0.443716	0.652	0.669	7.80243e-06
PRKDC	2.10458e-10	0.313444	0.271	0.124	7.91197e-06
NDUFV2	2.13357e-10	0.61439	0.532	0.545	8.02096e-06
BTF3	2.20354e-10	0.293884	0.766	0.858	8.28398e-06
RHOF	2.33259e-10	-0.294268	0.049	0.171	8.76913e-06
KIF1B	2.35882e-10	0.445884	0.403	0.277	8.86775e-06
TGFBI	2.52546e-10	-0.43524	0.622	0.793	9.49423e-06
DDRGK1	2.62824e-10	-0.355312	0.166	0.315	9.88062e-06
PRPF4	2.71987e-10	0.256661	0.172	0.058	1.02251e-05
IBTK	2.79757e-10	0.279156	0.28	0.131	1.05172e-05
GABARAP	2.82829e-10	-0.290407	0.111	0.261	1.06327e-05
HOOK3	2.92606e-10	0.368001	0.366	0.198	1.10002e-05
RHOB	3.01824e-10	-0.514626	0.369	0.554	1.13468e-05
VCP	3.16351e-10	0.414416	0.437	0.321	1.18929e-05
ZDHHC24	3.25761e-10	-0.27281	0.083	0.227	1.22466e-05
LUCAT1	3.2797e-10	-0.387071	0.065	0.191	1.23297e-05
BTG3	3.39643e-10	-0.319211	0.114	0.265	1.27685e-05
SH3PXD2A	3.5365e-10	0.297945	0.2	0.076	1.32951e-05
PARK7	3.53716e-10	0.528127	0.637	0.644	1.32976e-05
DHRS7	4.16859e-10	-0.33367	0.258	0.416	1.56714e-05
MAP1LC3A	4.32958e-10	-0.308118	0.037	0.148	1.62766e-05
ARID1A	4.5928e-10	0.268683	0.277	0.129	1.72662e-05
ACTN1	4.77371e-10	-0.404266	0.265	0.433	1.79463e-05
PHF6	4.77986e-10	0.304243	0.145	0.043	1.79694e-05
CLN8	4.80901e-10	0.469884	0.406	0.293	1.8079e-05
GABPB1	4.93684e-10	-0.315616	0.071	0.199	1.85595e-05
C1orf162	5.07261e-10	-0.42645	0.474	0.633	1.907e-05
CHD2	5.09248e-10	0.422099	0.375	0.226	1.91447e-05
CD86	5.15526e-10	-0.359782	0.406	0.589	1.93807e-05
RAP1B	5.33627e-10	0.511203	0.489	0.365	2.00612e-05
RPS4X	5.38774e-10	0.39869	0.945	0.964	2.02547e-05
OGDH	5.87785e-10	0.296761	0.274	0.129	2.20972e-05
MED1	6.47399e-10	0.261716	0.191	0.071	2.43383e-05
SNRPE	6.94428e-10	-0.3588	0.332	0.506	2.61063e-05
UBB	7.06049e-10	0.271068	0.815	0.859	2.65432e-05
GRASP	7.18484e-10	0.539735	0.311	0.167	2.70107e-05
NSA2	7.40424e-10	0.582867	0.415	0.348	2.78355e-05
UBE2D2	7.47133e-10	-0.281744	0.298	0.481	2.80877e-05
CXorf40A	7.5243e-10	0.259618	0.188	0.07	2.82868e-05
KPNA4	7.61406e-10	0.405423	0.388	0.222	2.86243e-05
SNHG8	7.97215e-10	0.570957	0.418	0.356	2.99705e-05
NRP2	8.24605e-10	-0.416017	0.305	0.485	3.10002e-05
TMEM179B	8.29403e-10	-0.30292	0.234	0.404	3.11806e-05
PDE4DIP	8.50632e-10	-0.430491	0.302	0.473	3.19787e-05
GRAMD1A	8.59507e-10	-0.404486	0.178	0.302	3.23123e-05
PLEKHO1	8.95441e-10	0.554428	0.477	0.354	3.36632e-05
ATP2C1	9.00784e-10	-0.352499	0.225	0.377	3.38641e-05
C1orf43	9.81774e-10	-0.283012	0.36	0.538	3.69088e-05
MTHFD2	1.01854e-09	-0.379617	0.289	0.453	3.82912e-05
SUMO1	1.03786e-09	-0.268064	0.363	0.542	3.90172e-05
H2AFV	1.04417e-09	-0.268578	0.345	0.53	3.92547e-05
TMEM205	1.05263e-09	-0.32865	0.135	0.271	3.95727e-05
TFDP1	1.07593e-09	-0.326926	0.117	0.253	4.04486e-05
AKR1B1	1.07999e-09	0.486938	0.535	0.529	4.0601e-05
SPTY2D1	1.1329e-09	0.321425	0.295	0.147	4.25903e-05
TBC1D5	1.18935e-09	0.27035	0.283	0.137	4.47123e-05
BPTF	1.20473e-09	0.295006	0.314	0.159	4.52904e-05
CALR	1.2114e-09	-0.254151	0.668	0.826	4.55415e-05
SRSF2	1.21763e-09	-0.348234	0.483	0.637	4.57757e-05
ZFAND2A	1.23481e-09	-0.775386	0.135	0.242	4.64213e-05
MYO1G	1.24917e-09	-0.308614	0.086	0.218	4.69615e-05
SHTN1	1.28125e-09	0.362184	0.314	0.162	4.81674e-05
RABAC1	1.31071e-09	-0.280064	0.397	0.579	4.92748e-05
U2SURP	1.3168e-09	0.357597	0.345	0.186	4.95039e-05
SLC7A7	1.33378e-09	-0.281514	0.369	0.536	5.01421e-05
EIF4A1	1.33875e-09	0.513866	0.486	0.43	5.0329e-05
BLOC1S6	1.37481e-09	0.45024	0.412	0.269	5.16844e-05
USP22	1.45576e-09	0.289442	0.252	0.115	5.47278e-05
LCP2	1.51835e-09	-0.384596	0.418	0.58	5.70808e-05
ITCH	1.53849e-09	0.27114	0.209	0.085	5.78379e-05
KCNMA1	1.63896e-09	-0.358145	0.157	0.305	6.16149e-05
SEC61B	1.64771e-09	0.265126	0.698	0.803	6.19441e-05
PAK1	1.69152e-09	0.52564	0.342	0.225	6.35912e-05
BRD2	1.70053e-09	0.375793	0.462	0.445	6.39297e-05
CRHBP	1.72603e-09	0.257852	0.12	0.032	6.48884e-05
NKTR	1.74561e-09	0.303002	0.289	0.142	6.56244e-05
RNASET2	1.7485e-09	-0.3258	0.594	0.762	6.5733e-05
MOB3A	1.77139e-09	0.410273	0.332	0.178	6.65937e-05
HINT1	1.84779e-09	0.355792	0.748	0.829	6.9466e-05
ZC3H18	1.8864e-09	0.267924	0.203	0.081	7.09175e-05
HSPA6	1.9098e-09	-1.20855	0.154	0.257	7.17969e-05
AP2A2	1.97949e-09	0.421845	0.375	0.234	7.4417e-05
GPRIN3	2.00785e-09	0.413076	0.323	0.172	7.5483e-05
EHD1	2.05026e-09	-0.383395	0.169	0.328	7.70774e-05
DEDD2	2.11161e-09	-0.308832	0.117	0.214	7.93839e-05
HPS1	2.22062e-09	0.502059	0.357	0.228	8.3482e-05
ERO1A	2.22091e-09	-0.400865	0.194	0.318	8.34931e-05
SNW1	2.40155e-09	0.381766	0.335	0.185	9.0284e-05
HSPA1A	2.45409e-09	-1.34743	0.591	0.619	9.22592e-05
YWHAQ	2.47042e-09	-0.298802	0.268	0.423	9.28731e-05
MANF	2.63163e-09	-0.374924	0.277	0.424	9.89335e-05
UQCR11	2.68232e-09	0.263954	0.742	0.823	0.000100839
SEL1L	2.76029e-09	0.332066	0.311	0.16	0.000103771
SFPQ	2.88222e-09	0.353655	0.526	0.52	0.000108354
IK	2.88982e-09	0.45448	0.326	0.192	0.00010864
IFT74	2.92459e-09	0.37197	0.114	0.03	0.000109947
PCBP1	2.99833e-09	-0.297542	0.625	0.781	0.000112719
TNIP2	3.07572e-09	-0.297067	0.092	0.216	0.000115628
SLC3A2	3.11508e-09	-0.381952	0.314	0.464	0.000117108
ETF1	3.12199e-09	0.386371	0.44	0.451	0.000117368
RB1CC1	3.26272e-09	0.402938	0.283	0.14	0.000122659
CLINT1	3.3354e-09	0.412619	0.28	0.151	0.000125391
HS3ST1	3.34029e-09	-0.404611	0.098	0.215	0.000125575
NAIP	3.34835e-09	0.490166	0.415	0.288	0.000125878
PPIF	3.35547e-09	-0.440926	0.375	0.541	0.000126145
PLEC	3.40011e-09	-0.332218	0.182	0.319	0.000127824
USP37	3.40013e-09	0.300687	0.178	0.069	0.000127825
PHF3	3.41089e-09	0.273505	0.246	0.113	0.000128229
RLIM	3.43111e-09	0.330445	0.191	0.075	0.000128989
CD72	3.56018e-09	-0.265905	0.095	0.234	0.000133842
C1orf56	3.74015e-09	-0.587665	0.098	0.212	0.000140607
CDK11B	3.81431e-09	0.271096	0.182	0.069	0.000143395
MGST1	3.95153e-09	-0.307708	0.031	0.126	0.000148554
SLC25A39	3.98291e-09	-0.262279	0.249	0.415	0.000149734
PNPO	3.98679e-09	0.291044	0.182	0.07	0.000149879
GLA	4.23028e-09	-0.434049	0.274	0.407	0.000159033
NDUFS2	4.23543e-09	0.464194	0.394	0.264	0.000159227
RAB14	4.25172e-09	0.441935	0.372	0.218	0.000159839
MFSD10	4.25791e-09	-0.28378	0.142	0.255	0.000160072
FAM207A	4.26465e-09	-0.252368	0.08	0.209	0.000160325
CORO1C	4.2807e-09	-0.322371	0.295	0.451	0.000160929
HERC1	4.4485e-09	0.298604	0.262	0.124	0.000167237
NDRG1	4.83113e-09	-0.348483	0.148	0.289	0.000181621
NDUFS7	5.08358e-09	-0.278774	0.418	0.585	0.000191112
GCC2	5.25254e-09	0.29808	0.305	0.157	0.000197464
ANKH	5.43861e-09	0.45984	0.382	0.248	0.000204459
TKT	5.50549e-09	0.36202	0.455	0.513	0.000206973
PKN2	5.70899e-09	0.277558	0.178	0.068	0.000214624
CCL8	5.72658e-09	-1.15403	0.031	0.132	0.000215285
MSANTD3	5.81069e-09	-0.275155	0.037	0.134	0.000218447
GBP5	5.87964e-09	-0.265649	0.062	0.184	0.000221039
HPCAL1	6.02283e-09	-0.344309	0.135	0.283	0.000226422
RHBDD2	6.14481e-09	-0.345114	0.142	0.261	0.000231008
TMED3	6.34522e-09	-0.317207	0.185	0.324	0.000238542
DNAJA4	6.48699e-09	-0.580535	0.092	0.189	0.000243872
IFI16	6.49374e-09	0.616927	0.458	0.35	0.000244126
TPR	6.56003e-09	0.425994	0.311	0.187	0.000246618
PLEKHF2	6.56669e-09	-0.261876	0.074	0.19	0.000246868
CTSC	6.59337e-09	0.285989	0.794	0.869	0.000247871
SMG1	6.70129e-09	0.298284	0.32	0.17	0.000251928
PTGES3	6.76759e-09	0.428991	0.585	0.605	0.000254421
AAED1	6.81451e-09	-0.331647	0.175	0.332	0.000256185
RNF149	6.91002e-09	-0.396553	0.403	0.561	0.000259775
SCAMP2	6.96678e-09	0.489365	0.418	0.335	0.000261909
SULT1A1	6.98694e-09	0.443523	0.234	0.119	0.000262667
DDX46	7.11966e-09	0.491436	0.428	0.299	0.000267656
RSRC2	7.25194e-09	0.471817	0.443	0.302	0.000272629
LHFPL2	7.25292e-09	-0.263038	0.234	0.404	0.000272666
QSOX1	7.97579e-09	-0.31752	0.203	0.328	0.000299842
HPS3	8.23034e-09	0.281669	0.265	0.128	0.000309411
ADAM28	8.4954e-09	0.391138	0.326	0.18	0.000319376
RBM12	8.8306e-09	0.28997	0.209	0.089	0.000331978
M6PR	8.88999e-09	0.378398	0.591	0.59	0.00033421
RPS4Y1	9.09184e-09	0.576042	0.382	0.237	0.000341799
NOTCH1	9.25994e-09	0.277887	0.194	0.079	0.000348118
NOL7	9.77261e-09	-0.285638	0.108	0.239	0.000367392
NOP58	1.00655e-08	0.308652	0.283	0.143	0.000378402
METRNL	1.06404e-08	-0.401602	0.243	0.396	0.000400015
PLCB2	1.07823e-08	0.31992	0.24	0.112	0.000405349
RCN2	1.08663e-08	-0.302887	0.111	0.214	0.000408508
STUB1	1.13712e-08	-0.301882	0.225	0.374	0.000427487
SYNCRIP	1.21436e-08	0.448739	0.431	0.314	0.000456527
SPNS1	1.26512e-08	-0.290637	0.163	0.273	0.00047561
TRPS1	1.42812e-08	0.341756	0.225	0.101	0.000536886
G3BP2	1.5229e-08	0.414806	0.372	0.237	0.000572518
NRG1	1.53216e-08	-0.268712	0.015	0.101	0.000576
SNX29	1.55428e-08	0.269768	0.28	0.142	0.000584316
GCH1	1.56001e-08	-0.318248	0.105	0.234	0.00058647
NPEPPS	1.63298e-08	0.268855	0.252	0.121	0.000613904
CCL13	1.65845e-08	-0.799025	0.065	0.178	0.000623478
CTNNBIP1	1.66393e-08	-0.284269	0.117	0.22	0.000625537
PMP22	1.68082e-08	-0.386222	0.462	0.615	0.000631888
DDX3X	1.75711e-08	0.286739	0.569	0.613	0.000660566
HMGA1	1.85525e-08	-0.327163	0.277	0.417	0.000697463
ISG20	1.87513e-08	-0.500968	0.194	0.304	0.000704937
UCP2	1.90249e-08	0.544792	0.64	0.618	0.000715222
DENND5A	1.90722e-08	-0.343424	0.105	0.219	0.000717
TYK2	1.99046e-08	0.306866	0.188	0.077	0.000748293
CCNL1	2.08991e-08	-0.350054	0.462	0.627	0.000785681
ZFHX3	2.1856e-08	0.489463	0.388	0.249	0.000821654
OSBPL1A	2.21692e-08	0.370464	0.274	0.145	0.000833428
MT1E	2.22861e-08	-0.306282	0.049	0.159	0.000837823
USP4	2.3323e-08	0.313645	0.225	0.102	0.000876804
CD52	2.34413e-08	-0.437421	0.194	0.352	0.000881251
LTA4H	2.34976e-08	-0.367519	0.138	0.245	0.000883369
P2RX4	2.36449e-08	-0.344029	0.182	0.302	0.000888907
COPB2	2.41152e-08	0.303276	0.317	0.172	0.000906588
SLC43A3	2.41621e-08	-0.283161	0.209	0.366	0.000908348
GNS	2.43392e-08	-0.270698	0.406	0.58	0.000915009
DCAF7	2.45818e-08	0.328556	0.345	0.2	0.000924126
AUP1	2.49171e-08	-0.250131	0.289	0.447	0.000936733
FBXO11	2.51926e-08	0.274648	0.258	0.127	0.000947091
HK2	2.56501e-08	-0.364667	0.08	0.186	0.00096429
KIDINS220	2.59242e-08	0.292691	0.262	0.129	0.000974595
GTF2B	2.63841e-08	0.454553	0.394	0.248	0.000991884
KDM6B	2.72644e-08	-0.27635	0.385	0.558	0.00102498
KHSRP	2.82067e-08	0.299255	0.277	0.141	0.0010604
SUGT1	2.82523e-08	0.428235	0.345	0.215	0.00106212
MEF2C	2.8945e-08	0.448905	0.378	0.232	0.00108816
IWS1	2.94441e-08	0.363088	0.188	0.077	0.00110692
EIF4H	2.95116e-08	0.471028	0.428	0.325	0.00110946
HNRNPDL	2.95213e-08	-0.320639	0.495	0.63	0.00110982
SRSF3	2.98648e-08	0.393154	0.618	0.637	0.00112274
NIFK	3.00763e-08	0.307529	0.24	0.116	0.00113069
DNTTIP2	3.01194e-08	0.360772	0.385	0.24	0.00113231
CCAR1	3.03856e-08	0.350483	0.32	0.178	0.00114232
HADHA	3.0482e-08	0.404829	0.449	0.324	0.00114594
TNFAIP8	3.14737e-08	-0.372353	0.375	0.516	0.00118322
CD4	3.15331e-08	0.338064	0.582	0.6	0.00118546
MBP	3.18929e-08	0.36221	0.305	0.172	0.00119898
MYADM	3.28712e-08	0.493338	0.394	0.3	0.00123576
PRNP	3.4126e-08	0.349854	0.498	0.521	0.00128293
KMO	3.62679e-08	-0.357057	0.138	0.265	0.00136346
TOMM20	3.69973e-08	0.384423	0.492	0.499	0.00139088
HECTD1	3.88086e-08	0.272343	0.28	0.145	0.00145897
PRPF40A	3.88329e-08	0.462466	0.434	0.33	0.00145989
MYCBP2	3.90231e-08	0.34773	0.338	0.204	0.00146703
ADAM9	3.99515e-08	-0.342949	0.314	0.459	0.00150194
SPEN	4.08865e-08	0.253935	0.249	0.122	0.00153709
ZMYND11	4.10778e-08	0.289416	0.185	0.077	0.00154428
NFKBIE	4.20187e-08	-0.348586	0.311	0.475	0.00157965
YPEL5	4.32504e-08	0.401887	0.489	0.496	0.00162595
GSN	4.49846e-08	-0.319373	0.557	0.71	0.00169115
TNRC6B	4.73593e-08	0.325858	0.274	0.141	0.00178043
EIF4G1	4.75789e-08	0.403615	0.342	0.213	0.00178868
USP8	4.91721e-08	0.417538	0.348	0.208	0.00184857
CWC15	4.92589e-08	0.556113	0.338	0.25	0.00185184
SPINT1	4.95354e-08	-0.269179	0.086	0.183	0.00186224
CFP	5.00892e-08	0.36231	0.138	0.054	0.00188305
FGD2	5.10064e-08	0.389428	0.265	0.135	0.00191754
COA6	5.20923e-08	0.541864	0.308	0.195	0.00195836
SMC5	5.24795e-08	0.299174	0.185	0.077	0.00197291
EMB	5.31244e-08	0.332103	0.302	0.163	0.00199716
FXR1	5.3162e-08	0.443683	0.332	0.197	0.00199857
SMARCC1	5.38493e-08	0.308239	0.225	0.105	0.00202441
TPCN1	5.56375e-08	0.256663	0.234	0.112	0.00209164
CELF1	5.69682e-08	0.376524	0.385	0.237	0.00214166
CYP27A1	5.9436e-08	-0.337947	0.062	0.167	0.00223444
HNRNPA3	6.03579e-08	0.268138	0.588	0.623	0.00226909
KIFC3	6.14526e-08	-0.290532	0.092	0.187	0.00231025
PER3	6.20236e-08	0.258147	0.129	0.043	0.00233172
YTHDF3	6.35565e-08	0.320178	0.351	0.209	0.00238934
BLVRB	6.48976e-08	0.37404	0.582	0.603	0.00243976
NRIP1	6.5735e-08	0.32634	0.246	0.121	0.00247124
SP140L	6.88143e-08	0.297409	0.178	0.075	0.002587
HIP1	7.13612e-08	0.251245	0.148	0.054	0.00268275
ARL6IP1	7.39883e-08	-0.28327	0.511	0.667	0.00278152
ARID5A	7.51148e-08	-0.251608	0.258	0.37	0.00282386
FLII	7.66145e-08	0.329688	0.354	0.207	0.00288024
MED13L	7.68303e-08	0.272214	0.271	0.141	0.00288836
BCAP31	8.52212e-08	-0.306166	0.52	0.66	0.00320381
RPL18A	8.56084e-08	0.281347	0.951	0.984	0.00321836
PHAX	8.77953e-08	0.364319	0.163	0.066	0.00330058
JUP	9.02179e-08	0.258979	0.142	0.053	0.00339165
YIF1B	9.06443e-08	-0.25366	0.169	0.302	0.00340768
MRPL55	9.26145e-08	-0.264798	0.206	0.347	0.00348175
AGPAT5	9.30147e-08	0.420755	0.154	0.066	0.0034968
SIAH2	9.58483e-08	-0.313489	0.098	0.208	0.00360332
ATF7IP2	9.66761e-08	-0.390419	0.065	0.151	0.00363444
RANBP2	1.02623e-07	0.488807	0.428	0.356	0.00385801
SHISA5	1.02703e-07	-0.284234	0.142	0.248	0.00386102
NUBP1	1.07472e-07	0.515946	0.252	0.152	0.0040403
RAB9A	1.12034e-07	0.52207	0.342	0.266	0.00421179
OFD1	1.15062e-07	0.275902	0.197	0.087	0.00432566
NUP85	1.15153e-07	0.277047	0.12	0.042	0.00432906
USP15	1.23567e-07	0.347775	0.351	0.212	0.00464537
TRIM28	1.27379e-07	0.362331	0.329	0.191	0.0047887
MAP2K1	1.29276e-07	-0.302629	0.222	0.33	0.00486
CRELD2	1.31175e-07	-0.271898	0.154	0.259	0.0049314
PARP1	1.34255e-07	0.466565	0.354	0.231	0.0050472
STARD3NL	1.37268e-07	-0.27917	0.182	0.327	0.00516046
SP3	1.39898e-07	0.300517	0.252	0.128	0.00525931
RTCB	1.45396e-07	0.425153	0.363	0.229	0.00546604
ACBD5	1.47359e-07	0.45926	0.222	0.111	0.00553982
CCL18	1.49571e-07	-1.43272	0.252	0.402	0.00562298
MLXIP	1.49685e-07	0.255236	0.237	0.119	0.00562725
IRF5	1.51038e-07	0.279895	0.191	0.087	0.00567812
KPNB1	1.53502e-07	0.502379	0.449	0.363	0.00577076
TMED7	1.55119e-07	-0.311357	0.175	0.269	0.00583155
SLC38A2	1.62436e-07	-0.404432	0.28	0.417	0.00610663
ME2	1.6366e-07	-0.288755	0.185	0.312	0.00615264
MAN1A1	1.6922e-07	0.446893	0.262	0.169	0.00636166
SWAP70	1.69775e-07	0.482983	0.372	0.266	0.00638253
NUMA1	1.71269e-07	0.303103	0.265	0.14	0.00643869
BORCS7	1.74963e-07	0.415673	0.323	0.192	0.00657758
APEX1	1.86371e-07	0.48163	0.397	0.306	0.00700641
METTL2B	1.86832e-07	0.341911	0.108	0.035	0.00702378
LAIR1	1.88537e-07	-0.25444	0.412	0.572	0.00708786
LRRC58	1.93206e-07	0.30678	0.246	0.125	0.00726337
DAPP1	1.94665e-07	0.347729	0.197	0.09	0.00731823
TBC1D9	1.95491e-07	0.258026	0.317	0.18	0.0073493
SND1	1.96394e-07	0.390456	0.354	0.226	0.00738325
C1QA	2.01094e-07	0.289443	0.902	0.917	0.00755992
FNIP1	2.2578e-07	-0.31889	0.203	0.314	0.00848797
PDCD6	2.2592e-07	-0.305318	0.265	0.405	0.00849322
NPTN	2.41641e-07	-0.299373	0.209	0.284	0.00908426
ARRB2	2.46655e-07	0.323865	0.538	0.508	0.00927277
NR3C1	2.51447e-07	0.376997	0.363	0.221	0.00945289
ARF6	2.51935e-07	-0.330652	0.332	0.466	0.00947126
PPP1R12A	2.53461e-07	0.32118	0.345	0.208	0.00952861
AKR1A1	2.54922e-07	0.42843	0.572	0.618	0.00958353
DPP7	2.55508e-07	-0.261593	0.462	0.618	0.00960557
ERN1	2.56954e-07	-0.307279	0.135	0.253	0.00965991
SLC25A6	2.68714e-07	0.269523	0.76	0.808	0.010102
ADIPOR1	2.75436e-07	-0.320904	0.295	0.425	0.0103548
CD163	2.75902e-07	-0.442031	0.418	0.572	0.0103722
CLK1	2.79275e-07	-0.380673	0.345	0.487	0.0104991
PPIP5K2	2.96115e-07	0.303372	0.243	0.124	0.0111321
CHD1	3.13566e-07	0.375836	0.366	0.268	0.0117882
XBP1	3.19511e-07	-0.287491	0.369	0.515	0.0120117
MFNG	3.23934e-07	0.301035	0.225	0.112	0.012178
THBD	3.33908e-07	-0.417886	0.237	0.386	0.0125529
SH3GLB1	3.34866e-07	-0.269148	0.345	0.447	0.012589
APRT	3.3502e-07	0.285671	0.557	0.637	0.0125947
EVL	3.48357e-07	0.376363	0.391	0.25	0.0130961
SURF1	3.72274e-07	-0.254029	0.16	0.293	0.0139953
STXBP2	3.73547e-07	-0.304225	0.308	0.404	0.0140431
EPB41L2	3.75074e-07	0.323739	0.302	0.173	0.0141005
C1QC	3.75145e-07	0.339333	0.858	0.864	0.0141032
SERPINH1	3.76288e-07	-0.321896	0.065	0.146	0.0141462
GPAT3	3.86977e-07	0.26908	0.16	0.066	0.014548
HNRNPA0	3.94782e-07	-0.302048	0.345	0.474	0.0148415
IL10	3.96609e-07	-0.528791	0.111	0.226	0.0149101
ATP13A3	3.99879e-07	-0.417049	0.345	0.489	0.0150331
KLHL18	4.00735e-07	0.272581	0.178	0.078	0.0150652
SUGP2	4.14815e-07	0.253081	0.2	0.094	0.0155946
GBP1	4.32016e-07	-0.413848	0.191	0.322	0.0162412
CHCHD1	4.33996e-07	0.515613	0.342	0.255	0.0163157
EIF3E	4.60033e-07	0.446491	0.572	0.575	0.0172945
OSTF1	4.74801e-07	0.363951	0.554	0.532	0.0178497
WDR43	5.11147e-07	0.285475	0.154	0.064	0.0192161
UBA52	5.1291e-07	0.305441	0.938	0.964	0.0192823
TMEM258	5.1467e-07	0.342718	0.6	0.676	0.0193485
AP2M1	5.26284e-07	0.351646	0.56	0.575	0.0197851
UBE2E1	5.47529e-07	-0.252983	0.24	0.365	0.0205838
ZFYVE16	5.47949e-07	0.423365	0.431	0.331	0.0205996
STAT4	5.55379e-07	-0.272638	0.065	0.157	0.0208789
ELL2	5.57404e-07	-0.261008	0.286	0.438	0.0209551
IFI44	5.6907e-07	-0.278593	0.095	0.206	0.0213936
OSBP	5.7202e-07	0.276621	0.154	0.063	0.0215045
PRMT1	5.72594e-07	0.450089	0.338	0.22	0.0215261
METTL7A	5.78282e-07	0.293957	0.271	0.147	0.0217399
CLIC2	5.95683e-07	0.269502	0.268	0.145	0.0223941
KMT2C	6.04808e-07	0.417977	0.332	0.211	0.0227371
ITGAM	6.70022e-07	-0.348726	0.191	0.309	0.0251888
ECHS1	6.88159e-07	0.445775	0.431	0.367	0.0258707
THBS1	6.91727e-07	0.696845	0.215	0.148	0.0260048
COPB1	7.23634e-07	0.314385	0.342	0.205	0.0272043
TRAF1	7.60105e-07	-0.281995	0.12	0.243	0.0285754
RPS25	7.96445e-07	0.284391	0.929	0.961	0.0299416
ANKRD17	8.04484e-07	0.270366	0.225	0.113	0.0302438
DYNC1LI1	8.26697e-07	0.338367	0.28	0.157	0.0310789
HELZ	8.55309e-07	0.269201	0.286	0.161	0.0321545
VASH1	8.76969e-07	0.452411	0.28	0.182	0.0329688
IRAK2	8.83426e-07	-0.262006	0.129	0.186	0.0332115
PIAS1	9.34939e-07	0.263005	0.28	0.157	0.0351481
NDUFA12	9.62436e-07	0.468189	0.483	0.419	0.0361818
USP33	9.68561e-07	0.262356	0.178	0.08	0.0364121
LARS	9.82234e-07	0.312751	0.268	0.147	0.0369261
ZFP36L2	9.87461e-07	0.317187	0.498	0.539	0.0371226
ROCK1	1.01237e-06	0.396977	0.422	0.307	0.0380592
SERPINB1	1.02444e-06	0.263012	0.511	0.574	0.0385126
CALCOCO2	1.04807e-06	0.293808	0.249	0.132	0.039401
SYAP1	1.07238e-06	0.481519	0.422	0.335	0.0403151
ALDH9A1	1.07458e-06	0.359548	0.262	0.154	0.0403976
CRIP1	1.07472e-06	0.527692	0.378	0.256	0.040403
NDEL1	1.09342e-06	0.311367	0.249	0.138	0.0411062
UTP6	1.12183e-06	0.429937	0.169	0.09	0.0421742
PHACTR1	1.15023e-06	0.394507	0.462	0.386	0.0432419
NUPL2	1.1897e-06	0.353015	0.145	0.06	0.0447258
BAZ1B	1.30993e-06	0.281243	0.188	0.095	0.0492456
TIMM8B	1.32202e-06	0.397974	0.418	0.49	0.0497001
ECI2	1.32695e-06	0.361816	0.197	0.103	0.0498853
THOC2	1.35676e-06	0.344154	0.283	0.164	0.051006
HECA	1.35918e-06	0.312917	0.268	0.15	0.0510969
ARFGAP2	1.49937e-06	0.266879	0.231	0.119	0.0563671
ZBED1	1.55578e-06	0.283319	0.231	0.12	0.0584881
PTBP3	1.56997e-06	0.360174	0.4	0.272	0.0590215
SMPDL3A	1.64208e-06	-0.288913	0.142	0.237	0.0617323
RRAGC	1.64466e-06	0.357266	0.338	0.218	0.0618293
NDUFV3	1.67052e-06	0.430327	0.351	0.23	0.0628015
ETFB	1.75155e-06	0.499425	0.443	0.416	0.0658479
GNG2	1.76302e-06	0.251278	0.234	0.124	0.066279
STK32C	1.77671e-06	0.291145	0.157	0.068	0.0667938
IRF7	1.79607e-06	-0.255856	0.145	0.248	0.0675214
EIF2S2	1.83608e-06	0.523042	0.471	0.436	0.0690256
REEP5	1.85252e-06	-0.287299	0.452	0.58	0.0696437
MTRNR2L1	1.85981e-06	0.367316	0.185	0.141	0.0699178
PTP4A1	1.94494e-06	-0.320892	0.289	0.392	0.0731181
NRIP3	1.96156e-06	-0.255602	0.071	0.157	0.0737427
ME1	2.00373e-06	0.286288	0.234	0.123	0.0753281
WIPF1	2.00901e-06	0.384731	0.492	0.477	0.0755266
VAMP5	2.0312e-06	-0.399715	0.366	0.49	0.0763611
PCNP	2.04905e-06	-0.28117	0.234	0.362	0.0770321
SRSF10	2.12806e-06	0.360868	0.36	0.241	0.0800022
POGK	2.15288e-06	0.268019	0.151	0.063	0.0809355
TRIB1	2.21364e-06	-0.298981	0.194	0.307	0.0832196
RHOQ	2.29136e-06	0.304915	0.388	0.253	0.0861414
RBPJ	2.3042e-06	0.459962	0.508	0.436	0.086624
NASP	2.42988e-06	0.369566	0.323	0.217	0.0913489
DHX9	2.44597e-06	0.326262	0.295	0.173	0.0919538
DHX36	2.62549e-06	0.352035	0.338	0.217	0.0987026
HNRNPF	2.6709e-06	0.315395	0.526	0.495	0.10041
MXD4	2.76239e-06	0.362166	0.215	0.118	0.103849
ATG4C	2.8136e-06	0.292371	0.197	0.096	0.105774
FAM129B	2.85284e-06	-0.257986	0.077	0.17	0.10725
DDX18	2.91665e-06	0.477487	0.415	0.302	0.109649
FAM129A	3.07868e-06	-0.253588	0.083	0.171	0.11574
FES	3.12797e-06	0.366961	0.298	0.19	0.117593
BCAT1	3.17179e-06	-0.302064	0.212	0.336	0.11924
MT1G	3.20053e-06	-0.540175	0.083	0.187	0.120321
MACF1	3.32774e-06	0.29608	0.391	0.26	0.125103
TNFAIP8L2	3.38153e-06	0.346403	0.271	0.16	0.127125
ST13	3.39512e-06	0.294364	0.538	0.593	0.127636
ITSN2	3.48523e-06	0.293254	0.357	0.225	0.131024
ARHGDIB	3.64187e-06	0.276396	0.76	0.811	0.136912
PDE4A	3.83927e-06	0.324089	0.311	0.224	0.144334
ACIN1	3.85685e-06	0.269266	0.243	0.133	0.144994
NPL	3.89852e-06	0.312735	0.335	0.419	0.146561
POLR2A	3.90916e-06	0.299087	0.326	0.216	0.146961
THEMIS2	4.03389e-06	0.436186	0.489	0.431	0.15165
RPL10	4.0368e-06	0.31597	0.991	0.995	0.151759
ITGAE	4.10838e-06	0.338471	0.243	0.133	0.15445
PRDX1	4.11634e-06	0.432322	0.84	0.868	0.15475
EIF3G	4.16712e-06	0.332494	0.468	0.511	0.156659
MYO1F	4.17418e-06	0.424549	0.422	0.314	0.156924
RRP7A	4.17657e-06	0.405894	0.332	0.213	0.157014
PRMT9	4.21697e-06	0.303919	0.271	0.166	0.158533
RBBP7	4.29987e-06	0.503657	0.277	0.169	0.161649
UBE2J1	4.5514e-06	-0.259908	0.262	0.375	0.171105
CMPK1	4.58055e-06	-0.264385	0.302	0.4	0.172201
HM13	5.08449e-06	-0.277652	0.311	0.415	0.191146
POP5	5.1081e-06	0.430278	0.225	0.126	0.192034
GCLC	5.14676e-06	0.38592	0.237	0.131	0.193487
PTGS1	5.67041e-06	-0.251672	0.191	0.284	0.213173
ARL8B	5.70586e-06	-0.270167	0.375	0.508	0.214506
SERPINB9	5.99174e-06	-0.343903	0.391	0.53	0.225253
HES1	6.57287e-06	0.509881	0.24	0.26	0.2471
C12orf45	6.90539e-06	0.266619	0.225	0.12	0.259601
CYTH1	7.05109e-06	-0.287712	0.314	0.372	0.265079
GDI2	7.2547e-06	0.389235	0.575	0.556	0.272733
CPEB4	7.27787e-06	-0.254836	0.234	0.301	0.273604
POU2F2	7.36334e-06	0.303137	0.178	0.091	0.276818
SMC3	7.43776e-06	0.267554	0.225	0.121	0.279615
KRIT1	7.47393e-06	0.330951	0.135	0.059	0.280975
WBP11	8.02608e-06	0.341239	0.323	0.205	0.301732
PREX1	8.14643e-06	0.290096	0.388	0.259	0.306257
ARHGAP17	8.22582e-06	0.280591	0.188	0.094	0.309242
CCDC59	8.33511e-06	0.287645	0.314	0.193	0.31335
RAD21	8.64071e-06	0.263311	0.326	0.206	0.324839
RFC2	9.09792e-06	0.301133	0.175	0.089	0.342027
ADD1	9.21938e-06	0.264453	0.274	0.16	0.346593
LARP4	9.32426e-06	0.268071	0.197	0.101	0.350536
NDUFB4	9.70952e-06	0.294179	0.529	0.59	0.36502
STK17B	1.03962e-05	0.320035	0.422	0.301	0.390834
DICER1	1.11952e-05	0.32684	0.289	0.179	0.420874
SEC31A	1.17497e-05	0.301636	0.342	0.229	0.441718
IER5	1.18274e-05	-0.359602	0.385	0.515	0.44464
CLNS1A	1.19978e-05	0.547879	0.36	0.279	0.451045
TUBB4B	1.20202e-05	-0.301369	0.446	0.582	0.451886
TNFAIP2	1.23571e-05	-0.316957	0.415	0.545	0.464551
COPA	1.23864e-05	0.374653	0.388	0.272	0.465653
STOM	1.25494e-05	-0.271162	0.292	0.391	0.471782
COPS7A	1.32257e-05	0.422398	0.222	0.129	0.497206
HIPK3	1.35941e-05	0.311131	0.268	0.157	0.511055
UTP3	1.36716e-05	0.256235	0.148	0.066	0.513969
TAF13	1.37434e-05	0.429339	0.262	0.157	0.51667
SP110	1.37765e-05	0.327333	0.191	0.1	0.517915
SESTD1	1.3821e-05	-0.256295	0.132	0.205	0.519587
CDK12	1.41463e-05	0.27359	0.231	0.129	0.531815
TAF11	1.45031e-05	0.25823	0.228	0.126	0.545229
C1orf123	1.46208e-05	0.396075	0.231	0.143	0.549653
SKAP2	1.48384e-05	0.405772	0.471	0.403	0.557834
MSL3	1.52042e-05	0.279548	0.218	0.12	0.571586
RNF19B	1.55129e-05	-0.300417	0.228	0.322	0.583193
ADK	1.69328e-05	0.258484	0.203	0.108	0.63657
PJA2	1.74257e-05	0.407586	0.342	0.241	0.655102
FAM98B	1.77977e-05	0.293441	0.151	0.069	0.669085
TSPAN4	1.86287e-05	-0.258373	0.338	0.443	0.700328
GNAI3	1.86845e-05	0.400404	0.437	0.358	0.702427
SH3BP5	2.00534e-05	0.355735	0.388	0.309	0.753886
FIP1L1	2.03282e-05	0.316237	0.166	0.082	0.764217
HCLS1	2.05875e-05	0.344889	0.548	0.501	0.773965
CD302	2.07186e-05	0.392133	0.363	0.256	0.778896
RNF141	2.08869e-05	0.389625	0.163	0.101	0.785221
TGIF1	2.13317e-05	-0.318894	0.335	0.436	0.801942
ETV3	2.33071e-05	0.33703	0.32	0.243	0.876207
AVPI1	2.34943e-05	-0.266478	0.163	0.257	0.883244
ADGRE5	2.56409e-05	0.355668	0.369	0.292	0.963942
KCNE3	2.71192e-05	0.263955	0.169	0.084	1
ESF1	2.83501e-05	0.359687	0.228	0.129	1
LDHB	2.90834e-05	0.496342	0.505	0.46	1
CCT5	2.93331e-05	0.457001	0.422	0.335	1
PRPF19	2.963e-05	0.257317	0.148	0.092	1
SMS	3.1587e-05	0.371142	0.523	0.558	1
FAM208A	3.17374e-05	0.281392	0.157	0.086	1
PAQR8	3.25061e-05	0.302569	0.102	0.039	1
AMD1	3.33888e-05	0.403454	0.422	0.354	1
MALT1	3.34833e-05	0.256583	0.302	0.192	1
IGBP1	3.40349e-05	0.357616	0.298	0.219	1
MEPCE	3.45311e-05	0.277739	0.178	0.093	1
ANKRD11	3.51772e-05	0.329101	0.338	0.229	1
SLAMF7	3.61854e-05	0.46441	0.354	0.25	1
TTC37	3.65171e-05	0.311064	0.209	0.117	1
FRG1	3.86161e-05	0.364842	0.277	0.171	1
CSNK1D	3.88278e-05	0.301099	0.317	0.211	1
MTPN	3.91349e-05	0.368702	0.465	0.399	1
PBRM1	4.09283e-05	0.305189	0.298	0.19	1
BRCC3	4.25911e-05	0.263564	0.126	0.056	1
ARL3	4.33395e-05	0.30645	0.209	0.12	1
POLE3	4.67469e-05	0.422478	0.218	0.151	1
AKT1	5.03132e-05	0.363172	0.203	0.122	1
CTBS	5.16285e-05	-0.253115	0.154	0.241	1
PI4K2A	5.3042e-05	0.31553	0.2	0.115	1
ADAM17	5.4052e-05	-0.280091	0.215	0.301	1
G3BP1	5.42975e-05	0.410694	0.415	0.34	1
ITGA5	5.65911e-05	-0.265245	0.16	0.234	1
B4GALT1	5.68365e-05	-0.4071	0.357	0.455	1
XPO1	5.77565e-05	0.266042	0.274	0.169	1
TAF15	6.4108e-05	0.309734	0.271	0.166	1
NFIC	6.85095e-05	0.319015	0.311	0.211	1
NARS	6.93981e-05	0.443436	0.323	0.281	1
UBE2L3	7.1416e-05	0.334982	0.498	0.527	1
TOMM5	8.00031e-05	0.280054	0.237	0.142	1
PEPD	8.64433e-05	0.371171	0.418	0.326	1
BRD4	9.0868e-05	0.364413	0.382	0.27	1
C8orf59	9.87179e-05	0.359894	0.4	0.335	1
TTC1	0.000104096	0.436068	0.305	0.203	1
VPS36	0.000104983	0.268174	0.234	0.141	1
GLB1	0.000106355	0.314223	0.326	0.222	1
KLHL24	0.000106939	0.259688	0.206	0.118	1
RNF213	0.000117797	0.308855	0.468	0.431	1
CCT6A	0.000118132	0.41004	0.44	0.349	1
OSM	0.000119951	-0.364812	0.163	0.258	1
BANF1	0.000124747	0.311831	0.446	0.48	1
HNRNPH2	0.000126085	0.279932	0.323	0.215	1
ZNFX1	0.000126177	0.261583	0.286	0.185	1
NBR1	0.000127735	0.266333	0.2	0.115	1
ZNF207	0.000131668	0.320517	0.418	0.356	1
AIP	0.000136021	0.374751	0.314	0.221	1
MAP3K13	0.000139474	0.452715	0.338	0.251	1
MAPKAPK2	0.000142834	0.269608	0.406	0.297	1
PFDN1	0.000145546	0.403218	0.298	0.215	1
HMOX1	0.000146232	0.385555	0.495	0.519	1
BZW1	0.000148004	0.285848	0.486	0.477	1
ANP32A	0.000150704	0.518691	0.409	0.328	1
BAIAP2	0.000155098	0.353792	0.332	0.234	1
ABCE1	0.000158806	0.28675	0.237	0.143	1
AKIRIN2	0.000158834	-0.251406	0.243	0.336	1
PLEKHO2	0.000159373	0.276922	0.305	0.228	1
PARP14	0.000161719	0.322009	0.36	0.261	1
IRF2	0.00016717	0.382906	0.215	0.145	1
IPO7	0.000167308	0.31255	0.317	0.213	1
FOXO3	0.000172801	0.371946	0.366	0.287	1
UFC1	0.0001833	0.326251	0.452	0.471	1
NRBF2	0.000198648	0.430532	0.255	0.167	1
COX14	0.000199548	0.341192	0.492	0.501	1
CSF2RA	0.000207437	0.34605	0.431	0.332	1
GNL3	0.000216731	0.365256	0.262	0.17	1
SF3A3	0.000219597	0.253919	0.197	0.117	1
SP100	0.000220523	0.402616	0.326	0.274	1
NABP1	0.000227719	0.285868	0.403	0.337	1
UHMK1	0.000233014	0.302068	0.286	0.187	1
RPAIN	0.000234293	0.270181	0.255	0.16	1
CPPED1	0.000242292	0.363178	0.302	0.213	1
DAPK1	0.000244765	0.318829	0.385	0.312	1
SMU1	0.000247688	0.270227	0.225	0.139	1
RSF1	0.000250029	0.307807	0.258	0.166	1
SEC23B	0.000265923	0.36834	0.258	0.169	1
RAB8A	0.000272496	0.366376	0.375	0.284	1
MRPL22	0.000274591	0.37104	0.2	0.158	1
COMMD5	0.000284031	0.296576	0.24	0.158	1
MERTK	0.000288122	-0.286692	0.182	0.26	1
CCT7	0.000292335	0.395227	0.332	0.266	1
KIAA0930	0.000302006	0.391159	0.366	0.267	1
SUCLG2	0.000314912	0.344485	0.277	0.185	1
PTPN11	0.000317429	0.267741	0.175	0.103	1
SENP6	0.000328265	0.256206	0.218	0.131	1
MIF4GD	0.000330848	0.338041	0.252	0.206	1
SRP72	0.000331548	0.397201	0.375	0.314	1
RAB7B	0.000335346	0.268046	0.2	0.167	1
SET	0.000344645	0.317673	0.52	0.533	1
NAA60	0.000355393	0.293893	0.16	0.094	1
SCFD1	0.000364431	0.250384	0.203	0.121	1
SLC25A37	0.00037051	-0.265237	0.145	0.2	1
SNU13	0.00037449	0.279022	0.471	0.508	1
YIPF3	0.000382774	0.385218	0.298	0.249	1
RBP1	0.000383066	0.427015	0.175	0.141	1
ZC3H15	0.000402036	0.294877	0.394	0.371	1
FABP1	0.000414942	0.324466	0.169	0.222	1
PHIP	0.000423195	0.274617	0.289	0.194	1
PA2G4	0.00043389	0.388187	0.415	0.34	1
SNRPF	0.000461119	0.308457	0.394	0.417	1
CCT2	0.000463746	0.393072	0.323	0.249	1
ADAMDEC1	0.000472467	0.494918	0.305	0.323	1
ABCF1	0.000485251	0.255004	0.311	0.217	1
PSMB1	0.000489099	0.316347	0.585	0.634	1
MT-CO1	0.000520372	0.268171	0.978	0.994	1
PFDN2	0.00052671	0.402966	0.474	0.452	1
VPS26A	0.000535332	0.352225	0.338	0.263	1
C2	0.000546299	0.502753	0.375	0.369	1
PTEN	0.00056054	0.261537	0.342	0.241	1
VPS37B	0.000564092	0.265906	0.231	0.172	1
UCHL5	0.000564342	0.274533	0.169	0.098	1
SRP54	0.000564839	0.338546	0.243	0.159	1
EIF5B	0.000572823	0.405144	0.366	0.314	1
MLLT6	0.000600421	0.252785	0.2	0.122	1
SUCLG1	0.000600881	0.39499	0.308	0.27	1
SLC7A8	0.000606364	0.252519	0.292	0.222	1
ARRDC3	0.000606522	0.286891	0.311	0.235	1
ZNF330	0.000606813	0.279156	0.271	0.185	1
FCHO2	0.000626278	0.303251	0.249	0.162	1
HSD17B12	0.000631374	0.261642	0.317	0.241	1
IL6ST	0.000660211	0.348552	0.289	0.196	1
YY1	0.000738506	0.275061	0.354	0.263	1
TMA16	0.000753863	0.306896	0.16	0.094	1
DHRS3	0.000843582	0.357406	0.237	0.21	1
ECH1	0.000879145	0.468191	0.372	0.344	1
EIF4E2	0.000886483	0.359014	0.348	0.265	1
UBXN1	0.000896136	0.286505	0.523	0.539	1
PAPSS2	0.000898629	0.278935	0.277	0.221	1
ZSCAN16-AS1	0.000923999	0.3211	0.237	0.152	1
RRP15	0.000936489	0.252893	0.142	0.077	1
DCTN3	0.000940276	0.515952	0.342	0.288	1
ATP5S	0.000966128	0.339435	0.126	0.082	1
ACVRL1	0.000973884	0.269084	0.172	0.105	1
CCDC47	0.0010252	0.276206	0.335	0.251	1
EXOSC8	0.00104945	0.312528	0.135	0.092	1
PSMB4	0.00113554	0.327983	0.428	0.362	1
RAB1B	0.00116515	0.251973	0.305	0.211	1
TAX1BP1	0.00122074	0.302322	0.477	0.439	1
2025-09-06	0.00122781	0.328724	0.255	0.191	1
EXOSC5	0.00123539	0.259281	0.154	0.09	1
BCAS2	0.00127264	0.431946	0.348	0.298	1
WNK1	0.00130313	0.278811	0.428	0.345	1
MYH9	0.00135215	0.257887	0.452	0.454	1
VPS28	0.00135932	0.311053	0.529	0.548	1
RAB5C	0.00139576	0.307521	0.575	0.591	1
ACAA2	0.00147965	0.363801	0.246	0.204	1
PPP1R7	0.00150991	0.362841	0.243	0.215	1
NDUFB1	0.00153708	0.299261	0.609	0.633	1
VAMP8	0.0016344	0.267412	0.868	0.899	1
MOSPD2	0.00163444	0.273813	0.182	0.122	1
TCEAL4	0.00190817	0.349849	0.348	0.307	1
TMOD3	0.00207164	0.280429	0.323	0.232	1
COMMD9	0.00211359	0.341045	0.262	0.248	1
PHB2	0.00215407	0.291072	0.354	0.293	1
FAM120A	0.00219891	0.304534	0.418	0.338	1
PDHA1	0.0025392	0.371718	0.228	0.157	1
HSPH1	0.00259301	-0.382365	0.443	0.448	1
PSMD12	0.00264668	0.305128	0.243	0.182	1
NUDC	0.00267247	0.418861	0.406	0.342	1
PCMTD1	0.00283475	0.2666	0.212	0.148	1
COPS3	0.00291936	0.311216	0.252	0.173	1
CPNE1	0.00292931	0.297888	0.249	0.192	1
EIF3H	0.00295979	0.294705	0.535	0.553	1
NSL1	0.00298411	0.327988	0.234	0.161	1
ARFGAP3	0.00300126	0.31211	0.366	0.304	1
RSL1D1	0.00310159	0.371133	0.375	0.32	1
ARHGEF2	0.00326067	0.281037	0.314	0.234	1
CCNG1	0.00341471	0.25543	0.203	0.132	1
COPS5	0.00344296	0.28154	0.246	0.171	1
GGA2	0.00348816	0.271454	0.289	0.217	1
MED4	0.00354685	0.28453	0.262	0.186	1
MGLL	0.0038537	0.338837	0.271	0.215	1
SLC15A3	0.00389078	0.25332	0.455	0.438	1
RBBP4	0.00418933	0.26028	0.289	0.206	1
ADH5	0.00420044	0.292916	0.252	0.185	1
NINJ2	0.00429159	0.28069	0.138	0.127	1
SEC14L1	0.00429268	0.269186	0.372	0.283	1
PPP2R1A	0.00448194	0.298344	0.345	0.267	1
CCND1	0.00457021	0.285009	0.249	0.175	1
KPNA2	0.00462128	0.310074	0.283	0.206	1
MRPL20	0.00474654	0.256742	0.458	0.492	1
ILF2	0.00501116	0.297717	0.363	0.288	1
DNAJA2	0.0050167	0.271702	0.311	0.237	1
LSM3	0.00506964	0.339075	0.458	0.485	1
KCNQ1OT1	0.00525459	-0.292357	0.145	0.214	1
EIF2S1	0.00563215	0.320898	0.268	0.197	1
MDH1	0.0056353	0.392069	0.4	0.374	1
CHORDC1	0.00563859	0.250612	0.237	0.163	1
BAK1	0.00578891	0.279321	0.185	0.133	1
ERCC1	0.00583512	0.30049	0.345	0.267	1
CNDP2	0.00596885	0.346089	0.431	0.418	1
OS9	0.00597313	0.289997	0.458	0.416	1
GLIPR1	0.0059753	0.301345	0.492	0.487	1
ZCCHC17	0.0062209	0.259165	0.203	0.154	1
TSTD1	0.00650648	0.363938	0.231	0.173	1
NDUFA2	0.0065967	0.256567	0.542	0.581	1
PTPN6	0.00674742	0.361474	0.406	0.351	1
HSPA9	0.00717161	0.283418	0.468	0.394	1
IFT20	0.00738822	0.316918	0.252	0.193	1
GIMAP4	0.0080339	0.368827	0.311	0.262	1
PRDX2	0.00822168	0.273639	0.329	0.283	1
CCND2	0.0082354	0.291265	0.206	0.144	1
IDI1	0.00860147	0.28413	0.32	0.253	1
DSTN	0.00878437	0.312523	0.471	0.498	1
KLHDC3	0.00909278	0.310628	0.222	0.161	1
WAS	0.00980038	0.256085	0.357	0.281	1
TXNDC9	0.0098249	0.325561	0.175	0.121	1
BIRC3	0.00991874	0.261099	0.382	0.406	1
EBI3	0.0106214	0.259738	0.157	0.1	1
FAM204A	0.0108677	0.311679	0.271	0.2	1
C9orf78	0.0111037	0.254273	0.295	0.235	1
GRPEL1	0.0116256	0.258747	0.169	0.163	1
R3HCC1	0.0118231	0.281533	0.12	0.085	1
NECAP2	0.012228	0.332989	0.366	0.311	1
SEC13	0.0123729	0.254827	0.32	0.245	1
VPS35	0.012403	0.252995	0.431	0.373	1
ARHGAP18	0.0134166	0.269938	0.483	0.476	1
SARS	0.0141584	0.319709	0.249	0.187	1
ABHD5	0.0141679	0.293007	0.194	0.168	1
PLA2G15	0.014471	0.281199	0.191	0.164	1
MLF2	0.0151016	0.262294	0.369	0.333	1
GMPR2	0.0152653	0.260661	0.194	0.134	1
AATF	0.0153093	0.252092	0.188	0.131	1
MAPK1IP1L	0.015922	0.294238	0.363	0.292	1
MRPS18C	0.0166047	0.377812	0.274	0.24	1
GPR34	0.0177872	0.382971	0.372	0.31	1
TXNDC17	0.0184	0.374618	0.446	0.446	1
SF1	0.0184362	0.301939	0.4	0.365	1
SNRPD3	0.0202123	0.268652	0.397	0.363	1
IGKC	0.0205803	1.16908	0.862	0.823	1
BTG2	0.021068	0.402502	0.418	0.413	1
MRPS10	0.0212055	0.304975	0.212	0.157	1
ROMO1	0.0227534	0.254239	0.465	0.502	1
EIF2A	0.0229215	0.335179	0.268	0.218	1
SCRN1	0.0233037	0.259697	0.114	0.069	1
BTF3L4	0.0266677	0.301741	0.345	0.363	1
RARRES3	0.0294611	0.407356	0.348	0.29	1
NDUFA5	0.0307728	0.291768	0.354	0.293	1
SF3B5	0.0349189	0.280404	0.563	0.587	1
ARPC1A	0.0356065	0.347051	0.271	0.234	1
SNAP23	0.0392705	0.284569	0.32	0.297	1
SPATS2L	0.0394305	0.30175	0.342	0.276	1
VDAC3	0.0417438	0.361828	0.286	0.258	1
POLR2I	0.0423518	0.271401	0.283	0.304	1
CENPW	0.0474011	0.264696	0.123	0.108	1
SPAG7	0.0479001	0.257717	0.351	0.3	1
IDH1	0.0498974	0.298139	0.366	0.366	1
IDH3G	0.0504963	0.261418	0.326	0.345	1
EIF1B	0.0511257	0.301982	0.415	0.415	1
BEX4	0.0538355	0.363634	0.345	0.315	1
CHURC1	0.0552509	0.318051	0.357	0.325	1
CHMP4A	0.0570684	0.267672	0.375	0.361	1
ARHGAP15	0.0578286	0.280889	0.185	0.143	1
ZDHHC4	0.0613355	0.290798	0.234	0.192	1
BTK	0.0613753	0.258447	0.218	0.172	1
UQCRC2	0.0633727	0.283436	0.412	0.415	1
LAP3	0.063672	0.298822	0.514	0.518	1
COA5	0.0654922	0.325574	0.194	0.148	1
MRPL11	0.0667104	0.305719	0.28	0.261	1
NDUFA6	0.0688722	0.304076	0.477	0.473	1
PSMA5	0.0696756	0.308737	0.394	0.37	1
2025-03-01	0.0718316	0.251127	0.332	0.273	1
CHCHD5	0.077607	0.368231	0.292	0.307	1
COX20	0.0778453	0.290136	0.302	0.28	1
COMMD1	0.080292	0.255917	0.274	0.259	1
SNX9	0.088821	0.262285	0.418	0.37	1
MRPS23	0.0895415	0.284664	0.188	0.174	1
SMIM15	0.0937421	0.262386	0.231	0.191	1
NAA20	0.113843	0.290144	0.326	0.334	1
PCNA	0.120582	0.257327	0.182	0.147	1
EIF3J	0.1386	0.302232	0.342	0.304	1
RGS19	0.142159	0.2879	0.289	0.3	1
NADK	0.145571	0.290409	0.231	0.206	1
NDUFV1	0.158195	0.278937	0.329	0.326	1
[truncated: 12 more rows]

## Sheet: DEGs_Macrophages_NATvsHC
	p_val	avg_log2FC	pct.1	pct.2	p_val_adj
SEPP1	4.22542e-121	5.68164	0.962	0	1.58851e-116
ATP5F1E	3.05228e-120	-4.75478	0	0.975	1.14748e-115
ATP5E	2.09027e-119	4.12018	0.956	0	7.85815e-115
GPX1	3.48038e-116	4.24148	0.943	0	1.30841e-111
GNB2L1	2.75014e-102	3.34158	0.88	0	1.03389e-97
RACK1	8.06507e-94	-3.82705	0	0.889	3.03198e-89
SELENOP	5.97058e-87	-5.50578	0	0.858	2.24458e-82
ATP5L	2.13845e-86	2.84532	0.791	0	8.03929e-82
ATP5G2	2.13845e-86	2.80469	0.791	0	8.03929e-82
RPS17	6.35646e-85	2.72511	0.956	0.425	2.38965e-80
ATP5MG	8.12044e-81	-3.17835	0	0.828	3.0528e-76
SELK	2.19833e-80	2.72812	0.753	0	8.26442e-76
TCEB2	2.21836e-69	2.22359	0.677	0	8.3397e-65
ATP5MC2	2.67922e-67	-2.66196	0	0.748	1.00723e-62
C14orf2	2.69898e-64	2.02342	0.639	0	1.01465e-59
ELOB	2.3209e-62	-2.43244	0	0.714	8.72519e-58
ATP5ME	2.3209e-62	-2.47049	0	0.714	8.72519e-58
ATP5D	3.08963e-60	1.89063	0.608	0	1.16152e-55
USMG5	1.92146e-59	1.97399	0.601	0	7.22353e-55
ATP5I	1.17926e-58	1.8583	0.595	0	4.43333e-54
ATP5G3	4.2732e-57	1.91281	0.582	0	1.60647e-52
ATP5MF	1.38661e-56	-2.37372	0	0.671	5.21282e-52
RPL13	3.57545e-56	1.63883	0.994	0.772	1.34416e-51
ATP5MD	1.67467e-53	-2.10616	0	0.646	6.29575e-49
CCL3L3	1.51555e-52	4.43836	0.544	0	5.69754e-48
GLTSCR2	8.34065e-52	1.743	0.538	0	3.13558e-47
ATP5O	4.53945e-51	1.63448	0.532	0	1.70656e-46
ATP5J2	4.53945e-51	1.80687	0.532	0	1.70656e-46
ATP5MC3	1.46627e-50	-2.29258	0	0.622	5.51231e-46
ATP5PF	7.61215e-50	-2.01909	0	0.615	2.86171e-45
ATP5MPL	7.61215e-50	-2.10922	0	0.615	2.86171e-45
C19orf43	1.30148e-49	1.5262	0.519	0	4.89277e-45
FAM26F	1.30148e-49	1.65494	0.519	0	4.89277e-45
ATP5F1B	3.88207e-49	-1.98966	0	0.609	1.45943e-44
C11orf31	6.85829e-49	1.56578	0.513	0	2.5783e-44
FYB	3.57657e-48	1.56641	0.506	0	1.34458e-43
ATP5H	3.57657e-48	1.81163	0.506	0	1.34458e-43
SEM1	2.11467e-47	-1.65816	0	0.594	7.94991e-43
CYBA	4.12895e-47	1.82362	0.911	0.345	1.55224e-42
SHFM1	9.43329e-47	1.66098	0.494	0	3.54635e-42
FTH1	1.52264e-46	1.62232	1	0.88	5.72421e-42
ATP5J	4.77247e-46	1.53036	0.487	0	1.79416e-41
ATP5PD	4.80724e-46	-1.74455	0	0.582	1.80723e-41
AC020656.1	1.03929e-45	-2.91372	0	0.578	3.9071e-41
COPS9	1.02607e-44	-1.69587	0	0.569	3.8574e-40
ADA2	2.18451e-44	-1.7445	0	0.566	8.21246e-40
ATP5B	5.83019e-44	1.62757	0.468	0	2.1918e-39
SELENOK	2.06171e-43	-2.23715	0	0.557	7.75081e-39
AC090498.1	2.83858e-43	1.45077	0.462	0	1.06714e-38
RP11-1143G9.4	2.83858e-43	2.81423	0.462	0	1.06714e-38
HN1	2.83858e-43	1.64142	0.462	0	1.06714e-38
CFD	4.71591e-43	2.23042	0.785	0.24	1.7729e-38
JPT1	1.88345e-42	-1.89363	0	0.548	7.08063e-38
ATP5IF1	1.88345e-42	-1.75328	0	0.548	7.08063e-38
MTRNR2L12	3.47701e-42	-2.46032	0.304	0.766	1.30715e-37
CECR1	6.54567e-42	1.55272	0.449	0	2.46078e-37
CST3	3.82236e-41	1.28425	1	0.803	1.43698e-36
FYB1	7.01249e-41	-1.73819	0	0.532	2.63628e-36
TCEB1	6.77816e-40	1.38084	0.43	0	2.54818e-35
C19orf60	6.77816e-40	1.36739	0.43	0	2.54818e-35
SELENOH	1.19238e-39	-1.59747	0	0.52	4.48264e-35
ATPIF1	3.12811e-39	1.26693	0.424	0	1.17598e-34
ATP5PO	9.65232e-39	-1.60733	0	0.511	3.62869e-34
ATP5F1C	1.92594e-38	-1.54211	0	0.508	7.24039e-34
CXCL3	2.6261e-37	2.95003	0.734	0.262	9.87256e-33
MYEOV2	2.92324e-37	1.32044	0.405	0	1.09896e-32
ATP5F1A	5.81865e-37	-1.44511	0	0.492	2.18746e-32
2025-09-15	1.30491e-36	1.13176	0.399	0	4.90567e-32
ATP5C1	1.30491e-36	1.19113	0.399	0	4.90567e-32
ATP5PB	2.22764e-36	-1.46925	0	0.486	8.37459e-32
RPL13A	2.82146e-36	1.0585	0.994	0.914	1.0607e-31
ATP5F1	2.53851e-35	1.21655	0.386	0	9.54327e-31
APOE	1.93652e-34	3.31172	0.639	0.237	7.28014e-30
RPS20	2.12099e-34	1.15667	0.962	0.846	7.97363e-30
SELT	2.05437e-33	1.01577	0.367	0	7.72321e-29
CXCL2	2.3434e-33	2.43844	0.772	0.295	8.80977e-29
IGHA1	4.08369e-33	1.1454	0.956	0.689	1.53522e-28
RTRAF	1.9639e-32	-1.26574	0	0.443	7.38309e-28
LINC00998	3.70105e-32	1.01901	0.354	0	1.39137e-27
RTF2	6.8917e-32	-1.1779	0	0.437	2.59086e-27
CXCL8	1.37789e-31	2.1227	0.873	0.388	5.18003e-27
SELENOT	2.39424e-31	-1.25594	0	0.431	9.00091e-27
LINC00493	6.47479e-31	1.06569	0.342	0	2.43413e-26
PHGR1	7.67873e-31	1.70168	0.557	0.074	2.88674e-26
C10orf54	2.67916e-30	1.07437	0.335	0	1.0072e-25
ATP5G1	2.67916e-30	1.03171	0.335	0	1.0072e-25
SMIM26	5.16007e-30	-1.16261	0	0.415	1.93988e-25
ALDOA	7.25295e-30	1.63183	0.589	0.175	2.72667e-25
MTRNR2L8	8.51816e-30	-2.05859	0.304	0.726	3.20232e-25
PFN1	3.02022e-29	1.26	0.924	0.658	1.13542e-24
ATP5MC1	3.16471e-29	-0.958347	0	0.406	1.18974e-24
IGLC2	7.20367e-29	1.14509	0.829	0.363	2.70815e-24
ATP5A1	1.82002e-28	0.948101	0.316	0	6.84217e-24
LINC01420	1.82002e-28	0.805017	0.316	0	6.84217e-24
SELENOS	6.21115e-28	-0.988973	0	0.391	2.33502e-23
ELOC	1.11897e-27	-1.15017	0	0.388	4.20665e-23
RPS2	1.24762e-27	1.01051	0.981	0.785	4.69031e-23
C14orf166	2.92847e-27	0.975694	0.304	0	1.10093e-22
NORAD	3.60788e-27	-0.917554	0	0.382	1.35634e-22
SELENOW	3.60788e-27	-1.19494	0	0.382	1.35634e-22
SELENOF	6.45735e-27	-1.08213	0	0.378	2.42758e-22
JCHAIN	1.22222e-26	1.16974	0.816	0.458	4.59482e-22
VSIR	3.65507e-26	-1.03638	0	0.369	1.37409e-21
C7orf73	4.58878e-26	0.943668	0.291	0	1.72511e-21
CH17-340M24.3	4.58878e-26	0.781796	0.291	0	1.72511e-21
WBSCR22	4.58878e-26	0.790842	0.291	0	1.72511e-21
LINC00152	4.58878e-26	0.893262	0.291	0	1.72511e-21
CEBPB	1.29474e-25	1.52505	0.753	0.443	4.86746e-21
HES4	4.8662e-25	1.35922	0.342	0.012	1.8294e-20
NBDY	6.30246e-25	-1.05443	0	0.354	2.36935e-20
FAM195B	7.007e-25	0.867079	0.278	0	2.63421e-20
SCO2	7.007e-25	0.763161	0.278	0	2.63421e-20
WBP5	7.007e-25	0.888826	0.278	0	2.63421e-20
RPL31	7.87953e-25	1.06432	0.943	0.772	2.96223e-20
TRIR	1.10708e-24	-0.894977	0	0.351	4.16195e-20
MCRIP1	3.39559e-24	-1.03948	0	0.345	1.27654e-19
PPP1R15A	4.01705e-24	1.4836	0.772	0.465	1.51017e-19
MT-ND3	4.72979e-24	-1.237	0.987	0.96	1.77812e-19
STMP1	5.92922e-24	-0.825066	0	0.342	2.22903e-19
WASHC4	1.03331e-23	-0.893877	0	0.338	3.88463e-19
VIMP	1.04334e-23	0.786796	0.266	0	3.92234e-19
IGHA2	3.27519e-23	1.55961	0.633	0.215	1.23128e-18
NPC2	1.50603e-22	0.849929	0.987	0.858	5.66178e-18
SEPW1	1.51585e-22	0.856298	0.253	0	5.6987e-18
C17orf89	1.51585e-22	0.678649	0.253	0	5.6987e-18
NGFRAP1	5.72611e-22	1.03301	0.247	0	2.15267e-17
CTD-3252C9.4	5.72611e-22	1.01103	0.247	0	2.15267e-17
NFKBIA	8.86574e-22	1.31914	0.861	0.508	3.33299e-17
RPL7	9.75357e-22	0.876464	0.987	0.84	3.66676e-17
TYMP	1.22068e-21	1.36761	0.709	0.434	4.58901e-17
LINC00936	2.15029e-21	0.898264	0.241	0	8.08381e-17
C16orf13	2.15029e-21	0.848978	0.241	0	8.08381e-17
ATP5F1D	2.40597e-21	-0.878792	0	0.308	9.04501e-17
SMIM37	2.40597e-21	-0.853354	0	0.308	9.04501e-17
BUD23	4.10776e-21	-0.622124	0	0.305	1.54427e-16
OTULINL	4.10776e-21	-0.803241	0	0.305	1.54427e-16
FAM105A	8.02797e-21	0.780255	0.234	0	3.01803e-16
C20orf24	8.02797e-21	0.535297	0.234	0	3.01803e-16
SMIM30	1.19102e-20	-0.748998	0	0.298	4.47751e-16
ERBIN	5.8034e-20	-0.733336	0	0.289	2.18173e-15
RPL37	9.20422e-20	-0.820355	0.968	0.978	3.46024e-15
STRA13	1.09993e-19	0.504058	0.222	0	4.13509e-15
ARHGAP45	1.6537e-19	-0.623299	0	0.283	6.2169e-15
POLR2J3.1	2.78444e-19	-0.529851	0	0.28	1.04678e-14
HLA-DRB5	3.25595e-19	1.54237	0.835	0.542	1.22404e-14
RTFDC1	4.03726e-19	0.678561	0.215	0	1.51777e-14
SRGN	8.66469e-19	0.936826	0.968	0.732	3.2574e-14
CYBC1	1.31593e-18	-0.476984	0	0.271	4.94712e-14
SQOR	1.31593e-18	-0.768086	0	0.271	4.94712e-14
AC016831.5	1.31593e-18	-0.684136	0	0.271	4.94712e-14
SQRDL	1.47371e-18	0.556245	0.209	0	5.54027e-14
GBAS	1.47371e-18	0.663377	0.209	0	5.54027e-14
ZNF90	1.67904e-18	0.812581	0.247	0.006	6.31219e-14
TXNIP	2.60073e-18	-1.71046	0.19	0.585	9.77717e-14
MESDC1	5.35029e-18	0.580239	0.203	0	2.01139e-13
MMP24-AS1	5.35029e-18	0.650793	0.203	0	2.01139e-13
LINC00657	5.35029e-18	0.572977	0.203	0	2.01139e-13
AC020916.1	6.12799e-18	-0.776787	0	0.262	2.30376e-13
RIPOR1	6.12799e-18	-0.500044	0	0.262	2.30376e-13
MESD	6.12799e-18	-0.507509	0	0.262	2.30376e-13
C4orf48	1.00537e-17	0.875582	0.481	0.111	3.77958e-13
TYROBP	1.11628e-17	0.707655	0.987	0.874	4.19653e-13
CCL2	1.30667e-17	2.5865	0.5	0.145	4.91231e-13
LINC-PINT	1.93204e-17	0.555116	0.196	0	7.26332e-13
MT-ATP8	1.93895e-17	-0.913044	0.101	0.483	7.28928e-13
ITM2B	2.70846e-17	0.899067	0.968	0.738	1.01822e-12
CCL3	6.61153e-17	2.11782	0.747	0.397	2.48554e-12
SPG20	6.94009e-17	0.648295	0.19	0	2.60906e-12
C11orf73	6.94009e-17	0.510238	0.19	0	2.60906e-12
SELM	6.94009e-17	0.668918	0.19	0	2.60906e-12
RPS28	7.37803e-17	-0.623711	0.987	0.991	2.7737e-12
DMAC1	7.70791e-17	-0.647059	0	0.246	2.89771e-12
UFD1	7.70791e-17	-0.648761	0	0.246	2.89771e-12
TENT2	2.09922e-16	-0.497156	0	0.24	7.89179e-12
ADRBK1	2.48004e-16	0.54715	0.184	0	9.32345e-12
C9orf142	2.48004e-16	0.50797	0.184	0	9.32345e-12
CYTOR	3.45641e-16	-0.703756	0	0.237	1.2994e-11
GRK3	3.45641e-16	-0.458496	0	0.237	1.2994e-11
TMEM273	3.45641e-16	-0.486257	0	0.237	1.2994e-11
TENT4B	3.45641e-16	-0.517036	0	0.237	1.2994e-11
SPART	3.45641e-16	-0.549442	0	0.237	1.2994e-11
NIPSNAP2	3.45641e-16	-0.561127	0	0.237	1.2994e-11
CKS2	7.55952e-16	1.57031	0.437	0.249	2.84193e-11
CCL4L2	7.99819e-16	2.46108	0.576	0.225	3.00684e-11
CCDC109B	8.81724e-16	0.454601	0.177	0	3.31475e-11
PVRL2	8.81724e-16	0.428028	0.177	0	3.31475e-11
MUC20-OT1	9.32828e-16	-0.457751	0	0.231	3.50687e-11
PLAUR	1.04895e-15	1.25384	0.81	0.526	3.94341e-11
SOD2	1.2652e-15	1.0634	0.873	0.603	4.75638e-11
NSD3	1.52905e-15	-0.461498	0	0.228	5.74829e-11
MALAT1	1.56899e-15	1.26501	0.956	0.834	5.89848e-11
RPL27A	1.71694e-15	0.580686	0.994	0.914	6.45465e-11
GPR183	1.80206e-15	1.09517	0.854	0.551	6.77466e-11
RPLP2	2.13765e-15	0.592209	1	0.96	8.03627e-11
OGA	2.50265e-15	-0.360992	0	0.225	9.40846e-11
EMP1	2.5972e-15	1.65657	0.291	0.052	9.76392e-11
CTD-2336O2.1	3.11908e-15	0.424047	0.171	0	1.17259e-10
TLNRD1	6.67514e-15	-0.52228	0	0.218	2.50945e-10
STX11	7.89569e-15	1.02492	0.57	0.391	2.9683e-10
TMEM160	8.62912e-15	0.95476	0.392	0.086	3.24403e-10
HSPA8	8.84453e-15	-0.953415	0.62	0.785	3.32501e-10
IGHG3	8.87736e-15	0.554703	0.209	0.006	3.33735e-10
CREM	1.03662e-14	1.09141	0.816	0.514	3.89708e-10
APOA1BP	1.09793e-14	0.400499	0.165	0	4.12758e-10
RP11-138A9.1	1.09793e-14	0.507798	0.165	0	4.12758e-10
WASHC3	1.77021e-14	-0.522484	0	0.212	6.65492e-10
SELENOM	1.77021e-14	-0.557698	0	0.212	6.65492e-10
PNRC1	2.45704e-14	0.949772	0.842	0.588	9.23699e-10
CENPX	2.87662e-14	-0.635055	0	0.209	1.08144e-09
DELE1	2.87662e-14	-0.429035	0	0.209	1.08144e-09
NECTIN2	2.87662e-14	-0.500877	0	0.209	1.08144e-09
AC004687.1	2.87662e-14	-0.464451	0	0.209	1.08144e-09
FUCA1	3.76001e-14	-1.72371	0.449	0.674	1.41354e-09
TMEM261	3.84613e-14	0.582585	0.158	0	1.44591e-09
ECPAS	1.22411e-13	-0.417039	0	0.2	4.60192e-09
IER3	1.23046e-13	0.951581	0.734	0.428	4.6258e-09
FAM134A	1.34094e-13	0.437376	0.152	0	5.04114e-09
FAM195A	1.34094e-13	0.377729	0.152	0	5.04114e-09
LINC00969	1.34094e-13	0.32423	0.152	0	5.04114e-09
MT-ATP6	1.40618e-13	-0.906615	0.975	0.978	5.28639e-09
KDM6B	1.54549e-13	0.999825	0.671	0.385	5.8101e-09
RTL8C	1.97821e-13	-0.406405	0	0.197	7.43687e-09
HIKESHI	1.97821e-13	-0.500959	0	0.197	7.43687e-09
FOS	2.32213e-13	0.506741	0.886	0.557	8.72982e-09
KLF4	3.10337e-13	1.00745	0.747	0.437	1.16668e-08
IGHG4	3.16178e-13	0.686366	0.222	0.015	1.18864e-08
WASHC1	3.19252e-13	-0.451607	0	0.194	1.2002e-08
PLPBP	3.19252e-13	-0.423215	0	0.194	1.2002e-08
DNAJB1	3.53716e-13	1.199	0.475	0.338	1.32976e-08
BTG1	6.15617e-13	1.00914	0.785	0.548	2.31435e-08
AC244090.1	8.28155e-13	-0.523623	0	0.188	3.11337e-08
WASHC2A	8.28155e-13	-0.329761	0	0.188	3.11337e-08
PHLDA1	1.32299e-12	1.00723	0.5	0.271	4.97366e-08
SEPHS2	1.33118e-12	-0.426908	0	0.185	5.00445e-08
TCEAL9	1.33118e-12	-0.630741	0	0.185	5.00445e-08
HMHA1	1.60759e-12	0.377555	0.139	0	6.04359e-08
LINC00116	1.60759e-12	0.472054	0.139	0	6.04359e-08
MESDC2	1.60759e-12	0.30267	0.139	0	6.04359e-08
KIAA1033	1.60759e-12	0.453319	0.139	0	6.04359e-08
SAMHD1	1.62778e-12	-1.0981	0.361	0.662	6.11949e-08
ZC3H11A	1.63847e-12	0.562736	0.19	0.009	6.15968e-08
MT-ND2	1.65185e-12	0.622627	0.987	0.895	6.20997e-08
RGCC	1.67572e-12	1.24729	0.506	0.28	6.29972e-08
YBX1	1.9106e-12	0.827892	0.892	0.735	7.1827e-08
PTPA	2.13695e-12	-0.436807	0	0.182	8.03366e-08
GRK2	2.13695e-12	-0.32886	0	0.182	8.03366e-08
IFITM3	2.48346e-12	0.962302	0.671	0.415	9.33631e-08
CSNK2A1	2.91768e-12	-0.522004	0.038	0.292	1.09687e-07
TUT7	3.42601e-12	-0.376822	0	0.178	1.28797e-07
NOP53	3.42601e-12	-0.566178	0	0.178	1.28797e-07
JUN	3.72434e-12	1.1307	0.703	0.375	1.40013e-07
ID2	5.30756e-12	1.02489	0.709	0.455	1.99532e-07
RETREG3	5.48561e-12	-0.325748	0	0.175	2.06226e-07
PAPD4	5.52905e-12	0.32958	0.133	0	2.07859e-07
UFD1L	5.52905e-12	0.421219	0.133	0	2.07859e-07
PAPD5	5.52905e-12	0.264796	0.133	0	2.07859e-07
CTA-29F11.1	5.52905e-12	0.537159	0.133	0	2.07859e-07
LYRM5	5.52905e-12	0.332142	0.133	0	2.07859e-07
RPL7A	5.79419e-12	-0.724218	0.911	0.932	2.17827e-07
CCL4	6.94179e-12	2.04194	0.576	0.277	2.6097e-07
GADD45B	7.25963e-12	0.759946	0.759	0.468	2.72919e-07
EIF4A3	8.11432e-12	1.29349	0.525	0.314	3.0505e-07
MMP24OS	8.77218e-12	-0.549382	0	0.172	3.29781e-07
BEX3	8.77218e-12	-0.541063	0	0.172	3.29781e-07
REX1BD	8.77218e-12	-0.482897	0	0.172	3.29781e-07
TENT5A	8.77218e-12	-0.369324	0	0.172	3.29781e-07
FGL2	1.10983e-11	-0.629139	0.791	0.782	4.1723e-07
UBC	1.16855e-11	-0.609141	0.861	0.862	4.39306e-07
B2M	1.19193e-11	0.505918	1	0.988	4.48094e-07
JUNB	1.20695e-11	0.816853	0.848	0.594	4.5374e-07
GNAI2	1.36774e-11	-0.933283	0.519	0.677	5.14189e-07
CCL3L1	1.40102e-11	-1.57551	0	0.169	5.26698e-07
SHLD2	1.40102e-11	-0.345805	0	0.169	5.26698e-07
LMNA	1.53152e-11	0.46202	0.899	0.606	5.75758e-07
DCN	1.68118e-11	0.434286	0.165	0.006	6.32025e-07
SGK3	1.73525e-11	-0.461844	0.076	0.345	6.52349e-07
ARID1B	1.83956e-11	-0.414116	0.063	0.326	6.91566e-07
MGEA5	1.89345e-11	0.397047	0.127	0	7.11825e-07
TUG1	1.89345e-11	0.532266	0.127	0	7.11825e-07
ATP5EP2	1.89345e-11	0.549216	0.127	0	7.11825e-07
CDK13	2.0102e-11	-0.325575	0.032	0.255	7.55716e-07
CHCHD10	2.16684e-11	0.930242	0.506	0.289	8.14601e-07
RNASET2	2.21562e-11	0.812644	0.759	0.594	8.3294e-07
ELOA	2.23479e-11	-0.415054	0	0.166	8.40147e-07
CD83	2.26336e-11	0.543992	0.842	0.529	8.50886e-07
CIITA	2.38589e-11	-0.552733	0.082	0.363	8.96951e-07
FOSB	3.01234e-11	0.314059	0.905	0.618	1.13246e-06
SRRM1	4.24765e-11	-0.933975	0.247	0.569	1.59686e-06
SCAND1	4.51333e-11	0.708963	0.38	0.108	1.69674e-06
GLA	4.97037e-11	0.892626	0.437	0.274	1.86856e-06
DGLUCY	5.66525e-11	-0.369771	0	0.16	2.12979e-06
SINHCAF	5.66525e-11	-0.288439	0	0.16	2.12979e-06
FAM46A	6.45722e-11	0.394585	0.12	0	2.42753e-06
FAM127A	6.45722e-11	0.369024	0.12	0	2.42753e-06
WHSC1L1	6.45722e-11	0.411665	0.12	0	2.42753e-06
C10orf11	6.45722e-11	0.290712	0.12	0	2.42753e-06
RP11-386I14.4	6.45722e-11	0.607508	0.12	0	2.42753e-06
RP5-1171I10.5	6.45722e-11	0.432181	0.12	0	2.42753e-06
BOD1L1	6.69494e-11	-0.411927	0.063	0.311	2.5169e-06
GOLGA4	7.69959e-11	-0.720686	0.108	0.394	2.89458e-06
KLF6	7.91424e-11	0.75176	0.842	0.572	2.97528e-06
UTP11	9.00367e-11	-0.371384	0	0.157	3.38484e-06
ARMH3	9.00367e-11	-0.318718	0	0.157	3.38484e-06
MGP	9.15003e-11	0.573256	0.171	0.009	3.43986e-06
ZFP36	1.09176e-10	0.895803	0.842	0.6	4.10437e-06
LYVE1	1.13587e-10	1.76562	0.234	0.037	4.2702e-06
INSIG1	1.37899e-10	0.96715	0.741	0.471	5.18416e-06
MIA2	1.42922e-10	-0.296015	0	0.154	5.37302e-06
ATP2B1-AS1	1.42922e-10	-0.26451	0	0.154	5.37302e-06
PCNX1	1.42922e-10	-0.307134	0	0.154	5.37302e-06
MAP3K8	1.61671e-10	0.853323	0.551	0.375	6.07785e-06
XRCC6	1.8036e-10	-0.754825	0.209	0.517	6.78047e-06
NEAT1	1.87964e-10	0.571141	0.911	0.649	7.06632e-06
GPRIN3	1.92518e-10	-0.656057	0.07	0.323	7.23751e-06
CCT3	2.02382e-10	-0.976713	0.158	0.44	7.60835e-06
RP11-670E13.6	2.19324e-10	0.401225	0.114	0	8.24526e-06
RFWD2	2.19324e-10	0.315509	0.114	0	8.24526e-06
FAM21C	2.19324e-10	0.28514	0.114	0	8.24526e-06
RP11-452F19.3	2.19324e-10	0.363947	0.114	0	8.24526e-06
RP3-395M20.12	2.19324e-10	0.366144	0.114	0	8.24526e-06
RQCD1	2.19324e-10	0.276562	0.114	0	8.24526e-06
HNRNPU-AS1	2.19324e-10	0.382569	0.114	0	8.24526e-06
PPP2R4	2.19324e-10	0.368465	0.114	0	8.24526e-06
RP11-11N9.4	2.19324e-10	0.39533	0.114	0	8.24526e-06
AC016831.1	2.26603e-10	-0.337115	0	0.151	8.51892e-06
RETREG2	2.26603e-10	-0.269778	0	0.151	8.51892e-06
TEN1	2.26603e-10	-0.275857	0	0.151	8.51892e-06
BABAM2	2.26603e-10	-0.36823	0	0.151	8.51892e-06
MCL1	2.95915e-10	0.620927	0.892	0.625	1.11246e-05
LY6E	3.11911e-10	0.981343	0.367	0.169	1.1726e-05
RPS8	3.16096e-10	-0.636483	0.956	0.96	1.18833e-05
CEBPD	3.27114e-10	0.88526	0.614	0.449	1.22975e-05
LY96	3.34235e-10	0.808284	0.601	0.474	1.25652e-05
GUCA2B	3.45789e-10	0.743333	0.177	0.018	1.29996e-05
MAP1LC3B	3.47797e-10	0.785518	0.538	0.4	1.30751e-05
LINC01678	3.58859e-10	-0.292929	0	0.148	1.3491e-05
WASHC5	3.58859e-10	-0.288996	0	0.148	1.3491e-05
RAB5IF	3.58859e-10	-0.41695	0	0.148	1.3491e-05
FAAP20	3.86879e-10	0.722178	0.354	0.111	1.45443e-05
LACC1	4.20325e-10	-0.918382	0.209	0.505	1.58017e-05
SNX3	4.39604e-10	0.76373	0.62	0.422	1.65265e-05
CCNL1	4.50492e-10	0.843463	0.62	0.462	1.69358e-05
HIST1H4C	4.57967e-10	-0.849462	0.146	0.434	1.72168e-05
TPT1	5.57325e-10	-0.46626	1	0.997	2.09521e-05
TRAPPC2B	5.6765e-10	-0.306268	0	0.145	2.13402e-05
NHSL2	6.05312e-10	0.505152	0.184	0.018	2.27561e-05
RAP1B	6.93351e-10	-0.816312	0.196	0.489	2.60658e-05
HSPB1	7.29878e-10	0.905381	0.627	0.452	2.7439e-05
PCNXL4	7.4207e-10	0.28547	0.108	0	2.78974e-05
CCDC53	7.4207e-10	0.272029	0.108	0	2.78974e-05
C10orf128	7.4207e-10	0.447392	0.108	0	2.78974e-05
UQCR10	8.28084e-10	-0.998623	0.475	0.732	3.1131e-05
ARL6IP4	8.30073e-10	0.695966	0.576	0.443	3.12058e-05
FMC1	8.96893e-10	-0.341104	0	0.142	3.37178e-05
PAXX	8.96893e-10	-0.287086	0	0.142	3.37178e-05
SNX2	9.87174e-10	-0.70718	0.241	0.545	3.71118e-05
IGHM	1.17907e-09	0.497359	0.291	0.068	4.43259e-05
ILF3-DT	1.4155e-09	-0.271574	0	0.138	5.32145e-05
RAMMET	1.4155e-09	-0.505435	0	0.138	5.32145e-05
CEBPZ	1.67189e-09	-0.407677	0.063	0.298	6.28529e-05
RHEB	2.00356e-09	0.72329	0.468	0.308	7.5322e-05
HSP90AA1	2.00681e-09	-0.483176	0.867	0.858	7.54441e-05
SRFBP1	2.00997e-09	-0.398235	0.013	0.191	7.55626e-05
CCT5	2.12028e-09	-0.753556	0.146	0.422	7.97099e-05
SARAF	2.20565e-09	0.701612	0.665	0.514	8.29194e-05
IFI6	2.22261e-09	0.742648	0.291	0.08	8.35566e-05
COA6	2.25516e-09	-0.761147	0.07	0.308	8.47806e-05
DNM1L	2.42716e-09	-0.371304	0.044	0.255	9.12465e-05
IGFBP7	2.44311e-09	0.472225	0.196	0.025	9.18461e-05
TBL1X	2.44965e-09	-0.315137	0.006	0.172	9.2092e-05
HOOK3	2.45192e-09	-0.341999	0.12	0.366	9.21776e-05
CTA-384D8.34	2.50149e-09	0.253864	0.101	0	9.4041e-05
RP11-138A9.2	2.50149e-09	0.275334	0.101	0	9.4041e-05
VCPIP1	2.51686e-09	-0.478778	0.013	0.191	9.4619e-05
TGFB1	2.53565e-09	0.805481	0.348	0.114	9.53253e-05
SECISBP2L	2.84397e-09	-0.317263	0.013	0.175	0.000106916
LUM	3.01088e-09	0.391316	0.127	0.003	0.000113191
XRCC5	3.1081e-09	-0.817433	0.196	0.474	0.000116846
KCTD20	3.43661e-09	-0.567218	0.089	0.335	0.000129196
SMIM29	3.51406e-09	-0.359744	0	0.132	0.000132108
LUC7L3	3.55868e-09	-0.478658	0.101	0.351	0.000133785
EGLN2	3.88049e-09	0.435629	0.152	0.012	0.000145883
JUND	4.15536e-09	0.92703	0.848	0.646	0.000156217
ZRANB2	4.16615e-09	-0.498654	0.076	0.314	0.000156622
RPS10	4.1959e-09	0.438825	0.861	0.702	0.000157741
NIPBL	4.41513e-09	-0.544565	0.089	0.332	0.000165982
ZKSCAN1	4.56714e-09	-0.372795	0.057	0.277	0.000171697
SGK1	5.47383e-09	0.598296	0.772	0.505	0.000205783
AC010642.2	5.52778e-09	-0.343523	0	0.129	0.000207812
NAXE	5.52778e-09	-0.289159	0	0.129	0.000207812
MTREX	5.52778e-09	-0.341186	0	0.129	0.000207812
CCDC32	5.52778e-09	-0.452037	0	0.129	0.000207812
MKKS	5.5702e-09	0.599687	0.253	0.058	0.000209406
RGS1	5.71984e-09	0.928639	0.753	0.572	0.000215032
IFITM2	7.02667e-09	0.856089	0.348	0.249	0.000264161
WTAP	7.13885e-09	0.915296	0.462	0.388	0.000268378
CWC15	7.83151e-09	-0.778643	0.095	0.338	0.000294418
LTC4S	8.23559e-09	0.657245	0.272	0.065	0.000309609
ETFRF1	8.6862e-09	-0.373026	0	0.126	0.000326549
VPS35L	8.6862e-09	-0.282092	0	0.126	0.000326549
SELENON	8.6862e-09	-0.336414	0	0.126	0.000326549
METTL26	8.6862e-09	-0.332241	0	0.126	0.000326549
MED1	9.07549e-09	-0.320397	0.019	0.191	0.000341184
SMARCC2	9.14721e-09	-0.326405	0.025	0.206	0.00034388
C15orf48	9.41099e-09	1.07974	0.386	0.166	0.000353797
GCC2	9.66459e-09	-0.405316	0.076	0.305	0.000363331
METRNL	1.1251e-08	0.81253	0.38	0.243	0.000422969
RUBCNL	1.3635e-08	-0.373416	0	0.123	0.000512592
AC007952.4	1.3635e-08	-0.290485	0	0.123	0.000512592
PRKDC	1.39905e-08	-0.347829	0.063	0.271	0.00052596
FXYD3	1.57553e-08	0.699563	0.247	0.055	0.000592304
GNAS	1.94545e-08	-0.737684	0.633	0.72	0.000731373
DDX17	1.98381e-08	-0.765554	0.278	0.545	0.000745795
NDUFAF8	2.13811e-08	-0.331072	0	0.12	0.000803801
HLA-DQA2	2.17865e-08	0.975731	0.589	0.326	0.000819044
ALKBH7	2.18345e-08	0.700547	0.392	0.246	0.000820846
GNPTAB	2.34055e-08	-0.374794	0.089	0.317	0.000879906
RSBN1L	2.48251e-08	-0.323841	0.032	0.218	0.000933274
CLDN3	2.68148e-08	0.431168	0.114	0.003	0.00100807
HBEGF	2.99486e-08	0.864076	0.576	0.345	0.00112589
KDM5A	3.05369e-08	-0.318367	0.089	0.314	0.001148
SPTLC1	3.28231e-08	-0.341209	0.025	0.203	0.00123395
HPF1	3.3494e-08	-0.287974	0	0.117	0.00125917
CPSF2	3.53938e-08	-0.326164	0.013	0.169	0.00133059
PHLDA2	3.65032e-08	0.717597	0.329	0.12	0.0013723
WDR82	3.84348e-08	-0.310019	0.095	0.317	0.00144492
SNW1	3.90446e-08	-0.518367	0.101	0.335	0.00146784
HSP90AB1	4.21773e-08	-0.595815	0.696	0.788	0.00158561
UBE2B	4.49409e-08	0.596616	0.399	0.354	0.00168951
MRPL41	4.56015e-08	0.69855	0.348	0.166	0.00171434
PRPF4B	4.91155e-08	-0.549805	0.101	0.332	0.00184645
SPI1	5.03533e-08	0.688142	0.563	0.314	0.00189298
CGAS	5.24169e-08	-0.321977	0	0.114	0.00197056
VIRMA	5.24169e-08	-0.296233	0	0.114	0.00197056
AC090204.1	5.24169e-08	-0.252068	0	0.114	0.00197056
NSD1	5.63387e-08	-0.434176	0.051	0.249	0.002118
LYZ	5.92767e-08	-0.799465	0.816	0.938	0.00222845
WDFY4	6.06984e-08	-0.380012	0.032	0.212	0.00228189
THRAP3	6.09153e-08	-0.597859	0.158	0.409	0.00229005
NINJ1	6.25017e-08	0.693997	0.646	0.505	0.00234969
PDK4	6.638e-08	-0.68818	0.057	0.258	0.00249549
DYNC1LI1	6.79431e-08	-0.433447	0.07	0.28	0.00255425
RAB14	6.88841e-08	-0.37913	0.139	0.372	0.00258963
CRLF3	6.92076e-08	-0.305418	0.006	0.148	0.00260179
CHD8	7.03888e-08	-0.251847	0.019	0.178	0.0026462
HDLBP	7.35897e-08	-0.554983	0.196	0.455	0.00276653
FTX	7.3965e-08	-0.299661	0.013	0.166	0.00278064
CAP1	7.50245e-08	-0.816545	0.449	0.683	0.00282047
NENF	7.77085e-08	0.657311	0.437	0.255	0.00292137
ZBTB20	7.95479e-08	-0.280334	0.038	0.212	0.00299052
RSRC2	8.01762e-08	-0.483345	0.19	0.443	0.00301414
VAPA	8.40157e-08	0.641802	0.5	0.406	0.00315849
SLC25A44	8.78927e-08	0.816645	0.31	0.188	0.00330424
PA2G4	8.86258e-08	-0.607789	0.165	0.415	0.0033318
SSB	8.91527e-08	-0.632744	0.196	0.455	0.00335161
CENPB	9.12272e-08	-0.255509	0.019	0.175	0.0034296
HNRNPA1	9.14637e-08	0.546566	0.791	0.652	0.00343849
ZNF148	9.25684e-08	-0.376758	0.044	0.234	0.00348002
CELF1	1.06412e-07	-0.39393	0.152	0.385	0.00400045
PARP4	1.07313e-07	-0.329424	0.019	0.178	0.00403431
FOXN2	1.1102e-07	-0.38579	0.025	0.194	0.00417369
TWISTNB	1.12737e-07	1.05351	0.247	0.163	0.00423823
SUPT6H	1.14236e-07	-0.269612	0.082	0.286	0.00429459
IDH3A	1.1812e-07	-0.335019	0.013	0.163	0.0044406
MAFF	1.23431e-07	0.784687	0.532	0.295	0.00464025
SWAP70	1.32108e-07	-0.736523	0.139	0.372	0.00496648
JTB	1.33456e-07	0.635605	0.525	0.351	0.00501714
NUDC	1.36571e-07	-0.777339	0.165	0.406	0.00513426
GADD45GIP1	1.39697e-07	0.663857	0.418	0.24	0.00525177
NPEPPS	1.41058e-07	-0.424959	0.057	0.252	0.00530293
RUNX3	1.54168e-07	-0.725556	0.158	0.4	0.00579581
SUPT16H	1.60713e-07	-0.356187	0.082	0.286	0.00604185
RPL37A	1.61897e-07	-0.583742	0.949	0.951	0.00608635
KMT2A	1.84248e-07	-0.413226	0.051	0.237	0.00692661
BCL2A1	1.87093e-07	1.08274	0.437	0.326	0.00703359
SBNO1	1.98801e-07	-0.260334	0.063	0.252	0.00747374
COP1	1.99751e-07	-0.251015	0	0.105	0.00750942
AC100810.1	1.99751e-07	-0.268033	0	0.105	0.00750942
MCUB	1.99751e-07	-0.315286	0	0.105	0.00750942
DMAC2	1.99751e-07	-0.350252	0	0.105	0.00750942
TOMM70	1.99751e-07	-0.270341	0	0.105	0.00750942
DCAF1	1.99751e-07	-0.284776	0	0.105	0.00750942
EPRS	2.02007e-07	-0.632399	0.082	0.286	0.00759426
GRIPAP1	2.06095e-07	-0.264673	0.057	0.234	0.00774792
GUK1	2.06567e-07	0.571766	0.551	0.418	0.00776568
NAGK	2.08906e-07	-0.743441	0.241	0.495	0.00785361
PRDX1	2.12866e-07	-0.955495	0.665	0.84	0.00800249
CCL20	2.14841e-07	1.30551	0.19	0.046	0.00807675
USP8	2.31595e-07	-0.532335	0.12	0.348	0.0087066
TRIM14	2.32352e-07	-0.58723	0.12	0.348	0.00873506
KRT10	2.48281e-07	0.599117	0.38	0.169	0.00933386
ZSWIM8	2.62659e-07	-0.301731	0.013	0.157	0.00987442
RIOK3	2.63904e-07	-0.270289	0.076	0.268	0.0099212
NAMPT	2.65446e-07	0.496284	0.829	0.594	0.00997919
RECQL	2.75812e-07	-0.32107	0.063	0.255	0.0103689
CBLL1	2.80792e-07	-0.292798	0.006	0.138	0.0105561
NUP50	2.95347e-07	-0.300416	0.019	0.166	0.0111033
ANKLE2	3.0042e-07	-0.325151	0.032	0.197	0.011294
IL4I1	3.05653e-07	0.589357	0.171	0.037	0.0114907
ZBTB38	3.06006e-07	-0.340262	0.044	0.222	0.011504
FBLN1	3.1032e-07	0.265547	0.101	0.003	0.0116662
RC3H1	3.12227e-07	-0.261079	0.038	0.209	0.0117379
DYNC1LI2	3.1325e-07	-0.324661	0.07	0.262	0.0117763
ERCC1	3.2874e-07	-0.55261	0.12	0.345	0.0123586
PARP14	3.32838e-07	-0.492055	0.133	0.36	0.0125127
ANKRD17	3.34697e-07	-0.309183	0.051	0.225	0.0125826
ANP32A	3.4604e-07	-0.488187	0.177	0.409	0.013009
DNASE1L3	3.54183e-07	-0.960265	0.456	0.698	0.0133151
MZT2A	3.57555e-07	0.532672	0.278	0.102	0.0134419
NBEAL1	3.57794e-07	0.662459	0.418	0.222	0.0134509
ISG15	3.67503e-07	1.01229	0.329	0.32	0.0138159
CUX1	3.97634e-07	-0.402604	0.051	0.234	0.0149487
NIFK	4.05894e-07	-0.323335	0.057	0.24	0.0152592
ZNF106	4.1609e-07	-0.498266	0.19	0.434	0.0156425
USP10	4.19164e-07	-0.251962	0.025	0.172	0.0157581
NCEH1	4.19165e-07	-0.277857	0.057	0.237	0.0157581
LARP4	4.21358e-07	-0.394684	0.032	0.197	0.0158405
SERP1	4.25399e-07	0.64792	0.595	0.462	0.0159925
RPL5	4.31456e-07	-0.71557	0.804	0.889	0.0162201
TMSB4X	4.4167e-07	0.292828	1	1	0.0166042
RAD21	4.4789e-07	-0.405343	0.114	0.326	0.016838
MIF	4.64809e-07	0.654579	0.367	0.154	0.017474
USO1	4.82296e-07	-0.364544	0.057	0.24	0.0181314
NDUFA10	4.94159e-07	-0.315444	0.12	0.332	0.0185774
USP47	4.96835e-07	-0.384079	0.057	0.243	0.018678
KIAA0319L	5.23236e-07	-0.252096	0.019	0.154	0.0196705
ZNF24	5.27822e-07	-0.340919	0.07	0.262	0.0198429
VPS41	5.41574e-07	-0.297276	0.063	0.237	0.0203599
HNRNPR	5.58156e-07	-0.607321	0.203	0.446	0.0209833
PRR14L	5.61416e-07	-0.280063	0.013	0.151	0.0211059
G0S2	6.01071e-07	1.48999	0.259	0.111	0.0225967
NR4A2	6.4936e-07	0.26387	0.759	0.511	0.024412
ARPC3	6.63894e-07	-0.716117	0.747	0.88	0.0249584
PMM2	6.6783e-07	-0.250933	0.006	0.132	0.0251064
SETX	6.68832e-07	-0.466083	0.12	0.335	0.0251441
PSMD11	7.19092e-07	-0.481597	0.133	0.354	0.0270336
IBTK	7.48546e-07	-0.411229	0.082	0.28	0.0281409
SFXN3	7.81512e-07	-0.265987	0.044	0.206	0.0293802
CDC123	8.35118e-07	-0.357373	0.051	0.225	0.0313954
CIRBP	8.59649e-07	0.600389	0.703	0.575	0.0323176
RSF1	8.82838e-07	-0.46133	0.07	0.258	0.0331894
HSPA1B	8.83703e-07	1.27775	0.354	0.274	0.0332219
IFITM10	9.0551e-07	0.373499	0.114	0.009	0.0340417
PHF3	9.11078e-07	-0.362363	0.063	0.246	0.0342511
RFC1	9.18588e-07	-0.348972	0.013	0.148	0.0345334
RNF213	9.34683e-07	-0.610143	0.228	0.468	0.0351385
EIF3A	9.49648e-07	-0.715079	0.323	0.554	0.0357011
ARID4A	9.96847e-07	-0.509499	0.07	0.258	0.0374755
CEP350	1.02369e-06	-0.298414	0.108	0.308	0.0384844
BIRC6	1.0365e-06	-0.301808	0.076	0.265	0.0389663
IFNAR1	1.13149e-06	-0.367223	0.165	0.382	0.0425371
SNRK	1.17072e-06	-0.254033	0.025	0.175	0.0440119
SUGT1	1.17886e-06	-0.384127	0.133	0.345	0.0443179
PCM1	1.17995e-06	-0.411886	0.127	0.342	0.0443592
ARHGEF2	1.19254e-06	-0.462144	0.108	0.314	0.0448322
PSMC2	1.20398e-06	-0.543958	0.082	0.277	0.0452625
H1FX	1.22827e-06	0.449333	0.177	0.037	0.0461757
NSFL1C	1.23585e-06	-0.359161	0.076	0.262	0.0464607
NCF4	1.251e-06	-0.840403	0.392	0.628	0.0470303
TRIP12	1.25975e-06	-0.343721	0.089	0.28	0.0473592
NBR1	1.29288e-06	-0.362645	0.038	0.2	0.0486044
VPS35	1.30695e-06	-0.479913	0.196	0.431	0.0491336
VCP	1.30827e-06	-0.519663	0.203	0.437	0.0491832
SRSF4	1.31166e-06	-0.287492	0.108	0.298	0.0493106
TMF1	1.31804e-06	-0.400018	0.095	0.292	0.0495505
PHF6	1.38278e-06	-0.363415	0.013	0.145	0.0519843
USP7	1.4331e-06	-0.286503	0.108	0.295	0.0538759
RPS15	1.62681e-06	0.357069	0.994	0.942	0.0611582
S100A11	1.64782e-06	-0.668275	0.823	0.911	0.0619481
CD99	1.65583e-06	0.577885	0.538	0.449	0.0622494
USP4	1.66091e-06	-0.305082	0.057	0.225	0.0624403
TPM3	1.66511e-06	-0.622923	0.582	0.723	0.0625983
VPS4B	1.67608e-06	-0.48398	0.101	0.302	0.0630106
RRAGC	1.6762e-06	-0.485842	0.127	0.338	0.063015
DFFA	1.7083e-06	-0.395972	0.025	0.172	0.064222
SEC31A	1.73073e-06	-0.381601	0.133	0.342	0.0650652
THAP2	1.75451e-06	0.77003	0.392	0.228	0.065959
HNRNPA0	1.75961e-06	0.5806	0.443	0.345	0.0661508
SLA	1.82127e-06	-0.509016	0.07	0.252	0.0684689
UTRN	1.83359e-06	-0.618097	0.222	0.452	0.068932
RTCB	1.84188e-06	-0.541991	0.146	0.363	0.0692438
IL1B	1.87666e-06	0.423851	0.589	0.348	0.070551
PPDPF	1.94017e-06	0.630957	0.525	0.36	0.0729389
HLA-DQB2	1.9618e-06	-0.406907	0.044	0.206	0.073752
NDUFS2	1.98007e-06	-0.466346	0.171	0.394	0.0744389
MRPL40	2.00353e-06	-0.543497	0.114	0.317	0.0753208
RENBP	2.02268e-06	0.53338	0.297	0.12	0.0760406
TGIF1	2.08802e-06	0.384957	0.278	0.335	0.0784969
CMKLR1	2.1372e-06	-0.640881	0.108	0.308	0.0803458
NUMA1	2.14969e-06	-0.324371	0.082	0.265	0.0808156
H3F3B	2.22411e-06	0.375244	0.975	0.846	0.0836131
RNF130	2.24642e-06	0.512148	0.633	0.545	0.0844517
RBBP7	2.26338e-06	-0.494605	0.089	0.277	0.0850894
UBTF	2.2752e-06	-0.451922	0.051	0.209	0.085534
UBE2L3	2.33435e-06	-0.665635	0.259	0.498	0.0877575
SNRNP200	2.3595e-06	-0.315043	0.108	0.305	0.088703
PSMD7	2.36066e-06	-0.6768	0.177	0.397	0.0887468
CKB	2.40059e-06	0.466071	0.171	0.037	0.0902479
IL10RB	2.40797e-06	0.386034	0.139	0.022	0.0905252
NUB1	2.42649e-06	-0.382449	0.063	0.24	0.0912213
COPB2	2.541e-06	-0.42626	0.114	0.317	0.0955265
RPL7L1	2.60053e-06	-0.350683	0.114	0.308	0.0977644
ATRX	2.65787e-06	-0.512497	0.177	0.4	0.0999198
SEL1L	2.65943e-06	-0.340704	0.114	0.311	0.0999785
PHF20	2.72615e-06	-0.364947	0.171	0.388	0.102487
OGDH	2.78627e-06	-0.285764	0.089	0.274	0.104747
NMI	2.81161e-06	-0.528077	0.063	0.231	0.1057
G3BP1	2.91628e-06	-0.559166	0.19	0.415	0.109634
SSH1	2.93674e-06	-0.334266	0.076	0.258	0.110404
TSPAN4	2.94606e-06	0.516226	0.399	0.338	0.110754
PPP1R12A	2.96417e-06	-0.315359	0.139	0.345	0.111435
EIF4G1	3.06044e-06	-0.449846	0.133	0.342	0.115054
FXR1	3.07517e-06	-0.476442	0.127	0.332	0.115608
ZC3H18	3.10813e-06	-0.309408	0.044	0.203	0.116847
EIF4E2	3.16318e-06	-0.476874	0.139	0.348	0.118917
WIPF2	3.22411e-06	-0.330148	0.063	0.237	0.121207
FOXP1	3.2812e-06	-0.423609	0.108	0.305	0.123354
EIF2S1	3.30473e-06	-0.519104	0.082	0.268	0.124238
ARL4A	3.42474e-06	0.646411	0.437	0.335	0.12875
DKC1	3.4493e-06	-0.371482	0.019	0.151	0.129673
KIDINS220	3.61967e-06	-0.335253	0.082	0.262	0.136078
SRSF10	3.65902e-06	-0.255015	0.165	0.36	0.137557
RGS2	3.68921e-06	0.729902	0.665	0.545	0.138692
CTSL	3.71873e-06	0.60703	0.684	0.48	0.139802
CD163	3.95022e-06	0.663944	0.576	0.418	0.148505
SIGLEC12	3.98078e-06	0.345861	0.127	0.018	0.149654
ARL4C	4.10221e-06	-0.390819	0.722	0.612	0.154218
POLR2J3	4.15479e-06	0.418462	0.152	0.034	0.156195
PRKCD	4.17498e-06	-0.428031	0.032	0.178	0.156954
TRAPPC4	4.2059e-06	-0.394576	0.057	0.225	0.158117
MRPL23	4.40249e-06	0.375254	0.241	0.074	0.165507
MT-ND4L	4.44762e-06	-0.497131	0.671	0.695	0.167204
PLXNB2	4.49067e-06	-0.267529	0.095	0.277	0.168822
PNN	4.54265e-06	-0.414708	0.165	0.378	0.170776
NACA	4.59551e-06	-0.558775	0.823	0.865	0.172763
PRMT2	4.602e-06	-0.384507	0.165	0.378	0.173007
GIMAP4	4.66897e-06	-0.621515	0.114	0.311	0.175525
DUSP23	4.68313e-06	0.581685	0.316	0.163	0.176058
FES	4.87578e-06	-0.39661	0.108	0.298	0.1833
NCOA4	4.92776e-06	-0.694833	0.31	0.529	0.185254
CHD7	5.29089e-06	-0.297554	0.006	0.117	0.198906
DCAF7	5.29909e-06	-0.397705	0.139	0.345	0.199214
CD163L1	5.56483e-06	-0.805325	0.348	0.52	0.209204
LILRB1	5.66144e-06	-0.322387	0.089	0.268	0.212836
RPAIN	5.7957e-06	-0.319465	0.082	0.255	0.217884
GLB1	5.99353e-06	-0.445795	0.127	0.326	0.225321
STIP1	6.08163e-06	-0.296241	0.108	0.292	0.228633
TIMP1	6.26727e-06	0.736136	0.57	0.455	0.235612
KPNB1	6.46666e-06	-0.676343	0.228	0.449	0.243108
PGLS	6.49978e-06	0.528524	0.405	0.268	0.244353
EIF2S2	6.5339e-06	-0.782784	0.247	0.471	0.245636
LPP	6.55446e-06	-0.341597	0.165	0.375	0.246409
C1QA	6.58726e-06	0.294326	0.987	0.902	0.247641
CHCHD1	6.63213e-06	-0.705865	0.146	0.342	0.249328
GALNT1	6.69404e-06	-0.332293	0.12	0.311	0.251656
EGR1	6.69814e-06	1.14828	0.367	0.188	0.25181
BLOC1S6	6.77435e-06	-0.390803	0.196	0.412	0.254675
FAM173A	6.83164e-06	0.45679	0.171	0.055	0.256829
NOTCH1	6.8554e-06	-0.298274	0.044	0.194	0.257722
ENTPD1	6.91541e-06	-0.587528	0.222	0.431	0.259978
RAB20	6.93059e-06	0.552324	0.468	0.323	0.260549
PTMS	6.94335e-06	0.550645	0.506	0.403	0.261028
GORASP2	7.02567e-06	-0.289518	0.057	0.218	0.264123
PRMT1	7.04853e-06	-0.434693	0.139	0.338	0.264982
ABL2	7.0667e-06	0.863924	0.443	0.335	0.265666
RBM5	7.26911e-06	-0.411847	0.133	0.332	0.273275
MRPL17	7.50414e-06	-0.326091	0.044	0.197	0.282111
IL16	7.55115e-06	-0.377211	0.044	0.197	0.283878
EIF1	7.76586e-06	0.252816	1	0.929	0.29195
DOCK8	7.8441e-06	-0.478697	0.133	0.332	0.294891
MAN1A1	7.85861e-06	0.574562	0.241	0.262	0.295437
ANAPC5	8.00676e-06	-0.31152	0.095	0.274	0.301006
UBE2S	8.05764e-06	0.603258	0.253	0.105	0.302919
IL17RA	8.11415e-06	-0.348455	0.025	0.16	0.305043
AKAP11	8.38374e-06	-0.286644	0.076	0.24	0.315178
DUSP2	8.41406e-06	0.665988	0.557	0.335	0.316318
CCT2	8.43481e-06	-0.521222	0.127	0.323	0.317098
ZC3H13	8.44364e-06	-0.419455	0.12	0.308	0.31743
PNPO	8.45542e-06	-0.375167	0.038	0.182	0.317873
CPNE1	8.50278e-06	-0.450125	0.076	0.249	0.319654
LAP3	8.5995e-06	-0.681701	0.285	0.514	0.323289
EHBP1L1	8.66085e-06	0.532913	0.184	0.065	0.325596
LSM12	8.82126e-06	-0.40258	0.082	0.258	0.331626
SMARCC1	8.86826e-06	-0.331	0.063	0.225	0.333393
SYNCRIP	9.07097e-06	-0.42632	0.215	0.431	0.341014
CORO7	9.40026e-06	-0.310837	0.139	0.335	0.353394
NR3C1	9.42928e-06	-0.398303	0.158	0.363	0.354484
C19orf24	9.50579e-06	0.567172	0.316	0.215	0.357361
MYDGF	9.57437e-06	0.542785	0.411	0.32	0.359939
TAF11	9.71914e-06	-0.38245	0.063	0.228	0.365381
PFDN2	9.8669e-06	-0.521838	0.253	0.474	0.370936
WDR43	1.01061e-05	-0.316092	0.025	0.154	0.379929
DCP2	1.05176e-05	-0.380061	0.108	0.292	0.395398
GAPVD1	1.05954e-05	-0.26474	0.063	0.225	0.398324
IK	1.06689e-05	-0.536908	0.133	0.326	0.401086
TSPO	1.06733e-05	0.502126	0.475	0.366	0.401254
TLR4	1.08976e-05	-0.369696	0.127	0.314	0.409684
ERN1	1.11079e-05	0.542784	0.241	0.135	0.417591
C9orf78	1.16726e-05	-0.259334	0.12	0.295	0.438819
RPL36A	1.1872e-05	0.478937	0.696	0.526	0.446315
CAT	1.1931e-05	-0.422706	0.241	0.455	0.448535
SMG1	1.20064e-05	-0.251521	0.139	0.32	0.451368
PFDN1	1.22222e-05	-0.455095	0.114	0.298	0.459483
CPPED1	1.24865e-05	-0.504489	0.114	0.302	0.469417
ITGAM	1.27229e-05	0.372021	0.171	0.191	0.478306
KMT2C	1.30043e-05	-0.337756	0.146	0.332	0.488883
DHX9	1.3014e-05	-0.361344	0.114	0.295	0.489249
LGALS2	1.36554e-05	-1.0555	0.184	0.378	0.513361
RNF145	1.38726e-05	0.581926	0.259	0.151	0.521526
CCT6A	1.39011e-05	-0.6239	0.228	0.44	0.522596
CDC40	1.40615e-05	-0.368057	0.051	0.203	0.528628
PSMD1	1.44468e-05	-0.289792	0.12	0.302	0.543112
RAB8A	1.44958e-05	-0.523062	0.171	0.375	0.544955
SMARCA2	1.45673e-05	-0.292101	0.101	0.28	0.547642
SUMO3	1.47165e-05	0.4521	0.392	0.342	0.553253
KCNK6	1.50537e-05	-0.375264	0.12	0.308	0.565929
SEC16A	1.51949e-05	-0.302091	0.07	0.231	0.571238
CLTC	1.52571e-05	-0.705878	0.323	0.523	0.573577
NDUFV3	1.52787e-05	-0.48681	0.152	0.351	0.574388
2025-09-09	1.53267e-05	-0.623023	0.316	0.535	0.576194
PSME2	1.56881e-05	-0.8804	0.399	0.609	0.58978
AP3S1	1.59096e-05	0.347624	0.285	0.252	0.598106
PLTP	1.62501e-05	0.701156	0.551	0.382	0.610907
ACIN1	1.62965e-05	-0.37377	0.076	0.243	0.61265
XIST	1.64059e-05	0.623246	0.329	0.142	0.616764
SLC38A2	1.6451e-05	0.56173	0.323	0.28	0.618457
NDUFV2	1.66422e-05	-0.799331	0.31	0.532	0.625647
CALCOCO2	1.69449e-05	-0.331575	0.082	0.249	0.637027
SRP19	1.69861e-05	-0.261468	0.114	0.289	0.638576
NUBP1	1.72568e-05	-0.577692	0.082	0.252	0.648752
ACTR3	1.72777e-05	-0.7443	0.405	0.6	0.649539
FEM1B	1.7374e-05	-0.256708	0.044	0.188	0.653158
VPS13C	1.75677e-05	-0.311242	0.177	0.378	0.660439
NKTR	1.78241e-05	-0.372207	0.108	0.289	0.67008
BRIX1	1.79904e-05	-0.310132	0.006	0.108	0.67633
DGCR6L	1.8083e-05	0.479415	0.259	0.126	0.679811
TXNDC9	1.81247e-05	-0.40625	0.038	0.175	0.681381
AATF	1.81627e-05	-0.342673	0.044	0.188	0.68281
DAPP1	1.82128e-05	-0.374511	0.051	0.197	0.684693
PTP4A1	1.83722e-05	0.346139	0.228	0.289	0.690685
B4GALT1	1.89754e-05	0.661033	0.437	0.357	0.713362
ADM	1.9255e-05	0.542109	0.196	0.068	0.723874
DYNC1H1	1.95022e-05	-0.599151	0.259	0.474	0.733164
SHTN1	1.96794e-05	-0.368315	0.127	0.314	0.739828
CHMP1B	1.9684e-05	0.382751	0.766	0.557	0.740002
SUGP2	1.98753e-05	-0.364411	0.051	0.2	0.747193
PTPN6	1.98918e-05	-0.612003	0.203	0.406	0.747813
OAZ2	2.012e-05	0.338515	0.405	0.422	0.756393
TRA2B	2.02095e-05	0.578481	0.544	0.455	0.759756
PSMA5	2.04003e-05	-0.557223	0.19	0.394	0.766928
COPA	2.07761e-05	-0.501326	0.184	0.388	0.781058
WLS	2.07894e-05	0.414017	0.171	0.194	0.781558
WNK1	2.11406e-05	-0.347516	0.222	0.428	0.794759
MRPS35	2.2143e-05	-0.394772	0.044	0.188	0.832446
BCL10	2.26585e-05	-0.388561	0.044	0.188	0.851822
FAM45A	2.27389e-05	-0.400265	0.057	0.209	0.854845
LAPTM4A	2.28934e-05	0.375839	0.519	0.48	0.860655
CD2BP2	2.39132e-05	-0.43434	0.082	0.249	0.898991
LARS	2.46215e-05	-0.419237	0.095	0.268	0.925619
RPL3	2.46414e-05	-0.541999	0.937	0.963	0.926369
ADAM17	2.47139e-05	0.377493	0.196	0.215	0.929096
CCDC88A	2.47787e-05	-0.612428	0.304	0.495	0.931532
ARPC1B	2.50009e-05	0.431241	0.677	0.615	0.939884
AP1B1	2.54932e-05	-0.731893	0.367	0.563	0.958391
SPNS1	2.55387e-05	0.464675	0.228	0.163	0.9601
ICAM1	2.63966e-05	0.44701	0.665	0.452	0.992354
2025-09-06	2.6462e-05	-0.576145	0.095	0.255	0.994812
MRPS6	2.6748e-05	0.379357	0.228	0.268	1
ABCE1	2.69547e-05	-0.383305	0.076	0.237	1
FCER1G	2.69791e-05	0.462107	0.918	0.84	1
HLA-DQA1	2.7191e-05	-0.676983	0.797	0.883	1
KAT5	2.72929e-05	-0.265914	0.038	0.172	1
NUP214	2.7527e-05	0.328405	0.184	0.231	1
SFT2D1	2.8545e-05	0.556951	0.437	0.351	1
NXF1	2.88375e-05	0.367634	0.177	0.182	1
FLNA	2.88857e-05	0.472206	0.259	0.126	1
TIFAB	2.91936e-05	-0.381542	0.025	0.148	1
MACF1	2.95092e-05	-0.355428	0.19	0.391	1
STAG2	2.96094e-05	-0.304337	0.203	0.391	1
FRG1	3.0002e-05	-0.359312	0.108	0.277	1
SERTAD1	3.05851e-05	0.541161	0.462	0.335	1
NOP58	3.06627e-05	-0.379508	0.108	0.283	1
ECHS1	3.07406e-05	-0.627542	0.228	0.431	1
TAF15	3.1139e-05	-0.395506	0.101	0.271	1
MYO1F	3.14537e-05	-0.585832	0.222	0.422	1
GNB4	3.16764e-05	-0.491295	0.177	0.375	1
TES	3.19376e-05	-0.284612	0.044	0.185	1
SMC3	3.19553e-05	-0.274555	0.076	0.225	1
SOCS3	3.20137e-05	0.599794	0.506	0.406	1
ZNF385A	3.21628e-05	-0.326643	0.146	0.332	1
FKBP15	3.22105e-05	-0.323037	0.095	0.265	1
PTGES3	3.25724e-05	-0.707594	0.38	0.585	1
MS4A7	3.28274e-05	-0.416823	0.753	0.714	1
CTNNA1	3.36413e-05	-0.32082	0.203	0.397	1
EMP3	3.36809e-05	0.621068	0.69	0.56	1
RRP7A	3.3904e-05	-0.424791	0.146	0.332	1
ZG16	3.39073e-05	-0.504233	0.19	0.055	1
NUPL2	3.45618e-05	-0.364408	0.025	0.145	1
HMGB1	3.48147e-05	-0.610892	0.677	0.732	1
CDKN1A	3.51277e-05	0.66723	0.582	0.406	1
IER2	3.52997e-05	0.858732	0.551	0.431	1
DTX3L	3.54927e-05	-0.258062	0.019	0.132	1
COPB1	3.57479e-05	-0.441984	0.152	0.342	1
MB21D2	3.59763e-05	-0.295465	0.07	0.225	1
PRPF40A	3.64238e-05	-0.530356	0.228	0.434	1
BRD4	3.65767e-05	-0.466466	0.184	0.382	1
HK1	3.67429e-05	-0.346719	0.114	0.289	1
STAT5A	3.68234e-05	-0.32889	0.063	0.215	1
PI4KB	3.69739e-05	-0.366668	0.057	0.203	1
AHCYL1	3.71234e-05	-0.278209	0.171	0.354	1
KLHDC3	3.71245e-05	-0.408463	0.07	0.222	1
PAK1	3.76065e-05	-0.619614	0.158	0.342	1
MBD4	3.77815e-05	-0.365631	0.057	0.203	1
2025-03-01	3.91615e-05	-0.459402	0.146	0.332	1
TBRG1	3.92245e-05	-0.382332	0.07	0.225	1
PHIP	4.15956e-05	-0.258351	0.127	0.289	1
SP140L	4.17515e-05	-0.278678	0.044	0.178	1
SUZ12	4.19233e-05	-0.302505	0.063	0.212	1
FGR	4.2389e-05	-0.298814	0.013	0.117	1
MFAP1	4.2472e-05	-0.257455	0.019	0.129	1
SLAMF8	4.2749e-05	-0.54595	0.177	0.366	1
DST	4.33389e-05	-0.416877	0.095	0.262	1
TXNRD1	4.33549e-05	-0.356165	0.101	0.265	1
ADI1	4.40499e-05	0.453461	0.272	0.243	1
PCNA	4.44952e-05	-0.467862	0.044	0.182	1
GIMAP7	4.48968e-05	-0.510244	0.044	0.182	1
ZNF263	4.81889e-05	0.403152	0.139	0.049	1
PIAS1	4.84206e-05	-0.287822	0.114	0.28	1
UTP6	4.92399e-05	-0.502583	0.038	0.169	1
MITD1	4.98676e-05	-0.34692	0.032	0.157	1
DAAM1	5.02006e-05	-0.268121	0.051	0.191	1
ANKRD37	5.08329e-05	0.440739	0.259	0.123	1
LGALS3	5.43916e-05	-1.00388	0.652	0.797	1
WBP2	5.51392e-05	-0.391407	0.158	0.345	1
CD59	5.54896e-05	0.465275	0.411	0.363	1
RAB5C	5.55863e-05	-0.656078	0.367	0.575	1
LGMN	5.65148e-05	0.332891	0.854	0.686	1
SRPRA	5.71456e-05	-0.356668	0.076	0.231	1
COA4	5.99073e-05	-0.384382	0.108	0.277	1
TPR	6.00484e-05	-0.373642	0.133	0.311	1
PPP2R3C	6.10071e-05	-0.406632	0.082	0.24	1
ATP6V1H	6.16637e-05	0.414872	0.285	0.218	1
SH3PXD2A	6.24738e-05	-0.352317	0.057	0.2	1
ARL3	6.26074e-05	-0.358242	0.063	0.209	1
PI4K2A	6.26998e-05	-0.414714	0.057	0.2	1
BAZ1B	6.43304e-05	-0.317249	0.051	0.188	1
KRAS	6.50129e-05	-0.37254	0.076	0.228	1
S100A4	6.66134e-05	0.824647	0.835	0.689	1
XRN1	6.67987e-05	-0.296251	0.038	0.166	1
MBP	6.75054e-05	-0.251281	0.139	0.305	1
PSMB8	6.7789e-05	-0.541799	0.215	0.412	1
DAB2	6.80499e-05	-0.608456	0.684	0.683	1
ITGA4	6.93345e-05	-0.372435	0.127	0.302	1
HSPA4	6.9966e-05	-0.383646	0.114	0.283	1
IGSF6	7.03037e-05	-0.684461	0.443	0.612	1
EIF4G2	7.18803e-05	-0.611974	0.487	0.625	1
PSMC6	7.2068e-05	-0.400537	0.114	0.28	1
FOLR2	7.28367e-05	0.553636	0.62	0.422	1
AFF1	7.31501e-05	-0.251907	0.051	0.182	1
TALDO1	7.34295e-05	-0.602388	0.373	0.582	1
MAP3K2	7.40628e-05	-0.422147	0.177	0.366	1
ARL5B	7.42313e-05	0.557592	0.342	0.289	1
PYCARD	7.46425e-05	0.459332	0.551	0.406	1
ILK	7.48986e-05	-0.25806	0.139	0.308	1
RNASE6	7.53508e-05	0.470988	0.684	0.612	1
SF3A3	7.62968e-05	-0.312655	0.057	0.197	1
RAB1B	7.70643e-05	-0.344226	0.133	0.305	1
HSPA1A	7.71019e-05	1.14438	0.557	0.591	1
TPGS1	7.72906e-05	0.270959	0.127	0.025	1
CCNC	7.89163e-05	-0.293587	0.063	0.2	1
CD81	8.01751e-05	-0.731756	0.494	0.615	1
CACYBP	8.27418e-05	-0.585605	0.228	0.415	1
ALG13	8.27875e-05	0.484142	0.291	0.268	1
EIF2B3	8.29131e-05	-0.262628	0.019	0.126	1
LRRC58	8.42713e-05	-0.367048	0.089	0.246	1
SCML1	8.57194e-05	0.293264	0.158	0.169	1
COPS7A	8.61152e-05	-0.394527	0.076	0.222	1
P2RY13	8.64581e-05	-0.441616	0.127	0.298	1
FAM111A	8.69026e-05	-0.255273	0.038	0.16	1
MT2A	8.93179e-05	0.676829	0.437	0.252	1
EGFL7	8.93869e-05	0.529575	0.127	0.034	1
TXNL1	8.97992e-05	-0.503647	0.165	0.348	1
DICER1	8.98069e-05	-0.365903	0.12	0.289	1
HIP1	9.08513e-05	-0.259916	0.032	0.148	1
KLHL24	9.16143e-05	-0.355999	0.063	0.206	1
POGK	9.23413e-05	-0.322341	0.032	0.151	1
SET	9.28714e-05	-0.619869	0.316	0.52	1
HADHA	9.54337e-05	-0.304412	0.253	0.449	1
ATF4	9.85311e-05	0.541873	0.557	0.462	1
SLAMF7	9.85499e-05	-0.621669	0.171	0.354	1
TYW3	0.000100132	-0.278177	0.032	0.151	1
PSMC4	0.000101549	-0.320336	0.133	0.302	1
BAG3	0.000101558	0.417818	0.114	0.108	1
STOML2	0.000105606	-0.387742	0.108	0.268	1
DDX27	0.000105866	-0.287523	0.146	0.317	1
H2AFV	0.00010598	0.533952	0.475	0.345	1
NABP1	0.000107872	-0.306774	0.215	0.403	1
NAP1L4	0.000108786	-0.280809	0.076	0.225	1
GNAI3	0.000108904	-0.550035	0.247	0.437	1
POP5	0.000108958	-0.484904	0.076	0.225	1
RPL18	0.000109324	-0.542937	0.886	0.923	1
FAM204A	0.000110792	-0.274936	0.12	0.271	1
CCDC112	0.000110894	-0.252994	0.044	0.163	1
MIA3	0.000114683	-0.360811	0.07	0.212	1
CCDC25	0.000116006	-0.332119	0.038	0.157	1
PTAFR	0.000117328	-0.359186	0.158	0.335	1
XPO1	0.000117639	-0.293776	0.114	0.274	1
SCAF11	0.000118847	-0.462676	0.278	0.465	1
TLN1	0.000119422	-0.471756	0.291	0.492	1
PRPF4	0.000121621	-0.295138	0.044	0.172	1
RAB4B	0.000122081	0.319694	0.114	0.025	1
ANXA5	0.000124841	-0.493562	0.709	0.778	1
CPED1	0.000126881	-0.279789	0.076	0.218	1
CSK	0.000127207	-0.387282	0.12	0.286	1
MYO5A	0.00012772	-0.360791	0.177	0.36	1
CDC73	0.000130632	-0.313327	0.063	0.203	1
PARVG	0.00013138	-0.287945	0.114	0.274	1
INPP5D	0.000132602	-0.265866	0.171	0.348	1
DCAF5	0.000132624	-0.274462	0.019	0.123	1
PIM3	0.000132639	0.474103	0.424	0.308	1
ZNF207	0.000133409	-0.471071	0.228	0.418	1
INTS6	0.000133977	0.424232	0.158	0.182	1
2025-09-07	0.00013786	-0.493706	0.222	0.409	1
FABP1	0.000139411	0.392948	0.342	0.169	1
APP	0.000139527	0.444668	0.215	0.117	1
MRPS10	0.000140505	-0.469897	0.07	0.212	1
LAMP1	0.000140769	0.516076	0.551	0.446	1
NFKB1	0.000141066	0.685337	0.614	0.446	1
PCF11	0.000143074	0.252491	0.203	0.249	1
GAS6	0.000143298	0.498482	0.247	0.111	1
SP3	0.000144163	-0.271401	0.101	0.252	1
MRPL15	0.000145035	-0.341777	0.057	0.191	1
COPE	0.000145295	-0.597835	0.354	0.557	1
C1QB	0.000146261	0.311373	0.968	0.871	1
FCGR2B	0.000146536	0.69311	0.405	0.255	1
ACBD5	0.000147508	-0.472615	0.076	0.222	1
TDG	0.000148332	-0.282054	0.076	0.218	1
UBE2K	0.000148412	-0.373545	0.133	0.302	1
DNPH1	0.000150123	0.481406	0.367	0.225	1
NCKAP1L	0.000150924	-0.580046	0.335	0.523	1
TMIGD3	0.000152606	-0.875735	0.082	0.222	1
BDP1	0.000163204	-0.288953	0.108	0.262	1
CSRNP1	0.000163989	0.538972	0.494	0.375	1
EHD4	0.000164491	-0.264684	0.101	0.252	1
ARCN1	0.000165748	-0.29643	0.158	0.326	1
TSPYL2	0.000168569	0.471651	0.171	0.111	1
MXD4	0.000171374	-0.458676	0.076	0.215	1
CCDC59	0.000173089	-0.337103	0.146	0.314	1
P2RY6	0.000173208	-0.43412	0.12	0.283	1
VIM	0.000173745	0.285639	0.886	0.726	1
ARL1	0.000174016	-0.423118	0.082	0.228	1
TOR1AIP2	0.000178156	-0.350063	0.089	0.237	1
CAPG	0.000179256	-0.512447	0.361	0.56	1
UHMK1	0.000181862	-0.34553	0.127	0.286	1
BPTF	0.000184491	-0.281905	0.146	0.314	1
FKBP4	0.000184895	-0.359711	0.139	0.305	1
DOCK4	0.000188082	-0.253476	0.108	0.262	1
FGFR1	0.000188552	0.30702	0.127	0.126	1
CTTNBP2	0.000189032	-0.259557	0.051	0.175	1
EIF4E	0.000191142	0.620426	0.316	0.243	1
CLN6	0.000197763	0.266291	0.108	0.025	1
BUB3	0.000198759	-0.277245	0.082	0.225	1
DPP9	0.000199244	-0.476418	0.12	0.28	1
WDR45B	0.000199408	0.575707	0.456	0.32	1
FNDC3A	0.000200196	-0.351488	0.127	0.289	1
HLA-DRB1	0.000200887	-0.542439	0.924	0.945	1
RPL41	0.000200947	-0.411998	0.987	0.994	1
CNOT6L	0.000202279	-0.295553	0.057	0.188	1
LCP1	0.000208187	-0.48713	0.43	0.615	1
SF3B1	0.000209945	-0.44185	0.297	0.492	1
RPS7	0.000210398	-0.500938	0.892	0.932	1
NDUFA5	0.00021239	-0.415646	0.177	0.354	1
TIGAR	0.000220581	-0.315525	0.057	0.188	1
MZT2B	0.000221886	0.523353	0.323	0.182	1
GALNT6	0.000222487	-0.266053	0.057	0.188	1
MS4A4A	0.000226685	0.552892	0.652	0.505	1
SMC5	0.000229346	-0.297588	0.057	0.185	1
GCNT1	0.000232042	-0.258211	0.044	0.166	1
ARHGAP18	0.000232077	-0.414262	0.291	0.483	1
RAB5A	0.000233106	-0.290839	0.12	0.271	1
ACTG1	0.000233932	-0.427737	0.905	0.871	1
TNFAIP8L2	0.000234552	-0.344357	0.114	0.271	1
PSMB4	0.000235737	-0.455984	0.241	0.428	1
DYNLL1	0.000236192	-0.549283	0.69	0.763	1
CXCL16	0.000238184	0.416369	0.544	0.458	1
HINT2	0.000238313	0.354187	0.184	0.077	1
FOXN3	0.000245507	-0.357979	0.241	0.425	1
SRSF7	0.000248887	-0.49751	0.373	0.569	1
ERCC5	0.000249324	0.292987	0.108	0.028	1
FARSA	0.000255258	-0.297611	0.051	0.175	1
SF3B4	0.000257339	-0.363276	0.07	0.206	1
PCMTD1	0.000261432	-0.319708	0.076	0.212	1
PHAX	0.000262925	-0.323933	0.044	0.163	1
PARP1	0.000266319	-0.338048	0.184	0.354	1
TTC1	0.000266438	-0.405595	0.146	0.305	1
MT-ND5	0.000266924	0.28759	0.937	0.818	1
VPS8	0.000267017	-0.26399	0.025	0.129	1
SYK	0.000269223	-0.436478	0.253	0.44	1
ATP6V1F	0.000272285	-0.462404	0.563	0.748	1
EMB	0.000273818	0.484658	0.316	0.302	1
RPL30	0.000274323	-0.406482	0.968	0.957	1
PPP2R1A	0.000277036	-0.33099	0.177	0.345	1
ARPC5	0.0002779	-0.599626	0.557	0.698	1
RB1CC1	0.000278447	-0.340078	0.127	0.283	1
LCMT1	0.00028211	-0.290783	0.025	0.126	1
TAPBP	0.000283545	-0.550584	0.354	0.532	1
SEC13	0.000284365	-0.31076	0.158	0.32	1
EDEM3	0.000288231	-0.25001	0.063	0.194	1
MRPS18C	0.000294924	-0.604486	0.12	0.274	1
SP100	0.000298892	-0.48228	0.158	0.326	1
VDAC1	0.000300663	-0.691886	0.304	0.486	1
CHORDC1	0.000300741	-0.320251	0.095	0.237	1
C9orf16	0.000303678	0.407812	0.418	0.298	1
ADORA3	0.000306343	-0.332738	0.07	0.2	1
SS18	0.000312285	-0.258801	0.063	0.194	1
TIPRL	0.000315402	-0.343482	0.108	0.258	1
GADD45G	0.000317935	0.298785	0.108	0.025	1
GOLGB1	0.000319982	-0.335466	0.171	0.342	1
NR4A3	0.00033547	0.293435	0.639	0.452	1
PER1	0.000336822	-0.293094	0.184	0.348	1
HOMER1	0.000340763	0.432098	0.12	0.068	1
CHMP4B	0.000342417	0.571889	0.329	0.243	1
SASH1	0.000351302	-0.298263	0.158	0.323	1
PPP1R10	0.00035868	0.294856	0.285	0.308	1
TMEM147	0.000359103	0.393561	0.373	0.345	1
CALU	0.000360876	-0.482048	0.177	0.348	1
RPS27	0.000362311	-0.3308	1	0.978	1
WASF2	0.000365605	-0.343551	0.335	0.526	1
SRP72	0.000367891	-0.42987	0.203	0.375	1
UCP2	0.000368642	-0.655193	0.456	0.64	1
CDK11B	0.000377334	-0.279228	0.057	0.182	1
IPO9	0.000380261	-0.276135	0.019	0.114	1
FNIP2	0.000380588	0.44955	0.373	0.348	1
RNASE1	0.000383779	0.854215	0.741	0.585	1
MOB3A	0.000387995	-0.277445	0.171	0.332	1
ACTN4	0.0003915	-0.259717	0.146	0.302	1
SP110	0.000396019	-0.352185	0.063	0.191	1
FKBP5	0.000397308	-0.278744	0.063	0.188	1
CAPZA1	0.000398692	-0.352719	0.354	0.542	1
STAT2	0.000400946	-0.276056	0.152	0.308	1
APEX1	0.000408302	-0.522318	0.222	0.397	1
PLXNC1	0.000414875	-0.384733	0.171	0.338	1
ETS2	0.000415425	0.566452	0.424	0.342	1
AIP	0.00041546	-0.407803	0.152	0.314	1
TSC22D3	0.000418124	0.465651	0.513	0.449	1
NECAP2	0.000419386	-0.372795	0.196	0.366	1
CCRL2	0.000423156	0.477991	0.19	0.142	1
C7orf50	0.000424678	0.370098	0.272	0.132	1
MDM4	0.000426766	-0.268077	0.114	0.262	1
EIF3K	0.000427591	-0.672729	0.513	0.668	1
GTF3C6	0.000436515	-0.615957	0.234	0.409	1
CHN2	0.000437938	0.400016	0.127	0.052	1
PJA2	0.000438866	-0.376289	0.177	0.342	1
CYB5D1	0.000440321	0.515361	0.139	0.074	1
PSAP	0.000444406	0.340834	0.937	0.871	1
EIF3D	0.000445176	-0.443902	0.297	0.483	1
CAST	0.00044832	-0.281954	0.285	0.468	1
PRRC2C	0.000450758	-0.356106	0.329	0.517	1
TMEM165	0.00045299	0.288827	0.291	0.28	1
CNRIP1	0.000456132	0.395688	0.177	0.114	1
SLC15A3	0.000460146	-0.397184	0.272	0.455	1
RAB7A	0.000470477	0.423815	0.601	0.578	1
PDHA1	0.000470732	-0.447053	0.089	0.228	1
DSE	0.000471503	-0.402078	0.177	0.345	1
WAS	0.000474106	-0.311824	0.19	0.357	1
XRN2	0.000475893	-0.369121	0.19	0.36	1
NDUFC1	0.000478201	-0.570459	0.297	0.48	1
U2AF1	0.000479125	0.344651	0.158	0.055	1
HIPK3	0.000481029	-0.318493	0.12	0.268	1
SAV1	0.000489115	0.30548	0.127	0.126	1
RALBP1	0.000497958	-0.286681	0.114	0.262	1
BMS1	0.000499602	-0.262957	0.051	0.169	1
PCYT1A	0.000502491	-0.322413	0.051	0.169	1
ARL5A	0.000507723	0.405412	0.234	0.132	1
MTPN	0.000514339	-0.296993	0.285	0.465	1
FILIP1L	0.000515316	-0.469006	0.139	0.295	1
STAB1	0.000517569	0.295963	0.766	0.591	1
OCIAD1	0.000526	0.305963	0.291	0.314	1
RUVBL1	0.000527743	-0.250288	0.019	0.111	1
HERC1	0.000528786	-0.307376	0.114	0.262	1
CCND1	0.000528835	-0.356883	0.108	0.249	1
PDCD10	0.000531618	-0.461482	0.139	0.295	1
SORL1	0.000539432	-0.290903	0.095	0.234	1
CCDC170	0.000539708	-0.275341	0.032	0.135	1
VDAC3	0.000542862	-0.482495	0.133	0.286	1
S100B	0.00054418	-0.744114	0.063	0.178	1
TNRC6B	0.000556479	-0.274356	0.127	0.274	1
MPHOSPH8	0.000560584	-0.397317	0.177	0.342	1
NUCKS1	0.000563096	-0.618287	0.342	0.511	1
NFATC3	0.000563674	-0.265076	0.063	0.188	1
FAM120A	0.000570754	-0.287312	0.247	0.418	1
AOAH	0.000589254	-0.397634	0.253	0.431	1
LPIN2	0.000593064	-0.353552	0.063	0.188	1
PSMD12	0.000597199	-0.406777	0.101	0.243	1
RPS21	0.000599238	-0.47982	0.842	0.902	1
IL1RN	0.000603967	0.577886	0.247	0.154	1
EEF1B2	0.000604801	-0.668723	0.747	0.825	1
TRIM33	0.000613681	-0.253963	0.07	0.194	1
APOBEC3G	0.000616309	-0.392817	0.038	0.145	1
C1D	0.00061874	-0.481145	0.127	0.277	1
FCGR2A	0.000619172	0.458174	0.646	0.52	1
STX7	0.000620749	-0.26679	0.19	0.348	1
IFI16	0.000623399	-0.444232	0.278	0.458	1
DDX3Y	0.000628028	-0.300952	0.165	0.311	1
CD74	0.000639092	0.315127	1	0.951	1
PSMA3	0.000644384	-0.532283	0.19	0.354	1
RFC2	0.000646655	-0.302019	0.057	0.175	1
CCDC107	0.000646898	0.325024	0.285	0.148	1
TMOD3	0.00064728	-0.339718	0.165	0.323	1
APLP2	0.000656249	0.5412	0.658	0.538	1
GYPC	0.00065804	0.557665	0.405	0.338	1
ZMAT2	0.000665968	-0.272346	0.165	0.32	1
ESF1	0.000674725	-0.350686	0.095	0.228	1
GABARAP	0.000688506	0.409469	0.215	0.111	1
IGF1	0.000694805	-0.591191	0.437	0.56	1
NFKB2	0.000694844	0.285641	0.234	0.268	1
FGD2	0.000696237	-0.456822	0.12	0.265	1
PLK3	0.000709093	0.458055	0.304	0.222	1
CCDC85B	0.00072753	0.332871	0.323	0.169	1
CFAP36	0.000736083	-0.287288	0.019	0.108	1
PGM2	0.000739374	-0.272454	0.057	0.175	1
PRELID1	0.000744558	0.406569	0.43	0.338	1
PPP6R1	0.000745822	-0.422594	0.082	0.212	1
EMILIN2	0.000749128	-0.274808	0.196	0.36	1
VMO1	0.0007557	0.442926	0.297	0.24	1
PRDM2	0.000759542	-0.255367	0.101	0.237	1
SERPINF1	0.000761686	-0.640062	0.291	0.468	1
CAMTA1	0.000768485	0.493738	0.348	0.243	1
HDHD2	0.000776596	-0.25797	0.019	0.108	1
PSMB9	0.000776731	-0.631144	0.209	0.372	1
METTL2B	0.000777473	-0.355828	0.019	0.108	1
OSBPL1A	0.000781914	-0.297548	0.127	0.274	1
LYN	0.000782238	-0.327219	0.285	0.462	1
ZFAND5	0.000783133	0.439215	0.557	0.474	1
IKZF1	0.000784834	-0.299808	0.101	0.24	1
TCF25	0.000790966	-0.434263	0.354	0.535	1
LCOR	0.000795724	-0.256173	0.082	0.212	1
SLIRP	0.000799825	-0.622508	0.285	0.462	1
MYSM1	0.00080496	-0.255274	0.025	0.12	1
ENO1	0.000810815	-0.461284	0.519	0.695	1
MRPL21	0.000813574	-0.371388	0.127	0.274	1
CALM3	0.000815969	0.465777	0.348	0.311	1
TOMM5	0.000821907	-0.299161	0.101	0.237	1
RAP2B	0.000826497	-0.384264	0.209	0.375	1
JMY	0.000826598	0.642917	0.266	0.191	1
SERBP1	0.000828265	-0.600428	0.405	0.578	1
DDX46	0.000831051	-0.279059	0.266	0.428	1
SMPDL3A	0.000835801	0.35346	0.184	0.142	1
ZC3HAV1	0.000842034	0.489324	0.399	0.329	1
NCL	0.000849686	-0.73209	0.487	0.609	1
CYC1	0.000851895	0.408725	0.272	0.209	1
PRKD3	0.00085949	-0.252604	0.051	0.16	1
YIPF4	0.000859839	-0.311727	0.12	0.265	1
RPL21	0.000862839	0.281753	0.987	0.963	1
LINC00996	0.000868901	-0.307062	0.082	0.209	1
YWHAE	0.000871354	-0.525222	0.43	0.609	1
ATP6V1A	0.000881436	-0.413935	0.184	0.345	1
PLEKHG2	0.000900744	0.315901	0.127	0.105	1
TRIB1	0.000927773	0.395199	0.209	0.194	1
POLR2A	0.000929592	-0.259176	0.171	0.326	1
SZRD1	0.000930216	-0.2874	0.12	0.255	1
HSD17B11	0.000939459	0.406312	0.285	0.222	1
WIPF1	0.000941168	-0.400705	0.316	0.492	1
COPS5	0.000942345	-0.325149	0.108	0.246	1
RASSF2	0.000942485	-0.315485	0.247	0.415	1
PTBP1	0.000942576	-0.29732	0.19	0.348	1
CLINT1	0.000945115	-0.372006	0.133	0.28	1
VASH1	0.000952732	-0.414991	0.133	0.28	1
GUCA2A	0.000957787	0.377574	0.139	0.049	1
RAPGEF1	0.000968292	-0.369496	0.234	0.403	1
ZFHX3	0.000970111	-0.322896	0.228	0.388	1
UQCC2	0.000971789	-0.337293	0.184	0.342	1
NFIC	0.000973146	-0.35302	0.158	0.311	1
ABHD2	0.000973466	-0.295124	0.133	0.277	1
DAZAP2	0.000984932	0.35668	0.582	0.569	1
IFI27	0.000997498	0.48859	0.177	0.065	1
EPHB2	0.00099891	-0.272675	0.057	0.172	1
UCHL5	0.00100365	-0.274228	0.057	0.169	1
ARPC1A	0.00100464	-0.482274	0.127	0.271	1
RPS4Y1	0.00101144	-0.428081	0.222	0.382	1
MPEG1	0.00101782	-0.46991	0.608	0.677	1
ARMCX1	0.00101909	0.347367	0.196	0.188	1
RPL19	0.0010253	-0.354772	0.981	0.969	1
SMIM3	0.00102551	0.399129	0.278	0.175	1
AGO2	0.00104268	0.340374	0.196	0.222	1
SPTY2D1	0.00104604	-0.320542	0.146	0.295	1
ZC3H15	0.0010506	-0.266643	0.234	0.394	1
FAM98B	0.00107915	-0.342285	0.044	0.151	1
ZNF638	0.00108145	-0.264259	0.089	0.218	1
CYB5R3	0.0010963	-0.347871	0.158	0.311	1
AVPI1	0.00109774	0.385396	0.253	0.163	1
LSM10	0.00109834	-0.414043	0.171	0.326	1
DCTN3	0.00111649	-0.553416	0.184	0.342	1
ERCC3	0.00112293	-0.255574	0.025	0.117	1
NSA2	0.00113889	-0.511161	0.247	0.415	1
SCRN1	0.00114178	-0.298004	0.025	0.114	1
TGFBR1	0.00114464	-0.282381	0.139	0.286	1
SDF4	0.00115053	0.3838	0.234	0.126	1
SRSF2	0.00116435	0.329097	0.519	0.483	1
PNISR	0.00117195	-0.266814	0.215	0.378	1
ARPC2	0.00117486	-0.372691	0.772	0.791	1
IGBP1	0.00118435	-0.322745	0.152	0.298	1
NAF1	0.00119856	0.346433	0.152	0.068	1
TMA16	0.00122277	-0.370029	0.051	0.16	1
C6orf48	0.00123468	0.371576	0.386	0.262	1
LGALS8	0.00124155	-0.255794	0.095	0.225	1
RPL36	0.00124348	-0.309342	0.956	0.942	1
PPIP5K2	0.00125053	-0.344225	0.108	0.243	1
TLR7	0.00125084	-0.300539	0.089	0.215	1
SRP54	0.00125653	-0.404204	0.108	0.243	1
PSMD13	0.00127048	-0.468778	0.177	0.332	1
HTT	0.00128267	-0.324278	0.089	0.215	1
ARHGDIA	0.00128824	-0.298384	0.392	0.563	1
MAP3K13	0.0012967	-0.463806	0.184	0.338	1
GPI	0.00130139	-0.319333	0.127	0.268	1
RAB9A	0.00132334	-0.558876	0.19	0.342	1
TMUB1	0.00132802	0.266	0.133	0.043	1
TOP1	0.0013531	0.304434	0.329	0.345	1
YBX3	0.0013552	0.439756	0.62	0.468	1
TYK2	0.00136574	-0.321345	0.07	0.188	1
FNIP1	0.001368	0.350941	0.259	0.203	1
HCLS1	0.0013717	-0.333938	0.373	0.548	1
SLC40A1	0.00142625	-0.491181	0.766	0.785	1
GTF3C3	0.00143607	-0.259201	0.019	0.102	1
IWS1	0.00143773	-0.369466	0.07	0.188	1
MRPS23	0.00145102	-0.433671	0.07	0.188	1
RRBP1	0.00145379	-0.340888	0.165	0.314	1
ABT1	0.00147369	-0.270187	0.044	0.148	1
SETD7	0.00148203	-0.290831	0.044	0.148	1
NR4A1	0.00150371	0.477818	0.538	0.391	1
DNAJA4	0.00150642	0.328975	0.108	0.092	1
TSC22D1	0.00156578	0.523395	0.234	0.126	1
TUBA1A	0.00160372	-0.641943	0.272	0.375	1
TMEM70	0.00161639	0.278636	0.234	0.166	1
FDX1	0.00163603	0.390022	0.266	0.154	1
EREG	0.00168468	0.868169	0.19	0.083	1
RALY	0.00168786	0.333222	0.278	0.185	1
CCR1	0.00169463	-0.27908	0.146	0.28	1
TAX1BP1	0.00170745	-0.271753	0.31	0.477	1
SKAP2	0.00171259	-0.333017	0.304	0.471	1
CCT4	0.00172994	-0.405605	0.234	0.394	1
CASP4	0.001739	-0.405148	0.196	0.351	1
ROCK1	0.00174112	-0.298372	0.259	0.422	1
LNPEP	0.00174187	-0.25841	0.082	0.2	1
S100A6	0.00175885	0.601905	0.772	0.686	1
XAF1	0.00176917	-0.25916	0.07	0.185	1
ATP6V0A1	0.00179857	-0.289681	0.133	0.271	1
CMPK1	0.00180424	0.280097	0.297	0.302	1
FGD4	0.00180589	-0.253301	0.07	0.185	1
PTPRE	0.00180934	-0.324664	0.373	0.545	1
ADIPOR1	0.00180972	0.350818	0.316	0.295	1
FCGR3A	0.00183154	0.41143	0.386	0.277	1
EGR2	0.00184708	0.555974	0.171	0.095	1
BORCS7	0.00186091	-0.280502	0.177	0.323	1
DOCK2	0.00186303	-0.287291	0.259	0.415	1
PLEKHB2	0.00188126	-0.347109	0.304	0.471	1
PTPRC	0.00189566	-0.57031	0.43	0.572	1
TUBA1B	0.00189951	-0.433568	0.734	0.794	1
CCNDBP1	0.0019184	-0.338657	0.108	0.237	1
FOXO1	0.00192322	-0.261098	0.114	0.243	1
BMP2K	0.00194939	-0.377009	0.171	0.314	1
QDPR	0.00195843	0.325861	0.165	0.095	1
SKIL	0.00196281	-0.435735	0.259	0.422	1
COPZ1	0.00199481	-0.29629	0.209	0.36	1
TNFRSF1B	0.00200767	-0.545537	0.43	0.532	1
SERINC5	0.00202337	0.41247	0.291	0.249	1
NDUFS7	0.00203282	0.415247	0.525	0.418	1
PMAIP1	0.00205515	0.651433	0.234	0.225	1
PPIF	0.00205886	0.44135	0.411	0.375	1
LPAR6	0.00206718	-0.366834	0.234	0.391	1
C2	0.00207991	-0.747138	0.222	0.375	1
RAB8B	0.00209881	-0.385524	0.158	0.302	1
MYH9	0.0021279	-0.336254	0.291	0.452	1
MAPK1IP1L	0.00212881	-0.367893	0.209	0.363	1
PSMC1	0.00212982	-0.486084	0.203	0.354	1
ILF2	0.00215928	-0.363204	0.209	0.363	1
DDX21	0.00217224	-0.468368	0.342	0.505	1
ACSL3	0.0021751	0.279103	0.209	0.225	1
OSBP	0.00218377	-0.286716	0.051	0.154	1
PARK7	0.00220176	-0.672367	0.5	0.637	1
TPM1	0.00223424	0.317308	0.139	0.098	1
PPP1R7	0.00226675	-0.51693	0.114	0.243	1
AP2M1	0.0022721	-0.372582	0.392	0.56	1
IFT20	0.00227241	-0.407348	0.12	0.252	1
GPBP1L1	0.00228313	-0.357554	0.089	0.209	1
EMC2	0.00229786	-0.298482	0.057	0.163	1
ADGRE5	0.00230276	-0.408832	0.215	0.369	1
SURF1	0.00231631	0.397098	0.259	0.16	1
ATRAID	0.0023247	0.27459	0.367	0.357	1
EIF4A1	0.00232793	-0.492946	0.323	0.486	1
ATP6V0D2	0.00234778	-0.634896	0.089	0.203	1
LATS2	0.0023821	0.324034	0.12	0.114	1
AIF1	0.00239962	-0.432516	0.924	0.957	1
EZR	0.00241606	-0.281496	0.595	0.526	1
BRAF	0.00241848	-0.2658	0.089	0.209	1
DNAJC8	0.00247147	-0.420788	0.31	0.474	1
NKAP	0.00248375	-0.261125	0.076	0.191	1
HLA-E	0.00250339	-0.332608	0.81	0.785	1
LSM8	0.00251741	-0.39561	0.184	0.329	1
NAA60	0.00251972	-0.375412	0.057	0.16	1
BACH1	0.00253081	-0.313635	0.19	0.338	1
AP2S1	0.00256126	-0.524855	0.658	0.757	1
KIAA0930	0.00257827	-0.396521	0.215	0.366	1
SNRPB2	0.00262328	-0.390905	0.209	0.357	1
PIGP	0.00264644	0.460295	0.222	0.169	1
VPS26A	0.00267828	-0.310793	0.196	0.338	1
HACD4	0.0026805	0.265004	0.266	0.277	1
HDGF	0.0026969	-0.269402	0.139	0.271	1
PRMT9	0.00272392	0.593135	0.373	0.271	1
CYTIP	0.00273149	-0.295392	0.127	0.258	1
TCEA1	0.00273219	-0.311746	0.171	0.314	1
PNP	0.00276811	0.563537	0.234	0.197	1
TRMT1	0.00277298	0.367242	0.203	0.185	1
PLEKHO1	0.00287868	-0.394397	0.316	0.477	1
EPB41L2	0.0029054	-0.252172	0.165	0.302	1
POLD2	0.00294364	-0.288962	0.051	0.151	1
TGOLN2	0.00295042	-0.4689	0.323	0.48	1
KDELR1	0.00299071	-0.420915	0.253	0.409	1
MT-CYB	0.00301205	-0.380472	0.968	0.948	1
AP3B1	0.00304871	-0.295188	0.133	0.265	1
SMIM15	0.00306658	-0.31793	0.108	0.231	1
GNPDA1	0.00307274	-0.61502	0.285	0.44	1
PRKRA	0.00307954	0.268036	0.139	0.154	1
PTCD3	0.00309246	-0.252459	0.038	0.129	1
SETD3	0.00310225	-0.255532	0.076	0.188	1
GNB1	0.00313928	-0.436452	0.316	0.474	1
LDLR	0.00320088	-0.421471	0.177	0.32	1
NBN	0.00321358	-0.266724	0.082	0.197	1
COMT	0.0032179	0.346604	0.487	0.397	1
DNAJB14	0.00322116	-0.292447	0.108	0.231	1
HSD17B4	0.00324682	-0.289718	0.152	0.283	1
ZFP36L1	0.00325465	-0.656657	0.639	0.658	1
RHOG	0.00339815	-0.461693	0.418	0.578	1
CRIP1	0.00343093	-0.525923	0.228	0.378	1
NDUFB4	0.00347122	-0.567295	0.373	0.529	1
MBNL1	0.00348137	-0.391712	0.373	0.532	1
C1orf122	0.00348276	0.371376	0.19	0.114	1
IMMT	0.00348724	-0.337715	0.133	0.255	1
UQCRC2	0.00351981	-0.410179	0.259	0.412	1
MT-CO3	0.00353127	-0.292317	1	0.982	1
FKBP1A	0.00353275	0.332574	0.589	0.514	1
MRPS36	0.00353954	-0.2806	0.158	0.292	1
COA5	0.00354412	-0.474046	0.082	0.194	1
LPXN	0.00355316	0.309115	0.316	0.302	1
NRBF2	0.00355823	-0.436692	0.127	0.255	1
OSTF1	0.00356703	-0.404192	0.392	0.554	1
AP1S2	0.00357403	0.398492	0.386	0.311	1
NDUFS3	0.00360046	-0.334048	0.133	0.262	1
NEU1	0.00360308	0.494831	0.348	0.308	1
ZEB2	0.00361072	-0.485353	0.462	0.542	1
HSPD1	0.00361868	-0.426218	0.405	0.566	1
RPL23	0.00364026	0.253031	0.899	0.846	1
RPN2	0.00365216	-0.377788	0.38	0.542	1
LDHB	0.00365801	-0.563442	0.348	0.505	1
EMC6	0.00369803	0.313776	0.158	0.108	1
NSL1	0.00371684	-0.26483	0.12	0.234	1
CLPTM1L	0.00371727	-0.30654	0.07	0.175	1
HERPUD1	0.00372401	0.577822	0.658	0.557	1
PSMB6	0.00375161	-0.485883	0.316	0.474	1
MYADM	0.00375568	0.505237	0.443	0.394	1
FIP1L1	0.00379147	-0.361082	0.063	0.166	1
EXOSC8	0.00382513	-0.40953	0.044	0.135	1
ATG5	0.00388437	-0.252035	0.051	0.148	1
SEC62	0.00390549	-0.351765	0.392	0.551	1
CCT7	0.00390966	-0.413214	0.19	0.332	1
ACOT13	0.00392263	-0.471087	0.076	0.185	1
ACTR1A	0.00393899	-0.30432	0.114	0.237	1
MT1E	0.00394604	0.259451	0.139	0.049	1
LAPTM5	0.00400155	-0.385648	0.741	0.785	1
CYB561A3	0.00402111	-0.562943	0.215	0.338	1
JAML	0.00405574	-0.381568	0.43	0.591	1
THBD	0.00405751	0.59021	0.316	0.237	1
C1orf123	0.00414053	-0.281408	0.114	0.231	1
ATP1B1	0.00415576	0.390211	0.468	0.375	1
MRPL22	0.00421163	-0.465263	0.089	0.2	1
RNH1	0.00421702	-0.403214	0.329	0.486	1
GHITM	0.0042529	-0.46938	0.304	0.458	1
TACC1	0.00427597	-0.32116	0.342	0.498	1
RNPEP	0.00430471	-0.307665	0.196	0.338	1
ARL6IP1	0.00435783	0.394901	0.576	0.511	1
YWHAQ	0.00435887	0.320499	0.297	0.268	1
LRPAP1	0.00436262	-0.474363	0.272	0.425	1
RASGRP3	0.00438488	0.3555	0.253	0.178	1
TMEM109	0.004396	-0.291858	0.108	0.228	1
UBE2D3	0.00443032	0.288455	0.677	0.606	1
VEGFA	0.00443649	0.524091	0.475	0.378	1
ATG4C	0.00446401	-0.256082	0.089	0.197	1
RBM8A	0.00449618	-0.259271	0.335	0.483	1
RASSF4	0.00456997	-0.343957	0.228	0.372	1
PLA2G15	0.00458971	-0.417686	0.082	0.191	1
POLE3	0.00459447	-0.458468	0.101	0.218	1
CHPT1	0.00466111	0.370283	0.228	0.16	1
DTNBP1	0.00472347	-0.265164	0.044	0.135	1
ROMO1	0.00482595	-0.511086	0.31	0.465	1
IFT74	0.00486121	-0.326212	0.032	0.114	1
GDI2	0.00488068	-0.39062	0.418	0.575	1
TTC37	0.00491844	-0.345581	0.095	0.209	1
RAN	0.00494484	-0.39101	0.418	0.575	1
ITPA	0.0049629	-0.343964	0.165	0.298	1
DSTN	0.00504107	-0.437183	0.316	0.471	1
STX8	0.00509063	-0.268636	0.158	0.286	1
GSTO1	0.00510065	-0.563154	0.437	0.588	1
FAM192A	0.00513482	-0.276808	0.089	0.2	1
PGAM1	0.00514692	-0.29644	0.266	0.409	1
PBDC1	0.00520909	-0.263119	0.139	0.262	1
RABGGTB	0.00524079	0.314321	0.19	0.135	1
BTF3L4	0.00527869	-0.594916	0.209	0.345	1
NCF1	0.00530267	0.357058	0.411	0.305	1
BAG1	0.00534899	0.379939	0.323	0.265	1
MAML1	0.00534961	0.261236	0.101	0.083	1
QKI	0.00535642	-0.40459	0.38	0.535	1
TMEM134	0.00536957	0.259855	0.203	0.095	1
GPR34	0.00538025	0.268779	0.43	0.372	1
COX5A	0.00539342	0.32567	0.424	0.357	1
CASP1	0.00545253	-0.342904	0.278	0.425	1
AKR1A1	0.00545711	-0.554294	0.418	0.572	1
SNRPC	0.00546055	-0.30906	0.215	0.354	1
PHB	0.00555581	-0.440264	0.215	0.354	1
TRAPPC2L	0.00556308	-0.255674	0.215	0.354	1
GABPB1	0.0055867	0.288743	0.114	0.071	1
SARS	0.00562722	-0.392099	0.127	0.249	1
CLK1	0.00568773	0.364716	0.392	0.345	1
TMED3	0.00575804	0.253867	0.177	0.185	1
BIN2	0.00577451	-0.27732	0.139	0.265	1
BEST1	0.00581024	0.302121	0.139	0.074	1
TRADD	0.00581952	0.346121	0.133	0.08	1
LSM4	0.00582623	0.323689	0.323	0.24	1
GCA	0.00588116	-0.353165	0.139	0.265	1
CAPN1	0.00590509	-0.287846	0.101	0.215	1
M6PR	0.00595151	-0.377146	0.437	0.591	1
RAB11FIP1	0.00595714	-0.268265	0.19	0.326	1
RUFY1	0.00609472	-0.300696	0.095	0.206	1
TCF4	0.00609596	-0.32044	0.241	0.375	1
RBBP6	0.00623994	0.335952	0.291	0.246	1
MSN	0.00630714	-0.418548	0.38	0.526	1
AP2A2	0.00631086	-0.263459	0.234	0.375	1
RCAN1	0.0063863	0.591915	0.19	0.117	1
GMPR2	0.00639157	-0.276828	0.089	0.194	1
AAED1	0.00647613	0.371998	0.266	0.175	1
ZNF280D	0.00648766	0.262197	0.108	0.083	1
PTPN2	0.00650291	-0.309961	0.139	0.262	1
WBP11	0.00651137	-0.259019	0.19	0.323	1
AREG	0.0065432	0.671134	0.259	0.169	1
TXNDC17	0.00665024	-0.482069	0.297	0.446	1
ACTR2	0.00669934	-0.392647	0.614	0.662	1
NFKBIB	0.00674555	0.270649	0.152	0.102	1
IFT27	0.00683498	0.308574	0.101	0.08	1
SF3B5	0.00686347	-0.446243	0.411	0.563	1
MAP2K2	0.00698921	0.342236	0.158	0.111	1
ODF3B	0.00704287	0.315624	0.152	0.074	1
COX14	0.00708576	-0.442085	0.342	0.492	1
GNA12	0.00711483	-0.362839	0.146	0.262	1
BRMS1	0.0072269	-0.312409	0.101	0.212	1
NDUFA6	0.00722752	-0.40317	0.329	0.477	1
TUSC2	0.00724194	0.25787	0.152	0.068	1
RPL11	0.0072912	-0.334519	0.968	0.951	1
HINT1	0.00732829	-0.625925	0.658	0.748	1
NDUFA8	0.00739064	-0.280375	0.133	0.252	1
DCTN2	0.00740312	-0.256353	0.127	0.24	1
USP16	0.00742179	0.262574	0.297	0.274	1
SON	0.0074271	-0.480082	0.456	0.56	1
FCER1A	0.00743384	-0.745342	0.044	0.129	1
FAM210A	0.00744509	0.318891	0.203	0.138	1
STK32C	0.00745295	-0.255938	0.063	0.157	1
TCEAL4	0.00752617	-0.313415	0.215	0.348	1
HSPA5	0.0077699	-0.469625	0.5	0.591	1
SLC37A2	0.00779085	-0.270663	0.076	0.175	1
RGL1	0.00781504	-0.277891	0.247	0.375	1
ANXA2	0.00784023	-0.470687	0.614	0.714	1
CTNNBL1	0.00785234	-0.282576	0.127	0.243	1
RAB11A	0.00785898	-0.282387	0.177	0.305	1
SIGLEC10	0.00786749	-0.33398	0.127	0.243	1
UCHL3	0.00789492	-0.333169	0.076	0.175	1
NCOR2	0.00792312	-0.277146	0.114	0.228	1
IDH1	0.00796947	-0.432412	0.228	0.366	1
ETFB	0.00811237	-0.49415	0.297	0.443	1
WDR33	0.00812123	-0.26042	0.108	0.218	1
GAPDH	0.00822354	-0.408152	0.797	0.877	1
RPF1	0.00834724	-0.305889	0.044	0.129	1
ETFA	0.00837733	-0.414376	0.184	0.314	1
CSDE1	0.00838156	-0.427202	0.487	0.625	1
SPPL2A	0.00841734	0.311856	0.31	0.271	1
CYFIP1	0.00847309	-0.451668	0.323	0.468	1
ATOX1	0.00853944	-0.690926	0.595	0.732	1
TMED7	0.00855048	0.25284	0.19	0.175	1
DAZAP1	0.00858552	0.270375	0.139	0.172	1
THEMIS2	0.00858986	-0.425978	0.342	0.489	1
TWF2	0.00860268	-0.497406	0.241	0.375	1
RBP1	0.00885617	-0.474221	0.076	0.175	1
TCP1	0.00886654	-0.283827	0.19	0.32	1
PIM1	0.00888901	0.397207	0.158	0.092	1
METAP2	0.00889311	-0.347133	0.222	0.357	1
MRPL47	0.00892725	-0.264392	0.139	0.258	1
MAP2K3	0.00900951	0.34605	0.38	0.382	1
METTL9	0.00909726	0.282575	0.209	0.209	1
EMC3	0.00919918	-0.305253	0.152	0.274	1
MMADHC	0.00933386	-0.323239	0.152	0.274	1
NDUFB1	0.00940787	-0.342714	0.462	0.609	1
GGA2	0.00945557	-0.318819	0.165	0.289	1
PNPLA8	0.00948189	0.250021	0.329	0.326	1
SLC25A19	0.00950115	0.299289	0.247	0.237	1
EIF3L	0.00952907	-0.501343	0.437	0.569	1
PSMD14	0.00957484	-0.314955	0.089	0.191	1
MORF4L1	0.00958621	-0.468098	0.481	0.603	1
NAA20	0.00959012	-0.401309	0.196	0.326	1
C1QC	0.00970413	0.262884	0.924	0.858	1
EIF5B	0.00971759	-0.387695	0.234	0.366	1
HMGN1	0.00976289	0.300245	0.443	0.335	1
NDUFA1	0.00978039	-0.449974	0.551	0.674	1
COPS4	0.0098674	-0.250374	0.082	0.182	1
SNRPD3	0.00987219	-0.31289	0.259	0.397	1
AGPAT5	0.0101345	-0.332592	0.063	0.154	1
ACVRL1	0.010167	-0.27686	0.076	0.172	1
EIF3J	0.0102896	-0.294723	0.215	0.342	1
PPIE	0.0103407	-0.253676	0.076	0.172	1
RNF187	0.0104628	0.256635	0.196	0.132	1
IL6	0.0105186	0.411777	0.12	0.065	1
TIMM10	0.010602	-0.323711	0.152	0.271	1
YWHAB	0.0106835	-0.448141	0.544	0.634	1
CTNNBIP1	0.010727	0.265617	0.184	0.117	1
PEX2	0.0108676	-0.294247	0.057	0.145	1
SS18L2	0.0108783	-0.34997	0.095	0.197	1
TP53I3	0.0109456	-0.256289	0.044	0.126	1
IAH1	0.0109789	0.255965	0.259	0.246	1
MOSPD2	0.0110154	-0.294606	0.082	0.182	1
CHD2	0.0110181	-0.269397	0.241	0.375	1
CNDP2	0.0110229	-0.488302	0.291	0.431	1
ATP13A3	0.0110287	0.274723	0.354	0.345	1
MEA1	0.0110322	-0.271953	0.133	0.246	1
IMP3	0.0111521	0.313177	0.203	0.132	1
DDX18	0.0111775	0.262164	0.367	0.415	1
TFDP2	0.0112695	0.317485	0.152	0.098	1
EIF5A	0.0113685	-0.371174	0.285	0.422	1
POLR3K	0.0113814	-0.314262	0.076	0.172	1
MTIF3	0.0115364	-0.262023	0.127	0.234	1
SERPINB1	0.0115588	-0.506816	0.38	0.511	1
IER3IP1	0.0116275	-0.260291	0.133	0.24	1
HLA-DPB1	0.011685	-0.264977	0.943	0.988	1
ZFAS1	0.0117796	0.292985	0.665	0.566	1
DPP7	0.0118014	0.291073	0.513	0.462	1
LIMS1	0.0118496	-0.510394	0.437	0.578	1
PSMA4	0.011878	-0.612499	0.31	0.434	1
TSTD1	0.0119449	-0.430589	0.12	0.231	1
CAPZB	0.0120725	-0.45309	0.671	0.766	1
SLC22A18	0.0120792	0.256209	0.133	0.129	1
ODC1	0.0120894	0.280137	0.139	0.083	1
EIF4H	0.0121764	-0.300584	0.291	0.428	1
SSBP1	0.0122691	-0.279572	0.297	0.431	1
PFDN4	0.0122914	0.261728	0.196	0.212	1
PSMG2	0.0122964	-0.254682	0.228	0.354	1
CPVL	0.0123037	-0.568901	0.576	0.64	1
SH3BP5	0.0124262	-0.30885	0.253	0.388	1
C1orf56	0.0125038	0.36621	0.127	0.098	1
RPS26	0.0125134	-0.411601	0.823	0.822	1
PLXDC2	0.0126219	-0.253368	0.228	0.357	1
STX4	0.013128	0.291827	0.367	0.335	1
MTSS1	0.0134076	0.31921	0.127	0.123	1
GSTP1	0.0134276	-0.498778	0.715	0.809	1
BHLHE40	0.0135647	0.358846	0.348	0.289	1
VPS28	0.0135776	-0.487963	0.392	0.529	1
SF3B6	0.0136776	-0.521179	0.291	0.428	1
PSMB1	0.0137347	-0.460297	0.443	0.585	1
MDH2	0.0137877	-0.426257	0.266	0.4	1
EHD1	0.0139355	0.418712	0.215	0.169	1
PHB2	0.0139904	-0.344331	0.228	0.354	1
PABPC4	0.0141845	0.394133	0.532	0.449	1
USF2	0.0142581	-0.377315	0.177	0.292	1
YWHAG	0.0143258	-0.290161	0.241	0.369	1
RAD51C	0.0143936	-0.253784	0.051	0.132	1
PLD3	0.0143988	0.272192	0.671	0.585	1
ATP1B3	0.0148358	0.361311	0.646	0.526	1
HNRNPF	0.0148648	-0.295919	0.386	0.526	1
RBM39	0.0148772	0.3741	0.62	0.526	1
R3HCC1	0.0149963	-0.268542	0.044	0.12	1
MRPL35	0.0150917	-0.286761	0.057	0.142	1
SEC23B	0.015244	-0.348605	0.146	0.258	1
IL1A	0.0152767	0.413333	0.114	0.058	1
MRPL20	0.0153175	-0.376622	0.323	0.458	1
ITGAE	0.0153215	-0.294843	0.133	0.243	1
RGS19	0.0154955	-0.540354	0.177	0.289	1
RPL29	0.0155254	-0.372732	0.924	0.938	1
RPL28	0.0156654	-0.278897	0.987	0.975	1
EID1	0.0160352	-0.3918	0.443	0.582	1
MRPS7	0.016076	-0.277159	0.177	0.292	1
MMD	0.0161611	-0.342434	0.12	0.225	1
BAK1	0.016269	-0.318265	0.089	0.185	1
ZNF428	0.016462	0.25369	0.177	0.092	1
AGPAT2	0.0164702	0.277231	0.228	0.142	1
PDAP1	0.0166099	-0.326468	0.158	0.271	1
UBE2F	0.0167283	0.30118	0.203	0.163	1
MIR4435-2HG	0.0168684	0.256468	0.184	0.154	1
CD14	0.0170761	0.361198	0.728	0.603	1
FUS	0.0170864	0.299676	0.608	0.523	1
EVI2B	0.0172462	0.274774	0.43	0.382	1
GPX4	0.0174972	-0.391027	0.671	0.791	1
PPA1	0.0175526	-0.619751	0.228	0.348	1
SDHC	0.017727	-0.271944	0.241	0.366	1
HADHB	0.0178727	-0.37467	0.234	0.36	1
ZNF524	0.0179048	0.278955	0.139	0.062	1
SLTM	0.0179344	-0.320415	0.196	0.317	1
PPIB	0.0179995	-0.423211	0.5	0.631	1
NARS	0.0183625	-0.450398	0.203	0.323	1
ALDH1A1	0.0184498	-0.711809	0.266	0.36	1
FCGR1A	0.0184736	0.294736	0.184	0.111	1
IL18BP	0.018528	-0.323667	0.241	0.366	1
SNHG12	0.0191012	0.303446	0.146	0.126	1
HAX1	0.0192439	-0.285915	0.146	0.255	1
ACAA2	0.0193805	-0.415716	0.139	0.246	1
FSCN1	0.0195208	-0.300028	0.038	0.108	1
ATF7IP2	0.0195519	0.269927	0.108	0.065	1
CXCL1	0.0196169	0.685679	0.228	0.126	1
CORO1A	0.019728	-0.590688	0.316	0.428	1
SNRPD1	0.019825	-0.28873	0.253	0.372	1
CLN8	0.0199508	-0.401664	0.297	0.406	1
SCCPDH	0.019999	-0.292566	0.038	0.105	1
IL2RG	0.0200798	-0.258539	0.089	0.182	1
CHURC1	0.0201491	-0.327228	0.234	0.357	1
KRIT1	0.0203328	-0.270538	0.057	0.135	1
EIF3M	0.0203437	-0.34725	0.278	0.406	1
GTF2F1	0.0203611	-0.270333	0.108	0.206	1
KLF2	0.0204941	0.329676	0.253	0.215	1
MARCKS	0.0205075	-0.368145	0.69	0.698	1
LAGE3	0.020513	0.300541	0.215	0.151	1
TMEM14B	0.0207134	0.294378	0.437	0.406	1
GAMT	0.0207755	0.272272	0.114	0.065	1
TAGLN2	0.0208159	-0.35079	0.601	0.683	1
ATP6V1D	0.0211057	-0.344221	0.196	0.314	1
NDUFAF2	0.0213214	-0.374574	0.057	0.135	1
C20orf27	0.0218376	0.277683	0.38	0.311	1
MAF	0.0219078	-0.499667	0.481	0.545	1
HOTAIRM1	0.0219628	0.26115	0.114	0.071	1
YIPF3	0.0220704	-0.39842	0.184	0.298	1
HLA-DPA1	0.0220993	-0.306413	0.956	0.966	1
PSMD6	0.022194	-0.280003	0.101	0.197	1
RPSA	0.0221976	-0.394531	0.81	0.837	1
MT1X	0.022326	0.83403	0.278	0.203	1
MDH1	0.0224545	-0.339864	0.278	0.4	1
PSMC5	0.0225469	-0.31026	0.291	0.418	1
SNCA	0.022561	0.320185	0.158	0.105	1
COA3	0.0226841	-0.308412	0.203	0.32	1
BCL3	0.0232945	-0.263262	0.196	0.308	1
EXOSC5	0.0233913	-0.294945	0.07	0.154	1
CINP	0.0237571	-0.41505	0.063	0.142	1
EIF3G	0.0242366	-0.510403	0.342	0.468	1
LYPLA1	0.0242643	-0.284663	0.177	0.289	1
ATP5S	0.0243711	-0.33575	0.051	0.126	1
NDUFV1	0.024848	-0.271713	0.222	0.329	1
PELI1	0.0249913	0.284692	0.259	0.271	1
RGS18	0.0251709	-0.319524	0.127	0.228	1
LSM6	0.0252011	-0.451453	0.171	0.271	1
C11orf58	0.0253366	-0.285234	0.348	0.477	1
NFKBIZ	0.0254982	0.342991	0.456	0.351	1
CLNS1A	0.0255015	-0.39777	0.241	0.36	1
MT1G	0.0255965	0.480498	0.165	0.083	1
GM2A	0.0257926	-0.569088	0.43	0.502	1
TSNAX	0.0258072	-0.342165	0.089	0.178	1
NDUFA3	0.0259026	-0.456886	0.411	0.542	1
ATP6V1C1	0.0259866	-0.262012	0.196	0.311	1
NAP1L1	0.0264524	0.267265	0.69	0.631	1
ANKH	0.0269657	-0.296359	0.259	0.382	1
VAMP8	0.0277298	-0.457597	0.791	0.868	1
MYO1C	0.0278873	-0.279307	0.076	0.16	1
MAT2A	0.0282025	-0.434154	0.367	0.486	1
MMP9	0.0283872	0.417001	0.456	0.348	1
COMMD3	0.0284019	-0.310941	0.146	0.249	1
GRB2	0.0288036	-0.251238	0.392	0.52	1
NR1H3	0.0292346	-0.40868	0.089	0.175	1
SPCS2	0.0295396	-0.333344	0.392	0.52	1
LIPA	0.0297269	-0.542916	0.601	0.665	1
HSPB11	0.0300859	-0.314544	0.158	0.262	1
STUB1	0.0301378	0.254604	0.285	0.225	1
HCST	0.0302191	0.296318	0.62	0.582	1
HMGB2	0.0303516	-0.347593	0.171	0.277	1
TMA7	0.0307484	-0.31087	0.722	0.745	1
NRDC	0.0311969	-0.278804	0.139	0.24	1
PRDX2	0.0313665	-0.291294	0.215	0.329	1
SVIP	0.0325475	-0.31319	0.082	0.166	1
TIPARP	0.0326795	-0.321784	0.456	0.443	1
STAT1	0.032915	-0.497202	0.228	0.338	1
MRPL51	0.0329839	-0.380871	0.329	0.452	1
PTP4A2	0.0331994	-0.273736	0.367	0.489	1
ISCA1	0.0332182	-0.304955	0.12	0.215	1
MTDH	0.0332878	0.255155	0.437	0.446	1
EIF2A	0.0334407	-0.252947	0.171	0.268	1
MCUR1	0.0335272	0.319878	0.177	0.129	1
CTSA	0.0337211	-0.258277	0.361	0.48	1
POLR2E	0.0341116	-0.403726	0.266	0.382	1
AKR1B1	0.0342972	-0.456523	0.424	0.535	1
KCTD12	0.0346186	-0.359797	0.475	0.591	1
SULF2	0.034886	-0.251559	0.139	0.237	1
PSMB7	0.0352347	-0.322692	0.285	0.403	1
JOSD2	0.0365973	0.254387	0.171	0.108	1
SNRPF	0.0366177	-0.538455	0.31	0.394	1
MT-ND1	0.0371722	-0.258153	0.981	0.945	1
P2RY14	0.0372778	0.29075	0.101	0.074	1
MRPL44	0.0374937	-0.251905	0.038	0.102	1
MED28	0.0375443	-0.273359	0.171	0.274	1
MRPL18	0.0377171	-0.422234	0.203	0.311	1
BEX4	0.0378423	-0.362879	0.234	0.345	1
PSMB3	0.0379011	-0.398277	0.43	0.554	1
MTHFD2	0.0381464	0.327464	0.342	0.289	1
YPEL5	0.038796	0.288672	0.519	0.489	1
RPL15	0.0388157	-0.269517	0.975	0.957	1
SND1	0.0389765	-0.265875	0.241	0.354	1
MRPL4	0.0391116	-0.259914	0.108	0.197	1
CFL1	0.0391815	-0.296106	0.854	0.88	1
UBE2D1	0.0397995	0.285402	0.285	0.231	1
CHMP2A	0.0403806	-0.444732	0.361	0.48	1
PEBP1	0.0412622	-0.414211	0.481	0.591	1
CD9	0.0415324	0.322846	0.361	0.317	1
PPP1CA	0.0422168	-0.430594	0.405	0.526	1
CD44	0.0422376	0.293349	0.652	0.542	1
KCNMA1	0.0422507	0.28658	0.215	0.157	1
POLR2L	0.0423758	-0.30904	0.646	0.751	1
NOB1	0.0424139	-0.260396	0.044	0.108	1
ARFGAP3	0.0427226	-0.299287	0.253	0.366	1
HSBP1	0.0429903	-0.267012	0.43	0.538	1
ATG101	0.0442996	-0.265995	0.12	0.209	1
RHOA	0.044859	-0.390199	0.741	0.751	1
PLAU	0.0451958	0.273507	0.241	0.231	1
UBAC1	0.0453519	-0.320509	0.095	0.175	1
FAM96B	0.0454919	-0.286962	0.361	0.477	1
SQSTM1	0.0459264	0.360303	0.639	0.569	1
MRPL33	0.0475221	-0.37297	0.291	0.403	1
COMMD5	0.0487819	-0.270013	0.146	0.24	1
SLC12A5	0.0491068	0.310231	0.127	0.083	1
EGR3	0.0493163	0.39335	0.139	0.117	1
AAMDC	0.0498599	-0.326729	0.089	0.166	1
DECR1	0.0500135	-0.254653	0.203	0.305	1
KYNU	0.0500277	0.308855	0.247	0.228	1
TRAPPC1	0.0501746	-0.442872	0.348	0.465	1
IRS2	0.050327	0.298928	0.323	0.252	1
UBE2A	0.0515725	-0.385326	0.241	0.348	1
UBXN1	0.0516001	-0.256453	0.411	0.523	1
RPL36AL	0.0518076	-0.413302	0.734	0.806	1
COX17	0.0519307	-0.27314	0.399	0.514	1
PGK1	0.0522113	-0.374686	0.487	0.594	1
ECHDC1	0.0528156	-0.322892	0.108	0.191	1
PTOV1	0.0531255	0.254977	0.139	0.098	1
EPSTI1	0.0548015	-0.518418	0.241	0.345	1
POLR2J	0.0548855	-0.273786	0.259	0.363	1
PHKG2	0.0557525	-0.288403	0.082	0.154	1
DDX3X	0.0561827	0.313065	0.671	0.569	1
LSM3	0.0563063	-0.357329	0.348	0.458	1
RARRES3	0.0577424	-0.316791	0.247	0.348	1
ICAM4	0.0583924	0.312816	0.133	0.086	1
FKBP3	0.0583947	-0.251926	0.152	0.243	1
MRPL42	0.0589336	-0.352156	0.089	0.166	1
IFI44	0.0591068	0.27241	0.133	0.095	1
MOB1A	0.0607373	-0.366269	0.475	0.588	1
AKAP13	0.0609788	-0.40101	0.424	0.477	1
DDRGK1	0.0610009	0.252409	0.222	0.166	1
CYCS	0.0610483	0.28142	0.665	0.637	1
BLVRB	0.0613853	0.335474	0.608	0.582	1
SNRPG	0.0614629	-0.411486	0.392	0.505	1
MTX1	0.0615405	-0.284904	0.076	0.148	1
PFKFB3	0.0616487	0.283852	0.411	0.366	1
MRPL57	0.0629391	-0.47028	0.285	0.382	1
NDUFB7	0.0637758	-0.265911	0.449	0.56	1
SNRPB	0.0639329	-0.381947	0.361	0.468	1
EPB41L3	0.0641497	-0.294074	0.234	0.335	1
TIMM8B	0.064338	-0.534159	0.31	0.418	1
COX20	0.0647224	-0.334417	0.203	0.302	1
CALR	0.0647571	-0.356347	0.57	0.668	1
TUBB4B	0.0651414	0.262103	0.487	0.446	1
RPS24	0.0654827	-0.299207	0.943	0.963	1
CIB1	0.0665828	-0.293699	0.424	0.532	1
UFC1	0.0666826	-0.294481	0.342	0.452	1
MIF4GD	0.0686815	-0.343964	0.165	0.252	1
DRG2	0.0691167	-0.257615	0.051	0.111	1
HMOX1	0.069243	-0.763171	0.411	0.495	1
DNAJC3	0.0695074	-0.275734	0.234	0.335	1
TOB1	0.0710954	0.287511	0.133	0.135	1
ERP29	0.0721391	-0.332306	0.475	0.582	1
TKT	0.072389	-0.45152	0.354	0.455	1
TFRC	0.07428	0.294995	0.513	0.409	1
RPS23	0.0754545	-0.260538	0.975	0.972	1
CHMP4A	0.0758529	-0.295902	0.272	0.375	1
COX7C	0.0763303	-0.385218	0.772	0.828	1
ARF1	0.076902	-0.26886	0.462	0.569	1
ABI3	0.0772326	-0.281186	0.215	0.311	1
VPS29	0.0780578	-0.498234	0.329	0.431	1
POLR2I	0.0792673	-0.327286	0.19	0.283	1
PGD	0.0797185	-0.285756	0.184	0.274	1
CLIC1	0.0848323	-0.354918	0.633	0.652	1
ATP6V1E1	0.0853648	-0.437173	0.228	0.317	1
GSN	0.0857766	-0.321212	0.456	0.557	1
NADK	0.086252	-0.252749	0.152	0.231	1
IL18	0.0863011	-0.386087	0.222	0.317	1
MYL12B	0.0867034	-0.393763	0.62	0.668	1
ECH1	0.0883361	-0.462397	0.272	0.372	1
ITGAX	0.0928837	-0.257982	0.285	0.385	1
TUBB	0.0932203	-0.295195	0.424	0.529	1
NAIP	0.0938694	-0.321359	0.316	0.415	1
PSMD8	0.0947906	-0.345304	0.329	0.425	1
ADAP2	0.0955455	-0.310302	0.367	0.471	1
EIF4B	0.0959001	-0.307965	0.443	0.548	1
IRF1	0.0960438	-0.28147	0.272	0.369	1
LGALS9	0.0975399	-0.394823	0.399	0.492	1
NUDCD2	0.0976172	-0.291307	0.152	0.234	1
MGLL	0.101831	-0.319192	0.184	0.271	1
GBP4	0.102799	-0.332304	0.133	0.209	1
NDUFS8	0.103315	-0.317417	0.329	0.428	1
DPYSL2	0.110927	-0.284377	0.31	0.403	1
APOC1	0.110964	0.66926	0.462	0.428	1
COMMD9	0.112186	-0.446192	0.19	0.262	1
RBX1	0.112927	-0.315653	0.462	0.563	1
SNX6	0.113396	-0.411104	0.411	0.495	1
SRP14	0.11426	-0.288057	0.759	0.76	1
LSP1	0.11731	-0.272066	0.361	0.452	1
MRPL11	0.122485	-0.317789	0.196	0.28	1
SLC25A5	0.123444	-0.304788	0.595	0.689	1
SEC11A	0.127363	-0.46918	0.525	0.606	1
SH3BGRL	0.130618	-0.26768	0.557	0.652	1
MCTS1	0.130832	-0.367835	0.177	0.252	1
CD55	0.136386	0.258043	0.291	0.252	1
BRD2	0.136494	-0.257789	0.367	0.462	1
MT-CO2	0.13899	-0.27549	0.981	0.975	1
GGCT	0.139471	-0.255158	0.152	0.228	1
LRRC59	0.140993	-0.297673	0.203	0.274	1
ERO1B	0.141672	0.256104	0.101	0.105	1
SUB1	0.142138	-0.40214	0.633	0.692	1
JMJD1C	0.144557	-0.270957	0.342	0.434	1
PHPT1	0.147179	-0.356996	0.342	0.434	1
PSME1	0.147183	-0.294969	0.487	0.582	1
WDR1	0.147616	-0.260765	0.329	0.418	1
IDH3G	0.148654	-0.340456	0.241	0.326	1
WARS	0.150972	-0.331792	0.165	0.237	1
ASGR1	0.155388	-0.301923	0.057	0.105	1
GTF2F2	0.156489	-0.324251	0.108	0.163	1
IL10	0.15735	0.260237	0.133	0.111	1
RASGEF1B	0.164285	0.282892	0.411	0.366	1
HIGD2A	0.169061	-0.344879	0.519	0.609	1
DHRS3	0.17848	-0.341223	0.165	0.237	1
ARHGAP15	0.184598	-0.295057	0.12	0.185	1
ID3	0.1847	-0.35054	0.165	0.212	1
NDUFB2	0.187139	-0.251222	0.639	0.68	1
UQCR11	0.187906	-0.385087	0.677	0.742	1
IRF8	0.190692	0.285017	0.411	0.366	1
SDHD	0.196597	-0.317269	0.222	0.298	1
NDUFB11	0.200758	-0.266585	0.5	0.582	1
SLC25A11	0.214447	-0.275509	0.171	0.24	1
PSMA7	0.216746	-0.29067	0.595	0.671	1
EFHD2	0.217611	-0.348531	0.411	0.495	1
COMMD4	0.230735	-0.256473	0.209	0.28	1
LAMTOR2	0.231526	-0.409931	0.443	0.514	1
SUMO2	0.234433	-0.283706	0.646	0.72	1
PRNP	0.236774	0.289153	0.544	0.498	1
ISOC2	0.252828	-0.299717	0.158	0.222	1
NUTF2	0.261856	-0.31292	0.184	0.249	1
OST4	0.270161	-0.290087	0.69	0.754	1
GRHPR	0.284604	-0.341729	0.184	0.246	1
SNRNP25	0.286924	-0.292094	0.158	0.218	1
CD52	0.287728	-0.409914	0.146	0.194	1
GMFG	0.292458	-0.286131	0.595	0.668	1
RAB7B	0.295847	-0.251032	0.146	0.2	1
NOP56	0.296345	-0.282318	0.209	0.274	1
TFPT	0.302696	-0.287513	0.215	0.28	1
GYG1	0.32708	-0.316049	0.133	0.185	1
ANAPC11	0.333818	-0.394661	0.456	0.526	1
RPL10A	0.351237	-0.266599	0.867	0.88	1
TNF	0.351667	0.253692	0.152	0.111	1
NPL	0.362358	-0.404489	0.272	0.335	1
CENPW	0.364928	-0.265623	0.082	0.123	1
MGST3	0.414687	-0.349208	0.456	0.52	1
FTL	0.418236	-0.301174	1	1	1
DNASE2	0.42013	-0.384498	0.196	0.249	1
MAPKAPK3	0.475856	-0.270523	0.114	0.154	1
CLEC10A	0.485857	-0.356197	0.506	0.551	1
CARHSP1	0.486609	-0.275217	0.114	0.148	1
LGALS4	0.507531	-0.265589	0.114	0.095	1
COMMD6	0.529622	-0.321392	0.62	0.649	1
BANF1	0.566605	-0.328061	0.399	0.446	1
ADAMDEC1	0.576145	-0.396868	0.316	0.305	1
PIN1	0.588979	-0.289058	0.203	0.237	1
MYL12A	0.612843	-0.286046	0.69	0.686	1
NDUFB8	0.663735	-0.333097	0.462	0.505	1
GNG5	0.687958	-0.257844	0.551	0.591	1
OTOA	0.904869	-0.276386	0.222	0.222	1

## Sheet: DEGs_Macrophages_NATvsTumor
	p_val	avg_log2FC	pct.1	pct.2	p_val_adj
IGHA1	1.87897e-211	3.5387	0.956	0.332	7.06378e-207
JCHAIN	1.16119e-167	2.90758	0.816	0.166	4.36536e-163
SEPP1	9.12204e-140	3.38991	0.962	0.371	3.42934e-135
CST3	1.84483e-98	1.62578	1	0.974	6.93545e-94
IGHA2	2.88857e-92	2.6728	0.633	0.068	1.08593e-87
SPP1	5.06249e-60	-5.75536	0.019	0.636	1.90319e-55
FGL2	1.38363e-55	1.42355	0.791	0.542	5.20161e-51
CFD	2.10614e-55	1.71655	0.785	0.492	7.91781e-51
CAPG	2.76706e-54	-1.47956	0.361	0.888	1.04025e-49
F13A1	2.13606e-53	2.31893	0.557	0.2	8.0303e-49
GAPDH	1.65389e-50	-1.31804	0.797	0.977	6.21764e-46
IGLC2	2.38488e-50	1.40778	0.829	0.552	8.96571e-46
IGKC	1.43991e-49	1.1726	0.987	0.823	5.41321e-45
LGALS1	3.86046e-49	-1.20551	0.791	0.991	1.4513e-44
LMNA	5.46798e-49	1.42561	0.899	0.746	2.05563e-44
C15orf48	8.51213e-49	-1.92905	0.386	0.874	3.20005e-44
SLC40A1	6.87574e-48	1.9615	0.766	0.336	2.58486e-43
S100A6	2.0741e-46	-1.16084	0.772	0.986	7.79736e-42
INSIG1	3.84592e-46	1.61103	0.741	0.501	1.44584e-41
CTSB	8.42517e-45	-1.08495	0.861	0.993	3.16736e-40
STAB1	2.4618e-44	1.53873	0.766	0.485	9.2549e-40
DNASE1L3	6.78939e-44	2.06825	0.456	0.056	2.5524e-39
CLEC10A	3.24923e-42	1.46753	0.506	0.116	1.22152e-37
S100A11	6.43256e-42	-1.04509	0.823	0.976	2.41826e-37
IGF1	3.63411e-41	1.22521	0.437	0.058	1.36621e-36
SERPINA1	2.51696e-40	-1.56058	0.139	0.655	9.46227e-36
PHGR1	4.89155e-40	1.52931	0.557	0.221	1.83893e-35
A2M	1.18714e-37	1.25786	0.709	0.499	4.46294e-33
S100A9	1.51747e-37	-2.13247	0.304	0.782	5.70476e-33
G0S2	4.34588e-37	-2.339	0.259	0.751	1.63379e-32
TPT1	1.18212e-36	0.876119	1	0.995	4.44405e-32
CD163L1	1.28609e-34	0.978886	0.348	0.045	4.83492e-30
LYVE1	1.58729e-34	2.03014	0.234	0.01	5.96724e-30
S100A8	1.07604e-33	-2.50181	0.013	0.428	4.04526e-29
PABPC1	1.16405e-32	0.83219	0.911	0.871	4.37613e-28
MAN1A1	3.47595e-32	1.02146	0.241	0.169	1.30675e-27
JAML	6.43655e-32	1.20972	0.43	0.155	2.41976e-27
IL7R	7.61749e-32	-1.48125	0.051	0.49	2.86372e-27
MT-ND3	7.04106e-31	0.974672	0.987	0.981	2.64702e-26
RPL34	8.25956e-31	0.744262	1	0.99	3.1051e-26
ANXA2	1.57061e-30	-1.11126	0.614	0.909	5.90457e-26
SLC16A10	9.62012e-30	-1.23933	0.089	0.526	3.61659e-25
CCL20	1.08419e-29	-2.45047	0.19	0.641	4.07591e-25
GUCA2B	2.91226e-29	0.766415	0.177	0.002	1.09483e-24
JUND	4.7796e-29	1.2219	0.848	0.806	1.79684e-24
CXCL1	5.14114e-29	-2.31176	0.228	0.661	1.93276e-24
NFKBIA	5.75394e-29	-0.93036	0.861	0.947	2.16314e-24
S100A10	6.0275e-29	-1.16213	0.684	0.929	2.26598e-24
RNASE6	1.16593e-28	0.965503	0.684	0.566	4.3832e-24
RPS23	1.27971e-28	0.702467	0.975	0.975	4.81093e-24
FCGR3A	3.17599e-28	-1.22092	0.386	0.794	1.19398e-23
EIF1	3.35096e-28	0.687595	1	0.974	1.25976e-23
FOLR2	3.39158e-28	1.42245	0.62	0.283	1.27503e-23
ZNF331	6.15764e-28	1.21669	0.646	0.436	2.3149e-23
RPL23	7.19295e-28	0.630173	0.899	0.932	2.70412e-23
LDHA	9.66081e-28	-1.27188	0.411	0.782	3.63188e-23
MT-ND1	9.68715e-28	0.838327	0.981	0.988	3.64179e-23
CCL3	1.311e-27	-1.12167	0.747	0.948	4.92858e-23
LGMN	1.55309e-27	1.07295	0.854	0.778	5.83868e-23
GLUL	1.58321e-27	-1.06217	0.703	0.933	5.95191e-23
SLC11A1	5.43932e-27	-1.04897	0.032	0.411	2.04486e-22
MPEG1	5.80862e-27	0.948839	0.608	0.479	2.18369e-22
ZG16	8.44336e-27	0.613248	0.19	0.008	3.1742e-22
IGLC3	2.76133e-26	1.17893	0.532	0.279	1.03809e-21
RPS20	4.84138e-26	0.63136	0.962	0.977	1.82007e-21
SH3BGRL3	1.0081e-25	-0.9067	0.797	0.956	3.78986e-21
RPS27A	1.00998e-25	0.613726	0.994	0.984	3.79691e-21
RPS13	1.28351e-25	0.693391	0.962	0.97	4.82522e-21
FABP5	1.63617e-25	-1.45678	0.348	0.74	6.15103e-21
APOC1	3.85867e-25	-1.70328	0.462	0.818	1.45063e-20
CTSD	6.30287e-25	-0.855067	0.842	0.986	2.3695e-20
TREM2	1.03963e-24	-1.41739	0.171	0.563	3.90837e-20
CD9	1.24974e-24	-1.2194	0.361	0.75	4.69829e-20
RPL22	1.33316e-24	0.654838	0.943	0.917	5.01187e-20
RPL26	3.07768e-24	0.734643	0.987	0.97	1.15702e-19
SLC16A3	4.89772e-24	-0.992838	0.297	0.702	1.84125e-19
TYMP	5.41469e-24	-0.924548	0.709	0.939	2.0356e-19
ALDOA	2.07452e-23	-0.877732	0.589	0.883	7.79896e-19
CCL3L3	2.31563e-23	-0.909799	0.544	0.875	8.70538e-19
CEBPD	4.16517e-23	1.02995	0.614	0.407	1.56585e-18
CD44	6.78217e-23	-0.889277	0.652	0.902	2.54969e-18
RPL30	7.91901e-23	0.677926	0.968	0.951	2.97707e-18
LILRB5	1.4984e-22	0.982914	0.348	0.15	5.63307e-18
RPS28	3.03291e-22	0.609624	0.987	0.979	1.14019e-17
PKM	3.24708e-22	-0.924572	0.519	0.842	1.22071e-17
RPL31	3.44212e-22	0.718305	0.943	0.925	1.29403e-17
GUCA2A	4.50015e-22	0.49846	0.139	0.002	1.69178e-17
LINC01272	5.9211e-22	-0.835749	0.044	0.382	2.22598e-17
ATP6V1F	1.23023e-21	-0.793335	0.563	0.872	4.62493e-17
ADAM8	1.30964e-21	-0.833366	0.019	0.326	4.92346e-17
RPL27A	1.32375e-21	0.567813	0.994	0.979	4.97651e-17
SOD2	3.03435e-21	-0.835019	0.873	0.975	1.14073e-16
RPS16	3.1225e-21	0.557535	0.962	0.972	1.17387e-16
MYADM	3.15278e-21	0.998575	0.443	0.3	1.18526e-16
BCL2A1	3.35274e-21	-1.02248	0.437	0.792	1.26043e-16
RPS24	3.67449e-21	0.488215	0.943	0.985	1.38139e-16
PMAIP1	4.39467e-21	-0.801043	0.234	0.624	1.65213e-16
ALG13	7.42378e-21	0.713837	0.291	0.236	2.7909e-16
IFI6	1.4548e-20	-1.75004	0.291	0.643	5.46916e-16
HERPUD1	1.51005e-20	0.969652	0.658	0.609	5.67688e-16
SNX10	1.92676e-20	-0.917426	0.165	0.539	7.24345e-16
RPLP2	3.88481e-20	0.555995	1	0.992	1.46046e-15
ARL4C	4.12599e-20	0.926568	0.722	0.588	1.55113e-15
RNASE1	4.44979e-20	1.52097	0.741	0.608	1.67285e-15
TSPO	5.92515e-20	-0.888878	0.475	0.794	2.2275e-15
MT-ND2	6.24293e-20	0.640985	0.987	0.992	2.34697e-15
TFF3	6.5266e-20	-1.03553	0.133	0.496	2.45361e-15
PLP2	6.9476e-20	-0.778254	0.089	0.434	2.61188e-15
ISG15	8.68788e-20	-1.28858	0.329	0.7	3.26612e-15
VIM	9.5208e-20	-0.682884	0.886	0.983	3.57925e-15
CCL4	1.43137e-19	-0.466452	0.576	0.882	5.3811e-15
RPL27	1.45429e-19	0.547352	0.943	0.95	5.46724e-15
CLEC5A	2.13795e-19	-0.805871	0.006	0.27	8.0374e-15
SELK	2.22977e-19	0.852676	0.753	0.672	8.3826e-15
FNDC3B	2.28541e-19	-0.913787	0.139	0.482	8.59176e-15
LTC4S	3.20101e-19	0.938397	0.272	0.086	1.20339e-14
DAB2	4.07363e-19	0.921303	0.684	0.543	1.53144e-14
EMP1	4.74221e-19	1.08927	0.291	0.241	1.78279e-14
CREM	7.1697e-19	0.851743	0.816	0.763	2.69538e-14
RPL6	7.51686e-19	0.60546	0.956	0.923	2.82589e-14
MT-CYB	8.31972e-19	0.588421	0.968	0.986	3.12772e-14
WWP1	9.63652e-19	0.758928	0.241	0.102	3.62275e-14
RPL21	9.95844e-19	0.587506	0.987	0.989	3.74378e-14
MIR155HG	9.98778e-19	-0.971923	0.057	0.356	3.75481e-14
RALA	1.42961e-18	-0.793456	0.165	0.521	5.37446e-14
AQP9	2.03869e-18	-0.79088	0.013	0.276	7.66427e-14
RPS3A	2.27696e-18	0.614436	0.981	0.971	8.56001e-14
KRT18	2.42782e-18	-0.386008	0.108	0.398	9.12715e-14
RPL41	2.94173e-18	0.515427	0.987	0.993	1.10591e-13
HIF1A	3.09721e-18	-0.71922	0.411	0.756	1.16437e-13
TPI1	6.93575e-18	-0.733822	0.608	0.883	2.60743e-13
EEF1A1	9.79561e-18	0.488944	1	0.998	3.68256e-13
FOSB	1.05108e-17	0.988154	0.905	0.814	3.95142e-13
SDC2	1.13551e-17	-1.11265	0.044	0.321	4.26885e-13
FCGRT	1.53346e-17	0.611655	0.848	0.856	5.76488e-13
RGS2	1.68803e-17	0.935268	0.665	0.607	6.34599e-13
RPL35A	1.77795e-17	0.55008	0.962	0.953	6.68404e-13
PLIN2	1.78763e-17	-0.898251	0.335	0.687	6.72041e-13
APOE	2.05271e-17	-1.49316	0.639	0.852	7.71696e-13
KLF4	2.15995e-17	0.94984	0.747	0.59	8.12012e-13
GATM	2.28458e-17	0.897441	0.367	0.172	8.58864e-13
IL6	4.50868e-17	-1.62114	0.12	0.44	1.69499e-12
NAP1L1	4.58309e-17	0.593338	0.69	0.697	1.72297e-12
RPS15A	5.12636e-17	0.529877	0.987	0.98	1.9272e-12
RPL24	6.63279e-17	0.543788	0.93	0.925	2.49353e-12
RBM39	6.86257e-17	0.670634	0.62	0.55	2.57992e-12
SMCO4	7.73625e-17	-0.624372	0.108	0.427	2.90837e-12
CXCL12	9.05645e-17	0.661455	0.222	0.035	3.40468e-12
IL1B	9.57046e-17	-1.06931	0.589	0.845	3.59792e-12
MT-CO3	1.43052e-16	0.609149	1	0.992	5.37789e-12
HLA-DPA1	1.66226e-16	0.763902	0.956	0.958	6.24909e-12
GSTO1	1.74548e-16	-0.788593	0.437	0.751	6.56196e-12
RPS14	1.91434e-16	0.528642	0.994	0.986	7.19678e-12
CCL5	2.10405e-16	-1.37954	0.057	0.326	7.90998e-12
ITM2C	2.24822e-16	0.744439	0.342	0.131	8.45196e-12
TRA2B	3.02416e-16	0.758942	0.544	0.49	1.1369e-11
TXN	3.55301e-16	-0.711596	0.633	0.89	1.33572e-11
LAPTM5	4.24354e-16	-0.619402	0.741	0.939	1.59531e-11
CSTB	5.07964e-16	-0.733447	0.703	0.923	1.90964e-11
GCHFR	5.14513e-16	-1.02125	0.076	0.355	1.93426e-11
MMP14	5.34981e-16	-0.81188	0.291	0.626	2.01121e-11
EZR	5.83327e-16	0.793845	0.595	0.512	2.19296e-11
ALOX5AP	6.30739e-16	-1.23604	0.316	0.64	2.3712e-11
MXD1	6.41516e-16	-0.857378	0.259	0.588	2.41172e-11
GPX4	6.90413e-16	-0.62176	0.671	0.907	2.59554e-11
FGR	6.91217e-16	-0.530972	0.013	0.244	2.59856e-11
LILRB4	6.99403e-16	-0.78971	0.253	0.567	2.62933e-11
RPL13	7.61576e-16	0.434416	0.994	0.997	2.86307e-11
FPR1	9.1965e-16	-0.595747	0.025	0.276	3.45733e-11
YPEL5	9.71607e-16	0.69056	0.519	0.496	3.65266e-11
IGHG4	1.04538e-15	-0.875809	0.222	0.552	3.93e-11
ENO1	1.07818e-15	-0.646093	0.519	0.817	4.05331e-11
NCF4	1.12545e-15	0.724762	0.392	0.283	4.23103e-11
IGHM	1.13634e-15	0.618917	0.291	0.092	4.27196e-11
PRMT9	1.22614e-15	0.897054	0.373	0.166	4.60955e-11
SLC25A44	1.62605e-15	0.834681	0.31	0.165	6.11297e-11
EMB	2.12714e-15	0.816761	0.316	0.163	7.99678e-11
RB1	2.31837e-15	0.76789	0.519	0.396	8.71569e-11
MIDN	2.48531e-15	0.888796	0.506	0.366	9.34326e-11
TGM2	2.63555e-15	-0.576881	0.013	0.239	9.90808e-11
CALM3	2.93533e-15	-0.561397	0.348	0.677	1.10351e-10
FRMD4B	3.51996e-15	0.713054	0.405	0.264	1.3233e-10
C1QA	6.87411e-15	0.583769	0.987	0.917	2.58425e-10
FLOT1	6.90368e-15	-0.585101	0.165	0.479	2.59537e-10
TNF	8.72117e-15	-1.18737	0.152	0.459	3.27864e-10
INHBA	9.65593e-15	-0.998646	0.044	0.299	3.63005e-10
GYPC	1.01402e-14	0.693113	0.405	0.369	3.81209e-10
GFRA2	1.11505e-14	0.450599	0.165	0.018	4.19193e-10
RPS27	1.12394e-14	0.49074	1	0.985	4.22533e-10
KDM6B	1.4551e-14	0.723476	0.671	0.558	5.47031e-10
HLA-DRB5	1.63142e-14	0.83281	0.835	0.868	6.13314e-10
RPS6	1.78611e-14	0.497807	0.981	0.977	6.71471e-10
TSC22D1	1.90153e-14	-0.896515	0.234	0.552	7.14861e-10
PSME2	2.38386e-14	-0.870544	0.399	0.702	8.9619e-10
FUCA1	3.05045e-14	0.915031	0.449	0.305	1.14679e-09
MT-ND5	3.07102e-14	0.4899	0.937	0.955	1.15452e-09
CTSA	3.12934e-14	-0.53052	0.361	0.677	1.17645e-09
NR4A3	3.37148e-14	0.92273	0.639	0.549	1.26747e-09
MT-ND4L	3.3833e-14	0.737151	0.671	0.606	1.27192e-09
ARID5B	3.4309e-14	-0.787117	0.089	0.364	1.28981e-09
POMP	3.62351e-14	-0.634039	0.677	0.897	1.36222e-09
RHOC	4.43314e-14	-0.590179	0.184	0.491	1.6666e-09
HLA-C	4.47124e-14	-0.684688	0.785	0.948	1.68092e-09
HNRNPU	5.64181e-14	0.616835	0.595	0.585	2.12098e-09
STAT1	5.77611e-14	-0.899093	0.228	0.532	2.17147e-09
MAF	5.86909e-14	0.797617	0.481	0.345	2.20643e-09
RPS12	5.88277e-14	0.491064	0.994	0.99	2.21157e-09
IFI27	7.43609e-14	-1.70113	0.177	0.472	2.79552e-09
ELF1	9.03291e-14	0.586622	0.443	0.392	3.39583e-09
SEPW1	9.29645e-14	-0.438984	0.253	0.56	3.49491e-09
BLVRB	9.60702e-14	0.709514	0.608	0.603	3.61166e-09
PDLIM7	9.75003e-14	-0.527342	0.025	0.246	3.66543e-09
PGAM1	1.04385e-13	-0.647417	0.266	0.577	3.92425e-09
RPL38	1.12927e-13	0.51312	0.949	0.932	4.24537e-09
GPX1	1.31464e-13	-0.487813	0.943	0.986	4.94225e-09
RPS27L	1.36589e-13	-0.628568	0.487	0.776	5.13492e-09
CTSL	1.50333e-13	-1.23365	0.684	0.861	5.65163e-09
CD209	1.58428e-13	0.750189	0.411	0.206	5.95594e-09
CPVL	1.66665e-13	0.762554	0.576	0.454	6.2656e-09
BASP1	2.50262e-13	-0.813628	0.165	0.457	9.40837e-09
PLA2G16	2.52758e-13	0.676311	0.234	0.101	9.5022e-09
CHMP1B	2.58759e-13	0.70658	0.766	0.753	9.72779e-09
RPS25	3.27231e-13	0.454451	0.956	0.961	1.23019e-08
PSMB9	3.43627e-13	-0.706876	0.209	0.506	1.29183e-08
YWHAH	3.53877e-13	-0.611699	0.43	0.726	1.33037e-08
WLS	3.54323e-13	0.64846	0.171	0.069	1.33204e-08
GPX3	3.91376e-13	-0.64697	0.101	0.372	1.47134e-08
RGS10	3.98337e-13	0.424577	0.684	0.745	1.49751e-08
P2RY14	3.99664e-13	0.501181	0.101	0.008	1.5025e-08
SQRDL	4.03541e-13	-0.626959	0.209	0.502	1.51707e-08
IGHG3	4.3893e-13	-0.854862	0.209	0.49	1.65012e-08
CALM1	4.47674e-13	-0.667007	0.633	0.862	1.68298e-08
EREG	4.656e-13	-1.08846	0.19	0.486	1.75038e-08
MSR1	4.85577e-13	-0.866911	0.323	0.62	1.82548e-08
FN1	5.02064e-13	-1.09687	0.019	0.227	1.88746e-08
CLIC1	5.19644e-13	-0.595751	0.633	0.839	1.95355e-08
OLR1	5.88978e-13	-0.81237	0.158	0.446	2.2142e-08
CLIC4	6.70706e-13	-0.552542	0.076	0.33	2.52145e-08
SH2B3	7.3854e-13	0.576706	0.43	0.357	2.77647e-08
EEF1B2	8.48653e-13	0.420116	0.747	0.791	3.19042e-08
ADAM10	8.74926e-13	-0.407336	0.076	0.322	3.2892e-08
AIF1	9.06993e-13	0.481637	0.924	0.937	3.40975e-08
CTSH	9.68198e-13	-0.641796	0.456	0.741	3.63984e-08
TNFAIP6	1.01131e-12	-0.807096	0.013	0.207	3.8019e-08
RPL35	1.10132e-12	0.439015	0.987	0.975	4.14029e-08
ARL4A	1.15972e-12	0.606892	0.437	0.383	4.35986e-08
SPHK1	1.24987e-12	-0.594849	0.101	0.362	4.69876e-08
LITAF	1.37015e-12	-0.562065	0.665	0.889	5.15093e-08
CALR	1.71568e-12	-0.610498	0.57	0.826	6.44991e-08
RPL39	1.79842e-12	0.453917	0.981	0.991	6.76099e-08
GLIPR2	1.86414e-12	-0.577629	0.133	0.407	7.00805e-08
IL32	1.90433e-12	-0.73582	0.133	0.407	7.15913e-08
AGR2	2.02162e-12	-0.696621	0.082	0.331	7.60007e-08
ACTN1	2.15921e-12	-0.621065	0.158	0.433	8.11733e-08
PLAU	2.17737e-12	-0.627677	0.241	0.533	8.18561e-08
WDR45B	2.21242e-12	0.69671	0.456	0.332	8.31737e-08
JMY	2.25746e-12	0.810048	0.266	0.115	8.48671e-08
IFIT2	2.41732e-12	-0.8235	0.032	0.242	9.08768e-08
QPRT	2.5708e-12	0.575251	0.209	0.055	9.66466e-08
MAFF	2.63027e-12	0.565638	0.532	0.532	9.88825e-08
IFIT3	2.69339e-12	-0.918967	0.044	0.266	1.01255e-07
RPS29	3.08409e-12	0.453338	0.975	0.968	1.15943e-07
FCGR2A	3.25677e-12	-0.806632	0.646	0.855	1.22435e-07
RP11-1008C21.1	3.4962e-12	-0.428315	0	0.15	1.31436e-07
FLNA	3.69551e-12	-0.670046	0.259	0.544	1.38929e-07
FBP1	3.86852e-12	-0.904334	0.095	0.327	1.45433e-07
ITM2B	5.1408e-12	0.551452	0.968	0.955	1.93263e-07
RANBP2	6.23458e-12	0.61862	0.418	0.356	2.34383e-07
TNFSF13B	6.48994e-12	-0.681447	0.361	0.646	2.43983e-07
LIMS1	6.5627e-12	-0.461363	0.437	0.719	2.46718e-07
ACTB	6.69752e-12	-0.513014	0.994	0.999	2.51786e-07
AES	7.07853e-12	0.361269	0.253	0.347	2.6611e-07
EGFL7	7.09643e-12	0.559475	0.127	0.028	2.66783e-07
VDAC1	7.56292e-12	-0.488054	0.304	0.595	2.8432e-07
UQCR10	8.05784e-12	-0.338134	0.475	0.743	3.02927e-07
RPL37	8.25041e-12	0.518241	0.968	0.953	3.10166e-07
DENND5A	8.81073e-12	-0.42109	0.025	0.219	3.31231e-07
UQCRB	8.86301e-12	0.32334	0.797	0.878	3.33196e-07
FTH1	8.87426e-12	-0.739957	1	1	3.33619e-07
CD36	9.227e-12	0.765366	0.361	0.188	3.4688e-07
GPR34	1.02631e-11	0.651749	0.43	0.31	3.85832e-07
RPL7	1.02931e-11	0.490525	0.987	0.967	3.8696e-07
ACTR3	1.12468e-11	-0.554639	0.405	0.687	4.22811e-07
IL1RN	1.13462e-11	-1.08912	0.247	0.52	4.26549e-07
TOMM7	1.21373e-11	0.440651	0.778	0.796	4.5629e-07
FAM49B	1.2403e-11	-0.510969	0.437	0.714	4.6628e-07
RPS10	1.40233e-11	0.422424	0.861	0.848	5.27194e-07
RPS17	1.56486e-11	0.437916	0.956	0.956	5.88295e-07
TPM4	1.57209e-11	-0.527627	0.468	0.742	5.91013e-07
RNASET2	1.61633e-11	0.486844	0.759	0.762	6.07645e-07
NR4A2	1.72867e-11	0.821211	0.759	0.709	6.49877e-07
RPL36A	1.75026e-11	0.521314	0.696	0.693	6.57994e-07
CECR1	1.79868e-11	0.464394	0.449	0.459	6.76194e-07
RIPK2	1.85975e-11	-0.557467	0.108	0.356	6.99155e-07
IGHG1	2.0218e-11	-0.714617	0.07	0.298	7.60076e-07
P4HB	2.03505e-11	-0.545608	0.418	0.691	7.65057e-07
SELT	2.31554e-11	-0.550249	0.367	0.649	8.70505e-07
UPP1	2.43125e-11	-0.640148	0.266	0.543	9.14005e-07
DDX18	2.61529e-11	0.739651	0.367	0.302	9.83194e-07
KRT8	2.86845e-11	-0.493486	0.165	0.431	1.07836e-06
LYN	2.90731e-11	-0.554861	0.285	0.566	1.09298e-06
RPS21	3.13568e-11	0.321067	0.842	0.902	1.17883e-06
RPL9	3.32169e-11	0.431405	0.987	0.974	1.24876e-06
C20orf24	3.36654e-11	-0.653228	0.234	0.492	1.26562e-06
TCIRG1	3.52402e-11	-0.520287	0.165	0.43	1.32482e-06
JUNB	3.60107e-11	0.655284	0.848	0.824	1.35379e-06
CD47	3.78951e-11	-0.590888	0.253	0.528	1.42463e-06
NOP10	4.16484e-11	-0.532878	0.532	0.784	1.56573e-06
DAZAP2	4.31262e-11	0.266613	0.582	0.704	1.62129e-06
REG4	4.37455e-11	-0.486351	0	0.136	1.64457e-06
PDXK	4.63691e-11	-0.47615	0.228	0.501	1.7432e-06
HPS1	4.90923e-11	0.439507	0.247	0.228	1.84558e-06
LYZ	4.98828e-11	0.272478	0.816	0.962	1.87529e-06
VEGFA	5.2353e-11	0.703336	0.475	0.422	1.96816e-06
CCRL2	5.3218e-11	-0.480771	0.19	0.456	2.00068e-06
ATP6AP1	5.35017e-11	-0.438387	0.342	0.621	2.01134e-06
UBE2L3	5.71347e-11	-0.330653	0.259	0.527	2.14792e-06
FCGR1A	5.71448e-11	-0.621336	0.184	0.449	2.1483e-06
ADI1	5.85241e-11	0.346048	0.272	0.316	2.20016e-06
RAB1A	5.87314e-11	-0.430418	0.304	0.582	2.20795e-06
GBP5	6.09335e-11	-0.530007	0.013	0.184	2.29073e-06
AMD1	6.10161e-11	0.516897	0.386	0.354	2.29384e-06
CIRBP	7.9294e-11	0.448005	0.703	0.73	2.98098e-06
RPLP1	7.9467e-11	0.349148	1	0.998	2.98748e-06
GSN	8.09481e-11	-0.640585	0.456	0.71	3.04316e-06
PGK1	8.33958e-11	-0.559884	0.487	0.744	3.13518e-06
MMP12	8.7395e-11	-2.51726	0.241	0.454	3.28553e-06
COPE	8.84982e-11	-0.436822	0.354	0.63	3.327e-06
CCL4L2	9.11419e-11	-0.301462	0.576	0.819	3.42639e-06
HBEGF	9.22535e-11	0.626007	0.576	0.54	3.46818e-06
CNIH4	9.40509e-11	-0.611301	0.127	0.367	3.53575e-06
C1QC	9.70349e-11	0.602217	0.924	0.864	3.64793e-06
RPS18	1.00265e-10	0.407216	1	0.992	3.76936e-06
LHFPL2	1.01056e-10	-0.359967	0.152	0.404	3.79909e-06
ATP1B3	1.01078e-10	0.328373	0.646	0.772	3.79994e-06
ZC3HAV1	1.03231e-10	0.679489	0.399	0.286	3.88088e-06
MT-ND4	1.03632e-10	0.331207	0.968	0.992	3.89595e-06
ST13	1.04324e-10	0.425352	0.557	0.593	3.92194e-06
GK	1.09476e-10	-0.495978	0.184	0.443	4.11566e-06
GLTSCR2	1.12385e-10	0.481851	0.538	0.518	4.22501e-06
RAB13	1.23323e-10	-0.485147	0.196	0.455	4.63621e-06
HLA-DPB1	1.32499e-10	0.553759	0.943	0.97	4.98116e-06
ISCU	1.33836e-10	-0.428811	0.278	0.55	5.03142e-06
RPL32	1.34008e-10	0.393909	0.975	0.99	5.0379e-06
COX7A2	1.37607e-10	-0.297839	0.62	0.849	5.1732e-06
HTRA1	1.40926e-10	-0.410923	0.032	0.211	5.29796e-06
ANPEP	1.51261e-10	-0.574824	0.07	0.281	5.68651e-06
TRAF1	1.55403e-10	-0.525949	0.051	0.243	5.84223e-06
IL2RG	1.69471e-10	-0.503833	0.089	0.311	6.37111e-06
RNH1	1.77451e-10	-0.344905	0.329	0.593	6.67109e-06
CKS2	1.7765e-10	0.683576	0.437	0.498	6.67856e-06
ATOX1	1.82782e-10	-0.442357	0.595	0.83	6.8715e-06
CAP1	1.83169e-10	-0.356619	0.449	0.71	6.88605e-06
NUPR1	1.93251e-10	-1.27697	0.234	0.49	7.26509e-06
ZNF90	1.99534e-10	0.479141	0.247	0.179	7.50127e-06
KDELR2	2.10507e-10	-0.445136	0.335	0.607	7.91381e-06
LCN2	2.10746e-10	-0.337551	0.006	0.156	7.92277e-06
CCNL1	2.19269e-10	0.493409	0.62	0.627	8.24319e-06
IL4I1	2.26951e-10	-0.634538	0.171	0.425	8.532e-06
LCP1	2.33455e-10	-0.261281	0.43	0.684	8.77651e-06
CYCS	2.44062e-10	0.482895	0.665	0.746	9.17528e-06
YBX3	2.7253e-10	0.587305	0.62	0.566	1.02455e-05
FCER1G	3.07741e-10	-0.482669	0.918	0.986	1.15692e-05
ASPH	3.10144e-10	-0.373529	0.082	0.296	1.16596e-05
MEF2C	3.18404e-10	0.650114	0.329	0.232	1.19701e-05
CD40	3.19536e-10	-0.687832	0.203	0.443	1.20126e-05
PLTP	3.35378e-10	0.740618	0.551	0.42	1.26082e-05
SLC25A6	3.37418e-10	0.348506	0.785	0.808	1.26849e-05
RPL5	3.42856e-10	0.374607	0.804	0.857	1.28893e-05
BAX	3.55676e-10	-0.53573	0.348	0.61	1.33713e-05
GPR137B	3.58576e-10	-0.552385	0.228	0.487	1.34803e-05
PRNP	3.65281e-10	0.639006	0.544	0.521	1.37324e-05
PLA2G7	3.68883e-10	-0.760931	0.323	0.579	1.38678e-05
SDS	3.71298e-10	0.684226	0.456	0.452	1.39586e-05
NUP214	3.78241e-10	0.429854	0.184	0.186	1.42196e-05
DSE	3.95371e-10	-0.51271	0.177	0.43	1.48636e-05
ABHD12	4.17048e-10	0.304671	0.361	0.412	1.56785e-05
AGTRAP	4.17985e-10	-0.312738	0.108	0.326	1.57137e-05
SLC39A8	4.44125e-10	-0.586786	0.095	0.317	1.66964e-05
HNRNPA1	4.79333e-10	0.380496	0.791	0.815	1.802e-05
FAU	5.03949e-10	0.404143	0.975	0.963	1.89455e-05
YWHAE	5.10146e-10	-0.3915	0.43	0.689	1.91784e-05
RPS11	5.13572e-10	0.419981	0.975	0.951	1.93072e-05
EIF3E	5.32813e-10	0.334546	0.494	0.575	2.00306e-05
RPS8	5.43815e-10	0.435885	0.956	0.948	2.04442e-05
MYL12A	5.46386e-10	-0.528365	0.69	0.871	2.05408e-05
SCCPDH	5.46946e-10	-0.426416	0.038	0.22	2.05619e-05
TAP1	5.51359e-10	-0.566555	0.12	0.342	2.07278e-05
S100P	5.81692e-10	-0.371768	0.013	0.164	2.18681e-05
ANKRD28	6.06767e-10	-0.532381	0.108	0.336	2.28108e-05
HEXB	6.16873e-10	-0.543224	0.437	0.694	2.31907e-05
TMSB4X	6.70715e-10	0.342207	1	1	2.52149e-05
TMA7	6.73368e-10	0.371663	0.722	0.752	2.53146e-05
LYSMD2	6.80676e-10	-0.393599	0.101	0.325	2.55893e-05
BNIP3L	6.90849e-10	0.336082	0.468	0.535	2.59718e-05
MGP	6.92705e-10	0.505464	0.171	0.04	2.60416e-05
ITGB2	7.05655e-10	-0.537658	0.62	0.83	2.65284e-05
MT-ATP6	7.17009e-10	0.372294	0.975	0.993	2.69552e-05
HLA-DMA	7.34286e-10	0.455414	0.842	0.845	2.76048e-05
ERRFI1	7.59068e-10	-0.571331	0.038	0.224	2.85364e-05
ADRM1	7.72982e-10	-0.439509	0.177	0.424	2.90595e-05
EID1	7.79733e-10	0.343165	0.443	0.495	2.93133e-05
ITGA5	8.35262e-10	-0.295152	0.051	0.234	3.14008e-05
GADD45B	8.37667e-10	0.714769	0.759	0.69	3.14913e-05
RAB7A	8.48771e-10	0.309443	0.601	0.705	3.19087e-05
PRDX1	8.94923e-10	-0.523173	0.665	0.868	3.36437e-05
PEA15	9.13124e-10	-0.354205	0.247	0.502	3.4328e-05
TMEM14B	1.00701e-09	0.36918	0.437	0.497	3.78575e-05
TREM1	1.01285e-09	-0.609658	0.101	0.323	3.80771e-05
FTL	1.1585e-09	-0.544198	1	1	4.35528e-05
GCH1	1.18016e-09	-0.284557	0.051	0.234	4.4367e-05
DHRS7	1.18666e-09	-0.362332	0.177	0.416	4.46112e-05
NDUFA4	1.20004e-09	0.264034	0.741	0.832	4.51143e-05
SYAP1	1.20287e-09	0.531934	0.392	0.335	4.52205e-05
LCP2	1.20397e-09	-0.341969	0.329	0.58	4.5262e-05
VPS37B	1.20679e-09	0.48192	0.297	0.172	4.5368e-05
MSN	1.2252e-09	-0.43568	0.38	0.639	4.60602e-05
PSMA1	1.2449e-09	-0.40419	0.316	0.577	4.68007e-05
MANF	1.24711e-09	-0.599207	0.19	0.424	4.68839e-05
COX6A1	1.25262e-09	-0.321678	0.576	0.807	4.70909e-05
CHI3L1	1.26373e-09	-0.721987	0	0.117	4.75088e-05
CD151	1.27372e-09	-0.546922	0.19	0.428	4.78842e-05
PFN1	1.29545e-09	-0.441676	0.924	0.973	4.87012e-05
COX5A	1.35734e-09	-0.421151	0.424	0.679	5.10279e-05
RTN4	1.38116e-09	-0.297266	0.544	0.781	5.19232e-05
ERO1A	1.47365e-09	-0.438079	0.101	0.318	5.54003e-05
BCAP31	1.58182e-09	-0.515349	0.405	0.66	5.94671e-05
TRAPPC1	1.73004e-09	-0.478253	0.348	0.607	6.50392e-05
PVRL2	1.77253e-09	-0.472034	0.177	0.417	6.66366e-05
DDX3Y	1.78259e-09	0.519343	0.165	0.122	6.70149e-05
RGL1	1.85066e-09	0.508972	0.247	0.166	6.95736e-05
EIF4EBP1	1.9387e-09	-0.442725	0.228	0.478	7.28834e-05
PTMA	1.94081e-09	0.391233	0.975	0.985	7.2963e-05
TIPARP	2.01385e-09	0.604667	0.456	0.327	7.57087e-05
ATP6AP2	2.04497e-09	-0.397585	0.513	0.754	7.68784e-05
CADM1	2.09726e-09	-0.258884	0	0.114	7.88445e-05
PILRA	2.12983e-09	-0.529922	0.215	0.462	8.00689e-05
IL1A	2.28449e-09	-0.343513	0.114	0.302	8.58831e-05
GAS7	2.47891e-09	0.509719	0.253	0.115	9.31921e-05
JOSD2	2.53171e-09	-0.389451	0.171	0.409	9.51771e-05
C1orf162	2.64074e-09	-0.542283	0.38	0.633	9.92762e-05
CD302	2.6711e-09	0.5904	0.399	0.256	0.000100417
ARL6IP5	2.9815e-09	-0.298936	0.418	0.66	0.000112086
RPL13A	3.01441e-09	0.346746	0.994	0.992	0.000113324
OLFML2B	3.06126e-09	-0.411492	0.07	0.265	0.000115085
CD81	3.08558e-09	-0.384638	0.494	0.736	0.000115999
AHNAK	3.32127e-09	0.500534	0.462	0.451	0.00012486
PDPN	3.41666e-09	-0.395091	0.019	0.173	0.000128446
SLC1A3	3.46717e-09	-0.417156	0.044	0.226	0.000130345
DDX3X	3.67101e-09	0.599803	0.671	0.613	0.000138008
CEBPZOS	3.67714e-09	0.273109	0.127	0.148	0.000138238
GMFG	3.69904e-09	0.338225	0.595	0.659	0.000139062
ATP6V0B	3.70677e-09	-0.405908	0.658	0.858	0.000139352
NFKBIZ	3.73857e-09	-0.389505	0.456	0.7	0.000140548
IER3	3.82304e-09	-0.361723	0.734	0.903	0.000143723
IL10RB	3.90462e-09	-0.347356	0.139	0.358	0.00014679
TSC22D3	4.04491e-09	0.5153	0.513	0.493	0.000152064
CLEC4E	4.42541e-09	-0.446772	0.057	0.238	0.000166369
HMGA1	4.42852e-09	-0.483447	0.184	0.417	0.000166486
TNIP3	4.70103e-09	-0.36213	0.013	0.152	0.000176731
PSMB8	5.00119e-09	-0.329963	0.215	0.452	0.000188015
ALDH1A1	5.43762e-09	0.50367	0.266	0.139	0.000204422
ARPC5	5.45761e-09	-0.397809	0.557	0.783	0.000205173
ATP2A2	5.71226e-09	0.255079	0.291	0.364	0.000214747
GTF3C6	5.92116e-09	-0.407781	0.234	0.479	0.0002226
STMN1	5.94966e-09	0.725728	0.456	0.345	0.000223671
CORO1C	6.15852e-09	-0.280933	0.222	0.451	0.000231524
IFI27L2	6.48885e-09	-0.277486	0.367	0.605	0.000243942
PAPSS1	6.51758e-09	-0.441047	0.12	0.338	0.000245022
CFL1	6.56122e-09	-0.339639	0.854	0.959	0.000246662
GRB2	6.60582e-09	-0.386641	0.392	0.641	0.000248339
TALDO1	6.65098e-09	-0.465846	0.373	0.623	0.000250037
ARPC2	6.66662e-09	-0.463597	0.772	0.896	0.000250625
OAZ1	7.31576e-09	-0.300515	0.937	0.986	0.000275029
GUK1	7.66625e-09	-0.362519	0.551	0.778	0.000288205
TSPYL2	7.83787e-09	0.486568	0.171	0.084	0.000294657
REL	7.84225e-09	0.371355	0.608	0.665	0.000294822
ARL5B	8.15683e-09	0.48016	0.342	0.339	0.000306648
CTD-3252C9.4	8.45895e-09	0.622741	0.247	0.151	0.000318006
B2M	8.49739e-09	-0.441611	1	1	0.000319451
CREG1	8.51908e-09	-0.312456	0.538	0.767	0.000320266
RASSF4	8.74434e-09	-0.536376	0.228	0.467	0.000328735
AP2S1	8.85426e-09	-0.451085	0.658	0.85	0.000332867
MT-CO2	8.96471e-09	0.33713	0.981	0.994	0.000337019
BCLAF1	8.978e-09	0.344716	0.234	0.253	0.000337519
PSMB3	9.03104e-09	-0.448047	0.43	0.674	0.000339513
CXCL9	9.16216e-09	-1.44112	0.051	0.217	0.000344442
FGFR1	9.40609e-09	0.453208	0.127	0.049	0.000353613
SAMHD1	9.88469e-09	-0.359948	0.361	0.606	0.000371605
PSMD7	1.02993e-08	-0.448771	0.177	0.407	0.000387191
FXYD6	1.07454e-08	0.415469	0.127	0.082	0.000403962
MCL1	1.09636e-08	0.488361	0.892	0.877	0.000412167
RBX1	1.12144e-08	-0.392411	0.462	0.702	0.000421594
IDI1	1.14557e-08	0.442972	0.291	0.253	0.000430665
PGD	1.17013e-08	-0.494955	0.184	0.412	0.000439899
TNFAIP8	1.19015e-08	-0.513326	0.272	0.516	0.000447425
PPP1R10	1.20714e-08	0.466714	0.285	0.232	0.000453811
MATK	1.26178e-08	-0.344468	0.006	0.134	0.000474353
TNIP1	1.27445e-08	-0.430369	0.158	0.383	0.000479118
NDRG1	1.28727e-08	-0.367982	0.095	0.289	0.000483936
CXCL2	1.31711e-08	-0.73772	0.772	0.909	0.000495154
UBC	1.32704e-08	0.396642	0.861	0.901	0.000498888
RPS7	1.3273e-08	0.302768	0.892	0.939	0.000498986
CNRIP1	1.33466e-08	0.404024	0.177	0.096	0.000501754
GLRX	1.36054e-08	-0.381047	0.361	0.605	0.00051148
IFITM2	1.38075e-08	0.357233	0.348	0.417	0.000519079
HLA-DQB1	1.38344e-08	0.334999	0.804	0.891	0.000520092
TPM3	1.46956e-08	-0.327816	0.582	0.799	0.000552466
METRNL	1.47034e-08	0.410928	0.38	0.396	0.000552759
NISCH	1.48883e-08	0.475645	0.203	0.136	0.000559711
FMNL2	1.5256e-08	-0.374116	0.095	0.296	0.000573534
ATP5G2	1.6172e-08	0.315964	0.791	0.843	0.000607972
RAPGEF2	1.6273e-08	-0.392181	0.07	0.252	0.000611766
EEF2	1.74894e-08	0.305403	0.715	0.763	0.000657497
CD68	1.77027e-08	-0.27655	0.715	0.895	0.000665515
PSMD14	1.78202e-08	-0.439868	0.089	0.282	0.000669931
NDUFA2	1.81714e-08	0.304469	0.5	0.581	0.000683134
CD53	1.86964e-08	-0.309968	0.481	0.712	0.000702872
PSMC2	1.92618e-08	-0.344509	0.082	0.274	0.000724127
ATP6V1G1	1.93327e-08	-0.450206	0.614	0.818	0.000726794
NDUFB9	1.94828e-08	-0.385017	0.31	0.553	0.000732438
PCF11	1.97479e-08	0.275429	0.203	0.238	0.000742403
FCGR2B	2.04038e-08	0.64111	0.405	0.34	0.00076706
INTS6	2.06571e-08	0.426378	0.158	0.177	0.000776581
SRSF9	2.08628e-08	-0.42601	0.259	0.498	0.000784317
RAB10	2.15493e-08	-0.376321	0.304	0.543	0.000810126
CXCL10	2.17795e-08	-2.17815	0.038	0.195	0.000818777
NR1H3	2.1847e-08	-0.502386	0.089	0.276	0.000821316
PSMA4	2.18741e-08	-0.521049	0.31	0.539	0.000822335
MS4A6A	2.23706e-08	0.498735	0.861	0.777	0.000841
NRG1	2.24455e-08	-0.325992	0	0.101	0.000843818
RNMT	2.30584e-08	0.383999	0.228	0.238	0.000866857
FUS	2.44083e-08	0.421157	0.608	0.577	0.000917606
TRMT1	2.47881e-08	0.488062	0.203	0.157	0.000931883
FXYD5	2.48103e-08	-0.399553	0.481	0.714	0.00093272
CYBA	2.56042e-08	-0.296449	0.911	0.983	0.000962565
TMEM50A	2.56848e-08	-0.344251	0.437	0.674	0.000965595
HSBP1	2.58144e-08	-0.263563	0.43	0.653	0.000970466
NPM1	2.59812e-08	0.255583	0.709	0.806	0.000976736
SF3B6	2.62971e-08	-0.344969	0.291	0.529	0.000988612
ETF1	2.63078e-08	0.420615	0.468	0.451	0.000989016
TNFRSF9	2.8127e-08	-0.372764	0.025	0.17	0.00105741
TNFAIP3	2.82276e-08	-0.382147	0.633	0.834	0.00106119
ALCAM	2.84996e-08	-0.433159	0.127	0.335	0.00107142
HLA-DQA2	2.94952e-08	0.647308	0.589	0.567	0.00110884
NMI	2.96361e-08	-0.389938	0.063	0.231	0.00111414
EIF4B	3.0454e-08	0.484556	0.443	0.388	0.00114489
CXCL3	3.1609e-08	-0.677801	0.734	0.897	0.00118831
PRDX5	3.28497e-08	-0.278774	0.462	0.691	0.00123495
MYDGF	3.31871e-08	-0.27291	0.411	0.639	0.00124764
SLC31A2	3.64947e-08	-0.414151	0.241	0.471	0.00137198
LAP3	3.86181e-08	-0.38288	0.285	0.518	0.00145181
ADM	3.87241e-08	-0.661169	0.196	0.421	0.00145579
ANXA11	3.9569e-08	-0.4212	0.278	0.513	0.00148756
GRAMD1A	4.07853e-08	-0.339622	0.108	0.302	0.00153328
ATP6V0E1	4.25381e-08	-0.322103	0.747	0.908	0.00159918
MRC1	4.32351e-08	0.634956	0.532	0.488	0.00162538
PSAP	4.5039e-08	0.297664	0.937	0.984	0.0016932
SRSF5	4.60413e-08	0.384513	0.582	0.611	0.00173088
CYSTM1	4.64504e-08	-0.374171	0.278	0.512	0.00174626
LTA4H	4.67559e-08	-0.456367	0.07	0.245	0.00175774
CIB1	4.70796e-08	-0.264068	0.424	0.648	0.00176991
GBP1	4.7248e-08	-0.662936	0.12	0.322	0.00177624
RUNX1	4.75664e-08	-0.390391	0.139	0.344	0.00178821
LAMTOR4	4.87256e-08	0.304526	0.722	0.768	0.00183179
RPS9	4.88532e-08	0.367495	0.994	0.977	0.00183659
FABP1	4.94169e-08	0.717414	0.342	0.222	0.00185778
SNHG8	4.96569e-08	0.342133	0.335	0.356	0.0018668
UQCRFS1	4.97696e-08	-0.324641	0.228	0.454	0.00187104
MGST2	4.99732e-08	0.387154	0.399	0.401	0.00187869
DRAM1	5.14705e-08	-0.4314	0.184	0.404	0.00193498
CD52	5.30224e-08	-0.847334	0.146	0.352	0.00199332
RBPJ	5.5293e-08	0.330339	0.361	0.436	0.00207868
LIPA	5.66872e-08	0.330553	0.601	0.648	0.0021311
H2AFY	5.70789e-08	-0.340044	0.468	0.697	0.00214583
RNF19B	5.71584e-08	-0.441528	0.12	0.322	0.00214881
DDX5	5.72741e-08	0.47078	0.829	0.864	0.00215316
EIF4G2	5.73793e-08	-0.402555	0.487	0.71	0.00215712
MIF	5.89646e-08	-0.483311	0.367	0.602	0.00221671
CD82	5.98952e-08	-0.344324	0.082	0.268	0.0022517
SYNGR2	6.10692e-08	-0.422652	0.405	0.639	0.00229583
BCAT1	6.34084e-08	-0.400142	0.133	0.336	0.00238378
GHITM	6.6316e-08	-0.315471	0.304	0.534	0.00249308
CLDN4	6.6808e-08	-0.471377	0.171	0.387	0.00251158
CARD19	6.77048e-08	-0.422199	0.139	0.344	0.0025453
AMPD3	6.77623e-08	-0.27153	0.063	0.229	0.00254746
ARID5A	6.8196e-08	-0.388299	0.158	0.37	0.00256376
PLXDC1	7.8552e-08	0.326759	0.12	0.024	0.00295308
CEBPB	8.00714e-08	0.293657	0.753	0.838	0.00301021
ANKRD10	8.19993e-08	-0.416582	0.127	0.328	0.00308268
CALM2	8.271e-08	0.268557	0.791	0.857	0.0031094
LAMTOR2	8.40641e-08	-0.433762	0.443	0.67	0.00316031
TMSB10	8.47719e-08	-0.278723	0.994	0.999	0.00318692
ARMCX1	8.61278e-08	0.424114	0.196	0.15	0.00323789
QSOX1	8.82651e-08	-0.384033	0.127	0.328	0.00331824
SLC9A9	9.0538e-08	0.391534	0.158	0.083	0.00340369
GAS6	9.15452e-08	0.396021	0.247	0.221	0.00344155
ANXA5	9.26705e-08	-0.309784	0.709	0.883	0.00348386
HOMER1	9.43512e-08	0.323433	0.12	0.102	0.00354704
PSMB6	9.56294e-08	-0.388642	0.316	0.548	0.00359509
MT2A	9.66464e-08	-0.777216	0.437	0.663	0.00363333
MYL6	9.81742e-08	-0.385251	0.943	0.977	0.00369076
LY6E	9.86808e-08	-0.680375	0.367	0.594	0.00370981
IL2RA	1.00966e-07	-0.479769	0.038	0.192	0.00379572
PARVG	1.01687e-07	-0.303387	0.114	0.306	0.00382281
VPS29	1.02738e-07	-0.41389	0.329	0.56	0.00386234
KYNU	1.02915e-07	-0.370127	0.247	0.473	0.003869
GBP2	1.06421e-07	-0.473528	0.171	0.383	0.00400079
NR4A1	1.07788e-07	0.539966	0.538	0.533	0.0040522
ATF4	1.10917e-07	0.43313	0.557	0.552	0.0041698
ATP1A1	1.11773e-07	-0.274076	0.278	0.498	0.00420199
IFNGR2	1.11862e-07	-0.285065	0.297	0.518	0.00420534
SNRPB2	1.11948e-07	-0.326417	0.209	0.421	0.00420856
KCNN4	1.18291e-07	-0.279273	0.019	0.154	0.00444704
MTRNR2L12	1.19109e-07	0.57106	0.304	0.192	0.00447777
SLC7A7	1.19695e-07	-0.462115	0.31	0.536	0.0044998
PPIB	1.21812e-07	-0.261861	0.5	0.716	0.00457939
GLA	1.22142e-07	0.458576	0.437	0.407	0.00459179
PTGES3	1.22315e-07	-0.278603	0.38	0.605	0.00459832
2025-09-15	1.24598e-07	-0.379783	0.399	0.628	0.00468413
MYC	1.25092e-07	-0.335078	0.019	0.152	0.0047027
TSPAN14	1.29637e-07	-0.350651	0.07	0.243	0.00487358
BTF3	1.3114e-07	0.301027	0.804	0.858	0.00493007
ARF6	1.31619e-07	-0.252834	0.253	0.466	0.0049481
ATP1B1	1.34774e-07	0.500599	0.468	0.374	0.00506669
HLA-DRB1	1.41781e-07	0.402061	0.924	0.97	0.00533011
SDHD	1.46555e-07	-0.434224	0.222	0.44	0.00550958
LRPAP1	1.47149e-07	-0.500353	0.272	0.496	0.00553194
PNP	1.47305e-07	0.486297	0.234	0.244	0.00553777
CSDE1	1.47966e-07	0.277108	0.487	0.547	0.00556262
GLIPR1	1.52622e-07	0.313004	0.475	0.487	0.00573767
NUDT14	1.52657e-07	-0.391067	0.12	0.315	0.005739
RHOA	1.52742e-07	-0.379688	0.741	0.888	0.0057422
PPA1	1.5498e-07	-0.455633	0.228	0.448	0.00582632
NME1	1.5708e-07	-0.328676	0.165	0.368	0.00590528
MT-CO1	1.59846e-07	0.384682	0.987	0.994	0.00600926
CUX1	1.59951e-07	-0.335592	0.051	0.211	0.0060132
PLXDC2	1.60714e-07	-0.415883	0.228	0.448	0.00604187
CAPZA1	1.6472e-07	-0.293511	0.354	0.574	0.0061925
CNBP	1.65958e-07	-0.349971	0.367	0.595	0.00623904
MTRNR2L8	1.72322e-07	0.534076	0.304	0.176	0.00647829
C1orf43	1.7282e-07	-0.262449	0.323	0.538	0.00649701
PLEKHB2	1.81523e-07	-0.288683	0.304	0.528	0.00682418
MAML1	1.83442e-07	0.285052	0.101	0.065	0.00689633
ANKRD22	1.93809e-07	-0.280519	0.006	0.12	0.00728606
SPINK4	1.93946e-07	-0.568745	0.013	0.136	0.00729122
POLR2K	2.00006e-07	-0.306235	0.209	0.417	0.00751904
FKBP1A	2.03407e-07	-0.394206	0.589	0.787	0.00764689
PHACTR1	2.04557e-07	0.331292	0.354	0.386	0.0076901
ZBTB38	2.05693e-07	-0.366759	0.044	0.199	0.00773282
RPL37A	2.09626e-07	0.310818	0.949	0.956	0.00788069
PRELID1	2.10631e-07	-0.482276	0.43	0.652	0.00791846
GPR84	2.17193e-07	-0.382585	0.063	0.23	0.00816514
CLTB	2.1749e-07	-0.35755	0.247	0.467	0.0081763
GNS	2.18105e-07	-0.27743	0.361	0.58	0.00819944
HMGN1	2.33438e-07	-0.435672	0.443	0.664	0.00877585
SULT1A1	2.37028e-07	0.322345	0.12	0.119	0.00891082
RAB5C	2.49164e-07	-0.348556	0.367	0.591	0.00936706
ICAM1	2.50831e-07	0.395005	0.665	0.719	0.00942973
RPLP0	2.52035e-07	0.32713	0.88	0.907	0.00947502
ZFP91	2.60846e-07	0.341371	0.165	0.171	0.00980626
VCAN	2.62263e-07	-0.434867	0.006	0.117	0.00985952
WTAP	2.65654e-07	-0.33753	0.462	0.681	0.00998699
RABAC1	2.6813e-07	-0.403271	0.354	0.579	0.0100801
LGALS3BP	2.71172e-07	-0.414843	0.234	0.45	0.0101944
DUSP10	2.7734e-07	-0.265287	0.044	0.191	0.0104263
SET	2.78823e-07	-0.302196	0.316	0.533	0.0104821
SDF2L1	2.80696e-07	-0.457837	0.278	0.499	0.0105525
LINC00152	2.82441e-07	-0.468615	0.291	0.513	0.0106181
WDR1	2.9315e-07	-0.338086	0.329	0.55	0.0110207
NAMPT	3.005e-07	0.276879	0.829	0.9	0.011297
DTX3L	3.05455e-07	-0.292136	0.019	0.141	0.0114833
TAPBP	3.0548e-07	-0.39429	0.354	0.578	0.0114842
SRSF7	3.06315e-07	0.382432	0.373	0.415	0.0115156
TFPT	3.10764e-07	-0.357113	0.215	0.428	0.0116829
UBALD2	3.14873e-07	-0.265139	0.095	0.264	0.0118373
TUBB	3.20023e-07	-0.342956	0.424	0.645	0.012031
SSB	3.24578e-07	-0.378505	0.196	0.405	0.0122022
FOS	3.27378e-07	0.803049	0.886	0.764	0.0123074
PLEC	3.30049e-07	-0.275384	0.133	0.319	0.0124079
GNAS	3.3587e-07	0.406076	0.633	0.641	0.0126267
UBE2J1	3.43599e-07	-0.347094	0.171	0.375	0.0129172
PARP12	3.46447e-07	-0.352107	0.057	0.215	0.0130243
NFKBIE	3.5044e-07	-0.475774	0.259	0.475	0.0131744
NDUFB4	3.5188e-07	-0.273116	0.373	0.59	0.0132286
CITED2	3.60498e-07	-0.450636	0.196	0.403	0.0135525
RHEB	3.66239e-07	-0.321705	0.468	0.685	0.0137684
AUP1	3.73631e-07	-0.2991	0.234	0.447	0.0140463
ZFAND2A	3.97139e-07	-0.856306	0.082	0.242	0.01493
TMEM167A	4.12549e-07	-0.425487	0.31	0.527	0.0155094
CHN2	4.22182e-07	0.373373	0.127	0.05	0.0158715
ATP2C1	4.27239e-07	-0.291662	0.177	0.377	0.0160616
PCBP2	4.27962e-07	0.313973	0.62	0.661	0.0160888
TOP1	4.51146e-07	0.38125	0.329	0.318	0.0169604
ALOX5	4.66166e-07	-0.281325	0.12	0.305	0.0175251
RPL15	4.85853e-07	0.366518	0.975	0.966	0.0182652
RER1	4.86211e-07	-0.361566	0.272	0.489	0.0182786
STX10	4.87471e-07	-0.283036	0.082	0.248	0.018326
ISG20L2	5.4448e-07	0.310434	0.165	0.126	0.0204692
CCT5	5.48184e-07	-0.296554	0.146	0.335	0.0206084
PPP1CB	5.49842e-07	0.308585	0.5	0.55	0.0206708
PLEK	5.6153e-07	-0.406263	0.468	0.682	0.0211102
SIGLEC1	5.88901e-07	0.472533	0.291	0.172	0.0221391
KTN1	5.98953e-07	0.269714	0.386	0.423	0.022517
ORMDL2	6.12483e-07	-0.351974	0.184	0.385	0.0230257
HNRNPUL1	6.24138e-07	0.287548	0.253	0.265	0.0234639
HLA-A	6.35549e-07	-0.39212	0.892	0.97	0.0238928
MAPK13	6.41116e-07	-0.290005	0.032	0.168	0.0241021
TNS3	6.45978e-07	-0.351091	0.101	0.276	0.0242849
PSMA7	6.62839e-07	-0.27449	0.595	0.789	0.0249188
TMEM258	6.70669e-07	0.257981	0.595	0.676	0.0252131
STX11	6.7864e-07	0.350694	0.57	0.597	0.0255128
FERMT3	6.8927e-07	-0.258488	0.234	0.436	0.0259124
EPSTI1	6.96936e-07	-0.491969	0.241	0.448	0.0262006
MGST3	7.20577e-07	-0.370192	0.456	0.669	0.0270894
TSPAN4	7.21145e-07	0.257853	0.399	0.443	0.0271107
C1orf122	7.23799e-07	-0.300281	0.19	0.386	0.0272105
BRI3	7.25792e-07	-0.348042	0.513	0.719	0.0272854
AHR	7.28058e-07	0.461272	0.361	0.372	0.0273706
CYB5D1	7.55808e-07	0.334629	0.139	0.137	0.0284138
RCOR1	7.62186e-07	0.353073	0.203	0.161	0.0286536
NDUFB10	7.79268e-07	-0.261521	0.335	0.544	0.0292958
CCL18	7.85434e-07	-1.59965	0.209	0.402	0.0295276
TXNL1	7.99806e-07	-0.3423	0.165	0.36	0.0300679
TMEM59	8.13238e-07	-0.30079	0.513	0.718	0.0305729
KRT19	8.17423e-07	-0.319479	0.095	0.266	0.0307302
PHPT1	8.6181e-07	-0.3886	0.342	0.557	0.0323989
NAA10	8.67692e-07	-0.364981	0.177	0.375	0.03262
SPCS3	8.75899e-07	-0.250722	0.342	0.551	0.0329286
CDKN1A	8.82603e-07	0.441413	0.582	0.592	0.0331806
MUC12	8.83622e-07	0.320326	0.114	0.06	0.0332189
MS4A7	8.88688e-07	0.395256	0.753	0.776	0.0334094
S100B	8.97427e-07	-0.612321	0.063	0.201	0.0337379
SLC43A3	8.99896e-07	-0.412475	0.171	0.366	0.0338307
CKLF	9.21961e-07	-0.404312	0.392	0.607	0.0346602
FBL	9.2233e-07	0.285868	0.259	0.274	0.0346741
SDF4	9.2359e-07	-0.255176	0.234	0.436	0.0347215
PSMA3	9.53483e-07	-0.417812	0.19	0.389	0.0358452
TMED2	9.55372e-07	-0.286662	0.373	0.588	0.0359163
RNF213	9.5936e-07	-0.301287	0.228	0.431	0.0360662
RASSF2	9.6524e-07	0.461669	0.247	0.169	0.0362872
VIMP	9.84545e-07	-0.312747	0.266	0.471	0.037013
BNIP2	1.01031e-06	0.264563	0.259	0.305	0.0379818
BSG	1.0159e-06	-0.340928	0.392	0.607	0.0381919
RPL10	1.04687e-06	0.309935	1	0.995	0.0393559
DDT	1.04737e-06	-0.275227	0.316	0.518	0.039375
IVNS1ABP	1.0633e-06	-0.288706	0.203	0.396	0.0399735
GDF15	1.07272e-06	-0.258191	0.025	0.149	0.0403277
NCEH1	1.07871e-06	-0.253149	0.057	0.203	0.040553
TFF1	1.0803e-06	-0.49184	0.025	0.152	0.0406129
HM13	1.12962e-06	-0.28566	0.215	0.415	0.0424671
EML4	1.14811e-06	-0.368766	0.152	0.341	0.0431622
SIRPA	1.15299e-06	-0.316925	0.278	0.487	0.0433455
GNB4	1.16455e-06	-0.306273	0.177	0.37	0.0437803
IER5	1.21033e-06	-0.59931	0.31	0.515	0.0455013
SCML1	1.22506e-06	0.317151	0.158	0.12	0.0460549
C4orf3	1.23861e-06	-0.321566	0.557	0.754	0.0465642
MRPL40	1.28901e-06	-0.374274	0.114	0.289	0.048459
NDUFS8	1.36927e-06	-0.352873	0.329	0.541	0.0514765
FNIP2	1.4004e-06	-0.329956	0.373	0.583	0.0526466
SLA	1.40274e-06	-0.295078	0.07	0.221	0.0527346
NFATC1	1.43053e-06	0.376707	0.222	0.15	0.0537794
NDUFA12	1.43758e-06	0.254339	0.367	0.419	0.0540443
MMADHC	1.45235e-06	-0.312917	0.152	0.34	0.0545997
SSR3	1.46441e-06	-0.271949	0.392	0.6	0.0550529
EIF3L	1.46857e-06	0.340716	0.437	0.427	0.0552093
ACOT13	1.46931e-06	-0.291798	0.076	0.235	0.0552372
CXCL8	1.47356e-06	-0.342393	0.873	0.96	0.0553972
BTG1	1.49655e-06	-0.538323	0.785	0.899	0.0562614
RANBP1	1.53612e-06	-0.324635	0.297	0.506	0.0577487
PDIA3	1.55104e-06	-0.373553	0.494	0.696	0.0583097
PFKP	1.56125e-06	-0.289152	0.025	0.148	0.0586935
LSM6	1.56596e-06	-0.383743	0.171	0.357	0.0588709
TFRC	1.58635e-06	0.510324	0.513	0.533	0.0596372
DUSP2	1.58788e-06	-0.592464	0.557	0.718	0.0596949
SNX9	1.61494e-06	0.284706	0.348	0.37	0.0607122
HMGB2	1.6484e-06	-0.375255	0.171	0.362	0.0619699
SPCS2	1.68759e-06	-0.366971	0.392	0.602	0.0634434
NBN	1.69542e-06	-0.364466	0.082	0.237	0.0637378
MESDC2	1.69666e-06	-0.392156	0.139	0.32	0.0637842
GNG5	1.75962e-06	-0.321276	0.551	0.746	0.066151
APLP2	1.77133e-06	0.340574	0.658	0.707	0.0665915
FAM129B	1.78863e-06	-0.26411	0.038	0.17	0.0672419
GNPTAB	1.80743e-06	-0.288124	0.089	0.251	0.0679485
NHSL2	1.83077e-06	0.348667	0.184	0.095	0.068826
MRPL23	1.87227e-06	-0.330061	0.241	0.442	0.0703861
MORF4L1	1.88503e-06	-0.278236	0.481	0.682	0.0708657
SRRM2	1.88886e-06	0.445704	0.443	0.41	0.0710096
ZYX	1.89519e-06	-0.275002	0.19	0.379	0.0712478
CDC42SE1	1.94572e-06	-0.316047	0.259	0.458	0.0731472
HLA-DOA	1.97317e-06	0.426953	0.316	0.294	0.0741793
NCF1	2.01695e-06	0.483716	0.411	0.312	0.0758252
ATF3	2.10322e-06	0.60607	0.576	0.503	0.0790686
DNAJB11	2.1513e-06	-0.325543	0.203	0.398	0.080876
TCF4	2.19931e-06	0.314614	0.241	0.245	0.0826809
B3GNT5	2.26059e-06	0.293533	0.215	0.253	0.0849844
MPHOSPH6	2.29328e-06	-0.287246	0.101	0.265	0.0862137
CHST11	2.32581e-06	-0.314555	0.177	0.366	0.0874364
SLC20A1	2.35348e-06	-0.360339	0.101	0.269	0.0884766
GADD45G	2.38591e-06	-0.50315	0.108	0.277	0.089696
MT1F	2.3907e-06	-0.450395	0.076	0.231	0.0898759
DNASE2	2.45763e-06	-0.341573	0.196	0.385	0.0923921
CXCL5	2.63631e-06	-1.56505	0.032	0.14	0.0991093
PIGP	2.70696e-06	0.308612	0.222	0.258	0.101766
CAT	2.73654e-06	0.254545	0.241	0.274	0.102878
GNG2	2.75792e-06	0.447759	0.184	0.124	0.103681
C20orf27	2.75845e-06	0.401539	0.38	0.32	0.103701
TBXAS1	2.80794e-06	0.280258	0.335	0.337	0.105562
BTG3	2.86365e-06	-0.312293	0.101	0.265	0.107656
ADAM28	2.90508e-06	0.423772	0.272	0.18	0.109214
RPS3	2.90715e-06	0.296479	0.975	0.963	0.109291
ATP6V1B2	3.00568e-06	-0.259699	0.386	0.582	0.112996
JMJD1C	3.06562e-06	0.276507	0.342	0.385	0.115249
CPEB4	3.08081e-06	-0.358214	0.127	0.301	0.11582
CXorf40A	3.11235e-06	0.279756	0.19	0.07	0.117006
MIR3945HG	3.14042e-06	-0.296008	0.025	0.143	0.118061
LAIR1	3.18329e-06	-0.362798	0.367	0.572	0.119673
STK40	3.18749e-06	0.263735	0.133	0.137	0.11983
AGO2	3.19695e-06	0.44424	0.196	0.147	0.120186
GPX2	3.26304e-06	-0.272866	0.032	0.156	0.122671
SERPINF1	3.29043e-06	0.453462	0.291	0.237	0.1237
HNRNPA0	3.38427e-06	0.278552	0.443	0.474	0.127228
SNF8	3.41807e-06	-0.35478	0.19	0.378	0.128499
ZNF706	3.49289e-06	-0.324602	0.456	0.657	0.131312
CD300E	3.54888e-06	-0.375532	0.025	0.144	0.133417
EIF2S2	3.56169e-06	-0.259742	0.247	0.436	0.133898
DCN	3.60355e-06	0.372301	0.165	0.068	0.135472
HINT1	3.7267e-06	-0.270133	0.658	0.829	0.140102
CISD3	3.74805e-06	-0.322043	0.234	0.43	0.140904
C1QB	3.75422e-06	0.32458	0.968	0.89	0.141136
ZFAS1	3.83159e-06	0.305136	0.665	0.695	0.144045
CYP27A1	3.9884e-06	-0.351385	0.038	0.167	0.14994
OSCAR	4.01368e-06	-0.352083	0.082	0.224	0.15089
CSF1R	4.04259e-06	0.340867	0.601	0.605	0.151977
HSD17B12	4.07384e-06	0.272188	0.215	0.241	0.153152
H2AFV	4.11166e-06	0.265374	0.475	0.53	0.154574
USP36	4.15324e-06	0.42684	0.297	0.211	0.156137
MPZL1	4.16559e-06	-0.254727	0.07	0.218	0.156601
AXL	4.32106e-06	0.444664	0.399	0.325	0.162446
RPL18A	4.40842e-06	0.282424	0.968	0.984	0.16573
HMGN3	4.45375e-06	0.271767	0.481	0.517	0.167434
VDAC2	4.51678e-06	-0.353974	0.373	0.576	0.169804
SRSF3	4.54468e-06	0.29696	0.557	0.637	0.170853
ARF1	4.66127e-06	-0.258548	0.462	0.66	0.175236
TWF2	4.72609e-06	-0.346903	0.241	0.435	0.177673
PPP1CC	4.79186e-06	-0.284854	0.152	0.324	0.180145
DDX24	4.90044e-06	0.431493	0.462	0.363	0.184227
FOSL2	4.9229e-06	0.310386	0.576	0.576	0.185072
MS4A4A	4.93242e-06	0.44517	0.652	0.629	0.18543
HSD3B7	4.97721e-06	-0.357156	0.095	0.226	0.187113
RCSD1	4.98318e-06	0.29114	0.158	0.15	0.187338
COL3A1	5.05143e-06	-0.366605	0.032	0.145	0.189904
ROMO1	5.05619e-06	-0.256848	0.31	0.502	0.190082
CD276	5.0597e-06	-0.270153	0.07	0.216	0.190214
RAB11A	5.10141e-06	-0.318664	0.177	0.36	0.191782
GNB1	5.2204e-06	-0.275725	0.316	0.512	0.196256
PSMC1	5.27147e-06	-0.353657	0.203	0.391	0.198176
ARPC1B	5.32523e-06	-0.31427	0.677	0.841	0.200197
PEPD	5.42855e-06	0.329641	0.31	0.326	0.204081
ANKRD12	5.43378e-06	0.426407	0.361	0.334	0.204278
STXBP2	5.43426e-06	-0.326381	0.215	0.404	0.204295
OAS2	5.56655e-06	-0.284611	0.038	0.162	0.209269
TTC3	5.62587e-06	0.354299	0.297	0.248	0.211499
OSM	5.73506e-06	-0.466489	0.101	0.258	0.215604
SMIM4	5.7758e-06	0.28045	0.272	0.305	0.217136
MED13	5.78222e-06	0.270639	0.146	0.157	0.217377
ACER3	5.96774e-06	-0.328153	0.12	0.287	0.224351
EIF3H	5.99449e-06	0.304367	0.513	0.553	0.225357
SNRPG	6.00075e-06	-0.258762	0.392	0.588	0.225592
PLCG2	6.02488e-06	1.09408	0.152	0.141	0.226499
FAM105A	6.12686e-06	0.306182	0.234	0.226	0.230333
NUDC	6.17894e-06	-0.358478	0.165	0.342	0.232291
SERINC5	6.30028e-06	0.48644	0.291	0.186	0.236853
MZB1	6.40604e-06	0.294625	0.133	0.042	0.240829
KCTD5	6.42814e-06	0.265369	0.12	0.106	0.24166
SPG21	6.43932e-06	-0.277861	0.399	0.593	0.24208
USB1	6.72698e-06	-0.268105	0.051	0.18	0.252894
UBB	6.79383e-06	0.348718	0.861	0.859	0.255407
BHLHE40	6.92422e-06	-0.305913	0.348	0.545	0.260309
RPL36	7.13745e-06	0.305815	0.956	0.965	0.268325
TGOLN2	7.15391e-06	-0.298857	0.323	0.518	0.268944
SQSTM1	7.18565e-06	0.293656	0.639	0.702	0.270137
RPL11	7.19906e-06	0.288501	0.968	0.972	0.270642
PDE4DIP	7.46299e-06	-0.426453	0.278	0.473	0.280564
EMC7	7.72852e-06	-0.280164	0.19	0.371	0.290546
NMRK1	7.82963e-06	0.288809	0.133	0.12	0.294347
SEMA6B	7.95082e-06	0.402022	0.215	0.108	0.298903
PABPC4	8.16997e-06	0.399363	0.532	0.507	0.307142
MKKS	8.28141e-06	0.255949	0.253	0.269	0.311331
ALKBH7	8.69913e-06	0.252314	0.392	0.426	0.327035
CORO1A	8.75469e-06	-0.404129	0.316	0.512	0.329124
ADGRE2	8.93754e-06	-0.276897	0.139	0.3	0.335998
LSS	9.08872e-06	-0.260364	0.032	0.145	0.341681
CHMP5	9.20755e-06	-0.305978	0.304	0.498	0.346149
RNF144B	9.33142e-06	-0.299264	0.152	0.32	0.350806
HLA-B	9.44736e-06	-0.40321	0.968	0.985	0.355164
ZNF263	9.73448e-06	0.339102	0.139	0.052	0.365958
SERTAD1	1.01695e-05	0.371817	0.462	0.451	0.382313
PPIC	1.03164e-05	-0.250404	0.032	0.145	0.387836
SCD	1.03705e-05	-0.341288	0.127	0.289	0.38987
PROCR	1.04376e-05	-0.265227	0.044	0.164	0.392393
PSMA2	1.12679e-05	-0.346099	0.259	0.449	0.423607
C5AR1	1.14832e-05	0.272058	0.601	0.618	0.431698
VAMP5	1.15067e-05	-0.498099	0.297	0.49	0.432581
DYNC1H1	1.21304e-05	0.395628	0.259	0.225	0.456029
RPL12	1.23546e-05	0.307752	1	0.987	0.46446
UCHL3	1.25709e-05	-0.304019	0.076	0.215	0.472591
ATM	1.27482e-05	0.373262	0.196	0.126	0.479257
SPI1	1.28648e-05	-0.291773	0.563	0.742	0.483639
OPTN	1.35081e-05	-0.277549	0.038	0.156	0.507823
RPL29	1.35755e-05	0.297365	0.924	0.949	0.510357
NCL	1.36504e-05	0.330668	0.487	0.478	0.513174
CCDC186	1.36691e-05	0.271363	0.108	0.075	0.513878
BCKDK	1.41081e-05	-0.349694	0.152	0.31	0.530379
GNPDA1	1.47525e-05	0.358131	0.285	0.245	0.554605
CHD1	1.4856e-05	0.378727	0.291	0.268	0.558498
CCT3	1.51747e-05	-0.298332	0.158	0.328	0.570477
PELI1	1.53725e-05	0.329777	0.259	0.291	0.577916
MMP9	1.54755e-05	-1.09885	0.456	0.595	0.581785
CASP4	1.54795e-05	-0.292068	0.196	0.374	0.581938
GTF2B	1.55383e-05	0.397486	0.291	0.248	0.584147
TUG1	1.55611e-05	0.315664	0.127	0.101	0.585003
MARCO	1.5799e-05	-0.5863	0.013	0.107	0.593947
TNIP2	1.61082e-05	-0.301963	0.076	0.216	0.605572
UGCG	1.61238e-05	-0.267414	0.133	0.288	0.606158
PPP4R2	1.70503e-05	-0.252513	0.076	0.215	0.640989
ATP6V1C1	1.71309e-05	-0.328667	0.196	0.372	0.644017
P2RY13	1.74962e-05	0.288172	0.127	0.047	0.657753
OLFML3	1.81498e-05	-0.31779	0.032	0.137	0.682324
IRAK1	1.81631e-05	-0.330568	0.139	0.302	0.682823
ZNF593	1.81729e-05	-0.280885	0.057	0.185	0.683193
RAB20	1.89838e-05	0.309386	0.468	0.443	0.713677
ATP6V1A	1.92088e-05	-0.368779	0.184	0.357	0.722134
CD63	1.94591e-05	-0.412595	0.842	0.93	0.731544
C19orf53	1.94696e-05	-0.263629	0.456	0.642	0.731941
CAPN1	1.95665e-05	-0.284501	0.101	0.251	0.735584
PPM1G	2.00235e-05	-0.324378	0.108	0.243	0.752764
EHD4	2.00764e-05	-0.254901	0.101	0.248	0.754753
PPP4R3A	2.03302e-05	0.351608	0.241	0.2	0.764293
RAC2	2.10094e-05	-0.37964	0.146	0.309	0.789828
HIC1	2.10617e-05	0.254678	0.139	0.049	0.791794
UBE2I	2.15822e-05	-0.258815	0.272	0.453	0.811362
RPL19	2.17956e-05	0.319687	0.981	0.973	0.819385
GNL3	2.22897e-05	0.310072	0.177	0.17	0.83796
CD109	2.35122e-05	-0.318737	0.082	0.223	0.883919
COMMD8	2.35252e-05	-0.276381	0.101	0.25	0.884408
SCAMP2	2.48247e-05	0.262913	0.329	0.335	0.93326
MRPL12	2.53461e-05	-0.28471	0.158	0.323	0.95286
NFKB1	2.64367e-05	0.454918	0.614	0.651	0.993862
FNBP1	2.67099e-05	0.294864	0.418	0.412	1
MARCKSL1	2.67147e-05	-0.361376	0.209	0.38	1
CXCL16	2.71706e-05	-0.368518	0.544	0.72	1
SLIRP	2.73896e-05	-0.400511	0.285	0.468	1
SLC7A5	2.74416e-05	-0.303667	0.133	0.289	1
ARF3	2.77463e-05	-0.269195	0.222	0.395	1
CD48	2.7896e-05	-0.341399	0.31	0.495	1
SLAMF8	2.79431e-05	-0.366008	0.177	0.34	1
TOB2	2.87407e-05	0.378992	0.19	0.138	1
IGF2R	2.88714e-05	-0.265267	0.12	0.274	1
GRASP	2.95005e-05	0.469994	0.247	0.167	1
ZFYVE16	2.96849e-05	0.403208	0.348	0.331	1
EVI2B	3.01078e-05	0.322911	0.43	0.408	1
SNX29	3.06023e-05	0.271963	0.165	0.142	1
PRKACB	3.18094e-05	0.33044	0.146	0.12	1
SDC4	3.25217e-05	-0.277977	0.139	0.293	1
HCST	3.37368e-05	0.25036	0.62	0.692	1
RAP1B	3.46452e-05	-0.305109	0.196	0.365	1
PHC2	3.51304e-05	-0.257447	0.063	0.192	1
GIMAP4	3.57141e-05	-0.252687	0.114	0.262	1
GPI	3.59732e-05	-0.288525	0.127	0.28	1
HSPA6	3.628e-05	-1.15565	0.12	0.257	1
WDR26	3.62865e-05	-0.262334	0.114	0.261	1
SLC5A3	3.71947e-05	-0.373444	0.057	0.178	1
LACC1	3.74e-05	0.380827	0.209	0.172	1
PHLDA2	3.76817e-05	-0.305891	0.329	0.51	1
SNRNP27	3.88974e-05	-0.251183	0.051	0.171	1
TNFSF12	3.99412e-05	-0.332013	0.152	0.301	1
EGR3	3.99822e-05	0.41736	0.139	0.136	1
ABHD2	4.00272e-05	-0.32638	0.133	0.287	1
NEU1	4.05769e-05	0.345067	0.348	0.395	1
RPL7A	4.0812e-05	0.296036	0.911	0.918	1
RPS15	4.18157e-05	0.302678	0.994	0.99	1
EIF5A	4.23576e-05	-0.308893	0.285	0.461	1
WARS	4.2486e-05	-0.441249	0.165	0.314	1
REEP5	4.27458e-05	-0.254773	0.399	0.58	1
HIST1H4C	4.36767e-05	0.319967	0.146	0.119	1
CYTH1	4.39629e-05	-0.34729	0.203	0.372	1
REV3L	4.43858e-05	0.294613	0.184	0.145	1
ATG5	4.43986e-05	-0.253199	0.051	0.166	1
EIF4A3	4.54993e-05	0.513629	0.525	0.543	1
MGST1	4.56188e-05	-0.286801	0.025	0.126	1
TUBA1A	4.61028e-05	-0.459925	0.272	0.447	1
NFATC2	4.7106e-05	0.271825	0.108	0.07	1
AIG1	4.7164e-05	0.315521	0.203	0.131	1
ATF6	4.75096e-05	0.306827	0.222	0.246	1
PDE4B	4.80362e-05	0.252764	0.456	0.494	1
ERCC1	4.8352e-05	-0.25212	0.12	0.267	1
SERINC2	5.16894e-05	-0.280054	0.051	0.169	1
KIF5B	5.23124e-05	-0.308278	0.297	0.476	1
RPL23A	5.34251e-05	0.330704	0.975	0.953	1
ACSL1	5.45669e-05	-0.353803	0.146	0.301	1
NKG7	5.4686e-05	-0.442965	0.07	0.194	1
CACYBP	5.46877e-05	-0.379434	0.228	0.394	1
PTGS2	5.649e-05	-0.576493	0.335	0.511	1
YIF1A	5.65375e-05	-0.2529	0.146	0.3	1
ARL8B	5.66746e-05	-0.288846	0.329	0.508	1
UBE2A	5.81724e-05	-0.330269	0.241	0.409	1
PMP22	5.83093e-05	-0.252942	0.437	0.615	1
FAM133B	5.85571e-05	0.269003	0.304	0.329	1
FAM103A1	5.87633e-05	-0.256288	0.057	0.165	1
CCDC109B	6.57362e-05	-0.302112	0.177	0.338	1
LSM8	6.59872e-05	-0.254102	0.184	0.34	1
PTGES2	6.60408e-05	-0.258317	0.089	0.211	1
IRF1	6.86175e-05	-0.324885	0.272	0.445	1
NUTF2	7.08979e-05	-0.293129	0.184	0.345	1
ARL1	7.10382e-05	-0.280114	0.082	0.212	1
EMC3	7.1364e-05	-0.313568	0.152	0.305	1
UBAP2L	7.13677e-05	0.385841	0.184	0.15	1
BCAS2	7.17063e-05	0.402665	0.304	0.298	1
LRRC25	7.35556e-05	-0.292989	0.133	0.279	1
HK2	7.51786e-05	-0.322926	0.063	0.186	1
MNDA	7.73632e-05	-0.296646	0.285	0.453	1
SHKBP1	7.883e-05	-0.304738	0.152	0.3	1
NASP	7.96838e-05	0.271546	0.203	0.217	1
MRPS15	8.1437e-05	-0.265677	0.196	0.358	1
MIR4435-2HG	8.23207e-05	-0.268089	0.184	0.341	1
ITPR2	8.28407e-05	0.286743	0.291	0.282	1
ANXA7	8.28541e-05	-0.26282	0.241	0.409	1
POLR2E	8.34751e-05	-0.273354	0.266	0.437	1
CD37	9.157e-05	-0.304058	0.335	0.511	1
HSPA9	9.19722e-05	0.32218	0.399	0.394	1
GID8	9.29451e-05	-0.25579	0.057	0.174	1
SLC25A37	9.2956e-05	-0.357485	0.076	0.2	1
CSK	9.35141e-05	-0.319116	0.12	0.257	1
AKAP9	9.42825e-05	0.256381	0.272	0.242	1
CLEC4A	9.57638e-05	-0.330267	0.184	0.341	1
TMEM208	9.60689e-05	-0.326351	0.222	0.384	1
RRP12	9.74505e-05	0.336002	0.158	0.079	1
ARRDC3	0.000100341	0.282219	0.222	0.235	1
SMIM14	0.000106458	0.253308	0.184	0.194	1
SGMS1	0.000107588	0.265599	0.101	0.08	1
2025-09-09	0.00011092	0.314694	0.316	0.28	1
TSPYL1	0.000111847	0.312214	0.19	0.137	1
RSL1D1	0.000114218	0.26033	0.304	0.32	1
ATP6V1H	0.000114973	-0.260876	0.285	0.45	1
RPS4X	0.00011498	0.261093	0.943	0.964	1
BTBD7	0.000118624	0.308559	0.234	0.122	1
CBR1	0.000123224	-0.258421	0.12	0.257	1
CXCR4	0.000127522	0.251298	0.405	0.493	1
NUB1	0.00012891	-0.251192	0.063	0.181	1
SPAG9	0.000130097	0.318218	0.354	0.357	1
CLEC11A	0.000135234	-0.335252	0.12	0.26	1
RNASE2	0.000140897	-0.257821	0.038	0.138	1
CARD8	0.000144697	0.254572	0.177	0.173	1
LPIN1	0.000145493	0.296985	0.114	0.089	1
PTTG1IP	0.000146659	-0.287892	0.272	0.438	1
CSRNP1	0.000149009	0.318479	0.494	0.489	1
HES1	0.00015167	0.499918	0.304	0.26	1
TXNDC12	0.000156475	-0.251853	0.234	0.393	1
PHB	0.000165617	-0.273638	0.215	0.374	1
LSM10	0.000165913	-0.28538	0.171	0.321	1
LILRB3	0.000167869	-0.330483	0.139	0.28	1
CALU	0.000172012	-0.257034	0.177	0.326	1
BAIAP2	0.00017307	0.306519	0.228	0.234	1
PIN1	0.000179646	-0.29432	0.203	0.358	1
SDHC	0.000182368	-0.300024	0.241	0.401	1
IL23A	0.000182914	-0.667445	0.025	0.108	1
LDLR	0.00018409	0.304145	0.177	0.139	1
TDP2	0.00018755	-0.282955	0.095	0.223	1
C3orf58	0.000190922	0.287772	0.114	0.061	1
EPB41L4A-AS1	0.000196068	0.296977	0.146	0.113	1
AP1B1	0.000196928	0.28606	0.367	0.382	1
EFHD2	0.000217118	-0.275483	0.411	0.578	1
GAMT	0.000219711	0.269342	0.114	0.059	1
BTF3L4	0.000226719	-0.293175	0.209	0.363	1
TXNIP	0.000234282	-0.370813	0.19	0.339	1
MT-ATP8	0.000248105	0.276193	0.101	0.083	1
GAL3ST4	0.000252158	-0.285853	0.101	0.229	1
DOCK4	0.000258531	-0.269156	0.108	0.237	1
IRF8	0.000258814	0.282197	0.411	0.443	1
ZFP36	0.000263869	0.482444	0.842	0.841	1
SERPINH1	0.00026602	-0.283387	0.044	0.146	1
GLUD1	0.000266335	0.297142	0.316	0.315	1
TMEM256	0.000267663	0.302425	0.367	0.366	1
CRYL1	0.000273028	0.262227	0.215	0.192	1
SPARC	0.000274959	-0.389304	0.089	0.211	1
CD80	0.000283521	-0.273017	0.089	0.207	1
STAG2	0.000296736	0.320835	0.203	0.167	1
MRPL52	0.000299849	-0.260373	0.335	0.498	1
CCT4	0.000304138	-0.261196	0.234	0.389	1
IL18BP	0.000308441	0.317168	0.241	0.177	1
ETFA	0.000317861	-0.257742	0.184	0.33	1
CD58	0.000329764	-0.269693	0.196	0.344	1
WBSCR22	0.000331259	0.276136	0.291	0.258	1
ITGB5	0.000331991	0.345765	0.278	0.175	1
RCAN1	0.000335046	-0.256338	0.19	0.33	1
HCFC1R1	0.00034096	-0.337158	0.209	0.358	1
WIPI1	0.000345435	-0.261468	0.076	0.18	1
PTPN6	0.000348866	-0.250529	0.203	0.351	1
U2AF1	0.000353844	0.250492	0.158	0.108	1
EIF6	0.00035664	-0.269843	0.278	0.437	1
SLAMF9	0.000379949	-0.312867	0.025	0.111	1
USF2	0.00038955	-0.265907	0.177	0.32	1
CYBRD1	0.000391369	0.27938	0.158	0.117	1
GPR183	0.000402037	0.324643	0.854	0.832	1
PFDN5	0.000443754	0.273669	0.943	0.932	1
MYO1G	0.00044555	-0.257451	0.101	0.218	1
TNFRSF12A	0.0004493	-0.264198	0.063	0.159	1
AP1S2	0.000454611	0.277032	0.386	0.396	1
ALG5	0.000457426	-0.251705	0.152	0.286	1
SLC7A8	0.000478164	0.345143	0.247	0.222	1
TMEM9B	0.000481686	-0.251589	0.228	0.377	1
TIMP1	0.000489578	-0.688189	0.57	0.719	1
ST3GAL6	0.000499122	-0.257797	0.089	0.204	1
IL18	0.000502366	-0.277186	0.222	0.369	1
PER1	0.00050753	0.258161	0.184	0.162	1
ME1	0.000511483	0.2995	0.209	0.123	1
TM4SF1	0.000512502	-0.253068	0.051	0.15	1
MT1X	0.000515356	0.284918	0.278	0.403	1
AOAH	0.000516534	0.304646	0.253	0.208	1
CD74	0.000517903	0.322665	1	0.994	1
CD86	0.000526652	-0.263249	0.43	0.589	1
ATP6V1E1	0.000529517	-0.257753	0.228	0.375	1
AREG	0.000532883	-0.467552	0.259	0.408	1
IQGAP2	0.000551455	0.276538	0.354	0.351	1
BNIP3	0.000587206	-0.303777	0.101	0.221	1
MCTS1	0.000647683	-0.261178	0.177	0.315	1
TMEM70	0.000691056	-0.307287	0.234	0.379	1
PDCD4	0.000725995	0.264488	0.196	0.164	1
SPG20	0.000727188	0.291754	0.19	0.17	1
SMIM3	0.000732356	0.255329	0.278	0.266	1
JOSD1	0.000735729	0.261075	0.253	0.248	1
FOXO3	0.000801369	0.273129	0.285	0.287	1
PSMD8	0.000803362	-0.265174	0.329	0.482	1
ARHGAP21	0.000824728	0.26839	0.158	0.12	1
SWAP70	0.000874515	-0.25354	0.139	0.266	1
KIF1B	0.000876258	0.299065	0.291	0.277	1
OSTM1	0.000894841	-0.266384	0.146	0.274	1
SATB1	0.000960137	-0.295857	0.171	0.304	1
TMEM205	0.000968208	-0.283866	0.146	0.271	1
TNFSF10	0.000975105	-0.28512	0.057	0.153	1
FAM53C	0.000982958	0.263242	0.228	0.216	1
MAT2A	0.000983487	0.348365	0.367	0.31	1
THBS1	0.00103148	0.526839	0.222	0.148	1
PIM3	0.00104992	-0.276128	0.424	0.575	1
VSIG4	0.00105566	0.289712	0.424	0.432	1
TNFRSF1B	0.00117026	0.255675	0.43	0.436	1
NGLY1	0.00120434	0.29699	0.19	0.135	1
MRPL18	0.00129433	-0.250006	0.203	0.336	1
FAM210A	0.00130109	0.289491	0.203	0.125	1
HSPE1	0.00131438	-0.278419	0.557	0.698	1
NPC1	0.00139309	-0.260071	0.089	0.193	1
LRRC59	0.00141501	-0.283648	0.203	0.314	1
IDS	0.00146165	0.330457	0.361	0.327	1
GPR160	0.00161169	0.276127	0.171	0.129	1
NRIP1	0.00169416	0.352408	0.165	0.121	1
MITF	0.00177004	-0.280943	0.114	0.218	1
RGS19	0.00184304	-0.252454	0.177	0.3	1
IKBIP	0.00187538	0.263512	0.184	0.154	1
PHACTR4	0.00191381	-0.267187	0.158	0.281	1
CD14	0.00193539	-0.258753	0.728	0.843	1
AC090498.1	0.00194931	0.298395	0.462	0.465	1
ZSWIM6	0.00229262	0.251163	0.196	0.18	1
S100A13	0.00261698	0.318542	0.177	0.169	1
SIGLEC10	0.00267416	-0.265617	0.127	0.235	1
ANKRD37	0.00271945	0.281703	0.259	0.187	1
DUSP4	0.00281116	0.368043	0.31	0.265	1
KRT10	0.00300273	0.258494	0.38	0.345	1
GEM	0.00316151	-0.411167	0.108	0.203	1
USP37	0.00319477	0.263079	0.108	0.069	1
ISG20	0.00333564	-0.318543	0.184	0.304	1
METTL7A	0.00371353	0.262039	0.19	0.147	1
HSPH1	0.00389664	-0.475441	0.316	0.448	1
CMTM3	0.00441243	-0.277378	0.278	0.406	1
NCSTN	0.00448256	-0.256697	0.12	0.22	1
CCL2	0.00456592	0.820483	0.5	0.408	1
HSPB1	0.00477448	-0.578264	0.627	0.748	1
SMOX	0.0049084	-0.255442	0.108	0.164	1
B4GALT1	0.00524085	0.253933	0.437	0.455	1
IRS2	0.00578936	0.288021	0.323	0.29	1
BAG3	0.00638495	-0.499564	0.114	0.213	1
CKB	0.00700382	0.253429	0.171	0.096	1
PHLDA1	0.0070572	-0.449029	0.5	0.621	1
CH17-373J23.1	0.00753361	-0.279228	0.07	0.152	1
HACD4	0.00883488	0.25293	0.266	0.232	1
IL10	0.00988941	-0.268554	0.133	0.226	1
RHOB	0.0102105	-0.377845	0.43	0.554	1
TMEM176A	0.0104118	-0.267003	0.57	0.686	1
DNAJA4	0.0104184	-0.251559	0.108	0.189	1
CCL13	0.0152962	-0.524473	0.095	0.178	1
DNAJA1	0.0160426	0.334405	0.601	0.604	1
DNAJB1	0.0173	-0.52674	0.475	0.591	1
ID3	0.0176129	-0.386722	0.165	0.251	1
MTRNR2L1	0.0192824	0.383247	0.177	0.141	1
HSPD1	0.0196495	-0.327102	0.405	0.52	1
IGLC7	0.0198001	-0.291781	0.076	0.103	1
HMOX1	0.0230981	-0.377615	0.411	0.519	1
VMO1	0.0232244	-0.352032	0.297	0.406	1
HSP90AA1	0.0304227	-0.461922	0.867	0.926	1
HLA-DRA	0.0336452	0.322349	0.994	0.998	1
IFITM3	0.0388011	-0.335713	0.671	0.763	1
RETN	0.0407485	-0.275428	0.051	0.109	1
JUN	0.0442856	0.269938	0.703	0.746	1
HS3ST1	0.0454092	-0.255292	0.139	0.215	1
HSPA1B	0.0458648	-0.504436	0.354	0.454	1

## Sheet: DEGs_Macrophages_TumorvsHC
	p_val	avg_log2FC	pct.1	pct.2	p_val_adj
ATP5E	0	4.00535	0.978	0	0
ATP5F1E	0	-4.75478	0	0.975	0
GPX1	0	4.72929	0.986	0	0
RACK1	0	-3.82705	0	0.889	0
SELENOP	0	-5.50578	0	0.858	0
ATP5MG	1.78881407733282e-319	-3.17835	0	0.828	6.72486764232499e-315
ATP5MC2	6.85011e-279	-2.66196	0	0.748	2.57523e-274
GNB2L1	2.16403e-270	3.18425	0.903	0	8.13544e-266
CYBA	2.20386e-268	2.12007	0.983	0.345	8.28519e-264
ATP5ME	7.64672e-263	-2.47049	0	0.714	2.87471e-258
ELOB	7.64672e-263	-2.43244	0	0.714	2.87471e-258
RPS17	2.34747e-250	2.28719	0.956	0.425	8.82509e-246
ATP5L	7.61404e-249	2.70327	0.878	0	2.86242e-244
CCL3L3	1.29022e-246	5.34816	0.875	0	4.85046e-242
FTH1	4.83695e-245	2.36228	1	0.88	1.8184e-240
MTRNR2L12	6.61342e-244	-3.03138	0.192	0.766	2.48625e-239
ATP5MF	3.37981e-243	-2.37372	0	0.671	1.2706e-238
TCEB2	1.57297e-232	2.4552	0.855	0	5.91343e-228
ATP5MD	2.54701e-232	-2.10616	0	0.646	9.57523e-228
MT-ND3	5.42533e-226	-2.21167	0.981	0.96	2.0396e-221
ATP5G2	1.63314e-224	2.48873	0.843	0	6.13962e-220
ATP5MC3	1.12908e-221	-2.29258	0	0.622	4.24466e-217
ATP5PF	4.78934e-219	-2.01909	0	0.615	1.8005e-214
ATP5MPL	4.78934e-219	-2.10922	0	0.615	1.8005e-214
ATP5F1B	1.97079e-216	-1.98966	0	0.609	7.40898e-212
SEM1	5.94665e-210	-1.65816	0	0.594	2.23558e-205
ATP5PD	7.97597e-205	-1.74455	0	0.582	2.99849e-200
AC020656.1	1.49989e-203	-2.91372	0	0.578	5.63871e-199
C14orf2	4.05005e-201	2.22314	0.804	0	1.52257e-196
ALDOA	1.22358e-200	2.50957	0.883	0.175	4.59991e-196
COPS9	9.57247e-200	-1.69587	0	0.569	3.59868e-195
FGL2	8.04708e-199	-2.05269	0.542	0.782	3.02522e-194
ADA2	1.75172e-198	-1.7445	0	0.566	6.58541e-194
SELENOK	1.03145e-194	-2.23715	0	0.557	3.87765e-190
RPL13	1.46917e-193	1.20442	0.997	0.772	5.52319e-189
ATP5IF1	5.72634e-191	-1.75328	0	0.548	2.15276e-186
JPT1	5.72634e-191	-1.89363	0	0.548	2.15276e-186
NFKBIA	6.90116e-188	2.24951	0.947	0.508	2.59442e-183
PFN1	4.82814e-186	1.70167	0.973	0.658	1.81509e-181
FYB1	8.77576e-185	-1.73819	0	0.532	3.29916e-180
MTRNR2L8	1.24638e-183	-2.59266	0.176	0.726	4.68566e-179
SELENOH	6.96994e-180	-1.59747	0	0.52	2.62028e-175
ATP5PO	3.09555e-176	-1.60733	0	0.511	1.16374e-171
ATP5I	2.32834e-175	2.00694	0.753	0	8.75315e-171
ATP5F1C	5.02851e-175	-1.54211	0	0.508	1.89042e-170
ATP5G3	7.30633e-174	2.16163	0.749	0	2.74674e-169
TYMP	1.19904e-171	2.29216	0.939	0.434	4.50766e-167
C15orf48	2.27427e-171	3.00879	0.874	0.166	8.54987e-167
CCL3	4.65034e-171	3.23948	0.948	0.397	1.74825e-166
USMG5	4.16509e-169	1.98938	0.739	0	1.56582e-164
ATP5F1A	5.21438e-169	-1.44511	0	0.492	1.9603e-164
CXCL8	4.92059e-168	2.46509	0.96	0.388	1.84985e-163
ATP5PB	1.27703e-166	-1.46925	0	0.486	4.80085e-162
APOE	2.28221e-165	4.80488	0.852	0.237	8.57974e-161
DNASE1L3	1.08218e-164	-3.02851	0.056	0.698	4.06834e-160
ATP5J2	1.31691e-162	1.91829	0.724	0	4.95081e-158
ATP5D	1.39842e-161	1.90485	0.721	0	5.25723e-157
TPT1	4.46411e-161	-1.34238	0.995	0.997	1.67824e-156
CXCL3	1.47886e-160	3.62783	0.897	0.262	5.55962e-156
CXCL2	6.15883e-157	3.17615	0.909	0.295	2.31535e-152
SOD2	1.91148e-152	1.89842	0.975	0.603	7.18604e-148
RTRAF	3.6667e-150	-1.26574	0	0.443	1.37846e-145
ATP5O	1.64925e-149	1.73335	0.691	0	6.20019e-145
RTF2	7.56773e-148	-1.1779	0	0.437	2.84501e-143
FUCA1	1.20396e-145	-2.63874	0.305	0.674	4.52619e-141
SELENOT	1.53062e-145	-1.25594	0	0.431	5.7542e-141
SELK	1.19987e-142	1.87544	0.672	0	4.51081e-138
RPS28	1.63475e-141	-1.23334	0.979	0.991	6.14568e-137
SHFM1	1.96642e-140	1.64344	0.666	0	7.39254e-136
C19orf43	7.55709e-140	1.57948	0.664	0	2.84101e-135
SMIM26	8.16266e-140	-1.16261	0	0.415	3.06867e-135
ATP5J	4.0345e-139	1.6706	0.662	0	1.51673e-134
S100A6	2.44086e-138	1.76274	0.986	0.686	9.17618e-134
ATP5MC1	2.10182e-136	-0.958347	0	0.406	7.90158e-132
RPL37	1.28985e-135	-1.3386	0.953	0.978	4.84907e-131
C11orf31	2.1319e-135	1.61139	0.651	0	8.01467e-131
SELT	1.49299e-134	1.56601	0.649	0	5.61273e-130
ATP5B	9.73243e-133	1.64597	0.644	0	3.65881e-128
HN1	1.7005e-131	1.67196	0.64	0	6.39288e-127
ATP5H	8.24236e-131	1.58591	0.638	0	3.09863e-126
SELENOS	9.24432e-131	-0.988973	0	0.391	3.47531e-126
SPP1	2.89754e-130	5.92976	0.636	0	1.0893e-125
ELOC	1.22584e-129	-1.15017	0	0.388	4.60844e-125
SLC40A1	5.60587e-128	-2.45268	0.336	0.785	2.10747e-123
2025-09-15	1.96825e-127	1.51155	0.628	0	7.39943e-123
NORAD	2.12593e-127	-0.917554	0	0.382	7.99222e-123
SELENOW	2.12593e-127	-1.19494	0	0.382	7.99222e-123
SELENOF	2.78051e-126	-1.08213	0	0.378	1.04531e-121
G0S2	1.30643e-125	3.82899	0.751	0.111	4.91139e-121
CCL4	4.35406e-124	2.5084	0.882	0.277	1.63687e-119
VSIR	6.0542e-123	-1.03638	0	0.369	2.27602e-118
CD163L1	2.75421e-122	-1.78421	0.045	0.52	1.03542e-117
FYB	6.1996e-122	1.63143	0.61	0	2.33068e-117
IGF1	1.20045e-119	-1.8164	0.058	0.56	4.51297e-115
C19orf60	1.21465e-119	1.43687	0.603	0	4.56635e-115
NBDY	2.02576e-117	-1.05443	0	0.354	7.61563e-113
TRIR	2.54555e-116	-0.894977	0	0.351	9.56976e-112
ATP5C1	8.83842e-116	1.41169	0.59	0	3.32272e-111
MCRIP1	3.96772e-114	-1.03948	0	0.345	1.49163e-109
STMP1	4.92181e-113	-0.825066	0	0.342	1.85031e-108
WASHC4	6.07936e-112	-0.893877	0	0.338	2.28547e-107
TCEB1	6.95527e-110	1.37891	0.57	0	2.61477e-105
TYROBP	9.4005e-110	0.945462	0.991	0.874	3.53403e-105
FAM26F	1.35709e-108	1.85343	0.565	0	5.10186e-104
RP11-1143G9.4	5.19064e-108	2.7155	0.563	0	1.95137e-103
SEPW1	4.38946e-107	1.29528	0.56	0	1.65017e-102
CCL20	8.06859e-107	3.75599	0.641	0.046	3.03331e-102
CCL4L2	9.88569e-107	2.76254	0.819	0.225	3.71643e-102
RPS2	7.66702e-106	1.0229	0.985	0.785	2.88234e-101
ATP5F1	1.44925e-104	1.31488	0.551	0	5.44831e-100
IER3	5.52073e-103	1.3133	0.903	0.428	2.07546e-98
MT-ATP6	2.49253e-102	-1.27891	0.993	0.978	9.37043e-98
ATPIF1	5.5856e-102	1.25631	0.541	0	2.09985e-97
SMIM37	3.99444e-101	-0.853354	0	0.308	1.50167e-96
ATP5F1D	3.99444e-101	-0.878792	0	0.308	1.50167e-96
BUD23	4.71459e-100	-0.622124	0	0.305	1.7724e-95
OTULINL	4.71459e-100	-0.803241	0	0.305	1.7724e-95
MPEG1	8.93173e-99	-1.41875	0.479	0.677	3.35779e-94
MYEOV2	3.92015e-98	1.20702	0.527	0	1.47374e-93
SMIM30	6.48946e-98	-0.748998	0	0.298	2.43965e-93
LINC00998	1.06234e-97	1.22719	0.525	0	3.99376e-93
GLTSCR2	9.08437e-96	1.26115	0.518	0	3.41518e-91
MALAT1	2.0715e-95	1.41078	0.987	0.834	7.78761e-91
ERBIN	1.0173e-94	-0.733336	0	0.289	3.82446e-90
IFI6	1.60502e-94	2.49268	0.643	0.08	6.0339e-90
LINC00152	2.17455e-94	1.36188	0.513	0	8.175e-90
IGHG4	5.12773e-93	1.56218	0.552	0.015	1.92772e-88
RPL30	5.38604e-93	-1.08441	0.951	0.957	2.02483e-88
ARHGAP45	1.3462e-92	-0.623299	0	0.283	5.06091e-88
SQRDL	1.13688e-91	1.1832	0.502	0	4.27398e-87
FCGR3A	1.27126e-91	1.63235	0.794	0.277	4.77916e-87
POLR2J3.1	1.53962e-91	-0.529851	0	0.28	5.78806e-87
DAB2	5.07441e-91	-1.52976	0.543	0.683	1.90767e-86
JAML	6.40916e-91	-1.59129	0.155	0.591	2.40946e-86
C20orf24	2.61521e-89	1.18853	0.492	0	9.83163e-85
RPS8	6.76444e-89	-1.07237	0.948	0.96	2.54302e-84
SQOR	2.25073e-88	-0.768086	0	0.271	8.4614e-84
AC016831.5	2.25073e-88	-0.684136	0	0.271	8.4614e-84
CYBC1	2.25073e-88	-0.476984	0	0.271	8.4614e-84
ATP5A1	3.46694e-87	1.12906	0.484	0	1.30336e-82
BCL2A1	1.02456e-86	2.10522	0.792	0.326	3.85175e-82
A2M	1.38163e-86	-1.35499	0.499	0.609	5.19408e-82
C14orf166	1.73938e-86	1.05297	0.481	0	6.53902e-82
CLEC10A	7.90649e-86	-1.82372	0.116	0.551	2.97237e-81
MT-ND4L	1.63914e-85	-1.23428	0.606	0.695	6.16217e-81
AC020916.1	3.17981e-85	-0.776787	0	0.262	1.19542e-80
RIPOR1	3.17981e-85	-0.500044	0	0.262	1.19542e-80
MESD	3.17981e-85	-0.507509	0	0.262	1.19542e-80
IL1B	1.6848e-84	1.49317	0.845	0.348	6.33382e-80
TSPO	2.22297e-84	1.391	0.794	0.366	8.35704e-80
VIMP	3.29386e-84	1.09954	0.471	0	1.23829e-79
B2M	4.91281e-84	0.947529	1	0.988	1.84692e-79
C10orf54	5.17616e-84	1.1931	0.471	0	1.94593e-79
IGHG3	7.62689e-83	1.40957	0.49	0.006	2.86725e-78
C7orf73	1.20376e-82	1.05453	0.465	0	4.52543e-78
AC090498.1	1.20376e-82	1.15237	0.465	0	4.52543e-78
NCF4	9.3128e-82	-1.56517	0.283	0.628	3.50106e-77
LGALS1	1.30332e-81	1.20021	0.991	0.834	4.89971e-77
CXCL1	2.2255e-81	2.99744	0.661	0.126	8.36653e-77
CECR1	3.38973e-81	1.08832	0.459	0	1.27434e-76
RPL41	2.1449e-80	-0.927425	0.993	0.994	8.06353e-76
C4orf48	3.13875e-80	1.07927	0.652	0.111	1.17998e-75
GNAS	4.01698e-80	-1.14376	0.641	0.72	1.51014e-75
DMAC1	5.25003e-80	-0.647059	0	0.246	1.9737e-75
UFD1	5.25003e-80	-0.648761	0	0.246	1.9737e-75
CTSB	6.75625e-80	1.00345	0.993	0.812	2.53995e-75
RPS23	1.18451e-79	-0.963005	0.975	0.972	4.45305e-75
UBC	2.82091e-79	-1.00578	0.901	0.862	1.06049e-74
RPL7A	3.35259e-79	-1.02025	0.918	0.932	1.26037e-74
LINC01420	4.26326e-79	1.00799	0.45	0	1.60273e-74
TENT2	6.25346e-78	-0.497156	0	0.24	2.35093e-73
BTG1	1.83549e-77	1.54747	0.899	0.548	6.90036e-73
ATP5G1	4.0291e-77	0.987193	0.441	0	1.5147e-72
GRK3	6.78802e-77	-0.458496	0	0.237	2.55189e-72
CYTOR	6.78802e-77	-0.703756	0	0.237	2.55189e-72
NIPSNAP2	6.78802e-77	-0.561127	0	0.237	2.55189e-72
SPART	6.78802e-77	-0.549442	0	0.237	2.55189e-72
TENT4B	6.78802e-77	-0.517036	0	0.237	2.55189e-72
TMEM273	6.78802e-77	-0.486257	0	0.237	2.55189e-72
VIM	1.5454e-75	0.968523	0.983	0.726	5.80976e-71
IGHA1	1.62348e-75	-2.3933	0.332	0.689	6.1033e-71
MUC20-OT1	7.91248e-75	-0.457751	0	0.231	2.97462e-70
MT-ATP8	1.61569e-74	-1.18924	0.083	0.483	6.07403e-70
ARL4C	1.70227e-74	-1.31739	0.588	0.612	6.39952e-70
RPL5	4.74573e-74	-1.09018	0.857	0.889	1.78411e-69
NSD3	8.49718e-74	-0.461498	0	0.228	3.19443e-69
LINC00493	1.04724e-73	0.92574	0.426	0	3.93698e-69
OGA	9.09284e-73	-0.360992	0	0.225	3.41836e-68
SRGN	5.62014e-72	0.914986	0.986	0.732	2.11284e-67
MT-ND1	6.75613e-72	-1.09648	0.988	0.945	2.5399e-67
PVRL2	6.79449e-72	0.900062	0.417	0	2.55432e-67
PLAUR	5.53453e-71	1.18542	0.921	0.526	2.08065e-66
SERPINA1	5.64456e-71	1.40967	0.655	0.185	2.12202e-66
RPL22	9.04604e-71	-0.886937	0.917	0.898	3.40077e-66
TLNRD1	1.0303e-70	-0.52228	0	0.218	3.87331e-66
FAM195B	3.40755e-70	0.892781	0.41	0	1.28104e-65
MT-CYB	8.36002e-70	-0.968893	0.986	0.948	3.14286e-65
CD44	1.8091e-69	1.18263	0.902	0.542	6.80115e-65
WASHC3	1.15125e-68	-0.522484	0	0.212	4.32799e-64
SELENOM	1.15125e-68	-0.557698	0	0.212	4.32799e-64
PPP1R15A	1.67821e-68	1.34984	0.827	0.465	6.30908e-64
RPL13A	6.79042e-68	0.711754	0.992	0.914	2.55279e-63
NECTIN2	1.21064e-67	-0.500877	0	0.209	4.55129e-63
CENPX	1.21064e-67	-0.635055	0	0.209	4.55129e-63
DELE1	1.21064e-67	-0.429035	0	0.209	4.55129e-63
AC004687.1	1.21064e-67	-0.464451	0	0.209	4.55129e-63
CTSL	1.7584e-67	1.84068	0.861	0.48	6.61053e-63
CEBPB	6.25449e-65	1.23139	0.838	0.443	2.35131e-60
NGFRAP1	1.06791e-64	1.22202	0.384	0	4.01472e-60
LINC00936	1.06791e-64	1.05372	0.384	0	4.01472e-60
CD9	1.07274e-64	1.54225	0.75	0.317	4.03285e-60
ECPAS	1.37922e-64	-0.417039	0	0.2	5.18504e-60
LINC01272	1.92759e-64	1.0425	0.382	0	7.24658e-60
IL7R	1.98991e-64	1.45227	0.49	0.043	7.48088e-60
LACC1	6.0994e-64	-1.29921	0.172	0.505	2.29301e-59
RPL37A	6.88898e-64	-0.89456	0.956	0.951	2.58984e-59
ZNF331	1.30919e-63	-1.44303	0.436	0.529	4.92179e-59
HIKESHI	1.43073e-63	-0.500959	0	0.197	5.37867e-59
RTL8C	1.43073e-63	-0.406405	0	0.197	5.37867e-59
S100A10	1.73605e-63	1.18396	0.929	0.637	6.52652e-59
S100A9	2.78644e-63	1.90788	0.782	0.382	1.04753e-58
APOC1	9.64742e-63	2.37254	0.818	0.428	3.62685e-58
WASHC1	1.47916e-62	-0.451607	0	0.194	5.56077e-58
PLPBP	1.47916e-62	-0.423215	0	0.194	5.56077e-58
PNRC1	3.0052e-62	1.05807	0.899	0.588	1.12977e-57
SEPP1	4.53638e-62	2.29173	0.371	0	1.70541e-57
WBP5	9.8245e-62	0.922572	0.369	0	3.69342e-57
EEF1B2	1.63236e-61	-1.08884	0.791	0.825	6.13671e-57
PABPC1	2.11241e-61	-0.634559	0.871	0.778	7.94141e-57
AC244090.1	1.56523e-60	-0.523623	0	0.188	5.88434e-56
WASHC2A	1.56523e-60	-0.329761	0	0.188	5.88434e-56
SLC16A10	3.19766e-60	1.19799	0.526	0.077	1.20213e-55
LY6E	1.07236e-59	1.66172	0.594	0.169	4.03142e-55
TCEAL9	1.60213e-59	-0.630741	0	0.185	6.02304e-55
FCER1G	1.79176e-59	0.944777	0.986	0.84	6.73594e-55
SNX3	3.47955e-59	0.974165	0.792	0.422	1.3081e-54
F13A1	3.816e-59	-2.14755	0.2	0.486	1.43459e-54
EZR	4.00082e-59	-1.07534	0.512	0.526	1.50407e-54
RPL6	5.52813e-59	-0.787354	0.923	0.902	2.07824e-54
TREM2	5.62132e-59	1.50633	0.563	0.132	2.11328e-54
RPS24	8.15715e-59	-0.787422	0.985	0.963	3.0666e-54
CAPG	1.01819e-58	0.967114	0.888	0.56	3.8278e-54
FABP5	1.6339e-58	1.57831	0.74	0.311	6.14247e-54
PTPA	1.63449e-58	-0.436807	0	0.182	6.14471e-54
GRK2	1.63449e-58	-0.32886	0	0.182	6.14471e-54
RHEB	2.17287e-58	1.045	0.685	0.308	8.1687e-54
C16orf13	4.29037e-58	0.781962	0.351	0	1.61292e-53
FLNA	5.61406e-58	1.14225	0.544	0.126	2.11055e-53
STAB1	1.23736e-57	-1.24277	0.485	0.591	4.65174e-53
TUT7	1.66205e-57	-0.376822	0	0.178	6.24831e-53
NOP53	1.66205e-57	-0.566178	0	0.178	6.24831e-53
SLC16A3	2.78984e-57	1.15491	0.702	0.326	1.04881e-52
HLA-DPA1	9.19106e-57	-1.07031	0.958	0.966	3.45529e-52
ISG15	1.164e-56	2.30087	0.7	0.32	4.37593e-52
MT-CO3	1.27427e-56	-0.901467	0.992	0.982	4.79049e-52
CPVL	1.44882e-56	-1.33146	0.454	0.64	5.44669e-52
RETREG3	1.68457e-56	-0.325748	0	0.175	6.33296e-52
IL4I1	1.99128e-56	1.22389	0.425	0.037	7.48603e-52
KLF6	2.94002e-56	0.888949	0.906	0.572	1.10527e-51
S100A8	4.49921e-56	2.41648	0.428	0.037	1.69143e-51
TNFAIP3	6.03961e-56	0.397399	0.834	0.406	2.27053e-51
SH3BGRL3	8.06858e-56	0.910762	0.956	0.782	3.0333e-51
SPI1	9.82912e-56	0.979915	0.742	0.314	3.69516e-51
MIF	1.0763e-55	1.13789	0.602	0.154	4.04624e-51
GAPDH	1.20515e-55	0.909889	0.977	0.877	4.53065e-51
MAF	1.26512e-55	-1.29728	0.345	0.545	4.7561e-51
CCDC109B	1.66928e-55	0.756713	0.338	0	6.27548e-51
TENT5A	1.70186e-55	-0.369324	0	0.172	6.39796e-51
REX1BD	1.70186e-55	-0.482897	0	0.172	6.39796e-51
MMP24OS	1.70186e-55	-0.549382	0	0.172	6.39796e-51
BEX3	1.70186e-55	-0.541063	0	0.172	6.39796e-51
RPS27	8.77491e-55	-0.82154	0.985	0.978	3.29884e-50
TSC22D1	1.27663e-54	1.41991	0.552	0.126	4.79935e-50
SHLD2	1.71379e-54	-0.345805	0	0.169	6.44281e-50
CCL3L1	1.71379e-54	-1.57551	0	0.169	6.44281e-50
SLC11A1	7.21036e-54	1.1349	0.411	0.031	2.71066e-49
LDHA	7.23861e-54	1.13085	0.782	0.415	2.72128e-49
FCGR2A	9.6861e-54	1.26481	0.855	0.52	3.64139e-49
TFF3	1.09661e-53	0.873072	0.496	0.077	4.12261e-49
ELOA	1.72027e-53	-0.415054	0	0.166	6.46719e-49
SCO2	2.82327e-53	0.704763	0.326	0	1.06138e-48
NEAT1	4.17187e-53	0.656251	0.95	0.649	1.56837e-48
RPS3A	4.6494e-53	-0.810016	0.971	0.96	1.7479e-48
IFI27	5.24794e-53	2.18972	0.472	0.065	1.97291e-48
AIF1	8.60558e-53	-0.914153	0.937	0.957	3.23518e-48
HES4	1.20072e-52	1.18514	0.367	0.012	4.51398e-48
TMEM160	2.64531e-52	0.878979	0.504	0.086	9.94478e-48
LMNA	2.71249e-52	-0.963591	0.746	0.606	1.01973e-47
GLUL	4.47823e-52	0.896948	0.933	0.662	1.68355e-47
MESDC2	5.11136e-52	0.694826	0.32	0	1.92156e-47
MMP24-AS1	5.11136e-52	0.694314	0.32	0	1.92156e-47
RTFDC1	7.32793e-52	0.633686	0.319	0	2.75486e-47
GUK1	8.78612e-52	0.934285	0.778	0.418	3.30306e-47
NACA	1.20553e-51	-0.775006	0.895	0.865	4.53206e-47
DGLUCY	1.71683e-51	-0.369771	0	0.16	6.45425e-47
SINHCAF	1.71683e-51	-0.288439	0	0.16	6.45425e-47
CTSD	3.69574e-51	0.763516	0.986	0.791	1.38938e-46
PMAIP1	4.92143e-51	1.45248	0.624	0.225	1.85016e-46
STRA13	5.2768e-51	0.685511	0.314	0	1.98376e-46
HSPA8	9.69176e-51	-0.872416	0.738	0.785	3.64352e-46
IL6	1.47451e-50	2.03292	0.44	0.065	5.54328e-46
RPS12	1.49873e-50	-0.65156	0.99	0.957	5.63434e-46
UTP11	1.707e-50	-0.371384	0	0.157	6.41731e-46
ARMH3	1.707e-50	-0.318718	0	0.157	6.41731e-46
EREG	1.76211e-50	1.95663	0.486	0.083	6.62449e-46
SCAND1	2.02136e-50	0.835583	0.526	0.108	7.59909e-46
GFRA2	2.94059e-50	-0.679489	0.018	0.262	1.10549e-45
RPS21	3.54742e-50	-0.800888	0.902	0.902	1.33362e-45
RPS7	4.82558e-50	-0.803706	0.939	0.932	1.81413e-45
ATP2B1-AS1	1.69192e-49	-0.26451	0	0.154	6.3606e-45
PCNX1	1.69192e-49	-0.307134	0	0.154	6.3606e-45
MIA2	1.69192e-49	-0.296015	0	0.154	6.3606e-45
MS4A7	4.62481e-49	-0.812079	0.776	0.714	1.73865e-44
CALM3	5.26015e-49	1.02717	0.677	0.311	1.9775e-44
TPI1	9.59287e-49	0.948032	0.883	0.637	3.60634e-44
HIST1H4C	1.22897e-48	-1.16943	0.119	0.434	4.62018e-44
BABAM2	1.67175e-48	-0.36823	0	0.151	6.28477e-44
AC016831.1	1.67175e-48	-0.337115	0	0.151	6.28477e-44
RETREG2	1.67175e-48	-0.269778	0	0.151	6.28477e-44
FAU	3.72871e-48	-0.571025	0.963	0.902	1.40177e-43
CXCL12	4.40503e-48	-0.824146	0.035	0.302	1.65603e-43
SEPHS2	1.52378e-47	-0.420237	0.004	0.185	5.7285e-43
WASHC5	1.64671e-47	-0.288996	0	0.148	6.19064e-43
LINC01678	1.64671e-47	-0.292929	0	0.148	6.19064e-43
RAB5IF	1.64671e-47	-0.41695	0	0.148	6.19064e-43
UFD1L	2.13192e-47	0.607777	0.295	0	8.01473e-43
IL10RB	9.39219e-47	0.73339	0.358	0.022	3.5309e-42
TRAPPC2B	1.61706e-46	-0.306268	0	0.145	6.07919e-42
NPC2	2.54439e-46	0.62604	0.978	0.858	9.5654e-42
C9orf142	2.88953e-46	0.601709	0.289	0	1.08629e-41
MT2A	3.24379e-46	1.45404	0.663	0.252	1.21947e-41
C17orf89	4.08406e-46	0.626276	0.288	0	1.53536e-41
IL1RN	4.35087e-46	1.66701	0.52	0.154	1.63566e-41
GNAI2	4.60703e-46	-0.774545	0.667	0.677	1.73197e-41
DUSP2	8.57002e-46	1.25845	0.718	0.335	3.22181e-41
AGR2	9.87381e-46	0.914085	0.331	0.012	3.71196e-41
IFITM3	1.33979e-45	1.29801	0.763	0.415	5.0368e-41
LINC00657	1.36704e-45	0.661373	0.285	0	5.13924e-41
PHLDA2	1.53117e-45	1.02349	0.51	0.12	5.75628e-41
PAXX	1.5831e-45	-0.287086	0	0.142	5.95151e-41
FMC1	1.5831e-45	-0.341104	0	0.142	5.95151e-41
TEN1	1.6687e-45	-0.274985	0	0.151	6.27332e-41
RPL34	1.8734e-45	-0.671588	0.99	0.954	7.04287e-41
PHLDA1	4.07089e-45	1.45626	0.621	0.271	1.53041e-40
C11orf73	1.27386e-44	0.5927	0.28	0	4.78894e-40
JCHAIN	1.39069e-44	-1.73784	0.166	0.458	5.22818e-40
ILF3-DT	1.54515e-44	-0.271574	0	0.138	5.80884e-40
RAMMET	1.54515e-44	-0.505435	0	0.138	5.80884e-40
ADM	3.41512e-44	1.20328	0.421	0.068	1.28388e-39
HMGB1	4.54092e-44	-0.758466	0.761	0.732	1.70711e-39
LILRB5	5.6436e-44	-1.0578	0.15	0.412	2.12166e-39
RPL18	9.38159e-44	-0.712989	0.95	0.923	3.52691e-39
MRPL23	1.02855e-43	0.705314	0.442	0.074	3.86674e-39
SMIM29	1.45873e-42	-0.359744	0	0.132	5.48394e-38
KRT18	1.73976e-42	0.484413	0.398	0.062	6.54045e-38
CH17-340M24.3	1.75436e-42	0.663005	0.268	0	6.59534e-38
RP11-138A9.1	2.45734e-42	0.622276	0.267	0	9.23811e-38
WWP1	4.88416e-42	-0.896536	0.102	0.385	1.83615e-37
EIF3A	6.52902e-42	-0.865159	0.4	0.554	2.45452e-37
PPDPF	6.96645e-42	0.798489	0.726	0.36	2.61897e-37
CCDC32	1.41102e-41	-0.452037	0	0.129	5.30459e-37
MTREX	1.41102e-41	-0.341186	0	0.129	5.30459e-37
AC010642.2	1.41102e-41	-0.343523	0	0.129	5.30459e-37
NAXE	1.41102e-41	-0.289159	0	0.129	5.30459e-37
CHCHD10	1.46798e-41	0.901994	0.645	0.289	5.51871e-37
SELM	1.5585e-41	0.634032	0.262	0	5.85902e-37
CALM1	1.8692e-41	0.842791	0.862	0.597	7.02708e-37
APOA1BP	2.57468e-41	0.551873	0.261	0	9.67924e-37
NCL	3.0783e-41	-1.06276	0.478	0.609	1.15725e-36
RPS20	4.51788e-41	0.525307	0.977	0.846	1.69845e-36
HLA-DRB1	7.32878e-41	-0.9445	0.97	0.945	2.75518e-36
WBSCR22	8.28213e-41	0.514707	0.258	0	3.11358e-36
TXNIP	1.34116e-40	-1.33965	0.339	0.585	5.04197e-36
VPS35L	1.36085e-40	-0.282092	0	0.126	5.11598e-36
METTL26	1.36085e-40	-0.332241	0	0.126	5.11598e-36
SELENON	1.36085e-40	-0.336414	0	0.126	5.11598e-36
ETFRF1	1.36085e-40	-0.373026	0	0.126	5.11598e-36
P2RY13	2.02815e-40	-0.729787	0.047	0.298	7.62464e-36
TMA7	2.64413e-40	-0.682533	0.752	0.745	9.94033e-36
RPL3	5.56203e-40	-0.754203	0.956	0.963	2.09099e-35
AC007952.4	1.30862e-39	-0.290485	0	0.123	4.91964e-35
RUBCNL	1.30862e-39	-0.373416	0	0.123	4.91964e-35
GBAS	1.39004e-39	0.517007	0.251	0	5.22572e-35
RPL35A	1.69375e-39	-0.641298	0.953	0.908	6.36749e-35
KIAA1033	2.68982e-39	0.541259	0.25	0	1.01121e-34
CLDN4	2.77039e-39	0.667677	0.387	0.055	1.0415e-34
ALDH1A1	4.55794e-39	-1.21548	0.139	0.36	1.71351e-34
TMEM261	6.12761e-39	0.514087	0.248	0	2.30361e-34
DYNC1H1	9.00677e-39	-0.994779	0.225	0.474	3.38601e-34
HLA-DRB5	9.96932e-39	0.709561	0.868	0.542	3.74786e-34
FCGR1A	1.21577e-38	0.916072	0.449	0.111	4.57057e-34
NDUFAF8	1.25475e-38	-0.331072	0	0.12	4.7171e-34
JUN	1.85598e-38	0.860764	0.746	0.375	6.97735e-34
SDC2	2.06745e-38	1.16317	0.321	0.046	7.77237e-34
FCGRT	3.04156e-38	-0.695939	0.856	0.834	1.14344e-33
RHOC	3.51903e-38	0.745422	0.491	0.132	1.32294e-33
MMP14	3.67673e-38	0.969716	0.626	0.28	1.38223e-33
CTTNBP2	4.96237e-38	-0.403468	0.008	0.175	1.86555e-33
TNF	5.40019e-38	1.44106	0.459	0.111	2.03015e-33
AP1B1	5.47563e-38	-1.01795	0.382	0.563	2.05851e-33
RPL19	5.50049e-38	-0.67446	0.973	0.969	2.06785e-33
MRPL41	6.51151e-38	0.853405	0.513	0.166	2.44794e-33
WTAP	9.26142e-38	1.25283	0.681	0.388	3.48174e-33
MIR155HG	1.07829e-37	0.88923	0.356	0.043	4.05372e-33
HPF1	1.19963e-37	-0.287974	0	0.117	4.50989e-33
KRT8	1.81503e-37	0.513832	0.431	0.092	6.82342e-33
RPS13	1.84452e-37	-0.639608	0.97	0.948	6.93428e-33
RPL36	2.10776e-37	-0.615157	0.965	0.942	7.92391e-33
HNRNPU	2.33728e-37	-0.754453	0.585	0.582	8.78676e-33
UTRN	2.47875e-37	-0.832628	0.158	0.452	9.31862e-33
AQP9	3.52907e-37	0.802656	0.276	0.009	1.32672e-32
IGHG1	4.34885e-37	0.840998	0.298	0.018	1.63491e-32
CCRL2	4.71843e-37	0.958762	0.456	0.142	1.77385e-32
FAM195A	5.93474e-37	0.50778	0.236	0	2.23111e-32
2025-09-09	8.42803e-37	-0.937717	0.28	0.535	3.16843e-32
AC090204.1	1.14366e-36	-0.252068	0	0.114	4.29948e-32
CGAS	1.14366e-36	-0.321977	0	0.114	4.29948e-32
VIRMA	1.14366e-36	-0.296233	0	0.114	4.29948e-32
CD83	1.27178e-36	0.30441	0.854	0.529	4.78113e-32
YBX1	1.3266e-36	0.686399	0.936	0.735	4.98723e-32
GATM	1.35404e-36	-0.943642	0.172	0.468	5.09039e-32
IL32	1.48629e-36	0.675698	0.407	0.08	5.58757e-32
ALOX5AP	1.91829e-36	1.33435	0.64	0.314	7.21163e-32
C17orf62	2.16703e-36	0.466684	0.233	0	8.14674e-32
C6orf1	4.1331e-36	0.489439	0.231	0	1.5538e-31
HSPB1	5.2809e-36	1.48364	0.748	0.452	1.9853e-31
TIPARP	6.59976e-36	-0.926451	0.327	0.443	2.48112e-31
SNX10	2.22183e-35	1.01906	0.539	0.228	8.35274e-31
CD36	2.82956e-35	-0.946528	0.188	0.486	1.06375e-30
FAM105A	2.8461e-35	0.474073	0.226	0	1.06996e-30
LINC-PINT	3.9214e-35	0.498072	0.225	0	1.47421e-30
MYDGF	3.93625e-35	0.815695	0.639	0.32	1.47979e-30
CLDN3	4.24598e-35	0.559821	0.239	0.003	1.59623e-30
PRELID1	8.34947e-35	0.888845	0.652	0.338	3.1389e-30
RPLP1	1.47321e-34	-0.537177	0.998	0.997	5.53838e-30
ARPC1B	2.29736e-34	0.745511	0.841	0.615	8.63668e-30
UPP1	2.61258e-34	0.887134	0.543	0.237	9.82173e-30
SERP1	6.97299e-34	0.691552	0.758	0.462	2.62143e-29
CCL5	7.44675e-34	1.05554	0.326	0.04	2.79953e-29
FKBP1A	8.96221e-34	0.72678	0.787	0.514	3.36925e-29
DCAF1	9.7436e-34	-0.284776	0	0.105	3.66301e-29
COP1	9.7436e-34	-0.251015	0	0.105	3.66301e-29
AC100810.1	9.7436e-34	-0.268033	0	0.105	3.66301e-29
DMAC2	9.7436e-34	-0.350252	0	0.105	3.66301e-29
MCUB	9.7436e-34	-0.315286	0	0.105	3.66301e-29
TOMM70	9.7436e-34	-0.270341	0	0.105	3.66301e-29
RPL11	1.33033e-33	-0.62302	0.972	0.951	5.00123e-29
PKM	1.4207e-33	0.775812	0.842	0.594	5.34097e-29
DNAJB1	1.99459e-33	1.72574	0.591	0.338	7.49847e-29
LINC00116	2.09944e-33	0.433073	0.215	0	7.89262e-29
NFKBIZ	2.75429e-33	0.732496	0.7	0.351	1.03545e-28
LIPA	2.77433e-33	-0.87347	0.648	0.665	1.04298e-28
MESDC1	2.88076e-33	0.498314	0.214	0	1.08299e-28
GCHFR	3.23891e-33	1.00258	0.355	0.065	1.21764e-28
COX5A	3.38301e-33	0.746822	0.679	0.357	1.27181e-28
POMP	4.05544e-33	0.654424	0.897	0.689	1.5246e-28
EGR1	8.13235e-33	1.2873	0.526	0.188	3.05728e-28
HMGN1	9.32901e-33	0.735917	0.664	0.335	3.50715e-28
FOSB	1.2903e-32	-0.674095	0.814	0.618	4.85075e-28
ABL2	1.55216e-32	0.880576	0.672	0.335	5.8352e-28
CLEC5A	1.62635e-32	0.803841	0.27	0.022	6.1141e-28
ADRBK1	2.6164e-32	0.456009	0.208	0	9.83611e-28
GADD45G	2.67011e-32	0.801935	0.277	0.025	1.0038e-27
RP11-670E13.6	4.18997e-32	0.546165	0.207	0	1.57518e-27
HMHA1	4.90135e-32	0.432141	0.207	0	1.84261e-27
RGCC	5.07923e-32	1.22053	0.578	0.28	1.90949e-27
SERPINF1	6.84685e-32	-1.09352	0.237	0.468	2.57401e-27
PLP2	7.49503e-32	0.743865	0.434	0.135	2.81768e-27
SDF4	7.89991e-32	0.638977	0.436	0.126	2.96989e-27
CHMP4B	9.23998e-32	0.725954	0.561	0.243	3.47368e-27
HSP90AB1	1.38674e-31	-0.581425	0.812	0.788	5.21332e-27
NINJ1	1.58533e-31	0.782385	0.778	0.505	5.95989e-27
KRT19	1.88775e-31	0.489219	0.266	0.018	7.0968e-27
JOSD2	2.03189e-31	0.643839	0.409	0.108	7.6387e-27
RPL26	2.31235e-31	-0.656454	0.97	0.957	8.69305e-27
TNFRSF1B	2.34814e-31	-0.801212	0.436	0.532	8.82761e-27
RPL29	2.9148e-31	-0.670097	0.949	0.938	1.09579e-26
CSTB	3.26354e-31	0.839007	0.923	0.735	1.2269e-26
TOMM7	3.26787e-31	-0.588673	0.796	0.754	1.22852e-26
RALA	3.27391e-31	0.779149	0.521	0.225	1.23079e-26
PLIN2	5.48923e-31	1.02543	0.687	0.375	2.06362e-26
ITM2B	6.25917e-31	0.347615	0.955	0.738	2.35307e-26
GAS7	7.68976e-31	-0.631541	0.115	0.378	2.89089e-26
LILRB4	8.06034e-31	0.831745	0.567	0.274	3.0302e-26
MT-CO2	8.61996e-31	-0.612619	0.994	0.975	3.24059e-26
CD47	1.06035e-30	0.788725	0.528	0.268	3.98629e-26
IFIT3	1.07418e-30	1.00508	0.266	0.022	4.03826e-26
ADAM8	2.15291e-30	0.775995	0.326	0.062	8.09364e-26
FAM173A	2.31082e-30	0.565444	0.317	0.055	8.68729e-26
RP11-160E2.6	2.41345e-30	0.559927	0.197	0	9.07311e-26
CTD-2336O2.1	2.81788e-30	0.408939	0.196	0	1.05935e-25
ZNF106	5.33899e-30	-0.740222	0.181	0.434	2.00714e-25
RPL15	5.36721e-30	-0.636034	0.966	0.957	2.01775e-25
RPS26	5.39863e-30	-0.637361	0.864	0.822	2.02956e-25
MSR1	5.74847e-30	0.899308	0.62	0.308	2.16108e-25
FAAP20	7.74526e-30	0.553479	0.417	0.111	2.91175e-25
PTMA	8.67648e-30	-0.48662	0.985	0.975	3.26184e-25
CXCL16	8.83109e-30	0.784887	0.72	0.458	3.31996e-25
EIF3L	9.62635e-30	-0.842059	0.427	0.569	3.61893e-25
SAMHD1	1.00394e-29	-0.738156	0.606	0.662	3.77423e-25
HLA-DQA1	1.44318e-29	-0.783789	0.902	0.883	5.4255e-25
FAM127A	1.79856e-29	0.407454	0.191	0	6.76152e-25
YWHAH	2.77848e-29	0.708244	0.726	0.428	1.04454e-24
ACTB	3.08425e-29	0.51437	0.999	0.96	1.15949e-24
LGALS3	4.40478e-29	-1.04368	0.833	0.797	1.65593e-24
CST3	4.78319e-29	-0.341528	0.974	0.803	1.79819e-24
FN1	5.33305e-29	1.15652	0.227	0.009	2.00491e-24
LITAF	5.49361e-29	0.631475	0.889	0.655	2.06527e-24
HLA-DPB1	6.52634e-29	-0.818737	0.97	0.988	2.45351e-24
FPR1	6.87463e-29	0.611496	0.276	0.037	2.58445e-24
TGFB1	7.47568e-29	0.568001	0.415	0.114	2.81041e-24
NUDT14	7.54273e-29	0.565929	0.315	0.052	2.83562e-24
CLEC9A	1.26072e-28	-0.390445	0.002	0.114	4.73956e-24
HIF1A	1.42005e-28	0.762017	0.756	0.465	5.33852e-24
RASSF2	1.61273e-28	-0.777155	0.169	0.415	6.06289e-24
ISCU	1.8134e-28	0.662307	0.55	0.265	6.8173e-24
EIF1	1.92566e-28	-0.434779	0.974	0.929	7.23932e-24
NCKAP1L	2.1338e-28	-0.784348	0.348	0.523	8.0218e-24
HLA-E	2.21051e-28	-0.413493	0.882	0.785	8.31019e-24
RP11-386I14.4	2.84552e-28	0.51578	0.184	0	1.06975e-23
RPS14	3.2266e-28	-0.618218	0.986	0.978	1.21301e-23
ATP5EP2	3.31511e-28	0.380835	0.183	0	1.24628e-23
PDK4	4.01949e-28	-0.681803	0.051	0.258	1.51109e-23
ZFP36L1	4.94072e-28	-0.808622	0.725	0.658	1.85742e-23
TSPAN8	6.69923e-28	0.460281	0.21	0.006	2.51851e-23
TIMP1	6.88749e-28	1.42433	0.719	0.455	2.58928e-23
EIF4EBP1	7.29835e-28	0.637793	0.478	0.172	2.74374e-23
LY96	7.45117e-28	0.673767	0.741	0.474	2.80119e-23
CAPZB	7.83883e-28	-0.667959	0.763	0.766	2.94693e-23
NR4A3	8.55062e-28	-0.629295	0.549	0.452	3.21452e-23
UQCR10	9.89728e-28	-0.660489	0.743	0.732	3.72078e-23
ANXA2	1.01738e-27	0.640572	0.909	0.714	3.82474e-23
SPHK1	1.16118e-27	0.672814	0.362	0.095	4.36535e-23
ERBB2IP	1.30671e-27	0.407002	0.18	0	4.91243e-23
KDELR2	1.43809e-27	0.692464	0.607	0.354	5.40635e-23
PAPD4	1.77102e-27	0.380052	0.179	0	6.65797e-23
C10orf11	1.77102e-27	0.36533	0.179	0	6.65797e-23
GPR183	1.93204e-27	0.770524	0.832	0.551	7.26333e-23
RPL24	1.96745e-27	-0.483456	0.925	0.862	7.39642e-23
IGSF6	1.97897e-27	-0.797614	0.526	0.612	7.43974e-23
C1orf122	2.04353e-27	0.671656	0.386	0.114	7.68245e-23
PLAU	2.46426e-27	0.901184	0.533	0.231	9.26413e-23
TRIM14	2.82383e-27	-0.754399	0.117	0.348	1.06159e-22
ARL6IP4	2.85442e-27	0.670131	0.706	0.443	1.07309e-22
SRRM1	3.00619e-27	-0.801432	0.405	0.569	1.13015e-22
GNPDA1	3.34053e-27	-0.973151	0.245	0.44	1.25584e-22
MZT2B	3.97807e-27	0.547287	0.492	0.182	1.49552e-22
LGMN	4.29445e-27	-0.740058	0.778	0.686	1.61446e-22
ARID1B	4.65304e-27	-0.441968	0.088	0.326	1.74926e-22
GADD45GIP1	4.71003e-27	0.617994	0.536	0.24	1.77069e-22
ARID5B	5.41555e-27	0.796662	0.364	0.102	2.03592e-22
CSDE1	5.75523e-27	-0.70431	0.547	0.625	2.16362e-22
LYZ	6.17903e-27	-1.07194	0.962	0.938	2.32295e-22
RPL23	6.32834e-27	-0.377142	0.932	0.846	2.37908e-22
TREM1	7.60585e-27	0.797596	0.323	0.092	2.85934e-22
PPP2R4	8.06623e-27	0.36498	0.175	0	3.03242e-22
QPRT	8.71394e-27	-0.633859	0.055	0.255	3.27592e-22
NR4A2	1.00806e-26	-0.557341	0.709	0.511	3.7897e-22
TAGLN2	1.13778e-26	-0.559604	0.714	0.683	4.27738e-22
RANBP1	1.19663e-26	0.574231	0.506	0.2	4.4986e-22
BASP1	1.23658e-26	0.763018	0.457	0.16	4.64879e-22
SFT2D1	1.62018e-26	0.683099	0.619	0.351	6.09089e-22
INHBA	1.62071e-26	1.33137	0.299	0.062	6.09288e-22
ATP6V0E1	1.69976e-26	0.510266	0.908	0.729	6.39009e-22
MGEA5	1.71708e-26	0.385703	0.173	0	6.45519e-22
TXN	1.9834e-26	0.719549	0.89	0.665	7.45641e-22
HTRA1	2.04208e-26	0.655447	0.211	0.009	7.67699e-22
SPARC	2.38869e-26	0.655312	0.211	0.012	8.98003e-22
SPG20	4.24199e-26	0.356541	0.17	0	1.59473e-21
RPL7	5.31631e-26	0.38594	0.967	0.84	1.99861e-21
CCDC53	5.73144e-26	0.318977	0.169	0	2.15468e-21
PIM3	1.20615e-25	0.750231	0.575	0.308	4.53441e-21
SRSF7	1.44565e-25	-0.879942	0.415	0.569	5.43477e-21
CDK13	1.56387e-25	-0.331985	0.055	0.255	5.87922e-21
TMEM2	1.63976e-25	0.424236	0.166	0	6.16453e-21
TPGS1	2.2036e-25	0.454312	0.242	0.025	8.28421e-21
SERBP1	2.3301e-25	-0.700626	0.522	0.578	8.75976e-21
RPL9	2.54803e-25	-0.44264	0.974	0.948	9.57907e-21
MMP12	2.66397e-25	2.71707	0.454	0.218	1.00149e-20
FXYD3	2.98371e-25	0.482988	0.3	0.055	1.1217e-20
FAM103A1	2.98549e-25	0.331634	0.165	0	1.12237e-20
BRI3	3.01049e-25	0.590744	0.719	0.455	1.13176e-20
CKS2	3.07382e-25	0.886734	0.498	0.249	1.15557e-20
COX6A1	3.11725e-25	0.493582	0.807	0.557	1.1719e-20
COX7C	3.14643e-25	-0.599721	0.868	0.828	1.18287e-20
AOAH	6.85647e-25	-0.70228	0.208	0.431	2.57762e-20
PDLIM7	7.87064e-25	0.527727	0.246	0.043	2.95889e-20
WHSC1L1	9.86537e-25	0.335703	0.162	0	3.70879e-20
RPL39	9.8831e-25	-0.490248	0.991	0.966	3.71545e-20
FAM46A	1.14518e-24	0.419104	0.161	0	4.30518e-20
IL1A	1.15689e-24	0.756846	0.302	0.058	4.34922e-20
RPS6	1.33797e-24	-0.491792	0.977	0.935	5.02995e-20
MZT2A	1.46267e-24	0.611194	0.349	0.102	5.49877e-20
LAMP1	1.55325e-24	0.63977	0.731	0.446	5.83929e-20
FCER1A	1.59102e-24	-1.09694	0.011	0.129	5.98127e-20
PLA2G7	1.63483e-24	0.909325	0.579	0.305	6.14598e-20
HEXB	1.7319e-24	0.647016	0.694	0.434	6.51091e-20
C9orf16	1.96185e-24	0.577207	0.582	0.298	7.37538e-20
ID2	2.80724e-24	0.846637	0.726	0.455	1.05535e-19
HLA-DQB1	2.86749e-24	-0.537299	0.891	0.815	1.078e-19
TMEM147	2.94799e-24	0.616189	0.576	0.345	1.10827e-19
EID1	3.89652e-24	-0.734966	0.495	0.582	1.46486e-19
MIDN	3.9667e-24	-0.823743	0.366	0.471	1.49124e-19
RQCD1	4.36953e-24	0.328153	0.157	0	1.64268e-19
DSCR3	5.87979e-24	0.31727	0.157	0	2.21045e-19
RER1	5.9268e-24	0.60452	0.489	0.234	2.22812e-19
XIST	6.36388e-24	0.531341	0.41	0.142	2.39244e-19
SARAF	7.27722e-24	0.628912	0.754	0.514	2.7358e-19
LCN2	7.91e-24	0.368424	0.156	0	2.97369e-19
SON	8.15677e-24	-0.632092	0.493	0.56	3.06646e-19
CLTB	8.29981e-24	0.559027	0.467	0.194	3.12023e-19
CTSS	8.4348e-24	-0.295584	0.941	0.812	3.17098e-19
C10orf128	1.23364e-23	0.315946	0.155	0	4.63776e-19
TMEM70	1.32111e-23	0.585923	0.379	0.166	4.96657e-19
IFIT2	1.35681e-23	1.15772	0.242	0.034	5.1008e-19
CLEC4E	1.38897e-23	0.651184	0.238	0.031	5.22169e-19
JTB	1.51236e-23	0.496464	0.624	0.351	5.68558e-19
GPX3	1.96712e-23	0.721454	0.372	0.12	7.3952e-19
ZNF90	2.07633e-23	0.33344	0.179	0.006	7.80574e-19
FILIP1L	2.48711e-23	-0.683771	0.094	0.295	9.35005e-19
ZFAND5	2.76506e-23	0.6659	0.732	0.474	1.0395e-18
LYRM5	2.99548e-23	0.305706	0.152	0	1.12612e-18
CH17-373J23.1	2.99548e-23	0.468319	0.152	0	1.12612e-18
MMP9	3.15084e-23	1.51585	0.595	0.348	1.18453e-18
RGS1	3.37165e-23	0.690035	0.822	0.572	1.26754e-18
MAP1LC3B	3.98228e-23	0.656755	0.652	0.4	1.4971e-18
ACTR2	4.00703e-23	-0.48994	0.703	0.662	1.5064e-18
CTD-3252C9.4	4.02412e-23	0.38829	0.151	0	1.51283e-18
MFSD7	5.40461e-23	0.320249	0.15	0	2.03181e-18
CCDC88A	5.87231e-23	-0.712299	0.344	0.495	2.20764e-18
ZEB2	5.9858e-23	-0.430879	0.616	0.542	2.2503e-18
RP11-1008C21.1	6.26283e-23	0.428315	0.15	0	2.35445e-18
EPCAM	6.60052e-23	0.321347	0.225	0.028	2.4814e-18
DDX3Y	6.90279e-23	-0.820296	0.122	0.311	2.59503e-18
RPL31	7.03667e-23	0.346018	0.925	0.772	2.64537e-18
CHMP1B	7.05793e-23	-0.323829	0.753	0.557	2.65336e-18
RPS29	7.44397e-23	-0.494129	0.968	0.938	2.79848e-18
CCL2	7.90965e-23	1.76602	0.408	0.145	2.97355e-18
S100A4	7.97777e-23	0.775323	0.897	0.689	2.99916e-18
EIF4B	8.37281e-23	-0.792521	0.388	0.548	3.14768e-18
LINC00969	8.40813e-23	0.327306	0.149	0	3.16095e-18
CREG1	8.68361e-23	0.529407	0.767	0.498	3.26452e-18
DUSP23	8.70347e-23	0.569248	0.43	0.163	3.27198e-18
RGL1	1.00894e-22	-0.786863	0.166	0.375	3.79301e-18
SGK3	1.04542e-22	-0.518846	0.117	0.345	3.93015e-18
CD209	1.1652e-22	-0.770773	0.206	0.434	4.38046e-18
SETX	1.17878e-22	-0.587473	0.117	0.335	4.43152e-18
RPL36AL	1.18635e-22	-0.58302	0.839	0.806	4.45995e-18
RPS18	1.29774e-22	-0.531915	0.992	0.978	4.87871e-18
TNFAIP6	1.41794e-22	0.795149	0.207	0.018	5.3306e-18
DDX17	1.45074e-22	-0.702852	0.395	0.545	5.4539e-18
EGLN2	1.50614e-22	0.340058	0.188	0.012	5.66219e-18
RGS10	1.84905e-22	-0.522975	0.745	0.72	6.95133e-18
MARCKS	2.07528e-22	-0.434834	0.787	0.698	7.80182e-18
TMSB10	2.10296e-22	0.317876	0.999	0.994	7.90586e-18
VAPA	2.12248e-22	0.612272	0.653	0.406	7.97924e-18
SEMA6B	2.15229e-22	-0.580579	0.108	0.329	8.0913e-18
PLCG2	2.24659e-22	-1.28556	0.141	0.369	8.44582e-18
PROSC	2.35283e-22	0.282149	0.146	0	8.84523e-18
LDLR	2.35505e-22	-0.725615	0.139	0.32	8.85357e-18
KCTD12	2.79036e-22	-0.606722	0.544	0.591	1.04901e-17
FLOT1	3.06066e-22	0.570669	0.479	0.228	1.15062e-17
GK	3.12888e-22	0.598894	0.443	0.178	1.17627e-17
RP3-395M20.12	4.23018e-22	0.366639	0.145	0	1.59029e-17
PLK3	4.91678e-22	0.686255	0.464	0.222	1.84841e-17
AGTRAP	6.68704e-22	0.553942	0.326	0.117	2.51393e-17
ATP6V1H	7.48435e-22	0.675748	0.45	0.218	2.81367e-17
H1FX	1.22453e-21	0.504327	0.241	0.037	4.6035e-17
RFWD2	1.36333e-21	0.291926	0.141	0	5.12529e-17
SLC31A2	1.44049e-21	0.560776	0.471	0.231	5.41538e-17
EMP3	1.44622e-21	0.585611	0.799	0.56	5.43691e-17
FAM134A	1.82554e-21	0.302857	0.141	0	6.86294e-17
CCDC85B	1.83856e-21	0.524718	0.437	0.169	6.91189e-17
KYNU	1.92682e-21	0.678982	0.473	0.228	7.24367e-17
CD151	2.15573e-21	0.537603	0.428	0.185	8.10427e-17
CIITA	2.28352e-21	-0.477934	0.135	0.363	8.58466e-17
ETS2	2.3996e-21	0.649262	0.604	0.342	9.02106e-17
ZFP36	2.41438e-21	0.413359	0.841	0.6	9.07661e-17
ODF3B	2.46385e-21	0.490232	0.299	0.074	9.2626e-17
CCDC107	2.6859e-21	0.498861	0.403	0.148	1.00974e-16
CKLF	2.79949e-21	0.653618	0.607	0.345	1.05244e-16
FXYD5	2.94518e-21	0.509228	0.714	0.474	1.10721e-16
FNIP2	3.55961e-21	0.779506	0.583	0.348	1.3382e-16
C14orf142	3.7836e-21	0.272388	0.138	0	1.42241e-16
CTSZ	4.3064e-21	-0.283301	0.909	0.772	1.61895e-16
BOD1L1	4.55063e-21	-0.445405	0.098	0.311	1.71076e-16
SOCS3	4.56412e-21	0.751061	0.653	0.406	1.71583e-16
SGK1	4.93945e-21	0.367877	0.769	0.505	1.85694e-16
ATP6V0B	5.26529e-21	0.505642	0.858	0.668	1.97943e-16
RAC1	5.28359e-21	0.374265	0.888	0.683	1.98631e-16
PDPN	5.71312e-21	0.463689	0.173	0.012	2.14779e-16
NENF	5.77059e-21	0.458327	0.53	0.255	2.1694e-16
COL1A1	6.02141e-21	0.382006	0.154	0.003	2.26369e-16
ZC3H11A	6.65869e-21	0.365097	0.173	0.009	2.50327e-16
AP006222.2	6.77076e-21	0.274747	0.137	0	2.5454e-16
CD14	7.16681e-21	0.619951	0.843	0.603	2.69429e-16
TPM4	7.59357e-21	0.571244	0.742	0.492	2.85473e-16
LYSMD2	7.79616e-21	0.516483	0.325	0.102	2.93089e-16
PYCARD	7.81205e-21	0.510045	0.667	0.406	2.93686e-16
RPL4	8.03065e-21	-0.414154	0.831	0.788	3.01904e-16
REG4	9.0541e-21	0.486351	0.136	0	3.4038e-16
CD82	1.00373e-20	0.515296	0.268	0.062	3.77344e-16
BHLHE40	1.34412e-20	0.664759	0.545	0.289	5.05309e-16
NISCH	1.54206e-20	-0.551198	0.136	0.335	5.79722e-16
ZKSCAN1	1.57601e-20	-0.387466	0.08	0.277	5.92483e-16
SEPN1	1.61788e-20	0.281659	0.134	0	6.08224e-16
ATF3	1.94857e-20	-0.825456	0.503	0.422	7.32544e-16
CPSF3L	2.16191e-20	0.262405	0.133	0	8.12748e-16
CTA-29F11.1	2.16191e-20	0.31092	0.133	0	8.12748e-16
MXD1	2.16641e-20	0.645044	0.588	0.323	8.14442e-16
FTX	2.50892e-20	-0.265172	0.026	0.166	9.43203e-16
JUND	2.88865e-20	-0.294867	0.806	0.646	1.08596e-15
S100A11	3.26866e-20	0.376818	0.976	0.911	1.22882e-15
PCNX	3.33795e-20	0.284299	0.132	0	1.25487e-15
PLA2G16	3.40597e-20	-0.659096	0.101	0.298	1.28044e-15
TGM2	3.4318e-20	0.412846	0.239	0.04	1.29015e-15
PEBP1	3.54642e-20	-0.585653	0.562	0.591	1.33324e-15
CYSTM1	3.60004e-20	0.501639	0.512	0.258	1.3534e-15
XRCC5	3.60726e-20	-0.731274	0.308	0.474	1.35612e-15
AHNAK	3.81581e-20	-0.673189	0.451	0.514	1.43451e-15
MAT2A	4.1306e-20	-0.782519	0.31	0.486	1.55286e-15
CLEC11A	4.34584e-20	0.479726	0.26	0.052	1.63378e-15
CEBPZ	4.96058e-20	-0.404275	0.097	0.298	1.86488e-15
PTPRC	5.04716e-20	-0.47843	0.595	0.572	1.89743e-15
KB-1507C5.4	5.15097e-20	0.309648	0.131	0	1.93646e-15
CYC1	5.76746e-20	0.5348	0.436	0.209	2.16822e-15
CARD19	5.84226e-20	0.524124	0.344	0.132	2.19634e-15
TMEM55B	5.95169e-20	0.268198	0.131	0	2.23748e-15
LAPTM4A	5.95908e-20	0.56078	0.709	0.48	2.24026e-15
RALY	6.06499e-20	0.519251	0.416	0.185	2.28007e-15
MKKS	6.34411e-20	0.343738	0.269	0.058	2.385e-15
RPS3	6.76158e-20	-0.473353	0.963	0.92	2.54195e-15
IL10RB-AS1	6.87646e-20	0.271251	0.13	0	2.58514e-15
RPS11	7.03997e-20	-0.412091	0.951	0.902	2.6466e-15
CHST11	7.1409e-20	0.545818	0.366	0.142	2.68455e-15
RPL35	7.44696e-20	-0.371488	0.975	0.932	2.79961e-15
RPL12	8.00733e-20	-0.461048	0.987	0.963	3.01027e-15
ZBTB20	9.57818e-20	-0.326782	0.048	0.212	3.60082e-15
COL1A2	1.0045e-19	0.356588	0.156	0.006	3.77632e-15
ADRBK2	1.06019e-19	0.276595	0.129	0	3.98569e-15
FNDC3B	1.09291e-19	0.680887	0.482	0.262	4.10868e-15
DRAM1	1.11088e-19	0.581402	0.404	0.163	4.17624e-15
MYL6	1.2122e-19	0.368402	0.977	0.883	4.55713e-15
CD81	1.22186e-19	-0.347118	0.736	0.615	4.59345e-15
ARL5A	1.2613e-19	0.484489	0.364	0.132	4.74172e-15
STX11	1.26293e-19	0.674231	0.597	0.391	4.74784e-15
RPS16	1.26295e-19	-0.357882	0.972	0.932	4.74792e-15
NOP10	1.33479e-19	0.441767	0.784	0.56	5.01802e-15
RNF145	1.34988e-19	0.594943	0.372	0.151	5.07474e-15
SAT1	1.5123e-19	0.443865	0.995	0.942	5.68535e-15
CD109	1.52445e-19	0.492644	0.223	0.046	5.73101e-15
C19orf24	1.5979e-19	0.525314	0.436	0.215	6.00713e-15
RPS27L	2.06462e-19	0.386096	0.776	0.551	7.76173e-15
GPR137B	2.11622e-19	0.572064	0.487	0.252	7.95571e-15
NBEAL1	2.39915e-19	0.443158	0.475	0.222	9.01935e-15
C7orf50	2.4692e-19	0.479953	0.372	0.132	9.28269e-15
PFDN5	2.76997e-19	-0.285742	0.932	0.849	1.04134e-14
S100P	2.82131e-19	0.421543	0.164	0.009	1.06064e-14
SPG21	2.82491e-19	0.433756	0.593	0.335	1.062e-14
FAM13A	3.03275e-19	-0.363059	0.042	0.197	1.14013e-14
UBE2B	3.82709e-19	0.592099	0.556	0.354	1.43876e-14
RIPK2	3.93826e-19	0.533718	0.356	0.129	1.48055e-14
BAX	4.43589e-19	0.453018	0.61	0.369	1.66763e-14
TFF1	4.63724e-19	0.567916	0.152	0.006	1.74332e-14
RRP12	4.92727e-19	-0.478881	0.079	0.262	1.85236e-14
ITM2C	5.91308e-19	-0.817903	0.131	0.314	2.22296e-14
HSPA1B	6.30281e-19	1.78219	0.454	0.274	2.36948e-14
ITGA4	6.76715e-19	-0.449689	0.103	0.302	2.54404e-14
GOLGB1	7.18216e-19	-0.575654	0.157	0.342	2.70006e-14
IFITM10	7.28362e-19	0.326223	0.158	0.009	2.7382e-14
AP3S1	7.80271e-19	0.554564	0.439	0.252	2.93335e-14
PAPSS1	7.98066e-19	0.534872	0.338	0.148	3.00025e-14
STAG2	1.0129e-18	-0.625172	0.167	0.391	3.80789e-14
IGFBP7	1.02647e-18	0.429017	0.197	0.025	3.85891e-14
AC069363.1	1.05747e-18	0.291872	0.122	0	3.97544e-14
RENBP	1.1611e-18	0.468311	0.349	0.12	4.36505e-14
PCNXL4	1.22034e-18	0.28514	0.122	0	4.58775e-14
RNF130	1.45016e-18	0.477323	0.774	0.545	5.45172e-14
CXCL5	1.46427e-18	1.55961	0.14	0.003	5.50479e-14
TM4SF1	1.56853e-18	0.354868	0.15	0.006	5.89675e-14
AREG	1.73808e-18	1.13869	0.408	0.169	6.53415e-14
ATP6AP2	1.76506e-18	0.490004	0.754	0.523	6.63557e-14
CTB-58E17.1	1.87488e-18	0.268186	0.121	0	7.04843e-14
AGPAT2	1.9817e-18	0.460598	0.372	0.142	7.44999e-14
CD59	2.43079e-18	0.59847	0.609	0.363	9.13832e-14
PTMS	2.57315e-18	0.526183	0.621	0.403	9.6735e-14
EMP1	2.61987e-18	0.567301	0.241	0.052	9.84914e-14
NCOA4	2.67677e-18	-0.672831	0.417	0.529	1.00631e-13
EIF4A3	2.6895e-18	0.779859	0.543	0.314	1.01109e-13
PRR13	2.71336e-18	0.361344	0.72	0.492	1.02006e-13
ZRANB2	2.90853e-18	-0.415317	0.112	0.314	1.09343e-13
CFD	2.9172e-18	0.513871	0.492	0.24	1.09669e-13
CD40	3.04348e-18	0.664538	0.443	0.234	1.14417e-13
AKAP11	3.07594e-18	-0.409218	0.067	0.24	1.15637e-13
RTN4	3.75829e-18	0.519441	0.781	0.569	1.41289e-13
RPL32	3.91087e-18	-0.385464	0.99	0.948	1.47025e-13
BTBD7	4.38879e-18	-0.480204	0.122	0.32	1.64992e-13
DGCR6L	4.73769e-18	0.479861	0.332	0.126	1.78109e-13
RCAN1	5.23006e-18	0.848253	0.33	0.117	1.96619e-13
ENTPD1	5.43986e-18	-0.587983	0.213	0.431	2.04506e-13
ATP6V0D2	5.6234e-18	-0.759103	0.066	0.203	2.11406e-13
PNN	5.94907e-18	-0.524078	0.174	0.378	2.23649e-13
TCF25	6.16306e-18	-0.596441	0.42	0.535	2.31694e-13
IFI27L2	6.3307e-18	0.39898	0.605	0.357	2.37996e-13
TUBA1B	6.47464e-18	-0.630113	0.778	0.794	2.43408e-13
EHBP1L1	8.21091e-18	0.491713	0.249	0.065	3.08681e-13
FBP1	8.26146e-18	0.829403	0.327	0.142	3.10581e-13
GPX2	8.38109e-18	0.288766	0.156	0.012	3.15079e-13
SMCO4	8.68592e-18	0.395925	0.427	0.185	3.26539e-13
FOXO1	8.74036e-18	-0.421404	0.07	0.243	3.28585e-13
RP11-138A9.2	9.01275e-18	0.29331	0.116	0	3.38825e-13
PAPD5	9.01275e-18	0.251288	0.116	0	3.38825e-13
ANPEP	9.39378e-18	0.551738	0.281	0.08	3.5315e-13
HDLBP	9.64482e-18	-0.623857	0.324	0.455	3.62587e-13
DNPH1	1.01026e-17	0.453987	0.466	0.225	3.79798e-13
IER2	1.02989e-17	0.660964	0.665	0.431	3.87178e-13
GPR84	1.15666e-17	0.458848	0.23	0.049	4.34836e-13
APP	1.28598e-17	0.531666	0.311	0.117	4.8345e-13
SMARCC2	1.29304e-17	-0.330065	0.051	0.206	4.86106e-13
LSM4	1.33013e-17	0.44894	0.484	0.24	5.00048e-13
PERP	1.59248e-17	0.264386	0.115	0	5.98675e-13
MT1F	1.61176e-17	0.521652	0.231	0.049	6.05927e-13
IL18BP	1.65297e-17	-0.640835	0.177	0.366	6.21416e-13
CD99	1.6805e-17	0.513523	0.653	0.449	6.31769e-13
CAP1	1.75329e-17	-0.459927	0.71	0.683	6.59133e-13
XRCC6	1.83251e-17	-0.574398	0.372	0.517	6.88913e-13
DFNA5	1.83576e-17	0.250712	0.114	0	6.90135e-13
UBE2F	2.03163e-17	0.486915	0.381	0.163	7.6377e-13
ASPH	2.62934e-17	0.531103	0.296	0.105	9.88472e-13
SUMO3	2.85627e-17	0.517343	0.568	0.342	1.07379e-12
DNAJB11	3.09511e-17	0.511038	0.398	0.197	1.16358e-12
GMFG	4.06587e-17	-0.624356	0.659	0.668	1.52852e-12
MMP25	4.1643e-17	-0.362851	0.045	0.191	1.56553e-12
CAT	4.8502e-17	-0.677251	0.274	0.455	1.82338e-12
RP11-796E2.4	5.71318e-17	0.296674	0.111	0	2.14781e-12
SIGLEC12	5.95786e-17	0.347687	0.164	0.018	2.2398e-12
HCFC1R1	6.13221e-17	0.520285	0.358	0.151	2.30534e-12
RP5-1171I10.5	6.58266e-17	0.270106	0.11	0	2.47469e-12
EIF3K	7.01356e-17	-0.436679	0.731	0.668	2.63668e-12
ERP29	7.55113e-17	-0.492497	0.581	0.582	2.83877e-12
CALM2	8.22874e-17	-0.450928	0.857	0.797	3.09351e-12
PRPF4B	1.00979e-16	-0.58796	0.141	0.332	3.79621e-12
HLA-DQA2	1.0798e-16	0.328422	0.567	0.326	4.0594e-12
TMED2	1.22822e-16	0.448683	0.588	0.375	4.61736e-12
SCAF11	1.2995e-16	-0.550209	0.328	0.465	4.88534e-12
KCNN4	1.33061e-16	0.303117	0.154	0.012	5.00229e-12
SRFBP1	1.41716e-16	-0.352477	0.047	0.191	5.32766e-12
CD53	1.42173e-16	0.521783	0.712	0.492	5.34485e-12
ZNF141	1.43204e-16	-0.315447	0.021	0.132	5.38359e-12
IGHA2	1.44367e-16	-1.11319	0.068	0.215	5.42734e-12
MIR4435-2HG	1.4739e-16	0.524557	0.341	0.154	5.54099e-12
HLA-DMB	1.51123e-16	-0.34219	0.749	0.683	5.68131e-12
GDF15	1.70453e-16	0.326272	0.149	0.012	6.408e-12
RPL38	1.88284e-16	-0.397448	0.932	0.88	7.07837e-12
CMKLR1	1.88519e-16	-0.640973	0.158	0.308	7.08717e-12
RUNX3	1.89613e-16	-0.66148	0.199	0.4	7.12833e-12
HLA-DMA	1.99905e-16	-0.332015	0.845	0.782	7.51521e-12
SLC9A9	2.49327e-16	-0.351359	0.083	0.255	9.37319e-12
IFI44L	2.50221e-16	0.441544	0.164	0.018	9.40681e-12
RASGRP3	2.50755e-16	0.555464	0.389	0.178	9.4269e-12
HLA-DQB2	2.65952e-16	-0.484388	0.057	0.206	9.99821e-12
SPTLC1	2.75462e-16	-0.263878	0.054	0.203	1.03557e-11
ACTG1	2.76575e-16	-0.359395	0.953	0.871	1.03976e-11
TTC3	2.86316e-16	-0.537883	0.248	0.44	1.07638e-11
BST1	2.86395e-16	0.303593	0.179	0.025	1.07667e-11
SLC39A8	3.09116e-16	0.567791	0.317	0.148	1.16209e-11
HINT2	3.33831e-16	0.408896	0.258	0.077	1.255e-11
KCNK6	3.64267e-16	-0.470057	0.126	0.308	1.36942e-11
RGS18	3.69182e-16	-0.565924	0.075	0.228	1.3879e-11
INSIG1	3.70521e-16	-0.643882	0.501	0.471	1.39293e-11
GSTP1	3.75344e-16	-0.494815	0.867	0.809	1.41107e-11
MIR3945HG	4.11358e-16	0.385114	0.143	0.009	1.54646e-11
ARHGAP5	4.13783e-16	-0.411576	0.079	0.246	1.55557e-11
WASF2	5.17922e-16	-0.559699	0.39	0.526	1.94707e-11
CCT3	5.63305e-16	-0.678381	0.328	0.44	2.11769e-11
FOS	6.0052e-16	-0.296308	0.764	0.557	2.2576e-11
PER1	6.62627e-16	-0.551255	0.162	0.348	2.49108e-11
RAB4B	6.78747e-16	0.300299	0.171	0.025	2.55168e-11
TMUB1	7.13764e-16	0.370636	0.208	0.043	2.68332e-11
ARPC3	7.63683e-16	-0.514117	0.89	0.88	2.87099e-11
TLR7	8.34253e-16	-0.372383	0.062	0.215	3.13629e-11
RPLP0	8.48101e-16	-0.352588	0.907	0.871	3.18835e-11
GM2A	8.78534e-16	-0.513667	0.529	0.502	3.30276e-11
ACSL1	9.08156e-16	0.550902	0.301	0.132	3.41412e-11
IGLC7	9.612e-16	0.558694	0.103	0	3.61354e-11
AURKAIP1	1.0102e-15	0.425235	0.57	0.351	3.79776e-11
UBE2D1	1.11161e-15	0.502471	0.446	0.231	4.17898e-11
BSG	1.25251e-15	0.426056	0.607	0.385	4.70868e-11
EPRS	1.26523e-15	-0.560254	0.12	0.286	4.7565e-11
YWHAB	1.31814e-15	-0.369788	0.686	0.634	4.95543e-11
ATM	1.44953e-15	-0.404216	0.126	0.317	5.44935e-11
PSMA2	1.47693e-15	0.348372	0.449	0.218	5.55237e-11
SPINK4	1.68412e-15	0.590184	0.136	0.009	6.33127e-11
AKNA	1.78435e-15	-0.3833	0.103	0.277	6.7081e-11
RPS27A	1.81186e-15	-0.423674	0.984	0.963	6.81151e-11
HNRNPR	1.89042e-15	-0.611869	0.275	0.446	7.10684e-11
CNIH4	1.89239e-15	0.399134	0.367	0.154	7.11424e-11
BEST1	1.91462e-15	0.437179	0.25	0.074	7.19781e-11
RP3-393E18.2	1.94011e-15	0.266647	0.101	0	7.29364e-11
TMEM59	2.14122e-15	0.452628	0.718	0.523	8.04971e-11
NAGK	2.1927e-15	-0.66254	0.342	0.495	8.24325e-11
EEF2	2.24624e-15	-0.333474	0.763	0.695	8.44453e-11
ERRFI1	2.36002e-15	0.564643	0.224	0.068	8.87227e-11
SOCS1	2.3798e-15	0.29707	0.137	0.009	8.94661e-11
DDX21	2.53173e-15	-0.560011	0.398	0.505	9.5178e-11
LINC00996	2.56688e-15	-0.491131	0.063	0.209	9.64992e-11
AHR	2.60234e-15	-0.677864	0.372	0.514	9.78325e-11
CEP350	2.98097e-15	-0.378203	0.122	0.308	1.12067e-10
GTF3A	3.46077e-15	0.474417	0.48	0.274	1.30104e-10
MAP3K8	3.50267e-15	0.60383	0.581	0.375	1.31679e-10
WDR6	3.63509e-15	-0.29062	0.077	0.237	1.36658e-10
JMJD1C	3.68394e-15	-0.547464	0.385	0.434	1.38494e-10
MARCKSL1	3.69592e-15	0.587094	0.38	0.172	1.38945e-10
VPS13C	3.75289e-15	-0.437584	0.18	0.378	1.41086e-10
CISD3	4.31099e-15	0.418645	0.43	0.209	1.62067e-10
TPM3	4.41507e-15	-0.295107	0.799	0.723	1.6598e-10
TMEM50A	5.52244e-15	0.367017	0.674	0.455	2.0761e-10
PGLS	5.63427e-15	0.424149	0.489	0.268	2.11815e-10
PYURF	5.76167e-15	0.460384	0.386	0.203	2.16604e-10
TIFAB	5.85684e-15	-0.361739	0.033	0.148	2.20182e-10
MATK	6.1784e-15	0.276856	0.134	0.012	2.32271e-10
FOSL2	6.29036e-15	-0.29492	0.576	0.471	2.3648e-10
FDX1	6.48973e-15	0.484495	0.353	0.154	2.43975e-10
SASH1	6.85163e-15	-0.425628	0.14	0.323	2.5758e-10
RAB13	7.88208e-15	0.566976	0.455	0.271	2.96319e-10
MRPL12	9.30607e-15	0.422395	0.323	0.123	3.49852e-10
RPL7L1	1.08786e-14	-0.489865	0.133	0.308	4.08969e-10
SLC39A3	1.10083e-14	0.276092	0.197	0.04	4.13844e-10
COL3A1	1.1985e-14	0.333682	0.145	0.015	4.50565e-10
RPL14	1.21008e-14	-0.416187	0.93	0.865	4.54917e-10
TNIP3	1.27234e-14	0.46927	0.152	0.018	4.78325e-10
SEC61G	1.28461e-14	0.374804	0.793	0.597	4.82936e-10
NT5C	1.28523e-14	0.360932	0.267	0.086	4.83169e-10
RNASE2	1.36486e-14	0.339509	0.138	0.012	5.13106e-10
AKAP9	1.41919e-14	-0.455292	0.242	0.418	5.3353e-10
SHMT1	1.43243e-14	-0.307036	0.029	0.142	5.38507e-10
SUB1	1.43778e-14	-0.254911	0.812	0.692	5.40518e-10
HLA-C	1.63634e-14	0.45619	0.948	0.825	6.15166e-10
KMT2A	1.70428e-14	-0.317351	0.079	0.237	6.40706e-10
MS4A6A	1.89485e-14	-0.390218	0.777	0.763	7.1235e-10
SF3B1	1.90499e-14	-0.618551	0.332	0.492	7.16164e-10
HLA-DOA	1.92907e-14	-0.586611	0.294	0.452	7.25216e-10
DAAM1	1.93857e-14	-0.279498	0.053	0.191	7.28787e-10
ITGB2	1.95524e-14	0.333907	0.83	0.64	7.35051e-10
ANKRD28	2.07944e-14	0.48056	0.336	0.148	7.81744e-10
ARHGAP21	2.10812e-14	-0.384852	0.12	0.298	7.92528e-10
MX1	2.12878e-14	0.490962	0.194	0.062	8.00293e-10
SYNGR2	2.15361e-14	0.445538	0.639	0.486	8.09628e-10
ZNF706	2.18736e-14	0.375621	0.657	0.452	8.22318e-10
MTDH	2.192e-14	0.465968	0.646	0.446	8.2406e-10
SNX6	2.19773e-14	-0.588214	0.466	0.495	8.26213e-10
SDC4	2.46278e-14	0.504877	0.293	0.114	9.25856e-10
ANXA1	2.64526e-14	-0.386842	0.744	0.692	9.94458e-10
PIM1	2.76425e-14	0.512553	0.263	0.092	1.03919e-09
BCLAF1	2.96714e-14	-0.498494	0.253	0.434	1.11546e-09
SLC1A3	2.98705e-14	0.347833	0.226	0.058	1.12295e-09
FAM49B	3.01901e-14	0.451888	0.714	0.517	1.13497e-09
SPPL2A	3.05038e-14	0.441066	0.478	0.271	1.14676e-09
TWISTNB	3.19677e-14	0.918766	0.32	0.163	1.20179e-09
ADORA3	3.19841e-14	-0.471027	0.059	0.2	1.20241e-09
GIMAP7	3.30331e-14	-0.520473	0.068	0.182	1.24185e-09
TMEM165	3.38923e-14	0.467527	0.437	0.28	1.27415e-09
PTPRE	3.64197e-14	-0.553004	0.405	0.545	1.36916e-09
EP300	4.05135e-14	-0.26942	0.117	0.289	1.52306e-09
RETN	4.15314e-14	0.544483	0.109	0.003	1.56133e-09
HSD3B7	4.40739e-14	0.34901	0.226	0.062	1.65692e-09
IL23A	4.53269e-14	0.722112	0.108	0.003	1.70402e-09
DDX24	4.64056e-14	-0.617367	0.363	0.526	1.74457e-09
MAPK13	4.65748e-14	0.253164	0.168	0.028	1.75093e-09
TMEM167A	4.71255e-14	0.366364	0.527	0.338	1.77164e-09
BRAF	4.75644e-14	-0.350128	0.067	0.209	1.78814e-09
TMF1	4.954e-14	-0.437955	0.122	0.292	1.86241e-09
EIF3D	5.0679e-14	-0.686807	0.348	0.483	1.90523e-09
SYK	5.43847e-14	-0.546509	0.276	0.44	2.04454e-09
DDX27	5.64457e-14	-0.400058	0.136	0.317	2.12202e-09
HERPUD1	5.72579e-14	-0.391831	0.609	0.557	2.15255e-09
CTSH	5.79522e-14	0.421814	0.741	0.538	2.17866e-09
DPP9	5.8334e-14	-0.503832	0.121	0.28	2.19301e-09
INPP5D	5.89267e-14	-0.470898	0.161	0.348	2.21529e-09
CAMTA1	6.08379e-14	0.349422	0.459	0.243	2.28714e-09
CYFIP1	6.12563e-14	-0.619268	0.384	0.468	2.30287e-09
CXCL9	6.67065e-14	0.580769	0.217	0.058	2.50776e-09
ATP6V1F	6.68265e-14	0.330931	0.872	0.748	2.51228e-09
DST	6.82363e-14	-0.395255	0.098	0.262	2.56527e-09
MAP3K1	7.79467e-14	-0.313648	0.105	0.271	2.93033e-09
GOLGA4	7.89042e-14	-0.543743	0.225	0.394	2.96632e-09
PCM1	8.03176e-14	-0.411747	0.158	0.342	3.01946e-09
RBM5	8.65126e-14	-0.386169	0.148	0.332	3.25236e-09
CLTC	8.72253e-14	-0.58004	0.43	0.523	3.27915e-09
CYB561A3	8.76959e-14	-0.564702	0.251	0.338	3.29684e-09
TBCB	8.97709e-14	0.37888	0.406	0.203	3.37485e-09
PHF20	9.61898e-14	-0.440774	0.194	0.388	3.61616e-09
PPT1	9.66144e-14	0.406959	0.723	0.517	3.63212e-09
ATP6AP1	9.93773e-14	0.476815	0.621	0.425	3.73599e-09
COX7A2	1.01645e-13	0.288398	0.849	0.689	3.82125e-09
NUPR1	1.0657e-13	1.06106	0.49	0.283	4.00639e-09
NSD1	1.08913e-13	-0.366314	0.09	0.249	4.09447e-09
EEF1A1	1.09357e-13	-0.392537	0.998	0.994	4.11115e-09
NPM1	1.13573e-13	-0.452786	0.806	0.766	4.26968e-09
NDUFB9	1.23372e-13	0.379753	0.553	0.354	4.63805e-09
AXL	1.24572e-13	-0.61146	0.325	0.48	4.68317e-09
NKG7	1.25568e-13	0.41732	0.194	0.043	4.72059e-09
FOLR2	1.34201e-13	-0.86881	0.283	0.422	5.04515e-09
LGALS2	1.35846e-13	-0.982915	0.261	0.378	5.10698e-09
RNASE1	1.41363e-13	-0.66676	0.608	0.585	5.31441e-09
RNF187	1.4931e-13	0.40897	0.288	0.132	5.61315e-09
FMNL2	1.6351e-13	0.442343	0.296	0.16	6.14701e-09
UBE2S	1.64095e-13	0.454881	0.281	0.105	6.16899e-09
UBTF	1.74405e-13	-0.377821	0.072	0.209	6.55657e-09
NDUFA4	1.7557e-13	-0.394315	0.832	0.754	6.60036e-09
CSNK2A1	1.94476e-13	-0.466854	0.124	0.292	7.31113e-09
ZNF451	1.98661e-13	-0.250188	0.082	0.231	7.46847e-09
MYC	2.0762e-13	0.360543	0.152	0.022	7.80527e-09
GCNT1	2.08782e-13	-0.267822	0.044	0.166	7.84896e-09
PRKACB	2.20261e-13	-0.416898	0.12	0.289	8.2805e-09
CLN6	2.56365e-13	0.266861	0.147	0.025	9.63777e-09
C3orf58	2.56697e-13	-0.297609	0.061	0.197	9.65025e-09
GBP2	2.60554e-13	0.451788	0.383	0.191	9.79528e-09
SNX2	2.63352e-13	-0.672831	0.425	0.545	9.90047e-09
ADAP2	2.71336e-13	-0.544647	0.397	0.471	1.02006e-08
BAG3	2.91155e-13	0.917382	0.213	0.108	1.09457e-08
ATP6V1G1	2.91893e-13	0.360041	0.818	0.64	1.09734e-08
TNFRSF9	2.9652e-13	0.35696	0.17	0.037	1.11474e-08
RPL23A	3.02578e-13	-0.407275	0.953	0.935	1.13751e-08
SPINT2	3.12735e-13	0.332535	0.611	0.394	1.1757e-08
VMO1	3.5568e-13	0.794959	0.406	0.24	1.33714e-08
P4HB	3.84698e-13	0.38033	0.691	0.498	1.44623e-08
CD58	3.97985e-13	0.428697	0.344	0.191	1.49619e-08
NUCKS1	4.00211e-13	-0.59936	0.435	0.511	1.50455e-08
PTGS2	4.08953e-13	0.454205	0.511	0.292	1.53742e-08
LUM	4.1852e-13	0.263048	0.101	0.003	1.57338e-08
RPL10A	4.21e-13	-0.377847	0.925	0.88	1.58271e-08
ZNF428	4.23062e-13	0.31947	0.267	0.092	1.59046e-08
CXCL10	4.28119e-13	1.43004	0.195	0.046	1.60947e-08
IQGAP2	4.29019e-13	-0.454161	0.351	0.449	1.61285e-08
SLFN11	4.32593e-13	-0.372731	0.103	0.265	1.62629e-08
C1QBP	4.51151e-13	0.346971	0.413	0.212	1.69606e-08
NIPBL	4.6805e-13	-0.475993	0.16	0.332	1.75959e-08
C4orf3	4.73612e-13	0.38426	0.754	0.566	1.7805e-08
SEC62	4.824e-13	-0.481089	0.53	0.551	1.81354e-08
USP7	4.93444e-13	-0.414138	0.126	0.295	1.85505e-08
ATRX	4.94207e-13	-0.533588	0.236	0.4	1.85792e-08
AKAP13	4.97862e-13	-0.432682	0.478	0.477	1.87166e-08
RPS15A	5.1653e-13	-0.391829	0.98	0.954	1.94184e-08
TAP1	5.2575e-13	0.481567	0.342	0.194	1.9765e-08
RB1	5.28105e-13	-0.617085	0.396	0.538	1.98536e-08
SDF2L1	5.39088e-13	0.478516	0.499	0.292	2.02665e-08
P2RY6	5.39118e-13	-0.511839	0.128	0.283	2.02676e-08
RPSA	5.49448e-13	-0.417408	0.864	0.837	2.0656e-08
UQCRB	5.61184e-13	-0.314289	0.878	0.794	2.10971e-08
SULF2	5.75707e-13	-0.338546	0.086	0.237	2.16431e-08
RPL27	5.81124e-13	-0.328604	0.95	0.898	2.18468e-08
ALKBH7	5.94153e-13	0.448233	0.426	0.246	2.23366e-08
TMIGD3	6.04234e-13	-0.823342	0.101	0.222	2.27156e-08
OLFML2B	6.40792e-13	0.444415	0.265	0.102	2.40899e-08
SIGLEC1	6.54264e-13	-0.517929	0.172	0.335	2.45964e-08
VKORC1	6.82455e-13	0.403091	0.491	0.308	2.56562e-08
CLN3	7.02693e-13	0.291358	0.16	0.04	2.64171e-08
SEC16A	7.08995e-13	-0.331306	0.082	0.231	2.6654e-08
SH2B3	7.31775e-13	-0.530661	0.357	0.477	2.75103e-08
S100A14	7.8213e-13	0.269552	0.126	0.012	2.94034e-08
POLR2L	7.95749e-13	-0.462971	0.745	0.751	2.99154e-08
LPAR6	8.2268e-13	-0.580032	0.214	0.391	3.09278e-08
CHD6	8.41836e-13	-0.263483	0.089	0.24	3.1648e-08
HLA-A	8.87569e-13	0.386571	0.97	0.874	3.33673e-08
TAOK1	9.76092e-13	-0.270624	0.138	0.308	3.66952e-08
GRINA	1.00794e-12	0.473128	0.605	0.406	3.78926e-08
PRRC2C	1.0362e-12	-0.397628	0.457	0.517	3.89548e-08
S100A16	1.05532e-12	0.254133	0.117	0.009	3.96735e-08
CHI3L1	1.05941e-12	0.693668	0.117	0.009	3.98276e-08
SNF8	1.13479e-12	0.336375	0.378	0.182	4.26615e-08
NDUFA1	1.1408e-12	-0.34694	0.721	0.674	4.28874e-08
SDS	1.17114e-12	-0.551108	0.452	0.428	4.4028e-08
IGLC3	1.18432e-12	-1.18859	0.279	0.308	4.45235e-08
COMMD6	1.36687e-12	-0.383545	0.724	0.649	5.1386e-08
CTTNBP2NL	1.37935e-12	-0.320232	0.076	0.218	5.18554e-08
PPP1CB	1.38693e-12	-0.494425	0.55	0.569	5.21402e-08
EBPL	1.40257e-12	0.295102	0.171	0.037	5.27282e-08
MRPS6	1.43092e-12	0.472244	0.423	0.268	5.37938e-08
DYNC1LI2	1.49294e-12	-0.325713	0.104	0.262	5.61257e-08
GLIPR2	1.49717e-12	0.415115	0.407	0.212	5.62845e-08
SLC25A5	1.53595e-12	-0.454282	0.73	0.689	5.77424e-08
ARCN1	1.55713e-12	-0.446713	0.154	0.326	5.85389e-08
GPR155	1.61084e-12	-0.306721	0.088	0.237	6.05579e-08
SUPT16H	1.69171e-12	-0.36346	0.121	0.286	6.3598e-08
LAGE3	1.69196e-12	0.363767	0.324	0.151	6.36077e-08
TMEM134	1.76612e-12	0.295883	0.267	0.095	6.63955e-08
TLN1	1.8083e-12	-0.530361	0.384	0.492	6.79813e-08
SNRNP200	1.90749e-12	-0.302013	0.134	0.305	7.171e-08
COMT	1.91072e-12	0.374926	0.59	0.397	7.18314e-08
MT1X	2.13824e-12	0.549111	0.403	0.203	8.0385e-08
ZNF24	2.22213e-12	-0.317361	0.105	0.262	8.35387e-08
SRSF9	2.25719e-12	0.356342	0.498	0.308	8.48567e-08
ANKRD12	2.28476e-12	-0.562656	0.334	0.455	8.58932e-08
IVD	2.43812e-12	-0.310012	0.054	0.178	9.16587e-08
GPR160	2.55732e-12	-0.482329	0.129	0.283	9.61397e-08
CORO7	2.63602e-12	-0.331808	0.158	0.335	9.90986e-08
HSD17B11	2.77792e-12	0.396172	0.405	0.222	1.04433e-07
UBE2D3	2.79272e-12	0.348695	0.789	0.606	1.0499e-07
THAP2	2.92594e-12	0.575039	0.417	0.228	1.09998e-07
WDFY4	3.00133e-12	-0.30817	0.074	0.212	1.12832e-07
OASL	3.00512e-12	0.34207	0.152	0.028	1.12974e-07
BAG5	3.07951e-12	-0.28934	0.068	0.203	1.15771e-07
IFITM2	3.09033e-12	0.498855	0.417	0.249	1.16178e-07
TCIRG1	3.12996e-12	0.480104	0.43	0.265	1.17668e-07
SATB1	3.13999e-12	0.479555	0.304	0.191	1.18045e-07
RNASE6	3.29872e-12	-0.494515	0.566	0.612	1.24012e-07
SAMD4B	3.39324e-12	-0.323407	0.116	0.277	1.27565e-07
SKIL	3.41478e-12	-0.546221	0.308	0.422	1.28375e-07
THRAP3	3.61869e-12	-0.49262	0.244	0.409	1.36041e-07
SUPT6H	3.81292e-12	-0.267377	0.124	0.286	1.43343e-07
ZBTB4	3.87142e-12	-0.402546	0.102	0.255	1.45542e-07
ANKRD10	3.98424e-12	0.372139	0.328	0.16	1.49783e-07
NDUFC1	4.05905e-12	-0.664853	0.33	0.48	1.52596e-07
ITPR2	4.48291e-12	-0.457239	0.282	0.437	1.68531e-07
ALCAM	4.58877e-12	0.426705	0.335	0.166	1.7251e-07
FRMD4B	4.58983e-12	-0.554604	0.264	0.428	1.7255e-07
PDCD4	4.73509e-12	-0.45727	0.164	0.332	1.78011e-07
CD80	4.82359e-12	0.357511	0.207	0.074	1.81338e-07
EIF4E	4.9205e-12	0.39181	0.436	0.243	1.84981e-07
UQCRFS1	5.18829e-12	0.409608	0.454	0.277	1.95049e-07
KIF13B	5.76224e-12	-0.253299	0.062	0.191	2.16626e-07
WDR82	5.80658e-12	-0.260056	0.148	0.317	2.18293e-07
DNAJC8	5.96184e-12	-0.600695	0.373	0.474	2.24129e-07
EMC6	6.14352e-12	0.33661	0.256	0.108	2.3096e-07
ARHGEF12	6.16009e-12	-0.254302	0.064	0.194	2.31583e-07
PILRA	6.17409e-12	0.403376	0.462	0.289	2.32109e-07
ANKRD22	6.70327e-12	0.25743	0.12	0.012	2.52003e-07
MARCO	6.80138e-12	0.667234	0.107	0.009	2.55691e-07
CLTA	7.2585e-12	0.36836	0.668	0.48	2.72876e-07
CITED2	7.35531e-12	0.495197	0.403	0.212	2.76515e-07
TNFSF13B	7.54817e-12	0.43217	0.646	0.483	2.83766e-07
CFLAR	7.67169e-12	0.338231	0.741	0.545	2.88409e-07
FCGR1B	7.8157e-12	0.269055	0.185	0.046	2.93824e-07
CPED1	7.85984e-12	-0.350815	0.08	0.218	2.95483e-07
SERINC2	8.04383e-12	0.298292	0.169	0.037	3.024e-07
VCPIP1	8.1715e-12	-0.374846	0.065	0.191	3.07199e-07
MYO5A	8.17698e-12	-0.421209	0.211	0.36	3.07405e-07
PDGFC	8.60094e-12	-0.36706	0.073	0.206	3.23344e-07
ZNF148	8.71199e-12	-0.275944	0.089	0.234	3.27518e-07
NAP1L1	8.97295e-12	-0.326072	0.697	0.631	3.37329e-07
POLR2J3	9.25223e-12	0.288481	0.155	0.034	3.47828e-07
COMTD1	9.46952e-12	0.252261	0.145	0.025	3.55997e-07
TCF4	9.56179e-12	-0.635054	0.245	0.375	3.59466e-07
FOXN2	9.76376e-12	-0.279412	0.065	0.194	3.67059e-07
BCL3	9.93996e-12	-0.504743	0.155	0.308	3.73683e-07
BDP1	1.02876e-11	-0.355139	0.114	0.262	3.8675e-07
OLR1	1.03931e-11	0.6244	0.446	0.258	3.90718e-07
ECM1	1.13285e-11	0.251666	0.117	0.015	4.25885e-07
STMN1	1.19866e-11	-0.683558	0.345	0.477	4.50625e-07
CORO1B	1.20732e-11	0.279364	0.491	0.289	4.53879e-07
QKI	1.22604e-11	-0.386471	0.535	0.535	4.60918e-07
TMEM176A	1.27725e-11	0.411671	0.686	0.505	4.8017e-07
PSENEN	1.32351e-11	0.343323	0.41	0.246	4.97561e-07
CHD7	1.37184e-11	-0.25565	0.024	0.117	5.15731e-07
SGMS1	1.40088e-11	-0.33217	0.08	0.215	5.26648e-07
COTL1	1.46537e-11	0.264545	0.839	0.674	5.50891e-07
SEC11A	1.54638e-11	-0.562374	0.584	0.606	5.81346e-07
TACC1	1.59383e-11	-0.493687	0.363	0.498	5.99185e-07
CRY2	1.62925e-11	-0.276007	0.03	0.126	6.125e-07
RPL21	1.63808e-11	-0.305753	0.989	0.963	6.15821e-07
PURB	1.68915e-11	-0.434645	0.182	0.342	6.35018e-07
UGCG	1.86581e-11	0.384079	0.288	0.123	7.01434e-07
PLSCR1	1.87164e-11	0.380125	0.581	0.394	7.03625e-07
PDXK	1.94049e-11	0.418566	0.501	0.329	7.29507e-07
SLAMF9	1.94927e-11	0.408904	0.111	0.012	7.32807e-07
MBNL1	2.0023e-11	-0.414924	0.471	0.532	7.52745e-07
CD37	2.02734e-11	0.40699	0.511	0.342	7.62157e-07
KDM5A	2.04447e-11	-0.273083	0.148	0.314	7.68598e-07
OST4	2.04542e-11	-0.333295	0.813	0.754	7.68956e-07
UBE2E2	2.0646e-11	0.359088	0.305	0.16	7.76166e-07
MRC1	2.12336e-11	-0.510766	0.488	0.505	7.98256e-07
RNASEH2C	2.16385e-11	0.284705	0.422	0.234	8.13476e-07
TRADD	2.24275e-11	0.305711	0.208	0.08	8.43139e-07
RBM39	2.28959e-11	-0.296534	0.55	0.526	8.6075e-07
SMARCA2	2.34107e-11	-0.267036	0.124	0.28	8.80101e-07
NFATC2	2.47098e-11	-0.318609	0.07	0.2	9.2894e-07
TUSC2	2.48305e-11	0.288287	0.215	0.068	9.33478e-07
RABGGTB	2.52886e-11	0.372521	0.285	0.135	9.507e-07
CHIC2	3.10167e-11	0.329519	0.201	0.068	1.16604e-06
MDM4	3.17396e-11	-0.307555	0.111	0.262	1.19322e-06
MFSD1	3.21441e-11	0.369347	0.671	0.477	1.20843e-06
OSCAR	3.27159e-11	0.337297	0.224	0.105	1.22992e-06
ORMDL2	3.44081e-11	0.363015	0.385	0.215	1.29354e-06
OAZ2	3.57e-11	0.37913	0.555	0.422	1.34211e-06
GABARAPL2	3.60178e-11	0.332793	0.557	0.391	1.35405e-06
PRKD3	3.69691e-11	-0.325477	0.048	0.16	1.38982e-06
C5AR2	3.87614e-11	-0.304636	0.054	0.172	1.4572e-06
EGR2	3.90562e-11	0.51537	0.246	0.095	1.46828e-06
KCTD20	4.14504e-11	-0.451991	0.2	0.335	1.55829e-06
HIGD2A	4.36182e-11	-0.432365	0.65	0.609	1.63978e-06
GEM	4.3776e-11	0.571037	0.203	0.08	1.64571e-06
ZC3H13	4.39049e-11	-0.508504	0.152	0.308	1.65056e-06
DCP2	4.56151e-11	-0.445695	0.141	0.292	1.71485e-06
PEA15	4.57659e-11	0.414512	0.502	0.323	1.72053e-06
AIG1	4.63726e-11	-0.314277	0.131	0.289	1.74333e-06
PDIA3	4.9369e-11	0.338527	0.696	0.511	1.85598e-06
CTSA	5.24428e-11	0.272242	0.677	0.48	1.97154e-06
ELF1	5.42008e-11	-0.425958	0.392	0.477	2.03762e-06
RAB11FIP1	5.54781e-11	-0.502314	0.177	0.326	2.08564e-06
EEA1	6.27232e-11	-0.253425	0.109	0.255	2.35802e-06
LRMP	6.47147e-11	-0.301323	0.058	0.175	2.43288e-06
TLR4	6.49041e-11	-0.464388	0.157	0.314	2.44e-06
IGLC2	6.70714e-11	-0.262698	0.552	0.363	2.52148e-06
MAVS	7.11108e-11	-0.289236	0.067	0.191	2.67334e-06
MIA3	7.44583e-11	-0.378576	0.08	0.212	2.79919e-06
RUNX1	7.52165e-11	0.41029	0.344	0.172	2.82769e-06
RPN2	7.69017e-11	-0.430996	0.512	0.542	2.89104e-06
CISD2	7.93952e-11	0.356573	0.542	0.363	2.98478e-06
MPHOSPH8	8.17856e-11	-0.482889	0.184	0.342	3.07465e-06
ODC1	8.56607e-11	0.354496	0.216	0.083	3.22033e-06
VPS4B	8.80606e-11	-0.497153	0.149	0.302	3.31055e-06
LUC7L3	9.3781e-11	-0.408716	0.183	0.351	3.5256e-06
STAT1	1.00612e-10	0.40189	0.532	0.338	3.78242e-06
PFKP	1.01489e-10	0.258031	0.148	0.031	3.81538e-06
IL16	1.0284e-10	-0.343046	0.071	0.197	3.86616e-06
KRT10	1.09055e-10	0.340622	0.345	0.169	4.09983e-06
RAP1A	1.11164e-10	0.260867	0.681	0.489	4.17911e-06
USP47	1.14087e-10	-0.268775	0.102	0.243	4.28899e-06
PGAM1	1.21235e-10	0.350976	0.577	0.409	4.55771e-06
DYNLL1	1.23696e-10	-0.299676	0.837	0.763	4.65023e-06
BNIP3	1.30966e-10	0.377369	0.221	0.086	4.92352e-06
VCAN	1.33721e-10	0.417449	0.117	0.015	5.02712e-06
HTT	1.44696e-10	-0.303592	0.084	0.215	5.4397e-06
CRK	1.51451e-10	-0.447215	0.162	0.311	5.69366e-06
USP12	1.56737e-10	0.38615	0.283	0.132	5.89239e-06
CLIC4	1.69141e-10	0.369323	0.33	0.182	6.35867e-06
HNRNPUL1	1.84526e-10	-0.406113	0.265	0.415	6.93708e-06
DOCK2	1.85092e-10	-0.494184	0.255	0.415	6.95834e-06
TMEM259	1.89335e-10	0.315216	0.216	0.089	7.11786e-06
DNAJA1	1.93026e-10	-0.442809	0.604	0.646	7.25663e-06
ARID4A	1.95586e-10	-0.455656	0.122	0.258	7.35285e-06
SH3BGRL	2.07545e-10	-0.443716	0.669	0.652	7.80243e-06
PRKDC	2.10458e-10	-0.313444	0.124	0.271	7.91197e-06
NDUFV2	2.13357e-10	-0.61439	0.545	0.532	8.02096e-06
BTF3	2.20354e-10	-0.293884	0.858	0.766	8.28398e-06
RHOF	2.33259e-10	0.294268	0.171	0.049	8.76913e-06
KIF1B	2.35882e-10	-0.445884	0.277	0.403	8.86775e-06
TGFBI	2.52546e-10	0.43524	0.793	0.622	9.49423e-06
DDRGK1	2.62824e-10	0.355312	0.315	0.166	9.88062e-06
PRPF4	2.71987e-10	-0.256661	0.058	0.172	1.02251e-05
IBTK	2.79757e-10	-0.279156	0.131	0.28	1.05172e-05
GABARAP	2.82829e-10	0.290407	0.261	0.111	1.06327e-05
HOOK3	2.92606e-10	-0.368001	0.198	0.366	1.10002e-05
RHOB	3.01824e-10	0.514626	0.554	0.369	1.13468e-05
VCP	3.16351e-10	-0.414416	0.321	0.437	1.18929e-05
ZDHHC24	3.25761e-10	0.27281	0.227	0.083	1.22466e-05
LUCAT1	3.2797e-10	0.387071	0.191	0.065	1.23297e-05
BTG3	3.39643e-10	0.319211	0.265	0.114	1.27685e-05
SH3PXD2A	3.5365e-10	-0.297945	0.076	0.2	1.32951e-05
PARK7	3.53716e-10	-0.528127	0.644	0.637	1.32976e-05
DHRS7	4.16859e-10	0.33367	0.416	0.258	1.56714e-05
MAP1LC3A	4.32958e-10	0.308118	0.148	0.037	1.62766e-05
ARID1A	4.5928e-10	-0.268683	0.129	0.277	1.72662e-05
ACTN1	4.77371e-10	0.404266	0.433	0.265	1.79463e-05
PHF6	4.77986e-10	-0.304243	0.043	0.145	1.79694e-05
CLN8	4.80901e-10	-0.469884	0.293	0.406	1.8079e-05
GABPB1	4.93684e-10	0.315616	0.199	0.071	1.85595e-05
C1orf162	5.07261e-10	0.42645	0.633	0.474	1.907e-05
CHD2	5.09248e-10	-0.422099	0.226	0.375	1.91447e-05
CD86	5.15526e-10	0.359782	0.589	0.406	1.93807e-05
RAP1B	5.33627e-10	-0.511203	0.365	0.489	2.00612e-05
RPS4X	5.38774e-10	-0.39869	0.964	0.945	2.02547e-05
OGDH	5.87785e-10	-0.296761	0.129	0.274	2.20972e-05
MED1	6.47399e-10	-0.261716	0.071	0.191	2.43383e-05
SNRPE	6.94428e-10	0.3588	0.506	0.332	2.61063e-05
UBB	7.06049e-10	-0.271068	0.859	0.815	2.65432e-05
GRASP	7.18484e-10	-0.539735	0.167	0.311	2.70107e-05
NSA2	7.40424e-10	-0.582867	0.348	0.415	2.78355e-05
UBE2D2	7.47133e-10	0.281744	0.481	0.298	2.80877e-05
CXorf40A	7.5243e-10	-0.259618	0.07	0.188	2.82868e-05
KPNA4	7.61406e-10	-0.405423	0.222	0.388	2.86243e-05
SNHG8	7.97215e-10	-0.570957	0.356	0.418	2.99705e-05
NRP2	8.24605e-10	0.416017	0.485	0.305	3.10002e-05
TMEM179B	8.29403e-10	0.30292	0.404	0.234	3.11806e-05
PDE4DIP	8.50632e-10	0.430491	0.473	0.302	3.19787e-05
GRAMD1A	8.59507e-10	0.404486	0.302	0.178	3.23123e-05
PLEKHO1	8.95441e-10	-0.554428	0.354	0.477	3.36632e-05
ATP2C1	9.00784e-10	0.352499	0.377	0.225	3.38641e-05
C1orf43	9.81774e-10	0.283012	0.538	0.36	3.69088e-05
MTHFD2	1.01854e-09	0.379617	0.453	0.289	3.82912e-05
SUMO1	1.03786e-09	0.268064	0.542	0.363	3.90172e-05
H2AFV	1.04417e-09	0.268578	0.53	0.345	3.92547e-05
TMEM205	1.05263e-09	0.32865	0.271	0.135	3.95727e-05
TFDP1	1.07593e-09	0.326926	0.253	0.117	4.04486e-05
AKR1B1	1.07999e-09	-0.486938	0.529	0.535	4.0601e-05
SPTY2D1	1.1329e-09	-0.321425	0.147	0.295	4.25903e-05
TBC1D5	1.18935e-09	-0.27035	0.137	0.283	4.47123e-05
BPTF	1.20473e-09	-0.295006	0.159	0.314	4.52904e-05
CALR	1.2114e-09	0.254151	0.826	0.668	4.55415e-05
SRSF2	1.21763e-09	0.348234	0.637	0.483	4.57757e-05
ZFAND2A	1.23481e-09	0.775386	0.242	0.135	4.64213e-05
MYO1G	1.24917e-09	0.308614	0.218	0.086	4.69615e-05
SHTN1	1.28125e-09	-0.362184	0.162	0.314	4.81674e-05
RABAC1	1.31071e-09	0.280064	0.579	0.397	4.92748e-05
U2SURP	1.3168e-09	-0.357597	0.186	0.345	4.95039e-05
SLC7A7	1.33378e-09	0.281514	0.536	0.369	5.01421e-05
EIF4A1	1.33875e-09	-0.513866	0.43	0.486	5.0329e-05
BLOC1S6	1.37481e-09	-0.45024	0.269	0.412	5.16844e-05
USP22	1.45576e-09	-0.289442	0.115	0.252	5.47278e-05
LCP2	1.51835e-09	0.384596	0.58	0.418	5.70808e-05
ITCH	1.53849e-09	-0.27114	0.085	0.209	5.78379e-05
KCNMA1	1.63896e-09	0.358145	0.305	0.157	6.16149e-05
SEC61B	1.64771e-09	-0.265126	0.803	0.698	6.19441e-05
PAK1	1.69152e-09	-0.52564	0.225	0.342	6.35912e-05
BRD2	1.70053e-09	-0.375793	0.445	0.462	6.39297e-05
CRHBP	1.72603e-09	-0.257852	0.032	0.12	6.48884e-05
NKTR	1.74561e-09	-0.303002	0.142	0.289	6.56244e-05
RNASET2	1.7485e-09	0.3258	0.762	0.594	6.5733e-05
MOB3A	1.77139e-09	-0.410273	0.178	0.332	6.65937e-05
HINT1	1.84779e-09	-0.355792	0.829	0.748	6.9466e-05
ZC3H18	1.8864e-09	-0.267924	0.081	0.203	7.09175e-05
HSPA6	1.9098e-09	1.20855	0.257	0.154	7.17969e-05
AP2A2	1.97949e-09	-0.421845	0.234	0.375	7.4417e-05
GPRIN3	2.00785e-09	-0.413076	0.172	0.323	7.5483e-05
EHD1	2.05026e-09	0.383395	0.328	0.169	7.70774e-05
DEDD2	2.11161e-09	0.308832	0.214	0.117	7.93839e-05
HPS1	2.22062e-09	-0.502059	0.228	0.357	8.3482e-05
ERO1A	2.22091e-09	0.400865	0.318	0.194	8.34931e-05
SNW1	2.40155e-09	-0.381766	0.185	0.335	9.0284e-05
HSPA1A	2.45409e-09	1.34743	0.619	0.591	9.22592e-05
YWHAQ	2.47042e-09	0.298802	0.423	0.268	9.28731e-05
MANF	2.63163e-09	0.374924	0.424	0.277	9.89335e-05
UQCR11	2.68232e-09	-0.263954	0.823	0.742	0.000100839
SEL1L	2.76029e-09	-0.332066	0.16	0.311	0.000103771
SFPQ	2.88222e-09	-0.353655	0.52	0.526	0.000108354
IK	2.88982e-09	-0.45448	0.192	0.326	0.00010864
IFT74	2.92459e-09	-0.37197	0.03	0.114	0.000109947
PCBP1	2.99833e-09	0.297542	0.781	0.625	0.000112719
TNIP2	3.07572e-09	0.297067	0.216	0.092	0.000115628
SLC3A2	3.11508e-09	0.381952	0.464	0.314	0.000117108
ETF1	3.12199e-09	-0.386371	0.451	0.44	0.000117368
RB1CC1	3.26272e-09	-0.402938	0.14	0.283	0.000122659
CLINT1	3.3354e-09	-0.412619	0.151	0.28	0.000125391
HS3ST1	3.34029e-09	0.404611	0.215	0.098	0.000125575
NAIP	3.34835e-09	-0.490166	0.288	0.415	0.000125878
PPIF	3.35547e-09	0.440926	0.541	0.375	0.000126145
PLEC	3.40011e-09	0.332218	0.319	0.182	0.000127824
USP37	3.40013e-09	-0.300687	0.069	0.178	0.000127825
PHF3	3.41089e-09	-0.273505	0.113	0.246	0.000128229
RLIM	3.43111e-09	-0.330445	0.075	0.191	0.000128989
CD72	3.56018e-09	0.265905	0.234	0.095	0.000133842
C1orf56	3.74015e-09	0.587665	0.212	0.098	0.000140607
CDK11B	3.81431e-09	-0.271096	0.069	0.182	0.000143395
MGST1	3.95153e-09	0.307708	0.126	0.031	0.000148554
SLC25A39	3.98291e-09	0.262279	0.415	0.249	0.000149734
PNPO	3.98679e-09	-0.291044	0.07	0.182	0.000149879
GLA	4.23028e-09	0.434049	0.407	0.274	0.000159033
NDUFS2	4.23543e-09	-0.464194	0.264	0.394	0.000159227
RAB14	4.25172e-09	-0.441935	0.218	0.372	0.000159839
MFSD10	4.25791e-09	0.28378	0.255	0.142	0.000160072
FAM207A	4.26465e-09	0.252368	0.209	0.08	0.000160325
CORO1C	4.2807e-09	0.322371	0.451	0.295	0.000160929
HERC1	4.4485e-09	-0.298604	0.124	0.262	0.000167237
NDRG1	4.83113e-09	0.348483	0.289	0.148	0.000181621
NDUFS7	5.08358e-09	0.278774	0.585	0.418	0.000191112
GCC2	5.25254e-09	-0.29808	0.157	0.305	0.000197464
ANKH	5.43861e-09	-0.45984	0.248	0.382	0.000204459
TKT	5.50549e-09	-0.36202	0.513	0.455	0.000206973
PKN2	5.70899e-09	-0.277558	0.068	0.178	0.000214624
CCL8	5.72658e-09	1.15403	0.132	0.031	0.000215285
MSANTD3	5.81069e-09	0.275155	0.134	0.037	0.000218447
GBP5	5.87964e-09	0.265649	0.184	0.062	0.000221039
HPCAL1	6.02283e-09	0.344309	0.283	0.135	0.000226422
RHBDD2	6.14481e-09	0.345114	0.261	0.142	0.000231008
TMED3	6.34522e-09	0.317207	0.324	0.185	0.000238542
DNAJA4	6.48699e-09	0.580535	0.189	0.092	0.000243872
IFI16	6.49374e-09	-0.616927	0.35	0.458	0.000244126
TPR	6.56003e-09	-0.425994	0.187	0.311	0.000246618
PLEKHF2	6.56669e-09	0.261876	0.19	0.074	0.000246868
CTSC	6.59337e-09	-0.285989	0.869	0.794	0.000247871
SMG1	6.70129e-09	-0.298284	0.17	0.32	0.000251928
PTGES3	6.76759e-09	-0.428991	0.605	0.585	0.000254421
AAED1	6.81451e-09	0.331647	0.332	0.175	0.000256185
RNF149	6.91002e-09	0.396553	0.561	0.403	0.000259775
SCAMP2	6.96678e-09	-0.489365	0.335	0.418	0.000261909
SULT1A1	6.98694e-09	-0.443523	0.119	0.234	0.000262667
DDX46	7.11966e-09	-0.491436	0.299	0.428	0.000267656
RSRC2	7.25194e-09	-0.471817	0.302	0.443	0.000272629
LHFPL2	7.25292e-09	0.263038	0.404	0.234	0.000272666
QSOX1	7.97579e-09	0.31752	0.328	0.203	0.000299842
HPS3	8.23034e-09	-0.281669	0.128	0.265	0.000309411
ADAM28	8.4954e-09	-0.391138	0.18	0.326	0.000319376
RBM12	8.8306e-09	-0.28997	0.089	0.209	0.000331978
M6PR	8.88999e-09	-0.378398	0.59	0.591	0.00033421
RPS4Y1	9.09184e-09	-0.576042	0.237	0.382	0.000341799
NOTCH1	9.25994e-09	-0.277887	0.079	0.194	0.000348118
NOL7	9.77261e-09	0.285638	0.239	0.108	0.000367392
NOP58	1.00655e-08	-0.308652	0.143	0.283	0.000378402
METRNL	1.06404e-08	0.401602	0.396	0.243	0.000400015
PLCB2	1.07823e-08	-0.31992	0.112	0.24	0.000405349
RCN2	1.08663e-08	0.302887	0.214	0.111	0.000408508
STUB1	1.13712e-08	0.301882	0.374	0.225	0.000427487
SYNCRIP	1.21436e-08	-0.448739	0.314	0.431	0.000456527
SPNS1	1.26512e-08	0.290637	0.273	0.163	0.00047561
TRPS1	1.42812e-08	-0.341756	0.101	0.225	0.000536886
G3BP2	1.5229e-08	-0.414806	0.237	0.372	0.000572518
NRG1	1.53216e-08	0.268712	0.101	0.015	0.000576
SNX29	1.55428e-08	-0.269768	0.142	0.28	0.000584316
GCH1	1.56001e-08	0.318248	0.234	0.105	0.00058647
NPEPPS	1.63298e-08	-0.268855	0.121	0.252	0.000613904
CCL13	1.65845e-08	0.799025	0.178	0.065	0.000623478
CTNNBIP1	1.66393e-08	0.284269	0.22	0.117	0.000625537
PMP22	1.68082e-08	0.386222	0.615	0.462	0.000631888
DDX3X	1.75711e-08	-0.286739	0.613	0.569	0.000660566
HMGA1	1.85525e-08	0.327163	0.417	0.277	0.000697463
ISG20	1.87513e-08	0.500968	0.304	0.194	0.000704937
UCP2	1.90249e-08	-0.544792	0.618	0.64	0.000715222
DENND5A	1.90722e-08	0.343424	0.219	0.105	0.000717
TYK2	1.99046e-08	-0.306866	0.077	0.188	0.000748293
CCNL1	2.08991e-08	0.350054	0.627	0.462	0.000785681
ZFHX3	2.1856e-08	-0.489463	0.249	0.388	0.000821654
OSBPL1A	2.21692e-08	-0.370464	0.145	0.274	0.000833428
MT1E	2.22861e-08	0.306282	0.159	0.049	0.000837823
USP4	2.3323e-08	-0.313645	0.102	0.225	0.000876804
CD52	2.34413e-08	0.437421	0.352	0.194	0.000881251
LTA4H	2.34976e-08	0.367519	0.245	0.138	0.000883369
P2RX4	2.36449e-08	0.344029	0.302	0.182	0.000888907
COPB2	2.41152e-08	-0.303276	0.172	0.317	0.000906588
SLC43A3	2.41621e-08	0.283161	0.366	0.209	0.000908348
GNS	2.43392e-08	0.270698	0.58	0.406	0.000915009
DCAF7	2.45818e-08	-0.328556	0.2	0.345	0.000924126
AUP1	2.49171e-08	0.250131	0.447	0.289	0.000936733
FBXO11	2.51926e-08	-0.274648	0.127	0.258	0.000947091
HK2	2.56501e-08	0.364667	0.186	0.08	0.00096429
KIDINS220	2.59242e-08	-0.292691	0.129	0.262	0.000974595
GTF2B	2.63841e-08	-0.454553	0.248	0.394	0.000991884
KDM6B	2.72644e-08	0.27635	0.558	0.385	0.00102498
KHSRP	2.82067e-08	-0.299255	0.141	0.277	0.0010604
SUGT1	2.82523e-08	-0.428235	0.215	0.345	0.00106212
MEF2C	2.8945e-08	-0.448905	0.232	0.378	0.00108816
IWS1	2.94441e-08	-0.363088	0.077	0.188	0.00110692
EIF4H	2.95116e-08	-0.471028	0.325	0.428	0.00110946
HNRNPDL	2.95213e-08	0.320639	0.63	0.495	0.00110982
SRSF3	2.98648e-08	-0.393154	0.637	0.618	0.00112274
NIFK	3.00763e-08	-0.307529	0.116	0.24	0.00113069
DNTTIP2	3.01194e-08	-0.360772	0.24	0.385	0.00113231
CCAR1	3.03856e-08	-0.350483	0.178	0.32	0.00114232
HADHA	3.0482e-08	-0.404829	0.324	0.449	0.00114594
TNFAIP8	3.14737e-08	0.372353	0.516	0.375	0.00118322
CD4	3.15331e-08	-0.338064	0.6	0.582	0.00118546
MBP	3.18929e-08	-0.36221	0.172	0.305	0.00119898
MYADM	3.28712e-08	-0.493338	0.3	0.394	0.00123576
PRNP	3.4126e-08	-0.349854	0.521	0.498	0.00128293
KMO	3.62679e-08	0.357057	0.265	0.138	0.00136346
TOMM20	3.69973e-08	-0.384423	0.499	0.492	0.00139088
HECTD1	3.88086e-08	-0.272343	0.145	0.28	0.00145897
PRPF40A	3.88329e-08	-0.462466	0.33	0.434	0.00145989
MYCBP2	3.90231e-08	-0.34773	0.204	0.338	0.00146703
ADAM9	3.99515e-08	0.342949	0.459	0.314	0.00150194
SPEN	4.08865e-08	-0.253935	0.122	0.249	0.00153709
ZMYND11	4.10778e-08	-0.289416	0.077	0.185	0.00154428
NFKBIE	4.20187e-08	0.348586	0.475	0.311	0.00157965
YPEL5	4.32504e-08	-0.401887	0.496	0.489	0.00162595
GSN	4.49846e-08	0.319373	0.71	0.557	0.00169115
TNRC6B	4.73593e-08	-0.325858	0.141	0.274	0.00178043
EIF4G1	4.75789e-08	-0.403615	0.213	0.342	0.00178868
USP8	4.91721e-08	-0.417538	0.208	0.348	0.00184857
CWC15	4.92589e-08	-0.556113	0.25	0.338	0.00185184
SPINT1	4.95354e-08	0.269179	0.183	0.086	0.00186224
CFP	5.00892e-08	-0.36231	0.054	0.138	0.00188305
FGD2	5.10064e-08	-0.389428	0.135	0.265	0.00191754
COA6	5.20923e-08	-0.541864	0.195	0.308	0.00195836
SMC5	5.24795e-08	-0.299174	0.077	0.185	0.00197291
EMB	5.31244e-08	-0.332103	0.163	0.302	0.00199716
FXR1	5.3162e-08	-0.443683	0.197	0.332	0.00199857
SMARCC1	5.38493e-08	-0.308239	0.105	0.225	0.00202441
TPCN1	5.56375e-08	-0.256663	0.112	0.234	0.00209164
CELF1	5.69682e-08	-0.376524	0.237	0.385	0.00214166
CYP27A1	5.9436e-08	0.337947	0.167	0.062	0.00223444
HNRNPA3	6.03579e-08	-0.268138	0.623	0.588	0.00226909
KIFC3	6.14526e-08	0.290532	0.187	0.092	0.00231025
PER3	6.20236e-08	-0.258147	0.043	0.129	0.00233172
YTHDF3	6.35565e-08	-0.320178	0.209	0.351	0.00238934
BLVRB	6.48976e-08	-0.37404	0.603	0.582	0.00243976
NRIP1	6.5735e-08	-0.32634	0.121	0.246	0.00247124
SP140L	6.88143e-08	-0.297409	0.075	0.178	0.002587
HIP1	7.13612e-08	-0.251245	0.054	0.148	0.00268275
ARL6IP1	7.39883e-08	0.28327	0.667	0.511	0.00278152
ARID5A	7.51148e-08	0.251608	0.37	0.258	0.00282386
FLII	7.66145e-08	-0.329688	0.207	0.354	0.00288024
[truncated: 530 more rows]

## Sheet: DEGs_Macrophages_TumorvsNAT
	p_val	avg_log2FC	pct.1	pct.2	p_val_adj
[truncated: 1,205 more rows]
