# Supplementary material for: Challenging the control through a single-cell perspective on normal adjacent tissue in colorectal cancer
Source: iScience. 2026 Apr 9;29(6):115671. doi: 10.1016/j.isci.2026.115671 (PMC13276536; doi:10.1016/j.isci.2026.115671)
Supplement: Table S10. DEGs_Mast cells [file mmc11.xlsx]

## Sheet: DEGs_Mast cells_HCvsNAT
	p_val	avg_log2FC	pct.1	pct.2	p_val_adj	gene
GNB2L1	3.84365e-82	-11.9662	0	0.863	1.44498e-77	GNB2L1
SELK	9.08834e-81	-12.4181	0	0.852	3.41667e-76	SELK
RPS17	5.07569e-75	-3.86156	0.247	0.973	1.90815e-70	RPS17
ATP5F1E	5.24923e-64	10.9515	0.868	0	1.9734e-59	ATP5F1E
SELENOK	1.26335e-63	11.9847	0.865	0	4.74945e-59	SELENOK
RACK1	7.24298e-63	11.2994	0.859	0	2.72292e-58	RACK1
MT-ND3	6.50551e-62	3.00048	0.997	0.962	2.44568e-57	MT-ND3
ATP5E	1.22996e-59	-10.923	0	0.672	4.6239e-55	ATP5E
ATP5L	1.22997e-59	-10.6956	0	0.672	4.62396e-55	ATP5L
TPSB2	5.40664e-56	-1.96085	0.928	1	2.03257e-51	TPSB2
C1orf186	1.66151e-55	-10.7764	0	0.634	6.24627e-51	C1orf186
RPL13A	5.37985e-54	-1.76107	0.829	0.989	2.0225e-49	RPL13A
TPSAB1	5.46537e-54	-1.71396	0.951	1	2.05465e-49	TPSAB1
ATP5G2	9.02031e-54	-10.6291	0	0.617	3.3911e-49	ATP5G2
GPX1	4.66655e-52	-10.8218	0	0.601	1.75434e-47	GPX1
GLTSCR2	8.35469e-50	-10.7163	0	0.579	3.14086e-45	GLTSCR2
ATP5MC2	1.57887e-49	10.2585	0.734	0	5.93562e-45	ATP5MC2
TMSB4X	4.08276e-48	-1.34075	0.957	1	1.53487e-43	TMSB4X
MT-ATP6	1.36775e-46	1.45718	0.997	1	5.14193e-42	MT-ATP6
ATP5MG	1.02798e-45	10.0503	0.694	0	3.86459e-41	ATP5MG
MT-CYB	4.19431e-45	1.55234	0.997	0.995	1.57681e-40	MT-CYB
RPS28	4.84214e-44	1.24091	0.984	0.967	1.82035e-39	RPS28
C19orf43	3.3605e-42	-10.0085	0	0.503	1.26335e-37	C19orf43
RPL27A	5.4812e-42	-1.38294	0.826	0.995	2.0606e-37	RPL27A
RPL30	1.8427e-37	1.1297	0.987	0.978	6.92744e-33	RPL30
AC020916.1	2.15968e-36	10.0038	0.589	0	8.11909e-32	AC020916.1
ALDOA	3.77833e-36	-4.93916	0.043	0.519	1.42042e-31	ALDOA
RPS20	6.49468e-36	-1.26733	0.816	0.978	2.44161e-31	RPS20
RPL13	1.19378e-35	-1.40642	0.605	1	4.48788e-31	RPL13
AC020571.3	5.10296e-34	-10.9057	0	0.415	1.91841e-29	AC020571.3
RP11-354E11.2	5.10296e-34	-9.88156	0	0.415	1.91841e-29	RP11-354E11.2
RHEX	1.02681e-33	9.7736	0.556	0	3.86018e-29	RHEX
RPL31	1.9269e-33	-1.41601	0.757	0.951	7.244e-29	RPL31
RPL7A	6.76101e-33	1.20359	0.938	0.907	2.54173e-28	RPL7A
RPS2	1.96763e-32	-1.38752	0.579	0.973	7.39711e-28	RPS2
RPL7	2.28291e-32	-1.27279	0.849	0.951	8.58237e-28	RPL7
TCEB2	1.44115e-31	-9.51603	0	0.388	5.41786e-27	TCEB2
RPL41	6.94102e-31	0.694599	0.99	0.989	2.60941e-26	RPL41
ATP5IF1	1.21794e-30	9.0407	0.516	0	4.57873e-26	ATP5IF1
ATP5B	4.03593e-30	-9.45996	0	0.372	1.51727e-25	ATP5B
ATP5MD	2.1064e-29	9.12333	0.5	0	7.91878e-25	ATP5MD
ELOB	2.10642e-29	9.01368	0.5	0	7.91886e-25	ELOB
ATPIF1	1.08642e-28	-9.40995	0	0.355	4.08428e-24	ATPIF1
ATP5J	1.08642e-28	-9.23784	0	0.355	4.08428e-24	ATP5J
MT-CO2	2.36046e-28	0.808344	0.997	1	8.87391e-24	MT-CO2
ATP5D	3.2278e-28	-9.21647	0	0.35	1.21346e-23	ATP5D
ATP5PF	3.44271e-28	8.96822	0.484	0	1.29425e-23	ATP5PF
ATP5O	9.54879e-28	-9.26121	0	0.344	3.58977e-23	ATP5O
RPS13	2.41895e-27	0.976046	0.974	0.907	9.09379e-23	RPS13
ATP5J2	8.25023e-27	-9.22548	0	0.333	3.10159e-22	ATP5J2
ATP5ME	9.14587e-27	8.99981	0.464	0	3.4383e-22	ATP5ME
RPL37	2.25847e-26	0.94656	0.961	0.929	8.49049e-22	RPL37
ACTB	2.27952e-26	-1.20728	0.789	0.962	8.56964e-22	ACTB
ID2	5.86091e-26	-2.03695	0.543	0.842	2.20335e-21	ID2
PFN1	1.34956e-25	-1.9235	0.266	0.694	5.07353e-21	PFN1
FAM46A	2.02972e-25	-10.0469	0	0.317	7.63054e-21	FAM46A
SHFM1	2.02972e-25	-9.07922	0	0.317	7.63054e-21	SHFM1
LGALS3	3.1734e-25	1.66996	0.878	0.557	1.19301e-20	LGALS3
RPS7	3.33354e-25	0.944306	0.951	0.934	1.25321e-20	RPS7
ATP5I	5.85401e-25	-9.07943	0	0.311	2.20076e-20	ATP5I
AL157895.1	1.08293e-24	8.96158	0.434	0	4.07116e-20	AL157895.1
AC090498.1	1.68138e-24	-8.97015	0	0.306	6.321e-20	AC090498.1
ATP5MF	1.8214e-24	8.67234	0.431	0	6.84736e-20	ATP5MF
SEM1	1.82141e-24	8.76774	0.431	0	6.84739e-20	SEM1
JUND	5.2752e-24	1.76866	0.901	0.689	1.98316e-19	JUND
RPS6	7.36508e-24	-0.817704	0.918	0.978	2.76883e-19	RPS6
MTRNR2L12	1.13315e-23	3.43274	0.543	0.087	4.25996e-19	MTRNR2L12
RPS21	3.57078e-23	1.05111	0.905	0.787	1.3424e-18	RPS21
ATP5G1	3.8867e-23	-8.97026	0	0.29	1.46117e-18	ATP5G1
HIST1H4C	2.09975e-22	5.80252	0.431	0.022	7.89378e-18	HIST1H4C
MT-CO3	2.92658e-22	0.688327	0.997	1	1.10022e-17	MT-CO3
RPL5	2.97913e-22	0.989516	0.957	0.891	1.11998e-17	RPL5
USMG5	3.09048e-22	-8.71147	0	0.279	1.16183e-17	USMG5
NACA	4.76887e-22	0.965478	0.908	0.858	1.79281e-17	NACA
FTH1	7.3876e-22	-1.00131	0.947	1	2.77729e-17	FTH1
ATP5F1C	7.95971e-22	8.67559	0.391	0	2.99237e-17	ATP5F1C
C7orf73	8.6622e-22	-8.94002	0	0.273	3.25647e-17	C7orf73
ATP5F1	8.6622e-22	-8.86394	0	0.273	3.25647e-17	ATP5F1
MT-ND4L	9.01749e-22	1.69197	0.826	0.454	3.39003e-17	MT-ND4L
RTRAF	1.30403e-21	8.52206	0.388	0	4.90238e-17	RTRAF
RPS8	1.63832e-21	0.832177	0.977	0.94	6.15909e-17	RPS8
CYBA	2.27928e-21	-1.52717	0.283	0.716	8.56873e-17	CYBA
CTD-3252C9.4	2.41826e-21	-9.14004	0	0.268	9.0912e-17	CTD-3252C9.4
C14orf2	6.72437e-21	-8.9337	0	0.262	2.52796e-16	C14orf2
ATP5G3	6.72437e-21	-8.92263	0	0.262	2.52796e-16	ATP5G3
SELT	6.72437e-21	-8.58692	0	0.262	2.52796e-16	SELT
JCHAIN	1.33151e-20	-1.74066	0.401	0.76	5.00566e-16	JCHAIN
YBX1	1.72426e-20	-1.66477	0.405	0.721	6.48218e-16	YBX1
TCEB1	1.86248e-20	-8.78428	0	0.257	7.00179e-16	TCEB1
ATP5C1	1.86248e-20	-8.69637	0	0.257	7.00179e-16	ATP5C1
RPL39	2.1039e-20	0.644907	0.99	0.989	7.9094e-16	RPL39
SELENOW	2.42037e-20	8.39777	0.368	0	9.09915e-16	SELENOW
ATP5PO	1.01608e-19	8.50085	0.359	0	3.81984e-15	ATP5PO
RPS24	1.01629e-19	0.67932	0.984	0.945	3.82065e-15	RPS24
C19orf60	1.41215e-19	-8.72886	0	0.246	5.30885e-15	C19orf60
C11orf31	1.41215e-19	-8.65256	0	0.246	5.30885e-15	C11orf31
CREM	2.37551e-19	-1.70215	0.546	0.803	8.93049e-15	CREM
RTFDC1	3.86596e-19	-8.67355	0	0.24	1.45337e-14	RTFDC1
RTF2	1.0691e-18	8.13286	0.342	0	4.01919e-14	RTF2
SRGN	1.59992e-18	-0.872322	0.934	0.978	6.01473e-14	SRGN
RPS12	2.01145e-18	0.618888	0.977	1	7.56185e-14	RPS12
RP11-347P5.1	2.86435e-18	-8.79409	0	0.23	1.07682e-13	RP11-347P5.1
RPLP2	4.67299e-18	-0.677606	0.931	0.984	1.75677e-13	RPLP2
RPL36AL	6.19161e-18	0.940154	0.944	0.814	2.32767e-13	RPL36AL
LINC00152	7.75253e-18	-8.9136	0	0.224	2.91449e-13	LINC00152
ATP5H	7.75253e-18	-8.71467	0	0.224	2.91449e-13	ATP5H
RGS2	8.68599e-18	-1.52093	0.385	0.716	3.26541e-13	RGS2
ATP5F1B	1.69494e-17	8.1334	0.322	0	6.37196e-13	ATP5F1B
IGLC2	1.96874e-17	-0.700471	0.418	0.749	7.40126e-13	IGLC2
SEPW1	2.09043e-17	-8.42532	0	0.219	7.85875e-13	SEPW1
SAT1	2.40329e-17	-0.951912	0.707	0.951	9.03492e-13	SAT1
AC020571.1	2.66952e-17	9.53398	0.319	0	1.00358e-12	AC020571.1
ATP5MC3	2.66952e-17	8.21821	0.319	0	1.00358e-12	ATP5MC3
ATP5MPL	2.66953e-17	8.14224	0.319	0	1.00358e-12	ATP5MPL
MT-ND1	4.05505e-17	0.674869	0.974	0.984	1.52445e-12	MT-ND1
ELOC	4.19697e-17	8.10236	0.316	0	1.57781e-12	ELOC
LMNA	5.85978e-17	-0.716739	0.901	1	2.20292e-12	LMNA
STMP1	6.58669e-17	8.13856	0.312	0	2.4762e-12	STMP1
COPS9	6.58671e-17	8.1842	0.312	0	2.47621e-12	COPS9
RPS23	7.09074e-17	0.581442	0.967	0.984	2.66569e-12	RPS23
ATP5MC1	1.03188e-16	8.17892	0.309	0	3.87927e-12	ATP5MC1
ATP5PD	1.61373e-16	8.27297	0.306	0	6.06666e-12	ATP5PD
CAVIN2	2.51925e-16	8.39345	0.303	0	9.47085e-12	CAVIN2
CALM2	3.5273e-16	-1.23038	0.602	0.809	1.32605e-11	CALM2
2025-09-15	4.00847e-16	-8.1792	0	0.202	1.50694e-11	2025-09-15
VIMP	1.06512e-15	-8.30471	0	0.197	4.0042e-11	VIMP
MYEOV2	1.06512e-15	-8.28445	0	0.197	4.0042e-11	MYEOV2
HPGD	1.61077e-15	1.72242	0.724	0.41	6.05553e-11	HPGD
POMGNT1	1.98531e-15	-4.24789	0.02	0.246	7.46358e-11	POMGNT1
SELENOH	2.27612e-15	8.00478	0.286	0	8.55686e-11	SELENOH
ATP5A1	2.82004e-15	-7.94737	0	0.191	1.06017e-10	ATP5A1
IGHA1	3.28018e-15	-0.613872	0.612	0.956	1.23315e-10	IGHA1
SELENOT	5.42466e-15	7.80442	0.28	0	2.03935e-10	SELENOT
RPL11	8.51235e-15	0.5356	0.98	1	3.20013e-10	RPL11
TRIR	1.28418e-14	8.08801	0.273	0	4.82775e-10	TRIR
SMIM26	1.97091e-14	7.95065	0.27	0	7.40942e-10	SMIM26
RPL18A	2.25477e-14	-0.63037	0.891	0.973	8.47659e-10	RPL18A
RPL21	2.84548e-14	-0.485298	0.974	0.989	1.06973e-09	RPL21
HN1	5.12472e-14	-8.11125	0	0.175	1.92659e-09	HN1
C14orf166	5.12472e-14	-7.99042	0	0.175	1.92659e-09	C14orf166
LINC01420	5.12472e-14	-7.92986	0	0.175	1.92659e-09	LINC01420
HES4	8.06788e-14	-3.89212	0.033	0.251	3.03304e-09	HES4
RPL19	9.92963e-14	0.537524	0.974	0.934	3.73295e-09	RPL19
LINC00493	1.33805e-13	-8.04846	0	0.169	5.03027e-09	LINC00493
SQSTM1	3.00775e-13	-1.33717	0.47	0.727	1.13073e-08	SQSTM1
WBSCR22	3.48183e-13	-8.02461	0	0.164	1.30896e-08	WBSCR22
TENT5A	3.77578e-13	8.26815	0.247	0	1.41947e-08	TENT5A
ATP5F1A	3.77579e-13	7.30726	0.247	0	1.41947e-08	ATP5F1A
FAU	4.1432e-13	0.540357	0.977	0.984	1.55759e-08	FAU
SRSF2	5.86111e-13	-1.57705	0.293	0.557	2.20342e-08	SRSF2
TXNIP	7.53458e-13	2.3561	0.414	0.104	2.83255e-08	TXNIP
RAC1	7.90177e-13	-1.96157	0.115	0.383	2.97059e-08	RAC1
TRAPPC2B	8.65156e-13	7.89197	0.24	0	3.25247e-08	TRAPPC2B
PTRF	9.03012e-13	-8.05678	0	0.158	3.39478e-08	PTRF
LINC00657	9.03012e-13	-7.93116	0	0.158	3.39478e-08	LINC00657
NOP53	1.30651e-12	7.8423	0.237	0	4.91169e-08	NOP53
CST3	1.84038e-12	-1.42519	0.365	0.634	6.91873e-08	CST3
C17orf89	2.33429e-12	-7.7439	0	0.153	8.77552e-08	C17orf89
MAP3K8	2.35561e-12	-1.73834	0.188	0.464	8.85569e-08	MAP3K8
RPL14	3.17906e-12	0.561838	0.961	0.94	1.19513e-07	RPL14
APOE	3.58327e-12	-5.45288	0.02	0.202	1.34709e-07	APOE
MT-ATP8	5.98471e-12	3.1203	0.316	0.049	2.24989e-07	MT-ATP8
C16orf13	6.01463e-12	-7.79099	0	0.148	2.26114e-07	C16orf13
RAB27B	7.68924e-12	2.02913	0.497	0.191	2.89069e-07	RAB27B
MT-ND5	1.21367e-11	0.775988	0.941	0.869	4.56265e-07	MT-ND5
SELENOS	2.24062e-11	7.55051	0.214	0	8.42337e-07	SELENOS
RPL18	2.80288e-11	0.516999	0.957	0.929	1.05372e-06	RPL18
AL662860.1	3.34233e-11	8.06258	0.211	0	1.25651e-06	AL662860.1
HLA-A	3.88273e-11	-0.800072	0.704	0.891	1.45967e-06	HLA-A
CH17-189H20.1	3.95572e-11	-7.52234	0	0.137	1.48711e-06	CH17-189H20.1
PLK3	4.10526e-11	-1.8331	0.178	0.426	1.54333e-06	PLK3
RGS1	5.02867e-11	-1.13983	0.533	0.765	1.89048e-06	RGS1
ODC1	5.98246e-11	-3.66069	0.03	0.208	2.24905e-06	ODC1
MTRNR2L8	6.34674e-11	2.06824	0.368	0.087	2.38599e-06	MTRNR2L8
RPS4Y1	6.75432e-11	1.66025	0.507	0.219	2.53922e-06	RPS4Y1
TNFRSF12A	7.58219e-11	-3.37021	0.053	0.246	2.85045e-06	TNFRSF12A
CTSG	9.80293e-11	0.420169	0.668	0.317	3.68531e-06	CTSG
TPT1	1.004e-10	0.490736	0.964	0.978	3.77443e-06	TPT1
NORAD	1.09954e-10	7.40056	0.201	0	4.13362e-06	NORAD
AC245297.3	1.63051e-10	7.0575	0.197	0	6.12974e-06	AC245297.3
SERPINB1	1.72145e-10	1.3935	0.658	0.377	6.47163e-06	SERPINB1
LTC4S	1.91126e-10	-1.03657	0.322	0.607	7.1852e-06	LTC4S
JPT1	2.41437e-10	7.22177	0.194	0	9.07659e-06	JPT1
ATP5PB	2.41437e-10	7.17764	0.194	0	9.07659e-06	ATP5PB
SDPR	2.57019e-10	-7.86949	0	0.126	9.66236e-06	SDPR
C1orf228	2.57019e-10	-7.85826	0	0.126	9.66236e-06	C1orf228
SELM	2.57019e-10	-7.60942	0	0.126	9.66236e-06	SELM
FLJ21408	2.57019e-10	-7.49122	0	0.126	9.66236e-06	FLJ21408
C10orf128	2.57019e-10	-7.41483	0	0.126	9.66236e-06	C10orf128
RPS16	3.30362e-10	-0.626657	0.806	0.918	1.24196e-05	RPS16
RPL34	3.31199e-10	0.410241	0.99	1	1.24511e-05	RPL34
RPL10A	4.03499e-10	-0.658001	0.763	0.907	1.51692e-05	RPL10A
RPL35	4.34741e-10	-0.590416	0.852	0.962	1.63437e-05	RPL35
RPL4	4.37997e-10	-0.821458	0.526	0.76	1.64661e-05	RPL4
PABPC1	4.38353e-10	-0.816562	0.572	0.765	1.64794e-05	PABPC1
MYC	4.50671e-10	-2.43594	0.072	0.273	1.69425e-05	MYC
RPL12	5.10905e-10	0.500555	0.98	0.945	1.9207e-05	RPL12
IGHA2	5.73309e-10	-2.15807	0.217	0.443	2.1553e-05	IGHA2
C10orf54	6.52289e-10	-7.60861	0	0.12	2.45222e-05	C10orf54
RP11-620J15.3	6.52289e-10	-7.37361	0	0.12	2.45222e-05	RP11-620J15.3
NCL	6.76577e-10	1.44437	0.592	0.322	2.54353e-05	NCL
RPS19	7.26428e-10	-0.508374	0.908	0.984	2.73093e-05	RPS19
S100A6	9.32502e-10	0.512323	0.98	0.984	3.50565e-05	S100A6
CDKN1A	9.56628e-10	-1.98757	0.158	0.377	3.59635e-05	CDKN1A
SELENOF	1.14424e-09	7.1704	0.181	0	4.30164e-05	SELENOF
HIKESHI	1.14424e-09	6.93358	0.181	0	4.30164e-05	HIKESHI
CHCHD10	1.21716e-09	-3.04578	0.043	0.213	4.5758e-05	CHCHD10
IGKC	1.23596e-09	-0.94378	0.793	0.951	4.64646e-05	IGKC
TMA7	1.34837e-09	0.871146	0.789	0.546	5.06907e-05	TMA7
MCL1	1.48458e-09	-0.741518	0.595	0.787	5.58115e-05	MCL1
RP11-557H15.4	1.65084e-09	-7.49352	0	0.115	6.20617e-05	RP11-557H15.4
NBDY	1.68234e-09	7.21901	0.178	0	6.32458e-05	NBDY
RPL38	1.89159e-09	-0.678417	0.799	0.945	7.11125e-05	RPL38
ARID1B	2.0273e-09	2.2511	0.276	0.049	7.62142e-05	ARID1B
ARHGAP18	2.15112e-09	1.18353	0.526	0.24	8.08691e-05	ARHGAP18
POLR2J3.1	2.47006e-09	7.05149	0.174	0	9.28595e-05	POLR2J3.1
CYTOR	2.47007e-09	7.4595	0.174	0	9.28598e-05	CYTOR
NSA2	2.55843e-09	1.95722	0.339	0.093	9.61815e-05	NSA2
ITM2B	2.63981e-09	-0.729867	0.503	0.798	9.92408e-05	ITM2B
KRT10	2.94875e-09	-1.91889	0.125	0.333	0.000110855	KRT10
PNN	3.30854e-09	1.49921	0.375	0.115	0.000124381	PNN
AC106739.1	3.62166e-09	7.37381	0.171	0	0.000136153	AC106739.1
AC084033.3	3.62166e-09	7.35945	0.171	0	0.000136153	AC084033.3
ATF4	3.68016e-09	-1.21948	0.283	0.508	0.000138352	ATF4
TRAPPC2P1	4.16682e-09	-7.63389	0	0.109	0.000156647	TRAPPC2P1
LINC00969	4.16682e-09	-7.62207	0	0.109	0.000156647	LINC00969
CTD-2336O2.1	4.16682e-09	-7.34157	0	0.109	0.000156647	CTD-2336O2.1
LINC00998	4.16682e-09	-7.31012	0	0.109	0.000156647	LINC00998
ARL5B	5.36982e-09	2.40647	0.355	0.126	0.000201873	ARL5B
BTG1	5.57185e-09	-1.09847	0.493	0.667	0.000209468	BTG1
REX1BD	7.75418e-09	6.78094	0.164	0	0.000291511	REX1BD
FDX1	8.53025e-09	-3.27168	0.056	0.224	0.000320686	FDX1
IGHM	8.66057e-09	-2.90038	0.049	0.213	0.000325586	IGHM
RHBDD2	8.86233e-09	-2.02311	0.115	0.306	0.00033317	RHBDD2
IGFBP7	1.04903e-08	-7.31381	0	0.104	0.000394373	IGFBP7
BRE	1.04903e-08	-7.20218	0	0.104	0.000394373	BRE
UQCR10	1.07441e-08	1.33044	0.48	0.202	0.000403913	UQCR10
MARCKSL1	1.19177e-08	-2.50663	0.056	0.224	0.000448032	MARCKSL1
VIM	1.45965e-08	-0.291321	0.872	1	0.00054874	VIM
SNX6	1.62223e-08	2.6069	0.227	0.033	0.000609862	SNX6
MESD	1.65137e-08	6.67435	0.158	0	0.000620814	MESD
UFD1	1.65137e-08	6.60575	0.158	0	0.000620814	UFD1
SEC62	1.89831e-08	1.0646	0.605	0.333	0.000713649	SEC62
PRNP	2.17497e-08	-1.03902	0.342	0.557	0.000817657	PRNP
ARPC3	2.28583e-08	0.780951	0.75	0.585	0.000859335	ARPC3
BUD23	2.40515e-08	6.79356	0.155	0	0.000904191	BUD23
RP5-1171I10.5	2.63459e-08	-7.51757	0	0.098	0.000990448	RP5-1171I10.5
FAM195A	2.63459e-08	-7.40373	0	0.098	0.000990448	FAM195A
C21orf59	2.63459e-08	-7.11856	0	0.098	0.000990448	C21orf59
UFD1L	2.63459e-08	-7.02435	0	0.098	0.000990448	UFD1L
CD63	2.76853e-08	-0.529273	0.849	0.967	0.0010408	CD63
NBEAL1	3.0187e-08	-1.69191	0.151	0.35	0.00113485	NBEAL1
TIMP3	3.40205e-08	-1.79124	0.174	0.372	0.00127897	TIMP3
RPL3	3.42098e-08	-0.434798	0.888	0.984	0.00128608	RPL3
EEF1B2	3.6901e-08	0.663375	0.826	0.699	0.00138726	EEF1B2
RHEB	3.82129e-08	-1.79904	0.109	0.295	0.00143658	RHEB
MPHOSPH8	4.09581e-08	1.63366	0.359	0.126	0.00153978	MPHOSPH8
DBI	4.14301e-08	0.863967	0.72	0.475	0.00155752	DBI
RPL29	4.92363e-08	0.45039	0.938	0.913	0.00185099	RPL29
INSIG1	4.95609e-08	-2.90125	0.039	0.186	0.00186319	INSIG1
HNRNPA1	5.11937e-08	-0.864685	0.543	0.678	0.00192458	HNRNPA1
VAPA	5.59064e-08	-1.20277	0.441	0.596	0.00210175	VAPA
NDUFC1	5.98777e-08	1.50563	0.362	0.126	0.00225104	NDUFC1
SERP1	6.46461e-08	-1.09564	0.303	0.503	0.00243031	SERP1
RP11-403B2.6	6.60152e-08	-7.34427	0	0.093	0.00248178	RP11-403B2.6
FAM103A1	6.60152e-08	-7.24052	0	0.093	0.00248178	FAM103A1
SPG20	6.60152e-08	-7.22819	0	0.093	0.00248178	SPG20
RAMMET	7.37361e-08	6.73047	0.145	0	0.00277204	RAMMET
PLCG2	8.42463e-08	3.57082	0.211	0.033	0.00316716	PLCG2
SRSF5	1.0384e-07	-0.817112	0.507	0.71	0.00390376	SRSF5
MAML1	1.11011e-07	-2.75103	0.033	0.169	0.00417334	MAML1
C7orf50	1.42581e-07	-2.08599	0.082	0.246	0.0053602	C7orf50
SLC18A2	1.4729e-07	-1.0037	0.362	0.557	0.00553723	SLC18A2
CITED2	1.49651e-07	-2.42289	0.043	0.186	0.00562597	CITED2
AL078590.3	1.54637e-07	6.84822	0.138	0	0.00581344	AL078590.3
TUT4	1.54637e-07	6.68975	0.138	0	0.00581344	TUT4
ATP5F1D	1.54637e-07	6.64995	0.138	0	0.00581344	ATP5F1D
PSAP	1.62007e-07	-1.14052	0.359	0.53	0.00609048	PSAP
WHSC1L1	1.65066e-07	-7.23036	0	0.087	0.00620548	WHSC1L1
RP11-138A9.2	1.65066e-07	-7.04108	0	0.087	0.00620548	RP11-138A9.2
APOA1BP	1.65066e-07	-6.849	0	0.087	0.00620548	APOA1BP
NDUFB2	1.74239e-07	0.994495	0.546	0.279	0.00655034	NDUFB2
EIF4A3	1.76044e-07	-1.46294	0.266	0.459	0.0066182	EIF4A3
GLUL	1.88718e-07	-0.676264	0.783	0.902	0.00709465	GLUL
RPL32	2.02814e-07	0.312315	0.993	0.989	0.00762458	RPL32
SRRM1	2.07181e-07	1.05593	0.487	0.235	0.00778875	SRRM1
SPART	2.23529e-07	7.0366	0.135	0	0.00840334	SPART
SMIM37	2.23529e-07	6.76707	0.135	0	0.00840334	SMIM37
MT-CO1	2.3102e-07	0.291507	1	1	0.00868495	MT-CO1
ZFP36	2.43051e-07	-0.607315	0.572	0.814	0.00913725	ZFP36
DDX5	2.44479e-07	-0.589853	0.829	0.913	0.00919095	DDX5
RPL37A	2.55357e-07	0.331823	0.951	0.967	0.00959988	RPL37A
RNASET2	3.01702e-07	-2.1894	0.079	0.235	0.0113422	RNASET2
HNRNPA0	3.10423e-07	-1.0761	0.296	0.497	0.01167	HNRNPA0
AC004687.1	3.22724e-07	6.58042	0.132	0	0.0121325	AC004687.1
FXR1	4.02814e-07	1.6271	0.289	0.087	0.0151434	FXR1
MS4A2	4.09967e-07	0.734676	0.763	0.661	0.0154123	MS4A2
LYRM5	4.11945e-07	-7.07244	0	0.082	0.0154867	LYRM5
RQCD1	4.11945e-07	-6.91337	0	0.082	0.0154867	RQCD1
MESDC2	4.11945e-07	-6.87635	0	0.082	0.0154867	MESDC2
FMC1	4.65388e-07	6.51588	0.128	0	0.0174958	FMC1
TMEM273	4.65388e-07	6.29313	0.128	0	0.0174958	TMEM273
HSP90AB1	6.05568e-07	0.602924	0.859	0.765	0.0227657	HSP90AB1
HSPE1	6.10819e-07	0.83683	0.507	0.257	0.0229631	HSPE1
PJA2	7.20906e-07	1.50539	0.237	0.055	0.0271017	PJA2
DDX3Y	7.28465e-07	2.0011	0.27	0.082	0.0273859	DDX3Y
HOMER1	7.33267e-07	-3.85389	0.013	0.115	0.0275664	HOMER1
IGHG3	7.52386e-07	-4.44523	0.007	0.098	0.0282852	IGHG3
FOSB	7.6098e-07	0.613985	0.865	0.825	0.0286083	FOSB
DNAJC19	8.18247e-07	1.24925	0.326	0.115	0.0307612	DNAJC19
RPS3A	8.27242e-07	0.325677	0.98	0.978	0.0310993	RPS3A
CFD	8.99904e-07	-1.70215	0.013	0.115	0.033831	CFD
EBPL	9.16005e-07	-3.01669	0.013	0.115	0.0344363	EBPL
LITAF	9.19102e-07	-1.28819	0.273	0.437	0.0345527	LITAF
TNFSF10	9.39254e-07	1.28922	0.467	0.251	0.0353103	TNFSF10
CCDC53	1.02635e-06	-6.83513	0	0.077	0.0385846	CCDC53
PSMD5-AS1	1.02635e-06	-6.75764	0	0.077	0.0385846	PSMD5-AS1
C11orf73	1.02635e-06	-6.61057	0	0.077	0.0385846	C11orf73
RPS26	1.09254e-06	0.936107	0.885	0.792	0.0410731	RPS26
OST4	1.17248e-06	0.711125	0.773	0.612	0.0440783	OST4
ARL6IP4	1.30876e-06	-1.27816	0.286	0.448	0.0492014	ARL6IP4
SELENOM	1.38603e-06	6.4686	0.118	0	0.0521064	SELENOM
CENPX	1.38603e-06	6.34229	0.118	0	0.0521064	CENPX
RPS27	1.51333e-06	0.320746	0.997	0.995	0.056892	RPS27
TRAF3IP3	1.57211e-06	1.71988	0.217	0.049	0.0591018	TRAF3IP3
TNFAIP3	1.58427e-06	1.383	0.586	0.404	0.0595592	TNFAIP3
HSPA1A	1.67965e-06	1.45321	0.414	0.208	0.0631449	HSPA1A
JUNB	1.68561e-06	-0.383097	0.53	0.809	0.063369	JUNB
2025-09-07	1.70658e-06	1.13996	0.464	0.23	0.064157	2025-09-07
POLR2J3	1.70925e-06	-4.12283	0.013	0.109	0.0642576	POLR2J3
HNRNPD	1.84219e-06	1.31563	0.289	0.098	0.0692554	HNRNPD
BEX4	1.97472e-06	1.16472	0.365	0.153	0.0742378	BEX4
BEX3	1.98971e-06	6.60985	0.115	0	0.0748013	BEX3
CFAP298	1.98971e-06	6.42811	0.115	0	0.0748013	CFAP298
CAVIN1	1.98971e-06	6.03363	0.115	0	0.0748013	CAVIN1
RPAIN	2.01017e-06	1.63745	0.237	0.066	0.0755702	RPAIN
RPL27	2.09343e-06	-0.454357	0.77	0.885	0.0787004	RPL27
CCL2	2.2158e-06	-2.46205	0.036	0.158	0.083301	CCL2
SLC25A6	2.29125e-06	-1.09543	0.368	0.508	0.0861372	SLC25A6
STAG2	2.29183e-06	2.02678	0.217	0.055	0.086159	STAG2
KDM6B	2.43608e-06	-0.8303	0.533	0.661	0.091582	KDM6B
RPL36	2.44078e-06	0.333104	0.954	0.945	0.0917588	RPL36
TSPO	2.50855e-06	-0.920888	0.309	0.486	0.0943066	TSPO
RPS25	2.53488e-06	-0.319627	0.934	0.989	0.0952964	RPS25
C10orf11	2.55357e-06	-6.98514	0	0.071	0.095999	C10orf11
RP5-1085F17.3	2.55357e-06	-6.91126	0	0.071	0.095999	RP5-1085F17.3
RP11-138A9.1	2.55357e-06	-6.90146	0	0.071	0.095999	RP11-138A9.1
C20orf24	2.55357e-06	-6.88475	0	0.071	0.095999	C20orf24
STRA13	2.55357e-06	-6.84247	0	0.071	0.095999	STRA13
NGFRAP1	2.55357e-06	-6.78499	0	0.071	0.095999	NGFRAP1
CTD-2020K17.1	2.55357e-06	-6.74927	0	0.071	0.095999	CTD-2020K17.1
PROSC	2.55357e-06	-6.45838	0	0.071	0.095999	PROSC
ITM2C	2.68539e-06	-0.984426	0.312	0.486	0.100955	ITM2C
GTF2B	2.83285e-06	1.16013	0.362	0.158	0.106498	GTF2B
ILF3-DT	2.85326e-06	6.98256	0.112	0	0.107266	ILF3-DT
ETFRF1	2.85326e-06	6.68665	0.112	0	0.107266	ETFRF1
RPL35A	2.98491e-06	0.346091	0.984	0.984	0.112215	RPL35A
IL10RB	3.01602e-06	-3.27997	0.01	0.098	0.113384	IL10RB
SLC16A3	3.12289e-06	-2.04136	0.079	0.219	0.117402	SLC16A3
SERF2	3.17468e-06	0.535888	0.918	0.885	0.119349	SERF2
DDIT3	3.43986e-06	1.82046	0.306	0.12	0.129318	DDIT3
C4orf48	3.45355e-06	-1.23757	0.178	0.344	0.129833	C4orf48
RSBN1L	3.60327e-06	2.33043	0.178	0.033	0.135461	RSBN1L
PTGES3	3.61369e-06	1.06979	0.457	0.23	0.135853	PTGES3
BLOC1S6	3.93495e-06	1.55611	0.227	0.06	0.14793	BLOC1S6
COTL1	3.94965e-06	-1.54239	0.125	0.279	0.148483	COTL1
WASHC3	4.0873e-06	6.39842	0.109	0	0.153658	WASHC3
CRBN	4.14229e-06	1.39797	0.309	0.12	0.155725	CRBN
C19orf25	4.15445e-06	2.83027	0.145	0.016	0.156182	C19orf25
RPL23A	4.29315e-06	-0.385783	0.921	0.913	0.161397	RPL23A
SEC11A	4.73415e-06	1.09616	0.497	0.29	0.177976	SEC11A
USP16	5.12875e-06	1.45298	0.27	0.093	0.19281	USP16
CNOT2	5.28173e-06	2.91632	0.132	0.011	0.198561	CNOT2
RNF145	5.4951e-06	-1.29259	0.161	0.322	0.206583	RNF145
GALNT6	5.52451e-06	1.13263	0.418	0.213	0.207688	GALNT6
CCT2	5.76121e-06	1.49228	0.24	0.071	0.216587	CCT2
LINC02207	5.84908e-06	6.89518	0.105	0	0.21989	LINC02207
VSIR	5.84908e-06	6.32547	0.105	0	0.21989	VSIR
METTL26	5.84908e-06	6.24558	0.105	0	0.21989	METTL26
HSPA5	6.0818e-06	1.25505	0.589	0.432	0.228639	HSPA5
CTA-29F11.1	6.34671e-06	-6.80448	0	0.066	0.238598	CTA-29F11.1
FAM195B	6.34671e-06	-6.52321	0	0.066	0.238598	FAM195B
MGEA5	6.34671e-06	-6.49202	0	0.066	0.238598	MGEA5
TMEM261	6.34671e-06	-6.4258	0	0.066	0.238598	TMEM261
PFDN2	6.99697e-06	1.1547	0.385	0.18	0.263044	PFDN2
CLTB	7.39242e-06	-2.17359	0.046	0.164	0.277911	CLTB
RPL22	7.61945e-06	0.452059	0.908	0.902	0.286446	RPL22
DYNLT1	7.86914e-06	1.19477	0.303	0.115	0.295832	DYNLT1
FAM27C	8.06201e-06	4.01007	0.115	0.005	0.303083	FAM27C
CYBC1	8.36191e-06	6.28723	0.102	0	0.314358	CYBC1
WASHC1	8.36194e-06	5.94773	0.102	0	0.314359	WASHC1
TCEAL3	8.96994e-06	2.45822	0.184	0.044	0.337216	TCEAL3
GPR183	1.07058e-05	-1.67968	0.128	0.273	0.402475	GPR183
CHMP4B	1.12583e-05	-1.84209	0.072	0.202	0.423245	CHMP4B
CCNL1	1.22083e-05	-1.04806	0.319	0.47	0.458957	CCNL1
LAPTM5	1.22671e-05	-0.747689	0.493	0.645	0.461171	LAPTM5
MRPS22	1.25145e-05	2.55356	0.135	0.016	0.470472	MRPS22
XRCC5	1.28446e-05	1.22311	0.345	0.158	0.482879	XRCC5
BTG2	1.37976e-05	1.1407	0.559	0.399	0.518705	BTG2
SNX2	1.39084e-05	2.34163	0.155	0.027	0.522872	SNX2
ZNF90	1.42566e-05	-5.15966	0.003	0.071	0.535964	ZNF90
NENF	1.54059e-05	-1.93226	0.072	0.197	0.57917	NENF
RP11-501J20.5	1.57646e-05	-6.8085	0	0.06	0.592656	RP11-501J20.5
KIAA1919	1.57646e-05	-6.74391	0	0.06	0.592656	KIAA1919
RP1-313I6.12	1.57646e-05	-6.74246	0	0.06	0.592656	RP1-313I6.12
ADRBK1	1.57646e-05	-6.53497	0	0.06	0.592656	ADRBK1
AC004791.2	1.57646e-05	-6.50639	0	0.06	0.592656	AC004791.2
RP11-488L18.10	1.57646e-05	-6.49084	0	0.06	0.592656	RP11-488L18.10
ERBB2IP	1.57646e-05	-6.42995	0	0.06	0.592656	ERBB2IP
UTP11L	1.57646e-05	-6.37567	0	0.06	0.592656	UTP11L
MMP24-AS1	1.57646e-05	-6.36884	0	0.06	0.592656	MMP24-AS1
TOPORS-AS1	1.57646e-05	-6.348	0	0.06	0.592656	TOPORS-AS1
C14orf1	1.57646e-05	-6.34312	0	0.06	0.592656	C14orf1
RFWD2	1.57646e-05	-6.29246	0	0.06	0.592656	RFWD2
C9orf142	1.57646e-05	-6.231	0	0.06	0.592656	C9orf142
RAP1B	1.63872e-05	1.31752	0.299	0.12	0.61606	RAP1B
DMAC1	1.70413e-05	6.24411	0.095	0	0.640651	DMAC1
ARMH1	1.70414e-05	6.18335	0.095	0	0.640653	ARMH1
MCRIP1	1.70414e-05	5.75796	0.095	0	0.640653	MCRIP1
RPL10	1.86402e-05	0.265132	0.997	1	0.70076	RPL10
CHURC1	1.94908e-05	1.65425	0.23	0.077	0.732738	CHURC1
DUSP6	1.9697e-05	-0.915955	0.414	0.557	0.740488	DUSP6
FIS1	2.04794e-05	1.08296	0.421	0.219	0.769904	FIS1
SNRPD3	2.09251e-05	1.21091	0.299	0.12	0.786657	SNRPD3
NPC2	2.15632e-05	-0.792634	0.52	0.623	0.810648	NPC2
IQGAP1	2.19947e-05	1.14516	0.306	0.126	0.826868	IQGAP1
SPSB1	2.23552e-05	-3.75379	0.013	0.093	0.840423	SPSB1
MTPN	2.25445e-05	1.20729	0.319	0.137	0.847537	MTPN
SERBP1	2.27461e-05	0.982484	0.418	0.224	0.855116	SERBP1
VRK1	2.36103e-05	3.94349	0.105	0.005	0.887604	VRK1
MUC20-OT1	2.42948e-05	6.02217	0.092	0	0.913338	MUC20-OT1
BABAM2	2.42948e-05	5.86129	0.092	0	0.913338	BABAM2
C1QBP	2.47288e-05	-1.88988	0.082	0.208	0.929656	C1QBP
MAML2	2.65493e-05	3.5552	0.115	0.011	0.998093	MAML2
MT-ND4	2.88295e-05	0.186711	1	1	1	MT-ND4
COMMD6	2.91281e-05	0.781349	0.724	0.557	1	COMMD6
KANSL1	3.15731e-05	3.04641	0.125	0.016	1	KANSL1
CFDP1	3.1863e-05	1.76517	0.158	0.033	1	CFDP1
DPYSL2	3.23455e-05	2.85401	0.125	0.016	1	DPYSL2
ZRANB2	3.29387e-05	1.3758	0.273	0.109	1	ZRANB2
GNAI2	3.3649e-05	1.20441	0.283	0.115	1	GNAI2
ZNF22	3.44212e-05	2.23015	0.155	0.033	1	ZNF22
MAP3K1	3.46059e-05	6.31725	0.089	0	1	MAP3K1
NDUFV3	3.51827e-05	3.54724	0.102	0.005	1	NDUFV3
KLF4	3.71842e-05	-2.00231	0.069	0.186	1	KLF4
PPP1R12A	3.72564e-05	1.23088	0.286	0.115	1	PPP1R12A
IGHG4	3.78938e-05	-3.95946	0.01	0.082	1	IGHG4
CTSD	3.79298e-05	-0.576117	0.526	0.667	1	CTSD
ARPC5	3.85245e-05	1.08603	0.385	0.202	1	ARPC5
CYC1	3.87705e-05	-1.98253	0.062	0.175	1	CYC1
METTL5	3.88697e-05	1.61824	0.184	0.049	1	METTL5
IGBP1	3.9082e-05	1.31079	0.178	0.044	1	IGBP1
RP11-76E17.3	3.91549e-05	-6.4842	0	0.055	1	RP11-76E17.3
IGFBP6	3.91549e-05	-6.41343	0	0.055	1	IGFBP6
RP11-443B7.1	3.91549e-05	-6.37208	0	0.055	1	RP11-443B7.1
TMEM57	3.91549e-05	-6.12953	0	0.055	1	TMEM57
PCNXL4	3.91549e-05	-6.08998	0	0.055	1	PCNXL4
MGP	3.91549e-05	-6.02275	0	0.055	1	MGP
DCN	3.92061e-05	-2.97867	0.003	0.066	1	DCN
SAMSN1	3.94146e-05	-0.464054	0.562	0.76	1	SAMSN1
FXYD5	4.05694e-05	-0.576758	0.609	0.721	1	FXYD5
GAPDH	4.17361e-05	-0.555864	0.704	0.82	1	GAPDH
ARL1	4.19354e-05	1.87995	0.155	0.033	1	ARL1
CIRBP	4.24874e-05	-0.614399	0.569	0.667	1	CIRBP
SOX4	4.27202e-05	1.58641	0.289	0.131	1	SOX4
C8orf59	4.29299e-05	1.14407	0.359	0.18	1	C8orf59
CSNK2A1	4.35739e-05	1.82479	0.145	0.027	1	CSNK2A1
NBAS	4.62811e-05	1.59795	0.145	0.027	1	NBAS
PA2G4	4.63383e-05	1.05003	0.329	0.153	1	PA2G4
DDX46	4.78009e-05	1.39397	0.23	0.082	1	DDX46
CD84	4.83786e-05	1.11734	0.296	0.126	1	CD84
BIRC3	4.84462e-05	-0.563898	0.734	0.776	1	BIRC3
SGK3	4.92533e-05	6.02421	0.086	0	1	SGK3
RAB5IF	4.92533e-05	5.71179	0.086	0	1	RAB5IF
CYSLTR1	4.95883e-05	2.12465	0.151	0.033	1	CYSLTR1
GPATCH2L	4.96311e-05	1.49042	0.191	0.055	1	GPATCH2L
SNW1	5.00775e-05	1.08929	0.22	0.071	1	SNW1
VPS13C	5.0113e-05	1.6222	0.204	0.066	1	VPS13C
RNF146	5.09692e-05	2.63863	0.099	0.005	1	RNF146
DDX24	5.25417e-05	1.01992	0.507	0.328	1	DDX24
PRDX3	5.31176e-05	1.85354	0.171	0.044	1	PRDX3
MRPL52	5.36624e-05	1.25459	0.316	0.148	1	MRPL52
CBX5	5.44479e-05	2.11496	0.141	0.027	1	CBX5
OSTC	5.45532e-05	1.09574	0.352	0.175	1	OSTC
SIAH2	5.81682e-05	-1.70476	0.023	0.109	1	SIAH2
CIR1	5.82814e-05	2.22571	0.158	0.038	1	CIR1
TMF1	6.19327e-05	1.31728	0.24	0.087	1	TMF1
TSPYL2	6.23272e-05	-1.27891	0.145	0.284	1	TSPYL2
HSD17B4	6.25338e-05	1.2611	0.197	0.06	1	HSD17B4
ACP5	6.6093e-05	-2.03791	0.046	0.148	1	ACP5
STX11	6.72761e-05	-1.29238	0.125	0.257	1	STX11
TSTD1	6.85233e-05	0.930506	0.395	0.213	1	TSTD1
EIF3K	6.85351e-05	0.718	0.661	0.503	1	EIF3K
AC008105.3	7.00466e-05	6.12052	0.082	0	1	AC008105.3
GRK2	7.00466e-05	5.78157	0.082	0	1	GRK2
LRMDA	7.00466e-05	5.62328	0.082	0	1	LRMDA
ERBIN	7.00466e-05	5.25174	0.082	0	1	ERBIN
NSD3	7.00466e-05	5.23673	0.082	0	1	NSD3
M6PR	7.04779e-05	0.857202	0.368	0.18	1	M6PR
FUS	7.07221e-05	-0.775502	0.424	0.557	1	FUS
PSMD7	7.08081e-05	1.47006	0.211	0.071	1	PSMD7
IRAK4	7.08563e-05	3.46473	0.095	0.005	1	IRAK4
IMMT	7.37921e-05	2.21798	0.128	0.022	1	IMMT
YBX3	7.45409e-05	-1.86363	0.086	0.202	1	YBX3
TMEM258	7.6707e-05	0.766147	0.553	0.35	1	TMEM258
PPIL4	7.93766e-05	1.06281	0.26	0.104	1	PPIL4
RPLP0	7.96883e-05	-0.473369	0.701	0.77	1	RPLP0
PRMT9	8.13505e-05	1.8295	0.224	0.087	1	PRMT9
NINJ1	8.3577e-05	-1.37638	0.155	0.284	1	NINJ1
ZNF267	8.36966e-05	1.901	0.181	0.055	1	ZNF267
BRAF	8.80031e-05	1.37059	0.194	0.06	1	BRAF
CLN3	9.23436e-05	-3.61917	0.01	0.077	1	CLN3
MIER1	9.29268e-05	1.5872	0.197	0.066	1	MIER1
PHB	9.59189e-05	1.75021	0.188	0.06	1	PHB
GATA2	9.65239e-05	-0.562014	0.589	0.732	1	GATA2
ISCA1	9.66529e-05	2.41288	0.135	0.027	1	ISCA1
FAM105A	9.731e-05	-6.50546	0	0.049	1	FAM105A
RP11-298J20.3	9.731e-05	-6.4074	0	0.049	1	RP11-298J20.3
ILF3-AS1	9.731e-05	-6.38169	0	0.049	1	ILF3-AS1
DDX26B	9.731e-05	-6.36454	0	0.049	1	DDX26B
CTC-503J8.4	9.731e-05	-6.3594	0	0.049	1	CTC-503J8.4
SEPP1	9.731e-05	-6.26004	0	0.049	1	SEPP1
AC010287.1	9.731e-05	-6.22296	0	0.049	1	AC010287.1
CTD-2371O3.2	9.731e-05	-6.1914	0	0.049	1	CTD-2371O3.2
FAM26F	9.731e-05	-6.14994	0	0.049	1	FAM26F
CH17-340M24.3	9.731e-05	-6.08745	0	0.049	1	CH17-340M24.3
PAPD4	9.731e-05	-5.91104	0	0.049	1	PAPD4
PVRL2	9.731e-05	-5.76401	0	0.049	1	PVRL2
MT-ND6	9.76162e-05	1.66436	0.181	0.055	1	MT-ND6
LINC00623	9.9547e-05	5.73733	0.079	0	1	LINC00623
MTREX	9.9547e-05	5.62695	0.079	0	1	MTREX
PHLDA1	0.00010068	-1.34175	0.118	0.246	1	PHLDA1
RPL36A	0.000100686	-0.796483	0.477	0.585	1	RPL36A
SKA2	0.000101769	2.91686	0.092	0.005	1	SKA2
EIF1B	0.000102035	0.874145	0.424	0.235	1	EIF1B
TCF25	0.000103028	0.817663	0.411	0.219	1	TCF25
PHACTR4	0.000103837	2.29333	0.125	0.022	1	PHACTR4
TTC1	0.000104744	1.04088	0.211	0.071	1	TTC1
DPH3	0.000108681	1.7858	0.194	0.066	1	DPH3
SEC61B	0.000110336	0.779787	0.655	0.486	1	SEC61B
CEBPB	0.000111279	-2.88317	0.033	0.12	1	CEBPB
CHMP5	0.000111442	1.5386	0.164	0.044	1	CHMP5
RELB	0.00011719	-1.68593	0.102	0.219	1	RELB
COPB2	0.000118133	1.92757	0.151	0.038	1	COPB2
PTMA	0.000119358	0.266574	1	1	1	PTMA
IL18	0.000120014	1.07651	0.283	0.126	1	IL18
SUMO2	0.000123488	0.501526	0.734	0.579	1	SUMO2
EMC2	0.000124912	2.42622	0.102	0.011	1	EMC2
RPL17	0.000130051	-1.00092	0.289	0.415	1	RPL17
HNRNPR	0.000130795	0.992888	0.257	0.104	1	HNRNPR
MIR22HG	0.000131584	1.5666	0.178	0.055	1	MIR22HG
COPB1	0.000133477	1.33603	0.181	0.055	1	COPB1
HNRNPC	0.000133969	-0.915423	0.395	0.503	1	HNRNPC
SF3B1	0.000135068	0.74824	0.319	0.148	1	SF3B1
BHLHE40	0.00013994	-0.619665	0.48	0.607	1	BHLHE40
COMMD2	0.000140198	1.94968	0.158	0.044	1	COMMD2
Z93930.2	0.000141379	6.12774	0.076	0	1	Z93930.2
TENT5C	0.000141379	6.09165	0.076	0	1	TENT5C
UTP11	0.000141379	5.68374	0.076	0	1	UTP11
PCNX4	0.000141379	5.65961	0.076	0	1	PCNX4
MCRIP2	0.000141379	5.44615	0.076	0	1	MCRIP2
OGA	0.000141379	5.42944	0.076	0	1	OGA
INTS6L	0.000141379	5.27495	0.076	0	1	INTS6L
JTB	0.000143176	-1.42081	0.158	0.284	1	JTB
CLDN3	0.000148704	-4.51361	0.007	0.066	1	CLDN3
SLC7A5	0.000154522	-1.75609	0.102	0.219	1	SLC7A5
SLFN5	0.000156779	2.00337	0.122	0.022	1	SLFN5
DYNC1I2	0.000160992	1.10835	0.22	0.082	1	DYNC1I2
BPTF	0.000162646	1.2512	0.22	0.082	1	BPTF
KRT1	0.000163166	1.22926	0.227	0.087	1	KRT1
TDG	0.000171027	1.12896	0.188	0.06	1	TDG
CCT5	0.000171159	0.963734	0.204	0.071	1	CCT5
CHD9	0.000171273	1.98771	0.164	0.049	1	CHD9
YIPF6	0.000173184	1.31912	0.122	0.022	1	YIPF6
HSPA8	0.000174431	0.489969	0.641	0.464	1	HSPA8
COX17	0.000177563	0.912575	0.451	0.279	1	COX17
RPS15A	0.000177639	0.266607	0.97	0.934	1	RPS15A
KIAA1549	0.000177907	2.42999	0.099	0.011	1	KIAA1549
LGALS1	0.000179572	-0.52268	0.464	0.596	1	LGALS1
IFI6	0.000180287	-3.33142	0.02	0.093	1	IFI6
RPL28	0.000183912	0.305166	0.98	0.94	1	RPL28
THAP5	0.000186928	1.81683	0.128	0.027	1	THAP5
TNFRSF18	0.000187306	-2.89638	0.046	0.137	1	TNFRSF18
CHPT1	0.000189599	-3.00858	0.02	0.093	1	CHPT1
PNKD	0.000190092	1.62353	0.181	0.06	1	PNKD
MORF4L2	0.000193702	-1.33415	0.273	0.383	1	MORF4L2
PPP2CA	0.000199749	-1.4588	0.148	0.268	1	PPP2CA
TUT7	0.000200669	5.85561	0.072	0	1	TUT7
MIA2	0.000200669	5.85049	0.072	0	1	MIA2
MFSD4B	0.000200669	5.8377	0.072	0	1	MFSD4B
TPGS1	0.000200793	-2.47309	0.02	0.093	1	TPGS1
C12orf57	0.000204437	0.698795	0.487	0.295	1	C12orf57
DDX27	0.00020855	1.07638	0.266	0.12	1	DDX27
ENO1	0.000210171	-0.945123	0.322	0.443	1	ENO1
PRR13	0.000214246	-1.10067	0.201	0.333	1	PRR13
SND1	0.000218292	2.94403	0.095	0.011	1	SND1
FASTKD1	0.000218611	-4.19584	0.003	0.055	1	FASTKD1
GUCA2B	0.000220845	-4.23961	0.003	0.055	1	GUCA2B
ATXN1	0.000223877	0.80316	0.204	0.071	1	ATXN1
DNAJB4	0.000227186	2.29983	0.135	0.033	1	DNAJB4
IFITM3	0.000231547	-1.23347	0.201	0.322	1	IFITM3
RPS11	0.000232609	-0.372734	0.842	0.934	1	RPS11
EMP3	0.000239053	-0.630387	0.714	0.803	1	EMP3
XX-FW83563B9.5	0.000242211	-6.39773	0	0.044	1	XX-FW83563B9.5
AC004951.6	0.000242211	-6.31319	0	0.044	1	AC004951.6
MESDC1	0.000242211	-6.23651	0	0.044	1	MESDC1
WASH1	0.000242211	-6.16548	0	0.044	1	WASH1
WBP5	0.000242211	-6.16356	0	0.044	1	WBP5
FO538757.2	0.000242211	-6.09875	0	0.044	1	FO538757.2
LINC00694	0.000242211	-6.09201	0	0.044	1	LINC00694
KIAA0907	0.000242211	-5.97679	0	0.044	1	KIAA0907
RP11-452F19.3	0.000242211	-5.94421	0	0.044	1	RP11-452F19.3
RP1-43E13.2	0.000242211	-5.88467	0	0.044	1	RP1-43E13.2
RP11-275E15.2	0.000242211	-5.83534	0	0.044	1	RP11-275E15.2
ZCCHC11	0.000242211	-5.819	0	0.044	1	ZCCHC11
LINC-PINT	0.000242211	-5.76173	0	0.044	1	LINC-PINT
SCO2	0.000242211	-5.72268	0	0.044	1	SCO2
C14orf142	0.000242211	-5.48965	0	0.044	1	C14orf142
CFAP36	0.000251293	1.74831	0.161	0.049	1	CFAP36
NDUFB4	0.000253186	0.720125	0.497	0.322	1	NDUFB4
N4BP2L2	0.000257128	0.766721	0.388	0.208	1	N4BP2L2
PDCD10	0.000257283	1.67053	0.155	0.044	1	PDCD10
LSM6	0.00025858	1.40647	0.181	0.06	1	LSM6
RFC1	0.000258734	2.56071	0.105	0.016	1	RFC1
CFL1	0.00026262	-0.514772	0.645	0.738	1	CFL1
PYURF	0.000267442	-1.3175	0.125	0.24	1	PYURF
AIP	0.000267605	1.322	0.197	0.071	1	AIP
EEF1A1	0.000268426	-0.257961	0.974	1	1	EEF1A1
PABPC4	0.000273167	-1.72715	0.115	0.224	1	PABPC4
FOXN2	0.000284675	5.61805	0.069	0	1	FOXN2
AC114760.2	0.000284675	5.46771	0.069	0	1	AC114760.2
MRPL42	0.000298475	1.87608	0.135	0.033	1	MRPL42
CMPK1	0.000301179	-1.443	0.109	0.219	1	CMPK1
ZBTB38	0.000304852	1.44196	0.145	0.038	1	ZBTB38
TAF11	0.000305173	1.72447	0.151	0.044	1	TAF11
B2M	0.00030845	-0.217991	0.987	1	1	B2M
G3BP2	0.000316776	1.03558	0.359	0.208	1	G3BP2
BTN2A2	0.000318668	1.67884	0.125	0.027	1	BTN2A2
FOSL2	0.000319124	0.732281	0.507	0.322	1	FOSL2
TRAPPC4	0.000320307	1.42513	0.161	0.049	1	TRAPPC4
SSR3	0.000322725	1.09335	0.329	0.175	1	SSR3
KRT18	0.000331854	-2.56949	0.013	0.077	1	KRT18
YWHAQ	0.000335485	-1.27247	0.194	0.306	1	YWHAQ
PPP1R10	0.000341681	1.03603	0.309	0.153	1	PPP1R10
RNASEH2C	0.000348435	-0.969241	0.112	0.23	1	RNASEH2C
VPS29	0.000359495	0.832937	0.336	0.169	1	VPS29
THOC7	0.000360409	1.46244	0.184	0.066	1	THOC7
MBP	0.000362628	1.00644	0.181	0.06	1	MBP
SPINT2	0.000363399	-1.08506	0.214	0.333	1	SPINT2
GNAI1	0.00036634	4.31287	0.079	0.005	1	GNAI1
PPIH	0.000368358	1.82668	0.092	0.011	1	PPIH
2025-03-07	0.00037638	1.60358	0.141	0.038	1	2025-03-07
BTN3A2	0.000384491	1.85976	0.148	0.044	1	BTN3A2
LUC7L3	0.000389172	1.02831	0.283	0.137	1	LUC7L3
YWHAB	0.000392374	0.795287	0.306	0.148	1	YWHAB
ADRB2	0.000393202	-0.931958	0.178	0.311	1	ADRB2
YWHAZ	0.000393415	0.586004	0.688	0.546	1	YWHAZ
COX6C	0.000396929	0.66081	0.526	0.344	1	COX6C
ANP32A	0.000400004	1.00853	0.22	0.087	1	ANP32A
AL049840.1	0.000403667	5.38525	0.066	0	1	AL049840.1
SMIM27	0.000403667	5.3759	0.066	0	1	SMIM27
LRRC58	0.000403668	5.90212	0.066	0	1	LRRC58
MIR29B2CHG	0.000403668	5.49798	0.066	0	1	MIR29B2CHG
NDUFAF8	0.000403668	5.37949	0.066	0	1	NDUFAF8
VPS37B	0.000407817	-0.923218	0.273	0.404	1	VPS37B
RANBP1	0.000412665	-1.3442	0.109	0.219	1	RANBP1
AHNAK	0.000414829	0.706545	0.516	0.344	1	AHNAK
MRPS18C	0.000418537	1.02023	0.25	0.109	1	MRPS18C
CALCOCO2	0.000418882	1.80229	0.178	0.066	1	CALCOCO2
TOMM7	0.000420951	0.460784	0.743	0.574	1	TOMM7
KIT	0.000435999	0.625286	0.582	0.437	1	KIT
MIR222HG	0.00043768	2.11635	0.128	0.033	1	MIR222HG
CCT8	0.000441561	1.10033	0.257	0.12	1	CCT8
RNF7	0.000447513	1.08535	0.322	0.175	1	RNF7
PSMG2	0.000455166	1.20228	0.191	0.071	1	PSMG2
POLR2K	0.000458562	0.874314	0.352	0.197	1	POLR2K
CCNDBP1	0.000458671	1.13537	0.237	0.104	1	CCNDBP1
IRF3	0.00045992	1.78576	0.138	0.038	1	IRF3
CLINT1	0.000462972	1.58147	0.148	0.044	1	CLINT1
MYL12B	0.000463071	0.431016	0.671	0.53	1	MYL12B
NCF4	0.000467803	1.03308	0.247	0.109	1	NCF4
EPRS	0.000469239	1.8921	0.128	0.033	1	EPRS
HSPD1	0.000473657	0.956583	0.273	0.137	1	HSPD1
HMGCL	0.000480096	2.88405	0.089	0.011	1	HMGCL
AURKA	0.000480362	1.50163	0.148	0.044	1	AURKA
HNRNPL	0.000489027	1.06582	0.141	0.038	1	HNRNPL
ARL5A	0.000495891	-2.46346	0.03	0.104	1	ARL5A
ATXN7L3B	0.000497875	2.38955	0.089	0.011	1	ATXN7L3B
NDUFA8	0.000501476	2.61232	0.099	0.016	1	NDUFA8
NSUN6	0.000508775	1.51612	0.164	0.055	1	NSUN6
SYPL1	0.000522842	0.785182	0.296	0.142	1	SYPL1
EPS15	0.000527806	2.22623	0.099	0.016	1	EPS15
KIF13B	0.000536789	1.99145	0.109	0.022	1	KIF13B
SEC11C	0.000538762	1.31023	0.211	0.087	1	SEC11C
MAP4	0.000546069	2.04119	0.099	0.016	1	MAP4
WDR33	0.000550408	1.37038	0.155	0.049	1	WDR33
PIK3C2B	0.000555419	1.90961	0.099	0.016	1	PIK3C2B
UBR2	0.000556253	3.48531	0.076	0.005	1	UBR2
ACIN1	0.000557351	1.92935	0.109	0.022	1	ACIN1
TXN	0.000559818	0.750376	0.648	0.486	1	TXN
COX14	0.000560692	1.39654	0.194	0.077	1	COX14
ZC3H11A	0.000567625	-3.32363	0.003	0.049	1	ZC3H11A
ATAD2	0.000572195	6.01709	0.062	0	1	ATAD2
INTS11	0.000572195	5.54671	0.062	0	1	INTS11
HPF1	0.000572195	5.52443	0.062	0	1	HPF1
DCP2	0.000572195	5.47738	0.062	0	1	DCP2
DBF4	0.000572195	5.43169	0.062	0	1	DBF4
ODR4	0.000572195	5.30108	0.062	0	1	ODR4
SMIM29	0.000572195	5.27548	0.062	0	1	SMIM29
ARL14EP	0.000572195	5.18488	0.062	0	1	ARL14EP
EXOC4	0.000572195	5.11563	0.062	0	1	EXOC4
KHDC4	0.000572195	5.0365	0.062	0	1	KHDC4
ELOA	0.000572195	5.03181	0.062	0	1	ELOA
AMHR2	0.000574807	2.56256	0.076	0.005	1	AMHR2
HDAC8	0.000574807	2.51087	0.076	0.005	1	HDAC8
TM4SF1	0.000579103	-2.4985	0.003	0.049	1	TM4SF1
RAB14	0.000588326	1.65047	0.155	0.049	1	RAB14
HEXIM1	0.00058846	-1.09856	0.141	0.257	1	HEXIM1
PIM1	0.000590636	-1.73017	0.046	0.131	1	PIM1
GUCA2A	0.000594608	-2.64593	0.01	0.066	1	GUCA2A
PSMD1	0.000604195	1.18558	0.181	0.066	1	PSMD1
IL5	0.000604554	-8.26239	0	0.038	1	IL5
FAM127A	0.000604554	-6.32855	0	0.038	1	FAM127A
TOMM70A	0.000604554	-5.99949	0	0.038	1	TOMM70A
XXbac-BPG13B8.10	0.000604554	-5.88804	0	0.038	1	XXbac-BPG13B8.10
C5orf45	0.000604554	-5.87419	0	0.038	1	C5orf45
C6orf1	0.000604554	-5.8648	0	0.038	1	C6orf1
RP11-499P20.2	0.000604554	-5.83305	0	0.038	1	RP11-499P20.2
KIAA1033	0.000604554	-5.81177	0	0.038	1	KIAA1033
FAM35A	0.000604554	-5.80037	0	0.038	1	FAM35A
PCNX	0.000604554	-5.76189	0	0.038	1	PCNX
AC010226.4	0.000604554	-5.75511	0	0.038	1	AC010226.4
AP000769.1	0.000604554	-5.64809	0	0.038	1	AP000769.1
TRIB3	0.000604554	-5.62339	0	0.038	1	TRIB3
C4orf32	0.000604554	-5.50596	0	0.038	1	C4orf32
METTL10	0.000604554	-5.47835	0	0.038	1	METTL10
CTD-3203P2.3	0.000604554	-5.44773	0	0.038	1	CTD-3203P2.3
EBLN3	0.000604554	-5.42118	0	0.038	1	EBLN3
COX5A	0.000618268	-1.45679	0.105	0.208	1	COX5A
RPS18	0.000626325	-0.208626	0.984	0.995	1	RPS18
OCIAD1	0.000653077	1.33234	0.27	0.137	1	OCIAD1
RGS10	0.000657202	0.720034	0.484	0.317	1	RGS10
TOMM5	0.00066384	2.09209	0.141	0.044	1	TOMM5
YPEL3	0.000664398	2.7041	0.086	0.011	1	YPEL3
OSTF1	0.000677791	0.697627	0.322	0.164	1	OSTF1
PLA2G16	0.000680593	1.36006	0.161	0.055	1	PLA2G16
IFI16	0.000681795	1.52372	0.135	0.038	1	IFI16
PPP4R2	0.000682747	0.988893	0.181	0.066	1	PPP4R2
RPL7L1	0.000683215	0.982834	0.188	0.071	1	RPL7L1
HEY1	0.000692852	-2.83984	0.013	0.071	1	HEY1
TAF7	0.000702731	-0.910789	0.214	0.328	1	TAF7
LSM4	0.000734566	-1.30326	0.118	0.219	1	LSM4
NDUFB11	0.000741433	0.701501	0.434	0.257	1	NDUFB11
TGS1	0.000744802	4.41242	0.072	0.005	1	TGS1
PIGF	0.000759613	4.0496	0.072	0.005	1	PIGF
OSER1	0.000779788	3.56818	0.072	0.005	1	OSER1
XRN1	0.000783985	2.008	0.095	0.016	1	XRN1
SARAF	0.000786891	-0.458199	0.451	0.596	1	SARAF
DNAJA2	0.000789204	1.56753	0.141	0.044	1	DNAJA2
SUMO4	0.000790061	3.20485	0.072	0.005	1	SUMO4
SRPRA	0.000807077	1.11246	0.161	0.055	1	SRPRA
AC010642.2	0.000810872	5.77324	0.059	0	1	AC010642.2
SEPHS2	0.000810872	5.41917	0.059	0	1	SEPHS2
SMIM30	0.000810872	5.37676	0.059	0	1	SMIM30
AC100810.1	0.000810872	5.29794	0.059	0	1	AC100810.1
VIRMA	0.000810872	5.27763	0.059	0	1	VIRMA
TRMT13	0.000810872	5.22407	0.059	0	1	TRMT13
EEF1AKMT2	0.000810872	5.14918	0.059	0	1	EEF1AKMT2
HDGFL2	0.000810872	4.70501	0.059	0	1	HDGFL2
COPS3	0.000816921	1.37542	0.151	0.049	1	COPS3
PTPN6	0.000840888	1.13662	0.201	0.082	1	PTPN6
EIF2S2	0.000857085	0.652012	0.237	0.104	1	EIF2S2
ZBTB20	0.000858921	0.95196	0.289	0.148	1	ZBTB20
TMOD3	0.000861911	0.491437	0.352	0.191	1	TMOD3
USF2	0.00087541	1.29346	0.141	0.044	1	USF2
SOCS1	0.000878654	-1.23872	0.125	0.23	1	SOCS1
PRELID2	0.000880558	-3.6768	0.007	0.055	1	PRELID2
GOSR1	0.0008819	1.05685	0.161	0.055	1	GOSR1
CLK4	0.000902222	3.03452	0.082	0.011	1	CLK4
MNAT1	0.00091861	2.85716	0.082	0.011	1	MNAT1
CDC42EP3	0.000926994	-0.935361	0.257	0.361	1	CDC42EP3
MAP7D3	0.00092917	2.61411	0.092	0.016	1	MAP7D3
PGM2	0.000929687	2.18409	0.082	0.011	1	PGM2
CMA1	0.000931033	0.417012	0.243	0.109	1	CMA1
LGALS8	0.000931649	1.04848	0.214	0.093	1	LGALS8
GNG5	0.000952436	0.548123	0.418	0.251	1	GNG5
DAD1	0.000959004	0.630548	0.632	0.481	1	DAD1
PHACTR1	0.000965711	-1.71376	0.046	0.126	1	PHACTR1
SEC61G	0.000967948	0.890637	0.484	0.322	1	SEC61G
PTMS	0.000977428	-1.79086	0.049	0.131	1	PTMS
PRPF38B	0.000978742	-1.38102	0.138	0.24	1	PRPF38B
RARRES3	0.000979195	1.28848	0.23	0.109	1	RARRES3
SHPRH	0.000981086	1.96651	0.082	0.011	1	SHPRH
DERL1	0.000984317	1.26071	0.148	0.049	1	DERL1
PLAT	0.00100188	1.09905	0.204	0.087	1	PLAT
RPS29	0.00100519	-0.263148	0.947	0.984	1	RPS29
DNAJC1	0.00101287	-1.47309	0.062	0.148	1	DNAJC1
KMT2A	0.00102189	1.68033	0.092	0.016	1	KMT2A
PARK7	0.00102336	0.610938	0.493	0.328	1	PARK7
HES1	0.00102762	-1.25445	0.128	0.235	1	HES1
CWF19L2	0.00104332	1.44858	0.132	0.038	1	CWF19L2
NFKBIA	0.00105292	0.246067	0.704	0.891	1	NFKBIA
CNST	0.00106705	1.51144	0.112	0.027	1	CNST
AKAP13	0.00108163	0.711051	0.533	0.383	1	AKAP13
IK	0.00108861	0.805654	0.191	0.077	1	IK
C19orf24	0.00109835	-2.09236	0.03	0.098	1	C19orf24
GPN3	0.00109883	1.18426	0.122	0.033	1	GPN3
PDCD4	0.00109968	0.648022	0.444	0.279	1	PDCD4
HLTF	0.00110125	1.63065	0.138	0.044	1	HLTF
DUSP2	0.00110356	-1.02818	0.118	0.224	1	DUSP2
VPS4B	0.00111129	2.03222	0.128	0.038	1	VPS4B
HSP90AA1	0.00112448	0.535047	0.783	0.716	1	HSP90AA1
RIPOR2	0.00114895	5.6507	0.056	0	1	RIPOR2
AL121944.1	0.00114895	5.63872	0.056	0	1	AL121944.1
ATP6V1B2	0.00114895	5.51386	0.056	0	1	ATP6V1B2
HSPA14.1	0.00114895	5.46299	0.056	0	1	HSPA14.1
SINHCAF	0.00114895	5.42179	0.056	0	1	SINHCAF
AL022238.2	0.00114895	5.32132	0.056	0	1	AL022238.2
PAXX	0.00114895	5.01018	0.056	0	1	PAXX
TOB1	0.00115073	-2.01006	0.086	0.175	1	TOB1
ROMO1	0.00117389	0.956513	0.345	0.202	1	ROMO1
NUP58	0.00118224	1.20624	0.171	0.066	1	NUP58
EMC7	0.00120236	0.66488	0.237	0.109	1	EMC7
SNRPD2	0.00121578	-0.722039	0.414	0.492	1	SNRPD2
SNX3	0.00121737	-0.688167	0.28	0.399	1	SNX3
ABCF1	0.00123122	1.3009	0.22	0.104	1	ABCF1
PRMT2	0.00123122	0.656571	0.224	0.098	1	PRMT2
SPCS1	0.00123172	0.606352	0.572	0.388	1	SPCS1
BBX	0.00125718	1.03725	0.171	0.066	1	BBX
BLVRB	0.00125783	1.36357	0.138	0.044	1	BLVRB
SLC25A33	0.00126498	-1.36385	0.03	0.098	1	SLC25A33
RPL15	0.00126713	-0.278523	0.928	0.94	1	RPL15
NUCKS1	0.00128093	0.666977	0.359	0.213	1	NUCKS1
EAPP	0.00129109	1.24566	0.155	0.055	1	EAPP
CNOT6L	0.00129182	2.74428	0.079	0.011	1	CNOT6L
RCN2	0.00131014	-1.7375	0.03	0.098	1	RCN2
TLE3	0.00132911	-1.53135	0.062	0.148	1	TLE3
CD9	0.00133702	-0.474369	0.73	0.781	1	CD9
ZFAND1	0.00134234	1.45422	0.145	0.049	1	ZFAND1
FTX	0.00134361	0.953031	0.138	0.044	1	FTX
MRPS10	0.00134468	2.23666	0.099	0.022	1	MRPS10
MRPS23	0.00134723	1.90234	0.109	0.027	1	MRPS23
SLC25A44	0.00137698	-1.21788	0.112	0.213	1	SLC25A44
FLYWCH1	0.00138596	-3.51486	0.003	0.044	1	FLYWCH1
FRG1	0.00139828	0.967977	0.171	0.066	1	FRG1
RHOA	0.00139861	0.71716	0.424	0.273	1	RHOA
KLF10	0.00141368	-1.05782	0.145	0.251	1	KLF10
SLC5A3	0.00142075	1.50941	0.135	0.044	1	SLC5A3
WDR83OS	0.00142551	0.576758	0.526	0.355	1	WDR83OS
SMC3	0.00142699	1.37311	0.118	0.033	1	SMC3
CREBRF	0.0014304	1.7812	0.089	0.016	1	CREBRF
ZNF148	0.00143586	1.36859	0.128	0.038	1	ZNF148
RNF187	0.00143766	-1.03182	0.039	0.115	1	RNF187
HIF1A	0.00145534	-1.09052	0.247	0.344	1	HIF1A
SCAF11	0.00145867	0.585348	0.339	0.18	1	SCAF11
DYNC1LI1	0.00148665	1.61707	0.089	0.016	1	DYNC1LI1
TCEAL4	0.00148682	1.04705	0.214	0.098	1	TCEAL4
RTF1	0.0014932	0.668777	0.197	0.082	1	RTF1
SNX5	0.00150822	0.755658	0.22	0.098	1	SNX5
PPP2R5A	0.00151137	1.70349	0.089	0.016	1	PPP2R5A
RP11-356I2.4	0.00151582	-5.91221	0	0.033	1	RP11-356I2.4
RP11-544A12.8	0.00151582	-5.84071	0	0.033	1	RP11-544A12.8
PDDC1	0.00151582	-5.79056	0	0.033	1	PDDC1
LINC00869	0.00151582	-5.74343	0	0.033	1	LINC00869
RP11-473I1.5	0.00151582	-5.67131	0	0.033	1	RP11-473I1.5
C1orf27	0.00151582	-5.65166	0	0.033	1	C1orf27
ATP5SL	0.00151582	-5.62716	0	0.033	1	ATP5SL
AC022182.3	0.00151582	-5.54433	0	0.033	1	AC022182.3
METTL12	0.00151582	-5.54396	0	0.033	1	METTL12
LLNLR-245B6.1	0.00151582	-5.52899	0	0.033	1	LLNLR-245B6.1
ATP5EP2	0.00151582	-5.51129	0	0.033	1	ATP5EP2
AL928768.3	0.00151582	-5.48615	0	0.033	1	AL928768.3
AHSA2	0.00151582	-5.48375	0	0.033	1	AHSA2
TMEM55B	0.00151582	-5.47719	0	0.033	1	TMEM55B
SQRDL	0.00151582	-5.44304	0	0.033	1	SQRDL
OBFC1	0.00151582	-5.36139	0	0.033	1	OBFC1
CCDC94	0.00151582	-5.34974	0	0.033	1	CCDC94
FYB	0.00151582	-5.34215	0	0.033	1	FYB
RP4-605O3.4	0.00151582	-5.33796	0	0.033	1	RP4-605O3.4
PGP	0.00151582	-5.29372	0	0.033	1	PGP
GBAS	0.00151582	-5.20808	0	0.033	1	GBAS
RP11-395A13.2	0.00151582	-4.99538	0	0.033	1	RP11-395A13.2
DUSP14	0.00152263	-0.948078	0.174	0.29	1	DUSP14
ADI1	0.00152274	-1.36767	0.082	0.175	1	ADI1
IFNGR2	0.0015269	-1.50526	0.072	0.158	1	IFNGR2
RPAP2	0.00153029	3.73824	0.066	0.005	1	RPAP2
ARMCX3	0.00153646	0.636981	0.316	0.169	1	ARMCX3
TTN	0.0015503	3.51518	0.066	0.005	1	TTN
ABCB7	0.00159105	3.12736	0.066	0.005	1	ABCB7
LYRM2	0.00159168	2.03983	0.115	0.033	1	LYRM2
SIVA1	0.00160866	0.695534	0.329	0.18	1	SIVA1
AL392172.1	0.00162797	6.12026	0.053	0	1	AL392172.1
PIP4P2	0.00162797	5.22097	0.053	0	1	PIP4P2
FYB1	0.00162797	5.19538	0.053	0	1	FYB1
GPATCH11	0.00162797	5.11541	0.053	0	1	GPATCH11
TENT2	0.00162797	5.10257	0.053	0	1	TENT2
ABRAXAS1	0.00162797	5.02877	0.053	0	1	ABRAXAS1
OTULINL	0.00162797	4.99423	0.053	0	1	OTULINL
WASHC4	0.00162797	4.94037	0.053	0	1	WASHC4
TOE1	0.00162797	4.90818	0.053	0	1	TOE1
SQOR	0.00162797	4.90382	0.053	0	1	SQOR
ERG28	0.00162797	4.8006	0.053	0	1	ERG28
ZBTB16	0.00162797	4.70979	0.053	0	1	ZBTB16
AC005261.1	0.00162797	4.58133	0.053	0	1	AC005261.1
SMARCC2	0.00164194	1.53537	0.125	0.038	1	SMARCC2
TIPRL	0.00167545	1.08884	0.217	0.104	1	TIPRL
GABPB1-AS1	0.00167639	1.64937	0.132	0.044	1	GABPB1-AS1
RPL9	0.00168383	-0.22579	0.928	0.973	1	RPL9
COX20	0.00171339	1.3075	0.237	0.12	1	COX20
EXOSC8	0.00172021	0.965898	0.237	0.115	1	EXOSC8
SDCBP	0.00176741	-0.49567	0.763	0.842	1	SDCBP
CAT	0.00177224	2.40098	0.076	0.011	1	CAT
MRPL34	0.00177689	1.56832	0.125	0.038	1	MRPL34
EML4	0.00177831	-0.971814	0.056	0.137	1	EML4
DLC1	0.00177882	1.14727	0.141	0.049	1	DLC1
MEAF6	0.00181665	0.87668	0.23	0.109	1	MEAF6
PNRC2	0.00185986	0.921701	0.243	0.12	1	PNRC2
UBXN4	0.00187507	0.880634	0.263	0.137	1	UBXN4
ABHD2	0.00188036	0.969173	0.168	0.066	1	ABHD2
NR4A1	0.00188722	0.677351	0.605	0.546	1	NR4A1
POLR3K	0.00188977	1.51769	0.122	0.038	1	POLR3K
RHOT2	0.00189085	-2.67363	0.03	0.093	1	RHOT2
LCP1	0.00189218	0.685075	0.27	0.137	1	LCP1
NMT1	0.00189377	1.57656	0.105	0.027	1	NMT1
MAP2K3	0.00189384	-1.18942	0.132	0.23	1	MAP2K3
GPANK1	0.00190215	2.19762	0.076	0.011	1	GPANK1
RPLP1	0.00191042	0.209194	0.993	1	1	RPLP1
ATXN3	0.00191314	2.50447	0.086	0.016	1	ATXN3
SP3	0.00192365	2.25368	0.086	0.016	1	SP3
IRF2	0.00192365	2.14801	0.086	0.016	1	IRF2
HEATR1	0.00192463	1.56631	0.076	0.011	1	HEATR1
BAZ1A	0.00193233	-1.12104	0.217	0.317	1	BAZ1A
PSMD12	0.00193738	1.24443	0.151	0.055	1	PSMD12
ABCB8	0.00193885	1.49798	0.115	0.033	1	ABCB8
RECQL	0.00194019	2.01269	0.095	0.022	1	RECQL
TRIM8	0.00197698	2.17648	0.086	0.016	1	TRIM8
RGCC	0.00198331	-2.29649	0.036	0.104	1	RGCC
NRBF2	0.00198781	2.19462	0.086	0.016	1	NRBF2
ZNF326	0.00199829	1.48033	0.105	0.027	1	ZNF326
UBXN2A	0.00200415	2.08531	0.086	0.016	1	UBXN2A
ETS2	0.00202514	-1.58255	0.066	0.148	1	ETS2
PHLDA2	0.00203072	-1.37602	0.072	0.158	1	PHLDA2
TMEM176B	0.00204277	-1.78761	0.076	0.158	1	TMEM176B
SCOC	0.00205751	1.48188	0.105	0.027	1	SCOC
TUBB4B	0.00205782	-0.566712	0.428	0.536	1	TUBB4B
FAM43A	0.00208775	-2.25413	0.02	0.077	1	FAM43A
BAG3	0.00212168	-3.24984	0.007	0.049	1	BAG3
SERINC2	0.00214012	-3.09876	0.007	0.049	1	SERINC2
CDK4	0.00215853	1.2759	0.194	0.087	1	CDK4
DPP7	0.00216533	-1.21261	0.128	0.224	1	DPP7
VDAC3	0.00217614	0.810004	0.224	0.104	1	VDAC3
NACA2	0.00219631	-2.86237	0.007	0.049	1	NACA2
ACAA2	0.00219872	3.3405	0.062	0.005	1	ACAA2
RASSF5	0.00221366	-1.00221	0.197	0.295	1	RASSF5
TSG101	0.00222119	1.29454	0.164	0.066	1	TSG101
TXNL1	0.00222465	0.850619	0.266	0.142	1	TXNL1
GPR42	0.00225386	-2.75477	0.007	0.049	1	GPR42
TUBE1	0.00225622	2.77072	0.062	0.005	1	TUBE1
NFAT5	0.00225648	-1.23382	0.211	0.306	1	NFAT5
ZNF667-AS1	0.00226434	1.43602	0.138	0.049	1	ZNF667-AS1
WTAP	0.00226953	-0.839901	0.138	0.24	1	WTAP
MIR3142HG	0.0022708	2.68411	0.062	0.005	1	MIR3142HG
ATF7	0.0022708	2.5543	0.062	0.005	1	ATF7
TGOLN2	0.00227331	0.773639	0.22	0.104	1	TGOLN2
MAFF	0.00227539	-1.513	0.092	0.18	1	MAFF
NUP214	0.00228548	2.3101	0.062	0.005	1	NUP214
UBC	0.00228762	-0.503447	0.743	0.847	1	UBC
TRNT1	0.00230024	1.9954	0.062	0.005	1	TRNT1
KLF6	0.00230092	-0.361949	0.632	0.732	1	KLF6
AC091271.1	0.00230705	6.23358	0.049	0	1	AC091271.1
AL118516.1	0.00230705	5.74116	0.049	0	1	AL118516.1
AC016831.5	0.00230705	5.63483	0.049	0	1	AC016831.5
FBXL12	0.00230705	5.37499	0.049	0	1	FBXL12
JRKL	0.00230705	5.34325	0.049	0	1	JRKL
ARMC1	0.00230705	5.33572	0.049	0	1	ARMC1
PRH1	0.00230705	5.33114	0.049	0	1	PRH1
ZNF322	0.00230705	5.15407	0.049	0	1	ZNF322
PTAR1	0.00230705	4.97351	0.049	0	1	PTAR1
FBXO22	0.00230705	4.82476	0.049	0	1	FBXO22
NKAPD1	0.00230705	4.59186	0.049	0	1	NKAPD1
MACO1	0.00230705	4.56223	0.049	0	1	MACO1
PDE8A	0.00231744	-2.09666	0.053	0.126	1	PDE8A
LAX1	0.00233012	1.04564	0.234	0.12	1	LAX1
GCC2	0.00233258	1.00037	0.141	0.049	1	GCC2
CENPC	0.00238473	1.75455	0.112	0.033	1	CENPC
CCDC59	0.00238717	0.829366	0.25	0.131	1	CCDC59
STAM	0.00240107	2.8649	0.072	0.011	1	STAM
VPS35	0.00241585	0.978586	0.164	0.066	1	VPS35
COX7A2L	0.00242469	0.811888	0.332	0.197	1	COX7A2L
AZIN1	0.00242824	0.555146	0.194	0.082	1	AZIN1
TMA16	0.00244382	2.37214	0.092	0.022	1	TMA16
VPS13A	0.00245813	2.88762	0.072	0.011	1	VPS13A
HNRNPA3	0.00247044	0.693168	0.516	0.388	1	HNRNPA3
GABARAPL2	0.00247848	0.645969	0.372	0.224	1	GABARAPL2
SDE2	0.00251637	1.86812	0.102	0.027	1	SDE2
C4orf33	0.00251637	1.7044	0.102	0.027	1	C4orf33
FIP1L1	0.00254345	1.16324	0.122	0.038	1	FIP1L1
PTPRC	0.00254968	0.771004	0.309	0.175	1	PTPRC
S100A11	0.00255574	0.497686	0.789	0.656	1	S100A11
CHTOP	0.00256042	0.976972	0.148	0.055	1	CHTOP
SRP14	0.002563	0.423745	0.812	0.727	1	SRP14
BORCS5	0.002576	2.46465	0.072	0.011	1	BORCS5
SIGIRR	0.00257959	-1.80914	0.056	0.131	1	SIGIRR
TNPO1	0.00259044	1.63479	0.102	0.027	1	TNPO1
POLR1D	0.00259548	0.642314	0.234	0.115	1	POLR1D
ANKRD49	0.00260627	2.18747	0.072	0.011	1	ANKRD49
DNMT1	0.00262152	2.22973	0.072	0.011	1	DNMT1
CTDSP1	0.00262667	2.18449	0.082	0.016	1	CTDSP1
NTMT1	0.00262735	1.33654	0.112	0.033	1	NTMT1
KIFAP3	0.00263686	1.97472	0.072	0.011	1	KIFAP3
ANXA5	0.00263917	0.942295	0.342	0.213	1	ANXA5
RNF144A	0.00265194	1.88921	0.092	0.022	1	RNF144A
SSSCA1	0.0026907	1.40575	0.145	0.055	1	SSSCA1
DDX50	0.0026923	1.58795	0.102	0.027	1	DDX50
COA6	0.0026923	1.56121	0.102	0.027	1	COA6
LZIC	0.00269879	1.98506	0.082	0.016	1	LZIC
ZBTB11	0.00271343	2.17366	0.082	0.016	1	ZBTB11
IER5	0.00273469	0.71948	0.204	0.093	1	IER5
DTWD1	0.00274292	1.77993	0.082	0.016	1	DTWD1
ZFYVE16	0.00275778	2.19975	0.082	0.016	1	ZFYVE16
DCPS	0.00280428	1.76253	0.092	0.022	1	DCPS
SNHG12	0.00280428	1.74224	0.092	0.022	1	SNHG12
PKM	0.00283253	-1.08456	0.22	0.311	1	PKM
BCL7B	0.00283888	-1.64948	0.092	0.175	1	BCL7B
PLRG1	0.00286385	2.04952	0.082	0.016	1	PLRG1
FAM204A	0.00286985	0.863934	0.155	0.06	1	FAM204A
PLEK	0.00289483	1.60082	0.082	0.016	1	PLEK
PIN4	0.00293872	1.29894	0.188	0.087	1	PIN4
DDX39B	0.00295772	1.73739	0.082	0.016	1	DDX39B
C21orf91	0.00299924	1.84827	0.109	0.033	1	C21orf91
HPGDS	0.0030356	0.381692	0.849	0.787	1	HPGDS
SNRPA1	0.00306466	1.07705	0.174	0.077	1	SNRPA1
AC147651.4	0.00307089	1.25455	0.092	0.022	1	AC147651.4
NDUFA3	0.00309456	0.89231	0.296	0.169	1	NDUFA3
DDX21	0.00309847	0.624252	0.326	0.186	1	DDX21
NFKBIZ	0.0031121	0.627039	0.592	0.508	1	NFKBIZ
NDUFA12	0.00311415	0.923631	0.299	0.175	1	NDUFA12
CCDC90B	0.00312155	1.05704	0.168	0.071	1	CCDC90B
UBB	0.00313862	-0.255544	0.914	0.945	1	UBB
C2orf49	0.00315751	2.69257	0.059	0.005	1	C2orf49
NFKBIB	0.00317007	-1.42841	0.069	0.148	1	NFKBIB
EXOSC9	0.00317784	2.12724	0.059	0.005	1	EXOSC9
DESI2	0.00319828	2.20537	0.059	0.005	1	DESI2
LSM8	0.00320684	0.799283	0.253	0.131	1	LSM8
NKAP	0.00320852	0.999584	0.128	0.044	1	NKAP
EIF1AY	0.00321261	1.52915	0.109	0.033	1	EIF1AY
NDUFV2	0.00324305	0.767239	0.293	0.164	1	NDUFV2
GAPVD1	0.0032705	4.59445	0.046	0	1	GAPVD1
PLPBP	0.00327051	5.48726	0.046	0	1	PLPBP
AC003681.1	0.00327051	5.42463	0.046	0	1	AC003681.1
AC087190.1	0.00327051	5.37527	0.046	0	1	AC087190.1
STN1	0.00327051	5.14383	0.046	0	1	STN1
RTL8A	0.00327051	5.05318	0.046	0	1	RTL8A
SNUPN	0.00327051	4.9266	0.046	0	1	SNUPN
AL731557.1	0.00327051	4.89438	0.046	0	1	AL731557.1
MIGA1	0.00327051	4.89104	0.046	0	1	MIGA1
NECTIN2	0.00327051	4.84811	0.046	0	1	NECTIN2
EFL1	0.00327051	4.46597	0.046	0	1	EFL1
KYAT3	0.00327051	4.2541	0.046	0	1	KYAT3
NEPRO	0.00327051	4.19148	0.046	0	1	NEPRO
KLHL24	0.00332791	2.97085	0.069	0.011	1	KLHL24
PSMB9	0.00333044	0.98658	0.214	0.104	1	PSMB9
BTF3	0.00333473	-0.386931	0.694	0.798	1	BTF3
SGK1	0.00333478	-0.57783	0.378	0.492	1	SGK1
SCN7A	0.00337098	2.17195	0.089	0.022	1	SCN7A
MRPS36	0.00341998	1.4168	0.164	0.071	1	MRPS36
PAQR5	0.00342413	1.32888	0.109	0.033	1	PAQR5
GPX3	0.00344999	-2.44346	0.003	0.038	1	GPX3
ZC3H15	0.00353329	0.915766	0.263	0.142	1	ZC3H15
LEO1	0.00353684	0.467514	0.553	0.41	1	LEO1
LARS	0.00355259	1.26462	0.158	0.066	1	LARS
PPIA	0.00355398	-0.465323	0.592	0.672	1	PPIA
ZNRD1	0.00355545	1.03076	0.197	0.093	1	ZNRD1
RAB18	0.00358526	1.73653	0.099	0.027	1	RAB18
NAMPT	0.00362437	0.788023	0.431	0.29	1	NAMPT
ZNF302	0.00363083	1.85334	0.069	0.011	1	ZNF302
COIL	0.00363182	1.40565	0.109	0.033	1	COIL
SIKE1	0.00365189	2.24921	0.069	0.011	1	SIKE1
RPS15	0.00366781	-0.203721	0.957	0.989	1	RPS15
FEM1C	0.00367248	1.90348	0.089	0.022	1	FEM1C
HERC4	0.00367248	1.83401	0.089	0.022	1	HERC4
ZCCHC7	0.00367306	2.13204	0.069	0.011	1	ZCCHC7
PRPF4B	0.00370118	1.17694	0.181	0.082	1	PRPF4B
RNASEK	0.00372817	1.89984	0.089	0.022	1	RNASEK
IER3	0.00372948	-1.27339	0.132	0.224	1	IER3
ATP6V1F	0.00377821	0.386982	0.638	0.475	1	ATP6V1F
STAB1	0.00379765	-2.903	0.02	0.071	1	STAB1
CTA-293F17.1	0.00382803	-6.05666	0	0.027	1	CTA-293F17.1
AC159540.1	0.00382803	-5.85634	0	0.027	1	AC159540.1
RP3-394A18.1	0.00382803	-5.8419	0	0.027	1	RP3-394A18.1
RARRES2	0.00382803	-5.78165	0	0.027	1	RARRES2
LINC00936	0.00382803	-5.66463	0	0.027	1	LINC00936
RP11-758H9.2	0.00382803	-5.66256	0	0.027	1	RP11-758H9.2
C15orf57	0.00382803	-5.65871	0	0.027	1	C15orf57
FAM134A	0.00382803	-5.60935	0	0.027	1	FAM134A
WHSC1	0.00382803	-5.57552	0	0.027	1	WHSC1
ZBED6	0.00382803	-5.53937	0	0.027	1	ZBED6
CTB-50L17.10	0.00382803	-5.52086	0	0.027	1	CTB-50L17.10
CXCL14	0.00382803	-5.51145	0	0.027	1	CXCL14
TPT1-AS1	0.00382803	-5.5075	0	0.027	1	TPT1-AS1
RP5-1042K10.10	0.00382803	-5.50254	0	0.027	1	RP5-1042K10.10
C16orf62	0.00382803	-5.49948	0	0.027	1	C16orf62
C1orf132	0.00382803	-5.47286	0	0.027	1	C1orf132
LINC00116	0.00382803	-5.41552	0	0.027	1	LINC00116
FTSJ2	0.00382803	-5.41263	0	0.027	1	FTSJ2
RP11-182L21.6	0.00382803	-5.36213	0	0.027	1	RP11-182L21.6
RP11-66H6.3	0.00382803	-5.35545	0	0.027	1	RP11-66H6.3
ST6GALNAC6	0.00382803	-5.3484	0	0.027	1	ST6GALNAC6
CFH	0.00382803	-5.34296	0	0.027	1	CFH
RP11-212I21.4	0.00382803	-5.33522	0	0.027	1	RP11-212I21.4
CTC-524C5.2	0.00382803	-5.32655	0	0.027	1	CTC-524C5.2
FAM46C	0.00382803	-5.28943	0	0.027	1	FAM46C
RP11-295G20.2	0.00382803	-5.14399	0	0.027	1	RP11-295G20.2
RP11-25K19.1	0.00382803	-5.13135	0	0.027	1	RP11-25K19.1
ADCK3	0.00382803	-5.12387	0	0.027	1	ADCK3
FBLN1	0.00382803	-5.0989	0	0.027	1	FBLN1
C11orf57	0.00382803	-5.09172	0	0.027	1	C11orf57
RP11-670E13.6	0.00382803	-5.0737	0	0.027	1	RP11-670E13.6
FAM134C	0.00382803	-5.02087	0	0.027	1	FAM134C
RP11-255M2.3	0.00382803	-5.00938	0	0.027	1	RP11-255M2.3
HMHA1	0.00382803	-5.00811	0	0.027	1	HMHA1
WBSCR16	0.00382803	-5.00579	0	0.027	1	WBSCR16
PLTP	0.00382803	-4.92311	0	0.027	1	PLTP
FBXO18	0.00382803	-4.8667	0	0.027	1	FBXO18
TUG1	0.00382803	-4.7805	0	0.027	1	TUG1
CYB5D1	0.00383877	-1.67265	0.062	0.137	1	CYB5D1
NECAP2	0.00394283	0.927912	0.151	0.06	1	NECAP2
ANAPC5	0.00394318	0.771357	0.197	0.093	1	ANAPC5
GATAD1	0.00395866	1.59216	0.089	0.022	1	GATAD1
POLD2	0.00395866	1.40826	0.089	0.022	1	POLD2
PSMD11	0.00400327	0.828229	0.174	0.077	1	PSMD11
MRPL16	0.00400458	1.43378	0.115	0.038	1	MRPL16
ACTR2	0.00401302	0.623259	0.293	0.164	1	ACTR2
SRSF8	0.0040158	-2.63436	0.026	0.082	1	SRSF8
CMTM7	0.00403203	-1.6453	0.036	0.098	1	CMTM7
BORCS7	0.00406067	0.696871	0.168	0.071	1	BORCS7
C1D	0.00407062	1.41722	0.132	0.049	1	C1D
GCSH	0.00407363	-1.81197	0.036	0.098	1	GCSH
CD300A	0.00410151	0.501106	0.155	0.06	1	CD300A
C11orf58	0.0041117	0.440888	0.428	0.273	1	C11orf58
HMOX2	0.00411743	3.86894	0.056	0.005	1	HMOX2
TPR	0.00412795	0.709907	0.191	0.087	1	TPR
ZNF91	0.00413646	1.60556	0.079	0.016	1	ZNF91
ITGAV	0.0041528	-1.31054	0.066	0.142	1	ITGAV
PRPF40A	0.00421508	0.948462	0.194	0.093	1	PRPF40A
PRR34-AS1	0.00423838	1.98219	0.122	0.044	1	PRR34-AS1
SPRYD7	0.00425177	3.58142	0.056	0.005	1	SPRYD7
VPS28	0.0042549	0.535533	0.411	0.268	1	VPS28
RPS6KA5	0.00428617	0.650198	0.263	0.142	1	RPS6KA5
PPP2R3C	0.00428908	1.14418	0.132	0.049	1	PPP2R3C
TRA2B	0.00429377	-0.690903	0.372	0.459	1	TRA2B
ACADM	0.00431645	1.52611	0.105	0.033	1	ACADM
DDX59	0.00433428	3.19451	0.056	0.005	1	DDX59
ARPC2	0.00437332	0.479956	0.569	0.421	1	ARPC2
AP2B1	0.00439568	1.04557	0.141	0.055	1	AP2B1
HSD17B12	0.00441211	0.714881	0.24	0.126	1	HSD17B12
HAX1	0.00445121	0.699734	0.322	0.191	1	HAX1
THRAP3	0.00449021	0.670763	0.257	0.137	1	THRAP3
C9orf78	0.00450116	0.876594	0.224	0.115	1	C9orf78
YWHAH	0.00452462	-1.77244	0.033	0.093	1	YWHAH
ZBTB48	0.00456142	1.42452	0.056	0.005	1	ZBTB48
TOMM20	0.00462561	0.578334	0.411	0.273	1	TOMM20
RNF19A	0.00463243	1.68325	0.095	0.027	1	RNF19A
AC025171.3	0.00463892	5.64757	0.043	0	1	AC025171.3
AP005329.3	0.00463892	5.42306	0.043	0	1	AP005329.3
AASDH	0.00463892	5.28512	0.043	0	1	AASDH
MRE11	0.00463892	5.17183	0.043	0	1	MRE11
GAB3	0.00463892	5.15667	0.043	0	1	GAB3
C12orf76	0.00463892	5.10355	0.043	0	1	C12orf76
NAXE	0.00463892	5.08866	0.043	0	1	NAXE
PRKRIP1	0.00463892	5.05483	0.043	0	1	PRKRIP1
FBH1	0.00463892	5.03944	0.043	0	1	FBH1
TRMT6	0.00463892	4.94954	0.043	0	1	TRMT6
SPOUT1	0.00463892	4.90476	0.043	0	1	SPOUT1
AC104794.2	0.00463892	4.76757	0.043	0	1	AC104794.2
MICAL3	0.00463892	4.69874	0.043	0	1	MICAL3
ACTR8	0.00463892	4.68491	0.043	0	1	ACTR8
STK19	0.00463892	4.65453	0.043	0	1	STK19
GNB4	0.00463892	4.62424	0.043	0	1	GNB4
CCDC32	0.00463892	4.6079	0.043	0	1	CCDC32
PMM2	0.00463892	4.56236	0.043	0	1	PMM2
ZNF106	0.00463892	4.5143	0.043	0	1	ZNF106
RIPOR1	0.00463892	4.47372	0.043	0	1	RIPOR1
RUFY2	0.00463892	4.4583	0.043	0	1	RUFY2
HDGFL3	0.00463892	4.45032	0.043	0	1	HDGFL3
MMP24OS	0.00463892	4.23029	0.043	0	1	MMP24OS
CDC40	0.00472038	1.6626	0.095	0.027	1	CDC40
SNHG8	0.00472992	0.622558	0.405	0.279	1	SNHG8
CTSF	0.00478489	-1.43524	0.02	0.071	1	CTSF
PSMA3	0.00481711	0.590703	0.306	0.169	1	PSMA3
MT-ND2	0.00485342	-0.374601	0.984	1	1	MT-ND2
DCTN2	0.0048619	1.26864	0.138	0.055	1	DCTN2
SUCLG1	0.0048639	0.80636	0.217	0.109	1	SUCLG1
AHSA1	0.00495728	0.950725	0.164	0.071	1	AHSA1
ITGB1	0.00497166	0.452303	0.168	0.071	1	ITGB1
ING3	0.00499531	2.13711	0.066	0.011	1	ING3
ZFAND5	0.0050032	-0.622353	0.234	0.333	1	ZFAND5
FUZ	0.0050708	-3.06919	0.007	0.044	1	FUZ
AIMP1	0.00507864	0.664409	0.148	0.06	1	AIMP1
ZKSCAN1	0.00516978	2.33418	0.076	0.016	1	ZKSCAN1
ACOT9	0.00517438	1.69974	0.086	0.022	1	ACOT9
ADH5	0.00519589	0.542613	0.174	0.077	1	ADH5
SSBP1	0.00520227	0.460616	0.385	0.235	1	SSBP1
MTRNR2L1	0.00521184	1.67567	0.112	0.038	1	MTRNR2L1
NUFIP2	0.00523189	0.804835	0.132	0.049	1	NUFIP2
NUP50	0.00527747	1.63662	0.086	0.022	1	NUP50
SP110	0.00528003	1.88512	0.076	0.016	1	SP110
ARFGAP2	0.00528262	0.839383	0.164	0.071	1	ARFGAP2
CCDC174	0.00531877	1.15538	0.122	0.044	1	CCDC174
MRPL33	0.00532519	0.567312	0.395	0.262	1	MRPL33
MRPL22	0.00533958	0.80644	0.148	0.06	1	MRPL22
KIDINS220	0.00538429	0.834947	0.122	0.044	1	KIDINS220
CMTM6	0.0054279	0.655262	0.276	0.153	1	CMTM6
DERL2	0.00546183	1.21288	0.112	0.038	1	DERL2
DOCK8	0.00547809	1.32792	0.076	0.016	1	DOCK8
PRPF6	0.00551101	0.706861	0.155	0.066	1	PRPF6
CDK15	0.00552877	0.987012	0.122	0.044	1	CDK15
HNRNPDL	0.00557639	0.537101	0.503	0.366	1	HNRNPDL
NOLC1	0.00559796	-2.51168	0.039	0.098	1	NOLC1
ZNF431	0.00566689	1.29368	0.086	0.022	1	ZNF431
NUDC	0.00570517	0.619774	0.309	0.18	1	NUDC
COL13A1	0.00570863	-2.47324	0.039	0.098	1	COL13A1
DCXR	0.00578539	-1.44028	0.092	0.169	1	DCXR
MED17	0.00587518	-2.01664	0.043	0.104	1	MED17
FYTTD1	0.00593227	1.21461	0.128	0.049	1	FYTTD1
KMT2C	0.00594423	1.26948	0.112	0.038	1	KMT2C
UQCC2	0.00598647	0.999575	0.197	0.098	1	UQCC2
GUK1	0.00603062	-0.702575	0.243	0.339	1	GUK1
PDAP1	0.0061	1.05846	0.168	0.077	1	PDAP1
B3GNT2	0.00615519	-3.42672	0.01	0.049	1	B3GNT2
HOTAIRM1	0.00617399	-1.84058	0.062	0.131	1	HOTAIRM1
CD53	0.0062026	-0.910081	0.237	0.322	1	CD53
CLN8	0.00621458	1.92766	0.082	0.022	1	CLN8
C4orf3	0.0062577	0.733578	0.401	0.273	1	C4orf3
PIK3C3	0.00626125	2.42774	0.053	0.005	1	PIK3C3
DAZAP2	0.00630058	-0.67998	0.25	0.344	1	DAZAP2
PGRMC2	0.00630112	2.55713	0.053	0.005	1	PGRMC2
CCDC22	0.00630112	2.37276	0.053	0.005	1	CCDC22
WDR70	0.00630112	2.35841	0.053	0.005	1	WDR70
EIF4E2	0.00631365	1.26639	0.135	0.055	1	EIF4E2
NXF1	0.00632751	-1.18158	0.069	0.142	1	NXF1
CCT4	0.00637509	0.68736	0.214	0.109	1	CCT4
AC058791.1	0.00637612	3.24847	0.062	0.011	1	AC058791.1
BTK	0.00638331	0.422006	0.398	0.251	1	BTK
PIM3	0.00638712	-0.900985	0.168	0.257	1	PIM3
ISCA2	0.0064221	2.13662	0.053	0.005	1	ISCA2
STIP1	0.00645094	0.924812	0.145	0.06	1	STIP1
GIGYF2	0.00646389	1.84222	0.082	0.022	1	GIGYF2
TRIP11	0.00649568	2.19313	0.082	0.022	1	TRIP11
TCF7	0.00651891	-0.867895	0.095	0.175	1	TCF7
DHPS	0.00652532	1.02008	0.151	0.066	1	DHPS
AHR	0.00658336	-1.23111	0.24	0.322	1	AHR
AC147067.1	0.00658536	5.33958	0.039	0	1	AC147067.1
AL445472.1	0.00658536	5.21771	0.039	0	1	AL445472.1
AL391832.2	0.00658536	5.0727	0.039	0	1	AL391832.2
AL391069.3	0.00658536	5.05134	0.039	0	1	AL391069.3
INTS14	0.00658536	5.02172	0.039	0	1	INTS14
TMEM131	0.00658536	4.97101	0.039	0	1	TMEM131
RTL8C	0.00658536	4.90108	0.039	0	1	RTL8C
AC092683.1	0.00658536	4.8666	0.039	0	1	AC092683.1
IL10RB-DT	0.00658536	4.83514	0.039	0	1	IL10RB-DT
AC245140.2	0.00658536	4.83032	0.039	0	1	AC245140.2
CCDC125	0.00658536	4.82361	0.039	0	1	CCDC125
PER3	0.00658536	4.69726	0.039	0	1	PER3
CENPJ	0.00658536	4.63454	0.039	0	1	CENPJ
PIBF1	0.00658536	4.59836	0.039	0	1	PIBF1
ZNF141	0.00658536	4.59369	0.039	0	1	ZNF141
NIPSNAP2	0.00658536	4.45251	0.039	0	1	NIPSNAP2
ATL1	0.00658536	4.41189	0.039	0	1	ATL1
THAP12	0.00658536	4.35466	0.039	0	1	THAP12
RMC1	0.00658536	4.34713	0.039	0	1	RMC1
CNOT9	0.00658536	4.32011	0.039	0	1	CNOT9
MRPL58	0.00658536	4.3133	0.039	0	1	MRPL58
HACD2	0.00658536	4.29286	0.039	0	1	HACD2
IKBKG	0.00658536	4.08363	0.039	0	1	IKBKG
BSG	0.00664354	-1.1108	0.174	0.257	1	BSG
MRPS21	0.00668206	0.590321	0.362	0.23	1	MRPS21
EXOSC1	0.00674144	1.57017	0.092	0.027	1	EXOSC1
TRIM38	0.00684365	2.18235	0.072	0.016	1	TRIM38
PRKACB	0.00686419	0.854816	0.102	0.033	1	PRKACB
MTAP	0.00686698	2.47256	0.062	0.011	1	MTAP
MRPL57	0.00689324	0.725098	0.247	0.137	1	MRPL57
RPSA	0.00689951	-0.320501	0.747	0.836	1	RPSA
TPSD1	0.00690105	0.5634	0.243	0.131	1	TPSD1
LUC7L	0.00692421	0.915575	0.102	0.033	1	LUC7L
CLNS1A	0.00693441	0.866317	0.227	0.126	1	CLNS1A
TMEM251	0.00694544	2.48521	0.062	0.011	1	TMEM251
NMI	0.00695439	0.86151	0.102	0.033	1	NMI
RBM12	0.00696168	1.29211	0.092	0.027	1	RBM12
RBM6	0.00696987	0.866071	0.151	0.066	1	RBM6
GCA	0.00698968	1.58224	0.082	0.022	1	GCA
TAF1D	0.00699152	0.822674	0.247	0.137	1	TAF1D
ANP32E	0.00702019	0.708081	0.243	0.131	1	ANP32E
SPTBN1	0.00702379	1.9697	0.082	0.022	1	SPTBN1
ZNF721	0.00702483	2.14794	0.072	0.016	1	ZNF721
MTIF3	0.00702811	1.55427	0.109	0.038	1	MTIF3
SMAP2	0.00706158	2.08959	0.072	0.016	1	SMAP2
NUDT5	0.00717679	1.23042	0.109	0.038	1	NUDT5
IKZF3	0.00718835	1.32526	0.092	0.027	1	IKZF3
SF3B6	0.00719387	0.621633	0.352	0.224	1	SF3B6
GAS7	0.00722643	1.54686	0.062	0.011	1	GAS7
TTC37	0.00726672	1.60027	0.082	0.022	1	TTC37
AKIRIN2	0.00728648	-1.37745	0.043	0.104	1	AKIRIN2
BOLA3	0.0073375	1.85818	0.082	0.022	1	BOLA3
CSTF1	0.00734994	1.37889	0.062	0.011	1	CSTF1
GPATCH4	0.00736182	1.45279	0.072	0.016	1	GPATCH4
EXOC7	0.00745099	0.761729	0.135	0.055	1	EXOC7
HSPA13	0.00752367	0.854818	0.092	0.027	1	HSPA13
H2AFJ	0.00762464	0.846196	0.207	0.109	1	H2AFJ
MED11	0.00762685	1.28598	0.082	0.022	1	MED11
EMP1	0.00779358	-2.52817	0.013	0.055	1	EMP1
NAA20	0.00782369	0.870396	0.125	0.049	1	NAA20
MZT1	0.00783369	1.16268	0.072	0.016	1	MZT1
B4GALT5	0.00785507	-0.819832	0.247	0.344	1	B4GALT5
FAM98C	0.00790937	-2.64437	0.023	0.071	1	FAM98C
ANKRD9	0.00791117	-2.573	0.026	0.077	1	ANKRD9
RIPK2	0.00793044	1.05472	0.109	0.038	1	RIPK2
CDKN1C	0.00795435	-4.32806	0.003	0.033	1	CDKN1C
RASGRP3	0.00795435	-4.21914	0.003	0.033	1	RASGRP3
CHST13	0.00795435	-4.09888	0.003	0.033	1	CHST13
TMCO3	0.00796578	-2.44374	0.016	0.06	1	TMCO3
GTF3C6	0.00796768	1.16613	0.184	0.093	1	GTF3C6
NDUFAB1	0.00803351	0.806792	0.211	0.109	1	NDUFAB1
IFI27	0.00811846	-1.8529	0.013	0.055	1	IFI27
FLNA	0.00813092	-1.4947	0.082	0.153	1	FLNA
DNPH1	0.00813906	-2.55512	0.023	0.071	1	DNPH1
TMEM59	0.00816948	0.444119	0.441	0.301	1	TMEM59
BCL10	0.0081749	1.81969	0.089	0.027	1	BCL10
PORCN	0.00818536	-3.52236	0.003	0.033	1	PORCN
MFSD5	0.00818536	-3.39379	0.003	0.033	1	MFSD5
MGAT2	0.00818954	-1.9195	0.036	0.093	1	MGAT2
CCT6A	0.00819076	0.881872	0.164	0.077	1	CCT6A
KRT8	0.00821237	-0.691515	0.043	0.104	1	KRT8
VIM-AS1	0.00822353	-2.05415	0.016	0.06	1	VIM-AS1
RASSF2	0.00824737	1.22271	0.099	0.033	1	RASSF2
EVI2A	0.00826478	-2.21701	0.026	0.077	1	EVI2A
STARD10	0.0082676	-1.60582	0.069	0.137	1	STARD10
SMS	0.00831903	1.57263	0.099	0.033	1	SMS
TRIM11	0.00834268	-2.5872	0.003	0.033	1	TRIM11
GOLGB1	0.00840556	0.848711	0.201	0.104	1	GOLGB1
RPL8	0.0084086	0.298346	0.947	0.973	1	RPL8
CDC37	0.00841892	-0.719687	0.349	0.41	1	CDC37
TUBGCP2	0.00845853	0.338299	0.145	0.06	1	TUBGCP2
CEP83	0.00848871	3.72818	0.049	0.005	1	CEP83
ARHGEF9	0.00848871	3.1821	0.049	0.005	1	ARHGEF9
PPP1R15B	0.00854247	0.63084	0.355	0.23	1	PPP1R15B
SDR39U1	0.00854265	-2.12813	0.016	0.06	1	SDR39U1
ERGIC2	0.0086434	0.779256	0.125	0.049	1	ERGIC2
CPM	0.00865562	-0.684256	0.365	0.454	1	CPM
PPDPF	0.00869413	-0.509847	0.382	0.47	1	PPDPF
RAB28	0.00870633	3.00739	0.049	0.005	1	RAB28
UTY	0.00876151	3.4194	0.049	0.005	1	UTY
STK10	0.00876151	2.66469	0.049	0.005	1	STK10
FKBP1A	0.00879205	-1.01253	0.171	0.246	1	FKBP1A
THAP2	0.00882954	-0.689316	0.174	0.268	1	THAP2
RPS3	0.00884046	0.161675	0.97	0.989	1	RPS3
LMAN1	0.00885666	0.903164	0.171	0.082	1	LMAN1
HLA-E	0.00886205	0.53573	0.569	0.464	1	HLA-E
STAM2	0.00892893	2.50946	0.049	0.005	1	STAM2
NOB1	0.00892893	2.24633	0.049	0.005	1	NOB1
EMC1	0.00892893	2.07363	0.049	0.005	1	EMC1
C19orf70	0.00893954	0.504536	0.247	0.137	1	C19orf70
MRPL51	0.0089429	0.76937	0.293	0.18	1	MRPL51
DACH1	0.00898536	1.91346	0.049	0.005	1	DACH1
CHD1L	0.00898536	1.81618	0.049	0.005	1	CHD1L
TFDP2	0.00899663	-1.88606	0.076	0.142	1	TFDP2
SUGT1	0.00899814	0.783007	0.191	0.098	1	SUGT1
PPTC7	0.00904212	1.76571	0.049	0.005	1	PPTC7
TSPAN14	0.00904212	0.906223	0.049	0.005	1	TSPAN14
RIOK1	0.00906731	2.99739	0.059	0.011	1	RIOK1
H1FX	0.00911258	-1.62007	0.026	0.077	1	H1FX
PRPSAP2	0.00913732	1.31187	0.122	0.049	1	PRPSAP2
SFPQ	0.00916399	-0.618225	0.312	0.404	1	SFPQ
TUBB	0.00916402	0.434021	0.339	0.208	1	TUBB
SKP1	0.00922349	0.36585	0.707	0.552	1	SKP1
RRP7A	0.00923609	1.06753	0.132	0.055	1	RRP7A
FXYD3	0.00927437	-1.60367	0.023	0.071	1	FXYD3
RPS9	0.00927978	-0.304254	0.829	0.896	1	RPS9
COA5	0.00928693	1.77104	0.079	0.022	1	COA5
MORC3	0.00930617	0.927629	0.115	0.044	1	MORC3
POLR2I	0.00934315	1.07189	0.138	0.06	1	POLR2I
AC012306.2	0.00935933	5.29924	0.036	0	1	AC012306.2
CPSF3	0.00935933	5.18236	0.036	0	1	CPSF3
ACOX1	0.00935933	5.09612	0.036	0	1	ACOX1
TEN1	0.00935933	5.05318	0.036	0	1	TEN1
ZNF844	0.00935933	5.05176	0.036	0	1	ZNF844
SCAMP1-AS1	0.00935933	5.02585	0.036	0	1	SCAMP1-AS1
PMS2	0.00935933	4.99777	0.036	0	1	PMS2
PCNX1	0.00935933	4.98912	0.036	0	1	PCNX1
SLFN11	0.00935933	4.95607	0.036	0	1	SLFN11
YJU2	0.00935933	4.87135	0.036	0	1	YJU2
DMAC2	0.00935933	4.83589	0.036	0	1	DMAC2
RAPGEF6	0.00935933	4.81779	0.036	0	1	RAPGEF6
WASHC2A	0.00935933	4.81153	0.036	0	1	WASHC2A
AL390957.1	0.00935933	4.77772	0.036	0	1	AL390957.1
TOGARAM1	0.00935933	4.76881	0.036	0	1	TOGARAM1
AC004130.1	0.00935933	4.75157	0.036	0	1	AC004130.1
LINC01678	0.00935933	4.71036	0.036	0	1	LINC01678
AL135925.1	0.00935933	4.7045	0.036	0	1	AL135925.1
OSER1-DT	0.00935933	4.68516	0.036	0	1	OSER1-DT
EBLN3P	0.00935933	4.6806	0.036	0	1	EBLN3P
FLAD1	0.00935933	4.65439	0.036	0	1	FLAD1
AC027644.3	0.00935933	4.58967	0.036	0	1	AC027644.3
RBM48	0.00935933	4.5442	0.036	0	1	RBM48
CASP10	0.00935933	4.44155	0.036	0	1	CASP10
AL450998.2	0.00935933	4.38183	0.036	0	1	AL450998.2
CTCF	0.00935933	4.17934	0.036	0	1	CTCF
SGO2	0.00935933	4.09948	0.036	0	1	SGO2
ITGA5	0.00935933	4.06291	0.036	0	1	ITGA5
TLDC2	0.00935933	3.97245	0.036	0	1	TLDC2
AL645608.8	0.00935933	3.95372	0.036	0	1	AL645608.8
BAG5	0.00942164	1.53249	0.079	0.022	1	BAG5
YY1	0.00942403	0.670673	0.148	0.066	1	YY1
MIF	0.00942686	-1.19387	0.135	0.213	1	MIF
KRCC1	0.00948205	2.19601	0.069	0.016	1	KRCC1
SYTL3	0.0094821	0.762129	0.207	0.109	1	SYTL3
B3GAT3	0.00958028	2.14366	0.069	0.016	1	B3GAT3
NUDT22	0.00962973	2.08381	0.069	0.016	1	NUDT22
SEC22B	0.00964121	0.8575	0.115	0.044	1	SEC22B
PPP6C	0.00965004	1.92041	0.079	0.022	1	PPP6C
MED29	0.00969785	1.21054	0.105	0.038	1	MED29
SCAMP1	0.00975576	2.15298	0.059	0.011	1	SCAMP1
NUB1	0.0097678	1.23262	0.122	0.049	1	NUB1
KIAA1462	0.00977774	-5.53831	0	0.022	1	KIAA1462
C1S	0.00977774	-5.49717	0	0.022	1	C1S
IL10RB-AS1	0.00977774	-5.48336	0	0.022	1	IL10RB-AS1
KIAA1683	0.00977774	-5.4734	0	0.022	1	KIAA1683
FAM124A	0.00977774	-5.4258	0	0.022	1	FAM124A
RP11-386I14.4	0.00977774	-5.41717	0	0.022	1	RP11-386I14.4
AC016549.1	0.00977774	-5.41712	0	0.022	1	AC016549.1
RP11-1094M14.11	0.00977774	-5.4045	0	0.022	1	RP11-1094M14.11
SGK223	0.00977774	-5.39488	0	0.022	1	SGK223
CPSF3L	0.00977774	-5.38916	0	0.022	1	CPSF3L
MANSC1	0.00977774	-5.37303	0	0.022	1	MANSC1
RP11-382A20.3	0.00977774	-5.37192	0	0.022	1	RP11-382A20.3
GGT7	0.00977774	-5.34267	0	0.022	1	GGT7
RP11-354P11.3	0.00977774	-5.32079	0	0.022	1	RP11-354P11.3
ADRBK2	0.00977774	-5.30798	0	0.022	1	ADRBK2
RP5-1112D6.4	0.00977774	-5.30607	0	0.022	1	RP5-1112D6.4
C17orf62	0.00977774	-5.28504	0	0.022	1	C17orf62
C9orf114	0.00977774	-5.21865	0	0.022	1	C9orf114
DAB2	0.00977774	-5.20422	0	0.022	1	DAB2
AC003075.4	0.00977774	-5.2029	0	0.022	1	AC003075.4
VWA9	0.00977774	-5.1898	0	0.022	1	VWA9
CTC-479C5.12	0.00977774	-5.17552	0	0.022	1	CTC-479C5.12
GATSL3	0.00977774	-5.12626	0	0.022	1	GATSL3
RP4-728D4.2	0.00977774	-5.1009	0	0.022	1	RP4-728D4.2
EMP2	0.00977774	-5.0998	0	0.022	1	EMP2
SOD3	0.00977774	-5.09823	0	0.022	1	SOD3
TMEM5	0.00977774	-5.06744	0	0.022	1	TMEM5
GPR180	0.00977774	-5.06605	0	0.022	1	GPR180
RP11-294J22.6	0.00977774	-5.06334	0	0.022	1	RP11-294J22.6
AP001055.6	0.00977774	-4.99738	0	0.022	1	AP001055.6
C2orf47	0.00977774	-4.99576	0	0.022	1	C2orf47
HOXA1	0.00977774	-4.98361	0	0.022	1	HOXA1
RP11-792A8.4	0.00977774	-4.983	0	0.022	1	RP11-792A8.4
RP11-352M15.2	0.00977774	-4.96483	0	0.022	1	RP11-352M15.2
C18orf8	0.00977774	-4.94075	0	0.022	1	C18orf8
NAT6	0.00977774	-4.92915	0	0.022	1	NAT6
RP11-707G18.1	0.00977774	-4.91646	0	0.022	1	RP11-707G18.1
RP11-169D4.2	0.00977774	-4.90382	0	0.022	1	RP11-169D4.2
RP11-706O15.1	0.00977774	-4.89818	0	0.022	1	RP11-706O15.1
MFSD14A	0.00977774	-4.86758	0	0.022	1	MFSD14A
FBXO6	0.00977774	-4.86152	0	0.022	1	FBXO6
RP11-542K23.7	0.00977774	-4.85724	0	0.022	1	RP11-542K23.7
C7orf55	0.00977774	-4.81911	0	0.022	1	C7orf55
MRE11A	0.00977774	-4.78379	0	0.022	1	MRE11A
BGN	0.00977774	-4.77684	0	0.022	1	BGN
FAM179B	0.00977774	-4.7549	0	0.022	1	FAM179B
RP11-413H22.2	0.00977774	-4.7279	0	0.022	1	RP11-413H22.2
ZCCHC6	0.00977774	-4.71676	0	0.022	1	ZCCHC6
PERP	0.00977774	-4.70663	0	0.022	1	PERP
PRR4	0.00977774	-4.70467	0	0.022	1	PRR4
CTAGE5	0.00977774	-4.66433	0	0.022	1	CTAGE5
PTGDS	0.00977774	-4.6394	0	0.022	1	PTGDS
RP11-473M20.9	0.00977774	-4.61071	0	0.022	1	RP11-473M20.9
RP11-379F4.4	0.00977774	-4.57517	0	0.022	1	RP11-379F4.4
QTRTD1	0.00977774	-4.5667	0	0.022	1	QTRTD1
FAM73A	0.00977774	-4.52494	0	0.022	1	FAM73A
IKBKAP	0.00977774	-4.36978	0	0.022	1	IKBKAP
AC002467.7	0.00977774	-4.31415	0	0.022	1	AC002467.7
KIAA1456	0.00977774	-4.21765	0	0.022	1	KIAA1456
SDCCAG8	0.00978944	1.46029	0.079	0.022	1	SDCCAG8
SPATA13	0.00985735	0.625016	0.148	0.066	1	SPATA13
SUPT6H	0.00986097	1.05021	0.122	0.049	1	SUPT6H
SHMT2	0.00988336	1.40729	0.079	0.022	1	SHMT2
RBM8A	0.00997362	0.442184	0.681	0.53	1	RBM8A
TM6SF1	0.0100258	1.30812	0.079	0.022	1	TM6SF1
MRPS35	0.0100327	1.66866	0.059	0.011	1	MRPS35
ACOT13	0.0101364	2.32545	0.086	0.027	1	ACOT13
RPS10	0.0101752	-0.361543	0.628	0.732	1	RPS10
TMEM14B	0.0101812	0.571474	0.23	0.126	1	TMEM14B
NOP10	0.0101876	0.616268	0.319	0.202	1	NOP10
CDK13	0.0101889	1.40823	0.069	0.016	1	CDK13
MXD4	0.010316	1.49665	0.079	0.022	1	MXD4
SEMA4A	0.0103432	-0.768225	0.099	0.175	1	SEMA4A
MLXIP	0.010464	0.984661	0.079	0.022	1	MLXIP
LSG1	0.010506	1.43841	0.069	0.016	1	LSG1
CCDC88A	0.0105162	0.660765	0.217	0.12	1	CCDC88A
LYSMD3	0.0106061	1.63127	0.095	0.033	1	LYSMD3
CDC26	0.0106274	0.89438	0.174	0.087	1	CDC26
MRPS9	0.0106678	0.908014	0.069	0.016	1	MRPS9
TBCA	0.0107695	0.663604	0.372	0.246	1	TBCA
DYNC1H1	0.0108036	0.56875	0.105	0.038	1	DYNC1H1
HERC3	0.0108318	1.07222	0.069	0.016	1	HERC3
PABPN1	0.010925	0.985436	0.181	0.093	1	PABPN1
MED21	0.0109356	0.951958	0.105	0.038	1	MED21
TMEM87A	0.011001	1.02381	0.122	0.049	1	TMEM87A
PRKDC	0.0110204	1.24058	0.095	0.033	1	PRKDC
RPL24	0.0110275	0.189149	0.941	0.973	1	RPL24
LSM10	0.0110354	1.49103	0.118	0.049	1	LSM10
NBN	0.011069	0.62926	0.105	0.038	1	NBN
PPIB	0.0111022	0.591881	0.464	0.333	1	PPIB
DGCR6L	0.0111191	-1.99632	0.043	0.098	1	DGCR6L
SCFD1	0.0111794	1.01407	0.128	0.055	1	SCFD1
SMIM7	0.011189	0.755856	0.161	0.077	1	SMIM7
PTGS1	0.0112731	-0.927347	0.227	0.301	1	PTGS1
CD55	0.0113136	-0.759809	0.224	0.301	1	CD55
KIF5B	0.0113858	-0.946438	0.151	0.23	1	KIF5B
HMGA1	0.0113957	-1.16506	0.105	0.18	1	HMGA1
RAB4B	0.0114302	-3.66747	0.007	0.038	1	RAB4B
MYL12A	0.0114317	0.360399	0.688	0.579	1	MYL12A
TMEM126B	0.0114674	0.967159	0.128	0.055	1	TMEM126B
MRPS31	0.0115141	1.58067	0.102	0.038	1	MRPS31
MIA3	0.0115787	2.1547	0.076	0.022	1	MIA3
AK6	0.0117744	1.52856	0.125	0.055	1	AK6
SF3A1	0.0117925	0.904917	0.095	0.033	1	SF3A1
APLP2	0.0118076	-1.35888	0.105	0.175	1	APLP2
TDRD3	0.011855	1.21267	0.118	0.049	1	TDRD3
ACBD6	0.0118715	1.18122	0.112	0.044	1	ACBD6
CXCL16	0.0118733	-1.52076	0.092	0.158	1	CXCL16
CD82	0.0118739	-0.671999	0.319	0.393	1	CD82
COPRS	0.0118839	3.32995	0.046	0.005	1	COPRS
EGLN2	0.0119028	-2.88261	0.007	0.038	1	EGLN2
APC	0.011959	3.40191	0.046	0.005	1	APC
NEU1	0.0119953	-1.06753	0.178	0.257	1	NEU1
VPS36	0.0120399	1.23787	0.102	0.038	1	VPS36
LHPP	0.0120966	-2.2004	0.007	0.038	1	LHPP
CNKSR3	0.0120966	-2.16371	0.007	0.038	1	CNKSR3
STRN3	0.0121105	3.28347	0.046	0.005	1	STRN3
NDUFA1	0.0121221	0.410701	0.516	0.372	1	NDUFA1
ZCCHC10	0.0121248	1.42912	0.118	0.049	1	ZCCHC10
CCNL2	0.0121585	-1.64106	0.043	0.098	1	CCNL2
CERS2	0.0121761	0.315353	0.138	0.06	1	CERS2
TEC	0.0121868	3.41325	0.046	0.005	1	TEC
IGLC7	0.0121945	0.123539	0.007	0.038	1	IGLC7
WDR26	0.0121963	0.666248	0.095	0.033	1	WDR26
UFSP2	0.0122364	1.39476	0.102	0.038	1	UFSP2
TPM1	0.0122366	-2.05949	0.039	0.093	1	TPM1
ZNF675	0.0122636	3.26158	0.046	0.005	1	ZNF675
BBS7	0.0122636	3.23462	0.046	0.005	1	BBS7
HEG1	0.0123007	-1.41133	0.086	0.153	1	HEG1
SUPV3L1	0.0123408	2.96317	0.046	0.005	1	SUPV3L1
SDF4	0.0123855	-1.74768	0.056	0.115	1	SDF4
IMMP1L	0.0124039	0.835793	0.086	0.027	1	IMMP1L
MRPL15	0.012434	1.49643	0.076	0.022	1	MRPL15
DUSP11	0.0124588	2.60319	0.066	0.016	1	DUSP11
PDIA3	0.0124814	-0.814653	0.336	0.404	1	PDIA3
HEXA	0.0124867	-1.19496	0.043	0.098	1	HEXA
GALT	0.0124966	2.58122	0.046	0.005	1	GALT
KIAA0586	0.0124966	2.44014	0.046	0.005	1	KIAA0586
IL16	0.0124966	2.34551	0.046	0.005	1	IL16
AP1G1	0.0125225	2.52118	0.066	0.016	1	AP1G1
ZMYM4	0.0125751	2.50829	0.046	0.005	1	ZMYM4
MBD6	0.0125751	2.19644	0.046	0.005	1	MBD6
CASS4	0.012654	1.74516	0.046	0.005	1	CASS4
NSUN4	0.0127334	1.71951	0.046	0.005	1	NSUN4
ROCK2	0.0127334	1.64722	0.046	0.005	1	ROCK2
BAK1	0.0127334	1.17732	0.046	0.005	1	BAK1
ZNF274	0.0127379	1.01394	0.086	0.027	1	ZNF274
RARS2	0.0128028	2.58853	0.056	0.011	1	RARS2
EHD1	0.0128152	-0.623402	0.224	0.317	1	EHD1
CWC22	0.0129126	1.74184	0.076	0.022	1	CWC22
ACAT2	0.0129768	1.95354	0.066	0.016	1	ACAT2
ERICH1	0.0130378	0.664712	0.145	0.066	1	ERICH1
XRN2	0.0131326	1.01796	0.141	0.066	1	XRN2
NECAP1	0.0131759	2.02239	0.066	0.016	1	NECAP1
KIF20B	0.0133101	1.50398	0.066	0.016	1	KIF20B
AC103591.3	0.0133227	5.65398	0.033	0	1	AC103591.3
AC007952.4	0.0133227	5.52542	0.033	0	1	AC007952.4
ACO1	0.0133227	5.26852	0.033	0	1	ACO1
AL035413.1	0.0133227	5.0095	0.033	0	1	AL035413.1
TNFRSF14-AS1	0.0133227	5.00584	0.033	0	1	TNFRSF14-AS1
AC008124.1	0.0133227	4.99417	0.033	0	1	AC008124.1
FAM214B	0.0133227	4.84066	0.033	0	1	FAM214B
METTL2A	0.0133227	4.8263	0.033	0	1	METTL2A
HILPDA	0.0133227	4.82029	0.033	0	1	HILPDA
ZNF525	0.0133227	4.81204	0.033	0	1	ZNF525
AP005019.1	0.0133227	4.80713	0.033	0	1	AP005019.1
IQCN	0.0133227	4.75987	0.033	0	1	IQCN
FO393401.1	0.0133227	4.7091	0.033	0	1	FO393401.1
AC020915.3	0.0133227	4.67614	0.033	0	1	AC020915.3
RGL2	0.0133227	4.67484	0.033	0	1	RGL2
FLVCR1-DT	0.0133227	4.65925	0.033	0	1	FLVCR1-DT
AL662844.4	0.0133227	4.65618	0.033	0	1	AL662844.4
AL133453.1	0.0133227	4.60727	0.033	0	1	AL133453.1
INKA1	0.0133227	4.60106	0.033	0	1	INKA1
AC022182.2	0.0133227	4.49032	0.033	0	1	AC022182.2
LINC02001	0.0133227	4.45862	0.033	0	1	LINC02001
MARF1	0.0133227	4.36867	0.033	0	1	MARF1
AL035071.1	0.0133227	4.3555	0.033	0	1	AL035071.1
ZNF544	0.0133227	4.26831	0.033	0	1	ZNF544
SELENON	0.0133227	4.23355	0.033	0	1	SELENON
PHF12	0.0133227	4.23017	0.033	0	1	PHF12
LINC01637	0.0133227	4.20599	0.033	0	1	LINC01637
PRAG1	0.0133227	4.12488	0.033	0	1	PRAG1
PEX11A	0.0133227	4.08494	0.033	0	1	PEX11A
SPIDR	0.0133227	4.01233	0.033	0	1	SPIDR
RINL	0.0133227	3.92652	0.033	0	1	RINL
RPS6KC1	0.0133227	3.86955	0.033	0	1	RPS6KC1
MRPS27	0.0133227	3.74094	0.033	0	1	MRPS27
SLC25A12	0.0133227	3.72812	0.033	0	1	SLC25A12
TCEAL9	0.0133227	3.69173	0.033	0	1	TCEAL9
DELE1	0.0133227	3.62706	0.033	0	1	DELE1
MBTPS1	0.0134074	1.49958	0.076	0.022	1	MBTPS1
NAT9	0.0134074	1.42321	0.076	0.022	1	NAT9
THBS1	0.0134478	0.981602	0.138	0.066	1	THBS1
CEP70	0.0135343	2.11046	0.056	0.011	1	CEP70
ACTG1	0.0136441	-0.544911	0.526	0.601	1	ACTG1
SAMD4B	0.0136727	1.26197	0.109	0.044	1	SAMD4B
RPL22L1	0.0136878	0.595511	0.372	0.246	1	RPL22L1
CREB3L2	0.0137002	0.891684	0.141	0.066	1	CREB3L2
ZC3H14	0.0137201	1.91842	0.066	0.016	1	ZC3H14
SNRNP40	0.0137226	0.678123	0.128	0.055	1	SNRNP40
CPSF2	0.0137609	1.82355	0.056	0.011	1	CPSF2
EDNRB	0.0138371	1.52942	0.056	0.011	1	EDNRB
ZCCHC9	0.0138372	1.91248	0.056	0.011	1	ZCCHC9
NCOR2	0.0138574	1.00246	0.102	0.038	1	NCOR2
BLMH	0.0138592	1.45636	0.066	0.016	1	BLMH
SRP19	0.0138869	0.800694	0.22	0.126	1	SRP19
UTP18	0.0139095	0.618484	0.086	0.027	1	UTP18
PSMB8	0.0139134	0.498706	0.191	0.098	1	PSMB8
ZCCHC3	0.0139138	1.94443	0.056	0.011	1	ZCCHC3
ZBTB21	0.0139138	1.36424	0.056	0.011	1	ZBTB21
ANKRD36B	0.0139265	-3.29814	0.01	0.044	1	ANKRD36B
NIPA2	0.013962	-1.52158	0.039	0.093	1	NIPA2
BTN2A1	0.0139908	1.63774	0.056	0.011	1	BTN2A1
ATL3	0.0139908	1.46933	0.056	0.011	1	ATL3
RPAP3	0.0139908	1.35907	0.056	0.011	1	RPAP3
RNF8	0.0139908	1.35878	0.056	0.011	1	RNF8
HSPA2	0.0139916	-2.27047	0.033	0.082	1	HSPA2
GBA	0.0140271	-3.78181	0.01	0.044	1	GBA
MACF1	0.0140305	0.590667	0.171	0.087	1	MACF1
MAP3K2	0.0140543	0.586937	0.151	0.071	1	MAP3K2
ZNF518A	0.0140703	1.51327	0.066	0.016	1	ZNF518A
L3MBTL3	0.0140703	1.22245	0.066	0.016	1	L3MBTL3
DSTN	0.0140958	0.661836	0.309	0.197	1	DSTN
WDR46	0.014277	0.729846	0.102	0.038	1	WDR46
NFATC1	0.0143176	-1.50763	0.092	0.158	1	NFATC1
PRSS12	0.0143325	-2.90231	0.01	0.044	1	PRSS12
POLR2F	0.0143988	0.806971	0.191	0.104	1	POLR2F
GALNT11	0.0144283	1.31131	0.066	0.016	1	GALNT11
WDR43	0.0144283	0.961323	0.066	0.016	1	WDR43
LAP3	0.0144334	0.825138	0.118	0.049	1	LAP3
USP10	0.0145008	1.10029	0.066	0.016	1	USP10
PAFAH1B1	0.014577	0.809248	0.135	0.06	1	PAFAH1B1
PIGR	0.014605	-1.39519	0.039	0.093	1	PIGR
ZNF24	0.0146379	0.796785	0.148	0.071	1	ZNF24
DEF8	0.0146469	0.818182	0.066	0.016	1	DEF8
COPS5	0.014728	0.651955	0.135	0.06	1	COPS5
SPTAN1	0.0147381	1.35718	0.092	0.033	1	SPTAN1
POLR2H	0.0147381	1.09793	0.092	0.033	1	POLR2H
MLPH	0.0148399	0.509206	0.299	0.186	1	MLPH
TMEM141	0.0148791	1.18093	0.148	0.071	1	TMEM141
GSTK1	0.0150305	-0.942824	0.181	0.257	1	GSTK1
TIAL1	0.0151356	1.07329	0.099	0.038	1	TIAL1
RRP15	0.0151394	1.80465	0.082	0.027	1	RRP15
NUDT1	0.015149	0.287001	0.234	0.131	1	NUDT1
LY6E	0.0152035	-1.27085	0.036	0.087	1	LY6E
FNBP4	0.0152477	0.594103	0.118	0.049	1	FNBP4
SCAMP4	0.0152843	-1.88437	0.01	0.044	1	SCAMP4
OTUD6B-AS1	0.0153631	0.803519	0.178	0.093	1	OTUD6B-AS1
YIPF5	0.0156122	1.7497	0.082	0.027	1	YIPF5
MTX2	0.0156122	1.56202	0.082	0.027	1	MTX2
TANK	0.0156162	-1.23145	0.217	0.284	1	TANK
ACTR6	0.0156807	1.41865	0.082	0.027	1	ACTR6
ARID5A	0.0157493	-1.68421	0.049	0.104	1	ARID5A
SNRNP200	0.0158187	1.51165	0.082	0.027	1	SNRNP200
SUCLA2	0.0158881	1.66098	0.082	0.027	1	SUCLA2
MAP1LC3A	0.0159658	-2.70065	0.02	0.06	1	MAP1LC3A
2025-09-11	0.0159897	0.916552	0.197	0.109	1	2025-09-11
ESF1	0.0161408	0.494705	0.125	0.055	1	ESF1
CNOT4	0.01619	0.897602	0.138	0.066	1	CNOT4
ZNF394	0.0161912	0.799626	0.148	0.071	1	ZNF394
PTPRB	0.0162251	-1.81422	0.026	0.071	1	PTPRB
ARFRP1	0.0162282	1.86588	0.072	0.022	1	ARFRP1
RAD51C	0.016239	1.20789	0.082	0.027	1	RAD51C
NDUFA13	0.0163211	0.539348	0.332	0.219	1	NDUFA13
ZNF706	0.0163689	0.515425	0.25	0.148	1	ZNF706
ANKRD10	0.0163813	1.3257	0.082	0.027	1	ANKRD10
POLK	0.0165426	0.766178	0.109	0.044	1	POLK
PER1	0.0165959	0.64272	0.178	0.093	1	PER1
PBDC1	0.0166562	1.12965	0.122	0.055	1	PBDC1
RASGEF1B	0.016663	0.601939	0.286	0.18	1	RASGEF1B
U2SURP	0.0166787	0.758286	0.204	0.115	1	U2SURP
NSD1	0.0167801	1.18531	0.099	0.038	1	NSD1
SZRD1	0.0167936	0.664345	0.109	0.044	1	SZRD1
PTK2	0.0169227	2.07938	0.072	0.022	1	PTK2
PPME1	0.0169606	3.25611	0.043	0.005	1	PPME1
COL4A3BP	0.0170351	1.07802	0.082	0.027	1	COL4A3BP
KIAA0319L	0.0170669	3.22367	0.043	0.005	1	KIAA0319L
AK9	0.0170669	3.21693	0.043	0.005	1	AK9
CAMKK2	0.0170669	2.92502	0.043	0.005	1	CAMKK2
ACOT8	0.0170669	2.84497	0.043	0.005	1	ACOT8
EGR3	0.0171251	-0.936974	0.138	0.213	1	EGR3
CREBZF	0.0171599	1.62161	0.072	0.022	1	CREBZF
STK38	0.0171737	3.14013	0.043	0.005	1	STK38
IMPA1	0.0171834	0.962798	0.082	0.027	1	IMPA1
USP34	0.0172408	0.513395	0.109	0.044	1	USP34
COMMD1	0.0172594	0.633112	0.155	0.077	1	COMMD1
BET1	0.0172812	2.84911	0.043	0.005	1	BET1
NRF1	0.0172812	2.65455	0.043	0.005	1	NRF1
UTP6	0.0173598	1.55503	0.072	0.022	1	UTP6
IQCB1	0.0173892	2.76576	0.043	0.005	1	IQCB1
TMEM150C	0.0174978	2.74881	0.043	0.005	1	TMEM150C
CDC14A	0.0174978	2.40696	0.043	0.005	1	CDC14A
CD22	0.0176026	0.77991	0.191	0.104	1	CD22
MRPL10	0.017607	2.05688	0.043	0.005	1	MRPL10
DYNC2LI1	0.017607	2.38445	0.043	0.005	1	DYNC2LI1
EP400	0.017607	2.3285	0.043	0.005	1	EP400
LACTB2	0.017607	2.26605	0.043	0.005	1	LACTB2
MED31	0.0177117	1.00425	0.082	0.027	1	MED31
PSTPIP2	0.0177117	0.665154	0.082	0.027	1	PSTPIP2
ZNF714	0.0177169	2.14812	0.043	0.005	1	ZNF714
PDXK	0.0177248	1.74861	0.072	0.022	1	PDXK
AGTRAP	0.0177579	0.558341	0.178	0.093	1	AGTRAP
LRCH1	0.0177883	1.04068	0.082	0.027	1	LRCH1
ZMAT5	0.0178273	2.57387	0.043	0.005	1	ZMAT5
PPP1R37	0.0178273	1.93869	0.043	0.005	1	PPP1R37
KBTBD4	0.0178273	1.87838	0.043	0.005	1	KBTBD4
RBAK-RBAKDN	0.0178273	1.39166	0.043	0.005	1	RBAK-RBAKDN
IRGQ	0.0178892	1.53177	0.072	0.022	1	IRGQ
TVP23B	0.0179028	2.09205	0.062	0.016	1	TVP23B
SREK1IP1	0.0179311	0.760093	0.115	0.049	1	SREK1IP1
TMEM161B	0.0179383	1.59091	0.043	0.005	1	TMEM161B
AP2S1	0.0179587	0.876869	0.234	0.142	1	AP2S1
HSPB1	0.017965	-0.883678	0.197	0.268	1	HSPB1
CRLS1	0.017999	-1.71088	0.016	0.055	1	CRLS1
UCHL3	0.0180549	1.42361	0.072	0.022	1	UCHL3
RNF113A	0.0181382	1.19871	0.072	0.022	1	RNF113A
PSMB4	0.0182317	0.700383	0.178	0.093	1	PSMB4
ZNF830	0.0182551	1.24273	0.105	0.044	1	ZNF830
SNX29	0.0182707	0.821335	0.138	0.066	1	SNX29
CCT3	0.0184065	0.548575	0.227	0.131	1	CCT3
TACC1	0.018437	0.501973	0.329	0.213	1	TACC1
HSCB	0.0184463	1.59794	0.062	0.016	1	HSCB
ZNF33A	0.018475	1.22622	0.072	0.022	1	ZNF33A
MALAT1	0.0184795	-0.159131	1	1	1	MALAT1
UTRN	0.0185382	1.87835	0.062	0.016	1	UTRN
PRKAG1	0.0185382	1.63572	0.062	0.016	1	PRKAG1
PUM3	0.0185382	1.57931	0.062	0.016	1	PUM3
EDRF1	0.0185522	2.12387	0.053	0.011	1	EDRF1
SP100	0.018635	1.19587	0.174	0.098	1	SP100
COPS2	0.0186384	0.925425	0.122	0.055	1	COPS2
CD48	0.0187025	0.565292	0.319	0.202	1	CD48
NARS	0.0187146	0.960494	0.151	0.077	1	NARS
TP53I3	0.0187563	2.18046	0.053	0.011	1	TP53I3
FHIT	0.0187563	1.78797	0.053	0.011	1	FHIT
SPN	0.0187975	0.676528	0.099	0.038	1	SPN
LIN7C	0.0188165	1.99592	0.062	0.016	1	LIN7C
COMMD8	0.0188165	1.92738	0.062	0.016	1	COMMD8
HOXB-AS1	0.0188493	-1.47214	0.023	0.066	1	HOXB-AS1
SNRNP35	0.018859	2.06543	0.053	0.011	1	SNRNP35
BORCS8	0.018859	1.95177	0.053	0.011	1	BORCS8
FBXO34	0.0188897	-0.914929	0.069	0.131	1	FBXO34
CD59	0.0189055	-1.03389	0.207	0.273	1	CD59
GOPC	0.0189101	1.31431	0.062	0.016	1	GOPC
PTBP3	0.0189111	0.805749	0.138	0.066	1	PTBP3
SLC25A38	0.0190041	1.55584	0.062	0.016	1	SLC25A38
AL357060.1	0.0190042	4.6845	0.03	0	1	AL357060.1
AC109597.2	0.0190043	5.20231	0.03	0	1	AC109597.2
AC026979.2	0.0190043	5.00911	0.03	0	1	AC026979.2
REXO5	0.0190043	4.98795	0.03	0	1	REXO5
TLNRD1	0.0190043	4.91213	0.03	0	1	TLNRD1
EIF3J-DT	0.0190043	4.82499	0.03	0	1	EIF3J-DT
MS4A4A	0.0190043	4.71494	0.03	0	1	MS4A4A
NR2C2	0.0190043	4.70878	0.03	0	1	NR2C2
AC005070.3	0.0190043	4.70832	0.03	0	1	AC005070.3
ZDHHC17	0.0190043	4.4753	0.03	0	1	ZDHHC17
SCAF1	0.0190043	4.46921	0.03	0	1	SCAF1
AC079305.1	0.0190043	4.44633	0.03	0	1	AC079305.1
CGAS	0.0190043	4.44095	0.03	0	1	CGAS
CEP57L1	0.0190043	4.43121	0.03	0	1	CEP57L1
FAM241A	0.0190043	4.4072	0.03	0	1	FAM241A
PCMTD2	0.0190043	4.3877	0.03	0	1	PCMTD2
TSGA10	0.0190043	4.31457	0.03	0	1	TSGA10
EED	0.0190043	4.30922	0.03	0	1	EED
AC011899.2	0.0190043	4.20739	0.03	0	1	AC011899.2
RETREG2	0.0190043	4.20276	0.03	0	1	RETREG2
MPHOSPH9	0.0190043	4.19684	0.03	0	1	MPHOSPH9
TCTE3	0.0190043	4.17326	0.03	0	1	TCTE3
SLC2A10	0.0190043	4.13901	0.03	0	1	SLC2A10
MUS81	0.0190043	4.08692	0.03	0	1	MUS81
DEPDC5	0.0190043	4.07088	0.03	0	1	DEPDC5
USPL1	0.0190043	4.05303	0.03	0	1	USPL1
AC100786.1	0.0190043	4.00957	0.03	0	1	AC100786.1
AP5M1	0.0190043	4.00524	0.03	0	1	AP5M1
AC118549.1	0.0190043	4.00406	0.03	0	1	AC118549.1
CLUAP1	0.0190043	3.98675	0.03	0	1	CLUAP1
SMARCAL1	0.0190043	3.9804	0.03	0	1	SMARCAL1
ICK	0.0190043	3.9793	0.03	0	1	ICK
PPP1R8	0.0190043	3.96209	0.03	0	1	PPP1R8
ANKMY2	0.0190043	3.95521	0.03	0	1	ANKMY2
PRR3	0.0190043	3.89405	0.03	0	1	PRR3
AC007336.1	0.0190043	3.83638	0.03	0	1	AC007336.1
SDHAF3	0.0190043	3.81231	0.03	0	1	SDHAF3
AL390728.6	0.0190043	3.80324	0.03	0	1	AL390728.6
AP006623.1	0.0190043	3.77955	0.03	0	1	AP006623.1
AC090152.1	0.0190043	3.76867	0.03	0	1	AC090152.1
PITPNA-AS1	0.0190043	3.76723	0.03	0	1	PITPNA-AS1
ZSCAN5A	0.0190043	3.70821	0.03	0	1	ZSCAN5A
HNRNPA1P48	0.0190043	3.66916	0.03	0	1	HNRNPA1P48
SARM1	0.0190043	3.6476	0.03	0	1	SARM1
PIK3IP1	0.0190043	3.58148	0.03	0	1	PIK3IP1
KANK2	0.019066	1.43923	0.053	0.011	1	KANK2
SLC25A36	0.0190776	1.1645	0.072	0.022	1	SLC25A36
SORL1	0.0190985	1.60405	0.062	0.016	1	SORL1
BAZ2A	0.0191702	1.85814	0.053	0.011	1	BAZ2A
EXOC6B	0.0191702	1.64179	0.053	0.011	1	EXOC6B
METTL2B	0.0191933	1.64457	0.062	0.016	1	METTL2B
HMGCR	0.0191933	1.50707	0.062	0.016	1	HMGCR
CAST	0.0192668	0.497084	0.299	0.191	1	CAST
GSK3A	0.0193802	1.62833	0.053	0.011	1	GSK3A
ZFX	0.0193802	1.45708	0.053	0.011	1	ZFX
SLF2	0.0193802	1.21254	0.053	0.011	1	SLF2
SCCPDH	0.0195114	0.995304	0.128	0.06	1	SCCPDH
AQR	0.0195766	1.25646	0.062	0.016	1	AQR
AASDHPPT	0.0195766	1.01836	0.062	0.016	1	AASDHPPT
BMP7	0.0196451	-4.30143	0.003	0.027	1	BMP7
AC016831.7	0.0196451	-4.06246	0.003	0.027	1	AC016831.7
TIMM23B	0.0196451	-3.94015	0.003	0.027	1	TIMM23B
HLA-DQB1	0.0196451	-3.83893	0.003	0.027	1	HLA-DQB1
HNRNPA1L2	0.0196451	-3.77607	0.003	0.027	1	HNRNPA1L2
PDK3	0.0196451	-3.72769	0.003	0.027	1	PDK3
YRDC	0.0196451	-3.55917	0.003	0.027	1	YRDC
PEBP1	0.0196628	0.391776	0.572	0.492	1	PEBP1
RP2	0.0196989	1.08101	0.053	0.011	1	RP2
HMGN2	0.0197063	-0.626537	0.342	0.404	1	HMGN2
SART3	0.0197707	0.714689	0.062	0.016	1	SART3
FAM208A	0.0198062	1.65948	0.053	0.011	1	FAM208A
MCM7	0.0198062	0.891008	0.053	0.011	1	MCM7
MYO9B	0.0198161	-1.37556	0.105	0.169	1	MYO9B
PDE4C	0.0198284	-3.77601	0.003	0.027	1	PDE4C
GPX4	0.0198734	0.448229	0.609	0.536	1	GPX4
RBM28	0.0199139	0.682163	0.053	0.011	1	RBM28
DKC1	0.019971	0.86466	0.105	0.044	1	DKC1
CCT7	0.0199754	0.357978	0.214	0.12	1	CCT7
NFKB2	0.0201121	-0.715885	0.303	0.377	1	NFKB2
MRPL36	0.0201201	0.894799	0.105	0.044	1	MRPL36
TSEN54	0.0201411	-1.83313	0.079	0.137	1	TSEN54
CCDC97	0.0201641	0.758854	0.062	0.016	1	CCDC97
SNRPD1	0.0201662	0.658105	0.296	0.191	1	SNRPD1
SPHK1	0.0201996	-2.89378	0.003	0.027	1	SPHK1
UBL5	0.0202882	0.377751	0.645	0.514	1	UBL5
FAM96B	0.020317	0.470393	0.438	0.317	1	FAM96B
COX19	0.0203768	1.64287	0.095	0.038	1	COX19
NIPAL2	0.0203874	-3.05613	0.003	0.027	1	NIPAL2
SULF2	0.0203874	-2.44401	0.003	0.027	1	SULF2
GNB1	0.0204306	0.536456	0.181	0.098	1	GNB1
LAMP1	0.0205686	-1.34172	0.102	0.164	1	LAMP1
TESC	0.0206189	0.855073	0.089	0.033	1	TESC
KDELR1	0.0206324	0.635085	0.174	0.093	1	KDELR1
NDUFB10	0.0206599	0.400575	0.286	0.175	1	NDUFB10
CPQ	0.0206942	1.08582	0.112	0.049	1	CPQ
COMMD10	0.0207026	1.12273	0.089	0.033	1	COMMD10
TMBIM6	0.0207278	0.380945	0.52	0.404	1	TMBIM6
HNRNPH3	0.0207316	0.502809	0.326	0.213	1	HNRNPH3
PHIP	0.0207927	0.755589	0.207	0.12	1	PHIP
RSRP1	0.0209109	0.457406	0.326	0.219	1	RSRP1
ACTR10	0.0210077	0.801509	0.128	0.06	1	ACTR10
ZNF430	0.0210403	0.750342	0.089	0.033	1	ZNF430
DHX29	0.0211047	0.461712	0.099	0.038	1	DHX29
SRFBP1	0.0211182	1.46249	0.079	0.027	1	SRFBP1
ARL4A	0.0211503	0.646736	0.26	0.164	1	ARL4A
COL9A2	0.0212967	0.844834	0.089	0.033	1	COL9A2
DDAH2	0.0214439	0.419191	0.388	0.268	1	DDAH2
FOS	0.0215758	1.65149	0.546	0.464	1	FOS
CCDC91	0.0216013	0.936852	0.112	0.049	1	CCDC91
NDUFS2	0.0216729	0.473407	0.138	0.066	1	NDUFS2
SPCS3	0.0217124	0.610969	0.247	0.153	1	SPCS3
UBA52	0.0217503	-0.25994	0.839	0.902	1	UBA52
FGFR1OP2	0.0217725	0.971784	0.171	0.093	1	FGFR1OP2
PSMC6	0.0218249	0.564792	0.184	0.098	1	PSMC6
RAN	0.0218767	0.447898	0.477	0.35	1	RAN
EIF2A	0.0219007	0.620263	0.224	0.131	1	EIF2A
SCAF4	0.0220561	-2.08262	0.036	0.082	1	SCAF4
PTGS2	0.0220723	-0.731376	0.237	0.328	1	PTGS2
ZFY	0.0221161	1.65028	0.102	0.044	1	ZFY
CHMP4A	0.0221234	0.522618	0.26	0.158	1	CHMP4A
VMP1	0.0221478	0.663839	0.378	0.273	1	VMP1
FKBP3	0.0222653	0.931515	0.164	0.087	1	FKBP3
PPP2R2A	0.022509	1.08106	0.148	0.077	1	PPP2R2A
ACSL3	0.0225128	-1.33108	0.039	0.087	1	ACSL3
NSFL1C	0.0225428	0.692935	0.112	0.049	1	NSFL1C
DGKZ	0.0226119	0.84486	0.079	0.027	1	DGKZ
ZSCAN16-AS1	0.0226217	0.895803	0.095	0.038	1	ZSCAN16-AS1
MRPL23	0.022643	-1.17495	0.082	0.142	1	MRPL23
PFDN4	0.0227088	1.34371	0.095	0.038	1	PFDN4
RENBP	0.0227574	-1.14107	0.164	0.23	1	RENBP
GRPEL1	0.0229455	0.943258	0.112	0.049	1	GRPEL1
RSRC2	0.0230317	0.453608	0.352	0.235	1	RSRC2
MGMT	0.0230417	0.948731	0.118	0.055	1	MGMT
CTSZ	0.0230971	0.328677	0.079	0.027	1	CTSZ
TRIP4	0.0234766	3.51826	0.039	0.005	1	TRIP4
THUMPD3-AS1	0.0234867	0.558382	0.339	0.224	1	THUMPD3-AS1
SEL1L	0.023506	1.11594	0.095	0.038	1	SEL1L
CDC5L	0.0235198	0.727383	0.112	0.049	1	CDC5L
PHYH	0.0236722	0.662894	0.128	0.06	1	PHYH
ARL3	0.0237042	1.74478	0.069	0.022	1	ARL3
FEZ2	0.0237042	1.72297	0.069	0.022	1	FEZ2
UQCR11	0.0237821	0.345393	0.451	0.328	1	UQCR11
ZNHIT3	0.0238285	0.585776	0.128	0.06	1	ZNHIT3
WAS	0.0238285	0.488048	0.128	0.06	1	WAS
STAMBP	0.0239126	2.23738	0.076	0.027	1	STAMBP
UMPS	0.0239179	2.91035	0.039	0.005	1	UMPS
LARP1	0.0239934	0.751867	0.079	0.027	1	LARP1
MITD1	0.024025	0.735973	0.135	0.066	1	MITD1
DDX55	0.0240666	3.25758	0.039	0.005	1	DDX55
THADA	0.0240666	2.57917	0.039	0.005	1	THADA
STAU1	0.02413	0.72624	0.118	0.055	1	STAU1
PARP4	0.0241914	0.589884	0.112	0.049	1	PARP4
SLC39A10	0.0242113	1.03846	0.102	0.044	1	SLC39A10
SEC24B	0.0242161	2.87645	0.039	0.005	1	SEC24B
DLG1	0.0242161	2.74712	0.039	0.005	1	DLG1
TRIM33	0.0242467	1.19869	0.069	0.022	1	TRIM33
CCDC25	0.0242979	1.07747	0.125	0.06	1	CCDC25
FER	0.0242987	-1.05038	0.138	0.202	1	FER
SPCS2	0.0243083	0.439199	0.487	0.35	1	SPCS2
TPP2	0.0243565	1.443	0.069	0.022	1	TPP2
AKAP9	0.0243592	0.319629	0.312	0.197	1	AKAP9
MRPL14	0.0244679	0.651892	0.204	0.12	1	MRPL14
RNF141	0.0245175	2.79104	0.039	0.005	1	RNF141
PIM2	0.0246569	-1.55628	0.036	0.082	1	PIM2
DDOST	0.0246677	0.472259	0.22	0.126	1	DDOST
ELP6	0.0246694	2.91728	0.039	0.005	1	ELP6
PIK3R4	0.0246694	2.71681	0.039	0.005	1	PIK3R4
TNFRSF10B	0.0246694	2.2429	0.039	0.005	1	TNFRSF10B
ALDH9A1	0.0246885	1.06404	0.069	0.022	1	ALDH9A1
DNM1L	0.0247059	0.655848	0.112	0.049	1	DNM1L
BANF1	0.0248413	0.466161	0.345	0.235	1	BANF1
SIAH1	0.0249757	2.56802	0.039	0.005	1	SIAH1
KIAA1468	0.0249757	2.34014	0.039	0.005	1	KIAA1468
UBXN10	0.0249757	2.18447	0.039	0.005	1	UBXN10
WDR73	0.0249757	1.97179	0.039	0.005	1	WDR73
GMEB1	0.0250243	1.10225	0.069	0.022	1	GMEB1
ZFAS1	0.0250426	0.584008	0.586	0.481	1	ZFAS1
COMMD5	0.0251256	1.71251	0.059	0.016	1	COMMD5
PAQR3	0.0251301	1.8419	0.039	0.005	1	PAQR3
PRG2	0.0251301	1.77141	0.039	0.005	1	PRG2
GBF1	0.0251301	1.7173	0.039	0.005	1	GBF1
KNOP1	0.0251301	1.51748	0.039	0.005	1	KNOP1
RABEP2	0.0251301	1.34587	0.039	0.005	1	RABEP2
THUMPD1	0.0251419	0.314039	0.112	0.049	1	THUMPD1
UBR5	0.025144	1.05346	0.086	0.033	1	UBR5
ACAP1	0.025195	-1.60951	0.053	0.104	1	ACAP1
HPS1	0.0252487	2.10606	0.059	0.016	1	HPS1
ENDOV	0.0252487	1.65155	0.059	0.016	1	ENDOV
GPR141	0.0252487	1.55403	0.059	0.016	1	GPR141
ZFYVE21	0.0252504	1.21579	0.069	0.022	1	ZFYVE21
RGS17	0.0252504	0.836127	0.069	0.022	1	RGS17
ANKZF1	0.0252853	1.44717	0.039	0.005	1	ANKZF1
MTG2	0.0252853	1.37831	0.039	0.005	1	MTG2
BRCC3	0.0252853	1.2492	0.039	0.005	1	BRCC3
RABL3	0.0252853	0.633434	0.039	0.005	1	RABL3
SEMA3B	0.0254475	-5.42395	0	0.016	1	SEMA3B
SEPN1	0.0254475	-5.34135	0	0.016	1	SEPN1
C14orf80	0.0254475	-5.2846	0	0.016	1	C14orf80
ZUFSP	0.0254475	-5.25098	0	0.016	1	ZUFSP
ATP13A2	0.0254475	-5.24635	0	0.016	1	ATP13A2
ARMCX4	0.0254475	-5.21015	0	0.016	1	ARMCX4
CCBL2	0.0254475	-5.13197	0	0.016	1	CCBL2
PABPC1L	0.0254475	-5.11385	0	0.016	1	PABPC1L
HNRNPU-AS1	0.0254475	-5.10015	0	0.016	1	HNRNPU-AS1
MAN1B1-AS1	0.0254475	-5.08003	0	0.016	1	MAN1B1-AS1
LRIG1	0.0254475	-5.05067	0	0.016	1	LRIG1
FAT1	0.0254475	-5.04794	0	0.016	1	FAT1
RP11-390E23.6	0.0254475	-5.03493	0	0.016	1	RP11-390E23.6
RP11-89K11.1	0.0254475	-5.02579	0	0.016	1	RP11-89K11.1
RNMTL1	0.0254475	-5.00811	0	0.016	1	RNMTL1
C10orf12	0.0254475	-5.00653	0	0.016	1	C10orf12
PTPRF	0.0254475	-4.98536	0	0.016	1	PTPRF
MC1R	0.0254475	-4.98151	0	0.016	1	MC1R
CCDC24	0.0254475	-4.95361	0	0.016	1	CCDC24
RP11-468E2.4	0.0254475	-4.94864	0	0.016	1	RP11-468E2.4
KIAA1429	0.0254475	-4.91665	0	0.016	1	KIAA1429
EPS8L1	0.0254475	-4.90404	0	0.016	1	EPS8L1
FAM175A	0.0254475	-4.89182	0	0.016	1	FAM175A
POSTN	0.0254475	-4.89172	0	0.016	1	POSTN
CTB-152G17.6	0.0254475	-4.87025	0	0.016	1	CTB-152G17.6
F12	0.0254475	-4.85915	0	0.016	1	F12
CX3CL1	0.0254475	-4.8384	0	0.016	1	CX3CL1
RP11-1391J7.1	0.0254475	-4.82429	0	0.016	1	RP11-1391J7.1
SH3BP4	0.0254475	-4.82204	0	0.016	1	SH3BP4
RP11-1398P2.1	0.0254475	-4.81035	0	0.016	1	RP11-1398P2.1
PLVAP	0.0254475	-4.80781	0	0.016	1	PLVAP
CENPV	0.0254475	-4.79262	0	0.016	1	CENPV
KIAA0368	0.0254475	-4.76846	0	0.016	1	KIAA0368
BZRAP1-AS1	0.0254475	-4.75124	0	0.016	1	BZRAP1-AS1
FAM127B	0.0254475	-4.74942	0	0.016	1	FAM127B
[truncated: 7,776 more rows]

## Sheet: DEGs_Mast cells_HCvsTumor
	p_val	avg_log2FC	pct.1	pct.2	p_val_adj	gene
ATP5E	1.27728e-68	-12.1598	0	1	4.80179e-64	ATP5E
SELK	1.27728e-68	-11.7005	0	1	4.80179e-64	SELK
ATP5L	1.27728e-68	-11.0232	0	1	4.80179e-64	ATP5L
ATP5B	1.27728e-68	-10.7171	0	1	4.80179e-64	ATP5B
ATP5G2	1.27728e-68	-10.5764	0	1	4.80179e-64	ATP5G2
GLTSCR2	1.27728e-68	-10.5599	0	1	4.80179e-64	GLTSCR2
ATP5J	1.27728e-68	-10.4579	0	1	4.80179e-64	ATP5J
CD2	1.94945e-55	-10.1317	0.003	1	7.32878e-51	CD2
CD3D	4.38993e-55	-8.26595	0.003	1	1.65035e-50	CD3D
GPX1	9.9214e-52	-11.3555	0	0.75	3.72985e-47	GPX1
GNB2L1	9.9214e-52	-11.1628	0	0.75	3.72985e-47	GNB2L1
ATP5G3	9.9214e-52	-11.0869	0	0.75	3.72985e-47	ATP5G3
TCEB2	9.9214e-52	-10.903	0	0.75	3.72985e-47	TCEB2
AC090498.1	9.9214e-52	-10.188	0	0.75	3.72985e-47	AC090498.1
PERP	9.9214e-52	-9.73635	0	0.75	3.72985e-47	PERP
TRBC1	2.40042e-46	-8.20725	0.007	1	9.02412e-42	TRBC1
C14orf2	6.35565e-35	-10.9238	0	0.5	2.38934e-30	C14orf2
LINC00152	6.35565e-35	-10.6591	0	0.5	2.38934e-30	LINC00152
ATP5O	6.35565e-35	-10.3288	0	0.5	2.38934e-30	ATP5O
C10orf54	6.35565e-35	-9.8825	0	0.5	2.38934e-30	C10orf54
C19orf43	6.35565e-35	-9.8825	0	0.5	2.38934e-30	C19orf43
APOA1BP	6.35565e-35	-9.76405	0	0.5	2.38934e-30	APOA1BP
ATPIF1	6.35565e-35	-9.76405	0	0.5	2.38934e-30	ATPIF1
ATP5I	6.35565e-35	-9.58906	0	0.5	2.38934e-30	ATP5I
ATP5H	6.35565e-35	-9.51684	0	0.5	2.38934e-30	ATP5H
C18orf8	6.35565e-35	-9.51684	0	0.5	2.38934e-30	C18orf8
ASPM	6.35565e-35	-9.4425	0	0.5	2.38934e-30	ASPM
RP11-138A9.2	6.35565e-35	-9.4425	0	0.5	2.38934e-30	RP11-138A9.2
CTD-3252C9.4	6.35565e-35	-9.38185	0	0.5	2.38934e-30	CTD-3252C9.4
LINC00657	6.35565e-35	-9.38185	0	0.5	2.38934e-30	LINC00657
PRF1	6.35565e-35	-9.38185	0	0.5	2.38934e-30	PRF1
2025-09-15	6.35565e-35	-9.38185	0	0.5	2.38934e-30	2025-09-15
SEPW1	6.35565e-35	-9.38185	0	0.5	2.38934e-30	SEPW1
ATP5G1	6.35565e-35	-9.30001	0	0.5	2.38934e-30	ATP5G1
SHFM1	6.35565e-35	-9.30001	0	0.5	2.38934e-30	SHFM1
AC092580.4	6.35565e-35	-9.25974	0	0.5	2.38934e-30	AC092580.4
ATP5J2	6.35565e-35	-9.25974	0	0.5	2.38934e-30	ATP5J2
C16orf13	6.35565e-35	-9.25974	0	0.5	2.38934e-30	C16orf13
MGEA5	6.35565e-35	-9.25974	0	0.5	2.38934e-30	MGEA5
PSMD5-AS1	6.35565e-35	-9.25974	0	0.5	2.38934e-30	PSMD5-AS1
C11orf31	6.35565e-35	-8.99422	0	0.5	2.38934e-30	C11orf31
C1orf228	6.35565e-35	-8.99422	0	0.5	2.38934e-30	C1orf228
HN1	6.35565e-35	-8.99422	0	0.5	2.38934e-30	HN1
SH2D1A	6.35565e-35	-8.99422	0	0.5	2.38934e-30	SH2D1A
WHSC1L1	6.35565e-35	-8.99422	0	0.5	2.38934e-30	WHSC1L1
ATP5D	6.35565e-35	-8.88619	0	0.5	2.38934e-30	ATP5D
ATP5F1	6.35565e-35	-8.88619	0	0.5	2.38934e-30	ATP5F1
C9orf142	6.35565e-35	-8.88619	0	0.5	2.38934e-30	C9orf142
FYB	6.35565e-35	-8.88619	0	0.5	2.38934e-30	FYB
ICOS	6.35565e-35	-8.88619	0	0.5	2.38934e-30	ICOS
IGHG3	1.57104e-31	-6.97484	0.007	0.75	5.90616e-27	IGHG3
C12orf75	8.45103e-27	-7.34995	0.01	0.75	3.17708e-22	C12orf75
SPOCK2	9.24083e-24	-8.47932	0.003	0.5	3.474e-19	SPOCK2
TNFRSF1B	9.24083e-24	-8.16529	0.003	0.5	3.474e-19	TNFRSF1B
HNRNPA1L2	9.24083e-24	-7.64864	0.003	0.5	3.474e-19	HNRNPA1L2
RORA	1.29382e-23	-7.32946	0.003	0.5	4.86398e-19	RORA
RELL2	1.29382e-23	-7.03061	0.003	0.5	4.86398e-19	RELL2
CCL20	1.29382e-23	-6.98002	0.003	0.5	4.86398e-19	CCL20
CD96	1.29382e-23	-6.92294	0.003	0.5	4.86398e-19	CD96
TRBC2	1.29382e-23	-6.90568	0.003	0.5	4.86398e-19	TRBC2
BCL11B	1.80951e-23	-6.67444	0.003	0.5	6.80266e-19	BCL11B
FAS	1.80951e-23	-6.64948	0.003	0.5	6.80266e-19	FAS
IL2RB	1.80951e-23	-6.45734	0.003	0.5	6.80266e-19	IL2RB
TRAC	1.80951e-23	-6.45734	0.003	0.5	6.80266e-19	TRAC
ZC3H11A	1.80951e-23	-6.24488	0.003	0.5	6.80266e-19	ZC3H11A
CXCR4	3.4024e-21	-2.27718	0.03	1	1.2791e-16	CXCR4
IL32	3.28443e-20	-5.88119	0.016	0.75	1.23475e-15	IL32
SLC22A18	4.80901e-20	-5.41144	0.016	0.75	1.8079e-15	SLC22A18
GZMH	3.65255e-18	-9.46097	0	0.25	1.37314e-13	GZMH
PGP	3.65255e-18	-9.29814	0	0.25	1.37314e-13	PGP
TCEB1	3.65255e-18	-9.29814	0	0.25	1.37314e-13	TCEB1
TIGIT	3.65255e-18	-9.29814	0	0.25	1.37314e-13	TIGIT
VIMP	3.65255e-18	-9.29814	0	0.25	1.37314e-13	VIMP
RARRES2	3.65255e-18	-9.11881	0	0.25	1.37314e-13	RARRES2
AC003075.4	3.65255e-18	-8.83229	0	0.25	1.37314e-13	AC003075.4
ADAM19	3.65255e-18	-8.83229	0	0.25	1.37314e-13	ADAM19
BRE	3.65255e-18	-8.83229	0	0.25	1.37314e-13	BRE
C10orf11	3.65255e-18	-8.83229	0	0.25	1.37314e-13	C10orf11
C14orf142	3.65255e-18	-8.83229	0	0.25	1.37314e-13	C14orf142
C17orf89	3.65255e-18	-8.83229	0	0.25	1.37314e-13	C17orf89
C19orf60	3.65255e-18	-8.83229	0	0.25	1.37314e-13	C19orf60
C7orf55	3.65255e-18	-8.83229	0	0.25	1.37314e-13	C7orf55
CD27	3.65255e-18	-8.83229	0	0.25	1.37314e-13	CD27
COL3A1	3.65255e-18	-8.83229	0	0.25	1.37314e-13	COL3A1
CTLA4	3.65255e-18	-8.83229	0	0.25	1.37314e-13	CTLA4
CTSH	3.65255e-18	-8.83229	0	0.25	1.37314e-13	CTSH
LLNLR-245B6.1	3.65255e-18	-8.83229	0	0.25	1.37314e-13	LLNLR-245B6.1
MMP24-AS1	3.65255e-18	-8.83229	0	0.25	1.37314e-13	MMP24-AS1
MUC3A	3.65255e-18	-8.83229	0	0.25	1.37314e-13	MUC3A
NTRK2	3.65255e-18	-8.83229	0	0.25	1.37314e-13	NTRK2
RASSF6	3.65255e-18	-8.83229	0	0.25	1.37314e-13	RASSF6
RP11-119D9.1	3.65255e-18	-8.83229	0	0.25	1.37314e-13	RP11-119D9.1
RP11-152N13.5	3.65255e-18	-8.83229	0	0.25	1.37314e-13	RP11-152N13.5
RP11-347P5.1	3.65255e-18	-8.83229	0	0.25	1.37314e-13	RP11-347P5.1
RP11-354E11.2	3.65255e-18	-8.83229	0	0.25	1.37314e-13	RP11-354E11.2
RP11-448A19.1	3.65255e-18	-8.83229	0	0.25	1.37314e-13	RP11-448A19.1
RQCD1	3.65255e-18	-8.83229	0	0.25	1.37314e-13	RQCD1
SKIV2L2	3.65255e-18	-8.83229	0	0.25	1.37314e-13	SKIV2L2
SLC35G1	3.65255e-18	-8.83229	0	0.25	1.37314e-13	SLC35G1
SLX1B	3.65255e-18	-8.83229	0	0.25	1.37314e-13	SLX1B
TRAPPC2P1	3.65255e-18	-8.83229	0	0.25	1.37314e-13	TRAPPC2P1
XXbac-BPG299F13.17	3.65255e-18	-8.83229	0	0.25	1.37314e-13	XXbac-BPG299F13.17
C20orf24	3.65255e-18	-8.60871	0	0.25	1.37314e-13	C20orf24
CD6	3.65255e-18	-8.60871	0	0.25	1.37314e-13	CD6
FAM46A	3.65255e-18	-8.60871	0	0.25	1.37314e-13	FAM46A
RP11-291B21.2	3.65255e-18	-8.60871	0	0.25	1.37314e-13	RP11-291B21.2
SLAMF1	3.65255e-18	-8.60871	0	0.25	1.37314e-13	SLAMF1
SPP1	3.65255e-18	-8.60871	0	0.25	1.37314e-13	SPP1
VAV3-AS1	3.65255e-18	-8.60871	0	0.25	1.37314e-13	VAV3-AS1
ZNF683	3.65255e-18	-8.60871	0	0.25	1.37314e-13	ZNF683
AC004791.2	3.65255e-18	-8.46257	0	0.25	1.37314e-13	AC004791.2
AKR1C3	3.65255e-18	-8.46257	0	0.25	1.37314e-13	AKR1C3
AP001055.6	3.65255e-18	-8.46257	0	0.25	1.37314e-13	AP001055.6
C11orf73	3.65255e-18	-8.46257	0	0.25	1.37314e-13	C11orf73
C6orf222	3.65255e-18	-8.46257	0	0.25	1.37314e-13	C6orf222
CCDC109B	3.65255e-18	-8.46257	0	0.25	1.37314e-13	CCDC109B
CD28	3.65255e-18	-8.46257	0	0.25	1.37314e-13	CD28
CPA5	3.65255e-18	-8.46257	0	0.25	1.37314e-13	CPA5
CTB-102L5.4	3.65255e-18	-8.46257	0	0.25	1.37314e-13	CTB-102L5.4
DFNB31	3.65255e-18	-8.46257	0	0.25	1.37314e-13	DFNB31
FAM21C	3.65255e-18	-8.46257	0	0.25	1.37314e-13	FAM21C
FAM46C	3.65255e-18	-8.46257	0	0.25	1.37314e-13	FAM46C
FAM65A	3.65255e-18	-8.46257	0	0.25	1.37314e-13	FAM65A
FO538757.2	3.65255e-18	-8.46257	0	0.25	1.37314e-13	FO538757.2
GGT7	3.65255e-18	-8.46257	0	0.25	1.37314e-13	GGT7
GMDS-AS1	3.65255e-18	-8.46257	0	0.25	1.37314e-13	GMDS-AS1
IGFBP7	3.65255e-18	-8.46257	0	0.25	1.37314e-13	IGFBP7
ILF3-AS1	3.65255e-18	-8.46257	0	0.25	1.37314e-13	ILF3-AS1
LINC00998	3.65255e-18	-8.46257	0	0.25	1.37314e-13	LINC00998
MDFI	3.65255e-18	-8.46257	0	0.25	1.37314e-13	MDFI
METTL10	3.65255e-18	-8.46257	0	0.25	1.37314e-13	METTL10
PI3	3.65255e-18	-8.46257	0	0.25	1.37314e-13	PI3
PP7080	3.65255e-18	-8.46257	0	0.25	1.37314e-13	PP7080
PPP2R4	3.65255e-18	-8.46257	0	0.25	1.37314e-13	PPP2R4
PRKRIR	3.65255e-18	-8.46257	0	0.25	1.37314e-13	PRKRIR
RGPD6	3.65255e-18	-8.46257	0	0.25	1.37314e-13	RGPD6
RP11-1000B6.3	3.65255e-18	-8.46257	0	0.25	1.37314e-13	RP11-1000B6.3
RP11-206L10.9	3.65255e-18	-8.46257	0	0.25	1.37314e-13	RP11-206L10.9
RP11-345P4.9	3.65255e-18	-8.46257	0	0.25	1.37314e-13	RP11-345P4.9
RP11-405M12.4	3.65255e-18	-8.46257	0	0.25	1.37314e-13	RP11-405M12.4
RP11-46H11.3	3.65255e-18	-8.46257	0	0.25	1.37314e-13	RP11-46H11.3
RP11-849H4.2	3.65255e-18	-8.46257	0	0.25	1.37314e-13	RP11-849H4.2
SELO	3.65255e-18	-8.46257	0	0.25	1.37314e-13	SELO
SELT	3.65255e-18	-8.46257	0	0.25	1.37314e-13	SELT
SLC12A9	3.65255e-18	-8.46257	0	0.25	1.37314e-13	SLC12A9
TBC1D12	3.65255e-18	-8.46257	0	0.25	1.37314e-13	TBC1D12
TGM2	3.65255e-18	-8.46257	0	0.25	1.37314e-13	TGM2
TNFRSF25	3.65255e-18	-8.46257	0	0.25	1.37314e-13	TNFRSF25
TOX2	3.65255e-18	-8.46257	0	0.25	1.37314e-13	TOX2
TRIT1	3.65255e-18	-8.46257	0	0.25	1.37314e-13	TRIT1
TTC30B	3.65255e-18	-8.46257	0	0.25	1.37314e-13	TTC30B
ZNF786	3.65255e-18	-8.46257	0	0.25	1.37314e-13	ZNF786
ACVR1C	3.65255e-18	-8.30367	0	0.25	1.37314e-13	ACVR1C
ADA	3.65255e-18	-8.30367	0	0.25	1.37314e-13	ADA
ADCK3	3.65255e-18	-8.30367	0	0.25	1.37314e-13	ADCK3
ADRBK1	3.65255e-18	-8.30367	0	0.25	1.37314e-13	ADRBK1
ARHGAP39	3.65255e-18	-8.30367	0	0.25	1.37314e-13	ARHGAP39
BRIP1	3.65255e-18	-8.30367	0	0.25	1.37314e-13	BRIP1
C14orf1	3.65255e-18	-8.30367	0	0.25	1.37314e-13	C14orf1
C6orf25	3.65255e-18	-8.30367	0	0.25	1.37314e-13	C6orf25
CCDC136	3.65255e-18	-8.30367	0	0.25	1.37314e-13	CCDC136
CDC37L1-AS1	3.65255e-18	-8.30367	0	0.25	1.37314e-13	CDC37L1-AS1
CDH1	3.65255e-18	-8.30367	0	0.25	1.37314e-13	CDH1
CDH23	3.65255e-18	-8.30367	0	0.25	1.37314e-13	CDH23
CDKL5	3.65255e-18	-8.30367	0	0.25	1.37314e-13	CDKL5
CDKN2A	3.65255e-18	-8.30367	0	0.25	1.37314e-13	CDKN2A
CENPM	3.65255e-18	-8.30367	0	0.25	1.37314e-13	CENPM
CKAP2L	3.65255e-18	-8.30367	0	0.25	1.37314e-13	CKAP2L
CTA-29F11.1	3.65255e-18	-8.30367	0	0.25	1.37314e-13	CTA-29F11.1
CTC-479C5.12	3.65255e-18	-8.30367	0	0.25	1.37314e-13	CTC-479C5.12
CTHRC1	3.65255e-18	-8.30367	0	0.25	1.37314e-13	CTHRC1
CXCL1	3.65255e-18	-8.30367	0	0.25	1.37314e-13	CXCL1
DKFZp779M0652	3.65255e-18	-8.30367	0	0.25	1.37314e-13	DKFZp779M0652
FAM179A	3.65255e-18	-8.30367	0	0.25	1.37314e-13	FAM179A
FOXA3	3.65255e-18	-8.30367	0	0.25	1.37314e-13	FOXA3
HOXB7	3.65255e-18	-8.30367	0	0.25	1.37314e-13	HOXB7
HS3ST3B1	3.65255e-18	-8.30367	0	0.25	1.37314e-13	HS3ST3B1
IQGAP3	3.65255e-18	-8.30367	0	0.25	1.37314e-13	IQGAP3
KIAA0907	3.65255e-18	-8.30367	0	0.25	1.37314e-13	KIAA0907
KLK12	3.65255e-18	-8.30367	0	0.25	1.37314e-13	KLK12
LAIR2	3.65255e-18	-8.30367	0	0.25	1.37314e-13	LAIR2
LGMN	3.65255e-18	-8.30367	0	0.25	1.37314e-13	LGMN
LINC00493	3.65255e-18	-8.30367	0	0.25	1.37314e-13	LINC00493
MB21D2	3.65255e-18	-8.30367	0	0.25	1.37314e-13	MB21D2
NGFRAP1	3.65255e-18	-8.30367	0	0.25	1.37314e-13	NGFRAP1
NUSAP1	3.65255e-18	-8.30367	0	0.25	1.37314e-13	NUSAP1
PCSK1N	3.65255e-18	-8.30367	0	0.25	1.37314e-13	PCSK1N
PSTPIP1	3.65255e-18	-8.30367	0	0.25	1.37314e-13	PSTPIP1
RASD1	3.65255e-18	-8.30367	0	0.25	1.37314e-13	RASD1
REG4	3.65255e-18	-8.30367	0	0.25	1.37314e-13	REG4
RP11-160E2.6	3.65255e-18	-8.30367	0	0.25	1.37314e-13	RP11-160E2.6
RP11-386I14.4	3.65255e-18	-8.30367	0	0.25	1.37314e-13	RP11-386I14.4
RP11-458F8.4	3.65255e-18	-8.30367	0	0.25	1.37314e-13	RP11-458F8.4
RP11-734K2.4	3.65255e-18	-8.30367	0	0.25	1.37314e-13	RP11-734K2.4
SCO2	3.65255e-18	-8.30367	0	0.25	1.37314e-13	SCO2
SEMA3B	3.65255e-18	-8.30367	0	0.25	1.37314e-13	SEMA3B
SEPN1	3.65255e-18	-8.30367	0	0.25	1.37314e-13	SEPN1
TFF2	3.65255e-18	-8.30367	0	0.25	1.37314e-13	TFF2
TMEM62	3.65255e-18	-8.30367	0	0.25	1.37314e-13	TMEM62
UTP20	3.65255e-18	-8.30367	0	0.25	1.37314e-13	UTP20
YAP1	3.65255e-18	-8.30367	0	0.25	1.37314e-13	YAP1
ZNF354C	3.65255e-18	-8.30367	0	0.25	1.37314e-13	ZNF354C
AC007228.9	3.65255e-18	-7.86534	0	0.25	1.37314e-13	AC007228.9
ADRBK2	3.65255e-18	-7.86534	0	0.25	1.37314e-13	ADRBK2
AL133245.2	3.65255e-18	-7.86534	0	0.25	1.37314e-13	AL133245.2
AMT	3.65255e-18	-7.86534	0	0.25	1.37314e-13	AMT
ATP5A1	3.65255e-18	-7.86534	0	0.25	1.37314e-13	ATP5A1
ATP5C1	3.65255e-18	-7.86534	0	0.25	1.37314e-13	ATP5C1
C14orf166	3.65255e-18	-7.86534	0	0.25	1.37314e-13	C14orf166
C16orf62	3.65255e-18	-7.86534	0	0.25	1.37314e-13	C16orf62
C20orf196	3.65255e-18	-7.86534	0	0.25	1.37314e-13	C20orf196
CAMK4	3.65255e-18	-7.86534	0	0.25	1.37314e-13	CAMK4
CD3G	3.65255e-18	-7.86534	0	0.25	1.37314e-13	CD3G
CNNM4	3.65255e-18	-7.86534	0	0.25	1.37314e-13	CNNM4
COL9A1	3.65255e-18	-7.86534	0	0.25	1.37314e-13	COL9A1
CTC-524C5.2	3.65255e-18	-7.86534	0	0.25	1.37314e-13	CTC-524C5.2
CTD-2576D5.4	3.65255e-18	-7.86534	0	0.25	1.37314e-13	CTD-2576D5.4
CYBB	3.65255e-18	-7.86534	0	0.25	1.37314e-13	CYBB
CYP2S1	3.65255e-18	-7.86534	0	0.25	1.37314e-13	CYP2S1
FAM134B	3.65255e-18	-7.86534	0	0.25	1.37314e-13	FAM134B
FAM63B	3.65255e-18	-7.86534	0	0.25	1.37314e-13	FAM63B
GPC6	3.65255e-18	-7.86534	0	0.25	1.37314e-13	GPC6
IFNG	3.65255e-18	-7.86534	0	0.25	1.37314e-13	IFNG
KIAA1919	3.65255e-18	-7.86534	0	0.25	1.37314e-13	KIAA1919
KRT17	3.65255e-18	-7.86534	0	0.25	1.37314e-13	KRT17
LINC01420	3.65255e-18	-7.86534	0	0.25	1.37314e-13	LINC01420
LRRC61	3.65255e-18	-7.86534	0	0.25	1.37314e-13	LRRC61
MAN1B1-AS1	3.65255e-18	-7.86534	0	0.25	1.37314e-13	MAN1B1-AS1
MCOLN2	3.65255e-18	-7.86534	0	0.25	1.37314e-13	MCOLN2
MESDC2	3.65255e-18	-7.86534	0	0.25	1.37314e-13	MESDC2
NICN1	3.65255e-18	-7.86534	0	0.25	1.37314e-13	NICN1
NR2E3	3.65255e-18	-7.86534	0	0.25	1.37314e-13	NR2E3
PCNX	3.65255e-18	-7.86534	0	0.25	1.37314e-13	PCNX
PRRG4	3.65255e-18	-7.86534	0	0.25	1.37314e-13	PRRG4
RP1-244F24.1	3.65255e-18	-7.86534	0	0.25	1.37314e-13	RP1-244F24.1
RP11-127B20.3	3.65255e-18	-7.86534	0	0.25	1.37314e-13	RP11-127B20.3
RP11-181C3.1	3.65255e-18	-7.86534	0	0.25	1.37314e-13	RP11-181C3.1
RP11-212I21.2	3.65255e-18	-7.86534	0	0.25	1.37314e-13	RP11-212I21.2
RP11-277P12.20	3.65255e-18	-7.86534	0	0.25	1.37314e-13	RP11-277P12.20
RP11-426C22.5	3.65255e-18	-7.86534	0	0.25	1.37314e-13	RP11-426C22.5
RP11-65L3.4	3.65255e-18	-7.86534	0	0.25	1.37314e-13	RP11-65L3.4
RP11-66N24.3	3.65255e-18	-7.86534	0	0.25	1.37314e-13	RP11-66N24.3
RP5-1171I10.5	3.65255e-18	-7.86534	0	0.25	1.37314e-13	RP5-1171I10.5
TGFBI	3.65255e-18	-7.86534	0	0.25	1.37314e-13	TGFBI
THEMIS	3.65255e-18	-7.86534	0	0.25	1.37314e-13	THEMIS
USMG5	3.65255e-18	-7.86534	0	0.25	1.37314e-13	USMG5
UTP11L	3.65255e-18	-7.86534	0	0.25	1.37314e-13	UTP11L
VWA1	3.65255e-18	-7.86534	0	0.25	1.37314e-13	VWA1
LTB	3.67481e-18	-7.04895	0.007	0.5	1.38151e-13	LTB
ISG20	4.40794e-18	-5.44858	0.02	0.75	1.65712e-13	ISG20
SLC2A4RG	4.73368e-18	-6.65896	0.007	0.5	1.77958e-13	SLC2A4RG
PARP8	4.73368e-18	-6.44083	0.007	0.5	1.77958e-13	PARP8
SYTL1	6.09266e-18	-6.2128	0.007	0.5	2.29047e-13	SYTL1
CD247	6.09266e-18	-6.16728	0.007	0.5	2.29047e-13	CD247
KLRB1	7.83535e-18	-5.19913	0.007	0.5	2.94562e-13	KLRB1
DNPH1	1.9159e-16	-5.5427	0.023	0.75	7.20262e-12	DNPH1
IL7R	1.05686e-14	-6.56151	0.01	0.5	3.97315e-10	IL7R
AGAP3	1.29412e-14	-6.22082	0.01	0.5	4.86511e-10	AGAP3
TTYH3	1.5487e-12	-6.74699	0.013	0.5	5.8222e-08	TTYH3
ATG2A	1.83539e-12	-5.82413	0.013	0.5	6.89998e-08	ATG2A
BCAT1	2.17397e-12	-5.88723	0.013	0.5	8.17281e-08	BCAT1
CD7	2.17397e-12	-5.023	0.013	0.5	8.17281e-08	CD7
SLC39A8	2.57358e-12	-5.60778	0.013	0.5	9.67513e-08	SLC39A8
TSEN15	3.04499e-12	-5.27993	0.013	0.5	1.14473e-07	TSEN15
RASSF3	3.60078e-12	-4.82173	0.013	0.5	1.35368e-07	RASSF3
PTPMT1	6.97115e-12	-4.64799	0.036	0.75	2.62074e-07	PTPMT1
RNASET2	5.97327e-11	-4.06646	0.079	1	2.24559e-06	RNASET2
SH2D2A	6.38569e-11	-6.27209	0.016	0.5	2.40064e-06	SH2D2A
RHBDF2	9.88191e-11	-5.59034	0.016	0.5	3.71501e-06	RHBDF2
MZF1	9.88191e-11	-5.23069	0.016	0.5	3.71501e-06	MZF1
VOPP1	1.14194e-10	-5.18027	0.016	0.5	4.29302e-06	VOPP1
DCAKD	1.319e-10	-4.64298	0.016	0.5	4.95865e-06	DCAKD
C19orf33	1.319e-10	-4.50996	0.016	0.5	4.95865e-06	C19orf33
GBP2	1.34666e-10	-4.40438	0.043	0.75	5.06262e-06	GBP2
LDLRAD4	1.63284e-10	-4.74623	0.043	0.75	6.13849e-06	LDLRAD4
ADAM8	2.63362e-10	-3.89463	0.043	0.75	9.90082e-06	ADAM8
EBI3	1.10674e-09	-8.88691	0.003	0.25	4.16066e-05	EBI3
CCR6	1.10674e-09	-8.35175	0.003	0.25	4.16066e-05	CCR6
IFITM1	1.10674e-09	-8.0134	0.003	0.25	4.16066e-05	IFITM1
TMIGD2	1.10674e-09	-7.54756	0.003	0.25	4.16066e-05	TMIGD2
WDR90	1.10674e-09	-7.54756	0.003	0.25	4.16066e-05	WDR90
TNFRSF8	1.10674e-09	-7.51866	0.003	0.25	4.16066e-05	TNFRSF8
FBLN2	1.10674e-09	-7.49662	0.003	0.25	4.16066e-05	FBLN2
LTB4R	1.10674e-09	-7.46476	0.003	0.25	4.16066e-05	LTB4R
PLOD1	1.10674e-09	-7.3501	0.003	0.25	4.16066e-05	PLOD1
GNGT2	1.10674e-09	-7.23049	0.003	0.25	4.16066e-05	GNGT2
LAYN	1.10674e-09	-7.17784	0.003	0.25	4.16066e-05	LAYN
RGL4	1.10674e-09	-7.17784	0.003	0.25	4.16066e-05	RGL4
GYS1	1.10674e-09	-7.08554	0.003	0.25	4.16066e-05	GYS1
GLG1	1.10674e-09	-7.06477	0.003	0.25	4.16066e-05	GLG1
KLF8	1.10674e-09	-7.01893	0.003	0.25	4.16066e-05	KLF8
MYO1E	1.10674e-09	-7.01893	0.003	0.25	4.16066e-05	MYO1E
USP49	1.10674e-09	-7.00397	0.003	0.25	4.16066e-05	USP49
ZNF282	1.10674e-09	-6.99939	0.003	0.25	4.16066e-05	ZNF282
RNF185	1.10674e-09	-6.96151	0.003	0.25	4.16066e-05	RNF185
LSM14B	1.10674e-09	-6.93095	0.003	0.25	4.16066e-05	LSM14B
AC016831.7	1.10674e-09	-6.87894	0.003	0.25	4.16066e-05	AC016831.7
NLN	1.10674e-09	-6.86519	0.003	0.25	4.16066e-05	NLN
RAB24	1.10674e-09	-6.84048	0.003	0.25	4.16066e-05	RAB24
KIFC3	1.10674e-09	-6.83513	0.003	0.25	4.16066e-05	KIFC3
URB1-AS1	1.10674e-09	-6.82909	0.003	0.25	4.16066e-05	URB1-AS1
COG8	1.10674e-09	-6.82809	0.003	0.25	4.16066e-05	COG8
SUSD3	1.10674e-09	-6.81665	0.003	0.25	4.16066e-05	SUSD3
ZNF180	1.10674e-09	-6.78986	0.003	0.25	4.16066e-05	ZNF180
MEGF8	1.10674e-09	-6.7516	0.003	0.25	4.16066e-05	MEGF8
GZMB	1.10674e-09	-6.74744	0.003	0.25	4.16066e-05	GZMB
ZDHHC7	1.10674e-09	-6.74245	0.003	0.25	4.16066e-05	ZDHHC7
CERCAM	1.10674e-09	-6.7243	0.003	0.25	4.16066e-05	CERCAM
CLEC2D	1.10674e-09	-6.65782	0.003	0.25	4.16066e-05	CLEC2D
ALG10B	1.10674e-09	-6.62645	0.003	0.25	4.16066e-05	ALG10B
PGAP1	1.10674e-09	-6.60773	0.003	0.25	4.16066e-05	PGAP1
DHX57	1.10674e-09	-6.58355	0.003	0.25	4.16066e-05	DHX57
GZMK	1.10674e-09	-6.58061	0.003	0.25	4.16066e-05	GZMK
SLC38A1	1.10674e-09	-6.58061	0.003	0.25	4.16066e-05	SLC38A1
KBTBD6	1.10674e-09	-6.56454	0.003	0.25	4.16066e-05	KBTBD6
CRYBB2	1.10674e-09	-6.54744	0.003	0.25	4.16066e-05	CRYBB2
AMN1	1.10674e-09	-6.53674	0.003	0.25	4.16066e-05	AMN1
ZNF449	1.10674e-09	-6.52968	0.003	0.25	4.16066e-05	ZNF449
ZNF117	1.10674e-09	-6.51436	0.003	0.25	4.16066e-05	ZNF117
CD8A	1.10674e-09	-6.49782	0.003	0.25	4.16066e-05	CD8A
ZNF726	1.10674e-09	-6.44835	0.003	0.25	4.16066e-05	ZNF726
AC133644.2	1.10674e-09	-6.36395	0.003	0.25	4.16066e-05	AC133644.2
HLA-DQB1	1.10674e-09	-6.31328	0.003	0.25	4.16066e-05	HLA-DQB1
TC2N	1.10674e-09	-6.25825	0.003	0.25	4.16066e-05	TC2N
NFATC2	1.35388e-09	-5.35737	0.02	0.5	5.08977e-05	NFATC2
IFI6	1.35388e-09	-5.29889	0.02	0.5	5.08977e-05	IFI6
ZNF276	1.35388e-09	-4.93501	0.02	0.5	5.08977e-05	ZNF276
CUBN	1.42543e-09	-6.23902	0.003	0.25	5.35875e-05	CUBN
PLEKHB1	1.42543e-09	-6.16615	0.003	0.25	5.35875e-05	PLEKHB1
KLRD1	1.42543e-09	-6.15234	0.003	0.25	5.35875e-05	KLRD1
RBL1	1.42543e-09	-6.07866	0.003	0.25	5.35875e-05	RBL1
RTP4	1.42543e-09	-6.06492	0.003	0.25	5.35875e-05	RTP4
BIN1	1.42543e-09	-6.0541	0.003	0.25	5.35875e-05	BIN1
B3GNT7	1.42543e-09	-6.03951	0.003	0.25	5.35875e-05	B3GNT7
IL2RA	1.42543e-09	-6.02196	0.003	0.25	5.35875e-05	IL2RA
SPHK1	1.42543e-09	-5.99126	0.003	0.25	5.35875e-05	SPHK1
S100A14	1.42543e-09	-5.98772	0.003	0.25	5.35875e-05	S100A14
HIVEP3	1.42543e-09	-5.9413	0.003	0.25	5.35875e-05	HIVEP3
AGL	1.42543e-09	-5.86358	0.003	0.25	5.35875e-05	AGL
BCAN	1.42543e-09	-5.79457	0.003	0.25	5.35875e-05	BCAN
TNFSF9	1.42543e-09	-5.71248	0.003	0.25	5.35875e-05	TNFSF9
NBPF20	1.42543e-09	-5.65516	0.003	0.25	5.35875e-05	NBPF20
DMD	1.42543e-09	-5.55157	0.003	0.25	5.35875e-05	DMD
ATF7IP2	1.42543e-09	-5.49138	0.003	0.25	5.35875e-05	ATF7IP2
RFX3	1.42543e-09	-5.48832	0.003	0.25	5.35875e-05	RFX3
MMD	1.42543e-09	-5.42526	0.003	0.25	5.35875e-05	MMD
OSBPL10	1.42543e-09	-5.41421	0.003	0.25	5.35875e-05	OSBPL10
NADK2	1.42543e-09	-5.39404	0.003	0.25	5.35875e-05	NADK2
OPHN1	1.42543e-09	-5.31467	0.003	0.25	5.35875e-05	OPHN1
KLF11	1.42543e-09	-5.29518	0.003	0.25	5.35875e-05	KLF11
MAP3K10	1.42543e-09	-4.9967	0.003	0.25	5.35875e-05	MAP3K10
DCN	1.42543e-09	-4.7035	0.003	0.25	5.35875e-05	DCN
ZNF689	1.42543e-09	-4.64784	0.003	0.25	5.35875e-05	ZNF689
SLC51A	1.42543e-09	-4.63582	0.003	0.25	5.35875e-05	SLC51A
HOPX	1.42543e-09	-4.59958	0.003	0.25	5.35875e-05	HOPX
TECPR1	1.42543e-09	-4.45222	0.003	0.25	5.35875e-05	TECPR1
LINC00526	1.42543e-09	-4.32454	0.003	0.25	5.35875e-05	LINC00526
ENTPD7	1.42543e-09	-4.25378	0.003	0.25	5.35875e-05	ENTPD7
TM4SF1	1.42543e-09	-4.1975	0.003	0.25	5.35875e-05	TM4SF1
DOHH	1.53772e-09	-5.24794	0.02	0.5	5.78091e-05	DOHH
GLIPR1	1.74581e-09	-4.8698	0.02	0.5	6.56319e-05	GLIPR1
AQP3	1.74581e-09	-4.77273	0.02	0.5	6.56319e-05	AQP3
AMFR	1.74581e-09	-4.74038	0.02	0.5	6.56319e-05	AMFR
KDELR2	1.90942e-09	-3.67182	0.095	1	7.17828e-05	KDELR2
NKIRAS2	1.98124e-09	-4.96168	0.02	0.5	7.44828e-05	NKIRAS2
LUM	2.2475e-09	-3.62538	0.02	0.5	8.44925e-05	LUM
CASD1	2.5485e-09	-3.91293	0.02	0.5	9.58082e-05	CASD1
NOSIP	4.88963e-09	-3.5234	0.102	1	0.000183821	NOSIP
RABGAP1L	9.30242e-09	-5.36551	0.023	0.5	0.000349715	RABGAP1L
ITGA2B	1.04283e-08	-5.75167	0.023	0.5	0.000392041	ITGA2B
PELI1	1.46593e-08	-4.70398	0.023	0.5	0.000551102	PELI1
TMEM234	1.64095e-08	-5.06269	0.023	0.5	0.0006169	TMEM234
LLGL2	1.64095e-08	-4.46874	0.023	0.5	0.0006169	LLGL2
FDX1	1.73595e-08	-3.88754	0.056	0.75	0.000652612	FDX1
EIF2B4	2.29664e-08	-4.13126	0.023	0.5	0.000863399	EIF2B4
RC3H2	2.29664e-08	-4.03416	0.023	0.5	0.000863399	RC3H2
UHRF2	2.56709e-08	-4.01281	0.023	0.5	0.000965072	UHRF2
SIAH2	2.56709e-08	-3.77845	0.023	0.5	0.000965072	SIAH2
HLA-DRB5	6.59032e-08	-4.71905	0.026	0.5	0.00247756	HLA-DRB5
2025-09-06	6.96718e-08	-3.77932	0.062	0.75	0.00261924	2025-09-06
TFF3	7.16937e-08	-3.43146	0.059	0.75	0.00269525	TFF3
KDM6A	8.95326e-08	-4.65524	0.026	0.5	0.00336589	KDM6A
FABP5	9.54697e-08	-3.03625	0.059	0.75	0.00358909	FABP5
SIDT2	1.34096e-07	-4.11583	0.026	0.5	0.00504119	SIDT2
CISD1	1.48223e-07	-3.97204	0.026	0.5	0.0055723	CISD1
SLA	2.72572e-07	-5.64608	0.03	0.5	0.0102471	SLA
TTYH2	3.60424e-07	-5.19357	0.03	0.5	0.0135498	TTYH2
ARL5A	4.33562e-07	-4.44534	0.03	0.5	0.0162993	ARL5A
TNRC18	4.33562e-07	-4.20765	0.03	0.5	0.0162993	TNRC18
RFK	5.20919e-07	-3.92675	0.03	0.5	0.0195834	RFK
CEP350	8.04304e-07	-3.47589	0.072	0.75	0.030237	CEP350
CLDN3	8.08301e-07	-7.95095	0.007	0.25	0.0303873	CLDN3
MPZL1	8.08301e-07	-6.79177	0.007	0.25	0.0303873	MPZL1
DGAT1	8.08301e-07	-6.79058	0.007	0.25	0.0303873	DGAT1
HLA-DQA1	8.08301e-07	-6.60857	0.007	0.25	0.0303873	HLA-DQA1
EHBP1L1	8.08301e-07	-6.51793	0.007	0.25	0.0303873	EHBP1L1
LCK	8.08301e-07	-6.48414	0.007	0.25	0.0303873	LCK
CARD11	8.08301e-07	-6.34031	0.007	0.25	0.0303873	CARD11
GMDS	8.08301e-07	-6.21437	0.007	0.25	0.0303873	GMDS
CDC42BPB	8.08301e-07	-6.19737	0.007	0.25	0.0303873	CDC42BPB
CD3E	8.08301e-07	-6.06744	0.007	0.25	0.0303873	CD3E
LRRC27	8.08301e-07	-5.97609	0.007	0.25	0.0303873	LRRC27
ZNF606	8.08301e-07	-5.93492	0.007	0.25	0.0303873	ZNF606
APBB3	8.08301e-07	-5.93153	0.007	0.25	0.0303873	APBB3
DCP1B	8.08301e-07	-5.92924	0.007	0.25	0.0303873	DCP1B
ANO7	8.08301e-07	-5.77987	0.007	0.25	0.0303873	ANO7
MXRA7	8.08301e-07	-5.75502	0.007	0.25	0.0303873	MXRA7
KLF12	8.08301e-07	-5.68988	0.007	0.25	0.0303873	KLF12
P2RY11	8.08301e-07	-5.63737	0.007	0.25	0.0303873	P2RY11
ZNF468	8.08301e-07	-5.6189	0.007	0.25	0.0303873	ZNF468
TNFRSF4	8.42663e-07	-4.02802	0.079	0.75	0.0316791	TNFRSF4
SLC29A1	9.57727e-07	-5.85517	0.007	0.25	0.0360048	SLC29A1
BAG3	9.57727e-07	-5.81718	0.007	0.25	0.0360048	BAG3
NPIPB11	9.57727e-07	-5.78717	0.007	0.25	0.0360048	NPIPB11
NPIPA1	9.57727e-07	-5.5504	0.007	0.25	0.0360048	NPIPA1
CD320	9.57727e-07	-5.41007	0.007	0.25	0.0360048	CD320
HIPK1-AS1	9.57727e-07	-5.36322	0.007	0.25	0.0360048	HIPK1-AS1
ALG1	9.57727e-07	-5.29668	0.007	0.25	0.0360048	ALG1
CCL3	9.57727e-07	-5.27318	0.007	0.25	0.0360048	CCL3
IER5L	9.57727e-07	-5.19191	0.007	0.25	0.0360048	IER5L
LRRC37A	9.57727e-07	-5.18635	0.007	0.25	0.0360048	LRRC37A
ODF3B	9.57727e-07	-5.16215	0.007	0.25	0.0360048	ODF3B
SYNE2	9.57727e-07	-5.1616	0.007	0.25	0.0360048	SYNE2
DOCK9	9.57727e-07	-5.11865	0.007	0.25	0.0360048	DOCK9
GTF2H2C	9.57727e-07	-5.11719	0.007	0.25	0.0360048	GTF2H2C
ARAP2	9.57727e-07	-4.95765	0.007	0.25	0.0360048	ARAP2
GSTM4	9.57727e-07	-4.82237	0.007	0.25	0.0360048	GSTM4
ADAM28	9.57727e-07	-4.69329	0.007	0.25	0.0360048	ADAM28
RGP1	9.57727e-07	-4.55173	0.007	0.25	0.0360048	RGP1
ZBTB7B	9.57727e-07	-4.53305	0.007	0.25	0.0360048	ZBTB7B
IL10RA	9.57727e-07	-4.02033	0.007	0.25	0.0360048	IL10RA
FAM129A	9.57727e-07	-3.89113	0.007	0.25	0.0360048	FAM129A
GZMA	9.57727e-07	-2.48086	0.007	0.25	0.0360048	GZMA
ARNTL	1.13357e-06	-4.69358	0.007	0.25	0.0426153	ARNTL
C1QB	1.13357e-06	-4.55626	0.007	0.25	0.0426153	C1QB
LINC01588	1.13357e-06	-4.15335	0.007	0.25	0.0426153	LINC01588
LY96	1.13357e-06	-4.12468	0.007	0.25	0.0426153	LY96
WNT2B	1.13357e-06	-3.9055	0.007	0.25	0.0426153	WNT2B
EXT1	1.13357e-06	-3.46905	0.007	0.25	0.0426153	EXT1
MIS12	1.15463e-06	-4.44179	0.033	0.5	0.0434072	MIS12
FLNA	1.16465e-06	-3.61826	0.082	0.75	0.043784	FLNA
MTHFD2	1.23321e-06	-4.24141	0.082	0.75	0.0463613	MTHFD2
HES4	1.25715e-06	-4.4128	0.033	0.5	0.0472612	HES4
ITGB2	1.25715e-06	-4.37006	0.033	0.5	0.0472612	ITGB2
DUSP4	1.25754e-06	-5.07143	0.086	0.75	0.0472761	DUSP4
CEBPB	1.48907e-06	-3.8783	0.033	0.5	0.0559801	CEBPB
SEMA7A	1.76184e-06	-3.95053	0.033	0.5	0.0662347	SEMA7A
TYMP	2.42617e-06	-3.60995	0.082	0.75	0.0912094	TYMP
2025-09-01	2.8663e-06	-4.65485	0.036	0.5	0.107756	2025-09-01
CMTM7	3.10199e-06	-4.15745	0.036	0.5	0.116616	CMTM7
WIPI2	3.35614e-06	-4.27412	0.036	0.5	0.126171	WIPI2
GPR137B	3.35614e-06	-4.18738	0.036	0.5	0.126171	GPR137B
PFKL	3.5709e-06	-3.19593	0.082	0.75	0.134244	PFKL
C7orf50	3.5709e-06	-2.98736	0.082	0.75	0.134244	C7orf50
TBC1D10C	3.63019e-06	-4.29838	0.036	0.5	0.136473	TBC1D10C
SEC23B	3.92563e-06	-4.06095	0.036	0.5	0.14758	SEC23B
TBC1D14	4.24404e-06	-3.55948	0.036	0.5	0.15955	TBC1D14
MKNK1	4.58711e-06	-4.0888	0.036	0.5	0.172448	MKNK1
ADCY7	4.58711e-06	-3.08956	0.036	0.5	0.172448	ADCY7
IL2RG	4.69087e-06	-3.77225	0.095	0.75	0.176349	IL2RG
RGCC	4.95665e-06	-3.53272	0.036	0.5	0.18634	RGCC
LASP1	5.205e-06	-2.93224	0.086	0.75	0.195677	LASP1
ZC3H7A	6.26154e-06	-4.29165	0.039	0.5	0.235396	ZC3H7A
KBTBD3	7.25578e-06	-4.25291	0.039	0.5	0.272774	KBTBD3
COL9A2	8.20308e-06	-3.07632	0.089	0.75	0.308386	COL9A2
EXD3	9.71544e-06	-3.96624	0.039	0.5	0.365242	EXD3
VCPKMT	9.71544e-06	-3.74501	0.039	0.5	0.365242	VCPKMT
ARID5B	1.04448e-05	-3.76432	0.039	0.5	0.392663	ARID5B
ATG3	1.11332e-05	-2.9156	0.089	0.75	0.418542	ATG3
C4orf48	1.14881e-05	-2.42517	0.178	1	0.431882	C4orf48
TNFSF14	1.39199e-05	-3.35082	0.039	0.5	0.523304	TNFSF14
CD52	1.41939e-05	-3.6	0.247	1	0.533605	CD52
ZNRF1	1.72232e-05	-3.057	0.039	0.5	0.647489	ZNRF1
HEXA	1.86496e-05	-3.34248	0.043	0.5	0.701113	HEXA
LAMP1	1.95963e-05	-3.18465	0.102	0.75	0.736703	LAMP1
IGHG4	2.27385e-05	-6.64953	0.01	0.25	0.85483	IGHG4
EMC8	2.27385e-05	-6.15084	0.01	0.25	0.85483	EMC8
SPINK4	2.27385e-05	-6.05732	0.01	0.25	0.85483	SPINK4
SLC25A25	2.27385e-05	-5.78971	0.01	0.25	0.85483	SLC25A25
UEVLD	2.27385e-05	-5.78715	0.01	0.25	0.85483	UEVLD
GAB2	2.27385e-05	-5.7605	0.01	0.25	0.85483	GAB2
MAP4K1	2.27385e-05	-5.74016	0.01	0.25	0.85483	MAP4K1
MTERF3	2.27385e-05	-5.73209	0.01	0.25	0.85483	MTERF3
POLDIP2	2.27385e-05	-5.70511	0.01	0.25	0.85483	POLDIP2
PRSS12	2.27385e-05	-5.56128	0.01	0.25	0.85483	PRSS12
ACVR1	2.27385e-05	-5.43395	0.01	0.25	0.85483	ACVR1
FRAT2	2.27385e-05	-5.39241	0.01	0.25	0.85483	FRAT2
MT1E	2.27385e-05	-5.37051	0.01	0.25	0.85483	MT1E
ELMOD3	2.27385e-05	-5.33723	0.01	0.25	0.85483	ELMOD3
ZBTB33	2.27385e-05	-5.32228	0.01	0.25	0.85483	ZBTB33
CRTC2	2.27385e-05	-5.16471	0.01	0.25	0.85483	CRTC2
FBXO33	2.44449e-05	-3.37386	0.043	0.5	0.91898	FBXO33
APOBEC3H	2.58402e-05	-5.30925	0.01	0.25	0.971438	APOBEC3H
ATXN7	2.58402e-05	-5.23451	0.01	0.25	0.971438	ATXN7
TAPT1	2.58402e-05	-5.22705	0.01	0.25	0.971438	TAPT1
MICB	2.58402e-05	-5.09368	0.01	0.25	0.971438	MICB
SYNGAP1	2.58402e-05	-5.08911	0.01	0.25	0.971438	SYNGAP1
LRWD1	2.58402e-05	-5.0604	0.01	0.25	0.971438	LRWD1
FAM3A	2.58402e-05	-4.94964	0.01	0.25	0.971438	FAM3A
TSPAN5	2.58402e-05	-4.79834	0.01	0.25	0.971438	TSPAN5
SPPL2B	2.58402e-05	-4.76602	0.01	0.25	0.971438	SPPL2B
POC1B	2.58402e-05	-4.75297	0.01	0.25	0.971438	POC1B
ATG16L1	2.58402e-05	-4.53747	0.01	0.25	0.971438	ATG16L1
FRMD8	2.58402e-05	-4.50404	0.01	0.25	0.971438	FRMD8
TUBA4A	2.58402e-05	-4.488	0.01	0.25	0.971438	TUBA4A
SYNJ1	2.58402e-05	-4.25231	0.01	0.25	0.971438	SYNJ1
DCUN1D1	2.61414e-05	-3.22894	0.043	0.5	0.982759	DCUN1D1
KRT8	2.61414e-05	-2.82535	0.043	0.5	0.982759	KRT8
PFN1	2.74732e-05	-3.36782	0.266	1	1	PFN1
CLASP1	2.93418e-05	-4.96575	0.01	0.25	1	CLASP1
CAPN10	2.93418e-05	-4.96443	0.01	0.25	1	CAPN10
IGHG1	2.93418e-05	-4.94261	0.01	0.25	1	IGHG1
ACSS1	2.93418e-05	-4.80483	0.01	0.25	1	ACSS1
ERCC8	2.93418e-05	-4.42159	0.01	0.25	1	ERCC8
RUBCN	2.93418e-05	-4.39579	0.01	0.25	1	RUBCN
SELL	2.93418e-05	-4.26304	0.01	0.25	1	SELL
DAG1	2.93418e-05	-4.20132	0.01	0.25	1	DAG1
DERL3	2.93418e-05	-4.12014	0.01	0.25	1	DERL3
ZNF165	2.93418e-05	-3.7816	0.01	0.25	1	ZNF165
NLRC3	2.93418e-05	-3.64418	0.01	0.25	1	NLRC3
ST20	2.93418e-05	-3.39752	0.01	0.25	1	ST20
RHBDD2	3.117e-05	-3.23547	0.115	0.75	1	RHBDD2
CCDC142	3.32914e-05	-4.21311	0.01	0.25	1	CCDC142
SEPSECS-AS1	3.32914e-05	-4.10729	0.01	0.25	1	SEPSECS-AS1
ZNF549	3.32914e-05	-4.07673	0.01	0.25	1	ZNF549
NREP	3.32914e-05	-3.99634	0.01	0.25	1	NREP
ZNF200	3.32914e-05	-3.95284	0.01	0.25	1	ZNF200
UGCG	3.32914e-05	-3.36879	0.01	0.25	1	UGCG
SLC35E2B	3.32914e-05	-2.99877	0.01	0.25	1	SLC35E2B
NIFK	3.44062e-05	-2.59633	0.099	0.75	1	NIFK
SIL1	3.49637e-05	-3.54935	0.112	0.75	1	SIL1
RPS17	3.67053e-05	-3.17365	0.247	1	1	RPS17
BID	3.75586e-05	-3.78587	0.046	0.5	1	BID
GTF3A	4.46268e-05	-2.93235	0.109	0.75	1	GTF3A
SLC38A10	4.54402e-05	-3.38508	0.046	0.5	1	SLC38A10
GLUD1	4.83991e-05	-3.4182	0.046	0.5	1	GLUD1
ACP5	5.15401e-05	-3.51129	0.046	0.5	1	ACP5
CLTB	5.84109e-05	-3.30842	0.046	0.5	1	CLTB
MZT2A	7.41047e-05	-4.74572	0.049	0.5	1	MZT2A
CDIPT	7.41047e-05	-3.47424	0.049	0.5	1	CDIPT
RNF149	7.86664e-05	-3.49117	0.049	0.5	1	RNF149
PTMS	8.85979e-05	-3.42347	0.049	0.5	1	PTMS
MT2A	8.9856e-05	-2.86032	0.276	1	1	MT2A
TBCC	9.11426e-05	-3.89558	0.053	0.5	1	TBCC
INPP5D	9.11426e-05	-3.33282	0.053	0.5	1	INPP5D
RNF213	0.000100564	-2.85342	0.122	0.75	1	RNF213
P2RY10	0.000102231	-3.29328	0.053	0.5	1	P2RY10
IAH1	0.000114282	-2.76857	0.115	0.75	1	IAH1
MRPL28	0.000114583	-3.63155	0.053	0.5	1	MRPL28
GNG2	0.000117863	-2.79318	0.122	0.75	1	GNG2
PSME2	0.000134407	-2.54607	0.257	1	1	PSME2
TRAPPC2L	0.000143863	-3.7546	0.056	0.5	1	TRAPPC2L
CYBA	0.000151872	-2.58867	0.283	1	1	CYBA
CRLF3	0.000151907	-3.0819	0.053	0.5	1	CRLF3
UQCC3	0.000151907	-2.99745	0.053	0.5	1	UQCC3
RAF1	0.00015194	-3.99763	0.056	0.5	1	RAF1
ARPP19	0.00015685	-2.95907	0.128	0.75	1	ARPP19
GIPC1	0.000172383	-5.6555	0.013	0.25	1	GIPC1
SPSB1	0.000172383	-5.54501	0.013	0.25	1	SPSB1
NOC4L	0.000172383	-5.53635	0.013	0.25	1	NOC4L
CDC42BPA	0.000172383	-5.36905	0.013	0.25	1	CDC42BPA
DDI2	0.000172383	-5.34091	0.013	0.25	1	DDI2
CARM1	0.000172383	-5.2825	0.013	0.25	1	CARM1
ACSL5	0.000172383	-5.12702	0.013	0.25	1	ACSL5
GNA12	0.000172383	-5.09287	0.013	0.25	1	GNA12
GPR183	0.000189516	-2.51658	0.128	0.75	1	GPR183
SCAP	0.000191046	-5.32593	0.013	0.25	1	SCAP
POLR2J3	0.000191046	-5.11401	0.013	0.25	1	POLR2J3
EIF5AL1	0.000191046	-5.09848	0.013	0.25	1	EIF5AL1
METTL8	0.000191046	-5.05312	0.013	0.25	1	METTL8
ATP8A1	0.000191046	-4.99015	0.013	0.25	1	ATP8A1
TMEM8A	0.000191046	-4.98251	0.013	0.25	1	TMEM8A
EMB	0.000191046	-4.89261	0.013	0.25	1	EMB
MTG1	0.000191046	-4.69334	0.013	0.25	1	MTG1
GSR	0.000191046	-4.42089	0.013	0.25	1	GSR
MRPL49	0.000191046	-4.29955	0.013	0.25	1	MRPL49
ACTR5	0.000191046	-4.19663	0.013	0.25	1	ACTR5
FBXO48	0.000191046	-4.12117	0.013	0.25	1	FBXO48
ABHD3	0.000199131	-3.31523	0.056	0.5	1	ABHD3
ARPC1B	0.000199266	-2.95178	0.24	1	1	ARPC1B
LINC00996	0.000206179	-3.92424	0.059	0.5	1	LINC00996
VPS33B	0.000211596	-4.67558	0.013	0.25	1	VPS33B
INTS9	0.000211596	-4.6514	0.013	0.25	1	INTS9
CDC42EP4	0.000211596	-4.62471	0.013	0.25	1	CDC42EP4
FOXK1	0.000211596	-4.532	0.013	0.25	1	FOXK1
ALG14	0.000211596	-4.39101	0.013	0.25	1	ALG14
LSP1	0.000211596	-4.30037	0.013	0.25	1	LSP1
TAGLN	0.000211596	-4.11679	0.013	0.25	1	TAGLN
KRT18	0.000211596	-3.95559	0.013	0.25	1	KRT18
PTGES2	0.000211596	-3.83542	0.013	0.25	1	PTGES2
EPCAM	0.000211596	-3.80583	0.013	0.25	1	EPCAM
FLT3LG	0.000211596	-3.51351	0.013	0.25	1	FLT3LG
MAPK9	0.000211596	-3.33529	0.013	0.25	1	MAPK9
CASP7	0.000211596	-3.27927	0.013	0.25	1	CASP7
KIAA1551	0.000223703	-2.70246	0.053	0.5	1	KIAA1551
SIGIRR	0.000233729	-3.16779	0.056	0.5	1	SIGIRR
LINC00115	0.000234208	-4.42151	0.013	0.25	1	LINC00115
KDM4A-AS1	0.000234208	-4.36472	0.013	0.25	1	KDM4A-AS1
SPAG4	0.000234208	-3.87199	0.013	0.25	1	SPAG4
ALAD	0.000234208	-3.82198	0.013	0.25	1	ALAD
ANGPT2	0.000234208	-3.78148	0.013	0.25	1	ANGPT2
PSD4	0.000234208	-3.62829	0.013	0.25	1	PSD4
DENND3	0.000234208	-3.48867	0.013	0.25	1	DENND3
EPAS1	0.000241009	-3.6156	0.059	0.5	1	EPAS1
RCAN3	0.000259073	-4.15142	0.013	0.25	1	RCAN3
FAM193B	0.000259073	-3.36169	0.013	0.25	1	FAM193B
VPS13B	0.000259073	-2.9574	0.013	0.25	1	VPS13B
RBM33	0.000281303	-3.52973	0.059	0.5	1	RBM33
RIT1	0.000311584	-3.29612	0.059	0.5	1	RIT1
ELAVL1	0.000344896	-3.62611	0.059	0.5	1	ELAVL1
TMEM170A	0.000348678	-3.39781	0.062	0.5	1	TMEM170A
AHR	0.000409114	-2.0965	0.24	1	1	AHR
UQCRFS1	0.000416291	-3.04674	0.155	0.75	1	UQCRFS1
ALAS1	0.000465913	-3.07466	0.059	0.5	1	ALAS1
WAPL	0.00049099	-3.08595	0.062	0.5	1	WAPL
SSNA1	0.000531901	-2.33272	0.135	0.75	1	SSNA1
SSH2	0.000540313	-2.31632	0.059	0.5	1	SSH2
PAIP1	0.000562421	-3.12887	0.066	0.5	1	PAIP1
FDFT1	0.000624014	-2.77505	0.062	0.5	1	FDFT1
GBP3	0.000675604	-4.85187	0.016	0.25	1	GBP3
PPP4R1	0.000675604	-4.84485	0.016	0.25	1	PPP4R1
KEAP1	0.000675604	-4.81966	0.016	0.25	1	KEAP1
CNIH1	0.000675798	-1.78992	0.243	1	1	CNIH1
ARRDC3	0.000686064	-2.60442	0.062	0.5	1	ARRDC3
APMAP	0.00070963	-2.99987	0.066	0.5	1	APMAP
ITGA4	0.000727718	-2.99584	0.069	0.5	1	ITGA4
ISG15	0.000731215	-2.58705	0.161	0.75	1	ISG15
ATG2B	0.000736318	-4.6737	0.016	0.25	1	ATG2B
MVD	0.000736318	-4.60013	0.016	0.25	1	MVD
PISD	0.000736318	-4.5984	0.016	0.25	1	PISD
RASGRP2	0.000736318	-4.55882	0.016	0.25	1	RASGRP2
MUC12	0.000736318	-4.51882	0.016	0.25	1	MUC12
TFE3	0.000736318	-4.51671	0.016	0.25	1	TFE3
NEU4	0.000736318	-4.34173	0.016	0.25	1	NEU4
TNFRSF10D	0.000736318	-4.31912	0.016	0.25	1	TNFRSF10D
PPIF	0.000736318	-3.81784	0.016	0.25	1	PPIF
SUMO1	0.000754626	-1.99556	0.289	1	1	SUMO1
ZDHHC12	0.000761236	-3.10013	0.069	0.5	1	ZDHHC12
ISYNA1	0.000802068	-4.57562	0.016	0.25	1	ISYNA1
MOSPD2	0.000802068	-4.11927	0.016	0.25	1	MOSPD2
VIM-AS1	0.000802068	-4.0638	0.016	0.25	1	VIM-AS1
SPARC	0.000802068	-3.94771	0.016	0.25	1	SPARC
ERO1A	0.000802068	-3.23482	0.016	0.25	1	ERO1A
DUSP11	0.000852375	-2.61181	0.066	0.5	1	DUSP11
HLA-DRA	0.000870587	-3.15437	0.069	0.5	1	HLA-DRA
ARHGAP9	0.000873231	-3.94648	0.016	0.25	1	ARHGAP9
USP39	0.000873231	-3.60105	0.016	0.25	1	USP39
SMARCB1	0.000882778	-3.42562	0.072	0.5	1	SMARCB1
BLOC1S5	0.000950212	-4.34927	0.016	0.25	1	BLOC1S5
SLC2A8	0.000950212	-3.97125	0.016	0.25	1	SLC2A8
GABPB2	0.000950212	-3.95301	0.016	0.25	1	GABPB2
LINC00954	0.000950212	-3.94282	0.016	0.25	1	LINC00954
ASB1	0.000950212	-3.91297	0.016	0.25	1	ASB1
POU2F2	0.000950212	-3.74854	0.016	0.25	1	POU2F2
SLC16A1-AS1	0.000950212	-3.69731	0.016	0.25	1	SLC16A1-AS1
IKZF2	0.000950212	-3.51696	0.016	0.25	1	IKZF2
CEP128	0.000950212	-3.11951	0.016	0.25	1	CEP128
TMEM165	0.000951394	-2.92742	0.069	0.5	1	TMEM165
RPS19	0.000951809	-1.64772	0.908	1	1	RPS19
TMSB4X	0.000955608	-2.36424	0.957	1	1	TMSB4X
PTRHD1	0.000962975	-3.40312	0.072	0.5	1	PTRHD1
MPV17	0.000962975	-3.336	0.072	0.5	1	MPV17
RPL13A	0.000987241	-2.16027	0.829	1	1	RPL13A
ADPRHL2	0.00103344	-3.43272	0.016	0.25	1	ADPRHL2
S100PBP	0.00103344	-3.35263	0.016	0.25	1	S100PBP
MAP3K14	0.00103344	-3.10596	0.016	0.25	1	MAP3K14
NBEAL1	0.0010724	-2.23209	0.151	0.75	1	NBEAL1
METTL9	0.00109599	-3.02063	0.072	0.5	1	METTL9
HEXIM1	0.00110298	-1.74384	0.141	0.75	1	HEXIM1
MED13	0.00114398	-2.97801	0.072	0.5	1	MED13
TMEM176B	0.00114694	-3.44545	0.076	0.5	1	TMEM176B
BTG1	0.00116519	-2.27257	0.493	1	1	BTG1
SUPT20H	0.00118477	-2.82009	0.069	0.5	1	SUPT20H
FYN	0.00119603	-4.01202	0.076	0.5	1	FYN
YPEL5	0.00121578	-2.63034	0.174	0.75	1	YPEL5
WDR33	0.00127535	-2.11063	0.155	0.75	1	WDR33
TSEN54	0.00129369	-3.51706	0.079	0.5	1	TSEN54
KHDRBS1	0.0012953	-2.21667	0.158	0.75	1	KHDRBS1
PRDM2	0.00129984	-2.96092	0.072	0.5	1	PRDM2
EFCAB14	0.00129984	-2.85198	0.072	0.5	1	EFCAB14
MRPS5	0.00129984	-2.74815	0.072	0.5	1	MRPS5
CCDC14	0.00129984	-2.69998	0.072	0.5	1	CCDC14
RPS2	0.00140387	-2.07325	0.579	1	1	RPS2
IFNGR2	0.0014144	-2.4865	0.072	0.5	1	IFNGR2
PSME4	0.00144479	-3.72937	0.082	0.5	1	PSME4
PPP2R5C	0.00146154	-3.43119	0.079	0.5	1	PPP2R5C
CD74	0.00150726	-2.96234	0.181	0.75	1	CD74
PHLDA2	0.0015382	-2.16148	0.072	0.5	1	PHLDA2
KIN	0.00159788	-2.82946	0.076	0.5	1	KIN
HLA-DPB1	0.00160101	-2.6205	0.069	0.5	1	HLA-DPB1
METTL15	0.00160377	-2.47806	0.072	0.5	1	METTL15
NUDT14	0.00166451	-3.07321	0.076	0.5	1	NUDT14
MT-ND3	0.00176019	3.11078	0.997	1	1	MT-ND3
CEP78	0.00181191	-4.86094	0.02	0.25	1	CEP78
SH3TC1	0.00181191	-4.79942	0.02	0.25	1	SH3TC1
CCL5	0.00195124	-5.2563	0.02	0.25	1	CCL5
ATPAF1	0.00195124	-4.58605	0.02	0.25	1	ATPAF1
ETV7	0.00195124	-4.52655	0.02	0.25	1	ETV7
TMEM120B	0.00195124	-4.48486	0.02	0.25	1	TMEM120B
ZMYM1	0.00195124	-4.41379	0.02	0.25	1	ZMYM1
COASY	0.00195124	-4.3316	0.02	0.25	1	COASY
MAN1A1	0.00195124	-4.30065	0.02	0.25	1	MAN1A1
ZNF12	0.00195124	-4.22908	0.02	0.25	1	ZNF12
HIST2H2AC	0.00195124	-4.21671	0.02	0.25	1	HIST2H2AC
LINC01089	0.00195124	-4.14493	0.02	0.25	1	LINC01089
DPP8	0.00195124	-4.09742	0.02	0.25	1	DPP8
GLRX5	0.00195124	-3.71955	0.02	0.25	1	GLRX5
GCHFR	0.00203761	-2.46203	0.076	0.5	1	GCHFR
ZADH2	0.00210034	-4.28055	0.02	0.25	1	ZADH2
TMEM42	0.00210034	-4.21267	0.02	0.25	1	TMEM42
ZNF688	0.00210034	-4.12588	0.02	0.25	1	ZNF688
KMT2B	0.00210034	-4.04615	0.02	0.25	1	KMT2B
TPGS1	0.00210034	-4.01962	0.02	0.25	1	TPGS1
ZNF609	0.00210034	-3.98106	0.02	0.25	1	ZNF609
MAP3K3	0.00210034	-3.94607	0.02	0.25	1	MAP3K3
WDR27	0.00210034	-3.75135	0.02	0.25	1	WDR27
PRRC1	0.00210034	-3.64562	0.02	0.25	1	PRRC1
HNRNPLL	0.00210034	-3.5637	0.02	0.25	1	HNRNPLL
ETS1	0.00210034	-3.0912	0.02	0.25	1	ETS1
DOCK8	0.00212088	-2.8573	0.076	0.5	1	DOCK8
PDCL3	0.00215229	-2.3217	0.171	0.75	1	PDCL3
RPL27A	0.00219634	-1.55057	0.826	1	1	RPL27A
CEP131	0.00225982	-4.0586	0.02	0.25	1	CEP131
RTN2	0.00225982	-4.04038	0.02	0.25	1	RTN2
PSIP1	0.00225982	-3.86848	0.02	0.25	1	PSIP1
PIAS3	0.00225982	-3.86296	0.02	0.25	1	PIAS3
GOT2	0.00225982	-3.75675	0.02	0.25	1	GOT2
CYP7B1	0.00225982	-3.695	0.02	0.25	1	CYP7B1
TEX14	0.00225982	-3.61809	0.02	0.25	1	TEX14
USP42	0.00225982	-3.52146	0.02	0.25	1	USP42
GIMAP1	0.00225982	-3.48932	0.02	0.25	1	GIMAP1
PDE3A	0.00225982	-3.27906	0.02	0.25	1	PDE3A
MSRB1	0.00225982	-3.23466	0.02	0.25	1	MSRB1
ZDHHC2	0.00225982	-3.09729	0.02	0.25	1	ZDHHC2
SPOPL	0.00225982	-3.016	0.02	0.25	1	SPOPL
STK17A	0.00235354	-2.95319	0.079	0.5	1	STK17A
RPP38	0.00243033	-4.00136	0.02	0.25	1	RPP38
RYK	0.00243033	-3.83468	0.02	0.25	1	RYK
SERTAD2	0.00243033	-3.74049	0.02	0.25	1	SERTAD2
ZZEF1	0.00243033	-3.70459	0.02	0.25	1	ZZEF1
SNX27	0.00243033	-3.61099	0.02	0.25	1	SNX27
ZNF669	0.00243033	-3.54942	0.02	0.25	1	ZNF669
KMT2D	0.00243033	-3.27642	0.02	0.25	1	KMT2D
LDLR	0.00243033	-2.73464	0.02	0.25	1	LDLR
TTC3	0.0024343	-3.12028	0.086	0.5	1	TTC3
GLRX	0.00252725	-3.28189	0.086	0.5	1	GLRX
TRIAP1	0.00261255	-3.34923	0.02	0.25	1	TRIAP1
AP3D1	0.00261255	-3.22225	0.02	0.25	1	AP3D1
KRT20	0.00261255	-2.85965	0.02	0.25	1	KRT20
ZNF432	0.00261255	-2.83948	0.02	0.25	1	ZNF432
ZBTB10	0.00261255	-2.6421	0.02	0.25	1	ZBTB10
YTHDC1	0.00263179	-2.12048	0.178	0.75	1	YTHDC1
TCEAL8	0.00268905	-2.85697	0.082	0.5	1	TCEAL8
ADI1	0.00268905	-2.84793	0.082	0.5	1	ADI1
YIPF5	0.00279257	-2.67072	0.082	0.5	1	YIPF5
SNIP1	0.00280717	-3.13783	0.02	0.25	1	SNIP1
MT-CYB	0.00282018	2.27878	0.997	1	1	MT-CYB
ATP5F1E	0.00283217	5.43578	0.868	0	1	ATP5F1E
LPXN	0.00285688	-2.11535	0.178	0.75	1	LPXN
B2M	0.00292619	-1.23247	0.987	1	1	B2M
SELENOK	0.00293588	6.46898	0.865	0	1	SELENOK
CFLAR	0.00304264	-2.99985	0.086	0.5	1	CFLAR
MIA3	0.00314263	-2.06665	0.076	0.5	1	MIA3
RACK1	0.00315338	5.78374	0.859	0	1	RACK1
RPL13	0.00328962	-1.57786	0.605	1	1	RPL13
HLA-A	0.00329478	-1.56304	0.704	1	1	HLA-A
FOXN3	0.00329885	-3.24783	0.092	0.5	1	FOXN3
B4GALT1	0.00332394	-2.31981	0.079	0.5	1	B4GALT1
FAM177A1	0.00335578	-1.26996	0.27	1	1	FAM177A1
SNF8	0.00341275	-2.88583	0.089	0.5	1	SNF8
SAMD9	0.00349394	-2.67793	0.082	0.5	1	SAMD9
KDSR	0.00352208	-2.53478	0.086	0.5	1	KDSR
CNOT6L	0.00358396	-2.13555	0.079	0.5	1	CNOT6L
MAFF	0.00366702	-3.24431	0.092	0.5	1	MAFF
APOBEC3C	0.00379854	-2.61887	0.089	0.5	1	APOBEC3C
DEPDC1B	0.00382812	-4.93687	0.023	0.25	1	DEPDC1B
ARRDC2	0.00382812	-4.88474	0.023	0.25	1	ARRDC2
DPH5	0.00382812	-4.76726	0.023	0.25	1	DPH5
REXO4	0.00382812	-4.73779	0.023	0.25	1	REXO4
ORAI1	0.00382812	-4.41277	0.023	0.25	1	ORAI1
VTI1B	0.00393569	-2.53903	0.089	0.5	1	VTI1B
PLK3	0.00394393	-1.85542	0.178	0.75	1	PLK3
SUMF2	0.00405509	-2.8592	0.095	0.5	1	SUMF2
TMUB2	0.00407218	-2.86531	0.092	0.5	1	TMUB2
GCDH	0.00408557	-4.60036	0.023	0.25	1	GCDH
NOA1	0.00408557	-4.27699	0.023	0.25	1	NOA1
FXYD3	0.00408557	-4.1218	0.023	0.25	1	FXYD3
GEMIN7	0.00408557	-4.1138	0.023	0.25	1	GEMIN7
PYGB	0.00408557	-4.1118	0.023	0.25	1	PYGB
SLC25A45	0.00408557	-4.02726	0.023	0.25	1	SLC25A45
GTF2H1	0.00408557	-3.71299	0.023	0.25	1	GTF2H1
RPLP2	0.00419897	-0.903004	0.931	1	1	RPLP2
RPL7A	0.00423742	2.18244	0.938	0.75	1	RPL7A
ARL4C	0.00431686	-2.01567	0.079	0.5	1	ARL4C
ANXA1	0.00435413	2.5467	0.947	0.75	1	ANXA1
FAM89B	0.00435865	-4.23578	0.023	0.25	1	FAM89B
FKBP5	0.00435865	-4.08531	0.023	0.25	1	FKBP5
CHPF2	0.00435865	-4.0667	0.023	0.25	1	CHPF2
SH3GLB2	0.00435865	-3.88868	0.023	0.25	1	SH3GLB2
WWC2	0.00435865	-3.69919	0.023	0.25	1	WWC2
ZNF664	0.00435865	-3.42492	0.023	0.25	1	ZNF664
HSPB1	0.00447413	-2.8438	0.197	0.75	1	HSPB1
KDM5D	0.00464816	-3.92226	0.023	0.25	1	KDM5D
UBE2D4	0.00464816	-3.77973	0.023	0.25	1	UBE2D4
STARD3	0.00464816	-3.71381	0.023	0.25	1	STARD3
NMB	0.00464816	-3.67257	0.023	0.25	1	NMB
STRIP1	0.00464816	-3.59928	0.023	0.25	1	STRIP1
B4GALT3	0.00464816	-3.58609	0.023	0.25	1	B4GALT3
PKNOX1	0.00464816	-3.51143	0.023	0.25	1	PKNOX1
SMURF2	0.00464816	-3.48088	0.023	0.25	1	SMURF2
PHF21A	0.00464816	-3.43373	0.023	0.25	1	PHF21A
RAD54L2	0.00464816	-3.39702	0.023	0.25	1	RAD54L2
SERPINB9	0.00467555	-2.6087	0.092	0.5	1	SERPINB9
HADHB	0.00480072	-1.82909	0.188	0.75	1	HADHB
SPTAN1	0.00483853	-2.82468	0.092	0.5	1	SPTAN1
ALDH18A1	0.00495498	-3.55144	0.023	0.25	1	ALDH18A1
ENG	0.00495498	-3.49573	0.023	0.25	1	ENG
GTPBP6	0.00495498	-3.46324	0.023	0.25	1	GTPBP6
DVL3	0.00495498	-2.94307	0.023	0.25	1	DVL3
ORAOV1	0.00495498	-2.75535	0.023	0.25	1	ORAOV1
FAM215B	0.00495498	-2.75025	0.023	0.25	1	FAM215B
PNKD	0.00497377	-1.82546	0.181	0.75	1	PNKD
QSOX1	0.00528	-3.5652	0.023	0.25	1	QSOX1
POM121	0.00528	-3.40514	0.023	0.25	1	POM121
FKBP11	0.00528	-3.27899	0.023	0.25	1	FKBP11
VPS8	0.00528	-3.14923	0.023	0.25	1	VPS8
ZBTB25	0.00528	-2.39247	0.023	0.25	1	ZBTB25
HSP90AB1	0.00535183	3.7228	0.859	0.25	1	HSP90AB1
SS18L2	0.00549602	-2.79993	0.095	0.5	1	SS18L2
SNX11	0.00562416	-3.08697	0.023	0.25	1	SNX11
MDN1	0.00562416	-2.89065	0.023	0.25	1	MDN1
DIAPH2	0.00562416	-2.72344	0.023	0.25	1	DIAPH2
POGK	0.00562416	-2.46768	0.023	0.25	1	POGK
RPL31	0.00562982	-1.47948	0.757	1	1	RPL31
RELB	0.00591128	-2.86787	0.102	0.5	1	RELB
MRPL41	0.00619606	-3.28992	0.105	0.5	1	MRPL41
DCAF7	0.00633893	-2.45213	0.092	0.5	1	DCAF7
NACA	0.00659643	2.02556	0.908	0.75	1	NACA
ZNF292	0.00660864	-2.60331	0.099	0.5	1	ZNF292
CHST12	0.00669835	-2.70145	0.095	0.5	1	CHST12
YBX1	0.00680884	-1.67612	0.405	1	1	YBX1
SRSF8	0.00689218	-4.44679	0.026	0.25	1	SRSF8
POMC	0.00689218	-4.31161	0.026	0.25	1	POMC
ST8SIA1	0.00689218	-4.23263	0.026	0.25	1	ST8SIA1
RPL18A	0.00704991	-0.834199	0.891	1	1	RPL18A
RPS23	0.00708405	1.25594	0.967	1	1	RPS23
PARL	0.00724685	-2.67912	0.105	0.5	1	PARL
GTPBP4	0.00727619	-2.26933	0.099	0.5	1	GTPBP4
HMG20B	0.00730435	-4.09717	0.026	0.25	1	HMG20B
TNIP2	0.00730435	-4.09423	0.026	0.25	1	TNIP2
ANKRD9	0.00730435	-4.08224	0.026	0.25	1	ANKRD9
SLC35A2	0.00730435	-4.07177	0.026	0.25	1	SLC35A2
DEXI	0.00730435	-3.95889	0.026	0.25	1	DEXI
NGDN	0.00751179	-2.44022	0.099	0.5	1	NGDN
SNRPE	0.00765955	-2.5124	0.227	0.75	1	SNRPE
MT-ATP6	0.0077088	1.38656	0.997	1	1	MT-ATP6
HGSNAT	0.0077385	-3.94222	0.026	0.25	1	HGSNAT
PTPRB	0.0077385	-3.82727	0.026	0.25	1	PTPRB
ACADSB	0.0077385	-3.77997	0.026	0.25	1	ACADSB
ZNF680	0.0077385	-3.75753	0.026	0.25	1	ZNF680
COG3	0.0077385	-3.67169	0.026	0.25	1	COG3
DYM	0.0077385	-3.66603	0.026	0.25	1	DYM
FAM50B	0.0077385	-3.59065	0.026	0.25	1	FAM50B
C7orf26	0.0077385	-3.06479	0.026	0.25	1	C7orf26
MT-ND4L	0.0078504	3.82105	0.826	0.25	1	MT-ND4L
NSL1	0.00813212	-2.34114	0.095	0.5	1	NSL1
CANT1	0.00819564	-3.63328	0.026	0.25	1	CANT1
SLC12A8	0.00819564	-3.42659	0.026	0.25	1	SLC12A8
SNX10	0.00819564	-2.42065	0.026	0.25	1	SNX10
H2AFV	0.00856954	-1.8185	0.24	0.75	1	H2AFV
NSUN2	0.0086768	-3.62762	0.026	0.25	1	NSUN2
FAM174B	0.0086768	-3.57877	0.026	0.25	1	FAM174B
CCDC126	0.0086768	-3.56707	0.026	0.25	1	CCDC126
PIGG	0.0086768	-3.5225	0.026	0.25	1	PIGG
NET1	0.0086768	-3.45848	0.026	0.25	1	NET1
EVI2A	0.0086768	-3.364	0.026	0.25	1	EVI2A
ZNF493	0.0086768	-3.25087	0.026	0.25	1	ZNF493
CBWD2	0.0086768	-3.22722	0.026	0.25	1	CBWD2
USP45	0.0086768	-3.22184	0.026	0.25	1	USP45
RUVBL2	0.0086768	-3.19656	0.026	0.25	1	RUVBL2
CERK	0.0086768	-2.99083	0.026	0.25	1	CERK
RHOB	0.0086768	-2.97925	0.026	0.25	1	RHOB
RAPGEF1	0.0086768	-2.91522	0.026	0.25	1	RAPGEF1
RPL30	0.00880951	1.21615	0.987	1	1	RPL30
CBX3	0.0090679	-1.81077	0.234	0.75	1	CBX3
BRI3	0.00918296	-3.40065	0.026	0.25	1	BRI3
RIC1	0.00918305	-3.16339	0.026	0.25	1	RIC1
SZRD1	0.00960964	-2.65815	0.109	0.5	1	SZRD1
RAB40B	0.00971549	-3.39144	0.026	0.25	1	RAB40B
TCF12	0.00971549	-3.04638	0.026	0.25	1	TCF12
KCMF1	0.00971549	-3.00854	0.026	0.25	1	KCMF1
RPL5	0.00988308	1.56167	0.957	1	1	RPL5
IRS2	0.00995999	-2.31176	0.099	0.5	1	IRS2
SCP2	0.00996522	-1.78362	0.214	0.75	1	SCP2
EIF1	0.0100475	1.60369	0.967	1	1	EIF1
CREM	0.0100545	-1.72684	0.546	1	1	CREM
PIK3AP1	0.0102753	-3.13298	0.026	0.25	1	PIK3AP1
EREG	0.0102753	-1.58094	0.026	0.25	1	EREG
COA6	0.0103716	-2.11256	0.102	0.5	1	COA6
TRIM13	0.0106904	-2.13167	0.102	0.5	1	TRIM13
TMEM50A	0.0108184	-2.33365	0.293	0.75	1	TMEM50A
ALG5	0.0108554	-2.83794	0.118	0.5	1	ALG5
ATP5MC2	0.010943	4.74275	0.734	0	1	ATP5MC2
YDJC	0.0110867	-4.88498	0.03	0.25	1	YDJC
SLC25A26	0.0110868	-4.38165	0.03	0.25	1	SLC25A26
CSNK1E	0.0110868	-4.36749	0.03	0.25	1	CSNK1E
NSMCE4A	0.0110868	-4.23297	0.03	0.25	1	NSMCE4A
CLIC1	0.0113291	2.09446	0.865	0.5	1	CLIC1
VBP1	0.0114084	-3.12289	0.125	0.5	1	VBP1
CTSC	0.0114703	-2.92243	0.109	0.5	1	CTSC
CYLD	0.0115463	-1.35956	0.22	0.75	1	CYLD
OGDH	0.0116841	-4.18096	0.03	0.25	1	OGDH
PGM1	0.0116841	-4.09431	0.03	0.25	1	PGM1
HSPG2	0.0116841	-3.99764	0.03	0.25	1	HSPG2
MTMR14	0.0116841	-3.92898	0.03	0.25	1	MTMR14
USF3	0.0116841	-3.85634	0.03	0.25	1	USF3
COMMD9	0.0116841	-3.80256	0.03	0.25	1	COMMD9
MSMO1	0.0116841	-3.73934	0.03	0.25	1	MSMO1
SNX19	0.0116841	-3.65555	0.03	0.25	1	SNX19
GYPC	0.0121581	-2.89903	0.109	0.5	1	GYPC
MSL1	0.0123097	-3.85664	0.03	0.25	1	MSL1
EED	0.0123097	-3.79085	0.03	0.25	1	EED
C17orf49	0.0123097	-3.65321	0.03	0.25	1	C17orf49
ZNF7	0.0123097	-3.63645	0.03	0.25	1	ZNF7
ALDH3B1	0.0123097	-3.59212	0.03	0.25	1	ALDH3B1
FTSJ3	0.0123097	-3.57393	0.03	0.25	1	FTSJ3
AARS	0.0123097	-3.51816	0.03	0.25	1	AARS
RNF126	0.0123097	-3.3651	0.03	0.25	1	RNF126
CCZ1	0.0123097	-3.2881	0.03	0.25	1	CCZ1
2025-03-03	0.0127922	-2.09569	0.102	0.5	1	2025-03-03
DYNC1H1	0.0128496	-2.34465	0.105	0.5	1	DYNC1H1
GFER	0.0129648	-3.99825	0.03	0.25	1	GFER
SLC25A24	0.0129648	-3.56811	0.03	0.25	1	SLC25A24
NBPF19	0.0129648	-3.44787	0.03	0.25	1	NBPF19
TIE1	0.0129648	-3.33685	0.03	0.25	1	TIE1
FURIN	0.0129648	-3.32233	0.03	0.25	1	FURIN
C19orf24	0.0129648	-3.32172	0.03	0.25	1	C19orf24
CAPN2	0.0129648	-3.25514	0.03	0.25	1	CAPN2
RAD9A	0.0129648	-3.19556	0.03	0.25	1	RAD9A
CIAPIN1	0.0129648	-3.13292	0.03	0.25	1	CIAPIN1
PPP1R12C	0.0129648	-3.11115	0.03	0.25	1	PPP1R12C
PELO	0.0129648	-2.98819	0.03	0.25	1	PELO
NSFL1C	0.0132633	-2.38201	0.112	0.5	1	NSFL1C
PTPN7	0.0134079	-1.91313	0.237	0.75	1	PTPN7
DNAJB14	0.01357	-1.94722	0.102	0.5	1	DNAJB14
DUSP2	0.0135802	-2.44176	0.118	0.5	1	DUSP2
SLIRP	0.0135857	-1.65513	0.214	0.75	1	SLIRP
FAM104B	0.0136441	-2.26838	0.109	0.5	1	FAM104B
NCAPH2	0.0136506	-3.49175	0.03	0.25	1	NCAPH2
FOXJ3	0.0136506	-3.03478	0.03	0.25	1	FOXJ3
ORMDL3	0.0136506	-2.95434	0.03	0.25	1	ORMDL3
ZNF10	0.0136506	-2.94544	0.03	0.25	1	ZNF10
TRAM1	0.0139601	-2.09811	0.118	0.5	1	TRAM1
USP34	0.0140398	-2.21568	0.109	0.5	1	USP34
CTSA	0.0143682	-3.1276	0.03	0.25	1	CTSA
ATP6V1H	0.0143682	-3.12207	0.03	0.25	1	ATP6V1H
RAB3GAP2	0.0143682	-3.06169	0.03	0.25	1	RAB3GAP2
TCN2	0.0143682	-3.03121	0.03	0.25	1	TCN2
KMT2E-AS1	0.0143682	-2.83831	0.03	0.25	1	KMT2E-AS1
MFSD14B	0.0143682	-2.6585	0.03	0.25	1	MFSD14B
DMXL1	0.0143682	-2.53493	0.03	0.25	1	DMXL1
EIF1AY	0.0144456	-2.26396	0.109	0.5	1	EIF1AY
ATRAID	0.01481	-1.52558	0.23	0.75	1	ATRAID
RCN2	0.0151189	-2.88202	0.03	0.25	1	RCN2
ASXL1	0.0151189	-2.85918	0.03	0.25	1	ASXL1
IRAK3	0.0151189	-2.66405	0.03	0.25	1	IRAK3
CEP135	0.0151189	-2.40043	0.03	0.25	1	CEP135
LMNA	0.0151684	2.60897	0.901	1	1	LMNA
HLA-DRB1	0.0152883	-2.00194	0.109	0.5	1	HLA-DRB1
AAK1	0.0153713	-2.29558	0.125	0.5	1	AAK1
ATP5MG	0.0155164	4.53464	0.694	0	1	ATP5MG
RPS21	0.0158973	1.34912	0.905	1	1	RPS21
ARPC5L	0.0159039	-2.6088	0.03	0.25	1	ARPC5L
NAA35	0.0159039	-2.56697	0.03	0.25	1	NAA35
CREBL2	0.0159039	-2.49562	0.03	0.25	1	CREBL2
QRICH1	0.0159039	-2.44177	0.03	0.25	1	QRICH1
CALR	0.0161019	-0.956485	0.322	1	1	CALR
TMEM167A	0.0163357	-2.35115	0.122	0.5	1	TMEM167A
FAM131A	0.0164237	-4.30236	0.033	0.25	1	FAM131A
PHLDA1	0.0164429	-2.19222	0.118	0.5	1	PHLDA1
UBA52	0.0164787	-0.865846	0.839	1	1	UBA52
S100A6	0.016697	1.04315	0.98	1	1	S100A6
NCOA3	0.0167246	-2.28055	0.03	0.25	1	NCOA3
DCK	0.017229	-4.12773	0.033	0.25	1	DCK
GIMAP2	0.017229	-4.10442	0.033	0.25	1	GIMAP2
S100A13	0.017229	-3.93237	0.033	0.25	1	S100A13
SIK2	0.017229	-3.69038	0.033	0.25	1	SIK2
ACTL6A	0.017229	-3.58753	0.033	0.25	1	ACTL6A
INTS4	0.017229	-3.57527	0.033	0.25	1	INTS4
RSAD2	0.017229	-3.56861	0.033	0.25	1	RSAD2
MEI1	0.017229	-3.55976	0.033	0.25	1	MEI1
EVA1B	0.017229	-3.50718	0.033	0.25	1	EVA1B
MRPS6	0.0172519	-1.04157	0.378	1	1	MRPS6
OXSR1	0.0180688	-3.67405	0.033	0.25	1	OXSR1
EPN2	0.0180688	-3.51796	0.033	0.25	1	EPN2
SMUG1	0.0180688	-3.49369	0.033	0.25	1	SMUG1
CLPX	0.0180688	-3.47664	0.033	0.25	1	CLPX
SLC4A8	0.0180688	-3.4017	0.033	0.25	1	SLC4A8
DNMT3A	0.0180688	-3.36238	0.033	0.25	1	DNMT3A
DYRK2	0.0180688	-3.34888	0.033	0.25	1	DYRK2
CNIH4	0.0185193	-1.73473	0.112	0.5	1	CNIH4
FNBP1	0.0186516	-2.23943	0.122	0.5	1	FNBP1
RCHY1	0.0189442	-3.59102	0.033	0.25	1	RCHY1
PDE12	0.0189442	-3.48088	0.033	0.25	1	PDE12
FGD3	0.0189442	-3.34128	0.033	0.25	1	FGD3
CENPT	0.0189442	-3.3277	0.033	0.25	1	CENPT
SSH1	0.0189442	-3.32663	0.033	0.25	1	SSH1
ZNF140	0.0189442	-3.29001	0.033	0.25	1	ZNF140
APOBEC3G	0.0189442	-3.19494	0.033	0.25	1	APOBEC3G
BAZ1B	0.0189442	-3.18308	0.033	0.25	1	BAZ1B
CENPC	0.0190302	-1.85066	0.112	0.5	1	CENPC
BAZ2B	0.0193055	-2.1221	0.118	0.5	1	BAZ2B
TXNDC12	0.0195308	-2.69584	0.132	0.5	1	TXNDC12
RPS24	0.0197456	0.882667	0.984	1	1	RPS24
SDF2L1	0.0197625	-2.26218	0.128	0.5	1	SDF2L1
LIMA1	0.0198564	-3.49712	0.033	0.25	1	LIMA1
SLC27A3	0.0198564	-3.42373	0.033	0.25	1	SLC27A3
PGM3	0.0198564	-3.00235	0.033	0.25	1	PGM3
ATF2	0.0198564	-2.89679	0.033	0.25	1	ATF2
SMCR5	0.0198564	-2.72793	0.033	0.25	1	SMCR5
PLEKHJ1	0.0198564	-2.58319	0.033	0.25	1	PLEKHJ1
ERGIC3	0.0199778	-2.00232	0.125	0.5	1	ERGIC3
PTGS2	0.0201976	-1.92529	0.237	0.75	1	PTGS2
EIF3K	0.0204444	4.42436	0.661	0	1	EIF3K
CD99	0.0205121	-1.06118	0.378	1	1	CD99
NSMAF	0.0208068	-3.17871	0.033	0.25	1	NSMAF
G6PD	0.0208068	-3.1734	0.033	0.25	1	G6PD
GLMN	0.0208068	-3.03899	0.033	0.25	1	GLMN
MAML1	0.0208068	-2.95008	0.033	0.25	1	MAML1
AP5Z1	0.0208068	-2.83512	0.033	0.25	1	AP5Z1
ELF3	0.0208068	-2.56198	0.033	0.25	1	ELF3
SSR1	0.0208937	-2.11536	0.118	0.5	1	SSR1
ARF6	0.0214331	-1.34644	0.234	0.75	1	ARF6
SCAND1	0.0215766	-2.12463	0.125	0.5	1	SCAND1
NAP1L4	0.021599	-2.3403	0.132	0.5	1	NAP1L4
MT-ND1	0.0216043	1.15861	0.974	1	1	MT-ND1
LGALS3	0.0216436	2.10611	0.878	0.75	1	LGALS3
IL9R	0.0217966	-3.43536	0.033	0.25	1	IL9R
DDX23	0.0217966	-2.94817	0.033	0.25	1	DDX23
YWHAH	0.0217966	-2.93934	0.033	0.25	1	YWHAH
CD4	0.0217966	-2.42214	0.033	0.25	1	CD4
CST7	0.0218746	-2.18485	0.128	0.5	1	CST7
RAC1	0.0222008	-1.72378	0.115	0.5	1	RAC1
RRP1B	0.0228271	-3.09775	0.033	0.25	1	RRP1B
VRK3	0.0228271	-3.08042	0.033	0.25	1	VRK3
SYVN1	0.0228271	-2.92355	0.033	0.25	1	SYVN1
OXCT1	0.0228271	-2.68519	0.033	0.25	1	OXCT1
ATG10	0.0228271	-2.62032	0.033	0.25	1	ATG10
ANPEP	0.0228271	-2.55361	0.033	0.25	1	ANPEP
PIK3R3	0.0228271	-2.50762	0.033	0.25	1	PIK3R3
PHF11	0.0228271	-2.49806	0.033	0.25	1	PHF11
SF3A2	0.0228271	-2.33811	0.033	0.25	1	SF3A2
TTC32	0.0228271	-2.02617	0.033	0.25	1	TTC32
CXCL2	0.0228271	-2.00911	0.033	0.25	1	CXCL2
ANKRD39	0.0228636	-4.35	0.036	0.25	1	ANKRD39
MGAT2	0.0228636	-4.1163	0.036	0.25	1	MGAT2
HLA-C	0.0229678	-1.08759	0.707	1	1	HLA-C
STK4	0.0231281	-0.782996	0.342	1	1	STK4
SEC63	0.0235502	-2.08465	0.122	0.5	1	SEC63
ANAPC11	0.0236886	-1.45423	0.266	0.75	1	ANAPC11
SOCS1	0.0238808	-1.77945	0.125	0.5	1	SOCS1
LY6E	0.0238928	-4.1498	0.036	0.25	1	LY6E
UBL7	0.0238928	-3.8468	0.036	0.25	1	UBL7
TRRAP	0.0238928	-3.79949	0.036	0.25	1	TRRAP
SCAF4	0.0238928	-3.68716	0.036	0.25	1	SCAF4
MKLN1	0.0238928	-3.61991	0.036	0.25	1	MKLN1
TTLL7	0.0238928	-3.60766	0.036	0.25	1	TTLL7
PIM2	0.0238928	-3.51105	0.036	0.25	1	PIM2
NAB1	0.0238928	-3.35266	0.036	0.25	1	NAB1
ERN1	0.0238996	-2.98536	0.033	0.25	1	ERN1
PARN	0.0238996	-2.42599	0.033	0.25	1	PARN
ARMC10	0.0238996	-2.36026	0.033	0.25	1	ARMC10
FAM168B	0.0238996	-2.31448	0.033	0.25	1	FAM168B
FAM214B	0.0238996	-2.29246	0.033	0.25	1	FAM214B
RPS29	0.0239561	-1.00534	0.947	1	1	RPS29
AREG	0.0239621	-1.28883	0.253	0.75	1	AREG
HNRNPA1	0.0247912	-1.09693	0.543	1	1	HNRNPA1
CST3	0.0247934	-1.76811	0.365	0.75	1	CST3
RANGRF	0.0249619	-3.52655	0.036	0.25	1	RANGRF
TMEM222	0.0249619	-3.35527	0.036	0.25	1	TMEM222
TAX1BP3	0.0249619	-3.3397	0.036	0.25	1	TAX1BP3
RAB27A	0.0249619	-3.31228	0.036	0.25	1	RAB27A
AGR2	0.0249619	-3.28715	0.036	0.25	1	AGR2
SLC35A3	0.0249619	-3.16873	0.036	0.25	1	SLC35A3
MT-CO3	0.0250441	0.893927	0.997	1	1	MT-CO3
CYB5B	0.0250486	-1.83008	0.118	0.5	1	CYB5B
KRT10	0.0251109	-2.04138	0.125	0.5	1	KRT10
NRBP1	0.0257463	-1.93227	0.125	0.5	1	NRBP1
FUOM	0.0260722	-3.72206	0.036	0.25	1	FUOM
STK25	0.0260722	-3.4699	0.036	0.25	1	STK25
TRAF5	0.0260722	-3.24658	0.036	0.25	1	TRAF5
STK16	0.0260722	-3.19056	0.036	0.25	1	STK16
HACL1	0.0260722	-3.15097	0.036	0.25	1	HACL1
MICU2	0.0260722	-3.14566	0.036	0.25	1	MICU2
DUSP3	0.0260722	-3.11945	0.036	0.25	1	DUSP3
LIF	0.0261908	-1.42997	0.26	0.75	1	LIF
MYH9	0.0264674	-2.4731	0.145	0.5	1	MYH9
CD9	0.02649	3.05214	0.73	0.25	1	CD9
TMSB10	0.026523	-0.848324	0.931	1	1	TMSB10
COX6A1	0.0265821	-1.30433	0.484	1	1	COX6A1
CDK2AP2	0.0266942	-1.84972	0.128	0.5	1	CDK2AP2
SNRPN	0.026769	-1.58852	0.257	0.75	1	SNRPN
NDUFA13	0.0268209	-1.64015	0.332	0.75	1	NDUFA13
CLU	0.0268515	2.75253	0.74	0.25	1	CLU
FBXL15	0.0272249	-3.27495	0.036	0.25	1	FBXL15
REPS1	0.0272249	-3.26571	0.036	0.25	1	REPS1
CARD6	0.0272249	-3.23387	0.036	0.25	1	CARD6
MRPL48	0.0272249	-3.23246	0.036	0.25	1	MRPL48
THAP4	0.0272249	-3.17292	0.036	0.25	1	THAP4
CXorf40B	0.0272249	-3.11498	0.036	0.25	1	CXorf40B
YEATS4	0.0272249	-3.0964	0.036	0.25	1	YEATS4
ITGA5	0.0272249	-3.0702	0.036	0.25	1	ITGA5
ACOX1	0.0272249	-3.00394	0.036	0.25	1	ACOX1
DBI	0.027295	3.23248	0.72	0.25	1	DBI
TLN1	0.0280134	-1.29392	0.247	0.75	1	TLN1
MRPL47	0.0280335	-2.11153	0.128	0.5	1	MRPL47
ZMIZ2	0.0284214	-3.40053	0.036	0.25	1	ZMIZ2
HARS	0.0284214	-3.19151	0.036	0.25	1	HARS
REPIN1	0.0284214	-2.99825	0.036	0.25	1	REPIN1
ELOVL1	0.0284214	-2.97215	0.036	0.25	1	ELOVL1
GTF3C2	0.0284214	-2.9721	0.036	0.25	1	GTF3C2
PLCB2	0.0284214	-2.88183	0.036	0.25	1	PLCB2
ZBTB44	0.0284214	-2.86728	0.036	0.25	1	ZBTB44
KCNMB1	0.0284214	-2.79444	0.036	0.25	1	KCNMB1
HCCS	0.0284214	-2.6985	0.036	0.25	1	HCCS
TCAF1	0.0284214	-2.55101	0.036	0.25	1	TCAF1
TUBA1B	0.02869	4.51741	0.618	0	1	TUBA1B
DNAJA1	0.0287254	3.20479	0.743	0.25	1	DNAJA1
PRDX1	0.0287994	3.3733	0.714	0.25	1	PRDX1
GADD45B	0.0294214	5.80412	0.615	0	1	GADD45B
UBQLN2	0.0296628	-3.00004	0.036	0.25	1	UBQLN2
RNPEP	0.0296628	-2.85867	0.036	0.25	1	RNPEP
MEX3C	0.0296628	-2.56572	0.036	0.25	1	MEX3C
SOCS2	0.0296628	-1.89715	0.036	0.25	1	SOCS2
MED28	0.0296908	-2.05551	0.132	0.5	1	MED28
MAPK1IP1L	0.0296908	-1.98387	0.132	0.5	1	MAPK1IP1L
IRF9	0.0303345	-4.04623	0.039	0.25	1	IRF9
RPL37A	0.0306391	0.98569	0.951	1	1	RPL37A
HES1	0.0308868	-1.44113	0.128	0.5	1	HES1
MRPS18A	0.0309507	-2.43656	0.036	0.25	1	MRPS18A
AKAP11	0.0309507	-2.31643	0.036	0.25	1	AKAP11
CCL2	0.0309507	-1.89169	0.036	0.25	1	CCL2
PAFAH1B1	0.031365	-1.91047	0.135	0.5	1	PAFAH1B1
RPS7	0.0315216	0.931856	0.951	1	1	RPS7
FAR2	0.031597	-3.72055	0.039	0.25	1	FAR2
DUS3L	0.031597	-3.66936	0.039	0.25	1	DUS3L
UMPS	0.031597	-3.31859	0.039	0.25	1	UMPS
XAB2	0.031597	-3.26731	0.039	0.25	1	XAB2
AIMP1	0.0319448	-2.26414	0.148	0.5	1	AIMP1
FAU	0.0319798	0.992984	0.977	1	1	FAU
FBXW2	0.0322862	-2.46318	0.036	0.25	1	FBXW2
TMEM176A	0.0322862	-2.28292	0.036	0.25	1	TMEM176A
RUNX1	0.0322862	-2.01537	0.036	0.25	1	RUNX1
TMEM160	0.0324518	-1.96202	0.141	0.5	1	TMEM160
MED10	0.0325771	-1.94095	0.145	0.5	1	MED10
DCTD	0.0329043	-3.68631	0.039	0.25	1	DCTD
ABHD17A	0.0329043	-3.54823	0.039	0.25	1	ABHD17A
AP1S1	0.0329043	-3.46895	0.039	0.25	1	AP1S1
CISD3	0.0329043	-3.44592	0.039	0.25	1	CISD3
DAZAP1	0.0329043	-3.44446	0.039	0.25	1	DAZAP1
UXS1	0.0329043	-3.4233	0.039	0.25	1	UXS1
PRCC	0.0329043	-3.37281	0.039	0.25	1	PRCC
ERV3-1	0.0329043	-3.35767	0.039	0.25	1	ERV3-1
TFRC	0.0329043	-3.32821	0.039	0.25	1	TFRC
ZBED1	0.0329043	-3.32787	0.039	0.25	1	ZBED1
SNRNP25	0.0329043	-3.32013	0.039	0.25	1	SNRNP25
TMEM259	0.0329043	-3.31536	0.039	0.25	1	TMEM259
TSPYL2	0.0333252	-2.13886	0.145	0.5	1	TSPYL2
RPL12	0.0333616	1.01409	0.98	1	1	RPL12
TMUB1	0.0336708	-2.78558	0.036	0.25	1	TMUB1
LYL1	0.0336708	-2.30444	0.036	0.25	1	LYL1
EIF1AD	0.0336708	-2.25328	0.036	0.25	1	EIF1AD
ZNF350	0.0336708	-1.75663	0.036	0.25	1	ZNF350
ZNF148	0.0339859	-1.85374	0.128	0.5	1	ZNF148
MRPL40	0.0342032	-1.66743	0.122	0.5	1	MRPL40
NONO	0.0342302	-1.84184	0.132	0.5	1	NONO
ACADS	0.0342575	-3.33365	0.039	0.25	1	ACADS
MPHOSPH6	0.0342575	-3.30691	0.039	0.25	1	MPHOSPH6
YES1	0.0342575	-3.24119	0.039	0.25	1	YES1
MRFAP1L1	0.0342575	-3.04855	0.039	0.25	1	MRFAP1L1
LEAP2	0.0342575	-2.97185	0.039	0.25	1	LEAP2
SRSF6	0.0346131	-2.42498	0.138	0.5	1	SRSF6
SNX3	0.0346512	-1.26799	0.28	0.75	1	SNX3
NDUFV2	0.0349764	-1.44923	0.293	0.75	1	NDUFV2
HLA-B	0.0353341	-0.94205	0.829	1	1	HLA-B
RPS5	0.0353834	-0.738933	0.836	1	1	RPS5
NCOA4	0.0354161	-2.01017	0.138	0.5	1	NCOA4
DIS3	0.0356581	-3.21727	0.039	0.25	1	DIS3
IRF2BPL	0.0356581	-3.04272	0.039	0.25	1	IRF2BPL
AIFM1	0.0356581	-3.03007	0.039	0.25	1	AIFM1
RCOR1	0.0356581	-2.87975	0.039	0.25	1	RCOR1
ZNF580	0.0356581	-2.85432	0.039	0.25	1	ZNF580
IL27RA	0.0356581	-2.79936	0.039	0.25	1	IL27RA
AC020916.1	0.0358263	4.48814	0.589	0	1	AC020916.1
TPSAB1	0.0367746	-1.24092	0.951	1	1	TPSAB1
EIF4E2	0.0369098	-2.15987	0.135	0.5	1	EIF4E2
STOML2	0.0369098	-1.87104	0.135	0.5	1	STOML2
PAIP2	0.0370404	-1.116	0.26	0.75	1	PAIP2
MKKS	0.0371072	-3.0254	0.039	0.25	1	MKKS
HACD1	0.0371072	-2.92651	0.039	0.25	1	HACD1
ARL6IP6	0.0371072	-2.91931	0.039	0.25	1	ARL6IP6
TMEM263	0.0371072	-2.63313	0.039	0.25	1	TMEM263
ATP2C1	0.0371072	-2.58241	0.039	0.25	1	ATP2C1
RBM38	0.0371072	-2.50988	0.039	0.25	1	RBM38
VAMP5	0.0382302	-1.51264	0.128	0.5	1	VAMP5
SLC6A6	0.0386062	-2.67697	0.039	0.25	1	SLC6A6
IFT52	0.0386062	-2.66906	0.039	0.25	1	IFT52
INSIG1	0.0386062	-2.63912	0.039	0.25	1	INSIG1
PIP5K1A	0.0386062	-2.58772	0.039	0.25	1	PIP5K1A
TMEM161B	0.0387466	-3.81061	0.043	0.25	1	TMEM161B
TMEM44	0.0387466	-3.50328	0.043	0.25	1	TMEM44
PPP2CA	0.0390354	-2.08761	0.148	0.5	1	PPP2CA
PTMA	0.0394098	0.759796	1	1	1	PTMA
AFTPH	0.0401563	-2.7531	0.039	0.25	1	AFTPH
CBWD1	0.0401563	-2.66386	0.039	0.25	1	CBWD1
UBR1	0.0401563	-2.59448	0.039	0.25	1	UBR1
CTSL	0.0401563	-2.56173	0.039	0.25	1	CTSL
CCDC84	0.0401563	-2.36847	0.039	0.25	1	CCDC84
ATF4	0.0402398	-1.44935	0.283	0.75	1	ATF4
SOCS3	0.0402465	-3.85772	0.043	0.25	1	SOCS3
TSC22D4	0.0402465	-3.64809	0.043	0.25	1	TSC22D4
HDHD3	0.0402465	-3.62922	0.043	0.25	1	HDHD3
PEBP1	0.0403616	4.17167	0.572	0	1	PEBP1
NINJ1	0.0407643	-2.40956	0.155	0.5	1	NINJ1
HPGDS	0.0412368	1.87799	0.849	0.5	1	HPGDS
EEF1B2	0.041668	1.63305	0.826	1	1	EEF1B2
CCM2	0.0417589	-2.93525	0.039	0.25	1	CCM2
NAPRT	0.0417589	-2.72303	0.039	0.25	1	NAPRT
POP7	0.0417589	-2.63562	0.039	0.25	1	POP7
CNDP2	0.0417589	-2.40706	0.039	0.25	1	CNDP2
AFG3L2	0.0417589	-2.40303	0.039	0.25	1	AFG3L2
RICTOR	0.0417589	-1.93558	0.039	0.25	1	RICTOR
MTMR9	0.0417953	-3.56782	0.043	0.25	1	MTMR9
APEH	0.0417953	-3.43628	0.043	0.25	1	APEH
GNPDA1	0.0417953	-2.99742	0.043	0.25	1	GNPDA1
LSM3	0.0419137	-1.32249	0.303	0.75	1	LSM3
RBM5	0.0419426	-1.42037	0.128	0.5	1	RBM5
MED1	0.0433944	-3.31093	0.043	0.25	1	MED1
CHERP	0.0433944	-3.09727	0.043	0.25	1	CHERP
PI4KA	0.0433944	-3.04741	0.043	0.25	1	PI4KA
GGCX	0.0433944	-3.00471	0.043	0.25	1	GGCX
EVL	0.0433944	-2.8456	0.043	0.25	1	EVL
DCAF8	0.0433944	-2.77318	0.043	0.25	1	DCAF8
TRMT11	0.0434153	-2.01108	0.039	0.25	1	TRMT11
JADE1	0.0434153	-1.93779	0.039	0.25	1	JADE1
RPL35A	0.0439386	0.729409	0.984	1	1	RPL35A
PTP4A1	0.0442483	-1.7665	0.135	0.5	1	PTP4A1
PIM3	0.0448032	-2.39305	0.168	0.5	1	PIM3
KLHDC2	0.0450448	-3.08781	0.043	0.25	1	KLHDC2
SATB1	0.0450448	-3.03871	0.043	0.25	1	SATB1
SSBP4	0.0450448	-2.98746	0.043	0.25	1	SSBP4
VTA1	0.0450448	-2.97625	0.043	0.25	1	VTA1
ANGEL2	0.0450448	-2.96616	0.043	0.25	1	ANGEL2
STAT5B	0.0450448	-2.94622	0.043	0.25	1	STAT5B
KIAA0319L	0.0450448	-2.83642	0.043	0.25	1	KIAA0319L
P4HTM	0.0450448	-2.83087	0.043	0.25	1	P4HTM
PEX3	0.0450448	-2.76635	0.043	0.25	1	PEX3
CSTF2T	0.0451268	-2.51638	0.039	0.25	1	CSTF2T
RHEX	0.0453391	4.25791	0.556	0	1	RHEX
ACTB	0.0453857	-1.33521	0.789	1	1	ACTB
RPS27A	0.045747	0.592782	0.987	1	1	RPS27A
HLA-E	0.0458297	-1.02347	0.569	1	1	HLA-E
MRPL51	0.0458343	-1.37924	0.293	0.75	1	MRPL51
SYF2	0.0458625	-1.5818	0.312	0.75	1	SYF2
HMGN1	0.0462432	-1.26672	0.296	0.75	1	HMGN1
ISCA1	0.0462644	-1.31425	0.135	0.5	1	ISCA1
CHTOP	0.0464197	-1.87658	0.148	0.5	1	CHTOP
DDX56	0.0467478	-3.10012	0.043	0.25	1	DDX56
SENP2	0.0467478	-2.93059	0.043	0.25	1	SENP2
YARS	0.0467478	-2.69935	0.043	0.25	1	YARS
ZNF766	0.0467478	-2.6288	0.043	0.25	1	ZNF766
RBBP5	0.0467478	-2.46328	0.043	0.25	1	RBBP5
TPGS2	0.0467478	-2.4346	0.043	0.25	1	TPGS2
GPS1	0.0480019	-3.76177	0.046	0.25	1	GPS1
LAPTM4A	0.0482067	2.03483	0.743	0.5	1	LAPTM4A
PDCD10	0.0482782	-1.72985	0.155	0.5	1	PDCD10
PAG1	0.0483741	-2.7419	0.151	0.5	1	PAG1
CCDC159	0.0485047	-2.65899	0.043	0.25	1	CCDC159
ALDOA	0.0485047	-2.61535	0.043	0.25	1	ALDOA
LRRC75A	0.0485047	-2.46177	0.043	0.25	1	LRRC75A
RPS14	0.0488964	-0.411615	0.967	1	1	RPS14
RPS9	0.0490046	-0.723211	0.829	1	1	RPS9
RPL29	0.0491941	0.986097	0.938	0.75	1	RPL29
GUK1	0.0493119	-0.957003	0.243	0.75	1	GUK1
RRBP1	0.049433	-1.6011	0.135	0.5	1	RRBP1
NDUFB6	0.0495282	-1.34354	0.141	0.5	1	NDUFB6
MTRNR2L12	0.049658	4.26915	0.543	0	1	MTRNR2L12
DSE	0.0503167	-2.85522	0.043	0.25	1	DSE
CHCHD10	0.0503167	-2.74824	0.043	0.25	1	CHCHD10
SIPA1L1	0.0503167	-2.60657	0.043	0.25	1	SIPA1L1
MED17	0.0503167	-2.57694	0.043	0.25	1	MED17
EIF6	0.0503315	-2.09811	0.171	0.5	1	EIF6
CREB3L2	0.0506047	-1.49567	0.141	0.5	1	CREB3L2
UQCR11	0.0510751	-1.04573	0.451	1	1	UQCR11
SRA1	0.0512231	-1.94853	0.158	0.5	1	SRA1
ACAA1	0.0515291	-3.3986	0.046	0.25	1	ACAA1
MLX	0.0515291	-3.3608	0.046	0.25	1	MLX
TUSC2	0.0515291	-3.22404	0.046	0.25	1	TUSC2
ZNF264	0.0515291	-3.0385	0.046	0.25	1	ZNF264
PHF20L1	0.0515291	-3.02547	0.046	0.25	1	PHF20L1
TMEM161B-AS1	0.0521851	-2.38664	0.043	0.25	1	TMEM161B-AS1
LINC00685	0.0521851	-2.20397	0.043	0.25	1	LINC00685
PLSCR1	0.0521851	-2.05559	0.043	0.25	1	PLSCR1
ST8SIA4	0.0521851	-1.89375	0.043	0.25	1	ST8SIA4
PPP1R2	0.05237	-2.48986	0.171	0.5	1	PPP1R2
MANF	0.0527763	-1.84813	0.145	0.5	1	MANF
MIF	0.0527819	-1.34138	0.135	0.5	1	MIF
RHOF	0.0533724	-3.25901	0.046	0.25	1	RHOF
CTDSPL2	0.0533724	-3.08563	0.046	0.25	1	CTDSPL2
PEA15	0.0533724	-3.01791	0.046	0.25	1	PEA15
IL16	0.0533724	-2.89234	0.046	0.25	1	IL16
NPHP3	0.0533724	-2.69343	0.046	0.25	1	NPHP3
RPL14	0.0536119	0.840274	0.961	1	1	RPL14
IDH2	0.0541112	-2.48304	0.043	0.25	1	IDH2
PYROXD1	0.0541112	-2.24397	0.043	0.25	1	PYROXD1
SFXN3	0.0541112	-2.19783	0.043	0.25	1	SFXN3
TP53INP2	0.0541112	-1.82254	0.043	0.25	1	TP53INP2
CPA3	0.0548856	1.1892	0.891	1	1	CPA3
RPL6	0.0550179	1.03223	0.947	1	1	RPL6
RPL11	0.055034	0.692963	0.98	1	1	RPL11
CRELD2	0.0552706	-3.14289	0.046	0.25	1	CRELD2
PIM1	0.0552706	-3.07794	0.046	0.25	1	PIM1
RPL34	0.0557545	0.649132	0.99	1	1	RPL34
DUSP22	0.0560962	-2.47445	0.043	0.25	1	DUSP22
ZNF100	0.0560962	-2.32035	0.043	0.25	1	ZNF100
MRPS30	0.0560962	-2.21004	0.043	0.25	1	MRPS30
BCL3	0.0562098	-1.31679	0.145	0.5	1	BCL3
RPL28	0.0564811	-0.473772	0.98	1	1	RPL28
RPS18	0.0564815	-0.395976	0.984	1	1	RPS18
H3F3B	0.0564818	1.01563	0.987	1	1	H3F3B
PPP1CA	0.0566543	-2.00699	0.171	0.5	1	PPP1CA
TROVE2	0.0569227	-1.73176	0.155	0.5	1	TROVE2
ATP2B1	0.0572247	-2.84383	0.046	0.25	1	ATP2B1
FLNB	0.0572247	-2.65475	0.046	0.25	1	FLNB
URM1	0.0572247	-2.6473	0.046	0.25	1	URM1
TMEM41B	0.0572247	-2.39501	0.046	0.25	1	TMEM41B
HPGD	0.0574552	2.94777	0.724	0.5	1	HPGD
TUBA1A	0.0576497	4.2042	0.661	0.25	1	TUBA1A
PGAM1	0.0577698	-2.18024	0.171	0.5	1	PGAM1
RPL24	0.0579356	0.803258	0.941	1	1	RPL24
GDF11	0.0581415	-2.00586	0.043	0.25	1	GDF11
MSRB3	0.0581415	-1.84288	0.043	0.25	1	MSRB3
MYO1F	0.0581415	-1.60353	0.043	0.25	1	MYO1F
CSNK1D	0.0586008	-1.51402	0.145	0.5	1	CSNK1D
COX7A2	0.0586582	-1.04833	0.559	1	1	COX7A2
TPSB2	0.0586661	-1.1526	0.928	1	1	TPSB2
FTL	0.0587114	0.890827	0.984	1	1	FTL
CDKN1A	0.0590268	-1.57551	0.158	0.5	1	CDKN1A
PRDX5	0.0590903	-0.984193	0.266	0.75	1	PRDX5
PHF10	0.0592358	-2.95102	0.046	0.25	1	PHF10
IFI35	0.0592358	-2.52409	0.046	0.25	1	IFI35
POU2F1	0.0592358	-2.44315	0.046	0.25	1	POU2F1
ATP5IF1	0.0592569	3.525	0.516	0	1	ATP5IF1
ZFP36L2	0.0592688	-2.23078	0.168	0.5	1	ZFP36L2
RPL10	0.0594714	0.583726	0.997	1	1	RPL10
TMEM183A	0.0599737	-3.47011	0.049	0.25	1	TMEM183A
GSPT1	0.0599737	-3.20406	0.049	0.25	1	GSPT1
GLS	0.0604803	-1.67483	0.155	0.5	1	GLS
NCSTN	0.0613054	-2.77043	0.046	0.25	1	NCSTN
SLBP	0.0613054	-2.52484	0.046	0.25	1	SLBP
CPSF7	0.0613054	-2.48666	0.046	0.25	1	CPSF7
LPIN1	0.0620005	-3.36768	0.049	0.25	1	LPIN1
ISG20L2	0.0620005	-3.13691	0.049	0.25	1	ISG20L2
RPL22	0.0624923	0.929332	0.908	1	1	RPL22
PAFAH1B3	0.0634344	-2.49718	0.046	0.25	1	PAFAH1B3
GOLT1B	0.0634344	-2.47981	0.046	0.25	1	GOLT1B
NSUN5	0.0634344	-2.07324	0.046	0.25	1	NSUN5
LGALS4	0.0634344	-2.00433	0.046	0.25	1	LGALS4
RNF145	0.0635772	-1.36882	0.161	0.5	1	RNF145
RIF1	0.0640838	-3.18344	0.049	0.25	1	RIF1
CD83	0.0643339	3.3715	0.622	0.25	1	CD83
PSMB2	0.0644551	-1.73059	0.164	0.5	1	PSMB2
CTSW	0.0649494	-1.33721	0.145	0.5	1	CTSW
AURKAIP1	0.0652118	-2.0924	0.197	0.5	1	AURKAIP1
PBX2	0.0656241	-2.71942	0.046	0.25	1	PBX2
GALT	0.0656241	-2.31473	0.046	0.25	1	GALT
PPP1R3B	0.0656241	-2.31296	0.046	0.25	1	PPP1R3B
CAB39	0.0656241	-2.18895	0.046	0.25	1	CAB39
SUPV3L1	0.0656241	-2.17017	0.046	0.25	1	SUPV3L1
RCSD1	0.0656241	-1.92274	0.046	0.25	1	RCSD1
POLR2L	0.0659432	-1.33003	0.385	0.75	1	POLR2L
FCER1A	0.0659498	3.95525	0.5	0	1	FCER1A
ATP5MD	0.0659498	3.60763	0.5	0	1	ATP5MD
ELOB	0.0659498	3.49798	0.5	0	1	ELOB
ASF1A	0.0662244	-2.79714	0.049	0.25	1	ASF1A
POLR1E	0.0662244	-2.77176	0.049	0.25	1	POLR1E
BECN1	0.0662244	-2.70129	0.049	0.25	1	BECN1
SARAF	0.0666839	-1.68157	0.451	0.75	1	SARAF
PSMA5	0.0671077	-2.40393	0.188	0.5	1	PSMA5
RAB27B	0.0673557	4.04431	0.497	0	1	RAB27B
SEC11A	0.0673557	3.69448	0.497	0	1	SEC11A
JTB	0.0677929	-1.76803	0.158	0.5	1	JTB
UBQLN1	0.0678758	-2.17821	0.046	0.25	1	UBQLN1
FAM98A	0.0678758	-1.58542	0.046	0.25	1	FAM98A
RAB1B	0.0684237	-2.80234	0.049	0.25	1	RAB1B
BRD8	0.0684237	-2.4458	0.049	0.25	1	BRD8
FCER1G	0.0686383	1.51378	0.806	0.75	1	FCER1G
THOC6	0.068652	-3.50674	0.053	0.25	1	THOC6
TAGLN2	0.0686747	1.99525	0.72	0.5	1	TAGLN2
ITGB1	0.0691484	-1.98225	0.168	0.5	1	ITGB1
TRAPPC1	0.0700524	-1.09938	0.289	0.75	1	TRAPPC1
COPRS	0.0701907	-2.19355	0.046	0.25	1	COPRS
MRPS12	0.0706826	-2.84397	0.049	0.25	1	MRPS12
CHD1L	0.0706826	-2.69819	0.049	0.25	1	CHD1L
GFPT1	0.0706826	-2.45299	0.049	0.25	1	GFPT1
RNMT	0.0712366	-1.36717	0.151	0.5	1	RNMT
SLC3A2	0.0712366	-1.26696	0.151	0.5	1	SLC3A2
RPL37	0.0718644	0.710909	0.961	1	1	RPL37
BSG	0.072066	-1.98738	0.174	0.5	1	BSG
CREBBP	0.0725699	-2.09361	0.046	0.25	1	CREBBP
KDM5B	0.0725699	-1.90154	0.046	0.25	1	KDM5B
MT-ND4	0.0727697	0.588192	1	1	1	MT-ND4
WARS	0.0730024	-2.06035	0.049	0.25	1	WARS
NDUFS1	0.0730024	-1.98958	0.049	0.25	1	NDUFS1
CYTH1	0.07311	-3.41715	0.053	0.25	1	CYTH1
GABARAP	0.07311	-3.40236	0.053	0.25	1	GABARAP
ATP5PF	0.0732118	3.45252	0.484	0	1	ATP5PF
IGHA1	0.0739163	4.62332	0.612	0.25	1	IGHA1
GATAD2A	0.075384	-2.17103	0.049	0.25	1	GATAD2A
KIF22	0.0754261	-3.0189	0.053	0.25	1	KIF22
UBE2E1	0.0754263	-3.18968	0.053	0.25	1	UBE2E1
ST7	0.0754263	-2.88671	0.053	0.25	1	ST7
PMAIP1	0.0754263	-2.82602	0.053	0.25	1	PMAIP1
HS2ST1	0.0754263	-2.80436	0.053	0.25	1	HS2ST1
CCDC12	0.0756401	-1.428	0.161	0.5	1	CCDC12
EIF3L	0.0769603	-1.19576	0.316	0.75	1	EIF3L
JARID2	0.0776295	-1.52403	0.181	0.5	1	JARID2
PRRC2B	0.0778022	-3.00342	0.053	0.25	1	PRRC2B
CCDC92	0.0778022	-2.93457	0.053	0.25	1	CCDC92
ESCO1	0.0778022	-2.79052	0.053	0.25	1	ESCO1
PHTF2	0.0778022	-2.70469	0.053	0.25	1	PHTF2
CLPP	0.0778022	-2.54999	0.053	0.25	1	CLPP
HS6ST1	0.0779994	-1.70961	0.164	0.5	1	HS6ST1
SLC43A3	0.0785601	-1.48588	0.161	0.5	1	SLC43A3
TKT	0.0796934	-1.68751	0.171	0.5	1	TKT
PRKAA1	0.0798626	-3.79739	0.056	0.25	1	PRKAA1
OCIAD2	0.0798626	-3.43342	0.056	0.25	1	OCIAD2
SEC24D	0.0802386	-2.87298	0.053	0.25	1	SEC24D
SNAPIN	0.0802386	-2.57715	0.053	0.25	1	SNAPIN
TBC1D15	0.0802386	-2.51816	0.053	0.25	1	TBC1D15
HIST1H1C	0.0802386	-2.35216	0.053	0.25	1	HIST1H1C
GNA13	0.0802386	-2.3194	0.053	0.25	1	GNA13
POLR3E	0.0803377	-2.28201	0.049	0.25	1	POLR3E
TNIP1	0.0803377	-2.11187	0.049	0.25	1	TNIP1
TMED3	0.0803377	-1.94542	0.049	0.25	1	TMED3
ATP8B4	0.0803377	-1.90425	0.049	0.25	1	ATP8B4
HYOU1	0.0803377	-1.90374	0.049	0.25	1	HYOU1
MECP2	0.0809687	-1.4032	0.164	0.5	1	MECP2
TSC22D1	0.0810734	4.51193	0.467	0	1	TSC22D1
TNFSF10	0.0810735	3.69113	0.467	0	1	TNFSF10
JUND	0.0811213	1.71026	0.901	1	1	JUND
PIK3CA	0.0822843	-3.28294	0.056	0.25	1	PIK3CA
CHMP5	0.0824874	-1.34193	0.164	0.5	1	CHMP5
ADRM1	0.0826949	-1.08814	0.155	0.5	1	ADRM1
2025-09-07	0.0827205	3.43303	0.464	0	1	2025-09-07
ATP5ME	0.0827205	3.48411	0.464	0	1	ATP5ME
CORO1A	0.0827365	-2.01723	0.053	0.25	1	CORO1A
VTI1A	0.0827367	-2.57382	0.053	0.25	1	VTI1A
FAM208A	0.0827367	-2.50818	0.053	0.25	1	FAM208A
ICE2	0.0827367	-2.30069	0.053	0.25	1	ICE2
PPTC7	0.0829119	-2.16418	0.049	0.25	1	PPTC7
USP7	0.0829119	-2.10954	0.049	0.25	1	USP7
CHSY1	0.0829119	-2.04146	0.049	0.25	1	CHSY1
WDR74	0.0829119	-1.98699	0.049	0.25	1	WDR74
NFE2L1	0.0829119	-1.58113	0.049	0.25	1	NFE2L1
BLOC1S2	0.0834097	-2.22319	0.181	0.5	1	BLOC1S2
RNPS1	0.0837089	-1.28398	0.158	0.5	1	RNPS1
RGS13	0.084393	3.68748	0.461	0	1	RGS13
RGS16	0.0847652	-3.19531	0.056	0.25	1	RGS16
MFNG	0.0847652	-3.10468	0.056	0.25	1	MFNG
S100A11	0.0847702	1.76455	0.789	0.5	1	S100A11
MT-ND5	0.0852549	1.11132	0.941	1	1	MT-ND5
MCM7	0.0852975	-2.58375	0.053	0.25	1	MCM7
LBH	0.0852975	-2.41364	0.053	0.25	1	LBH
BMPR2	0.0852975	-2.14665	0.053	0.25	1	BMPR2
C22orf39	0.0855525	-1.94708	0.049	0.25	1	C22orf39
FOSB	0.0858893	1.6496	0.865	0.5	1	FOSB
ATP6AP2	0.0862623	-1.36751	0.161	0.5	1	ATP6AP2
SAT1	0.0866494	-0.290225	0.707	1	1	SAT1
SIRT7	0.0873061	-2.88217	0.056	0.25	1	SIRT7
PIGBOS1	0.0879219	-2.29149	0.053	0.25	1	PIGBOS1
NAA60	0.0882607	-1.92891	0.049	0.25	1	NAA60
COX17	0.0895659	3.66724	0.451	0	1	COX17
NT5C3A	0.0899084	-2.81398	0.056	0.25	1	NT5C3A
CBFB	0.0899084	-2.59393	0.056	0.25	1	CBFB
SMAD2	0.0899084	-2.55495	0.056	0.25	1	SMAD2
VWA5A	0.0902959	2.4077	0.612	0.25	1	VWA5A
RAB1A	0.0904307	-1.30016	0.164	0.5	1	RAB1A
ARSK	0.0906111	-2.02126	0.053	0.25	1	ARSK
RBM3	0.0908067	-1.0681	0.283	0.75	1	RBM3
NFE2L2	0.091343	3.58323	0.447	0	1	NFE2L2
MS4A2	0.0916299	1.62328	0.763	0.75	1	MS4A2
VIM	0.0918113	2.16661	0.872	0.75	1	VIM
GSN	0.0920271	-1.34018	0.178	0.5	1	GSN
RBCK1	0.0925726	-2.47472	0.056	0.25	1	RBCK1
STARD4	0.0925726	-2.39596	0.056	0.25	1	STARD4
PCF11	0.0928537	-1.08971	0.161	0.5	1	PCF11
SERPINB1	0.0934988	2.26216	0.658	0.25	1	SERPINB1
UBE2D2	0.0935462	-1.77187	0.194	0.5	1	UBE2D2
RTF1	0.0940616	-1.70079	0.197	0.5	1	RTF1
NKG7	0.0941869	-4.26077	0.059	0.25	1	NKG7
SERF2	0.0948419	-0.516863	0.918	1	1	SERF2
CDC27	0.0952999	-2.56231	0.056	0.25	1	CDC27
NXT1	0.0953169	-1.38112	0.178	0.5	1	NXT1
TBC1D5	0.0961878	-2.27268	0.053	0.25	1	TBC1D5
RBM14	0.0961878	-2.18941	0.053	0.25	1	RBM14
KAT7	0.0961878	-1.74995	0.053	0.25	1	KAT7
TDP2	0.0968821	-3.02966	0.059	0.25	1	TDP2
RPL8	0.0971644	0.816382	0.947	1	1	RPL8
LGALS1	0.0977338	-1.79664	0.464	0.75	1	LGALS1
TARDBP	0.0980909	-2.29658	0.056	0.25	1	TARDBP
CCDC186	0.0980911	-2.59784	0.056	0.25	1	CCDC186
PMVK	0.0980911	-2.4446	0.056	0.25	1	PMVK
PNKP	0.0980911	-2.32971	0.056	0.25	1	PNKP
EML4	0.0980911	-1.67039	0.056	0.25	1	EML4
AL157895.1	0.0987214	3.44588	0.434	0	1	AL157895.1
ADD3	0.0990774	-2.11401	0.053	0.25	1	ADD3
MTMR6	0.0990774	-1.69453	0.053	0.25	1	MTMR6
TMEM248	0.0990774	-1.47713	0.053	0.25	1	TMEM248
RAD21	0.0996938	-1.43324	0.174	0.5	1	RAD21
ATP5MF	0.100635	3.15664	0.431	0	1	ATP5MF
SEM1	0.100635	3.25204	0.431	0	1	SEM1
BCAS2	0.100635	3.59344	0.431	0	1	BCAS2
EID1	0.100635	3.33973	0.431	0	1	EID1
TNRC6A	0.100947	-2.42277	0.056	0.25	1	TNRC6A
GPAT4	0.100947	-2.3604	0.056	0.25	1	GPAT4
GALNT2	0.100947	-2.35248	0.056	0.25	1	GALNT2
KLF3	0.100947	-2.03887	0.056	0.25	1	KLF3
EHMT1	0.100947	-1.93402	0.056	0.25	1	EHMT1
USP15	0.101241	-1.79424	0.217	0.5	1	USP15
HSPB11	0.101766	-1.36902	0.184	0.5	1	HSPB11
PI4KB	0.102457	-2.75856	0.059	0.25	1	PI4KB
KLHL28	0.102457	-2.69483	0.059	0.25	1	KLHL28
RTCB	0.102457	-2.62191	0.059	0.25	1	RTCB
CES2	0.102457	-2.57528	0.059	0.25	1	CES2
ATOX1	0.102941	-1.26295	0.191	0.5	1	ATOX1
SOD1	0.103619	-0.739971	0.503	1	1	SOD1
SUN2	0.103869	-2.53487	0.056	0.25	1	SUN2
CASP8	0.103869	-2.23435	0.056	0.25	1	CASP8
PPWD1	0.103869	-2.20894	0.056	0.25	1	PPWD1
HELZ	0.103869	-2.04994	0.056	0.25	1	HELZ
CHD4	0.104258	-1.09765	0.171	0.5	1	CHD4
FUS	0.104547	3.38705	0.424	0	1	FUS
MTRF1L	0.105339	-2.60983	0.059	0.25	1	MTRF1L
ATG5	0.105339	-2.72859	0.059	0.25	1	ATG5
HMGN2	0.105362	-0.946126	0.342	0.75	1	HMGN2
CRTC3	0.106485	-3.24968	0.062	0.25	1	CRTC3
EIF4A2	0.106545	3.2823	0.421	0	1	EIF4A2
CCDC71L	0.106858	-2.12075	0.056	0.25	1	CCDC71L
THAP7	0.106858	-2.01033	0.056	0.25	1	THAP7
GDI2	0.108255	-1.19964	0.181	0.5	1	GDI2
USP33	0.108285	-2.50467	0.059	0.25	1	USP33
ARL8A	0.108285	-2.32387	0.059	0.25	1	ARL8A
HPS1	0.108285	-2.23087	0.059	0.25	1	HPS1
GNG5	0.108573	3.12783	0.418	0	1	GNG5
LMO4	0.108573	3.49248	0.418	0	1	LMO4
ATP6V0E1	0.108966	2.4367	0.579	0.25	1	ATP6V0E1
SRRT	0.109385	-2.90637	0.062	0.25	1	SRRT
TRPC4AP	0.109385	-2.80596	0.062	0.25	1	TRPC4AP
SDF4	0.109915	-2.26435	0.056	0.25	1	SDF4
APOBR	0.109915	-2.18978	0.056	0.25	1	APOBR
RPS6KB2	0.109915	-2.13316	0.056	0.25	1	RPS6KB2
MARCKSL1	0.109915	-1.5427	0.056	0.25	1	MARCKSL1
PSMA7	0.111231	-0.593339	0.444	1	1	PSMA7
RASA2	0.111295	-2.51516	0.059	0.25	1	RASA2
PTP4A2	0.111992	-1.71627	0.227	0.5	1	PTP4A2
KTN1	0.112212	-1.71995	0.207	0.5	1	KTN1
UBA6	0.112347	-2.9375	0.062	0.25	1	UBA6
PSMD9	0.112347	-2.36232	0.062	0.25	1	PSMD9
LDHA	0.112482	-1.32235	0.391	0.75	1	LDHA
TCEA1	0.112842	-1.65788	0.214	0.5	1	TCEA1
MED30	0.11304	-2.23447	0.056	0.25	1	MED30
RARS2	0.11304	-1.61998	0.056	0.25	1	RARS2
RPS16	0.114237	-1.16318	0.806	1	1	RPS16
LCMT1	0.114371	-2.29407	0.059	0.25	1	LCMT1
C5orf30	0.114371	-2.26445	0.059	0.25	1	C5orf30
ANKRD36C	0.115372	-2.53307	0.062	0.25	1	ANKRD36C
CSTF1	0.115372	-2.35183	0.062	0.25	1	CSTF1
UBB	0.115394	1.06739	0.914	0.75	1	UBB
POLR2F	0.115594	-1.57204	0.191	0.5	1	POLR2F
TMEM245	0.11608	-3.2824	0.066	0.25	1	TMEM245
LCOR	0.116235	-1.9939	0.056	0.25	1	LCOR
CLIP1	0.116235	-1.86779	0.056	0.25	1	CLIP1
WIPF1	0.116378	-1.21415	0.174	0.5	1	WIPF1
RPL19	0.116826	0.464971	0.974	1	1	RPL19
CALM2	0.117451	-0.697837	0.602	1	1	CALM2
TTPAL	0.117514	-1.96025	0.059	0.25	1	TTPAL
C2orf74	0.117514	-2.21558	0.059	0.25	1	C2orf74
LAPTM5	0.118356	-0.774045	0.493	1	1	LAPTM5
CDC37L1	0.11846	-2.76084	0.062	0.25	1	CDC37L1
FASTK	0.11846	-2.70679	0.062	0.25	1	FASTK
CSK	0.11846	-1.87653	0.062	0.25	1	CSK
PRRC2C	0.118883	-0.891063	0.365	0.75	1	PRRC2C
PER1	0.119054	-1.0651	0.178	0.5	1	PER1
NR3C1	0.119076	-2.02654	0.227	0.5	1	NR3C1
MCRS1	0.119113	-2.96261	0.066	0.25	1	MCRS1
TTC9C	0.1195	-1.633	0.056	0.25	1	TTC9C
DDOST	0.120576	-1.66964	0.22	0.5	1	DDOST
GSS	0.120724	-1.99208	0.059	0.25	1	GSS
SNX14	0.120724	-1.98243	0.059	0.25	1	SNX14
PLPP1	0.120724	-1.75827	0.059	0.25	1	PLPP1
BTK	0.121361	3.04615	0.398	0	1	BTK
USP22	0.121613	-2.58037	0.062	0.25	1	USP22
NUS1	0.121613	-2.3746	0.062	0.25	1	NUS1
TMEM120A	0.121613	-2.19243	0.062	0.25	1	TMEM120A
STMN1	0.122221	2.14576	0.582	0.25	1	STMN1
PSMG2	0.123355	-1.42232	0.191	0.5	1	PSMG2
ANAPC16	0.123599	3.19137	0.395	0	1	ANAPC16
CSF1	0.123599	4.04783	0.395	0	1	CSF1
EIF4G2	0.123599	3.27023	0.395	0	1	EIF4G2
TSTD1	0.123599	3.13424	0.395	0	1	TSTD1
KMT5B	0.124002	-1.99946	0.059	0.25	1	KMT5B
SUCO	0.124002	-1.89371	0.059	0.25	1	SUCO
MGAT1	0.124002	-1.83436	0.059	0.25	1	MGAT1
GMFG	0.124678	-1.16401	0.398	0.75	1	GMFG
SEMA4D	0.124831	-2.37296	0.062	0.25	1	SEMA4D
RAB3GAP1	0.124831	-2.24979	0.062	0.25	1	RAB3GAP1
UBL3	0.124831	-2.2459	0.062	0.25	1	UBL3
XAF1	0.124831	-2.2435	0.062	0.25	1	XAF1
BEX2	0.124831	-2.19575	0.062	0.25	1	BEX2
N4BP2L1	0.125365	-2.39701	0.066	0.25	1	N4BP2L1
ATP5F1C	0.125868	3.15989	0.391	0	1	ATP5F1C
BPTF	0.126231	-1.80194	0.22	0.5	1	BPTF
OST4	0.127019	-0.550077	0.773	1	1	OST4
CTBP2	0.127349	-1.93137	0.059	0.25	1	CTBP2
VEZF1	0.127349	-1.88076	0.059	0.25	1	VEZF1
ITFG1	0.127349	-1.7815	0.059	0.25	1	ITFG1
SOD2	0.127349	-1.6071	0.059	0.25	1	SOD2
RPL9	0.127686	0.766016	0.928	1	1	RPL9
RPL21	0.127752	-0.756933	0.974	1	1	RPL21
TMEM109	0.128115	-2.27197	0.062	0.25	1	TMEM109
ABT1	0.128115	-1.98224	0.062	0.25	1	ABT1
MAZ	0.128115	-1.95283	0.062	0.25	1	MAZ
PKM	0.128162	-1.3998	0.22	0.5	1	PKM
RTRAF	0.128168	3.00636	0.388	0	1	RTRAF
ZNF281	0.128585	-2.7989	0.066	0.25	1	ZNF281
TNFAIP3	0.1291	2.7015	0.586	0.25	1	TNFAIP3
SDCBP	0.129473	1.46808	0.763	0.75	1	SDCBP
KIT	0.129485	2.02608	0.582	0.25	1	KIT
UBE2B	0.130492	-1.94628	0.24	0.5	1	UBE2B
SSR2	0.130501	2.93978	0.385	0	1	SSR2
RREB1	0.130767	-2.24506	0.059	0.25	1	RREB1
LMBRD1	0.130767	-1.9568	0.059	0.25	1	LMBRD1
SQLE	0.130767	-1.48676	0.059	0.25	1	SQLE
SFT2D2	0.131466	-2.05397	0.062	0.25	1	SFT2D2
TP53BP2	0.131466	-2.03744	0.062	0.25	1	TP53BP2
SEC61A1	0.131869	-2.48964	0.066	0.25	1	SEC61A1
PTS	0.131869	-2.38043	0.066	0.25	1	PTS
STT3B	0.131869	-2.33495	0.066	0.25	1	STT3B
FEZ2	0.132011	-3.46582	0.069	0.25	1	FEZ2
TPT1	0.132043	0.564922	0.964	1	1	TPT1
CD164	0.133151	-1.17436	0.188	0.5	1	CD164
BTG2	0.133584	2.74052	0.559	0.25	1	BTG2
TXNDC17	0.13405	-1.04105	0.194	0.5	1	TXNDC17
ZBTB7A	0.134885	-2.1477	0.062	0.25	1	ZBTB7A
RPLP1	0.134978	-0.331126	0.993	1	1	RPLP1
GK	0.135218	-2.40708	0.066	0.25	1	GK
KLHL6	0.135218	-2.24812	0.066	0.25	1	KLHL6
RSU1	0.135218	-2.18141	0.066	0.25	1	RSU1
PAFAH1B2	0.135218	-1.91534	0.066	0.25	1	PAFAH1B2
PNPLA8	0.135262	3.3623	0.378	0	1	PNPLA8
VMP1	0.135262	3.31066	0.378	0	1	VMP1
SPINT2	0.135807	-1.47539	0.214	0.5	1	SPINT2
RPS8	0.136457	0.725083	0.977	1	1	RPS8
TRABD	0.137814	-1.68129	0.059	0.25	1	TRABD
RSRC2	0.137857	-0.84458	0.352	0.75	1	RSRC2
ACAA2	0.138372	-1.79283	0.062	0.25	1	ACAA2
FRMD4B	0.138632	-2.22707	0.066	0.25	1	FRMD4B
LAMTOR3	0.138632	-2.21234	0.066	0.25	1	LAMTOR3
ITM2A	0.139622	-0.684827	0.329	0.75	1	ITM2A
PET100	0.139963	-1.57175	0.214	0.5	1	PET100
ST13	0.140155	3.11624	0.372	0	1	ST13
CCNH	0.140493	-1.26553	0.194	0.5	1	CCNH
THOC7	0.141387	-1.00168	0.184	0.5	1	THOC7
MRPL14	0.141454	-1.30075	0.204	0.5	1	MRPL14
LRPPRC	0.141927	-2.02292	0.062	0.25	1	LRPPRC
ING5	0.141927	-1.89811	0.062	0.25	1	ING5
COMMD8	0.141927	-1.76429	0.062	0.25	1	COMMD8
LIN7C	0.141927	-1.75597	0.062	0.25	1	LIN7C
HCFC1R1	0.141927	-1.41934	0.062	0.25	1	HCFC1R1
ST8SIA6	0.142037	-2.49438	0.069	0.25	1	ST8SIA6
ECI2	0.142112	-2.24466	0.066	0.25	1	ECI2
APH1B	0.142112	-2.14521	0.066	0.25	1	APH1B
RAB11B	0.142112	-2.12998	0.066	0.25	1	RAB11B
NUDT21	0.142112	-2.00239	0.066	0.25	1	NUDT21
TM2D2	0.142112	-1.96612	0.066	0.25	1	TM2D2
MCTP1	0.142112	-1.92099	0.066	0.25	1	MCTP1
RPL17	0.142469	-2.09047	0.289	0.5	1	RPL17
RHOH	0.14265	3.00319	0.368	0	1	RHOH
M6PR	0.14265	2.80283	0.368	0	1	M6PR
MTRNR2L8	0.142651	3.24244	0.368	0	1	MTRNR2L8
SELENOW	0.142651	2.88207	0.368	0	1	SELENOW
RAP1A	0.143353	-1.34029	0.201	0.5	1	RAP1A
SLC18A2	0.143705	-0.935034	0.362	0.75	1	SLC18A2
CHD1	0.144112	-0.975834	0.188	0.5	1	CHD1
CNRIP1	0.144345	-1.35457	0.217	0.5	1	CNRIP1
RNF11	0.145126	-3.49109	0.072	0.25	1	RNF11
CRIP1	0.145259	-0.876383	0.197	0.5	1	CRIP1
TRNAU1AP	0.145506	-2.49838	0.069	0.25	1	TRNAU1AP
PPID	0.145506	-2.45238	0.069	0.25	1	PPID
NT5C	0.145506	-2.35718	0.069	0.25	1	NT5C
ASB8	0.145553	-1.97344	0.062	0.25	1	ASB8
UAP1	0.145553	-1.46955	0.062	0.25	1	UAP1
TLE3	0.145553	-1.37386	0.062	0.25	1	TLE3
JAK1	0.145659	-2.30236	0.066	0.25	1	JAK1
CYB5R1	0.145659	-1.91359	0.066	0.25	1	CYB5R1
ZMIZ1	0.145659	-1.90281	0.066	0.25	1	ZMIZ1
BAX	0.147172	-1.16283	0.194	0.5	1	BAX
CFL1	0.147591	-0.848592	0.645	0.75	1	CFL1
GTF2B	0.147744	3.19372	0.362	0	1	GTF2B
NDUFC1	0.147744	3.02052	0.362	0	1	NDUFC1
PPP1R15A	0.148414	2.61909	0.638	0.5	1	PPP1R15A
SUPT5H	0.14858	-2.82139	0.072	0.25	1	SUPT5H
PFKP	0.14858	-2.81036	0.072	0.25	1	PFKP
RBM42	0.149039	-2.39244	0.069	0.25	1	RBM42
RNF168	0.149039	-2.32907	0.069	0.25	1	RNF168
DSTYK	0.149039	-2.31851	0.069	0.25	1	DSTYK
MTX1	0.149039	-2.15241	0.069	0.25	1	MTX1
STX16	0.149249	-1.65726	0.062	0.25	1	STX16
SENP7	0.149273	-1.90245	0.066	0.25	1	SENP7
ITGAV	0.149273	-1.7655	0.066	0.25	1	ITGAV
EDF1	0.149627	-0.705707	0.609	1	1	EDF1
ATP5PO	0.150342	2.98515	0.359	0	1	ATP5PO
C8orf59	0.150342	3.0012	0.359	0	1	C8orf59
PSAP	0.150342	2.84138	0.359	0	1	PSAP
TPM4	0.150781	-1.97411	0.214	0.5	1	TPM4
POLR3GL	0.152559	-1.24232	0.204	0.5	1	POLR3GL
HAUS1	0.152638	-2.22688	0.069	0.25	1	HAUS1
NCOA7	0.152638	-2.10864	0.069	0.25	1	NCOA7
SEC24A	0.152638	-1.95265	0.069	0.25	1	SEC24A
GM2A	0.152955	-2.06304	0.066	0.25	1	GM2A
RAB30-AS1	0.152955	-1.83842	0.066	0.25	1	RAB30-AS1
ARL5B	0.152975	3.80787	0.355	0	1	ARL5B
MAGOHB	0.153016	-1.7729	0.062	0.25	1	MAGOHB
TMEM43	0.153016	-1.76132	0.062	0.25	1	TMEM43
GPBP1	0.155377	-0.508223	0.497	1	1	GPBP1
SF3B6	0.155642	2.87689	0.352	0	1	SF3B6
TMOD3	0.155642	2.71489	0.352	0	1	TMOD3
ADIPOR2	0.155676	-2.73421	0.072	0.25	1	ADIPOR2
AKAP12	0.155676	-2.50831	0.072	0.25	1	AKAP12
BSDC1	0.155676	-2.47585	0.072	0.25	1	BSDC1
PQLC1	0.155676	-2.4749	0.072	0.25	1	PQLC1
TRIM38	0.155676	-2.41364	0.072	0.25	1	TRIM38
SCNM1	0.155676	-2.29879	0.072	0.25	1	SCNM1
KIAA2026	0.156302	-2.22713	0.069	0.25	1	KIAA2026
SUMO3	0.156706	-1.59737	0.066	0.25	1	SUMO3
RPL18	0.156866	0.561739	0.957	1	1	RPL18
MT-CO2	0.156881	0.543705	0.997	1	1	MT-CO2
DDX24	0.157038	-0.37076	0.507	1	1	DDX24
JUN	0.158106	0.151845	0.513	1	1	JUN
ANXA11	0.158346	2.69137	0.349	0	1	ANXA11
RPSA	0.158352	1.1144	0.747	0.5	1	RPSA
JUNB	0.158871	-0.482095	0.53	1	1	JUNB
SRPK2	0.159319	-2.46276	0.072	0.25	1	SRPK2
TAP1	0.159319	-2.31047	0.072	0.25	1	TAP1
ITGB7	0.160033	-2.1144	0.069	0.25	1	ITGB7
PGGT1B	0.160526	-1.90633	0.066	0.25	1	PGGT1B
TP53INP1	0.160526	-1.11252	0.066	0.25	1	TP53INP1
ATP6V1G1	0.160689	-1.06409	0.618	1	1	ATP6V1G1
ATAD2	0.160767	-1.11603	0.062	0.25	1	ATAD2
NDUFA11	0.161084	2.58999	0.345	0	1	NDUFA11
PGK1	0.161084	2.56864	0.345	0	1	PGK1
ROMO1	0.161084	2.8156	0.345	0	1	ROMO1
PPIP5K2	0.162033	-2.83013	0.076	0.25	1	PPIP5K2
UTP6	0.163026	-2.54256	0.072	0.25	1	UTP6
DBNL	0.163026	-2.29539	0.072	0.25	1	DBNL
ARHGEF1	0.163026	-2.09677	0.072	0.25	1	ARHGEF1
ANKRD17	0.16383	-1.56659	0.069	0.25	1	ANKRD17
UFC1	0.163859	2.7483	0.342	0	1	UFC1
TNFAIP8	0.163859	3.39904	0.342	0	1	TNFAIP8
RTF2	0.163859	2.61716	0.342	0	1	RTF2
HOXB2	0.164417	-1.91316	0.066	0.25	1	HOXB2
SUZ12	0.164417	-1.90597	0.066	0.25	1	SUZ12
PLAGL1	0.164417	-1.6886	0.066	0.25	1	PLAGL1
SLC11A2	0.164417	-1.54824	0.066	0.25	1	SLC11A2
BLOC1S6	0.16448	-1.10327	0.227	0.5	1	BLOC1S6
TANK	0.164611	-1.429	0.217	0.5	1	TANK
PTPRC	0.165398	-1.87759	0.309	0.5	1	PTPRC
TXN	0.166205	2.22627	0.648	0.5	1	TXN
NSA2	0.166671	2.87999	0.339	0	1	NSA2
ETF1	0.166747	-1.15025	0.204	0.5	1	ETF1
SYNGR2	0.166798	-2.2269	0.072	0.25	1	SYNGR2
BIRC6	0.166798	-2.23086	0.072	0.25	1	BIRC6
FBXO34	0.167695	-1.86746	0.069	0.25	1	FBXO34
PPP2R5E	0.167695	-1.4946	0.069	0.25	1	PPP2R5E
NAMPT	0.167754	-1.10898	0.431	0.75	1	NAMPT
NEAT1	0.167813	-0.755339	0.763	1	1	NEAT1
ZNF397	0.168378	-1.31994	0.066	0.25	1	ZNF397
ZNF638	0.169457	-2.60271	0.076	0.25	1	ZNF638
MCFD2	0.169457	-2.29911	0.076	0.25	1	MCFD2
SNRPB	0.169519	2.70734	0.336	0	1	SNRPB
RPS13	0.170549	0.577986	0.974	1	1	RPS13
GANAB	0.170635	-2.049	0.072	0.25	1	GANAB
TBCA	0.170746	-0.768002	0.372	0.75	1	TBCA
PPM1A	0.171629	-1.70186	0.069	0.25	1	PPM1A
C8orf33	0.171629	-1.62298	0.069	0.25	1	C8orf33
TMCO1	0.171684	-1.11868	0.224	0.5	1	TMCO1
TBCD	0.17241	-1.33927	0.066	0.25	1	TBCD
ZKSCAN1	0.173264	-2.66052	0.076	0.25	1	ZKSCAN1
BAZ1A	0.174278	-1.02601	0.217	0.5	1	BAZ1A
PSMB9	0.174312	-1.38348	0.214	0.5	1	PSMB9
FAM96A	0.174538	-1.97741	0.072	0.25	1	FAM96A
MIS18BP1	0.174538	-1.68998	0.072	0.25	1	MIS18BP1
TACC1	0.175327	2.97496	0.329	0	1	TACC1
SSR3	0.175327	2.79169	0.329	0	1	SSR3
ARL2BP	0.175608	-2.97724	0.079	0.25	1	ARL2BP
TRAPPC6A	0.175608	-2.75909	0.079	0.25	1	TRAPPC6A
BRAF	0.17633	-0.789085	0.194	0.5	1	BRAF
SH3BGRL3	0.17641	-0.475208	0.816	1	1	SH3BGRL3
FABP1	0.176513	0.322233	0.066	0.25	1	FABP1
PITHD1	0.177134	-2.20686	0.076	0.25	1	PITHD1
PAF1	0.178507	-1.96745	0.072	0.25	1	PAF1
MAPKAPK2	0.179444	-2.38614	0.079	0.25	1	MAPKAPK2
COX6B1	0.17963	-1.05979	0.556	0.75	1	COX6B1
ZNF75A	0.179701	-1.60934	0.069	0.25	1	ZNF75A
RB1CC1	0.181068	-1.67189	0.076	0.25	1	RB1CC1
SF3B4	0.181068	-2.13314	0.076	0.25	1	SF3B4
GTF2F1	0.181068	-2.10697	0.076	0.25	1	GTF2F1
FAM172A	0.181068	-1.97222	0.076	0.25	1	FAM172A
BRD2	0.181287	3.02287	0.322	0	1	BRD2
ATP5F1B	0.181287	2.6177	0.322	0	1	ATP5F1B
HAX1	0.181287	2.84376	0.322	0	1	HAX1
IGLC3	0.181287	4.71719	0.322	0	1	IGLC3
OSTF1	0.181287	2.54263	0.322	0	1	OSTF1
STAM	0.182542	-1.97361	0.072	0.25	1	STAM
TGS1	0.182542	-1.55238	0.072	0.25	1	TGS1
WDR82	0.182542	-1.54643	0.072	0.25	1	WDR82
CUX1	0.183342	-2.45012	0.079	0.25	1	CUX1
DDRGK1	0.183842	-1.82277	0.069	0.25	1	DDRGK1
CSRNP1	0.184325	2.76881	0.319	0	1	CSRNP1
AC020571.1	0.184325	4.01828	0.319	0	1	AC020571.1
ATP5MC3	0.184325	2.70251	0.319	0	1	ATP5MC3
MTPN	0.184325	2.65691	0.319	0	1	MTPN
ATP5MPL	0.184325	2.62654	0.319	0	1	ATP5MPL
UBE2N	0.18454	-0.982413	0.207	0.5	1	UBE2N
ENO2	0.185067	-2.08418	0.076	0.25	1	ENO2
MRPS21	0.185254	-0.727303	0.362	0.75	1	MRPS21
VPS51	0.185351	-3.14855	0.082	0.25	1	VPS51
NTRK1	0.185351	-3.10071	0.082	0.25	1	NTRK1
EMC6	0.185351	-2.67227	0.082	0.25	1	EMC6
MYADM	0.185426	1.5464	0.658	0.5	1	MYADM
SMNDC1	0.186646	-2.17656	0.072	0.25	1	SMNDC1
ZNF48	0.187302	-2.33428	0.079	0.25	1	ZNF48
RAB10	0.187302	-2.26566	0.079	0.25	1	RAB10
ECHDC1	0.187302	-2.25304	0.079	0.25	1	ECHDC1
PPP6C	0.187302	-2.0629	0.079	0.25	1	PPP6C
MT-ATP8	0.187402	3.00082	0.316	0	1	MT-ATP8
ELOC	0.187402	2.58666	0.316	0	1	ELOC
NDRG2	0.188053	-1.9202	0.069	0.25	1	NDRG2
SH3BGRL	0.188888	-0.70153	0.411	0.75	1	SH3BGRL
NUTF2	0.189131	-2.06977	0.076	0.25	1	NUTF2
TIAM1	0.189272	-2.69692	0.082	0.25	1	TIAM1
MRPL57	0.189578	-1.33156	0.247	0.5	1	MRPL57
KCNQ1OT1	0.189689	-0.746719	0.214	0.5	1	KCNQ1OT1
SYTL3	0.189836	-0.866734	0.207	0.5	1	SYTL3
STMP1	0.190518	2.62286	0.312	0	1	STMP1
ITM2C	0.190519	2.71332	0.312	0	1	ITM2C
COPS9	0.190519	2.6685	0.312	0	1	COPS9
RPL41	0.190783	0.305392	0.99	1	1	RPL41
ASAH1	0.191007	1.77264	0.539	0.25	1	ASAH1
SURF4	0.193253	-2.67176	0.082	0.25	1	SURF4
SMARCC1	0.193253	-2.60056	0.082	0.25	1	SMARCC1
POP5	0.19326	-1.87314	0.076	0.25	1	POP5
CRBN	0.193675	2.37643	0.309	0	1	CRBN
ATP5MC1	0.193675	2.66322	0.309	0	1	ATP5MC1
SEC23A	0.194938	-3.15426	0.086	0.25	1	SEC23A
PUM1	0.195055	-1.56922	0.072	0.25	1	PUM1
ZNF330	0.195055	-1.41541	0.072	0.25	1	ZNF330
TIA1	0.195055	-1.32487	0.072	0.25	1	TIA1
RPL7	0.19585	-0.873826	0.849	1	1	RPL7
HSP90AA1	0.196244	1.53557	0.783	0.75	1	HSP90AA1
KLF4	0.196688	-0.971388	0.069	0.25	1	KLF4
ATP5PD	0.196872	2.75727	0.306	0	1	ATP5PD
IRF1	0.196872	3.03593	0.306	0	1	IRF1
SVIP	0.196872	2.91508	0.306	0	1	SVIP
SKP1	0.198656	1.24035	0.707	0.5	1	SKP1
PDXK	0.199363	-1.53628	0.072	0.25	1	PDXK
SMAP2	0.199363	-1.22641	0.072	0.25	1	SMAP2
ZNF331	0.19941	2.95064	0.493	0.25	1	ZNF331
USP47	0.199561	-2.27545	0.079	0.25	1	USP47
ARF5	0.199561	-2.25245	0.079	0.25	1	ARF5
RNF115	0.199561	-1.77941	0.079	0.25	1	RNF115
CHMP2A	0.20011	2.5067	0.303	0	1	CHMP2A
CAVIN2	0.20011	2.87775	0.303	0	1	CAVIN2
FTH1	0.200511	-0.418516	0.947	1	1	FTH1
RPS20	0.201177	-0.366457	0.816	1	1	RPS20
GRASP	0.2014	-2.29206	0.082	0.25	1	GRASP
SPTBN1	0.2014	-2.25274	0.082	0.25	1	SPTBN1
UBAP1	0.2014	-2.21689	0.082	0.25	1	UBAP1
TMX2	0.201716	-1.65927	0.076	0.25	1	TMX2
RPL26	0.202516	0.433611	0.954	1	1	RPL26
REXO2	0.202994	-2.48543	0.086	0.25	1	REXO2
SNRPD3	0.203389	2.39829	0.299	0	1	SNRPD3
NDUFA12	0.203389	2.62369	0.299	0	1	NDUFA12
MLPH	0.203389	2.41157	0.299	0	1	MLPH
CAST	0.203389	2.64903	0.299	0	1	CAST
SEC11C	0.203426	-0.924634	0.211	0.5	1	SEC11C
RSPRY1	0.20374	-1.60124	0.072	0.25	1	RSPRY1
ZNF33A	0.20374	-1.25734	0.072	0.25	1	ZNF33A
ABI1	0.203775	-1.88077	0.079	0.25	1	ABI1
CD55	0.20526	-0.924762	0.224	0.5	1	CD55
IPO7	0.205566	-2.31344	0.082	0.25	1	IPO7
PSMB10	0.205566	-2.29764	0.082	0.25	1	PSMB10
ISY1	0.205566	-2.20505	0.082	0.25	1	ISY1
PPM1G	0.205566	-2.11675	0.082	0.25	1	PPM1G
CCDC124	0.205566	-2.10844	0.082	0.25	1	CCDC124
SUCLA2	0.205566	-1.92532	0.082	0.25	1	SUCLA2
NDUFAB1	0.206238	-0.748924	0.211	0.5	1	NDUFAB1
SYPL1	0.20671	2.19878	0.296	0	1	SYPL1
RPS26	0.207224	1.32371	0.885	0.75	1	RPS26
TMEM107	0.208053	-1.65513	0.079	0.25	1	TMEM107
SLC25A3	0.208167	-0.779173	0.543	0.75	1	SLC25A3
FNIP1	0.208186	-1.75446	0.072	0.25	1	FNIP1
MED8	0.208186	-1.15575	0.072	0.25	1	MED8
MYC	0.208186	-1.00829	0.072	0.25	1	MYC
POLR2J	0.208865	-0.926458	0.214	0.5	1	POLR2J
COX7B	0.209285	-0.883792	0.401	0.75	1	COX7B
NDUFAF3	0.210074	2.59986	0.293	0	1	NDUFAF3
ACTR2	0.210074	2.42726	0.293	0	1	ACTR2
CORO1C	0.210438	-1.62462	0.076	0.25	1	CORO1C
VEGFB	0.210438	-1.62458	0.076	0.25	1	VEGFB
HIPK2	0.21129	-2.47377	0.086	0.25	1	HIPK2
AKAP17A	0.21129	-2.29451	0.086	0.25	1	AKAP17A
RBPJ	0.212561	-3.0444	0.089	0.25	1	RBPJ
RPS27	0.212727	-0.443663	0.997	1	1	RPS27
CYSTM1	0.21348	2.37631	0.289	0	1	CYSTM1
GCSAML	0.21348	2.69947	0.289	0	1	GCSAML
NDUFA6	0.21348	2.53236	0.289	0	1	NDUFA6
FXR1	0.21348	2.45583	0.289	0	1	FXR1
HNRNPD	0.21348	2.44324	0.289	0	1	HNRNPD
RPS27L	0.213761	-0.771845	0.477	0.75	1	RPS27L
MRPL23	0.214085	-1.71412	0.082	0.25	1	MRPL23
NFU1	0.214085	-1.99496	0.082	0.25	1	NFU1
VEZT	0.214085	-1.90426	0.082	0.25	1	VEZT
CCT4	0.214594	-0.937688	0.214	0.5	1	CCT4
DDT	0.214692	-1.07731	0.253	0.5	1	DDT
SPATS2L	0.215529	-2.13479	0.086	0.25	1	SPATS2L
DPH3	0.21555	-0.331345	0.194	0.5	1	DPH3
ASMTL	0.216748	-2.97193	0.089	0.25	1	ASMTL
NDUFS3	0.216804	-1.6555	0.079	0.25	1	NDUFS3
EIF4G1	0.216804	-1.51277	0.079	0.25	1	EIF4G1
SERPINB6	0.216929	2.40686	0.286	0	1	SERPINB6
MITF	0.216929	2.31041	0.286	0	1	MITF
RASGEF1B	0.216929	2.68972	0.286	0	1	RASGEF1B
SELENOH	0.216929	2.48908	0.286	0	1	SELENOH
H2AFY	0.218439	-1.88523	0.082	0.25	1	H2AFY
CARD8	0.218439	-1.76372	0.082	0.25	1	CARD8
ATF6B	0.219431	-1.59539	0.076	0.25	1	ATF6B
PRPF31	0.219431	-1.47597	0.076	0.25	1	PRPF31
GPX4	0.219681	1.53033	0.609	0.5	1	GPX4
IL6R	0.219829	-2.3913	0.086	0.25	1	IL6R
TM9SF2	0.219829	-2.27037	0.086	0.25	1	TM9SF2
MGST3	0.220422	2.4794	0.283	0	1	MGST3
IL18	0.220422	2.40944	0.283	0	1	IL18
HSPA9	0.220422	2.13479	0.283	0	1	HSPA9
SMARCA2	0.220994	-2.35829	0.089	0.25	1	SMARCA2
PDHB	0.221278	-1.80545	0.079	0.25	1	PDHB
NASP	0.221838	-1.04213	0.227	0.5	1	NASP
RPA3	0.221946	-1.07194	0.072	0.25	1	RPA3
SLC2A3	0.222536	1.87443	0.516	0.25	1	SLC2A3
FBRS	0.222856	-1.84448	0.082	0.25	1	FBRS
CRIPT	0.222856	-1.76082	0.082	0.25	1	CRIPT
MAGOH	0.223959	2.20095	0.28	0	1	MAGOH
SELENOT	0.223959	2.28873	0.28	0	1	SELENOT
PSENEN	0.224029	-1.08987	0.076	0.25	1	PSENEN
MDM2	0.224029	-0.923734	0.076	0.25	1	MDM2
PRKCSH	0.224189	-1.76833	0.086	0.25	1	PRKCSH
RGS2	0.224306	-0.259308	0.385	0.75	1	RGS2
BCL10	0.225299	-2.39164	0.089	0.25	1	BCL10
PHGR1	0.225817	0.55198	0.079	0.25	1	PHGR1
CD53	0.226099	-1.01083	0.237	0.5	1	CD53
RUNX3	0.226389	-0.86873	0.214	0.5	1	RUNX3
SNRNP200	0.227337	-1.5691	0.082	0.25	1	SNRNP200
CMTM6	0.227541	2.1844	0.276	0	1	CMTM6
PAPOLA	0.227541	2.51783	0.276	0	1	PAPOLA
ARID1B	0.227541	2.26009	0.276	0	1	ARID1B
RIC8A	0.230422	-1.59473	0.079	0.25	1	RIC8A
CXCL16	0.230513	-2.42866	0.092	0.25	1	CXCL16
ANXA4	0.231169	2.35236	0.273	0	1	ANXA4
HSPD1	0.231169	2.79118	0.273	0	1	HSPD1
TRIR	0.231169	2.57231	0.273	0	1	TRIR
N4BP2L2	0.231583	-0.594069	0.388	0.75	1	N4BP2L2
MALAT1	0.231993	-0.316417	1	1	1	MALAT1
TOB1	0.233096	-2.00952	0.086	0.25	1	TOB1
FN3KRP	0.233096	-1.85532	0.086	0.25	1	FN3KRP
NRBF2	0.233096	-1.75053	0.086	0.25	1	NRBF2
CHMP1B	0.233967	-0.187122	0.197	0.5	1	CHMP1B
KMT2E	0.234652	1.54833	0.539	0.25	1	KMT2E
ALG13	0.234842	3.17623	0.27	0	1	ALG13
SMIM26	0.234842	2.43495	0.27	0	1	SMIM26
MRPS33	0.235094	-1.40337	0.079	0.25	1	MRPS33
LCP1	0.235976	-1.14372	0.27	0.5	1	LCP1
DCTN3	0.236102	-0.688642	0.23	0.5	1	DCTN3
STAT3	0.236474	-1.13486	0.257	0.5	1	STAT3
CLN8	0.23649	-1.76019	0.082	0.25	1	CLN8
GNPTAB	0.237713	-0.946355	0.22	0.5	1	GNPTAB
CCNDBP1	0.23788	-0.82603	0.237	0.5	1	CCNDBP1
SP110	0.238236	-1.33344	0.076	0.25	1	SP110
EIF4A3	0.238562	2.66875	0.266	0	1	EIF4A3
[truncated: 7,445 more rows]

## Sheet: DEGs_Mast cells_NATvsHC
	p_val	avg_log2FC	pct.1	pct.2	p_val_adj	gene
GNB2L1	3.84365e-82	11.9662	0.863	0	1.44498e-77	GNB2L1
SELK	9.08834e-81	12.4181	0.852	0	3.41667e-76	SELK
RPS17	5.07569e-75	3.86156	0.973	0.247	1.90815e-70	RPS17
ATP5F1E	5.24923e-64	-10.9515	0	0.868	1.9734e-59	ATP5F1E
SELENOK	1.26335e-63	-11.9847	0	0.865	4.74945e-59	SELENOK
RACK1	7.24298e-63	-11.2994	0	0.859	2.72292e-58	RACK1
MT-ND3	6.50551e-62	-3.00048	0.962	0.997	2.44568e-57	MT-ND3
ATP5E	1.22996e-59	10.923	0.672	0	4.6239e-55	ATP5E
ATP5L	1.22997e-59	10.6956	0.672	0	4.62396e-55	ATP5L
TPSB2	5.40664e-56	1.96085	1	0.928	2.03257e-51	TPSB2
C1orf186	1.66151e-55	10.7764	0.634	0	6.24627e-51	C1orf186
RPL13A	5.37985e-54	1.76107	0.989	0.829	2.0225e-49	RPL13A
TPSAB1	5.46537e-54	1.71396	1	0.951	2.05465e-49	TPSAB1
ATP5G2	9.02031e-54	10.6291	0.617	0	3.3911e-49	ATP5G2
GPX1	4.66655e-52	10.8218	0.601	0	1.75434e-47	GPX1
GLTSCR2	8.35469e-50	10.7163	0.579	0	3.14086e-45	GLTSCR2
ATP5MC2	1.57887e-49	-10.2585	0	0.734	5.93562e-45	ATP5MC2
TMSB4X	4.08276e-48	1.34075	1	0.957	1.53487e-43	TMSB4X
MT-ATP6	1.36775e-46	-1.45718	1	0.997	5.14193e-42	MT-ATP6
ATP5MG	1.02798e-45	-10.0503	0	0.694	3.86459e-41	ATP5MG
MT-CYB	4.19431e-45	-1.55234	0.995	0.997	1.57681e-40	MT-CYB
RPS28	4.84214e-44	-1.24091	0.967	0.984	1.82035e-39	RPS28
C19orf43	3.3605e-42	10.0085	0.503	0	1.26335e-37	C19orf43
RPL27A	5.4812e-42	1.38294	0.995	0.826	2.0606e-37	RPL27A
RPL30	1.8427e-37	-1.1297	0.978	0.987	6.92744e-33	RPL30
AC020916.1	2.15968e-36	-10.0038	0	0.589	8.11909e-32	AC020916.1
ALDOA	3.77833e-36	4.93916	0.519	0.043	1.42042e-31	ALDOA
RPS20	6.49468e-36	1.26733	0.978	0.816	2.44161e-31	RPS20
RPL13	1.19378e-35	1.40642	1	0.605	4.48788e-31	RPL13
AC020571.3	5.10296e-34	10.9057	0.415	0	1.91841e-29	AC020571.3
RP11-354E11.2	5.10296e-34	9.88156	0.415	0	1.91841e-29	RP11-354E11.2
RHEX	1.02681e-33	-9.7736	0	0.556	3.86018e-29	RHEX
RPL31	1.9269e-33	1.41601	0.951	0.757	7.244e-29	RPL31
RPL7A	6.76101e-33	-1.20359	0.907	0.938	2.54173e-28	RPL7A
RPS2	1.96763e-32	1.38752	0.973	0.579	7.39711e-28	RPS2
RPL7	2.28291e-32	1.27279	0.951	0.849	8.58237e-28	RPL7
TCEB2	1.44115e-31	9.51603	0.388	0	5.41786e-27	TCEB2
RPL41	6.94102e-31	-0.694599	0.989	0.99	2.60941e-26	RPL41
ATP5IF1	1.21794e-30	-9.0407	0	0.516	4.57873e-26	ATP5IF1
ATP5B	4.03593e-30	9.45996	0.372	0	1.51727e-25	ATP5B
ATP5MD	2.1064e-29	-9.12333	0	0.5	7.91878e-25	ATP5MD
ELOB	2.10642e-29	-9.01368	0	0.5	7.91886e-25	ELOB
ATPIF1	1.08642e-28	9.40995	0.355	0	4.08428e-24	ATPIF1
ATP5J	1.08642e-28	9.23784	0.355	0	4.08428e-24	ATP5J
MT-CO2	2.36046e-28	-0.808344	1	0.997	8.87391e-24	MT-CO2
ATP5D	3.2278e-28	9.21647	0.35	0	1.21346e-23	ATP5D
ATP5PF	3.44271e-28	-8.96822	0	0.484	1.29425e-23	ATP5PF
ATP5O	9.54879e-28	9.26121	0.344	0	3.58977e-23	ATP5O
RPS13	2.41895e-27	-0.976046	0.907	0.974	9.09379e-23	RPS13
ATP5J2	8.25023e-27	9.22548	0.333	0	3.10159e-22	ATP5J2
ATP5ME	9.14587e-27	-8.99981	0	0.464	3.4383e-22	ATP5ME
RPL37	2.25847e-26	-0.94656	0.929	0.961	8.49049e-22	RPL37
ACTB	2.27952e-26	1.20728	0.962	0.789	8.56964e-22	ACTB
ID2	5.86091e-26	2.03695	0.842	0.543	2.20335e-21	ID2
PFN1	1.34956e-25	1.9235	0.694	0.266	5.07353e-21	PFN1
FAM46A	2.02972e-25	10.0469	0.317	0	7.63054e-21	FAM46A
SHFM1	2.02972e-25	9.07922	0.317	0	7.63054e-21	SHFM1
LGALS3	3.1734e-25	-1.66996	0.557	0.878	1.19301e-20	LGALS3
RPS7	3.33354e-25	-0.944306	0.934	0.951	1.25321e-20	RPS7
ATP5I	5.85401e-25	9.07943	0.311	0	2.20076e-20	ATP5I
AL157895.1	1.08293e-24	-8.96158	0	0.434	4.07116e-20	AL157895.1
AC090498.1	1.68138e-24	8.97015	0.306	0	6.321e-20	AC090498.1
ATP5MF	1.8214e-24	-8.67234	0	0.431	6.84736e-20	ATP5MF
SEM1	1.82141e-24	-8.76774	0	0.431	6.84739e-20	SEM1
JUND	5.2752e-24	-1.76866	0.689	0.901	1.98316e-19	JUND
RPS6	7.36508e-24	0.817704	0.978	0.918	2.76883e-19	RPS6
MTRNR2L12	1.13315e-23	-3.43274	0.087	0.543	4.25996e-19	MTRNR2L12
RPS21	3.57078e-23	-1.05111	0.787	0.905	1.3424e-18	RPS21
ATP5G1	3.8867e-23	8.97026	0.29	0	1.46117e-18	ATP5G1
HIST1H4C	2.09975e-22	-5.80252	0.022	0.431	7.89378e-18	HIST1H4C
MT-CO3	2.92658e-22	-0.688327	1	0.997	1.10022e-17	MT-CO3
RPL5	2.97913e-22	-0.989516	0.891	0.957	1.11998e-17	RPL5
USMG5	3.09048e-22	8.71147	0.279	0	1.16183e-17	USMG5
NACA	4.76887e-22	-0.965478	0.858	0.908	1.79281e-17	NACA
FTH1	7.3876e-22	1.00131	1	0.947	2.77729e-17	FTH1
ATP5F1C	7.95971e-22	-8.67559	0	0.391	2.99237e-17	ATP5F1C
C7orf73	8.6622e-22	8.94002	0.273	0	3.25647e-17	C7orf73
ATP5F1	8.6622e-22	8.86394	0.273	0	3.25647e-17	ATP5F1
MT-ND4L	9.01749e-22	-1.69197	0.454	0.826	3.39003e-17	MT-ND4L
RTRAF	1.30403e-21	-8.52206	0	0.388	4.90238e-17	RTRAF
RPS8	1.63832e-21	-0.832177	0.94	0.977	6.15909e-17	RPS8
CYBA	2.27928e-21	1.52717	0.716	0.283	8.56873e-17	CYBA
CTD-3252C9.4	2.41826e-21	9.14004	0.268	0	9.0912e-17	CTD-3252C9.4
C14orf2	6.72437e-21	8.9337	0.262	0	2.52796e-16	C14orf2
ATP5G3	6.72437e-21	8.92263	0.262	0	2.52796e-16	ATP5G3
SELT	6.72437e-21	8.58692	0.262	0	2.52796e-16	SELT
JCHAIN	1.33151e-20	1.74066	0.76	0.401	5.00566e-16	JCHAIN
YBX1	1.72426e-20	1.66477	0.721	0.405	6.48218e-16	YBX1
TCEB1	1.86248e-20	8.78428	0.257	0	7.00179e-16	TCEB1
ATP5C1	1.86248e-20	8.69637	0.257	0	7.00179e-16	ATP5C1
RPL39	2.1039e-20	-0.644907	0.989	0.99	7.9094e-16	RPL39
SELENOW	2.42037e-20	-8.39777	0	0.368	9.09915e-16	SELENOW
ATP5PO	1.01608e-19	-8.50085	0	0.359	3.81984e-15	ATP5PO
RPS24	1.01629e-19	-0.67932	0.945	0.984	3.82065e-15	RPS24
C19orf60	1.41215e-19	8.72886	0.246	0	5.30885e-15	C19orf60
C11orf31	1.41215e-19	8.65256	0.246	0	5.30885e-15	C11orf31
CREM	2.37551e-19	1.70215	0.803	0.546	8.93049e-15	CREM
RTFDC1	3.86596e-19	8.67355	0.24	0	1.45337e-14	RTFDC1
RTF2	1.0691e-18	-8.13286	0	0.342	4.01919e-14	RTF2
SRGN	1.59992e-18	0.872322	0.978	0.934	6.01473e-14	SRGN
RPS12	2.01145e-18	-0.618888	1	0.977	7.56185e-14	RPS12
RP11-347P5.1	2.86435e-18	8.79409	0.23	0	1.07682e-13	RP11-347P5.1
RPLP2	4.67299e-18	0.677606	0.984	0.931	1.75677e-13	RPLP2
RPL36AL	6.19161e-18	-0.940154	0.814	0.944	2.32767e-13	RPL36AL
LINC00152	7.75253e-18	8.9136	0.224	0	2.91449e-13	LINC00152
ATP5H	7.75253e-18	8.71467	0.224	0	2.91449e-13	ATP5H
RGS2	8.68599e-18	1.52093	0.716	0.385	3.26541e-13	RGS2
ATP5F1B	1.69494e-17	-8.1334	0	0.322	6.37196e-13	ATP5F1B
IGLC2	1.96874e-17	0.700471	0.749	0.418	7.40126e-13	IGLC2
SEPW1	2.09043e-17	8.42532	0.219	0	7.85875e-13	SEPW1
SAT1	2.40329e-17	0.951912	0.951	0.707	9.03492e-13	SAT1
AC020571.1	2.66952e-17	-9.53398	0	0.319	1.00358e-12	AC020571.1
ATP5MC3	2.66952e-17	-8.21821	0	0.319	1.00358e-12	ATP5MC3
ATP5MPL	2.66953e-17	-8.14224	0	0.319	1.00358e-12	ATP5MPL
MT-ND1	4.05505e-17	-0.674869	0.984	0.974	1.52445e-12	MT-ND1
ELOC	4.19697e-17	-8.10236	0	0.316	1.57781e-12	ELOC
LMNA	5.85978e-17	0.716739	1	0.901	2.20292e-12	LMNA
STMP1	6.58669e-17	-8.13856	0	0.312	2.4762e-12	STMP1
COPS9	6.58671e-17	-8.1842	0	0.312	2.47621e-12	COPS9
RPS23	7.09074e-17	-0.581442	0.984	0.967	2.66569e-12	RPS23
ATP5MC1	1.03188e-16	-8.17892	0	0.309	3.87927e-12	ATP5MC1
ATP5PD	1.61373e-16	-8.27297	0	0.306	6.06666e-12	ATP5PD
CAVIN2	2.51925e-16	-8.39345	0	0.303	9.47085e-12	CAVIN2
CALM2	3.5273e-16	1.23038	0.809	0.602	1.32605e-11	CALM2
2025-09-15	4.00847e-16	8.1792	0.202	0	1.50694e-11	2025-09-15
VIMP	1.06512e-15	8.30471	0.197	0	4.0042e-11	VIMP
MYEOV2	1.06512e-15	8.28445	0.197	0	4.0042e-11	MYEOV2
HPGD	1.61077e-15	-1.72242	0.41	0.724	6.05553e-11	HPGD
POMGNT1	1.98531e-15	4.24789	0.246	0.02	7.46358e-11	POMGNT1
SELENOH	2.27612e-15	-8.00478	0	0.286	8.55686e-11	SELENOH
ATP5A1	2.82004e-15	7.94737	0.191	0	1.06017e-10	ATP5A1
IGHA1	3.28018e-15	0.613872	0.956	0.612	1.23315e-10	IGHA1
SELENOT	5.42466e-15	-7.80442	0	0.28	2.03935e-10	SELENOT
RPL11	8.51235e-15	-0.5356	1	0.98	3.20013e-10	RPL11
TRIR	1.28418e-14	-8.08801	0	0.273	4.82775e-10	TRIR
SMIM26	1.97091e-14	-7.95065	0	0.27	7.40942e-10	SMIM26
RPL18A	2.25477e-14	0.63037	0.973	0.891	8.47659e-10	RPL18A
RPL21	2.84548e-14	0.485298	0.989	0.974	1.06973e-09	RPL21
HN1	5.12472e-14	8.11125	0.175	0	1.92659e-09	HN1
C14orf166	5.12472e-14	7.99042	0.175	0	1.92659e-09	C14orf166
LINC01420	5.12472e-14	7.92986	0.175	0	1.92659e-09	LINC01420
HES4	8.06788e-14	3.89212	0.251	0.033	3.03304e-09	HES4
RPL19	9.92963e-14	-0.537524	0.934	0.974	3.73295e-09	RPL19
LINC00493	1.33805e-13	8.04846	0.169	0	5.03027e-09	LINC00493
SQSTM1	3.00775e-13	1.33717	0.727	0.47	1.13073e-08	SQSTM1
WBSCR22	3.48183e-13	8.02461	0.164	0	1.30896e-08	WBSCR22
TENT5A	3.77578e-13	-8.26815	0	0.247	1.41947e-08	TENT5A
ATP5F1A	3.77579e-13	-7.30726	0	0.247	1.41947e-08	ATP5F1A
FAU	4.1432e-13	-0.540357	0.984	0.977	1.55759e-08	FAU
SRSF2	5.86111e-13	1.57705	0.557	0.293	2.20342e-08	SRSF2
TXNIP	7.53458e-13	-2.3561	0.104	0.414	2.83255e-08	TXNIP
RAC1	7.90177e-13	1.96157	0.383	0.115	2.97059e-08	RAC1
TRAPPC2B	8.65156e-13	-7.89197	0	0.24	3.25247e-08	TRAPPC2B
PTRF	9.03012e-13	8.05678	0.158	0	3.39478e-08	PTRF
LINC00657	9.03012e-13	7.93116	0.158	0	3.39478e-08	LINC00657
NOP53	1.30651e-12	-7.8423	0	0.237	4.91169e-08	NOP53
CST3	1.84038e-12	1.42519	0.634	0.365	6.91873e-08	CST3
C17orf89	2.33429e-12	7.7439	0.153	0	8.77552e-08	C17orf89
MAP3K8	2.35561e-12	1.73834	0.464	0.188	8.85569e-08	MAP3K8
RPL14	3.17906e-12	-0.561838	0.94	0.961	1.19513e-07	RPL14
APOE	3.58327e-12	5.45288	0.202	0.02	1.34709e-07	APOE
MT-ATP8	5.98471e-12	-3.1203	0.049	0.316	2.24989e-07	MT-ATP8
C16orf13	6.01463e-12	7.79099	0.148	0	2.26114e-07	C16orf13
RAB27B	7.68924e-12	-2.02913	0.191	0.497	2.89069e-07	RAB27B
MT-ND5	1.21367e-11	-0.775988	0.869	0.941	4.56265e-07	MT-ND5
SELENOS	2.24062e-11	-7.55051	0	0.214	8.42337e-07	SELENOS
RPL18	2.80288e-11	-0.516999	0.929	0.957	1.05372e-06	RPL18
AL662860.1	3.34233e-11	-8.06258	0	0.211	1.25651e-06	AL662860.1
HLA-A	3.88273e-11	0.800072	0.891	0.704	1.45967e-06	HLA-A
CH17-189H20.1	3.95572e-11	7.52234	0.137	0	1.48711e-06	CH17-189H20.1
PLK3	4.10526e-11	1.8331	0.426	0.178	1.54333e-06	PLK3
RGS1	5.02867e-11	1.13983	0.765	0.533	1.89048e-06	RGS1
ODC1	5.98246e-11	3.66069	0.208	0.03	2.24905e-06	ODC1
MTRNR2L8	6.34674e-11	-2.06824	0.087	0.368	2.38599e-06	MTRNR2L8
RPS4Y1	6.75432e-11	-1.66025	0.219	0.507	2.53922e-06	RPS4Y1
TNFRSF12A	7.58219e-11	3.37021	0.246	0.053	2.85045e-06	TNFRSF12A
CTSG	9.80293e-11	-0.420169	0.317	0.668	3.68531e-06	CTSG
TPT1	1.004e-10	-0.490736	0.978	0.964	3.77443e-06	TPT1
NORAD	1.09954e-10	-7.40056	0	0.201	4.13362e-06	NORAD
AC245297.3	1.63051e-10	-7.0575	0	0.197	6.12974e-06	AC245297.3
SERPINB1	1.72145e-10	-1.3935	0.377	0.658	6.47163e-06	SERPINB1
LTC4S	1.91126e-10	1.03657	0.607	0.322	7.1852e-06	LTC4S
JPT1	2.41437e-10	-7.22177	0	0.194	9.07659e-06	JPT1
ATP5PB	2.41437e-10	-7.17764	0	0.194	9.07659e-06	ATP5PB
SDPR	2.57019e-10	7.86949	0.126	0	9.66236e-06	SDPR
C1orf228	2.57019e-10	7.85826	0.126	0	9.66236e-06	C1orf228
SELM	2.57019e-10	7.60942	0.126	0	9.66236e-06	SELM
FLJ21408	2.57019e-10	7.49122	0.126	0	9.66236e-06	FLJ21408
C10orf128	2.57019e-10	7.41483	0.126	0	9.66236e-06	C10orf128
RPS16	3.30362e-10	0.626657	0.918	0.806	1.24196e-05	RPS16
RPL34	3.31199e-10	-0.410241	1	0.99	1.24511e-05	RPL34
RPL10A	4.03499e-10	0.658001	0.907	0.763	1.51692e-05	RPL10A
RPL35	4.34741e-10	0.590416	0.962	0.852	1.63437e-05	RPL35
RPL4	4.37997e-10	0.821458	0.76	0.526	1.64661e-05	RPL4
PABPC1	4.38353e-10	0.816562	0.765	0.572	1.64794e-05	PABPC1
MYC	4.50671e-10	2.43594	0.273	0.072	1.69425e-05	MYC
RPL12	5.10905e-10	-0.500555	0.945	0.98	1.9207e-05	RPL12
IGHA2	5.73309e-10	2.15807	0.443	0.217	2.1553e-05	IGHA2
C10orf54	6.52289e-10	7.60861	0.12	0	2.45222e-05	C10orf54
RP11-620J15.3	6.52289e-10	7.37361	0.12	0	2.45222e-05	RP11-620J15.3
NCL	6.76577e-10	-1.44437	0.322	0.592	2.54353e-05	NCL
RPS19	7.26428e-10	0.508374	0.984	0.908	2.73093e-05	RPS19
S100A6	9.32502e-10	-0.512323	0.984	0.98	3.50565e-05	S100A6
CDKN1A	9.56628e-10	1.98757	0.377	0.158	3.59635e-05	CDKN1A
SELENOF	1.14424e-09	-7.1704	0	0.181	4.30164e-05	SELENOF
HIKESHI	1.14424e-09	-6.93358	0	0.181	4.30164e-05	HIKESHI
CHCHD10	1.21716e-09	3.04578	0.213	0.043	4.5758e-05	CHCHD10
IGKC	1.23596e-09	0.94378	0.951	0.793	4.64646e-05	IGKC
TMA7	1.34837e-09	-0.871146	0.546	0.789	5.06907e-05	TMA7
MCL1	1.48458e-09	0.741518	0.787	0.595	5.58115e-05	MCL1
RP11-557H15.4	1.65084e-09	7.49352	0.115	0	6.20617e-05	RP11-557H15.4
NBDY	1.68234e-09	-7.21901	0	0.178	6.32458e-05	NBDY
RPL38	1.89159e-09	0.678417	0.945	0.799	7.11125e-05	RPL38
ARID1B	2.0273e-09	-2.2511	0.049	0.276	7.62142e-05	ARID1B
ARHGAP18	2.15112e-09	-1.18353	0.24	0.526	8.08691e-05	ARHGAP18
POLR2J3.1	2.47006e-09	-7.05149	0	0.174	9.28595e-05	POLR2J3.1
CYTOR	2.47007e-09	-7.4595	0	0.174	9.28598e-05	CYTOR
NSA2	2.55843e-09	-1.95722	0.093	0.339	9.61815e-05	NSA2
ITM2B	2.63981e-09	0.729867	0.798	0.503	9.92408e-05	ITM2B
KRT10	2.94875e-09	1.91889	0.333	0.125	0.000110855	KRT10
PNN	3.30854e-09	-1.49921	0.115	0.375	0.000124381	PNN
AC106739.1	3.62166e-09	-7.37381	0	0.171	0.000136153	AC106739.1
AC084033.3	3.62166e-09	-7.35945	0	0.171	0.000136153	AC084033.3
ATF4	3.68016e-09	1.21948	0.508	0.283	0.000138352	ATF4
TRAPPC2P1	4.16682e-09	7.63389	0.109	0	0.000156647	TRAPPC2P1
LINC00969	4.16682e-09	7.62207	0.109	0	0.000156647	LINC00969
CTD-2336O2.1	4.16682e-09	7.34157	0.109	0	0.000156647	CTD-2336O2.1
LINC00998	4.16682e-09	7.31012	0.109	0	0.000156647	LINC00998
ARL5B	5.36982e-09	-2.40647	0.126	0.355	0.000201873	ARL5B
BTG1	5.57185e-09	1.09847	0.667	0.493	0.000209468	BTG1
REX1BD	7.75418e-09	-6.78094	0	0.164	0.000291511	REX1BD
FDX1	8.53025e-09	3.27168	0.224	0.056	0.000320686	FDX1
IGHM	8.66057e-09	2.90038	0.213	0.049	0.000325586	IGHM
RHBDD2	8.86233e-09	2.02311	0.306	0.115	0.00033317	RHBDD2
IGFBP7	1.04903e-08	7.31381	0.104	0	0.000394373	IGFBP7
BRE	1.04903e-08	7.20218	0.104	0	0.000394373	BRE
UQCR10	1.07441e-08	-1.33044	0.202	0.48	0.000403913	UQCR10
MARCKSL1	1.19177e-08	2.50663	0.224	0.056	0.000448032	MARCKSL1
VIM	1.45965e-08	0.291321	1	0.872	0.00054874	VIM
SNX6	1.62223e-08	-2.6069	0.033	0.227	0.000609862	SNX6
MESD	1.65137e-08	-6.67435	0	0.158	0.000620814	MESD
UFD1	1.65137e-08	-6.60575	0	0.158	0.000620814	UFD1
SEC62	1.89831e-08	-1.0646	0.333	0.605	0.000713649	SEC62
PRNP	2.17497e-08	1.03902	0.557	0.342	0.000817657	PRNP
ARPC3	2.28583e-08	-0.780951	0.585	0.75	0.000859335	ARPC3
BUD23	2.40515e-08	-6.79356	0	0.155	0.000904191	BUD23
RP5-1171I10.5	2.63459e-08	7.51757	0.098	0	0.000990448	RP5-1171I10.5
FAM195A	2.63459e-08	7.40373	0.098	0	0.000990448	FAM195A
C21orf59	2.63459e-08	7.11856	0.098	0	0.000990448	C21orf59
UFD1L	2.63459e-08	7.02435	0.098	0	0.000990448	UFD1L
CD63	2.76853e-08	0.529273	0.967	0.849	0.0010408	CD63
NBEAL1	3.0187e-08	1.69191	0.35	0.151	0.00113485	NBEAL1
TIMP3	3.40205e-08	1.79124	0.372	0.174	0.00127897	TIMP3
RPL3	3.42098e-08	0.434798	0.984	0.888	0.00128608	RPL3
EEF1B2	3.6901e-08	-0.663375	0.699	0.826	0.00138726	EEF1B2
RHEB	3.82129e-08	1.79904	0.295	0.109	0.00143658	RHEB
MPHOSPH8	4.09581e-08	-1.63366	0.126	0.359	0.00153978	MPHOSPH8
DBI	4.14301e-08	-0.863967	0.475	0.72	0.00155752	DBI
RPL29	4.92363e-08	-0.45039	0.913	0.938	0.00185099	RPL29
INSIG1	4.95609e-08	2.90125	0.186	0.039	0.00186319	INSIG1
HNRNPA1	5.11937e-08	0.864685	0.678	0.543	0.00192458	HNRNPA1
VAPA	5.59064e-08	1.20277	0.596	0.441	0.00210175	VAPA
NDUFC1	5.98777e-08	-1.50563	0.126	0.362	0.00225104	NDUFC1
SERP1	6.46461e-08	1.09564	0.503	0.303	0.00243031	SERP1
RP11-403B2.6	6.60152e-08	7.34427	0.093	0	0.00248178	RP11-403B2.6
FAM103A1	6.60152e-08	7.24052	0.093	0	0.00248178	FAM103A1
SPG20	6.60152e-08	7.22819	0.093	0	0.00248178	SPG20
RAMMET	7.37361e-08	-6.73047	0	0.145	0.00277204	RAMMET
PLCG2	8.42463e-08	-3.57082	0.033	0.211	0.00316716	PLCG2
SRSF5	1.0384e-07	0.817112	0.71	0.507	0.00390376	SRSF5
MAML1	1.11011e-07	2.75103	0.169	0.033	0.00417334	MAML1
C7orf50	1.42581e-07	2.08599	0.246	0.082	0.0053602	C7orf50
SLC18A2	1.4729e-07	1.0037	0.557	0.362	0.00553723	SLC18A2
CITED2	1.49651e-07	2.42289	0.186	0.043	0.00562597	CITED2
AL078590.3	1.54637e-07	-6.84822	0	0.138	0.00581344	AL078590.3
TUT4	1.54637e-07	-6.68975	0	0.138	0.00581344	TUT4
ATP5F1D	1.54637e-07	-6.64995	0	0.138	0.00581344	ATP5F1D
PSAP	1.62007e-07	1.14052	0.53	0.359	0.00609048	PSAP
WHSC1L1	1.65066e-07	7.23036	0.087	0	0.00620548	WHSC1L1
RP11-138A9.2	1.65066e-07	7.04108	0.087	0	0.00620548	RP11-138A9.2
APOA1BP	1.65066e-07	6.849	0.087	0	0.00620548	APOA1BP
NDUFB2	1.74239e-07	-0.994495	0.279	0.546	0.00655034	NDUFB2
EIF4A3	1.76044e-07	1.46294	0.459	0.266	0.0066182	EIF4A3
GLUL	1.88718e-07	0.676264	0.902	0.783	0.00709465	GLUL
RPL32	2.02814e-07	-0.312315	0.989	0.993	0.00762458	RPL32
SRRM1	2.07181e-07	-1.05593	0.235	0.487	0.00778875	SRRM1
SPART	2.23529e-07	-7.0366	0	0.135	0.00840334	SPART
SMIM37	2.23529e-07	-6.76707	0	0.135	0.00840334	SMIM37
MT-CO1	2.3102e-07	-0.291507	1	1	0.00868495	MT-CO1
ZFP36	2.43051e-07	0.607315	0.814	0.572	0.00913725	ZFP36
DDX5	2.44479e-07	0.589853	0.913	0.829	0.00919095	DDX5
RPL37A	2.55357e-07	-0.331823	0.967	0.951	0.00959988	RPL37A
RNASET2	3.01702e-07	2.1894	0.235	0.079	0.0113422	RNASET2
HNRNPA0	3.10423e-07	1.0761	0.497	0.296	0.01167	HNRNPA0
AC004687.1	3.22724e-07	-6.58042	0	0.132	0.0121325	AC004687.1
FXR1	4.02814e-07	-1.6271	0.087	0.289	0.0151434	FXR1
MS4A2	4.09967e-07	-0.734676	0.661	0.763	0.0154123	MS4A2
LYRM5	4.11945e-07	7.07244	0.082	0	0.0154867	LYRM5
RQCD1	4.11945e-07	6.91337	0.082	0	0.0154867	RQCD1
MESDC2	4.11945e-07	6.87635	0.082	0	0.0154867	MESDC2
FMC1	4.65388e-07	-6.51588	0	0.128	0.0174958	FMC1
TMEM273	4.65388e-07	-6.29313	0	0.128	0.0174958	TMEM273
HSP90AB1	6.05568e-07	-0.602924	0.765	0.859	0.0227657	HSP90AB1
HSPE1	6.10819e-07	-0.83683	0.257	0.507	0.0229631	HSPE1
PJA2	7.20906e-07	-1.50539	0.055	0.237	0.0271017	PJA2
DDX3Y	7.28465e-07	-2.0011	0.082	0.27	0.0273859	DDX3Y
HOMER1	7.33267e-07	3.85389	0.115	0.013	0.0275664	HOMER1
IGHG3	7.52386e-07	4.44523	0.098	0.007	0.0282852	IGHG3
FOSB	7.6098e-07	-0.613985	0.825	0.865	0.0286083	FOSB
DNAJC19	8.18247e-07	-1.24925	0.115	0.326	0.0307612	DNAJC19
RPS3A	8.27242e-07	-0.325677	0.978	0.98	0.0310993	RPS3A
CFD	8.99904e-07	1.70215	0.115	0.013	0.033831	CFD
EBPL	9.16005e-07	3.01669	0.115	0.013	0.0344363	EBPL
LITAF	9.19102e-07	1.28819	0.437	0.273	0.0345527	LITAF
TNFSF10	9.39254e-07	-1.28922	0.251	0.467	0.0353103	TNFSF10
CCDC53	1.02635e-06	6.83513	0.077	0	0.0385846	CCDC53
PSMD5-AS1	1.02635e-06	6.75764	0.077	0	0.0385846	PSMD5-AS1
C11orf73	1.02635e-06	6.61057	0.077	0	0.0385846	C11orf73
RPS26	1.09254e-06	-0.936107	0.792	0.885	0.0410731	RPS26
OST4	1.17248e-06	-0.711125	0.612	0.773	0.0440783	OST4
ARL6IP4	1.30876e-06	1.27816	0.448	0.286	0.0492014	ARL6IP4
SELENOM	1.38603e-06	-6.4686	0	0.118	0.0521064	SELENOM
CENPX	1.38603e-06	-6.34229	0	0.118	0.0521064	CENPX
RPS27	1.51333e-06	-0.320746	0.995	0.997	0.056892	RPS27
TRAF3IP3	1.57211e-06	-1.71988	0.049	0.217	0.0591018	TRAF3IP3
TNFAIP3	1.58427e-06	-1.383	0.404	0.586	0.0595592	TNFAIP3
HSPA1A	1.67965e-06	-1.45321	0.208	0.414	0.0631449	HSPA1A
JUNB	1.68561e-06	0.383097	0.809	0.53	0.063369	JUNB
2025-09-07	1.70658e-06	-1.13996	0.23	0.464	0.064157	2025-09-07
POLR2J3	1.70925e-06	4.12283	0.109	0.013	0.0642576	POLR2J3
HNRNPD	1.84219e-06	-1.31563	0.098	0.289	0.0692554	HNRNPD
BEX4	1.97472e-06	-1.16472	0.153	0.365	0.0742378	BEX4
BEX3	1.98971e-06	-6.60985	0	0.115	0.0748013	BEX3
CFAP298	1.98971e-06	-6.42811	0	0.115	0.0748013	CFAP298
CAVIN1	1.98971e-06	-6.03363	0	0.115	0.0748013	CAVIN1
RPAIN	2.01017e-06	-1.63745	0.066	0.237	0.0755702	RPAIN
RPL27	2.09343e-06	0.454357	0.885	0.77	0.0787004	RPL27
CCL2	2.2158e-06	2.46205	0.158	0.036	0.083301	CCL2
SLC25A6	2.29125e-06	1.09543	0.508	0.368	0.0861372	SLC25A6
STAG2	2.29183e-06	-2.02678	0.055	0.217	0.086159	STAG2
KDM6B	2.43608e-06	0.8303	0.661	0.533	0.091582	KDM6B
RPL36	2.44078e-06	-0.333104	0.945	0.954	0.0917588	RPL36
TSPO	2.50855e-06	0.920888	0.486	0.309	0.0943066	TSPO
RPS25	2.53488e-06	0.319627	0.989	0.934	0.0952964	RPS25
C10orf11	2.55357e-06	6.98514	0.071	0	0.095999	C10orf11
RP5-1085F17.3	2.55357e-06	6.91126	0.071	0	0.095999	RP5-1085F17.3
RP11-138A9.1	2.55357e-06	6.90146	0.071	0	0.095999	RP11-138A9.1
C20orf24	2.55357e-06	6.88475	0.071	0	0.095999	C20orf24
STRA13	2.55357e-06	6.84247	0.071	0	0.095999	STRA13
NGFRAP1	2.55357e-06	6.78499	0.071	0	0.095999	NGFRAP1
CTD-2020K17.1	2.55357e-06	6.74927	0.071	0	0.095999	CTD-2020K17.1
PROSC	2.55357e-06	6.45838	0.071	0	0.095999	PROSC
ITM2C	2.68539e-06	0.984426	0.486	0.312	0.100955	ITM2C
GTF2B	2.83285e-06	-1.16013	0.158	0.362	0.106498	GTF2B
ILF3-DT	2.85326e-06	-6.98256	0	0.112	0.107266	ILF3-DT
ETFRF1	2.85326e-06	-6.68665	0	0.112	0.107266	ETFRF1
RPL35A	2.98491e-06	-0.346091	0.984	0.984	0.112215	RPL35A
IL10RB	3.01602e-06	3.27997	0.098	0.01	0.113384	IL10RB
SLC16A3	3.12289e-06	2.04136	0.219	0.079	0.117402	SLC16A3
SERF2	3.17468e-06	-0.535888	0.885	0.918	0.119349	SERF2
DDIT3	3.43986e-06	-1.82046	0.12	0.306	0.129318	DDIT3
C4orf48	3.45355e-06	1.23757	0.344	0.178	0.129833	C4orf48
RSBN1L	3.60327e-06	-2.33043	0.033	0.178	0.135461	RSBN1L
PTGES3	3.61369e-06	-1.06979	0.23	0.457	0.135853	PTGES3
BLOC1S6	3.93495e-06	-1.55611	0.06	0.227	0.14793	BLOC1S6
COTL1	3.94965e-06	1.54239	0.279	0.125	0.148483	COTL1
WASHC3	4.0873e-06	-6.39842	0	0.109	0.153658	WASHC3
CRBN	4.14229e-06	-1.39797	0.12	0.309	0.155725	CRBN
C19orf25	4.15445e-06	-2.83027	0.016	0.145	0.156182	C19orf25
RPL23A	4.29315e-06	0.385783	0.913	0.921	0.161397	RPL23A
SEC11A	4.73415e-06	-1.09616	0.29	0.497	0.177976	SEC11A
USP16	5.12875e-06	-1.45298	0.093	0.27	0.19281	USP16
CNOT2	5.28173e-06	-2.91632	0.011	0.132	0.198561	CNOT2
RNF145	5.4951e-06	1.29259	0.322	0.161	0.206583	RNF145
GALNT6	5.52451e-06	-1.13263	0.213	0.418	0.207688	GALNT6
CCT2	5.76121e-06	-1.49228	0.071	0.24	0.216587	CCT2
LINC02207	5.84908e-06	-6.89518	0	0.105	0.21989	LINC02207
VSIR	5.84908e-06	-6.32547	0	0.105	0.21989	VSIR
METTL26	5.84908e-06	-6.24558	0	0.105	0.21989	METTL26
HSPA5	6.0818e-06	-1.25505	0.432	0.589	0.228639	HSPA5
CTA-29F11.1	6.34671e-06	6.80448	0.066	0	0.238598	CTA-29F11.1
FAM195B	6.34671e-06	6.52321	0.066	0	0.238598	FAM195B
MGEA5	6.34671e-06	6.49202	0.066	0	0.238598	MGEA5
TMEM261	6.34671e-06	6.4258	0.066	0	0.238598	TMEM261
PFDN2	6.99697e-06	-1.1547	0.18	0.385	0.263044	PFDN2
CLTB	7.39242e-06	2.17359	0.164	0.046	0.277911	CLTB
RPL22	7.61945e-06	-0.452059	0.902	0.908	0.286446	RPL22
DYNLT1	7.86914e-06	-1.19477	0.115	0.303	0.295832	DYNLT1
FAM27C	8.06201e-06	-4.01007	0.005	0.115	0.303083	FAM27C
CYBC1	8.36191e-06	-6.28723	0	0.102	0.314358	CYBC1
WASHC1	8.36194e-06	-5.94773	0	0.102	0.314359	WASHC1
TCEAL3	8.96994e-06	-2.45822	0.044	0.184	0.337216	TCEAL3
GPR183	1.07058e-05	1.67968	0.273	0.128	0.402475	GPR183
CHMP4B	1.12583e-05	1.84209	0.202	0.072	0.423245	CHMP4B
CCNL1	1.22083e-05	1.04806	0.47	0.319	0.458957	CCNL1
LAPTM5	1.22671e-05	0.747689	0.645	0.493	0.461171	LAPTM5
MRPS22	1.25145e-05	-2.55356	0.016	0.135	0.470472	MRPS22
XRCC5	1.28446e-05	-1.22311	0.158	0.345	0.482879	XRCC5
BTG2	1.37976e-05	-1.1407	0.399	0.559	0.518705	BTG2
SNX2	1.39084e-05	-2.34163	0.027	0.155	0.522872	SNX2
ZNF90	1.42566e-05	5.15966	0.071	0.003	0.535964	ZNF90
NENF	1.54059e-05	1.93226	0.197	0.072	0.57917	NENF
RP11-501J20.5	1.57646e-05	6.8085	0.06	0	0.592656	RP11-501J20.5
KIAA1919	1.57646e-05	6.74391	0.06	0	0.592656	KIAA1919
RP1-313I6.12	1.57646e-05	6.74246	0.06	0	0.592656	RP1-313I6.12
ADRBK1	1.57646e-05	6.53497	0.06	0	0.592656	ADRBK1
AC004791.2	1.57646e-05	6.50639	0.06	0	0.592656	AC004791.2
RP11-488L18.10	1.57646e-05	6.49084	0.06	0	0.592656	RP11-488L18.10
ERBB2IP	1.57646e-05	6.42995	0.06	0	0.592656	ERBB2IP
UTP11L	1.57646e-05	6.37567	0.06	0	0.592656	UTP11L
MMP24-AS1	1.57646e-05	6.36884	0.06	0	0.592656	MMP24-AS1
TOPORS-AS1	1.57646e-05	6.348	0.06	0	0.592656	TOPORS-AS1
C14orf1	1.57646e-05	6.34312	0.06	0	0.592656	C14orf1
RFWD2	1.57646e-05	6.29246	0.06	0	0.592656	RFWD2
C9orf142	1.57646e-05	6.231	0.06	0	0.592656	C9orf142
RAP1B	1.63872e-05	-1.31752	0.12	0.299	0.61606	RAP1B
DMAC1	1.70413e-05	-6.24411	0	0.095	0.640651	DMAC1
ARMH1	1.70414e-05	-6.18335	0	0.095	0.640653	ARMH1
MCRIP1	1.70414e-05	-5.75796	0	0.095	0.640653	MCRIP1
RPL10	1.86402e-05	-0.265132	1	0.997	0.70076	RPL10
CHURC1	1.94908e-05	-1.65425	0.077	0.23	0.732738	CHURC1
DUSP6	1.9697e-05	0.915955	0.557	0.414	0.740488	DUSP6
FIS1	2.04794e-05	-1.08296	0.219	0.421	0.769904	FIS1
SNRPD3	2.09251e-05	-1.21091	0.12	0.299	0.786657	SNRPD3
NPC2	2.15632e-05	0.792634	0.623	0.52	0.810648	NPC2
IQGAP1	2.19947e-05	-1.14516	0.126	0.306	0.826868	IQGAP1
SPSB1	2.23552e-05	3.75379	0.093	0.013	0.840423	SPSB1
MTPN	2.25445e-05	-1.20729	0.137	0.319	0.847537	MTPN
SERBP1	2.27461e-05	-0.982484	0.224	0.418	0.855116	SERBP1
VRK1	2.36103e-05	-3.94349	0.005	0.105	0.887604	VRK1
MUC20-OT1	2.42948e-05	-6.02217	0	0.092	0.913338	MUC20-OT1
BABAM2	2.42948e-05	-5.86129	0	0.092	0.913338	BABAM2
C1QBP	2.47288e-05	1.88988	0.208	0.082	0.929656	C1QBP
MAML2	2.65493e-05	-3.5552	0.011	0.115	0.998093	MAML2
MT-ND4	2.88295e-05	-0.186711	1	1	1	MT-ND4
COMMD6	2.91281e-05	-0.781349	0.557	0.724	1	COMMD6
KANSL1	3.15731e-05	-3.04641	0.016	0.125	1	KANSL1
CFDP1	3.1863e-05	-1.76517	0.033	0.158	1	CFDP1
DPYSL2	3.23455e-05	-2.85401	0.016	0.125	1	DPYSL2
ZRANB2	3.29387e-05	-1.3758	0.109	0.273	1	ZRANB2
GNAI2	3.3649e-05	-1.20441	0.115	0.283	1	GNAI2
ZNF22	3.44212e-05	-2.23015	0.033	0.155	1	ZNF22
MAP3K1	3.46059e-05	-6.31725	0	0.089	1	MAP3K1
NDUFV3	3.51827e-05	-3.54724	0.005	0.102	1	NDUFV3
KLF4	3.71842e-05	2.00231	0.186	0.069	1	KLF4
PPP1R12A	3.72564e-05	-1.23088	0.115	0.286	1	PPP1R12A
IGHG4	3.78938e-05	3.95946	0.082	0.01	1	IGHG4
CTSD	3.79298e-05	0.576117	0.667	0.526	1	CTSD
ARPC5	3.85245e-05	-1.08603	0.202	0.385	1	ARPC5
CYC1	3.87705e-05	1.98253	0.175	0.062	1	CYC1
METTL5	3.88697e-05	-1.61824	0.049	0.184	1	METTL5
IGBP1	3.9082e-05	-1.31079	0.044	0.178	1	IGBP1
RP11-76E17.3	3.91549e-05	6.4842	0.055	0	1	RP11-76E17.3
IGFBP6	3.91549e-05	6.41343	0.055	0	1	IGFBP6
RP11-443B7.1	3.91549e-05	6.37208	0.055	0	1	RP11-443B7.1
TMEM57	3.91549e-05	6.12953	0.055	0	1	TMEM57
PCNXL4	3.91549e-05	6.08998	0.055	0	1	PCNXL4
MGP	3.91549e-05	6.02275	0.055	0	1	MGP
DCN	3.92061e-05	2.97867	0.066	0.003	1	DCN
SAMSN1	3.94146e-05	0.464054	0.76	0.562	1	SAMSN1
FXYD5	4.05694e-05	0.576758	0.721	0.609	1	FXYD5
GAPDH	4.17361e-05	0.555864	0.82	0.704	1	GAPDH
ARL1	4.19354e-05	-1.87995	0.033	0.155	1	ARL1
CIRBP	4.24874e-05	0.614399	0.667	0.569	1	CIRBP
SOX4	4.27202e-05	-1.58641	0.131	0.289	1	SOX4
C8orf59	4.29299e-05	-1.14407	0.18	0.359	1	C8orf59
CSNK2A1	4.35739e-05	-1.82479	0.027	0.145	1	CSNK2A1
NBAS	4.62811e-05	-1.59795	0.027	0.145	1	NBAS
PA2G4	4.63383e-05	-1.05003	0.153	0.329	1	PA2G4
DDX46	4.78009e-05	-1.39397	0.082	0.23	1	DDX46
CD84	4.83786e-05	-1.11734	0.126	0.296	1	CD84
BIRC3	4.84462e-05	0.563898	0.776	0.734	1	BIRC3
SGK3	4.92533e-05	-6.02421	0	0.086	1	SGK3
RAB5IF	4.92533e-05	-5.71179	0	0.086	1	RAB5IF
CYSLTR1	4.95883e-05	-2.12465	0.033	0.151	1	CYSLTR1
GPATCH2L	4.96311e-05	-1.49042	0.055	0.191	1	GPATCH2L
SNW1	5.00775e-05	-1.08929	0.071	0.22	1	SNW1
VPS13C	5.0113e-05	-1.6222	0.066	0.204	1	VPS13C
RNF146	5.09692e-05	-2.63863	0.005	0.099	1	RNF146
DDX24	5.25417e-05	-1.01992	0.328	0.507	1	DDX24
PRDX3	5.31176e-05	-1.85354	0.044	0.171	1	PRDX3
MRPL52	5.36624e-05	-1.25459	0.148	0.316	1	MRPL52
CBX5	5.44479e-05	-2.11496	0.027	0.141	1	CBX5
OSTC	5.45532e-05	-1.09574	0.175	0.352	1	OSTC
SIAH2	5.81682e-05	1.70476	0.109	0.023	1	SIAH2
CIR1	5.82814e-05	-2.22571	0.038	0.158	1	CIR1
TMF1	6.19327e-05	-1.31728	0.087	0.24	1	TMF1
TSPYL2	6.23272e-05	1.27891	0.284	0.145	1	TSPYL2
HSD17B4	6.25338e-05	-1.2611	0.06	0.197	1	HSD17B4
ACP5	6.6093e-05	2.03791	0.148	0.046	1	ACP5
STX11	6.72761e-05	1.29238	0.257	0.125	1	STX11
TSTD1	6.85233e-05	-0.930506	0.213	0.395	1	TSTD1
EIF3K	6.85351e-05	-0.718	0.503	0.661	1	EIF3K
AC008105.3	7.00466e-05	-6.12052	0	0.082	1	AC008105.3
GRK2	7.00466e-05	-5.78157	0	0.082	1	GRK2
LRMDA	7.00466e-05	-5.62328	0	0.082	1	LRMDA
ERBIN	7.00466e-05	-5.25174	0	0.082	1	ERBIN
NSD3	7.00466e-05	-5.23673	0	0.082	1	NSD3
M6PR	7.04779e-05	-0.857202	0.18	0.368	1	M6PR
FUS	7.07221e-05	0.775502	0.557	0.424	1	FUS
PSMD7	7.08081e-05	-1.47006	0.071	0.211	1	PSMD7
IRAK4	7.08563e-05	-3.46473	0.005	0.095	1	IRAK4
IMMT	7.37921e-05	-2.21798	0.022	0.128	1	IMMT
YBX3	7.45409e-05	1.86363	0.202	0.086	1	YBX3
TMEM258	7.6707e-05	-0.766147	0.35	0.553	1	TMEM258
PPIL4	7.93766e-05	-1.06281	0.104	0.26	1	PPIL4
RPLP0	7.96883e-05	0.473369	0.77	0.701	1	RPLP0
PRMT9	8.13505e-05	-1.8295	0.087	0.224	1	PRMT9
NINJ1	8.3577e-05	1.37638	0.284	0.155	1	NINJ1
ZNF267	8.36966e-05	-1.901	0.055	0.181	1	ZNF267
BRAF	8.80031e-05	-1.37059	0.06	0.194	1	BRAF
CLN3	9.23436e-05	3.61917	0.077	0.01	1	CLN3
MIER1	9.29268e-05	-1.5872	0.066	0.197	1	MIER1
PHB	9.59189e-05	-1.75021	0.06	0.188	1	PHB
GATA2	9.65239e-05	0.562014	0.732	0.589	1	GATA2
ISCA1	9.66529e-05	-2.41288	0.027	0.135	1	ISCA1
FAM105A	9.731e-05	6.50546	0.049	0	1	FAM105A
RP11-298J20.3	9.731e-05	6.4074	0.049	0	1	RP11-298J20.3
ILF3-AS1	9.731e-05	6.38169	0.049	0	1	ILF3-AS1
DDX26B	9.731e-05	6.36454	0.049	0	1	DDX26B
CTC-503J8.4	9.731e-05	6.3594	0.049	0	1	CTC-503J8.4
SEPP1	9.731e-05	6.26004	0.049	0	1	SEPP1
AC010287.1	9.731e-05	6.22296	0.049	0	1	AC010287.1
CTD-2371O3.2	9.731e-05	6.1914	0.049	0	1	CTD-2371O3.2
FAM26F	9.731e-05	6.14994	0.049	0	1	FAM26F
CH17-340M24.3	9.731e-05	6.08745	0.049	0	1	CH17-340M24.3
PAPD4	9.731e-05	5.91104	0.049	0	1	PAPD4
PVRL2	9.731e-05	5.76401	0.049	0	1	PVRL2
MT-ND6	9.76162e-05	-1.66436	0.055	0.181	1	MT-ND6
LINC00623	9.9547e-05	-5.73733	0	0.079	1	LINC00623
MTREX	9.9547e-05	-5.62695	0	0.079	1	MTREX
PHLDA1	0.00010068	1.34175	0.246	0.118	1	PHLDA1
RPL36A	0.000100686	0.796483	0.585	0.477	1	RPL36A
SKA2	0.000101769	-2.91686	0.005	0.092	1	SKA2
EIF1B	0.000102035	-0.874145	0.235	0.424	1	EIF1B
TCF25	0.000103028	-0.817663	0.219	0.411	1	TCF25
PHACTR4	0.000103837	-2.29333	0.022	0.125	1	PHACTR4
TTC1	0.000104744	-1.04088	0.071	0.211	1	TTC1
DPH3	0.000108681	-1.7858	0.066	0.194	1	DPH3
SEC61B	0.000110336	-0.779787	0.486	0.655	1	SEC61B
CEBPB	0.000111279	2.88317	0.12	0.033	1	CEBPB
CHMP5	0.000111442	-1.5386	0.044	0.164	1	CHMP5
RELB	0.00011719	1.68593	0.219	0.102	1	RELB
COPB2	0.000118133	-1.92757	0.038	0.151	1	COPB2
PTMA	0.000119358	-0.266574	1	1	1	PTMA
IL18	0.000120014	-1.07651	0.126	0.283	1	IL18
SUMO2	0.000123488	-0.501526	0.579	0.734	1	SUMO2
EMC2	0.000124912	-2.42622	0.011	0.102	1	EMC2
RPL17	0.000130051	1.00092	0.415	0.289	1	RPL17
HNRNPR	0.000130795	-0.992888	0.104	0.257	1	HNRNPR
MIR22HG	0.000131584	-1.5666	0.055	0.178	1	MIR22HG
COPB1	0.000133477	-1.33603	0.055	0.181	1	COPB1
HNRNPC	0.000133969	0.915423	0.503	0.395	1	HNRNPC
SF3B1	0.000135068	-0.74824	0.148	0.319	1	SF3B1
BHLHE40	0.00013994	0.619665	0.607	0.48	1	BHLHE40
COMMD2	0.000140198	-1.94968	0.044	0.158	1	COMMD2
Z93930.2	0.000141379	-6.12774	0	0.076	1	Z93930.2
TENT5C	0.000141379	-6.09165	0	0.076	1	TENT5C
UTP11	0.000141379	-5.68374	0	0.076	1	UTP11
PCNX4	0.000141379	-5.65961	0	0.076	1	PCNX4
MCRIP2	0.000141379	-5.44615	0	0.076	1	MCRIP2
OGA	0.000141379	-5.42944	0	0.076	1	OGA
INTS6L	0.000141379	-5.27495	0	0.076	1	INTS6L
JTB	0.000143176	1.42081	0.284	0.158	1	JTB
CLDN3	0.000148704	4.51361	0.066	0.007	1	CLDN3
SLC7A5	0.000154522	1.75609	0.219	0.102	1	SLC7A5
SLFN5	0.000156779	-2.00337	0.022	0.122	1	SLFN5
DYNC1I2	0.000160992	-1.10835	0.082	0.22	1	DYNC1I2
BPTF	0.000162646	-1.2512	0.082	0.22	1	BPTF
KRT1	0.000163166	-1.22926	0.087	0.227	1	KRT1
TDG	0.000171027	-1.12896	0.06	0.188	1	TDG
CCT5	0.000171159	-0.963734	0.071	0.204	1	CCT5
CHD9	0.000171273	-1.98771	0.049	0.164	1	CHD9
YIPF6	0.000173184	-1.31912	0.022	0.122	1	YIPF6
HSPA8	0.000174431	-0.489969	0.464	0.641	1	HSPA8
COX17	0.000177563	-0.912575	0.279	0.451	1	COX17
RPS15A	0.000177639	-0.266607	0.934	0.97	1	RPS15A
KIAA1549	0.000177907	-2.42999	0.011	0.099	1	KIAA1549
LGALS1	0.000179572	0.52268	0.596	0.464	1	LGALS1
IFI6	0.000180287	3.33142	0.093	0.02	1	IFI6
RPL28	0.000183912	-0.305166	0.94	0.98	1	RPL28
THAP5	0.000186928	-1.81683	0.027	0.128	1	THAP5
TNFRSF18	0.000187306	2.89638	0.137	0.046	1	TNFRSF18
CHPT1	0.000189599	3.00858	0.093	0.02	1	CHPT1
PNKD	0.000190092	-1.62353	0.06	0.181	1	PNKD
MORF4L2	0.000193702	1.33415	0.383	0.273	1	MORF4L2
PPP2CA	0.000199749	1.4588	0.268	0.148	1	PPP2CA
TUT7	0.000200669	-5.85561	0	0.072	1	TUT7
MIA2	0.000200669	-5.85049	0	0.072	1	MIA2
MFSD4B	0.000200669	-5.8377	0	0.072	1	MFSD4B
TPGS1	0.000200793	2.47309	0.093	0.02	1	TPGS1
C12orf57	0.000204437	-0.698795	0.295	0.487	1	C12orf57
DDX27	0.00020855	-1.07638	0.12	0.266	1	DDX27
ENO1	0.000210171	0.945123	0.443	0.322	1	ENO1
PRR13	0.000214246	1.10067	0.333	0.201	1	PRR13
SND1	0.000218292	-2.94403	0.011	0.095	1	SND1
FASTKD1	0.000218611	4.19584	0.055	0.003	1	FASTKD1
GUCA2B	0.000220845	4.23961	0.055	0.003	1	GUCA2B
ATXN1	0.000223877	-0.80316	0.071	0.204	1	ATXN1
DNAJB4	0.000227186	-2.29983	0.033	0.135	1	DNAJB4
IFITM3	0.000231547	1.23347	0.322	0.201	1	IFITM3
RPS11	0.000232609	0.372734	0.934	0.842	1	RPS11
EMP3	0.000239053	0.630387	0.803	0.714	1	EMP3
XX-FW83563B9.5	0.000242211	6.39773	0.044	0	1	XX-FW83563B9.5
AC004951.6	0.000242211	6.31319	0.044	0	1	AC004951.6
MESDC1	0.000242211	6.23651	0.044	0	1	MESDC1
WASH1	0.000242211	6.16548	0.044	0	1	WASH1
WBP5	0.000242211	6.16356	0.044	0	1	WBP5
FO538757.2	0.000242211	6.09875	0.044	0	1	FO538757.2
LINC00694	0.000242211	6.09201	0.044	0	1	LINC00694
KIAA0907	0.000242211	5.97679	0.044	0	1	KIAA0907
RP11-452F19.3	0.000242211	5.94421	0.044	0	1	RP11-452F19.3
RP1-43E13.2	0.000242211	5.88467	0.044	0	1	RP1-43E13.2
RP11-275E15.2	0.000242211	5.83534	0.044	0	1	RP11-275E15.2
ZCCHC11	0.000242211	5.819	0.044	0	1	ZCCHC11
LINC-PINT	0.000242211	5.76173	0.044	0	1	LINC-PINT
SCO2	0.000242211	5.72268	0.044	0	1	SCO2
C14orf142	0.000242211	5.48965	0.044	0	1	C14orf142
CFAP36	0.000251293	-1.74831	0.049	0.161	1	CFAP36
NDUFB4	0.000253186	-0.720125	0.322	0.497	1	NDUFB4
N4BP2L2	0.000257128	-0.766721	0.208	0.388	1	N4BP2L2
PDCD10	0.000257283	-1.67053	0.044	0.155	1	PDCD10
LSM6	0.00025858	-1.40647	0.06	0.181	1	LSM6
RFC1	0.000258734	-2.56071	0.016	0.105	1	RFC1
CFL1	0.00026262	0.514772	0.738	0.645	1	CFL1
PYURF	0.000267442	1.3175	0.24	0.125	1	PYURF
AIP	0.000267605	-1.322	0.071	0.197	1	AIP
EEF1A1	0.000268426	0.257961	1	0.974	1	EEF1A1
PABPC4	0.000273167	1.72715	0.224	0.115	1	PABPC4
FOXN2	0.000284675	-5.61805	0	0.069	1	FOXN2
AC114760.2	0.000284675	-5.46771	0	0.069	1	AC114760.2
MRPL42	0.000298475	-1.87608	0.033	0.135	1	MRPL42
CMPK1	0.000301179	1.443	0.219	0.109	1	CMPK1
ZBTB38	0.000304852	-1.44196	0.038	0.145	1	ZBTB38
TAF11	0.000305173	-1.72447	0.044	0.151	1	TAF11
B2M	0.00030845	0.217991	1	0.987	1	B2M
G3BP2	0.000316776	-1.03558	0.208	0.359	1	G3BP2
BTN2A2	0.000318668	-1.67884	0.027	0.125	1	BTN2A2
FOSL2	0.000319124	-0.732281	0.322	0.507	1	FOSL2
TRAPPC4	0.000320307	-1.42513	0.049	0.161	1	TRAPPC4
SSR3	0.000322725	-1.09335	0.175	0.329	1	SSR3
KRT18	0.000331854	2.56949	0.077	0.013	1	KRT18
YWHAQ	0.000335485	1.27247	0.306	0.194	1	YWHAQ
PPP1R10	0.000341681	-1.03603	0.153	0.309	1	PPP1R10
RNASEH2C	0.000348435	0.969241	0.23	0.112	1	RNASEH2C
VPS29	0.000359495	-0.832937	0.169	0.336	1	VPS29
THOC7	0.000360409	-1.46244	0.066	0.184	1	THOC7
MBP	0.000362628	-1.00644	0.06	0.181	1	MBP
SPINT2	0.000363399	1.08506	0.333	0.214	1	SPINT2
GNAI1	0.00036634	-4.31287	0.005	0.079	1	GNAI1
PPIH	0.000368358	-1.82668	0.011	0.092	1	PPIH
2025-03-07	0.00037638	-1.60358	0.038	0.141	1	2025-03-07
BTN3A2	0.000384491	-1.85976	0.044	0.148	1	BTN3A2
LUC7L3	0.000389172	-1.02831	0.137	0.283	1	LUC7L3
YWHAB	0.000392374	-0.795287	0.148	0.306	1	YWHAB
ADRB2	0.000393202	0.931958	0.311	0.178	1	ADRB2
YWHAZ	0.000393415	-0.586004	0.546	0.688	1	YWHAZ
COX6C	0.000396929	-0.66081	0.344	0.526	1	COX6C
ANP32A	0.000400004	-1.00853	0.087	0.22	1	ANP32A
AL049840.1	0.000403667	-5.38525	0	0.066	1	AL049840.1
SMIM27	0.000403667	-5.3759	0	0.066	1	SMIM27
LRRC58	0.000403668	-5.90212	0	0.066	1	LRRC58
MIR29B2CHG	0.000403668	-5.49798	0	0.066	1	MIR29B2CHG
NDUFAF8	0.000403668	-5.37949	0	0.066	1	NDUFAF8
VPS37B	0.000407817	0.923218	0.404	0.273	1	VPS37B
RANBP1	0.000412665	1.3442	0.219	0.109	1	RANBP1
AHNAK	0.000414829	-0.706545	0.344	0.516	1	AHNAK
MRPS18C	0.000418537	-1.02023	0.109	0.25	1	MRPS18C
CALCOCO2	0.000418882	-1.80229	0.066	0.178	1	CALCOCO2
TOMM7	0.000420951	-0.460784	0.574	0.743	1	TOMM7
KIT	0.000435999	-0.625286	0.437	0.582	1	KIT
MIR222HG	0.00043768	-2.11635	0.033	0.128	1	MIR222HG
CCT8	0.000441561	-1.10033	0.12	0.257	1	CCT8
RNF7	0.000447513	-1.08535	0.175	0.322	1	RNF7
PSMG2	0.000455166	-1.20228	0.071	0.191	1	PSMG2
POLR2K	0.000458562	-0.874314	0.197	0.352	1	POLR2K
CCNDBP1	0.000458671	-1.13537	0.104	0.237	1	CCNDBP1
IRF3	0.00045992	-1.78576	0.038	0.138	1	IRF3
CLINT1	0.000462972	-1.58147	0.044	0.148	1	CLINT1
MYL12B	0.000463071	-0.431016	0.53	0.671	1	MYL12B
NCF4	0.000467803	-1.03308	0.109	0.247	1	NCF4
EPRS	0.000469239	-1.8921	0.033	0.128	1	EPRS
HSPD1	0.000473657	-0.956583	0.137	0.273	1	HSPD1
HMGCL	0.000480096	-2.88405	0.011	0.089	1	HMGCL
AURKA	0.000480362	-1.50163	0.044	0.148	1	AURKA
HNRNPL	0.000489027	-1.06582	0.038	0.141	1	HNRNPL
ARL5A	0.000495891	2.46346	0.104	0.03	1	ARL5A
ATXN7L3B	0.000497875	-2.38955	0.011	0.089	1	ATXN7L3B
NDUFA8	0.000501476	-2.61232	0.016	0.099	1	NDUFA8
NSUN6	0.000508775	-1.51612	0.055	0.164	1	NSUN6
SYPL1	0.000522842	-0.785182	0.142	0.296	1	SYPL1
EPS15	0.000527806	-2.22623	0.016	0.099	1	EPS15
KIF13B	0.000536789	-1.99145	0.022	0.109	1	KIF13B
SEC11C	0.000538762	-1.31023	0.087	0.211	1	SEC11C
MAP4	0.000546069	-2.04119	0.016	0.099	1	MAP4
WDR33	0.000550408	-1.37038	0.049	0.155	1	WDR33
PIK3C2B	0.000555419	-1.90961	0.016	0.099	1	PIK3C2B
UBR2	0.000556253	-3.48531	0.005	0.076	1	UBR2
ACIN1	0.000557351	-1.92935	0.022	0.109	1	ACIN1
TXN	0.000559818	-0.750376	0.486	0.648	1	TXN
COX14	0.000560692	-1.39654	0.077	0.194	1	COX14
ZC3H11A	0.000567625	3.32363	0.049	0.003	1	ZC3H11A
ATAD2	0.000572195	-6.01709	0	0.062	1	ATAD2
INTS11	0.000572195	-5.54671	0	0.062	1	INTS11
HPF1	0.000572195	-5.52443	0	0.062	1	HPF1
DCP2	0.000572195	-5.47738	0	0.062	1	DCP2
DBF4	0.000572195	-5.43169	0	0.062	1	DBF4
ODR4	0.000572195	-5.30108	0	0.062	1	ODR4
SMIM29	0.000572195	-5.27548	0	0.062	1	SMIM29
ARL14EP	0.000572195	-5.18488	0	0.062	1	ARL14EP
EXOC4	0.000572195	-5.11563	0	0.062	1	EXOC4
KHDC4	0.000572195	-5.0365	0	0.062	1	KHDC4
ELOA	0.000572195	-5.03181	0	0.062	1	ELOA
AMHR2	0.000574807	-2.56256	0.005	0.076	1	AMHR2
HDAC8	0.000574807	-2.51087	0.005	0.076	1	HDAC8
TM4SF1	0.000579103	2.4985	0.049	0.003	1	TM4SF1
RAB14	0.000588326	-1.65047	0.049	0.155	1	RAB14
HEXIM1	0.00058846	1.09856	0.257	0.141	1	HEXIM1
PIM1	0.000590636	1.73017	0.131	0.046	1	PIM1
GUCA2A	0.000594608	2.64593	0.066	0.01	1	GUCA2A
PSMD1	0.000604195	-1.18558	0.066	0.181	1	PSMD1
IL5	0.000604554	8.26239	0.038	0	1	IL5
FAM127A	0.000604554	6.32855	0.038	0	1	FAM127A
TOMM70A	0.000604554	5.99949	0.038	0	1	TOMM70A
XXbac-BPG13B8.10	0.000604554	5.88804	0.038	0	1	XXbac-BPG13B8.10
C5orf45	0.000604554	5.87419	0.038	0	1	C5orf45
C6orf1	0.000604554	5.8648	0.038	0	1	C6orf1
RP11-499P20.2	0.000604554	5.83305	0.038	0	1	RP11-499P20.2
KIAA1033	0.000604554	5.81177	0.038	0	1	KIAA1033
FAM35A	0.000604554	5.80037	0.038	0	1	FAM35A
PCNX	0.000604554	5.76189	0.038	0	1	PCNX
AC010226.4	0.000604554	5.75511	0.038	0	1	AC010226.4
AP000769.1	0.000604554	5.64809	0.038	0	1	AP000769.1
TRIB3	0.000604554	5.62339	0.038	0	1	TRIB3
C4orf32	0.000604554	5.50596	0.038	0	1	C4orf32
METTL10	0.000604554	5.47835	0.038	0	1	METTL10
CTD-3203P2.3	0.000604554	5.44773	0.038	0	1	CTD-3203P2.3
EBLN3	0.000604554	5.42118	0.038	0	1	EBLN3
COX5A	0.000618268	1.45679	0.208	0.105	1	COX5A
RPS18	0.000626325	0.208626	0.995	0.984	1	RPS18
OCIAD1	0.000653077	-1.33234	0.137	0.27	1	OCIAD1
RGS10	0.000657202	-0.720034	0.317	0.484	1	RGS10
TOMM5	0.00066384	-2.09209	0.044	0.141	1	TOMM5
YPEL3	0.000664398	-2.7041	0.011	0.086	1	YPEL3
OSTF1	0.000677791	-0.697627	0.164	0.322	1	OSTF1
PLA2G16	0.000680593	-1.36006	0.055	0.161	1	PLA2G16
IFI16	0.000681795	-1.52372	0.038	0.135	1	IFI16
PPP4R2	0.000682747	-0.988893	0.066	0.181	1	PPP4R2
RPL7L1	0.000683215	-0.982834	0.071	0.188	1	RPL7L1
HEY1	0.000692852	2.83984	0.071	0.013	1	HEY1
TAF7	0.000702731	0.910789	0.328	0.214	1	TAF7
LSM4	0.000734566	1.30326	0.219	0.118	1	LSM4
NDUFB11	0.000741433	-0.701501	0.257	0.434	1	NDUFB11
TGS1	0.000744802	-4.41242	0.005	0.072	1	TGS1
PIGF	0.000759613	-4.0496	0.005	0.072	1	PIGF
OSER1	0.000779788	-3.56818	0.005	0.072	1	OSER1
XRN1	0.000783985	-2.008	0.016	0.095	1	XRN1
SARAF	0.000786891	0.458199	0.596	0.451	1	SARAF
DNAJA2	0.000789204	-1.56753	0.044	0.141	1	DNAJA2
SUMO4	0.000790061	-3.20485	0.005	0.072	1	SUMO4
SRPRA	0.000807077	-1.11246	0.055	0.161	1	SRPRA
AC010642.2	0.000810872	-5.77324	0	0.059	1	AC010642.2
SEPHS2	0.000810872	-5.41917	0	0.059	1	SEPHS2
SMIM30	0.000810872	-5.37676	0	0.059	1	SMIM30
AC100810.1	0.000810872	-5.29794	0	0.059	1	AC100810.1
VIRMA	0.000810872	-5.27763	0	0.059	1	VIRMA
TRMT13	0.000810872	-5.22407	0	0.059	1	TRMT13
EEF1AKMT2	0.000810872	-5.14918	0	0.059	1	EEF1AKMT2
HDGFL2	0.000810872	-4.70501	0	0.059	1	HDGFL2
COPS3	0.000816921	-1.37542	0.049	0.151	1	COPS3
PTPN6	0.000840888	-1.13662	0.082	0.201	1	PTPN6
EIF2S2	0.000857085	-0.652012	0.104	0.237	1	EIF2S2
ZBTB20	0.000858921	-0.95196	0.148	0.289	1	ZBTB20
TMOD3	0.000861911	-0.491437	0.191	0.352	1	TMOD3
USF2	0.00087541	-1.29346	0.044	0.141	1	USF2
SOCS1	0.000878654	1.23872	0.23	0.125	1	SOCS1
PRELID2	0.000880558	3.6768	0.055	0.007	1	PRELID2
GOSR1	0.0008819	-1.05685	0.055	0.161	1	GOSR1
CLK4	0.000902222	-3.03452	0.011	0.082	1	CLK4
MNAT1	0.00091861	-2.85716	0.011	0.082	1	MNAT1
CDC42EP3	0.000926994	0.935361	0.361	0.257	1	CDC42EP3
MAP7D3	0.00092917	-2.61411	0.016	0.092	1	MAP7D3
PGM2	0.000929687	-2.18409	0.011	0.082	1	PGM2
CMA1	0.000931033	-0.417012	0.109	0.243	1	CMA1
LGALS8	0.000931649	-1.04848	0.093	0.214	1	LGALS8
GNG5	0.000952436	-0.548123	0.251	0.418	1	GNG5
DAD1	0.000959004	-0.630548	0.481	0.632	1	DAD1
PHACTR1	0.000965711	1.71376	0.126	0.046	1	PHACTR1
SEC61G	0.000967948	-0.890637	0.322	0.484	1	SEC61G
PTMS	0.000977428	1.79086	0.131	0.049	1	PTMS
PRPF38B	0.000978742	1.38102	0.24	0.138	1	PRPF38B
RARRES3	0.000979195	-1.28848	0.109	0.23	1	RARRES3
SHPRH	0.000981086	-1.96651	0.011	0.082	1	SHPRH
DERL1	0.000984317	-1.26071	0.049	0.148	1	DERL1
PLAT	0.00100188	-1.09905	0.087	0.204	1	PLAT
RPS29	0.00100519	0.263148	0.984	0.947	1	RPS29
DNAJC1	0.00101287	1.47309	0.148	0.062	1	DNAJC1
KMT2A	0.00102189	-1.68033	0.016	0.092	1	KMT2A
PARK7	0.00102336	-0.610938	0.328	0.493	1	PARK7
HES1	0.00102762	1.25445	0.235	0.128	1	HES1
CWF19L2	0.00104332	-1.44858	0.038	0.132	1	CWF19L2
NFKBIA	0.00105292	-0.246067	0.891	0.704	1	NFKBIA
CNST	0.00106705	-1.51144	0.027	0.112	1	CNST
AKAP13	0.00108163	-0.711051	0.383	0.533	1	AKAP13
IK	0.00108861	-0.805654	0.077	0.191	1	IK
C19orf24	0.00109835	2.09236	0.098	0.03	1	C19orf24
GPN3	0.00109883	-1.18426	0.033	0.122	1	GPN3
PDCD4	0.00109968	-0.648022	0.279	0.444	1	PDCD4
HLTF	0.00110125	-1.63065	0.044	0.138	1	HLTF
DUSP2	0.00110356	1.02818	0.224	0.118	1	DUSP2
VPS4B	0.00111129	-2.03222	0.038	0.128	1	VPS4B
HSP90AA1	0.00112448	-0.535047	0.716	0.783	1	HSP90AA1
RIPOR2	0.00114895	-5.6507	0	0.056	1	RIPOR2
AL121944.1	0.00114895	-5.63872	0	0.056	1	AL121944.1
ATP6V1B2	0.00114895	-5.51386	0	0.056	1	ATP6V1B2
HSPA14.1	0.00114895	-5.46299	0	0.056	1	HSPA14.1
SINHCAF	0.00114895	-5.42179	0	0.056	1	SINHCAF
AL022238.2	0.00114895	-5.32132	0	0.056	1	AL022238.2
PAXX	0.00114895	-5.01018	0	0.056	1	PAXX
TOB1	0.00115073	2.01006	0.175	0.086	1	TOB1
ROMO1	0.00117389	-0.956513	0.202	0.345	1	ROMO1
NUP58	0.00118224	-1.20624	0.066	0.171	1	NUP58
EMC7	0.00120236	-0.66488	0.109	0.237	1	EMC7
SNRPD2	0.00121578	0.722039	0.492	0.414	1	SNRPD2
SNX3	0.00121737	0.688167	0.399	0.28	1	SNX3
ABCF1	0.00123122	-1.3009	0.104	0.22	1	ABCF1
PRMT2	0.00123122	-0.656571	0.098	0.224	1	PRMT2
SPCS1	0.00123172	-0.606352	0.388	0.572	1	SPCS1
BBX	0.00125718	-1.03725	0.066	0.171	1	BBX
BLVRB	0.00125783	-1.36357	0.044	0.138	1	BLVRB
SLC25A33	0.00126498	1.36385	0.098	0.03	1	SLC25A33
RPL15	0.00126713	0.278523	0.94	0.928	1	RPL15
NUCKS1	0.00128093	-0.666977	0.213	0.359	1	NUCKS1
EAPP	0.00129109	-1.24566	0.055	0.155	1	EAPP
CNOT6L	0.00129182	-2.74428	0.011	0.079	1	CNOT6L
RCN2	0.00131014	1.7375	0.098	0.03	1	RCN2
TLE3	0.00132911	1.53135	0.148	0.062	1	TLE3
CD9	0.00133702	0.474369	0.781	0.73	1	CD9
ZFAND1	0.00134234	-1.45422	0.049	0.145	1	ZFAND1
FTX	0.00134361	-0.953031	0.044	0.138	1	FTX
MRPS10	0.00134468	-2.23666	0.022	0.099	1	MRPS10
MRPS23	0.00134723	-1.90234	0.027	0.109	1	MRPS23
SLC25A44	0.00137698	1.21788	0.213	0.112	1	SLC25A44
FLYWCH1	0.00138596	3.51486	0.044	0.003	1	FLYWCH1
FRG1	0.00139828	-0.967977	0.066	0.171	1	FRG1
RHOA	0.00139861	-0.71716	0.273	0.424	1	RHOA
KLF10	0.00141368	1.05782	0.251	0.145	1	KLF10
SLC5A3	0.00142075	-1.50941	0.044	0.135	1	SLC5A3
WDR83OS	0.00142551	-0.576758	0.355	0.526	1	WDR83OS
SMC3	0.00142699	-1.37311	0.033	0.118	1	SMC3
CREBRF	0.0014304	-1.7812	0.016	0.089	1	CREBRF
ZNF148	0.00143586	-1.36859	0.038	0.128	1	ZNF148
RNF187	0.00143766	1.03182	0.115	0.039	1	RNF187
HIF1A	0.00145534	1.09052	0.344	0.247	1	HIF1A
SCAF11	0.00145867	-0.585348	0.18	0.339	1	SCAF11
DYNC1LI1	0.00148665	-1.61707	0.016	0.089	1	DYNC1LI1
TCEAL4	0.00148682	-1.04705	0.098	0.214	1	TCEAL4
RTF1	0.0014932	-0.668777	0.082	0.197	1	RTF1
SNX5	0.00150822	-0.755658	0.098	0.22	1	SNX5
PPP2R5A	0.00151137	-1.70349	0.016	0.089	1	PPP2R5A
RP11-356I2.4	0.00151582	5.91221	0.033	0	1	RP11-356I2.4
RP11-544A12.8	0.00151582	5.84071	0.033	0	1	RP11-544A12.8
PDDC1	0.00151582	5.79056	0.033	0	1	PDDC1
LINC00869	0.00151582	5.74343	0.033	0	1	LINC00869
RP11-473I1.5	0.00151582	5.67131	0.033	0	1	RP11-473I1.5
C1orf27	0.00151582	5.65166	0.033	0	1	C1orf27
ATP5SL	0.00151582	5.62716	0.033	0	1	ATP5SL
AC022182.3	0.00151582	5.54433	0.033	0	1	AC022182.3
METTL12	0.00151582	5.54396	0.033	0	1	METTL12
LLNLR-245B6.1	0.00151582	5.52899	0.033	0	1	LLNLR-245B6.1
ATP5EP2	0.00151582	5.51129	0.033	0	1	ATP5EP2
AL928768.3	0.00151582	5.48615	0.033	0	1	AL928768.3
AHSA2	0.00151582	5.48375	0.033	0	1	AHSA2
TMEM55B	0.00151582	5.47719	0.033	0	1	TMEM55B
SQRDL	0.00151582	5.44304	0.033	0	1	SQRDL
OBFC1	0.00151582	5.36139	0.033	0	1	OBFC1
CCDC94	0.00151582	5.34974	0.033	0	1	CCDC94
FYB	0.00151582	5.34215	0.033	0	1	FYB
RP4-605O3.4	0.00151582	5.33796	0.033	0	1	RP4-605O3.4
PGP	0.00151582	5.29372	0.033	0	1	PGP
GBAS	0.00151582	5.20808	0.033	0	1	GBAS
RP11-395A13.2	0.00151582	4.99538	0.033	0	1	RP11-395A13.2
DUSP14	0.00152263	0.948078	0.29	0.174	1	DUSP14
ADI1	0.00152274	1.36767	0.175	0.082	1	ADI1
IFNGR2	0.0015269	1.50526	0.158	0.072	1	IFNGR2
RPAP2	0.00153029	-3.73824	0.005	0.066	1	RPAP2
ARMCX3	0.00153646	-0.636981	0.169	0.316	1	ARMCX3
TTN	0.0015503	-3.51518	0.005	0.066	1	TTN
ABCB7	0.00159105	-3.12736	0.005	0.066	1	ABCB7
LYRM2	0.00159168	-2.03983	0.033	0.115	1	LYRM2
SIVA1	0.00160866	-0.695534	0.18	0.329	1	SIVA1
AL392172.1	0.00162797	-6.12026	0	0.053	1	AL392172.1
PIP4P2	0.00162797	-5.22097	0	0.053	1	PIP4P2
FYB1	0.00162797	-5.19538	0	0.053	1	FYB1
GPATCH11	0.00162797	-5.11541	0	0.053	1	GPATCH11
TENT2	0.00162797	-5.10257	0	0.053	1	TENT2
ABRAXAS1	0.00162797	-5.02877	0	0.053	1	ABRAXAS1
OTULINL	0.00162797	-4.99423	0	0.053	1	OTULINL
WASHC4	0.00162797	-4.94037	0	0.053	1	WASHC4
TOE1	0.00162797	-4.90818	0	0.053	1	TOE1
SQOR	0.00162797	-4.90382	0	0.053	1	SQOR
ERG28	0.00162797	-4.8006	0	0.053	1	ERG28
ZBTB16	0.00162797	-4.70979	0	0.053	1	ZBTB16
AC005261.1	0.00162797	-4.58133	0	0.053	1	AC005261.1
SMARCC2	0.00164194	-1.53537	0.038	0.125	1	SMARCC2
TIPRL	0.00167545	-1.08884	0.104	0.217	1	TIPRL
GABPB1-AS1	0.00167639	-1.64937	0.044	0.132	1	GABPB1-AS1
RPL9	0.00168383	0.22579	0.973	0.928	1	RPL9
COX20	0.00171339	-1.3075	0.12	0.237	1	COX20
EXOSC8	0.00172021	-0.965898	0.115	0.237	1	EXOSC8
SDCBP	0.00176741	0.49567	0.842	0.763	1	SDCBP
CAT	0.00177224	-2.40098	0.011	0.076	1	CAT
MRPL34	0.00177689	-1.56832	0.038	0.125	1	MRPL34
EML4	0.00177831	0.971814	0.137	0.056	1	EML4
DLC1	0.00177882	-1.14727	0.049	0.141	1	DLC1
MEAF6	0.00181665	-0.87668	0.109	0.23	1	MEAF6
PNRC2	0.00185986	-0.921701	0.12	0.243	1	PNRC2
UBXN4	0.00187507	-0.880634	0.137	0.263	1	UBXN4
ABHD2	0.00188036	-0.969173	0.066	0.168	1	ABHD2
NR4A1	0.00188722	-0.677351	0.546	0.605	1	NR4A1
POLR3K	0.00188977	-1.51769	0.038	0.122	1	POLR3K
RHOT2	0.00189085	2.67363	0.093	0.03	1	RHOT2
LCP1	0.00189218	-0.685075	0.137	0.27	1	LCP1
NMT1	0.00189377	-1.57656	0.027	0.105	1	NMT1
MAP2K3	0.00189384	1.18942	0.23	0.132	1	MAP2K3
GPANK1	0.00190215	-2.19762	0.011	0.076	1	GPANK1
RPLP1	0.00191042	-0.209194	1	0.993	1	RPLP1
ATXN3	0.00191314	-2.50447	0.016	0.086	1	ATXN3
SP3	0.00192365	-2.25368	0.016	0.086	1	SP3
IRF2	0.00192365	-2.14801	0.016	0.086	1	IRF2
HEATR1	0.00192463	-1.56631	0.011	0.076	1	HEATR1
BAZ1A	0.00193233	1.12104	0.317	0.217	1	BAZ1A
PSMD12	0.00193738	-1.24443	0.055	0.151	1	PSMD12
ABCB8	0.00193885	-1.49798	0.033	0.115	1	ABCB8
RECQL	0.00194019	-2.01269	0.022	0.095	1	RECQL
TRIM8	0.00197698	-2.17648	0.016	0.086	1	TRIM8
RGCC	0.00198331	2.29649	0.104	0.036	1	RGCC
NRBF2	0.00198781	-2.19462	0.016	0.086	1	NRBF2
ZNF326	0.00199829	-1.48033	0.027	0.105	1	ZNF326
UBXN2A	0.00200415	-2.08531	0.016	0.086	1	UBXN2A
ETS2	0.00202514	1.58255	0.148	0.066	1	ETS2
PHLDA2	0.00203072	1.37602	0.158	0.072	1	PHLDA2
TMEM176B	0.00204277	1.78761	0.158	0.076	1	TMEM176B
SCOC	0.00205751	-1.48188	0.027	0.105	1	SCOC
TUBB4B	0.00205782	0.566712	0.536	0.428	1	TUBB4B
FAM43A	0.00208775	2.25413	0.077	0.02	1	FAM43A
BAG3	0.00212168	3.24984	0.049	0.007	1	BAG3
SERINC2	0.00214012	3.09876	0.049	0.007	1	SERINC2
CDK4	0.00215853	-1.2759	0.087	0.194	1	CDK4
DPP7	0.00216533	1.21261	0.224	0.128	1	DPP7
VDAC3	0.00217614	-0.810004	0.104	0.224	1	VDAC3
NACA2	0.00219631	2.86237	0.049	0.007	1	NACA2
ACAA2	0.00219872	-3.3405	0.005	0.062	1	ACAA2
RASSF5	0.00221366	1.00221	0.295	0.197	1	RASSF5
TSG101	0.00222119	-1.29454	0.066	0.164	1	TSG101
TXNL1	0.00222465	-0.850619	0.142	0.266	1	TXNL1
GPR42	0.00225386	2.75477	0.049	0.007	1	GPR42
TUBE1	0.00225622	-2.77072	0.005	0.062	1	TUBE1
NFAT5	0.00225648	1.23382	0.306	0.211	1	NFAT5
ZNF667-AS1	0.00226434	-1.43602	0.049	0.138	1	ZNF667-AS1
WTAP	0.00226953	0.839901	0.24	0.138	1	WTAP
MIR3142HG	0.0022708	-2.68411	0.005	0.062	1	MIR3142HG
ATF7	0.0022708	-2.5543	0.005	0.062	1	ATF7
TGOLN2	0.00227331	-0.773639	0.104	0.22	1	TGOLN2
MAFF	0.00227539	1.513	0.18	0.092	1	MAFF
NUP214	0.00228548	-2.3101	0.005	0.062	1	NUP214
UBC	0.00228762	0.503447	0.847	0.743	1	UBC
TRNT1	0.00230024	-1.9954	0.005	0.062	1	TRNT1
KLF6	0.00230092	0.361949	0.732	0.632	1	KLF6
AC091271.1	0.00230705	-6.23358	0	0.049	1	AC091271.1
AL118516.1	0.00230705	-5.74116	0	0.049	1	AL118516.1
AC016831.5	0.00230705	-5.63483	0	0.049	1	AC016831.5
FBXL12	0.00230705	-5.37499	0	0.049	1	FBXL12
JRKL	0.00230705	-5.34325	0	0.049	1	JRKL
ARMC1	0.00230705	-5.33572	0	0.049	1	ARMC1
PRH1	0.00230705	-5.33114	0	0.049	1	PRH1
ZNF322	0.00230705	-5.15407	0	0.049	1	ZNF322
PTAR1	0.00230705	-4.97351	0	0.049	1	PTAR1
FBXO22	0.00230705	-4.82476	0	0.049	1	FBXO22
NKAPD1	0.00230705	-4.59186	0	0.049	1	NKAPD1
MACO1	0.00230705	-4.56223	0	0.049	1	MACO1
PDE8A	0.00231744	2.09666	0.126	0.053	1	PDE8A
LAX1	0.00233012	-1.04564	0.12	0.234	1	LAX1
GCC2	0.00233258	-1.00037	0.049	0.141	1	GCC2
CENPC	0.00238473	-1.75455	0.033	0.112	1	CENPC
CCDC59	0.00238717	-0.829366	0.131	0.25	1	CCDC59
STAM	0.00240107	-2.8649	0.011	0.072	1	STAM
VPS35	0.00241585	-0.978586	0.066	0.164	1	VPS35
COX7A2L	0.00242469	-0.811888	0.197	0.332	1	COX7A2L
AZIN1	0.00242824	-0.555146	0.082	0.194	1	AZIN1
TMA16	0.00244382	-2.37214	0.022	0.092	1	TMA16
VPS13A	0.00245813	-2.88762	0.011	0.072	1	VPS13A
HNRNPA3	0.00247044	-0.693168	0.388	0.516	1	HNRNPA3
GABARAPL2	0.00247848	-0.645969	0.224	0.372	1	GABARAPL2
SDE2	0.00251637	-1.86812	0.027	0.102	1	SDE2
C4orf33	0.00251637	-1.7044	0.027	0.102	1	C4orf33
FIP1L1	0.00254345	-1.16324	0.038	0.122	1	FIP1L1
PTPRC	0.00254968	-0.771004	0.175	0.309	1	PTPRC
S100A11	0.00255574	-0.497686	0.656	0.789	1	S100A11
CHTOP	0.00256042	-0.976972	0.055	0.148	1	CHTOP
SRP14	0.002563	-0.423745	0.727	0.812	1	SRP14
BORCS5	0.002576	-2.46465	0.011	0.072	1	BORCS5
SIGIRR	0.00257959	1.80914	0.131	0.056	1	SIGIRR
TNPO1	0.00259044	-1.63479	0.027	0.102	1	TNPO1
POLR1D	0.00259548	-0.642314	0.115	0.234	1	POLR1D
ANKRD49	0.00260627	-2.18747	0.011	0.072	1	ANKRD49
DNMT1	0.00262152	-2.22973	0.011	0.072	1	DNMT1
CTDSP1	0.00262667	-2.18449	0.016	0.082	1	CTDSP1
NTMT1	0.00262735	-1.33654	0.033	0.112	1	NTMT1
KIFAP3	0.00263686	-1.97472	0.011	0.072	1	KIFAP3
ANXA5	0.00263917	-0.942295	0.213	0.342	1	ANXA5
RNF144A	0.00265194	-1.88921	0.022	0.092	1	RNF144A
SSSCA1	0.0026907	-1.40575	0.055	0.145	1	SSSCA1
DDX50	0.0026923	-1.58795	0.027	0.102	1	DDX50
COA6	0.0026923	-1.56121	0.027	0.102	1	COA6
LZIC	0.00269879	-1.98506	0.016	0.082	1	LZIC
ZBTB11	0.00271343	-2.17366	0.016	0.082	1	ZBTB11
IER5	0.00273469	-0.71948	0.093	0.204	1	IER5
DTWD1	0.00274292	-1.77993	0.016	0.082	1	DTWD1
ZFYVE16	0.00275778	-2.19975	0.016	0.082	1	ZFYVE16
DCPS	0.00280428	-1.76253	0.022	0.092	1	DCPS
SNHG12	0.00280428	-1.74224	0.022	0.092	1	SNHG12
PKM	0.00283253	1.08456	0.311	0.22	1	PKM
BCL7B	0.00283888	1.64948	0.175	0.092	1	BCL7B
PLRG1	0.00286385	-2.04952	0.016	0.082	1	PLRG1
FAM204A	0.00286985	-0.863934	0.06	0.155	1	FAM204A
PLEK	0.00289483	-1.60082	0.016	0.082	1	PLEK
PIN4	0.00293872	-1.29894	0.087	0.188	1	PIN4
DDX39B	0.00295772	-1.73739	0.016	0.082	1	DDX39B
C21orf91	0.00299924	-1.84827	0.033	0.109	1	C21orf91
HPGDS	0.0030356	-0.381692	0.787	0.849	1	HPGDS
SNRPA1	0.00306466	-1.07705	0.077	0.174	1	SNRPA1
AC147651.4	0.00307089	-1.25455	0.022	0.092	1	AC147651.4
NDUFA3	0.00309456	-0.89231	0.169	0.296	1	NDUFA3
DDX21	0.00309847	-0.624252	0.186	0.326	1	DDX21
NFKBIZ	0.0031121	-0.627039	0.508	0.592	1	NFKBIZ
NDUFA12	0.00311415	-0.923631	0.175	0.299	1	NDUFA12
CCDC90B	0.00312155	-1.05704	0.071	0.168	1	CCDC90B
UBB	0.00313862	0.255544	0.945	0.914	1	UBB
C2orf49	0.00315751	-2.69257	0.005	0.059	1	C2orf49
NFKBIB	0.00317007	1.42841	0.148	0.069	1	NFKBIB
EXOSC9	0.00317784	-2.12724	0.005	0.059	1	EXOSC9
DESI2	0.00319828	-2.20537	0.005	0.059	1	DESI2
LSM8	0.00320684	-0.799283	0.131	0.253	1	LSM8
NKAP	0.00320852	-0.999584	0.044	0.128	1	NKAP
EIF1AY	0.00321261	-1.52915	0.033	0.109	1	EIF1AY
NDUFV2	0.00324305	-0.767239	0.164	0.293	1	NDUFV2
GAPVD1	0.0032705	-4.59445	0	0.046	1	GAPVD1
PLPBP	0.00327051	-5.48726	0	0.046	1	PLPBP
AC003681.1	0.00327051	-5.42463	0	0.046	1	AC003681.1
AC087190.1	0.00327051	-5.37527	0	0.046	1	AC087190.1
STN1	0.00327051	-5.14383	0	0.046	1	STN1
RTL8A	0.00327051	-5.05318	0	0.046	1	RTL8A
SNUPN	0.00327051	-4.9266	0	0.046	1	SNUPN
AL731557.1	0.00327051	-4.89438	0	0.046	1	AL731557.1
MIGA1	0.00327051	-4.89104	0	0.046	1	MIGA1
NECTIN2	0.00327051	-4.84811	0	0.046	1	NECTIN2
EFL1	0.00327051	-4.46597	0	0.046	1	EFL1
KYAT3	0.00327051	-4.2541	0	0.046	1	KYAT3
NEPRO	0.00327051	-4.19148	0	0.046	1	NEPRO
KLHL24	0.00332791	-2.97085	0.011	0.069	1	KLHL24
PSMB9	0.00333044	-0.98658	0.104	0.214	1	PSMB9
BTF3	0.00333473	0.386931	0.798	0.694	1	BTF3
SGK1	0.00333478	0.57783	0.492	0.378	1	SGK1
SCN7A	0.00337098	-2.17195	0.022	0.089	1	SCN7A
MRPS36	0.00341998	-1.4168	0.071	0.164	1	MRPS36
PAQR5	0.00342413	-1.32888	0.033	0.109	1	PAQR5
GPX3	0.00344999	2.44346	0.038	0.003	1	GPX3
ZC3H15	0.00353329	-0.915766	0.142	0.263	1	ZC3H15
LEO1	0.00353684	-0.467514	0.41	0.553	1	LEO1
LARS	0.00355259	-1.26462	0.066	0.158	1	LARS
PPIA	0.00355398	0.465323	0.672	0.592	1	PPIA
ZNRD1	0.00355545	-1.03076	0.093	0.197	1	ZNRD1
RAB18	0.00358526	-1.73653	0.027	0.099	1	RAB18
NAMPT	0.00362437	-0.788023	0.29	0.431	1	NAMPT
ZNF302	0.00363083	-1.85334	0.011	0.069	1	ZNF302
COIL	0.00363182	-1.40565	0.033	0.109	1	COIL
SIKE1	0.00365189	-2.24921	0.011	0.069	1	SIKE1
RPS15	0.00366781	0.203721	0.989	0.957	1	RPS15
FEM1C	0.00367248	-1.90348	0.022	0.089	1	FEM1C
HERC4	0.00367248	-1.83401	0.022	0.089	1	HERC4
ZCCHC7	0.00367306	-2.13204	0.011	0.069	1	ZCCHC7
PRPF4B	0.00370118	-1.17694	0.082	0.181	1	PRPF4B
RNASEK	0.00372817	-1.89984	0.022	0.089	1	RNASEK
IER3	0.00372948	1.27339	0.224	0.132	1	IER3
ATP6V1F	0.00377821	-0.386982	0.475	0.638	1	ATP6V1F
STAB1	0.00379765	2.903	0.071	0.02	1	STAB1
CTA-293F17.1	0.00382803	6.05666	0.027	0	1	CTA-293F17.1
AC159540.1	0.00382803	5.85634	0.027	0	1	AC159540.1
RP3-394A18.1	0.00382803	5.8419	0.027	0	1	RP3-394A18.1
RARRES2	0.00382803	5.78165	0.027	0	1	RARRES2
LINC00936	0.00382803	5.66463	0.027	0	1	LINC00936
RP11-758H9.2	0.00382803	5.66256	0.027	0	1	RP11-758H9.2
C15orf57	0.00382803	5.65871	0.027	0	1	C15orf57
FAM134A	0.00382803	5.60935	0.027	0	1	FAM134A
WHSC1	0.00382803	5.57552	0.027	0	1	WHSC1
ZBED6	0.00382803	5.53937	0.027	0	1	ZBED6
CTB-50L17.10	0.00382803	5.52086	0.027	0	1	CTB-50L17.10
CXCL14	0.00382803	5.51145	0.027	0	1	CXCL14
TPT1-AS1	0.00382803	5.5075	0.027	0	1	TPT1-AS1
RP5-1042K10.10	0.00382803	5.50254	0.027	0	1	RP5-1042K10.10
C16orf62	0.00382803	5.49948	0.027	0	1	C16orf62
C1orf132	0.00382803	5.47286	0.027	0	1	C1orf132
LINC00116	0.00382803	5.41552	0.027	0	1	LINC00116
FTSJ2	0.00382803	5.41263	0.027	0	1	FTSJ2
RP11-182L21.6	0.00382803	5.36213	0.027	0	1	RP11-182L21.6
RP11-66H6.3	0.00382803	5.35545	0.027	0	1	RP11-66H6.3
ST6GALNAC6	0.00382803	5.3484	0.027	0	1	ST6GALNAC6
CFH	0.00382803	5.34296	0.027	0	1	CFH
RP11-212I21.4	0.00382803	5.33522	0.027	0	1	RP11-212I21.4
CTC-524C5.2	0.00382803	5.32655	0.027	0	1	CTC-524C5.2
FAM46C	0.00382803	5.28943	0.027	0	1	FAM46C
RP11-295G20.2	0.00382803	5.14399	0.027	0	1	RP11-295G20.2
RP11-25K19.1	0.00382803	5.13135	0.027	0	1	RP11-25K19.1
ADCK3	0.00382803	5.12387	0.027	0	1	ADCK3
FBLN1	0.00382803	5.0989	0.027	0	1	FBLN1
C11orf57	0.00382803	5.09172	0.027	0	1	C11orf57
RP11-670E13.6	0.00382803	5.0737	0.027	0	1	RP11-670E13.6
FAM134C	0.00382803	5.02087	0.027	0	1	FAM134C
RP11-255M2.3	0.00382803	5.00938	0.027	0	1	RP11-255M2.3
HMHA1	0.00382803	5.00811	0.027	0	1	HMHA1
WBSCR16	0.00382803	5.00579	0.027	0	1	WBSCR16
PLTP	0.00382803	4.92311	0.027	0	1	PLTP
FBXO18	0.00382803	4.8667	0.027	0	1	FBXO18
TUG1	0.00382803	4.7805	0.027	0	1	TUG1
CYB5D1	0.00383877	1.67265	0.137	0.062	1	CYB5D1
NECAP2	0.00394283	-0.927912	0.06	0.151	1	NECAP2
ANAPC5	0.00394318	-0.771357	0.093	0.197	1	ANAPC5
GATAD1	0.00395866	-1.59216	0.022	0.089	1	GATAD1
POLD2	0.00395866	-1.40826	0.022	0.089	1	POLD2
PSMD11	0.00400327	-0.828229	0.077	0.174	1	PSMD11
MRPL16	0.00400458	-1.43378	0.038	0.115	1	MRPL16
ACTR2	0.00401302	-0.623259	0.164	0.293	1	ACTR2
SRSF8	0.0040158	2.63436	0.082	0.026	1	SRSF8
CMTM7	0.00403203	1.6453	0.098	0.036	1	CMTM7
BORCS7	0.00406067	-0.696871	0.071	0.168	1	BORCS7
C1D	0.00407062	-1.41722	0.049	0.132	1	C1D
GCSH	0.00407363	1.81197	0.098	0.036	1	GCSH
CD300A	0.00410151	-0.501106	0.06	0.155	1	CD300A
C11orf58	0.0041117	-0.440888	0.273	0.428	1	C11orf58
HMOX2	0.00411743	-3.86894	0.005	0.056	1	HMOX2
TPR	0.00412795	-0.709907	0.087	0.191	1	TPR
ZNF91	0.00413646	-1.60556	0.016	0.079	1	ZNF91
ITGAV	0.0041528	1.31054	0.142	0.066	1	ITGAV
PRPF40A	0.00421508	-0.948462	0.093	0.194	1	PRPF40A
PRR34-AS1	0.00423838	-1.98219	0.044	0.122	1	PRR34-AS1
SPRYD7	0.00425177	-3.58142	0.005	0.056	1	SPRYD7
VPS28	0.0042549	-0.535533	0.268	0.411	1	VPS28
RPS6KA5	0.00428617	-0.650198	0.142	0.263	1	RPS6KA5
PPP2R3C	0.00428908	-1.14418	0.049	0.132	1	PPP2R3C
TRA2B	0.00429377	0.690903	0.459	0.372	1	TRA2B
ACADM	0.00431645	-1.52611	0.033	0.105	1	ACADM
DDX59	0.00433428	-3.19451	0.005	0.056	1	DDX59
ARPC2	0.00437332	-0.479956	0.421	0.569	1	ARPC2
AP2B1	0.00439568	-1.04557	0.055	0.141	1	AP2B1
HSD17B12	0.00441211	-0.714881	0.126	0.24	1	HSD17B12
HAX1	0.00445121	-0.699734	0.191	0.322	1	HAX1
THRAP3	0.00449021	-0.670763	0.137	0.257	1	THRAP3
C9orf78	0.00450116	-0.876594	0.115	0.224	1	C9orf78
YWHAH	0.00452462	1.77244	0.093	0.033	1	YWHAH
ZBTB48	0.00456142	-1.42452	0.005	0.056	1	ZBTB48
TOMM20	0.00462561	-0.578334	0.273	0.411	1	TOMM20
RNF19A	0.00463243	-1.68325	0.027	0.095	1	RNF19A
AC025171.3	0.00463892	-5.64757	0	0.043	1	AC025171.3
AP005329.3	0.00463892	-5.42306	0	0.043	1	AP005329.3
AASDH	0.00463892	-5.28512	0	0.043	1	AASDH
MRE11	0.00463892	-5.17183	0	0.043	1	MRE11
GAB3	0.00463892	-5.15667	0	0.043	1	GAB3
C12orf76	0.00463892	-5.10355	0	0.043	1	C12orf76
NAXE	0.00463892	-5.08866	0	0.043	1	NAXE
PRKRIP1	0.00463892	-5.05483	0	0.043	1	PRKRIP1
FBH1	0.00463892	-5.03944	0	0.043	1	FBH1
TRMT6	0.00463892	-4.94954	0	0.043	1	TRMT6
SPOUT1	0.00463892	-4.90476	0	0.043	1	SPOUT1
AC104794.2	0.00463892	-4.76757	0	0.043	1	AC104794.2
MICAL3	0.00463892	-4.69874	0	0.043	1	MICAL3
ACTR8	0.00463892	-4.68491	0	0.043	1	ACTR8
STK19	0.00463892	-4.65453	0	0.043	1	STK19
GNB4	0.00463892	-4.62424	0	0.043	1	GNB4
CCDC32	0.00463892	-4.6079	0	0.043	1	CCDC32
PMM2	0.00463892	-4.56236	0	0.043	1	PMM2
ZNF106	0.00463892	-4.5143	0	0.043	1	ZNF106
RIPOR1	0.00463892	-4.47372	0	0.043	1	RIPOR1
RUFY2	0.00463892	-4.4583	0	0.043	1	RUFY2
HDGFL3	0.00463892	-4.45032	0	0.043	1	HDGFL3
MMP24OS	0.00463892	-4.23029	0	0.043	1	MMP24OS
CDC40	0.00472038	-1.6626	0.027	0.095	1	CDC40
SNHG8	0.00472992	-0.622558	0.279	0.405	1	SNHG8
CTSF	0.00478489	1.43524	0.071	0.02	1	CTSF
PSMA3	0.00481711	-0.590703	0.169	0.306	1	PSMA3
MT-ND2	0.00485342	0.374601	1	0.984	1	MT-ND2
DCTN2	0.0048619	-1.26864	0.055	0.138	1	DCTN2
SUCLG1	0.0048639	-0.80636	0.109	0.217	1	SUCLG1
AHSA1	0.00495728	-0.950725	0.071	0.164	1	AHSA1
ITGB1	0.00497166	-0.452303	0.071	0.168	1	ITGB1
ING3	0.00499531	-2.13711	0.011	0.066	1	ING3
ZFAND5	0.0050032	0.622353	0.333	0.234	1	ZFAND5
FUZ	0.0050708	3.06919	0.044	0.007	1	FUZ
AIMP1	0.00507864	-0.664409	0.06	0.148	1	AIMP1
ZKSCAN1	0.00516978	-2.33418	0.016	0.076	1	ZKSCAN1
ACOT9	0.00517438	-1.69974	0.022	0.086	1	ACOT9
ADH5	0.00519589	-0.542613	0.077	0.174	1	ADH5
SSBP1	0.00520227	-0.460616	0.235	0.385	1	SSBP1
MTRNR2L1	0.00521184	-1.67567	0.038	0.112	1	MTRNR2L1
NUFIP2	0.00523189	-0.804835	0.049	0.132	1	NUFIP2
NUP50	0.00527747	-1.63662	0.022	0.086	1	NUP50
SP110	0.00528003	-1.88512	0.016	0.076	1	SP110
ARFGAP2	0.00528262	-0.839383	0.071	0.164	1	ARFGAP2
CCDC174	0.00531877	-1.15538	0.044	0.122	1	CCDC174
MRPL33	0.00532519	-0.567312	0.262	0.395	1	MRPL33
MRPL22	0.00533958	-0.80644	0.06	0.148	1	MRPL22
KIDINS220	0.00538429	-0.834947	0.044	0.122	1	KIDINS220
CMTM6	0.0054279	-0.655262	0.153	0.276	1	CMTM6
DERL2	0.00546183	-1.21288	0.038	0.112	1	DERL2
DOCK8	0.00547809	-1.32792	0.016	0.076	1	DOCK8
PRPF6	0.00551101	-0.706861	0.066	0.155	1	PRPF6
CDK15	0.00552877	-0.987012	0.044	0.122	1	CDK15
HNRNPDL	0.00557639	-0.537101	0.366	0.503	1	HNRNPDL
NOLC1	0.00559796	2.51168	0.098	0.039	1	NOLC1
ZNF431	0.00566689	-1.29368	0.022	0.086	1	ZNF431
NUDC	0.00570517	-0.619774	0.18	0.309	1	NUDC
COL13A1	0.00570863	2.47324	0.098	0.039	1	COL13A1
DCXR	0.00578539	1.44028	0.169	0.092	1	DCXR
MED17	0.00587518	2.01664	0.104	0.043	1	MED17
FYTTD1	0.00593227	-1.21461	0.049	0.128	1	FYTTD1
KMT2C	0.00594423	-1.26948	0.038	0.112	1	KMT2C
UQCC2	0.00598647	-0.999575	0.098	0.197	1	UQCC2
GUK1	0.00603062	0.702575	0.339	0.243	1	GUK1
PDAP1	0.0061	-1.05846	0.077	0.168	1	PDAP1
B3GNT2	0.00615519	3.42672	0.049	0.01	1	B3GNT2
HOTAIRM1	0.00617399	1.84058	0.131	0.062	1	HOTAIRM1
CD53	0.0062026	0.910081	0.322	0.237	1	CD53
CLN8	0.00621458	-1.92766	0.022	0.082	1	CLN8
C4orf3	0.0062577	-0.733578	0.273	0.401	1	C4orf3
PIK3C3	0.00626125	-2.42774	0.005	0.053	1	PIK3C3
DAZAP2	0.00630058	0.67998	0.344	0.25	1	DAZAP2
PGRMC2	0.00630112	-2.55713	0.005	0.053	1	PGRMC2
CCDC22	0.00630112	-2.37276	0.005	0.053	1	CCDC22
WDR70	0.00630112	-2.35841	0.005	0.053	1	WDR70
EIF4E2	0.00631365	-1.26639	0.055	0.135	1	EIF4E2
NXF1	0.00632751	1.18158	0.142	0.069	1	NXF1
CCT4	0.00637509	-0.68736	0.109	0.214	1	CCT4
AC058791.1	0.00637612	-3.24847	0.011	0.062	1	AC058791.1
BTK	0.00638331	-0.422006	0.251	0.398	1	BTK
PIM3	0.00638712	0.900985	0.257	0.168	1	PIM3
ISCA2	0.0064221	-2.13662	0.005	0.053	1	ISCA2
STIP1	0.00645094	-0.924812	0.06	0.145	1	STIP1
GIGYF2	0.00646389	-1.84222	0.022	0.082	1	GIGYF2
TRIP11	0.00649568	-2.19313	0.022	0.082	1	TRIP11
TCF7	0.00651891	0.867895	0.175	0.095	1	TCF7
DHPS	0.00652532	-1.02008	0.066	0.151	1	DHPS
AHR	0.00658336	1.23111	0.322	0.24	1	AHR
AC147067.1	0.00658536	-5.33958	0	0.039	1	AC147067.1
AL445472.1	0.00658536	-5.21771	0	0.039	1	AL445472.1
AL391832.2	0.00658536	-5.0727	0	0.039	1	AL391832.2
AL391069.3	0.00658536	-5.05134	0	0.039	1	AL391069.3
INTS14	0.00658536	-5.02172	0	0.039	1	INTS14
TMEM131	0.00658536	-4.97101	0	0.039	1	TMEM131
RTL8C	0.00658536	-4.90108	0	0.039	1	RTL8C
AC092683.1	0.00658536	-4.8666	0	0.039	1	AC092683.1
IL10RB-DT	0.00658536	-4.83514	0	0.039	1	IL10RB-DT
AC245140.2	0.00658536	-4.83032	0	0.039	1	AC245140.2
CCDC125	0.00658536	-4.82361	0	0.039	1	CCDC125
PER3	0.00658536	-4.69726	0	0.039	1	PER3
CENPJ	0.00658536	-4.63454	0	0.039	1	CENPJ
PIBF1	0.00658536	-4.59836	0	0.039	1	PIBF1
ZNF141	0.00658536	-4.59369	0	0.039	1	ZNF141
NIPSNAP2	0.00658536	-4.45251	0	0.039	1	NIPSNAP2
ATL1	0.00658536	-4.41189	0	0.039	1	ATL1
THAP12	0.00658536	-4.35466	0	0.039	1	THAP12
RMC1	0.00658536	-4.34713	0	0.039	1	RMC1
CNOT9	0.00658536	-4.32011	0	0.039	1	CNOT9
MRPL58	0.00658536	-4.3133	0	0.039	1	MRPL58
HACD2	0.00658536	-4.29286	0	0.039	1	HACD2
IKBKG	0.00658536	-4.08363	0	0.039	1	IKBKG
BSG	0.00664354	1.1108	0.257	0.174	1	BSG
MRPS21	0.00668206	-0.590321	0.23	0.362	1	MRPS21
EXOSC1	0.00674144	-1.57017	0.027	0.092	1	EXOSC1
TRIM38	0.00684365	-2.18235	0.016	0.072	1	TRIM38
PRKACB	0.00686419	-0.854816	0.033	0.102	1	PRKACB
MTAP	0.00686698	-2.47256	0.011	0.062	1	MTAP
MRPL57	0.00689324	-0.725098	0.137	0.247	1	MRPL57
RPSA	0.00689951	0.320501	0.836	0.747	1	RPSA
TPSD1	0.00690105	-0.5634	0.131	0.243	1	TPSD1
LUC7L	0.00692421	-0.915575	0.033	0.102	1	LUC7L
CLNS1A	0.00693441	-0.866317	0.126	0.227	1	CLNS1A
TMEM251	0.00694544	-2.48521	0.011	0.062	1	TMEM251
NMI	0.00695439	-0.86151	0.033	0.102	1	NMI
RBM12	0.00696168	-1.29211	0.027	0.092	1	RBM12
RBM6	0.00696987	-0.866071	0.066	0.151	1	RBM6
GCA	0.00698968	-1.58224	0.022	0.082	1	GCA
TAF1D	0.00699152	-0.822674	0.137	0.247	1	TAF1D
ANP32E	0.00702019	-0.708081	0.131	0.243	1	ANP32E
SPTBN1	0.00702379	-1.9697	0.022	0.082	1	SPTBN1
ZNF721	0.00702483	-2.14794	0.016	0.072	1	ZNF721
MTIF3	0.00702811	-1.55427	0.038	0.109	1	MTIF3
SMAP2	0.00706158	-2.08959	0.016	0.072	1	SMAP2
NUDT5	0.00717679	-1.23042	0.038	0.109	1	NUDT5
IKZF3	0.00718835	-1.32526	0.027	0.092	1	IKZF3
SF3B6	0.00719387	-0.621633	0.224	0.352	1	SF3B6
GAS7	0.00722643	-1.54686	0.011	0.062	1	GAS7
TTC37	0.00726672	-1.60027	0.022	0.082	1	TTC37
AKIRIN2	0.00728648	1.37745	0.104	0.043	1	AKIRIN2
BOLA3	0.0073375	-1.85818	0.022	0.082	1	BOLA3
CSTF1	0.00734994	-1.37889	0.011	0.062	1	CSTF1
GPATCH4	0.00736182	-1.45279	0.016	0.072	1	GPATCH4
EXOC7	0.00745099	-0.761729	0.055	0.135	1	EXOC7
HSPA13	0.00752367	-0.854818	0.027	0.092	1	HSPA13
H2AFJ	0.00762464	-0.846196	0.109	0.207	1	H2AFJ
MED11	0.00762685	-1.28598	0.022	0.082	1	MED11
EMP1	0.00779358	2.52817	0.055	0.013	1	EMP1
NAA20	0.00782369	-0.870396	0.049	0.125	1	NAA20
MZT1	0.00783369	-1.16268	0.016	0.072	1	MZT1
B4GALT5	0.00785507	0.819832	0.344	0.247	1	B4GALT5
FAM98C	0.00790937	2.64437	0.071	0.023	1	FAM98C
ANKRD9	0.00791117	2.573	0.077	0.026	1	ANKRD9
RIPK2	0.00793044	-1.05472	0.038	0.109	1	RIPK2
CDKN1C	0.00795435	4.32806	0.033	0.003	1	CDKN1C
RASGRP3	0.00795435	4.21914	0.033	0.003	1	RASGRP3
CHST13	0.00795435	4.09888	0.033	0.003	1	CHST13
TMCO3	0.00796578	2.44374	0.06	0.016	1	TMCO3
GTF3C6	0.00796768	-1.16613	0.093	0.184	1	GTF3C6
NDUFAB1	0.00803351	-0.806792	0.109	0.211	1	NDUFAB1
IFI27	0.00811846	1.8529	0.055	0.013	1	IFI27
FLNA	0.00813092	1.4947	0.153	0.082	1	FLNA
DNPH1	0.00813906	2.55512	0.071	0.023	1	DNPH1
TMEM59	0.00816948	-0.444119	0.301	0.441	1	TMEM59
BCL10	0.0081749	-1.81969	0.027	0.089	1	BCL10
PORCN	0.00818536	3.52236	0.033	0.003	1	PORCN
MFSD5	0.00818536	3.39379	0.033	0.003	1	MFSD5
MGAT2	0.00818954	1.9195	0.093	0.036	1	MGAT2
CCT6A	0.00819076	-0.881872	0.077	0.164	1	CCT6A
KRT8	0.00821237	0.691515	0.104	0.043	1	KRT8
VIM-AS1	0.00822353	2.05415	0.06	0.016	1	VIM-AS1
RASSF2	0.00824737	-1.22271	0.033	0.099	1	RASSF2
EVI2A	0.00826478	2.21701	0.077	0.026	1	EVI2A
STARD10	0.0082676	1.60582	0.137	0.069	1	STARD10
SMS	0.00831903	-1.57263	0.033	0.099	1	SMS
TRIM11	0.00834268	2.5872	0.033	0.003	1	TRIM11
GOLGB1	0.00840556	-0.848711	0.104	0.201	1	GOLGB1
RPL8	0.0084086	-0.298346	0.973	0.947	1	RPL8
CDC37	0.00841892	0.719687	0.41	0.349	1	CDC37
TUBGCP2	0.00845853	-0.338299	0.06	0.145	1	TUBGCP2
CEP83	0.00848871	-3.72818	0.005	0.049	1	CEP83
ARHGEF9	0.00848871	-3.1821	0.005	0.049	1	ARHGEF9
PPP1R15B	0.00854247	-0.63084	0.23	0.355	1	PPP1R15B
SDR39U1	0.00854265	2.12813	0.06	0.016	1	SDR39U1
ERGIC2	0.0086434	-0.779256	0.049	0.125	1	ERGIC2
CPM	0.00865562	0.684256	0.454	0.365	1	CPM
PPDPF	0.00869413	0.509847	0.47	0.382	1	PPDPF
RAB28	0.00870633	-3.00739	0.005	0.049	1	RAB28
UTY	0.00876151	-3.4194	0.005	0.049	1	UTY
STK10	0.00876151	-2.66469	0.005	0.049	1	STK10
FKBP1A	0.00879205	1.01253	0.246	0.171	1	FKBP1A
THAP2	0.00882954	0.689316	0.268	0.174	1	THAP2
RPS3	0.00884046	-0.161675	0.989	0.97	1	RPS3
LMAN1	0.00885666	-0.903164	0.082	0.171	1	LMAN1
HLA-E	0.00886205	-0.53573	0.464	0.569	1	HLA-E
STAM2	0.00892893	-2.50946	0.005	0.049	1	STAM2
NOB1	0.00892893	-2.24633	0.005	0.049	1	NOB1
EMC1	0.00892893	-2.07363	0.005	0.049	1	EMC1
C19orf70	0.00893954	-0.504536	0.137	0.247	1	C19orf70
MRPL51	0.0089429	-0.76937	0.18	0.293	1	MRPL51
DACH1	0.00898536	-1.91346	0.005	0.049	1	DACH1
CHD1L	0.00898536	-1.81618	0.005	0.049	1	CHD1L
TFDP2	0.00899663	1.88606	0.142	0.076	1	TFDP2
SUGT1	0.00899814	-0.783007	0.098	0.191	1	SUGT1
PPTC7	0.00904212	-1.76571	0.005	0.049	1	PPTC7
TSPAN14	0.00904212	-0.906223	0.005	0.049	1	TSPAN14
RIOK1	0.00906731	-2.99739	0.011	0.059	1	RIOK1
H1FX	0.00911258	1.62007	0.077	0.026	1	H1FX
PRPSAP2	0.00913732	-1.31187	0.049	0.122	1	PRPSAP2
SFPQ	0.00916399	0.618225	0.404	0.312	1	SFPQ
TUBB	0.00916402	-0.434021	0.208	0.339	1	TUBB
SKP1	0.00922349	-0.36585	0.552	0.707	1	SKP1
RRP7A	0.00923609	-1.06753	0.055	0.132	1	RRP7A
FXYD3	0.00927437	1.60367	0.071	0.023	1	FXYD3
RPS9	0.00927978	0.304254	0.896	0.829	1	RPS9
COA5	0.00928693	-1.77104	0.022	0.079	1	COA5
MORC3	0.00930617	-0.927629	0.044	0.115	1	MORC3
POLR2I	0.00934315	-1.07189	0.06	0.138	1	POLR2I
AC012306.2	0.00935933	-5.29924	0	0.036	1	AC012306.2
CPSF3	0.00935933	-5.18236	0	0.036	1	CPSF3
ACOX1	0.00935933	-5.09612	0	0.036	1	ACOX1
TEN1	0.00935933	-5.05318	0	0.036	1	TEN1
ZNF844	0.00935933	-5.05176	0	0.036	1	ZNF844
SCAMP1-AS1	0.00935933	-5.02585	0	0.036	1	SCAMP1-AS1
PMS2	0.00935933	-4.99777	0	0.036	1	PMS2
PCNX1	0.00935933	-4.98912	0	0.036	1	PCNX1
SLFN11	0.00935933	-4.95607	0	0.036	1	SLFN11
YJU2	0.00935933	-4.87135	0	0.036	1	YJU2
DMAC2	0.00935933	-4.83589	0	0.036	1	DMAC2
RAPGEF6	0.00935933	-4.81779	0	0.036	1	RAPGEF6
WASHC2A	0.00935933	-4.81153	0	0.036	1	WASHC2A
AL390957.1	0.00935933	-4.77772	0	0.036	1	AL390957.1
TOGARAM1	0.00935933	-4.76881	0	0.036	1	TOGARAM1
AC004130.1	0.00935933	-4.75157	0	0.036	1	AC004130.1
LINC01678	0.00935933	-4.71036	0	0.036	1	LINC01678
AL135925.1	0.00935933	-4.7045	0	0.036	1	AL135925.1
OSER1-DT	0.00935933	-4.68516	0	0.036	1	OSER1-DT
EBLN3P	0.00935933	-4.6806	0	0.036	1	EBLN3P
FLAD1	0.00935933	-4.65439	0	0.036	1	FLAD1
AC027644.3	0.00935933	-4.58967	0	0.036	1	AC027644.3
RBM48	0.00935933	-4.5442	0	0.036	1	RBM48
CASP10	0.00935933	-4.44155	0	0.036	1	CASP10
AL450998.2	0.00935933	-4.38183	0	0.036	1	AL450998.2
CTCF	0.00935933	-4.17934	0	0.036	1	CTCF
SGO2	0.00935933	-4.09948	0	0.036	1	SGO2
ITGA5	0.00935933	-4.06291	0	0.036	1	ITGA5
TLDC2	0.00935933	-3.97245	0	0.036	1	TLDC2
AL645608.8	0.00935933	-3.95372	0	0.036	1	AL645608.8
BAG5	0.00942164	-1.53249	0.022	0.079	1	BAG5
YY1	0.00942403	-0.670673	0.066	0.148	1	YY1
MIF	0.00942686	1.19387	0.213	0.135	1	MIF
KRCC1	0.00948205	-2.19601	0.016	0.069	1	KRCC1
SYTL3	0.0094821	-0.762129	0.109	0.207	1	SYTL3
B3GAT3	0.00958028	-2.14366	0.016	0.069	1	B3GAT3
NUDT22	0.00962973	-2.08381	0.016	0.069	1	NUDT22
SEC22B	0.00964121	-0.8575	0.044	0.115	1	SEC22B
PPP6C	0.00965004	-1.92041	0.022	0.079	1	PPP6C
MED29	0.00969785	-1.21054	0.038	0.105	1	MED29
SCAMP1	0.00975576	-2.15298	0.011	0.059	1	SCAMP1
NUB1	0.0097678	-1.23262	0.049	0.122	1	NUB1
KIAA1462	0.00977774	5.53831	0.022	0	1	KIAA1462
C1S	0.00977774	5.49717	0.022	0	1	C1S
IL10RB-AS1	0.00977774	5.48336	0.022	0	1	IL10RB-AS1
KIAA1683	0.00977774	5.4734	0.022	0	1	KIAA1683
FAM124A	0.00977774	5.4258	0.022	0	1	FAM124A
RP11-386I14.4	0.00977774	5.41717	0.022	0	1	RP11-386I14.4
AC016549.1	0.00977774	5.41712	0.022	0	1	AC016549.1
RP11-1094M14.11	0.00977774	5.4045	0.022	0	1	RP11-1094M14.11
SGK223	0.00977774	5.39488	0.022	0	1	SGK223
CPSF3L	0.00977774	5.38916	0.022	0	1	CPSF3L
MANSC1	0.00977774	5.37303	0.022	0	1	MANSC1
RP11-382A20.3	0.00977774	5.37192	0.022	0	1	RP11-382A20.3
GGT7	0.00977774	5.34267	0.022	0	1	GGT7
RP11-354P11.3	0.00977774	5.32079	0.022	0	1	RP11-354P11.3
ADRBK2	0.00977774	5.30798	0.022	0	1	ADRBK2
RP5-1112D6.4	0.00977774	5.30607	0.022	0	1	RP5-1112D6.4
C17orf62	0.00977774	5.28504	0.022	0	1	C17orf62
C9orf114	0.00977774	5.21865	0.022	0	1	C9orf114
DAB2	0.00977774	5.20422	0.022	0	1	DAB2
AC003075.4	0.00977774	5.2029	0.022	0	1	AC003075.4
VWA9	0.00977774	5.1898	0.022	0	1	VWA9
CTC-479C5.12	0.00977774	5.17552	0.022	0	1	CTC-479C5.12
GATSL3	0.00977774	5.12626	0.022	0	1	GATSL3
RP4-728D4.2	0.00977774	5.1009	0.022	0	1	RP4-728D4.2
EMP2	0.00977774	5.0998	0.022	0	1	EMP2
SOD3	0.00977774	5.09823	0.022	0	1	SOD3
TMEM5	0.00977774	5.06744	0.022	0	1	TMEM5
GPR180	0.00977774	5.06605	0.022	0	1	GPR180
RP11-294J22.6	0.00977774	5.06334	0.022	0	1	RP11-294J22.6
AP001055.6	0.00977774	4.99738	0.022	0	1	AP001055.6
C2orf47	0.00977774	4.99576	0.022	0	1	C2orf47
HOXA1	0.00977774	4.98361	0.022	0	1	HOXA1
RP11-792A8.4	0.00977774	4.983	0.022	0	1	RP11-792A8.4
RP11-352M15.2	0.00977774	4.96483	0.022	0	1	RP11-352M15.2
C18orf8	0.00977774	4.94075	0.022	0	1	C18orf8
NAT6	0.00977774	4.92915	0.022	0	1	NAT6
RP11-707G18.1	0.00977774	4.91646	0.022	0	1	RP11-707G18.1
RP11-169D4.2	0.00977774	4.90382	0.022	0	1	RP11-169D4.2
RP11-706O15.1	0.00977774	4.89818	0.022	0	1	RP11-706O15.1
MFSD14A	0.00977774	4.86758	0.022	0	1	MFSD14A
FBXO6	0.00977774	4.86152	0.022	0	1	FBXO6
RP11-542K23.7	0.00977774	4.85724	0.022	0	1	RP11-542K23.7
C7orf55	0.00977774	4.81911	0.022	0	1	C7orf55
MRE11A	0.00977774	4.78379	0.022	0	1	MRE11A
BGN	0.00977774	4.77684	0.022	0	1	BGN
FAM179B	0.00977774	4.7549	0.022	0	1	FAM179B
RP11-413H22.2	0.00977774	4.7279	0.022	0	1	RP11-413H22.2
ZCCHC6	0.00977774	4.71676	0.022	0	1	ZCCHC6
PERP	0.00977774	4.70663	0.022	0	1	PERP
PRR4	0.00977774	4.70467	0.022	0	1	PRR4
CTAGE5	0.00977774	4.66433	0.022	0	1	CTAGE5
PTGDS	0.00977774	4.6394	0.022	0	1	PTGDS
RP11-473M20.9	0.00977774	4.61071	0.022	0	1	RP11-473M20.9
RP11-379F4.4	0.00977774	4.57517	0.022	0	1	RP11-379F4.4
QTRTD1	0.00977774	4.5667	0.022	0	1	QTRTD1
FAM73A	0.00977774	4.52494	0.022	0	1	FAM73A
IKBKAP	0.00977774	4.36978	0.022	0	1	IKBKAP
AC002467.7	0.00977774	4.31415	0.022	0	1	AC002467.7
KIAA1456	0.00977774	4.21765	0.022	0	1	KIAA1456
SDCCAG8	0.00978944	-1.46029	0.022	0.079	1	SDCCAG8
SPATA13	0.00985735	-0.625016	0.066	0.148	1	SPATA13
SUPT6H	0.00986097	-1.05021	0.049	0.122	1	SUPT6H
SHMT2	0.00988336	-1.40729	0.022	0.079	1	SHMT2
RBM8A	0.00997362	-0.442184	0.53	0.681	1	RBM8A
TM6SF1	0.0100258	-1.30812	0.022	0.079	1	TM6SF1
MRPS35	0.0100327	-1.66866	0.011	0.059	1	MRPS35
ACOT13	0.0101364	-2.32545	0.027	0.086	1	ACOT13
RPS10	0.0101752	0.361543	0.732	0.628	1	RPS10
TMEM14B	0.0101812	-0.571474	0.126	0.23	1	TMEM14B
NOP10	0.0101876	-0.616268	0.202	0.319	1	NOP10
CDK13	0.0101889	-1.40823	0.016	0.069	1	CDK13
MXD4	0.010316	-1.49665	0.022	0.079	1	MXD4
SEMA4A	0.0103432	0.768225	0.175	0.099	1	SEMA4A
MLXIP	0.010464	-0.984661	0.022	0.079	1	MLXIP
LSG1	0.010506	-1.43841	0.016	0.069	1	LSG1
CCDC88A	0.0105162	-0.660765	0.12	0.217	1	CCDC88A
LYSMD3	0.0106061	-1.63127	0.033	0.095	1	LYSMD3
CDC26	0.0106274	-0.89438	0.087	0.174	1	CDC26
MRPS9	0.0106678	-0.908014	0.016	0.069	1	MRPS9
TBCA	0.0107695	-0.663604	0.246	0.372	1	TBCA
DYNC1H1	0.0108036	-0.56875	0.038	0.105	1	DYNC1H1
HERC3	0.0108318	-1.07222	0.016	0.069	1	HERC3
PABPN1	0.010925	-0.985436	0.093	0.181	1	PABPN1
MED21	0.0109356	-0.951958	0.038	0.105	1	MED21
TMEM87A	0.011001	-1.02381	0.049	0.122	1	TMEM87A
PRKDC	0.0110204	-1.24058	0.033	0.095	1	PRKDC
RPL24	0.0110275	-0.189149	0.973	0.941	1	RPL24
LSM10	0.0110354	-1.49103	0.049	0.118	1	LSM10
NBN	0.011069	-0.62926	0.038	0.105	1	NBN
PPIB	0.0111022	-0.591881	0.333	0.464	1	PPIB
DGCR6L	0.0111191	1.99632	0.098	0.043	1	DGCR6L
SCFD1	0.0111794	-1.01407	0.055	0.128	1	SCFD1
SMIM7	0.011189	-0.755856	0.077	0.161	1	SMIM7
PTGS1	0.0112731	0.927347	0.301	0.227	1	PTGS1
CD55	0.0113136	0.759809	0.301	0.224	1	CD55
KIF5B	0.0113858	0.946438	0.23	0.151	1	KIF5B
HMGA1	0.0113957	1.16506	0.18	0.105	1	HMGA1
RAB4B	0.0114302	3.66747	0.038	0.007	1	RAB4B
MYL12A	0.0114317	-0.360399	0.579	0.688	1	MYL12A
TMEM126B	0.0114674	-0.967159	0.055	0.128	1	TMEM126B
MRPS31	0.0115141	-1.58067	0.038	0.102	1	MRPS31
MIA3	0.0115787	-2.1547	0.022	0.076	1	MIA3
AK6	0.0117744	-1.52856	0.055	0.125	1	AK6
SF3A1	0.0117925	-0.904917	0.033	0.095	1	SF3A1
APLP2	0.0118076	1.35888	0.175	0.105	1	APLP2
TDRD3	0.011855	-1.21267	0.049	0.118	1	TDRD3
ACBD6	0.0118715	-1.18122	0.044	0.112	1	ACBD6
CXCL16	0.0118733	1.52076	0.158	0.092	1	CXCL16
CD82	0.0118739	0.671999	0.393	0.319	1	CD82
COPRS	0.0118839	-3.32995	0.005	0.046	1	COPRS
EGLN2	0.0119028	2.88261	0.038	0.007	1	EGLN2
APC	0.011959	-3.40191	0.005	0.046	1	APC
NEU1	0.0119953	1.06753	0.257	0.178	1	NEU1
VPS36	0.0120399	-1.23787	0.038	0.102	1	VPS36
LHPP	0.0120966	2.2004	0.038	0.007	1	LHPP
CNKSR3	0.0120966	2.16371	0.038	0.007	1	CNKSR3
STRN3	0.0121105	-3.28347	0.005	0.046	1	STRN3
NDUFA1	0.0121221	-0.410701	0.372	0.516	1	NDUFA1
ZCCHC10	0.0121248	-1.42912	0.049	0.118	1	ZCCHC10
CCNL2	0.0121585	1.64106	0.098	0.043	1	CCNL2
CERS2	0.0121761	-0.315353	0.06	0.138	1	CERS2
TEC	0.0121868	-3.41325	0.005	0.046	1	TEC
IGLC7	0.0121945	-0.123539	0.038	0.007	1	IGLC7
WDR26	0.0121963	-0.666248	0.033	0.095	1	WDR26
UFSP2	0.0122364	-1.39476	0.038	0.102	1	UFSP2
TPM1	0.0122366	2.05949	0.093	0.039	1	TPM1
ZNF675	0.0122636	-3.26158	0.005	0.046	1	ZNF675
BBS7	0.0122636	-3.23462	0.005	0.046	1	BBS7
HEG1	0.0123007	1.41133	0.153	0.086	1	HEG1
SUPV3L1	0.0123408	-2.96317	0.005	0.046	1	SUPV3L1
SDF4	0.0123855	1.74768	0.115	0.056	1	SDF4
IMMP1L	0.0124039	-0.835793	0.027	0.086	1	IMMP1L
MRPL15	0.012434	-1.49643	0.022	0.076	1	MRPL15
DUSP11	0.0124588	-2.60319	0.016	0.066	1	DUSP11
PDIA3	0.0124814	0.814653	0.404	0.336	1	PDIA3
HEXA	0.0124867	1.19496	0.098	0.043	1	HEXA
GALT	0.0124966	-2.58122	0.005	0.046	1	GALT
KIAA0586	0.0124966	-2.44014	0.005	0.046	1	KIAA0586
IL16	0.0124966	-2.34551	0.005	0.046	1	IL16
AP1G1	0.0125225	-2.52118	0.016	0.066	1	AP1G1
ZMYM4	0.0125751	-2.50829	0.005	0.046	1	ZMYM4
MBD6	0.0125751	-2.19644	0.005	0.046	1	MBD6
CASS4	0.012654	-1.74516	0.005	0.046	1	CASS4
NSUN4	0.0127334	-1.71951	0.005	0.046	1	NSUN4
ROCK2	0.0127334	-1.64722	0.005	0.046	1	ROCK2
BAK1	0.0127334	-1.17732	0.005	0.046	1	BAK1
ZNF274	0.0127379	-1.01394	0.027	0.086	1	ZNF274
RARS2	0.0128028	-2.58853	0.011	0.056	1	RARS2
EHD1	0.0128152	0.623402	0.317	0.224	1	EHD1
CWC22	0.0129126	-1.74184	0.022	0.076	1	CWC22
ACAT2	0.0129768	-1.95354	0.016	0.066	1	ACAT2
ERICH1	0.0130378	-0.664712	0.066	0.145	1	ERICH1
XRN2	0.0131326	-1.01796	0.066	0.141	1	XRN2
NECAP1	0.0131759	-2.02239	0.016	0.066	1	NECAP1
KIF20B	0.0133101	-1.50398	0.016	0.066	1	KIF20B
AC103591.3	0.0133227	-5.65398	0	0.033	1	AC103591.3
AC007952.4	0.0133227	-5.52542	0	0.033	1	AC007952.4
ACO1	0.0133227	-5.26852	0	0.033	1	ACO1
AL035413.1	0.0133227	-5.0095	0	0.033	1	AL035413.1
TNFRSF14-AS1	0.0133227	-5.00584	0	0.033	1	TNFRSF14-AS1
AC008124.1	0.0133227	-4.99417	0	0.033	1	AC008124.1
FAM214B	0.0133227	-4.84066	0	0.033	1	FAM214B
METTL2A	0.0133227	-4.8263	0	0.033	1	METTL2A
HILPDA	0.0133227	-4.82029	0	0.033	1	HILPDA
ZNF525	0.0133227	-4.81204	0	0.033	1	ZNF525
AP005019.1	0.0133227	-4.80713	0	0.033	1	AP005019.1
IQCN	0.0133227	-4.75987	0	0.033	1	IQCN
FO393401.1	0.0133227	-4.7091	0	0.033	1	FO393401.1
AC020915.3	0.0133227	-4.67614	0	0.033	1	AC020915.3
RGL2	0.0133227	-4.67484	0	0.033	1	RGL2
FLVCR1-DT	0.0133227	-4.65925	0	0.033	1	FLVCR1-DT
AL662844.4	0.0133227	-4.65618	0	0.033	1	AL662844.4
AL133453.1	0.0133227	-4.60727	0	0.033	1	AL133453.1
INKA1	0.0133227	-4.60106	0	0.033	1	INKA1
AC022182.2	0.0133227	-4.49032	0	0.033	1	AC022182.2
LINC02001	0.0133227	-4.45862	0	0.033	1	LINC02001
MARF1	0.0133227	-4.36867	0	0.033	1	MARF1
AL035071.1	0.0133227	-4.3555	0	0.033	1	AL035071.1
ZNF544	0.0133227	-4.26831	0	0.033	1	ZNF544
SELENON	0.0133227	-4.23355	0	0.033	1	SELENON
PHF12	0.0133227	-4.23017	0	0.033	1	PHF12
LINC01637	0.0133227	-4.20599	0	0.033	1	LINC01637
PRAG1	0.0133227	-4.12488	0	0.033	1	PRAG1
PEX11A	0.0133227	-4.08494	0	0.033	1	PEX11A
SPIDR	0.0133227	-4.01233	0	0.033	1	SPIDR
RINL	0.0133227	-3.92652	0	0.033	1	RINL
RPS6KC1	0.0133227	-3.86955	0	0.033	1	RPS6KC1
MRPS27	0.0133227	-3.74094	0	0.033	1	MRPS27
SLC25A12	0.0133227	-3.72812	0	0.033	1	SLC25A12
TCEAL9	0.0133227	-3.69173	0	0.033	1	TCEAL9
DELE1	0.0133227	-3.62706	0	0.033	1	DELE1
MBTPS1	0.0134074	-1.49958	0.022	0.076	1	MBTPS1
NAT9	0.0134074	-1.42321	0.022	0.076	1	NAT9
THBS1	0.0134478	-0.981602	0.066	0.138	1	THBS1
CEP70	0.0135343	-2.11046	0.011	0.056	1	CEP70
ACTG1	0.0136441	0.544911	0.601	0.526	1	ACTG1
SAMD4B	0.0136727	-1.26197	0.044	0.109	1	SAMD4B
RPL22L1	0.0136878	-0.595511	0.246	0.372	1	RPL22L1
CREB3L2	0.0137002	-0.891684	0.066	0.141	1	CREB3L2
ZC3H14	0.0137201	-1.91842	0.016	0.066	1	ZC3H14
SNRNP40	0.0137226	-0.678123	0.055	0.128	1	SNRNP40
CPSF2	0.0137609	-1.82355	0.011	0.056	1	CPSF2
EDNRB	0.0138371	-1.52942	0.011	0.056	1	EDNRB
ZCCHC9	0.0138372	-1.91248	0.011	0.056	1	ZCCHC9
NCOR2	0.0138574	-1.00246	0.038	0.102	1	NCOR2
BLMH	0.0138592	-1.45636	0.016	0.066	1	BLMH
SRP19	0.0138869	-0.800694	0.126	0.22	1	SRP19
UTP18	0.0139095	-0.618484	0.027	0.086	1	UTP18
PSMB8	0.0139134	-0.498706	0.098	0.191	1	PSMB8
ZCCHC3	0.0139138	-1.94443	0.011	0.056	1	ZCCHC3
ZBTB21	0.0139138	-1.36424	0.011	0.056	1	ZBTB21
ANKRD36B	0.0139265	3.29814	0.044	0.01	1	ANKRD36B
NIPA2	0.013962	1.52158	0.093	0.039	1	NIPA2
BTN2A1	0.0139908	-1.63774	0.011	0.056	1	BTN2A1
ATL3	0.0139908	-1.46933	0.011	0.056	1	ATL3
RPAP3	0.0139908	-1.35907	0.011	0.056	1	RPAP3
RNF8	0.0139908	-1.35878	0.011	0.056	1	RNF8
HSPA2	0.0139916	2.27047	0.082	0.033	1	HSPA2
GBA	0.0140271	3.78181	0.044	0.01	1	GBA
MACF1	0.0140305	-0.590667	0.087	0.171	1	MACF1
MAP3K2	0.0140543	-0.586937	0.071	0.151	1	MAP3K2
ZNF518A	0.0140703	-1.51327	0.016	0.066	1	ZNF518A
L3MBTL3	0.0140703	-1.22245	0.016	0.066	1	L3MBTL3
DSTN	0.0140958	-0.661836	0.197	0.309	1	DSTN
WDR46	0.014277	-0.729846	0.038	0.102	1	WDR46
NFATC1	0.0143176	1.50763	0.158	0.092	1	NFATC1
PRSS12	0.0143325	2.90231	0.044	0.01	1	PRSS12
POLR2F	0.0143988	-0.806971	0.104	0.191	1	POLR2F
GALNT11	0.0144283	-1.31131	0.016	0.066	1	GALNT11
WDR43	0.0144283	-0.961323	0.016	0.066	1	WDR43
LAP3	0.0144334	-0.825138	0.049	0.118	1	LAP3
USP10	0.0145008	-1.10029	0.016	0.066	1	USP10
PAFAH1B1	0.014577	-0.809248	0.06	0.135	1	PAFAH1B1
PIGR	0.014605	1.39519	0.093	0.039	1	PIGR
ZNF24	0.0146379	-0.796785	0.071	0.148	1	ZNF24
DEF8	0.0146469	-0.818182	0.016	0.066	1	DEF8
COPS5	0.014728	-0.651955	0.06	0.135	1	COPS5
SPTAN1	0.0147381	-1.35718	0.033	0.092	1	SPTAN1
POLR2H	0.0147381	-1.09793	0.033	0.092	1	POLR2H
MLPH	0.0148399	-0.509206	0.186	0.299	1	MLPH
TMEM141	0.0148791	-1.18093	0.071	0.148	1	TMEM141
GSTK1	0.0150305	0.942824	0.257	0.181	1	GSTK1
TIAL1	0.0151356	-1.07329	0.038	0.099	1	TIAL1
RRP15	0.0151394	-1.80465	0.027	0.082	1	RRP15
NUDT1	0.015149	-0.287001	0.131	0.234	1	NUDT1
LY6E	0.0152035	1.27085	0.087	0.036	1	LY6E
FNBP4	0.0152477	-0.594103	0.049	0.118	1	FNBP4
SCAMP4	0.0152843	1.88437	0.044	0.01	1	SCAMP4
OTUD6B-AS1	0.0153631	-0.803519	0.093	0.178	1	OTUD6B-AS1
YIPF5	0.0156122	-1.7497	0.027	0.082	1	YIPF5
MTX2	0.0156122	-1.56202	0.027	0.082	1	MTX2
TANK	0.0156162	1.23145	0.284	0.217	1	TANK
ACTR6	0.0156807	-1.41865	0.027	0.082	1	ACTR6
ARID5A	0.0157493	1.68421	0.104	0.049	1	ARID5A
SNRNP200	0.0158187	-1.51165	0.027	0.082	1	SNRNP200
SUCLA2	0.0158881	-1.66098	0.027	0.082	1	SUCLA2
MAP1LC3A	0.0159658	2.70065	0.06	0.02	1	MAP1LC3A
2025-09-11	0.0159897	-0.916552	0.109	0.197	1	2025-09-11
ESF1	0.0161408	-0.494705	0.055	0.125	1	ESF1
CNOT4	0.01619	-0.897602	0.066	0.138	1	CNOT4
ZNF394	0.0161912	-0.799626	0.071	0.148	1	ZNF394
PTPRB	0.0162251	1.81422	0.071	0.026	1	PTPRB
ARFRP1	0.0162282	-1.86588	0.022	0.072	1	ARFRP1
RAD51C	0.016239	-1.20789	0.027	0.082	1	RAD51C
NDUFA13	0.0163211	-0.539348	0.219	0.332	1	NDUFA13
ZNF706	0.0163689	-0.515425	0.148	0.25	1	ZNF706
ANKRD10	0.0163813	-1.3257	0.027	0.082	1	ANKRD10
POLK	0.0165426	-0.766178	0.044	0.109	1	POLK
PER1	0.0165959	-0.64272	0.093	0.178	1	PER1
PBDC1	0.0166562	-1.12965	0.055	0.122	1	PBDC1
RASGEF1B	0.016663	-0.601939	0.18	0.286	1	RASGEF1B
U2SURP	0.0166787	-0.758286	0.115	0.204	1	U2SURP
NSD1	0.0167801	-1.18531	0.038	0.099	1	NSD1
SZRD1	0.0167936	-0.664345	0.044	0.109	1	SZRD1
PTK2	0.0169227	-2.07938	0.022	0.072	1	PTK2
PPME1	0.0169606	-3.25611	0.005	0.043	1	PPME1
COL4A3BP	0.0170351	-1.07802	0.027	0.082	1	COL4A3BP
KIAA0319L	0.0170669	-3.22367	0.005	0.043	1	KIAA0319L
AK9	0.0170669	-3.21693	0.005	0.043	1	AK9
CAMKK2	0.0170669	-2.92502	0.005	0.043	1	CAMKK2
ACOT8	0.0170669	-2.84497	0.005	0.043	1	ACOT8
EGR3	0.0171251	0.936974	0.213	0.138	1	EGR3
CREBZF	0.0171599	-1.62161	0.022	0.072	1	CREBZF
STK38	0.0171737	-3.14013	0.005	0.043	1	STK38
IMPA1	0.0171834	-0.962798	0.027	0.082	1	IMPA1
USP34	0.0172408	-0.513395	0.044	0.109	1	USP34
COMMD1	0.0172594	-0.633112	0.077	0.155	1	COMMD1
BET1	0.0172812	-2.84911	0.005	0.043	1	BET1
NRF1	0.0172812	-2.65455	0.005	0.043	1	NRF1
UTP6	0.0173598	-1.55503	0.022	0.072	1	UTP6
IQCB1	0.0173892	-2.76576	0.005	0.043	1	IQCB1
TMEM150C	0.0174978	-2.74881	0.005	0.043	1	TMEM150C
CDC14A	0.0174978	-2.40696	0.005	0.043	1	CDC14A
CD22	0.0176026	-0.77991	0.104	0.191	1	CD22
MRPL10	0.017607	-2.05688	0.005	0.043	1	MRPL10
DYNC2LI1	0.017607	-2.38445	0.005	0.043	1	DYNC2LI1
EP400	0.017607	-2.3285	0.005	0.043	1	EP400
LACTB2	0.017607	-2.26605	0.005	0.043	1	LACTB2
MED31	0.0177117	-1.00425	0.027	0.082	1	MED31
PSTPIP2	0.0177117	-0.665154	0.027	0.082	1	PSTPIP2
ZNF714	0.0177169	-2.14812	0.005	0.043	1	ZNF714
PDXK	0.0177248	-1.74861	0.022	0.072	1	PDXK
AGTRAP	0.0177579	-0.558341	0.093	0.178	1	AGTRAP
LRCH1	0.0177883	-1.04068	0.027	0.082	1	LRCH1
ZMAT5	0.0178273	-2.57387	0.005	0.043	1	ZMAT5
PPP1R37	0.0178273	-1.93869	0.005	0.043	1	PPP1R37
KBTBD4	0.0178273	-1.87838	0.005	0.043	1	KBTBD4
RBAK-RBAKDN	0.0178273	-1.39166	0.005	0.043	1	RBAK-RBAKDN
IRGQ	0.0178892	-1.53177	0.022	0.072	1	IRGQ
TVP23B	0.0179028	-2.09205	0.016	0.062	1	TVP23B
SREK1IP1	0.0179311	-0.760093	0.049	0.115	1	SREK1IP1
TMEM161B	0.0179383	-1.59091	0.005	0.043	1	TMEM161B
AP2S1	0.0179587	-0.876869	0.142	0.234	1	AP2S1
HSPB1	0.017965	0.883678	0.268	0.197	1	HSPB1
CRLS1	0.017999	1.71088	0.055	0.016	1	CRLS1
UCHL3	0.0180549	-1.42361	0.022	0.072	1	UCHL3
RNF113A	0.0181382	-1.19871	0.022	0.072	1	RNF113A
PSMB4	0.0182317	-0.700383	0.093	0.178	1	PSMB4
ZNF830	0.0182551	-1.24273	0.044	0.105	1	ZNF830
SNX29	0.0182707	-0.821335	0.066	0.138	1	SNX29
CCT3	0.0184065	-0.548575	0.131	0.227	1	CCT3
TACC1	0.018437	-0.501973	0.213	0.329	1	TACC1
HSCB	0.0184463	-1.59794	0.016	0.062	1	HSCB
ZNF33A	0.018475	-1.22622	0.022	0.072	1	ZNF33A
MALAT1	0.0184795	0.159131	1	1	1	MALAT1
UTRN	0.0185382	-1.87835	0.016	0.062	1	UTRN
PRKAG1	0.0185382	-1.63572	0.016	0.062	1	PRKAG1
PUM3	0.0185382	-1.57931	0.016	0.062	1	PUM3
EDRF1	0.0185522	-2.12387	0.011	0.053	1	EDRF1
SP100	0.018635	-1.19587	0.098	0.174	1	SP100
COPS2	0.0186384	-0.925425	0.055	0.122	1	COPS2
CD48	0.0187025	-0.565292	0.202	0.319	1	CD48
NARS	0.0187146	-0.960494	0.077	0.151	1	NARS
TP53I3	0.0187563	-2.18046	0.011	0.053	1	TP53I3
FHIT	0.0187563	-1.78797	0.011	0.053	1	FHIT
SPN	0.0187975	-0.676528	0.038	0.099	1	SPN
LIN7C	0.0188165	-1.99592	0.016	0.062	1	LIN7C
COMMD8	0.0188165	-1.92738	0.016	0.062	1	COMMD8
HOXB-AS1	0.0188493	1.47214	0.066	0.023	1	HOXB-AS1
SNRNP35	0.018859	-2.06543	0.011	0.053	1	SNRNP35
BORCS8	0.018859	-1.95177	0.011	0.053	1	BORCS8
FBXO34	0.0188897	0.914929	0.131	0.069	1	FBXO34
CD59	0.0189055	1.03389	0.273	0.207	1	CD59
GOPC	0.0189101	-1.31431	0.016	0.062	1	GOPC
PTBP3	0.0189111	-0.805749	0.066	0.138	1	PTBP3
SLC25A38	0.0190041	-1.55584	0.016	0.062	1	SLC25A38
AL357060.1	0.0190042	-4.6845	0	0.03	1	AL357060.1
AC109597.2	0.0190043	-5.20231	0	0.03	1	AC109597.2
AC026979.2	0.0190043	-5.00911	0	0.03	1	AC026979.2
REXO5	0.0190043	-4.98795	0	0.03	1	REXO5
TLNRD1	0.0190043	-4.91213	0	0.03	1	TLNRD1
EIF3J-DT	0.0190043	-4.82499	0	0.03	1	EIF3J-DT
MS4A4A	0.0190043	-4.71494	0	0.03	1	MS4A4A
NR2C2	0.0190043	-4.70878	0	0.03	1	NR2C2
AC005070.3	0.0190043	-4.70832	0	0.03	1	AC005070.3
ZDHHC17	0.0190043	-4.4753	0	0.03	1	ZDHHC17
SCAF1	0.0190043	-4.46921	0	0.03	1	SCAF1
AC079305.1	0.0190043	-4.44633	0	0.03	1	AC079305.1
CGAS	0.0190043	-4.44095	0	0.03	1	CGAS
CEP57L1	0.0190043	-4.43121	0	0.03	1	CEP57L1
FAM241A	0.0190043	-4.4072	0	0.03	1	FAM241A
PCMTD2	0.0190043	-4.3877	0	0.03	1	PCMTD2
TSGA10	0.0190043	-4.31457	0	0.03	1	TSGA10
EED	0.0190043	-4.30922	0	0.03	1	EED
AC011899.2	0.0190043	-4.20739	0	0.03	1	AC011899.2
RETREG2	0.0190043	-4.20276	0	0.03	1	RETREG2
MPHOSPH9	0.0190043	-4.19684	0	0.03	1	MPHOSPH9
TCTE3	0.0190043	-4.17326	0	0.03	1	TCTE3
SLC2A10	0.0190043	-4.13901	0	0.03	1	SLC2A10
MUS81	0.0190043	-4.08692	0	0.03	1	MUS81
DEPDC5	0.0190043	-4.07088	0	0.03	1	DEPDC5
USPL1	0.0190043	-4.05303	0	0.03	1	USPL1
AC100786.1	0.0190043	-4.00957	0	0.03	1	AC100786.1
AP5M1	0.0190043	-4.00524	0	0.03	1	AP5M1
AC118549.1	0.0190043	-4.00406	0	0.03	1	AC118549.1
CLUAP1	0.0190043	-3.98675	0	0.03	1	CLUAP1
SMARCAL1	0.0190043	-3.9804	0	0.03	1	SMARCAL1
ICK	0.0190043	-3.9793	0	0.03	1	ICK
PPP1R8	0.0190043	-3.96209	0	0.03	1	PPP1R8
ANKMY2	0.0190043	-3.95521	0	0.03	1	ANKMY2
PRR3	0.0190043	-3.89405	0	0.03	1	PRR3
AC007336.1	0.0190043	-3.83638	0	0.03	1	AC007336.1
SDHAF3	0.0190043	-3.81231	0	0.03	1	SDHAF3
AL390728.6	0.0190043	-3.80324	0	0.03	1	AL390728.6
AP006623.1	0.0190043	-3.77955	0	0.03	1	AP006623.1
AC090152.1	0.0190043	-3.76867	0	0.03	1	AC090152.1
PITPNA-AS1	0.0190043	-3.76723	0	0.03	1	PITPNA-AS1
ZSCAN5A	0.0190043	-3.70821	0	0.03	1	ZSCAN5A
HNRNPA1P48	0.0190043	-3.66916	0	0.03	1	HNRNPA1P48
SARM1	0.0190043	-3.6476	0	0.03	1	SARM1
PIK3IP1	0.0190043	-3.58148	0	0.03	1	PIK3IP1
KANK2	0.019066	-1.43923	0.011	0.053	1	KANK2
SLC25A36	0.0190776	-1.1645	0.022	0.072	1	SLC25A36
SORL1	0.0190985	-1.60405	0.016	0.062	1	SORL1
BAZ2A	0.0191702	-1.85814	0.011	0.053	1	BAZ2A
EXOC6B	0.0191702	-1.64179	0.011	0.053	1	EXOC6B
METTL2B	0.0191933	-1.64457	0.016	0.062	1	METTL2B
HMGCR	0.0191933	-1.50707	0.016	0.062	1	HMGCR
CAST	0.0192668	-0.497084	0.191	0.299	1	CAST
GSK3A	0.0193802	-1.62833	0.011	0.053	1	GSK3A
ZFX	0.0193802	-1.45708	0.011	0.053	1	ZFX
SLF2	0.0193802	-1.21254	0.011	0.053	1	SLF2
SCCPDH	0.0195114	-0.995304	0.06	0.128	1	SCCPDH
AQR	0.0195766	-1.25646	0.016	0.062	1	AQR
AASDHPPT	0.0195766	-1.01836	0.016	0.062	1	AASDHPPT
BMP7	0.0196451	4.30143	0.027	0.003	1	BMP7
AC016831.7	0.0196451	4.06246	0.027	0.003	1	AC016831.7
TIMM23B	0.0196451	3.94015	0.027	0.003	1	TIMM23B
HLA-DQB1	0.0196451	3.83893	0.027	0.003	1	HLA-DQB1
HNRNPA1L2	0.0196451	3.77607	0.027	0.003	1	HNRNPA1L2
PDK3	0.0196451	3.72769	0.027	0.003	1	PDK3
YRDC	0.0196451	3.55917	0.027	0.003	1	YRDC
PEBP1	0.0196628	-0.391776	0.492	0.572	1	PEBP1
RP2	0.0196989	-1.08101	0.011	0.053	1	RP2
HMGN2	0.0197063	0.626537	0.404	0.342	1	HMGN2
SART3	0.0197707	-0.714689	0.016	0.062	1	SART3
FAM208A	0.0198062	-1.65948	0.011	0.053	1	FAM208A
MCM7	0.0198062	-0.891008	0.011	0.053	1	MCM7
MYO9B	0.0198161	1.37556	0.169	0.105	1	MYO9B
PDE4C	0.0198284	3.77601	0.027	0.003	1	PDE4C
GPX4	0.0198734	-0.448229	0.536	0.609	1	GPX4
RBM28	0.0199139	-0.682163	0.011	0.053	1	RBM28
DKC1	0.019971	-0.86466	0.044	0.105	1	DKC1
CCT7	0.0199754	-0.357978	0.12	0.214	1	CCT7
NFKB2	0.0201121	0.715885	0.377	0.303	1	NFKB2
MRPL36	0.0201201	-0.894799	0.044	0.105	1	MRPL36
TSEN54	0.0201411	1.83313	0.137	0.079	1	TSEN54
CCDC97	0.0201641	-0.758854	0.016	0.062	1	CCDC97
SNRPD1	0.0201662	-0.658105	0.191	0.296	1	SNRPD1
SPHK1	0.0201996	2.89378	0.027	0.003	1	SPHK1
UBL5	0.0202882	-0.377751	0.514	0.645	1	UBL5
FAM96B	0.020317	-0.470393	0.317	0.438	1	FAM96B
COX19	0.0203768	-1.64287	0.038	0.095	1	COX19
NIPAL2	0.0203874	3.05613	0.027	0.003	1	NIPAL2
SULF2	0.0203874	2.44401	0.027	0.003	1	SULF2
GNB1	0.0204306	-0.536456	0.098	0.181	1	GNB1
LAMP1	0.0205686	1.34172	0.164	0.102	1	LAMP1
TESC	0.0206189	-0.855073	0.033	0.089	1	TESC
KDELR1	0.0206324	-0.635085	0.093	0.174	1	KDELR1
NDUFB10	0.0206599	-0.400575	0.175	0.286	1	NDUFB10
CPQ	0.0206942	-1.08582	0.049	0.112	1	CPQ
COMMD10	0.0207026	-1.12273	0.033	0.089	1	COMMD10
TMBIM6	0.0207278	-0.380945	0.404	0.52	1	TMBIM6
HNRNPH3	0.0207316	-0.502809	0.213	0.326	1	HNRNPH3
PHIP	0.0207927	-0.755589	0.12	0.207	1	PHIP
RSRP1	0.0209109	-0.457406	0.219	0.326	1	RSRP1
ACTR10	0.0210077	-0.801509	0.06	0.128	1	ACTR10
ZNF430	0.0210403	-0.750342	0.033	0.089	1	ZNF430
DHX29	0.0211047	-0.461712	0.038	0.099	1	DHX29
SRFBP1	0.0211182	-1.46249	0.027	0.079	1	SRFBP1
ARL4A	0.0211503	-0.646736	0.164	0.26	1	ARL4A
COL9A2	0.0212967	-0.844834	0.033	0.089	1	COL9A2
DDAH2	0.0214439	-0.419191	0.268	0.388	1	DDAH2
FOS	0.0215758	-1.65149	0.464	0.546	1	FOS
CCDC91	0.0216013	-0.936852	0.049	0.112	1	CCDC91
NDUFS2	0.0216729	-0.473407	0.066	0.138	1	NDUFS2
SPCS3	0.0217124	-0.610969	0.153	0.247	1	SPCS3
UBA52	0.0217503	0.25994	0.902	0.839	1	UBA52
FGFR1OP2	0.0217725	-0.971784	0.093	0.171	1	FGFR1OP2
PSMC6	0.0218249	-0.564792	0.098	0.184	1	PSMC6
RAN	0.0218767	-0.447898	0.35	0.477	1	RAN
EIF2A	0.0219007	-0.620263	0.131	0.224	1	EIF2A
SCAF4	0.0220561	2.08262	0.082	0.036	1	SCAF4
PTGS2	0.0220723	0.731376	0.328	0.237	1	PTGS2
ZFY	0.0221161	-1.65028	0.044	0.102	1	ZFY
CHMP4A	0.0221234	-0.522618	0.158	0.26	1	CHMP4A
VMP1	0.0221478	-0.663839	0.273	0.378	1	VMP1
FKBP3	0.0222653	-0.931515	0.087	0.164	1	FKBP3
PPP2R2A	0.022509	-1.08106	0.077	0.148	1	PPP2R2A
ACSL3	0.0225128	1.33108	0.087	0.039	1	ACSL3
NSFL1C	0.0225428	-0.692935	0.049	0.112	1	NSFL1C
DGKZ	0.0226119	-0.84486	0.027	0.079	1	DGKZ
ZSCAN16-AS1	0.0226217	-0.895803	0.038	0.095	1	ZSCAN16-AS1
MRPL23	0.022643	1.17495	0.142	0.082	1	MRPL23
PFDN4	0.0227088	-1.34371	0.038	0.095	1	PFDN4
RENBP	0.0227574	1.14107	0.23	0.164	1	RENBP
GRPEL1	0.0229455	-0.943258	0.049	0.112	1	GRPEL1
RSRC2	0.0230317	-0.453608	0.235	0.352	1	RSRC2
MGMT	0.0230417	-0.948731	0.055	0.118	1	MGMT
CTSZ	0.0230971	-0.328677	0.027	0.079	1	CTSZ
TRIP4	0.0234766	-3.51826	0.005	0.039	1	TRIP4
THUMPD3-AS1	0.0234867	-0.558382	0.224	0.339	1	THUMPD3-AS1
SEL1L	0.023506	-1.11594	0.038	0.095	1	SEL1L
CDC5L	0.0235198	-0.727383	0.049	0.112	1	CDC5L
PHYH	0.0236722	-0.662894	0.06	0.128	1	PHYH
ARL3	0.0237042	-1.74478	0.022	0.069	1	ARL3
FEZ2	0.0237042	-1.72297	0.022	0.069	1	FEZ2
UQCR11	0.0237821	-0.345393	0.328	0.451	1	UQCR11
ZNHIT3	0.0238285	-0.585776	0.06	0.128	1	ZNHIT3
WAS	0.0238285	-0.488048	0.06	0.128	1	WAS
STAMBP	0.0239126	-2.23738	0.027	0.076	1	STAMBP
UMPS	0.0239179	-2.91035	0.005	0.039	1	UMPS
LARP1	0.0239934	-0.751867	0.027	0.079	1	LARP1
MITD1	0.024025	-0.735973	0.066	0.135	1	MITD1
DDX55	0.0240666	-3.25758	0.005	0.039	1	DDX55
THADA	0.0240666	-2.57917	0.005	0.039	1	THADA
STAU1	0.02413	-0.72624	0.055	0.118	1	STAU1
PARP4	0.0241914	-0.589884	0.049	0.112	1	PARP4
SLC39A10	0.0242113	-1.03846	0.044	0.102	1	SLC39A10
SEC24B	0.0242161	-2.87645	0.005	0.039	1	SEC24B
DLG1	0.0242161	-2.74712	0.005	0.039	1	DLG1
TRIM33	0.0242467	-1.19869	0.022	0.069	1	TRIM33
CCDC25	0.0242979	-1.07747	0.06	0.125	1	CCDC25
FER	0.0242987	1.05038	0.202	0.138	1	FER
SPCS2	0.0243083	-0.439199	0.35	0.487	1	SPCS2
TPP2	0.0243565	-1.443	0.022	0.069	1	TPP2
AKAP9	0.0243592	-0.319629	0.197	0.312	1	AKAP9
MRPL14	0.0244679	-0.651892	0.12	0.204	1	MRPL14
RNF141	0.0245175	-2.79104	0.005	0.039	1	RNF141
PIM2	0.0246569	1.55628	0.082	0.036	1	PIM2
DDOST	0.0246677	-0.472259	0.126	0.22	1	DDOST
ELP6	0.0246694	-2.91728	0.005	0.039	1	ELP6
PIK3R4	0.0246694	-2.71681	0.005	0.039	1	PIK3R4
TNFRSF10B	0.0246694	-2.2429	0.005	0.039	1	TNFRSF10B
ALDH9A1	0.0246885	-1.06404	0.022	0.069	1	ALDH9A1
DNM1L	0.0247059	-0.655848	0.049	0.112	1	DNM1L
BANF1	0.0248413	-0.466161	0.235	0.345	1	BANF1
SIAH1	0.0249757	-2.56802	0.005	0.039	1	SIAH1
KIAA1468	0.0249757	-2.34014	0.005	0.039	1	KIAA1468
UBXN10	0.0249757	-2.18447	0.005	0.039	1	UBXN10
WDR73	0.0249757	-1.97179	0.005	0.039	1	WDR73
GMEB1	0.0250243	-1.10225	0.022	0.069	1	GMEB1
ZFAS1	0.0250426	-0.584008	0.481	0.586	1	ZFAS1
COMMD5	0.0251256	-1.71251	0.016	0.059	1	COMMD5
PAQR3	0.0251301	-1.8419	0.005	0.039	1	PAQR3
PRG2	0.0251301	-1.77141	0.005	0.039	1	PRG2
GBF1	0.0251301	-1.7173	0.005	0.039	1	GBF1
KNOP1	0.0251301	-1.51748	0.005	0.039	1	KNOP1
RABEP2	0.0251301	-1.34587	0.005	0.039	1	RABEP2
THUMPD1	0.0251419	-0.314039	0.049	0.112	1	THUMPD1
UBR5	0.025144	-1.05346	0.033	0.086	1	UBR5
ACAP1	0.025195	1.60951	0.104	0.053	1	ACAP1
HPS1	0.0252487	-2.10606	0.016	0.059	1	HPS1
ENDOV	0.0252487	-1.65155	0.016	0.059	1	ENDOV
GPR141	0.0252487	-1.55403	0.016	0.059	1	GPR141
ZFYVE21	0.0252504	-1.21579	0.022	0.069	1	ZFYVE21
RGS17	0.0252504	-0.836127	0.022	0.069	1	RGS17
ANKZF1	0.0252853	-1.44717	0.005	0.039	1	ANKZF1
MTG2	0.0252853	-1.37831	0.005	0.039	1	MTG2
BRCC3	0.0252853	-1.2492	0.005	0.039	1	BRCC3
RABL3	0.0252853	-0.633434	0.005	0.039	1	RABL3
SEMA3B	0.0254475	5.42395	0.016	0	1	SEMA3B
SEPN1	0.0254475	5.34135	0.016	0	1	SEPN1
C14orf80	0.0254475	5.2846	0.016	0	1	C14orf80
ZUFSP	0.0254475	5.25098	0.016	0	1	ZUFSP
ATP13A2	0.0254475	5.24635	0.016	0	1	ATP13A2
ARMCX4	0.0254475	5.21015	0.016	0	1	ARMCX4
CCBL2	0.0254475	5.13197	0.016	0	1	CCBL2
PABPC1L	0.0254475	5.11385	0.016	0	1	PABPC1L
HNRNPU-AS1	0.0254475	5.10015	0.016	0	1	HNRNPU-AS1
MAN1B1-AS1	0.0254475	5.08003	0.016	0	1	MAN1B1-AS1
LRIG1	0.0254475	5.05067	0.016	0	1	LRIG1
FAT1	0.0254475	5.04794	0.016	0	1	FAT1
RP11-390E23.6	0.0254475	5.03493	0.016	0	1	RP11-390E23.6
RP11-89K11.1	0.0254475	5.02579	0.016	0	1	RP11-89K11.1
RNMTL1	0.0254475	5.00811	0.016	0	1	RNMTL1
C10orf12	0.0254475	5.00653	0.016	0	1	C10orf12
PTPRF	0.0254475	4.98536	0.016	0	1	PTPRF
MC1R	0.0254475	4.98151	0.016	0	1	MC1R
CCDC24	0.0254475	4.95361	0.016	0	1	CCDC24
RP11-468E2.4	0.0254475	4.94864	0.016	0	1	RP11-468E2.4
KIAA1429	0.0254475	4.91665	0.016	0	1	KIAA1429
EPS8L1	0.0254475	4.90404	0.016	0	1	EPS8L1
FAM175A	0.0254475	4.89182	0.016	0	1	FAM175A
POSTN	0.0254475	4.89172	0.016	0	1	POSTN
CTB-152G17.6	0.0254475	4.87025	0.016	0	1	CTB-152G17.6
F12	0.0254475	4.85915	0.016	0	1	F12
CX3CL1	0.0254475	4.8384	0.016	0	1	CX3CL1
RP11-1391J7.1	0.0254475	4.82429	0.016	0	1	RP11-1391J7.1
SH3BP4	0.0254475	4.82204	0.016	0	1	SH3BP4
RP11-1398P2.1	0.0254475	4.81035	0.016	0	1	RP11-1398P2.1
PLVAP	0.0254475	4.80781	0.016	0	1	PLVAP
CENPV	0.0254475	4.79262	0.016	0	1	CENPV
KIAA0368	0.0254475	4.76846	0.016	0	1	KIAA0368
BZRAP1-AS1	0.0254475	4.75124	0.016	0	1	BZRAP1-AS1
FAM127B	0.0254475	4.74942	0.016	0	1	FAM127B
[truncated: 7,776 more rows]

## Sheet: DEGs_Mast cells_NATvsTumor
	p_val	avg_log2FC	pct.1	pct.2	p_val_adj	gene
CD2	5.96198e-34	-8.30115	0.005	1	2.24135e-29	CD2
CD3D	1.34694e-33	-6.13296	0.005	1	5.06369e-29	CD3D
TRBC1	2.84028e-28	-5.46515	0.011	1	1.06777e-23	TRBC1
CD247	1.12161e-21	-9.38721	0	0.5	4.21659e-17	CD247
CCL20	1.12161e-21	-8.78461	0	0.5	4.21659e-17	CCL20
ASPM	1.12161e-21	-8.71027	0	0.5	4.21659e-17	ASPM
PRF1	1.12161e-21	-8.64962	0	0.5	4.21659e-17	PRF1
BCL11B	1.12161e-21	-8.47903	0	0.5	4.21659e-17	BCL11B
FAS	1.12161e-21	-8.47903	0	0.5	4.21659e-17	FAS
RELL2	1.12161e-21	-8.47903	0	0.5	4.21659e-17	RELL2
ZNF276	1.12161e-21	-8.47903	0	0.5	4.21659e-17	ZNF276
SH2D1A	1.12161e-21	-8.26199	0	0.5	4.21659e-17	SH2D1A
CASD1	1.12161e-21	-8.15396	0	0.5	4.21659e-17	CASD1
C12orf75	2.16286e-16	-5.66818	0.016	0.75	8.13106e-12	C12orf75
LDLRAD4	2.78931e-16	-5.49792	0.016	0.75	1.04861e-11	LDLRAD4
GBP2	3.5939e-16	-5.38231	0.016	0.75	1.35109e-11	GBP2
TNFRSF1B	6.81241e-15	-7.13039	0.005	0.5	2.56106e-10	TNFRSF1B
IL2RB	1.33851e-14	-6.21401	0.005	0.5	5.03198e-10	IL2RB
TTYH3	1.33851e-14	-6.11989	0.005	0.5	5.03198e-10	TTYH3
TRBC2	1.33851e-14	-5.93891	0.005	0.5	5.03198e-10	TRBC2
LLGL2	1.33851e-14	-5.88981	0.005	0.5	5.03198e-10	LLGL2
SPOCK2	1.33851e-14	-5.88425	0.005	0.5	5.03198e-10	SPOCK2
AC092580.4	1.33851e-14	-5.82089	0.005	0.5	5.03198e-10	AC092580.4
RASSF3	1.33851e-14	-5.75056	0.005	0.5	5.03198e-10	RASSF3
ICOS	1.33851e-14	-5.53602	0.005	0.5	5.03198e-10	ICOS
RORA	1.33851e-14	-5.53008	0.005	0.5	5.03198e-10	RORA
SLC2A4RG	1.33851e-14	-5.33808	0.005	0.5	5.03198e-10	SLC2A4RG
DCAKD	1.33851e-14	-5.30527	0.005	0.5	5.03198e-10	DCAKD
NFATC2	1.33851e-14	-5.30344	0.005	0.5	5.03198e-10	NFATC2
SLC39A8	1.33851e-14	-5.2434	0.005	0.5	5.03198e-10	SLC39A8
IL7R	1.33851e-14	-4.77001	0.005	0.5	5.03198e-10	IL7R
UHRF2	1.33851e-14	-4.74713	0.005	0.5	5.03198e-10	UHRF2
ISG20	2.20168e-14	-5.59305	0.022	0.75	8.27699e-10	ISG20
CXCR4	2.58777e-14	-4.32652	0.044	1	9.72845e-10	CXCR4
PERP	3.41648e-14	-5.02972	0.022	0.75	1.28439e-09	PERP
PTPMT1	1.26808e-12	-5.15032	0.027	0.75	4.76722e-08	PTPMT1
IL32	1.05985e-11	-6.89882	0.033	0.75	3.9844e-07	IL32
EBI3	1.733e-11	-9.64877	0	0.25	6.51503e-07	EBI3
CCR6	1.733e-11	-8.90426	0	0.25	6.51503e-07	CCR6
SPINK4	1.733e-11	-8.90426	0	0.25	6.51503e-07	SPINK4
SELL	1.733e-11	-8.38658	0	0.25	6.51503e-07	SELL
ACOX1	1.733e-11	-8.10006	0	0.25	6.51503e-07	ACOX1
ADAM19	1.733e-11	-8.10006	0	0.25	6.51503e-07	ADAM19
CEP78	1.733e-11	-8.10006	0	0.25	6.51503e-07	CEP78
CTLA4	1.733e-11	-8.10006	0	0.25	6.51503e-07	CTLA4
CTSH	1.733e-11	-8.10006	0	0.25	6.51503e-07	CTSH
DCP1B	1.733e-11	-8.10006	0	0.25	6.51503e-07	DCP1B
DDI2	1.733e-11	-8.10006	0	0.25	6.51503e-07	DDI2
DEPDC1B	1.733e-11	-8.10006	0	0.25	6.51503e-07	DEPDC1B
DGAT1	1.733e-11	-8.10006	0	0.25	6.51503e-07	DGAT1
DMD	1.733e-11	-8.10006	0	0.25	6.51503e-07	DMD
EED	1.733e-11	-8.10006	0	0.25	6.51503e-07	EED
FRAT2	1.733e-11	-8.10006	0	0.25	6.51503e-07	FRAT2
LCK	1.733e-11	-8.10006	0	0.25	6.51503e-07	LCK
LTB4R	1.733e-11	-8.10006	0	0.25	6.51503e-07	LTB4R
MTG1	1.733e-11	-8.10006	0	0.25	6.51503e-07	MTG1
NBPF20	1.733e-11	-8.10006	0	0.25	6.51503e-07	NBPF20
NTRK2	1.733e-11	-8.10006	0	0.25	6.51503e-07	NTRK2
RASSF6	1.733e-11	-8.10006	0	0.25	6.51503e-07	RASSF6
RP11-119D9.1	1.733e-11	-8.10006	0	0.25	6.51503e-07	RP11-119D9.1
RP11-152N13.5	1.733e-11	-8.10006	0	0.25	6.51503e-07	RP11-152N13.5
SLC35G1	1.733e-11	-8.10006	0	0.25	6.51503e-07	SLC35G1
SLX1B	1.733e-11	-8.10006	0	0.25	6.51503e-07	SLX1B
TMIGD2	1.733e-11	-8.10006	0	0.25	6.51503e-07	TMIGD2
TNFRSF8	1.733e-11	-8.10006	0	0.25	6.51503e-07	TNFRSF8
XXbac-BPG299F13.17	1.733e-11	-8.10006	0	0.25	6.51503e-07	XXbac-BPG299F13.17
ZADH2	1.733e-11	-8.10006	0	0.25	6.51503e-07	ZADH2
GNGT2	1.733e-11	-7.87649	0	0.25	6.51503e-07	GNGT2
RP11-291B21.2	1.733e-11	-7.87649	0	0.25	6.51503e-07	RP11-291B21.2
SLAMF1	1.733e-11	-7.87649	0	0.25	6.51503e-07	SLAMF1
SPP1	1.733e-11	-7.87649	0	0.25	6.51503e-07	SPP1
VAV3-AS1	1.733e-11	-7.87649	0	0.25	6.51503e-07	VAV3-AS1
ZNF683	1.733e-11	-7.87649	0	0.25	6.51503e-07	ZNF683
AKR1C3	1.733e-11	-7.73034	0	0.25	6.51503e-07	AKR1C3
APOBEC3H	1.733e-11	-7.73034	0	0.25	6.51503e-07	APOBEC3H
ATG16L1	1.733e-11	-7.73034	0	0.25	6.51503e-07	ATG16L1
C6orf222	1.733e-11	-7.73034	0	0.25	6.51503e-07	C6orf222
CD28	1.733e-11	-7.73034	0	0.25	6.51503e-07	CD28
CPA5	1.733e-11	-7.73034	0	0.25	6.51503e-07	CPA5
CTB-102L5.4	1.733e-11	-7.73034	0	0.25	6.51503e-07	CTB-102L5.4
ERCC8	1.733e-11	-7.73034	0	0.25	6.51503e-07	ERCC8
ETV7	1.733e-11	-7.73034	0	0.25	6.51503e-07	ETV7
GNA12	1.733e-11	-7.73034	0	0.25	6.51503e-07	GNA12
IL2RA	1.733e-11	-7.73034	0	0.25	6.51503e-07	IL2RA
KBTBD6	1.733e-11	-7.73034	0	0.25	6.51503e-07	KBTBD6
LAYN	1.733e-11	-7.73034	0	0.25	6.51503e-07	LAYN
LRRC37A	1.733e-11	-7.73034	0	0.25	6.51503e-07	LRRC37A
MDFI	1.733e-11	-7.73034	0	0.25	6.51503e-07	MDFI
MICB	1.733e-11	-7.73034	0	0.25	6.51503e-07	MICB
NLN	1.733e-11	-7.73034	0	0.25	6.51503e-07	NLN
PP7080	1.733e-11	-7.73034	0	0.25	6.51503e-07	PP7080
PYGB	1.733e-11	-7.73034	0	0.25	6.51503e-07	PYGB
RGL4	1.733e-11	-7.73034	0	0.25	6.51503e-07	RGL4
RGPD6	1.733e-11	-7.73034	0	0.25	6.51503e-07	RGPD6
RNF185	1.733e-11	-7.73034	0	0.25	6.51503e-07	RNF185
RP11-1000B6.3	1.733e-11	-7.73034	0	0.25	6.51503e-07	RP11-1000B6.3
RP11-345P4.9	1.733e-11	-7.73034	0	0.25	6.51503e-07	RP11-345P4.9
RP11-405M12.4	1.733e-11	-7.73034	0	0.25	6.51503e-07	RP11-405M12.4
RP11-46H11.3	1.733e-11	-7.73034	0	0.25	6.51503e-07	RP11-46H11.3
RP11-849H4.2	1.733e-11	-7.73034	0	0.25	6.51503e-07	RP11-849H4.2
RUBCN	1.733e-11	-7.73034	0	0.25	6.51503e-07	RUBCN
SLC12A9	1.733e-11	-7.73034	0	0.25	6.51503e-07	SLC12A9
SUSD3	1.733e-11	-7.73034	0	0.25	6.51503e-07	SUSD3
TBC1D12	1.733e-11	-7.73034	0	0.25	6.51503e-07	TBC1D12
TGM2	1.733e-11	-7.73034	0	0.25	6.51503e-07	TGM2
TNFRSF25	1.733e-11	-7.73034	0	0.25	6.51503e-07	TNFRSF25
TOX2	1.733e-11	-7.73034	0	0.25	6.51503e-07	TOX2
TTC30B	1.733e-11	-7.73034	0	0.25	6.51503e-07	TTC30B
URB1-AS1	1.733e-11	-7.73034	0	0.25	6.51503e-07	URB1-AS1
ZDHHC7	1.733e-11	-7.73034	0	0.25	6.51503e-07	ZDHHC7
ZMYM1	1.733e-11	-7.73034	0	0.25	6.51503e-07	ZMYM1
ZNF282	1.733e-11	-7.73034	0	0.25	6.51503e-07	ZNF282
ADA	1.733e-11	-7.57144	0	0.25	6.51503e-07	ADA
ANO7	1.733e-11	-7.57144	0	0.25	6.51503e-07	ANO7
ARHGAP39	1.733e-11	-7.57144	0	0.25	6.51503e-07	ARHGAP39
BRIP1	1.733e-11	-7.57144	0	0.25	6.51503e-07	BRIP1
CCDC136	1.733e-11	-7.57144	0	0.25	6.51503e-07	CCDC136
CDC37L1-AS1	1.733e-11	-7.57144	0	0.25	6.51503e-07	CDC37L1-AS1
CENPM	1.733e-11	-7.57144	0	0.25	6.51503e-07	CENPM
CKAP2L	1.733e-11	-7.57144	0	0.25	6.51503e-07	CKAP2L
CTHRC1	1.733e-11	-7.57144	0	0.25	6.51503e-07	CTHRC1
DHX57	1.733e-11	-7.57144	0	0.25	6.51503e-07	DHX57
DKFZp779M0652	1.733e-11	-7.57144	0	0.25	6.51503e-07	DKFZp779M0652
FAM179A	1.733e-11	-7.57144	0	0.25	6.51503e-07	FAM179A
HIPK1-AS1	1.733e-11	-7.57144	0	0.25	6.51503e-07	HIPK1-AS1
HOXB7	1.733e-11	-7.57144	0	0.25	6.51503e-07	HOXB7
HS3ST3B1	1.733e-11	-7.57144	0	0.25	6.51503e-07	HS3ST3B1
IQGAP3	1.733e-11	-7.57144	0	0.25	6.51503e-07	IQGAP3
KLF11	1.733e-11	-7.57144	0	0.25	6.51503e-07	KLF11
KLK12	1.733e-11	-7.57144	0	0.25	6.51503e-07	KLK12
LAIR2	1.733e-11	-7.57144	0	0.25	6.51503e-07	LAIR2
MB21D2	1.733e-11	-7.57144	0	0.25	6.51503e-07	MB21D2
MYO1E	1.733e-11	-7.57144	0	0.25	6.51503e-07	MYO1E
NPIPB11	1.733e-11	-7.57144	0	0.25	6.51503e-07	NPIPB11
P2RY11	1.733e-11	-7.57144	0	0.25	6.51503e-07	P2RY11
RASD1	1.733e-11	-7.57144	0	0.25	6.51503e-07	RASD1
RASGRP2	1.733e-11	-7.57144	0	0.25	6.51503e-07	RASGRP2
RBL1	1.733e-11	-7.57144	0	0.25	6.51503e-07	RBL1
REG4	1.733e-11	-7.57144	0	0.25	6.51503e-07	REG4
RP11-160E2.6	1.733e-11	-7.57144	0	0.25	6.51503e-07	RP11-160E2.6
RP11-458F8.4	1.733e-11	-7.57144	0	0.25	6.51503e-07	RP11-458F8.4
SGK3	1.733e-11	-7.57144	0	0.25	6.51503e-07	SGK3
SLC16A1-AS1	1.733e-11	-7.57144	0	0.25	6.51503e-07	SLC16A1-AS1
SLC51A	1.733e-11	-7.57144	0	0.25	6.51503e-07	SLC51A
TC2N	1.733e-11	-7.57144	0	0.25	6.51503e-07	TC2N
TFF2	1.733e-11	-7.57144	0	0.25	6.51503e-07	TFF2
USP45	1.733e-11	-7.57144	0	0.25	6.51503e-07	USP45
USP49	1.733e-11	-7.57144	0	0.25	6.51503e-07	USP49
ZNF180	1.733e-11	-7.57144	0	0.25	6.51503e-07	ZNF180
ZNF354C	1.733e-11	-7.57144	0	0.25	6.51503e-07	ZNF354C
ZNF606	1.733e-11	-7.57144	0	0.25	6.51503e-07	ZNF606
AL133245.2	1.733e-11	-7.13312	0	0.25	6.51503e-07	AL133245.2
ATAD2	1.733e-11	-7.13312	0	0.25	6.51503e-07	ATAD2
CASP7	1.733e-11	-7.13312	0	0.25	6.51503e-07	CASP7
CCDC142	1.733e-11	-7.13312	0	0.25	6.51503e-07	CCDC142
CUBN	1.733e-11	-7.13312	0	0.25	6.51503e-07	CUBN
CYBB	1.733e-11	-7.13312	0	0.25	6.51503e-07	CYBB
EMB	1.733e-11	-7.13312	0	0.25	6.51503e-07	EMB
ENTPD7	1.733e-11	-7.13312	0	0.25	6.51503e-07	ENTPD7
FAM134B	1.733e-11	-7.13312	0	0.25	6.51503e-07	FAM134B
FAM214B	1.733e-11	-7.13312	0	0.25	6.51503e-07	FAM214B
GBP3	1.733e-11	-7.13312	0	0.25	6.51503e-07	GBP3
GPC6	1.733e-11	-7.13312	0	0.25	6.51503e-07	GPC6
INTS9	1.733e-11	-7.13312	0	0.25	6.51503e-07	INTS9
ITGA5	1.733e-11	-7.13312	0	0.25	6.51503e-07	ITGA5
KDM4A-AS1	1.733e-11	-7.13312	0	0.25	6.51503e-07	KDM4A-AS1
KLRD1	1.733e-11	-7.13312	0	0.25	6.51503e-07	KLRD1
KRT17	1.733e-11	-7.13312	0	0.25	6.51503e-07	KRT17
LRRC61	1.733e-11	-7.13312	0	0.25	6.51503e-07	LRRC61
MAP3K14	1.733e-11	-7.13312	0	0.25	6.51503e-07	MAP3K14
MCOLN2	1.733e-11	-7.13312	0	0.25	6.51503e-07	MCOLN2
MMD	1.733e-11	-7.13312	0	0.25	6.51503e-07	MMD
NADK2	1.733e-11	-7.13312	0	0.25	6.51503e-07	NADK2
NR2E3	1.733e-11	-7.13312	0	0.25	6.51503e-07	NR2E3
PLEKHB1	1.733e-11	-7.13312	0	0.25	6.51503e-07	PLEKHB1
POGK	1.733e-11	-7.13312	0	0.25	6.51503e-07	POGK
PRRG4	1.733e-11	-7.13312	0	0.25	6.51503e-07	PRRG4
PSD4	1.733e-11	-7.13312	0	0.25	6.51503e-07	PSD4
RP1-244F24.1	1.733e-11	-7.13312	0	0.25	6.51503e-07	RP1-244F24.1
RP11-127B20.3	1.733e-11	-7.13312	0	0.25	6.51503e-07	RP11-127B20.3
RP11-181C3.1	1.733e-11	-7.13312	0	0.25	6.51503e-07	RP11-181C3.1
RP11-277P12.20	1.733e-11	-7.13312	0	0.25	6.51503e-07	RP11-277P12.20
RP11-426C22.5	1.733e-11	-7.13312	0	0.25	6.51503e-07	RP11-426C22.5
RP11-65L3.4	1.733e-11	-7.13312	0	0.25	6.51503e-07	RP11-65L3.4
RPP38	1.733e-11	-7.13312	0	0.25	6.51503e-07	RPP38
ST20	1.733e-11	-7.13312	0	0.25	6.51503e-07	ST20
TGFBI	1.733e-11	-7.13312	0	0.25	6.51503e-07	TGFBI
THEMIS	1.733e-11	-7.13312	0	0.25	6.51503e-07	THEMIS
VPS33B	1.733e-11	-7.13312	0	0.25	6.51503e-07	VPS33B
VWA1	1.733e-11	-7.13312	0	0.25	6.51503e-07	VWA1
ZNF432	1.733e-11	-7.13312	0	0.25	6.51503e-07	ZNF432
MKNK1	2.25959e-11	-5.98452	0.011	0.5	8.49471e-07	MKNK1
TRAC	2.91262e-11	-5.55698	0.011	0.5	1.09497e-06	TRAC
SYTL1	2.91262e-11	-5.51096	0.011	0.5	1.09497e-06	SYTL1
CD96	2.91262e-11	-5.33434	0.011	0.5	1.09497e-06	CD96
SLC38A10	2.91262e-11	-5.27875	0.011	0.5	1.09497e-06	SLC38A10
2025-09-01	3.74926e-11	-5.13188	0.011	0.5	1.4095e-06	2025-09-01
CISD1	3.74926e-11	-5.11196	0.011	0.5	1.4095e-06	CISD1
KLRB1	3.74926e-11	-4.95668	0.011	0.5	1.4095e-06	KLRB1
CNOT6L	3.74926e-11	-4.87984	0.011	0.5	1.4095e-06	CNOT6L
BCAT1	4.81967e-11	-4.8153	0.011	0.5	1.81191e-06	BCAT1
SIDT2	4.81967e-11	-4.76796	0.011	0.5	1.81191e-06	SIDT2
2025-09-06	9.74765e-11	-3.95233	0.033	0.75	3.66453e-06	2025-09-06
COL9A2	1.35866e-10	-3.92115	0.033	0.75	5.10773e-06	COL9A2
CEP350	6.94032e-10	-4.21273	0.038	0.75	2.60914e-05	CEP350
SLC22A18	8.07269e-10	-3.94966	0.038	0.75	3.03485e-05	SLC22A18
LTB	1.99471e-09	-6.27115	0.016	0.5	7.49891e-05	LTB
DUSP11	1.99471e-09	-5.215	0.016	0.5	7.49891e-05	DUSP11
KBTBD3	3.00354e-09	-5.09997	0.016	0.5	0.000112915	KBTBD3
KIAA1551	3.6796e-09	-4.98613	0.016	0.5	0.000138331	KIAA1551
SH2D2A	3.6796e-09	-4.93612	0.016	0.5	0.000138331	SH2D2A
RC3H2	3.6796e-09	-4.87127	0.016	0.5	0.000138331	RC3H2
TMEM234	3.6796e-09	-4.47466	0.016	0.5	0.000138331	TMEM234
GPR137B	4.50293e-09	-4.9898	0.016	0.5	0.000169283	GPR137B
TBC1D14	4.50293e-09	-4.362	0.016	0.5	0.000169283	TBC1D14
PARP8	5.50448e-09	-4.37954	0.016	0.5	0.000206936	PARP8
RHBDF2	5.50448e-09	-4.32533	0.016	0.5	0.000206936	RHBDF2
DOCK8	5.50448e-09	-4.18521	0.016	0.5	0.000206936	DOCK8
RFK	5.50448e-09	-4.14134	0.016	0.5	0.000206936	RFK
KDM6A	5.50448e-09	-3.94725	0.016	0.5	0.000206936	KDM6A
GLIPR1	5.50448e-09	-3.63023	0.016	0.5	0.000206936	GLIPR1
MZF1	6.72149e-09	-4.24873	0.016	0.5	0.000252688	MZF1
ATG2A	6.72149e-09	-4.12848	0.016	0.5	0.000252688	ATG2A
WDR33	2.84136e-08	-3.48101	0.049	0.75	0.00106818	WDR33
NIFK	4.68141e-08	-3.42477	0.049	0.75	0.00175993	NIFK
ZC3H7A	5.65926e-08	-4.93687	0.022	0.5	0.00212754	ZC3H7A
SLA	6.71409e-08	-5.52674	0.022	0.5	0.00252409	SLA
CD7	6.71409e-08	-4.08638	0.022	0.5	0.00252409	CD7
RIT1	7.9583e-08	-4.81921	0.022	0.5	0.00299184	RIT1
ITGA2B	7.9583e-08	-4.40727	0.022	0.5	0.00299184	ITGA2B
C18orf8	9.42451e-08	-4.57609	0.022	0.5	0.00354305	C18orf8
MIA3	9.42451e-08	-4.22136	0.022	0.5	0.00354305	MIA3
TSEN15	1.11507e-07	-4.28873	0.022	0.5	0.004192	TSEN15
VCPKMT	1.11507e-07	-4.28602	0.022	0.5	0.004192	VCPKMT
CRLF3	1.11507e-07	-4.08413	0.022	0.5	0.004192	CRLF3
UQCC3	1.31811e-07	-3.88361	0.022	0.5	0.00495531	UQCC3
DCUN1D1	1.55671e-07	-3.78026	0.022	0.5	0.0058523	DCUN1D1
SSH2	1.55671e-07	-3.65002	0.022	0.5	0.0058523	SSH2
EIF2B4	1.55671e-07	-3.61809	0.022	0.5	0.0058523	EIF2B4
WIPI2	1.83683e-07	-3.92984	0.022	0.5	0.00690539	WIPI2
PNKD	3.29096e-07	-3.44899	0.06	0.75	0.012372	PNKD
RNF213	3.66642e-07	-3.45271	0.06	0.75	0.0137835	RNF213
YIPF5	8.36988e-07	-4.42042	0.027	0.5	0.0314657	YIPF5
SMARCB1	8.36988e-07	-4.24653	0.027	0.5	0.0314657	SMARCB1
ATG3	8.8038e-07	-3.40625	0.066	0.75	0.033097	ATG3
ISCA1	1.28957e-06	-3.72713	0.027	0.5	0.0484802	ISCA1
COA6	1.28957e-06	-3.67377	0.027	0.5	0.0484802	COA6
TRAPPC2L	1.48712e-06	-3.90034	0.027	0.5	0.0559067	TRAPPC2L
HNRNPA1L2	1.48712e-06	-3.87257	0.027	0.5	0.0559067	HNRNPA1L2
PAIP1	1.48712e-06	-3.82496	0.027	0.5	0.0559067	PAIP1
AMFR	1.71359e-06	-3.37545	0.027	0.5	0.0644207	AMFR
ITGB2	1.97301e-06	-3.68636	0.027	0.5	0.0741735	ITGB2
NKIRAS2	1.97301e-06	-3.20277	0.027	0.5	0.0741735	NKIRAS2
GZMB	2.7214e-06	-7.91444	0.005	0.25	0.102308	GZMB
GZMA	2.7214e-06	-6.6448	0.005	0.25	0.102308	GZMA
PLOD1	2.7214e-06	-6.39659	0.005	0.25	0.102308	PLOD1
EMC8	2.7214e-06	-6.3868	0.005	0.25	0.102308	EMC8
ACVR1C	2.7214e-06	-6.38473	0.005	0.25	0.102308	ACVR1C
ALG1	2.7214e-06	-6.22894	0.005	0.25	0.102308	ALG1
UMPS	2.7214e-06	-6.22894	0.005	0.25	0.102308	UMPS
ANKRD39	2.7214e-06	-6.1821	0.005	0.25	0.102308	ANKRD39
GIMAP2	2.7214e-06	-6.15782	0.005	0.25	0.102308	GIMAP2
ATP8A1	2.7214e-06	-6.14978	0.005	0.25	0.102308	ATP8A1
MKLN1	2.7214e-06	-6.10028	0.005	0.25	0.102308	MKLN1
KIAA0319L	2.7214e-06	-6.0601	0.005	0.25	0.102308	KIAA0319L
ZNF786	2.7214e-06	-6.02687	0.005	0.25	0.102308	ZNF786
TGS1	2.7214e-06	-5.9648	0.005	0.25	0.102308	TGS1
CD6	2.7214e-06	-5.9262	0.005	0.25	0.102308	CD6
ODF3B	2.7214e-06	-5.85054	0.005	0.25	0.102308	ODF3B
RP11-448A19.1	2.7214e-06	-5.83591	0.005	0.25	0.102308	RP11-448A19.1
CCDC109B	2.7214e-06	-5.81339	0.005	0.25	0.102308	CCDC109B
ACADSB	2.7214e-06	-5.80719	0.005	0.25	0.102308	ACADSB
AMN1	2.7214e-06	-5.78006	0.005	0.25	0.102308	AMN1
ARNTL	2.7214e-06	-5.78006	0.005	0.25	0.102308	ARNTL
HLA-DQA1	2.7214e-06	-5.76647	0.005	0.25	0.102308	HLA-DQA1
DPP8	2.7214e-06	-5.75188	0.005	0.25	0.102308	DPP8
RNF126	2.7214e-06	-5.75188	0.005	0.25	0.102308	RNF126
GMDS-AS1	2.7214e-06	-5.70754	0.005	0.25	0.102308	GMDS-AS1
ATF7IP2	2.7214e-06	-5.69579	0.005	0.25	0.102308	ATF7IP2
SMUG1	2.7214e-06	-5.69579	0.005	0.25	0.102308	SMUG1
SLC25A25	2.7214e-06	-5.69038	0.005	0.25	0.102308	SLC25A25
CDH1	2.7214e-06	-5.6656	0.005	0.25	0.102308	CDH1
HIST2H2AC	2.7214e-06	-5.64917	0.005	0.25	0.102308	HIST2H2AC
KMT2B	2.7214e-06	-5.64828	0.005	0.25	0.102308	KMT2B
FAM50B	2.7214e-06	-5.63679	0.005	0.25	0.102308	FAM50B
CTD-2576D5.4	2.7214e-06	-5.63172	0.005	0.25	0.102308	CTD-2576D5.4
SLC38A1	2.7214e-06	-5.63172	0.005	0.25	0.102308	SLC38A1
THAP4	2.7214e-06	-5.62553	0.005	0.25	0.102308	THAP4
ETS1	2.7214e-06	-5.62115	0.005	0.25	0.102308	ETS1
PSTPIP1	2.7214e-06	-5.62115	0.005	0.25	0.102308	PSTPIP1
CBWD2	2.7214e-06	-5.59429	0.005	0.25	0.102308	CBWD2
APBB3	2.7214e-06	-5.54863	0.005	0.25	0.102308	APBB3
YAP1	2.7214e-06	-5.54863	0.005	0.25	0.102308	YAP1
RTP4	2.7214e-06	-5.53043	0.005	0.25	0.102308	RTP4
COPRS	2.7214e-06	-5.5235	0.005	0.25	0.102308	COPRS
KIFC3	3.51137e-06	-5.47789	0.005	0.25	0.132007	KIFC3
ATG10	3.51137e-06	-5.42444	0.005	0.25	0.132007	ATG10
TMEM161B	3.51137e-06	-5.40151	0.005	0.25	0.132007	TMEM161B
KEAP1	3.51137e-06	-5.34891	0.005	0.25	0.132007	KEAP1
MPZL1	3.51137e-06	-5.33228	0.005	0.25	0.132007	MPZL1
CD3E	3.51137e-06	-5.30385	0.005	0.25	0.132007	CD3E
CCDC126	3.51137e-06	-5.28619	0.005	0.25	0.132007	CCDC126
ZNF549	3.51137e-06	-5.26508	0.005	0.25	0.132007	ZNF549
REPIN1	3.51137e-06	-5.26372	0.005	0.25	0.132007	REPIN1
VRK3	3.51137e-06	-5.25275	0.005	0.25	0.132007	VRK3
GMDS	3.51137e-06	-5.2504	0.005	0.25	0.132007	GMDS
IL16	3.51137e-06	-5.23785	0.005	0.25	0.132007	IL16
ZNF449	3.51137e-06	-5.21617	0.005	0.25	0.132007	ZNF449
LINC00954	3.51137e-06	-5.20996	0.005	0.25	0.132007	LINC00954
MUC3A	3.51137e-06	-5.20653	0.005	0.25	0.132007	MUC3A
PCSK1N	3.51137e-06	-5.19686	0.005	0.25	0.132007	PCSK1N
ACTR5	3.51137e-06	-5.19008	0.005	0.25	0.132007	ACTR5
FAM129A	3.51137e-06	-5.18283	0.005	0.25	0.132007	FAM129A
SYNE2	3.51137e-06	-5.18283	0.005	0.25	0.132007	SYNE2
CDH23	3.51137e-06	-5.17068	0.005	0.25	0.132007	CDH23
LINC00115	3.51137e-06	-5.16162	0.005	0.25	0.132007	LINC00115
GYS1	3.51137e-06	-5.15808	0.005	0.25	0.132007	GYS1
LSM14B	3.51137e-06	-5.15808	0.005	0.25	0.132007	LSM14B
MXRA7	3.51137e-06	-5.14838	0.005	0.25	0.132007	MXRA7
ACAA2	3.51137e-06	-5.13333	0.005	0.25	0.132007	ACAA2
EXT1	3.51137e-06	-5.13333	0.005	0.25	0.132007	EXT1
SUPV3L1	3.51137e-06	-5.13333	0.005	0.25	0.132007	SUPV3L1
SH3GLB2	3.51137e-06	-5.11426	0.005	0.25	0.132007	SH3GLB2
SLC2A8	3.51137e-06	-5.10976	0.005	0.25	0.132007	SLC2A8
RAB24	3.51137e-06	-5.10442	0.005	0.25	0.132007	RAB24
RYK	3.51137e-06	-5.09315	0.005	0.25	0.132007	RYK
GLG1	3.51137e-06	-5.07785	0.005	0.25	0.132007	GLG1
CRYBB2	3.51137e-06	-5.05394	0.005	0.25	0.132007	CRYBB2
FBXW2	3.51137e-06	-5.05225	0.005	0.25	0.132007	FBXW2
NREP	3.51137e-06	-5.03957	0.005	0.25	0.132007	NREP
OSBPL10	3.51137e-06	-5.03647	0.005	0.25	0.132007	OSBPL10
LINC01089	3.51137e-06	-5.03179	0.005	0.25	0.132007	LINC01089
FAM193B	3.51137e-06	-5.02354	0.005	0.25	0.132007	FAM193B
OPHN1	3.51137e-06	-5.02354	0.005	0.25	0.132007	OPHN1
CARM1	3.51137e-06	-5.01626	0.005	0.25	0.132007	CARM1
HIVEP3	3.51137e-06	-4.99022	0.005	0.25	0.132007	HIVEP3
MSRB1	3.51137e-06	-4.99022	0.005	0.25	0.132007	MSRB1
LRRC27	3.51137e-06	-4.98527	0.005	0.25	0.132007	LRRC27
GZMK	3.51137e-06	-4.96196	0.005	0.25	0.132007	GZMK
IL9R	3.51137e-06	-4.96196	0.005	0.25	0.132007	IL9R
NDUFV3	3.51137e-06	-4.95349	0.005	0.25	0.132007	NDUFV3
GALT	3.51137e-06	-4.89595	0.005	0.25	0.132007	GALT
S100A14	3.51137e-06	-4.86482	0.005	0.25	0.132007	S100A14
NSUN2	3.51137e-06	-4.85736	0.005	0.25	0.132007	NSUN2
NUSAP1	3.51137e-06	-4.85736	0.005	0.25	0.132007	NUSAP1
DOCK9	3.51137e-06	-4.82539	0.005	0.25	0.132007	DOCK9
AMT	3.51137e-06	-4.81992	0.005	0.25	0.132007	AMT
CD3G	3.51137e-06	-4.81211	0.005	0.25	0.132007	CD3G
CDKL5	3.51137e-06	-4.77906	0.005	0.25	0.132007	CDKL5
CNNM4	3.51137e-06	-4.76824	0.005	0.25	0.132007	CNNM4
COL9A1	3.51137e-06	-4.75854	0.005	0.25	0.132007	COL9A1
ZBTB33	3.51137e-06	-4.6978	0.005	0.25	0.132007	ZBTB33
GLMN	3.51137e-06	-4.68431	0.005	0.25	0.132007	GLMN
POU2F2	3.51137e-06	-4.67144	0.005	0.25	0.132007	POU2F2
WDR27	3.51137e-06	-4.67037	0.005	0.25	0.132007	WDR27
BIN1	3.51137e-06	-4.59677	0.005	0.25	0.132007	BIN1
FAM27C	3.51137e-06	-4.57661	0.005	0.25	0.132007	FAM27C
RP11-66N24.3	3.51137e-06	-4.57486	0.005	0.25	0.132007	RP11-66N24.3
TEX14	3.51137e-06	-4.57486	0.005	0.25	0.132007	TEX14
CRTC2	3.51137e-06	-4.56828	0.005	0.25	0.132007	CRTC2
CDC42BPB	3.51137e-06	-4.547	0.005	0.25	0.132007	CDC42BPB
CHD1L	3.51137e-06	-4.51437	0.005	0.25	0.132007	CHD1L
LINC00526	3.51137e-06	-4.5077	0.005	0.25	0.132007	LINC00526
RP11-734K2.4	3.51137e-06	-4.47214	0.005	0.25	0.132007	RP11-734K2.4
SNX11	3.51137e-06	-4.43457	0.005	0.25	0.132007	SNX11
TMEM8A	3.51137e-06	-4.41376	0.005	0.25	0.132007	TMEM8A
NET1	3.51137e-06	-4.40121	0.005	0.25	0.132007	NET1
BLOC1S5	3.51137e-06	-4.37662	0.005	0.25	0.132007	BLOC1S5
MAP3K10	3.51137e-06	-4.37558	0.005	0.25	0.132007	MAP3K10
ZDHHC2	3.51137e-06	-4.37558	0.005	0.25	0.132007	ZDHHC2
IER5L	3.51137e-06	-4.32155	0.005	0.25	0.132007	IER5L
FTSJ3	3.51137e-06	-4.3208	0.005	0.25	0.132007	FTSJ3
SEPSECS-AS1	3.51137e-06	-4.24599	0.005	0.25	0.132007	SEPSECS-AS1
POC1B	3.51137e-06	-4.19925	0.005	0.25	0.132007	POC1B
LY96	3.51137e-06	-4.15102	0.005	0.25	0.132007	LY96
AP5Z1	3.51137e-06	-4.14492	0.005	0.25	0.132007	AP5Z1
FOXA3	3.51137e-06	-4.12894	0.005	0.25	0.132007	FOXA3
KLF8	3.51137e-06	-4.12894	0.005	0.25	0.132007	KLF8
ARAP2	3.51137e-06	-4.08291	0.005	0.25	0.132007	ARAP2
C1QB	3.51137e-06	-3.97544	0.005	0.25	0.132007	C1QB
ZNF468	3.51137e-06	-3.97341	0.005	0.25	0.132007	ZNF468
GIMAP1	3.51137e-06	-3.97239	0.005	0.25	0.132007	GIMAP1
DENND3	3.51137e-06	-3.97035	0.005	0.25	0.132007	DENND3
NAA35	3.51137e-06	-3.96831	0.005	0.25	0.132007	NAA35
CYP2S1	3.51137e-06	-3.93726	0.005	0.25	0.132007	CYP2S1
SPOPL	3.51137e-06	-3.93726	0.005	0.25	0.132007	SPOPL
PPTC7	3.51137e-06	-3.92989	0.005	0.25	0.132007	PPTC7
HOPX	3.51137e-06	-3.87106	0.005	0.25	0.132007	HOPX
IFNG	3.51137e-06	-3.87106	0.005	0.25	0.132007	IFNG
ZBTB25	3.51137e-06	-3.74744	0.005	0.25	0.132007	ZBTB25
TCAF1	3.51137e-06	-3.7022	0.005	0.25	0.132007	TCAF1
FAM63B	3.51137e-06	-3.65585	0.005	0.25	0.132007	FAM63B
CD8A	3.51137e-06	-3.49411	0.005	0.25	0.132007	CD8A
DNPH1	4.84213e-06	-2.98758	0.071	0.75	0.182035	DNPH1
TFF3	4.84213e-06	-2.56733	0.071	0.75	0.182035	TFF3
IL2RG	4.85176e-06	-3.30737	0.082	0.75	0.182397	IL2RG
HLA-DRB5	4.93358e-06	-4.21657	0.033	0.5	0.185473	HLA-DRB5
MIS12	4.93358e-06	-3.85871	0.033	0.5	0.185473	MIS12
ADAM8	5.35868e-06	-3.32155	0.077	0.75	0.201454	ADAM8
SPTAN1	5.59988e-06	-4.18186	0.033	0.5	0.210522	SPTAN1
PTRHD1	5.59988e-06	-3.89576	0.033	0.5	0.210522	PTRHD1
DOHH	6.35184e-06	-3.79934	0.033	0.5	0.238791	DOHH
EIF1AY	6.35184e-06	-3.79312	0.033	0.5	0.238791	EIF1AY
SEC23B	7.19986e-06	-3.77418	0.033	0.5	0.270672	SEC23B
RBM33	7.19986e-06	-3.63345	0.033	0.5	0.270672	RBM33
FYB	8.15553e-06	-3.54404	0.033	0.5	0.306599	FYB
CENPC	1.04429e-05	-3.60521	0.033	0.5	0.392591	CENPC
INPP5D	1.18049e-05	-3.3518	0.033	0.5	0.443794	INPP5D
ADCY7	1.18049e-05	-2.88286	0.033	0.5	0.443794	ADCY7
DUSP4	1.27504e-05	-4.79568	0.104	0.75	0.479337	DUSP4
ARID5B	1.4039e-05	-4.64982	0.038	0.5	0.527782	ARID5B
NOSIP	1.79083e-05	-2.43969	0.148	1	0.673245	NOSIP
PFKL	1.87624e-05	-2.77756	0.082	0.75	0.705353	PFKL
LINC00996	1.97485e-05	-3.85201	0.038	0.5	0.742424	LINC00996
MPV17	1.97485e-05	-3.84086	0.038	0.5	0.742424	MPV17
CCDC14	2.21007e-05	-3.66101	0.038	0.5	0.830853	CCDC14
P2RY10	2.4718e-05	-3.59292	0.038	0.5	0.929249	P2RY10
GNG2	2.63128e-05	-2.99156	0.087	0.75	0.989202	GNG2
ABHD3	3.08631e-05	-3.47094	0.038	0.5	1	ABHD3
AGAP3	3.08631e-05	-3.32036	0.038	0.5	1	AGAP3
FBXO33	3.08631e-05	-3.23122	0.038	0.5	1	FBXO33
SSNA1	3.32761e-05	-2.86084	0.087	0.75	1	SSNA1
BID	3.44554e-05	-3.28328	0.038	0.5	1	BID
DYNC1H1	3.44554e-05	-2.9134	0.038	0.5	1	DYNC1H1
ZNF148	3.84426e-05	-3.22232	0.038	0.5	1	ZNF148
EFCAB14	3.84426e-05	-3.13051	0.038	0.5	1	EFCAB14
CD52	4.04129e-05	-3.16917	0.268	1	1	CD52
TNFSF14	4.28651e-05	-3.16716	0.038	0.5	1	TNFSF14
TYMP	4.67355e-05	-2.81911	0.098	0.75	1	TYMP
MRPS5	4.77676e-05	-3.23543	0.038	0.5	1	MRPS5
RAF1	4.91286e-05	-3.89624	0.044	0.5	1	RAF1
LASP1	5.27847e-05	-2.34736	0.087	0.75	1	LASP1
SIL1	5.40678e-05	-3.00016	0.098	0.75	1	SIL1
ITGA4	6.02494e-05	-3.48054	0.044	0.5	1	ITGA4
KDELR2	6.5537e-05	-2.24744	0.153	1	1	KDELR2
PDCD10	6.66662e-05	-3.40038	0.044	0.5	1	PDCD10
RABGAP1L	7.37261e-05	-3.46753	0.044	0.5	1	RABGAP1L
IAH1	7.37678e-05	-2.93026	0.104	0.75	1	IAH1
SZRD1	8.14891e-05	-3.32249	0.044	0.5	1	SZRD1
MRPL28	9.00202e-05	-3.20145	0.044	0.5	1	MRPL28
C19orf33	9.00202e-05	-3.05738	0.044	0.5	1	C19orf33
NSL1	9.93903e-05	-3.26797	0.044	0.5	1	NSL1
ZNF292	0.000114102	-3.75294	0.049	0.5	1	ZNF292
USP34	0.00012096	-2.72907	0.044	0.5	1	USP34
PSME2	0.000124634	-2.54073	0.219	1	1	PSME2
MT2A	0.000126278	-2.65292	0.246	1	1	MT2A
IGHG3	0.000126647	-2.52961	0.098	0.75	1	IGHG3
CHMP5	0.000133325	-2.88052	0.044	0.5	1	CHMP5
ALAS1	0.000133332	-2.90787	0.044	0.5	1	ALAS1
TTC3	0.000137476	-3.60553	0.049	0.5	1	TTC3
IFITM1	0.000159393	-5.85598	0.011	0.25	1	IFITM1
FBLN2	0.000159393	-5.73239	0.011	0.25	1	FBLN2
FAM3A	0.000159393	-5.43963	0.011	0.25	1	FAM3A
GZMH	0.000159393	-5.30035	0.011	0.25	1	GZMH
CSNK1E	0.000159393	-5.29336	0.011	0.25	1	CSNK1E
DCK	0.000159393	-5.1588	0.011	0.25	1	DCK
WDR90	0.000159393	-5.08923	0.011	0.25	1	WDR90
PELO	0.000159393	-5.02803	0.011	0.25	1	PELO
PI3	0.000159393	-4.99371	0.011	0.25	1	PI3
TIGIT	0.000159393	-4.99306	0.011	0.25	1	TIGIT
ZNF7	0.000159393	-4.98552	0.011	0.25	1	ZNF7
APOBEC3G	0.000159393	-4.98292	0.011	0.25	1	APOBEC3G
AGL	0.000159393	-4.97855	0.011	0.25	1	AGL
BCAN	0.000159393	-4.92005	0.011	0.25	1	BCAN
ZZEF1	0.000159393	-4.76886	0.011	0.25	1	ZZEF1
TMUB2	0.000165308	-3.31806	0.049	0.5	1	TMUB2
MED13	0.000181136	-3.34907	0.049	0.5	1	MED13
TNFRSF4	0.000187054	-2.71563	0.115	0.75	1	TNFRSF4
LIMA1	0.000189175	-5.08445	0.011	0.25	1	LIMA1
RP11-206L10.9	0.000189175	-4.92372	0.011	0.25	1	RP11-206L10.9
STAM	0.000189175	-4.83851	0.011	0.25	1	STAM
GCDH	0.000189175	-4.72923	0.011	0.25	1	GCDH
GAB2	0.000189175	-4.67631	0.011	0.25	1	GAB2
TAPT1	0.000189175	-4.65243	0.011	0.25	1	TAPT1
BRD8	0.000189175	-4.64242	0.011	0.25	1	BRD8
CARD11	0.000189175	-4.62492	0.011	0.25	1	CARD11
SELO	0.000189175	-4.58777	0.011	0.25	1	SELO
MLX	0.000189175	-4.58076	0.011	0.25	1	MLX
PGM3	0.000189175	-4.49364	0.011	0.25	1	PGM3
ZNF10	0.000189175	-4.45565	0.011	0.25	1	ZNF10
B3GNT7	0.000189175	-4.45118	0.011	0.25	1	B3GNT7
UBR1	0.000189175	-4.41168	0.011	0.25	1	UBR1
DFNB31	0.000189175	-4.40088	0.011	0.25	1	DFNB31
EHBP1L1	0.000189175	-4.33367	0.011	0.25	1	EHBP1L1
FAM215B	0.000189175	-4.3199	0.011	0.25	1	FAM215B
STK16	0.000189175	-4.31177	0.011	0.25	1	STK16
C6orf25	0.000189175	-4.29925	0.011	0.25	1	C6orf25
SYNJ1	0.000189175	-4.22325	0.011	0.25	1	SYNJ1
WWC2	0.000189175	-4.21468	0.011	0.25	1	WWC2
RARS2	0.000189175	-4.20851	0.011	0.25	1	RARS2
TRIT1	0.000189175	-4.18117	0.011	0.25	1	TRIT1
TRRAP	0.000189175	-4.17167	0.011	0.25	1	TRRAP
OGDH	0.000189175	-4.14568	0.011	0.25	1	OGDH
IKZF2	0.000189175	-4.12959	0.011	0.25	1	IKZF2
APMAP	0.00019838	-3.23827	0.049	0.5	1	APMAP
KDSR	0.00019838	-3.20321	0.049	0.5	1	KDSR
NSFL1C	0.000217158	-3.07495	0.049	0.5	1	NSFL1C
PPP2R4	0.000224129	-4.58572	0.011	0.25	1	PPP2R4
ORAOV1	0.000224129	-4.53179	0.011	0.25	1	ORAOV1
AKAP11	0.000224129	-4.51199	0.011	0.25	1	AKAP11
TMEM120B	0.000224129	-4.50745	0.011	0.25	1	TMEM120B
KLF12	0.000224129	-4.49853	0.011	0.25	1	KLF12
MEGF8	0.000224129	-4.4512	0.011	0.25	1	MEGF8
ANGPT2	0.000224129	-4.43712	0.011	0.25	1	ANGPT2
UTP20	0.000224129	-4.36727	0.011	0.25	1	UTP20
ATG2B	0.000224129	-4.3658	0.011	0.25	1	ATG2B
ALG10B	0.000224129	-4.35783	0.011	0.25	1	ALG10B
ZNF12	0.000224129	-4.3069	0.011	0.25	1	ZNF12
GFER	0.000224129	-4.29463	0.011	0.25	1	GFER
GTF3C2	0.000224129	-4.20361	0.011	0.25	1	GTF3C2
SPPL2B	0.000224129	-4.18074	0.011	0.25	1	SPPL2B
FAM208A	0.000224129	-4.16766	0.011	0.25	1	FAM208A
PRRC1	0.000224129	-4.128	0.011	0.25	1	PRRC1
EPN2	0.000224129	-4.11822	0.011	0.25	1	EPN2
SF3A2	0.000224129	-4.09423	0.011	0.25	1	SF3A2
TMEM263	0.000224129	-4.09394	0.011	0.25	1	TMEM263
SKIV2L2	0.000224129	-4.0533	0.011	0.25	1	SKIV2L2
KDM5D	0.000224129	-4.03275	0.011	0.25	1	KDM5D
TMEM42	0.000224129	-4.02671	0.011	0.25	1	TMEM42
MDN1	0.000224129	-4.02052	0.011	0.25	1	MDN1
RCAN3	0.000224129	-4.01633	0.011	0.25	1	RCAN3
ERN1	0.000224129	-3.96877	0.011	0.25	1	ERN1
RP11-212I21.2	0.000224129	-3.96773	0.011	0.25	1	RP11-212I21.2
CARD6	0.000224129	-3.95465	0.011	0.25	1	CARD6
FAM174B	0.000224129	-3.94392	0.011	0.25	1	FAM174B
MAN1A1	0.000224129	-3.94055	0.011	0.25	1	MAN1A1
ZNF117	0.000224129	-3.93115	0.011	0.25	1	ZNF117
WNT2B	0.000224129	-3.90509	0.011	0.25	1	WNT2B
PDE3A	0.000224129	-3.9019	0.011	0.25	1	PDE3A
SPAG4	0.000224129	-3.89557	0.011	0.25	1	SPAG4
DUSP3	0.000224129	-3.88827	0.011	0.25	1	DUSP3
TCF12	0.000224129	-3.86715	0.011	0.25	1	TCF12
ZNF609	0.000224129	-3.86489	0.011	0.25	1	ZNF609
C20orf196	0.000224129	-3.83582	0.011	0.25	1	C20orf196
RAB40B	0.000224129	-3.83067	0.011	0.25	1	RAB40B
TSPAN5	0.000224129	-3.82841	0.011	0.25	1	TSPAN5
TMEM62	0.000224129	-3.79271	0.011	0.25	1	TMEM62
PGAP1	0.000224129	-3.78208	0.011	0.25	1	PGAP1
KRT20	0.000224129	-3.77953	0.011	0.25	1	KRT20
ATXN7L3B	0.000224129	-3.77649	0.011	0.25	1	ATXN7L3B
OXCT1	0.000224129	-3.77466	0.011	0.25	1	OXCT1
NLRC3	0.000224129	-3.74777	0.011	0.25	1	NLRC3
EVA1B	0.000224129	-3.74677	0.011	0.25	1	EVA1B
NPHP3	0.000224129	-3.74586	0.011	0.25	1	NPHP3
PIAS3	0.000224129	-3.73836	0.011	0.25	1	PIAS3
CEP135	0.000224129	-3.73799	0.011	0.25	1	CEP135
CSTF1	0.000224129	-3.73072	0.011	0.25	1	CSTF1
PPP1R12C	0.000224129	-3.70004	0.011	0.25	1	PPP1R12C
CXCL1	0.000224129	-3.67034	0.011	0.25	1	CXCL1
AARS	0.000224129	-3.65542	0.011	0.25	1	AARS
LSP1	0.000224129	-3.6553	0.011	0.25	1	LSP1
FAM65A	0.000224129	-3.61096	0.011	0.25	1	FAM65A
CAPN10	0.000224129	-3.57839	0.011	0.25	1	CAPN10
MYO1F	0.000224129	-3.5392	0.011	0.25	1	MYO1F
LRWD1	0.000224129	-3.51666	0.011	0.25	1	LRWD1
SYVN1	0.000224129	-3.4942	0.011	0.25	1	SYVN1
DAG1	0.000224129	-3.48213	0.011	0.25	1	DAG1
ZNF165	0.000224129	-3.47975	0.011	0.25	1	ZNF165
MCM7	0.000224129	-3.47476	0.011	0.25	1	MCM7
PRKRIR	0.000224129	-3.46896	0.011	0.25	1	PRKRIR
TECPR1	0.000224129	-3.46582	0.011	0.25	1	TECPR1
AC007228.9	0.000224129	-3.42731	0.011	0.25	1	AC007228.9
CAMK4	0.000224129	-3.3875	0.011	0.25	1	CAMK4
PPP4R1	0.000224129	-3.38091	0.011	0.25	1	PPP4R1
ZNF493	0.000224129	-3.37688	0.011	0.25	1	ZNF493
ZNF200	0.000224129	-3.32142	0.011	0.25	1	ZNF200
ALG14	0.000224129	-3.30755	0.011	0.25	1	ALG14
RICTOR	0.000224129	-3.25088	0.011	0.25	1	RICTOR
CERCAM	0.000224129	-3.20983	0.011	0.25	1	CERCAM
GTF2H2C	0.000224129	-3.08486	0.011	0.25	1	GTF2H2C
NSUN5	0.000224129	-3.03884	0.011	0.25	1	NSUN5
ELOVL1	0.000224129	-2.7846	0.011	0.25	1	ELOVL1
HADHB	0.00023317	-2.24787	0.104	0.75	1	HADHB
ZC3H11A	0.000237596	-2.92126	0.049	0.5	1	ZC3H11A
VOPP1	0.000283999	-2.94716	0.049	0.5	1	VOPP1
TRIM13	0.000283999	-2.71625	0.049	0.5	1	TRIM13
GLRX	0.00029878	-3.56407	0.055	0.5	1	GLRX
SNF8	0.00029878	-3.31627	0.055	0.5	1	SNF8
LUM	0.000310264	-2.89012	0.049	0.5	1	LUM
FABP5	0.000337532	-2.21543	0.109	0.75	1	FABP5
EIF4E2	0.000353741	-3.42626	0.055	0.5	1	EIF4E2
ZDHHC12	0.000353741	-3.2642	0.055	0.5	1	ZDHHC12
MTHFD2	0.000381993	-2.62724	0.12	0.75	1	MTHFD2
TBC1D10C	0.000384641	-3.18153	0.055	0.5	1	TBC1D10C
SUPT20H	0.000454151	-3.02031	0.055	0.5	1	SUPT20H
CHTOP	0.000535245	-2.85356	0.055	0.5	1	CHTOP
HLA-DRB1	0.000535245	-2.84612	0.055	0.5	1	HLA-DRB1
TNRC18	0.000629673	-2.6028	0.055	0.5	1	TNRC18
AQP3	0.000682495	-2.45536	0.055	0.5	1	AQP3
AIMP1	0.000729898	-2.92855	0.06	0.5	1	AIMP1
PELI1	0.000739412	-2.60167	0.055	0.5	1	PELI1
LMNA	0.000761654	3.32571	1	1	1	LMNA
SAMD9	0.000800688	-2.42868	0.055	0.5	1	SAMD9
CDIPT	0.000800712	-2.41847	0.055	0.5	1	CDIPT
NAP1L4	0.000882494	-3.16725	0.066	0.5	1	NAP1L4
BAZ2B	0.000917883	-2.66814	0.06	0.5	1	BAZ2B
RNASET2	0.000955326	-1.87705	0.235	1	1	RNASET2
GLUD1	0.000989912	-2.90348	0.06	0.5	1	GLUD1
DNAJB14	0.00106714	-2.71173	0.06	0.5	1	DNAJB14
BLOC1S6	0.00106714	-2.65938	0.06	0.5	1	BLOC1S6
C9orf142	0.00106714	-2.65519	0.06	0.5	1	C9orf142
MZT2A	0.00109797	-3.74716	0.066	0.5	1	MZT2A
SS18L2	0.00109797	-2.81736	0.066	0.5	1	SS18L2
CHST12	0.00114989	-2.62187	0.06	0.5	1	CHST12
PAFAH1B1	0.00114992	-2.71972	0.06	0.5	1	PAFAH1B1
DCAF7	0.00114992	-2.61731	0.06	0.5	1	DCAF7
SEC63	0.00117999	-2.97836	0.066	0.5	1	SEC63
ARPC1B	0.00121248	-2.44891	0.268	1	1	ARPC1B
HLA-DPB1	0.00123859	-2.37139	0.06	0.5	1	HLA-DPB1
IGHA1	0.0012526	5.23719	0.956	0.25	1	IGHA1
TTYH2	0.00126763	-3.25465	0.066	0.5	1	TTYH2
ARL4C	0.00126763	-2.84352	0.066	0.5	1	ARL4C
NDUFA8	0.00126857	-5.27526	0.016	0.25	1	NDUFA8
ZKSCAN1	0.00126857	-4.9947	0.016	0.25	1	ZKSCAN1
TIE1	0.00126857	-4.7499	0.016	0.25	1	TIE1
ZNF689	0.00126857	-4.73835	0.016	0.25	1	ZNF689
CXorf40B	0.00126857	-4.6908	0.016	0.25	1	CXorf40B
TRIM38	0.00126857	-4.59599	0.016	0.25	1	TRIM38
ZMIZ2	0.00126857	-4.55825	0.016	0.25	1	ZMIZ2
BRAF	0.00133355	-2.15967	0.06	0.5	1	BRAF
FOXN3	0.00136586	-3.22024	0.071	0.5	1	FOXN3
CD27	0.00144386	-4.65368	0.016	0.25	1	CD27
REXO4	0.00144386	-4.485	0.016	0.25	1	REXO4
CANT1	0.00144386	-4.45663	0.016	0.25	1	CANT1
CLPP	0.00144386	-4.38526	0.016	0.25	1	CLPP
TFE3	0.00144386	-4.36249	0.016	0.25	1	TFE3
HPS1	0.00144386	-4.33692	0.016	0.25	1	HPS1
ZBTB7B	0.00144386	-4.3231	0.016	0.25	1	ZBTB7B
ST8SIA1	0.00144386	-4.29314	0.016	0.25	1	ST8SIA1
SERTAD2	0.00144386	-4.28457	0.016	0.25	1	SERTAD2
FAM21C	0.00144386	-4.27342	0.016	0.25	1	FAM21C
COL3A1	0.00144386	-4.27192	0.016	0.25	1	COL3A1
FKBP5	0.00144386	-4.22514	0.016	0.25	1	FKBP5
FOXJ3	0.00144386	-4.21705	0.016	0.25	1	FOXJ3
IL10RA	0.00144386	-4.15095	0.016	0.25	1	IL10RA
INTS4	0.00144386	-4.1285	0.016	0.25	1	INTS4
ZNF766	0.00144386	-4.12326	0.016	0.25	1	ZNF766
HNRNPLL	0.00144386	-4.07644	0.016	0.25	1	HNRNPLL
SLC25A24	0.00144386	-3.90155	0.016	0.25	1	SLC25A24
ZNF264	0.00144386	-3.88618	0.016	0.25	1	ZNF264
AIFM1	0.00144386	-3.62416	0.016	0.25	1	AIFM1
MGEA5	0.0014612	-2.76771	0.066	0.5	1	MGEA5
TMEM170A	0.00156625	-2.86012	0.071	0.5	1	TMEM170A
EPAS1	0.00156789	-2.74741	0.066	0.5	1	EPAS1
TBCC	0.00156789	-2.60203	0.066	0.5	1	TBCC
FDFT1	0.00156789	-2.56358	0.066	0.5	1	FDFT1
SNX19	0.00164124	-4.35881	0.016	0.25	1	SNX19
ADAM28	0.00164124	-4.15248	0.016	0.25	1	ADAM28
SEC24D	0.00164124	-4.11007	0.016	0.25	1	SEC24D
SLC25A45	0.00164124	-4.09191	0.016	0.25	1	SLC25A45
ACSL5	0.00164124	-4.08051	0.016	0.25	1	ACSL5
KLHL28	0.00164124	-4.06284	0.016	0.25	1	KLHL28
GEMIN7	0.00164124	-4.06164	0.016	0.25	1	GEMIN7
ATXN3	0.00164124	-4.05729	0.016	0.25	1	ATXN3
CTDSPL2	0.00164124	-4.02442	0.016	0.25	1	CTDSPL2
NOA1	0.00164124	-3.99147	0.016	0.25	1	NOA1
COASY	0.00164124	-3.96365	0.016	0.25	1	COASY
NRBF2	0.00164124	-3.94516	0.016	0.25	1	NRBF2
ZNF669	0.00164124	-3.93932	0.016	0.25	1	ZNF669
ACTL6A	0.00164124	-3.93702	0.016	0.25	1	ACTL6A
C19orf25	0.00164124	-3.92268	0.016	0.25	1	C19orf25
GIPC1	0.00164124	-3.91452	0.016	0.25	1	GIPC1
B4GALT3	0.00164124	-3.91257	0.016	0.25	1	B4GALT3
MTMR9	0.00164124	-3.8589	0.016	0.25	1	MTMR9
MAP4	0.00164124	-3.81466	0.016	0.25	1	MAP4
LGMN	0.00164124	-3.805	0.016	0.25	1	LGMN
RAD9A	0.00164124	-3.76308	0.016	0.25	1	RAD9A
NOC4L	0.00164124	-3.74343	0.016	0.25	1	NOC4L
ZNF100	0.00164124	-3.71485	0.016	0.25	1	ZNF100
ELF3	0.00164124	-3.71364	0.016	0.25	1	ELF3
IFT52	0.00164124	-3.70295	0.016	0.25	1	IFT52
GFPT1	0.00164124	-3.66871	0.016	0.25	1	GFPT1
PIGG	0.00164124	-3.6501	0.016	0.25	1	PIGG
PIP5K1A	0.00164124	-3.63785	0.016	0.25	1	PIP5K1A
BMPR2	0.00164124	-3.62003	0.016	0.25	1	BMPR2
SP3	0.00164124	-3.55521	0.016	0.25	1	SP3
FBXO48	0.00164124	-3.53651	0.016	0.25	1	FBXO48
LINC01588	0.00164124	-3.50011	0.016	0.25	1	LINC01588
TNRC6A	0.00164124	-3.48811	0.016	0.25	1	TNRC6A
POLR1E	0.00164124	-3.45117	0.016	0.25	1	POLR1E
RSAD2	0.00164124	-3.43154	0.016	0.25	1	RSAD2
POU2F1	0.00164124	-3.36893	0.016	0.25	1	POU2F1
WDR74	0.00164124	-3.24393	0.016	0.25	1	WDR74
CLASP1	0.00164124	-3.13894	0.016	0.25	1	CLASP1
CCL3	0.00164124	-2.67966	0.016	0.25	1	CCL3
FAM104B	0.00180308	-2.49502	0.066	0.5	1	FAM104B
CREB3L2	0.00180308	-2.38735	0.066	0.5	1	CREB3L2
PTGES2	0.00186319	-3.97179	0.016	0.25	1	PTGES2
EHMT1	0.00186319	-3.92399	0.016	0.25	1	EHMT1
UBE2D4	0.00186319	-3.89722	0.016	0.25	1	UBE2D4
CDKN2A	0.00186319	-3.83644	0.016	0.25	1	CDKN2A
LCOR	0.00186319	-3.7886	0.016	0.25	1	LCOR
LIN7C	0.00186319	-3.75189	0.016	0.25	1	LIN7C
FAM98A	0.00186319	-3.74038	0.016	0.25	1	FAM98A
USP39	0.00186319	-3.72368	0.016	0.25	1	USP39
AC133644.2	0.00186319	-3.71518	0.016	0.25	1	AC133644.2
COMMD8	0.00186319	-3.69167	0.016	0.25	1	COMMD8
CCDC84	0.00186319	-3.67601	0.016	0.25	1	CCDC84
PIK3R3	0.00186319	-3.64641	0.016	0.25	1	PIK3R3
YARS	0.00186319	-3.63997	0.016	0.25	1	YARS
CES2	0.00186319	-3.63296	0.016	0.25	1	CES2
C17orf49	0.00186319	-3.61833	0.016	0.25	1	C17orf49
DYRK2	0.00186319	-3.61813	0.016	0.25	1	DYRK2
CIAPIN1	0.00186319	-3.60942	0.016	0.25	1	CIAPIN1
SNX27	0.00186319	-3.59828	0.016	0.25	1	SNX27
MAP3K3	0.00186319	-3.58333	0.016	0.25	1	MAP3K3
COG3	0.00186319	-3.56491	0.016	0.25	1	COG3
RPS6KB2	0.00186319	-3.56488	0.016	0.25	1	RPS6KB2
VPS8	0.00186319	-3.56456	0.016	0.25	1	VPS8
GSR	0.00186319	-3.55902	0.016	0.25	1	GSR
GOT2	0.00186319	-3.49941	0.016	0.25	1	GOT2
TAGLN	0.00186319	-3.49247	0.016	0.25	1	TAGLN
CDC42EP4	0.00186319	-3.478	0.016	0.25	1	CDC42EP4
DPYSL2	0.00186319	-3.45872	0.016	0.25	1	DPYSL2
NICN1	0.00186319	-3.41855	0.016	0.25	1	NICN1
HCCS	0.00186319	-3.41326	0.016	0.25	1	HCCS
PHF21A	0.00186319	-3.40727	0.016	0.25	1	PHF21A
CLEC2D	0.00186319	-3.38498	0.016	0.25	1	CLEC2D
PHF11	0.00186319	-3.36961	0.016	0.25	1	PHF11
TMEM161B-AS1	0.00186319	-3.36063	0.016	0.25	1	TMEM161B-AS1
DDX56	0.00186319	-3.36062	0.016	0.25	1	DDX56
DVL3	0.00186319	-3.35249	0.016	0.25	1	DVL3
RCSD1	0.00186319	-3.31896	0.016	0.25	1	RCSD1
SMAP2	0.00186319	-3.31599	0.016	0.25	1	SMAP2
SNIP1	0.00186319	-3.2782	0.016	0.25	1	SNIP1
RFX3	0.00186319	-3.27797	0.016	0.25	1	RFX3
FAM168B	0.00186319	-3.25346	0.016	0.25	1	FAM168B
SYNGAP1	0.00186319	-3.25059	0.016	0.25	1	SYNGAP1
AFTPH	0.00186319	-3.23958	0.016	0.25	1	AFTPH
GABPB2	0.00186319	-3.22899	0.016	0.25	1	GABPB2
TRMT11	0.00186319	-3.21875	0.016	0.25	1	TRMT11
SP110	0.00186319	-3.21856	0.016	0.25	1	SP110
PARN	0.00186319	-3.14573	0.016	0.25	1	PARN
ZFYVE16	0.00186319	-3.13785	0.016	0.25	1	ZFYVE16
GALNT2	0.00186319	-3.11892	0.016	0.25	1	GALNT2
PBX2	0.00186319	-3.09632	0.016	0.25	1	PBX2
EREG	0.00186319	-3.05731	0.016	0.25	1	EREG
CNDP2	0.00186319	-3.04837	0.016	0.25	1	CNDP2
DIAPH2	0.00186319	-2.98623	0.016	0.25	1	DIAPH2
PLCB2	0.00186319	-2.97777	0.016	0.25	1	PLCB2
SEPN1	0.00186319	-2.96231	0.016	0.25	1	SEPN1
SEMA3B	0.00186319	-2.87971	0.016	0.25	1	SEMA3B
ELMOD3	0.00186319	-2.85385	0.016	0.25	1	ELMOD3
MAN1B1-AS1	0.00186319	-2.78532	0.016	0.25	1	MAN1B1-AS1
ACSS1	0.00186319	-2.75978	0.016	0.25	1	ACSS1
GTF3A	0.00189297	-1.92604	0.137	0.75	1	GTF3A
AAK1	0.001918	-3.00717	0.071	0.5	1	AAK1
EXD3	0.001918	-2.92059	0.071	0.5	1	EXD3
NUDT14	0.00193246	-2.40134	0.066	0.5	1	NUDT14
FLNA	0.00193541	-2.12356	0.153	0.75	1	FLNA
PDCL3	0.00198912	-2.26666	0.164	0.75	1	PDCL3
CDK2AP2	0.00207031	-2.53568	0.066	0.5	1	CDK2AP2
DPH3	0.00207031	-2.11714	0.066	0.5	1	DPH3
THOC7	0.00221713	-2.46412	0.066	0.5	1	THOC7
ZNRF1	0.00221713	-2.29904	0.066	0.5	1	ZNRF1
UQCRFS1	0.00226827	-2.51096	0.158	0.75	1	UQCRFS1
ELAVL1	0.00234102	-2.74433	0.071	0.5	1	ELAVL1
TCEAL8	0.00234102	-2.70883	0.071	0.5	1	TCEAL8
STK17A	0.00234102	-2.67782	0.071	0.5	1	STK17A
PSMG2	0.00234102	-2.6246	0.071	0.5	1	PSMG2
SEMA7A	0.00237344	-2.17256	0.066	0.5	1	SEMA7A
TXNDC12	0.00243233	-3.02093	0.077	0.5	1	TXNDC12
VIM	0.00244394	2.45793	1	0.75	1	VIM
LPXN	0.00246279	-2.04655	0.153	0.75	1	LPXN
APOBEC3C	0.00249999	-2.68716	0.071	0.5	1	APOBEC3C
CTSC	0.00259202	-3.36268	0.077	0.5	1	CTSC
ARPP19	0.00264636	-2.22657	0.169	0.75	1	ARPP19
PFN1	0.00265187	-1.44432	0.694	1	1	PFN1
GYPC	0.00276124	-3.05268	0.077	0.5	1	GYPC
KIN	0.00284793	-2.53114	0.071	0.5	1	KIN
ITGB1	0.00284793	-2.43456	0.071	0.5	1	ITGB1
CNIH1	0.00285535	-1.54565	0.224	1	1	CNIH1
TMSB4X	0.00293782	-1.02349	1	1	1	TMSB4X
RPS19	0.00302842	-1.13935	0.984	1	1	RPS19
MRPL40	0.00303799	-2.42931	0.071	0.5	1	MRPL40
SDF2L1	0.00313032	-2.7135	0.077	0.5	1	SDF2L1
NDUFV2	0.00316426	-2.21646	0.164	0.75	1	NDUFV2
B2M	0.00321752	-1.01447	1	1	1	B2M
ISG15	0.00331768	-2.22313	0.169	0.75	1	ISG15
CNIH4	0.00333125	-2.54343	0.077	0.5	1	CNIH4
GTPBP4	0.00345324	-2.22446	0.071	0.5	1	GTPBP4
FAM177A1	0.00346246	-1.35992	0.235	1	1	FAM177A1
PSMD5-AS1	0.00354386	-2.5021	0.077	0.5	1	PSMD5-AS1
YPEL5	0.00358267	-2.29673	0.197	0.75	1	YPEL5
BPTF	0.00359383	-3.05314	0.082	0.5	1	BPTF
TMEM50A	0.00370859	-2.58318	0.23	0.75	1	TMEM50A
PSME4	0.00381522	-2.77431	0.082	0.5	1	PSME4
CCT2	0.0041735	-2.00089	0.071	0.5	1	CCT2
NDUFA13	0.00436817	-2.17949	0.219	0.75	1	NDUFA13
MRPL51	0.00437449	-2.14861	0.18	0.75	1	MRPL51
FEZ2	0.00450583	-5.18879	0.022	0.25	1	FEZ2
RGS16	0.00450583	-4.9815	0.022	0.25	1	RGS16
HIST1H4C	0.00450583	-4.54998	0.022	0.25	1	HIST1H4C
GNPDA1	0.00450583	-4.39628	0.022	0.25	1	GNPDA1
SPTBN1	0.00450583	-4.22244	0.022	0.25	1	SPTBN1
UBA6	0.00450583	-4.13001	0.022	0.25	1	UBA6
FAM131A	0.00450583	-4.07482	0.022	0.25	1	FAM131A
ISYNA1	0.00450583	-4.06452	0.022	0.25	1	ISYNA1
PPP6C	0.00450583	-3.9833	0.022	0.25	1	PPP6C
TLN1	0.00452294	-1.80853	0.158	0.75	1	TLN1
PRDM2	0.00480383	-2.40222	0.077	0.5	1	PRDM2
GCHFR	0.00480383	-2.29903	0.077	0.5	1	GCHFR
PTS	0.00500092	-4.20435	0.022	0.25	1	PTS
ATPAF1	0.00500092	-4.1302	0.022	0.25	1	ATPAF1
UTP6	0.00500092	-4.09759	0.022	0.25	1	UTP6
APEH	0.00500092	-4.04667	0.022	0.25	1	APEH
C7orf55	0.00500092	-4.01318	0.022	0.25	1	C7orf55
MCRS1	0.00500092	-3.99606	0.022	0.25	1	MCRS1
KMT2E-AS1	0.00500092	-3.96354	0.022	0.25	1	KMT2E-AS1
CENPT	0.00500092	-3.95203	0.022	0.25	1	CENPT
DNMT3A	0.00500092	-3.83133	0.022	0.25	1	DNMT3A
FRMD4B	0.00500092	-3.79615	0.022	0.25	1	FRMD4B
FAM89B	0.00500092	-3.75933	0.022	0.25	1	FAM89B
CLN8	0.00500092	-3.68785	0.022	0.25	1	CLN8
MRPL49	0.00500092	-3.53728	0.022	0.25	1	MRPL49
COG8	0.00500092	-3.4176	0.022	0.25	1	COG8
FGD3	0.00500092	-3.41099	0.022	0.25	1	FGD3
ANAPC11	0.00502197	-2.00828	0.186	0.75	1	ANAPC11
APOA1BP	0.00509363	-2.91505	0.087	0.5	1	APOA1BP
PPP2R5C	0.00509363	-2.73059	0.087	0.5	1	PPP2R5C
RTF1	0.00511941	-2.36957	0.082	0.5	1	RTF1
SUMO1	0.00515614	-1.61138	0.295	1	1	SUMO1
METTL9	0.00538913	-2.59064	0.087	0.5	1	METTL9
GSTM4	0.00554469	-3.8984	0.022	0.25	1	GSTM4
CLPX	0.00554469	-3.77055	0.022	0.25	1	CLPX
RECQL	0.00554469	-3.72374	0.022	0.25	1	RECQL
METTL8	0.00554469	-3.72176	0.022	0.25	1	METTL8
USF3	0.00554469	-3.70922	0.022	0.25	1	USF3
AC003075.4	0.00554469	-3.62939	0.022	0.25	1	AC003075.4
MSMO1	0.00554469	-3.61473	0.022	0.25	1	MSMO1
UEVLD	0.00554469	-3.60367	0.022	0.25	1	UEVLD
MSL1	0.00554469	-3.53556	0.022	0.25	1	MSL1
RHOB	0.00554469	-3.38874	0.022	0.25	1	RHOB
MOSPD2	0.00554469	-3.37958	0.022	0.25	1	MOSPD2
TNFRSF10D	0.00554469	-3.32699	0.022	0.25	1	TNFRSF10D
WAPL	0.00574209	-2.25848	0.077	0.5	1	WAPL
RP11-138A9.2	0.00602701	-2.40141	0.087	0.5	1	RP11-138A9.2
ALG5	0.0060835	-2.40484	0.082	0.5	1	ALG5
MED28	0.0060835	-2.33	0.082	0.5	1	MED28
LAMP1	0.00613443	-1.84293	0.164	0.75	1	LAMP1
RBM14	0.00614127	-3.58389	0.022	0.25	1	RBM14
MTERF3	0.00614127	-3.55271	0.022	0.25	1	MTERF3
FOXK1	0.00614127	-3.53178	0.022	0.25	1	FOXK1
SLC6A6	0.00614127	-3.47515	0.022	0.25	1	SLC6A6
POLDIP2	0.00614127	-3.47114	0.022	0.25	1	POLDIP2
TMEM245	0.00614127	-3.45985	0.022	0.25	1	TMEM245
MED1	0.00614127	-3.42746	0.022	0.25	1	MED1
ADD3	0.00614127	-3.40597	0.022	0.25	1	ADD3
SMURF2	0.00614127	-3.3346	0.022	0.25	1	SMURF2
EIF5AL1	0.00614127	-3.32671	0.022	0.25	1	EIF5AL1
ALDH18A1	0.00614127	-3.30344	0.022	0.25	1	ALDH18A1
NDUFS1	0.00614127	-3.26271	0.022	0.25	1	NDUFS1
CSTF2T	0.00614127	-3.2264	0.022	0.25	1	CSTF2T
GGCX	0.00614127	-3.21404	0.022	0.25	1	GGCX
PLSCR1	0.00614127	-3.18527	0.022	0.25	1	PLSCR1
PEX3	0.00614127	-3.18155	0.022	0.25	1	PEX3
PISD	0.00614127	-3.13342	0.022	0.25	1	PISD
CTC-479C5.12	0.00614127	-3.12815	0.022	0.25	1	CTC-479C5.12
PIGBOS1	0.00614127	-3.09785	0.022	0.25	1	PIGBOS1
CCM2	0.00614127	-2.89968	0.022	0.25	1	CCM2
LDLR	0.00614127	-2.51128	0.022	0.25	1	LDLR
KMT2D	0.00614127	-2.28157	0.022	0.25	1	KMT2D
TROVE2	0.00637079	-2.65606	0.087	0.5	1	TROVE2
PSMB2	0.00660613	-2.8822	0.093	0.5	1	PSMB2
ATP5G3	0.00664451	-2.16423	0.262	0.75	1	ATP5G3
HLA-E	0.00673162	-1.5592	0.464	1	1	HLA-E
AP001055.6	0.00679504	-3.46519	0.022	0.25	1	AP001055.6
UGCG	0.00679504	-3.36925	0.022	0.25	1	UGCG
ALAD	0.00679504	-3.36484	0.022	0.25	1	ALAD
SLFN5	0.00679504	-3.30632	0.022	0.25	1	SLFN5
PDXK	0.00679504	-3.28488	0.022	0.25	1	PDXK
SCAP	0.00679504	-3.25591	0.022	0.25	1	SCAP
SLC4A8	0.00679504	-3.13698	0.022	0.25	1	SLC4A8
TP53INP1	0.00679504	-3.13093	0.022	0.25	1	TP53INP1
GGT7	0.00679504	-3.1199	0.022	0.25	1	GGT7
TTC9C	0.00679504	-3.08503	0.022	0.25	1	TTC9C
SCN7A	0.00679504	-3.08139	0.022	0.25	1	SCN7A
USP42	0.00679504	-3.07297	0.022	0.25	1	USP42
NPIPA1	0.00679504	-3.05273	0.022	0.25	1	NPIPA1
MXD4	0.00679504	-3.02863	0.022	0.25	1	MXD4
MRPS10	0.00679504	-3.02394	0.022	0.25	1	MRPS10
ASB8	0.00679504	-2.99804	0.022	0.25	1	ASB8
TBCD	0.00679504	-2.99404	0.022	0.25	1	TBCD
FLT3LG	0.00679504	-2.98622	0.022	0.25	1	FLT3LG
GATAD2A	0.00679504	-2.9585	0.022	0.25	1	GATAD2A
ASB1	0.00679504	-2.95648	0.022	0.25	1	ASB1
MEX3C	0.00679504	-2.93377	0.022	0.25	1	MEX3C
NAB1	0.00679504	-2.91926	0.022	0.25	1	NAB1
NBPF19	0.00679504	-2.91601	0.022	0.25	1	NBPF19
RP11-386I14.4	0.00679504	-2.8865	0.022	0.25	1	RP11-386I14.4
TRIAP1	0.00679504	-2.87092	0.022	0.25	1	TRIAP1
CAB39	0.00679504	-2.85245	0.022	0.25	1	CAB39
ZNF726	0.00679504	-2.84625	0.022	0.25	1	ZNF726
TTC37	0.00679504	-2.84451	0.022	0.25	1	TTC37
NMB	0.00679504	-2.84343	0.022	0.25	1	NMB
TNFSF9	0.00679504	-2.84193	0.022	0.25	1	TNFSF9
NCOA3	0.00679504	-2.80538	0.022	0.25	1	NCOA3
KIF13B	0.00679504	-2.72748	0.022	0.25	1	KIF13B
KAT7	0.00679504	-2.69135	0.022	0.25	1	KAT7
IRAK3	0.00679504	-2.68569	0.022	0.25	1	IRAK3
HYOU1	0.00679504	-2.67911	0.022	0.25	1	HYOU1
SLC35E2B	0.00679504	-2.67371	0.022	0.25	1	SLC35E2B
QSOX1	0.00679504	-2.66799	0.022	0.25	1	QSOX1
VPS13B	0.00679504	-2.62783	0.022	0.25	1	VPS13B
MSRB3	0.00679504	-2.61617	0.022	0.25	1	MSRB3
ADRBK2	0.00679504	-2.55736	0.022	0.25	1	ADRBK2
ZNF33A	0.00679504	-2.48356	0.022	0.25	1	ZNF33A
FKBP11	0.00679504	-2.43798	0.022	0.25	1	FKBP11
CEP128	0.00679504	-2.3838	0.022	0.25	1	CEP128
TMEM167A	0.00735227	-2.5296	0.093	0.5	1	TMEM167A
CBX3	0.00744672	-1.89361	0.175	0.75	1	CBX3
SERPINB9	0.00751053	-2.26642	0.087	0.5	1	SERPINB9
AREG	0.00759719	-1.84747	0.197	0.75	1	AREG
VTI1B	0.00792922	-2.37871	0.087	0.5	1	VTI1B
TMEM165	0.00792922	-2.36198	0.087	0.5	1	TMEM165
CD74	0.00798165	-2.49044	0.23	0.75	1	CD74
SERF2	0.00806798	-1.05275	0.885	1	1	SERF2
SNRPE	0.00836732	-2.28887	0.191	0.75	1	SNRPE
NRBP1	0.00851603	-1.79731	0.082	0.5	1	NRBP1
TRAM1	0.00861359	-2.52386	0.093	0.5	1	TRAM1
MRPS6	0.00866093	-1.33396	0.268	1	1	MRPS6
SEC11C	0.00882984	-2.23487	0.087	0.5	1	SEC11C
CFLAR	0.0095586	-2.41621	0.093	0.5	1	CFLAR
RNF149	0.0095586	-2.36056	0.093	0.5	1	RNF149
CMTM7	0.00973777	-2.51215	0.098	0.5	1	CMTM7
EIF1	0.00982346	1.55854	0.978	1	1	EIF1
DDX24	0.00994186	-1.39068	0.328	1	1	DDX24
ANXA1	0.0102241	2.47633	0.951	0.75	1	ANXA1
MYH9	0.0102406	-2.52754	0.098	0.5	1	MYH9
WHSC1L1	0.0103524	-1.76387	0.087	0.5	1	WHSC1L1
TTLL7	0.0106481	-4.3241	0.027	0.25	1	TTLL7
BCL10	0.0106481	-4.21133	0.027	0.25	1	BCL10
SENP2	0.0106481	-4.03859	0.027	0.25	1	SENP2
ANGEL2	0.0106481	-4.01477	0.027	0.25	1	ANGEL2
DERL3	0.0106481	-3.8131	0.027	0.25	1	DERL3
OST4	0.0109212	-1.2612	0.612	1	1	OST4
VBP1	0.0109224	-2.71704	0.109	0.5	1	VBP1
IFI6	0.0111498	-1.96747	0.093	0.5	1	IFI6
GPS1	0.0116209	-4.05527	0.027	0.25	1	GPS1
POMC	0.0116209	-3.7317	0.027	0.25	1	POMC
IRF9	0.0116209	-3.6654	0.027	0.25	1	IRF9
GABARAP	0.0116209	-3.5791	0.027	0.25	1	GABARAP
SLC29A1	0.0116209	-3.51333	0.027	0.25	1	SLC29A1
PEA15	0.0116209	-3.50107	0.027	0.25	1	PEA15
PQLC1	0.0116209	-3.42189	0.027	0.25	1	PQLC1
SYF2	0.0118934	-1.83832	0.208	0.75	1	SYF2
LSM3	0.0121863	-1.74588	0.202	0.75	1	LSM3
DPH5	0.0126717	-3.70358	0.027	0.25	1	DPH5
SH3TC1	0.0126717	-3.61282	0.027	0.25	1	SH3TC1
SUCLA2	0.0126717	-3.5863	0.027	0.25	1	SUCLA2
SNX2	0.0126717	-3.54122	0.027	0.25	1	SNX2
ORAI1	0.0126717	-3.503	0.027	0.25	1	ORAI1
FAR2	0.0126717	-3.50175	0.027	0.25	1	FAR2
PSMD9	0.0126717	-3.45695	0.027	0.25	1	PSMD9
RTCB	0.0126717	-3.43161	0.027	0.25	1	RTCB
BECN1	0.0126717	-3.36945	0.027	0.25	1	BECN1
RARRES2	0.0126717	-3.33716	0.027	0.25	1	RARRES2
FURIN	0.0126717	-3.3256	0.027	0.25	1	FURIN
CDC37L1	0.0126717	-3.31184	0.027	0.25	1	CDC37L1
TM2D2	0.0126717	-3.25126	0.027	0.25	1	TM2D2
MAP4K1	0.0126717	-3.19903	0.027	0.25	1	MAP4K1
NSMCE4A	0.0126717	-3.19894	0.027	0.25	1	NSMCE4A
MT1E	0.0126717	-3.18887	0.027	0.25	1	MT1E
ACADS	0.0126717	-3.17886	0.027	0.25	1	ACADS
CDC27	0.0126717	-3.11634	0.027	0.25	1	CDC27
YTHDC1	0.0127674	-1.63757	0.18	0.75	1	YTHDC1
NGDN	0.0131176	-2.18398	0.098	0.5	1	NGDN
GLS	0.0131176	-2.16059	0.098	0.5	1	GLS
CD9	0.0136528	3.52651	0.781	0.25	1	CD9
FNBP1	0.0137721	-2.18364	0.098	0.5	1	FNBP1
SENP7	0.0138058	-3.51873	0.027	0.25	1	SENP7
ZNF680	0.0138058	-3.51346	0.027	0.25	1	ZNF680
ST7	0.0138058	-3.46786	0.027	0.25	1	ST7
ECI2	0.0138058	-3.31461	0.027	0.25	1	ECI2
PKNOX1	0.0138058	-3.27498	0.027	0.25	1	PKNOX1
TRNAU1AP	0.0138058	-3.16552	0.027	0.25	1	TRNAU1AP
MAZ	0.0138058	-3.11583	0.027	0.25	1	MAZ
SPHK1	0.0138058	-3.09749	0.027	0.25	1	SPHK1
C7orf26	0.0138058	-3.08415	0.027	0.25	1	C7orf26
SNRNP200	0.0138058	-3.08074	0.027	0.25	1	SNRNP200
SLC35A3	0.0138058	-2.99547	0.027	0.25	1	SLC35A3
NSMAF	0.0138058	-2.95446	0.027	0.25	1	NSMAF
XAF1	0.0138058	-2.92322	0.027	0.25	1	XAF1
POLR2F	0.0145041	-2.37901	0.104	0.5	1	POLR2F
UQCR11	0.0149197	-1.39112	0.328	1	1	UQCR11
RAB18	0.0150285	-3.25925	0.027	0.25	1	RAB18
AP1S1	0.0150285	-3.24487	0.027	0.25	1	AP1S1
YEATS4	0.0150285	-3.23828	0.027	0.25	1	YEATS4
ADCK3	0.0150285	-3.17979	0.027	0.25	1	ADCK3
FAM46C	0.0150285	-3.17314	0.027	0.25	1	FAM46C
RCHY1	0.0150285	-3.12308	0.027	0.25	1	RCHY1
CHPF2	0.0150285	-3.06147	0.027	0.25	1	CHPF2
EVL	0.0150285	-3.04385	0.027	0.25	1	EVL
TUBA4A	0.0150285	-3.02589	0.027	0.25	1	TUBA4A
RBCK1	0.0150285	-3.02479	0.027	0.25	1	RBCK1
C2orf74	0.0150285	-3.01161	0.027	0.25	1	C2orf74
ESCO1	0.0150285	-2.95765	0.027	0.25	1	ESCO1
NFE2L1	0.0150285	-2.86677	0.027	0.25	1	NFE2L1
RAB3GAP1	0.0150285	-2.831	0.027	0.25	1	RAB3GAP1
AC016831.7	0.0150285	-2.81648	0.027	0.25	1	AC016831.7
ARHGAP9	0.0150285	-2.75456	0.027	0.25	1	ARHGAP9
ANPEP	0.0150285	-2.67989	0.027	0.25	1	ANPEP
EIF1AD	0.0150285	-2.66846	0.027	0.25	1	EIF1AD
ZBTB10	0.0150285	-2.63511	0.027	0.25	1	ZBTB10
MAPK9	0.0150285	-2.59908	0.027	0.25	1	MAPK9
RPL28	0.0151765	-0.778938	0.94	1	1	RPL28
PSMB9	0.0152034	-2.37006	0.104	0.5	1	PSMB9
TKT	0.0152034	-2.26556	0.104	0.5	1	TKT
FYN	0.0155939	-3.22245	0.12	0.5	1	FYN
HEXA	0.0159119	-2.14752	0.098	0.5	1	HEXA
RBM38	0.0163457	-3.07029	0.027	0.25	1	RBM38
CCDC159	0.0163457	-2.93632	0.027	0.25	1	CCDC159
PPWD1	0.0163457	-2.89881	0.027	0.25	1	PPWD1
CCZ1	0.0163457	-2.79884	0.027	0.25	1	CCZ1
PSIP1	0.0163457	-2.77615	0.027	0.25	1	PSIP1
PPIF	0.0163457	-2.73699	0.027	0.25	1	PPIF
ATF2	0.0163457	-2.72279	0.027	0.25	1	ATF2
MAGOHB	0.0163457	-2.6961	0.027	0.25	1	MAGOHB
TTC32	0.0163457	-2.67222	0.027	0.25	1	TTC32
NAA60	0.0163457	-2.65776	0.027	0.25	1	NAA60
LRRC75A	0.0163457	-2.62985	0.027	0.25	1	LRRC75A
RIC1	0.0163457	-2.62847	0.027	0.25	1	RIC1
MIS18BP1	0.0163457	-2.61803	0.027	0.25	1	MIS18BP1
UBQLN2	0.0163457	-2.604	0.027	0.25	1	UBQLN2
CEP131	0.0163457	-2.60344	0.027	0.25	1	CEP131
RREB1	0.0163457	-2.56403	0.027	0.25	1	RREB1
IKZF3	0.0163457	-2.54695	0.027	0.25	1	IKZF3
CTC-524C5.2	0.0163457	-2.53879	0.027	0.25	1	CTC-524C5.2
MDM2	0.0163457	-2.53554	0.027	0.25	1	MDM2
TRAF5	0.0163457	-2.49851	0.027	0.25	1	TRAF5
RAPGEF1	0.0163457	-2.49634	0.027	0.25	1	RAPGEF1
RASA2	0.0163457	-2.48845	0.027	0.25	1	RASA2
HLA-DQB1	0.0163457	-2.47435	0.027	0.25	1	HLA-DQB1
POP7	0.0163457	-2.43818	0.027	0.25	1	POP7
C8orf33	0.0163457	-2.43794	0.027	0.25	1	C8orf33
MTMR6	0.0163457	-2.42899	0.027	0.25	1	MTMR6
SIPA1L1	0.0163457	-2.37333	0.027	0.25	1	SIPA1L1
C16orf62	0.0163457	-2.36586	0.027	0.25	1	C16orf62
DDX23	0.0163457	-2.32452	0.027	0.25	1	DDX23
VEZF1	0.0163457	-2.32097	0.027	0.25	1	VEZF1
KCMF1	0.0163457	-2.27659	0.027	0.25	1	KCMF1
MFSD14B	0.0163457	-2.26373	0.027	0.25	1	MFSD14B
MED31	0.0163457	-2.25372	0.027	0.25	1	MED31
SUZ12	0.0163457	-2.19646	0.027	0.25	1	SUZ12
PPP2R5E	0.0163457	-2.17912	0.027	0.25	1	PPP2R5E
VEGFB	0.0163457	-2.03467	0.027	0.25	1	VEGFB
NBAS	0.0163457	-1.84055	0.027	0.25	1	NBAS
PER1	0.0165983	-1.70782	0.093	0.5	1	PER1
CCNDBP1	0.0166918	-1.9614	0.104	0.5	1	CCNDBP1
HSPA1A	0.0170188	-0.992051	0.208	0.75	1	HSPA1A
HSP90AB1	0.0172985	3.11987	0.765	0.25	1	HSP90AB1
ARF6	0.0181459	-1.30545	0.186	0.75	1	ARF6
PRDX1	0.01825	3.75728	0.749	0.25	1	PRDX1
KRT8	0.0183067	-2.13384	0.104	0.5	1	KRT8
PAIP2	0.019046	-1.49899	0.191	0.75	1	PAIP2
YDJC	0.0198912	-4.06017	0.033	0.25	1	YDJC
BSDC1	0.0198912	-3.67085	0.033	0.25	1	BSDC1
TUBA1B	0.0201733	4.86641	0.667	0	1	TUBA1B
MED10	0.0208043	-2.06059	0.109	0.5	1	MED10
STOML2	0.0208043	-1.94086	0.109	0.5	1	STOML2
JCHAIN	0.0208382	3.85887	0.76	0.25	1	JCHAIN
ARL5A	0.0209852	-1.98188	0.104	0.5	1	ARL5A
CD99	0.0213024	-1.14515	0.317	1	1	CD99
PGP	0.0214483	-4.00442	0.033	0.25	1	PGP
PGM1	0.0214483	-3.72617	0.033	0.25	1	PGM1
SIAH2	0.0217428	-2.07369	0.109	0.5	1	SIAH2
C10orf54	0.0220367	-2.27389	0.12	0.5	1	C10orf54
SLIRP	0.0224239	-1.54065	0.208	0.75	1	SLIRP
SNRPN	0.0225238	-1.45749	0.213	0.75	1	SNRPN
NONO	0.0229551	-1.58863	0.104	0.5	1	NONO
RAB27A	0.0231105	-3.5251	0.033	0.25	1	RAB27A
MEI1	0.0231105	-3.33245	0.033	0.25	1	MEI1
ACVR1	0.0231105	-3.30781	0.033	0.25	1	ACVR1
LLNLR-245B6.1	0.0231105	-3.3033	0.033	0.25	1	LLNLR-245B6.1
ARRDC2	0.0231105	-3.30284	0.033	0.25	1	ARRDC2
USP47	0.0231105	-3.29453	0.033	0.25	1	USP47
CDC42BPA	0.0231105	-3.23817	0.033	0.25	1	CDC42BPA
SLC25A26	0.0231105	-3.17906	0.033	0.25	1	SLC25A26
AHR	0.0232802	-0.865391	0.322	1	1	AHR
KHDRBS1	0.0235173	-1.34725	0.191	0.75	1	KHDRBS1
CYBA	0.0237658	-1.06151	0.716	1	1	CYBA
MANF	0.0244086	-2.04378	0.115	0.5	1	MANF
BRI3	0.0248834	-3.28963	0.033	0.25	1	BRI3
OXSR1	0.0248834	-3.17499	0.033	0.25	1	OXSR1
NUS1	0.0248834	-3.16206	0.033	0.25	1	NUS1
ZBED1	0.0248834	-3.13044	0.033	0.25	1	ZBED1
ATG5	0.0248834	-3.06622	0.033	0.25	1	ATG5
CCDC92	0.0248834	-3.02565	0.033	0.25	1	CCDC92
USP33	0.0248834	-2.9145	0.033	0.25	1	USP33
ZNF430	0.0248834	-2.81577	0.033	0.25	1	ZNF430
MVD	0.0248834	-2.6009	0.033	0.25	1	MVD
PARL	0.0249918	-2.0973	0.12	0.5	1	PARL
BCL3	0.0250838	-1.75814	0.104	0.5	1	BCL3
CHD4	0.0250838	-1.60213	0.104	0.5	1	CHD4
RGCC	0.0250838	-1.23623	0.104	0.5	1	RGCC
RPS27	0.0253214	-0.76441	0.995	1	1	RPS27
N4BP2L2	0.0256471	-1.36079	0.208	0.75	1	N4BP2L2
C4orf48	0.0259947	-1.1876	0.344	1	1	C4orf48
ATOX1	0.0260503	-1.97139	0.12	0.5	1	ATOX1
C1orf186	0.0261853	4.52843	0.634	0	1	C1orf186
RRBP1	0.0262107	-1.70474	0.104	0.5	1	RRBP1
SSR1	0.0262107	-1.67764	0.104	0.5	1	SSR1
MECP2	0.0262107	-1.52751	0.104	0.5	1	MECP2
PSMA5	0.0262301	-2.75957	0.137	0.5	1	PSMA5
DDOST	0.0265434	-2.1419	0.126	0.5	1	DDOST
SNAPIN	0.0267729	-3.18801	0.033	0.25	1	SNAPIN
FLNB	0.0267729	-3.06723	0.033	0.25	1	FLNB
TMEM120A	0.0267729	-3.05724	0.033	0.25	1	TMEM120A
PHTF2	0.0267729	-3.02571	0.033	0.25	1	PHTF2
TCN2	0.0267729	-2.97773	0.033	0.25	1	TCN2
EPCAM	0.0267729	-2.94974	0.033	0.25	1	EPCAM
ANKRD17	0.0267729	-2.91837	0.033	0.25	1	ANKRD17
SNRNP25	0.0267729	-2.88245	0.033	0.25	1	SNRNP25
ZNF664	0.0267729	-2.85346	0.033	0.25	1	ZNF664
SRPK2	0.0267729	-2.83723	0.033	0.25	1	SRPK2
RTN2	0.0267729	-2.82997	0.033	0.25	1	RTN2
FRMD8	0.0267729	-2.75614	0.033	0.25	1	FRMD8
SIK2	0.0267729	-2.72938	0.033	0.25	1	SIK2
TMEM222	0.0267729	-2.70207	0.033	0.25	1	TMEM222
TESC	0.0267729	-2.68984	0.033	0.25	1	TESC
ZNF688	0.0267729	-2.68665	0.033	0.25	1	ZNF688
WDR26	0.0267729	-2.50266	0.033	0.25	1	WDR26
AGR2	0.0267729	-2.39235	0.033	0.25	1	AGR2
PRKACB	0.0267729	-2.33314	0.033	0.25	1	PRKACB
RARRES3	0.0270093	-1.92596	0.109	0.5	1	RARRES3
CLU	0.0271951	3.1199	0.716	0.25	1	CLU
ATP5E	0.027254	-1.23684	0.672	1	1	ATP5E
JARID2	0.0273812	-1.54378	0.104	0.5	1	JARID2
SRA1	0.0276985	-1.94778	0.115	0.5	1	SRA1
BTG1	0.0277875	-1.1741	0.667	1	1	BTG1
HSPE1	0.0278246	-1.17962	0.257	0.75	1	HSPE1
TMSB10	0.0278494	-0.798864	0.934	1	1	TMSB10
SUMF2	0.028284	-2.1514	0.12	0.5	1	SUMF2
ATP5J	0.0284732	-1.22006	0.355	1	1	ATP5J
PLEKHJ1	0.028785	-3.03051	0.033	0.25	1	PLEKHJ1
ATP6V1H	0.028785	-3.00008	0.033	0.25	1	ATP6V1H
CRELD2	0.028785	-2.96702	0.033	0.25	1	CRELD2
TPGS2	0.028785	-2.95796	0.033	0.25	1	TPGS2
HACL1	0.028785	-2.93204	0.033	0.25	1	HACL1
ZNF140	0.028785	-2.86165	0.033	0.25	1	ZNF140
ZNF580	0.028785	-2.8213	0.033	0.25	1	ZNF580
SNX10	0.028785	-2.81225	0.033	0.25	1	SNX10
SMC3	0.028785	-2.77564	0.033	0.25	1	SMC3
CRIPT	0.028785	-2.74276	0.033	0.25	1	CRIPT
NCOA7	0.028785	-2.68469	0.033	0.25	1	NCOA7
STX16	0.028785	-2.67173	0.033	0.25	1	STX16
RAB3GAP2	0.028785	-2.6221	0.033	0.25	1	RAB3GAP2
VTI1A	0.028785	-2.58769	0.033	0.25	1	VTI1A
CSK	0.028785	-2.56474	0.033	0.25	1	CSK
GLRX5	0.028785	-2.56063	0.033	0.25	1	GLRX5
ABHD17A	0.028785	-2.51683	0.033	0.25	1	ABHD17A
ZNF397	0.028785	-2.45917	0.033	0.25	1	ZNF397
UAP1	0.028785	-2.45694	0.033	0.25	1	UAP1
IRF2BPL	0.028785	-2.44998	0.033	0.25	1	IRF2BPL
MIR222HG	0.028785	-2.3606	0.033	0.25	1	MIR222HG
GPATCH2	0.028785	-2.32449	0.033	0.25	1	GPATCH2
ICE2	0.028785	-1.82975	0.033	0.25	1	ICE2
RPL9	0.0288796	0.991807	0.973	1	1	RPL9
CCT4	0.029406	-1.62505	0.109	0.5	1	CCT4
ARRDC3	0.029406	-1.57309	0.109	0.5	1	ARRDC3
MRPL14	0.0294614	-1.95264	0.12	0.5	1	MRPL14
HLA-DRA	0.0299461	-2.15843	0.126	0.5	1	HLA-DRA
CLIC1	0.0300442	1.9878	0.814	0.5	1	CLIC1
ZFP36L2	0.0303378	-2.63682	0.131	0.5	1	ZFP36L2
UBB	0.0306198	1.32293	0.945	0.75	1	UBB
SYTL3	0.0306713	-1.62886	0.109	0.5	1	SYTL3
LAX1	0.0306808	-1.9115	0.12	0.5	1	LAX1
CREBL2	0.0309261	-2.71015	0.033	0.25	1	CREBL2
HAUS1	0.0309261	-2.70627	0.033	0.25	1	HAUS1
C21orf91	0.0309261	-2.68994	0.033	0.25	1	C21orf91
CTSA	0.0309261	-2.62882	0.033	0.25	1	CTSA
TIA1	0.0309261	-2.62553	0.033	0.25	1	TIA1
MRPL42	0.0309261	-2.60977	0.033	0.25	1	MRPL42
CERK	0.0309261	-2.5831	0.033	0.25	1	CERK
PPP1R3B	0.0309261	-2.57055	0.033	0.25	1	PPP1R3B
CPSF7	0.0309261	-2.55618	0.033	0.25	1	CPSF7
SPARC	0.0309261	-2.54345	0.033	0.25	1	SPARC
ALDH3B1	0.0309261	-2.54148	0.033	0.25	1	ALDH3B1
PI4KB	0.0309261	-2.52309	0.033	0.25	1	PI4KB
RRP1B	0.0309261	-2.47104	0.033	0.25	1	RRP1B
PGGT1B	0.0309261	-2.45957	0.033	0.25	1	PGGT1B
RSPRY1	0.0309261	-2.44247	0.033	0.25	1	RSPRY1
SF3A1	0.0309261	-2.41262	0.033	0.25	1	SF3A1
STAT5B	0.0309261	-2.41214	0.033	0.25	1	STAT5B
URM1	0.0309261	-2.37199	0.033	0.25	1	URM1
ABCB8	0.0309261	-2.31626	0.033	0.25	1	ABCB8
S100PBP	0.0309261	-2.29913	0.033	0.25	1	S100PBP
C5orf30	0.0309261	-2.29872	0.033	0.25	1	C5orf30
ING5	0.0309261	-2.29053	0.033	0.25	1	ING5
POM121	0.0309261	-2.26574	0.033	0.25	1	POM121
COIL	0.0309261	-2.22839	0.033	0.25	1	COIL
RGP1	0.0309261	-2.17888	0.033	0.25	1	RGP1
HOXB2	0.0309261	-2.12195	0.033	0.25	1	HOXB2
CD320	0.0309261	-2.06889	0.033	0.25	1	CD320
THAP7	0.0309261	-2.01274	0.033	0.25	1	THAP7
NAPRT	0.0309261	-1.9574	0.033	0.25	1	NAPRT
RUVBL2	0.0309261	-1.93964	0.033	0.25	1	RUVBL2
SCLT1	0.0309261	-1.89654	0.033	0.25	1	SCLT1
ATP8B4	0.0309261	-1.89272	0.033	0.25	1	ATP8B4
SUCO	0.0309261	-1.80192	0.033	0.25	1	SUCO
NCOA4	0.0313638	-1.92148	0.115	0.5	1	NCOA4
ID2	0.0317157	2.50637	0.842	0.5	1	ID2
COX7A2	0.031972	-1.32514	0.508	1	1	COX7A2
EMC7	0.0319831	-1.31268	0.109	0.5	1	EMC7
NDUFAB1	0.0333427	-1.55572	0.109	0.5	1	NDUFAB1
ATP5B	0.0334562	-1.25709	0.372	1	1	ATP5B
GADD45B	0.0335683	4.7931	0.601	0	1	GADD45B
CRIP1	0.0340322	-1.51939	0.115	0.5	1	CRIP1
CD83	0.0342052	3.36752	0.689	0.25	1	CD83
CCL5	0.0342311	-3.83601	0.038	0.25	1	CCL5
IFI16	0.0342311	-3.63122	0.038	0.25	1	IFI16
RHOF	0.0342311	-3.61355	0.038	0.25	1	RHOF
PFDN4	0.0342311	-3.08821	0.038	0.25	1	PFDN4
MCTP1	0.0342311	-2.81605	0.038	0.25	1	MCTP1
RPS20	0.034423	0.900873	0.978	1	1	RPS20
EIF6	0.0345457	-2.12514	0.142	0.5	1	EIF6
LAPTM4A	0.0348433	2.38783	0.77	0.5	1	LAPTM4A
CYLD	0.0353053	-1.45086	0.23	0.75	1	CYLD
NAMPT	0.0354007	-1.897	0.29	0.75	1	NAMPT
SCP2	0.0354078	-1.3816	0.224	0.75	1	SCP2
HSPB11	0.0354377	-1.81705	0.115	0.5	1	HSPB11
RPS2	0.0364612	-0.685727	0.973	1	1	RPS2
HLA-B	0.0365322	-0.890172	0.842	1	1	HLA-B
HDHD3	0.0365545	-3.22427	0.038	0.25	1	HDHD3
ATP2B1	0.0365545	-3.09164	0.038	0.25	1	ATP2B1
COMMD9	0.0365545	-2.93139	0.038	0.25	1	COMMD9
PTPRC	0.0366466	-2.64859	0.175	0.5	1	PTPRC
ATRAID	0.0369642	-1.41708	0.246	0.75	1	ATRAID
MRPS21	0.0375316	-1.31762	0.23	0.75	1	MRPS21
TRAPPC1	0.037809	-1.24231	0.213	0.75	1	TRAPPC1
MPHOSPH8	0.0378869	-1.78937	0.126	0.5	1	MPHOSPH8
MRPL57	0.0384504	-2.05665	0.137	0.5	1	MRPL57
CD63	0.038601	1.00765	0.967	1	1	CD63
THOC6	0.0390109	-3.23232	0.038	0.25	1	THOC6
VPS4B	0.0390109	-3.13609	0.038	0.25	1	VPS4B
SSH1	0.0390109	-3.10656	0.038	0.25	1	SSH1
VTA1	0.0390109	-3.07509	0.038	0.25	1	VTA1
METTL10	0.0390109	-2.98421	0.038	0.25	1	METTL10
SMARCA2	0.0390109	-2.9069	0.038	0.25	1	SMARCA2
FBXL15	0.0390109	-2.85181	0.038	0.25	1	FBXL15
LCMT1	0.0390109	-2.58454	0.038	0.25	1	LCMT1
RSRC2	0.0396896	-1.29819	0.235	0.75	1	RSRC2
SLC43A3	0.0399548	-1.58765	0.115	0.5	1	SLC43A3
PNN	0.0399548	-1.26762	0.115	0.5	1	PNN
FDX1	0.0400314	-0.615853	0.224	0.75	1	FDX1
HLA-C	0.0405194	-0.911444	0.738	1	1	HLA-C
ERGIC3	0.0409041	-1.95971	0.126	0.5	1	ERGIC3
SDCBP	0.0413597	1.96375	0.842	0.75	1	SDCBP
ARL6IP6	0.041606	-2.94333	0.038	0.25	1	ARL6IP6
ISY1	0.041606	-2.9194	0.038	0.25	1	ISY1
KLHDC2	0.041606	-2.89636	0.038	0.25	1	KLHDC2
STK25	0.041606	-2.71869	0.038	0.25	1	STK25
TNIP2	0.041606	-2.66634	0.038	0.25	1	TNIP2
MTMR14	0.041606	-2.53879	0.038	0.25	1	MTMR14
SMARCC1	0.041606	-2.28477	0.038	0.25	1	SMARCC1
CCT8	0.0420887	-1.6202	0.12	0.5	1	CCT8
DNAJA1	0.0424755	2.89484	0.699	0.25	1	DNAJA1
JUN	0.0429938	-0.218688	0.459	1	1	JUN
RBM5	0.0432301	-1.37889	0.115	0.5	1	RBM5
RPLP1	0.0436931	-0.54032	1	1	1	RPLP1
PTP4A1	0.04374	-1.41105	0.12	0.5	1	PTP4A1
CEBPB	0.04374	-0.99513	0.12	0.5	1	CEBPB
HLA-A	0.0440538	-0.762965	0.891	1	1	HLA-A
IRS2	0.0441224	-1.55958	0.126	0.5	1	IRS2
SEC24A	0.0443459	-2.64955	0.038	0.25	1	SEC24A
CARD8	0.0443459	-2.63163	0.038	0.25	1	CARD8
CCDC186	0.0443459	-2.57922	0.038	0.25	1	CCDC186
DIS3	0.0443459	-2.56311	0.038	0.25	1	DIS3
ISG20L2	0.0443459	-2.41815	0.038	0.25	1	ISG20L2
STARD3	0.0443459	-2.38005	0.038	0.25	1	STARD3
DERL2	0.0443459	-2.29386	0.038	0.25	1	DERL2
PUM1	0.0443459	-2.20321	0.038	0.25	1	PUM1
ATXN7	0.0443459	-2.10424	0.038	0.25	1	ATXN7
LCP1	0.0445466	-1.82879	0.137	0.5	1	LCP1
2025-03-03	0.0449511	-1.07375	0.115	0.5	1	2025-03-03
FUS	0.0458973	4.16255	0.557	0	1	FUS
NKG7	0.0466921	-4.59468	0.044	0.25	1	NKG7
REXO2	0.0466921	-3.69894	0.044	0.25	1	REXO2
LPIN1	0.0466921	-3.46629	0.044	0.25	1	LPIN1
QRICH1	0.0472366	-2.69133	0.038	0.25	1	QRICH1
TBC1D15	0.0472366	-2.62598	0.038	0.25	1	TBC1D15
VEZT	0.0472366	-2.61297	0.038	0.25	1	VEZT
HARS	0.0472366	-2.46213	0.038	0.25	1	HARS
KLHL6	0.0472366	-2.43554	0.038	0.25	1	KLHL6
ECHDC1	0.0472366	-2.43236	0.038	0.25	1	ECHDC1
TRPC4AP	0.0472366	-2.42807	0.038	0.25	1	TRPC4AP
RAD54L2	0.0472366	-2.38467	0.038	0.25	1	RAD54L2
NCOR2	0.0472366	-2.35175	0.038	0.25	1	NCOR2
MED29	0.0472366	-2.31177	0.038	0.25	1	MED29
NCAPH2	0.0472366	-2.24356	0.038	0.25	1	NCAPH2
TMEM44	0.0472366	-2.23019	0.038	0.25	1	TMEM44
FIP1L1	0.0472366	-2.14669	0.038	0.25	1	FIP1L1
RBBP5	0.0472366	-2.11395	0.038	0.25	1	RBBP5
ATP2C1	0.0472366	-2.08805	0.038	0.25	1	ATP2C1
KMT2C	0.0472366	-2.01084	0.038	0.25	1	KMT2C
CXCL2	0.0472366	-1.44329	0.038	0.25	1	CXCL2
COMMD6	0.0474177	-0.991758	0.557	1	1	COMMD6
MRPL41	0.0474191	-2.25359	0.158	0.5	1	MRPL41
TCEA1	0.0474191	-1.9612	0.158	0.5	1	TCEA1
B4GALT1	0.047552	-1.32733	0.126	0.5	1	B4GALT1
TBCA	0.048078	-1.43161	0.246	0.75	1	TBCA
RPL6	0.0482108	0.836871	0.918	1	1	RPL6
TCEB2	0.0485267	-1.38699	0.388	0.75	1	TCEB2
ST8SIA6	0.0495404	-2.90557	0.044	0.25	1	ST8SIA6
C14orf142	0.0495412	-3.34264	0.044	0.25	1	C14orf142
TMCO1	0.0496219	-1.81635	0.142	0.5	1	TMCO1
TSEN54	0.0496368	-1.68393	0.137	0.5	1	TSEN54
STAP1	0.0502841	-2.44991	0.038	0.25	1	STAP1
SMIM12	0.0502841	-2.37565	0.038	0.25	1	SMIM12
SEL1L	0.0502841	-2.33096	0.038	0.25	1	SEL1L
LYL1	0.0502841	-2.26709	0.038	0.25	1	LYL1
BAZ1B	0.0502841	-2.23584	0.038	0.25	1	BAZ1B
MUC12	0.0502841	-2.23438	0.038	0.25	1	MUC12
MRPS18A	0.0502841	-2.2117	0.038	0.25	1	MRPS18A
WARS	0.0502841	-2.17234	0.038	0.25	1	WARS
JADE1	0.0502841	-2.15383	0.038	0.25	1	JADE1
ENO2	0.0502841	-2.15338	0.038	0.25	1	ENO2
ZBTB7A	0.0502841	-2.13595	0.038	0.25	1	ZBTB7A
AFG3L2	0.0502841	-2.12399	0.038	0.25	1	AFG3L2
PCNX	0.0502841	-2.10346	0.038	0.25	1	PCNX
KDM5B	0.0502841	-2.04821	0.038	0.25	1	KDM5B
NCSTN	0.0502841	-1.96681	0.038	0.25	1	NCSTN
IGHG1	0.0502841	-1.9542	0.038	0.25	1	IGHG1
APOBR	0.0502841	-1.95131	0.038	0.25	1	APOBR
CASP8	0.0502841	-1.92052	0.038	0.25	1	CASP8
DNAJB2	0.0502841	-1.88726	0.038	0.25	1	DNAJB2
MGAT1	0.0502841	-1.85305	0.038	0.25	1	MGAT1
CLIP1	0.0502841	-1.82435	0.038	0.25	1	CLIP1
ZNF350	0.0502841	-1.80365	0.038	0.25	1	ZNF350
SUN2	0.0502841	-1.78373	0.038	0.25	1	SUN2
CHSY1	0.0502841	-1.76635	0.038	0.25	1	CHSY1
G6PD	0.0502841	-1.73465	0.038	0.25	1	G6PD
ASXL1	0.0502841	-1.55946	0.038	0.25	1	ASXL1
TRABD	0.0502841	-1.55739	0.038	0.25	1	TRABD
WIPF1	0.0509026	-1.35672	0.12	0.5	1	WIPF1
PRDX5	0.0512822	-1.23912	0.213	0.75	1	PRDX5
PTPN7	0.0520012	-1.44466	0.279	0.75	1	PTPN7
UBL7	0.0525347	-3.20694	0.044	0.25	1	UBL7
SRRT	0.0525347	-3.1122	0.044	0.25	1	SRRT
S100A13	0.0525347	-3.08118	0.044	0.25	1	S100A13
USF2	0.0525347	-2.91213	0.044	0.25	1	USF2
PMAIP1	0.0525347	-2.89986	0.044	0.25	1	PMAIP1
CNTRL	0.0525347	-2.7966	0.044	0.25	1	CNTRL
PTMS	0.0532625	-1.6326	0.131	0.5	1	PTMS
PET100	0.0546126	-1.96508	0.153	0.5	1	PET100
USP15	0.0546126	-1.7808	0.153	0.5	1	USP15
YWHAB	0.0549005	-1.82581	0.148	0.5	1	YWHAB
METTL15	0.0550857	-1.39378	0.126	0.5	1	METTL15
RNMT	0.0550857	-1.24004	0.126	0.5	1	RNMT
PSAP	0.0552496	3.9819	0.53	0	1	PSAP
CHERP	0.0556779	-2.99612	0.044	0.25	1	CHERP
SLC5A3	0.0556779	-2.88194	0.044	0.25	1	SLC5A3
RAB1B	0.0556779	-2.75808	0.044	0.25	1	RAB1B
MRPL11	0.0556779	-2.74943	0.044	0.25	1	MRPL11
PRSS12	0.0556779	-2.65897	0.044	0.25	1	PRSS12
LAMTOR3	0.0556779	-2.55652	0.044	0.25	1	LAMTOR3
HSPB1	0.0561975	-1.96012	0.268	0.75	1	HSPB1
PAG1	0.0568007	-2.4448	0.148	0.5	1	PAG1
SCAND1	0.0571747	-1.56549	0.137	0.5	1	SCAND1
PPP1R15A	0.0580619	2.73138	0.716	0.5	1	PPP1R15A
H2AFV	0.0583888	-1.31593	0.262	0.75	1	H2AFV
LIF	0.0586176	-1.06347	0.273	0.75	1	LIF
HS2ST1	0.0589763	-2.81775	0.044	0.25	1	HS2ST1
RIF1	0.0589763	-2.79826	0.044	0.25	1	RIF1
SATB1	0.0589763	-2.76353	0.044	0.25	1	SATB1
BTN3A2	0.0589763	-2.74403	0.044	0.25	1	BTN3A2
ZMIZ1	0.0589763	-2.70447	0.044	0.25	1	ZMIZ1
GTF2H1	0.0589763	-2.67462	0.044	0.25	1	GTF2H1
WDR45	0.0589763	-2.63702	0.044	0.25	1	WDR45
DYM	0.0589763	-2.46915	0.044	0.25	1	DYM
DMXL1	0.0589763	-2.28218	0.044	0.25	1	DMXL1
KCNQ1OT1	0.0592012	-1.46313	0.137	0.5	1	KCNQ1OT1
RPL36	0.0598683	-0.678226	0.945	1	1	RPL36
RPSA	0.0598813	1.4349	0.836	0.5	1	RPSA
TXNDC17	0.061287	-1.64715	0.137	0.5	1	TXNDC17
RAD21	0.061287	-1.53772	0.137	0.5	1	RAD21
C1orf228	0.0613677	-1.13596	0.126	0.5	1	C1orf228
CPA3	0.0623725	1.25803	0.907	1	1	CPA3
TAX1BP3	0.0624353	-2.75284	0.044	0.25	1	TAX1BP3
TCEAL3	0.0624353	-2.66258	0.044	0.25	1	TCEAL3
NT5C3A	0.0624353	-2.61264	0.044	0.25	1	NT5C3A
SCO2	0.0624353	-2.58098	0.044	0.25	1	SCO2
MRPL36	0.0624353	-2.57409	0.044	0.25	1	MRPL36
SLC12A8	0.0624353	-2.55521	0.044	0.25	1	SLC12A8
KRAS	0.0624353	-2.52883	0.044	0.25	1	KRAS
TFRC	0.0624353	-2.48347	0.044	0.25	1	TFRC
TMEM41B	0.0624353	-2.37717	0.044	0.25	1	TMEM41B
FO538757.2	0.0624353	-2.36382	0.044	0.25	1	FO538757.2
KIAA0907	0.0624353	-2.32687	0.044	0.25	1	KIAA0907
RPS23	0.0624696	0.6745	0.984	1	1	RPS23
CST7	0.0628334	-1.65743	0.148	0.5	1	CST7
TSC22D4	0.0634221	-3.29617	0.049	0.25	1	TSC22D4
SIGIRR	0.0635727	-1.35866	0.131	0.5	1	SIGIRR
CCT3	0.0635727	-1.24515	0.131	0.5	1	CCT3
ZFP36	0.0642649	1.97665	0.814	0.75	1	ZFP36
RPS29	0.0651438	-0.742193	0.984	1	1	RPS29
TRAF3IP3	0.0651466	-3.23295	0.049	0.25	1	TRAF3IP3
MAPK1IP1L	0.0658211	-1.26223	0.131	0.5	1	MAPK1IP1L
EIF3K	0.0660234	3.70636	0.503	0	1	EIF3K
MRPS12	0.0660605	-2.53591	0.044	0.25	1	MRPS12
COMMD2	0.0660605	-2.48365	0.044	0.25	1	COMMD2
RNF115	0.0660605	-2.47847	0.044	0.25	1	RNF115
GANAB	0.0660605	-2.46677	0.044	0.25	1	GANAB
TMEM259	0.0660605	-2.435	0.044	0.25	1	TMEM259
IFI35	0.0660605	-2.43061	0.044	0.25	1	IFI35
BLVRB	0.0660605	-2.41726	0.044	0.25	1	BLVRB
PAFAH1B3	0.0660605	-2.38463	0.044	0.25	1	PAFAH1B3
FAM172A	0.0660605	-2.3451	0.044	0.25	1	FAM172A
HACD1	0.0660605	-2.33331	0.044	0.25	1	HACD1
MTRF1L	0.0660605	-2.18425	0.044	0.25	1	MTRF1L
PLPP1	0.0660605	-2.12292	0.044	0.25	1	PLPP1
LBH	0.0660605	-2.11749	0.044	0.25	1	LBH
AP3D1	0.0660605	-2.07021	0.044	0.25	1	AP3D1
TAP1	0.0660605	-2.0365	0.044	0.25	1	TAP1
HGSNAT	0.0660605	-1.87331	0.044	0.25	1	HGSNAT
RHBDD2	0.0664414	-1.21236	0.306	0.75	1	RHBDD2
MPLKIP	0.0669113	-2.92676	0.049	0.25	1	MPLKIP
PPP1R2	0.0678704	-2.12895	0.175	0.5	1	PPP1R2
EEF1A1	0.0679123	0.643658	1	1	1	EEF1A1
HS6ST1	0.0679123	-1.36215	0.137	0.5	1	HS6ST1
GPR183	0.0686713	-0.836901	0.273	0.75	1	GPR183
NUDT21	0.0698573	-2.32546	0.044	0.25	1	NUDT21
STRIP1	0.0698573	-2.31622	0.044	0.25	1	STRIP1
UBL3	0.0698573	-2.27057	0.044	0.25	1	UBL3
PRRC2B	0.0698573	-2.23816	0.044	0.25	1	PRRC2B
ST8SIA4	0.0698573	-2.18533	0.044	0.25	1	ST8SIA4
TMEM43	0.0698573	-2.16624	0.044	0.25	1	TMEM43
ZNF330	0.0698573	-2.10788	0.044	0.25	1	ZNF330
NUTF2	0.0698573	-2.10393	0.044	0.25	1	NUTF2
DSE	0.0698573	-2.09711	0.044	0.25	1	DSE
MTX1	0.0698573	-2.08962	0.044	0.25	1	MTX1
ADPRHL2	0.0698573	-2.05741	0.044	0.25	1	ADPRHL2
MRPS30	0.0698573	-2.05655	0.044	0.25	1	MRPS30
TMEM176A	0.0698573	-2.03812	0.044	0.25	1	TMEM176A
ARMC10	0.0698573	-2.01789	0.044	0.25	1	ARMC10
CYP7B1	0.0698573	-1.93141	0.044	0.25	1	CYP7B1
FTX	0.0698573	-1.82598	0.044	0.25	1	FTX
SFXN3	0.0698573	-1.68402	0.044	0.25	1	SFXN3
SRGN	0.0700492	0.975627	0.978	1	1	SRGN
NXT1	0.0702475	-1.21775	0.137	0.5	1	NXT1
SEC23A	0.070557	-2.95967	0.049	0.25	1	SEC23A
IPO7	0.070557	-2.847	0.049	0.25	1	IPO7
PEBP1	0.070761	3.77989	0.492	0	1	PEBP1
UBA52	0.0721175	-0.605906	0.902	1	1	UBA52
TMEM176B	0.0726381	-1.65784	0.158	0.5	1	TMEM176B
ITM2C	0.073226	3.69774	0.486	0	1	ITM2C
ENG	0.0738304	-2.21123	0.044	0.25	1	ENG
TBC1D5	0.0738304	-1.40273	0.044	0.25	1	TBC1D5
PRR34-AS1	0.0738314	-2.40767	0.044	0.25	1	PRR34-AS1
DUSP22	0.0738314	-2.16739	0.044	0.25	1	DUSP22
SFT2D2	0.0738314	-2.12892	0.044	0.25	1	SFT2D2
IGBP1	0.0738314	-2.10884	0.044	0.25	1	IGBP1
CHST2	0.0738314	-2.02436	0.044	0.25	1	CHST2
NEU4	0.0738314	-2.0216	0.044	0.25	1	NEU4
CTBP2	0.0738314	-2.00256	0.044	0.25	1	CTBP2
HLTF	0.0738314	-1.98969	0.044	0.25	1	HLTF
SBNO1	0.0738314	-1.86573	0.044	0.25	1	SBNO1
KMT5B	0.0738314	-1.84831	0.044	0.25	1	KMT5B
DKC1	0.0738314	-1.79881	0.044	0.25	1	DKC1
USP7	0.0738314	-1.79562	0.044	0.25	1	USP7
HCFC1R1	0.0738314	-1.61206	0.044	0.25	1	HCFC1R1
KIDINS220	0.0738314	-1.52194	0.044	0.25	1	KIDINS220
GDF11	0.0738314	-1.50836	0.044	0.25	1	GDF11
FAM120A	0.0738314	-1.42383	0.044	0.25	1	FAM120A
MED8	0.0738314	-1.4104	0.044	0.25	1	MED8
DCAF8	0.0743641	-2.86626	0.049	0.25	1	DCAF8
TMEM107	0.0743641	-2.84837	0.049	0.25	1	TMEM107
PRKAA1	0.0743641	-2.83053	0.049	0.25	1	PRKAA1
STARD4	0.0743641	-2.78077	0.049	0.25	1	STARD4
DERL1	0.0743641	-2.72116	0.049	0.25	1	DERL1
OCIAD2	0.0743641	-2.64738	0.049	0.25	1	OCIAD2
LSM10	0.0743641	-2.59532	0.049	0.25	1	LSM10
FUOM	0.0743641	-2.59462	0.049	0.25	1	FUOM
COX6C	0.0750852	-0.819465	0.344	1	1	COX6C
TPSB2	0.0752564	0.808253	1	1	1	TPSB2
FOSL2	0.0753206	-1.27264	0.322	0.75	1	FOSL2
TPSD1	0.075479	-1.16231	0.131	0.5	1	TPSD1
C16orf13	0.0764895	-1.46874	0.148	0.5	1	C16orf13
ITM2A	0.0779248	-0.900515	0.251	0.75	1	ITM2A
AC090498.1	0.0781048	-1.21785	0.306	0.75	1	AC090498.1
NAE1	0.0783373	-2.79012	0.049	0.25	1	NAE1
PI4KA	0.0783373	-2.69615	0.049	0.25	1	PI4KA
GNA13	0.0783373	-2.58189	0.049	0.25	1	GNA13
NSMCE3	0.0783373	-2.56582	0.049	0.25	1	NSMCE3
CUX1	0.0783373	-2.48586	0.049	0.25	1	CUX1
CYB5R1	0.0783373	-2.48104	0.049	0.25	1	CYB5R1
TIAM1	0.0783373	-2.47899	0.049	0.25	1	TIAM1
BEX2	0.0783373	-2.40607	0.049	0.25	1	BEX2
SLC35A2	0.0783373	-2.28066	0.049	0.25	1	SLC35A2
IGKC	0.0799491	1.8168	0.951	1	1	IGKC
LINC00657	0.0823124	-1.45069	0.158	0.5	1	LINC00657
NUB1	0.0824817	-2.6443	0.049	0.25	1	NUB1
BAG3	0.0824817	-2.56734	0.049	0.25	1	BAG3
NUMB	0.0824817	-2.56568	0.049	0.25	1	NUMB
DSTYK	0.0824817	-2.52734	0.049	0.25	1	DSTYK
NCBP2	0.0824817	-2.4633	0.049	0.25	1	NCBP2
MICU2	0.0824817	-2.35202	0.049	0.25	1	MICU2
CISD3	0.0824817	-2.31461	0.049	0.25	1	CISD3
CCDC91	0.0824817	-2.16127	0.049	0.25	1	CCDC91
GMFG	0.0825655	-1.32818	0.339	0.75	1	GMFG
VWA5A	0.082657	2.43853	0.612	0.25	1	VWA5A
MAP3K8	0.0837524	3.84937	0.464	0	1	MAP3K8
ATP6V1G1	0.0843158	-1.50594	0.497	1	1	ATP6V1G1
NDUFB2	0.0851808	-1.27337	0.279	0.75	1	NDUFB2
GLUL	0.0864744	1.60611	0.902	1	1	GLUL
EIF4A3	0.0865562	4.13169	0.459	0	1	EIF4A3
FCER1A	0.0865562	3.87234	0.459	0	1	FCER1A
DUS3L	0.0868021	-2.57377	0.049	0.25	1	DUS3L
RAB14	0.0868021	-2.47728	0.049	0.25	1	RAB14
NUDCD2	0.0868021	-2.38823	0.049	0.25	1	NUDCD2
STX10	0.0868021	-2.30256	0.049	0.25	1	STX10
CAPN2	0.0868021	-2.29934	0.049	0.25	1	CAPN2
CUTC	0.0868021	-2.16621	0.049	0.25	1	CUTC
CASP4	0.0868021	-2.09002	0.049	0.25	1	CASP4
HMG20B	0.0868021	-2.06206	0.049	0.25	1	HMG20B
ATF3	0.0868021	-2.05151	0.049	0.25	1	ATF3
MAFF	0.0875183	-1.73131	0.18	0.5	1	MAFF
ARMCX3	0.0877204	-1.61713	0.169	0.5	1	ARMCX3
RPL39	0.0883444	-0.41341	0.989	1	1	RPL39
POLR2L	0.0888199	-1.16912	0.372	0.75	1	POLR2L
NDUFA1	0.0890958	-0.70372	0.372	1	1	NDUFA1
FCER1G	0.089161	1.46241	0.776	0.75	1	FCER1G
TAGLN2	0.0891969	1.89916	0.667	0.5	1	TAGLN2
NFE2L2	0.0894316	3.74714	0.454	0	1	NFE2L2
ACP5	0.0896384	-1.47338	0.148	0.5	1	ACP5
MCFD2	0.0901669	-2.7535	0.055	0.25	1	MCFD2
IST1	0.0901669	-2.68024	0.055	0.25	1	IST1
SLC27A3	0.0901669	-2.59617	0.055	0.25	1	SLC27A3
MFAP1	0.0901669	-2.34374	0.055	0.25	1	MFAP1
VAMP5	0.090566	-0.836622	0.142	0.5	1	VAMP5
PAF1	0.0913034	-2.22578	0.049	0.25	1	PAF1
TRIP12	0.0913034	-2.18243	0.049	0.25	1	TRIP12
CDC5L	0.0913034	-2.11426	0.049	0.25	1	CDC5L
PDHB	0.0913034	-2.11358	0.049	0.25	1	PDHB
PPM1G	0.0913034	-2.05666	0.049	0.25	1	PPM1G
MRFAP1L1	0.0913034	-2.05222	0.049	0.25	1	MRFAP1L1
MRPL55	0.0913034	-2.05107	0.049	0.25	1	MRPL55
LEAP2	0.0913034	-2.01083	0.049	0.25	1	LEAP2
ETV6	0.0913034	-1.95277	0.049	0.25	1	ETV6
C22orf39	0.0913034	-1.94272	0.049	0.25	1	C22orf39
PIK3AP1	0.0913034	-1.92631	0.049	0.25	1	PIK3AP1
ERO1A	0.0913034	-1.91847	0.049	0.25	1	ERO1A
H3F3B	0.0918885	0.741759	0.989	1	1	H3F3B
RPS27A	0.0918887	0.468378	1	1	1	RPS27A
C7orf50	0.0920391	-0.901368	0.246	0.75	1	C7orf50
HEXIM1	0.0921279	-0.64528	0.257	0.75	1	HEXIM1
TSC22D1	0.0923792	4.49526	0.448	0	1	TSC22D1
PHLDA2	0.0930059	-0.785464	0.158	0.5	1	PHLDA2
RPS5	0.0932091	-0.610718	0.852	1	1	RPS5
TUBA1A	0.0934471	3.51374	0.59	0.25	1	TUBA1A
PGAM1	0.093746	-1.88919	0.186	0.5	1	PGAM1
UBAP1	0.0945994	-2.53385	0.055	0.25	1	UBAP1
PPIP5K2	0.0945994	-2.48665	0.055	0.25	1	PPIP5K2
ZNF706	0.0953831	-1.09537	0.148	0.5	1	ZNF706
IGHA2	0.0954003	4.45985	0.443	0	1	IGHA2
HPGDS	0.0956529	1.4963	0.787	0.5	1	HPGDS
GDI2	0.0958466	-1.4698	0.158	0.5	1	GDI2
LRRC41	0.0959904	-2.17708	0.049	0.25	1	LRRC41
MTF2	0.0959904	-2.17279	0.049	0.25	1	MTF2
RPA3	0.0959904	-2.13181	0.049	0.25	1	RPA3
ILF3-AS1	0.0959904	-2.08088	0.049	0.25	1	ILF3-AS1
BIRC6	0.0959904	-2.05048	0.049	0.25	1	BIRC6
PIK3CA	0.0959904	-2.04926	0.049	0.25	1	PIK3CA
ASF1A	0.0959904	-1.93602	0.049	0.25	1	ASF1A
RCOR1	0.0959904	-1.88606	0.049	0.25	1	RCOR1
HIST1H1C	0.0959904	-1.80947	0.049	0.25	1	HIST1H1C
ITFG1	0.0959904	-1.80257	0.049	0.25	1	ITFG1
TWF2	0.0959904	-1.7944	0.049	0.25	1	TWF2
ORMDL3	0.0959904	-1.76513	0.049	0.25	1	ORMDL3
TRIM44	0.0959904	-1.74877	0.049	0.25	1	TRIM44
GTPBP6	0.0959904	-1.41012	0.049	0.25	1	GTPBP6
PPP1CA	0.0981802	-1.75075	0.18	0.5	1	PPP1CA
PRRC2C	0.0983175	-1.02319	0.328	0.75	1	PRRC2C
SF3B1	0.098364	-1.12672	0.148	0.5	1	SF3B1
RGS13	0.0984966	3.75524	0.437	0	1	RGS13
RGS10	0.0994278	-1.05146	0.317	0.75	1	RGS10
SH3BGRL	0.0995844	-0.98051	0.284	0.75	1	SH3BGRL
COX6A1	0.0997571	-0.936591	0.514	1	1	COX6A1
LDHA	0.0997868	-1.26291	0.344	0.75	1	LDHA
MRPL47	0.100125	-1.33369	0.153	0.5	1	MRPL47
GCC2	0.100868	-2.25475	0.049	0.25	1	GCC2
TRAPPC4	0.100868	-2.00334	0.049	0.25	1	TRAPPC4
PYROXD1	0.100868	-1.89603	0.049	0.25	1	PYROXD1
CBWD1	0.100868	-1.74048	0.049	0.25	1	CBWD1
TM4SF1	0.100868	-1.69899	0.049	0.25	1	TM4SF1
UBQLN1	0.100868	-1.68776	0.049	0.25	1	UBQLN1
PIK3R1	0.100868	-1.64619	0.049	0.25	1	PIK3R1
SQLE	0.100868	-1.63456	0.049	0.25	1	SQLE
NCKAP1L	0.100868	-1.60929	0.049	0.25	1	NCKAP1L
TP53INP2	0.100868	-1.60544	0.049	0.25	1	TP53INP2
CREBBP	0.100868	-1.5893	0.049	0.25	1	CREBBP
THUMPD1	0.100868	-1.08694	0.049	0.25	1	THUMPD1
NFKBIA	0.101041	1.25267	0.891	1	1	NFKBIA
CEBPZ	0.101418	-1.06265	0.148	0.5	1	CEBPZ
ASMTL	0.101463	-3.43145	0.06	0.25	1	ASMTL
ADI1	0.102789	-1.48026	0.175	0.5	1	ADI1
ARHGEF1	0.103988	-2.39752	0.055	0.25	1	ARHGEF1
CYTH1	0.103988	-2.33899	0.055	0.25	1	CYTH1
TDP2	0.103988	-2.20838	0.055	0.25	1	TDP2
RPL13A	0.105199	-0.3992	0.989	1	1	RPL13A
CRTC3	0.106134	-2.71608	0.06	0.25	1	CRTC3
FTL	0.10722	0.727721	1	1	1	FTL
GPBP1	0.107234	-0.660901	0.415	1	1	GPBP1
RPL7A	0.108085	0.978856	0.907	0.75	1	RPL7A
IGLC2	0.108325	1.60719	0.749	0.5	1	IGLC2
GSPT1	0.108952	-2.35585	0.055	0.25	1	GSPT1
CBFB	0.108952	-2.29578	0.055	0.25	1	CBFB
P4HTM	0.108952	-2.20875	0.055	0.25	1	P4HTM
EIF2S1	0.108952	-2.13141	0.055	0.25	1	EIF2S1
HSPG2	0.108952	-2.1057	0.055	0.25	1	HSPG2
ARL8A	0.108952	-2.08495	0.055	0.25	1	ARL8A
MGMT	0.108952	-2.07638	0.055	0.25	1	MGMT
RPL41	0.109271	-0.389207	0.989	1	1	RPL41
AURKAIP1	0.109438	-1.64795	0.197	0.5	1	AURKAIP1
CYB5B	0.109509	-1.17956	0.153	0.5	1	CYB5B
NOP10	0.110102	-1.9249	0.202	0.5	1	NOP10
NACA	0.110815	1.06008	0.858	0.75	1	NACA
SOCS3	0.110973	-2.92011	0.06	0.25	1	SOCS3
ADIPOR2	0.110973	-2.78774	0.06	0.25	1	ADIPOR2
CCDC25	0.110973	-2.75491	0.06	0.25	1	CCDC25
AC020571.3	0.111654	4.65776	0.415	0	1	AC020571.3
PTGS2	0.112626	-1.19391	0.328	0.75	1	PTGS2
DCTN3	0.112787	-1.16647	0.153	0.5	1	DCTN3
RPL10A	0.113332	0.838567	0.907	1	1	RPL10A
FAM96A	0.114101	-2.36566	0.055	0.25	1	FAM96A
ZBTB8OS	0.114101	-2.23492	0.055	0.25	1	ZBTB8OS
UBA3	0.114101	-2.20394	0.055	0.25	1	UBA3
SIRT7	0.114101	-2.123	0.055	0.25	1	SIRT7
REPS1	0.114101	-2.00977	0.055	0.25	1	REPS1
TMEM126B	0.114101	-2.00337	0.055	0.25	1	TMEM126B
FN3KRP	0.114101	-1.80006	0.055	0.25	1	FN3KRP
GSS	0.114101	-1.60835	0.055	0.25	1	GSS
N4BP2L1	0.115985	-2.59232	0.06	0.25	1	N4BP2L1
MMP24-AS1	0.115985	-2.46345	0.06	0.25	1	MMP24-AS1
SMAD2	0.115985	-2.42761	0.06	0.25	1	SMAD2
CALR	0.116373	-0.582939	0.355	1	1	CALR
SLC25A3	0.116386	-1.0555	0.437	0.75	1	SLC25A3
MT-CYB	0.117789	0.726434	0.995	1	1	MT-CYB
SUMO2	0.117898	-0.8039	0.579	1	1	SUMO2
SNRPF	0.118554	-1.83787	0.197	0.5	1	SNRPF
APH1B	0.119441	-2.09017	0.055	0.25	1	APH1B
ERV3-1	0.119441	-1.9068	0.055	0.25	1	ERV3-1
GPATCH2L	0.119441	-1.88695	0.055	0.25	1	GPATCH2L
GSE1	0.119441	-1.7676	0.055	0.25	1	GSE1
THAP9-AS1	0.119441	-1.65663	0.055	0.25	1	THAP9-AS1
ATP6AP2	0.121145	-1.15048	0.158	0.5	1	ATP6AP2
DEXI	0.121174	-2.33538	0.06	0.25	1	DEXI
TMEM183A	0.121174	-2.31553	0.06	0.25	1	TMEM183A
HIPK2	0.121174	-2.24096	0.06	0.25	1	HIPK2
CLDN3	0.122083	-3.43735	0.066	0.25	1	CLDN3
RBPJ	0.122083	-2.99114	0.066	0.25	1	RBPJ
EDF1	0.122517	-0.809312	0.579	1	1	EDF1
NR3C1	0.12281	-1.78882	0.208	0.5	1	NR3C1
RPS17	0.124508	0.687903	0.973	1	1	RPS17
RPL24	0.124508	0.614108	0.973	1	1	RPL24
IFNGR2	0.124645	-0.981243	0.158	0.5	1	IFNGR2
PFDN1	0.124974	-2.08076	0.055	0.25	1	PFDN1
PRPF31	0.124974	-2.02607	0.055	0.25	1	PRPF31
DDX1	0.124974	-1.98708	0.055	0.25	1	DDX1
RAB30-AS1	0.124974	-1.96947	0.055	0.25	1	RAB30-AS1
MRPS15	0.124974	-1.90889	0.055	0.25	1	MRPS15
TSN	0.124974	-1.75426	0.055	0.25	1	TSN
CD4	0.124974	-1.71876	0.055	0.25	1	CD4
KIF22	0.124974	-1.54723	0.055	0.25	1	KIF22
FAM129B	0.124974	-1.51507	0.055	0.25	1	FAM129B
EIF4G2	0.126107	3.33897	0.393	0	1	EIF4G2
SEC61B	0.126234	-0.826322	0.486	1	1	SEC61B
UBE2E1	0.126542	-2.46327	0.06	0.25	1	UBE2E1
RANGRF	0.126542	-2.29112	0.06	0.25	1	RANGRF
MPHOSPH6	0.126542	-2.2739	0.06	0.25	1	MPHOSPH6
WAS	0.126542	-2.22872	0.06	0.25	1	WAS
PSMD14	0.126542	-2.13205	0.06	0.25	1	PSMD14
PCF11	0.128223	-0.821135	0.158	0.5	1	PCF11
RPL26	0.129157	0.486452	1	1	1	RPL26
C14orf2	0.129406	-1.99013	0.262	0.5	1	C14orf2
SQSTM1	0.129739	1.62817	0.727	0.5	1	SQSTM1
IGLC3	0.129933	3.45774	0.388	0	1	IGLC3
STX7	0.130705	-1.89518	0.055	0.25	1	STX7
ATF6B	0.130705	-1.88394	0.055	0.25	1	ATF6B
GRASP	0.130705	-1.84457	0.055	0.25	1	GRASP
PPM1K	0.130705	-1.62078	0.055	0.25	1	PPM1K
MANBA	0.130705	-1.58949	0.055	0.25	1	MANBA
MTSS1	0.130705	-1.58077	0.055	0.25	1	MTSS1
LRPPRC	0.130705	-1.39413	0.055	0.25	1	LRPPRC
LINC00685	0.130705	-1.20804	0.055	0.25	1	LINC00685
SENP6	0.130705	-1.12973	0.055	0.25	1	SENP6
DAZAP1	0.132093	-2.12715	0.06	0.25	1	DAZAP1
SEC61A1	0.132093	-2.03819	0.06	0.25	1	SEC61A1
C14orf1	0.132093	-1.96054	0.06	0.25	1	C14orf1
FBRS	0.132093	-1.92361	0.06	0.25	1	FBRS
MAPKAPK2	0.132093	-1.85096	0.06	0.25	1	MAPKAPK2
PTP4A2	0.135559	-1.38406	0.202	0.5	1	PTP4A2
PPID	0.137832	-2.18841	0.06	0.25	1	PPID
UXS1	0.137832	-2.14196	0.06	0.25	1	UXS1
ACTR10	0.137832	-1.99539	0.06	0.25	1	ACTR10
PNKP	0.137832	-1.96293	0.06	0.25	1	PNKP
AC004791.2	0.137832	-1.95618	0.06	0.25	1	AC004791.2
ZNHIT3	0.137832	-1.89214	0.06	0.25	1	ZNHIT3
PRCC	0.138194	-2.34375	0.066	0.25	1	PRCC
AKAP12	0.138194	-2.32124	0.066	0.25	1	AKAP12
SRSF6	0.138562	-1.96319	0.197	0.5	1	SRSF6
FTH1	0.138852	0.582795	1	1	1	FTH1
UBE2B	0.139695	-1.84707	0.213	0.5	1	UBE2B
CD164	0.140762	-0.868209	0.164	0.5	1	CD164
EIF4A2	0.141941	3.1766	0.372	0	1	EIF4A2
RHOH	0.141942	3.19824	0.372	0	1	RHOH
SMARCA5	0.143403	-2.94449	0.071	0.25	1	SMARCA5
DUSP2	0.143429	-1.41359	0.224	0.5	1	DUSP2
COPS4	0.14376	-2.0382	0.06	0.25	1	COPS4
VIM-AS1	0.14376	-2.00965	0.06	0.25	1	VIM-AS1
SSBP4	0.14376	-1.94587	0.06	0.25	1	SSBP4
IL27RA	0.14376	-1.76287	0.06	0.25	1	IL27RA
SMCR5	0.14376	-1.60474	0.06	0.25	1	SMCR5
GMPR	0.143914	-2.40217	0.066	0.25	1	GMPR
TUSC2	0.143914	-2.17992	0.066	0.25	1	TUSC2
ANAPC16	0.146127	3.02133	0.366	0	1	ANAPC16
SSR2	0.146127	3.04903	0.366	0	1	SSR2
CTSD	0.14648	1.36403	0.667	0.5	1	CTSD
CLTB	0.148599	-1.13483	0.164	0.5	1	CLTB
GNPTAB	0.148599	-0.805049	0.164	0.5	1	GNPTAB
SOD1	0.148838	-0.652926	0.443	1	1	SOD1
CNRIP1	0.149496	-1.31376	0.197	0.5	1	CNRIP1
CSNK1D	0.14972	-0.908157	0.169	0.5	1	CSNK1D
A1BG	0.149813	-2.15392	0.066	0.25	1	A1BG
ABHD2	0.149813	-2.13288	0.066	0.25	1	ABHD2
RPAIN	0.149813	-1.91187	0.066	0.25	1	RPAIN
WDR82	0.149882	-1.90878	0.06	0.25	1	WDR82
TMED3	0.149882	-1.77024	0.06	0.25	1	TMED3
ARPC5L	0.149882	-1.70249	0.06	0.25	1	ARPC5L
LMBRD1	0.149882	-1.46979	0.06	0.25	1	LMBRD1
NFATC2IP	0.149882	-1.32081	0.06	0.25	1	NFATC2IP
CSRNP1	0.150405	3.3667	0.361	0	1	CSRNP1
BCAS2	0.150405	3.29282	0.361	0	1	BCAS2
ALDOA	0.151422	2.32381	0.519	0.25	1	ALDOA
KDM6B	0.151454	1.51358	0.661	0.5	1	KDM6B
PSMA7	0.153304	-0.652137	0.388	1	1	PSMA7
RPS4Y1	0.154132	-1.44062	0.219	0.5	1	RPS4Y1
TIMM13	0.154938	-2.49131	0.071	0.25	1	TIMM13
SMAP1	0.155896	-1.92734	0.066	0.25	1	SMAP1
ZBTB44	0.156202	-1.8327	0.06	0.25	1	ZBTB44
PHB	0.156202	-1.8185	0.06	0.25	1	PHB
TXNL4A	0.156202	-1.75232	0.06	0.25	1	TXNL4A
VMA21	0.156202	-1.74793	0.06	0.25	1	VMA21
ABI1	0.156202	-1.6589	0.06	0.25	1	ABI1
RNPEP	0.156202	-1.54193	0.06	0.25	1	RNPEP
TNIP1	0.156202	-1.52218	0.06	0.25	1	TNIP1
GOLT1B	0.156202	-1.49052	0.06	0.25	1	GOLT1B
UTP11L	0.156202	-1.48968	0.06	0.25	1	UTP11L
TMUB1	0.156202	-1.48055	0.06	0.25	1	TMUB1
KIAA1919	0.156202	-1.12143	0.06	0.25	1	KIAA1919
SARAF	0.160096	-1.22337	0.596	0.75	1	SARAF
PSMB6	0.160155	-1.18441	0.186	0.5	1	PSMB6
FXYD3	0.160963	-2.51813	0.071	0.25	1	FXYD3
XAB2	0.160963	-2.32073	0.071	0.25	1	XAB2
NDUFB6	0.160974	-0.74648	0.164	0.5	1	NDUFB6
PIM3	0.161326	-1.49207	0.257	0.5	1	PIM3
MFNG	0.162163	-2.16361	0.066	0.25	1	MFNG
SCNM1	0.162163	-2.00962	0.066	0.25	1	SCNM1
INO80C	0.162163	-1.98951	0.066	0.25	1	INO80C
BBX	0.162163	-1.88078	0.066	0.25	1	BBX
ADRBK1	0.162721	-1.7687	0.06	0.25	1	ADRBK1
ABCC4	0.162721	-1.44965	0.06	0.25	1	ABCC4
DDRGK1	0.162721	-1.42324	0.06	0.25	1	DDRGK1
PCBD1	0.162721	-1.4186	0.06	0.25	1	PCBD1
VPS26A	0.162721	-1.40005	0.06	0.25	1	VPS26A
PHF10	0.162721	-1.3245	0.06	0.25	1	PHF10
STIP1	0.162721	-1.20739	0.06	0.25	1	STIP1
ZNF75A	0.162721	-1.19512	0.06	0.25	1	ZNF75A
PHYH	0.162721	-1.1032	0.06	0.25	1	PHYH
PLAGL1	0.162721	-0.991658	0.06	0.25	1	PLAGL1
GPATCH8	0.162721	-0.960311	0.06	0.25	1	GPATCH8
TMEM160	0.163624	-1.13863	0.18	0.5	1	TMEM160
B4GALT5	0.163817	3.40467	0.344	0	1	B4GALT5
DAZAP2	0.163817	2.84417	0.344	0	1	DAZAP2
2025-09-15	0.16534	-1.20265	0.202	0.5	1	2025-09-15
STMN1	0.165469	2.05649	0.525	0.25	1	STMN1
BLOC1S2	0.165495	-1.62916	0.208	0.5	1	BLOC1S2
HNRNPH3	0.165553	-1.47455	0.213	0.5	1	HNRNPH3
NEAT1	0.165805	-0.797153	0.765	1	1	NEAT1
TRAPPC6A	0.167164	-2.35851	0.071	0.25	1	TRAPPC6A
GK	0.167164	-2.23822	0.071	0.25	1	GK
FXYD5	0.168126	1.19717	0.721	0.75	1	FXYD5
PNPLA8	0.168485	3.15292	0.339	0	1	PNPLA8
SNRPB	0.168485	2.93437	0.339	0	1	SNRPB
PDE12	0.168619	-1.92229	0.066	0.25	1	PDE12
YES1	0.168619	-1.83348	0.066	0.25	1	YES1
SYS1	0.168619	-1.76861	0.066	0.25	1	SYS1
DCN	0.168619	-1.72483	0.066	0.25	1	DCN
SRSF5	0.170495	1.31169	0.71	0.75	1	SRSF5
RUNX3	0.170608	-0.699674	0.169	0.5	1	RUNX3
STK4	0.172339	-0.440559	0.388	1	1	STK4
RAP1A	0.172619	-1.05813	0.186	0.5	1	RAP1A
ALG13	0.173255	3.37495	0.333	0	1	ALG13
OGT	0.173542	-2.17044	0.071	0.25	1	OGT
C10orf11	0.173542	-1.84715	0.071	0.25	1	C10orf11
CCL4L2	0.173542	-0.543886	0.071	0.25	1	CCL4L2
ADRM1	0.175036	-0.839021	0.169	0.5	1	ADRM1
CTSW	0.175036	-0.743402	0.169	0.5	1	CTSW
SF3B4	0.175267	-1.98942	0.066	0.25	1	SF3B4
ANKRD11	0.175267	-1.69725	0.066	0.25	1	ANKRD11
RB1CC1	0.175267	-1.67142	0.066	0.25	1	RB1CC1
PRPF6	0.175267	-1.63364	0.066	0.25	1	PRPF6
VPS35	0.175267	-1.58484	0.066	0.25	1	VPS35
CTA-29F11.1	0.175267	-1.49918	0.066	0.25	1	CTA-29F11.1
KCNMB1	0.175267	-1.39527	0.066	0.25	1	KCNMB1
ETF1	0.175807	-0.952959	0.175	0.5	1	ETF1
HN1	0.175807	-0.88297	0.175	0.5	1	HN1
POLR2J	0.176435	-0.972054	0.18	0.5	1	POLR2J
HINT1	0.17693	-0.988782	0.186	0.5	1	HINT1
TAF7	0.178127	2.93934	0.328	0	1	TAF7
PARK7	0.179459	-0.715018	0.328	0.75	1	PARK7
EMC10	0.1801	-2.1272	0.071	0.25	1	EMC10
DHX36	0.18028	-0.726539	0.175	0.5	1	DHX36
VPS51	0.18083	-2.5043	0.077	0.25	1	VPS51
USP48	0.182107	-1.73113	0.066	0.25	1	USP48
USP22	0.182107	-1.67885	0.066	0.25	1	USP22
TARDBP	0.182107	-1.67218	0.066	0.25	1	TARDBP
ERICH1	0.182107	-1.62847	0.066	0.25	1	ERICH1
PPM1A	0.182107	-1.50334	0.066	0.25	1	PPM1A
EPM2AIP1	0.182107	-1.4932	0.066	0.25	1	EPM2AIP1
AIG1	0.182107	-1.39339	0.066	0.25	1	AIG1
CSF1	0.183105	3.54806	0.322	0	1	CSF1
LMO4	0.183105	3.12627	0.322	0	1	LMO4
EID1	0.183105	2.80924	0.322	0	1	EID1
CD44	0.183309	1.03431	0.754	1	1	CD44
RPS9	0.186159	-0.418957	0.896	1	1	RPS9
RPL37A	0.186383	0.653867	0.967	1	1	RPL37A
FBXO7	0.186841	-2.04029	0.071	0.25	1	FBXO7
CYB561D2	0.186841	-1.91407	0.071	0.25	1	CYB561D2
SAFB	0.186841	-1.70756	0.071	0.25	1	SAFB
RNF11	0.187329	-2.84381	0.082	0.25	1	RNF11
IGHG4	0.187329	-2.69007	0.082	0.25	1	IGHG4
CTSL	0.189144	-1.66425	0.066	0.25	1	CTSL
PDCD6IP	0.189144	-1.6152	0.066	0.25	1	PDCD6IP
GPAT4	0.189144	-1.583	0.066	0.25	1	GPAT4
PTBP3	0.189144	-1.53665	0.066	0.25	1	PTBP3
PIGT	0.189144	-1.30243	0.066	0.25	1	PIGT
CORO1A	0.189144	-1.29083	0.066	0.25	1	CORO1A
POLR3E	0.189144	-1.24033	0.066	0.25	1	POLR3E
FRG1	0.189144	-1.1976	0.066	0.25	1	FRG1
HELZ	0.189144	-1.17209	0.066	0.25	1	HELZ
RPS6KA3	0.189144	-1.16202	0.066	0.25	1	RPS6KA3
TMED5	0.189144	-1.12239	0.066	0.25	1	TMED5
ABRACL	0.189374	-1.17598	0.23	0.5	1	ABRACL
PTMA	0.189522	0.493221	1	1	1	PTMA
GNB2L1	0.193691	0.803437	0.863	0.75	1	GNB2L1
PTPRB	0.193767	-2.01304	0.071	0.25	1	PTPRB
AIP	0.193767	-1.95158	0.071	0.25	1	AIP
PSMD7	0.193767	-1.91768	0.071	0.25	1	PSMD7
TMEM173	0.193767	-1.83415	0.071	0.25	1	TMEM173
ZNF394	0.193767	-1.75737	0.071	0.25	1	ZNF394
STT3B	0.193767	-1.67066	0.071	0.25	1	STT3B
ARL2BP	0.19385	-2.43715	0.082	0.25	1	ARL2BP
HNRNPC	0.193857	1.8874	0.503	0.25	1	HNRNPC
ATP6V0B	0.194272	-0.72648	0.328	0.75	1	ATP6V0B
RELB	0.194536	-1.18194	0.219	0.5	1	RELB
SIVA1	0.19466	-0.863993	0.18	0.5	1	SIVA1
RBM6	0.196379	-1.11218	0.066	0.25	1	RBM6
CORO1C	0.196379	-1.10687	0.066	0.25	1	CORO1C
SNX14	0.196379	-1.03374	0.066	0.25	1	SNX14
MED30	0.196379	-1.01512	0.066	0.25	1	MED30
CHCHD3	0.196379	-1.00637	0.066	0.25	1	CHCHD3
STK32C	0.196379	-0.948998	0.066	0.25	1	STK32C
TNF	0.196379	-0.831465	0.066	0.25	1	TNF
HECTD1	0.197524	-2.11997	0.077	0.25	1	HECTD1
HMGN1	0.198613	-0.633422	0.339	0.75	1	HMGN1
RPL3	0.199148	0.458742	0.984	1	1	RPL3
YME1L1	0.199697	-0.627507	0.186	0.5	1	YME1L1
MRPL20	0.199796	-0.996093	0.202	0.5	1	MRPL20
C20orf24	0.200879	-1.72397	0.071	0.25	1	C20orf24
TPSAB1	0.202435	0.473046	1	1	1	TPSAB1
UBXN1	0.203718	-1.46694	0.273	0.5	1	UBXN1
CHD1	0.203917	-0.585434	0.175	0.5	1	CHD1
PTGS1	0.204104	2.84965	0.301	0	1	PTGS1
ANXA11	0.204104	2.72862	0.301	0	1	ANXA11
ACAA1	0.204508	-2.05892	0.077	0.25	1	ACAA1
ZNF331	0.205066	1.89936	0.497	0.25	1	ZNF331
RPL8	0.205757	0.518036	0.973	1	1	RPL8
HLA-DPA1	0.20739	-2.22361	0.082	0.25	1	HLA-DPA1
ETFA	0.20739	-2.0464	0.082	0.25	1	ETFA
SLC2A3	0.207498	1.86177	0.53	0.25	1	SLC2A3
LINC00152	0.207506	-1.74552	0.224	0.5	1	LINC00152
RSRP1	0.208055	-1.0069	0.219	0.5	1	RSRP1
FASTK	0.20818	-1.8612	0.071	0.25	1	FASTK
MRPL48	0.20818	-1.85602	0.071	0.25	1	MRPL48
KLF3	0.20818	-1.63896	0.071	0.25	1	KLF3
RPL7L1	0.20818	-1.33506	0.071	0.25	1	RPL7L1
ZNF451	0.20818	-0.893327	0.071	0.25	1	ZNF451
NDUFB10	0.208904	-0.657838	0.175	0.5	1	NDUFB10
S100A6	0.209127	0.530825	0.984	1	1	S100A6
RPLP2	0.209127	-0.225398	0.984	1	1	RPLP2
DBI	0.211417	2.36851	0.475	0.25	1	DBI
AKNA	0.21167	-1.81692	0.077	0.25	1	AKNA
SNRPD1	0.214339	-0.987348	0.191	0.5	1	SNRPD1
DDT	0.214387	-1.12746	0.24	0.5	1	DDT
TNFAIP8	0.215283	2.89589	0.29	0	1	TNFAIP8
DUSP14	0.215283	2.79159	0.29	0	1	DUSP14
TWISTNB	0.215284	3.00842	0.29	0	1	TWISTNB
BRD2	0.215284	2.77578	0.29	0	1	BRD2
ST13	0.215284	2.72256	0.29	0	1	ST13
AP3S1	0.215284	2.69669	0.29	0	1	AP3S1
SEC11A	0.215284	2.59832	0.29	0	1	SEC11A
NGFRAP1	0.215671	-1.51867	0.071	0.25	1	NGFRAP1
THOC2	0.215671	-1.49355	0.071	0.25	1	THOC2
IDH2	0.215671	-1.48204	0.071	0.25	1	IDH2
ARPC2	0.215774	-0.838306	0.421	0.75	1	ARPC2
S100A4	0.215806	-0.372538	0.907	1	1	S100A4
LY6E	0.216509	-2.87895	0.087	0.25	1	LY6E
PDAP1	0.219011	-1.8634	0.077	0.25	1	PDAP1
SNRPA1	0.219011	-1.58023	0.077	0.25	1	SNRPA1
CCDC12	0.219335	-0.911562	0.191	0.5	1	CCDC12
MITF	0.221052	2.67081	0.284	0	1	MITF
PAPOLA	0.221052	2.59021	0.284	0	1	PAPOLA
PHF20L1	0.221602	-1.9242	0.082	0.25	1	PHF20L1
RQCD1	0.221602	-1.91892	0.082	0.25	1	RQCD1
RPS14	0.22299	-0.269996	0.995	1	1	RPS14
KMT2E	0.223034	1.66428	0.525	0.25	1	KMT2E
ADAM12	0.223354	-1.60875	0.071	0.25	1	ADAM12
NFATC3	0.223354	-1.54873	0.071	0.25	1	NFATC3
OPTN	0.223354	-1.5118	0.071	0.25	1	OPTN
ITGB7	0.223354	-1.44044	0.071	0.25	1	ITGB7
HOOK3	0.223354	-1.15681	0.071	0.25	1	HOOK3
CCT5	0.223354	-1.05554	0.071	0.25	1	CCT5
CCS	0.223354	-0.902365	0.071	0.25	1	CCS
RUNX1	0.223354	-0.801146	0.071	0.25	1	RUNX1
BATF	0.223354	-0.714721	0.071	0.25	1	BATF
DDIT4	0.223827	1.65864	0.65	0.75	1	DDIT4
UQCR10	0.223839	-0.88376	0.202	0.5	1	UQCR10
ATP6V0E1	0.224073	2.04664	0.464	0.25	1	ATP6V0E1
C11orf73	0.226533	-1.852	0.077	0.25	1	C11orf73
ISCU	0.226533	-1.82404	0.077	0.25	1	ISCU
KIAA2026	0.226533	-1.72624	0.077	0.25	1	KIAA2026
POP5	0.226533	-1.71832	0.077	0.25	1	POP5
PFKP	0.226533	-1.63629	0.077	0.25	1	PFKP
GTF2F1	0.226533	-1.63034	0.077	0.25	1	GTF2F1
NSRP1	0.226533	-1.61687	0.077	0.25	1	NSRP1
PEF1	0.226533	-1.5931	0.077	0.25	1	PEF1
RPS6	0.226554	0.435676	0.978	1	1	RPS6
PPIB	0.226708	-0.639627	0.333	0.75	1	PPIB
COX17	0.226941	2.75466	0.279	0	1	COX17
DCTD	0.228965	-2.07314	0.082	0.25	1	DCTD
PIM2	0.228965	-1.95477	0.082	0.25	1	PIM2
RPL35	0.23015	0.556219	0.962	1	1	RPL35
UBE2D2	0.230372	-1.15607	0.23	0.5	1	UBE2D2
MRPS36	0.231232	-1.46724	0.071	0.25	1	MRPS36
ZNF644	0.231232	-1.09956	0.071	0.25	1	ZNF644
NELFE	0.231232	-1.08863	0.071	0.25	1	NELFE
EIF4G1	0.231232	-1.07899	0.071	0.25	1	EIF4G1
TMX2	0.231232	-1.06978	0.071	0.25	1	TMX2
DHX15	0.231232	-0.967471	0.071	0.25	1	DHX15
SMARCE1	0.231232	-0.908514	0.071	0.25	1	SMARCE1
SLC11A2	0.231232	-0.76609	0.071	0.25	1	SLC11A2
CELF1	0.231232	-0.680372	0.071	0.25	1	CELF1
CARD16	0.231994	-2.69424	0.093	0.25	1	CARD16
EMP3	0.231995	1.14005	0.803	0.75	1	EMP3
TRA2A	0.232955	2.7326	0.273	0	1	TRA2A
C7orf73	0.232955	2.69209	0.273	0	1	C7orf73
VMP1	0.232955	2.64682	0.273	0	1	VMP1
CD59	0.232955	2.62553	0.273	0	1	CD59
CCDC71L	0.234238	-1.78255	0.077	0.25	1	CCDC71L
COMMD1	0.234238	-1.56442	0.077	0.25	1	COMMD1
IK	0.234238	-1.38596	0.077	0.25	1	IK
S100A10	0.235198	-0.966001	0.459	0.75	1	S100A10
ZNF638	0.2365	-1.9177	0.082	0.25	1	ZNF638
RAB11B	0.2365	-1.84812	0.082	0.25	1	RAB11B
DYNC1I2	0.2365	-1.60876	0.082	0.25	1	DYNC1I2
AKAP17A	0.2365	-1.57011	0.082	0.25	1	AKAP17A
DDX3Y	0.2365	-1.44735	0.082	0.25	1	DDX3Y
CHID1	0.2365	-1.30526	0.082	0.25	1	CHID1
S100A11	0.2368	1.26687	0.656	0.5	1	S100A11
CCNH	0.2379	-0.844811	0.213	0.5	1	CCNH
SUPT5H	0.238124	-2.11093	0.087	0.25	1	SUPT5H
PLAUR	0.23827	1.82112	0.503	0.25	1	PLAUR
SNRPB2	0.239096	2.42275	0.268	0	1	SNRPB2
MRFAP1	0.239096	2.6832	0.268	0	1	MRFAP1
UFC1	0.239096	2.34448	0.268	0	1	UFC1
SEC62	0.23969	-0.422237	0.333	0.75	1	SEC62
DDX5	0.24108	0.713758	0.913	1	1	DDX5
RPL10	0.241227	0.318594	1	1	1	RPL10
RPS12	0.241227	-0.277237	1	1	1	RPS12
MT-ND4L	0.241375	2.12908	0.454	0.25	1	MT-ND4L
LGALS4	0.242127	-1.48066	0.077	0.25	1	LGALS4
TPRKB	0.242127	-1.31816	0.077	0.25	1	TPRKB
BUB3	0.242127	-1.31427	0.077	0.25	1	BUB3
COX6B1	0.242179	-0.898184	0.536	0.75	1	COX6B1
COX7B	0.242474	-0.845144	0.388	0.75	1	COX7B
SRSF8	0.244208	-1.81243	0.082	0.25	1	SRSF8
PMVK	0.244208	-1.58997	0.082	0.25	1	PMVK
KRR1	0.244208	-1.57822	0.082	0.25	1	KRR1
MT-CO1	0.244997	-0.55829	1	1	1	MT-CO1
INTS6	0.245366	2.94844	0.262	0	1	INTS6
LAMTOR4	0.24551	2.06059	0.454	0.25	1	LAMTOR4
EMC6	0.245656	-1.95014	0.087	0.25	1	EMC6
MGAT2	0.246562	-2.19681	0.093	0.25	1	MGAT2
RBM3	0.247827	-0.440489	0.306	0.75	1	RBM3
POLR3GL	0.248314	-0.888772	0.213	0.5	1	POLR3GL
EIF3L	0.248513	-0.609426	0.35	0.75	1	EIF3L
UXT	0.248869	-1.09732	0.257	0.5	1	UXT
ASAH1	0.24896	1.77856	0.459	0.25	1	ASAH1
[truncated: 6,172 more rows]

## Sheet: DEGs_Mast cells_TumorvsHC
	p_val	avg_log2FC	pct.1	pct.2	p_val_adj	gene
ATP5E	1.27728e-68	12.1598	1	0	4.80179e-64	ATP5E
SELK	1.27728e-68	11.7005	1	0	4.80179e-64	SELK
ATP5L	1.27728e-68	11.0232	1	0	4.80179e-64	ATP5L
ATP5B	1.27728e-68	10.7171	1	0	4.80179e-64	ATP5B
ATP5G2	1.27728e-68	10.5764	1	0	4.80179e-64	ATP5G2
GLTSCR2	1.27728e-68	10.5599	1	0	4.80179e-64	GLTSCR2
ATP5J	1.27728e-68	10.4579	1	0	4.80179e-64	ATP5J
CD2	1.94945e-55	10.1317	1	0.003	7.32878e-51	CD2
CD3D	4.38993e-55	8.26595	1	0.003	1.65035e-50	CD3D
GPX1	9.9214e-52	11.3555	0.75	0	3.72985e-47	GPX1
GNB2L1	9.9214e-52	11.1628	0.75	0	3.72985e-47	GNB2L1
ATP5G3	9.9214e-52	11.0869	0.75	0	3.72985e-47	ATP5G3
TCEB2	9.9214e-52	10.903	0.75	0	3.72985e-47	TCEB2
AC090498.1	9.9214e-52	10.188	0.75	0	3.72985e-47	AC090498.1
PERP	9.9214e-52	9.73635	0.75	0	3.72985e-47	PERP
TRBC1	2.40042e-46	8.20725	1	0.007	9.02412e-42	TRBC1
C14orf2	6.35565e-35	10.9238	0.5	0	2.38934e-30	C14orf2
LINC00152	6.35565e-35	10.6591	0.5	0	2.38934e-30	LINC00152
ATP5O	6.35565e-35	10.3288	0.5	0	2.38934e-30	ATP5O
C10orf54	6.35565e-35	9.8825	0.5	0	2.38934e-30	C10orf54
C19orf43	6.35565e-35	9.8825	0.5	0	2.38934e-30	C19orf43
APOA1BP	6.35565e-35	9.76405	0.5	0	2.38934e-30	APOA1BP
ATPIF1	6.35565e-35	9.76405	0.5	0	2.38934e-30	ATPIF1
ATP5I	6.35565e-35	9.58906	0.5	0	2.38934e-30	ATP5I
ATP5H	6.35565e-35	9.51684	0.5	0	2.38934e-30	ATP5H
C18orf8	6.35565e-35	9.51684	0.5	0	2.38934e-30	C18orf8
ASPM	6.35565e-35	9.4425	0.5	0	2.38934e-30	ASPM
RP11-138A9.2	6.35565e-35	9.4425	0.5	0	2.38934e-30	RP11-138A9.2
CTD-3252C9.4	6.35565e-35	9.38185	0.5	0	2.38934e-30	CTD-3252C9.4
LINC00657	6.35565e-35	9.38185	0.5	0	2.38934e-30	LINC00657
PRF1	6.35565e-35	9.38185	0.5	0	2.38934e-30	PRF1
2025-09-15	6.35565e-35	9.38185	0.5	0	2.38934e-30	2025-09-15
SEPW1	6.35565e-35	9.38185	0.5	0	2.38934e-30	SEPW1
ATP5G1	6.35565e-35	9.30001	0.5	0	2.38934e-30	ATP5G1
SHFM1	6.35565e-35	9.30001	0.5	0	2.38934e-30	SHFM1
AC092580.4	6.35565e-35	9.25974	0.5	0	2.38934e-30	AC092580.4
ATP5J2	6.35565e-35	9.25974	0.5	0	2.38934e-30	ATP5J2
C16orf13	6.35565e-35	9.25974	0.5	0	2.38934e-30	C16orf13
MGEA5	6.35565e-35	9.25974	0.5	0	2.38934e-30	MGEA5
PSMD5-AS1	6.35565e-35	9.25974	0.5	0	2.38934e-30	PSMD5-AS1
C11orf31	6.35565e-35	8.99422	0.5	0	2.38934e-30	C11orf31
C1orf228	6.35565e-35	8.99422	0.5	0	2.38934e-30	C1orf228
HN1	6.35565e-35	8.99422	0.5	0	2.38934e-30	HN1
SH2D1A	6.35565e-35	8.99422	0.5	0	2.38934e-30	SH2D1A
WHSC1L1	6.35565e-35	8.99422	0.5	0	2.38934e-30	WHSC1L1
ATP5D	6.35565e-35	8.88619	0.5	0	2.38934e-30	ATP5D
ATP5F1	6.35565e-35	8.88619	0.5	0	2.38934e-30	ATP5F1
C9orf142	6.35565e-35	8.88619	0.5	0	2.38934e-30	C9orf142
FYB	6.35565e-35	8.88619	0.5	0	2.38934e-30	FYB
ICOS	6.35565e-35	8.88619	0.5	0	2.38934e-30	ICOS
IGHG3	1.57104e-31	6.97484	0.75	0.007	5.90616e-27	IGHG3
C12orf75	8.45103e-27	7.34995	0.75	0.01	3.17708e-22	C12orf75
SPOCK2	9.24083e-24	8.47932	0.5	0.003	3.474e-19	SPOCK2
TNFRSF1B	9.24083e-24	8.16529	0.5	0.003	3.474e-19	TNFRSF1B
HNRNPA1L2	9.24083e-24	7.64864	0.5	0.003	3.474e-19	HNRNPA1L2
RORA	1.29382e-23	7.32946	0.5	0.003	4.86398e-19	RORA
RELL2	1.29382e-23	7.03061	0.5	0.003	4.86398e-19	RELL2
CCL20	1.29382e-23	6.98002	0.5	0.003	4.86398e-19	CCL20
CD96	1.29382e-23	6.92294	0.5	0.003	4.86398e-19	CD96
TRBC2	1.29382e-23	6.90568	0.5	0.003	4.86398e-19	TRBC2
BCL11B	1.80951e-23	6.67444	0.5	0.003	6.80266e-19	BCL11B
FAS	1.80951e-23	6.64948	0.5	0.003	6.80266e-19	FAS
IL2RB	1.80951e-23	6.45734	0.5	0.003	6.80266e-19	IL2RB
TRAC	1.80951e-23	6.45734	0.5	0.003	6.80266e-19	TRAC
ZC3H11A	1.80951e-23	6.24488	0.5	0.003	6.80266e-19	ZC3H11A
CXCR4	3.4024e-21	2.27718	1	0.03	1.2791e-16	CXCR4
IL32	3.28443e-20	5.88119	0.75	0.016	1.23475e-15	IL32
SLC22A18	4.80901e-20	5.41144	0.75	0.016	1.8079e-15	SLC22A18
GZMH	3.65255e-18	9.46097	0.25	0	1.37314e-13	GZMH
PGP	3.65255e-18	9.29814	0.25	0	1.37314e-13	PGP
TCEB1	3.65255e-18	9.29814	0.25	0	1.37314e-13	TCEB1
TIGIT	3.65255e-18	9.29814	0.25	0	1.37314e-13	TIGIT
VIMP	3.65255e-18	9.29814	0.25	0	1.37314e-13	VIMP
RARRES2	3.65255e-18	9.11881	0.25	0	1.37314e-13	RARRES2
AC003075.4	3.65255e-18	8.83229	0.25	0	1.37314e-13	AC003075.4
ADAM19	3.65255e-18	8.83229	0.25	0	1.37314e-13	ADAM19
BRE	3.65255e-18	8.83229	0.25	0	1.37314e-13	BRE
C10orf11	3.65255e-18	8.83229	0.25	0	1.37314e-13	C10orf11
C14orf142	3.65255e-18	8.83229	0.25	0	1.37314e-13	C14orf142
C17orf89	3.65255e-18	8.83229	0.25	0	1.37314e-13	C17orf89
C19orf60	3.65255e-18	8.83229	0.25	0	1.37314e-13	C19orf60
C7orf55	3.65255e-18	8.83229	0.25	0	1.37314e-13	C7orf55
CD27	3.65255e-18	8.83229	0.25	0	1.37314e-13	CD27
COL3A1	3.65255e-18	8.83229	0.25	0	1.37314e-13	COL3A1
CTLA4	3.65255e-18	8.83229	0.25	0	1.37314e-13	CTLA4
CTSH	3.65255e-18	8.83229	0.25	0	1.37314e-13	CTSH
LLNLR-245B6.1	3.65255e-18	8.83229	0.25	0	1.37314e-13	LLNLR-245B6.1
MMP24-AS1	3.65255e-18	8.83229	0.25	0	1.37314e-13	MMP24-AS1
MUC3A	3.65255e-18	8.83229	0.25	0	1.37314e-13	MUC3A
NTRK2	3.65255e-18	8.83229	0.25	0	1.37314e-13	NTRK2
RASSF6	3.65255e-18	8.83229	0.25	0	1.37314e-13	RASSF6
RP11-119D9.1	3.65255e-18	8.83229	0.25	0	1.37314e-13	RP11-119D9.1
RP11-152N13.5	3.65255e-18	8.83229	0.25	0	1.37314e-13	RP11-152N13.5
RP11-347P5.1	3.65255e-18	8.83229	0.25	0	1.37314e-13	RP11-347P5.1
RP11-354E11.2	3.65255e-18	8.83229	0.25	0	1.37314e-13	RP11-354E11.2
RP11-448A19.1	3.65255e-18	8.83229	0.25	0	1.37314e-13	RP11-448A19.1
RQCD1	3.65255e-18	8.83229	0.25	0	1.37314e-13	RQCD1
SKIV2L2	3.65255e-18	8.83229	0.25	0	1.37314e-13	SKIV2L2
SLC35G1	3.65255e-18	8.83229	0.25	0	1.37314e-13	SLC35G1
SLX1B	3.65255e-18	8.83229	0.25	0	1.37314e-13	SLX1B
TRAPPC2P1	3.65255e-18	8.83229	0.25	0	1.37314e-13	TRAPPC2P1
XXbac-BPG299F13.17	3.65255e-18	8.83229	0.25	0	1.37314e-13	XXbac-BPG299F13.17
C20orf24	3.65255e-18	8.60871	0.25	0	1.37314e-13	C20orf24
CD6	3.65255e-18	8.60871	0.25	0	1.37314e-13	CD6
FAM46A	3.65255e-18	8.60871	0.25	0	1.37314e-13	FAM46A
RP11-291B21.2	3.65255e-18	8.60871	0.25	0	1.37314e-13	RP11-291B21.2
SLAMF1	3.65255e-18	8.60871	0.25	0	1.37314e-13	SLAMF1
SPP1	3.65255e-18	8.60871	0.25	0	1.37314e-13	SPP1
VAV3-AS1	3.65255e-18	8.60871	0.25	0	1.37314e-13	VAV3-AS1
ZNF683	3.65255e-18	8.60871	0.25	0	1.37314e-13	ZNF683
AC004791.2	3.65255e-18	8.46257	0.25	0	1.37314e-13	AC004791.2
AKR1C3	3.65255e-18	8.46257	0.25	0	1.37314e-13	AKR1C3
AP001055.6	3.65255e-18	8.46257	0.25	0	1.37314e-13	AP001055.6
C11orf73	3.65255e-18	8.46257	0.25	0	1.37314e-13	C11orf73
C6orf222	3.65255e-18	8.46257	0.25	0	1.37314e-13	C6orf222
CCDC109B	3.65255e-18	8.46257	0.25	0	1.37314e-13	CCDC109B
CD28	3.65255e-18	8.46257	0.25	0	1.37314e-13	CD28
CPA5	3.65255e-18	8.46257	0.25	0	1.37314e-13	CPA5
CTB-102L5.4	3.65255e-18	8.46257	0.25	0	1.37314e-13	CTB-102L5.4
DFNB31	3.65255e-18	8.46257	0.25	0	1.37314e-13	DFNB31
FAM21C	3.65255e-18	8.46257	0.25	0	1.37314e-13	FAM21C
FAM46C	3.65255e-18	8.46257	0.25	0	1.37314e-13	FAM46C
FAM65A	3.65255e-18	8.46257	0.25	0	1.37314e-13	FAM65A
FO538757.2	3.65255e-18	8.46257	0.25	0	1.37314e-13	FO538757.2
GGT7	3.65255e-18	8.46257	0.25	0	1.37314e-13	GGT7
GMDS-AS1	3.65255e-18	8.46257	0.25	0	1.37314e-13	GMDS-AS1
IGFBP7	3.65255e-18	8.46257	0.25	0	1.37314e-13	IGFBP7
ILF3-AS1	3.65255e-18	8.46257	0.25	0	1.37314e-13	ILF3-AS1
LINC00998	3.65255e-18	8.46257	0.25	0	1.37314e-13	LINC00998
MDFI	3.65255e-18	8.46257	0.25	0	1.37314e-13	MDFI
METTL10	3.65255e-18	8.46257	0.25	0	1.37314e-13	METTL10
PI3	3.65255e-18	8.46257	0.25	0	1.37314e-13	PI3
PP7080	3.65255e-18	8.46257	0.25	0	1.37314e-13	PP7080
PPP2R4	3.65255e-18	8.46257	0.25	0	1.37314e-13	PPP2R4
PRKRIR	3.65255e-18	8.46257	0.25	0	1.37314e-13	PRKRIR
RGPD6	3.65255e-18	8.46257	0.25	0	1.37314e-13	RGPD6
RP11-1000B6.3	3.65255e-18	8.46257	0.25	0	1.37314e-13	RP11-1000B6.3
RP11-206L10.9	3.65255e-18	8.46257	0.25	0	1.37314e-13	RP11-206L10.9
RP11-345P4.9	3.65255e-18	8.46257	0.25	0	1.37314e-13	RP11-345P4.9
RP11-405M12.4	3.65255e-18	8.46257	0.25	0	1.37314e-13	RP11-405M12.4
RP11-46H11.3	3.65255e-18	8.46257	0.25	0	1.37314e-13	RP11-46H11.3
RP11-849H4.2	3.65255e-18	8.46257	0.25	0	1.37314e-13	RP11-849H4.2
SELO	3.65255e-18	8.46257	0.25	0	1.37314e-13	SELO
SELT	3.65255e-18	8.46257	0.25	0	1.37314e-13	SELT
SLC12A9	3.65255e-18	8.46257	0.25	0	1.37314e-13	SLC12A9
TBC1D12	3.65255e-18	8.46257	0.25	0	1.37314e-13	TBC1D12
TGM2	3.65255e-18	8.46257	0.25	0	1.37314e-13	TGM2
TNFRSF25	3.65255e-18	8.46257	0.25	0	1.37314e-13	TNFRSF25
TOX2	3.65255e-18	8.46257	0.25	0	1.37314e-13	TOX2
TRIT1	3.65255e-18	8.46257	0.25	0	1.37314e-13	TRIT1
TTC30B	3.65255e-18	8.46257	0.25	0	1.37314e-13	TTC30B
ZNF786	3.65255e-18	8.46257	0.25	0	1.37314e-13	ZNF786
ACVR1C	3.65255e-18	8.30367	0.25	0	1.37314e-13	ACVR1C
ADA	3.65255e-18	8.30367	0.25	0	1.37314e-13	ADA
ADCK3	3.65255e-18	8.30367	0.25	0	1.37314e-13	ADCK3
ADRBK1	3.65255e-18	8.30367	0.25	0	1.37314e-13	ADRBK1
ARHGAP39	3.65255e-18	8.30367	0.25	0	1.37314e-13	ARHGAP39
BRIP1	3.65255e-18	8.30367	0.25	0	1.37314e-13	BRIP1
C14orf1	3.65255e-18	8.30367	0.25	0	1.37314e-13	C14orf1
C6orf25	3.65255e-18	8.30367	0.25	0	1.37314e-13	C6orf25
CCDC136	3.65255e-18	8.30367	0.25	0	1.37314e-13	CCDC136
CDC37L1-AS1	3.65255e-18	8.30367	0.25	0	1.37314e-13	CDC37L1-AS1
CDH1	3.65255e-18	8.30367	0.25	0	1.37314e-13	CDH1
CDH23	3.65255e-18	8.30367	0.25	0	1.37314e-13	CDH23
CDKL5	3.65255e-18	8.30367	0.25	0	1.37314e-13	CDKL5
CDKN2A	3.65255e-18	8.30367	0.25	0	1.37314e-13	CDKN2A
CENPM	3.65255e-18	8.30367	0.25	0	1.37314e-13	CENPM
CKAP2L	3.65255e-18	8.30367	0.25	0	1.37314e-13	CKAP2L
CTA-29F11.1	3.65255e-18	8.30367	0.25	0	1.37314e-13	CTA-29F11.1
CTC-479C5.12	3.65255e-18	8.30367	0.25	0	1.37314e-13	CTC-479C5.12
CTHRC1	3.65255e-18	8.30367	0.25	0	1.37314e-13	CTHRC1
CXCL1	3.65255e-18	8.30367	0.25	0	1.37314e-13	CXCL1
DKFZp779M0652	3.65255e-18	8.30367	0.25	0	1.37314e-13	DKFZp779M0652
FAM179A	3.65255e-18	8.30367	0.25	0	1.37314e-13	FAM179A
FOXA3	3.65255e-18	8.30367	0.25	0	1.37314e-13	FOXA3
HOXB7	3.65255e-18	8.30367	0.25	0	1.37314e-13	HOXB7
HS3ST3B1	3.65255e-18	8.30367	0.25	0	1.37314e-13	HS3ST3B1
IQGAP3	3.65255e-18	8.30367	0.25	0	1.37314e-13	IQGAP3
KIAA0907	3.65255e-18	8.30367	0.25	0	1.37314e-13	KIAA0907
KLK12	3.65255e-18	8.30367	0.25	0	1.37314e-13	KLK12
LAIR2	3.65255e-18	8.30367	0.25	0	1.37314e-13	LAIR2
LGMN	3.65255e-18	8.30367	0.25	0	1.37314e-13	LGMN
LINC00493	3.65255e-18	8.30367	0.25	0	1.37314e-13	LINC00493
MB21D2	3.65255e-18	8.30367	0.25	0	1.37314e-13	MB21D2
NGFRAP1	3.65255e-18	8.30367	0.25	0	1.37314e-13	NGFRAP1
NUSAP1	3.65255e-18	8.30367	0.25	0	1.37314e-13	NUSAP1
PCSK1N	3.65255e-18	8.30367	0.25	0	1.37314e-13	PCSK1N
PSTPIP1	3.65255e-18	8.30367	0.25	0	1.37314e-13	PSTPIP1
RASD1	3.65255e-18	8.30367	0.25	0	1.37314e-13	RASD1
REG4	3.65255e-18	8.30367	0.25	0	1.37314e-13	REG4
RP11-160E2.6	3.65255e-18	8.30367	0.25	0	1.37314e-13	RP11-160E2.6
RP11-386I14.4	3.65255e-18	8.30367	0.25	0	1.37314e-13	RP11-386I14.4
RP11-458F8.4	3.65255e-18	8.30367	0.25	0	1.37314e-13	RP11-458F8.4
RP11-734K2.4	3.65255e-18	8.30367	0.25	0	1.37314e-13	RP11-734K2.4
SCO2	3.65255e-18	8.30367	0.25	0	1.37314e-13	SCO2
SEMA3B	3.65255e-18	8.30367	0.25	0	1.37314e-13	SEMA3B
SEPN1	3.65255e-18	8.30367	0.25	0	1.37314e-13	SEPN1
TFF2	3.65255e-18	8.30367	0.25	0	1.37314e-13	TFF2
TMEM62	3.65255e-18	8.30367	0.25	0	1.37314e-13	TMEM62
UTP20	3.65255e-18	8.30367	0.25	0	1.37314e-13	UTP20
YAP1	3.65255e-18	8.30367	0.25	0	1.37314e-13	YAP1
ZNF354C	3.65255e-18	8.30367	0.25	0	1.37314e-13	ZNF354C
AC007228.9	3.65255e-18	7.86534	0.25	0	1.37314e-13	AC007228.9
ADRBK2	3.65255e-18	7.86534	0.25	0	1.37314e-13	ADRBK2
AL133245.2	3.65255e-18	7.86534	0.25	0	1.37314e-13	AL133245.2
AMT	3.65255e-18	7.86534	0.25	0	1.37314e-13	AMT
ATP5A1	3.65255e-18	7.86534	0.25	0	1.37314e-13	ATP5A1
ATP5C1	3.65255e-18	7.86534	0.25	0	1.37314e-13	ATP5C1
C14orf166	3.65255e-18	7.86534	0.25	0	1.37314e-13	C14orf166
C16orf62	3.65255e-18	7.86534	0.25	0	1.37314e-13	C16orf62
C20orf196	3.65255e-18	7.86534	0.25	0	1.37314e-13	C20orf196
CAMK4	3.65255e-18	7.86534	0.25	0	1.37314e-13	CAMK4
CD3G	3.65255e-18	7.86534	0.25	0	1.37314e-13	CD3G
CNNM4	3.65255e-18	7.86534	0.25	0	1.37314e-13	CNNM4
COL9A1	3.65255e-18	7.86534	0.25	0	1.37314e-13	COL9A1
CTC-524C5.2	3.65255e-18	7.86534	0.25	0	1.37314e-13	CTC-524C5.2
CTD-2576D5.4	3.65255e-18	7.86534	0.25	0	1.37314e-13	CTD-2576D5.4
CYBB	3.65255e-18	7.86534	0.25	0	1.37314e-13	CYBB
CYP2S1	3.65255e-18	7.86534	0.25	0	1.37314e-13	CYP2S1
FAM134B	3.65255e-18	7.86534	0.25	0	1.37314e-13	FAM134B
FAM63B	3.65255e-18	7.86534	0.25	0	1.37314e-13	FAM63B
GPC6	3.65255e-18	7.86534	0.25	0	1.37314e-13	GPC6
IFNG	3.65255e-18	7.86534	0.25	0	1.37314e-13	IFNG
KIAA1919	3.65255e-18	7.86534	0.25	0	1.37314e-13	KIAA1919
KRT17	3.65255e-18	7.86534	0.25	0	1.37314e-13	KRT17
LINC01420	3.65255e-18	7.86534	0.25	0	1.37314e-13	LINC01420
LRRC61	3.65255e-18	7.86534	0.25	0	1.37314e-13	LRRC61
MAN1B1-AS1	3.65255e-18	7.86534	0.25	0	1.37314e-13	MAN1B1-AS1
MCOLN2	3.65255e-18	7.86534	0.25	0	1.37314e-13	MCOLN2
MESDC2	3.65255e-18	7.86534	0.25	0	1.37314e-13	MESDC2
NICN1	3.65255e-18	7.86534	0.25	0	1.37314e-13	NICN1
NR2E3	3.65255e-18	7.86534	0.25	0	1.37314e-13	NR2E3
PCNX	3.65255e-18	7.86534	0.25	0	1.37314e-13	PCNX
PRRG4	3.65255e-18	7.86534	0.25	0	1.37314e-13	PRRG4
RP1-244F24.1	3.65255e-18	7.86534	0.25	0	1.37314e-13	RP1-244F24.1
RP11-127B20.3	3.65255e-18	7.86534	0.25	0	1.37314e-13	RP11-127B20.3
RP11-181C3.1	3.65255e-18	7.86534	0.25	0	1.37314e-13	RP11-181C3.1
RP11-212I21.2	3.65255e-18	7.86534	0.25	0	1.37314e-13	RP11-212I21.2
RP11-277P12.20	3.65255e-18	7.86534	0.25	0	1.37314e-13	RP11-277P12.20
RP11-426C22.5	3.65255e-18	7.86534	0.25	0	1.37314e-13	RP11-426C22.5
RP11-65L3.4	3.65255e-18	7.86534	0.25	0	1.37314e-13	RP11-65L3.4
RP11-66N24.3	3.65255e-18	7.86534	0.25	0	1.37314e-13	RP11-66N24.3
RP5-1171I10.5	3.65255e-18	7.86534	0.25	0	1.37314e-13	RP5-1171I10.5
TGFBI	3.65255e-18	7.86534	0.25	0	1.37314e-13	TGFBI
THEMIS	3.65255e-18	7.86534	0.25	0	1.37314e-13	THEMIS
USMG5	3.65255e-18	7.86534	0.25	0	1.37314e-13	USMG5
UTP11L	3.65255e-18	7.86534	0.25	0	1.37314e-13	UTP11L
VWA1	3.65255e-18	7.86534	0.25	0	1.37314e-13	VWA1
LTB	3.67481e-18	7.04895	0.5	0.007	1.38151e-13	LTB
ISG20	4.40794e-18	5.44858	0.75	0.02	1.65712e-13	ISG20
SLC2A4RG	4.73368e-18	6.65896	0.5	0.007	1.77958e-13	SLC2A4RG
PARP8	4.73368e-18	6.44083	0.5	0.007	1.77958e-13	PARP8
SYTL1	6.09266e-18	6.2128	0.5	0.007	2.29047e-13	SYTL1
CD247	6.09266e-18	6.16728	0.5	0.007	2.29047e-13	CD247
KLRB1	7.83535e-18	5.19913	0.5	0.007	2.94562e-13	KLRB1
DNPH1	1.9159e-16	5.5427	0.75	0.023	7.20262e-12	DNPH1
IL7R	1.05686e-14	6.56151	0.5	0.01	3.97315e-10	IL7R
AGAP3	1.29412e-14	6.22082	0.5	0.01	4.86511e-10	AGAP3
TTYH3	1.5487e-12	6.74699	0.5	0.013	5.8222e-08	TTYH3
ATG2A	1.83539e-12	5.82413	0.5	0.013	6.89998e-08	ATG2A
BCAT1	2.17397e-12	5.88723	0.5	0.013	8.17281e-08	BCAT1
CD7	2.17397e-12	5.023	0.5	0.013	8.17281e-08	CD7
SLC39A8	2.57358e-12	5.60778	0.5	0.013	9.67513e-08	SLC39A8
TSEN15	3.04499e-12	5.27993	0.5	0.013	1.14473e-07	TSEN15
RASSF3	3.60078e-12	4.82173	0.5	0.013	1.35368e-07	RASSF3
PTPMT1	6.97115e-12	4.64799	0.75	0.036	2.62074e-07	PTPMT1
RNASET2	5.97327e-11	4.06646	1	0.079	2.24559e-06	RNASET2
SH2D2A	6.38569e-11	6.27209	0.5	0.016	2.40064e-06	SH2D2A
RHBDF2	9.88191e-11	5.59034	0.5	0.016	3.71501e-06	RHBDF2
MZF1	9.88191e-11	5.23069	0.5	0.016	3.71501e-06	MZF1
VOPP1	1.14194e-10	5.18027	0.5	0.016	4.29302e-06	VOPP1
DCAKD	1.319e-10	4.64298	0.5	0.016	4.95865e-06	DCAKD
C19orf33	1.319e-10	4.50996	0.5	0.016	4.95865e-06	C19orf33
GBP2	1.34666e-10	4.40438	0.75	0.043	5.06262e-06	GBP2
LDLRAD4	1.63284e-10	4.74623	0.75	0.043	6.13849e-06	LDLRAD4
ADAM8	2.63362e-10	3.89463	0.75	0.043	9.90082e-06	ADAM8
EBI3	1.10674e-09	8.88691	0.25	0.003	4.16066e-05	EBI3
CCR6	1.10674e-09	8.35175	0.25	0.003	4.16066e-05	CCR6
IFITM1	1.10674e-09	8.0134	0.25	0.003	4.16066e-05	IFITM1
TMIGD2	1.10674e-09	7.54756	0.25	0.003	4.16066e-05	TMIGD2
WDR90	1.10674e-09	7.54756	0.25	0.003	4.16066e-05	WDR90
TNFRSF8	1.10674e-09	7.51866	0.25	0.003	4.16066e-05	TNFRSF8
FBLN2	1.10674e-09	7.49662	0.25	0.003	4.16066e-05	FBLN2
LTB4R	1.10674e-09	7.46476	0.25	0.003	4.16066e-05	LTB4R
PLOD1	1.10674e-09	7.3501	0.25	0.003	4.16066e-05	PLOD1
GNGT2	1.10674e-09	7.23049	0.25	0.003	4.16066e-05	GNGT2
LAYN	1.10674e-09	7.17784	0.25	0.003	4.16066e-05	LAYN
RGL4	1.10674e-09	7.17784	0.25	0.003	4.16066e-05	RGL4
GYS1	1.10674e-09	7.08554	0.25	0.003	4.16066e-05	GYS1
GLG1	1.10674e-09	7.06477	0.25	0.003	4.16066e-05	GLG1
KLF8	1.10674e-09	7.01893	0.25	0.003	4.16066e-05	KLF8
MYO1E	1.10674e-09	7.01893	0.25	0.003	4.16066e-05	MYO1E
USP49	1.10674e-09	7.00397	0.25	0.003	4.16066e-05	USP49
ZNF282	1.10674e-09	6.99939	0.25	0.003	4.16066e-05	ZNF282
RNF185	1.10674e-09	6.96151	0.25	0.003	4.16066e-05	RNF185
LSM14B	1.10674e-09	6.93095	0.25	0.003	4.16066e-05	LSM14B
AC016831.7	1.10674e-09	6.87894	0.25	0.003	4.16066e-05	AC016831.7
NLN	1.10674e-09	6.86519	0.25	0.003	4.16066e-05	NLN
RAB24	1.10674e-09	6.84048	0.25	0.003	4.16066e-05	RAB24
KIFC3	1.10674e-09	6.83513	0.25	0.003	4.16066e-05	KIFC3
URB1-AS1	1.10674e-09	6.82909	0.25	0.003	4.16066e-05	URB1-AS1
COG8	1.10674e-09	6.82809	0.25	0.003	4.16066e-05	COG8
SUSD3	1.10674e-09	6.81665	0.25	0.003	4.16066e-05	SUSD3
ZNF180	1.10674e-09	6.78986	0.25	0.003	4.16066e-05	ZNF180
MEGF8	1.10674e-09	6.7516	0.25	0.003	4.16066e-05	MEGF8
GZMB	1.10674e-09	6.74744	0.25	0.003	4.16066e-05	GZMB
ZDHHC7	1.10674e-09	6.74245	0.25	0.003	4.16066e-05	ZDHHC7
CERCAM	1.10674e-09	6.7243	0.25	0.003	4.16066e-05	CERCAM
CLEC2D	1.10674e-09	6.65782	0.25	0.003	4.16066e-05	CLEC2D
ALG10B	1.10674e-09	6.62645	0.25	0.003	4.16066e-05	ALG10B
PGAP1	1.10674e-09	6.60773	0.25	0.003	4.16066e-05	PGAP1
DHX57	1.10674e-09	6.58355	0.25	0.003	4.16066e-05	DHX57
GZMK	1.10674e-09	6.58061	0.25	0.003	4.16066e-05	GZMK
SLC38A1	1.10674e-09	6.58061	0.25	0.003	4.16066e-05	SLC38A1
KBTBD6	1.10674e-09	6.56454	0.25	0.003	4.16066e-05	KBTBD6
CRYBB2	1.10674e-09	6.54744	0.25	0.003	4.16066e-05	CRYBB2
AMN1	1.10674e-09	6.53674	0.25	0.003	4.16066e-05	AMN1
ZNF449	1.10674e-09	6.52968	0.25	0.003	4.16066e-05	ZNF449
ZNF117	1.10674e-09	6.51436	0.25	0.003	4.16066e-05	ZNF117
CD8A	1.10674e-09	6.49782	0.25	0.003	4.16066e-05	CD8A
ZNF726	1.10674e-09	6.44835	0.25	0.003	4.16066e-05	ZNF726
AC133644.2	1.10674e-09	6.36395	0.25	0.003	4.16066e-05	AC133644.2
HLA-DQB1	1.10674e-09	6.31328	0.25	0.003	4.16066e-05	HLA-DQB1
TC2N	1.10674e-09	6.25825	0.25	0.003	4.16066e-05	TC2N
NFATC2	1.35388e-09	5.35737	0.5	0.02	5.08977e-05	NFATC2
IFI6	1.35388e-09	5.29889	0.5	0.02	5.08977e-05	IFI6
ZNF276	1.35388e-09	4.93501	0.5	0.02	5.08977e-05	ZNF276
CUBN	1.42543e-09	6.23902	0.25	0.003	5.35875e-05	CUBN
PLEKHB1	1.42543e-09	6.16615	0.25	0.003	5.35875e-05	PLEKHB1
KLRD1	1.42543e-09	6.15234	0.25	0.003	5.35875e-05	KLRD1
RBL1	1.42543e-09	6.07866	0.25	0.003	5.35875e-05	RBL1
[truncated: 9,113 more rows]

## Sheet: DEGs_Mast cells_TumorvsNAT
	p_val	avg_log2FC	pct.1	pct.2	p_val_adj	gene
[truncated: 8,171 more rows]
