# Supplementary material for: Challenging the control through a single-cell perspective on normal adjacent tissue in colorectal cancer
Source: iScience. 2026 Apr 9;29(6):115671. doi: 10.1016/j.isci.2026.115671 (PMC13276536; doi:10.1016/j.isci.2026.115671)
Supplement: Table S11. DEGs_Myeloid cells [file mmc12.xlsx]

## Sheet: DEGs_Myeloid cells_HCvsNAT
	p_val	avg_log2FC	pct.1	pct.2	p_val_adj	gene
ATP5F1E	1.1476e-30	11.5418	1	0	4.31428e-26	ATP5F1E
RACK1	1.1476e-30	11.4799	1	0	4.31428e-26	RACK1
ATP5MC2	1.1476e-30	10.0518	1	0	4.31428e-26	ATP5MC2
SELENOK	1.1476e-30	9.70718	1	0	4.31428e-26	SELENOK
ATP5MF	1.1476e-30	9.63454	1	0	4.31428e-26	ATP5MF
ATP5MG	1.13659e-24	11.0788	0.8	0	4.27291e-20	ATP5MG
ATP5F1B	1.13659e-24	9.59803	0.8	0	4.27291e-20	ATP5F1B
ATP5ME	1.13659e-24	9.37925	0.8	0	4.27291e-20	ATP5ME
ATP5MC1	1.13659e-24	9.25306	0.8	0	4.27291e-20	ATP5MC1
ELOB	1.13659e-24	8.73231	0.8	0	4.27291e-20	ELOB
ATP5MD	1.13659e-24	8.7224	0.8	0	4.27291e-20	ATP5MD
ATP5MC3	1.13659e-24	8.58387	0.8	0	4.27291e-20	ATP5MC3
ADA2	1.13659e-24	8.47961	0.8	0	4.27291e-20	ADA2
ATP5F1C	1.13659e-24	8.2756	0.8	0	4.27291e-20	ATP5F1C
RTRAF	1.13659e-24	7.78608	0.8	0	4.27291e-20	RTRAF
MCRIP1	1.13659e-24	7.50838	0.8	0	4.27291e-20	MCRIP1
SMIM37	9.48204e-19	8.92422	0.6	0	3.56468e-14	SMIM37
SMIM26	9.48204e-19	8.88136	0.6	0	3.56468e-14	SMIM26
ATP5PD	9.48204e-19	8.5942	0.6	0	3.56468e-14	ATP5PD
ATP5PF	9.48204e-19	8.48228	0.6	0	3.56468e-14	ATP5PF
SEM1	9.48204e-19	8.30731	0.6	0	3.56468e-14	SEM1
TENT4B	9.48204e-19	8.24654	0.6	0	3.56468e-14	TENT4B
FYB1	9.48204e-19	8.16281	0.6	0	3.56468e-14	FYB1
TUT7	9.48204e-19	8.08355	0.6	0	3.56468e-14	TUT7
JPT1	9.48204e-19	7.86151	0.6	0	3.56468e-14	JPT1
COPS9	9.48204e-19	7.85466	0.6	0	3.56468e-14	COPS9
SMIM25	9.48204e-19	7.77066	0.6	0	3.56468e-14	SMIM25
SELENOH	9.48204e-19	7.7705	0.6	0	3.56468e-14	SELENOH
ATP5F1A	9.48204e-19	7.66556	0.6	0	3.56468e-14	ATP5F1A
SELENOW	9.48204e-19	7.47608	0.6	0	3.56468e-14	SELENOW
NORAD	9.48204e-19	7.44344	0.6	0	3.56468e-14	NORAD
ATP5MPL	9.48204e-19	7.33653	0.6	0	3.56468e-14	ATP5MPL
ATP5IF1	9.48204e-19	7.30542	0.6	0	3.56468e-14	ATP5IF1
TRIR	9.48204e-19	7.26339	0.6	0	3.56468e-14	TRIR
SQOR	9.48204e-19	7.16392	0.6	0	3.56468e-14	SQOR
STMP1	9.48204e-19	6.89449	0.6	0	3.56468e-14	STMP1
ELOC	9.48204e-19	6.89449	0.6	0	3.56468e-14	ELOC
RTF2	9.48204e-19	6.89449	0.6	0	3.56468e-14	RTF2
ATP2B1-AS1	9.48204e-19	6.88799	0.6	0	3.56468e-14	ATP2B1-AS1
SELENOT	9.48204e-19	6.76504	0.6	0	3.56468e-14	SELENOT
SELENON	9.48204e-19	6.71088	0.6	0	3.56468e-14	SELENON
VPS35L	9.48204e-19	6.6228	0.6	0	3.56468e-14	VPS35L
GRK3	9.48204e-19	6.6228	0.6	0	3.56468e-14	GRK3
HPF1	9.48204e-19	6.56292	0.6	0	3.56468e-14	HPF1
NSD3	9.48204e-19	6.39803	0.6	0	3.56468e-14	NSD3
RIDA	9.48204e-19	6.39803	0.6	0	3.56468e-14	RIDA
DFFB	3.84932e-14	5.63761	0.6	0.008	1.44711e-09	DFFB
PCLAF	6.85375e-13	8.42365	0.4	0	2.5766e-08	PCLAF
AC020916.1	6.85375e-13	8.15523	0.4	0	2.5766e-08	AC020916.1
AC020656.1	6.85375e-13	7.58803	0.4	0	2.5766e-08	AC020656.1
CENPX	6.85375e-13	7.46571	0.4	0	2.5766e-08	CENPX
ATP5PO	6.85375e-13	7.4294	0.4	0	2.5766e-08	ATP5PO
RXYLT1	6.85375e-13	7.01952	0.4	0	2.5766e-08	RXYLT1
EFL1	6.85375e-13	6.94884	0.4	0	2.5766e-08	EFL1
CIP2A	6.85375e-13	6.71823	0.4	0	2.5766e-08	CIP2A
NSD2	6.85375e-13	6.66226	0.4	0	2.5766e-08	NSD2
STIL	6.85375e-13	6.57107	0.4	0	2.5766e-08	STIL
NBDY	6.85375e-13	6.57107	0.4	0	2.5766e-08	NBDY
ATP5PB	6.85375e-13	6.53734	0.4	0	2.5766e-08	ATP5PB
BX284668.5	6.85375e-13	6.50895	0.4	0	2.5766e-08	BX284668.5
SELENOF	6.85375e-13	6.50895	0.4	0	2.5766e-08	SELENOF
RAB5IF	6.85375e-13	6.50895	0.4	0	2.5766e-08	RAB5IF
KNL1	6.85375e-13	6.47372	0.4	0	2.5766e-08	KNL1
UFD1	6.85375e-13	6.47372	0.4	0	2.5766e-08	UFD1
POLR2J3.1	6.85375e-13	6.40716	0.4	0	2.5766e-08	POLR2J3.1
VSIR	6.85375e-13	6.3278	0.4	0	2.5766e-08	VSIR
IL10RB-DT	6.85375e-13	6.3278	0.4	0	2.5766e-08	IL10RB-DT
TROAP	6.85375e-13	6.29765	0.4	0	2.5766e-08	TROAP
RAMMET	6.85375e-13	6.29765	0.4	0	2.5766e-08	RAMMET
TENT2	6.85375e-13	6.22222	0.4	0	2.5766e-08	TENT2
WASHC3	6.85375e-13	6.22222	0.4	0	2.5766e-08	WASHC3
KYAT3	6.85375e-13	6.21184	0.4	0	2.5766e-08	KYAT3
ARMH3	6.85375e-13	6.21184	0.4	0	2.5766e-08	ARMH3
MELK	6.85375e-13	6.14264	0.4	0	2.5766e-08	MELK
POC1A	6.85375e-13	6.14264	0.4	0	2.5766e-08	POC1A
WASHC4	6.85375e-13	6.13166	0.4	0	2.5766e-08	WASHC4
RMC1	6.85375e-13	6.13166	0.4	0	2.5766e-08	RMC1
SGO2	6.85375e-13	6.01004	0.4	0	2.5766e-08	SGO2
HSPA14.1	6.85375e-13	6.01004	0.4	0	2.5766e-08	HSPA14.1
TMEM273	6.85375e-13	6.01004	0.4	0	2.5766e-08	TMEM273
MESD	6.85375e-13	6.01004	0.4	0	2.5766e-08	MESD
CEP89	6.85375e-13	5.91743	0.4	0	2.5766e-08	CEP89
ZNF273	6.85375e-13	5.91743	0.4	0	2.5766e-08	ZNF273
CYTOR	6.85375e-13	5.91743	0.4	0	2.5766e-08	CYTOR
ERBIN	6.85375e-13	5.91743	0.4	0	2.5766e-08	ERBIN
CGAS	6.85375e-13	5.91743	0.4	0	2.5766e-08	CGAS
DMAC1	6.85375e-13	5.91743	0.4	0	2.5766e-08	DMAC1
CEP128	6.85375e-13	5.65045	0.4	0	2.5766e-08	CEP128
CXCR2	6.85375e-13	5.65045	0.4	0	2.5766e-08	CXCR2
HIRIP3	6.85375e-13	5.65045	0.4	0	2.5766e-08	HIRIP3
HIST1H1A	6.85375e-13	5.65045	0.4	0	2.5766e-08	HIST1H1A
IQGAP3	6.85375e-13	5.65045	0.4	0	2.5766e-08	IQGAP3
AC245014.3	6.85375e-13	5.65045	0.4	0	2.5766e-08	AC245014.3
ODR4	6.85375e-13	5.65045	0.4	0	2.5766e-08	ODR4
SGO1	6.85375e-13	5.65045	0.4	0	2.5766e-08	SGO1
AC025171.3	6.85375e-13	5.65045	0.4	0	2.5766e-08	AC025171.3
RCC1L	6.85375e-13	5.65045	0.4	0	2.5766e-08	RCC1L
AC016831.5	6.85375e-13	5.65045	0.4	0	2.5766e-08	AC016831.5
ECPAS	6.85375e-13	5.65045	0.4	0	2.5766e-08	ECPAS
PCNX3	6.85375e-13	5.65045	0.4	0	2.5766e-08	PCNX3
NKAPD1	6.85375e-13	5.65045	0.4	0	2.5766e-08	NKAPD1
AC008035.1	6.85375e-13	5.65045	0.4	0	2.5766e-08	AC008035.1
GON7	6.85375e-13	5.65045	0.4	0	2.5766e-08	GON7
LINC02206	6.85375e-13	5.65045	0.4	0	2.5766e-08	LINC02206
AC016205.1	6.85375e-13	5.65045	0.4	0	2.5766e-08	AC016205.1
YJU2	6.85375e-13	5.65045	0.4	0	2.5766e-08	YJU2
AC010642.2	6.85375e-13	5.65045	0.4	0	2.5766e-08	AC010642.2
FLCN	1.66111e-09	4.42758	0.6	0.023	6.24478e-05	FLCN
CHD8	2.0332e-09	4.42511	0.6	0.023	7.6436e-05	CHD8
MLLT1	2.48602e-09	3.84468	0.6	0.023	9.34595e-05	MLLT1
HIST1H1B	5.96672e-09	6.17219	0.4	0.008	0.000224313	HIST1H1B
KLHL8	5.96672e-09	5.77721	0.4	0.008	0.000224313	KLHL8
PRIM1	5.96672e-09	5.7053	0.4	0.008	0.000224313	PRIM1
PUS3	5.96672e-09	5.59978	0.4	0.008	0.000224313	PUS3
CCNE2	5.96672e-09	5.51127	0.4	0.008	0.000224313	CCNE2
CDCA8	7.83922e-09	5.68417	0.4	0.008	0.000294708	CDCA8
USF1	7.83922e-09	5.40843	0.4	0.008	0.000294708	USF1
DCAF16	7.83922e-09	5.3566	0.4	0.008	0.000294708	DCAF16
IKZF5	7.83922e-09	5.31082	0.4	0.008	0.000294708	IKZF5
EXO1	7.83922e-09	5.30818	0.4	0.008	0.000294708	EXO1
CCNA2	7.83922e-09	5.2473	0.4	0.008	0.000294708	CCNA2
ZGRF1	7.83922e-09	5.03697	0.4	0.008	0.000294708	ZGRF1
NCAPG	7.83922e-09	4.96748	0.4	0.008	0.000294708	NCAPG
FOXM1	1.02783e-08	5.02625	0.4	0.008	0.000386404	FOXM1
PIK3R4	1.02783e-08	4.96005	0.4	0.008	0.000386404	PIK3R4
POLE2	1.02783e-08	4.94858	0.4	0.008	0.000386404	POLE2
PRH1	1.02783e-08	4.92181	0.4	0.008	0.000386404	PRH1
HIST1H2BC	1.02783e-08	4.90146	0.4	0.008	0.000386404	HIST1H2BC
CCDC144A	1.02783e-08	4.84436	0.4	0.008	0.000386404	CCDC144A
MIPEP	1.02783e-08	4.80885	0.4	0.008	0.000386404	MIPEP
DEPDC5	1.02783e-08	4.69477	0.4	0.008	0.000386404	DEPDC5
E2F2	1.02783e-08	4.52846	0.4	0.008	0.000386404	E2F2
BLM	1.02783e-08	4.45448	0.4	0.008	0.000386404	BLM
KIF4A	1.02783e-08	4.45448	0.4	0.008	0.000386404	KIF4A
CCNB2	1.02783e-08	4.38147	0.4	0.008	0.000386404	CCNB2
ZNF410	1.02783e-08	4.26795	0.4	0.008	0.000386404	ZNF410
GEN1	1.02783e-08	4.21913	0.4	0.008	0.000386404	GEN1
TEX2	1.02783e-08	4.07693	0.4	0.008	0.000386404	TEX2
NUF2	1.02783e-08	3.93742	0.4	0.008	0.000386404	NUF2
2025-09-08	1.02783e-08	3.6775	0.4	0.008	0.000386404	2025-09-08
SKP2	1.02783e-08	2.72927	0.4	0.008	0.000386404	SKP2
PAK1IP1	1.77729e-08	4.90815	0.6	0.031	0.000668154	PAK1IP1
KBTBD2	2.77914e-08	4.54266	0.8	0.07	0.00104479	KBTBD2
TNFAIP8L2	1.45917e-07	3.33831	0.8	0.07	0.0054856	TNFAIP8L2
SF3B3	2.28727e-07	5.34212	0.6	0.039	0.00859876	SF3B3
KIF20B	3.60773e-07	3.77033	0.6	0.039	0.0135629	KIF20B
GIMAP4	4.35395e-07	3.51834	0.8	0.078	0.0163683	GIMAP4
SELENOP	4.65544e-07	9.53249	0.2	0	0.0175017	SELENOP
NRN1	4.65544e-07	8.72357	0.2	0	0.0175017	NRN1
OGDHL	4.65544e-07	8.72357	0.2	0	0.0175017	OGDHL
SLC16A1-AS1	4.65544e-07	8.72357	0.2	0	0.0175017	SLC16A1-AS1
AC009005.1	4.65544e-07	8.72357	0.2	0	0.0175017	AC009005.1
MRVI1	4.65544e-07	7.00128	0.2	0	0.0175017	MRVI1
CCDC134	4.65544e-07	6.77244	0.2	0	0.0175017	CCDC134
DDX58	4.65544e-07	6.77244	0.2	0	0.0175017	DDX58
EXD2	4.65544e-07	6.77244	0.2	0	0.0175017	EXD2
GTF2E1	4.65544e-07	6.77244	0.2	0	0.0175017	GTF2E1
TBX19	4.65544e-07	6.77244	0.2	0	0.0175017	TBX19
TEN1	4.65544e-07	6.77244	0.2	0	0.0175017	TEN1
TMEM131L	4.65544e-07	6.77244	0.2	0	0.0175017	TMEM131L
MRNIP	4.65544e-07	6.77244	0.2	0	0.0175017	MRNIP
RIOX1	4.65544e-07	6.77244	0.2	0	0.0175017	RIOX1
LINC02432	4.65544e-07	6.55472	0.2	0	0.0175017	LINC02432
RIPOR2	4.65544e-07	6.55472	0.2	0	0.0175017	RIPOR2
GAL3ST4	4.65544e-07	6.44403	0.2	0	0.0175017	GAL3ST4
OLFML3	4.65544e-07	6.44403	0.2	0	0.0175017	OLFML3
PTPA	4.65544e-07	6.44403	0.2	0	0.0175017	PTPA
RAB42	4.65544e-07	6.26406	0.2	0	0.0175017	RAB42
XRCC2	4.65544e-07	6.26406	0.2	0	0.0175017	XRCC2
SHLD2	4.65544e-07	6.26406	0.2	0	0.0175017	SHLD2
UTP11	4.65544e-07	6.09706	0.2	0	0.0175017	UTP11
DELE1	4.65544e-07	6.0584	0.2	0	0.0175017	DELE1
TCEAL9	4.65544e-07	6.0584	0.2	0	0.0175017	TCEAL9
TLNRD1	4.65544e-07	6.0584	0.2	0	0.0175017	TLNRD1
CASP5	4.65544e-07	5.90459	0.2	0	0.0175017	CASP5
FAM85B	4.65544e-07	5.90459	0.2	0	0.0175017	FAM85B
FFAR2	4.65544e-07	5.90459	0.2	0	0.0175017	FFAR2
HEG1	4.65544e-07	5.90459	0.2	0	0.0175017	HEG1
HES2	4.65544e-07	5.90459	0.2	0	0.0175017	HES2
HK3	4.65544e-07	5.90459	0.2	0	0.0175017	HK3
LAIR2	4.65544e-07	5.90459	0.2	0	0.0175017	LAIR2
LINC00266-1	4.65544e-07	5.90459	0.2	0	0.0175017	LINC00266-1
MEG8	4.65544e-07	5.90459	0.2	0	0.0175017	MEG8
MYO18A	4.65544e-07	5.90459	0.2	0	0.0175017	MYO18A
PRRT2	4.65544e-07	5.90459	0.2	0	0.0175017	PRRT2
RET	4.65544e-07	5.90459	0.2	0	0.0175017	RET
RIC1	4.65544e-07	5.90459	0.2	0	0.0175017	RIC1
YAE1D1	4.65544e-07	5.90459	0.2	0	0.0175017	YAE1D1
FO704657.1	4.65544e-07	5.90459	0.2	0	0.0175017	FO704657.1
ELOA	4.65544e-07	5.90459	0.2	0	0.0175017	ELOA
AC015982.1	4.65544e-07	5.90459	0.2	0	0.0175017	AC015982.1
AC079305.1	4.65544e-07	5.90459	0.2	0	0.0175017	AC079305.1
AC096667.1	4.65544e-07	5.90459	0.2	0	0.0175017	AC096667.1
LINC02482	4.65544e-07	5.90459	0.2	0	0.0175017	LINC02482
SMIM29	4.65544e-07	5.90459	0.2	0	0.0175017	SMIM29
AL035587.1	4.65544e-07	5.90459	0.2	0	0.0175017	AL035587.1
AL391807.1	4.65544e-07	5.90459	0.2	0	0.0175017	AL391807.1
CALHM6	4.65544e-07	5.90459	0.2	0	0.0175017	CALHM6
AC004921.1	4.65544e-07	5.90459	0.2	0	0.0175017	AC004921.1
AC110741.1	4.65544e-07	5.90459	0.2	0	0.0175017	AC110741.1
CSKMT	4.65544e-07	5.90459	0.2	0	0.0175017	CSKMT
AP002807.1	4.65544e-07	5.90459	0.2	0	0.0175017	AP002807.1
AC026369.3	4.65544e-07	5.90459	0.2	0	0.0175017	AC026369.3
AC025164.1	4.65544e-07	5.90459	0.2	0	0.0175017	AC025164.1
AC069503.2	4.65544e-07	5.90459	0.2	0	0.0175017	AC069503.2
AL121603.2	4.65544e-07	5.90459	0.2	0	0.0175017	AL121603.2
AL049840.1	4.65544e-07	5.90459	0.2	0	0.0175017	AL049840.1
AC138904.3	4.65544e-07	5.90459	0.2	0	0.0175017	AC138904.3
AC093249.6	4.65544e-07	5.90459	0.2	0	0.0175017	AC093249.6
AC004687.1	4.65544e-07	5.90459	0.2	0	0.0175017	AC004687.1
AC100786.1	4.65544e-07	5.90459	0.2	0	0.0175017	AC100786.1
AC027575.2	4.65544e-07	5.90459	0.2	0	0.0175017	AC027575.2
MMP24OS	4.65544e-07	5.90459	0.2	0	0.0175017	MMP24OS
AC027307.3	4.65544e-07	5.90459	0.2	0	0.0175017	AC027307.3
NOP53	4.65544e-07	5.90459	0.2	0	0.0175017	NOP53
AL035681.1	4.65544e-07	5.90459	0.2	0	0.0175017	AL035681.1
AC007952.4	4.65544e-07	5.81846	0.2	0	0.0175017	AC007952.4
CENPI	4.65544e-07	5.81846	0.2	0	0.0175017	CENPI
KANK2	4.65544e-07	5.81846	0.2	0	0.0175017	KANK2
MYO7A	4.65544e-07	5.81846	0.2	0	0.0175017	MYO7A
NUP43	4.65544e-07	5.81846	0.2	0	0.0175017	NUP43
PRLR	4.65544e-07	5.81846	0.2	0	0.0175017	PRLR
MACO1	4.65544e-07	5.81846	0.2	0	0.0175017	MACO1
THAP12	4.65544e-07	5.81846	0.2	0	0.0175017	THAP12
SPART	4.65544e-07	5.81846	0.2	0	0.0175017	SPART
DCAF17	4.65544e-07	5.76118	0.2	0	0.0175017	DCAF17
MORC4	4.65544e-07	5.76118	0.2	0	0.0175017	MORC4
NEDD4	4.65544e-07	5.76118	0.2	0	0.0175017	NEDD4
QPCTL	4.65544e-07	5.76118	0.2	0	0.0175017	QPCTL
SPC25	4.65544e-07	5.76118	0.2	0	0.0175017	SPC25
AC007240.1	4.65544e-07	5.76118	0.2	0	0.0175017	AC007240.1
EEF1AKMT4	4.65544e-07	5.76118	0.2	0	0.0175017	EEF1AKMT4
AC016831.1	4.65544e-07	5.76118	0.2	0	0.0175017	AC016831.1
AC090204.1	4.65544e-07	5.76118	0.2	0	0.0175017	AC090204.1
BCAM	4.65544e-07	5.5305	0.2	0	0.0175017	BCAM
C18orf54	4.65544e-07	5.5305	0.2	0	0.0175017	C18orf54
CEP290	4.65544e-07	5.5305	0.2	0	0.0175017	CEP290
E2F7	4.65544e-07	5.5305	0.2	0	0.0175017	E2F7
FAM161A	4.65544e-07	5.5305	0.2	0	0.0175017	FAM161A
FKTN	4.65544e-07	5.5305	0.2	0	0.0175017	FKTN
HS6ST1	4.65544e-07	5.5305	0.2	0	0.0175017	HS6ST1
HSPA4L	4.65544e-07	5.5305	0.2	0	0.0175017	HSPA4L
LIN54	4.65544e-07	5.5305	0.2	0	0.0175017	LIN54
MAMSTR	4.65544e-07	5.5305	0.2	0	0.0175017	MAMSTR
PCGF2	4.65544e-07	5.5305	0.2	0	0.0175017	PCGF2
RAI14	4.65544e-07	5.5305	0.2	0	0.0175017	RAI14
SCAMP5	4.65544e-07	5.5305	0.2	0	0.0175017	SCAMP5
SETD4	4.65544e-07	5.5305	0.2	0	0.0175017	SETD4
TGFB2	4.65544e-07	5.5305	0.2	0	0.0175017	TGFB2
ZNF404	4.65544e-07	5.5305	0.2	0	0.0175017	ZNF404
ZNF625	4.65544e-07	5.5305	0.2	0	0.0175017	ZNF625
ZNF891	4.65544e-07	5.5305	0.2	0	0.0175017	ZNF891
FNDC10	4.65544e-07	5.5305	0.2	0	0.0175017	FNDC10
AL136987.1	4.65544e-07	5.5305	0.2	0	0.0175017	AL136987.1
SELENOI	4.65544e-07	5.5305	0.2	0	0.0175017	SELENOI
LNPK	4.65544e-07	5.5305	0.2	0	0.0175017	LNPK
CNOT9	4.65544e-07	5.5305	0.2	0	0.0175017	CNOT9
MUC20-OT1	4.65544e-07	5.5305	0.2	0	0.0175017	MUC20-OT1
AC116563.1	4.65544e-07	5.5305	0.2	0	0.0175017	AC116563.1
WASHC5	4.65544e-07	5.5305	0.2	0	0.0175017	WASHC5
WASHC1	4.65544e-07	5.5305	0.2	0	0.0175017	WASHC1
ENTR1	4.65544e-07	5.5305	0.2	0	0.0175017	ENTR1
PGGHG	4.65544e-07	5.5305	0.2	0	0.0175017	PGGHG
OGA	4.65544e-07	5.5305	0.2	0	0.0175017	OGA
AC084033.3	4.65544e-07	5.5305	0.2	0	0.0175017	AC084033.3
PIP4P1	4.65544e-07	5.5305	0.2	0	0.0175017	PIP4P1
DGLUCY	4.65544e-07	5.5305	0.2	0	0.0175017	DGLUCY
TEDC2	4.65544e-07	5.5305	0.2	0	0.0175017	TEDC2
RETREG3	4.65544e-07	5.5305	0.2	0	0.0175017	RETREG3
HDHD5	4.65544e-07	5.5305	0.2	0	0.0175017	HDHD5
AC009065.4	4.65544e-07	5.32258	0.2	0	0.0175017	AC009065.4
APBB2	4.65544e-07	5.32258	0.2	0	0.0175017	APBB2
ASMTL-AS1	4.65544e-07	5.32258	0.2	0	0.0175017	ASMTL-AS1
CDCA2	4.65544e-07	5.32258	0.2	0	0.0175017	CDCA2
CNPY4	4.65544e-07	5.32258	0.2	0	0.0175017	CNPY4
DARS-AS1	4.65544e-07	5.32258	0.2	0	0.0175017	DARS-AS1
EFNA4	4.65544e-07	5.32258	0.2	0	0.0175017	EFNA4
EHHADH	4.65544e-07	5.32258	0.2	0	0.0175017	EHHADH
HIST1H2BE	4.65544e-07	5.32258	0.2	0	0.0175017	HIST1H2BE
HIST1H4F	4.65544e-07	5.32258	0.2	0	0.0175017	HIST1H4F
HSD17B13	4.65544e-07	5.32258	0.2	0	0.0175017	HSD17B13
KIF24	4.65544e-07	5.32258	0.2	0	0.0175017	KIF24
LMCD1	4.65544e-07	5.32258	0.2	0	0.0175017	LMCD1
MAPK8IP1	4.65544e-07	5.32258	0.2	0	0.0175017	MAPK8IP1
MIA2	4.65544e-07	5.32258	0.2	0	0.0175017	MIA2
MORC2	4.65544e-07	5.32258	0.2	0	0.0175017	MORC2
MS4A4E	4.65544e-07	5.32258	0.2	0	0.0175017	MS4A4E
NEFH	4.65544e-07	5.32258	0.2	0	0.0175017	NEFH
OR7C1	4.65544e-07	5.32258	0.2	0	0.0175017	OR7C1
PKD2L2	4.65544e-07	5.32258	0.2	0	0.0175017	PKD2L2
RFWD3	4.65544e-07	5.32258	0.2	0	0.0175017	RFWD3
RPS6KA2	4.65544e-07	5.32258	0.2	0	0.0175017	RPS6KA2
RUSC2	4.65544e-07	5.32258	0.2	0	0.0175017	RUSC2
SCAI	4.65544e-07	5.32258	0.2	0	0.0175017	SCAI
SYCE2	4.65544e-07	5.32258	0.2	0	0.0175017	SYCE2
TBCEL	4.65544e-07	5.32258	0.2	0	0.0175017	TBCEL
ZBTB5	4.65544e-07	5.32258	0.2	0	0.0175017	ZBTB5
ZNF35	4.65544e-07	5.32258	0.2	0	0.0175017	ZNF35
ZNF433	4.65544e-07	5.32258	0.2	0	0.0175017	ZNF433
ZNF571-AS1	4.65544e-07	5.32258	0.2	0	0.0175017	ZNF571-AS1
ZNF587B	4.65544e-07	5.32258	0.2	0	0.0175017	ZNF587B
ZNF764	4.65544e-07	5.32258	0.2	0	0.0175017	ZNF764
ZNF782	4.65544e-07	5.32258	0.2	0	0.0175017	ZNF782
TUT4	4.65544e-07	5.32258	0.2	0	0.0175017	TUT4
MIGA1	4.65544e-07	5.32258	0.2	0	0.0175017	MIGA1
AL390066.1	4.65544e-07	5.32258	0.2	0	0.0175017	AL390066.1
AL445524.1	4.65544e-07	5.32258	0.2	0	0.0175017	AL445524.1
AC104794.2	4.65544e-07	5.32258	0.2	0	0.0175017	AC104794.2
AC012073.1	4.65544e-07	5.32258	0.2	0	0.0175017	AC012073.1
AC009961.1	4.65544e-07	5.32258	0.2	0	0.0175017	AC009961.1
AC007038.2	4.65544e-07	5.32258	0.2	0	0.0175017	AC007038.2
DCAF1	4.65544e-07	5.32258	0.2	0	0.0175017	DCAF1
MCUB	4.65544e-07	5.32258	0.2	0	0.0175017	MCUB
AC022092.1	4.65544e-07	5.32258	0.2	0	0.0175017	AC022092.1
AC008429.1	4.65544e-07	5.32258	0.2	0	0.0175017	AC008429.1
BICRAL	4.65544e-07	5.32258	0.2	0	0.0175017	BICRAL
AC002467.1	4.65544e-07	5.32258	0.2	0	0.0175017	AC002467.1
FMC1	4.65544e-07	5.32258	0.2	0	0.0175017	FMC1
ABCF2.1	4.65544e-07	5.32258	0.2	0	0.0175017	ABCF2.1
CCNQ	4.65544e-07	5.32258	0.2	0	0.0175017	CCNQ
AC246817.2	4.65544e-07	5.32258	0.2	0	0.0175017	AC246817.2
AC069185.1	4.65544e-07	5.32258	0.2	0	0.0175017	AC069185.1
PIP4P2	4.65544e-07	5.32258	0.2	0	0.0175017	PIP4P2
VIRMA	4.65544e-07	5.32258	0.2	0	0.0175017	VIRMA
CBWD6	4.65544e-07	5.32258	0.2	0	0.0175017	CBWD6
AP003733.3	4.65544e-07	5.32258	0.2	0	0.0175017	AP003733.3
AP002884.4	4.65544e-07	5.32258	0.2	0	0.0175017	AP002884.4
AC006064.2	4.65544e-07	5.32258	0.2	0	0.0175017	AC006064.2
AC020656.2	4.65544e-07	5.32258	0.2	0	0.0175017	AC020656.2
LINC02397	4.65544e-07	5.32258	0.2	0	0.0175017	LINC02397
TOGARAM1	4.65544e-07	5.32258	0.2	0	0.0175017	TOGARAM1
PCNX1	4.65544e-07	5.32258	0.2	0	0.0175017	PCNX1
EIF3J-DT	4.65544e-07	5.32258	0.2	0	0.0175017	EIF3J-DT
AC026401.3	4.65544e-07	5.32258	0.2	0	0.0175017	AC026401.3
AC040162.1	4.65544e-07	5.32258	0.2	0	0.0175017	AC040162.1
RFLNB	4.65544e-07	5.32258	0.2	0	0.0175017	RFLNB
AC090617.5	4.65544e-07	5.32258	0.2	0	0.0175017	AC090617.5
ARHGAP45	4.65544e-07	5.32258	0.2	0	0.0175017	ARHGAP45
AC092069.1	4.65544e-07	5.32258	0.2	0	0.0175017	AC092069.1
AC005776.2	4.65544e-07	5.32258	0.2	0	0.0175017	AC005776.2
AP000350.6	4.65544e-07	5.32258	0.2	0	0.0175017	AP000350.6
AL118516.1	4.65544e-07	5.32258	0.2	0	0.0175017	AL118516.1
ABCG2	4.65544e-07	5.17036	0.2	0	0.0175017	ABCG2
AC009950.1	4.65544e-07	5.17036	0.2	0	0.0175017	AC009950.1
AC012368.1	4.65544e-07	5.17036	0.2	0	0.0175017	AC012368.1
AMZ1	4.65544e-07	5.17036	0.2	0	0.0175017	AMZ1
AP001056.1	4.65544e-07	5.17036	0.2	0	0.0175017	AP001056.1
BBS10	4.65544e-07	5.17036	0.2	0	0.0175017	BBS10
BCL2L2	4.65544e-07	5.17036	0.2	0	0.0175017	BCL2L2
BRF2	4.65544e-07	5.17036	0.2	0	0.0175017	BRF2
C12orf4	4.65544e-07	5.17036	0.2	0	0.0175017	C12orf4
C19orf47	4.65544e-07	5.17036	0.2	0	0.0175017	C19orf47
C21orf58	4.65544e-07	5.17036	0.2	0	0.0175017	C21orf58
CARD6	4.65544e-07	5.17036	0.2	0	0.0175017	CARD6
CCDC77	4.65544e-07	5.17036	0.2	0	0.0175017	CCDC77
CCDC9	4.65544e-07	5.17036	0.2	0	0.0175017	CCDC9
CCNE1	4.65544e-07	5.17036	0.2	0	0.0175017	CCNE1
CCNF	4.65544e-07	5.17036	0.2	0	0.0175017	CCNF
CISH	4.65544e-07	5.17036	0.2	0	0.0175017	CISH
CLTCL1	4.65544e-07	5.17036	0.2	0	0.0175017	CLTCL1
COBLL1	4.65544e-07	5.17036	0.2	0	0.0175017	COBLL1
CPOX	4.65544e-07	5.17036	0.2	0	0.0175017	CPOX
CPT2	4.65544e-07	5.17036	0.2	0	0.0175017	CPT2
EME1	4.65544e-07	5.17036	0.2	0	0.0175017	EME1
ERCC6L	4.65544e-07	5.17036	0.2	0	0.0175017	ERCC6L
ERI2	4.65544e-07	5.17036	0.2	0	0.0175017	ERI2
EXTL2	4.65544e-07	5.17036	0.2	0	0.0175017	EXTL2
FAM157C	4.65544e-07	5.17036	0.2	0	0.0175017	FAM157C
FAXDC2	4.65544e-07	5.17036	0.2	0	0.0175017	FAXDC2
FKBP15	4.65544e-07	5.17036	0.2	0	0.0175017	FKBP15
FXYD6-FXYD2	4.65544e-07	5.17036	0.2	0	0.0175017	FXYD6-FXYD2
GSTT2B	4.65544e-07	5.17036	0.2	0	0.0175017	GSTT2B
HECTD2	4.65544e-07	5.17036	0.2	0	0.0175017	HECTD2
HIST1H2AH	4.65544e-07	5.17036	0.2	0	0.0175017	HIST1H2AH
HIST1H3B	4.65544e-07	5.17036	0.2	0	0.0175017	HIST1H3B
HIST1H3G	4.65544e-07	5.17036	0.2	0	0.0175017	HIST1H3G
HIST1H3J	4.65544e-07	5.17036	0.2	0	0.0175017	HIST1H3J
HIST1H4E	4.65544e-07	5.17036	0.2	0	0.0175017	HIST1H4E
HYLS1	4.65544e-07	5.17036	0.2	0	0.0175017	HYLS1
IFT81	4.65544e-07	5.17036	0.2	0	0.0175017	IFT81
INTS7	4.65544e-07	5.17036	0.2	0	0.0175017	INTS7
KCNQ3	4.65544e-07	5.17036	0.2	0	0.0175017	KCNQ3
KIF18B	4.65544e-07	5.17036	0.2	0	0.0175017	KIF18B
KITLG	4.65544e-07	5.17036	0.2	0	0.0175017	KITLG
LGI2	4.65544e-07	5.17036	0.2	0	0.0175017	LGI2
LIN9	4.65544e-07	5.17036	0.2	0	0.0175017	LIN9
LINC01374	4.65544e-07	5.17036	0.2	0	0.0175017	LINC01374
LNX2	4.65544e-07	5.17036	0.2	0	0.0175017	LNX2
LPL	4.65544e-07	5.17036	0.2	0	0.0175017	LPL
LRP3	4.65544e-07	5.17036	0.2	0	0.0175017	LRP3
LRP8	4.65544e-07	5.17036	0.2	0	0.0175017	LRP8
LRRC37A3	4.65544e-07	5.17036	0.2	0	0.0175017	LRRC37A3
MAPK12	4.65544e-07	5.17036	0.2	0	0.0175017	MAPK12
METTL7B	4.65544e-07	5.17036	0.2	0	0.0175017	METTL7B
MPZ	4.65544e-07	5.17036	0.2	0	0.0175017	MPZ
MRO	4.65544e-07	5.17036	0.2	0	0.0175017	MRO
MSH5	4.65544e-07	5.17036	0.2	0	0.0175017	MSH5
MYBL1	4.65544e-07	5.17036	0.2	0	0.0175017	MYBL1
MYO5C	4.65544e-07	5.17036	0.2	0	0.0175017	MYO5C
NDC80	4.65544e-07	5.17036	0.2	0	0.0175017	NDC80
NEIL3	4.65544e-07	5.17036	0.2	0	0.0175017	NEIL3
NEURL1B	4.65544e-07	5.17036	0.2	0	0.0175017	NEURL1B
NHS	4.65544e-07	5.17036	0.2	0	0.0175017	NHS
NOTCH4	4.65544e-07	5.17036	0.2	0	0.0175017	NOTCH4
NTNG2	4.65544e-07	5.17036	0.2	0	0.0175017	NTNG2
PALB2	4.65544e-07	5.17036	0.2	0	0.0175017	PALB2
PAM16	4.65544e-07	5.17036	0.2	0	0.0175017	PAM16
PASK	4.65544e-07	5.17036	0.2	0	0.0175017	PASK
PER3	4.65544e-07	5.17036	0.2	0	0.0175017	PER3
PFKM	4.65544e-07	5.17036	0.2	0	0.0175017	PFKM
PKD2L1	4.65544e-07	5.17036	0.2	0	0.0175017	PKD2L1
PROCA1	4.65544e-07	5.17036	0.2	0	0.0175017	PROCA1
PTPDC1	4.65544e-07	5.17036	0.2	0	0.0175017	PTPDC1
PVALB	4.65544e-07	5.17036	0.2	0	0.0175017	PVALB
RAB12	4.65544e-07	5.17036	0.2	0	0.0175017	RAB12
RAB23	4.65544e-07	5.17036	0.2	0	0.0175017	RAB23
RBP1	4.65544e-07	5.17036	0.2	0	0.0175017	RBP1
RTTN	4.65544e-07	5.17036	0.2	0	0.0175017	RTTN
SIGLEC11	4.65544e-07	5.17036	0.2	0	0.0175017	SIGLEC11
SIGLEC8	4.65544e-07	5.17036	0.2	0	0.0175017	SIGLEC8
SLC15A2	4.65544e-07	5.17036	0.2	0	0.0175017	SLC15A2
STRN	4.65544e-07	5.17036	0.2	0	0.0175017	STRN
TAF1A	4.65544e-07	5.17036	0.2	0	0.0175017	TAF1A
TAF5	4.65544e-07	5.17036	0.2	0	0.0175017	TAF5
TBC1D8B	4.65544e-07	5.17036	0.2	0	0.0175017	TBC1D8B
TEF	4.65544e-07	5.17036	0.2	0	0.0175017	TEF
TICRR	4.65544e-07	5.17036	0.2	0	0.0175017	TICRR
TMPO-AS1	4.65544e-07	5.17036	0.2	0	0.0175017	TMPO-AS1
TNS2	4.65544e-07	5.17036	0.2	0	0.0175017	TNS2
TOM1L1	4.65544e-07	5.17036	0.2	0	0.0175017	TOM1L1
TP73	4.65544e-07	5.17036	0.2	0	0.0175017	TP73
TRPV4	4.65544e-07	5.17036	0.2	0	0.0175017	TRPV4
TSHZ3	4.65544e-07	5.17036	0.2	0	0.0175017	TSHZ3
TTC30A	4.65544e-07	5.17036	0.2	0	0.0175017	TTC30A
USP49	4.65544e-07	5.17036	0.2	0	0.0175017	USP49
VPS33B	4.65544e-07	5.17036	0.2	0	0.0175017	VPS33B
WDR31	4.65544e-07	5.17036	0.2	0	0.0175017	WDR31
WDR53	4.65544e-07	5.17036	0.2	0	0.0175017	WDR53
WDR90	4.65544e-07	5.17036	0.2	0	0.0175017	WDR90
YES1	4.65544e-07	5.17036	0.2	0	0.0175017	YES1
ZGPAT	4.65544e-07	5.17036	0.2	0	0.0175017	ZGPAT
ZNF232	4.65544e-07	5.17036	0.2	0	0.0175017	ZNF232
ZNF341	4.65544e-07	5.17036	0.2	0	0.0175017	ZNF341
ZNF449	4.65544e-07	5.17036	0.2	0	0.0175017	ZNF449
ZNF619	4.65544e-07	5.17036	0.2	0	0.0175017	ZNF619
ZNF704	4.65544e-07	5.17036	0.2	0	0.0175017	ZNF704
ZNF85	4.65544e-07	5.17036	0.2	0	0.0175017	ZNF85
ZNF853	4.65544e-07	5.17036	0.2	0	0.0175017	ZNF853
ZNF878	4.65544e-07	5.17036	0.2	0	0.0175017	ZNF878
ZNF888	4.65544e-07	5.17036	0.2	0	0.0175017	ZNF888
CENPS	4.65544e-07	5.17036	0.2	0	0.0175017	CENPS
AC118549.1	4.65544e-07	5.17036	0.2	0	0.0175017	AC118549.1
AC103591.3	4.65544e-07	5.17036	0.2	0	0.0175017	AC103591.3
AC093157.1	4.65544e-07	5.17036	0.2	0	0.0175017	AC093157.1
AL390729.1	4.65544e-07	5.17036	0.2	0	0.0175017	AL390729.1
AC245595.1	4.65544e-07	5.17036	0.2	0	0.0175017	AC245595.1
AL592148.3	4.65544e-07	5.17036	0.2	0	0.0175017	AL592148.3
AL591895.1	4.65544e-07	5.17036	0.2	0	0.0175017	AL591895.1
MAP3K21	4.65544e-07	5.17036	0.2	0	0.0175017	MAP3K21
AL391832.2	4.65544e-07	5.17036	0.2	0	0.0175017	AL391832.2
BABAM2	4.65544e-07	5.17036	0.2	0	0.0175017	BABAM2
AC019069.1	4.65544e-07	5.17036	0.2	0	0.0175017	AC019069.1
AC092587.1	4.65544e-07	5.17036	0.2	0	0.0175017	AC092587.1
AC009404.1	4.65544e-07	5.17036	0.2	0	0.0175017	AC009404.1
RETREG2	4.65544e-07	5.17036	0.2	0	0.0175017	RETREG2
INKA1	4.65544e-07	5.17036	0.2	0	0.0175017	INKA1
LINC02035	4.65544e-07	5.17036	0.2	0	0.0175017	LINC02035
AC131235.3	4.65544e-07	5.17036	0.2	0	0.0175017	AC131235.3
CTBP1-DT	4.65544e-07	5.17036	0.2	0	0.0175017	CTBP1-DT
AC093323.1	4.65544e-07	5.17036	0.2	0	0.0175017	AC093323.1
AC026412.3	4.65544e-07	5.17036	0.2	0	0.0175017	AC026412.3
OTULINL	4.65544e-07	5.17036	0.2	0	0.0175017	OTULINL
CPLANE1	4.65544e-07	5.17036	0.2	0	0.0175017	CPLANE1
AC008771.1	4.65544e-07	5.17036	0.2	0	0.0175017	AC008771.1
GRAMD2B	4.65544e-07	5.17036	0.2	0	0.0175017	GRAMD2B
AL008729.1	4.65544e-07	5.17036	0.2	0	0.0175017	AL008729.1
CRYBG1	4.65544e-07	5.17036	0.2	0	0.0175017	CRYBG1
PRKN	4.65544e-07	5.17036	0.2	0	0.0175017	PRKN
AFDN	4.65544e-07	5.17036	0.2	0	0.0175017	AFDN
AL731661.1	4.65544e-07	5.17036	0.2	0	0.0175017	AL731661.1
GSDME	4.65544e-07	5.17036	0.2	0	0.0175017	GSDME
NIPSNAP2	4.65544e-07	5.17036	0.2	0	0.0175017	NIPSNAP2
BUD23	4.65544e-07	5.17036	0.2	0	0.0175017	BUD23
METTL27	4.65544e-07	5.17036	0.2	0	0.0175017	METTL27
AC007032.1	4.65544e-07	5.17036	0.2	0	0.0175017	AC007032.1
SMIM30	4.65544e-07	5.17036	0.2	0	0.0175017	SMIM30
AC110995.1	4.65544e-07	5.17036	0.2	0	0.0175017	AC110995.1
BEX3	4.65544e-07	5.17036	0.2	0	0.0175017	BEX3
TMSB15B.1	4.65544e-07	5.17036	0.2	0	0.0175017	TMSB15B.1
AC079209.1	4.65544e-07	5.17036	0.2	0	0.0175017	AC079209.1
AF117829.1	4.65544e-07	5.17036	0.2	0	0.0175017	AF117829.1
SMIM27	4.65544e-07	5.17036	0.2	0	0.0175017	SMIM27
PAXX	4.65544e-07	5.17036	0.2	0	0.0175017	PAXX
BX255925.3	4.65544e-07	5.17036	0.2	0	0.0175017	BX255925.3
AC132192.2	4.65544e-07	5.17036	0.2	0	0.0175017	AC132192.2
AC124798.1	4.65544e-07	5.17036	0.2	0	0.0175017	AC124798.1
HIKESHI	4.65544e-07	5.17036	0.2	0	0.0175017	HIKESHI
MRE11	4.65544e-07	5.17036	0.2	0	0.0175017	MRE11
AP000757.1	4.65544e-07	5.17036	0.2	0	0.0175017	AP000757.1
AC016394.1	4.65544e-07	5.17036	0.2	0	0.0175017	AC016394.1
ETFRF1	4.65544e-07	5.17036	0.2	0	0.0175017	ETFRF1
RUBCNL	4.65544e-07	5.17036	0.2	0	0.0175017	RUBCNL
AL135999.1	4.65544e-07	5.17036	0.2	0	0.0175017	AL135999.1
PCNX4	4.65544e-07	5.17036	0.2	0	0.0175017	PCNX4
TEDC1	4.65544e-07	5.17036	0.2	0	0.0175017	TEDC1
AC107241.1	4.65544e-07	5.17036	0.2	0	0.0175017	AC107241.1
INTS14	4.65544e-07	5.17036	0.2	0	0.0175017	INTS14
HDGFL3	4.65544e-07	5.17036	0.2	0	0.0175017	HDGFL3
AC013394.1	4.65544e-07	5.17036	0.2	0	0.0175017	AC013394.1
SELENOS	4.65544e-07	5.17036	0.2	0	0.0175017	SELENOS
JPT2	4.65544e-07	5.17036	0.2	0	0.0175017	JPT2
AC010654.1	4.65544e-07	5.17036	0.2	0	0.0175017	AC010654.1
REXO5	4.65544e-07	5.17036	0.2	0	0.0175017	REXO5
AC106739.1	4.65544e-07	5.17036	0.2	0	0.0175017	AC106739.1
HNRNPA1P48	4.65544e-07	5.17036	0.2	0	0.0175017	HNRNPA1P48
AC004943.2	4.65544e-07	5.17036	0.2	0	0.0175017	AC004943.2
AC005224.1	4.65544e-07	5.17036	0.2	0	0.0175017	AC005224.1
AC005726.1	4.65544e-07	5.17036	0.2	0	0.0175017	AC005726.1
AC243829.4	4.65544e-07	5.17036	0.2	0	0.0175017	AC243829.4
AC003102.1	4.65544e-07	5.17036	0.2	0	0.0175017	AC003102.1
AC005670.2	4.65544e-07	5.17036	0.2	0	0.0175017	AC005670.2
TSPOAP1	4.65544e-07	5.17036	0.2	0	0.0175017	TSPOAP1
AC037487.2	4.65544e-07	5.17036	0.2	0	0.0175017	AC037487.2
NDUFAF8	4.65544e-07	5.17036	0.2	0	0.0175017	NDUFAF8
AP005671.1	4.65544e-07	5.17036	0.2	0	0.0175017	AP005671.1
AC018529.2	4.65544e-07	5.17036	0.2	0	0.0175017	AC018529.2
AL034549.1	4.65544e-07	5.17036	0.2	0	0.0175017	AL034549.1
Z98752.4	4.65544e-07	5.17036	0.2	0	0.0175017	Z98752.4
AL118506.1	4.65544e-07	5.17036	0.2	0	0.0175017	AL118506.1
AC114271.1	4.65544e-07	5.17036	0.2	0	0.0175017	AC114271.1
ZNF788P	4.65544e-07	5.17036	0.2	0	0.0175017	ZNF788P
LINC00663	4.65544e-07	5.17036	0.2	0	0.0175017	LINC00663
NECTIN2	4.65544e-07	5.17036	0.2	0	0.0175017	NECTIN2
BICRA	4.65544e-07	5.17036	0.2	0	0.0175017	BICRA
ZSWIM9	4.65544e-07	5.17036	0.2	0	0.0175017	ZSWIM9
AC026803.2	4.65544e-07	5.17036	0.2	0	0.0175017	AC026803.2
AC005261.1	4.65544e-07	5.17036	0.2	0	0.0175017	AC005261.1
RTL10	4.65544e-07	5.17036	0.2	0	0.0175017	RTL10
U62317.5	4.65544e-07	5.17036	0.2	0	0.0175017	U62317.5
FP565260.6	4.65544e-07	5.17036	0.2	0	0.0175017	FP565260.6
KLF11	4.86923e-07	3.23906	0.6	0.039	0.0183054	KLF11
GLE1	5.80683e-07	7.37007	0.4	0.016	0.0218302	GLE1
BRCA1	5.80683e-07	5.73726	0.4	0.016	0.0218302	BRCA1
UBE2T	5.80683e-07	5.38812	0.4	0.016	0.0218302	UBE2T
ASPM	5.80683e-07	5.08785	0.4	0.016	0.0218302	ASPM
TPX2	7.13281e-07	5.44983	0.4	0.016	0.0268151	TPX2
E2F3	8.47554e-07	4.06691	0.6	0.047	0.031863	E2F3
AGPAT5	8.74815e-07	6.75503	0.4	0.016	0.0328878	AGPAT5
NOTCH1	8.74815e-07	5.35764	0.4	0.016	0.0328878	NOTCH1
CAPN7	8.74815e-07	4.99033	0.4	0.016	0.0328878	CAPN7
WDR62	8.74815e-07	4.8445	0.4	0.016	0.0328878	WDR62
SLC44A2	8.74815e-07	4.8119	0.4	0.016	0.0328878	SLC44A2
WDR76	8.74815e-07	4.8105	0.4	0.016	0.0328878	WDR76
NUP85	8.74815e-07	4.68703	0.4	0.016	0.0328878	NUP85
GTSE1	8.74815e-07	4.63821	0.4	0.016	0.0328878	GTSE1
NCAPG2	8.74815e-07	4.62593	0.4	0.016	0.0328878	NCAPG2
FAM120B	8.74815e-07	4.61008	0.4	0.016	0.0328878	FAM120B
CDCA5	8.74815e-07	4.60921	0.4	0.016	0.0328878	CDCA5
CHEK1	8.74815e-07	4.59125	0.4	0.016	0.0328878	CHEK1
FBXO45	8.74815e-07	4.43896	0.4	0.016	0.0328878	FBXO45
ARHGAP19	8.74815e-07	4.4081	0.4	0.016	0.0328878	ARHGAP19
METTL2B	8.74815e-07	4.0494	0.4	0.016	0.0328878	METTL2B
ST6GAL1	9.72956e-07	4.43979	0.6	0.047	0.0365773	ST6GAL1
BAP1	1.07129e-06	4.42497	0.4	0.016	0.040274	BAP1
C11orf71	1.07129e-06	4.41746	0.4	0.016	0.040274	C11orf71
KIAA1147	1.07129e-06	4.38509	0.4	0.016	0.040274	KIAA1147
KIF2C	1.07129e-06	4.37026	0.4	0.016	0.040274	KIF2C
METTL2A	1.07129e-06	4.30195	0.4	0.016	0.040274	METTL2A
HIST1H1E	1.07129e-06	4.07119	0.4	0.016	0.040274	HIST1H1E
ANLN	1.07129e-06	3.22069	0.4	0.016	0.040274	ANLN
TBC1D20	1.11612e-06	4.39915	0.6	0.047	0.0419595	TBC1D20
TMEM104	1.27945e-06	4.25684	0.6	0.047	0.0480996	TMEM104
KCTD3	1.30988e-06	4.34731	0.4	0.016	0.0492435	KCTD3
RPH3AL	1.30988e-06	4.28379	0.4	0.016	0.0492435	RPH3AL
EHMT2	1.30988e-06	4.15099	0.4	0.016	0.0492435	EHMT2
NLRC4	1.30988e-06	4.13851	0.4	0.016	0.0492435	NLRC4
RMI2	1.30988e-06	4.00833	0.4	0.016	0.0492435	RMI2
SNX11	1.30988e-06	3.8118	0.4	0.016	0.0492435	SNX11
ATG16L1	1.30988e-06	3.39079	0.4	0.016	0.0492435	ATG16L1
COIL	1.46564e-06	3.85615	0.6	0.047	0.0550992	COIL
MFN1	1.67774e-06	3.53934	0.6	0.047	0.0630729	MFN1
RGL1	2.50598e-06	3.81727	0.6	0.047	0.0942097	RGL1
SPAST	4.51357e-06	4.18826	0.6	0.054	0.169683	SPAST
MBD6	4.51357e-06	4.07945	0.6	0.054	0.169683	MBD6
KIAA1191	5.10445e-06	3.83538	0.6	0.054	0.191897	KIAA1191
ACTL6A	7.35483e-06	3.45537	0.6	0.054	0.276497	ACTL6A
PRR14L	8.29646e-06	3.29975	0.6	0.054	0.311897	PRR14L
FAM111B	9.28447e-06	5.41338	0.4	0.023	0.34904	FAM111B
GPN3	9.35268e-06	3.51223	0.6	0.054	0.351605	GPN3
CEACAM21	1.09531e-05	5.57758	0.4	0.023	0.411771	CEACAM21
GPD1L	1.09531e-05	4.79154	0.4	0.023	0.411771	GPD1L
ESCO2	1.09531e-05	4.64406	0.4	0.023	0.411771	ESCO2
MEFV	1.09531e-05	4.63168	0.4	0.023	0.411771	MEFV
ZDHHC20	1.27183e-05	4.00952	0.6	0.062	0.478131	ZDHHC20
PRMT3	1.29058e-05	5.29425	0.4	0.023	0.48518	PRMT3
CDH23	1.29058e-05	5.14703	0.4	0.023	0.48518	CDH23
OAS3	1.29058e-05	4.75768	0.4	0.023	0.48518	OAS3
ADNP2	1.4233e-05	4.19176	0.6	0.062	0.535074	ADNP2
SIPA1L2	1.4233e-05	4.01383	0.6	0.062	0.535074	SIPA1L2
ZNF185	1.51879e-05	5.20109	0.4	0.023	0.570975	ZNF185
HIST1H1D	1.51879e-05	5.09954	0.4	0.023	0.570975	HIST1H1D
OAS1	1.51879e-05	5.07372	0.4	0.023	0.570975	OAS1
LTN1	1.51879e-05	5.06425	0.4	0.023	0.570975	LTN1
MBTPS2	1.51879e-05	4.82782	0.4	0.023	0.570975	MBTPS2
TTC31	1.51879e-05	4.58904	0.4	0.023	0.570975	TTC31
LEMD3	1.51879e-05	4.44125	0.4	0.023	0.570975	LEMD3
CDK5RAP1	1.51879e-05	4.42801	0.4	0.023	0.570975	CDK5RAP1
SHCBP1	1.51879e-05	4.31584	0.4	0.023	0.570975	SHCBP1
CDC25B	1.51879e-05	4.2866	0.4	0.023	0.570975	CDC25B
ZDHHC21	1.51879e-05	4.24812	0.4	0.023	0.570975	ZDHHC21
SLX4	1.51879e-05	4.19121	0.4	0.023	0.570975	SLX4
CDK2	1.51879e-05	4.14667	0.4	0.023	0.570975	CDK2
PARPBP	1.51879e-05	4.11296	0.4	0.023	0.570975	PARPBP
CKAP5	1.51879e-05	4.10362	0.4	0.023	0.570975	CKAP5
CDKN3	1.51879e-05	3.82972	0.4	0.023	0.570975	CDKN3
LY6K	1.51879e-05	3.82867	0.4	0.023	0.570975	LY6K
RRM2	1.51879e-05	3.74891	0.4	0.023	0.570975	RRM2
C6orf89	1.59187e-05	3.93977	0.6	0.062	0.598449	C6orf89
SUGP2	1.67369e-05	3.31603	0.8	0.132	0.629209	SUGP2
THOC1	1.77938e-05	6.37895	0.6	0.062	0.66894	THOC1
SPIN1	1.78518e-05	4.24778	0.4	0.023	0.671119	SPIN1
CENPE	1.78518e-05	4.19943	0.4	0.023	0.671119	CENPE
FCGR1B	1.78518e-05	4.08874	0.4	0.023	0.671119	FCGR1B
DNAJC11	1.78518e-05	3.86747	0.4	0.023	0.671119	DNAJC11
NCAPD2	1.78518e-05	3.48676	0.4	0.023	0.671119	NCAPD2
ASF1B	1.78518e-05	3.44339	0.4	0.023	0.671119	ASF1B
NUP155	1.78518e-05	3.2706	0.4	0.023	0.671119	NUP155
BRF1	1.98782e-05	4.03529	0.6	0.062	0.747299	BRF1
NCOA5	2.09571e-05	3.97455	0.4	0.023	0.787862	NCOA5
CKAP2L	2.09571e-05	3.96885	0.4	0.023	0.787862	CKAP2L
CLOCK	2.09571e-05	3.81174	0.4	0.023	0.787862	CLOCK
NBAS	2.09571e-05	3.79278	0.4	0.023	0.787862	NBAS
DIRC2	2.09571e-05	3.73312	0.4	0.023	0.787862	DIRC2
ZMYM3	2.09571e-05	3.61401	0.4	0.023	0.787862	ZMYM3
CASP2	2.09571e-05	3.43831	0.4	0.023	0.787862	CASP2
TNFSF10	2.21937e-05	3.36921	0.6	0.062	0.834351	TNFSF10
CSE1L	2.45726e-05	4.01972	0.4	0.023	0.923781	CSE1L
PARP2	2.45726e-05	3.69928	0.4	0.023	0.923781	PARP2
POLE	2.45726e-05	3.6144	0.4	0.023	0.923781	POLE
CCDC125	2.45726e-05	3.58448	0.4	0.023	0.923781	CCDC125
PDK4	2.45726e-05	3.51064	0.4	0.023	0.923781	PDK4
UHRF1	2.45726e-05	3.44271	0.4	0.023	0.923781	UHRF1
TSC2	2.45726e-05	3.38127	0.4	0.023	0.923781	TSC2
RBM41	2.45726e-05	3.35419	0.4	0.023	0.923781	RBM41
PPIL1	2.45726e-05	3.22572	0.4	0.023	0.923781	PPIL1
ZCCHC24	2.45726e-05	3.1863	0.4	0.023	0.923781	ZCCHC24
UTP14C	2.45726e-05	3.17514	0.4	0.023	0.923781	UTP14C
NFYA	2.45726e-05	2.91602	0.4	0.023	0.923781	NFYA
MUTYH	2.45726e-05	2.34771	0.4	0.023	0.923781	MUTYH
RIF1	2.47646e-05	3.95927	0.6	0.062	0.931001	RIF1
RPAIN	2.67186e-05	3.07958	0.8	0.116	1	RPAIN
HIPK3	2.73245e-05	3.07828	0.8	0.124	1	HIPK3
RRM1	3.02683e-05	3.68898	0.6	0.07	1	RRM1
FAM111A	3.17701e-05	4.8102	0.6	0.078	1	FAM111A
MTSS1	3.72291e-05	3.76096	0.6	0.07	1	MTSS1
KIAA1143	4.483e-05	3.25376	0.8	0.124	1	KIAA1143
STRN4	5.05797e-05	3.30035	0.6	0.07	1	STRN4
GPD2	5.05797e-05	2.88573	0.6	0.07	1	GPD2
NCAPD3	5.59597e-05	3.13882	0.6	0.07	1	NCAPD3
FUBP1	5.71569e-05	2.96491	0.8	0.124	1	FUBP1
TCF7L2	5.99176e-05	4.88559	0.4	0.031	1	TCF7L2
DNMBP	6.88067e-05	4.38553	0.4	0.031	1	DNMBP
MS4A4A	7.62111e-05	2.98973	0.8	0.163	1	MS4A4A
GPATCH4	7.6644e-05	4.0724	0.6	0.078	1	GPATCH4
SIDT2	7.6644e-05	3.62122	0.6	0.078	1	SIDT2
TOP2A	7.89337e-05	4.70233	0.4	0.031	1	TOP2A
ATP7A	7.89337e-05	4.19469	0.4	0.031	1	ATP7A
CLCC1	7.89337e-05	4.1626	0.4	0.031	1	CLCC1
PRR34-AS1	8.33961e-05	3.09833	0.6	0.07	1	PRR34-AS1
UPF1	9.04588e-05	4.5993	0.4	0.031	1	UPF1
UBE2C	9.04588e-05	4.10855	0.4	0.031	1	UBE2C
NCOA1	9.27019e-05	3.81585	0.6	0.078	1	NCOA1
BORCS8	0.000101481	2.84224	0.6	0.07	1	BORCS8
TMLHE	0.000103561	4.79093	0.4	0.031	1	TMLHE
NIPAL2	0.000103561	4.31406	0.4	0.031	1	NIPAL2
CLSPN	0.000103561	4.30287	0.4	0.031	1	CLSPN
GNL3L	0.000103561	4.12992	0.4	0.031	1	GNL3L
DENND6A	0.000103561	3.93356	0.4	0.031	1	DENND6A
MYSM1	0.000103561	3.89319	0.4	0.031	1	MYSM1
MBIP	0.000103561	3.74408	0.4	0.031	1	MBIP
TTLL5	0.00011844	3.91902	0.4	0.031	1	TTLL5
HLTF	0.00011844	3.89016	0.4	0.031	1	HLTF
TMEM106B	0.00011844	3.79727	0.4	0.031	1	TMEM106B
C2CD5	0.00011844	3.68685	0.4	0.031	1	C2CD5
MYBL2	0.00011844	3.66055	0.4	0.031	1	MYBL2
LAS1L	0.000122853	2.95452	0.6	0.078	1	LAS1L
SHISA5	0.000125526	2.9727	0.8	0.171	1	SHISA5
SPAG5	0.000135318	3.7694	0.4	0.031	1	SPAG5
IPO8	0.000135318	3.6989	0.4	0.031	1	IPO8
THUMPD3	0.000135318	3.54284	0.4	0.031	1	THUMPD3
SAMD1	0.000135318	3.52983	0.4	0.031	1	SAMD1
GOLGA1	0.000135318	3.48333	0.4	0.031	1	GOLGA1
MTAP	0.000135318	3.46854	0.4	0.031	1	MTAP
SLC16A7	0.000135318	3.43823	0.4	0.031	1	SLC16A7
UCK1	0.000135318	3.34893	0.4	0.031	1	UCK1
FCHO2	0.000135318	3.24097	0.4	0.031	1	FCHO2
CABLES1	0.000135318	2.51395	0.4	0.031	1	CABLES1
SAMD9L	0.000142715	3.54013	0.6	0.085	1	SAMD9L
RFC2	0.000142715	3.40424	0.6	0.085	1	RFC2
CD2BP2	0.000144383	4.65502	0.8	0.163	1	CD2BP2
NFE2L1	0.000154444	3.73228	0.4	0.031	1	NFE2L1
KANSL3	0.000154444	3.51651	0.4	0.031	1	KANSL3
ALDH7A1	0.000154444	3.40197	0.4	0.031	1	ALDH7A1
CENPU	0.000154444	2.94375	0.4	0.031	1	CENPU
VPS16	0.00015601	3.44884	0.6	0.085	1	VPS16
RPS2	0.000156785	-3.59106	0.8	1	1	RPS2
TBRG4	0.000162084	3.45041	0.6	0.078	1	TBRG4
WDR44	0.000176094	3.45009	0.4	0.031	1	WDR44
SPATA2	0.000176094	3.29899	0.4	0.031	1	SPATA2
RNPC3	0.000176094	3.11525	0.4	0.031	1	RNPC3
MCM8	0.000176094	3.04615	0.4	0.031	1	MCM8
GABPB2	0.000176094	3.00259	0.4	0.031	1	GABPB2
AAR2	0.000176094	2.93139	0.4	0.031	1	AAR2
KIAA0355	0.000176094	2.9308	0.4	0.031	1	KIAA0355
FBXO8	0.000176094	2.45987	0.4	0.031	1	FBXO8
GNB2L1	0.000176212	-6.42257	0	0.992	1	GNB2L1
SS18	0.000186172	3.64205	0.6	0.085	1	SS18
RPS17	0.000189115	-5.38591	0.6	0.992	1	RPS17
N4BP1	0.000194492	3.10207	0.6	0.078	1	N4BP1
RSBN1L	0.000203233	3.1467	0.6	0.085	1	RSBN1L
DICER1	0.000203233	2.9404	0.6	0.085	1	DICER1
RPL13	0.00021242	-4.31791	0.8	0.992	1	RPL13
CYBA	0.000222138	-6.2979	0	0.977	1	CYBA
ATP5E	0.000222138	-6.03978	0	0.977	1	ATP5E
SMARCA2	0.000225421	3.63114	0.6	0.093	1	SMARCA2
ZNF451	0.000225421	2.90954	0.6	0.093	1	ZNF451
RPL27A	0.000227668	-2.30442	0.8	1	1	RPL27A
CENPM	0.000229703	4.62155	0.4	0.039	1	CENPM
SOS2	0.000232917	2.51975	0.6	0.078	1	SOS2
ATXN3	0.000241836	3.3689	0.6	0.085	1	ATXN3
PPP1R7	0.000243581	3.60904	1	0.279	1	PPP1R7
CCP110	0.000258748	4.06162	0.4	0.039	1	CCP110
VPS4B	0.000259495	2.85913	0.8	0.178	1	VPS4B
COL4A3BP	0.000266574	3.23901	0.6	0.093	1	COL4A3BP
RAB14	0.000285864	2.94671	0.8	0.163	1	RAB14
CDK1	0.000291209	4.50121	0.4	0.039	1	CDK1
EPS8	0.000291209	3.88657	0.4	0.039	1	EPS8
GPX1	0.000312186	-5.9661	0	0.953	1	GPX1
UBA6	0.000314692	3.24807	0.6	0.093	1	UBA6
CCDC14	0.000327456	3.88322	0.4	0.039	1	CCDC14
NFYC	0.000341692	4.89646	0.6	0.093	1	NFYC
DDB2	0.000341692	3.18641	0.6	0.093	1	DDB2
MAGT1	0.000352775	3.36259	0.6	0.109	1	MAGT1
SOS1	0.000367891	4.23676	0.4	0.039	1	SOS1
RPS6KB1	0.000367891	3.95455	0.4	0.039	1	RPS6KB1
TP53I11	0.000367891	3.90922	0.4	0.039	1	TP53I11
NFX1	0.000367891	3.73528	0.4	0.039	1	NFX1
CRY1	0.000367891	3.65694	0.4	0.039	1	CRY1
SPTLC1	0.000367891	3.40309	0.4	0.039	1	SPTLC1
RPL31	0.000375052	-2.712	0.8	0.984	1	RPL31
RPS20	0.000383542	-2.25195	0.8	0.992	1	RPS20
ATP5L	0.000389797	-5.15474	0	0.938	1	ATP5L
TRAPPC4	0.000397997	2.54178	0.8	0.163	1	TRAPPC4
JCHAIN	0.000408528	-5.12904	0.2	0.946	1	JCHAIN
IK	0.00041211	3.24525	1	0.31	1	IK
CHUK	0.000412958	4.31777	0.4	0.039	1	CHUK
SEC23IP	0.000412958	3.98823	0.4	0.039	1	SEC23IP
SEPHS1	0.000412958	3.69699	0.4	0.039	1	SEPHS1
MCM4	0.000412958	3.65853	0.4	0.039	1	MCM4
PANK3	0.000438187	2.76115	0.6	0.085	1	PANK3
CNOT4	0.000461725	3.38789	0.6	0.101	1	CNOT4
ZHX1	0.000463141	3.50425	0.4	0.039	1	ZHX1
MASTL	0.000463141	3.42044	0.4	0.039	1	MASTL
DNAJC13	0.000463141	3.32553	0.4	0.039	1	DNAJC13
AURKB	0.000463141	3.21067	0.4	0.039	1	AURKB
TCEAL3	0.000463141	3.18266	0.4	0.039	1	TCEAL3
SAMD4A	0.000463141	3.14224	0.4	0.039	1	SAMD4A
PDPR	0.000463141	3.13461	0.4	0.039	1	PDPR
FIP1L1	0.000472879	2.93824	0.6	0.093	1	FIP1L1
SMC5	0.000474176	2.55575	0.8	0.171	1	SMC5
GUCD1	0.000476135	2.50816	0.6	0.085	1	GUCD1
ATP5G2	0.000484782	-4.85375	0	0.922	1	ATP5G2
CASD1	0.000518968	3.58499	0.4	0.039	1	CASD1
UBR7	0.000518968	3.53654	0.4	0.039	1	UBR7
SEC24B	0.000518968	3.35423	0.4	0.039	1	SEC24B
NCOA2	0.000518968	3.33069	0.4	0.039	1	NCOA2
SMC6	0.000518968	3.23499	0.4	0.039	1	SMC6
CLUH	0.000518968	3.16009	0.4	0.039	1	CLUH
PPWD1	0.000518968	3.11668	0.4	0.039	1	PPWD1
DCAF12	0.000518968	3.06651	0.4	0.039	1	DCAF12
MORN2	0.000518968	3.05205	0.4	0.039	1	MORN2
PLXNB2	0.000527929	3.97647	0.6	0.116	1	PLXNB2
DNAJC5B	0.000529443	8.00289	0.2	0.008	1	DNAJC5B
LIG3	0.000529443	7.55504	0.2	0.008	1	LIG3
PPP1R17	0.000529443	6.00279	0.2	0.008	1	PPP1R17
LIN7B	0.000529443	5.79752	0.2	0.008	1	LIN7B
FRMD3	0.000529443	5.77006	0.2	0.008	1	FRMD3
TMEM140	0.000529443	5.6742	0.2	0.008	1	TMEM140
USP27X-AS1	0.000529443	5.57647	0.2	0.008	1	USP27X-AS1
TMTC2	0.000529443	5.52707	0.2	0.008	1	TMTC2
CIT	0.000529443	5.3952	0.2	0.008	1	CIT
CFAP57	0.000529443	5.29608	0.2	0.008	1	CFAP57
GPR155	0.000529443	5.22986	0.2	0.008	1	GPR155
HPGDS	0.000529443	5.21506	0.2	0.008	1	HPGDS
VPS50	0.000529443	5.16075	0.2	0.008	1	VPS50
FARP1	0.000529443	5.06925	0.2	0.008	1	FARP1
ADORA3	0.000529443	5.0213	0.2	0.008	1	ADORA3
ZNF354B	0.000529443	5.00358	0.2	0.008	1	ZNF354B
PLA2G15	0.000529443	4.9989	0.2	0.008	1	PLA2G15
CD79B	0.000529443	4.99018	0.2	0.008	1	CD79B
SLFN13	0.000529443	4.97759	0.2	0.008	1	SLFN13
FRY	0.000529443	4.97636	0.2	0.008	1	FRY
CLEC16A	0.000529443	4.97469	0.2	0.008	1	CLEC16A
KLHL22	0.000529443	4.9638	0.2	0.008	1	KLHL22
NUFIP1	0.000529443	4.92199	0.2	0.008	1	NUFIP1
KIAA0513	0.000529443	4.91866	0.2	0.008	1	KIAA0513
SAMD9	0.000529443	4.91852	0.2	0.008	1	SAMD9
TEFM	0.000529443	4.91642	0.2	0.008	1	TEFM
ACACB	0.000529443	4.91583	0.2	0.008	1	ACACB
AP5S1	0.000529443	4.91583	0.2	0.008	1	AP5S1
SLC16A4	0.000529443	4.88381	0.2	0.008	1	SLC16A4
DYRK1B	0.000529443	4.85903	0.2	0.008	1	DYRK1B
L1TD1	0.000529443	4.85643	0.2	0.008	1	L1TD1
STK11IP	0.000529443	4.84011	0.2	0.008	1	STK11IP
SPDL1	0.000529443	4.82864	0.2	0.008	1	SPDL1
CAD	0.000529443	4.80778	0.2	0.008	1	CAD
CCR2	0.000529443	4.77525	0.2	0.008	1	CCR2
DZIP1L	0.000529443	4.76421	0.2	0.008	1	DZIP1L
EYA2	0.000529443	4.76421	0.2	0.008	1	EYA2
KLF12	0.000529443	4.76421	0.2	0.008	1	KLF12
MEN1	0.000529443	4.76421	0.2	0.008	1	MEN1
SDHAF4	0.000529443	4.76421	0.2	0.008	1	SDHAF4
WDR27	0.000529443	4.76421	0.2	0.008	1	WDR27
CENPO	0.000529443	4.75337	0.2	0.008	1	CENPO
ZNF230	0.000529443	4.71562	0.2	0.008	1	ZNF230
ZNF570	0.000529443	4.7091	0.2	0.008	1	ZNF570
ZNF708	0.000529443	4.69231	0.2	0.008	1	ZNF708
TARDBP	0.000539492	3.93985	0.6	0.101	1	TARDBP
MAP3K5	0.000581016	3.30088	0.4	0.039	1	MAP3K5
NEMP1	0.000581016	3.03736	0.4	0.039	1	NEMP1
PTGFRN	0.000581016	2.83442	0.4	0.039	1	PTGFRN
KIAA1468	0.000581016	2.82992	0.4	0.039	1	KIAA1468
VAT1	0.000581016	2.72287	0.4	0.039	1	VAT1
PKP4	0.000581016	2.43938	0.4	0.039	1	PKP4
ING3	0.0005828	3.06537	0.6	0.101	1	ING3
SLFN11	0.000601379	3.15242	0.6	0.109	1	SLFN11
CST3	0.000608294	-2.51618	1	1	1	CST3
ARL14EP	0.000635009	6.25842	0.4	0.047	1	ARL14EP
PAG1	0.000635009	5.02846	0.4	0.047	1	PAG1
CENPF	0.000635009	4.83292	0.4	0.047	1	CENPF
ODF2	0.000649916	3.35629	0.4	0.039	1	ODF2
NUP188	0.000649916	2.90063	0.4	0.039	1	NUP188
AARS	0.000649916	2.84985	0.4	0.039	1	AARS
CARM1	0.000649916	2.77769	0.4	0.039	1	CARM1
NEDD9	0.000649916	2.69778	0.4	0.039	1	NEDD9
SMPD4	0.000649916	2.67852	0.4	0.039	1	SMPD4
ARHGEF16	0.000650805	4.67823	0.2	0.008	1	ARHGEF16
HRH1	0.000650805	4.64998	0.2	0.008	1	HRH1
KIF11	0.000650805	4.64648	0.2	0.008	1	KIF11
AGAP9	0.000650805	4.63218	0.2	0.008	1	AGAP9
BIVM	0.000650805	4.63218	0.2	0.008	1	BIVM
MND1	0.000650805	4.63218	0.2	0.008	1	MND1
CDC25A	0.000650805	4.62071	0.2	0.008	1	CDC25A
TMEM177	0.000650805	4.62071	0.2	0.008	1	TMEM177
ARHGAP11A	0.000650805	4.60189	0.2	0.008	1	ARHGAP11A
TCEANC	0.000650805	4.59686	0.2	0.008	1	TCEANC
C12orf73	0.000650805	4.59394	0.2	0.008	1	C12orf73
TIAM2	0.000650805	4.59394	0.2	0.008	1	TIAM2
TTC21B	0.000650805	4.57874	0.2	0.008	1	TTC21B
ZNF93	0.000650805	4.57874	0.2	0.008	1	ZNF93
G2E3	0.000650805	4.57482	0.2	0.008	1	G2E3
CEP120	0.000650805	4.55716	0.2	0.008	1	CEP120
CCDC117	0.000650805	4.55689	0.2	0.008	1	CCDC117
DTL	0.000650805	4.55689	0.2	0.008	1	DTL
PRR22	0.000650805	4.55689	0.2	0.008	1	PRR22
CEP295	0.000650805	4.55569	0.2	0.008	1	CEP295
2025-09-10	0.000650805	4.55569	0.2	0.008	1	2025-09-10
KATNB1	0.000650805	4.55531	0.2	0.008	1	KATNB1
ARRDC1-AS1	0.000650805	4.54544	0.2	0.008	1	ARRDC1-AS1
RAVER1	0.000650805	4.54444	0.2	0.008	1	RAVER1
TRMO	0.000650805	4.53567	0.2	0.008	1	TRMO
FAM13A-AS1	0.000650805	4.51562	0.2	0.008	1	FAM13A-AS1
EXO5	0.000650805	4.50086	0.2	0.008	1	EXO5
UNC5B	0.000650805	4.50086	0.2	0.008	1	UNC5B
OSBPL2	0.000650805	4.4817	0.2	0.008	1	OSBPL2
LINC01137	0.000650805	4.47997	0.2	0.008	1	LINC01137
POLQ	0.000650805	4.47997	0.2	0.008	1	POLQ
WDR17	0.000650805	4.47997	0.2	0.008	1	WDR17
CDC23	0.000650805	4.4685	0.2	0.008	1	CDC23
FIGNL1	0.000650805	4.4685	0.2	0.008	1	FIGNL1
GINS1	0.000650805	4.4685	0.2	0.008	1	GINS1
KIF14	0.000650805	4.4685	0.2	0.008	1	KIF14
ZNF768	0.000650805	4.4685	0.2	0.008	1	ZNF768
TTLL7	0.000650805	4.45735	0.2	0.008	1	TTLL7
TRMT13	0.000650805	4.44968	0.2	0.008	1	TRMT13
ZNF182	0.000650805	4.44968	0.2	0.008	1	ZNF182
ZNF184	0.000650805	4.44968	0.2	0.008	1	ZNF184
GNG12	0.000650805	4.44763	0.2	0.008	1	GNG12
HIST1H2AG	0.000650805	4.44714	0.2	0.008	1	HIST1H2AG
SLC25A15	0.000650805	4.44714	0.2	0.008	1	SLC25A15
SUMO4	0.000650805	4.4452	0.2	0.008	1	SUMO4
ARHGAP33	0.000650805	4.44465	0.2	0.008	1	ARHGAP33
MAPKBP1	0.000650805	4.44388	0.2	0.008	1	MAPKBP1
SPTLC3	0.000650805	4.44173	0.2	0.008	1	SPTLC3
SCD5	0.000650805	4.44112	0.2	0.008	1	SCD5
SUCNR1	0.000650805	4.44112	0.2	0.008	1	SUCNR1
SLC27A4	0.000650805	4.42652	0.2	0.008	1	SLC27A4
SOGA1	0.000650805	4.42652	0.2	0.008	1	SOGA1
PCED1B	0.000650805	4.41824	0.2	0.008	1	PCED1B
CEP85	0.000650805	4.4023	0.2	0.008	1	CEP85
SMARCAD1	0.000650805	4.4007	0.2	0.008	1	SMARCAD1
STRADA	0.000650805	4.39435	0.2	0.008	1	STRADA
SYTL2	0.000650805	4.38175	0.2	0.008	1	SYTL2
FFAR4	0.000650805	4.3732	0.2	0.008	1	FFAR4
RHOV	0.000650805	4.3732	0.2	0.008	1	RHOV
AMN1	0.000650805	4.3642	0.2	0.008	1	AMN1
MLYCD	0.000650805	4.36056	0.2	0.008	1	MLYCD
SLC12A5	0.000650805	4.35228	0.2	0.008	1	SLC12A5
PSMC3IP	0.000650805	4.34738	0.2	0.008	1	PSMC3IP
TNPO2	0.000650805	4.34732	0.2	0.008	1	TNPO2
DVL1	0.000650805	4.33936	0.2	0.008	1	DVL1
TRAF2	0.000650805	4.33651	0.2	0.008	1	TRAF2
TMEM184C	0.000650805	4.33108	0.2	0.008	1	TMEM184C
ZNF513	0.000650805	4.33108	0.2	0.008	1	ZNF513
ZNF468	0.000650805	4.32707	0.2	0.008	1	ZNF468
PRR12	0.000650805	4.31809	0.2	0.008	1	PRR12
DNM1	0.000650805	4.30514	0.2	0.008	1	DNM1
EPHB6	0.000650805	4.30514	0.2	0.008	1	EPHB6
MAN1C1	0.000650805	4.30514	0.2	0.008	1	MAN1C1
MFSD14C	0.000650805	4.3018	0.2	0.008	1	MFSD14C
BTBD2	0.000650805	4.29199	0.2	0.008	1	BTBD2
BOLA1	0.000650805	4.28984	0.2	0.008	1	BOLA1
SNX16	0.000650805	4.28922	0.2	0.008	1	SNX16
POC5	0.000650805	4.28392	0.2	0.008	1	POC5
GCSAM	0.000650805	4.26935	0.2	0.008	1	GCSAM
GNPDA2	0.000650805	4.26935	0.2	0.008	1	GNPDA2
PIGW	0.000650805	4.26935	0.2	0.008	1	PIGW
SENP7	0.000650805	4.26935	0.2	0.008	1	SENP7
GIMAP1	0.000650805	4.2618	0.2	0.008	1	GIMAP1
KIAA1586	0.000650805	4.25929	0.2	0.008	1	KIAA1586
AGAP2	0.000650805	4.25595	0.2	0.008	1	AGAP2
CBR3	0.000650805	4.24853	0.2	0.008	1	CBR3
DDIAS	0.000650805	4.2432	0.2	0.008	1	DDIAS
BORA	0.000650805	4.23036	0.2	0.008	1	BORA
METTL25	0.000650805	4.23036	0.2	0.008	1	METTL25
SUPT3H	0.000650805	4.22954	0.2	0.008	1	SUPT3H
CACNB4	0.000650805	4.21468	0.2	0.008	1	CACNB4
PIP5K1B	0.000650805	4.21429	0.2	0.008	1	PIP5K1B
DCHS1	0.000650805	4.20607	0.2	0.008	1	DCHS1
LINC00484	0.000650805	4.19985	0.2	0.008	1	LINC00484
CENPA	0.000650805	4.19544	0.2	0.008	1	CENPA
E2F8	0.000650805	4.19544	0.2	0.008	1	E2F8
SLC43A1	0.000650805	4.19544	0.2	0.008	1	SLC43A1
CNNM3	0.000650805	4.19517	0.2	0.008	1	CNNM3
POLH	0.000650805	4.1951	0.2	0.008	1	POLH
DET1	0.000650805	4.18681	0.2	0.008	1	DET1
DPY19L4	0.000650805	4.17532	0.2	0.008	1	DPY19L4
C5orf51	0.000650805	4.16906	0.2	0.008	1	C5orf51
IGHMBP2	0.000650805	4.16906	0.2	0.008	1	IGHMBP2
ITSN1	0.000650805	4.16906	0.2	0.008	1	ITSN1
CIPC	0.000650805	4.16798	0.2	0.008	1	CIPC
HACE1	0.000650805	4.16798	0.2	0.008	1	HACE1
PARG	0.000650805	4.16798	0.2	0.008	1	PARG
SLFN12	0.000650805	4.14958	0.2	0.008	1	SLFN12
PMS1	0.000650805	4.148	0.2	0.008	1	PMS1
NEK2	0.000650805	4.12661	0.2	0.008	1	NEK2
FAM72D	0.000650805	4.12441	0.2	0.008	1	FAM72D
HKR1	0.000650805	4.10708	0.2	0.008	1	HKR1
PAX8	0.000650805	4.10708	0.2	0.008	1	PAX8
HHIPL1	0.000650805	4.09631	0.2	0.008	1	HHIPL1
USP19	0.000650805	4.09631	0.2	0.008	1	USP19
SUSD1	0.000650805	4.0581	0.2	0.008	1	SUSD1
DCP1B	0.000650805	4.01125	0.2	0.008	1	DCP1B
CDC45	0.000650805	3.99838	0.2	0.008	1	CDC45
BUB1B	0.000650805	3.99064	0.2	0.008	1	BUB1B
FGD5	0.000650805	3.97439	0.2	0.008	1	FGD5
LYNX1	0.000650805	3.97439	0.2	0.008	1	LYNX1
DLGAP1-AS2	0.000650805	3.96625	0.2	0.008	1	DLGAP1-AS2
ZNF546	0.000650805	3.93188	0.2	0.008	1	ZNF546
TMEM117	0.000650805	3.92499	0.2	0.008	1	TMEM117
COG7	0.000650805	3.92327	0.2	0.008	1	COG7
NFXL1	0.000650805	3.92327	0.2	0.008	1	NFXL1
COLEC12	0.000650805	3.88771	0.2	0.008	1	COLEC12
KCNE3	0.000650805	3.87054	0.2	0.008	1	KCNE3
DDX11	0.000650805	3.83221	0.2	0.008	1	DDX11
FBXO48	0.000650805	3.81379	0.2	0.008	1	FBXO48
FBXO43	0.000650805	3.79624	0.2	0.008	1	FBXO43
STAM-AS1	0.000650805	3.78271	0.2	0.008	1	STAM-AS1
GTF2H2	0.000650805	3.7814	0.2	0.008	1	GTF2H2
HIST4H4	0.000650805	3.77062	0.2	0.008	1	HIST4H4
CBX8	0.000650805	3.68192	0.2	0.008	1	CBX8
CEP72	0.000650805	3.66158	0.2	0.008	1	CEP72
ETV1	0.000650805	3.6305	0.2	0.008	1	ETV1
LXN	0.000650805	3.6305	0.2	0.008	1	LXN
PGAP1	0.000650805	3.6111	0.2	0.008	1	PGAP1
PLK4	0.000650805	3.6111	0.2	0.008	1	PLK4
TANC1	0.000650805	3.6111	0.2	0.008	1	TANC1
LPAR5	0.000650805	3.60513	0.2	0.008	1	LPAR5
ZNF10	0.000650805	3.60513	0.2	0.008	1	ZNF10
OIP5	0.000650805	3.6042	0.2	0.008	1	OIP5
PIGM	0.000650805	3.59685	0.2	0.008	1	PIGM
ATXN7L1	0.000650805	3.57747	0.2	0.008	1	ATXN7L1
PTPRM	0.000650805	3.57747	0.2	0.008	1	PTPRM
ZNF667-AS1	0.000650805	3.53154	0.2	0.008	1	ZNF667-AS1
TTI2	0.000650805	3.47207	0.2	0.008	1	TTI2
ARRDC4	0.000650805	3.42825	0.2	0.008	1	ARRDC4
ZDHHC13	0.000650805	3.39011	0.2	0.008	1	ZDHHC13
CABLES2	0.000650805	3.24125	0.2	0.008	1	CABLES2
ZNF234	0.000650805	3.22903	0.2	0.008	1	ZNF234
AOC1	0.000650805	3.06811	0.2	0.008	1	AOC1
SLC30A6	0.000650805	2.82413	0.2	0.008	1	SLC30A6
PIR	0.000650805	2.70495	0.2	0.008	1	PIR
PRTFDC1	0.000650805	2.70495	0.2	0.008	1	PRTFDC1
MILR1	0.000657413	3.28135	0.6	0.116	1	MILR1
MT-ND3	0.000663071	2.40294	1	0.992	1	MT-ND3
RPLP2	0.000663071	-1.34898	1	0.992	1	RPLP2
GLTSCR2	0.000667336	-4.33514	0	0.899	1	GLTSCR2
RBBP8	0.000670491	2.57181	0.8	0.178	1	RBBP8
CREBRF	0.00067929	3.19152	0.6	0.101	1	CREBRF
RBM15B	0.00067929	3.14346	0.6	0.101	1	RBM15B
RPS10	0.000691934	-2.03979	0.8	0.969	1	RPS10
TRUB2	0.00070503	6.03916	0.4	0.047	1	TRUB2
MKI67	0.00070503	4.60126	0.4	0.047	1	MKI67
PPP5C	0.000726352	3.2241	0.4	0.039	1	PPP5C
NPEPL1	0.000726352	2.8809	0.4	0.039	1	NPEPL1
ANKIB1	0.000726352	2.84728	0.4	0.039	1	ANKIB1
LCORL	0.000726352	2.84392	0.4	0.039	1	LCORL
NCKIPSD	0.000726352	2.77462	0.4	0.039	1	NCKIPSD
PIK3CD	0.000726352	2.74165	0.4	0.039	1	PIK3CD
BAG4	0.000726352	2.66584	0.4	0.039	1	BAG4
TTBK2	0.000726352	2.43512	0.4	0.039	1	TTBK2
CHPF2	0.000726352	2.38129	0.4	0.039	1	CHPF2
FTH1	0.000753889	-2.16792	1	1	1	FTH1
DDX56	0.000759929	3.52845	0.6	0.093	1	DDX56
TCF12	0.000759929	2.66603	0.6	0.093	1	TCF12
CPEB2	0.000782171	5.12724	0.4	0.047	1	CPEB2
TUBG1	0.000782171	3.67635	0.4	0.047	1	TUBG1
LILRB1	0.000808743	5.16931	0.6	0.109	1	LILRB1
RPS11	0.00083813	-1.61491	0.8	0.977	1	RPS11
MTRNR2L12	0.000839349	3.76725	0.8	0.31	1	MTRNR2L12
TTF2	0.000867086	4.18235	0.4	0.047	1	TTF2
RAD51AP1	0.000867086	4.0536	0.4	0.047	1	RAD51AP1
GMNN	0.000867086	3.95399	0.4	0.047	1	GMNN
GIGYF2	0.000870073	3.37658	0.6	0.109	1	GIGYF2
PLCG2	0.000887043	2.5094	0.6	0.093	1	PLCG2
SELK	0.00091029	-4.57564	0	0.876	1	SELK
PUM1	0.000949989	2.45391	0.8	0.209	1	PUM1
SLC4A1AP	0.000960483	3.56837	0.4	0.047	1	SLC4A1AP
ALDOA	0.000998321	-3.74219	0.2	0.891	1	ALDOA
YBX1	0.00101249	-1.60107	0.8	0.984	1	YBX1
RPL13A	0.00105558	-1.70739	1	1	1	RPL13A
SNRPG	0.00105991	2.28362	1	0.62	1	SNRPG
VPS18	0.00106312	4.28029	0.4	0.047	1	VPS18
MON1B	0.00106312	3.67393	0.4	0.047	1	MON1B
SLA	0.00106312	3.65657	0.4	0.047	1	SLA
PSME4	0.00108089	3.09959	0.6	0.109	1	PSME4
FOXO1	0.00108089	3.09221	0.6	0.109	1	FOXO1
SMARCA4	0.00108089	2.94688	0.6	0.109	1	SMARCA4
PTK2B	0.00111505	2.28661	0.6	0.093	1	PTK2B
UBE3C	0.00111505	2.21744	0.6	0.093	1	UBE3C
PFN1	0.00114677	-2.03013	0.8	1	1	PFN1
DFFA	0.00117583	5.90489	0.4	0.047	1	DFFA
CCDC18	0.00117583	3.72765	0.4	0.047	1	CCDC18
C9orf85	0.00117583	3.72747	0.4	0.047	1	C9orf85
MAD2L1	0.00117583	3.67928	0.4	0.047	1	MAD2L1
TBC1D10B	0.00117583	3.66803	0.4	0.047	1	TBC1D10B
CREB3L2	0.00117583	3.61493	0.4	0.047	1	CREB3L2
PRRG4	0.00117583	3.54834	0.4	0.047	1	PRRG4
HIPK1	0.00118954	2.43681	0.8	0.209	1	HIPK1
DCP2	0.00124446	3.53368	0.6	0.116	1	DCP2
INIP	0.0012467	3.09368	0.6	0.109	1	INIP
NCL	0.00124989	3.21367	1	0.659	1	NCL
RPL23A	0.00129728	-1.32389	1	0.992	1	RPL23A
CHM	0.0012995	3.4179	0.4	0.047	1	CHM
NFATC3	0.00132645	2.52651	0.6	0.101	1	NFATC3
TYMP	0.00139175	-3.4085	0.4	0.891	1	TYMP
PPP6C	0.00140658	2.63749	0.8	0.202	1	PPP6C
USP3	0.00142593	2.92092	0.6	0.101	1	USP3
ATN1	0.00143507	3.31891	0.4	0.047	1	ATN1
DBR1	0.00143507	3.24846	0.4	0.047	1	DBR1
KLF16	0.00143507	3.17717	0.4	0.047	1	KLF16
CNTLN	0.00143507	3.16174	0.4	0.047	1	CNTLN
MAP3K3	0.00143507	3.12886	0.4	0.047	1	MAP3K3
BIRC5	0.00143507	2.9502	0.4	0.047	1	BIRC5
MRPL17	0.00143507	2.37607	0.4	0.047	1	MRPL17
ATP5J2	0.00149651	-3.69763	0	0.837	1	ATP5J2
C19orf43	0.00149653	-3.58463	0	0.837	1	C19orf43
LILRA1	0.00154825	4.89171	0.4	0.054	1	LILRA1
NUSAP1	0.00154825	4.54022	0.4	0.054	1	NUSAP1
FANCA	0.00158357	3.16445	0.4	0.047	1	FANCA
IRF5	0.00158357	2.84525	0.4	0.047	1	IRF5
POLG2	0.00158357	2.77338	0.4	0.047	1	POLG2
ZC3H8	0.00158357	2.28463	0.4	0.047	1	ZC3H8
GSK3A	0.00169856	4.27511	0.4	0.054	1	GSK3A
MCM6	0.00169856	3.59521	0.4	0.054	1	MCM6
COPB2	0.00174571	2.33031	0.8	0.186	1	COPB2
HPS6	0.00174611	3.06828	0.4	0.047	1	HPS6
TAB3	0.00174611	2.43867	0.4	0.047	1	TAB3
DVL2	0.00174611	2.34118	0.4	0.047	1	DVL2
GCLC	0.00174611	2.27445	0.4	0.047	1	GCLC
NRDE2	0.00174611	1.97301	0.4	0.047	1	NRDE2
CD74	0.00179221	-1.62402	1	1	1	CD74
ATP5D	0.00181278	-3.67133	0	0.822	1	ATP5D
MAN1A2	0.00184646	2.17905	0.8	0.186	1	MAN1A2
HLA-DRB5	0.00186205	-3.37273	0.8	0.938	1	HLA-DRB5
ADGRE1	0.00186219	3.81088	0.4	0.054	1	ADGRE1
CPM	0.00187309	2.94999	0.6	0.116	1	CPM
SLC39A8	0.00189531	2.14734	0.6	0.109	1	SLC39A8
THAP5	0.00192386	3.16464	0.4	0.047	1	THAP5
GBA2	0.00192386	3.16166	0.4	0.047	1	GBA2
TARS	0.00192386	3.14049	0.4	0.047	1	TARS
TIMM10B	0.00192386	3.06182	0.4	0.047	1	TIMM10B
RNF146	0.00192386	2.88958	0.4	0.047	1	RNF146
ERCC6	0.00192386	2.65594	0.4	0.047	1	ERCC6
DAGLB	0.00192386	2.48418	0.4	0.047	1	DAGLB
ATP5B	0.00199216	-3.79721	0	0.814	1	ATP5B
RNF213	0.00201934	3.06963	0.8	0.271	1	RNF213
B3GNT2	0.00202963	2.73752	0.6	0.109	1	B3GNT2
CD300A	0.00203613	2.26052	0.8	0.24	1	CD300A
FEN1	0.0020402	3.71011	0.4	0.054	1	FEN1
NFYB	0.0020402	3.24343	0.4	0.054	1	NFYB
TGS1	0.0020402	3.21047	0.4	0.054	1	TGS1
GOT2	0.0021181	3.08954	0.4	0.047	1	GOT2
MCM3	0.0021181	2.70611	0.4	0.047	1	MCM3
PTGR1	0.0021181	2.64428	0.4	0.047	1	PTGR1
ERF	0.0021181	2.50534	0.4	0.047	1	ERF
USP37	0.0021181	2.50243	0.4	0.047	1	USP37
FAM78A	0.0021181	2.45488	0.4	0.047	1	FAM78A
TDP2	0.0021181	2.42796	0.4	0.047	1	TDP2
LLGL2	0.0021181	2.37174	0.4	0.047	1	LLGL2
NSUN6	0.0021181	2.33606	0.4	0.047	1	NSUN6
TATDN3	0.0021181	2.13415	0.4	0.047	1	TATDN3
RP11-1143G9.4	0.00218706	-5.71752	0	0.806	1	RP11-1143G9.4
PCNT	0.00223369	3.47327	0.4	0.054	1	PCNT
CPSF6	0.0022581	2.3406	0.8	0.217	1	CPSF6
INSR	0.0023248	2.56075	0.6	0.109	1	INSR
PHIP	0.00237112	2.15497	0.8	0.24	1	PHIP
TMED8	0.00244386	3.97786	0.4	0.054	1	TMED8
SART3	0.00244386	3.34273	0.4	0.054	1	SART3
PRC1	0.00244386	3.09729	0.4	0.054	1	PRC1
TTC14	0.00248668	2.27445	0.6	0.109	1	TTC14
XRCC5	0.00259824	2.36957	0.8	0.364	1	XRCC5
PDXDC1	0.00265882	2.06172	0.6	0.109	1	PDXDC1
PLEKHM1	0.00267199	5.08867	0.4	0.054	1	PLEKHM1
CKAP2	0.00267199	3.95611	0.4	0.054	1	CKAP2
ZNF592	0.00267199	3.82307	0.4	0.054	1	ZNF592
MIA3	0.00267199	3.40385	0.4	0.054	1	MIA3
UBLCP1	0.00267199	3.03879	0.4	0.054	1	UBLCP1
ARMC1	0.00267199	2.98781	0.4	0.054	1	ARMC1
ITPKB	0.0026852	4.12568	0.4	0.062	1	ITPKB
SRPK2	0.00278239	2.40673	0.6	0.116	1	SRPK2
NFIC	0.00283973	3.12163	0.6	0.147	1	NFIC
PHTF2	0.00284178	2.08084	0.6	0.109	1	PHTF2
MTRNR2L8	0.002871	1.75731	0.8	0.279	1	MTRNR2L8
C1GALT1	0.00291943	3.14702	0.4	0.054	1	C1GALT1
PDSS2	0.00291943	3.06343	0.4	0.054	1	PDSS2
CWC22	0.00291943	2.97553	0.4	0.054	1	CWC22
PKN2	0.00291943	2.92762	0.4	0.054	1	PKN2
CHST12	0.00292144	4.22286	0.4	0.062	1	CHST12
TRIM28	0.00304322	2.2529	0.8	0.24	1	TRIM28
SERP1	0.00315456	-2.54111	0.4	0.86	1	SERP1
BAG5	0.00316546	2.84476	0.6	0.116	1	BAG5
ASF1A	0.00316546	2.12784	0.6	0.116	1	ASF1A
HARS	0.00318762	3.10117	0.4	0.054	1	HARS
CSTF3	0.00318762	3.01996	0.4	0.054	1	CSTF3
STK38	0.00318762	2.96742	0.4	0.054	1	STK38
MRPS10	0.00318762	2.82834	0.4	0.054	1	MRPS10
PARP6	0.00318762	2.69237	0.4	0.054	1	PARP6
COMMD4	0.00319467	4.2742	0.6	0.155	1	COMMD4
PTPN6	0.00326571	3.01234	1	0.364	1	PTPN6
WDR33	0.00330118	3.29819	1	0.341	1	WDR33
STAC3	0.00337321	4.42121	0.6	0.14	1	STAC3
ZDHHC2	0.00337449	3.00841	0.6	0.116	1	ZDHHC2
ATP5O	0.00343582	-3.50326	0	0.767	1	ATP5O
C14orf2	0.00343586	-3.69479	0	0.767	1	C14orf2
TCEB2	0.00343586	-3.66122	0	0.767	1	TCEB2
LRRC28	0.00347808	3.2399	0.4	0.054	1	LRRC28
TMEM199	0.00347808	2.43569	0.4	0.054	1	TMEM199
DDX23	0.00347808	2.16779	0.4	0.054	1	DDX23
EPRS	0.00358028	3.37111	0.6	0.14	1	EPRS
RPL36A	0.00358943	-2.12068	0.6	0.93	1	RPL36A
PRDM2	0.00359376	2.71063	0.6	0.147	1	PRDM2
PRKDC	0.00370519	3.17804	0.6	0.171	1	PRKDC
MCM7	0.00374845	3.30394	0.4	0.062	1	MCM7
ATP5I	0.00374961	-3.26936	0	0.76	1	ATP5I
RARS2	0.00379243	3.05559	0.4	0.054	1	RARS2
UTP6	0.00379243	2.72892	0.4	0.054	1	UTP6
LIG1	0.00379243	2.52923	0.4	0.054	1	LIG1
KMT5A	0.00379243	2.11219	0.4	0.054	1	KMT5A
STAT5A	0.00379884	2.68804	0.6	0.14	1	STAT5A
SF3A1	0.00388259	2.36153	0.8	0.225	1	SF3A1
PEX16	0.00399542	2.77955	0.6	0.132	1	PEX16
HADH	0.00399542	2.69639	0.6	0.132	1	HADH
SACM1L	0.0040682	3.08356	0.4	0.062	1	SACM1L
RECQL	0.00407922	2.40683	0.6	0.116	1	RECQL
CCNT1	0.00407922	1.93783	0.6	0.116	1	CCNT1
IGHA2	0.00408802	-5.02305	0	0.752	1	IGHA2
ATP5G3	0.00408807	-3.80642	0	0.752	1	ATP5G3
MAP3K14	0.0041324	2.82612	0.4	0.054	1	MAP3K14
PRRC1	0.0041324	2.6048	0.4	0.054	1	PRRC1
AKAP1	0.0041324	2.11065	0.4	0.054	1	AKAP1
TMCC3	0.00424195	2.81091	0.6	0.132	1	TMCC3
PPP1R15A	0.00431334	-2.13655	0.6	0.907	1	PPP1R15A
NDUFB2	0.00431787	1.58859	1	0.783	1	NDUFB2
DDX41	0.00434229	1.90632	0.6	0.116	1	DDX41
PSMA4	0.00437072	2.4341	1	0.45	1	PSMA4
SNX13	0.00441251	3.41055	0.4	0.062	1	SNX13
ARID1B	0.00441251	3.30382	0.4	0.062	1	ARID1B
DHFR	0.00441251	3.10831	0.4	0.062	1	DHFR
ATP5J	0.00445272	-3.20091	0	0.744	1	ATP5J
AGO1	0.00449978	2.88726	0.4	0.054	1	AGO1
NTHL1	0.00449978	2.65216	0.4	0.054	1	NTHL1
DLAT	0.00449978	2.41124	0.4	0.054	1	DLAT
SEMA4C	0.00449978	2.33968	0.4	0.054	1	SEMA4C
ABCC4	0.00449978	2.33166	0.4	0.054	1	ABCC4
KMT2D	0.00449978	2.25567	0.4	0.054	1	KMT2D
USP53	0.00449978	2.2111	0.4	0.054	1	USP53
GBP1	0.0045022	2.79804	0.6	0.132	1	GBP1
ATAD2	0.00456896	3.51116	0.4	0.07	1	ATAD2
NDUFC1	0.00460577	2.40064	0.8	0.295	1	NDUFC1
SMC1A	0.00463039	3.2615	0.6	0.186	1	SMC1A
TOMM5	0.00469208	2.84891	0.6	0.163	1	TOMM5
PHC3	0.00478303	3.64391	0.4	0.062	1	PHC3
LILRA2	0.00478303	3.6298	0.4	0.062	1	LILRA2
KDELC2	0.00489652	2.8714	0.4	0.054	1	KDELC2
UBE3B	0.00489652	2.77963	0.4	0.054	1	UBE3B
TLR7	0.00489652	2.41123	0.4	0.054	1	TLR7
RRP1B	0.00489652	2.40567	0.4	0.054	1	RRP1B
MBD3	0.00489652	2.2931	0.4	0.054	1	MBD3
MED21	0.00489652	2.24851	0.4	0.054	1	MED21
METTL21A	0.00491505	1.78482	0.6	0.116	1	METTL21A
TACC3	0.00493434	4.01743	0.4	0.07	1	TACC3
NAGK	0.00496395	2.33937	0.8	0.271	1	NAGK
PELP1	0.00506654	2.50051	0.6	0.132	1	PELP1
NUP93	0.00508451	2.76154	0.6	0.14	1	NUP93
DDX46	0.00509191	2.17188	0.8	0.372	1	DDX46
FBXO22	0.00518148	3.92043	0.4	0.062	1	FBXO22
JMJD8	0.00518148	3.79699	0.4	0.062	1	JMJD8
LRRK2	0.00518148	3.5931	0.4	0.062	1	LRRK2
RNFT1	0.00518148	3.42266	0.4	0.062	1	RNFT1
ARFIP1	0.00518148	3.01391	0.4	0.062	1	ARFIP1
CENPN	0.00518148	2.79802	0.4	0.062	1	CENPN
MT-ATP6	0.00520662	1.8089	1	1	1	MT-ATP6
USMG5	0.00526721	-3.30304	0	0.729	1	USMG5
ATP5H	0.00526733	-3.04407	0	0.729	1	ATP5H
RNF103	0.00532594	3.69451	0.4	0.07	1	RNF103
SMC2	0.00532594	3.57529	0.4	0.07	1	SMC2
SNRPB2	0.00554956	2.48048	1	0.504	1	SNRPB2
VPS35	0.00558663	2.8846	0.8	0.403	1	VPS35
FBRSL1	0.00560969	3.31113	0.4	0.062	1	FBRSL1
NRM	0.00560969	3.05758	0.4	0.062	1	NRM
BTN2A1	0.00560969	3.05445	0.4	0.062	1	BTN2A1
KIAA1109	0.00560969	2.95129	0.4	0.062	1	KIAA1109
RAB27A	0.00560969	2.92602	0.4	0.062	1	RAB27A
LRRC25	0.00560969	2.90003	0.4	0.062	1	LRRC25
AC090498.1	0.00572058	-3.15748	0	0.721	1	AC090498.1
HN1	0.0057207	-3.67809	0	0.721	1	HN1
OSER1	0.00572768	2.17753	0.8	0.31	1	OSER1
GRIP1	0.00598661	7.2974	0.2	0.016	1	GRIP1
YOD1	0.00598661	5.46481	0.2	0.016	1	YOD1
IGF1R	0.00598661	5.41358	0.2	0.016	1	IGF1R
EIF5A2	0.00598661	5.0528	0.2	0.016	1	EIF5A2
HGF	0.00598661	4.99496	0.2	0.016	1	HGF
MAPK7	0.00598661	4.97239	0.2	0.016	1	MAPK7
L3MBTL3	0.00598661	4.8831	0.2	0.016	1	L3MBTL3
LINC01004	0.00598661	4.86292	0.2	0.016	1	LINC01004
RAP1GAP2	0.00598661	4.81558	0.2	0.016	1	RAP1GAP2
CDKN1C	0.00598661	4.68096	0.2	0.016	1	CDKN1C
SDCBP2	0.00598661	4.66862	0.2	0.016	1	SDCBP2
DIP2B	0.00598661	4.58832	0.2	0.016	1	DIP2B
MAST3	0.00598661	4.58713	0.2	0.016	1	MAST3
ARHGAP25	0.00598661	4.5514	0.2	0.016	1	ARHGAP25
FAM98A	0.00598661	4.51736	0.2	0.016	1	FAM98A
SRBD1	0.00598661	4.50554	0.2	0.016	1	SRBD1
TRAFD1	0.00598661	4.49574	0.2	0.016	1	TRAFD1
FANCG	0.00598661	4.49074	0.2	0.016	1	FANCG
MOB3C	0.00598661	4.48173	0.2	0.016	1	MOB3C
FBXO5	0.00598661	4.48143	0.2	0.016	1	FBXO5
DIAPH3	0.00598661	4.44224	0.2	0.016	1	DIAPH3
CDC6	0.00598661	4.43043	0.2	0.016	1	CDC6
NUP205	0.00598661	4.43043	0.2	0.016	1	NUP205
SGMS1	0.00598661	4.42439	0.2	0.016	1	SGMS1
POLA1	0.00598661	4.42178	0.2	0.016	1	POLA1
SKA3	0.00598661	4.42178	0.2	0.016	1	SKA3
DOC2A	0.00598661	4.41357	0.2	0.016	1	DOC2A
KNOP1	0.00598661	4.40872	0.2	0.016	1	KNOP1
SRFBP1	0.00598661	4.40491	0.2	0.016	1	SRFBP1
MANEA	0.00598661	4.4048	0.2	0.016	1	MANEA
SH2D3C	0.00598661	4.39456	0.2	0.016	1	SH2D3C
SNX24	0.00598661	4.32621	0.2	0.016	1	SNX24
TKTL1	0.00598661	4.31569	0.2	0.016	1	TKTL1
LINC01094	0.00598661	4.12745	0.2	0.016	1	LINC01094
CBFB	0.00599614	2.83708	0.6	0.147	1	CBFB
NUP58	0.00599614	2.27299	0.6	0.147	1	NUP58
ELP2	0.00603342	2.12471	0.6	0.132	1	ELP2
RNF111	0.00606958	3.0918	0.4	0.062	1	RNF111
ARNT	0.00606958	3.05278	0.4	0.062	1	ARNT
KLF7	0.00606958	2.63906	0.4	0.062	1	KLF7
ADCK2	0.00606958	2.55834	0.4	0.062	1	ADCK2
TM2D2	0.00617907	2.56222	0.6	0.178	1	TM2D2
ZMAT2	0.00625389	2.08924	0.8	0.349	1	ZMAT2
RDH11	0.00635492	1.93558	0.6	0.124	1	RDH11
SEC22B	0.00639088	2.81318	0.6	0.132	1	SEC22B
TXNIP	0.00648732	2.70368	0.6	0.163	1	TXNIP
NSRP1	0.00650616	2.87264	0.6	0.178	1	NSRP1
GPR89A	0.00656315	2.76889	0.4	0.062	1	GPR89A
SLC35F6	0.00656315	2.69231	0.4	0.062	1	SLC35F6
ASRGL1	0.00656315	2.64364	0.4	0.062	1	ASRGL1
ZBTB20	0.00656315	2.35104	0.4	0.062	1	ZBTB20
HACL1	0.00656315	2.23869	0.4	0.062	1	HACL1
COPS2	0.00660634	2.64428	0.6	0.155	1	COPS2
EEF2	0.00668823	-1.55952	0.8	0.953	1	EEF2
FAM26F	0.00672915	-3.47491	0	0.705	1	FAM26F
PGLS	0.00672915	-3.21704	0	0.705	1	PGLS
UBOX5	0.00687777	4.28297	0.2	0.016	1	UBOX5
SLC11A2	0.00687777	4.27557	0.2	0.016	1	SLC11A2
TCF19	0.00687777	4.24167	0.2	0.016	1	TCF19
LMBRD2	0.00687777	4.20251	0.2	0.016	1	LMBRD2
GIMAP8	0.00687777	4.17539	0.2	0.016	1	GIMAP8
ZDHHC9	0.00687777	4.17258	0.2	0.016	1	ZDHHC9
TMCC1	0.00687777	4.15754	0.2	0.016	1	TMCC1
SCRIB	0.00687777	4.13549	0.2	0.016	1	SCRIB
WDR19	0.00687777	4.12657	0.2	0.016	1	WDR19
LANCL1	0.00687777	4.03861	0.2	0.016	1	LANCL1
NOL4L	0.00687777	4.03858	0.2	0.016	1	NOL4L
RANBP6	0.00687777	4.01468	0.2	0.016	1	RANBP6
RTN4IP1	0.00687777	4.00769	0.2	0.016	1	RTN4IP1
BRIP1	0.00687777	4.00326	0.2	0.016	1	BRIP1
NOCT	0.00687777	4.00106	0.2	0.016	1	NOCT
ZNF766	0.00687777	3.95026	0.2	0.016	1	ZNF766
TUBGCP5	0.00687777	3.82259	0.2	0.016	1	TUBGCP5
C5	0.00687777	3.65612	0.2	0.016	1	C5
NEDD1	0.00687777	3.61231	0.2	0.016	1	NEDD1
TMEM229B	0.00687777	3.50648	0.2	0.016	1	TMEM229B
NCDN	0.00687777	3.33431	0.2	0.016	1	NCDN
HERC5	0.00687777	3.21771	0.2	0.016	1	HERC5
CCDC24	0.00687777	3.14583	0.2	0.016	1	CCDC24
CCL18	0.00687777	2.96966	0.2	0.016	1	CCL18
ACTR6	0.00687777	2.65215	0.2	0.016	1	ACTR6
LAMTOR4	0.00688509	-1.70804	0.6	0.891	1	LAMTOR4
PRPF4	0.00707281	2.74998	0.6	0.147	1	PRPF4
GTF3C2	0.00709253	2.03692	0.4	0.062	1	GTF3C2
CD300E	0.00714268	4.69995	0.4	0.078	1	CD300E
FCGR3A	0.00714298	5.36754	0.4	0.078	1	FCGR3A
DDX5	0.00717894	0.923386	1	0.953	1	DDX5
CNOT1	0.00721072	2.69775	0.6	0.163	1	CNOT1
SRSF10	0.00722076	2.05443	0.8	0.38	1	SRSF10
COX5A	0.00742775	-2.8031	0.2	0.76	1	COX5A
TMSB4X	0.00743799	-0.890899	1	1	1	TMSB4X
SLC35A4	0.0075456	2.68154	0.6	0.14	1	SLC35A4
RIC8A	0.00758041	2.2945	0.6	0.132	1	RIC8A
LSP1	0.00758588	-2.2596	0.4	0.86	1	LSP1
CCDC28B	0.00765994	2.63452	0.4	0.062	1	CCDC28B
RPP30	0.00765994	2.58669	0.4	0.062	1	RPP30
CCNT2	0.00765994	2.45929	0.4	0.062	1	CCNT2
DLG1	0.00765994	2.41273	0.4	0.062	1	DLG1
TRIP11	0.00765994	2.34516	0.4	0.062	1	TRIP11
GCC2	0.00771884	2.44239	0.6	0.186	1	GCC2
DAAM1	0.00773722	3.21837	0.4	0.07	1	DAAM1
MPP1	0.00775727	2.61195	0.6	0.155	1	MPP1
ECI1	0.00775727	2.52717	0.6	0.155	1	ECI1
CD46	0.00780536	2.44561	0.6	0.171	1	CD46
SWAP70	0.00788397	2.29766	0.6	0.147	1	SWAP70
ATP5A1	0.00788606	-3.09975	0	0.69	1	ATP5A1
ABHD17C	0.00788636	4.13122	0.2	0.016	1	ABHD17C
MIS18A	0.00788636	4.07028	0.2	0.016	1	MIS18A
LRRC8B	0.00788636	4.06656	0.2	0.016	1	LRRC8B
SUV39H2	0.00788636	4.06164	0.2	0.016	1	SUV39H2
GPM6B	0.00788636	4.04841	0.2	0.016	1	GPM6B
CC2D2A	0.00788636	4.04742	0.2	0.016	1	CC2D2A
ZNF512	0.00788636	4.04207	0.2	0.016	1	ZNF512
TRAF3IP2	0.00788636	4.02176	0.2	0.016	1	TRAF3IP2
MROH6	0.00788636	4.01045	0.2	0.016	1	MROH6
PAN2	0.00788636	4.00596	0.2	0.016	1	PAN2
NPC1	0.00788636	4.00412	0.2	0.016	1	NPC1
STXBP5	0.00788636	4.00281	0.2	0.016	1	STXBP5
RAD51B	0.00788636	3.99263	0.2	0.016	1	RAD51B
NCK2	0.00788636	3.99075	0.2	0.016	1	NCK2
RECQL4	0.00788636	3.9893	0.2	0.016	1	RECQL4
NKIRAS1	0.00788636	3.97529	0.2	0.016	1	NKIRAS1
USP54	0.00788636	3.96585	0.2	0.016	1	USP54
ZC3H10	0.00788636	3.9648	0.2	0.016	1	ZC3H10
POLL	0.00788636	3.96197	0.2	0.016	1	POLL
VAV2	0.00788636	3.94833	0.2	0.016	1	VAV2
DHX35	0.00788636	3.91423	0.2	0.016	1	DHX35
LRSAM1	0.00788636	3.91007	0.2	0.016	1	LRSAM1
VARS2	0.00788636	3.90801	0.2	0.016	1	VARS2
MDN1	0.00788636	3.89995	0.2	0.016	1	MDN1
ZNF569	0.00788636	3.88848	0.2	0.016	1	ZNF569
MFSD6	0.00788636	3.87321	0.2	0.016	1	MFSD6
NNT-AS1	0.00788636	3.86618	0.2	0.016	1	NNT-AS1
RAD54L	0.00788636	3.86406	0.2	0.016	1	RAD54L
RRAGB	0.00788636	3.86023	0.2	0.016	1	RRAGB
KIAA0586	0.00788636	3.8573	0.2	0.016	1	KIAA0586
TBC1D13	0.00788636	3.85221	0.2	0.016	1	TBC1D13
LDLRAP1	0.00788636	3.85144	0.2	0.016	1	LDLRAP1
PRIM2	0.00788636	3.85032	0.2	0.016	1	PRIM2
ZNF527	0.00788636	3.85032	0.2	0.016	1	ZNF527
WRN	0.00788636	3.84001	0.2	0.016	1	WRN
AGK	0.00788636	3.83576	0.2	0.016	1	AGK
FAM174B	0.00788636	3.83576	0.2	0.016	1	FAM174B
HEATR5A	0.00788636	3.83398	0.2	0.016	1	HEATR5A
PHF13	0.00788636	3.82202	0.2	0.016	1	PHF13
KIAA1324	0.00788636	3.82111	0.2	0.016	1	KIAA1324
PROS1	0.00788636	3.81486	0.2	0.016	1	PROS1
CPEB3	0.00788636	3.81319	0.2	0.016	1	CPEB3
CENPQ	0.00788636	3.80427	0.2	0.016	1	CENPQ
ALDH18A1	0.00788636	3.80312	0.2	0.016	1	ALDH18A1
FAM76B	0.00788636	3.79899	0.2	0.016	1	FAM76B
KATNAL1	0.00788636	3.79442	0.2	0.016	1	KATNAL1
RFC4	0.00788636	3.79361	0.2	0.016	1	RFC4
IPO13	0.00788636	3.79079	0.2	0.016	1	IPO13
PPP1R3E	0.00788636	3.77645	0.2	0.016	1	PPP1R3E
RASAL1	0.00788636	3.76147	0.2	0.016	1	RASAL1
LANCL2	0.00788636	3.75665	0.2	0.016	1	LANCL2
C1orf112	0.00788636	3.75331	0.2	0.016	1	C1orf112
ARMC7	0.00788636	3.74407	0.2	0.016	1	ARMC7
XRRA1	0.00788636	3.74011	0.2	0.016	1	XRRA1
C12orf65	0.00788636	3.73396	0.2	0.016	1	C12orf65
ZNF12	0.00788636	3.73324	0.2	0.016	1	ZNF12
SLC25A30	0.00788636	3.72412	0.2	0.016	1	SLC25A30
CCDC191	0.00788636	3.71459	0.2	0.016	1	CCDC191
PLEKHH3	0.00788636	3.70196	0.2	0.016	1	PLEKHH3
ARL11	0.00788636	3.67972	0.2	0.016	1	ARL11
USP46	0.00788636	3.67919	0.2	0.016	1	USP46
DGCR2	0.00788636	3.67854	0.2	0.016	1	DGCR2
KAT2A	0.00788636	3.6722	0.2	0.016	1	KAT2A
LETM2	0.00788636	3.66944	0.2	0.016	1	LETM2
COG8	0.00788636	3.66693	0.2	0.016	1	COG8
CAMSAP2	0.00788636	3.66555	0.2	0.016	1	CAMSAP2
CCDC15	0.00788636	3.66176	0.2	0.016	1	CCDC15
SLC51A	0.00788636	3.64641	0.2	0.016	1	SLC51A
CEP44	0.00788636	3.64278	0.2	0.016	1	CEP44
MTG1	0.00788636	3.63371	0.2	0.016	1	MTG1
LIN52	0.00788636	3.61886	0.2	0.016	1	LIN52
MSH6	0.00788636	3.6134	0.2	0.016	1	MSH6
KIAA1328	0.00788636	3.59434	0.2	0.016	1	KIAA1328
IFI44	0.00788636	3.56793	0.2	0.016	1	IFI44
ZNF268	0.00788636	3.55517	0.2	0.016	1	ZNF268
GGACT	0.00788636	3.55318	0.2	0.016	1	GGACT
DCAF4	0.00788636	3.5517	0.2	0.016	1	DCAF4
SPRYD7	0.00788636	3.54466	0.2	0.016	1	SPRYD7
SAP130	0.00788636	3.53841	0.2	0.016	1	SAP130
ALMS1	0.00788636	3.52091	0.2	0.016	1	ALMS1
GPATCH1	0.00788636	3.51978	0.2	0.016	1	GPATCH1
CHST15	0.00788636	3.49617	0.2	0.016	1	CHST15
VAMP4	0.00788636	3.48809	0.2	0.016	1	VAMP4
NOMO3	0.00788636	3.483	0.2	0.016	1	NOMO3
FKRP	0.00788636	3.47899	0.2	0.016	1	FKRP
ZNF367	0.00788636	3.47192	0.2	0.016	1	ZNF367
CEP162	0.00788636	3.46726	0.2	0.016	1	CEP162
SLC45A4	0.00788636	3.46703	0.2	0.016	1	SLC45A4
GTF3C1	0.00788636	3.46182	0.2	0.016	1	GTF3C1
EXTL3	0.00788636	3.45279	0.2	0.016	1	EXTL3
BPGM	0.00788636	3.45039	0.2	0.016	1	BPGM
ADCK1	0.00788636	3.44754	0.2	0.016	1	ADCK1
TCF20	0.00788636	3.4419	0.2	0.016	1	TCF20
CUL9	0.00788636	3.44094	0.2	0.016	1	CUL9
NAT10	0.00788636	3.43763	0.2	0.016	1	NAT10
TMEM135	0.00788636	3.426	0.2	0.016	1	TMEM135
MFGE8	0.00788636	3.42477	0.2	0.016	1	MFGE8
RAD18	0.00788636	3.41697	0.2	0.016	1	RAD18
SIRPB1	0.00788636	3.40534	0.2	0.016	1	SIRPB1
IQCH-AS1	0.00788636	3.37471	0.2	0.016	1	IQCH-AS1
INCENP	0.00788636	3.37271	0.2	0.016	1	INCENP
ZNF117	0.00788636	3.36672	0.2	0.016	1	ZNF117
SPC24	0.00788636	3.35545	0.2	0.016	1	SPC24
ZNF316	0.00788636	3.35227	0.2	0.016	1	ZNF316
PLD1	0.00788636	3.34346	0.2	0.016	1	PLD1
ERMP1	0.00788636	3.34183	0.2	0.016	1	ERMP1
FBXO46	0.00788636	3.31971	0.2	0.016	1	FBXO46
EPB41L1	0.00788636	3.31504	0.2	0.016	1	EPB41L1
ZNF576	0.00788636	3.31371	0.2	0.016	1	ZNF576
TMEM86A	0.00788636	3.30629	0.2	0.016	1	TMEM86A
MBNL1-AS1	0.00788636	3.28452	0.2	0.016	1	MBNL1-AS1
SIGLEC5	0.00788636	3.26562	0.2	0.016	1	SIGLEC5
MEI1	0.00788636	3.25465	0.2	0.016	1	MEI1
FKBPL	0.00788636	3.25395	0.2	0.016	1	FKBPL
NLK	0.00788636	3.25384	0.2	0.016	1	NLK
TMEM255B	0.00788636	3.25296	0.2	0.016	1	TMEM255B
RACGAP1	0.00788636	3.23556	0.2	0.016	1	RACGAP1
RGPD5	0.00788636	3.22995	0.2	0.016	1	RGPD5
C14orf93	0.00788636	3.21588	0.2	0.016	1	C14orf93
SLC7A8	0.00788636	3.20323	0.2	0.016	1	SLC7A8
TLR10	0.00788636	3.19593	0.2	0.016	1	TLR10
WDR81	0.00788636	3.19133	0.2	0.016	1	WDR81
WDR89	0.00788636	3.16583	0.2	0.016	1	WDR89
TRMT61B	0.00788636	3.16174	0.2	0.016	1	TRMT61B
GINS4	0.00788636	3.15299	0.2	0.016	1	GINS4
PFKFB2	0.00788636	3.12994	0.2	0.016	1	PFKFB2
OTOA	0.00788636	3.10044	0.2	0.016	1	OTOA
SPAG16	0.00788636	3.08691	0.2	0.016	1	SPAG16
TMEM37	0.00788636	3.07843	0.2	0.016	1	TMEM37
HEATR3	0.00788636	3.07143	0.2	0.016	1	HEATR3
PAM	0.00788636	3.06681	0.2	0.016	1	PAM
KHDRBS3	0.00788636	3.06514	0.2	0.016	1	KHDRBS3
IRGQ	0.00788636	3.06271	0.2	0.016	1	IRGQ
FANCL	0.00788636	3.05944	0.2	0.016	1	FANCL
FAM234B	0.00788636	3.04408	0.2	0.016	1	FAM234B
HELB	0.00788636	3.03443	0.2	0.016	1	HELB
AL354822.1	0.00788636	3.02569	0.2	0.016	1	AL354822.1
CKM	0.00788636	3.00706	0.2	0.016	1	CKM
MTMR1	0.00788636	3.00542	0.2	0.016	1	MTMR1
TTC33	0.00788636	2.97089	0.2	0.016	1	TTC33
FBXL4	0.00788636	2.96894	0.2	0.016	1	FBXL4
PDK2	0.00788636	2.94873	0.2	0.016	1	PDK2
ZNF691	0.00788636	2.94346	0.2	0.016	1	ZNF691
SSX2IP	0.00788636	2.94032	0.2	0.016	1	SSX2IP
PRKAR1B	0.00788636	2.93563	0.2	0.016	1	PRKAR1B
BAHCC1	0.00788636	2.90489	0.2	0.016	1	BAHCC1
CCDC30	0.00788636	2.89657	0.2	0.016	1	CCDC30
OAZ3	0.00788636	2.89229	0.2	0.016	1	OAZ3
VWA8	0.00788636	2.88983	0.2	0.016	1	VWA8
ATL2	0.00788636	2.83899	0.2	0.016	1	ATL2
C6orf203	0.00788636	2.78695	0.2	0.016	1	C6orf203
DHX37	0.00788636	2.76255	0.2	0.016	1	DHX37
INTS12	0.00788636	2.68924	0.2	0.016	1	INTS12
FAM13A	0.00788636	2.63818	0.2	0.016	1	FAM13A
XPO5	0.00788636	2.58563	0.2	0.016	1	XPO5
CACTIN	0.00788636	2.56762	0.2	0.016	1	CACTIN
GORASP1	0.00788636	2.54373	0.2	0.016	1	GORASP1
FAM3B	0.00788636	2.46121	0.2	0.016	1	FAM3B
ZNF845	0.00788636	2.28558	0.2	0.016	1	ZNF845
ASB13	0.00788636	1.89157	0.2	0.016	1	ASB13
PPA1	0.00791988	-3.05119	0.2	0.752	1	PPA1
S100A9	0.00797587	3.48261	0.6	0.178	1	S100A9
DHX9	0.0080057	2.29183	0.6	0.163	1	DHX9
CTNNBL1	0.00804978	2.02567	0.8	0.264	1	CTNNBL1
HPS3	0.00817906	2.765	0.6	0.155	1	HPS3
BMS1	0.00822476	3.44376	0.4	0.078	1	BMS1
NUP37	0.00826769	2.41146	0.4	0.062	1	NUP37
ZADH2	0.00826769	2.23059	0.4	0.062	1	ZADH2
NT5DC2	0.00826769	1.80266	0.4	0.062	1	NT5DC2
CNOT6	0.00826769	1.76584	0.4	0.062	1	CNOT6
KDM5C	0.00832328	3.51862	0.4	0.07	1	KDM5C
SVIL	0.00832328	3.25784	0.4	0.07	1	SVIL
ZWINT	0.00832328	2.60172	0.4	0.07	1	ZWINT
FKBP1A	0.00839441	-2.3897	0.4	0.806	1	FKBP1A
CREM	0.00851074	-2.09433	0.6	0.907	1	CREM
C11orf31	0.00852534	-2.85654	0	0.682	1	C11orf31
PPDPF	0.00852543	-3.2356	0	0.682	1	PPDPF
HLA-DPB1	0.0085482	-1.29428	1	1	1	HLA-DPB1
HMGN1	0.00865436	-2.13259	0.2	0.845	1	HMGN1
TFPT	0.00887829	4.1837	0.6	0.163	1	TFPT
DPYD	0.00889426	2.49188	0.6	0.14	1	DPYD
EXOC4	0.00891824	2.68512	0.4	0.062	1	EXOC4
TMEM260	0.00891824	1.91924	0.4	0.062	1	TMEM260
TMEM206	0.00891824	1.80902	0.4	0.062	1	TMEM206
FAM214B	0.00894875	3.5423	0.4	0.07	1	FAM214B
BTAF1	0.00894875	3.49209	0.4	0.07	1	BTAF1
NXT2	0.00894875	3.38629	0.4	0.07	1	NXT2
OSBP	0.00894875	3.11532	0.4	0.07	1	OSBP
JADE1	0.00894875	2.77566	0.4	0.07	1	JADE1
TYMS	0.00894875	2.19018	0.4	0.07	1	TYMS
SPI1	0.00930273	-2.95063	0.2	0.736	1	SPI1
CYBB	0.00937314	2.80695	0.8	0.349	1	CYBB
ACAA2	0.00940132	2.79864	0.6	0.186	1	ACAA2
CLTC	0.00949987	2.59194	0.6	0.194	1	CLTC
PSMC6	0.00953608	2.05449	0.8	0.302	1	PSMC6
CLEC10A	0.00953759	-3.55113	0.2	0.767	1	CLEC10A
TRIM56	0.00961413	2.29173	0.4	0.062	1	TRIM56
SYNE3	0.00961413	2.26756	0.4	0.062	1	SYNE3
ZNF431	0.00961413	2.16865	0.4	0.062	1	ZNF431
NACC1	0.00961413	2.04992	0.4	0.062	1	NACC1
FOPNL	0.00961413	1.87492	0.4	0.062	1	FOPNL
VCPIP1	0.00961413	1.78783	0.4	0.062	1	VCPIP1
AP4M1	0.00961413	1.14227	0.4	0.062	1	AP4M1
ACBD5	0.00961586	2.75809	0.4	0.07	1	ACBD5
PACS2	0.00961586	2.62845	0.4	0.07	1	PACS2
SLC5A3	0.00961586	2.48121	0.4	0.07	1	SLC5A3
KPNA1	0.00976039	2.05253	0.6	0.147	1	KPNA1
ANXA5	0.00976271	1.14488	1	0.891	1	ANXA5
PRELID1	0.0100398	-2.19155	0.4	0.822	1	PRELID1
PCMTD1	0.0100789	2.39926	0.6	0.155	1	PCMTD1
PRRC2B	0.0101231	3.22704	0.4	0.078	1	PRRC2B
INSIG1	0.0103221	-2.8519	0.6	0.845	1	INSIG1
GTF2H1	0.0103269	2.7983	0.4	0.07	1	GTF2H1
CRY2	0.0103269	2.7818	0.4	0.07	1	CRY2
PTCD3	0.0103269	2.64669	0.4	0.07	1	PTCD3
MFN2	0.0103269	2.58468	0.4	0.07	1	MFN2
VPS8	0.0103269	2.56005	0.4	0.07	1	VPS8
CTCF	0.0103269	2.52308	0.4	0.07	1	CTCF
HNRNPA0	0.010367	-2.30693	0.4	0.783	1	HNRNPA0
EPB41L2	0.0104599	3.25732	0.4	0.085	1	EPB41L2
RPS5	0.0104919	-0.826949	1	0.992	1	RPS5
ESYT2	0.0105706	1.72855	0.6	0.132	1	ESYT2
TMPO	0.0106114	2.38038	0.6	0.155	1	TMPO
ATP5F1	0.0107141	-2.77264	0	0.659	1	ATP5F1
TRPC4AP	0.0110259	2.0586	0.6	0.14	1	TRPC4AP
NINJ2	0.0110845	2.65522	0.4	0.07	1	NINJ2
IP6K1	0.0110845	2.59705	0.4	0.07	1	IP6K1
ATIC	0.0110845	2.47973	0.4	0.07	1	ATIC
C11orf24	0.0110845	2.42985	0.4	0.07	1	C11orf24
LYPLAL1	0.0110845	2.30811	0.4	0.07	1	LYPLAL1
UBE2D3	0.0111657	-1.5136	0.6	0.899	1	UBE2D3
C3AR1	0.0111685	4.06043	0.4	0.085	1	C3AR1
SECISBP2L	0.0111685	3.60804	0.4	0.085	1	SECISBP2L
AHCYL1	0.0111687	2.24998	0.6	0.155	1	AHCYL1
PABPC1	0.0112218	-0.991145	0.8	0.984	1	PABPC1
SRSF2	0.0113355	-2.07234	0.4	0.829	1	SRSF2
SLC25A3	0.0115662	-1.41027	0.6	0.915	1	SLC25A3
MRPL42	0.0116252	1.93143	0.6	0.14	1	MRPL42
RUNDC1	0.0118909	2.43599	0.4	0.07	1	RUNDC1
CDKN2AIP	0.0118909	2.3593	0.4	0.07	1	CDKN2AIP
NNT	0.0118909	1.9489	0.4	0.07	1	NNT
ARAP2	0.0119194	3.43661	0.4	0.085	1	ARAP2
UBC	0.0119952	1.00522	1	0.961	1	UBC
COPA	0.0122486	2.50428	0.6	0.171	1	COPA
GBP4	0.0122531	1.5962	0.6	0.14	1	GBP4
RPL7	0.0124025	-1.28213	1	1	1	RPL7
GTF3A	0.0124225	-2.74997	0	0.643	1	GTF3A
MTRNR2L1	0.0126393	2.12591	0.6	0.163	1	MTRNR2L1
KCTD12	0.012652	2.67032	0.6	0.202	1	KCTD12
GSTO1	0.012653	1.82878	0.8	0.574	1	GSTO1
POGZ	0.0127146	2.70062	0.4	0.085	1	POGZ
RPL23	0.0128173	-1.04835	0.8	0.969	1	RPL23
GSS	0.0130001	1.66869	0.6	0.155	1	GSS
MBD2	0.0130274	2.74796	0.6	0.178	1	MBD2
TMED2	0.0131291	-2.38147	0.2	0.705	1	TMED2
RPL27	0.0132487	-1.14325	0.8	0.984	1	RPL27
SHFM1	0.013359	-2.86734	0	0.636	1	SHFM1
SELT	0.0133591	-2.66266	0	0.636	1	SELT
COMT	0.0133591	-2.64003	0	0.636	1	COMT
ATP5G1	0.0133591	-2.50825	0	0.636	1	ATP5G1
IL10	0.0135565	2.99141	0.4	0.085	1	IL10
NBEAL1	0.0135915	-2.34859	0.2	0.744	1	NBEAL1
UNC45A	0.0136615	2.70867	0.4	0.07	1	UNC45A
MRPL10	0.0136615	2.51189	0.4	0.07	1	MRPL10
SP140L	0.0136615	2.40128	0.4	0.07	1	SP140L
SARS	0.0136626	3.98819	0.6	0.178	1	SARS
ACAT2	0.013667	2.16612	0.6	0.155	1	ACAT2
RPLP0	0.0136912	-0.699894	1	1	1	RPLP0
FOSL2	0.0138063	2.09175	1	0.659	1	FOSL2
NUDT1	0.013882	2.15419	0.8	0.419	1	NUDT1
CCT6A	0.013882	1.93769	0.8	0.419	1	CCT6A
GALNT1	0.0139461	2.40485	0.6	0.163	1	GALNT1
TMEM11	0.0139461	2.37157	0.6	0.163	1	TMEM11
BOLA3	0.0140175	1.51345	0.6	0.147	1	BOLA3
COMMD6	0.0141199	-1.51481	0.6	0.93	1	COMMD6
ATAD1	0.0141635	5.27067	0.4	0.078	1	ATAD1
BMF	0.0141635	3.5013	0.4	0.078	1	BMF
POLD3	0.0141635	3.04711	0.4	0.078	1	POLD3
PIK3C2A	0.0141635	2.49683	0.4	0.078	1	PIK3C2A
MYEOV2	0.0143539	-2.51978	0	0.628	1	MYEOV2
C7orf73	0.0143541	-2.69142	0	0.628	1	C7orf73
2025-09-15	0.0143541	-2.67598	0	0.628	1	2025-09-15
TK1	0.0144473	2.71714	0.4	0.085	1	TK1
TACC1	0.0144553	1.71867	0.8	0.45	1	TACC1
MS4A7	0.014537	2.19956	0.8	0.512	1	MS4A7
GUK1	0.014686	-1.85935	0.4	0.814	1	GUK1
COX14	0.0147091	2.03437	0.8	0.434	1	COX14
KHSRP	0.0150158	2.47991	0.6	0.178	1	KHSRP
TMF1	0.0151176	2.45946	0.6	0.186	1	TMF1
ATG5	0.0151243	2.85076	0.4	0.078	1	ATG5
SNRK	0.0151243	2.76558	0.4	0.078	1	SNRK
PAICS	0.0151243	2.70385	0.4	0.078	1	PAICS
ATP11C	0.0151243	2.58243	0.4	0.078	1	ATP11C
ETFB	0.0153829	2.68678	0.8	0.442	1	ETFB
MIF	0.0154102	-2.66587	0	0.62	1	MIF
C10orf54	0.0154104	-2.9388	0	0.62	1	C10orf54
MZT2B	0.0154104	-2.82192	0	0.62	1	MZT2B
MYO5A	0.0154625	3.56275	0.4	0.093	1	MYO5A
GLMP	0.0154625	3.48607	0.4	0.093	1	GLMP
ZNF207	0.0156282	1.81601	0.8	0.457	1	ZNF207
MRPL54	0.0156342	1.96995	0.8	0.403	1	MRPL54
PEX26	0.015661	2.58875	0.4	0.07	1	PEX26
DERL3	0.015661	2.12703	0.4	0.07	1	DERL3
MRPS18A	0.015661	2.06677	0.4	0.07	1	MRPS18A
XPO6	0.015661	2.03707	0.4	0.07	1	XPO6
BRCC3	0.015661	1.9733	0.4	0.07	1	BRCC3
ZNF721	0.015661	1.95854	0.4	0.07	1	ZNF721
ANO6	0.015661	1.8416	0.4	0.07	1	ANO6
MARCKSL1	0.0157589	-3.38196	0.2	0.69	1	MARCKSL1
CCNL1	0.015767	-2.1112	0.4	0.791	1	CCNL1
SARAF	0.0159753	-1.66255	0.6	0.876	1	SARAF
AEBP2	0.0161421	2.75962	0.4	0.078	1	AEBP2
IARS	0.0161421	2.56615	0.4	0.078	1	IARS
ACOT13	0.0161421	2.52945	0.4	0.078	1	ACOT13
RHOQ	0.0164101	2.23839	0.8	0.271	1	RHOQ
ZC3H13	0.0164855	2.67632	0.6	0.178	1	ZC3H13
CHMP4B	0.0165306	-2.69921	0	0.612	1	CHMP4B
CKS1B	0.0165307	2.30985	0.6	0.209	1	CKS1B
FAM13B	0.016754	2.23911	0.4	0.07	1	FAM13B
MAPK9	0.016754	2.09568	0.4	0.07	1	MAPK9
SEH1L	0.016754	2.00635	0.4	0.07	1	SEH1L
SIGLEC1	0.016754	1.63584	0.4	0.07	1	SIGLEC1
SUMO2	0.0170739	1.88383	1	0.876	1	SUMO2
SLC4A2	0.0172195	2.42546	0.4	0.078	1	SLC4A2
RNF19A	0.0172195	2.26654	0.4	0.078	1	RNF19A
ZFYVE27	0.0172195	2.04635	0.4	0.078	1	ZFYVE27
AGA	0.0172195	1.71958	0.4	0.078	1	AGA
EZH2	0.0174367	2.74855	0.4	0.085	1	EZH2
PSMG3	0.0174367	2.54843	0.4	0.085	1	PSMG3
CBL	0.0174367	2.46852	0.4	0.085	1	CBL
FRG1	0.0174752	2.3521	0.6	0.155	1	FRG1
HLA-DQB1	0.0177228	-1.41408	0.6	0.992	1	HLA-DQB1
FTL	0.0177233	1.20017	1	1	1	FTL
RSRC2	0.0182502	1.67632	0.8	0.411	1	RSRC2
SLC6A6	0.0183398	2.19041	0.6	0.155	1	SLC6A6
TMEM120B	0.0183596	2.36252	0.4	0.078	1	TMEM120B
PYGB	0.0185473	2.72027	0.4	0.085	1	PYGB
GMIP	0.0185473	2.51954	0.4	0.085	1	GMIP
RAD21	0.0189252	2.72316	0.6	0.256	1	RAD21
SWI5	0.0195652	2.05221	0.4	0.078	1	SWI5
EXOSC8	0.0195652	1.98593	0.4	0.078	1	EXOSC8
RAD9A	0.0197192	3.30981	0.4	0.085	1	RAD9A
BTN3A2	0.0197192	3.17283	0.4	0.085	1	BTN3A2
PDLIM5	0.0197825	2.5708	0.6	0.202	1	PDLIM5
SCO2	0.020305	-2.71199	0	0.589	1	SCO2
GADD45GIP1	0.020305	-2.57743	0	0.589	1	GADD45GIP1
SYMPK	0.0206199	1.96061	0.6	0.171	1	SYMPK
RAC1	0.0207069	-1.36577	0.4	0.938	1	RAC1
IPO7	0.0207254	2.14342	0.6	0.178	1	IPO7
MRPS11	0.0207633	2.26926	0.6	0.186	1	MRPS11
SUPT4H1	0.0207954	-1.92327	0.2	0.752	1	SUPT4H1
HAUS4	0.0208394	2.52706	0.4	0.078	1	HAUS4
DNAJC9	0.0208394	1.98991	0.4	0.078	1	DNAJC9
MKLN1	0.0208394	1.65065	0.4	0.078	1	MKLN1
CD163L1	0.0209094	5.64027	0.2	0.023	1	CD163L1
NSDHL	0.0209094	5.25825	0.2	0.023	1	NSDHL
SMYD3	0.0209094	4.88822	0.2	0.023	1	SMYD3
IL21R	0.0209094	4.78738	0.2	0.023	1	IL21R
TLR5	0.0209094	4.6699	0.2	0.023	1	TLR5
WDR36	0.0209094	4.65452	0.2	0.023	1	WDR36
GALNT10	0.0209094	4.45778	0.2	0.023	1	GALNT10
S100Z	0.0209094	4.41316	0.2	0.023	1	S100Z
TRIB3	0.0209094	4.39618	0.2	0.023	1	TRIB3
INTS4	0.0209094	4.32609	0.2	0.023	1	INTS4
MIB1	0.0209094	4.22904	0.2	0.023	1	MIB1
ANKZF1	0.0209094	4.18105	0.2	0.023	1	ANKZF1
LRP5L	0.0209094	4.10968	0.2	0.023	1	LRP5L
LINC00324	0.0209094	4.10223	0.2	0.023	1	LINC00324
ZNF43	0.0209094	4.06157	0.2	0.023	1	ZNF43
TRIP13	0.0209094	4.06048	0.2	0.023	1	TRIP13
ANKRD13D	0.0209553	3.64604	0.4	0.085	1	ANKRD13D
FASTKD1	0.0209553	3.04001	0.4	0.085	1	FASTKD1
RPL17	0.0212119	-1.48827	0.6	0.868	1	RPL17
SERBP1	0.0212192	1.81588	1	0.667	1	SERBP1
PDCD10	0.0212271	2.1604	0.6	0.217	1	PDCD10
RBBP7	0.0212271	2.07993	0.6	0.217	1	RBBP7
RASGEF1B	0.0213315	1.76737	0.8	0.287	1	RASGEF1B
ATP5C1	0.0217112	-2.78892	0	0.581	1	ATP5C1
TGFB1	0.0217112	-2.5988	0	0.581	1	TGFB1
C14orf166	0.0217112	-2.37653	0	0.581	1	C14orf166
RNASET2	0.0220494	-1.3545	0.8	0.938	1	RNASET2
RPS3	0.0220692	-0.662548	1	0.992	1	RPS3
PSTPIP2	0.0220978	2.82359	0.4	0.093	1	PSTPIP2
SLC39A10	0.0221853	1.38842	0.4	0.078	1	SLC39A10
XPO1	0.0222584	2.88152	0.4	0.085	1	XPO1
LYRM2	0.0222584	2.58688	0.4	0.085	1	LYRM2
ASXL2	0.0222584	2.39542	0.4	0.085	1	ASXL2
IQGAP1	0.022424	1.58756	0.8	0.55	1	IQGAP1
IKZF1	0.0224535	1.75174	0.8	0.271	1	IKZF1
MDM4	0.0229163	1.0684	0.6	0.147	1	MDM4
SFMBT2	0.0230108	3.02384	0.4	0.101	1	SFMBT2
LINC00152	0.0231967	-2.91377	0	0.574	1	LINC00152
CECR1	0.0231967	-2.83177	0	0.574	1	CECR1
ZBTB48	0.02322	4.14547	0.2	0.023	1	ZBTB48
FAM118B	0.02322	4.01166	0.2	0.023	1	FAM118B
ADCK5	0.02322	3.899	0.2	0.023	1	ADCK5
SPATA13	0.02322	3.8788	0.2	0.023	1	SPATA13
ZDHHC8	0.02322	3.79813	0.2	0.023	1	ZDHHC8
GSE1	0.02322	3.73738	0.2	0.023	1	GSE1
ERLIN1	0.02322	3.73634	0.2	0.023	1	ERLIN1
CPNE5	0.02322	3.72695	0.2	0.023	1	CPNE5
KNTC1	0.02322	3.70077	0.2	0.023	1	KNTC1
MTF1	0.02322	3.6817	0.2	0.023	1	MTF1
E2F1	0.02322	3.63151	0.2	0.023	1	E2F1
PRDM4	0.02322	3.59517	0.2	0.023	1	PRDM4
CDC20	0.02322	3.52173	0.2	0.023	1	CDC20
MVB12B	0.02322	3.47776	0.2	0.023	1	MVB12B
DNAL1	0.02322	3.23134	0.2	0.023	1	DNAL1
UQCRQ	0.0234404	1.77305	0.8	0.721	1	UQCRQ
RPL28	0.0234701	-0.560287	1	1	1	RPL28
REV1	0.0236061	2.0623	0.4	0.078	1	REV1
LPIN2	0.0236313	2.64971	0.4	0.085	1	LPIN2
LCOR	0.0236313	2.52519	0.4	0.085	1	LCOR
MYO9A	0.0236313	2.49244	0.4	0.085	1	MYO9A
MLXIP	0.0236328	1.72176	0.6	0.171	1	MLXIP
EIF2S2	0.0238685	1.52705	0.8	0.434	1	EIF2S2
NDUFB1	0.0238827	2.02772	0.8	0.651	1	NDUFB1
IMMT	0.0239849	2.36239	0.6	0.24	1	IMMT
PLEKHA2	0.0243097	2.27641	0.6	0.209	1	PLEKHA2
ADAR	0.024582	1.75638	0.6	0.163	1	ADAR
CD93	0.0247528	2.54801	0.6	0.186	1	CD93
UQCRFS1	0.0247647	-2.41907	0	0.566	1	UQCRFS1
ABI2	0.024803	2.77841	0.4	0.093	1	ABI2
ARL3	0.024803	2.65825	0.4	0.093	1	ARL3
SNRPD2	0.0249708	-1.60363	0.4	0.798	1	SNRPD2
CWC27	0.0250772	2.26546	0.4	0.085	1	CWC27
VRK1	0.0250772	2.19911	0.4	0.085	1	VRK1
INO80E	0.0250772	2.0347	0.4	0.085	1	INO80E
ZC3H14	0.0251053	2.0419	0.4	0.078	1	ZC3H14
UTP23	0.0251053	1.88951	0.4	0.078	1	UTP23
STAU2	0.0251053	1.86706	0.4	0.078	1	STAU2
HUS1	0.0251053	1.73471	0.4	0.078	1	HUS1
PPM1K	0.0251053	1.698	0.4	0.078	1	PPM1K
SNAPC5	0.0257233	4.86072	0.4	0.101	1	SNAPC5
ARFIP2	0.0257233	2.87669	0.4	0.101	1	ARFIP2
SUZ12	0.0257233	2.87053	0.4	0.101	1	SUZ12
VRK3	0.0257233	2.6139	0.4	0.101	1	VRK3
RBM26	0.0257233	2.59044	0.4	0.101	1	RBM26
VPS54	0.0257491	3.74842	0.2	0.023	1	VPS54
B4GALT2	0.0257491	3.72951	0.2	0.023	1	B4GALT2
TMEM63B	0.0257491	3.69608	0.2	0.023	1	TMEM63B
ZNF138	0.0257491	3.69314	0.2	0.023	1	ZNF138
TADA2A	0.0257491	3.65064	0.2	0.023	1	TADA2A
PIGL	0.0257491	3.58949	0.2	0.023	1	PIGL
ZNF654	0.0257491	3.57506	0.2	0.023	1	ZNF654
ADAMTSL4	0.0257491	3.55999	0.2	0.023	1	ADAMTSL4
FBXO38	0.0257491	3.51762	0.2	0.023	1	FBXO38
COQ5	0.0257491	3.5127	0.2	0.023	1	COQ5
WDR91	0.0257491	3.49795	0.2	0.023	1	WDR91
UNG	0.0257491	3.47396	0.2	0.023	1	UNG
ACYP1	0.0257491	3.46169	0.2	0.023	1	ACYP1
ZBTB33	0.0257491	3.41997	0.2	0.023	1	ZBTB33
ZFP62	0.0257491	3.41802	0.2	0.023	1	ZFP62
ERMAP	0.0257491	3.39779	0.2	0.023	1	ERMAP
NUDCD1	0.0257491	3.37739	0.2	0.023	1	NUDCD1
GINS2	0.0257491	3.34355	0.2	0.023	1	GINS2
PHF12	0.0257491	3.32575	0.2	0.023	1	PHF12
UBL7-AS1	0.0257491	3.29948	0.2	0.023	1	UBL7-AS1
ACOT11	0.0257491	3.26347	0.2	0.023	1	ACOT11
TRIM5	0.0257491	3.26081	0.2	0.023	1	TRIM5
SPHK2	0.0257491	3.17672	0.2	0.023	1	SPHK2
COG1	0.0257491	3.1181	0.2	0.023	1	COG1
BLNK	0.0257491	3.11563	0.2	0.023	1	BLNK
BACE1	0.0257491	3.10166	0.2	0.023	1	BACE1
PAAF1	0.0257491	3.08004	0.2	0.023	1	PAAF1
NR1D2	0.0257491	2.9904	0.2	0.023	1	NR1D2
DIS3L	0.0257491	2.89535	0.2	0.023	1	DIS3L
HEATR1	0.0257491	2.83589	0.2	0.023	1	HEATR1
SLC19A2	0.0257491	2.78151	0.2	0.023	1	SLC19A2
RBM7	0.0258474	1.75686	0.6	0.171	1	RBM7
USO1	0.0258483	2.00322	0.6	0.186	1	USO1
LMNA	0.0260544	-1.72159	0.4	0.93	1	LMNA
BAZ2B	0.0261165	2.03336	0.6	0.217	1	BAZ2B
C19orf60	0.0264184	-2.59214	0	0.558	1	C19orf60
NCF2	0.0264291	2.42972	0.8	0.318	1	NCF2
DUSP4	0.0265267	-3.39848	0.2	0.643	1	DUSP4
GMPS	0.026599	2.37834	0.4	0.085	1	GMPS
FAM122B	0.026599	2.2851	0.4	0.085	1	FAM122B
RRN3	0.026599	2.15346	0.4	0.085	1	RRN3
MITD1	0.026599	2.11573	0.4	0.085	1	MITD1
ASCC3	0.0266862	2.18781	0.4	0.078	1	ASCC3
ZZEF1	0.0266862	1.97482	0.4	0.078	1	ZZEF1
ZMPSTE24	0.0266862	1.93168	0.4	0.078	1	ZMPSTE24
ARRB1	0.0266862	1.84736	0.4	0.078	1	ARRB1
FTCDNL1	0.0266862	1.71365	0.4	0.078	1	FTCDNL1
B3GNT7	0.0266862	1.5553	0.4	0.078	1	B3GNT7
FAM160A2	0.0266862	1.48105	0.4	0.078	1	FAM160A2
GLRX	0.027076	1.30255	0.8	0.341	1	GLRX
TMEM106C	0.0271803	2.81401	0.4	0.101	1	TMEM106C
NCAPH2	0.0271803	2.63227	0.4	0.101	1	NCAPH2
YIPF5	0.0277905	3.08624	0.4	0.093	1	YIPF5
SYNRG	0.0277905	3.02234	0.4	0.093	1	SYNRG
TRIM27	0.0277905	2.38096	0.4	0.093	1	TRIM27
ZBTB44	0.0277905	2.28266	0.4	0.093	1	ZBTB44
IL16	0.0281476	1.40072	0.6	0.163	1	IL16
RPL39L	0.0282	2.20506	0.4	0.085	1	RPL39L
RAB31	0.0285012	1.47126	0.8	0.45	1	RAB31
TACO1	0.0285131	3.65876	0.2	0.023	1	TACO1
NARFL	0.0285131	3.63331	0.2	0.023	1	NARFL
SPRY2	0.0285131	3.59603	0.2	0.023	1	SPRY2
TPRG1L	0.0285131	3.5955	0.2	0.023	1	TPRG1L
INPP4B	0.0285131	3.57867	0.2	0.023	1	INPP4B
PAXIP1	0.0285131	3.5718	0.2	0.023	1	PAXIP1
GTF3C4	0.0285131	3.56473	0.2	0.023	1	GTF3C4
ENTPD7	0.0285131	3.52748	0.2	0.023	1	ENTPD7
SLC11A1	0.0285131	3.52159	0.2	0.023	1	SLC11A1
CATSPER2	0.0285131	3.495	0.2	0.023	1	CATSPER2
PLEK2	0.0285131	3.49264	0.2	0.023	1	PLEK2
ANKRD27	0.0285131	3.48846	0.2	0.023	1	ANKRD27
TRPM2	0.0285131	3.48465	0.2	0.023	1	TRPM2
GPX7	0.0285131	3.46528	0.2	0.023	1	GPX7
TRMT11	0.0285131	3.45425	0.2	0.023	1	TRMT11
GEMIN2	0.0285131	3.44152	0.2	0.023	1	GEMIN2
NLN	0.0285131	3.43437	0.2	0.023	1	NLN
RINL	0.0285131	3.43407	0.2	0.023	1	RINL
HLCS	0.0285131	3.41995	0.2	0.023	1	HLCS
MEST	0.0285131	3.41433	0.2	0.023	1	MEST
ZNF180	0.0285131	3.41311	0.2	0.023	1	ZNF180
LINC00996	0.0285131	3.40298	0.2	0.023	1	LINC00996
DAG1	0.0285131	3.3953	0.2	0.023	1	DAG1
ZNHIT6	0.0285131	3.39398	0.2	0.023	1	ZNHIT6
APBB1	0.0285131	3.38211	0.2	0.023	1	APBB1
TIMM8A	0.0285131	3.37001	0.2	0.023	1	TIMM8A
NCS1	0.0285131	3.36994	0.2	0.023	1	NCS1
TRMT44	0.0285131	3.36115	0.2	0.023	1	TRMT44
SLC25A10	0.0285131	3.35266	0.2	0.023	1	SLC25A10
PLAGL2	0.0285131	3.34908	0.2	0.023	1	PLAGL2
PREPL	0.0285131	3.34771	0.2	0.023	1	PREPL
COPZ2	0.0285131	3.33855	0.2	0.023	1	COPZ2
S100PBP	0.0285131	3.3207	0.2	0.023	1	S100PBP
TUBG2	0.0285131	3.2747	0.2	0.023	1	TUBG2
AP3M2	0.0285131	3.25063	0.2	0.023	1	AP3M2
BTBD6	0.0285131	3.24299	0.2	0.023	1	BTBD6
ZNF25	0.0285131	3.23617	0.2	0.023	1	ZNF25
PTBP2	0.0285131	3.22249	0.2	0.023	1	PTBP2
AASDH	0.0285131	3.22156	0.2	0.023	1	AASDH
DNAH1	0.0285131	3.21968	0.2	0.023	1	DNAH1
PATZ1	0.0285131	3.19591	0.2	0.023	1	PATZ1
ZNF780B	0.0285131	3.19176	0.2	0.023	1	ZNF780B
SPIRE1	0.0285131	3.18906	0.2	0.023	1	SPIRE1
FDXR	0.0285131	3.18686	0.2	0.023	1	FDXR
ELAC1	0.0285131	3.18429	0.2	0.023	1	ELAC1
CEP41	0.0285131	3.18209	0.2	0.023	1	CEP41
ELP6	0.0285131	3.18079	0.2	0.023	1	ELP6
LRRC27	0.0285131	3.17428	0.2	0.023	1	LRRC27
CRHBP	0.0285131	3.17159	0.2	0.023	1	CRHBP
MYBBP1A	0.0285131	3.16374	0.2	0.023	1	MYBBP1A
ZBED3	0.0285131	3.1433	0.2	0.023	1	ZBED3
PANK4	0.0285131	3.13599	0.2	0.023	1	PANK4
EGLN3	0.0285131	3.12905	0.2	0.023	1	EGLN3
CDCA3	0.0285131	3.11795	0.2	0.023	1	CDCA3
MIRLET7BHG	0.0285131	3.10399	0.2	0.023	1	MIRLET7BHG
KLHL20	0.0285131	3.10347	0.2	0.023	1	KLHL20
ITGA9	0.0285131	3.09728	0.2	0.023	1	ITGA9
SLC25A35	0.0285131	3.09294	0.2	0.023	1	SLC25A35
NUP88	0.0285131	3.0859	0.2	0.023	1	NUP88
CTSV	0.0285131	3.08089	0.2	0.023	1	CTSV
L3MBTL2	0.0285131	3.0798	0.2	0.023	1	L3MBTL2
RFC3	0.0285131	3.07514	0.2	0.023	1	RFC3
SCOC-AS1	0.0285131	3.07098	0.2	0.023	1	SCOC-AS1
ROCK2	0.0285131	3.07072	0.2	0.023	1	ROCK2
FAM219A	0.0285131	3.06257	0.2	0.023	1	FAM219A
PPIC	0.0285131	3.05902	0.2	0.023	1	PPIC
BLZF1	0.0285131	3.03854	0.2	0.023	1	BLZF1
SMAD5	0.0285131	3.02523	0.2	0.023	1	SMAD5
SP2	0.0285131	3.02248	0.2	0.023	1	SP2
RECQL5	0.0285131	3.01684	0.2	0.023	1	RECQL5
MAGEH1	0.0285131	3.01577	0.2	0.023	1	MAGEH1
KPNA5	0.0285131	3.01396	0.2	0.023	1	KPNA5
B3GNTL1	0.0285131	3.00987	0.2	0.023	1	B3GNTL1
IPPK	0.0285131	2.99958	0.2	0.023	1	IPPK
ATG4A	0.0285131	2.97938	0.2	0.023	1	ATG4A
UBXN8	0.0285131	2.97863	0.2	0.023	1	UBXN8
MMS22L	0.0285131	2.97386	0.2	0.023	1	MMS22L
RNF219	0.0285131	2.93159	0.2	0.023	1	RNF219
ATG4D	0.0285131	2.93005	0.2	0.023	1	ATG4D
SLC35D1	0.0285131	2.9265	0.2	0.023	1	SLC35D1
FANCM	0.0285131	2.90466	0.2	0.023	1	FANCM
CHST13	0.0285131	2.8993	0.2	0.023	1	CHST13
PTPRO	0.0285131	2.89358	0.2	0.023	1	PTPRO
EIF4ENIF1	0.0285131	2.88414	0.2	0.023	1	EIF4ENIF1
PDK1	0.0285131	2.87706	0.2	0.023	1	PDK1
ATR	0.0285131	2.86264	0.2	0.023	1	ATR
UEVLD	0.0285131	2.86223	0.2	0.023	1	UEVLD
ASB8	0.0285131	2.8435	0.2	0.023	1	ASB8
PEX1	0.0285131	2.84117	0.2	0.023	1	PEX1
FAM217B	0.0285131	2.83762	0.2	0.023	1	FAM217B
TTL	0.0285131	2.81805	0.2	0.023	1	TTL
SNAPC4	0.0285131	2.76994	0.2	0.023	1	SNAPC4
PDGFC	0.0285131	2.76892	0.2	0.023	1	PDGFC
KIFAP3	0.0285131	2.76047	0.2	0.023	1	KIFAP3
EPS8L2	0.0285131	2.7532	0.2	0.023	1	EPS8L2
ZNF880	0.0285131	2.75076	0.2	0.023	1	ZNF880
ATOH8	0.0285131	2.74208	0.2	0.023	1	ATOH8
OGFOD1	0.0285131	2.73877	0.2	0.023	1	OGFOD1
FNTB	0.0285131	2.72776	0.2	0.023	1	FNTB
IRF2BP1	0.0285131	2.68377	0.2	0.023	1	IRF2BP1
INTS2	0.0285131	2.661	0.2	0.023	1	INTS2
ZSCAN9	0.0285131	2.64737	0.2	0.023	1	ZSCAN9
HMMR	0.0285131	2.63895	0.2	0.023	1	HMMR
GORAB	0.0285131	2.56068	0.2	0.023	1	GORAB
ZYG11B	0.0285131	2.53824	0.2	0.023	1	ZYG11B
BMPR2	0.0285131	2.52265	0.2	0.023	1	BMPR2
EDC3	0.0285131	2.45077	0.2	0.023	1	EDC3
NPIPB5	0.0285131	2.42534	0.2	0.023	1	NPIPB5
CYP3A5	0.0285131	2.38344	0.2	0.023	1	CYP3A5
HES6	0.0285131	2.37398	0.2	0.023	1	HES6
ECM1	0.0285131	2.35126	0.2	0.023	1	ECM1
RHOBTB3	0.0285131	2.33482	0.2	0.023	1	RHOBTB3
SMAD1	0.0285131	2.32546	0.2	0.023	1	SMAD1
ZNF544	0.0285131	2.31632	0.2	0.023	1	ZNF544
DOCK1	0.0285131	2.30619	0.2	0.023	1	DOCK1
DENND5B	0.0285131	2.25347	0.2	0.023	1	DENND5B
DCAKD	0.0285131	2.24916	0.2	0.023	1	DCAKD
LHFPL2	0.0285131	2.21994	0.2	0.023	1	LHFPL2
INTS5	0.0285131	2.10824	0.2	0.023	1	INTS5
CDR2	0.0285131	2.05283	0.2	0.023	1	CDR2
UBL4A	0.0285131	1.77774	0.2	0.023	1	UBL4A
SRGN	0.0285683	-1.18832	0.8	0.992	1	SRGN
FH	0.028708	2.60225	0.4	0.101	1	FH
MAFB	0.0287807	1.80406	0.8	0.31	1	MAFB
RPL10	0.0289977	-0.649042	1	1	1	RPL10
USP10	0.0293972	3.18863	0.4	0.093	1	USP10
EAF2	0.0293972	2.64586	0.4	0.093	1	EAF2
PHF19	0.0293972	2.43078	0.4	0.093	1	PHF19
EIF2AK2	0.0293972	2.08451	0.4	0.093	1	EIF2AK2
BIN2	0.029495	2.68594	0.6	0.217	1	BIN2
COX7A2	0.0296395	1.74079	1	0.853	1	COX7A2
RPL24	0.0298717	-0.782458	1	0.984	1	RPL24
RPS24	0.0298721	-0.534474	1	0.984	1	RPS24
B4GALT3	0.0298833	2.33801	0.4	0.085	1	B4GALT3
ATAD3A	0.0298833	2.21027	0.4	0.085	1	ATAD3A
DNASE2	0.0298833	2.19021	0.4	0.085	1	DNASE2
ACBD6	0.0298833	1.96481	0.4	0.085	1	ACBD6
DYRK1A	0.0298833	1.89884	0.4	0.085	1	DYRK1A
METTL9	0.029998	-2.10254	0	0.543	1	METTL9
SPINT2	0.0300507	-1.83595	0.2	0.752	1	SPINT2
PCNA	0.0303091	2.88699	0.4	0.101	1	PCNA
NASP	0.0303455	2.36935	0.6	0.279	1	NASP
NPM3	0.0309358	3.82285	0.6	0.233	1	NPM3
CCAR1	0.0309358	2.25555	0.6	0.233	1	CCAR1
MCOLN1	0.0310832	2.86754	0.4	0.093	1	MCOLN1
ZNF430	0.0310832	2.81608	0.4	0.093	1	ZNF430
NCSTN	0.0310832	2.77557	0.4	0.093	1	NCSTN
C8orf76	0.0310832	2.46887	0.4	0.093	1	C8orf76
[truncated: 9,189 more rows]

## Sheet: DEGs_Myeloid cells_HCvsTumor
	p_val	avg_log2FC	pct.1	pct.2	p_val_adj	gene
ATP5F1E	1.25819e-127	13.6955	1	0	4.73005e-123	ATP5F1E
RACK1	1.25819e-127	13.6336	1	0	4.73005e-123	RACK1
ATP5MC2	1.25819e-127	12.2055	1	0	4.73005e-123	ATP5MC2
SELENOK	1.25819e-127	11.8609	1	0	4.73005e-123	SELENOK
ATP5MF	1.25819e-127	11.7882	1	0	4.73005e-123	ATP5MF
ATP5MG	2.65217e-102	13.2325	0.8	0	9.97058e-98	ATP5MG
ATP5F1B	2.65217e-102	11.7517	0.8	0	9.97058e-98	ATP5F1B
ATP5ME	2.65217e-102	11.5329	0.8	0	9.97058e-98	ATP5ME
ATP5MC1	2.65217e-102	11.4067	0.8	0	9.97058e-98	ATP5MC1
ELOB	2.65217e-102	10.886	0.8	0	9.97058e-98	ELOB
ATP5MD	2.65217e-102	10.8761	0.8	0	9.97058e-98	ATP5MD
ATP5MC3	2.65217e-102	10.7375	0.8	0	9.97058e-98	ATP5MC3
ADA2	2.65217e-102	10.6333	0.8	0	9.97058e-98	ADA2
ATP5F1C	2.65217e-102	10.4293	0.8	0	9.97058e-98	ATP5F1C
RTRAF	2.65217e-102	9.93976	0.8	0	9.97058e-98	RTRAF
MCRIP1	2.65217e-102	9.66206	0.8	0	9.97058e-98	MCRIP1
SMIM37	4.72295e-77	11.0779	0.6	0	1.77555e-72	SMIM37
SMIM26	4.72295e-77	11.035	0.6	0	1.77555e-72	SMIM26
ATP5PD	4.72295e-77	10.7479	0.6	0	1.77555e-72	ATP5PD
ATP5PF	4.72295e-77	10.636	0.6	0	1.77555e-72	ATP5PF
SEM1	4.72295e-77	10.461	0.6	0	1.77555e-72	SEM1
TENT4B	4.72295e-77	10.4002	0.6	0	1.77555e-72	TENT4B
FYB1	4.72295e-77	10.3165	0.6	0	1.77555e-72	FYB1
TUT7	4.72295e-77	10.2372	0.6	0	1.77555e-72	TUT7
JPT1	4.72295e-77	10.0152	0.6	0	1.77555e-72	JPT1
COPS9	4.72295e-77	10.0083	0.6	0	1.77555e-72	COPS9
SMIM25	4.72295e-77	9.92434	0.6	0	1.77555e-72	SMIM25
SELENOH	4.72295e-77	9.92418	0.6	0	1.77555e-72	SELENOH
ATP5F1A	4.72295e-77	9.81924	0.6	0	1.77555e-72	ATP5F1A
SELENOW	4.72295e-77	9.62975	0.6	0	1.77555e-72	SELENOW
NORAD	4.72295e-77	9.59712	0.6	0	1.77555e-72	NORAD
ATP5MPL	4.72295e-77	9.49021	0.6	0	1.77555e-72	ATP5MPL
ATP5IF1	4.72295e-77	9.4591	0.6	0	1.77555e-72	ATP5IF1
TRIR	4.72295e-77	9.41707	0.6	0	1.77555e-72	TRIR
SQOR	4.72295e-77	9.3176	0.6	0	1.77555e-72	SQOR
STMP1	4.72295e-77	9.04817	0.6	0	1.77555e-72	STMP1
ELOC	4.72295e-77	9.04817	0.6	0	1.77555e-72	ELOC
RTF2	4.72295e-77	9.04817	0.6	0	1.77555e-72	RTF2
ATP2B1-AS1	4.72295e-77	9.04167	0.6	0	1.77555e-72	ATP2B1-AS1
SELENOT	4.72295e-77	8.91871	0.6	0	1.77555e-72	SELENOT
SELENON	4.72295e-77	8.86456	0.6	0	1.77555e-72	SELENON
VPS35L	4.72295e-77	8.77648	0.6	0	1.77555e-72	VPS35L
GRK3	4.72295e-77	8.77648	0.6	0	1.77555e-72	GRK3
HPF1	4.72295e-77	8.7166	0.6	0	1.77555e-72	HPF1
NSD3	4.72295e-77	8.55171	0.6	0	1.77555e-72	NSD3
RIDA	4.72295e-77	8.55171	0.6	0	1.77555e-72	RIDA
PCLAF	7.29949e-52	10.5773	0.4	0	2.74417e-47	PCLAF
AC020916.1	7.29949e-52	10.3089	0.4	0	2.74417e-47	AC020916.1
AC020656.1	7.29949e-52	9.74171	0.4	0	2.74417e-47	AC020656.1
CENPX	7.29949e-52	9.61939	0.4	0	2.74417e-47	CENPX
ATP5PO	7.29949e-52	9.58308	0.4	0	2.74417e-47	ATP5PO
RXYLT1	7.29949e-52	9.1732	0.4	0	2.74417e-47	RXYLT1
EFL1	7.29949e-52	9.10252	0.4	0	2.74417e-47	EFL1
CIP2A	7.29949e-52	8.87191	0.4	0	2.74417e-47	CIP2A
NSD2	7.29949e-52	8.81594	0.4	0	2.74417e-47	NSD2
NBDY	7.29949e-52	8.72475	0.4	0	2.74417e-47	NBDY
ATP5PB	7.29949e-52	8.69102	0.4	0	2.74417e-47	ATP5PB
BX284668.5	7.29949e-52	8.66263	0.4	0	2.74417e-47	BX284668.5
SELENOF	7.29949e-52	8.66263	0.4	0	2.74417e-47	SELENOF
RAB5IF	7.29949e-52	8.66263	0.4	0	2.74417e-47	RAB5IF
KNL1	7.29949e-52	8.6274	0.4	0	2.74417e-47	KNL1
UFD1	7.29949e-52	8.6274	0.4	0	2.74417e-47	UFD1
POLR2J3.1	7.29949e-52	8.56084	0.4	0	2.74417e-47	POLR2J3.1
VSIR	7.29949e-52	8.48148	0.4	0	2.74417e-47	VSIR
IL10RB-DT	7.29949e-52	8.48148	0.4	0	2.74417e-47	IL10RB-DT
RAMMET	7.29949e-52	8.45133	0.4	0	2.74417e-47	RAMMET
TENT2	7.29949e-52	8.3759	0.4	0	2.74417e-47	TENT2
WASHC3	7.29949e-52	8.3759	0.4	0	2.74417e-47	WASHC3
KYAT3	7.29949e-52	8.36552	0.4	0	2.74417e-47	KYAT3
ARMH3	7.29949e-52	8.36552	0.4	0	2.74417e-47	ARMH3
WASHC4	7.29949e-52	8.28534	0.4	0	2.74417e-47	WASHC4
RMC1	7.29949e-52	8.28534	0.4	0	2.74417e-47	RMC1
SGO2	7.29949e-52	8.16372	0.4	0	2.74417e-47	SGO2
HSPA14.1	7.29949e-52	8.16372	0.4	0	2.74417e-47	HSPA14.1
TMEM273	7.29949e-52	8.16372	0.4	0	2.74417e-47	TMEM273
MESD	7.29949e-52	8.16372	0.4	0	2.74417e-47	MESD
CYTOR	7.29949e-52	8.07111	0.4	0	2.74417e-47	CYTOR
ERBIN	7.29949e-52	8.07111	0.4	0	2.74417e-47	ERBIN
CGAS	7.29949e-52	8.07111	0.4	0	2.74417e-47	CGAS
DMAC1	7.29949e-52	8.07111	0.4	0	2.74417e-47	DMAC1
AC245014.3	7.29949e-52	7.80413	0.4	0	2.74417e-47	AC245014.3
ODR4	7.29949e-52	7.80413	0.4	0	2.74417e-47	ODR4
SGO1	7.29949e-52	7.80413	0.4	0	2.74417e-47	SGO1
AC025171.3	7.29949e-52	7.80413	0.4	0	2.74417e-47	AC025171.3
RCC1L	7.29949e-52	7.80413	0.4	0	2.74417e-47	RCC1L
AC016831.5	7.29949e-52	7.80413	0.4	0	2.74417e-47	AC016831.5
ECPAS	7.29949e-52	7.80413	0.4	0	2.74417e-47	ECPAS
PCNX3	7.29949e-52	7.80413	0.4	0	2.74417e-47	PCNX3
NKAPD1	7.29949e-52	7.80413	0.4	0	2.74417e-47	NKAPD1
AC008035.1	7.29949e-52	7.80413	0.4	0	2.74417e-47	AC008035.1
GON7	7.29949e-52	7.80413	0.4	0	2.74417e-47	GON7
LINC02206	7.29949e-52	7.80413	0.4	0	2.74417e-47	LINC02206
AC016205.1	7.29949e-52	7.80413	0.4	0	2.74417e-47	AC016205.1
YJU2	7.29949e-52	7.80413	0.4	0	2.74417e-47	YJU2
AC010642.2	7.29949e-52	7.80413	0.4	0	2.74417e-47	AC010642.2
DFFB	7.84087e-39	7.29442	0.6	0.005	2.9477e-34	DFFB
SELENOP	1.06485e-26	11.6862	0.2	0	4.00321e-22	SELENOP
OGDHL	1.06485e-26	10.8772	0.2	0	4.00321e-22	OGDHL
AC009005.1	1.06485e-26	10.8772	0.2	0	4.00321e-22	AC009005.1
TEN1	1.06485e-26	8.92612	0.2	0	4.00321e-22	TEN1
USP27X-AS1	1.06485e-26	8.92612	0.2	0	4.00321e-22	USP27X-AS1
TMEM131L	1.06485e-26	8.92612	0.2	0	4.00321e-22	TMEM131L
MRNIP	1.06485e-26	8.92612	0.2	0	4.00321e-22	MRNIP
RIOX1	1.06485e-26	8.92612	0.2	0	4.00321e-22	RIOX1
LINC02432	1.06485e-26	8.7084	0.2	0	4.00321e-22	LINC02432
RIPOR2	1.06485e-26	8.7084	0.2	0	4.00321e-22	RIPOR2
PTPA	1.06485e-26	8.59771	0.2	0	4.00321e-22	PTPA
SHLD2	1.06485e-26	8.41774	0.2	0	4.00321e-22	SHLD2
UTP11	1.06485e-26	8.25074	0.2	0	4.00321e-22	UTP11
DELE1	1.06485e-26	8.21208	0.2	0	4.00321e-22	DELE1
TCEAL9	1.06485e-26	8.21208	0.2	0	4.00321e-22	TCEAL9
TLNRD1	1.06485e-26	8.21208	0.2	0	4.00321e-22	TLNRD1
CFAP57	1.06485e-26	8.05827	0.2	0	4.00321e-22	CFAP57
FAM85B	1.06485e-26	8.05827	0.2	0	4.00321e-22	FAM85B
LINC00266-1	1.06485e-26	8.05827	0.2	0	4.00321e-22	LINC00266-1
MEG8	1.06485e-26	8.05827	0.2	0	4.00321e-22	MEG8
FO704657.1	1.06485e-26	8.05827	0.2	0	4.00321e-22	FO704657.1
ELOA	1.06485e-26	8.05827	0.2	0	4.00321e-22	ELOA
AC015982.1	1.06485e-26	8.05827	0.2	0	4.00321e-22	AC015982.1
AC079305.1	1.06485e-26	8.05827	0.2	0	4.00321e-22	AC079305.1
AC096667.1	1.06485e-26	8.05827	0.2	0	4.00321e-22	AC096667.1
LINC02482	1.06485e-26	8.05827	0.2	0	4.00321e-22	LINC02482
SMIM29	1.06485e-26	8.05827	0.2	0	4.00321e-22	SMIM29
AL035587.1	1.06485e-26	8.05827	0.2	0	4.00321e-22	AL035587.1
AL391807.1	1.06485e-26	8.05827	0.2	0	4.00321e-22	AL391807.1
CALHM6	1.06485e-26	8.05827	0.2	0	4.00321e-22	CALHM6
AC004921.1	1.06485e-26	8.05827	0.2	0	4.00321e-22	AC004921.1
AC110741.1	1.06485e-26	8.05827	0.2	0	4.00321e-22	AC110741.1
CSKMT	1.06485e-26	8.05827	0.2	0	4.00321e-22	CSKMT
AP002807.1	1.06485e-26	8.05827	0.2	0	4.00321e-22	AP002807.1
AC026369.3	1.06485e-26	8.05827	0.2	0	4.00321e-22	AC026369.3
AC025164.1	1.06485e-26	8.05827	0.2	0	4.00321e-22	AC025164.1
AC069503.2	1.06485e-26	8.05827	0.2	0	4.00321e-22	AC069503.2
AL121603.2	1.06485e-26	8.05827	0.2	0	4.00321e-22	AL121603.2
AL049840.1	1.06485e-26	8.05827	0.2	0	4.00321e-22	AL049840.1
AC138904.3	1.06485e-26	8.05827	0.2	0	4.00321e-22	AC138904.3
AC093249.6	1.06485e-26	8.05827	0.2	0	4.00321e-22	AC093249.6
AC004687.1	1.06485e-26	8.05827	0.2	0	4.00321e-22	AC004687.1
AC100786.1	1.06485e-26	8.05827	0.2	0	4.00321e-22	AC100786.1
AC027575.2	1.06485e-26	8.05827	0.2	0	4.00321e-22	AC027575.2
MMP24OS	1.06485e-26	8.05827	0.2	0	4.00321e-22	MMP24OS
AC027307.3	1.06485e-26	8.05827	0.2	0	4.00321e-22	AC027307.3
NOP53	1.06485e-26	8.05827	0.2	0	4.00321e-22	NOP53
AL035681.1	1.06485e-26	8.05827	0.2	0	4.00321e-22	AL035681.1
AC007952.4	1.06485e-26	7.97214	0.2	0	4.00321e-22	AC007952.4
MACO1	1.06485e-26	7.97214	0.2	0	4.00321e-22	MACO1
THAP12	1.06485e-26	7.97214	0.2	0	4.00321e-22	THAP12
SPART	1.06485e-26	7.97214	0.2	0	4.00321e-22	SPART
AC007240.1	1.06485e-26	7.91486	0.2	0	4.00321e-22	AC007240.1
EEF1AKMT4	1.06485e-26	7.91486	0.2	0	4.00321e-22	EEF1AKMT4
AC016831.1	1.06485e-26	7.91486	0.2	0	4.00321e-22	AC016831.1
AC090204.1	1.06485e-26	7.91486	0.2	0	4.00321e-22	AC090204.1
SHE	1.06485e-26	7.68418	0.2	0	4.00321e-22	SHE
FNDC10	1.06485e-26	7.68418	0.2	0	4.00321e-22	FNDC10
AL136987.1	1.06485e-26	7.68418	0.2	0	4.00321e-22	AL136987.1
SELENOI	1.06485e-26	7.68418	0.2	0	4.00321e-22	SELENOI
LNPK	1.06485e-26	7.68418	0.2	0	4.00321e-22	LNPK
CNOT9	1.06485e-26	7.68418	0.2	0	4.00321e-22	CNOT9
MUC20-OT1	1.06485e-26	7.68418	0.2	0	4.00321e-22	MUC20-OT1
AC116563.1	1.06485e-26	7.68418	0.2	0	4.00321e-22	AC116563.1
WASHC5	1.06485e-26	7.68418	0.2	0	4.00321e-22	WASHC5
WASHC1	1.06485e-26	7.68418	0.2	0	4.00321e-22	WASHC1
ENTR1	1.06485e-26	7.68418	0.2	0	4.00321e-22	ENTR1
PGGHG	1.06485e-26	7.68418	0.2	0	4.00321e-22	PGGHG
OGA	1.06485e-26	7.68418	0.2	0	4.00321e-22	OGA
AC084033.3	1.06485e-26	7.68418	0.2	0	4.00321e-22	AC084033.3
PIP4P1	1.06485e-26	7.68418	0.2	0	4.00321e-22	PIP4P1
DGLUCY	1.06485e-26	7.68418	0.2	0	4.00321e-22	DGLUCY
TEDC2	1.06485e-26	7.68418	0.2	0	4.00321e-22	TEDC2
RETREG3	1.06485e-26	7.68418	0.2	0	4.00321e-22	RETREG3
HDHD5	1.06485e-26	7.68418	0.2	0	4.00321e-22	HDHD5
AC009065.4	1.06485e-26	7.47626	0.2	0	4.00321e-22	AC009065.4
HIST1H4F	1.06485e-26	7.47626	0.2	0	4.00321e-22	HIST1H4F
MIA2	1.06485e-26	7.47626	0.2	0	4.00321e-22	MIA2
OR7C1	1.06485e-26	7.47626	0.2	0	4.00321e-22	OR7C1
TUT4	1.06485e-26	7.47626	0.2	0	4.00321e-22	TUT4
MIGA1	1.06485e-26	7.47626	0.2	0	4.00321e-22	MIGA1
AL390066.1	1.06485e-26	7.47626	0.2	0	4.00321e-22	AL390066.1
AL445524.1	1.06485e-26	7.47626	0.2	0	4.00321e-22	AL445524.1
AC104794.2	1.06485e-26	7.47626	0.2	0	4.00321e-22	AC104794.2
AC012073.1	1.06485e-26	7.47626	0.2	0	4.00321e-22	AC012073.1
AC009961.1	1.06485e-26	7.47626	0.2	0	4.00321e-22	AC009961.1
AC007038.2	1.06485e-26	7.47626	0.2	0	4.00321e-22	AC007038.2
DCAF1	1.06485e-26	7.47626	0.2	0	4.00321e-22	DCAF1
MCUB	1.06485e-26	7.47626	0.2	0	4.00321e-22	MCUB
AC022092.1	1.06485e-26	7.47626	0.2	0	4.00321e-22	AC022092.1
AC008429.1	1.06485e-26	7.47626	0.2	0	4.00321e-22	AC008429.1
BICRAL	1.06485e-26	7.47626	0.2	0	4.00321e-22	BICRAL
AC002467.1	1.06485e-26	7.47626	0.2	0	4.00321e-22	AC002467.1
FMC1	1.06485e-26	7.47626	0.2	0	4.00321e-22	FMC1
ABCF2.1	1.06485e-26	7.47626	0.2	0	4.00321e-22	ABCF2.1
CCNQ	1.06485e-26	7.47626	0.2	0	4.00321e-22	CCNQ
AC246817.2	1.06485e-26	7.47626	0.2	0	4.00321e-22	AC246817.2
AC069185.1	1.06485e-26	7.47626	0.2	0	4.00321e-22	AC069185.1
PIP4P2	1.06485e-26	7.47626	0.2	0	4.00321e-22	PIP4P2
VIRMA	1.06485e-26	7.47626	0.2	0	4.00321e-22	VIRMA
CBWD6	1.06485e-26	7.47626	0.2	0	4.00321e-22	CBWD6
AP003733.3	1.06485e-26	7.47626	0.2	0	4.00321e-22	AP003733.3
AP002884.4	1.06485e-26	7.47626	0.2	0	4.00321e-22	AP002884.4
AC006064.2	1.06485e-26	7.47626	0.2	0	4.00321e-22	AC006064.2
AC020656.2	1.06485e-26	7.47626	0.2	0	4.00321e-22	AC020656.2
LINC02397	1.06485e-26	7.47626	0.2	0	4.00321e-22	LINC02397
TOGARAM1	1.06485e-26	7.47626	0.2	0	4.00321e-22	TOGARAM1
PCNX1	1.06485e-26	7.47626	0.2	0	4.00321e-22	PCNX1
EIF3J-DT	1.06485e-26	7.47626	0.2	0	4.00321e-22	EIF3J-DT
AC026401.3	1.06485e-26	7.47626	0.2	0	4.00321e-22	AC026401.3
AC040162.1	1.06485e-26	7.47626	0.2	0	4.00321e-22	AC040162.1
RFLNB	1.06485e-26	7.47626	0.2	0	4.00321e-22	RFLNB
AC090617.5	1.06485e-26	7.47626	0.2	0	4.00321e-22	AC090617.5
ARHGAP45	1.06485e-26	7.47626	0.2	0	4.00321e-22	ARHGAP45
AC092069.1	1.06485e-26	7.47626	0.2	0	4.00321e-22	AC092069.1
AC005776.2	1.06485e-26	7.47626	0.2	0	4.00321e-22	AC005776.2
AP000350.6	1.06485e-26	7.47626	0.2	0	4.00321e-22	AP000350.6
AL118516.1	1.06485e-26	7.47626	0.2	0	4.00321e-22	AL118516.1
AC009950.1	1.06485e-26	7.32404	0.2	0	4.00321e-22	AC009950.1
AC012368.1	1.06485e-26	7.32404	0.2	0	4.00321e-22	AC012368.1
AP001056.1	1.06485e-26	7.32404	0.2	0	4.00321e-22	AP001056.1
CLTCL1	1.06485e-26	7.32404	0.2	0	4.00321e-22	CLTCL1
CXCL12	1.06485e-26	7.32404	0.2	0	4.00321e-22	CXCL12
HHIPL1	1.06485e-26	7.32404	0.2	0	4.00321e-22	HHIPL1
HIST1H2AH	1.06485e-26	7.32404	0.2	0	4.00321e-22	HIST1H2AH
TANC1	1.06485e-26	7.32404	0.2	0	4.00321e-22	TANC1
TMEM117	1.06485e-26	7.32404	0.2	0	4.00321e-22	TMEM117
TTC30A	1.06485e-26	7.32404	0.2	0	4.00321e-22	TTC30A
WDR31	1.06485e-26	7.32404	0.2	0	4.00321e-22	WDR31
ZGPAT	1.06485e-26	7.32404	0.2	0	4.00321e-22	ZGPAT
ZNF878	1.06485e-26	7.32404	0.2	0	4.00321e-22	ZNF878
ZNF888	1.06485e-26	7.32404	0.2	0	4.00321e-22	ZNF888
CENPS	1.06485e-26	7.32404	0.2	0	4.00321e-22	CENPS
AC118549.1	1.06485e-26	7.32404	0.2	0	4.00321e-22	AC118549.1
AC103591.3	1.06485e-26	7.32404	0.2	0	4.00321e-22	AC103591.3
AC093157.1	1.06485e-26	7.32404	0.2	0	4.00321e-22	AC093157.1
AL390729.1	1.06485e-26	7.32404	0.2	0	4.00321e-22	AL390729.1
AC245595.1	1.06485e-26	7.32404	0.2	0	4.00321e-22	AC245595.1
AL592148.3	1.06485e-26	7.32404	0.2	0	4.00321e-22	AL592148.3
AL591895.1	1.06485e-26	7.32404	0.2	0	4.00321e-22	AL591895.1
MAP3K21	1.06485e-26	7.32404	0.2	0	4.00321e-22	MAP3K21
AL391832.2	1.06485e-26	7.32404	0.2	0	4.00321e-22	AL391832.2
BABAM2	1.06485e-26	7.32404	0.2	0	4.00321e-22	BABAM2
AC019069.1	1.06485e-26	7.32404	0.2	0	4.00321e-22	AC019069.1
AC092587.1	1.06485e-26	7.32404	0.2	0	4.00321e-22	AC092587.1
AC009404.1	1.06485e-26	7.32404	0.2	0	4.00321e-22	AC009404.1
RETREG2	1.06485e-26	7.32404	0.2	0	4.00321e-22	RETREG2
INKA1	1.06485e-26	7.32404	0.2	0	4.00321e-22	INKA1
LINC02035	1.06485e-26	7.32404	0.2	0	4.00321e-22	LINC02035
AC131235.3	1.06485e-26	7.32404	0.2	0	4.00321e-22	AC131235.3
CTBP1-DT	1.06485e-26	7.32404	0.2	0	4.00321e-22	CTBP1-DT
AC093323.1	1.06485e-26	7.32404	0.2	0	4.00321e-22	AC093323.1
AC026412.3	1.06485e-26	7.32404	0.2	0	4.00321e-22	AC026412.3
OTULINL	1.06485e-26	7.32404	0.2	0	4.00321e-22	OTULINL
CPLANE1	1.06485e-26	7.32404	0.2	0	4.00321e-22	CPLANE1
AC008771.1	1.06485e-26	7.32404	0.2	0	4.00321e-22	AC008771.1
GRAMD2B	1.06485e-26	7.32404	0.2	0	4.00321e-22	GRAMD2B
AL008729.1	1.06485e-26	7.32404	0.2	0	4.00321e-22	AL008729.1
CRYBG1	1.06485e-26	7.32404	0.2	0	4.00321e-22	CRYBG1
PRKN	1.06485e-26	7.32404	0.2	0	4.00321e-22	PRKN
AFDN	1.06485e-26	7.32404	0.2	0	4.00321e-22	AFDN
AL731661.1	1.06485e-26	7.32404	0.2	0	4.00321e-22	AL731661.1
GSDME	1.06485e-26	7.32404	0.2	0	4.00321e-22	GSDME
NIPSNAP2	1.06485e-26	7.32404	0.2	0	4.00321e-22	NIPSNAP2
BUD23	1.06485e-26	7.32404	0.2	0	4.00321e-22	BUD23
METTL27	1.06485e-26	7.32404	0.2	0	4.00321e-22	METTL27
AC007032.1	1.06485e-26	7.32404	0.2	0	4.00321e-22	AC007032.1
SMIM30	1.06485e-26	7.32404	0.2	0	4.00321e-22	SMIM30
AC110995.1	1.06485e-26	7.32404	0.2	0	4.00321e-22	AC110995.1
BEX3	1.06485e-26	7.32404	0.2	0	4.00321e-22	BEX3
TMSB15B.1	1.06485e-26	7.32404	0.2	0	4.00321e-22	TMSB15B.1
AC079209.1	1.06485e-26	7.32404	0.2	0	4.00321e-22	AC079209.1
AF117829.1	1.06485e-26	7.32404	0.2	0	4.00321e-22	AF117829.1
SMIM27	1.06485e-26	7.32404	0.2	0	4.00321e-22	SMIM27
PAXX	1.06485e-26	7.32404	0.2	0	4.00321e-22	PAXX
BX255925.3	1.06485e-26	7.32404	0.2	0	4.00321e-22	BX255925.3
AC132192.2	1.06485e-26	7.32404	0.2	0	4.00321e-22	AC132192.2
AC124798.1	1.06485e-26	7.32404	0.2	0	4.00321e-22	AC124798.1
HIKESHI	1.06485e-26	7.32404	0.2	0	4.00321e-22	HIKESHI
MRE11	1.06485e-26	7.32404	0.2	0	4.00321e-22	MRE11
AP000757.1	1.06485e-26	7.32404	0.2	0	4.00321e-22	AP000757.1
AC016394.1	1.06485e-26	7.32404	0.2	0	4.00321e-22	AC016394.1
ETFRF1	1.06485e-26	7.32404	0.2	0	4.00321e-22	ETFRF1
RUBCNL	1.06485e-26	7.32404	0.2	0	4.00321e-22	RUBCNL
AL135999.1	1.06485e-26	7.32404	0.2	0	4.00321e-22	AL135999.1
PCNX4	1.06485e-26	7.32404	0.2	0	4.00321e-22	PCNX4
TEDC1	1.06485e-26	7.32404	0.2	0	4.00321e-22	TEDC1
AC107241.1	1.06485e-26	7.32404	0.2	0	4.00321e-22	AC107241.1
INTS14	1.06485e-26	7.32404	0.2	0	4.00321e-22	INTS14
HDGFL3	1.06485e-26	7.32404	0.2	0	4.00321e-22	HDGFL3
AC013394.1	1.06485e-26	7.32404	0.2	0	4.00321e-22	AC013394.1
SELENOS	1.06485e-26	7.32404	0.2	0	4.00321e-22	SELENOS
JPT2	1.06485e-26	7.32404	0.2	0	4.00321e-22	JPT2
AC010654.1	1.06485e-26	7.32404	0.2	0	4.00321e-22	AC010654.1
REXO5	1.06485e-26	7.32404	0.2	0	4.00321e-22	REXO5
AC106739.1	1.06485e-26	7.32404	0.2	0	4.00321e-22	AC106739.1
HNRNPA1P48	1.06485e-26	7.32404	0.2	0	4.00321e-22	HNRNPA1P48
AC004943.2	1.06485e-26	7.32404	0.2	0	4.00321e-22	AC004943.2
AC005224.1	1.06485e-26	7.32404	0.2	0	4.00321e-22	AC005224.1
AC005726.1	1.06485e-26	7.32404	0.2	0	4.00321e-22	AC005726.1
AC243829.4	1.06485e-26	7.32404	0.2	0	4.00321e-22	AC243829.4
AC003102.1	1.06485e-26	7.32404	0.2	0	4.00321e-22	AC003102.1
AC005670.2	1.06485e-26	7.32404	0.2	0	4.00321e-22	AC005670.2
TSPOAP1	1.06485e-26	7.32404	0.2	0	4.00321e-22	TSPOAP1
AC037487.2	1.06485e-26	7.32404	0.2	0	4.00321e-22	AC037487.2
NDUFAF8	1.06485e-26	7.32404	0.2	0	4.00321e-22	NDUFAF8
AP005671.1	1.06485e-26	7.32404	0.2	0	4.00321e-22	AP005671.1
AC018529.2	1.06485e-26	7.32404	0.2	0	4.00321e-22	AC018529.2
AL034549.1	1.06485e-26	7.32404	0.2	0	4.00321e-22	AL034549.1
Z98752.4	1.06485e-26	7.32404	0.2	0	4.00321e-22	Z98752.4
AL118506.1	1.06485e-26	7.32404	0.2	0	4.00321e-22	AL118506.1
AC114271.1	1.06485e-26	7.32404	0.2	0	4.00321e-22	AC114271.1
ZNF788P	1.06485e-26	7.32404	0.2	0	4.00321e-22	ZNF788P
LINC00663	1.06485e-26	7.32404	0.2	0	4.00321e-22	LINC00663
NECTIN2	1.06485e-26	7.32404	0.2	0	4.00321e-22	NECTIN2
BICRA	1.06485e-26	7.32404	0.2	0	4.00321e-22	BICRA
ZSWIM9	1.06485e-26	7.32404	0.2	0	4.00321e-22	ZSWIM9
AC026803.2	1.06485e-26	7.32404	0.2	0	4.00321e-22	AC026803.2
AC005261.1	1.06485e-26	7.32404	0.2	0	4.00321e-22	AC005261.1
RTL10	1.06485e-26	7.32404	0.2	0	4.00321e-22	RTL10
U62317.5	1.06485e-26	7.32404	0.2	0	4.00321e-22	U62317.5
FP565260.6	1.06485e-26	7.32404	0.2	0	4.00321e-22	FP565260.6
HIST1H1A	2.38857e-26	6.2064	0.4	0.003	8.97959e-22	HIST1H1A
PRH1	2.91835e-26	5.42896	0.4	0.003	1.09712e-21	PRH1
CXCR2	2.91835e-26	5.37799	0.4	0.003	1.09712e-21	CXCR2
IGF1	2.91449e-21	5.53118	0.4	0.005	1.09567e-16	IGF1
ZNF410	1.08723e-17	5.30937	0.4	0.007	4.08733e-13	ZNF410
HIST1H1B	1.39918e-15	6.01212	0.4	0.009	5.26007e-11	HIST1H1B
CCDC144A	2.21281e-15	5.60989	0.4	0.009	8.31882e-11	CCDC144A
USF1	2.21281e-15	5.34179	0.4	0.009	8.31882e-11	USF1
NLRC4	2.77947e-15	4.88308	0.4	0.009	1.04491e-10	NLRC4
RPH3AL	3.11416e-15	4.67561	0.4	0.009	1.17074e-10	RPH3AL
MRVI1	5.61429e-14	8.43173	0.2	0.002	2.11064e-09	MRVI1
L1TD1	5.61429e-14	7.35181	0.2	0.002	2.11064e-09	L1TD1
PRLR	5.61429e-14	7.11365	0.2	0.002	2.11064e-09	PRLR
ZNF433	6.86869e-14	6.66717	0.2	0.002	2.58222e-09	ZNF433
RHOV	6.86869e-14	6.64137	0.2	0.002	2.58222e-09	RHOV
SIGLEC11	6.86869e-14	6.62106	0.2	0.002	2.58222e-09	SIGLEC11
RUSC2	6.86869e-14	6.61777	0.2	0.002	2.58222e-09	RUSC2
KANK2	6.86869e-14	6.57999	0.2	0.002	2.58222e-09	KANK2
LINC00484	6.86869e-14	6.57074	0.2	0.002	2.58222e-09	LINC00484
LYNX1	6.86869e-14	6.54669	0.2	0.002	2.58222e-09	LYNX1
CLEC9A	6.86869e-14	6.54561	0.2	0.002	2.58222e-09	CLEC9A
TMEM177	6.86869e-14	6.54043	0.2	0.002	2.58222e-09	TMEM177
MSH5	6.86869e-14	6.49845	0.2	0.002	2.58222e-09	MSH5
HIST1H3G	6.86869e-14	6.48296	0.2	0.002	2.58222e-09	HIST1H3G
HSD17B13	6.86869e-14	6.47082	0.2	0.002	2.58222e-09	HSD17B13
CC2D2A	6.86869e-14	6.46555	0.2	0.002	2.58222e-09	CC2D2A
KCNQ3	6.86869e-14	6.45017	0.2	0.002	2.58222e-09	KCNQ3
ZNF232	6.86869e-14	6.44512	0.2	0.002	2.58222e-09	ZNF232
EYA2	6.86869e-14	6.42909	0.2	0.002	2.58222e-09	EYA2
ERCC6L	6.86869e-14	6.36961	0.2	0.002	2.58222e-09	ERCC6L
INPP4B	6.86869e-14	6.3509	0.2	0.002	2.58222e-09	INPP4B
STRADA	6.86869e-14	6.3134	0.2	0.002	2.58222e-09	STRADA
BBS10	6.86869e-14	5.97401	0.2	0.002	2.58222e-09	BBS10
ZNF853	6.86869e-14	5.83601	0.2	0.002	2.58222e-09	ZNF853
FXYD6-FXYD2	6.86869e-14	5.82521	0.2	0.002	2.58222e-09	FXYD6-FXYD2
LIN9	6.86869e-14	5.68312	0.2	0.002	2.58222e-09	LIN9
GCSAM	6.86869e-14	5.22905	0.2	0.002	2.58222e-09	GCSAM
FAM120B	1.46888e-13	4.86405	0.4	0.01	5.5221e-09	FAM120B
CCDC125	2.18713e-13	4.64804	0.4	0.01	8.22231e-09	CCDC125
ADGRE1	2.47544e-12	5.72823	0.4	0.012	9.30617e-08	ADGRE1
E2F2	5.50492e-12	4.90522	0.4	0.012	2.06952e-07	E2F2
TMEM104	1.22989e-11	4.89344	0.6	0.031	4.62366e-07	TMEM104
HIST1H1D	4.18267e-11	5.73847	0.4	0.014	1.57243e-06	HIST1H1D
GEN1	7.30918e-11	4.11773	0.4	0.014	2.74781e-06	GEN1
ZGRF1	7.9115e-11	4.14942	0.4	0.014	2.97425e-06	ZGRF1
ERCC6	8.56226e-11	4.75153	0.4	0.014	3.21889e-06	ERCC6
COIL	3.10503e-10	4.39335	0.6	0.037	1.1673e-05	COIL
STIL	3.94579e-10	5.04924	0.4	0.016	1.48338e-05	STIL
ZNF273	4.90561e-10	4.71163	0.4	0.016	1.84422e-05	ZNF273
GOLGA1	6.092e-10	4.44336	0.4	0.016	2.29023e-05	GOLGA1
TNFAIP8L2	6.79444e-10	3.85149	0.8	0.066	2.5543e-05	TNFAIP8L2
POLE2	7.55673e-10	4.5387	0.4	0.016	2.84088e-05	POLE2
PIK3R4	7.55673e-10	3.92036	0.4	0.016	2.84088e-05	PIK3R4
PPP1R17	1.06367e-09	7.3039	0.2	0.003	3.99877e-05	PPP1R17
FRMD3	1.06367e-09	7.28733	0.2	0.003	3.99877e-05	FRMD3
DOC2A	1.06367e-09	6.47584	0.2	0.003	3.99877e-05	DOC2A
CENPI	1.06367e-09	6.28137	0.2	0.003	3.99877e-05	CENPI
ZNF625	1.21722e-09	6.4002	0.2	0.003	4.57601e-05	ZNF625
CPNE5	1.21722e-09	6.29876	0.2	0.003	4.57601e-05	CPNE5
LAIR2	1.21722e-09	5.89555	0.2	0.003	4.57601e-05	LAIR2
MPZ	1.3923e-09	6.29644	0.2	0.003	5.2342e-05	MPZ
NEIL3	1.3923e-09	6.11805	0.2	0.003	5.2342e-05	NEIL3
ZNF704	1.3923e-09	6.0101	0.2	0.003	5.2342e-05	ZNF704
HIST1H3J	1.3923e-09	6.00987	0.2	0.003	5.2342e-05	HIST1H3J
FAM72D	1.3923e-09	5.98001	0.2	0.003	5.2342e-05	FAM72D
FKBPL	1.3923e-09	5.94821	0.2	0.003	5.2342e-05	FKBPL
FAM174B	1.3923e-09	5.89635	0.2	0.003	5.2342e-05	FAM174B
CEP72	1.3923e-09	5.76621	0.2	0.003	5.2342e-05	CEP72
SIGLEC8	1.3923e-09	5.72265	0.2	0.003	5.2342e-05	SIGLEC8
HIST1H3B	1.3923e-09	5.71771	0.2	0.003	5.2342e-05	HIST1H3B
IFT81	1.3923e-09	5.68603	0.2	0.003	5.2342e-05	IFT81
DNM1	1.3923e-09	5.67682	0.2	0.003	5.2342e-05	DNM1
LGI2	1.3923e-09	5.66983	0.2	0.003	5.2342e-05	LGI2
FAM234B	1.3923e-09	5.66797	0.2	0.003	5.2342e-05	FAM234B
DCAF4	1.3923e-09	5.58134	0.2	0.003	5.2342e-05	DCAF4
ZNF782	1.3923e-09	5.56377	0.2	0.003	5.2342e-05	ZNF782
ZNF571-AS1	1.3923e-09	5.53445	0.2	0.003	5.2342e-05	ZNF571-AS1
MS4A4E	1.3923e-09	5.4991	0.2	0.003	5.2342e-05	MS4A4E
CTH	1.3923e-09	5.47829	0.2	0.003	5.2342e-05	CTH
PKD2L2	1.3923e-09	5.47683	0.2	0.003	5.2342e-05	PKD2L2
ZNF527	1.3923e-09	5.40515	0.2	0.003	5.2342e-05	ZNF527
TBC1D8B	1.3923e-09	5.36537	0.2	0.003	5.2342e-05	TBC1D8B
FAM157C	1.3923e-09	5.36224	0.2	0.003	5.2342e-05	FAM157C
HIST1H2BE	1.3923e-09	5.36162	0.2	0.003	5.2342e-05	HIST1H2BE
SLC51A	1.3923e-09	5.20783	0.2	0.003	5.2342e-05	SLC51A
GPC4	1.3923e-09	5.13285	0.2	0.003	5.2342e-05	GPC4
WDR17	1.3923e-09	4.86021	0.2	0.003	5.2342e-05	WDR17
ETV1	1.3923e-09	4.80283	0.2	0.003	5.2342e-05	ETV1
TICRR	1.3923e-09	4.77956	0.2	0.003	5.2342e-05	TICRR
MEFV	1.40536e-09	5.8265	0.4	0.017	5.28329e-05	MEFV
SPAST	1.66808e-09	4.51855	0.6	0.04	6.27099e-05	SPAST
ZNF185	2.4044e-09	5.44921	0.4	0.017	9.03911e-05	ZNF185
WDR62	2.57001e-09	4.91244	0.4	0.017	9.66168e-05	WDR62
EXO1	2.9352e-09	4.70005	0.4	0.017	0.000110346	EXO1
FOXO1	3.08361e-09	4.66205	0.6	0.042	0.000115925	FOXO1
DEPDC5	4.65606e-09	3.36401	0.4	0.017	0.00017504	DEPDC5
GIMAP4	1.04308e-08	3.64442	0.8	0.078	0.000392137	GIMAP4
DNAJC11	1.11308e-08	5.37022	0.4	0.019	0.00041845	DNAJC11
KBTBD2	1.82638e-08	3.68772	0.8	0.084	0.00068661	KBTBD2
MIPEP	1.92768e-08	4.07504	0.4	0.019	0.000724694	MIPEP
MFN1	1.95518e-08	3.36145	0.6	0.044	0.000735031	MFN1
PARP2	2.04789e-08	3.95348	0.4	0.019	0.000769882	PARP2
ATG16L1	2.04789e-08	3.72813	0.4	0.019	0.000769882	ATG16L1
CASD1	2.04789e-08	3.42109	0.4	0.019	0.000769882	CASD1
ZCCHC24	2.17535e-08	3.40112	0.4	0.019	0.000817802	ZCCHC24
FAM160A2	2.17535e-08	3.20722	0.4	0.019	0.000817802	FAM160A2
MBD6	2.68453e-08	4.14161	0.6	0.047	0.00100922	MBD6
THOC1	2.90818e-08	6.6119	0.6	0.047	0.0010933	THOC1
PRMT3	4.15112e-08	5.17478	0.4	0.021	0.00156057	PRMT3
POLG2	4.39472e-08	4.47653	0.4	0.021	0.00165215	POLG2
STRN4	4.86977e-08	3.76945	0.6	0.047	0.00183074	STRN4
SLX4	6.17479e-08	3.99378	0.4	0.021	0.00232135	SLX4
BRF1	6.6816e-08	3.90221	0.6	0.049	0.00251188	BRF1
PDK4	7.30951e-08	3.49639	0.4	0.021	0.00274794	PDK4
2025-09-08	7.7308e-08	3.77066	0.4	0.021	0.00290632	2025-09-08
PRR14L	9.06834e-08	3.44663	0.6	0.049	0.00340915	PRR14L
ARHGAP19	1.10938e-07	4.65989	0.4	0.023	0.00417059	ARHGAP19
MTSS1	1.23627e-07	4.05538	0.6	0.054	0.00464765	MTSS1
MTRNR2L12	1.46976e-07	4.976	0.8	0.115	0.0055254	MTRNR2L12
SAMD4A	1.52688e-07	4.38657	0.4	0.023	0.00574015	SAMD4A
FFAR2	1.68784e-07	6.07848	0.2	0.005	0.00634525	FFAR2
HES2	1.68784e-07	6.06552	0.2	0.005	0.00634525	HES2
XRCC2	1.68784e-07	5.72609	0.2	0.005	0.00634525	XRCC2
CASP5	1.68784e-07	5.68983	0.2	0.005	0.00634525	CASP5
MAMSTR	1.86736e-07	5.91895	0.2	0.005	0.00702015	MAMSTR
ZNF546	1.86736e-07	5.89295	0.2	0.005	0.00702015	ZNF546
C5	1.86736e-07	5.7577	0.2	0.005	0.00702015	C5
KIF24	1.86736e-07	5.47515	0.2	0.005	0.00702015	KIF24
EHHADH	1.86736e-07	5.33852	0.2	0.005	0.00702015	EHHADH
TMEM229B	1.86736e-07	5.28326	0.2	0.005	0.00702015	TMEM229B
TKTL1	1.86736e-07	4.75959	0.2	0.005	0.00702015	TKTL1
ZNF708	2.06528e-07	5.66299	0.2	0.005	0.0077642	ZNF708
TTLL7	2.06528e-07	5.64401	0.2	0.005	0.0077642	TTLL7
ADGRG6	2.06528e-07	5.60029	0.2	0.005	0.0077642	ADGRG6
KIF18B	2.06528e-07	5.49064	0.2	0.005	0.0077642	KIF18B
SPTLC3	2.06528e-07	5.47874	0.2	0.005	0.0077642	SPTLC3
DZIP1L	2.06528e-07	5.4364	0.2	0.005	0.0077642	DZIP1L
KHDRBS3	2.06528e-07	5.28325	0.2	0.005	0.0077642	KHDRBS3
CCDC77	2.06528e-07	5.26056	0.2	0.005	0.0077642	CCDC77
FAXDC2	2.06528e-07	5.2285	0.2	0.005	0.0077642	FAXDC2
AL354822.1	2.06528e-07	5.12896	0.2	0.005	0.0077642	AL354822.1
ZNF570	2.06528e-07	5.05037	0.2	0.005	0.0077642	ZNF570
DNAH1	2.06528e-07	5.03179	0.2	0.005	0.0077642	DNAH1
HIST1H2AG	2.06528e-07	5.01875	0.2	0.005	0.0077642	HIST1H2AG
DCHS1	2.06528e-07	4.97296	0.2	0.005	0.0077642	DCHS1
ZNF619	2.06528e-07	4.90419	0.2	0.005	0.0077642	ZNF619
KITLG	2.06528e-07	4.83052	0.2	0.005	0.0077642	KITLG
LRRC37A3	2.06528e-07	4.79917	0.2	0.005	0.0077642	LRRC37A3
TEF	2.06528e-07	4.67975	0.2	0.005	0.0077642	TEF
MYO5C	2.06528e-07	4.56905	0.2	0.005	0.0077642	MYO5C
FAM219A	2.06528e-07	4.50112	0.2	0.005	0.0077642	FAM219A
C14orf93	2.06528e-07	4.21168	0.2	0.005	0.0077642	C14orf93
ZNF449	2.06528e-07	3.91099	0.2	0.005	0.0077642	ZNF449
ZNF845	2.06528e-07	3.90503	0.2	0.005	0.0077642	ZNF845
HIST1H4E	2.06528e-07	3.79888	0.2	0.005	0.0077642	HIST1H4E
SIPA1L2	2.11191e-07	4.04081	0.6	0.054	0.00793951	SIPA1L2
KCTD3	2.45012e-07	3.82522	0.4	0.023	0.00921098	KCTD3
RBM41	2.45012e-07	3.80557	0.4	0.023	0.00921098	RBM41
TBC1D20	2.51931e-07	3.70623	0.6	0.054	0.00947108	TBC1D20
CDH23	2.62589e-07	5.248	0.4	0.024	0.00987177	CDH23
RGL1	2.71362e-07	3.83558	0.6	0.052	0.0102016	RGL1
KLF11	3.24024e-07	3.40428	0.6	0.052	0.0121813	KLF11
E2F3	3.64649e-07	3.50389	0.6	0.056	0.0137086	E2F3
CDCA8	3.91905e-07	4.16849	0.4	0.024	0.0147333	CDCA8
SOS2	4.14597e-07	3.03506	0.6	0.052	0.0155864	SOS2
GNL3L	4.54751e-07	4.02834	0.4	0.024	0.0170959	GNL3L
FAM111B	4.87264e-07	5.17156	0.4	0.026	0.0183182	FAM111B
HIST1H1E	5.01936e-07	3.92547	0.4	0.024	0.0188698	HIST1H1E
ZMYM3	5.01936e-07	3.73482	0.4	0.024	0.0188698	ZMYM3
ZDHHC21	5.01936e-07	3.66803	0.4	0.024	0.0188698	ZDHHC21
CCNE2	5.53825e-07	3.50709	0.4	0.024	0.0208205	CCNE2
CEACAM21	5.62351e-07	5.77502	0.4	0.026	0.021141	CEACAM21
PUS3	8.21166e-07	3.867	0.4	0.026	0.0308709	PUS3
MTRNR2L8	8.33497e-07	3.73574	0.8	0.131	0.0313345	MTRNR2L8
DNMBP	9.01951e-07	4.28206	0.4	0.026	0.033908	DNMBP
ITPKB	1.01191e-06	5.29191	0.4	0.028	0.0380417	ITPKB
KANSL3	1.30851e-06	3.90015	0.4	0.026	0.0491921	KANSL3
SKP2	1.64673e-06	3.74684	0.4	0.026	0.0619073	SKP2
BLM	1.64673e-06	3.64014	0.4	0.026	0.0619073	BLM
SEMA4C	1.7238e-06	3.91577	0.4	0.026	0.0648045	SEMA4C
RNPC3	1.7238e-06	2.79353	0.4	0.026	0.0648045	RNPC3
NIPAL2	1.89524e-06	4.90421	0.4	0.028	0.0712495	NIPAL2
MBTPS2	1.89524e-06	4.47252	0.4	0.028	0.0712498	MBTPS2
GPD1L	2.31353e-06	4.89513	0.4	0.03	0.0869747	GPD1L
METTL2A	2.57912e-06	3.64257	0.4	0.028	0.0969593	METTL2A
EPS8	2.62964e-06	4.1516	0.4	0.03	0.0988588	EPS8
PELP1	2.67391e-06	3.23596	0.6	0.061	0.100523	PELP1
LAS1L	2.75693e-06	3.10143	0.6	0.061	0.103644	LAS1L
PTGFRN	3.07041e-06	3.90728	0.4	0.028	0.115429	PTGFRN
TBRG4	3.31492e-06	3.16578	0.6	0.063	0.124621	TBRG4
SLC16A4	3.33371e-06	5.49343	0.2	0.007	0.125328	SLC16A4
TAB3	3.34857e-06	3.3676	0.4	0.028	0.125886	TAB3
AP4M1	3.65081e-06	2.98401	0.4	0.028	0.137249	AP4M1
FAM78A	3.81157e-06	3.45642	0.4	0.028	0.143292	FAM78A
NPEPL1	3.81157e-06	2.74372	0.4	0.028	0.143292	NPEPL1
BCAM	3.91957e-06	5.50322	0.2	0.007	0.147352	BCAM
RAVER1	3.91957e-06	5.38936	0.2	0.007	0.147352	RAVER1
FRY	3.91957e-06	5.00187	0.2	0.007	0.147352	FRY
POLD3	4.01094e-06	4.37854	0.4	0.03	0.150787	POLD3
KLHL8	4.01094e-06	4.01683	0.4	0.03	0.150787	KLHL8
TP73	4.24832e-06	5.38006	0.2	0.007	0.159711	TP73
MAPK8IP1	4.24832e-06	5.36747	0.2	0.007	0.159711	MAPK8IP1
AGAP9	4.24832e-06	5.32736	0.2	0.007	0.159711	AGAP9
EME1	4.24832e-06	5.25696	0.2	0.007	0.159711	EME1
SCD5	4.24832e-06	5.21669	0.2	0.007	0.159711	SCD5
CBX8	4.24832e-06	5.17692	0.2	0.007	0.159711	CBX8
TOM1L1	4.24832e-06	5.13532	0.2	0.007	0.159711	TOM1L1
RAB23	4.24832e-06	5.13503	0.2	0.007	0.159711	RAB23
FBXO43	4.24832e-06	5.13055	0.2	0.007	0.159711	FBXO43
METTL7B	4.24832e-06	5.10924	0.2	0.007	0.159711	METTL7B
TCEANC	4.24832e-06	5.06737	0.2	0.007	0.159711	TCEANC
CDC25A	4.24832e-06	5.0318	0.2	0.007	0.159711	CDC25A
DARS-AS1	4.24832e-06	4.98683	0.2	0.007	0.159711	DARS-AS1
ACACB	4.24832e-06	4.93497	0.2	0.007	0.159711	ACACB
USP49	4.24832e-06	4.88454	0.2	0.007	0.159711	USP49
WDR27	4.24832e-06	4.80891	0.2	0.007	0.159711	WDR27
HACE1	4.24832e-06	4.77628	0.2	0.007	0.159711	HACE1
WDR89	4.24832e-06	4.76943	0.2	0.007	0.159711	WDR89
TNS2	4.24832e-06	4.72901	0.2	0.007	0.159711	TNS2
NHS	4.24832e-06	4.72387	0.2	0.007	0.159711	NHS
USP54	4.24832e-06	4.69873	0.2	0.007	0.159711	USP54
SLC15A2	4.24832e-06	4.66775	0.2	0.007	0.159711	SLC15A2
ZNF691	4.24832e-06	4.66217	0.2	0.007	0.159711	ZNF691
GFRA2	4.24832e-06	4.62703	0.2	0.007	0.159711	GFRA2
POLH	4.24832e-06	4.54989	0.2	0.007	0.159711	POLH
NTNG2	4.24832e-06	4.48858	0.2	0.007	0.159711	NTNG2
CACNB4	4.24832e-06	4.4268	0.2	0.007	0.159711	CACNB4
PTPDC1	4.24832e-06	4.31669	0.2	0.007	0.159711	PTPDC1
POC5	4.24832e-06	4.1978	0.2	0.007	0.159711	POC5
TTLL1	4.24832e-06	3.52706	0.2	0.007	0.159711	TTLL1
C2CD5	5.14916e-06	3.61611	0.4	0.03	0.193578	C2CD5
MLLT1	5.4878e-06	2.68669	0.6	0.063	0.206309	MLLT1
SUGP2	6.95302e-06	2.97218	0.8	0.127	0.261392	SUGP2
TMEM260	7.45312e-06	3.01481	0.4	0.03	0.280193	TMEM260
PKP4	7.76292e-06	3.20688	0.4	0.03	0.291839	PKP4
HPS6	7.76292e-06	3.10552	0.4	0.03	0.291839	HPS6
PARPBP	9.991e-06	3.63715	0.4	0.031	0.375602	PARPBP
LY6K	9.991e-06	3.60797	0.4	0.031	0.375602	LY6K
FCHO2	9.991e-06	3.43244	0.4	0.031	0.375602	FCHO2
SMC5	1.28647e-05	2.66746	0.8	0.124	0.483635	SMC5
CLCC1	1.40108e-05	3.59105	0.4	0.033	0.526723	CLCC1
ST6GAL1	1.40674e-05	3.24354	0.6	0.075	0.528849	ST6GAL1
RMI2	1.41844e-05	3.4546	0.4	0.031	0.533249	RMI2
UTP14C	1.47425e-05	3.19222	0.4	0.031	0.554231	UTP14C
POC1A	1.56864e-05	3.65328	0.4	0.033	0.589713	POC1A
VPS16	1.72174e-05	3.73596	0.6	0.078	0.647272	VPS16
SLC16A7	1.75519e-05	3.5855	0.4	0.033	0.659844	SLC16A7
HIPK3	1.847e-05	2.94788	0.8	0.138	0.694362	HIPK3
PAK1IP1	2.02017e-05	2.91585	0.6	0.075	0.759463	PAK1IP1
FLCN	2.03984e-05	3.37584	0.6	0.077	0.766859	FLCN
GPATCH4	2.06344e-05	3.72705	0.6	0.08	0.775729	GPATCH4
NUP85	2.19358e-05	3.35353	0.4	0.033	0.824653	NUP85
TMLHE	2.20078e-05	4.47572	0.4	0.035	0.827362	TMLHE
GRIP1	2.31202e-05	7.96578	0.2	0.009	0.869183	GRIP1
BAG5	2.38979e-05	3.03472	0.6	0.073	0.898419	BAG5
MCM8	2.45009e-05	3.21924	0.4	0.033	0.921086	MCM8
DENND6A	2.4521e-05	3.57676	0.4	0.035	0.921843	DENND6A
TLR5	2.47463e-05	5.86645	0.2	0.009	0.930313	TLR5
NFIA	2.47463e-05	5.48355	0.2	0.009	0.930313	NFIA
TTBK2	2.54176e-05	2.99774	0.4	0.033	0.955548	TTBK2
CABLES1	2.54176e-05	2.47794	0.4	0.033	0.955548	CABLES1
QPCTL	2.64808e-05	5.36754	0.2	0.009	0.99552	QPCTL
CCDC24	2.64808e-05	5.19206	0.2	0.009	0.99552	CCDC24
OSGIN1	2.64808e-05	4.96497	0.2	0.009	0.99552	OSGIN1
FAM13A-AS1	2.64808e-05	4.757	0.2	0.009	0.99552	FAM13A-AS1
TRUB2	2.69901e-05	6.16262	0.4	0.037	1	TRUB2
KIAA1468	2.8299e-05	3.52007	0.4	0.035	1	KIAA1468
ZNF354B	2.83305e-05	4.98283	0.2	0.009	1	ZNF354B
PDSS2	2.93265e-05	3.02774	0.4	0.035	1	PDSS2
ADNP2	2.98388e-05	3.21566	0.6	0.078	1	ADNP2
PTGR2	3.03027e-05	5.24354	0.2	0.009	1	PTGR2
ARHGEF16	3.03027e-05	5.1507	0.2	0.009	1	ARHGEF16
CCDC15	3.03027e-05	4.85628	0.2	0.009	1	CCDC15
APBB2	3.03027e-05	4.84993	0.2	0.009	1	APBB2
ZNF404	3.03027e-05	4.1885	0.2	0.009	1	ZNF404
NCAPG	3.03895e-05	3.52689	0.4	0.035	1	NCAPG
ATP11C	3.1489e-05	3.28722	0.4	0.035	1	ATP11C
C11orf71	3.1489e-05	3.28579	0.4	0.035	1	C11orf71
MFSD14C	3.24048e-05	4.94343	0.2	0.009	1	MFSD14C
BORA	3.24048e-05	4.86284	0.2	0.009	1	BORA
MAPKBP1	3.24048e-05	4.81458	0.2	0.009	1	MAPKBP1
CCDC191	3.24048e-05	4.76832	0.2	0.009	1	CCDC191
SYTL2	3.24048e-05	4.74938	0.2	0.009	1	SYTL2
TTLL4	3.24048e-05	4.7105	0.2	0.009	1	TTLL4
DET1	3.24048e-05	4.69603	0.2	0.009	1	DET1
SMAD1	3.24048e-05	4.62142	0.2	0.009	1	SMAD1
PRRT2	3.24048e-05	4.57105	0.2	0.009	1	PRRT2
ASMTL-AS1	3.24048e-05	4.52207	0.2	0.009	1	ASMTL-AS1
PRDM15	3.24048e-05	4.51248	0.2	0.009	1	PRDM15
PPM1L	3.24048e-05	4.50406	0.2	0.009	1	PPM1L
CNNM3	3.24048e-05	4.48947	0.2	0.009	1	CNNM3
ZNF180	3.24048e-05	4.41054	0.2	0.009	1	ZNF180
NCDN	3.24048e-05	4.3401	0.2	0.009	1	NCDN
ZSCAN9	3.24048e-05	4.33883	0.2	0.009	1	ZSCAN9
PALB2	3.24048e-05	4.32244	0.2	0.009	1	PALB2
PLEKHH3	3.24048e-05	4.30486	0.2	0.009	1	PLEKHH3
PRR22	3.24048e-05	4.20568	0.2	0.009	1	PRR22
APBB1	3.24048e-05	4.17322	0.2	0.009	1	APBB1
PAX8	3.24048e-05	4.13899	0.2	0.009	1	PAX8
VPS33B	3.24048e-05	4.0468	0.2	0.009	1	VPS33B
WDR19	3.24048e-05	4.00351	0.2	0.009	1	WDR19
PVALB	3.24048e-05	3.96983	0.2	0.009	1	PVALB
SLC24A4	3.24048e-05	3.9531	0.2	0.009	1	SLC24A4
HECTD2	3.24048e-05	3.91534	0.2	0.009	1	HECTD2
ZNF419	3.24048e-05	3.90366	0.2	0.009	1	ZNF419
AOC1	3.24048e-05	3.89197	0.2	0.009	1	AOC1
SLC25A15	3.24048e-05	3.84069	0.2	0.009	1	SLC25A15
TGFB2	3.24048e-05	3.8162	0.2	0.009	1	TGFB2
RNF111	3.26262e-05	3.24642	0.4	0.035	1	RNF111
NUP155	3.38024e-05	3.21663	0.4	0.035	1	NUP155
FBXO45	3.75773e-05	3.18663	0.4	0.035	1	FBXO45
TMCC3	3.90052e-05	3.30708	0.6	0.08	1	TMCC3
ATP7A	4.25343e-05	3.66113	0.4	0.038	1	ATP7A
ABCC4	4.47725e-05	3.16949	0.4	0.035	1	ABCC4
MAP3K14	4.47725e-05	2.87655	0.4	0.035	1	MAP3K14
KIAA0355	4.47725e-05	2.64688	0.4	0.035	1	KIAA0355
WDR44	4.47725e-05	2.5658	0.4	0.035	1	WDR44
BRCA1	4.83147e-05	4.13467	0.4	0.04	1	BRCA1
VPS18	4.86195e-05	4.19365	0.4	0.038	1	VPS18
NCAPD3	4.89967e-05	3.19679	0.6	0.087	1	NCAPD3
DBR1	5.37288e-05	2.98917	0.4	0.037	1	DBR1
POU2F2	5.88379e-05	3.25095	0.6	0.087	1	POU2F2
PUM1	5.98159e-05	2.788	0.8	0.159	1	PUM1
KIF2C	6.33505e-05	3.45608	0.4	0.038	1	KIF2C
PPP1R7	6.36518e-05	3.39684	1	0.239	1	PPP1R7
GIGYF2	6.74177e-05	3.20834	0.6	0.087	1	GIGYF2
CLUH	6.76448e-05	3.25458	0.4	0.038	1	CLUH
MUTYH	7.02885e-05	3.28232	0.4	0.037	1	MUTYH
PLCXD1	7.02885e-05	2.87638	0.4	0.037	1	PLCXD1
FTCDNL1	7.02885e-05	2.87044	0.4	0.037	1	FTCDNL1
SF3B3	7.05317e-05	4.38656	0.6	0.087	1	SF3B3
DIRC2	7.26694e-05	3.2724	0.4	0.037	1	DIRC2
CKAP2L	7.26694e-05	3.17418	0.4	0.037	1	CKAP2L
KDELC2	7.26694e-05	2.81101	0.4	0.037	1	KDELC2
RFC2	7.34057e-05	2.89542	0.6	0.089	1	RFC2
CDK5RAP1	7.4606e-05	3.28769	0.4	0.038	1	CDK5RAP1
GPD2	7.71723e-05	2.81581	0.6	0.087	1	GPD2
RIF1	8.31169e-05	3.16742	0.6	0.084	1	RIF1
BMF	8.35354e-05	3.82811	0.4	0.04	1	BMF
FBXO22	8.62267e-05	4.05293	0.4	0.04	1	FBXO22
CDCA5	8.89998e-05	3.92904	0.4	0.04	1	CDCA5
ASF1A	8.91012e-05	2.57718	0.6	0.082	1	ASF1A
FAM111A	9.0801e-05	4.21088	0.6	0.106	1	FAM111A
SVIL	9.1857e-05	3.7167	0.4	0.04	1	SVIL
COL4A3BP	9.43383e-05	3.18973	0.6	0.087	1	COL4A3BP
ADORA3	0.00010476	5.17115	0.2	0.01	1	ADORA3
TMEM106B	0.00010749	3.25633	0.4	0.04	1	TMEM106B
SPTLC1	0.000107843	3.57791	0.4	0.042	1	SPTLC1
ZDHHC20	0.000107882	3.4251	0.6	0.094	1	ZDHHC20
RBM15B	0.000108021	3.09152	0.6	0.089	1	RBM15B
KIF4A	0.00010982	3.09941	0.4	0.038	1	KIF4A
LRP5L	0.000111039	4.90652	0.2	0.01	1	LRP5L
ARRB1	0.000113373	3.11902	0.4	0.038	1	ARRB1
NCKIPSD	0.000113373	3.00912	0.4	0.038	1	NCKIPSD
NFYA	0.000113373	2.62933	0.4	0.038	1	NFYA
TCF12	0.000114616	3.06829	0.6	0.085	1	TCF12
LTN1	0.000114661	4.97901	0.4	0.042	1	LTN1
MYO7A	0.000117672	4.87109	0.2	0.01	1	MYO7A
CRY2	0.000118041	3.2306	0.4	0.04	1	CRY2
LEMD3	0.000123676	2.9867	0.4	0.04	1	LEMD3
FKTN	0.000124677	4.71893	0.2	0.01	1	FKTN
C18orf54	0.000124677	4.35178	0.2	0.01	1	C18orf54
INSR	0.000125203	2.7228	0.6	0.085	1	INSR
RPS17	0.000128103	-5.01656	0.6	0.997	1	RPS17
CRHBP	0.000132074	4.30155	0.2	0.01	1	CRHBP
ZNF587B	0.000132074	3.90112	0.2	0.01	1	ZNF587B
CAPN7	0.000133634	3.18712	0.4	0.04	1	CAPN7
CEP89	0.000133634	3.04619	0.4	0.04	1	CEP89
RPL13	0.000136012	-4.10138	0.8	0.995	1	RPL13
RPS2	0.000136012	-3.40948	0.8	0.998	1	RPS2
ZNF764	0.000139883	4.81486	0.2	0.01	1	ZNF764
LINC01137	0.000139883	4.72522	0.2	0.01	1	LINC01137
ATOH8	0.000139883	4.59708	0.2	0.01	1	ATOH8
DTL	0.000139883	4.53376	0.2	0.01	1	DTL
PAM16	0.000139883	4.52307	0.2	0.01	1	PAM16
TSHZ3	0.000139883	4.49845	0.2	0.01	1	TSHZ3
KLRG1	0.000139883	4.49296	0.2	0.01	1	KLRG1
OAZ3	0.000139883	4.46325	0.2	0.01	1	OAZ3
MRO	0.000139883	4.40758	0.2	0.01	1	MRO
PER3	0.000139883	4.31184	0.2	0.01	1	PER3
ZNF85	0.000139883	4.29655	0.2	0.01	1	ZNF85
ZC3H10	0.000139883	4.27762	0.2	0.01	1	ZC3H10
FAM161A	0.000139883	4.17654	0.2	0.01	1	FAM161A
TMEM135	0.000139883	4.15949	0.2	0.01	1	TMEM135
ZNF100	0.000139883	4.14307	0.2	0.01	1	ZNF100
WDR53	0.000139883	4.09983	0.2	0.01	1	WDR53
ZNF367	0.000139883	4.09277	0.2	0.01	1	ZNF367
FAM3B	0.000139883	4.06725	0.2	0.01	1	FAM3B
ZNF182	0.000139883	3.95802	0.2	0.01	1	ZNF182
ASB13	0.000139883	3.67627	0.2	0.01	1	ASB13
NFATC3	0.000140039	2.67219	0.6	0.087	1	NFATC3
GPX1	0.000142041	-6.29351	0	0.988	1	GPX1
GNB2L1	0.000142041	-6.2296	0	0.988	1	GNB2L1
CYBA	0.000142041	-6.59016	0	0.988	1	CYBA
PRR34-AS1	0.000149441	2.79493	0.6	0.087	1	PRR34-AS1
ATP5E	0.000154039	-6.21656	0	0.983	1	ATP5E
DDB2	0.000154424	2.99627	0.6	0.094	1	DDB2
CCP110	0.000158436	3.55702	0.4	0.044	1	CCP110
SNX11	0.000160033	3.21865	0.4	0.042	1	SNX11
CHD8	0.000162349	2.19279	0.6	0.084	1	CHD8
IK	0.000164425	3.28999	1	0.27	1	IK
VPS8	0.000164905	3.03095	0.4	0.042	1	VPS8
NUP188	0.000165688	2.94638	0.4	0.04	1	NUP188
NSUN6	0.000170819	2.88661	0.4	0.04	1	NSUN6
GABPB2	0.000170819	2.78802	0.4	0.04	1	GABPB2
SIGLEC1	0.000170819	2.69529	0.4	0.04	1	SIGLEC1
SIDT2	0.000174201	3.3675	0.6	0.099	1	SIDT2
CLOCK	0.000175071	3.092	0.4	0.042	1	CLOCK
CDK2	0.000175071	3.02515	0.4	0.042	1	CDK2
HAUS8	0.000180285	3.61481	0.4	0.045	1	HAUS8
PRIM1	0.000188939	3.18174	0.4	0.044	1	PRIM1
TRAPPC4	0.000192369	2.44437	0.8	0.16	1	TRAPPC4
ESCO2	0.000197405	3.95665	0.4	0.047	1	ESCO2
ATP5L	0.000206634	-5.27412	0	0.963	1	ATP5L
TTC31	0.000212253	3.4235	0.4	0.044	1	TTC31
MBIP	0.000231483	3.18409	0.4	0.044	1	MBIP
LCORL	0.000235359	2.71138	0.4	0.042	1	LCORL
RBBP8	0.000239836	2.91528	0.8	0.181	1	RBBP8
ALDH7A1	0.000242357	2.79042	0.4	0.042	1	ALDH7A1
MYO9A	0.000245199	2.84919	0.4	0.044	1	MYO9A
MT-ND3	0.00024606	2.93304	1	0.974	1	MT-ND3
RPL27A	0.000247384	-1.94927	0.8	0.995	1	RPL27A
EHMT2	0.00024955	2.5336	0.4	0.042	1	EHMT2
TEX2	0.00024955	2.44436	0.4	0.042	1	TEX2
MYSM1	0.00025234	3.15865	0.4	0.044	1	MYSM1
WDR76	0.000260966	3.48554	0.4	0.045	1	WDR76
HLTF	0.000260966	3.25738	0.4	0.045	1	HLTF
TCF7L2	0.000264428	4.55919	0.4	0.051	1	TCF7L2
VPS4B	0.000266935	2.50156	0.8	0.171	1	VPS4B
ACTL6A	0.000284929	2.5622	0.6	0.098	1	ACTL6A
HIST1H2BC	0.000291062	2.9599	0.4	0.044	1	HIST1H2BC
ACVRL1	0.000291062	2.8748	0.4	0.044	1	ACVRL1
SOS1	0.00029136	3.93508	0.4	0.047	1	SOS1
TBX19	0.000296181	5.55547	0.2	0.012	1	TBX19
ECI1	0.000313019	2.99534	0.6	0.103	1	ECI1
MAP3K3	0.000316323	3.42949	0.4	0.047	1	MAP3K3
IRF5	0.000317374	3.19675	0.4	0.045	1	IRF5
SULT1A1	0.000321811	2.81585	0.4	0.045	1	SULT1A1
KIF20B	0.000324289	2.12518	0.6	0.089	1	KIF20B
MILR1	0.000339066	2.94583	0.6	0.106	1	MILR1
ZC3H14	0.000344868	2.56644	0.4	0.044	1	ZC3H14
INIP	0.000345228	3.01154	0.6	0.105	1	INIP
ZNF703	0.000349445	4.5659	0.4	0.049	1	ZNF703
RUNDC1	0.000354539	2.91119	0.4	0.045	1	RUNDC1
AKAP1	0.000354693	2.66283	0.4	0.044	1	AKAP1
MYO18A	0.000363163	4.60265	0.2	0.012	1	MYO18A
IKZF5	0.000364447	3.05578	0.4	0.045	1	IKZF5
RPS20	0.000385963	-2.06097	0.8	0.995	1	RPS20
HPS3	0.000386788	3.18003	0.6	0.106	1	HPS3
RAI14	0.000401735	4.16434	0.2	0.012	1	RAI14
TBCEL	0.000401735	3.94983	0.2	0.012	1	TBCEL
ARNT	0.000403751	3.24667	0.4	0.047	1	ARNT
NUF2	0.000403751	3.09504	0.4	0.047	1	NUF2
MAN1A2	0.000416729	2.17695	0.8	0.162	1	MAN1A2
MYBL1	0.000422426	4.5852	0.2	0.012	1	MYBL1
ZNF496	0.000422426	4.34666	0.2	0.012	1	ZNF496
LETM2	0.000422426	4.34492	0.2	0.012	1	LETM2
BIVM	0.000422426	4.32983	0.2	0.012	1	BIVM
ZNF25	0.000422426	4.30585	0.2	0.012	1	ZNF25
ASNS	0.000422426	4.28901	0.2	0.012	1	ASNS
PAQR8	0.000422426	4.27184	0.2	0.012	1	PAQR8
CEP85	0.000422426	4.2411	0.2	0.012	1	CEP85
MIRLET7BHG	0.000422426	4.22024	0.2	0.012	1	MIRLET7BHG
RAB12	0.000422426	4.21663	0.2	0.012	1	RAB12
GSTT2B	0.000422426	4.16294	0.2	0.012	1	GSTT2B
IQCH-AS1	0.000422426	4.15904	0.2	0.012	1	IQCH-AS1
CACTIN	0.000422426	4.15031	0.2	0.012	1	CACTIN
STAM-AS1	0.000422426	4.11944	0.2	0.012	1	STAM-AS1
RTTN	0.000422426	4.11622	0.2	0.012	1	RTTN
CEP44	0.000422426	4.01389	0.2	0.012	1	CEP44
LRRC27	0.000422426	3.95224	0.2	0.012	1	LRRC27
CNPY4	0.000422426	3.9306	0.2	0.012	1	CNPY4
TMPO-AS1	0.000422426	3.83909	0.2	0.012	1	TMPO-AS1
METTL25	0.000422426	3.80876	0.2	0.012	1	METTL25
ZNF341	0.000422426	3.76477	0.2	0.012	1	ZNF341
SLFN12	0.000422426	3.65975	0.2	0.012	1	SLFN12
INPP5E	0.000422426	3.30746	0.2	0.012	1	INPP5E
RNF219	0.000422426	3.29787	0.2	0.012	1	RNF219
NEURL1B	0.000422426	3.00706	0.2	0.012	1	NEURL1B
RRM1	0.000427296	3.00822	0.6	0.118	1	RRM1
HACL1	0.000429539	2.86601	0.4	0.045	1	HACL1
METTL2B	0.000437592	3.25403	0.4	0.047	1	METTL2B
ATP5G2	0.000446737	-4.79678	0	0.911	1	ATP5G2
GPR89A	0.000449449	3.01788	0.4	0.047	1	GPR89A
DAGLB	0.000453546	2.88556	0.4	0.045	1	DAGLB
ELP2	0.000456295	2.05582	0.6	0.092	1	ELP2
KLF16	0.000461604	2.8456	0.4	0.047	1	KLF16
GBA2	0.000478801	2.45236	0.4	0.045	1	GBA2
MTRNR2L1	0.00048953	2.92232	0.6	0.11	1	MTRNR2L1
BAG4	0.000491914	2.6914	0.4	0.045	1	BAG4
ZADH2	0.000491914	2.63761	0.4	0.045	1	ZADH2
TSC2	0.000491914	2.56921	0.4	0.045	1	TSC2
POLE	0.000491914	2.03253	0.4	0.045	1	POLE
USP3	0.000492635	2.75154	0.6	0.099	1	USP3
ZDHHC2	0.000492635	2.53992	0.6	0.099	1	ZDHHC2
C5AR1	0.000493701	3.8895	0.8	0.183	1	C5AR1
KIAA1143	0.000522202	2.19061	0.8	0.166	1	KIAA1143
NCAPG2	0.000522567	3.44768	0.4	0.051	1	NCAPG2
RPL31	0.000563047	-2.42245	0.8	0.99	1	RPL31
ZFYVE27	0.000568394	2.76944	0.4	0.049	1	ZFYVE27
TBC1D10B	0.000590855	2.91288	0.4	0.049	1	TBC1D10B
COPB2	0.000601091	2.24416	0.8	0.171	1	COPB2
TRPC4AP	0.000617372	2.56982	0.6	0.101	1	TRPC4AP
TTLL5	0.000638273	2.76216	0.4	0.049	1	TTLL5
SPAG5	0.000640413	3.18682	0.4	0.052	1	SPAG5
BRCC3	0.000650216	2.68768	0.4	0.047	1	BRCC3
FBXO8	0.000650216	2.64822	0.4	0.047	1	FBXO8
VAT1	0.000656886	3.05738	0.4	0.051	1	VAT1
C6orf89	0.000662467	3.05327	0.6	0.115	1	C6orf89
KIAA1191	0.000663626	2.2836	0.6	0.103	1	KIAA1191
MORN2	0.000667357	2.6095	0.4	0.047	1	MORN2
NTHL1	0.000667357	2.55103	0.4	0.047	1	NTHL1
NBAS	0.000667357	2.48134	0.4	0.047	1	NBAS
IQGAP3	0.000667357	2.46567	0.4	0.047	1	IQGAP3
SH3RF1	0.000700035	5.43179	0.2	0.014	1	SH3RF1
CAMK2G	0.000724877	3.96384	0.4	0.052	1	CAMK2G
UPF1	0.000724877	3.71499	0.4	0.052	1	UPF1
IGF1R	0.000732718	5.30619	0.2	0.014	1	IGF1R
CD2BP2	0.000733474	3.58067	0.8	0.2	1	CD2BP2
LRRK2	0.000742965	3.80637	0.4	0.052	1	LRRK2
NCOA5	0.000743906	2.62502	0.4	0.049	1	NCOA5
PDPR	0.000744742	2.95743	0.4	0.051	1	PDPR
GTSE1	0.000756961	3.31404	0.4	0.054	1	GTSE1
JADE1	0.000763574	2.75298	0.4	0.051	1	JADE1
KPNA1	0.000766066	2.44484	0.6	0.11	1	KPNA1
ASF1B	0.000782847	3.07259	0.4	0.051	1	ASF1B
INCENP	0.000802378	4.73308	0.2	0.014	1	INCENP
ALKBH1	0.000802378	4.6261	0.2	0.014	1	ALKBH1
LDLR	0.000827143	3.47181	0.6	0.118	1	LDLR
POLA1	0.000839468	4.43986	0.2	0.014	1	POLA1
CHEK1	0.000843409	2.74428	0.4	0.051	1	CHEK1
PRPF4	0.000851223	2.57392	0.6	0.11	1	PRPF4
UBE3B	0.000865589	2.57761	0.4	0.049	1	UBE3B
SPATA2	0.000865589	2.44945	0.4	0.049	1	SPATA2
PCGF2	0.000878142	4.35799	0.2	0.014	1	PCGF2
DDIAS	0.000878142	4.27752	0.2	0.014	1	DDIAS
ZNF230	0.000878142	4.20086	0.2	0.014	1	ZNF230
PHIP	0.000884366	2.25057	0.8	0.218	1	PHIP
PRDM2	0.00088883	2.52625	0.6	0.115	1	PRDM2
WDR33	0.000893914	3.22389	1	0.293	1	WDR33
STAC3	0.000912112	4.54704	0.6	0.124	1	STAC3
HRH1	0.000918463	4.30302	0.2	0.014	1	HRH1
ACOT11	0.000918463	4.23967	0.2	0.014	1	ACOT11
CENPO	0.000918463	3.98693	0.2	0.014	1	CENPO
CAD	0.000918463	3.76876	0.2	0.014	1	CAD
LILRA1	0.000953906	4.66153	0.4	0.059	1	LILRA1
CNOT4	0.000955326	2.90799	0.6	0.122	1	CNOT4
DICER1	0.000958911	2.03244	0.6	0.106	1	DICER1
TNFRSF10A	0.000960494	3.98035	0.2	0.014	1	TNFRSF10A
BRIP1	0.000960494	3.88018	0.2	0.014	1	BRIP1
C9orf85	0.00096257	3.70515	0.4	0.054	1	C9orf85
TROAP	0.000971582	2.82257	0.4	0.052	1	TROAP
TYMP	0.0009798	-4.05429	0.4	0.901	1	TYMP
RPLP2	0.00100044	-1.0801	1	0.997	1	RPLP2
SUMO4	0.0010043	4.25135	0.2	0.014	1	SUMO4
DCP1B	0.0010043	4.22755	0.2	0.014	1	DCP1B
CHST13	0.0010043	4.18923	0.2	0.014	1	CHST13
RASAL1	0.0010043	4.17498	0.2	0.014	1	RASAL1
CCNF	0.0010043	4.13327	0.2	0.014	1	CCNF
C21orf58	0.0010043	4.12607	0.2	0.014	1	C21orf58
SLC30A4	0.0010043	4.11264	0.2	0.014	1	SLC30A4
ABCG2	0.0010043	4.09102	0.2	0.014	1	ABCG2
C1orf112	0.0010043	3.93024	0.2	0.014	1	C1orf112
DHX35	0.0010043	3.92462	0.2	0.014	1	DHX35
TRAF3IP2	0.0010043	3.90688	0.2	0.014	1	TRAF3IP2
SLC25A35	0.0010043	3.89125	0.2	0.014	1	SLC25A35
PASK	0.0010043	3.85554	0.2	0.014	1	PASK
CABLES2	0.0010043	3.84869	0.2	0.014	1	CABLES2
TAF1A	0.0010043	3.80729	0.2	0.014	1	TAF1A
PRR12	0.0010043	3.78172	0.2	0.014	1	PRR12
ZNF234	0.0010043	3.72318	0.2	0.014	1	ZNF234
MAN1C1	0.0010043	3.67081	0.2	0.014	1	MAN1C1
ZNF117	0.0010043	3.66088	0.2	0.014	1	ZNF117
B4GALT2	0.0010043	3.63122	0.2	0.014	1	B4GALT2
USP20	0.0010043	3.63057	0.2	0.014	1	USP20
HIST4H4	0.0010043	3.6069	0.2	0.014	1	HIST4H4
COL8A2	0.0010043	3.55722	0.2	0.014	1	COL8A2
HKR1	0.0010043	3.50752	0.2	0.014	1	HKR1
EXO5	0.0010043	3.41399	0.2	0.014	1	EXO5
WDR90	0.0010043	3.36065	0.2	0.014	1	WDR90
LNX2	0.0010043	3.32229	0.2	0.014	1	LNX2
MORC2	0.0010043	3.22094	0.2	0.014	1	MORC2
PTPN6	0.00100547	3.06905	1	0.322	1	PTPN6
NUP93	0.0010245	2.7519	0.6	0.117	1	NUP93
DVL2	0.0010268	2.72301	0.4	0.051	1	DVL2
SHISA5	0.00103832	2.26549	0.8	0.221	1	SHISA5
CASP2	0.00105215	2.47796	0.4	0.051	1	CASP2
CBL	0.00108375	3.01403	0.4	0.054	1	CBL
ALDOA	0.00108541	-4.22165	0.2	0.873	1	ALDOA
GUCD1	0.00109141	2.22175	0.6	0.105	1	GUCD1
MAP3K5	0.00109569	2.70887	0.4	0.052	1	MAP3K5
SLFN11	0.00109598	2.74332	0.6	0.132	1	SLFN11
RNF146	0.00110461	2.20954	0.4	0.051	1	RNF146
ARFIP1	0.0011272	3.3236	0.4	0.057	1	ARFIP1
PTGR1	0.00113174	2.52619	0.4	0.051	1	PTGR1
CLSPN	0.00115329	3.71779	0.4	0.057	1	CLSPN
SF3A1	0.00116792	2.26672	0.8	0.192	1	SF3A1
TMED8	0.00117321	3.60585	0.4	0.056	1	TMED8
PARP6	0.00117681	3.05006	0.4	0.054	1	PARP6
ATAD2	0.00118346	3.51634	0.4	0.059	1	ATAD2
CDC42EP2	0.00120065	3.405	0.4	0.056	1	CDC42EP2
EPRS	0.00120674	2.87404	0.6	0.125	1	EPRS
C14orf2	0.00121575	-4.21511	0	0.838	1	C14orf2
PFN1	0.00122635	-2.16822	0.8	0.99	1	PFN1
FASTKD1	0.00122869	3.4116	0.4	0.056	1	FASTKD1
ASPM	0.00122869	3.04532	0.4	0.056	1	ASPM
RPL13A	0.00123214	-1.60568	1	0.998	1	RPL13A
CNTLN	0.00123325	2.63574	0.4	0.054	1	CNTLN
FUBP1	0.00123653	2.17713	0.8	0.186	1	FUBP1
GLB1	0.00124281	2.9088	0.6	0.122	1	GLB1
RHOQ	0.00127933	2.86703	0.8	0.195	1	RHOQ
SECISBP2L	0.00129372	3.62591	0.4	0.061	1	SECISBP2L
PPWD1	0.00133807	2.5434	0.4	0.054	1	PPWD1
SEC24B	0.00133807	2.49221	0.4	0.054	1	SEC24B
SERP1	0.00134337	-2.80453	0.4	0.895	1	SERP1
SLC16A1-AS1	0.00140014	7.02785	0.2	0.016	1	SLC16A1-AS1
TRIB3	0.00140014	5.46264	0.2	0.016	1	TRIB3
LINC01004	0.00140014	5.27423	0.2	0.016	1	LINC01004
NRARP	0.00142202	2.75526	0.4	0.052	1	NRARP
TMEM206	0.00145575	2.7105	0.4	0.052	1	TMEM206
KIAA1147	0.00145575	2.38237	0.4	0.052	1	KIAA1147
YOD1	0.00145897	4.92011	0.2	0.016	1	YOD1
LINC00324	0.00145897	4.7142	0.2	0.016	1	LINC00324
CPM	0.001459	2.46938	0.6	0.12	1	CPM
MON1B	0.0014757	3.00062	0.4	0.056	1	MON1B
ATP5G3	0.0014884	-4.16632	0	0.822	1	ATP5G3
PPIL1	0.00149021	2.71398	0.4	0.052	1	PPIL1
SYNE3	0.00149021	2.37223	0.4	0.052	1	SYNE3
PANK3	0.00151407	1.95097	0.6	0.108	1	PANK3
GLE1	0.00153401	5.16805	0.4	0.063	1	GLE1
CREBRF	0.00155785	2.54214	0.6	0.122	1	CREBRF
PHTF2	0.00159564	2.36788	0.6	0.122	1	PHTF2
MLYCD	0.00161613	4.00531	0.2	0.016	1	MLYCD
PSME4	0.0016331	2.36392	0.6	0.12	1	PSME4
YAE1D1	0.00164939	4.34754	0.2	0.016	1	YAE1D1
SMARCA2	0.00168354	2.71361	0.6	0.127	1	SMARCA2
FTH1	0.00168922	-2.19479	1	1	1	FTH1
THUMPD3	0.00169016	2.80471	0.4	0.056	1	THUMPD3
NEDD4	0.00171777	4.29783	0.2	0.016	1	NEDD4
MORC4	0.00171777	3.95813	0.2	0.016	1	MORC4
CENPE	0.00172857	2.72103	0.4	0.056	1	CENPE
KMT5A	0.00172857	2.645	0.4	0.056	1	KMT5A
RNF103	0.00172945	3.83225	0.4	0.064	1	RNF103
E2F7	0.00178876	4.32034	0.2	0.016	1	E2F7
ABHD3	0.00182623	2.48202	0.6	0.122	1	ABHD3
DLAT	0.00184489	2.47433	0.4	0.054	1	DLAT
PLCG2	0.00185426	2.65774	0.6	0.118	1	PLCG2
ULK4	0.00186244	4.15978	0.2	0.016	1	ULK4
HSPA4L	0.00186244	3.92609	0.2	0.016	1	HSPA4L
HIPK1	0.001875	2.07978	0.8	0.214	1	HIPK1
PACS1	0.00188711	2.56714	0.4	0.054	1	PACS1
NT5DC2	0.00188711	2.48025	0.4	0.054	1	NT5DC2
KIAA1109	0.00188882	2.67815	0.4	0.057	1	KIAA1109
CDC6	0.00193889	3.95236	0.2	0.016	1	CDC6
ZNF84	0.00193889	3.21527	0.2	0.016	1	ZNF84
UBC	0.00201507	1.40907	1	0.941	1	UBC
LRP3	0.00201821	4.27111	0.2	0.016	1	LRP3
ERI2	0.00201821	4.20025	0.2	0.016	1	ERI2
SYCE2	0.00201821	4.16406	0.2	0.016	1	SYCE2
E2F8	0.00201821	4.09708	0.2	0.016	1	E2F8
COPZ2	0.00201821	4.00373	0.2	0.016	1	COPZ2
FFAR4	0.00201821	3.85358	0.2	0.016	1	FFAR4
CEP162	0.00201821	3.82562	0.2	0.016	1	CEP162
ZNF667-AS1	0.00201821	3.81134	0.2	0.016	1	ZNF667-AS1
TADA2A	0.00201821	3.78166	0.2	0.016	1	TADA2A
PROCA1	0.00201821	3.77548	0.2	0.016	1	PROCA1
RAD51B	0.00201821	3.7566	0.2	0.016	1	RAD51B
TP53INP1	0.00201821	3.75202	0.2	0.016	1	TP53INP1
CLEC4F	0.00201821	3.73638	0.2	0.016	1	CLEC4F
EPHB6	0.00201821	3.71642	0.2	0.016	1	EPHB6
ASB16-AS1	0.00201821	3.66634	0.2	0.016	1	ASB16-AS1
NFXL1	0.00201821	3.65806	0.2	0.016	1	NFXL1
GORAB	0.00201821	3.63594	0.2	0.016	1	GORAB
DCAKD	0.00201821	3.5972	0.2	0.016	1	DCAKD
ZNF766	0.00201821	3.57721	0.2	0.016	1	ZNF766
CKM	0.00201821	3.57204	0.2	0.016	1	CKM
FIGNL1	0.00201821	3.55025	0.2	0.016	1	FIGNL1
PGAP3	0.00201821	3.54613	0.2	0.016	1	PGAP3
LDLRAP1	0.00201821	3.52451	0.2	0.016	1	LDLRAP1
ZNF184	0.00201821	3.45272	0.2	0.016	1	ZNF184
CISH	0.00201821	3.33182	0.2	0.016	1	CISH
FBXO46	0.00201821	3.31774	0.2	0.016	1	FBXO46
CDC45	0.00201821	3.28258	0.2	0.016	1	CDC45
PFKM	0.00201821	3.25591	0.2	0.016	1	PFKM
IRF2BP1	0.00201821	3.2505	0.2	0.016	1	IRF2BP1
BCL2L2	0.00201821	3.20941	0.2	0.016	1	BCL2L2
CDCA2	0.00201821	3.2074	0.2	0.016	1	CDCA2
GPATCH1	0.00201821	3.18627	0.2	0.016	1	GPATCH1
TRMT44	0.00201821	3.17378	0.2	0.016	1	TRMT44
PKD2L1	0.00201821	3.12114	0.2	0.016	1	PKD2L1
TUBG2	0.00201821	3.10636	0.2	0.016	1	TUBG2
NLK	0.00201821	3.09615	0.2	0.016	1	NLK
SELK	0.0020216	-4.30984	0	0.798	1	SELK
STAT5A	0.00205949	2.67271	0.6	0.134	1	STAT5A
MT-ATP6	0.00206323	2.05183	1	0.993	1	MT-ATP6
RIC8A	0.00207247	2.56146	0.6	0.118	1	RIC8A
TMEM11	0.00210052	2.40622	0.6	0.124	1	TMEM11
MFAP1	0.0021073	2.37968	0.4	0.057	1	MFAP1
ATP5J2	0.0021102	-3.86754	0	0.794	1	ATP5J2
PLXNB2	0.0021247	3.25223	0.6	0.152	1	PLXNB2
LILRA2	0.00212843	3.67853	0.4	0.061	1	LILRA2
KIFC1	0.00213097	3.22695	0.4	0.064	1	KIFC1
RAB14	0.00213632	2.21733	0.8	0.218	1	RAB14
PRKDC	0.00215014	2.72872	0.6	0.153	1	PRKDC
ATN1	0.00215931	2.58886	0.4	0.056	1	ATN1
APEH	0.00217007	2.12285	0.6	0.122	1	APEH
MTAP	0.00218974	2.71009	0.4	0.059	1	MTAP
CCNA2	0.00218974	2.53434	0.4	0.059	1	CCNA2
TTF2	0.00224624	3.35791	0.4	0.063	1	TTF2
EEFSEC	0.00225647	2.31178	0.4	0.056	1	EEFSEC
WWP1	0.00230654	2.11767	0.4	0.056	1	WWP1
VCPIP1	0.00230654	1.96178	0.4	0.056	1	VCPIP1
TCEB2	0.00234688	-3.99669	0	0.786	1	TCEB2
B3GNT2	0.00234856	2.50418	0.6	0.12	1	B3GNT2
UBE3C	0.00238761	1.80749	0.6	0.115	1	UBE3C
GLTSCR2	0.00239694	-3.88176	0	0.784	1	GLTSCR2
RSBN1L	0.00242521	2.03693	0.6	0.118	1	RSBN1L
ZBTB20	0.00243634	2.65634	0.4	0.059	1	ZBTB20
HGF	0.00247902	5.03089	0.2	0.017	1	HGF
CCNT1	0.00250181	1.70603	0.6	0.113	1	CCNT1
KLF7	0.00251914	2.75499	0.4	0.061	1	KLF7
DPYD	0.00253315	2.61516	0.6	0.122	1	DPYD
ZNF592	0.00254406	3.3562	0.4	0.063	1	ZNF592
SLC4A1AP	0.00254406	2.87298	0.4	0.063	1	SLC4A1AP
LRRC28	0.00255986	2.4655	0.4	0.057	1	LRRC28
CRY1	0.00257233	2.68445	0.4	0.061	1	CRY1
SCN4B	0.00257372	4.59782	0.2	0.017	1	SCN4B
ATXN3	0.00264226	2.49475	0.6	0.131	1	ATXN3
ATP5D	0.00266159	-3.85933	0	0.775	1	ATP5D
FRAT1	0.00267172	4.54455	0.2	0.017	1	FRAT1
TXNIP	0.00268854	2.32603	0.6	0.145	1	TXNIP
TM2D2	0.00271629	2.45276	0.6	0.148	1	TM2D2
GALNT11	0.00272483	3.23498	0.4	0.064	1	GALNT11
UHRF1	0.00272944	2.03378	0.4	0.057	1	UHRF1
CPSF6	0.00273324	1.94466	0.8	0.214	1	CPSF6
FUK	0.00277312	4.37276	0.2	0.017	1	FUK
L3MBTL3	0.00277312	4.32846	0.2	0.017	1	L3MBTL3
RTN4IP1	0.00277312	4.06653	0.2	0.017	1	RTN4IP1
FGL2	0.00277807	2.6644	0.8	0.366	1	FGL2
GUK1	0.00277974	-2.57292	0.4	0.864	1	GUK1
FANCA	0.0027882	2.36623	0.4	0.057	1	FANCA
KMT2D	0.0027882	2.14248	0.4	0.057	1	KMT2D
NCAPD2	0.00282438	2.5207	0.4	0.059	1	NCAPD2
CWF19L2	0.00284812	2.0424	0.4	0.057	1	CWF19L2
STAU2	0.00284812	1.96499	0.4	0.057	1	STAU2
DDX56	0.00285374	2.57875	0.6	0.124	1	DDX56
CTNNBL1	0.00290413	2.01832	0.8	0.214	1	CTNNBL1
ZNF451	0.00290811	2.09094	0.6	0.125	1	ZNF451
DPH5	0.00290921	2.21305	0.4	0.057	1	DPH5
NFIC	0.00297219	2.86892	0.6	0.16	1	NFIC
SS18	0.00300073	2.42532	0.6	0.132	1	SS18
USMG5	0.00301281	-3.76583	0	0.765	1	USMG5
NSRP1	0.00303661	2.68435	0.6	0.155	1	NSRP1
IL16	0.00304389	1.50712	0.6	0.115	1	IL16
TNFSF10	0.00306728	2.21166	0.6	0.132	1	TNFSF10
C19orf43	0.00307513	-3.666	0	0.763	1	C19orf43
RPS11	0.0031425	-1.36708	0.8	0.991	1	RPS11
DDX41	0.00319298	1.89747	0.6	0.12	1	DDX41
APOL3	0.00321309	3.38999	0.4	0.07	1	APOL3
MELK	0.00325058	2.78176	0.4	0.063	1	MELK
NCOA1	0.00327509	2.46151	0.6	0.132	1	NCOA1
DCAF16	0.00329593	2.29197	0.4	0.061	1	DCAF16
COX5A	0.00330648	-3.13986	0.2	0.801	1	COX5A
TUBGCP5	0.00333486	3.78786	0.2	0.017	1	TUBGCP5
IMMT	0.00335929	2.65666	0.6	0.164	1	IMMT
CHM	0.0033639	2.37296	0.4	0.061	1	CHM
SARS2	0.00345894	3.89635	0.2	0.017	1	SARS2
ENHO	0.00345894	3.16904	0.2	0.017	1	ENHO
ATP5B	0.00347333	-3.6247	0	0.753	1	ATP5B
PACS2	0.00347343	3.30224	0.4	0.066	1	PACS2
DNAJC17	0.00347701	2.26337	0.4	0.059	1	DNAJC17
CNOT6	0.00347701	2.04362	0.4	0.059	1	CNOT6
CEP128	0.00347701	2.03728	0.4	0.059	1	CEP128
SNAPC5	0.00352684	5.0533	0.4	0.071	1	SNAPC5
ANXA5	0.00353289	1.49104	1	0.65	1	ANXA5
NEFH	0.00358722	4.10553	0.2	0.017	1	NEFH
PHGDH	0.00358722	3.96597	0.2	0.017	1	PHGDH
ZBTB5	0.00358722	3.94349	0.2	0.017	1	ZBTB5
BLZF1	0.00358722	3.85711	0.2	0.017	1	BLZF1
CARD6	0.00358722	3.80012	0.2	0.017	1	CARD6
FPGT	0.00358722	3.7943	0.2	0.017	1	FPGT
MAPK12	0.00358722	3.77999	0.2	0.017	1	MAPK12
EXTL2	0.00358722	3.74954	0.2	0.017	1	EXTL2
PROS1	0.00358722	3.7418	0.2	0.017	1	PROS1
ZNF768	0.00358722	3.68702	0.2	0.017	1	ZNF768
POLQ	0.00358722	3.66952	0.2	0.017	1	POLQ
FANCM	0.00358722	3.66874	0.2	0.017	1	FANCM
LIN52	0.00358722	3.63251	0.2	0.017	1	LIN52
EPB41L1	0.00358722	3.58209	0.2	0.017	1	EPB41L1
ARHGAP33	0.00358722	3.55119	0.2	0.017	1	ARHGAP33
KIAA1586	0.00358722	3.51536	0.2	0.017	1	KIAA1586
SCOC-AS1	0.00358722	3.46223	0.2	0.017	1	SCOC-AS1
FGFR1	0.00358722	3.44365	0.2	0.017	1	FGFR1
PSMC3IP	0.00358722	3.41643	0.2	0.017	1	PSMC3IP
PAN2	0.00358722	3.37282	0.2	0.017	1	PAN2
ZNF577	0.00358722	3.36626	0.2	0.017	1	ZNF577
FBXO48	0.00358722	3.35601	0.2	0.017	1	FBXO48
TTI2	0.00358722	3.30357	0.2	0.017	1	TTI2
PEX1	0.00358722	3.29818	0.2	0.017	1	PEX1
TRIM37	0.00358722	3.27232	0.2	0.017	1	TRIM37
ZNF316	0.00358722	3.23933	0.2	0.017	1	ZNF316
CPEB3	0.00358722	3.14014	0.2	0.017	1	CPEB3
ZNF512	0.00358722	3.10744	0.2	0.017	1	ZNF512
ANKRD36B	0.00358722	3.06706	0.2	0.017	1	ANKRD36B
TSTD2	0.00358722	3.06375	0.2	0.017	1	TSTD2
SMYD5	0.00358722	2.79343	0.2	0.017	1	SMYD5
LYPLAL1	0.00360654	2.78688	0.4	0.064	1	LYPLAL1
PCNT	0.00361166	3.36821	0.4	0.068	1	PCNT
MAFB	0.00362186	2.08933	0.8	0.239	1	MAFB
PPP6C	0.0036302	1.96491	0.8	0.213	1	PPP6C
LIG1	0.00366712	2.39081	0.4	0.063	1	LIG1
AEBP2	0.00368334	3.17877	0.4	0.066	1	AEBP2
SRGAP2B	0.00374109	2.26995	0.4	0.063	1	SRGAP2B
ATP5O	0.00376317	-3.55848	0	0.746	1	ATP5O
SAMD1	0.00379926	2.41686	0.4	0.061	1	SAMD1
DNAJC13	0.00382638	2.62282	0.4	0.064	1	DNAJC13
CCDC18	0.00382962	3.02156	0.4	0.066	1	CCDC18
RPS10	0.00386339	-1.78372	0.8	0.96	1	RPS10
ARL14EP	0.00387053	4.98846	0.4	0.077	1	ARL14EP
AARS	0.0038931	2.69158	0.4	0.063	1	AARS
HMGN1	0.00389686	-2.50893	0.2	0.864	1	HMGN1
C1RL	0.00400422	6.87858	0.2	0.019	1	C1RL
CD163L1	0.00400422	5.97848	0.2	0.019	1	CD163L1
GSK3A	0.00402362	3.41523	0.4	0.071	1	GSK3A
FGD4	0.00411824	3.54811	0.4	0.07	1	FGD4
BORCS8	0.00413917	1.98587	0.6	0.124	1	BORCS8
S100Z	0.0041445	4.65073	0.2	0.019	1	S100Z
NFYC	0.00414744	4.21133	0.6	0.145	1	NFYC
BIN2	0.00419988	3.08639	0.6	0.155	1	BIN2
AAR2	0.0042005	2.05089	0.4	0.061	1	AAR2
DDX39B	0.0042005	2.04012	0.4	0.061	1	DDX39B
ACBD5	0.0042187	2.65763	0.4	0.066	1	ACBD5
DLG1	0.00428522	1.80433	0.4	0.061	1	DLG1
ARAP2	0.00431492	3.29608	0.4	0.077	1	ARAP2
GSS	0.00432738	2.0495	0.6	0.134	1	GSS
NCL	0.00436102	2.81437	1	0.636	1	NCL
SART3	0.00438744	2.36696	0.4	0.064	1	SART3
RDH11	0.00438787	1.7389	0.6	0.124	1	RDH11
OSER1	0.00439232	2.09683	0.8	0.287	1	OSER1
RPAIN	0.0044616	1.83359	0.8	0.213	1	RPAIN
DYRK1B	0.00459251	4.17324	0.2	0.019	1	DYRK1B
PLEKHM1	0.00469622	4.43584	0.4	0.07	1	PLEKHM1
TMEM88	0.00469622	3.31118	0.4	0.07	1	TMEM88
CCR2	0.00475132	3.8092	0.2	0.019	1	CCR2
UBXN11	0.00475546	3.56239	0.4	0.071	1	UBXN11
FIP1L1	0.00475617	2.04323	0.6	0.129	1	FIP1L1
ERMAP	0.00491508	3.92278	0.2	0.019	1	ERMAP
ALDH3B1	0.00498559	3.58142	0.4	0.073	1	ALDH3B1
SPIN1	0.00502207	2.61923	0.4	0.064	1	SPIN1
IPO8	0.00502207	2.27386	0.4	0.064	1	IPO8
MTHFD1	0.00502572	2.27176	0.4	0.063	1	MTHFD1
ATP5I	0.00504569	-3.5504	0	0.72	1	ATP5I
CENPJ	0.00508393	4.0707	0.2	0.019	1	CENPJ
INTS2	0.00508393	3.90767	0.2	0.019	1	INTS2
ZNF43	0.00508393	3.78894	0.2	0.019	1	ZNF43
THAP5	0.00512412	2.15289	0.4	0.063	1	THAP5
C11orf31	0.00514323	-3.40553	0	0.718	1	C11orf31
CTCF	0.00520369	2.50225	0.4	0.066	1	CTCF
SMPD4	0.00521805	2.35372	0.4	0.064	1	SMPD4
PEX16	0.0052332	2.40649	0.6	0.146	1	PEX16
DCAF17	0.00525801	3.82353	0.2	0.019	1	DCAF17
NUDT1	0.0052749	2.62141	0.8	0.42	1	NUDT1
TRIM27	0.00529765	2.73609	0.4	0.07	1	TRIM27
HADH	0.00537461	2.21098	0.6	0.146	1	HADH
ALDH1A1	0.00543745	3.98424	0.2	0.019	1	ALDH1A1
PCED1B	0.00543745	3.23282	0.2	0.019	1	PCED1B
RPL23A	0.00552198	-1.01902	1	0.991	1	RPL23A
SNRPB2	0.0055457	2.34308	1	0.484	1	SNRPB2
NCOA2	0.00558231	2.36811	0.4	0.068	1	NCOA2
ZNF780B	0.00562241	3.4733	0.2	0.019	1	ZNF780B
RANBP6	0.00562241	3.36951	0.2	0.019	1	RANBP6
TMEM209	0.00562241	2.99626	0.2	0.019	1	TMEM209
SEC61B	0.00565624	-2.57215	0.6	0.948	1	SEC61B
NAGK	0.00573842	2.22714	0.8	0.27	1	NAGK
AOAH	0.00578263	2.34399	0.6	0.172	1	AOAH
RAD54L	0.00581302	3.70258	0.2	0.019	1	RAD54L
CIPC	0.00581302	3.59285	0.2	0.019	1	CIPC
CNFN	0.00581302	3.58334	0.2	0.019	1	CNFN
FOXJ2	0.00581302	3.51999	0.2	0.019	1	FOXJ2
SOCS7	0.00581302	3.43737	0.2	0.019	1	SOCS7
PRTFDC1	0.00581302	3.43241	0.2	0.019	1	PRTFDC1
PIGW	0.00581302	3.4211	0.2	0.019	1	PIGW
MYO1D	0.00581302	3.41277	0.2	0.019	1	MYO1D
BRMS1L	0.00581302	3.39648	0.2	0.019	1	BRMS1L
KIAA0586	0.00581302	3.39174	0.2	0.019	1	KIAA0586
ARMC7	0.00581302	3.38189	0.2	0.019	1	ARMC7
PTPRM	0.00581302	3.33766	0.2	0.019	1	PTPRM
PANK4	0.00581302	3.33681	0.2	0.019	1	PANK4
ELP4	0.00581302	3.31391	0.2	0.019	1	ELP4
TRPV4	0.00581302	3.30782	0.2	0.019	1	TRPV4
EXTL3	0.00581302	3.27918	0.2	0.019	1	EXTL3
STXBP5	0.00581302	3.25378	0.2	0.019	1	STXBP5
SLC2A9	0.00581302	3.24344	0.2	0.019	1	SLC2A9
AGAP2	0.00581302	3.23167	0.2	0.019	1	AGAP2
RGPD5	0.00581302	3.22391	0.2	0.019	1	RGPD5
PTBP2	0.00581302	3.1955	0.2	0.019	1	PTBP2
PIGM	0.00581302	3.19288	0.2	0.019	1	PIGM
ALMS1	0.00581302	3.18102	0.2	0.019	1	ALMS1
CEP295	0.00581302	3.16753	0.2	0.019	1	CEP295
FER	0.00581302	3.16244	0.2	0.019	1	FER
HYLS1	0.00581302	3.15771	0.2	0.019	1	HYLS1
IPCEF1	0.00581302	3.10037	0.2	0.019	1	IPCEF1
C5AR2	0.00581302	2.91933	0.2	0.019	1	C5AR2
CLYBL	0.00581302	2.89991	0.2	0.019	1	CLYBL
PIP5K1B	0.00581302	2.85963	0.2	0.019	1	PIP5K1B
ZNF646	0.00581302	2.82805	0.2	0.019	1	ZNF646
ANTXR1	0.00581302	2.6916	0.2	0.019	1	ANTXR1
HSDL1	0.00581302	2.61618	0.2	0.019	1	HSDL1
HAUS4	0.00582449	2.39739	0.4	0.066	1	HAUS4
NDUFC1	0.00593677	2.2401	0.8	0.308	1	NDUFC1
MS4A4A	0.00594884	1.69245	0.8	0.291	1	MS4A4A
MCM4	0.00596781	2.47198	0.4	0.07	1	MCM4
BTN2A1	0.00601053	2.33298	0.4	0.068	1	BTN2A1
BACE1	0.00602515	4.71596	0.2	0.021	1	BACE1
CSTF3	0.0060458	2.16522	0.4	0.066	1	CSTF3
ING3	0.00605961	2.29343	0.6	0.148	1	ING3
GPR183	0.00606317	-2.53832	0.4	0.943	1	GPR183
AGO1	0.00607294	2.0003	0.4	0.064	1	AGO1
UTP6	0.00607294	1.88368	0.4	0.064	1	UTP6
ATP5J	0.00621158	-3.43933	0	0.7	1	ATP5J
CCDC134	0.00622011	4.42341	0.2	0.021	1	CCDC134
PER1	0.00630067	2.34878	0.6	0.153	1	PER1
SLC35A4	0.0064515	2.61421	0.6	0.143	1	SLC35A4
KNTC1	0.00662714	4.28697	0.2	0.021	1	KNTC1
LILRB5	0.00662714	4.1206	0.2	0.021	1	LILRB5
TMTC2	0.00662714	4.10601	0.2	0.021	1	TMTC2
SP140L	0.00663259	2.20328	0.4	0.066	1	SP140L
NOTCH1	0.00663835	2.90079	0.4	0.073	1	NOTCH1
RPS6KB1	0.00670946	2.67942	0.4	0.071	1	RPS6KB1
ZNF106	0.00671172	2.30376	0.6	0.166	1	ZNF106
OAS3	0.00671343	2.2235	0.4	0.07	1	OAS3
MYO1F	0.00672288	2.21876	0.8	0.246	1	MYO1F
FKBP1A	0.00679781	-2.65127	0.4	0.803	1	FKBP1A
SHFM1	0.00681366	-3.29762	0	0.692	1	SHFM1
PPDPF	0.00681367	-3.54238	0	0.692	1	PPDPF
BLOC1S5	0.0068395	3.88647	0.2	0.021	1	BLOC1S5
KLHL22	0.0068395	3.74789	0.2	0.021	1	KLHL22
RARS2	0.0068813	2.30246	0.4	0.066	1	RARS2
LIN7C	0.00702182	2.20709	0.4	0.07	1	LIN7C
UBE2T	0.0070996	3.09457	0.4	0.082	1	UBE2T
CDK5	0.00715802	3.13277	0.4	0.075	1	CDK5
CD300E	0.00718871	4.17513	0.4	0.087	1	CD300E
EXOC4	0.00721341	2.20285	0.4	0.068	1	EXOC4
RRP12	0.0072189	3.08199	0.4	0.082	1	RRP12
SHCBP1	0.00737544	2.4132	0.4	0.073	1	SHCBP1
SMC1A	0.00743073	2.71605	0.6	0.213	1	SMC1A
DDX23	0.00746192	2.48704	0.4	0.071	1	DDX23
RECQL	0.00746909	1.54112	0.6	0.132	1	RECQL
NDUFB2	0.0077453	1.45834	1	0.742	1	NDUFB2
MFN2	0.00786583	2.14103	0.4	0.071	1	MFN2
METTL21A	0.00789974	1.47332	0.6	0.134	1	METTL21A
TOMM5	0.00801356	2.47426	0.6	0.185	1	TOMM5
MAPK9	0.00803486	1.93713	0.4	0.068	1	MAPK9
SAMD9L	0.00817091	2.12608	0.6	0.159	1	SAMD9L
CCDC174	0.00824009	1.9882	0.4	0.07	1	CCDC174
ZNF35	0.00824706	3.82809	0.2	0.021	1	ZNF35
ACAA2	0.00826884	2.66275	0.6	0.192	1	ACAA2
RGS18	0.00827322	4.85829	0.4	0.089	1	RGS18
SRPK2	0.00831874	1.83756	0.6	0.143	1	SRPK2
ZNF721	0.00832674	2.008	0.4	0.068	1	ZNF721
OXCT1	0.00832674	1.9522	0.4	0.068	1	OXCT1
SLC19A2	0.00850535	3.54982	0.2	0.021	1	SLC19A2
CTSV	0.00850535	3.45323	0.2	0.021	1	CTSV
GRK4	0.00850535	3.25496	0.2	0.021	1	GRK4
ARMC1	0.00852368	2.51001	0.4	0.08	1	ARMC1
NOCT	0.00857298	4.87968	0.2	0.023	1	NOCT
DCP2	0.00863586	2.27367	0.6	0.162	1	DCP2
LMCD1	0.00877083	3.34817	0.2	0.021	1	LMCD1
IL1RL2	0.00877085	3.7586	0.2	0.021	1	IL1RL2
TAF5	0.00877085	3.74461	0.2	0.021	1	TAF5
NR1D1	0.00877085	3.74415	0.2	0.021	1	NR1D1
LRSAM1	0.00877085	3.64225	0.2	0.021	1	LRSAM1
TMEM86A	0.00877085	3.64043	0.2	0.021	1	TMEM86A
FGD6	0.00877085	3.63287	0.2	0.021	1	FGD6
HEATR5A	0.00877085	3.53744	0.2	0.021	1	HEATR5A
SNAPC4	0.00877085	3.51044	0.2	0.021	1	SNAPC4
PLK4	0.00877085	3.47136	0.2	0.021	1	PLK4
VAV2	0.00877085	3.46409	0.2	0.021	1	VAV2
SLC43A1	0.00877085	3.40053	0.2	0.021	1	SLC43A1
PPP2R1B	0.00877085	3.34868	0.2	0.021	1	PPP2R1B
DLGAP1-AS2	0.00877085	3.28887	0.2	0.021	1	DLGAP1-AS2
PPP1R12B	0.00877085	3.24758	0.2	0.021	1	PPP1R12B
USP19	0.00877085	3.24012	0.2	0.021	1	USP19
GNG12	0.00877085	3.2003	0.2	0.021	1	GNG12
PHF13	0.00877085	3.19517	0.2	0.021	1	PHF13
NARFL	0.00877085	3.15203	0.2	0.021	1	NARFL
FAM217B	0.00877085	3.15178	0.2	0.021	1	FAM217B
AMZ1	0.00877085	3.09769	0.2	0.021	1	AMZ1
YES1	0.00877085	3.09693	0.2	0.021	1	YES1
TIAM2	0.00877085	3.07399	0.2	0.021	1	TIAM2
MEN1	0.00877085	3.02272	0.2	0.021	1	MEN1
HELB	0.00877085	3.01561	0.2	0.021	1	HELB
LINC01374	0.00877085	3.00436	0.2	0.021	1	LINC01374
COG8	0.00877085	2.97057	0.2	0.021	1	COG8
SCMH1	0.00877085	2.96735	0.2	0.021	1	SCMH1
MTG1	0.00877085	2.96465	0.2	0.021	1	MTG1
SPIRE1	0.00877085	2.91471	0.2	0.021	1	SPIRE1
CCDC30	0.00877085	2.90152	0.2	0.021	1	CCDC30
RETSAT	0.00877085	2.89623	0.2	0.021	1	RETSAT
UBOX5	0.00877085	2.59415	0.2	0.021	1	UBOX5
HPGDS	0.00883074	4.32935	0.2	0.023	1	HPGDS
PCMTD1	0.00893095	2.19059	0.6	0.157	1	PCMTD1
GTF3C2	0.00894329	2.45804	0.4	0.075	1	GTF3C2
SLA	0.00895558	2.92039	0.4	0.08	1	SLA
SACM1L	0.00907348	2.31868	0.4	0.073	1	SACM1L
TMCC1	0.00909539	4.29188	0.2	0.023	1	TMCC1
CHUK	0.00911045	3.19305	0.4	0.078	1	CHUK
GCLC	0.0093149	1.95269	0.4	0.07	1	GCLC
TKT	0.00932115	2.95068	1	0.495	1	TKT
ZMAT2	0.00933588	1.73546	0.8	0.331	1	ZMAT2
FAM214B	0.00957327	3.09226	0.4	0.078	1	FAM214B
PPP1R15A	0.00957629	-2.26465	0.6	0.859	1	PPP1R15A
VPS35	0.00959106	2.64125	0.8	0.39	1	VPS35
USP37	0.00964415	1.97539	0.4	0.07	1	USP37
ZNF431	0.00964415	1.546	0.4	0.07	1	ZNF431
CDKN2AIP	0.00968433	2.23386	0.4	0.071	1	CDKN2AIP
GAS7	0.00969694	3.1084	0.4	0.082	1	GAS7
MLXIP	0.00969967	1.74092	0.6	0.141	1	MLXIP
TMED2	0.00974324	-2.96966	0.2	0.72	1	TMED2
PPP1R8	0.00987849	1.99251	0.4	0.073	1	PPP1R8
SLFN13	0.00993235	3.82668	0.2	0.023	1	SLFN13
LILRB1	0.00999296	3.77057	0.6	0.181	1	LILRB1
SNRPG	0.0100045	1.57527	1	0.692	1	SNRPG
FEM1B	0.0100214	1.97965	0.4	0.071	1	FEM1B
PDXDC1	0.0100787	1.49657	0.6	0.138	1	PDXDC1
CEP68	0.0100964	2.89096	0.4	0.085	1	CEP68
CBWD1	0.0101039	2.19918	0.6	0.162	1	CBWD1
IMPDH2	0.0101281	2.19089	0.8	0.284	1	IMPDH2
NFYB	0.0101767	2.57638	0.4	0.082	1	NFYB
SPTLC2	0.0102044	2.98868	0.4	0.08	1	SPTLC2
NCAPH2	0.0103031	2.69399	0.4	0.084	1	NCAPH2
CENPF	0.0103835	3.63544	0.4	0.094	1	CENPF
ZNF263	0.010402	2.18895	0.4	0.077	1	ZNF263
ZNF513	0.0105278	3.55194	0.2	0.023	1	ZNF513
UCK1	0.0105748	2.45733	0.4	0.077	1	UCK1
CCNT2	0.0105748	2.29036	0.4	0.077	1	CCNT2
SYMPK	0.0106881	1.79531	0.6	0.152	1	SYMPK
GPN3	0.0107381	1.73351	0.6	0.148	1	GPN3
ZHX1	0.0107501	2.31877	0.4	0.077	1	ZHX1
SELT	0.0108117	-3.09093	0	0.646	1	SELT
MS4A7	0.0108485	2.22855	0.8	0.469	1	MS4A7
PRRC1	0.0109103	1.89841	0.4	0.071	1	PRRC1
MRPL10	0.0109103	1.88135	0.4	0.071	1	MRPL10
FOXM1	0.0109115	2.09698	0.4	0.078	1	FOXM1
XRCC5	0.0109125	1.66349	0.8	0.437	1	XRCC5
ZBTB44	0.010928	2.4521	0.4	0.077	1	ZBTB44
AC090498.1	0.0109984	-3.48872	0	0.645	1	AC090498.1
PPP5C	0.0110963	2.03765	0.4	0.071	1	PPP5C
UNC45A	0.0110963	1.98895	0.4	0.071	1	UNC45A
TATDN3	0.0110963	1.69809	0.4	0.071	1	TATDN3
LENG1	0.0110963	1.43258	0.4	0.071	1	LENG1
MASTL	0.0111161	1.97145	0.4	0.075	1	MASTL
CPEB2	0.0111255	3.8331	0.4	0.089	1	CPEB2
ISYNA1	0.0111548	3.67108	0.2	0.023	1	ISYNA1
SNX16	0.0111548	3.59914	0.2	0.023	1	SNX16
2025-09-15	0.0111879	-3.10902	0	0.643	1	2025-09-15
N4BP1	0.0112222	2.14696	0.6	0.152	1	N4BP1
ASXL2	0.0112916	2.18483	0.4	0.077	1	ASXL2
UBE2D3	0.0113584	-1.57647	0.6	0.861	1	UBE2D3
TRIM28	0.0114182	1.63265	0.8	0.282	1	TRIM28
BAP1	0.0114774	2.22012	0.4	0.077	1	BAP1
DDX11	0.0114805	3.48934	0.2	0.023	1	DDX11
ZNF468	0.0114805	3.48079	0.2	0.023	1	ZNF468
MAP3K1	0.0114891	1.88783	0.4	0.073	1	MAP3K1
IL10	0.0115587	2.897	0.4	0.091	1	IL10
TTC14	0.0116714	1.80018	0.6	0.15	1	TTC14
GCC2	0.011716	2.01418	0.6	0.192	1	GCC2
MTHFR	0.0117453	2.82808	0.4	0.082	1	MTHFR
ATP5C1	0.0117727	-3.06265	0	0.638	1	ATP5C1
PTPN1	0.0117727	-3.22317	0	0.638	1	PTPN1
PIK3C2A	0.0118059	2.72582	0.4	0.085	1	PIK3C2A
PEX26	0.0118772	1.97463	0.4	0.073	1	PEX26
C14orf166	0.0119733	-2.9596	0	0.636	1	C14orf166
MIF	0.0119733	-3.37227	0	0.636	1	MIF
EXD2	0.01199	4.70042	0.2	0.024	1	EXD2
NUP58	0.0120707	1.78674	0.6	0.162	1	NUP58
SH3BP2	0.0121037	1.82884	0.6	0.169	1	SH3BP2
AMN1	0.0121575	3.00635	0.2	0.023	1	AMN1
RAD51D	0.0121575	2.65691	0.2	0.023	1	RAD51D
SIRT1	0.0121739	2.43152	0.4	0.08	1	SIRT1
PRCC	0.0121785	2.18697	0.6	0.159	1	PRCC
TMEM214	0.0122163	2.25224	0.4	0.078	1	TMEM214
PKN2	0.0122498	2.68275	0.4	0.084	1	PKN2
ELK1	0.0122498	2.62317	0.4	0.084	1	ELK1
RRP1B	0.0122769	1.80791	0.4	0.073	1	RRP1B
BMS1	0.0122832	2.64522	0.4	0.087	1	BMS1
DDX46	0.0123822	1.74132	0.8	0.425	1	DDX46
ATP5H	0.012383	-3.07213	0	0.632	1	ATP5H
ELOVL1	0.0124441	2.22892	0.6	0.183	1	ELOVL1
SLC25A10	0.012509	3.47217	0.2	0.023	1	SLC25A10
ZNF561	0.012509	3.40371	0.2	0.023	1	ZNF561
MROH6	0.012509	3.32042	0.2	0.023	1	MROH6
C11orf49	0.012509	3.31079	0.2	0.023	1	C11orf49
PPP2R3B	0.012509	3.27191	0.2	0.023	1	PPP2R3B
PARG	0.012509	3.2652	0.2	0.023	1	PARG
CATSPER2	0.012509	3.26205	0.2	0.023	1	CATSPER2
COG7	0.012509	3.25348	0.2	0.023	1	COG7
NOMO3	0.012509	3.24949	0.2	0.023	1	NOMO3
KLF12	0.012509	3.20391	0.2	0.023	1	KLF12
FNTB	0.012509	3.19358	0.2	0.023	1	FNTB
PRKAR1B	0.012509	3.16393	0.2	0.023	1	PRKAR1B
ZNF569	0.012509	3.04696	0.2	0.023	1	ZNF569
FBXL4	0.012509	3.02859	0.2	0.023	1	FBXL4
TAMM41	0.012509	2.99011	0.2	0.023	1	TAMM41
STK35	0.012509	2.95361	0.2	0.023	1	STK35
HLCS	0.012509	2.9122	0.2	0.023	1	HLCS
PKD2	0.012509	2.82913	0.2	0.023	1	PKD2
NOC3L	0.012509	2.75697	0.2	0.023	1	NOC3L
USP46	0.012509	2.74319	0.2	0.023	1	USP46
RINL	0.012509	2.69004	0.2	0.023	1	RINL
ATXN7L1	0.012509	2.68614	0.2	0.023	1	ATXN7L1
TRIM5	0.012509	2.58915	0.2	0.023	1	TRIM5
ZSCAN18	0.012509	2.54487	0.2	0.023	1	ZSCAN18
PSMC6	0.0125485	1.67286	0.8	0.298	1	PSMC6
RNF19A	0.012666	2.21627	0.4	0.08	1	RNF19A
FARP1	0.0126696	4.15234	0.2	0.024	1	FARP1
PHC3	0.0127064	2.27749	0.4	0.082	1	PHC3
SRSF2	0.0127944	-2.13499	0.4	0.814	1	SRSF2
RRN3	0.0128166	2.11733	0.4	0.078	1	RRN3
RAD51AP1	0.0129177	2.94938	0.4	0.092	1	RAD51AP1
ERAP2	0.0129507	2.53073	0.4	0.085	1	ERAP2
WLS	0.013022	3.68885	0.2	0.024	1	WLS
ADCK2	0.0132757	1.98762	0.4	0.077	1	ADCK2
COPS2	0.0133216	2.00693	0.6	0.174	1	COPS2
SEC23IP	0.0133845	2.16657	0.4	0.08	1	SEC23IP
MT-ATP8	0.0134578	2.52792	0.4	0.087	1	MT-ATP8
SPINT2	0.0136614	-2.30467	0.2	0.77	1	SPINT2
CD79B	0.0137529	3.76354	0.2	0.024	1	CD79B
IP6K1	0.013811	2.21205	0.4	0.08	1	IP6K1
CCNB2	0.0138637	1.88423	0.4	0.084	1	CCNB2
UBR7	0.0138752	2.12766	0.4	0.078	1	UBR7
MIDN	0.0138999	2.51038	0.8	0.401	1	MIDN
PDLIM5	0.0139174	2.47483	0.6	0.19	1	PDLIM5
TPX2	0.0139626	2.47038	0.4	0.089	1	TPX2
TGS1	0.0140815	2.53307	0.4	0.087	1	TGS1
ZNF143	0.0141318	3.59359	0.2	0.024	1	ZNF143
ATP5F1	0.0141417	-3.04325	0	0.618	1	ATP5F1
EVI5	0.0141957	1.82891	0.4	0.075	1	EVI5
NRDE2	0.0141957	1.64	0.4	0.075	1	NRDE2
EEF1D	0.0142849	-1.02257	0.8	0.986	1	EEF1D
NINJ2	0.0143893	2.29776	0.4	0.082	1	NINJ2
SIGMAR1	0.0144256	1.82115	0.4	0.075	1	SIGMAR1
CASP9	0.0144256	1.81318	0.4	0.075	1	CASP9
UTRN	0.0145195	2.11243	0.6	0.199	1	UTRN
ATP5A1	0.0146126	-2.95305	0	0.615	1	ATP5A1
CD93	0.0147475	2.55847	0.6	0.179	1	CD93
NET1	0.0147769	2.03723	0.4	0.078	1	NET1
ANLN	0.0147769	1.83475	0.4	0.078	1	ANLN
PRELID1	0.0148024	-2.42013	0.4	0.758	1	PRELID1
BCL7A	0.0148421	1.89158	0.4	0.077	1	BCL7A
NPM3	0.0150076	3.65794	0.6	0.2	1	NPM3
CARD8	0.0151571	1.51575	0.6	0.148	1	CARD8
PBXIP1	0.0151778	4.36884	0.4	0.087	1	PBXIP1
HNRNPA0	0.0152586	-2.31085	0.4	0.753	1	HNRNPA0
COL9A2	0.0152948	6.60214	0.2	0.026	1	COL9A2
FBXL20	0.0152948	6.51772	0.2	0.026	1	FBXL20
NOP9	0.0153242	3.43543	0.2	0.024	1	NOP9
SUPT6H	0.0153529	1.54288	0.6	0.155	1	SUPT6H
DAAM1	0.0155382	2.0458	0.4	0.082	1	DAAM1
IGHA1	0.0156185	3.00465	0.8	0.343	1	IGHA1
BAZ2B	0.015639	1.84423	0.6	0.176	1	BAZ2B
GTF2E1	0.0156978	4.38706	0.2	0.026	1	GTF2E1
RPS6KA5	0.0156978	4.35451	0.2	0.026	1	RPS6KA5
RAB42	0.0156978	4.33747	0.2	0.026	1	RAB42
MAPK7	0.0156978	4.12428	0.2	0.026	1	MAPK7
DIS3L	0.0157409	3.49668	0.2	0.024	1	DIS3L
FCGR1B	0.0157775	2.10131	0.4	0.082	1	FCGR1B
SNRK	0.015871	2.57985	0.4	0.087	1	SNRK
ARHGAP9	0.0159871	2.0434	0.6	0.176	1	ARHGAP9
SWI5	0.01602	2.11082	0.4	0.082	1	SWI5
FOSL2	0.016031	1.89173	1	0.641	1	FOSL2
DDX58	0.0161101	4.25378	0.2	0.026	1	DDX58
CIT	0.0161101	4.2004	0.2	0.026	1	CIT
MS4A14	0.0161676	3.38745	0.2	0.024	1	MS4A14
TTC21B	0.0161676	3.16033	0.2	0.024	1	TTC21B
GTPBP4	0.0161741	1.42852	0.6	0.148	1	GTPBP4
SRP14	0.0161937	-1.45214	0.6	0.953	1	SRP14
ASRGL1	0.0162263	2.22791	0.4	0.078	1	ASRGL1
AIFM1	0.0163121	1.90281	0.4	0.077	1	AIFM1
CEP63	0.0163121	1.84229	0.4	0.077	1	CEP63
SRSF10	0.0164235	1.67069	0.8	0.401	1	SRSF10
KMT2A	0.0165148	2.13415	0.4	0.082	1	KMT2A
KHSRP	0.0165792	1.8788	0.6	0.178	1	KHSRP
DGAT2	0.0166043	3.54864	0.2	0.024	1	DGAT2
PPP2R2A	0.0168059	1.4171	0.6	0.152	1	PPP2R2A
SMARCA4	0.0168119	2.22258	0.6	0.186	1	SMARCA4
PLP2	0.0169144	-3.47026	0.2	0.674	1	PLP2
USP22	0.0170018	1.32611	0.6	0.152	1	USP22
SNTB2	0.0170514	3.50654	0.2	0.024	1	SNTB2
DHX34	0.0170514	3.47835	0.2	0.024	1	DHX34
DPY19L4	0.0170514	3.45441	0.2	0.024	1	DPY19L4
EFNA4	0.0170514	3.31569	0.2	0.024	1	EFNA4
CAB39L	0.0170514	3.24378	0.2	0.024	1	CAB39L
VARS2	0.0170514	3.21127	0.2	0.024	1	VARS2
NNT-AS1	0.0170514	3.18441	0.2	0.024	1	NNT-AS1
PIR	0.0170514	3.18248	0.2	0.024	1	PIR
PXMP4	0.0170514	3.14297	0.2	0.024	1	PXMP4
CUL9	0.0170514	3.12459	0.2	0.024	1	CUL9
UVSSA	0.0170514	3.09823	0.2	0.024	1	UVSSA
DGCR2	0.0170514	3.08861	0.2	0.024	1	DGCR2
KIF14	0.0170514	3.08183	0.2	0.024	1	KIF14
MMS22L	0.0170514	3.08054	0.2	0.024	1	MMS22L
DAG1	0.0170514	3.0767	0.2	0.024	1	DAG1
ZNF200	0.0170514	3.07113	0.2	0.024	1	ZNF200
C5orf51	0.0170514	3.05407	0.2	0.024	1	C5orf51
ADCK1	0.0170514	2.96623	0.2	0.024	1	ADCK1
BDH1	0.0170514	2.89573	0.2	0.024	1	BDH1
TTC33	0.0170514	2.81615	0.2	0.024	1	TTC33
BAHCC1	0.0170514	2.81254	0.2	0.024	1	BAHCC1
ZNF101	0.0170514	2.51255	0.2	0.024	1	ZNF101
TEFM	0.0170514	2.26384	0.2	0.024	1	TEFM
LPL	0.0170514	2.07372	0.2	0.024	1	LPL
SLC4A2	0.0171434	2.22708	0.4	0.084	1	SLC4A2
CHMP4B	0.0171675	-3.09651	0	0.598	1	CHMP4B
BTN3A2	0.0171684	2.747	0.4	0.089	1	BTN3A2
LPCAT3	0.0172494	2.34565	0.4	0.085	1	LPCAT3
TACC3	0.017392	3.37191	0.4	0.103	1	TACC3
RBKS	0.0174047	3.85623	0.2	0.026	1	RBKS
DIAPH3	0.0174047	3.7465	0.2	0.026	1	DIAPH3
NLRP1	0.0174047	3.57844	0.2	0.026	1	NLRP1
OSBP	0.0175448	1.95995	0.4	0.082	1	OSBP
NSMCE1	0.0175749	1.54189	0.8	0.26	1	NSMCE1
ADGRE2	0.0176515	2.57484	0.6	0.183	1	ADGRE2
PTCD3	0.0177958	2.21633	0.4	0.084	1	PTCD3
GIMAP8	0.017856	3.65275	0.2	0.026	1	GIMAP8
CCNY	0.0179393	1.56619	0.6	0.157	1	CCNY
FUCA1	0.0179972	3.78595	0.4	0.091	1	FUCA1
SNRPD2	0.0180179	-1.72742	0.4	0.796	1	SNRPD2
SNX13	0.0180479	2.76362	0.4	0.092	1	SNX13
PES1	0.0180739	1.61355	0.4	0.078	1	PES1
KCTD12	0.0182444	2.28615	0.6	0.218	1	KCTD12
PPM1F	0.0182616	2.96433	0.4	0.099	1	PPM1F
IPO7	0.0182779	1.89387	0.6	0.178	1	IPO7
MT-ND4L	0.0182879	1.68411	0.8	0.557	1	MT-ND4L
TRIP11	0.0183523	1.78729	0.4	0.078	1	TRIP11
EMG1	0.0183871	2.10692	0.4	0.087	1	EMG1
GMIP	0.0184608	2.35086	0.4	0.089	1	GMIP
ANKRD13D	0.0185211	3.38853	0.4	0.091	1	ANKRD13D
GABARAPL2	0.0186775	-2.20899	0.4	0.74	1	GABARAPL2
PSAP	0.0188229	1.31314	1	0.852	1	PSAP
CD46	0.0190344	1.97764	0.6	0.197	1	CD46
RPL7L1	0.0190567	1.93155	0.6	0.185	1	RPL7L1
CREM	0.019068	-2.20169	0.6	0.892	1	CREM
SSBP3	0.0191027	2.32868	0.4	0.092	1	SSBP3
TCEB1	0.019168	-2.82778	0	0.585	1	TCEB1
PYGB	0.0192071	2.24737	0.4	0.087	1	PYGB
GLMP	0.0193533	2.99586	0.4	0.105	1	GLMP
UBLCP1	0.0194053	1.99036	0.4	0.085	1	UBLCP1
EIF5A2	0.0194601	4.69379	0.2	0.028	1	EIF5A2
LIN7B	0.0194601	4.1696	0.2	0.028	1	LIN7B
RPL36A	0.0194995	-1.64016	0.6	0.852	1	RPL36A
EIF3A	0.0195348	1.85648	0.8	0.46	1	EIF3A
CCT7	0.0195747	1.49188	0.8	0.303	1	CCT7
PRNP	0.0196476	1.92431	0.8	0.308	1	PRNP
PTPRN2	0.0197656	3.60191	0.2	0.026	1	PTPRN2
SLC29A3	0.0197656	3.19852	0.2	0.026	1	SLC29A3
RASGEF1B	0.0199078	1.59597	0.8	0.293	1	RASGEF1B
YBX1	0.0199157	-1.12083	0.8	0.96	1	YBX1
ATAD1	0.0199288	4.83417	0.4	0.092	1	ATAD1
SMYD3	0.0199431	4.33621	0.2	0.028	1	SMYD3
KIF16B	0.0199431	4.21887	0.2	0.028	1	KIF16B
TPT1	0.0199916	0.924369	1	0.998	1	TPT1
PPA1	0.0201089	-3.42676	0.2	0.671	1	PPA1
NFE2L1	0.0202454	1.91717	0.4	0.08	1	NFE2L1
STYXL1	0.0202454	1.809	0.4	0.08	1	STYXL1
NNT	0.02035	2.2128	0.4	0.087	1	NNT
NCF2	0.020381	2.44319	0.8	0.307	1	NCF2
AURKB	0.0204128	2.40733	0.4	0.089	1	AURKB
NACC1	0.0205498	1.8754	0.4	0.08	1	NACC1
STK38	0.0205689	2.12266	0.4	0.085	1	STK38
MBD2	0.0205926	2.4143	0.6	0.214	1	MBD2
GTF3A	0.0207119	-2.98671	0	0.577	1	GTF3A
VIMP	0.0207119	-3.40644	0	0.577	1	VIMP
KNOP1	0.0207855	3.05754	0.2	0.026	1	KNOP1
L3MBTL2	0.0207855	2.61168	0.2	0.026	1	L3MBTL2
CDC25B	0.0209433	2.25204	0.4	0.087	1	CDC25B
SYNRG	0.0210786	2.5409	0.4	0.092	1	SYNRG
SYNGR2	0.021298	-2.78792	0.4	0.707	1	SYNGR2
EED	0.021303	2.14522	0.4	0.089	1	EED
AP5S1	0.0213125	3.12763	0.2	0.026	1	AP5S1
MANEA	0.0213125	3.08082	0.2	0.026	1	MANEA
ASAP1	0.0213431	2.07264	0.6	0.174	1	ASAP1
MZT2B	0.0213574	-2.99255	0	0.573	1	MZT2B
SDCBP2	0.0214554	3.65702	0.2	0.028	1	SDCBP2
LAPTM5	0.0215804	1.13306	1	0.855	1	LAPTM5
QKI	0.0218208	1.64256	0.8	0.366	1	QKI
TTI1	0.0218511	3.09427	0.2	0.026	1	TTI1
PAXIP1	0.0218511	2.95627	0.2	0.026	1	PAXIP1
CD1D	0.0218617	1.90846	0.4	0.087	1	CD1D
SGK3	0.0219257	1.85595	0.4	0.082	1	SGK3
RPL7	0.0219286	-0.957654	1	0.993	1	RPL7
MARCKSL1	0.0219487	-3.44411	0.2	0.652	1	MARCKSL1
NEMP1	0.0219538	2.31823	0.4	0.091	1	NEMP1
CD300A	0.0220025	1.4184	0.8	0.369	1	CD300A
LILRB4	0.0220195	-3.55009	0	0.57	1	LILRB4
UQCRFS1	0.0220195	-2.82309	0	0.57	1	UQCRFS1
REV1	0.022249	1.8693	0.4	0.082	1	REV1
UTP23	0.022249	1.57214	0.4	0.082	1	UTP23
HN1	0.0223568	-3.07891	0	0.568	1	HN1
SDHAF4	0.0224015	3.32333	0.2	0.026	1	SDHAF4
FGD5	0.0224015	3.31773	0.2	0.026	1	FGD5
IPPK	0.0224015	3.20553	0.2	0.026	1	IPPK
AC144652.1	0.0224015	3.15622	0.2	0.026	1	AC144652.1
SPHK2	0.0224015	3.10772	0.2	0.026	1	SPHK2
SUV39H2	0.0224015	3.06874	0.2	0.026	1	SUV39H2
CCNE1	0.0224015	3.06603	0.2	0.026	1	CCNE1
MYBBP1A	0.0224015	3.03713	0.2	0.026	1	MYBBP1A
ERMP1	0.0224015	3.00196	0.2	0.026	1	ERMP1
WRN	0.0224015	2.9975	0.2	0.026	1	WRN
UBL4A	0.0224015	2.97879	0.2	0.026	1	UBL4A
GGACT	0.0224015	2.97599	0.2	0.026	1	GGACT
NAA40	0.0224015	2.92129	0.2	0.026	1	NAA40
FKRP	0.0224015	2.91616	0.2	0.026	1	FKRP
ZNF362	0.0224015	2.88912	0.2	0.026	1	ZNF362
XPO5	0.0224015	2.87614	0.2	0.026	1	XPO5
CPT2	0.0224015	2.8713	0.2	0.026	1	CPT2
RUFY2	0.0224015	2.86728	0.2	0.026	1	RUFY2
PGAP1	0.0224015	2.82922	0.2	0.026	1	PGAP1
PIGL	0.0224015	2.82219	0.2	0.026	1	PIGL
AKTIP	0.0224015	2.78401	0.2	0.026	1	AKTIP
TAF4B	0.0224015	2.74656	0.2	0.026	1	TAF4B
DENND5B	0.0224015	2.74415	0.2	0.026	1	DENND5B
LIG4	0.0224015	2.65879	0.2	0.026	1	LIG4
KIFAP3	0.0224015	2.5482	0.2	0.026	1	KIFAP3
PATZ1	0.0224015	2.44319	0.2	0.026	1	PATZ1
INTS5	0.0224015	2.35059	0.2	0.026	1	INTS5
CLK2	0.0224015	2.17495	0.2	0.026	1	CLK2
GIMAP1	0.0225182	3.64891	0.2	0.028	1	GIMAP1
ATP2B1	0.0226563	2.16341	0.8	0.404	1	ATP2B1
CWC22	0.0226728	1.59276	0.4	0.084	1	CWC22
ACAT2	0.0227449	1.92313	0.6	0.174	1	ACAT2
RALA	0.0229023	-2.55561	0.2	0.671	1	RALA
PIK3CD	0.022908	1.56515	0.4	0.082	1	PIK3CD
USP53	0.022908	1.62947	0.4	0.082	1	USP53
CCDC28B	0.022908	1.38501	0.4	0.082	1	CCDC28B
ZNF430	0.0229159	2.37816	0.4	0.094	1	ZNF430
COMMD4	0.0230381	3.36673	0.6	0.228	1	COMMD4
IRF7	0.0230441	-4.59701	0	0.564	1	IRF7
GRINA	0.0230441	-2.97003	0	0.564	1	GRINA
MOB3C	0.0230666	3.26844	0.2	0.028	1	MOB3C
ODF2	0.0230798	2.15356	0.4	0.085	1	ODF2
COMT	0.0233942	-2.80502	0	0.563	1	COMT
MYEOV2	0.0233942	-2.73058	0	0.563	1	MYEOV2
AGA	0.0238689	2.1633	0.4	0.091	1	AGA
CASP1	0.0239002	1.78905	0.8	0.333	1	CASP1
CENPU	0.0240878	1.53846	0.4	0.085	1	CENPU
CCT6A	0.0241069	1.57039	0.8	0.425	1	CCT6A
INTS4	0.0241404	4.34981	0.2	0.03	1	INTS4
MT-CYB	0.0241953	1.47515	1	0.99	1	MT-CYB
RBL1	0.0241982	3.49924	0.2	0.028	1	RBL1
VRK1	0.0242017	2.01608	0.4	0.091	1	VRK1
NFX1	0.0244837	1.75603	0.4	0.087	1	NFX1
CNOT1	0.0245099	2.11487	0.6	0.216	1	CNOT1
TMEM140	0.0247068	4.16445	0.2	0.03	1	TMEM140
RNF213	0.0247337	1.86798	0.8	0.387	1	RNF213
ZDHHC9	0.0247818	3.31356	0.2	0.028	1	ZDHHC9
EEF2	0.0249295	-1.26263	0.8	0.922	1	EEF2
CPVL	0.0250217	3.02743	0.8	0.418	1	CPVL
ERF	0.0250699	1.79371	0.4	0.084	1	ERF
CDK11B	0.0251338	1.82829	0.4	0.085	1	CDK11B
C15orf48	0.0251673	-4.56557	0.2	0.672	1	C15orf48
CKAP5	0.0251804	2.07667	0.4	0.096	1	CKAP5
ATP5G1	0.0252109	-2.63189	0	0.554	1	ATP5G1
FEN1	0.0254193	2.58694	0.4	0.099	1	FEN1
PSTPIP2	0.0255092	2.54941	0.4	0.105	1	PSTPIP2
CD74	0.0255797	-0.985991	1	1	1	CD74
PGLS	0.0255877	-2.77204	0	0.552	1	PGLS
RAD9A	0.0258171	2.75203	0.4	0.098	1	RAD9A
CLIP1	0.0259444	2.17894	0.6	0.181	1	CLIP1
SPAG16	0.0259857	3.05168	0.2	0.028	1	SPAG16
SLC6A6	0.0260589	1.88806	0.6	0.174	1	SLC6A6
MYDGF	0.0261373	-2.78476	0.2	0.636	1	MYDGF
MT-CO3	0.0262973	1.17938	1	0.997	1	MT-CO3
TRABD	0.0263552	-2.75914	0	0.549	1	TRABD
RSRC2	0.026613	1.47933	0.8	0.418	1	RSRC2
PRRG4	0.0266338	2.13369	0.4	0.092	1	PRRG4
C9orf142	0.026746	-3.03048	0	0.547	1	C9orf142
GADD45GIP1	0.026746	-2.65336	0	0.547	1	GADD45GIP1
TPM4	0.026779	-1.60566	0.6	0.791	1	TPM4
PRRC2B	0.026811	2.78535	0.4	0.11	1	PRRC2B
FTL	0.0268468	0.898362	1	1	1	FTL
GMNN	0.0268568	2.59534	0.4	0.105	1	GMNN
DCAF8	0.0268638	2.53043	0.4	0.098	1	DCAF8
PRC1	0.0268638	2.07452	0.4	0.098	1	PRC1
SEC22B	0.0269237	1.96493	0.6	0.176	1	SEC22B
OGG1	0.0270888	3.46133	0.2	0.03	1	OGG1
USO1	0.0270956	1.76446	0.6	0.19	1	USO1
LDLRAD4	0.0271548	-4.22376	0.2	0.632	1	LDLRAD4
JTB	0.0272377	-1.96835	0.4	0.72	1	JTB
HS6ST1	0.0272399	3.03234	0.2	0.028	1	HS6ST1
TRMT11	0.0272399	2.96349	0.2	0.028	1	TRMT11
ABCB7	0.027282	2.3215	0.4	0.096	1	ABCB7
SLC25A3	0.0275868	-1.34889	0.6	0.866	1	SLC25A3
RAD21	0.0276044	2.3621	0.6	0.282	1	RAD21
FAM122C	0.0277144	3.49355	0.2	0.03	1	FAM122C
DUSP14	0.0277144	3.41323	0.2	0.03	1	DUSP14
UBA6	0.0278573	1.31785	0.6	0.169	1	UBA6
ZNF93	0.0278864	3.36612	0.2	0.028	1	ZNF93
SLC35E4	0.0278864	2.94074	0.2	0.028	1	SLC35E4
FKBP1B	0.0278864	2.80023	0.2	0.028	1	FKBP1B
SACS	0.0278864	2.54317	0.2	0.028	1	SACS
RAC1	0.0280929	-1.53481	0.4	0.854	1	RAC1
POLK	0.0281173	1.49856	0.4	0.085	1	POLK
ANKIB1	0.0281411	1.76045	0.4	0.087	1	ANKIB1
CYLD	0.0282753	2.82962	0.8	0.31	1	CYLD
EBI3	0.0283435	3.77227	0.4	0.108	1	EBI3
HEG1	0.0283524	3.63708	0.2	0.03	1	HEG1
WDR55	0.0283884	2.25198	0.4	0.096	1	WDR55
RAB35	0.0285345	2.09273	0.4	0.089	1	RAB35
PCYOX1L	0.028546	3.28858	0.2	0.028	1	PCYOX1L
MEST	0.028546	3.2308	0.2	0.028	1	MEST
CYP3A5	0.028546	3.1597	0.2	0.028	1	CYP3A5
ITGA9	0.028546	3.12462	0.2	0.028	1	ITGA9
KIAA1328	0.028546	3.10437	0.2	0.028	1	KIAA1328
POLL	0.028546	2.97471	0.2	0.028	1	POLL
ATRN	0.028546	2.8744	0.2	0.028	1	ATRN
ATG14	0.028546	2.84305	0.2	0.028	1	ATG14
BRD8	0.028546	2.83695	0.2	0.028	1	BRD8
GINS1	0.028546	2.8363	0.2	0.028	1	GINS1
CEP57L1	0.028546	2.80202	0.2	0.028	1	CEP57L1
CCDC126	0.028546	2.80193	0.2	0.028	1	CCDC126
NKIRAS1	0.028546	2.77468	0.2	0.028	1	NKIRAS1
SLC9A3R2	0.028546	2.76922	0.2	0.028	1	SLC9A3R2
SCAI	0.028546	2.74248	0.2	0.028	1	SCAI
MIS18A	0.028546	2.73815	0.2	0.028	1	MIS18A
ST7L	0.028546	2.73545	0.2	0.028	1	ST7L
PRIMPOL	0.028546	2.71322	0.2	0.028	1	PRIMPOL
MSH2	0.028546	2.69879	0.2	0.028	1	MSH2
SFT2D3	0.028546	2.6882	0.2	0.028	1	SFT2D3
SLC25A30	0.028546	2.67921	0.2	0.028	1	SLC25A30
RRAGB	0.028546	2.67131	0.2	0.028	1	RRAGB
TLR10	0.028546	2.60889	0.2	0.028	1	TLR10
QSER1	0.028546	2.59887	0.2	0.028	1	QSER1
ZNF268	0.028546	2.58734	0.2	0.028	1	ZNF268
NOTCH4	0.028546	2.55616	0.2	0.028	1	NOTCH4
GLMN	0.028546	2.53993	0.2	0.028	1	GLMN
SIK1	0.028546	2.5168	0.2	0.028	1	SIK1
IGHMBP2	0.028546	2.4941	0.2	0.028	1	IGHMBP2
ZBED3	0.028546	2.48119	0.2	0.028	1	ZBED3
CSPP1	0.028546	2.46623	0.2	0.028	1	CSPP1
LPAR5	0.028546	2.38943	0.2	0.028	1	LPAR5
GALNT1	0.0287322	2.01591	0.6	0.195	1	GALNT1
IQGAP1	0.0287747	1.39215	0.8	0.564	1	IQGAP1
NUP37	0.0289091	1.88388	0.4	0.091	1	NUP37
KDM5C	0.028975	2.44616	0.4	0.099	1	KDM5C
ZNF384	0.0290031	3.5258	0.2	0.03	1	ZNF384
TOR2A	0.0290831	3.02584	0.4	0.111	1	TOR2A
LRG1	0.0293122	4.67922	0.2	0.031	1	LRG1
CDKN1C	0.0293122	4.66914	0.2	0.031	1	CDKN1C
EPHB3	0.0293122	4.6182	0.2	0.031	1	EPHB3
AKAP17A	0.0293261	1.87328	0.6	0.192	1	AKAP17A
TUBG1	0.0294983	2.26333	0.4	0.103	1	TUBG1
ZNF207	0.0295169	1.41217	0.8	0.432	1	ZNF207
SAMD8	0.0296032	1.99803	0.4	0.094	1	SAMD8
LMO2	0.0296032	1.91811	0.4	0.094	1	LMO2
BORCS7	0.0297797	2.16665	0.6	0.22	1	BORCS7
ID2	0.0298637	-2.32559	0.8	0.869	1	ID2
ZFYVE16	0.0299697	1.55529	0.6	0.206	1	ZFYVE16
SARAF	0.0302398	-1.53749	0.6	0.845	1	SARAF
SARS	0.0304972	3.52799	0.6	0.207	1	SARS
TXN	0.0305055	-2.81913	0.6	0.915	1	TXN
DDT	0.0306068	-2.06377	0.2	0.627	1	DDT
FBXO5	0.0306287	3.93295	0.2	0.031	1	FBXO5
TARDBP	0.0306709	2.46284	0.6	0.2	1	TARDBP
FDPS	0.0306988	1.5126	0.8	0.298	1	FDPS
ARHGAP26	0.030919	1.88054	0.4	0.091	1	ARHGAP26
SLC44A2	0.030919	1.65227	0.4	0.091	1	SLC44A2
ARHGDIB	0.0310154	1.01872	1	0.754	1	ARHGDIB
DVL1	0.0310326	3.33145	0.2	0.03	1	DVL1
SH2D3C	0.0310326	3.05133	0.2	0.03	1	SH2D3C
C3AR1	0.0311084	3.62935	0.4	0.124	1	C3AR1
PLEKHA2	0.0311137	1.93291	0.6	0.221	1	PLEKHA2
CALM1	0.0312953	-1.77014	0.4	0.798	1	CALM1
HK3	0.0313058	3.3098	0.2	0.031	1	HK3
DHFR	0.0313059	2.28826	0.4	0.111	1	DHFR
ZC3H13	0.0313615	1.99339	0.6	0.195	1	ZC3H13
ISCU	0.0313648	-2.73046	0	0.528	1	ISCU
CCL3L3	0.0313648	-6.04822	0	0.528	1	CCL3L3
C1GALT1	0.0314314	2.24594	0.4	0.103	1	C1GALT1
ATAD3A	0.0317559	1.87612	0.4	0.091	1	ATAD3A
VMO1	0.0317787	1.46804	0.6	0.204	1	VMO1
RPL27	0.0318239	-0.865976	0.8	0.993	1	RPL27
PTK2B	0.0318494	1.30151	0.6	0.169	1	PTK2B
CARD16	0.0319872	1.70662	0.8	0.408	1	CARD16
TMF1	0.0323099	1.92937	0.6	0.214	1	TMF1
TRAPPC11	0.0324524	3.07451	0.2	0.03	1	TRAPPC11
ESYT2	0.0325052	1.28639	0.6	0.169	1	ESYT2
C12orf75	0.0327309	-4.49823	0	0.523	1	C12orf75
YWHAZ	0.0329235	-1.3336	0.8	0.868	1	YWHAZ
CYBRD1	0.0331042	1.8247	0.4	0.089	1	CYBRD1
REL	0.0331753	-1.59185	0.6	0.876	1	REL
TEX10	0.0331829	3.17684	0.2	0.03	1	TEX10
UBAP2	0.0334882	1.79115	0.4	0.091	1	UBAP2
POMGNT1	0.033549	1.65954	0.4	0.089	1	POMGNT1
TRIM56	0.033549	1.621	0.4	0.089	1	TRIM56
NUSAP1	0.0335569	2.77986	0.4	0.12	1	NUSAP1
C4orf48	0.0336682	-2.64238	0	0.519	1	C4orf48
DCAF12	0.0337535	1.99717	0.4	0.094	1	DCAF12
LCOR	0.0337535	1.86546	0.4	0.094	1	LCOR
RC3H1	0.0339449	1.95432	0.4	0.098	1	RC3H1
PTEN	0.0339452	1.91983	0.6	0.233	1	PTEN
MED21	0.033999	1.59591	0.4	0.089	1	MED21
TLR7	0.033999	1.32065	0.4	0.089	1	TLR7
RAB27A	0.034231	2.15579	0.4	0.099	1	RAB27A
MRPL42	0.0342349	1.27264	0.6	0.171	1	MRPL42
MRTO4	0.0345542	2.70721	0.4	0.105	1	MRTO4
MT-CO2	0.0345962	1.12549	0.8	0.998	1	MT-CO2
IRF8	0.0346186	-3.63976	0.2	0.61	1	IRF8
TGFB1	0.0346271	-2.64918	0	0.516	1	TGFB1
GTPBP3	0.0346862	2.98881	0.2	0.03	1	GTPBP3
ZNF701	0.0346862	2.8032	0.2	0.03	1	ZNF701
ZNF891	0.0346862	2.68397	0.2	0.03	1	ZNF891
P2RY13	0.0346862	2.66815	0.2	0.03	1	P2RY13
NRN1	0.0349477	5.70819	0.2	0.033	1	NRN1
TECPR1	0.0349477	4.36297	0.2	0.033	1	TECPR1
KIF1B	0.0349819	1.62192	0.6	0.202	1	KIF1B
USP10	0.0349842	2.59018	0.4	0.105	1	USP10
TMPO	0.0350357	1.76882	0.6	0.209	1	TMPO
CLNS1A	0.0350517	1.46504	0.8	0.378	1	CLNS1A
DYNC1LI2	0.0352683	1.97999	0.4	0.098	1	DYNC1LI2
TMEM120A	0.0352683	1.86868	0.4	0.098	1	TMEM120A
RPL39L	0.0352683	1.67191	0.4	0.098	1	RPL39L
ANKRD27	0.0354594	3.07313	0.2	0.03	1	ANKRD27
NCS1	0.0354594	3.00496	0.2	0.03	1	NCS1
MEI1	0.0354594	2.9787	0.2	0.03	1	MEI1
HYAL3	0.0354594	2.96398	0.2	0.03	1	HYAL3
SLC35B4	0.0354594	2.96252	0.2	0.03	1	SLC35B4
PXN	0.0354594	2.93609	0.2	0.03	1	PXN
SIGLEC14	0.0354594	2.93465	0.2	0.03	1	SIGLEC14
FTO	0.0354594	2.8843	0.2	0.03	1	FTO
ZNF738	0.0354594	2.87052	0.2	0.03	1	ZNF738
VWA8	0.0354594	2.85783	0.2	0.03	1	VWA8
RFC3	0.0354594	2.83843	0.2	0.03	1	RFC3
GEMIN2	0.0354594	2.75552	0.2	0.03	1	GEMIN2
RBBP9	0.0354594	2.69481	0.2	0.03	1	RBBP9
FANCL	0.0354594	2.67487	0.2	0.03	1	FANCL
ADCK5	0.0354594	2.66663	0.2	0.03	1	ADCK5
SIGLEC5	0.0354594	2.60741	0.2	0.03	1	SIGLEC5
KIAA1324	0.0354594	2.60116	0.2	0.03	1	KIAA1324
MFGE8	0.0354594	2.59621	0.2	0.03	1	MFGE8
C6orf203	0.0354594	2.56526	0.2	0.03	1	C6orf203
KATNAL1	0.0354594	2.53656	0.2	0.03	1	KATNAL1
GNG11	0.0354594	2.51794	0.2	0.03	1	GNG11
ELMOD2	0.0354594	2.51624	0.2	0.03	1	ELMOD2
ZNF880	0.0354594	2.50918	0.2	0.03	1	ZNF880
ZNF236	0.0354594	2.4805	0.2	0.03	1	ZNF236
WDR81	0.0354594	2.46655	0.2	0.03	1	WDR81
SUPT3H	0.0354594	2.43016	0.2	0.03	1	SUPT3H
GNPDA2	0.0354594	2.37392	0.2	0.03	1	GNPDA2
AASDH	0.0354594	2.36479	0.2	0.03	1	AASDH
FAM13A	0.0354594	2.31161	0.2	0.03	1	FAM13A
ZNF12	0.0354594	2.23464	0.2	0.03	1	ZNF12
ENOSF1	0.0355535	2.08476	0.4	0.099	1	ENOSF1
SFMBT1	0.035644	3.54463	0.2	0.031	1	SFMBT1
ZDHHC8	0.035644	3.36238	0.2	0.031	1	ZDHHC8
MCM2	0.035644	3.06091	0.2	0.031	1	MCM2
F13A1	0.0360213	2.26158	0.4	0.11	1	F13A1
FOXO3	0.0361098	1.9373	0.6	0.225	1	FOXO3
RPS5	0.0361175	-0.730689	1	0.99	1	RPS5
ITPRIP	0.0362704	2.09506	0.4	0.101	1	ITPRIP
JMJD8	0.0363015	2.55637	0.4	0.105	1	JMJD8
RNFT1	0.0363015	2.45603	0.4	0.105	1	RNFT1
COMMD10	0.0363173	1.88835	0.6	0.202	1	COMMD10
VAV1	0.0363223	1.18218	0.6	0.169	1	VAV1
PTDSS1	0.0363554	3.48501	0.6	0.209	1	PTDSS1
NUP43	0.0364147	3.24318	0.2	0.031	1	NUP43
METTL7A	0.0365165	3.20251	0.4	0.106	1	METTL7A
HIRIP3	0.0367144	1.47208	0.4	0.091	1	HIRIP3
B3GNT7	0.0367144	1.32539	0.4	0.091	1	B3GNT7
ARAP1	0.0368289	2.6746	0.4	0.12	1	ARAP1
SLC35F6	0.0369194	1.96709	0.4	0.099	1	SLC35F6
SLC1A5	0.0370566	2.71593	0.4	0.125	1	SLC1A5
MAF	0.0371617	2.12401	0.4	0.108	1	MAF
PHF2	0.0371996	3.0714	0.2	0.031	1	PHF2
MIA3	0.0378546	1.73716	0.4	0.099	1	MIA3
SEC22A	0.0379989	2.83792	0.2	0.031	1	SEC22A
TACC1	0.0380495	1.2511	0.8	0.441	1	TACC1
RGS1	0.0381445	-0.78288	0.4	0.925	1	RGS1
VPS53	0.0383297	1.88706	0.4	0.099	1	VPS53
TP53TG1	0.0383345	2.67231	0.4	0.106	1	TP53TG1
DCP1A	0.0386045	1.18101	0.6	0.172	1	DCP1A
PHLDA2	0.0386862	-3.23386	0	0.502	1	PHLDA2
CAMK2D	0.0388099	1.72485	0.4	0.099	1	CAMK2D
BUB1B	0.0388127	2.88256	0.2	0.031	1	BUB1B
KATNB1	0.0388127	2.85298	0.2	0.031	1	KATNB1
DCAF7	0.0389159	1.79691	0.6	0.223	1	DCAF7
AHCYL1	0.0389509	1.77245	0.6	0.206	1	AHCYL1
NFKBIA	0.0389841	-2.01448	0.6	0.819	1	NFKBIA
COMMD6	0.0391008	-1.36408	0.6	0.869	1	COMMD6
TOP2A	0.039154	2.70181	0.4	0.124	1	TOP2A
N4BP2L1	0.0392195	-3.16341	0	0.5	1	N4BP2L1
C19orf60	0.0392195	-2.45855	0	0.5	1	C19orf60
ELP5	0.0395164	3.3923	0.6	0.192	1	ELP5
LLGL2	0.0395424	1.46712	0.4	0.092	1	LLGL2
PRKD3	0.0395424	1.25973	0.4	0.092	1	PRKD3
UBL7-AS1	0.0395859	3.59308	0.2	0.033	1	UBL7-AS1
MYO5A	0.0396508	2.6692	0.4	0.125	1	MYO5A
CENPM	0.0396909	2.73851	0.4	0.127	1	CENPM
HNRNPA1	0.039698	-1.00036	0.8	0.943	1	HNRNPA1
LINC00152	0.0397587	-2.90447	0	0.498	1	LINC00152
PCMT1	0.0397888	2.71893	0.8	0.321	1	PCMT1
HSCB	0.0399381	2.68068	0.4	0.108	1	HSCB
ARFIP2	0.0399409	2.10274	0.4	0.113	1	ARFIP2
CTR9	0.040002	1.63094	0.4	0.098	1	CTR9
SETDB2	0.0400513	1.59286	0.4	0.092	1	SETDB2
MPP1	0.0403238	1.81224	0.6	0.223	1	MPP1
H2AFV	0.0404515	-1.66599	0.4	0.765	1	H2AFV
PCCB	0.0405658	1.69966	0.4	0.092	1	PCCB
XPO6	0.0405658	1.51777	0.4	0.092	1	XPO6
TIMM10B	0.0405658	1.41458	0.4	0.092	1	TIMM10B
SERBP1	0.0405917	1.63771	1	0.636	1	SERBP1
AIF1	0.0407489	1.3395	0.8	0.702	1	AIF1
C8orf76	0.0407806	2.0756	0.4	0.103	1	C8orf76
SNX2	0.0408786	1.62813	0.6	0.239	1	SNX2
MALAT1	0.0408955	-1.28403	0.8	0.993	1	MALAT1
DNAJC5B	0.041017	5.84015	0.2	0.035	1	DNAJC5B
INO80E	0.0410403	2.0012	0.4	0.101	1	INO80E
CDKN2D	0.0410403	1.70494	0.4	0.101	1	CDKN2D
CD101	0.0412439	3.43923	0.2	0.033	1	CD101
DPY19L1	0.0412439	3.23459	0.2	0.033	1	DPY19L1
CASP6	0.0413436	2.97253	0.2	0.031	1	CASP6
SDF2L1	0.0414121	-2.85946	0	0.493	1	SDF2L1
SMC2	0.0414215	2.47557	0.4	0.124	1	SMC2
SNX3	0.0418317	-1.02405	0.8	0.862	1	SNX3
MKI67	0.0419794	3.00252	0.4	0.131	1	MKI67
MIB1	0.0420946	3.10339	0.2	0.033	1	MIB1
HNRNPDL	0.0421242	-1.51383	0.4	0.768	1	HNRNPDL
NEK2	0.0422176	2.92911	0.2	0.031	1	NEK2
SETD4	0.0422176	2.87886	0.2	0.031	1	SETD4
DGKA	0.0422176	2.6074	0.2	0.031	1	DGKA
HLA-DRB5	0.0424952	-2.03175	0.8	0.887	1	HLA-DRB5
ATPIF1	0.0425448	-2.5122	0	0.49	1	ATPIF1
ANKRD28	0.0425448	-2.64543	0	0.49	1	ANKRD28
C19orf48	0.0425711	1.8069	0.4	0.101	1	C19orf48
GTSF1	0.0429602	3.10442	0.2	0.033	1	GTSF1
HIRA	0.0429602	3.06464	0.2	0.033	1	HIRA
E2F1	0.0429602	2.99665	0.2	0.033	1	E2F1
CWC25	0.0429864	1.57219	0.6	0.192	1	CWC25
TRPS1	0.0430919	1.75216	0.4	0.101	1	TRPS1
TRMT13	0.0431073	2.49101	0.2	0.031	1	TRMT13
HSD17B14	0.0431073	3.1232	0.2	0.031	1	HSD17B14
BOLA1	0.0431073	3.04843	0.2	0.031	1	BOLA1
ZNHIT6	0.0431073	2.99548	0.2	0.031	1	ZNHIT6
FAM72A	0.0431073	2.9265	0.2	0.031	1	FAM72A
RECQL4	0.0431073	2.90338	0.2	0.031	1	RECQL4
SMAD5	0.0431073	2.8515	0.2	0.031	1	SMAD5
PIGO	0.0431073	2.84036	0.2	0.031	1	PIGO
TRMT61B	0.0431073	2.79512	0.2	0.031	1	TRMT61B
TMEM94	0.0431073	2.74145	0.2	0.031	1	TMEM94
ARHGEF10L	0.0431073	2.65588	0.2	0.031	1	ARHGEF10L
ANKS1A	0.0431073	2.61855	0.2	0.031	1	ANKS1A
DHX37	0.0431073	2.60412	0.2	0.031	1	DHX37
S100PBP	0.0431073	2.60234	0.2	0.031	1	S100PBP
SLC27A4	0.0431073	2.59899	0.2	0.031	1	SLC27A4
PNMA1	0.0431073	2.5972	0.2	0.031	1	PNMA1
MFSD6	0.0431073	2.55443	0.2	0.031	1	MFSD6
EIF4ENIF1	0.0431073	2.53472	0.2	0.031	1	EIF4ENIF1
ALG12	0.0431073	2.53142	0.2	0.031	1	ALG12
C19orf47	0.0431073	2.42672	0.2	0.031	1	C19orf47
CX3CR1	0.0431073	2.41066	0.2	0.031	1	CX3CR1
SMARCAD1	0.0431073	2.39427	0.2	0.031	1	SMARCAD1
SLC45A4	0.0431073	2.36754	0.2	0.031	1	SLC45A4
BTBD6	0.0431073	2.35125	0.2	0.031	1	BTBD6
PTPRO	0.0431073	2.23618	0.2	0.031	1	PTPRO
RBM48	0.0431073	2.13461	0.2	0.031	1	RBM48
KPNA5	0.0431073	2.0479	0.2	0.031	1	KPNA5
INTS7	0.0431073	1.98314	0.2	0.031	1	INTS7
NDUFB1	0.0433183	1.63693	0.8	0.624	1	NDUFB1
SSR2	0.0433585	-1.4457	0.4	0.753	1	SSR2
LINC01503	0.0435402	3.75444	0.2	0.035	1	LINC01503
COPS7A	0.0436181	1.93992	0.4	0.101	1	COPS7A
LINC01420	0.0437023	-2.46257	0	0.486	1	LINC01420
MRPS11	0.0438739	1.82819	0.6	0.211	1	MRPS11
TTYH3	0.0440185	1.85741	0.6	0.27	1	TTYH3
DRG2	0.0441085	1.47348	0.4	0.094	1	DRG2
ZNF644	0.0442145	1.84924	0.4	0.111	1	ZNF644
B4GALT3	0.044422	1.63971	0.4	0.096	1	B4GALT3
TCF25	0.0444498	1.34118	0.8	0.505	1	TCF25
DDIT3	0.0445893	1.96087	0.4	0.11	1	DDIT3
SRGAP2	0.0447125	2.87923	0.4	0.136	1	SRGAP2
EPHB2	0.0447366	3.35293	0.2	0.033	1	EPHB2
[truncated: 9,885 more rows]

## Sheet: DEGs_Myeloid cells_NATvsHC
	p_val	avg_log2FC	pct.1	pct.2	p_val_adj	gene
ATP5F1E	1.1476e-30	-11.5418	0	1	4.31428e-26	ATP5F1E
RACK1	1.1476e-30	-11.4799	0	1	4.31428e-26	RACK1
ATP5MC2	1.1476e-30	-10.0518	0	1	4.31428e-26	ATP5MC2
SELENOK	1.1476e-30	-9.70718	0	1	4.31428e-26	SELENOK
ATP5MF	1.1476e-30	-9.63454	0	1	4.31428e-26	ATP5MF
ATP5MG	1.13659e-24	-11.0788	0	0.8	4.27291e-20	ATP5MG
ATP5F1B	1.13659e-24	-9.59803	0	0.8	4.27291e-20	ATP5F1B
ATP5ME	1.13659e-24	-9.37925	0	0.8	4.27291e-20	ATP5ME
ATP5MC1	1.13659e-24	-9.25306	0	0.8	4.27291e-20	ATP5MC1
ELOB	1.13659e-24	-8.73231	0	0.8	4.27291e-20	ELOB
ATP5MD	1.13659e-24	-8.7224	0	0.8	4.27291e-20	ATP5MD
ATP5MC3	1.13659e-24	-8.58387	0	0.8	4.27291e-20	ATP5MC3
ADA2	1.13659e-24	-8.47961	0	0.8	4.27291e-20	ADA2
ATP5F1C	1.13659e-24	-8.2756	0	0.8	4.27291e-20	ATP5F1C
RTRAF	1.13659e-24	-7.78608	0	0.8	4.27291e-20	RTRAF
MCRIP1	1.13659e-24	-7.50838	0	0.8	4.27291e-20	MCRIP1
SMIM37	9.48204e-19	-8.92422	0	0.6	3.56468e-14	SMIM37
SMIM26	9.48204e-19	-8.88136	0	0.6	3.56468e-14	SMIM26
ATP5PD	9.48204e-19	-8.5942	0	0.6	3.56468e-14	ATP5PD
ATP5PF	9.48204e-19	-8.48228	0	0.6	3.56468e-14	ATP5PF
SEM1	9.48204e-19	-8.30731	0	0.6	3.56468e-14	SEM1
TENT4B	9.48204e-19	-8.24654	0	0.6	3.56468e-14	TENT4B
FYB1	9.48204e-19	-8.16281	0	0.6	3.56468e-14	FYB1
TUT7	9.48204e-19	-8.08355	0	0.6	3.56468e-14	TUT7
JPT1	9.48204e-19	-7.86151	0	0.6	3.56468e-14	JPT1
COPS9	9.48204e-19	-7.85466	0	0.6	3.56468e-14	COPS9
SMIM25	9.48204e-19	-7.77066	0	0.6	3.56468e-14	SMIM25
SELENOH	9.48204e-19	-7.7705	0	0.6	3.56468e-14	SELENOH
ATP5F1A	9.48204e-19	-7.66556	0	0.6	3.56468e-14	ATP5F1A
SELENOW	9.48204e-19	-7.47608	0	0.6	3.56468e-14	SELENOW
NORAD	9.48204e-19	-7.44344	0	0.6	3.56468e-14	NORAD
ATP5MPL	9.48204e-19	-7.33653	0	0.6	3.56468e-14	ATP5MPL
ATP5IF1	9.48204e-19	-7.30542	0	0.6	3.56468e-14	ATP5IF1
TRIR	9.48204e-19	-7.26339	0	0.6	3.56468e-14	TRIR
SQOR	9.48204e-19	-7.16392	0	0.6	3.56468e-14	SQOR
STMP1	9.48204e-19	-6.89449	0	0.6	3.56468e-14	STMP1
ELOC	9.48204e-19	-6.89449	0	0.6	3.56468e-14	ELOC
RTF2	9.48204e-19	-6.89449	0	0.6	3.56468e-14	RTF2
ATP2B1-AS1	9.48204e-19	-6.88799	0	0.6	3.56468e-14	ATP2B1-AS1
SELENOT	9.48204e-19	-6.76504	0	0.6	3.56468e-14	SELENOT
SELENON	9.48204e-19	-6.71088	0	0.6	3.56468e-14	SELENON
VPS35L	9.48204e-19	-6.6228	0	0.6	3.56468e-14	VPS35L
GRK3	9.48204e-19	-6.6228	0	0.6	3.56468e-14	GRK3
HPF1	9.48204e-19	-6.56292	0	0.6	3.56468e-14	HPF1
NSD3	9.48204e-19	-6.39803	0	0.6	3.56468e-14	NSD3
RIDA	9.48204e-19	-6.39803	0	0.6	3.56468e-14	RIDA
DFFB	3.84932e-14	-5.63761	0.008	0.6	1.44711e-09	DFFB
PCLAF	6.85375e-13	-8.42365	0	0.4	2.5766e-08	PCLAF
AC020916.1	6.85375e-13	-8.15523	0	0.4	2.5766e-08	AC020916.1
AC020656.1	6.85375e-13	-7.58803	0	0.4	2.5766e-08	AC020656.1
CENPX	6.85375e-13	-7.46571	0	0.4	2.5766e-08	CENPX
ATP5PO	6.85375e-13	-7.4294	0	0.4	2.5766e-08	ATP5PO
RXYLT1	6.85375e-13	-7.01952	0	0.4	2.5766e-08	RXYLT1
EFL1	6.85375e-13	-6.94884	0	0.4	2.5766e-08	EFL1
CIP2A	6.85375e-13	-6.71823	0	0.4	2.5766e-08	CIP2A
NSD2	6.85375e-13	-6.66226	0	0.4	2.5766e-08	NSD2
STIL	6.85375e-13	-6.57107	0	0.4	2.5766e-08	STIL
NBDY	6.85375e-13	-6.57107	0	0.4	2.5766e-08	NBDY
ATP5PB	6.85375e-13	-6.53734	0	0.4	2.5766e-08	ATP5PB
BX284668.5	6.85375e-13	-6.50895	0	0.4	2.5766e-08	BX284668.5
SELENOF	6.85375e-13	-6.50895	0	0.4	2.5766e-08	SELENOF
RAB5IF	6.85375e-13	-6.50895	0	0.4	2.5766e-08	RAB5IF
KNL1	6.85375e-13	-6.47372	0	0.4	2.5766e-08	KNL1
UFD1	6.85375e-13	-6.47372	0	0.4	2.5766e-08	UFD1
POLR2J3.1	6.85375e-13	-6.40716	0	0.4	2.5766e-08	POLR2J3.1
VSIR	6.85375e-13	-6.3278	0	0.4	2.5766e-08	VSIR
IL10RB-DT	6.85375e-13	-6.3278	0	0.4	2.5766e-08	IL10RB-DT
TROAP	6.85375e-13	-6.29765	0	0.4	2.5766e-08	TROAP
RAMMET	6.85375e-13	-6.29765	0	0.4	2.5766e-08	RAMMET
TENT2	6.85375e-13	-6.22222	0	0.4	2.5766e-08	TENT2
WASHC3	6.85375e-13	-6.22222	0	0.4	2.5766e-08	WASHC3
KYAT3	6.85375e-13	-6.21184	0	0.4	2.5766e-08	KYAT3
ARMH3	6.85375e-13	-6.21184	0	0.4	2.5766e-08	ARMH3
MELK	6.85375e-13	-6.14264	0	0.4	2.5766e-08	MELK
POC1A	6.85375e-13	-6.14264	0	0.4	2.5766e-08	POC1A
WASHC4	6.85375e-13	-6.13166	0	0.4	2.5766e-08	WASHC4
RMC1	6.85375e-13	-6.13166	0	0.4	2.5766e-08	RMC1
SGO2	6.85375e-13	-6.01004	0	0.4	2.5766e-08	SGO2
HSPA14.1	6.85375e-13	-6.01004	0	0.4	2.5766e-08	HSPA14.1
TMEM273	6.85375e-13	-6.01004	0	0.4	2.5766e-08	TMEM273
MESD	6.85375e-13	-6.01004	0	0.4	2.5766e-08	MESD
CEP89	6.85375e-13	-5.91743	0	0.4	2.5766e-08	CEP89
ZNF273	6.85375e-13	-5.91743	0	0.4	2.5766e-08	ZNF273
CYTOR	6.85375e-13	-5.91743	0	0.4	2.5766e-08	CYTOR
ERBIN	6.85375e-13	-5.91743	0	0.4	2.5766e-08	ERBIN
CGAS	6.85375e-13	-5.91743	0	0.4	2.5766e-08	CGAS
DMAC1	6.85375e-13	-5.91743	0	0.4	2.5766e-08	DMAC1
CEP128	6.85375e-13	-5.65045	0	0.4	2.5766e-08	CEP128
CXCR2	6.85375e-13	-5.65045	0	0.4	2.5766e-08	CXCR2
HIRIP3	6.85375e-13	-5.65045	0	0.4	2.5766e-08	HIRIP3
HIST1H1A	6.85375e-13	-5.65045	0	0.4	2.5766e-08	HIST1H1A
IQGAP3	6.85375e-13	-5.65045	0	0.4	2.5766e-08	IQGAP3
AC245014.3	6.85375e-13	-5.65045	0	0.4	2.5766e-08	AC245014.3
ODR4	6.85375e-13	-5.65045	0	0.4	2.5766e-08	ODR4
SGO1	6.85375e-13	-5.65045	0	0.4	2.5766e-08	SGO1
AC025171.3	6.85375e-13	-5.65045	0	0.4	2.5766e-08	AC025171.3
RCC1L	6.85375e-13	-5.65045	0	0.4	2.5766e-08	RCC1L
AC016831.5	6.85375e-13	-5.65045	0	0.4	2.5766e-08	AC016831.5
ECPAS	6.85375e-13	-5.65045	0	0.4	2.5766e-08	ECPAS
PCNX3	6.85375e-13	-5.65045	0	0.4	2.5766e-08	PCNX3
NKAPD1	6.85375e-13	-5.65045	0	0.4	2.5766e-08	NKAPD1
AC008035.1	6.85375e-13	-5.65045	0	0.4	2.5766e-08	AC008035.1
GON7	6.85375e-13	-5.65045	0	0.4	2.5766e-08	GON7
LINC02206	6.85375e-13	-5.65045	0	0.4	2.5766e-08	LINC02206
AC016205.1	6.85375e-13	-5.65045	0	0.4	2.5766e-08	AC016205.1
YJU2	6.85375e-13	-5.65045	0	0.4	2.5766e-08	YJU2
AC010642.2	6.85375e-13	-5.65045	0	0.4	2.5766e-08	AC010642.2
FLCN	1.66111e-09	-4.42758	0.023	0.6	6.24478e-05	FLCN
CHD8	2.0332e-09	-4.42511	0.023	0.6	7.6436e-05	CHD8
MLLT1	2.48602e-09	-3.84468	0.023	0.6	9.34595e-05	MLLT1
HIST1H1B	5.96672e-09	-6.17219	0.008	0.4	0.000224313	HIST1H1B
KLHL8	5.96672e-09	-5.77721	0.008	0.4	0.000224313	KLHL8
PRIM1	5.96672e-09	-5.7053	0.008	0.4	0.000224313	PRIM1
PUS3	5.96672e-09	-5.59978	0.008	0.4	0.000224313	PUS3
CCNE2	5.96672e-09	-5.51127	0.008	0.4	0.000224313	CCNE2
CDCA8	7.83922e-09	-5.68417	0.008	0.4	0.000294708	CDCA8
USF1	7.83922e-09	-5.40843	0.008	0.4	0.000294708	USF1
DCAF16	7.83922e-09	-5.3566	0.008	0.4	0.000294708	DCAF16
IKZF5	7.83922e-09	-5.31082	0.008	0.4	0.000294708	IKZF5
EXO1	7.83922e-09	-5.30818	0.008	0.4	0.000294708	EXO1
CCNA2	7.83922e-09	-5.2473	0.008	0.4	0.000294708	CCNA2
ZGRF1	7.83922e-09	-5.03697	0.008	0.4	0.000294708	ZGRF1
NCAPG	7.83922e-09	-4.96748	0.008	0.4	0.000294708	NCAPG
FOXM1	1.02783e-08	-5.02625	0.008	0.4	0.000386404	FOXM1
PIK3R4	1.02783e-08	-4.96005	0.008	0.4	0.000386404	PIK3R4
POLE2	1.02783e-08	-4.94858	0.008	0.4	0.000386404	POLE2
PRH1	1.02783e-08	-4.92181	0.008	0.4	0.000386404	PRH1
HIST1H2BC	1.02783e-08	-4.90146	0.008	0.4	0.000386404	HIST1H2BC
CCDC144A	1.02783e-08	-4.84436	0.008	0.4	0.000386404	CCDC144A
MIPEP	1.02783e-08	-4.80885	0.008	0.4	0.000386404	MIPEP
DEPDC5	1.02783e-08	-4.69477	0.008	0.4	0.000386404	DEPDC5
E2F2	1.02783e-08	-4.52846	0.008	0.4	0.000386404	E2F2
BLM	1.02783e-08	-4.45448	0.008	0.4	0.000386404	BLM
KIF4A	1.02783e-08	-4.45448	0.008	0.4	0.000386404	KIF4A
CCNB2	1.02783e-08	-4.38147	0.008	0.4	0.000386404	CCNB2
ZNF410	1.02783e-08	-4.26795	0.008	0.4	0.000386404	ZNF410
GEN1	1.02783e-08	-4.21913	0.008	0.4	0.000386404	GEN1
TEX2	1.02783e-08	-4.07693	0.008	0.4	0.000386404	TEX2
NUF2	1.02783e-08	-3.93742	0.008	0.4	0.000386404	NUF2
2025-09-08	1.02783e-08	-3.6775	0.008	0.4	0.000386404	2025-09-08
SKP2	1.02783e-08	-2.72927	0.008	0.4	0.000386404	SKP2
PAK1IP1	1.77729e-08	-4.90815	0.031	0.6	0.000668154	PAK1IP1
KBTBD2	2.77914e-08	-4.54266	0.07	0.8	0.00104479	KBTBD2
TNFAIP8L2	1.45917e-07	-3.33831	0.07	0.8	0.0054856	TNFAIP8L2
SF3B3	2.28727e-07	-5.34212	0.039	0.6	0.00859876	SF3B3
KIF20B	3.60773e-07	-3.77033	0.039	0.6	0.0135629	KIF20B
GIMAP4	4.35395e-07	-3.51834	0.078	0.8	0.0163683	GIMAP4
SELENOP	4.65544e-07	-9.53249	0	0.2	0.0175017	SELENOP
NRN1	4.65544e-07	-8.72357	0	0.2	0.0175017	NRN1
OGDHL	4.65544e-07	-8.72357	0	0.2	0.0175017	OGDHL
SLC16A1-AS1	4.65544e-07	-8.72357	0	0.2	0.0175017	SLC16A1-AS1
AC009005.1	4.65544e-07	-8.72357	0	0.2	0.0175017	AC009005.1
MRVI1	4.65544e-07	-7.00128	0	0.2	0.0175017	MRVI1
CCDC134	4.65544e-07	-6.77244	0	0.2	0.0175017	CCDC134
DDX58	4.65544e-07	-6.77244	0	0.2	0.0175017	DDX58
EXD2	4.65544e-07	-6.77244	0	0.2	0.0175017	EXD2
GTF2E1	4.65544e-07	-6.77244	0	0.2	0.0175017	GTF2E1
TBX19	4.65544e-07	-6.77244	0	0.2	0.0175017	TBX19
TEN1	4.65544e-07	-6.77244	0	0.2	0.0175017	TEN1
TMEM131L	4.65544e-07	-6.77244	0	0.2	0.0175017	TMEM131L
MRNIP	4.65544e-07	-6.77244	0	0.2	0.0175017	MRNIP
RIOX1	4.65544e-07	-6.77244	0	0.2	0.0175017	RIOX1
LINC02432	4.65544e-07	-6.55472	0	0.2	0.0175017	LINC02432
RIPOR2	4.65544e-07	-6.55472	0	0.2	0.0175017	RIPOR2
GAL3ST4	4.65544e-07	-6.44403	0	0.2	0.0175017	GAL3ST4
OLFML3	4.65544e-07	-6.44403	0	0.2	0.0175017	OLFML3
PTPA	4.65544e-07	-6.44403	0	0.2	0.0175017	PTPA
RAB42	4.65544e-07	-6.26406	0	0.2	0.0175017	RAB42
XRCC2	4.65544e-07	-6.26406	0	0.2	0.0175017	XRCC2
SHLD2	4.65544e-07	-6.26406	0	0.2	0.0175017	SHLD2
UTP11	4.65544e-07	-6.09706	0	0.2	0.0175017	UTP11
DELE1	4.65544e-07	-6.0584	0	0.2	0.0175017	DELE1
TCEAL9	4.65544e-07	-6.0584	0	0.2	0.0175017	TCEAL9
TLNRD1	4.65544e-07	-6.0584	0	0.2	0.0175017	TLNRD1
CASP5	4.65544e-07	-5.90459	0	0.2	0.0175017	CASP5
FAM85B	4.65544e-07	-5.90459	0	0.2	0.0175017	FAM85B
FFAR2	4.65544e-07	-5.90459	0	0.2	0.0175017	FFAR2
HEG1	4.65544e-07	-5.90459	0	0.2	0.0175017	HEG1
HES2	4.65544e-07	-5.90459	0	0.2	0.0175017	HES2
HK3	4.65544e-07	-5.90459	0	0.2	0.0175017	HK3
LAIR2	4.65544e-07	-5.90459	0	0.2	0.0175017	LAIR2
LINC00266-1	4.65544e-07	-5.90459	0	0.2	0.0175017	LINC00266-1
MEG8	4.65544e-07	-5.90459	0	0.2	0.0175017	MEG8
MYO18A	4.65544e-07	-5.90459	0	0.2	0.0175017	MYO18A
PRRT2	4.65544e-07	-5.90459	0	0.2	0.0175017	PRRT2
RET	4.65544e-07	-5.90459	0	0.2	0.0175017	RET
RIC1	4.65544e-07	-5.90459	0	0.2	0.0175017	RIC1
YAE1D1	4.65544e-07	-5.90459	0	0.2	0.0175017	YAE1D1
FO704657.1	4.65544e-07	-5.90459	0	0.2	0.0175017	FO704657.1
ELOA	4.65544e-07	-5.90459	0	0.2	0.0175017	ELOA
AC015982.1	4.65544e-07	-5.90459	0	0.2	0.0175017	AC015982.1
AC079305.1	4.65544e-07	-5.90459	0	0.2	0.0175017	AC079305.1
AC096667.1	4.65544e-07	-5.90459	0	0.2	0.0175017	AC096667.1
LINC02482	4.65544e-07	-5.90459	0	0.2	0.0175017	LINC02482
SMIM29	4.65544e-07	-5.90459	0	0.2	0.0175017	SMIM29
AL035587.1	4.65544e-07	-5.90459	0	0.2	0.0175017	AL035587.1
AL391807.1	4.65544e-07	-5.90459	0	0.2	0.0175017	AL391807.1
CALHM6	4.65544e-07	-5.90459	0	0.2	0.0175017	CALHM6
AC004921.1	4.65544e-07	-5.90459	0	0.2	0.0175017	AC004921.1
AC110741.1	4.65544e-07	-5.90459	0	0.2	0.0175017	AC110741.1
CSKMT	4.65544e-07	-5.90459	0	0.2	0.0175017	CSKMT
AP002807.1	4.65544e-07	-5.90459	0	0.2	0.0175017	AP002807.1
AC026369.3	4.65544e-07	-5.90459	0	0.2	0.0175017	AC026369.3
AC025164.1	4.65544e-07	-5.90459	0	0.2	0.0175017	AC025164.1
AC069503.2	4.65544e-07	-5.90459	0	0.2	0.0175017	AC069503.2
AL121603.2	4.65544e-07	-5.90459	0	0.2	0.0175017	AL121603.2
AL049840.1	4.65544e-07	-5.90459	0	0.2	0.0175017	AL049840.1
AC138904.3	4.65544e-07	-5.90459	0	0.2	0.0175017	AC138904.3
AC093249.6	4.65544e-07	-5.90459	0	0.2	0.0175017	AC093249.6
AC004687.1	4.65544e-07	-5.90459	0	0.2	0.0175017	AC004687.1
AC100786.1	4.65544e-07	-5.90459	0	0.2	0.0175017	AC100786.1
AC027575.2	4.65544e-07	-5.90459	0	0.2	0.0175017	AC027575.2
MMP24OS	4.65544e-07	-5.90459	0	0.2	0.0175017	MMP24OS
AC027307.3	4.65544e-07	-5.90459	0	0.2	0.0175017	AC027307.3
NOP53	4.65544e-07	-5.90459	0	0.2	0.0175017	NOP53
AL035681.1	4.65544e-07	-5.90459	0	0.2	0.0175017	AL035681.1
AC007952.4	4.65544e-07	-5.81846	0	0.2	0.0175017	AC007952.4
CENPI	4.65544e-07	-5.81846	0	0.2	0.0175017	CENPI
KANK2	4.65544e-07	-5.81846	0	0.2	0.0175017	KANK2
MYO7A	4.65544e-07	-5.81846	0	0.2	0.0175017	MYO7A
NUP43	4.65544e-07	-5.81846	0	0.2	0.0175017	NUP43
PRLR	4.65544e-07	-5.81846	0	0.2	0.0175017	PRLR
MACO1	4.65544e-07	-5.81846	0	0.2	0.0175017	MACO1
THAP12	4.65544e-07	-5.81846	0	0.2	0.0175017	THAP12
SPART	4.65544e-07	-5.81846	0	0.2	0.0175017	SPART
DCAF17	4.65544e-07	-5.76118	0	0.2	0.0175017	DCAF17
MORC4	4.65544e-07	-5.76118	0	0.2	0.0175017	MORC4
NEDD4	4.65544e-07	-5.76118	0	0.2	0.0175017	NEDD4
QPCTL	4.65544e-07	-5.76118	0	0.2	0.0175017	QPCTL
SPC25	4.65544e-07	-5.76118	0	0.2	0.0175017	SPC25
AC007240.1	4.65544e-07	-5.76118	0	0.2	0.0175017	AC007240.1
EEF1AKMT4	4.65544e-07	-5.76118	0	0.2	0.0175017	EEF1AKMT4
AC016831.1	4.65544e-07	-5.76118	0	0.2	0.0175017	AC016831.1
AC090204.1	4.65544e-07	-5.76118	0	0.2	0.0175017	AC090204.1
BCAM	4.65544e-07	-5.5305	0	0.2	0.0175017	BCAM
C18orf54	4.65544e-07	-5.5305	0	0.2	0.0175017	C18orf54
CEP290	4.65544e-07	-5.5305	0	0.2	0.0175017	CEP290
E2F7	4.65544e-07	-5.5305	0	0.2	0.0175017	E2F7
FAM161A	4.65544e-07	-5.5305	0	0.2	0.0175017	FAM161A
FKTN	4.65544e-07	-5.5305	0	0.2	0.0175017	FKTN
HS6ST1	4.65544e-07	-5.5305	0	0.2	0.0175017	HS6ST1
HSPA4L	4.65544e-07	-5.5305	0	0.2	0.0175017	HSPA4L
LIN54	4.65544e-07	-5.5305	0	0.2	0.0175017	LIN54
MAMSTR	4.65544e-07	-5.5305	0	0.2	0.0175017	MAMSTR
PCGF2	4.65544e-07	-5.5305	0	0.2	0.0175017	PCGF2
RAI14	4.65544e-07	-5.5305	0	0.2	0.0175017	RAI14
SCAMP5	4.65544e-07	-5.5305	0	0.2	0.0175017	SCAMP5
SETD4	4.65544e-07	-5.5305	0	0.2	0.0175017	SETD4
TGFB2	4.65544e-07	-5.5305	0	0.2	0.0175017	TGFB2
ZNF404	4.65544e-07	-5.5305	0	0.2	0.0175017	ZNF404
ZNF625	4.65544e-07	-5.5305	0	0.2	0.0175017	ZNF625
ZNF891	4.65544e-07	-5.5305	0	0.2	0.0175017	ZNF891
FNDC10	4.65544e-07	-5.5305	0	0.2	0.0175017	FNDC10
AL136987.1	4.65544e-07	-5.5305	0	0.2	0.0175017	AL136987.1
SELENOI	4.65544e-07	-5.5305	0	0.2	0.0175017	SELENOI
LNPK	4.65544e-07	-5.5305	0	0.2	0.0175017	LNPK
CNOT9	4.65544e-07	-5.5305	0	0.2	0.0175017	CNOT9
MUC20-OT1	4.65544e-07	-5.5305	0	0.2	0.0175017	MUC20-OT1
AC116563.1	4.65544e-07	-5.5305	0	0.2	0.0175017	AC116563.1
WASHC5	4.65544e-07	-5.5305	0	0.2	0.0175017	WASHC5
WASHC1	4.65544e-07	-5.5305	0	0.2	0.0175017	WASHC1
ENTR1	4.65544e-07	-5.5305	0	0.2	0.0175017	ENTR1
PGGHG	4.65544e-07	-5.5305	0	0.2	0.0175017	PGGHG
OGA	4.65544e-07	-5.5305	0	0.2	0.0175017	OGA
AC084033.3	4.65544e-07	-5.5305	0	0.2	0.0175017	AC084033.3
PIP4P1	4.65544e-07	-5.5305	0	0.2	0.0175017	PIP4P1
DGLUCY	4.65544e-07	-5.5305	0	0.2	0.0175017	DGLUCY
TEDC2	4.65544e-07	-5.5305	0	0.2	0.0175017	TEDC2
RETREG3	4.65544e-07	-5.5305	0	0.2	0.0175017	RETREG3
HDHD5	4.65544e-07	-5.5305	0	0.2	0.0175017	HDHD5
AC009065.4	4.65544e-07	-5.32258	0	0.2	0.0175017	AC009065.4
APBB2	4.65544e-07	-5.32258	0	0.2	0.0175017	APBB2
ASMTL-AS1	4.65544e-07	-5.32258	0	0.2	0.0175017	ASMTL-AS1
CDCA2	4.65544e-07	-5.32258	0	0.2	0.0175017	CDCA2
CNPY4	4.65544e-07	-5.32258	0	0.2	0.0175017	CNPY4
DARS-AS1	4.65544e-07	-5.32258	0	0.2	0.0175017	DARS-AS1
EFNA4	4.65544e-07	-5.32258	0	0.2	0.0175017	EFNA4
EHHADH	4.65544e-07	-5.32258	0	0.2	0.0175017	EHHADH
HIST1H2BE	4.65544e-07	-5.32258	0	0.2	0.0175017	HIST1H2BE
HIST1H4F	4.65544e-07	-5.32258	0	0.2	0.0175017	HIST1H4F
HSD17B13	4.65544e-07	-5.32258	0	0.2	0.0175017	HSD17B13
KIF24	4.65544e-07	-5.32258	0	0.2	0.0175017	KIF24
LMCD1	4.65544e-07	-5.32258	0	0.2	0.0175017	LMCD1
MAPK8IP1	4.65544e-07	-5.32258	0	0.2	0.0175017	MAPK8IP1
MIA2	4.65544e-07	-5.32258	0	0.2	0.0175017	MIA2
MORC2	4.65544e-07	-5.32258	0	0.2	0.0175017	MORC2
MS4A4E	4.65544e-07	-5.32258	0	0.2	0.0175017	MS4A4E
NEFH	4.65544e-07	-5.32258	0	0.2	0.0175017	NEFH
OR7C1	4.65544e-07	-5.32258	0	0.2	0.0175017	OR7C1
PKD2L2	4.65544e-07	-5.32258	0	0.2	0.0175017	PKD2L2
RFWD3	4.65544e-07	-5.32258	0	0.2	0.0175017	RFWD3
RPS6KA2	4.65544e-07	-5.32258	0	0.2	0.0175017	RPS6KA2
RUSC2	4.65544e-07	-5.32258	0	0.2	0.0175017	RUSC2
SCAI	4.65544e-07	-5.32258	0	0.2	0.0175017	SCAI
SYCE2	4.65544e-07	-5.32258	0	0.2	0.0175017	SYCE2
TBCEL	4.65544e-07	-5.32258	0	0.2	0.0175017	TBCEL
ZBTB5	4.65544e-07	-5.32258	0	0.2	0.0175017	ZBTB5
ZNF35	4.65544e-07	-5.32258	0	0.2	0.0175017	ZNF35
ZNF433	4.65544e-07	-5.32258	0	0.2	0.0175017	ZNF433
ZNF571-AS1	4.65544e-07	-5.32258	0	0.2	0.0175017	ZNF571-AS1
ZNF587B	4.65544e-07	-5.32258	0	0.2	0.0175017	ZNF587B
ZNF764	4.65544e-07	-5.32258	0	0.2	0.0175017	ZNF764
ZNF782	4.65544e-07	-5.32258	0	0.2	0.0175017	ZNF782
TUT4	4.65544e-07	-5.32258	0	0.2	0.0175017	TUT4
MIGA1	4.65544e-07	-5.32258	0	0.2	0.0175017	MIGA1
AL390066.1	4.65544e-07	-5.32258	0	0.2	0.0175017	AL390066.1
AL445524.1	4.65544e-07	-5.32258	0	0.2	0.0175017	AL445524.1
AC104794.2	4.65544e-07	-5.32258	0	0.2	0.0175017	AC104794.2
AC012073.1	4.65544e-07	-5.32258	0	0.2	0.0175017	AC012073.1
AC009961.1	4.65544e-07	-5.32258	0	0.2	0.0175017	AC009961.1
AC007038.2	4.65544e-07	-5.32258	0	0.2	0.0175017	AC007038.2
DCAF1	4.65544e-07	-5.32258	0	0.2	0.0175017	DCAF1
MCUB	4.65544e-07	-5.32258	0	0.2	0.0175017	MCUB
AC022092.1	4.65544e-07	-5.32258	0	0.2	0.0175017	AC022092.1
AC008429.1	4.65544e-07	-5.32258	0	0.2	0.0175017	AC008429.1
BICRAL	4.65544e-07	-5.32258	0	0.2	0.0175017	BICRAL
AC002467.1	4.65544e-07	-5.32258	0	0.2	0.0175017	AC002467.1
FMC1	4.65544e-07	-5.32258	0	0.2	0.0175017	FMC1
ABCF2.1	4.65544e-07	-5.32258	0	0.2	0.0175017	ABCF2.1
CCNQ	4.65544e-07	-5.32258	0	0.2	0.0175017	CCNQ
AC246817.2	4.65544e-07	-5.32258	0	0.2	0.0175017	AC246817.2
AC069185.1	4.65544e-07	-5.32258	0	0.2	0.0175017	AC069185.1
PIP4P2	4.65544e-07	-5.32258	0	0.2	0.0175017	PIP4P2
VIRMA	4.65544e-07	-5.32258	0	0.2	0.0175017	VIRMA
CBWD6	4.65544e-07	-5.32258	0	0.2	0.0175017	CBWD6
AP003733.3	4.65544e-07	-5.32258	0	0.2	0.0175017	AP003733.3
AP002884.4	4.65544e-07	-5.32258	0	0.2	0.0175017	AP002884.4
AC006064.2	4.65544e-07	-5.32258	0	0.2	0.0175017	AC006064.2
AC020656.2	4.65544e-07	-5.32258	0	0.2	0.0175017	AC020656.2
LINC02397	4.65544e-07	-5.32258	0	0.2	0.0175017	LINC02397
TOGARAM1	4.65544e-07	-5.32258	0	0.2	0.0175017	TOGARAM1
PCNX1	4.65544e-07	-5.32258	0	0.2	0.0175017	PCNX1
EIF3J-DT	4.65544e-07	-5.32258	0	0.2	0.0175017	EIF3J-DT
AC026401.3	4.65544e-07	-5.32258	0	0.2	0.0175017	AC026401.3
AC040162.1	4.65544e-07	-5.32258	0	0.2	0.0175017	AC040162.1
RFLNB	4.65544e-07	-5.32258	0	0.2	0.0175017	RFLNB
AC090617.5	4.65544e-07	-5.32258	0	0.2	0.0175017	AC090617.5
ARHGAP45	4.65544e-07	-5.32258	0	0.2	0.0175017	ARHGAP45
AC092069.1	4.65544e-07	-5.32258	0	0.2	0.0175017	AC092069.1
AC005776.2	4.65544e-07	-5.32258	0	0.2	0.0175017	AC005776.2
AP000350.6	4.65544e-07	-5.32258	0	0.2	0.0175017	AP000350.6
AL118516.1	4.65544e-07	-5.32258	0	0.2	0.0175017	AL118516.1
ABCG2	4.65544e-07	-5.17036	0	0.2	0.0175017	ABCG2
AC009950.1	4.65544e-07	-5.17036	0	0.2	0.0175017	AC009950.1
AC012368.1	4.65544e-07	-5.17036	0	0.2	0.0175017	AC012368.1
AMZ1	4.65544e-07	-5.17036	0	0.2	0.0175017	AMZ1
AP001056.1	4.65544e-07	-5.17036	0	0.2	0.0175017	AP001056.1
BBS10	4.65544e-07	-5.17036	0	0.2	0.0175017	BBS10
BCL2L2	4.65544e-07	-5.17036	0	0.2	0.0175017	BCL2L2
BRF2	4.65544e-07	-5.17036	0	0.2	0.0175017	BRF2
C12orf4	4.65544e-07	-5.17036	0	0.2	0.0175017	C12orf4
C19orf47	4.65544e-07	-5.17036	0	0.2	0.0175017	C19orf47
C21orf58	4.65544e-07	-5.17036	0	0.2	0.0175017	C21orf58
CARD6	4.65544e-07	-5.17036	0	0.2	0.0175017	CARD6
CCDC77	4.65544e-07	-5.17036	0	0.2	0.0175017	CCDC77
CCDC9	4.65544e-07	-5.17036	0	0.2	0.0175017	CCDC9
CCNE1	4.65544e-07	-5.17036	0	0.2	0.0175017	CCNE1
CCNF	4.65544e-07	-5.17036	0	0.2	0.0175017	CCNF
CISH	4.65544e-07	-5.17036	0	0.2	0.0175017	CISH
CLTCL1	4.65544e-07	-5.17036	0	0.2	0.0175017	CLTCL1
COBLL1	4.65544e-07	-5.17036	0	0.2	0.0175017	COBLL1
CPOX	4.65544e-07	-5.17036	0	0.2	0.0175017	CPOX
CPT2	4.65544e-07	-5.17036	0	0.2	0.0175017	CPT2
EME1	4.65544e-07	-5.17036	0	0.2	0.0175017	EME1
ERCC6L	4.65544e-07	-5.17036	0	0.2	0.0175017	ERCC6L
ERI2	4.65544e-07	-5.17036	0	0.2	0.0175017	ERI2
EXTL2	4.65544e-07	-5.17036	0	0.2	0.0175017	EXTL2
FAM157C	4.65544e-07	-5.17036	0	0.2	0.0175017	FAM157C
FAXDC2	4.65544e-07	-5.17036	0	0.2	0.0175017	FAXDC2
FKBP15	4.65544e-07	-5.17036	0	0.2	0.0175017	FKBP15
FXYD6-FXYD2	4.65544e-07	-5.17036	0	0.2	0.0175017	FXYD6-FXYD2
GSTT2B	4.65544e-07	-5.17036	0	0.2	0.0175017	GSTT2B
HECTD2	4.65544e-07	-5.17036	0	0.2	0.0175017	HECTD2
HIST1H2AH	4.65544e-07	-5.17036	0	0.2	0.0175017	HIST1H2AH
HIST1H3B	4.65544e-07	-5.17036	0	0.2	0.0175017	HIST1H3B
HIST1H3G	4.65544e-07	-5.17036	0	0.2	0.0175017	HIST1H3G
HIST1H3J	4.65544e-07	-5.17036	0	0.2	0.0175017	HIST1H3J
HIST1H4E	4.65544e-07	-5.17036	0	0.2	0.0175017	HIST1H4E
HYLS1	4.65544e-07	-5.17036	0	0.2	0.0175017	HYLS1
IFT81	4.65544e-07	-5.17036	0	0.2	0.0175017	IFT81
INTS7	4.65544e-07	-5.17036	0	0.2	0.0175017	INTS7
KCNQ3	4.65544e-07	-5.17036	0	0.2	0.0175017	KCNQ3
KIF18B	4.65544e-07	-5.17036	0	0.2	0.0175017	KIF18B
KITLG	4.65544e-07	-5.17036	0	0.2	0.0175017	KITLG
LGI2	4.65544e-07	-5.17036	0	0.2	0.0175017	LGI2
LIN9	4.65544e-07	-5.17036	0	0.2	0.0175017	LIN9
LINC01374	4.65544e-07	-5.17036	0	0.2	0.0175017	LINC01374
LNX2	4.65544e-07	-5.17036	0	0.2	0.0175017	LNX2
LPL	4.65544e-07	-5.17036	0	0.2	0.0175017	LPL
LRP3	4.65544e-07	-5.17036	0	0.2	0.0175017	LRP3
LRP8	4.65544e-07	-5.17036	0	0.2	0.0175017	LRP8
LRRC37A3	4.65544e-07	-5.17036	0	0.2	0.0175017	LRRC37A3
MAPK12	4.65544e-07	-5.17036	0	0.2	0.0175017	MAPK12
METTL7B	4.65544e-07	-5.17036	0	0.2	0.0175017	METTL7B
MPZ	4.65544e-07	-5.17036	0	0.2	0.0175017	MPZ
MRO	4.65544e-07	-5.17036	0	0.2	0.0175017	MRO
MSH5	4.65544e-07	-5.17036	0	0.2	0.0175017	MSH5
MYBL1	4.65544e-07	-5.17036	0	0.2	0.0175017	MYBL1
MYO5C	4.65544e-07	-5.17036	0	0.2	0.0175017	MYO5C
NDC80	4.65544e-07	-5.17036	0	0.2	0.0175017	NDC80
NEIL3	4.65544e-07	-5.17036	0	0.2	0.0175017	NEIL3
NEURL1B	4.65544e-07	-5.17036	0	0.2	0.0175017	NEURL1B
NHS	4.65544e-07	-5.17036	0	0.2	0.0175017	NHS
NOTCH4	4.65544e-07	-5.17036	0	0.2	0.0175017	NOTCH4
NTNG2	4.65544e-07	-5.17036	0	0.2	0.0175017	NTNG2
PALB2	4.65544e-07	-5.17036	0	0.2	0.0175017	PALB2
PAM16	4.65544e-07	-5.17036	0	0.2	0.0175017	PAM16
PASK	4.65544e-07	-5.17036	0	0.2	0.0175017	PASK
PER3	4.65544e-07	-5.17036	0	0.2	0.0175017	PER3
PFKM	4.65544e-07	-5.17036	0	0.2	0.0175017	PFKM
PKD2L1	4.65544e-07	-5.17036	0	0.2	0.0175017	PKD2L1
PROCA1	4.65544e-07	-5.17036	0	0.2	0.0175017	PROCA1
PTPDC1	4.65544e-07	-5.17036	0	0.2	0.0175017	PTPDC1
PVALB	4.65544e-07	-5.17036	0	0.2	0.0175017	PVALB
RAB12	4.65544e-07	-5.17036	0	0.2	0.0175017	RAB12
RAB23	4.65544e-07	-5.17036	0	0.2	0.0175017	RAB23
RBP1	4.65544e-07	-5.17036	0	0.2	0.0175017	RBP1
RTTN	4.65544e-07	-5.17036	0	0.2	0.0175017	RTTN
SIGLEC11	4.65544e-07	-5.17036	0	0.2	0.0175017	SIGLEC11
SIGLEC8	4.65544e-07	-5.17036	0	0.2	0.0175017	SIGLEC8
SLC15A2	4.65544e-07	-5.17036	0	0.2	0.0175017	SLC15A2
STRN	4.65544e-07	-5.17036	0	0.2	0.0175017	STRN
TAF1A	4.65544e-07	-5.17036	0	0.2	0.0175017	TAF1A
TAF5	4.65544e-07	-5.17036	0	0.2	0.0175017	TAF5
TBC1D8B	4.65544e-07	-5.17036	0	0.2	0.0175017	TBC1D8B
TEF	4.65544e-07	-5.17036	0	0.2	0.0175017	TEF
TICRR	4.65544e-07	-5.17036	0	0.2	0.0175017	TICRR
TMPO-AS1	4.65544e-07	-5.17036	0	0.2	0.0175017	TMPO-AS1
TNS2	4.65544e-07	-5.17036	0	0.2	0.0175017	TNS2
TOM1L1	4.65544e-07	-5.17036	0	0.2	0.0175017	TOM1L1
TP73	4.65544e-07	-5.17036	0	0.2	0.0175017	TP73
TRPV4	4.65544e-07	-5.17036	0	0.2	0.0175017	TRPV4
TSHZ3	4.65544e-07	-5.17036	0	0.2	0.0175017	TSHZ3
TTC30A	4.65544e-07	-5.17036	0	0.2	0.0175017	TTC30A
USP49	4.65544e-07	-5.17036	0	0.2	0.0175017	USP49
VPS33B	4.65544e-07	-5.17036	0	0.2	0.0175017	VPS33B
WDR31	4.65544e-07	-5.17036	0	0.2	0.0175017	WDR31
WDR53	4.65544e-07	-5.17036	0	0.2	0.0175017	WDR53
WDR90	4.65544e-07	-5.17036	0	0.2	0.0175017	WDR90
YES1	4.65544e-07	-5.17036	0	0.2	0.0175017	YES1
ZGPAT	4.65544e-07	-5.17036	0	0.2	0.0175017	ZGPAT
ZNF232	4.65544e-07	-5.17036	0	0.2	0.0175017	ZNF232
ZNF341	4.65544e-07	-5.17036	0	0.2	0.0175017	ZNF341
ZNF449	4.65544e-07	-5.17036	0	0.2	0.0175017	ZNF449
ZNF619	4.65544e-07	-5.17036	0	0.2	0.0175017	ZNF619
ZNF704	4.65544e-07	-5.17036	0	0.2	0.0175017	ZNF704
ZNF85	4.65544e-07	-5.17036	0	0.2	0.0175017	ZNF85
ZNF853	4.65544e-07	-5.17036	0	0.2	0.0175017	ZNF853
ZNF878	4.65544e-07	-5.17036	0	0.2	0.0175017	ZNF878
ZNF888	4.65544e-07	-5.17036	0	0.2	0.0175017	ZNF888
CENPS	4.65544e-07	-5.17036	0	0.2	0.0175017	CENPS
AC118549.1	4.65544e-07	-5.17036	0	0.2	0.0175017	AC118549.1
AC103591.3	4.65544e-07	-5.17036	0	0.2	0.0175017	AC103591.3
AC093157.1	4.65544e-07	-5.17036	0	0.2	0.0175017	AC093157.1
AL390729.1	4.65544e-07	-5.17036	0	0.2	0.0175017	AL390729.1
AC245595.1	4.65544e-07	-5.17036	0	0.2	0.0175017	AC245595.1
AL592148.3	4.65544e-07	-5.17036	0	0.2	0.0175017	AL592148.3
AL591895.1	4.65544e-07	-5.17036	0	0.2	0.0175017	AL591895.1
MAP3K21	4.65544e-07	-5.17036	0	0.2	0.0175017	MAP3K21
AL391832.2	4.65544e-07	-5.17036	0	0.2	0.0175017	AL391832.2
BABAM2	4.65544e-07	-5.17036	0	0.2	0.0175017	BABAM2
AC019069.1	4.65544e-07	-5.17036	0	0.2	0.0175017	AC019069.1
AC092587.1	4.65544e-07	-5.17036	0	0.2	0.0175017	AC092587.1
AC009404.1	4.65544e-07	-5.17036	0	0.2	0.0175017	AC009404.1
RETREG2	4.65544e-07	-5.17036	0	0.2	0.0175017	RETREG2
INKA1	4.65544e-07	-5.17036	0	0.2	0.0175017	INKA1
LINC02035	4.65544e-07	-5.17036	0	0.2	0.0175017	LINC02035
AC131235.3	4.65544e-07	-5.17036	0	0.2	0.0175017	AC131235.3
CTBP1-DT	4.65544e-07	-5.17036	0	0.2	0.0175017	CTBP1-DT
AC093323.1	4.65544e-07	-5.17036	0	0.2	0.0175017	AC093323.1
AC026412.3	4.65544e-07	-5.17036	0	0.2	0.0175017	AC026412.3
OTULINL	4.65544e-07	-5.17036	0	0.2	0.0175017	OTULINL
CPLANE1	4.65544e-07	-5.17036	0	0.2	0.0175017	CPLANE1
AC008771.1	4.65544e-07	-5.17036	0	0.2	0.0175017	AC008771.1
GRAMD2B	4.65544e-07	-5.17036	0	0.2	0.0175017	GRAMD2B
AL008729.1	4.65544e-07	-5.17036	0	0.2	0.0175017	AL008729.1
CRYBG1	4.65544e-07	-5.17036	0	0.2	0.0175017	CRYBG1
PRKN	4.65544e-07	-5.17036	0	0.2	0.0175017	PRKN
AFDN	4.65544e-07	-5.17036	0	0.2	0.0175017	AFDN
AL731661.1	4.65544e-07	-5.17036	0	0.2	0.0175017	AL731661.1
GSDME	4.65544e-07	-5.17036	0	0.2	0.0175017	GSDME
NIPSNAP2	4.65544e-07	-5.17036	0	0.2	0.0175017	NIPSNAP2
BUD23	4.65544e-07	-5.17036	0	0.2	0.0175017	BUD23
METTL27	4.65544e-07	-5.17036	0	0.2	0.0175017	METTL27
AC007032.1	4.65544e-07	-5.17036	0	0.2	0.0175017	AC007032.1
SMIM30	4.65544e-07	-5.17036	0	0.2	0.0175017	SMIM30
AC110995.1	4.65544e-07	-5.17036	0	0.2	0.0175017	AC110995.1
BEX3	4.65544e-07	-5.17036	0	0.2	0.0175017	BEX3
TMSB15B.1	4.65544e-07	-5.17036	0	0.2	0.0175017	TMSB15B.1
AC079209.1	4.65544e-07	-5.17036	0	0.2	0.0175017	AC079209.1
AF117829.1	4.65544e-07	-5.17036	0	0.2	0.0175017	AF117829.1
SMIM27	4.65544e-07	-5.17036	0	0.2	0.0175017	SMIM27
PAXX	4.65544e-07	-5.17036	0	0.2	0.0175017	PAXX
BX255925.3	4.65544e-07	-5.17036	0	0.2	0.0175017	BX255925.3
AC132192.2	4.65544e-07	-5.17036	0	0.2	0.0175017	AC132192.2
AC124798.1	4.65544e-07	-5.17036	0	0.2	0.0175017	AC124798.1
HIKESHI	4.65544e-07	-5.17036	0	0.2	0.0175017	HIKESHI
MRE11	4.65544e-07	-5.17036	0	0.2	0.0175017	MRE11
AP000757.1	4.65544e-07	-5.17036	0	0.2	0.0175017	AP000757.1
AC016394.1	4.65544e-07	-5.17036	0	0.2	0.0175017	AC016394.1
ETFRF1	4.65544e-07	-5.17036	0	0.2	0.0175017	ETFRF1
RUBCNL	4.65544e-07	-5.17036	0	0.2	0.0175017	RUBCNL
AL135999.1	4.65544e-07	-5.17036	0	0.2	0.0175017	AL135999.1
PCNX4	4.65544e-07	-5.17036	0	0.2	0.0175017	PCNX4
TEDC1	4.65544e-07	-5.17036	0	0.2	0.0175017	TEDC1
AC107241.1	4.65544e-07	-5.17036	0	0.2	0.0175017	AC107241.1
INTS14	4.65544e-07	-5.17036	0	0.2	0.0175017	INTS14
HDGFL3	4.65544e-07	-5.17036	0	0.2	0.0175017	HDGFL3
AC013394.1	4.65544e-07	-5.17036	0	0.2	0.0175017	AC013394.1
SELENOS	4.65544e-07	-5.17036	0	0.2	0.0175017	SELENOS
JPT2	4.65544e-07	-5.17036	0	0.2	0.0175017	JPT2
AC010654.1	4.65544e-07	-5.17036	0	0.2	0.0175017	AC010654.1
REXO5	4.65544e-07	-5.17036	0	0.2	0.0175017	REXO5
AC106739.1	4.65544e-07	-5.17036	0	0.2	0.0175017	AC106739.1
HNRNPA1P48	4.65544e-07	-5.17036	0	0.2	0.0175017	HNRNPA1P48
AC004943.2	4.65544e-07	-5.17036	0	0.2	0.0175017	AC004943.2
AC005224.1	4.65544e-07	-5.17036	0	0.2	0.0175017	AC005224.1
AC005726.1	4.65544e-07	-5.17036	0	0.2	0.0175017	AC005726.1
AC243829.4	4.65544e-07	-5.17036	0	0.2	0.0175017	AC243829.4
AC003102.1	4.65544e-07	-5.17036	0	0.2	0.0175017	AC003102.1
AC005670.2	4.65544e-07	-5.17036	0	0.2	0.0175017	AC005670.2
TSPOAP1	4.65544e-07	-5.17036	0	0.2	0.0175017	TSPOAP1
AC037487.2	4.65544e-07	-5.17036	0	0.2	0.0175017	AC037487.2
NDUFAF8	4.65544e-07	-5.17036	0	0.2	0.0175017	NDUFAF8
AP005671.1	4.65544e-07	-5.17036	0	0.2	0.0175017	AP005671.1
AC018529.2	4.65544e-07	-5.17036	0	0.2	0.0175017	AC018529.2
AL034549.1	4.65544e-07	-5.17036	0	0.2	0.0175017	AL034549.1
Z98752.4	4.65544e-07	-5.17036	0	0.2	0.0175017	Z98752.4
AL118506.1	4.65544e-07	-5.17036	0	0.2	0.0175017	AL118506.1
AC114271.1	4.65544e-07	-5.17036	0	0.2	0.0175017	AC114271.1
ZNF788P	4.65544e-07	-5.17036	0	0.2	0.0175017	ZNF788P
LINC00663	4.65544e-07	-5.17036	0	0.2	0.0175017	LINC00663
NECTIN2	4.65544e-07	-5.17036	0	0.2	0.0175017	NECTIN2
BICRA	4.65544e-07	-5.17036	0	0.2	0.0175017	BICRA
ZSWIM9	4.65544e-07	-5.17036	0	0.2	0.0175017	ZSWIM9
AC026803.2	4.65544e-07	-5.17036	0	0.2	0.0175017	AC026803.2
AC005261.1	4.65544e-07	-5.17036	0	0.2	0.0175017	AC005261.1
RTL10	4.65544e-07	-5.17036	0	0.2	0.0175017	RTL10
U62317.5	4.65544e-07	-5.17036	0	0.2	0.0175017	U62317.5
FP565260.6	4.65544e-07	-5.17036	0	0.2	0.0175017	FP565260.6
KLF11	4.86923e-07	-3.23906	0.039	0.6	0.0183054	KLF11
GLE1	5.80683e-07	-7.37007	0.016	0.4	0.0218302	GLE1
BRCA1	5.80683e-07	-5.73726	0.016	0.4	0.0218302	BRCA1
UBE2T	5.80683e-07	-5.38812	0.016	0.4	0.0218302	UBE2T
ASPM	5.80683e-07	-5.08785	0.016	0.4	0.0218302	ASPM
TPX2	7.13281e-07	-5.44983	0.016	0.4	0.0268151	TPX2
E2F3	8.47554e-07	-4.06691	0.047	0.6	0.031863	E2F3
AGPAT5	8.74815e-07	-6.75503	0.016	0.4	0.0328878	AGPAT5
NOTCH1	8.74815e-07	-5.35764	0.016	0.4	0.0328878	NOTCH1
CAPN7	8.74815e-07	-4.99033	0.016	0.4	0.0328878	CAPN7
WDR62	8.74815e-07	-4.8445	0.016	0.4	0.0328878	WDR62
SLC44A2	8.74815e-07	-4.8119	0.016	0.4	0.0328878	SLC44A2
WDR76	8.74815e-07	-4.8105	0.016	0.4	0.0328878	WDR76
NUP85	8.74815e-07	-4.68703	0.016	0.4	0.0328878	NUP85
GTSE1	8.74815e-07	-4.63821	0.016	0.4	0.0328878	GTSE1
NCAPG2	8.74815e-07	-4.62593	0.016	0.4	0.0328878	NCAPG2
FAM120B	8.74815e-07	-4.61008	0.016	0.4	0.0328878	FAM120B
CDCA5	8.74815e-07	-4.60921	0.016	0.4	0.0328878	CDCA5
CHEK1	8.74815e-07	-4.59125	0.016	0.4	0.0328878	CHEK1
FBXO45	8.74815e-07	-4.43896	0.016	0.4	0.0328878	FBXO45
ARHGAP19	8.74815e-07	-4.4081	0.016	0.4	0.0328878	ARHGAP19
METTL2B	8.74815e-07	-4.0494	0.016	0.4	0.0328878	METTL2B
ST6GAL1	9.72956e-07	-4.43979	0.047	0.6	0.0365773	ST6GAL1
BAP1	1.07129e-06	-4.42497	0.016	0.4	0.040274	BAP1
C11orf71	1.07129e-06	-4.41746	0.016	0.4	0.040274	C11orf71
KIAA1147	1.07129e-06	-4.38509	0.016	0.4	0.040274	KIAA1147
KIF2C	1.07129e-06	-4.37026	0.016	0.4	0.040274	KIF2C
METTL2A	1.07129e-06	-4.30195	0.016	0.4	0.040274	METTL2A
HIST1H1E	1.07129e-06	-4.07119	0.016	0.4	0.040274	HIST1H1E
ANLN	1.07129e-06	-3.22069	0.016	0.4	0.040274	ANLN
TBC1D20	1.11612e-06	-4.39915	0.047	0.6	0.0419595	TBC1D20
TMEM104	1.27945e-06	-4.25684	0.047	0.6	0.0480996	TMEM104
KCTD3	1.30988e-06	-4.34731	0.016	0.4	0.0492435	KCTD3
RPH3AL	1.30988e-06	-4.28379	0.016	0.4	0.0492435	RPH3AL
EHMT2	1.30988e-06	-4.15099	0.016	0.4	0.0492435	EHMT2
NLRC4	1.30988e-06	-4.13851	0.016	0.4	0.0492435	NLRC4
RMI2	1.30988e-06	-4.00833	0.016	0.4	0.0492435	RMI2
SNX11	1.30988e-06	-3.8118	0.016	0.4	0.0492435	SNX11
ATG16L1	1.30988e-06	-3.39079	0.016	0.4	0.0492435	ATG16L1
COIL	1.46564e-06	-3.85615	0.047	0.6	0.0550992	COIL
MFN1	1.67774e-06	-3.53934	0.047	0.6	0.0630729	MFN1
RGL1	2.50598e-06	-3.81727	0.047	0.6	0.0942097	RGL1
SPAST	4.51357e-06	-4.18826	0.054	0.6	0.169683	SPAST
MBD6	4.51357e-06	-4.07945	0.054	0.6	0.169683	MBD6
KIAA1191	5.10445e-06	-3.83538	0.054	0.6	0.191897	KIAA1191
ACTL6A	7.35483e-06	-3.45537	0.054	0.6	0.276497	ACTL6A
PRR14L	8.29646e-06	-3.29975	0.054	0.6	0.311897	PRR14L
FAM111B	9.28447e-06	-5.41338	0.023	0.4	0.34904	FAM111B
GPN3	9.35268e-06	-3.51223	0.054	0.6	0.351605	GPN3
CEACAM21	1.09531e-05	-5.57758	0.023	0.4	0.411771	CEACAM21
GPD1L	1.09531e-05	-4.79154	0.023	0.4	0.411771	GPD1L
ESCO2	1.09531e-05	-4.64406	0.023	0.4	0.411771	ESCO2
MEFV	1.09531e-05	-4.63168	0.023	0.4	0.411771	MEFV
ZDHHC20	1.27183e-05	-4.00952	0.062	0.6	0.478131	ZDHHC20
PRMT3	1.29058e-05	-5.29425	0.023	0.4	0.48518	PRMT3
CDH23	1.29058e-05	-5.14703	0.023	0.4	0.48518	CDH23
OAS3	1.29058e-05	-4.75768	0.023	0.4	0.48518	OAS3
ADNP2	1.4233e-05	-4.19176	0.062	0.6	0.535074	ADNP2
SIPA1L2	1.4233e-05	-4.01383	0.062	0.6	0.535074	SIPA1L2
ZNF185	1.51879e-05	-5.20109	0.023	0.4	0.570975	ZNF185
HIST1H1D	1.51879e-05	-5.09954	0.023	0.4	0.570975	HIST1H1D
OAS1	1.51879e-05	-5.07372	0.023	0.4	0.570975	OAS1
LTN1	1.51879e-05	-5.06425	0.023	0.4	0.570975	LTN1
MBTPS2	1.51879e-05	-4.82782	0.023	0.4	0.570975	MBTPS2
TTC31	1.51879e-05	-4.58904	0.023	0.4	0.570975	TTC31
LEMD3	1.51879e-05	-4.44125	0.023	0.4	0.570975	LEMD3
CDK5RAP1	1.51879e-05	-4.42801	0.023	0.4	0.570975	CDK5RAP1
SHCBP1	1.51879e-05	-4.31584	0.023	0.4	0.570975	SHCBP1
CDC25B	1.51879e-05	-4.2866	0.023	0.4	0.570975	CDC25B
ZDHHC21	1.51879e-05	-4.24812	0.023	0.4	0.570975	ZDHHC21
SLX4	1.51879e-05	-4.19121	0.023	0.4	0.570975	SLX4
CDK2	1.51879e-05	-4.14667	0.023	0.4	0.570975	CDK2
PARPBP	1.51879e-05	-4.11296	0.023	0.4	0.570975	PARPBP
CKAP5	1.51879e-05	-4.10362	0.023	0.4	0.570975	CKAP5
CDKN3	1.51879e-05	-3.82972	0.023	0.4	0.570975	CDKN3
LY6K	1.51879e-05	-3.82867	0.023	0.4	0.570975	LY6K
RRM2	1.51879e-05	-3.74891	0.023	0.4	0.570975	RRM2
C6orf89	1.59187e-05	-3.93977	0.062	0.6	0.598449	C6orf89
SUGP2	1.67369e-05	-3.31603	0.132	0.8	0.629209	SUGP2
THOC1	1.77938e-05	-6.37895	0.062	0.6	0.66894	THOC1
SPIN1	1.78518e-05	-4.24778	0.023	0.4	0.671119	SPIN1
CENPE	1.78518e-05	-4.19943	0.023	0.4	0.671119	CENPE
FCGR1B	1.78518e-05	-4.08874	0.023	0.4	0.671119	FCGR1B
DNAJC11	1.78518e-05	-3.86747	0.023	0.4	0.671119	DNAJC11
NCAPD2	1.78518e-05	-3.48676	0.023	0.4	0.671119	NCAPD2
ASF1B	1.78518e-05	-3.44339	0.023	0.4	0.671119	ASF1B
NUP155	1.78518e-05	-3.2706	0.023	0.4	0.671119	NUP155
BRF1	1.98782e-05	-4.03529	0.062	0.6	0.747299	BRF1
NCOA5	2.09571e-05	-3.97455	0.023	0.4	0.787862	NCOA5
CKAP2L	2.09571e-05	-3.96885	0.023	0.4	0.787862	CKAP2L
CLOCK	2.09571e-05	-3.81174	0.023	0.4	0.787862	CLOCK
NBAS	2.09571e-05	-3.79278	0.023	0.4	0.787862	NBAS
DIRC2	2.09571e-05	-3.73312	0.023	0.4	0.787862	DIRC2
ZMYM3	2.09571e-05	-3.61401	0.023	0.4	0.787862	ZMYM3
CASP2	2.09571e-05	-3.43831	0.023	0.4	0.787862	CASP2
TNFSF10	2.21937e-05	-3.36921	0.062	0.6	0.834351	TNFSF10
CSE1L	2.45726e-05	-4.01972	0.023	0.4	0.923781	CSE1L
PARP2	2.45726e-05	-3.69928	0.023	0.4	0.923781	PARP2
POLE	2.45726e-05	-3.6144	0.023	0.4	0.923781	POLE
CCDC125	2.45726e-05	-3.58448	0.023	0.4	0.923781	CCDC125
PDK4	2.45726e-05	-3.51064	0.023	0.4	0.923781	PDK4
UHRF1	2.45726e-05	-3.44271	0.023	0.4	0.923781	UHRF1
TSC2	2.45726e-05	-3.38127	0.023	0.4	0.923781	TSC2
RBM41	2.45726e-05	-3.35419	0.023	0.4	0.923781	RBM41
PPIL1	2.45726e-05	-3.22572	0.023	0.4	0.923781	PPIL1
ZCCHC24	2.45726e-05	-3.1863	0.023	0.4	0.923781	ZCCHC24
UTP14C	2.45726e-05	-3.17514	0.023	0.4	0.923781	UTP14C
NFYA	2.45726e-05	-2.91602	0.023	0.4	0.923781	NFYA
MUTYH	2.45726e-05	-2.34771	0.023	0.4	0.923781	MUTYH
RIF1	2.47646e-05	-3.95927	0.062	0.6	0.931001	RIF1
RPAIN	2.67186e-05	-3.07958	0.116	0.8	1	RPAIN
HIPK3	2.73245e-05	-3.07828	0.124	0.8	1	HIPK3
RRM1	3.02683e-05	-3.68898	0.07	0.6	1	RRM1
FAM111A	3.17701e-05	-4.8102	0.078	0.6	1	FAM111A
MTSS1	3.72291e-05	-3.76096	0.07	0.6	1	MTSS1
KIAA1143	4.483e-05	-3.25376	0.124	0.8	1	KIAA1143
STRN4	5.05797e-05	-3.30035	0.07	0.6	1	STRN4
GPD2	5.05797e-05	-2.88573	0.07	0.6	1	GPD2
NCAPD3	5.59597e-05	-3.13882	0.07	0.6	1	NCAPD3
FUBP1	5.71569e-05	-2.96491	0.124	0.8	1	FUBP1
TCF7L2	5.99176e-05	-4.88559	0.031	0.4	1	TCF7L2
DNMBP	6.88067e-05	-4.38553	0.031	0.4	1	DNMBP
MS4A4A	7.62111e-05	-2.98973	0.163	0.8	1	MS4A4A
GPATCH4	7.6644e-05	-4.0724	0.078	0.6	1	GPATCH4
SIDT2	7.6644e-05	-3.62122	0.078	0.6	1	SIDT2
TOP2A	7.89337e-05	-4.70233	0.031	0.4	1	TOP2A
ATP7A	7.89337e-05	-4.19469	0.031	0.4	1	ATP7A
CLCC1	7.89337e-05	-4.1626	0.031	0.4	1	CLCC1
PRR34-AS1	8.33961e-05	-3.09833	0.07	0.6	1	PRR34-AS1
UPF1	9.04588e-05	-4.5993	0.031	0.4	1	UPF1
UBE2C	9.04588e-05	-4.10855	0.031	0.4	1	UBE2C
NCOA1	9.27019e-05	-3.81585	0.078	0.6	1	NCOA1
BORCS8	0.000101481	-2.84224	0.07	0.6	1	BORCS8
TMLHE	0.000103561	-4.79093	0.031	0.4	1	TMLHE
NIPAL2	0.000103561	-4.31406	0.031	0.4	1	NIPAL2
CLSPN	0.000103561	-4.30287	0.031	0.4	1	CLSPN
GNL3L	0.000103561	-4.12992	0.031	0.4	1	GNL3L
DENND6A	0.000103561	-3.93356	0.031	0.4	1	DENND6A
MYSM1	0.000103561	-3.89319	0.031	0.4	1	MYSM1
MBIP	0.000103561	-3.74408	0.031	0.4	1	MBIP
TTLL5	0.00011844	-3.91902	0.031	0.4	1	TTLL5
HLTF	0.00011844	-3.89016	0.031	0.4	1	HLTF
TMEM106B	0.00011844	-3.79727	0.031	0.4	1	TMEM106B
C2CD5	0.00011844	-3.68685	0.031	0.4	1	C2CD5
MYBL2	0.00011844	-3.66055	0.031	0.4	1	MYBL2
LAS1L	0.000122853	-2.95452	0.078	0.6	1	LAS1L
SHISA5	0.000125526	-2.9727	0.171	0.8	1	SHISA5
SPAG5	0.000135318	-3.7694	0.031	0.4	1	SPAG5
IPO8	0.000135318	-3.6989	0.031	0.4	1	IPO8
THUMPD3	0.000135318	-3.54284	0.031	0.4	1	THUMPD3
SAMD1	0.000135318	-3.52983	0.031	0.4	1	SAMD1
GOLGA1	0.000135318	-3.48333	0.031	0.4	1	GOLGA1
MTAP	0.000135318	-3.46854	0.031	0.4	1	MTAP
SLC16A7	0.000135318	-3.43823	0.031	0.4	1	SLC16A7
UCK1	0.000135318	-3.34893	0.031	0.4	1	UCK1
FCHO2	0.000135318	-3.24097	0.031	0.4	1	FCHO2
CABLES1	0.000135318	-2.51395	0.031	0.4	1	CABLES1
SAMD9L	0.000142715	-3.54013	0.085	0.6	1	SAMD9L
RFC2	0.000142715	-3.40424	0.085	0.6	1	RFC2
CD2BP2	0.000144383	-4.65502	0.163	0.8	1	CD2BP2
NFE2L1	0.000154444	-3.73228	0.031	0.4	1	NFE2L1
KANSL3	0.000154444	-3.51651	0.031	0.4	1	KANSL3
ALDH7A1	0.000154444	-3.40197	0.031	0.4	1	ALDH7A1
CENPU	0.000154444	-2.94375	0.031	0.4	1	CENPU
VPS16	0.00015601	-3.44884	0.085	0.6	1	VPS16
RPS2	0.000156785	3.59106	1	0.8	1	RPS2
TBRG4	0.000162084	-3.45041	0.078	0.6	1	TBRG4
WDR44	0.000176094	-3.45009	0.031	0.4	1	WDR44
SPATA2	0.000176094	-3.29899	0.031	0.4	1	SPATA2
RNPC3	0.000176094	-3.11525	0.031	0.4	1	RNPC3
MCM8	0.000176094	-3.04615	0.031	0.4	1	MCM8
GABPB2	0.000176094	-3.00259	0.031	0.4	1	GABPB2
AAR2	0.000176094	-2.93139	0.031	0.4	1	AAR2
KIAA0355	0.000176094	-2.9308	0.031	0.4	1	KIAA0355
FBXO8	0.000176094	-2.45987	0.031	0.4	1	FBXO8
GNB2L1	0.000176212	6.42257	0.992	0	1	GNB2L1
SS18	0.000186172	-3.64205	0.085	0.6	1	SS18
RPS17	0.000189115	5.38591	0.992	0.6	1	RPS17
N4BP1	0.000194492	-3.10207	0.078	0.6	1	N4BP1
RSBN1L	0.000203233	-3.1467	0.085	0.6	1	RSBN1L
DICER1	0.000203233	-2.9404	0.085	0.6	1	DICER1
RPL13	0.00021242	4.31791	0.992	0.8	1	RPL13
CYBA	0.000222138	6.2979	0.977	0	1	CYBA
ATP5E	0.000222138	6.03978	0.977	0	1	ATP5E
SMARCA2	0.000225421	-3.63114	0.093	0.6	1	SMARCA2
ZNF451	0.000225421	-2.90954	0.093	0.6	1	ZNF451
RPL27A	0.000227668	2.30442	1	0.8	1	RPL27A
CENPM	0.000229703	-4.62155	0.039	0.4	1	CENPM
SOS2	0.000232917	-2.51975	0.078	0.6	1	SOS2
ATXN3	0.000241836	-3.3689	0.085	0.6	1	ATXN3
PPP1R7	0.000243581	-3.60904	0.279	1	1	PPP1R7
CCP110	0.000258748	-4.06162	0.039	0.4	1	CCP110
VPS4B	0.000259495	-2.85913	0.178	0.8	1	VPS4B
COL4A3BP	0.000266574	-3.23901	0.093	0.6	1	COL4A3BP
RAB14	0.000285864	-2.94671	0.163	0.8	1	RAB14
CDK1	0.000291209	-4.50121	0.039	0.4	1	CDK1
EPS8	0.000291209	-3.88657	0.039	0.4	1	EPS8
GPX1	0.000312186	5.9661	0.953	0	1	GPX1
UBA6	0.000314692	-3.24807	0.093	0.6	1	UBA6
CCDC14	0.000327456	-3.88322	0.039	0.4	1	CCDC14
NFYC	0.000341692	-4.89646	0.093	0.6	1	NFYC
DDB2	0.000341692	-3.18641	0.093	0.6	1	DDB2
MAGT1	0.000352775	-3.36259	0.109	0.6	1	MAGT1
SOS1	0.000367891	-4.23676	0.039	0.4	1	SOS1
RPS6KB1	0.000367891	-3.95455	0.039	0.4	1	RPS6KB1
TP53I11	0.000367891	-3.90922	0.039	0.4	1	TP53I11
NFX1	0.000367891	-3.73528	0.039	0.4	1	NFX1
CRY1	0.000367891	-3.65694	0.039	0.4	1	CRY1
SPTLC1	0.000367891	-3.40309	0.039	0.4	1	SPTLC1
RPL31	0.000375052	2.712	0.984	0.8	1	RPL31
RPS20	0.000383542	2.25195	0.992	0.8	1	RPS20
ATP5L	0.000389797	5.15474	0.938	0	1	ATP5L
TRAPPC4	0.000397997	-2.54178	0.163	0.8	1	TRAPPC4
JCHAIN	0.000408528	5.12904	0.946	0.2	1	JCHAIN
IK	0.00041211	-3.24525	0.31	1	1	IK
CHUK	0.000412958	-4.31777	0.039	0.4	1	CHUK
SEC23IP	0.000412958	-3.98823	0.039	0.4	1	SEC23IP
SEPHS1	0.000412958	-3.69699	0.039	0.4	1	SEPHS1
MCM4	0.000412958	-3.65853	0.039	0.4	1	MCM4
PANK3	0.000438187	-2.76115	0.085	0.6	1	PANK3
CNOT4	0.000461725	-3.38789	0.101	0.6	1	CNOT4
ZHX1	0.000463141	-3.50425	0.039	0.4	1	ZHX1
MASTL	0.000463141	-3.42044	0.039	0.4	1	MASTL
DNAJC13	0.000463141	-3.32553	0.039	0.4	1	DNAJC13
AURKB	0.000463141	-3.21067	0.039	0.4	1	AURKB
TCEAL3	0.000463141	-3.18266	0.039	0.4	1	TCEAL3
SAMD4A	0.000463141	-3.14224	0.039	0.4	1	SAMD4A
PDPR	0.000463141	-3.13461	0.039	0.4	1	PDPR
FIP1L1	0.000472879	-2.93824	0.093	0.6	1	FIP1L1
SMC5	0.000474176	-2.55575	0.171	0.8	1	SMC5
GUCD1	0.000476135	-2.50816	0.085	0.6	1	GUCD1
ATP5G2	0.000484782	4.85375	0.922	0	1	ATP5G2
CASD1	0.000518968	-3.58499	0.039	0.4	1	CASD1
UBR7	0.000518968	-3.53654	0.039	0.4	1	UBR7
SEC24B	0.000518968	-3.35423	0.039	0.4	1	SEC24B
NCOA2	0.000518968	-3.33069	0.039	0.4	1	NCOA2
SMC6	0.000518968	-3.23499	0.039	0.4	1	SMC6
CLUH	0.000518968	-3.16009	0.039	0.4	1	CLUH
PPWD1	0.000518968	-3.11668	0.039	0.4	1	PPWD1
DCAF12	0.000518968	-3.06651	0.039	0.4	1	DCAF12
MORN2	0.000518968	-3.05205	0.039	0.4	1	MORN2
PLXNB2	0.000527929	-3.97647	0.116	0.6	1	PLXNB2
DNAJC5B	0.000529443	-8.00289	0.008	0.2	1	DNAJC5B
LIG3	0.000529443	-7.55504	0.008	0.2	1	LIG3
PPP1R17	0.000529443	-6.00279	0.008	0.2	1	PPP1R17
LIN7B	0.000529443	-5.79752	0.008	0.2	1	LIN7B
FRMD3	0.000529443	-5.77006	0.008	0.2	1	FRMD3
TMEM140	0.000529443	-5.6742	0.008	0.2	1	TMEM140
USP27X-AS1	0.000529443	-5.57647	0.008	0.2	1	USP27X-AS1
TMTC2	0.000529443	-5.52707	0.008	0.2	1	TMTC2
CIT	0.000529443	-5.3952	0.008	0.2	1	CIT
CFAP57	0.000529443	-5.29608	0.008	0.2	1	CFAP57
GPR155	0.000529443	-5.22986	0.008	0.2	1	GPR155
HPGDS	0.000529443	-5.21506	0.008	0.2	1	HPGDS
VPS50	0.000529443	-5.16075	0.008	0.2	1	VPS50
FARP1	0.000529443	-5.06925	0.008	0.2	1	FARP1
ADORA3	0.000529443	-5.0213	0.008	0.2	1	ADORA3
ZNF354B	0.000529443	-5.00358	0.008	0.2	1	ZNF354B
PLA2G15	0.000529443	-4.9989	0.008	0.2	1	PLA2G15
CD79B	0.000529443	-4.99018	0.008	0.2	1	CD79B
SLFN13	0.000529443	-4.97759	0.008	0.2	1	SLFN13
FRY	0.000529443	-4.97636	0.008	0.2	1	FRY
CLEC16A	0.000529443	-4.97469	0.008	0.2	1	CLEC16A
KLHL22	0.000529443	-4.9638	0.008	0.2	1	KLHL22
NUFIP1	0.000529443	-4.92199	0.008	0.2	1	NUFIP1
KIAA0513	0.000529443	-4.91866	0.008	0.2	1	KIAA0513
SAMD9	0.000529443	-4.91852	0.008	0.2	1	SAMD9
TEFM	0.000529443	-4.91642	0.008	0.2	1	TEFM
ACACB	0.000529443	-4.91583	0.008	0.2	1	ACACB
AP5S1	0.000529443	-4.91583	0.008	0.2	1	AP5S1
SLC16A4	0.000529443	-4.88381	0.008	0.2	1	SLC16A4
DYRK1B	0.000529443	-4.85903	0.008	0.2	1	DYRK1B
L1TD1	0.000529443	-4.85643	0.008	0.2	1	L1TD1
STK11IP	0.000529443	-4.84011	0.008	0.2	1	STK11IP
SPDL1	0.000529443	-4.82864	0.008	0.2	1	SPDL1
CAD	0.000529443	-4.80778	0.008	0.2	1	CAD
CCR2	0.000529443	-4.77525	0.008	0.2	1	CCR2
DZIP1L	0.000529443	-4.76421	0.008	0.2	1	DZIP1L
EYA2	0.000529443	-4.76421	0.008	0.2	1	EYA2
KLF12	0.000529443	-4.76421	0.008	0.2	1	KLF12
MEN1	0.000529443	-4.76421	0.008	0.2	1	MEN1
SDHAF4	0.000529443	-4.76421	0.008	0.2	1	SDHAF4
WDR27	0.000529443	-4.76421	0.008	0.2	1	WDR27
CENPO	0.000529443	-4.75337	0.008	0.2	1	CENPO
ZNF230	0.000529443	-4.71562	0.008	0.2	1	ZNF230
ZNF570	0.000529443	-4.7091	0.008	0.2	1	ZNF570
ZNF708	0.000529443	-4.69231	0.008	0.2	1	ZNF708
TARDBP	0.000539492	-3.93985	0.101	0.6	1	TARDBP
MAP3K5	0.000581016	-3.30088	0.039	0.4	1	MAP3K5
NEMP1	0.000581016	-3.03736	0.039	0.4	1	NEMP1
PTGFRN	0.000581016	-2.83442	0.039	0.4	1	PTGFRN
KIAA1468	0.000581016	-2.82992	0.039	0.4	1	KIAA1468
VAT1	0.000581016	-2.72287	0.039	0.4	1	VAT1
PKP4	0.000581016	-2.43938	0.039	0.4	1	PKP4
ING3	0.0005828	-3.06537	0.101	0.6	1	ING3
SLFN11	0.000601379	-3.15242	0.109	0.6	1	SLFN11
CST3	0.000608294	2.51618	1	1	1	CST3
ARL14EP	0.000635009	-6.25842	0.047	0.4	1	ARL14EP
PAG1	0.000635009	-5.02846	0.047	0.4	1	PAG1
CENPF	0.000635009	-4.83292	0.047	0.4	1	CENPF
ODF2	0.000649916	-3.35629	0.039	0.4	1	ODF2
NUP188	0.000649916	-2.90063	0.039	0.4	1	NUP188
AARS	0.000649916	-2.84985	0.039	0.4	1	AARS
CARM1	0.000649916	-2.77769	0.039	0.4	1	CARM1
NEDD9	0.000649916	-2.69778	0.039	0.4	1	NEDD9
SMPD4	0.000649916	-2.67852	0.039	0.4	1	SMPD4
ARHGEF16	0.000650805	-4.67823	0.008	0.2	1	ARHGEF16
HRH1	0.000650805	-4.64998	0.008	0.2	1	HRH1
KIF11	0.000650805	-4.64648	0.008	0.2	1	KIF11
AGAP9	0.000650805	-4.63218	0.008	0.2	1	AGAP9
BIVM	0.000650805	-4.63218	0.008	0.2	1	BIVM
MND1	0.000650805	-4.63218	0.008	0.2	1	MND1
CDC25A	0.000650805	-4.62071	0.008	0.2	1	CDC25A
TMEM177	0.000650805	-4.62071	0.008	0.2	1	TMEM177
ARHGAP11A	0.000650805	-4.60189	0.008	0.2	1	ARHGAP11A
TCEANC	0.000650805	-4.59686	0.008	0.2	1	TCEANC
C12orf73	0.000650805	-4.59394	0.008	0.2	1	C12orf73
TIAM2	0.000650805	-4.59394	0.008	0.2	1	TIAM2
TTC21B	0.000650805	-4.57874	0.008	0.2	1	TTC21B
ZNF93	0.000650805	-4.57874	0.008	0.2	1	ZNF93
G2E3	0.000650805	-4.57482	0.008	0.2	1	G2E3
CEP120	0.000650805	-4.55716	0.008	0.2	1	CEP120
CCDC117	0.000650805	-4.55689	0.008	0.2	1	CCDC117
DTL	0.000650805	-4.55689	0.008	0.2	1	DTL
PRR22	0.000650805	-4.55689	0.008	0.2	1	PRR22
CEP295	0.000650805	-4.55569	0.008	0.2	1	CEP295
2025-09-10	0.000650805	-4.55569	0.008	0.2	1	2025-09-10
KATNB1	0.000650805	-4.55531	0.008	0.2	1	KATNB1
ARRDC1-AS1	0.000650805	-4.54544	0.008	0.2	1	ARRDC1-AS1
RAVER1	0.000650805	-4.54444	0.008	0.2	1	RAVER1
TRMO	0.000650805	-4.53567	0.008	0.2	1	TRMO
FAM13A-AS1	0.000650805	-4.51562	0.008	0.2	1	FAM13A-AS1
EXO5	0.000650805	-4.50086	0.008	0.2	1	EXO5
UNC5B	0.000650805	-4.50086	0.008	0.2	1	UNC5B
OSBPL2	0.000650805	-4.4817	0.008	0.2	1	OSBPL2
LINC01137	0.000650805	-4.47997	0.008	0.2	1	LINC01137
POLQ	0.000650805	-4.47997	0.008	0.2	1	POLQ
WDR17	0.000650805	-4.47997	0.008	0.2	1	WDR17
CDC23	0.000650805	-4.4685	0.008	0.2	1	CDC23
FIGNL1	0.000650805	-4.4685	0.008	0.2	1	FIGNL1
GINS1	0.000650805	-4.4685	0.008	0.2	1	GINS1
KIF14	0.000650805	-4.4685	0.008	0.2	1	KIF14
ZNF768	0.000650805	-4.4685	0.008	0.2	1	ZNF768
TTLL7	0.000650805	-4.45735	0.008	0.2	1	TTLL7
TRMT13	0.000650805	-4.44968	0.008	0.2	1	TRMT13
ZNF182	0.000650805	-4.44968	0.008	0.2	1	ZNF182
ZNF184	0.000650805	-4.44968	0.008	0.2	1	ZNF184
GNG12	0.000650805	-4.44763	0.008	0.2	1	GNG12
HIST1H2AG	0.000650805	-4.44714	0.008	0.2	1	HIST1H2AG
SLC25A15	0.000650805	-4.44714	0.008	0.2	1	SLC25A15
SUMO4	0.000650805	-4.4452	0.008	0.2	1	SUMO4
ARHGAP33	0.000650805	-4.44465	0.008	0.2	1	ARHGAP33
MAPKBP1	0.000650805	-4.44388	0.008	0.2	1	MAPKBP1
SPTLC3	0.000650805	-4.44173	0.008	0.2	1	SPTLC3
SCD5	0.000650805	-4.44112	0.008	0.2	1	SCD5
SUCNR1	0.000650805	-4.44112	0.008	0.2	1	SUCNR1
SLC27A4	0.000650805	-4.42652	0.008	0.2	1	SLC27A4
SOGA1	0.000650805	-4.42652	0.008	0.2	1	SOGA1
PCED1B	0.000650805	-4.41824	0.008	0.2	1	PCED1B
CEP85	0.000650805	-4.4023	0.008	0.2	1	CEP85
SMARCAD1	0.000650805	-4.4007	0.008	0.2	1	SMARCAD1
STRADA	0.000650805	-4.39435	0.008	0.2	1	STRADA
SYTL2	0.000650805	-4.38175	0.008	0.2	1	SYTL2
FFAR4	0.000650805	-4.3732	0.008	0.2	1	FFAR4
RHOV	0.000650805	-4.3732	0.008	0.2	1	RHOV
AMN1	0.000650805	-4.3642	0.008	0.2	1	AMN1
MLYCD	0.000650805	-4.36056	0.008	0.2	1	MLYCD
SLC12A5	0.000650805	-4.35228	0.008	0.2	1	SLC12A5
PSMC3IP	0.000650805	-4.34738	0.008	0.2	1	PSMC3IP
TNPO2	0.000650805	-4.34732	0.008	0.2	1	TNPO2
DVL1	0.000650805	-4.33936	0.008	0.2	1	DVL1
TRAF2	0.000650805	-4.33651	0.008	0.2	1	TRAF2
TMEM184C	0.000650805	-4.33108	0.008	0.2	1	TMEM184C
ZNF513	0.000650805	-4.33108	0.008	0.2	1	ZNF513
ZNF468	0.000650805	-4.32707	0.008	0.2	1	ZNF468
PRR12	0.000650805	-4.31809	0.008	0.2	1	PRR12
DNM1	0.000650805	-4.30514	0.008	0.2	1	DNM1
EPHB6	0.000650805	-4.30514	0.008	0.2	1	EPHB6
MAN1C1	0.000650805	-4.30514	0.008	0.2	1	MAN1C1
MFSD14C	0.000650805	-4.3018	0.008	0.2	1	MFSD14C
BTBD2	0.000650805	-4.29199	0.008	0.2	1	BTBD2
BOLA1	0.000650805	-4.28984	0.008	0.2	1	BOLA1
SNX16	0.000650805	-4.28922	0.008	0.2	1	SNX16
POC5	0.000650805	-4.28392	0.008	0.2	1	POC5
GCSAM	0.000650805	-4.26935	0.008	0.2	1	GCSAM
GNPDA2	0.000650805	-4.26935	0.008	0.2	1	GNPDA2
PIGW	0.000650805	-4.26935	0.008	0.2	1	PIGW
SENP7	0.000650805	-4.26935	0.008	0.2	1	SENP7
GIMAP1	0.000650805	-4.2618	0.008	0.2	1	GIMAP1
KIAA1586	0.000650805	-4.25929	0.008	0.2	1	KIAA1586
AGAP2	0.000650805	-4.25595	0.008	0.2	1	AGAP2
CBR3	0.000650805	-4.24853	0.008	0.2	1	CBR3
DDIAS	0.000650805	-4.2432	0.008	0.2	1	DDIAS
BORA	0.000650805	-4.23036	0.008	0.2	1	BORA
METTL25	0.000650805	-4.23036	0.008	0.2	1	METTL25
SUPT3H	0.000650805	-4.22954	0.008	0.2	1	SUPT3H
CACNB4	0.000650805	-4.21468	0.008	0.2	1	CACNB4
PIP5K1B	0.000650805	-4.21429	0.008	0.2	1	PIP5K1B
DCHS1	0.000650805	-4.20607	0.008	0.2	1	DCHS1
LINC00484	0.000650805	-4.19985	0.008	0.2	1	LINC00484
CENPA	0.000650805	-4.19544	0.008	0.2	1	CENPA
E2F8	0.000650805	-4.19544	0.008	0.2	1	E2F8
SLC43A1	0.000650805	-4.19544	0.008	0.2	1	SLC43A1
CNNM3	0.000650805	-4.19517	0.008	0.2	1	CNNM3
POLH	0.000650805	-4.1951	0.008	0.2	1	POLH
DET1	0.000650805	-4.18681	0.008	0.2	1	DET1
DPY19L4	0.000650805	-4.17532	0.008	0.2	1	DPY19L4
C5orf51	0.000650805	-4.16906	0.008	0.2	1	C5orf51
IGHMBP2	0.000650805	-4.16906	0.008	0.2	1	IGHMBP2
ITSN1	0.000650805	-4.16906	0.008	0.2	1	ITSN1
CIPC	0.000650805	-4.16798	0.008	0.2	1	CIPC
HACE1	0.000650805	-4.16798	0.008	0.2	1	HACE1
PARG	0.000650805	-4.16798	0.008	0.2	1	PARG
SLFN12	0.000650805	-4.14958	0.008	0.2	1	SLFN12
PMS1	0.000650805	-4.148	0.008	0.2	1	PMS1
NEK2	0.000650805	-4.12661	0.008	0.2	1	NEK2
FAM72D	0.000650805	-4.12441	0.008	0.2	1	FAM72D
HKR1	0.000650805	-4.10708	0.008	0.2	1	HKR1
PAX8	0.000650805	-4.10708	0.008	0.2	1	PAX8
HHIPL1	0.000650805	-4.09631	0.008	0.2	1	HHIPL1
USP19	0.000650805	-4.09631	0.008	0.2	1	USP19
SUSD1	0.000650805	-4.0581	0.008	0.2	1	SUSD1
DCP1B	0.000650805	-4.01125	0.008	0.2	1	DCP1B
CDC45	0.000650805	-3.99838	0.008	0.2	1	CDC45
BUB1B	0.000650805	-3.99064	0.008	0.2	1	BUB1B
FGD5	0.000650805	-3.97439	0.008	0.2	1	FGD5
LYNX1	0.000650805	-3.97439	0.008	0.2	1	LYNX1
DLGAP1-AS2	0.000650805	-3.96625	0.008	0.2	1	DLGAP1-AS2
ZNF546	0.000650805	-3.93188	0.008	0.2	1	ZNF546
TMEM117	0.000650805	-3.92499	0.008	0.2	1	TMEM117
COG7	0.000650805	-3.92327	0.008	0.2	1	COG7
NFXL1	0.000650805	-3.92327	0.008	0.2	1	NFXL1
COLEC12	0.000650805	-3.88771	0.008	0.2	1	COLEC12
KCNE3	0.000650805	-3.87054	0.008	0.2	1	KCNE3
DDX11	0.000650805	-3.83221	0.008	0.2	1	DDX11
FBXO48	0.000650805	-3.81379	0.008	0.2	1	FBXO48
FBXO43	0.000650805	-3.79624	0.008	0.2	1	FBXO43
STAM-AS1	0.000650805	-3.78271	0.008	0.2	1	STAM-AS1
GTF2H2	0.000650805	-3.7814	0.008	0.2	1	GTF2H2
HIST4H4	0.000650805	-3.77062	0.008	0.2	1	HIST4H4
CBX8	0.000650805	-3.68192	0.008	0.2	1	CBX8
CEP72	0.000650805	-3.66158	0.008	0.2	1	CEP72
ETV1	0.000650805	-3.6305	0.008	0.2	1	ETV1
LXN	0.000650805	-3.6305	0.008	0.2	1	LXN
PGAP1	0.000650805	-3.6111	0.008	0.2	1	PGAP1
PLK4	0.000650805	-3.6111	0.008	0.2	1	PLK4
TANC1	0.000650805	-3.6111	0.008	0.2	1	TANC1
LPAR5	0.000650805	-3.60513	0.008	0.2	1	LPAR5
ZNF10	0.000650805	-3.60513	0.008	0.2	1	ZNF10
OIP5	0.000650805	-3.6042	0.008	0.2	1	OIP5
PIGM	0.000650805	-3.59685	0.008	0.2	1	PIGM
ATXN7L1	0.000650805	-3.57747	0.008	0.2	1	ATXN7L1
PTPRM	0.000650805	-3.57747	0.008	0.2	1	PTPRM
ZNF667-AS1	0.000650805	-3.53154	0.008	0.2	1	ZNF667-AS1
TTI2	0.000650805	-3.47207	0.008	0.2	1	TTI2
ARRDC4	0.000650805	-3.42825	0.008	0.2	1	ARRDC4
ZDHHC13	0.000650805	-3.39011	0.008	0.2	1	ZDHHC13
CABLES2	0.000650805	-3.24125	0.008	0.2	1	CABLES2
ZNF234	0.000650805	-3.22903	0.008	0.2	1	ZNF234
AOC1	0.000650805	-3.06811	0.008	0.2	1	AOC1
SLC30A6	0.000650805	-2.82413	0.008	0.2	1	SLC30A6
PIR	0.000650805	-2.70495	0.008	0.2	1	PIR
PRTFDC1	0.000650805	-2.70495	0.008	0.2	1	PRTFDC1
MILR1	0.000657413	-3.28135	0.116	0.6	1	MILR1
MT-ND3	0.000663071	-2.40294	0.992	1	1	MT-ND3
RPLP2	0.000663071	1.34898	0.992	1	1	RPLP2
GLTSCR2	0.000667336	4.33514	0.899	0	1	GLTSCR2
RBBP8	0.000670491	-2.57181	0.178	0.8	1	RBBP8
CREBRF	0.00067929	-3.19152	0.101	0.6	1	CREBRF
RBM15B	0.00067929	-3.14346	0.101	0.6	1	RBM15B
RPS10	0.000691934	2.03979	0.969	0.8	1	RPS10
TRUB2	0.00070503	-6.03916	0.047	0.4	1	TRUB2
MKI67	0.00070503	-4.60126	0.047	0.4	1	MKI67
PPP5C	0.000726352	-3.2241	0.039	0.4	1	PPP5C
NPEPL1	0.000726352	-2.8809	0.039	0.4	1	NPEPL1
ANKIB1	0.000726352	-2.84728	0.039	0.4	1	ANKIB1
LCORL	0.000726352	-2.84392	0.039	0.4	1	LCORL
NCKIPSD	0.000726352	-2.77462	0.039	0.4	1	NCKIPSD
PIK3CD	0.000726352	-2.74165	0.039	0.4	1	PIK3CD
BAG4	0.000726352	-2.66584	0.039	0.4	1	BAG4
TTBK2	0.000726352	-2.43512	0.039	0.4	1	TTBK2
CHPF2	0.000726352	-2.38129	0.039	0.4	1	CHPF2
FTH1	0.000753889	2.16792	1	1	1	FTH1
DDX56	0.000759929	-3.52845	0.093	0.6	1	DDX56
TCF12	0.000759929	-2.66603	0.093	0.6	1	TCF12
CPEB2	0.000782171	-5.12724	0.047	0.4	1	CPEB2
TUBG1	0.000782171	-3.67635	0.047	0.4	1	TUBG1
LILRB1	0.000808743	-5.16931	0.109	0.6	1	LILRB1
RPS11	0.00083813	1.61491	0.977	0.8	1	RPS11
MTRNR2L12	0.000839349	-3.76725	0.31	0.8	1	MTRNR2L12
TTF2	0.000867086	-4.18235	0.047	0.4	1	TTF2
RAD51AP1	0.000867086	-4.0536	0.047	0.4	1	RAD51AP1
GMNN	0.000867086	-3.95399	0.047	0.4	1	GMNN
GIGYF2	0.000870073	-3.37658	0.109	0.6	1	GIGYF2
PLCG2	0.000887043	-2.5094	0.093	0.6	1	PLCG2
SELK	0.00091029	4.57564	0.876	0	1	SELK
PUM1	0.000949989	-2.45391	0.209	0.8	1	PUM1
SLC4A1AP	0.000960483	-3.56837	0.047	0.4	1	SLC4A1AP
ALDOA	0.000998321	3.74219	0.891	0.2	1	ALDOA
YBX1	0.00101249	1.60107	0.984	0.8	1	YBX1
RPL13A	0.00105558	1.70739	1	1	1	RPL13A
SNRPG	0.00105991	-2.28362	0.62	1	1	SNRPG
VPS18	0.00106312	-4.28029	0.047	0.4	1	VPS18
MON1B	0.00106312	-3.67393	0.047	0.4	1	MON1B
SLA	0.00106312	-3.65657	0.047	0.4	1	SLA
PSME4	0.00108089	-3.09959	0.109	0.6	1	PSME4
FOXO1	0.00108089	-3.09221	0.109	0.6	1	FOXO1
SMARCA4	0.00108089	-2.94688	0.109	0.6	1	SMARCA4
PTK2B	0.00111505	-2.28661	0.093	0.6	1	PTK2B
UBE3C	0.00111505	-2.21744	0.093	0.6	1	UBE3C
PFN1	0.00114677	2.03013	1	0.8	1	PFN1
DFFA	0.00117583	-5.90489	0.047	0.4	1	DFFA
CCDC18	0.00117583	-3.72765	0.047	0.4	1	CCDC18
C9orf85	0.00117583	-3.72747	0.047	0.4	1	C9orf85
MAD2L1	0.00117583	-3.67928	0.047	0.4	1	MAD2L1
TBC1D10B	0.00117583	-3.66803	0.047	0.4	1	TBC1D10B
CREB3L2	0.00117583	-3.61493	0.047	0.4	1	CREB3L2
PRRG4	0.00117583	-3.54834	0.047	0.4	1	PRRG4
HIPK1	0.00118954	-2.43681	0.209	0.8	1	HIPK1
DCP2	0.00124446	-3.53368	0.116	0.6	1	DCP2
INIP	0.0012467	-3.09368	0.109	0.6	1	INIP
NCL	0.00124989	-3.21367	0.659	1	1	NCL
RPL23A	0.00129728	1.32389	0.992	1	1	RPL23A
CHM	0.0012995	-3.4179	0.047	0.4	1	CHM
NFATC3	0.00132645	-2.52651	0.101	0.6	1	NFATC3
TYMP	0.00139175	3.4085	0.891	0.4	1	TYMP
PPP6C	0.00140658	-2.63749	0.202	0.8	1	PPP6C
USP3	0.00142593	-2.92092	0.101	0.6	1	USP3
ATN1	0.00143507	-3.31891	0.047	0.4	1	ATN1
DBR1	0.00143507	-3.24846	0.047	0.4	1	DBR1
KLF16	0.00143507	-3.17717	0.047	0.4	1	KLF16
CNTLN	0.00143507	-3.16174	0.047	0.4	1	CNTLN
MAP3K3	0.00143507	-3.12886	0.047	0.4	1	MAP3K3
BIRC5	0.00143507	-2.9502	0.047	0.4	1	BIRC5
MRPL17	0.00143507	-2.37607	0.047	0.4	1	MRPL17
ATP5J2	0.00149651	3.69763	0.837	0	1	ATP5J2
C19orf43	0.00149653	3.58463	0.837	0	1	C19orf43
LILRA1	0.00154825	-4.89171	0.054	0.4	1	LILRA1
NUSAP1	0.00154825	-4.54022	0.054	0.4	1	NUSAP1
FANCA	0.00158357	-3.16445	0.047	0.4	1	FANCA
IRF5	0.00158357	-2.84525	0.047	0.4	1	IRF5
POLG2	0.00158357	-2.77338	0.047	0.4	1	POLG2
ZC3H8	0.00158357	-2.28463	0.047	0.4	1	ZC3H8
GSK3A	0.00169856	-4.27511	0.054	0.4	1	GSK3A
MCM6	0.00169856	-3.59521	0.054	0.4	1	MCM6
COPB2	0.00174571	-2.33031	0.186	0.8	1	COPB2
HPS6	0.00174611	-3.06828	0.047	0.4	1	HPS6
TAB3	0.00174611	-2.43867	0.047	0.4	1	TAB3
DVL2	0.00174611	-2.34118	0.047	0.4	1	DVL2
GCLC	0.00174611	-2.27445	0.047	0.4	1	GCLC
NRDE2	0.00174611	-1.97301	0.047	0.4	1	NRDE2
CD74	0.00179221	1.62402	1	1	1	CD74
ATP5D	0.00181278	3.67133	0.822	0	1	ATP5D
MAN1A2	0.00184646	-2.17905	0.186	0.8	1	MAN1A2
HLA-DRB5	0.00186205	3.37273	0.938	0.8	1	HLA-DRB5
ADGRE1	0.00186219	-3.81088	0.054	0.4	1	ADGRE1
CPM	0.00187309	-2.94999	0.116	0.6	1	CPM
SLC39A8	0.00189531	-2.14734	0.109	0.6	1	SLC39A8
THAP5	0.00192386	-3.16464	0.047	0.4	1	THAP5
GBA2	0.00192386	-3.16166	0.047	0.4	1	GBA2
TARS	0.00192386	-3.14049	0.047	0.4	1	TARS
TIMM10B	0.00192386	-3.06182	0.047	0.4	1	TIMM10B
RNF146	0.00192386	-2.88958	0.047	0.4	1	RNF146
ERCC6	0.00192386	-2.65594	0.047	0.4	1	ERCC6
DAGLB	0.00192386	-2.48418	0.047	0.4	1	DAGLB
ATP5B	0.00199216	3.79721	0.814	0	1	ATP5B
RNF213	0.00201934	-3.06963	0.271	0.8	1	RNF213
B3GNT2	0.00202963	-2.73752	0.109	0.6	1	B3GNT2
CD300A	0.00203613	-2.26052	0.24	0.8	1	CD300A
FEN1	0.0020402	-3.71011	0.054	0.4	1	FEN1
NFYB	0.0020402	-3.24343	0.054	0.4	1	NFYB
TGS1	0.0020402	-3.21047	0.054	0.4	1	TGS1
GOT2	0.0021181	-3.08954	0.047	0.4	1	GOT2
MCM3	0.0021181	-2.70611	0.047	0.4	1	MCM3
PTGR1	0.0021181	-2.64428	0.047	0.4	1	PTGR1
ERF	0.0021181	-2.50534	0.047	0.4	1	ERF
USP37	0.0021181	-2.50243	0.047	0.4	1	USP37
FAM78A	0.0021181	-2.45488	0.047	0.4	1	FAM78A
TDP2	0.0021181	-2.42796	0.047	0.4	1	TDP2
LLGL2	0.0021181	-2.37174	0.047	0.4	1	LLGL2
NSUN6	0.0021181	-2.33606	0.047	0.4	1	NSUN6
TATDN3	0.0021181	-2.13415	0.047	0.4	1	TATDN3
RP11-1143G9.4	0.00218706	5.71752	0.806	0	1	RP11-1143G9.4
PCNT	0.00223369	-3.47327	0.054	0.4	1	PCNT
CPSF6	0.0022581	-2.3406	0.217	0.8	1	CPSF6
INSR	0.0023248	-2.56075	0.109	0.6	1	INSR
PHIP	0.00237112	-2.15497	0.24	0.8	1	PHIP
TMED8	0.00244386	-3.97786	0.054	0.4	1	TMED8
SART3	0.00244386	-3.34273	0.054	0.4	1	SART3
PRC1	0.00244386	-3.09729	0.054	0.4	1	PRC1
TTC14	0.00248668	-2.27445	0.109	0.6	1	TTC14
XRCC5	0.00259824	-2.36957	0.364	0.8	1	XRCC5
PDXDC1	0.00265882	-2.06172	0.109	0.6	1	PDXDC1
PLEKHM1	0.00267199	-5.08867	0.054	0.4	1	PLEKHM1
CKAP2	0.00267199	-3.95611	0.054	0.4	1	CKAP2
ZNF592	0.00267199	-3.82307	0.054	0.4	1	ZNF592
MIA3	0.00267199	-3.40385	0.054	0.4	1	MIA3
UBLCP1	0.00267199	-3.03879	0.054	0.4	1	UBLCP1
ARMC1	0.00267199	-2.98781	0.054	0.4	1	ARMC1
ITPKB	0.0026852	-4.12568	0.062	0.4	1	ITPKB
SRPK2	0.00278239	-2.40673	0.116	0.6	1	SRPK2
NFIC	0.00283973	-3.12163	0.147	0.6	1	NFIC
PHTF2	0.00284178	-2.08084	0.109	0.6	1	PHTF2
MTRNR2L8	0.002871	-1.75731	0.279	0.8	1	MTRNR2L8
C1GALT1	0.00291943	-3.14702	0.054	0.4	1	C1GALT1
PDSS2	0.00291943	-3.06343	0.054	0.4	1	PDSS2
CWC22	0.00291943	-2.97553	0.054	0.4	1	CWC22
PKN2	0.00291943	-2.92762	0.054	0.4	1	PKN2
CHST12	0.00292144	-4.22286	0.062	0.4	1	CHST12
TRIM28	0.00304322	-2.2529	0.24	0.8	1	TRIM28
SERP1	0.00315456	2.54111	0.86	0.4	1	SERP1
BAG5	0.00316546	-2.84476	0.116	0.6	1	BAG5
ASF1A	0.00316546	-2.12784	0.116	0.6	1	ASF1A
HARS	0.00318762	-3.10117	0.054	0.4	1	HARS
CSTF3	0.00318762	-3.01996	0.054	0.4	1	CSTF3
STK38	0.00318762	-2.96742	0.054	0.4	1	STK38
MRPS10	0.00318762	-2.82834	0.054	0.4	1	MRPS10
PARP6	0.00318762	-2.69237	0.054	0.4	1	PARP6
COMMD4	0.00319467	-4.2742	0.155	0.6	1	COMMD4
PTPN6	0.00326571	-3.01234	0.364	1	1	PTPN6
WDR33	0.00330118	-3.29819	0.341	1	1	WDR33
STAC3	0.00337321	-4.42121	0.14	0.6	1	STAC3
ZDHHC2	0.00337449	-3.00841	0.116	0.6	1	ZDHHC2
ATP5O	0.00343582	3.50326	0.767	0	1	ATP5O
C14orf2	0.00343586	3.69479	0.767	0	1	C14orf2
TCEB2	0.00343586	3.66122	0.767	0	1	TCEB2
LRRC28	0.00347808	-3.2399	0.054	0.4	1	LRRC28
TMEM199	0.00347808	-2.43569	0.054	0.4	1	TMEM199
DDX23	0.00347808	-2.16779	0.054	0.4	1	DDX23
EPRS	0.00358028	-3.37111	0.14	0.6	1	EPRS
RPL36A	0.00358943	2.12068	0.93	0.6	1	RPL36A
PRDM2	0.00359376	-2.71063	0.147	0.6	1	PRDM2
PRKDC	0.00370519	-3.17804	0.171	0.6	1	PRKDC
MCM7	0.00374845	-3.30394	0.062	0.4	1	MCM7
ATP5I	0.00374961	3.26936	0.76	0	1	ATP5I
RARS2	0.00379243	-3.05559	0.054	0.4	1	RARS2
UTP6	0.00379243	-2.72892	0.054	0.4	1	UTP6
LIG1	0.00379243	-2.52923	0.054	0.4	1	LIG1
KMT5A	0.00379243	-2.11219	0.054	0.4	1	KMT5A
STAT5A	0.00379884	-2.68804	0.14	0.6	1	STAT5A
SF3A1	0.00388259	-2.36153	0.225	0.8	1	SF3A1
PEX16	0.00399542	-2.77955	0.132	0.6	1	PEX16
HADH	0.00399542	-2.69639	0.132	0.6	1	HADH
SACM1L	0.0040682	-3.08356	0.062	0.4	1	SACM1L
RECQL	0.00407922	-2.40683	0.116	0.6	1	RECQL
CCNT1	0.00407922	-1.93783	0.116	0.6	1	CCNT1
IGHA2	0.00408802	5.02305	0.752	0	1	IGHA2
ATP5G3	0.00408807	3.80642	0.752	0	1	ATP5G3
MAP3K14	0.0041324	-2.82612	0.054	0.4	1	MAP3K14
PRRC1	0.0041324	-2.6048	0.054	0.4	1	PRRC1
AKAP1	0.0041324	-2.11065	0.054	0.4	1	AKAP1
TMCC3	0.00424195	-2.81091	0.132	0.6	1	TMCC3
PPP1R15A	0.00431334	2.13655	0.907	0.6	1	PPP1R15A
NDUFB2	0.00431787	-1.58859	0.783	1	1	NDUFB2
DDX41	0.00434229	-1.90632	0.116	0.6	1	DDX41
PSMA4	0.00437072	-2.4341	0.45	1	1	PSMA4
SNX13	0.00441251	-3.41055	0.062	0.4	1	SNX13
ARID1B	0.00441251	-3.30382	0.062	0.4	1	ARID1B
DHFR	0.00441251	-3.10831	0.062	0.4	1	DHFR
ATP5J	0.00445272	3.20091	0.744	0	1	ATP5J
AGO1	0.00449978	-2.88726	0.054	0.4	1	AGO1
NTHL1	0.00449978	-2.65216	0.054	0.4	1	NTHL1
DLAT	0.00449978	-2.41124	0.054	0.4	1	DLAT
SEMA4C	0.00449978	-2.33968	0.054	0.4	1	SEMA4C
ABCC4	0.00449978	-2.33166	0.054	0.4	1	ABCC4
KMT2D	0.00449978	-2.25567	0.054	0.4	1	KMT2D
USP53	0.00449978	-2.2111	0.054	0.4	1	USP53
GBP1	0.0045022	-2.79804	0.132	0.6	1	GBP1
ATAD2	0.00456896	-3.51116	0.07	0.4	1	ATAD2
NDUFC1	0.00460577	-2.40064	0.295	0.8	1	NDUFC1
SMC1A	0.00463039	-3.2615	0.186	0.6	1	SMC1A
TOMM5	0.00469208	-2.84891	0.163	0.6	1	TOMM5
PHC3	0.00478303	-3.64391	0.062	0.4	1	PHC3
LILRA2	0.00478303	-3.6298	0.062	0.4	1	LILRA2
KDELC2	0.00489652	-2.8714	0.054	0.4	1	KDELC2
UBE3B	0.00489652	-2.77963	0.054	0.4	1	UBE3B
TLR7	0.00489652	-2.41123	0.054	0.4	1	TLR7
RRP1B	0.00489652	-2.40567	0.054	0.4	1	RRP1B
MBD3	0.00489652	-2.2931	0.054	0.4	1	MBD3
MED21	0.00489652	-2.24851	0.054	0.4	1	MED21
METTL21A	0.00491505	-1.78482	0.116	0.6	1	METTL21A
TACC3	0.00493434	-4.01743	0.07	0.4	1	TACC3
NAGK	0.00496395	-2.33937	0.271	0.8	1	NAGK
PELP1	0.00506654	-2.50051	0.132	0.6	1	PELP1
NUP93	0.00508451	-2.76154	0.14	0.6	1	NUP93
DDX46	0.00509191	-2.17188	0.372	0.8	1	DDX46
FBXO22	0.00518148	-3.92043	0.062	0.4	1	FBXO22
JMJD8	0.00518148	-3.79699	0.062	0.4	1	JMJD8
LRRK2	0.00518148	-3.5931	0.062	0.4	1	LRRK2
RNFT1	0.00518148	-3.42266	0.062	0.4	1	RNFT1
ARFIP1	0.00518148	-3.01391	0.062	0.4	1	ARFIP1
CENPN	0.00518148	-2.79802	0.062	0.4	1	CENPN
MT-ATP6	0.00520662	-1.8089	1	1	1	MT-ATP6
USMG5	0.00526721	3.30304	0.729	0	1	USMG5
ATP5H	0.00526733	3.04407	0.729	0	1	ATP5H
RNF103	0.00532594	-3.69451	0.07	0.4	1	RNF103
SMC2	0.00532594	-3.57529	0.07	0.4	1	SMC2
SNRPB2	0.00554956	-2.48048	0.504	1	1	SNRPB2
VPS35	0.00558663	-2.8846	0.403	0.8	1	VPS35
FBRSL1	0.00560969	-3.31113	0.062	0.4	1	FBRSL1
NRM	0.00560969	-3.05758	0.062	0.4	1	NRM
BTN2A1	0.00560969	-3.05445	0.062	0.4	1	BTN2A1
KIAA1109	0.00560969	-2.95129	0.062	0.4	1	KIAA1109
RAB27A	0.00560969	-2.92602	0.062	0.4	1	RAB27A
LRRC25	0.00560969	-2.90003	0.062	0.4	1	LRRC25
AC090498.1	0.00572058	3.15748	0.721	0	1	AC090498.1
HN1	0.0057207	3.67809	0.721	0	1	HN1
OSER1	0.00572768	-2.17753	0.31	0.8	1	OSER1
GRIP1	0.00598661	-7.2974	0.016	0.2	1	GRIP1
YOD1	0.00598661	-5.46481	0.016	0.2	1	YOD1
IGF1R	0.00598661	-5.41358	0.016	0.2	1	IGF1R
EIF5A2	0.00598661	-5.0528	0.016	0.2	1	EIF5A2
HGF	0.00598661	-4.99496	0.016	0.2	1	HGF
MAPK7	0.00598661	-4.97239	0.016	0.2	1	MAPK7
L3MBTL3	0.00598661	-4.8831	0.016	0.2	1	L3MBTL3
LINC01004	0.00598661	-4.86292	0.016	0.2	1	LINC01004
RAP1GAP2	0.00598661	-4.81558	0.016	0.2	1	RAP1GAP2
CDKN1C	0.00598661	-4.68096	0.016	0.2	1	CDKN1C
SDCBP2	0.00598661	-4.66862	0.016	0.2	1	SDCBP2
DIP2B	0.00598661	-4.58832	0.016	0.2	1	DIP2B
MAST3	0.00598661	-4.58713	0.016	0.2	1	MAST3
ARHGAP25	0.00598661	-4.5514	0.016	0.2	1	ARHGAP25
FAM98A	0.00598661	-4.51736	0.016	0.2	1	FAM98A
SRBD1	0.00598661	-4.50554	0.016	0.2	1	SRBD1
TRAFD1	0.00598661	-4.49574	0.016	0.2	1	TRAFD1
FANCG	0.00598661	-4.49074	0.016	0.2	1	FANCG
MOB3C	0.00598661	-4.48173	0.016	0.2	1	MOB3C
FBXO5	0.00598661	-4.48143	0.016	0.2	1	FBXO5
DIAPH3	0.00598661	-4.44224	0.016	0.2	1	DIAPH3
CDC6	0.00598661	-4.43043	0.016	0.2	1	CDC6
NUP205	0.00598661	-4.43043	0.016	0.2	1	NUP205
SGMS1	0.00598661	-4.42439	0.016	0.2	1	SGMS1
POLA1	0.00598661	-4.42178	0.016	0.2	1	POLA1
SKA3	0.00598661	-4.42178	0.016	0.2	1	SKA3
DOC2A	0.00598661	-4.41357	0.016	0.2	1	DOC2A
KNOP1	0.00598661	-4.40872	0.016	0.2	1	KNOP1
SRFBP1	0.00598661	-4.40491	0.016	0.2	1	SRFBP1
MANEA	0.00598661	-4.4048	0.016	0.2	1	MANEA
SH2D3C	0.00598661	-4.39456	0.016	0.2	1	SH2D3C
SNX24	0.00598661	-4.32621	0.016	0.2	1	SNX24
TKTL1	0.00598661	-4.31569	0.016	0.2	1	TKTL1
LINC01094	0.00598661	-4.12745	0.016	0.2	1	LINC01094
CBFB	0.00599614	-2.83708	0.147	0.6	1	CBFB
NUP58	0.00599614	-2.27299	0.147	0.6	1	NUP58
ELP2	0.00603342	-2.12471	0.132	0.6	1	ELP2
RNF111	0.00606958	-3.0918	0.062	0.4	1	RNF111
ARNT	0.00606958	-3.05278	0.062	0.4	1	ARNT
KLF7	0.00606958	-2.63906	0.062	0.4	1	KLF7
ADCK2	0.00606958	-2.55834	0.062	0.4	1	ADCK2
TM2D2	0.00617907	-2.56222	0.178	0.6	1	TM2D2
ZMAT2	0.00625389	-2.08924	0.349	0.8	1	ZMAT2
RDH11	0.00635492	-1.93558	0.124	0.6	1	RDH11
SEC22B	0.00639088	-2.81318	0.132	0.6	1	SEC22B
TXNIP	0.00648732	-2.70368	0.163	0.6	1	TXNIP
NSRP1	0.00650616	-2.87264	0.178	0.6	1	NSRP1
GPR89A	0.00656315	-2.76889	0.062	0.4	1	GPR89A
SLC35F6	0.00656315	-2.69231	0.062	0.4	1	SLC35F6
ASRGL1	0.00656315	-2.64364	0.062	0.4	1	ASRGL1
ZBTB20	0.00656315	-2.35104	0.062	0.4	1	ZBTB20
HACL1	0.00656315	-2.23869	0.062	0.4	1	HACL1
COPS2	0.00660634	-2.64428	0.155	0.6	1	COPS2
EEF2	0.00668823	1.55952	0.953	0.8	1	EEF2
FAM26F	0.00672915	3.47491	0.705	0	1	FAM26F
PGLS	0.00672915	3.21704	0.705	0	1	PGLS
UBOX5	0.00687777	-4.28297	0.016	0.2	1	UBOX5
SLC11A2	0.00687777	-4.27557	0.016	0.2	1	SLC11A2
TCF19	0.00687777	-4.24167	0.016	0.2	1	TCF19
LMBRD2	0.00687777	-4.20251	0.016	0.2	1	LMBRD2
GIMAP8	0.00687777	-4.17539	0.016	0.2	1	GIMAP8
ZDHHC9	0.00687777	-4.17258	0.016	0.2	1	ZDHHC9
TMCC1	0.00687777	-4.15754	0.016	0.2	1	TMCC1
SCRIB	0.00687777	-4.13549	0.016	0.2	1	SCRIB
WDR19	0.00687777	-4.12657	0.016	0.2	1	WDR19
LANCL1	0.00687777	-4.03861	0.016	0.2	1	LANCL1
NOL4L	0.00687777	-4.03858	0.016	0.2	1	NOL4L
RANBP6	0.00687777	-4.01468	0.016	0.2	1	RANBP6
RTN4IP1	0.00687777	-4.00769	0.016	0.2	1	RTN4IP1
BRIP1	0.00687777	-4.00326	0.016	0.2	1	BRIP1
NOCT	0.00687777	-4.00106	0.016	0.2	1	NOCT
ZNF766	0.00687777	-3.95026	0.016	0.2	1	ZNF766
TUBGCP5	0.00687777	-3.82259	0.016	0.2	1	TUBGCP5
C5	0.00687777	-3.65612	0.016	0.2	1	C5
NEDD1	0.00687777	-3.61231	0.016	0.2	1	NEDD1
TMEM229B	0.00687777	-3.50648	0.016	0.2	1	TMEM229B
NCDN	0.00687777	-3.33431	0.016	0.2	1	NCDN
HERC5	0.00687777	-3.21771	0.016	0.2	1	HERC5
CCDC24	0.00687777	-3.14583	0.016	0.2	1	CCDC24
CCL18	0.00687777	-2.96966	0.016	0.2	1	CCL18
ACTR6	0.00687777	-2.65215	0.016	0.2	1	ACTR6
LAMTOR4	0.00688509	1.70804	0.891	0.6	1	LAMTOR4
PRPF4	0.00707281	-2.74998	0.147	0.6	1	PRPF4
GTF3C2	0.00709253	-2.03692	0.062	0.4	1	GTF3C2
CD300E	0.00714268	-4.69995	0.078	0.4	1	CD300E
FCGR3A	0.00714298	-5.36754	0.078	0.4	1	FCGR3A
DDX5	0.00717894	-0.923386	0.953	1	1	DDX5
CNOT1	0.00721072	-2.69775	0.163	0.6	1	CNOT1
SRSF10	0.00722076	-2.05443	0.38	0.8	1	SRSF10
COX5A	0.00742775	2.8031	0.76	0.2	1	COX5A
TMSB4X	0.00743799	0.890899	1	1	1	TMSB4X
SLC35A4	0.0075456	-2.68154	0.14	0.6	1	SLC35A4
RIC8A	0.00758041	-2.2945	0.132	0.6	1	RIC8A
LSP1	0.00758588	2.2596	0.86	0.4	1	LSP1
CCDC28B	0.00765994	-2.63452	0.062	0.4	1	CCDC28B
RPP30	0.00765994	-2.58669	0.062	0.4	1	RPP30
CCNT2	0.00765994	-2.45929	0.062	0.4	1	CCNT2
DLG1	0.00765994	-2.41273	0.062	0.4	1	DLG1
TRIP11	0.00765994	-2.34516	0.062	0.4	1	TRIP11
GCC2	0.00771884	-2.44239	0.186	0.6	1	GCC2
DAAM1	0.00773722	-3.21837	0.07	0.4	1	DAAM1
MPP1	0.00775727	-2.61195	0.155	0.6	1	MPP1
ECI1	0.00775727	-2.52717	0.155	0.6	1	ECI1
CD46	0.00780536	-2.44561	0.171	0.6	1	CD46
SWAP70	0.00788397	-2.29766	0.147	0.6	1	SWAP70
ATP5A1	0.00788606	3.09975	0.69	0	1	ATP5A1
ABHD17C	0.00788636	-4.13122	0.016	0.2	1	ABHD17C
MIS18A	0.00788636	-4.07028	0.016	0.2	1	MIS18A
LRRC8B	0.00788636	-4.06656	0.016	0.2	1	LRRC8B
SUV39H2	0.00788636	-4.06164	0.016	0.2	1	SUV39H2
GPM6B	0.00788636	-4.04841	0.016	0.2	1	GPM6B
CC2D2A	0.00788636	-4.04742	0.016	0.2	1	CC2D2A
ZNF512	0.00788636	-4.04207	0.016	0.2	1	ZNF512
TRAF3IP2	0.00788636	-4.02176	0.016	0.2	1	TRAF3IP2
MROH6	0.00788636	-4.01045	0.016	0.2	1	MROH6
PAN2	0.00788636	-4.00596	0.016	0.2	1	PAN2
NPC1	0.00788636	-4.00412	0.016	0.2	1	NPC1
STXBP5	0.00788636	-4.00281	0.016	0.2	1	STXBP5
RAD51B	0.00788636	-3.99263	0.016	0.2	1	RAD51B
NCK2	0.00788636	-3.99075	0.016	0.2	1	NCK2
RECQL4	0.00788636	-3.9893	0.016	0.2	1	RECQL4
NKIRAS1	0.00788636	-3.97529	0.016	0.2	1	NKIRAS1
USP54	0.00788636	-3.96585	0.016	0.2	1	USP54
ZC3H10	0.00788636	-3.9648	0.016	0.2	1	ZC3H10
POLL	0.00788636	-3.96197	0.016	0.2	1	POLL
VAV2	0.00788636	-3.94833	0.016	0.2	1	VAV2
DHX35	0.00788636	-3.91423	0.016	0.2	1	DHX35
LRSAM1	0.00788636	-3.91007	0.016	0.2	1	LRSAM1
VARS2	0.00788636	-3.90801	0.016	0.2	1	VARS2
MDN1	0.00788636	-3.89995	0.016	0.2	1	MDN1
ZNF569	0.00788636	-3.88848	0.016	0.2	1	ZNF569
MFSD6	0.00788636	-3.87321	0.016	0.2	1	MFSD6
NNT-AS1	0.00788636	-3.86618	0.016	0.2	1	NNT-AS1
RAD54L	0.00788636	-3.86406	0.016	0.2	1	RAD54L
RRAGB	0.00788636	-3.86023	0.016	0.2	1	RRAGB
KIAA0586	0.00788636	-3.8573	0.016	0.2	1	KIAA0586
TBC1D13	0.00788636	-3.85221	0.016	0.2	1	TBC1D13
LDLRAP1	0.00788636	-3.85144	0.016	0.2	1	LDLRAP1
PRIM2	0.00788636	-3.85032	0.016	0.2	1	PRIM2
ZNF527	0.00788636	-3.85032	0.016	0.2	1	ZNF527
WRN	0.00788636	-3.84001	0.016	0.2	1	WRN
AGK	0.00788636	-3.83576	0.016	0.2	1	AGK
FAM174B	0.00788636	-3.83576	0.016	0.2	1	FAM174B
HEATR5A	0.00788636	-3.83398	0.016	0.2	1	HEATR5A
PHF13	0.00788636	-3.82202	0.016	0.2	1	PHF13
KIAA1324	0.00788636	-3.82111	0.016	0.2	1	KIAA1324
PROS1	0.00788636	-3.81486	0.016	0.2	1	PROS1
CPEB3	0.00788636	-3.81319	0.016	0.2	1	CPEB3
CENPQ	0.00788636	-3.80427	0.016	0.2	1	CENPQ
ALDH18A1	0.00788636	-3.80312	0.016	0.2	1	ALDH18A1
FAM76B	0.00788636	-3.79899	0.016	0.2	1	FAM76B
KATNAL1	0.00788636	-3.79442	0.016	0.2	1	KATNAL1
RFC4	0.00788636	-3.79361	0.016	0.2	1	RFC4
IPO13	0.00788636	-3.79079	0.016	0.2	1	IPO13
PPP1R3E	0.00788636	-3.77645	0.016	0.2	1	PPP1R3E
RASAL1	0.00788636	-3.76147	0.016	0.2	1	RASAL1
LANCL2	0.00788636	-3.75665	0.016	0.2	1	LANCL2
C1orf112	0.00788636	-3.75331	0.016	0.2	1	C1orf112
ARMC7	0.00788636	-3.74407	0.016	0.2	1	ARMC7
XRRA1	0.00788636	-3.74011	0.016	0.2	1	XRRA1
C12orf65	0.00788636	-3.73396	0.016	0.2	1	C12orf65
ZNF12	0.00788636	-3.73324	0.016	0.2	1	ZNF12
SLC25A30	0.00788636	-3.72412	0.016	0.2	1	SLC25A30
CCDC191	0.00788636	-3.71459	0.016	0.2	1	CCDC191
PLEKHH3	0.00788636	-3.70196	0.016	0.2	1	PLEKHH3
ARL11	0.00788636	-3.67972	0.016	0.2	1	ARL11
USP46	0.00788636	-3.67919	0.016	0.2	1	USP46
DGCR2	0.00788636	-3.67854	0.016	0.2	1	DGCR2
KAT2A	0.00788636	-3.6722	0.016	0.2	1	KAT2A
LETM2	0.00788636	-3.66944	0.016	0.2	1	LETM2
COG8	0.00788636	-3.66693	0.016	0.2	1	COG8
CAMSAP2	0.00788636	-3.66555	0.016	0.2	1	CAMSAP2
CCDC15	0.00788636	-3.66176	0.016	0.2	1	CCDC15
SLC51A	0.00788636	-3.64641	0.016	0.2	1	SLC51A
CEP44	0.00788636	-3.64278	0.016	0.2	1	CEP44
MTG1	0.00788636	-3.63371	0.016	0.2	1	MTG1
LIN52	0.00788636	-3.61886	0.016	0.2	1	LIN52
MSH6	0.00788636	-3.6134	0.016	0.2	1	MSH6
KIAA1328	0.00788636	-3.59434	0.016	0.2	1	KIAA1328
IFI44	0.00788636	-3.56793	0.016	0.2	1	IFI44
ZNF268	0.00788636	-3.55517	0.016	0.2	1	ZNF268
GGACT	0.00788636	-3.55318	0.016	0.2	1	GGACT
DCAF4	0.00788636	-3.5517	0.016	0.2	1	DCAF4
SPRYD7	0.00788636	-3.54466	0.016	0.2	1	SPRYD7
SAP130	0.00788636	-3.53841	0.016	0.2	1	SAP130
ALMS1	0.00788636	-3.52091	0.016	0.2	1	ALMS1
GPATCH1	0.00788636	-3.51978	0.016	0.2	1	GPATCH1
CHST15	0.00788636	-3.49617	0.016	0.2	1	CHST15
VAMP4	0.00788636	-3.48809	0.016	0.2	1	VAMP4
NOMO3	0.00788636	-3.483	0.016	0.2	1	NOMO3
FKRP	0.00788636	-3.47899	0.016	0.2	1	FKRP
ZNF367	0.00788636	-3.47192	0.016	0.2	1	ZNF367
CEP162	0.00788636	-3.46726	0.016	0.2	1	CEP162
SLC45A4	0.00788636	-3.46703	0.016	0.2	1	SLC45A4
GTF3C1	0.00788636	-3.46182	0.016	0.2	1	GTF3C1
EXTL3	0.00788636	-3.45279	0.016	0.2	1	EXTL3
BPGM	0.00788636	-3.45039	0.016	0.2	1	BPGM
ADCK1	0.00788636	-3.44754	0.016	0.2	1	ADCK1
TCF20	0.00788636	-3.4419	0.016	0.2	1	TCF20
CUL9	0.00788636	-3.44094	0.016	0.2	1	CUL9
NAT10	0.00788636	-3.43763	0.016	0.2	1	NAT10
TMEM135	0.00788636	-3.426	0.016	0.2	1	TMEM135
MFGE8	0.00788636	-3.42477	0.016	0.2	1	MFGE8
RAD18	0.00788636	-3.41697	0.016	0.2	1	RAD18
SIRPB1	0.00788636	-3.40534	0.016	0.2	1	SIRPB1
IQCH-AS1	0.00788636	-3.37471	0.016	0.2	1	IQCH-AS1
INCENP	0.00788636	-3.37271	0.016	0.2	1	INCENP
ZNF117	0.00788636	-3.36672	0.016	0.2	1	ZNF117
SPC24	0.00788636	-3.35545	0.016	0.2	1	SPC24
ZNF316	0.00788636	-3.35227	0.016	0.2	1	ZNF316
PLD1	0.00788636	-3.34346	0.016	0.2	1	PLD1
ERMP1	0.00788636	-3.34183	0.016	0.2	1	ERMP1
FBXO46	0.00788636	-3.31971	0.016	0.2	1	FBXO46
EPB41L1	0.00788636	-3.31504	0.016	0.2	1	EPB41L1
ZNF576	0.00788636	-3.31371	0.016	0.2	1	ZNF576
TMEM86A	0.00788636	-3.30629	0.016	0.2	1	TMEM86A
MBNL1-AS1	0.00788636	-3.28452	0.016	0.2	1	MBNL1-AS1
SIGLEC5	0.00788636	-3.26562	0.016	0.2	1	SIGLEC5
MEI1	0.00788636	-3.25465	0.016	0.2	1	MEI1
FKBPL	0.00788636	-3.25395	0.016	0.2	1	FKBPL
NLK	0.00788636	-3.25384	0.016	0.2	1	NLK
TMEM255B	0.00788636	-3.25296	0.016	0.2	1	TMEM255B
RACGAP1	0.00788636	-3.23556	0.016	0.2	1	RACGAP1
RGPD5	0.00788636	-3.22995	0.016	0.2	1	RGPD5
C14orf93	0.00788636	-3.21588	0.016	0.2	1	C14orf93
SLC7A8	0.00788636	-3.20323	0.016	0.2	1	SLC7A8
TLR10	0.00788636	-3.19593	0.016	0.2	1	TLR10
WDR81	0.00788636	-3.19133	0.016	0.2	1	WDR81
WDR89	0.00788636	-3.16583	0.016	0.2	1	WDR89
TRMT61B	0.00788636	-3.16174	0.016	0.2	1	TRMT61B
GINS4	0.00788636	-3.15299	0.016	0.2	1	GINS4
PFKFB2	0.00788636	-3.12994	0.016	0.2	1	PFKFB2
OTOA	0.00788636	-3.10044	0.016	0.2	1	OTOA
SPAG16	0.00788636	-3.08691	0.016	0.2	1	SPAG16
TMEM37	0.00788636	-3.07843	0.016	0.2	1	TMEM37
HEATR3	0.00788636	-3.07143	0.016	0.2	1	HEATR3
PAM	0.00788636	-3.06681	0.016	0.2	1	PAM
KHDRBS3	0.00788636	-3.06514	0.016	0.2	1	KHDRBS3
IRGQ	0.00788636	-3.06271	0.016	0.2	1	IRGQ
FANCL	0.00788636	-3.05944	0.016	0.2	1	FANCL
FAM234B	0.00788636	-3.04408	0.016	0.2	1	FAM234B
HELB	0.00788636	-3.03443	0.016	0.2	1	HELB
AL354822.1	0.00788636	-3.02569	0.016	0.2	1	AL354822.1
CKM	0.00788636	-3.00706	0.016	0.2	1	CKM
MTMR1	0.00788636	-3.00542	0.016	0.2	1	MTMR1
TTC33	0.00788636	-2.97089	0.016	0.2	1	TTC33
FBXL4	0.00788636	-2.96894	0.016	0.2	1	FBXL4
PDK2	0.00788636	-2.94873	0.016	0.2	1	PDK2
ZNF691	0.00788636	-2.94346	0.016	0.2	1	ZNF691
SSX2IP	0.00788636	-2.94032	0.016	0.2	1	SSX2IP
PRKAR1B	0.00788636	-2.93563	0.016	0.2	1	PRKAR1B
BAHCC1	0.00788636	-2.90489	0.016	0.2	1	BAHCC1
CCDC30	0.00788636	-2.89657	0.016	0.2	1	CCDC30
OAZ3	0.00788636	-2.89229	0.016	0.2	1	OAZ3
VWA8	0.00788636	-2.88983	0.016	0.2	1	VWA8
ATL2	0.00788636	-2.83899	0.016	0.2	1	ATL2
C6orf203	0.00788636	-2.78695	0.016	0.2	1	C6orf203
DHX37	0.00788636	-2.76255	0.016	0.2	1	DHX37
INTS12	0.00788636	-2.68924	0.016	0.2	1	INTS12
FAM13A	0.00788636	-2.63818	0.016	0.2	1	FAM13A
XPO5	0.00788636	-2.58563	0.016	0.2	1	XPO5
CACTIN	0.00788636	-2.56762	0.016	0.2	1	CACTIN
GORASP1	0.00788636	-2.54373	0.016	0.2	1	GORASP1
FAM3B	0.00788636	-2.46121	0.016	0.2	1	FAM3B
ZNF845	0.00788636	-2.28558	0.016	0.2	1	ZNF845
ASB13	0.00788636	-1.89157	0.016	0.2	1	ASB13
PPA1	0.00791988	3.05119	0.752	0.2	1	PPA1
S100A9	0.00797587	-3.48261	0.178	0.6	1	S100A9
DHX9	0.0080057	-2.29183	0.163	0.6	1	DHX9
CTNNBL1	0.00804978	-2.02567	0.264	0.8	1	CTNNBL1
HPS3	0.00817906	-2.765	0.155	0.6	1	HPS3
BMS1	0.00822476	-3.44376	0.078	0.4	1	BMS1
NUP37	0.00826769	-2.41146	0.062	0.4	1	NUP37
ZADH2	0.00826769	-2.23059	0.062	0.4	1	ZADH2
NT5DC2	0.00826769	-1.80266	0.062	0.4	1	NT5DC2
CNOT6	0.00826769	-1.76584	0.062	0.4	1	CNOT6
KDM5C	0.00832328	-3.51862	0.07	0.4	1	KDM5C
SVIL	0.00832328	-3.25784	0.07	0.4	1	SVIL
ZWINT	0.00832328	-2.60172	0.07	0.4	1	ZWINT
FKBP1A	0.00839441	2.3897	0.806	0.4	1	FKBP1A
CREM	0.00851074	2.09433	0.907	0.6	1	CREM
C11orf31	0.00852534	2.85654	0.682	0	1	C11orf31
PPDPF	0.00852543	3.2356	0.682	0	1	PPDPF
HLA-DPB1	0.0085482	1.29428	1	1	1	HLA-DPB1
HMGN1	0.00865436	2.13259	0.845	0.2	1	HMGN1
TFPT	0.00887829	-4.1837	0.163	0.6	1	TFPT
DPYD	0.00889426	-2.49188	0.14	0.6	1	DPYD
EXOC4	0.00891824	-2.68512	0.062	0.4	1	EXOC4
TMEM260	0.00891824	-1.91924	0.062	0.4	1	TMEM260
TMEM206	0.00891824	-1.80902	0.062	0.4	1	TMEM206
FAM214B	0.00894875	-3.5423	0.07	0.4	1	FAM214B
BTAF1	0.00894875	-3.49209	0.07	0.4	1	BTAF1
NXT2	0.00894875	-3.38629	0.07	0.4	1	NXT2
OSBP	0.00894875	-3.11532	0.07	0.4	1	OSBP
JADE1	0.00894875	-2.77566	0.07	0.4	1	JADE1
TYMS	0.00894875	-2.19018	0.07	0.4	1	TYMS
SPI1	0.00930273	2.95063	0.736	0.2	1	SPI1
CYBB	0.00937314	-2.80695	0.349	0.8	1	CYBB
ACAA2	0.00940132	-2.79864	0.186	0.6	1	ACAA2
CLTC	0.00949987	-2.59194	0.194	0.6	1	CLTC
PSMC6	0.00953608	-2.05449	0.302	0.8	1	PSMC6
CLEC10A	0.00953759	3.55113	0.767	0.2	1	CLEC10A
TRIM56	0.00961413	-2.29173	0.062	0.4	1	TRIM56
SYNE3	0.00961413	-2.26756	0.062	0.4	1	SYNE3
ZNF431	0.00961413	-2.16865	0.062	0.4	1	ZNF431
NACC1	0.00961413	-2.04992	0.062	0.4	1	NACC1
FOPNL	0.00961413	-1.87492	0.062	0.4	1	FOPNL
VCPIP1	0.00961413	-1.78783	0.062	0.4	1	VCPIP1
AP4M1	0.00961413	-1.14227	0.062	0.4	1	AP4M1
ACBD5	0.00961586	-2.75809	0.07	0.4	1	ACBD5
PACS2	0.00961586	-2.62845	0.07	0.4	1	PACS2
SLC5A3	0.00961586	-2.48121	0.07	0.4	1	SLC5A3
KPNA1	0.00976039	-2.05253	0.147	0.6	1	KPNA1
ANXA5	0.00976271	-1.14488	0.891	1	1	ANXA5
PRELID1	0.0100398	2.19155	0.822	0.4	1	PRELID1
PCMTD1	0.0100789	-2.39926	0.155	0.6	1	PCMTD1
PRRC2B	0.0101231	-3.22704	0.078	0.4	1	PRRC2B
INSIG1	0.0103221	2.8519	0.845	0.6	1	INSIG1
GTF2H1	0.0103269	-2.7983	0.07	0.4	1	GTF2H1
CRY2	0.0103269	-2.7818	0.07	0.4	1	CRY2
PTCD3	0.0103269	-2.64669	0.07	0.4	1	PTCD3
MFN2	0.0103269	-2.58468	0.07	0.4	1	MFN2
VPS8	0.0103269	-2.56005	0.07	0.4	1	VPS8
CTCF	0.0103269	-2.52308	0.07	0.4	1	CTCF
HNRNPA0	0.010367	2.30693	0.783	0.4	1	HNRNPA0
EPB41L2	0.0104599	-3.25732	0.085	0.4	1	EPB41L2
RPS5	0.0104919	0.826949	0.992	1	1	RPS5
ESYT2	0.0105706	-1.72855	0.132	0.6	1	ESYT2
TMPO	0.0106114	-2.38038	0.155	0.6	1	TMPO
ATP5F1	0.0107141	2.77264	0.659	0	1	ATP5F1
TRPC4AP	0.0110259	-2.0586	0.14	0.6	1	TRPC4AP
NINJ2	0.0110845	-2.65522	0.07	0.4	1	NINJ2
IP6K1	0.0110845	-2.59705	0.07	0.4	1	IP6K1
ATIC	0.0110845	-2.47973	0.07	0.4	1	ATIC
C11orf24	0.0110845	-2.42985	0.07	0.4	1	C11orf24
LYPLAL1	0.0110845	-2.30811	0.07	0.4	1	LYPLAL1
UBE2D3	0.0111657	1.5136	0.899	0.6	1	UBE2D3
C3AR1	0.0111685	-4.06043	0.085	0.4	1	C3AR1
SECISBP2L	0.0111685	-3.60804	0.085	0.4	1	SECISBP2L
AHCYL1	0.0111687	-2.24998	0.155	0.6	1	AHCYL1
PABPC1	0.0112218	0.991145	0.984	0.8	1	PABPC1
SRSF2	0.0113355	2.07234	0.829	0.4	1	SRSF2
SLC25A3	0.0115662	1.41027	0.915	0.6	1	SLC25A3
MRPL42	0.0116252	-1.93143	0.14	0.6	1	MRPL42
RUNDC1	0.0118909	-2.43599	0.07	0.4	1	RUNDC1
CDKN2AIP	0.0118909	-2.3593	0.07	0.4	1	CDKN2AIP
NNT	0.0118909	-1.9489	0.07	0.4	1	NNT
ARAP2	0.0119194	-3.43661	0.085	0.4	1	ARAP2
UBC	0.0119952	-1.00522	0.961	1	1	UBC
COPA	0.0122486	-2.50428	0.171	0.6	1	COPA
GBP4	0.0122531	-1.5962	0.14	0.6	1	GBP4
RPL7	0.0124025	1.28213	1	1	1	RPL7
GTF3A	0.0124225	2.74997	0.643	0	1	GTF3A
MTRNR2L1	0.0126393	-2.12591	0.163	0.6	1	MTRNR2L1
KCTD12	0.012652	-2.67032	0.202	0.6	1	KCTD12
GSTO1	0.012653	-1.82878	0.574	0.8	1	GSTO1
POGZ	0.0127146	-2.70062	0.085	0.4	1	POGZ
RPL23	0.0128173	1.04835	0.969	0.8	1	RPL23
GSS	0.0130001	-1.66869	0.155	0.6	1	GSS
MBD2	0.0130274	-2.74796	0.178	0.6	1	MBD2
TMED2	0.0131291	2.38147	0.705	0.2	1	TMED2
RPL27	0.0132487	1.14325	0.984	0.8	1	RPL27
SHFM1	0.013359	2.86734	0.636	0	1	SHFM1
SELT	0.0133591	2.66266	0.636	0	1	SELT
COMT	0.0133591	2.64003	0.636	0	1	COMT
ATP5G1	0.0133591	2.50825	0.636	0	1	ATP5G1
IL10	0.0135565	-2.99141	0.085	0.4	1	IL10
NBEAL1	0.0135915	2.34859	0.744	0.2	1	NBEAL1
UNC45A	0.0136615	-2.70867	0.07	0.4	1	UNC45A
MRPL10	0.0136615	-2.51189	0.07	0.4	1	MRPL10
SP140L	0.0136615	-2.40128	0.07	0.4	1	SP140L
SARS	0.0136626	-3.98819	0.178	0.6	1	SARS
ACAT2	0.013667	-2.16612	0.155	0.6	1	ACAT2
RPLP0	0.0136912	0.699894	1	1	1	RPLP0
FOSL2	0.0138063	-2.09175	0.659	1	1	FOSL2
NUDT1	0.013882	-2.15419	0.419	0.8	1	NUDT1
CCT6A	0.013882	-1.93769	0.419	0.8	1	CCT6A
GALNT1	0.0139461	-2.40485	0.163	0.6	1	GALNT1
TMEM11	0.0139461	-2.37157	0.163	0.6	1	TMEM11
BOLA3	0.0140175	-1.51345	0.147	0.6	1	BOLA3
COMMD6	0.0141199	1.51481	0.93	0.6	1	COMMD6
ATAD1	0.0141635	-5.27067	0.078	0.4	1	ATAD1
BMF	0.0141635	-3.5013	0.078	0.4	1	BMF
POLD3	0.0141635	-3.04711	0.078	0.4	1	POLD3
PIK3C2A	0.0141635	-2.49683	0.078	0.4	1	PIK3C2A
MYEOV2	0.0143539	2.51978	0.628	0	1	MYEOV2
C7orf73	0.0143541	2.69142	0.628	0	1	C7orf73
2025-09-15	0.0143541	2.67598	0.628	0	1	2025-09-15
TK1	0.0144473	-2.71714	0.085	0.4	1	TK1
TACC1	0.0144553	-1.71867	0.45	0.8	1	TACC1
MS4A7	0.014537	-2.19956	0.512	0.8	1	MS4A7
GUK1	0.014686	1.85935	0.814	0.4	1	GUK1
COX14	0.0147091	-2.03437	0.434	0.8	1	COX14
KHSRP	0.0150158	-2.47991	0.178	0.6	1	KHSRP
TMF1	0.0151176	-2.45946	0.186	0.6	1	TMF1
ATG5	0.0151243	-2.85076	0.078	0.4	1	ATG5
SNRK	0.0151243	-2.76558	0.078	0.4	1	SNRK
PAICS	0.0151243	-2.70385	0.078	0.4	1	PAICS
ATP11C	0.0151243	-2.58243	0.078	0.4	1	ATP11C
ETFB	0.0153829	-2.68678	0.442	0.8	1	ETFB
MIF	0.0154102	2.66587	0.62	0	1	MIF
C10orf54	0.0154104	2.9388	0.62	0	1	C10orf54
MZT2B	0.0154104	2.82192	0.62	0	1	MZT2B
MYO5A	0.0154625	-3.56275	0.093	0.4	1	MYO5A
GLMP	0.0154625	-3.48607	0.093	0.4	1	GLMP
ZNF207	0.0156282	-1.81601	0.457	0.8	1	ZNF207
MRPL54	0.0156342	-1.96995	0.403	0.8	1	MRPL54
PEX26	0.015661	-2.58875	0.07	0.4	1	PEX26
DERL3	0.015661	-2.12703	0.07	0.4	1	DERL3
MRPS18A	0.015661	-2.06677	0.07	0.4	1	MRPS18A
XPO6	0.015661	-2.03707	0.07	0.4	1	XPO6
BRCC3	0.015661	-1.9733	0.07	0.4	1	BRCC3
ZNF721	0.015661	-1.95854	0.07	0.4	1	ZNF721
ANO6	0.015661	-1.8416	0.07	0.4	1	ANO6
MARCKSL1	0.0157589	3.38196	0.69	0.2	1	MARCKSL1
CCNL1	0.015767	2.1112	0.791	0.4	1	CCNL1
SARAF	0.0159753	1.66255	0.876	0.6	1	SARAF
AEBP2	0.0161421	-2.75962	0.078	0.4	1	AEBP2
IARS	0.0161421	-2.56615	0.078	0.4	1	IARS
ACOT13	0.0161421	-2.52945	0.078	0.4	1	ACOT13
RHOQ	0.0164101	-2.23839	0.271	0.8	1	RHOQ
ZC3H13	0.0164855	-2.67632	0.178	0.6	1	ZC3H13
CHMP4B	0.0165306	2.69921	0.612	0	1	CHMP4B
CKS1B	0.0165307	-2.30985	0.209	0.6	1	CKS1B
FAM13B	0.016754	-2.23911	0.07	0.4	1	FAM13B
MAPK9	0.016754	-2.09568	0.07	0.4	1	MAPK9
SEH1L	0.016754	-2.00635	0.07	0.4	1	SEH1L
SIGLEC1	0.016754	-1.63584	0.07	0.4	1	SIGLEC1
SUMO2	0.0170739	-1.88383	0.876	1	1	SUMO2
SLC4A2	0.0172195	-2.42546	0.078	0.4	1	SLC4A2
RNF19A	0.0172195	-2.26654	0.078	0.4	1	RNF19A
ZFYVE27	0.0172195	-2.04635	0.078	0.4	1	ZFYVE27
AGA	0.0172195	-1.71958	0.078	0.4	1	AGA
EZH2	0.0174367	-2.74855	0.085	0.4	1	EZH2
PSMG3	0.0174367	-2.54843	0.085	0.4	1	PSMG3
CBL	0.0174367	-2.46852	0.085	0.4	1	CBL
FRG1	0.0174752	-2.3521	0.155	0.6	1	FRG1
HLA-DQB1	0.0177228	1.41408	0.992	0.6	1	HLA-DQB1
FTL	0.0177233	-1.20017	1	1	1	FTL
RSRC2	0.0182502	-1.67632	0.411	0.8	1	RSRC2
SLC6A6	0.0183398	-2.19041	0.155	0.6	1	SLC6A6
TMEM120B	0.0183596	-2.36252	0.078	0.4	1	TMEM120B
PYGB	0.0185473	-2.72027	0.085	0.4	1	PYGB
GMIP	0.0185473	-2.51954	0.085	0.4	1	GMIP
RAD21	0.0189252	-2.72316	0.256	0.6	1	RAD21
SWI5	0.0195652	-2.05221	0.078	0.4	1	SWI5
EXOSC8	0.0195652	-1.98593	0.078	0.4	1	EXOSC8
RAD9A	0.0197192	-3.30981	0.085	0.4	1	RAD9A
BTN3A2	0.0197192	-3.17283	0.085	0.4	1	BTN3A2
PDLIM5	0.0197825	-2.5708	0.202	0.6	1	PDLIM5
SCO2	0.020305	2.71199	0.589	0	1	SCO2
GADD45GIP1	0.020305	2.57743	0.589	0	1	GADD45GIP1
SYMPK	0.0206199	-1.96061	0.171	0.6	1	SYMPK
RAC1	0.0207069	1.36577	0.938	0.4	1	RAC1
IPO7	0.0207254	-2.14342	0.178	0.6	1	IPO7
MRPS11	0.0207633	-2.26926	0.186	0.6	1	MRPS11
SUPT4H1	0.0207954	1.92327	0.752	0.2	1	SUPT4H1
HAUS4	0.0208394	-2.52706	0.078	0.4	1	HAUS4
DNAJC9	0.0208394	-1.98991	0.078	0.4	1	DNAJC9
MKLN1	0.0208394	-1.65065	0.078	0.4	1	MKLN1
CD163L1	0.0209094	-5.64027	0.023	0.2	1	CD163L1
NSDHL	0.0209094	-5.25825	0.023	0.2	1	NSDHL
SMYD3	0.0209094	-4.88822	0.023	0.2	1	SMYD3
IL21R	0.0209094	-4.78738	0.023	0.2	1	IL21R
TLR5	0.0209094	-4.6699	0.023	0.2	1	TLR5
WDR36	0.0209094	-4.65452	0.023	0.2	1	WDR36
GALNT10	0.0209094	-4.45778	0.023	0.2	1	GALNT10
S100Z	0.0209094	-4.41316	0.023	0.2	1	S100Z
TRIB3	0.0209094	-4.39618	0.023	0.2	1	TRIB3
INTS4	0.0209094	-4.32609	0.023	0.2	1	INTS4
MIB1	0.0209094	-4.22904	0.023	0.2	1	MIB1
ANKZF1	0.0209094	-4.18105	0.023	0.2	1	ANKZF1
LRP5L	0.0209094	-4.10968	0.023	0.2	1	LRP5L
LINC00324	0.0209094	-4.10223	0.023	0.2	1	LINC00324
ZNF43	0.0209094	-4.06157	0.023	0.2	1	ZNF43
TRIP13	0.0209094	-4.06048	0.023	0.2	1	TRIP13
ANKRD13D	0.0209553	-3.64604	0.085	0.4	1	ANKRD13D
FASTKD1	0.0209553	-3.04001	0.085	0.4	1	FASTKD1
RPL17	0.0212119	1.48827	0.868	0.6	1	RPL17
SERBP1	0.0212192	-1.81588	0.667	1	1	SERBP1
PDCD10	0.0212271	-2.1604	0.217	0.6	1	PDCD10
RBBP7	0.0212271	-2.07993	0.217	0.6	1	RBBP7
RASGEF1B	0.0213315	-1.76737	0.287	0.8	1	RASGEF1B
ATP5C1	0.0217112	2.78892	0.581	0	1	ATP5C1
TGFB1	0.0217112	2.5988	0.581	0	1	TGFB1
C14orf166	0.0217112	2.37653	0.581	0	1	C14orf166
RNASET2	0.0220494	1.3545	0.938	0.8	1	RNASET2
RPS3	0.0220692	0.662548	0.992	1	1	RPS3
PSTPIP2	0.0220978	-2.82359	0.093	0.4	1	PSTPIP2
SLC39A10	0.0221853	-1.38842	0.078	0.4	1	SLC39A10
XPO1	0.0222584	-2.88152	0.085	0.4	1	XPO1
LYRM2	0.0222584	-2.58688	0.085	0.4	1	LYRM2
ASXL2	0.0222584	-2.39542	0.085	0.4	1	ASXL2
IQGAP1	0.022424	-1.58756	0.55	0.8	1	IQGAP1
IKZF1	0.0224535	-1.75174	0.271	0.8	1	IKZF1
MDM4	0.0229163	-1.0684	0.147	0.6	1	MDM4
SFMBT2	0.0230108	-3.02384	0.101	0.4	1	SFMBT2
LINC00152	0.0231967	2.91377	0.574	0	1	LINC00152
CECR1	0.0231967	2.83177	0.574	0	1	CECR1
ZBTB48	0.02322	-4.14547	0.023	0.2	1	ZBTB48
FAM118B	0.02322	-4.01166	0.023	0.2	1	FAM118B
ADCK5	0.02322	-3.899	0.023	0.2	1	ADCK5
SPATA13	0.02322	-3.8788	0.023	0.2	1	SPATA13
ZDHHC8	0.02322	-3.79813	0.023	0.2	1	ZDHHC8
GSE1	0.02322	-3.73738	0.023	0.2	1	GSE1
ERLIN1	0.02322	-3.73634	0.023	0.2	1	ERLIN1
CPNE5	0.02322	-3.72695	0.023	0.2	1	CPNE5
KNTC1	0.02322	-3.70077	0.023	0.2	1	KNTC1
MTF1	0.02322	-3.6817	0.023	0.2	1	MTF1
E2F1	0.02322	-3.63151	0.023	0.2	1	E2F1
PRDM4	0.02322	-3.59517	0.023	0.2	1	PRDM4
CDC20	0.02322	-3.52173	0.023	0.2	1	CDC20
MVB12B	0.02322	-3.47776	0.023	0.2	1	MVB12B
DNAL1	0.02322	-3.23134	0.023	0.2	1	DNAL1
UQCRQ	0.0234404	-1.77305	0.721	0.8	1	UQCRQ
RPL28	0.0234701	0.560287	1	1	1	RPL28
REV1	0.0236061	-2.0623	0.078	0.4	1	REV1
LPIN2	0.0236313	-2.64971	0.085	0.4	1	LPIN2
LCOR	0.0236313	-2.52519	0.085	0.4	1	LCOR
MYO9A	0.0236313	-2.49244	0.085	0.4	1	MYO9A
MLXIP	0.0236328	-1.72176	0.171	0.6	1	MLXIP
EIF2S2	0.0238685	-1.52705	0.434	0.8	1	EIF2S2
NDUFB1	0.0238827	-2.02772	0.651	0.8	1	NDUFB1
IMMT	0.0239849	-2.36239	0.24	0.6	1	IMMT
PLEKHA2	0.0243097	-2.27641	0.209	0.6	1	PLEKHA2
ADAR	0.024582	-1.75638	0.163	0.6	1	ADAR
CD93	0.0247528	-2.54801	0.186	0.6	1	CD93
UQCRFS1	0.0247647	2.41907	0.566	0	1	UQCRFS1
ABI2	0.024803	-2.77841	0.093	0.4	1	ABI2
ARL3	0.024803	-2.65825	0.093	0.4	1	ARL3
SNRPD2	0.0249708	1.60363	0.798	0.4	1	SNRPD2
CWC27	0.0250772	-2.26546	0.085	0.4	1	CWC27
VRK1	0.0250772	-2.19911	0.085	0.4	1	VRK1
INO80E	0.0250772	-2.0347	0.085	0.4	1	INO80E
ZC3H14	0.0251053	-2.0419	0.078	0.4	1	ZC3H14
UTP23	0.0251053	-1.88951	0.078	0.4	1	UTP23
STAU2	0.0251053	-1.86706	0.078	0.4	1	STAU2
HUS1	0.0251053	-1.73471	0.078	0.4	1	HUS1
PPM1K	0.0251053	-1.698	0.078	0.4	1	PPM1K
SNAPC5	0.0257233	-4.86072	0.101	0.4	1	SNAPC5
ARFIP2	0.0257233	-2.87669	0.101	0.4	1	ARFIP2
SUZ12	0.0257233	-2.87053	0.101	0.4	1	SUZ12
VRK3	0.0257233	-2.6139	0.101	0.4	1	VRK3
RBM26	0.0257233	-2.59044	0.101	0.4	1	RBM26
VPS54	0.0257491	-3.74842	0.023	0.2	1	VPS54
B4GALT2	0.0257491	-3.72951	0.023	0.2	1	B4GALT2
TMEM63B	0.0257491	-3.69608	0.023	0.2	1	TMEM63B
ZNF138	0.0257491	-3.69314	0.023	0.2	1	ZNF138
TADA2A	0.0257491	-3.65064	0.023	0.2	1	TADA2A
PIGL	0.0257491	-3.58949	0.023	0.2	1	PIGL
ZNF654	0.0257491	-3.57506	0.023	0.2	1	ZNF654
ADAMTSL4	0.0257491	-3.55999	0.023	0.2	1	ADAMTSL4
FBXO38	0.0257491	-3.51762	0.023	0.2	1	FBXO38
COQ5	0.0257491	-3.5127	0.023	0.2	1	COQ5
WDR91	0.0257491	-3.49795	0.023	0.2	1	WDR91
UNG	0.0257491	-3.47396	0.023	0.2	1	UNG
ACYP1	0.0257491	-3.46169	0.023	0.2	1	ACYP1
ZBTB33	0.0257491	-3.41997	0.023	0.2	1	ZBTB33
ZFP62	0.0257491	-3.41802	0.023	0.2	1	ZFP62
ERMAP	0.0257491	-3.39779	0.023	0.2	1	ERMAP
NUDCD1	0.0257491	-3.37739	0.023	0.2	1	NUDCD1
GINS2	0.0257491	-3.34355	0.023	0.2	1	GINS2
PHF12	0.0257491	-3.32575	0.023	0.2	1	PHF12
UBL7-AS1	0.0257491	-3.29948	0.023	0.2	1	UBL7-AS1
ACOT11	0.0257491	-3.26347	0.023	0.2	1	ACOT11
TRIM5	0.0257491	-3.26081	0.023	0.2	1	TRIM5
SPHK2	0.0257491	-3.17672	0.023	0.2	1	SPHK2
COG1	0.0257491	-3.1181	0.023	0.2	1	COG1
BLNK	0.0257491	-3.11563	0.023	0.2	1	BLNK
BACE1	0.0257491	-3.10166	0.023	0.2	1	BACE1
PAAF1	0.0257491	-3.08004	0.023	0.2	1	PAAF1
NR1D2	0.0257491	-2.9904	0.023	0.2	1	NR1D2
DIS3L	0.0257491	-2.89535	0.023	0.2	1	DIS3L
HEATR1	0.0257491	-2.83589	0.023	0.2	1	HEATR1
SLC19A2	0.0257491	-2.78151	0.023	0.2	1	SLC19A2
RBM7	0.0258474	-1.75686	0.171	0.6	1	RBM7
USO1	0.0258483	-2.00322	0.186	0.6	1	USO1
LMNA	0.0260544	1.72159	0.93	0.4	1	LMNA
BAZ2B	0.0261165	-2.03336	0.217	0.6	1	BAZ2B
C19orf60	0.0264184	2.59214	0.558	0	1	C19orf60
NCF2	0.0264291	-2.42972	0.318	0.8	1	NCF2
DUSP4	0.0265267	3.39848	0.643	0.2	1	DUSP4
GMPS	0.026599	-2.37834	0.085	0.4	1	GMPS
FAM122B	0.026599	-2.2851	0.085	0.4	1	FAM122B
RRN3	0.026599	-2.15346	0.085	0.4	1	RRN3
MITD1	0.026599	-2.11573	0.085	0.4	1	MITD1
ASCC3	0.0266862	-2.18781	0.078	0.4	1	ASCC3
ZZEF1	0.0266862	-1.97482	0.078	0.4	1	ZZEF1
ZMPSTE24	0.0266862	-1.93168	0.078	0.4	1	ZMPSTE24
ARRB1	0.0266862	-1.84736	0.078	0.4	1	ARRB1
FTCDNL1	0.0266862	-1.71365	0.078	0.4	1	FTCDNL1
B3GNT7	0.0266862	-1.5553	0.078	0.4	1	B3GNT7
FAM160A2	0.0266862	-1.48105	0.078	0.4	1	FAM160A2
GLRX	0.027076	-1.30255	0.341	0.8	1	GLRX
TMEM106C	0.0271803	-2.81401	0.101	0.4	1	TMEM106C
NCAPH2	0.0271803	-2.63227	0.101	0.4	1	NCAPH2
YIPF5	0.0277905	-3.08624	0.093	0.4	1	YIPF5
SYNRG	0.0277905	-3.02234	0.093	0.4	1	SYNRG
TRIM27	0.0277905	-2.38096	0.093	0.4	1	TRIM27
ZBTB44	0.0277905	-2.28266	0.093	0.4	1	ZBTB44
IL16	0.0281476	-1.40072	0.163	0.6	1	IL16
RPL39L	0.0282	-2.20506	0.085	0.4	1	RPL39L
RAB31	0.0285012	-1.47126	0.45	0.8	1	RAB31
TACO1	0.0285131	-3.65876	0.023	0.2	1	TACO1
NARFL	0.0285131	-3.63331	0.023	0.2	1	NARFL
SPRY2	0.0285131	-3.59603	0.023	0.2	1	SPRY2
TPRG1L	0.0285131	-3.5955	0.023	0.2	1	TPRG1L
INPP4B	0.0285131	-3.57867	0.023	0.2	1	INPP4B
PAXIP1	0.0285131	-3.5718	0.023	0.2	1	PAXIP1
GTF3C4	0.0285131	-3.56473	0.023	0.2	1	GTF3C4
ENTPD7	0.0285131	-3.52748	0.023	0.2	1	ENTPD7
SLC11A1	0.0285131	-3.52159	0.023	0.2	1	SLC11A1
CATSPER2	0.0285131	-3.495	0.023	0.2	1	CATSPER2
PLEK2	0.0285131	-3.49264	0.023	0.2	1	PLEK2
ANKRD27	0.0285131	-3.48846	0.023	0.2	1	ANKRD27
TRPM2	0.0285131	-3.48465	0.023	0.2	1	TRPM2
GPX7	0.0285131	-3.46528	0.023	0.2	1	GPX7
TRMT11	0.0285131	-3.45425	0.023	0.2	1	TRMT11
GEMIN2	0.0285131	-3.44152	0.023	0.2	1	GEMIN2
NLN	0.0285131	-3.43437	0.023	0.2	1	NLN
RINL	0.0285131	-3.43407	0.023	0.2	1	RINL
HLCS	0.0285131	-3.41995	0.023	0.2	1	HLCS
MEST	0.0285131	-3.41433	0.023	0.2	1	MEST
ZNF180	0.0285131	-3.41311	0.023	0.2	1	ZNF180
LINC00996	0.0285131	-3.40298	0.023	0.2	1	LINC00996
DAG1	0.0285131	-3.3953	0.023	0.2	1	DAG1
ZNHIT6	0.0285131	-3.39398	0.023	0.2	1	ZNHIT6
APBB1	0.0285131	-3.38211	0.023	0.2	1	APBB1
TIMM8A	0.0285131	-3.37001	0.023	0.2	1	TIMM8A
NCS1	0.0285131	-3.36994	0.023	0.2	1	NCS1
TRMT44	0.0285131	-3.36115	0.023	0.2	1	TRMT44
SLC25A10	0.0285131	-3.35266	0.023	0.2	1	SLC25A10
PLAGL2	0.0285131	-3.34908	0.023	0.2	1	PLAGL2
PREPL	0.0285131	-3.34771	0.023	0.2	1	PREPL
COPZ2	0.0285131	-3.33855	0.023	0.2	1	COPZ2
S100PBP	0.0285131	-3.3207	0.023	0.2	1	S100PBP
TUBG2	0.0285131	-3.2747	0.023	0.2	1	TUBG2
AP3M2	0.0285131	-3.25063	0.023	0.2	1	AP3M2
BTBD6	0.0285131	-3.24299	0.023	0.2	1	BTBD6
ZNF25	0.0285131	-3.23617	0.023	0.2	1	ZNF25
PTBP2	0.0285131	-3.22249	0.023	0.2	1	PTBP2
AASDH	0.0285131	-3.22156	0.023	0.2	1	AASDH
DNAH1	0.0285131	-3.21968	0.023	0.2	1	DNAH1
PATZ1	0.0285131	-3.19591	0.023	0.2	1	PATZ1
ZNF780B	0.0285131	-3.19176	0.023	0.2	1	ZNF780B
SPIRE1	0.0285131	-3.18906	0.023	0.2	1	SPIRE1
FDXR	0.0285131	-3.18686	0.023	0.2	1	FDXR
ELAC1	0.0285131	-3.18429	0.023	0.2	1	ELAC1
CEP41	0.0285131	-3.18209	0.023	0.2	1	CEP41
ELP6	0.0285131	-3.18079	0.023	0.2	1	ELP6
LRRC27	0.0285131	-3.17428	0.023	0.2	1	LRRC27
CRHBP	0.0285131	-3.17159	0.023	0.2	1	CRHBP
MYBBP1A	0.0285131	-3.16374	0.023	0.2	1	MYBBP1A
ZBED3	0.0285131	-3.1433	0.023	0.2	1	ZBED3
PANK4	0.0285131	-3.13599	0.023	0.2	1	PANK4
EGLN3	0.0285131	-3.12905	0.023	0.2	1	EGLN3
CDCA3	0.0285131	-3.11795	0.023	0.2	1	CDCA3
MIRLET7BHG	0.0285131	-3.10399	0.023	0.2	1	MIRLET7BHG
KLHL20	0.0285131	-3.10347	0.023	0.2	1	KLHL20
ITGA9	0.0285131	-3.09728	0.023	0.2	1	ITGA9
SLC25A35	0.0285131	-3.09294	0.023	0.2	1	SLC25A35
NUP88	0.0285131	-3.0859	0.023	0.2	1	NUP88
CTSV	0.0285131	-3.08089	0.023	0.2	1	CTSV
L3MBTL2	0.0285131	-3.0798	0.023	0.2	1	L3MBTL2
RFC3	0.0285131	-3.07514	0.023	0.2	1	RFC3
SCOC-AS1	0.0285131	-3.07098	0.023	0.2	1	SCOC-AS1
ROCK2	0.0285131	-3.07072	0.023	0.2	1	ROCK2
FAM219A	0.0285131	-3.06257	0.023	0.2	1	FAM219A
PPIC	0.0285131	-3.05902	0.023	0.2	1	PPIC
BLZF1	0.0285131	-3.03854	0.023	0.2	1	BLZF1
SMAD5	0.0285131	-3.02523	0.023	0.2	1	SMAD5
SP2	0.0285131	-3.02248	0.023	0.2	1	SP2
RECQL5	0.0285131	-3.01684	0.023	0.2	1	RECQL5
MAGEH1	0.0285131	-3.01577	0.023	0.2	1	MAGEH1
KPNA5	0.0285131	-3.01396	0.023	0.2	1	KPNA5
B3GNTL1	0.0285131	-3.00987	0.023	0.2	1	B3GNTL1
IPPK	0.0285131	-2.99958	0.023	0.2	1	IPPK
ATG4A	0.0285131	-2.97938	0.023	0.2	1	ATG4A
UBXN8	0.0285131	-2.97863	0.023	0.2	1	UBXN8
MMS22L	0.0285131	-2.97386	0.023	0.2	1	MMS22L
RNF219	0.0285131	-2.93159	0.023	0.2	1	RNF219
ATG4D	0.0285131	-2.93005	0.023	0.2	1	ATG4D
SLC35D1	0.0285131	-2.9265	0.023	0.2	1	SLC35D1
FANCM	0.0285131	-2.90466	0.023	0.2	1	FANCM
CHST13	0.0285131	-2.8993	0.023	0.2	1	CHST13
PTPRO	0.0285131	-2.89358	0.023	0.2	1	PTPRO
EIF4ENIF1	0.0285131	-2.88414	0.023	0.2	1	EIF4ENIF1
PDK1	0.0285131	-2.87706	0.023	0.2	1	PDK1
ATR	0.0285131	-2.86264	0.023	0.2	1	ATR
UEVLD	0.0285131	-2.86223	0.023	0.2	1	UEVLD
ASB8	0.0285131	-2.8435	0.023	0.2	1	ASB8
PEX1	0.0285131	-2.84117	0.023	0.2	1	PEX1
FAM217B	0.0285131	-2.83762	0.023	0.2	1	FAM217B
TTL	0.0285131	-2.81805	0.023	0.2	1	TTL
SNAPC4	0.0285131	-2.76994	0.023	0.2	1	SNAPC4
PDGFC	0.0285131	-2.76892	0.023	0.2	1	PDGFC
KIFAP3	0.0285131	-2.76047	0.023	0.2	1	KIFAP3
EPS8L2	0.0285131	-2.7532	0.023	0.2	1	EPS8L2
ZNF880	0.0285131	-2.75076	0.023	0.2	1	ZNF880
ATOH8	0.0285131	-2.74208	0.023	0.2	1	ATOH8
OGFOD1	0.0285131	-2.73877	0.023	0.2	1	OGFOD1
FNTB	0.0285131	-2.72776	0.023	0.2	1	FNTB
IRF2BP1	0.0285131	-2.68377	0.023	0.2	1	IRF2BP1
INTS2	0.0285131	-2.661	0.023	0.2	1	INTS2
ZSCAN9	0.0285131	-2.64737	0.023	0.2	1	ZSCAN9
HMMR	0.0285131	-2.63895	0.023	0.2	1	HMMR
GORAB	0.0285131	-2.56068	0.023	0.2	1	GORAB
ZYG11B	0.0285131	-2.53824	0.023	0.2	1	ZYG11B
BMPR2	0.0285131	-2.52265	0.023	0.2	1	BMPR2
EDC3	0.0285131	-2.45077	0.023	0.2	1	EDC3
NPIPB5	0.0285131	-2.42534	0.023	0.2	1	NPIPB5
CYP3A5	0.0285131	-2.38344	0.023	0.2	1	CYP3A5
HES6	0.0285131	-2.37398	0.023	0.2	1	HES6
ECM1	0.0285131	-2.35126	0.023	0.2	1	ECM1
RHOBTB3	0.0285131	-2.33482	0.023	0.2	1	RHOBTB3
SMAD1	0.0285131	-2.32546	0.023	0.2	1	SMAD1
ZNF544	0.0285131	-2.31632	0.023	0.2	1	ZNF544
DOCK1	0.0285131	-2.30619	0.023	0.2	1	DOCK1
DENND5B	0.0285131	-2.25347	0.023	0.2	1	DENND5B
DCAKD	0.0285131	-2.24916	0.023	0.2	1	DCAKD
LHFPL2	0.0285131	-2.21994	0.023	0.2	1	LHFPL2
INTS5	0.0285131	-2.10824	0.023	0.2	1	INTS5
CDR2	0.0285131	-2.05283	0.023	0.2	1	CDR2
UBL4A	0.0285131	-1.77774	0.023	0.2	1	UBL4A
SRGN	0.0285683	1.18832	0.992	0.8	1	SRGN
FH	0.028708	-2.60225	0.101	0.4	1	FH
MAFB	0.0287807	-1.80406	0.31	0.8	1	MAFB
RPL10	0.0289977	0.649042	1	1	1	RPL10
USP10	0.0293972	-3.18863	0.093	0.4	1	USP10
EAF2	0.0293972	-2.64586	0.093	0.4	1	EAF2
PHF19	0.0293972	-2.43078	0.093	0.4	1	PHF19
EIF2AK2	0.0293972	-2.08451	0.093	0.4	1	EIF2AK2
BIN2	0.029495	-2.68594	0.217	0.6	1	BIN2
COX7A2	0.0296395	-1.74079	0.853	1	1	COX7A2
RPL24	0.0298717	0.782458	0.984	1	1	RPL24
RPS24	0.0298721	0.534474	0.984	1	1	RPS24
B4GALT3	0.0298833	-2.33801	0.085	0.4	1	B4GALT3
ATAD3A	0.0298833	-2.21027	0.085	0.4	1	ATAD3A
DNASE2	0.0298833	-2.19021	0.085	0.4	1	DNASE2
ACBD6	0.0298833	-1.96481	0.085	0.4	1	ACBD6
DYRK1A	0.0298833	-1.89884	0.085	0.4	1	DYRK1A
METTL9	0.029998	2.10254	0.543	0	1	METTL9
SPINT2	0.0300507	1.83595	0.752	0.2	1	SPINT2
PCNA	0.0303091	-2.88699	0.101	0.4	1	PCNA
NASP	0.0303455	-2.36935	0.279	0.6	1	NASP
NPM3	0.0309358	-3.82285	0.233	0.6	1	NPM3
CCAR1	0.0309358	-2.25555	0.233	0.6	1	CCAR1
MCOLN1	0.0310832	-2.86754	0.093	0.4	1	MCOLN1
ZNF430	0.0310832	-2.81608	0.093	0.4	1	ZNF430
NCSTN	0.0310832	-2.77557	0.093	0.4	1	NCSTN
C8orf76	0.0310832	-2.46887	0.093	0.4	1	C8orf76
[truncated: 9,189 more rows]

## Sheet: DEGs_Myeloid cells_NATvsTumor
	p_val	avg_log2FC	pct.1	pct.2	p_val_adj	gene
IGHA1	3.00642e-72	4.20824	0.992	0.343	1.13023e-67	IGHA1
IGHA2	6.24055e-67	4.72596	0.752	0.087	2.34607e-62	IGHA2
CST3	4.00959e-54	2.31215	1	0.956	1.50737e-49	CST3
CPVL	1.33337e-43	2.65703	0.915	0.418	5.01268e-39	CPVL
IGLC2	5.18766e-42	3.46693	0.922	0.458	1.95025e-37	IGLC2
CLEC9A	1.82258e-40	8.30936	0.302	0.002	6.85182e-36	CLEC9A
HLA-DPA1	4.14085e-35	1.29331	1	0.988	1.55671e-30	HLA-DPA1
GUCA2B	1.42118e-33	6.22727	0.271	0.005	5.34278e-29	GUCA2B
HLA-DPB1	2.69867e-31	1.13053	1	0.995	1.01454e-26	HLA-DPB1
ALOX5AP	6.47162e-29	-2.64655	0.419	0.833	2.43294e-24	ALOX5AP
CLEC10A	3.21819e-28	2.17201	0.767	0.324	1.20985e-23	CLEC10A
GUCA2A	3.39699e-28	5.06306	0.248	0.009	1.27706e-23	GUCA2A
DNASE1L3	5.42728e-28	3.27569	0.566	0.155	2.04033e-23	DNASE1L3
ZG16	1.81763e-27	4.44954	0.271	0.016	6.83319e-23	ZG16
LMNA	2.19121e-27	1.70469	0.93	0.624	8.23764e-23	LMNA
LGALS2	1.88576e-25	1.83008	0.783	0.331	7.08933e-21	LGALS2
CFD	5.84585e-25	2.47745	0.519	0.127	2.19769e-20	CFD
HLA-DQB1	7.76165e-25	1.13282	0.992	0.969	2.91791e-20	HLA-DQB1
LYZ	1.42882e-24	1.56747	0.977	0.678	5.37152e-20	LYZ
ATP2B1	2.29556e-24	1.56854	0.829	0.404	8.62993e-20	ATP2B1
HLA-DRA	2.81916e-23	0.952194	1	1	1.05983e-18	HLA-DRA
FGL2	7.13141e-23	1.76375	0.76	0.366	2.68098e-18	FGL2
HLA-DRB1	2.84364e-22	0.930979	1	0.988	1.06904e-17	HLA-DRB1
CEBPD	4.24249e-22	1.55473	0.798	0.382	1.59492e-17	CEBPD
RP11-1143G9.4	6.57787e-22	1.83473	0.806	0.375	2.47289e-17	RP11-1143G9.4
HLA-DRB5	8.59449e-21	1.34098	0.938	0.887	3.23101e-16	HLA-DRB5
SEC61B	2.12847e-20	-1.76507	0.884	0.948	8.00177e-16	SEC61B
GPAT3	9.97526e-20	2.39627	0.488	0.148	3.7501e-15	GPAT3
FCER1A	1.98308e-18	2.8144	0.543	0.211	7.45517e-14	FCER1A
IGLC3	4.31276e-18	5.02316	0.597	0.239	1.62134e-13	IGLC3
ADAM28	4.9843e-18	1.84023	0.488	0.152	1.8738e-13	ADAM28
GFRA2	6.00722e-18	4.56248	0.163	0.007	2.25835e-13	GFRA2
C20orf27	1.56491e-17	1.65507	0.62	0.282	5.88311e-13	C20orf27
SRP14	2.50633e-17	-0.88838	0.961	0.953	9.42232e-13	SRP14
PHGR1	2.99332e-17	1.69048	0.597	0.24	1.12531e-12	PHGR1
CFP	5.81465e-17	1.58798	0.62	0.26	2.18596e-12	CFP
RPS16	7.79999e-17	0.450213	0.992	1	2.93233e-12	RPS16
RPS24	7.95968e-17	0.501309	0.984	0.998	2.99236e-12	RPS24
CD74	9.265e-17	0.638024	1	1	3.48308e-12	CD74
SLC25A6	2.73541e-16	0.719167	0.969	0.934	1.02835e-11	SLC25A6
INSIG1	3.71094e-16	1.23017	0.845	0.556	1.39509e-11	INSIG1
SEC61G	4.36767e-16	-1.14029	0.752	0.885	1.64198e-11	SEC61G
IGHM	5.87604e-16	1.49346	0.426	0.115	2.20904e-11	IGHM
RPL26	1.246e-15	0.518084	1	0.998	4.68422e-11	RPL26
TSPAN13	1.37762e-15	-6.56765	0.039	0.402	5.17902e-11	TSPAN13
GZMB	1.43671e-15	-7.94074	0.07	0.432	5.40115e-11	GZMB
C12orf75	2.20045e-15	-4.06307	0.171	0.523	8.27237e-11	C12orf75
YBX3	3.26176e-15	1.32759	0.752	0.42	1.22623e-10	YBX3
CAPG	3.95304e-15	-1.80161	0.426	0.726	1.48611e-10	CAPG
HSP90B1	4.33201e-15	-1.50526	0.698	0.88	1.62858e-10	HSP90B1
C5AR1	4.82246e-15	2.01053	0.488	0.183	1.81296e-10	C5AR1
LILRB4	5.7582e-15	-2.64005	0.217	0.57	2.16474e-10	LILRB4
HLA-DMA	5.83448e-15	0.71845	0.977	0.916	2.19342e-10	HLA-DMA
JAML	7.49375e-15	1.27479	0.853	0.557	2.8172e-10	JAML
RPL30	7.90825e-15	0.508947	0.992	0.998	2.97303e-10	RPL30
BTF3	1.67908e-14	0.576255	0.977	0.956	6.31234e-10	BTF3
EIF3L	2.64191e-14	0.878329	0.907	0.733	9.93201e-10	EIF3L
COX7A2	3.44288e-14	-0.86846	0.853	0.908	1.29431e-09	COX7A2
LDLRAD4	5.01274e-14	-2.7587	0.349	0.632	1.88449e-09	LDLRAD4
IGF1	5.32252e-14	4.6387	0.124	0.005	2.00095e-09	IGF1
PLP2	7.70753e-14	-2.10854	0.419	0.674	2.89757e-09	PLP2
TFF3	9.94481e-14	-3.03413	0.155	0.488	3.73865e-09	TFF3
AOAH	1.29523e-13	1.87268	0.457	0.172	4.86928e-09	AOAH
HLA-DQA1	1.55804e-13	0.692034	0.992	0.951	5.85729e-09	HLA-DQA1
EEF1B2	2.96733e-13	0.6026	0.977	0.963	1.11554e-08	EEF1B2
VMO1	3.61713e-13	1.83823	0.504	0.204	1.35982e-08	VMO1
TIPARP	4.25579e-13	1.26004	0.636	0.314	1.59992e-08	TIPARP
CECR1	4.86343e-13	1.46384	0.574	0.268	1.82836e-08	CECR1
SEMA6B	5.80011e-13	1.73995	0.38	0.118	2.18049e-08	SEMA6B
AMPD2	8.44179e-13	1.84586	0.395	0.132	3.17361e-08	AMPD2
NAP1L1	9.89748e-13	1.03378	0.93	0.859	3.72086e-08	NAP1L1
PLAC8	9.98309e-13	-2.82388	0.411	0.618	3.75304e-08	PLAC8
APP	1.06492e-12	-2.85751	0.155	0.476	4.00347e-08	APP
LY86	1.15479e-12	1.15371	0.643	0.341	4.34133e-08	LY86
IRF4	1.3983e-12	-4.26437	0.147	0.444	5.25676e-08	IRF4
LILRA4	1.64816e-12	-5.96189	0.023	0.328	6.1961e-08	LILRA4
HIST3H2A	1.79934e-12	2.07162	0.295	0.077	6.76442e-08	HIST3H2A
SLC15A4	2.808e-12	-4.23033	0.054	0.361	1.05564e-07	SLC15A4
RGS1	3.3827e-12	-1.00794	0.822	0.925	1.27169e-07	RGS1
PABPC1	3.98735e-12	0.549257	0.984	0.97	1.49901e-07	PABPC1
TIMP1	5.2682e-12	0.285816	0.938	0.657	1.98053e-07	TIMP1
S100A6	6.50577e-12	-0.745154	0.922	0.977	2.44578e-07	S100A6
AIF1	6.88393e-12	0.670202	0.984	0.702	2.58795e-07	AIF1
GPR183	7.77553e-12	-1.16057	0.922	0.943	2.92313e-07	GPR183
YBX1	9.44956e-12	0.480241	0.984	0.96	3.55247e-07	YBX1
CTSS	9.52496e-12	0.816164	0.93	0.791	3.58081e-07	CTSS
RILPL2	9.53481e-12	1.14421	0.767	0.552	3.58452e-07	RILPL2
PID1	1.10517e-11	1.90809	0.341	0.111	4.15479e-07	PID1
RPL27A	1.1726e-11	0.355143	1	0.995	4.40828e-07	RPL27A
TMSB4X	1.49359e-11	0.457503	1	1	5.61499e-07	TMSB4X
PMEPA1	1.49868e-11	-3.86279	0.054	0.348	5.63413e-07	PMEPA1
HACD4	1.52875e-11	1.36066	0.504	0.223	5.74719e-07	HACD4
CORO1C	1.53915e-11	-1.99963	0.233	0.521	5.78629e-07	CORO1C
XCR1	1.91554e-11	6.708	0.078	0	7.20128e-07	XCR1
RAB7B	2.40315e-11	1.73192	0.318	0.094	9.03441e-07	RAB7B
SLC25A19	2.53723e-11	1.1818	0.605	0.315	9.53844e-07	SLC25A19
CXCL16	2.54248e-11	0.82839	0.822	0.549	9.55822e-07	CXCL16
VSIG4	2.60827e-11	1.90124	0.411	0.167	9.80553e-07	VSIG4
CCL4L2	2.67567e-11	-3.54481	0.132	0.443	1.00589e-06	CCL4L2
SGK1	5.77137e-11	0.78221	0.837	0.502	2.16969e-06	SGK1
LSP1	7.5626e-11	0.808503	0.86	0.739	2.84308e-06	LSP1
RPS17	1.01162e-10	0.369348	0.992	0.997	3.80307e-06	RPS17
FCGRT	1.26489e-10	0.828301	0.868	0.693	4.75524e-06	FCGRT
C1orf54	1.52665e-10	1.73199	0.504	0.239	5.73928e-06	C1orf54
RPL29	1.78708e-10	0.368491	0.984	0.991	6.71833e-06	RPL29
AQP8	1.976e-10	5.3875	0.07	0	7.42857e-06	AQP8
RPS6	2.25191e-10	0.335944	0.992	0.997	8.46581e-06	RPS6
SEL1L3	2.76382e-10	-3.01591	0.101	0.376	1.03903e-05	SEL1L3
SPP1	3.12346e-10	-8.71072	0.016	0.272	1.17423e-05	SPP1
STAT1	3.13129e-10	-2.13386	0.233	0.498	1.17718e-05	STAT1
PSAP	3.32651e-10	0.627673	0.953	0.852	1.25057e-05	PSAP
IRF7	3.43851e-10	-2.89306	0.349	0.564	1.29267e-05	IRF7
SOX4	3.53272e-10	-3.26617	0.14	0.416	1.32809e-05	SOX4
RPS14	3.75968e-10	0.339493	0.992	0.997	1.41341e-05	RPS14
SEPP1	3.84274e-10	3.58768	0.287	0.092	1.44464e-05	SEPP1
BHLHE40	4.06665e-10	-1.23924	0.388	0.659	1.52881e-05	BHLHE40
AL928768.3	4.79314e-10	4.0839	0.093	0.005	1.80193e-05	AL928768.3
FLT3	5.65254e-10	2.01729	0.202	0.044	2.12502e-05	FLT3
SLC7A5	6.63139e-10	-2.11333	0.395	0.611	2.49301e-05	SLC7A5
ATP1B1	6.66306e-10	1.28998	0.574	0.294	2.50491e-05	ATP1B1
RPL32	7.27189e-10	0.277676	0.992	0.998	2.73379e-05	RPL32
PLBD1	7.91285e-10	1.44966	0.442	0.193	2.97476e-05	PLBD1
SCT	8.72038e-10	-7.48688	0	0.239	3.27834e-05	SCT
RHEB	8.79178e-10	-1.29278	0.481	0.678	3.30518e-05	RHEB
GAS6	8.95609e-10	-2.03311	0.186	0.469	3.36695e-05	GAS6
N4BP2L1	9.06603e-10	-2.26484	0.248	0.5	3.40829e-05	N4BP2L1
MALAT1	9.27348e-10	-0.819334	0.969	0.993	3.48627e-05	MALAT1
IGFBP6	9.34344e-10	3.44401	0.116	0.012	3.51257e-05	IGFBP6
SDS	9.79848e-10	2.55352	0.403	0.19	3.68364e-05	SDS
GPR65	9.90522e-10	-2.76328	0.163	0.43	3.72377e-05	GPR65
ITGAX	1.30036e-09	1.38977	0.488	0.232	4.88858e-05	ITGAX
COTL1	1.3034e-09	0.582024	0.969	0.679	4.90001e-05	COTL1
SUMO2	1.39714e-09	-0.644162	0.876	0.913	5.25241e-05	SUMO2
RPS13	1.46196e-09	0.383533	1	0.997	5.4961e-05	RPS13
MYBL2	1.74307e-09	-4.36103	0.031	0.277	6.55288e-05	MYBL2
TCF4	1.82464e-09	-2.89861	0.186	0.432	6.85954e-05	TCF4
GAS7	1.93244e-09	1.69573	0.271	0.082	7.26483e-05	GAS7
CA4	2.03673e-09	5.80433	0.062	0	7.6569e-05	CA4
CA7	2.03673e-09	5.54859	0.062	0	7.6569e-05	CA7
ICAM3	2.10987e-09	1.57607	0.403	0.174	7.93183e-05	ICAM3
RPL8	2.61305e-09	0.344846	1	0.993	9.82351e-05	RPL8
RGCC	2.67076e-09	0.685265	0.783	0.507	0.000100405	RGCC
IL1R2	2.69963e-09	1.27225	0.341	0.124	0.00010149	IL1R2
PPT1	2.84449e-09	0.780355	0.798	0.509	0.000106936	PPT1
SMPD3	2.98489e-09	-6.01932	0.008	0.237	0.000112214	SMPD3
CLIC3	3.12212e-09	-5.40596	0.039	0.275	0.000117373	CLIC3
MX1	3.20908e-09	-3.30603	0.07	0.319	0.000120642	MX1
PTPRS	3.49351e-09	-6.60906	0.008	0.235	0.000131335	PTPRS
SUB1	3.69871e-09	-0.582935	0.899	0.946	0.000139049	SUB1
ZNF503	4.44604e-09	1.77923	0.264	0.082	0.000167144	ZNF503
CCL3	4.49549e-09	-3.11715	0.341	0.591	0.000169004	CCL3
FCGR2B	4.75368e-09	1.51549	0.519	0.287	0.00017871	FCGR2B
CTSB	4.80134e-09	-1.23688	0.76	0.869	0.000180501	CTSB
RPLP2	4.82118e-09	0.268881	0.992	0.997	0.000181247	RPLP2
RPL7	5.93976e-09	0.324474	1	0.993	0.000223299	RPL7
STMN1	6.2557e-09	-1.614	0.326	0.544	0.000235177	STMN1
ACSF2	6.65056e-09	1.95664	0.24	0.07	0.000250021	ACSF2
IL3RA	6.71936e-09	-3.68323	0.093	0.329	0.000252608	IL3RA
HSP90AA1	7.10588e-09	-1.70483	0.868	0.929	0.000267138	HSP90AA1
GSTP1	9.44001e-09	0.558342	0.961	0.906	0.000354888	GSTP1
CEBPB	1.09162e-08	0.852699	0.729	0.446	0.000410385	CEBPB
ADAM19	1.32663e-08	-1.86976	0.155	0.418	0.000498731	ADAM19
EGLN3	1.35638e-08	-5.0555	0.023	0.242	0.000509919	EGLN3
CD52	1.36916e-08	0.778486	0.729	0.476	0.000514724	CD52
PPP1R14B	1.56938e-08	-2.69538	0.326	0.51	0.000589993	PPP1R14B
CCL3L3	1.72439e-08	-2.51055	0.264	0.528	0.000648267	CCL3L3
RPL22	1.84379e-08	0.399398	0.984	0.988	0.000693155	RPL22
NID1	1.90121e-08	3.63401	0.109	0.014	0.00071474	NID1
SLC24A4	2.0513e-08	2.95275	0.093	0.009	0.000771168	SLC24A4
FBXO27	2.10074e-08	5.61436	0.054	0	0.000789754	FBXO27
C10orf128	2.38765e-08	1.3292	0.403	0.178	0.000897613	C10orf128
TXN	2.45571e-08	-1.33126	0.829	0.915	0.000923201	TXN
HLA-DMB	2.46625e-08	0.786223	0.868	0.821	0.000927162	HLA-DMB
RPL4	2.48602e-08	0.427184	0.977	0.983	0.000934595	RPL4
CCL4	2.77587e-08	-3.36929	0.225	0.47	0.00104356	CCL4
PTCRA	2.92767e-08	-5.27687	0.008	0.214	0.00110063	PTCRA
DPEP2	3.07469e-08	2.58957	0.132	0.023	0.0011559	DPEP2
RPL41	3.83203e-08	0.314077	1	0.998	0.00144061	RPL41
POMP	4.53059e-08	-0.70064	0.791	0.911	0.00170323	POMP
MTRNR2L12	4.62036e-08	1.20874	0.31	0.115	0.00173698	MTRNR2L12
ALOX15	4.63221e-08	4.10507	0.07	0.003	0.00174143	ALOX15
SPCS1	4.65213e-08	-1.09262	0.744	0.824	0.00174892	SPCS1
IFI44L	5.02183e-08	-3.70347	0.016	0.225	0.00188791	IFI44L
MT-CYB	5.23177e-08	0.461282	1	0.99	0.00196683	MT-CYB
ATP6V0E1	5.56688e-08	-0.604613	0.868	0.895	0.00209281	ATP6V0E1
VDR	5.7055e-08	1.32932	0.395	0.179	0.00214492	VDR
CCL20	5.83169e-08	-1.87948	0.101	0.359	0.00219236	CCL20
RPL6	6.13093e-08	0.354768	0.992	0.993	0.00230486	RPL6
MAP1A	7.30991e-08	-6.39884	0	0.192	0.00274809	MAP1A
C1orf162	7.38418e-08	1.02846	0.682	0.503	0.00277601	C1orf162
ARPC1B	7.64253e-08	0.472467	0.953	0.889	0.00287313	ARPC1B
NET1	7.84352e-08	2.21836	0.24	0.078	0.00294869	NET1
ITGB7	8.18341e-08	1.06549	0.388	0.167	0.00307647	ITGB7
TUBB	8.80026e-08	-1.56054	0.419	0.592	0.00330837	TUBB
CHCHD2	9.33381e-08	-0.533722	0.922	0.976	0.00350895	CHCHD2
PRCP	9.47251e-08	0.936192	0.581	0.322	0.0035611	PRCP
IFI30	9.61025e-08	0.589545	0.69	0.401	0.00361288	IFI30
C10orf54	1.02243e-07	0.876916	0.62	0.375	0.00384374	C10orf54
RPS18	1.03938e-07	0.283208	1	0.998	0.00390746	RPS18
RPL5	1.05e-07	0.409747	0.977	0.969	0.00394735	RPL5
MYL12A	1.18794e-07	-0.596294	0.86	0.941	0.00446593	MYL12A
LIMD2	1.23671e-07	0.922916	0.597	0.328	0.00464929	LIMD2
POLB	1.26757e-07	-3.75263	0.023	0.223	0.0047653	POLB
ZNF706	1.28659e-07	-1.09826	0.55	0.669	0.00483681	ZNF706
MFNG	1.31205e-07	1.51844	0.326	0.136	0.00493253	MFNG
NDEL1	1.33652e-07	1.0393	0.426	0.209	0.0050245	NDEL1
PPIA	1.35417e-07	-0.421599	0.961	0.965	0.00509087	PPIA
EVL	1.37945e-07	1.06582	0.426	0.199	0.00518592	EVL
RASSF3	1.48035e-07	1.3517	0.419	0.204	0.00556522	RASSF3
SPCS3	1.59621e-07	-0.947556	0.473	0.643	0.00600079	SPCS3
XBP1	1.66204e-07	-1.1099	0.473	0.672	0.00624828	XBP1
PLCD1	1.71921e-07	2.30515	0.124	0.023	0.00646319	PLCD1
CTSC	1.88589e-07	-1.17015	0.574	0.693	0.00708981	CTSC
CLEC7A	1.92715e-07	0.801049	0.682	0.404	0.00724494	CLEC7A
DCK	2.15604e-07	-1.96216	0.14	0.369	0.00810542	DCK
SPINK2	2.1728e-07	5.64103	0.047	0	0.00816842	SPINK2
CXCL12	2.1728e-07	5.09338	0.047	0	0.00816842	CXCL12
RP11-798K3.3	2.1728e-07	4.83307	0.047	0	0.00816842	RP11-798K3.3
HOTAIRM1	2.33225e-07	1.28157	0.341	0.145	0.00876787	HOTAIRM1
GUK1	2.38052e-07	-0.71357	0.814	0.864	0.00894933	GUK1
ITGB2	2.56231e-07	0.604289	0.853	0.631	0.00963274	ITGB2
ASAP1	2.57254e-07	1.3281	0.372	0.174	0.0096712	ASAP1
IFI6	2.67664e-07	-1.78356	0.202	0.434	0.0100625	IFI6
FCN1	2.8365e-07	1.76561	0.24	0.085	0.0106635	FCN1
NDUFS5	2.88245e-07	-0.832219	0.775	0.822	0.0108363	NDUFS5
SELL	2.88809e-07	-2.1923	0.14	0.354	0.0108575	SELL
RPL15	2.96932e-07	0.260408	1	0.997	0.0111629	RPL15
DCN	3.017e-07	1.60501	0.209	0.064	0.0113421	DCN
HSPB1	3.23566e-07	-2.62485	0.465	0.61	0.0121641	HSPB1
AGR2	3.47058e-07	-2.40299	0.093	0.303	0.0130473	AGR2
PPP1R14A	3.61392e-07	-2.57902	0.116	0.328	0.0135862	PPP1R14A
SIVA1	3.63849e-07	-1.23643	0.481	0.634	0.0136786	SIVA1
HINT1	3.65271e-07	-0.532221	0.946	0.962	0.013732	HINT1
IGHV4-39	3.70712e-07	4.34478	0.054	0.002	0.0139365	IGHV4-39
STX11	3.71161e-07	0.580974	0.76	0.507	0.0139534	STX11
MFAP5	3.75845e-07	4.70341	0.054	0.002	0.0141295	MFAP5
GMFG	3.83398e-07	0.707867	0.783	0.636	0.0144135	GMFG
IRF2BP2	3.88549e-07	-1.19922	0.574	0.686	0.0146071	IRF2BP2
TRAF5	3.91794e-07	1.44466	0.248	0.087	0.0147291	TRAF5
RBX1	4.27797e-07	-0.834719	0.643	0.747	0.0160826	RBX1
RUBCN	4.34227e-07	-2.96696	0.155	0.348	0.0163243	RUBCN
GLIPR1	4.42413e-07	0.583476	0.798	0.554	0.0166321	GLIPR1
MYL12B	4.42643e-07	-0.670395	0.798	0.855	0.0166407	MYL12B
TPM2	4.7201e-07	-3.86113	0.039	0.228	0.0177447	TPM2
EIF1	4.84012e-07	0.293659	1	0.993	0.018196	EIF1
MT-ND3	5.12593e-07	0.530096	0.992	0.974	0.0192704	MT-ND3
SEC11A	5.27577e-07	0.571278	0.798	0.601	0.0198337	SEC11A
ID2	5.60261e-07	-1.00076	0.783	0.869	0.0210625	ID2
THBS1	5.84491e-07	1.17522	0.318	0.139	0.0219734	THBS1
CKS2	6.0535e-07	-1.04512	0.302	0.514	0.0227575	CKS2
HLA-DQA2	6.19124e-07	1.0421	0.798	0.69	0.0232753	HLA-DQA2
MT-CO1	6.96795e-07	0.413057	1	0.993	0.0261953	MT-CO1
FYTTD1	6.98044e-07	-1.75315	0.256	0.449	0.0262423	FYTTD1
ABL2	7.12792e-07	-1.64861	0.109	0.334	0.0267967	ABL2
RPL11	7.15985e-07	0.269404	1	0.998	0.0269167	RPL11
DFFA	7.81123e-07	-3.45267	0.047	0.233	0.0293655	DFFA
RPL23A	8.04848e-07	0.304873	0.992	0.991	0.0302575	RPL23A
HNRNPA2B1	8.37411e-07	-0.522201	0.822	0.899	0.0314816	HNRNPA2B1
H2AFZ	9.27357e-07	-1.11555	0.806	0.838	0.034863	H2AFZ
RPL18A	9.39237e-07	0.279456	0.992	0.997	0.0353097	RPL18A
WAS	9.50413e-07	0.890489	0.581	0.35	0.0357298	WAS
MIR181A1HG	9.74436e-07	1.33594	0.271	0.105	0.0366329	MIR181A1HG
MAT2A	9.74606e-07	1.34599	0.512	0.308	0.0366393	MAT2A
CLDN4	1.01954e-06	-1.3591	0.186	0.406	0.0383288	CLDN4
DSTN	1.02118e-06	-1.46941	0.411	0.58	0.0383902	DSTN
CD48	1.06417e-06	0.777812	0.705	0.493	0.0400063	CD48
LGALS3	1.09838e-06	0.735003	0.822	0.594	0.0412927	LGALS3
FUZ	1.11866e-06	-3.42119	0.039	0.22	0.0420548	FUZ
CHMP5	1.17491e-06	-1.40801	0.194	0.411	0.0441697	CHMP5
SLC20A1	1.18165e-06	-1.92014	0.287	0.463	0.0444231	SLC20A1
LAP3	1.20979e-06	-1.13004	0.442	0.606	0.0454809	LAP3
CKB	1.23394e-06	1.29732	0.264	0.105	0.0463887	CKB
SLC25A33	1.2467e-06	0.915983	0.488	0.277	0.0468686	SLC25A33
LINC00877	1.28484e-06	1.82342	0.163	0.045	0.0483023	LINC00877
RAB20	1.29614e-06	0.804775	0.519	0.303	0.0487272	RAB20
NR4A3	1.33439e-06	-1.03201	0.752	0.78	0.0501651	NR4A3
ALG2	1.33836e-06	-2.11802	0.116	0.317	0.0503142	ALG2
NOP10	1.36937e-06	-0.919493	0.628	0.706	0.0514803	NOP10
CYB5R3	1.52858e-06	1.12781	0.481	0.274	0.0574654	CYB5R3
CXCL1	1.54122e-06	-3.42104	0.155	0.357	0.0579408	CXCL1
MYADM	1.54738e-06	0.860676	0.667	0.465	0.0581722	MYADM
CSTA	1.62852e-06	0.961208	0.574	0.362	0.0612226	CSTA
FBXL12	1.63287e-06	1.26818	0.171	0.047	0.0613862	FBXL12
ARRB2	1.72522e-06	0.75913	0.636	0.422	0.0648579	ARRB2
MIR155HG	1.81704e-06	-1.27564	0.124	0.345	0.0683099	MIR155HG
VIMP	1.83638e-06	-1.45968	0.395	0.577	0.0690369	VIMP
HSPH1	1.86272e-06	-2.59001	0.256	0.446	0.070027	HSPH1
SLC2A3	1.88331e-06	0.84703	0.667	0.456	0.0708013	SLC2A3
DGAT2	1.9473e-06	2.53855	0.116	0.024	0.073207	DGAT2
ARHGDIB	1.95306e-06	0.479902	0.915	0.754	0.0734235	ARHGDIB
NKG7	1.95551e-06	-2.6778	0.132	0.329	0.0735154	NKG7
C19orf38	2.04871e-06	1.71231	0.233	0.089	0.0770194	C19orf38
RPL12	2.06877e-06	0.235297	0.992	0.998	0.0777733	RPL12
CCDC50	2.13072e-06	-1.94979	0.256	0.446	0.0801023	CCDC50
RPS23	2.14361e-06	0.264562	0.992	0.995	0.080587	RPS23
RP11-489E7.4	2.17123e-06	1.69471	0.186	0.059	0.0816252	RP11-489E7.4
LYPD8	2.2608e-06	4.83365	0.039	0	0.0849924	LYPD8
MS4A12	2.2608e-06	4.56678	0.039	0	0.0849924	MS4A12
INSL5	2.2608e-06	4.43068	0.039	0	0.0849924	INSL5
EEF1A1	2.34782e-06	0.266866	1	1	0.0882639	EEF1A1
TMED9	2.4578e-06	-0.920881	0.364	0.557	0.0923986	TMED9
SHD	2.52291e-06	-6.06647	0	0.152	0.0948465	SHD
RPL9	2.58576e-06	0.289633	0.992	0.995	0.0972092	RPL9
UBALD2	2.6502e-06	-1.76967	0.14	0.336	0.0996317	UBALD2
OXCT2	2.65981e-06	1.52988	0.171	0.051	0.0999928	OXCT2
SEMA7A	2.73352e-06	-2.81565	0.093	0.274	0.102764	SEMA7A
SUSD1	2.81925e-06	-4.70449	0.008	0.164	0.105987	SUSD1
CCND3	2.84877e-06	-1.66463	0.225	0.413	0.107097	CCND3
BTG1	2.90711e-06	0.493041	0.93	0.841	0.10929	BTG1
KRT5	2.92987e-06	-7.29082	0	0.15	0.110145	KRT5
ZNF90	3.23705e-06	0.972588	0.535	0.321	0.121694	ZNF90
AVPI1	3.27308e-06	1.09357	0.481	0.282	0.123048	AVPI1
SRGN	3.36745e-06	0.415085	0.992	0.991	0.126596	SRGN
C12orf45	3.48876e-06	-2.15809	0.163	0.35	0.131157	C12orf45
NAAA	3.50151e-06	1.06935	0.434	0.242	0.131636	NAAA
SPINK4	3.64819e-06	-4.93733	0.008	0.16	0.13715	SPINK4
C19orf53	3.68101e-06	-0.683428	0.628	0.725	0.138384	C19orf53
PLAC9	3.83634e-06	4.05376	0.047	0.002	0.144224	PLAC9
RP11-390P2.4	3.856e-06	2.62393	0.101	0.019	0.144963	RP11-390P2.4
IGLV1-51	3.88826e-06	3.91897	0.047	0.002	0.146175	IGLV1-51
MYO1F	3.93693e-06	0.732758	0.457	0.246	0.148005	MYO1F
IGHV3-23	3.94086e-06	2.79327	0.047	0.002	0.148153	IGHV3-23
TPT1	4.10472e-06	0.315402	0.992	0.998	0.154313	TPT1
COX6A1	4.16823e-06	-0.52557	0.853	0.892	0.156701	COX6A1
PAG1	4.24382e-06	-2.72684	0.047	0.22	0.159542	PAG1
RNASET2	4.25836e-06	0.503463	0.938	0.812	0.160089	RNASET2
SERPINF1	4.69033e-06	-1.8681	0.271	0.443	0.176328	SERPINF1
HAS1	5.0097e-06	2.00917	0.116	0.026	0.188335	HAS1
CYP2S1	5.0664e-06	1.04853	0.318	0.145	0.190466	CYP2S1
LTB	5.07418e-06	-2.29598	0.248	0.432	0.190759	LTB
LST1	5.30119e-06	0.418222	0.884	0.683	0.199293	LST1
HGSNAT	5.42738e-06	0.687568	0.558	0.331	0.204037	HGSNAT
P2RY8	5.98092e-06	2.96823	0.085	0.014	0.224847	P2RY8
UBC	6.03755e-06	0.403851	0.961	0.941	0.226976	UBC
SFT2D1	6.19279e-06	-1.04341	0.481	0.615	0.232812	SFT2D1
RPL21	6.22245e-06	0.216396	1	1	0.233927	RPL21
KRT18	6.25323e-06	-1.41613	0.225	0.411	0.235084	KRT18
HNRNPA3	6.31208e-06	-0.62063	0.729	0.796	0.237296	HNRNPA3
UPF2	6.37899e-06	0.901979	0.419	0.225	0.239812	UPF2
ACTN4	6.51921e-06	-1.47905	0.271	0.455	0.245083	ACTN4
SPIB	6.53316e-06	-2.45223	0.132	0.307	0.245607	SPIB
IFI44	6.60331e-06	-3.50779	0.016	0.167	0.248245	IFI44
TNFRSF10B	6.85211e-06	1.23988	0.349	0.172	0.257598	TNFRSF10B
ITM2B	7.25597e-06	0.583663	0.907	0.801	0.272781	ITM2B
NFKBIZ	7.4916e-06	-0.86475	0.465	0.632	0.281639	NFKBIZ
RPL36A	7.50138e-06	0.480514	0.93	0.852	0.282007	RPL36A
TTLL4	7.54148e-06	2.96737	0.07	0.009	0.283514	TTLL4
SAT1	7.6136e-06	0.290459	0.984	0.976	0.286226	SAT1
LSM5	7.73031e-06	-1.00655	0.457	0.601	0.290613	LSM5
MT-CO3	7.90177e-06	0.387007	1	0.997	0.297059	MT-CO3
REG4	8.26533e-06	-5.45885	0	0.138	0.310727	REG4
RPS15	8.38486e-06	0.200795	1	0.998	0.315221	RPS15
PPM1K	8.56275e-06	-2.67818	0.078	0.247	0.321908	PPM1K
MGAT1	8.58052e-06	0.765437	0.667	0.455	0.322576	MGAT1
P2RY6	8.64624e-06	-2.36846	0.147	0.317	0.325047	P2RY6
MT-ND5	8.80487e-06	0.42145	0.961	0.946	0.33101	MT-ND5
RPS11	8.85639e-06	0.247831	0.977	0.991	0.332947	RPS11
CSF2RB	9.06619e-06	-2.29351	0.155	0.326	0.340834	CSF2RB
ICAM2	9.09035e-06	1.32707	0.186	0.063	0.341743	ICAM2
IFT20	9.30569e-06	0.756117	0.481	0.272	0.349838	IFT20
CTTNBP2NL	9.43573e-06	1.67347	0.155	0.045	0.354727	CTTNBP2NL
RPS25	9.50026e-06	0.263266	1	0.993	0.357153	RPS25
NEK8	9.57232e-06	-5.74422	0	0.136	0.359862	NEK8
HNRNPC	1.06658e-05	-0.534745	0.791	0.829	0.400971	HNRNPC
SEPHS1	1.0833e-05	-3.81951	0.039	0.192	0.407256	SEPHS1
ISG15	1.10554e-05	-1.45095	0.566	0.679	0.415616	ISG15
CLEC4C	1.10823e-05	-5.74442	0	0.134	0.416629	CLEC4C
FCHSD2	1.2062e-05	-2.55841	0.054	0.216	0.453459	FCHSD2
IGLON5	1.23395e-05	-3.69336	0.023	0.171	0.463889	IGLON5
VPS29	1.23947e-05	-0.956986	0.496	0.617	0.465968	VPS29
RHOA	1.24474e-05	-0.463215	0.822	0.894	0.467947	RHOA
PDIA4	1.26857e-05	-1.12612	0.279	0.472	0.476907	PDIA4
S100A14	1.28263e-05	-4.90893	0	0.132	0.482193	S100A14
CSNK1D	1.28403e-05	0.587242	0.55	0.314	0.48272	CSNK1D
PHF20	1.29145e-05	0.687938	0.465	0.253	0.485506	PHF20
SERINC5	1.30277e-05	1.08659	0.333	0.166	0.489762	SERINC5
ATG2A	1.31622e-05	1.1401	0.295	0.139	0.494821	ATG2A
SACS	1.32566e-05	1.3288	0.116	0.028	0.498369	SACS
VAMP8	1.41185e-05	-0.594888	0.876	0.857	0.530771	VAMP8
AGPAT2	1.41494e-05	-1.61254	0.209	0.39	0.531931	AGPAT2
GRINA	1.41529e-05	-1.05059	0.419	0.564	0.532064	GRINA
TMEM208	1.41646e-05	-1.49149	0.233	0.394	0.532505	TMEM208
CHRNE	1.47382e-05	1.15324	0.264	0.117	0.554066	CHRNE
ZNF385A	1.55724e-05	0.911717	0.388	0.2	0.585427	ZNF385A
IGHG4	1.65622e-05	-1.8003	0.24	0.42	0.622639	IGHG4
CACNA2D3	1.77309e-05	1.2853	0.209	0.082	0.666576	CACNA2D3
LDHA	1.85996e-05	-0.822905	0.791	0.821	0.699232	LDHA
DERL3	1.90645e-05	-3.36135	0.07	0.225	0.716711	DERL3
IMPDH1	1.92205e-05	1.18837	0.333	0.174	0.722574	IMPDH1
DUSP4	1.93179e-05	0.632372	0.643	0.446	0.726236	DUSP4
ANXA1	1.96178e-05	0.525012	0.814	0.617	0.737511	ANXA1
TCL1A	1.98461e-05	-6.95882	0	0.127	0.746094	TCL1A
RP11-426C22.5	1.99103e-05	1.6003	0.178	0.063	0.748509	RP11-426C22.5
SSR4	1.99157e-05	-0.486629	0.899	0.922	0.74871	SSR4
TESC	2.05097e-05	1.29438	0.194	0.073	0.771042	TESC
CCDC26	2.12356e-05	3.19166	0.054	0.005	0.798331	CCDC26
NRP1	2.16821e-05	-2.69007	0.039	0.19	0.815116	NRP1
APLP2	2.21701e-05	0.541042	0.628	0.394	0.833461	APLP2
ATF5	2.25011e-05	-1.48754	0.388	0.517	0.845905	ATF5
PARK7	2.27195e-05	-0.695529	0.837	0.848	0.854115	PARK7
NACA	2.34287e-05	0.312134	0.992	0.965	0.880777	NACA
IL6	2.3642e-05	-3.53823	0.039	0.19	0.888799	IL6
PPY	2.3788e-05	5.21292	0.031	0	0.894287	PPY
EFEMP1	2.3788e-05	4.8787	0.031	0	0.894287	EFEMP1
IGHV4-59	2.3788e-05	4.84884	0.031	0	0.894287	IGHV4-59
TCF21	2.3788e-05	4.74509	0.031	0	0.894287	TCF21
SHE	2.3788e-05	4.63006	0.031	0	0.894287	SHE
CLCA4	2.3788e-05	4.40126	0.031	0	0.894287	CLCA4
CLCN4	2.3788e-05	4.28129	0.031	0	0.894287	CLCN4
CLNK	2.3788e-05	4.24221	0.031	0	0.894287	CLNK
IGHV3-7	2.3788e-05	4.23634	0.031	0	0.894287	IGHV3-7
CHAF1A	2.43031e-05	-2.36105	0.155	0.312	0.91365	CHAF1A
RP11-472N13.3	2.44506e-05	2.66167	0.07	0.01	0.919198	RP11-472N13.3
MTRNR2L8	2.44612e-05	1.97842	0.279	0.131	0.919596	MTRNR2L8
TYMP	2.47409e-05	-0.645794	0.891	0.901	0.930111	TYMP
RPS3A	2.48743e-05	0.278357	1	0.998	0.935124	RPS3A
RPL23	2.49003e-05	0.244407	0.969	0.991	0.936101	RPL23
NUCB2	2.49902e-05	-1.85029	0.132	0.305	0.93948	NUCB2
RPL34	2.53278e-05	0.266878	1	0.998	0.952172	RPL34
MANF	2.56028e-05	-0.889983	0.419	0.575	0.962512	MANF
CLTA	2.69263e-05	-0.899153	0.496	0.611	1	CLTA
RPL13	2.70777e-05	0.216525	0.992	0.995	1	RPL13
UQCR10	2.73245e-05	-0.710023	0.651	0.733	1	UQCR10
ITM2C	2.79173e-05	-2.00977	0.349	0.469	1	ITM2C
CADM1	2.88788e-05	2.69543	0.109	0.028	1	CADM1
QPCT	2.88837e-05	1.12666	0.287	0.132	1	QPCT
ISCU	3.02775e-05	-1.1246	0.388	0.528	1	ISCU
IGKV1-39	3.05449e-05	4.61065	0.047	0.003	1	IGKV1-39
LCN2	3.06207e-05	-4.64382	0	0.122	1	LCN2
ASPH	3.07472e-05	-2.49444	0.07	0.223	1	ASPH
MFAP4	3.12525e-05	3.99282	0.047	0.003	1	MFAP4
S100A9	3.12905e-05	-1.92532	0.178	0.359	1	S100A9
MAD2L2	3.19843e-05	-1.26608	0.248	0.413	1	MAD2L2
KLF4	3.23498e-05	0.47733	0.798	0.617	1	KLF4
RPLP1	3.25283e-05	0.20451	1	1	1	RPLP1
CCL21	3.34701e-05	3.03392	0.047	0.003	1	CCL21
TAGLN2	3.36334e-05	0.494217	0.891	0.814	1	TAGLN2
ADAR	3.37431e-05	-1.2856	0.163	0.345	1	ADAR
RPL31	3.40272e-05	0.28955	0.984	0.99	1	RPL31
TRAPPC6A	3.44787e-05	0.736572	0.465	0.263	1	TRAPPC6A
PHLDA1	3.49421e-05	0.495743	0.62	0.402	1	PHLDA1
GLT1D1	3.53611e-05	-5.25876	0	0.12	1	GLT1D1
LRRC26	3.53612e-05	-5.55675	0	0.12	1	LRRC26
MMP14	3.60175e-05	-2.61419	0.039	0.185	1	MMP14
RPL35A	3.63434e-05	0.255017	1	0.993	1	RPL35A
GLTSCR2	3.8222e-05	0.453382	0.899	0.784	1	GLTSCR2
CCDC122	3.82307e-05	3.21161	0.039	0.002	1	CCDC122
FKBP1B	3.94139e-05	1.85838	0.109	0.028	1	FKBP1B
CD47	4.09599e-05	-0.936307	0.512	0.624	1	CD47
HYOU1	4.19259e-05	-2.15219	0.062	0.213	1	HYOU1
FAM26F	4.36862e-05	0.182582	0.705	0.449	1	FAM26F
AIG1	4.43073e-05	1.27003	0.264	0.122	1	AIG1
TFF1	4.52823e-05	-3.20746	0.023	0.159	1	TFF1
PFKP	4.55461e-05	-2.89219	0.039	0.178	1	PFKP
SPON2	4.61644e-05	-3.67098	0.039	0.176	1	SPON2
TPPP3	4.6713e-05	2.41227	0.085	0.017	1	TPPP3
AP3S1	4.68237e-05	-1.08577	0.419	0.556	1	AP3S1
KLF2	4.69643e-05	1.18243	0.31	0.159	1	KLF2
PHEX	4.71148e-05	-5.33353	0	0.117	1	PHEX
COL1A1	4.94832e-05	-3.53528	0.023	0.153	1	COL1A1
RGS10	4.97181e-05	0.477755	0.868	0.669	1	RGS10
AHRR	4.98094e-05	2.88153	0.062	0.009	1	AHRR
NEDD8	5.09056e-05	-0.510058	0.752	0.803	1	NEDD8
FBLN1	5.11945e-05	2.08007	0.093	0.021	1	FBLN1
STAP1	5.18279e-05	-4.27834	0.016	0.141	1	STAP1
NAMPT	5.28088e-05	0.371513	0.907	0.706	1	NAMPT
KIF16B	5.4161e-05	1.51301	0.109	0.028	1	KIF16B
CPLX1	5.436e-05	-5.37156	0	0.115	1	CPLX1
PLAUR	5.47455e-05	0.474246	0.853	0.768	1	PLAUR
PQLC3	5.61088e-05	0.877925	0.364	0.199	1	PQLC3
PMAIP1	5.72635e-05	-1.35191	0.419	0.537	1	PMAIP1
RNF126	5.7356e-05	-1.62179	0.202	0.355	1	RNF126
RAN	6.14034e-05	-0.629645	0.729	0.779	1	RAN
MT1G	6.20307e-05	0.88443	0.155	0.052	1	MT1G
RHOH	6.28721e-05	-2.70771	0.047	0.185	1	RHOH
HBEGF	6.32693e-05	0.706532	0.512	0.329	1	HBEGF
PPIB	6.4104e-05	-0.558806	0.829	0.848	1	PPIB
CD1C	6.50334e-05	0.943699	0.411	0.223	1	CD1C
COPA	6.55364e-05	-1.60134	0.171	0.329	1	COPA
LPIN1	6.56895e-05	-2.30609	0.101	0.253	1	LPIN1
RPS10	6.57877e-05	0.256068	0.969	0.96	1	RPS10
UQCRQ	6.58765e-05	-0.604818	0.721	0.765	1	UQCRQ
KLF6	6.58868e-05	-0.567068	0.93	0.92	1	KLF6
ATP6V1G1	6.59558e-05	-0.492307	0.814	0.861	1	ATP6V1G1
LMO2	6.62958e-05	1.23713	0.217	0.094	1	LMO2
CD9	6.78441e-05	-0.677564	0.295	0.476	1	CD9
MRPL52	6.85109e-05	-0.843188	0.349	0.493	1	MRPL52
EIF2AK2	6.90228e-05	-1.62248	0.093	0.253	1	EIF2AK2
IGHG3	7.03072e-05	-2.5119	0.264	0.429	1	IGHG3
LRRC59	7.06891e-05	-1.02021	0.24	0.411	1	LRRC59
FAM129C	7.23009e-05	-5.16549	0	0.111	1	FAM129C
PTTG1	7.29753e-05	-1.54727	0.171	0.333	1	PTTG1
IFI35	7.34901e-05	-1.63126	0.194	0.347	1	IFI35
RNGTT	7.35051e-05	1.50716	0.155	0.054	1	RNGTT
TMEM50A	7.35713e-05	-0.79434	0.566	0.648	1	TMEM50A
IGKV3-20	7.59355e-05	2.14586	0.07	0.012	1	IGKV3-20
CD24	7.59814e-05	-2.36133	0.039	0.179	1	CD24
AHNAK	7.60653e-05	0.647388	0.496	0.307	1	AHNAK
IL7R	7.84631e-05	-1.47643	0.163	0.338	1	IL7R
ANXA5	8.05901e-05	0.346159	0.891	0.65	1	ANXA5
GRASP	8.13192e-05	-1.65014	0.186	0.343	1	GRASP
HLA-DOB	8.13543e-05	1.14789	0.171	0.063	1	HLA-DOB
IRF8	8.1882e-05	-0.942454	0.457	0.61	1	IRF8
RPL38	8.20213e-05	0.282923	0.984	0.97	1	RPL38
AGPAT5	8.31745e-05	-3.33396	0.016	0.138	1	AGPAT5
PIGZ	8.39851e-05	2.02266	0.07	0.012	1	PIGZ
MMADHC	8.44087e-05	-1.08751	0.217	0.38	1	MMADHC
CLEC4F	8.4905e-05	2.51663	0.078	0.016	1	CLEC4F
RP11-156K23.3	8.49428e-05	2.40814	0.093	0.023	1	RP11-156K23.3
KIAA0101	8.64954e-05	-1.83314	0.054	0.2	1	KIAA0101
P4HB	8.80247e-05	-0.533361	0.659	0.742	1	P4HB
CBARP	8.84078e-05	3.86894	0.054	0.007	1	CBARP
RPS15A	9.06339e-05	0.194701	0.992	0.997	1	RPS15A
CAMK2G	9.22708e-05	1.9234	0.147	0.052	1	CAMK2G
BNIP3L	9.50971e-05	0.803843	0.566	0.362	1	BNIP3L
OPN3	9.56352e-05	-1.86876	0.341	0.458	1	OPN3
GMPR	9.60537e-05	-5.24667	0	0.108	1	GMPR
MDFIC	9.90807e-05	-1.83294	0.047	0.186	1	MDFIC
DST	9.95961e-05	0.923924	0.24	0.106	1	DST
APOL3	9.96374e-05	1.14223	0.178	0.07	1	APOL3
HCAR2	9.97011e-05	1.78061	0.14	0.047	1	HCAR2
NDRG1	0.000100938	-1.71666	0.109	0.263	1	NDRG1
ZNF791	0.000102069	-2.99687	0.047	0.178	1	ZNF791
PTPN1	0.000103426	-0.900311	0.535	0.638	1	PTPN1
RALB	0.000103485	0.944464	0.326	0.181	1	RALB
ENTPD1	0.000104609	0.737934	0.457	0.268	1	ENTPD1
LINC00996	0.00010744	-3.7864	0.023	0.145	1	LINC00996
NUDT14	0.000107686	-1.53249	0.085	0.239	1	NUDT14
RRBP1	0.000107772	-1.19484	0.279	0.436	1	RRBP1
PABPC4	0.000111632	0.59316	0.574	0.42	1	PABPC4
KRT8	0.000115247	-1.04214	0.256	0.425	1	KRT8
TM4SF1	0.000120029	-1.93378	0.031	0.162	1	TM4SF1
OTUD1	0.000122009	0.578124	0.457	0.279	1	OTUD1
B2M	0.000122544	-0.19494	1	1	1	B2M
PSMA4	0.000124911	-0.788976	0.45	0.608	1	PSMA4
SELPLG	0.000127334	-1.6957	0.14	0.287	1	SELPLG
LRRK1	0.000129017	1.03355	0.171	0.066	1	LRRK1
GPX2	0.000130035	-2.41076	0.039	0.167	1	GPX2
ALDOA	0.000130298	-0.479459	0.891	0.873	1	ALDOA
SNRPG	0.000131588	-0.708355	0.62	0.692	1	SNRPG
RPL10	0.000132746	0.191134	1	1	1	RPL10
NEU4	0.000134727	1.98566	0.132	0.044	1	NEU4
OST4	0.000138374	-0.453046	0.853	0.904	1	OST4
EVI2B	0.000139776	0.971835	0.496	0.333	1	EVI2B
UBA52	0.000140847	0.215261	1	0.99	1	UBA52
FCGR3A	0.00014363	-2.41128	0.078	0.221	1	FCGR3A
SCAMP5	0.000146782	-4.93533	0	0.103	1	SCAMP5
MUC12	0.000147511	1.52735	0.155	0.057	1	MUC12
PDE4A	0.0001491	0.649337	0.55	0.368	1	PDE4A
RPL35	0.000150865	0.170326	0.984	0.998	1	RPL35
FABP1	0.0001512	0.526694	0.426	0.239	1	FABP1
SMDT1	0.00015547	0.496729	0.767	0.634	1	SMDT1
ATOX1	0.000155824	-0.601712	0.62	0.685	1	ATOX1
POU2F2	0.000158518	1.32525	0.202	0.087	1	POU2F2
LAGE3	0.000159785	-1.13274	0.318	0.462	1	LAGE3
PSMA2	0.000159794	-0.597789	0.519	0.624	1	PSMA2
ADGRG6	0.000161728	3.6251	0.047	0.005	1	ADGRG6
IFIT2	0.000162788	-2.55538	0.047	0.176	1	IFIT2
RPL27	0.000164211	0.277271	0.984	0.993	1	RPL27
MMP25	0.000164549	1.64064	0.062	0.01	1	MMP25
PDXK	0.000166243	-1.49228	0.163	0.312	1	PDXK
GNB1	0.000167443	-0.869332	0.45	0.559	1	GNB1
FAM53B	0.000169437	-2.9606	0.031	0.152	1	FAM53B
PSMB8	0.000169584	-0.908049	0.426	0.544	1	PSMB8
SUPT4H1	0.0001704	0.475826	0.752	0.594	1	SUPT4H1
HEXA	0.000172495	0.68941	0.496	0.322	1	HEXA
ADAMDEC1	0.000173748	1.04439	0.202	0.085	1	ADAMDEC1
GNG5	0.000175119	-0.503654	0.806	0.829	1	GNG5
HIGD1A	0.000178769	-1.32241	0.256	0.402	1	HIGD1A
CHN2	0.000179423	1.07298	0.202	0.085	1	CHN2
EIF4G2	0.000183509	-0.540003	0.736	0.77	1	EIF4G2
MOB1B	0.000183588	-1.98901	0.054	0.188	1	MOB1B
RRP12	0.000185399	1.21337	0.194	0.082	1	RRP12
IGF2R	0.00018828	-2.27782	0.101	0.235	1	IGF2R
LRG1	0.000188695	1.56567	0.109	0.031	1	LRG1
C14orf2	0.000191973	-0.520325	0.767	0.838	1	C14orf2
GAA	0.000194395	0.600499	0.333	0.181	1	GAA
PKP2	0.000198513	1.48327	0.078	0.017	1	PKP2
RARA	0.000200845	0.592467	0.411	0.228	1	RARA
YWHAZ	0.000201188	-0.509522	0.837	0.868	1	YWHAZ
HMGN2	0.000201351	-0.625496	0.775	0.786	1	HMGN2
S100P	0.000205055	-3.59782	0.008	0.113	1	S100P
SEC61A1	0.000206762	-1.41714	0.14	0.287	1	SEC61A1
TRAM1	0.000208321	-0.792971	0.457	0.601	1	TRAM1
SF3B5	0.000209329	-0.585524	0.62	0.713	1	SF3B5
CYB561A3	0.000209646	-1.65915	0.248	0.38	1	CYB561A3
OSTC	0.000210741	-0.650481	0.651	0.706	1	OSTC
CD99	0.000216012	-0.763782	0.597	0.659	1	CD99
KIFC3	0.000217757	-2.5379	0.023	0.139	1	KIFC3
CHMP1B	0.000219016	0.374181	0.829	0.726	1	CHMP1B
S100A16	0.000221804	-3.11976	0.008	0.113	1	S100A16
UBE2C	0.000223627	-3.05697	0.031	0.15	1	UBE2C
TOX2	0.000223771	-5.13077	0	0.098	1	TOX2
KIF5B	0.000224722	-0.876905	0.512	0.61	1	KIF5B
UBL5	0.000228154	-0.441105	0.822	0.855	1	UBL5
NR3C1	0.000228277	-2.4627	0.411	0.493	1	NR3C1
SIDT1	0.000229138	-3.12863	0.054	0.176	1	SIDT1
CASP9	0.00022933	1.01202	0.186	0.075	1	CASP9
PTPRC	0.000232776	0.442552	0.76	0.587	1	PTPRC
IL1R1	0.00023448	1.03894	0.209	0.092	1	IL1R1
STX4	0.000240143	0.81688	0.473	0.307	1	STX4
MRPL41	0.000240791	-0.871195	0.349	0.483	1	MRPL41
ST6GALNAC4	0.000248799	-2.68351	0.062	0.186	1	ST6GALNAC4
FKBP8	0.000249227	0.510637	0.674	0.505	1	FKBP8
PEPD	0.000249287	0.707645	0.333	0.188	1	PEPD
MORF4L2	0.000250181	-1.08803	0.364	0.495	1	MORF4L2
RPL10A	0.000250939	0.232901	0.992	0.988	1	RPL10A
CD82	0.000251041	-1.88998	0.031	0.155	1	CD82
EPSTI1	0.000252218	-1.23437	0.256	0.408	1	EPSTI1
ADH1B	0.000255496	5.03962	0.023	0	1	ADH1B
RP11-379F4.9	0.000255496	4.57809	0.023	0	1	RP11-379F4.9
GFPT2	0.000255496	4.53236	0.023	0	1	GFPT2
CA1	0.000255496	4.45152	0.023	0	1	CA1
AC010642.1	0.000255496	4.2185	0.023	0	1	AC010642.1
CD34	0.000255496	4.18561	0.023	0	1	CD34
WISP2	0.000255496	4.17287	0.023	0	1	WISP2
CRIP3	0.000255496	3.96817	0.023	0	1	CRIP3
KIT	0.000255496	3.73418	0.023	0	1	KIT
FSIP1	0.000255496	3.69991	0.023	0	1	FSIP1
PRMT7	0.000256084	-4.33148	0.008	0.11	1	PRMT7
VASH2	0.000257046	-4.07965	0.008	0.11	1	VASH2
H3F3B	0.00026002	-0.344948	0.984	0.99	1	H3F3B
ITGB2-AS1	0.000264056	1.18267	0.178	0.075	1	ITGB2-AS1
CD2AP	0.000264406	-1.79495	0.124	0.261	1	CD2AP
IL19	0.000267401	3.90501	0.039	0.003	1	IL19
MAGT1	0.000269435	-2.047	0.109	0.24	1	MAGT1
C11orf86	0.000270317	3.25489	0.039	0.003	1	C11orf86
HSPE1	0.000279376	-1.3583	0.682	0.733	1	HSPE1
DRD4	0.00028485	-3.66146	0.016	0.122	1	DRD4
CD302	0.000285953	0.906795	0.357	0.207	1	CD302
MRPS6	0.000287884	-1.32031	0.318	0.449	1	MRPS6
EIF2S2	0.000289628	-0.847737	0.434	0.554	1	EIF2S2
SF3B6	0.000289688	-0.646967	0.519	0.611	1	SF3B6
RPL36AL	0.000293965	-0.360434	0.938	0.948	1	RPL36AL
UGCG	0.000296263	-1.42946	0.14	0.284	1	UGCG
RRM2	0.000302617	-1.90695	0.023	0.138	1	RRM2
CDC42EP2	0.000305061	1.19901	0.147	0.056	1	CDC42EP2
LINC00998	0.000312905	-1.37203	0.163	0.308	1	LINC00998
DNTTIP2	0.000313356	0.709189	0.465	0.293	1	DNTTIP2
RTN1	0.000314193	1.48708	0.186	0.082	1	RTN1
LHFPL2	0.000319629	-2.19225	0.023	0.136	1	LHFPL2
SPCS2	0.000320121	-0.677923	0.558	0.652	1	SPCS2
SPINK1	0.00032061	-3.22613	0.008	0.108	1	SPINK1
IGKV3-11	0.000323415	1.92421	0.054	0.009	1	IGKV3-11
CD27	0.000326083	2.06421	0.054	0.009	1	CD27
NCF4	0.000326545	0.930304	0.357	0.214	1	NCF4
CAPN2	0.000327159	0.731632	0.372	0.213	1	CAPN2
ENY2	0.000327185	-0.56111	0.729	0.737	1	ENY2
CTBP1	0.000334881	-1.59753	0.155	0.293	1	CTBP1
JMJD1C	0.000339861	0.501293	0.628	0.453	1	JMJD1C
PTGER4	0.000341045	0.610409	0.543	0.364	1	PTGER4
EPCAM	0.000343684	-2.12244	0.078	0.204	1	EPCAM
JUNB	0.000344618	0.410319	0.922	0.834	1	JUNB
P2RY13	0.000346323	1.62829	0.101	0.03	1	P2RY13
RNF152	0.000348192	4.36906	0.031	0.002	1	RNF152
DUSP14	0.000351808	1.44445	0.101	0.03	1	DUSP14
MPP7	0.000352607	4.18603	0.031	0.002	1	MPP7
RPS2	0.000353218	0.18158	1	0.998	1	RPS2
KRT19	0.000355912	-1.33644	0.14	0.284	1	KRT19
OCIAD2	0.000356322	-2.10771	0.101	0.228	1	OCIAD2
TOR2A	0.000356768	0.897771	0.233	0.111	1	TOR2A
SCHIP1	0.000357074	3.28573	0.031	0.002	1	SCHIP1
HSPA1A	0.000358924	-2.01683	0.403	0.523	1	HSPA1A
THRB	0.000361594	3.37078	0.031	0.002	1	THRB
CD209	0.000362699	1.29804	0.14	0.052	1	CD209
A2M	0.000363821	1.3049	0.295	0.166	1	A2M
NRARP	0.00036422	1.66846	0.14	0.052	1	NRARP
EHF	0.000365839	2.24328	0.085	0.023	1	EHF
PAK3	0.000366167	2.98738	0.031	0.002	1	PAK3
HN1	0.000371631	0.59918	0.721	0.568	1	HN1
SMC4	0.000379079	-1.71204	0.116	0.253	1	SMC4
ATP6V1H	0.000380725	0.752511	0.426	0.275	1	ATP6V1H
HIC1	0.000385336	0.986543	0.287	0.15	1	HIC1
SLCO3A1	0.000385705	1.0112	0.256	0.125	1	SLCO3A1
METTL22	0.000388618	1.22374	0.171	0.071	1	METTL22
DDAH2	0.000390807	-0.943347	0.357	0.493	1	DDAH2
REG1A	0.000391271	-5.30061	0	0.091	1	REG1A
HIRIP3	0.000391271	-4.17837	0	0.091	1	HIRIP3
FKBP15	0.000391271	-3.94982	0	0.091	1	FKBP15
LAMTOR5	0.000397036	-0.65064	0.566	0.646	1	LAMTOR5
PDE2A	0.000397236	2.62279	0.078	0.019	1	PDE2A
ALPK3	0.000398175	2.73566	0.07	0.016	1	ALPK3
FAM131A	0.000399096	1.6106	0.093	0.026	1	FAM131A
GDF15	0.000400703	-2.95779	0.023	0.131	1	GDF15
HSPA6	0.000401036	-1.66822	0.047	0.167	1	HSPA6
TBXAS1	0.000402156	0.844451	0.38	0.233	1	TBXAS1
HCLS1	0.000402584	0.558557	0.659	0.502	1	HCLS1
IDI1	0.000403549	-1.26624	0.256	0.399	1	IDI1
EGLN2	0.000404223	0.759147	0.395	0.235	1	EGLN2
FBXW11	0.000406062	-1.89049	0.062	0.186	1	FBXW11
HDAC9	0.000407268	1.35874	0.147	0.057	1	HDAC9
ANKRD65	0.000417434	2.28546	0.062	0.012	1	ANKRD65
SLC31A2	0.000426451	0.507817	0.527	0.348	1	SLC31A2
RAB39B	0.000426597	2.33339	0.062	0.012	1	RAB39B
RPL28	0.000427276	0.159222	1	0.998	1	RPL28
KANSL1-AS1	0.000429692	2.2274	0.062	0.012	1	KANSL1-AS1
CREB3L2	0.000435381	-1.91775	0.047	0.166	1	CREB3L2
SPRED2	0.000443044	-1.8298	0.062	0.186	1	SPRED2
C1orf186	0.00044314	-3.64236	0.031	0.138	1	C1orf186
CAST	0.000443654	0.5705	0.488	0.319	1	CAST
CKS1B	0.000444306	-1.37655	0.209	0.35	1	CKS1B
GSTO1	0.000445018	-0.904684	0.574	0.627	1	GSTO1
TMEM14C	0.00045205	0.330302	0.744	0.556	1	TMEM14C
ZFAT	0.000453466	-4.21232	0.016	0.115	1	ZFAT
MRPL22	0.00045426	-1.92869	0.078	0.202	1	MRPL22
ZCCHC11	0.000458545	-3.01978	0.016	0.117	1	ZCCHC11
THEMIS2	0.000459035	-0.933776	0.558	0.645	1	THEMIS2
HMGN1	0.000468145	-0.376346	0.845	0.864	1	HMGN1
CDKN3	0.000473528	-2.66574	0.023	0.129	1	CDKN3
UCP2	0.000478805	-0.486494	0.659	0.725	1	UCP2
DAB2	0.000479531	-1.68822	0.116	0.251	1	DAB2
FAM160A2	0.000486242	1.72617	0.078	0.019	1	FAM160A2
MYL6B	0.000487058	-2.3979	0.054	0.171	1	MYL6B
QSOX2	0.000488599	1.65134	0.07	0.016	1	QSOX2
EIF3H	0.000489328	0.335315	0.845	0.721	1	EIF3H
LINC01272	0.000492141	-2.22542	0.031	0.141	1	LINC01272
MSRB2	0.000497697	-1.54447	0.093	0.226	1	MSRB2
PRDX1	0.000499286	-0.647434	0.682	0.726	1	PRDX1
RPS20	0.000504687	0.190983	0.992	0.995	1	RPS20
FGD4	0.000506543	1.73116	0.163	0.07	1	FGD4
SERTAD1	0.000511611	0.630847	0.535	0.355	1	SERTAD1
SLC32A1	0.000516671	-4.90413	0	0.087	1	SLC32A1
TSPAN33	0.000519757	0.666156	0.318	0.176	1	TSPAN33
FAM207A	0.000522872	-1.37646	0.085	0.211	1	FAM207A
ASB2	0.000526543	1.85251	0.116	0.04	1	ASB2
PLEKHF2	0.000526625	-1.71943	0.062	0.186	1	PLEKHF2
IMPA2	0.000531761	0.932899	0.225	0.11	1	IMPA2
UBAP1	0.000533299	0.865949	0.217	0.101	1	UBAP1
C7orf50	0.000533952	0.513578	0.543	0.359	1	C7orf50
ANAPC11	0.000539192	-0.633269	0.651	0.692	1	ANAPC11
S100A8	0.000540488	-2.09336	0.039	0.155	1	S100A8
CYBB	0.000548201	-0.846146	0.349	0.503	1	CYBB
OXLD1	0.000567397	-3.1619	0.008	0.101	1	OXLD1
MZB1	0.000569079	-2.49887	0.163	0.277	1	MZB1
PLGRKT	0.000570932	-0.68832	0.163	0.315	1	PLGRKT
FPR1	0.000578716	-1.82506	0.132	0.267	1	FPR1
RPL36	0.000580952	0.181094	0.984	0.99	1	RPL36
ACOT9	0.000590555	0.672917	0.403	0.253	1	ACOT9
IL2RA	0.000591303	-4.88275	0.008	0.099	1	IL2RA
SCARB2	0.000591936	-1.7191	0.124	0.249	1	SCARB2
CLEC5A	0.000592111	-3.02641	0.023	0.125	1	CLEC5A
PDIA6	0.000593538	-0.617083	0.574	0.652	1	PDIA6
EIF4B	0.000599261	0.431764	0.667	0.505	1	EIF4B
MGP	0.000600543	1.5225	0.116	0.04	1	MGP
PSMA1	0.000606431	-0.610244	0.558	0.652	1	PSMA1
TP53I11	0.000607813	-3.23049	0.039	0.145	1	TP53I11
IGKV4-1	0.000607843	2.75608	0.047	0.007	1	IGKV4-1
CD36	0.000611189	0.582377	0.326	0.188	1	CD36
DDX27	0.000614372	0.447624	0.341	0.19	1	DDX27
AK2	0.000614648	-0.963288	0.209	0.354	1	AK2
RPS7	0.000616976	0.187594	0.992	0.997	1	RPS7
SRP19	0.000617837	-1.11008	0.302	0.429	1	SRP19
ASMTL	0.000620588	0.925912	0.271	0.145	1	ASMTL
PDCL3	0.000623147	0.867559	0.395	0.263	1	PDCL3
TKT	0.000625071	0.563044	0.659	0.495	1	TKT
MT-CO2	0.000629067	0.263409	1	0.998	1	MT-CO2
NUCKS1	0.000636637	-0.756787	0.426	0.554	1	NUCKS1
NR4A1	0.000642618	-0.890141	0.519	0.601	1	NR4A1
NDRG2	0.000652234	0.86426	0.364	0.213	1	NDRG2
MMD	0.000652374	-1.97206	0.054	0.171	1	MMD
PLAU	0.000653801	-1.32183	0.124	0.263	1	PLAU
B4GALT5	0.000655124	0.735101	0.31	0.169	1	B4GALT5
2025-09-09	0.000659353	0.505918	0.581	0.401	1	2025-09-09
ATP6V1A	0.000661548	-1.46847	0.132	0.261	1	ATP6V1A
NDUFA3	0.000667232	-0.67631	0.473	0.57	1	NDUFA3
TTLL1	0.000673809	1.5603	0.047	0.007	1	TTLL1
UFM1	0.000680437	-1.00642	0.357	0.479	1	UFM1
RET	0.000681679	-4.92813	0	0.084	1	RET
SLC43A2	0.000695542	0.61824	0.504	0.348	1	SLC43A2
ETV3	0.000699209	-1.00229	0.426	0.521	1	ETV3
YAF2	0.000702001	-1.60015	0.054	0.174	1	YAF2
CSAD	0.000705865	1.17743	0.116	0.04	1	CSAD
PLB1	0.000708116	2.09697	0.085	0.024	1	PLB1
HIGD2A	0.000708747	0.394453	0.837	0.74	1	HIGD2A
NHSL2	0.000710245	0.870176	0.264	0.138	1	NHSL2
NFKB1	0.00071096	-0.44871	0.62	0.683	1	NFKB1
LDHB	0.000715907	-0.650958	0.612	0.666	1	LDHB
RCOR1	0.000716542	0.836397	0.326	0.185	1	RCOR1
TMEM219	0.000717542	0.399931	0.736	0.549	1	TMEM219
C17orf107	0.000734924	1.22492	0.132	0.049	1	C17orf107
HIF1A	0.000740046	-1.07925	0.395	0.512	1	HIF1A
C6orf62	0.000742751	-0.901957	0.341	0.476	1	C6orf62
GEM	0.000747574	-1.85948	0.047	0.159	1	GEM
PLK2	0.000747678	1.23711	0.124	0.045	1	PLK2
ASAH1	0.000753535	0.366921	0.643	0.444	1	ASAH1
SMCHD1	0.000756599	0.558061	0.372	0.218	1	SMCHD1
OAZ1	0.000762703	-0.205026	0.984	0.99	1	OAZ1
RIN3	0.000766156	0.696285	0.372	0.223	1	RIN3
TDG	0.000770336	-1.86745	0.124	0.242	1	TDG
ZNF467	0.00077135	1.0711	0.147	0.059	1	ZNF467
LY6E	0.000771982	-1.25608	0.465	0.537	1	LY6E
H2AFV	0.000774954	-0.54114	0.736	0.765	1	H2AFV
BLVRB	0.000781754	0.537467	0.496	0.34	1	BLVRB
SYNGR2	0.000785437	-0.715339	0.605	0.707	1	SYNGR2
NPC2	0.000792733	-0.34366	0.969	0.955	1	NPC2
TNIP1	0.000800064	-1.0809	0.341	0.456	1	TNIP1
DNAJB5	0.000801106	2.37816	0.078	0.021	1	DNAJB5
SFPQ	0.000809978	-0.495022	0.643	0.747	1	SFPQ
PERP	0.000824323	-2.82154	0.031	0.132	1	PERP
SMAD3	0.000827032	1.43959	0.116	0.042	1	SMAD3
GPR84	0.00082843	-2.34348	0.031	0.134	1	GPR84
GUSB	0.000829365	0.635601	0.38	0.237	1	GUSB
GNAQ	0.000836339	-0.858092	0.295	0.429	1	GNAQ
DUSP5	0.000836694	-1.06346	0.287	0.42	1	DUSP5
FADS1	0.000841951	-1.96722	0.124	0.254	1	FADS1
SH3BGRL	0.000843845	0.510758	0.791	0.643	1	SH3BGRL
PSMB6	0.000849157	-0.576666	0.566	0.648	1	PSMB6
MOB1A	0.000852592	-0.58058	0.667	0.721	1	MOB1A
EIF4A1	0.000854167	0.347538	0.698	0.517	1	EIF4A1
ZNF44	0.000855905	1.40591	0.109	0.037	1	ZNF44
SULT1B1	0.000871187	2.7028	0.062	0.014	1	SULT1B1
TMED10	0.000873633	-0.70476	0.574	0.638	1	TMED10
PKIB	0.000874975	0.41677	0.504	0.328	1	PKIB
KIF17	0.000875782	1.83586	0.054	0.01	1	KIF17
PBX3	0.000876475	-2.47683	0.07	0.181	1	PBX3
ANKRD36B	0.000879956	1.75624	0.07	0.017	1	ANKRD36B
CCDC109B	0.000881119	-0.925472	0.24	0.392	1	CCDC109B
LAMP5	0.000883561	-2.90813	0.039	0.141	1	LAMP5
SH3D21	0.000885716	1.46774	0.101	0.033	1	SH3D21
CTB-113D17.1	0.000888796	2.11742	0.054	0.01	1	CTB-113D17.1
DNAJA4	0.000891751	-2.89017	0.047	0.155	1	DNAJA4
OLFM4	0.000898667	-4.06521	0	0.08	1	OLFM4
CYBA	0.00091443	-0.292264	0.977	0.988	1	CYBA
SCO2	0.000914966	0.464881	0.589	0.406	1	SCO2
GPM6B	0.000929886	-4.03064	0.016	0.106	1	GPM6B
GNAI3	0.000940706	0.539098	0.535	0.368	1	GNAI3
SPNS3	0.000952666	0.498877	0.171	0.071	1	SPNS3
TSPAN2	0.0009566	1.6623	0.054	0.01	1	TSPAN2
RAC2	0.000959602	-0.731593	0.357	0.505	1	RAC2
HMGB2	0.000972941	-1.31994	0.333	0.465	1	HMGB2
CPQ	0.000974339	0.658295	0.271	0.141	1	CPQ
TNF	0.00097616	-2.18468	0.085	0.204	1	TNF
RALA	0.000992462	-0.734988	0.597	0.671	1	RALA
RNH1	0.000993396	0.532172	0.643	0.523	1	RNH1
GALT	0.00100708	0.931843	0.124	0.045	1	GALT
PDZD8	0.00101286	1.30857	0.178	0.082	1	PDZD8
CST7	0.00102314	-0.220173	0.62	0.395	1	CST7
CD83	0.00102351	-0.568859	0.853	0.852	1	CD83
MOB3A	0.00102428	0.533288	0.442	0.279	1	MOB3A
PTX3	0.00102741	0.995529	0.132	0.052	1	PTX3
PNO1	0.00103306	0.736894	0.271	0.143	1	PNO1
FLNB	0.00103799	-2.62665	0.047	0.15	1	FLNB
VIM	0.00104096	0.350064	0.992	0.958	1	VIM
EVA1B	0.00104316	1.39209	0.14	0.057	1	EVA1B
ENHO	0.00104356	1.32893	0.07	0.017	1	ENHO
IL21R	0.00104535	-2.6057	0.023	0.118	1	IL21R
RAPGEF2	0.00105281	-1.77555	0.078	0.197	1	RAPGEF2
DENND1A	0.00105605	1.29618	0.132	0.052	1	DENND1A
MPEG1	0.00105961	0.402087	0.612	0.434	1	MPEG1
PURB	0.00106103	0.623686	0.318	0.179	1	PURB
DHRS4L2	0.00106119	0.596665	0.31	0.169	1	DHRS4L2
CDK1	0.00106438	-2.73232	0.039	0.141	1	CDK1
DEGS1	0.00108074	1.01632	0.38	0.24	1	DEGS1
ZNF516	0.00108097	0.973506	0.147	0.061	1	ZNF516
CXCL14	0.00108298	1.26202	0.124	0.047	1	CXCL14
IFI16	0.00110182	-1.11696	0.209	0.343	1	IFI16
LRR1	0.00113984	-2.19698	0.101	0.213	1	LRR1
RPL17	0.00114185	0.295175	0.868	0.709	1	RPL17
CMAS	0.00115479	-1.60874	0.054	0.164	1	CMAS
C11orf31	0.00115546	-0.548988	0.682	0.718	1	C11orf31
LSM10	0.00115568	-0.985437	0.163	0.305	1	LSM10
DGKD	0.00117625	1.30706	0.109	0.038	1	DGKD
RAB13	0.00118169	-1.879	0.132	0.246	1	RAB13
ZNF250	0.00118586	2.85199	0.039	0.005	1	ZNF250
IQCJ-SCHIP1	0.00118586	2.45332	0.039	0.005	1	IQCJ-SCHIP1
FUNDC1	0.00118988	-3.71271	0.008	0.091	1	FUNDC1
NAGPA	0.0011964	1.02161	0.194	0.094	1	NAGPA
CEACAM6	0.00119755	-2.7489	0.008	0.092	1	CEACAM6
TRIP12	0.00120369	-1.54858	0.085	0.2	1	TRIP12
SNX22	0.00121888	2.58434	0.039	0.005	1	SNX22
FAM96A	0.00122455	-0.873628	0.318	0.444	1	FAM96A
BIRC5	0.00122614	-2.01024	0.047	0.153	1	BIRC5
OPTN	0.00123005	-2.65972	0.039	0.138	1	OPTN
CD1E	0.00123328	1.38355	0.256	0.143	1	CD1E
DOCK5	0.00123644	0.755023	0.248	0.129	1	DOCK5
PLIN3	0.00124047	-1.56432	0.155	0.274	1	PLIN3
ZNF22	0.00124183	-1.99283	0.039	0.141	1	ZNF22
TREM2	0.00124729	-2.77495	0.039	0.139	1	TREM2
GPX1	0.00124949	-0.327411	0.953	0.988	1	GPX1
SLIRP	0.00126261	-0.951884	0.341	0.448	1	SLIRP
ITM2A	0.00127391	2.2069	0.085	0.026	1	ITM2A
AC008079.10	0.00127581	1.45892	0.039	0.005	1	AC008079.10
CSGALNACT2	0.0012787	0.871172	0.287	0.171	1	CSGALNACT2
ATP13A2	0.00127963	-2.71309	0.031	0.127	1	ATP13A2
PPIF	0.00131013	0.444275	0.682	0.533	1	PPIF
XPO1	0.00131079	-1.4375	0.085	0.2	1	XPO1
ABI1	0.00131101	-1.35883	0.186	0.301	1	ABI1
PRDM8	0.0013111	1.36846	0.14	0.057	1	PRDM8
GGH	0.00131181	-1.97799	0.062	0.171	1	GGH
CTSO	0.0013214	1.20698	0.109	0.038	1	CTSO
CLPP	0.001332	-1.15564	0.155	0.28	1	CLPP
ARPC5	0.00133274	-0.401321	0.783	0.805	1	ARPC5
EMILIN2	0.00134338	0.490304	0.38	0.226	1	EMILIN2
SRGAP2B	0.00134576	1.02082	0.147	0.063	1	SRGAP2B
EEF2	0.00135332	0.296882	0.953	0.922	1	EEF2
NDUFV2	0.0013581	-0.742455	0.535	0.587	1	NDUFV2
OAS1	0.00136345	-2.826	0.023	0.115	1	OAS1
CHD1	0.00136775	0.587289	0.496	0.347	1	CHD1
LINC01315	0.00138485	2.37005	0.078	0.023	1	LINC01315
GNB5	0.00139886	-2.64345	0.039	0.136	1	GNB5
SGOL1	0.00139901	-3.40629	0.008	0.089	1	SGOL1
CLIC1	0.00141025	-0.360669	0.907	0.909	1	CLIC1
NLRP1	0.00141075	1.41725	0.085	0.026	1	NLRP1
UHMK1	0.0014117	-1.52031	0.101	0.216	1	UHMK1
LSM8	0.00143483	-1.0603	0.302	0.415	1	LSM8
NPC1	0.00144882	-3.44571	0.016	0.101	1	NPC1
MS4A4A	0.00148424	-1.29729	0.163	0.291	1	MS4A4A
CLTC	0.00149716	-1.05808	0.194	0.322	1	CLTC
CISD2	0.0015039	-0.729056	0.31	0.444	1	CISD2
MTDH	0.00150659	-0.726443	0.705	0.695	1	MTDH
RNF213	0.00150814	-1.20165	0.271	0.387	1	RNF213
TMEM191B	0.00152822	1.63533	0.109	0.04	1	TMEM191B
METTL9	0.00152864	0.306177	0.543	0.355	1	METTL9
SLC26A2	0.00153476	1.54477	0.109	0.04	1	SLC26A2
PILRA	0.00157509	0.688123	0.295	0.171	1	PILRA
SPHK1	0.00158871	-1.34374	0.147	0.275	1	SPHK1
SQRDL	0.00158984	-1.07522	0.202	0.324	1	SQRDL
NUP62	0.00159226	-1.1122	0.178	0.308	1	NUP62
ASGR2	0.00160151	1.145	0.109	0.04	1	ASGR2
RPL39	0.00160566	0.174553	0.992	0.998	1	RPL39
C9orf72	0.0016115	0.628109	0.279	0.155	1	C9orf72
MORF4L1	0.0016248	-0.473516	0.705	0.751	1	MORF4L1
RABAC1	0.00163969	-0.731401	0.45	0.54	1	RABAC1
CD55	0.00164665	0.433124	0.698	0.507	1	CD55
ARL4A	0.00166379	0.543932	0.605	0.456	1	ARL4A
ARPC5L	0.00166797	-1.41272	0.163	0.279	1	ARPC5L
RPL19	0.00167431	0.180549	0.992	0.998	1	RPL19
IGLV3-1	0.0016876	2.86364	0.047	0.009	1	IGLV3-1
PDE7A	0.00169104	-1.73891	0.124	0.239	1	PDE7A
CCSER1	0.0016974	1.69589	0.078	0.023	1	CCSER1
EEF1D	0.00170051	-0.270389	0.961	0.986	1	EEF1D
GPBAR1	0.00170051	3.21819	0.047	0.009	1	GPBAR1
PTGR2	0.00170051	2.81794	0.047	0.009	1	PTGR2
CLDN3	0.00171912	-1.36445	0.178	0.293	1	CLDN3
RP11-350N15.5	0.00172659	3.02251	0.047	0.009	1	RP11-350N15.5
ITPR2	0.00174517	-1.48394	0.101	0.218	1	ITPR2
MMP12	0.00174998	-1.03541	0.085	0.209	1	MMP12
HLA-C	0.00175417	0.262644	0.984	0.983	1	HLA-C
RANBP2	0.00175889	-1.16749	0.395	0.484	1	RANBP2
TFPT	0.00176539	-1.3507	0.163	0.284	1	TFPT
DENND6B	0.00177848	0.894536	0.186	0.092	1	DENND6B
RIN1	0.00179124	1.90786	0.07	0.019	1	RIN1
CYSLTR2	0.00179341	2.32477	0.047	0.009	1	CYSLTR2
C10orf12	0.00180705	2.12637	0.047	0.009	1	C10orf12
CRYM	0.00180933	-4.55081	0.008	0.085	1	CRYM
C3orf58	0.0018214	0.29022	0.271	0.143	1	C3orf58
SP110	0.00182934	-2.01025	0.054	0.157	1	SP110
BOLA3	0.00184285	-0.880183	0.147	0.277	1	BOLA3
TUSC2	0.00184383	-1.04146	0.147	0.267	1	TUSC2
GPR157	0.0018494	0.551264	0.442	0.284	1	GPR157
PYCR2	0.00185577	1.09026	0.186	0.091	1	PYCR2
ANKRD36	0.00185756	1.50905	0.093	0.031	1	ANKRD36
FUT1	0.00186259	2.24614	0.047	0.009	1	FUT1
SULT1A1	0.00186459	1.03498	0.116	0.045	1	SULT1A1
LINC00936	0.00188508	0.634896	0.496	0.347	1	LINC00936
ZNF358	0.00189234	1.42422	0.093	0.031	1	ZNF358
HSPA9	0.00189289	0.46264	0.597	0.451	1	HSPA9
SPINT2	0.00189298	-0.46872	0.752	0.77	1	SPINT2
ERGIC2	0.00189791	-1.74399	0.116	0.225	1	ERGIC2
TOP2A	0.00190696	-2.00052	0.031	0.124	1	TOP2A
PFDN5	0.00192605	0.207333	0.961	0.977	1	PFDN5
MT1H	0.00193422	0.853301	0.047	0.009	1	MT1H
SMCO4	0.00193565	-0.766807	0.326	0.436	1	SMCO4
OXSR1	0.00194621	0.804249	0.341	0.209	1	OXSR1
FCGR1A	0.00194654	-2.18596	0.07	0.174	1	FCGR1A
PTP4A3	0.0019528	-2.99833	0.023	0.11	1	PTP4A3
SLC25A24	0.00197722	-1.72024	0.078	0.183	1	SLC25A24
RP11-117D22.2	0.001989	-3.36951	0.008	0.085	1	RP11-117D22.2
LGALS1	0.00199526	-0.604934	0.961	0.934	1	LGALS1
DAZAP2	0.00201222	-0.421534	0.659	0.739	1	DAZAP2
ZNF496	0.00201529	2.00128	0.054	0.012	1	ZNF496
PGLS	0.00201767	0.44499	0.705	0.552	1	PGLS
MAD1L1	0.00202259	-1.84129	0.116	0.221	1	MAD1L1
MT-ATP6	0.00202524	0.242929	1	0.993	1	MT-ATP6
RUNX2	0.00202537	-2.95445	0.008	0.085	1	RUNX2
ACTR2	0.00202991	-0.499697	0.69	0.728	1	ACTR2
CARD8-AS1	0.00203546	1.30088	0.124	0.051	1	CARD8-AS1
DBI	0.00203871	-0.362034	0.86	0.895	1	DBI
TMEM123	0.00203903	0.500956	0.667	0.542	1	TMEM123
MCOLN2	0.00204115	-1.13304	0.14	0.26	1	MCOLN2
FAM95B1	0.00205971	2.15345	0.062	0.016	1	FAM95B1
ADGRE1	0.00206973	1.91735	0.054	0.012	1	ADGRE1
IGFBP7	0.00208218	0.423893	0.38	0.24	1	IGFBP7
PRR7	0.00208271	0.623464	0.124	0.049	1	PRR7
SBDS	0.00208443	-1.06123	0.31	0.418	1	SBDS
DNASE2	0.00209534	-1.57628	0.085	0.197	1	DNASE2
IGKV3-15	0.00209785	3.34575	0.031	0.003	1	IGKV3-15
ALCAM	0.00210461	-1.33848	0.147	0.261	1	ALCAM
BCAS1	0.00211913	3.46021	0.031	0.003	1	BCAS1
URAD	0.00211913	3.13485	0.031	0.003	1	URAD
KLHDC4	0.00212535	-2.60367	0.039	0.131	1	KLHDC4
SLCO5A1	0.00214062	3.21221	0.031	0.003	1	SLCO5A1
UBXN11	0.00214098	1.29761	0.155	0.071	1	UBXN11
TMED2	0.00215145	-0.58819	0.705	0.72	1	TMED2
ADGRL1	0.0021623	3.2274	0.031	0.003	1	ADGRL1
MGEA5	0.00218137	-1.06286	0.186	0.308	1	MGEA5
GPX4	0.00218588	-0.368366	0.86	0.88	1	GPX4
BRI3	0.00219814	-0.837173	0.481	0.549	1	BRI3
CTH	0.00220627	2.97578	0.031	0.003	1	CTH
POU3F1	0.00220627	2.71969	0.031	0.003	1	POU3F1
WNT2B	0.00220627	2.60078	0.031	0.003	1	WNT2B
CAPN3	0.00220627	2.52567	0.031	0.003	1	CAPN3
GPC4	0.00220627	2.2212	0.031	0.003	1	GPC4
GNA15	0.00220683	-0.818012	0.589	0.657	1	GNA15
CD1D	0.00220708	0.916679	0.178	0.087	1	CD1D
CCL18	0.00222463	-3.42808	0.016	0.098	1	CCL18
PGAP3	0.00222786	1.20153	0.062	0.016	1	PGAP3
CLIC4	0.00223001	-1.583	0.093	0.204	1	CLIC4
CD33	0.00223389	0.856886	0.271	0.155	1	CD33
MSRA	0.00223534	0.425278	0.295	0.166	1	MSRA
TRAF4	0.00227086	-1.44616	0.279	0.382	1	TRAF4
QARS	0.00227753	0.362465	0.512	0.328	1	QARS
PTPRE	0.00229086	0.270362	0.667	0.507	1	PTPRE
TK2	0.0022941	0.933578	0.132	0.056	1	TK2
TSPAN8	0.00229813	-2.06	0.07	0.171	1	TSPAN8
ST3GAL4	0.00230528	-2.01005	0.054	0.152	1	ST3GAL4
POLR2K	0.00231274	-0.869926	0.318	0.425	1	POLR2K
PNISR	0.00233204	-0.730031	0.419	0.505	1	PNISR
HNRNPDL	0.00234396	-0.397374	0.744	0.768	1	HNRNPDL
PEA15	0.00234825	-0.880759	0.465	0.531	1	PEA15
AKIP1	0.00236216	-2.14273	0.031	0.12	1	AKIP1
TGFBR1	0.00237385	-1.52767	0.124	0.232	1	TGFBR1
CCNB2	0.00238709	-2.49723	0.008	0.084	1	CCNB2
CLIC2	0.00240437	0.723205	0.264	0.15	1	CLIC2
COL3A1	0.00240529	-1.86223	0.047	0.143	1	COL3A1
FOXO1	0.00240803	1.56984	0.109	0.042	1	FOXO1
RNF149	0.00241525	-0.641281	0.597	0.672	1	RNF149
DDIT3	0.00242278	0.982729	0.209	0.11	1	DDIT3
ZNF628	0.0024353	1.32489	0.085	0.028	1	ZNF628
TGM2	0.00246767	-2.85579	0.023	0.106	1	TGM2
MRPS12	0.0024687	-1.35348	0.194	0.298	1	MRPS12
VIM-AS1	0.00247669	1.10008	0.147	0.066	1	VIM-AS1
GNB2L1	0.00247965	0.192962	0.992	0.988	1	GNB2L1
KCNK6	0.00248793	0.755007	0.341	0.218	1	KCNK6
MIIP	0.00253677	-1.65445	0.062	0.166	1	MIIP
APPL1	0.00254301	-1.38965	0.163	0.27	1	APPL1
OAS2	0.0025595	-1.7745	0.031	0.122	1	OAS2
MRPL14	0.00257117	-0.965785	0.31	0.406	1	MRPL14
FYN	0.00257545	0.911881	0.209	0.108	1	FYN
ABCE1	0.00257678	-1.77348	0.116	0.22	1	ABCE1
JTB	0.00259865	-0.545228	0.682	0.72	1	JTB
CSE1L	0.00260447	-2.60513	0.023	0.106	1	CSE1L
SH3PXD2B	0.00262963	-2.08336	0.023	0.108	1	SH3PXD2B
SRP9	0.00264148	-0.685137	0.403	0.535	1	SRP9
CNIH4	0.00268027	-1.55618	0.109	0.218	1	CNIH4
GAL3ST4	0.00269641	-3.58876	0	0.066	1	GAL3ST4
HS3ST1	0.00270495	-2.35021	0.023	0.108	1	HS3ST1
USMG5	0.00270553	-0.462792	0.729	0.765	1	USMG5
PPP1CB	0.00276596	0.573794	0.822	0.683	1	PPP1CB
SMC6	0.00277853	-2.2156	0.039	0.129	1	SMC6
BCL7A	0.00278224	0.87371	0.163	0.077	1	BCL7A
RND1	0.00280024	1.61541	0.093	0.033	1	RND1
TIPRL	0.00281755	-1.11913	0.14	0.254	1	TIPRL
CCRL2	0.00285657	-0.981294	0.132	0.256	1	CCRL2
WBP5	0.00285709	-1.91538	0.07	0.171	1	WBP5
AC000068.5	0.00285736	4.80626	0.016	0	1	AC000068.5
IGLV8-61	0.00285736	4.63499	0.016	0	1	IGLV8-61
RP11-434H6.7	0.00285736	4.62576	0.016	0	1	RP11-434H6.7
CYGB	0.00285736	4.59761	0.016	0	1	CYGB
ABCA8	0.00285736	4.41609	0.016	0	1	ABCA8
SDPR	0.00285736	4.35538	0.016	0	1	SDPR
LINC01356	0.00285736	4.33644	0.016	0	1	LINC01356
VSIG8	0.00285736	4.30925	0.016	0	1	VSIG8
SLITRK6	0.00285736	4.20152	0.016	0	1	SLITRK6
BEX1	0.00285736	4.19987	0.016	0	1	BEX1
VNN3	0.00285736	4.18186	0.016	0	1	VNN3
RP11-173C1.1	0.00285736	4.17728	0.016	0	1	RP11-173C1.1
RNF222	0.00285736	4.11351	0.016	0	1	RNF222
JMJD1C-AS1	0.00285736	4.11216	0.016	0	1	JMJD1C-AS1
IGHV3-53	0.00285736	4.10082	0.016	0	1	IGHV3-53
RFPL4A	0.00285736	4.09149	0.016	0	1	RFPL4A
RBM14-RBM4	0.00285736	4.08718	0.016	0	1	RBM14-RBM4
NELL2	0.00285736	4.0724	0.016	0	1	NELL2
CYP2E1	0.00285736	4.06264	0.016	0	1	CYP2E1
RP11-527L4.2	0.00285736	4.05168	0.016	0	1	RP11-527L4.2
CGREF1	0.00285736	4.04843	0.016	0	1	CGREF1
IGLV3-9	0.00285736	4.02669	0.016	0	1	IGLV3-9
IGHV3-13	0.00285736	3.95148	0.016	0	1	IGHV3-13
HEY2	0.00285736	3.9485	0.016	0	1	HEY2
CHGA	0.00285736	3.93937	0.016	0	1	CHGA
TREML1	0.00285736	3.93505	0.016	0	1	TREML1
CD248	0.00285736	3.93152	0.016	0	1	CD248
EVC2	0.00285736	3.87332	0.016	0	1	EVC2
TMEM132E	0.00285736	3.85929	0.016	0	1	TMEM132E
C1orf145	0.00285736	3.85144	0.016	0	1	C1orf145
SH3RF2	0.00285736	3.77472	0.016	0	1	SH3RF2
CTC-529I10.2	0.00285736	3.76517	0.016	0	1	CTC-529I10.2
GLIS2-AS1	0.00285736	3.74262	0.016	0	1	GLIS2-AS1
FLJ37035	0.00285736	3.73577	0.016	0	1	FLJ37035
OLFM1	0.00285736	3.72889	0.016	0	1	OLFM1
AC015987.1	0.00285736	3.69829	0.016	0	1	AC015987.1
CILP	0.00285736	3.69403	0.016	0	1	CILP
IGHV6-1	0.00285736	3.68126	0.016	0	1	IGHV6-1
PLSCR4	0.00285736	3.68016	0.016	0	1	PLSCR4
IGLV2-14	0.00285736	3.64835	0.016	0	1	IGLV2-14
RP11-416N2.4	0.00285736	3.63818	0.016	0	1	RP11-416N2.4
Z83851.4	0.00285736	3.63611	0.016	0	1	Z83851.4
RP11-20D14.6	0.00285736	3.61123	0.016	0	1	RP11-20D14.6
PYY	0.00285736	3.59421	0.016	0	1	PYY
FAM101A	0.00285736	3.59	0.016	0	1	FAM101A
DNMBP-AS1	0.00285736	3.5619	0.016	0	1	DNMBP-AS1
APCDD1	0.00285736	3.55552	0.016	0	1	APCDD1
AC013264.2	0.00285736	3.54872	0.016	0	1	AC013264.2
RP11-365N19.2	0.00285736	3.52962	0.016	0	1	RP11-365N19.2
MAP10	0.00285736	3.438	0.016	0	1	MAP10
RP11-160H22.3	0.00285736	3.34975	0.016	0	1	RP11-160H22.3
VSIG2	0.00285736	3.32207	0.016	0	1	VSIG2
SAMD9	0.00287888	-3.00121	0.008	0.08	1	SAMD9
ADAM9	0.0029044	-1.44978	0.132	0.24	1	ADAM9
IFITM1	0.00290587	-2.74646	0.031	0.117	1	IFITM1
PHLDB3	0.00291421	0.867041	0.14	0.061	1	PHLDB3
MAP4	0.00292019	-1.18782	0.093	0.204	1	MAP4
VEGFA	0.00294401	0.448082	0.496	0.354	1	VEGFA
PSMB2	0.00295205	-0.564458	0.426	0.53	1	PSMB2
EIF1AX	0.00299183	-0.761144	0.481	0.554	1	EIF1AX
GLB1	0.00299549	0.707635	0.225	0.122	1	GLB1
ANKRD28	0.00300177	-0.597412	0.388	0.49	1	ANKRD28
ADAP1	0.00302722	1.07632	0.147	0.068	1	ADAP1
AHSA2	0.00304798	-1.9035	0.023	0.106	1	AHSA2
PAPD5	0.00304897	0.617824	0.287	0.166	1	PAPD5
CD300A	0.00304979	-0.842118	0.24	0.369	1	CD300A
SEC11C	0.00305789	-0.994275	0.372	0.463	1	SEC11C
SAMSN1	0.00309017	0.326377	0.62	0.458	1	SAMSN1
NBEAL2	0.00310058	0.704843	0.101	0.037	1	NBEAL2
SERF2	0.00310202	-0.1534	0.984	0.991	1	SERF2
NOP56	0.00310913	-1.15572	0.256	0.366	1	NOP56
IL2RG	0.0031161	-0.63571	0.395	0.497	1	IL2RG
CACYBP	0.00312655	-0.885749	0.357	0.467	1	CACYBP
TCOF1	0.0031419	0.477127	0.519	0.394	1	TCOF1
APOC1	0.00316012	-1.96877	0.116	0.228	1	APOC1
LDLR	0.00318616	1.17605	0.209	0.118	1	LDLR
LILRB5	0.00318925	2.04197	0.07	0.021	1	LILRB5
P2RY10	0.00319657	1.01068	0.132	0.056	1	P2RY10
HSPD1	0.00321483	-1.31791	0.574	0.645	1	HSPD1
COX17	0.00321767	-0.698392	0.519	0.587	1	COX17
ZFHX3	0.00322097	0.541274	0.264	0.15	1	ZFHX3
SMCR8	0.00322805	1.45005	0.101	0.038	1	SMCR8
IL1RL2	0.00323998	2.06444	0.07	0.021	1	IL1RL2
ANKLE2	0.00324351	-1.28386	0.163	0.272	1	ANKLE2
MTPN	0.00327509	-0.735772	0.419	0.507	1	MTPN
AEBP1	0.00328005	-3.26503	0.016	0.091	1	AEBP1
SLC44A2	0.00328005	-3.15962	0.016	0.091	1	SLC44A2
TUBA1A	0.00329104	0.79275	0.612	0.486	1	TUBA1A
STARD3	0.00329322	0.744525	0.256	0.145	1	STARD3
HBB	0.00331377	5.98873	0.023	0.002	1	HBB
CFAP73	0.00331377	5.04322	0.023	0.002	1	CFAP73
RP11-533E19.7	0.00331377	3.91958	0.023	0.002	1	RP11-533E19.7
ABI3BP	0.00331377	3.81848	0.023	0.002	1	ABI3BP
CTD-2090I13.1	0.00331377	3.4927	0.023	0.002	1	CTD-2090I13.1
NOVA1	0.00331377	3.43064	0.023	0.002	1	NOVA1
PDLIM1	0.00334871	0.933779	0.186	0.094	1	PDLIM1
IGKV1-5	0.00335334	3.65458	0.023	0.002	1	IGKV1-5
DPT	0.00335334	3.61195	0.023	0.002	1	DPT
METTL18	0.00335334	3.58937	0.023	0.002	1	METTL18
RP11-78A19.3	0.00335334	3.18691	0.023	0.002	1	RP11-78A19.3
BCKDHA	0.00335334	3.15758	0.023	0.002	1	BCKDHA
NCAM1	0.00335334	3.14475	0.023	0.002	1	NCAM1
KDELR2	0.00335792	-0.518134	0.543	0.601	1	KDELR2
LIPA	0.00335969	0.620764	0.411	0.272	1	LIPA
SPI1	0.00336845	0.263627	0.736	0.577	1	SPI1
TOB2	0.00337241	0.283604	0.426	0.265	1	TOB2
RP1-187B23.1	0.00339334	3.45287	0.023	0.002	1	RP1-187B23.1
SERINC2	0.00339638	-2.09302	0.016	0.092	1	SERINC2
REV3L	0.00340059	0.87673	0.326	0.204	1	REV3L
RCAN1	0.0034206	-2.29238	0.039	0.127	1	RCAN1
STK32C	0.00342954	0.920162	0.155	0.073	1	STK32C
DDHD1	0.00343251	0.892459	0.233	0.127	1	DDHD1
KCNMB4	0.00343377	2.97497	0.023	0.002	1	KCNMB4
NAGS	0.00343377	2.83507	0.023	0.002	1	NAGS
IGLL5	0.00343377	2.77375	0.023	0.002	1	IGLL5
INPP4B	0.00343377	2.77223	0.023	0.002	1	INPP4B
NPPA-AS1	0.00343377	2.72735	0.023	0.002	1	NPPA-AS1
ANKRD20A4	0.00343377	2.63528	0.023	0.002	1	ANKRD20A4
LY6G5B	0.00343377	2.58615	0.023	0.002	1	LY6G5B
RP11-295P9.13	0.00343377	2.54235	0.023	0.002	1	RP11-295P9.13
ITPRIPL1	0.00343377	2.45156	0.023	0.002	1	ITPRIPL1
ENO1-AS1	0.00343377	2.17741	0.023	0.002	1	ENO1-AS1
ATP2A1-AS1	0.00343377	2.12115	0.023	0.002	1	ATP2A1-AS1
MRPS10	0.00345907	-1.45308	0.054	0.152	1	MRPS10
FOXM1	0.00347803	-2.92927	0.008	0.078	1	FOXM1
ARID5A	0.0034906	-0.833749	0.442	0.537	1	ARID5A
PADI2	0.00350388	1.42927	0.101	0.038	1	PADI2
FNDC3B	0.00351428	-1.21376	0.101	0.211	1	FNDC3B
TMCO6	0.00351642	3.22573	0.039	0.007	1	TMCO6
INF2	0.00352029	-1.31999	0.07	0.171	1	INF2
CDYL	0.00353136	-1.89701	0.093	0.192	1	CDYL
PACSIN1	0.00354436	-4.14703	0	0.063	1	PACSIN1
MELK	0.00354437	-3.36087	0	0.063	1	MELK
CXXC5	0.00355055	-1.52713	0.085	0.188	1	CXXC5
FABP5	0.0035661	-0.574353	0.519	0.601	1	FABP5
TAF3	0.0035804	-2.05041	0.031	0.115	1	TAF3
SRSF9	0.00359761	-0.621822	0.504	0.599	1	SRSF9
GPN3	0.00360504	-1.77872	0.054	0.148	1	GPN3
ATP1B3	0.00366813	0.291376	0.868	0.768	1	ATP1B3
AMN	0.00366851	-3.47221	0.023	0.101	1	AMN
PEF1	0.00370846	0.641513	0.279	0.164	1	PEF1
TCTN3	0.00371932	0.406686	0.31	0.186	1	TCTN3
ZKSCAN2	0.00374525	2.47444	0.039	0.007	1	ZKSCAN2
CCNC	0.00377024	-1.11403	0.147	0.261	1	CCNC
GSTK1	0.0037793	0.368306	0.721	0.582	1	GSTK1
CENPM	0.00379626	-1.88305	0.039	0.127	1	CENPM
EPHA2	0.00379814	-2.88931	0.008	0.077	1	EPHA2
GRSF1	0.00382578	-1.14394	0.217	0.317	1	GRSF1
NCKAP5	0.0038345	2.23953	0.039	0.007	1	NCKAP5
BASP1	0.00383532	0.787422	0.457	0.333	1	BASP1
EIF2D	0.00385925	0.973893	0.132	0.057	1	EIF2D
C16orf45	0.00389506	1.9586	0.039	0.007	1	C16orf45
SLC3A2	0.0038951	-0.935219	0.38	0.465	1	SLC3A2
FUCA1	0.00389773	1.20484	0.178	0.091	1	FUCA1
KMT2E	0.00390719	0.308634	0.628	0.46	1	KMT2E
CHMP4A	0.00391772	-0.522001	0.357	0.474	1	CHMP4A
CSF3R	0.00392834	0.757716	0.24	0.138	1	CSF3R
IFI27	0.00394708	-2.19946	0.225	0.334	1	IFI27
NGFRAP1	0.003968	-1.83406	0.062	0.157	1	NGFRAP1
ERBB2IP	0.003968	-1.5227	0.062	0.157	1	ERBB2IP
MAN2A2	0.00399779	0.832831	0.124	0.052	1	MAN2A2
TPX2	0.00401381	-2.97945	0.016	0.089	1	TPX2
CCR7	0.00402673	-0.869864	0.217	0.333	1	CCR7
LIMA1	0.00403019	-1.86651	0.054	0.145	1	LIMA1
GPR141	0.00403398	1.66021	0.093	0.035	1	GPR141
TARS	0.00404648	-2.33516	0.047	0.132	1	TARS
GTPBP1	0.00405451	-1.50368	0.124	0.226	1	GTPBP1
USP18	0.00406315	-4.18228	0	0.061	1	USP18
COBLL1	0.00406315	-4.0446	0	0.061	1	COBLL1
LHPP	0.00411075	0.752807	0.14	0.063	1	LHPP
NMB	0.00411075	0.679131	0.14	0.063	1	NMB
RUNX3	0.0041168	0.436471	0.566	0.411	1	RUNX3
ARHGAP32	0.00412142	2.83182	0.047	0.01	1	ARHGAP32
GABARAPL1	0.00413643	0.381767	0.527	0.368	1	GABARAPL1
THOC6	0.004137	0.472912	0.279	0.159	1	THOC6
DHRS7	0.00413754	-1.09953	0.295	0.397	1	DHRS7
ARF6	0.00414624	-0.54642	0.605	0.678	1	ARF6
TARDBP	0.00418592	-1.477	0.101	0.2	1	TARDBP
WWC3	0.00420015	2.04987	0.054	0.014	1	WWC3
TSFM	0.00420732	-3.12754	0.008	0.075	1	TSFM
TRIM22	0.00420822	-1.39526	0.202	0.301	1	TRIM22
CARD11	0.00425305	-3.31632	0.008	0.075	1	CARD11
PLEKHO1	0.00426625	0.460342	0.457	0.321	1	PLEKHO1
WDFY1	0.0042684	-3.13885	0.008	0.075	1	WDFY1
PTGDS	0.00427359	-5.39344	0.054	0.139	1	PTGDS
BMPR2	0.00427409	-1.82269	0.023	0.101	1	BMPR2
GABARAPL2	0.00430516	-0.481303	0.705	0.74	1	GABARAPL2
OSBPL2	0.00431474	-2.79552	0.008	0.075	1	OSBPL2
ANKMY1	0.0043207	2.10144	0.047	0.01	1	ANKMY1
ERH	0.00432112	-0.457201	0.636	0.69	1	ERH
SLC1A4	0.00437504	-1.45434	0.178	0.274	1	SLC1A4
HSD17B11	0.00437885	0.451971	0.527	0.378	1	HSD17B11
RGAG4	0.00440875	2.12961	0.047	0.01	1	RGAG4
TXNDC17	0.00444645	-0.674842	0.326	0.446	1	TXNDC17
PLD4	0.00445628	-1.42049	0.372	0.434	1	PLD4
CDC42EP4	0.00446058	1.36181	0.093	0.035	1	CDC42EP4
TUBB4B	0.00447991	0.287017	0.721	0.571	1	TUBB4B
SNHG7	0.00449123	-1.50972	0.194	0.298	1	SNHG7
IFIT3	0.00451123	-1.98605	0.039	0.124	1	IFIT3
RP3-402G11.26	0.00451527	1.76451	0.054	0.014	1	RP3-402G11.26
SLC9A3R1	0.00452653	0.669281	0.248	0.139	1	SLC9A3R1
UBE2K	0.00455	-0.962914	0.217	0.329	1	UBE2K
TSEN54	0.00456454	-1.39804	0.07	0.167	1	TSEN54
CCDC189	0.00456736	-2.25016	0.031	0.111	1	CCDC189
CCDC97	0.00457154	1.05132	0.124	0.054	1	CCDC97
MIDN	0.00458535	0.673051	0.558	0.401	1	MIDN
CH507-42P11.8	0.00458974	1.41658	0.047	0.01	1	CH507-42P11.8
CASS4	0.00459044	1.30502	0.101	0.04	1	CASS4
TIMP2	0.00460612	-1.23245	0.186	0.287	1	TIMP2
METTL5	0.00461334	-1.07867	0.132	0.244	1	METTL5
ASIP	0.00465758	-4.33038	0	0.059	1	ASIP
SPC25	0.00465758	-3.71588	0	0.059	1	SPC25
CEP128	0.00465758	-3.61317	0	0.059	1	CEP128
RAB18	0.0046594	-0.993268	0.186	0.296	1	RAB18
RYR1	0.00466402	1.26861	0.078	0.026	1	RYR1
DMXL2	0.00469485	-0.857086	0.054	0.153	1	DMXL2
PHACTR1	0.00469958	0.378643	0.628	0.497	1	PHACTR1
TAP1	0.0047245	-0.699293	0.357	0.467	1	TAP1
LPCAT1	0.00472813	0.795711	0.24	0.141	1	LPCAT1
CXCR3	0.00474329	-1.90462	0.101	0.197	1	CXCR3
P2RX1	0.0047782	-2.80984	0.031	0.11	1	P2RX1
CCDC117	0.00477919	-3.29881	0.008	0.073	1	CCDC117
TMEM167A	0.00479258	-0.66902	0.457	0.531	1	TMEM167A
IL18BP	0.00485833	0.950597	0.217	0.124	1	IL18BP
APEX1	0.00486785	-0.902879	0.349	0.434	1	APEX1
TIPIN	0.00489987	1.18433	0.171	0.091	1	TIPIN
DLGAP1-AS1	0.00490107	-3.18427	0.008	0.073	1	DLGAP1-AS1
MTHFD1L	0.0049205	0.823007	0.178	0.089	1	MTHFD1L
HNRNPK	0.00492471	-0.323147	0.744	0.793	1	HNRNPK
ATP6V0B	0.00497405	-0.359865	0.822	0.836	1	ATP6V0B
USF2	0.00498054	-0.869587	0.248	0.355	1	USF2
GPX7	0.00499775	-2.98593	0.023	0.098	1	GPX7
CEACAM5	0.00502218	-2.25149	0.031	0.11	1	CEACAM5
SCAF4	0.0050579	0.672945	0.217	0.12	1	SCAF4
CSF2RA	0.00510014	0.394107	0.62	0.465	1	CSF2RA
TOR1AIP1	0.00510116	-2.0657	0.023	0.099	1	TOR1AIP1
SYAP1	0.00515451	0.330803	0.698	0.598	1	SYAP1
PRKAG2-AS1	0.00517174	0.765247	0.116	0.049	1	PRKAG2-AS1
PHB	0.00519351	-0.909989	0.372	0.458	1	PHB
RAB33A	0.00520485	2.14135	0.07	0.023	1	RAB33A
SIRT1	0.00523912	0.9243	0.163	0.08	1	SIRT1
TYMS	0.00526631	-0.890578	0.07	0.169	1	TYMS
HARS	0.00532356	-1.68595	0.054	0.143	1	HARS
EPHB1	0.00533874	-4.27779	0	0.057	1	EPHB1
RPS6KA2	0.00533874	-3.98454	0	0.057	1	RPS6KA2
RBP1	0.00533874	-3.69962	0	0.057	1	RBP1
CXCL10	0.00535042	-1.10095	0.039	0.122	1	CXCL10
MT2A	0.00536007	-1.48012	0.442	0.509	1	MT2A
SEC31A	0.00536461	-1.20001	0.178	0.284	1	SEC31A
PSMB4	0.00536649	-0.794474	0.333	0.441	1	PSMB4
ABHD14B	0.00538422	0.464053	0.287	0.171	1	ABHD14B
YWHAH	0.00538576	-0.964734	0.488	0.523	1	YWHAH
LAMP2	0.00539856	-0.931827	0.225	0.331	1	LAMP2
SPTLC2	0.0054093	0.866356	0.163	0.08	1	SPTLC2
ARL6IP5	0.00544847	-0.537775	0.581	0.625	1	ARL6IP5
NEAT1	0.00546095	-0.299265	0.946	0.979	1	NEAT1
HAUS8	0.00546837	1.02549	0.109	0.045	1	HAUS8
CD86	0.00547269	0.154443	0.682	0.516	1	CD86
ATP1A1	0.0054944	0.467202	0.643	0.51	1	ATP1A1
NUP160	0.00550144	-2.49527	0.016	0.085	1	NUP160
TMEM185B	0.00550392	1.17199	0.14	0.066	1	TMEM185B
LINC00116	0.00550449	-1.28049	0.07	0.164	1	LINC00116
BCAT1	0.00550837	-1.2415	0.14	0.249	1	BCAT1
RPP25L	0.00557338	0.347272	0.116	0.049	1	RPP25L
ROCK1	0.00560333	0.457455	0.527	0.378	1	ROCK1
CTSD	0.00565123	-1.4076	0.535	0.564	1	CTSD
RSL1D1	0.00571339	0.335369	0.636	0.444	1	RSL1D1
UQCC2	0.00576252	-0.666602	0.217	0.343	1	UQCC2
ACAA1	0.00576913	0.353269	0.519	0.368	1	ACAA1
PI3	0.00577834	-2.23243	0.016	0.085	1	PI3
SECTM1	0.00578048	0.9919	0.155	0.077	1	SECTM1
PPP1R10	0.00580337	0.37768	0.403	0.267	1	PPP1R10
LAMTOR4	0.00581852	0.251012	0.891	0.7	1	LAMTOR4
MYL6	0.00582253	-0.236567	0.977	0.988	1	MYL6
ACSL5	0.00585816	0.857693	0.248	0.146	1	ACSL5
CLCF1	0.00589452	-2.57823	0.008	0.071	1	CLCF1
LMAN2	0.00592456	-0.590146	0.481	0.566	1	LMAN2
RPL22L1	0.00593439	-0.742862	0.481	0.54	1	RPL22L1
FAM96B	0.00597511	-0.620093	0.566	0.634	1	FAM96B
CDH1	0.00599031	-1.76019	0.023	0.098	1	CDH1
PLEC	0.00600353	-1.05581	0.147	0.251	1	PLEC
RLIM	0.00604528	0.796398	0.163	0.082	1	RLIM
DYNLRB1	0.00605578	-0.740675	0.419	0.514	1	DYNLRB1
MIEN1	0.00609533	-0.987655	0.279	0.375	1	MIEN1
EML4	0.006097	-0.912394	0.194	0.301	1	EML4
LINC01215	0.00611937	-4.10583	0	0.056	1	LINC01215
PLK1	0.00611937	-3.67217	0	0.056	1	PLK1
SLC40A1	0.00613196	0.575887	0.194	0.108	1	SLC40A1
IRS2	0.00616301	0.916614	0.271	0.166	1	IRS2
MTMR14	0.00619619	0.484857	0.357	0.225	1	MTMR14
NUDT2	0.00625299	-0.585462	0.047	0.132	1	NUDT2
LLNLR-245B6.1	0.00625362	0.814478	0.171	0.087	1	LLNLR-245B6.1
TTC39C	0.00627429	-1.63575	0.054	0.139	1	TTC39C
SNHG15	0.00627432	-0.84236	0.434	0.509	1	SNHG15
IL10RB-AS1	0.00629262	0.78145	0.186	0.099	1	IL10RB-AS1
TCEAL3	0.00631467	-1.70018	0.039	0.118	1	TCEAL3
APOE	0.00632819	-2.41343	0.163	0.261	1	APOE
LRRC25	0.00638554	-1.18643	0.062	0.155	1	LRRC25
SUPT16H	0.00643468	-1.54475	0.078	0.167	1	SUPT16H
IL1A	0.00644246	-1.61281	0.039	0.12	1	IL1A
ACTB	0.00644922	0.209343	1	0.997	1	ACTB
SYN1	0.00646897	1.31096	0.093	0.037	1	SYN1
MRPL37	0.00651078	-1.33241	0.116	0.214	1	MRPL37
GALR2	0.0065109	0.689237	0.124	0.056	1	GALR2
TBCA	0.00651989	-0.385055	0.744	0.746	1	TBCA
DNAJB4	0.00652527	-2.40152	0.031	0.106	1	DNAJB4
AIM2	0.00661308	2.04069	0.062	0.019	1	AIM2
ANKRD22	0.00667046	-2.95233	0.016	0.082	1	ANKRD22
MT-ND1	0.00671637	0.290731	1	0.988	1	MT-ND1
SLC39A6	0.0067258	-1.50791	0.078	0.167	1	SLC39A6
CDKN1A	0.00674542	-0.444922	0.667	0.733	1	CDKN1A
MKI67	0.00675343	-1.59875	0.047	0.131	1	MKI67
YEATS4	0.00681587	-1.68199	0.031	0.108	1	YEATS4
CCDC88B	0.00686046	0.603225	0.147	0.071	1	CCDC88B
SHFM1	0.00688491	-0.430288	0.636	0.692	1	SHFM1
PPP2R5A	0.00691149	1.03724	0.116	0.052	1	PPP2R5A
PAPD7	0.00693211	-1.38606	0.101	0.193	1	PAPD7
METTL15	0.00695352	0.759358	0.233	0.134	1	METTL15
HTRA1	0.00695953	-2.75502	0.023	0.094	1	HTRA1
CYTH4	0.00696383	0.424341	0.333	0.211	1	CYTH4
CKAP5	0.00698675	-2.02695	0.023	0.096	1	CKAP5
HAMP	0.00701409	-4.54376	0	0.054	1	HAMP
RP11-542M13.3	0.00701409	-3.85945	0	0.054	1	RP11-542M13.3
SLC39A8	0.00701462	-1.30537	0.109	0.207	1	SLC39A8
MRPL53	0.00706026	-2.19653	0.008	0.07	1	MRPL53
BCL2L11	0.00708159	-1.11685	0.279	0.368	1	BCL2L11
TMEM154	0.00709152	1.16413	0.101	0.042	1	TMEM154
PRNP	0.007099	0.552851	0.434	0.308	1	PRNP
PPM1F	0.00710487	0.719023	0.186	0.099	1	PPM1F
CH17-373J23.1	0.00712214	-1.02986	0.14	0.247	1	CH17-373J23.1
TRPM2	0.00713096	-2.30549	0.023	0.094	1	TRPM2
SLC9A9	0.00716719	1.00494	0.093	0.037	1	SLC9A9
PGM3	0.00718637	-1.88099	0.008	0.07	1	PGM3
LRCH1	0.00730897	0.959153	0.093	0.037	1	LRCH1
UBE2L6	0.00732869	-0.56929	0.364	0.463	1	UBE2L6
RNF19B	0.00734578	-0.8337	0.132	0.239	1	RNF19B
CEP164	0.00740643	0.910537	0.14	0.068	1	CEP164
CLECL1	0.00741713	-1.07621	0.147	0.251	1	CLECL1
RNF187	0.00742072	0.68582	0.333	0.225	1	RNF187
RCBTB2	0.00745268	1.10443	0.124	0.057	1	RCBTB2
UBE2T	0.00747689	-2.29356	0.016	0.082	1	UBE2T
ZNF487	0.00751169	0.783202	0.093	0.037	1	ZNF487
THNSL2	0.00754773	2.04353	0.054	0.016	1	THNSL2
FRMD4B	0.00757576	0.519208	0.264	0.159	1	FRMD4B
CNN2	0.00759764	0.503044	0.55	0.427	1	CNN2
SLC25A29	0.00762075	-2.61713	0.062	0.141	1	SLC25A29
FAM210A	0.00762237	1.28005	0.202	0.113	1	FAM210A
TMEM43	0.00763341	0.730646	0.163	0.084	1	TMEM43
PIK3AP1	0.00766958	-1.23985	0.155	0.253	1	PIK3AP1
HARS2	0.00767156	0.843005	0.062	0.019	1	HARS2
PELP1	0.00767214	0.735451	0.132	0.061	1	PELP1
FGD2	0.00767412	0.915743	0.233	0.139	1	FGD2
PPP1R3G	0.00771385	2.87871	0.031	0.005	1	PPP1R3G
RGS17	0.00771385	2.77219	0.031	0.005	1	RGS17
ZNF718	0.00771385	2.74356	0.031	0.005	1	ZNF718
CCDC68	0.00771385	2.53297	0.031	0.005	1	CCDC68
RPAIN	0.00771723	-1.24598	0.116	0.213	1	RPAIN
HLA-DOA	0.00772018	0.564275	0.395	0.28	1	HLA-DOA
CAMK2D	0.00772721	0.77592	0.186	0.099	1	CAMK2D
FBL	0.00773089	0.372924	0.581	0.455	1	FBL
DEPTOR	0.00775919	2.08525	0.054	0.016	1	DEPTOR
NFKBIA	0.00777623	-0.654883	0.884	0.819	1	NFKBIA
TOP3B	0.00777807	2.59142	0.031	0.005	1	TOP3B
SH3TC1	0.0078056	0.358416	0.271	0.159	1	SH3TC1
RAMP1	0.00783933	0.40105	0.225	0.129	1	RAMP1
ALDH1A2	0.00784277	2.46677	0.031	0.005	1	ALDH1A2
PPP1R2	0.00785722	-0.699975	0.465	0.519	1	PPP1R2
MRPL27	0.00786749	-1.15904	0.178	0.282	1	MRPL27
CD177	0.00790795	1.94735	0.031	0.005	1	CD177
WAC-AS1	0.00791965	1.53432	0.132	0.064	1	WAC-AS1
GBE1	0.00797057	-1.67879	0.031	0.106	1	GBE1
PANO1	0.00797362	2.32256	0.031	0.005	1	PANO1
C6orf1	0.00798357	-0.366828	0.054	0.141	1	C6orf1
CBWD5	0.00801751	-1.93388	0.031	0.105	1	CBWD5
CCL17	0.00803974	-6.95553	0	0.052	1	CCL17
TROAP	0.00803974	-3.47508	0	0.052	1	TROAP
CCNI	0.00804517	-0.300935	0.868	0.89	1	CCNI
MYOF	0.00806122	-1.42311	0.031	0.106	1	MYOF
RBM39	0.00811711	0.261756	0.876	0.77	1	RBM39
INO80C	0.00812831	-1.97888	0.054	0.134	1	INO80C
JAZF1	0.00814929	-1.90883	0.039	0.115	1	JAZF1
TMEM70	0.00818736	-1.05221	0.225	0.322	1	TMEM70
RP11-802E16.3	0.00824319	1.66134	0.054	0.016	1	RP11-802E16.3
SSBP4	0.00824913	0.673683	0.264	0.153	1	SSBP4
SPAG9	0.00826672	0.428847	0.488	0.354	1	SPAG9
EEA1	0.00826822	0.701535	0.163	0.084	1	EEA1
BTG3	0.00827218	-0.897013	0.209	0.315	1	BTG3
REC8	0.00827289	1.1672	0.132	0.063	1	REC8
ZP3	0.0082885	1.72198	0.054	0.016	1	ZP3
TCF19	0.00829861	-2.04721	0.016	0.08	1	TCF19
ABCA1	0.00830085	0.645725	0.302	0.197	1	ABCA1
ERC1	0.00830688	0.601502	0.116	0.051	1	ERC1
PROC	0.00832827	-3.70493	0.008	0.066	1	PROC
DAPK3	0.00837582	1.12812	0.132	0.063	1	DAPK3
LILRB3	0.00838572	0.891408	0.256	0.164	1	LILRB3
BATF3	0.00841053	1.16643	0.14	0.07	1	BATF3
RP11-473M20.9	0.00849588	2.47581	0.047	0.012	1	RP11-473M20.9
RP11-863P13.3	0.00851843	1.61205	0.054	0.016	1	RP11-863P13.3
KAT6B	0.00853352	0.879406	0.109	0.047	1	KAT6B
NDUFAF3	0.008547	-0.693573	0.403	0.477	1	NDUFAF3
POLR2J3	0.00859226	-0.925537	0.233	0.324	1	POLR2J3
SPATA13	0.00867205	-1.75821	0.023	0.092	1	SPATA13
METAP2	0.00868065	-0.758384	0.248	0.343	1	METAP2
CLU	0.00870645	1.14027	0.054	0.016	1	CLU
C14orf166	0.00871465	-0.583073	0.581	0.636	1	C14orf166
UNC50	0.00871942	-1.57683	0.07	0.153	1	UNC50
RTN4	0.00877927	-0.479656	0.705	0.73	1	RTN4
EDEM1	0.00878605	-0.599415	0.364	0.477	1	EDEM1
RAB24	0.00880772	1.40586	0.093	0.038	1	RAB24
ZDHHC6	0.00880808	-1.6711	0.085	0.172	1	ZDHHC6
H1FX	0.00883374	-0.938953	0.256	0.35	1	H1FX
MRPS5	0.00883791	-1.30949	0.085	0.176	1	MRPS5
PDCD7	0.00888056	0.823606	0.132	0.063	1	PDCD7
HIST1H4C	0.00889832	-1.19341	0.233	0.326	1	HIST1H4C
ZBTB38	0.00891494	-1.06086	0.047	0.131	1	ZBTB38
UBE2L3	0.00893133	-0.508289	0.589	0.634	1	UBE2L3
TCEB3-AS1	0.00894758	2.36817	0.039	0.009	1	TCEB3-AS1
FCMR	0.00896998	1.839	0.047	0.012	1	FCMR
PSMG3	0.0089921	-0.922478	0.085	0.178	1	PSMG3
RPS27A	0.00899536	0.109773	1	0.995	1	RPS27A
OGT	0.00900518	-1.06312	0.124	0.225	1	OGT
SKAP1	0.00900903	2.77284	0.039	0.009	1	SKAP1
ENPP1	0.00900903	2.32887	0.039	0.009	1	ENPP1
CHD3	0.00902944	-1.64039	0.078	0.162	1	CHD3
RPS3	0.00903964	0.130683	0.992	0.997	1	RPS3
HMGB1	0.0090581	-0.469308	0.876	0.901	1	HMGB1
RRAGD	0.00908471	-2.31069	0.031	0.101	1	RRAGD
DNAJC7	0.00911816	-0.836166	0.341	0.434	1	DNAJC7
TCEB2	0.0091664	-0.33547	0.767	0.786	1	TCEB2
INPP4A	0.00917286	-1.75342	0.147	0.23	1	INPP4A
CCDC146	0.00919564	2.59955	0.039	0.009	1	CCDC146
HOPX	0.00919564	2.12492	0.039	0.009	1	HOPX
DDX51	0.0092157	-3.74865	0	0.051	1	DDX51
TRPM4	0.00924036	-2.11224	0.031	0.103	1	TRPM4
UNC119	0.00928414	0.577828	0.349	0.225	1	UNC119
TRIM3	0.00932196	2.4977	0.039	0.009	1	TRIM3
MRPL57	0.00933878	-0.736192	0.326	0.42	1	MRPL57
MED17	0.00941913	-1.5676	0.07	0.153	1	MED17
TRMT6	0.00942473	0.508447	0.217	0.122	1	TRMT6
EIF3G	0.00944564	0.404421	0.698	0.615	1	EIF3G
ZNF366	0.00944983	1.85891	0.039	0.009	1	ZNF366
TNRC6C	0.00948137	-2.37793	0.016	0.078	1	TNRC6C
RNASE2	0.00949812	-1.68897	0.016	0.08	1	RNASE2
PPP5D1	0.00951434	2.06841	0.039	0.009	1	PPP5D1
PPM1L	0.00951434	1.97041	0.039	0.009	1	PPM1L
SCAND1	0.00951454	-0.492473	0.519	0.596	1	SCAND1
C4orf27	0.0095577	-2.64308	0.008	0.064	1	C4orf27
BCL11A	0.00961549	-1.62357	0.147	0.24	1	BCL11A
PTRHD1	0.0096264	0.322147	0.589	0.436	1	PTRHD1
TOP3A	0.00970342	0.635935	0.132	0.063	1	TOP3A
TNFAIP3	0.00972182	-0.926595	0.605	0.606	1	TNFAIP3
C11orf58	0.00975599	-0.48606	0.574	0.638	1	C11orf58
PSMD3	0.00978449	-1.1698	0.171	0.26	1	PSMD3
PSMB3	0.00979368	-0.389872	0.736	0.744	1	PSMB3
UBASH3B	0.00982204	0.507136	0.256	0.152	1	UBASH3B
RMDN3	0.00986332	-1.81816	0.07	0.15	1	RMDN3
GOLGA3	0.00989186	-1.51846	0.039	0.113	1	GOLGA3
FRAT2	0.0099384	1.18777	0.101	0.044	1	FRAT2
DRAM1	0.00994168	-1.21811	0.14	0.24	1	DRAM1
TMEM141	0.00995317	-0.890912	0.256	0.354	1	TMEM141
ANLN	0.00998175	-1.38594	0.016	0.078	1	ANLN
UBE2J1	0.0100186	-0.760438	0.357	0.458	1	UBE2J1
SCIMP	0.0100227	0.939695	0.217	0.132	1	SCIMP
CALM3	0.0100537	-0.76482	0.519	0.547	1	CALM3
UVRAG	0.0100779	0.54682	0.217	0.122	1	UVRAG
FXYD1	0.0101129	1.28285	0.039	0.009	1	FXYD1
CD274	0.0101311	-1.92435	0.023	0.091	1	CD274
EPB41L2	0.0102124	-1.27658	0.085	0.176	1	EPB41L2
ACTG1	0.0102225	0.27672	0.984	0.948	1	ACTG1
NINJ1	0.0102595	-0.379287	0.698	0.761	1	NINJ1
APH1B	0.0102611	0.910447	0.147	0.075	1	APH1B
RNF181	0.0103356	-0.742396	0.426	0.49	1	RNF181
TMCO1	0.0103654	-0.74707	0.364	0.444	1	TMCO1
PSMA3	0.0103823	-0.678131	0.364	0.439	1	PSMA3
PLK3	0.0103955	0.365887	0.465	0.338	1	PLK3
BCL2L1	0.0104063	-1.8511	0.031	0.101	1	BCL2L1
MIF	0.0104391	-0.706404	0.62	0.636	1	MIF
ALKBH7	0.0104489	0.431826	0.55	0.422	1	ALKBH7
TMEM115	0.0104526	0.789797	0.163	0.087	1	TMEM115
RABGGTB	0.0105421	-1.05312	0.233	0.319	1	RABGGTB
PPIL4	0.0105485	0.559093	0.202	0.113	1	PPIL4
TNFRSF4	0.010561	-1.18165	0.093	0.183	1	TNFRSF4
RIC1	0.0105643	-3.51151	0	0.049	1	RIC1
CEP290	0.0105643	-3.245	0	0.049	1	CEP290
RRS1	0.0105643	-3.22296	0	0.049	1	RRS1
ATG4D	0.0105924	-1.89656	0.023	0.091	1	ATG4D
TNFRSF9	0.0106191	-1.52106	0.047	0.124	1	TNFRSF9
BAP1	0.0106575	-2.20485	0.016	0.077	1	BAP1
ODC1	0.0107357	-1.27869	0.333	0.404	1	ODC1
POLD3	0.0108856	1.33143	0.078	0.03	1	POLD3
NLRP3	0.010896	0.347103	0.364	0.251	1	NLRP3
PARP12	0.0110057	-1.63949	0.031	0.101	1	PARP12
RB1	0.0110239	0.34631	0.442	0.296	1	RB1
COPRS	0.0110373	-1.27936	0.054	0.136	1	COPRS
CYFIP2	0.0110374	-2.61561	0.047	0.118	1	CYFIP2
MTHFR	0.0110548	1.14813	0.155	0.082	1	MTHFR
NDUFV1	0.0110976	0.404581	0.496	0.366	1	NDUFV1
SYNCRIP	0.0111184	0.32254	0.481	0.334	1	SYNCRIP
PPP1R16B	0.0111814	-2.18101	0.054	0.129	1	PPP1R16B
TMEM258	0.0112629	-0.448971	0.736	0.737	1	TMEM258
GLTP	0.0113234	0.619017	0.264	0.159	1	GLTP
TSHZ1	0.0113521	0.544995	0.109	0.049	1	TSHZ1
ATG16L2	0.0114087	1.07647	0.163	0.089	1	ATG16L2
MDN1	0.0114143	-2.6683	0.016	0.075	1	MDN1
FKBP4	0.0114275	-1.66297	0.14	0.228	1	FKBP4
C1orf123	0.01146	0.487954	0.233	0.136	1	C1orf123
DYNLT1	0.0115847	-0.698901	0.388	0.479	1	DYNLT1
C1orf228	0.0115847	-2.05588	0.031	0.099	1	C1orf228
DNM2	0.0116717	-0.93869	0.178	0.277	1	DNM2
ATP5G3	0.0117123	-0.359896	0.752	0.822	1	ATP5G3
RGS13	0.0117437	-1.95843	0.07	0.148	1	RGS13
CHPF	0.0117562	-2.35282	0.031	0.098	1	CHPF
EEF1G	0.0117677	0.687566	0.116	0.054	1	EEF1G
ALDH3B1	0.0118225	1.1485	0.14	0.073	1	ALDH3B1
ZNF10	0.0118545	-2.39477	0.008	0.063	1	ZNF10
ARHGAP25	0.0118634	-2.37669	0.016	0.075	1	ARHGAP25
IL23A	0.0118972	-3.37772	0.047	0.12	1	IL23A
SOCS5	0.0119759	-2.25112	0.023	0.087	1	SOCS5
SKI	0.012017	-1.55105	0.054	0.132	1	SKI
ZNRF2	0.0120303	-1.30977	0.039	0.113	1	ZNRF2
RER1	0.0120463	-0.726241	0.434	0.495	1	RER1
PLEK2	0.0120472	-2.04406	0.023	0.087	1	PLEK2
CDC25B	0.0120472	-2.03456	0.023	0.087	1	CDC25B
CCDC14	0.0120561	-2.00092	0.039	0.11	1	CCDC14
HPCAL1	0.0120647	-1.05665	0.147	0.242	1	HPCAL1
DNMT1	0.0120981	-0.964625	0.194	0.289	1	DNMT1
OVOS2	0.0121114	-3.85677	0	0.047	1	OVOS2
IQGAP3	0.0121114	-3.18478	0	0.047	1	IQGAP3
AC147651.4	0.0121114	-2.94775	0	0.047	1	AC147651.4
IL6R	0.0121696	0.431622	0.326	0.211	1	IL6R
VPS37B	0.0121761	0.880642	0.287	0.193	1	VPS37B
CDK10	0.0122321	1.16082	0.132	0.066	1	CDK10
CTNS	0.012327	-1.4147	0.047	0.12	1	CTNS
MAD2L1	0.0123851	-1.90787	0.047	0.118	1	MAD2L1
PNP	0.0124016	0.298296	0.341	0.218	1	PNP
PRDX2	0.0124781	0.568137	0.419	0.315	1	PRDX2
C17orf62	0.0124937	-1.00581	0.163	0.249	1	C17orf62
GMPPB	0.0125004	-1.02732	0.14	0.235	1	GMPPB
CD81	0.0125095	-1.19483	0.233	0.317	1	CD81
BAX	0.0125374	-0.510935	0.566	0.605	1	BAX
GRAMD1B	0.0125407	-3.00127	0.008	0.061	1	GRAMD1B
DYNC1H1	0.0125558	0.6463	0.341	0.242	1	DYNC1H1
ATG5	0.0125679	-1.5546	0.078	0.157	1	ATG5
SUCLG2	0.0125863	0.658183	0.194	0.111	1	SUCLG2
TBCB	0.0126465	0.344958	0.558	0.422	1	TBCB
DCAF16	0.0126745	-3.06463	0.008	0.061	1	DCAF16
ZBTB18	0.0126861	-2.15985	0.039	0.108	1	ZBTB18
DNAJB11	0.0126866	-0.740574	0.395	0.474	1	DNAJB11
FXYD2	0.0127645	-3.44225	0.008	0.061	1	FXYD2
PTGES3	0.012812	-0.594818	0.574	0.608	1	PTGES3
RPN1	0.0128122	-0.51214	0.31	0.411	1	RPN1
HAUS7	0.0128729	0.725524	0.078	0.03	1	HAUS7
RPA3	0.0128808	-0.78359	0.264	0.366	1	RPA3
ATF7IP2	0.0128945	-1.47056	0.093	0.176	1	ATF7IP2
HLA-DQB2	0.0129394	1.99158	0.171	0.098	1	HLA-DQB2
CCDC91	0.0129453	-1.35751	0.085	0.167	1	CCDC91
ZNF296	0.0129637	0.442661	0.062	0.021	1	ZNF296
ARHGEF7	0.0130108	-2.57036	0.062	0.134	1	ARHGEF7
CYSTM1	0.0130824	-0.703703	0.442	0.514	1	CYSTM1
GJB2	0.0131125	1.77264	0.07	0.026	1	GJB2
2025-09-06	0.0131487	-0.710327	0.419	0.495	1	2025-09-06
SH3KBP1	0.0131536	-0.820446	0.341	0.416	1	SH3KBP1
GDE1	0.0131689	-1.55129	0.062	0.139	1	GDE1
QPRT	0.0131848	0.596692	0.116	0.054	1	QPRT
PARM1	0.0132521	0.810527	0.14	0.071	1	PARM1
TBL2	0.0132694	-2.47487	0.008	0.061	1	TBL2
PITPNC1	0.0133212	1.04138	0.116	0.056	1	PITPNC1
EI24	0.0133298	-1.30538	0.186	0.265	1	EI24
GCA	0.0133656	-0.89904	0.233	0.315	1	GCA
PWP1	0.0133698	-1.21459	0.07	0.152	1	PWP1
NUPR1	0.0133948	-2.37541	0.047	0.12	1	NUPR1
MS4A6A	0.0134053	0.403052	0.713	0.657	1	MS4A6A
TNFRSF21	0.0134257	-1.34551	0.14	0.228	1	TNFRSF21
NBEAL1	0.0134483	0.394707	0.744	0.603	1	NBEAL1
TMEM191C	0.0134529	1.5206	0.07	0.026	1	TMEM191C
C7orf73	0.0134657	0.353866	0.628	0.469	1	C7orf73
GLRX	0.0134882	-0.646543	0.341	0.444	1	GLRX
MMP24-AS1	0.0135352	0.360794	0.38	0.256	1	MMP24-AS1
MYCBP	0.0135746	-0.517673	0.062	0.143	1	MYCBP
TEX30	0.0135806	-1.48905	0.047	0.12	1	TEX30
PCDH9	0.0135998	-2.55486	0.008	0.061	1	PCDH9
UBB	0.0136037	-0.342285	0.922	0.948	1	UBB
SLC35E1	0.0136914	-1.41566	0.093	0.178	1	SLC35E1
SRPK1	0.0137378	-1.63234	0.047	0.118	1	SRPK1
NDUFB9	0.0137469	-0.579159	0.488	0.557	1	NDUFB9
MRPS18A	0.0137896	-1.24738	0.07	0.15	1	MRPS18A
UROS	0.0138097	0.52442	0.326	0.214	1	UROS
CD276	0.0138297	-1.40402	0.031	0.099	1	CD276
LPCAT2	0.0138418	0.740058	0.271	0.174	1	LPCAT2
NOTCH1	0.0138529	-2.45685	0.016	0.073	1	NOTCH1
PNMA1	0.0138746	1.85039	0.078	0.031	1	PNMA1
RP11-71G12.1	0.0138866	-3.73315	0	0.045	1	RP11-71G12.1
PTCH2	0.0138866	-3.01831	0	0.045	1	PTCH2
DCTPP1	0.013896	-0.696212	0.132	0.226	1	DCTPP1
SLC46A3	0.0139146	1.06675	0.101	0.045	1	SLC46A3
UBA6	0.0139694	-1.93022	0.093	0.169	1	UBA6
MCM7	0.0140898	-1.21862	0.062	0.139	1	MCM7
SLC11A1	0.0141108	-2.93792	0.023	0.084	1	SLC11A1
ARID3A	0.0141276	-1.04422	0.186	0.275	1	ARID3A
SPARCL1	0.0141628	1.40411	0.054	0.017	1	SPARCL1
JUND	0.0141758	-0.318619	0.791	0.801	1	JUND
COX6B1	0.0141849	-0.237555	0.845	0.885	1	COX6B1
STRBP	0.0141933	-2.52569	0.039	0.105	1	STRBP
MCM9	0.014234	1.59084	0.054	0.017	1	MCM9
CENPN	0.0142873	-1.42259	0.062	0.139	1	CENPN
C12orf49	0.0143197	-1.06802	0.054	0.132	1	C12orf49
TSPAN3	0.0143313	-1.14765	0.155	0.239	1	TSPAN3
FAU	0.0143787	0.11304	1	0.998	1	FAU
TRMT2A	0.0143801	0.919774	0.163	0.087	1	TRMT2A
MYB	0.0143895	-3.60589	0.008	0.059	1	MYB
NPIPB5	0.0145206	-1.80813	0.023	0.085	1	NPIPB5
SH3BP5	0.0145211	0.606892	0.434	0.326	1	SH3BP5
APOBR	0.0145227	0.648345	0.209	0.124	1	APOBR
RPA1	0.0147096	-1.41987	0.093	0.172	1	RPA1
IMP4	0.0148175	-0.832507	0.163	0.258	1	IMP4
EXOC6	0.0148542	-1.9612	0.016	0.073	1	EXOC6
POP5	0.0149476	-1.28679	0.109	0.19	1	POP5
AMPD3	0.0149528	-1.72568	0.031	0.096	1	AMPD3
SNAP29	0.0149779	-0.983963	0.178	0.268	1	SNAP29
CCNA2	0.015011	-2.71296	0.008	0.059	1	CCNA2
LIG3	0.015011	-2.47168	0.008	0.059	1	LIG3
IPMK	0.015033	1.42454	0.132	0.068	1	IPMK
MYO1G	0.0150727	-0.835725	0.279	0.352	1	MYO1G
PSMB9	0.015106	-0.445398	0.512	0.61	1	PSMB9
LIMK2	0.0151925	-2.23449	0.023	0.084	1	LIMK2
MRC1	0.015222	0.416357	0.357	0.258	1	MRC1
COX14	0.0152477	-0.55844	0.434	0.502	1	COX14
RP11-212I21.2	0.0152534	0.82673	0.116	0.056	1	RP11-212I21.2
YPEL4	0.0154038	0.898498	0.07	0.026	1	YPEL4
CARM1	0.0154271	-1.46224	0.039	0.106	1	CARM1
CHD8	0.0154627	-2.23232	0.023	0.084	1	CHD8
NUDT6	0.0154711	3.29694	0.023	0.003	1	NUDT6
ZNF879	0.0154711	3.18877	0.023	0.003	1	ZNF879
TTYH2	0.0154779	0.437445	0.248	0.153	1	TTYH2
SSR3	0.0154801	-0.466373	0.69	0.709	1	SSR3
EFCAB2	0.0155077	-1.74194	0.039	0.106	1	EFCAB2
PREB	0.0155212	-1.3636	0.07	0.148	1	PREB
POLR2F	0.0155517	-0.868435	0.264	0.34	1	POLR2F
ATP5E	0.015558	-0.176782	0.977	0.983	1	ATP5E
PARVG	0.0155763	0.404295	0.38	0.263	1	PARVG
SPSB1	0.0155823	-1.78746	0.031	0.096	1	SPSB1
SLC1A3	0.0156013	-2.28657	0.008	0.059	1	SLC1A3
PLA2G2D	0.015612	3.59566	0.023	0.003	1	PLA2G2D
GRAP2	0.015612	3.2637	0.023	0.003	1	GRAP2
IGHV3-30	0.015612	3.21528	0.023	0.003	1	IGHV3-30
TIGD6	0.015612	3.10692	0.023	0.003	1	TIGD6
ZNF823	0.015612	2.69718	0.023	0.003	1	ZNF823
DDX1	0.0156401	-1.23405	0.047	0.118	1	DDX1
SLC25A46	0.0156535	-1.45831	0.054	0.127	1	SLC25A46
C2CD2L	0.0156644	1.14032	0.07	0.026	1	C2CD2L
SKIL	0.0157037	-0.720941	0.465	0.516	1	SKIL
ISG20	0.0157043	-0.902432	0.442	0.509	1	ISG20
AC023590.1	0.0157135	-2.61249	0.016	0.071	1	AC023590.1
HDAC1	0.0157494	-0.91437	0.171	0.261	1	HDAC1
FABP2	0.015754	3.06574	0.023	0.003	1	FABP2
PCK1	0.015754	2.9557	0.023	0.003	1	PCK1
RP11-254F7.2	0.015754	2.91225	0.023	0.003	1	RP11-254F7.2
ARHGAP18	0.0157978	-1.10893	0.225	0.307	1	ARHGAP18
DHX9	0.0158092	-0.825635	0.163	0.26	1	DHX9
PSMD14	0.015863	-1.0501	0.225	0.303	1	PSMD14
RP1-125I3.2	0.0158971	2.75062	0.023	0.003	1	RP1-125I3.2
PTGER3	0.0158971	2.66294	0.023	0.003	1	PTGER3
ADAMTS17	0.0158971	2.61295	0.023	0.003	1	ADAMTS17
CPNE5	0.0158971	2.57181	0.023	0.003	1	CPNE5
MEIG1	0.0158971	2.54252	0.023	0.003	1	MEIG1
IGLV2-23	0.0158971	2.50271	0.023	0.003	1	IGLV2-23
RP11-1007O24.3	0.0158971	2.48282	0.023	0.003	1	RP11-1007O24.3
LRRC1	0.0158971	2.33688	0.023	0.003	1	LRRC1
TMEM129	0.0159119	1.38189	0.078	0.031	1	TMEM129
KCNE5	0.0159244	-4.61657	0	0.044	1	KCNE5
ANKRA2	0.0159244	-3.36574	0	0.044	1	ANKRA2
MICB	0.0159244	-2.95155	0	0.044	1	MICB
ZC3H8	0.0160117	-1.56121	0.047	0.115	1	ZC3H8
ZMYND15	0.0160128	1.21683	0.093	0.042	1	ZMYND15
GP1BA	0.0160413	2.7611	0.023	0.003	1	GP1BA
LPAR3	0.0160413	2.70769	0.023	0.003	1	LPAR3
WBP1	0.0160413	2.52918	0.023	0.003	1	WBP1
CTB-113I20.2	0.0160413	2.50506	0.023	0.003	1	CTB-113I20.2
VIPR1	0.0160413	2.46809	0.023	0.003	1	VIPR1
CRX	0.0160413	2.41055	0.023	0.003	1	CRX
RP3-325F22.5	0.0160413	2.15146	0.023	0.003	1	RP3-325F22.5
PCM1	0.0160624	0.279515	0.287	0.178	1	PCM1
CD164	0.0160854	-0.509837	0.543	0.608	1	CD164
XRCC5	0.0160893	-0.70608	0.364	0.437	1	XRCC5
FES	0.016098	0.62238	0.256	0.167	1	FES
RBP7	0.0161868	2.3816	0.023	0.003	1	RBP7
ACVR2B	0.0161868	2.37025	0.023	0.003	1	ACVR2B
ENTPD8	0.0161868	2.3235	0.023	0.003	1	ENTPD8
PPP1R13B	0.0161868	2.27365	0.023	0.003	1	PPP1R13B
SULT1A2	0.0161868	1.95521	0.023	0.003	1	SULT1A2
XCL2	0.0161868	1.60365	0.023	0.003	1	XCL2
CAMK4	0.0161868	1.20433	0.023	0.003	1	CAMK4
CD80	0.0162429	-0.737412	0.116	0.209	1	CD80
HAPLN3	0.0162538	-1.57767	0.093	0.172	1	HAPLN3
C1QA	0.0163021	0.459309	0.512	0.404	1	C1QA
CHPF2	0.0163035	-1.21209	0.039	0.108	1	CHPF2
OS9	0.0163103	0.390941	0.543	0.42	1	OS9
APBA1	0.0163333	1.61001	0.023	0.003	1	APBA1
NUDT11	0.0163333	1.59759	0.023	0.003	1	NUDT11
GULP1	0.0163333	0.808377	0.023	0.003	1	GULP1
NDUFAF4	0.0163375	-2.09339	0.047	0.113	1	NDUFAF4
MRPL17	0.0163507	-0.530177	0.047	0.118	1	MRPL17
ARRDC1	0.0164017	0.721843	0.217	0.132	1	ARRDC1
TBL1X	0.0164251	0.771264	0.109	0.051	1	TBL1X
ERCC6	0.0164844	2.09559	0.047	0.014	1	ERCC6
KCNK17	0.0165104	-3.4754	0.008	0.057	1	KCNK17
MRPS18C	0.0165275	-1.13221	0.109	0.19	1	MRPS18C
ARMT1	0.0165478	-1.65402	0.031	0.096	1	ARMT1
TXNDC12	0.0165885	0.510483	0.426	0.298	1	TXNDC12
TNFRSF10A	0.0166638	1.74714	0.047	0.014	1	TNFRSF10A
C15orf48	0.0166726	-1.09346	0.69	0.672	1	C15orf48
NUBPL	0.0166997	1.2343	0.085	0.037	1	NUBPL
OGFR	0.0168798	0.949524	0.225	0.136	1	OGFR
HDDC2	0.0170188	-1.4148	0.078	0.155	1	HDDC2
FGFBP3	0.0170275	1.78295	0.047	0.014	1	FGFBP3
CCDC157	0.0170275	1.41927	0.047	0.014	1	CCDC157
ARF5	0.0170395	0.310507	0.581	0.434	1	ARF5
ITLN1	0.0170413	-3.18664	0.008	0.057	1	ITLN1
NUP98	0.0170589	0.320932	0.248	0.15	1	NUP98
COX5A	0.0170801	-0.336765	0.76	0.801	1	COX5A
MYLIP	0.0170971	0.631715	0.279	0.185	1	MYLIP
LRBA	0.0171024	-2.74747	0.016	0.07	1	LRBA
CPEB4	0.0171083	-0.803404	0.101	0.192	1	CPEB4
MPC1	0.0171547	0.360496	0.543	0.408	1	MPC1
LAMTOR1	0.017225	0.34014	0.713	0.585	1	LAMTOR1
ZNF561	0.0173006	1.78002	0.062	0.023	1	ZNF561
ITGAE	0.0173648	-1.04491	0.233	0.305	1	ITGAE
ZSWIM7	0.0173692	0.309236	0.333	0.221	1	ZSWIM7
FECH	0.0173843	1.04652	0.093	0.042	1	FECH
ATP8B4	0.0173966	1.74406	0.109	0.054	1	ATP8B4
TMEM199	0.0174191	-0.939077	0.054	0.129	1	TMEM199
ARF4	0.0175002	-0.637083	0.519	0.573	1	ARF4
FAM73B	0.0175311	1.23293	0.062	0.023	1	FAM73B
SLC11A2	0.0175415	-2.4395	0.016	0.07	1	SLC11A2
BIN1	0.0175586	0.568518	0.271	0.176	1	BIN1
KIF11	0.017587	-2.22954	0.008	0.057	1	KIF11
MED6	0.0176748	-1.2738	0.101	0.181	1	MED6
LLPH	0.0177124	-1.25471	0.171	0.246	1	LLPH
PAIP2	0.0177249	-0.567673	0.558	0.591	1	PAIP2
RPL14	0.0177335	0.142729	0.992	0.99	1	RPL14
SELK	0.0177478	0.265797	0.876	0.798	1	SELK
SUMO3	0.0178552	-0.522776	0.574	0.62	1	SUMO3
TRERF1	0.0179213	1.47971	0.062	0.023	1	TRERF1
RPL13A	0.0179535	0.101711	1	0.998	1	RPL13A
RBM17	0.0179816	-0.696453	0.419	0.484	1	RBM17
CARHSP1	0.0180681	-0.768025	0.225	0.312	1	CARHSP1
NSMAF	0.0180814	0.636117	0.163	0.091	1	NSMAF
RPS4X	0.0181053	0.137924	1	0.998	1	RPS4X
RWDD4	0.0181241	-1.94931	0.062	0.132	1	RWDD4
HK1	0.0182014	-1.01298	0.078	0.157	1	HK1
MT-ND4	0.0182346	0.222243	1	0.993	1	MT-ND4
DCPS	0.0182445	-1.64872	0.085	0.162	1	DCPS
COL8A2	0.0182582	1.07308	0.047	0.014	1	COL8A2
CXCL11	0.0182646	-4.7722	0	0.042	1	CXCL11
ATG9A	0.0182646	-3.35533	0	0.042	1	ATG9A
SMIM8	0.0182646	-3.04451	0	0.042	1	SMIM8
LRP12	0.0182646	-2.97521	0	0.042	1	LRP12
C12orf4	0.0182646	-2.95827	0	0.042	1	C12orf4
PDSS1	0.0182646	-2.93271	0	0.042	1	PDSS1
CPOX	0.0182646	-2.71596	0	0.042	1	CPOX
PSEN1	0.0183002	-1.13845	0.124	0.209	1	PSEN1
TM9SF2	0.0183323	-0.777028	0.256	0.345	1	TM9SF2
C4orf3	0.0183519	-0.385585	0.713	0.732	1	C4orf3
PIM1	0.0183819	0.237857	0.411	0.294	1	PIM1
FCGR1B	0.0183969	-1.98742	0.023	0.082	1	FCGR1B
ELF1	0.0184021	0.417471	0.581	0.448	1	ELF1
ZNF703	0.0184077	1.48498	0.101	0.049	1	ZNF703
RNF139	0.0184533	0.326716	0.403	0.277	1	RNF139
RTCA	0.0184744	-0.813234	0.116	0.206	1	RTCA
MAPK1IP1L	0.0185258	-0.625783	0.403	0.472	1	MAPK1IP1L
RACGAP1	0.0185588	-1.53651	0.016	0.071	1	RACGAP1
UBR5-AS1	0.0185614	1.43786	0.062	0.023	1	UBR5-AS1
PDGFB	0.0185943	-1.72237	0.031	0.094	1	PDGFB
SAC3D1	0.0185943	-1.36321	0.031	0.094	1	SAC3D1
PLCXD1	0.0186026	1.08005	0.085	0.037	1	PLCXD1
CDC20	0.0186114	-1.96537	0.023	0.082	1	CDC20
MYO9B	0.0186129	0.147812	0.465	0.321	1	MYO9B
NPLOC4	0.0186468	-1.21426	0.093	0.172	1	NPLOC4
OAF	0.0186692	0.704791	0.085	0.037	1	OAF
TAGAP	0.0186815	-0.925231	0.14	0.226	1	TAGAP
GMFB	0.0186998	-0.913526	0.101	0.186	1	GMFB
ADGRE3	0.018706	2.47242	0.039	0.01	1	ADGRE3
SMAP2	0.018726	0.524533	0.488	0.373	1	SMAP2
MYD88	0.0187997	0.576192	0.333	0.23	1	MYD88
GRWD1	0.0188067	0.428695	0.124	0.061	1	GRWD1
RP11-196G11.2	0.0188185	2.22663	0.039	0.01	1	RP11-196G11.2
RNF144B	0.0189209	0.71482	0.302	0.213	1	RNF144B
CD200R1	0.0189317	2.41165	0.039	0.01	1	CD200R1
CIB2	0.0189438	-3.41968	0.008	0.056	1	CIB2
GALNT2	0.0189445	-1.27894	0.093	0.171	1	GALNT2
CCDC69	0.0189888	-1.34088	0.163	0.24	1	CCDC69
STRA13	0.019009	-0.878847	0.279	0.373	1	STRA13
STK11IP	0.0190105	-3.05307	0.008	0.056	1	STK11IP
ATPIF1	0.0190359	-0.580685	0.411	0.49	1	ATPIF1
ZBTB10	0.0190441	-1.16122	0.109	0.193	1	ZBTB10
ACRBP	0.0190454	2.06019	0.039	0.01	1	ACRBP
ACSS1	0.0190494	1.03208	0.093	0.042	1	ACSS1
GRN	0.0191475	0.209142	0.946	0.887	1	GRN
HIST1H1C	0.0191494	-1.58131	0.202	0.275	1	HIST1H1C
RASSF5	0.0191509	0.207978	0.659	0.503	1	RASSF5
AGPAT4	0.0191532	1.27213	0.124	0.064	1	AGPAT4
CEP55	0.0191575	-1.4858	0.016	0.07	1	CEP55
CMIP	0.0191675	0.478249	0.38	0.267	1	CMIP
NPRL3	0.0192176	-1.83754	0.016	0.07	1	NPRL3
TP53I13	0.0192255	-1.01479	0.209	0.287	1	TP53I13
GCFC2	0.0192428	0.732365	0.093	0.042	1	GCFC2
AGO4	0.0193038	1.55783	0.07	0.028	1	AGO4
RP11-6F2.5	0.01939	2.01836	0.039	0.01	1	RP11-6F2.5
FAM102B	0.0194537	0.822752	0.171	0.098	1	FAM102B
ARPIN	0.0194658	0.480906	0.155	0.084	1	ARPIN
TBL1XR1	0.0194698	-1.02039	0.147	0.232	1	TBL1XR1
CNTROB	0.0196431	-2.84443	0.016	0.068	1	CNTROB
CREB5	0.0196791	0.703239	0.256	0.167	1	CREB5
PXN-AS1	0.0197298	0.953628	0.062	0.023	1	PXN-AS1
FAM24B	0.0197627	2.35387	0.031	0.007	1	FAM24B
VPS26A	0.0198267	0.44676	0.341	0.235	1	VPS26A
SNRNP25	0.0198837	-0.780893	0.326	0.399	1	SNRNP25
RP5-882C2.2	0.0199009	2.55137	0.031	0.007	1	RP5-882C2.2
MIR194-2HG	0.0199009	2.35156	0.031	0.007	1	MIR194-2HG
AC010226.4	0.0199766	1.29699	0.039	0.01	1	AC010226.4
MAP3K1	0.0200023	0.630313	0.14	0.073	1	MAP3K1
TK1	0.0200425	-0.792233	0.085	0.166	1	TK1
IGSF6	0.0200575	0.285265	0.512	0.382	1	IGSF6
TNFSF8	0.0200958	1.41758	0.039	0.01	1	TNFSF8
GDI1	0.0201005	-1.09011	0.116	0.2	1	GDI1
APMAP	0.0201125	0.498879	0.38	0.274	1	APMAP
ALG13	0.0201216	0.341397	0.426	0.315	1	ALG13
FOXN3	0.0202404	0.427141	0.45	0.34	1	FOXN3
SLC25A28	0.0202839	-2.17548	0.054	0.12	1	SLC25A28
FAM60A	0.0203028	-0.864455	0.124	0.207	1	FAM60A
RGL4	0.0203205	1.84222	0.031	0.007	1	RGL4
DPH5	0.0203223	0.721922	0.116	0.057	1	DPH5
TPR	0.0203342	0.378615	0.411	0.287	1	TPR
PIN1	0.0204419	-0.525248	0.333	0.441	1	PIN1
KANSL1L	0.0204621	1.97647	0.031	0.007	1	KANSL1L
CMBL	0.0204621	1.87624	0.031	0.007	1	CMBL
ZNF141	0.0204621	1.68268	0.031	0.007	1	ZNF141
RAB31	0.0204793	-0.554362	0.45	0.509	1	RAB31
LAMP1	0.0204836	-0.685069	0.333	0.406	1	LAMP1
2025-09-15	0.0204979	-0.433038	0.628	0.643	1	2025-09-15
ZSCAN18	0.0205144	0.404312	0.062	0.023	1	ZSCAN18
RP11-455F5.5	0.0205786	1.04535	0.039	0.01	1	RP11-455F5.5
RP11-214O1.3	0.0205923	-2.34703	0.016	0.068	1	RP11-214O1.3
RBM38	0.0206234	-1.78445	0.116	0.188	1	RBM38
S100A11	0.0206763	-0.470007	0.969	0.882	1	S100A11
FGR	0.0207384	0.275707	0.364	0.246	1	FGR
TMIGD2	0.0207412	-3.05675	0.023	0.078	1	TMIGD2
SLA2	0.0207412	-2.76726	0.023	0.078	1	SLA2
TSPAN10	0.0207478	2.04807	0.031	0.007	1	TSPAN10
BCAP31	0.0207789	-0.548766	0.535	0.557	1	BCAP31
RASD1	0.0208016	-3.10403	0.023	0.078	1	RASD1
ARAP1	0.0208384	0.629754	0.202	0.12	1	ARAP1
C11orf57	0.0208786	-1.92907	0.023	0.08	1	C11orf57
RP11-407N17.5	0.020892	1.5674	0.031	0.007	1	RP11-407N17.5
RP13-49I15.6	0.020892	0.981795	0.031	0.007	1	RP13-49I15.6
AC104024.1	0.0209534	-3.7691	0	0.04	1	AC104024.1
KCNK10	0.0209534	-3.60954	0	0.04	1	KCNK10
MMP23B	0.0209534	-3.57489	0	0.04	1	MMP23B
PLXNA4	0.0209534	-3.35377	0	0.04	1	PLXNA4
IGHGP	0.0209534	-3.30972	0	0.04	1	IGHGP
ENO2	0.0209534	-2.99939	0	0.04	1	ENO2
FAIM	0.0209534	-2.9815	0	0.04	1	FAIM
LINC00346	0.0209534	-2.95583	0	0.04	1	LINC00346
EPC2	0.0209534	-2.91987	0	0.04	1	EPC2
KIAA0922	0.0209534	-2.90968	0	0.04	1	KIAA0922
USP30-AS1	0.0209534	-2.87463	0	0.04	1	USP30-AS1
CEP89	0.0209534	-2.87124	0	0.04	1	CEP89
MYH14	0.0209534	-2.8108	0	0.04	1	MYH14
ADCK4	0.0209534	-2.80713	0	0.04	1	ADCK4
EIF4EBP1	0.0209684	-0.682617	0.333	0.404	1	EIF4EBP1
ARID3B	0.020983	-2.40138	0.016	0.068	1	ARID3B
MTF1	0.0209992	-1.93338	0.023	0.08	1	MTF1
GPAT4	0.0211014	0.785143	0.233	0.152	1	GPAT4
ANAPC16	0.021194	-0.555781	0.535	0.594	1	ANAPC16
GATM	0.0213245	1.51087	0.155	0.089	1	GATM
TTTY14	0.0213298	1.31561	0.031	0.007	1	TTTY14
LINC00667	0.0214069	0.955226	0.163	0.094	1	LINC00667
SFT2D3	0.0214069	1.19225	0.07	0.028	1	SFT2D3
HMOX1	0.021459	-0.597942	0.264	0.164	1	HMOX1
ATP6V1F	0.021466	-0.459754	0.806	0.756	1	ATP6V1F
NUDT22	0.0214698	-1.17839	0.194	0.275	1	NUDT22
SP3	0.0215063	0.387288	0.287	0.19	1	SP3
PRSS3	0.0215506	1.59277	0.085	0.038	1	PRSS3
HMHA1	0.0215635	0.369543	0.341	0.228	1	HMHA1
WDR34	0.02159	-1.82519	0.039	0.101	1	WDR34
ZDHHC12	0.0215972	-0.773164	0.264	0.341	1	ZDHHC12
MTMR10	0.0216285	0.553917	0.093	0.042	1	MTMR10
INPP5A	0.0217105	1.92435	0.054	0.019	1	INPP5A
NUSAP1	0.0217194	-1.76035	0.054	0.12	1	NUSAP1
AURKAIP1	0.0218137	-0.444766	0.597	0.652	1	AURKAIP1
LRCH4	0.0218996	0.592643	0.279	0.183	1	LRCH4
C16orf58	0.0219039	1.40072	0.078	0.033	1	C16orf58
RPL3	0.0220323	0.128774	1	0.993	1	RPL3
BIRC2	0.0220361	-0.80107	0.24	0.333	1	BIRC2
AEN	0.0220426	0.857281	0.109	0.052	1	AEN
EEF2K	0.0220715	-1.98565	0.047	0.11	1	EEF2K
CARD16	0.0220963	0.300583	0.535	0.408	1	CARD16
RAE1	0.0221085	0.918136	0.147	0.082	1	RAE1
MAGED1	0.0222296	-2.25415	0.031	0.089	1	MAGED1
TNFSF10	0.0222297	-1.15755	0.062	0.132	1	TNFSF10
SELT	0.0222884	-0.428265	0.636	0.646	1	SELT
LILRB1	0.0223012	-1.39874	0.109	0.181	1	LILRB1
BCL7B	0.0223134	0.221255	0.411	0.272	1	BCL7B
RAP2B	0.0223342	0.152784	0.45	0.322	1	RAP2B
MT-ND4L	0.022342	0.262378	0.69	0.557	1	MT-ND4L
SDC2	0.0223509	-0.134568	0.209	0.122	1	SDC2
PVRL1	0.0223528	-2.65849	0.008	0.054	1	PVRL1
DGUOK	0.0224051	-0.534248	0.388	0.449	1	DGUOK
EZH2	0.0224346	-1.26841	0.085	0.162	1	EZH2
MYC	0.022439	-1.79713	0.054	0.122	1	MYC
PATL1	0.022439	-1.50249	0.054	0.122	1	PATL1
FLOT1	0.022616	-0.654528	0.442	0.505	1	FLOT1
PTAR1	0.0226584	-2.11663	0.039	0.099	1	PTAR1
ARHGAP31	0.0226817	-1.14979	0.062	0.132	1	ARHGAP31
TAPBPL	0.0227149	0.499674	0.186	0.108	1	TAPBPL
PSMC2	0.0227228	-0.756111	0.202	0.287	1	PSMC2
GBP1	0.0227533	-1.53626	0.132	0.214	1	GBP1
SLC25A37	0.0228215	0.284541	0.194	0.115	1	SLC25A37
CNDP2	0.0228931	-0.670548	0.31	0.392	1	CNDP2
TMEM5	0.0229007	-2.10582	0.031	0.089	1	TMEM5
ADAM15	0.022904	0.58535	0.225	0.143	1	ADAM15
IGHG1	0.0229223	-2.73353	0.163	0.244	1	IGHG1
CDC42EP3	0.022941	0.529185	0.202	0.122	1	CDC42EP3
VBP1	0.0230172	-0.699401	0.217	0.301	1	VBP1
SAMD9L	0.0230392	-1.41404	0.085	0.159	1	SAMD9L
C14orf1	0.0230884	-1.04586	0.078	0.153	1	C14orf1
CAT	0.0231472	0.14063	0.481	0.34	1	CAT
PFKL	0.0233023	-0.709149	0.333	0.415	1	PFKL
BCL2A1	0.0234195	-1.05289	0.659	0.622	1	BCL2A1
PRMT2	0.0234454	-0.867562	0.256	0.336	1	PRMT2
CLDN1	0.0234685	-1.99834	0.008	0.054	1	CLDN1
DDX24	0.0235084	-0.815268	0.543	0.563	1	DDX24
PDE4B	0.0235297	-0.571918	0.674	0.676	1	PDE4B
SPOPL	0.0235439	0.438666	0.109	0.052	1	SPOPL
COL1A2	0.0235824	-0.879234	0.062	0.136	1	COL1A2
EIF3K	0.023715	0.223866	0.891	0.817	1	EIF3K
TIMM13	0.0237521	-0.687925	0.527	0.563	1	TIMM13
HSF1	0.0239357	0.438844	0.264	0.171	1	HSF1
HTT	0.0239599	0.643442	0.163	0.092	1	HTT
MYDGF	0.0239953	-0.532492	0.605	0.636	1	MYDGF
SMARCA4	0.0240056	-0.724294	0.109	0.186	1	SMARCA4
FNBP1	0.0240339	0.353044	0.597	0.481	1	FNBP1
VIPR2	0.0240446	-3.59247	0	0.038	1	VIPR2
NCMAP	0.0240446	-3.4466	0	0.038	1	NCMAP
[truncated: 9,321 more rows]

## Sheet: DEGs_Myeloid cells_TumorvsHC
	p_val	avg_log2FC	pct.1	pct.2	p_val_adj	gene
ATP5F1E	1.25819e-127	-13.6955	0	1	4.73005e-123	ATP5F1E
RACK1	1.25819e-127	-13.6336	0	1	4.73005e-123	RACK1
ATP5MC2	1.25819e-127	-12.2055	0	1	4.73005e-123	ATP5MC2
SELENOK	1.25819e-127	-11.8609	0	1	4.73005e-123	SELENOK
ATP5MF	1.25819e-127	-11.7882	0	1	4.73005e-123	ATP5MF
ATP5MG	2.65217e-102	-13.2325	0	0.8	9.97058e-98	ATP5MG
ATP5F1B	2.65217e-102	-11.7517	0	0.8	9.97058e-98	ATP5F1B
ATP5ME	2.65217e-102	-11.5329	0	0.8	9.97058e-98	ATP5ME
ATP5MC1	2.65217e-102	-11.4067	0	0.8	9.97058e-98	ATP5MC1
ELOB	2.65217e-102	-10.886	0	0.8	9.97058e-98	ELOB
ATP5MD	2.65217e-102	-10.8761	0	0.8	9.97058e-98	ATP5MD
ATP5MC3	2.65217e-102	-10.7375	0	0.8	9.97058e-98	ATP5MC3
ADA2	2.65217e-102	-10.6333	0	0.8	9.97058e-98	ADA2
ATP5F1C	2.65217e-102	-10.4293	0	0.8	9.97058e-98	ATP5F1C
RTRAF	2.65217e-102	-9.93976	0	0.8	9.97058e-98	RTRAF
MCRIP1	2.65217e-102	-9.66206	0	0.8	9.97058e-98	MCRIP1
SMIM37	4.72295e-77	-11.0779	0	0.6	1.77555e-72	SMIM37
SMIM26	4.72295e-77	-11.035	0	0.6	1.77555e-72	SMIM26
ATP5PD	4.72295e-77	-10.7479	0	0.6	1.77555e-72	ATP5PD
ATP5PF	4.72295e-77	-10.636	0	0.6	1.77555e-72	ATP5PF
SEM1	4.72295e-77	-10.461	0	0.6	1.77555e-72	SEM1
TENT4B	4.72295e-77	-10.4002	0	0.6	1.77555e-72	TENT4B
FYB1	4.72295e-77	-10.3165	0	0.6	1.77555e-72	FYB1
TUT7	4.72295e-77	-10.2372	0	0.6	1.77555e-72	TUT7
JPT1	4.72295e-77	-10.0152	0	0.6	1.77555e-72	JPT1
COPS9	4.72295e-77	-10.0083	0	0.6	1.77555e-72	COPS9
SMIM25	4.72295e-77	-9.92434	0	0.6	1.77555e-72	SMIM25
SELENOH	4.72295e-77	-9.92418	0	0.6	1.77555e-72	SELENOH
ATP5F1A	4.72295e-77	-9.81924	0	0.6	1.77555e-72	ATP5F1A
SELENOW	4.72295e-77	-9.62975	0	0.6	1.77555e-72	SELENOW
NORAD	4.72295e-77	-9.59712	0	0.6	1.77555e-72	NORAD
ATP5MPL	4.72295e-77	-9.49021	0	0.6	1.77555e-72	ATP5MPL
ATP5IF1	4.72295e-77	-9.4591	0	0.6	1.77555e-72	ATP5IF1
TRIR	4.72295e-77	-9.41707	0	0.6	1.77555e-72	TRIR
SQOR	4.72295e-77	-9.3176	0	0.6	1.77555e-72	SQOR
STMP1	4.72295e-77	-9.04817	0	0.6	1.77555e-72	STMP1
ELOC	4.72295e-77	-9.04817	0	0.6	1.77555e-72	ELOC
RTF2	4.72295e-77	-9.04817	0	0.6	1.77555e-72	RTF2
ATP2B1-AS1	4.72295e-77	-9.04167	0	0.6	1.77555e-72	ATP2B1-AS1
SELENOT	4.72295e-77	-8.91871	0	0.6	1.77555e-72	SELENOT
SELENON	4.72295e-77	-8.86456	0	0.6	1.77555e-72	SELENON
VPS35L	4.72295e-77	-8.77648	0	0.6	1.77555e-72	VPS35L
GRK3	4.72295e-77	-8.77648	0	0.6	1.77555e-72	GRK3
HPF1	4.72295e-77	-8.7166	0	0.6	1.77555e-72	HPF1
NSD3	4.72295e-77	-8.55171	0	0.6	1.77555e-72	NSD3
RIDA	4.72295e-77	-8.55171	0	0.6	1.77555e-72	RIDA
PCLAF	7.29949e-52	-10.5773	0	0.4	2.74417e-47	PCLAF
AC020916.1	7.29949e-52	-10.3089	0	0.4	2.74417e-47	AC020916.1
AC020656.1	7.29949e-52	-9.74171	0	0.4	2.74417e-47	AC020656.1
CENPX	7.29949e-52	-9.61939	0	0.4	2.74417e-47	CENPX
ATP5PO	7.29949e-52	-9.58308	0	0.4	2.74417e-47	ATP5PO
RXYLT1	7.29949e-52	-9.1732	0	0.4	2.74417e-47	RXYLT1
EFL1	7.29949e-52	-9.10252	0	0.4	2.74417e-47	EFL1
CIP2A	7.29949e-52	-8.87191	0	0.4	2.74417e-47	CIP2A
NSD2	7.29949e-52	-8.81594	0	0.4	2.74417e-47	NSD2
NBDY	7.29949e-52	-8.72475	0	0.4	2.74417e-47	NBDY
ATP5PB	7.29949e-52	-8.69102	0	0.4	2.74417e-47	ATP5PB
BX284668.5	7.29949e-52	-8.66263	0	0.4	2.74417e-47	BX284668.5
SELENOF	7.29949e-52	-8.66263	0	0.4	2.74417e-47	SELENOF
RAB5IF	7.29949e-52	-8.66263	0	0.4	2.74417e-47	RAB5IF
KNL1	7.29949e-52	-8.6274	0	0.4	2.74417e-47	KNL1
UFD1	7.29949e-52	-8.6274	0	0.4	2.74417e-47	UFD1
POLR2J3.1	7.29949e-52	-8.56084	0	0.4	2.74417e-47	POLR2J3.1
VSIR	7.29949e-52	-8.48148	0	0.4	2.74417e-47	VSIR
IL10RB-DT	7.29949e-52	-8.48148	0	0.4	2.74417e-47	IL10RB-DT
RAMMET	7.29949e-52	-8.45133	0	0.4	2.74417e-47	RAMMET
TENT2	7.29949e-52	-8.3759	0	0.4	2.74417e-47	TENT2
WASHC3	7.29949e-52	-8.3759	0	0.4	2.74417e-47	WASHC3
KYAT3	7.29949e-52	-8.36552	0	0.4	2.74417e-47	KYAT3
ARMH3	7.29949e-52	-8.36552	0	0.4	2.74417e-47	ARMH3
WASHC4	7.29949e-52	-8.28534	0	0.4	2.74417e-47	WASHC4
RMC1	7.29949e-52	-8.28534	0	0.4	2.74417e-47	RMC1
SGO2	7.29949e-52	-8.16372	0	0.4	2.74417e-47	SGO2
HSPA14.1	7.29949e-52	-8.16372	0	0.4	2.74417e-47	HSPA14.1
TMEM273	7.29949e-52	-8.16372	0	0.4	2.74417e-47	TMEM273
MESD	7.29949e-52	-8.16372	0	0.4	2.74417e-47	MESD
CYTOR	7.29949e-52	-8.07111	0	0.4	2.74417e-47	CYTOR
ERBIN	7.29949e-52	-8.07111	0	0.4	2.74417e-47	ERBIN
CGAS	7.29949e-52	-8.07111	0	0.4	2.74417e-47	CGAS
DMAC1	7.29949e-52	-8.07111	0	0.4	2.74417e-47	DMAC1
AC245014.3	7.29949e-52	-7.80413	0	0.4	2.74417e-47	AC245014.3
ODR4	7.29949e-52	-7.80413	0	0.4	2.74417e-47	ODR4
SGO1	7.29949e-52	-7.80413	0	0.4	2.74417e-47	SGO1
AC025171.3	7.29949e-52	-7.80413	0	0.4	2.74417e-47	AC025171.3
RCC1L	7.29949e-52	-7.80413	0	0.4	2.74417e-47	RCC1L
AC016831.5	7.29949e-52	-7.80413	0	0.4	2.74417e-47	AC016831.5
ECPAS	7.29949e-52	-7.80413	0	0.4	2.74417e-47	ECPAS
PCNX3	7.29949e-52	-7.80413	0	0.4	2.74417e-47	PCNX3
NKAPD1	7.29949e-52	-7.80413	0	0.4	2.74417e-47	NKAPD1
AC008035.1	7.29949e-52	-7.80413	0	0.4	2.74417e-47	AC008035.1
GON7	7.29949e-52	-7.80413	0	0.4	2.74417e-47	GON7
LINC02206	7.29949e-52	-7.80413	0	0.4	2.74417e-47	LINC02206
AC016205.1	7.29949e-52	-7.80413	0	0.4	2.74417e-47	AC016205.1
YJU2	7.29949e-52	-7.80413	0	0.4	2.74417e-47	YJU2
AC010642.2	7.29949e-52	-7.80413	0	0.4	2.74417e-47	AC010642.2
DFFB	7.84087e-39	-7.29442	0.005	0.6	2.9477e-34	DFFB
SELENOP	1.06485e-26	-11.6862	0	0.2	4.00321e-22	SELENOP
OGDHL	1.06485e-26	-10.8772	0	0.2	4.00321e-22	OGDHL
AC009005.1	1.06485e-26	-10.8772	0	0.2	4.00321e-22	AC009005.1
TEN1	1.06485e-26	-8.92612	0	0.2	4.00321e-22	TEN1
USP27X-AS1	1.06485e-26	-8.92612	0	0.2	4.00321e-22	USP27X-AS1
TMEM131L	1.06485e-26	-8.92612	0	0.2	4.00321e-22	TMEM131L
MRNIP	1.06485e-26	-8.92612	0	0.2	4.00321e-22	MRNIP
RIOX1	1.06485e-26	-8.92612	0	0.2	4.00321e-22	RIOX1
LINC02432	1.06485e-26	-8.7084	0	0.2	4.00321e-22	LINC02432
RIPOR2	1.06485e-26	-8.7084	0	0.2	4.00321e-22	RIPOR2
PTPA	1.06485e-26	-8.59771	0	0.2	4.00321e-22	PTPA
SHLD2	1.06485e-26	-8.41774	0	0.2	4.00321e-22	SHLD2
UTP11	1.06485e-26	-8.25074	0	0.2	4.00321e-22	UTP11
DELE1	1.06485e-26	-8.21208	0	0.2	4.00321e-22	DELE1
TCEAL9	1.06485e-26	-8.21208	0	0.2	4.00321e-22	TCEAL9
TLNRD1	1.06485e-26	-8.21208	0	0.2	4.00321e-22	TLNRD1
CFAP57	1.06485e-26	-8.05827	0	0.2	4.00321e-22	CFAP57
FAM85B	1.06485e-26	-8.05827	0	0.2	4.00321e-22	FAM85B
LINC00266-1	1.06485e-26	-8.05827	0	0.2	4.00321e-22	LINC00266-1
MEG8	1.06485e-26	-8.05827	0	0.2	4.00321e-22	MEG8
FO704657.1	1.06485e-26	-8.05827	0	0.2	4.00321e-22	FO704657.1
ELOA	1.06485e-26	-8.05827	0	0.2	4.00321e-22	ELOA
AC015982.1	1.06485e-26	-8.05827	0	0.2	4.00321e-22	AC015982.1
AC079305.1	1.06485e-26	-8.05827	0	0.2	4.00321e-22	AC079305.1
AC096667.1	1.06485e-26	-8.05827	0	0.2	4.00321e-22	AC096667.1
LINC02482	1.06485e-26	-8.05827	0	0.2	4.00321e-22	LINC02482
SMIM29	1.06485e-26	-8.05827	0	0.2	4.00321e-22	SMIM29
AL035587.1	1.06485e-26	-8.05827	0	0.2	4.00321e-22	AL035587.1
AL391807.1	1.06485e-26	-8.05827	0	0.2	4.00321e-22	AL391807.1
CALHM6	1.06485e-26	-8.05827	0	0.2	4.00321e-22	CALHM6
AC004921.1	1.06485e-26	-8.05827	0	0.2	4.00321e-22	AC004921.1
AC110741.1	1.06485e-26	-8.05827	0	0.2	4.00321e-22	AC110741.1
CSKMT	1.06485e-26	-8.05827	0	0.2	4.00321e-22	CSKMT
AP002807.1	1.06485e-26	-8.05827	0	0.2	4.00321e-22	AP002807.1
AC026369.3	1.06485e-26	-8.05827	0	0.2	4.00321e-22	AC026369.3
AC025164.1	1.06485e-26	-8.05827	0	0.2	4.00321e-22	AC025164.1
AC069503.2	1.06485e-26	-8.05827	0	0.2	4.00321e-22	AC069503.2
AL121603.2	1.06485e-26	-8.05827	0	0.2	4.00321e-22	AL121603.2
AL049840.1	1.06485e-26	-8.05827	0	0.2	4.00321e-22	AL049840.1
AC138904.3	1.06485e-26	-8.05827	0	0.2	4.00321e-22	AC138904.3
AC093249.6	1.06485e-26	-8.05827	0	0.2	4.00321e-22	AC093249.6
AC004687.1	1.06485e-26	-8.05827	0	0.2	4.00321e-22	AC004687.1
AC100786.1	1.06485e-26	-8.05827	0	0.2	4.00321e-22	AC100786.1
AC027575.2	1.06485e-26	-8.05827	0	0.2	4.00321e-22	AC027575.2
MMP24OS	1.06485e-26	-8.05827	0	0.2	4.00321e-22	MMP24OS
AC027307.3	1.06485e-26	-8.05827	0	0.2	4.00321e-22	AC027307.3
NOP53	1.06485e-26	-8.05827	0	0.2	4.00321e-22	NOP53
AL035681.1	1.06485e-26	-8.05827	0	0.2	4.00321e-22	AL035681.1
AC007952.4	1.06485e-26	-7.97214	0	0.2	4.00321e-22	AC007952.4
MACO1	1.06485e-26	-7.97214	0	0.2	4.00321e-22	MACO1
THAP12	1.06485e-26	-7.97214	0	0.2	4.00321e-22	THAP12
SPART	1.06485e-26	-7.97214	0	0.2	4.00321e-22	SPART
AC007240.1	1.06485e-26	-7.91486	0	0.2	4.00321e-22	AC007240.1
EEF1AKMT4	1.06485e-26	-7.91486	0	0.2	4.00321e-22	EEF1AKMT4
AC016831.1	1.06485e-26	-7.91486	0	0.2	4.00321e-22	AC016831.1
AC090204.1	1.06485e-26	-7.91486	0	0.2	4.00321e-22	AC090204.1
SHE	1.06485e-26	-7.68418	0	0.2	4.00321e-22	SHE
FNDC10	1.06485e-26	-7.68418	0	0.2	4.00321e-22	FNDC10
AL136987.1	1.06485e-26	-7.68418	0	0.2	4.00321e-22	AL136987.1
SELENOI	1.06485e-26	-7.68418	0	0.2	4.00321e-22	SELENOI
LNPK	1.06485e-26	-7.68418	0	0.2	4.00321e-22	LNPK
CNOT9	1.06485e-26	-7.68418	0	0.2	4.00321e-22	CNOT9
MUC20-OT1	1.06485e-26	-7.68418	0	0.2	4.00321e-22	MUC20-OT1
AC116563.1	1.06485e-26	-7.68418	0	0.2	4.00321e-22	AC116563.1
WASHC5	1.06485e-26	-7.68418	0	0.2	4.00321e-22	WASHC5
WASHC1	1.06485e-26	-7.68418	0	0.2	4.00321e-22	WASHC1
ENTR1	1.06485e-26	-7.68418	0	0.2	4.00321e-22	ENTR1
PGGHG	1.06485e-26	-7.68418	0	0.2	4.00321e-22	PGGHG
OGA	1.06485e-26	-7.68418	0	0.2	4.00321e-22	OGA
AC084033.3	1.06485e-26	-7.68418	0	0.2	4.00321e-22	AC084033.3
PIP4P1	1.06485e-26	-7.68418	0	0.2	4.00321e-22	PIP4P1
DGLUCY	1.06485e-26	-7.68418	0	0.2	4.00321e-22	DGLUCY
TEDC2	1.06485e-26	-7.68418	0	0.2	4.00321e-22	TEDC2
RETREG3	1.06485e-26	-7.68418	0	0.2	4.00321e-22	RETREG3
HDHD5	1.06485e-26	-7.68418	0	0.2	4.00321e-22	HDHD5
AC009065.4	1.06485e-26	-7.47626	0	0.2	4.00321e-22	AC009065.4
HIST1H4F	1.06485e-26	-7.47626	0	0.2	4.00321e-22	HIST1H4F
MIA2	1.06485e-26	-7.47626	0	0.2	4.00321e-22	MIA2
OR7C1	1.06485e-26	-7.47626	0	0.2	4.00321e-22	OR7C1
TUT4	1.06485e-26	-7.47626	0	0.2	4.00321e-22	TUT4
MIGA1	1.06485e-26	-7.47626	0	0.2	4.00321e-22	MIGA1
AL390066.1	1.06485e-26	-7.47626	0	0.2	4.00321e-22	AL390066.1
AL445524.1	1.06485e-26	-7.47626	0	0.2	4.00321e-22	AL445524.1
AC104794.2	1.06485e-26	-7.47626	0	0.2	4.00321e-22	AC104794.2
AC012073.1	1.06485e-26	-7.47626	0	0.2	4.00321e-22	AC012073.1
AC009961.1	1.06485e-26	-7.47626	0	0.2	4.00321e-22	AC009961.1
AC007038.2	1.06485e-26	-7.47626	0	0.2	4.00321e-22	AC007038.2
DCAF1	1.06485e-26	-7.47626	0	0.2	4.00321e-22	DCAF1
MCUB	1.06485e-26	-7.47626	0	0.2	4.00321e-22	MCUB
AC022092.1	1.06485e-26	-7.47626	0	0.2	4.00321e-22	AC022092.1
AC008429.1	1.06485e-26	-7.47626	0	0.2	4.00321e-22	AC008429.1
BICRAL	1.06485e-26	-7.47626	0	0.2	4.00321e-22	BICRAL
AC002467.1	1.06485e-26	-7.47626	0	0.2	4.00321e-22	AC002467.1
FMC1	1.06485e-26	-7.47626	0	0.2	4.00321e-22	FMC1
ABCF2.1	1.06485e-26	-7.47626	0	0.2	4.00321e-22	ABCF2.1
CCNQ	1.06485e-26	-7.47626	0	0.2	4.00321e-22	CCNQ
AC246817.2	1.06485e-26	-7.47626	0	0.2	4.00321e-22	AC246817.2
AC069185.1	1.06485e-26	-7.47626	0	0.2	4.00321e-22	AC069185.1
PIP4P2	1.06485e-26	-7.47626	0	0.2	4.00321e-22	PIP4P2
VIRMA	1.06485e-26	-7.47626	0	0.2	4.00321e-22	VIRMA
CBWD6	1.06485e-26	-7.47626	0	0.2	4.00321e-22	CBWD6
AP003733.3	1.06485e-26	-7.47626	0	0.2	4.00321e-22	AP003733.3
AP002884.4	1.06485e-26	-7.47626	0	0.2	4.00321e-22	AP002884.4
AC006064.2	1.06485e-26	-7.47626	0	0.2	4.00321e-22	AC006064.2
AC020656.2	1.06485e-26	-7.47626	0	0.2	4.00321e-22	AC020656.2
LINC02397	1.06485e-26	-7.47626	0	0.2	4.00321e-22	LINC02397
TOGARAM1	1.06485e-26	-7.47626	0	0.2	4.00321e-22	TOGARAM1
PCNX1	1.06485e-26	-7.47626	0	0.2	4.00321e-22	PCNX1
EIF3J-DT	1.06485e-26	-7.47626	0	0.2	4.00321e-22	EIF3J-DT
AC026401.3	1.06485e-26	-7.47626	0	0.2	4.00321e-22	AC026401.3
AC040162.1	1.06485e-26	-7.47626	0	0.2	4.00321e-22	AC040162.1
RFLNB	1.06485e-26	-7.47626	0	0.2	4.00321e-22	RFLNB
AC090617.5	1.06485e-26	-7.47626	0	0.2	4.00321e-22	AC090617.5
ARHGAP45	1.06485e-26	-7.47626	0	0.2	4.00321e-22	ARHGAP45
AC092069.1	1.06485e-26	-7.47626	0	0.2	4.00321e-22	AC092069.1
AC005776.2	1.06485e-26	-7.47626	0	0.2	4.00321e-22	AC005776.2
AP000350.6	1.06485e-26	-7.47626	0	0.2	4.00321e-22	AP000350.6
AL118516.1	1.06485e-26	-7.47626	0	0.2	4.00321e-22	AL118516.1
AC009950.1	1.06485e-26	-7.32404	0	0.2	4.00321e-22	AC009950.1
AC012368.1	1.06485e-26	-7.32404	0	0.2	4.00321e-22	AC012368.1
AP001056.1	1.06485e-26	-7.32404	0	0.2	4.00321e-22	AP001056.1
CLTCL1	1.06485e-26	-7.32404	0	0.2	4.00321e-22	CLTCL1
CXCL12	1.06485e-26	-7.32404	0	0.2	4.00321e-22	CXCL12
HHIPL1	1.06485e-26	-7.32404	0	0.2	4.00321e-22	HHIPL1
HIST1H2AH	1.06485e-26	-7.32404	0	0.2	4.00321e-22	HIST1H2AH
TANC1	1.06485e-26	-7.32404	0	0.2	4.00321e-22	TANC1
TMEM117	1.06485e-26	-7.32404	0	0.2	4.00321e-22	TMEM117
TTC30A	1.06485e-26	-7.32404	0	0.2	4.00321e-22	TTC30A
WDR31	1.06485e-26	-7.32404	0	0.2	4.00321e-22	WDR31
ZGPAT	1.06485e-26	-7.32404	0	0.2	4.00321e-22	ZGPAT
ZNF878	1.06485e-26	-7.32404	0	0.2	4.00321e-22	ZNF878
ZNF888	1.06485e-26	-7.32404	0	0.2	4.00321e-22	ZNF888
CENPS	1.06485e-26	-7.32404	0	0.2	4.00321e-22	CENPS
AC118549.1	1.06485e-26	-7.32404	0	0.2	4.00321e-22	AC118549.1
AC103591.3	1.06485e-26	-7.32404	0	0.2	4.00321e-22	AC103591.3
AC093157.1	1.06485e-26	-7.32404	0	0.2	4.00321e-22	AC093157.1
AL390729.1	1.06485e-26	-7.32404	0	0.2	4.00321e-22	AL390729.1
AC245595.1	1.06485e-26	-7.32404	0	0.2	4.00321e-22	AC245595.1
AL592148.3	1.06485e-26	-7.32404	0	0.2	4.00321e-22	AL592148.3
AL591895.1	1.06485e-26	-7.32404	0	0.2	4.00321e-22	AL591895.1
MAP3K21	1.06485e-26	-7.32404	0	0.2	4.00321e-22	MAP3K21
AL391832.2	1.06485e-26	-7.32404	0	0.2	4.00321e-22	AL391832.2
BABAM2	1.06485e-26	-7.32404	0	0.2	4.00321e-22	BABAM2
AC019069.1	1.06485e-26	-7.32404	0	0.2	4.00321e-22	AC019069.1
AC092587.1	1.06485e-26	-7.32404	0	0.2	4.00321e-22	AC092587.1
AC009404.1	1.06485e-26	-7.32404	0	0.2	4.00321e-22	AC009404.1
RETREG2	1.06485e-26	-7.32404	0	0.2	4.00321e-22	RETREG2
INKA1	1.06485e-26	-7.32404	0	0.2	4.00321e-22	INKA1
LINC02035	1.06485e-26	-7.32404	0	0.2	4.00321e-22	LINC02035
AC131235.3	1.06485e-26	-7.32404	0	0.2	4.00321e-22	AC131235.3
CTBP1-DT	1.06485e-26	-7.32404	0	0.2	4.00321e-22	CTBP1-DT
AC093323.1	1.06485e-26	-7.32404	0	0.2	4.00321e-22	AC093323.1
AC026412.3	1.06485e-26	-7.32404	0	0.2	4.00321e-22	AC026412.3
OTULINL	1.06485e-26	-7.32404	0	0.2	4.00321e-22	OTULINL
CPLANE1	1.06485e-26	-7.32404	0	0.2	4.00321e-22	CPLANE1
AC008771.1	1.06485e-26	-7.32404	0	0.2	4.00321e-22	AC008771.1
GRAMD2B	1.06485e-26	-7.32404	0	0.2	4.00321e-22	GRAMD2B
AL008729.1	1.06485e-26	-7.32404	0	0.2	4.00321e-22	AL008729.1
CRYBG1	1.06485e-26	-7.32404	0	0.2	4.00321e-22	CRYBG1
PRKN	1.06485e-26	-7.32404	0	0.2	4.00321e-22	PRKN
AFDN	1.06485e-26	-7.32404	0	0.2	4.00321e-22	AFDN
AL731661.1	1.06485e-26	-7.32404	0	0.2	4.00321e-22	AL731661.1
GSDME	1.06485e-26	-7.32404	0	0.2	4.00321e-22	GSDME
NIPSNAP2	1.06485e-26	-7.32404	0	0.2	4.00321e-22	NIPSNAP2
BUD23	1.06485e-26	-7.32404	0	0.2	4.00321e-22	BUD23
METTL27	1.06485e-26	-7.32404	0	0.2	4.00321e-22	METTL27
AC007032.1	1.06485e-26	-7.32404	0	0.2	4.00321e-22	AC007032.1
SMIM30	1.06485e-26	-7.32404	0	0.2	4.00321e-22	SMIM30
AC110995.1	1.06485e-26	-7.32404	0	0.2	4.00321e-22	AC110995.1
BEX3	1.06485e-26	-7.32404	0	0.2	4.00321e-22	BEX3
TMSB15B.1	1.06485e-26	-7.32404	0	0.2	4.00321e-22	TMSB15B.1
AC079209.1	1.06485e-26	-7.32404	0	0.2	4.00321e-22	AC079209.1
AF117829.1	1.06485e-26	-7.32404	0	0.2	4.00321e-22	AF117829.1
SMIM27	1.06485e-26	-7.32404	0	0.2	4.00321e-22	SMIM27
PAXX	1.06485e-26	-7.32404	0	0.2	4.00321e-22	PAXX
BX255925.3	1.06485e-26	-7.32404	0	0.2	4.00321e-22	BX255925.3
AC132192.2	1.06485e-26	-7.32404	0	0.2	4.00321e-22	AC132192.2
AC124798.1	1.06485e-26	-7.32404	0	0.2	4.00321e-22	AC124798.1
HIKESHI	1.06485e-26	-7.32404	0	0.2	4.00321e-22	HIKESHI
MRE11	1.06485e-26	-7.32404	0	0.2	4.00321e-22	MRE11
AP000757.1	1.06485e-26	-7.32404	0	0.2	4.00321e-22	AP000757.1
AC016394.1	1.06485e-26	-7.32404	0	0.2	4.00321e-22	AC016394.1
ETFRF1	1.06485e-26	-7.32404	0	0.2	4.00321e-22	ETFRF1
RUBCNL	1.06485e-26	-7.32404	0	0.2	4.00321e-22	RUBCNL
AL135999.1	1.06485e-26	-7.32404	0	0.2	4.00321e-22	AL135999.1
PCNX4	1.06485e-26	-7.32404	0	0.2	4.00321e-22	PCNX4
TEDC1	1.06485e-26	-7.32404	0	0.2	4.00321e-22	TEDC1
AC107241.1	1.06485e-26	-7.32404	0	0.2	4.00321e-22	AC107241.1
INTS14	1.06485e-26	-7.32404	0	0.2	4.00321e-22	INTS14
HDGFL3	1.06485e-26	-7.32404	0	0.2	4.00321e-22	HDGFL3
AC013394.1	1.06485e-26	-7.32404	0	0.2	4.00321e-22	AC013394.1
SELENOS	1.06485e-26	-7.32404	0	0.2	4.00321e-22	SELENOS
JPT2	1.06485e-26	-7.32404	0	0.2	4.00321e-22	JPT2
AC010654.1	1.06485e-26	-7.32404	0	0.2	4.00321e-22	AC010654.1
REXO5	1.06485e-26	-7.32404	0	0.2	4.00321e-22	REXO5
AC106739.1	1.06485e-26	-7.32404	0	0.2	4.00321e-22	AC106739.1
HNRNPA1P48	1.06485e-26	-7.32404	0	0.2	4.00321e-22	HNRNPA1P48
AC004943.2	1.06485e-26	-7.32404	0	0.2	4.00321e-22	AC004943.2
AC005224.1	1.06485e-26	-7.32404	0	0.2	4.00321e-22	AC005224.1
AC005726.1	1.06485e-26	-7.32404	0	0.2	4.00321e-22	AC005726.1
AC243829.4	1.06485e-26	-7.32404	0	0.2	4.00321e-22	AC243829.4
AC003102.1	1.06485e-26	-7.32404	0	0.2	4.00321e-22	AC003102.1
AC005670.2	1.06485e-26	-7.32404	0	0.2	4.00321e-22	AC005670.2
TSPOAP1	1.06485e-26	-7.32404	0	0.2	4.00321e-22	TSPOAP1
AC037487.2	1.06485e-26	-7.32404	0	0.2	4.00321e-22	AC037487.2
NDUFAF8	1.06485e-26	-7.32404	0	0.2	4.00321e-22	NDUFAF8
AP005671.1	1.06485e-26	-7.32404	0	0.2	4.00321e-22	AP005671.1
AC018529.2	1.06485e-26	-7.32404	0	0.2	4.00321e-22	AC018529.2
AL034549.1	1.06485e-26	-7.32404	0	0.2	4.00321e-22	AL034549.1
Z98752.4	1.06485e-26	-7.32404	0	0.2	4.00321e-22	Z98752.4
AL118506.1	1.06485e-26	-7.32404	0	0.2	4.00321e-22	AL118506.1
AC114271.1	1.06485e-26	-7.32404	0	0.2	4.00321e-22	AC114271.1
ZNF788P	1.06485e-26	-7.32404	0	0.2	4.00321e-22	ZNF788P
LINC00663	1.06485e-26	-7.32404	0	0.2	4.00321e-22	LINC00663
NECTIN2	1.06485e-26	-7.32404	0	0.2	4.00321e-22	NECTIN2
BICRA	1.06485e-26	-7.32404	0	0.2	4.00321e-22	BICRA
ZSWIM9	1.06485e-26	-7.32404	0	0.2	4.00321e-22	ZSWIM9
AC026803.2	1.06485e-26	-7.32404	0	0.2	4.00321e-22	AC026803.2
AC005261.1	1.06485e-26	-7.32404	0	0.2	4.00321e-22	AC005261.1
RTL10	1.06485e-26	-7.32404	0	0.2	4.00321e-22	RTL10
U62317.5	1.06485e-26	-7.32404	0	0.2	4.00321e-22	U62317.5
FP565260.6	1.06485e-26	-7.32404	0	0.2	4.00321e-22	FP565260.6
HIST1H1A	2.38857e-26	-6.2064	0.003	0.4	8.97959e-22	HIST1H1A
PRH1	2.91835e-26	-5.42896	0.003	0.4	1.09712e-21	PRH1
CXCR2	2.91835e-26	-5.37799	0.003	0.4	1.09712e-21	CXCR2
IGF1	2.91449e-21	-5.53118	0.005	0.4	1.09567e-16	IGF1
ZNF410	1.08723e-17	-5.30937	0.007	0.4	4.08733e-13	ZNF410
HIST1H1B	1.39918e-15	-6.01212	0.009	0.4	5.26007e-11	HIST1H1B
CCDC144A	2.21281e-15	-5.60989	0.009	0.4	8.31882e-11	CCDC144A
USF1	2.21281e-15	-5.34179	0.009	0.4	8.31882e-11	USF1
NLRC4	2.77947e-15	-4.88308	0.009	0.4	1.04491e-10	NLRC4
RPH3AL	3.11416e-15	-4.67561	0.009	0.4	1.17074e-10	RPH3AL
MRVI1	5.61429e-14	-8.43173	0.002	0.2	2.11064e-09	MRVI1
L1TD1	5.61429e-14	-7.35181	0.002	0.2	2.11064e-09	L1TD1
PRLR	5.61429e-14	-7.11365	0.002	0.2	2.11064e-09	PRLR
ZNF433	6.86869e-14	-6.66717	0.002	0.2	2.58222e-09	ZNF433
RHOV	6.86869e-14	-6.64137	0.002	0.2	2.58222e-09	RHOV
SIGLEC11	6.86869e-14	-6.62106	0.002	0.2	2.58222e-09	SIGLEC11
RUSC2	6.86869e-14	-6.61777	0.002	0.2	2.58222e-09	RUSC2
KANK2	6.86869e-14	-6.57999	0.002	0.2	2.58222e-09	KANK2
LINC00484	6.86869e-14	-6.57074	0.002	0.2	2.58222e-09	LINC00484
LYNX1	6.86869e-14	-6.54669	0.002	0.2	2.58222e-09	LYNX1
CLEC9A	6.86869e-14	-6.54561	0.002	0.2	2.58222e-09	CLEC9A
TMEM177	6.86869e-14	-6.54043	0.002	0.2	2.58222e-09	TMEM177
MSH5	6.86869e-14	-6.49845	0.002	0.2	2.58222e-09	MSH5
HIST1H3G	6.86869e-14	-6.48296	0.002	0.2	2.58222e-09	HIST1H3G
HSD17B13	6.86869e-14	-6.47082	0.002	0.2	2.58222e-09	HSD17B13
CC2D2A	6.86869e-14	-6.46555	0.002	0.2	2.58222e-09	CC2D2A
KCNQ3	6.86869e-14	-6.45017	0.002	0.2	2.58222e-09	KCNQ3
ZNF232	6.86869e-14	-6.44512	0.002	0.2	2.58222e-09	ZNF232
EYA2	6.86869e-14	-6.42909	0.002	0.2	2.58222e-09	EYA2
ERCC6L	6.86869e-14	-6.36961	0.002	0.2	2.58222e-09	ERCC6L
INPP4B	6.86869e-14	-6.3509	0.002	0.2	2.58222e-09	INPP4B
STRADA	6.86869e-14	-6.3134	0.002	0.2	2.58222e-09	STRADA
BBS10	6.86869e-14	-5.97401	0.002	0.2	2.58222e-09	BBS10
ZNF853	6.86869e-14	-5.83601	0.002	0.2	2.58222e-09	ZNF853
FXYD6-FXYD2	6.86869e-14	-5.82521	0.002	0.2	2.58222e-09	FXYD6-FXYD2
LIN9	6.86869e-14	-5.68312	0.002	0.2	2.58222e-09	LIN9
GCSAM	6.86869e-14	-5.22905	0.002	0.2	2.58222e-09	GCSAM
FAM120B	1.46888e-13	-4.86405	0.01	0.4	5.5221e-09	FAM120B
CCDC125	2.18713e-13	-4.64804	0.01	0.4	8.22231e-09	CCDC125
ADGRE1	2.47544e-12	-5.72823	0.012	0.4	9.30617e-08	ADGRE1
E2F2	5.50492e-12	-4.90522	0.012	0.4	2.06952e-07	E2F2
TMEM104	1.22989e-11	-4.89344	0.031	0.6	4.62366e-07	TMEM104
HIST1H1D	4.18267e-11	-5.73847	0.014	0.4	1.57243e-06	HIST1H1D
GEN1	7.30918e-11	-4.11773	0.014	0.4	2.74781e-06	GEN1
ZGRF1	7.9115e-11	-4.14942	0.014	0.4	2.97425e-06	ZGRF1
ERCC6	8.56226e-11	-4.75153	0.014	0.4	3.21889e-06	ERCC6
COIL	3.10503e-10	-4.39335	0.037	0.6	1.1673e-05	COIL
STIL	3.94579e-10	-5.04924	0.016	0.4	1.48338e-05	STIL
ZNF273	4.90561e-10	-4.71163	0.016	0.4	1.84422e-05	ZNF273
GOLGA1	6.092e-10	-4.44336	0.016	0.4	2.29023e-05	GOLGA1
TNFAIP8L2	6.79444e-10	-3.85149	0.066	0.8	2.5543e-05	TNFAIP8L2
POLE2	7.55673e-10	-4.5387	0.016	0.4	2.84088e-05	POLE2
PIK3R4	7.55673e-10	-3.92036	0.016	0.4	2.84088e-05	PIK3R4
PPP1R17	1.06367e-09	-7.3039	0.003	0.2	3.99877e-05	PPP1R17
[truncated: 11,512 more rows]

## Sheet: DEGs_Myeloid cells_TumorvsNAT
	p_val	avg_log2FC	pct.1	pct.2	p_val_adj	gene
[truncated: 11,320 more rows]
