# Supplementary material for: Challenging the control through a single-cell perspective on normal adjacent tissue in colorectal cancer
Source: iScience. 2026 Apr 9;29(6):115671. doi: 10.1016/j.isci.2026.115671 (PMC13276536; doi:10.1016/j.isci.2026.115671)
Supplement: Table S12. DEGs_NK cells [file mmc13.xlsx]

## Sheet: DEGs_NK cells_HCvsNAT
	p_val	avg_log2FC	pct.1	pct.2	p_val_adj
ATP5E	0	-3.53719	0	0.927	0
ATP5F1E	0	4.1455	0.995	0	0
ATP5L	0	-2.95735	0	0.838	0
ATP5MG	0	3.15909	0.932	0	0
GLTSCR2	0	-2.88005	0	0.805	0
GNB2L1	0	-3.83445	0	0.945	0
RACK1	0	4.02777	0.983	0	0
RPS17	0	-3.31181	0.326	0.989	0
SELK	8.72519930555641e-321	-2.88654	0	0.797	3.28015142693088e-316
MT-ND3	7.29043267003343e-320	2.2325	0.996	0.981	2.74076525797237e-315
MTRNR2L12	9.40547e-295	3.67389	0.883	0.114	3.53589e-290
SELENOK	6.30823e-282	2.7687	0.798	0	2.37152e-277
ATP5MC2	4.15215e-273	2.44687	0.784	0	1.56096e-268
LINC01871	4.77566e-263	3.04243	0.768	0	1.79536e-258
ELOB	5.1723e-262	2.32655	0.766	0	1.94447e-257
RPS20	2.02353e-247	-1.55764	0.928	0.985	7.60724e-243
ATP5G2	1.78337e-238	-2.22743	0	0.648	6.7044e-234
C19orf43	6.55619e-233	-2.16122	0	0.636	2.46473e-228
TCEB2	1.4928e-223	-2.0802	0	0.617	5.61202e-219
MTRNR2L8	5.83761e-221	2.45991	0.807	0.07	2.19459e-216
RPL13A	2.55688e-219	-1.33491	0.984	0.995	9.61234e-215
ATP5IF1	4.43519e-216	2.15419	0.681	0	1.66737e-211
ALDOA	1.25652e-207	-2.24136	0.091	0.734	4.72376e-203
RPS2	5.40818e-205	-1.61035	0.77	0.997	2.03315e-200
FYB1	5.98953e-200	2.23148	0.647	0	2.25171e-195
ATP5ME	1.39453e-195	1.95268	0.638	0	5.24258e-191
FTH1	2.11637e-195	-2.21923	0.677	0.989	7.95627e-191
RPL13	1.30517e-193	-1.54349	0.74	0.997	4.90667e-189
MT-ATP6	1.56721e-192	1.68691	0.998	0.998	5.89177e-188
TENT5C	8.49078e-185	1.97872	0.614	0	3.19202e-180
AC092580.4	1.0786e-184	-2.10232	0	0.531	4.05489e-180
RP11-138A9.1	2.67962e-183	-2.01163	0	0.528	1.00738e-178
ATP5MF	1.51689e-182	1.78244	0.608	0	5.70259e-178
ATP5MD	3.32431e-179	1.82037	0.601	0	1.24974e-174
ATP5MC3	1.81186e-178	1.78045	0.599	0	6.8115e-174
COPS9	2.84842e-176	1.77221	0.594	0	1.07083e-171
ATP5PF	9.84661e-174	1.76247	0.588	0	3.70173e-169
HN1	2.64031e-172	-1.7778	0	0.502	9.92597e-168
ATP5B	1.25626e-171	-1.68586	0	0.5	4.72279e-167
ATP5D	5.96205e-171	-1.71635	0	0.498	2.24137e-166
RPL31	1.62569e-170	-1.27272	0.877	0.989	6.1116e-166
SEM1	4.38055e-169	1.71427	0.576	0	1.64682e-164
SARAF	2.58545e-168	-1.56026	0.673	0.912	9.71975e-164
C9orf142	6.50057e-165	-1.69097	0	0.484	2.44383e-160
SELT	6.50057e-165	-1.69623	0	0.484	2.44383e-160
CYBA	9.24862e-165	-1.72918	0.322	0.929	3.47693e-160
C20orf24	1.27911e-159	-1.7171	0	0.471	4.80867e-155
JPT1	5.17587e-159	1.69756	0.551	0	1.94582e-154
RPL7	4.04545e-156	-1.19614	0.92	0.982	1.52085e-151
YBX1	4.52139e-153	-1.68506	0.451	0.875	1.69977e-148
AC090498.1	3.70639e-151	-1.66374	0	0.45	1.39338e-146
SELENOW	2.61815e-150	1.58683	0.529	0	9.84267e-146
BTG1	5.04921e-149	-1.37841	0.906	0.987	1.8982e-144
ATP5F1B	2.42776e-148	1.57612	0.523	0	9.12694e-144
USMG5	6.00745e-148	-1.52018	0	0.442	2.25844e-143
ATP5MPL	2.03224e-145	1.53105	0.516	0	7.64e-141
ATP5I	7.31144e-143	-1.49155	0	0.429	2.74866e-138
PFN1	9.03464e-143	-1.5252	0.601	0.963	3.39648e-138
ATP5J2	3.12888e-142	-1.46947	0	0.427	1.17627e-137
FYB	1.33609e-141	-1.61422	0	0.425	5.0229e-137
ATPIF1	2.4206e-140	-1.53815	0	0.422	9.10001e-136
SELENOH	5.48879e-140	1.55264	0.501	0	2.06345e-135
SRSF2	5.84358e-140	-1.64714	0.456	0.833	2.19683e-135
WHSC1L1	4.34803e-139	-1.52677	0	0.419	1.6346e-134
CEMIP2	1.00219e-138	1.86447	0.497	0	3.76762e-134
ATP5G3	7.74405e-138	-1.51441	0	0.416	2.9113e-133
ATP5O	1.36766e-136	-1.44988	0	0.412	5.14157e-132
SHFM1	5.72947e-136	-1.41211	0	0.411	2.15394e-131
C14orf2	9.99239e-135	-1.51787	0	0.407	3.75654e-130
C14orf166	5.04435e-131	-1.33808	0	0.398	1.89637e-126
RTRAF	9.25061e-130	1.4085	0.472	0	3.47767e-125
SELENOT	9.25061e-130	1.42874	0.472	0	3.47767e-125
ATP5J	3.48669e-129	-1.38012	0	0.393	1.31079e-124
SRGN	7.30048e-129	-1.05913	0.977	0.987	2.74454e-124
AC016831.5	3.02586e-128	1.65709	0.468	0	1.13754e-123
MYEOV2	4.15019e-123	-1.34757	0	0.377	1.56022e-118
CYTOR	1.43517e-122	1.50648	0.451	0	5.39536e-118
TCEB1	4.06602e-117	-1.26583	0	0.36	1.52858e-112
ATP5F1C	5.14041e-117	1.31985	0.435	0	1.93249e-112
LINC-PINT	1.59858e-116	-1.4037	0	0.359	6.00972e-112
HIST1H4C	4.06111e-115	1.84825	0.814	0.318	1.52673e-110
FAM46C	9.60614e-115	-1.33609	0	0.354	3.61133e-110
TSC22D3	1.14961e-114	-1.60211	0.509	0.873	4.32185e-110
AC058791.1	3.116e-114	1.88084	0.602	0.084	1.17143e-109
MT-CO2	9.20446e-114	0.88324	0.997	0.998	3.46033e-109
RP11-138A9.2	1.4601e-113	-1.50068	0	0.351	5.48908e-109
2025-09-15	8.53329e-112	-1.23868	0	0.346	3.208e-107
JUN	1.21476e-111	-2.17417	0.288	0.781	4.56678e-107
MT-CYB	2.05957e-111	1.04252	0.998	0.998	7.74276e-107
DUSP1	2.69326e-111	-1.81919	0.298	0.776	1.0125e-106
RPLP2	3.55913e-111	-0.7172	0.997	0.998	1.33802e-106
MT-CO3	3.31153e-110	0.914451	0.999	1	1.24494e-105
TMEM2	4.90565e-110	-1.33487	0	0.341	1.84423e-105
RPL37	6.86952e-110	0.70002	0.999	0.979	2.58253e-105
ATP5PO	1.75872e-108	1.3173	0.409	0	6.61175e-104
POLR2J3.1	3.34884e-108	1.31022	0.408	0	1.25896e-103
AC245297.3	6.3722e-108	1.32188	0.407	0	2.39557e-103
SELENOF	4.37198e-107	1.24843	0.405	0	1.6436e-102
RTF2	5.64538e-106	1.23315	0.401	0	2.12232e-101
ATP5A1	5.87404e-106	-1.18178	0	0.33	2.20829e-101
C19orf60	2.2307e-105	-1.22599	0	0.328	8.3861e-101
C11orf31	3.2e-104	-1.18131	0	0.325	1.20301e-99
FOS	9.17242e-103	-1.31845	0.451	0.894	3.44828e-98
RPL27A	1.0259e-101	-0.812275	0.984	1	3.85675e-97
ATP5PD	2.63798e-101	1.18822	0.386	0	9.91723e-97
SEPW1	6.50103e-98	-1.12119	0	0.307	2.444e-93
RP11-489E7.4	1.21464e-95	-1.30766	0	0.3	4.56631e-91
ATP5F1A	2.54042e-94	1.13615	0.364	0	9.55046e-90
ATP5C1	8.07973e-93	-1.08461	0	0.292	3.03749e-88
LINC00152	8.07973e-93	-1.22899	0	0.292	3.03749e-88
PAXX	3.28585e-92	1.19588	0.357	0	1.23528e-87
GPX1	1.07532e-91	-1.12222	0	0.289	4.04254e-87
ATP5H	3.91322e-91	-1.05794	0	0.287	1.47114e-86
HNRNPA0	7.02452e-91	-1.37005	0.261	0.659	2.6408e-86
SMIM26	2.24142e-90	1.07857	0.351	0	8.4264e-86
LINC00513	2.91539e-87	1.18355	0.341	0	1.09601e-82
RPS28	7.92762e-86	0.591599	1	0.99	2.98031e-81
CTD-3252C9.4	1.86051e-84	-1.26395	0	0.268	6.9944e-80
ATP5F1	6.6305e-84	-0.971577	0	0.266	2.49267e-79
RP11-347P5.1	6.6305e-84	-1.10472	0	0.266	2.49267e-79
AC004687.1	1.12638e-83	1.17024	0.328	0	4.23453e-79
IGHA2	4.91387e-83	-1.62074	0.222	0.58	1.84732e-78
WBSCR22	8.38156e-83	-0.966307	0	0.263	3.15096e-78
ATP5MC1	1.16839e-82	1.00007	0.325	0	4.39243e-78
OGA	6.71331e-82	1.04205	0.322	0	2.5238e-77
RPL41	2.05209e-81	0.502859	1	1	7.71461e-77
MGEA5	1.31442e-80	-0.99581	0	0.256	4.94142e-76
C17orf89	5.73092e-79	-1.00341	0	0.252	2.15448e-74
CH17-189H20.1	2.01088e-78	-0.973954	0	0.25	7.5597e-74
RPL21	1.02521e-77	-0.576953	0.998	0.997	3.85418e-73
NSD3	1.20714e-76	1.00357	0.304	0	4.5381e-72
ELOC	2.13493e-76	0.987872	0.303	0	8.02604e-72
RPS6	2.48933e-76	-0.588011	0.997	0.997	9.35838e-72
TRIR	3.77378e-76	1.19306	0.302	0	1.41871e-71
RGCC	7.90396e-76	-1.69287	0.225	0.625	2.97141e-71
HMHA1	1.04536e-75	-0.943306	0	0.242	3.92994e-71
EIF1	3.01156e-74	-0.637178	0.997	1	1.13217e-69
ZFP36	7.99621e-71	-1.16223	0.716	0.903	3.0061e-66
ATP5PB	9.14983e-71	0.899395	0.283	0	3.43979e-66
GUK1	1.35834e-70	-1.08019	0.444	0.739	5.10655e-66
C10orf54	2.52444e-70	-1.04266	0	0.226	9.49037e-66
C7orf73	2.52444e-70	-0.83004	0	0.226	9.49037e-66
VIMP	2.52444e-70	-0.889443	0	0.226	9.49037e-66
STMP1	2.7894e-70	0.892036	0.282	0	1.04865e-65
UFD1	4.86661e-70	0.939631	0.281	0	1.82955e-65
ZNF90	8.76957e-70	-0.95533	0.01	0.271	3.29683e-65
C16orf13	2.95839e-69	-0.850661	0	0.222	1.11218e-64
AC020916.1	4.48623e-69	1.31765	0.277	0	1.68655e-64
BUD23	7.80719e-69	0.882619	0.276	0	2.93503e-64
IGLC2	3.34676e-68	-1.38939	0.375	0.713	1.25818e-63
ATP5G1	3.44681e-68	-0.84026	0	0.219	1.29579e-63
NOP53	1.93483e-66	1.26624	0.268	0	7.27379e-62
ACTB	1.1002e-65	-0.830137	0.994	0.99	4.13608e-61
RTFDC1	1.55725e-65	-0.795692	0	0.211	5.85432e-61
HLA-C	2.69605e-65	-0.715235	0.979	0.992	1.01355e-60
PDIA3	5.14665e-65	-1.10555	0.321	0.617	1.93483e-60
JCHAIN	1.01131e-64	-1.20836	0.412	0.719	3.80191e-60
MFSD14A	2.22817e-64	-0.876578	0.003	0.232	8.3766e-60
SERP1	1.4207e-63	-1.09278	0.307	0.63	5.34099e-59
PTPRC	2.64828e-63	0.864283	0.942	0.833	9.95594e-59
HES4	3.75524e-63	-1.30105	0.015	0.268	1.41174e-58
ATP1B3	3.81983e-63	-1.27808	0.349	0.628	1.43603e-58
PHGR1	5.01786e-63	-1.12138	0.064	0.356	1.88642e-58
CYTIP	9.53856e-63	1.07784	0.764	0.386	3.58593e-58
MT-ATP8	3.10083e-62	1.09114	0.418	0.065	1.16572e-57
SELM	2.55952e-61	-0.817779	0	0.198	9.62228e-57
MT-ND2	4.85639e-61	-0.699346	0.995	1	1.82571e-56
HLA-A	9.86623e-61	-0.662365	0.984	0.985	3.70911e-56
POLR2J3	1.32308e-60	-1.00965	0.013	0.255	4.97399e-56
HNRNPA1	2.20961e-60	-0.733031	0.869	0.935	8.3068e-56
IGHA1	6.39033e-60	-0.964896	0.694	0.933	2.40238e-55
CRYBG1	1.28689e-59	0.84194	0.243	0	4.83792e-55
ODC1	2.39295e-59	-1.21717	0.099	0.404	8.99606e-55
RPS16	7.2046e-59	-0.568249	0.997	0.995	2.7085e-54
FAM195B	1.05517e-58	-0.769882	0	0.19	3.96681e-54
CCL3L3	1.05517e-58	-1.38713	0	0.19	3.96681e-54
RAMMET	1.0889e-58	0.765911	0.239	0	4.09363e-54
GPR174	1.95574e-58	0.854777	0.264	0.005	7.35243e-54
KLF6	2.38664e-58	-0.959662	0.568	0.867	8.97232e-54
MCL1	5.79635e-58	-0.991312	0.584	0.833	2.17908e-53
SCAND1	5.93653e-58	-1.15931	0.132	0.45	2.23178e-53
RPLP0	8.9836e-58	-0.69263	0.932	0.953	3.3773e-53
MT-CO1	1.83115e-57	0.481586	0.997	1	6.88403e-53
EEF1A1	1.85307e-57	-0.472006	0.999	1	6.96644e-53
JUNB	1.55162e-56	-0.559111	0.406	0.794	5.83315e-52
MCRIP1	6.31045e-56	0.733369	0.229	0	2.37235e-51
SELENOS	6.31045e-56	0.812288	0.229	0	2.37235e-51
FAM103A1	1.38637e-55	-0.716411	0	0.18	5.21192e-51
LINC00493	1.38637e-55	-0.68998	0	0.18	5.21192e-51
RPL7A	1.72211e-55	0.54377	0.994	0.981	6.47411e-51
MT-ND1	2.00799e-55	0.761644	0.993	0.994	7.54885e-51
ITM2B	4.12978e-55	-0.939288	0.442	0.776	1.55255e-50
RPS21	7.71084e-55	0.572286	0.989	0.95	2.89881e-50
NBDY	1.48218e-54	0.764106	0.224	0	5.57211e-50
LINC01420	1.5021e-54	-0.689014	0	0.177	5.64699e-50
MESDC2	1.5021e-54	-0.730549	0	0.177	5.64699e-50
IER2	3.34554e-54	-1.30823	0.302	0.646	1.25772e-49
TPT1	4.51391e-54	0.504268	1	0.994	1.69696e-49
ZFP36L2	2.19281e-53	-1.0107	0.745	0.89	8.24363e-49
RPS27	1.3426e-52	0.376036	1	0.998	5.04738e-48
MARCKSL1	3.31803e-52	-1.10895	0.056	0.308	1.24738e-47
LUC7L3	4.86378e-51	0.934957	0.548	0.185	1.82849e-46
UFD1L	6.03032e-51	-0.62668	0	0.166	2.26704e-46
C14orf1	6.03032e-51	-0.637746	0	0.166	2.26704e-46
TUT7	6.1996e-51	0.723005	0.21	0	2.33068e-46
RPL23A	7.61124e-51	-0.452139	0.995	0.992	2.86137e-46
PNISR	1.05142e-50	0.894571	0.751	0.398	3.95271e-46
PPP1R15A	1.78491e-50	-1.03916	0.363	0.662	6.7102e-46
AC114760.2	2.92381e-50	0.761277	0.207	0	1.09918e-45
ARHGAP45	4.89894e-50	0.721509	0.206	0	1.84171e-45
MESD	8.20476e-50	0.679474	0.205	0	3.0845e-45
EEF2	1.26954e-49	-0.748237	0.738	0.857	4.77271e-45
CFD	1.83167e-49	-0.822447	0.006	0.195	6.886e-45
LINC00869	2.07103e-49	-0.646283	0	0.161	7.78585e-45
TXNIP	3.65567e-49	1.22578	0.525	0.177	1.37431e-44
H3F3B	7.10951e-49	-0.617988	0.984	0.99	2.67275e-44
CALM1	8.44225e-49	-0.762037	0.774	0.904	3.17378e-44
CLEC2B	1.64611e-48	0.971261	0.785	0.463	6.1884e-44
NBEAL1	4.6902e-48	-0.946848	0.144	0.393	1.76324e-43
RP11-51J9.5	7.0301e-48	-0.671176	0	0.156	2.6429e-43
RP1-313I6.12	7.0301e-48	-0.726419	0	0.156	2.6429e-43
PAPD5	7.0301e-48	-0.641037	0	0.156	2.6429e-43
YPEL5	8.25622e-48	-0.835705	0.776	0.859	3.10384e-43
KRT10	1.69204e-47	-0.973483	0.155	0.45	6.36106e-43
RPS10	1.85325e-47	-0.597512	0.878	0.946	6.9671e-43
SMIM37	3.86472e-47	0.638828	0.195	0	1.4529e-42
HMGN1	6.25199e-47	-1.04346	0.299	0.586	2.35037e-42
RP5-1171I10.5	7.3229e-47	-0.711599	0	0.153	2.75297e-42
UBB	9.94423e-47	-0.695423	0.952	0.964	3.73843e-42
ERBIN	1.78334e-46	0.663044	0.192	0	6.70429e-42
STN1	2.96648e-46	0.648118	0.192	0	1.11522e-41
STK4	2.31132e-45	0.848467	0.789	0.477	8.68919e-41
CHMP1B	2.56411e-45	-1.19452	0.239	0.463	9.63951e-41
RPS11	3.56566e-45	-0.551796	0.968	0.985	1.34048e-40
IFRD1	3.75287e-45	-1.09974	0.221	0.466	1.41085e-40
MMP24-AS1	7.82504e-45	-0.616232	0	0.146	2.94175e-40
LINC00657	7.82504e-45	-0.611404	0	0.146	2.94175e-40
CREM	1.00974e-44	-0.824199	0.874	0.942	3.79601e-40
PNRC1	1.65585e-44	-0.874673	0.535	0.729	6.22499e-40
TMSB4X	2.89158e-44	-0.434648	1	1	1.08706e-39
MT-ND4L	2.95799e-44	0.95609	0.791	0.519	1.11203e-39
CCDC85B	4.16141e-44	-0.936071	0.167	0.459	1.56444e-39
CYBC1	7.78754e-44	0.589328	0.182	0	2.92765e-39
EIF4A3	2.00354e-43	-0.95189	0.131	0.388	7.53212e-39
LINC01934	2.13265e-43	0.643156	0.18	0	8.01748e-39
RPL23	6.83211e-43	-0.609475	0.898	0.937	2.56846e-38
ATP5F1D	9.63539e-43	0.662928	0.178	0	3.62233e-38
SMIM27	9.63539e-43	0.57332	0.178	0	3.62233e-38
CENPX	1.5916e-42	0.608322	0.177	0	5.98344e-38
DYNLT1	1.62384e-42	0.842319	0.441	0.13	6.10465e-38
APOA1BP	2.61332e-42	-0.559323	0	0.138	9.82452e-38
H2AFX	2.73643e-42	-0.9442	0.081	0.31	1.02873e-37
HEXIM1	3.23824e-42	-0.895657	0.16	0.403	1.21738e-37
TENT4B	7.15597e-42	0.623904	0.174	0	2.69022e-37
PSMD5-AS1	8.32363e-42	-0.642844	0	0.136	3.12919e-37
BICDL1	3.20575e-41	0.614883	0.172	0	1.20517e-36
TUT4	5.28043e-41	0.600493	0.171	0	1.98512e-36
RNF213	6.72353e-41	0.86588	0.62	0.289	2.52764e-36
LDHA	1.85528e-40	-0.744271	0.733	0.795	6.97472e-36
TRAPPC2B	2.35421e-40	0.603633	0.168	0	8.85043e-36
LINC00936	2.66972e-40	-0.581154	0	0.131	1.00365e-35
ILF3-DT	6.36454e-40	0.573888	0.166	0	2.39268e-35
AC243960.1	6.36454e-40	0.650116	0.166	0	2.39268e-35
DFNB31	8.46162e-40	-0.541466	0	0.13	3.18106e-35
AL031280.1	1.04585e-39	0.59851	0.166	0	3.93177e-35
INSIG1	1.15377e-39	-0.954662	0.183	0.39	4.33748e-35
KANSL1	1.30813e-39	0.824691	0.383	0.099	4.91779e-35
ARID1B	2.60057e-39	0.827957	0.289	0.045	9.77659e-35
TMEM57	2.67864e-39	-0.536023	0	0.128	1.00701e-34
MIA2	2.82072e-39	0.570911	0.164	0	1.06042e-34
MAP1LC3B	4.67866e-39	-0.83857	0.259	0.487	1.75889e-34
DDX17	4.863e-39	0.78948	0.57	0.247	1.82819e-34
STRA13	8.4693e-39	-0.532496	0	0.127	3.18395e-34
CLDND1	8.53735e-39	0.776587	0.649	0.323	3.20953e-34
PITHD1	1.48143e-38	-0.830167	0.115	0.317	5.56931e-34
RAB5IF	2.04218e-38	0.597957	0.16	0	7.67738e-34
PABPC1	2.05641e-38	-0.650141	0.889	0.924	7.73086e-34
ZRANB2	2.63067e-38	0.835641	0.399	0.114	9.88974e-34
RP1-187B23.1	2.67459e-38	-0.51814	0	0.125	1.00549e-33
HLA-DRB5	2.67662e-38	-1.13996	0.107	0.307	1.00625e-33
IKZF3	3.41118e-38	0.820973	0.455	0.154	1.2824e-33
2025-09-07	8.44537e-38	0.740425	0.821	0.565	3.17495e-33
REX1BD	8.97664e-38	0.599183	0.158	0	3.37468e-33
MTREX	1.46932e-37	0.5166	0.157	0	5.52376e-33
JTB	1.90603e-37	-0.831578	0.241	0.482	7.16554e-33
TENT2	2.40409e-37	0.508547	0.156	0	9.03794e-33
YWHAQ	3.34746e-37	-0.815937	0.252	0.451	1.25845e-32
CCDC32	6.4286e-37	0.505887	0.154	0	2.41677e-32
C11orf73	8.36302e-37	-0.484896	0	0.12	3.14399e-32
KHDC4	1.05063e-36	0.536615	0.153	0	3.94973e-32
TMF1	1.35433e-36	0.775247	0.475	0.175	5.09146e-32
HIKESHI	1.71638e-36	0.502893	0.153	0	6.45256e-32
NFKBIA	2.55592e-36	-0.866052	0.259	0.565	9.60874e-32
LINC00969	2.62844e-36	-0.511902	0	0.119	9.88134e-32
OXNAD1	3.92156e-36	0.736894	0.324	0.073	1.47427e-31
AIM1	8.25121e-36	-0.545335	0	0.117	3.10196e-31
RARRES3	1.76729e-35	0.764838	0.838	0.614	6.64395e-31
LINC02446	3.23684e-35	0.695017	0.147	0	1.21686e-30
LMNA	3.57119e-35	-1.28389	0.223	0.492	1.34255e-30
FAM177A1	4.12003e-35	-0.850767	0.486	0.653	1.54888e-30
C21orf59	8.10263e-35	-0.460415	0	0.114	3.0461e-30
RPL37A	1.32292e-34	0.38705	0.996	0.971	4.97338e-30
AC026979.2	1.39847e-34	0.541311	0.145	0	5.2574e-30
SERTAD1	2.24834e-34	-0.930944	0.254	0.482	8.45239e-30
FAM105A	2.53465e-34	-0.477815	0	0.112	9.52878e-30
CCDC109B	2.53465e-34	-0.47726	0	0.112	9.52878e-30
ILF3-AS1	2.53465e-34	-0.508916	0	0.112	9.52878e-30
IGFBP7	3.00366e-34	-0.637257	0.003	0.135	1.1292e-29
XRCC5	3.24827e-34	0.748394	0.588	0.286	1.22115e-29
XCL2	4.14489e-34	-1.36515	0.334	0.568	1.55823e-29
SLC7A5	4.81023e-34	-0.80089	0.276	0.469	1.80836e-29
ARF6	5.03778e-34	-0.704772	0.471	0.63	1.8939e-29
IGKC	5.06308e-34	-0.49174	0.841	0.971	1.90341e-29
SYTL3	6.31964e-34	0.851409	0.787	0.565	2.3758e-29
C5orf56	7.91966e-34	-0.477225	0	0.11	2.97732e-29
AL357060.1	9.78906e-34	0.58024	0.141	0	3.6801e-29
P4HB	1.07045e-33	-0.806184	0.198	0.394	4.02426e-29
DPP7	1.07364e-33	-0.734661	0.157	0.328	4.03623e-29
CIRBP	1.10434e-33	-0.597768	0.699	0.812	4.15165e-29
EIF3F	1.21052e-33	-0.773079	0.318	0.541	4.55081e-29
RUNX3	1.33999e-33	0.728871	0.754	0.464	5.03756e-29
GADD45B	1.40124e-33	-0.996606	0.387	0.588	5.26782e-29
EBLN3	2.47168e-33	-0.497598	0	0.109	9.29202e-29
NEPRO	2.58412e-33	0.468427	0.14	0	9.71473e-29
KIAA1551	3.28375e-33	0.78232	0.423	0.148	1.23449e-28
WASHC3	4.1962e-33	0.456485	0.139	0	1.57752e-28
AC016831.1	6.81144e-33	0.563536	0.138	0	2.56069e-28
CALM2	8.28346e-33	-0.541048	0.82	0.843	3.11408e-28
RPL36	1.42689e-32	0.401495	0.995	0.972	5.36425e-28
RBM3	1.78622e-32	-0.644564	0.551	0.662	6.71512e-28
MIER1	1.89458e-32	0.648063	0.404	0.14	7.12249e-28
ATF4	2.19949e-32	-0.780558	0.317	0.463	8.26877e-28
DSCR3	2.39918e-32	-0.493154	0	0.106	9.01949e-28
C17orf62	2.39918e-32	-0.437486	0	0.106	9.01949e-28
CD7	2.71376e-32	-0.666057	0.854	0.844	1.02021e-27
RPL18	4.47056e-32	0.383588	0.999	0.99	1.68066e-27
RPL30	4.51582e-32	0.33196	0.999	0.985	1.69768e-27
RIPOR2	4.71159e-32	0.529208	0.134	0	1.77127e-27
RALY	5.06065e-32	-0.759283	0.15	0.351	1.9025e-27
GABPB1	7.56367e-32	-0.813606	0.087	0.261	2.84349e-27
ELOA	7.63398e-32	0.494852	0.133	0	2.86992e-27
SLC16A3	1.05261e-31	-0.833298	0.175	0.346	3.9572e-27
MMP24OS	1.23645e-31	0.442678	0.133	0	4.6483e-27
COTL1	1.26424e-31	-0.760654	0.508	0.627	4.7528e-27
COX5A	1.37948e-31	-0.757308	0.172	0.378	5.186e-27
RPL4	1.80807e-31	-0.473229	0.912	0.92	6.79727e-27
AC020571.1	2.0019e-31	0.500225	0.132	0	7.52593e-27
ATXN7	2.87908e-31	-0.679186	0.032	0.198	1.08236e-26
PCNX1	3.24003e-31	0.432001	0.131	0	1.21806e-26
KRT86	6.11539e-31	-1.0943	0.085	0.248	2.29902e-26
PTPN22	6.18534e-31	0.83506	0.71	0.468	2.32532e-26
FLNA	7.47201e-31	-0.782265	0.14	0.33	2.80903e-26
IMP3	7.90101e-31	-0.718739	0.086	0.261	2.97031e-26
SELENOM	8.47799e-31	0.47108	0.129	0	3.18722e-26
SINHCAF	8.47799e-31	0.474245	0.129	0	3.18722e-26
ITGAL	1.09502e-30	0.720891	0.39	0.133	4.11662e-26
CHCHD10	1.30895e-30	-0.739442	0.073	0.276	4.92088e-26
ERG28	1.37066e-30	0.434974	0.128	0	5.15285e-26
DMAC1	1.37066e-30	0.449484	0.128	0	5.15285e-26
CMPK1	1.45755e-30	-0.763421	0.2	0.409	5.4795e-26
LITAF	1.48879e-30	-0.711112	0.563	0.765	5.59698e-26
RNF19A	1.75233e-30	0.868987	0.459	0.187	6.5877e-26
TMA7	2.19186e-30	0.467508	0.949	0.802	8.24009e-26
NORAD	2.21518e-30	0.428575	0.127	0	8.32774e-26
NACA	2.27441e-30	0.44265	0.977	0.938	8.55043e-26
RAB8B	2.56262e-30	0.75592	0.534	0.252	9.63391e-26
VPS4B	3.07095e-30	0.572583	0.381	0.136	1.15449e-25
SLFN5	3.94677e-30	0.766903	0.365	0.117	1.48375e-25
PNN	7.88679e-30	0.732391	0.545	0.265	2.96496e-25
FOSB	8.20334e-30	-0.738679	0.416	0.683	3.08396e-25
PRF1	8.2101e-30	-0.938904	0.416	0.588	3.0865e-25
GOLGB1	1.16795e-29	0.745985	0.465	0.195	4.39079e-25
ARID5A	1.58181e-29	-0.726502	0.171	0.372	5.94666e-25
MPHOSPH8	1.61849e-29	0.708601	0.546	0.266	6.08454e-25
MYL12B	1.95305e-29	0.482493	0.915	0.729	7.3423e-25
CITED2	2.06606e-29	-0.845431	0.144	0.375	7.76716e-25
MUC20-OT1	2.42923e-29	0.448166	0.123	0	9.13245e-25
GADD45GIP1	2.8829e-29	-0.74824	0.142	0.339	1.0838e-24
CD74	2.90539e-29	-1.06752	0.581	0.677	1.09225e-24
VSIR	3.91756e-29	0.464146	0.122	0	1.47277e-24
PPDPF	5.8354e-29	-0.678718	0.434	0.677	2.19376e-24
N4BP2L2	7.46865e-29	0.575247	0.667	0.386	2.80776e-24
ARL5A	8.56748e-29	-0.624956	0.047	0.2	3.22086e-24
CLTB	9.06236e-29	-0.681761	0.107	0.302	3.4069e-24
AC025164.1	1.01777e-28	0.519987	0.12	0	3.82619e-24
INTS11	1.01777e-28	0.407527	0.12	0	3.82619e-24
RPS25	1.82573e-28	-0.368729	0.996	0.989	6.86364e-24
SLBP	2.65351e-28	-0.685795	0.127	0.294	9.97559e-24
TTC14	2.69783e-28	0.576912	0.384	0.143	1.01422e-23
RNASET2	3.10447e-28	-0.714059	0.142	0.323	1.1671e-23
BOD1L1	3.15768e-28	0.681312	0.245	0.049	1.1871e-23
C19orf24	4.38551e-28	-0.721185	0.092	0.281	1.64869e-23
PRPF4B	4.48203e-28	0.738268	0.446	0.187	1.68497e-23
NDUFC1	6.5155e-28	0.635153	0.303	0.084	2.44944e-23
UBE2S	6.81976e-28	-0.803175	0.141	0.351	2.56382e-23
VIRMA	6.84033e-28	0.394341	0.117	0	2.57155e-23
NDUFA12	6.94913e-28	0.661411	0.485	0.219	2.61246e-23
RPS24	7.12392e-28	0.31722	0.999	0.987	2.67817e-23
MAFF	7.78347e-28	-0.989113	0.08	0.252	2.92612e-23
MIF	8.45618e-28	-0.721271	0.198	0.443	3.17902e-23
LAMP1	9.45215e-28	-0.696196	0.153	0.338	3.55344e-23
CEBPB	9.92559e-28	-0.729979	0.046	0.211	3.73142e-23
VPS13C	1.0622e-27	0.589241	0.328	0.104	3.99323e-23
VPS26C	1.10041e-27	0.383999	0.116	0	4.13687e-23
RPL27	1.5523e-27	-0.380939	0.98	0.981	5.83572e-23
IQGAP1	2.73484e-27	0.617505	0.547	0.276	1.02814e-22
CSRNP1	2.78201e-27	-0.740788	0.276	0.446	1.04587e-22
RETREG3	2.84481e-27	0.41484	0.114	0	1.06948e-22
CD47	3.44521e-27	-0.723322	0.168	0.347	1.29519e-22
STK10	3.82023e-27	0.506627	0.35	0.127	1.43618e-22
TGFB1	4.18208e-27	-0.819696	0.176	0.403	1.57221e-22
DDIT4	4.28453e-27	-0.890905	0.231	0.463	1.61073e-22
AC022706.1	4.57169e-27	0.417752	0.114	0	1.71868e-22
PSMB9	5.05318e-27	0.604605	0.684	0.416	1.89969e-22
PGGHG	7.3443e-27	0.400126	0.113	0	2.76101e-22
FDX1	7.41842e-27	-0.667021	0.078	0.253	2.78888e-22
2025-09-01	1.04579e-26	-0.771519	0.186	0.385	3.93154e-22
CD3G	1.18562e-26	0.75646	0.729	0.544	4.45721e-22
CTSD	1.5088e-26	-0.659095	0.341	0.503	5.67219e-22
SLC25A3	1.70204e-26	-0.600303	0.491	0.64	6.39866e-22
DDX39B	1.77649e-26	0.600037	0.251	0.057	6.67854e-22
PLK3	2.1251e-26	-0.719705	0.1	0.26	7.98909e-22
BIK	2.12523e-26	-0.588884	0.011	0.131	7.98958e-22
PPP1R12A	2.65808e-26	0.6422	0.494	0.234	9.9928e-22
CD55	3.12563e-26	-0.735512	0.191	0.369	1.17505e-21
MYDGF	4.32983e-26	-0.664114	0.104	0.268	1.62775e-21
CD8A	4.75235e-26	-0.432366	0.522	0.463	1.7866e-21
B2M	5.69362e-26	-0.37066	0.996	1	2.14046e-21
TGOLN2	6.76012e-26	0.607872	0.424	0.179	2.5414e-21
SP110	1.02528e-25	0.592276	0.25	0.058	3.85444e-21
HIST1H1E	1.09302e-25	0.508395	0.138	0.006	4.1091e-21
CSKMT	1.25331e-25	0.387024	0.107	0	4.71169e-21
SQOR	1.25331e-25	0.394989	0.107	0	4.71169e-21
LY6E	1.34758e-25	-0.73615	0.313	0.495	5.06609e-21
IFI6	1.47562e-25	-0.680911	0.069	0.222	5.54744e-21
EVL	1.70048e-25	0.560338	0.819	0.614	6.39277e-21
DNAJC8	1.79317e-25	0.578362	0.518	0.26	6.74125e-21
OGT	1.81574e-25	0.511258	0.263	0.073	6.8261e-21
MIGA1	2.00859e-25	0.37036	0.107	0	7.55109e-21
OST4	2.0342e-25	0.398839	0.902	0.705	7.64736e-21
IFITM2	2.95173e-25	-0.757417	0.581	0.721	1.10967e-20
CST3	2.95471e-25	-0.560427	0.016	0.141	1.11079e-20
THRAP3	3.18514e-25	0.664722	0.544	0.287	1.19742e-20
CFAP298	3.21793e-25	0.333379	0.106	0	1.20975e-20
HNRNPA1L2	3.35271e-25	-0.447613	0.008	0.112	1.26042e-20
DDX46	3.99157e-25	0.569244	0.543	0.284	1.50059e-20
HNRNPR	4.34677e-25	0.60355	0.484	0.231	1.63413e-20
AIP	4.48285e-25	0.564014	0.347	0.125	1.68528e-20
MT-ND4	4.81495e-25	0.354764	0.998	1	1.81013e-20
RAP1B	5.15835e-25	0.595804	0.503	0.248	1.93923e-20
GZMB	5.32327e-25	-0.903994	0.633	0.735	2.00123e-20
GZMH	5.85448e-25	-1.09303	0.262	0.409	2.20093e-20
XRN1	7.51562e-25	0.560426	0.256	0.065	2.82542e-20
NKAPD1	8.25106e-25	0.358217	0.104	0	3.1019e-20
GCC2	8.91915e-25	0.721941	0.524	0.271	3.35307e-20
DOCK8	9.81346e-25	0.642533	0.449	0.203	3.68927e-20
PCNX4	1.32056e-24	0.401006	0.103	0	4.96451e-20
GZMM	1.32764e-24	-0.688638	0.404	0.581	4.99112e-20
MORC3	1.45322e-24	0.533885	0.201	0.036	5.46325e-20
ASXL2	1.47618e-24	0.684176	0.331	0.114	5.54956e-20
CBLB	1.66779e-24	0.726856	0.505	0.258	6.26988e-20
LCP1	1.78619e-24	0.570009	0.716	0.468	6.71501e-20
RGS2	1.80224e-24	-0.840004	0.437	0.596	6.77533e-20
MACF1	1.81659e-24	0.6048	0.436	0.195	6.8293e-20
MYLIP	1.81742e-24	-0.705349	0.179	0.344	6.8324e-20
PPP2CA	1.96585e-24	-0.621371	0.187	0.351	7.39042e-20
METTL26	2.11281e-24	0.356634	0.102	0	7.94289e-20
AL133453.1	2.11281e-24	0.343444	0.102	0	7.94289e-20
AC010642.2	2.11281e-24	0.352222	0.102	0	7.94289e-20
PPIL4	2.4107e-24	0.524317	0.284	0.089	9.0628e-20
PTPN6	2.55198e-24	0.612803	0.303	0.096	9.59393e-20
HERC1	2.77373e-24	0.594112	0.285	0.084	1.04276e-19
FTX	3.74894e-24	0.442963	0.157	0.016	1.40938e-19
EGLN2	3.81232e-24	-0.404591	0.004	0.102	1.4332e-19
ARPC5	3.93227e-24	0.557102	0.625	0.369	1.4783e-19
EBLN3P	5.40294e-24	0.356716	0.101	0	2.03118e-19
SFPQ	6.16803e-24	-0.590091	0.472	0.612	2.31881e-19
MYH9	6.52759e-24	0.604034	0.599	0.346	2.45398e-19
ZNF292	7.44844e-24	0.623027	0.32	0.109	2.80017e-19
RAC1	8.21714e-24	-0.685585	0.193	0.39	3.08915e-19
MRE11	8.63574e-24	0.333507	0.1	0	3.24652e-19
ANKRD12	9.30003e-24	0.692665	0.648	0.407	3.49625e-19
CYCS	1.41393e-23	-0.513051	0.659	0.732	5.31552e-19
TNFAIP8	1.52369e-23	0.491723	0.288	0.097	5.72817e-19
ARPC3	1.61068e-23	0.485329	0.88	0.75	6.05519e-19
NCL	1.66617e-23	0.606462	0.808	0.609	6.26379e-19
RASGRP1	1.71506e-23	0.527603	0.304	0.102	6.44758e-19
RHOB	1.71619e-23	-0.728965	0.049	0.195	6.45184e-19
DOCK10	1.79837e-23	0.533266	0.3	0.101	6.76081e-19
SURF4	2.4759e-23	-0.457502	0.392	0.438	9.30789e-19
PERP	2.57846e-23	-0.655209	0.088	0.226	9.69348e-19
SDF4	2.60699e-23	-0.603236	0.107	0.25	9.80071e-19
RNF139	2.85429e-23	-0.640064	0.143	0.287	1.07304e-18
CCNL1	3.10623e-23	-0.589051	0.477	0.615	1.16776e-18
CENPC	3.15324e-23	0.483177	0.302	0.107	1.18543e-18
RANBP1	4.374e-23	-0.662449	0.115	0.279	1.64436e-18
FAM173A	4.58426e-23	-0.56249	0.048	0.185	1.72341e-18
MZT2A	5.35867e-23	-0.637458	0.174	0.315	2.01454e-18
MT-ND6	5.90358e-23	0.630856	0.345	0.13	2.21939e-18
LINC00623	6.1246e-23	0.528529	0.197	0.037	2.30248e-18
CLIC1	6.38213e-23	0.46409	0.883	0.703	2.3993e-18
CHST12	6.90664e-23	-0.686293	0.197	0.336	2.59648e-18
AREG	7.25946e-23	-0.898511	0.169	0.381	2.72912e-18
TMOD3	7.78835e-23	0.53192	0.285	0.091	2.92795e-18
PDCD4	9.61242e-23	0.59104	0.761	0.541	3.61369e-18
HNRNPA2B1	1.04826e-22	0.435625	0.895	0.727	3.94083e-18
IDH2	1.1035e-22	-0.636122	0.16	0.318	4.14849e-18
KLF2	1.21734e-22	-0.683196	0.027	0.157	4.57648e-18
OSTF1	1.2602e-22	0.578199	0.635	0.391	4.73761e-18
C9orf16	1.26076e-22	-0.584751	0.393	0.506	4.7397e-18
DNAJB11	1.26136e-22	-0.604224	0.144	0.287	4.74195e-18
DOCK2	1.28267e-22	0.520363	0.263	0.076	4.82206e-18
BLOC1S4	1.55826e-22	-0.529684	0.033	0.17	5.85811e-18
ARL6IP1	1.7294e-22	-0.569158	0.285	0.43	6.50151e-18
SOCS1	1.8868e-22	-0.655515	0.068	0.239	7.09325e-18
SMARCA2	2.10803e-22	0.567522	0.272	0.083	7.92492e-18
IDS	2.25269e-22	-0.59342	0.464	0.596	8.46875e-18
PRDM1	2.30479e-22	0.617927	0.257	0.073	8.66463e-18
COPB1	3.05531e-22	0.585169	0.327	0.12	1.14861e-17
CCNT1	3.0873e-22	0.502996	0.248	0.071	1.16064e-17
VPS36	3.40187e-22	0.592714	0.275	0.084	1.2789e-17
RSBN1L	3.88094e-22	0.521874	0.367	0.154	1.459e-17
SUB1	4.69613e-22	0.42105	0.895	0.726	1.76546e-17
CHMP2A	4.92834e-22	0.461976	0.45	0.224	1.85276e-17
CXCR6	7.23204e-22	0.946565	0.388	0.185	2.71881e-17
STAG2	7.3886e-22	0.554032	0.303	0.107	2.77767e-17
RFC1	1.03511e-21	0.519732	0.256	0.076	3.89138e-17
BTN3A2	1.06179e-21	0.546391	0.405	0.185	3.99169e-17
GAPDH	1.12134e-21	-0.508976	0.982	0.956	4.21557e-17
RPL9	1.17506e-21	-0.32645	0.993	0.987	4.41751e-17
CRIP1	1.22182e-21	0.708575	0.624	0.388	4.59329e-17
SNRPD2	1.6907e-21	-0.48829	0.556	0.643	6.35601e-17
TMED2	1.83084e-21	-0.522573	0.271	0.396	6.88287e-17
METTL9	1.86195e-21	-0.602209	0.203	0.364	6.99983e-17
MBNL1	1.88874e-21	0.579356	0.633	0.393	7.10054e-17
THEMIS	2.61132e-21	0.543715	0.263	0.081	9.81699e-17
GNAI2	2.98142e-21	0.509262	0.486	0.253	1.12084e-16
HNRNPAB	3.11856e-21	-0.578786	0.166	0.304	1.17239e-16
NEU1	3.45635e-21	-0.810397	0.191	0.339	1.29938e-16
CKLF	3.49754e-21	0.532557	0.669	0.43	1.31487e-16
NDUFV2	3.89282e-21	0.427085	0.415	0.203	1.46347e-16
LCP2	4.14091e-21	0.416786	0.235	0.075	1.55673e-16
GPR171	4.62504e-21	0.587276	0.536	0.299	1.73874e-16
TRAF3IP3	4.98798e-21	0.525871	0.306	0.114	1.87518e-16
C7orf50	5.07759e-21	-0.551082	0.057	0.19	1.90887e-16
GMFG	5.08628e-21	0.543795	0.737	0.519	1.91213e-16
LAG3	5.66157e-21	-0.665049	0.234	0.38	2.12841e-16
GIMAP7	6.65446e-21	0.642586	0.357	0.148	2.50168e-16
ITM2C	7.21691e-21	-0.700516	0.237	0.367	2.71312e-16
CSNK2A1	7.3184e-21	0.498168	0.237	0.067	2.75128e-16
ITGB2	7.48987e-21	-0.857439	0.185	0.336	2.81574e-16
ANKRD49	8.05247e-21	0.530473	0.191	0.039	3.02725e-16
SON	9.78065e-21	0.45696	0.828	0.633	3.67694e-16
EAPP	1.09517e-20	0.459698	0.351	0.149	4.11718e-16
ZBTB20	1.14393e-20	0.604025	0.273	0.089	4.30049e-16
MPHOSPH9	1.15956e-20	0.404101	0.185	0.042	4.35925e-16
TRIM38	1.22034e-20	0.526737	0.241	0.07	4.58775e-16
WTAP	1.31174e-20	-0.551425	0.311	0.455	4.93137e-16
PJA2	1.43763e-20	0.434006	0.218	0.062	5.40462e-16
ZBTB38	1.89444e-20	0.428705	0.263	0.093	7.12195e-16
ARL6IP4	1.91355e-20	-0.607325	0.272	0.437	7.1938e-16
TPGS1	1.94088e-20	-0.448438	0.023	0.14	7.29655e-16
THUMPD3-AS1	1.97584e-20	0.483248	0.373	0.169	7.42799e-16
MGAT2	2.30101e-20	-0.474501	0.037	0.151	8.65042e-16
RCN2	2.9399e-20	-0.521744	0.073	0.193	1.10523e-15
AOAH	3.16414e-20	0.53386	0.376	0.167	1.18953e-15
LSM4	3.68318e-20	-0.553311	0.104	0.224	1.38466e-15
STK17B	3.78419e-20	0.565694	0.791	0.612	1.42263e-15
CALCOCO2	3.92362e-20	0.50172	0.302	0.114	1.47504e-15
EIF3A	4.38522e-20	0.531817	0.498	0.269	1.64858e-15
ISCU	4.45253e-20	-0.592112	0.198	0.362	1.67389e-15
TIPRL	5.09307e-20	0.404546	0.249	0.084	1.91469e-15
H1FX	5.11207e-20	-0.524021	0.035	0.138	1.92183e-15
SF1	5.11213e-20	-0.524117	0.375	0.49	1.92186e-15
SDF2L1	5.17888e-20	-0.650148	0.127	0.279	1.94695e-15
NENF	5.85912e-20	-0.51258	0.046	0.185	2.20268e-15
CWC15	5.86547e-20	0.495829	0.322	0.128	2.20506e-15
SAMD9	5.9382e-20	0.539314	0.298	0.11	2.23241e-15
CDC40	5.97221e-20	0.489232	0.304	0.117	2.24519e-15
ACAP1	7.1439e-20	0.501697	0.742	0.526	2.68568e-15
PPIG	7.23902e-20	0.487844	0.567	0.334	2.72144e-15
SNX6	8.09922e-20	0.53437	0.38	0.172	3.04482e-15
ACTG1	9.03386e-20	0.400908	0.977	0.896	3.39619e-15
FRG1	9.31806e-20	0.456099	0.306	0.122	3.50303e-15
CST7	1.00033e-19	-0.51236	0.815	0.865	3.76063e-15
STUB1	1.01394e-19	-0.560021	0.12	0.265	3.81179e-15
PRRC2C	1.03224e-19	0.461594	0.731	0.508	3.8806e-15
UTRN	1.03318e-19	0.547449	0.286	0.102	3.88414e-15
EIF2S2	1.05403e-19	0.529988	0.431	0.213	3.96251e-15
SYNGR1	1.13677e-19	-0.585597	0.066	0.205	4.27358e-15
MTDH	1.27266e-19	-0.532073	0.309	0.432	4.78443e-15
CREBRF	1.59294e-19	0.502622	0.26	0.088	5.98848e-15
CNBP	1.64185e-19	-0.25372	0.609	0.568	6.17237e-15
CIR1	1.92859e-19	0.550967	0.36	0.157	7.25034e-15
SLC3A2	2.01144e-19	-0.595185	0.22	0.364	7.56182e-15
NCOA7	2.17587e-19	0.523427	0.25	0.08	8.17997e-15
WDR33	2.18696e-19	0.422332	0.364	0.169	8.22164e-15
TMBIM4	2.3572e-19	0.418301	0.432	0.222	8.86166e-15
SMG1	2.72581e-19	0.462973	0.321	0.135	1.02474e-14
AURKAIP1	2.93407e-19	-0.535891	0.169	0.31	1.10304e-14
ACTR3	3.09873e-19	0.525148	0.655	0.43	1.16494e-14
H2AFV	3.20995e-19	-0.583441	0.271	0.43	1.20675e-14
VIM	3.24928e-19	-0.693328	0.665	0.769	1.22153e-14
STX11	3.56812e-19	-0.546892	0.037	0.146	1.3414e-14
KRTCAP2	3.77037e-19	0.351972	0.441	0.24	1.41743e-14
PGAM1	3.87295e-19	-0.465582	0.374	0.461	1.456e-14
ACTN4	3.94708e-19	0.450172	0.49	0.271	1.48386e-14
RNF187	4.05074e-19	-0.514109	0.066	0.185	1.52283e-14
MYL12A	4.15601e-19	0.451747	0.909	0.776	1.56241e-14
ARPC1B	4.72229e-19	-0.57216	0.438	0.606	1.7753e-14
IWS1	4.73e-19	0.470442	0.237	0.073	1.7782e-14
TOMM7	5.24904e-19	0.369129	0.914	0.769	1.97332e-14
CELF2	5.28251e-19	0.471782	0.511	0.289	1.98591e-14
ALKBH5	5.43054e-19	-0.580637	0.12	0.25	2.04156e-14
IFI16	5.45209e-19	0.608938	0.464	0.247	2.04966e-14
SLC25A33	5.4789e-19	-0.475471	0.024	0.136	2.05974e-14
HELB	5.95156e-19	0.436398	0.16	0.031	2.23743e-14
XIAP	7.08487e-19	0.36183	0.168	0.039	2.66349e-14
CD99	7.40265e-19	-0.474625	0.621	0.726	2.78295e-14
PHLDA2	8.37731e-19	-0.450608	0.014	0.109	3.14937e-14
SLFN12L	9.21871e-19	0.423255	0.192	0.049	3.46568e-14
RBPJ	9.73241e-19	0.589079	0.311	0.123	3.6588e-14
SUPT16H	1.0461e-18	0.535525	0.232	0.07	3.9327e-14
MAP4	1.10432e-18	0.44558	0.25	0.086	4.15157e-14
AKIRIN1	1.42986e-18	-0.417311	0.236	0.302	5.37541e-14
CALR	1.44147e-18	-0.510025	0.633	0.718	5.41905e-14
NAP1L1	1.45856e-18	-0.339976	0.642	0.644	5.4833e-14
NDUFB3	1.55982e-18	0.420345	0.311	0.131	5.86398e-14
SKAP1	1.58715e-18	0.453315	0.516	0.297	5.96674e-14
RPL29	1.65108e-18	0.282201	0.99	0.977	6.20708e-14
ATXN7L3B	1.68079e-18	0.381404	0.174	0.042	6.31876e-14
HIST1H1D	1.69626e-18	0.501349	0.127	0.015	6.37692e-14
BTG2	1.99734e-18	0.526469	0.675	0.455	7.50882e-14
CTSW	2.22537e-18	-0.608779	0.561	0.685	8.36604e-14
ABHD17A	2.30502e-18	-0.580244	0.146	0.326	8.66549e-14
RNF145	2.73475e-18	-0.55217	0.082	0.216	1.0281e-13
GOLGA4	2.76235e-18	0.562158	0.4	0.195	1.03848e-13
C4orf48	3.25614e-18	-0.538922	0.062	0.193	1.22411e-13
SP140	3.50364e-18	0.51349	0.308	0.125	1.31716e-13
GTF2B	3.56224e-18	0.488826	0.385	0.185	1.33919e-13
SMC3	3.62422e-18	0.484003	0.335	0.148	1.36249e-13
ELF1	3.75651e-18	-0.392555	0.639	0.627	1.41222e-13
SLF1	3.99413e-18	0.364086	0.19	0.057	1.50155e-13
RPL7L1	4.03289e-18	0.455601	0.412	0.209	1.51612e-13
TRIM13	4.13991e-18	0.484481	0.158	0.029	1.55636e-13
PTGES3	4.15889e-18	0.407225	0.674	0.455	1.56349e-13
COX20	4.1839e-18	0.442326	0.414	0.213	1.5729e-13
SYNE1	4.21876e-18	0.401846	0.231	0.08	1.586e-13
KMT2A	4.61882e-18	0.53327	0.311	0.127	1.7364e-13
COPA	5.12425e-18	0.468992	0.295	0.117	1.92641e-13
BCL7B	5.13985e-18	-0.505143	0.113	0.237	1.93227e-13
HMGB1	5.27297e-18	0.418559	0.905	0.789	1.98232e-13
UBE2D2	5.87119e-18	-0.56882	0.267	0.429	2.20722e-13
AC016831.7	6.09636e-18	-0.576592	0.214	0.328	2.29187e-13
PHF3	6.3015e-18	0.407599	0.219	0.07	2.36899e-13
MRPL41	6.57037e-18	-0.579083	0.124	0.282	2.47007e-13
RNF166	6.89765e-18	-0.538625	0.133	0.263	2.5931e-13
SYNE2	7.15024e-18	0.476202	0.423	0.221	2.68806e-13
TPI1	7.36429e-18	-0.382167	0.693	0.683	2.76853e-13
CASP3	7.64424e-18	0.512049	0.232	0.073	2.87377e-13
CDK13	7.91707e-18	0.479016	0.202	0.055	2.97634e-13
TSTD1	8.57197e-18	0.37538	0.477	0.274	3.22255e-13
UBE2D3	8.62014e-18	-0.364599	0.647	0.682	3.24066e-13
CRELD2	9.10319e-18	-0.492571	0.071	0.177	3.42225e-13
FXYD5	1.06201e-17	-0.489962	0.438	0.549	3.99252e-13
RPAP2	1.12315e-17	0.35438	0.159	0.039	4.22237e-13
TMEM258	1.15844e-17	0.410855	0.576	0.36	4.35504e-13
ATXN1	1.16071e-17	0.560362	0.297	0.119	4.36357e-13
ANKRD37	1.19451e-17	-0.587477	0.076	0.193	4.49064e-13
KIR2DL4	1.25059e-17	-0.636936	0.269	0.356	4.70147e-13
DYNC1H1	1.32185e-17	0.502124	0.296	0.119	4.96937e-13
PSAP	1.32238e-17	-0.531063	0.228	0.347	4.97135e-13
FGFBP2	1.36725e-17	-1.0645	0.015	0.107	5.14002e-13
TMEM160	1.36862e-17	-0.555167	0.123	0.265	5.14517e-13
PPP1CC	1.44159e-17	-0.480998	0.161	0.266	5.41953e-13
TPM4	1.54529e-17	-0.49915	0.256	0.339	5.80938e-13
IRF3	1.76261e-17	0.424951	0.282	0.114	6.62634e-13
MED30	1.84541e-17	-0.485378	0.085	0.19	6.93763e-13
BSG	1.92121e-17	-0.432047	0.352	0.427	7.22258e-13
DZIP3	2.25599e-17	0.465601	0.244	0.084	8.48116e-13
SETX	2.27828e-17	0.418404	0.222	0.075	8.56498e-13
CCL3	2.34036e-17	-0.839124	0.088	0.242	8.79835e-13
HERPUD1	2.54785e-17	-0.562881	0.315	0.432	9.5784e-13
AES	2.61812e-17	-0.285669	0.359	0.354	9.84256e-13
SCAF11	2.79498e-17	0.538626	0.556	0.343	1.05074e-12
PCM1	3.00808e-17	0.502191	0.374	0.18	1.13086e-12
SH3BGRL3	3.13667e-17	0.371879	0.974	0.917	1.1792e-12
ARGLU1	3.14286e-17	-0.461785	0.344	0.416	1.18153e-12
CYLD	3.37612e-17	0.409856	0.338	0.159	1.26922e-12
CREBZF	3.52289e-17	0.456463	0.207	0.06	1.32439e-12
KLRC4	3.90183e-17	0.365554	0.118	0.015	1.46685e-12
RICTOR	3.91946e-17	0.285023	0.24	0.102	1.47348e-12
RPS27L	3.93164e-17	0.369432	0.589	0.38	1.47806e-12
NAP1L4	4.39164e-17	0.522543	0.464	0.256	1.65099e-12
KIF5B	4.51027e-17	-0.500999	0.242	0.36	1.69559e-12
RAB27A	4.58314e-17	0.489014	0.468	0.26	1.72299e-12
PDCD10	4.63451e-17	0.37613	0.321	0.149	1.7423e-12
UQCR10	4.98951e-17	0.414053	0.617	0.403	1.87576e-12
PPIL2	6.15558e-17	0.340929	0.139	0.026	2.31413e-12
LARS	6.3203e-17	0.411249	0.192	0.055	2.37605e-12
CHD8	6.39013e-17	0.412486	0.173	0.042	2.4023e-12
WNK1	6.49034e-17	0.407783	0.348	0.169	2.43998e-12
RAB4A	6.71795e-17	-0.413217	0.048	0.141	2.52555e-12
ATP1A1	7.13111e-17	-0.547595	0.266	0.386	2.68087e-12
TMUB1	7.33501e-17	-0.437423	0.055	0.154	2.75752e-12
PET100	8.70644e-17	0.3028	0.424	0.242	3.2731e-12
TRABD	8.92326e-17	-0.534011	0.14	0.268	3.35461e-12
CLIC3	9.91874e-17	-0.810189	0.113	0.265	3.72885e-12
NCBP2-AS2	1.00777e-16	-0.476727	0.036	0.136	3.78863e-12
PER1	1.01475e-16	0.4018	0.323	0.153	3.81484e-12
NBL1	1.03843e-16	-0.520712	0.068	0.174	3.90386e-12
CD84	1.09045e-16	0.476832	0.208	0.063	4.09943e-12
MTCH1	1.14111e-16	-0.493636	0.129	0.232	4.28988e-12
ZNF721	1.19946e-16	0.439278	0.183	0.047	4.50927e-12
ADH5	1.40602e-16	0.414662	0.24	0.086	5.28579e-12
HNRNPA3	1.427e-16	0.488016	0.711	0.513	5.36465e-12
PGK1	1.49349e-16	-0.363089	0.699	0.698	5.61464e-12
TRG-AS1	1.50178e-16	0.463532	0.302	0.131	5.6458e-12
C1QBP	1.56056e-16	-0.506478	0.11	0.248	5.86677e-12
PYURF	1.59264e-16	-0.496922	0.13	0.261	5.98738e-12
CD96	1.66074e-16	0.450292	0.748	0.55	6.2434e-12
CCNH	1.69354e-16	0.521007	0.396	0.201	6.36668e-12
PTP4A1	1.7426e-16	-0.547478	0.225	0.346	6.55114e-12
AKAP9	1.82614e-16	0.440888	0.47	0.269	6.86519e-12
SNHG7	1.91784e-16	-0.55269	0.106	0.226	7.20993e-12
GPATCH2	1.99732e-16	0.385278	0.206	0.067	7.50873e-12
MLX	2.00047e-16	0.321943	0.177	0.052	7.52056e-12
APOBEC3G	2.18258e-16	0.319804	0.425	0.244	8.20518e-12
LPIN2	2.2166e-16	0.481989	0.276	0.11	8.3331e-12
METRNL	2.23715e-16	-0.551422	0.187	0.312	8.41036e-12
PRKDC	2.55436e-16	0.459053	0.249	0.091	9.60285e-12
CDC37L1	2.81158e-16	0.401261	0.18	0.049	1.05699e-11
ARHGAP30	2.94628e-16	0.410926	0.364	0.183	1.10762e-11
PSMA5	3.30756e-16	0.438385	0.429	0.234	1.24344e-11
DDX18	3.42676e-16	0.270028	0.536	0.347	1.28826e-11
IRF7	3.54481e-16	-0.48318	0.068	0.156	1.33263e-11
VPS35	3.80095e-16	0.390131	0.205	0.067	1.42893e-11
SIAH2	4.0581e-16	-0.491772	0.083	0.2	1.5256e-11
NAA38	4.16882e-16	0.319285	0.331	0.169	1.56723e-11
ACADVL	4.28582e-16	-0.462742	0.117	0.206	1.61121e-11
ATP6V1F	4.2997e-16	0.28074	0.485	0.305	1.61643e-11
RABAC1	4.66785e-16	-0.369137	0.474	0.506	1.75483e-11
AKT3	5.17762e-16	0.489278	0.171	0.042	1.94647e-11
EPB41	5.32821e-16	0.37418	0.198	0.065	2.00309e-11
DDX27	5.3408e-16	0.434225	0.381	0.196	2.00782e-11
KRR1	5.69104e-16	0.425734	0.325	0.153	2.13949e-11
IRF2	5.80613e-16	0.384355	0.234	0.088	2.18275e-11
ZFAND5	6.18916e-16	-0.487759	0.204	0.323	2.32675e-11
SP100	6.43963e-16	0.38522	0.358	0.183	2.42091e-11
FUS	6.59269e-16	-0.454602	0.703	0.766	2.47845e-11
RBM17	7.09345e-16	-0.452556	0.129	0.227	2.66671e-11
CCNI	7.60418e-16	-0.473178	0.566	0.664	2.85872e-11
YWHAB	7.62369e-16	0.450664	0.729	0.536	2.86605e-11
PYHIN1	8.41794e-16	0.356662	0.291	0.133	3.16464e-11
SNHG8	1.02863e-15	0.34734	0.489	0.292	3.86702e-11
ISG15	1.05223e-15	-0.553055	0.646	0.685	3.95574e-11
BAG1	1.05536e-15	-0.479363	0.096	0.195	3.96753e-11
PARK7	1.06754e-15	0.290103	0.741	0.547	4.01331e-11
ATM	1.09178e-15	0.260883	0.214	0.091	4.10443e-11
PRPF40A	1.10358e-15	0.434289	0.407	0.218	4.14879e-11
PRR7	1.10998e-15	-0.523713	0.047	0.159	4.17287e-11
IFI27L2	1.13082e-15	0.408486	0.484	0.286	4.25122e-11
PHLDA1	1.1414e-15	-0.700084	0.179	0.315	4.29097e-11
ANKRD44	1.19671e-15	0.380206	0.353	0.18	4.49892e-11
TSPYL2	1.2222e-15	-0.589184	0.321	0.438	4.59474e-11
ATF7IP	1.22237e-15	0.428237	0.394	0.209	4.59536e-11
TUBA4A	1.26071e-15	-0.651192	0.443	0.541	4.7395e-11
MED11	1.30254e-15	0.337041	0.178	0.054	4.89677e-11
USP47	1.30918e-15	0.42267	0.256	0.101	4.92174e-11
NSA2	1.34314e-15	0.457279	0.418	0.226	5.04941e-11
SAMHD1	1.56062e-15	0.389248	0.215	0.076	5.867e-11
GTF3A	1.64577e-15	-0.54981	0.185	0.352	6.1871e-11
NDUFS2	1.6906e-15	0.360171	0.205	0.073	6.35566e-11
COX6B1	1.78789e-15	0.353674	0.749	0.555	6.7214e-11
U2SURP	1.86262e-15	0.478456	0.367	0.183	7.00234e-11
ZNF675	1.90296e-15	0.310948	0.118	0.019	7.15398e-11
SF3B1	1.91772e-15	0.513496	0.513	0.312	7.20947e-11
GSPT1	2.06844e-15	-0.537382	0.238	0.375	7.77609e-11
CD53	2.11509e-15	-0.39265	0.627	0.675	7.95145e-11
RAD21	2.21952e-15	0.422381	0.373	0.192	8.34408e-11
NDFIP1	2.22667e-15	-0.514674	0.138	0.253	8.37096e-11
GON4L	2.51561e-15	0.399458	0.288	0.127	9.45718e-11
NUDT5	2.53503e-15	0.393594	0.252	0.101	9.53019e-11
UBLCP1	2.56534e-15	0.338536	0.137	0.029	9.64416e-11
TXNDC9	2.75392e-15	0.394966	0.207	0.07	1.03531e-10
C12orf75	2.83126e-15	-0.616065	0.154	0.294	1.06438e-10
STAG1	2.99824e-15	0.352387	0.185	0.058	1.12716e-10
ICAM3	3.03946e-15	-0.342245	0.455	0.482	1.14266e-10
RNASEH2C	3.0872e-15	-0.475629	0.176	0.284	1.1606e-10
RSRC1	3.25816e-15	0.403046	0.19	0.057	1.22487e-10
CHCHD2	3.28769e-15	-0.309272	0.817	0.823	1.23598e-10
NUFIP2	3.31317e-15	0.31834	0.225	0.093	1.24555e-10
RGL4	3.61066e-15	0.349082	0.381	0.209	1.35739e-10
ZNF331	3.75853e-15	0.627312	0.744	0.591	1.41298e-10
MATK	3.80745e-15	-0.573455	0.168	0.308	1.43137e-10
CD52	3.86135e-15	0.265509	0.932	0.812	1.45164e-10
CWC22	3.88408e-15	0.340907	0.175	0.054	1.46018e-10
LYSMD3	3.93096e-15	0.367697	0.138	0.028	1.4778e-10
PTMS	4.3239e-15	-0.546575	0.154	0.261	1.62553e-10
SNRK	4.48389e-15	0.335166	0.194	0.07	1.68567e-10
DHX8	4.744e-15	0.342117	0.143	0.031	1.78346e-10
DIAPH1	4.82631e-15	0.380219	0.346	0.175	1.8144e-10
RIF1	4.87224e-15	0.395629	0.203	0.068	1.83167e-10
FAM96B	4.99316e-15	0.291363	0.512	0.33	1.87713e-10
GBP4	5.20092e-15	0.319949	0.159	0.049	1.95524e-10
LIMS1	5.21861e-15	0.539982	0.514	0.317	1.96188e-10
MTPN	5.39148e-15	0.400572	0.341	0.17	2.02687e-10
MTERF4	5.53093e-15	0.445327	0.236	0.088	2.0793e-10
TNFAIP3	5.71059e-15	0.60638	0.841	0.722	2.14684e-10
PLCG2	5.72664e-15	0.615894	0.26	0.104	2.15287e-10
STAT1	5.78086e-15	0.491143	0.198	0.063	2.17326e-10
SQSTM1	5.79173e-15	-0.484899	0.327	0.429	2.17734e-10
PSMD7	5.89339e-15	0.374722	0.359	0.187	2.21556e-10
NKG7	5.94839e-15	-0.577837	0.912	0.894	2.23624e-10
COPB2	6.42641e-15	0.368146	0.195	0.065	2.41595e-10
EZH1	6.53971e-15	0.320296	0.116	0.018	2.45854e-10
ZNF431	6.80673e-15	0.405308	0.169	0.045	2.55892e-10
HSPA8	7.47662e-15	-0.396924	0.88	0.841	2.81076e-10
ZNF708	7.6257e-15	0.350218	0.124	0.021	2.86681e-10
CCDC174	7.63525e-15	0.281223	0.23	0.102	2.8704e-10
PREX1	9.11911e-15	0.437329	0.271	0.114	3.42824e-10
APLP2	9.17393e-15	-0.429928	0.08	0.174	3.44885e-10
ARL6IP5	9.7863e-15	0.33442	0.632	0.437	3.67906e-10
ZDBF2	9.80523e-15	0.462449	0.127	0.023	3.68618e-10
NDUFB1	9.99892e-15	0.394535	0.406	0.226	3.75899e-10
PUM3	1.01023e-14	0.369708	0.168	0.047	3.79787e-10
GLMN	1.02792e-14	0.355922	0.152	0.037	3.86436e-10
CLTC	1.04576e-14	0.378378	0.192	0.062	3.93142e-10
ZNF831	1.1012e-14	0.403036	0.127	0.023	4.13985e-10
XPC	1.13328e-14	0.391266	0.237	0.094	4.26047e-10
P2RY10	1.15418e-14	0.461209	0.383	0.201	4.33904e-10
BACH1	1.28203e-14	0.406552	0.201	0.067	4.81966e-10
CCDC82	1.34528e-14	0.346802	0.185	0.062	5.05743e-10
HLA-DQA1	1.45718e-14	-0.582924	0.094	0.213	5.47814e-10
RBM5	1.47192e-14	0.322417	0.322	0.167	5.53352e-10
SRSF9	1.48097e-14	-0.507477	0.134	0.273	5.56755e-10
IK	1.5266e-14	0.34445	0.454	0.273	5.73911e-10
ESCO1	1.5434e-14	0.364353	0.181	0.058	5.80227e-10
KLRF1	1.60191e-14	-0.747927	0.024	0.107	6.02221e-10
ZNF428	1.60377e-14	-0.478022	0.096	0.213	6.02922e-10
HIST1H1C	1.6102e-14	0.479536	0.221	0.08	6.0534e-10
SRSF5	1.78812e-14	-0.318798	0.798	0.791	6.72225e-10
DUT	1.85133e-14	-0.586761	0.143	0.268	6.9599e-10
SRSF7	1.85434e-14	0.31842	0.917	0.795	6.97122e-10
CHORDC1	1.87647e-14	0.388154	0.27	0.12	7.05439e-10
APBB1IP	1.88408e-14	0.307062	0.393	0.227	7.08301e-10
KIF20B	1.89165e-14	0.398014	0.186	0.06	7.11149e-10
RPL36AL	1.96512e-14	0.301506	0.961	0.888	7.38768e-10
DCP2	2.01943e-14	0.388713	0.203	0.07	7.59184e-10
ARCN1	2.0767e-14	0.339395	0.173	0.054	7.80715e-10
CHMP4A	2.14074e-14	0.405209	0.475	0.284	8.04791e-10
TAF1D	2.16357e-14	0.431153	0.513	0.318	8.13374e-10
MNAT1	2.23095e-14	0.338516	0.231	0.094	8.38702e-10
CUL2	2.24757e-14	0.356635	0.151	0.037	8.44952e-10
CCL4L2	2.25307e-14	-1.1799	0.225	0.36	8.47019e-10
AMD1	2.34699e-14	-0.493329	0.375	0.455	8.82329e-10
NDUFB4	2.38551e-14	0.419958	0.498	0.305	8.96808e-10
XBP1	2.73545e-14	-0.534128	0.145	0.253	1.02837e-09
ZNF91	2.82616e-14	0.358856	0.136	0.031	1.06247e-09
PFDN2	2.92458e-14	0.355542	0.377	0.205	1.09946e-09
NRDC	2.96167e-14	0.388568	0.245	0.099	1.11341e-09
CFDP1	2.99083e-14	0.377116	0.231	0.091	1.12437e-09
NUB1	3.02261e-14	0.367188	0.256	0.11	1.13632e-09
PSIP1	3.10888e-14	-0.478946	0.111	0.231	1.16875e-09
TRIM52	3.18249e-14	0.306557	0.133	0.032	1.19642e-09
UBE2D1	3.18358e-14	-0.435129	0.055	0.154	1.19684e-09
CDC5L	3.2363e-14	0.380053	0.269	0.12	1.21665e-09
PRELID1	3.25564e-14	-0.514081	0.225	0.375	1.22393e-09
PRPF38B	3.33453e-14	-0.455887	0.421	0.505	1.25358e-09
SMC1A	3.39982e-14	0.33431	0.242	0.104	1.27813e-09
ACTR2	3.43871e-14	0.352105	0.589	0.396	1.29275e-09
EMC2	3.57885e-14	0.3276	0.112	0.018	1.34543e-09
PRPF6	3.63406e-14	0.420218	0.25	0.101	1.36619e-09
MAF1	3.64645e-14	-0.462764	0.17	0.292	1.37085e-09
EIF3L	3.72706e-14	-0.322511	0.406	0.446	1.40115e-09
SSU72	3.80138e-14	-0.463131	0.247	0.372	1.42909e-09
HLA-DQB1	3.91291e-14	-0.733533	0.129	0.237	1.47102e-09
TRIM56	3.94405e-14	0.395947	0.224	0.086	1.48272e-09
DNAJC7	3.99562e-14	0.294411	0.358	0.2	1.50211e-09
NIFK	4.00995e-14	0.274861	0.237	0.11	1.5075e-09
CD46	4.04853e-14	0.36714	0.303	0.146	1.522e-09
GPRIN3	4.59083e-14	0.406448	0.256	0.109	1.72588e-09
JUND	4.72729e-14	0.618145	0.788	0.713	1.77718e-09
CALCOCO1	4.89594e-14	0.410738	0.178	0.054	1.84058e-09
TBCB	5.03945e-14	-0.46247	0.178	0.292	1.89453e-09
NDUFV3	5.10665e-14	0.260557	0.139	0.039	1.9198e-09
RSRC2	5.6035e-14	0.307324	0.556	0.372	2.10658e-09
RASSF5	5.82302e-14	-0.309444	0.284	0.307	2.18911e-09
NXF1	5.8257e-14	-0.444213	0.08	0.185	2.19011e-09
FIS1	6.02754e-14	0.316687	0.4	0.235	2.26599e-09
UQCRFS1	6.17167e-14	-0.468316	0.171	0.289	2.32018e-09
CYC1	6.25611e-14	-0.416503	0.076	0.185	2.35192e-09
CSNK1G2	6.59386e-14	-0.378309	0.038	0.119	2.4789e-09
MFAP1	6.7461e-14	0.451148	0.198	0.067	2.53613e-09
IAH1	6.87508e-14	0.311092	0.275	0.133	2.58462e-09
FBXO34	7.03787e-14	-0.460098	0.16	0.248	2.64582e-09
MORF4L1	7.43744e-14	0.390504	0.669	0.479	2.79603e-09
PIP4K2A	8.08224e-14	-0.292838	0.33	0.344	3.03844e-09
SENP7	8.18269e-14	0.29	0.116	0.024	3.0762e-09
UBL5	8.18561e-14	0.313048	0.84	0.679	3.0773e-09
CD81	8.89771e-14	0.386376	0.227	0.091	3.345e-09
SEC61B	9.00065e-14	0.281557	0.672	0.487	3.38371e-09
TLN1	9.10014e-14	0.427592	0.39	0.213	3.42111e-09
S100A6	9.54112e-14	-0.548177	0.692	0.797	3.58689e-09
TTC37	1.00533e-13	0.255704	0.114	0.026	3.77942e-09
MZT2B	1.01276e-13	-0.504523	0.223	0.385	3.80738e-09
HSP90AA1	1.03674e-13	0.323159	0.956	0.888	3.8975e-09
PRKACB	1.05994e-13	0.431636	0.276	0.123	3.98473e-09
IRF8	1.06785e-13	-0.504833	0.056	0.125	4.01447e-09
NFKBIZ	1.14447e-13	0.279566	0.27	0.135	4.30252e-09
ZBTB8OS	1.15541e-13	0.375023	0.221	0.084	4.34363e-09
APOL6	1.16624e-13	0.350103	0.311	0.159	4.38437e-09
RIOK3	1.21096e-13	0.425342	0.224	0.084	4.55248e-09
SRSF10	1.21924e-13	0.382272	0.463	0.281	4.58359e-09
XPO1	1.27828e-13	0.348008	0.14	0.032	4.80557e-09
PNRC2	1.29933e-13	0.314917	0.394	0.232	4.88471e-09
RBX1	1.32831e-13	0.302046	0.507	0.326	4.99364e-09
ID2	1.34588e-13	-0.511075	0.783	0.852	5.05969e-09
FAM43A	1.36685e-13	-0.465102	0.035	0.128	5.13853e-09
PIK3CD	1.40603e-13	0.329349	0.162	0.049	5.28581e-09
MKRN1	1.4356e-13	-0.447587	0.071	0.182	5.39698e-09
DNAJC19	1.48985e-13	0.401289	0.269	0.12	5.60093e-09
CUTC	1.53463e-13	0.306284	0.122	0.026	5.7693e-09
MRPL12	1.61575e-13	-0.354699	0.037	0.119	6.07424e-09
APMAP	1.64996e-13	-0.454068	0.269	0.352	6.20287e-09
COPS5	1.67451e-13	0.406183	0.25	0.104	6.29514e-09
RSRP1	1.67927e-13	0.42852	0.647	0.461	6.31303e-09
S100A10	1.68286e-13	-0.476481	0.549	0.677	6.32653e-09
ACTR6	1.71798e-13	0.289047	0.141	0.039	6.45856e-09
UBE2J1	1.80553e-13	-0.436825	0.102	0.196	6.78772e-09
BST2	1.806e-13	0.290618	0.412	0.248	6.78946e-09
SREK1IP1	1.81397e-13	0.295999	0.247	0.115	6.81945e-09
SSR4	1.92925e-13	-0.254194	0.711	0.692	7.25284e-09
RNF11	2.02125e-13	-0.361258	0.085	0.162	7.59869e-09
RRAGA	2.03197e-13	-0.421296	0.072	0.154	7.639e-09
VPS26A	2.05739e-13	0.283542	0.196	0.078	7.73456e-09
KDM5A	2.07453e-13	0.395964	0.318	0.159	7.79899e-09
PRDM2	2.09527e-13	0.412102	0.344	0.179	7.87695e-09
ATP10D	2.12426e-13	0.376363	0.122	0.024	7.98595e-09
HMGXB4	2.19814e-13	0.318627	0.239	0.106	8.26369e-09
SNX3	2.21445e-13	-0.454574	0.198	0.305	8.32499e-09
PRMT9	2.25458e-13	0.500421	0.295	0.138	8.47587e-09
OPTN	2.41198e-13	0.352282	0.319	0.164	9.06759e-09
CNIH4	2.54295e-13	0.318466	0.185	0.067	9.55995e-09
TMEM9B	2.59763e-13	-0.394533	0.219	0.294	9.76554e-09
TRAPPC4	2.71174e-13	0.353486	0.297	0.146	1.01945e-08
CHCHD1	2.76257e-13	0.316053	0.207	0.083	1.03856e-08
USP15	2.78523e-13	0.445661	0.393	0.218	1.04708e-08
SART3	2.81011e-13	0.276278	0.133	0.036	1.05643e-08
RECQL	3.00331e-13	0.382939	0.224	0.089	1.12907e-08
FAM118A	3.20415e-13	0.438114	0.311	0.153	1.20457e-08
ERICH1	3.32191e-13	0.408195	0.286	0.133	1.24884e-08
GIMAP4	3.51235e-13	0.472546	0.198	0.07	1.32043e-08
FKBP1A	3.58736e-13	-0.388054	0.428	0.502	1.34863e-08
NDFIP2	3.58994e-13	0.400308	0.184	0.06	1.3496e-08
NDUFA1	3.64338e-13	0.318252	0.679	0.495	1.36969e-08
CCT8	3.8407e-13	0.381684	0.351	0.187	1.44387e-08
LINC00649	4.18457e-13	0.323796	0.11	0.019	1.57315e-08
VPS28	4.19618e-13	0.311399	0.493	0.321	1.57751e-08
SYNRG	4.2157e-13	0.359088	0.258	0.119	1.58485e-08
C8orf59	4.24682e-13	0.280691	0.353	0.203	1.59655e-08
NIPBL	4.35681e-13	0.464917	0.302	0.144	1.6379e-08
2025-03-07	4.58036e-13	0.386205	0.267	0.122	1.72194e-08
ITGA1	4.58537e-13	0.471543	0.511	0.326	1.72383e-08
PSMG2	4.75435e-13	0.31491	0.267	0.128	1.78735e-08
BRK1	4.86957e-13	0.329124	0.616	0.433	1.83067e-08
SPTAN1	5.07946e-13	0.309205	0.309	0.164	1.90957e-08
PTTG1	5.16074e-13	0.442695	0.284	0.133	1.94013e-08
RLF	5.18323e-13	0.255042	0.162	0.06	1.94858e-08
GBP2	5.19208e-13	0.362254	0.323	0.169	1.95191e-08
CMC1	5.20195e-13	-0.635228	0.198	0.222	1.95562e-08
IFI27	5.31612e-13	-0.359083	0.023	0.107	1.99854e-08
EHD1	5.39922e-13	-0.428077	0.185	0.269	2.02978e-08
CCT5	5.78385e-13	0.368808	0.34	0.18	2.17438e-08
ZNF430	5.81901e-13	0.361694	0.257	0.119	2.1876e-08
DCXR	5.98593e-13	-0.465226	0.18	0.287	2.25035e-08
LARP7	6.18793e-13	0.379338	0.315	0.161	2.32629e-08
UBA6	6.20968e-13	0.322221	0.205	0.083	2.33447e-08
TRAF4	6.26318e-13	-0.367853	0.088	0.164	2.35458e-08
NUDT16L1	6.29342e-13	-0.387319	0.059	0.141	2.36595e-08
VTI1A	6.3237e-13	0.316595	0.138	0.036	2.37733e-08
VAPA	6.48819e-13	-0.313595	0.366	0.39	2.43917e-08
RBM6	7.01262e-13	0.380304	0.258	0.115	2.63633e-08
SERPINB1	7.05028e-13	0.273661	0.332	0.187	2.65048e-08
AKAP11	7.2739e-13	0.294147	0.11	0.021	2.73455e-08
FAM50A	7.297e-13	-0.398198	0.075	0.174	2.74324e-08
SNRPD3	7.34552e-13	0.370833	0.438	0.265	2.76147e-08
NMT1	7.57149e-13	0.341293	0.166	0.054	2.84642e-08
EMC6	7.57798e-13	-0.35275	0.084	0.157	2.84887e-08
PKM	8.10646e-13	-0.505565	0.371	0.451	3.04754e-08
CEBPD	8.21261e-13	-0.481098	0.05	0.153	3.08745e-08
ATRX	8.35579e-13	0.408294	0.425	0.252	3.14128e-08
HIST3H2A	8.40958e-13	-0.404077	0.039	0.128	3.1615e-08
PABPC4	8.68982e-13	-0.493044	0.113	0.209	3.26685e-08
NLRC3	8.89526e-13	0.304849	0.143	0.041	3.34408e-08
RASGEF1B	8.91366e-13	0.295023	0.251	0.123	3.351e-08
ARF4	9.12236e-13	-0.356626	0.366	0.416	3.42946e-08
SSBP1	9.18596e-13	0.381572	0.472	0.294	3.45337e-08
FXR1	9.33449e-13	0.441636	0.267	0.12	3.50921e-08
COMMD7	9.71722e-13	-0.460335	0.153	0.258	3.65309e-08
GSTO1	1.12488e-12	0.270552	0.353	0.205	4.22886e-08
GLUD1	1.13891e-12	-0.430548	0.12	0.188	4.28163e-08
BAZ1A	1.15318e-12	-0.477747	0.245	0.338	4.33527e-08
NCKAP1L	1.16153e-12	0.318004	0.24	0.11	4.36664e-08
CCDC12	1.16674e-12	-0.350694	0.301	0.349	4.38623e-08
COX14	1.17369e-12	0.423703	0.418	0.244	4.41238e-08
MYADM	1.17998e-12	-0.522234	0.419	0.58	4.43603e-08
MRPS18C	1.30569e-12	0.343621	0.205	0.08	4.90862e-08
LAGE3	1.40835e-12	-0.429019	0.069	0.166	5.29454e-08
CFLAR	1.40919e-12	0.306882	0.328	0.182	5.29771e-08
SPTY2D1	1.43972e-12	0.435717	0.266	0.12	5.41247e-08
LSM6	1.44891e-12	0.277374	0.263	0.135	5.44702e-08
NUMA1	1.47954e-12	0.277371	0.168	0.06	5.56219e-08
PSMB8	1.49787e-12	0.418728	0.487	0.307	5.63111e-08
TUBB2A	1.5648e-12	-0.385288	0.036	0.122	5.88272e-08
FAAP20	1.56917e-12	-0.423803	0.078	0.17	5.89913e-08
2025-09-06	1.6679e-12	0.456633	0.575	0.393	6.27032e-08
BUB3	1.71478e-12	0.356433	0.511	0.333	6.44653e-08
NOP56	1.75338e-12	-0.285	0.367	0.383	6.59168e-08
CENPF	1.75493e-12	0.482532	0.114	0.023	6.59749e-08
ST8SIA4	1.78083e-12	0.265884	0.19	0.081	6.69484e-08
BORCS7	1.79509e-12	0.295217	0.263	0.131	6.74845e-08
PSMC6	1.80913e-12	0.306494	0.279	0.141	6.80124e-08
PEX2	1.89838e-12	0.271826	0.175	0.067	7.13676e-08
LRRN3	1.9174e-12	0.43325	0.144	0.039	7.20829e-08
GPR34	1.96254e-12	0.345671	0.127	0.029	7.37798e-08
SIRT7	2.05701e-12	-0.343061	0.136	0.206	7.73311e-08
CCT3	2.07414e-12	0.379323	0.399	0.234	7.79753e-08
ZNF394	2.14084e-12	0.277451	0.291	0.157	8.04826e-08
IL7R	2.27546e-12	0.805128	0.39	0.245	8.55436e-08
DNAJA2	2.28156e-12	0.393379	0.351	0.19	8.57729e-08
H3F3A	2.34839e-12	0.273655	0.965	0.946	8.82854e-08
HGSNAT	2.36092e-12	-0.404465	0.091	0.177	8.87565e-08
GPATCH2L	2.39344e-12	0.319623	0.147	0.044	8.9979e-08
SPON2	2.40612e-12	-0.536532	0.09	0.144	9.04555e-08
LNPEP	2.44449e-12	0.393472	0.279	0.133	9.18983e-08
IFT20	2.55013e-12	0.356789	0.197	0.075	9.58697e-08
CMTM7	2.56296e-12	-0.44039	0.074	0.179	9.63521e-08
PBDC1	2.59287e-12	0.370207	0.31	0.161	9.74765e-08
PHF5A	2.70837e-12	-0.349092	0.126	0.192	1.01819e-07
ANXA5	2.72717e-12	0.409721	0.427	0.255	1.02525e-07
ST3GAL5	2.75013e-12	0.335763	0.159	0.05	1.03388e-07
NBR1	2.78357e-12	0.333227	0.166	0.055	1.04646e-07
GBP5	2.80088e-12	0.509704	0.207	0.08	1.05296e-07
PSMC5	2.86371e-12	0.30543	0.406	0.247	1.07658e-07
TSG101	3.12252e-12	0.349233	0.195	0.073	1.17388e-07
ARL2BP	3.15033e-12	-0.427483	0.099	0.2	1.18433e-07
TRA2B	3.27454e-12	-0.363761	0.42	0.484	1.23103e-07
TUBB4B	3.30965e-12	-0.497353	0.51	0.593	1.24423e-07
ZNF791	3.31611e-12	0.391973	0.234	0.101	1.24666e-07
PTBP1	3.37897e-12	-0.339011	0.22	0.273	1.27029e-07
SNX2	3.45509e-12	0.318347	0.201	0.08	1.29891e-07
BLZF1	3.48244e-12	0.342518	0.143	0.039	1.30919e-07
SEC62	3.57935e-12	0.322734	0.596	0.417	1.34562e-07
CCDC66	3.58561e-12	0.309371	0.172	0.063	1.34797e-07
ABCF1	3.62146e-12	0.408854	0.326	0.17	1.36145e-07
NEDD9	3.65366e-12	0.370018	0.301	0.154	1.37356e-07
SAMSN1	3.70749e-12	0.417592	0.803	0.659	1.39379e-07
CSDE1	3.79087e-12	0.317473	0.514	0.341	1.42514e-07
SACM1L	3.85559e-12	0.393825	0.223	0.091	1.44947e-07
CEP350	3.8578e-12	0.311831	0.208	0.088	1.4503e-07
LCOR	3.98985e-12	0.286899	0.171	0.063	1.49994e-07
HERC4	4.0617e-12	0.255477	0.132	0.039	1.52695e-07
NXT1	4.13945e-12	-0.435487	0.112	0.213	1.55618e-07
FKBP8	4.14895e-12	-0.331681	0.401	0.461	1.55976e-07
TUSC2	4.20377e-12	-0.384099	0.058	0.154	1.58037e-07
PA2G4	4.40447e-12	0.337072	0.45	0.282	1.65582e-07
CMTM3	4.47108e-12	-0.386916	0.15	0.234	1.68086e-07
TOMM22	4.55548e-12	-0.337671	0.315	0.372	1.71259e-07
CD2	4.6609e-12	0.527023	0.661	0.5	1.75222e-07
HSPB1	4.69383e-12	-0.681428	0.156	0.255	1.7646e-07
STAT3	4.74633e-12	-0.305218	0.464	0.471	1.78433e-07
RAB30-AS1	5.30357e-12	0.294045	0.112	0.023	1.99382e-07
COX7C	5.3744e-12	0.282639	0.893	0.768	2.02045e-07
DYNLRB1	5.37714e-12	0.400618	0.463	0.289	2.02148e-07
DNM1L	5.38457e-12	0.326911	0.187	0.071	2.02428e-07
MAML2	5.50178e-12	0.277853	0.108	0.023	2.06834e-07
REEP5	5.67962e-12	0.348237	0.49	0.318	2.1352e-07
NARS	5.79705e-12	0.295246	0.186	0.075	2.17934e-07
PRNP	5.95971e-12	-0.459297	0.161	0.242	2.24049e-07
TTN	6.15528e-12	0.308143	0.101	0.018	2.31402e-07
EDRF1	6.2011e-12	0.257771	0.117	0.029	2.33124e-07
SLC25A39	6.6893e-12	-0.424001	0.142	0.242	2.51478e-07
KHSRP	6.70036e-12	0.304893	0.127	0.031	2.51893e-07
RRAS2	6.75494e-12	-0.383773	0.036	0.122	2.53945e-07
CCSER2	6.80041e-12	-0.385587	0.163	0.24	2.55655e-07
SURF1	6.84116e-12	-0.360083	0.071	0.146	2.57187e-07
PPP1R7	6.94983e-12	0.332528	0.287	0.146	2.61272e-07
PSD4	7.28305e-12	0.284153	0.202	0.088	2.73799e-07
CKAP2	7.41272e-12	0.372285	0.156	0.049	2.78674e-07
UBTF	7.42181e-12	0.311561	0.21	0.091	2.79015e-07
SRI	7.49669e-12	0.336937	0.413	0.252	2.8183e-07
PKN2	7.67804e-12	0.327816	0.162	0.054	2.88648e-07
NR1H2	7.7902e-12	-0.369033	0.196	0.256	2.92865e-07
N4BP1	8.02736e-12	0.310935	0.155	0.052	3.01781e-07
RPL36A	8.09376e-12	-0.343851	0.625	0.721	3.04277e-07
IL16	8.98474e-12	0.321571	0.215	0.093	3.37772e-07
SIKE1	9.09278e-12	0.26468	0.183	0.078	3.41834e-07
NKTR	9.26774e-12	0.356479	0.439	0.273	3.48411e-07
TMEM70	9.48928e-12	-0.376317	0.06	0.153	3.5674e-07
VAMP8	9.51394e-12	0.352646	0.614	0.437	3.57667e-07
NDUFB2	9.65751e-12	0.307756	0.653	0.479	3.63064e-07
TMEM123	9.87572e-12	-0.345496	0.223	0.276	3.71268e-07
ENO1	9.93811e-12	-0.363163	0.64	0.662	3.73613e-07
NCOR1	1.01507e-11	-0.33203	0.341	0.381	3.81604e-07
AKAP17A	1.01513e-11	-0.371072	0.063	0.14	3.81627e-07
TAGLN2	1.02373e-11	-0.347857	0.602	0.636	3.84863e-07
MANF	1.03928e-11	-0.450322	0.181	0.299	3.90706e-07
GBP3	1.04579e-11	0.277415	0.1	0.018	3.93155e-07
COX17	1.06309e-11	0.275828	0.425	0.269	3.99659e-07
COQ10B	1.09906e-11	0.319455	0.307	0.167	4.13182e-07
CCT6A	1.12111e-11	0.298946	0.356	0.206	4.2147e-07
XRN2	1.15507e-11	0.302838	0.321	0.18	4.34236e-07
TPM3	1.16058e-11	0.357278	0.759	0.599	4.36309e-07
CARD16	1.18918e-11	0.293597	0.366	0.219	4.47062e-07
ENTPD1	1.19186e-11	0.431482	0.472	0.3	4.48067e-07
GYPC	1.19229e-11	-0.432596	0.323	0.422	4.48228e-07
DYNC1LI1	1.29384e-11	0.304309	0.192	0.078	4.86407e-07
RPS6KA5	1.35474e-11	0.316473	0.17	0.062	5.09301e-07
TBCC	1.37337e-11	-0.365955	0.213	0.274	5.16306e-07
ATAD2	1.44687e-11	0.332784	0.13	0.034	5.43938e-07
NIPAL3	1.47765e-11	0.321591	0.166	0.058	5.55509e-07
KDELR2	1.59437e-11	-0.420112	0.114	0.214	5.99389e-07
GPBP1	1.63795e-11	0.364317	0.582	0.407	6.15771e-07
CDV3	1.64924e-11	-0.393884	0.181	0.268	6.20014e-07
LSM8	1.65219e-11	0.315221	0.402	0.245	6.21124e-07
MAP2K3	1.69298e-11	-0.392978	0.101	0.177	6.36457e-07
NASP	1.69382e-11	0.32638	0.477	0.313	6.36775e-07
TNIP2	1.71593e-11	-0.364069	0.055	0.138	6.45088e-07
ENSA	1.72654e-11	-0.286891	0.525	0.554	6.49076e-07
MITD1	1.73696e-11	0.292971	0.165	0.06	6.52994e-07
SRP9	1.78055e-11	0.263386	0.443	0.291	6.69379e-07
SUMO3	1.78986e-11	-0.397072	0.131	0.211	6.72878e-07
ARID1A	1.79271e-11	0.288302	0.222	0.102	6.7395e-07
CTDP1	1.88077e-11	-0.37556	0.05	0.125	7.07056e-07
STX5	1.88592e-11	-0.272927	0.163	0.195	7.08992e-07
JMJD1C	1.88609e-11	0.441941	0.393	0.231	7.09057e-07
ZNF24	1.89794e-11	0.373818	0.237	0.106	7.13511e-07
CDK17	1.90342e-11	-0.337554	0.14	0.2	7.1557e-07
IFITM3	1.93015e-11	-0.438248	0.03	0.107	7.25619e-07
RPS26	1.97704e-11	0.351274	0.945	0.875	7.43249e-07
MRPL57	1.98712e-11	0.271823	0.344	0.206	7.47038e-07
CREBBP	1.98736e-11	0.287742	0.166	0.062	7.47128e-07
TMEM165	2.08048e-11	-0.416763	0.104	0.2	7.82135e-07
WBP4	2.30572e-11	0.279636	0.116	0.028	8.66811e-07
CCPG1	2.35431e-11	0.263197	0.229	0.114	8.85078e-07
NME3	2.38613e-11	-0.320766	0.11	0.164	8.9704e-07
GTF2I	2.46608e-11	0.260471	0.225	0.109	9.27099e-07
MDM4	2.55528e-11	0.38046	0.268	0.131	9.60632e-07
ANXA11	2.70729e-11	-0.382012	0.289	0.369	1.01778e-06
VMP1	2.80451e-11	0.302144	0.352	0.209	1.05433e-06
PPP4R2	2.82788e-11	0.298653	0.234	0.112	1.06311e-06
CAP1	2.84672e-11	0.275649	0.631	0.464	1.0702e-06
ANP32B	2.87157e-11	-0.325721	0.212	0.253	1.07954e-06
PRPF8	2.95225e-11	0.337611	0.248	0.119	1.10987e-06
TAP1	2.98267e-11	-0.362566	0.222	0.284	1.12131e-06
S100A11	3.00653e-11	0.48807	0.573	0.406	1.13028e-06
TOMM20	3.05327e-11	0.34676	0.51	0.341	1.14785e-06
EXOSC1	3.06315e-11	0.325878	0.218	0.096	1.15156e-06
PIK3R1	3.08066e-11	0.566195	0.642	0.502	1.15814e-06
CLK1	3.1161e-11	-0.392325	0.399	0.494	1.17147e-06
DPF2	3.17194e-11	0.338274	0.207	0.086	1.19246e-06
TERF2IP	3.20657e-11	-0.404176	0.329	0.414	1.20548e-06
NT5C	3.29711e-11	-0.370385	0.08	0.154	1.23952e-06
EPRS	3.31693e-11	0.294103	0.197	0.086	1.24697e-06
TRIP12	3.39673e-11	0.289328	0.17	0.063	1.27697e-06
UCP2	3.4242e-11	0.374405	0.384	0.229	1.28729e-06
IFNG	3.52211e-11	-0.423809	0.223	0.36	1.3241e-06
POLR2B	3.52964e-11	0.262999	0.264	0.143	1.32693e-06
RSF1	3.85186e-11	0.319523	0.295	0.159	1.44807e-06
DUSP2	4.05897e-11	-0.523159	0.537	0.622	1.52593e-06
SLAMF7	4.07929e-11	0.326256	0.243	0.117	1.53357e-06
TRDC	4.27883e-11	-0.659168	0.338	0.435	1.60858e-06
BLOC1S6	4.39115e-11	0.318491	0.214	0.096	1.65081e-06
GLOD4	4.4467e-11	0.307246	0.198	0.084	1.67169e-06
LAYN	4.50136e-11	-0.365681	0.15	0.179	1.69224e-06
ZKSCAN1	4.57696e-11	0.294291	0.116	0.029	1.72066e-06
TNIP1	4.61012e-11	-0.307232	0.154	0.198	1.73313e-06
KLHL24	4.68517e-11	0.356119	0.193	0.076	1.76134e-06
CDKN1B	4.75156e-11	0.306391	0.331	0.192	1.7863e-06
ZNF217	4.8237e-11	0.318014	0.142	0.044	1.81342e-06
IGHM	4.8983e-11	-0.431009	0.049	0.141	1.84147e-06
ZPR1	4.98682e-11	-0.368251	0.08	0.169	1.87475e-06
PPP6R3	5.14803e-11	0.284146	0.154	0.057	1.93535e-06
MRPS21	5.41298e-11	0.268883	0.341	0.203	2.03496e-06
GRAP2	5.5885e-11	0.289698	0.21	0.099	2.10094e-06
TUFM	5.78414e-11	-0.334002	0.258	0.32	2.17449e-06
SNW1	5.83921e-11	0.33774	0.328	0.183	2.19519e-06
RAB7A	5.86354e-11	-0.273531	0.273	0.302	2.20434e-06
FABP1	5.99883e-11	-0.454275	0.092	0.195	2.2552e-06
CCL4	6.12615e-11	-0.477741	0.565	0.557	2.30306e-06
NECAP2	6.21174e-11	0.296499	0.251	0.127	2.33524e-06
UBXN1	6.73558e-11	0.329697	0.559	0.39	2.53217e-06
TALDO1	6.99119e-11	0.260358	0.334	0.201	2.62827e-06
RBBP4	7.53162e-11	0.253507	0.244	0.128	2.83144e-06
DCPS	7.54683e-11	0.252879	0.12	0.032	2.83716e-06
CHRAC1	7.70019e-11	-0.390769	0.072	0.157	2.89481e-06
UFSP2	7.9619e-11	0.28287	0.141	0.049	2.9932e-06
U2AF1	8.1108e-11	-0.340181	0.04	0.109	3.04918e-06
PUM2	8.21196e-11	0.258743	0.152	0.055	3.0872e-06
BNIP3L	8.48836e-11	0.363654	0.279	0.143	3.19111e-06
FKBP3	8.51778e-11	0.324708	0.255	0.127	3.20217e-06
RTN4	8.63715e-11	-0.381962	0.24	0.33	3.24705e-06
ATP6AP2	8.66377e-11	-0.314435	0.241	0.308	3.25706e-06
MCTS1	8.74655e-11	0.271155	0.16	0.062	3.28818e-06
PHKB	8.90585e-11	0.308146	0.133	0.039	3.34806e-06
ASCC3	8.92296e-11	0.3627	0.197	0.08	3.3545e-06
CHMP5	9.34686e-11	0.2656	0.214	0.101	3.51386e-06
FASLG	9.42457e-11	0.463253	0.296	0.154	3.54307e-06
MDH1	9.66247e-11	0.299048	0.312	0.177	3.63251e-06
RGS1	9.70668e-11	-0.25998	0.845	0.808	3.64913e-06
AAED1	9.72358e-11	-0.390468	0.053	0.146	3.65548e-06
COMMD8	9.85108e-11	0.332183	0.25	0.12	3.70342e-06
COA1	1.0339e-10	0.349445	0.239	0.112	3.88685e-06
RSBN1	1.11233e-10	-0.340128	0.112	0.175	4.1817e-06
POLR3K	1.1145e-10	0.312372	0.128	0.036	4.18987e-06
PPP1R10	1.11562e-10	0.295578	0.347	0.209	4.19405e-06
TRAF1	1.18027e-10	0.315517	0.173	0.068	4.4371e-06
EXOSC7	1.22919e-10	0.262477	0.121	0.036	4.62103e-06
REL	1.23199e-10	0.458199	0.808	0.714	4.63154e-06
SMC5	1.23587e-10	0.342891	0.227	0.104	4.64611e-06
ITK	1.25634e-10	0.349308	0.235	0.112	4.72309e-06
FAM204A	1.2961e-10	0.30218	0.241	0.119	4.87258e-06
NDUFB9	1.29935e-10	-0.274331	0.294	0.32	4.88479e-06
RHOH	1.30193e-10	0.259211	0.531	0.373	4.89449e-06
NECAP1	1.31652e-10	0.342455	0.178	0.068	4.94934e-06
NRBF2	1.32842e-10	0.34844	0.212	0.093	4.99405e-06
MAP1LC3A	1.38722e-10	-0.327544	0.044	0.112	5.21511e-06
SLA	1.40012e-10	0.408485	0.422	0.265	5.26363e-06
ARMCX3	1.41074e-10	0.328048	0.276	0.146	5.30353e-06
MGA	1.45798e-10	0.291776	0.125	0.036	5.48112e-06
ACIN1	1.56656e-10	0.300768	0.211	0.096	5.88932e-06
PHF1	1.58557e-10	-0.390531	0.144	0.227	5.96079e-06
MSN	1.67051e-10	0.389977	0.651	0.487	6.28012e-06
CEBPZ	1.67498e-10	0.359781	0.404	0.248	6.29692e-06
USP33	1.84773e-10	0.307711	0.142	0.045	6.94636e-06
ABRACL	1.90271e-10	0.262965	0.538	0.378	7.15303e-06
GPAA1	1.91849e-10	-0.363872	0.075	0.151	7.21236e-06
EIF5	1.95174e-10	-0.375633	0.399	0.471	7.33738e-06
NR4A3	1.96173e-10	-0.471667	0.305	0.365	7.37492e-06
IRS2	1.98773e-10	-0.411856	0.107	0.175	7.47266e-06
SLC16A7	1.98981e-10	0.281129	0.143	0.049	7.48051e-06
FAM104B	2.0828e-10	0.287243	0.117	0.031	7.83008e-06
DCTN3	2.09598e-10	0.327286	0.414	0.26	7.87964e-06
GADD45A	2.18531e-10	-0.422977	0.062	0.136	8.21547e-06
RNF4	2.21938e-10	0.292879	0.179	0.073	8.34355e-06
RASSF1	2.26124e-10	-0.309379	0.155	0.198	8.50089e-06
NINJ1	2.30352e-10	-0.37619	0.092	0.157	8.65985e-06
ANKRD11	2.34423e-10	0.422056	0.354	0.205	8.81288e-06
DNPH1	2.39192e-10	-0.298812	0.062	0.109	8.9922e-06
BATF	2.39225e-10	0.286711	0.162	0.065	8.99344e-06
ZNHIT1	2.41611e-10	0.362494	0.355	0.208	9.08311e-06
ITM2A	2.45517e-10	0.322861	0.673	0.511	9.22998e-06
ZNF506	2.4581e-10	0.257341	0.127	0.042	9.24098e-06
EVI2A	2.4927e-10	0.298373	0.445	0.291	9.37106e-06
MIA3	2.55863e-10	0.361556	0.207	0.089	9.61891e-06
PRMT2	2.67936e-10	0.281256	0.276	0.154	1.00728e-05
CHD2	2.69536e-10	0.312562	0.38	0.234	1.0133e-05
TRIP11	2.73747e-10	0.326125	0.151	0.052	1.02913e-05
HNRNPDL	2.76443e-10	-0.254733	0.632	0.638	1.03926e-05
FAM162A	2.76644e-10	0.256857	0.246	0.131	1.04001e-05
MED21	2.81611e-10	0.252359	0.221	0.112	1.05869e-05
DDX52	2.9533e-10	0.275151	0.166	0.067	1.11026e-05
NUCKS1	3.01039e-10	0.304222	0.447	0.294	1.13172e-05
IRAK4	3.16073e-10	0.297016	0.152	0.054	1.18825e-05
SRP54	3.23541e-10	0.277075	0.258	0.136	1.21632e-05
PAG1	3.27753e-10	0.320105	0.169	0.065	1.23216e-05
RB1CC1	3.49374e-10	0.297629	0.244	0.125	1.31344e-05
KDM3A	3.51684e-10	0.280979	0.114	0.031	1.32212e-05
FAM3C	3.5901e-10	-0.402751	0.14	0.218	1.34966e-05
INPP4B	3.61735e-10	0.314989	0.104	0.024	1.35991e-05
POLR1E	3.76492e-10	0.388286	0.127	0.037	1.41538e-05
HNRNPM	3.77815e-10	-0.37193	0.344	0.424	1.42036e-05
KAT6A	3.87475e-10	0.296233	0.211	0.099	1.45667e-05
EGR1	3.88625e-10	-0.535006	0.072	0.166	1.461e-05
VPS51	3.96086e-10	-0.337159	0.09	0.157	1.48905e-05
PDCD6	3.98829e-10	-0.39267	0.16	0.265	1.49936e-05
BCL11B	4.09347e-10	0.299782	0.22	0.109	1.5389e-05
FAM49B	4.27409e-10	-0.250813	0.35	0.367	1.6068e-05
KLHL28	4.34499e-10	0.250893	0.137	0.05	1.63346e-05
NMI	4.37189e-10	0.25826	0.172	0.073	1.64357e-05
CPNE3	4.40375e-10	0.272712	0.195	0.088	1.65555e-05
C19orf25	4.43963e-10	0.260791	0.219	0.11	1.66904e-05
PLP2	4.80526e-10	-0.377295	0.242	0.304	1.80649e-05
NIPA2	4.83411e-10	-0.364412	0.079	0.159	1.81733e-05
CCDC91	4.8592e-10	0.25051	0.192	0.091	1.82677e-05
ZEB2	5.00053e-10	0.480905	0.594	0.445	1.8799e-05
MEAF6	5.00984e-10	0.300425	0.349	0.211	1.8834e-05
CCDC186	5.18294e-10	0.327717	0.278	0.148	1.94847e-05
AKR7A2	5.24253e-10	-0.330736	0.06	0.135	1.97088e-05
PPID	5.36613e-10	0.291864	0.158	0.058	2.01734e-05
PPM1G	5.3861e-10	-0.315499	0.172	0.24	2.02485e-05
PSPC1	5.39505e-10	-0.325138	0.098	0.174	2.02822e-05
EIF2S1	5.43619e-10	0.316275	0.229	0.109	2.04368e-05
ZNF638	5.64237e-10	0.280908	0.148	0.055	2.12119e-05
IKZF2	5.73624e-10	0.284543	0.135	0.045	2.15648e-05
NUDT4	5.75149e-10	-0.398763	0.157	0.226	2.16222e-05
PCBP2	5.79896e-10	-0.268094	0.534	0.565	2.18006e-05
ZNF207	5.81499e-10	0.356394	0.399	0.248	2.18609e-05
ZCRB1	5.85365e-10	0.297271	0.273	0.148	2.20062e-05
GABPB1-AS1	5.93646e-10	0.306218	0.238	0.12	2.23175e-05
ZNF148	6.06115e-10	0.301085	0.198	0.089	2.27863e-05
XPO6	6.30923e-10	0.278167	0.125	0.037	2.37189e-05
CCNDBP1	6.58803e-10	0.260657	0.371	0.237	2.4767e-05
ITGA4	6.66481e-10	0.312993	0.391	0.245	2.50557e-05
PNPLA8	6.68063e-10	0.368279	0.286	0.153	2.51152e-05
TAX1BP1	6.76685e-10	0.34394	0.548	0.386	2.54393e-05
CHST11	6.84549e-10	-0.27908	0.115	0.162	2.57349e-05
NFKBIB	6.91822e-10	-0.267811	0.07	0.112	2.60084e-05
DUSP4	6.92513e-10	-0.414624	0.451	0.489	2.60343e-05
MRPL54	7.14505e-10	0.29176	0.434	0.286	2.68611e-05
PARP14	7.40176e-10	0.283314	0.195	0.089	2.78262e-05
PITPNC1	7.50623e-10	-0.294465	0.166	0.211	2.82189e-05
HERPUD2	7.55243e-10	-0.380555	0.164	0.235	2.83926e-05
PMAIP1	7.93539e-10	-0.474781	0.158	0.252	2.98323e-05
RBM25	7.99964e-10	0.275675	0.548	0.393	3.00738e-05
PDCD5	8.06518e-10	0.276071	0.265	0.143	3.03202e-05
LBR	8.32942e-10	0.287322	0.25	0.133	3.13136e-05
DYNC1I2	8.41334e-10	0.283445	0.14	0.047	3.16291e-05
YPEL3	8.46111e-10	0.263129	0.197	0.093	3.18087e-05
PPWD1	8.57214e-10	0.274661	0.136	0.045	3.22261e-05
NSD1	8.83841e-10	0.2664	0.191	0.088	3.32271e-05
PTBP3	8.94173e-10	0.271892	0.231	0.119	3.36156e-05
MRPS31	8.98634e-10	0.312403	0.136	0.044	3.37832e-05
SSH1	9.37747e-10	0.310496	0.179	0.076	3.52536e-05
UQCC2	9.51017e-10	0.348865	0.225	0.106	3.57525e-05
PRRC2B	9.55866e-10	0.26069	0.172	0.073	3.59348e-05
CLK4	9.79624e-10	0.371081	0.22	0.102	3.6828e-05
BLOC1S1	1.03385e-09	0.331699	0.562	0.403	3.88666e-05
TANK	1.08346e-09	0.349103	0.333	0.195	4.07315e-05
FGFR1OP2	1.10689e-09	0.334474	0.412	0.263	4.16124e-05
HDLBP	1.13306e-09	0.367669	0.218	0.101	4.25961e-05
SPTLC1	1.17919e-09	0.266943	0.131	0.044	4.43305e-05
PITPNB	1.18885e-09	0.295289	0.178	0.075	4.46938e-05
TNFRSF18	1.24942e-09	-0.41706	0.135	0.26	4.69707e-05
VAMP2	1.27245e-09	-0.336347	0.446	0.498	4.78364e-05
REST	1.35002e-09	0.280662	0.193	0.089	5.07525e-05
TUBA1B	1.36884e-09	-0.408456	0.504	0.552	5.14602e-05
TGS1	1.43561e-09	0.311283	0.226	0.11	5.39702e-05
XCL1	1.44596e-09	-0.761559	0.238	0.37	5.43594e-05
ZNF224	1.44966e-09	0.282726	0.158	0.062	5.44986e-05
GNAI3	1.45143e-09	0.258247	0.395	0.258	5.4565e-05
NTMT1	1.55125e-09	0.253094	0.194	0.093	5.83176e-05
SHPRH	1.57557e-09	0.255283	0.123	0.039	5.92322e-05
ZMAT2	1.62248e-09	0.27939	0.367	0.232	6.09956e-05
GGA2	1.69221e-09	-0.273755	0.124	0.166	6.3617e-05
S1PR4	1.72038e-09	-0.278505	0.099	0.138	6.46759e-05
RPS4Y1	1.75357e-09	0.36478	0.49	0.334	6.59238e-05
HNRNPU	1.77485e-09	0.257144	0.529	0.378	6.67236e-05
COMMD2	1.78233e-09	0.265553	0.207	0.101	6.70051e-05
SERBP1	1.80429e-09	0.268264	0.714	0.563	6.78306e-05
GNLY	1.83161e-09	-0.704097	0.236	0.38	6.88574e-05
CYTH4	1.84366e-09	0.288276	0.149	0.057	6.93104e-05
MLEC	1.86663e-09	-0.357821	0.106	0.183	7.0174e-05
SNRNP35	1.91057e-09	0.264198	0.16	0.067	7.18261e-05
ZNF451	1.91498e-09	0.351732	0.183	0.076	7.19919e-05
PDIA6	1.91864e-09	-0.279879	0.315	0.349	7.21292e-05
ARHGAP18	2.11168e-09	0.28924	0.179	0.078	7.93864e-05
KRIT1	2.18393e-09	0.315011	0.131	0.042	8.21027e-05
SLC1A5	2.31666e-09	-0.363686	0.088	0.167	8.70924e-05
TOX4	2.35108e-09	0.260694	0.331	0.203	8.83865e-05
NOL7	2.36559e-09	-0.364353	0.125	0.213	8.89319e-05
UBE2M	2.37411e-09	-0.320802	0.094	0.154	8.92522e-05
KRT8	2.38867e-09	-0.323427	0.047	0.11	8.97996e-05
PTPN4	2.49056e-09	0.353412	0.338	0.201	9.36302e-05
RHBDD2	2.5797e-09	-0.363944	0.12	0.2	9.69811e-05
RANBP2	2.61702e-09	0.372371	0.49	0.336	9.83844e-05
ZC3H15	2.62762e-09	0.322081	0.439	0.291	9.87827e-05
CDKN1A	2.64966e-09	-0.348443	0.132	0.188	9.96111e-05
AP1G1	2.71739e-09	0.308204	0.127	0.041	0.000102158
SRRM1	2.77719e-09	0.34934	0.642	0.49	0.000104406
UPF2	2.81525e-09	0.28097	0.239	0.125	0.000105836
RORA	2.83083e-09	0.364494	0.396	0.252	0.000106422
MAP3K8	2.99969e-09	-0.321593	0.334	0.367	0.00011277
ZFR	3.0108e-09	0.266896	0.156	0.063	0.000113188
CLEC2D	3.0383e-09	0.350247	0.724	0.578	0.000114222
PIM3	3.13783e-09	-0.382048	0.169	0.247	0.000117964
SLC25A6	3.16313e-09	-0.279516	0.688	0.739	0.000118915
PTGER2	3.19129e-09	-0.357341	0.079	0.153	0.000119973
CISD3	3.20086e-09	-0.263857	0.065	0.114	0.000120333
RBM42	3.22614e-09	-0.258448	0.081	0.123	0.000121283
TCF25	3.24432e-09	0.292914	0.568	0.414	0.000121967
AASDHPPT	3.30418e-09	0.30306	0.169	0.068	0.000124217
ARL6IP6	3.54209e-09	-0.291564	0.087	0.133	0.000133161
RHEB	3.62602e-09	-0.358218	0.153	0.237	0.000136316
ZNF593	3.65872e-09	-0.315209	0.06	0.12	0.000137546
CHD1	3.66596e-09	-0.302212	0.356	0.38	0.000137818
PPP4C	3.78253e-09	-0.303886	0.194	0.25	0.0001422
CHURC1	3.91021e-09	0.394278	0.293	0.162	0.000147001
TSEN54	3.93812e-09	-0.336804	0.165	0.24	0.00014805
RNPS1	3.94461e-09	-0.294668	0.323	0.373	0.000148294
ERGIC3	3.94591e-09	-0.352036	0.18	0.265	0.000148343
MAST4	4.03235e-09	0.254615	0.106	0.031	0.000151592
JMJD6	4.0382e-09	-0.386617	0.302	0.367	0.000151812
SOD2	4.15967e-09	-0.437482	0.098	0.192	0.000156379
G3BP2	4.16712e-09	0.362432	0.666	0.515	0.000156659
HINT2	4.24481e-09	-0.324753	0.066	0.135	0.000159579
AP3S1	4.61527e-09	-0.31964	0.208	0.268	0.000173506
STAT2	4.8058e-09	0.254315	0.107	0.029	0.000180669
ASB8	4.87574e-09	0.265877	0.145	0.055	0.000183299
ZC3HAV1	5.30523e-09	-0.270731	0.32	0.343	0.000199445
B3GNT7	5.3338e-09	-0.522477	0.155	0.235	0.000200519
PQLC3	5.69522e-09	-0.283691	0.084	0.131	0.000214106
NSMCE3	5.83585e-09	-0.39279	0.166	0.24	0.000219393
FAM200B	6.0312e-09	0.301174	0.157	0.062	0.000226737
EWSR1	6.10427e-09	-0.280714	0.267	0.318	0.000229484
ABHD14A	6.10646e-09	-0.314558	0.054	0.101	0.000229566
CD320	6.24948e-09	-0.328516	0.048	0.104	0.000234943
CAPG	6.38994e-09	0.314268	0.441	0.3	0.000240223
SRP14	6.42511e-09	0.257628	0.912	0.831	0.000241546
PIM1	6.63524e-09	-0.463406	0.151	0.222	0.000249445
ANP32E	6.72591e-09	0.254302	0.328	0.206	0.000252854
DHX36	6.72893e-09	0.346485	0.575	0.424	0.000252967
RPL17	6.89099e-09	-0.292052	0.497	0.55	0.00025906
PHF12	6.89511e-09	0.252832	0.172	0.08	0.000259215
KIAA1143	6.96959e-09	0.257842	0.181	0.084	0.000262015
SRSF6	6.98147e-09	-0.309121	0.249	0.287	0.000262461
INO80D	7.03701e-09	0.27803	0.129	0.044	0.000264549
PEBP1	7.08285e-09	-0.271445	0.416	0.451	0.000266273
C2orf49	7.49526e-09	0.2811	0.128	0.044	0.000281777
DGCR6L	7.52557e-09	-0.322766	0.112	0.169	0.000282916
TMEM156	7.75906e-09	0.281415	0.166	0.07	0.000291694
MGAT1	7.81999e-09	-0.287534	0.138	0.183	0.000293985
NUCB2	7.8464e-09	0.270692	0.309	0.188	0.000294977
VPS37B	7.88493e-09	-0.348345	0.489	0.526	0.000296426
UBE2E3	8.33168e-09	-0.324069	0.071	0.138	0.000313221
PSMA3-AS1	8.37798e-09	0.267672	0.425	0.287	0.000314962
SPCS3	8.42468e-09	0.282261	0.378	0.244	0.000316717
RELB	8.88543e-09	-0.34019	0.083	0.153	0.000334039
MRPS10	1.00559e-08	0.310127	0.152	0.058	0.000378043
HLA-DQA2	1.02404e-08	-0.433754	0.035	0.106	0.000384979
LAPTM4A	1.05934e-08	-0.29249	0.257	0.302	0.000398247
TMEM248	1.0982e-08	-0.348759	0.103	0.175	0.000412856
TFDP1	1.12076e-08	-0.289879	0.045	0.11	0.000421337
LIN7C	1.14178e-08	0.262628	0.114	0.036	0.000429241
AGPAT2	1.14771e-08	-0.258809	0.049	0.106	0.000431468
CHMP4B	1.15286e-08	-0.324936	0.062	0.144	0.000433405
SLK	1.17924e-08	0.301411	0.159	0.065	0.000443323
HLA-DPB1	1.21258e-08	-0.292853	0.466	0.45	0.000455856
MRPL52	1.2781e-08	0.280752	0.294	0.174	0.000480488
DDX50	1.28792e-08	0.308118	0.189	0.086	0.000484182
ZG16	1.30978e-08	-0.340531	0.037	0.109	0.000492399
RPGR	1.41051e-08	0.392752	0.157	0.063	0.000530266
SNF8	1.42292e-08	-0.305424	0.141	0.201	0.000534932
ARL4A	1.49875e-08	-0.40763	0.25	0.339	0.00056344
G3BP1	1.50298e-08	0.289365	0.319	0.195	0.000565032
IER5	1.5265e-08	-0.314431	0.087	0.131	0.000573871
USP36	1.53104e-08	0.384715	0.309	0.18	0.000575578
TP53I13	1.55651e-08	-0.282605	0.039	0.102	0.000585155
TUBB	1.57184e-08	0.376236	0.274	0.153	0.000590916
MRPL9	1.58268e-08	-0.256335	0.136	0.182	0.000594991
ZNF33A	1.5843e-08	0.251605	0.161	0.071	0.000595603
ODF2L	1.59289e-08	0.328767	0.396	0.26	0.000598833
TUBA1A	1.6047e-08	-0.36536	0.448	0.497	0.00060327
GCH1	1.65789e-08	-0.289938	0.058	0.11	0.000623269
NFATC2IP	1.65984e-08	0.25512	0.193	0.094	0.000623999
RNMT	1.68932e-08	0.303383	0.388	0.253	0.000635084
PWP1	1.69386e-08	0.271534	0.183	0.084	0.000636788
TBL1XR1	1.74803e-08	0.318451	0.191	0.088	0.000657156
TNPO1	1.78561e-08	0.255791	0.155	0.067	0.000671283
UPP1	1.83874e-08	-0.352655	0.088	0.138	0.000691257
RPS6KA3	1.90596e-08	0.294135	0.251	0.138	0.000716527
PDCL3	2.04284e-08	0.371956	0.541	0.393	0.000767986
VASP	2.11881e-08	-0.279148	0.275	0.31	0.000796546
GIGYF2	2.17362e-08	0.255968	0.138	0.054	0.000817152
TIMP1	2.20889e-08	-0.281054	0.185	0.208	0.00083041
TOB2	2.50167e-08	-0.383579	0.12	0.198	0.000940476
HNRNPF	2.52821e-08	0.270746	0.616	0.472	0.000950455
GPR65	2.57327e-08	0.288061	0.578	0.433	0.000967396
RNF126	2.59285e-08	-0.284717	0.057	0.123	0.000974757
PCF11	2.60907e-08	-0.28494	0.169	0.218	0.000980855
ETF1	2.6847e-08	-0.293601	0.386	0.424	0.00100929
SAFB2	2.71176e-08	-0.250012	0.256	0.287	0.00101946
DENND4A	2.72564e-08	0.258448	0.234	0.133	0.00102468
RAB2A	2.76318e-08	-0.326313	0.18	0.25	0.00103879
APH1A	2.7799e-08	-0.253956	0.211	0.25	0.00104508
MIS18BP1	2.87391e-08	0.268379	0.197	0.097	0.00108042
PDHB	3.02005e-08	0.254608	0.231	0.125	0.00113536
AP2S1	3.12305e-08	0.272409	0.309	0.188	0.00117408
CKS2	3.20728e-08	-0.293354	0.255	0.289	0.00120575
PPP1R18	3.28145e-08	0.251096	0.338	0.219	0.00123363
TRIM39	3.32244e-08	-0.30688	0.061	0.12	0.00124904
TPST2	3.50014e-08	-0.265135	0.12	0.153	0.00131584
ZC3H8	3.55835e-08	0.275236	0.164	0.071	0.00133773
DNAJC2	3.56045e-08	-0.283189	0.144	0.198	0.00133852
SRSF8	3.56395e-08	-0.303302	0.112	0.162	0.00133983
TFDP2	3.81277e-08	-0.296061	0.059	0.101	0.00143337
AKIRIN2	3.82768e-08	-0.34248	0.079	0.156	0.00143898
HLA-DPA1	3.86384e-08	-0.27124	0.445	0.432	0.00145257
TINF2	3.90523e-08	-0.297669	0.149	0.208	0.00146813
SPOCK2	3.95471e-08	-0.372471	0.205	0.271	0.00148674
PKN1	3.95957e-08	-0.300955	0.062	0.127	0.00148856
CTDSPL2	4.04367e-08	0.255134	0.122	0.044	0.00152018
CRBN	4.14411e-08	0.287984	0.226	0.12	0.00155794
UBE2F	4.18874e-08	-0.301001	0.073	0.123	0.00157472
MYO1G	4.32276e-08	-0.280362	0.166	0.203	0.0016251
ELOF1	4.38845e-08	-0.26911	0.159	0.211	0.00164979
SPPL2A	4.41466e-08	-0.275606	0.14	0.188	0.00165965
CNBD2	4.56961e-08	-0.309374	0.094	0.154	0.0017179
PDE4B	4.59928e-08	0.317591	0.467	0.326	0.00172905
SIGIRR	4.75174e-08	-0.316591	0.179	0.227	0.00178637
TIPARP	4.75454e-08	-0.30212	0.296	0.344	0.00178742
TMEM147	4.76586e-08	-0.322897	0.126	0.206	0.00179168
DNAJC1	5.01814e-08	-0.349855	0.104	0.182	0.00188652
CNOT4	5.28472e-08	0.311976	0.25	0.136	0.00198674
SUPT6H	5.48142e-08	0.280023	0.183	0.086	0.00206068
UBE2J2	5.4891e-08	-0.286405	0.057	0.128	0.00206357
UTP23	5.53682e-08	0.265012	0.133	0.05	0.00208151
TOMM5	5.65362e-08	0.285767	0.213	0.11	0.00212542
MECP2	5.75945e-08	0.251369	0.305	0.19	0.00216521
FBXW5	5.81687e-08	-0.302642	0.07	0.136	0.00218679
AHNAK	6.06242e-08	0.429434	0.272	0.154	0.00227911
GEM	6.34937e-08	0.517974	0.178	0.081	0.00238698
ZC3H13	6.39595e-08	0.291454	0.264	0.153	0.00240449
NCOA2	6.91166e-08	0.266529	0.129	0.049	0.00259837
DHRS7	7.0167e-08	-0.301468	0.336	0.39	0.00263786
CCDC59	7.58486e-08	0.294976	0.401	0.269	0.00285145
DAZAP1	7.83688e-08	-0.288576	0.079	0.143	0.0029462
SPG21	7.86345e-08	-0.302576	0.077	0.148	0.00295618
ZNF267	7.9428e-08	0.257722	0.153	0.067	0.00298601
LRCH4	7.98435e-08	-0.287603	0.067	0.12	0.00300164
TBC1D10C	8.58167e-08	-0.376207	0.228	0.334	0.00322619
MSH3	8.90083e-08	0.28467	0.228	0.122	0.00334618
ERO1B	8.9212e-08	-0.28539	0.077	0.125	0.00335384
TTC39C	9.62339e-08	-0.358325	0.097	0.177	0.00361782
FAS	9.65695e-08	0.277518	0.153	0.068	0.00363043
FDPS	1.092e-07	0.28064	0.296	0.18	0.00410528
TNRC6B	1.24977e-07	0.294337	0.384	0.255	0.00469839
TSTA3	1.25246e-07	0.274608	0.24	0.135	0.00470851
OAT	1.25393e-07	-0.283441	0.206	0.258	0.00471402
MOAP1	1.35658e-07	-0.298294	0.062	0.125	0.00509994
UFL1	1.36061e-07	0.267749	0.131	0.05	0.00511508
AUP1	1.44664e-07	-0.285262	0.201	0.258	0.00543849
TAF15	1.55774e-07	0.288322	0.263	0.153	0.00585618
SNX9	1.61391e-07	-0.285372	0.118	0.167	0.00606732
GOLPH3	1.63421e-07	-0.257449	0.071	0.123	0.00614365
TSPO	1.71427e-07	-0.28813	0.167	0.214	0.00644461
ACAA1	1.72503e-07	-0.269535	0.061	0.12	0.00648508
SRRM2	1.77238e-07	-0.280315	0.35	0.409	0.00666307
TXNRD1	1.84902e-07	0.253436	0.139	0.057	0.00695119
SPRY1	1.88525e-07	0.368161	0.377	0.25	0.00708742
MED19	1.89981e-07	-0.308122	0.081	0.154	0.00714214
BAIAP2	2.03406e-07	-0.275038	0.051	0.107	0.00764684
DDX54	2.10128e-07	-0.267637	0.065	0.122	0.00789957
TIGIT	2.21397e-07	0.329731	0.613	0.477	0.00832321
PSMD12	2.2597e-07	0.267199	0.217	0.117	0.00849513
PLPP1	2.26896e-07	-0.395905	0.101	0.154	0.00852992
ASF1A	2.36195e-07	0.25329	0.215	0.12	0.00887952
ZCCHC10	2.52514e-07	0.253176	0.171	0.083	0.00949302
SATB1	2.62032e-07	-0.3747	0.13	0.216	0.00985082
ATF3	2.68953e-07	-0.307972	0.065	0.144	0.010111
SLC10A3	2.78087e-07	-0.267851	0.068	0.127	0.0104544
UBE2B	2.80919e-07	-0.270562	0.425	0.464	0.0105609
C6orf48	2.81026e-07	-0.30011	0.26	0.321	0.0105649
CNTRL	3.10503e-07	0.26743	0.215	0.119	0.0116731
AKAP13	3.23828e-07	0.354132	0.756	0.654	0.012174
ARF5	3.295e-07	-0.284899	0.156	0.214	0.0123872
HSPE1	3.62051e-07	-0.260247	0.652	0.628	0.013611
IKZF1	3.6353e-07	0.283915	0.267	0.157	0.0136665
DEDD2	3.71068e-07	-0.288882	0.113	0.153	0.0139499
SLC25A26	3.85701e-07	-0.252007	0.114	0.148	0.0145
CDK12	3.92406e-07	0.275219	0.217	0.119	0.0147521
CCDC107	4.01425e-07	-0.324414	0.135	0.201	0.0150912
DBF4	4.06235e-07	0.253633	0.229	0.13	0.015272
PLAC8	4.09023e-07	-0.357556	0.105	0.14	0.0153768
METTL4	4.09578e-07	0.250269	0.122	0.047	0.0153977
CAPN2	4.10235e-07	-0.328395	0.12	0.185	0.0154224
MRPS36	4.13023e-07	0.25018	0.25	0.146	0.0155272
RNF138	4.14791e-07	-0.297914	0.096	0.162	0.0155936
IRF1	4.28564e-07	-0.335333	0.431	0.463	0.0161115
ZAP70	4.29113e-07	-0.272362	0.192	0.237	0.0161321
HELZ	4.35104e-07	0.293079	0.296	0.183	0.0163573
HLA-DRA	4.3529e-07	-0.575387	0.263	0.318	0.0163643
TRIAP1	4.56852e-07	-0.261915	0.135	0.182	0.0171749
UBE2G1	4.94809e-07	-0.267231	0.088	0.149	0.0186019
BCL7C	5.41318e-07	-0.289926	0.06	0.127	0.0203503
RILPL2	5.71759e-07	-0.387657	0.133	0.206	0.0214947
CD59	5.80846e-07	-0.324429	0.052	0.109	0.0218363
MRPL23	5.82123e-07	-0.27073	0.065	0.131	0.0218843
CCND3	6.14512e-07	-0.306972	0.17	0.219	0.023102
HAT1	6.95008e-07	0.262023	0.224	0.127	0.0261281
B3GNT2	7.20441e-07	-0.264205	0.071	0.119	0.0270843
ARAP2	7.38466e-07	0.252299	0.206	0.115	0.0277619
RIC8A	8.02624e-07	-0.276864	0.137	0.185	0.0301738
ADI1	8.04583e-07	-0.261841	0.068	0.115	0.0302475
2025-09-02	8.50438e-07	0.260858	0.331	0.216	0.0319713
GBP1	8.85662e-07	0.271367	0.146	0.067	0.0332956
NFATC3	9.86044e-07	0.250359	0.2	0.109	0.0370694
RHBDF2	1.0057e-06	-0.27899	0.064	0.125	0.0378083
TMEM134	1.0225e-06	-0.265735	0.065	0.115	0.0384398
SRM	1.09628e-06	-0.251875	0.064	0.117	0.0412137
TSC22D2	1.13252e-06	-0.301169	0.081	0.123	0.0425761
TRAPPC2L	1.14032e-06	0.259056	0.233	0.138	0.0428694
MT-ND5	1.18654e-06	0.279485	0.961	0.95	0.044607
LPCAT1	1.25643e-06	-0.277331	0.049	0.104	0.0472342
FOXP1	1.28219e-06	0.281027	0.315	0.205	0.0482026
TMSB10	1.37673e-06	-0.289308	0.991	0.984	0.0517567
MIAT	1.38301e-06	0.272044	0.197	0.107	0.051993
SHARPIN	1.43173e-06	-0.258151	0.062	0.117	0.0538245
SLC2A3	1.58739e-06	0.299857	0.503	0.377	0.0596762
HSD17B11	1.63942e-06	-0.274847	0.199	0.261	0.0616324
ARID4A	1.65483e-06	0.282399	0.267	0.164	0.0622117
TCF7	1.68342e-06	-0.287484	0.151	0.209	0.0632864
PDLIM2	2.22598e-06	-0.25137	0.108	0.159	0.0836836
MAP2K1	2.41039e-06	-0.267988	0.079	0.136	0.0906161
DDT	2.46597e-06	-0.266976	0.266	0.321	0.0927055
PNPLA2	2.76031e-06	-0.258233	0.062	0.115	0.103771
BTG3	2.78899e-06	-0.322782	0.13	0.193	0.104849
TNFSF10	2.98818e-06	0.266584	0.134	0.06	0.112337
NR4A2	3.23878e-06	-0.252288	0.75	0.765	0.121759
ASH1L	3.90065e-06	0.285782	0.223	0.128	0.146641
AKAP5	4.66911e-06	0.263078	0.191	0.104	0.17553
RBBP6	5.13139e-06	-0.297688	0.17	0.247	0.192909
ID3	5.50594e-06	-0.439044	0.172	0.247	0.20699
LTB	5.99089e-06	-0.471856	0.12	0.209	0.225222
SSBP4	6.25398e-06	-0.256459	0.136	0.188	0.235112
IFITM1	6.63394e-06	0.28641	0.334	0.227	0.249396
EIF5B	8.41398e-06	0.263015	0.449	0.333	0.316315
CLN8	9.41798e-06	0.294278	0.138	0.065	0.35406
KHDRBS1	1.05504e-05	-0.250146	0.233	0.279	0.39663
TNFRSF1B	1.06839e-05	-0.269307	0.464	0.518	0.40165
NCF1	1.07449e-05	-0.270269	0.081	0.148	0.403944
TMBIM1	1.28492e-05	-0.251725	0.094	0.14	0.483051
PTGER4	1.42946e-05	-0.302251	0.357	0.443	0.537393
SYTL2	1.66435e-05	0.296394	0.243	0.149	0.625695
SYTL1	1.66517e-05	-0.257614	0.066	0.119	0.626006
CNIH1	1.96669e-05	-0.254807	0.107	0.17	0.739358
TNFRSF9	2.70422e-05	-0.316361	0.259	0.261	1
LYN	4.07318e-05	-0.250522	0.063	0.11	1
BHLHE40	4.80892e-05	-0.25897	0.159	0.19	1
ARID5B	5.62435e-05	0.280017	0.294	0.201	1
KLRB1	9.7297e-05	0.415879	0.56	0.497	1
HOPX	0.000143461	0.301258	0.735	0.706	1
HSPH1	0.000186971	-0.272147	0.203	0.232	1
PCNA	0.000282075	-0.26111	0.155	0.208	1
TAGAP	0.000320446	0.316813	0.311	0.222	1
TYROBP	0.000331967	-0.464007	0.211	0.295	1
ARL4C	0.000355624	0.274158	0.477	0.378	1
SOCS3	0.0003718	-0.277377	0.104	0.136	1
DDX3Y	0.000534784	0.286761	0.208	0.135	1
THBS1	0.000750525	0.270865	0.167	0.102	1
AHI1	0.00117071	0.341525	0.263	0.193	1
CLECL1	0.00124923	0.310457	0.149	0.091	1
GZMA	0.00546515	0.310669	0.898	0.849	1
CD83	0.00627377	-0.261999	0.09	0.114	1
HSPA1A	0.0102762	-0.335279	0.25	0.2	1
CD69	0.0140573	0.465634	0.723	0.696	1
TRBC1	0.0542326	0.356303	0.672	0.625	1
GZMK	0.137947	-0.255164	0.268	0.297	1
HSPA1B	0.790589	-0.353962	0.149	0.14	1

## Sheet: DEGs_NK cells_HCvsTumor
	p_val	avg_log2FC	pct.1	pct.2	p_val_adj
AC016831.5	0	1.65709	0.468	0	0
AC058791.1	0	1.94989	0.602	0.051	0
AC245297.3	0	1.32188	0.407	0	0
ALDOA	0	-2.38406	0.091	0.686	0
ATP5E	0	-3.64816	0	0.858	0
ATP5F1B	0	1.57612	0.523	0	0
ATP5F1C	0	1.31985	0.435	0	0
ATP5F1E	0	4.1455	0.995	0	0
ATP5G2	0	-2.73795	0	0.689	0
ATP5IF1	0	2.15419	0.681	0	0
ATP5L	0	-3.17822	0	0.801	0
ATP5MC2	0	2.44687	0.784	0	0
ATP5MC3	0	1.78045	0.599	0	0
ATP5MD	0	1.82037	0.601	0	0
ATP5ME	0	1.95268	0.638	0	0
ATP5MF	0	1.78244	0.608	0	0
ATP5MG	0	3.15909	0.932	0	0
ATP5MPL	0	1.53105	0.516	0	0
ATP5PF	0	1.76247	0.588	0	0
ATP5PO	0	1.3173	0.409	0	0
C19orf43	0	-2.28017	0	0.574	0
CEMIP2	0	1.86447	0.497	0	0
COPS9	0	1.77221	0.594	0	0
CYTOR	0	1.50648	0.451	0	0
ELOB	0	2.32655	0.766	0	0
FTH1	0	-1.9367	0.677	0.985	0
FYB1	0	2.23148	0.647	0	0
GLTSCR2	0	-2.48984	0	0.633	0
GNB2L1	0	-4.05011	0	0.929	0
HIST1H4C	0	2.22372	0.814	0.154	0
JPT1	0	1.69756	0.551	0	0
LINC01871	0	3.04243	0.768	0	0
MT-ATP6	0	2.50982	0.998	0.979	0
MT-CO1	0	1.12207	0.997	0.999	0
MT-CO2	0	1.5098	0.997	0.998	0
MT-CO3	0	1.66964	0.999	0.995	0
MT-CYB	0	2.02489	0.998	0.977	0
MT-ND1	0	1.53535	0.993	0.95	0
MT-ND3	0	3.25104	0.996	0.857	0
MTRNR2L12	0	3.97219	0.883	0.041	0
MTRNR2L8	0	2.73403	0.807	0.022	0
PFN1	0	-1.7987	0.601	0.95	0
POLR2J3.1	0	1.31022	0.408	0	0
RACK1	0	4.02777	0.983	0	0
RPL13	0	-1.48062	0.74	1	0
RPL13A	0	-1.33937	0.984	0.999	0
RPL31	0	-1.14183	0.877	0.971	0
RPL7	0	-1.17069	0.92	0.977	0
RPS17	0	-3.10872	0.326	0.976	0
RPS2	0	-1.6633	0.77	0.998	0
RPS20	0	-1.12523	0.928	0.972	0
RTRAF	0	1.4085	0.472	0	0
SELENOH	0	1.55264	0.501	0	0
SELENOK	0	2.7687	0.798	0	0
SELENOT	0	1.42874	0.472	0	0
SELENOW	0	1.58683	0.529	0	0
SELK	0	-2.58208	0	0.642	0
SEM1	0	1.71427	0.576	0	0
TCEB2	0	-2.31647	0	0.582	0
TENT5C	0	1.97872	0.614	0	0
SELENOF	1.08694442085074e-322	1.24843	0.405	0	4.08625885574628e-318
RTF2	1.5308624036391e-319	1.23315	0.401	0	5.75512412024084e-315
TPT1	8.28975177327434e-312	1.05311	1	0.972	3.11645e-307
ATP5PD	2.76154e-306	1.18822	0.386	0	1.03817e-301
MT-ND4L	8.52481e-306	1.77687	0.791	0.21	3.20482e-301
RPL37	3.11188e-300	0.982	0.999	0.925	1.16988e-295
ATP5F1A	2.70311e-286	1.13615	0.364	0	1.01621e-281
ATP5G3	1.58395e-280	-2.01618	0	0.492	5.9547e-276
PAXX	3.27928e-280	1.19588	0.357	0	1.23281e-275
ATP5D	7.07734e-280	-2.02817	0	0.491	2.66066e-275
SMIM26	6.51442e-275	1.07857	0.351	0	2.44903e-270
BTG1	5.66738e-272	-1.28084	0.906	0.966	2.13059e-267
MT-ND4	1.45322e-270	0.979552	0.998	0.993	5.46325e-266
LINC00513	6.95204e-266	1.18355	0.341	0	2.61355e-261
CD74	6.68764e-265	-1.90345	0.581	0.836	2.51415e-260
LINC00152	1.21964e-262	-2.12027	0	0.468	4.58512e-258
CYBA	2.24217e-261	-1.59647	0.322	0.845	8.42921e-257
CD160	8.28652e-259	1.63155	0.48	0.036	3.11523e-254
AC004687.1	1.94975e-255	1.17024	0.328	0	7.32988e-251
SELT	1.68887e-252	-1.83687	0	0.454	6.34914e-248
ATP5MC1	1.81349e-252	1.00007	0.325	0	6.81763e-248
B2M	6.53853e-252	-0.622098	0.996	1	2.45809e-247
C14orf2	2.85217e-251	-1.8912	0	0.452	1.07224e-246
MT-ATP8	6.09601e-251	1.27438	0.418	0.019	2.29173e-246
OGA	3.0209e-250	1.04205	0.322	0	1.13568e-245
JUN	2.5714e-249	-1.91508	0.288	0.786	9.66693e-245
ATP5J2	8.25665e-248	-1.83439	0	0.448	3.10401e-243
RPL41	1.43751e-247	0.776258	1	0.995	5.40418e-243
HN1	3.44695e-246	-1.8641	0	0.445	1.29585e-241
ATP5O	1.39252e-245	-1.84365	0	0.444	5.23503e-241
SARAF	3.40644e-244	-1.41211	0.673	0.849	1.28062e-239
ATP5B	3.4469e-235	-1.79699	0	0.43	1.29583e-230
NSD3	8.28653e-235	1.00357	0.304	0	3.11524e-230
ELOC	4.45298e-234	0.987872	0.303	0	1.67405e-229
TRIR	2.39051e-233	1.19306	0.302	0	8.9869e-229
IGHA1	2.38882e-231	1.98526	0.694	0.185	8.98051e-227
C9orf142	1.27078e-224	-1.7783	0	0.414	4.77737e-220
RPS28	1.68305e-224	0.799614	1	0.953	6.32728e-220
RP11-138A9.1	7.54859e-224	-1.8749	0	0.413	2.83782e-219
FYB	4.47147e-223	-1.8345	0	0.412	1.68101e-218
MT-ND5	2.76058e-219	1.17649	0.961	0.742	1.03781e-214
GZMB	6.87742e-218	-1.95996	0.633	0.808	2.5855e-213
SHFM1	1.64385e-217	-1.72438	0	0.404	6.17988e-213
ATP5PB	2.11562e-217	0.899395	0.283	0	7.95346e-213
YBX1	4.67106e-216	-1.42739	0.451	0.764	1.75604e-211
ATPIF1	5.49774e-216	-1.69548	0	0.401	2.06682e-211
STMP1	5.81964e-216	0.892036	0.282	0	2.18783e-211
UFD1	3.04784e-215	0.939631	0.281	0	1.1458e-210
AC092580.4	1.17523e-214	-2.07725	0	0.399	4.41816e-210
AC020916.1	2.27072e-212	1.31765	0.277	0	8.53655e-208
BUD23	1.18347e-211	0.882619	0.276	0	4.44914e-207
NOP53	1.66025e-204	1.26624	0.268	0	6.24156e-200
ATP5I	1.16564e-202	-1.64659	0	0.381	4.38212e-198
USMG5	6.40876e-202	-1.59731	0	0.38	2.40931e-197
SYTL3	1.03166e-201	1.41277	0.787	0.305	3.87841e-197
ATP5J	2.29723e-201	-1.63092	0	0.379	8.63622e-197
C14orf166	3.90246e-197	-1.55588	0	0.373	1.46709e-192
COTL1	9.91835e-191	-1.53147	0.508	0.7	3.7287e-186
RPS21	1.86354e-190	0.832457	0.989	0.846	7.00577e-186
GPR174	1.08246e-186	0.866803	0.264	0.002	4.0694e-182
CRYBG1	5.19204e-184	0.84194	0.243	0	1.9519e-179
C20orf24	2.0783e-183	-1.55054	0	0.351	7.81316e-179
RAMMET	3.27962e-181	0.765911	0.239	0	1.23294e-176
RPL27A	1.03223e-180	-0.740639	0.984	0.99	3.88055e-176
AC090498.1	5.63806e-179	-1.61872	0	0.344	2.11957e-174
HNRNPA1	7.82938e-178	-0.800385	0.869	0.871	2.94338e-173
2025-09-15	6.23981e-175	-1.45997	0	0.337	2.34579e-170
PIK3R1	1.17258e-174	1.53067	0.642	0.207	4.40821e-170
ATP5C1	3.49318e-173	-1.4171	0	0.334	1.31323e-168
MCRIP1	7.57953e-173	0.733369	0.229	0	2.84945e-168
SELENOS	7.57953e-173	0.812288	0.229	0	2.84945e-168
RPL30	4.50384e-172	0.645422	0.999	0.981	1.69317e-167
S100A6	6.1621e-169	-1.14585	0.692	0.86	2.31658e-164
NBDY	1.09799e-168	0.764106	0.224	0	4.12778e-164
SRSF2	3.53335e-165	-1.28368	0.456	0.694	1.32833e-160
ATP5H	1.11939e-163	-1.41607	0	0.319	4.20825e-159
HLA-C	2.19643e-163	-0.772618	0.979	0.991	8.25725e-159
RPS27	1.20976e-162	0.591431	1	0.998	4.54798e-158
ATP5A1	2.8907e-160	-1.35331	0	0.313	1.08673e-155
SEPW1	6.32295e-160	-1.39376	0	0.313	2.37705e-155
C19orf60	6.32295e-160	-1.39481	0	0.313	2.37705e-155
MYEOV2	2.04343e-159	-1.33458	0	0.312	7.68206e-155
PDCD4	3.1969e-158	1.09025	0.761	0.317	1.20184e-153
TUT7	1.1729e-157	0.723005	0.21	0	4.40939e-153
HMGN1	4.8536e-157	-1.44475	0.299	0.609	1.82466e-152
RUNX3	1.2081e-156	1.19289	0.754	0.316	4.54173e-152
AC114760.2	1.33775e-155	0.761277	0.207	0	5.02914e-151
ARHGAP45	6.47638e-155	0.721509	0.206	0	2.43473e-150
C11orf31	2.37814e-154	-1.36039	0	0.303	8.94037e-150
MESD	3.13268e-154	0.679474	0.205	0	1.1777e-149
ACTB	4.94399e-151	-1.05534	0.994	0.994	1.85864e-146
TCEB1	7.79482e-150	-1.31537	0	0.295	2.93039e-145
RP11-138A9.2	5.29105e-149	-1.59959	0	0.294	1.98912e-144
DDX17	1.53167e-148	0.883558	0.57	0.173	5.75816e-144
CCL3L3	2.44304e-148	-1.8082	0	0.293	9.18437e-144
HLA-A	4.75618e-146	-0.72816	0.984	0.995	1.78804e-141
SMIM37	4.80846e-146	0.638828	0.195	0	1.80769e-141
NKG7	3.72999e-145	-0.989708	0.912	0.856	1.40225e-140
LUC7L3	1.20029e-144	0.853591	0.548	0.162	4.51236e-140
ERBIN	5.25108e-144	0.663044	0.192	0	1.97409e-139
STN1	2.50572e-143	0.648118	0.192	0	9.42e-139
LDHA	5.48453e-143	-0.948007	0.733	0.775	2.06186e-138
ATP5F1	6.84777e-143	-1.25267	0	0.283	2.57435e-138
HSPB1	9.04879e-143	-2.52227	0.156	0.479	3.4018e-138
JCHAIN	1.97755e-142	1.15363	0.412	0.073	7.43442e-138
HLA-DRA	2.36656e-142	-1.72315	0.263	0.608	8.89686e-138
GPX1	6.60162e-142	-1.30518	0	0.282	2.48181e-137
ZRANB2	4.04452e-141	0.865837	0.399	0.075	1.5205e-136
PTPRC	3.48947e-140	0.885109	0.942	0.727	1.31183e-135
WHSC1L1	2.57911e-138	-1.27232	0	0.275	9.69592e-134
CLDND1	7.04229e-137	0.79571	0.649	0.248	2.64748e-132
CYBC1	6.92645e-136	0.589328	0.182	0	2.60393e-131
GZMH	7.94703e-136	-1.77737	0.262	0.57	2.9876e-131
PTPN22	3.3985e-135	1.09668	0.71	0.301	1.27763e-130
CXCL13	9.08123e-135	-3.16816	0.009	0.296	3.414e-130
LINC01934	1.54468e-134	0.643156	0.18	0	5.80708e-130
LY6E	2.10255e-133	-1.37775	0.313	0.557	7.90432e-129
ATP5F1D	1.61678e-132	0.662928	0.178	0	6.07811e-128
SMIM27	1.61678e-132	0.57332	0.178	0	6.07811e-128
CENPX	7.60688e-132	0.608322	0.177	0	2.85973e-127
BTG2	9.79341e-131	0.957218	0.675	0.271	3.68174e-126
GOLGB1	4.49582e-130	1.0315	0.465	0.115	1.69016e-125
TENT4B	7.88394e-130	0.623904	0.174	0	2.96389e-125
MGEA5	2.74855e-129	-1.22413	0	0.26	1.03329e-124
DUSP4	5.35274e-129	-1.32091	0.451	0.664	2.01231e-124
ZNF331	4.67835e-128	1.21505	0.744	0.369	1.75878e-123
DUSP1	6.43573e-128	-1.38149	0.298	0.643	2.41945e-123
BICDL1	8.11129e-128	0.614883	0.172	0	3.04936e-123
TUT4	3.7946e-127	0.600493	0.171	0	1.42654e-122
TRAPPC2B	3.86617e-125	0.603633	0.168	0	1.45345e-120
STK4	4.61791e-125	0.841784	0.789	0.392	1.73606e-120
RPL7A	5.91363e-125	0.594304	0.994	0.95	2.22317e-120
LINC-PINT	3.35186e-124	-1.20498	0	0.25	1.2601e-119
AC243960.1	8.39978e-124	0.650116	0.166	0	3.15781e-119
ILF3-DT	8.39978e-124	0.573888	0.166	0	3.15781e-119
GUK1	1.27745e-123	-1.0337	0.444	0.637	4.80244e-119
AL031280.1	3.91054e-123	0.59851	0.166	0	1.47013e-118
RAB8B	1.04277e-122	0.919545	0.534	0.169	3.9202e-118
RPL39	2.56869e-122	0.522891	0.999	0.979	9.65674e-118
MIA2	8.45523e-122	0.570911	0.164	0	3.17866e-117
TMF1	7.25664e-121	0.827056	0.475	0.137	2.72806e-116
SOD1	4.01684e-120	-0.897317	0.682	0.694	1.51009e-115
TSC22D3	7.57409e-120	-1.1361	0.509	0.751	2.8474e-115
RAB5IF	3.91494e-119	0.597957	0.16	0	1.47178e-114
ITGA1	2.71912e-118	0.892156	0.511	0.162	1.02223e-113
NCL	3.5074e-118	0.957718	0.808	0.446	1.31857e-113
HNRNPA0	2.14558e-117	-1.1906	0.261	0.532	8.06609e-113
SCAND1	2.85189e-117	-1.31456	0.132	0.43	1.07214e-112
REX1BD	3.87512e-117	0.599183	0.158	0	1.45681e-112
MTREX	1.7897e-116	0.5166	0.157	0	6.72822e-112
CCL3	7.45468e-116	-1.42788	0.088	0.426	2.80251e-111
TENT2	8.2591e-116	0.508547	0.156	0	3.10493e-111
AOAH	2.73329e-115	0.727838	0.376	0.089	1.02755e-110
KLRC2	6.56404e-115	0.836756	0.426	0.118	2.46769e-110
RGCC	6.98786e-115	-1.5487	0.225	0.55	2.62701e-110
CCDC32	1.7547e-114	0.505887	0.154	0	6.59663e-110
ARID1B	5.72478e-114	0.768617	0.289	0.041	2.15217e-109
ATF7IP	8.07204e-114	0.727419	0.394	0.1	3.0346e-109
KHDC4	8.07838e-114	0.536615	0.153	0	3.03698e-109
DDX18	1.08493e-113	0.744777	0.536	0.191	4.07868e-109
FAM46C	2.97739e-113	-1.14315	0	0.23	1.11932e-108
HIKESHI	3.71623e-113	0.502893	0.153	0	1.39708e-108
RPL37A	1.06901e-112	0.548772	0.996	0.918	4.01882e-108
GAPDH	1.49122e-112	-0.826978	0.982	0.97	5.6061e-108
RPLP0	5.40274e-111	-0.665416	0.932	0.923	2.03111e-106
SLFN5	6.03749e-111	0.862041	0.365	0.077	2.26974e-106
LIMS1	9.06686e-111	0.896264	0.514	0.17	3.4086e-106
ALOX5AP	2.74998e-110	-0.694197	0.711	0.608	1.03383e-105
UBB	4.37534e-110	-0.820504	0.952	0.932	1.64486e-105
LINC02446	3.4642e-109	0.695017	0.147	0	1.30233e-104
CTD-3252C9.4	4.30077e-109	-1.27107	0	0.223	1.61683e-104
KANSL1	4.42468e-109	0.704168	0.383	0.099	1.66341e-104
GPR171	6.38658e-109	0.698072	0.536	0.202	2.40097e-104
SON	1.42483e-108	0.664293	0.828	0.466	5.3565e-104
SPRY1	4.04081e-108	1.09331	0.377	0.084	1.5191e-103
C7orf73	7.23498e-108	-1.04703	0	0.221	2.71992e-103
MPHOSPH8	2.21511e-107	0.667731	0.546	0.213	8.32747e-103
AC026979.2	3.30954e-107	0.541311	0.145	0	1.24419e-102
TSPO	8.8658e-107	-1.1782	0.167	0.425	3.33301e-102
COX5A	9.80993e-107	-1.16099	0.172	0.425	3.68794e-102
TGOLN2	2.42646e-106	0.714643	0.424	0.124	9.12202e-102
PRPF4B	2.60286e-106	0.77757	0.446	0.136	9.78519e-102
THRAP3	3.36298e-106	0.666862	0.544	0.212	1.26428e-101
XRCC5	6.91416e-106	0.685953	0.588	0.243	2.59931e-101
LAG3	1.80244e-105	-1.34024	0.234	0.442	6.7761e-101
HLA-DRB5	2.22138e-105	-1.52107	0.107	0.372	8.35106e-101
UBE2D3	3.13503e-105	-0.646837	0.647	0.667	1.17858e-100
IGHG4	3.98915e-105	-1.18339	0.01	0.242	1.49968e-100
PNN	4.23319e-105	0.76303	0.545	0.206	1.59143e-100
TTC14	8.83492e-105	0.634444	0.384	0.109	3.3214e-100
AL357060.1	1.42976e-104	0.58024	0.141	0	5.37503e-100
SNRPD2	4.17495e-104	-0.730991	0.556	0.618	1.56953e-99
FKBP1A	1.32885e-103	-0.923887	0.428	0.519	4.99569e-99
REL	1.45137e-103	0.982118	0.808	0.477	5.45629e-99
NEPRO	2.95797e-103	0.468427	0.14	0	1.11202e-98
WASHC3	1.34387e-102	0.456485	0.139	0	5.05214e-98
TXNIP	1.47493e-102	1.0363	0.525	0.187	5.54485e-98
PNISR	1.92812e-102	0.62757	0.751	0.395	7.24857e-98
AKAP13	5.30102e-102	0.883845	0.756	0.404	1.99287e-97
SERP1	5.99394e-102	-1.03054	0.307	0.528	2.25336e-97
AC016831.1	6.10079e-102	0.563536	0.138	0	2.29353e-97
VIMP	8.79522e-102	-1.0074	0	0.209	3.30647e-97
RANBP1	1.59461e-101	-1.3723	0.115	0.374	5.99477e-97
VPS4B	1.96306e-101	0.638342	0.381	0.108	7.37992e-97
ITGAL	2.32897e-101	0.731793	0.39	0.107	8.75552e-97
PRF1	2.86059e-101	-1.16551	0.416	0.518	1.07541e-96
MIER1	3.83426e-101	0.620735	0.404	0.125	1.44145e-96
HLA-DPB1	9.90923e-101	-1.01513	0.466	0.624	3.72528e-96
TPI1	1.02837e-100	-0.724982	0.693	0.682	3.86607e-96
N4BP2L2	2.34749e-100	0.549518	0.667	0.331	8.82515e-96
FOSL2	2.66406e-100	0.858458	0.584	0.237	1.00153e-95
GCC2	3.78922e-100	0.835667	0.524	0.193	1.42452e-95
CACYBP	6.35266e-100	-1.56303	0.282	0.451	2.38822e-95
UFD1L	2.27834e-99	-0.985189	0	0.205	8.56517e-95
RIPOR2	2.5714e-99	0.529208	0.134	0	9.66693e-95
ELOA	1.16288e-98	0.494852	0.133	0	4.37174e-94
RP11-347P5.1	1.28653e-98	-1.06029	0	0.203	4.83657e-94
HOPX	2.25732e-98	0.855589	0.735	0.38	8.48617e-94
MMP24OS	5.25496e-98	0.442678	0.133	0	1.97555e-93
IFNG	6.28683e-98	-1.39284	0.223	0.522	2.36347e-93
TOMM7	9.36274e-98	0.592644	0.914	0.616	3.51983e-93
DNAJB6	1.25553e-97	-0.73877	0.59	0.615	4.72002e-93
AC020571.1	2.37287e-97	0.500225	0.132	0	8.92055e-93
IKZF3	4.95494e-97	0.668505	0.455	0.157	1.86276e-92
ATP5G1	8.11248e-97	-0.962872	0	0.2	3.04981e-92
PPP1R10	9.62487e-97	0.647866	0.347	0.093	3.61837e-92
PCNX1	1.07065e-96	0.432001	0.131	0	4.02499e-92
SKAP1	1.1654e-96	0.55254	0.516	0.213	4.3812e-92
ITM2B	4.8393e-96	-0.935362	0.442	0.696	1.81929e-91
IGLC3	6.34139e-96	0.77226	0.372	0.099	2.38398e-91
RTFDC1	6.40626e-96	-0.93879	0	0.198	2.40837e-91
EEF2	1.20899e-95	-0.53744	0.738	0.729	4.54507e-91
PLCG2	1.38103e-95	0.603819	0.26	0.04	5.19183e-91
RAC1	1.61893e-95	-1.10311	0.193	0.433	6.08621e-91
CALM2	2.0931e-95	-0.61021	0.82	0.787	7.86879e-91
SINHCAF	2.17472e-95	0.474245	0.129	0	8.17566e-91
SELENOM	2.17472e-95	0.47108	0.129	0	8.17566e-91
C12orf75	4.04156e-95	-1.21703	0.154	0.41	1.51939e-90
ERG28	9.79016e-95	0.434974	0.128	0	3.68051e-90
DMAC1	9.79016e-95	0.449484	0.128	0	3.68051e-90
SRGN	1.26385e-94	-0.702779	0.977	0.973	4.75133e-90
TMSB10	1.29433e-94	-0.661052	0.991	0.983	4.86592e-90
JTB	2.33598e-94	-1.01553	0.241	0.453	8.78189e-90
C17orf89	2.80397e-94	-0.923612	0	0.195	1.05412e-89
HSPE1	2.97803e-94	-1.3169	0.652	0.635	1.11956e-89
VPS13C	3.48928e-94	0.578619	0.328	0.087	1.31176e-89
NORAD	4.404e-94	0.428575	0.127	0	1.65564e-89
GNAI2	6.23539e-94	0.636774	0.486	0.184	2.34413e-89
CXCL8	1.18084e-93	-1.09969	0.001	0.2	4.43923e-89
YWHAQ	1.50175e-93	-1.01267	0.252	0.432	5.64568e-89
SEC62	3.2447e-93	0.496034	0.596	0.285	1.21981e-88
C16orf13	4.34497e-93	-0.914918	0	0.193	1.63345e-88
PSMA7	7.70512e-93	-0.629559	0.618	0.641	2.89666e-88
DYNLT1	1.02891e-92	0.530479	0.441	0.167	3.86808e-88
PGAM1	1.27144e-92	-0.805535	0.374	0.468	4.77987e-88
MSH3	1.7731e-92	0.607038	0.228	0.029	6.6658e-88
MAP1LC3B	3.384e-92	-0.980358	0.259	0.442	1.27218e-87
APBB1IP	1.0831e-91	0.465853	0.393	0.143	4.0718e-87
DDX24	2.03553e-91	0.718854	0.802	0.47	7.65236e-87
ACTR2	2.24196e-91	0.46237	0.589	0.288	8.42842e-87
FAM195B	3.68202e-91	-0.941244	0	0.189	1.38422e-86
LINC00493	3.68202e-91	-0.905719	0	0.189	1.38422e-86
HSPA8	3.93963e-91	-0.807883	0.88	0.781	1.48106e-86
RANBP2	4.38819e-91	0.893182	0.49	0.177	1.6497e-86
PDIA3	6.99923e-91	-0.959526	0.321	0.482	2.63129e-86
MUC20-OT1	8.02101e-91	0.448166	0.123	0	3.01542e-86
STK10	8.54007e-91	0.562782	0.35	0.104	3.21055e-86
DDX39B	8.7915e-91	0.614816	0.251	0.041	3.30508e-86
CD96	1.12328e-90	0.730538	0.748	0.409	4.22284e-86
H2AFV	1.14946e-90	-1.05525	0.271	0.459	4.32126e-86
EIF3F	2.21507e-90	-0.91728	0.318	0.495	8.32732e-86
PPIL4	2.59141e-90	0.5903	0.284	0.063	9.74214e-86
WBSCR22	2.8411e-90	-0.894916	0	0.187	1.06808e-85
VSIR	3.59193e-90	0.464146	0.122	0	1.35035e-85
MZT2A	4.44509e-90	-1.05349	0.174	0.386	1.67109e-85
RPL23	4.49361e-90	-0.560459	0.898	0.89	1.68933e-85
ARPC1B	4.91714e-90	-0.899849	0.438	0.58	1.84855e-85
MYH9	6.07798e-90	0.613749	0.599	0.276	2.28496e-85
RPS23	8.2932e-90	0.441665	0.998	0.977	3.11774e-85
IFI6	9.92716e-90	-1.5183	0.069	0.307	3.73202e-85
ASXL2	1.18676e-89	0.59231	0.331	0.093	4.46152e-85
DOCK8	1.29857e-89	0.592797	0.449	0.169	4.88183e-85
HLA-DPA1	1.82139e-89	-1.0023	0.445	0.597	6.84734e-85
PSME1	3.11793e-89	-0.512222	0.742	0.7	1.17216e-84
MT-ND6	3.65231e-89	0.66298	0.345	0.094	1.37305e-84
JUND	4.48525e-89	0.994861	0.788	0.497	1.68619e-84
SUMO2	5.79098e-89	-0.439913	0.807	0.75	2.17706e-84
AC025164.1	7.18708e-89	0.519987	0.12	0	2.70191e-84
INTS11	7.18708e-89	0.407527	0.12	0	2.70191e-84
FXYD5	8.11864e-89	-0.76783	0.438	0.526	3.05212e-84
PMAIP1	9.14668e-89	-1.44517	0.158	0.391	3.4386e-84
STRA13	9.10565e-88	-0.92699	0	0.182	3.42318e-83
GPR65	1.12674e-87	0.664422	0.578	0.26	4.23586e-83
2025-09-06	5.15365e-87	0.770708	0.575	0.25	1.93746e-82
DDX46	5.91784e-87	0.472484	0.543	0.255	2.22475e-82
PPP1R12A	6.07883e-87	0.587323	0.494	0.204	2.28527e-82
CENPC	6.84071e-87	0.546504	0.302	0.079	2.5717e-82
IDH2	8.85912e-87	-1.0442	0.16	0.358	3.3305e-82
HINT1	1.27341e-86	-0.417755	0.798	0.74	4.78727e-82
SF3B1	2.00229e-86	0.625589	0.513	0.214	7.5274e-82
VIRMA	2.85182e-86	0.394341	0.117	0	1.07211e-81
TMBIM4	3.17922e-86	0.410212	0.432	0.183	1.1952e-81
SCAF11	5.86598e-86	0.619183	0.556	0.249	2.20526e-81
KIAA1551	7.27997e-86	0.623235	0.423	0.152	2.73683e-81
OSTF1	1.03641e-85	0.593209	0.635	0.315	3.89628e-81
MACF1	1.05059e-85	0.668406	0.436	0.157	3.94957e-81
RPL7L1	1.25274e-85	0.497921	0.412	0.158	4.70954e-81
VPS26C	1.27046e-85	0.383999	0.116	0	4.77615e-81
RGL4	2.36136e-85	0.495691	0.381	0.137	8.87731e-81
RSRP1	3.51387e-85	0.607961	0.647	0.327	1.32101e-80
RAP1B	7.55482e-85	0.496429	0.503	0.226	2.84016e-80
LINC01420	7.7882e-85	-0.869883	0	0.177	2.92789e-80
DOCK10	1.00265e-84	0.60364	0.3	0.074	3.76937e-80
EEF1B2	1.34143e-84	0.591493	0.938	0.716	5.04299e-80
POMP	1.45898e-84	-0.445908	0.637	0.595	5.4849e-80
RETREG3	2.51577e-84	0.41484	0.114	0	9.4578e-80
TRG-AS1	5.5822e-84	0.637434	0.302	0.075	2.09857e-79
FAM103A1	8.19704e-84	-0.812737	0	0.175	3.08159e-79
PHF20	8.46263e-84	0.492211	0.44	0.179	3.18144e-79
KLF6	9.18509e-84	-0.772253	0.568	0.785	3.45304e-79
AC022706.1	1.11827e-83	0.417752	0.114	0	4.20404e-79
POLR2J3	1.30724e-83	-1.01657	0.013	0.216	4.91443e-79
RABAC1	1.71681e-83	-0.543464	0.474	0.462	6.45419e-79
PGGHG	4.96712e-83	0.400126	0.113	0	1.86734e-78
LINC00623	1.94401e-82	0.582155	0.197	0.022	7.30832e-78
MBNL1	2.20351e-82	0.529935	0.633	0.326	8.28386e-78
GOLGA4	2.50677e-82	0.601202	0.4	0.141	9.42396e-78
PER1	3.82237e-82	0.487771	0.323	0.104	1.43698e-77
DNPH1	3.83844e-82	-1.10294	0.062	0.27	1.44302e-77
TMEM50A	3.92107e-82	-0.54238	0.501	0.497	1.47409e-77
AKAP9	5.83999e-82	0.585747	0.47	0.193	2.19548e-77
HLA-DQB1	6.04927e-82	-1.29127	0.129	0.364	2.27416e-77
CBLB	9.03954e-82	0.653625	0.505	0.213	3.39833e-77
THUMPD3-AS1	1.53396e-81	0.476133	0.373	0.137	5.76677e-77
C9orf16	2.10178e-81	-0.75486	0.393	0.481	7.90144e-77
NR4A2	2.42373e-81	0.788048	0.75	0.43	9.11178e-77
ISG20	3.47891e-81	-0.594534	0.56	0.519	1.30786e-76
VPS36	6.34063e-81	0.576139	0.275	0.066	2.3837e-76
RPS12	6.35406e-81	0.408221	1	0.993	2.38874e-76
COX6A1	1.14307e-80	-0.431615	0.656	0.61	4.29728e-76
ARL6IP4	1.14682e-80	-0.889224	0.272	0.447	4.31136e-76
RHOA	1.49877e-80	-0.267964	0.691	0.576	5.63448e-76
TAF1D	2.04786e-80	0.439192	0.513	0.245	7.69872e-76
PTMS	2.8036e-80	-1.11299	0.154	0.348	1.05398e-75
PDE4A	3.98184e-80	0.684067	0.336	0.094	1.49693e-75
CAPZB	7.03941e-80	-0.345077	0.604	0.526	2.6464e-75
EIF3A	8.18715e-80	0.495707	0.498	0.228	3.07788e-75
HCST	9.3055e-80	0.483324	0.949	0.715	3.49831e-75
PRRC2C	9.56418e-80	0.567649	0.731	0.418	3.59556e-75
DNAJC8	1.09774e-79	0.504864	0.518	0.239	4.12686e-75
CHD2	1.23268e-79	0.565637	0.38	0.133	4.63412e-75
ITGA4	1.33196e-79	0.556728	0.391	0.144	5.00738e-75
CTSD	2.00835e-79	-0.846195	0.341	0.441	7.55018e-75
ZBTB20	2.17667e-79	0.610426	0.273	0.064	8.18297e-75
ENO1	2.69694e-79	-0.514955	0.64	0.604	1.01389e-74
HSPA1A	3.12731e-79	-2.65098	0.25	0.409	1.17568e-74
HMHA1	3.63428e-79	-0.808954	0	0.166	1.36627e-74
CSKMT	3.75637e-79	0.387024	0.107	0	1.41217e-74
SQOR	3.75637e-79	0.394989	0.107	0	1.41217e-74
RPL36	4.43533e-79	0.439409	0.995	0.936	1.66742e-74
HERC1	5.6966e-79	0.479172	0.285	0.083	2.14158e-74
ACAP1	6.08649e-79	0.450843	0.742	0.44	2.28815e-74
HSPH1	1.00826e-78	-1.64935	0.203	0.367	3.79045e-74
PPIG	1.01083e-78	0.433498	0.567	0.289	3.80012e-74
TMA7	1.52268e-78	0.47745	0.949	0.717	5.72436e-74
MIGA1	1.65999e-78	0.37036	0.107	0	6.24055e-74
POLR2L	2.19528e-78	0.304333	0.75	0.475	8.25295e-74
C11orf73	2.67261e-78	-0.785004	0	0.164	1.00474e-73
TMEM2	2.67261e-78	-0.854225	0	0.164	1.00474e-73
SSR2	5.35035e-78	-0.263716	0.633	0.526	2.01141e-73
2025-09-07	6.88447e-78	0.535078	0.821	0.52	2.58815e-73
CFAP298	7.33037e-78	0.333379	0.106	0	2.75578e-73
TMSB4X	7.60401e-78	-0.49933	1	1	2.85865e-73
EIF3E	1.45596e-77	-0.408182	0.584	0.538	5.47353e-73
TRGC2	2.88627e-77	0.702522	0.555	0.257	1.08506e-72
SCML4	3.15265e-77	0.507131	0.229	0.046	1.18521e-72
TMIGD2	6.32466e-77	0.53521	0.353	0.124	2.37769e-72
G3BP2	6.32727e-77	0.639493	0.666	0.356	2.37868e-72
XRN1	6.45114e-77	0.501273	0.256	0.062	2.42524e-72
SUMO1	1.07304e-76	-0.392042	0.522	0.478	4.03398e-72
NKAPD1	1.42635e-76	0.358217	0.104	0	5.36222e-72
UBE2B	1.81161e-76	-0.63377	0.425	0.467	6.81057e-72
SQRDL	2.7736e-76	-0.750016	0	0.16	1.04271e-71
PRKDC	2.89241e-76	0.541923	0.249	0.055	1.08737e-71
COX20	4.04509e-76	0.450375	0.414	0.174	1.52071e-71
LCP1	4.06882e-76	0.491282	0.716	0.414	1.52963e-71
PCNX4	6.28501e-76	0.401006	0.103	0	2.36279e-71
TSTD1	8.24497e-76	0.288565	0.477	0.246	3.09961e-71
SNX6	1.44979e-75	0.442206	0.38	0.154	5.45035e-71
RSBN1L	1.60169e-75	0.415481	0.367	0.146	6.02139e-71
SLC25A3	1.84726e-75	-0.606667	0.491	0.546	6.94458e-71
PKM	2.11513e-75	-0.849619	0.371	0.463	7.95164e-71
RNF213	2.15201e-75	0.526575	0.62	0.326	8.09027e-71
SLAMF7	2.53603e-75	0.514716	0.243	0.056	9.53395e-71
CEBPZ	2.66819e-75	0.524083	0.404	0.16	1.00308e-70
AL133453.1	2.76741e-75	0.343444	0.102	0	1.04038e-70
AC010642.2	2.76741e-75	0.352222	0.102	0	1.04038e-70
METTL26	2.76741e-75	0.356634	0.102	0	1.04038e-70
CD46	2.86617e-75	0.387298	0.303	0.107	1.07751e-70
CELF2	3.63331e-75	0.497297	0.511	0.242	1.36591e-70
KRT10	4.15691e-75	-0.982493	0.155	0.372	1.56275e-70
OGT	7.24551e-75	0.402066	0.263	0.081	2.72388e-70
P2RY10	7.28595e-75	0.489767	0.383	0.148	2.73908e-70
KRTCAP2	7.5382e-75	0.268526	0.441	0.226	2.83391e-70
IQGAP1	1.14775e-74	0.386286	0.547	0.285	4.31484e-70
IFITM2	1.19888e-74	-0.839699	0.581	0.66	4.50708e-70
PDE4B	1.35102e-74	0.563303	0.467	0.201	5.07901e-70
DRAP1	1.52586e-74	-0.285051	0.591	0.501	5.73632e-70
HCG18	2.09059e-74	0.632672	0.269	0.064	7.85935e-70
RBM3	2.43322e-74	-0.45006	0.551	0.537	9.14744e-70
DHX36	3.06693e-74	0.595152	0.575	0.281	1.15298e-69
LDHB	3.43977e-74	-0.480987	0.515	0.504	1.29315e-69
STK17B	3.88423e-74	0.506821	0.791	0.493	1.46024e-69
IGHA2	4.74703e-74	0.431519	0.222	0.05	1.7846e-69
PNRC1	5.20923e-74	-0.750306	0.535	0.606	1.95836e-69
EBLN3P	5.35391e-74	0.356716	0.101	0	2.01275e-69
ACTN4	5.99989e-74	0.400723	0.49	0.236	2.2556e-69
DDX27	6.69984e-74	0.507305	0.381	0.145	2.51874e-69
HCLS1	7.02844e-74	0.404678	0.555	0.291	2.64227e-69
CXCL3	1.02014e-73	-0.903882	0.002	0.164	3.83513e-69
PLP2	1.14318e-73	-0.924789	0.242	0.406	4.29767e-69
HSP90AA1	1.42854e-73	-1.29248	0.956	0.839	5.37046e-69
SRSF10	1.43078e-73	0.409824	0.463	0.221	5.37887e-69
PTPN6	2.28481e-73	0.498741	0.303	0.095	8.58953e-69
MRE11	2.35236e-73	0.333507	0.1	0	8.84345e-69
IL2RG	2.67375e-73	-0.35864	0.626	0.556	1.00517e-68
ANKRD12	3.43588e-73	0.676979	0.648	0.343	1.29169e-68
ERICH1	5.11597e-73	0.445634	0.286	0.09	1.9233e-68
NEDD8	1.14334e-72	-0.288602	0.572	0.48	4.29827e-68
SLBP	1.16003e-72	-0.945785	0.127	0.302	4.36103e-68
SQSTM1	1.29072e-72	-0.844752	0.327	0.423	4.85232e-68
CIRBP	2.00431e-72	-0.500779	0.699	0.679	7.535e-68
TCF25	2.95959e-72	0.322938	0.568	0.316	1.11263e-67
CHCHD2	3.07563e-72	-0.428951	0.817	0.789	1.15625e-67
DOCK2	3.11537e-72	0.41354	0.263	0.079	1.17119e-67
SNX3	4.50387e-72	-0.933771	0.198	0.381	1.69318e-67
NEDD9	4.55319e-72	0.518935	0.301	0.094	1.71172e-67
CCNT1	4.85551e-72	0.552378	0.248	0.055	1.82538e-67
HLA-DQA1	5.11274e-72	-1.20929	0.094	0.301	1.92208e-67
PNRC2	7.71712e-72	0.281266	0.394	0.193	2.90118e-67
WDR33	8.72494e-72	0.291333	0.364	0.167	3.28006e-67
DZIP3	9.67581e-72	0.459044	0.244	0.065	3.63753e-67
SMARCA2	1.16969e-71	0.574302	0.272	0.07	4.39735e-67
TMED2	1.49563e-71	-0.627943	0.271	0.333	5.62268e-67
NDUFB8	1.82294e-71	-0.33954	0.504	0.45	6.85314e-67
C10orf54	2.0233e-71	-0.769171	0	0.15	7.60638e-67
ZNF292	2.10104e-71	0.467871	0.32	0.111	7.89865e-67
TYMP	2.32701e-71	-1.01565	0.113	0.309	8.74816e-67
RPS6KA5	2.3604e-71	0.431301	0.17	0.025	8.8737e-67
PCM1	2.46861e-71	0.49981	0.374	0.144	9.28048e-67
H3F3B	3.09836e-71	-0.512135	0.984	0.985	1.1648e-66
HNRNPDL	4.94719e-71	-0.475109	0.632	0.614	1.85985e-66
HSPD1	5.04739e-71	-1.24998	0.464	0.48	1.89751e-66
ARPC4	5.09088e-71	-0.311953	0.464	0.402	1.91387e-66
ARID1A	5.7159e-71	0.413228	0.222	0.056	2.14883e-66
H2AFZ	6.52545e-71	-0.573711	0.728	0.668	2.45318e-66
CD99	8.6469e-71	-0.539658	0.621	0.623	3.25071e-66
HNRNPR	9.48483e-71	0.405034	0.484	0.238	3.56573e-66
AUTS2	1.29472e-70	0.688814	0.322	0.097	4.86736e-66
AURKAIP1	1.52124e-70	-0.877085	0.169	0.334	5.71897e-66
ZBTB38	1.65873e-70	0.345518	0.263	0.09	6.23585e-66
EIF4B	1.74587e-70	0.29978	0.461	0.239	6.56344e-66
OXNAD1	2.5728e-70	0.452838	0.324	0.117	9.67217e-66
OST4	3.26131e-70	0.257143	0.902	0.66	1.22606e-65
SP110	3.54315e-70	0.514311	0.25	0.064	1.33201e-65
NSA2	3.96587e-70	0.429058	0.418	0.186	1.49093e-65
PTPN4	3.96889e-70	0.439128	0.338	0.13	1.49207e-65
NFKBIA	6.68542e-70	-0.980671	0.259	0.528	2.51332e-65
U2SURP	7.05486e-70	0.458516	0.367	0.147	2.6522e-65
NAP1L1	9.63682e-70	-0.397431	0.642	0.599	3.62287e-65
CDKN1B	1.15126e-69	0.333528	0.331	0.14	4.32804e-65
DIAPH1	1.29671e-69	0.465349	0.346	0.128	4.87486e-65
NUFIP2	1.48491e-69	0.395106	0.225	0.062	5.58236e-65
PPIA	1.74015e-69	-0.392526	0.826	0.766	6.54193e-65
CYTIP	2.51217e-69	0.492464	0.764	0.474	9.44424e-65
NUCKS1	2.55318e-69	0.269625	0.447	0.234	9.59844e-65
RBM25	3.65103e-69	0.360585	0.548	0.299	1.37257e-64
NAP1L4	4.24727e-69	0.33747	0.464	0.231	1.59672e-64
PPP1CA	4.38042e-69	-0.425632	0.525	0.509	1.64677e-64
HMGB2	6.24932e-69	-0.89911	0.575	0.634	2.34937e-64
SRRM1	1.22697e-68	0.524689	0.642	0.354	4.61267e-64
PRDM2	1.28281e-68	0.492119	0.344	0.126	4.8226e-64
HSPA9	1.31297e-68	0.281422	0.489	0.266	4.93597e-64
UBAC2	1.34103e-68	0.299892	0.308	0.128	5.04146e-64
GLIPR1	1.79891e-68	0.567645	0.541	0.264	6.76284e-64
CD8A	1.81977e-68	-0.480945	0.522	0.482	6.84125e-64
ARHGAP30	1.87719e-68	0.4171	0.364	0.151	7.05709e-64
AKNA	1.90454e-68	0.406486	0.532	0.282	7.15993e-64
CALM3	1.95612e-68	-0.59296	0.399	0.439	7.35383e-64
RFC1	2.06554e-68	0.442335	0.256	0.074	7.7652e-64
TRIM56	2.09968e-68	0.442382	0.224	0.055	7.89354e-64
HMGN2	2.14453e-68	-0.740213	0.573	0.56	8.06213e-64
CD3G	2.22496e-68	0.792304	0.729	0.462	8.36453e-64
LPIN1	2.46731e-68	0.322005	0.321	0.134	9.27562e-64
MTPN	2.5972e-68	0.384437	0.341	0.138	9.76392e-64
IGHG3	2.8511e-68	-0.859159	0.007	0.17	1.07184e-63
PPDPF	3.03095e-68	-0.804268	0.434	0.619	1.13945e-63
KRR1	3.23034e-68	0.386391	0.325	0.128	1.21441e-63
RSRC2	3.32214e-68	0.308152	0.556	0.316	1.24893e-63
LAPTM5	3.64689e-68	-0.369518	0.718	0.656	1.37101e-63
IK	4.04805e-68	0.337952	0.454	0.228	1.52182e-63
CCDC12	4.10918e-68	-0.558247	0.301	0.348	1.5448e-63
KMT2E	5.71174e-68	0.45102	0.744	0.461	2.14727e-63
ZNF394	5.92138e-68	0.318614	0.291	0.117	2.22608e-63
UTRN	6.0199e-68	0.531854	0.286	0.086	2.26312e-63
ODC1	6.58705e-68	-1.00505	0.099	0.284	2.47634e-63
CH17-189H20.1	7.11578e-68	-0.721567	0	0.143	2.67511e-63
MORC3	7.49213e-68	0.455809	0.201	0.041	2.81659e-63
THBS1	9.21447e-68	0.647538	0.167	0.018	3.46409e-63
SACM1L	9.82334e-68	0.443775	0.223	0.056	3.69299e-63
SAMD9	1.5532e-67	0.416198	0.298	0.106	5.8391e-63
CALM1	1.58652e-67	-0.485511	0.774	0.79	5.96435e-63
COPB1	1.89388e-67	0.522093	0.327	0.112	7.11985e-63
CST7	1.91751e-67	-0.452013	0.815	0.727	7.20869e-63
SAMHD1	2.12434e-67	0.467602	0.215	0.048	7.98625e-63
THEMIS	2.35255e-67	0.411298	0.263	0.085	8.84418e-63
PSMB3	3.23662e-67	-0.386974	0.484	0.458	1.21678e-62
GPATCH2	4.14489e-67	0.4356	0.206	0.045	1.55823e-62
TRAC	4.32417e-67	-0.471491	0.818	0.734	1.62563e-62
COPA	4.60761e-67	0.404545	0.295	0.105	1.73219e-62
DNAJA1	5.18513e-67	-0.426904	0.748	0.608	1.9493e-62
PRMT9	6.5408e-67	0.589094	0.295	0.089	2.45895e-62
ABCB1	8.58877e-67	0.443463	0.21	0.048	3.22886e-62
TLN1	1.13823e-66	0.429681	0.39	0.167	4.27905e-62
GTF2B	1.14026e-66	0.445683	0.385	0.164	4.28669e-62
SLC25A6	1.36979e-66	-0.512749	0.688	0.703	5.14957e-62
SLFN12L	1.49404e-66	0.431088	0.192	0.038	5.61669e-62
ZC3H18	2.45426e-66	0.351598	0.257	0.087	9.22655e-62
CDC40	3.36483e-66	0.440117	0.304	0.107	1.26497e-61
EIF3H	3.40605e-66	-0.326007	0.523	0.471	1.28047e-61
RASGEF1B	4.05391e-66	0.465438	0.251	0.075	1.52403e-61
ATP8B4	4.2948e-66	0.444708	0.205	0.045	1.61459e-61
RALY	5.16028e-66	-0.859617	0.15	0.317	1.93996e-61
TMOD3	6.07161e-66	0.417121	0.285	0.097	2.28256e-61
SLC2A3	6.93042e-66	0.507697	0.503	0.246	2.60542e-61
CCDC186	6.94108e-66	0.431225	0.278	0.093	2.60943e-61
MTHFD2	7.38833e-66	-0.878607	0.137	0.287	2.77757e-61
BTN3A2	7.6922e-66	0.444579	0.405	0.183	2.89181e-61
RPL21	9.97383e-66	-0.396798	0.998	0.998	3.74956e-61
CD44	1.06369e-65	-0.570175	0.605	0.607	3.99883e-61
OAZ1	1.10575e-65	-0.454891	0.969	0.94	4.15695e-61
ATXN7L3B	1.63714e-65	0.394245	0.174	0.032	6.15467e-61
USP15	1.68574e-65	0.3922	0.393	0.177	6.33736e-61
ARID5A	1.78904e-65	-0.847289	0.171	0.311	6.7257e-61
OFD1	1.88591e-65	0.368489	0.34	0.143	7.08991e-61
FTX	1.93461e-65	0.393835	0.157	0.021	7.27297e-61
KMT2A	2.49734e-65	0.483513	0.311	0.109	9.3885e-61
THUMPD1	2.99304e-65	0.35432	0.292	0.112	1.1252e-60
LNPEP	3.24238e-65	0.427911	0.279	0.095	1.21894e-60
BOD1L1	3.28546e-65	0.536794	0.245	0.063	1.23514e-60
GABARAPL1	3.68049e-65	0.391255	0.572	0.318	1.38365e-60
ERH	6.06848e-65	-0.288919	0.438	0.375	2.28138e-60
CCL20	6.23615e-65	-1.45683	0.017	0.194	2.34442e-60
NDUFB11	6.49726e-65	-0.355681	0.514	0.476	2.44258e-60
GON4L	8.03745e-65	0.430889	0.288	0.098	3.0216e-60
MNAT1	8.88766e-65	0.419878	0.231	0.062	3.34123e-60
NDUFA12	9.12507e-65	0.263647	0.485	0.274	3.43048e-60
MPHOSPH10	1.05219e-64	0.425134	0.264	0.085	3.9556e-60
ANAPC11	1.08297e-64	-0.28995	0.38	0.323	4.07131e-60
TOMM20	1.40287e-64	0.259999	0.51	0.293	5.27393e-60
SNRPD1	1.4061e-64	-0.305465	0.391	0.344	5.28609e-60
MESDC2	1.71147e-64	-0.725429	0	0.136	6.43409e-60
CCNL1	1.84044e-64	-0.377842	0.477	0.437	6.91896e-60
NDUFB10	1.94484e-64	-0.597726	0.28	0.334	7.31142e-60
RBM5	2.29288e-64	0.321566	0.322	0.139	8.61986e-60
STOM	2.55049e-64	0.267987	0.388	0.193	9.58833e-60
GPX4	3.4744e-64	-0.342911	0.511	0.453	1.30617e-59
LSM4	3.57126e-64	-0.835654	0.104	0.257	1.34258e-59
CMPK1	4.39423e-64	-0.764046	0.2	0.331	1.65197e-59
TRIM28	4.39874e-64	0.39362	0.245	0.077	1.65366e-59
GNLY	5.91502e-64	-1.86561	0.236	0.499	2.22369e-59
CSNK2A1	1.17271e-63	0.456892	0.237	0.063	4.4087e-59
DYNC1H1	1.20467e-63	0.401817	0.296	0.112	4.52882e-59
DNAJA2	1.61365e-63	0.264066	0.351	0.171	6.06635e-59
RP5-1171I10.5	1.64177e-63	-0.769931	0	0.134	6.17207e-59
TNRC6B	1.7589e-63	0.430053	0.384	0.169	6.61242e-59
GADD45GIP1	2.03045e-63	-0.847876	0.142	0.313	7.63328e-59
C8orf59	2.10569e-63	0.32879	0.353	0.161	7.91614e-59
PABPN1	2.48624e-63	0.29943	0.271	0.107	9.34675e-59
NUDC	2.81353e-63	-0.280262	0.398	0.319	1.05772e-58
UBE2D2	2.94328e-63	-0.743912	0.267	0.397	1.1065e-58
STAT3	3.13293e-63	-0.422847	0.464	0.413	1.17779e-58
MLLT6	3.31996e-63	0.369084	0.235	0.075	1.2481e-58
CHD8	4.16393e-63	0.410434	0.173	0.032	1.56539e-58
CIR1	4.22854e-63	0.389201	0.36	0.156	1.58968e-58
RARRES3	5.86536e-63	0.446684	0.838	0.575	2.20502e-58
MAP4	6.36932e-63	0.347715	0.25	0.087	2.39448e-58
ADRM1	6.45562e-63	-0.386998	0.266	0.258	2.42692e-58
DDX21	7.89022e-63	0.380357	0.44	0.22	2.96625e-58
PSMA3-AS1	8.04885e-63	0.311001	0.425	0.217	3.02589e-58
SYNRG	9.47599e-63	0.42111	0.258	0.083	3.5624e-58
MTDH	9.72964e-63	-0.646479	0.309	0.382	3.65776e-58
SEC61G	9.76335e-63	-0.256162	0.523	0.449	3.67043e-58
ARHGAP9	9.88548e-63	0.284374	0.451	0.241	3.71635e-58
PSMA1	1.15189e-62	-0.414506	0.42	0.412	4.33042e-58
HSP90AB1	1.16169e-62	-0.481123	0.859	0.735	4.36725e-58
FASLG	1.67128e-62	0.588688	0.296	0.095	6.28302e-58
CALCOCO2	1.73124e-62	0.358139	0.302	0.12	6.50841e-58
XPC	1.85766e-62	0.415153	0.237	0.07	6.98369e-58
TAP1	1.95259e-62	-0.778607	0.222	0.347	7.34055e-58
KRT18	2.18958e-62	-0.884128	0.035	0.208	8.23153e-58
APOL6	2.32398e-62	0.318707	0.311	0.133	8.73675e-58
SLC7A5	2.36895e-62	-0.759161	0.276	0.372	8.90585e-58
S100A10	2.38384e-62	-0.668501	0.549	0.609	8.96182e-58
IGKC	2.69713e-62	0.76795	0.841	0.591	1.01396e-57
DNAJC19	3.25387e-62	0.331888	0.269	0.102	1.22326e-57
MT2A	3.56798e-62	-1.3186	0.273	0.448	1.34135e-57
SETX	3.67682e-62	0.442276	0.222	0.058	1.38226e-57
STAG2	4.70501e-62	0.486297	0.303	0.106	1.7688e-57
CDC5L	5.50419e-62	0.387637	0.269	0.094	2.06924e-57
TMBIM6	5.71929e-62	0.265205	0.775	0.527	2.15011e-57
ACTR3	6.11128e-62	0.399983	0.655	0.392	2.29748e-57
ZEB2	6.28633e-62	0.674485	0.594	0.315	2.36328e-57
PRDX6	6.38593e-62	-0.367844	0.456	0.417	2.40073e-57
USP47	7.74367e-62	0.348208	0.256	0.091	2.91115e-57
BORCS7	7.89195e-62	0.347205	0.263	0.097	2.9669e-57
TAX1BP1	8.58691e-62	0.258894	0.548	0.325	3.22816e-57
PSMB9	1.03085e-61	-0.259182	0.684	0.592	3.87536e-57
2025-03-07	1.04505e-61	0.377161	0.267	0.094	3.92878e-57
PHLDA1	1.12071e-61	-1.07555	0.179	0.347	4.2132e-57
STAT4	1.14026e-61	0.333777	0.489	0.264	4.28671e-57
FKBP4	1.42844e-61	-1.12147	0.055	0.21	5.37008e-57
AC002331.1	1.49119e-61	-0.986511	0	0.13	5.60598e-57
KDM5A	1.65598e-61	0.344914	0.318	0.135	6.22547e-57
HERPUD1	1.93109e-61	-0.775612	0.315	0.427	7.25973e-57
MIA3	3.04698e-61	0.44645	0.207	0.05	1.14548e-56
SSBP1	3.10903e-61	0.317533	0.472	0.254	1.16881e-56
PDIA6	3.53203e-61	-0.583443	0.315	0.359	1.32783e-56
ARF6	3.71814e-61	-0.51732	0.471	0.492	1.3978e-56
P4HB	4.18818e-61	-0.752126	0.198	0.321	1.57451e-56
ITM2C	4.19894e-61	-0.929881	0.237	0.34	1.57855e-56
NDUFS5	4.21359e-61	-0.297658	0.744	0.666	1.58406e-56
MDM4	5.52871e-61	0.385428	0.268	0.095	2.07846e-56
MRPL41	5.95139e-61	-0.889484	0.124	0.314	2.23736e-56
UBE2L6	6.58812e-61	-0.644041	0.232	0.302	2.47674e-56
NBEAL1	6.7968e-61	-0.82305	0.144	0.286	2.55519e-56
IFRD1	7.07214e-61	-0.818692	0.221	0.341	2.6587e-56
ZNF431	7.63648e-61	0.407586	0.169	0.033	2.87086e-56
NIPBL	7.82941e-61	0.478556	0.302	0.107	2.94339e-56
SRPRA	7.91927e-61	0.292436	0.27	0.11	2.97717e-56
EPB41	8.89665e-61	0.437102	0.198	0.044	3.34461e-56
NASP	1.08378e-60	0.384273	0.477	0.25	4.07437e-56
FRG1	1.21647e-60	0.285273	0.306	0.136	4.57318e-56
SMG1	1.32097e-60	0.363375	0.321	0.134	4.96605e-56
CLDN4	1.61124e-60	-0.822846	0.017	0.174	6.05729e-56
JAML	1.63435e-60	0.265373	0.412	0.215	6.14417e-56
RNF125	1.88013e-60	0.492055	0.39	0.171	7.06814e-56
BPTF	1.91839e-60	0.405263	0.33	0.136	7.212e-56
CLTB	1.99406e-60	-0.826377	0.107	0.276	7.49646e-56
CWF19L2	2.04712e-60	0.310121	0.218	0.072	7.69594e-56
ODF2L	2.3466e-60	0.466484	0.396	0.177	8.82181e-56
ENTPD1	2.64119e-60	0.686898	0.472	0.217	9.92929e-56
NUB1	2.83897e-60	0.270177	0.256	0.104	1.06728e-55
ANKRD44	3.32619e-60	0.320578	0.353	0.163	1.25045e-55
MIDN	4.51421e-60	0.353697	0.319	0.136	1.69707e-55
LGALS1	4.54367e-60	-0.764747	0.568	0.522	1.70815e-55
PRELID1	4.82357e-60	-0.852152	0.225	0.397	1.81337e-55
OCIAD2	5.46971e-60	-0.407954	0.36	0.356	2.05628e-55
ZNF24	5.62691e-60	0.428155	0.237	0.068	2.11538e-55
ATP1B3	5.75185e-60	-0.775113	0.349	0.453	2.16235e-55
CDK13	5.96067e-60	0.513501	0.202	0.041	2.24085e-55
PREX1	7.2785e-60	0.333363	0.271	0.104	2.73628e-55
PARP8	9.8585e-60	0.290185	0.306	0.136	3.7062e-55
HELZ	1.02447e-59	0.45491	0.296	0.107	3.85138e-55
MECP2	1.08867e-59	0.306061	0.305	0.132	4.09276e-55
BCLAF1	1.16555e-59	0.298547	0.469	0.256	4.38177e-55
VAPA	1.20907e-59	-0.357543	0.366	0.348	4.54536e-55
ZNF708	1.27804e-59	0.358892	0.124	0.013	4.80467e-55
AATF	1.92182e-59	0.311077	0.272	0.108	7.22488e-55
ZNF430	2.33333e-59	0.450775	0.257	0.082	8.77191e-55
PSMD13	2.42065e-59	0.270276	0.412	0.217	9.10018e-55
NDUFC1	2.5069e-59	0.36302	0.303	0.122	9.42445e-55
PRPF6	2.53272e-59	0.420361	0.25	0.079	9.52152e-55
FKBP8	2.73988e-59	-0.289497	0.401	0.359	1.03003e-54
UBE2L3	3.21392e-59	-0.326419	0.436	0.4	1.20824e-54
POLR2K	3.3019e-59	-0.267451	0.407	0.35	1.24132e-54
CCT4	3.77071e-59	-0.334703	0.354	0.313	1.41756e-54
KRT8	3.80142e-59	-0.860332	0.047	0.21	1.42911e-54
PPP2CA	3.96111e-59	-0.734406	0.187	0.306	1.48914e-54
CCNI	3.97046e-59	-0.560115	0.566	0.621	1.49265e-54
HNRNPA2B1	9.32354e-59	0.374984	0.895	0.663	3.50509e-54
SPOCK2	9.48e-59	-0.913906	0.205	0.354	3.56391e-54
SNHG8	1.2119e-58	0.325462	0.489	0.271	4.556e-54
ARL6IP1	1.25859e-58	-0.703564	0.285	0.359	4.73153e-54
TXN	1.304e-58	-0.568113	0.441	0.483	4.90225e-54
DYNLL1	1.40455e-58	-0.292952	0.751	0.648	5.28028e-54
APOBR	1.43583e-58	0.339037	0.145	0.024	5.39788e-54
C17orf62	1.72034e-58	-0.64595	0	0.124	6.46745e-54
MED11	2.01754e-58	0.32534	0.178	0.045	7.58474e-54
NDUFA11	2.05914e-58	-0.326944	0.443	0.405	7.74112e-54
PRPF8	2.36042e-58	0.311546	0.248	0.095	8.87375e-54
IWS1	2.49576e-58	0.327787	0.237	0.084	9.38255e-54
PJA2	2.53377e-58	0.331631	0.218	0.07	9.52546e-54
C5orf56	3.25894e-58	-0.66926	0	0.123	1.22517e-53
CCDC109B	3.25894e-58	-0.623834	0	0.123	1.22517e-53
PPP1R2	3.46986e-58	-0.68003	0.326	0.387	1.30446e-53
SERBP1	3.48645e-58	0.38134	0.714	0.459	1.3107e-53
CEP350	4.38357e-58	0.29102	0.208	0.07	1.64796e-53
CYCS	4.51358e-58	-0.425661	0.659	0.642	1.69684e-53
IL7R	5.08941e-58	0.984939	0.39	0.155	1.91331e-53
UBE2A	5.16349e-58	-0.294363	0.344	0.302	1.94116e-53
C9orf78	5.33469e-58	0.330588	0.497	0.277	2.00552e-53
RBPJ	6.01833e-58	-0.648921	0.311	0.352	2.26253e-53
GABARAPL2	6.54292e-58	-0.368625	0.367	0.352	2.45975e-53
ZNF830	8.7984e-58	0.350567	0.213	0.065	3.30767e-53
IRF3	9.54257e-58	0.304108	0.282	0.118	3.58743e-53
NACA	1.12051e-57	0.408521	0.977	0.875	4.21246e-53
RPL22	1.12109e-57	0.404191	0.967	0.835	4.21461e-53
HNRNPC	1.36114e-57	-0.309476	0.618	0.558	5.11707e-53
RSL24D1	1.61386e-57	-0.294834	0.516	0.456	6.06713e-53
NOP10	1.82423e-57	-0.263648	0.457	0.391	6.858e-53
SF1	1.83297e-57	-0.395158	0.375	0.367	6.89085e-53
CTSW	1.86429e-57	-0.371344	0.561	0.484	7.00863e-53
CCPG1	1.92168e-57	0.283588	0.229	0.085	7.22438e-53
MED21	2.22141e-57	0.265215	0.221	0.084	8.35115e-53
MPHOSPH9	2.52863e-57	0.299042	0.185	0.055	9.50613e-53
C14orf1	3.04096e-57	-0.618092	0	0.121	1.14322e-52
EVI2A	3.38806e-57	0.285307	0.445	0.246	1.27371e-52
ATP6V0B	3.44806e-57	-0.418906	0.328	0.331	1.29626e-52
DNAJB1	3.8528e-57	-1.62164	0.505	0.503	1.44842e-52
DHX8	4.20125e-57	0.28738	0.143	0.03	1.57942e-52
RPS3A	4.56767e-57	0.327721	0.999	0.979	1.71717e-52
PRDX5	5.3084e-57	-0.338556	0.554	0.498	1.99564e-52
PCBP2	6.71609e-57	-0.308395	0.534	0.491	2.52485e-52
MTRNR2L1	7.30968e-57	0.45543	0.141	0.017	2.748e-52
IVNS1ABP	7.49668e-57	0.336729	0.361	0.172	2.8183e-52
RP11-489E7.4	7.90922e-57	-0.661868	0	0.121	2.97339e-52
MYL6	1.55073e-56	-0.462418	0.961	0.938	5.82983e-52
AKT3	1.64934e-56	0.487258	0.171	0.031	6.20055e-52
CREBRF	1.79745e-56	0.359896	0.26	0.097	6.75732e-52
DOK2	2.03188e-56	-0.684726	0.333	0.352	7.63863e-52
UBTF	2.10272e-56	0.426595	0.21	0.056	7.90496e-52
NDUFB9	2.50115e-56	-0.549977	0.294	0.352	9.40281e-52
APOA1BP	2.82558e-56	-0.620182	0	0.119	1.06225e-51
DAZAP2	3.31546e-56	-0.294788	0.484	0.435	1.24641e-51
TGS1	3.62947e-56	0.41034	0.226	0.067	1.36446e-51
G3BP1	3.64716e-56	0.29659	0.319	0.147	1.37111e-51
DPP7	3.72353e-56	-0.712467	0.157	0.273	1.39982e-51
HIST1H1E	4.08513e-56	0.457415	0.138	0.016	1.53576e-51
TPM3	4.25154e-56	0.369967	0.759	0.509	1.59832e-51
ESCO1	5.66387e-56	0.34322	0.181	0.048	2.12927e-51
MFSD14A	6.24717e-56	-0.668074	0.003	0.135	2.34856e-51
PSMB8	6.31167e-56	-0.297154	0.487	0.436	2.37281e-51
PHF3	6.44638e-56	0.309736	0.219	0.075	2.42345e-51
CLK4	7.21637e-56	0.314795	0.22	0.079	2.71292e-51
RNMT	9.63685e-56	0.27971	0.388	0.203	3.62288e-51
SRP54	1.11335e-55	0.311861	0.258	0.103	4.18552e-51
CHURC1	1.31433e-55	0.396108	0.293	0.117	4.9411e-51
CREBZF	1.34183e-55	0.312823	0.207	0.068	5.04448e-51
CCDC174	1.58222e-55	0.336766	0.23	0.079	5.94818e-51
SMC3	1.67789e-55	0.272217	0.335	0.163	6.30787e-51
RBM6	1.78152e-55	0.312512	0.258	0.102	6.69746e-51
LARS	1.96675e-55	0.357163	0.192	0.053	7.3938e-51
LBH	2.31265e-55	0.284131	0.363	0.185	8.69417e-51
PPP1CB	2.47429e-55	0.250848	0.567	0.344	9.30186e-51
CKLF	2.59312e-55	0.354729	0.669	0.425	9.74859e-51
YWHAH	2.63843e-55	-0.911519	0.076	0.233	9.91892e-51
PGK1	3.07633e-55	-0.253902	0.699	0.601	1.15652e-50
DDHD1	3.23434e-55	0.272723	0.181	0.055	1.21592e-50
ZNF831	3.41549e-55	0.4266	0.127	0.013	1.28402e-50
NR4A3	4.01291e-55	0.516163	0.305	0.112	1.50861e-50
BSG	4.79432e-55	-0.486323	0.352	0.382	1.80238e-50
BRAF	5.54708e-55	0.418181	0.21	0.059	2.08537e-50
PPP4C	7.40424e-55	-0.655228	0.194	0.29	2.78355e-50
CALCOCO1	7.40592e-55	0.425753	0.178	0.039	2.78418e-50
ATRX	9.65641e-55	0.412186	0.425	0.21	3.63023e-50
RPL17	1.20499e-54	-0.268842	0.497	0.434	4.53004e-50
HIC1	1.29146e-54	0.356382	0.133	0.018	4.8551e-50
ANKRD49	1.48239e-54	0.447553	0.191	0.045	5.57291e-50
TRIM38	1.72126e-54	0.43097	0.241	0.077	6.47091e-50
ARCN1	1.77602e-54	0.321455	0.173	0.046	6.67677e-50
YPEL5	1.81647e-54	-0.320342	0.776	0.684	6.82884e-50
PPP1CC	2.23629e-54	-0.672938	0.161	0.262	8.4071e-50
BACH1	2.70063e-54	0.382581	0.201	0.055	1.01527e-49
CHST12	2.96111e-54	-0.781849	0.197	0.285	1.1132e-49
ZNF217	3.12656e-54	0.361623	0.142	0.024	1.1754e-49
RPS18	3.49281e-54	0.314906	0.999	0.997	1.31309e-49
ZNF148	3.65873e-54	0.338801	0.198	0.06	1.37546e-49
COPS5	4.01017e-54	0.318722	0.25	0.095	1.50758e-49
MRPS6	4.90295e-54	-0.741398	0.253	0.35	1.84321e-49
SOX4	5.07006e-54	-1.09971	0.006	0.139	1.90604e-49
ATF4	6.13997e-54	-0.530251	0.317	0.354	2.30826e-49
COX4I1	6.47483e-54	-0.331482	0.868	0.818	2.43415e-49
OTUD6B-AS1	9.01505e-54	0.352982	0.275	0.108	3.38912e-49
SPTAN1	9.29445e-54	0.340318	0.309	0.138	3.49415e-49
RPS6KA3	9.81112e-54	0.287966	0.251	0.103	3.68839e-49
ANP32B	1.06434e-53	-0.765207	0.212	0.331	4.00127e-49
EIF6	1.06557e-53	-0.272028	0.302	0.264	4.00589e-49
MYDGF	1.09737e-53	-0.79576	0.104	0.25	4.12546e-49
ARL5A	1.36163e-53	-0.761606	0.047	0.191	5.11891e-49
CWC22	1.44668e-53	0.33054	0.175	0.046	5.43863e-49
RBM39	1.47166e-53	0.372477	0.823	0.582	5.53256e-49
ABCF1	1.56342e-53	0.336523	0.326	0.15	5.87753e-49
SUPT16H	1.72836e-53	0.469045	0.232	0.068	6.4976e-49
TUFM	1.7556e-53	-0.461821	0.258	0.285	6.59999e-49
SYNE1	2.00859e-53	0.404668	0.231	0.074	7.55109e-49
RPS29	2.6947e-53	0.301788	0.997	0.979	1.01304e-48
SMC1A	3.07838e-53	0.361675	0.242	0.083	1.15729e-48
RGS2	3.39026e-53	-0.837301	0.437	0.502	1.27453e-48
SH3GLB1	3.49936e-53	-0.388943	0.223	0.227	1.31555e-48
ISCU	3.5217e-53	-0.704077	0.198	0.314	1.32395e-48
XIAP	3.63443e-53	0.294238	0.168	0.046	1.36633e-48
MCL1	3.7841e-53	-0.597627	0.584	0.658	1.42259e-48
TIPARP	4.10912e-53	0.437566	0.296	0.116	1.54478e-48
UQCRFS1	4.30797e-53	-0.733744	0.171	0.302	1.61954e-48
HLA-DMA	4.32463e-53	-0.648311	0.231	0.292	1.6258e-48
PRPF40A	4.91811e-53	0.349729	0.407	0.207	1.84891e-48
MRPL18	4.93061e-53	-0.905125	0.186	0.252	1.85361e-48
ZNF791	5.30871e-53	0.431192	0.234	0.074	1.99576e-48
POLR2F	5.4639e-53	-0.291945	0.269	0.242	2.0541e-48
PRKACB	5.8931e-53	0.340997	0.276	0.114	2.21545e-48
SP140	7.08552e-53	0.290131	0.308	0.143	2.66373e-48
LIMD2	7.4466e-53	-0.427176	0.407	0.404	2.79948e-48
ZMAT2	7.94383e-53	0.286796	0.367	0.188	2.9864e-48
IL2RB	8.30692e-53	0.378122	0.532	0.304	3.1229e-48
GPRIN3	8.72656e-53	0.296106	0.256	0.107	3.28066e-48
PKN2	9.39583e-53	0.344659	0.162	0.038	3.53227e-48
CRIP1	9.67448e-53	0.426382	0.624	0.38	3.63703e-48
ABCE1	1.05449e-52	0.274935	0.203	0.072	3.96424e-48
PHF12	1.06827e-52	0.405189	0.172	0.037	4.01607e-48
HIST1H1D	1.11077e-52	0.518916	0.127	0.013	4.17584e-48
PSD4	1.24245e-52	0.364842	0.202	0.058	4.67086e-48
MSN	1.3434e-52	0.391917	0.651	0.407	5.05039e-48
TMEM230	1.42297e-52	-0.29039	0.36	0.326	5.3495e-48
GIMAP7	1.4347e-52	0.426414	0.357	0.162	5.39361e-48
TTC1	1.53442e-52	0.279568	0.277	0.122	5.7685e-48
ANXA2	1.58179e-52	-0.350494	0.406	0.382	5.94659e-48
FAM49B	1.59059e-52	-0.422105	0.35	0.36	5.97967e-48
ANKRD11	1.92876e-52	0.413586	0.354	0.162	7.25099e-48
SLC38A1	1.99302e-52	0.256545	0.459	0.265	7.49257e-48
SRSF7	2.24177e-52	0.414489	0.917	0.717	8.42769e-48
NINJ1	2.61175e-52	-0.850947	0.092	0.225	9.81862e-48
SELM	2.76972e-52	-0.641369	0	0.111	1.04125e-47
CD47	3.11778e-52	-0.74659	0.168	0.303	1.1721e-47
SPINK2	3.20579e-52	0.396939	0.105	0.007	1.20518e-47
WTAP	3.5109e-52	-0.40899	0.311	0.318	1.31989e-47
CD48	3.71705e-52	0.289401	0.628	0.402	1.39739e-47
HBP1	4.99091e-52	0.265882	0.282	0.129	1.87628e-47
BDP1	6.34115e-52	0.37726	0.315	0.137	2.38389e-47
EVL	6.84837e-52	0.341923	0.819	0.582	2.57457e-47
CLTA	7.03752e-52	-0.658704	0.145	0.253	2.64568e-47
PAPD5	7.13786e-52	-0.599445	0	0.11	2.68341e-47
CCDC64	7.13786e-52	-0.60621	0	0.11	2.68341e-47
UBE2I	7.76987e-52	-0.256427	0.391	0.342	2.921e-47
KIF5B	9.28463e-52	-0.568676	0.242	0.302	3.49047e-47
TPM4	9.58609e-52	-0.544484	0.256	0.301	3.6038e-47
HLA-DRB1	1.35053e-51	-0.775501	0.508	0.606	5.07719e-47
IFITM3	1.59426e-51	-0.832163	0.03	0.182	5.99347e-47
RSRC1	1.68026e-51	0.32748	0.19	0.055	6.31678e-47
JMY	1.92974e-51	0.270399	0.219	0.084	7.25466e-47
CXCL1	2.29449e-51	-0.653534	0.002	0.119	8.62591e-47
ZNF33A	2.34884e-51	0.357803	0.161	0.035	8.83023e-47
ARID4A	2.57618e-51	0.404775	0.267	0.101	9.6849e-47
PDE7A	2.74267e-51	0.287412	0.31	0.146	1.03108e-46
UBE2N	3.00871e-51	-0.397805	0.34	0.339	1.13109e-46
NCOA7	3.0257e-51	0.45044	0.25	0.085	1.13748e-46
RNPS1	3.03956e-51	-0.453497	0.323	0.344	1.14269e-46
TCP1	3.22086e-51	-0.494418	0.275	0.294	1.21085e-46
TRA2B	3.48313e-51	-0.354317	0.42	0.39	1.30945e-46
GPR34	3.58425e-51	0.35158	0.127	0.018	1.34746e-46
CNOT4	3.66795e-51	0.267549	0.25	0.106	1.37893e-46
PSMA4	3.90615e-51	-0.332335	0.392	0.358	1.46848e-46
ZNF721	4.39242e-51	0.330739	0.183	0.054	1.65129e-46
CSNK2B	4.39541e-51	-0.40318	0.297	0.309	1.65241e-46
AKIRIN1	4.39611e-51	-0.35588	0.236	0.228	1.65267e-46
SYNE2	4.8338e-51	0.285131	0.423	0.235	1.81722e-46
ASCC3	4.9239e-51	0.350282	0.197	0.058	1.85109e-46
IRF2	5.3106e-51	0.319528	0.234	0.09	1.99647e-46
LINC00969	6.48039e-51	-0.575165	0	0.108	2.43624e-46
SLC3A2	7.14049e-51	-0.688926	0.22	0.32	2.6844e-46
RECQL	9.2737e-51	0.372131	0.224	0.074	3.48635e-46
DENND4A	9.36362e-51	0.431012	0.234	0.077	3.52016e-46
TRIM52	1.40663e-50	0.336738	0.133	0.023	5.28809e-46
RLF	1.43718e-50	0.293149	0.162	0.044	5.40294e-46
CLK1	1.53095e-50	-0.427056	0.399	0.399	5.75545e-46
PAPOLA	1.65291e-50	-0.382328	0.464	0.444	6.21396e-46
MMP24-AS1	1.66587e-50	-0.554984	0	0.107	6.26268e-46
CCDC85B	1.68155e-50	-0.820405	0.167	0.326	6.32162e-46
BUD31	1.94694e-50	-0.267856	0.395	0.351	7.31934e-46
NUCB2	2.42292e-50	0.402834	0.309	0.131	9.10871e-46
SMC5	2.55988e-50	0.299868	0.227	0.087	9.62363e-46
ARGLU1	2.56896e-50	-0.398265	0.344	0.339	9.65777e-46
MAPK1	2.61198e-50	0.278784	0.242	0.099	9.81946e-46
SYTL2	2.87551e-50	0.301732	0.243	0.099	1.08102e-45
BLOC1S6	3.1904e-50	0.312645	0.214	0.076	1.1994e-45
UBC	3.31638e-50	0.370018	0.986	0.926	1.24676e-45
CHCHD10	3.8101e-50	-0.81362	0.073	0.239	1.43237e-45
TAF15	3.83285e-50	0.319343	0.263	0.108	1.44092e-45
APOBEC3G	4.35006e-50	-0.377871	0.425	0.407	1.63536e-45
GYPC	5.46382e-50	-0.58488	0.323	0.391	2.05407e-45
PUM3	5.7093e-50	0.30923	0.168	0.046	2.14635e-45
FLNA	6.18796e-50	-0.732054	0.14	0.249	2.3263e-45
SKAP2	7.33513e-50	0.433499	0.172	0.037	2.75757e-45
FDX1	7.92846e-50	-0.772014	0.078	0.226	2.98062e-45
NCOR1	9.31776e-50	-0.352116	0.341	0.324	3.50292e-45
TBCB	1.10028e-49	-0.65203	0.178	0.283	4.13641e-45
PRPF38B	1.10747e-49	-0.274868	0.421	0.37	4.16343e-45
PPA1	1.13619e-49	-0.367873	0.304	0.287	4.27139e-45
ATM	1.22222e-49	0.267681	0.214	0.084	4.59482e-45
GABPB1-AS1	1.27643e-49	0.477319	0.238	0.077	4.79861e-45
LPIN2	1.56621e-49	0.275612	0.276	0.125	5.88802e-45
ARMCX3	1.69134e-49	0.333013	0.276	0.116	6.35844e-45
NDUFS7	2.40602e-49	-0.4037	0.276	0.288	9.04519e-45
PYURF	2.51687e-49	-0.740278	0.13	0.261	9.46191e-45
TERF2IP	2.65006e-49	-0.593829	0.329	0.404	9.96265e-45
CDK2AP2	2.65199e-49	-0.283152	0.32	0.275	9.9699e-45
SPEN	2.98622e-49	0.256847	0.17	0.054	1.12264e-44
PPP1R15A	3.00546e-49	-0.740386	0.363	0.484	1.12987e-44
POLR2A	3.18318e-49	0.357416	0.3	0.132	1.19669e-44
TFF3	3.19634e-49	-0.859647	0.066	0.223	1.20163e-44
CLTC	3.5825e-49	0.257966	0.192	0.068	1.3468e-44
DHX9	3.88414e-49	0.267321	0.233	0.096	1.4602e-44
CASP8	3.88731e-49	0.285109	0.24	0.099	1.4614e-44
CCNH	4.02576e-49	0.271221	0.396	0.217	1.51344e-44
DYNC1LI2	4.33713e-49	0.276138	0.176	0.056	1.6305e-44
LARP7	5.27572e-49	0.352478	0.315	0.141	1.98336e-44
RIF1	5.29773e-49	0.316441	0.203	0.07	1.99163e-44
COQ10B	6.03703e-49	0.277003	0.307	0.151	2.26956e-44
PACS1	6.40603e-49	0.32982	0.165	0.04	2.40828e-44
RHOB	6.6131e-49	-0.898346	0.049	0.191	2.48613e-44
WDR1	6.74049e-49	-0.265467	0.336	0.294	2.53402e-44
PPIL2	7.93683e-49	0.299185	0.139	0.03	2.98377e-44
TMEM261	9.87941e-49	-0.537496	0	0.104	3.71407e-44
HLA-DQA2	1.07051e-48	-0.919114	0.035	0.187	4.02448e-44
RPS19BP1	1.41576e-48	-0.36136	0.271	0.269	5.3224e-44
STAG1	1.99481e-48	0.284636	0.185	0.06	7.49929e-44
CCL5	2.19611e-48	0.347367	0.984	0.905	8.25606e-44
PRR13	2.22676e-48	-0.265931	0.466	0.415	8.37128e-44
CEBPB	2.36761e-48	-0.824992	0.046	0.194	8.90079e-44
DPF2	2.40374e-48	0.341573	0.207	0.067	9.03662e-44
CARD16	2.83273e-48	-0.375527	0.366	0.333	1.06494e-43
ACIN1	2.92615e-48	0.28014	0.211	0.077	1.10006e-43
ZNF675	3.07021e-48	0.311187	0.118	0.017	1.15422e-43
GTF3A	3.26612e-48	-0.766353	0.185	0.344	1.22786e-43
SPTY2D1	3.46591e-48	0.353574	0.266	0.109	1.30297e-43
DNM1L	3.52131e-48	0.297292	0.187	0.06	1.3238e-43
KLHL24	4.45075e-48	0.251181	0.193	0.074	1.67322e-43
MTERF4	4.6188e-48	0.30059	0.236	0.095	1.73639e-43
RIOK3	4.82218e-48	0.269776	0.224	0.091	1.81285e-43
EIF5B	5.18118e-48	0.344542	0.449	0.249	1.94781e-43
CTSA	5.40205e-48	-0.549844	0.131	0.195	2.03085e-43
FABP5	5.53104e-48	-0.937632	0.231	0.383	2.07934e-43
KIAA0101	6.47193e-48	-0.884603	0	0.102	2.43306e-43
USP36	7.68185e-48	0.532769	0.309	0.12	2.88792e-43
UTS2	8.16083e-48	-0.610685	0.002	0.113	3.06798e-43
ZNF706	9.96064e-48	-0.422933	0.255	0.268	3.7446e-43
ACP5	1.06666e-47	-0.649613	0.172	0.225	4.01002e-43
COPB2	1.06957e-47	0.356862	0.195	0.06	4.02093e-43
CHORDC1	1.09072e-47	-0.290341	0.27	0.22	4.10045e-43
BTG3	1.32069e-47	-0.765809	0.13	0.259	4.96502e-43
CPNE3	1.42662e-47	0.264913	0.195	0.069	5.36323e-43
AHSA1	1.90965e-47	-0.513303	0.259	0.272	7.17915e-43
PRKAA1	2.15875e-47	0.267563	0.184	0.064	8.11561e-43
C6orf48	2.36472e-47	-0.573332	0.26	0.325	8.88994e-43
MAT2A	2.38476e-47	0.274464	0.263	0.12	8.96528e-43
PNPLA8	2.56487e-47	0.287651	0.286	0.132	9.64236e-43
RALA	2.75871e-47	-0.767505	0.11	0.227	1.03711e-42
NRDC	2.76538e-47	0.258258	0.245	0.108	1.03962e-42
TRAF3IP3	2.77572e-47	0.318212	0.306	0.143	1.04351e-42
CHD6	2.93367e-47	0.283669	0.191	0.068	1.10288e-42
TRAT1	3.51016e-47	-0.333311	0.32	0.276	1.31961e-42
SUMO3	3.69757e-47	-0.701478	0.131	0.243	1.39007e-42
LRRFIP1	4.14533e-47	-0.250275	0.472	0.415	1.55839e-42
HELB	5.36234e-47	0.352814	0.16	0.04	2.01592e-42
TRBC2	5.736e-47	-0.29664	0.78	0.668	2.15639e-42
SDCBP	6.41645e-47	0.274764	0.634	0.418	2.4122e-42
RNF216	6.53552e-47	0.31926	0.187	0.06	2.45696e-42
SRRT	7.38652e-47	0.269249	0.27	0.125	2.77689e-42
NIFK	7.76018e-47	0.316665	0.237	0.093	2.91736e-42
CD82	1.0811e-46	-0.755052	0.064	0.194	4.06429e-42
C4orf48	1.49886e-46	-0.727259	0.062	0.21	5.63483e-42
AP2S1	2.08678e-46	-0.289515	0.309	0.283	7.84503e-42
SDF2L1	2.28375e-46	-0.788836	0.127	0.257	8.58554e-42
RPL23A	2.91078e-46	-0.355698	0.995	0.992	1.09428e-41
SUPT6H	2.97332e-46	0.345475	0.183	0.054	1.11779e-41
PRDX1	3.80363e-46	-0.403796	0.415	0.415	1.42994e-41
MAP2K3	4.22322e-46	-0.67848	0.101	0.214	1.58768e-41
CD81	5.12341e-46	0.316932	0.227	0.089	1.92609e-41
DDX3X	6.47247e-46	0.470529	0.639	0.401	2.43326e-41
DCXR	6.83761e-46	-0.560338	0.18	0.25	2.57053e-41
VPS35	7.63527e-46	0.310387	0.205	0.072	2.8704e-41
RHOF	9.43275e-46	-0.407705	0.26	0.27	3.54615e-41
GABPB1	1.01559e-45	-0.739157	0.087	0.203	3.818e-41
RPAP2	1.15369e-45	0.331006	0.159	0.042	4.33719e-41
EDRF1	1.2397e-45	0.277501	0.117	0.021	4.66054e-41
GNA15	1.25184e-45	-0.680058	0.004	0.115	4.70615e-41
C19orf24	1.29579e-45	-0.726479	0.092	0.226	4.87138e-41
BNIP3L	1.34425e-45	0.259943	0.279	0.132	5.05358e-41
ANXA11	1.49369e-45	-0.328358	0.289	0.285	5.61537e-41
KLF12	1.70661e-45	0.252165	0.147	0.042	6.41584e-41
H2AFY	1.80238e-45	-0.62707	0.172	0.262	6.77586e-41
ZC3HAV1	2.07283e-45	-0.2753	0.32	0.276	7.79258e-41
EIF4A3	2.08658e-45	-0.697534	0.131	0.254	7.84428e-41
STX11	2.5125e-45	-0.76207	0.037	0.17	9.4455e-41
MFAP1	2.61126e-45	0.396215	0.198	0.06	9.81676e-41
JMJD1C	2.79912e-45	0.301001	0.393	0.216	1.0523e-40
RPS8	2.84056e-45	0.307112	0.997	0.969	1.06788e-40
DNAJB11	2.87431e-45	-0.612872	0.144	0.232	1.08057e-40
CKS2	3.62246e-45	-0.587449	0.255	0.312	1.36183e-40
ARPP19	4.01194e-45	-0.294808	0.29	0.273	1.50825e-40
NDUFV3	4.14307e-45	0.250241	0.139	0.037	1.55755e-40
RB1CC1	4.24597e-45	0.311692	0.244	0.101	1.59623e-40
IL16	6.38745e-45	0.317274	0.215	0.08	2.4013e-40
RNF19A	6.8568e-45	0.582639	0.459	0.24	2.57775e-40
SSH1	7.276e-45	0.297198	0.179	0.059	2.73534e-40
CD84	7.44018e-45	0.319108	0.208	0.077	2.79706e-40
CXCL2	7.95213e-45	-0.57716	0.001	0.102	2.98952e-40
IFI27	1.08931e-44	-0.915766	0.023	0.154	4.09516e-40
DGKD	1.21309e-44	0.251303	0.128	0.031	4.5605e-40
VIM	1.23501e-44	-0.604308	0.665	0.728	4.6429e-40
EIF5	1.2411e-44	-0.35347	0.399	0.379	4.66578e-40
EZH1	1.45904e-44	0.271167	0.116	0.022	5.48511e-40
POLE4	1.79756e-44	-0.319388	0.192	0.187	6.75774e-40
NABP1	1.88851e-44	0.273435	0.19	0.069	7.09967e-40
PIK3IP1	2.21541e-44	-0.349292	0.219	0.207	8.32863e-40
ATP6AP2	2.34999e-44	-0.254575	0.241	0.219	8.83454e-40
TAGAP	2.51775e-44	0.587017	0.311	0.127	9.46525e-40
IKZF2	2.6147e-44	0.361548	0.135	0.026	9.8297e-40
TBCA	2.99162e-44	-0.276224	0.37	0.337	1.12467e-39
MIF	3.01354e-44	-0.786706	0.198	0.353	1.13291e-39
2025-09-01	3.66455e-44	-0.72197	0.186	0.32	1.37765e-39
PDCL3	5.63265e-44	0.47368	0.541	0.317	2.11754e-39
CUL2	5.74791e-44	0.294179	0.151	0.041	2.16087e-39
ZNF90	7.341e-44	-0.56583	0.01	0.123	2.75977e-39
PRRC2B	7.5149e-44	0.290538	0.172	0.054	2.82515e-39
ZFAND5	8.49344e-44	-0.544724	0.204	0.262	3.19303e-39
CD101	8.84861e-44	0.30504	0.133	0.028	3.32655e-39
C12orf65	8.99055e-44	0.319066	0.189	0.064	3.37991e-39
CRNKL1	9.4741e-44	0.299355	0.155	0.043	3.56169e-39
RPL5	1.12257e-43	0.345591	0.985	0.92	4.22021e-39
TRGC1	1.16302e-43	0.589232	0.281	0.109	4.37224e-39
TMEM160	1.6502e-43	-0.717694	0.123	0.253	6.20377e-39
CORO1B	1.74905e-43	-0.329321	0.207	0.189	6.57538e-39
CARHSP1	1.99089e-43	-0.405706	0.247	0.256	7.48456e-39
NECAP1	2.46617e-43	0.295581	0.178	0.059	9.27131e-39
DYNC1LI1	2.65704e-43	0.300766	0.192	0.067	9.98887e-39
NBR1	2.80755e-43	0.264218	0.166	0.054	1.05547e-38
DUT	2.85371e-43	-0.840484	0.143	0.25	1.07283e-38
BAX	3.0695e-43	-0.517724	0.295	0.342	1.15395e-38
AP3S1	3.33104e-43	-0.431631	0.208	0.234	1.25227e-38
EMC6	3.48603e-43	-0.618073	0.084	0.185	1.31054e-38
FYN	3.51659e-43	0.298748	0.718	0.501	1.32203e-38
TRDC	3.9452e-43	0.819215	0.338	0.144	1.48316e-38
RNF4	4.36071e-43	0.27688	0.179	0.062	1.63936e-38
GSDMD	5.09196e-43	-0.298907	0.195	0.195	1.91427e-38
RBL2	5.97391e-43	0.307878	0.235	0.096	2.24583e-38
SLC16A7	6.20633e-43	0.291162	0.143	0.036	2.33321e-38
BLZF1	6.54929e-43	0.294705	0.143	0.036	2.46214e-38
DDX50	8.13007e-43	0.269557	0.189	0.071	3.05642e-38
ZC3H13	8.27719e-43	0.251642	0.264	0.127	3.11173e-38
IER2	8.42871e-43	-0.747497	0.302	0.475	3.16869e-38
RAB7A	1.22045e-42	-0.372245	0.273	0.283	4.58817e-38
ZFYVE16	1.30059e-42	0.26176	0.127	0.03	4.88943e-38
PSMA2	1.32811e-42	-0.398822	0.253	0.275	4.99291e-38
ZNF224	1.38358e-42	0.276084	0.158	0.048	5.20142e-38
UBR2	1.38867e-42	0.257827	0.164	0.054	5.22055e-38
MTCH1	1.76374e-42	-0.504348	0.129	0.2	6.63061e-38
ZFAND2A	1.91655e-42	-1.19627	0.094	0.222	7.20506e-38
SREK1IP1	1.95927e-42	0.261608	0.247	0.111	7.36568e-38
NLRC3	2.07232e-42	0.278901	0.143	0.038	7.79068e-38
CD27	2.2275e-42	-0.930014	0.156	0.289	8.37407e-38
PTBP1	2.74175e-42	-0.300002	0.22	0.215	1.03073e-37
KMT2C	2.86227e-42	0.297141	0.211	0.083	1.07604e-37
AP3B1	2.93403e-42	0.264129	0.148	0.043	1.10302e-37
SLK	2.93835e-42	0.349006	0.159	0.041	1.10464e-37
TNPO1	3.08124e-42	0.293995	0.155	0.045	1.15836e-37
ZNF451	3.32903e-42	0.304922	0.183	0.063	1.25152e-37
VAMP2	3.95226e-42	-0.364353	0.446	0.433	1.48581e-37
TMEM156	3.9543e-42	0.301331	0.166	0.05	1.48658e-37
IMP3	4.27894e-42	-0.634155	0.086	0.195	1.60863e-37
ZFP36L2	4.3503e-42	-0.367821	0.745	0.699	1.63545e-37
SBNO1	4.43637e-42	0.260798	0.233	0.104	1.66781e-37
GPR18	5.48289e-42	0.387706	0.211	0.074	2.06124e-37
TRIP11	5.75098e-42	0.377256	0.151	0.035	2.16202e-37
CDK12	5.93865e-42	0.252774	0.217	0.093	2.23258e-37
RPL4	6.7666e-42	-0.342635	0.912	0.884	2.54384e-37
LYSMD3	7.54637e-42	0.305227	0.138	0.033	2.83698e-37
ARSG	7.88526e-42	0.25629	0.127	0.03	2.96439e-37
BCL7B	8.60687e-42	-0.566142	0.113	0.198	3.23567e-37
CYC1	9.57135e-42	-0.659139	0.076	0.195	3.59825e-37
SNRK	9.70994e-42	0.325428	0.194	0.068	3.65035e-37
IER3	1.11992e-41	-0.674518	0.028	0.149	4.21022e-37
PHLDA2	1.19813e-41	-0.633136	0.014	0.126	4.50424e-37
SPTLC1	1.32625e-41	0.30023	0.131	0.029	4.9859e-37
C1QBP	1.36688e-41	-0.645435	0.11	0.22	5.13865e-37
SHOC2	1.46457e-41	0.258956	0.206	0.083	5.5059e-37
RBM17	1.55939e-41	-0.509926	0.129	0.195	5.86236e-37
EIF5A	2.22435e-41	-0.337287	0.291	0.279	8.36221e-37
GLO1	2.65623e-41	0.253387	0.264	0.126	9.98582e-37
ITGB2	2.7073e-41	-0.793724	0.185	0.35	1.01778e-36
KDELR2	3.5261e-41	-0.628694	0.114	0.228	1.3256e-36
BAG5	3.63024e-41	0.257836	0.157	0.051	1.36475e-36
PTP4A1	3.73694e-41	-0.53229	0.225	0.277	1.40486e-36
RGS1	5.15348e-41	-0.51557	0.845	0.799	1.9374e-36
ACTG1	5.71778e-41	0.296747	0.977	0.855	2.14954e-36
ATG2A	7.52519e-41	-0.337651	0.187	0.185	2.82902e-36
CISD2	7.59138e-41	-0.422538	0.181	0.217	2.8539e-36
PIM3	7.94912e-41	-0.683068	0.169	0.261	2.98839e-36
HNRNPM	8.00814e-41	-0.3486	0.344	0.338	3.01058e-36
NDFIP1	8.24906e-41	-0.591968	0.138	0.229	3.10115e-36
HUWE1	8.46951e-41	0.275298	0.177	0.063	3.18403e-36
CCDC82	1.23646e-40	0.308608	0.185	0.063	4.64834e-36
SLFN11	1.25181e-40	0.302322	0.13	0.03	4.70606e-36
FAM53C	1.35051e-40	0.271589	0.247	0.113	5.07711e-36
HNRNPUL1	1.37314e-40	0.260325	0.401	0.235	5.16219e-36
RHEB	1.58393e-40	-0.616764	0.153	0.252	5.95461e-36
HDLBP	1.68876e-40	0.263448	0.218	0.092	6.34872e-36
TMEM9B	1.69121e-40	-0.317305	0.219	0.219	6.35794e-36
EPRS	1.86113e-40	0.343127	0.197	0.068	6.99674e-36
ISG15	2.65028e-40	-0.440161	0.646	0.549	9.96347e-36
CAPN12	3.28135e-40	0.286092	0.121	0.024	1.23359e-35
TUBA1B	3.45072e-40	-0.568997	0.504	0.449	1.29726e-35
EWSR1	3.55593e-40	-0.360492	0.267	0.278	1.33682e-35
RNASET2	3.79656e-40	-0.618913	0.142	0.24	1.42728e-35
EGLN2	3.86527e-40	-0.524425	0.004	0.103	1.45311e-35
SSU72	4.13093e-40	-0.385935	0.247	0.266	1.55298e-35
HSPA6	4.31368e-40	-2.19711	0.025	0.151	1.62168e-35
RPGR	5.16461e-40	0.433891	0.157	0.038	1.94158e-35
NDUFAB1	5.27806e-40	-0.364355	0.22	0.241	1.98423e-35
PSAP	6.40117e-40	-0.388997	0.228	0.245	2.40645e-35
NR3C1	6.41242e-40	0.426566	0.592	0.375	2.41068e-35
TNFRSF18	6.45709e-40	-1.00298	0.135	0.298	2.42748e-35
NDUFAF3	6.89429e-40	-0.373688	0.174	0.192	2.59184e-35
SDF4	1.00068e-39	-0.56865	0.107	0.2	3.76195e-35
HSPA5	1.0021e-39	0.261739	0.681	0.478	3.76729e-35
TNIP2	1.00397e-39	-0.620099	0.055	0.164	3.77432e-35
PPM1G	1.01096e-39	-0.505799	0.172	0.234	3.80059e-35
EPCAM	1.14324e-39	-0.575547	0.008	0.108	4.29788e-35
LINC00685	1.31016e-39	0.285566	0.127	0.03	4.92541e-35
ZC3H8	1.33145e-39	0.298352	0.164	0.051	5.00545e-35
TECR	1.41471e-39	-0.33602	0.265	0.256	5.31848e-35
DDX3Y	1.41893e-39	0.446927	0.208	0.071	5.33431e-35
BAG3	1.70442e-39	-0.923097	0.029	0.136	6.40759e-35
NUCB1	1.85508e-39	-0.31206	0.205	0.211	6.974e-35
AKAP11	1.88789e-39	0.255471	0.11	0.022	7.09733e-35
INSIG1	2.2679e-39	-0.477871	0.183	0.208	8.52594e-35
RHBDD2	2.42641e-39	-0.64504	0.12	0.213	9.12183e-35
MAF1	2.45343e-39	-0.58973	0.17	0.254	9.22344e-35
S1PR4	2.94768e-39	-0.598972	0.099	0.188	1.10815e-34
RELB	3.32055e-39	-0.666165	0.083	0.192	1.24833e-34
CLDN3	3.36343e-39	-0.560596	0.007	0.105	1.26445e-34
CASP3	3.54269e-39	0.268885	0.232	0.103	1.33184e-34
ATP1A1	3.91498e-39	-0.291257	0.266	0.253	1.4718e-34
LAPTM4A	4.85686e-39	-0.274164	0.257	0.242	1.82589e-34
RPS10	6.1141e-39	-0.342252	0.878	0.845	2.29854e-34
GBP2	7.01381e-39	-0.271426	0.323	0.288	2.63677e-34
NENF	7.16412e-39	-0.660571	0.046	0.173	2.69328e-34
TMEM165	7.82462e-39	-0.623508	0.104	0.203	2.94159e-34
GPATCH11	7.96825e-39	0.266099	0.102	0.016	2.99558e-34
GALNT2	9.37973e-39	-0.666455	0.075	0.15	3.52621e-34
PMF1	9.81834e-39	-0.273975	0.251	0.24	3.69111e-34
RNASEH2C	9.9614e-39	-0.444017	0.176	0.213	3.74489e-34
TBCC	9.97352e-39	-0.269716	0.213	0.199	3.74945e-34
DDT	1.04943e-38	-0.361359	0.266	0.276	3.94522e-34
LAGE3	1.09729e-38	-0.633065	0.069	0.178	4.12516e-34
CNN2	1.1916e-38	-0.322021	0.251	0.248	4.47968e-34
ELOF1	1.23812e-38	-0.387972	0.159	0.189	4.65459e-34
PCNP	1.24292e-38	-0.27367	0.296	0.28	4.67264e-34
PSMD12	1.29225e-38	0.255858	0.217	0.094	4.85809e-34
STK17A	1.72322e-38	-0.656884	0.312	0.433	6.47827e-34
SPSB3	1.80258e-38	-0.276121	0.14	0.142	6.77661e-34
MZT2B	1.98179e-38	-0.636431	0.223	0.357	7.45034e-34
MAML2	2.02457e-38	0.255647	0.108	0.022	7.61118e-34
CAPZA2	2.44154e-38	-0.310232	0.263	0.259	9.17874e-34
UBLCP1	2.58126e-38	0.264428	0.137	0.039	9.70401e-34
NOSIP	2.64788e-38	-0.354416	0.173	0.189	9.95442e-34
CHMP1B	2.95379e-38	-0.526229	0.239	0.283	1.11045e-33
NOL7	3.12453e-38	-0.519185	0.125	0.2	1.17464e-33
CLINT1	3.83813e-38	0.25189	0.181	0.068	1.44291e-33
POLR2G	4.07922e-38	-0.486901	0.203	0.255	1.53354e-33
ZNF91	4.1713e-38	0.314771	0.136	0.035	1.56816e-33
CORO7	4.41609e-38	0.268833	0.185	0.072	1.66019e-33
PIN1	4.55815e-38	-0.381786	0.213	0.241	1.71359e-33
XCL2	4.67594e-38	0.537363	0.334	0.156	1.75787e-33
TNFAIP3	4.97693e-38	0.582116	0.841	0.66	1.87103e-33
RCN2	4.994e-38	-0.624107	0.073	0.174	1.87744e-33
TTN	5.16457e-38	0.263485	0.101	0.02	1.94157e-33
AKIRIN2	5.31186e-38	-0.668061	0.079	0.198	1.99694e-33
ARHGAP25	5.41419e-38	0.259609	0.164	0.057	2.03541e-33
BATF	5.83802e-38	-0.730183	0.162	0.245	2.19475e-33
APOBEC3C	5.92618e-38	-0.271822	0.292	0.253	2.22789e-33
RNF187	6.1867e-38	-0.611036	0.066	0.171	2.32583e-33
KLRC4	6.46569e-38	0.278154	0.118	0.027	2.43071e-33
AGR2	6.87955e-38	-0.612182	0.012	0.115	2.5863e-33
UBE2E3	8.62349e-38	-0.611649	0.071	0.168	3.24191e-33
MARCKSL1	8.68391e-38	-0.711273	0.056	0.166	3.26463e-33
BAG1	9.99267e-38	-0.599484	0.096	0.195	3.75664e-33
PTP4A2	1.08049e-37	-0.287611	0.269	0.258	4.06199e-33
KRIT1	1.15022e-37	0.302159	0.131	0.032	4.32413e-33
VAMP5	1.30424e-37	-0.368992	0.238	0.256	4.90315e-33
LAMP1	1.44749e-37	-0.535234	0.153	0.226	5.44169e-33
RPS6	1.53805e-37	-0.34025	0.997	0.995	5.78216e-33
TOB1	1.86734e-37	-0.696193	0.105	0.216	7.02008e-33
S100A4	1.91188e-37	-0.674907	0.721	0.795	7.18753e-33
AC016831.7	1.94944e-37	-0.430815	0.214	0.236	7.32874e-33
SOD2	2.01973e-37	-0.752898	0.098	0.219	7.59297e-33
MED30	2.18337e-37	-0.534315	0.085	0.163	8.20816e-33
CD8B	2.3424e-37	-0.306544	0.403	0.348	8.80602e-33
FXR1	2.3495e-37	0.34955	0.267	0.12	8.83269e-33
LAYN	2.54459e-37	-0.309223	0.15	0.138	9.56612e-33
TNFRSF25	2.77727e-37	-0.578255	0.013	0.117	1.04409e-32
FAM177A1	2.81352e-37	-0.329741	0.486	0.458	1.05772e-32
MGA	2.88251e-37	0.266964	0.125	0.032	1.08365e-32
GNB2	3.11952e-37	-0.403093	0.214	0.243	1.17275e-32
RTN4	3.37246e-37	-0.387126	0.24	0.268	1.26784e-32
YPEL3	3.43506e-37	0.261577	0.197	0.08	1.29138e-32
DEK	3.47674e-37	-0.377137	0.311	0.311	1.30705e-32
NEAT1	4.22519e-37	-0.443352	0.72	0.732	1.58842e-32
AC133644.2	5.26941e-37	-0.721793	0.015	0.116	1.98098e-32
HPRT1	5.80704e-37	-0.338321	0.178	0.19	2.1831e-32
PTTG1	6.25225e-37	-0.282314	0.284	0.246	2.35047e-32
ZDBF2	6.72558e-37	0.445939	0.127	0.024	2.52841e-32
NXT1	7.25508e-37	-0.582425	0.112	0.204	2.72747e-32
SRSF9	8.56803e-37	-0.578096	0.134	0.233	3.22107e-32
H1FX	9.18486e-37	-0.584818	0.035	0.135	3.45296e-32
RBCK1	9.88149e-37	-0.548837	0.141	0.218	3.71485e-32
SBDS	1.06828e-36	-0.295662	0.283	0.276	4.01609e-32
GSPT1	1.21741e-36	-0.512894	0.238	0.293	4.57673e-32
GIGYF2	1.28014e-36	0.263641	0.138	0.04	4.81256e-32
SUPT4H1	1.34857e-36	-0.364181	0.239	0.252	5.06981e-32
TCTN3	1.36243e-36	0.303114	0.174	0.062	5.12193e-32
LSM2	1.61199e-36	-0.429009	0.207	0.244	6.0601e-32
METTL4	1.68885e-36	0.268166	0.122	0.03	6.34905e-32
CNTRL	1.84475e-36	0.292563	0.215	0.091	6.93515e-32
MANF	2.18948e-36	-0.58379	0.181	0.258	8.23111e-32
DBF4	2.25624e-36	0.255159	0.229	0.106	8.48209e-32
TANK	2.70858e-36	-0.364437	0.333	0.326	1.01826e-31
TMUB1	2.75905e-36	-0.541238	0.055	0.146	1.03724e-31
PABPC1	3.26757e-36	0.329634	0.889	0.714	1.22841e-31
KRT19	3.35623e-36	-0.549664	0.012	0.108	1.26174e-31
IFNGR1	3.4501e-36	0.326378	0.259	0.122	1.29703e-31
NMT1	3.58034e-36	0.266739	0.166	0.059	1.34599e-31
BAZ1A	3.62559e-36	-0.47602	0.245	0.274	1.363e-31
STX4	4.25696e-36	0.251413	0.187	0.078	1.60036e-31
TPGS1	5.36536e-36	-0.561442	0.023	0.13	2.01705e-31
DEDD2	5.51382e-36	-0.669573	0.113	0.201	2.07287e-31
RAB2A	6.11569e-36	-0.470518	0.18	0.233	2.29913e-31
S100A11	8.26034e-36	-0.293333	0.573	0.536	3.10539e-31
CFLAR	9.15936e-36	-0.258376	0.328	0.301	3.44337e-31
GRB2	9.73958e-36	-0.290299	0.185	0.185	3.6615e-31
ACADVL	1.31925e-35	-0.4696	0.117	0.172	4.95959e-31
STAM	1.44021e-35	0.25478	0.166	0.061	5.41434e-31
ZNF506	1.57862e-35	0.265141	0.127	0.034	5.93468e-31
DDIT4	2.02775e-35	-0.725633	0.231	0.334	7.62314e-31
ITGB1	2.05633e-35	-0.461863	0.215	0.252	7.73057e-31
B3GNT7	2.20437e-35	0.284494	0.155	0.052	8.2871e-31
CST3	2.21504e-35	-0.56217	0.016	0.117	8.32723e-31
HERPUD2	2.23854e-35	-0.409973	0.164	0.195	8.41558e-31
NR1H2	2.35184e-35	-0.29402	0.196	0.192	8.84149e-31
RPL18	2.73061e-35	0.259525	0.999	0.974	1.02655e-30
CCSER2	2.8002e-35	-0.457801	0.163	0.211	1.05271e-30
HNRNPAB	3.73019e-35	-0.401876	0.166	0.199	1.40233e-30
ITGB1BP1	4.00676e-35	-0.318559	0.199	0.208	1.5063e-30
METTL9	4.07534e-35	-0.438414	0.203	0.244	1.53208e-30
IRF7	5.47508e-35	-0.614854	0.068	0.167	2.0583e-30
PLSCR1	5.68267e-35	-0.628059	0.077	0.176	2.13634e-30
DCAF5	7.06329e-35	0.256686	0.136	0.041	2.65537e-30
RPS11	9.17589e-35	-0.310521	0.968	0.947	3.44959e-30
FAM50A	1.0982e-34	-0.527247	0.075	0.165	4.12858e-30
IFI35	1.12604e-34	-0.298684	0.162	0.165	4.23323e-30
CTSB	1.15808e-34	-0.589909	0.042	0.15	4.3537e-30
HAVCR2	1.17451e-34	-0.643555	0.161	0.238	4.41544e-30
SH2D1B	1.40777e-34	0.252286	0.102	0.021	5.29237e-30
MRPL12	1.74251e-34	-0.564137	0.037	0.135	6.5508e-30
LGALS3	2.1746e-34	-0.575095	0.275	0.363	8.17519e-30
RASAL3	2.32417e-34	-0.395082	0.159	0.192	8.73749e-30
ERGIC3	2.88295e-34	-0.47771	0.18	0.236	1.08382e-29
RHOG	3.38576e-34	-0.323053	0.341	0.341	1.27284e-29
GGA2	3.55845e-34	-0.436818	0.124	0.166	1.33776e-29
LRRN3	3.77099e-34	0.290314	0.144	0.047	1.41767e-29
EIF4E	3.94118e-34	-0.275492	0.178	0.171	1.48165e-29
CCDC93	4.1874e-34	0.290511	0.128	0.033	1.57421e-29
CARD19	4.32799e-34	-0.543409	0.068	0.152	1.62707e-29
COMMD7	5.14181e-34	-0.520796	0.153	0.224	1.93301e-29
DYNLT3	5.47285e-34	0.278552	0.228	0.104	2.05746e-29
IRF4	5.47712e-34	0.378595	0.211	0.082	2.05907e-29
HSPA1B	5.76911e-34	-1.82688	0.149	0.254	2.16884e-29
RAB1A	7.09612e-34	-0.479564	0.14	0.199	2.66772e-29
CHST11	7.77607e-34	-0.415951	0.115	0.154	2.92333e-29
CCRL2	8.62953e-34	0.261096	0.121	0.033	3.24419e-29
RPL36A	8.65324e-34	-0.25755	0.625	0.589	3.2531e-29
TMEM147	8.71573e-34	-0.538386	0.126	0.209	3.27659e-29
CD247	1.17065e-33	0.558206	0.565	0.359	4.40092e-29
EIF1	1.54312e-33	-0.315361	0.997	0.994	5.8012e-29
PITHD1	1.79348e-33	-0.472372	0.115	0.174	6.74242e-29
STUB1	1.85753e-33	-0.539236	0.12	0.205	6.98319e-29
PERP	2.3897e-33	-0.530886	0.088	0.166	8.98383e-29
SNHG7	2.64624e-33	-0.549601	0.106	0.193	9.94826e-29
GOLGA7	2.83133e-33	-0.261252	0.192	0.184	1.06441e-28
TRIM13	3.80385e-33	0.339192	0.158	0.05	1.43002e-28
DR1	3.84871e-33	-0.436231	0.165	0.212	1.44688e-28
GPR155	4.12084e-33	0.259072	0.115	0.031	1.54919e-28
HLA-B	4.86168e-33	-0.372416	0.99	0.997	1.8277e-28
IGHG1	6.53176e-33	-0.551548	0.023	0.126	2.45555e-28
STMN1	7.91515e-33	-1.16039	0.146	0.234	2.97562e-28
POLR2E	8.09899e-33	-0.368899	0.2	0.228	3.04473e-28
NFKBIZ	1.07108e-32	0.263868	0.27	0.14	4.02661e-28
DUSP10	1.45518e-32	-0.385413	0.184	0.204	5.47061e-28
CTDSPL2	1.46237e-32	0.250458	0.122	0.035	5.49763e-28
SYNGR2	1.69778e-32	-0.459824	0.124	0.163	6.38265e-28
SNX9	1.82022e-32	-0.486739	0.118	0.169	6.84292e-28
KRT86	2.3858e-32	-0.970139	0.085	0.153	8.96919e-28
SIRT7	2.6034e-32	-0.25231	0.136	0.135	9.78721e-28
ARF5	3.00178e-32	-0.346142	0.156	0.19	1.12849e-27
ATP10D	3.07263e-32	0.300735	0.122	0.031	1.15512e-27
NAA10	3.67397e-32	-0.39706	0.134	0.173	1.38119e-27
C2orf49	3.91905e-32	0.251893	0.128	0.038	1.47333e-27
CD55	4.38337e-32	-0.281131	0.191	0.183	1.64788e-27
CRELD2	5.10516e-32	-0.534617	0.071	0.154	1.91923e-27
ZFP36	5.21901e-32	-0.310311	0.716	0.661	1.96203e-27
AUP1	5.41156e-32	-0.290198	0.201	0.205	2.03442e-27
NME3	6.3145e-32	-0.364605	0.11	0.142	2.37387e-27
NUTF2	6.52838e-32	-0.309887	0.172	0.187	2.45428e-27
PLK3	7.24013e-32	-0.570638	0.1	0.178	2.72186e-27
METRNL	8.01925e-32	-0.309828	0.187	0.189	3.01476e-27
MGAT4A	8.96469e-32	-0.40748	0.231	0.247	3.37019e-27
DHRS1	9.78962e-32	0.261031	0.111	0.027	3.68031e-27
SLC16A3	1.09348e-31	-0.262409	0.175	0.161	4.11084e-27
PHF5A	1.17176e-31	-0.336124	0.126	0.155	4.4051e-27
HINT2	1.19204e-31	-0.538605	0.066	0.157	4.48136e-27
NBL1	1.19805e-31	-0.599927	0.068	0.146	4.50393e-27
NFKBIB	1.26141e-31	-0.44398	0.07	0.129	4.74215e-27
TNIP1	1.26143e-31	-0.307741	0.154	0.168	4.7422e-27
RPS15	1.53904e-31	-0.252927	0.997	0.994	5.78588e-27
FAM3C	1.63945e-31	-0.432804	0.14	0.164	6.16336e-27
FXYD3	1.66521e-31	-0.553378	0.016	0.113	6.2602e-27
PPP1R14B	1.99219e-31	-0.630304	0.032	0.124	7.48943e-27
AHNAK	2.02906e-31	0.544026	0.272	0.12	7.62807e-27
ARL5B	2.03312e-31	0.252701	0.119	0.033	7.64329e-27
NDFIP2	2.07012e-31	-0.351107	0.184	0.187	7.78242e-27
PYCARD	2.32909e-31	-0.530384	0.105	0.191	8.75598e-27
FBXO7	2.40342e-31	-0.266879	0.169	0.17	9.03542e-27
KHDRBS1	3.16996e-31	-0.351368	0.233	0.258	1.19172e-26
XBP1	3.65236e-31	-0.576823	0.145	0.22	1.37307e-26
DDX5	4.67016e-31	0.283009	0.952	0.837	1.7557e-26
CLPP	5.06653e-31	-0.407139	0.106	0.148	1.90471e-26
TRABD	5.58504e-31	-0.483037	0.14	0.21	2.09964e-26
EPSTI1	7.07995e-31	-0.525651	0.12	0.183	2.66164e-26
XCL1	8.2339e-31	0.908426	0.238	0.096	3.09545e-26
RAB11B	8.28843e-31	-0.394081	0.136	0.173	3.11595e-26
MLF1	8.97502e-31	0.334401	0.122	0.032	3.37407e-26
ABHD5	9.09652e-31	0.270145	0.16	0.06	3.41974e-26
MFSD10	9.72085e-31	-0.288222	0.164	0.172	3.65446e-26
HEXIM1	1.02483e-30	-0.396369	0.16	0.193	3.85276e-26
TMEM70	1.29457e-30	-0.513137	0.06	0.146	4.86682e-26
STARD7	1.37879e-30	-0.339536	0.133	0.161	5.18342e-26
RER1	1.67805e-30	-0.398577	0.157	0.206	6.30848e-26
BNIP2	1.75298e-30	-0.323387	0.126	0.146	6.59014e-26
UQCRC1	1.91931e-30	-0.36032	0.127	0.159	7.21545e-26
CDV3	2.35971e-30	-0.256176	0.181	0.177	8.8711e-26
NUDT4	2.82831e-30	-0.396452	0.157	0.187	1.06327e-25
ELOVL5	3.74848e-30	-0.400432	0.203	0.245	1.4092e-25
CMTM3	4.01544e-30	-0.361374	0.15	0.184	1.50956e-25
RNF145	4.97891e-30	-0.524144	0.082	0.161	1.87177e-25
PMVK	5.45427e-30	-0.315807	0.133	0.154	2.05048e-25
KLF2	7.8143e-30	-0.698552	0.027	0.125	2.93771e-25
HSPA4	7.99696e-30	-0.287135	0.153	0.156	3.00638e-25
EBPL	8.43795e-30	-0.487665	0.017	0.109	3.17216e-25
PPP2R1A	8.61618e-30	-0.265167	0.153	0.156	3.23917e-25
SH3BGRL3	9.06104e-30	-0.280721	0.974	0.933	3.40641e-25
MRPS34	9.43251e-30	-0.421415	0.114	0.169	3.54606e-25
FAAP20	1.18712e-29	-0.539472	0.078	0.17	4.46286e-25
H2AFX	1.52109e-29	-0.55827	0.081	0.163	5.7184e-25
LUC7L2	1.8562e-29	-0.366389	0.114	0.149	6.97819e-25
HMGA1	1.91406e-29	-0.382245	0.174	0.203	7.19572e-25
TTC39C	2.20575e-29	-0.565663	0.097	0.192	8.29228e-25
SNRNP70	2.39745e-29	-0.27413	0.178	0.181	9.01296e-25
EZR	3.20328e-29	0.363856	0.709	0.523	1.20424e-24
RNF166	3.64829e-29	-0.435058	0.133	0.183	1.37154e-24
TUBA4A	4.16908e-29	-0.386833	0.443	0.442	1.56732e-24
CHIC2	4.64403e-29	-0.367908	0.114	0.147	1.74588e-24
CLECL1	5.46252e-29	0.321495	0.149	0.055	2.05358e-24
H3F3A	7.73416e-29	0.252829	0.965	0.876	2.90758e-24
C7orf50	8.9827e-29	-0.500171	0.057	0.139	3.37695e-24
NUDT21	1.10897e-28	-0.370205	0.146	0.182	4.16906e-24
PPT1	1.13907e-28	-0.266625	0.117	0.129	4.28223e-24
MYO1G	1.52313e-28	-0.315258	0.166	0.189	5.72607e-24
DDRGK1	1.59921e-28	-0.415575	0.083	0.136	6.01205e-24
UBE2J1	2.30972e-28	-0.416938	0.102	0.152	8.68318e-24
MGAT1	2.55084e-28	-0.349547	0.138	0.163	9.58963e-24
PIM1	2.97921e-28	-0.606609	0.151	0.235	1.12e-23
CD59	3.00962e-28	-0.547177	0.052	0.136	1.13144e-23
BIN1	3.64824e-28	-0.267671	0.23	0.223	1.37152e-23
DNAJA4	3.72373e-28	-0.674803	0.029	0.11	1.3999e-23
NT5C3A	3.98985e-28	-0.476438	0.105	0.168	1.49994e-23
ALKBH5	4.60021e-28	-0.386875	0.12	0.164	1.7294e-23
ZNF428	4.6166e-28	-0.491863	0.096	0.175	1.73556e-23
CD3D	5.9283e-28	-0.35465	0.858	0.818	2.22869e-23
DNAJC1	6.74904e-28	-0.459763	0.104	0.174	2.53724e-23
CAPN2	7.29417e-28	-0.507209	0.12	0.199	2.74217e-23
GCHFR	8.1784e-28	-0.360972	0.125	0.156	3.07459e-23
UBE2F	8.469e-28	-0.484675	0.073	0.136	3.18384e-23
SURF1	9.85306e-28	-0.394897	0.071	0.121	3.70416e-23
CMC1	1.18466e-27	-0.690285	0.198	0.236	4.4536e-23
CCDC107	1.224e-27	-0.503356	0.135	0.212	4.6015e-23
ABHD3	1.35356e-27	-0.407033	0.086	0.132	5.08859e-23
RPL10A	1.41413e-27	-0.26795	0.99	0.968	5.3163e-23
ATXN7	1.42866e-27	-0.52163	0.032	0.121	5.37092e-23
TGIF1	1.85412e-27	-0.273819	0.168	0.166	6.97037e-23
MRPL55	2.49228e-27	-0.334239	0.135	0.162	9.36947e-23
NDUFS3	2.51144e-27	-0.282561	0.149	0.16	9.44152e-23
MIAT	2.6012e-27	-0.285895	0.197	0.192	9.77894e-23
SRSF8	3.3528e-27	-0.361916	0.112	0.144	1.26045e-22
TXK	3.56801e-27	0.251101	0.116	0.035	1.34136e-22
VOPP1	3.71734e-27	-0.435791	0.106	0.171	1.3975e-22
SIGIRR	4.26051e-27	-0.336436	0.179	0.203	1.6017e-22
TIMM13	4.65197e-27	-0.329987	0.154	0.177	1.74886e-22
CKS1B	4.77285e-27	-0.410037	0.125	0.132	1.79431e-22
SNF8	4.94854e-27	-0.366763	0.141	0.18	1.86035e-22
DEF6	5.39437e-27	-0.449523	0.113	0.182	2.02796e-22
MPST	5.77803e-27	-0.364072	0.072	0.115	2.17219e-22
KRAS	6.0697e-27	-0.255288	0.16	0.158	2.28184e-22
DGCR6L	6.24813e-27	-0.411741	0.112	0.164	2.34892e-22
ARPC5L	7.23412e-27	-0.439185	0.164	0.221	2.71959e-22
CNIH1	7.36402e-27	-0.473729	0.107	0.165	2.76843e-22
PRNP	7.43313e-27	-0.415015	0.161	0.203	2.79441e-22
HNRNPLL	8.15291e-27	-0.480509	0.08	0.146	3.06501e-22
NT5C	9.07403e-27	-0.427988	0.08	0.133	3.41129e-22
RNF139	9.30365e-27	-0.381393	0.143	0.185	3.49761e-22
SPPL2A	9.32122e-27	-0.300115	0.14	0.156	3.50422e-22
MIR4435-2HG	9.41624e-27	-0.368565	0.184	0.207	3.53994e-22
SRM	1.12913e-26	-0.405101	0.064	0.124	4.24484e-22
CD2	1.2083e-26	-0.339686	0.661	0.671	4.54249e-22
MKRN1	1.21749e-26	-0.485423	0.071	0.149	4.57705e-22
PDCD6	1.32044e-26	-0.385374	0.16	0.205	4.96405e-22
LDLRAD4	1.33899e-26	0.382528	0.544	0.368	5.0338e-22
CD70	1.38954e-26	-0.612579	0.035	0.123	5.22382e-22
MAP2K1	1.58118e-26	-0.340596	0.079	0.119	5.94428e-22
GALM	2.73817e-26	-0.352246	0.174	0.196	1.02939e-21
NAB1	3.26829e-26	-0.463623	0.094	0.147	1.22868e-21
GLUD1	3.42226e-26	-0.363637	0.12	0.157	1.28656e-21
CITED2	3.76484e-26	-0.632907	0.144	0.228	1.41535e-21
NIPA2	3.94006e-26	-0.341637	0.079	0.118	1.48123e-21
TUBB	4.7634e-26	-0.475348	0.274	0.262	1.79075e-21
UBE2D1	5.63939e-26	-0.44426	0.055	0.125	2.12007e-21
SLC25A39	5.74618e-26	-0.314627	0.142	0.167	2.16022e-21
SLC25A26	6.4574e-26	-0.340475	0.114	0.139	2.4276e-21
NUDT16L1	6.94727e-26	-0.43913	0.059	0.126	2.61176e-21
KLRB1	7.13364e-26	0.49029	0.56	0.379	2.68182e-21
TFDP1	8.70485e-26	-0.450738	0.045	0.12	3.2725e-21
RPS25	1.02828e-25	-0.274825	0.996	0.982	3.86573e-21
GTF3C1	1.15961e-25	-0.32732	0.093	0.104	4.35943e-21
ADAM19	1.1738e-25	-0.506406	0.025	0.1	4.41277e-21
SMS	1.29487e-25	-0.357835	0.114	0.148	4.86792e-21
PGLS	1.43733e-25	-0.33867	0.111	0.147	5.40349e-21
NSMCE3	1.47038e-25	-0.292882	0.166	0.179	5.52776e-21
CD38	1.48827e-25	-0.259779	0.118	0.123	5.59502e-21
LSM14A	1.52488e-25	-0.367924	0.166	0.202	5.73265e-21
CD6	1.87497e-25	-0.518302	0.183	0.26	7.04875e-21
RNF11	1.92097e-25	-0.321194	0.085	0.115	7.2217e-21
TMEM248	2.00392e-25	-0.42617	0.103	0.164	7.53354e-21
CXCR6	2.10919e-25	0.373842	0.388	0.236	7.9293e-21
SIAH2	2.276e-25	-0.45233	0.083	0.156	8.55639e-21
MAP1LC3A	2.71523e-25	-0.456352	0.044	0.112	1.02076e-20
SHKBP1	2.94926e-25	-0.331157	0.117	0.149	1.10875e-20
PDCD1	3.60641e-25	-0.597477	0.082	0.162	1.35579e-20
ETHE1	3.78498e-25	-0.271304	0.132	0.148	1.42292e-20
CFAP20	4.0439e-25	-0.261355	0.116	0.124	1.52026e-20
DUSP2	4.11769e-25	-0.262866	0.537	0.504	1.54801e-20
TPST2	4.28337e-25	-0.279547	0.12	0.136	1.61029e-20
NCBP2-AS2	4.48243e-25	-0.459195	0.036	0.114	1.68513e-20
SERTAD1	5.21743e-25	-0.309238	0.254	0.251	1.96144e-20
BHLHE40	5.36813e-25	-0.524484	0.159	0.247	2.0181e-20
MRPL23	9.18923e-25	-0.451063	0.065	0.145	3.4546e-20
VTI1B	9.97865e-25	-0.377928	0.089	0.138	3.75138e-20
ADA	1.00037e-24	-0.351409	0.077	0.118	3.76078e-20
FAM173A	1.51064e-24	-0.447398	0.048	0.117	5.67911e-20
FABP1	1.53521e-24	-0.508687	0.092	0.151	5.77148e-20
BAD	1.65024e-24	-0.256407	0.099	0.113	6.20393e-20
PLIN2	1.72162e-24	-0.637481	0.191	0.229	6.47226e-20
MAD2L2	2.01648e-24	-0.355489	0.1	0.136	7.58076e-20
VKORC1	2.13226e-24	-0.288703	0.127	0.146	8.016e-20
CYTH2	2.25131e-24	-0.271187	0.088	0.108	8.46358e-20
CXCR3	2.54627e-24	-0.333277	0.131	0.156	9.57246e-20
RAB10	2.75388e-24	-0.264114	0.132	0.145	1.03529e-19
TRAF4	2.83696e-24	-0.279902	0.088	0.108	1.06653e-19
SLFN13	2.84059e-24	0.277625	0.101	0.025	1.06789e-19
B3GNT2	3.59974e-24	-0.41998	0.071	0.127	1.35328e-19
EIF4EBP1	5.35237e-24	-0.46097	0.042	0.12	2.01217e-19
NEU1	5.56435e-24	-0.368684	0.191	0.202	2.09186e-19
RNF138	7.03466e-24	-0.302213	0.096	0.121	2.64461e-19
UBE2G1	7.4215e-24	-0.329885	0.088	0.124	2.79004e-19
BLOC1S4	9.42194e-24	-0.465705	0.033	0.116	3.54208e-19
UBALD2	9.91331e-24	-0.324281	0.117	0.145	3.72681e-19
MAP7D1	1.16232e-23	-0.444763	0.076	0.142	4.36962e-19
OAZ2	1.61186e-23	-0.346517	0.083	0.12	6.05961e-19
UPP1	2.64463e-23	-0.481872	0.088	0.16	9.94222e-19
MAFF	3.79022e-23	-0.43215	0.08	0.134	1.42489e-18
HEXB	3.90503e-23	-0.396961	0.049	0.11	1.46806e-18
PCNA	4.42404e-23	-0.413147	0.155	0.178	1.66317e-18
PSIP1	4.4346e-23	-0.386231	0.111	0.16	1.66714e-18
RAB4A	4.8967e-23	-0.37777	0.048	0.106	1.84087e-18
PHF11	4.99764e-23	-0.279907	0.097	0.116	1.87881e-18
ARL6IP6	5.11193e-23	-0.367599	0.087	0.131	1.92178e-18
ANKRD37	6.10075e-23	-0.553512	0.076	0.136	2.29352e-18
TBCD	6.29804e-23	-0.302219	0.14	0.154	2.36769e-18
ICOS	6.56796e-23	-0.542944	0.182	0.234	2.46916e-18
VPS51	6.71958e-23	-0.280458	0.09	0.114	2.52616e-18
MPG	7.04318e-23	-0.41359	0.111	0.163	2.64781e-18
NME1	7.84115e-23	-0.383241	0.102	0.153	2.9478e-18
TTC19	9.44424e-23	-0.258558	0.142	0.148	3.55047e-18
PLEKHJ1	1.61208e-22	-0.26199	0.121	0.132	6.06045e-18
STT3B	1.98224e-22	-0.259155	0.118	0.129	7.45202e-18
CMTM7	2.00768e-22	-0.451692	0.074	0.144	7.54769e-18
EPB41L4A-AS1	2.51583e-22	-0.291276	0.1	0.123	9.45801e-18
DCUN1D5	2.53161e-22	-0.329687	0.071	0.115	9.51734e-18
CD58	2.64166e-22	-0.291421	0.166	0.187	9.93107e-18
ZPR1	2.65465e-22	-0.374477	0.08	0.131	9.9799e-18
SPG21	2.82498e-22	-0.424698	0.077	0.145	1.06202e-17
TMEM106C	2.83288e-22	-0.275838	0.093	0.112	1.06499e-17
CCDC124	4.09948e-22	-0.289821	0.112	0.132	1.54116e-17
2025-03-05	5.00846e-22	-0.32816	0.061	0.103	1.88288e-17
TUSC2	8.39753e-22	-0.41436	0.058	0.124	3.15697e-17
ALKBH7	1.01977e-21	-0.37388	0.101	0.149	3.83372e-17
EFHD2	1.10296e-21	-0.30477	0.136	0.158	4.14645e-17
RABGGTB	1.24142e-21	-0.294671	0.108	0.132	4.667e-17
C22orf39	1.51342e-21	-0.383997	0.066	0.118	5.68956e-17
CISD3	1.73881e-21	-0.350602	0.065	0.111	6.53689e-17
MYADM	1.81317e-21	0.421024	0.419	0.268	6.81644e-17
RNF10	2.02671e-21	-0.25627	0.12	0.138	7.6192e-17
ATP6V0E2	2.06347e-21	-0.328396	0.076	0.113	7.75742e-17
IER5	2.28752e-21	-0.327654	0.087	0.108	8.5997e-17
SSRP1	2.47556e-21	-0.301885	0.095	0.127	9.30663e-17
TMEM14A	2.69882e-21	-0.33152	0.097	0.135	1.0146e-16
N4BP2L1	3.11955e-21	-0.311221	0.107	0.133	1.17276e-16
CCL4L2	3.30641e-21	-0.787944	0.225	0.362	1.24301e-16
CREM	3.56735e-21	-0.424291	0.874	0.861	1.34111e-16
SUSD3	4.7183e-21	-0.296284	0.094	0.118	1.7738e-16
FDFT1	5.57465e-21	-0.294845	0.126	0.147	2.09573e-16
RBM42	5.62696e-21	-0.293376	0.081	0.112	2.1154e-16
CHMP4B	5.63983e-21	-0.409034	0.062	0.136	2.12024e-16
UBE2J2	6.05904e-21	-0.378184	0.057	0.113	2.27783e-16
COMT	6.17775e-21	-0.275164	0.102	0.121	2.32246e-16
GLRX	7.85193e-21	-0.410466	0.15	0.187	2.95185e-16
MLEC	9.48439e-21	-0.254197	0.106	0.122	3.56556e-16
FBXW5	1.30364e-20	-0.37984	0.07	0.124	4.9009e-16
DAZAP1	1.33443e-20	-0.346179	0.079	0.124	5.01666e-16
POLR1E	1.43526e-20	0.279979	0.127	0.048	5.39571e-16
RPIA	1.61301e-20	-0.288816	0.084	0.114	6.06394e-16
RNF126	1.90317e-20	-0.339874	0.057	0.106	7.15476e-16
PDIA4	2.08604e-20	-0.264097	0.114	0.128	7.84225e-16
CLN8	2.12946e-20	0.26859	0.138	0.056	8.00548e-16
LYST	2.25074e-20	-0.447149	0.237	0.303	8.46143e-16
TMEM134	2.32597e-20	-0.365249	0.065	0.115	8.74427e-16
APLP2	2.35992e-20	-0.323459	0.08	0.113	8.87187e-16
C1orf122	3.35844e-20	-0.359677	0.052	0.103	1.26257e-15
TMEM183A	3.44588e-20	-0.273104	0.098	0.125	1.29545e-15
AKR7A2	4.11731e-20	-0.338133	0.06	0.106	1.54786e-15
C19orf66	4.3885e-20	-0.289801	0.135	0.156	1.64981e-15
GEM	4.54122e-20	0.334818	0.178	0.088	1.70723e-15
OTULIN	4.77714e-20	-0.337361	0.079	0.12	1.79592e-15
APOBEC3H	4.82053e-20	-0.271084	0.101	0.12	1.81223e-15
PDCD2	6.40547e-20	-0.365912	0.084	0.133	2.40807e-15
DUSP23	7.29017e-20	-0.314399	0.066	0.106	2.74067e-15
HIF1A	8.14203e-20	-0.291588	0.152	0.17	3.06092e-15
EMP3	8.66631e-20	-0.342446	0.392	0.416	3.25801e-15
TMED3	8.99552e-20	-0.382811	0.036	0.105	3.38178e-15
GLUL	1.09221e-19	-0.489113	0.048	0.117	4.10606e-15
GPR137B	1.2983e-19	-0.422959	0.05	0.113	4.88083e-15
CHRAC1	1.30681e-19	-0.317061	0.072	0.113	4.91282e-15
SOCS3	1.37027e-19	-0.39046	0.104	0.148	5.1514e-15
CD9	1.5481e-19	-0.342239	0.099	0.127	5.81994e-15
FLOT1	2.03377e-19	-0.26974	0.075	0.105	7.64576e-15
SNAP47	2.39879e-19	-0.320886	0.08	0.102	9.01802e-15
PMEPA1	2.49215e-19	-0.348644	0.07	0.116	9.36898e-15
ADIPOR1	3.16597e-19	-0.262333	0.088	0.11	1.19022e-14
IRS2	4.22363e-19	-0.301622	0.107	0.114	1.58783e-14
TNFSF10	4.5162e-19	-0.34347	0.134	0.165	1.69782e-14
AKAP17A	7.32475e-19	-0.29666	0.063	0.1	2.75367e-14
ORAI1	1.01305e-18	-0.261383	0.106	0.127	3.80847e-14
PPP3CC	1.21664e-18	-0.290722	0.075	0.106	4.57383e-14
TGFB1	1.21683e-18	-0.466775	0.176	0.246	4.57456e-14
GID8	1.2511e-18	-0.270573	0.103	0.128	4.7034e-14
FKBP5	1.41802e-18	-0.327236	0.074	0.107	5.33091e-14
ZNF593	1.45899e-18	-0.31915	0.06	0.101	5.48493e-14
MT1X	1.74051e-18	-0.436619	0.184	0.186	6.54329e-14
PCBD1	1.76163e-18	-0.266335	0.073	0.102	6.62267e-14
CCDC167	1.93555e-18	-0.414516	0.129	0.178	7.27651e-14
CDC42EP3	2.07894e-18	-0.37	0.077	0.116	7.81556e-14
MAP2K2	2.47484e-18	-0.31941	0.067	0.106	9.30393e-14
CXCR4	2.48234e-18	-0.392821	0.721	0.805	9.3321e-14
MED19	2.91032e-18	-0.319168	0.081	0.12	1.09411e-13
FNIP1	3.44221e-18	-0.286173	0.105	0.135	1.29407e-13
PPM1A	4.87233e-18	-0.267621	0.089	0.105	1.8317e-13
NUDT14	6.92436e-18	-0.257177	0.085	0.104	2.60315e-13
LTB	6.98021e-18	-0.94733	0.12	0.21	2.62414e-13
PIM2	9.21819e-18	-0.331305	0.079	0.113	3.46549e-13
JOSD2	9.9654e-18	-0.362351	0.06	0.113	3.74639e-13
ACTR1B	1.17426e-17	-0.305763	0.056	0.102	4.41451e-13
EZH2	1.91969e-17	-0.327422	0.075	0.117	7.2169e-13
ACAA1	2.23259e-17	-0.347539	0.061	0.111	8.39319e-13
FCER1G	2.49866e-17	0.690218	0.202	0.12	9.39347e-13
MT1E	2.83861e-17	-0.5749	0.042	0.11	1.06715e-12
ARL2BP	3.2977e-17	-0.271288	0.099	0.13	1.23974e-12
GRSF1	4.92213e-17	-0.357587	0.055	0.11	1.85043e-12
CBFB	6.28829e-17	-0.32334	0.055	0.101	2.36402e-12
VCAM1	6.93173e-17	-0.58569	0.049	0.118	2.60591e-12
LRCH4	7.1946e-17	-0.31208	0.067	0.103	2.70474e-12
MRPL4	7.32141e-17	-0.271877	0.083	0.111	2.75241e-12
MPLKIP	7.87047e-17	-0.257146	0.095	0.122	2.95883e-12
TBC1D10C	8.39604e-17	-0.322324	0.228	0.26	3.15641e-12
MX1	9.03544e-17	-0.341446	0.084	0.116	3.39678e-12
CD69	1.80881e-16	0.541987	0.723	0.585	6.80003e-12
OASL	2.16925e-16	-0.472009	0.118	0.171	8.15509e-12
NPC2	2.52113e-16	-0.278243	0.105	0.135	9.47794e-12
BPGM	2.71715e-16	-0.419173	0.054	0.101	1.02149e-11
ELAVL1	3.20627e-16	-0.319617	0.09	0.137	1.20537e-11
GADD45A	6.56351e-16	-0.380093	0.062	0.116	2.46749e-11
CD83	8.87988e-16	-0.540866	0.09	0.14	3.3383e-11
SH2D1A	9.02131e-16	-0.445926	0.18	0.256	3.39147e-11
CLIC3	1.19682e-15	-0.53639	0.113	0.181	4.49932e-11
ARID5B	1.26203e-15	-0.329407	0.294	0.322	4.74447e-11
ATF3	2.46289e-15	-0.41183	0.065	0.13	9.25899e-11
SATB1	3.00009e-15	-0.313151	0.13	0.159	1.12785e-10
GDE1	5.77792e-15	-0.298302	0.074	0.11	2.17215e-10
CRTAM	6.41051e-15	0.321508	0.243	0.148	2.40997e-10
UBE2S	2.15862e-14	-0.28344	0.141	0.178	8.11513e-10
NFKB1	4.69641e-14	-0.294148	0.14	0.164	1.76557e-09
RILPL2	2.07031e-13	-0.253365	0.133	0.152	7.78314e-09
SYTL1	2.08902e-13	-0.282979	0.066	0.104	7.85345e-09
LMNB1	3.5244e-13	-0.366525	0.068	0.133	1.32496e-08
CENPM	3.16245e-12	-0.25826	0.072	0.101	1.18889e-07
LMNA	6.90718e-11	-0.469993	0.223	0.277	2.59669e-06
SOCS1	1.44567e-10	-0.329116	0.068	0.125	5.43486e-06
CTLA4	4.53123e-10	-0.262743	0.09	0.11	1.70347e-05
MAF	8.92205e-10	-0.268907	0.093	0.123	3.35415e-05
GZMK	2.38317e-09	-0.413118	0.268	0.362	8.95929e-05
GZMA	1.9901e-07	0.296472	0.898	0.833	0.00748157
AREG	8.78884e-07	-0.368672	0.169	0.213	0.0330408
CSF1	2.07605e-06	-0.288289	0.073	0.101	0.0780471
FOSB	2.41327e-05	0.418901	0.416	0.342	0.907245
GPR183	2.94284e-05	-0.28762	0.182	0.221	1
KLRC1	0.000728561	0.289255	0.205	0.157	1

## Sheet: DEGs_NK cells_NATvsHC
	p_val	avg_log2FC	pct.1	pct.2	p_val_adj
ATP5E	0	3.53719	0.927	0	0
ATP5F1E	0	-4.1455	0	0.995	0
ATP5L	0	2.95735	0.838	0	0
ATP5MG	0	-3.15909	0	0.932	0
GLTSCR2	0	2.88005	0.805	0	0
GNB2L1	0	3.83445	0.945	0	0
RACK1	0	-4.02777	0	0.983	0
RPS17	0	3.31181	0.989	0.326	0
SELK	8.72519930555641e-321	2.88654	0.797	0	3.28015142693088e-316
MT-ND3	7.29043267003343e-320	-2.2325	0.981	0.996	2.74076525797237e-315
MTRNR2L12	9.40547e-295	-3.67389	0.114	0.883	3.53589e-290
SELENOK	6.30823e-282	-2.7687	0	0.798	2.37152e-277
ATP5MC2	4.15215e-273	-2.44687	0	0.784	1.56096e-268
LINC01871	4.77566e-263	-3.04243	0	0.768	1.79536e-258
ELOB	5.1723e-262	-2.32655	0	0.766	1.94447e-257
RPS20	2.02353e-247	1.55764	0.985	0.928	7.60724e-243
ATP5G2	1.78337e-238	2.22743	0.648	0	6.7044e-234
C19orf43	6.55619e-233	2.16122	0.636	0	2.46473e-228
TCEB2	1.4928e-223	2.0802	0.617	0	5.61202e-219
MTRNR2L8	5.83761e-221	-2.45991	0.07	0.807	2.19459e-216
RPL13A	2.55688e-219	1.33491	0.995	0.984	9.61234e-215
ATP5IF1	4.43519e-216	-2.15419	0	0.681	1.66737e-211
ALDOA	1.25652e-207	2.24136	0.734	0.091	4.72376e-203
RPS2	5.40818e-205	1.61035	0.997	0.77	2.03315e-200
FYB1	5.98953e-200	-2.23148	0	0.647	2.25171e-195
ATP5ME	1.39453e-195	-1.95268	0	0.638	5.24258e-191
FTH1	2.11637e-195	2.21923	0.989	0.677	7.95627e-191
RPL13	1.30517e-193	1.54349	0.997	0.74	4.90667e-189
MT-ATP6	1.56721e-192	-1.68691	0.998	0.998	5.89177e-188
TENT5C	8.49078e-185	-1.97872	0	0.614	3.19202e-180
AC092580.4	1.0786e-184	2.10232	0.531	0	4.05489e-180
RP11-138A9.1	2.67962e-183	2.01163	0.528	0	1.00738e-178
ATP5MF	1.51689e-182	-1.78244	0	0.608	5.70259e-178
ATP5MD	3.32431e-179	-1.82037	0	0.601	1.24974e-174
ATP5MC3	1.81186e-178	-1.78045	0	0.599	6.8115e-174
COPS9	2.84842e-176	-1.77221	0	0.594	1.07083e-171
ATP5PF	9.84661e-174	-1.76247	0	0.588	3.70173e-169
HN1	2.64031e-172	1.7778	0.502	0	9.92597e-168
ATP5B	1.25626e-171	1.68586	0.5	0	4.72279e-167
ATP5D	5.96205e-171	1.71635	0.498	0	2.24137e-166
RPL31	1.62569e-170	1.27272	0.989	0.877	6.1116e-166
SEM1	4.38055e-169	-1.71427	0	0.576	1.64682e-164
SARAF	2.58545e-168	1.56026	0.912	0.673	9.71975e-164
SELT	6.50057e-165	1.69623	0.484	0	2.44383e-160
C9orf142	6.50057e-165	1.69097	0.484	0	2.44383e-160
CYBA	9.24862e-165	1.72918	0.929	0.322	3.47693e-160
C20orf24	1.27911e-159	1.7171	0.471	0	4.80867e-155
JPT1	5.17587e-159	-1.69756	0	0.551	1.94582e-154
RPL7	4.04545e-156	1.19614	0.982	0.92	1.52085e-151
YBX1	4.52139e-153	1.68506	0.875	0.451	1.69977e-148
AC090498.1	3.70639e-151	1.66374	0.45	0	1.39338e-146
SELENOW	2.61815e-150	-1.58683	0	0.529	9.84267e-146
BTG1	5.04921e-149	1.37841	0.987	0.906	1.8982e-144
ATP5F1B	2.42776e-148	-1.57612	0	0.523	9.12694e-144
USMG5	6.00745e-148	1.52018	0.442	0	2.25844e-143
ATP5MPL	2.03224e-145	-1.53105	0	0.516	7.64e-141
ATP5I	7.31144e-143	1.49155	0.429	0	2.74866e-138
PFN1	9.03464e-143	1.5252	0.963	0.601	3.39648e-138
ATP5J2	3.12888e-142	1.46947	0.427	0	1.17627e-137
FYB	1.33609e-141	1.61422	0.425	0	5.0229e-137
ATPIF1	2.4206e-140	1.53815	0.422	0	9.10001e-136
SELENOH	5.48879e-140	-1.55264	0	0.501	2.06345e-135
SRSF2	5.84358e-140	1.64714	0.833	0.456	2.19683e-135
WHSC1L1	4.34803e-139	1.52677	0.419	0	1.6346e-134
CEMIP2	1.00219e-138	-1.86447	0	0.497	3.76762e-134
ATP5G3	7.74405e-138	1.51441	0.416	0	2.9113e-133
ATP5O	1.36766e-136	1.44988	0.412	0	5.14157e-132
SHFM1	5.72947e-136	1.41211	0.411	0	2.15394e-131
C14orf2	9.99239e-135	1.51787	0.407	0	3.75654e-130
C14orf166	5.04435e-131	1.33808	0.398	0	1.89637e-126
SELENOT	9.25061e-130	-1.42874	0	0.472	3.47767e-125
RTRAF	9.25061e-130	-1.4085	0	0.472	3.47767e-125
ATP5J	3.48669e-129	1.38012	0.393	0	1.31079e-124
SRGN	7.30048e-129	1.05913	0.987	0.977	2.74454e-124
AC016831.5	3.02586e-128	-1.65709	0	0.468	1.13754e-123
MYEOV2	4.15019e-123	1.34757	0.377	0	1.56022e-118
CYTOR	1.43517e-122	-1.50648	0	0.451	5.39536e-118
TCEB1	4.06602e-117	1.26583	0.36	0	1.52858e-112
ATP5F1C	5.14041e-117	-1.31985	0	0.435	1.93249e-112
LINC-PINT	1.59858e-116	1.4037	0.359	0	6.00972e-112
HIST1H4C	4.06111e-115	-1.84825	0.318	0.814	1.52673e-110
FAM46C	9.60614e-115	1.33609	0.354	0	3.61133e-110
TSC22D3	1.14961e-114	1.60211	0.873	0.509	4.32185e-110
AC058791.1	3.116e-114	-1.88084	0.084	0.602	1.17143e-109
MT-CO2	9.20446e-114	-0.88324	0.998	0.997	3.46033e-109
RP11-138A9.2	1.4601e-113	1.50068	0.351	0	5.48908e-109
2025-09-15	8.53329e-112	1.23868	0.346	0	3.208e-107
JUN	1.21476e-111	2.17417	0.781	0.288	4.56678e-107
MT-CYB	2.05957e-111	-1.04252	0.998	0.998	7.74276e-107
DUSP1	2.69326e-111	1.81919	0.776	0.298	1.0125e-106
RPLP2	3.55913e-111	0.7172	0.998	0.997	1.33802e-106
MT-CO3	3.31153e-110	-0.914451	1	0.999	1.24494e-105
TMEM2	4.90565e-110	1.33487	0.341	0	1.84423e-105
RPL37	6.86952e-110	-0.70002	0.979	0.999	2.58253e-105
ATP5PO	1.75872e-108	-1.3173	0	0.409	6.61175e-104
POLR2J3.1	3.34884e-108	-1.31022	0	0.408	1.25896e-103
AC245297.3	6.3722e-108	-1.32188	0	0.407	2.39557e-103
SELENOF	4.37198e-107	-1.24843	0	0.405	1.6436e-102
RTF2	5.64538e-106	-1.23315	0	0.401	2.12232e-101
ATP5A1	5.87404e-106	1.18178	0.33	0	2.20829e-101
C19orf60	2.2307e-105	1.22599	0.328	0	8.3861e-101
C11orf31	3.2e-104	1.18131	0.325	0	1.20301e-99
FOS	9.17242e-103	1.31845	0.894	0.451	3.44828e-98
RPL27A	1.0259e-101	0.812275	1	0.984	3.85675e-97
ATP5PD	2.63798e-101	-1.18822	0	0.386	9.91723e-97
SEPW1	6.50103e-98	1.12119	0.307	0	2.444e-93
RP11-489E7.4	1.21464e-95	1.30766	0.3	0	4.56631e-91
ATP5F1A	2.54042e-94	-1.13615	0	0.364	9.55046e-90
ATP5C1	8.07973e-93	1.08461	0.292	0	3.03749e-88
LINC00152	8.07973e-93	1.22899	0.292	0	3.03749e-88
PAXX	3.28585e-92	-1.19588	0	0.357	1.23528e-87
GPX1	1.07532e-91	1.12222	0.289	0	4.04254e-87
ATP5H	3.91322e-91	1.05794	0.287	0	1.47114e-86
HNRNPA0	7.02452e-91	1.37005	0.659	0.261	2.6408e-86
SMIM26	2.24142e-90	-1.07857	0	0.351	8.4264e-86
LINC00513	2.91539e-87	-1.18355	0	0.341	1.09601e-82
RPS28	7.92762e-86	-0.591599	0.99	1	2.98031e-81
CTD-3252C9.4	1.86051e-84	1.26395	0.268	0	6.9944e-80
RP11-347P5.1	6.6305e-84	1.10472	0.266	0	2.49267e-79
ATP5F1	6.6305e-84	0.971577	0.266	0	2.49267e-79
AC004687.1	1.12638e-83	-1.17024	0	0.328	4.23453e-79
IGHA2	4.91387e-83	1.62074	0.58	0.222	1.84732e-78
WBSCR22	8.38156e-83	0.966307	0.263	0	3.15096e-78
ATP5MC1	1.16839e-82	-1.00007	0	0.325	4.39243e-78
OGA	6.71331e-82	-1.04205	0	0.322	2.5238e-77
RPL41	2.05209e-81	-0.502859	1	1	7.71461e-77
MGEA5	1.31442e-80	0.99581	0.256	0	4.94142e-76
C17orf89	5.73092e-79	1.00341	0.252	0	2.15448e-74
CH17-189H20.1	2.01088e-78	0.973954	0.25	0	7.5597e-74
RPL21	1.02521e-77	0.576953	0.997	0.998	3.85418e-73
NSD3	1.20714e-76	-1.00357	0	0.304	4.5381e-72
ELOC	2.13493e-76	-0.987872	0	0.303	8.02604e-72
RPS6	2.48933e-76	0.588011	0.997	0.997	9.35838e-72
TRIR	3.77378e-76	-1.19306	0	0.302	1.41871e-71
RGCC	7.90396e-76	1.69287	0.625	0.225	2.97141e-71
HMHA1	1.04536e-75	0.943306	0.242	0	3.92994e-71
EIF1	3.01156e-74	0.637178	1	0.997	1.13217e-69
ZFP36	7.99621e-71	1.16223	0.903	0.716	3.0061e-66
ATP5PB	9.14983e-71	-0.899395	0	0.283	3.43979e-66
GUK1	1.35834e-70	1.08019	0.739	0.444	5.10655e-66
C10orf54	2.52444e-70	1.04266	0.226	0	9.49037e-66
VIMP	2.52444e-70	0.889443	0.226	0	9.49037e-66
C7orf73	2.52444e-70	0.83004	0.226	0	9.49037e-66
STMP1	2.7894e-70	-0.892036	0	0.282	1.04865e-65
UFD1	4.86661e-70	-0.939631	0	0.281	1.82955e-65
ZNF90	8.76957e-70	0.95533	0.271	0.01	3.29683e-65
C16orf13	2.95839e-69	0.850661	0.222	0	1.11218e-64
AC020916.1	4.48623e-69	-1.31765	0	0.277	1.68655e-64
BUD23	7.80719e-69	-0.882619	0	0.276	2.93503e-64
IGLC2	3.34676e-68	1.38939	0.713	0.375	1.25818e-63
ATP5G1	3.44681e-68	0.84026	0.219	0	1.29579e-63
NOP53	1.93483e-66	-1.26624	0	0.268	7.27379e-62
ACTB	1.1002e-65	0.830137	0.99	0.994	4.13608e-61
RTFDC1	1.55725e-65	0.795692	0.211	0	5.85432e-61
HLA-C	2.69605e-65	0.715235	0.992	0.979	1.01355e-60
PDIA3	5.14665e-65	1.10555	0.617	0.321	1.93483e-60
JCHAIN	1.01131e-64	1.20836	0.719	0.412	3.80191e-60
MFSD14A	2.22817e-64	0.876578	0.232	0.003	8.3766e-60
SERP1	1.4207e-63	1.09278	0.63	0.307	5.34099e-59
PTPRC	2.64828e-63	-0.864283	0.833	0.942	9.95594e-59
HES4	3.75524e-63	1.30105	0.268	0.015	1.41174e-58
ATP1B3	3.81983e-63	1.27808	0.628	0.349	1.43603e-58
PHGR1	5.01786e-63	1.12138	0.356	0.064	1.88642e-58
CYTIP	9.53856e-63	-1.07784	0.386	0.764	3.58593e-58
MT-ATP8	3.10083e-62	-1.09114	0.065	0.418	1.16572e-57
SELM	2.55952e-61	0.817779	0.198	0	9.62228e-57
MT-ND2	4.85639e-61	0.699346	1	0.995	1.82571e-56
HLA-A	9.86623e-61	0.662365	0.985	0.984	3.70911e-56
POLR2J3	1.32308e-60	1.00965	0.255	0.013	4.97399e-56
HNRNPA1	2.20961e-60	0.733031	0.935	0.869	8.3068e-56
IGHA1	6.39033e-60	0.964896	0.933	0.694	2.40238e-55
CRYBG1	1.28689e-59	-0.84194	0	0.243	4.83792e-55
ODC1	2.39295e-59	1.21717	0.404	0.099	8.99606e-55
RPS16	7.2046e-59	0.568249	0.995	0.997	2.7085e-54
CCL3L3	1.05517e-58	1.38713	0.19	0	3.96681e-54
FAM195B	1.05517e-58	0.769882	0.19	0	3.96681e-54
RAMMET	1.0889e-58	-0.765911	0	0.239	4.09363e-54
GPR174	1.95574e-58	-0.854777	0.005	0.264	7.35243e-54
KLF6	2.38664e-58	0.959662	0.867	0.568	8.97232e-54
MCL1	5.79635e-58	0.991312	0.833	0.584	2.17908e-53
SCAND1	5.93653e-58	1.15931	0.45	0.132	2.23178e-53
RPLP0	8.9836e-58	0.69263	0.953	0.932	3.3773e-53
MT-CO1	1.83115e-57	-0.481586	1	0.997	6.88403e-53
EEF1A1	1.85307e-57	0.472006	1	0.999	6.96644e-53
JUNB	1.55162e-56	0.559111	0.794	0.406	5.83315e-52
SELENOS	6.31045e-56	-0.812288	0	0.229	2.37235e-51
MCRIP1	6.31045e-56	-0.733369	0	0.229	2.37235e-51
FAM103A1	1.38637e-55	0.716411	0.18	0	5.21192e-51
LINC00493	1.38637e-55	0.68998	0.18	0	5.21192e-51
RPL7A	1.72211e-55	-0.54377	0.981	0.994	6.47411e-51
MT-ND1	2.00799e-55	-0.761644	0.994	0.993	7.54885e-51
ITM2B	4.12978e-55	0.939288	0.776	0.442	1.55255e-50
RPS21	7.71084e-55	-0.572286	0.95	0.989	2.89881e-50
NBDY	1.48218e-54	-0.764106	0	0.224	5.57211e-50
MESDC2	1.5021e-54	0.730549	0.177	0	5.64699e-50
LINC01420	1.5021e-54	0.689014	0.177	0	5.64699e-50
IER2	3.34554e-54	1.30823	0.646	0.302	1.25772e-49
TPT1	4.51391e-54	-0.504268	0.994	1	1.69696e-49
ZFP36L2	2.19281e-53	1.0107	0.89	0.745	8.24363e-49
RPS27	1.3426e-52	-0.376036	0.998	1	5.04738e-48
MARCKSL1	3.31803e-52	1.10895	0.308	0.056	1.24738e-47
LUC7L3	4.86378e-51	-0.934957	0.185	0.548	1.82849e-46
UFD1L	6.03032e-51	0.62668	0.166	0	2.26704e-46
C14orf1	6.03032e-51	0.637746	0.166	0	2.26704e-46
TUT7	6.1996e-51	-0.723005	0	0.21	2.33068e-46
RPL23A	7.61124e-51	0.452139	0.992	0.995	2.86137e-46
PNISR	1.05142e-50	-0.894571	0.398	0.751	3.95271e-46
PPP1R15A	1.78491e-50	1.03916	0.662	0.363	6.7102e-46
AC114760.2	2.92381e-50	-0.761277	0	0.207	1.09918e-45
ARHGAP45	4.89894e-50	-0.721509	0	0.206	1.84171e-45
MESD	8.20476e-50	-0.679474	0	0.205	3.0845e-45
EEF2	1.26954e-49	0.748237	0.857	0.738	4.77271e-45
CFD	1.83167e-49	0.822447	0.195	0.006	6.886e-45
LINC00869	2.07103e-49	0.646283	0.161	0	7.78585e-45
TXNIP	3.65567e-49	-1.22578	0.177	0.525	1.37431e-44
H3F3B	7.10951e-49	0.617988	0.99	0.984	2.67275e-44
CALM1	8.44225e-49	0.762037	0.904	0.774	3.17378e-44
CLEC2B	1.64611e-48	-0.971261	0.463	0.785	6.1884e-44
NBEAL1	4.6902e-48	0.946848	0.393	0.144	1.76324e-43
RP1-313I6.12	7.0301e-48	0.726419	0.156	0	2.6429e-43
RP11-51J9.5	7.0301e-48	0.671176	0.156	0	2.6429e-43
PAPD5	7.0301e-48	0.641037	0.156	0	2.6429e-43
YPEL5	8.25622e-48	0.835705	0.859	0.776	3.10384e-43
KRT10	1.69204e-47	0.973483	0.45	0.155	6.36106e-43
RPS10	1.85325e-47	0.597512	0.946	0.878	6.9671e-43
SMIM37	3.86472e-47	-0.638828	0	0.195	1.4529e-42
HMGN1	6.25199e-47	1.04346	0.586	0.299	2.35037e-42
RP5-1171I10.5	7.3229e-47	0.711599	0.153	0	2.75297e-42
UBB	9.94423e-47	0.695423	0.964	0.952	3.73843e-42
ERBIN	1.78334e-46	-0.663044	0	0.192	6.70429e-42
STN1	2.96648e-46	-0.648118	0	0.192	1.11522e-41
STK4	2.31132e-45	-0.848467	0.477	0.789	8.68919e-41
CHMP1B	2.56411e-45	1.19452	0.463	0.239	9.63951e-41
RPS11	3.56566e-45	0.551796	0.985	0.968	1.34048e-40
IFRD1	3.75287e-45	1.09974	0.466	0.221	1.41085e-40
LINC00657	7.82504e-45	0.611404	0.146	0	2.94175e-40
MMP24-AS1	7.82504e-45	0.616232	0.146	0	2.94175e-40
CREM	1.00974e-44	0.824199	0.942	0.874	3.79601e-40
PNRC1	1.65585e-44	0.874673	0.729	0.535	6.22499e-40
TMSB4X	2.89158e-44	0.434648	1	1	1.08706e-39
MT-ND4L	2.95799e-44	-0.95609	0.519	0.791	1.11203e-39
CCDC85B	4.16141e-44	0.936071	0.459	0.167	1.56444e-39
CYBC1	7.78754e-44	-0.589328	0	0.182	2.92765e-39
EIF4A3	2.00354e-43	0.95189	0.388	0.131	7.53212e-39
LINC01934	2.13265e-43	-0.643156	0	0.18	8.01748e-39
RPL23	6.83211e-43	0.609475	0.937	0.898	2.56846e-38
ATP5F1D	9.63539e-43	-0.662928	0	0.178	3.62233e-38
SMIM27	9.63539e-43	-0.57332	0	0.178	3.62233e-38
CENPX	1.5916e-42	-0.608322	0	0.177	5.98344e-38
DYNLT1	1.62384e-42	-0.842319	0.13	0.441	6.10465e-38
APOA1BP	2.61332e-42	0.559323	0.138	0	9.82452e-38
H2AFX	2.73643e-42	0.9442	0.31	0.081	1.02873e-37
HEXIM1	3.23824e-42	0.895657	0.403	0.16	1.21738e-37
TENT4B	7.15597e-42	-0.623904	0	0.174	2.69022e-37
PSMD5-AS1	8.32363e-42	0.642844	0.136	0	3.12919e-37
BICDL1	3.20575e-41	-0.614883	0	0.172	1.20517e-36
TUT4	5.28043e-41	-0.600493	0	0.171	1.98512e-36
RNF213	6.72353e-41	-0.86588	0.289	0.62	2.52764e-36
LDHA	1.85528e-40	0.744271	0.795	0.733	6.97472e-36
TRAPPC2B	2.35421e-40	-0.603633	0	0.168	8.85043e-36
LINC00936	2.66972e-40	0.581154	0.131	0	1.00365e-35
AC243960.1	6.36454e-40	-0.650116	0	0.166	2.39268e-35
ILF3-DT	6.36454e-40	-0.573888	0	0.166	2.39268e-35
DFNB31	8.46162e-40	0.541466	0.13	0	3.18106e-35
AL031280.1	1.04585e-39	-0.59851	0	0.166	3.93177e-35
INSIG1	1.15377e-39	0.954662	0.39	0.183	4.33748e-35
KANSL1	1.30813e-39	-0.824691	0.099	0.383	4.91779e-35
ARID1B	2.60057e-39	-0.827957	0.045	0.289	9.77659e-35
TMEM57	2.67864e-39	0.536023	0.128	0	1.00701e-34
MIA2	2.82072e-39	-0.570911	0	0.164	1.06042e-34
MAP1LC3B	4.67866e-39	0.83857	0.487	0.259	1.75889e-34
DDX17	4.863e-39	-0.78948	0.247	0.57	1.82819e-34
STRA13	8.4693e-39	0.532496	0.127	0	3.18395e-34
CLDND1	8.53735e-39	-0.776587	0.323	0.649	3.20953e-34
PITHD1	1.48143e-38	0.830167	0.317	0.115	5.56931e-34
RAB5IF	2.04218e-38	-0.597957	0	0.16	7.67738e-34
PABPC1	2.05641e-38	0.650141	0.924	0.889	7.73086e-34
ZRANB2	2.63067e-38	-0.835641	0.114	0.399	9.88974e-34
RP1-187B23.1	2.67459e-38	0.51814	0.125	0	1.00549e-33
HLA-DRB5	2.67662e-38	1.13996	0.307	0.107	1.00625e-33
IKZF3	3.41118e-38	-0.820973	0.154	0.455	1.2824e-33
2025-09-07	8.44537e-38	-0.740425	0.565	0.821	3.17495e-33
REX1BD	8.97664e-38	-0.599183	0	0.158	3.37468e-33
MTREX	1.46932e-37	-0.5166	0	0.157	5.52376e-33
JTB	1.90603e-37	0.831578	0.482	0.241	7.16554e-33
TENT2	2.40409e-37	-0.508547	0	0.156	9.03794e-33
YWHAQ	3.34746e-37	0.815937	0.451	0.252	1.25845e-32
CCDC32	6.4286e-37	-0.505887	0	0.154	2.41677e-32
C11orf73	8.36302e-37	0.484896	0.12	0	3.14399e-32
KHDC4	1.05063e-36	-0.536615	0	0.153	3.94973e-32
TMF1	1.35433e-36	-0.775247	0.175	0.475	5.09146e-32
HIKESHI	1.71638e-36	-0.502893	0	0.153	6.45256e-32
NFKBIA	2.55592e-36	0.866052	0.565	0.259	9.60874e-32
LINC00969	2.62844e-36	0.511902	0.119	0	9.88134e-32
OXNAD1	3.92156e-36	-0.736894	0.073	0.324	1.47427e-31
AIM1	8.25121e-36	0.545335	0.117	0	3.10196e-31
RARRES3	1.76729e-35	-0.764838	0.614	0.838	6.64395e-31
LINC02446	3.23684e-35	-0.695017	0	0.147	1.21686e-30
LMNA	3.57119e-35	1.28389	0.492	0.223	1.34255e-30
FAM177A1	4.12003e-35	0.850767	0.653	0.486	1.54888e-30
C21orf59	8.10263e-35	0.460415	0.114	0	3.0461e-30
RPL37A	1.32292e-34	-0.38705	0.971	0.996	4.97338e-30
AC026979.2	1.39847e-34	-0.541311	0	0.145	5.2574e-30
SERTAD1	2.24834e-34	0.930944	0.482	0.254	8.45239e-30
FAM105A	2.53465e-34	0.477815	0.112	0	9.52878e-30
ILF3-AS1	2.53465e-34	0.508916	0.112	0	9.52878e-30
CCDC109B	2.53465e-34	0.47726	0.112	0	9.52878e-30
IGFBP7	3.00366e-34	0.637257	0.135	0.003	1.1292e-29
XRCC5	3.24827e-34	-0.748394	0.286	0.588	1.22115e-29
XCL2	4.14489e-34	1.36515	0.568	0.334	1.55823e-29
SLC7A5	4.81023e-34	0.80089	0.469	0.276	1.80836e-29
ARF6	5.03778e-34	0.704772	0.63	0.471	1.8939e-29
IGKC	5.06308e-34	0.49174	0.971	0.841	1.90341e-29
SYTL3	6.31964e-34	-0.851409	0.565	0.787	2.3758e-29
C5orf56	7.91966e-34	0.477225	0.11	0	2.97732e-29
AL357060.1	9.78906e-34	-0.58024	0	0.141	3.6801e-29
P4HB	1.07045e-33	0.806184	0.394	0.198	4.02426e-29
DPP7	1.07364e-33	0.734661	0.328	0.157	4.03623e-29
CIRBP	1.10434e-33	0.597768	0.812	0.699	4.15165e-29
EIF3F	1.21052e-33	0.773079	0.541	0.318	4.55081e-29
RUNX3	1.33999e-33	-0.728871	0.464	0.754	5.03756e-29
GADD45B	1.40124e-33	0.996606	0.588	0.387	5.26782e-29
EBLN3	2.47168e-33	0.497598	0.109	0	9.29202e-29
NEPRO	2.58412e-33	-0.468427	0	0.14	9.71473e-29
KIAA1551	3.28375e-33	-0.78232	0.148	0.423	1.23449e-28
WASHC3	4.1962e-33	-0.456485	0	0.139	1.57752e-28
AC016831.1	6.81144e-33	-0.563536	0	0.138	2.56069e-28
CALM2	8.28346e-33	0.541048	0.843	0.82	3.11408e-28
RPL36	1.42689e-32	-0.401495	0.972	0.995	5.36425e-28
RBM3	1.78622e-32	0.644564	0.662	0.551	6.71512e-28
MIER1	1.89458e-32	-0.648063	0.14	0.404	7.12249e-28
ATF4	2.19949e-32	0.780558	0.463	0.317	8.26877e-28
DSCR3	2.39918e-32	0.493154	0.106	0	9.01949e-28
C17orf62	2.39918e-32	0.437486	0.106	0	9.01949e-28
CD7	2.71376e-32	0.666057	0.844	0.854	1.02021e-27
RPL18	4.47056e-32	-0.383588	0.99	0.999	1.68066e-27
RPL30	4.51582e-32	-0.33196	0.985	0.999	1.69768e-27
RIPOR2	4.71159e-32	-0.529208	0	0.134	1.77127e-27
RALY	5.06065e-32	0.759283	0.351	0.15	1.9025e-27
GABPB1	7.56367e-32	0.813606	0.261	0.087	2.84349e-27
ELOA	7.63398e-32	-0.494852	0	0.133	2.86992e-27
SLC16A3	1.05261e-31	0.833298	0.346	0.175	3.9572e-27
MMP24OS	1.23645e-31	-0.442678	0	0.133	4.6483e-27
COTL1	1.26424e-31	0.760654	0.627	0.508	4.7528e-27
COX5A	1.37948e-31	0.757308	0.378	0.172	5.186e-27
RPL4	1.80807e-31	0.473229	0.92	0.912	6.79727e-27
AC020571.1	2.0019e-31	-0.500225	0	0.132	7.52593e-27
ATXN7	2.87908e-31	0.679186	0.198	0.032	1.08236e-26
PCNX1	3.24003e-31	-0.432001	0	0.131	1.21806e-26
KRT86	6.11539e-31	1.0943	0.248	0.085	2.29902e-26
PTPN22	6.18534e-31	-0.83506	0.468	0.71	2.32532e-26
FLNA	7.47201e-31	0.782265	0.33	0.14	2.80903e-26
IMP3	7.90101e-31	0.718739	0.261	0.086	2.97031e-26
SELENOM	8.47799e-31	-0.47108	0	0.129	3.18722e-26
SINHCAF	8.47799e-31	-0.474245	0	0.129	3.18722e-26
ITGAL	1.09502e-30	-0.720891	0.133	0.39	4.11662e-26
CHCHD10	1.30895e-30	0.739442	0.276	0.073	4.92088e-26
ERG28	1.37066e-30	-0.434974	0	0.128	5.15285e-26
DMAC1	1.37066e-30	-0.449484	0	0.128	5.15285e-26
CMPK1	1.45755e-30	0.763421	0.409	0.2	5.4795e-26
LITAF	1.48879e-30	0.711112	0.765	0.563	5.59698e-26
RNF19A	1.75233e-30	-0.868987	0.187	0.459	6.5877e-26
TMA7	2.19186e-30	-0.467508	0.802	0.949	8.24009e-26
NORAD	2.21518e-30	-0.428575	0	0.127	8.32774e-26
NACA	2.27441e-30	-0.44265	0.938	0.977	8.55043e-26
RAB8B	2.56262e-30	-0.75592	0.252	0.534	9.63391e-26
VPS4B	3.07095e-30	-0.572583	0.136	0.381	1.15449e-25
SLFN5	3.94677e-30	-0.766903	0.117	0.365	1.48375e-25
PNN	7.88679e-30	-0.732391	0.265	0.545	2.96496e-25
FOSB	8.20334e-30	0.738679	0.683	0.416	3.08396e-25
PRF1	8.2101e-30	0.938904	0.588	0.416	3.0865e-25
GOLGB1	1.16795e-29	-0.745985	0.195	0.465	4.39079e-25
ARID5A	1.58181e-29	0.726502	0.372	0.171	5.94666e-25
MPHOSPH8	1.61849e-29	-0.708601	0.266	0.546	6.08454e-25
MYL12B	1.95305e-29	-0.482493	0.729	0.915	7.3423e-25
CITED2	2.06606e-29	0.845431	0.375	0.144	7.76716e-25
MUC20-OT1	2.42923e-29	-0.448166	0	0.123	9.13245e-25
GADD45GIP1	2.8829e-29	0.74824	0.339	0.142	1.0838e-24
CD74	2.90539e-29	1.06752	0.677	0.581	1.09225e-24
VSIR	3.91756e-29	-0.464146	0	0.122	1.47277e-24
PPDPF	5.8354e-29	0.678718	0.677	0.434	2.19376e-24
N4BP2L2	7.46865e-29	-0.575247	0.386	0.667	2.80776e-24
ARL5A	8.56748e-29	0.624956	0.2	0.047	3.22086e-24
CLTB	9.06236e-29	0.681761	0.302	0.107	3.4069e-24
INTS11	1.01777e-28	-0.407527	0	0.12	3.82619e-24
AC025164.1	1.01777e-28	-0.519987	0	0.12	3.82619e-24
RPS25	1.82573e-28	0.368729	0.989	0.996	6.86364e-24
SLBP	2.65351e-28	0.685795	0.294	0.127	9.97559e-24
TTC14	2.69783e-28	-0.576912	0.143	0.384	1.01422e-23
RNASET2	3.10447e-28	0.714059	0.323	0.142	1.1671e-23
BOD1L1	3.15768e-28	-0.681312	0.049	0.245	1.1871e-23
C19orf24	4.38551e-28	0.721185	0.281	0.092	1.64869e-23
PRPF4B	4.48203e-28	-0.738268	0.187	0.446	1.68497e-23
NDUFC1	6.5155e-28	-0.635153	0.084	0.303	2.44944e-23
UBE2S	6.81976e-28	0.803175	0.351	0.141	2.56382e-23
VIRMA	6.84033e-28	-0.394341	0	0.117	2.57155e-23
NDUFA12	6.94913e-28	-0.661411	0.219	0.485	2.61246e-23
RPS24	7.12392e-28	-0.31722	0.987	0.999	2.67817e-23
MAFF	7.78347e-28	0.989113	0.252	0.08	2.92612e-23
MIF	8.45618e-28	0.721271	0.443	0.198	3.17902e-23
LAMP1	9.45215e-28	0.696196	0.338	0.153	3.55344e-23
CEBPB	9.92559e-28	0.729979	0.211	0.046	3.73142e-23
VPS13C	1.0622e-27	-0.589241	0.104	0.328	3.99323e-23
VPS26C	1.10041e-27	-0.383999	0	0.116	4.13687e-23
RPL27	1.5523e-27	0.380939	0.981	0.98	5.83572e-23
IQGAP1	2.73484e-27	-0.617505	0.276	0.547	1.02814e-22
CSRNP1	2.78201e-27	0.740788	0.446	0.276	1.04587e-22
RETREG3	2.84481e-27	-0.41484	0	0.114	1.06948e-22
CD47	3.44521e-27	0.723322	0.347	0.168	1.29519e-22
STK10	3.82023e-27	-0.506627	0.127	0.35	1.43618e-22
TGFB1	4.18208e-27	0.819696	0.403	0.176	1.57221e-22
DDIT4	4.28453e-27	0.890905	0.463	0.231	1.61073e-22
AC022706.1	4.57169e-27	-0.417752	0	0.114	1.71868e-22
PSMB9	5.05318e-27	-0.604605	0.416	0.684	1.89969e-22
PGGHG	7.3443e-27	-0.400126	0	0.113	2.76101e-22
FDX1	7.41842e-27	0.667021	0.253	0.078	2.78888e-22
2025-09-01	1.04579e-26	0.771519	0.385	0.186	3.93154e-22
CD3G	1.18562e-26	-0.75646	0.544	0.729	4.45721e-22
CTSD	1.5088e-26	0.659095	0.503	0.341	5.67219e-22
SLC25A3	1.70204e-26	0.600303	0.64	0.491	6.39866e-22
DDX39B	1.77649e-26	-0.600037	0.057	0.251	6.67854e-22
PLK3	2.1251e-26	0.719705	0.26	0.1	7.98909e-22
BIK	2.12523e-26	0.588884	0.131	0.011	7.98958e-22
PPP1R12A	2.65808e-26	-0.6422	0.234	0.494	9.9928e-22
CD55	3.12563e-26	0.735512	0.369	0.191	1.17505e-21
MYDGF	4.32983e-26	0.664114	0.268	0.104	1.62775e-21
CD8A	4.75235e-26	0.432366	0.463	0.522	1.7866e-21
B2M	5.69362e-26	0.37066	1	0.996	2.14046e-21
TGOLN2	6.76012e-26	-0.607872	0.179	0.424	2.5414e-21
SP110	1.02528e-25	-0.592276	0.058	0.25	3.85444e-21
HIST1H1E	1.09302e-25	-0.508395	0.006	0.138	4.1091e-21
CSKMT	1.25331e-25	-0.387024	0	0.107	4.71169e-21
SQOR	1.25331e-25	-0.394989	0	0.107	4.71169e-21
LY6E	1.34758e-25	0.73615	0.495	0.313	5.06609e-21
IFI6	1.47562e-25	0.680911	0.222	0.069	5.54744e-21
EVL	1.70048e-25	-0.560338	0.614	0.819	6.39277e-21
DNAJC8	1.79317e-25	-0.578362	0.26	0.518	6.74125e-21
OGT	1.81574e-25	-0.511258	0.073	0.263	6.8261e-21
MIGA1	2.00859e-25	-0.37036	0	0.107	7.55109e-21
OST4	2.0342e-25	-0.398839	0.705	0.902	7.64736e-21
IFITM2	2.95173e-25	0.757417	0.721	0.581	1.10967e-20
CST3	2.95471e-25	0.560427	0.141	0.016	1.11079e-20
THRAP3	3.18514e-25	-0.664722	0.287	0.544	1.19742e-20
CFAP298	3.21793e-25	-0.333379	0	0.106	1.20975e-20
HNRNPA1L2	3.35271e-25	0.447613	0.112	0.008	1.26042e-20
DDX46	3.99157e-25	-0.569244	0.284	0.543	1.50059e-20
HNRNPR	4.34677e-25	-0.60355	0.231	0.484	1.63413e-20
AIP	4.48285e-25	-0.564014	0.125	0.347	1.68528e-20
MT-ND4	4.81495e-25	-0.354764	1	0.998	1.81013e-20
RAP1B	5.15835e-25	-0.595804	0.248	0.503	1.93923e-20
GZMB	5.32327e-25	0.903994	0.735	0.633	2.00123e-20
GZMH	5.85448e-25	1.09303	0.409	0.262	2.20093e-20
XRN1	7.51562e-25	-0.560426	0.065	0.256	2.82542e-20
NKAPD1	8.25106e-25	-0.358217	0	0.104	3.1019e-20
GCC2	8.91915e-25	-0.721941	0.271	0.524	3.35307e-20
DOCK8	9.81346e-25	-0.642533	0.203	0.449	3.68927e-20
PCNX4	1.32056e-24	-0.401006	0	0.103	4.96451e-20
GZMM	1.32764e-24	0.688638	0.581	0.404	4.99112e-20
MORC3	1.45322e-24	-0.533885	0.036	0.201	5.46325e-20
ASXL2	1.47618e-24	-0.684176	0.114	0.331	5.54956e-20
CBLB	1.66779e-24	-0.726856	0.258	0.505	6.26988e-20
LCP1	1.78619e-24	-0.570009	0.468	0.716	6.71501e-20
RGS2	1.80224e-24	0.840004	0.596	0.437	6.77533e-20
MACF1	1.81659e-24	-0.6048	0.195	0.436	6.8293e-20
MYLIP	1.81742e-24	0.705349	0.344	0.179	6.8324e-20
PPP2CA	1.96585e-24	0.621371	0.351	0.187	7.39042e-20
AC010642.2	2.11281e-24	-0.352222	0	0.102	7.94289e-20
METTL26	2.11281e-24	-0.356634	0	0.102	7.94289e-20
AL133453.1	2.11281e-24	-0.343444	0	0.102	7.94289e-20
PPIL4	2.4107e-24	-0.524317	0.089	0.284	9.0628e-20
PTPN6	2.55198e-24	-0.612803	0.096	0.303	9.59393e-20
HERC1	2.77373e-24	-0.594112	0.084	0.285	1.04276e-19
FTX	3.74894e-24	-0.442963	0.016	0.157	1.40938e-19
EGLN2	3.81232e-24	0.404591	0.102	0.004	1.4332e-19
ARPC5	3.93227e-24	-0.557102	0.369	0.625	1.4783e-19
EBLN3P	5.40294e-24	-0.356716	0	0.101	2.03118e-19
SFPQ	6.16803e-24	0.590091	0.612	0.472	2.31881e-19
MYH9	6.52759e-24	-0.604034	0.346	0.599	2.45398e-19
ZNF292	7.44844e-24	-0.623027	0.109	0.32	2.80017e-19
RAC1	8.21714e-24	0.685585	0.39	0.193	3.08915e-19
MRE11	8.63574e-24	-0.333507	0	0.1	3.24652e-19
ANKRD12	9.30003e-24	-0.692665	0.407	0.648	3.49625e-19
CYCS	1.41393e-23	0.513051	0.732	0.659	5.31552e-19
TNFAIP8	1.52369e-23	-0.491723	0.097	0.288	5.72817e-19
ARPC3	1.61068e-23	-0.485329	0.75	0.88	6.05519e-19
NCL	1.66617e-23	-0.606462	0.609	0.808	6.26379e-19
RASGRP1	1.71506e-23	-0.527603	0.102	0.304	6.44758e-19
RHOB	1.71619e-23	0.728965	0.195	0.049	6.45184e-19
DOCK10	1.79837e-23	-0.533266	0.101	0.3	6.76081e-19
SURF4	2.4759e-23	0.457502	0.438	0.392	9.30789e-19
PERP	2.57846e-23	0.655209	0.226	0.088	9.69348e-19
SDF4	2.60699e-23	0.603236	0.25	0.107	9.80071e-19
RNF139	2.85429e-23	0.640064	0.287	0.143	1.07304e-18
CCNL1	3.10623e-23	0.589051	0.615	0.477	1.16776e-18
CENPC	3.15324e-23	-0.483177	0.107	0.302	1.18543e-18
RANBP1	4.374e-23	0.662449	0.279	0.115	1.64436e-18
FAM173A	4.58426e-23	0.56249	0.185	0.048	1.72341e-18
MZT2A	5.35867e-23	0.637458	0.315	0.174	2.01454e-18
MT-ND6	5.90358e-23	-0.630856	0.13	0.345	2.21939e-18
LINC00623	6.1246e-23	-0.528529	0.037	0.197	2.30248e-18
CLIC1	6.38213e-23	-0.46409	0.703	0.883	2.3993e-18
CHST12	6.90664e-23	0.686293	0.336	0.197	2.59648e-18
AREG	7.25946e-23	0.898511	0.381	0.169	2.72912e-18
TMOD3	7.78835e-23	-0.53192	0.091	0.285	2.92795e-18
PDCD4	9.61242e-23	-0.59104	0.541	0.761	3.61369e-18
HNRNPA2B1	1.04826e-22	-0.435625	0.727	0.895	3.94083e-18
IDH2	1.1035e-22	0.636122	0.318	0.16	4.14849e-18
KLF2	1.21734e-22	0.683196	0.157	0.027	4.57648e-18
OSTF1	1.2602e-22	-0.578199	0.391	0.635	4.73761e-18
C9orf16	1.26076e-22	0.584751	0.506	0.393	4.7397e-18
DNAJB11	1.26136e-22	0.604224	0.287	0.144	4.74195e-18
DOCK2	1.28267e-22	-0.520363	0.076	0.263	4.82206e-18
BLOC1S4	1.55826e-22	0.529684	0.17	0.033	5.85811e-18
ARL6IP1	1.7294e-22	0.569158	0.43	0.285	6.50151e-18
SOCS1	1.8868e-22	0.655515	0.239	0.068	7.09325e-18
SMARCA2	2.10803e-22	-0.567522	0.083	0.272	7.92492e-18
IDS	2.25269e-22	0.59342	0.596	0.464	8.46875e-18
PRDM1	2.30479e-22	-0.617927	0.073	0.257	8.66463e-18
COPB1	3.05531e-22	-0.585169	0.12	0.327	1.14861e-17
CCNT1	3.0873e-22	-0.502996	0.071	0.248	1.16064e-17
VPS36	3.40187e-22	-0.592714	0.084	0.275	1.2789e-17
RSBN1L	3.88094e-22	-0.521874	0.154	0.367	1.459e-17
SUB1	4.69613e-22	-0.42105	0.726	0.895	1.76546e-17
CHMP2A	4.92834e-22	-0.461976	0.224	0.45	1.85276e-17
CXCR6	7.23204e-22	-0.946565	0.185	0.388	2.71881e-17
STAG2	7.3886e-22	-0.554032	0.107	0.303	2.77767e-17
RFC1	1.03511e-21	-0.519732	0.076	0.256	3.89138e-17
BTN3A2	1.06179e-21	-0.546391	0.185	0.405	3.99169e-17
GAPDH	1.12134e-21	0.508976	0.956	0.982	4.21557e-17
RPL9	1.17506e-21	0.32645	0.987	0.993	4.41751e-17
CRIP1	1.22182e-21	-0.708575	0.388	0.624	4.59329e-17
SNRPD2	1.6907e-21	0.48829	0.643	0.556	6.35601e-17
TMED2	1.83084e-21	0.522573	0.396	0.271	6.88287e-17
METTL9	1.86195e-21	0.602209	0.364	0.203	6.99983e-17
MBNL1	1.88874e-21	-0.579356	0.393	0.633	7.10054e-17
THEMIS	2.61132e-21	-0.543715	0.081	0.263	9.81699e-17
GNAI2	2.98142e-21	-0.509262	0.253	0.486	1.12084e-16
HNRNPAB	3.11856e-21	0.578786	0.304	0.166	1.17239e-16
NEU1	3.45635e-21	0.810397	0.339	0.191	1.29938e-16
CKLF	3.49754e-21	-0.532557	0.43	0.669	1.31487e-16
NDUFV2	3.89282e-21	-0.427085	0.203	0.415	1.46347e-16
LCP2	4.14091e-21	-0.416786	0.075	0.235	1.55673e-16
GPR171	4.62504e-21	-0.587276	0.299	0.536	1.73874e-16
TRAF3IP3	4.98798e-21	-0.525871	0.114	0.306	1.87518e-16
C7orf50	5.07759e-21	0.551082	0.19	0.057	1.90887e-16
GMFG	5.08628e-21	-0.543795	0.519	0.737	1.91213e-16
LAG3	5.66157e-21	0.665049	0.38	0.234	2.12841e-16
GIMAP7	6.65446e-21	-0.642586	0.148	0.357	2.50168e-16
ITM2C	7.21691e-21	0.700516	0.367	0.237	2.71312e-16
CSNK2A1	7.3184e-21	-0.498168	0.067	0.237	2.75128e-16
ITGB2	7.48987e-21	0.857439	0.336	0.185	2.81574e-16
ANKRD49	8.05247e-21	-0.530473	0.039	0.191	3.02725e-16
SON	9.78065e-21	-0.45696	0.633	0.828	3.67694e-16
EAPP	1.09517e-20	-0.459698	0.149	0.351	4.11718e-16
ZBTB20	1.14393e-20	-0.604025	0.089	0.273	4.30049e-16
MPHOSPH9	1.15956e-20	-0.404101	0.042	0.185	4.35925e-16
TRIM38	1.22034e-20	-0.526737	0.07	0.241	4.58775e-16
WTAP	1.31174e-20	0.551425	0.455	0.311	4.93137e-16
PJA2	1.43763e-20	-0.434006	0.062	0.218	5.40462e-16
ZBTB38	1.89444e-20	-0.428705	0.093	0.263	7.12195e-16
ARL6IP4	1.91355e-20	0.607325	0.437	0.272	7.1938e-16
TPGS1	1.94088e-20	0.448438	0.14	0.023	7.29655e-16
THUMPD3-AS1	1.97584e-20	-0.483248	0.169	0.373	7.42799e-16
MGAT2	2.30101e-20	0.474501	0.151	0.037	8.65042e-16
RCN2	2.9399e-20	0.521744	0.193	0.073	1.10523e-15
AOAH	3.16414e-20	-0.53386	0.167	0.376	1.18953e-15
LSM4	3.68318e-20	0.553311	0.224	0.104	1.38466e-15
STK17B	3.78419e-20	-0.565694	0.612	0.791	1.42263e-15
CALCOCO2	3.92362e-20	-0.50172	0.114	0.302	1.47504e-15
EIF3A	4.38522e-20	-0.531817	0.269	0.498	1.64858e-15
ISCU	4.45253e-20	0.592112	0.362	0.198	1.67389e-15
TIPRL	5.09307e-20	-0.404546	0.084	0.249	1.91469e-15
H1FX	5.11207e-20	0.524021	0.138	0.035	1.92183e-15
SF1	5.11213e-20	0.524117	0.49	0.375	1.92186e-15
SDF2L1	5.17888e-20	0.650148	0.279	0.127	1.94695e-15
NENF	5.85912e-20	0.51258	0.185	0.046	2.20268e-15
CWC15	5.86547e-20	-0.495829	0.128	0.322	2.20506e-15
SAMD9	5.9382e-20	-0.539314	0.11	0.298	2.23241e-15
CDC40	5.97221e-20	-0.489232	0.117	0.304	2.24519e-15
ACAP1	7.1439e-20	-0.501697	0.526	0.742	2.68568e-15
PPIG	7.23902e-20	-0.487844	0.334	0.567	2.72144e-15
SNX6	8.09922e-20	-0.53437	0.172	0.38	3.04482e-15
ACTG1	9.03386e-20	-0.400908	0.896	0.977	3.39619e-15
FRG1	9.31806e-20	-0.456099	0.122	0.306	3.50303e-15
CST7	1.00033e-19	0.51236	0.865	0.815	3.76063e-15
STUB1	1.01394e-19	0.560021	0.265	0.12	3.81179e-15
PRRC2C	1.03224e-19	-0.461594	0.508	0.731	3.8806e-15
UTRN	1.03318e-19	-0.547449	0.102	0.286	3.88414e-15
EIF2S2	1.05403e-19	-0.529988	0.213	0.431	3.96251e-15
SYNGR1	1.13677e-19	0.585597	0.205	0.066	4.27358e-15
MTDH	1.27266e-19	0.532073	0.432	0.309	4.78443e-15
CREBRF	1.59294e-19	-0.502622	0.088	0.26	5.98848e-15
CNBP	1.64185e-19	0.25372	0.568	0.609	6.17237e-15
CIR1	1.92859e-19	-0.550967	0.157	0.36	7.25034e-15
SLC3A2	2.01144e-19	0.595185	0.364	0.22	7.56182e-15
NCOA7	2.17587e-19	-0.523427	0.08	0.25	8.17997e-15
WDR33	2.18696e-19	-0.422332	0.169	0.364	8.22164e-15
TMBIM4	2.3572e-19	-0.418301	0.222	0.432	8.86166e-15
SMG1	2.72581e-19	-0.462973	0.135	0.321	1.02474e-14
AURKAIP1	2.93407e-19	0.535891	0.31	0.169	1.10304e-14
ACTR3	3.09873e-19	-0.525148	0.43	0.655	1.16494e-14
H2AFV	3.20995e-19	0.583441	0.43	0.271	1.20675e-14
VIM	3.24928e-19	0.693328	0.769	0.665	1.22153e-14
STX11	3.56812e-19	0.546892	0.146	0.037	1.3414e-14
KRTCAP2	3.77037e-19	-0.351972	0.24	0.441	1.41743e-14
PGAM1	3.87295e-19	0.465582	0.461	0.374	1.456e-14
ACTN4	3.94708e-19	-0.450172	0.271	0.49	1.48386e-14
RNF187	4.05074e-19	0.514109	0.185	0.066	1.52283e-14
MYL12A	4.15601e-19	-0.451747	0.776	0.909	1.56241e-14
ARPC1B	4.72229e-19	0.57216	0.606	0.438	1.7753e-14
IWS1	4.73e-19	-0.470442	0.073	0.237	1.7782e-14
TOMM7	5.24904e-19	-0.369129	0.769	0.914	1.97332e-14
CELF2	5.28251e-19	-0.471782	0.289	0.511	1.98591e-14
ALKBH5	5.43054e-19	0.580637	0.25	0.12	2.04156e-14
IFI16	5.45209e-19	-0.608938	0.247	0.464	2.04966e-14
SLC25A33	5.4789e-19	0.475471	0.136	0.024	2.05974e-14
HELB	5.95156e-19	-0.436398	0.031	0.16	2.23743e-14
XIAP	7.08487e-19	-0.36183	0.039	0.168	2.66349e-14
CD99	7.40265e-19	0.474625	0.726	0.621	2.78295e-14
PHLDA2	8.37731e-19	0.450608	0.109	0.014	3.14937e-14
SLFN12L	9.21871e-19	-0.423255	0.049	0.192	3.46568e-14
RBPJ	9.73241e-19	-0.589079	0.123	0.311	3.6588e-14
SUPT16H	1.0461e-18	-0.535525	0.07	0.232	3.9327e-14
MAP4	1.10432e-18	-0.44558	0.086	0.25	4.15157e-14
AKIRIN1	1.42986e-18	0.417311	0.302	0.236	5.37541e-14
CALR	1.44147e-18	0.510025	0.718	0.633	5.41905e-14
NAP1L1	1.45856e-18	0.339976	0.644	0.642	5.4833e-14
NDUFB3	1.55982e-18	-0.420345	0.131	0.311	5.86398e-14
SKAP1	1.58715e-18	-0.453315	0.297	0.516	5.96674e-14
RPL29	1.65108e-18	-0.282201	0.977	0.99	6.20708e-14
ATXN7L3B	1.68079e-18	-0.381404	0.042	0.174	6.31876e-14
HIST1H1D	1.69626e-18	-0.501349	0.015	0.127	6.37692e-14
BTG2	1.99734e-18	-0.526469	0.455	0.675	7.50882e-14
CTSW	2.22537e-18	0.608779	0.685	0.561	8.36604e-14
ABHD17A	2.30502e-18	0.580244	0.326	0.146	8.66549e-14
RNF145	2.73475e-18	0.55217	0.216	0.082	1.0281e-13
GOLGA4	2.76235e-18	-0.562158	0.195	0.4	1.03848e-13
C4orf48	3.25614e-18	0.538922	0.193	0.062	1.22411e-13
SP140	3.50364e-18	-0.51349	0.125	0.308	1.31716e-13
GTF2B	3.56224e-18	-0.488826	0.185	0.385	1.33919e-13
SMC3	3.62422e-18	-0.484003	0.148	0.335	1.36249e-13
ELF1	3.75651e-18	0.392555	0.627	0.639	1.41222e-13
SLF1	3.99413e-18	-0.364086	0.057	0.19	1.50155e-13
RPL7L1	4.03289e-18	-0.455601	0.209	0.412	1.51612e-13
TRIM13	4.13991e-18	-0.484481	0.029	0.158	1.55636e-13
PTGES3	4.15889e-18	-0.407225	0.455	0.674	1.56349e-13
COX20	4.1839e-18	-0.442326	0.213	0.414	1.5729e-13
SYNE1	4.21876e-18	-0.401846	0.08	0.231	1.586e-13
KMT2A	4.61882e-18	-0.53327	0.127	0.311	1.7364e-13
COPA	5.12425e-18	-0.468992	0.117	0.295	1.92641e-13
BCL7B	5.13985e-18	0.505143	0.237	0.113	1.93227e-13
HMGB1	5.27297e-18	-0.418559	0.789	0.905	1.98232e-13
UBE2D2	5.87119e-18	0.56882	0.429	0.267	2.20722e-13
AC016831.7	6.09636e-18	0.576592	0.328	0.214	2.29187e-13
PHF3	6.3015e-18	-0.407599	0.07	0.219	2.36899e-13
MRPL41	6.57037e-18	0.579083	0.282	0.124	2.47007e-13
RNF166	6.89765e-18	0.538625	0.263	0.133	2.5931e-13
SYNE2	7.15024e-18	-0.476202	0.221	0.423	2.68806e-13
TPI1	7.36429e-18	0.382167	0.683	0.693	2.76853e-13
CASP3	7.64424e-18	-0.512049	0.073	0.232	2.87377e-13
CDK13	7.91707e-18	-0.479016	0.055	0.202	2.97634e-13
TSTD1	8.57197e-18	-0.37538	0.274	0.477	3.22255e-13
UBE2D3	8.62014e-18	0.364599	0.682	0.647	3.24066e-13
CRELD2	9.10319e-18	0.492571	0.177	0.071	3.42225e-13
FXYD5	1.06201e-17	0.489962	0.549	0.438	3.99252e-13
RPAP2	1.12315e-17	-0.35438	0.039	0.159	4.22237e-13
TMEM258	1.15844e-17	-0.410855	0.36	0.576	4.35504e-13
ATXN1	1.16071e-17	-0.560362	0.119	0.297	4.36357e-13
ANKRD37	1.19451e-17	0.587477	0.193	0.076	4.49064e-13
KIR2DL4	1.25059e-17	0.636936	0.356	0.269	4.70147e-13
DYNC1H1	1.32185e-17	-0.502124	0.119	0.296	4.96937e-13
PSAP	1.32238e-17	0.531063	0.347	0.228	4.97135e-13
FGFBP2	1.36725e-17	1.0645	0.107	0.015	5.14002e-13
TMEM160	1.36862e-17	0.555167	0.265	0.123	5.14517e-13
PPP1CC	1.44159e-17	0.480998	0.266	0.161	5.41953e-13
TPM4	1.54529e-17	0.49915	0.339	0.256	5.80938e-13
IRF3	1.76261e-17	-0.424951	0.114	0.282	6.62634e-13
MED30	1.84541e-17	0.485378	0.19	0.085	6.93763e-13
BSG	1.92121e-17	0.432047	0.427	0.352	7.22258e-13
DZIP3	2.25599e-17	-0.465601	0.084	0.244	8.48116e-13
SETX	2.27828e-17	-0.418404	0.075	0.222	8.56498e-13
CCL3	2.34036e-17	0.839124	0.242	0.088	8.79835e-13
HERPUD1	2.54785e-17	0.562881	0.432	0.315	9.5784e-13
AES	2.61812e-17	0.285669	0.354	0.359	9.84256e-13
SCAF11	2.79498e-17	-0.538626	0.343	0.556	1.05074e-12
PCM1	3.00808e-17	-0.502191	0.18	0.374	1.13086e-12
SH3BGRL3	3.13667e-17	-0.371879	0.917	0.974	1.1792e-12
ARGLU1	3.14286e-17	0.461785	0.416	0.344	1.18153e-12
CYLD	3.37612e-17	-0.409856	0.159	0.338	1.26922e-12
CREBZF	3.52289e-17	-0.456463	0.06	0.207	1.32439e-12
KLRC4	3.90183e-17	-0.365554	0.015	0.118	1.46685e-12
RICTOR	3.91946e-17	-0.285023	0.102	0.24	1.47348e-12
RPS27L	3.93164e-17	-0.369432	0.38	0.589	1.47806e-12
NAP1L4	4.39164e-17	-0.522543	0.256	0.464	1.65099e-12
KIF5B	4.51027e-17	0.500999	0.36	0.242	1.69559e-12
RAB27A	4.58314e-17	-0.489014	0.26	0.468	1.72299e-12
PDCD10	4.63451e-17	-0.37613	0.149	0.321	1.7423e-12
UQCR10	4.98951e-17	-0.414053	0.403	0.617	1.87576e-12
PPIL2	6.15558e-17	-0.340929	0.026	0.139	2.31413e-12
LARS	6.3203e-17	-0.411249	0.055	0.192	2.37605e-12
CHD8	6.39013e-17	-0.412486	0.042	0.173	2.4023e-12
WNK1	6.49034e-17	-0.407783	0.169	0.348	2.43998e-12
RAB4A	6.71795e-17	0.413217	0.141	0.048	2.52555e-12
ATP1A1	7.13111e-17	0.547595	0.386	0.266	2.68087e-12
TMUB1	7.33501e-17	0.437423	0.154	0.055	2.75752e-12
PET100	8.70644e-17	-0.3028	0.242	0.424	3.2731e-12
TRABD	8.92326e-17	0.534011	0.268	0.14	3.35461e-12
CLIC3	9.91874e-17	0.810189	0.265	0.113	3.72885e-12
NCBP2-AS2	1.00777e-16	0.476727	0.136	0.036	3.78863e-12
PER1	1.01475e-16	-0.4018	0.153	0.323	3.81484e-12
NBL1	1.03843e-16	0.520712	0.174	0.068	3.90386e-12
CD84	1.09045e-16	-0.476832	0.063	0.208	4.09943e-12
MTCH1	1.14111e-16	0.493636	0.232	0.129	4.28988e-12
ZNF721	1.19946e-16	-0.439278	0.047	0.183	4.50927e-12
ADH5	1.40602e-16	-0.414662	0.086	0.24	5.28579e-12
HNRNPA3	1.427e-16	-0.488016	0.513	0.711	5.36465e-12
PGK1	1.49349e-16	0.363089	0.698	0.699	5.61464e-12
TRG-AS1	1.50178e-16	-0.463532	0.131	0.302	5.6458e-12
C1QBP	1.56056e-16	0.506478	0.248	0.11	5.86677e-12
PYURF	1.59264e-16	0.496922	0.261	0.13	5.98738e-12
CD96	1.66074e-16	-0.450292	0.55	0.748	6.2434e-12
CCNH	1.69354e-16	-0.521007	0.201	0.396	6.36668e-12
PTP4A1	1.7426e-16	0.547478	0.346	0.225	6.55114e-12
AKAP9	1.82614e-16	-0.440888	0.269	0.47	6.86519e-12
SNHG7	1.91784e-16	0.55269	0.226	0.106	7.20993e-12
GPATCH2	1.99732e-16	-0.385278	0.067	0.206	7.50873e-12
MLX	2.00047e-16	-0.321943	0.052	0.177	7.52056e-12
APOBEC3G	2.18258e-16	-0.319804	0.244	0.425	8.20518e-12
LPIN2	2.2166e-16	-0.481989	0.11	0.276	8.3331e-12
METRNL	2.23715e-16	0.551422	0.312	0.187	8.41036e-12
PRKDC	2.55436e-16	-0.459053	0.091	0.249	9.60285e-12
CDC37L1	2.81158e-16	-0.401261	0.049	0.18	1.05699e-11
ARHGAP30	2.94628e-16	-0.410926	0.183	0.364	1.10762e-11
PSMA5	3.30756e-16	-0.438385	0.234	0.429	1.24344e-11
DDX18	3.42676e-16	-0.270028	0.347	0.536	1.28826e-11
IRF7	3.54481e-16	0.48318	0.156	0.068	1.33263e-11
VPS35	3.80095e-16	-0.390131	0.067	0.205	1.42893e-11
SIAH2	4.0581e-16	0.491772	0.2	0.083	1.5256e-11
NAA38	4.16882e-16	-0.319285	0.169	0.331	1.56723e-11
ACADVL	4.28582e-16	0.462742	0.206	0.117	1.61121e-11
ATP6V1F	4.2997e-16	-0.28074	0.305	0.485	1.61643e-11
RABAC1	4.66785e-16	0.369137	0.506	0.474	1.75483e-11
AKT3	5.17762e-16	-0.489278	0.042	0.171	1.94647e-11
EPB41	5.32821e-16	-0.37418	0.065	0.198	2.00309e-11
DDX27	5.3408e-16	-0.434225	0.196	0.381	2.00782e-11
KRR1	5.69104e-16	-0.425734	0.153	0.325	2.13949e-11
IRF2	5.80613e-16	-0.384355	0.088	0.234	2.18275e-11
ZFAND5	6.18916e-16	0.487759	0.323	0.204	2.32675e-11
SP100	6.43963e-16	-0.38522	0.183	0.358	2.42091e-11
FUS	6.59269e-16	0.454602	0.766	0.703	2.47845e-11
RBM17	7.09345e-16	0.452556	0.227	0.129	2.66671e-11
CCNI	7.60418e-16	0.473178	0.664	0.566	2.85872e-11
YWHAB	7.62369e-16	-0.450664	0.536	0.729	2.86605e-11
PYHIN1	8.41794e-16	-0.356662	0.133	0.291	3.16464e-11
SNHG8	1.02863e-15	-0.34734	0.292	0.489	3.86702e-11
ISG15	1.05223e-15	0.553055	0.685	0.646	3.95574e-11
BAG1	1.05536e-15	0.479363	0.195	0.096	3.96753e-11
PARK7	1.06754e-15	-0.290103	0.547	0.741	4.01331e-11
ATM	1.09178e-15	-0.260883	0.091	0.214	4.10443e-11
PRPF40A	1.10358e-15	-0.434289	0.218	0.407	4.14879e-11
PRR7	1.10998e-15	0.523713	0.159	0.047	4.17287e-11
IFI27L2	1.13082e-15	-0.408486	0.286	0.484	4.25122e-11
PHLDA1	1.1414e-15	0.700084	0.315	0.179	4.29097e-11
ANKRD44	1.19671e-15	-0.380206	0.18	0.353	4.49892e-11
TSPYL2	1.2222e-15	0.589184	0.438	0.321	4.59474e-11
ATF7IP	1.22237e-15	-0.428237	0.209	0.394	4.59536e-11
TUBA4A	1.26071e-15	0.651192	0.541	0.443	4.7395e-11
MED11	1.30254e-15	-0.337041	0.054	0.178	4.89677e-11
USP47	1.30918e-15	-0.42267	0.101	0.256	4.92174e-11
NSA2	1.34314e-15	-0.457279	0.226	0.418	5.04941e-11
SAMHD1	1.56062e-15	-0.389248	0.076	0.215	5.867e-11
GTF3A	1.64577e-15	0.54981	0.352	0.185	6.1871e-11
NDUFS2	1.6906e-15	-0.360171	0.073	0.205	6.35566e-11
COX6B1	1.78789e-15	-0.353674	0.555	0.749	6.7214e-11
U2SURP	1.86262e-15	-0.478456	0.183	0.367	7.00234e-11
ZNF675	1.90296e-15	-0.310948	0.019	0.118	7.15398e-11
SF3B1	1.91772e-15	-0.513496	0.312	0.513	7.20947e-11
GSPT1	2.06844e-15	0.537382	0.375	0.238	7.77609e-11
CD53	2.11509e-15	0.39265	0.675	0.627	7.95145e-11
RAD21	2.21952e-15	-0.422381	0.192	0.373	8.34408e-11
NDFIP1	2.22667e-15	0.514674	0.253	0.138	8.37096e-11
GON4L	2.51561e-15	-0.399458	0.127	0.288	9.45718e-11
NUDT5	2.53503e-15	-0.393594	0.101	0.252	9.53019e-11
UBLCP1	2.56534e-15	-0.338536	0.029	0.137	9.64416e-11
TXNDC9	2.75392e-15	-0.394966	0.07	0.207	1.03531e-10
C12orf75	2.83126e-15	0.616065	0.294	0.154	1.06438e-10
STAG1	2.99824e-15	-0.352387	0.058	0.185	1.12716e-10
ICAM3	3.03946e-15	0.342245	0.482	0.455	1.14266e-10
RNASEH2C	3.0872e-15	0.475629	0.284	0.176	1.1606e-10
RSRC1	3.25816e-15	-0.403046	0.057	0.19	1.22487e-10
CHCHD2	3.28769e-15	0.309272	0.823	0.817	1.23598e-10
NUFIP2	3.31317e-15	-0.31834	0.093	0.225	1.24555e-10
RGL4	3.61066e-15	-0.349082	0.209	0.381	1.35739e-10
ZNF331	3.75853e-15	-0.627312	0.591	0.744	1.41298e-10
MATK	3.80745e-15	0.573455	0.308	0.168	1.43137e-10
CD52	3.86135e-15	-0.265509	0.812	0.932	1.45164e-10
CWC22	3.88408e-15	-0.340907	0.054	0.175	1.46018e-10
LYSMD3	3.93096e-15	-0.367697	0.028	0.138	1.4778e-10
PTMS	4.3239e-15	0.546575	0.261	0.154	1.62553e-10
SNRK	4.48389e-15	-0.335166	0.07	0.194	1.68567e-10
DHX8	4.744e-15	-0.342117	0.031	0.143	1.78346e-10
DIAPH1	4.82631e-15	-0.380219	0.175	0.346	1.8144e-10
RIF1	4.87224e-15	-0.395629	0.068	0.203	1.83167e-10
FAM96B	4.99316e-15	-0.291363	0.33	0.512	1.87713e-10
GBP4	5.20092e-15	-0.319949	0.049	0.159	1.95524e-10
LIMS1	5.21861e-15	-0.539982	0.317	0.514	1.96188e-10
MTPN	5.39148e-15	-0.400572	0.17	0.341	2.02687e-10
MTERF4	5.53093e-15	-0.445327	0.088	0.236	2.0793e-10
TNFAIP3	5.71059e-15	-0.60638	0.722	0.841	2.14684e-10
PLCG2	5.72664e-15	-0.615894	0.104	0.26	2.15287e-10
STAT1	5.78086e-15	-0.491143	0.063	0.198	2.17326e-10
SQSTM1	5.79173e-15	0.484899	0.429	0.327	2.17734e-10
PSMD7	5.89339e-15	-0.374722	0.187	0.359	2.21556e-10
NKG7	5.94839e-15	0.577837	0.894	0.912	2.23624e-10
COPB2	6.42641e-15	-0.368146	0.065	0.195	2.41595e-10
EZH1	6.53971e-15	-0.320296	0.018	0.116	2.45854e-10
ZNF431	6.80673e-15	-0.405308	0.045	0.169	2.55892e-10
HSPA8	7.47662e-15	0.396924	0.841	0.88	2.81076e-10
ZNF708	7.6257e-15	-0.350218	0.021	0.124	2.86681e-10
CCDC174	7.63525e-15	-0.281223	0.102	0.23	2.8704e-10
PREX1	9.11911e-15	-0.437329	0.114	0.271	3.42824e-10
APLP2	9.17393e-15	0.429928	0.174	0.08	3.44885e-10
ARL6IP5	9.7863e-15	-0.33442	0.437	0.632	3.67906e-10
ZDBF2	9.80523e-15	-0.462449	0.023	0.127	3.68618e-10
NDUFB1	9.99892e-15	-0.394535	0.226	0.406	3.75899e-10
PUM3	1.01023e-14	-0.369708	0.047	0.168	3.79787e-10
GLMN	1.02792e-14	-0.355922	0.037	0.152	3.86436e-10
CLTC	1.04576e-14	-0.378378	0.062	0.192	3.93142e-10
ZNF831	1.1012e-14	-0.403036	0.023	0.127	4.13985e-10
XPC	1.13328e-14	-0.391266	0.094	0.237	4.26047e-10
P2RY10	1.15418e-14	-0.461209	0.201	0.383	4.33904e-10
BACH1	1.28203e-14	-0.406552	0.067	0.201	4.81966e-10
CCDC82	1.34528e-14	-0.346802	0.062	0.185	5.05743e-10
HLA-DQA1	1.45718e-14	0.582924	0.213	0.094	5.47814e-10
RBM5	1.47192e-14	-0.322417	0.167	0.322	5.53352e-10
SRSF9	1.48097e-14	0.507477	0.273	0.134	5.56755e-10
IK	1.5266e-14	-0.34445	0.273	0.454	5.73911e-10
ESCO1	1.5434e-14	-0.364353	0.058	0.181	5.80227e-10
KLRF1	1.60191e-14	0.747927	0.107	0.024	6.02221e-10
ZNF428	1.60377e-14	0.478022	0.213	0.096	6.02922e-10
HIST1H1C	1.6102e-14	-0.479536	0.08	0.221	6.0534e-10
SRSF5	1.78812e-14	0.318798	0.791	0.798	6.72225e-10
DUT	1.85133e-14	0.586761	0.268	0.143	6.9599e-10
SRSF7	1.85434e-14	-0.31842	0.795	0.917	6.97122e-10
CHORDC1	1.87647e-14	-0.388154	0.12	0.27	7.05439e-10
APBB1IP	1.88408e-14	-0.307062	0.227	0.393	7.08301e-10
KIF20B	1.89165e-14	-0.398014	0.06	0.186	7.11149e-10
RPL36AL	1.96512e-14	-0.301506	0.888	0.961	7.38768e-10
DCP2	2.01943e-14	-0.388713	0.07	0.203	7.59184e-10
ARCN1	2.0767e-14	-0.339395	0.054	0.173	7.80715e-10
CHMP4A	2.14074e-14	-0.405209	0.284	0.475	8.04791e-10
TAF1D	2.16357e-14	-0.431153	0.318	0.513	8.13374e-10
MNAT1	2.23095e-14	-0.338516	0.094	0.231	8.38702e-10
CUL2	2.24757e-14	-0.356635	0.037	0.151	8.44952e-10
CCL4L2	2.25307e-14	1.1799	0.36	0.225	8.47019e-10
AMD1	2.34699e-14	0.493329	0.455	0.375	8.82329e-10
NDUFB4	2.38551e-14	-0.419958	0.305	0.498	8.96808e-10
XBP1	2.73545e-14	0.534128	0.253	0.145	1.02837e-09
ZNF91	2.82616e-14	-0.358856	0.031	0.136	1.06247e-09
PFDN2	2.92458e-14	-0.355542	0.205	0.377	1.09946e-09
NRDC	2.96167e-14	-0.388568	0.099	0.245	1.11341e-09
CFDP1	2.99083e-14	-0.377116	0.091	0.231	1.12437e-09
NUB1	3.02261e-14	-0.367188	0.11	0.256	1.13632e-09
PSIP1	3.10888e-14	0.478946	0.231	0.111	1.16875e-09
TRIM52	3.18249e-14	-0.306557	0.032	0.133	1.19642e-09
UBE2D1	3.18358e-14	0.435129	0.154	0.055	1.19684e-09
CDC5L	3.2363e-14	-0.380053	0.12	0.269	1.21665e-09
PRELID1	3.25564e-14	0.514081	0.375	0.225	1.22393e-09
PRPF38B	3.33453e-14	0.455887	0.505	0.421	1.25358e-09
SMC1A	3.39982e-14	-0.33431	0.104	0.242	1.27813e-09
ACTR2	3.43871e-14	-0.352105	0.396	0.589	1.29275e-09
EMC2	3.57885e-14	-0.3276	0.018	0.112	1.34543e-09
PRPF6	3.63406e-14	-0.420218	0.101	0.25	1.36619e-09
MAF1	3.64645e-14	0.462764	0.292	0.17	1.37085e-09
EIF3L	3.72706e-14	0.322511	0.446	0.406	1.40115e-09
SSU72	3.80138e-14	0.463131	0.372	0.247	1.42909e-09
HLA-DQB1	3.91291e-14	0.733533	0.237	0.129	1.47102e-09
TRIM56	3.94405e-14	-0.395947	0.086	0.224	1.48272e-09
DNAJC7	3.99562e-14	-0.294411	0.2	0.358	1.50211e-09
NIFK	4.00995e-14	-0.274861	0.11	0.237	1.5075e-09
CD46	4.04853e-14	-0.36714	0.146	0.303	1.522e-09
GPRIN3	4.59083e-14	-0.406448	0.109	0.256	1.72588e-09
JUND	4.72729e-14	-0.618145	0.713	0.788	1.77718e-09
CALCOCO1	4.89594e-14	-0.410738	0.054	0.178	1.84058e-09
TBCB	5.03945e-14	0.46247	0.292	0.178	1.89453e-09
NDUFV3	5.10665e-14	-0.260557	0.039	0.139	1.9198e-09
RSRC2	5.6035e-14	-0.307324	0.372	0.556	2.10658e-09
RASSF5	5.82302e-14	0.309444	0.307	0.284	2.18911e-09
NXF1	5.8257e-14	0.444213	0.185	0.08	2.19011e-09
FIS1	6.02754e-14	-0.316687	0.235	0.4	2.26599e-09
UQCRFS1	6.17167e-14	0.468316	0.289	0.171	2.32018e-09
CYC1	6.25611e-14	0.416503	0.185	0.076	2.35192e-09
CSNK1G2	6.59386e-14	0.378309	0.119	0.038	2.4789e-09
MFAP1	6.7461e-14	-0.451148	0.067	0.198	2.53613e-09
IAH1	6.87508e-14	-0.311092	0.133	0.275	2.58462e-09
FBXO34	7.03787e-14	0.460098	0.248	0.16	2.64582e-09
MORF4L1	7.43744e-14	-0.390504	0.479	0.669	2.79603e-09
PIP4K2A	8.08224e-14	0.292838	0.344	0.33	3.03844e-09
SENP7	8.18269e-14	-0.29	0.024	0.116	3.0762e-09
UBL5	8.18561e-14	-0.313048	0.679	0.84	3.0773e-09
CD81	8.89771e-14	-0.386376	0.091	0.227	3.345e-09
SEC61B	9.00065e-14	-0.281557	0.487	0.672	3.38371e-09
TLN1	9.10014e-14	-0.427592	0.213	0.39	3.42111e-09
S100A6	9.54112e-14	0.548177	0.797	0.692	3.58689e-09
TTC37	1.00533e-13	-0.255704	0.026	0.114	3.77942e-09
MZT2B	1.01276e-13	0.504523	0.385	0.223	3.80738e-09
HSP90AA1	1.03674e-13	-0.323159	0.888	0.956	3.8975e-09
PRKACB	1.05994e-13	-0.431636	0.123	0.276	3.98473e-09
IRF8	1.06785e-13	0.504833	0.125	0.056	4.01447e-09
NFKBIZ	1.14447e-13	-0.279566	0.135	0.27	4.30252e-09
ZBTB8OS	1.15541e-13	-0.375023	0.084	0.221	4.34363e-09
APOL6	1.16624e-13	-0.350103	0.159	0.311	4.38437e-09
RIOK3	1.21096e-13	-0.425342	0.084	0.224	4.55248e-09
SRSF10	1.21924e-13	-0.382272	0.281	0.463	4.58359e-09
XPO1	1.27828e-13	-0.348008	0.032	0.14	4.80557e-09
PNRC2	1.29933e-13	-0.314917	0.232	0.394	4.88471e-09
RBX1	1.32831e-13	-0.302046	0.326	0.507	4.99364e-09
ID2	1.34588e-13	0.511075	0.852	0.783	5.05969e-09
FAM43A	1.36685e-13	0.465102	0.128	0.035	5.13853e-09
PIK3CD	1.40603e-13	-0.329349	0.049	0.162	5.28581e-09
MKRN1	1.4356e-13	0.447587	0.182	0.071	5.39698e-09
DNAJC19	1.48985e-13	-0.401289	0.12	0.269	5.60093e-09
CUTC	1.53463e-13	-0.306284	0.026	0.122	5.7693e-09
MRPL12	1.61575e-13	0.354699	0.119	0.037	6.07424e-09
APMAP	1.64996e-13	0.454068	0.352	0.269	6.20287e-09
COPS5	1.67451e-13	-0.406183	0.104	0.25	6.29514e-09
RSRP1	1.67927e-13	-0.42852	0.461	0.647	6.31303e-09
S100A10	1.68286e-13	0.476481	0.677	0.549	6.32653e-09
ACTR6	1.71798e-13	-0.289047	0.039	0.141	6.45856e-09
UBE2J1	1.80553e-13	0.436825	0.196	0.102	6.78772e-09
BST2	1.806e-13	-0.290618	0.248	0.412	6.78946e-09
SREK1IP1	1.81397e-13	-0.295999	0.115	0.247	6.81945e-09
SSR4	1.92925e-13	0.254194	0.692	0.711	7.25284e-09
RNF11	2.02125e-13	0.361258	0.162	0.085	7.59869e-09
RRAGA	2.03197e-13	0.421296	0.154	0.072	7.639e-09
VPS26A	2.05739e-13	-0.283542	0.078	0.196	7.73456e-09
KDM5A	2.07453e-13	-0.395964	0.159	0.318	7.79899e-09
PRDM2	2.09527e-13	-0.412102	0.179	0.344	7.87695e-09
ATP10D	2.12426e-13	-0.376363	0.024	0.122	7.98595e-09
HMGXB4	2.19814e-13	-0.318627	0.106	0.239	8.26369e-09
SNX3	2.21445e-13	0.454574	0.305	0.198	8.32499e-09
PRMT9	2.25458e-13	-0.500421	0.138	0.295	8.47587e-09
OPTN	2.41198e-13	-0.352282	0.164	0.319	9.06759e-09
CNIH4	2.54295e-13	-0.318466	0.067	0.185	9.55995e-09
TMEM9B	2.59763e-13	0.394533	0.294	0.219	9.76554e-09
TRAPPC4	2.71174e-13	-0.353486	0.146	0.297	1.01945e-08
CHCHD1	2.76257e-13	-0.316053	0.083	0.207	1.03856e-08
USP15	2.78523e-13	-0.445661	0.218	0.393	1.04708e-08
SART3	2.81011e-13	-0.276278	0.036	0.133	1.05643e-08
RECQL	3.00331e-13	-0.382939	0.089	0.224	1.12907e-08
FAM118A	3.20415e-13	-0.438114	0.153	0.311	1.20457e-08
ERICH1	3.32191e-13	-0.408195	0.133	0.286	1.24884e-08
GIMAP4	3.51235e-13	-0.472546	0.07	0.198	1.32043e-08
FKBP1A	3.58736e-13	0.388054	0.502	0.428	1.34863e-08
NDFIP2	3.58994e-13	-0.400308	0.06	0.184	1.3496e-08
NDUFA1	3.64338e-13	-0.318252	0.495	0.679	1.36969e-08
CCT8	3.8407e-13	-0.381684	0.187	0.351	1.44387e-08
LINC00649	4.18457e-13	-0.323796	0.019	0.11	1.57315e-08
VPS28	4.19618e-13	-0.311399	0.321	0.493	1.57751e-08
SYNRG	4.2157e-13	-0.359088	0.119	0.258	1.58485e-08
C8orf59	4.24682e-13	-0.280691	0.203	0.353	1.59655e-08
NIPBL	4.35681e-13	-0.464917	0.144	0.302	1.6379e-08
2025-03-07	4.58036e-13	-0.386205	0.122	0.267	1.72194e-08
ITGA1	4.58537e-13	-0.471543	0.326	0.511	1.72383e-08
PSMG2	4.75435e-13	-0.31491	0.128	0.267	1.78735e-08
BRK1	4.86957e-13	-0.329124	0.433	0.616	1.83067e-08
SPTAN1	5.07946e-13	-0.309205	0.164	0.309	1.90957e-08
PTTG1	5.16074e-13	-0.442695	0.133	0.284	1.94013e-08
RLF	5.18323e-13	-0.255042	0.06	0.162	1.94858e-08
GBP2	5.19208e-13	-0.362254	0.169	0.323	1.95191e-08
CMC1	5.20195e-13	0.635228	0.222	0.198	1.95562e-08
IFI27	5.31612e-13	0.359083	0.107	0.023	1.99854e-08
EHD1	5.39922e-13	0.428077	0.269	0.185	2.02978e-08
CCT5	5.78385e-13	-0.368808	0.18	0.34	2.17438e-08
ZNF430	5.81901e-13	-0.361694	0.119	0.257	2.1876e-08
DCXR	5.98593e-13	0.465226	0.287	0.18	2.25035e-08
LARP7	6.18793e-13	-0.379338	0.161	0.315	2.32629e-08
UBA6	6.20968e-13	-0.322221	0.083	0.205	2.33447e-08
TRAF4	6.26318e-13	0.367853	0.164	0.088	2.35458e-08
NUDT16L1	6.29342e-13	0.387319	0.141	0.059	2.36595e-08
VTI1A	6.3237e-13	-0.316595	0.036	0.138	2.37733e-08
VAPA	6.48819e-13	0.313595	0.39	0.366	2.43917e-08
RBM6	7.01262e-13	-0.380304	0.115	0.258	2.63633e-08
SERPINB1	7.05028e-13	-0.273661	0.187	0.332	2.65048e-08
AKAP11	7.2739e-13	-0.294147	0.021	0.11	2.73455e-08
FAM50A	7.297e-13	0.398198	0.174	0.075	2.74324e-08
SNRPD3	7.34552e-13	-0.370833	0.265	0.438	2.76147e-08
NMT1	7.57149e-13	-0.341293	0.054	0.166	2.84642e-08
EMC6	7.57798e-13	0.35275	0.157	0.084	2.84887e-08
PKM	8.10646e-13	0.505565	0.451	0.371	3.04754e-08
CEBPD	8.21261e-13	0.481098	0.153	0.05	3.08745e-08
ATRX	8.35579e-13	-0.408294	0.252	0.425	3.14128e-08
HIST3H2A	8.40958e-13	0.404077	0.128	0.039	3.1615e-08
PABPC4	8.68982e-13	0.493044	0.209	0.113	3.26685e-08
NLRC3	8.89526e-13	-0.304849	0.041	0.143	3.34408e-08
RASGEF1B	8.91366e-13	-0.295023	0.123	0.251	3.351e-08
ARF4	9.12236e-13	0.356626	0.416	0.366	3.42946e-08
SSBP1	9.18596e-13	-0.381572	0.294	0.472	3.45337e-08
FXR1	9.33449e-13	-0.441636	0.12	0.267	3.50921e-08
COMMD7	9.71722e-13	0.460335	0.258	0.153	3.65309e-08
GSTO1	1.12488e-12	-0.270552	0.205	0.353	4.22886e-08
GLUD1	1.13891e-12	0.430548	0.188	0.12	4.28163e-08
BAZ1A	1.15318e-12	0.477747	0.338	0.245	4.33527e-08
NCKAP1L	1.16153e-12	-0.318004	0.11	0.24	4.36664e-08
CCDC12	1.16674e-12	0.350694	0.349	0.301	4.38623e-08
COX14	1.17369e-12	-0.423703	0.244	0.418	4.41238e-08
MYADM	1.17998e-12	0.522234	0.58	0.419	4.43603e-08
MRPS18C	1.30569e-12	-0.343621	0.08	0.205	4.90862e-08
LAGE3	1.40835e-12	0.429019	0.166	0.069	5.29454e-08
CFLAR	1.40919e-12	-0.306882	0.182	0.328	5.29771e-08
SPTY2D1	1.43972e-12	-0.435717	0.12	0.266	5.41247e-08
LSM6	1.44891e-12	-0.277374	0.135	0.263	5.44702e-08
NUMA1	1.47954e-12	-0.277371	0.06	0.168	5.56219e-08
PSMB8	1.49787e-12	-0.418728	0.307	0.487	5.63111e-08
TUBB2A	1.5648e-12	0.385288	0.122	0.036	5.88272e-08
FAAP20	1.56917e-12	0.423803	0.17	0.078	5.89913e-08
2025-09-06	1.6679e-12	-0.456633	0.393	0.575	6.27032e-08
BUB3	1.71478e-12	-0.356433	0.333	0.511	6.44653e-08
NOP56	1.75338e-12	0.285	0.383	0.367	6.59168e-08
CENPF	1.75493e-12	-0.482532	0.023	0.114	6.59749e-08
ST8SIA4	1.78083e-12	-0.265884	0.081	0.19	6.69484e-08
BORCS7	1.79509e-12	-0.295217	0.131	0.263	6.74845e-08
PSMC6	1.80913e-12	-0.306494	0.141	0.279	6.80124e-08
PEX2	1.89838e-12	-0.271826	0.067	0.175	7.13676e-08
LRRN3	1.9174e-12	-0.43325	0.039	0.144	7.20829e-08
GPR34	1.96254e-12	-0.345671	0.029	0.127	7.37798e-08
SIRT7	2.05701e-12	0.343061	0.206	0.136	7.73311e-08
CCT3	2.07414e-12	-0.379323	0.234	0.399	7.79753e-08
ZNF394	2.14084e-12	-0.277451	0.157	0.291	8.04826e-08
IL7R	2.27546e-12	-0.805128	0.245	0.39	8.55436e-08
DNAJA2	2.28156e-12	-0.393379	0.19	0.351	8.57729e-08
H3F3A	2.34839e-12	-0.273655	0.946	0.965	8.82854e-08
HGSNAT	2.36092e-12	0.404465	0.177	0.091	8.87565e-08
GPATCH2L	2.39344e-12	-0.319623	0.044	0.147	8.9979e-08
SPON2	2.40612e-12	0.536532	0.144	0.09	9.04555e-08
LNPEP	2.44449e-12	-0.393472	0.133	0.279	9.18983e-08
IFT20	2.55013e-12	-0.356789	0.075	0.197	9.58697e-08
CMTM7	2.56296e-12	0.44039	0.179	0.074	9.63521e-08
PBDC1	2.59287e-12	-0.370207	0.161	0.31	9.74765e-08
PHF5A	2.70837e-12	0.349092	0.192	0.126	1.01819e-07
ANXA5	2.72717e-12	-0.409721	0.255	0.427	1.02525e-07
ST3GAL5	2.75013e-12	-0.335763	0.05	0.159	1.03388e-07
NBR1	2.78357e-12	-0.333227	0.055	0.166	1.04646e-07
GBP5	2.80088e-12	-0.509704	0.08	0.207	1.05296e-07
PSMC5	2.86371e-12	-0.30543	0.247	0.406	1.07658e-07
TSG101	3.12252e-12	-0.349233	0.073	0.195	1.17388e-07
ARL2BP	3.15033e-12	0.427483	0.2	0.099	1.18433e-07
TRA2B	3.27454e-12	0.363761	0.484	0.42	1.23103e-07
TUBB4B	3.30965e-12	0.497353	0.593	0.51	1.24423e-07
ZNF791	3.31611e-12	-0.391973	0.101	0.234	1.24666e-07
PTBP1	3.37897e-12	0.339011	0.273	0.22	1.27029e-07
SNX2	3.45509e-12	-0.318347	0.08	0.201	1.29891e-07
BLZF1	3.48244e-12	-0.342518	0.039	0.143	1.30919e-07
SEC62	3.57935e-12	-0.322734	0.417	0.596	1.34562e-07
CCDC66	3.58561e-12	-0.309371	0.063	0.172	1.34797e-07
ABCF1	3.62146e-12	-0.408854	0.17	0.326	1.36145e-07
NEDD9	3.65366e-12	-0.370018	0.154	0.301	1.37356e-07
SAMSN1	3.70749e-12	-0.417592	0.659	0.803	1.39379e-07
CSDE1	3.79087e-12	-0.317473	0.341	0.514	1.42514e-07
SACM1L	3.85559e-12	-0.393825	0.091	0.223	1.44947e-07
CEP350	3.8578e-12	-0.311831	0.088	0.208	1.4503e-07
LCOR	3.98985e-12	-0.286899	0.063	0.171	1.49994e-07
HERC4	4.0617e-12	-0.255477	0.039	0.132	1.52695e-07
NXT1	4.13945e-12	0.435487	0.213	0.112	1.55618e-07
FKBP8	4.14895e-12	0.331681	0.461	0.401	1.55976e-07
TUSC2	4.20377e-12	0.384099	0.154	0.058	1.58037e-07
PA2G4	4.40447e-12	-0.337072	0.282	0.45	1.65582e-07
CMTM3	4.47108e-12	0.386916	0.234	0.15	1.68086e-07
TOMM22	4.55548e-12	0.337671	0.372	0.315	1.71259e-07
CD2	4.6609e-12	-0.527023	0.5	0.661	1.75222e-07
HSPB1	4.69383e-12	0.681428	0.255	0.156	1.7646e-07
STAT3	4.74633e-12	0.305218	0.471	0.464	1.78433e-07
RAB30-AS1	5.30357e-12	-0.294045	0.023	0.112	1.99382e-07
COX7C	5.3744e-12	-0.282639	0.768	0.893	2.02045e-07
DYNLRB1	5.37714e-12	-0.400618	0.289	0.463	2.02148e-07
DNM1L	5.38457e-12	-0.326911	0.071	0.187	2.02428e-07
MAML2	5.50178e-12	-0.277853	0.023	0.108	2.06834e-07
REEP5	5.67962e-12	-0.348237	0.318	0.49	2.1352e-07
NARS	5.79705e-12	-0.295246	0.075	0.186	2.17934e-07
PRNP	5.95971e-12	0.459297	0.242	0.161	2.24049e-07
TTN	6.15528e-12	-0.308143	0.018	0.101	2.31402e-07
EDRF1	6.2011e-12	-0.257771	0.029	0.117	2.33124e-07
SLC25A39	6.6893e-12	0.424001	0.242	0.142	2.51478e-07
KHSRP	6.70036e-12	-0.304893	0.031	0.127	2.51893e-07
RRAS2	6.75494e-12	0.383773	0.122	0.036	2.53945e-07
CCSER2	6.80041e-12	0.385587	0.24	0.163	2.55655e-07
SURF1	6.84116e-12	0.360083	0.146	0.071	2.57187e-07
PPP1R7	6.94983e-12	-0.332528	0.146	0.287	2.61272e-07
PSD4	7.28305e-12	-0.284153	0.088	0.202	2.73799e-07
CKAP2	7.41272e-12	-0.372285	0.049	0.156	2.78674e-07
UBTF	7.42181e-12	-0.311561	0.091	0.21	2.79015e-07
SRI	7.49669e-12	-0.336937	0.252	0.413	2.8183e-07
PKN2	7.67804e-12	-0.327816	0.054	0.162	2.88648e-07
NR1H2	7.7902e-12	0.369033	0.256	0.196	2.92865e-07
N4BP1	8.02736e-12	-0.310935	0.052	0.155	3.01781e-07
RPL36A	8.09376e-12	0.343851	0.721	0.625	3.04277e-07
IL16	8.98474e-12	-0.321571	0.093	0.215	3.37772e-07
SIKE1	9.09278e-12	-0.26468	0.078	0.183	3.41834e-07
NKTR	9.26774e-12	-0.356479	0.273	0.439	3.48411e-07
TMEM70	9.48928e-12	0.376317	0.153	0.06	3.5674e-07
VAMP8	9.51394e-12	-0.352646	0.437	0.614	3.57667e-07
NDUFB2	9.65751e-12	-0.307756	0.479	0.653	3.63064e-07
TMEM123	9.87572e-12	0.345496	0.276	0.223	3.71268e-07
ENO1	9.93811e-12	0.363163	0.662	0.64	3.73613e-07
NCOR1	1.01507e-11	0.33203	0.381	0.341	3.81604e-07
AKAP17A	1.01513e-11	0.371072	0.14	0.063	3.81627e-07
TAGLN2	1.02373e-11	0.347857	0.636	0.602	3.84863e-07
MANF	1.03928e-11	0.450322	0.299	0.181	3.90706e-07
GBP3	1.04579e-11	-0.277415	0.018	0.1	3.93155e-07
COX17	1.06309e-11	-0.275828	0.269	0.425	3.99659e-07
COQ10B	1.09906e-11	-0.319455	0.167	0.307	4.13182e-07
CCT6A	1.12111e-11	-0.298946	0.206	0.356	4.2147e-07
XRN2	1.15507e-11	-0.302838	0.18	0.321	4.34236e-07
TPM3	1.16058e-11	-0.357278	0.599	0.759	4.36309e-07
CARD16	1.18918e-11	-0.293597	0.219	0.366	4.47062e-07
ENTPD1	1.19186e-11	-0.431482	0.3	0.472	4.48067e-07
GYPC	1.19229e-11	0.432596	0.422	0.323	4.48228e-07
DYNC1LI1	1.29384e-11	-0.304309	0.078	0.192	4.86407e-07
RPS6KA5	1.35474e-11	-0.316473	0.062	0.17	5.09301e-07
TBCC	1.37337e-11	0.365955	0.274	0.213	5.16306e-07
ATAD2	1.44687e-11	-0.332784	0.034	0.13	5.43938e-07
NIPAL3	1.47765e-11	-0.321591	0.058	0.166	5.55509e-07
KDELR2	1.59437e-11	0.420112	0.214	0.114	5.99389e-07
GPBP1	1.63795e-11	-0.364317	0.407	0.582	6.15771e-07
CDV3	1.64924e-11	0.393884	0.268	0.181	6.20014e-07
LSM8	1.65219e-11	-0.315221	0.245	0.402	6.21124e-07
MAP2K3	1.69298e-11	0.392978	0.177	0.101	6.36457e-07
NASP	1.69382e-11	-0.32638	0.313	0.477	6.36775e-07
TNIP2	1.71593e-11	0.364069	0.138	0.055	6.45088e-07
ENSA	1.72654e-11	0.286891	0.554	0.525	6.49076e-07
MITD1	1.73696e-11	-0.292971	0.06	0.165	6.52994e-07
SRP9	1.78055e-11	-0.263386	0.291	0.443	6.69379e-07
SUMO3	1.78986e-11	0.397072	0.211	0.131	6.72878e-07
ARID1A	1.79271e-11	-0.288302	0.102	0.222	6.7395e-07
CTDP1	1.88077e-11	0.37556	0.125	0.05	7.07056e-07
STX5	1.88592e-11	0.272927	0.195	0.163	7.08992e-07
JMJD1C	1.88609e-11	-0.441941	0.231	0.393	7.09057e-07
ZNF24	1.89794e-11	-0.373818	0.106	0.237	7.13511e-07
CDK17	1.90342e-11	0.337554	0.2	0.14	7.1557e-07
IFITM3	1.93015e-11	0.438248	0.107	0.03	7.25619e-07
RPS26	1.97704e-11	-0.351274	0.875	0.945	7.43249e-07
MRPL57	1.98712e-11	-0.271823	0.206	0.344	7.47038e-07
CREBBP	1.98736e-11	-0.287742	0.062	0.166	7.47128e-07
TMEM165	2.08048e-11	0.416763	0.2	0.104	7.82135e-07
WBP4	2.30572e-11	-0.279636	0.028	0.116	8.66811e-07
CCPG1	2.35431e-11	-0.263197	0.114	0.229	8.85078e-07
NME3	2.38613e-11	0.320766	0.164	0.11	8.9704e-07
GTF2I	2.46608e-11	-0.260471	0.109	0.225	9.27099e-07
MDM4	2.55528e-11	-0.38046	0.131	0.268	9.60632e-07
ANXA11	2.70729e-11	0.382012	0.369	0.289	1.01778e-06
VMP1	2.80451e-11	-0.302144	0.209	0.352	1.05433e-06
PPP4R2	2.82788e-11	-0.298653	0.112	0.234	1.06311e-06
CAP1	2.84672e-11	-0.275649	0.464	0.631	1.0702e-06
ANP32B	2.87157e-11	0.325721	0.253	0.212	1.07954e-06
PRPF8	2.95225e-11	-0.337611	0.119	0.248	1.10987e-06
TAP1	2.98267e-11	0.362566	0.284	0.222	1.12131e-06
S100A11	3.00653e-11	-0.48807	0.406	0.573	1.13028e-06
TOMM20	3.05327e-11	-0.34676	0.341	0.51	1.14785e-06
EXOSC1	3.06315e-11	-0.325878	0.096	0.218	1.15156e-06
PIK3R1	3.08066e-11	-0.566195	0.502	0.642	1.15814e-06
CLK1	3.1161e-11	0.392325	0.494	0.399	1.17147e-06
DPF2	3.17194e-11	-0.338274	0.086	0.207	1.19246e-06
TERF2IP	3.20657e-11	0.404176	0.414	0.329	1.20548e-06
NT5C	3.29711e-11	0.370385	0.154	0.08	1.23952e-06
EPRS	3.31693e-11	-0.294103	0.086	0.197	1.24697e-06
TRIP12	3.39673e-11	-0.289328	0.063	0.17	1.27697e-06
UCP2	3.4242e-11	-0.374405	0.229	0.384	1.28729e-06
IFNG	3.52211e-11	0.423809	0.36	0.223	1.3241e-06
POLR2B	3.52964e-11	-0.262999	0.143	0.264	1.32693e-06
RSF1	3.85186e-11	-0.319523	0.159	0.295	1.44807e-06
DUSP2	4.05897e-11	0.523159	0.622	0.537	1.52593e-06
SLAMF7	4.07929e-11	-0.326256	0.117	0.243	1.53357e-06
TRDC	4.27883e-11	0.659168	0.435	0.338	1.60858e-06
BLOC1S6	4.39115e-11	-0.318491	0.096	0.214	1.65081e-06
GLOD4	4.4467e-11	-0.307246	0.084	0.198	1.67169e-06
LAYN	4.50136e-11	0.365681	0.179	0.15	1.69224e-06
ZKSCAN1	4.57696e-11	-0.294291	0.029	0.116	1.72066e-06
TNIP1	4.61012e-11	0.307232	0.198	0.154	1.73313e-06
KLHL24	4.68517e-11	-0.356119	0.076	0.193	1.76134e-06
CDKN1B	4.75156e-11	-0.306391	0.192	0.331	1.7863e-06
ZNF217	4.8237e-11	-0.318014	0.044	0.142	1.81342e-06
IGHM	4.8983e-11	0.431009	0.141	0.049	1.84147e-06
ZPR1	4.98682e-11	0.368251	0.169	0.08	1.87475e-06
PPP6R3	5.14803e-11	-0.284146	0.057	0.154	1.93535e-06
MRPS21	5.41298e-11	-0.268883	0.203	0.341	2.03496e-06
GRAP2	5.5885e-11	-0.289698	0.099	0.21	2.10094e-06
TUFM	5.78414e-11	0.334002	0.32	0.258	2.17449e-06
SNW1	5.83921e-11	-0.33774	0.183	0.328	2.19519e-06
RAB7A	5.86354e-11	0.273531	0.302	0.273	2.20434e-06
FABP1	5.99883e-11	0.454275	0.195	0.092	2.2552e-06
CCL4	6.12615e-11	0.477741	0.557	0.565	2.30306e-06
NECAP2	6.21174e-11	-0.296499	0.127	0.251	2.33524e-06
UBXN1	6.73558e-11	-0.329697	0.39	0.559	2.53217e-06
TALDO1	6.99119e-11	-0.260358	0.201	0.334	2.62827e-06
RBBP4	7.53162e-11	-0.253507	0.128	0.244	2.83144e-06
DCPS	7.54683e-11	-0.252879	0.032	0.12	2.83716e-06
CHRAC1	7.70019e-11	0.390769	0.157	0.072	2.89481e-06
UFSP2	7.9619e-11	-0.28287	0.049	0.141	2.9932e-06
U2AF1	8.1108e-11	0.340181	0.109	0.04	3.04918e-06
PUM2	8.21196e-11	-0.258743	0.055	0.152	3.0872e-06
BNIP3L	8.48836e-11	-0.363654	0.143	0.279	3.19111e-06
FKBP3	8.51778e-11	-0.324708	0.127	0.255	3.20217e-06
RTN4	8.63715e-11	0.381962	0.33	0.24	3.24705e-06
ATP6AP2	8.66377e-11	0.314435	0.308	0.241	3.25706e-06
MCTS1	8.74655e-11	-0.271155	0.062	0.16	3.28818e-06
PHKB	8.90585e-11	-0.308146	0.039	0.133	3.34806e-06
ASCC3	8.92296e-11	-0.3627	0.08	0.197	3.3545e-06
CHMP5	9.34686e-11	-0.2656	0.101	0.214	3.51386e-06
FASLG	9.42457e-11	-0.463253	0.154	0.296	3.54307e-06
MDH1	9.66247e-11	-0.299048	0.177	0.312	3.63251e-06
RGS1	9.70668e-11	0.25998	0.808	0.845	3.64913e-06
AAED1	9.72358e-11	0.390468	0.146	0.053	3.65548e-06
COMMD8	9.85108e-11	-0.332183	0.12	0.25	3.70342e-06
COA1	1.0339e-10	-0.349445	0.112	0.239	3.88685e-06
RSBN1	1.11233e-10	0.340128	0.175	0.112	4.1817e-06
POLR3K	1.1145e-10	-0.312372	0.036	0.128	4.18987e-06
PPP1R10	1.11562e-10	-0.295578	0.209	0.347	4.19405e-06
TRAF1	1.18027e-10	-0.315517	0.068	0.173	4.4371e-06
EXOSC7	1.22919e-10	-0.262477	0.036	0.121	4.62103e-06
REL	1.23199e-10	-0.458199	0.714	0.808	4.63154e-06
SMC5	1.23587e-10	-0.342891	0.104	0.227	4.64611e-06
ITK	1.25634e-10	-0.349308	0.112	0.235	4.72309e-06
FAM204A	1.2961e-10	-0.30218	0.119	0.241	4.87258e-06
NDUFB9	1.29935e-10	0.274331	0.32	0.294	4.88479e-06
RHOH	1.30193e-10	-0.259211	0.373	0.531	4.89449e-06
NECAP1	1.31652e-10	-0.342455	0.068	0.178	4.94934e-06
NRBF2	1.32842e-10	-0.34844	0.093	0.212	4.99405e-06
MAP1LC3A	1.38722e-10	0.327544	0.112	0.044	5.21511e-06
SLA	1.40012e-10	-0.408485	0.265	0.422	5.26363e-06
ARMCX3	1.41074e-10	-0.328048	0.146	0.276	5.30353e-06
MGA	1.45798e-10	-0.291776	0.036	0.125	5.48112e-06
ACIN1	1.56656e-10	-0.300768	0.096	0.211	5.88932e-06
PHF1	1.58557e-10	0.390531	0.227	0.144	5.96079e-06
MSN	1.67051e-10	-0.389977	0.487	0.651	6.28012e-06
CEBPZ	1.67498e-10	-0.359781	0.248	0.404	6.29692e-06
USP33	1.84773e-10	-0.307711	0.045	0.142	6.94636e-06
ABRACL	1.90271e-10	-0.262965	0.378	0.538	7.15303e-06
GPAA1	1.91849e-10	0.363872	0.151	0.075	7.21236e-06
EIF5	1.95174e-10	0.375633	0.471	0.399	7.33738e-06
NR4A3	1.96173e-10	0.471667	0.365	0.305	7.37492e-06
IRS2	1.98773e-10	0.411856	0.175	0.107	7.47266e-06
SLC16A7	1.98981e-10	-0.281129	0.049	0.143	7.48051e-06
FAM104B	2.0828e-10	-0.287243	0.031	0.117	7.83008e-06
DCTN3	2.09598e-10	-0.327286	0.26	0.414	7.87964e-06
GADD45A	2.18531e-10	0.422977	0.136	0.062	8.21547e-06
RNF4	2.21938e-10	-0.292879	0.073	0.179	8.34355e-06
RASSF1	2.26124e-10	0.309379	0.198	0.155	8.50089e-06
NINJ1	2.30352e-10	0.37619	0.157	0.092	8.65985e-06
ANKRD11	2.34423e-10	-0.422056	0.205	0.354	8.81288e-06
DNPH1	2.39192e-10	0.298812	0.109	0.062	8.9922e-06
BATF	2.39225e-10	-0.286711	0.065	0.162	8.99344e-06
ZNHIT1	2.41611e-10	-0.362494	0.208	0.355	9.08311e-06
ITM2A	2.45517e-10	-0.322861	0.511	0.673	9.22998e-06
ZNF506	2.4581e-10	-0.257341	0.042	0.127	9.24098e-06
EVI2A	2.4927e-10	-0.298373	0.291	0.445	9.37106e-06
MIA3	2.55863e-10	-0.361556	0.089	0.207	9.61891e-06
PRMT2	2.67936e-10	-0.281256	0.154	0.276	1.00728e-05
CHD2	2.69536e-10	-0.312562	0.234	0.38	1.0133e-05
TRIP11	2.73747e-10	-0.326125	0.052	0.151	1.02913e-05
HNRNPDL	2.76443e-10	0.254733	0.638	0.632	1.03926e-05
FAM162A	2.76644e-10	-0.256857	0.131	0.246	1.04001e-05
MED21	2.81611e-10	-0.252359	0.112	0.221	1.05869e-05
DDX52	2.9533e-10	-0.275151	0.067	0.166	1.11026e-05
NUCKS1	3.01039e-10	-0.304222	0.294	0.447	1.13172e-05
IRAK4	3.16073e-10	-0.297016	0.054	0.152	1.18825e-05
SRP54	3.23541e-10	-0.277075	0.136	0.258	1.21632e-05
PAG1	3.27753e-10	-0.320105	0.065	0.169	1.23216e-05
RB1CC1	3.49374e-10	-0.297629	0.125	0.244	1.31344e-05
KDM3A	3.51684e-10	-0.280979	0.031	0.114	1.32212e-05
FAM3C	3.5901e-10	0.402751	0.218	0.14	1.34966e-05
INPP4B	3.61735e-10	-0.314989	0.024	0.104	1.35991e-05
POLR1E	3.76492e-10	-0.388286	0.037	0.127	1.41538e-05
HNRNPM	3.77815e-10	0.37193	0.424	0.344	1.42036e-05
KAT6A	3.87475e-10	-0.296233	0.099	0.211	1.45667e-05
EGR1	3.88625e-10	0.535006	0.166	0.072	1.461e-05
VPS51	3.96086e-10	0.337159	0.157	0.09	1.48905e-05
PDCD6	3.98829e-10	0.39267	0.265	0.16	1.49936e-05
BCL11B	4.09347e-10	-0.299782	0.109	0.22	1.5389e-05
FAM49B	4.27409e-10	0.250813	0.367	0.35	1.6068e-05
KLHL28	4.34499e-10	-0.250893	0.05	0.137	1.63346e-05
NMI	4.37189e-10	-0.25826	0.073	0.172	1.64357e-05
CPNE3	4.40375e-10	-0.272712	0.088	0.195	1.65555e-05
C19orf25	4.43963e-10	-0.260791	0.11	0.219	1.66904e-05
PLP2	4.80526e-10	0.377295	0.304	0.242	1.80649e-05
NIPA2	4.83411e-10	0.364412	0.159	0.079	1.81733e-05
CCDC91	4.8592e-10	-0.25051	0.091	0.192	1.82677e-05
ZEB2	5.00053e-10	-0.480905	0.445	0.594	1.8799e-05
MEAF6	5.00984e-10	-0.300425	0.211	0.349	1.8834e-05
CCDC186	5.18294e-10	-0.327717	0.148	0.278	1.94847e-05
AKR7A2	5.24253e-10	0.330736	0.135	0.06	1.97088e-05
PPID	5.36613e-10	-0.291864	0.058	0.158	2.01734e-05
PPM1G	5.3861e-10	0.315499	0.24	0.172	2.02485e-05
PSPC1	5.39505e-10	0.325138	0.174	0.098	2.02822e-05
EIF2S1	5.43619e-10	-0.316275	0.109	0.229	2.04368e-05
ZNF638	5.64237e-10	-0.280908	0.055	0.148	2.12119e-05
IKZF2	5.73624e-10	-0.284543	0.045	0.135	2.15648e-05
NUDT4	5.75149e-10	0.398763	0.226	0.157	2.16222e-05
PCBP2	5.79896e-10	0.268094	0.565	0.534	2.18006e-05
ZNF207	5.81499e-10	-0.356394	0.248	0.399	2.18609e-05
ZCRB1	5.85365e-10	-0.297271	0.148	0.273	2.20062e-05
GABPB1-AS1	5.93646e-10	-0.306218	0.12	0.238	2.23175e-05
ZNF148	6.06115e-10	-0.301085	0.089	0.198	2.27863e-05
XPO6	6.30923e-10	-0.278167	0.037	0.125	2.37189e-05
CCNDBP1	6.58803e-10	-0.260657	0.237	0.371	2.4767e-05
ITGA4	6.66481e-10	-0.312993	0.245	0.391	2.50557e-05
PNPLA8	6.68063e-10	-0.368279	0.153	0.286	2.51152e-05
TAX1BP1	6.76685e-10	-0.34394	0.386	0.548	2.54393e-05
CHST11	6.84549e-10	0.27908	0.162	0.115	2.57349e-05
NFKBIB	6.91822e-10	0.267811	0.112	0.07	2.60084e-05
DUSP4	6.92513e-10	0.414624	0.489	0.451	2.60343e-05
MRPL54	7.14505e-10	-0.29176	0.286	0.434	2.68611e-05
PARP14	7.40176e-10	-0.283314	0.089	0.195	2.78262e-05
PITPNC1	7.50623e-10	0.294465	0.211	0.166	2.82189e-05
HERPUD2	7.55243e-10	0.380555	0.235	0.164	2.83926e-05
PMAIP1	7.93539e-10	0.474781	0.252	0.158	2.98323e-05
RBM25	7.99964e-10	-0.275675	0.393	0.548	3.00738e-05
PDCD5	8.06518e-10	-0.276071	0.143	0.265	3.03202e-05
LBR	8.32942e-10	-0.287322	0.133	0.25	3.13136e-05
DYNC1I2	8.41334e-10	-0.283445	0.047	0.14	3.16291e-05
YPEL3	8.46111e-10	-0.263129	0.093	0.197	3.18087e-05
PPWD1	8.57214e-10	-0.274661	0.045	0.136	3.22261e-05
NSD1	8.83841e-10	-0.2664	0.088	0.191	3.32271e-05
PTBP3	8.94173e-10	-0.271892	0.119	0.231	3.36156e-05
MRPS31	8.98634e-10	-0.312403	0.044	0.136	3.37832e-05
SSH1	9.37747e-10	-0.310496	0.076	0.179	3.52536e-05
UQCC2	9.51017e-10	-0.348865	0.106	0.225	3.57525e-05
PRRC2B	9.55866e-10	-0.26069	0.073	0.172	3.59348e-05
CLK4	9.79624e-10	-0.371081	0.102	0.22	3.6828e-05
BLOC1S1	1.03385e-09	-0.331699	0.403	0.562	3.88666e-05
TANK	1.08346e-09	-0.349103	0.195	0.333	4.07315e-05
FGFR1OP2	1.10689e-09	-0.334474	0.263	0.412	4.16124e-05
HDLBP	1.13306e-09	-0.367669	0.101	0.218	4.25961e-05
SPTLC1	1.17919e-09	-0.266943	0.044	0.131	4.43305e-05
PITPNB	1.18885e-09	-0.295289	0.075	0.178	4.46938e-05
TNFRSF18	1.24942e-09	0.41706	0.26	0.135	4.69707e-05
VAMP2	1.27245e-09	0.336347	0.498	0.446	4.78364e-05
REST	1.35002e-09	-0.280662	0.089	0.193	5.07525e-05
TUBA1B	1.36884e-09	0.408456	0.552	0.504	5.14602e-05
TGS1	1.43561e-09	-0.311283	0.11	0.226	5.39702e-05
XCL1	1.44596e-09	0.761559	0.37	0.238	5.43594e-05
ZNF224	1.44966e-09	-0.282726	0.062	0.158	5.44986e-05
GNAI3	1.45143e-09	-0.258247	0.258	0.395	5.4565e-05
NTMT1	1.55125e-09	-0.253094	0.093	0.194	5.83176e-05
SHPRH	1.57557e-09	-0.255283	0.039	0.123	5.92322e-05
ZMAT2	1.62248e-09	-0.27939	0.232	0.367	6.09956e-05
GGA2	1.69221e-09	0.273755	0.166	0.124	6.3617e-05
S1PR4	1.72038e-09	0.278505	0.138	0.099	6.46759e-05
RPS4Y1	1.75357e-09	-0.36478	0.334	0.49	6.59238e-05
HNRNPU	1.77485e-09	-0.257144	0.378	0.529	6.67236e-05
COMMD2	1.78233e-09	-0.265553	0.101	0.207	6.70051e-05
SERBP1	1.80429e-09	-0.268264	0.563	0.714	6.78306e-05
GNLY	1.83161e-09	0.704097	0.38	0.236	6.88574e-05
CYTH4	1.84366e-09	-0.288276	0.057	0.149	6.93104e-05
MLEC	1.86663e-09	0.357821	0.183	0.106	7.0174e-05
SNRNP35	1.91057e-09	-0.264198	0.067	0.16	7.18261e-05
ZNF451	1.91498e-09	-0.351732	0.076	0.183	7.19919e-05
PDIA6	1.91864e-09	0.279879	0.349	0.315	7.21292e-05
ARHGAP18	2.11168e-09	-0.28924	0.078	0.179	7.93864e-05
KRIT1	2.18393e-09	-0.315011	0.042	0.131	8.21027e-05
SLC1A5	2.31666e-09	0.363686	0.167	0.088	8.70924e-05
TOX4	2.35108e-09	-0.260694	0.203	0.331	8.83865e-05
NOL7	2.36559e-09	0.364353	0.213	0.125	8.89319e-05
UBE2M	2.37411e-09	0.320802	0.154	0.094	8.92522e-05
KRT8	2.38867e-09	0.323427	0.11	0.047	8.97996e-05
PTPN4	2.49056e-09	-0.353412	0.201	0.338	9.36302e-05
RHBDD2	2.5797e-09	0.363944	0.2	0.12	9.69811e-05
RANBP2	2.61702e-09	-0.372371	0.336	0.49	9.83844e-05
ZC3H15	2.62762e-09	-0.322081	0.291	0.439	9.87827e-05
CDKN1A	2.64966e-09	0.348443	0.188	0.132	9.96111e-05
AP1G1	2.71739e-09	-0.308204	0.041	0.127	0.000102158
SRRM1	2.77719e-09	-0.34934	0.49	0.642	0.000104406
UPF2	2.81525e-09	-0.28097	0.125	0.239	0.000105836
RORA	2.83083e-09	-0.364494	0.252	0.396	0.000106422
MAP3K8	2.99969e-09	0.321593	0.367	0.334	0.00011277
ZFR	3.0108e-09	-0.266896	0.063	0.156	0.000113188
CLEC2D	3.0383e-09	-0.350247	0.578	0.724	0.000114222
PIM3	3.13783e-09	0.382048	0.247	0.169	0.000117964
SLC25A6	3.16313e-09	0.279516	0.739	0.688	0.000118915
PTGER2	3.19129e-09	0.357341	0.153	0.079	0.000119973
CISD3	3.20086e-09	0.263857	0.114	0.065	0.000120333
RBM42	3.22614e-09	0.258448	0.123	0.081	0.000121283
TCF25	3.24432e-09	-0.292914	0.414	0.568	0.000121967
AASDHPPT	3.30418e-09	-0.30306	0.068	0.169	0.000124217
ARL6IP6	3.54209e-09	0.291564	0.133	0.087	0.000133161
RHEB	3.62602e-09	0.358218	0.237	0.153	0.000136316
ZNF593	3.65872e-09	0.315209	0.12	0.06	0.000137546
CHD1	3.66596e-09	0.302212	0.38	0.356	0.000137818
PPP4C	3.78253e-09	0.303886	0.25	0.194	0.0001422
CHURC1	3.91021e-09	-0.394278	0.162	0.293	0.000147001
TSEN54	3.93812e-09	0.336804	0.24	0.165	0.00014805
RNPS1	3.94461e-09	0.294668	0.373	0.323	0.000148294
ERGIC3	3.94591e-09	0.352036	0.265	0.18	0.000148343
MAST4	4.03235e-09	-0.254615	0.031	0.106	0.000151592
JMJD6	4.0382e-09	0.386617	0.367	0.302	0.000151812
SOD2	4.15967e-09	0.437482	0.192	0.098	0.000156379
G3BP2	4.16712e-09	-0.362432	0.515	0.666	0.000156659
HINT2	4.24481e-09	0.324753	0.135	0.066	0.000159579
AP3S1	4.61527e-09	0.31964	0.268	0.208	0.000173506
STAT2	4.8058e-09	-0.254315	0.029	0.107	0.000180669
ASB8	4.87574e-09	-0.265877	0.055	0.145	0.000183299
ZC3HAV1	5.30523e-09	0.270731	0.343	0.32	0.000199445
B3GNT7	5.3338e-09	0.522477	0.235	0.155	0.000200519
PQLC3	5.69522e-09	0.283691	0.131	0.084	0.000214106
NSMCE3	5.83585e-09	0.39279	0.24	0.166	0.000219393
FAM200B	6.0312e-09	-0.301174	0.062	0.157	0.000226737
EWSR1	6.10427e-09	0.280714	0.318	0.267	0.000229484
ABHD14A	6.10646e-09	0.314558	0.101	0.054	0.000229566
CD320	6.24948e-09	0.328516	0.104	0.048	0.000234943
CAPG	6.38994e-09	-0.314268	0.3	0.441	0.000240223
SRP14	6.42511e-09	-0.257628	0.831	0.912	0.000241546
PIM1	6.63524e-09	0.463406	0.222	0.151	0.000249445
ANP32E	6.72591e-09	-0.254302	0.206	0.328	0.000252854
DHX36	6.72893e-09	-0.346485	0.424	0.575	0.000252967
RPL17	6.89099e-09	0.292052	0.55	0.497	0.00025906
PHF12	6.89511e-09	-0.252832	0.08	0.172	0.000259215
KIAA1143	6.96959e-09	-0.257842	0.084	0.181	0.000262015
SRSF6	6.98147e-09	0.309121	0.287	0.249	0.000262461
INO80D	7.03701e-09	-0.27803	0.044	0.129	0.000264549
PEBP1	7.08285e-09	0.271445	0.451	0.416	0.000266273
C2orf49	7.49526e-09	-0.2811	0.044	0.128	0.000281777
DGCR6L	7.52557e-09	0.322766	0.169	0.112	0.000282916
TMEM156	7.75906e-09	-0.281415	0.07	0.166	0.000291694
MGAT1	7.81999e-09	0.287534	0.183	0.138	0.000293985
NUCB2	7.8464e-09	-0.270692	0.188	0.309	0.000294977
VPS37B	7.88493e-09	0.348345	0.526	0.489	0.000296426
UBE2E3	8.33168e-09	0.324069	0.138	0.071	0.000313221
PSMA3-AS1	8.37798e-09	-0.267672	0.287	0.425	0.000314962
SPCS3	8.42468e-09	-0.282261	0.244	0.378	0.000316717
RELB	8.88543e-09	0.34019	0.153	0.083	0.000334039
MRPS10	1.00559e-08	-0.310127	0.058	0.152	0.000378043
HLA-DQA2	1.02404e-08	0.433754	0.106	0.035	0.000384979
LAPTM4A	1.05934e-08	0.29249	0.302	0.257	0.000398247
TMEM248	1.0982e-08	0.348759	0.175	0.103	0.000412856
TFDP1	1.12076e-08	0.289879	0.11	0.045	0.000421337
LIN7C	1.14178e-08	-0.262628	0.036	0.114	0.000429241
AGPAT2	1.14771e-08	0.258809	0.106	0.049	0.000431468
CHMP4B	1.15286e-08	0.324936	0.144	0.062	0.000433405
SLK	1.17924e-08	-0.301411	0.065	0.159	0.000443323
HLA-DPB1	1.21258e-08	0.292853	0.45	0.466	0.000455856
MRPL52	1.2781e-08	-0.280752	0.174	0.294	0.000480488
DDX50	1.28792e-08	-0.308118	0.086	0.189	0.000484182
ZG16	1.30978e-08	0.340531	0.109	0.037	0.000492399
RPGR	1.41051e-08	-0.392752	0.063	0.157	0.000530266
SNF8	1.42292e-08	0.305424	0.201	0.141	0.000534932
ARL4A	1.49875e-08	0.40763	0.339	0.25	0.00056344
G3BP1	1.50298e-08	-0.289365	0.195	0.319	0.000565032
IER5	1.5265e-08	0.314431	0.131	0.087	0.000573871
USP36	1.53104e-08	-0.384715	0.18	0.309	0.000575578
TP53I13	1.55651e-08	0.282605	0.102	0.039	0.000585155
TUBB	1.57184e-08	-0.376236	0.153	0.274	0.000590916
MRPL9	1.58268e-08	0.256335	0.182	0.136	0.000594991
ZNF33A	1.5843e-08	-0.251605	0.071	0.161	0.000595603
ODF2L	1.59289e-08	-0.328767	0.26	0.396	0.000598833
TUBA1A	1.6047e-08	0.36536	0.497	0.448	0.00060327
GCH1	1.65789e-08	0.289938	0.11	0.058	0.000623269
NFATC2IP	1.65984e-08	-0.25512	0.094	0.193	0.000623999
RNMT	1.68932e-08	-0.303383	0.253	0.388	0.000635084
PWP1	1.69386e-08	-0.271534	0.084	0.183	0.000636788
TBL1XR1	1.74803e-08	-0.318451	0.088	0.191	0.000657156
TNPO1	1.78561e-08	-0.255791	0.067	0.155	0.000671283
UPP1	1.83874e-08	0.352655	0.138	0.088	0.000691257
RPS6KA3	1.90596e-08	-0.294135	0.138	0.251	0.000716527
PDCL3	2.04284e-08	-0.371956	0.393	0.541	0.000767986
VASP	2.11881e-08	0.279148	0.31	0.275	0.000796546
GIGYF2	2.17362e-08	-0.255968	0.054	0.138	0.000817152
TIMP1	2.20889e-08	0.281054	0.208	0.185	0.00083041
TOB2	2.50167e-08	0.383579	0.198	0.12	0.000940476
HNRNPF	2.52821e-08	-0.270746	0.472	0.616	0.000950455
GPR65	2.57327e-08	-0.288061	0.433	0.578	0.000967396
RNF126	2.59285e-08	0.284717	0.123	0.057	0.000974757
PCF11	2.60907e-08	0.28494	0.218	0.169	0.000980855
ETF1	2.6847e-08	0.293601	0.424	0.386	0.00100929
SAFB2	2.71176e-08	0.250012	0.287	0.256	0.00101946
DENND4A	2.72564e-08	-0.258448	0.133	0.234	0.00102468
RAB2A	2.76318e-08	0.326313	0.25	0.18	0.00103879
APH1A	2.7799e-08	0.253956	0.25	0.211	0.00104508
MIS18BP1	2.87391e-08	-0.268379	0.097	0.197	0.00108042
PDHB	3.02005e-08	-0.254608	0.125	0.231	0.00113536
AP2S1	3.12305e-08	-0.272409	0.188	0.309	0.00117408
CKS2	3.20728e-08	0.293354	0.289	0.255	0.00120575
PPP1R18	3.28145e-08	-0.251096	0.219	0.338	0.00123363
TRIM39	3.32244e-08	0.30688	0.12	0.061	0.00124904
TPST2	3.50014e-08	0.265135	0.153	0.12	0.00131584
ZC3H8	3.55835e-08	-0.275236	0.071	0.164	0.00133773
DNAJC2	3.56045e-08	0.283189	0.198	0.144	0.00133852
SRSF8	3.56395e-08	0.303302	0.162	0.112	0.00133983
TFDP2	3.81277e-08	0.296061	0.101	0.059	0.00143337
AKIRIN2	3.82768e-08	0.34248	0.156	0.079	0.00143898
HLA-DPA1	3.86384e-08	0.27124	0.432	0.445	0.00145257
TINF2	3.90523e-08	0.297669	0.208	0.149	0.00146813
SPOCK2	3.95471e-08	0.372471	0.271	0.205	0.00148674
PKN1	3.95957e-08	0.300955	0.127	0.062	0.00148856
CTDSPL2	4.04367e-08	-0.255134	0.044	0.122	0.00152018
CRBN	4.14411e-08	-0.287984	0.12	0.226	0.00155794
UBE2F	4.18874e-08	0.301001	0.123	0.073	0.00157472
MYO1G	4.32276e-08	0.280362	0.203	0.166	0.0016251
ELOF1	4.38845e-08	0.26911	0.211	0.159	0.00164979
SPPL2A	4.41466e-08	0.275606	0.188	0.14	0.00165965
CNBD2	4.56961e-08	0.309374	0.154	0.094	0.0017179
PDE4B	4.59928e-08	-0.317591	0.326	0.467	0.00172905
SIGIRR	4.75174e-08	0.316591	0.227	0.179	0.00178637
TIPARP	4.75454e-08	0.30212	0.344	0.296	0.00178742
TMEM147	4.76586e-08	0.322897	0.206	0.126	0.00179168
DNAJC1	5.01814e-08	0.349855	0.182	0.104	0.00188652
CNOT4	5.28472e-08	-0.311976	0.136	0.25	0.00198674
SUPT6H	5.48142e-08	-0.280023	0.086	0.183	0.00206068
UBE2J2	5.4891e-08	0.286405	0.128	0.057	0.00206357
UTP23	5.53682e-08	-0.265012	0.05	0.133	0.00208151
TOMM5	5.65362e-08	-0.285767	0.11	0.213	0.00212542
MECP2	5.75945e-08	-0.251369	0.19	0.305	0.00216521
FBXW5	5.81687e-08	0.302642	0.136	0.07	0.00218679
AHNAK	6.06242e-08	-0.429434	0.154	0.272	0.00227911
GEM	6.34937e-08	-0.517974	0.081	0.178	0.00238698
ZC3H13	6.39595e-08	-0.291454	0.153	0.264	0.00240449
NCOA2	6.91166e-08	-0.266529	0.049	0.129	0.00259837
DHRS7	7.0167e-08	0.301468	0.39	0.336	0.00263786
CCDC59	7.58486e-08	-0.294976	0.269	0.401	0.00285145
DAZAP1	7.83688e-08	0.288576	0.143	0.079	0.0029462
SPG21	7.86345e-08	0.302576	0.148	0.077	0.00295618
ZNF267	7.9428e-08	-0.257722	0.067	0.153	0.00298601
LRCH4	7.98435e-08	0.287603	0.12	0.067	0.00300164
TBC1D10C	8.58167e-08	0.376207	0.334	0.228	0.00322619
MSH3	8.90083e-08	-0.28467	0.122	0.228	0.00334618
ERO1B	8.9212e-08	0.28539	0.125	0.077	0.00335384
TTC39C	9.62339e-08	0.358325	0.177	0.097	0.00361782
FAS	9.65695e-08	-0.277518	0.068	0.153	0.00363043
FDPS	1.092e-07	-0.28064	0.18	0.296	0.00410528
TNRC6B	1.24977e-07	-0.294337	0.255	0.384	0.00469839
TSTA3	1.25246e-07	-0.274608	0.135	0.24	0.00470851
OAT	1.25393e-07	0.283441	0.258	0.206	0.00471402
MOAP1	1.35658e-07	0.298294	0.125	0.062	0.00509994
UFL1	1.36061e-07	-0.267749	0.05	0.131	0.00511508
AUP1	1.44664e-07	0.285262	0.258	0.201	0.00543849
TAF15	1.55774e-07	-0.288322	0.153	0.263	0.00585618
SNX9	1.61391e-07	0.285372	0.167	0.118	0.00606732
GOLPH3	1.63421e-07	0.257449	0.123	0.071	0.00614365
TSPO	1.71427e-07	0.28813	0.214	0.167	0.00644461
ACAA1	1.72503e-07	0.269535	0.12	0.061	0.00648508
SRRM2	1.77238e-07	0.280315	0.409	0.35	0.00666307
TXNRD1	1.84902e-07	-0.253436	0.057	0.139	0.00695119
SPRY1	1.88525e-07	-0.368161	0.25	0.377	0.00708742
MED19	1.89981e-07	0.308122	0.154	0.081	0.00714214
BAIAP2	2.03406e-07	0.275038	0.107	0.051	0.00764684
DDX54	2.10128e-07	0.267637	0.122	0.065	0.00789957
TIGIT	2.21397e-07	-0.329731	0.477	0.613	0.00832321
PSMD12	2.2597e-07	-0.267199	0.117	0.217	0.00849513
PLPP1	2.26896e-07	0.395905	0.154	0.101	0.00852992
ASF1A	2.36195e-07	-0.25329	0.12	0.215	0.00887952
ZCCHC10	2.52514e-07	-0.253176	0.083	0.171	0.00949302
SATB1	2.62032e-07	0.3747	0.216	0.13	0.00985082
ATF3	2.68953e-07	0.307972	0.144	0.065	0.010111
SLC10A3	2.78087e-07	0.267851	0.127	0.068	0.0104544
UBE2B	2.80919e-07	0.270562	0.464	0.425	0.0105609
C6orf48	2.81026e-07	0.30011	0.321	0.26	0.0105649
CNTRL	3.10503e-07	-0.26743	0.119	0.215	0.0116731
AKAP13	3.23828e-07	-0.354132	0.654	0.756	0.012174
ARF5	3.295e-07	0.284899	0.214	0.156	0.0123872
HSPE1	3.62051e-07	0.260247	0.628	0.652	0.013611
IKZF1	3.6353e-07	-0.283915	0.157	0.267	0.0136665
DEDD2	3.71068e-07	0.288882	0.153	0.113	0.0139499
SLC25A26	3.85701e-07	0.252007	0.148	0.114	0.0145
CDK12	3.92406e-07	-0.275219	0.119	0.217	0.0147521
CCDC107	4.01425e-07	0.324414	0.201	0.135	0.0150912
DBF4	4.06235e-07	-0.253633	0.13	0.229	0.015272
PLAC8	4.09023e-07	0.357556	0.14	0.105	0.0153768
METTL4	4.09578e-07	-0.250269	0.047	0.122	0.0153977
CAPN2	4.10235e-07	0.328395	0.185	0.12	0.0154224
MRPS36	4.13023e-07	-0.25018	0.146	0.25	0.0155272
RNF138	4.14791e-07	0.297914	0.162	0.096	0.0155936
IRF1	4.28564e-07	0.335333	0.463	0.431	0.0161115
ZAP70	4.29113e-07	0.272362	0.237	0.192	0.0161321
HELZ	4.35104e-07	-0.293079	0.183	0.296	0.0163573
HLA-DRA	4.3529e-07	0.575387	0.318	0.263	0.0163643
TRIAP1	4.56852e-07	0.261915	0.182	0.135	0.0171749
UBE2G1	4.94809e-07	0.267231	0.149	0.088	0.0186019
BCL7C	5.41318e-07	0.289926	0.127	0.06	0.0203503
RILPL2	5.71759e-07	0.387657	0.206	0.133	0.0214947
CD59	5.80846e-07	0.324429	0.109	0.052	0.0218363
MRPL23	5.82123e-07	0.27073	0.131	0.065	0.0218843
CCND3	6.14512e-07	0.306972	0.219	0.17	0.023102
HAT1	6.95008e-07	-0.262023	0.127	0.224	0.0261281
B3GNT2	7.20441e-07	0.264205	0.119	0.071	0.0270843
ARAP2	7.38466e-07	-0.252299	0.115	0.206	0.0277619
RIC8A	8.02624e-07	0.276864	0.185	0.137	0.0301738
ADI1	8.04583e-07	0.261841	0.115	0.068	0.0302475
2025-09-02	8.50438e-07	-0.260858	0.216	0.331	0.0319713
GBP1	8.85662e-07	-0.271367	0.067	0.146	0.0332956
NFATC3	9.86044e-07	-0.250359	0.109	0.2	0.0370694
RHBDF2	1.0057e-06	0.27899	0.125	0.064	0.0378083
TMEM134	1.0225e-06	0.265735	0.115	0.065	0.0384398
SRM	1.09628e-06	0.251875	0.117	0.064	0.0412137
TSC22D2	1.13252e-06	0.301169	0.123	0.081	0.0425761
TRAPPC2L	1.14032e-06	-0.259056	0.138	0.233	0.0428694
MT-ND5	1.18654e-06	-0.279485	0.95	0.961	0.044607
LPCAT1	1.25643e-06	0.277331	0.104	0.049	0.0472342
FOXP1	1.28219e-06	-0.281027	0.205	0.315	0.0482026
TMSB10	1.37673e-06	0.289308	0.984	0.991	0.0517567
MIAT	1.38301e-06	-0.272044	0.107	0.197	0.051993
SHARPIN	1.43173e-06	0.258151	0.117	0.062	0.0538245
SLC2A3	1.58739e-06	-0.299857	0.377	0.503	0.0596762
HSD17B11	1.63942e-06	0.274847	0.261	0.199	0.0616324
ARID4A	1.65483e-06	-0.282399	0.164	0.267	0.0622117
TCF7	1.68342e-06	0.287484	0.209	0.151	0.0632864
PDLIM2	2.22598e-06	0.25137	0.159	0.108	0.0836836
MAP2K1	2.41039e-06	0.267988	0.136	0.079	0.0906161
DDT	2.46597e-06	0.266976	0.321	0.266	0.0927055
PNPLA2	2.76031e-06	0.258233	0.115	0.062	0.103771
BTG3	2.78899e-06	0.322782	0.193	0.13	0.104849
TNFSF10	2.98818e-06	-0.266584	0.06	0.134	0.112337
NR4A2	3.23878e-06	0.252288	0.765	0.75	0.121759
ASH1L	3.90065e-06	-0.285782	0.128	0.223	0.146641
AKAP5	4.66911e-06	-0.263078	0.104	0.191	0.17553
RBBP6	5.13139e-06	0.297688	0.247	0.17	0.192909
ID3	5.50594e-06	0.439044	0.247	0.172	0.20699
LTB	5.99089e-06	0.471856	0.209	0.12	0.225222
SSBP4	6.25398e-06	0.256459	0.188	0.136	0.235112
IFITM1	6.63394e-06	-0.28641	0.227	0.334	0.249396
EIF5B	8.41398e-06	-0.263015	0.333	0.449	0.316315
CLN8	9.41798e-06	-0.294278	0.065	0.138	0.35406
KHDRBS1	1.05504e-05	0.250146	0.279	0.233	0.39663
TNFRSF1B	1.06839e-05	0.269307	0.518	0.464	0.40165
NCF1	1.07449e-05	0.270269	0.148	0.081	0.403944
TMBIM1	1.28492e-05	0.251725	0.14	0.094	0.483051
PTGER4	1.42946e-05	0.302251	0.443	0.357	0.537393
SYTL2	1.66435e-05	-0.296394	0.149	0.243	0.625695
SYTL1	1.66517e-05	0.257614	0.119	0.066	0.626006
CNIH1	1.96669e-05	0.254807	0.17	0.107	0.739358
TNFRSF9	2.70422e-05	0.316361	0.261	0.259	1
LYN	4.07318e-05	0.250522	0.11	0.063	1
BHLHE40	4.80892e-05	0.25897	0.19	0.159	1
ARID5B	5.62435e-05	-0.280017	0.201	0.294	1
KLRB1	9.7297e-05	-0.415879	0.497	0.56	1
HOPX	0.000143461	-0.301258	0.706	0.735	1
HSPH1	0.000186971	0.272147	0.232	0.203	1
PCNA	0.000282075	0.26111	0.208	0.155	1
TAGAP	0.000320446	-0.316813	0.222	0.311	1
TYROBP	0.000331967	0.464007	0.295	0.211	1
ARL4C	0.000355624	-0.274158	0.378	0.477	1
SOCS3	0.0003718	0.277377	0.136	0.104	1
DDX3Y	0.000534784	-0.286761	0.135	0.208	1
THBS1	0.000750525	-0.270865	0.102	0.167	1
AHI1	0.00117071	-0.341525	0.193	0.263	1
CLECL1	0.00124923	-0.310457	0.091	0.149	1
GZMA	0.00546515	-0.310669	0.849	0.898	1
CD83	0.00627377	0.261999	0.114	0.09	1
HSPA1A	0.0102762	0.335279	0.2	0.25	1
CD69	0.0140573	-0.465634	0.696	0.723	1
TRBC1	0.0542326	-0.356303	0.625	0.672	1
GZMK	0.137947	0.255164	0.297	0.268	1
HSPA1B	0.790589	0.353962	0.14	0.149	1

## Sheet: DEGs_NK cells_NATvsTumor
	p_val	avg_log2FC	pct.1	pct.2	p_val_adj
IGHA1	0	2.95016	0.933	0.185	0
JCHAIN	1.30039e-279	2.362	0.719	0.073	4.88868e-275
IGHA2	2.22301e-207	2.05226	0.58	0.05	8.3572e-203
CD160	5.9272e-152	1.59173	0.446	0.036	2.22827e-147
IGKC	1.11573e-145	1.25969	0.971	0.591	4.19446e-141
MT-CYB	3.54736e-141	0.982364	0.998	0.977	1.3336e-136
IGLC2	9.64053e-122	1.50077	0.713	0.238	3.62426e-117
MT-ND3	1.11518e-113	1.01853	0.981	0.857	4.19242e-109
MT-ATP6	5.24051e-105	0.822917	0.998	0.979	1.97012e-100
XCL2	2.9244e-102	1.90251	0.568	0.156	1.0994e-97
MT-CO3	4.26065e-99	0.755187	1	0.995	1.60175e-94
PABPC1	1.64239e-91	0.979775	0.924	0.714	6.17439e-87
MT-ND1	2.58416e-91	0.773706	0.994	0.95	9.71491e-87
MT-ND5	2.08771e-89	0.897002	0.95	0.742	7.84852e-85
MT-ND2	2.19872e-89	0.740564	1	0.991	8.26588e-85
FOS	6.00794e-87	1.21108	0.894	0.584	2.25862e-82
MT-CO1	4.82735e-83	0.640484	1	0.999	1.81479e-78
CXCL13	2.53609e-82	-3.21921	0.003	0.296	9.53417e-78
MT-CO2	3.15704e-80	0.626564	0.998	0.998	1.18686e-75
RPLP2	1.73015e-73	0.527697	0.998	0.99	6.50433e-69
MT-ND4	1.01535e-72	0.624788	1	0.993	3.81711e-68
EEF1A1	1.20072e-68	0.496798	1	0.997	4.514e-64
FOSB	2.91818e-66	1.15758	0.683	0.342	1.09706e-61
PHGR1	1.49384e-65	0.853179	0.356	0.081	5.61594e-61
CFD	3.72501e-65	0.77134	0.195	0.013	1.40038e-60
NR4A2	2.26852e-64	1.04034	0.765	0.43	8.52829e-60
XCL1	2.14972e-60	1.66998	0.37	0.096	8.08165e-56
TRDC	3.2069e-59	1.47838	0.435	0.144	1.2056e-54
ZFP36	2.8484e-56	0.851922	0.903	0.661	1.07083e-51
CD74	1.07434e-54	-0.835935	0.677	0.836	4.03888e-50
PDE4A	4.33743e-54	0.851339	0.356	0.094	1.63061e-49
TPT1	1.93926e-53	0.548844	0.994	0.972	7.29044e-49
HOPX	3.96142e-53	0.554332	0.706	0.38	1.48925e-48
KLRC2	5.60611e-53	0.829847	0.383	0.118	2.10756e-48
MT-ND4L	8.52019e-52	0.820779	0.519	0.21	3.20308e-47
SH3BGRL3	4.73277e-51	-0.652599	0.917	0.933	1.77924e-46
HSPB1	3.31133e-50	-1.84084	0.255	0.479	1.24486e-45
MYADM	7.14617e-50	0.943259	0.58	0.268	2.68653e-45
HLA-DRA	1.2223e-49	-1.14776	0.318	0.608	4.5951e-45
PIK3R1	2.08135e-49	0.964473	0.502	0.207	7.82462e-45
ZG16	5.8455e-49	0.496728	0.109	0.002	2.19756e-44
GZMB	1.00063e-48	-1.05597	0.735	0.808	3.76175e-44
HSP90AA1	1.27971e-48	-1.61564	0.888	0.839	4.81096e-44
NR4A3	3.30397e-48	0.987829	0.365	0.112	1.24209e-43
IGLC3	4.9779e-48	0.801271	0.344	0.099	1.87139e-43
RBPJ	1.06344e-47	-1.238	0.123	0.352	3.99789e-43
S100A6	5.05748e-45	-0.597671	0.797	0.86	1.90131e-40
PSMB9	3.54884e-44	-0.863787	0.416	0.592	1.33415e-39
RPS20	1.75971e-43	0.432417	0.985	0.972	6.61546e-39
CACYBP	2.11148e-43	-1.44386	0.265	0.451	7.93791e-39
HSPA1A	2.67e-43	-2.3157	0.2	0.409	1.00376e-38
GADD45B	9.98863e-43	0.893367	0.588	0.295	3.75513e-38
CD2	1.19322e-41	-0.866709	0.5	0.671	4.4858e-37
B3GNT7	5.81661e-41	0.806972	0.235	0.052	2.1867e-36
ALOX5AP	6.13122e-41	-0.751691	0.622	0.608	2.30497e-36
AUTS2	1.10271e-40	0.695571	0.315	0.097	4.14551e-36
SOD1	1.24376e-40	-0.736456	0.659	0.694	4.6758e-36
RPS16	7.1832e-40	0.413887	0.995	0.983	2.70045e-35
SUB1	9.21631e-40	-0.611665	0.726	0.792	3.46478e-35
TIPARP	4.55426e-39	0.739686	0.344	0.116	1.71213e-34
B2M	7.63726e-38	-0.251438	1	1	2.87115e-33
SUMO2	1.85423e-37	-0.559731	0.698	0.75	6.97079e-33
LITAF	1.0742e-36	0.581	0.765	0.494	4.03833e-32
DUSP4	1.90249e-36	-0.906281	0.489	0.664	7.15223e-32
COTL1	3.63812e-36	-0.770821	0.627	0.7	1.36771e-31
CCL20	1.77035e-35	-1.48827	0.023	0.194	6.65546e-31
HIC1	5.61235e-35	0.498977	0.141	0.018	2.10991e-30
TSPO	7.89122e-35	-0.890074	0.214	0.425	2.96663e-30
KIR2DL4	1.32056e-34	0.789358	0.356	0.135	4.96452e-30
SYTL3	2.69119e-34	0.561361	0.565	0.305	1.01173e-29
MT2A	1.55581e-33	-1.20239	0.219	0.448	5.84892e-29
HES4	3.84511e-33	0.814006	0.268	0.081	1.44553e-28
S100A11	1.01893e-32	-0.781404	0.406	0.536	3.83055e-28
RPL39	1.18183e-32	0.366023	0.995	0.979	4.44296e-28
CXCL8	1.41962e-32	-0.886193	0.029	0.2	5.33693e-28
ZFP36L2	1.71298e-32	0.642875	0.89	0.699	6.43976e-28
TMIGD2	3.26165e-31	0.562591	0.315	0.124	1.22618e-26
HLA-DRB1	3.45467e-31	-0.868692	0.422	0.606	1.29875e-26
HSPH1	3.50039e-31	-1.3772	0.232	0.367	1.31594e-26
LINC00152	4.63189e-31	-0.891275	0.292	0.468	1.74131e-26
CXCL3	5.30835e-31	-0.829153	0.018	0.164	1.99562e-26
ATP5G2	5.87085e-31	-0.510521	0.648	0.689	2.20709e-26
DDX24	8.99794e-31	0.474675	0.722	0.47	3.38269e-26
RPL3	1.84225e-30	0.324218	0.994	0.99	6.92577e-26
PSMB8	1.84868e-30	-0.715882	0.307	0.436	6.94992e-26
CD82	2.27113e-30	-0.815943	0.032	0.194	8.5381e-26
BATF	2.47734e-30	-1.01689	0.065	0.245	9.31331e-26
TUBB4B	9.6699e-30	0.703224	0.593	0.346	3.6353e-25
AKAP13	1.34356e-29	0.529713	0.654	0.404	5.05096e-25
HINT1	1.39597e-29	-0.446515	0.718	0.74	5.24803e-25
HSPE1	1.47779e-29	-1.05665	0.628	0.635	5.55562e-25
CD27	1.75541e-29	-1.0364	0.099	0.289	6.5993e-25
RPL9	4.27793e-29	0.347266	0.987	0.972	1.60825e-24
S100A4	6.09147e-29	-0.765144	0.667	0.795	2.29003e-24
SOX4	8.27061e-29	-1.09079	0.01	0.139	3.10925e-24
LY6E	1.11428e-28	-0.641599	0.495	0.557	4.18902e-24
MATK	1.11963e-28	0.586594	0.308	0.121	4.20915e-24
HLA-DPB1	1.43221e-28	-0.722273	0.45	0.624	5.38424e-24
HSP90AB1	1.70139e-28	-0.585922	0.766	0.735	6.39619e-24
GZMM	1.83026e-28	0.493209	0.581	0.343	6.88068e-24
TRGC2	1.98715e-28	0.66874	0.489	0.257	7.47049e-24
SERTAD1	2.09826e-28	0.621705	0.482	0.251	7.88819e-24
FKBP1A	2.19591e-28	-0.535833	0.502	0.519	8.2553e-24
HEXIM1	2.5498e-28	0.499288	0.403	0.193	9.58573e-24
FOSL2	3.47358e-28	0.618286	0.464	0.237	1.30586e-23
PTGER4	3.53844e-28	0.524697	0.443	0.226	1.33024e-23
CLEC2B	5.00948e-28	-0.738513	0.463	0.574	1.88327e-23
EIF1	9.81681e-28	0.321817	1	0.994	3.69053e-23
DDX3X	1.17157e-27	0.548865	0.643	0.401	4.40439e-23
COX8A	1.56928e-27	-0.356578	0.607	0.585	5.89957e-23
VPS37B	2.62161e-27	0.5964	0.526	0.293	9.85568e-23
REL	2.99607e-27	0.523919	0.714	0.477	1.12634e-22
NKG7	3.16089e-27	-0.411871	0.894	0.856	1.18831e-22
LGALS3	3.241e-27	-0.806761	0.211	0.363	1.21842e-22
AC002331.1	4.30207e-27	-0.942	0.01	0.13	1.61732e-22
RPL30	4.6892e-27	0.313461	0.985	0.981	1.76286e-22
SPRY1	6.08138e-27	0.72515	0.25	0.084	2.28623e-22
DNAJB6	1.72263e-26	-0.634533	0.523	0.615	6.47605e-22
FUS	2.03904e-26	0.514383	0.766	0.541	7.66558e-22
DNAJB1	2.76596e-26	-1.53872	0.471	0.503	1.03983e-21
ARHGAP9	3.79945e-26	0.35155	0.437	0.241	1.42836e-21
RPS12	4.48961e-26	0.303824	0.994	0.993	1.68782e-21
RPS27A	5.96067e-26	0.280479	0.998	0.996	2.24085e-21
HLA-DPA1	7.85968e-26	-0.731063	0.432	0.597	2.95477e-21
PTGER2	1.3447e-25	0.394369	0.153	0.038	5.05528e-21
RP11-489E7.4	1.53914e-25	0.645796	0.3	0.121	5.78623e-21
IGHM	1.63708e-25	0.560667	0.141	0.028	6.15445e-21
EEF1B2	1.74438e-25	0.46167	0.869	0.716	6.55782e-21
PSMA7	3.06129e-25	-0.502911	0.588	0.641	1.15086e-20
POMP	5.95241e-25	-0.468414	0.544	0.595	2.23775e-20
PMAIP1	6.04375e-25	-0.97039	0.252	0.391	2.27209e-20
PDCD4	6.89108e-25	0.499213	0.541	0.317	2.59063e-20
TSPYL2	9.13186e-25	0.47015	0.438	0.237	3.43303e-20
RPL41	1.02752e-24	0.273399	1	0.995	3.86284e-20
YPEL5	1.2879e-24	0.515363	0.859	0.684	4.84171e-20
TRIM28	1.37154e-24	0.432634	0.218	0.077	5.15617e-20
CD55	1.53985e-24	0.45438	0.369	0.183	5.78891e-20
HCST	1.54497e-24	0.386108	0.893	0.715	5.80814e-20
LAG3	1.61252e-24	-0.675189	0.38	0.442	6.06209e-20
RPL34	2.06461e-24	0.27085	0.997	0.988	7.76168e-20
RNF125	2.12712e-24	0.478483	0.356	0.171	7.99671e-20
SRP14	2.22188e-24	-0.350539	0.831	0.819	8.35292e-20
TNFRSF1B	2.9336e-24	0.430982	0.518	0.307	1.10286e-19
LMNA	3.24367e-24	0.813898	0.492	0.277	1.21942e-19
ARPC3	4.03613e-24	-0.266694	0.75	0.705	1.51734e-19
TMSB10	4.86529e-24	-0.371744	0.984	0.983	1.82906e-19
MYLIP	5.03379e-24	0.520404	0.344	0.16	1.8924e-19
ZNF331	5.52751e-24	0.587734	0.591	0.369	2.07801e-19
HMGB1	6.68089e-24	-0.493073	0.789	0.787	2.51161e-19
CLIC1	7.43835e-24	-0.398531	0.703	0.71	2.79637e-19
SRGN	7.45983e-24	0.35635	0.987	0.973	2.80445e-19
FCER1G	8.77738e-24	0.897077	0.287	0.12	3.29977e-19
KRT18	9.85459e-24	-0.749924	0.06	0.208	3.70473e-19
RPS3A	1.19602e-23	0.302005	0.994	0.979	4.49632e-19
RPS29	1.28138e-23	0.279137	0.997	0.979	4.8172e-19
SLC16A3	1.54022e-23	0.57089	0.346	0.161	5.7903e-19
TYMP	1.82376e-23	-0.787963	0.151	0.309	6.85626e-19
PSME1	2.10888e-23	-0.391319	0.696	0.7	7.92814e-19
HMGB2	2.24903e-23	-0.798908	0.5	0.634	8.45501e-19
IDS	2.37452e-23	0.423151	0.596	0.379	8.92677e-19
DNPH1	3.38125e-23	-0.804128	0.109	0.27	1.27115e-18
JUND	3.74366e-23	0.376715	0.713	0.497	1.40739e-18
CSRNP1	4.76675e-23	0.531762	0.446	0.242	1.79201e-18
COX6B1	5.09185e-23	-0.392891	0.555	0.578	1.91423e-18
RP1-313I6.12	6.20753e-23	0.48909	0.156	0.04	2.33366e-18
LDHB	8.25456e-23	-0.5833	0.403	0.504	3.10322e-18
TMEM2	8.46185e-23	0.480646	0.341	0.164	3.18115e-18
HCG18	8.7095e-23	0.449123	0.195	0.064	3.27425e-18
NDFIP2	8.93885e-23	-0.751415	0.06	0.187	3.36047e-18
ABHD17A	1.31181e-22	0.451598	0.326	0.153	4.93161e-18
FABP5	1.59778e-22	-0.850584	0.227	0.383	6.00669e-18
HIST1H4C	2.35597e-22	0.375466	0.318	0.154	8.85704e-18
HSPA6	2.61789e-22	-1.71093	0.026	0.151	9.84171e-18
ITGA1	2.74924e-22	0.420613	0.326	0.162	1.03355e-17
IGHG4	3.13246e-22	-0.754242	0.088	0.242	1.17762e-17
LAT2	3.24242e-22	0.326331	0.206	0.083	1.21895e-17
ATP5G3	3.28701e-22	-0.501771	0.416	0.492	1.23572e-17
CDK17	3.73951e-22	0.43817	0.2	0.068	1.40583e-17
POLR2L	4.26692e-22	0.290131	0.675	0.475	1.6041e-17
GMFG	4.91325e-22	-0.452241	0.519	0.558	1.84709e-17
RPS18	5.69715e-22	0.257124	0.998	0.997	2.14179e-17
SYAP1	5.90744e-22	0.374527	0.531	0.331	2.22084e-17
FYN	7.93238e-22	0.418317	0.713	0.501	2.9821e-17
HSPD1	1.37196e-21	-1.08451	0.406	0.48	5.15774e-17
ASB2	1.43726e-21	0.351665	0.19	0.07	5.40323e-17
SFPQ	1.51203e-21	0.370427	0.612	0.406	5.68433e-17
CD53	2.79442e-21	0.333101	0.675	0.473	1.05053e-16
RANBP1	3.02044e-21	-0.709851	0.279	0.374	1.1355e-16
UBE2B	3.45517e-21	-0.363209	0.464	0.467	1.29893e-16
HMGN1	3.46257e-21	-0.401289	0.586	0.609	1.30172e-16
COX6A1	3.47821e-21	-0.426099	0.578	0.61	1.3076e-16
ARPC1B	3.62626e-21	-0.327689	0.606	0.58	1.36326e-16
PSMB3	4.03304e-21	-0.495068	0.386	0.458	1.51618e-16
PLSCR1	4.52871e-21	-0.678576	0.045	0.176	1.70253e-16
PARK7	4.6054e-21	-0.502431	0.547	0.575	1.73135e-16
GABARAPL1	5.00337e-21	0.361189	0.508	0.318	1.88097e-16
SUMO1	6.10947e-21	-0.415891	0.445	0.478	2.29679e-16
FBXO34	6.2838e-21	0.478552	0.248	0.101	2.36233e-16
MRPL18	6.81782e-21	-0.919499	0.138	0.252	2.56309e-16
INSIG1	7.0308e-21	0.476791	0.39	0.208	2.64316e-16
APOBEC3G	7.56621e-21	-0.697675	0.244	0.407	2.84444e-16
TRGC1	7.82304e-21	0.736287	0.263	0.109	2.94099e-16
ID2	8.08721e-21	0.36292	0.852	0.671	3.04031e-16
ZNF90	8.7241e-21	0.3895	0.271	0.123	3.27974e-16
H2AFV	9.57845e-21	-0.471811	0.43	0.459	3.60092e-16
RHOA	9.90783e-21	-0.407193	0.552	0.576	3.72475e-16
IFNG	1.01651e-20	-0.96903	0.36	0.522	3.82147e-16
FKBP4	1.05249e-20	-0.898311	0.096	0.21	3.95673e-16
HAVCR2	1.08905e-20	-0.805502	0.12	0.238	4.09417e-16
STK17A	1.9503e-20	-0.468512	0.396	0.433	7.33196e-16
MYL12B	2.10987e-20	-0.277034	0.729	0.695	7.93184e-16
COX5B	2.12098e-20	-0.351071	0.531	0.54	7.97361e-16
CYTIP	2.25126e-20	-0.585378	0.386	0.474	8.46339e-16
SYNGR1	2.40663e-20	0.331105	0.205	0.085	9.04749e-16
DDX21	3.41016e-20	0.371955	0.39	0.22	1.28201e-15
MSH3	4.37743e-20	0.322368	0.122	0.029	1.64565e-15
ELF1	4.50157e-20	0.542335	0.627	0.426	1.69232e-15
PSME2	4.72038e-20	-0.396546	0.524	0.565	1.77458e-15
CREM	5.36765e-20	0.399909	0.942	0.861	2.01792e-15
THBS1	5.67755e-20	0.376674	0.102	0.018	2.13442e-15
BRK1	5.80098e-20	-0.439679	0.433	0.48	2.18082e-15
CD70	6.47504e-20	-0.656874	0.016	0.123	2.43423e-15
AHSA1	8.1387e-20	-0.681865	0.175	0.272	3.05966e-15
GLIPR1	9.17645e-20	0.442752	0.455	0.264	3.44979e-15
TANK	9.81206e-20	-0.71354	0.195	0.326	3.68874e-15
SHFM1	1.12392e-19	-0.312264	0.411	0.404	4.22525e-15
UBE2S	1.39477e-19	0.519735	0.351	0.178	5.24351e-15
HSPA1B	1.78452e-19	-1.47292	0.14	0.254	6.70871e-15
CD7	2.0428e-19	0.484462	0.844	0.803	7.67972e-15
PPIA	2.66206e-19	-0.294026	0.781	0.766	1.00077e-14
RPL37	2.67725e-19	0.281979	0.979	0.925	1.00649e-14
ETF1	2.74569e-19	0.381001	0.424	0.248	1.03221e-14
MCL1	2.82744e-19	0.393684	0.833	0.658	1.06295e-14
BTG2	3.02838e-19	0.430749	0.455	0.271	1.13849e-14
EIF3E	3.41801e-19	-0.293776	0.55	0.538	1.28497e-14
IFI16	3.46764e-19	-0.63118	0.247	0.344	1.30363e-14
PTPN22	3.59104e-19	0.261625	0.468	0.301	1.35002e-14
TFF3	3.64826e-19	-0.720668	0.093	0.223	1.37153e-14
PSMA1	3.72521e-19	-0.445607	0.362	0.412	1.40046e-14
RARRES3	3.88813e-19	-0.318154	0.614	0.575	1.4617e-14
OCIAD2	4.47786e-19	-0.583812	0.239	0.356	1.68341e-14
UBE2L3	4.716e-19	-0.263861	0.419	0.4	1.77293e-14
ATP5J2	5.69253e-19	-0.364918	0.427	0.448	2.14005e-14
FAM177A1	5.92496e-19	0.521026	0.653	0.458	2.22743e-14
STAT4	6.41905e-19	0.38364	0.442	0.264	2.41318e-14
RAC1	6.8687e-19	-0.417528	0.39	0.433	2.58222e-14
EDF1	7.25963e-19	-0.251612	0.68	0.643	2.72919e-14
GLTSCR2	7.37311e-19	0.390203	0.805	0.633	2.77185e-14
LGALS1	9.82366e-19	-0.732421	0.49	0.522	3.69311e-14
DNAJA1	9.99533e-19	-0.512738	0.622	0.608	3.75765e-14
PTGES3	1.26104e-18	-0.499488	0.455	0.511	4.74075e-14
SRI	1.45882e-18	-0.548847	0.252	0.339	5.48427e-14
C12orf75	1.58731e-18	-0.600962	0.294	0.41	5.96732e-14
RAB27A	1.95453e-18	-0.593474	0.26	0.355	7.34787e-14
RBM39	2.28512e-18	0.374002	0.768	0.582	8.59066e-14
AP2S1	2.59089e-18	-0.561923	0.188	0.283	9.74021e-14
GNA15	2.72126e-18	-0.60079	0.016	0.115	1.02303e-13
CCL3	2.82087e-18	-0.588758	0.242	0.426	1.06048e-13
RP1-187B23.1	2.90622e-18	0.267129	0.125	0.04	1.09256e-13
VAMP8	3.08552e-18	-0.304002	0.437	0.429	1.15997e-13
RAN	3.72148e-18	-0.312924	0.58	0.574	1.39905e-13
TMEM50A	3.84445e-18	-0.392109	0.471	0.497	1.44528e-13
CHMP1B	3.92113e-18	0.668293	0.463	0.283	1.47411e-13
PPP1R2	3.95675e-18	-0.575273	0.318	0.387	1.4875e-13
UBE2L6	4.10596e-18	-0.64582	0.179	0.302	1.5436e-13
ANXA5	4.24503e-18	-0.567833	0.255	0.346	1.59588e-13
PRDX6	4.3045e-18	-0.390731	0.39	0.417	1.61824e-13
ATP5D	5.06517e-18	-0.311815	0.498	0.491	1.9042e-13
RPS10	6.24532e-18	0.25526	0.946	0.845	2.34787e-13
PTTG1	6.70587e-18	-0.725009	0.133	0.246	2.521e-13
TSC22D3	7.23074e-18	0.466011	0.873	0.751	2.71832e-13
NEAT1	7.41463e-18	-0.471789	0.693	0.732	2.78746e-13
GPR65	8.2015e-18	0.376361	0.433	0.26	3.08327e-13
MTHFD2	8.36751e-18	-0.651256	0.156	0.287	3.14568e-13
UBE2M	8.37734e-18	0.392822	0.154	0.049	3.14938e-13
LIMS1	9.28438e-18	0.356282	0.317	0.17	3.49037e-13
RALA	9.50691e-18	-0.670722	0.11	0.227	3.57403e-13
GZMH	1.18527e-17	-0.684338	0.409	0.57	4.4559e-13
GPX4	1.34397e-17	-0.279913	0.477	0.453	5.05251e-13
COPE	1.36316e-17	-0.337205	0.463	0.468	5.12465e-13
NUDC	1.52895e-17	-0.524551	0.263	0.319	5.74792e-13
DYNLRB1	1.75155e-17	-0.41678	0.289	0.329	6.58477e-13
ATP5O	1.9339e-17	-0.393779	0.412	0.444	7.27031e-13
YWHAH	1.96905e-17	-0.688225	0.112	0.233	7.40246e-13
BAIAP2	2.05336e-17	0.312359	0.107	0.026	7.7194e-13
IL2RB	2.11491e-17	0.487085	0.489	0.304	7.95078e-13
HMGN2	2.2722e-17	-0.563392	0.552	0.56	8.54211e-13
LAPTM5	2.36321e-17	-0.275055	0.68	0.656	8.88425e-13
AREG	2.55628e-17	0.529839	0.381	0.213	9.61008e-13
FXYD5	2.56777e-17	-0.277868	0.549	0.526	9.65329e-13
PRKCA	2.8317e-17	0.324743	0.143	0.047	1.06455e-12
COX7A2	3.403e-17	-0.255713	0.667	0.641	1.27932e-12
NDUFV2	3.53638e-17	-0.585573	0.203	0.316	1.32947e-12
ISG20	3.62908e-17	-0.425278	0.521	0.519	1.36431e-12
GALNT2	3.76475e-17	-0.596215	0.083	0.15	1.41532e-12
MLF1	4.27037e-17	0.440065	0.122	0.032	1.6054e-12
CARD16	4.65173e-17	-0.669124	0.219	0.333	1.74877e-12
SAMSN1	5.75006e-17	-0.313472	0.659	0.603	2.16168e-12
H2AFX	5.90583e-17	0.38593	0.31	0.163	2.22024e-12
RANBP2	6.43554e-17	0.520811	0.336	0.177	2.41938e-12
RPS26	6.60454e-17	-0.351808	0.875	0.844	2.48291e-12
NOP10	7.0435e-17	-0.395791	0.36	0.391	2.64793e-12
PAPOLA	7.1272e-17	-0.399767	0.42	0.444	2.6794e-12
CALM3	7.29986e-17	-0.353155	0.432	0.439	2.74431e-12
RGS10	8.26776e-17	-0.447429	0.284	0.327	3.10818e-12
LYST	8.56498e-17	-0.678392	0.167	0.303	3.21992e-12
OAT	9.37283e-17	0.278591	0.258	0.136	3.52362e-12
TMEM59	9.39412e-17	-0.33925	0.5	0.517	3.53163e-12
SEC61B	1.16041e-16	-0.342955	0.487	0.508	4.36246e-12
PPP1R10	1.23408e-16	0.352288	0.209	0.093	4.63938e-12
IFI6	1.23443e-16	-0.837392	0.222	0.307	4.64073e-12
SCML4	1.35333e-16	0.309643	0.138	0.046	5.08771e-12
C19orf53	1.37182e-16	-0.301058	0.453	0.457	5.15721e-12
ALG13	1.40943e-16	0.406892	0.281	0.141	5.29862e-12
NDUFB8	1.57946e-16	-0.336156	0.432	0.45	5.93781e-12
AGR2	1.6457e-16	-0.555303	0.026	0.115	6.18686e-12
NAB1	1.73326e-16	-0.601951	0.039	0.147	6.516e-12
HLA-DMA	1.75561e-16	-0.643943	0.167	0.292	6.60005e-12
UBE2D3	1.87438e-16	-0.282238	0.682	0.667	7.04654e-12
CD44	1.87772e-16	-0.478363	0.539	0.607	7.05911e-12
BAX	1.9102e-16	-0.476595	0.287	0.342	7.18119e-12
BLOC1S1	1.96015e-16	-0.332412	0.403	0.408	7.36897e-12
TNFSF10	2.34494e-16	-0.610053	0.06	0.165	8.81557e-12
PPA1	2.48806e-16	-0.617229	0.167	0.287	9.3536e-12
BAG3	2.56582e-16	-0.823403	0.039	0.136	9.64594e-12
RPS21	2.73346e-16	0.260171	0.95	0.846	1.02762e-11
IFI27L2	3.23339e-16	-0.468874	0.286	0.351	1.21556e-11
GBP2	3.50323e-16	-0.63368	0.169	0.288	1.317e-11
CALR	3.53622e-16	0.293722	0.718	0.54	1.32941e-11
PGAM1	3.54729e-16	-0.339953	0.461	0.468	1.33357e-11
MYL6	4.22051e-16	-0.307358	0.959	0.938	1.58666e-11
BRD2	4.59556e-16	0.395555	0.519	0.342	1.72766e-11
PPP1R15A	4.66666e-16	0.298769	0.662	0.484	1.75438e-11
TGFB1	5.70986e-16	0.352921	0.403	0.246	2.14657e-11
NDUFB10	6.23983e-16	-0.466197	0.268	0.334	2.3458e-11
IDH2	6.26063e-16	-0.40808	0.318	0.358	2.35362e-11
DDX18	6.34299e-16	0.474749	0.347	0.191	2.38458e-11
TRAC	7.08196e-16	-0.426225	0.714	0.734	2.66239e-11
ANAPC11	7.17715e-16	-0.341101	0.308	0.323	2.69818e-11
CHORDC1	7.23998e-16	-0.678495	0.12	0.22	2.7218e-11
TXN	7.86649e-16	-0.422535	0.437	0.483	2.95733e-11
ATP5J	9.0714e-16	-0.250797	0.393	0.379	3.4103e-11
ATP1B3	1.20849e-15	0.502968	0.628	0.453	4.54318e-11
PHF20	1.39291e-15	0.274132	0.312	0.179	5.2365e-11
SQSTM1	1.43223e-15	-0.359854	0.429	0.423	5.38433e-11
PLP2	1.56017e-15	-0.547494	0.304	0.406	5.8653e-11
COX5A	1.5966e-15	-0.403684	0.378	0.425	6.00227e-11
CXCL2	1.78817e-15	-0.49606	0.018	0.102	6.72246e-11
PITHD1	1.96935e-15	0.357795	0.317	0.174	7.40359e-11
MARCKSL1	2.00903e-15	0.397678	0.308	0.166	7.55274e-11
TRIM39	2.04076e-15	0.339384	0.12	0.035	7.67204e-11
TLE4	2.09573e-15	0.292861	0.183	0.082	7.87868e-11
PRR7	2.16651e-15	0.307342	0.159	0.067	8.14479e-11
TUBB	2.19571e-15	-0.851583	0.153	0.262	8.25455e-11
ADAM19	2.25142e-15	-0.519872	0.018	0.1	8.46399e-11
ZFAND2A	2.30518e-15	-0.991951	0.131	0.222	8.66608e-11
PFDN2	2.67451e-15	-0.449296	0.205	0.274	1.00546e-10
RPL38	2.95404e-15	0.260537	0.945	0.848	1.11054e-10
PTMS	3.41889e-15	-0.566413	0.261	0.348	1.2853e-10
G3BP2	4.42322e-15	0.277061	0.515	0.356	1.66287e-10
NEDD8	4.82411e-15	-0.280566	0.494	0.48	1.81358e-10
HECTD1	4.8579e-15	0.407232	0.235	0.11	1.82628e-10
CXCL1	5.2598e-15	-0.521525	0.029	0.119	1.97737e-10
ATF7IP	5.44679e-15	0.299182	0.209	0.1	2.04767e-10
CCT4	6.46255e-15	-0.364192	0.294	0.313	2.42953e-10
PPP1CB	7.58886e-15	0.404417	0.516	0.344	2.85296e-10
DDX5	7.82149e-15	0.265476	0.938	0.837	2.94041e-10
WHSC1L1	1.14295e-14	0.254449	0.419	0.275	4.2968e-10
BST2	1.19265e-14	-0.516724	0.248	0.332	4.48365e-10
RPL22	1.2509e-14	0.275286	0.93	0.835	4.70264e-10
ACP5	1.37699e-14	-0.610937	0.143	0.225	5.17667e-10
HSPA8	1.60132e-14	-0.41096	0.841	0.781	6.01998e-10
WDR83OS	1.63211e-14	-0.256604	0.407	0.395	6.13576e-10
IER2	1.64654e-14	0.560735	0.646	0.475	6.19002e-10
OAZ1	1.81462e-14	-0.320288	0.93	0.94	6.82187e-10
SEC11A	1.82952e-14	-0.283986	0.302	0.306	6.87788e-10
NOP56	1.85899e-14	0.314257	0.383	0.236	6.98868e-10
SRSF2	2.69944e-14	0.363457	0.833	0.694	1.01483e-09
ATP2B1	3.26514e-14	0.340153	0.274	0.15	1.2275e-09
SNX3	3.40433e-14	-0.479197	0.305	0.381	1.27982e-09
NDUFC2	3.4266e-14	-0.333944	0.289	0.319	1.2882e-09
EPSTI1	3.91145e-14	-0.583957	0.083	0.183	1.47047e-09
CTLA4	4.40423e-14	-0.523292	0.024	0.11	1.65573e-09
AURKAIP1	4.47915e-14	-0.341195	0.31	0.334	1.68389e-09
GABARAPL2	5.14964e-14	-0.374375	0.31	0.352	1.93595e-09
TNFRSF18	6.02909e-14	-0.58592	0.26	0.298	2.26658e-09
SELK	6.625e-14	0.30446	0.797	0.642	2.4906e-09
CFLAR	7.45662e-14	-0.565258	0.182	0.301	2.80324e-09
ANKRD28	7.72603e-14	0.348004	0.323	0.187	2.90452e-09
TPI1	7.75278e-14	-0.342815	0.683	0.682	2.91458e-09
ATP1A1	7.93279e-14	0.256337	0.386	0.253	2.98225e-09
RBX1	8.03749e-14	-0.357895	0.326	0.359	3.02161e-09
MORF4L1	8.22799e-14	-0.250939	0.479	0.468	3.09323e-09
SAFB2	8.34023e-14	0.253472	0.287	0.17	3.13542e-09
KIR3DL2	8.40473e-14	0.286503	0.109	0.035	3.15968e-09
METTL15	8.41145e-14	0.290935	0.146	0.058	3.1622e-09
PKM	8.41426e-14	-0.344054	0.451	0.463	3.16326e-09
EIF4A3	8.57587e-14	0.254356	0.388	0.254	3.22401e-09
CXCR6	9.147e-14	-0.572723	0.185	0.236	3.43872e-09
GNG5	1.00662e-13	-0.421859	0.286	0.352	3.78428e-09
SOCS1	1.03813e-13	0.326399	0.239	0.125	3.90275e-09
CD3D	1.22803e-13	-0.398276	0.823	0.818	4.61666e-09
MAP3K8	1.30202e-13	0.326305	0.367	0.227	4.89482e-09
TRMT112	1.37006e-13	-0.262551	0.554	0.541	5.15059e-09
CSNK2B	1.45175e-13	-0.49121	0.218	0.309	5.45771e-09
NDUFS6	1.54011e-13	-0.2896	0.328	0.338	5.78989e-09
SNRPG	1.58621e-13	-0.300232	0.429	0.447	5.96319e-09
GNAS	1.68776e-13	0.254733	0.534	0.38	6.34495e-09
HLA-DQA1	1.74063e-13	-0.626366	0.213	0.301	6.54373e-09
TNFRSF25	1.80921e-13	-0.474611	0.029	0.117	6.80154e-09
ANXA2	1.91476e-13	-0.441558	0.317	0.382	7.19837e-09
COX14	2.12255e-13	-0.276924	0.244	0.256	7.97953e-09
REEP5	2.15016e-13	-0.299688	0.318	0.334	8.08333e-09
AC133644.2	2.27595e-13	-0.608982	0.036	0.116	8.5562e-09
NDUFA12	2.32269e-13	-0.397764	0.219	0.274	8.73192e-09
C14orf2	2.35877e-13	-0.373334	0.407	0.452	8.86758e-09
SEPW1	2.79004e-13	-0.272576	0.307	0.313	1.04889e-08
EGR1	2.81403e-13	0.469392	0.166	0.067	1.05791e-08
ARL6IP4	2.81813e-13	-0.281899	0.437	0.447	1.05945e-08
PCF11	2.87138e-13	0.273683	0.218	0.113	1.07947e-08
GPBP1	2.91352e-13	-0.333438	0.407	0.426	1.09531e-08
CD247	3.14026e-13	0.482433	0.518	0.359	1.18055e-08
ARPC5	3.25446e-13	-0.365732	0.369	0.402	1.22348e-08
MRPL51	3.78191e-13	-0.392628	0.25	0.299	1.42177e-08
EHD1	3.79108e-13	0.315489	0.269	0.149	1.42522e-08
ID3	3.89331e-13	0.39821	0.247	0.128	1.46365e-08
ATP5H	4.19501e-13	-0.358127	0.287	0.319	1.57707e-08
HNRNPA3	4.269e-13	-0.300417	0.513	0.513	1.60489e-08
EZR	4.48486e-13	0.301069	0.683	0.523	1.68604e-08
NCL	5.45088e-13	0.351256	0.609	0.446	2.0492e-08
MIAT	5.48889e-13	-0.557939	0.107	0.192	2.06349e-08
MRPS6	5.67383e-13	-0.497964	0.279	0.35	2.13302e-08
CLDN4	6.34426e-13	-0.499234	0.094	0.174	2.38506e-08
SPOCK2	6.97759e-13	-0.541435	0.271	0.354	2.62316e-08
ARID5B	7.44635e-13	-0.609423	0.201	0.322	2.79938e-08
GAPDH	7.98997e-13	-0.318002	0.956	0.97	3.00375e-08
NDUFB3	8.1649e-13	-0.490415	0.131	0.22	3.06951e-08
NDUFB4	8.59176e-13	-0.34228	0.305	0.337	3.22998e-08
2025-09-06	8.84609e-13	0.314075	0.393	0.25	3.3256e-08
SRRM2	9.28349e-13	0.261406	0.409	0.269	3.49004e-08
GDI2	1.00509e-12	-0.392329	0.218	0.268	3.77852e-08
CH17-189H20.1	1.01958e-12	0.252386	0.25	0.143	3.83299e-08
PSMA4	1.07759e-12	-0.370935	0.331	0.358	4.05109e-08
NR3C1	1.10084e-12	0.265745	0.526	0.375	4.13851e-08
PITPNC1	1.2141e-12	0.30287	0.211	0.107	4.5643e-08
FAM118A	1.22213e-12	-0.514271	0.153	0.213	4.59449e-08
HLA-DQB1	1.24588e-12	-0.55774	0.237	0.364	4.68376e-08
ATP6V1F	1.30533e-12	-0.348821	0.305	0.343	4.90727e-08
CALM1	1.42628e-12	0.276526	0.904	0.79	5.36196e-08
PRELID1	1.47151e-12	-0.338071	0.375	0.397	5.53199e-08
TMEM258	1.51135e-12	-0.314685	0.36	0.383	5.68175e-08
SH3GLB1	1.52164e-12	-0.264385	0.219	0.227	5.72046e-08
KRT8	1.63436e-12	-0.536906	0.11	0.21	6.1442e-08
NEU1	1.71449e-12	0.441713	0.339	0.202	6.44546e-08
MAST4	1.71561e-12	-0.48619	0.031	0.113	6.44966e-08
PFN1	1.83494e-12	-0.273499	0.963	0.95	6.89829e-08
CTSB	1.8857e-12	-0.473663	0.058	0.15	7.08909e-08
MIR4435-2HG	1.92558e-12	-0.540495	0.115	0.207	7.23904e-08
GNLY	1.9417e-12	-1.16151	0.38	0.499	7.29962e-08
NDUFS7	2.00792e-12	-0.286914	0.271	0.288	7.54858e-08
SKAP2	2.47064e-12	0.315514	0.114	0.037	9.28811e-08
PAG1	2.91357e-12	-0.52105	0.065	0.145	1.09533e-07
PDIA6	3.04508e-12	-0.303564	0.349	0.359	1.14477e-07
SNRPD1	3.13968e-12	-0.322901	0.318	0.344	1.18033e-07
ARL4A	3.18827e-12	0.317769	0.339	0.209	1.1986e-07
ZNF706	3.75171e-12	-0.380586	0.227	0.268	1.41042e-07
SRP9	3.8734e-12	-0.303597	0.291	0.307	1.45616e-07
GLRX	3.94026e-12	-0.571113	0.096	0.187	1.4813e-07
LSM2	4.57993e-12	-0.379086	0.2	0.244	1.72178e-07
CTSC	4.8573e-12	-0.344132	0.388	0.398	1.82605e-07
RAB11A	5.02541e-12	-0.375073	0.174	0.22	1.88925e-07
POLR2K	5.21177e-12	-0.278917	0.336	0.35	1.95931e-07
BUD31	5.23758e-12	-0.337864	0.321	0.351	1.96902e-07
PPP4C	5.67615e-12	-0.351342	0.25	0.29	2.13389e-07
PIP4K2A	6.07845e-12	0.286195	0.344	0.218	2.28513e-07
SSBP4	7.02198e-12	0.25901	0.188	0.095	2.63984e-07
MEAF6	7.7154e-12	-0.34204	0.211	0.243	2.90053e-07
LYN	7.93084e-12	0.262382	0.11	0.04	2.98152e-07
ATP5C1	8.70138e-12	-0.332488	0.292	0.334	3.2712e-07
PDCD1	9.17539e-12	-0.540885	0.062	0.162	3.44939e-07
RUNX3	9.52061e-12	0.464014	0.464	0.316	3.57918e-07
DUSP1	9.8204e-12	0.437703	0.776	0.643	3.69188e-07
C6orf48	9.92754e-12	-0.273221	0.321	0.325	3.73216e-07
DRAP1	1.0056e-11	-0.298258	0.482	0.501	3.78046e-07
PSMB2	1.06935e-11	-0.356406	0.255	0.296	4.02011e-07
CHD1	1.07371e-11	0.362193	0.38	0.242	4.03652e-07
STMN1	1.08515e-11	-0.93693	0.179	0.234	4.07952e-07
CCT6A	1.08809e-11	-0.318397	0.206	0.237	4.09056e-07
FAM96A	1.24208e-11	-0.365833	0.075	0.124	4.66948e-07
RPS27L	1.29702e-11	-0.426288	0.38	0.442	4.87601e-07
AMD1	1.37226e-11	0.334737	0.455	0.312	5.15886e-07
TAP1	1.39642e-11	-0.41604	0.284	0.347	5.24968e-07
MAFF	1.39691e-11	0.556963	0.252	0.134	5.25154e-07
RASSF1	1.45063e-11	0.254956	0.198	0.106	5.4535e-07
DGUOK	1.45341e-11	-0.387033	0.201	0.252	5.46396e-07
ARL6IP5	1.48225e-11	-0.287177	0.437	0.449	5.57238e-07
CHD2	1.559e-11	0.253075	0.234	0.133	5.86091e-07
MTRNR2L12	1.68506e-11	0.298305	0.114	0.041	6.33482e-07
DOK2	1.69544e-11	-0.488777	0.321	0.352	6.37383e-07
MZT2A	1.69851e-11	-0.416028	0.315	0.386	6.38539e-07
AIP	1.76256e-11	-0.447608	0.125	0.201	6.62615e-07
ITM2A	1.80497e-11	-0.297142	0.511	0.503	6.7856e-07
ARPP19	1.83065e-11	-0.285602	0.252	0.273	6.88213e-07
NAMPT	1.93384e-11	-0.422747	0.3	0.361	7.27009e-07
BTG3	1.9492e-11	-0.443027	0.193	0.259	7.32782e-07
KIAA0101	2.44323e-11	-0.643441	0.026	0.102	9.1851e-07
HNRNPH1	2.48257e-11	0.252899	0.463	0.329	9.33299e-07
PYCARD	2.62002e-11	-0.480637	0.094	0.191	9.84969e-07
ATP5F1	2.6438e-11	-0.281096	0.266	0.283	9.9391e-07
FDPS	2.85503e-11	-0.307503	0.18	0.206	1.07332e-06
ZNHIT1	3.05427e-11	-0.383181	0.208	0.257	1.14822e-06
ST13	3.08137e-11	-0.306692	0.323	0.344	1.15841e-06
MT1E	3.18918e-11	-0.595033	0.032	0.11	1.19894e-06
JUNB	3.32899e-11	0.347264	0.794	0.657	1.2515e-06
H2AFY	3.56975e-11	-0.424208	0.2	0.262	1.34201e-06
CCT3	4.01794e-11	-0.311863	0.234	0.258	1.5105e-06
UFD1L	4.0557e-11	-0.358509	0.166	0.205	1.5247e-06
TCP1	4.22558e-11	-0.451921	0.227	0.294	1.58856e-06
SUSD3	4.55167e-11	-0.430201	0.047	0.118	1.71116e-06
PRDM1	4.73713e-11	-0.527539	0.073	0.153	1.78088e-06
CLTA	4.79335e-11	-0.412331	0.18	0.253	1.80201e-06
RBCK1	4.95582e-11	-0.486709	0.127	0.218	1.86309e-06
SNRPE	5.358e-11	-0.270077	0.274	0.294	2.01429e-06
CCDC167	6.55213e-11	-0.509468	0.088	0.178	2.46321e-06
GSTO1	8.84203e-11	-0.391533	0.205	0.264	3.32407e-06
HNRNPLL	9.00388e-11	-0.469448	0.062	0.146	3.38492e-06
TYROBP	9.88105e-11	0.523148	0.295	0.174	3.71468e-06
TRAPPC1	1.03444e-10	-0.265011	0.43	0.429	3.88889e-06
CASP1	1.11513e-10	-0.366275	0.106	0.151	4.19221e-06
FAM53C	1.14444e-10	0.309833	0.213	0.113	4.30239e-06
OASL	1.16985e-10	-0.566441	0.084	0.171	4.39792e-06
PRDX1	1.20085e-10	-0.361875	0.375	0.415	4.51446e-06
MIEN1	1.24413e-10	-0.31399	0.167	0.195	4.67718e-06
NDUFS8	1.24943e-10	-0.304864	0.268	0.293	4.69712e-06
MDH2	1.31044e-10	-0.301238	0.248	0.274	4.92645e-06
PNISR	1.39953e-10	-0.267	0.398	0.395	5.26138e-06
RHOF	1.44787e-10	-0.39439	0.218	0.27	5.44313e-06
CMC2	1.50011e-10	-0.401669	0.219	0.276	5.6395e-06
AKNA	1.50546e-10	0.367152	0.419	0.282	5.65963e-06
CCT8	1.69085e-10	-0.342027	0.187	0.224	6.35656e-06
EIF6	1.78936e-10	-0.25123	0.255	0.264	6.7269e-06
PLA2G16	1.89494e-10	-0.318078	0.193	0.22	7.12384e-06
TOB2	1.93469e-10	0.264405	0.198	0.109	7.27326e-06
IRF8	2.01195e-10	0.375937	0.125	0.049	7.56371e-06
UQCRFS1	2.06203e-10	-0.265429	0.289	0.302	7.75198e-06
YBX1	2.18335e-10	0.257668	0.875	0.764	8.2081e-06
DUT	2.30797e-10	-0.253724	0.268	0.25	8.67657e-06
HSPA5	2.36743e-10	0.380144	0.617	0.478	8.90011e-06
STAT1	2.85791e-10	-0.478152	0.063	0.146	1.0744e-05
PHB	2.95916e-10	-0.273329	0.195	0.214	1.11247e-05
GALM	3.00934e-10	-0.467085	0.119	0.196	1.13133e-05
NINJ1	3.05391e-10	-0.474756	0.157	0.225	1.14809e-05
CRIP1	3.07793e-10	-0.282193	0.388	0.38	1.15712e-05
SYNGR2	3.08799e-10	-0.331751	0.138	0.163	1.1609e-05
GCHFR	3.2668e-10	-0.387695	0.101	0.156	1.22812e-05
MRPL41	3.27108e-10	-0.310401	0.282	0.314	1.22973e-05
ERH	3.78137e-10	-0.284642	0.359	0.375	1.42157e-05
TAGAP	4.1232e-10	0.270205	0.222	0.127	1.55008e-05
TRAT1	4.45322e-10	-0.296117	0.276	0.276	1.67414e-05
CD96	4.57885e-10	0.280246	0.55	0.409	1.72137e-05
PSMC3	4.62323e-10	-0.283756	0.187	0.215	1.73806e-05
RAB1A	4.94897e-10	-0.299053	0.174	0.199	1.86052e-05
GIMAP4	6.28342e-10	-0.490477	0.07	0.148	2.36219e-05
PSMD7	6.43212e-10	-0.339955	0.187	0.232	2.41809e-05
TOB1	6.55658e-10	-0.475892	0.141	0.216	2.46488e-05
SDCBP	6.92602e-10	0.32762	0.557	0.418	2.60377e-05
ITGB7	7.3225e-10	0.291458	0.312	0.2	2.75282e-05
IGHG3	7.40005e-10	-0.476902	0.084	0.17	2.78198e-05
PHPT1	8.27337e-10	-0.384628	0.248	0.299	3.11029e-05
MGAT4A	8.33995e-10	-0.460063	0.179	0.247	3.13532e-05
LDLRAD4	8.68442e-10	0.389844	0.506	0.368	3.26482e-05
TSC22D2	9.21455e-10	0.338977	0.123	0.05	3.46412e-05
POLR2G	9.33654e-10	-0.393351	0.196	0.255	3.50998e-05
PPP1R18	9.65914e-10	-0.400509	0.219	0.281	3.63126e-05
NOP58	1.07356e-09	-0.287598	0.326	0.34	4.03594e-05
RHBDD2	1.13242e-09	-0.281096	0.2	0.213	4.25723e-05
SLBP	1.14988e-09	-0.259991	0.294	0.302	4.32285e-05
VCAM1	1.15989e-09	-0.560409	0.041	0.118	4.36048e-05
CAPZA2	1.17412e-09	-0.327393	0.222	0.259	4.41399e-05
NUDT21	1.19598e-09	-0.356295	0.13	0.182	4.49616e-05
EIF2S2	1.21269e-09	-0.305262	0.213	0.243	4.559e-05
ASNA1	1.28478e-09	-0.312263	0.148	0.183	4.82999e-05
CARHSP1	1.41589e-09	-0.427226	0.193	0.256	5.32288e-05
CD58	1.5095e-09	-0.369238	0.133	0.187	5.67481e-05
IFITM1	2.07027e-09	-0.299065	0.227	0.235	7.78296e-05
IFRD1	2.08802e-09	0.281045	0.466	0.341	7.84972e-05
IGHG1	2.28076e-09	-0.409204	0.054	0.126	8.57429e-05
CORO1B	2.33231e-09	-0.317389	0.166	0.189	8.76808e-05
CKS1B	2.40909e-09	-0.49007	0.084	0.132	9.05675e-05
SURF4	2.48612e-09	0.256141	0.438	0.313	9.34631e-05
DPY30	2.54704e-09	-0.374323	0.149	0.205	9.57532e-05
BIRC3	2.61938e-09	-0.409191	0.39	0.416	9.84729e-05
ARPC5L	3.29694e-09	-0.308721	0.192	0.221	0.000123945
DNAJA4	3.3587e-09	-0.53101	0.044	0.11	0.000126267
COMMD3	3.41323e-09	-0.377643	0.047	0.108	0.000128317
CAMLG	3.44249e-09	-0.293169	0.213	0.24	0.000129417
MMADHC	3.49563e-09	-0.275301	0.156	0.181	0.000131415
HPRT1	3.67963e-09	-0.351255	0.14	0.19	0.000138332
STRA13	3.68331e-09	-0.394494	0.127	0.182	0.00013847
FIBP	3.96079e-09	-0.256064	0.17	0.187	0.000148902
RNF213	4.19204e-09	-0.339306	0.289	0.326	0.000157596
FKBP5	4.19348e-09	-0.400195	0.039	0.107	0.00015765
DUSP10	4.28412e-09	-0.31767	0.177	0.204	0.000161057
PHLDA1	4.38225e-09	-0.375466	0.315	0.347	0.000164746
SQRDL	4.53766e-09	-0.380771	0.089	0.16	0.000170589
NUSAP1	4.65679e-09	-0.43212	0.034	0.1	0.000175067
SRSF3	4.72875e-09	0.254771	0.701	0.57	0.000177773
CXCR4	5.22138e-09	-0.380183	0.76	0.805	0.000196293
RHEB	5.78321e-09	-0.258546	0.237	0.252	0.000217414
MRPS21	6.12494e-09	-0.324019	0.203	0.243	0.000230261
CTSA	6.52471e-09	-0.344252	0.151	0.195	0.00024529
PIN1	7.17651e-09	-0.27533	0.213	0.241	0.000269794
LIMD2	7.58572e-09	-0.361894	0.347	0.404	0.000285178
NUDT5	8.0233e-09	-0.377655	0.101	0.166	0.000301628
UCP2	8.11572e-09	-0.422315	0.229	0.297	0.000305102
TUBA1A	8.14582e-09	0.285678	0.497	0.372	0.000306234
DNAJC15	8.62525e-09	-0.284037	0.169	0.194	0.000324258
CARD19	8.76893e-09	-0.375931	0.096	0.152	0.000329659
ANP32B	9.57009e-09	-0.439486	0.253	0.331	0.000359778
PDCD5	1.10499e-08	-0.285835	0.143	0.174	0.00041541
RAB10	1.20462e-08	-0.278364	0.117	0.145	0.000452866
NME1	1.32015e-08	-0.39475	0.083	0.153	0.000496299
RORA	1.3508e-08	-0.370714	0.252	0.293	0.000507819
PPP1R14B	1.45082e-08	-0.445969	0.067	0.124	0.00054542
IFI27	1.53319e-08	-0.556683	0.107	0.154	0.000576386
RNF139	1.62164e-08	0.258671	0.287	0.185	0.000609641
H2AFZ	1.63379e-08	-0.363657	0.653	0.668	0.000614207
APOBEC3C	1.63703e-08	-0.332596	0.218	0.253	0.000615426
TIMM13	1.80383e-08	-0.334843	0.13	0.177	0.000678133
POLR2F	1.85582e-08	-0.267613	0.216	0.242	0.000697675
PSMC6	2.11504e-08	-0.258134	0.141	0.164	0.000795127
IGFBP7	2.21461e-08	0.259513	0.135	0.066	0.000832559
ATP6V0B	2.23599e-08	-0.304695	0.291	0.331	0.000840598
TALDO1	2.44768e-08	-0.29858	0.201	0.239	0.000920182
HLA-DQA2	2.60187e-08	-0.485359	0.106	0.187	0.000978148
SPON2	2.72543e-08	0.410271	0.144	0.069	0.0010246
NDUFAB1	2.92634e-08	-0.25943	0.218	0.241	0.00110013
PIM3	3.08944e-08	-0.30102	0.247	0.261	0.00116145
STIP1	3.11954e-08	-0.392134	0.127	0.193	0.00117276
COMMD8	3.21958e-08	-0.289177	0.12	0.154	0.00121037
EPCAM	3.47634e-08	-0.389856	0.042	0.108	0.0013069
NDUFB9	3.68587e-08	-0.275646	0.32	0.352	0.00138567
SP100	3.79814e-08	-0.393743	0.183	0.254	0.00142787
GOLGA7	4.03256e-08	-0.277097	0.157	0.184	0.001516
MX1	4.13179e-08	-0.402391	0.057	0.116	0.00155331
DUSP11	4.32774e-08	-0.345209	0.083	0.132	0.00162697
SOD2	4.36518e-08	-0.315416	0.192	0.219	0.00164105
SH2D1A	4.53771e-08	-0.453878	0.164	0.256	0.00170591
APOBEC3H	4.64674e-08	-0.367918	0.057	0.12	0.00174689
RNF114	4.65546e-08	-0.294933	0.162	0.197	0.00175017
HSBP1	5.85616e-08	-0.269564	0.172	0.199	0.00220156
ITGB1	6.58583e-08	-0.382679	0.196	0.252	0.00247588
FXYD3	6.94195e-08	-0.257049	0.093	0.113	0.00260976
OXA1L	8.06519e-08	-0.269566	0.102	0.135	0.00303203
PMF1	8.37471e-08	-0.320767	0.195	0.24	0.00314839
RNF168	8.71459e-08	0.286778	0.192	0.107	0.00327616
AKIRIN2	9.10138e-08	-0.325581	0.156	0.198	0.00342157
SUMO3	9.59253e-08	-0.304406	0.211	0.243	0.00360622
CD52	9.70215e-08	-0.296689	0.812	0.811	0.00364743
MSI2	1.00641e-07	-0.29975	0.081	0.119	0.00378351
LSM4	1.0144e-07	-0.282343	0.224	0.257	0.00381354
MRPS36	1.12423e-07	-0.293713	0.146	0.185	0.00422641
VAMP5	1.15055e-07	-0.280843	0.222	0.256	0.00432538
PSMA5	1.15518e-07	-0.263026	0.234	0.26	0.0043428
CKS2	1.17072e-07	-0.294095	0.289	0.312	0.0044012
ICOS	1.20454e-07	-0.514875	0.148	0.234	0.00452833
FIS1	1.21114e-07	-0.311539	0.235	0.273	0.00455316
RELB	1.24362e-07	-0.325975	0.153	0.192	0.00467528
HIF1A	1.47701e-07	-0.296889	0.138	0.17	0.00555266
OTULIN	1.7181e-07	-0.33002	0.07	0.12	0.00645903
PLIN2	1.74911e-07	-0.54923	0.192	0.229	0.0065756
DUSP2	1.79302e-07	0.260293	0.622	0.504	0.00674068
UBE2E3	1.87985e-07	-0.28758	0.138	0.168	0.00706712
MRPL57	1.96408e-07	-0.296433	0.206	0.244	0.00738378
CD2BP2	1.99237e-07	-0.273571	0.123	0.157	0.0074901
RASGRP1	2.03319e-07	-0.344724	0.102	0.153	0.00764357
COPZ1	2.50985e-07	-0.285575	0.141	0.176	0.00943555
EIF4E	2.51582e-07	-0.306503	0.133	0.171	0.00945796
CCL4	2.68975e-07	0.269439	0.557	0.648	0.0101118
CCL3L3	2.74752e-07	-0.421076	0.19	0.293	0.010329
TMPO	2.91291e-07	-0.25831	0.075	0.103	0.0109508
TMEM14C	2.94303e-07	-0.269301	0.17	0.194	0.011064
DYNLT1	3.10923e-07	-0.31184	0.13	0.167	0.0116888
GTF3C1	3.19909e-07	-0.397535	0.052	0.104	0.0120267
SNRPA1	3.21893e-07	-0.260499	0.122	0.153	0.0121012
EIF2AK2	3.22267e-07	-0.351836	0.065	0.123	0.0121153
CBX3	3.56209e-07	-0.297057	0.258	0.3	0.0133913
SMC4	3.5925e-07	-0.273455	0.187	0.21	0.0135056
ZCRB1	3.81815e-07	-0.293507	0.148	0.179	0.014354
TRAPPC2L	4.16898e-07	-0.250705	0.138	0.158	0.0156729
CD8B	4.17704e-07	-0.387835	0.308	0.348	0.0157032
CWC15	4.21633e-07	-0.294383	0.128	0.167	0.0158509
TNIP2	4.22161e-07	-0.25603	0.138	0.164	0.0158707
OPTN	4.35264e-07	-0.342259	0.164	0.226	0.0163633
CHMP5	4.43128e-07	-0.33636	0.101	0.156	0.016659
GOLGB1	4.46174e-07	0.285515	0.195	0.115	0.0167735
C11orf73	4.90058e-07	-0.300108	0.12	0.164	0.0184232
PSMC2	4.97644e-07	-0.255766	0.109	0.138	0.0187084
SERPINB1	5.13855e-07	-0.300293	0.187	0.23	0.0193179
EMC6	5.19048e-07	-0.265323	0.157	0.185	0.0195131
ABHD3	5.23019e-07	-0.294486	0.096	0.132	0.0196624
SKA2	5.38014e-07	-0.340142	0.054	0.116	0.0202261
LSM8	6.42913e-07	-0.259997	0.245	0.276	0.0241697
MAP2K3	6.4505e-07	-0.285503	0.177	0.214	0.02425
IFNGR1	6.97359e-07	0.268845	0.201	0.122	0.0262165
IFITM3	7.42922e-07	-0.393915	0.107	0.182	0.0279294
PPID	7.4572e-07	-0.284271	0.058	0.106	0.0280346
KRT19	8.18566e-07	-0.324366	0.062	0.108	0.0307732
CLNS1A	8.25244e-07	-0.288483	0.125	0.162	0.0310242
LAMTOR2	8.45136e-07	-0.319479	0.13	0.183	0.0317721
TNFAIP8	8.85178e-07	-0.420834	0.097	0.159	0.0332774
EMP3	8.86372e-07	-0.354311	0.336	0.416	0.0333223
ATF4	8.95541e-07	0.250307	0.463	0.354	0.033667
MAF	9.31708e-07	-0.379341	0.067	0.123	0.0350266
RASAL3	9.39734e-07	-0.325233	0.143	0.192	0.0353283
SH3KBP1	9.59072e-07	-0.285348	0.219	0.253	0.0360554
MDH1	9.99102e-07	-0.27071	0.177	0.209	0.0375602
CNN2	1.00374e-06	-0.29054	0.209	0.248	0.0377347
SNHG12	1.00533e-06	0.272558	0.167	0.095	0.0377946
NT5C3A	1.11963e-06	-0.260862	0.144	0.168	0.0420914
PIK3IP1	1.13668e-06	-0.296691	0.18	0.207	0.0427323
MPG	1.16976e-06	-0.269895	0.136	0.163	0.0439759
REXO2	1.18425e-06	-0.264839	0.096	0.125	0.0445206
DEDD2	1.18481e-06	-0.380691	0.153	0.201	0.0445416
TWF2	1.30908e-06	-0.319828	0.119	0.173	0.0492135
MCTS1	1.33096e-06	-0.325579	0.062	0.122	0.0500361
TIPRL	1.37566e-06	-0.325306	0.084	0.14	0.0517165
CLIC3	1.43182e-06	0.273799	0.265	0.181	0.0538277
PRDX3	1.54764e-06	-0.304601	0.088	0.137	0.0581821
ATP6V0E2	1.73731e-06	-0.273511	0.078	0.113	0.0653124
VOPP1	1.89887e-06	-0.25225	0.14	0.171	0.0713863
TSG101	1.97746e-06	-0.277644	0.073	0.119	0.0743407
ETHE1	2.07565e-06	-0.316182	0.091	0.148	0.0780319
IAH1	2.16109e-06	-0.290673	0.133	0.174	0.081244
SPAG7	2.36625e-06	-0.291375	0.109	0.152	0.0889569
ATXN1	2.545e-06	-0.331068	0.119	0.165	0.0956768
CNIH4	2.6893e-06	-0.307591	0.067	0.11	0.101101
CHCHD1	2.7556e-06	-0.288998	0.083	0.119	0.103594
EIF4EBP1	3.06642e-06	-0.323685	0.062	0.12	0.115279
PSMG2	3.13168e-06	-0.294142	0.128	0.179	0.117732
PSMD14	4.43852e-06	-0.267985	0.114	0.149	0.166862
HMGA1	4.56788e-06	-0.290145	0.167	0.203	0.171725
IFI35	5.11529e-06	-0.286496	0.128	0.165	0.192304
IER3	6.24482e-06	-0.343733	0.088	0.149	0.234768
LTB	7.89535e-06	-0.475474	0.209	0.21	0.296818
HLA-DRB5	7.93839e-06	-0.381103	0.307	0.372	0.298436
CLDN3	8.0177e-06	-0.321905	0.052	0.105	0.301417
KLRF1	8.71006e-06	0.363236	0.107	0.054	0.327446
S1PR4	9.41543e-06	-0.320468	0.138	0.188	0.353964
TMEM106C	1.10012e-05	-0.291855	0.065	0.112	0.413579
GBP5	1.16052e-05	-0.348149	0.08	0.14	0.436285
HSPB11	1.22916e-05	-0.303927	0.156	0.199	0.46209
RPA3	1.39351e-05	-0.311571	0.167	0.215	0.523876
CLPP	1.41504e-05	-0.269858	0.114	0.148	0.531971
EZH2	1.54078e-05	-0.299561	0.065	0.117	0.579239
ENTPD1	1.59647e-05	0.255416	0.3	0.217	0.600176
TMED3	1.59891e-05	-0.258668	0.062	0.105	0.601095
CXCR3	1.771e-05	-0.331687	0.099	0.156	0.665789
LAT	1.9064e-05	-0.332378	0.222	0.285	0.716692
GOLT1B	1.96308e-05	-0.30082	0.081	0.132	0.737999
CASP4	1.97421e-05	-0.268454	0.244	0.282	0.742185
NAA38	2.36067e-05	-0.251385	0.169	0.206	0.887469
SIT1	2.40107e-05	-0.292459	0.073	0.127	0.902659
SLC5A3	2.65029e-05	-0.285485	0.071	0.122	0.996351
BIN1	3.13626e-05	-0.303068	0.174	0.223	1
CD6	3.14917e-05	-0.346207	0.185	0.26	1
TUBA4A	3.26278e-05	0.264359	0.541	0.442	1
C10orf54	3.49945e-05	0.273487	0.226	0.15	1
MT1F	3.72985e-05	-0.294373	0.05	0.101	1
MPLKIP	3.87116e-05	-0.269824	0.076	0.122	1
NMI	3.97728e-05	-0.257208	0.073	0.113	1
EIF3M	4.11333e-05	-0.253394	0.24	0.275	1
FAS	4.42891e-05	-0.289054	0.068	0.121	1
CFAP20	4.66852e-05	-0.281118	0.081	0.124	1
NDUFC1	5.11143e-05	-0.272132	0.084	0.122	1
OXNAD1	5.71372e-05	-0.284056	0.073	0.117	1
PCBD1	5.75168e-05	-0.25726	0.055	0.102	1
PNKD	6.54516e-05	-0.276488	0.075	0.123	1
BIRC2	6.98697e-05	-0.25521	0.143	0.177	1
UTS2	9.30552e-05	-0.253088	0.078	0.113	1
DEF6	9.33215e-05	-0.253329	0.141	0.182	1
SNAP47	0.000117439	-0.259826	0.075	0.102	1
RNF19A	0.000139395	-0.286348	0.187	0.24	1
COMT	0.000241511	-0.254296	0.084	0.121	1
CSF1	0.000244359	-0.326238	0.058	0.101	1
CCDC64	0.000317659	-0.26114	0.067	0.11	1
LCP2	0.000360931	-0.258565	0.075	0.127	1
BPGM	0.000673444	-0.28193	0.067	0.101	1
BHLHE40	0.000932615	-0.265514	0.19	0.247	1
FTH1	0.00200766	0.282538	0.989	0.985	1
MT1X	0.00215914	-0.255757	0.175	0.186	1
CCL4L2	0.00430018	0.391955	0.36	0.362	1
CD83	0.0056198	-0.278867	0.114	0.14	1
RGS1	0.00658981	-0.25559	0.808	0.799	1
CRTAM	0.0333056	0.318779	0.183	0.148	1
JUN	0.9587	0.259092	0.781	0.786	1

## Sheet: DEGs_NK cells_TumorvsHC
	p_val	avg_log2FC	pct.1	pct.2	p_val_adj
AC016831.5	0	-1.65709	0	0.468	0
AC058791.1	0	-1.94989	0.051	0.602	0
AC245297.3	0	-1.32188	0	0.407	0
ALDOA	0	2.38406	0.686	0.091	0
ATP5E	0	3.64816	0.858	0	0
ATP5F1B	0	-1.57612	0	0.523	0
ATP5F1C	0	-1.31985	0	0.435	0
ATP5F1E	0	-4.1455	0	0.995	0
ATP5G2	0	2.73795	0.689	0	0
ATP5IF1	0	-2.15419	0	0.681	0
ATP5L	0	3.17822	0.801	0	0
ATP5MC2	0	-2.44687	0	0.784	0
ATP5MC3	0	-1.78045	0	0.599	0
ATP5MD	0	-1.82037	0	0.601	0
ATP5ME	0	-1.95268	0	0.638	0
ATP5MF	0	-1.78244	0	0.608	0
ATP5MG	0	-3.15909	0	0.932	0
ATP5MPL	0	-1.53105	0	0.516	0
ATP5PF	0	-1.76247	0	0.588	0
ATP5PO	0	-1.3173	0	0.409	0
C19orf43	0	2.28017	0.574	0	0
CEMIP2	0	-1.86447	0	0.497	0
COPS9	0	-1.77221	0	0.594	0
CYTOR	0	-1.50648	0	0.451	0
ELOB	0	-2.32655	0	0.766	0
FTH1	0	1.9367	0.985	0.677	0
FYB1	0	-2.23148	0	0.647	0
GLTSCR2	0	2.48984	0.633	0	0
GNB2L1	0	4.05011	0.929	0	0
HIST1H4C	0	-2.22372	0.154	0.814	0
JPT1	0	-1.69756	0	0.551	0
LINC01871	0	-3.04243	0	0.768	0
MT-ATP6	0	-2.50982	0.979	0.998	0
MT-CO1	0	-1.12207	0.999	0.997	0
MT-CO2	0	-1.5098	0.998	0.997	0
MT-CO3	0	-1.66964	0.995	0.999	0
MT-CYB	0	-2.02489	0.977	0.998	0
MT-ND1	0	-1.53535	0.95	0.993	0
MT-ND3	0	-3.25104	0.857	0.996	0
MTRNR2L12	0	-3.97219	0.041	0.883	0
MTRNR2L8	0	-2.73403	0.022	0.807	0
PFN1	0	1.7987	0.95	0.601	0
POLR2J3.1	0	-1.31022	0	0.408	0
RACK1	0	-4.02777	0	0.983	0
RPL13	0	1.48062	1	0.74	0
RPL13A	0	1.33937	0.999	0.984	0
RPL31	0	1.14183	0.971	0.877	0
RPL7	0	1.17069	0.977	0.92	0
RPS17	0	3.10872	0.976	0.326	0
RPS2	0	1.6633	0.998	0.77	0
RPS20	0	1.12523	0.972	0.928	0
RTRAF	0	-1.4085	0	0.472	0
SELENOH	0	-1.55264	0	0.501	0
SELENOK	0	-2.7687	0	0.798	0
SELENOT	0	-1.42874	0	0.472	0
SELENOW	0	-1.58683	0	0.529	0
SELK	0	2.58208	0.642	0	0
SEM1	0	-1.71427	0	0.576	0
TCEB2	0	2.31647	0.582	0	0
TENT5C	0	-1.97872	0	0.614	0
SELENOF	1.08694442085074e-322	-1.24843	0	0.405	4.08625885574628e-318
RTF2	1.5308624036391e-319	-1.23315	0	0.401	5.75512412024084e-315
TPT1	8.28975177327928e-312	-1.05311	0.972	1	3.11645e-307
ATP5PD	2.76154e-306	-1.18822	0	0.386	1.03817e-301
MT-ND4L	8.52481e-306	-1.77687	0.21	0.791	3.20482e-301
RPL37	3.11188e-300	-0.982	0.925	0.999	1.16988e-295
ATP5F1A	2.70311e-286	-1.13615	0	0.364	1.01621e-281
ATP5G3	1.58395e-280	2.01618	0.492	0	5.9547e-276
PAXX	3.27928e-280	-1.19588	0	0.357	1.23281e-275
ATP5D	7.07734e-280	2.02817	0.491	0	2.66066e-275
SMIM26	6.51442e-275	-1.07857	0	0.351	2.44903e-270
BTG1	5.66738e-272	1.28084	0.966	0.906	2.13059e-267
MT-ND4	1.45322e-270	-0.979552	0.993	0.998	5.46325e-266
LINC00513	6.95204e-266	-1.18355	0	0.341	2.61355e-261
CD74	6.68764e-265	1.90345	0.836	0.581	2.51415e-260
LINC00152	1.21964e-262	2.12027	0.468	0	4.58512e-258
CYBA	2.24217e-261	1.59647	0.845	0.322	8.42921e-257
CD160	8.28652e-259	-1.63155	0.036	0.48	3.11523e-254
AC004687.1	1.94975e-255	-1.17024	0	0.328	7.32988e-251
SELT	1.68887e-252	1.83687	0.454	0	6.34914e-248
ATP5MC1	1.81349e-252	-1.00007	0	0.325	6.81763e-248
B2M	6.53853e-252	0.622098	1	0.996	2.45809e-247
C14orf2	2.85217e-251	1.8912	0.452	0	1.07224e-246
MT-ATP8	6.09601e-251	-1.27438	0.019	0.418	2.29173e-246
OGA	3.0209e-250	-1.04205	0	0.322	1.13568e-245
JUN	2.5714e-249	1.91508	0.786	0.288	9.66693e-245
ATP5J2	8.25665e-248	1.83439	0.448	0	3.10401e-243
RPL41	1.43751e-247	-0.776258	0.995	1	5.40418e-243
HN1	3.44695e-246	1.8641	0.445	0	1.29585e-241
ATP5O	1.39252e-245	1.84365	0.444	0	5.23503e-241
SARAF	3.40644e-244	1.41211	0.849	0.673	1.28062e-239
ATP5B	3.4469e-235	1.79699	0.43	0	1.29583e-230
NSD3	8.28653e-235	-1.00357	0	0.304	3.11524e-230
ELOC	4.45298e-234	-0.987872	0	0.303	1.67405e-229
TRIR	2.39051e-233	-1.19306	0	0.302	8.9869e-229
IGHA1	2.38882e-231	-1.98526	0.185	0.694	8.98051e-227
C9orf142	1.27078e-224	1.7783	0.414	0	4.77737e-220
RPS28	1.68305e-224	-0.799614	0.953	1	6.32728e-220
RP11-138A9.1	7.54859e-224	1.8749	0.413	0	2.83782e-219
FYB	4.47147e-223	1.8345	0.412	0	1.68101e-218
MT-ND5	2.76058e-219	-1.17649	0.742	0.961	1.03781e-214
GZMB	6.87742e-218	1.95996	0.808	0.633	2.5855e-213
SHFM1	1.64385e-217	1.72438	0.404	0	6.17988e-213
ATP5PB	2.11562e-217	-0.899395	0	0.283	7.95346e-213
YBX1	4.67106e-216	1.42739	0.764	0.451	1.75604e-211
ATPIF1	5.49774e-216	1.69548	0.401	0	2.06682e-211
STMP1	5.81964e-216	-0.892036	0	0.282	2.18783e-211
UFD1	3.04784e-215	-0.939631	0	0.281	1.1458e-210
AC092580.4	1.17523e-214	2.07725	0.399	0	4.41816e-210
AC020916.1	2.27072e-212	-1.31765	0	0.277	8.53655e-208
BUD23	1.18347e-211	-0.882619	0	0.276	4.44914e-207
NOP53	1.66025e-204	-1.26624	0	0.268	6.24156e-200
ATP5I	1.16564e-202	1.64659	0.381	0	4.38212e-198
USMG5	6.40876e-202	1.59731	0.38	0	2.40931e-197
SYTL3	1.03166e-201	-1.41277	0.305	0.787	3.87841e-197
ATP5J	2.29723e-201	1.63092	0.379	0	8.63622e-197
C14orf166	3.90246e-197	1.55588	0.373	0	1.46709e-192
COTL1	9.91835e-191	1.53147	0.7	0.508	3.7287e-186
RPS21	1.86354e-190	-0.832457	0.846	0.989	7.00577e-186
GPR174	1.08246e-186	-0.866803	0.002	0.264	4.0694e-182
CRYBG1	5.19204e-184	-0.84194	0	0.243	1.9519e-179
C20orf24	2.0783e-183	1.55054	0.351	0	7.81316e-179
RAMMET	3.27962e-181	-0.765911	0	0.239	1.23294e-176
RPL27A	1.03223e-180	0.740639	0.99	0.984	3.88055e-176
AC090498.1	5.63806e-179	1.61872	0.344	0	2.11957e-174
HNRNPA1	7.82938e-178	0.800385	0.871	0.869	2.94338e-173
2025-09-15	6.23981e-175	1.45997	0.337	0	2.34579e-170
PIK3R1	1.17258e-174	-1.53067	0.207	0.642	4.40821e-170
ATP5C1	3.49318e-173	1.4171	0.334	0	1.31323e-168
SELENOS	7.57953e-173	-0.812288	0	0.229	2.84945e-168
MCRIP1	7.57953e-173	-0.733369	0	0.229	2.84945e-168
RPL30	4.50384e-172	-0.645422	0.981	0.999	1.69317e-167
S100A6	6.1621e-169	1.14585	0.86	0.692	2.31658e-164
NBDY	1.09799e-168	-0.764106	0	0.224	4.12778e-164
SRSF2	3.53335e-165	1.28368	0.694	0.456	1.32833e-160
ATP5H	1.11939e-163	1.41607	0.319	0	4.20825e-159
HLA-C	2.19643e-163	0.772618	0.991	0.979	8.25725e-159
RPS27	1.20976e-162	-0.591431	0.998	1	4.54798e-158
ATP5A1	2.8907e-160	1.35331	0.313	0	1.08673e-155
SEPW1	6.32295e-160	1.39376	0.313	0	2.37705e-155
C19orf60	6.32295e-160	1.39481	0.313	0	2.37705e-155
MYEOV2	2.04343e-159	1.33458	0.312	0	7.68206e-155
PDCD4	3.1969e-158	-1.09025	0.317	0.761	1.20184e-153
TUT7	1.1729e-157	-0.723005	0	0.21	4.40939e-153
HMGN1	4.8536e-157	1.44475	0.609	0.299	1.82466e-152
RUNX3	1.2081e-156	-1.19289	0.316	0.754	4.54173e-152
AC114760.2	1.33775e-155	-0.761277	0	0.207	5.02914e-151
ARHGAP45	6.47638e-155	-0.721509	0	0.206	2.43473e-150
C11orf31	2.37814e-154	1.36039	0.303	0	8.94037e-150
MESD	3.13268e-154	-0.679474	0	0.205	1.1777e-149
ACTB	4.94399e-151	1.05534	0.994	0.994	1.85864e-146
TCEB1	7.79482e-150	1.31537	0.295	0	2.93039e-145
RP11-138A9.2	5.29105e-149	1.59959	0.294	0	1.98912e-144
DDX17	1.53167e-148	-0.883558	0.173	0.57	5.75816e-144
CCL3L3	2.44304e-148	1.8082	0.293	0	9.18437e-144
HLA-A	4.75618e-146	0.72816	0.995	0.984	1.78804e-141
SMIM37	4.80846e-146	-0.638828	0	0.195	1.80769e-141
NKG7	3.72999e-145	0.989708	0.856	0.912	1.40225e-140
LUC7L3	1.20029e-144	-0.853591	0.162	0.548	4.51236e-140
ERBIN	5.25108e-144	-0.663044	0	0.192	1.97409e-139
STN1	2.50572e-143	-0.648118	0	0.192	9.42e-139
LDHA	5.48453e-143	0.948007	0.775	0.733	2.06186e-138
ATP5F1	6.84777e-143	1.25267	0.283	0	2.57435e-138
HSPB1	9.04879e-143	2.52227	0.479	0.156	3.4018e-138
JCHAIN	1.97755e-142	-1.15363	0.073	0.412	7.43442e-138
HLA-DRA	2.36656e-142	1.72315	0.608	0.263	8.89686e-138
GPX1	6.60162e-142	1.30518	0.282	0	2.48181e-137
ZRANB2	4.04452e-141	-0.865837	0.075	0.399	1.5205e-136
PTPRC	3.48947e-140	-0.885109	0.727	0.942	1.31183e-135
WHSC1L1	2.57911e-138	1.27232	0.275	0	9.69592e-134
CLDND1	7.04229e-137	-0.79571	0.248	0.649	2.64748e-132
CYBC1	6.92645e-136	-0.589328	0	0.182	2.60393e-131
GZMH	7.94703e-136	1.77737	0.57	0.262	2.9876e-131
PTPN22	3.3985e-135	-1.09668	0.301	0.71	1.27763e-130
CXCL13	9.08123e-135	3.16816	0.296	0.009	3.414e-130
LINC01934	1.54468e-134	-0.643156	0	0.18	5.80708e-130
LY6E	2.10255e-133	1.37775	0.557	0.313	7.90432e-129
SMIM27	1.61678e-132	-0.57332	0	0.178	6.07811e-128
ATP5F1D	1.61678e-132	-0.662928	0	0.178	6.07811e-128
CENPX	7.60688e-132	-0.608322	0	0.177	2.85973e-127
BTG2	9.79341e-131	-0.957218	0.271	0.675	3.68174e-126
GOLGB1	4.49582e-130	-1.0315	0.115	0.465	1.69016e-125
TENT4B	7.88394e-130	-0.623904	0	0.174	2.96389e-125
MGEA5	2.74855e-129	1.22413	0.26	0	1.03329e-124
DUSP4	5.35274e-129	1.32091	0.664	0.451	2.01231e-124
ZNF331	4.67835e-128	-1.21505	0.369	0.744	1.75878e-123
DUSP1	6.43573e-128	1.38149	0.643	0.298	2.41945e-123
BICDL1	8.11129e-128	-0.614883	0	0.172	3.04936e-123
TUT4	3.7946e-127	-0.600493	0	0.171	1.42654e-122
TRAPPC2B	3.86617e-125	-0.603633	0	0.168	1.45345e-120
STK4	4.61791e-125	-0.841784	0.392	0.789	1.73606e-120
RPL7A	5.91363e-125	-0.594304	0.95	0.994	2.22317e-120
LINC-PINT	3.35186e-124	1.20498	0.25	0	1.2601e-119
AC243960.1	8.39978e-124	-0.650116	0	0.166	3.15781e-119
ILF3-DT	8.39978e-124	-0.573888	0	0.166	3.15781e-119
GUK1	1.27745e-123	1.0337	0.637	0.444	4.80244e-119
AL031280.1	3.91054e-123	-0.59851	0	0.166	1.47013e-118
RAB8B	1.04277e-122	-0.919545	0.169	0.534	3.9202e-118
RPL39	2.56869e-122	-0.522891	0.979	0.999	9.65674e-118
MIA2	8.45523e-122	-0.570911	0	0.164	3.17866e-117
TMF1	7.25664e-121	-0.827056	0.137	0.475	2.72806e-116
SOD1	4.01684e-120	0.897317	0.694	0.682	1.51009e-115
TSC22D3	7.57409e-120	1.1361	0.751	0.509	2.8474e-115
RAB5IF	3.91494e-119	-0.597957	0	0.16	1.47178e-114
ITGA1	2.71912e-118	-0.892156	0.162	0.511	1.02223e-113
NCL	3.5074e-118	-0.957718	0.446	0.808	1.31857e-113
HNRNPA0	2.14558e-117	1.1906	0.532	0.261	8.06609e-113
SCAND1	2.85189e-117	1.31456	0.43	0.132	1.07214e-112
REX1BD	3.87512e-117	-0.599183	0	0.158	1.45681e-112
MTREX	1.7897e-116	-0.5166	0	0.157	6.72822e-112
CCL3	7.45468e-116	1.42788	0.426	0.088	2.80251e-111
TENT2	8.2591e-116	-0.508547	0	0.156	3.10493e-111
AOAH	2.73329e-115	-0.727838	0.089	0.376	1.02755e-110
KLRC2	6.56404e-115	-0.836756	0.118	0.426	2.46769e-110
RGCC	6.98786e-115	1.5487	0.55	0.225	2.62701e-110
CCDC32	1.7547e-114	-0.505887	0	0.154	6.59663e-110
ARID1B	5.72478e-114	-0.768617	0.041	0.289	2.15217e-109
ATF7IP	8.07204e-114	-0.727419	0.1	0.394	3.0346e-109
KHDC4	8.07838e-114	-0.536615	0	0.153	3.03698e-109
DDX18	1.08493e-113	-0.744777	0.191	0.536	4.07868e-109
FAM46C	2.97739e-113	1.14315	0.23	0	1.11932e-108
HIKESHI	3.71623e-113	-0.502893	0	0.153	1.39708e-108
RPL37A	1.06901e-112	-0.548772	0.918	0.996	4.01882e-108
GAPDH	1.49122e-112	0.826978	0.97	0.982	5.6061e-108
RPLP0	5.40274e-111	0.665416	0.923	0.932	2.03111e-106
SLFN5	6.03749e-111	-0.862041	0.077	0.365	2.26974e-106
LIMS1	9.06686e-111	-0.896264	0.17	0.514	3.4086e-106
ALOX5AP	2.74998e-110	0.694197	0.608	0.711	1.03383e-105
UBB	4.37534e-110	0.820504	0.932	0.952	1.64486e-105
LINC02446	3.4642e-109	-0.695017	0	0.147	1.30233e-104
CTD-3252C9.4	4.30077e-109	1.27107	0.223	0	1.61683e-104
KANSL1	4.42468e-109	-0.704168	0.099	0.383	1.66341e-104
GPR171	6.38658e-109	-0.698072	0.202	0.536	2.40097e-104
SON	1.42483e-108	-0.664293	0.466	0.828	5.3565e-104
SPRY1	4.04081e-108	-1.09331	0.084	0.377	1.5191e-103
C7orf73	7.23498e-108	1.04703	0.221	0	2.71992e-103
MPHOSPH8	2.21511e-107	-0.667731	0.213	0.546	8.32747e-103
AC026979.2	3.30954e-107	-0.541311	0	0.145	1.24419e-102
TSPO	8.8658e-107	1.1782	0.425	0.167	3.33301e-102
COX5A	9.80993e-107	1.16099	0.425	0.172	3.68794e-102
TGOLN2	2.42646e-106	-0.714643	0.124	0.424	9.12202e-102
PRPF4B	2.60286e-106	-0.77757	0.136	0.446	9.78519e-102
THRAP3	3.36298e-106	-0.666862	0.212	0.544	1.26428e-101
XRCC5	6.91416e-106	-0.685953	0.243	0.588	2.59931e-101
LAG3	1.80244e-105	1.34024	0.442	0.234	6.7761e-101
HLA-DRB5	2.22138e-105	1.52107	0.372	0.107	8.35106e-101
UBE2D3	3.13503e-105	0.646837	0.667	0.647	1.17858e-100
IGHG4	3.98915e-105	1.18339	0.242	0.01	1.49968e-100
PNN	4.23319e-105	-0.76303	0.206	0.545	1.59143e-100
TTC14	8.83492e-105	-0.634444	0.109	0.384	3.3214e-100
AL357060.1	1.42976e-104	-0.58024	0	0.141	5.37503e-100
SNRPD2	4.17495e-104	0.730991	0.618	0.556	1.56953e-99
FKBP1A	1.32885e-103	0.923887	0.519	0.428	4.99569e-99
REL	1.45137e-103	-0.982118	0.477	0.808	5.45629e-99
NEPRO	2.95797e-103	-0.468427	0	0.14	1.11202e-98
WASHC3	1.34387e-102	-0.456485	0	0.139	5.05214e-98
TXNIP	1.47493e-102	-1.0363	0.187	0.525	5.54485e-98
PNISR	1.92812e-102	-0.62757	0.395	0.751	7.24857e-98
AKAP13	5.30102e-102	-0.883845	0.404	0.756	1.99287e-97
SERP1	5.99394e-102	1.03054	0.528	0.307	2.25336e-97
AC016831.1	6.10079e-102	-0.563536	0	0.138	2.29353e-97
VIMP	8.79522e-102	1.0074	0.209	0	3.30647e-97
RANBP1	1.59461e-101	1.3723	0.374	0.115	5.99477e-97
VPS4B	1.96306e-101	-0.638342	0.108	0.381	7.37992e-97
ITGAL	2.32897e-101	-0.731793	0.107	0.39	8.75552e-97
PRF1	2.86059e-101	1.16551	0.518	0.416	1.07541e-96
MIER1	3.83426e-101	-0.620735	0.125	0.404	1.44145e-96
HLA-DPB1	9.90923e-101	1.01513	0.624	0.466	3.72528e-96
TPI1	1.02837e-100	0.724982	0.682	0.693	3.86607e-96
N4BP2L2	2.34749e-100	-0.549518	0.331	0.667	8.82515e-96
FOSL2	2.66406e-100	-0.858458	0.237	0.584	1.00153e-95
GCC2	3.78922e-100	-0.835667	0.193	0.524	1.42452e-95
CACYBP	6.35266e-100	1.56303	0.451	0.282	2.38822e-95
UFD1L	2.27834e-99	0.985189	0.205	0	8.56517e-95
RIPOR2	2.5714e-99	-0.529208	0	0.134	9.66693e-95
ELOA	1.16288e-98	-0.494852	0	0.133	4.37174e-94
RP11-347P5.1	1.28653e-98	1.06029	0.203	0	4.83657e-94
HOPX	2.25732e-98	-0.855589	0.38	0.735	8.48617e-94
MMP24OS	5.25496e-98	-0.442678	0	0.133	1.97555e-93
IFNG	6.28683e-98	1.39284	0.522	0.223	2.36347e-93
TOMM7	9.36274e-98	-0.592644	0.616	0.914	3.51983e-93
DNAJB6	1.25553e-97	0.73877	0.615	0.59	4.72002e-93
AC020571.1	2.37287e-97	-0.500225	0	0.132	8.92055e-93
IKZF3	4.95494e-97	-0.668505	0.157	0.455	1.86276e-92
ATP5G1	8.11248e-97	0.962872	0.2	0	3.04981e-92
PPP1R10	9.62487e-97	-0.647866	0.093	0.347	3.61837e-92
PCNX1	1.07065e-96	-0.432001	0	0.131	4.02499e-92
SKAP1	1.1654e-96	-0.55254	0.213	0.516	4.3812e-92
ITM2B	4.8393e-96	0.935362	0.696	0.442	1.81929e-91
IGLC3	6.34139e-96	-0.77226	0.099	0.372	2.38398e-91
RTFDC1	6.40626e-96	0.93879	0.198	0	2.40837e-91
EEF2	1.20899e-95	0.53744	0.729	0.738	4.54507e-91
PLCG2	1.38103e-95	-0.603819	0.04	0.26	5.19183e-91
RAC1	1.61893e-95	1.10311	0.433	0.193	6.08621e-91
CALM2	2.0931e-95	0.61021	0.787	0.82	7.86879e-91
SINHCAF	2.17472e-95	-0.474245	0	0.129	8.17566e-91
SELENOM	2.17472e-95	-0.47108	0	0.129	8.17566e-91
C12orf75	4.04156e-95	1.21703	0.41	0.154	1.51939e-90
DMAC1	9.79016e-95	-0.449484	0	0.128	3.68051e-90
ERG28	9.79016e-95	-0.434974	0	0.128	3.68051e-90
SRGN	1.26385e-94	0.702779	0.973	0.977	4.75133e-90
TMSB10	1.29433e-94	0.661052	0.983	0.991	4.86592e-90
JTB	2.33598e-94	1.01553	0.453	0.241	8.78189e-90
C17orf89	2.80397e-94	0.923612	0.195	0	1.05412e-89
HSPE1	2.97803e-94	1.3169	0.635	0.652	1.11956e-89
VPS13C	3.48928e-94	-0.578619	0.087	0.328	1.31176e-89
NORAD	4.404e-94	-0.428575	0	0.127	1.65564e-89
GNAI2	6.23539e-94	-0.636774	0.184	0.486	2.34413e-89
CXCL8	1.18084e-93	1.09969	0.2	0.001	4.43923e-89
YWHAQ	1.50175e-93	1.01267	0.432	0.252	5.64568e-89
SEC62	3.2447e-93	-0.496034	0.285	0.596	1.21981e-88
C16orf13	4.34497e-93	0.914918	0.193	0	1.63345e-88
PSMA7	7.70512e-93	0.629559	0.641	0.618	2.89666e-88
DYNLT1	1.02891e-92	-0.530479	0.167	0.441	3.86808e-88
PGAM1	1.27144e-92	0.805535	0.468	0.374	4.77987e-88
MSH3	1.7731e-92	-0.607038	0.029	0.228	6.6658e-88
MAP1LC3B	3.384e-92	0.980358	0.442	0.259	1.27218e-87
APBB1IP	1.0831e-91	-0.465853	0.143	0.393	4.0718e-87
DDX24	2.03553e-91	-0.718854	0.47	0.802	7.65236e-87
ACTR2	2.24196e-91	-0.46237	0.288	0.589	8.42842e-87
LINC00493	3.68202e-91	0.905719	0.189	0	1.38422e-86
FAM195B	3.68202e-91	0.941244	0.189	0	1.38422e-86
HSPA8	3.93963e-91	0.807883	0.781	0.88	1.48106e-86
RANBP2	4.38819e-91	-0.893182	0.177	0.49	1.6497e-86
PDIA3	6.99923e-91	0.959526	0.482	0.321	2.63129e-86
MUC20-OT1	8.02101e-91	-0.448166	0	0.123	3.01542e-86
STK10	8.54007e-91	-0.562782	0.104	0.35	3.21055e-86
DDX39B	8.7915e-91	-0.614816	0.041	0.251	3.30508e-86
CD96	1.12328e-90	-0.730538	0.409	0.748	4.22284e-86
H2AFV	1.14946e-90	1.05525	0.459	0.271	4.32126e-86
EIF3F	2.21507e-90	0.91728	0.495	0.318	8.32732e-86
PPIL4	2.59141e-90	-0.5903	0.063	0.284	9.74214e-86
WBSCR22	2.8411e-90	0.894916	0.187	0	1.06808e-85
VSIR	3.59193e-90	-0.464146	0	0.122	1.35035e-85
MZT2A	4.44509e-90	1.05349	0.386	0.174	1.67109e-85
RPL23	4.49361e-90	0.560459	0.89	0.898	1.68933e-85
ARPC1B	4.91714e-90	0.899849	0.58	0.438	1.84855e-85
MYH9	6.07798e-90	-0.613749	0.276	0.599	2.28496e-85
RPS23	8.2932e-90	-0.441665	0.977	0.998	3.11774e-85
IFI6	9.92716e-90	1.5183	0.307	0.069	3.73202e-85
ASXL2	1.18676e-89	-0.59231	0.093	0.331	4.46152e-85
DOCK8	1.29857e-89	-0.592797	0.169	0.449	4.88183e-85
HLA-DPA1	1.82139e-89	1.0023	0.597	0.445	6.84734e-85
PSME1	3.11793e-89	0.512222	0.7	0.742	1.17216e-84
MT-ND6	3.65231e-89	-0.66298	0.094	0.345	1.37305e-84
JUND	4.48525e-89	-0.994861	0.497	0.788	1.68619e-84
SUMO2	5.79098e-89	0.439913	0.75	0.807	2.17706e-84
INTS11	7.18708e-89	-0.407527	0	0.12	2.70191e-84
AC025164.1	7.18708e-89	-0.519987	0	0.12	2.70191e-84
FXYD5	8.11864e-89	0.76783	0.526	0.438	3.05212e-84
PMAIP1	9.14668e-89	1.44517	0.391	0.158	3.4386e-84
STRA13	9.10565e-88	0.92699	0.182	0	3.42318e-83
GPR65	1.12674e-87	-0.664422	0.26	0.578	4.23586e-83
2025-09-06	5.15365e-87	-0.770708	0.25	0.575	1.93746e-82
DDX46	5.91784e-87	-0.472484	0.255	0.543	2.22475e-82
PPP1R12A	6.07883e-87	-0.587323	0.204	0.494	2.28527e-82
CENPC	6.84071e-87	-0.546504	0.079	0.302	2.5717e-82
IDH2	8.85912e-87	1.0442	0.358	0.16	3.3305e-82
HINT1	1.27341e-86	0.417755	0.74	0.798	4.78727e-82
SF3B1	2.00229e-86	-0.625589	0.214	0.513	7.5274e-82
VIRMA	2.85182e-86	-0.394341	0	0.117	1.07211e-81
TMBIM4	3.17922e-86	-0.410212	0.183	0.432	1.1952e-81
SCAF11	5.86598e-86	-0.619183	0.249	0.556	2.20526e-81
KIAA1551	7.27997e-86	-0.623235	0.152	0.423	2.73683e-81
OSTF1	1.03641e-85	-0.593209	0.315	0.635	3.89628e-81
MACF1	1.05059e-85	-0.668406	0.157	0.436	3.94957e-81
RPL7L1	1.25274e-85	-0.497921	0.158	0.412	4.70954e-81
VPS26C	1.27046e-85	-0.383999	0	0.116	4.77615e-81
RGL4	2.36136e-85	-0.495691	0.137	0.381	8.87731e-81
RSRP1	3.51387e-85	-0.607961	0.327	0.647	1.32101e-80
RAP1B	7.55482e-85	-0.496429	0.226	0.503	2.84016e-80
LINC01420	7.7882e-85	0.869883	0.177	0	2.92789e-80
DOCK10	1.00265e-84	-0.60364	0.074	0.3	3.76937e-80
EEF1B2	1.34143e-84	-0.591493	0.716	0.938	5.04299e-80
POMP	1.45898e-84	0.445908	0.595	0.637	5.4849e-80
RETREG3	2.51577e-84	-0.41484	0	0.114	9.4578e-80
TRG-AS1	5.5822e-84	-0.637434	0.075	0.302	2.09857e-79
FAM103A1	8.19704e-84	0.812737	0.175	0	3.08159e-79
PHF20	8.46263e-84	-0.492211	0.179	0.44	3.18144e-79
KLF6	9.18509e-84	0.772253	0.785	0.568	3.45304e-79
AC022706.1	1.11827e-83	-0.417752	0	0.114	4.20404e-79
POLR2J3	1.30724e-83	1.01657	0.216	0.013	4.91443e-79
RABAC1	1.71681e-83	0.543464	0.462	0.474	6.45419e-79
PGGHG	4.96712e-83	-0.400126	0	0.113	1.86734e-78
LINC00623	1.94401e-82	-0.582155	0.022	0.197	7.30832e-78
MBNL1	2.20351e-82	-0.529935	0.326	0.633	8.28386e-78
GOLGA4	2.50677e-82	-0.601202	0.141	0.4	9.42396e-78
PER1	3.82237e-82	-0.487771	0.104	0.323	1.43698e-77
DNPH1	3.83844e-82	1.10294	0.27	0.062	1.44302e-77
TMEM50A	3.92107e-82	0.54238	0.497	0.501	1.47409e-77
AKAP9	5.83999e-82	-0.585747	0.193	0.47	2.19548e-77
HLA-DQB1	6.04927e-82	1.29127	0.364	0.129	2.27416e-77
CBLB	9.03954e-82	-0.653625	0.213	0.505	3.39833e-77
THUMPD3-AS1	1.53396e-81	-0.476133	0.137	0.373	5.76677e-77
C9orf16	2.10178e-81	0.75486	0.481	0.393	7.90144e-77
NR4A2	2.42373e-81	-0.788048	0.43	0.75	9.11178e-77
ISG20	3.47891e-81	0.594534	0.519	0.56	1.30786e-76
VPS36	6.34063e-81	-0.576139	0.066	0.275	2.3837e-76
RPS12	6.35406e-81	-0.408221	0.993	1	2.38874e-76
COX6A1	1.14307e-80	0.431615	0.61	0.656	4.29728e-76
ARL6IP4	1.14682e-80	0.889224	0.447	0.272	4.31136e-76
RHOA	1.49877e-80	0.267964	0.576	0.691	5.63448e-76
TAF1D	2.04786e-80	-0.439192	0.245	0.513	7.69872e-76
PTMS	2.8036e-80	1.11299	0.348	0.154	1.05398e-75
PDE4A	3.98184e-80	-0.684067	0.094	0.336	1.49693e-75
CAPZB	7.03941e-80	0.345077	0.526	0.604	2.6464e-75
EIF3A	8.18715e-80	-0.495707	0.228	0.498	3.07788e-75
HCST	9.3055e-80	-0.483324	0.715	0.949	3.49831e-75
PRRC2C	9.56418e-80	-0.567649	0.418	0.731	3.59556e-75
DNAJC8	1.09774e-79	-0.504864	0.239	0.518	4.12686e-75
CHD2	1.23268e-79	-0.565637	0.133	0.38	4.63412e-75
ITGA4	1.33196e-79	-0.556728	0.144	0.391	5.00738e-75
CTSD	2.00835e-79	0.846195	0.441	0.341	7.55018e-75
ZBTB20	2.17667e-79	-0.610426	0.064	0.273	8.18297e-75
ENO1	2.69694e-79	0.514955	0.604	0.64	1.01389e-74
HSPA1A	3.12731e-79	2.65098	0.409	0.25	1.17568e-74
HMHA1	3.63428e-79	0.808954	0.166	0	1.36627e-74
SQOR	3.75637e-79	-0.394989	0	0.107	1.41217e-74
CSKMT	3.75637e-79	-0.387024	0	0.107	1.41217e-74
RPL36	4.43533e-79	-0.439409	0.936	0.995	1.66742e-74
HERC1	5.6966e-79	-0.479172	0.083	0.285	2.14158e-74
ACAP1	6.08649e-79	-0.450843	0.44	0.742	2.28815e-74
HSPH1	1.00826e-78	1.64935	0.367	0.203	3.79045e-74
PPIG	1.01083e-78	-0.433498	0.289	0.567	3.80012e-74
TMA7	1.52268e-78	-0.47745	0.717	0.949	5.72436e-74
MIGA1	1.65999e-78	-0.37036	0	0.107	6.24055e-74
POLR2L	2.19528e-78	-0.304333	0.475	0.75	8.25295e-74
C11orf73	2.67261e-78	0.785004	0.164	0	1.00474e-73
TMEM2	2.67261e-78	0.854225	0.164	0	1.00474e-73
SSR2	5.35035e-78	0.263716	0.526	0.633	2.01141e-73
2025-09-07	6.88447e-78	-0.535078	0.52	0.821	2.58815e-73
CFAP298	7.33037e-78	-0.333379	0	0.106	2.75578e-73
TMSB4X	7.60401e-78	0.49933	1	1	2.85865e-73
EIF3E	1.45596e-77	0.408182	0.538	0.584	5.47353e-73
TRGC2	2.88627e-77	-0.702522	0.257	0.555	1.08506e-72
SCML4	3.15265e-77	-0.507131	0.046	0.229	1.18521e-72
TMIGD2	6.32466e-77	-0.53521	0.124	0.353	2.37769e-72
G3BP2	6.32727e-77	-0.639493	0.356	0.666	2.37868e-72
XRN1	6.45114e-77	-0.501273	0.062	0.256	2.42524e-72
SUMO1	1.07304e-76	0.392042	0.478	0.522	4.03398e-72
NKAPD1	1.42635e-76	-0.358217	0	0.104	5.36222e-72
UBE2B	1.81161e-76	0.63377	0.467	0.425	6.81057e-72
SQRDL	2.7736e-76	0.750016	0.16	0	1.04271e-71
PRKDC	2.89241e-76	-0.541923	0.055	0.249	1.08737e-71
COX20	4.04509e-76	-0.450375	0.174	0.414	1.52071e-71
LCP1	4.06882e-76	-0.491282	0.414	0.716	1.52963e-71
PCNX4	6.28501e-76	-0.401006	0	0.103	2.36279e-71
TSTD1	8.24497e-76	-0.288565	0.246	0.477	3.09961e-71
SNX6	1.44979e-75	-0.442206	0.154	0.38	5.45035e-71
RSBN1L	1.60169e-75	-0.415481	0.146	0.367	6.02139e-71
SLC25A3	1.84726e-75	0.606667	0.546	0.491	6.94458e-71
PKM	2.11513e-75	0.849619	0.463	0.371	7.95164e-71
RNF213	2.15201e-75	-0.526575	0.326	0.62	8.09027e-71
SLAMF7	2.53603e-75	-0.514716	0.056	0.243	9.53395e-71
CEBPZ	2.66819e-75	-0.524083	0.16	0.404	1.00308e-70
AL133453.1	2.76741e-75	-0.343444	0	0.102	1.04038e-70
AC010642.2	2.76741e-75	-0.352222	0	0.102	1.04038e-70
METTL26	2.76741e-75	-0.356634	0	0.102	1.04038e-70
CD46	2.86617e-75	-0.387298	0.107	0.303	1.07751e-70
CELF2	3.63331e-75	-0.497297	0.242	0.511	1.36591e-70
KRT10	4.15691e-75	0.982493	0.372	0.155	1.56275e-70
OGT	7.24551e-75	-0.402066	0.081	0.263	2.72388e-70
P2RY10	7.28595e-75	-0.489767	0.148	0.383	2.73908e-70
KRTCAP2	7.5382e-75	-0.268526	0.226	0.441	2.83391e-70
IQGAP1	1.14775e-74	-0.386286	0.285	0.547	4.31484e-70
IFITM2	1.19888e-74	0.839699	0.66	0.581	4.50708e-70
PDE4B	1.35102e-74	-0.563303	0.201	0.467	5.07901e-70
DRAP1	1.52586e-74	0.285051	0.501	0.591	5.73632e-70
HCG18	2.09059e-74	-0.632672	0.064	0.269	7.85935e-70
RBM3	2.43322e-74	0.45006	0.537	0.551	9.14744e-70
DHX36	3.06693e-74	-0.595152	0.281	0.575	1.15298e-69
LDHB	3.43977e-74	0.480987	0.504	0.515	1.29315e-69
STK17B	3.88423e-74	-0.506821	0.493	0.791	1.46024e-69
IGHA2	4.74703e-74	-0.431519	0.05	0.222	1.7846e-69
PNRC1	5.20923e-74	0.750306	0.606	0.535	1.95836e-69
EBLN3P	5.35391e-74	-0.356716	0	0.101	2.01275e-69
ACTN4	5.99989e-74	-0.400723	0.236	0.49	2.2556e-69
DDX27	6.69984e-74	-0.507305	0.145	0.381	2.51874e-69
HCLS1	7.02844e-74	-0.404678	0.291	0.555	2.64227e-69
CXCL3	1.02014e-73	0.903882	0.164	0.002	3.83513e-69
PLP2	1.14318e-73	0.924789	0.406	0.242	4.29767e-69
HSP90AA1	1.42854e-73	1.29248	0.839	0.956	5.37046e-69
SRSF10	1.43078e-73	-0.409824	0.221	0.463	5.37887e-69
PTPN6	2.28481e-73	-0.498741	0.095	0.303	8.58953e-69
MRE11	2.35236e-73	-0.333507	0	0.1	8.84345e-69
IL2RG	2.67375e-73	0.35864	0.556	0.626	1.00517e-68
ANKRD12	3.43588e-73	-0.676979	0.343	0.648	1.29169e-68
ERICH1	5.11597e-73	-0.445634	0.09	0.286	1.9233e-68
NEDD8	1.14334e-72	0.288602	0.48	0.572	4.29827e-68
SLBP	1.16003e-72	0.945785	0.302	0.127	4.36103e-68
SQSTM1	1.29072e-72	0.844752	0.423	0.327	4.85232e-68
CIRBP	2.00431e-72	0.500779	0.679	0.699	7.535e-68
TCF25	2.95959e-72	-0.322938	0.316	0.568	1.11263e-67
CHCHD2	3.07563e-72	0.428951	0.789	0.817	1.15625e-67
DOCK2	3.11537e-72	-0.41354	0.079	0.263	1.17119e-67
SNX3	4.50387e-72	0.933771	0.381	0.198	1.69318e-67
NEDD9	4.55319e-72	-0.518935	0.094	0.301	1.71172e-67
CCNT1	4.85551e-72	-0.552378	0.055	0.248	1.82538e-67
HLA-DQA1	5.11274e-72	1.20929	0.301	0.094	1.92208e-67
PNRC2	7.71712e-72	-0.281266	0.193	0.394	2.90118e-67
WDR33	8.72494e-72	-0.291333	0.167	0.364	3.28006e-67
DZIP3	9.67581e-72	-0.459044	0.065	0.244	3.63753e-67
SMARCA2	1.16969e-71	-0.574302	0.07	0.272	4.39735e-67
TMED2	1.49563e-71	0.627943	0.333	0.271	5.62268e-67
NDUFB8	1.82294e-71	0.33954	0.45	0.504	6.85314e-67
C10orf54	2.0233e-71	0.769171	0.15	0	7.60638e-67
ZNF292	2.10104e-71	-0.467871	0.111	0.32	7.89865e-67
TYMP	2.32701e-71	1.01565	0.309	0.113	8.74816e-67
RPS6KA5	2.3604e-71	-0.431301	0.025	0.17	8.8737e-67
PCM1	2.46861e-71	-0.49981	0.144	0.374	9.28048e-67
H3F3B	3.09836e-71	0.512135	0.985	0.984	1.1648e-66
HNRNPDL	4.94719e-71	0.475109	0.614	0.632	1.85985e-66
HSPD1	5.04739e-71	1.24998	0.48	0.464	1.89751e-66
ARPC4	5.09088e-71	0.311953	0.402	0.464	1.91387e-66
ARID1A	5.7159e-71	-0.413228	0.056	0.222	2.14883e-66
H2AFZ	6.52545e-71	0.573711	0.668	0.728	2.45318e-66
CD99	8.6469e-71	0.539658	0.623	0.621	3.25071e-66
HNRNPR	9.48483e-71	-0.405034	0.238	0.484	3.56573e-66
AUTS2	1.29472e-70	-0.688814	0.097	0.322	4.86736e-66
AURKAIP1	1.52124e-70	0.877085	0.334	0.169	5.71897e-66
ZBTB38	1.65873e-70	-0.345518	0.09	0.263	6.23585e-66
EIF4B	1.74587e-70	-0.29978	0.239	0.461	6.56344e-66
OXNAD1	2.5728e-70	-0.452838	0.117	0.324	9.67217e-66
OST4	3.26131e-70	-0.257143	0.66	0.902	1.22606e-65
SP110	3.54315e-70	-0.514311	0.064	0.25	1.33201e-65
NSA2	3.96587e-70	-0.429058	0.186	0.418	1.49093e-65
PTPN4	3.96889e-70	-0.439128	0.13	0.338	1.49207e-65
NFKBIA	6.68542e-70	0.980671	0.528	0.259	2.51332e-65
U2SURP	7.05486e-70	-0.458516	0.147	0.367	2.6522e-65
NAP1L1	9.63682e-70	0.397431	0.599	0.642	3.62287e-65
CDKN1B	1.15126e-69	-0.333528	0.14	0.331	4.32804e-65
DIAPH1	1.29671e-69	-0.465349	0.128	0.346	4.87486e-65
NUFIP2	1.48491e-69	-0.395106	0.062	0.225	5.58236e-65
PPIA	1.74015e-69	0.392526	0.766	0.826	6.54193e-65
CYTIP	2.51217e-69	-0.492464	0.474	0.764	9.44424e-65
NUCKS1	2.55318e-69	-0.269625	0.234	0.447	9.59844e-65
RBM25	3.65103e-69	-0.360585	0.299	0.548	1.37257e-64
NAP1L4	4.24727e-69	-0.33747	0.231	0.464	1.59672e-64
PPP1CA	4.38042e-69	0.425632	0.509	0.525	1.64677e-64
HMGB2	6.24932e-69	0.89911	0.634	0.575	2.34937e-64
SRRM1	1.22697e-68	-0.524689	0.354	0.642	4.61267e-64
PRDM2	1.28281e-68	-0.492119	0.126	0.344	4.8226e-64
HSPA9	1.31297e-68	-0.281422	0.266	0.489	4.93597e-64
UBAC2	1.34103e-68	-0.299892	0.128	0.308	5.04146e-64
GLIPR1	1.79891e-68	-0.567645	0.264	0.541	6.76284e-64
CD8A	1.81977e-68	0.480945	0.482	0.522	6.84125e-64
ARHGAP30	1.87719e-68	-0.4171	0.151	0.364	7.05709e-64
AKNA	1.90454e-68	-0.406486	0.282	0.532	7.15993e-64
CALM3	1.95612e-68	0.59296	0.439	0.399	7.35383e-64
RFC1	2.06554e-68	-0.442335	0.074	0.256	7.7652e-64
TRIM56	2.09968e-68	-0.442382	0.055	0.224	7.89354e-64
HMGN2	2.14453e-68	0.740213	0.56	0.573	8.06213e-64
CD3G	2.22496e-68	-0.792304	0.462	0.729	8.36453e-64
LPIN1	2.46731e-68	-0.322005	0.134	0.321	9.27562e-64
MTPN	2.5972e-68	-0.384437	0.138	0.341	9.76392e-64
IGHG3	2.8511e-68	0.859159	0.17	0.007	1.07184e-63
PPDPF	3.03095e-68	0.804268	0.619	0.434	1.13945e-63
KRR1	3.23034e-68	-0.386391	0.128	0.325	1.21441e-63
RSRC2	3.32214e-68	-0.308152	0.316	0.556	1.24893e-63
LAPTM5	3.64689e-68	0.369518	0.656	0.718	1.37101e-63
IK	4.04805e-68	-0.337952	0.228	0.454	1.52182e-63
CCDC12	4.10918e-68	0.558247	0.348	0.301	1.5448e-63
KMT2E	5.71174e-68	-0.45102	0.461	0.744	2.14727e-63
ZNF394	5.92138e-68	-0.318614	0.117	0.291	2.22608e-63
UTRN	6.0199e-68	-0.531854	0.086	0.286	2.26312e-63
ODC1	6.58705e-68	1.00505	0.284	0.099	2.47634e-63
CH17-189H20.1	7.11578e-68	0.721567	0.143	0	2.67511e-63
MORC3	7.49213e-68	-0.455809	0.041	0.201	2.81659e-63
THBS1	9.21447e-68	-0.647538	0.018	0.167	3.46409e-63
SACM1L	9.82334e-68	-0.443775	0.056	0.223	3.69299e-63
SAMD9	1.5532e-67	-0.416198	0.106	0.298	5.8391e-63
CALM1	1.58652e-67	0.485511	0.79	0.774	5.96435e-63
COPB1	1.89388e-67	-0.522093	0.112	0.327	7.11985e-63
CST7	1.91751e-67	0.452013	0.727	0.815	7.20869e-63
SAMHD1	2.12434e-67	-0.467602	0.048	0.215	7.98625e-63
THEMIS	2.35255e-67	-0.411298	0.085	0.263	8.84418e-63
PSMB3	3.23662e-67	0.386974	0.458	0.484	1.21678e-62
GPATCH2	4.14489e-67	-0.4356	0.045	0.206	1.55823e-62
TRAC	4.32417e-67	0.471491	0.734	0.818	1.62563e-62
COPA	4.60761e-67	-0.404545	0.105	0.295	1.73219e-62
DNAJA1	5.18513e-67	0.426904	0.608	0.748	1.9493e-62
PRMT9	6.5408e-67	-0.589094	0.089	0.295	2.45895e-62
ABCB1	8.58877e-67	-0.443463	0.048	0.21	3.22886e-62
TLN1	1.13823e-66	-0.429681	0.167	0.39	4.27905e-62
GTF2B	1.14026e-66	-0.445683	0.164	0.385	4.28669e-62
SLC25A6	1.36979e-66	0.512749	0.703	0.688	5.14957e-62
SLFN12L	1.49404e-66	-0.431088	0.038	0.192	5.61669e-62
ZC3H18	2.45426e-66	-0.351598	0.087	0.257	9.22655e-62
CDC40	3.36483e-66	-0.440117	0.107	0.304	1.26497e-61
EIF3H	3.40605e-66	0.326007	0.471	0.523	1.28047e-61
RASGEF1B	4.05391e-66	-0.465438	0.075	0.251	1.52403e-61
ATP8B4	4.2948e-66	-0.444708	0.045	0.205	1.61459e-61
RALY	5.16028e-66	0.859617	0.317	0.15	1.93996e-61
TMOD3	6.07161e-66	-0.417121	0.097	0.285	2.28256e-61
SLC2A3	6.93042e-66	-0.507697	0.246	0.503	2.60542e-61
CCDC186	6.94108e-66	-0.431225	0.093	0.278	2.60943e-61
MTHFD2	7.38833e-66	0.878607	0.287	0.137	2.77757e-61
BTN3A2	7.6922e-66	-0.444579	0.183	0.405	2.89181e-61
RPL21	9.97383e-66	0.396798	0.998	0.998	3.74956e-61
CD44	1.06369e-65	0.570175	0.607	0.605	3.99883e-61
OAZ1	1.10575e-65	0.454891	0.94	0.969	4.15695e-61
ATXN7L3B	1.63714e-65	-0.394245	0.032	0.174	6.15467e-61
USP15	1.68574e-65	-0.3922	0.177	0.393	6.33736e-61
ARID5A	1.78904e-65	0.847289	0.311	0.171	6.7257e-61
OFD1	1.88591e-65	-0.368489	0.143	0.34	7.08991e-61
FTX	1.93461e-65	-0.393835	0.021	0.157	7.27297e-61
KMT2A	2.49734e-65	-0.483513	0.109	0.311	9.3885e-61
THUMPD1	2.99304e-65	-0.35432	0.112	0.292	1.1252e-60
LNPEP	3.24238e-65	-0.427911	0.095	0.279	1.21894e-60
BOD1L1	3.28546e-65	-0.536794	0.063	0.245	1.23514e-60
GABARAPL1	3.68049e-65	-0.391255	0.318	0.572	1.38365e-60
ERH	6.06848e-65	0.288919	0.375	0.438	2.28138e-60
CCL20	6.23615e-65	1.45683	0.194	0.017	2.34442e-60
NDUFB11	6.49726e-65	0.355681	0.476	0.514	2.44258e-60
GON4L	8.03745e-65	-0.430889	0.098	0.288	3.0216e-60
MNAT1	8.88766e-65	-0.419878	0.062	0.231	3.34123e-60
NDUFA12	9.12507e-65	-0.263647	0.274	0.485	3.43048e-60
MPHOSPH10	1.05219e-64	-0.425134	0.085	0.264	3.9556e-60
ANAPC11	1.08297e-64	0.28995	0.323	0.38	4.07131e-60
TOMM20	1.40287e-64	-0.259999	0.293	0.51	5.27393e-60
SNRPD1	1.4061e-64	0.305465	0.344	0.391	5.28609e-60
MESDC2	1.71147e-64	0.725429	0.136	0	6.43409e-60
CCNL1	1.84044e-64	0.377842	0.437	0.477	6.91896e-60
NDUFB10	1.94484e-64	0.597726	0.334	0.28	7.31142e-60
RBM5	2.29288e-64	-0.321566	0.139	0.322	8.61986e-60
STOM	2.55049e-64	-0.267987	0.193	0.388	9.58833e-60
GPX4	3.4744e-64	0.342911	0.453	0.511	1.30617e-59
LSM4	3.57126e-64	0.835654	0.257	0.104	1.34258e-59
CMPK1	4.39423e-64	0.764046	0.331	0.2	1.65197e-59
TRIM28	4.39874e-64	-0.39362	0.077	0.245	1.65366e-59
GNLY	5.91502e-64	1.86561	0.499	0.236	2.22369e-59
CSNK2A1	1.17271e-63	-0.456892	0.063	0.237	4.4087e-59
DYNC1H1	1.20467e-63	-0.401817	0.112	0.296	4.52882e-59
DNAJA2	1.61365e-63	-0.264066	0.171	0.351	6.06635e-59
RP5-1171I10.5	1.64177e-63	0.769931	0.134	0	6.17207e-59
TNRC6B	1.7589e-63	-0.430053	0.169	0.384	6.61242e-59
GADD45GIP1	2.03045e-63	0.847876	0.313	0.142	7.63328e-59
C8orf59	2.10569e-63	-0.32879	0.161	0.353	7.91614e-59
PABPN1	2.48624e-63	-0.29943	0.107	0.271	9.34675e-59
NUDC	2.81353e-63	0.280262	0.319	0.398	1.05772e-58
UBE2D2	2.94328e-63	0.743912	0.397	0.267	1.1065e-58
STAT3	3.13293e-63	0.422847	0.413	0.464	1.17779e-58
MLLT6	3.31996e-63	-0.369084	0.075	0.235	1.2481e-58
CHD8	4.16393e-63	-0.410434	0.032	0.173	1.56539e-58
CIR1	4.22854e-63	-0.389201	0.156	0.36	1.58968e-58
RARRES3	5.86536e-63	-0.446684	0.575	0.838	2.20502e-58
MAP4	6.36932e-63	-0.347715	0.087	0.25	2.39448e-58
ADRM1	6.45562e-63	0.386998	0.258	0.266	2.42692e-58
DDX21	7.89022e-63	-0.380357	0.22	0.44	2.96625e-58
PSMA3-AS1	8.04885e-63	-0.311001	0.217	0.425	3.02589e-58
SYNRG	9.47599e-63	-0.42111	0.083	0.258	3.5624e-58
MTDH	9.72964e-63	0.646479	0.382	0.309	3.65776e-58
SEC61G	9.76335e-63	0.256162	0.449	0.523	3.67043e-58
ARHGAP9	9.88548e-63	-0.284374	0.241	0.451	3.71635e-58
PSMA1	1.15189e-62	0.414506	0.412	0.42	4.33042e-58
HSP90AB1	1.16169e-62	0.481123	0.735	0.859	4.36725e-58
FASLG	1.67128e-62	-0.588688	0.095	0.296	6.28302e-58
CALCOCO2	1.73124e-62	-0.358139	0.12	0.302	6.50841e-58
XPC	1.85766e-62	-0.415153	0.07	0.237	6.98369e-58
TAP1	1.95259e-62	0.778607	0.347	0.222	7.34055e-58
KRT18	2.18958e-62	0.884128	0.208	0.035	8.23153e-58
APOL6	2.32398e-62	-0.318707	0.133	0.311	8.73675e-58
SLC7A5	2.36895e-62	0.759161	0.372	0.276	8.90585e-58
S100A10	2.38384e-62	0.668501	0.609	0.549	8.96182e-58
IGKC	2.69713e-62	-0.76795	0.591	0.841	1.01396e-57
DNAJC19	3.25387e-62	-0.331888	0.102	0.269	1.22326e-57
MT2A	3.56798e-62	1.3186	0.448	0.273	1.34135e-57
SETX	3.67682e-62	-0.442276	0.058	0.222	1.38226e-57
STAG2	4.70501e-62	-0.486297	0.106	0.303	1.7688e-57
CDC5L	5.50419e-62	-0.387637	0.094	0.269	2.06924e-57
TMBIM6	5.71929e-62	-0.265205	0.527	0.775	2.15011e-57
ACTR3	6.11128e-62	-0.399983	0.392	0.655	2.29748e-57
ZEB2	6.28633e-62	-0.674485	0.315	0.594	2.36328e-57
PRDX6	6.38593e-62	0.367844	0.417	0.456	2.40073e-57
USP47	7.74367e-62	-0.348208	0.091	0.256	2.91115e-57
BORCS7	7.89195e-62	-0.347205	0.097	0.263	2.9669e-57
TAX1BP1	8.58691e-62	-0.258894	0.325	0.548	3.22816e-57
PSMB9	1.03085e-61	0.259182	0.592	0.684	3.87536e-57
2025-03-07	1.04505e-61	-0.377161	0.094	0.267	3.92878e-57
PHLDA1	1.12071e-61	1.07555	0.347	0.179	4.2132e-57
STAT4	1.14026e-61	-0.333777	0.264	0.489	4.28671e-57
FKBP4	1.42844e-61	1.12147	0.21	0.055	5.37008e-57
AC002331.1	1.49119e-61	0.986511	0.13	0	5.60598e-57
KDM5A	1.65598e-61	-0.344914	0.135	0.318	6.22547e-57
HERPUD1	1.93109e-61	0.775612	0.427	0.315	7.25973e-57
MIA3	3.04698e-61	-0.44645	0.05	0.207	1.14548e-56
SSBP1	3.10903e-61	-0.317533	0.254	0.472	1.16881e-56
PDIA6	3.53203e-61	0.583443	0.359	0.315	1.32783e-56
ARF6	3.71814e-61	0.51732	0.492	0.471	1.3978e-56
P4HB	4.18818e-61	0.752126	0.321	0.198	1.57451e-56
ITM2C	4.19894e-61	0.929881	0.34	0.237	1.57855e-56
NDUFS5	4.21359e-61	0.297658	0.666	0.744	1.58406e-56
MDM4	5.52871e-61	-0.385428	0.095	0.268	2.07846e-56
MRPL41	5.95139e-61	0.889484	0.314	0.124	2.23736e-56
UBE2L6	6.58812e-61	0.644041	0.302	0.232	2.47674e-56
NBEAL1	6.7968e-61	0.82305	0.286	0.144	2.55519e-56
IFRD1	7.07214e-61	0.818692	0.341	0.221	2.6587e-56
ZNF431	7.63648e-61	-0.407586	0.033	0.169	2.87086e-56
NIPBL	7.82941e-61	-0.478556	0.107	0.302	2.94339e-56
SRPRA	7.91927e-61	-0.292436	0.11	0.27	2.97717e-56
EPB41	8.89665e-61	-0.437102	0.044	0.198	3.34461e-56
NASP	1.08378e-60	-0.384273	0.25	0.477	4.07437e-56
FRG1	1.21647e-60	-0.285273	0.136	0.306	4.57318e-56
SMG1	1.32097e-60	-0.363375	0.134	0.321	4.96605e-56
CLDN4	1.61124e-60	0.822846	0.174	0.017	6.05729e-56
JAML	1.63435e-60	-0.265373	0.215	0.412	6.14417e-56
RNF125	1.88013e-60	-0.492055	0.171	0.39	7.06814e-56
BPTF	1.91839e-60	-0.405263	0.136	0.33	7.212e-56
CLTB	1.99406e-60	0.826377	0.276	0.107	7.49646e-56
CWF19L2	2.04712e-60	-0.310121	0.072	0.218	7.69594e-56
ODF2L	2.3466e-60	-0.466484	0.177	0.396	8.82181e-56
ENTPD1	2.64119e-60	-0.686898	0.217	0.472	9.92929e-56
NUB1	2.83897e-60	-0.270177	0.104	0.256	1.06728e-55
ANKRD44	3.32619e-60	-0.320578	0.163	0.353	1.25045e-55
MIDN	4.51421e-60	-0.353697	0.136	0.319	1.69707e-55
LGALS1	4.54367e-60	0.764747	0.522	0.568	1.70815e-55
PRELID1	4.82357e-60	0.852152	0.397	0.225	1.81337e-55
OCIAD2	5.46971e-60	0.407954	0.356	0.36	2.05628e-55
ZNF24	5.62691e-60	-0.428155	0.068	0.237	2.11538e-55
ATP1B3	5.75185e-60	0.775113	0.453	0.349	2.16235e-55
CDK13	5.96067e-60	-0.513501	0.041	0.202	2.24085e-55
PREX1	7.2785e-60	-0.333363	0.104	0.271	2.73628e-55
PARP8	9.8585e-60	-0.290185	0.136	0.306	3.7062e-55
HELZ	1.02447e-59	-0.45491	0.107	0.296	3.85138e-55
MECP2	1.08867e-59	-0.306061	0.132	0.305	4.09276e-55
BCLAF1	1.16555e-59	-0.298547	0.256	0.469	4.38177e-55
VAPA	1.20907e-59	0.357543	0.348	0.366	4.54536e-55
ZNF708	1.27804e-59	-0.358892	0.013	0.124	4.80467e-55
AATF	1.92182e-59	-0.311077	0.108	0.272	7.22488e-55
ZNF430	2.33333e-59	-0.450775	0.082	0.257	8.77191e-55
PSMD13	2.42065e-59	-0.270276	0.217	0.412	9.10018e-55
NDUFC1	2.5069e-59	-0.36302	0.122	0.303	9.42445e-55
PRPF6	2.53272e-59	-0.420361	0.079	0.25	9.52152e-55
FKBP8	2.73988e-59	0.289497	0.359	0.401	1.03003e-54
UBE2L3	3.21392e-59	0.326419	0.4	0.436	1.20824e-54
POLR2K	3.3019e-59	0.267451	0.35	0.407	1.24132e-54
CCT4	3.77071e-59	0.334703	0.313	0.354	1.41756e-54
KRT8	3.80142e-59	0.860332	0.21	0.047	1.42911e-54
PPP2CA	3.96111e-59	0.734406	0.306	0.187	1.48914e-54
CCNI	3.97046e-59	0.560115	0.621	0.566	1.49265e-54
HNRNPA2B1	9.32354e-59	-0.374984	0.663	0.895	3.50509e-54
SPOCK2	9.48e-59	0.913906	0.354	0.205	3.56391e-54
SNHG8	1.2119e-58	-0.325462	0.271	0.489	4.556e-54
ARL6IP1	1.25859e-58	0.703564	0.359	0.285	4.73153e-54
TXN	1.304e-58	0.568113	0.483	0.441	4.90225e-54
DYNLL1	1.40455e-58	0.292952	0.648	0.751	5.28028e-54
APOBR	1.43583e-58	-0.339037	0.024	0.145	5.39788e-54
C17orf62	1.72034e-58	0.64595	0.124	0	6.46745e-54
MED11	2.01754e-58	-0.32534	0.045	0.178	7.58474e-54
NDUFA11	2.05914e-58	0.326944	0.405	0.443	7.74112e-54
PRPF8	2.36042e-58	-0.311546	0.095	0.248	8.87375e-54
IWS1	2.49576e-58	-0.327787	0.084	0.237	9.38255e-54
PJA2	2.53377e-58	-0.331631	0.07	0.218	9.52546e-54
C5orf56	3.25894e-58	0.66926	0.123	0	1.22517e-53
CCDC109B	3.25894e-58	0.623834	0.123	0	1.22517e-53
PPP1R2	3.46986e-58	0.68003	0.387	0.326	1.30446e-53
SERBP1	3.48645e-58	-0.38134	0.459	0.714	1.3107e-53
CEP350	4.38357e-58	-0.29102	0.07	0.208	1.64796e-53
CYCS	4.51358e-58	0.425661	0.642	0.659	1.69684e-53
IL7R	5.08941e-58	-0.984939	0.155	0.39	1.91331e-53
UBE2A	5.16349e-58	0.294363	0.302	0.344	1.94116e-53
C9orf78	5.33469e-58	-0.330588	0.277	0.497	2.00552e-53
RBPJ	6.01833e-58	0.648921	0.352	0.311	2.26253e-53
GABARAPL2	6.54292e-58	0.368625	0.352	0.367	2.45975e-53
ZNF830	8.7984e-58	-0.350567	0.065	0.213	3.30767e-53
IRF3	9.54257e-58	-0.304108	0.118	0.282	3.58743e-53
NACA	1.12051e-57	-0.408521	0.875	0.977	4.21246e-53
RPL22	1.12109e-57	-0.404191	0.835	0.967	4.21461e-53
HNRNPC	1.36114e-57	0.309476	0.558	0.618	5.11707e-53
RSL24D1	1.61386e-57	0.294834	0.456	0.516	6.06713e-53
NOP10	1.82423e-57	0.263648	0.391	0.457	6.858e-53
SF1	1.83297e-57	0.395158	0.367	0.375	6.89085e-53
CTSW	1.86429e-57	0.371344	0.484	0.561	7.00863e-53
CCPG1	1.92168e-57	-0.283588	0.085	0.229	7.22438e-53
MED21	2.22141e-57	-0.265215	0.084	0.221	8.35115e-53
MPHOSPH9	2.52863e-57	-0.299042	0.055	0.185	9.50613e-53
C14orf1	3.04096e-57	0.618092	0.121	0	1.14322e-52
EVI2A	3.38806e-57	-0.285307	0.246	0.445	1.27371e-52
ATP6V0B	3.44806e-57	0.418906	0.331	0.328	1.29626e-52
DNAJB1	3.8528e-57	1.62164	0.503	0.505	1.44842e-52
DHX8	4.20125e-57	-0.28738	0.03	0.143	1.57942e-52
RPS3A	4.56767e-57	-0.327721	0.979	0.999	1.71717e-52
PRDX5	5.3084e-57	0.338556	0.498	0.554	1.99564e-52
PCBP2	6.71609e-57	0.308395	0.491	0.534	2.52485e-52
MTRNR2L1	7.30968e-57	-0.45543	0.017	0.141	2.748e-52
IVNS1ABP	7.49668e-57	-0.336729	0.172	0.361	2.8183e-52
RP11-489E7.4	7.90922e-57	0.661868	0.121	0	2.97339e-52
MYL6	1.55073e-56	0.462418	0.938	0.961	5.82983e-52
AKT3	1.64934e-56	-0.487258	0.031	0.171	6.20055e-52
CREBRF	1.79745e-56	-0.359896	0.097	0.26	6.75732e-52
DOK2	2.03188e-56	0.684726	0.352	0.333	7.63863e-52
UBTF	2.10272e-56	-0.426595	0.056	0.21	7.90496e-52
NDUFB9	2.50115e-56	0.549977	0.352	0.294	9.40281e-52
APOA1BP	2.82558e-56	0.620182	0.119	0	1.06225e-51
DAZAP2	3.31546e-56	0.294788	0.435	0.484	1.24641e-51
TGS1	3.62947e-56	-0.41034	0.067	0.226	1.36446e-51
G3BP1	3.64716e-56	-0.29659	0.147	0.319	1.37111e-51
DPP7	3.72353e-56	0.712467	0.273	0.157	1.39982e-51
HIST1H1E	4.08513e-56	-0.457415	0.016	0.138	1.53576e-51
TPM3	4.25154e-56	-0.369967	0.509	0.759	1.59832e-51
ESCO1	5.66387e-56	-0.34322	0.048	0.181	2.12927e-51
MFSD14A	6.24717e-56	0.668074	0.135	0.003	2.34856e-51
PSMB8	6.31167e-56	0.297154	0.436	0.487	2.37281e-51
PHF3	6.44638e-56	-0.309736	0.075	0.219	2.42345e-51
CLK4	7.21637e-56	-0.314795	0.079	0.22	2.71292e-51
RNMT	9.63685e-56	-0.27971	0.203	0.388	3.62288e-51
SRP54	1.11335e-55	-0.311861	0.103	0.258	4.18552e-51
CHURC1	1.31433e-55	-0.396108	0.117	0.293	4.9411e-51
CREBZF	1.34183e-55	-0.312823	0.068	0.207	5.04448e-51
CCDC174	1.58222e-55	-0.336766	0.079	0.23	5.94818e-51
SMC3	1.67789e-55	-0.272217	0.163	0.335	6.30787e-51
RBM6	1.78152e-55	-0.312512	0.102	0.258	6.69746e-51
LARS	1.96675e-55	-0.357163	0.053	0.192	7.3938e-51
LBH	2.31265e-55	-0.284131	0.185	0.363	8.69417e-51
PPP1CB	2.47429e-55	-0.250848	0.344	0.567	9.30186e-51
CKLF	2.59312e-55	-0.354729	0.425	0.669	9.74859e-51
YWHAH	2.63843e-55	0.911519	0.233	0.076	9.91892e-51
PGK1	3.07633e-55	0.253902	0.601	0.699	1.15652e-50
DDHD1	3.23434e-55	-0.272723	0.055	0.181	1.21592e-50
ZNF831	3.41549e-55	-0.4266	0.013	0.127	1.28402e-50
NR4A3	4.01291e-55	-0.516163	0.112	0.305	1.50861e-50
BSG	4.79432e-55	0.486323	0.382	0.352	1.80238e-50
BRAF	5.54708e-55	-0.418181	0.059	0.21	2.08537e-50
PPP4C	7.40424e-55	0.655228	0.29	0.194	2.78355e-50
CALCOCO1	7.40592e-55	-0.425753	0.039	0.178	2.78418e-50
ATRX	9.65641e-55	-0.412186	0.21	0.425	3.63023e-50
RPL17	1.20499e-54	0.268842	0.434	0.497	4.53004e-50
HIC1	1.29146e-54	-0.356382	0.018	0.133	4.8551e-50
ANKRD49	1.48239e-54	-0.447553	0.045	0.191	5.57291e-50
TRIM38	1.72126e-54	-0.43097	0.077	0.241	6.47091e-50
ARCN1	1.77602e-54	-0.321455	0.046	0.173	6.67677e-50
YPEL5	1.81647e-54	0.320342	0.684	0.776	6.82884e-50
PPP1CC	2.23629e-54	0.672938	0.262	0.161	8.4071e-50
BACH1	2.70063e-54	-0.382581	0.055	0.201	1.01527e-49
CHST12	2.96111e-54	0.781849	0.285	0.197	1.1132e-49
ZNF217	3.12656e-54	-0.361623	0.024	0.142	1.1754e-49
RPS18	3.49281e-54	-0.314906	0.997	0.999	1.31309e-49
ZNF148	3.65873e-54	-0.338801	0.06	0.198	1.37546e-49
COPS5	4.01017e-54	-0.318722	0.095	0.25	1.50758e-49
MRPS6	4.90295e-54	0.741398	0.35	0.253	1.84321e-49
SOX4	5.07006e-54	1.09971	0.139	0.006	1.90604e-49
ATF4	6.13997e-54	0.530251	0.354	0.317	2.30826e-49
COX4I1	6.47483e-54	0.331482	0.818	0.868	2.43415e-49
OTUD6B-AS1	9.01505e-54	-0.352982	0.108	0.275	3.38912e-49
SPTAN1	9.29445e-54	-0.340318	0.138	0.309	3.49415e-49
RPS6KA3	9.81112e-54	-0.287966	0.103	0.251	3.68839e-49
ANP32B	1.06434e-53	0.765207	0.331	0.212	4.00127e-49
EIF6	1.06557e-53	0.272028	0.264	0.302	4.00589e-49
MYDGF	1.09737e-53	0.79576	0.25	0.104	4.12546e-49
ARL5A	1.36163e-53	0.761606	0.191	0.047	5.11891e-49
CWC22	1.44668e-53	-0.33054	0.046	0.175	5.43863e-49
RBM39	1.47166e-53	-0.372477	0.582	0.823	5.53256e-49
ABCF1	1.56342e-53	-0.336523	0.15	0.326	5.87753e-49
SUPT16H	1.72836e-53	-0.469045	0.068	0.232	6.4976e-49
TUFM	1.7556e-53	0.461821	0.285	0.258	6.59999e-49
SYNE1	2.00859e-53	-0.404668	0.074	0.231	7.55109e-49
RPS29	2.6947e-53	-0.301788	0.979	0.997	1.01304e-48
SMC1A	3.07838e-53	-0.361675	0.083	0.242	1.15729e-48
RGS2	3.39026e-53	0.837301	0.502	0.437	1.27453e-48
SH3GLB1	3.49936e-53	0.388943	0.227	0.223	1.31555e-48
ISCU	3.5217e-53	0.704077	0.314	0.198	1.32395e-48
XIAP	3.63443e-53	-0.294238	0.046	0.168	1.36633e-48
MCL1	3.7841e-53	0.597627	0.658	0.584	1.42259e-48
TIPARP	4.10912e-53	-0.437566	0.116	0.296	1.54478e-48
UQCRFS1	4.30797e-53	0.733744	0.302	0.171	1.61954e-48
HLA-DMA	4.32463e-53	0.648311	0.292	0.231	1.6258e-48
PRPF40A	4.91811e-53	-0.349729	0.207	0.407	1.84891e-48
MRPL18	4.93061e-53	0.905125	0.252	0.186	1.85361e-48
ZNF791	5.30871e-53	-0.431192	0.074	0.234	1.99576e-48
POLR2F	5.4639e-53	0.291945	0.242	0.269	2.0541e-48
PRKACB	5.8931e-53	-0.340997	0.114	0.276	2.21545e-48
SP140	7.08552e-53	-0.290131	0.143	0.308	2.66373e-48
LIMD2	7.4466e-53	0.427176	0.404	0.407	2.79948e-48
ZMAT2	7.94383e-53	-0.286796	0.188	0.367	2.9864e-48
IL2RB	8.30692e-53	-0.378122	0.304	0.532	3.1229e-48
GPRIN3	8.72656e-53	-0.296106	0.107	0.256	3.28066e-48
PKN2	9.39583e-53	-0.344659	0.038	0.162	3.53227e-48
CRIP1	9.67448e-53	-0.426382	0.38	0.624	3.63703e-48
ABCE1	1.05449e-52	-0.274935	0.072	0.203	3.96424e-48
PHF12	1.06827e-52	-0.405189	0.037	0.172	4.01607e-48
HIST1H1D	1.11077e-52	-0.518916	0.013	0.127	4.17584e-48
PSD4	1.24245e-52	-0.364842	0.058	0.202	4.67086e-48
MSN	1.3434e-52	-0.391917	0.407	0.651	5.05039e-48
TMEM230	1.42297e-52	0.29039	0.326	0.36	5.3495e-48
GIMAP7	1.4347e-52	-0.426414	0.162	0.357	5.39361e-48
TTC1	1.53442e-52	-0.279568	0.122	0.277	5.7685e-48
ANXA2	1.58179e-52	0.350494	0.382	0.406	5.94659e-48
FAM49B	1.59059e-52	0.422105	0.36	0.35	5.97967e-48
ANKRD11	1.92876e-52	-0.413586	0.162	0.354	7.25099e-48
SLC38A1	1.99302e-52	-0.256545	0.265	0.459	7.49257e-48
SRSF7	2.24177e-52	-0.414489	0.717	0.917	8.42769e-48
NINJ1	2.61175e-52	0.850947	0.225	0.092	9.81862e-48
SELM	2.76972e-52	0.641369	0.111	0	1.04125e-47
CD47	3.11778e-52	0.74659	0.303	0.168	1.1721e-47
SPINK2	3.20579e-52	-0.396939	0.007	0.105	1.20518e-47
WTAP	3.5109e-52	0.40899	0.318	0.311	1.31989e-47
CD48	3.71705e-52	-0.289401	0.402	0.628	1.39739e-47
HBP1	4.99091e-52	-0.265882	0.129	0.282	1.87628e-47
BDP1	6.34115e-52	-0.37726	0.137	0.315	2.38389e-47
EVL	6.84837e-52	-0.341923	0.582	0.819	2.57457e-47
CLTA	7.03752e-52	0.658704	0.253	0.145	2.64568e-47
PAPD5	7.13786e-52	0.599445	0.11	0	2.68341e-47
CCDC64	7.13786e-52	0.60621	0.11	0	2.68341e-47
UBE2I	7.76987e-52	0.256427	0.342	0.391	2.921e-47
KIF5B	9.28463e-52	0.568676	0.302	0.242	3.49047e-47
TPM4	9.58609e-52	0.544484	0.301	0.256	3.6038e-47
HLA-DRB1	1.35053e-51	0.775501	0.606	0.508	5.07719e-47
IFITM3	1.59426e-51	0.832163	0.182	0.03	5.99347e-47
RSRC1	1.68026e-51	-0.32748	0.055	0.19	6.31678e-47
JMY	1.92974e-51	-0.270399	0.084	0.219	7.25466e-47
CXCL1	2.29449e-51	0.653534	0.119	0.002	8.62591e-47
ZNF33A	2.34884e-51	-0.357803	0.035	0.161	8.83023e-47
ARID4A	2.57618e-51	-0.404775	0.101	0.267	9.6849e-47
PDE7A	2.74267e-51	-0.287412	0.146	0.31	1.03108e-46
UBE2N	3.00871e-51	0.397805	0.339	0.34	1.13109e-46
NCOA7	3.0257e-51	-0.45044	0.085	0.25	1.13748e-46
RNPS1	3.03956e-51	0.453497	0.344	0.323	1.14269e-46
TCP1	3.22086e-51	0.494418	0.294	0.275	1.21085e-46
TRA2B	3.48313e-51	0.354317	0.39	0.42	1.30945e-46
GPR34	3.58425e-51	-0.35158	0.018	0.127	1.34746e-46
CNOT4	3.66795e-51	-0.267549	0.106	0.25	1.37893e-46
PSMA4	3.90615e-51	0.332335	0.358	0.392	1.46848e-46
ZNF721	4.39242e-51	-0.330739	0.054	0.183	1.65129e-46
CSNK2B	4.39541e-51	0.40318	0.309	0.297	1.65241e-46
AKIRIN1	4.39611e-51	0.35588	0.228	0.236	1.65267e-46
SYNE2	4.8338e-51	-0.285131	0.235	0.423	1.81722e-46
ASCC3	4.9239e-51	-0.350282	0.058	0.197	1.85109e-46
IRF2	5.3106e-51	-0.319528	0.09	0.234	1.99647e-46
LINC00969	6.48039e-51	0.575165	0.108	0	2.43624e-46
SLC3A2	7.14049e-51	0.688926	0.32	0.22	2.6844e-46
RECQL	9.2737e-51	-0.372131	0.074	0.224	3.48635e-46
DENND4A	9.36362e-51	-0.431012	0.077	0.234	3.52016e-46
TRIM52	1.40663e-50	-0.336738	0.023	0.133	5.28809e-46
RLF	1.43718e-50	-0.293149	0.044	0.162	5.40294e-46
CLK1	1.53095e-50	0.427056	0.399	0.399	5.75545e-46
PAPOLA	1.65291e-50	0.382328	0.444	0.464	6.21396e-46
MMP24-AS1	1.66587e-50	0.554984	0.107	0	6.26268e-46
CCDC85B	1.68155e-50	0.820405	0.326	0.167	6.32162e-46
BUD31	1.94694e-50	0.267856	0.351	0.395	7.31934e-46
NUCB2	2.42292e-50	-0.402834	0.131	0.309	9.10871e-46
SMC5	2.55988e-50	-0.299868	0.087	0.227	9.62363e-46
ARGLU1	2.56896e-50	0.398265	0.339	0.344	9.65777e-46
MAPK1	2.61198e-50	-0.278784	0.099	0.242	9.81946e-46
SYTL2	2.87551e-50	-0.301732	0.099	0.243	1.08102e-45
BLOC1S6	3.1904e-50	-0.312645	0.076	0.214	1.1994e-45
UBC	3.31638e-50	-0.370018	0.926	0.986	1.24676e-45
CHCHD10	3.8101e-50	0.81362	0.239	0.073	1.43237e-45
TAF15	3.83285e-50	-0.319343	0.108	0.263	1.44092e-45
APOBEC3G	4.35006e-50	0.377871	0.407	0.425	1.63536e-45
GYPC	5.46382e-50	0.58488	0.391	0.323	2.05407e-45
PUM3	5.7093e-50	-0.30923	0.046	0.168	2.14635e-45
FLNA	6.18796e-50	0.732054	0.249	0.14	2.3263e-45
SKAP2	7.33513e-50	-0.433499	0.037	0.172	2.75757e-45
FDX1	7.92846e-50	0.772014	0.226	0.078	2.98062e-45
NCOR1	9.31776e-50	0.352116	0.324	0.341	3.50292e-45
TBCB	1.10028e-49	0.65203	0.283	0.178	4.13641e-45
PRPF38B	1.10747e-49	0.274868	0.37	0.421	4.16343e-45
PPA1	1.13619e-49	0.367873	0.287	0.304	4.27139e-45
ATM	1.22222e-49	-0.267681	0.084	0.214	4.59482e-45
GABPB1-AS1	1.27643e-49	-0.477319	0.077	0.238	4.79861e-45
LPIN2	1.56621e-49	-0.275612	0.125	0.276	5.88802e-45
ARMCX3	1.69134e-49	-0.333013	0.116	0.276	6.35844e-45
NDUFS7	2.40602e-49	0.4037	0.288	0.276	9.04519e-45
PYURF	2.51687e-49	0.740278	0.261	0.13	9.46191e-45
TERF2IP	2.65006e-49	0.593829	0.404	0.329	9.96265e-45
CDK2AP2	2.65199e-49	0.283152	0.275	0.32	9.9699e-45
SPEN	2.98622e-49	-0.256847	0.054	0.17	1.12264e-44
PPP1R15A	3.00546e-49	0.740386	0.484	0.363	1.12987e-44
POLR2A	3.18318e-49	-0.357416	0.132	0.3	1.19669e-44
TFF3	3.19634e-49	0.859647	0.223	0.066	1.20163e-44
CLTC	3.5825e-49	-0.257966	0.068	0.192	1.3468e-44
DHX9	3.88414e-49	-0.267321	0.096	0.233	1.4602e-44
CASP8	3.88731e-49	-0.285109	0.099	0.24	1.4614e-44
CCNH	4.02576e-49	-0.271221	0.217	0.396	1.51344e-44
DYNC1LI2	4.33713e-49	-0.276138	0.056	0.176	1.6305e-44
LARP7	5.27572e-49	-0.352478	0.141	0.315	1.98336e-44
RIF1	5.29773e-49	-0.316441	0.07	0.203	1.99163e-44
COQ10B	6.03703e-49	-0.277003	0.151	0.307	2.26956e-44
PACS1	6.40603e-49	-0.32982	0.04	0.165	2.40828e-44
RHOB	6.6131e-49	0.898346	0.191	0.049	2.48613e-44
WDR1	6.74049e-49	0.265467	0.294	0.336	2.53402e-44
PPIL2	7.93683e-49	-0.299185	0.03	0.139	2.98377e-44
TMEM261	9.87941e-49	0.537496	0.104	0	3.71407e-44
HLA-DQA2	1.07051e-48	0.919114	0.187	0.035	4.02448e-44
RPS19BP1	1.41576e-48	0.36136	0.269	0.271	5.3224e-44
STAG1	1.99481e-48	-0.284636	0.06	0.185	7.49929e-44
CCL5	2.19611e-48	-0.347367	0.905	0.984	8.25606e-44
PRR13	2.22676e-48	0.265931	0.415	0.466	8.37128e-44
CEBPB	2.36761e-48	0.824992	0.194	0.046	8.90079e-44
DPF2	2.40374e-48	-0.341573	0.067	0.207	9.03662e-44
CARD16	2.83273e-48	0.375527	0.333	0.366	1.06494e-43
ACIN1	2.92615e-48	-0.28014	0.077	0.211	1.10006e-43
ZNF675	3.07021e-48	-0.311187	0.017	0.118	1.15422e-43
GTF3A	3.26612e-48	0.766353	0.344	0.185	1.22786e-43
SPTY2D1	3.46591e-48	-0.353574	0.109	0.266	1.30297e-43
DNM1L	3.52131e-48	-0.297292	0.06	0.187	1.3238e-43
KLHL24	4.45075e-48	-0.251181	0.074	0.193	1.67322e-43
MTERF4	4.6188e-48	-0.30059	0.095	0.236	1.73639e-43
RIOK3	4.82218e-48	-0.269776	0.091	0.224	1.81285e-43
EIF5B	5.18118e-48	-0.344542	0.249	0.449	1.94781e-43
CTSA	5.40205e-48	0.549844	0.195	0.131	2.03085e-43
FABP5	5.53104e-48	0.937632	0.383	0.231	2.07934e-43
KIAA0101	6.47193e-48	0.884603	0.102	0	2.43306e-43
USP36	7.68185e-48	-0.532769	0.12	0.309	2.88792e-43
UTS2	8.16083e-48	0.610685	0.113	0.002	3.06798e-43
ZNF706	9.96064e-48	0.422933	0.268	0.255	3.7446e-43
ACP5	1.06666e-47	0.649613	0.225	0.172	4.01002e-43
COPB2	1.06957e-47	-0.356862	0.06	0.195	4.02093e-43
CHORDC1	1.09072e-47	0.290341	0.22	0.27	4.10045e-43
BTG3	1.32069e-47	0.765809	0.259	0.13	4.96502e-43
CPNE3	1.42662e-47	-0.264913	0.069	0.195	5.36323e-43
AHSA1	1.90965e-47	0.513303	0.272	0.259	7.17915e-43
PRKAA1	2.15875e-47	-0.267563	0.064	0.184	8.11561e-43
C6orf48	2.36472e-47	0.573332	0.325	0.26	8.88994e-43
MAT2A	2.38476e-47	-0.274464	0.12	0.263	8.96528e-43
PNPLA8	2.56487e-47	-0.287651	0.132	0.286	9.64236e-43
RALA	2.75871e-47	0.767505	0.227	0.11	1.03711e-42
NRDC	2.76538e-47	-0.258258	0.108	0.245	1.03962e-42
TRAF3IP3	2.77572e-47	-0.318212	0.143	0.306	1.04351e-42
CHD6	2.93367e-47	-0.283669	0.068	0.191	1.10288e-42
TRAT1	3.51016e-47	0.333311	0.276	0.32	1.31961e-42
SUMO3	3.69757e-47	0.701478	0.243	0.131	1.39007e-42
LRRFIP1	4.14533e-47	0.250275	0.415	0.472	1.55839e-42
HELB	5.36234e-47	-0.352814	0.04	0.16	2.01592e-42
TRBC2	5.736e-47	0.29664	0.668	0.78	2.15639e-42
SDCBP	6.41645e-47	-0.274764	0.418	0.634	2.4122e-42
RNF216	6.53552e-47	-0.31926	0.06	0.187	2.45696e-42
SRRT	7.38652e-47	-0.269249	0.125	0.27	2.77689e-42
NIFK	7.76018e-47	-0.316665	0.093	0.237	2.91736e-42
CD82	1.0811e-46	0.755052	0.194	0.064	4.06429e-42
C4orf48	1.49886e-46	0.727259	0.21	0.062	5.63483e-42
AP2S1	2.08678e-46	0.289515	0.283	0.309	7.84503e-42
SDF2L1	2.28375e-46	0.788836	0.257	0.127	8.58554e-42
RPL23A	2.91078e-46	0.355698	0.992	0.995	1.09428e-41
SUPT6H	2.97332e-46	-0.345475	0.054	0.183	1.11779e-41
PRDX1	3.80363e-46	0.403796	0.415	0.415	1.42994e-41
MAP2K3	4.22322e-46	0.67848	0.214	0.101	1.58768e-41
CD81	5.12341e-46	-0.316932	0.089	0.227	1.92609e-41
DDX3X	6.47247e-46	-0.470529	0.401	0.639	2.43326e-41
DCXR	6.83761e-46	0.560338	0.25	0.18	2.57053e-41
VPS35	7.63527e-46	-0.310387	0.072	0.205	2.8704e-41
RHOF	9.43275e-46	0.407705	0.27	0.26	3.54615e-41
GABPB1	1.01559e-45	0.739157	0.203	0.087	3.818e-41
RPAP2	1.15369e-45	-0.331006	0.042	0.159	4.33719e-41
EDRF1	1.2397e-45	-0.277501	0.021	0.117	4.66054e-41
GNA15	1.25184e-45	0.680058	0.115	0.004	4.70615e-41
C19orf24	1.29579e-45	0.726479	0.226	0.092	4.87138e-41
BNIP3L	1.34425e-45	-0.259943	0.132	0.279	5.05358e-41
ANXA11	1.49369e-45	0.328358	0.285	0.289	5.61537e-41
KLF12	1.70661e-45	-0.252165	0.042	0.147	6.41584e-41
H2AFY	1.80238e-45	0.62707	0.262	0.172	6.77586e-41
ZC3HAV1	2.07283e-45	0.2753	0.276	0.32	7.79258e-41
EIF4A3	2.08658e-45	0.697534	0.254	0.131	7.84428e-41
STX11	2.5125e-45	0.76207	0.17	0.037	9.4455e-41
MFAP1	2.61126e-45	-0.396215	0.06	0.198	9.81676e-41
JMJD1C	2.79912e-45	-0.301001	0.216	0.393	1.0523e-40
RPS8	2.84056e-45	-0.307112	0.969	0.997	1.06788e-40
DNAJB11	2.87431e-45	0.612872	0.232	0.144	1.08057e-40
CKS2	3.62246e-45	0.587449	0.312	0.255	1.36183e-40
ARPP19	4.01194e-45	0.294808	0.273	0.29	1.50825e-40
NDUFV3	4.14307e-45	-0.250241	0.037	0.139	1.55755e-40
RB1CC1	4.24597e-45	-0.311692	0.101	0.244	1.59623e-40
IL16	6.38745e-45	-0.317274	0.08	0.215	2.4013e-40
RNF19A	6.8568e-45	-0.582639	0.24	0.459	2.57775e-40
SSH1	7.276e-45	-0.297198	0.059	0.179	2.73534e-40
CD84	7.44018e-45	-0.319108	0.077	0.208	2.79706e-40
CXCL2	7.95213e-45	0.57716	0.102	0.001	2.98952e-40
IFI27	1.08931e-44	0.915766	0.154	0.023	4.09516e-40
DGKD	1.21309e-44	-0.251303	0.031	0.128	4.5605e-40
VIM	1.23501e-44	0.604308	0.728	0.665	4.6429e-40
EIF5	1.2411e-44	0.35347	0.379	0.399	4.66578e-40
EZH1	1.45904e-44	-0.271167	0.022	0.116	5.48511e-40
POLE4	1.79756e-44	0.319388	0.187	0.192	6.75774e-40
NABP1	1.88851e-44	-0.273435	0.069	0.19	7.09967e-40
PIK3IP1	2.21541e-44	0.349292	0.207	0.219	8.32863e-40
ATP6AP2	2.34999e-44	0.254575	0.219	0.241	8.83454e-40
TAGAP	2.51775e-44	-0.587017	0.127	0.311	9.46525e-40
IKZF2	2.6147e-44	-0.361548	0.026	0.135	9.8297e-40
TBCA	2.99162e-44	0.276224	0.337	0.37	1.12467e-39
MIF	3.01354e-44	0.786706	0.353	0.198	1.13291e-39
2025-09-01	3.66455e-44	0.72197	0.32	0.186	1.37765e-39
PDCL3	5.63265e-44	-0.47368	0.317	0.541	2.11754e-39
CUL2	5.74791e-44	-0.294179	0.041	0.151	2.16087e-39
ZNF90	7.341e-44	0.56583	0.123	0.01	2.75977e-39
PRRC2B	7.5149e-44	-0.290538	0.054	0.172	2.82515e-39
ZFAND5	8.49344e-44	0.544724	0.262	0.204	3.19303e-39
CD101	8.84861e-44	-0.30504	0.028	0.133	3.32655e-39
C12orf65	8.99055e-44	-0.319066	0.064	0.189	3.37991e-39
CRNKL1	9.4741e-44	-0.299355	0.043	0.155	3.56169e-39
RPL5	1.12257e-43	-0.345591	0.92	0.985	4.22021e-39
TRGC1	1.16302e-43	-0.589232	0.109	0.281	4.37224e-39
TMEM160	1.6502e-43	0.717694	0.253	0.123	6.20377e-39
CORO1B	1.74905e-43	0.329321	0.189	0.207	6.57538e-39
CARHSP1	1.99089e-43	0.405706	0.256	0.247	7.48456e-39
NECAP1	2.46617e-43	-0.295581	0.059	0.178	9.27131e-39
DYNC1LI1	2.65704e-43	-0.300766	0.067	0.192	9.98887e-39
NBR1	2.80755e-43	-0.264218	0.054	0.166	1.05547e-38
DUT	2.85371e-43	0.840484	0.25	0.143	1.07283e-38
BAX	3.0695e-43	0.517724	0.342	0.295	1.15395e-38
AP3S1	3.33104e-43	0.431631	0.234	0.208	1.25227e-38
EMC6	3.48603e-43	0.618073	0.185	0.084	1.31054e-38
FYN	3.51659e-43	-0.298748	0.501	0.718	1.32203e-38
TRDC	3.9452e-43	-0.819215	0.144	0.338	1.48316e-38
RNF4	4.36071e-43	-0.27688	0.062	0.179	1.63936e-38
GSDMD	5.09196e-43	0.298907	0.195	0.195	1.91427e-38
RBL2	5.97391e-43	-0.307878	0.096	0.235	2.24583e-38
SLC16A7	6.20633e-43	-0.291162	0.036	0.143	2.33321e-38
BLZF1	6.54929e-43	-0.294705	0.036	0.143	2.46214e-38
DDX50	8.13007e-43	-0.269557	0.071	0.189	3.05642e-38
ZC3H13	8.27719e-43	-0.251642	0.127	0.264	3.11173e-38
IER2	8.42871e-43	0.747497	0.475	0.302	3.16869e-38
RAB7A	1.22045e-42	0.372245	0.283	0.273	4.58817e-38
ZFYVE16	1.30059e-42	-0.26176	0.03	0.127	4.88943e-38
PSMA2	1.32811e-42	0.398822	0.275	0.253	4.99291e-38
ZNF224	1.38358e-42	-0.276084	0.048	0.158	5.20142e-38
UBR2	1.38867e-42	-0.257827	0.054	0.164	5.22055e-38
MTCH1	1.76374e-42	0.504348	0.2	0.129	6.63061e-38
ZFAND2A	1.91655e-42	1.19627	0.222	0.094	7.20506e-38
SREK1IP1	1.95927e-42	-0.261608	0.111	0.247	7.36568e-38
NLRC3	2.07232e-42	-0.278901	0.038	0.143	7.79068e-38
CD27	2.2275e-42	0.930014	0.289	0.156	8.37407e-38
PTBP1	2.74175e-42	0.300002	0.215	0.22	1.03073e-37
KMT2C	2.86227e-42	-0.297141	0.083	0.211	1.07604e-37
AP3B1	2.93403e-42	-0.264129	0.043	0.148	1.10302e-37
SLK	2.93835e-42	-0.349006	0.041	0.159	1.10464e-37
TNPO1	3.08124e-42	-0.293995	0.045	0.155	1.15836e-37
ZNF451	3.32903e-42	-0.304922	0.063	0.183	1.25152e-37
VAMP2	3.95226e-42	0.364353	0.433	0.446	1.48581e-37
TMEM156	3.9543e-42	-0.301331	0.05	0.166	1.48658e-37
IMP3	4.27894e-42	0.634155	0.195	0.086	1.60863e-37
ZFP36L2	4.3503e-42	0.367821	0.699	0.745	1.63545e-37
SBNO1	4.43637e-42	-0.260798	0.104	0.233	1.66781e-37
GPR18	5.48289e-42	-0.387706	0.074	0.211	2.06124e-37
TRIP11	5.75098e-42	-0.377256	0.035	0.151	2.16202e-37
CDK12	5.93865e-42	-0.252774	0.093	0.217	2.23258e-37
RPL4	6.7666e-42	0.342635	0.884	0.912	2.54384e-37
LYSMD3	7.54637e-42	-0.305227	0.033	0.138	2.83698e-37
ARSG	7.88526e-42	-0.25629	0.03	0.127	2.96439e-37
BCL7B	8.60687e-42	0.566142	0.198	0.113	3.23567e-37
CYC1	9.57135e-42	0.659139	0.195	0.076	3.59825e-37
SNRK	9.70994e-42	-0.325428	0.068	0.194	3.65035e-37
IER3	1.11992e-41	0.674518	0.149	0.028	4.21022e-37
PHLDA2	1.19813e-41	0.633136	0.126	0.014	4.50424e-37
SPTLC1	1.32625e-41	-0.30023	0.029	0.131	4.9859e-37
C1QBP	1.36688e-41	0.645435	0.22	0.11	5.13865e-37
SHOC2	1.46457e-41	-0.258956	0.083	0.206	5.5059e-37
RBM17	1.55939e-41	0.509926	0.195	0.129	5.86236e-37
EIF5A	2.22435e-41	0.337287	0.279	0.291	8.36221e-37
GLO1	2.65623e-41	-0.253387	0.126	0.264	9.98582e-37
ITGB2	2.7073e-41	0.793724	0.35	0.185	1.01778e-36
KDELR2	3.5261e-41	0.628694	0.228	0.114	1.3256e-36
BAG5	3.63024e-41	-0.257836	0.051	0.157	1.36475e-36
PTP4A1	3.73694e-41	0.53229	0.277	0.225	1.40486e-36
RGS1	5.15348e-41	0.51557	0.799	0.845	1.9374e-36
ACTG1	5.71778e-41	-0.296747	0.855	0.977	2.14954e-36
ATG2A	7.52519e-41	0.337651	0.185	0.187	2.82902e-36
CISD2	7.59138e-41	0.422538	0.217	0.181	2.8539e-36
PIM3	7.94912e-41	0.683068	0.261	0.169	2.98839e-36
HNRNPM	8.00814e-41	0.3486	0.338	0.344	3.01058e-36
NDFIP1	8.24906e-41	0.591968	0.229	0.138	3.10115e-36
HUWE1	8.46951e-41	-0.275298	0.063	0.177	3.18403e-36
CCDC82	1.23646e-40	-0.308608	0.063	0.185	4.64834e-36
SLFN11	1.25181e-40	-0.302322	0.03	0.13	4.70606e-36
FAM53C	1.35051e-40	-0.271589	0.113	0.247	5.07711e-36
HNRNPUL1	1.37314e-40	-0.260325	0.235	0.401	5.16219e-36
RHEB	1.58393e-40	0.616764	0.252	0.153	5.95461e-36
HDLBP	1.68876e-40	-0.263448	0.092	0.218	6.34872e-36
TMEM9B	1.69121e-40	0.317305	0.219	0.219	6.35794e-36
EPRS	1.86113e-40	-0.343127	0.068	0.197	6.99674e-36
ISG15	2.65028e-40	0.440161	0.549	0.646	9.96347e-36
CAPN12	3.28135e-40	-0.286092	0.024	0.121	1.23359e-35
TUBA1B	3.45072e-40	0.568997	0.449	0.504	1.29726e-35
EWSR1	3.55593e-40	0.360492	0.278	0.267	1.33682e-35
RNASET2	3.79656e-40	0.618913	0.24	0.142	1.42728e-35
EGLN2	3.86527e-40	0.524425	0.103	0.004	1.45311e-35
SSU72	4.13093e-40	0.385935	0.266	0.247	1.55298e-35
HSPA6	4.31368e-40	2.19711	0.151	0.025	1.62168e-35
RPGR	5.16461e-40	-0.433891	0.038	0.157	1.94158e-35
NDUFAB1	5.27806e-40	0.364355	0.241	0.22	1.98423e-35
PSAP	6.40117e-40	0.388997	0.245	0.228	2.40645e-35
NR3C1	6.41242e-40	-0.426566	0.375	0.592	2.41068e-35
TNFRSF18	6.45709e-40	1.00298	0.298	0.135	2.42748e-35
NDUFAF3	6.89429e-40	0.373688	0.192	0.174	2.59184e-35
SDF4	1.00068e-39	0.56865	0.2	0.107	3.76195e-35
HSPA5	1.0021e-39	-0.261739	0.478	0.681	3.76729e-35
TNIP2	1.00397e-39	0.620099	0.164	0.055	3.77432e-35
PPM1G	1.01096e-39	0.505799	0.234	0.172	3.80059e-35
EPCAM	1.14324e-39	0.575547	0.108	0.008	4.29788e-35
LINC00685	1.31016e-39	-0.285566	0.03	0.127	4.92541e-35
ZC3H8	1.33145e-39	-0.298352	0.051	0.164	5.00545e-35
TECR	1.41471e-39	0.33602	0.256	0.265	5.31848e-35
DDX3Y	1.41893e-39	-0.446927	0.071	0.208	5.33431e-35
BAG3	1.70442e-39	0.923097	0.136	0.029	6.40759e-35
NUCB1	1.85508e-39	0.31206	0.211	0.205	6.974e-35
AKAP11	1.88789e-39	-0.255471	0.022	0.11	7.09733e-35
INSIG1	2.2679e-39	0.477871	0.208	0.183	8.52594e-35
RHBDD2	2.42641e-39	0.64504	0.213	0.12	9.12183e-35
MAF1	2.45343e-39	0.58973	0.254	0.17	9.22344e-35
S1PR4	2.94768e-39	0.598972	0.188	0.099	1.10815e-34
RELB	3.32055e-39	0.666165	0.192	0.083	1.24833e-34
CLDN3	3.36343e-39	0.560596	0.105	0.007	1.26445e-34
CASP3	3.54269e-39	-0.268885	0.103	0.232	1.33184e-34
ATP1A1	3.91498e-39	0.291257	0.253	0.266	1.4718e-34
LAPTM4A	4.85686e-39	0.274164	0.242	0.257	1.82589e-34
RPS10	6.1141e-39	0.342252	0.845	0.878	2.29854e-34
GBP2	7.01381e-39	0.271426	0.288	0.323	2.63677e-34
NENF	7.16412e-39	0.660571	0.173	0.046	2.69328e-34
TMEM165	7.82462e-39	0.623508	0.203	0.104	2.94159e-34
GPATCH11	7.96825e-39	-0.266099	0.016	0.102	2.99558e-34
GALNT2	9.37973e-39	0.666455	0.15	0.075	3.52621e-34
PMF1	9.81834e-39	0.273975	0.24	0.251	3.69111e-34
RNASEH2C	9.9614e-39	0.444017	0.213	0.176	3.74489e-34
TBCC	9.97352e-39	0.269716	0.199	0.213	3.74945e-34
DDT	1.04943e-38	0.361359	0.276	0.266	3.94522e-34
LAGE3	1.09729e-38	0.633065	0.178	0.069	4.12516e-34
CNN2	1.1916e-38	0.322021	0.248	0.251	4.47968e-34
ELOF1	1.23812e-38	0.387972	0.189	0.159	4.65459e-34
PCNP	1.24292e-38	0.27367	0.28	0.296	4.67264e-34
PSMD12	1.29225e-38	-0.255858	0.094	0.217	4.85809e-34
STK17A	1.72322e-38	0.656884	0.433	0.312	6.47827e-34
SPSB3	1.80258e-38	0.276121	0.142	0.14	6.77661e-34
MZT2B	1.98179e-38	0.636431	0.357	0.223	7.45034e-34
MAML2	2.02457e-38	-0.255647	0.022	0.108	7.61118e-34
CAPZA2	2.44154e-38	0.310232	0.259	0.263	9.17874e-34
UBLCP1	2.58126e-38	-0.264428	0.039	0.137	9.70401e-34
NOSIP	2.64788e-38	0.354416	0.189	0.173	9.95442e-34
CHMP1B	2.95379e-38	0.526229	0.283	0.239	1.11045e-33
NOL7	3.12453e-38	0.519185	0.2	0.125	1.17464e-33
CLINT1	3.83813e-38	-0.25189	0.068	0.181	1.44291e-33
POLR2G	4.07922e-38	0.486901	0.255	0.203	1.53354e-33
ZNF91	4.1713e-38	-0.314771	0.035	0.136	1.56816e-33
CORO7	4.41609e-38	-0.268833	0.072	0.185	1.66019e-33
PIN1	4.55815e-38	0.381786	0.241	0.213	1.71359e-33
XCL2	4.67594e-38	-0.537363	0.156	0.334	1.75787e-33
TNFAIP3	4.97693e-38	-0.582116	0.66	0.841	1.87103e-33
RCN2	4.994e-38	0.624107	0.174	0.073	1.87744e-33
TTN	5.16457e-38	-0.263485	0.02	0.101	1.94157e-33
AKIRIN2	5.31186e-38	0.668061	0.198	0.079	1.99694e-33
ARHGAP25	5.41419e-38	-0.259609	0.057	0.164	2.03541e-33
BATF	5.83802e-38	0.730183	0.245	0.162	2.19475e-33
APOBEC3C	5.92618e-38	0.271822	0.253	0.292	2.22789e-33
RNF187	6.1867e-38	0.611036	0.171	0.066	2.32583e-33
KLRC4	6.46569e-38	-0.278154	0.027	0.118	2.43071e-33
AGR2	6.87955e-38	0.612182	0.115	0.012	2.5863e-33
UBE2E3	8.62349e-38	0.611649	0.168	0.071	3.24191e-33
MARCKSL1	8.68391e-38	0.711273	0.166	0.056	3.26463e-33
BAG1	9.99267e-38	0.599484	0.195	0.096	3.75664e-33
PTP4A2	1.08049e-37	0.287611	0.258	0.269	4.06199e-33
KRIT1	1.15022e-37	-0.302159	0.032	0.131	4.32413e-33
VAMP5	1.30424e-37	0.368992	0.256	0.238	4.90315e-33
LAMP1	1.44749e-37	0.535234	0.226	0.153	5.44169e-33
RPS6	1.53805e-37	0.34025	0.995	0.997	5.78216e-33
TOB1	1.86734e-37	0.696193	0.216	0.105	7.02008e-33
S100A4	1.91188e-37	0.674907	0.795	0.721	7.18753e-33
AC016831.7	1.94944e-37	0.430815	0.236	0.214	7.32874e-33
SOD2	2.01973e-37	0.752898	0.219	0.098	7.59297e-33
MED30	2.18337e-37	0.534315	0.163	0.085	8.20816e-33
CD8B	2.3424e-37	0.306544	0.348	0.403	8.80602e-33
FXR1	2.3495e-37	-0.34955	0.12	0.267	8.83269e-33
LAYN	2.54459e-37	0.309223	0.138	0.15	9.56612e-33
TNFRSF25	2.77727e-37	0.578255	0.117	0.013	1.04409e-32
FAM177A1	2.81352e-37	0.329741	0.458	0.486	1.05772e-32
MGA	2.88251e-37	-0.266964	0.032	0.125	1.08365e-32
GNB2	3.11952e-37	0.403093	0.243	0.214	1.17275e-32
RTN4	3.37246e-37	0.387126	0.268	0.24	1.26784e-32
YPEL3	3.43506e-37	-0.261577	0.08	0.197	1.29138e-32
DEK	3.47674e-37	0.377137	0.311	0.311	1.30705e-32
NEAT1	4.22519e-37	0.443352	0.732	0.72	1.58842e-32
AC133644.2	5.26941e-37	0.721793	0.116	0.015	1.98098e-32
HPRT1	5.80704e-37	0.338321	0.19	0.178	2.1831e-32
PTTG1	6.25225e-37	0.282314	0.246	0.284	2.35047e-32
ZDBF2	6.72558e-37	-0.445939	0.024	0.127	2.52841e-32
NXT1	7.25508e-37	0.582425	0.204	0.112	2.72747e-32
SRSF9	8.56803e-37	0.578096	0.233	0.134	3.22107e-32
H1FX	9.18486e-37	0.584818	0.135	0.035	3.45296e-32
RBCK1	9.88149e-37	0.548837	0.218	0.141	3.71485e-32
SBDS	1.06828e-36	0.295662	0.276	0.283	4.01609e-32
GSPT1	1.21741e-36	0.512894	0.293	0.238	4.57673e-32
GIGYF2	1.28014e-36	-0.263641	0.04	0.138	4.81256e-32
SUPT4H1	1.34857e-36	0.364181	0.252	0.239	5.06981e-32
TCTN3	1.36243e-36	-0.303114	0.062	0.174	5.12193e-32
LSM2	1.61199e-36	0.429009	0.244	0.207	6.0601e-32
METTL4	1.68885e-36	-0.268166	0.03	0.122	6.34905e-32
CNTRL	1.84475e-36	-0.292563	0.091	0.215	6.93515e-32
MANF	2.18948e-36	0.58379	0.258	0.181	8.23111e-32
DBF4	2.25624e-36	-0.255159	0.106	0.229	8.48209e-32
TANK	2.70858e-36	0.364437	0.326	0.333	1.01826e-31
TMUB1	2.75905e-36	0.541238	0.146	0.055	1.03724e-31
PABPC1	3.26757e-36	-0.329634	0.714	0.889	1.22841e-31
KRT19	3.35623e-36	0.549664	0.108	0.012	1.26174e-31
IFNGR1	3.4501e-36	-0.326378	0.122	0.259	1.29703e-31
NMT1	3.58034e-36	-0.266739	0.059	0.166	1.34599e-31
BAZ1A	3.62559e-36	0.47602	0.274	0.245	1.363e-31
STX4	4.25696e-36	-0.251413	0.078	0.187	1.60036e-31
TPGS1	5.36536e-36	0.561442	0.13	0.023	2.01705e-31
DEDD2	5.51382e-36	0.669573	0.201	0.113	2.07287e-31
RAB2A	6.11569e-36	0.470518	0.233	0.18	2.29913e-31
S100A11	8.26034e-36	0.293333	0.536	0.573	3.10539e-31
CFLAR	9.15936e-36	0.258376	0.301	0.328	3.44337e-31
GRB2	9.73958e-36	0.290299	0.185	0.185	3.6615e-31
ACADVL	1.31925e-35	0.4696	0.172	0.117	4.95959e-31
STAM	1.44021e-35	-0.25478	0.061	0.166	5.41434e-31
ZNF506	1.57862e-35	-0.265141	0.034	0.127	5.93468e-31
DDIT4	2.02775e-35	0.725633	0.334	0.231	7.62314e-31
ITGB1	2.05633e-35	0.461863	0.252	0.215	7.73057e-31
B3GNT7	2.20437e-35	-0.284494	0.052	0.155	8.2871e-31
CST3	2.21504e-35	0.56217	0.117	0.016	8.32723e-31
HERPUD2	2.23854e-35	0.409973	0.195	0.164	8.41558e-31
NR1H2	2.35184e-35	0.29402	0.192	0.196	8.84149e-31
RPL18	2.73061e-35	-0.259525	0.974	0.999	1.02655e-30
CCSER2	2.8002e-35	0.457801	0.211	0.163	1.05271e-30
HNRNPAB	3.73019e-35	0.401876	0.199	0.166	1.40233e-30
ITGB1BP1	4.00676e-35	0.318559	0.208	0.199	1.5063e-30
METTL9	4.07534e-35	0.438414	0.244	0.203	1.53208e-30
IRF7	5.47508e-35	0.614854	0.167	0.068	2.0583e-30
PLSCR1	5.68267e-35	0.628059	0.176	0.077	2.13634e-30
DCAF5	7.06329e-35	-0.256686	0.041	0.136	2.65537e-30
RPS11	9.17589e-35	0.310521	0.947	0.968	3.44959e-30
FAM50A	1.0982e-34	0.527247	0.165	0.075	4.12858e-30
IFI35	1.12604e-34	0.298684	0.165	0.162	4.23323e-30
CTSB	1.15808e-34	0.589909	0.15	0.042	4.3537e-30
HAVCR2	1.17451e-34	0.643555	0.238	0.161	4.41544e-30
SH2D1B	1.40777e-34	-0.252286	0.021	0.102	5.29237e-30
MRPL12	1.74251e-34	0.564137	0.135	0.037	6.5508e-30
LGALS3	2.1746e-34	0.575095	0.363	0.275	8.17519e-30
RASAL3	2.32417e-34	0.395082	0.192	0.159	8.73749e-30
ERGIC3	2.88295e-34	0.47771	0.236	0.18	1.08382e-29
RHOG	3.38576e-34	0.323053	0.341	0.341	1.27284e-29
GGA2	3.55845e-34	0.436818	0.166	0.124	1.33776e-29
LRRN3	3.77099e-34	-0.290314	0.047	0.144	1.41767e-29
EIF4E	3.94118e-34	0.275492	0.171	0.178	1.48165e-29
CCDC93	4.1874e-34	-0.290511	0.033	0.128	1.57421e-29
CARD19	4.32799e-34	0.543409	0.152	0.068	1.62707e-29
COMMD7	5.14181e-34	0.520796	0.224	0.153	1.93301e-29
DYNLT3	5.47285e-34	-0.278552	0.104	0.228	2.05746e-29
IRF4	5.47712e-34	-0.378595	0.082	0.211	2.05907e-29
HSPA1B	5.76911e-34	1.82688	0.254	0.149	2.16884e-29
RAB1A	7.09612e-34	0.479564	0.199	0.14	2.66772e-29
CHST11	7.77607e-34	0.415951	0.154	0.115	2.92333e-29
CCRL2	8.62953e-34	-0.261096	0.033	0.121	3.24419e-29
RPL36A	8.65324e-34	0.25755	0.589	0.625	3.2531e-29
TMEM147	8.71573e-34	0.538386	0.209	0.126	3.27659e-29
CD247	1.17065e-33	-0.558206	0.359	0.565	4.40092e-29
EIF1	1.54312e-33	0.315361	0.994	0.997	5.8012e-29
PITHD1	1.79348e-33	0.472372	0.174	0.115	6.74242e-29
STUB1	1.85753e-33	0.539236	0.205	0.12	6.98319e-29
PERP	2.3897e-33	0.530886	0.166	0.088	8.98383e-29
SNHG7	2.64624e-33	0.549601	0.193	0.106	9.94826e-29
GOLGA7	2.83133e-33	0.261252	0.184	0.192	1.06441e-28
TRIM13	3.80385e-33	-0.339192	0.05	0.158	1.43002e-28
DR1	3.84871e-33	0.436231	0.212	0.165	1.44688e-28
GPR155	4.12084e-33	-0.259072	0.031	0.115	1.54919e-28
HLA-B	4.86168e-33	0.372416	0.997	0.99	1.8277e-28
IGHG1	6.53176e-33	0.551548	0.126	0.023	2.45555e-28
STMN1	7.91515e-33	1.16039	0.234	0.146	2.97562e-28
POLR2E	8.09899e-33	0.368899	0.228	0.2	3.04473e-28
NFKBIZ	1.07108e-32	-0.263868	0.14	0.27	4.02661e-28
DUSP10	1.45518e-32	0.385413	0.204	0.184	5.47061e-28
CTDSPL2	1.46237e-32	-0.250458	0.035	0.122	5.49763e-28
SYNGR2	1.69778e-32	0.459824	0.163	0.124	6.38265e-28
SNX9	1.82022e-32	0.486739	0.169	0.118	6.84292e-28
KRT86	2.3858e-32	0.970139	0.153	0.085	8.96919e-28
SIRT7	2.6034e-32	0.25231	0.135	0.136	9.78721e-28
ARF5	3.00178e-32	0.346142	0.19	0.156	1.12849e-27
ATP10D	3.07263e-32	-0.300735	0.031	0.122	1.15512e-27
NAA10	3.67397e-32	0.39706	0.173	0.134	1.38119e-27
C2orf49	3.91905e-32	-0.251893	0.038	0.128	1.47333e-27
CD55	4.38337e-32	0.281131	0.183	0.191	1.64788e-27
CRELD2	5.10516e-32	0.534617	0.154	0.071	1.91923e-27
ZFP36	5.21901e-32	0.310311	0.661	0.716	1.96203e-27
AUP1	5.41156e-32	0.290198	0.205	0.201	2.03442e-27
NME3	6.3145e-32	0.364605	0.142	0.11	2.37387e-27
NUTF2	6.52838e-32	0.309887	0.187	0.172	2.45428e-27
PLK3	7.24013e-32	0.570638	0.178	0.1	2.72186e-27
METRNL	8.01925e-32	0.309828	0.189	0.187	3.01476e-27
MGAT4A	8.96469e-32	0.40748	0.247	0.231	3.37019e-27
DHRS1	9.78962e-32	-0.261031	0.027	0.111	3.68031e-27
SLC16A3	1.09348e-31	0.262409	0.161	0.175	4.11084e-27
PHF5A	1.17176e-31	0.336124	0.155	0.126	4.4051e-27
HINT2	1.19204e-31	0.538605	0.157	0.066	4.48136e-27
NBL1	1.19805e-31	0.599927	0.146	0.068	4.50393e-27
NFKBIB	1.26141e-31	0.44398	0.129	0.07	4.74215e-27
TNIP1	1.26143e-31	0.307741	0.168	0.154	4.7422e-27
RPS15	1.53904e-31	0.252927	0.994	0.997	5.78588e-27
FAM3C	1.63945e-31	0.432804	0.164	0.14	6.16336e-27
FXYD3	1.66521e-31	0.553378	0.113	0.016	6.2602e-27
PPP1R14B	1.99219e-31	0.630304	0.124	0.032	7.48943e-27
AHNAK	2.02906e-31	-0.544026	0.12	0.272	7.62807e-27
ARL5B	2.03312e-31	-0.252701	0.033	0.119	7.64329e-27
NDFIP2	2.07012e-31	0.351107	0.187	0.184	7.78242e-27
PYCARD	2.32909e-31	0.530384	0.191	0.105	8.75598e-27
FBXO7	2.40342e-31	0.266879	0.17	0.169	9.03542e-27
KHDRBS1	3.16996e-31	0.351368	0.258	0.233	1.19172e-26
XBP1	3.65236e-31	0.576823	0.22	0.145	1.37307e-26
DDX5	4.67016e-31	-0.283009	0.837	0.952	1.7557e-26
CLPP	5.06653e-31	0.407139	0.148	0.106	1.90471e-26
TRABD	5.58504e-31	0.483037	0.21	0.14	2.09964e-26
EPSTI1	7.07995e-31	0.525651	0.183	0.12	2.66164e-26
XCL1	8.2339e-31	-0.908426	0.096	0.238	3.09545e-26
RAB11B	8.28843e-31	0.394081	0.173	0.136	3.11595e-26
MLF1	8.97502e-31	-0.334401	0.032	0.122	3.37407e-26
ABHD5	9.09652e-31	-0.270145	0.06	0.16	3.41974e-26
MFSD10	9.72085e-31	0.288222	0.172	0.164	3.65446e-26
HEXIM1	1.02483e-30	0.396369	0.193	0.16	3.85276e-26
TMEM70	1.29457e-30	0.513137	0.146	0.06	4.86682e-26
STARD7	1.37879e-30	0.339536	0.161	0.133	5.18342e-26
RER1	1.67805e-30	0.398577	0.206	0.157	6.30848e-26
BNIP2	1.75298e-30	0.323387	0.146	0.126	6.59014e-26
UQCRC1	1.91931e-30	0.36032	0.159	0.127	7.21545e-26
CDV3	2.35971e-30	0.256176	0.177	0.181	8.8711e-26
NUDT4	2.82831e-30	0.396452	0.187	0.157	1.06327e-25
ELOVL5	3.74848e-30	0.400432	0.245	0.203	1.4092e-25
CMTM3	4.01544e-30	0.361374	0.184	0.15	1.50956e-25
RNF145	4.97891e-30	0.524144	0.161	0.082	1.87177e-25
PMVK	5.45427e-30	0.315807	0.154	0.133	2.05048e-25
KLF2	7.8143e-30	0.698552	0.125	0.027	2.93771e-25
HSPA4	7.99696e-30	0.287135	0.156	0.153	3.00638e-25
EBPL	8.43795e-30	0.487665	0.109	0.017	3.17216e-25
PPP2R1A	8.61618e-30	0.265167	0.156	0.153	3.23917e-25
SH3BGRL3	9.06104e-30	0.280721	0.933	0.974	3.40641e-25
MRPS34	9.43251e-30	0.421415	0.169	0.114	3.54606e-25
FAAP20	1.18712e-29	0.539472	0.17	0.078	4.46286e-25
H2AFX	1.52109e-29	0.55827	0.163	0.081	5.7184e-25
LUC7L2	1.8562e-29	0.366389	0.149	0.114	6.97819e-25
HMGA1	1.91406e-29	0.382245	0.203	0.174	7.19572e-25
TTC39C	2.20575e-29	0.565663	0.192	0.097	8.29228e-25
SNRNP70	2.39745e-29	0.27413	0.181	0.178	9.01296e-25
EZR	3.20328e-29	-0.363856	0.523	0.709	1.20424e-24
RNF166	3.64829e-29	0.435058	0.183	0.133	1.37154e-24
TUBA4A	4.16908e-29	0.386833	0.442	0.443	1.56732e-24
CHIC2	4.64403e-29	0.367908	0.147	0.114	1.74588e-24
CLECL1	5.46252e-29	-0.321495	0.055	0.149	2.05358e-24
H3F3A	7.73416e-29	-0.252829	0.876	0.965	2.90758e-24
C7orf50	8.9827e-29	0.500171	0.139	0.057	3.37695e-24
NUDT21	1.10897e-28	0.370205	0.182	0.146	4.16906e-24
PPT1	1.13907e-28	0.266625	0.129	0.117	4.28223e-24
MYO1G	1.52313e-28	0.315258	0.189	0.166	5.72607e-24
DDRGK1	1.59921e-28	0.415575	0.136	0.083	6.01205e-24
UBE2J1	2.30972e-28	0.416938	0.152	0.102	8.68318e-24
MGAT1	2.55084e-28	0.349547	0.163	0.138	9.58963e-24
PIM1	2.97921e-28	0.606609	0.235	0.151	1.12e-23
CD59	3.00962e-28	0.547177	0.136	0.052	1.13144e-23
BIN1	3.64824e-28	0.267671	0.223	0.23	1.37152e-23
DNAJA4	3.72373e-28	0.674803	0.11	0.029	1.3999e-23
NT5C3A	3.98985e-28	0.476438	0.168	0.105	1.49994e-23
ALKBH5	4.60021e-28	0.386875	0.164	0.12	1.7294e-23
ZNF428	4.6166e-28	0.491863	0.175	0.096	1.73556e-23
CD3D	5.9283e-28	0.35465	0.818	0.858	2.22869e-23
DNAJC1	6.74904e-28	0.459763	0.174	0.104	2.53724e-23
CAPN2	7.29417e-28	0.507209	0.199	0.12	2.74217e-23
GCHFR	8.1784e-28	0.360972	0.156	0.125	3.07459e-23
UBE2F	8.469e-28	0.484675	0.136	0.073	3.18384e-23
SURF1	9.85306e-28	0.394897	0.121	0.071	3.70416e-23
CMC1	1.18466e-27	0.690285	0.236	0.198	4.4536e-23
CCDC107	1.224e-27	0.503356	0.212	0.135	4.6015e-23
ABHD3	1.35356e-27	0.407033	0.132	0.086	5.08859e-23
RPL10A	1.41413e-27	0.26795	0.968	0.99	5.3163e-23
ATXN7	1.42866e-27	0.52163	0.121	0.032	5.37092e-23
TGIF1	1.85412e-27	0.273819	0.166	0.168	6.97037e-23
MRPL55	2.49228e-27	0.334239	0.162	0.135	9.36947e-23
NDUFS3	2.51144e-27	0.282561	0.16	0.149	9.44152e-23
MIAT	2.6012e-27	0.285895	0.192	0.197	9.77894e-23
SRSF8	3.3528e-27	0.361916	0.144	0.112	1.26045e-22
TXK	3.56801e-27	-0.251101	0.035	0.116	1.34136e-22
VOPP1	3.71734e-27	0.435791	0.171	0.106	1.3975e-22
SIGIRR	4.26051e-27	0.336436	0.203	0.179	1.6017e-22
TIMM13	4.65197e-27	0.329987	0.177	0.154	1.74886e-22
CKS1B	4.77285e-27	0.410037	0.132	0.125	1.79431e-22
SNF8	4.94854e-27	0.366763	0.18	0.141	1.86035e-22
DEF6	5.39437e-27	0.449523	0.182	0.113	2.02796e-22
MPST	5.77803e-27	0.364072	0.115	0.072	2.17219e-22
KRAS	6.0697e-27	0.255288	0.158	0.16	2.28184e-22
DGCR6L	6.24813e-27	0.411741	0.164	0.112	2.34892e-22
ARPC5L	7.23412e-27	0.439185	0.221	0.164	2.71959e-22
CNIH1	7.36402e-27	0.473729	0.165	0.107	2.76843e-22
PRNP	7.43313e-27	0.415015	0.203	0.161	2.79441e-22
HNRNPLL	8.15291e-27	0.480509	0.146	0.08	3.06501e-22
NT5C	9.07403e-27	0.427988	0.133	0.08	3.41129e-22
RNF139	9.30365e-27	0.381393	0.185	0.143	3.49761e-22
SPPL2A	9.32122e-27	0.300115	0.156	0.14	3.50422e-22
MIR4435-2HG	9.41624e-27	0.368565	0.207	0.184	3.53994e-22
SRM	1.12913e-26	0.405101	0.124	0.064	4.24484e-22
CD2	1.2083e-26	0.339686	0.671	0.661	4.54249e-22
MKRN1	1.21749e-26	0.485423	0.149	0.071	4.57705e-22
PDCD6	1.32044e-26	0.385374	0.205	0.16	4.96405e-22
LDLRAD4	1.33899e-26	-0.382528	0.368	0.544	5.0338e-22
CD70	1.38954e-26	0.612579	0.123	0.035	5.22382e-22
MAP2K1	1.58118e-26	0.340596	0.119	0.079	5.94428e-22
GALM	2.73817e-26	0.352246	0.196	0.174	1.02939e-21
NAB1	3.26829e-26	0.463623	0.147	0.094	1.22868e-21
GLUD1	3.42226e-26	0.363637	0.157	0.12	1.28656e-21
CITED2	3.76484e-26	0.632907	0.228	0.144	1.41535e-21
NIPA2	3.94006e-26	0.341637	0.118	0.079	1.48123e-21
TUBB	4.7634e-26	0.475348	0.262	0.274	1.79075e-21
UBE2D1	5.63939e-26	0.44426	0.125	0.055	2.12007e-21
SLC25A39	5.74618e-26	0.314627	0.167	0.142	2.16022e-21
SLC25A26	6.4574e-26	0.340475	0.139	0.114	2.4276e-21
NUDT16L1	6.94727e-26	0.43913	0.126	0.059	2.61176e-21
KLRB1	7.13364e-26	-0.49029	0.379	0.56	2.68182e-21
TFDP1	8.70485e-26	0.450738	0.12	0.045	3.2725e-21
RPS25	1.02828e-25	0.274825	0.982	0.996	3.86573e-21
GTF3C1	1.15961e-25	0.32732	0.104	0.093	4.35943e-21
ADAM19	1.1738e-25	0.506406	0.1	0.025	4.41277e-21
SMS	1.29487e-25	0.357835	0.148	0.114	4.86792e-21
PGLS	1.43733e-25	0.33867	0.147	0.111	5.40349e-21
NSMCE3	1.47038e-25	0.292882	0.179	0.166	5.52776e-21
CD38	1.48827e-25	0.259779	0.123	0.118	5.59502e-21
LSM14A	1.52488e-25	0.367924	0.202	0.166	5.73265e-21
CD6	1.87497e-25	0.518302	0.26	0.183	7.04875e-21
RNF11	1.92097e-25	0.321194	0.115	0.085	7.2217e-21
TMEM248	2.00392e-25	0.42617	0.164	0.103	7.53354e-21
CXCR6	2.10919e-25	-0.373842	0.236	0.388	7.9293e-21
SIAH2	2.276e-25	0.45233	0.156	0.083	8.55639e-21
MAP1LC3A	2.71523e-25	0.456352	0.112	0.044	1.02076e-20
SHKBP1	2.94926e-25	0.331157	0.149	0.117	1.10875e-20
PDCD1	3.60641e-25	0.597477	0.162	0.082	1.35579e-20
ETHE1	3.78498e-25	0.271304	0.148	0.132	1.42292e-20
CFAP20	4.0439e-25	0.261355	0.124	0.116	1.52026e-20
DUSP2	4.11769e-25	0.262866	0.504	0.537	1.54801e-20
TPST2	4.28337e-25	0.279547	0.136	0.12	1.61029e-20
NCBP2-AS2	4.48243e-25	0.459195	0.114	0.036	1.68513e-20
SERTAD1	5.21743e-25	0.309238	0.251	0.254	1.96144e-20
BHLHE40	5.36813e-25	0.524484	0.247	0.159	2.0181e-20
MRPL23	9.18923e-25	0.451063	0.145	0.065	3.4546e-20
VTI1B	9.97865e-25	0.377928	0.138	0.089	3.75138e-20
ADA	1.00037e-24	0.351409	0.118	0.077	3.76078e-20
FAM173A	1.51064e-24	0.447398	0.117	0.048	5.67911e-20
FABP1	1.53521e-24	0.508687	0.151	0.092	5.77148e-20
BAD	1.65024e-24	0.256407	0.113	0.099	6.20393e-20
PLIN2	1.72162e-24	0.637481	0.229	0.191	6.47226e-20
MAD2L2	2.01648e-24	0.355489	0.136	0.1	7.58076e-20
VKORC1	2.13226e-24	0.288703	0.146	0.127	8.016e-20
CYTH2	2.25131e-24	0.271187	0.108	0.088	8.46358e-20
CXCR3	2.54627e-24	0.333277	0.156	0.131	9.57246e-20
RAB10	2.75388e-24	0.264114	0.145	0.132	1.03529e-19
TRAF4	2.83696e-24	0.279902	0.108	0.088	1.06653e-19
SLFN13	2.84059e-24	-0.277625	0.025	0.101	1.06789e-19
B3GNT2	3.59974e-24	0.41998	0.127	0.071	1.35328e-19
EIF4EBP1	5.35237e-24	0.46097	0.12	0.042	2.01217e-19
NEU1	5.56435e-24	0.368684	0.202	0.191	2.09186e-19
RNF138	7.03466e-24	0.302213	0.121	0.096	2.64461e-19
UBE2G1	7.4215e-24	0.329885	0.124	0.088	2.79004e-19
BLOC1S4	9.42194e-24	0.465705	0.116	0.033	3.54208e-19
UBALD2	9.91331e-24	0.324281	0.145	0.117	3.72681e-19
MAP7D1	1.16232e-23	0.444763	0.142	0.076	4.36962e-19
OAZ2	1.61186e-23	0.346517	0.12	0.083	6.05961e-19
UPP1	2.64463e-23	0.481872	0.16	0.088	9.94222e-19
MAFF	3.79022e-23	0.43215	0.134	0.08	1.42489e-18
HEXB	3.90503e-23	0.396961	0.11	0.049	1.46806e-18
PCNA	4.42404e-23	0.413147	0.178	0.155	1.66317e-18
PSIP1	4.4346e-23	0.386231	0.16	0.111	1.66714e-18
RAB4A	4.8967e-23	0.37777	0.106	0.048	1.84087e-18
PHF11	4.99764e-23	0.279907	0.116	0.097	1.87881e-18
ARL6IP6	5.11193e-23	0.367599	0.131	0.087	1.92178e-18
ANKRD37	6.10075e-23	0.553512	0.136	0.076	2.29352e-18
TBCD	6.29804e-23	0.302219	0.154	0.14	2.36769e-18
ICOS	6.56796e-23	0.542944	0.234	0.182	2.46916e-18
VPS51	6.71958e-23	0.280458	0.114	0.09	2.52616e-18
MPG	7.04318e-23	0.41359	0.163	0.111	2.64781e-18
NME1	7.84115e-23	0.383241	0.153	0.102	2.9478e-18
TTC19	9.44424e-23	0.258558	0.148	0.142	3.55047e-18
PLEKHJ1	1.61208e-22	0.26199	0.132	0.121	6.06045e-18
STT3B	1.98224e-22	0.259155	0.129	0.118	7.45202e-18
CMTM7	2.00768e-22	0.451692	0.144	0.074	7.54769e-18
EPB41L4A-AS1	2.51583e-22	0.291276	0.123	0.1	9.45801e-18
DCUN1D5	2.53161e-22	0.329687	0.115	0.071	9.51734e-18
CD58	2.64166e-22	0.291421	0.187	0.166	9.93107e-18
ZPR1	2.65465e-22	0.374477	0.131	0.08	9.9799e-18
SPG21	2.82498e-22	0.424698	0.145	0.077	1.06202e-17
TMEM106C	2.83288e-22	0.275838	0.112	0.093	1.06499e-17
CCDC124	4.09948e-22	0.289821	0.132	0.112	1.54116e-17
2025-03-05	5.00846e-22	0.32816	0.103	0.061	1.88288e-17
TUSC2	8.39753e-22	0.41436	0.124	0.058	3.15697e-17
ALKBH7	1.01977e-21	0.37388	0.149	0.101	3.83372e-17
EFHD2	1.10296e-21	0.30477	0.158	0.136	4.14645e-17
RABGGTB	1.24142e-21	0.294671	0.132	0.108	4.667e-17
C22orf39	1.51342e-21	0.383997	0.118	0.066	5.68956e-17
CISD3	1.73881e-21	0.350602	0.111	0.065	6.53689e-17
MYADM	1.81317e-21	-0.421024	0.268	0.419	6.81644e-17
RNF10	2.02671e-21	0.25627	0.138	0.12	7.6192e-17
ATP6V0E2	2.06347e-21	0.328396	0.113	0.076	7.75742e-17
IER5	2.28752e-21	0.327654	0.108	0.087	8.5997e-17
SSRP1	2.47556e-21	0.301885	0.127	0.095	9.30663e-17
TMEM14A	2.69882e-21	0.33152	0.135	0.097	1.0146e-16
N4BP2L1	3.11955e-21	0.311221	0.133	0.107	1.17276e-16
CCL4L2	3.30641e-21	0.787944	0.362	0.225	1.24301e-16
CREM	3.56735e-21	0.424291	0.861	0.874	1.34111e-16
SUSD3	4.7183e-21	0.296284	0.118	0.094	1.7738e-16
FDFT1	5.57465e-21	0.294845	0.147	0.126	2.09573e-16
RBM42	5.62696e-21	0.293376	0.112	0.081	2.1154e-16
CHMP4B	5.63983e-21	0.409034	0.136	0.062	2.12024e-16
UBE2J2	6.05904e-21	0.378184	0.113	0.057	2.27783e-16
COMT	6.17775e-21	0.275164	0.121	0.102	2.32246e-16
GLRX	7.85193e-21	0.410466	0.187	0.15	2.95185e-16
MLEC	9.48439e-21	0.254197	0.122	0.106	3.56556e-16
FBXW5	1.30364e-20	0.37984	0.124	0.07	4.9009e-16
DAZAP1	1.33443e-20	0.346179	0.124	0.079	5.01666e-16
POLR1E	1.43526e-20	-0.279979	0.048	0.127	5.39571e-16
RPIA	1.61301e-20	0.288816	0.114	0.084	6.06394e-16
RNF126	1.90317e-20	0.339874	0.106	0.057	7.15476e-16
PDIA4	2.08604e-20	0.264097	0.128	0.114	7.84225e-16
CLN8	2.12946e-20	-0.26859	0.056	0.138	8.00548e-16
LYST	2.25074e-20	0.447149	0.303	0.237	8.46143e-16
TMEM134	2.32597e-20	0.365249	0.115	0.065	8.74427e-16
APLP2	2.35992e-20	0.323459	0.113	0.08	8.87187e-16
C1orf122	3.35844e-20	0.359677	0.103	0.052	1.26257e-15
TMEM183A	3.44588e-20	0.273104	0.125	0.098	1.29545e-15
AKR7A2	4.11731e-20	0.338133	0.106	0.06	1.54786e-15
C19orf66	4.3885e-20	0.289801	0.156	0.135	1.64981e-15
GEM	4.54122e-20	-0.334818	0.088	0.178	1.70723e-15
OTULIN	4.77714e-20	0.337361	0.12	0.079	1.79592e-15
APOBEC3H	4.82053e-20	0.271084	0.12	0.101	1.81223e-15
PDCD2	6.40547e-20	0.365912	0.133	0.084	2.40807e-15
DUSP23	7.29017e-20	0.314399	0.106	0.066	2.74067e-15
HIF1A	8.14203e-20	0.291588	0.17	0.152	3.06092e-15
EMP3	8.66631e-20	0.342446	0.416	0.392	3.25801e-15
TMED3	8.99552e-20	0.382811	0.105	0.036	3.38178e-15
GLUL	1.09221e-19	0.489113	0.117	0.048	4.10606e-15
GPR137B	1.2983e-19	0.422959	0.113	0.05	4.88083e-15
CHRAC1	1.30681e-19	0.317061	0.113	0.072	4.91282e-15
SOCS3	1.37027e-19	0.39046	0.148	0.104	5.1514e-15
CD9	1.5481e-19	0.342239	0.127	0.099	5.81994e-15
FLOT1	2.03377e-19	0.26974	0.105	0.075	7.64576e-15
SNAP47	2.39879e-19	0.320886	0.102	0.08	9.01802e-15
PMEPA1	2.49215e-19	0.348644	0.116	0.07	9.36898e-15
ADIPOR1	3.16597e-19	0.262333	0.11	0.088	1.19022e-14
IRS2	4.22363e-19	0.301622	0.114	0.107	1.58783e-14
TNFSF10	4.5162e-19	0.34347	0.165	0.134	1.69782e-14
AKAP17A	7.32475e-19	0.29666	0.1	0.063	2.75367e-14
ORAI1	1.01305e-18	0.261383	0.127	0.106	3.80847e-14
PPP3CC	1.21664e-18	0.290722	0.106	0.075	4.57383e-14
TGFB1	1.21683e-18	0.466775	0.246	0.176	4.57456e-14
GID8	1.2511e-18	0.270573	0.128	0.103	4.7034e-14
FKBP5	1.41802e-18	0.327236	0.107	0.074	5.33091e-14
ZNF593	1.45899e-18	0.31915	0.101	0.06	5.48493e-14
MT1X	1.74051e-18	0.436619	0.186	0.184	6.54329e-14
PCBD1	1.76163e-18	0.266335	0.102	0.073	6.62267e-14
CCDC167	1.93555e-18	0.414516	0.178	0.129	7.27651e-14
CDC42EP3	2.07894e-18	0.37	0.116	0.077	7.81556e-14
MAP2K2	2.47484e-18	0.31941	0.106	0.067	9.30393e-14
CXCR4	2.48234e-18	0.392821	0.805	0.721	9.3321e-14
MED19	2.91032e-18	0.319168	0.12	0.081	1.09411e-13
FNIP1	3.44221e-18	0.286173	0.135	0.105	1.29407e-13
PPM1A	4.87233e-18	0.267621	0.105	0.089	1.8317e-13
NUDT14	6.92436e-18	0.257177	0.104	0.085	2.60315e-13
LTB	6.98021e-18	0.94733	0.21	0.12	2.62414e-13
PIM2	9.21819e-18	0.331305	0.113	0.079	3.46549e-13
JOSD2	9.9654e-18	0.362351	0.113	0.06	3.74639e-13
ACTR1B	1.17426e-17	0.305763	0.102	0.056	4.41451e-13
EZH2	1.91969e-17	0.327422	0.117	0.075	7.2169e-13
ACAA1	2.23259e-17	0.347539	0.111	0.061	8.39319e-13
FCER1G	2.49866e-17	-0.690218	0.12	0.202	9.39347e-13
MT1E	2.83861e-17	0.5749	0.11	0.042	1.06715e-12
ARL2BP	3.2977e-17	0.271288	0.13	0.099	1.23974e-12
GRSF1	4.92213e-17	0.357587	0.11	0.055	1.85043e-12
CBFB	6.28829e-17	0.32334	0.101	0.055	2.36402e-12
VCAM1	6.93173e-17	0.58569	0.118	0.049	2.60591e-12
LRCH4	7.1946e-17	0.31208	0.103	0.067	2.70474e-12
MRPL4	7.32141e-17	0.271877	0.111	0.083	2.75241e-12
MPLKIP	7.87047e-17	0.257146	0.122	0.095	2.95883e-12
TBC1D10C	8.39604e-17	0.322324	0.26	0.228	3.15641e-12
MX1	9.03544e-17	0.341446	0.116	0.084	3.39678e-12
CD69	1.80881e-16	-0.541987	0.585	0.723	6.80003e-12
OASL	2.16925e-16	0.472009	0.171	0.118	8.15509e-12
NPC2	2.52113e-16	0.278243	0.135	0.105	9.47794e-12
BPGM	2.71715e-16	0.419173	0.101	0.054	1.02149e-11
ELAVL1	3.20627e-16	0.319617	0.137	0.09	1.20537e-11
GADD45A	6.56351e-16	0.380093	0.116	0.062	2.46749e-11
CD83	8.87988e-16	0.540866	0.14	0.09	3.3383e-11
SH2D1A	9.02131e-16	0.445926	0.256	0.18	3.39147e-11
CLIC3	1.19682e-15	0.53639	0.181	0.113	4.49932e-11
ARID5B	1.26203e-15	0.329407	0.322	0.294	4.74447e-11
ATF3	2.46289e-15	0.41183	0.13	0.065	9.25899e-11
SATB1	3.00009e-15	0.313151	0.159	0.13	1.12785e-10
GDE1	5.77792e-15	0.298302	0.11	0.074	2.17215e-10
CRTAM	6.41051e-15	-0.321508	0.148	0.243	2.40997e-10
UBE2S	2.15862e-14	0.28344	0.178	0.141	8.11513e-10
NFKB1	4.69641e-14	0.294148	0.164	0.14	1.76557e-09
RILPL2	2.07031e-13	0.253365	0.152	0.133	7.78314e-09
SYTL1	2.08902e-13	0.282979	0.104	0.066	7.85345e-09
LMNB1	3.5244e-13	0.366525	0.133	0.068	1.32496e-08
CENPM	3.16245e-12	0.25826	0.101	0.072	1.18889e-07
LMNA	6.90718e-11	0.469993	0.277	0.223	2.59669e-06
SOCS1	1.44567e-10	0.329116	0.125	0.068	5.43486e-06
CTLA4	4.53123e-10	0.262743	0.11	0.09	1.70347e-05
MAF	8.92205e-10	0.268907	0.123	0.093	3.35415e-05
GZMK	2.38317e-09	0.413118	0.362	0.268	8.95929e-05
GZMA	1.9901e-07	-0.296472	0.833	0.898	0.00748157
AREG	8.78884e-07	0.368672	0.213	0.169	0.0330408
CSF1	2.07605e-06	0.288289	0.101	0.073	0.0780471
FOSB	2.41327e-05	-0.418901	0.342	0.416	0.907245
GPR183	2.94284e-05	0.28762	0.221	0.182	1
KLRC1	0.000728561	-0.289255	0.157	0.205	1

## Sheet: DEGs_NK cells_TumorvsNAT
	p_val	avg_log2FC	pct.1	pct.2	p_val_adj
IGHA1	0	-2.95016	0.185	0.933	0
JCHAIN	1.30039e-279	-2.362	0.073	0.719	4.88868e-275
IGHA2	2.22301e-207	-2.05226	0.05	0.58	8.3572e-203
CD160	5.9272e-152	-1.59173	0.036	0.446	2.22827e-147
IGKC	1.11573e-145	-1.25969	0.591	0.971	4.19446e-141
MT-CYB	3.54736e-141	-0.982364	0.977	0.998	1.3336e-136
IGLC2	9.64053e-122	-1.50077	0.238	0.713	3.62426e-117
MT-ND3	1.11518e-113	-1.01853	0.857	0.981	4.19242e-109
MT-ATP6	5.24051e-105	-0.822917	0.979	0.998	1.97012e-100
XCL2	2.9244e-102	-1.90251	0.156	0.568	1.0994e-97
MT-CO3	4.26065e-99	-0.755187	0.995	1	1.60175e-94
PABPC1	1.64239e-91	-0.979775	0.714	0.924	6.17439e-87
MT-ND1	2.58416e-91	-0.773706	0.95	0.994	9.71491e-87
MT-ND5	2.08771e-89	-0.897002	0.742	0.95	7.84852e-85
MT-ND2	2.19872e-89	-0.740564	0.991	1	8.26588e-85
FOS	6.00794e-87	-1.21108	0.584	0.894	2.25862e-82
MT-CO1	4.82735e-83	-0.640484	0.999	1	1.81479e-78
CXCL13	2.53609e-82	3.21921	0.296	0.003	9.53417e-78
MT-CO2	3.15704e-80	-0.626564	0.998	0.998	1.18686e-75
RPLP2	1.73015e-73	-0.527697	0.99	0.998	6.50433e-69
MT-ND4	1.01535e-72	-0.624788	0.993	1	3.81711e-68
EEF1A1	1.20072e-68	-0.496798	0.997	1	4.514e-64
FOSB	2.91818e-66	-1.15758	0.342	0.683	1.09706e-61
PHGR1	1.49384e-65	-0.853179	0.081	0.356	5.61594e-61
CFD	3.72501e-65	-0.77134	0.013	0.195	1.40038e-60
NR4A2	2.26852e-64	-1.04034	0.43	0.765	8.52829e-60
XCL1	2.14972e-60	-1.66998	0.096	0.37	8.08165e-56
TRDC	3.2069e-59	-1.47838	0.144	0.435	1.2056e-54
ZFP36	2.8484e-56	-0.851922	0.661	0.903	1.07083e-51
CD74	1.07434e-54	0.835935	0.836	0.677	4.03888e-50
PDE4A	4.33743e-54	-0.851339	0.094	0.356	1.63061e-49
TPT1	1.93926e-53	-0.548844	0.972	0.994	7.29044e-49
HOPX	3.96142e-53	-0.554332	0.38	0.706	1.48925e-48
KLRC2	5.60611e-53	-0.829847	0.118	0.383	2.10756e-48
MT-ND4L	8.52019e-52	-0.820779	0.21	0.519	3.20308e-47
SH3BGRL3	4.73277e-51	0.652599	0.933	0.917	1.77924e-46
HSPB1	3.31133e-50	1.84084	0.479	0.255	1.24486e-45
MYADM	7.14617e-50	-0.943259	0.268	0.58	2.68653e-45
HLA-DRA	1.2223e-49	1.14776	0.608	0.318	4.5951e-45
PIK3R1	2.08135e-49	-0.964473	0.207	0.502	7.82462e-45
ZG16	5.8455e-49	-0.496728	0.002	0.109	2.19756e-44
GZMB	1.00063e-48	1.05597	0.808	0.735	3.76175e-44
HSP90AA1	1.27971e-48	1.61564	0.839	0.888	4.81096e-44
NR4A3	3.30397e-48	-0.987829	0.112	0.365	1.24209e-43
IGLC3	4.9779e-48	-0.801271	0.099	0.344	1.87139e-43
RBPJ	1.06344e-47	1.238	0.352	0.123	3.99789e-43
S100A6	5.05748e-45	0.597671	0.86	0.797	1.90131e-40
PSMB9	3.54884e-44	0.863787	0.592	0.416	1.33415e-39
RPS20	1.75971e-43	-0.432417	0.972	0.985	6.61546e-39
CACYBP	2.11148e-43	1.44386	0.451	0.265	7.93791e-39
HSPA1A	2.67e-43	2.3157	0.409	0.2	1.00376e-38
GADD45B	9.98863e-43	-0.893367	0.295	0.588	3.75513e-38
CD2	1.19322e-41	0.866709	0.671	0.5	4.4858e-37
B3GNT7	5.81661e-41	-0.806972	0.052	0.235	2.1867e-36
ALOX5AP	6.13122e-41	0.751691	0.608	0.622	2.30497e-36
AUTS2	1.10271e-40	-0.695571	0.097	0.315	4.14551e-36
SOD1	1.24376e-40	0.736456	0.694	0.659	4.6758e-36
RPS16	7.1832e-40	-0.413887	0.983	0.995	2.70045e-35
SUB1	9.21631e-40	0.611665	0.792	0.726	3.46478e-35
TIPARP	4.55426e-39	-0.739686	0.116	0.344	1.71213e-34
B2M	7.63726e-38	0.251438	1	1	2.87115e-33
SUMO2	1.85423e-37	0.559731	0.75	0.698	6.97079e-33
LITAF	1.0742e-36	-0.581	0.494	0.765	4.03833e-32
DUSP4	1.90249e-36	0.906281	0.664	0.489	7.15223e-32
COTL1	3.63812e-36	0.770821	0.7	0.627	1.36771e-31
CCL20	1.77035e-35	1.48827	0.194	0.023	6.65546e-31
HIC1	5.61235e-35	-0.498977	0.018	0.141	2.10991e-30
TSPO	7.89122e-35	0.890074	0.425	0.214	2.96663e-30
KIR2DL4	1.32056e-34	-0.789358	0.135	0.356	4.96452e-30
SYTL3	2.69119e-34	-0.561361	0.305	0.565	1.01173e-29
MT2A	1.55581e-33	1.20239	0.448	0.219	5.84892e-29
HES4	3.84511e-33	-0.814006	0.081	0.268	1.44553e-28
S100A11	1.01893e-32	0.781404	0.536	0.406	3.83055e-28
RPL39	1.18183e-32	-0.366023	0.979	0.995	4.44296e-28
CXCL8	1.41962e-32	0.886193	0.2	0.029	5.33693e-28
ZFP36L2	1.71298e-32	-0.642875	0.699	0.89	6.43976e-28
TMIGD2	3.26165e-31	-0.562591	0.124	0.315	1.22618e-26
HLA-DRB1	3.45467e-31	0.868692	0.606	0.422	1.29875e-26
HSPH1	3.50039e-31	1.3772	0.367	0.232	1.31594e-26
LINC00152	4.63189e-31	0.891275	0.468	0.292	1.74131e-26
CXCL3	5.30835e-31	0.829153	0.164	0.018	1.99562e-26
ATP5G2	5.87085e-31	0.510521	0.689	0.648	2.20709e-26
DDX24	8.99794e-31	-0.474675	0.47	0.722	3.38269e-26
RPL3	1.84225e-30	-0.324218	0.99	0.994	6.92577e-26
PSMB8	1.84868e-30	0.715882	0.436	0.307	6.94992e-26
CD82	2.27113e-30	0.815943	0.194	0.032	8.5381e-26
BATF	2.47734e-30	1.01689	0.245	0.065	9.31331e-26
TUBB4B	9.6699e-30	-0.703224	0.346	0.593	3.6353e-25
AKAP13	1.34356e-29	-0.529713	0.404	0.654	5.05096e-25
HINT1	1.39597e-29	0.446515	0.74	0.718	5.24803e-25
HSPE1	1.47779e-29	1.05665	0.635	0.628	5.55562e-25
CD27	1.75541e-29	1.0364	0.289	0.099	6.5993e-25
RPL9	4.27793e-29	-0.347266	0.972	0.987	1.60825e-24
S100A4	6.09147e-29	0.765144	0.795	0.667	2.29003e-24
SOX4	8.27061e-29	1.09079	0.139	0.01	3.10925e-24
LY6E	1.11428e-28	0.641599	0.557	0.495	4.18902e-24
MATK	1.11963e-28	-0.586594	0.121	0.308	4.20915e-24
HLA-DPB1	1.43221e-28	0.722273	0.624	0.45	5.38424e-24
HSP90AB1	1.70139e-28	0.585922	0.735	0.766	6.39619e-24
GZMM	1.83026e-28	-0.493209	0.343	0.581	6.88068e-24
TRGC2	1.98715e-28	-0.66874	0.257	0.489	7.47049e-24
SERTAD1	2.09826e-28	-0.621705	0.251	0.482	7.88819e-24
FKBP1A	2.19591e-28	0.535833	0.519	0.502	8.2553e-24
HEXIM1	2.5498e-28	-0.499288	0.193	0.403	9.58573e-24
FOSL2	3.47358e-28	-0.618286	0.237	0.464	1.30586e-23
PTGER4	3.53844e-28	-0.524697	0.226	0.443	1.33024e-23
CLEC2B	5.00948e-28	0.738513	0.574	0.463	1.88327e-23
EIF1	9.81681e-28	-0.321817	0.994	1	3.69053e-23
DDX3X	1.17157e-27	-0.548865	0.401	0.643	4.40439e-23
COX8A	1.56928e-27	0.356578	0.585	0.607	5.89957e-23
VPS37B	2.62161e-27	-0.5964	0.293	0.526	9.85568e-23
REL	2.99607e-27	-0.523919	0.477	0.714	1.12634e-22
NKG7	3.16089e-27	0.411871	0.856	0.894	1.18831e-22
LGALS3	3.241e-27	0.806761	0.363	0.211	1.21842e-22
AC002331.1	4.30207e-27	0.942	0.13	0.01	1.61732e-22
RPL30	4.6892e-27	-0.313461	0.981	0.985	1.76286e-22
SPRY1	6.08138e-27	-0.72515	0.084	0.25	2.28623e-22
DNAJB6	1.72263e-26	0.634533	0.615	0.523	6.47605e-22
FUS	2.03904e-26	-0.514383	0.541	0.766	7.66558e-22
DNAJB1	2.76596e-26	1.53872	0.503	0.471	1.03983e-21
ARHGAP9	3.79945e-26	-0.35155	0.241	0.437	1.42836e-21
RPS12	4.48961e-26	-0.303824	0.993	0.994	1.68782e-21
RPS27A	5.96067e-26	-0.280479	0.996	0.998	2.24085e-21
HLA-DPA1	7.85968e-26	0.731063	0.597	0.432	2.95477e-21
PTGER2	1.3447e-25	-0.394369	0.038	0.153	5.05528e-21
RP11-489E7.4	1.53914e-25	-0.645796	0.121	0.3	5.78623e-21
IGHM	1.63708e-25	-0.560667	0.028	0.141	6.15445e-21
EEF1B2	1.74438e-25	-0.46167	0.716	0.869	6.55782e-21
PSMA7	3.06129e-25	0.502911	0.641	0.588	1.15086e-20
POMP	5.95241e-25	0.468414	0.595	0.544	2.23775e-20
PMAIP1	6.04375e-25	0.97039	0.391	0.252	2.27209e-20
PDCD4	6.89108e-25	-0.499213	0.317	0.541	2.59063e-20
TSPYL2	9.13186e-25	-0.47015	0.237	0.438	3.43303e-20
RPL41	1.02752e-24	-0.273399	0.995	1	3.86284e-20
YPEL5	1.2879e-24	-0.515363	0.684	0.859	4.84171e-20
TRIM28	1.37154e-24	-0.432634	0.077	0.218	5.15617e-20
CD55	1.53985e-24	-0.45438	0.183	0.369	5.78891e-20
HCST	1.54497e-24	-0.386108	0.715	0.893	5.80814e-20
LAG3	1.61252e-24	0.675189	0.442	0.38	6.06209e-20
RPL34	2.06461e-24	-0.27085	0.988	0.997	7.76168e-20
RNF125	2.12712e-24	-0.478483	0.171	0.356	7.99671e-20
SRP14	2.22188e-24	0.350539	0.819	0.831	8.35292e-20
TNFRSF1B	2.9336e-24	-0.430982	0.307	0.518	1.10286e-19
LMNA	3.24367e-24	-0.813898	0.277	0.492	1.21942e-19
ARPC3	4.03613e-24	0.266694	0.705	0.75	1.51734e-19
TMSB10	4.86529e-24	0.371744	0.983	0.984	1.82906e-19
MYLIP	5.03379e-24	-0.520404	0.16	0.344	1.8924e-19
ZNF331	5.52751e-24	-0.587734	0.369	0.591	2.07801e-19
HMGB1	6.68089e-24	0.493073	0.787	0.789	2.51161e-19
CLIC1	7.43835e-24	0.398531	0.71	0.703	2.79637e-19
SRGN	7.45983e-24	-0.35635	0.973	0.987	2.80445e-19
FCER1G	8.77738e-24	-0.897077	0.12	0.287	3.29977e-19
KRT18	9.85459e-24	0.749924	0.208	0.06	3.70473e-19
RPS3A	1.19602e-23	-0.302005	0.979	0.994	4.49632e-19
RPS29	1.28138e-23	-0.279137	0.979	0.997	4.8172e-19
SLC16A3	1.54022e-23	-0.57089	0.161	0.346	5.7903e-19
TYMP	1.82376e-23	0.787963	0.309	0.151	6.85626e-19
PSME1	2.10888e-23	0.391319	0.7	0.696	7.92814e-19
HMGB2	2.24903e-23	0.798908	0.634	0.5	8.45501e-19
IDS	2.37452e-23	-0.423151	0.379	0.596	8.92677e-19
DNPH1	3.38125e-23	0.804128	0.27	0.109	1.27115e-18
JUND	3.74366e-23	-0.376715	0.497	0.713	1.40739e-18
CSRNP1	4.76675e-23	-0.531762	0.242	0.446	1.79201e-18
COX6B1	5.09185e-23	0.392891	0.578	0.555	1.91423e-18
RP1-313I6.12	6.20753e-23	-0.48909	0.04	0.156	2.33366e-18
LDHB	8.25456e-23	0.5833	0.504	0.403	3.10322e-18
TMEM2	8.46185e-23	-0.480646	0.164	0.341	3.18115e-18
HCG18	8.7095e-23	-0.449123	0.064	0.195	3.27425e-18
NDFIP2	8.93885e-23	0.751415	0.187	0.06	3.36047e-18
ABHD17A	1.31181e-22	-0.451598	0.153	0.326	4.93161e-18
FABP5	1.59778e-22	0.850584	0.383	0.227	6.00669e-18
HIST1H4C	2.35597e-22	-0.375466	0.154	0.318	8.85704e-18
HSPA6	2.61789e-22	1.71093	0.151	0.026	9.84171e-18
ITGA1	2.74924e-22	-0.420613	0.162	0.326	1.03355e-17
IGHG4	3.13246e-22	0.754242	0.242	0.088	1.17762e-17
LAT2	3.24242e-22	-0.326331	0.083	0.206	1.21895e-17
ATP5G3	3.28701e-22	0.501771	0.492	0.416	1.23572e-17
CDK17	3.73951e-22	-0.43817	0.068	0.2	1.40583e-17
POLR2L	4.26692e-22	-0.290131	0.475	0.675	1.6041e-17
GMFG	4.91325e-22	0.452241	0.558	0.519	1.84709e-17
RPS18	5.69715e-22	-0.257124	0.997	0.998	2.14179e-17
SYAP1	5.90744e-22	-0.374527	0.331	0.531	2.22084e-17
FYN	7.93238e-22	-0.418317	0.501	0.713	2.9821e-17
HSPD1	1.37196e-21	1.08451	0.48	0.406	5.15774e-17
ASB2	1.43726e-21	-0.351665	0.07	0.19	5.40323e-17
SFPQ	1.51203e-21	-0.370427	0.406	0.612	5.68433e-17
CD53	2.79442e-21	-0.333101	0.473	0.675	1.05053e-16
RANBP1	3.02044e-21	0.709851	0.374	0.279	1.1355e-16
UBE2B	3.45517e-21	0.363209	0.467	0.464	1.29893e-16
HMGN1	3.46257e-21	0.401289	0.609	0.586	1.30172e-16
COX6A1	3.47821e-21	0.426099	0.61	0.578	1.3076e-16
ARPC1B	3.62626e-21	0.327689	0.58	0.606	1.36326e-16
PSMB3	4.03304e-21	0.495068	0.458	0.386	1.51618e-16
PLSCR1	4.52871e-21	0.678576	0.176	0.045	1.70253e-16
PARK7	4.6054e-21	0.502431	0.575	0.547	1.73135e-16
GABARAPL1	5.00337e-21	-0.361189	0.318	0.508	1.88097e-16
SUMO1	6.10947e-21	0.415891	0.478	0.445	2.29679e-16
FBXO34	6.2838e-21	-0.478552	0.101	0.248	2.36233e-16
MRPL18	6.81782e-21	0.919499	0.252	0.138	2.56309e-16
INSIG1	7.0308e-21	-0.476791	0.208	0.39	2.64316e-16
APOBEC3G	7.56621e-21	0.697675	0.407	0.244	2.84444e-16
TRGC1	7.82304e-21	-0.736287	0.109	0.263	2.94099e-16
ID2	8.08721e-21	-0.36292	0.671	0.852	3.04031e-16
ZNF90	8.7241e-21	-0.3895	0.123	0.271	3.27974e-16
H2AFV	9.57845e-21	0.471811	0.459	0.43	3.60092e-16
RHOA	9.90783e-21	0.407193	0.576	0.552	3.72475e-16
IFNG	1.01651e-20	0.96903	0.522	0.36	3.82147e-16
FKBP4	1.05249e-20	0.898311	0.21	0.096	3.95673e-16
HAVCR2	1.08905e-20	0.805502	0.238	0.12	4.09417e-16
STK17A	1.9503e-20	0.468512	0.433	0.396	7.33196e-16
MYL12B	2.10987e-20	0.277034	0.695	0.729	7.93184e-16
COX5B	2.12098e-20	0.351071	0.54	0.531	7.97361e-16
CYTIP	2.25126e-20	0.585378	0.474	0.386	8.46339e-16
SYNGR1	2.40663e-20	-0.331105	0.085	0.205	9.04749e-16
DDX21	3.41016e-20	-0.371955	0.22	0.39	1.28201e-15
MSH3	4.37743e-20	-0.322368	0.029	0.122	1.64565e-15
ELF1	4.50157e-20	-0.542335	0.426	0.627	1.69232e-15
PSME2	4.72038e-20	0.396546	0.565	0.524	1.77458e-15
CREM	5.36765e-20	-0.399909	0.861	0.942	2.01792e-15
THBS1	5.67755e-20	-0.376674	0.018	0.102	2.13442e-15
BRK1	5.80098e-20	0.439679	0.48	0.433	2.18082e-15
CD70	6.47504e-20	0.656874	0.123	0.016	2.43423e-15
AHSA1	8.1387e-20	0.681865	0.272	0.175	3.05966e-15
GLIPR1	9.17645e-20	-0.442752	0.264	0.455	3.44979e-15
TANK	9.81206e-20	0.71354	0.326	0.195	3.68874e-15
SHFM1	1.12392e-19	0.312264	0.404	0.411	4.22525e-15
UBE2S	1.39477e-19	-0.519735	0.178	0.351	5.24351e-15
HSPA1B	1.78452e-19	1.47292	0.254	0.14	6.70871e-15
CD7	2.0428e-19	-0.484462	0.803	0.844	7.67972e-15
PPIA	2.66206e-19	0.294026	0.766	0.781	1.00077e-14
RPL37	2.67725e-19	-0.281979	0.925	0.979	1.00649e-14
ETF1	2.74569e-19	-0.381001	0.248	0.424	1.03221e-14
MCL1	2.82744e-19	-0.393684	0.658	0.833	1.06295e-14
BTG2	3.02838e-19	-0.430749	0.271	0.455	1.13849e-14
EIF3E	3.41801e-19	0.293776	0.538	0.55	1.28497e-14
IFI16	3.46764e-19	0.63118	0.344	0.247	1.30363e-14
PTPN22	3.59104e-19	-0.261625	0.301	0.468	1.35002e-14
TFF3	3.64826e-19	0.720668	0.223	0.093	1.37153e-14
PSMA1	3.72521e-19	0.445607	0.412	0.362	1.40046e-14
RARRES3	3.88813e-19	0.318154	0.575	0.614	1.4617e-14
OCIAD2	4.47786e-19	0.583812	0.356	0.239	1.68341e-14
UBE2L3	4.716e-19	0.263861	0.4	0.419	1.77293e-14
ATP5J2	5.69253e-19	0.364918	0.448	0.427	2.14005e-14
FAM177A1	5.92496e-19	-0.521026	0.458	0.653	2.22743e-14
STAT4	6.41905e-19	-0.38364	0.264	0.442	2.41318e-14
RAC1	6.8687e-19	0.417528	0.433	0.39	2.58222e-14
EDF1	7.25963e-19	0.251612	0.643	0.68	2.72919e-14
GLTSCR2	7.37311e-19	-0.390203	0.633	0.805	2.77185e-14
LGALS1	9.82366e-19	0.732421	0.522	0.49	3.69311e-14
DNAJA1	9.99533e-19	0.512738	0.608	0.622	3.75765e-14
PTGES3	1.26104e-18	0.499488	0.511	0.455	4.74075e-14
SRI	1.45882e-18	0.548847	0.339	0.252	5.48427e-14
C12orf75	1.58731e-18	0.600962	0.41	0.294	5.96732e-14
RAB27A	1.95453e-18	0.593474	0.355	0.26	7.34787e-14
RBM39	2.28512e-18	-0.374002	0.582	0.768	8.59066e-14
AP2S1	2.59089e-18	0.561923	0.283	0.188	9.74021e-14
GNA15	2.72126e-18	0.60079	0.115	0.016	1.02303e-13
CCL3	2.82087e-18	0.588758	0.426	0.242	1.06048e-13
RP1-187B23.1	2.90622e-18	-0.267129	0.04	0.125	1.09256e-13
VAMP8	3.08552e-18	0.304002	0.429	0.437	1.15997e-13
RAN	3.72148e-18	0.312924	0.574	0.58	1.39905e-13
TMEM50A	3.84445e-18	0.392109	0.497	0.471	1.44528e-13
CHMP1B	3.92113e-18	-0.668293	0.283	0.463	1.47411e-13
PPP1R2	3.95675e-18	0.575273	0.387	0.318	1.4875e-13
UBE2L6	4.10596e-18	0.64582	0.302	0.179	1.5436e-13
ANXA5	4.24503e-18	0.567833	0.346	0.255	1.59588e-13
PRDX6	4.3045e-18	0.390731	0.417	0.39	1.61824e-13
ATP5D	5.06517e-18	0.311815	0.491	0.498	1.9042e-13
RPS10	6.24532e-18	-0.25526	0.845	0.946	2.34787e-13
PTTG1	6.70587e-18	0.725009	0.246	0.133	2.521e-13
TSC22D3	7.23074e-18	-0.466011	0.751	0.873	2.71832e-13
NEAT1	7.41463e-18	0.471789	0.732	0.693	2.78746e-13
GPR65	8.2015e-18	-0.376361	0.26	0.433	3.08327e-13
MTHFD2	8.36751e-18	0.651256	0.287	0.156	3.14568e-13
UBE2M	8.37734e-18	-0.392822	0.049	0.154	3.14938e-13
LIMS1	9.28438e-18	-0.356282	0.17	0.317	3.49037e-13
RALA	9.50691e-18	0.670722	0.227	0.11	3.57403e-13
GZMH	1.18527e-17	0.684338	0.57	0.409	4.4559e-13
GPX4	1.34397e-17	0.279913	0.453	0.477	5.05251e-13
COPE	1.36316e-17	0.337205	0.468	0.463	5.12465e-13
NUDC	1.52895e-17	0.524551	0.319	0.263	5.74792e-13
DYNLRB1	1.75155e-17	0.41678	0.329	0.289	6.58477e-13
ATP5O	1.9339e-17	0.393779	0.444	0.412	7.27031e-13
YWHAH	1.96905e-17	0.688225	0.233	0.112	7.40246e-13
BAIAP2	2.05336e-17	-0.312359	0.026	0.107	7.7194e-13
IL2RB	2.11491e-17	-0.487085	0.304	0.489	7.95078e-13
HMGN2	2.2722e-17	0.563392	0.56	0.552	8.54211e-13
LAPTM5	2.36321e-17	0.275055	0.656	0.68	8.88425e-13
AREG	2.55628e-17	-0.529839	0.213	0.381	9.61008e-13
FXYD5	2.56777e-17	0.277868	0.526	0.549	9.65329e-13
PRKCA	2.8317e-17	-0.324743	0.047	0.143	1.06455e-12
COX7A2	3.403e-17	0.255713	0.641	0.667	1.27932e-12
NDUFV2	3.53638e-17	0.585573	0.316	0.203	1.32947e-12
ISG20	3.62908e-17	0.425278	0.519	0.521	1.36431e-12
GALNT2	3.76475e-17	0.596215	0.15	0.083	1.41532e-12
MLF1	4.27037e-17	-0.440065	0.032	0.122	1.6054e-12
CARD16	4.65173e-17	0.669124	0.333	0.219	1.74877e-12
SAMSN1	5.75006e-17	0.313472	0.603	0.659	2.16168e-12
H2AFX	5.90583e-17	-0.38593	0.163	0.31	2.22024e-12
RANBP2	6.43554e-17	-0.520811	0.177	0.336	2.41938e-12
RPS26	6.60454e-17	0.351808	0.844	0.875	2.48291e-12
NOP10	7.0435e-17	0.395791	0.391	0.36	2.64793e-12
PAPOLA	7.1272e-17	0.399767	0.444	0.42	2.6794e-12
CALM3	7.29986e-17	0.353155	0.439	0.432	2.74431e-12
RGS10	8.26776e-17	0.447429	0.327	0.284	3.10818e-12
LYST	8.56498e-17	0.678392	0.303	0.167	3.21992e-12
OAT	9.37283e-17	-0.278591	0.136	0.258	3.52362e-12
TMEM59	9.39412e-17	0.33925	0.517	0.5	3.53163e-12
SEC61B	1.16041e-16	0.342955	0.508	0.487	4.36246e-12
PPP1R10	1.23408e-16	-0.352288	0.093	0.209	4.63938e-12
IFI6	1.23443e-16	0.837392	0.307	0.222	4.64073e-12
SCML4	1.35333e-16	-0.309643	0.046	0.138	5.08771e-12
C19orf53	1.37182e-16	0.301058	0.457	0.453	5.15721e-12
ALG13	1.40943e-16	-0.406892	0.141	0.281	5.29862e-12
NDUFB8	1.57946e-16	0.336156	0.45	0.432	5.93781e-12
AGR2	1.6457e-16	0.555303	0.115	0.026	6.18686e-12
NAB1	1.73326e-16	0.601951	0.147	0.039	6.516e-12
HLA-DMA	1.75561e-16	0.643943	0.292	0.167	6.60005e-12
UBE2D3	1.87438e-16	0.282238	0.667	0.682	7.04654e-12
CD44	1.87772e-16	0.478363	0.607	0.539	7.05911e-12
BAX	1.9102e-16	0.476595	0.342	0.287	7.18119e-12
BLOC1S1	1.96015e-16	0.332412	0.408	0.403	7.36897e-12
TNFSF10	2.34494e-16	0.610053	0.165	0.06	8.81557e-12
PPA1	2.48806e-16	0.617229	0.287	0.167	9.3536e-12
BAG3	2.56582e-16	0.823403	0.136	0.039	9.64594e-12
RPS21	2.73346e-16	-0.260171	0.846	0.95	1.02762e-11
IFI27L2	3.23339e-16	0.468874	0.351	0.286	1.21556e-11
GBP2	3.50323e-16	0.63368	0.288	0.169	1.317e-11
CALR	3.53622e-16	-0.293722	0.54	0.718	1.32941e-11
PGAM1	3.54729e-16	0.339953	0.468	0.461	1.33357e-11
MYL6	4.22051e-16	0.307358	0.938	0.959	1.58666e-11
BRD2	4.59556e-16	-0.395555	0.342	0.519	1.72766e-11
PPP1R15A	4.66666e-16	-0.298769	0.484	0.662	1.75438e-11
TGFB1	5.70986e-16	-0.352921	0.246	0.403	2.14657e-11
NDUFB10	6.23983e-16	0.466197	0.334	0.268	2.3458e-11
IDH2	6.26063e-16	0.40808	0.358	0.318	2.35362e-11
DDX18	6.34299e-16	-0.474749	0.191	0.347	2.38458e-11
TRAC	7.08196e-16	0.426225	0.734	0.714	2.66239e-11
ANAPC11	7.17715e-16	0.341101	0.323	0.308	2.69818e-11
CHORDC1	7.23998e-16	0.678495	0.22	0.12	2.7218e-11
TXN	7.86649e-16	0.422535	0.483	0.437	2.95733e-11
ATP5J	9.0714e-16	0.250797	0.379	0.393	3.4103e-11
ATP1B3	1.20849e-15	-0.502968	0.453	0.628	4.54318e-11
PHF20	1.39291e-15	-0.274132	0.179	0.312	5.2365e-11
SQSTM1	1.43223e-15	0.359854	0.423	0.429	5.38433e-11
PLP2	1.56017e-15	0.547494	0.406	0.304	5.8653e-11
COX5A	1.5966e-15	0.403684	0.425	0.378	6.00227e-11
CXCL2	1.78817e-15	0.49606	0.102	0.018	6.72246e-11
PITHD1	1.96935e-15	-0.357795	0.174	0.317	7.40359e-11
MARCKSL1	2.00903e-15	-0.397678	0.166	0.308	7.55274e-11
TRIM39	2.04076e-15	-0.339384	0.035	0.12	7.67204e-11
TLE4	2.09573e-15	-0.292861	0.082	0.183	7.87868e-11
PRR7	2.16651e-15	-0.307342	0.067	0.159	8.14479e-11
TUBB	2.19571e-15	0.851583	0.262	0.153	8.25455e-11
ADAM19	2.25142e-15	0.519872	0.1	0.018	8.46399e-11
ZFAND2A	2.30518e-15	0.991951	0.222	0.131	8.66608e-11
PFDN2	2.67451e-15	0.449296	0.274	0.205	1.00546e-10
[truncated: 439 more rows]
