# Supplementary material for: Challenging the control through a single-cell perspective on normal adjacent tissue in colorectal cancer
Source: iScience. 2026 Apr 9;29(6):115671. doi: 10.1016/j.isci.2026.115671 (PMC13276536; doi:10.1016/j.isci.2026.115671)
Supplement: Table S13. DEGs_Plasma cells [file mmc14.xlsx]

## Sheet: DEGs_Plasma cells_HCvsNAT
	p_val	avg_log2FC	pct.1	pct.2	p_val_adj
MT-ND3	9.823e-300	2.8429	1	0.994	3.69286e-295
MTRNR2L12	4.36061e-298	3.78905	0.911	0.28	1.63933e-293
ATP5MG	5.59851e-290	2.67299	0.851	0	2.1047e-285
RACK1	3.15112e-286	3.63588	0.843	0	1.18463e-281
ATP5F1E	2.27576e-284	2.83252	0.839	0	8.55548e-280
TENT5C	7.30246e-270	2.85161	0.806	0	2.74529e-265
RPS17	3.55104e-260	-2.58941	0.391	0.966	1.33498e-255
GNB2L1	1.97973e-258	-3.16691	0	0.944	7.4426e-254
SELENOK	1.21934e-257	2.8118	0.778	0	4.58399e-253
SELENOS	1.51943e-237	2.30772	0.73	0	5.71214e-233
ATP5L	1.16228e-225	-2.30443	0	0.911	4.36948e-221
MT-ATP6	8.91059e-219	2.35813	1	0.994	3.34985e-214
ATP5MC2	2.30862e-218	2.04028	0.681	0	8.67902e-214
MTRNR2L8	7.13807e-202	2.78848	0.891	0.212	2.68348e-197
SELK	8.10016e-201	-2.18573	0	0.878	3.04518e-196
GLTSCR2	8.38753e-198	-2.03614	0	0.873	3.15321e-193
ATP5E	4.28813e-195	-1.8475	0	0.869	1.61208e-190
CYTOR	1.75324e-192	2.64413	0.613	0	6.59115e-188
ELOB	4.02149e-185	1.60455	0.593	0	1.51184e-180
VIMP	3.41213e-179	-1.78178	0	0.841	1.28275e-174
AL928768.3	1.52797e-176	-3.35268	0	0.836	5.74425e-172
AC020916.1	1.99932e-176	2.81694	0.569	0	7.51624e-172
ATP5ME	1.47271e-173	1.53203	0.56	0	5.53652e-169
ATP5IF1	3.94442e-172	1.39342	0.556	0	1.48287e-167
ATP5PF	3.94442e-172	1.38553	0.556	0	1.48287e-167
ATP5G2	4.81125e-166	-1.56129	0	0.815	1.80874e-161
MT-CYB	5.02914e-164	1.81527	1	0.998	1.89066e-159
SELENOM	1.21584e-163	1.4991	0.532	0	4.57082e-159
ATP5MD	1.14841e-156	1.26046	0.512	0	4.31733e-152
MT-CO3	2.38133e-150	1.63631	1	0.999	8.95237e-146
ATP5MC3	8.90427e-150	1.21463	0.492	0	3.34747e-145
ATP5MPL	2.07746e-148	1.25128	0.488	0	7.80999e-144
RPL37	7.29572e-147	1.45983	0.968	0.958	2.74275e-142
COPS9	5.71415e-143	1.09486	0.472	0	2.14818e-138
SEM1	5.71415e-143	1.13496	0.472	0	2.14818e-138
SELENOH	1.28487e-141	1.17046	0.468	0	4.83034e-137
ATP5D	6.03385e-141	-1.2531	0	0.756	2.26837e-136
MT-ND1	2.14471e-139	1.692	1	0.994	8.06284e-135
SELM	2.67034e-138	-1.31704	0	0.749	1.00389e-133
MIR29B2CHG	1.39931e-137	1.38842	0.456	0	5.26056e-133
LINC00152	6.01217e-133	-1.86141	0	0.734	2.26022e-128
TCEB2	2.50485e-132	-1.15721	0	0.732	9.41672e-128
ATP5F1A	3.06194e-132	1.23401	0.44	0	1.1511e-127
ATP5MF	6.50963e-131	1.00564	0.435	0	2.44723e-126
AHNAK	3.20769e-130	2.14673	0.698	0.573	1.2059e-125
ATP5F1B	6.00746e-127	0.900361	0.423	0	2.25845e-122
NSD3	6.00746e-127	1.12045	0.423	0	2.25845e-122
ATP5PO	1.24345e-125	0.906903	0.419	0	4.67461e-121
BUD23	2.13826e-120	0.875657	0.403	0	8.03857e-116
FAM46C	4.33221e-119	-1.33281	0	0.692	1.62865e-114
SMIM26	8.53253e-118	0.902646	0.395	0	3.20772e-113
SELENOT	8.53253e-118	0.882637	0.395	0	3.20772e-113
ATP5MC1	1.68842e-116	0.946559	0.391	0	6.34746e-112
ATP5PD	1.68842e-116	0.810931	0.391	0	6.34746e-112
RTRAF	6.48898e-114	0.832784	0.383	0	2.43947e-109
NOP53	6.48898e-114	1.34133	0.383	0	2.43947e-109
MT-CO2	1.4551e-113	1.38255	1	1	5.47029e-109
SELENOF	1.26039e-112	0.904167	0.379	0	4.73832e-108
HDLBP	1.36318e-109	1.27345	0.637	0.502	5.12474e-105
BTG2	3.62954e-109	2.15521	0.823	0.605	1.36449e-104
RPS21	8.08351e-107	1.18783	0.895	0.921	3.03892e-102
ATP5J	6.05721e-106	-0.920164	0	0.647	2.27715e-101
AC090498.1	6.92488e-105	-1.00116	0	0.643	2.60334e-100
ATP5O	8.63163e-105	-0.910671	0	0.642	3.24497e-100
GOLGB1	7.20057e-104	1.50985	0.629	0.316	2.70698e-99
SELT	9.61609e-104	-0.900886	0	0.638	3.61507e-99
FAM30A	1.11053e-103	1.5347	0.351	0	4.17491e-99
C14orf2	4.40501e-103	-0.955269	0	0.636	1.65602e-98
UBC	1.07164e-101	1.73382	0.935	0.972	4.02871e-97
MT-ND4L	1.43301e-101	1.46192	0.843	0.654	5.38724e-97
RP11-138A9.1	2.70074e-100	-1.27432	0	0.625	1.01531e-95
HNRNPA2B1	5.92601e-100	1.20389	0.778	0.678	2.22782e-95
POLR2J3.1	6.93153e-100	0.922106	0.339	0	2.60584e-95
TRIR	6.93153e-100	0.937573	0.339	0	2.60584e-95
ATP5A1	9.55937e-100	-0.895338	0	0.623	3.59375e-95
C19orf43	2.21231e-99	-0.879162	0	0.622	8.31694e-95
ATP5I	2.72745e-99	-0.935781	0	0.621	1.02536e-94
ATP5G3	7.58571e-98	-0.854876	0	0.616	2.85177e-93
ATPIF1	2.12509e-97	-0.862273	0	0.614	7.98905e-93
AC016831.5	2.28356e-97	1.19304	0.331	0	8.5848e-93
LINC02362	4.10986e-96	0.874883	0.327	0	1.54506e-91
ELOC	7.35553e-95	0.710387	0.323	0	2.76524e-90
TPT1	3.6467e-94	1.22955	0.98	0.981	1.37094e-89
TMA7	5.96106e-93	1.05919	0.774	0.782	2.241e-88
RPL30	1.79101e-92	1.14848	0.956	0.963	6.73314e-88
MT-ND4	2.67958e-91	1.19487	1	0.996	1.00736e-86
GPX1	3.73018e-91	-0.885295	0	0.588	1.40232e-86
AC245297.3	4.07907e-91	0.819957	0.31	0	1.53348e-86
CYBA	1.46701e-90	-0.563367	0.524	0.974	5.51509e-86
RPS28	2.85879e-90	1.14537	0.984	0.975	1.07473e-85
AC007952.4	7.14153e-90	0.917979	0.306	0	2.68479e-85
MESD	1.24357e-88	0.625737	0.302	0	4.67508e-84
TUT4	1.24357e-88	0.638766	0.302	0	4.67508e-84
ALDOA	2.64416e-88	-0.92826	0.065	0.692	9.94046e-84
USMG5	3.65798e-88	-0.803105	0	0.576	1.37518e-83
RPL13A	7.07141e-88	-0.993077	0.915	0.991	2.65842e-83
2025-09-15	6.20288e-85	-0.732852	0	0.561	2.33191e-80
C11orf31	6.20288e-85	-0.769199	0	0.561	2.33191e-80
ATP5F1C	6.35859e-85	0.573628	0.29	0	2.39045e-80
RPL36AL	2.4549e-83	0.978135	0.871	0.936	9.22894e-79
OGA	1.838e-82	0.678377	0.282	0	6.90979e-78
SEC62	1.92723e-82	0.895038	0.782	0.79	7.24521e-78
SELENOW	3.10056e-81	0.640793	0.278	0	1.16563e-76
MT-CO1	1.71912e-80	1.12101	1	0.999	6.46287e-76
ATP5B	2.43256e-80	-0.691213	0	0.54	9.14497e-76
ATP5F1D	5.20342e-80	0.697272	0.274	0	1.95617e-75
ATP5G1	2.35733e-79	-0.751477	0	0.536	8.86216e-75
ADA2	8.68772e-79	0.724909	0.27	0	3.26606e-74
ILF3-DT	8.68772e-79	0.853469	0.27	0	3.26606e-74
RPL41	9.24524e-78	1.08173	0.98	0.991	3.47566e-73
CD63	1.10005e-77	0.788744	0.73	0.822	4.13554e-73
MT-ND6	1.14141e-77	1.26105	0.577	0.286	4.291e-73
NORAD	1.44313e-77	0.591223	0.266	0	5.4253e-73
TMEM258	1.33621e-76	0.866441	0.819	0.88	5.02336e-72
MUC20-OT1	2.38507e-76	0.546502	0.262	0	8.96645e-72
RPL7A	2.40543e-76	1.05132	0.927	0.965	9.04298e-72
SUB1	2.29039e-75	0.958447	0.871	0.891	8.61051e-71
CCDC32	3.92202e-75	0.509097	0.258	0	1.47444e-70
Z93930.2	3.92202e-75	0.69969	0.258	0	1.47444e-70
RPL37A	4.0297e-75	0.958264	0.968	0.972	1.51492e-70
ATP5J2	9.04567e-75	-0.676736	0	0.514	3.40063e-70
WBSCR22	4.76333e-74	-0.655357	0	0.51	1.79073e-69
VSIR	6.41715e-74	0.573318	0.254	0	2.41246e-69
CALR	4.35471e-73	0.982146	0.774	0.82	1.63711e-68
SHFM1	9.21586e-73	-0.683456	0	0.504	3.46461e-68
AC243960.1	1.04475e-72	0.808964	0.25	0	3.92764e-68
NACA	1.89355e-72	0.984038	0.883	0.916	7.11862e-68
DDX17	1.02519e-71	1.21009	0.609	0.345	3.85409e-67
SSR3	4.68509e-71	0.812869	0.831	0.868	1.76131e-66
FBH1	2.72854e-70	0.608901	0.242	0	1.02577e-65
RPL13	3.52876e-70	-0.472638	0.831	0.992	1.3266e-65
MT-ND5	5.52564e-69	1.11283	0.98	0.979	2.07731e-64
SPCS2	5.99108e-69	0.809128	0.867	0.909	2.25229e-64
GNAS	7.07073e-69	0.898276	0.677	0.646	2.65817e-64
CSDE1	9.75275e-69	0.659844	0.565	0.654	3.66645e-64
RPS24	1.38715e-68	0.866836	0.952	0.96	5.21485e-64
TFF3	2.86073e-68	1.20969	0.109	0.274	1.07546e-63
MYEOV2	3.07017e-68	-0.634608	0	0.481	1.1542e-63
AC004687.1	6.98823e-68	0.623755	0.234	0	2.62716e-63
FTH1	7.42096e-68	-0.560399	0.601	0.968	2.78983e-63
PTMA	1.69871e-67	1.00204	0.968	0.965	6.38612e-63
RPL36	7.63927e-67	0.971145	0.968	0.967	2.87191e-62
RPS7	1.01673e-66	0.884109	0.923	0.961	3.82231e-62
HIKESHI	1.1103e-66	0.469596	0.23	0	4.17407e-62
RP11-138A9.2	1.50477e-66	-0.969441	0	0.472	5.65704e-62
TXNIP	1.59152e-66	1.88794	0.536	0.196	5.98317e-62
EIF3A	5.02311e-66	0.953868	0.56	0.397	1.88839e-61
LINC-PINT	6.01967e-66	-0.809432	0	0.469	2.26303e-61
C19orf60	6.01967e-66	-0.623812	0	0.469	2.26303e-61
EAF2	1.99424e-65	1.00167	0.569	0.344	7.49713e-61
RRBP1	2.51067e-65	1.08792	0.694	0.662	9.43861e-61
FOSB	2.51824e-65	1.50606	0.843	0.851	9.46707e-61
TOMM7	1.67043e-64	0.701752	0.718	0.798	6.27981e-60
REX1BD	2.76291e-64	0.533777	0.222	0	1.03869e-59
RTF2	2.76291e-64	0.42216	0.222	0	1.03869e-59
RPS2	3.31032e-64	-0.659047	0.738	0.977	1.24448e-59
NCL	1.02541e-63	0.911101	0.629	0.53	3.85494e-59
PDE4B	1.30307e-63	1.05165	0.585	0.677	4.89877e-59
TOMM20	1.49161e-63	0.609037	0.52	0.548	5.60757e-59
RPS8	3.21465e-63	1.02593	0.952	0.962	1.20852e-58
AC058791.1	3.71867e-63	1.35569	0.31	0.187	1.398e-58
WASHC3	4.32759e-63	0.469777	0.218	0	1.62691e-58
RPL18	4.34412e-63	0.953196	0.956	0.973	1.63313e-58
GOLGA4	4.42237e-63	1.05435	0.573	0.345	1.66255e-58
EEF1B2	3.1768e-62	0.833639	0.806	0.918	1.19429e-57
NDUFB4	3.41582e-62	0.682474	0.585	0.632	1.28414e-57
HNRNPU	6.84535e-62	1.00948	0.524	0.33	2.57344e-57
ATP5H	6.89873e-62	-0.564044	0	0.447	2.59351e-57
C14orf166	6.89873e-62	-0.560349	0	0.447	2.59351e-57
NEAT1	7.69978e-62	1.21089	0.911	0.955	2.89466e-57
HNRNPA3	8.34957e-61	0.849332	0.605	0.477	3.13894e-56
ATP5PB	1.0469e-60	0.43168	0.21	0	3.9357e-56
CYBC1	1.0469e-60	0.520954	0.21	0	3.9357e-56
RPL39	1.47518e-60	0.895799	0.968	0.972	5.54581e-56
ARPC3	2.01656e-60	0.568587	0.516	0.603	7.58107e-56
RPL29	2.23585e-60	0.801583	0.903	0.96	8.40547e-56
CANX	2.78719e-60	0.626113	0.52	0.56	1.04782e-55
ERLEC1	4.70052e-60	0.70299	0.532	0.547	1.76711e-55
ERP29	6.47881e-60	0.5577	0.601	0.761	2.43564e-55
PNISR	7.35759e-60	1.13345	0.706	0.432	2.76601e-55
UFD1	1.617e-59	0.439311	0.206	0	6.07895e-55
AC007384.1	1.617e-59	0.553698	0.206	0	6.07895e-55
H3F3A	3.47152e-59	0.730902	0.774	0.836	1.30508e-54
RPS20	4.03827e-59	-0.913885	0.786	0.97	1.51815e-54
DDX5	6.58249e-59	0.777375	0.782	0.857	2.47462e-54
JUND	9.05973e-59	1.26038	0.75	0.729	3.40591e-54
ATP2B1-AS1	2.4861e-58	0.703312	0.202	0	9.34625e-54
CARMIL1	2.4861e-58	0.534342	0.202	0	9.34625e-54
MIA2	2.4861e-58	0.488333	0.202	0	9.34625e-54
TUT7	2.4861e-58	0.499624	0.202	0	9.34625e-54
WHSC1L1	2.76017e-58	-0.667239	0	0.427	1.03766e-53
OST4	5.70727e-58	0.708361	0.827	0.903	2.14559e-53
IRF4	6.54877e-58	1.18418	0.456	0.223	2.46194e-53
Z93241.1	3.80491e-57	0.879903	0.198	0	1.43042e-52
IGLL5	4.17473e-57	3.3487	0.5	0.246	1.56945e-52
RP1-313I6.12	5.47561e-57	-0.995236	0	0.419	2.0585e-52
SEL1L	5.99227e-57	0.806457	0.508	0.397	2.25273e-52
MT-ATP8	1.65252e-56	1.04352	0.407	0.095	6.21247e-52
C8orf59	2.56012e-56	0.736919	0.609	0.537	9.62453e-52
ARPC2	2.82718e-56	0.62388	0.593	0.686	1.06285e-51
RPL22	3.06135e-56	0.735056	0.891	0.936	1.15088e-51
KDELR1	8.63081e-56	0.599695	0.544	0.621	3.24467e-51
SEC11C	1.76438e-55	0.743584	0.831	0.916	6.63303e-51
FOS	5.0254e-55	1.62105	0.742	0.911	1.88925e-50
NBDY	8.79221e-55	0.480002	0.19	0	3.30534e-50
SEC11A	9.25302e-55	0.546629	0.484	0.537	3.47858e-50
C17orf89	2.93481e-54	-0.509841	0	0.403	1.10331e-49
PLCG2	1.29133e-53	2.08314	0.492	0.233	4.85461e-49
ACTG1	1.58743e-53	0.783612	0.685	0.805	5.96778e-49
LINC00493	2.00832e-53	-0.528012	0	0.398	7.55008e-49
ZBTB38	6.45341e-53	0.995944	0.52	0.307	2.4261e-48
CFD	6.78495e-53	-0.654551	0.02	0.456	2.55074e-48
FAU	7.99961e-53	0.802174	0.952	0.973	3.00737e-48
STK17B	1.01428e-52	0.9048	0.544	0.368	3.81307e-48
HSPA8	1.48224e-52	1.1315	0.746	0.668	5.57234e-48
AC245014.3	1.99564e-52	0.645735	0.181	0	7.50242e-48
RPL7	5.35718e-52	-0.817247	0.827	0.967	2.01398e-47
SON	7.94851e-52	0.857563	0.653	0.555	2.98816e-47
ZRANB2	2.45369e-51	1.01256	0.516	0.182	9.22442e-47
AP001160.1	2.98673e-51	0.739313	0.177	0	1.12283e-46
TTC3	4.41127e-51	0.810987	0.496	0.364	1.65837e-46
BTN3A2	8.59598e-51	0.702593	0.452	0.331	3.23157e-46
CTD-3252C9.4	1.50185e-50	-0.864719	0	0.381	5.64606e-46
SERF2	3.5106e-50	0.670939	0.907	0.956	1.31978e-45
DDX3X	3.54633e-50	1.03611	0.544	0.504	1.33321e-45
EBLN3P	4.4505e-50	0.446052	0.173	0	1.67312e-45
CENPX	4.4505e-50	0.453493	0.173	0	1.67312e-45
RPS27L	5.44607e-50	0.659794	0.669	0.726	2.0474e-45
ATP5F1	1.25539e-49	-0.427622	0	0.375	4.71952e-45
TAGAP	1.41632e-49	0.772737	0.371	0.37	5.32453e-45
HMGB1	1.64998e-49	0.744491	0.706	0.751	6.20293e-45
CCPG1	1.65174e-49	0.674713	0.54	0.525	6.20953e-45
RP11-290F5.1	2.12863e-49	-0.525343	0	0.374	8.00236e-45
ANKRD28	2.2031e-49	1.02497	0.754	0.814	8.28234e-45
MGST3	2.7805e-49	0.409297	0.444	0.554	1.0453e-44
PRDM1	3.04531e-49	1.24789	0.577	0.549	1.14485e-44
C10orf54	5.34872e-49	-0.426359	0	0.371	2.0108e-44
RAB5IF	6.60291e-49	0.312682	0.169	0	2.4823e-44
AC010642.2	6.60291e-49	0.333874	0.169	0	2.4823e-44
AC008105.3	6.60291e-49	0.420099	0.169	0	2.4823e-44
NDUFAF8	6.60291e-49	0.368555	0.169	0	2.4823e-44
TCEB1	6.95518e-49	-0.450259	0	0.37	2.61473e-44
PCMTD1	9.40831e-49	0.698724	0.431	0.324	3.53696e-44
ANKRD12	1.00033e-48	0.794607	0.552	0.438	3.76064e-44
SSR2	2.89377e-48	0.487492	0.698	0.846	1.08788e-43
RSRP1	3.82619e-48	1.01525	0.621	0.4	1.43842e-43
CLIC1	4.36302e-48	0.410022	0.544	0.745	1.64023e-43
NDUFA1	4.42049e-48	0.596006	0.653	0.726	1.66184e-43
NSA2	4.79227e-48	0.607796	0.407	0.329	1.80161e-43
RPS27	6.19935e-48	0.874635	0.96	0.982	2.33059e-43
PARK7	6.21327e-48	0.445049	0.472	0.604	2.33582e-43
EIF3K	8.84081e-48	0.406374	0.585	0.773	3.32362e-43
JPT1	9.75418e-48	0.338925	0.165	0	3.66698e-43
AC103591.3	9.75418e-48	0.923095	0.165	0	3.66698e-43
RPL31	9.77463e-48	-0.792274	0.77	0.961	3.67467e-43
SPCS3	1.34548e-47	0.628929	0.726	0.768	5.05821e-43
SEC61A1	2.13477e-47	0.698409	0.48	0.457	8.02546e-43
SLAMF7	3.04369e-47	0.710925	0.548	0.526	1.14425e-42
KRTCAP2	3.32233e-47	0.701437	0.681	0.754	1.249e-42
HSP90AB1	3.95811e-47	0.952964	0.73	0.801	1.48801e-42
NUCB2	7.16644e-47	0.35932	0.435	0.62	2.69415e-42
HINT1	7.27302e-47	0.440777	0.706	0.866	2.73422e-42
DAD1	7.44028e-47	0.390037	0.597	0.782	2.7971e-42
PRDX1	7.80553e-47	0.53403	0.536	0.648	2.93441e-42
MPHOSPH8	9.14697e-47	0.909365	0.54	0.372	3.43871e-42
EIF4B	9.89701e-47	0.623517	0.577	0.603	3.72068e-42
LMO4	1.13366e-46	0.796849	0.399	0.26	4.26189e-42
TNFRSF17	1.56632e-46	0.746673	0.661	0.702	5.88843e-42
RPS3A	2.13637e-46	0.807463	0.911	0.96	8.03146e-42
PFDN5	3.21407e-46	0.51477	0.794	0.907	1.2083e-41
UBL5	3.35158e-46	0.538854	0.637	0.751	1.25999e-41
SRPRA	3.45168e-46	0.532703	0.448	0.434	1.29762e-41
SLC38A2	7.59987e-46	1.01949	0.52	0.371	2.8571e-41
PPIB	7.73123e-46	0.559526	0.762	0.891	2.90648e-41
VPS36	1.04191e-45	0.739436	0.327	0.1	3.91696e-41
REEP5	1.83283e-45	0.474003	0.601	0.712	6.89035e-41
TOGARAM1	2.10157e-45	0.354606	0.157	0	7.90065e-41
METTL26	2.10157e-45	0.327332	0.157	0	7.90065e-41
AL121944.1	2.10157e-45	1.00951	0.157	0	7.90065e-41
SRP72	2.77001e-45	0.575785	0.387	0.372	1.04136e-40
TCEA1	3.34419e-45	0.596683	0.448	0.403	1.25721e-40
SNU13	3.89376e-45	0.503378	0.552	0.606	1.46382e-40
CYTIP	3.96041e-45	0.763544	0.625	0.67	1.48887e-40
PCBP2	4.08197e-45	0.544525	0.621	0.687	1.53458e-40
SLC25A5	4.76583e-45	0.441612	0.484	0.602	1.79167e-40
C20orf24	7.42595e-45	-0.390931	0	0.345	2.79171e-40
COX7C	1.03391e-44	0.652299	0.815	0.875	3.88688e-40
CHCHD10	1.04473e-44	-0.447456	0.181	0.626	3.92754e-40
MZT2B	1.15436e-44	0.26405	0.379	0.588	4.33969e-40
ARFGAP3	1.50103e-44	0.610228	0.427	0.347	5.64299e-40
ZNF706	1.54569e-44	0.537016	0.472	0.543	5.81085e-40
AC016831.1	3.0653e-44	0.424028	0.153	0	1.15237e-39
AC092069.1	3.0653e-44	0.611157	0.153	0	1.15237e-39
LINC00513	3.0653e-44	0.453356	0.153	0	1.15237e-39
AC092683.1	3.0653e-44	0.372874	0.153	0	1.15237e-39
U62317.5	3.0653e-44	0.348456	0.153	0	1.15237e-39
AL365361.1	3.0653e-44	0.344582	0.153	0	1.15237e-39
MESDC2	7.16137e-44	-0.403219	0	0.339	2.69225e-39
C4orf3	7.33399e-44	0.451765	0.548	0.651	2.75714e-39
YWHAE	7.61192e-44	0.460775	0.456	0.566	2.86163e-39
CD59	8.06896e-44	-0.6395	0.149	0.6	3.03344e-39
RNU12	1.18172e-43	-0.833588	0	0.337	4.44256e-39
SRSF7	1.19552e-43	1.1156	0.641	0.633	4.49442e-39
SERBP1	2.01887e-43	0.514509	0.456	0.492	7.58976e-39
TMBIM4	2.25262e-43	0.424614	0.452	0.496	8.46851e-39
APOA1BP	3.20815e-43	-0.391515	0	0.334	1.20607e-38
SINHCAF	4.45237e-43	0.343052	0.149	0	1.67382e-38
AL627171.1	4.45237e-43	0.463246	0.149	0	1.67382e-38
RAC2	4.72951e-43	0.579025	0.44	0.439	1.77801e-38
TMBIM6	5.69496e-43	0.316605	0.589	0.785	2.14096e-38
PDK1	5.94447e-43	0.816144	0.468	0.29	2.23476e-38
GNG5	7.11988e-43	0.527513	0.468	0.449	2.67665e-38
C11orf58	7.25393e-43	0.582917	0.496	0.474	2.72704e-38
HIST1H4C	8.33934e-43	1.08223	0.488	0.285	3.13509e-38
ATP5C1	8.67515e-43	-0.363862	0	0.331	3.26133e-38
SEC61G	9.16364e-43	0.572168	0.734	0.836	3.44498e-38
PFN1	9.16782e-43	-0.377968	0.31	0.737	3.44655e-38
SSR1	1.64882e-42	0.556268	0.431	0.415	6.19857e-38
MAN1A2	1.76646e-42	0.669462	0.375	0.265	6.64084e-38
SEC61B	1.93825e-42	0.615835	0.879	0.94	7.28665e-38
SKP1	2.07186e-42	0.388994	0.492	0.637	7.78894e-38
NDUFA3	2.24366e-42	0.595796	0.52	0.544	8.4348e-38
PNN	2.35694e-42	0.953793	0.48	0.256	8.86068e-38
TMSB10	2.94193e-42	0.795875	0.919	0.962	1.10599e-37
RBM39	3.4528e-42	0.663834	0.746	0.764	1.29805e-37
RPL14	3.53889e-42	0.720449	0.891	0.949	1.33041e-37
PTGES3	4.06689e-42	0.573955	0.508	0.516	1.52891e-37
AC026202.2	6.44041e-42	0.368857	0.145	0	2.42121e-37
MTREX	6.44041e-42	0.261997	0.145	0	2.42121e-37
ETFRF1	6.44041e-42	0.30182	0.145	0	2.42121e-37
MMP24OS	6.44041e-42	0.318056	0.145	0	2.42121e-37
ATRX	2.10181e-41	0.837387	0.484	0.321	7.90156e-37
MEF2C	3.20495e-41	0.890026	0.617	0.461	1.20487e-36
S100A6	3.32938e-41	0.41888	0.589	0.848	1.25165e-36
DYNLL1	5.10227e-41	0.509081	0.605	0.722	1.91815e-36
UBE2J1	5.94725e-41	0.500868	0.677	0.786	2.23581e-36
PCNX1	9.27806e-41	0.351068	0.141	0	3.488e-36
LINC02384	9.27806e-41	0.313967	0.141	0	3.488e-36
ERBIN	9.27806e-41	0.344432	0.141	0	3.488e-36
ST13	1.04427e-40	0.403493	0.391	0.48	3.92582e-36
C19orf53	1.3039e-40	0.559344	0.532	0.546	4.90187e-36
RAC1	1.4543e-40	-0.27323	0.165	0.552	5.4673e-36
SRP14	1.64716e-40	0.386395	0.625	0.778	6.19233e-36
IGLV2-14	2.15223e-40	2.9915	0.206	0.097	8.09111e-36
GCC2	2.2231e-40	0.747235	0.395	0.197	8.35751e-36
EIF2S2	2.24263e-40	0.604147	0.508	0.422	8.43096e-36
PAPOLA	2.5452e-40	0.576641	0.496	0.527	9.56843e-36
ENY2	3.00468e-40	0.63437	0.508	0.458	1.12958e-35
EDF1	9.19296e-40	0.361822	0.702	0.863	3.456e-35
RPL28	1.20323e-39	0.763496	0.952	0.972	4.52342e-35
KHDC4	1.33119e-39	0.304163	0.137	0	5.00446e-35
LMAN1	1.50274e-39	0.551251	0.54	0.594	5.6494e-35
EIF5B	2.38471e-39	0.676613	0.589	0.548	8.96506e-35
RPN2	2.52706e-39	0.353406	0.54	0.692	9.50023e-35
RPL24	2.66723e-39	0.648602	0.911	0.958	1.00272e-34
HLA-E	2.73442e-39	0.434716	0.718	0.858	1.02798e-34
HNRNPUL1	3.28579e-39	0.78764	0.435	0.323	1.23526e-34
MBNL2	4.88697e-39	0.599977	0.323	0.146	1.83721e-34
TCF25	7.49026e-39	0.680778	0.516	0.564	2.81589e-34
CCNI	8.46235e-39	0.51454	0.597	0.676	3.18134e-34
NBEAL1	9.0643e-39	-0.359926	0.161	0.554	3.40763e-34
RPL5	1.00522e-38	0.766968	0.855	0.937	3.77901e-34
RBM25	1.20575e-38	0.721164	0.536	0.408	4.5329e-34
PARP1	1.31199e-38	0.48587	0.335	0.282	4.93231e-34
SUMO2	1.43357e-38	0.359163	0.536	0.656	5.38938e-34
BCLAF1	1.49053e-38	0.762806	0.5	0.33	5.60351e-34
TCF4	1.55408e-38	0.744086	0.391	0.205	5.84241e-34
ARMCX3	1.58527e-38	0.59988	0.448	0.394	5.95968e-34
AL118516.1	1.90229e-38	0.58009	0.133	0	7.15145e-34
MDM4	2.18865e-38	0.742384	0.415	0.199	8.22802e-34
RPS12	2.312e-38	0.743945	0.956	0.976	8.69172e-34
HSPA5	2.98439e-38	0.804049	0.782	0.82	1.12195e-33
RPL19	3.244e-38	0.777191	0.944	0.969	1.21955e-33
RPLP1	3.71867e-38	0.745617	0.992	0.991	1.398e-33
RABAC1	3.77126e-38	0.325314	0.665	0.851	1.41777e-33
ISG20	4.27201e-38	0.502616	0.673	0.804	1.60602e-33
OSTC	5.1356e-38	0.411836	0.556	0.675	1.93068e-33
COPE	6.0407e-38	0.295994	0.556	0.742	2.27094e-33
ARF1	6.54147e-38	0.50274	0.633	0.693	2.4592e-33
UQCRQ	8.36523e-38	0.424924	0.597	0.71	3.14483e-33
SYVN1	8.88428e-38	0.60996	0.343	0.219	3.33996e-33
TP53INP1	9.14433e-38	0.800001	0.359	0.159	3.43772e-33
BACH1	9.25059e-38	0.62542	0.331	0.262	3.47767e-33
EIF4G2	1.01354e-37	0.490808	0.484	0.511	3.81028e-33
SPCS1	1.17687e-37	0.574206	0.843	0.907	4.42431e-33
HSP90B1	1.56419e-37	0.820364	0.887	0.937	5.88043e-33
PIGR	1.76999e-37	0.251721	0.105	0.31	6.6541e-33
RAB30	1.97668e-37	0.787767	0.444	0.522	7.43115e-33
MYADM	2.00151e-37	0.869764	0.476	0.48	7.52446e-33
KRT10	2.03524e-37	-0.251461	0.294	0.682	7.65127e-33
CFLAR	2.05767e-37	0.682825	0.524	0.532	7.73561e-33
RPL34	2.41403e-37	0.698355	0.968	0.984	9.0753e-33
INTS11	2.70761e-37	0.372651	0.129	0	1.0179e-32
SMIM27	2.70761e-37	0.253934	0.129	0	1.0179e-32
CD55	2.90291e-37	0.284874	0.407	0.638	1.09132e-32
HAX1	3.07741e-37	0.510715	0.54	0.566	1.15692e-32
JUN	3.12711e-37	0.678027	0.714	0.936	1.17561e-32
ZNF90	3.19289e-37	-0.363786	0.016	0.341	1.20034e-32
FKBP2	3.5354e-37	0.549584	0.839	0.938	1.3291e-32
PLPP5	4.02395e-37	0.510015	0.597	0.67	1.51277e-32
ARID1B	5.20589e-37	0.572286	0.282	0.056	1.9571e-32
ANXA5	7.65099e-37	0.401543	0.379	0.466	2.87631e-32
PSMB1	7.65405e-37	0.308793	0.5	0.638	2.87746e-32
JUNB	7.83978e-37	0.330372	0.544	0.869	2.94729e-32
CREB3L2	1.46966e-36	0.74582	0.44	0.275	5.52503e-32
UFM1	1.60786e-36	0.559531	0.601	0.587	6.0446e-32
UQCRH	1.75617e-36	0.415444	0.685	0.814	6.60215e-32
MYL12A	1.98204e-36	0.412273	0.411	0.517	7.45127e-32
RNASET2	2.20511e-36	-0.486826	0.306	0.717	8.2899e-32
AGR2	2.21487e-36	0.355047	0.06	0.135	8.32659e-32
HSP90AA1	2.36464e-36	1.40388	0.786	0.806	8.88961e-32
SRP9	2.85018e-36	0.442333	0.351	0.337	1.0715e-31
TRAM1	3.14345e-36	0.265487	0.544	0.743	1.18175e-31
RIOX2	3.83874e-36	0.311563	0.125	0	1.44314e-31
MANEA-DT	3.83874e-36	0.445328	0.125	0	1.44314e-31
CSKMT	3.83874e-36	0.44063	0.125	0	1.44314e-31
AC005838.2	3.83874e-36	0.30271	0.125	0	1.44314e-31
HNRNPK	4.60505e-36	0.430468	0.452	0.517	1.73122e-31
SRRM2	4.86844e-36	0.656319	0.548	0.548	1.83024e-31
FGFR1OP2	5.37652e-36	0.46505	0.375	0.357	2.02125e-31
COPA	5.44995e-36	0.651642	0.391	0.203	2.04885e-31
C16orf13	6.76783e-36	-0.355886	0	0.285	2.5443e-31
NDUFB11	7.14272e-36	0.334783	0.617	0.773	2.68523e-31
EID1	7.9667e-36	0.549124	0.472	0.452	2.995e-31
EIF3G	1.00339e-35	0.365354	0.5	0.617	3.77216e-31
LINC01420	1.21108e-35	-0.314159	0	0.283	4.55295e-31
BRD2	1.26607e-35	0.853476	0.597	0.568	4.75965e-31
ARF4	1.30917e-35	0.468479	0.528	0.631	4.92168e-31
RPL27A	1.31412e-35	-0.594162	0.883	0.978	4.9403e-31
PPA1	1.39429e-35	0.375356	0.383	0.447	5.24168e-31
PSAP	1.53695e-35	-0.455121	0.383	0.775	5.77802e-31
ELF3	2.10518e-35	0.349114	0.069	0.143	7.91422e-31
CLK1	2.19053e-35	0.640875	0.492	0.515	8.23509e-31
HM13	2.65451e-35	0.456061	0.569	0.661	9.97938e-31
LUC7L3	2.67876e-35	0.864318	0.512	0.229	1.00705e-30
TMEM208	3.02923e-35	0.324038	0.435	0.55	1.13881e-30
RPS23	3.58545e-35	0.695177	0.96	0.977	1.34792e-30
SRRM1	3.84041e-35	0.596271	0.435	0.333	1.44376e-30
CECR1	4.33637e-35	-0.348044	0	0.279	1.63021e-30
NDUFB7	4.67054e-35	0.294935	0.468	0.659	1.75584e-30
YWHAZ	5.41299e-35	0.535289	0.56	0.598	2.03496e-30
AC060780.1	5.4213e-35	0.287513	0.121	0	2.03808e-30
PAXX	5.4213e-35	0.304711	0.121	0	2.03808e-30
ODR4	5.4213e-35	0.327951	0.121	0	2.03808e-30
AC097376.2	5.4213e-35	0.349382	0.121	0	2.03808e-30
AC005261.1	5.4213e-35	0.333011	0.121	0	2.03808e-30
PAIP2	6.39912e-35	0.460353	0.415	0.463	2.40569e-30
FNDC3A	6.49545e-35	0.613218	0.46	0.359	2.4419e-30
ANAPC16	7.42537e-35	0.437884	0.573	0.645	2.79149e-30
UQCR10	9.36534e-35	0.558751	0.52	0.421	3.52081e-30
ELL2	1.12348e-34	0.484298	0.383	0.403	4.22361e-30
DNAJC3	1.45653e-34	0.492402	0.528	0.59	5.47568e-30
RPS26	1.58111e-34	0.706378	0.831	0.906	5.94403e-30
DCN	2.31207e-34	-0.397673	0.004	0.294	8.692e-30
SEC14L1	2.63087e-34	0.646962	0.46	0.335	9.8905e-30
EIF5A	4.34537e-34	0.440703	0.391	0.489	1.6336e-29
RP11-160E2.6	4.86374e-34	-0.555768	0	0.271	1.82848e-29
XRCC5	5.09104e-34	0.488909	0.323	0.188	1.91393e-29
RPS13	5.22166e-34	0.598838	0.891	0.955	1.96303e-29
UFD1L	6.11554e-34	-0.294466	0	0.271	2.29907e-29
AKAP9	7.94784e-34	0.709416	0.581	0.499	2.98791e-29
SRP54	8.27771e-34	0.627663	0.448	0.293	3.11192e-29
DNAJA1	8.79544e-34	0.794713	0.532	0.608	3.30656e-29
NPM1	9.4242e-34	0.421596	0.673	0.818	3.54293e-29
NDUFC2	1.00585e-33	0.338145	0.544	0.683	3.78138e-29
FCRL5	1.01075e-33	0.612041	0.504	0.466	3.7998e-29
IQGAP1	1.13172e-33	0.691618	0.403	0.237	4.2546e-29
COX17	1.26478e-33	0.601714	0.472	0.422	4.7548e-29
ERGIC2	1.63245e-33	0.365913	0.363	0.389	6.13702e-29
PSME2	1.77367e-33	0.37473	0.415	0.545	6.66795e-29
GADD45B	1.89328e-33	-0.281233	0.262	0.635	7.11761e-29
MTDH	1.89803e-33	0.395664	0.496	0.625	7.13544e-29
HNRNPA0	1.94967e-33	-0.39885	0.254	0.642	7.32958e-29
TMED5	2.04988e-33	0.401475	0.323	0.296	7.70634e-29
HMGN3	2.18699e-33	0.479638	0.435	0.447	8.22177e-29
PRRC2C	2.30963e-33	0.60119	0.452	0.408	8.68281e-29
UQCR11	2.43417e-33	0.299072	0.512	0.681	9.15103e-29
DSTN	3.66189e-33	0.446024	0.472	0.516	1.37665e-28
IGKV1-12	3.85387e-33	-1.51554	0.004	0.289	1.44883e-28
NKTR	7.04902e-33	0.803338	0.444	0.296	2.65001e-28
SRP19	9.19911e-33	0.540987	0.399	0.292	3.45831e-28
SMDT1	1.03743e-32	0.287195	0.597	0.785	3.90011e-28
AL031777.3	1.06894e-32	0.339455	0.113	0	4.01857e-28
SMIM37	1.06894e-32	0.312263	0.113	0	4.01857e-28
MACO1	1.06894e-32	0.276454	0.113	0	4.01857e-28
SERINC1	1.13215e-32	0.405628	0.238	0.199	4.25619e-28
PSME1	1.14667e-32	0.350759	0.569	0.692	4.31078e-28
SRSF3	1.61693e-32	0.587668	0.605	0.669	6.07868e-28
CSNK2A1	1.89304e-32	0.495942	0.23	0.072	7.11669e-28
RPL12	2.13159e-32	0.651528	0.948	0.971	8.01349e-28
ARRDC3	2.17164e-32	0.828012	0.395	0.215	8.16406e-28
GUCA2B	2.31396e-32	-0.252685	0.016	0.293	8.69911e-28
RWDD1	2.37732e-32	0.505753	0.431	0.417	8.9373e-28
USO1	2.72492e-32	0.56601	0.375	0.276	1.02441e-27
POLR2J	3.0082e-32	0.349919	0.351	0.378	1.1309e-27
ZNF207	3.10139e-32	0.618784	0.355	0.226	1.16594e-27
ISCA1	3.20819e-32	0.418291	0.23	0.239	1.20609e-27
DDX24	3.28349e-32	0.61771	0.536	0.496	1.23439e-27
UFC1	3.31671e-32	0.388474	0.544	0.645	1.24688e-27
EDEM3	3.32394e-32	0.620093	0.302	0.119	1.2496e-27
EEF1D	3.52555e-32	0.436472	0.855	0.954	1.3254e-27
PDCD4	4.05635e-32	0.426046	0.387	0.389	1.52494e-27
RALGPS2	4.39482e-32	0.698839	0.387	0.174	1.65219e-27
PSMD5-AS1	4.56407e-32	-0.522949	0	0.257	1.71582e-27
EHMT1	4.78288e-32	0.64533	0.363	0.352	1.79808e-27
CHMP4B	4.90436e-32	-0.369853	0.129	0.486	1.84375e-27
RPN1	5.03999e-32	0.383907	0.444	0.556	1.89473e-27
UQCRB	5.1286e-32	0.305279	0.673	0.83	1.92804e-27
PPP1R10	5.31296e-32	0.783147	0.504	0.425	1.99736e-27
RP11-81H14.2	6.39537e-32	-0.337552	0	0.256	2.40428e-27
COX6B1	6.57034e-32	0.27098	0.56	0.723	2.47006e-27
AMD1	6.83592e-32	0.354972	0.351	0.434	2.5699e-27
NDUFV3	7.08803e-32	0.567608	0.306	0.159	2.66467e-27
TAF1D	7.95728e-32	0.607098	0.46	0.389	2.99146e-27
SDF4	9.01253e-32	-0.333098	0.161	0.525	3.38817e-27
NENF	9.41128e-32	-0.313681	0.129	0.482	3.53807e-27
YWHAB	9.70061e-32	0.517608	0.427	0.37	3.64685e-27
LINC00657	1.00211e-31	-0.363236	0	0.255	3.76732e-27
CSTB	1.01943e-31	0.557782	0.407	0.368	3.83243e-27
TRMT112	1.10351e-31	0.356215	0.589	0.729	4.14854e-27
TAPBP	1.11813e-31	0.335322	0.452	0.539	4.20349e-27
N4BP2L2	1.6973e-31	0.787461	0.593	0.414	6.38084e-27
RHEB	1.82658e-31	-0.328966	0.206	0.574	6.86685e-27
GNL3	1.85646e-31	0.521842	0.423	0.359	6.97916e-27
RAN	2.44828e-31	0.30913	0.403	0.502	9.20407e-27
HNRNPR	2.68643e-31	0.557212	0.363	0.245	1.00994e-26
MANEA	2.91796e-31	0.588577	0.403	0.24	1.09698e-26
GNAI2	3.05917e-31	0.4924	0.343	0.183	1.15006e-26
HYOU1	3.96356e-31	0.644715	0.371	0.204	1.49006e-26
RAP1B	4.7059e-31	0.564701	0.375	0.292	1.76914e-26
PPIA	4.77765e-31	0.409374	0.52	0.657	1.79611e-26
UBXN4	4.86631e-31	0.475285	0.508	0.539	1.82944e-26
RPSA	5.51108e-31	0.419174	0.802	0.915	2.07184e-26
CHD2	5.63294e-31	0.768354	0.407	0.255	2.11765e-26
NRDC	6.17593e-31	0.666128	0.379	0.242	2.32178e-26
SCO2	7.48838e-31	-0.345886	0	0.248	2.81518e-26
SRSF5	7.55133e-31	0.549083	0.673	0.711	2.83885e-26
IGFBP7	9.25536e-31	-0.348615	0.024	0.321	3.47946e-26
DAPP1	9.72948e-31	0.311561	0.315	0.454	3.6577e-26
BST2	1.09562e-30	0.311902	0.512	0.624	4.11888e-26
SH3BGRL3	1.44584e-30	0.460244	0.548	0.654	5.43548e-26
TMEM50B	1.52742e-30	0.473336	0.323	0.283	5.74217e-26
WHRN	2.07642e-30	0.456127	0.105	0	7.80608e-26
AP001816.1	2.07642e-30	0.270239	0.105	0	7.80608e-26
PCNX4	2.07642e-30	0.287282	0.105	0	7.80608e-26
ITGA6	2.20795e-30	0.578114	0.25	0.135	8.30056e-26
CCL2	2.97161e-30	-0.328751	0.008	0.279	1.11715e-25
TPD52	3.0738e-30	0.259457	0.472	0.613	1.15556e-25
NDUFV2	3.12726e-30	0.37838	0.335	0.358	1.17566e-25
SEC63	3.14982e-30	0.401264	0.363	0.383	1.18414e-25
TSTD1	4.12648e-30	0.315856	0.423	0.477	1.55131e-25
CLDND1	4.24207e-30	0.453373	0.335	0.308	1.59476e-25
ATF5	4.28958e-30	0.854305	0.294	0.191	1.61263e-25
OGT	4.81424e-30	0.746594	0.415	0.225	1.80986e-25
LINC00969	4.93213e-30	-0.351543	0	0.242	1.85419e-25
S100A11	5.24174e-30	0.466371	0.419	0.496	1.97058e-25
ODC1	5.29548e-30	-0.475673	0.169	0.533	1.99078e-25
PJA2	6.75102e-30	0.599038	0.351	0.139	2.53798e-25
SEPW1	6.8687e-30	-0.27906	0	0.241	2.58222e-25
RSL24D1	7.47958e-30	0.336843	0.504	0.593	2.81187e-25
CMB9-22P13.1	7.66971e-30	-0.450883	0	0.241	2.88335e-25
GPBP1	7.74359e-30	0.564181	0.637	0.661	2.91113e-25
PRPF4B	8.09316e-30	0.698578	0.359	0.12	3.04254e-25
SETX	9.21343e-30	0.570194	0.282	0.065	3.4637e-25
COX5A	9.29762e-30	-0.264405	0.363	0.703	3.49535e-25
SEC31A	9.33022e-30	0.636755	0.419	0.252	3.5076e-25
TSC22D3	1.18672e-29	0.842442	0.802	0.863	4.46134e-25
YBX1	1.2689e-29	-0.395968	0.496	0.832	4.77032e-25
RPL22L1	1.40412e-29	0.37714	0.56	0.682	5.27865e-25
ANXA2	1.4796e-29	0.379898	0.456	0.59	5.56242e-25
RAPGEF1	1.55853e-29	0.535457	0.335	0.262	5.85913e-25
POLR2L	1.5611e-29	0.275766	0.54	0.683	5.8688e-25
MYL12B	1.7784e-29	0.308982	0.387	0.436	6.6857e-25
NANS	2.22271e-29	0.391145	0.46	0.492	8.35605e-25
ME2	2.42728e-29	0.433244	0.246	0.155	9.12512e-25
SAP18	2.51194e-29	0.383456	0.488	0.606	9.44341e-25
TENT4A	2.87823e-29	0.297161	0.101	0	1.08204e-24
CGAS	2.87823e-29	0.263115	0.101	0	1.08204e-24
PTPRC	4.25621e-29	0.581509	0.339	0.207	1.60008e-24
CD27	4.47363e-29	0.315588	0.577	0.745	1.68182e-24
HIGD2A	4.54858e-29	0.304291	0.375	0.493	1.70999e-24
HNRNPH1	4.95722e-29	0.760185	0.585	0.5	1.86362e-24
RPL36A	5.2081e-29	0.336391	0.681	0.841	1.95793e-24
CRIP1	5.21409e-29	0.969369	0.379	0.382	1.96019e-24
LINC00936	5.54035e-29	-0.415926	0	0.235	2.08284e-24
BBX	5.54333e-29	0.413994	0.286	0.254	2.08396e-24
FIS1	5.65853e-29	0.346492	0.468	0.538	2.12727e-24
TOMM5	6.14564e-29	0.41342	0.238	0.125	2.31039e-24
TMCO1	6.34498e-29	0.318304	0.419	0.498	2.38533e-24
ZNF292	7.09315e-29	0.597868	0.319	0.101	2.6666e-24
GFPT1	7.26795e-29	0.435113	0.27	0.126	2.73231e-24
ATM	9.34361e-29	0.69616	0.371	0.132	3.51264e-24
ORAI2	1.03177e-28	0.512824	0.347	0.248	3.87885e-24
NDUFA12	1.07214e-28	0.395717	0.319	0.278	4.03062e-24
UXT	1.18334e-28	0.307821	0.524	0.64	4.44866e-24
PPM1K	1.26129e-28	0.598085	0.371	0.192	4.74171e-24
POLR2K	1.59961e-28	0.34721	0.339	0.366	6.01356e-24
RGCC	1.80687e-28	-0.787205	0.327	0.692	6.79275e-24
MRPL54	1.81909e-28	0.397169	0.423	0.416	6.83867e-24
SEL1L3	1.89582e-28	0.430732	0.387	0.421	7.12716e-24
PRMT1	2.19709e-28	0.300333	0.363	0.428	8.25976e-24
ARHGDIA	2.22129e-28	0.345281	0.359	0.452	8.35072e-24
FAM133B	2.33245e-28	0.6005	0.411	0.394	8.76862e-24
EDEM1	2.45199e-28	0.583982	0.302	0.218	9.218e-24
KIAA0125	3.17195e-28	-0.622853	0	0.229	1.19246e-23
MORF4L1	3.29412e-28	0.314717	0.44	0.513	1.23839e-23
MACF1	3.64145e-28	0.53667	0.266	0.083	1.36897e-23
EIF4A2	3.64231e-28	0.431003	0.681	0.758	1.36929e-23
RBM8A	3.71012e-28	0.347876	0.419	0.479	1.39478e-23
GUCA2A	4.2752e-28	-0.338825	0.032	0.315	1.60722e-23
ATF3	5.03569e-28	1.30436	0.27	0.329	1.89312e-23
SQSTM1	5.50349e-28	-0.42432	0.456	0.795	2.06898e-23
TMED4	6.48024e-28	0.309268	0.44	0.548	2.43618e-23
HN1	7.5559e-28	-0.270257	0	0.226	2.84056e-23
DYNLRB1	7.60213e-28	0.384224	0.339	0.374	2.85794e-23
CALM2	7.72361e-28	0.291384	0.5	0.655	2.90361e-23
STK4	8.62744e-28	0.508895	0.5	0.528	3.2434e-23
DUSP1	9.26445e-28	0.653332	0.625	0.841	3.48288e-23
SCAF11	9.31668e-28	0.571097	0.371	0.201	3.50251e-23
BOD1L1	1.05975e-27	0.645958	0.278	0.091	3.98403e-23
NDUFA2	1.10941e-27	0.282752	0.375	0.477	4.17072e-23
DDX3Y	1.21383e-27	0.723201	0.246	0.15	4.56328e-23
KTN1	1.43234e-27	0.54812	0.395	0.336	5.38474e-23
SIAH2	1.78151e-27	-0.343444	0.093	0.403	6.69742e-23
FNDC3B	2.2991e-27	0.452732	0.363	0.39	8.64325e-23
CDKN1B	2.46746e-27	0.69025	0.351	0.17	9.27616e-23
MGP	2.48042e-27	-0.278528	0	0.222	9.32488e-23
ZNF37A	2.60367e-27	0.557724	0.246	0.087	9.78822e-23
TBCA	2.66533e-27	0.304009	0.48	0.595	1.002e-22
TAX1BP1	2.93687e-27	0.459084	0.343	0.307	1.10409e-22
EIF3D	3.01157e-27	0.257722	0.403	0.509	1.13217e-22
THRAP3	3.12283e-27	0.462973	0.302	0.229	1.174e-22
ILF2	3.13314e-27	0.297557	0.339	0.396	1.17787e-22
IKZF1	3.19765e-27	0.502533	0.27	0.134	1.20213e-22
EMB	3.2112e-27	0.317812	0.258	0.276	1.20722e-22
RPL35A	3.26124e-27	0.623775	0.956	0.973	1.22603e-22
UBXN1	3.35425e-27	0.433333	0.419	0.414	1.261e-22
CCNL1	3.45246e-27	0.593859	0.677	0.742	1.29792e-22
BTF3	3.53465e-27	0.257105	0.69	0.863	1.32882e-22
TNFAIP3	3.75939e-27	0.701589	0.294	0.324	1.41331e-22
RPS4Y1	3.7696e-27	0.731287	0.46	0.35	1.41714e-22
G3BP1	3.89468e-27	0.488778	0.294	0.141	1.46417e-22
WIPF1	4.28157e-27	0.436356	0.331	0.361	1.60961e-22
LYSMD3	4.43151e-27	0.38502	0.177	0.092	1.66598e-22
DERL2	5.00447e-27	0.295806	0.31	0.352	1.88138e-22
KMT2E	5.8178e-27	0.540233	0.56	0.541	2.18714e-22
RPL6	9.10373e-27	0.581222	0.96	0.968	3.42245e-22
IGHG3	9.7663e-27	-2.72282	0.113	0.434	3.67154e-22
SF3B1	9.88377e-27	0.568021	0.44	0.341	3.7157e-22
NDUFS6	1.01378e-26	0.327763	0.431	0.534	3.81119e-22
SLC35B1	1.17184e-26	0.31814	0.315	0.329	4.40543e-22
ZBTB8OS	1.21339e-26	0.406578	0.315	0.28	4.5616e-22
SP140	1.22391e-26	0.470641	0.274	0.129	4.60118e-22
SPTY2D1	1.23456e-26	0.503519	0.246	0.178	4.6412e-22
NUCKS1	1.26012e-26	0.528812	0.379	0.282	4.7373e-22
MRPL52	1.37985e-26	0.440602	0.395	0.354	5.18739e-22
IFNAR1	1.39245e-26	0.377795	0.31	0.334	5.23477e-22
CEP350	1.4173e-26	0.561829	0.298	0.105	5.32818e-22
TMF1	1.44454e-26	0.453176	0.298	0.186	5.43059e-22
ZFP36L1	1.46061e-26	0.618897	0.302	0.301	5.49102e-22
C1orf132	1.71451e-26	-0.389747	0	0.216	6.44551e-22
SLC44A1	2.16741e-26	0.256998	0.254	0.37	8.14815e-22
EIF2A	2.20478e-26	0.334747	0.407	0.468	8.28864e-22
ARID5A	2.35946e-26	-0.323373	0.129	0.447	8.87014e-22
RNMT	2.42888e-26	0.553004	0.31	0.197	9.13114e-22
MSN	2.54152e-26	0.376674	0.242	0.197	9.55459e-22
EPCAM	2.75837e-26	0.278628	0.048	0.13	1.03698e-21
2025-09-07	3.83812e-26	0.459312	0.347	0.271	1.4429e-21
PSMA3	3.83814e-26	0.389482	0.359	0.334	1.44291e-21
EMP3	4.55211e-26	0.373641	0.617	0.756	1.71132e-21
ERH	4.65374e-26	0.297213	0.411	0.48	1.74953e-21
IGHG4	4.95862e-26	-1.28141	0.109	0.428	1.86414e-21
SF3B5	5.62745e-26	0.400264	0.528	0.606	2.11558e-21
FUS	5.7928e-26	0.526481	0.585	0.574	2.17775e-21
NR4A1	5.79426e-26	0.64731	0.48	0.537	2.17829e-21
SF3B2	5.95322e-26	0.362257	0.335	0.37	2.23805e-21
CYCS	6.06315e-26	0.463218	0.621	0.755	2.27938e-21
TMEM167A	7.6642e-26	0.339584	0.363	0.402	2.88128e-21
DERL3	7.80119e-26	0.463255	0.831	0.912	2.93278e-21
MIA3	7.91399e-26	0.461395	0.238	0.104	2.97519e-21
GTF2B	7.95855e-26	0.491709	0.286	0.198	2.99194e-21
OTUD6B-AS1	8.13246e-26	0.560831	0.335	0.218	3.05732e-21
SAR1B	8.94236e-26	0.349332	0.343	0.302	3.36179e-21
PCM1	9.33422e-26	0.570402	0.278	0.158	3.50911e-21
HSPE1	1.10446e-25	0.781365	0.577	0.577	4.15211e-21
KMT2A	1.18976e-25	0.584912	0.339	0.18	4.4728e-21
COX7B	1.27706e-25	0.324221	0.448	0.543	4.80096e-21
POU2AF1	1.33026e-25	0.48147	0.452	0.399	5.00098e-21
HP1BP3	1.42876e-25	0.436361	0.31	0.248	5.37129e-21
EIF5	1.6005e-25	0.334649	0.5	0.627	6.01691e-21
CREM	1.73178e-25	-0.463564	0.198	0.529	6.51044e-21
CNPY2	1.73593e-25	0.287491	0.444	0.527	6.52606e-21
FBXW7	1.83162e-25	0.601113	0.415	0.343	6.88578e-21
LAMTOR5	1.91315e-25	0.364113	0.347	0.379	7.1923e-21
SNRPG	1.92921e-25	0.355359	0.399	0.436	7.25269e-21
COMMD6	2.51902e-25	0.396114	0.5	0.589	9.47001e-21
SEC24D	2.87955e-25	0.55883	0.359	0.233	1.08254e-20
TFG	2.99502e-25	0.335917	0.306	0.308	1.12595e-20
C9orf142	3.37095e-25	-0.274146	0	0.206	1.26727e-20
MBNL1	3.41123e-25	0.534363	0.278	0.172	1.28242e-20
LSM8	3.85922e-25	0.447309	0.339	0.296	1.45084e-20
DFNB31	4.16468e-25	-0.324967	0	0.205	1.56567e-20
POLR1D	4.46883e-25	0.327835	0.327	0.375	1.68001e-20
EPC1	4.73438e-25	0.605315	0.375	0.282	1.77984e-20
WDR83OS	5.57113e-25	0.336875	0.472	0.545	2.09441e-20
CLPTM1L	5.57698e-25	0.316333	0.29	0.33	2.09661e-20
RPL11	5.81564e-25	0.570561	0.948	0.98	2.18633e-20
PRKAR1A	6.06982e-25	0.362177	0.246	0.266	2.28189e-20
CCNH	6.72516e-25	0.410142	0.294	0.307	2.52826e-20
IL10RA	6.9631e-25	0.421047	0.375	0.418	2.61771e-20
RSRC2	7.04221e-25	0.587206	0.435	0.316	2.64745e-20
TXNL1	7.80473e-25	0.274341	0.302	0.308	2.93411e-20
RAD23A	8.25617e-25	0.361476	0.343	0.379	3.10382e-20
MED10	8.82611e-25	0.425291	0.359	0.281	3.31809e-20
SRSF11	9.11487e-25	0.510884	0.399	0.338	3.42665e-20
HNRNPDL	9.19641e-25	0.411725	0.577	0.657	3.4573e-20
ZNHIT1	1.03008e-24	0.406871	0.367	0.395	3.87247e-20
GAPDH	1.04076e-24	0.347803	0.722	0.89	3.91264e-20
PPIG	1.24429e-24	0.474343	0.403	0.351	4.67779e-20
CCT8	1.29886e-24	0.404034	0.327	0.299	4.88294e-20
SPATS2	1.42042e-24	0.617472	0.452	0.36	5.33992e-20
STAU1	1.98998e-24	0.283166	0.242	0.227	7.48112e-20
OCIAD2	2.34508e-24	0.306686	0.29	0.305	8.81609e-20
IRF1	2.40121e-24	0.406327	0.44	0.575	9.02711e-20
RP11-489E7.4	2.49518e-24	-0.300008	0	0.199	9.38038e-20
SDC1	2.60397e-24	0.34547	0.395	0.498	9.78937e-20
TNFRSF13B	2.65685e-24	0.382063	0.419	0.467	9.98815e-20
UAP1	2.68764e-24	0.367435	0.359	0.387	1.01039e-19
STAT1	3.02174e-24	0.424888	0.181	0.097	1.13599e-19
TNFRSF18	3.3614e-24	-0.26519	0.27	0.581	1.26369e-19
SNHG8	3.60422e-24	0.545713	0.504	0.522	1.35497e-19
MRPL51	4.53617e-24	0.325867	0.448	0.498	1.70533e-19
EPRS	4.88264e-24	0.374316	0.302	0.244	1.83558e-19
HCLS1	5.04677e-24	0.368225	0.335	0.317	1.89728e-19
IGFBP6	5.19631e-24	-0.25363	0	0.197	1.9535e-19
PDAP1	5.30035e-24	0.385734	0.286	0.209	1.99262e-19
MBD4	5.30985e-24	0.63378	0.302	0.141	1.99618e-19
RP11-386I14.4	5.76945e-24	-0.484262	0	0.196	2.16897e-19
NDUFAF3	6.10964e-24	0.257365	0.319	0.423	2.29686e-19
2025-09-06	6.25146e-24	0.498899	0.383	0.298	2.35018e-19
VPREB3	6.42644e-24	-0.327128	0.036	0.275	2.41596e-19
SAT2	6.99215e-24	0.43675	0.387	0.37	2.62863e-19
PSMD7	7.83765e-24	0.264769	0.302	0.334	2.94649e-19
TNFRSF14	7.95352e-24	0.347383	0.347	0.377	2.99005e-19
HSPA9	8.11454e-24	0.381461	0.331	0.285	3.05058e-19
RPS5	8.72624e-24	0.314363	0.823	0.947	3.28054e-19
OS9	9.08078e-24	0.282315	0.431	0.523	3.41383e-19
ZC3H15	9.70367e-24	0.395259	0.306	0.312	3.648e-19
LAX1	1.01606e-23	0.509715	0.274	0.083	3.81979e-19
NUFIP2	1.05185e-23	0.515888	0.278	0.117	3.95433e-19
CCDC69	1.1122e-23	0.309665	0.278	0.335	4.18119e-19
LILRB1	1.18257e-23	0.423408	0.185	0.125	4.44575e-19
MALAT1	1.35932e-23	0.618538	0.996	0.996	5.11024e-19
IK	1.73184e-23	0.500753	0.214	0.132	6.51068e-19
ORMDL1	2.05782e-23	0.472987	0.415	0.337	7.73618e-19
SRSF10	2.21191e-23	0.521555	0.367	0.232	8.31545e-19
PPP1R15B	2.23619e-23	0.420331	0.266	0.243	8.40675e-19
PPP2R5C	2.28146e-23	0.56572	0.423	0.344	8.57691e-19
SP100	2.33807e-23	0.439688	0.286	0.207	8.78975e-19
FKBP14	2.41319e-23	0.371636	0.129	0.045	9.07215e-19
PHF3	2.44278e-23	0.491567	0.258	0.117	9.18339e-19
NCOA3	2.52882e-23	0.599778	0.371	0.209	9.50686e-19
SDHA	2.7684e-23	0.343621	0.238	0.162	1.04075e-18
CCR10	2.85984e-23	-0.33142	0.133	0.428	1.07513e-18
RHBDD1	3.2001e-23	0.569371	0.194	0.071	1.20305e-18
DNAJB1	3.31845e-23	0.911558	0.464	0.538	1.24754e-18
NOP10	3.44004e-23	0.379431	0.383	0.4	1.29325e-18
ATOX1	3.67175e-23	0.395411	0.423	0.437	1.38036e-18
NDUFB1	4.15641e-23	0.371704	0.395	0.405	1.56256e-18
SLIRP	4.38275e-23	0.321752	0.367	0.357	1.64765e-18
TMED10	4.5654e-23	0.261441	0.625	0.741	1.71632e-18
ZBTB20	4.99247e-23	0.487925	0.278	0.115	1.87687e-18
CH17-189H20.1	5.14206e-23	-0.258597	0	0.189	1.9331e-18
CIR1	5.52132e-23	0.426453	0.298	0.181	2.07568e-18
NDUFB2	5.66894e-23	0.357853	0.472	0.541	2.13118e-18
DPM3	5.76449e-23	0.351449	0.31	0.312	2.1671e-18
CHD4	6.02607e-23	0.495548	0.226	0.155	2.26544e-18
ATXN1	6.24524e-23	0.494854	0.327	0.238	2.34784e-18
ATF4	6.32165e-23	0.415757	0.734	0.82	2.37656e-18
JMJD1C	7.55719e-23	0.482738	0.339	0.293	2.84105e-18
PET100	9.96649e-23	0.377495	0.363	0.406	3.7468e-18
HLA-B	1.00952e-22	0.52854	0.891	0.953	3.79519e-18
JSRP1	1.02402e-22	-0.502826	0.069	0.343	3.8497e-18
IFT20	1.10931e-22	0.291992	0.27	0.263	4.17034e-18
GRB2	1.21379e-22	0.315118	0.371	0.436	4.56312e-18
ZFAS1	1.26726e-22	0.490002	0.399	0.411	4.76415e-18
PSMA5	1.51416e-22	0.306629	0.298	0.254	5.69234e-18
HSPA13	1.58625e-22	0.353267	0.331	0.27	5.96335e-18
MGEA5	1.60536e-22	-0.264324	0	0.185	6.0352e-18
NAGK	1.60852e-22	0.462218	0.306	0.226	6.04708e-18
UBA52	1.72564e-22	0.333354	0.847	0.942	6.48736e-18
CASC4	1.77753e-22	0.386334	0.262	0.165	6.68245e-18
MT2A	1.87326e-22	1.33106	0.335	0.362	7.04232e-18
DOCK2	1.95212e-22	0.478112	0.238	0.083	7.33881e-18
COPZ1	1.97019e-22	0.305092	0.343	0.356	7.40674e-18
RARRES3	2.09122e-22	0.471648	0.282	0.262	7.86173e-18
SF1	2.21165e-22	0.364258	0.383	0.476	8.31448e-18
MRPL57	2.31698e-22	0.351103	0.323	0.326	8.71047e-18
LAMTOR4	2.40336e-22	0.390016	0.452	0.526	9.0352e-18
LSM10	2.67966e-22	0.384875	0.335	0.237	1.00739e-17
CCDC167	2.79534e-22	0.427095	0.319	0.255	1.05088e-17
RPL38	2.96253e-22	0.403669	0.883	0.943	1.11373e-17
RPS3	3.08514e-22	0.507545	0.907	0.972	1.15983e-17
CSNK1A1	3.16947e-22	0.307882	0.306	0.312	1.19153e-17
POLR2J3	3.35529e-22	-0.3369	0.008	0.213	1.26139e-17
RBBP4	3.35593e-22	0.456323	0.347	0.236	1.26163e-17
TPM3	3.35819e-22	0.434763	0.375	0.334	1.26248e-17
CDV3	3.47545e-22	0.310185	0.367	0.435	1.30656e-17
CITED2	3.60871e-22	0.736143	0.44	0.503	1.35666e-17
LMNA	3.7334e-22	-0.425229	0.593	0.862	1.40353e-17
UBE2I	4.15968e-22	0.351663	0.391	0.435	1.56379e-17
ZBP1	4.22319e-22	0.438712	0.319	0.301	1.58766e-17
ANKRD11	4.25523e-22	0.575362	0.331	0.254	1.59971e-17
PCBP1	4.41401e-22	0.345212	0.464	0.525	1.6594e-17
OSER1	4.89258e-22	0.257346	0.206	0.214	1.83932e-17
IGHM	5.94445e-22	-1.55182	0.238	0.537	2.23476e-17
FAM96B	6.09411e-22	0.345984	0.403	0.383	2.29102e-17
CKAP4	6.29639e-22	0.279084	0.226	0.257	2.36706e-17
UPF2	6.50904e-22	0.536394	0.492	0.401	2.44701e-17
LINC00623	6.8018e-22	0.325092	0.165	0.028	2.55707e-17
NONO	6.97205e-22	0.255434	0.206	0.251	2.62107e-17
C12orf45	7.4353e-22	0.424875	0.29	0.196	2.79523e-17
CAST	7.82539e-22	0.415812	0.383	0.346	2.94188e-17
ADAR	7.97846e-22	0.570989	0.351	0.223	2.99942e-17
PTK2B	8.08807e-22	0.49528	0.29	0.174	3.04063e-17
CDK2AP2	9.34721e-22	0.40318	0.46	0.512	3.51399e-17
SND1	9.65852e-22	0.297025	0.359	0.353	3.63103e-17
TUBB4B	1.00254e-21	0.603862	0.492	0.591	3.76895e-17
ROMO1	1.01548e-21	0.327197	0.359	0.419	3.81761e-17
NGLY1	1.07474e-21	0.391932	0.306	0.255	4.0404e-17
VPS13C	1.09611e-21	0.428776	0.238	0.066	4.12071e-17
TRIB1	1.14809e-21	0.25311	0.46	0.649	4.31613e-17
TSPYL1	1.14965e-21	0.450176	0.25	0.185	4.32198e-17
EZR	1.18311e-21	0.351106	0.645	0.838	4.4478e-17
SNRPF	1.20413e-21	0.361762	0.29	0.251	4.5268e-17
TRIP11	1.3625e-21	0.441102	0.23	0.095	5.1222e-17
SKIL	1.41208e-21	0.394212	0.246	0.23	5.30858e-17
EIF4H	2.02145e-21	0.299916	0.282	0.292	7.59943e-17
DUSP22	2.06203e-21	0.357851	0.266	0.208	7.75198e-17
EIF3I	2.07665e-21	0.284027	0.359	0.421	7.80697e-17
TAGLN2	2.1159e-21	0.35921	0.617	0.758	7.95451e-17
COMMD3	2.52285e-21	0.344664	0.411	0.449	9.48442e-17
NAA38	2.55238e-21	0.419562	0.399	0.341	9.59542e-17
FMNL1	2.70563e-21	0.439036	0.363	0.336	1.01715e-16
RSBN1L	2.70937e-21	0.531387	0.359	0.173	1.01856e-16
RASGEF1B	2.85127e-21	0.491074	0.222	0.142	1.07191e-16
RPS27A	2.87067e-21	0.508843	0.96	0.983	1.0792e-16
STX11	2.88747e-21	-0.288634	0.125	0.399	1.08551e-16
ARID5B	3.0631e-21	0.44839	0.54	0.646	1.15154e-16
ASH1L	3.07756e-21	0.510657	0.31	0.176	1.15698e-16
CD164	3.17e-21	0.271436	0.367	0.43	1.19173e-16
BCAS2	3.26288e-21	0.647832	0.435	0.452	1.22665e-16
H3F3B	3.33604e-21	0.670154	0.911	0.969	1.25415e-16
TNRC6B	3.48558e-21	0.440776	0.391	0.329	1.31037e-16
IKZF3	3.77944e-21	0.538239	0.262	0.126	1.42084e-16
MSI2	3.93728e-21	0.405148	0.306	0.304	1.48018e-16
MRPS15	4.31072e-21	0.260745	0.262	0.296	1.62057e-16
FAM162A	4.47436e-21	0.361516	0.27	0.244	1.68209e-16
PHB2	4.5373e-21	0.321741	0.323	0.329	1.70575e-16
CDC42	4.61594e-21	0.273893	0.423	0.516	1.73532e-16
RPS15A	5.19542e-21	0.568379	0.96	0.978	1.95317e-16
TKT	5.41803e-21	0.300106	0.25	0.263	2.03685e-16
SCFD1	5.586e-21	0.45098	0.351	0.237	2.1e-16
CDC42SE2	5.66684e-21	0.300329	0.355	0.37	2.13039e-16
LSM7	5.9337e-21	0.406964	0.359	0.362	2.23072e-16
CCT3	6.19005e-21	0.313374	0.282	0.246	2.32709e-16
FGL2	6.26147e-21	0.933309	0.226	0.189	2.35394e-16
IER2	6.62906e-21	0.278938	0.56	0.769	2.49213e-16
LRRC16A	7.12798e-21	-0.277076	0	0.172	2.67969e-16
COPB2	7.16888e-21	0.415737	0.286	0.137	2.69507e-16
RBM33	7.41087e-21	0.551884	0.226	0.2	2.78604e-16
USP16	7.52912e-21	0.41993	0.427	0.412	2.8305e-16
XBP1	8.12126e-21	0.29432	0.722	0.887	3.05311e-16
2025-09-02	8.58425e-21	0.362501	0.306	0.289	3.22716e-16
COX14	9.74998e-21	0.399144	0.343	0.318	3.66541e-16
FAM120A	9.94819e-21	0.409245	0.226	0.119	3.73992e-16
MIR193BHG	1.11239e-20	0.41778	0.117	0.01	4.18191e-16
PA2G4	1.12941e-20	0.399842	0.238	0.201	4.24591e-16
SYNE2	1.2733e-20	0.543666	0.298	0.17	4.78684e-16
RABGAP1L	1.28183e-20	0.405497	0.254	0.168	4.81892e-16
CLINT1	1.31105e-20	0.430557	0.294	0.175	4.92876e-16
C5orf45	1.31181e-20	-0.334053	0	0.17	4.9316e-16
RAD21	1.33089e-20	0.401144	0.214	0.1	5.00336e-16
PABPN1	1.34173e-20	0.532072	0.286	0.143	5.04412e-16
TOP1	1.35396e-20	0.380887	0.371	0.406	5.09006e-16
ALDH1L2	1.44039e-20	0.296829	0.129	0.04	5.41502e-16
SPG7	1.5038e-20	0.424305	0.218	0.078	5.65339e-16
DENND6B	1.55324e-20	0.418804	0.274	0.202	5.83926e-16
TCP1	1.56104e-20	0.287546	0.323	0.306	5.86857e-16
RP11-727F15.9	1.60707e-20	-0.398042	0	0.169	6.0416e-16
OPTN	1.73143e-20	0.329644	0.254	0.211	6.50913e-16
TTC37	1.75515e-20	0.502853	0.21	0.076	6.59831e-16
PRPF40A	2.09291e-20	0.397472	0.286	0.209	7.8681e-16
ZNF791	2.17299e-20	0.477921	0.302	0.175	8.16912e-16
DDX50	2.21998e-20	0.280538	0.149	0.075	8.34578e-16
DNAJB9	2.25371e-20	0.29182	0.657	0.777	8.4726e-16
NINJ1	2.2564e-20	-0.285943	0.052	0.293	8.48272e-16
PDIA4	2.33297e-20	0.265199	0.601	0.74	8.77055e-16
SYF2	2.53462e-20	0.461353	0.335	0.316	9.52866e-16
FAM214A	2.56964e-20	0.489222	0.319	0.14	9.66032e-16
NDUFA5	2.7795e-20	0.334707	0.31	0.292	1.04493e-15
ACTR3	2.98806e-20	0.287722	0.274	0.269	1.12333e-15
GTF2A2	3.56815e-20	0.253403	0.258	0.274	1.34141e-15
MRPS18B	3.56989e-20	0.360676	0.242	0.159	1.34206e-15
FTX	3.61142e-20	0.414442	0.185	0.044	1.35768e-15
HBP1	4.31305e-20	0.342341	0.274	0.203	1.62145e-15
EPS15	4.57496e-20	0.389848	0.206	0.119	1.71991e-15
MRPS36	4.65736e-20	0.342164	0.23	0.221	1.75089e-15
TUBA1B	5.72641e-20	0.290141	0.391	0.511	2.15279e-15
KLHL6	6.27661e-20	0.494021	0.294	0.186	2.35963e-15
KDM2A	6.41529e-20	0.471227	0.266	0.165	2.41176e-15
ST6GAL1	6.60645e-20	0.407276	0.246	0.16	2.48363e-15
TIPARP	6.68009e-20	0.423473	0.266	0.247	2.51131e-15
LSM5	7.26525e-20	0.258935	0.387	0.451	2.7313e-15
DNAJC8	7.38091e-20	0.374987	0.282	0.203	2.77478e-15
C6orf62	7.91517e-20	0.470154	0.234	0.159	2.97563e-15
C19orf70	8.18936e-20	0.38065	0.391	0.376	3.07871e-15
SPEN	8.43153e-20	0.354437	0.214	0.078	3.16975e-15
NARS	9.35337e-20	0.407911	0.242	0.132	3.5163e-15
LARP1	1.01726e-19	0.377866	0.242	0.125	3.82428e-15
GLRX	1.0982e-19	0.409685	0.335	0.329	4.12857e-15
KMT2C	1.10905e-19	0.452933	0.27	0.148	4.16937e-15
GLCCI1	1.2224e-19	0.537955	0.27	0.128	4.59548e-15
CCL3	1.22822e-19	-1.537	0.073	0.326	4.61735e-15
UGP2	1.25248e-19	0.296836	0.222	0.222	4.70857e-15
MAN2A1	1.29358e-19	0.335052	0.23	0.127	4.8631e-15
HIST1H1D	1.30855e-19	0.43538	0.133	0.013	4.91934e-15
PRR7	1.35665e-19	-0.28969	0.036	0.258	5.10018e-15
SNRPB2	1.39249e-19	0.355172	0.31	0.295	5.23492e-15
AKT2	1.41093e-19	0.4094	0.161	0.079	5.30426e-15
USP15	1.62178e-19	0.489579	0.298	0.166	6.09693e-15
SARS	1.70571e-19	0.250531	0.262	0.318	6.41244e-15
DBI	1.70915e-19	0.268851	0.423	0.493	6.42537e-15
BDP1	1.74876e-19	0.512026	0.282	0.136	6.57428e-15
CHORDC1	1.7582e-19	0.385563	0.19	0.087	6.60976e-15
ATP2A3	1.89814e-19	0.40901	0.226	0.157	7.13585e-15
LSM3	1.92675e-19	0.277906	0.363	0.439	7.24342e-15
CALU	2.05769e-19	0.275248	0.25	0.286	7.73567e-15
TIFA	2.24261e-19	0.289067	0.173	0.191	8.43087e-15
NFKBIZ	2.31935e-19	0.355391	0.258	0.295	8.71937e-15
FOXO3	2.80687e-19	0.456593	0.306	0.229	1.05522e-14
VCP	3.39156e-19	0.355469	0.343	0.336	1.27502e-14
SYNCRIP	3.45792e-19	0.384321	0.27	0.16	1.29997e-14
GANAB	3.54187e-19	0.338054	0.246	0.17	1.33153e-14
DAZAP2	4.18826e-19	0.333675	0.29	0.307	1.57453e-14
TTC14	4.33087e-19	0.483468	0.306	0.141	1.62815e-14
AP2S1	4.53487e-19	0.312301	0.266	0.246	1.70484e-14
MRPS21	4.80246e-19	0.328537	0.355	0.405	1.80544e-14
SYTL3	4.96641e-19	0.316912	0.161	0.122	1.86707e-14
CYLD	5.00744e-19	0.335595	0.286	0.253	1.8825e-14
PGM3	5.04584e-19	0.378674	0.25	0.137	1.89693e-14
SUPT6H	5.48524e-19	0.354613	0.185	0.077	2.06212e-14
CD46	5.58648e-19	0.336675	0.222	0.154	2.10018e-14
ANKRD36	6.07541e-19	0.598859	0.343	0.193	2.28399e-14
TERF2IP	6.89486e-19	0.309306	0.327	0.329	2.59206e-14
HSPB1	7.1047e-19	0.344251	0.335	0.564	2.67094e-14
THAP5	7.16105e-19	0.406692	0.177	0.084	2.69213e-14
DHX36	7.53013e-19	0.491471	0.31	0.196	2.83088e-14
CH17-373J23.1	8.16144e-19	-0.330673	0	0.155	3.06821e-14
MYCBP2	8.39053e-19	0.44782	0.319	0.227	3.15434e-14
IDS	8.65327e-19	0.358862	0.379	0.428	3.25311e-14
CREBRF	9.31079e-19	0.515685	0.266	0.146	3.5003e-14
BET1	9.41053e-19	0.40188	0.323	0.197	3.53779e-14
PFDN2	9.51136e-19	0.32265	0.306	0.233	3.5757e-14
TPR	1.00406e-18	0.463216	0.29	0.181	3.77466e-14
WAC	1.02761e-18	0.359935	0.246	0.201	3.8632e-14
HSPB11	1.04479e-18	0.273247	0.222	0.213	3.92778e-14
SP3	1.0525e-18	0.352276	0.234	0.118	3.95677e-14
BPTF	1.12971e-18	0.466886	0.258	0.15	4.24705e-14
WDR74	1.21392e-18	0.505056	0.383	0.401	4.56361e-14
CEBPB	1.21551e-18	-0.334339	0.109	0.365	4.56959e-14
HNRNPD	1.34355e-18	0.39446	0.339	0.257	5.05094e-14
AIP	1.37397e-18	0.290469	0.238	0.253	5.1653e-14
NAP1L4	1.42056e-18	0.372801	0.262	0.176	5.34045e-14
RPL35	1.44731e-18	0.395717	0.956	0.976	5.44103e-14
CCDC88A	1.49226e-18	0.610476	0.218	0.128	5.60999e-14
IBTK	1.52234e-18	0.324222	0.145	0.079	5.72308e-14
ARGLU1	1.69367e-18	0.432044	0.355	0.351	6.36717e-14
SEC22B	1.69942e-18	0.285536	0.238	0.188	6.38879e-14
ZNF638	1.95548e-18	0.424575	0.23	0.087	7.35145e-14
KANSL1	1.99279e-18	0.393001	0.214	0.076	7.49169e-14
DUS1L	1.99856e-18	0.279218	0.105	0.134	7.51339e-14
HID1	2.07586e-18	0.381087	0.19	0.148	7.80398e-14
RNF114	2.14394e-18	0.261916	0.246	0.275	8.05994e-14
KLF4	2.17004e-18	0.251844	0.081	0.18	8.15807e-14
CCDC186	2.34666e-18	0.365012	0.258	0.21	8.82204e-14
DDX21	2.35444e-18	0.331406	0.294	0.307	8.8513e-14
UBE2K	2.59304e-18	0.267827	0.185	0.157	9.74826e-14
RICTOR	2.63414e-18	0.436483	0.238	0.089	9.90278e-14
IGLC2	2.71427e-18	-1.89565	0.823	0.969	1.0204e-13
DDX46	3.09536e-18	0.429635	0.351	0.277	1.16367e-13
CTSZ	3.38379e-18	0.31832	0.278	0.325	1.2721e-13
ILF3-AS1	3.64022e-18	-0.286819	0	0.15	1.3685e-13
VPS29	3.70587e-18	0.296143	0.278	0.267	1.39318e-13
ADGRE5	3.89337e-18	0.270295	0.298	0.359	1.46367e-13
ID1	4.12447e-18	-0.369291	0.117	0.356	1.55055e-13
ENTPD1	4.36105e-18	0.446583	0.254	0.23	1.63949e-13
G3BP2	4.41747e-18	0.410108	0.31	0.239	1.6607e-13
RPL26	4.84666e-18	0.454338	0.94	0.968	1.82205e-13
RP5-887A10.1	4.90413e-18	-0.326068	0	0.149	1.84366e-13
TARDBP	5.52038e-18	0.353274	0.169	0.13	2.07533e-13
IL16	5.96561e-18	0.467927	0.21	0.101	2.24271e-13
TRA2B	6.07076e-18	0.414557	0.423	0.45	2.28224e-13
AFF4	6.0936e-18	0.406979	0.246	0.165	2.29083e-13
CDK12	6.1637e-18	0.409788	0.218	0.099	2.31718e-13
RNF19A	6.43617e-18	0.370015	0.19	0.081	2.41962e-13
TAF7	6.67754e-18	0.416758	0.391	0.359	2.51036e-13
GTF2I	7.63362e-18	0.394628	0.306	0.205	2.86978e-13
RPS29	7.83685e-18	0.47714	0.948	0.965	2.94619e-13
MIR22HG	7.85003e-18	0.325143	0.149	0.153	2.95114e-13
RPL7L1	7.86594e-18	0.378172	0.23	0.12	2.95712e-13
AZIN1	8.26269e-18	0.310665	0.262	0.251	3.10628e-13
TRA2A	8.28721e-18	0.572676	0.367	0.278	3.1155e-13
YAF2	8.35741e-18	0.259514	0.157	0.12	3.14188e-13
NIPBL	8.63731e-18	0.385809	0.198	0.116	3.24711e-13
TIMM8B	8.90361e-18	0.413728	0.274	0.158	3.34722e-13
TOX4	9.12e-18	0.356186	0.262	0.161	3.42857e-13
ACTN4	9.73379e-18	0.456884	0.262	0.191	3.65932e-13
PSMB8	1.02117e-17	0.366062	0.31	0.235	3.839e-13
ZNF721	1.04672e-17	0.283074	0.161	0.054	3.93505e-13
HCG18	1.15135e-17	0.517759	0.234	0.114	4.32838e-13
GPR15	1.19986e-17	0.338988	0.145	0.023	4.51077e-13
ANP32E	1.20193e-17	0.30155	0.165	0.151	4.51854e-13
PELI1	1.26703e-17	0.316667	0.31	0.417	4.76326e-13
CPNE1	1.31883e-17	0.30394	0.258	0.227	4.95803e-13
MTHFD2	1.47092e-17	0.290003	0.286	0.33	5.52978e-13
BCL2L11	1.5335e-17	0.382744	0.254	0.29	5.76503e-13
IGHV4-39	1.6031e-17	0.305016	0.048	0.141	6.0267e-13
H2AFZ	1.60379e-17	0.276749	0.585	0.71	6.0293e-13
PSMB9	1.60647e-17	0.28264	0.278	0.295	6.03935e-13
CDK13	1.61226e-17	0.298022	0.177	0.04	6.06114e-13
ELF1	1.74575e-17	0.40783	0.383	0.399	6.56297e-13
STAT3	1.82249e-17	0.494187	0.298	0.201	6.85146e-13
RPL32	1.83768e-17	0.477653	0.964	0.979	6.90859e-13
CAP1	1.90947e-17	0.272689	0.25	0.206	7.17845e-13
CHCHD7	2.0453e-17	0.304114	0.286	0.263	7.68909e-13
TRIM56	2.07271e-17	0.416699	0.206	0.051	7.79214e-13
VAMP2	2.16913e-17	0.27876	0.419	0.479	8.15462e-13
HNRNPH3	2.1841e-17	0.40082	0.298	0.228	8.2109e-13
SFPQ	2.21018e-17	0.295676	0.379	0.451	8.30893e-13
ANAPC5	2.3847e-17	0.270036	0.335	0.36	8.96503e-13
EGR1	2.43355e-17	0.44385	0.133	0.291	9.14869e-13
MLF2	2.46334e-17	0.254087	0.282	0.265	9.26068e-13
XRN1	2.57253e-17	0.432262	0.254	0.126	9.67117e-13
CD81	2.9808e-17	0.372025	0.21	0.126	1.1206e-12
RPS19BP1	3.07221e-17	0.251282	0.339	0.411	1.15497e-12
ACTR2	3.07386e-17	0.383916	0.262	0.197	1.15559e-12
DNAJC7	3.14717e-17	0.397744	0.339	0.268	1.18315e-12
SAFB2	3.24915e-17	0.259364	0.234	0.261	1.22148e-12
COPB1	3.55078e-17	0.333269	0.254	0.147	1.33488e-12
MOB3A	3.5997e-17	0.281828	0.214	0.236	1.35327e-12
YPEL3	3.70971e-17	0.403269	0.286	0.203	1.39463e-12
DDX6	3.88118e-17	0.438232	0.367	0.295	1.45909e-12
PMM2	4.2614e-17	0.370273	0.194	0.068	1.60203e-12
PSMA4	4.42382e-17	0.296651	0.262	0.214	1.66309e-12
IGHV3-23	4.55158e-17	0.892717	0.157	0.144	1.71112e-12
CMTM6	4.85681e-17	0.278942	0.254	0.24	1.82587e-12
ACTR10	5.22643e-17	0.28343	0.141	0.107	1.96483e-12
BIRC3	5.44423e-17	0.294272	0.415	0.583	2.0467e-12
ZKSCAN1	5.47665e-17	0.472526	0.206	0.066	2.05889e-12
N4BP2	6.16852e-17	0.418886	0.206	0.065	2.31899e-12
SNRNP70	6.2718e-17	0.340027	0.262	0.312	2.35782e-12
NDUFC1	6.30246e-17	0.313384	0.31	0.25	2.36935e-12
KMT2E-AS1	6.5691e-17	0.50041	0.25	0.114	2.46959e-12
CDC26	6.57695e-17	0.278133	0.27	0.219	2.47254e-12
LARP1B	6.67676e-17	0.412005	0.282	0.202	2.51006e-12
NDUFB3	6.83449e-17	0.279142	0.298	0.313	2.56936e-12
TGOLN2	6.9636e-17	0.287566	0.258	0.171	2.6179e-12
RPS19	7.07326e-17	0.478236	0.984	0.986	2.65912e-12
KIAA1551	7.18467e-17	0.373723	0.23	0.1	2.701e-12
PNRC2	7.27057e-17	0.348004	0.185	0.099	2.7333e-12
EIF4A1	7.3295e-17	0.35829	0.395	0.397	2.75545e-12
AC104699.1	7.86138e-17	0.265091	0.234	0.183	2.95541e-12
RYBP	8.35222e-17	0.290757	0.206	0.202	3.13993e-12
RANBP2	9.03633e-17	0.460708	0.286	0.177	3.39712e-12
ERGIC1	9.84701e-17	0.25514	0.226	0.237	3.70189e-12
COPS3	9.84768e-17	0.281061	0.173	0.167	3.70214e-12
WSB1	1.0022e-16	0.379381	0.371	0.386	3.76767e-12
XIAP	1.03741e-16	0.392634	0.198	0.071	3.90005e-12
SYNRG	1.06723e-16	0.41396	0.202	0.087	4.01214e-12
ZNF217	1.08074e-16	0.340062	0.133	0.03	4.06295e-12
GOLGA3	1.08499e-16	0.488161	0.266	0.112	4.07891e-12
VPS28	1.14417e-16	0.252048	0.323	0.395	4.30138e-12
IGKV3-20	1.14785e-16	0.362906	0.081	0.166	4.31522e-12
ITM2C	1.15571e-16	-0.301944	0.488	0.747	4.34479e-12
COBLL1	1.15646e-16	0.319299	0.278	0.311	4.34759e-12
CHST15	1.19439e-16	0.297272	0.19	0.12	4.49018e-12
KLF6	1.21064e-16	0.608188	0.681	0.785	4.55127e-12
CCDC59	1.25875e-16	0.300144	0.306	0.274	4.73216e-12
HIST1H1E	1.33602e-16	0.298682	0.125	0.017	5.02264e-12
SGK3	1.34381e-16	0.307583	0.157	0.031	5.05193e-12
CASP4	1.49374e-16	0.276742	0.29	0.289	5.61558e-12
MYO1C	1.62334e-16	0.318822	0.109	0.058	6.10278e-12
RBM6	1.65398e-16	0.465476	0.347	0.242	6.21798e-12
MRPL18	1.69529e-16	0.274289	0.226	0.182	6.37327e-12
SNX5	1.79349e-16	0.272566	0.185	0.176	6.74246e-12
RP5-1171I10.5	1.88448e-16	-0.282711	0	0.136	7.08451e-12
TCF3	2.11942e-16	0.409604	0.242	0.092	7.96774e-12
SMIM15	2.12535e-16	0.298535	0.202	0.099	7.99005e-12
M6PR	2.26492e-16	0.261128	0.198	0.197	8.51474e-12
COA4	2.30729e-16	0.281176	0.198	0.133	8.67404e-12
C16orf54	2.41661e-16	0.39807	0.339	0.426	9.08502e-12
RGS1	2.66e-16	0.771186	0.657	0.748	9.99999e-12
NFE2L2	2.67271e-16	0.293091	0.266	0.316	1.00478e-11
USP34	2.85094e-16	0.348233	0.234	0.108	1.07178e-11
RFC1	2.95924e-16	0.376815	0.278	0.139	1.1125e-11
USP9X	2.98532e-16	0.32801	0.165	0.055	1.1223e-11
PCSK7	3.41013e-16	0.417106	0.226	0.164	1.282e-11
MAPKAPK2	3.52456e-16	0.268202	0.161	0.145	1.32502e-11
CELF2	3.54223e-16	0.28609	0.181	0.149	1.33167e-11
CTDNEP1	3.8895e-16	0.264955	0.226	0.173	1.46222e-11
TXLNA	3.95825e-16	0.261985	0.157	0.039	1.48807e-11
FTL	4.0117e-16	0.501716	0.976	0.983	1.50816e-11
IQCB1	4.07632e-16	0.346309	0.218	0.108	1.53245e-11
RALGDS	4.37876e-16	0.254663	0.141	0.144	1.64615e-11
FICD	4.50703e-16	0.329075	0.218	0.165	1.69437e-11
PDCD5	5.4764e-16	0.286793	0.319	0.287	2.0588e-11
UBR2	5.58363e-16	0.387763	0.218	0.088	2.09911e-11
RSRC1	5.62735e-16	0.348864	0.181	0.118	2.11554e-11
PTPN2	5.75987e-16	0.304466	0.266	0.242	2.16536e-11
ST8SIA4	5.78751e-16	0.29666	0.234	0.189	2.17576e-11
YME1L1	5.99141e-16	0.500539	0.331	0.218	2.25241e-11
MBTPS1	6.15211e-16	0.322156	0.202	0.138	2.31283e-11
CSF2RB	6.39828e-16	0.368993	0.25	0.169	2.40537e-11
SS18L2	6.66568e-16	0.252347	0.258	0.256	2.50589e-11
FCHSD2	6.68041e-16	0.366088	0.173	0.07	2.51143e-11
EAPP	6.70688e-16	0.267834	0.202	0.143	2.52138e-11
FCGBP	6.86151e-16	0.494501	0.101	0.093	2.57951e-11
C12orf57	6.99351e-16	0.29155	0.504	0.586	2.62914e-11
USP48	7.08224e-16	0.272602	0.298	0.322	2.6625e-11
IRF3	7.36947e-16	0.327193	0.218	0.221	2.77048e-11
METAP2	7.89264e-16	0.370911	0.278	0.21	2.96716e-11
SLC38A1	8.32169e-16	0.329968	0.27	0.196	3.12846e-11
STAG2	8.46197e-16	0.366117	0.214	0.082	3.18119e-11
GTPBP1	8.53139e-16	0.328402	0.198	0.123	3.20729e-11
SPOP	8.5587e-16	0.292648	0.242	0.214	3.21756e-11
CD69	8.8134e-16	0.74526	0.415	0.47	3.31331e-11
MRPS31	9.72024e-16	0.335659	0.181	0.133	3.65423e-11
TRIM28	1.00366e-15	0.299355	0.181	0.125	3.77318e-11
SMIM7	1.01087e-15	0.276864	0.27	0.251	3.80028e-11
PPP1CB	1.06787e-15	0.352729	0.286	0.28	4.01455e-11
MAP3K2	1.26352e-15	0.357844	0.206	0.116	4.75008e-11
COPG1	1.28967e-15	0.335441	0.254	0.167	4.8484e-11
PNPLA8	1.34953e-15	0.28671	0.202	0.167	5.07341e-11
GOLGA2	1.42494e-15	0.361739	0.222	0.112	5.35692e-11
SUPT5H	1.54172e-15	0.348856	0.315	0.285	5.79594e-11
UFSP2	1.65825e-15	0.272601	0.198	0.122	6.23401e-11
COA5	1.91537e-15	0.257232	0.145	0.079	7.20066e-11
HERC4	1.92781e-15	0.351181	0.145	0.035	7.24742e-11
DDX27	1.98811e-15	0.335768	0.21	0.133	7.47409e-11
EVI2B	2.0701e-15	0.273858	0.524	0.627	7.78233e-11
TRIM73	2.07235e-15	0.260991	0.109	0.016	7.79081e-11
CPEB4	2.11092e-15	0.493613	0.27	0.181	7.9358e-11
MED21	2.14531e-15	0.258715	0.177	0.087	8.06508e-11
RB1CC1	2.14645e-15	0.347826	0.214	0.166	8.06936e-11
ZNF394	2.22916e-15	0.353071	0.238	0.136	8.38029e-11
PRKD2	2.35666e-15	0.264362	0.137	0.152	8.85961e-11
ABCE1	2.42725e-15	0.269048	0.198	0.101	9.12501e-11
CACYBP	2.66147e-15	0.349394	0.25	0.196	1.00055e-10
HSPD1	2.74866e-15	0.419936	0.496	0.493	1.03333e-10
TRIM44	2.99571e-15	0.381957	0.19	0.11	1.12621e-10
PPP6R3	3.36611e-15	0.28729	0.153	0.051	1.26545e-10
CLECL1	3.38582e-15	0.298203	0.218	0.281	1.27286e-10
PSMG2	3.53905e-15	0.272058	0.23	0.171	1.33047e-10
THUMPD3-AS1	3.75384e-15	0.522594	0.331	0.228	1.41122e-10
U2SURP	3.77675e-15	0.375497	0.294	0.225	1.41983e-10
PLK3	3.93277e-15	-0.321577	0.077	0.283	1.47849e-10
SOS1	3.94e-15	0.346553	0.125	0.042	1.4812e-10
ZBTB10	4.08461e-15	0.552224	0.161	0.093	1.53557e-10
ZC3HAV1	4.2076e-15	0.389859	0.185	0.164	1.58181e-10
ZMYND8	4.23455e-15	0.360952	0.177	0.06	1.59194e-10
YTHDF2	4.41688e-15	0.259942	0.21	0.215	1.66048e-10
MARCKSL1	4.46981e-15	-0.279541	0.073	0.278	1.68038e-10
AES	4.4936e-15	0.355633	0.242	0.196	1.68933e-10
CXorf21	4.88563e-15	0.549243	0.226	0.13	1.8367e-10
ARID4B	5.29093e-15	0.343199	0.274	0.26	1.98907e-10
LCORL	5.41251e-15	0.355481	0.153	0.058	2.03478e-10
VMP1	5.75094e-15	0.567233	0.31	0.282	2.16201e-10
CLTC	6.20117e-15	0.374358	0.198	0.077	2.33127e-10
CREBZF	6.43303e-15	0.366546	0.23	0.072	2.41843e-10
DYNC1H1	6.55545e-15	0.345586	0.185	0.085	2.46446e-10
BAZ2B	6.57655e-15	0.344284	0.181	0.126	2.47239e-10
ZCCHC7	6.60754e-15	0.322519	0.202	0.126	2.48404e-10
SET	7.24999e-15	0.298378	0.359	0.375	2.72556e-10
SRSF4	7.29887e-15	0.353411	0.262	0.171	2.74394e-10
KLHL24	7.42031e-15	0.363102	0.198	0.072	2.78959e-10
ZNF91	7.69621e-15	0.32019	0.169	0.051	2.89331e-10
FOSL2	7.96971e-15	0.295338	0.181	0.188	2.99613e-10
ZNF24	8.37359e-15	0.432453	0.21	0.105	3.14797e-10
NCF4	8.5779e-15	0.269595	0.206	0.18	3.22478e-10
LARS	8.71657e-15	0.351267	0.214	0.092	3.27691e-10
SLC39A7	8.81589e-15	0.25217	0.266	0.257	3.31425e-10
BLOC1S6	9.18169e-15	0.305819	0.226	0.154	3.45176e-10
RIOK3	1.03379e-14	0.316469	0.23	0.103	3.88642e-10
ARCN1	1.03445e-14	0.314313	0.226	0.128	3.88891e-10
SECISBP2	1.04847e-14	0.29853	0.214	0.175	3.94163e-10
PRPF38B	1.05251e-14	0.317178	0.323	0.339	3.95682e-10
YPEL5	1.06558e-14	0.43625	0.718	0.799	4.00593e-10
IL6R	1.08134e-14	0.275627	0.121	0.11	4.06519e-10
C9orf78	1.10234e-14	0.291458	0.238	0.201	4.14415e-10
AAK1	1.11072e-14	0.344182	0.173	0.057	4.17564e-10
DNAJC19	1.12943e-14	0.32083	0.278	0.197	4.24599e-10
FXR1	1.16768e-14	0.290111	0.218	0.166	4.38978e-10
RPS14	1.17874e-14	0.523697	0.98	0.982	4.43137e-10
POLR2A	1.1902e-14	0.454479	0.23	0.175	4.47443e-10
SAMSN1	1.26931e-14	0.336676	0.27	0.314	4.77184e-10
SSB	1.34289e-14	0.309875	0.298	0.221	5.04847e-10
RHOQ	1.35257e-14	0.355425	0.214	0.078	5.08484e-10
MAN1A1	1.37897e-14	0.264719	0.214	0.178	5.18409e-10
GSPT1	1.4544e-14	0.26621	0.214	0.215	5.46766e-10
DYNC1LI2	1.46247e-14	0.268395	0.153	0.075	5.49801e-10
H2AFJ	1.50538e-14	0.270197	0.177	0.213	5.65932e-10
DDX39B	1.72626e-14	0.274438	0.165	0.043	6.48972e-10
DUSP2	1.73605e-14	-0.296481	0.145	0.354	6.52652e-10
CCT6A	1.75452e-14	0.258058	0.198	0.138	6.59593e-10
AHSA1	1.82017e-14	0.291509	0.198	0.153	6.84274e-10
RSF1	1.86344e-14	0.328548	0.242	0.156	7.00541e-10
RASSF6	1.9429e-14	0.335131	0.113	0.042	7.30413e-10
SMG1	2.02641e-14	0.381424	0.274	0.148	7.6181e-10
PIM1	2.11986e-14	-0.286289	0.19	0.426	7.9694e-10
EPB41	2.14064e-14	0.283419	0.165	0.059	8.04753e-10
ARHGAP25	2.16179e-14	0.271468	0.113	0.082	8.12702e-10
ZBTB21	2.19027e-14	0.27549	0.145	0.073	8.23412e-10
IAH1	2.26545e-14	0.290193	0.202	0.145	8.51672e-10
MRPL27	2.27523e-14	0.25155	0.194	0.164	8.55351e-10
TMEM154	2.32707e-14	0.253674	0.129	0.085	8.74841e-10
ITPR2	2.40212e-14	0.390551	0.181	0.087	9.03053e-10
MRPL34	2.59085e-14	0.276272	0.214	0.156	9.74005e-10
LSM12	2.60846e-14	0.301539	0.153	0.096	9.80625e-10
EIF3J	2.69109e-14	0.293175	0.298	0.312	1.01169e-09
EIF4G1	2.7053e-14	0.400639	0.25	0.16	1.01703e-09
RNF213	2.78436e-14	0.440769	0.254	0.11	1.04675e-09
PIAS1	2.79736e-14	0.315132	0.198	0.087	1.05164e-09
CHD9	2.82719e-14	0.386509	0.315	0.231	1.06286e-09
NOC2L	2.8619e-14	0.300719	0.218	0.197	1.0759e-09
MARS	2.90161e-14	0.337714	0.254	0.193	1.09083e-09
HIST1H2AC	3.13689e-14	0.426507	0.254	0.193	1.17928e-09
CLMN	3.18989e-14	0.255763	0.137	0.11	1.19921e-09
APOL6	3.37141e-14	0.33141	0.129	0.054	1.26745e-09
PBRM1	3.74666e-14	0.335429	0.161	0.088	1.40852e-09
LENG8	3.8052e-14	0.45988	0.242	0.112	1.43053e-09
LTN1	3.80548e-14	0.386431	0.137	0.052	1.43063e-09
CNOT7	3.94797e-14	0.262875	0.169	0.137	1.4842e-09
SNRPD3	3.97801e-14	0.297985	0.258	0.211	1.49549e-09
RNF4	4.09725e-14	0.264851	0.153	0.081	1.54032e-09
MCL1	4.18309e-14	0.461681	0.81	0.879	1.57259e-09
KAT6A	4.18726e-14	0.268966	0.149	0.05	1.57416e-09
FAM204A	4.59066e-14	0.309994	0.258	0.192	1.72581e-09
PSMD12	4.80714e-14	0.285204	0.198	0.152	1.8072e-09
AKAP13	4.93141e-14	0.40162	0.427	0.341	1.85391e-09
RBM5	5.21583e-14	0.431714	0.246	0.152	1.96084e-09
CWF19L2	5.51833e-14	0.427641	0.198	0.08	2.07456e-09
UBE2H	5.62312e-14	0.364268	0.286	0.257	2.11396e-09
DTWD1	6.10598e-14	0.301188	0.185	0.101	2.29548e-09
EIF2S3	6.59702e-14	0.288436	0.31	0.302	2.48008e-09
PDCD10	7.24621e-14	0.282923	0.177	0.098	2.72414e-09
DDIT3	7.44782e-14	0.405055	0.306	0.269	2.79993e-09
ARID1A	7.69844e-14	0.308223	0.165	0.059	2.89415e-09
ITGA8	8.10745e-14	0.266986	0.149	0.126	3.04791e-09
ESCO1	8.35719e-14	0.340218	0.177	0.059	3.1418e-09
PKN2	8.6908e-14	0.319092	0.206	0.068	3.26722e-09
GLA	8.75658e-14	-0.265741	0.198	0.419	3.29195e-09
RGPD5	9.0359e-14	0.2936	0.105	0.014	3.39696e-09
LINC01480	9.22527e-14	0.343779	0.153	0.2	3.46815e-09
SEMA4D	9.47542e-14	0.257322	0.153	0.094	3.56219e-09
ID3	9.66428e-14	0.712653	0.31	0.426	3.63319e-09
DOCK8	9.67183e-14	0.353797	0.218	0.106	3.63603e-09
COX20	9.95382e-14	0.292138	0.185	0.119	3.74204e-09
TIAL1	1.03882e-13	0.259944	0.234	0.196	3.90533e-09
CALCOCO2	1.05802e-13	0.28085	0.198	0.103	3.97751e-09
TMEM87A	1.06459e-13	0.265086	0.21	0.138	4.00221e-09
CDC42SE1	1.07641e-13	0.326452	0.23	0.216	4.04666e-09
ITGA4	1.08284e-13	0.357537	0.254	0.178	4.07081e-09
EPS8	1.0919e-13	0.266831	0.109	0.027	4.10488e-09
YIPF5	1.09984e-13	0.268497	0.23	0.214	4.13475e-09
POP5	1.15829e-13	0.271663	0.21	0.144	4.35446e-09
MAP3K1	1.16048e-13	0.283844	0.165	0.08	4.36271e-09
A1BG	1.32409e-13	0.257597	0.351	0.39	4.97778e-09
ACBD3	1.34397e-13	0.292772	0.198	0.147	5.05253e-09
INTS6	1.34667e-13	0.472638	0.266	0.217	5.06266e-09
DENND2C	1.40267e-13	0.334892	0.153	0.077	5.27318e-09
ARHGAP18	1.4098e-13	0.251051	0.149	0.079	5.30001e-09
ATXN7L3B	1.49606e-13	0.313353	0.141	0.037	5.62427e-09
PNP	1.49888e-13	0.309717	0.23	0.245	5.63488e-09
ZNF655	1.53995e-13	0.261818	0.157	0.136	5.78929e-09
SLC1A4	1.58863e-13	0.262849	0.226	0.178	5.97229e-09
MYC	1.70409e-13	-0.26368	0.04	0.209	6.40634e-09
CHCHD1	2.04571e-13	0.352197	0.25	0.151	7.69065e-09
TDG	2.08332e-13	0.323684	0.181	0.094	7.83204e-09
2025-03-06	2.11045e-13	0.369147	0.315	0.266	7.93402e-09
ROCK1	2.13474e-13	0.283503	0.222	0.212	8.02534e-09
MIS18BP1	2.3793e-13	0.387774	0.222	0.095	8.94475e-09
TRIM38	2.48e-13	0.289166	0.165	0.053	9.32332e-09
RPS6KA5	2.50402e-13	0.312674	0.141	0.053	9.41361e-09
BAZ2A	2.53436e-13	0.295937	0.214	0.167	9.52768e-09
TROVE2	2.5739e-13	0.279505	0.198	0.131	9.67633e-09
UFL1	2.82167e-13	0.300772	0.198	0.117	1.06078e-08
PHIP	2.88485e-13	0.402862	0.339	0.236	1.08453e-08
BHLHE41	3.1462e-13	0.321133	0.218	0.148	1.18278e-08
RBM26	3.27644e-13	0.332242	0.19	0.092	1.23175e-08
C12orf65	3.30219e-13	0.265944	0.125	0.079	1.24143e-08
GPANK1	3.33598e-13	0.339834	0.194	0.093	1.25413e-08
ABHD5	4.31753e-13	0.508472	0.177	0.167	1.62313e-08
C2orf49	4.46483e-13	0.288778	0.157	0.047	1.67851e-08
MCEE	4.47168e-13	0.279726	0.19	0.125	1.68108e-08
CD52	4.56316e-13	0.332723	0.194	0.229	1.71547e-08
SIKE1	4.69948e-13	0.261032	0.149	0.067	1.76672e-08
WWC3	4.74485e-13	0.27862	0.101	0.04	1.78378e-08
NFKBID	4.84794e-13	0.416609	0.121	0.109	1.82254e-08
CRYBG3	4.88972e-13	0.28681	0.153	0.04	1.83824e-08
LINC00667	4.9446e-13	0.300302	0.141	0.075	1.85887e-08
RIF1	6.63162e-13	0.266211	0.145	0.053	2.49309e-08
DNAJB4	6.69597e-13	0.668554	0.214	0.097	2.51728e-08
POLR2H	6.77576e-13	0.310443	0.218	0.127	2.54728e-08
GON4L	7.12493e-13	0.374677	0.21	0.104	2.67854e-08
GIGYF2	7.18263e-13	0.325763	0.185	0.113	2.70024e-08
ATG5	7.37975e-13	0.348597	0.194	0.187	2.77435e-08
UTRN	7.52542e-13	0.302174	0.165	0.092	2.82911e-08
EPM2AIP1	8.10236e-13	0.396768	0.274	0.14	3.046e-08
TLE3	8.65988e-13	0.29205	0.226	0.212	3.2556e-08
WDR6	8.97137e-13	0.380044	0.206	0.109	3.3727e-08
GAB1	9.18858e-13	0.250636	0.149	0.127	3.45436e-08
PTPN6	9.36726e-13	0.272997	0.198	0.176	3.52153e-08
SRGN	9.85514e-13	-0.353278	0.718	0.895	3.70494e-08
IGLV3-1	1.07369e-12	1.06447	0.194	0.224	4.03644e-08
PUS7L	1.08327e-12	0.337714	0.202	0.074	4.07243e-08
NR4A2	1.09427e-12	0.413749	0.294	0.278	4.11381e-08
SNRNP200	1.12491e-12	0.325594	0.185	0.126	4.22901e-08
CEBPZ	1.21438e-12	0.282009	0.214	0.116	4.56534e-08
SLFN11	1.253e-12	0.278739	0.157	0.06	4.71052e-08
CLIP1	1.28208e-12	0.271932	0.157	0.107	4.81984e-08
KDM5A	1.31777e-12	0.275988	0.198	0.111	4.95403e-08
PIK3C2A	1.45204e-12	0.272385	0.141	0.051	5.45879e-08
HIPK2	1.47665e-12	0.330831	0.258	0.213	5.55133e-08
SAMD4B	1.64479e-12	0.255158	0.153	0.108	6.18343e-08
BTAF1	1.6799e-12	0.277381	0.161	0.063	6.31543e-08
UCP2	1.71325e-12	0.314549	0.21	0.173	6.4408e-08
IFI16	1.7453e-12	0.372848	0.262	0.149	6.5613e-08
SHPRH	1.89072e-12	0.273972	0.153	0.035	7.10796e-08
PSMD1	2.09128e-12	0.281673	0.161	0.077	7.86196e-08
METTL7A	2.21565e-12	0.282731	0.214	0.182	8.32953e-08
SMCHD1	2.27437e-12	0.401612	0.315	0.192	8.55025e-08
TIMM44	2.28053e-12	0.362759	0.133	0.095	8.57343e-08
SMC3	2.35451e-12	0.347428	0.214	0.113	8.85155e-08
SYNE3	2.41672e-12	0.308013	0.145	0.075	9.08541e-08
MEPCE	2.4447e-12	0.253956	0.113	0.076	9.1906e-08
WDR1	2.47418e-12	0.258342	0.165	0.175	9.30144e-08
DHX29	2.56447e-12	0.323252	0.198	0.097	9.64087e-08
2025-03-08	2.60008e-12	0.282405	0.19	0.093	9.77473e-08
PRRC1	2.62053e-12	0.307178	0.165	0.079	9.85162e-08
AARS	2.77136e-12	0.278796	0.181	0.144	1.04187e-07
SEC23A	3.12456e-12	0.294833	0.173	0.12	1.17465e-07
RAB11FIP1	3.19299e-12	0.281049	0.323	0.378	1.20037e-07
CTNNB1	3.23874e-12	0.306383	0.214	0.166	1.21757e-07
HERPUD1	3.27022e-12	-0.271851	0.863	0.969	1.22941e-07
ATG12	3.4233e-12	0.268767	0.214	0.163	1.28696e-07
PCF11	3.50275e-12	0.43668	0.25	0.214	1.31682e-07
ZNF644	3.75065e-12	0.328778	0.194	0.131	1.41002e-07
TMEM107	3.9481e-12	0.335715	0.222	0.241	1.48425e-07
EIF3B	3.95722e-12	0.264725	0.141	0.086	1.48768e-07
SUCO	4.21267e-12	0.314306	0.153	0.098	1.58371e-07
DDX19B	4.53769e-12	0.277215	0.109	0.1	1.7059e-07
PRRC2B	4.58775e-12	0.262462	0.129	0.06	1.72472e-07
SREK1	4.72352e-12	0.283263	0.23	0.16	1.77576e-07
BRAF	4.72752e-12	0.326207	0.177	0.093	1.77726e-07
KAT6B	5.03596e-12	0.315066	0.21	0.116	1.89322e-07
KCNK6	5.08959e-12	0.311472	0.206	0.145	1.91338e-07
FCRL2	5.24224e-12	0.283254	0.218	0.138	1.97077e-07
TMEM140	5.36719e-12	0.297657	0.157	0.096	2.01774e-07
TNFAIP8	5.71919e-12	0.330955	0.266	0.151	2.15007e-07
DMTF1	5.72788e-12	0.257435	0.153	0.039	2.15334e-07
RGS2	5.74469e-12	0.379254	0.512	0.559	2.15966e-07
DLG1	6.02778e-12	0.324279	0.234	0.097	2.26608e-07
TAOK3	6.18897e-12	0.268487	0.181	0.109	2.32668e-07
LBH	6.72666e-12	0.411587	0.113	0.06	2.52882e-07
FAM208B	6.95039e-12	0.302523	0.173	0.071	2.61293e-07
CNOT4	6.96793e-12	0.306684	0.218	0.112	2.61952e-07
NT5DC2	7.09845e-12	0.286663	0.133	0.124	2.66859e-07
MIS12	7.68271e-12	0.2651	0.169	0.106	2.88824e-07
C2orf74	7.94561e-12	0.292721	0.141	0.055	2.98707e-07
PRKD3	8.06261e-12	0.357501	0.218	0.126	3.03106e-07
CPNE5	8.51944e-12	0.369025	0.254	0.156	3.2028e-07
ZC3H13	9.33554e-12	0.292063	0.19	0.106	3.5096e-07
KCNQ1OT1	9.42751e-12	0.523444	0.319	0.309	3.54418e-07
MTPN	9.45378e-12	0.295331	0.137	0.084	3.55405e-07
TMEM161B	9.83258e-12	0.297464	0.109	0.024	3.69646e-07
CDK11A	9.89442e-12	0.271786	0.137	0.098	3.71971e-07
PRDM2	1.08402e-11	0.348913	0.282	0.186	4.07525e-07
IGKC	1.11872e-11	-1.05376	0.972	0.998	4.20573e-07
PRPF8	1.15572e-11	0.28061	0.206	0.101	4.34482e-07
RNF216	1.16944e-11	0.279779	0.149	0.083	4.39639e-07
UBN2	1.18772e-11	0.27063	0.129	0.041	4.4651e-07
IPO9	1.19364e-11	0.258187	0.121	0.04	4.48738e-07
CTSW	1.3032e-11	-0.501449	0.06	0.232	4.89925e-07
SLC15A2	1.39997e-11	0.250335	0.113	0.022	5.26304e-07
RRP12	1.44992e-11	0.3145	0.177	0.103	5.45084e-07
RRAD	1.45955e-11	-0.500219	0.036	0.189	5.48703e-07
RPL8	1.59742e-11	0.433352	0.944	0.981	6.00536e-07
HMGB2	1.70448e-11	0.288905	0.242	0.232	6.40784e-07
PHF20	1.86964e-11	0.31028	0.222	0.154	7.02871e-07
KRIT1	1.91783e-11	0.310376	0.141	0.074	7.20987e-07
MTIF3	2.05738e-11	0.362689	0.298	0.262	7.73451e-07
WARS	2.12628e-11	0.34525	0.202	0.193	7.99354e-07
NF1	2.14871e-11	0.329268	0.141	0.073	8.07786e-07
RBBP8	2.14958e-11	0.39144	0.153	0.168	8.08114e-07
LUC7L	2.17944e-11	0.367309	0.173	0.144	8.1934e-07
SETD5	2.19968e-11	0.292192	0.21	0.131	8.26949e-07
SENP6	2.20192e-11	0.262901	0.202	0.112	8.27791e-07
MDM2	2.30404e-11	0.373443	0.181	0.084	8.66182e-07
THAP7	2.43573e-11	0.273462	0.214	0.161	9.15689e-07
GLS	2.50967e-11	0.355089	0.302	0.241	9.43486e-07
IRF2	2.58362e-11	0.256965	0.202	0.114	9.71288e-07
GTF2A1	2.58544e-11	0.299651	0.157	0.062	9.71972e-07
ATP11B	2.67148e-11	0.273277	0.153	0.06	1.00432e-06
CNPPD1	2.70929e-11	0.273329	0.173	0.104	1.01853e-06
NR3C1	3.06039e-11	0.310194	0.266	0.236	1.15052e-06
ATF7IP	3.09055e-11	0.276941	0.206	0.151	1.16186e-06
ESR2	3.27248e-11	0.298651	0.165	0.082	1.23026e-06
ACIN1	3.49038e-11	0.283386	0.161	0.087	1.31217e-06
AP3D1	4.86844e-11	0.274983	0.218	0.181	1.83024e-06
POLE3	4.9311e-11	0.277645	0.169	0.1	1.8538e-06
NMRK1	5.17384e-11	0.265093	0.19	0.163	1.94505e-06
KLF2	5.63035e-11	0.408236	0.302	0.4	2.11667e-06
KIAA0319L	5.63352e-11	0.274699	0.133	0.062	2.11787e-06
ZNF215	5.7327e-11	0.263678	0.157	0.067	2.15515e-06
CCNT2	6.44216e-11	0.290334	0.133	0.045	2.42186e-06
ATP2A2	6.59366e-11	0.282888	0.173	0.121	2.47882e-06
SUGP2	6.66168e-11	0.347319	0.157	0.05	2.50439e-06
TRNT1	7.01698e-11	0.286988	0.101	0.04	2.63796e-06
N4BP2L1	7.14059e-11	0.356437	0.19	0.163	2.68443e-06
IP6K2	8.24884e-11	0.262873	0.137	0.13	3.10107e-06
HNRNPUL2	8.98308e-11	0.250059	0.117	0.053	3.3771e-06
NECAP1	9.29145e-11	0.256796	0.181	0.11	3.49303e-06
USP8	1.14958e-10	0.300355	0.238	0.178	4.32173e-06
NUMA1	1.19543e-10	0.257613	0.161	0.051	4.49411e-06
POU2F2	1.22324e-10	0.373904	0.185	0.12	4.59863e-06
PURA	1.2578e-10	0.300029	0.137	0.089	4.72856e-06
FOXN3	1.31385e-10	0.254046	0.226	0.186	4.9393e-06
SMARCC2	1.3391e-10	0.280794	0.153	0.061	5.03422e-06
AFF1	1.35825e-10	0.271582	0.109	0.049	5.10621e-06
ITSN2	1.54255e-10	0.284527	0.218	0.186	5.79907e-06
SEC24A	1.63859e-10	0.251902	0.165	0.139	6.16011e-06
SMARCA5	1.6402e-10	0.271233	0.218	0.175	6.16617e-06
NCBP3	1.65506e-10	0.312223	0.129	0.068	6.22202e-06
TSPYL2	1.69902e-10	0.279919	0.222	0.235	6.38729e-06
HIST1H1C	1.83948e-10	0.391307	0.319	0.331	6.91535e-06
ENTPD4	1.94789e-10	0.318918	0.198	0.101	7.3229e-06
ACAP2	1.95473e-10	0.253591	0.153	0.074	7.34863e-06
CNOT6L	2.20404e-10	0.288523	0.173	0.123	8.28585e-06
RPAP2	2.20567e-10	0.250593	0.105	0.023	8.29198e-06
ANKRD10	2.22806e-10	0.25532	0.137	0.111	8.37616e-06
TUBA4A	2.28619e-10	0.336973	0.282	0.308	8.59471e-06
VPS4B	2.29521e-10	0.271217	0.165	0.093	8.6286e-06
RNF103	2.35115e-10	0.301715	0.141	0.093	8.83892e-06
CLEC2B	2.46247e-10	0.377713	0.222	0.248	9.2574e-06
SMAD5	2.55216e-10	0.257052	0.117	0.042	9.59461e-06
SAT1	2.5881e-10	0.581167	0.762	0.796	9.7297e-06
ITGAL	2.62371e-10	0.284729	0.113	0.059	9.86357e-06
SLC25A36	2.63173e-10	0.302879	0.185	0.123	9.89372e-06
FAM53C	2.74123e-10	0.29075	0.202	0.204	1.03054e-05
KPNB1	3.02087e-10	0.277652	0.238	0.221	1.13567e-05
PSMA3-AS1	3.0413e-10	0.310541	0.262	0.184	1.14335e-05
MON2	3.34204e-10	0.251289	0.169	0.062	1.25641e-05
TPP2	3.7896e-10	0.25953	0.19	0.095	1.42466e-05
CDK14	3.90953e-10	0.356994	0.173	0.102	1.46975e-05
ABCA5	3.91928e-10	0.265682	0.169	0.104	1.47341e-05
IGLC3	4.69088e-10	-2.07187	0.681	0.848	1.76349e-05
HUWE1	5.02304e-10	0.251272	0.153	0.074	1.88836e-05
SLC5A3	5.201e-10	0.340991	0.198	0.167	1.95526e-05
OTUD5	5.20184e-10	0.282647	0.181	0.15	1.95558e-05
HOOK2	5.38415e-10	0.290015	0.133	0.078	2.02412e-05
SNX29	5.49508e-10	0.303474	0.177	0.089	2.06582e-05
DICER1	5.51416e-10	0.271292	0.133	0.043	2.07299e-05
NIFK	6.25895e-10	0.266874	0.173	0.113	2.35299e-05
DST	6.49537e-10	0.286617	0.161	0.075	2.44187e-05
RPS15	6.70843e-10	0.38686	0.96	0.983	2.52197e-05
IGKV4-1	8.44089e-10	0.895412	0.105	0.198	3.17327e-05
GABPB1-AS1	8.85149e-10	0.360709	0.226	0.098	3.32763e-05
C19orf25	9.12558e-10	0.283094	0.165	0.097	3.43067e-05
CDC40	9.43829e-10	0.296575	0.173	0.077	3.54823e-05
IGLV2-8	1.04914e-09	1.78645	0.129	0.066	3.94415e-05
DDX18	1.06441e-09	0.366001	0.52	0.514	4.00154e-05
AHI1	1.14205e-09	0.382499	0.218	0.16	4.29344e-05
GADD45A	1.21813e-09	-0.295484	0.262	0.46	4.57944e-05
FAM136A	1.32875e-09	0.26477	0.278	0.234	4.99529e-05
IGHG1	1.38793e-09	-0.796974	0.153	0.317	5.21778e-05
PILRB	1.41513e-09	0.277592	0.133	0.074	5.32004e-05
HIST1H2BJ	1.68132e-09	0.423654	0.113	0.091	6.32075e-05
CHD1	2.20312e-09	0.289411	0.21	0.149	8.2824e-05
MLLT6	2.2322e-09	0.256437	0.125	0.037	8.39172e-05
CASP10	2.26814e-09	0.297519	0.254	0.137	8.52685e-05
NELFCD	2.27801e-09	0.27305	0.185	0.107	8.56396e-05
TFRC	2.29978e-09	0.311507	0.177	0.097	8.64578e-05
STAT2	2.33375e-09	0.266495	0.177	0.082	8.77352e-05
NXPE3	2.66588e-09	0.260483	0.141	0.081	0.000100221
ANKRD36C	3.15288e-09	0.432414	0.169	0.101	0.000118529
MPHOSPH10	3.66994e-09	0.274881	0.218	0.138	0.000137968
HSH2D	3.84537e-09	0.369629	0.294	0.268	0.000144563
RBM4	4.39625e-09	0.312545	0.185	0.135	0.000165272
RPL9	4.48481e-09	0.300801	0.927	0.965	0.000168602
UPF3A	4.52934e-09	0.300411	0.226	0.17	0.000170276
RPL18A	4.60187e-09	0.304492	0.948	0.985	0.000173003
ADD1	4.77292e-09	0.277561	0.173	0.098	0.000179433
GALK2	4.89754e-09	0.274875	0.161	0.077	0.000184118
HSPH1	5.12045e-09	0.548924	0.339	0.279	0.000192498
TRAF3IP3	5.18634e-09	0.27783	0.226	0.141	0.000194975
IST1	5.2656e-09	0.258768	0.137	0.103	0.000197955
RPL15	5.66308e-09	0.28406	0.919	0.973	0.000212898
PUM1	5.72155e-09	0.263396	0.145	0.106	0.000215096
DUSP4	6.5642e-09	0.490043	0.185	0.175	0.000246774
ZNF830	6.84766e-09	0.278621	0.157	0.096	0.000257431
POGZ	7.18186e-09	0.277509	0.185	0.094	0.000269995
TNPO1	7.2405e-09	0.356978	0.133	0.07	0.000272199
ACAP1	7.77863e-09	0.272829	0.27	0.239	0.00029243
DDHD1	8.32298e-09	0.263744	0.169	0.075	0.000312894
NABP1	8.48388e-09	0.349434	0.202	0.18	0.000318943
CENPC	9.44054e-09	0.3143	0.234	0.145	0.000354908
ECHDC2	1.0174e-08	0.259788	0.117	0.062	0.000382482
IWS1	1.14288e-08	0.268495	0.145	0.076	0.000429654
ATXN2	1.19369e-08	0.257913	0.141	0.059	0.000448756
GPATCH2L	1.40752e-08	0.270918	0.157	0.086	0.000529142
EIF1	1.48371e-08	0.329305	0.968	0.986	0.000557788
IGLV2-11	1.61196e-08	2.02542	0.137	0.065	0.000606
CLK4	1.79645e-08	0.282245	0.21	0.128	0.000675356
ERICH1	1.83194e-08	0.295417	0.165	0.08	0.0006887
HSPA1A	1.99072e-08	0.883109	0.415	0.407	0.000748393
ZSCAN16-AS1	2.14787e-08	0.272519	0.149	0.095	0.000807469
CSNK1E	2.30279e-08	0.25283	0.185	0.154	0.00086571
MEF2D	2.90355e-08	0.266666	0.177	0.124	0.00109156
CELF1	3.00772e-08	0.273806	0.121	0.083	0.00113072
CBWD1	3.13937e-08	0.256564	0.161	0.122	0.00118021
TNRC6A	4.18634e-08	0.263385	0.165	0.088	0.00157381
WAPL	4.20356e-08	0.25303	0.161	0.088	0.00158029
SYNE1	4.33582e-08	0.255463	0.129	0.055	0.00163001
AKAP17A	4.70643e-08	0.271062	0.258	0.236	0.00176934
CCL4	4.89359e-08	-0.678063	0.052	0.175	0.0018397
PARP14	5.39278e-08	0.252516	0.157	0.109	0.00202736
ARIH2	5.45067e-08	0.258923	0.169	0.134	0.00204912
RAB14	5.99305e-08	0.259714	0.145	0.097	0.00225303
MT1X	6.89389e-08	0.705948	0.145	0.134	0.00259169
HERC2	6.90229e-08	0.270971	0.177	0.108	0.00259485
HIST1H2BC	7.28486e-08	0.265076	0.214	0.165	0.00273867
ZMYM2	7.7703e-08	0.266328	0.141	0.086	0.00292117
PHF14	1.15812e-07	0.296093	0.141	0.128	0.00435384
MIAT	1.16671e-07	0.25624	0.141	0.088	0.00438615
NSD1	1.29202e-07	0.277802	0.206	0.115	0.00485722
SDCCAG8	1.50609e-07	0.263878	0.149	0.095	0.00566201
CYTH4	1.71227e-07	0.276374	0.194	0.11	0.00643712
ETV3	2.67649e-07	0.310522	0.141	0.122	0.010062
CALCOCO1	4.46708e-07	0.252237	0.21	0.128	0.0167935
SMARCC1	4.9496e-07	0.263114	0.153	0.082	0.0186075
RPL10	5.24701e-07	0.50976	0.984	0.996	0.0197256
IGHG2	6.02602e-07	0.642667	0.089	0.168	0.0226542
IGLV1-51	6.207e-07	0.550872	0.065	0.116	0.0233346
TLE4	1.04433e-06	0.425171	0.206	0.147	0.0392605
EEF1A1	1.5251e-06	0.466137	0.976	0.987	0.0573346
ERN1	1.90329e-06	0.266686	0.27	0.284	0.0715524
EIF4E	3.58579e-06	-0.250075	0.177	0.315	0.134804
IARS	4.20613e-06	0.253207	0.21	0.147	0.158125
JCHAIN	4.35261e-06	-0.296171	1	0.999	0.163632
IGLC7	4.76625e-06	-2.69092	0.298	0.435	0.179182
IGLL1	8.0644e-06	0.588549	0.129	0.112	0.303173
GOLGA8B	3.5203e-05	0.270894	0.125	0.071	1
RPS18	0.00026356	0.320893	0.976	0.988	1
IGHA2	0.00169393	-1.89876	0.944	0.97	1
RPL3	0.00531438	0.357912	0.964	0.982	1

## Sheet: DEGs_Plasma cells_HCvsTumor
	p_val	avg_log2FC	pct.1	pct.2	p_val_adj
MT-ND3	0	4.01448	1	0.962	0
MT-ATP6	1.03088e-275	3.24697	1	0.986	3.87548e-271
MT-CYB	1.54517e-248	2.90803	1	0.981	5.80891e-244
GNB2L1	4.35248e-232	-2.98732	0	0.975	1.63627e-227
ATP5E	1.06572e-218	-2.38274	0	0.96	4.00648e-214
MT-ND1	8.23897e-216	2.58618	1	0.982	3.09736e-211
MT-CO3	7.12689e-212	2.57976	1	0.992	2.67928e-207
MTRNR2L12	2.13602e-203	4.14649	0.911	0.159	8.03015e-199
ATP5MG	9.40975e-199	2.67299	0.851	0	3.5375e-194
RACK1	6.38388e-196	3.63588	0.843	0	2.39996e-191
ATP5F1E	1.60222e-194	2.83252	0.839	0	6.0234e-190
ATP5L	1.21627e-192	-2.04786	0	0.923	4.57243e-188
SELK	4.17746e-190	-2.12439	0	0.919	1.57048e-185
TENT5C	1.11938e-183	2.85161	0.806	0	4.20821e-179
RPS17	6.24421e-180	-2.43517	0.391	0.992	2.34745e-175
MTRNR2L8	2.04093e-177	3.13383	0.891	0.113	7.67269e-173
SELENOK	1.20772e-174	2.8118	0.778	0	4.54028e-170
VIMP	1.7898e-171	-1.81695	0	0.885	6.72859e-167
ATP5G2	1.49276e-164	-1.64389	0	0.87	5.6119e-160
TCEB2	1.32957e-163	-1.53086	0	0.868	4.99838e-159
SELENOS	5.50898e-160	2.30772	0.73	0	2.07105e-155
ATP5D	7.01264e-156	-1.45761	0	0.85	2.63633e-151
MT-ND4	1.68024e-152	1.89667	1	0.993	6.3167e-148
ATP5MC2	3.35508e-146	2.04028	0.681	0	1.26131e-141
GLTSCR2	8.55839e-143	-1.4986	0	0.816	3.21744e-138
MT-CO2	2.06782e-141	1.87704	1	0.997	7.77376e-137
LINC00152	2.84925e-141	-1.9734	0	0.812	1.07115e-136
MT-CO1	3.08199e-141	1.92234	1	0.995	1.15864e-136
MT-ND4L	1.0478e-132	1.97109	0.843	0.512	3.93909e-128
IGHG4	5.5814e-132	-4.98628	0.109	0.892	2.09827e-127
IGHG3	2.31693e-130	-5.87132	0.113	0.897	8.71027e-126
ATP5G3	1.65623e-128	-1.36085	0	0.774	6.22643e-124
CYTOR	6.71052e-128	2.64413	0.613	0	2.52275e-123
SELM	3.36105e-126	-1.37741	0	0.767	1.26355e-121
ATP5J	3.36105e-126	-1.24252	0	0.767	1.26355e-121
SELT	1.39155e-124	-1.1779	0	0.762	5.2314e-120
C14orf2	1.26382e-123	-1.16785	0	0.759	4.7512e-119
ELOB	9.38983e-123	1.60455	0.593	0	3.53001e-118
ALDOA	9.86301e-123	-1.3305	0.065	0.847	3.7079e-118
GPX1	4.77711e-122	-1.2434	0	0.753	1.79591e-117
ATP5I	3.47468e-120	-1.17487	0	0.747	1.30627e-115
ATP5O	1.42604e-119	-1.06776	0	0.745	5.36106e-115
UBC	2.56078e-119	2.23949	0.935	0.959	9.62698e-115
ATPIF1	2.87995e-119	-1.12981	0	0.744	1.08269e-114
USMG5	2.34308e-118	-1.10744	0	0.741	8.80856e-114
AC020916.1	1.04772e-116	2.81694	0.569	0	3.93878e-112
FOSB	9.81738e-116	2.53616	0.843	0.701	3.69074e-111
ATP5ME	1.01531e-114	1.53203	0.56	0	3.81695e-110
MT-ND5	1.32852e-114	1.78101	0.98	0.942	4.99442e-110
RPL37	2.93952e-114	1.56725	0.968	0.973	1.10508e-109
ATP5PF	9.87217e-114	1.38553	0.556	0	3.71134e-109
ATP5IF1	9.87217e-114	1.39342	0.556	0	3.71134e-109
RPL30	7.03808e-110	1.4981	0.956	0.98	2.6459e-105
SELENOM	7.0541e-108	1.4991	0.532	0	2.65192e-103
AHNAK	1.74702e-107	2.76937	0.698	0.336	6.56774e-103
ATP5J2	6.35784e-107	-1.06731	0	0.699	2.39017e-102
IGHG1	1.36845e-105	-4.78128	0.153	0.861	5.14457e-101
FAM46C	4.8024e-105	-1.10842	0	0.692	1.80541e-100
ATP5A1	8.85187e-105	-1.07156	0	0.69	3.32777e-100
HNRNPA2B1	1.77834e-103	1.33339	0.778	0.705	6.68551e-99
ATP5MD	4.31553e-103	1.26046	0.512	0	1.62238e-98
JUND	1.04926e-101	1.98334	0.75	0.612	3.94459e-97
DDX5	1.02065e-100	1.18976	0.782	0.833	3.83704e-96
RPL39	9.19553e-100	1.36715	0.968	0.987	3.45697e-95
ATP5B	2.36683e-99	-0.942318	0	0.668	8.89786e-95
ATP5G1	4.22409e-99	-0.992281	0	0.667	1.588e-94
ATP5MC3	2.19943e-98	1.21463	0.492	0	8.26853e-94
ATP5MPL	1.88175e-97	1.25128	0.488	0	7.07426e-93
C19orf43	1.97059e-94	-0.863599	0	0.647	7.40825e-90
AC090498.1	5.946e-94	-1.0659	0	0.645	2.23534e-89
COPS9	9.41455e-94	1.09486	0.472	0	3.53931e-89
SEM1	9.41455e-94	1.13496	0.472	0	3.53931e-89
TPT1	4.13764e-93	1.43076	0.98	0.994	1.5555e-88
SELENOH	7.78565e-93	1.17046	0.468	0	2.92694e-88
RPL41	1.40459e-91	1.40162	0.98	0.998	5.28041e-87
MIR29B2CHG	4.23278e-90	1.38842	0.456	0	1.59127e-85
GOLGB1	8.55755e-89	1.65893	0.629	0.279	3.21713e-84
2025-09-15	1.37618e-88	-0.81186	0	0.621	5.1736e-84
C11orf31	1.37618e-88	-0.866576	0	0.621	5.1736e-84
ATP5F1A	1.71633e-86	1.23401	0.44	0	6.45237e-82
ATP5MF	1.34822e-85	1.00564	0.435	0	5.06849e-81
RPS21	5.6981e-85	1.21207	0.895	0.939	2.14214e-80
SEC62	1.28131e-83	1.01651	0.782	0.803	4.81697e-79
ATP5F1B	6.29788e-83	0.900361	0.423	0	2.36763e-78
NSD3	6.29788e-83	1.12045	0.423	0	2.36763e-78
ATP5PO	4.82758e-82	0.906903	0.419	0	1.81488e-77
RRBP1	8.02097e-82	1.34807	0.694	0.639	3.0154e-77
RPL34	1.4103e-81	1.24272	0.968	0.992	5.30189e-77
RPL18	7.27868e-81	1.27963	0.956	0.988	2.73635e-76
PNISR	9.78821e-81	1.2751	0.706	0.516	3.67978e-76
RSRP1	1.77486e-80	1.39344	0.621	0.311	6.6724e-76
RPL36AL	7.60526e-80	1.10307	0.871	0.957	2.85912e-75
DDX17	2.16907e-79	1.42671	0.609	0.288	8.1544e-75
BTG2	2.37396e-79	2.03806	0.823	0.76	8.92465e-75
RBM39	3.57036e-79	1.04397	0.746	0.715	1.34224e-74
SHFM1	5.00827e-79	-0.718876	0	0.575	1.88281e-74
RP11-138A9.1	8.07737e-79	-0.94749	0	0.574	3.03661e-74
BUD23	1.57052e-78	0.875657	0.403	0	5.90421e-74
C19orf60	2.09518e-78	-0.761707	0	0.572	7.87662e-74
CXCL8	2.09518e-78	-0.894178	0	0.572	7.87662e-74
CYBA	4.8334e-78	-0.579212	0.524	0.988	1.81707e-73
HDLBP	7.84677e-78	1.27238	0.637	0.542	2.94991e-73
FTH1	6.72736e-77	-0.895719	0.601	0.988	2.52909e-72
SELENOT	8.64944e-77	0.882637	0.395	0	3.25167e-72
SMIM26	8.64944e-77	0.902646	0.395	0	3.25167e-72
RPS28	1.24689e-76	1.25799	0.984	0.99	4.68757e-72
ATP5MC1	6.36394e-76	0.946559	0.391	0	2.39246e-71
ATP5PD	6.36394e-76	0.810931	0.391	0	2.39246e-71
MYEOV2	2.37405e-75	-0.70757	0	0.556	8.92502e-71
IGHGP	4.53628e-75	-3.11547	0.044	0.654	1.70537e-70
NOP53	3.38712e-74	1.34133	0.383	0	1.27335e-69
RTRAF	3.38712e-74	0.832784	0.383	0	1.27335e-69
RPL22	4.32748e-74	0.953788	0.891	0.96	1.62687e-69
SELENOF	2.45038e-73	0.904167	0.379	0	9.21197e-69
IGHG2	3.84407e-73	-1.57587	0.089	0.701	1.44514e-68
PDE4B	1.05306e-72	1.49201	0.585	0.566	3.95886e-68
C14orf166	1.40964e-72	-0.689469	0	0.541	5.29941e-68
TNFRSF17	3.59166e-72	1.20588	0.661	0.582	1.35025e-67
RPS23	5.31026e-72	1.1484	0.96	0.991	1.99634e-67
TOMM7	6.08354e-72	0.861405	0.718	0.788	2.28705e-67
EEF1B2	6.4755e-72	1.01748	0.806	0.948	2.4344e-67
NACA	9.43107e-72	1.11302	0.883	0.949	3.54552e-67
RPL36	1.30692e-70	1.11552	0.968	0.99	4.91322e-66
TMEM258	1.90908e-70	0.899472	0.819	0.901	7.17698e-66
ATP5H	2.95333e-70	-0.613169	0	0.529	1.11027e-65
KRT8	9.45072e-70	-0.558333	0.105	0.676	3.5529e-65
CSDE1	2.64243e-69	0.865102	0.565	0.582	9.93396e-65
SON	4.4586e-69	1.07606	0.653	0.526	1.67617e-64
MT-ND6	8.14375e-69	1.36311	0.577	0.275	3.06156e-64
HSP90AB1	9.24215e-68	1.35291	0.73	0.774	3.47449e-63
FAM30A	2.18094e-67	1.5347	0.351	0	8.19902e-63
SRSF5	2.53045e-67	0.948348	0.673	0.663	9.51299e-63
FOS	1.37551e-66	2.4511	0.742	0.868	5.1711e-62
CD63	1.52983e-66	0.819486	0.73	0.847	5.75123e-62
CHCHD10	3.92238e-66	-0.760197	0.181	0.773	1.47458e-61
WBSCR22	6.06465e-66	-0.572895	0	0.505	2.27995e-61
MYDGF	1.01821e-65	-0.649378	0.383	0.907	3.82786e-61
PFN1	1.88373e-65	-0.877503	0.31	0.872	7.0817e-61
C17orf89	2.15117e-65	-0.586722	0	0.502	8.0871e-61
C10orf54	2.15117e-65	-0.646268	0	0.502	8.0871e-61
FAU	3.80622e-65	1.04797	0.952	0.985	1.43091e-60
CALR	3.81128e-65	1.066	0.774	0.826	1.43281e-60
NCL	4.10124e-65	1.07535	0.629	0.485	1.54182e-60
ANKRD28	5.19892e-65	1.4193	0.754	0.785	1.95448e-60
RPL37A	6.62711e-65	1.00814	0.968	0.986	2.4914e-60
RPLP1	7.11913e-65	1.06915	0.992	0.999	2.67637e-60
POLR2J3.1	7.14121e-65	0.922106	0.339	0	2.68467e-60
TRIR	7.14121e-65	0.937573	0.339	0	2.68467e-60
IGHA1	1.21269e-64	1.1506	0.996	0.831	4.55899e-60
ATP5C1	2.65456e-64	-0.614833	0	0.495	9.97956e-60
RPL5	3.92199e-64	1.10036	0.855	0.967	1.47443e-59
EZR	4.20029e-64	1.32844	0.645	0.731	1.57906e-59
CXCL3	9.23636e-64	-0.685756	0	0.492	3.47232e-59
AC016831.5	3.30614e-63	1.19304	0.331	0	1.24291e-58
C8orf59	4.55484e-63	0.867006	0.609	0.516	1.71235e-58
CLDN4	4.6741e-63	-0.457025	0.073	0.603	1.75718e-58
TCEB1	1.65369e-62	-0.583534	0	0.485	6.21689e-58
LINC02362	2.23246e-62	0.874883	0.327	0	8.39272e-58
DDX3X	2.53601e-62	1.29128	0.544	0.466	9.53386e-58
GNAS	3.46751e-62	0.949312	0.677	0.673	1.30358e-57
RBM25	9.98185e-62	0.925409	0.536	0.376	3.75258e-57
ELOC	1.49989e-61	0.710387	0.323	0	5.6387e-57
SRSF7	1.97918e-61	1.64431	0.641	0.498	7.44055e-57
APOA1BP	4.29198e-61	-0.541956	0	0.476	1.61353e-56
JCHAIN	1.65963e-60	1.55123	1	0.937	6.23921e-56
MYADM	2.74136e-60	1.42454	0.476	0.294	1.03059e-55
RPS2	5.05086e-60	-0.820564	0.738	0.998	1.89882e-55
RPS7	6.06252e-60	0.920914	0.923	0.992	2.27914e-55
C20orf24	7.16044e-60	-0.565552	0	0.469	2.6919e-55
HN1	7.16044e-60	-0.603688	0	0.469	2.6919e-55
LMNA	2.58461e-59	1.78014	0.593	0.597	9.7166e-55
MPHOSPH8	2.98438e-59	1.0938	0.54	0.34	1.12195e-54
AC245297.3	4.41492e-59	0.819957	0.31	0	1.65975e-54
TXNIP	5.02544e-59	1.87978	0.536	0.318	1.88927e-54
RPS27	6.18871e-59	1.12738	0.96	0.993	2.32658e-54
EIF3A	9.5842e-59	0.981671	0.56	0.432	3.60308e-54
AGR2	1.59624e-58	-0.483602	0.06	0.541	6.0009e-54
SSR2	1.82508e-58	0.626997	0.698	0.875	6.86119e-54
ATP5F1	2.54813e-58	-0.567307	0	0.46	9.57945e-54
AC007952.4	2.90809e-58	0.917979	0.306	0	1.09327e-53
GPBP1	9.52986e-58	1.01771	0.637	0.522	3.58266e-53
TUT4	1.90626e-57	0.638766	0.302	0	7.16639e-53
MESD	1.90626e-57	0.625737	0.302	0	7.16639e-53
RPL7A	5.85012e-57	1.0257	0.927	0.991	2.19929e-52
PFDN5	7.36923e-57	0.615192	0.794	0.942	2.77039e-52
ERP29	8.65093e-57	0.686447	0.601	0.736	3.25223e-52
PPP1R10	1.12499e-56	1.17493	0.504	0.288	4.22929e-52
CCNL1	1.46065e-56	1.08872	0.677	0.65	5.49117e-52
TMA7	1.76923e-56	0.847952	0.774	0.852	6.65123e-52
GOLGA4	1.84241e-56	1.11914	0.573	0.348	6.92635e-52
MEF2C	2.98668e-56	1.12413	0.617	0.412	1.12281e-51
RPS24	3.45778e-56	0.859164	0.952	0.982	1.29992e-51
FUS	3.90309e-56	0.943311	0.585	0.449	1.46733e-51
IFI6	4.81955e-56	-1.38473	0.105	0.639	1.81186e-51
TSC22D3	1.61372e-55	1.44957	0.802	0.823	6.06661e-51
RPL29	1.93556e-55	0.79921	0.903	0.991	7.27653e-51
IER3	4.17069e-55	-0.412628	0.065	0.552	1.56793e-50
ATP5F1C	5.2167e-55	0.573628	0.29	0	1.96117e-50
DDX24	7.29746e-55	0.926287	0.536	0.393	2.74341e-50
MESDC2	8.72771e-55	-0.529339	0	0.438	3.2811e-50
PCMTD1	1.37079e-54	0.838048	0.431	0.275	5.15336e-50
EAF2	1.50573e-54	1.08934	0.569	0.308	5.66066e-50
RPS12	3.28915e-54	0.96259	0.956	0.996	1.23652e-49
PABPC4	3.36876e-54	0.972001	0.581	0.509	1.26645e-49
RAC1	3.76564e-54	-0.471809	0.165	0.683	1.41565e-49
ZRANB2	7.35494e-54	1.09387	0.516	0.203	2.76502e-49
SDF2L1	8.55506e-54	-0.307766	0.444	0.892	3.21619e-49
SPCS2	1.05175e-53	0.780734	0.867	0.943	3.95394e-49
RPL6	1.67342e-53	0.914612	0.96	0.986	6.29106e-49
PCBP2	1.67849e-53	0.694777	0.621	0.672	6.3101e-49
RPL12	1.81978e-53	0.936134	0.948	0.986	6.8413e-49
RPS27A	1.95109e-53	0.92738	0.96	0.994	7.33494e-49
H3F3B	2.04348e-53	1.33751	0.911	0.966	7.68227e-49
CLK1	2.11955e-53	0.921853	0.492	0.449	7.96823e-49
OGA	2.14747e-53	0.678377	0.282	0	8.07321e-49
HINT1	2.1557e-53	0.616585	0.706	0.867	8.10416e-49
LINC00493	2.63534e-53	-0.497135	0	0.428	9.9073e-49
CD59	4.54275e-53	-0.718895	0.149	0.684	1.7078e-48
CANX	4.55697e-53	0.626717	0.52	0.607	1.71315e-48
KRT18	4.74052e-53	-0.336557	0.137	0.623	1.78215e-48
GAS6	4.74583e-53	-0.681041	0.04	0.531	1.78415e-48
LUC7L3	6.75717e-53	1.03647	0.512	0.238	2.54029e-48
HNRNPU	7.44647e-53	1.04423	0.524	0.36	2.79942e-48
RP11-138A9.2	1.18059e-52	-0.741489	0	0.424	4.4383e-48
SELENOW	1.36821e-52	0.640793	0.278	0	5.14366e-48
TCF25	1.69849e-52	0.811943	0.516	0.589	6.38532e-48
JUN	1.75481e-52	1.78734	0.714	0.901	6.59702e-48
KRTCAP2	1.85395e-52	0.85589	0.681	0.748	6.96974e-48
SEL1L	1.85776e-52	0.733931	0.508	0.506	6.98408e-48
PTMA	2.822e-52	0.932974	0.968	0.991	1.0609e-47
ATRX	3.19618e-52	0.966143	0.484	0.325	1.20157e-47
CCPG1	5.65055e-52	0.823186	0.54	0.481	2.12427e-47
RPS3A	7.88536e-52	0.909732	0.911	0.99	2.96442e-47
ATP5F1D	8.67705e-52	0.697272	0.274	0	3.26205e-47
JSRP1	1.02586e-51	-1.28705	0.069	0.57	3.85663e-47
PNN	1.56712e-51	1.16042	0.48	0.18	5.89143e-47
RPL14	1.6557e-51	0.795075	0.891	0.99	6.22442e-47
IGHA2	3.69386e-51	-0.543872	0.944	0.492	1.38867e-46
ADA2	5.47769e-51	0.724909	0.27	0	2.05928e-46
ILF3-DT	5.47769e-51	0.853469	0.27	0	2.05928e-46
EIF4B	7.83609e-51	0.83936	0.577	0.523	2.9459e-46
TOMM20	7.98163e-51	0.643527	0.52	0.539	3.00061e-46
IFI27	1.04022e-50	-0.599551	0.077	0.557	3.9106e-46
HSPA5	1.33359e-50	0.959017	0.782	0.81	5.0135e-46
CXCL1	3.01845e-50	-0.534603	0	0.408	1.13475e-45
LINC-PINT	3.01845e-50	-0.55991	0	0.408	1.13475e-45
NORAD	3.44225e-50	0.591223	0.266	0	1.29408e-45
MT-ND2	3.72929e-50	1.04274	1	0.986	1.40199e-45
YPEL5	5.99973e-50	1.24837	0.718	0.659	2.25554e-45
MT-ATP8	1.12383e-49	1.10767	0.407	0.084	4.22492e-45
IFITM3	1.35915e-49	-0.578472	0.02	0.47	5.10957e-45
MUC20-OT1	2.15339e-49	0.546502	0.262	0	8.09546e-45
SEC61B	2.96695e-49	0.760127	0.879	0.952	1.11539e-44
RPS8	3.57016e-49	1.00215	0.952	0.992	1.34216e-44
STK17B	6.35273e-49	0.961542	0.544	0.383	2.38825e-44
SPCS1	9.28955e-49	0.706507	0.843	0.943	3.49232e-44
HLA-DRA	1.19083e-48	-0.538174	0.06	0.515	4.47679e-44
ZBTB38	1.2962e-48	0.992911	0.52	0.374	4.87293e-44
CCDC32	1.34107e-48	0.509097	0.258	0	5.04162e-44
Z93930.2	1.34107e-48	0.69969	0.258	0	5.04162e-44
ANKRD12	1.4601e-48	0.82918	0.552	0.469	5.48911e-44
CCL20	2.33282e-48	-0.507741	0	0.396	8.77002e-44
IRF4	3.43115e-48	1.32632	0.456	0.149	1.28991e-43
SRRM2	4.74294e-48	0.853306	0.548	0.516	1.78306e-43
EIF3K	4.81269e-48	0.436005	0.585	0.804	1.80928e-43
HSP90B1	5.93716e-48	0.994734	0.887	0.954	2.23202e-43
RPL35A	6.2866e-48	0.909739	0.956	0.991	2.36339e-43
N4BP2L2	6.52426e-48	1.02097	0.593	0.402	2.45273e-43
C16orf13	6.83566e-48	-0.450474	0	0.392	2.5698e-43
FXYD3	8.06942e-48	-0.571451	0.065	0.536	3.03362e-43
VSIR	8.31462e-48	0.573318	0.254	0	3.1258e-43
BTF3	1.2458e-47	0.518795	0.69	0.887	4.68345e-43
KRT10	1.63344e-47	-0.366482	0.294	0.773	6.14074e-43
BTN3A2	2.79043e-47	0.865561	0.452	0.225	1.04903e-42
NR4A1	3.09409e-47	1.05034	0.48	0.512	1.16319e-42
KRT19	3.66553e-47	-0.388572	0.048	0.47	1.37802e-42
AC243960.1	5.13226e-47	0.808964	0.25	0	1.92942e-42
COX5A	5.82988e-47	-0.556144	0.363	0.838	2.19169e-42
HNRNPH1	1.34712e-46	1.02247	0.585	0.474	5.06436e-42
ARL5A	1.66927e-46	-0.504598	0.052	0.504	6.27544e-42
CD55	2.48512e-46	0.589727	0.407	0.568	9.34256e-42
OST4	2.91928e-46	0.659772	0.827	0.927	1.09748e-41
NDUFC2	3.19837e-46	0.482875	0.544	0.686	1.20239e-41
SEPW1	3.38567e-46	-0.38574	0	0.381	1.27281e-41
ARMCX3	4.6719e-46	0.694836	0.448	0.386	1.75636e-41
RPS13	7.28826e-46	0.734017	0.891	0.983	2.73995e-41
PHLDA2	7.31363e-46	-0.485599	0.024	0.447	2.74948e-41
CIRBP	8.54722e-46	0.791823	0.798	0.887	3.21324e-41
TUBB4B	9.13795e-46	1.03831	0.492	0.558	3.43532e-41
PRDM1	9.45538e-46	1.2251	0.577	0.631	3.55466e-41
RP11-16E12.2	1.37853e-45	-0.527809	0	0.377	5.18243e-41
MGST3	1.77997e-45	0.544762	0.444	0.492	6.6916e-41
FBH1	1.92985e-45	0.608901	0.242	0	7.25507e-41
TTC3	2.15553e-45	0.820455	0.496	0.405	8.10351e-41
SEC11C	2.17033e-45	0.65833	0.831	0.957	8.15913e-41
CXCL2	5.56877e-45	-0.444886	0	0.373	2.09352e-40
BCLAF1	7.48671e-45	0.888185	0.5	0.305	2.81455e-40
MIF	9.69084e-45	-0.387734	0.335	0.782	3.64317e-40
SCO2	1.57868e-44	-0.501063	0	0.369	5.93489e-40
KMT2E	1.99686e-44	0.854943	0.56	0.433	7.50701e-40
LY6E	2.56167e-44	-0.744755	0.101	0.575	9.63036e-40
AKAP9	2.78213e-44	0.845565	0.581	0.505	1.04591e-39
S100A6	3.76713e-44	-0.586552	0.589	0.955	1.41621e-39
KDELR1	5.30023e-44	0.498011	0.544	0.7	1.99257e-39
EDF1	6.98443e-44	0.40542	0.702	0.892	2.62573e-39
AC004687.1	7.13185e-44	0.623755	0.234	0	2.68115e-39
NEAT1	7.45077e-44	1.15136	0.911	0.959	2.80104e-39
EIF5B	7.99011e-44	0.745154	0.589	0.579	3.0038e-39
RPL11	8.41819e-44	0.820307	0.948	0.995	3.16473e-39
SKP1	1.09417e-43	0.403027	0.492	0.681	4.11344e-39
GRN	1.3974e-43	-0.445545	0.133	0.598	5.25339e-39
HNRNPA3	1.52675e-43	0.779809	0.605	0.54	5.73965e-39
CD24	1.59637e-43	-0.310462	0.02	0.388	6.00138e-39
RPS4Y1	1.6821e-43	1.17583	0.46	0.151	6.32367e-39
PDK1	1.73982e-43	0.822218	0.468	0.356	6.54067e-39
WHSC1L1	2.48809e-43	-0.464843	0	0.361	9.35372e-39
NENF	2.6072e-43	-0.500256	0.129	0.598	9.8015e-39
SMDT1	2.77923e-43	0.513039	0.597	0.76	1.04482e-38
SLC38A2	3.41338e-43	0.998916	0.52	0.461	1.28323e-38
IL32	3.50452e-43	-0.377859	0.044	0.43	1.31749e-38
CCL3	3.51349e-43	-0.64316	0.073	0.497	1.32086e-38
HIKESHI	4.30775e-43	0.469596	0.23	0	1.61945e-38
LINC01420	4.93398e-43	-0.426262	0	0.359	1.85488e-38
TMEM147	5.32945e-43	-0.433504	0.266	0.738	2.00355e-38
MCL1	6.55646e-43	1.01001	0.81	0.859	2.46483e-38
REEP5	8.65187e-43	0.433488	0.601	0.764	3.25258e-38
SLAMF7	8.79659e-43	0.842717	0.548	0.47	3.30699e-38
CCL3L3	1.37299e-42	-0.477393	0	0.356	5.1616e-38
RP1-313I6.12	1.92938e-42	-0.758728	0	0.355	7.25331e-38
PRRC2C	2.05005e-42	0.696298	0.452	0.429	7.70694e-38
SEC11A	4.23679e-42	0.654911	0.484	0.468	1.59278e-37
ARFGAP3	4.94798e-42	0.683633	0.427	0.324	1.86014e-37
RPL26	4.9762e-42	0.76893	0.94	0.987	1.87075e-37
NKTR	6.1224e-42	0.915173	0.444	0.311	2.30165e-37
ACTB	6.35061e-42	-0.710733	0.569	0.941	2.38745e-37
RPL24	7.07418e-42	0.729886	0.911	0.978	2.65947e-37
PSAP	7.90006e-42	-0.464415	0.383	0.83	2.96995e-37
MANEA	1.40428e-41	0.671105	0.403	0.239	5.27926e-37
REX1BD	1.55177e-41	0.533777	0.222	0	5.83374e-37
RTF2	1.55177e-41	0.42216	0.222	0	5.83374e-37
COX7C	1.58455e-41	0.631726	0.815	0.915	5.95698e-37
PRDX4	2.07676e-41	-0.764696	0.54	0.923	7.80738e-37
RPL19	2.4505e-41	0.867206	0.944	0.991	9.21243e-37
UFD1L	2.88551e-41	-0.406863	0	0.346	1.08478e-36
ARID5B	3.88301e-41	0.908639	0.54	0.554	1.45978e-36
YWHAZ	4.3856e-41	0.578807	0.56	0.648	1.64872e-36
ARF1	8.82203e-41	0.524597	0.633	0.744	3.31655e-36
WASHC3	9.25518e-41	0.469777	0.218	0	3.47939e-36
CLDN3	9.65239e-41	-0.510918	0.056	0.478	3.62872e-36
DNAAF1	1.28091e-40	-1.47437	0.012	0.383	4.81544e-36
JUNB	1.92829e-40	1.01287	0.544	0.829	7.24922e-36
RPS3	2.38132e-40	0.695525	0.907	0.996	8.95235e-36
RPS14	2.59254e-40	0.902395	0.98	0.993	9.74641e-36
SRSF3	2.59574e-40	0.794142	0.605	0.634	9.75843e-36
CDK2AP2	2.67319e-40	0.604884	0.46	0.513	1.00496e-35
IQGAP1	2.99254e-40	0.77684	0.403	0.242	1.12502e-35
DYNLL1	3.52895e-40	0.381128	0.605	0.82	1.32667e-35
UBXN4	3.90358e-40	0.552487	0.508	0.569	1.46751e-35
EIF3G	4.28771e-40	0.472456	0.5	0.599	1.61192e-35
AC058791.1	8.1012e-40	1.4404	0.31	0.159	3.04557e-35
CCNI	8.59111e-40	0.556781	0.597	0.7	3.22974e-35
HLA-E	9.76039e-40	0.460688	0.718	0.878	3.66932e-35
DAD1	9.80353e-40	0.253674	0.597	0.844	3.68554e-35
C17orf62	1.13513e-39	-0.383015	0	0.335	4.26741e-35
CTA-384D8.34	1.13513e-39	-0.494476	0	0.335	4.26741e-35
JTB	1.3782e-39	-0.438105	0.395	0.823	5.18121e-35
TAGLN2	1.77357e-39	0.858933	0.617	0.635	6.66754e-35
TAGAP	1.84683e-39	0.810729	0.371	0.379	6.94298e-35
EEF1A1	2.0071e-39	1.02779	0.976	0.999	7.54548e-35
SRPRA	2.0845e-39	0.583075	0.448	0.42	7.83646e-35
AL928768.3	2.20044e-39	-1.33156	0	0.333	8.27233e-35
AMD1	2.46769e-39	0.541199	0.351	0.361	9.27703e-35
CYBC1	3.25163e-39	0.520954	0.21	0	1.22242e-34
ATP5PB	3.25163e-39	0.43168	0.21	0	1.22242e-34
HNRNPUL1	4.17935e-39	0.926314	0.435	0.274	1.57118e-34
RP11-81H14.2	4.25807e-39	-0.396523	0	0.331	1.60078e-34
MDM4	5.36088e-39	0.811339	0.415	0.187	2.01537e-34
BRD2	5.78387e-39	1.00085	0.597	0.557	2.17439e-34
VIM	7.97022e-39	1.13023	0.875	0.874	2.99633e-34
RP11-290F5.1	8.22548e-39	-0.456904	0	0.328	3.09229e-34
LCN2	8.57426e-39	-0.416342	0.004	0.353	3.22341e-34
PRELID1	9.63957e-39	-0.439054	0.375	0.804	3.6239e-34
EID1	1.1526e-38	0.661831	0.472	0.421	4.33308e-34
CXCR4	1.68063e-38	-0.524272	0.093	0.501	6.31816e-34
UFD1	1.91552e-38	0.439311	0.206	0	7.20119e-34
AC007384.1	1.91552e-38	0.553698	0.206	0	7.20119e-34
TAF1D	1.92733e-38	0.679304	0.46	0.405	7.24561e-34
NDUFB4	2.09123e-38	0.450477	0.585	0.753	7.86178e-34
STK4	2.50343e-38	0.737844	0.5	0.471	9.41139e-34
CYTIP	2.50977e-38	0.698254	0.625	0.735	9.43521e-34
NPM1	2.61896e-38	0.41859	0.673	0.865	9.84572e-34
PDCD4	4.22082e-38	0.616147	0.387	0.288	1.58677e-33
SF3B1	4.29433e-38	0.704992	0.44	0.316	1.61441e-33
SRM	5.9766e-38	-0.603444	0.206	0.658	2.24684e-33
SRP54	6.48609e-38	0.703422	0.448	0.296	2.43838e-33
TSPAN8	8.0002e-38	-0.379465	0.02	0.379	3.0076e-33
NSA2	1.01118e-37	0.617472	0.407	0.343	3.80145e-33
FNDC3A	1.06123e-37	0.691983	0.46	0.345	3.98958e-33
DNAJC3	1.10042e-37	0.610693	0.528	0.576	4.13692e-33
TUT7	1.12385e-37	0.499624	0.202	0	4.22499e-33
ATP2B1-AS1	1.12385e-37	0.703312	0.202	0	4.22499e-33
MIA2	1.12385e-37	0.488333	0.202	0	4.22499e-33
CARMIL1	1.12385e-37	0.534342	0.202	0	4.22499e-33
S100P	1.40223e-37	-0.380722	0.008	0.344	5.27154e-33
DDX18	1.79639e-37	0.954375	0.52	0.387	6.75336e-33
GDF15	1.86509e-37	-0.364401	0.008	0.355	7.01161e-33
SEC61A1	2.04615e-37	0.581451	0.48	0.563	7.6923e-33
TNFRSF13B	2.34519e-37	0.891711	0.419	0.145	8.81652e-33
TCF4	2.47515e-37	0.730059	0.391	0.263	9.30506e-33
PTGES3	2.74595e-37	0.553672	0.508	0.56	1.03231e-32
ENY2	2.92891e-37	0.555456	0.508	0.567	1.10109e-32
RPL13A	3.21254e-37	-0.748289	0.915	0.997	1.20772e-32
EIF4A2	3.31167e-37	0.568743	0.681	0.762	1.24499e-32
HSPA8	3.78945e-37	0.984683	0.746	0.761	1.4246e-32
RPL9	4.28045e-37	0.653148	0.927	0.992	1.60919e-32
UBE2J1	5.99053e-37	0.536599	0.677	0.796	2.25208e-32
TM4SF1	6.4423e-37	-0.36347	0.004	0.333	2.42192e-32
Z93241.1	6.56716e-37	0.879903	0.198	0	2.46886e-32
EEF1D	6.7409e-37	0.440707	0.855	0.983	2.53417e-32
TYMP	7.22574e-37	-0.588643	0.339	0.776	2.71645e-32
CECR1	7.87016e-37	-0.332834	0	0.314	2.95871e-32
SNU13	8.49138e-37	0.272374	0.552	0.756	3.19225e-32
SSR3	1.09142e-36	0.520939	0.831	0.933	4.1031e-32
TIMP1	1.49998e-36	0.751658	0.573	0.587	5.63904e-32
SAP18	1.59642e-36	0.351628	0.488	0.697	6.00156e-32
GCC2	2.32515e-36	0.76329	0.395	0.226	8.74117e-32
NDUFA1	2.5119e-36	0.434705	0.653	0.808	9.44323e-32
ODC1	2.52552e-36	-0.579969	0.169	0.607	9.49445e-32
ANKRD36	2.57233e-36	0.789073	0.343	0.158	9.67043e-32
OGT	2.76382e-36	0.892782	0.415	0.18	1.03903e-31
PTP4A3	2.85341e-36	-0.757801	0	0.31	1.07271e-31
PLCG2	2.91613e-36	2.13157	0.492	0.228	1.09629e-31
ARPC3	2.96109e-36	0.29749	0.516	0.726	1.11319e-31
ORAI2	3.31001e-36	0.570064	0.347	0.257	1.24437e-31
FKBP2	3.32079e-36	0.540228	0.839	0.96	1.24842e-31
HAX1	6.14087e-36	0.536343	0.54	0.587	2.3086e-31
RHOB	6.56273e-36	-0.4534	0.141	0.552	2.46719e-31
FAM173A	7.26208e-36	-0.342456	0.06	0.434	2.7301e-31
RP11-160E2.6	7.46484e-36	-0.436919	0	0.306	2.80633e-31
TRA2B	8.27785e-36	0.648264	0.423	0.424	3.11197e-31
IDH2	8.3261e-36	-0.497115	0.177	0.608	3.13011e-31
SPINK2	8.95423e-36	1.296	0.323	0.055	3.36625e-31
RPSA	9.21837e-36	0.381731	0.802	0.96	3.46556e-31
ST13	9.52022e-36	0.45462	0.391	0.474	3.57903e-31
RPS26	9.92621e-36	0.696234	0.831	0.948	3.73166e-31
IER2	1.09831e-35	0.99529	0.56	0.75	4.129e-31
SNHG8	1.13003e-35	0.60982	0.504	0.598	4.24824e-31
CST3	1.15286e-35	-0.401936	0.145	0.555	4.33407e-31
HMGB1	1.28199e-35	0.604471	0.706	0.799	4.81953e-31
SCAF11	1.28952e-35	0.646761	0.371	0.198	4.84781e-31
PAIP2	1.42165e-35	0.401394	0.415	0.551	5.34456e-31
IDS	1.5621e-35	0.623835	0.379	0.35	5.87256e-31
GNL3	1.5727e-35	0.529597	0.423	0.413	5.9124e-31
RAB30	1.99025e-35	0.946235	0.444	0.484	7.48213e-31
NBDY	2.21575e-35	0.480002	0.19	0	8.32987e-31
PDIA3	2.56799e-35	0.270292	0.452	0.673	9.65409e-31
C9orf142	2.67556e-35	-0.321573	0	0.302	1.00585e-30
DUSP1	2.73586e-35	1.48301	0.625	0.757	1.02852e-30
PPIB	3.08052e-35	0.390347	0.762	0.933	1.15809e-30
LMO4	3.52697e-35	0.834646	0.399	0.249	1.32593e-30
RPS5	4.1858e-35	0.344123	0.823	0.983	1.57361e-30
DAPP1	4.93498e-35	0.657877	0.315	0.288	1.85526e-30
RPL38	5.78394e-35	0.626423	0.883	0.944	2.17442e-30
SOD2	6.35054e-35	-0.267387	0.145	0.525	2.38742e-30
RPL36A	6.36663e-35	0.469798	0.681	0.844	2.39347e-30
C11orf73	6.9401e-35	-0.340894	0	0.299	2.60906e-30
SEC14L1	7.25961e-35	0.537921	0.46	0.488	2.72918e-30
COPA	7.95414e-35	0.676682	0.391	0.225	2.99028e-30
BACH1	8.52485e-35	0.754297	0.331	0.195	3.20483e-30
ARF4	1.01243e-34	0.43207	0.528	0.689	3.80615e-30
GUK1	1.03654e-34	-0.348076	0.524	0.892	3.89678e-30
TMEM50B	1.39231e-34	0.605955	0.323	0.221	5.23424e-30
C19orf24	1.69482e-34	-0.363539	0.101	0.494	6.37152e-30
FAM195A	1.7937e-34	-0.306071	0	0.296	6.74324e-30
RALGPS2	1.8139e-34	0.755633	0.387	0.19	6.81917e-30
KMT2A	2.06532e-34	0.707719	0.339	0.14	7.76435e-30
FAM133B	2.27919e-34	0.74755	0.411	0.364	8.56838e-30
STRA13	2.45961e-34	-0.320817	0	0.295	9.24665e-30
PLPP5	2.92147e-34	0.449441	0.597	0.742	1.0983e-29
SDF4	3.60011e-34	-0.359224	0.161	0.569	1.35343e-29
ANAPC16	3.82069e-34	0.456754	0.573	0.672	1.43635e-29
SF1	3.95787e-34	0.608807	0.383	0.412	1.48792e-29
DNAJB9	4.81041e-34	0.463222	0.657	0.804	1.80842e-29
IGKV1-12	5.63106e-34	-1.88796	0.004	0.317	2.11694e-29
MYL12A	6.03751e-34	0.315788	0.411	0.603	2.26974e-29
CYCS	6.527e-34	0.547976	0.621	0.8	2.45376e-29
TRMT112	7.34547e-34	0.293792	0.589	0.801	2.76146e-29
AC245014.3	7.35902e-34	0.645735	0.181	0	2.76655e-29
GTF3A	8.62337e-34	-0.284278	0.355	0.75	3.24187e-29
YBX1	8.98946e-34	-0.563951	0.496	0.875	3.3795e-29
NDUFA3	1.16889e-33	0.457664	0.52	0.646	4.39434e-29
TMCO1	1.27056e-33	0.478223	0.419	0.428	4.77653e-29
PPP1R15A	1.44933e-33	0.680427	0.633	0.823	5.44862e-29
C4orf3	1.62944e-33	0.290291	0.548	0.738	6.12571e-29
UXT	1.67709e-33	0.418879	0.524	0.626	6.30487e-29
UBA52	2.05015e-33	0.421623	0.847	0.974	7.70732e-29
RAPGEF1	2.27414e-33	0.636087	0.335	0.232	8.54942e-29
ARRDC3	2.89517e-33	0.898048	0.395	0.229	1.08841e-28
UBL5	2.94095e-33	0.309878	0.637	0.844	1.10562e-28
GADD45B	3.01052e-33	0.682982	0.262	0.507	1.13178e-28
CHD2	3.15377e-33	0.868779	0.407	0.24	1.18563e-28
RPN1	3.40537e-33	0.440789	0.444	0.567	1.28022e-28
GPX2	3.59718e-33	-0.334239	0.02	0.352	1.35232e-28
ATM	3.62219e-33	0.740274	0.371	0.176	1.36172e-28
AP001160.1	4.21637e-33	0.739313	0.177	0	1.5851e-28
PAPOLA	5.34069e-33	0.511392	0.496	0.597	2.00778e-28
BCAS2	5.35338e-33	1.00469	0.435	0.361	2.01255e-28
HM13	5.66583e-33	0.382848	0.569	0.728	2.13001e-28
GNG7	6.14734e-33	0.609551	0.512	0.483	2.31103e-28
MAN1A2	6.38091e-33	0.742252	0.375	0.226	2.39884e-28
LDHA	6.77397e-33	-0.339526	0.315	0.72	2.54661e-28
ACTG1	7.46202e-33	0.359045	0.685	0.882	2.80527e-28
LSM8	7.77659e-33	0.447665	0.339	0.363	2.92353e-28
PRDX5	7.87692e-33	-0.443147	0.476	0.857	2.96125e-28
EIF1	1.063e-32	0.700952	0.968	0.994	3.99624e-28
PPP2R5C	1.32051e-32	0.570293	0.423	0.437	4.96432e-28
HMGA1	1.66597e-32	-0.430248	0.105	0.495	6.26305e-28
KLF6	1.83047e-32	1.09339	0.681	0.783	6.88145e-28
AURKAIP1	1.83261e-32	-0.357913	0.367	0.762	6.88953e-28
IRF1	1.91286e-32	0.735419	0.44	0.495	7.19119e-28
DNAJA1	2.17119e-32	0.917363	0.532	0.594	8.16238e-28
CENPX	2.40651e-32	0.453493	0.173	0	9.04703e-28
EBLN3P	2.40651e-32	0.446052	0.173	0	9.04703e-28
FBXW7	2.82975e-32	0.654205	0.415	0.385	1.06382e-27
KCNQ1OT1	2.83643e-32	1.04735	0.319	0.216	1.06633e-27
SRRM1	3.45137e-32	0.664614	0.435	0.311	1.29751e-27
SERBP1	3.91231e-32	0.40027	0.456	0.586	1.47079e-27
RPL32	4.17512e-32	0.670813	0.964	0.996	1.56959e-27
RNMT	4.34783e-32	0.64828	0.31	0.175	1.63452e-27
PNRC1	5.07071e-32	0.522301	0.472	0.595	1.90628e-27
RPS25	5.20866e-32	0.579363	0.923	0.983	1.95814e-27
SEC63	5.47728e-32	0.42227	0.363	0.411	2.05913e-27
BTG1	5.95225e-32	0.573769	0.637	0.821	2.23769e-27
EHMT1	6.4599e-32	0.577739	0.363	0.432	2.42853e-27
PABPC1	6.74452e-32	0.403786	0.718	0.873	2.53553e-27
CCND2	7.32753e-32	-0.7035	0.052	0.412	2.75471e-27
CREB3L2	7.65909e-32	0.659213	0.44	0.384	2.87936e-27
PTPRC	8.48719e-32	0.684589	0.339	0.166	3.19067e-27
CLTB	8.7222e-32	-0.275234	0.097	0.451	3.27902e-27
TSTD1	1.01234e-31	0.407884	0.423	0.435	3.8058e-27
RAB5IF	1.3683e-31	0.312682	0.169	0	5.14398e-27
NDUFAF8	1.3683e-31	0.368555	0.169	0	5.14398e-27
AC010642.2	1.3683e-31	0.333874	0.169	0	5.14398e-27
AC008105.3	1.3683e-31	0.420099	0.169	0	5.14398e-27
TMED4	1.42754e-31	0.350911	0.44	0.574	5.36668e-27
HYOU1	2.13681e-31	0.725885	0.371	0.173	8.03311e-27
ARPC2	2.46638e-31	0.287718	0.593	0.8	9.27212e-27
EVI2B	2.56557e-31	0.684985	0.524	0.507	9.64502e-27
PHGR1	3.04645e-31	0.504554	0.173	0.432	1.14528e-26
RPS15A	3.73334e-31	0.699557	0.96	0.996	1.40351e-26
PARP1	4.28064e-31	0.477785	0.335	0.3	1.60926e-26
CCNH	4.68889e-31	0.571518	0.294	0.241	1.76274e-26
NFKBIA	7.72369e-31	0.494173	0.468	0.82	2.90365e-26
AC103591.3	7.75056e-31	0.923095	0.165	0	2.91375e-26
JPT1	7.75056e-31	0.338925	0.165	0	2.91375e-26
TMED2	9.62462e-31	-0.415968	0.48	0.849	3.61828e-26
UFC1	1.01375e-30	0.39041	0.544	0.677	3.81109e-26
EIF2A	1.22516e-30	0.494697	0.407	0.403	4.60586e-26
FNDC3B	1.30526e-30	0.464363	0.363	0.435	4.90699e-26
THRAP3	1.36814e-30	0.477899	0.302	0.264	5.1434e-26
TPI1	1.62634e-30	-0.493835	0.323	0.725	6.11408e-26
RPS27L	2.02007e-30	0.317192	0.669	0.851	7.59427e-26
KDELR2	2.34402e-30	-0.393765	0.427	0.804	8.8121e-26
TAX1BP1	2.65591e-30	0.494423	0.343	0.331	9.98461e-26
SCAND1	2.97442e-30	-0.334048	0.21	0.588	1.1182e-25
GMFG	3.82185e-30	0.285911	0.411	0.56	1.43679e-25
CD69	4.01265e-30	1.62041	0.415	0.176	1.50852e-25
HNRNPDL	4.10493e-30	0.355164	0.577	0.757	1.54321e-25
EGR1	4.15971e-30	0.865926	0.133	0.268	1.5638e-25
COX7A2	4.42008e-30	-0.317665	0.589	0.91	1.66169e-25
HLA-A	4.4302e-30	-0.465201	0.641	0.939	1.66549e-25
ARID1B	5.11208e-30	0.590088	0.282	0.048	1.92184e-25
C11orf58	5.84681e-30	0.539897	0.496	0.507	2.19805e-25
CAST	7.57815e-30	0.50636	0.383	0.343	2.84893e-25
SEL1L3	7.76553e-30	0.373161	0.387	0.499	2.91937e-25
RSRC2	7.85659e-30	0.686279	0.435	0.299	2.95361e-25
PRPF4B	7.87093e-30	0.755877	0.359	0.121	2.959e-25
EDEM3	8.36715e-30	0.680396	0.302	0.093	3.14555e-25
SETX	8.40081e-30	0.618599	0.282	0.044	3.1582e-25
PHPT1	8.67507e-30	-0.316012	0.387	0.762	3.26131e-25
TAF7	8.93145e-30	0.54739	0.391	0.355	3.35769e-25
LINC00657	8.98028e-30	-0.280595	0	0.259	3.37605e-25
EIF4A1	8.99934e-30	0.471113	0.395	0.419	3.38321e-25
EPC1	9.00308e-30	0.716747	0.375	0.257	3.38462e-25
CKS2	9.19183e-30	-0.43538	0.073	0.423	3.45558e-25
SYVN1	9.27062e-30	0.577751	0.343	0.267	3.4852e-25
CFLAR	1.07627e-29	0.454624	0.524	0.68	4.04614e-25
YWHAH	1.11659e-29	-0.401771	0.04	0.368	4.19773e-25
SEC61G	1.26034e-29	0.330264	0.734	0.895	4.73812e-25
APOE	1.38905e-29	-0.363925	0.008	0.295	5.22201e-25
PJA2	1.52794e-29	0.624333	0.351	0.164	5.74414e-25
DDX6	1.73063e-29	0.592045	0.367	0.261	6.50612e-25
ERGIC3	2.00651e-29	-0.322799	0.448	0.814	7.54326e-25
SF3B5	2.2535e-29	0.496925	0.528	0.6	8.47179e-25
AL121944.1	2.45907e-29	1.00951	0.157	0	9.24463e-25
METTL26	2.45907e-29	0.327332	0.157	0	9.24463e-25
TOGARAM1	2.45907e-29	0.354606	0.157	0	9.24463e-25
TRA2A	2.59772e-29	0.740704	0.367	0.244	9.76587e-25
UBB	2.91664e-29	0.302517	0.742	0.94	1.09648e-24
RSL24D1	2.92052e-29	0.413395	0.504	0.572	1.09794e-24
ITM2C	2.95246e-29	-0.71826	0.488	0.848	1.10995e-24
KTN1	2.96629e-29	0.625544	0.395	0.322	1.11515e-24
NRDC	3.50705e-29	0.638365	0.379	0.311	1.31844e-24
USO1	4.00069e-29	0.611125	0.375	0.271	1.50402e-24
CTD-3252C9.4	4.05972e-29	-0.342417	0	0.254	1.52621e-24
RNU12	4.05972e-29	-0.509845	0	0.254	1.52621e-24
CCDC53	4.05972e-29	-0.269344	0	0.254	1.52621e-24
CHID1	4.24087e-29	-0.252	0.194	0.548	1.59431e-24
CLDND1	4.39031e-29	0.531046	0.335	0.277	1.65049e-24
COX17	5.29918e-29	0.527504	0.472	0.511	1.99217e-24
MBNL2	5.41076e-29	0.533219	0.323	0.23	2.03412e-24
GADD45GIP1	5.51327e-29	-0.403523	0.25	0.637	2.07266e-24
ARGLU1	5.56378e-29	0.572408	0.355	0.347	2.09165e-24
PPM1K	8.83511e-29	0.598791	0.371	0.24	3.32147e-24
ZFP36L1	9.03182e-29	0.691774	0.302	0.311	3.39542e-24
EIF3D	9.79102e-29	0.411208	0.403	0.442	3.68084e-24
LINC00936	9.99432e-29	-0.337612	0	0.251	3.75727e-24
TFF1	1.08731e-28	-0.597976	0.004	0.275	4.08762e-24
RPL8	1.09387e-28	0.658238	0.944	0.997	4.11231e-24
YWHAE	1.0968e-28	0.390163	0.456	0.597	4.12331e-24
SF3B2	1.17161e-28	0.289458	0.335	0.462	4.40455e-24
RPLP2	1.17965e-28	0.648216	0.988	0.992	4.43477e-24
CD48	1.19528e-28	0.887142	0.464	0.236	4.49352e-24
OS9	1.22759e-28	0.400266	0.431	0.498	4.61499e-24
RPL31	1.34042e-28	-0.566066	0.77	0.976	5.03918e-24
IL1B	1.34854e-28	-0.269042	0	0.25	5.0697e-24
AC016831.1	1.37748e-28	0.424028	0.153	0	5.17851e-24
AC092069.1	1.37748e-28	0.611157	0.153	0	5.17851e-24
U62317.5	1.37748e-28	0.348456	0.153	0	5.17851e-24
AL365361.1	1.37748e-28	0.344582	0.153	0	5.17851e-24
AC092683.1	1.37748e-28	0.372874	0.153	0	5.17851e-24
LINC00513	1.37748e-28	0.453356	0.153	0	5.17851e-24
CHST2	1.3917e-28	-0.542922	0.109	0.474	5.23195e-24
UAP1	1.55085e-28	0.432084	0.359	0.393	5.83028e-24
SIAH2	1.58978e-28	-0.275592	0.093	0.422	5.97661e-24
MSI2	1.72677e-28	0.402251	0.306	0.371	6.49162e-24
AKAP13	1.85523e-28	0.650888	0.427	0.239	6.97457e-24
CHCHD2	1.90378e-28	-0.39005	0.605	0.914	7.15706e-24
SRSF11	1.9352e-28	0.517342	0.399	0.393	7.2752e-24
HNRNPK	1.99845e-28	0.35954	0.452	0.578	7.51297e-24
JMJD1C	2.0827e-28	0.632677	0.339	0.233	7.8297e-24
UBXN1	2.10812e-28	0.510491	0.419	0.397	7.92526e-24
VPS36	2.37754e-28	0.669152	0.327	0.175	8.93813e-24
POMP	2.65537e-28	-0.297034	0.387	0.753	9.98258e-24
SNRNP70	2.71305e-28	0.399388	0.262	0.358	1.01995e-23
IGLL5	2.80802e-28	2.42665	0.5	0.251	1.05565e-23
UPF2	3.29973e-28	0.68596	0.492	0.354	1.2405e-23
TNRC6B	3.30483e-28	0.605878	0.391	0.254	1.24242e-23
COX6A1	3.30494e-28	-0.251025	0.569	0.881	1.24246e-23
KIAA0125	3.30579e-28	-0.669313	0	0.247	1.24278e-23
TBCA	3.34737e-28	0.394758	0.48	0.572	1.25841e-23
HNRNPR	3.42817e-28	0.558773	0.363	0.277	1.28879e-23
XBP1	3.68679e-28	-0.740749	0.722	0.957	1.38601e-23
ADGRE5	4.42133e-28	0.421815	0.298	0.337	1.66216e-23
COMMD6	5.53559e-28	0.442546	0.5	0.612	2.08105e-23
PRDX2	6.03331e-28	-0.335404	0.359	0.73	2.26816e-23
DDOST	6.18057e-28	0.306108	0.488	0.619	2.32352e-23
RPL7	7.13496e-28	-0.591142	0.827	0.99	2.68232e-23
LY96	7.28927e-28	-0.382344	0.25	0.627	2.74033e-23
PDIA4	7.37123e-28	0.50838	0.601	0.693	2.77114e-23
UFM1	7.45332e-28	0.480087	0.601	0.644	2.802e-23
AL627171.1	7.6881e-28	0.463246	0.149	0	2.89027e-23
SINHCAF	7.6881e-28	0.343052	0.149	0	2.89027e-23
FDX1	8.02448e-28	-0.339641	0.113	0.461	3.01672e-23
CTSB	8.10826e-28	-0.278162	0.109	0.44	3.04822e-23
EIF4G2	1.06452e-27	0.325349	0.484	0.624	4.00194e-23
NFKBIZ	1.07482e-27	0.58751	0.258	0.208	4.04068e-23
RP11-1070N10.3	1.08733e-27	-0.309947	0	0.242	4.08769e-23
NUCKS1	1.21507e-27	0.628581	0.379	0.234	4.56795e-23
HMGN3	1.301e-27	0.355538	0.435	0.555	4.89098e-23
LINC00969	1.46303e-27	-0.251748	0	0.241	5.50011e-23
HSPB1	1.74086e-27	-0.483833	0.335	0.702	6.54459e-23
OTUD6B-AS1	2.01515e-27	0.584578	0.335	0.25	7.57575e-23
NME1	2.10811e-27	-0.299934	0.254	0.619	7.92521e-23
DDX3Y	2.14803e-27	0.894745	0.246	0.037	8.07529e-23
RAB11FIP1	2.28326e-27	0.664272	0.323	0.222	8.58367e-23
EIF5	2.41685e-27	0.276132	0.5	0.696	9.08591e-23
WDR74	2.49391e-27	0.676548	0.383	0.393	9.3756e-23
SPP1	2.7387e-27	-0.618774	0.004	0.264	1.02959e-22
SBDS	2.85448e-27	0.290542	0.383	0.515	1.07311e-22
SEC24D	2.8856e-27	0.60252	0.359	0.247	1.08481e-22
ANKRD11	3.39032e-27	0.593753	0.331	0.303	1.27456e-22
RTFDC1	3.55656e-27	-0.26385	0	0.238	1.33705e-22
PCM1	3.60273e-27	0.697306	0.278	0.084	1.35441e-22
MMP24OS	4.27549e-27	0.318056	0.145	0	1.60733e-22
AC026202.2	4.27549e-27	0.368857	0.145	0	1.60733e-22
ETFRF1	4.27549e-27	0.30182	0.145	0	1.60733e-22
MTREX	4.27549e-27	0.261997	0.145	0	1.60733e-22
ISCA1	4.50505e-27	0.379387	0.23	0.292	1.69363e-22
COMMD3	4.60084e-27	0.427981	0.411	0.448	1.72964e-22
ORMDL1	4.76408e-27	0.452183	0.415	0.414	1.79101e-22
THUMPD3-AS1	4.81428e-27	0.716822	0.331	0.182	1.80988e-22
FCRL5	5.84603e-27	0.494587	0.504	0.566	2.19776e-22
CRIP1	6.06265e-27	1.15902	0.379	0.325	2.27919e-22
TCEA1	6.48811e-27	0.408907	0.448	0.522	2.43914e-22
SEC31A	6.7193e-27	0.630982	0.419	0.303	2.52606e-22
KLF4	6.93152e-27	0.43523	0.081	0.145	2.60583e-22
HIST1H1C	7.17988e-27	-0.755504	0.319	0.701	2.69921e-22
PIM3	8.64505e-27	-0.30628	0.149	0.499	3.25002e-22
VAMP2	9.52387e-27	0.345598	0.419	0.52	3.5804e-22
TMBIM4	1.01569e-26	0.408196	0.452	0.491	3.81839e-22
SRSF10	1.12228e-26	0.573125	0.367	0.238	4.2191e-22
ZFAS1	1.21942e-26	0.396858	0.399	0.538	4.58429e-22
PSMA3	1.4176e-26	0.405841	0.359	0.354	5.32933e-22
GLS	1.46057e-26	0.553616	0.302	0.185	5.49087e-22
WSB1	1.61306e-26	0.548147	0.371	0.349	6.06414e-22
RAP1B	1.80584e-26	0.601903	0.375	0.291	6.78887e-22
TNFAIP3	1.83748e-26	0.782057	0.294	0.329	6.90782e-22
ANXA5	1.96294e-26	0.401865	0.379	0.46	7.37948e-22
LINC02384	2.3692e-26	0.313967	0.141	0	8.90676e-22
ERBIN	2.3692e-26	0.344432	0.141	0	8.90676e-22
PCNX1	2.3692e-26	0.351068	0.141	0	8.90676e-22
PCBP1	2.60428e-26	0.281588	0.464	0.623	9.79055e-22
RPL3	2.61366e-26	0.832608	0.964	0.995	9.82581e-22
RPL15	3.05622e-26	0.511596	0.919	0.994	1.14895e-21
TOP1	3.12043e-26	0.38876	0.371	0.467	1.17309e-21
SPINK1	3.14881e-26	-0.371301	0.02	0.301	1.18376e-21
PSME2	3.44037e-26	-0.271323	0.415	0.759	1.29337e-21
FKBP11	3.9683e-26	-0.591462	0.726	0.961	1.49184e-21
RSBN1L	4.39471e-26	0.526423	0.359	0.251	1.65215e-21
ZBTB20	5.29283e-26	0.550442	0.278	0.099	1.98979e-21
ZNF207	6.03225e-26	0.592223	0.355	0.277	2.26776e-21
GTF2I	7.80584e-26	0.451219	0.306	0.216	2.93453e-21
MRPL23	9.36903e-26	-0.372203	0.141	0.495	3.52219e-21
ATF3	1.05883e-25	1.36332	0.27	0.363	3.98058e-21
BDP1	1.12387e-25	0.595765	0.282	0.122	4.22509e-21
HP1BP3	1.1353e-25	0.475101	0.31	0.249	4.26805e-21
GFPT1	1.14097e-25	0.424476	0.27	0.161	4.28938e-21
NANS	1.14808e-25	0.27549	0.46	0.593	4.3161e-21
KHDC4	1.30823e-25	0.304163	0.137	0	4.91814e-21
LAMTOR4	1.32226e-25	0.310304	0.452	0.621	4.97091e-21
GAPDH	1.40039e-25	-0.34233	0.722	0.963	5.26461e-21
RPL35	1.41981e-25	0.483521	0.956	0.991	5.33763e-21
RBM8A	1.43316e-25	0.314315	0.419	0.523	5.38781e-21
S100A16	1.61195e-25	-0.28478	0	0.225	6.05996e-21
HSPA9	2.03896e-25	0.463027	0.331	0.248	7.66526e-21
SSR1	2.13748e-25	0.36029	0.431	0.54	8.03563e-21
MGEA5	2.88394e-25	-0.264119	0	0.222	1.08419e-20
TMED5	3.12503e-25	0.270681	0.323	0.414	1.17483e-20
BOD1L1	3.18712e-25	0.693711	0.278	0.075	1.19817e-20
TFG	3.26974e-25	0.285363	0.306	0.377	1.22923e-20
ARHGDIA	3.33961e-25	0.296714	0.359	0.505	1.25549e-20
LYZ	3.42618e-25	-0.293853	0.012	0.257	1.28804e-20
CEP350	3.56503e-25	0.594014	0.298	0.109	1.34024e-20
NAGK	3.58628e-25	0.545375	0.306	0.191	1.34823e-20
UQCRFS1	5.57936e-25	-0.339378	0.173	0.527	2.09751e-20
RANBP2	5.6014e-25	0.600573	0.286	0.116	2.10579e-20
NCLN	5.63856e-25	-0.360718	0.069	0.382	2.11976e-20
SERF2	5.69567e-25	0.380786	0.907	0.984	2.14123e-20
SFPQ	5.85217e-25	0.485041	0.379	0.396	2.20007e-20
C4orf48	5.93181e-25	-0.286515	0.117	0.441	2.23e-20
ATF4	6.50502e-25	0.394457	0.734	0.869	2.4455e-20
NUFIP2	6.51623e-25	0.569735	0.278	0.104	2.44971e-20
SUB1	6.75519e-25	0.424913	0.871	0.948	2.53955e-20
REG4	6.88435e-25	-0.414351	0	0.219	2.5881e-20
AL118516.1	7.19858e-25	0.58009	0.133	0	2.70623e-20
PPP1R15B	7.3188e-25	0.524672	0.266	0.201	2.75143e-20
UBE2H	7.356e-25	0.475868	0.286	0.249	2.76541e-20
PPIG	7.55833e-25	0.489517	0.403	0.378	2.84148e-20
NDUFV3	7.77598e-25	0.494877	0.306	0.248	2.9233e-20
ITGA6	8.61944e-25	0.491895	0.25	0.233	3.24039e-20
CDC42SE2	8.80086e-25	0.398493	0.355	0.333	3.30859e-20
SAT2	9.24477e-25	0.376837	0.387	0.456	3.47548e-20
RNASET2	1.14152e-24	-0.317049	0.306	0.661	4.29142e-20
CYC1	1.20928e-24	-0.279229	0.165	0.507	4.54618e-20
COBLL1	1.35227e-24	0.451495	0.278	0.281	5.08373e-20
RPS29	1.37921e-24	0.57061	0.948	0.983	5.18502e-20
SAFB2	1.45254e-24	0.338216	0.234	0.254	5.46068e-20
UBE2I	1.54111e-24	0.415098	0.391	0.435	5.79363e-20
RGS2	1.5413e-24	1.09056	0.512	0.367	5.79436e-20
ZC3H15	1.78424e-24	0.350628	0.306	0.383	6.70769e-20
GTF2B	1.91073e-24	0.520936	0.286	0.21	7.18321e-20
DDIT3	1.92481e-24	0.560325	0.306	0.239	7.23613e-20
RAC2	2.06325e-24	0.536156	0.44	0.445	7.75657e-20
ZNF37A	2.083e-24	0.590248	0.246	0.081	7.83081e-20
RGS1	2.12537e-24	0.962274	0.657	0.82	7.99012e-20
EDEM1	2.20707e-24	0.504522	0.302	0.306	8.29725e-20
CYLD	2.22765e-24	0.452822	0.286	0.194	8.37463e-20
RASGEF1B	2.46397e-24	0.62408	0.222	0.077	9.26305e-20
DPM3	2.6357e-24	0.278622	0.31	0.403	9.90867e-20
ATOX1	2.67631e-24	0.28629	0.423	0.551	1.00613e-19
BBX	2.70739e-24	0.447778	0.286	0.24	1.01781e-19
KLF2	2.79211e-24	0.945268	0.302	0.385	1.04966e-19
RPS9	3.01083e-24	0.31096	0.895	0.993	1.13189e-19
IL10RA	3.13964e-24	0.472443	0.375	0.416	1.18032e-19
EMP3	3.55777e-24	0.327376	0.617	0.794	1.33751e-19
NCOA3	3.58593e-24	0.590565	0.371	0.273	1.3481e-19
INTS11	3.9474e-24	0.372651	0.129	0	1.48399e-19
SMIM27	3.9474e-24	0.253934	0.129	0	1.48399e-19
SYF2	4.0406e-24	0.460901	0.335	0.378	1.51902e-19
ATXN1	4.72655e-24	0.607034	0.327	0.179	1.7769e-19
ZNF791	6.10883e-24	0.502297	0.302	0.208	2.29655e-19
INTS6	6.78487e-24	0.673553	0.266	0.163	2.5507e-19
ZNF292	6.8326e-24	0.597708	0.319	0.127	2.56865e-19
BCL2	6.86679e-24	0.566114	0.27	0.095	2.5815e-19
MED10	7.58071e-24	0.433468	0.359	0.3	2.84989e-19
TSPAN13	7.9248e-24	-0.366496	0.101	0.421	2.97925e-19
PIGR	8.76767e-24	0.274878	0.105	0.271	3.29612e-19
USP16	8.86233e-24	0.524578	0.427	0.376	3.33171e-19
DDX46	8.96116e-24	0.457031	0.351	0.313	3.36886e-19
CMB9-22P13.1	9.20134e-24	-0.275882	0	0.21	3.45915e-19
SNRPG	1.00933e-23	0.250779	0.399	0.534	3.79447e-19
KMT2E-AS1	1.09468e-23	0.569122	0.25	0.122	4.11533e-19
SKIL	1.20339e-23	0.418453	0.246	0.247	4.52402e-19
HCLS1	1.24021e-23	0.460678	0.335	0.267	4.66243e-19
PET100	1.29895e-23	0.314874	0.363	0.49	4.88326e-19
TNFRSF14	1.33313e-23	0.444247	0.347	0.333	5.01176e-19
SPOP	1.37863e-23	0.383435	0.242	0.184	5.18282e-19
CDKN1B	1.38236e-23	0.595236	0.351	0.294	5.19685e-19
HCG18	1.39077e-23	0.637212	0.234	0.064	5.22846e-19
SLC44A1	1.44065e-23	0.379687	0.254	0.306	5.41598e-19
CIR1	1.81519e-23	0.414836	0.298	0.227	6.82402e-19
MBD4	1.9929e-23	0.663984	0.302	0.161	7.49212e-19
CSKMT	2.15722e-23	0.44063	0.125	0	8.10986e-19
MANEA-DT	2.15722e-23	0.445328	0.125	0	8.10986e-19
RIOX2	2.15722e-23	0.311563	0.125	0	8.10986e-19
AC005838.2	2.15722e-23	0.30271	0.125	0	8.10986e-19
FMNL1	2.35888e-23	0.504876	0.363	0.334	8.86798e-19
CCDC186	2.4743e-23	0.403101	0.258	0.226	9.3019e-19
DAZAP2	2.69083e-23	0.30019	0.29	0.384	1.01159e-18
GALNT2	2.77124e-23	0.265349	0.214	0.303	1.04182e-18
PCF11	2.91447e-23	0.615456	0.25	0.182	1.09567e-18
IFNAR1	2.94139e-23	0.286679	0.31	0.427	1.10579e-18
YME1L1	3.11443e-23	0.63619	0.331	0.184	1.17084e-18
USP15	3.27501e-23	0.540897	0.298	0.172	1.23121e-18
PRKAR1A	3.5195e-23	0.434307	0.246	0.236	1.32312e-18
QPRT	3.7214e-23	-0.325929	0.077	0.379	1.39902e-18
FAM92B	3.87403e-23	-0.475862	0.048	0.335	1.4564e-18
VPS28	3.95553e-23	0.263757	0.323	0.449	1.48704e-18
CDV3	4.12199e-23	0.340438	0.367	0.449	1.54962e-18
SRP9	4.15016e-23	0.304962	0.351	0.44	1.56021e-18
BET1	4.19846e-23	0.380327	0.323	0.268	1.57837e-18
SP100	5.59403e-23	0.372582	0.286	0.294	2.10302e-18
WIPF1	5.8703e-23	0.553671	0.331	0.296	2.20688e-18
SRP72	6.03939e-23	0.490367	0.387	0.404	2.27045e-18
IKZF1	6.21816e-23	0.54252	0.27	0.115	2.33765e-18
GRB2	6.38329e-23	0.272992	0.371	0.496	2.39973e-18
MARCKS	6.44625e-23	0.40719	0.31	0.364	2.4234e-18
RPS20	6.50022e-23	-0.425915	0.786	0.976	2.44369e-18
SPATS2	6.85523e-23	0.584183	0.452	0.429	2.57716e-18
DSTN	6.92837e-23	0.314707	0.472	0.596	2.60465e-18
KDM2A	6.99513e-23	0.556875	0.266	0.132	2.62975e-18
IRF3	7.11663e-23	0.275283	0.218	0.315	2.67543e-18
2025-09-06	7.49481e-23	0.519402	0.383	0.313	2.8176e-18
RBBP4	9.39475e-23	0.475465	0.347	0.259	3.53186e-18
SRP19	1.17356e-22	0.371684	0.399	0.441	4.41187e-18
ODR4	1.17494e-22	0.327951	0.121	0	4.41708e-18
AC005261.1	1.17494e-22	0.333011	0.121	0	4.41708e-18
AC060780.1	1.17494e-22	0.287513	0.121	0	4.41708e-18
AC097376.2	1.17494e-22	0.349382	0.121	0	4.41708e-18
PAXX	1.17494e-22	0.304711	0.121	0	4.41708e-18
TIPARP	1.26336e-22	0.589353	0.266	0.162	4.74947e-18
TRIP11	1.30068e-22	0.45492	0.23	0.114	4.88978e-18
STX5	1.59703e-22	0.355585	0.306	0.319	6.00387e-18
CHST15	1.84307e-22	0.265988	0.19	0.188	6.92883e-18
NR4A2	1.88325e-22	0.698944	0.294	0.186	7.0799e-18
G3BP1	1.88999e-22	0.515189	0.294	0.129	7.10523e-18
SARS	1.93371e-22	0.294727	0.262	0.323	7.26958e-18
EPM2AIP1	1.95129e-22	0.508755	0.274	0.111	7.33569e-18
ALG3	1.95691e-22	-0.252876	0.069	0.346	7.3568e-18
GZMB	1.95959e-22	-0.598822	0.012	0.248	7.36688e-18
PTK2B	2.1375e-22	0.543773	0.29	0.171	8.03571e-18
RPS16	2.2327e-22	0.442006	0.94	0.997	8.3936e-18
PRPF38B	2.30955e-22	0.411048	0.323	0.336	8.68252e-18
CTSZ	2.32284e-22	0.299322	0.278	0.39	8.7325e-18
HID1	2.45303e-22	0.446979	0.19	0.135	9.22192e-18
FOXO3	2.46445e-22	0.514406	0.306	0.232	9.26484e-18
CD74	2.55956e-22	-0.474047	0.746	0.963	9.62241e-18
ID3	2.56221e-22	1.62506	0.31	0.227	9.63238e-18
SDC1	2.64176e-22	0.29638	0.395	0.547	9.93142e-18
NAP1L1	2.68602e-22	0.304416	0.423	0.527	1.00978e-17
SERINC1	2.8645e-22	0.437045	0.238	0.178	1.07688e-17
CCDC69	3.10698e-22	0.332351	0.278	0.343	1.16804e-17
CD27	3.36326e-22	0.567459	0.577	0.603	1.26438e-17
NINJ1	3.61806e-22	-0.252675	0.052	0.318	1.36017e-17
PABPN1	3.86723e-22	0.537447	0.286	0.19	1.45384e-17
SQSTM1	3.98111e-22	-0.31899	0.456	0.778	1.49666e-17
FGFR1OP2	4.05446e-22	0.327069	0.375	0.449	1.52423e-17
ITGA4	4.86902e-22	0.510387	0.254	0.094	1.83046e-17
TERF2IP	5.06197e-22	0.306927	0.327	0.378	1.903e-17
TP53INP1	5.19458e-22	0.563412	0.359	0.332	1.95285e-17
ME2	5.34588e-22	0.486773	0.246	0.116	2.00973e-17
ILF2	5.54201e-22	0.324226	0.339	0.384	2.08346e-17
RPL27A	5.84135e-22	-0.431405	0.883	0.997	2.196e-17
FOXN3	6.14983e-22	0.348227	0.226	0.169	2.31197e-17
RBMX	6.29966e-22	0.392054	0.351	0.364	2.36829e-17
IKZF3	6.32246e-22	0.52621	0.262	0.175	2.37687e-17
C19orf70	6.98826e-22	0.299324	0.391	0.485	2.62717e-17
DOCK2	7.00435e-22	0.515519	0.238	0.073	2.63321e-17
SMARCB1	7.32819e-22	0.392646	0.347	0.325	2.75496e-17
2025-03-06	7.42419e-22	0.457167	0.315	0.268	2.79105e-17
ATF5	8.14874e-22	0.874288	0.294	0.194	3.06344e-17
RBM6	8.86218e-22	0.472624	0.347	0.305	3.33165e-17
CXorf21	8.86407e-22	0.697003	0.226	0.099	3.33236e-17
POU2AF1	9.7726e-22	0.252392	0.452	0.579	3.67391e-17
ZFP36L2	1.01527e-21	0.537114	0.649	0.786	3.81679e-17
RICTOR	1.03274e-21	0.455227	0.238	0.119	3.88248e-17
SUPT5H	1.2438e-21	0.403958	0.315	0.3	4.67593e-17
ARID4B	1.30479e-21	0.506563	0.274	0.189	4.90523e-17
SPTY2D1	1.32931e-21	0.512462	0.246	0.192	4.99742e-17
VCP	1.3726e-21	0.361331	0.343	0.375	5.16016e-17
EIF5A	1.40124e-21	0.353801	0.391	0.513	5.26781e-17
EIF2S2	1.52326e-21	0.389166	0.508	0.551	5.72653e-17
HIST1H4C	1.73676e-21	0.886299	0.488	0.317	6.52917e-17
MZT2A	1.89897e-21	-0.273866	0.262	0.581	7.13897e-17
CPNE5	1.9453e-21	0.346861	0.254	0.259	7.31318e-17
MRPS21	2.0452e-21	0.311763	0.355	0.461	7.68872e-17
DNPH1	2.05251e-21	-0.271535	0.177	0.487	7.71622e-17
YWHAB	2.12491e-21	0.371356	0.427	0.482	7.98838e-17
LINC00623	2.48244e-21	0.346356	0.165	0.012	9.33248e-17
CADM1	2.51242e-21	-0.323161	0.073	0.345	9.44519e-17
BIRC3	2.70656e-21	0.715358	0.415	0.502	1.0175e-16
GOLGA2	2.73157e-21	0.376395	0.222	0.146	1.02691e-16
DPEP1	2.82615e-21	-0.312719	0.004	0.214	1.06246e-16
ACTN4	3.0147e-21	0.437969	0.262	0.261	1.13335e-16
TPM3	3.19809e-21	0.357822	0.375	0.433	1.20229e-16
CSNK2A1	3.24385e-21	0.478605	0.23	0.1	1.21949e-16
SMIM37	3.45109e-21	0.312263	0.113	0	1.2974e-16
AL031777.3	3.45109e-21	0.339455	0.113	0	1.2974e-16
MACO1	3.45109e-21	0.276454	0.113	0	1.2974e-16
COPB2	3.72293e-21	0.4226	0.286	0.163	1.3996e-16
GNAI2	3.80554e-21	0.452089	0.343	0.227	1.43066e-16
BPTF	4.14022e-21	0.551679	0.258	0.114	1.55647e-16
PNP	4.68579e-21	0.47758	0.23	0.191	1.76157e-16
PRMT1	4.7794e-21	0.319982	0.363	0.413	1.79677e-16
CHD9	4.79544e-21	0.46668	0.315	0.226	1.8028e-16
HLA-DMA	5.10177e-21	-0.250104	0.129	0.416	1.91796e-16
ISG15	5.48411e-21	-1.13208	0.177	0.505	2.0617e-16
TMF1	5.87377e-21	0.43125	0.298	0.226	2.20818e-16
RPL23A	6.15553e-21	0.307636	0.903	0.993	2.31411e-16
EMB	6.64142e-21	0.433433	0.258	0.183	2.49678e-16
HYI	6.72362e-21	0.322932	0.226	0.229	2.52768e-16
LAX1	6.86765e-21	0.461159	0.274	0.164	2.58182e-16
EPRS	8.30036e-21	0.407102	0.302	0.232	3.12044e-16
RAD23A	8.46964e-21	0.257601	0.343	0.467	3.18408e-16
WAC	8.951e-21	0.385859	0.246	0.213	3.36504e-16
XRCC5	1.00713e-20	0.436414	0.323	0.232	3.78621e-16
PSMA3-AS1	1.00845e-20	0.427273	0.262	0.157	3.79118e-16
MACF1	1.03682e-20	0.533258	0.266	0.088	3.89782e-16
ELF1	1.04714e-20	0.557474	0.383	0.341	3.93662e-16
SERTAD1	1.10616e-20	0.305218	0.206	0.313	4.15848e-16
C12orf57	1.172e-20	0.395973	0.504	0.639	4.406e-16
CDK5RAP3	1.24168e-20	0.338194	0.335	0.419	4.66797e-16
TOR3A	1.44718e-20	-0.424263	0.194	0.519	5.44054e-16
KLHL6	1.49982e-20	0.553004	0.294	0.173	5.63842e-16
C12orf45	1.77793e-20	0.478788	0.29	0.172	6.68396e-16
XRN1	1.78914e-20	0.452227	0.254	0.156	6.72611e-16
NFE2L2	1.94824e-20	0.392821	0.266	0.294	7.32421e-16
TMEM160	1.98574e-20	-0.333931	0.153	0.464	7.46519e-16
RFC1	2.01466e-20	0.411543	0.278	0.149	7.57393e-16
ASH1L	2.08091e-20	0.529486	0.31	0.195	7.82299e-16
MRFAP1	2.19139e-20	0.301619	0.351	0.366	8.23831e-16
RANBP1	2.44717e-20	-0.368184	0.161	0.475	9.19988e-16
GPR15	2.54139e-20	0.3711	0.145	0.006	9.55412e-16
EBPL	2.89202e-20	-0.274092	0.044	0.298	1.08722e-15
RBM33	3.06739e-20	0.393858	0.226	0.326	1.15316e-15
GLRX	3.26627e-20	-0.452967	0.335	0.658	1.22792e-15
EIF4G1	3.40428e-20	0.46166	0.25	0.164	1.27981e-15
CSRNP1	3.59072e-20	0.294439	0.242	0.289	1.3499e-15
DHX36	3.78488e-20	0.542322	0.31	0.194	1.42289e-15
CCDC59	3.96801e-20	0.326939	0.306	0.288	1.49173e-15
MIR4435-2HG	4.05747e-20	-0.35645	0.157	0.448	1.52536e-15
HNRNPD	4.20028e-20	0.396444	0.339	0.293	1.57905e-15
FGL2	4.65108e-20	1.06942	0.226	0.169	1.74853e-15
TTC14	4.8762e-20	0.538672	0.306	0.128	1.83316e-15
GOLGA3	5.65815e-20	0.528685	0.266	0.135	2.12712e-15
EIF3I	6.41655e-20	0.301151	0.359	0.435	2.41224e-15
STAT3	6.88391e-20	0.481506	0.298	0.264	2.58794e-15
ENTPD1	7.86162e-20	0.446931	0.254	0.276	2.9555e-15
FOSL2	7.98812e-20	0.418032	0.181	0.143	3.00305e-15
METAP2	8.86314e-20	0.369154	0.278	0.264	3.33201e-15
CREBZF	9.01908e-20	0.423669	0.23	0.077	3.39063e-15
SCFD1	9.43743e-20	0.382878	0.351	0.332	3.54791e-15
2025-09-07	9.44123e-20	0.417873	0.347	0.32	3.54933e-15
RP11-386I14.4	9.95968e-20	-0.277408	0	0.175	3.74424e-15
AP001816.1	1.00071e-19	0.270239	0.105	0	3.76205e-15
PCNX4	1.00071e-19	0.287282	0.105	0	3.76205e-15
WHRN	1.00071e-19	0.456127	0.105	0	3.76205e-15
MOB3A	1.01424e-19	0.426944	0.214	0.157	3.81292e-15
N4BP2	1.06774e-19	0.470611	0.206	0.054	4.01404e-15
C1QBP	1.0771e-19	-0.317771	0.141	0.439	4.04925e-15
HSP90AA1	1.09743e-19	1.0519	0.786	0.844	4.12569e-15
EIF3J	1.12609e-19	0.290257	0.298	0.371	4.23341e-15
RPL10	1.20556e-19	0.765722	0.984	1	4.53217e-15
UGP2	1.25804e-19	0.303322	0.222	0.249	4.72948e-15
CPEB4	1.27988e-19	0.317304	0.27	0.36	4.81158e-15
AZIN1	1.31582e-19	0.253067	0.262	0.335	4.9467e-15
DTWD1	1.35939e-19	0.335142	0.185	0.106	5.11048e-15
CD53	1.42235e-19	0.364583	0.351	0.344	5.3472e-15
PHF1	1.61406e-19	0.306705	0.25	0.27	6.06789e-15
ZBTB8OS	1.70335e-19	0.345146	0.315	0.333	6.40357e-15
TOX4	1.72833e-19	0.394838	0.262	0.158	6.49749e-15
C16orf54	1.92863e-19	0.7275	0.339	0.296	7.25049e-15
GANAB	2.17531e-19	0.313486	0.246	0.219	8.17786e-15
RPL28	2.17962e-19	0.477727	0.952	0.995	8.19406e-15
MKKS	2.25388e-19	-0.256574	0.052	0.303	8.47323e-15
DLG1	2.27126e-19	0.411305	0.234	0.073	8.53857e-15
CWC25	2.43158e-19	0.331343	0.226	0.186	9.14128e-15
RWDD1	2.83e-19	0.346662	0.431	0.516	1.06391e-14
ADAR	2.86007e-19	0.502333	0.351	0.308	1.07522e-14
CHD4	3.04607e-19	0.546766	0.226	0.133	1.14514e-14
SMIM7	3.26297e-19	0.291867	0.27	0.276	1.22668e-14
KANSL1	3.45335e-19	0.410083	0.214	0.086	1.29825e-14
MIA3	3.53316e-19	0.42935	0.238	0.146	1.32826e-14
FTX	3.55668e-19	0.44233	0.185	0.038	1.3371e-14
MIDN	3.66165e-19	0.304069	0.173	0.226	1.37656e-14
PHB2	3.67518e-19	0.366005	0.323	0.312	1.38165e-14
PGAM1	3.83284e-19	-0.257172	0.25	0.549	1.44092e-14
EIF2AK4	3.84204e-19	0.344382	0.278	0.319	1.44438e-14
SNRPB2	3.90578e-19	0.298926	0.31	0.364	1.46834e-14
TRIM44	4.11886e-19	0.42158	0.19	0.116	1.54844e-14
G3BP2	4.44394e-19	0.452107	0.31	0.242	1.67066e-14
MBNL1	4.5502e-19	0.558473	0.278	0.164	1.7106e-14
NOC2L	4.6241e-19	0.323969	0.218	0.22	1.73839e-14
SAMSN1	4.82261e-19	0.302029	0.27	0.389	1.81301e-14
SMG1	4.87076e-19	0.4533	0.274	0.127	1.83111e-14
FNBP1	4.88794e-19	0.381955	0.399	0.481	1.83757e-14
ARPC1B	4.91011e-19	-0.267948	0.149	0.437	1.84591e-14
TMSB10	4.97592e-19	0.425511	0.919	0.985	1.87065e-14
CGAS	5.36347e-19	0.263115	0.101	0	2.01634e-14
TENT4A	5.36347e-19	0.297161	0.101	0	2.01634e-14
DUSP22	5.87557e-19	0.291292	0.266	0.285	2.20886e-14
TMEM107	6.451e-19	0.442324	0.222	0.238	2.42519e-14
NGLY1	6.68781e-19	0.401548	0.306	0.269	2.51421e-14
IL2RG	6.75357e-19	0.269952	0.367	0.463	2.53894e-14
DNAJC7	6.99052e-19	0.401691	0.339	0.307	2.62802e-14
HSPE1	7.14424e-19	0.377327	0.577	0.737	2.68581e-14
ATP2A3	8.08117e-19	0.428138	0.226	0.171	3.03804e-14
SRSF4	8.19037e-19	0.371371	0.262	0.199	3.07909e-14
BHLHE41	1.00596e-18	0.289789	0.218	0.215	3.7818e-14
GIGYF2	1.01369e-18	0.367055	0.185	0.125	3.81088e-14
ZFP36	1.08849e-18	0.817811	0.702	0.835	4.09208e-14
LARP1B	1.23376e-18	0.445468	0.282	0.213	4.63821e-14
HSPA13	1.31167e-18	0.344317	0.331	0.291	4.93111e-14
PHF3	1.32837e-18	0.487013	0.258	0.139	4.99388e-14
PCSK7	1.36097e-18	0.434782	0.226	0.191	5.11643e-14
C6orf62	1.38312e-18	0.432117	0.234	0.22	5.19968e-14
HLA-DQB1	1.7402e-18	-0.278936	0.06	0.306	6.54209e-14
SND1	1.78125e-18	0.339861	0.359	0.326	6.69644e-14
ZKSCAN1	1.8295e-18	0.518551	0.206	0.063	6.87784e-14
CASC4	1.85478e-18	0.391116	0.262	0.182	6.97287e-14
BIK	1.90589e-18	-0.281048	0.048	0.292	7.16501e-14
SMPDL3B	2.08772e-18	-0.2582	0.02	0.234	7.84858e-14
PRPF40A	2.21277e-18	0.378375	0.286	0.246	8.31868e-14
AMPD1	2.41447e-18	0.383384	0.173	0.054	9.07694e-14
FAM107B	2.43844e-18	0.41211	0.339	0.41	9.16709e-14
RB1CC1	2.72943e-18	0.419675	0.214	0.144	1.0261e-13
PPP1CB	2.75668e-18	0.353811	0.286	0.326	1.03635e-13
RABGAP1L	2.88434e-18	0.440244	0.254	0.154	1.08434e-13
MRPS18B	3.06497e-18	0.323981	0.242	0.213	1.15225e-13
SYAP1	3.11452e-18	0.280061	0.246	0.334	1.17087e-13
GPR160	3.14698e-18	0.259577	0.21	0.22	1.18308e-13
DNAJC8	3.15052e-18	0.354667	0.282	0.247	1.18441e-13
MYCBP2	3.21265e-18	0.519088	0.319	0.19	1.20776e-13
TPR	3.63802e-18	0.472059	0.29	0.204	1.36768e-13
FAM162A	3.80226e-18	0.376399	0.27	0.25	1.42942e-13
SYNE2	3.83197e-18	0.55057	0.298	0.186	1.44059e-13
TYROBP	4.29239e-18	-0.255724	0.008	0.193	1.61368e-13
TTC37	4.83624e-18	0.508924	0.21	0.094	1.81814e-13
PRRC2B	4.90317e-18	0.292815	0.129	0.062	1.8433e-13
SPSB1	4.92841e-18	-0.271436	0.004	0.185	1.85279e-13
CITED2	5.15903e-18	0.619174	0.44	0.559	1.93948e-13
GLCCI1	5.53198e-18	0.537184	0.27	0.158	2.07969e-13
FAM214A	5.78997e-18	0.464433	0.319	0.196	2.17668e-13
GTPBP1	6.08564e-18	0.37348	0.198	0.114	2.28784e-13
PHIP	6.13703e-18	0.472171	0.339	0.238	2.30715e-13
CSNK1A1	6.27316e-18	0.306265	0.306	0.323	2.35833e-13
2025-09-02	6.79294e-18	0.311765	0.306	0.348	2.55374e-13
RBM5	7.83519e-18	0.481648	0.246	0.159	2.94556e-13
EEF2	8.18896e-18	0.297765	0.819	0.94	3.07856e-13
STAU1	8.39579e-18	0.26823	0.242	0.238	3.15631e-13
TGOLN2	8.68094e-18	0.267214	0.258	0.215	3.26351e-13
MAP3K2	9.80383e-18	0.415063	0.206	0.097	3.68565e-13
FKBP14	1.03301e-17	0.347412	0.129	0.078	3.8835e-13
DNAJA2	1.08471e-17	0.251192	0.218	0.173	4.07784e-13
TSPYL2	1.0988e-17	0.532908	0.222	0.114	4.13082e-13
CSF2RB	1.11468e-17	0.459175	0.25	0.112	4.19054e-13
EIF2S3	1.11566e-17	0.348012	0.31	0.303	4.1942e-13
JAK1	1.13322e-17	0.269138	0.262	0.32	4.26023e-13
TSPYL1	1.20571e-17	0.515646	0.25	0.144	4.53273e-13
CNOT4	1.26726e-17	0.359823	0.218	0.107	4.76415e-13
HLA-B	1.27514e-17	0.326548	0.891	0.976	4.79376e-13
CREBRF	1.3074e-17	0.568666	0.266	0.097	4.91503e-13
MTIF3	1.46509e-17	0.323803	0.298	0.362	5.50785e-13
RAB6A	1.48134e-17	0.268397	0.194	0.255	5.56893e-13
HSH2D	1.50793e-17	0.398618	0.294	0.35	5.66892e-13
TCF3	1.514e-17	0.443793	0.242	0.095	5.69175e-13
SLC38A1	1.54663e-17	0.356632	0.27	0.201	5.8144e-13
FABP1	1.73399e-17	-0.322015	0.165	0.451	6.51876e-13
IGLV2-14	1.84343e-17	2.85818	0.206	0.071	6.93019e-13
YPEL3	1.85512e-17	0.356895	0.286	0.274	6.97415e-13
SEMA4A	1.95507e-17	0.309217	0.21	0.231	7.34988e-13
AFF4	2.07881e-17	0.448089	0.246	0.154	7.81507e-13
VPS13C	2.29862e-17	0.430502	0.238	0.064	8.64141e-13
RP11-727F15.9	2.37287e-17	-0.309906	0	0.154	8.92057e-13
PELI1	2.42198e-17	0.385312	0.31	0.407	9.10517e-13
CD70	2.55656e-17	-0.356224	0.008	0.189	9.61112e-13
NAMPT	2.69865e-17	0.341933	0.286	0.384	1.01453e-12
CALM3	2.79206e-17	-0.254096	0.198	0.473	1.04965e-12
HIST1H2BJ	2.97379e-17	0.290017	0.113	0.228	1.11797e-12
MIR193BHG	3.14984e-17	0.426195	0.117	0.004	1.18415e-12
DUSP5	3.20058e-17	0.62762	0.536	0.605	1.20323e-12
HBP1	3.20528e-17	0.37974	0.274	0.183	1.20499e-12
COPG1	3.29657e-17	0.341075	0.254	0.193	1.23931e-12
CLINT1	3.45081e-17	0.411288	0.294	0.212	1.2973e-12
ARCN1	3.55325e-17	0.321522	0.226	0.153	1.33581e-12
ESCO1	3.62223e-17	0.380359	0.177	0.06	1.36174e-12
RAPGEF2	3.76986e-17	0.490668	0.21	0.103	1.41724e-12
RHOQ	3.85227e-17	0.401297	0.214	0.072	1.44822e-12
FICD	3.85408e-17	0.398804	0.218	0.132	1.4489e-12
OFD1	3.91198e-17	0.397809	0.214	0.134	1.47067e-12
SMIM14	4.18992e-17	0.273187	0.169	0.143	1.57516e-12
ATG12	4.29019e-17	0.269972	0.214	0.205	1.61286e-12
AIP	4.48609e-17	0.291213	0.238	0.276	1.6865e-12
ZNF394	4.52212e-17	0.400136	0.238	0.121	1.70005e-12
CHORDC1	4.64112e-17	0.376176	0.19	0.116	1.74478e-12
MSN	4.64276e-17	0.41154	0.242	0.161	1.7454e-12
ACAP1	4.85611e-17	0.307076	0.27	0.288	1.82561e-12
UBR2	5.03042e-17	0.392827	0.218	0.118	1.89114e-12
SPG7	5.24378e-17	0.428643	0.218	0.092	1.97135e-12
RPS18	5.5667e-17	0.53745	0.976	0.998	2.09274e-12
IL6R	5.75308e-17	0.29478	0.121	0.125	2.16281e-12
MIS18BP1	5.93002e-17	0.407052	0.222	0.131	2.22933e-12
ZBTB10	6.0212e-17	0.662456	0.161	0.04	2.26361e-12
HNRNPH3	6.50111e-17	0.433639	0.298	0.23	2.44403e-12
RYBP	6.58472e-17	0.307799	0.206	0.214	2.47546e-12
KMT2C	6.77189e-17	0.469935	0.27	0.15	2.54582e-12
A1BG	7.62961e-17	0.305824	0.351	0.403	2.86827e-12
RSRC1	7.96968e-17	0.350457	0.181	0.149	2.99612e-12
FAM120A	8.07926e-17	0.402069	0.226	0.143	3.03732e-12
SPEN	8.16172e-17	0.355996	0.214	0.088	3.06832e-12
AHI1	9.46609e-17	0.478107	0.218	0.152	3.55868e-12
ARIH1	1.02157e-16	0.250361	0.194	0.163	3.8405e-12
IQCB1	1.13799e-16	0.387842	0.218	0.091	4.27817e-12
NDUFA12	1.34088e-16	0.258472	0.319	0.38	5.04089e-12
ATF6B	1.50296e-16	0.262033	0.173	0.195	5.65022e-12
NIPBL	1.68059e-16	0.408304	0.198	0.122	6.31801e-12
PA2G4	1.73455e-16	0.337517	0.238	0.262	6.52088e-12
COX14	1.74834e-16	0.268355	0.343	0.43	6.57273e-12
EIF4H	1.81474e-16	0.357209	0.282	0.249	6.82234e-12
FAM53C	1.85447e-16	0.468289	0.202	0.139	6.97169e-12
RSF1	1.90345e-16	0.336139	0.242	0.182	7.15584e-12
TOMM5	1.94779e-16	0.331459	0.238	0.196	7.3225e-12
DENND2C	2.02169e-16	0.397447	0.153	0.049	7.60035e-12
KAT6B	2.18235e-16	0.395229	0.21	0.076	8.20434e-12
U2SURP	2.18852e-16	0.394394	0.294	0.247	8.22754e-12
ZNF644	2.39722e-16	0.38482	0.194	0.125	9.01211e-12
GGH	2.4131e-16	-0.29769	0.06	0.294	9.07182e-12
ZFAND2A	2.47615e-16	-0.537692	0.101	0.357	9.30885e-12
PGM3	2.85123e-16	0.354254	0.25	0.177	1.07189e-11
SEC23B	2.86413e-16	0.270263	0.214	0.163	1.07674e-11
NAA38	3.04454e-16	0.278494	0.399	0.461	1.14456e-11
PRKD3	3.04533e-16	0.394954	0.218	0.145	1.14486e-11
GABARAPL1	3.12025e-16	0.370222	0.173	0.128	1.17303e-11
RARRES3	3.54274e-16	0.500705	0.282	0.244	1.33186e-11
SPINK4	3.67405e-16	-0.491172	0.008	0.182	1.38122e-11
FAM204A	3.9302e-16	0.32242	0.258	0.218	1.47752e-11
CDK13	3.95113e-16	0.312407	0.177	0.04	1.48539e-11
C16orf72	4.20119e-16	0.292376	0.21	0.156	1.57939e-11
SP140	4.36808e-16	0.458806	0.274	0.127	1.64213e-11
2025-03-08	4.3957e-16	0.337836	0.19	0.068	1.65252e-11
DOCK8	4.72088e-16	0.389223	0.218	0.108	1.77477e-11
RBM23	4.94011e-16	0.286225	0.234	0.214	1.85719e-11
BAZ2A	5.36539e-16	0.320472	0.214	0.182	2.01706e-11
ZBTB43	5.52641e-16	0.252084	0.206	0.208	2.0776e-11
SLC1A4	5.71828e-16	0.268277	0.226	0.208	2.14973e-11
AIG1	5.91695e-16	0.263587	0.266	0.226	2.22442e-11
KIAA1551	6.24015e-16	0.391983	0.23	0.105	2.34592e-11
SNRPF	7.91086e-16	0.297379	0.29	0.312	2.97401e-11
IFT57	7.95145e-16	0.280211	0.246	0.257	2.98927e-11
MAN2A1	8.32345e-16	0.349027	0.23	0.125	3.12912e-11
METTL7A	8.49558e-16	0.283938	0.214	0.219	3.19383e-11
SGK3	9.21694e-16	0.328094	0.157	0.024	3.46502e-11
SP3	9.56589e-16	0.330701	0.234	0.156	3.5962e-11
ZNF24	9.65514e-16	0.453982	0.21	0.124	3.62975e-11
AARS	1.03683e-15	0.287078	0.181	0.176	3.89784e-11
ADM	1.06207e-15	-0.275978	0.02	0.206	3.99273e-11
TRAF3IP3	1.10002e-15	0.374642	0.226	0.105	4.1354e-11
LILRB1	1.10296e-15	0.474959	0.185	0.085	4.14649e-11
RBM4	1.15412e-15	0.399135	0.185	0.121	4.33881e-11
BAZ2B	1.24823e-15	0.394169	0.181	0.112	4.69258e-11
DDX21	1.31637e-15	0.340555	0.294	0.31	4.94876e-11
SUPT6H	1.34696e-15	0.368389	0.185	0.08	5.06377e-11
TMSB4X	1.40365e-15	-0.416027	0.887	0.995	5.27688e-11
NARS	1.48752e-15	0.365526	0.242	0.189	5.59217e-11
CWF19L2	1.51298e-15	0.475012	0.198	0.072	5.68789e-11
RPL7L1	1.55629e-15	0.363873	0.23	0.152	5.85072e-11
ZNF91	1.63972e-15	0.349861	0.169	0.044	6.16435e-11
GON4L	1.82129e-15	0.410742	0.21	0.11	6.84694e-11
LENG8	1.87011e-15	0.442272	0.242	0.175	7.03048e-11
CD46	2.0742e-15	0.260804	0.222	0.234	7.79775e-11
EPB41	2.21211e-15	0.317525	0.165	0.04	8.31621e-11
TRIM56	2.24489e-15	0.429416	0.206	0.071	8.43943e-11
SYNRG	2.39375e-15	0.429358	0.202	0.094	8.99906e-11
SAMD4B	2.41219e-15	0.282786	0.153	0.11	9.06839e-11
SECISBP2	2.41635e-15	0.325835	0.214	0.177	9.08402e-11
EHD1	2.47168e-15	0.251336	0.21	0.281	9.29203e-11
ZNF721	2.47408e-15	0.292835	0.161	0.054	9.30107e-11
CPNE1	2.63997e-15	0.318874	0.258	0.225	9.9247e-11
RP5-887A10.1	2.97624e-15	-0.26115	0	0.135	1.11889e-10
GADD45A	3.18312e-15	-0.415335	0.262	0.541	1.19666e-10
DDX39B	3.2541e-15	0.294954	0.165	0.043	1.22334e-10
OTUD5	3.46459e-15	0.320558	0.181	0.168	1.30248e-10
ITSN2	3.56862e-15	0.333737	0.218	0.192	1.34159e-10
RHBDD1	3.76718e-15	0.540651	0.194	0.111	1.41623e-10
KLHL24	4.40938e-15	0.362116	0.198	0.107	1.65766e-10
ROCK1	4.41047e-15	0.308277	0.222	0.225	1.65807e-10
ACTR2	4.55475e-15	0.314361	0.262	0.275	1.71231e-10
HOOK2	4.58039e-15	0.312976	0.133	0.099	1.72195e-10
NHLRC3	4.6798e-15	0.359838	0.177	0.093	1.75933e-10
WASF2	4.89298e-15	0.264053	0.21	0.204	1.83947e-10
GAB1	5.24598e-15	0.333429	0.149	0.084	1.97217e-10
YIPF5	5.4981e-15	0.260457	0.23	0.253	2.06696e-10
NR3C1	5.86959e-15	0.391175	0.266	0.217	2.20661e-10
ACBD3	6.06744e-15	0.267973	0.198	0.197	2.28099e-10
VPS37B	6.19613e-15	0.305211	0.23	0.255	2.32937e-10
SYNCRIP	6.59921e-15	0.330434	0.27	0.225	2.48091e-10
IGHV3-23	6.67384e-15	1.09799	0.157	0.106	2.50896e-10
ST8SIA4	6.6859e-15	0.338239	0.234	0.171	2.5135e-10
ENTPD4	6.90729e-15	0.363648	0.198	0.108	2.59673e-10
DNAJC19	6.95415e-15	0.325535	0.278	0.22	2.61434e-10
ZNF638	7.4135e-15	0.422962	0.23	0.102	2.78703e-10
CCL5	7.45219e-15	0.533513	0.065	0.136	2.80158e-10
RGPD5	7.83642e-15	0.316176	0.105	0.006	2.94602e-10
ATF7IP	8.08551e-15	0.383766	0.206	0.086	3.03967e-10
SSB	8.20494e-15	0.304759	0.298	0.251	3.08457e-10
APEX1	8.33194e-15	0.272201	0.27	0.233	3.13231e-10
DNTTIP2	8.49991e-15	0.270261	0.19	0.153	3.19546e-10
UTRN	8.6216e-15	0.354079	0.165	0.069	3.2412e-10
RPS19	8.97766e-15	0.433006	0.984	0.997	3.37506e-10
GABPB1-AS1	9.02083e-15	0.452955	0.226	0.078	3.39129e-10
LARP1	9.76225e-15	0.374324	0.242	0.131	3.67002e-10
CTNNB1	1.19058e-14	0.278881	0.214	0.222	4.47588e-10
MARS	1.30198e-14	0.335521	0.254	0.225	4.89465e-10
DDX27	1.32807e-14	0.371873	0.21	0.119	4.99274e-10
PER1	1.32966e-14	0.313404	0.153	0.063	4.99872e-10
AKAP17A	1.37765e-14	0.38186	0.258	0.214	5.17915e-10
TARDBP	1.39701e-14	0.381716	0.169	0.124	5.25192e-10
DYNC1H1	1.40209e-14	0.332338	0.185	0.122	5.27103e-10
CHMP4A	1.42571e-14	0.262596	0.266	0.281	5.35982e-10
PHKB	1.50666e-14	0.271296	0.181	0.09	5.66415e-10
RNF19A	1.631e-14	0.373159	0.19	0.09	6.1316e-10
TFRC	1.64017e-14	0.303169	0.177	0.155	6.16604e-10
CD81	1.69496e-14	0.330608	0.21	0.176	6.37203e-10
IK	1.85943e-14	0.491178	0.214	0.142	6.99033e-10
REG1A	1.90433e-14	-0.349146	0	0.128	7.15914e-10
POLR2A	1.93685e-14	0.523821	0.23	0.148	7.28138e-10
RASGRP3	1.99588e-14	0.384407	0.286	0.293	7.5033e-10
BTN2A2	2.07322e-14	0.297564	0.169	0.08	7.79407e-10
ADPGK	2.11431e-14	0.25543	0.165	0.182	7.94853e-10
CDK12	2.13823e-14	0.404542	0.218	0.112	8.03847e-10
RBM26	2.15267e-14	0.340668	0.19	0.115	8.09276e-10
DNAJB4	2.16252e-14	0.761766	0.214	0.082	8.12979e-10
SEC22B	2.16606e-14	0.250236	0.238	0.233	8.14307e-10
MAP3K8	2.23989e-14	0.283372	0.23	0.302	8.42063e-10
AKT2	2.24172e-14	0.397426	0.161	0.099	8.42753e-10
BLOC1S6	2.35661e-14	0.301841	0.226	0.179	8.85943e-10
ESR2	2.6772e-14	0.361072	0.165	0.054	1.00647e-09
PNRC2	2.83423e-14	0.342447	0.185	0.123	1.0655e-09
DENND6B	2.86023e-14	0.410279	0.274	0.213	1.07527e-09
ZCCHC7	2.86244e-14	0.379379	0.202	0.09	1.0761e-09
ATXN7L3B	2.87175e-14	0.341171	0.141	0.031	1.07961e-09
NASP	2.95732e-14	0.30052	0.23	0.205	1.11177e-09
KIAA2026	2.96905e-14	0.258063	0.109	0.097	1.11618e-09
LRRFIP1	3.29424e-14	0.27178	0.238	0.215	1.23844e-09
FAM208B	3.3877e-14	0.352587	0.173	0.039	1.27357e-09
SETD5	3.64582e-14	0.334559	0.21	0.124	1.37061e-09
CENPC	3.67953e-14	0.40089	0.234	0.128	1.38328e-09
CNOT6L	3.68353e-14	0.335224	0.173	0.123	1.38479e-09
USP34	3.81434e-14	0.346556	0.234	0.127	1.43396e-09
SRSF6	4.02617e-14	0.250549	0.23	0.259	1.5136e-09
SET	4.05076e-14	0.252993	0.359	0.427	1.52284e-09
RPS6KA5	4.09999e-14	0.341978	0.141	0.047	1.54135e-09
ITGA8	4.31587e-14	0.363821	0.149	0.065	1.62251e-09
ERO1B	4.65841e-14	0.344304	0.198	0.175	1.75128e-09
RAB3GAP1	4.86358e-14	0.273736	0.161	0.109	1.82841e-09
PHF20	5.02266e-14	0.364818	0.222	0.137	1.88822e-09
SERPINB9	5.46912e-14	0.333132	0.258	0.35	2.05606e-09
PKN2	5.88749e-14	0.34087	0.206	0.076	2.21334e-09
PMM2	6.09419e-14	0.377615	0.194	0.072	2.29105e-09
CLK4	6.58659e-14	0.371956	0.21	0.095	2.47616e-09
KAT6A	6.6456e-14	0.28219	0.149	0.054	2.49835e-09
PURA	7.73253e-14	0.358821	0.137	0.073	2.90697e-09
RALGDS	7.83189e-14	0.358545	0.141	0.072	2.94432e-09
LYSMD3	8.30132e-14	0.383805	0.177	0.086	3.1208e-09
STAG2	8.64307e-14	0.386653	0.214	0.071	3.24927e-09
RPL18A	8.74216e-14	0.329254	0.948	0.996	3.28653e-09
GALNT3	8.88099e-14	0.317752	0.149	0.068	3.33872e-09
PIAS1	8.91704e-14	0.34161	0.198	0.078	3.35227e-09
RAD21	9.6843e-14	0.317411	0.214	0.179	3.64072e-09
EML4	9.72381e-14	0.315786	0.218	0.122	3.65557e-09
CASP10	9.85869e-14	0.312816	0.254	0.19	3.70627e-09
BTAF1	1.0178e-13	0.307566	0.161	0.052	3.8263e-09
CDC42SE1	1.0517e-13	0.42595	0.23	0.162	3.95376e-09
HERC4	1.05726e-13	0.363614	0.145	0.043	3.97468e-09
MT1E	1.07826e-13	0.251698	0.085	0.129	4.0536e-09
CRYBG3	1.11417e-13	0.314564	0.153	0.026	4.18861e-09
TLE3	1.11797e-13	0.371751	0.226	0.176	4.20288e-09
SNX29	1.12909e-13	0.362337	0.177	0.072	4.24471e-09
CNPPD1	1.13431e-13	0.291441	0.173	0.119	4.26433e-09
REST	1.37304e-13	0.27231	0.117	0.07	5.16181e-09
EPS15	1.54505e-13	0.384346	0.206	0.132	5.80844e-09
PRDM2	1.5562e-13	0.400027	0.282	0.177	5.85038e-09
XIAP	1.58585e-13	0.392945	0.198	0.084	5.96185e-09
KRIT1	1.66059e-13	0.35616	0.141	0.062	6.2428e-09
PSMD12	1.717e-13	0.264966	0.198	0.19	6.45489e-09
OSBPL3	1.74265e-13	0.25583	0.153	0.129	6.55133e-09
DNAJB1	1.7891e-13	0.679982	0.464	0.56	6.72593e-09
HNRNPM	1.83172e-13	0.300584	0.315	0.323	6.88616e-09
ACIN1	1.88408e-13	0.315926	0.161	0.084	7.083e-09
AQP3	1.92498e-13	0.339311	0.331	0.323	7.23676e-09
LARS	1.93797e-13	0.378776	0.214	0.072	7.28562e-09
ZC3HAV1	2.04402e-13	0.418836	0.185	0.162	7.68427e-09
RPS6	2.0516e-13	0.295088	0.948	0.996	7.71278e-09
TIMM44	2.10934e-13	0.328925	0.133	0.154	7.92985e-09
SEC23A	2.17829e-13	0.290743	0.173	0.148	8.18905e-09
MIR22HG	2.45336e-13	0.380318	0.149	0.122	9.22316e-09
AKNA	2.85501e-13	0.330069	0.19	0.086	1.07331e-08
TTLL7	2.86278e-13	0.387116	0.137	0.025	1.07624e-08
YTHDC1	2.91295e-13	0.303409	0.25	0.22	1.0951e-08
NELFCD	3.09854e-13	0.292859	0.185	0.132	1.16487e-08
SCAPER	3.15487e-13	0.309088	0.153	0.082	1.18604e-08
DHX29	3.27618e-13	0.301299	0.198	0.151	1.23165e-08
THAP5	3.353e-13	0.387775	0.177	0.11	1.26053e-08
DGKD	3.57445e-13	0.284436	0.161	0.045	1.34378e-08
TANK	3.66226e-13	0.294843	0.21	0.265	1.37679e-08
TMEM154	3.7098e-13	0.276163	0.129	0.08	1.39466e-08
CDK14	3.7917e-13	0.396487	0.173	0.112	1.42545e-08
TNFRSF18	4.14369e-13	0.368756	0.27	0.238	1.55778e-08
CDK11A	4.34541e-13	0.29742	0.137	0.102	1.63362e-08
CLCC1	4.34965e-13	0.255281	0.157	0.11	1.63521e-08
VEZT	4.5646e-13	0.289493	0.177	0.087	1.71601e-08
FCHSD2	4.66856e-13	0.363419	0.173	0.09	1.7551e-08
TLE4	4.70489e-13	0.533773	0.206	0.136	1.76876e-08
BTN3A1	4.77988e-13	0.282271	0.165	0.095	1.79695e-08
CELF2	5.00386e-13	0.347935	0.181	0.103	1.88115e-08
MPHOSPH10	5.21742e-13	0.327128	0.218	0.131	1.96144e-08
RRP12	5.43268e-13	0.366046	0.177	0.084	2.04236e-08
ARHGAP5	6.05656e-13	0.311584	0.161	0.085	2.2769e-08
C9orf78	6.22322e-13	0.26955	0.238	0.235	2.33956e-08
SHPRH	6.31718e-13	0.300804	0.153	0.041	2.37488e-08
ABCF1	6.36943e-13	0.261669	0.214	0.2	2.39452e-08
MIS12	7.3624e-13	0.291633	0.169	0.107	2.76782e-08
SYTL3	7.42603e-13	0.362024	0.161	0.086	2.79174e-08
NFAT5	7.4304e-13	0.296668	0.145	0.089	2.79339e-08
UFSP2	8.27558e-13	0.255407	0.198	0.149	3.11112e-08
DUSP6	8.34794e-13	0.34134	0.117	0.079	3.13833e-08
CCNT2	8.9958e-13	0.329827	0.133	0.03	3.38188e-08
ARID4A	9.51117e-13	0.284684	0.169	0.1	3.57563e-08
DUS1L	9.55352e-13	0.262343	0.105	0.154	3.59155e-08
RP11-649E7.5	9.75363e-13	-0.296875	0	0.112	3.66678e-08
N4BP2L1	9.91549e-13	0.417746	0.19	0.156	3.72763e-08
CYTH1	1.01708e-12	0.260806	0.185	0.131	3.82363e-08
ALDH1L2	1.12526e-12	0.296623	0.129	0.04	4.23031e-08
USP8	1.16912e-12	0.305605	0.238	0.209	4.39517e-08
PTPN6	1.17237e-12	0.325357	0.198	0.151	4.40741e-08
GLA	1.23504e-12	0.344118	0.198	0.257	4.64303e-08
SLC25A36	1.24868e-12	0.318483	0.185	0.145	4.69428e-08
AES	1.25382e-12	0.346636	0.242	0.218	4.71362e-08
HIST1H1D	1.2708e-12	0.430121	0.133	0.028	4.77746e-08
ERC1	1.30911e-12	0.326799	0.153	0.057	4.92146e-08
HIPK2	1.31557e-12	0.347026	0.258	0.228	4.94577e-08
ABCA5	1.34561e-12	0.312448	0.169	0.089	5.05867e-08
MRPS36	1.36553e-12	0.259542	0.23	0.278	5.13356e-08
CLECL1	1.37282e-12	0.589243	0.218	0.083	5.16097e-08
PHF14	1.39336e-12	0.383819	0.141	0.122	5.23819e-08
HVCN1	1.57787e-12	0.27588	0.133	0.018	5.93183e-08
ANKRD36C	1.68127e-12	0.488344	0.169	0.107	6.32057e-08
TRIM73	1.69784e-12	0.264813	0.109	0.021	6.38286e-08
NAP1L4	1.77666e-12	0.328063	0.262	0.218	6.67917e-08
MAP3K1	1.82525e-12	0.317948	0.165	0.056	6.86184e-08
NABP1	1.89897e-12	0.428019	0.202	0.178	7.139e-08
BRAF	1.89951e-12	0.37518	0.177	0.065	7.14101e-08
NF1	2.02944e-12	0.345012	0.141	0.086	7.62949e-08
CLTC	2.07154e-12	0.333013	0.198	0.137	7.78776e-08
TROVE2	2.15637e-12	0.27794	0.198	0.151	8.10664e-08
VMP1	2.21148e-12	0.349197	0.31	0.428	8.31385e-08
IL16	2.23188e-12	0.418923	0.21	0.147	8.39054e-08
GPANK1	2.23513e-12	0.319631	0.194	0.135	8.40274e-08
PIK3IP1	2.36643e-12	0.261488	0.121	0.044	8.89634e-08
RNF216	2.43722e-12	0.312827	0.149	0.076	9.16249e-08
MON2	2.4629e-12	0.280342	0.169	0.065	9.25903e-08
BIN2	2.54119e-12	0.277845	0.19	0.154	9.55336e-08
SLC5A3	2.76542e-12	0.350579	0.198	0.199	1.03963e-07
RPS15	2.78484e-12	0.338946	0.96	0.997	1.04693e-07
INSR	2.90025e-12	0.331076	0.177	0.122	1.09032e-07
CLEC2B	3.01898e-12	0.371043	0.222	0.289	1.13496e-07
IQGAP2	3.08727e-12	0.270887	0.165	0.086	1.16063e-07
KPNB1	3.28164e-12	0.306268	0.238	0.238	1.2337e-07
CAMLG	3.72664e-12	0.283392	0.258	0.241	1.40099e-07
RIF1	3.76701e-12	0.272946	0.145	0.062	1.41617e-07
POP5	3.82208e-12	0.260695	0.21	0.173	1.43687e-07
THAP7	3.94439e-12	0.252638	0.214	0.205	1.48285e-07
SENP6	4.00938e-12	0.286884	0.202	0.109	1.50729e-07
SMCHD1	4.15552e-12	0.349317	0.315	0.274	1.56223e-07
SNRNP200	4.23105e-12	0.306172	0.185	0.163	1.59062e-07
PDE7A	4.26686e-12	0.33824	0.149	0.037	1.60408e-07
MKNK2	4.73926e-12	0.312325	0.23	0.242	1.78168e-07
LY9	4.76362e-12	0.384357	0.21	0.21	1.79084e-07
USP11	4.79477e-12	0.276904	0.161	0.124	1.80255e-07
MT2A	5.30935e-12	1.10394	0.335	0.367	1.996e-07
PARP14	5.39242e-12	0.293975	0.157	0.113	2.02723e-07
TNRC6A	5.55829e-12	0.29506	0.165	0.1	2.08958e-07
M6PR	5.68238e-12	0.271838	0.198	0.198	2.13623e-07
GALK2	5.70031e-12	0.295426	0.161	0.095	2.14297e-07
PPP6R3	6.29278e-12	0.287224	0.153	0.063	2.36571e-07
TRNT1	6.70443e-12	0.301762	0.101	0.049	2.52047e-07
COPB1	7.08047e-12	0.317748	0.254	0.164	2.66183e-07
MTRNR2L1	7.27359e-12	0.363748	0.125	0.081	2.73443e-07
ARSG	7.43018e-12	0.322506	0.181	0.089	2.7933e-07
IARS	8.18401e-12	0.322128	0.21	0.156	3.0767e-07
TMX4	9.17112e-12	0.324035	0.177	0.176	3.44779e-07
CCDC88A	9.38923e-12	0.556789	0.218	0.171	3.52979e-07
ARIH2	9.41692e-12	0.282211	0.169	0.158	3.5402e-07
ACAP2	9.5954e-12	0.278366	0.153	0.072	3.60729e-07
DST	1.03586e-11	0.333572	0.161	0.056	3.8942e-07
TTC17	1.05768e-11	0.258332	0.181	0.177	3.97625e-07
FXR1	1.07018e-11	0.309538	0.218	0.157	4.02325e-07
RUNX2	1.09328e-11	0.32718	0.165	0.079	4.11006e-07
LCORL	1.10165e-11	0.342755	0.153	0.084	4.14155e-07
ATP8B2	1.13832e-11	0.257505	0.133	0.033	4.2794e-07
ZC3H13	1.14391e-11	0.320883	0.19	0.097	4.30043e-07
ZNF275	1.2411e-11	0.296228	0.169	0.087	4.66577e-07
XPC	1.26399e-11	0.288272	0.153	0.062	4.75185e-07
TRIM28	1.32664e-11	0.279512	0.181	0.146	4.98737e-07
TRIM38	1.34482e-11	0.2597	0.165	0.095	5.05573e-07
NUMA1	1.35777e-11	0.282808	0.161	0.058	5.10441e-07
SMARCC2	1.44902e-11	0.295355	0.153	0.073	5.44744e-07
ERN1	1.4702e-11	0.320274	0.27	0.325	5.52706e-07
C2orf49	1.47452e-11	0.28465	0.157	0.071	5.5433e-07
PRKD2	1.49837e-11	0.28264	0.137	0.147	5.63296e-07
TDG	1.74398e-11	0.314895	0.181	0.119	6.55631e-07
ACTR10	1.80742e-11	0.254175	0.141	0.142	6.7948e-07
CDC40	1.91572e-11	0.337596	0.173	0.068	7.20194e-07
STRBP	1.93593e-11	0.281917	0.218	0.107	7.27795e-07
ZNF165	2.04591e-11	0.267933	0.125	0.161	7.69141e-07
CLMN	2.06076e-11	0.318093	0.137	0.062	7.74721e-07
UFL1	2.10319e-11	0.293801	0.198	0.137	7.90673e-07
PUS7L	2.19795e-11	0.327405	0.202	0.111	8.26299e-07
POGZ	2.22899e-11	0.315444	0.185	0.095	8.37966e-07
DMTF1	2.25576e-11	0.270544	0.153	0.051	8.4803e-07
UPF3A	2.27273e-11	0.344082	0.226	0.17	8.5441e-07
PBRM1	2.32953e-11	0.339045	0.161	0.095	8.75764e-07
MED13	2.46755e-11	0.279575	0.133	0.065	9.27653e-07
MTPN	2.59876e-11	0.265571	0.137	0.129	9.76979e-07
DUSP4	2.6243e-11	0.291266	0.185	0.281	9.8658e-07
AP3D1	2.83224e-11	0.272681	0.218	0.208	1.06475e-06
PRRC1	2.8478e-11	0.27978	0.165	0.123	1.0706e-06
SLC15A2	3.09901e-11	0.267267	0.113	0.017	1.16504e-06
HERPUD1	3.15736e-11	-0.250204	0.863	0.977	1.18698e-06
ATXN2	3.18306e-11	0.2955	0.141	0.055	1.19664e-06
C16orf74	4.19478e-11	0.279493	0.202	0.157	1.57699e-06
MYO1C	4.56048e-11	0.28104	0.109	0.098	1.71447e-06
SMAD5	4.57325e-11	0.261233	0.117	0.06	1.71927e-06
ARID1A	4.78323e-11	0.298414	0.165	0.081	1.79821e-06
ZBTB21	5.00297e-11	0.301612	0.145	0.049	1.88082e-06
ITGAL	5.23289e-11	0.319851	0.113	0.049	1.96725e-06
IGKC	5.9613e-11	-1.40357	0.972	0.992	2.24109e-06
MEF2D	6.0488e-11	0.287268	0.177	0.145	2.27398e-06
SMARCA5	6.3715e-11	0.312533	0.218	0.159	2.3953e-06
UBN2	6.65973e-11	0.28749	0.129	0.036	2.50366e-06
FCGBP	7.31155e-11	0.521654	0.101	0.091	2.7487e-06
ELP2	7.5151e-11	0.257345	0.157	0.121	2.82523e-06
ITPR2	7.62371e-11	0.359468	0.181	0.127	2.86606e-06
ZMYND8	8.09007e-11	0.358115	0.177	0.07	3.04138e-06
HIST1H1E	8.80822e-11	0.292218	0.125	0.025	3.31136e-06
RIOK3	8.8433e-11	0.288092	0.23	0.139	3.32455e-06
PPP1R12A	9.00986e-11	0.284518	0.19	0.108	3.38717e-06
STAT2	9.12071e-11	0.27613	0.177	0.103	3.42884e-06
LUC7L	9.12193e-11	0.413948	0.173	0.131	3.4293e-06
GTF2A1	9.39729e-11	0.309129	0.157	0.075	3.53282e-06
AAK1	9.68088e-11	0.311849	0.173	0.097	3.63943e-06
IPO9	9.80299e-11	0.267313	0.121	0.046	3.68534e-06
ZMYM2	9.85003e-11	0.282522	0.141	0.106	3.70302e-06
CCDC82	1.01888e-10	0.254062	0.129	0.05	3.83036e-06
UBE2O	1.06007e-10	0.258355	0.129	0.048	3.98523e-06
TNFAIP8	1.06154e-10	0.324078	0.266	0.173	3.99076e-06
HSPA1A	1.08542e-10	0.998583	0.415	0.487	4.08053e-06
GPR155	1.23113e-10	0.250499	0.157	0.06	4.6283e-06
RBBP8	1.23826e-10	0.562956	0.153	0.077	4.65511e-06
RNF103	1.25146e-10	0.291053	0.141	0.127	4.70473e-06
SNHG12	1.33971e-10	0.268181	0.157	0.101	5.0365e-06
IFI16	1.63958e-10	0.309647	0.262	0.232	6.16383e-06
HELZ	1.80133e-10	0.274233	0.177	0.081	6.77193e-06
PHC3	1.89749e-10	0.255759	0.157	0.073	7.13343e-06
NFKBID	1.90027e-10	0.499194	0.121	0.07	7.14386e-06
PSMD1	2.01389e-10	0.260009	0.161	0.116	7.57103e-06
CORO7	2.02628e-10	0.325165	0.153	0.083	7.6176e-06
NSD1	2.05432e-10	0.324843	0.206	0.118	7.723e-06
CEBPZ	2.39205e-10	0.292954	0.214	0.102	8.99268e-06
PILRB	2.55411e-10	0.294178	0.133	0.081	9.60192e-06
SMC3	2.61004e-10	0.340838	0.214	0.136	9.8122e-06
FAM129A	2.61266e-10	0.262279	0.206	0.113	9.82202e-06
ZNF217	2.73343e-10	0.327608	0.133	0.041	1.02761e-05
CHD1	2.87131e-10	0.343059	0.21	0.127	1.07944e-05
RAB30-AS1	2.91221e-10	0.302624	0.149	0.092	1.09482e-05
MLLT3	2.91433e-10	0.269225	0.137	0.052	1.09561e-05
HIST4H4	3.1219e-10	0.275471	0.113	0.02	1.17365e-05
STAG1	3.18721e-10	0.290382	0.185	0.09	1.1982e-05
NLRP1	3.26924e-10	0.255414	0.105	0.045	1.22904e-05
PIK3C2A	3.41621e-10	0.276856	0.141	0.055	1.28429e-05
TTF1	3.43039e-10	0.254799	0.129	0.035	1.28962e-05
PLA2G16	3.98931e-10	0.273933	0.234	0.212	1.49974e-05
NIFK	4.20561e-10	0.262717	0.173	0.142	1.58106e-05
SDCCAG8	4.35548e-10	0.285871	0.149	0.112	1.6374e-05
FCRL2	4.51891e-10	0.274254	0.218	0.153	1.69884e-05
NT5DC2	4.58872e-10	0.290507	0.133	0.135	1.72508e-05
SOS1	4.70388e-10	0.328203	0.125	0.066	1.76838e-05
TPP2	4.88188e-10	0.269842	0.19	0.104	1.83529e-05
ABHD5	5.00818e-10	0.579398	0.177	0.129	1.88278e-05
TMEM87A	5.51649e-10	0.258555	0.21	0.144	2.07387e-05
JADE1	5.6972e-10	0.257768	0.153	0.082	2.14181e-05
WDR6	5.87417e-10	0.391392	0.206	0.103	2.20834e-05
ZSCAN16-AS1	5.90135e-10	0.287605	0.149	0.111	2.21855e-05
ANKRD37	6.05509e-10	0.416937	0.315	0.368	2.27635e-05
HECTD1	6.67319e-10	0.264778	0.206	0.157	2.50872e-05
ERICH1	7.31823e-10	0.326738	0.165	0.083	2.75122e-05
SLC7A1	7.49732e-10	0.251322	0.169	0.105	2.81854e-05
SUCO	7.58315e-10	0.327499	0.153	0.1	2.85081e-05
PUM1	7.60472e-10	0.308237	0.145	0.091	2.85892e-05
SCLT1	7.6776e-10	0.259307	0.133	0.048	2.88632e-05
ATP11B	7.76923e-10	0.260005	0.153	0.091	2.92076e-05
MALAT1	8.03677e-10	0.478247	0.996	0.99	3.02134e-05
HERC2	8.26711e-10	0.299093	0.177	0.115	3.10794e-05
ZNF331	8.47543e-10	0.549051	0.202	0.201	3.18625e-05
ASCC3	1.11979e-09	0.253317	0.165	0.106	4.20975e-05
CHD6	1.25924e-09	0.270841	0.161	0.087	4.734e-05
SDAD1	1.39889e-09	0.259318	0.149	0.094	5.25897e-05
LTN1	1.46225e-09	0.37794	0.137	0.067	5.49718e-05
PITPNA-AS1	1.61433e-09	0.260123	0.206	0.106	6.06891e-05
ATG5	1.71648e-09	0.31401	0.194	0.21	6.45292e-05
PRPF8	1.87491e-09	0.287348	0.206	0.097	7.04854e-05
DDX50	2.22964e-09	0.251655	0.149	0.094	8.38211e-05
GPATCH2L	2.23115e-09	0.296367	0.157	0.087	8.3878e-05
KDM5A	2.42212e-09	0.268939	0.198	0.118	9.10573e-05
NUGGC	2.74186e-09	0.261326	0.133	0.042	0.000103077
C19orf25	3.28035e-09	0.28843	0.165	0.109	0.000123322
CYTH4	3.33367e-09	0.25185	0.194	0.17	0.000125326
SYNE1	3.3347e-09	0.275813	0.129	0.062	0.000125365
LINC00667	3.37988e-09	0.290373	0.141	0.088	0.000127063
EPS8	3.5998e-09	0.252154	0.109	0.047	0.000135331
IWS1	3.77094e-09	0.28724	0.145	0.083	0.000141765
ADD1	5.00869e-09	0.301622	0.173	0.094	0.000188297
ZNF830	5.39002e-09	0.315438	0.157	0.083	0.000202632
CALCOCO1	5.81235e-09	0.262335	0.21	0.154	0.00021851
TXNDC5	6.03072e-09	0.275047	0.133	0.072	0.000226719
C12orf65	6.2667e-09	0.268457	0.125	0.081	0.00023559
ZFC3H1	6.95897e-09	0.259897	0.157	0.104	0.000261616
ZNF215	9.90765e-09	0.267291	0.157	0.069	0.000372468
SMARCC1	1.13893e-08	0.291595	0.153	0.088	0.000428171
SUGP2	1.1986e-08	0.341403	0.157	0.082	0.000450602
DDX19B	1.22322e-08	0.276536	0.109	0.112	0.000459856
SFSWAP	1.30291e-08	0.25637	0.141	0.079	0.000489814
SYNE3	1.30565e-08	0.281504	0.145	0.106	0.000490846
WAPL	1.35403e-08	0.268974	0.161	0.099	0.000509035
HSPH1	1.53357e-08	0.405495	0.339	0.36	0.000576529
LBH	1.80706e-08	0.444139	0.113	0.038	0.000679345
DDHD1	2.06705e-08	0.269603	0.169	0.086	0.000777088
NCBP3	2.5829e-08	0.327614	0.129	0.063	0.000971014
EZH1	3.10609e-08	0.256819	0.105	0.034	0.0011677
USP9X	3.40259e-08	0.281823	0.165	0.092	0.00127917
DENND3	3.43086e-08	0.250156	0.133	0.097	0.0012898
POLE3	3.53595e-08	0.258054	0.169	0.126	0.00132931
GOLGA8B	3.64281e-08	0.331078	0.125	0.067	0.00136948
DICER1	3.79183e-08	0.277635	0.133	0.048	0.0014255
WWC3	4.14059e-08	0.281207	0.101	0.039	0.00155661
ETV3	4.31759e-08	0.414827	0.141	0.058	0.00162315
MECP2	4.57666e-08	0.271064	0.145	0.099	0.00172055
LONP2	4.9378e-08	0.256522	0.129	0.093	0.00185632
IGKV4-1	6.52384e-08	0.324001	0.105	0.244	0.00245257
VPS4B	6.56533e-08	0.271085	0.165	0.102	0.00246817
HIVEP1	6.81447e-08	0.254185	0.129	0.076	0.00256183
FNBP4	7.31336e-08	0.305424	0.218	0.18	0.00274938
MT1X	1.1317e-07	0.538737	0.145	0.197	0.00425453
LYRM2	1.373e-07	0.261017	0.109	0.07	0.00516166
NUP210	1.39606e-07	0.257488	0.173	0.087	0.00524833
MEPCE	2.07567e-07	0.256166	0.113	0.066	0.00780329
TMEM161B	2.26786e-07	0.287481	0.109	0.04	0.0085258
ECHDC2	2.32037e-07	0.2832	0.117	0.048	0.00872321
HSPA1B	3.2863e-07	0.381608	0.423	0.48	0.0123545
ATP2A2	3.74269e-07	0.25882	0.173	0.14	0.0140703
KIAA0319L	3.83688e-07	0.257339	0.133	0.068	0.0144244
MLLT6	5.22254e-07	0.253671	0.125	0.054	0.0196336
C2orf74	5.41458e-07	0.269016	0.141	0.082	0.0203556
AFF1	6.61087e-07	0.266844	0.109	0.054	0.0248529
PRMT9	8.23076e-07	0.25785	0.101	0.036	0.0309427
MZB1	1.14611e-06	-0.383972	0.94	0.99	0.043087
TNPO1	1.28022e-06	0.345476	0.133	0.093	0.0481287
WARS	1.36185e-06	0.2661	0.202	0.226	0.0511972
IGLV2-8	4.7467e-06	1.68472	0.129	0.048	0.178447
AC104024.1	4.981e-05	0.250752	0.125	0.078	1
IGLV2-11	5.40663e-05	1.89882	0.137	0.06	1
IGLV6-57	0.000501642	-0.965065	0.194	0.315	1
IGHM	0.000757546	-1.21539	0.238	0.359	1
IGLC3	0.0152589	-2.25983	0.681	0.765	1
IGLL1	0.0712565	0.469468	0.129	0.127	1
IGLC2	0.0727465	-1.70388	0.823	0.879	1
IGLC7	0.0791551	-4.07043	0.298	0.373	1

## Sheet: DEGs_Plasma cells_NATvsHC
	p_val	avg_log2FC	pct.1	pct.2	p_val_adj
MT-ND3	9.823e-300	-2.8429	0.994	1	3.69286e-295
MTRNR2L12	4.36061e-298	-3.78905	0.28	0.911	1.63933e-293
ATP5MG	5.59851e-290	-2.67299	0	0.851	2.1047e-285
RACK1	3.15112e-286	-3.63588	0	0.843	1.18463e-281
ATP5F1E	2.27576e-284	-2.83252	0	0.839	8.55548e-280
TENT5C	7.30246e-270	-2.85161	0	0.806	2.74529e-265
RPS17	3.55104e-260	2.58941	0.966	0.391	1.33498e-255
GNB2L1	1.97973e-258	3.16691	0.944	0	7.4426e-254
SELENOK	1.21934e-257	-2.8118	0	0.778	4.58399e-253
SELENOS	1.51943e-237	-2.30772	0	0.73	5.71214e-233
ATP5L	1.16228e-225	2.30443	0.911	0	4.36948e-221
MT-ATP6	8.91059e-219	-2.35813	0.994	1	3.34985e-214
ATP5MC2	2.30862e-218	-2.04028	0	0.681	8.67902e-214
MTRNR2L8	7.13807e-202	-2.78848	0.212	0.891	2.68348e-197
SELK	8.10016e-201	2.18573	0.878	0	3.04518e-196
GLTSCR2	8.38753e-198	2.03614	0.873	0	3.15321e-193
ATP5E	4.28813e-195	1.8475	0.869	0	1.61208e-190
CYTOR	1.75324e-192	-2.64413	0	0.613	6.59115e-188
ELOB	4.02149e-185	-1.60455	0	0.593	1.51184e-180
VIMP	3.41213e-179	1.78178	0.841	0	1.28275e-174
AL928768.3	1.52797e-176	3.35268	0.836	0	5.74425e-172
AC020916.1	1.99932e-176	-2.81694	0	0.569	7.51624e-172
ATP5ME	1.47271e-173	-1.53203	0	0.56	5.53652e-169
ATP5PF	3.94442e-172	-1.38553	0	0.556	1.48287e-167
ATP5IF1	3.94442e-172	-1.39342	0	0.556	1.48287e-167
ATP5G2	4.81125e-166	1.56129	0.815	0	1.80874e-161
MT-CYB	5.02914e-164	-1.81527	0.998	1	1.89066e-159
SELENOM	1.21584e-163	-1.4991	0	0.532	4.57082e-159
ATP5MD	1.14841e-156	-1.26046	0	0.512	4.31733e-152
MT-CO3	2.38133e-150	-1.63631	0.999	1	8.95237e-146
ATP5MC3	8.90427e-150	-1.21463	0	0.492	3.34747e-145
ATP5MPL	2.07746e-148	-1.25128	0	0.488	7.80999e-144
RPL37	7.29572e-147	-1.45983	0.958	0.968	2.74275e-142
COPS9	5.71415e-143	-1.09486	0	0.472	2.14818e-138
SEM1	5.71415e-143	-1.13496	0	0.472	2.14818e-138
SELENOH	1.28487e-141	-1.17046	0	0.468	4.83034e-137
ATP5D	6.03385e-141	1.2531	0.756	0	2.26837e-136
MT-ND1	2.14471e-139	-1.692	0.994	1	8.06284e-135
SELM	2.67034e-138	1.31704	0.749	0	1.00389e-133
MIR29B2CHG	1.39931e-137	-1.38842	0	0.456	5.26056e-133
LINC00152	6.01217e-133	1.86141	0.734	0	2.26022e-128
TCEB2	2.50485e-132	1.15721	0.732	0	9.41672e-128
ATP5F1A	3.06194e-132	-1.23401	0	0.44	1.1511e-127
ATP5MF	6.50963e-131	-1.00564	0	0.435	2.44723e-126
AHNAK	3.20769e-130	-2.14673	0.573	0.698	1.2059e-125
NSD3	6.00746e-127	-1.12045	0	0.423	2.25845e-122
ATP5F1B	6.00746e-127	-0.900361	0	0.423	2.25845e-122
ATP5PO	1.24345e-125	-0.906903	0	0.419	4.67461e-121
BUD23	2.13826e-120	-0.875657	0	0.403	8.03857e-116
FAM46C	4.33221e-119	1.33281	0.692	0	1.62865e-114
SELENOT	8.53253e-118	-0.882637	0	0.395	3.20772e-113
SMIM26	8.53253e-118	-0.902646	0	0.395	3.20772e-113
ATP5MC1	1.68842e-116	-0.946559	0	0.391	6.34746e-112
ATP5PD	1.68842e-116	-0.810931	0	0.391	6.34746e-112
NOP53	6.48898e-114	-1.34133	0	0.383	2.43947e-109
RTRAF	6.48898e-114	-0.832784	0	0.383	2.43947e-109
MT-CO2	1.4551e-113	-1.38255	1	1	5.47029e-109
SELENOF	1.26039e-112	-0.904167	0	0.379	4.73832e-108
HDLBP	1.36318e-109	-1.27345	0.502	0.637	5.12474e-105
BTG2	3.62954e-109	-2.15521	0.605	0.823	1.36449e-104
RPS21	8.08351e-107	-1.18783	0.921	0.895	3.03892e-102
ATP5J	6.05721e-106	0.920164	0.647	0	2.27715e-101
AC090498.1	6.92488e-105	1.00116	0.643	0	2.60334e-100
ATP5O	8.63163e-105	0.910671	0.642	0	3.24497e-100
GOLGB1	7.20057e-104	-1.50985	0.316	0.629	2.70698e-99
SELT	9.61609e-104	0.900886	0.638	0	3.61507e-99
FAM30A	1.11053e-103	-1.5347	0	0.351	4.17491e-99
C14orf2	4.40501e-103	0.955269	0.636	0	1.65602e-98
UBC	1.07164e-101	-1.73382	0.972	0.935	4.02871e-97
MT-ND4L	1.43301e-101	-1.46192	0.654	0.843	5.38724e-97
RP11-138A9.1	2.70074e-100	1.27432	0.625	0	1.01531e-95
HNRNPA2B1	5.92601e-100	-1.20389	0.678	0.778	2.22782e-95
POLR2J3.1	6.93153e-100	-0.922106	0	0.339	2.60584e-95
TRIR	6.93153e-100	-0.937573	0	0.339	2.60584e-95
ATP5A1	9.55937e-100	0.895338	0.623	0	3.59375e-95
C19orf43	2.21231e-99	0.879162	0.622	0	8.31694e-95
ATP5I	2.72745e-99	0.935781	0.621	0	1.02536e-94
ATP5G3	7.58571e-98	0.854876	0.616	0	2.85177e-93
ATPIF1	2.12509e-97	0.862273	0.614	0	7.98905e-93
AC016831.5	2.28356e-97	-1.19304	0	0.331	8.5848e-93
LINC02362	4.10986e-96	-0.874883	0	0.327	1.54506e-91
ELOC	7.35553e-95	-0.710387	0	0.323	2.76524e-90
TPT1	3.6467e-94	-1.22955	0.981	0.98	1.37094e-89
TMA7	5.96106e-93	-1.05919	0.782	0.774	2.241e-88
RPL30	1.79101e-92	-1.14848	0.963	0.956	6.73314e-88
MT-ND4	2.67958e-91	-1.19487	0.996	1	1.00736e-86
GPX1	3.73018e-91	0.885295	0.588	0	1.40232e-86
AC245297.3	4.07907e-91	-0.819957	0	0.31	1.53348e-86
CYBA	1.46701e-90	0.563367	0.974	0.524	5.51509e-86
RPS28	2.85879e-90	-1.14537	0.975	0.984	1.07473e-85
AC007952.4	7.14153e-90	-0.917979	0	0.306	2.68479e-85
TUT4	1.24357e-88	-0.638766	0	0.302	4.67508e-84
MESD	1.24357e-88	-0.625737	0	0.302	4.67508e-84
ALDOA	2.64416e-88	0.92826	0.692	0.065	9.94046e-84
USMG5	3.65798e-88	0.803105	0.576	0	1.37518e-83
RPL13A	7.07141e-88	0.993077	0.991	0.915	2.65842e-83
2025-09-15	6.20288e-85	0.732852	0.561	0	2.33191e-80
C11orf31	6.20288e-85	0.769199	0.561	0	2.33191e-80
ATP5F1C	6.35859e-85	-0.573628	0	0.29	2.39045e-80
RPL36AL	2.4549e-83	-0.978135	0.936	0.871	9.22894e-79
OGA	1.838e-82	-0.678377	0	0.282	6.90979e-78
SEC62	1.92723e-82	-0.895038	0.79	0.782	7.24521e-78
SELENOW	3.10056e-81	-0.640793	0	0.278	1.16563e-76
MT-CO1	1.71912e-80	-1.12101	0.999	1	6.46287e-76
ATP5B	2.43256e-80	0.691213	0.54	0	9.14497e-76
ATP5F1D	5.20342e-80	-0.697272	0	0.274	1.95617e-75
ATP5G1	2.35733e-79	0.751477	0.536	0	8.86216e-75
ILF3-DT	8.68772e-79	-0.853469	0	0.27	3.26606e-74
ADA2	8.68772e-79	-0.724909	0	0.27	3.26606e-74
RPL41	9.24524e-78	-1.08173	0.991	0.98	3.47566e-73
CD63	1.10005e-77	-0.788744	0.822	0.73	4.13554e-73
MT-ND6	1.14141e-77	-1.26105	0.286	0.577	4.291e-73
NORAD	1.44313e-77	-0.591223	0	0.266	5.4253e-73
TMEM258	1.33621e-76	-0.866441	0.88	0.819	5.02336e-72
MUC20-OT1	2.38507e-76	-0.546502	0	0.262	8.96645e-72
RPL7A	2.40543e-76	-1.05132	0.965	0.927	9.04298e-72
SUB1	2.29039e-75	-0.958447	0.891	0.871	8.61051e-71
CCDC32	3.92202e-75	-0.509097	0	0.258	1.47444e-70
Z93930.2	3.92202e-75	-0.69969	0	0.258	1.47444e-70
RPL37A	4.0297e-75	-0.958264	0.972	0.968	1.51492e-70
ATP5J2	9.04567e-75	0.676736	0.514	0	3.40063e-70
WBSCR22	4.76333e-74	0.655357	0.51	0	1.79073e-69
VSIR	6.41715e-74	-0.573318	0	0.254	2.41246e-69
CALR	4.35471e-73	-0.982146	0.82	0.774	1.63711e-68
SHFM1	9.21586e-73	0.683456	0.504	0	3.46461e-68
AC243960.1	1.04475e-72	-0.808964	0	0.25	3.92764e-68
NACA	1.89355e-72	-0.984038	0.916	0.883	7.11862e-68
DDX17	1.02519e-71	-1.21009	0.345	0.609	3.85409e-67
SSR3	4.68509e-71	-0.812869	0.868	0.831	1.76131e-66
FBH1	2.72854e-70	-0.608901	0	0.242	1.02577e-65
RPL13	3.52876e-70	0.472638	0.992	0.831	1.3266e-65
MT-ND5	5.52564e-69	-1.11283	0.979	0.98	2.07731e-64
SPCS2	5.99108e-69	-0.809128	0.909	0.867	2.25229e-64
GNAS	7.07073e-69	-0.898276	0.646	0.677	2.65817e-64
CSDE1	9.75275e-69	-0.659844	0.654	0.565	3.66645e-64
RPS24	1.38715e-68	-0.866836	0.96	0.952	5.21485e-64
TFF3	2.86073e-68	-1.20969	0.274	0.109	1.07546e-63
MYEOV2	3.07017e-68	0.634608	0.481	0	1.1542e-63
AC004687.1	6.98823e-68	-0.623755	0	0.234	2.62716e-63
FTH1	7.42096e-68	0.560399	0.968	0.601	2.78983e-63
PTMA	1.69871e-67	-1.00204	0.965	0.968	6.38612e-63
RPL36	7.63927e-67	-0.971145	0.967	0.968	2.87191e-62
RPS7	1.01673e-66	-0.884109	0.961	0.923	3.82231e-62
HIKESHI	1.1103e-66	-0.469596	0	0.23	4.17407e-62
RP11-138A9.2	1.50477e-66	0.969441	0.472	0	5.65704e-62
TXNIP	1.59152e-66	-1.88794	0.196	0.536	5.98317e-62
EIF3A	5.02311e-66	-0.953868	0.397	0.56	1.88839e-61
LINC-PINT	6.01967e-66	0.809432	0.469	0	2.26303e-61
C19orf60	6.01967e-66	0.623812	0.469	0	2.26303e-61
EAF2	1.99424e-65	-1.00167	0.344	0.569	7.49713e-61
RRBP1	2.51067e-65	-1.08792	0.662	0.694	9.43861e-61
FOSB	2.51824e-65	-1.50606	0.851	0.843	9.46707e-61
TOMM7	1.67043e-64	-0.701752	0.798	0.718	6.27981e-60
RTF2	2.76291e-64	-0.42216	0	0.222	1.03869e-59
REX1BD	2.76291e-64	-0.533777	0	0.222	1.03869e-59
RPS2	3.31032e-64	0.659047	0.977	0.738	1.24448e-59
NCL	1.02541e-63	-0.911101	0.53	0.629	3.85494e-59
PDE4B	1.30307e-63	-1.05165	0.677	0.585	4.89877e-59
TOMM20	1.49161e-63	-0.609037	0.548	0.52	5.60757e-59
RPS8	3.21465e-63	-1.02593	0.962	0.952	1.20852e-58
AC058791.1	3.71867e-63	-1.35569	0.187	0.31	1.398e-58
WASHC3	4.32759e-63	-0.469777	0	0.218	1.62691e-58
RPL18	4.34412e-63	-0.953196	0.973	0.956	1.63313e-58
GOLGA4	4.42237e-63	-1.05435	0.345	0.573	1.66255e-58
EEF1B2	3.1768e-62	-0.833639	0.918	0.806	1.19429e-57
NDUFB4	3.41582e-62	-0.682474	0.632	0.585	1.28414e-57
HNRNPU	6.84535e-62	-1.00948	0.33	0.524	2.57344e-57
ATP5H	6.89873e-62	0.564044	0.447	0	2.59351e-57
C14orf166	6.89873e-62	0.560349	0.447	0	2.59351e-57
NEAT1	7.69978e-62	-1.21089	0.955	0.911	2.89466e-57
HNRNPA3	8.34957e-61	-0.849332	0.477	0.605	3.13894e-56
ATP5PB	1.0469e-60	-0.43168	0	0.21	3.9357e-56
CYBC1	1.0469e-60	-0.520954	0	0.21	3.9357e-56
RPL39	1.47518e-60	-0.895799	0.972	0.968	5.54581e-56
ARPC3	2.01656e-60	-0.568587	0.603	0.516	7.58107e-56
RPL29	2.23585e-60	-0.801583	0.96	0.903	8.40547e-56
CANX	2.78719e-60	-0.626113	0.56	0.52	1.04782e-55
ERLEC1	4.70052e-60	-0.70299	0.547	0.532	1.76711e-55
ERP29	6.47881e-60	-0.5577	0.761	0.601	2.43564e-55
PNISR	7.35759e-60	-1.13345	0.432	0.706	2.76601e-55
AC007384.1	1.617e-59	-0.553698	0	0.206	6.07895e-55
UFD1	1.617e-59	-0.439311	0	0.206	6.07895e-55
H3F3A	3.47152e-59	-0.730902	0.836	0.774	1.30508e-54
RPS20	4.03827e-59	0.913885	0.97	0.786	1.51815e-54
DDX5	6.58249e-59	-0.777375	0.857	0.782	2.47462e-54
JUND	9.05973e-59	-1.26038	0.729	0.75	3.40591e-54
ATP2B1-AS1	2.4861e-58	-0.703312	0	0.202	9.34625e-54
MIA2	2.4861e-58	-0.488333	0	0.202	9.34625e-54
TUT7	2.4861e-58	-0.499624	0	0.202	9.34625e-54
CARMIL1	2.4861e-58	-0.534342	0	0.202	9.34625e-54
WHSC1L1	2.76017e-58	0.667239	0.427	0	1.03766e-53
OST4	5.70727e-58	-0.708361	0.903	0.827	2.14559e-53
IRF4	6.54877e-58	-1.18418	0.223	0.456	2.46194e-53
Z93241.1	3.80491e-57	-0.879903	0	0.198	1.43042e-52
IGLL5	4.17473e-57	-3.3487	0.246	0.5	1.56945e-52
RP1-313I6.12	5.47561e-57	0.995236	0.419	0	2.0585e-52
SEL1L	5.99227e-57	-0.806457	0.397	0.508	2.25273e-52
MT-ATP8	1.65252e-56	-1.04352	0.095	0.407	6.21247e-52
C8orf59	2.56012e-56	-0.736919	0.537	0.609	9.62453e-52
ARPC2	2.82718e-56	-0.62388	0.686	0.593	1.06285e-51
RPL22	3.06135e-56	-0.735056	0.936	0.891	1.15088e-51
KDELR1	8.63081e-56	-0.599695	0.621	0.544	3.24467e-51
SEC11C	1.76438e-55	-0.743584	0.916	0.831	6.63303e-51
FOS	5.0254e-55	-1.62105	0.911	0.742	1.88925e-50
NBDY	8.79221e-55	-0.480002	0	0.19	3.30534e-50
SEC11A	9.25302e-55	-0.546629	0.537	0.484	3.47858e-50
C17orf89	2.93481e-54	0.509841	0.403	0	1.10331e-49
PLCG2	1.29133e-53	-2.08314	0.233	0.492	4.85461e-49
ACTG1	1.58743e-53	-0.783612	0.805	0.685	5.96778e-49
LINC00493	2.00832e-53	0.528012	0.398	0	7.55008e-49
ZBTB38	6.45341e-53	-0.995944	0.307	0.52	2.4261e-48
CFD	6.78495e-53	0.654551	0.456	0.02	2.55074e-48
FAU	7.99961e-53	-0.802174	0.973	0.952	3.00737e-48
STK17B	1.01428e-52	-0.9048	0.368	0.544	3.81307e-48
HSPA8	1.48224e-52	-1.1315	0.668	0.746	5.57234e-48
AC245014.3	1.99564e-52	-0.645735	0	0.181	7.50242e-48
RPL7	5.35718e-52	0.817247	0.967	0.827	2.01398e-47
SON	7.94851e-52	-0.857563	0.555	0.653	2.98816e-47
ZRANB2	2.45369e-51	-1.01256	0.182	0.516	9.22442e-47
AP001160.1	2.98673e-51	-0.739313	0	0.177	1.12283e-46
TTC3	4.41127e-51	-0.810987	0.364	0.496	1.65837e-46
BTN3A2	8.59598e-51	-0.702593	0.331	0.452	3.23157e-46
CTD-3252C9.4	1.50185e-50	0.864719	0.381	0	5.64606e-46
SERF2	3.5106e-50	-0.670939	0.956	0.907	1.31978e-45
DDX3X	3.54633e-50	-1.03611	0.504	0.544	1.33321e-45
EBLN3P	4.4505e-50	-0.446052	0	0.173	1.67312e-45
CENPX	4.4505e-50	-0.453493	0	0.173	1.67312e-45
RPS27L	5.44607e-50	-0.659794	0.726	0.669	2.0474e-45
ATP5F1	1.25539e-49	0.427622	0.375	0	4.71952e-45
TAGAP	1.41632e-49	-0.772737	0.37	0.371	5.32453e-45
HMGB1	1.64998e-49	-0.744491	0.751	0.706	6.20293e-45
CCPG1	1.65174e-49	-0.674713	0.525	0.54	6.20953e-45
RP11-290F5.1	2.12863e-49	0.525343	0.374	0	8.00236e-45
ANKRD28	2.2031e-49	-1.02497	0.814	0.754	8.28234e-45
MGST3	2.7805e-49	-0.409297	0.554	0.444	1.0453e-44
PRDM1	3.04531e-49	-1.24789	0.549	0.577	1.14485e-44
C10orf54	5.34872e-49	0.426359	0.371	0	2.0108e-44
AC010642.2	6.60291e-49	-0.333874	0	0.169	2.4823e-44
AC008105.3	6.60291e-49	-0.420099	0	0.169	2.4823e-44
NDUFAF8	6.60291e-49	-0.368555	0	0.169	2.4823e-44
RAB5IF	6.60291e-49	-0.312682	0	0.169	2.4823e-44
TCEB1	6.95518e-49	0.450259	0.37	0	2.61473e-44
PCMTD1	9.40831e-49	-0.698724	0.324	0.431	3.53696e-44
ANKRD12	1.00033e-48	-0.794607	0.438	0.552	3.76064e-44
SSR2	2.89377e-48	-0.487492	0.846	0.698	1.08788e-43
RSRP1	3.82619e-48	-1.01525	0.4	0.621	1.43842e-43
CLIC1	4.36302e-48	-0.410022	0.745	0.544	1.64023e-43
NDUFA1	4.42049e-48	-0.596006	0.726	0.653	1.66184e-43
NSA2	4.79227e-48	-0.607796	0.329	0.407	1.80161e-43
RPS27	6.19935e-48	-0.874635	0.982	0.96	2.33059e-43
PARK7	6.21327e-48	-0.445049	0.604	0.472	2.33582e-43
EIF3K	8.84081e-48	-0.406374	0.773	0.585	3.32362e-43
AC103591.3	9.75418e-48	-0.923095	0	0.165	3.66698e-43
JPT1	9.75418e-48	-0.338925	0	0.165	3.66698e-43
RPL31	9.77463e-48	0.792274	0.961	0.77	3.67467e-43
SPCS3	1.34548e-47	-0.628929	0.768	0.726	5.05821e-43
SEC61A1	2.13477e-47	-0.698409	0.457	0.48	8.02546e-43
SLAMF7	3.04369e-47	-0.710925	0.526	0.548	1.14425e-42
KRTCAP2	3.32233e-47	-0.701437	0.754	0.681	1.249e-42
HSP90AB1	3.95811e-47	-0.952964	0.801	0.73	1.48801e-42
NUCB2	7.16644e-47	-0.35932	0.62	0.435	2.69415e-42
HINT1	7.27302e-47	-0.440777	0.866	0.706	2.73422e-42
DAD1	7.44028e-47	-0.390037	0.782	0.597	2.7971e-42
PRDX1	7.80553e-47	-0.53403	0.648	0.536	2.93441e-42
MPHOSPH8	9.14697e-47	-0.909365	0.372	0.54	3.43871e-42
EIF4B	9.89701e-47	-0.623517	0.603	0.577	3.72068e-42
LMO4	1.13366e-46	-0.796849	0.26	0.399	4.26189e-42
TNFRSF17	1.56632e-46	-0.746673	0.702	0.661	5.88843e-42
RPS3A	2.13637e-46	-0.807463	0.96	0.911	8.03146e-42
PFDN5	3.21407e-46	-0.51477	0.907	0.794	1.2083e-41
UBL5	3.35158e-46	-0.538854	0.751	0.637	1.25999e-41
SRPRA	3.45168e-46	-0.532703	0.434	0.448	1.29762e-41
SLC38A2	7.59987e-46	-1.01949	0.371	0.52	2.8571e-41
PPIB	7.73123e-46	-0.559526	0.891	0.762	2.90648e-41
VPS36	1.04191e-45	-0.739436	0.1	0.327	3.91696e-41
REEP5	1.83283e-45	-0.474003	0.712	0.601	6.89035e-41
AL121944.1	2.10157e-45	-1.00951	0	0.157	7.90065e-41
METTL26	2.10157e-45	-0.327332	0	0.157	7.90065e-41
TOGARAM1	2.10157e-45	-0.354606	0	0.157	7.90065e-41
SRP72	2.77001e-45	-0.575785	0.372	0.387	1.04136e-40
TCEA1	3.34419e-45	-0.596683	0.403	0.448	1.25721e-40
SNU13	3.89376e-45	-0.503378	0.606	0.552	1.46382e-40
CYTIP	3.96041e-45	-0.763544	0.67	0.625	1.48887e-40
PCBP2	4.08197e-45	-0.544525	0.687	0.621	1.53458e-40
SLC25A5	4.76583e-45	-0.441612	0.602	0.484	1.79167e-40
C20orf24	7.42595e-45	0.390931	0.345	0	2.79171e-40
COX7C	1.03391e-44	-0.652299	0.875	0.815	3.88688e-40
CHCHD10	1.04473e-44	0.447456	0.626	0.181	3.92754e-40
MZT2B	1.15436e-44	-0.26405	0.588	0.379	4.33969e-40
ARFGAP3	1.50103e-44	-0.610228	0.347	0.427	5.64299e-40
ZNF706	1.54569e-44	-0.537016	0.543	0.472	5.81085e-40
AL365361.1	3.0653e-44	-0.344582	0	0.153	1.15237e-39
AC016831.1	3.0653e-44	-0.424028	0	0.153	1.15237e-39
AC092683.1	3.0653e-44	-0.372874	0	0.153	1.15237e-39
LINC00513	3.0653e-44	-0.453356	0	0.153	1.15237e-39
U62317.5	3.0653e-44	-0.348456	0	0.153	1.15237e-39
AC092069.1	3.0653e-44	-0.611157	0	0.153	1.15237e-39
MESDC2	7.16137e-44	0.403219	0.339	0	2.69225e-39
C4orf3	7.33399e-44	-0.451765	0.651	0.548	2.75714e-39
YWHAE	7.61192e-44	-0.460775	0.566	0.456	2.86163e-39
CD59	8.06896e-44	0.6395	0.6	0.149	3.03344e-39
RNU12	1.18172e-43	0.833588	0.337	0	4.44256e-39
SRSF7	1.19552e-43	-1.1156	0.633	0.641	4.49442e-39
SERBP1	2.01887e-43	-0.514509	0.492	0.456	7.58976e-39
TMBIM4	2.25262e-43	-0.424614	0.496	0.452	8.46851e-39
APOA1BP	3.20815e-43	0.391515	0.334	0	1.20607e-38
SINHCAF	4.45237e-43	-0.343052	0	0.149	1.67382e-38
AL627171.1	4.45237e-43	-0.463246	0	0.149	1.67382e-38
RAC2	4.72951e-43	-0.579025	0.439	0.44	1.77801e-38
TMBIM6	5.69496e-43	-0.316605	0.785	0.589	2.14096e-38
PDK1	5.94447e-43	-0.816144	0.29	0.468	2.23476e-38
GNG5	7.11988e-43	-0.527513	0.449	0.468	2.67665e-38
C11orf58	7.25393e-43	-0.582917	0.474	0.496	2.72704e-38
HIST1H4C	8.33934e-43	-1.08223	0.285	0.488	3.13509e-38
ATP5C1	8.67515e-43	0.363862	0.331	0	3.26133e-38
SEC61G	9.16364e-43	-0.572168	0.836	0.734	3.44498e-38
PFN1	9.16782e-43	0.377968	0.737	0.31	3.44655e-38
SSR1	1.64882e-42	-0.556268	0.415	0.431	6.19857e-38
MAN1A2	1.76646e-42	-0.669462	0.265	0.375	6.64084e-38
SEC61B	1.93825e-42	-0.615835	0.94	0.879	7.28665e-38
SKP1	2.07186e-42	-0.388994	0.637	0.492	7.78894e-38
NDUFA3	2.24366e-42	-0.595796	0.544	0.52	8.4348e-38
PNN	2.35694e-42	-0.953793	0.256	0.48	8.86068e-38
TMSB10	2.94193e-42	-0.795875	0.962	0.919	1.10599e-37
RBM39	3.4528e-42	-0.663834	0.764	0.746	1.29805e-37
RPL14	3.53889e-42	-0.720449	0.949	0.891	1.33041e-37
PTGES3	4.06689e-42	-0.573955	0.516	0.508	1.52891e-37
AC026202.2	6.44041e-42	-0.368857	0	0.145	2.42121e-37
MTREX	6.44041e-42	-0.261997	0	0.145	2.42121e-37
ETFRF1	6.44041e-42	-0.30182	0	0.145	2.42121e-37
MMP24OS	6.44041e-42	-0.318056	0	0.145	2.42121e-37
ATRX	2.10181e-41	-0.837387	0.321	0.484	7.90156e-37
MEF2C	3.20495e-41	-0.890026	0.461	0.617	1.20487e-36
S100A6	3.32938e-41	-0.41888	0.848	0.589	1.25165e-36
DYNLL1	5.10227e-41	-0.509081	0.722	0.605	1.91815e-36
UBE2J1	5.94725e-41	-0.500868	0.786	0.677	2.23581e-36
ERBIN	9.27806e-41	-0.344432	0	0.141	3.488e-36
PCNX1	9.27806e-41	-0.351068	0	0.141	3.488e-36
LINC02384	9.27806e-41	-0.313967	0	0.141	3.488e-36
ST13	1.04427e-40	-0.403493	0.48	0.391	3.92582e-36
C19orf53	1.3039e-40	-0.559344	0.546	0.532	4.90187e-36
RAC1	1.4543e-40	0.27323	0.552	0.165	5.4673e-36
SRP14	1.64716e-40	-0.386395	0.778	0.625	6.19233e-36
IGLV2-14	2.15223e-40	-2.9915	0.097	0.206	8.09111e-36
GCC2	2.2231e-40	-0.747235	0.197	0.395	8.35751e-36
EIF2S2	2.24263e-40	-0.604147	0.422	0.508	8.43096e-36
PAPOLA	2.5452e-40	-0.576641	0.527	0.496	9.56843e-36
ENY2	3.00468e-40	-0.63437	0.458	0.508	1.12958e-35
EDF1	9.19296e-40	-0.361822	0.863	0.702	3.456e-35
RPL28	1.20323e-39	-0.763496	0.972	0.952	4.52342e-35
KHDC4	1.33119e-39	-0.304163	0	0.137	5.00446e-35
LMAN1	1.50274e-39	-0.551251	0.594	0.54	5.6494e-35
EIF5B	2.38471e-39	-0.676613	0.548	0.589	8.96506e-35
RPN2	2.52706e-39	-0.353406	0.692	0.54	9.50023e-35
RPL24	2.66723e-39	-0.648602	0.958	0.911	1.00272e-34
HLA-E	2.73442e-39	-0.434716	0.858	0.718	1.02798e-34
HNRNPUL1	3.28579e-39	-0.78764	0.323	0.435	1.23526e-34
MBNL2	4.88697e-39	-0.599977	0.146	0.323	1.83721e-34
TCF25	7.49026e-39	-0.680778	0.564	0.516	2.81589e-34
CCNI	8.46235e-39	-0.51454	0.676	0.597	3.18134e-34
NBEAL1	9.0643e-39	0.359926	0.554	0.161	3.40763e-34
RPL5	1.00522e-38	-0.766968	0.937	0.855	3.77901e-34
RBM25	1.20575e-38	-0.721164	0.408	0.536	4.5329e-34
PARP1	1.31199e-38	-0.48587	0.282	0.335	4.93231e-34
SUMO2	1.43357e-38	-0.359163	0.656	0.536	5.38938e-34
BCLAF1	1.49053e-38	-0.762806	0.33	0.5	5.60351e-34
TCF4	1.55408e-38	-0.744086	0.205	0.391	5.84241e-34
ARMCX3	1.58527e-38	-0.59988	0.394	0.448	5.95968e-34
AL118516.1	1.90229e-38	-0.58009	0	0.133	7.15145e-34
MDM4	2.18865e-38	-0.742384	0.199	0.415	8.22802e-34
RPS12	2.312e-38	-0.743945	0.976	0.956	8.69172e-34
HSPA5	2.98439e-38	-0.804049	0.82	0.782	1.12195e-33
RPL19	3.244e-38	-0.777191	0.969	0.944	1.21955e-33
RPLP1	3.71867e-38	-0.745617	0.991	0.992	1.398e-33
RABAC1	3.77126e-38	-0.325314	0.851	0.665	1.41777e-33
ISG20	4.27201e-38	-0.502616	0.804	0.673	1.60602e-33
OSTC	5.1356e-38	-0.411836	0.675	0.556	1.93068e-33
COPE	6.0407e-38	-0.295994	0.742	0.556	2.27094e-33
ARF1	6.54147e-38	-0.50274	0.693	0.633	2.4592e-33
UQCRQ	8.36523e-38	-0.424924	0.71	0.597	3.14483e-33
SYVN1	8.88428e-38	-0.60996	0.219	0.343	3.33996e-33
TP53INP1	9.14433e-38	-0.800001	0.159	0.359	3.43772e-33
BACH1	9.25059e-38	-0.62542	0.262	0.331	3.47767e-33
EIF4G2	1.01354e-37	-0.490808	0.511	0.484	3.81028e-33
SPCS1	1.17687e-37	-0.574206	0.907	0.843	4.42431e-33
HSP90B1	1.56419e-37	-0.820364	0.937	0.887	5.88043e-33
PIGR	1.76999e-37	-0.251721	0.31	0.105	6.6541e-33
RAB30	1.97668e-37	-0.787767	0.522	0.444	7.43115e-33
MYADM	2.00151e-37	-0.869764	0.48	0.476	7.52446e-33
KRT10	2.03524e-37	0.251461	0.682	0.294	7.65127e-33
CFLAR	2.05767e-37	-0.682825	0.532	0.524	7.73561e-33
RPL34	2.41403e-37	-0.698355	0.984	0.968	9.0753e-33
INTS11	2.70761e-37	-0.372651	0	0.129	1.0179e-32
SMIM27	2.70761e-37	-0.253934	0	0.129	1.0179e-32
CD55	2.90291e-37	-0.284874	0.638	0.407	1.09132e-32
HAX1	3.07741e-37	-0.510715	0.566	0.54	1.15692e-32
JUN	3.12711e-37	-0.678027	0.936	0.714	1.17561e-32
ZNF90	3.19289e-37	0.363786	0.341	0.016	1.20034e-32
FKBP2	3.5354e-37	-0.549584	0.938	0.839	1.3291e-32
PLPP5	4.02395e-37	-0.510015	0.67	0.597	1.51277e-32
ARID1B	5.20589e-37	-0.572286	0.056	0.282	1.9571e-32
ANXA5	7.65099e-37	-0.401543	0.466	0.379	2.87631e-32
PSMB1	7.65405e-37	-0.308793	0.638	0.5	2.87746e-32
JUNB	7.83978e-37	-0.330372	0.869	0.544	2.94729e-32
CREB3L2	1.46966e-36	-0.74582	0.275	0.44	5.52503e-32
UFM1	1.60786e-36	-0.559531	0.587	0.601	6.0446e-32
UQCRH	1.75617e-36	-0.415444	0.814	0.685	6.60215e-32
MYL12A	1.98204e-36	-0.412273	0.517	0.411	7.45127e-32
RNASET2	2.20511e-36	0.486826	0.717	0.306	8.2899e-32
AGR2	2.21487e-36	-0.355047	0.135	0.06	8.32659e-32
HSP90AA1	2.36464e-36	-1.40388	0.806	0.786	8.88961e-32
SRP9	2.85018e-36	-0.442333	0.337	0.351	1.0715e-31
TRAM1	3.14345e-36	-0.265487	0.743	0.544	1.18175e-31
RIOX2	3.83874e-36	-0.311563	0	0.125	1.44314e-31
CSKMT	3.83874e-36	-0.44063	0	0.125	1.44314e-31
MANEA-DT	3.83874e-36	-0.445328	0	0.125	1.44314e-31
AC005838.2	3.83874e-36	-0.30271	0	0.125	1.44314e-31
HNRNPK	4.60505e-36	-0.430468	0.517	0.452	1.73122e-31
SRRM2	4.86844e-36	-0.656319	0.548	0.548	1.83024e-31
FGFR1OP2	5.37652e-36	-0.46505	0.357	0.375	2.02125e-31
COPA	5.44995e-36	-0.651642	0.203	0.391	2.04885e-31
C16orf13	6.76783e-36	0.355886	0.285	0	2.5443e-31
NDUFB11	7.14272e-36	-0.334783	0.773	0.617	2.68523e-31
EID1	7.9667e-36	-0.549124	0.452	0.472	2.995e-31
EIF3G	1.00339e-35	-0.365354	0.617	0.5	3.77216e-31
LINC01420	1.21108e-35	0.314159	0.283	0	4.55295e-31
BRD2	1.26607e-35	-0.853476	0.568	0.597	4.75965e-31
ARF4	1.30917e-35	-0.468479	0.631	0.528	4.92168e-31
RPL27A	1.31412e-35	0.594162	0.978	0.883	4.9403e-31
PPA1	1.39429e-35	-0.375356	0.447	0.383	5.24168e-31
PSAP	1.53695e-35	0.455121	0.775	0.383	5.77802e-31
ELF3	2.10518e-35	-0.349114	0.143	0.069	7.91422e-31
CLK1	2.19053e-35	-0.640875	0.515	0.492	8.23509e-31
HM13	2.65451e-35	-0.456061	0.661	0.569	9.97938e-31
LUC7L3	2.67876e-35	-0.864318	0.229	0.512	1.00705e-30
TMEM208	3.02923e-35	-0.324038	0.55	0.435	1.13881e-30
RPS23	3.58545e-35	-0.695177	0.977	0.96	1.34792e-30
SRRM1	3.84041e-35	-0.596271	0.333	0.435	1.44376e-30
CECR1	4.33637e-35	0.348044	0.279	0	1.63021e-30
NDUFB7	4.67054e-35	-0.294935	0.659	0.468	1.75584e-30
YWHAZ	5.41299e-35	-0.535289	0.598	0.56	2.03496e-30
AC005261.1	5.4213e-35	-0.333011	0	0.121	2.03808e-30
AC097376.2	5.4213e-35	-0.349382	0	0.121	2.03808e-30
AC060780.1	5.4213e-35	-0.287513	0	0.121	2.03808e-30
ODR4	5.4213e-35	-0.327951	0	0.121	2.03808e-30
PAXX	5.4213e-35	-0.304711	0	0.121	2.03808e-30
PAIP2	6.39912e-35	-0.460353	0.463	0.415	2.40569e-30
FNDC3A	6.49545e-35	-0.613218	0.359	0.46	2.4419e-30
ANAPC16	7.42537e-35	-0.437884	0.645	0.573	2.79149e-30
UQCR10	9.36534e-35	-0.558751	0.421	0.52	3.52081e-30
ELL2	1.12348e-34	-0.484298	0.403	0.383	4.22361e-30
DNAJC3	1.45653e-34	-0.492402	0.59	0.528	5.47568e-30
RPS26	1.58111e-34	-0.706378	0.906	0.831	5.94403e-30
DCN	2.31207e-34	0.397673	0.294	0.004	8.692e-30
SEC14L1	2.63087e-34	-0.646962	0.335	0.46	9.8905e-30
EIF5A	4.34537e-34	-0.440703	0.489	0.391	1.6336e-29
RP11-160E2.6	4.86374e-34	0.555768	0.271	0	1.82848e-29
XRCC5	5.09104e-34	-0.488909	0.188	0.323	1.91393e-29
RPS13	5.22166e-34	-0.598838	0.955	0.891	1.96303e-29
UFD1L	6.11554e-34	0.294466	0.271	0	2.29907e-29
AKAP9	7.94784e-34	-0.709416	0.499	0.581	2.98791e-29
SRP54	8.27771e-34	-0.627663	0.293	0.448	3.11192e-29
DNAJA1	8.79544e-34	-0.794713	0.608	0.532	3.30656e-29
NPM1	9.4242e-34	-0.421596	0.818	0.673	3.54293e-29
NDUFC2	1.00585e-33	-0.338145	0.683	0.544	3.78138e-29
FCRL5	1.01075e-33	-0.612041	0.466	0.504	3.7998e-29
IQGAP1	1.13172e-33	-0.691618	0.237	0.403	4.2546e-29
COX17	1.26478e-33	-0.601714	0.422	0.472	4.7548e-29
ERGIC2	1.63245e-33	-0.365913	0.389	0.363	6.13702e-29
PSME2	1.77367e-33	-0.37473	0.545	0.415	6.66795e-29
GADD45B	1.89328e-33	0.281233	0.635	0.262	7.11761e-29
MTDH	1.89803e-33	-0.395664	0.625	0.496	7.13544e-29
HNRNPA0	1.94967e-33	0.39885	0.642	0.254	7.32958e-29
TMED5	2.04988e-33	-0.401475	0.296	0.323	7.70634e-29
HMGN3	2.18699e-33	-0.479638	0.447	0.435	8.22177e-29
PRRC2C	2.30963e-33	-0.60119	0.408	0.452	8.68281e-29
UQCR11	2.43417e-33	-0.299072	0.681	0.512	9.15103e-29
DSTN	3.66189e-33	-0.446024	0.516	0.472	1.37665e-28
IGKV1-12	3.85387e-33	1.51554	0.289	0.004	1.44883e-28
NKTR	7.04902e-33	-0.803338	0.296	0.444	2.65001e-28
SRP19	9.19911e-33	-0.540987	0.292	0.399	3.45831e-28
SMDT1	1.03743e-32	-0.287195	0.785	0.597	3.90011e-28
MACO1	1.06894e-32	-0.276454	0	0.113	4.01857e-28
SMIM37	1.06894e-32	-0.312263	0	0.113	4.01857e-28
AL031777.3	1.06894e-32	-0.339455	0	0.113	4.01857e-28
SERINC1	1.13215e-32	-0.405628	0.199	0.238	4.25619e-28
PSME1	1.14667e-32	-0.350759	0.692	0.569	4.31078e-28
SRSF3	1.61693e-32	-0.587668	0.669	0.605	6.07868e-28
CSNK2A1	1.89304e-32	-0.495942	0.072	0.23	7.11669e-28
RPL12	2.13159e-32	-0.651528	0.971	0.948	8.01349e-28
ARRDC3	2.17164e-32	-0.828012	0.215	0.395	8.16406e-28
GUCA2B	2.31396e-32	0.252685	0.293	0.016	8.69911e-28
RWDD1	2.37732e-32	-0.505753	0.417	0.431	8.9373e-28
USO1	2.72492e-32	-0.56601	0.276	0.375	1.02441e-27
POLR2J	3.0082e-32	-0.349919	0.378	0.351	1.1309e-27
ZNF207	3.10139e-32	-0.618784	0.226	0.355	1.16594e-27
ISCA1	3.20819e-32	-0.418291	0.239	0.23	1.20609e-27
DDX24	3.28349e-32	-0.61771	0.496	0.536	1.23439e-27
UFC1	3.31671e-32	-0.388474	0.645	0.544	1.24688e-27
EDEM3	3.32394e-32	-0.620093	0.119	0.302	1.2496e-27
EEF1D	3.52555e-32	-0.436472	0.954	0.855	1.3254e-27
PDCD4	4.05635e-32	-0.426046	0.389	0.387	1.52494e-27
RALGPS2	4.39482e-32	-0.698839	0.174	0.387	1.65219e-27
PSMD5-AS1	4.56407e-32	0.522949	0.257	0	1.71582e-27
EHMT1	4.78288e-32	-0.64533	0.352	0.363	1.79808e-27
CHMP4B	4.90436e-32	0.369853	0.486	0.129	1.84375e-27
RPN1	5.03999e-32	-0.383907	0.556	0.444	1.89473e-27
UQCRB	5.1286e-32	-0.305279	0.83	0.673	1.92804e-27
PPP1R10	5.31296e-32	-0.783147	0.425	0.504	1.99736e-27
RP11-81H14.2	6.39537e-32	0.337552	0.256	0	2.40428e-27
COX6B1	6.57034e-32	-0.27098	0.723	0.56	2.47006e-27
AMD1	6.83592e-32	-0.354972	0.434	0.351	2.5699e-27
NDUFV3	7.08803e-32	-0.567608	0.159	0.306	2.66467e-27
TAF1D	7.95728e-32	-0.607098	0.389	0.46	2.99146e-27
SDF4	9.01253e-32	0.333098	0.525	0.161	3.38817e-27
NENF	9.41128e-32	0.313681	0.482	0.129	3.53807e-27
YWHAB	9.70061e-32	-0.517608	0.37	0.427	3.64685e-27
LINC00657	1.00211e-31	0.363236	0.255	0	3.76732e-27
CSTB	1.01943e-31	-0.557782	0.368	0.407	3.83243e-27
TRMT112	1.10351e-31	-0.356215	0.729	0.589	4.14854e-27
TAPBP	1.11813e-31	-0.335322	0.539	0.452	4.20349e-27
N4BP2L2	1.6973e-31	-0.787461	0.414	0.593	6.38084e-27
RHEB	1.82658e-31	0.328966	0.574	0.206	6.86685e-27
GNL3	1.85646e-31	-0.521842	0.359	0.423	6.97916e-27
RAN	2.44828e-31	-0.30913	0.502	0.403	9.20407e-27
HNRNPR	2.68643e-31	-0.557212	0.245	0.363	1.00994e-26
MANEA	2.91796e-31	-0.588577	0.24	0.403	1.09698e-26
GNAI2	3.05917e-31	-0.4924	0.183	0.343	1.15006e-26
HYOU1	3.96356e-31	-0.644715	0.204	0.371	1.49006e-26
RAP1B	4.7059e-31	-0.564701	0.292	0.375	1.76914e-26
PPIA	4.77765e-31	-0.409374	0.657	0.52	1.79611e-26
UBXN4	4.86631e-31	-0.475285	0.539	0.508	1.82944e-26
RPSA	5.51108e-31	-0.419174	0.915	0.802	2.07184e-26
CHD2	5.63294e-31	-0.768354	0.255	0.407	2.11765e-26
NRDC	6.17593e-31	-0.666128	0.242	0.379	2.32178e-26
SCO2	7.48838e-31	0.345886	0.248	0	2.81518e-26
SRSF5	7.55133e-31	-0.549083	0.711	0.673	2.83885e-26
IGFBP7	9.25536e-31	0.348615	0.321	0.024	3.47946e-26
DAPP1	9.72948e-31	-0.311561	0.454	0.315	3.6577e-26
BST2	1.09562e-30	-0.311902	0.624	0.512	4.11888e-26
SH3BGRL3	1.44584e-30	-0.460244	0.654	0.548	5.43548e-26
TMEM50B	1.52742e-30	-0.473336	0.283	0.323	5.74217e-26
PCNX4	2.07642e-30	-0.287282	0	0.105	7.80608e-26
WHRN	2.07642e-30	-0.456127	0	0.105	7.80608e-26
AP001816.1	2.07642e-30	-0.270239	0	0.105	7.80608e-26
ITGA6	2.20795e-30	-0.578114	0.135	0.25	8.30056e-26
CCL2	2.97161e-30	0.328751	0.279	0.008	1.11715e-25
TPD52	3.0738e-30	-0.259457	0.613	0.472	1.15556e-25
NDUFV2	3.12726e-30	-0.37838	0.358	0.335	1.17566e-25
SEC63	3.14982e-30	-0.401264	0.383	0.363	1.18414e-25
TSTD1	4.12648e-30	-0.315856	0.477	0.423	1.55131e-25
CLDND1	4.24207e-30	-0.453373	0.308	0.335	1.59476e-25
ATF5	4.28958e-30	-0.854305	0.191	0.294	1.61263e-25
OGT	4.81424e-30	-0.746594	0.225	0.415	1.80986e-25
LINC00969	4.93213e-30	0.351543	0.242	0	1.85419e-25
S100A11	5.24174e-30	-0.466371	0.496	0.419	1.97058e-25
ODC1	5.29548e-30	0.475673	0.533	0.169	1.99078e-25
PJA2	6.75102e-30	-0.599038	0.139	0.351	2.53798e-25
SEPW1	6.8687e-30	0.27906	0.241	0	2.58222e-25
RSL24D1	7.47958e-30	-0.336843	0.593	0.504	2.81187e-25
CMB9-22P13.1	7.66971e-30	0.450883	0.241	0	2.88335e-25
GPBP1	7.74359e-30	-0.564181	0.661	0.637	2.91113e-25
PRPF4B	8.09316e-30	-0.698578	0.12	0.359	3.04254e-25
SETX	9.21343e-30	-0.570194	0.065	0.282	3.4637e-25
COX5A	9.29762e-30	0.264405	0.703	0.363	3.49535e-25
SEC31A	9.33022e-30	-0.636755	0.252	0.419	3.5076e-25
TSC22D3	1.18672e-29	-0.842442	0.863	0.802	4.46134e-25
YBX1	1.2689e-29	0.395968	0.832	0.496	4.77032e-25
RPL22L1	1.40412e-29	-0.37714	0.682	0.56	5.27865e-25
ANXA2	1.4796e-29	-0.379898	0.59	0.456	5.56242e-25
RAPGEF1	1.55853e-29	-0.535457	0.262	0.335	5.85913e-25
POLR2L	1.5611e-29	-0.275766	0.683	0.54	5.8688e-25
MYL12B	1.7784e-29	-0.308982	0.436	0.387	6.6857e-25
NANS	2.22271e-29	-0.391145	0.492	0.46	8.35605e-25
ME2	2.42728e-29	-0.433244	0.155	0.246	9.12512e-25
SAP18	2.51194e-29	-0.383456	0.606	0.488	9.44341e-25
CGAS	2.87823e-29	-0.263115	0	0.101	1.08204e-24
TENT4A	2.87823e-29	-0.297161	0	0.101	1.08204e-24
PTPRC	4.25621e-29	-0.581509	0.207	0.339	1.60008e-24
CD27	4.47363e-29	-0.315588	0.745	0.577	1.68182e-24
HIGD2A	4.54858e-29	-0.304291	0.493	0.375	1.70999e-24
HNRNPH1	4.95722e-29	-0.760185	0.5	0.585	1.86362e-24
RPL36A	5.2081e-29	-0.336391	0.841	0.681	1.95793e-24
CRIP1	5.21409e-29	-0.969369	0.382	0.379	1.96019e-24
LINC00936	5.54035e-29	0.415926	0.235	0	2.08284e-24
BBX	5.54333e-29	-0.413994	0.254	0.286	2.08396e-24
FIS1	5.65853e-29	-0.346492	0.538	0.468	2.12727e-24
TOMM5	6.14564e-29	-0.41342	0.125	0.238	2.31039e-24
TMCO1	6.34498e-29	-0.318304	0.498	0.419	2.38533e-24
ZNF292	7.09315e-29	-0.597868	0.101	0.319	2.6666e-24
GFPT1	7.26795e-29	-0.435113	0.126	0.27	2.73231e-24
ATM	9.34361e-29	-0.69616	0.132	0.371	3.51264e-24
ORAI2	1.03177e-28	-0.512824	0.248	0.347	3.87885e-24
NDUFA12	1.07214e-28	-0.395717	0.278	0.319	4.03062e-24
UXT	1.18334e-28	-0.307821	0.64	0.524	4.44866e-24
PPM1K	1.26129e-28	-0.598085	0.192	0.371	4.74171e-24
POLR2K	1.59961e-28	-0.34721	0.366	0.339	6.01356e-24
RGCC	1.80687e-28	0.787205	0.692	0.327	6.79275e-24
MRPL54	1.81909e-28	-0.397169	0.416	0.423	6.83867e-24
SEL1L3	1.89582e-28	-0.430732	0.421	0.387	7.12716e-24
PRMT1	2.19709e-28	-0.300333	0.428	0.363	8.25976e-24
ARHGDIA	2.22129e-28	-0.345281	0.452	0.359	8.35072e-24
FAM133B	2.33245e-28	-0.6005	0.394	0.411	8.76862e-24
EDEM1	2.45199e-28	-0.583982	0.218	0.302	9.218e-24
KIAA0125	3.17195e-28	0.622853	0.229	0	1.19246e-23
MORF4L1	3.29412e-28	-0.314717	0.513	0.44	1.23839e-23
MACF1	3.64145e-28	-0.53667	0.083	0.266	1.36897e-23
EIF4A2	3.64231e-28	-0.431003	0.758	0.681	1.36929e-23
RBM8A	3.71012e-28	-0.347876	0.479	0.419	1.39478e-23
GUCA2A	4.2752e-28	0.338825	0.315	0.032	1.60722e-23
ATF3	5.03569e-28	-1.30436	0.329	0.27	1.89312e-23
SQSTM1	5.50349e-28	0.42432	0.795	0.456	2.06898e-23
TMED4	6.48024e-28	-0.309268	0.548	0.44	2.43618e-23
HN1	7.5559e-28	0.270257	0.226	0	2.84056e-23
DYNLRB1	7.60213e-28	-0.384224	0.374	0.339	2.85794e-23
CALM2	7.72361e-28	-0.291384	0.655	0.5	2.90361e-23
STK4	8.62744e-28	-0.508895	0.528	0.5	3.2434e-23
DUSP1	9.26445e-28	-0.653332	0.841	0.625	3.48288e-23
SCAF11	9.31668e-28	-0.571097	0.201	0.371	3.50251e-23
BOD1L1	1.05975e-27	-0.645958	0.091	0.278	3.98403e-23
NDUFA2	1.10941e-27	-0.282752	0.477	0.375	4.17072e-23
DDX3Y	1.21383e-27	-0.723201	0.15	0.246	4.56328e-23
KTN1	1.43234e-27	-0.54812	0.336	0.395	5.38474e-23
SIAH2	1.78151e-27	0.343444	0.403	0.093	6.69742e-23
FNDC3B	2.2991e-27	-0.452732	0.39	0.363	8.64325e-23
CDKN1B	2.46746e-27	-0.69025	0.17	0.351	9.27616e-23
MGP	2.48042e-27	0.278528	0.222	0	9.32488e-23
ZNF37A	2.60367e-27	-0.557724	0.087	0.246	9.78822e-23
TBCA	2.66533e-27	-0.304009	0.595	0.48	1.002e-22
TAX1BP1	2.93687e-27	-0.459084	0.307	0.343	1.10409e-22
EIF3D	3.01157e-27	-0.257722	0.509	0.403	1.13217e-22
THRAP3	3.12283e-27	-0.462973	0.229	0.302	1.174e-22
ILF2	3.13314e-27	-0.297557	0.396	0.339	1.17787e-22
IKZF1	3.19765e-27	-0.502533	0.134	0.27	1.20213e-22
EMB	3.2112e-27	-0.317812	0.276	0.258	1.20722e-22
RPL35A	3.26124e-27	-0.623775	0.973	0.956	1.22603e-22
UBXN1	3.35425e-27	-0.433333	0.414	0.419	1.261e-22
CCNL1	3.45246e-27	-0.593859	0.742	0.677	1.29792e-22
BTF3	3.53465e-27	-0.257105	0.863	0.69	1.32882e-22
TNFAIP3	3.75939e-27	-0.701589	0.324	0.294	1.41331e-22
RPS4Y1	3.7696e-27	-0.731287	0.35	0.46	1.41714e-22
G3BP1	3.89468e-27	-0.488778	0.141	0.294	1.46417e-22
WIPF1	4.28157e-27	-0.436356	0.361	0.331	1.60961e-22
LYSMD3	4.43151e-27	-0.38502	0.092	0.177	1.66598e-22
DERL2	5.00447e-27	-0.295806	0.352	0.31	1.88138e-22
KMT2E	5.8178e-27	-0.540233	0.541	0.56	2.18714e-22
RPL6	9.10373e-27	-0.581222	0.968	0.96	3.42245e-22
IGHG3	9.7663e-27	2.72282	0.434	0.113	3.67154e-22
SF3B1	9.88377e-27	-0.568021	0.341	0.44	3.7157e-22
NDUFS6	1.01378e-26	-0.327763	0.534	0.431	3.81119e-22
SLC35B1	1.17184e-26	-0.31814	0.329	0.315	4.40543e-22
ZBTB8OS	1.21339e-26	-0.406578	0.28	0.315	4.5616e-22
SP140	1.22391e-26	-0.470641	0.129	0.274	4.60118e-22
SPTY2D1	1.23456e-26	-0.503519	0.178	0.246	4.6412e-22
NUCKS1	1.26012e-26	-0.528812	0.282	0.379	4.7373e-22
MRPL52	1.37985e-26	-0.440602	0.354	0.395	5.18739e-22
IFNAR1	1.39245e-26	-0.377795	0.334	0.31	5.23477e-22
CEP350	1.4173e-26	-0.561829	0.105	0.298	5.32818e-22
TMF1	1.44454e-26	-0.453176	0.186	0.298	5.43059e-22
ZFP36L1	1.46061e-26	-0.618897	0.301	0.302	5.49102e-22
C1orf132	1.71451e-26	0.389747	0.216	0	6.44551e-22
SLC44A1	2.16741e-26	-0.256998	0.37	0.254	8.14815e-22
EIF2A	2.20478e-26	-0.334747	0.468	0.407	8.28864e-22
ARID5A	2.35946e-26	0.323373	0.447	0.129	8.87014e-22
RNMT	2.42888e-26	-0.553004	0.197	0.31	9.13114e-22
MSN	2.54152e-26	-0.376674	0.197	0.242	9.55459e-22
EPCAM	2.75837e-26	-0.278628	0.13	0.048	1.03698e-21
2025-09-07	3.83812e-26	-0.459312	0.271	0.347	1.4429e-21
PSMA3	3.83814e-26	-0.389482	0.334	0.359	1.44291e-21
EMP3	4.55211e-26	-0.373641	0.756	0.617	1.71132e-21
ERH	4.65374e-26	-0.297213	0.48	0.411	1.74953e-21
IGHG4	4.95862e-26	1.28141	0.428	0.109	1.86414e-21
SF3B5	5.62745e-26	-0.400264	0.606	0.528	2.11558e-21
FUS	5.7928e-26	-0.526481	0.574	0.585	2.17775e-21
NR4A1	5.79426e-26	-0.64731	0.537	0.48	2.17829e-21
SF3B2	5.95322e-26	-0.362257	0.37	0.335	2.23805e-21
CYCS	6.06315e-26	-0.463218	0.755	0.621	2.27938e-21
TMEM167A	7.6642e-26	-0.339584	0.402	0.363	2.88128e-21
DERL3	7.80119e-26	-0.463255	0.912	0.831	2.93278e-21
MIA3	7.91399e-26	-0.461395	0.104	0.238	2.97519e-21
GTF2B	7.95855e-26	-0.491709	0.198	0.286	2.99194e-21
OTUD6B-AS1	8.13246e-26	-0.560831	0.218	0.335	3.05732e-21
SAR1B	8.94236e-26	-0.349332	0.302	0.343	3.36179e-21
PCM1	9.33422e-26	-0.570402	0.158	0.278	3.50911e-21
HSPE1	1.10446e-25	-0.781365	0.577	0.577	4.15211e-21
KMT2A	1.18976e-25	-0.584912	0.18	0.339	4.4728e-21
COX7B	1.27706e-25	-0.324221	0.543	0.448	4.80096e-21
POU2AF1	1.33026e-25	-0.48147	0.399	0.452	5.00098e-21
HP1BP3	1.42876e-25	-0.436361	0.248	0.31	5.37129e-21
EIF5	1.6005e-25	-0.334649	0.627	0.5	6.01691e-21
CREM	1.73178e-25	0.463564	0.529	0.198	6.51044e-21
CNPY2	1.73593e-25	-0.287491	0.527	0.444	6.52606e-21
FBXW7	1.83162e-25	-0.601113	0.343	0.415	6.88578e-21
LAMTOR5	1.91315e-25	-0.364113	0.379	0.347	7.1923e-21
SNRPG	1.92921e-25	-0.355359	0.436	0.399	7.25269e-21
COMMD6	2.51902e-25	-0.396114	0.589	0.5	9.47001e-21
SEC24D	2.87955e-25	-0.55883	0.233	0.359	1.08254e-20
TFG	2.99502e-25	-0.335917	0.308	0.306	1.12595e-20
C9orf142	3.37095e-25	0.274146	0.206	0	1.26727e-20
MBNL1	3.41123e-25	-0.534363	0.172	0.278	1.28242e-20
LSM8	3.85922e-25	-0.447309	0.296	0.339	1.45084e-20
DFNB31	4.16468e-25	0.324967	0.205	0	1.56567e-20
POLR1D	4.46883e-25	-0.327835	0.375	0.327	1.68001e-20
EPC1	4.73438e-25	-0.605315	0.282	0.375	1.77984e-20
WDR83OS	5.57113e-25	-0.336875	0.545	0.472	2.09441e-20
CLPTM1L	5.57698e-25	-0.316333	0.33	0.29	2.09661e-20
RPL11	5.81564e-25	-0.570561	0.98	0.948	2.18633e-20
PRKAR1A	6.06982e-25	-0.362177	0.266	0.246	2.28189e-20
CCNH	6.72516e-25	-0.410142	0.307	0.294	2.52826e-20
IL10RA	6.9631e-25	-0.421047	0.418	0.375	2.61771e-20
RSRC2	7.04221e-25	-0.587206	0.316	0.435	2.64745e-20
TXNL1	7.80473e-25	-0.274341	0.308	0.302	2.93411e-20
RAD23A	8.25617e-25	-0.361476	0.379	0.343	3.10382e-20
MED10	8.82611e-25	-0.425291	0.281	0.359	3.31809e-20
SRSF11	9.11487e-25	-0.510884	0.338	0.399	3.42665e-20
HNRNPDL	9.19641e-25	-0.411725	0.657	0.577	3.4573e-20
ZNHIT1	1.03008e-24	-0.406871	0.395	0.367	3.87247e-20
GAPDH	1.04076e-24	-0.347803	0.89	0.722	3.91264e-20
PPIG	1.24429e-24	-0.474343	0.351	0.403	4.67779e-20
CCT8	1.29886e-24	-0.404034	0.299	0.327	4.88294e-20
SPATS2	1.42042e-24	-0.617472	0.36	0.452	5.33992e-20
STAU1	1.98998e-24	-0.283166	0.227	0.242	7.48112e-20
OCIAD2	2.34508e-24	-0.306686	0.305	0.29	8.81609e-20
IRF1	2.40121e-24	-0.406327	0.575	0.44	9.02711e-20
RP11-489E7.4	2.49518e-24	0.300008	0.199	0	9.38038e-20
SDC1	2.60397e-24	-0.34547	0.498	0.395	9.78937e-20
TNFRSF13B	2.65685e-24	-0.382063	0.467	0.419	9.98815e-20
UAP1	2.68764e-24	-0.367435	0.387	0.359	1.01039e-19
STAT1	3.02174e-24	-0.424888	0.097	0.181	1.13599e-19
TNFRSF18	3.3614e-24	0.26519	0.581	0.27	1.26369e-19
SNHG8	3.60422e-24	-0.545713	0.522	0.504	1.35497e-19
MRPL51	4.53617e-24	-0.325867	0.498	0.448	1.70533e-19
EPRS	4.88264e-24	-0.374316	0.244	0.302	1.83558e-19
HCLS1	5.04677e-24	-0.368225	0.317	0.335	1.89728e-19
IGFBP6	5.19631e-24	0.25363	0.197	0	1.9535e-19
PDAP1	5.30035e-24	-0.385734	0.209	0.286	1.99262e-19
MBD4	5.30985e-24	-0.63378	0.141	0.302	1.99618e-19
RP11-386I14.4	5.76945e-24	0.484262	0.196	0	2.16897e-19
NDUFAF3	6.10964e-24	-0.257365	0.423	0.319	2.29686e-19
2025-09-06	6.25146e-24	-0.498899	0.298	0.383	2.35018e-19
VPREB3	6.42644e-24	0.327128	0.275	0.036	2.41596e-19
SAT2	6.99215e-24	-0.43675	0.37	0.387	2.62863e-19
PSMD7	7.83765e-24	-0.264769	0.334	0.302	2.94649e-19
TNFRSF14	7.95352e-24	-0.347383	0.377	0.347	2.99005e-19
HSPA9	8.11454e-24	-0.381461	0.285	0.331	3.05058e-19
RPS5	8.72624e-24	-0.314363	0.947	0.823	3.28054e-19
OS9	9.08078e-24	-0.282315	0.523	0.431	3.41383e-19
ZC3H15	9.70367e-24	-0.395259	0.312	0.306	3.648e-19
LAX1	1.01606e-23	-0.509715	0.083	0.274	3.81979e-19
NUFIP2	1.05185e-23	-0.515888	0.117	0.278	3.95433e-19
CCDC69	1.1122e-23	-0.309665	0.335	0.278	4.18119e-19
LILRB1	1.18257e-23	-0.423408	0.125	0.185	4.44575e-19
MALAT1	1.35932e-23	-0.618538	0.996	0.996	5.11024e-19
IK	1.73184e-23	-0.500753	0.132	0.214	6.51068e-19
ORMDL1	2.05782e-23	-0.472987	0.337	0.415	7.73618e-19
SRSF10	2.21191e-23	-0.521555	0.232	0.367	8.31545e-19
PPP1R15B	2.23619e-23	-0.420331	0.243	0.266	8.40675e-19
PPP2R5C	2.28146e-23	-0.56572	0.344	0.423	8.57691e-19
SP100	2.33807e-23	-0.439688	0.207	0.286	8.78975e-19
FKBP14	2.41319e-23	-0.371636	0.045	0.129	9.07215e-19
PHF3	2.44278e-23	-0.491567	0.117	0.258	9.18339e-19
NCOA3	2.52882e-23	-0.599778	0.209	0.371	9.50686e-19
SDHA	2.7684e-23	-0.343621	0.162	0.238	1.04075e-18
CCR10	2.85984e-23	0.33142	0.428	0.133	1.07513e-18
RHBDD1	3.2001e-23	-0.569371	0.071	0.194	1.20305e-18
DNAJB1	3.31845e-23	-0.911558	0.538	0.464	1.24754e-18
NOP10	3.44004e-23	-0.379431	0.4	0.383	1.29325e-18
ATOX1	3.67175e-23	-0.395411	0.437	0.423	1.38036e-18
NDUFB1	4.15641e-23	-0.371704	0.405	0.395	1.56256e-18
SLIRP	4.38275e-23	-0.321752	0.357	0.367	1.64765e-18
TMED10	4.5654e-23	-0.261441	0.741	0.625	1.71632e-18
ZBTB20	4.99247e-23	-0.487925	0.115	0.278	1.87687e-18
CH17-189H20.1	5.14206e-23	0.258597	0.189	0	1.9331e-18
CIR1	5.52132e-23	-0.426453	0.181	0.298	2.07568e-18
NDUFB2	5.66894e-23	-0.357853	0.541	0.472	2.13118e-18
DPM3	5.76449e-23	-0.351449	0.312	0.31	2.1671e-18
CHD4	6.02607e-23	-0.495548	0.155	0.226	2.26544e-18
ATXN1	6.24524e-23	-0.494854	0.238	0.327	2.34784e-18
ATF4	6.32165e-23	-0.415757	0.82	0.734	2.37656e-18
JMJD1C	7.55719e-23	-0.482738	0.293	0.339	2.84105e-18
PET100	9.96649e-23	-0.377495	0.406	0.363	3.7468e-18
HLA-B	1.00952e-22	-0.52854	0.953	0.891	3.79519e-18
JSRP1	1.02402e-22	0.502826	0.343	0.069	3.8497e-18
IFT20	1.10931e-22	-0.291992	0.263	0.27	4.17034e-18
GRB2	1.21379e-22	-0.315118	0.436	0.371	4.56312e-18
ZFAS1	1.26726e-22	-0.490002	0.411	0.399	4.76415e-18
PSMA5	1.51416e-22	-0.306629	0.254	0.298	5.69234e-18
HSPA13	1.58625e-22	-0.353267	0.27	0.331	5.96335e-18
MGEA5	1.60536e-22	0.264324	0.185	0	6.0352e-18
NAGK	1.60852e-22	-0.462218	0.226	0.306	6.04708e-18
UBA52	1.72564e-22	-0.333354	0.942	0.847	6.48736e-18
CASC4	1.77753e-22	-0.386334	0.165	0.262	6.68245e-18
MT2A	1.87326e-22	-1.33106	0.362	0.335	7.04232e-18
DOCK2	1.95212e-22	-0.478112	0.083	0.238	7.33881e-18
COPZ1	1.97019e-22	-0.305092	0.356	0.343	7.40674e-18
RARRES3	2.09122e-22	-0.471648	0.262	0.282	7.86173e-18
SF1	2.21165e-22	-0.364258	0.476	0.383	8.31448e-18
MRPL57	2.31698e-22	-0.351103	0.326	0.323	8.71047e-18
LAMTOR4	2.40336e-22	-0.390016	0.526	0.452	9.0352e-18
LSM10	2.67966e-22	-0.384875	0.237	0.335	1.00739e-17
CCDC167	2.79534e-22	-0.427095	0.255	0.319	1.05088e-17
RPL38	2.96253e-22	-0.403669	0.943	0.883	1.11373e-17
RPS3	3.08514e-22	-0.507545	0.972	0.907	1.15983e-17
CSNK1A1	3.16947e-22	-0.307882	0.312	0.306	1.19153e-17
POLR2J3	3.35529e-22	0.3369	0.213	0.008	1.26139e-17
RBBP4	3.35593e-22	-0.456323	0.236	0.347	1.26163e-17
TPM3	3.35819e-22	-0.434763	0.334	0.375	1.26248e-17
CDV3	3.47545e-22	-0.310185	0.435	0.367	1.30656e-17
CITED2	3.60871e-22	-0.736143	0.503	0.44	1.35666e-17
LMNA	3.7334e-22	0.425229	0.862	0.593	1.40353e-17
UBE2I	4.15968e-22	-0.351663	0.435	0.391	1.56379e-17
ZBP1	4.22319e-22	-0.438712	0.301	0.319	1.58766e-17
ANKRD11	4.25523e-22	-0.575362	0.254	0.331	1.59971e-17
PCBP1	4.41401e-22	-0.345212	0.525	0.464	1.6594e-17
OSER1	4.89258e-22	-0.257346	0.214	0.206	1.83932e-17
IGHM	5.94445e-22	1.55182	0.537	0.238	2.23476e-17
FAM96B	6.09411e-22	-0.345984	0.383	0.403	2.29102e-17
CKAP4	6.29639e-22	-0.279084	0.257	0.226	2.36706e-17
UPF2	6.50904e-22	-0.536394	0.401	0.492	2.44701e-17
LINC00623	6.8018e-22	-0.325092	0.028	0.165	2.55707e-17
NONO	6.97205e-22	-0.255434	0.251	0.206	2.62107e-17
C12orf45	7.4353e-22	-0.424875	0.196	0.29	2.79523e-17
CAST	7.82539e-22	-0.415812	0.346	0.383	2.94188e-17
ADAR	7.97846e-22	-0.570989	0.223	0.351	2.99942e-17
PTK2B	8.08807e-22	-0.49528	0.174	0.29	3.04063e-17
CDK2AP2	9.34721e-22	-0.40318	0.512	0.46	3.51399e-17
SND1	9.65852e-22	-0.297025	0.353	0.359	3.63103e-17
TUBB4B	1.00254e-21	-0.603862	0.591	0.492	3.76895e-17
ROMO1	1.01548e-21	-0.327197	0.419	0.359	3.81761e-17
NGLY1	1.07474e-21	-0.391932	0.255	0.306	4.0404e-17
VPS13C	1.09611e-21	-0.428776	0.066	0.238	4.12071e-17
TRIB1	1.14809e-21	-0.25311	0.649	0.46	4.31613e-17
TSPYL1	1.14965e-21	-0.450176	0.185	0.25	4.32198e-17
EZR	1.18311e-21	-0.351106	0.838	0.645	4.4478e-17
SNRPF	1.20413e-21	-0.361762	0.251	0.29	4.5268e-17
TRIP11	1.3625e-21	-0.441102	0.095	0.23	5.1222e-17
SKIL	1.41208e-21	-0.394212	0.23	0.246	5.30858e-17
EIF4H	2.02145e-21	-0.299916	0.292	0.282	7.59943e-17
DUSP22	2.06203e-21	-0.357851	0.208	0.266	7.75198e-17
EIF3I	2.07665e-21	-0.284027	0.421	0.359	7.80697e-17
TAGLN2	2.1159e-21	-0.35921	0.758	0.617	7.95451e-17
COMMD3	2.52285e-21	-0.344664	0.449	0.411	9.48442e-17
NAA38	2.55238e-21	-0.419562	0.341	0.399	9.59542e-17
FMNL1	2.70563e-21	-0.439036	0.336	0.363	1.01715e-16
RSBN1L	2.70937e-21	-0.531387	0.173	0.359	1.01856e-16
RASGEF1B	2.85127e-21	-0.491074	0.142	0.222	1.07191e-16
RPS27A	2.87067e-21	-0.508843	0.983	0.96	1.0792e-16
STX11	2.88747e-21	0.288634	0.399	0.125	1.08551e-16
ARID5B	3.0631e-21	-0.44839	0.646	0.54	1.15154e-16
ASH1L	3.07756e-21	-0.510657	0.176	0.31	1.15698e-16
CD164	3.17e-21	-0.271436	0.43	0.367	1.19173e-16
BCAS2	3.26288e-21	-0.647832	0.452	0.435	1.22665e-16
H3F3B	3.33604e-21	-0.670154	0.969	0.911	1.25415e-16
TNRC6B	3.48558e-21	-0.440776	0.329	0.391	1.31037e-16
IKZF3	3.77944e-21	-0.538239	0.126	0.262	1.42084e-16
MSI2	3.93728e-21	-0.405148	0.304	0.306	1.48018e-16
MRPS15	4.31072e-21	-0.260745	0.296	0.262	1.62057e-16
FAM162A	4.47436e-21	-0.361516	0.244	0.27	1.68209e-16
PHB2	4.5373e-21	-0.321741	0.329	0.323	1.70575e-16
CDC42	4.61594e-21	-0.273893	0.516	0.423	1.73532e-16
RPS15A	5.19542e-21	-0.568379	0.978	0.96	1.95317e-16
TKT	5.41803e-21	-0.300106	0.263	0.25	2.03685e-16
SCFD1	5.586e-21	-0.45098	0.237	0.351	2.1e-16
CDC42SE2	5.66684e-21	-0.300329	0.37	0.355	2.13039e-16
LSM7	5.9337e-21	-0.406964	0.362	0.359	2.23072e-16
CCT3	6.19005e-21	-0.313374	0.246	0.282	2.32709e-16
FGL2	6.26147e-21	-0.933309	0.189	0.226	2.35394e-16
IER2	6.62906e-21	-0.278938	0.769	0.56	2.49213e-16
LRRC16A	7.12798e-21	0.277076	0.172	0	2.67969e-16
COPB2	7.16888e-21	-0.415737	0.137	0.286	2.69507e-16
RBM33	7.41087e-21	-0.551884	0.2	0.226	2.78604e-16
USP16	7.52912e-21	-0.41993	0.412	0.427	2.8305e-16
XBP1	8.12126e-21	-0.29432	0.887	0.722	3.05311e-16
2025-09-02	8.58425e-21	-0.362501	0.289	0.306	3.22716e-16
COX14	9.74998e-21	-0.399144	0.318	0.343	3.66541e-16
FAM120A	9.94819e-21	-0.409245	0.119	0.226	3.73992e-16
MIR193BHG	1.11239e-20	-0.41778	0.01	0.117	4.18191e-16
PA2G4	1.12941e-20	-0.399842	0.201	0.238	4.24591e-16
SYNE2	1.2733e-20	-0.543666	0.17	0.298	4.78684e-16
RABGAP1L	1.28183e-20	-0.405497	0.168	0.254	4.81892e-16
CLINT1	1.31105e-20	-0.430557	0.175	0.294	4.92876e-16
C5orf45	1.31181e-20	0.334053	0.17	0	4.9316e-16
RAD21	1.33089e-20	-0.401144	0.1	0.214	5.00336e-16
PABPN1	1.34173e-20	-0.532072	0.143	0.286	5.04412e-16
TOP1	1.35396e-20	-0.380887	0.406	0.371	5.09006e-16
ALDH1L2	1.44039e-20	-0.296829	0.04	0.129	5.41502e-16
SPG7	1.5038e-20	-0.424305	0.078	0.218	5.65339e-16
DENND6B	1.55324e-20	-0.418804	0.202	0.274	5.83926e-16
TCP1	1.56104e-20	-0.287546	0.306	0.323	5.86857e-16
RP11-727F15.9	1.60707e-20	0.398042	0.169	0	6.0416e-16
OPTN	1.73143e-20	-0.329644	0.211	0.254	6.50913e-16
TTC37	1.75515e-20	-0.502853	0.076	0.21	6.59831e-16
PRPF40A	2.09291e-20	-0.397472	0.209	0.286	7.8681e-16
ZNF791	2.17299e-20	-0.477921	0.175	0.302	8.16912e-16
DDX50	2.21998e-20	-0.280538	0.075	0.149	8.34578e-16
DNAJB9	2.25371e-20	-0.29182	0.777	0.657	8.4726e-16
NINJ1	2.2564e-20	0.285943	0.293	0.052	8.48272e-16
PDIA4	2.33297e-20	-0.265199	0.74	0.601	8.77055e-16
SYF2	2.53462e-20	-0.461353	0.316	0.335	9.52866e-16
FAM214A	2.56964e-20	-0.489222	0.14	0.319	9.66032e-16
NDUFA5	2.7795e-20	-0.334707	0.292	0.31	1.04493e-15
ACTR3	2.98806e-20	-0.287722	0.269	0.274	1.12333e-15
GTF2A2	3.56815e-20	-0.253403	0.274	0.258	1.34141e-15
MRPS18B	3.56989e-20	-0.360676	0.159	0.242	1.34206e-15
FTX	3.61142e-20	-0.414442	0.044	0.185	1.35768e-15
HBP1	4.31305e-20	-0.342341	0.203	0.274	1.62145e-15
EPS15	4.57496e-20	-0.389848	0.119	0.206	1.71991e-15
MRPS36	4.65736e-20	-0.342164	0.221	0.23	1.75089e-15
TUBA1B	5.72641e-20	-0.290141	0.511	0.391	2.15279e-15
KLHL6	6.27661e-20	-0.494021	0.186	0.294	2.35963e-15
KDM2A	6.41529e-20	-0.471227	0.165	0.266	2.41176e-15
ST6GAL1	6.60645e-20	-0.407276	0.16	0.246	2.48363e-15
TIPARP	6.68009e-20	-0.423473	0.247	0.266	2.51131e-15
LSM5	7.26525e-20	-0.258935	0.451	0.387	2.7313e-15
DNAJC8	7.38091e-20	-0.374987	0.203	0.282	2.77478e-15
C6orf62	7.91517e-20	-0.470154	0.159	0.234	2.97563e-15
C19orf70	8.18936e-20	-0.38065	0.376	0.391	3.07871e-15
SPEN	8.43153e-20	-0.354437	0.078	0.214	3.16975e-15
NARS	9.35337e-20	-0.407911	0.132	0.242	3.5163e-15
LARP1	1.01726e-19	-0.377866	0.125	0.242	3.82428e-15
GLRX	1.0982e-19	-0.409685	0.329	0.335	4.12857e-15
KMT2C	1.10905e-19	-0.452933	0.148	0.27	4.16937e-15
GLCCI1	1.2224e-19	-0.537955	0.128	0.27	4.59548e-15
CCL3	1.22822e-19	1.537	0.326	0.073	4.61735e-15
UGP2	1.25248e-19	-0.296836	0.222	0.222	4.70857e-15
MAN2A1	1.29358e-19	-0.335052	0.127	0.23	4.8631e-15
HIST1H1D	1.30855e-19	-0.43538	0.013	0.133	4.91934e-15
PRR7	1.35665e-19	0.28969	0.258	0.036	5.10018e-15
SNRPB2	1.39249e-19	-0.355172	0.295	0.31	5.23492e-15
AKT2	1.41093e-19	-0.4094	0.079	0.161	5.30426e-15
USP15	1.62178e-19	-0.489579	0.166	0.298	6.09693e-15
SARS	1.70571e-19	-0.250531	0.318	0.262	6.41244e-15
DBI	1.70915e-19	-0.268851	0.493	0.423	6.42537e-15
BDP1	1.74876e-19	-0.512026	0.136	0.282	6.57428e-15
CHORDC1	1.7582e-19	-0.385563	0.087	0.19	6.60976e-15
ATP2A3	1.89814e-19	-0.40901	0.157	0.226	7.13585e-15
LSM3	1.92675e-19	-0.277906	0.439	0.363	7.24342e-15
CALU	2.05769e-19	-0.275248	0.286	0.25	7.73567e-15
TIFA	2.24261e-19	-0.289067	0.191	0.173	8.43087e-15
NFKBIZ	2.31935e-19	-0.355391	0.295	0.258	8.71937e-15
FOXO3	2.80687e-19	-0.456593	0.229	0.306	1.05522e-14
VCP	3.39156e-19	-0.355469	0.336	0.343	1.27502e-14
SYNCRIP	3.45792e-19	-0.384321	0.16	0.27	1.29997e-14
GANAB	3.54187e-19	-0.338054	0.17	0.246	1.33153e-14
DAZAP2	4.18826e-19	-0.333675	0.307	0.29	1.57453e-14
TTC14	4.33087e-19	-0.483468	0.141	0.306	1.62815e-14
AP2S1	4.53487e-19	-0.312301	0.246	0.266	1.70484e-14
MRPS21	4.80246e-19	-0.328537	0.405	0.355	1.80544e-14
SYTL3	4.96641e-19	-0.316912	0.122	0.161	1.86707e-14
CYLD	5.00744e-19	-0.335595	0.253	0.286	1.8825e-14
PGM3	5.04584e-19	-0.378674	0.137	0.25	1.89693e-14
SUPT6H	5.48524e-19	-0.354613	0.077	0.185	2.06212e-14
CD46	5.58648e-19	-0.336675	0.154	0.222	2.10018e-14
ANKRD36	6.07541e-19	-0.598859	0.193	0.343	2.28399e-14
TERF2IP	6.89486e-19	-0.309306	0.329	0.327	2.59206e-14
HSPB1	7.1047e-19	-0.344251	0.564	0.335	2.67094e-14
THAP5	7.16105e-19	-0.406692	0.084	0.177	2.69213e-14
DHX36	7.53013e-19	-0.491471	0.196	0.31	2.83088e-14
CH17-373J23.1	8.16144e-19	0.330673	0.155	0	3.06821e-14
MYCBP2	8.39053e-19	-0.44782	0.227	0.319	3.15434e-14
IDS	8.65327e-19	-0.358862	0.428	0.379	3.25311e-14
CREBRF	9.31079e-19	-0.515685	0.146	0.266	3.5003e-14
BET1	9.41053e-19	-0.40188	0.197	0.323	3.53779e-14
PFDN2	9.51136e-19	-0.32265	0.233	0.306	3.5757e-14
TPR	1.00406e-18	-0.463216	0.181	0.29	3.77466e-14
WAC	1.02761e-18	-0.359935	0.201	0.246	3.8632e-14
HSPB11	1.04479e-18	-0.273247	0.213	0.222	3.92778e-14
SP3	1.0525e-18	-0.352276	0.118	0.234	3.95677e-14
BPTF	1.12971e-18	-0.466886	0.15	0.258	4.24705e-14
WDR74	1.21392e-18	-0.505056	0.401	0.383	4.56361e-14
CEBPB	1.21551e-18	0.334339	0.365	0.109	4.56959e-14
HNRNPD	1.34355e-18	-0.39446	0.257	0.339	5.05094e-14
AIP	1.37397e-18	-0.290469	0.253	0.238	5.1653e-14
NAP1L4	1.42056e-18	-0.372801	0.176	0.262	5.34045e-14
RPL35	1.44731e-18	-0.395717	0.976	0.956	5.44103e-14
CCDC88A	1.49226e-18	-0.610476	0.128	0.218	5.60999e-14
IBTK	1.52234e-18	-0.324222	0.079	0.145	5.72308e-14
ARGLU1	1.69367e-18	-0.432044	0.351	0.355	6.36717e-14
SEC22B	1.69942e-18	-0.285536	0.188	0.238	6.38879e-14
ZNF638	1.95548e-18	-0.424575	0.087	0.23	7.35145e-14
KANSL1	1.99279e-18	-0.393001	0.076	0.214	7.49169e-14
DUS1L	1.99856e-18	-0.279218	0.134	0.105	7.51339e-14
HID1	2.07586e-18	-0.381087	0.148	0.19	7.80398e-14
RNF114	2.14394e-18	-0.261916	0.275	0.246	8.05994e-14
KLF4	2.17004e-18	-0.251844	0.18	0.081	8.15807e-14
CCDC186	2.34666e-18	-0.365012	0.21	0.258	8.82204e-14
DDX21	2.35444e-18	-0.331406	0.307	0.294	8.8513e-14
UBE2K	2.59304e-18	-0.267827	0.157	0.185	9.74826e-14
RICTOR	2.63414e-18	-0.436483	0.089	0.238	9.90278e-14
IGLC2	2.71427e-18	1.89565	0.969	0.823	1.0204e-13
DDX46	3.09536e-18	-0.429635	0.277	0.351	1.16367e-13
CTSZ	3.38379e-18	-0.31832	0.325	0.278	1.2721e-13
ILF3-AS1	3.64022e-18	0.286819	0.15	0	1.3685e-13
VPS29	3.70587e-18	-0.296143	0.267	0.278	1.39318e-13
ADGRE5	3.89337e-18	-0.270295	0.359	0.298	1.46367e-13
ID1	4.12447e-18	0.369291	0.356	0.117	1.55055e-13
ENTPD1	4.36105e-18	-0.446583	0.23	0.254	1.63949e-13
G3BP2	4.41747e-18	-0.410108	0.239	0.31	1.6607e-13
RPL26	4.84666e-18	-0.454338	0.968	0.94	1.82205e-13
RP5-887A10.1	4.90413e-18	0.326068	0.149	0	1.84366e-13
TARDBP	5.52038e-18	-0.353274	0.13	0.169	2.07533e-13
IL16	5.96561e-18	-0.467927	0.101	0.21	2.24271e-13
TRA2B	6.07076e-18	-0.414557	0.45	0.423	2.28224e-13
AFF4	6.0936e-18	-0.406979	0.165	0.246	2.29083e-13
CDK12	6.1637e-18	-0.409788	0.099	0.218	2.31718e-13
RNF19A	6.43617e-18	-0.370015	0.081	0.19	2.41962e-13
TAF7	6.67754e-18	-0.416758	0.359	0.391	2.51036e-13
GTF2I	7.63362e-18	-0.394628	0.205	0.306	2.86978e-13
RPS29	7.83685e-18	-0.47714	0.965	0.948	2.94619e-13
MIR22HG	7.85003e-18	-0.325143	0.153	0.149	2.95114e-13
RPL7L1	7.86594e-18	-0.378172	0.12	0.23	2.95712e-13
AZIN1	8.26269e-18	-0.310665	0.251	0.262	3.10628e-13
TRA2A	8.28721e-18	-0.572676	0.278	0.367	3.1155e-13
YAF2	8.35741e-18	-0.259514	0.12	0.157	3.14188e-13
NIPBL	8.63731e-18	-0.385809	0.116	0.198	3.24711e-13
TIMM8B	8.90361e-18	-0.413728	0.158	0.274	3.34722e-13
TOX4	9.12e-18	-0.356186	0.161	0.262	3.42857e-13
ACTN4	9.73379e-18	-0.456884	0.191	0.262	3.65932e-13
PSMB8	1.02117e-17	-0.366062	0.235	0.31	3.839e-13
ZNF721	1.04672e-17	-0.283074	0.054	0.161	3.93505e-13
HCG18	1.15135e-17	-0.517759	0.114	0.234	4.32838e-13
GPR15	1.19986e-17	-0.338988	0.023	0.145	4.51077e-13
ANP32E	1.20193e-17	-0.30155	0.151	0.165	4.51854e-13
PELI1	1.26703e-17	-0.316667	0.417	0.31	4.76326e-13
CPNE1	1.31883e-17	-0.30394	0.227	0.258	4.95803e-13
MTHFD2	1.47092e-17	-0.290003	0.33	0.286	5.52978e-13
BCL2L11	1.5335e-17	-0.382744	0.29	0.254	5.76503e-13
IGHV4-39	1.6031e-17	-0.305016	0.141	0.048	6.0267e-13
H2AFZ	1.60379e-17	-0.276749	0.71	0.585	6.0293e-13
PSMB9	1.60647e-17	-0.28264	0.295	0.278	6.03935e-13
CDK13	1.61226e-17	-0.298022	0.04	0.177	6.06114e-13
ELF1	1.74575e-17	-0.40783	0.399	0.383	6.56297e-13
STAT3	1.82249e-17	-0.494187	0.201	0.298	6.85146e-13
RPL32	1.83768e-17	-0.477653	0.979	0.964	6.90859e-13
CAP1	1.90947e-17	-0.272689	0.206	0.25	7.17845e-13
CHCHD7	2.0453e-17	-0.304114	0.263	0.286	7.68909e-13
TRIM56	2.07271e-17	-0.416699	0.051	0.206	7.79214e-13
VAMP2	2.16913e-17	-0.27876	0.479	0.419	8.15462e-13
HNRNPH3	2.1841e-17	-0.40082	0.228	0.298	8.2109e-13
SFPQ	2.21018e-17	-0.295676	0.451	0.379	8.30893e-13
ANAPC5	2.3847e-17	-0.270036	0.36	0.335	8.96503e-13
EGR1	2.43355e-17	-0.44385	0.291	0.133	9.14869e-13
MLF2	2.46334e-17	-0.254087	0.265	0.282	9.26068e-13
XRN1	2.57253e-17	-0.432262	0.126	0.254	9.67117e-13
CD81	2.9808e-17	-0.372025	0.126	0.21	1.1206e-12
RPS19BP1	3.07221e-17	-0.251282	0.411	0.339	1.15497e-12
ACTR2	3.07386e-17	-0.383916	0.197	0.262	1.15559e-12
DNAJC7	3.14717e-17	-0.397744	0.268	0.339	1.18315e-12
SAFB2	3.24915e-17	-0.259364	0.261	0.234	1.22148e-12
COPB1	3.55078e-17	-0.333269	0.147	0.254	1.33488e-12
MOB3A	3.5997e-17	-0.281828	0.236	0.214	1.35327e-12
YPEL3	3.70971e-17	-0.403269	0.203	0.286	1.39463e-12
DDX6	3.88118e-17	-0.438232	0.295	0.367	1.45909e-12
PMM2	4.2614e-17	-0.370273	0.068	0.194	1.60203e-12
PSMA4	4.42382e-17	-0.296651	0.214	0.262	1.66309e-12
IGHV3-23	4.55158e-17	-0.892717	0.144	0.157	1.71112e-12
CMTM6	4.85681e-17	-0.278942	0.24	0.254	1.82587e-12
ACTR10	5.22643e-17	-0.28343	0.107	0.141	1.96483e-12
BIRC3	5.44423e-17	-0.294272	0.583	0.415	2.0467e-12
ZKSCAN1	5.47665e-17	-0.472526	0.066	0.206	2.05889e-12
N4BP2	6.16852e-17	-0.418886	0.065	0.206	2.31899e-12
SNRNP70	6.2718e-17	-0.340027	0.312	0.262	2.35782e-12
NDUFC1	6.30246e-17	-0.313384	0.25	0.31	2.36935e-12
KMT2E-AS1	6.5691e-17	-0.50041	0.114	0.25	2.46959e-12
CDC26	6.57695e-17	-0.278133	0.219	0.27	2.47254e-12
LARP1B	6.67676e-17	-0.412005	0.202	0.282	2.51006e-12
NDUFB3	6.83449e-17	-0.279142	0.313	0.298	2.56936e-12
TGOLN2	6.9636e-17	-0.287566	0.171	0.258	2.6179e-12
RPS19	7.07326e-17	-0.478236	0.986	0.984	2.65912e-12
KIAA1551	7.18467e-17	-0.373723	0.1	0.23	2.701e-12
PNRC2	7.27057e-17	-0.348004	0.099	0.185	2.7333e-12
EIF4A1	7.3295e-17	-0.35829	0.397	0.395	2.75545e-12
AC104699.1	7.86138e-17	-0.265091	0.183	0.234	2.95541e-12
RYBP	8.35222e-17	-0.290757	0.202	0.206	3.13993e-12
RANBP2	9.03633e-17	-0.460708	0.177	0.286	3.39712e-12
ERGIC1	9.84701e-17	-0.25514	0.237	0.226	3.70189e-12
COPS3	9.84768e-17	-0.281061	0.167	0.173	3.70214e-12
WSB1	1.0022e-16	-0.379381	0.386	0.371	3.76767e-12
XIAP	1.03741e-16	-0.392634	0.071	0.198	3.90005e-12
SYNRG	1.06723e-16	-0.41396	0.087	0.202	4.01214e-12
ZNF217	1.08074e-16	-0.340062	0.03	0.133	4.06295e-12
GOLGA3	1.08499e-16	-0.488161	0.112	0.266	4.07891e-12
VPS28	1.14417e-16	-0.252048	0.395	0.323	4.30138e-12
IGKV3-20	1.14785e-16	-0.362906	0.166	0.081	4.31522e-12
ITM2C	1.15571e-16	0.301944	0.747	0.488	4.34479e-12
COBLL1	1.15646e-16	-0.319299	0.311	0.278	4.34759e-12
CHST15	1.19439e-16	-0.297272	0.12	0.19	4.49018e-12
KLF6	1.21064e-16	-0.608188	0.785	0.681	4.55127e-12
CCDC59	1.25875e-16	-0.300144	0.274	0.306	4.73216e-12
HIST1H1E	1.33602e-16	-0.298682	0.017	0.125	5.02264e-12
SGK3	1.34381e-16	-0.307583	0.031	0.157	5.05193e-12
CASP4	1.49374e-16	-0.276742	0.289	0.29	5.61558e-12
MYO1C	1.62334e-16	-0.318822	0.058	0.109	6.10278e-12
RBM6	1.65398e-16	-0.465476	0.242	0.347	6.21798e-12
MRPL18	1.69529e-16	-0.274289	0.182	0.226	6.37327e-12
SNX5	1.79349e-16	-0.272566	0.176	0.185	6.74246e-12
RP5-1171I10.5	1.88448e-16	0.282711	0.136	0	7.08451e-12
TCF3	2.11942e-16	-0.409604	0.092	0.242	7.96774e-12
SMIM15	2.12535e-16	-0.298535	0.099	0.202	7.99005e-12
M6PR	2.26492e-16	-0.261128	0.197	0.198	8.51474e-12
COA4	2.30729e-16	-0.281176	0.133	0.198	8.67404e-12
C16orf54	2.41661e-16	-0.39807	0.426	0.339	9.08502e-12
RGS1	2.66e-16	-0.771186	0.748	0.657	9.99999e-12
NFE2L2	2.67271e-16	-0.293091	0.316	0.266	1.00478e-11
USP34	2.85094e-16	-0.348233	0.108	0.234	1.07178e-11
RFC1	2.95924e-16	-0.376815	0.139	0.278	1.1125e-11
USP9X	2.98532e-16	-0.32801	0.055	0.165	1.1223e-11
PCSK7	3.41013e-16	-0.417106	0.164	0.226	1.282e-11
MAPKAPK2	3.52456e-16	-0.268202	0.145	0.161	1.32502e-11
CELF2	3.54223e-16	-0.28609	0.149	0.181	1.33167e-11
CTDNEP1	3.8895e-16	-0.264955	0.173	0.226	1.46222e-11
TXLNA	3.95825e-16	-0.261985	0.039	0.157	1.48807e-11
FTL	4.0117e-16	-0.501716	0.983	0.976	1.50816e-11
IQCB1	4.07632e-16	-0.346309	0.108	0.218	1.53245e-11
RALGDS	4.37876e-16	-0.254663	0.144	0.141	1.64615e-11
FICD	4.50703e-16	-0.329075	0.165	0.218	1.69437e-11
PDCD5	5.4764e-16	-0.286793	0.287	0.319	2.0588e-11
UBR2	5.58363e-16	-0.387763	0.088	0.218	2.09911e-11
RSRC1	5.62735e-16	-0.348864	0.118	0.181	2.11554e-11
PTPN2	5.75987e-16	-0.304466	0.242	0.266	2.16536e-11
ST8SIA4	5.78751e-16	-0.29666	0.189	0.234	2.17576e-11
YME1L1	5.99141e-16	-0.500539	0.218	0.331	2.25241e-11
MBTPS1	6.15211e-16	-0.322156	0.138	0.202	2.31283e-11
CSF2RB	6.39828e-16	-0.368993	0.169	0.25	2.40537e-11
SS18L2	6.66568e-16	-0.252347	0.256	0.258	2.50589e-11
FCHSD2	6.68041e-16	-0.366088	0.07	0.173	2.51143e-11
EAPP	6.70688e-16	-0.267834	0.143	0.202	2.52138e-11
FCGBP	6.86151e-16	-0.494501	0.093	0.101	2.57951e-11
C12orf57	6.99351e-16	-0.29155	0.586	0.504	2.62914e-11
USP48	7.08224e-16	-0.272602	0.322	0.298	2.6625e-11
IRF3	7.36947e-16	-0.327193	0.221	0.218	2.77048e-11
METAP2	7.89264e-16	-0.370911	0.21	0.278	2.96716e-11
SLC38A1	8.32169e-16	-0.329968	0.196	0.27	3.12846e-11
STAG2	8.46197e-16	-0.366117	0.082	0.214	3.18119e-11
GTPBP1	8.53139e-16	-0.328402	0.123	0.198	3.20729e-11
SPOP	8.5587e-16	-0.292648	0.214	0.242	3.21756e-11
CD69	8.8134e-16	-0.74526	0.47	0.415	3.31331e-11
MRPS31	9.72024e-16	-0.335659	0.133	0.181	3.65423e-11
TRIM28	1.00366e-15	-0.299355	0.125	0.181	3.77318e-11
SMIM7	1.01087e-15	-0.276864	0.251	0.27	3.80028e-11
PPP1CB	1.06787e-15	-0.352729	0.28	0.286	4.01455e-11
MAP3K2	1.26352e-15	-0.357844	0.116	0.206	4.75008e-11
COPG1	1.28967e-15	-0.335441	0.167	0.254	4.8484e-11
PNPLA8	1.34953e-15	-0.28671	0.167	0.202	5.07341e-11
GOLGA2	1.42494e-15	-0.361739	0.112	0.222	5.35692e-11
SUPT5H	1.54172e-15	-0.348856	0.285	0.315	5.79594e-11
UFSP2	1.65825e-15	-0.272601	0.122	0.198	6.23401e-11
COA5	1.91537e-15	-0.257232	0.079	0.145	7.20066e-11
HERC4	1.92781e-15	-0.351181	0.035	0.145	7.24742e-11
DDX27	1.98811e-15	-0.335768	0.133	0.21	7.47409e-11
EVI2B	2.0701e-15	-0.273858	0.627	0.524	7.78233e-11
TRIM73	2.07235e-15	-0.260991	0.016	0.109	7.79081e-11
CPEB4	2.11092e-15	-0.493613	0.181	0.27	7.9358e-11
MED21	2.14531e-15	-0.258715	0.087	0.177	8.06508e-11
RB1CC1	2.14645e-15	-0.347826	0.166	0.214	8.06936e-11
ZNF394	2.22916e-15	-0.353071	0.136	0.238	8.38029e-11
PRKD2	2.35666e-15	-0.264362	0.152	0.137	8.85961e-11
ABCE1	2.42725e-15	-0.269048	0.101	0.198	9.12501e-11
CACYBP	2.66147e-15	-0.349394	0.196	0.25	1.00055e-10
HSPD1	2.74866e-15	-0.419936	0.493	0.496	1.03333e-10
TRIM44	2.99571e-15	-0.381957	0.11	0.19	1.12621e-10
PPP6R3	3.36611e-15	-0.28729	0.051	0.153	1.26545e-10
CLECL1	3.38582e-15	-0.298203	0.281	0.218	1.27286e-10
PSMG2	3.53905e-15	-0.272058	0.171	0.23	1.33047e-10
THUMPD3-AS1	3.75384e-15	-0.522594	0.228	0.331	1.41122e-10
U2SURP	3.77675e-15	-0.375497	0.225	0.294	1.41983e-10
PLK3	3.93277e-15	0.321577	0.283	0.077	1.47849e-10
SOS1	3.94e-15	-0.346553	0.042	0.125	1.4812e-10
ZBTB10	4.08461e-15	-0.552224	0.093	0.161	1.53557e-10
ZC3HAV1	4.2076e-15	-0.389859	0.164	0.185	1.58181e-10
ZMYND8	4.23455e-15	-0.360952	0.06	0.177	1.59194e-10
YTHDF2	4.41688e-15	-0.259942	0.215	0.21	1.66048e-10
MARCKSL1	4.46981e-15	0.279541	0.278	0.073	1.68038e-10
AES	4.4936e-15	-0.355633	0.196	0.242	1.68933e-10
CXorf21	4.88563e-15	-0.549243	0.13	0.226	1.8367e-10
ARID4B	5.29093e-15	-0.343199	0.26	0.274	1.98907e-10
LCORL	5.41251e-15	-0.355481	0.058	0.153	2.03478e-10
VMP1	5.75094e-15	-0.567233	0.282	0.31	2.16201e-10
CLTC	6.20117e-15	-0.374358	0.077	0.198	2.33127e-10
CREBZF	6.43303e-15	-0.366546	0.072	0.23	2.41843e-10
DYNC1H1	6.55545e-15	-0.345586	0.085	0.185	2.46446e-10
BAZ2B	6.57655e-15	-0.344284	0.126	0.181	2.47239e-10
ZCCHC7	6.60754e-15	-0.322519	0.126	0.202	2.48404e-10
SET	7.24999e-15	-0.298378	0.375	0.359	2.72556e-10
SRSF4	7.29887e-15	-0.353411	0.171	0.262	2.74394e-10
KLHL24	7.42031e-15	-0.363102	0.072	0.198	2.78959e-10
ZNF91	7.69621e-15	-0.32019	0.051	0.169	2.89331e-10
FOSL2	7.96971e-15	-0.295338	0.188	0.181	2.99613e-10
ZNF24	8.37359e-15	-0.432453	0.105	0.21	3.14797e-10
NCF4	8.5779e-15	-0.269595	0.18	0.206	3.22478e-10
LARS	8.71657e-15	-0.351267	0.092	0.214	3.27691e-10
SLC39A7	8.81589e-15	-0.25217	0.257	0.266	3.31425e-10
BLOC1S6	9.18169e-15	-0.305819	0.154	0.226	3.45176e-10
RIOK3	1.03379e-14	-0.316469	0.103	0.23	3.88642e-10
ARCN1	1.03445e-14	-0.314313	0.128	0.226	3.88891e-10
SECISBP2	1.04847e-14	-0.29853	0.175	0.214	3.94163e-10
PRPF38B	1.05251e-14	-0.317178	0.339	0.323	3.95682e-10
YPEL5	1.06558e-14	-0.43625	0.799	0.718	4.00593e-10
IL6R	1.08134e-14	-0.275627	0.11	0.121	4.06519e-10
C9orf78	1.10234e-14	-0.291458	0.201	0.238	4.14415e-10
AAK1	1.11072e-14	-0.344182	0.057	0.173	4.17564e-10
DNAJC19	1.12943e-14	-0.32083	0.197	0.278	4.24599e-10
FXR1	1.16768e-14	-0.290111	0.166	0.218	4.38978e-10
RPS14	1.17874e-14	-0.523697	0.982	0.98	4.43137e-10
POLR2A	1.1902e-14	-0.454479	0.175	0.23	4.47443e-10
SAMSN1	1.26931e-14	-0.336676	0.314	0.27	4.77184e-10
SSB	1.34289e-14	-0.309875	0.221	0.298	5.04847e-10
RHOQ	1.35257e-14	-0.355425	0.078	0.214	5.08484e-10
MAN1A1	1.37897e-14	-0.264719	0.178	0.214	5.18409e-10
GSPT1	1.4544e-14	-0.26621	0.215	0.214	5.46766e-10
DYNC1LI2	1.46247e-14	-0.268395	0.075	0.153	5.49801e-10
H2AFJ	1.50538e-14	-0.270197	0.213	0.177	5.65932e-10
DDX39B	1.72626e-14	-0.274438	0.043	0.165	6.48972e-10
DUSP2	1.73605e-14	0.296481	0.354	0.145	6.52652e-10
CCT6A	1.75452e-14	-0.258058	0.138	0.198	6.59593e-10
AHSA1	1.82017e-14	-0.291509	0.153	0.198	6.84274e-10
RSF1	1.86344e-14	-0.328548	0.156	0.242	7.00541e-10
RASSF6	1.9429e-14	-0.335131	0.042	0.113	7.30413e-10
SMG1	2.02641e-14	-0.381424	0.148	0.274	7.6181e-10
PIM1	2.11986e-14	0.286289	0.426	0.19	7.9694e-10
EPB41	2.14064e-14	-0.283419	0.059	0.165	8.04753e-10
ARHGAP25	2.16179e-14	-0.271468	0.082	0.113	8.12702e-10
ZBTB21	2.19027e-14	-0.27549	0.073	0.145	8.23412e-10
IAH1	2.26545e-14	-0.290193	0.145	0.202	8.51672e-10
MRPL27	2.27523e-14	-0.25155	0.164	0.194	8.55351e-10
TMEM154	2.32707e-14	-0.253674	0.085	0.129	8.74841e-10
ITPR2	2.40212e-14	-0.390551	0.087	0.181	9.03053e-10
MRPL34	2.59085e-14	-0.276272	0.156	0.214	9.74005e-10
LSM12	2.60846e-14	-0.301539	0.096	0.153	9.80625e-10
EIF3J	2.69109e-14	-0.293175	0.312	0.298	1.01169e-09
EIF4G1	2.7053e-14	-0.400639	0.16	0.25	1.01703e-09
RNF213	2.78436e-14	-0.440769	0.11	0.254	1.04675e-09
PIAS1	2.79736e-14	-0.315132	0.087	0.198	1.05164e-09
CHD9	2.82719e-14	-0.386509	0.231	0.315	1.06286e-09
NOC2L	2.8619e-14	-0.300719	0.197	0.218	1.0759e-09
MARS	2.90161e-14	-0.337714	0.193	0.254	1.09083e-09
HIST1H2AC	3.13689e-14	-0.426507	0.193	0.254	1.17928e-09
CLMN	3.18989e-14	-0.255763	0.11	0.137	1.19921e-09
APOL6	3.37141e-14	-0.33141	0.054	0.129	1.26745e-09
PBRM1	3.74666e-14	-0.335429	0.088	0.161	1.40852e-09
LENG8	3.8052e-14	-0.45988	0.112	0.242	1.43053e-09
LTN1	3.80548e-14	-0.386431	0.052	0.137	1.43063e-09
CNOT7	3.94797e-14	-0.262875	0.137	0.169	1.4842e-09
SNRPD3	3.97801e-14	-0.297985	0.211	0.258	1.49549e-09
RNF4	4.09725e-14	-0.264851	0.081	0.153	1.54032e-09
MCL1	4.18309e-14	-0.461681	0.879	0.81	1.57259e-09
KAT6A	4.18726e-14	-0.268966	0.05	0.149	1.57416e-09
FAM204A	4.59066e-14	-0.309994	0.192	0.258	1.72581e-09
PSMD12	4.80714e-14	-0.285204	0.152	0.198	1.8072e-09
AKAP13	4.93141e-14	-0.40162	0.341	0.427	1.85391e-09
RBM5	5.21583e-14	-0.431714	0.152	0.246	1.96084e-09
CWF19L2	5.51833e-14	-0.427641	0.08	0.198	2.07456e-09
UBE2H	5.62312e-14	-0.364268	0.257	0.286	2.11396e-09
DTWD1	6.10598e-14	-0.301188	0.101	0.185	2.29548e-09
EIF2S3	6.59702e-14	-0.288436	0.302	0.31	2.48008e-09
PDCD10	7.24621e-14	-0.282923	0.098	0.177	2.72414e-09
DDIT3	7.44782e-14	-0.405055	0.269	0.306	2.79993e-09
ARID1A	7.69844e-14	-0.308223	0.059	0.165	2.89415e-09
ITGA8	8.10745e-14	-0.266986	0.126	0.149	3.04791e-09
ESCO1	8.35719e-14	-0.340218	0.059	0.177	3.1418e-09
PKN2	8.6908e-14	-0.319092	0.068	0.206	3.26722e-09
GLA	8.75658e-14	0.265741	0.419	0.198	3.29195e-09
RGPD5	9.0359e-14	-0.2936	0.014	0.105	3.39696e-09
LINC01480	9.22527e-14	-0.343779	0.2	0.153	3.46815e-09
SEMA4D	9.47542e-14	-0.257322	0.094	0.153	3.56219e-09
ID3	9.66428e-14	-0.712653	0.426	0.31	3.63319e-09
DOCK8	9.67183e-14	-0.353797	0.106	0.218	3.63603e-09
COX20	9.95382e-14	-0.292138	0.119	0.185	3.74204e-09
TIAL1	1.03882e-13	-0.259944	0.196	0.234	3.90533e-09
CALCOCO2	1.05802e-13	-0.28085	0.103	0.198	3.97751e-09
TMEM87A	1.06459e-13	-0.265086	0.138	0.21	4.00221e-09
CDC42SE1	1.07641e-13	-0.326452	0.216	0.23	4.04666e-09
ITGA4	1.08284e-13	-0.357537	0.178	0.254	4.07081e-09
EPS8	1.0919e-13	-0.266831	0.027	0.109	4.10488e-09
YIPF5	1.09984e-13	-0.268497	0.214	0.23	4.13475e-09
POP5	1.15829e-13	-0.271663	0.144	0.21	4.35446e-09
MAP3K1	1.16048e-13	-0.283844	0.08	0.165	4.36271e-09
A1BG	1.32409e-13	-0.257597	0.39	0.351	4.97778e-09
ACBD3	1.34397e-13	-0.292772	0.147	0.198	5.05253e-09
INTS6	1.34667e-13	-0.472638	0.217	0.266	5.06266e-09
DENND2C	1.40267e-13	-0.334892	0.077	0.153	5.27318e-09
ARHGAP18	1.4098e-13	-0.251051	0.079	0.149	5.30001e-09
ATXN7L3B	1.49606e-13	-0.313353	0.037	0.141	5.62427e-09
PNP	1.49888e-13	-0.309717	0.245	0.23	5.63488e-09
ZNF655	1.53995e-13	-0.261818	0.136	0.157	5.78929e-09
SLC1A4	1.58863e-13	-0.262849	0.178	0.226	5.97229e-09
MYC	1.70409e-13	0.26368	0.209	0.04	6.40634e-09
CHCHD1	2.04571e-13	-0.352197	0.151	0.25	7.69065e-09
TDG	2.08332e-13	-0.323684	0.094	0.181	7.83204e-09
2025-03-06	2.11045e-13	-0.369147	0.266	0.315	7.93402e-09
ROCK1	2.13474e-13	-0.283503	0.212	0.222	8.02534e-09
MIS18BP1	2.3793e-13	-0.387774	0.095	0.222	8.94475e-09
TRIM38	2.48e-13	-0.289166	0.053	0.165	9.32332e-09
RPS6KA5	2.50402e-13	-0.312674	0.053	0.141	9.41361e-09
BAZ2A	2.53436e-13	-0.295937	0.167	0.214	9.52768e-09
TROVE2	2.5739e-13	-0.279505	0.131	0.198	9.67633e-09
UFL1	2.82167e-13	-0.300772	0.117	0.198	1.06078e-08
PHIP	2.88485e-13	-0.402862	0.236	0.339	1.08453e-08
BHLHE41	3.1462e-13	-0.321133	0.148	0.218	1.18278e-08
RBM26	3.27644e-13	-0.332242	0.092	0.19	1.23175e-08
C12orf65	3.30219e-13	-0.265944	0.079	0.125	1.24143e-08
GPANK1	3.33598e-13	-0.339834	0.093	0.194	1.25413e-08
ABHD5	4.31753e-13	-0.508472	0.167	0.177	1.62313e-08
C2orf49	4.46483e-13	-0.288778	0.047	0.157	1.67851e-08
MCEE	4.47168e-13	-0.279726	0.125	0.19	1.68108e-08
CD52	4.56316e-13	-0.332723	0.229	0.194	1.71547e-08
SIKE1	4.69948e-13	-0.261032	0.067	0.149	1.76672e-08
WWC3	4.74485e-13	-0.27862	0.04	0.101	1.78378e-08
NFKBID	4.84794e-13	-0.416609	0.109	0.121	1.82254e-08
CRYBG3	4.88972e-13	-0.28681	0.04	0.153	1.83824e-08
LINC00667	4.9446e-13	-0.300302	0.075	0.141	1.85887e-08
RIF1	6.63162e-13	-0.266211	0.053	0.145	2.49309e-08
DNAJB4	6.69597e-13	-0.668554	0.097	0.214	2.51728e-08
POLR2H	6.77576e-13	-0.310443	0.127	0.218	2.54728e-08
GON4L	7.12493e-13	-0.374677	0.104	0.21	2.67854e-08
GIGYF2	7.18263e-13	-0.325763	0.113	0.185	2.70024e-08
ATG5	7.37975e-13	-0.348597	0.187	0.194	2.77435e-08
UTRN	7.52542e-13	-0.302174	0.092	0.165	2.82911e-08
EPM2AIP1	8.10236e-13	-0.396768	0.14	0.274	3.046e-08
TLE3	8.65988e-13	-0.29205	0.212	0.226	3.2556e-08
WDR6	8.97137e-13	-0.380044	0.109	0.206	3.3727e-08
GAB1	9.18858e-13	-0.250636	0.127	0.149	3.45436e-08
PTPN6	9.36726e-13	-0.272997	0.176	0.198	3.52153e-08
SRGN	9.85514e-13	0.353278	0.895	0.718	3.70494e-08
IGLV3-1	1.07369e-12	-1.06447	0.224	0.194	4.03644e-08
PUS7L	1.08327e-12	-0.337714	0.074	0.202	4.07243e-08
NR4A2	1.09427e-12	-0.413749	0.278	0.294	4.11381e-08
SNRNP200	1.12491e-12	-0.325594	0.126	0.185	4.22901e-08
CEBPZ	1.21438e-12	-0.282009	0.116	0.214	4.56534e-08
SLFN11	1.253e-12	-0.278739	0.06	0.157	4.71052e-08
CLIP1	1.28208e-12	-0.271932	0.107	0.157	4.81984e-08
KDM5A	1.31777e-12	-0.275988	0.111	0.198	4.95403e-08
PIK3C2A	1.45204e-12	-0.272385	0.051	0.141	5.45879e-08
HIPK2	1.47665e-12	-0.330831	0.213	0.258	5.55133e-08
SAMD4B	1.64479e-12	-0.255158	0.108	0.153	6.18343e-08
BTAF1	1.6799e-12	-0.277381	0.063	0.161	6.31543e-08
UCP2	1.71325e-12	-0.314549	0.173	0.21	6.4408e-08
IFI16	1.7453e-12	-0.372848	0.149	0.262	6.5613e-08
SHPRH	1.89072e-12	-0.273972	0.035	0.153	7.10796e-08
PSMD1	2.09128e-12	-0.281673	0.077	0.161	7.86196e-08
METTL7A	2.21565e-12	-0.282731	0.182	0.214	8.32953e-08
SMCHD1	2.27437e-12	-0.401612	0.192	0.315	8.55025e-08
TIMM44	2.28053e-12	-0.362759	0.095	0.133	8.57343e-08
SMC3	2.35451e-12	-0.347428	0.113	0.214	8.85155e-08
SYNE3	2.41672e-12	-0.308013	0.075	0.145	9.08541e-08
MEPCE	2.4447e-12	-0.253956	0.076	0.113	9.1906e-08
WDR1	2.47418e-12	-0.258342	0.175	0.165	9.30144e-08
DHX29	2.56447e-12	-0.323252	0.097	0.198	9.64087e-08
2025-03-08	2.60008e-12	-0.282405	0.093	0.19	9.77473e-08
PRRC1	2.62053e-12	-0.307178	0.079	0.165	9.85162e-08
AARS	2.77136e-12	-0.278796	0.144	0.181	1.04187e-07
SEC23A	3.12456e-12	-0.294833	0.12	0.173	1.17465e-07
RAB11FIP1	3.19299e-12	-0.281049	0.378	0.323	1.20037e-07
CTNNB1	3.23874e-12	-0.306383	0.166	0.214	1.21757e-07
HERPUD1	3.27022e-12	0.271851	0.969	0.863	1.22941e-07
ATG12	3.4233e-12	-0.268767	0.163	0.214	1.28696e-07
PCF11	3.50275e-12	-0.43668	0.214	0.25	1.31682e-07
ZNF644	3.75065e-12	-0.328778	0.131	0.194	1.41002e-07
TMEM107	3.9481e-12	-0.335715	0.241	0.222	1.48425e-07
EIF3B	3.95722e-12	-0.264725	0.086	0.141	1.48768e-07
SUCO	4.21267e-12	-0.314306	0.098	0.153	1.58371e-07
DDX19B	4.53769e-12	-0.277215	0.1	0.109	1.7059e-07
PRRC2B	4.58775e-12	-0.262462	0.06	0.129	1.72472e-07
SREK1	4.72352e-12	-0.283263	0.16	0.23	1.77576e-07
BRAF	4.72752e-12	-0.326207	0.093	0.177	1.77726e-07
KAT6B	5.03596e-12	-0.315066	0.116	0.21	1.89322e-07
KCNK6	5.08959e-12	-0.311472	0.145	0.206	1.91338e-07
FCRL2	5.24224e-12	-0.283254	0.138	0.218	1.97077e-07
TMEM140	5.36719e-12	-0.297657	0.096	0.157	2.01774e-07
TNFAIP8	5.71919e-12	-0.330955	0.151	0.266	2.15007e-07
DMTF1	5.72788e-12	-0.257435	0.039	0.153	2.15334e-07
RGS2	5.74469e-12	-0.379254	0.559	0.512	2.15966e-07
DLG1	6.02778e-12	-0.324279	0.097	0.234	2.26608e-07
TAOK3	6.18897e-12	-0.268487	0.109	0.181	2.32668e-07
LBH	6.72666e-12	-0.411587	0.06	0.113	2.52882e-07
FAM208B	6.95039e-12	-0.302523	0.071	0.173	2.61293e-07
CNOT4	6.96793e-12	-0.306684	0.112	0.218	2.61952e-07
NT5DC2	7.09845e-12	-0.286663	0.124	0.133	2.66859e-07
MIS12	7.68271e-12	-0.2651	0.106	0.169	2.88824e-07
C2orf74	7.94561e-12	-0.292721	0.055	0.141	2.98707e-07
PRKD3	8.06261e-12	-0.357501	0.126	0.218	3.03106e-07
CPNE5	8.51944e-12	-0.369025	0.156	0.254	3.2028e-07
ZC3H13	9.33554e-12	-0.292063	0.106	0.19	3.5096e-07
KCNQ1OT1	9.42751e-12	-0.523444	0.309	0.319	3.54418e-07
MTPN	9.45378e-12	-0.295331	0.084	0.137	3.55405e-07
TMEM161B	9.83258e-12	-0.297464	0.024	0.109	3.69646e-07
CDK11A	9.89442e-12	-0.271786	0.098	0.137	3.71971e-07
PRDM2	1.08402e-11	-0.348913	0.186	0.282	4.07525e-07
IGKC	1.11872e-11	1.05376	0.998	0.972	4.20573e-07
PRPF8	1.15572e-11	-0.28061	0.101	0.206	4.34482e-07
RNF216	1.16944e-11	-0.279779	0.083	0.149	4.39639e-07
UBN2	1.18772e-11	-0.27063	0.041	0.129	4.4651e-07
IPO9	1.19364e-11	-0.258187	0.04	0.121	4.48738e-07
CTSW	1.3032e-11	0.501449	0.232	0.06	4.89925e-07
SLC15A2	1.39997e-11	-0.250335	0.022	0.113	5.26304e-07
RRP12	1.44992e-11	-0.3145	0.103	0.177	5.45084e-07
RRAD	1.45955e-11	0.500219	0.189	0.036	5.48703e-07
RPL8	1.59742e-11	-0.433352	0.981	0.944	6.00536e-07
HMGB2	1.70448e-11	-0.288905	0.232	0.242	6.40784e-07
PHF20	1.86964e-11	-0.31028	0.154	0.222	7.02871e-07
KRIT1	1.91783e-11	-0.310376	0.074	0.141	7.20987e-07
MTIF3	2.05738e-11	-0.362689	0.262	0.298	7.73451e-07
WARS	2.12628e-11	-0.34525	0.193	0.202	7.99354e-07
NF1	2.14871e-11	-0.329268	0.073	0.141	8.07786e-07
RBBP8	2.14958e-11	-0.39144	0.168	0.153	8.08114e-07
LUC7L	2.17944e-11	-0.367309	0.144	0.173	8.1934e-07
SETD5	2.19968e-11	-0.292192	0.131	0.21	8.26949e-07
SENP6	2.20192e-11	-0.262901	0.112	0.202	8.27791e-07
MDM2	2.30404e-11	-0.373443	0.084	0.181	8.66182e-07
THAP7	2.43573e-11	-0.273462	0.161	0.214	9.15689e-07
GLS	2.50967e-11	-0.355089	0.241	0.302	9.43486e-07
IRF2	2.58362e-11	-0.256965	0.114	0.202	9.71288e-07
GTF2A1	2.58544e-11	-0.299651	0.062	0.157	9.71972e-07
ATP11B	2.67148e-11	-0.273277	0.06	0.153	1.00432e-06
CNPPD1	2.70929e-11	-0.273329	0.104	0.173	1.01853e-06
NR3C1	3.06039e-11	-0.310194	0.236	0.266	1.15052e-06
ATF7IP	3.09055e-11	-0.276941	0.151	0.206	1.16186e-06
ESR2	3.27248e-11	-0.298651	0.082	0.165	1.23026e-06
ACIN1	3.49038e-11	-0.283386	0.087	0.161	1.31217e-06
AP3D1	4.86844e-11	-0.274983	0.181	0.218	1.83024e-06
POLE3	4.9311e-11	-0.277645	0.1	0.169	1.8538e-06
NMRK1	5.17384e-11	-0.265093	0.163	0.19	1.94505e-06
KLF2	5.63035e-11	-0.408236	0.4	0.302	2.11667e-06
KIAA0319L	5.63352e-11	-0.274699	0.062	0.133	2.11787e-06
ZNF215	5.7327e-11	-0.263678	0.067	0.157	2.15515e-06
CCNT2	6.44216e-11	-0.290334	0.045	0.133	2.42186e-06
ATP2A2	6.59366e-11	-0.282888	0.121	0.173	2.47882e-06
SUGP2	6.66168e-11	-0.347319	0.05	0.157	2.50439e-06
TRNT1	7.01698e-11	-0.286988	0.04	0.101	2.63796e-06
N4BP2L1	7.14059e-11	-0.356437	0.163	0.19	2.68443e-06
IP6K2	8.24884e-11	-0.262873	0.13	0.137	3.10107e-06
HNRNPUL2	8.98308e-11	-0.250059	0.053	0.117	3.3771e-06
NECAP1	9.29145e-11	-0.256796	0.11	0.181	3.49303e-06
USP8	1.14958e-10	-0.300355	0.178	0.238	4.32173e-06
NUMA1	1.19543e-10	-0.257613	0.051	0.161	4.49411e-06
POU2F2	1.22324e-10	-0.373904	0.12	0.185	4.59863e-06
PURA	1.2578e-10	-0.300029	0.089	0.137	4.72856e-06
FOXN3	1.31385e-10	-0.254046	0.186	0.226	4.9393e-06
SMARCC2	1.3391e-10	-0.280794	0.061	0.153	5.03422e-06
AFF1	1.35825e-10	-0.271582	0.049	0.109	5.10621e-06
ITSN2	1.54255e-10	-0.284527	0.186	0.218	5.79907e-06
SEC24A	1.63859e-10	-0.251902	0.139	0.165	6.16011e-06
SMARCA5	1.6402e-10	-0.271233	0.175	0.218	6.16617e-06
NCBP3	1.65506e-10	-0.312223	0.068	0.129	6.22202e-06
TSPYL2	1.69902e-10	-0.279919	0.235	0.222	6.38729e-06
HIST1H1C	1.83948e-10	-0.391307	0.331	0.319	6.91535e-06
ENTPD4	1.94789e-10	-0.318918	0.101	0.198	7.3229e-06
ACAP2	1.95473e-10	-0.253591	0.074	0.153	7.34863e-06
CNOT6L	2.20404e-10	-0.288523	0.123	0.173	8.28585e-06
RPAP2	2.20567e-10	-0.250593	0.023	0.105	8.29198e-06
ANKRD10	2.22806e-10	-0.25532	0.111	0.137	8.37616e-06
TUBA4A	2.28619e-10	-0.336973	0.308	0.282	8.59471e-06
VPS4B	2.29521e-10	-0.271217	0.093	0.165	8.6286e-06
RNF103	2.35115e-10	-0.301715	0.093	0.141	8.83892e-06
CLEC2B	2.46247e-10	-0.377713	0.248	0.222	9.2574e-06
SMAD5	2.55216e-10	-0.257052	0.042	0.117	9.59461e-06
SAT1	2.5881e-10	-0.581167	0.796	0.762	9.7297e-06
ITGAL	2.62371e-10	-0.284729	0.059	0.113	9.86357e-06
SLC25A36	2.63173e-10	-0.302879	0.123	0.185	9.89372e-06
FAM53C	2.74123e-10	-0.29075	0.204	0.202	1.03054e-05
KPNB1	3.02087e-10	-0.277652	0.221	0.238	1.13567e-05
PSMA3-AS1	3.0413e-10	-0.310541	0.184	0.262	1.14335e-05
MON2	3.34204e-10	-0.251289	0.062	0.169	1.25641e-05
TPP2	3.7896e-10	-0.25953	0.095	0.19	1.42466e-05
CDK14	3.90953e-10	-0.356994	0.102	0.173	1.46975e-05
ABCA5	3.91928e-10	-0.265682	0.104	0.169	1.47341e-05
IGLC3	4.69088e-10	2.07187	0.848	0.681	1.76349e-05
HUWE1	5.02304e-10	-0.251272	0.074	0.153	1.88836e-05
SLC5A3	5.201e-10	-0.340991	0.167	0.198	1.95526e-05
OTUD5	5.20184e-10	-0.282647	0.15	0.181	1.95558e-05
HOOK2	5.38415e-10	-0.290015	0.078	0.133	2.02412e-05
SNX29	5.49508e-10	-0.303474	0.089	0.177	2.06582e-05
DICER1	5.51416e-10	-0.271292	0.043	0.133	2.07299e-05
NIFK	6.25895e-10	-0.266874	0.113	0.173	2.35299e-05
DST	6.49537e-10	-0.286617	0.075	0.161	2.44187e-05
RPS15	6.70843e-10	-0.38686	0.983	0.96	2.52197e-05
IGKV4-1	8.44089e-10	-0.895412	0.198	0.105	3.17327e-05
GABPB1-AS1	8.85149e-10	-0.360709	0.098	0.226	3.32763e-05
C19orf25	9.12558e-10	-0.283094	0.097	0.165	3.43067e-05
CDC40	9.43829e-10	-0.296575	0.077	0.173	3.54823e-05
IGLV2-8	1.04914e-09	-1.78645	0.066	0.129	3.94415e-05
DDX18	1.06441e-09	-0.366001	0.514	0.52	4.00154e-05
AHI1	1.14205e-09	-0.382499	0.16	0.218	4.29344e-05
GADD45A	1.21813e-09	0.295484	0.46	0.262	4.57944e-05
FAM136A	1.32875e-09	-0.26477	0.234	0.278	4.99529e-05
IGHG1	1.38793e-09	0.796974	0.317	0.153	5.21778e-05
PILRB	1.41513e-09	-0.277592	0.074	0.133	5.32004e-05
HIST1H2BJ	1.68132e-09	-0.423654	0.091	0.113	6.32075e-05
CHD1	2.20312e-09	-0.289411	0.149	0.21	8.2824e-05
MLLT6	2.2322e-09	-0.256437	0.037	0.125	8.39172e-05
CASP10	2.26814e-09	-0.297519	0.137	0.254	8.52685e-05
NELFCD	2.27801e-09	-0.27305	0.107	0.185	8.56396e-05
TFRC	2.29978e-09	-0.311507	0.097	0.177	8.64578e-05
STAT2	2.33375e-09	-0.266495	0.082	0.177	8.77352e-05
NXPE3	2.66588e-09	-0.260483	0.081	0.141	0.000100221
ANKRD36C	3.15288e-09	-0.432414	0.101	0.169	0.000118529
MPHOSPH10	3.66994e-09	-0.274881	0.138	0.218	0.000137968
HSH2D	3.84537e-09	-0.369629	0.268	0.294	0.000144563
RBM4	4.39625e-09	-0.312545	0.135	0.185	0.000165272
RPL9	4.48481e-09	-0.300801	0.965	0.927	0.000168602
UPF3A	4.52934e-09	-0.300411	0.17	0.226	0.000170276
RPL18A	4.60187e-09	-0.304492	0.985	0.948	0.000173003
ADD1	4.77292e-09	-0.277561	0.098	0.173	0.000179433
GALK2	4.89754e-09	-0.274875	0.077	0.161	0.000184118
HSPH1	5.12045e-09	-0.548924	0.279	0.339	0.000192498
TRAF3IP3	5.18634e-09	-0.27783	0.141	0.226	0.000194975
IST1	5.2656e-09	-0.258768	0.103	0.137	0.000197955
RPL15	5.66308e-09	-0.28406	0.973	0.919	0.000212898
PUM1	5.72155e-09	-0.263396	0.106	0.145	0.000215096
DUSP4	6.5642e-09	-0.490043	0.175	0.185	0.000246774
ZNF830	6.84766e-09	-0.278621	0.096	0.157	0.000257431
POGZ	7.18186e-09	-0.277509	0.094	0.185	0.000269995
TNPO1	7.2405e-09	-0.356978	0.07	0.133	0.000272199
ACAP1	7.77863e-09	-0.272829	0.239	0.27	0.00029243
DDHD1	8.32298e-09	-0.263744	0.075	0.169	0.000312894
NABP1	8.48388e-09	-0.349434	0.18	0.202	0.000318943
CENPC	9.44054e-09	-0.3143	0.145	0.234	0.000354908
ECHDC2	1.0174e-08	-0.259788	0.062	0.117	0.000382482
IWS1	1.14288e-08	-0.268495	0.076	0.145	0.000429654
ATXN2	1.19369e-08	-0.257913	0.059	0.141	0.000448756
GPATCH2L	1.40752e-08	-0.270918	0.086	0.157	0.000529142
EIF1	1.48371e-08	-0.329305	0.986	0.968	0.000557788
IGLV2-11	1.61196e-08	-2.02542	0.065	0.137	0.000606
CLK4	1.79645e-08	-0.282245	0.128	0.21	0.000675356
ERICH1	1.83194e-08	-0.295417	0.08	0.165	0.0006887
HSPA1A	1.99072e-08	-0.883109	0.407	0.415	0.000748393
ZSCAN16-AS1	2.14787e-08	-0.272519	0.095	0.149	0.000807469
CSNK1E	2.30279e-08	-0.25283	0.154	0.185	0.00086571
MEF2D	2.90355e-08	-0.266666	0.124	0.177	0.00109156
CELF1	3.00772e-08	-0.273806	0.083	0.121	0.00113072
CBWD1	3.13937e-08	-0.256564	0.122	0.161	0.00118021
TNRC6A	4.18634e-08	-0.263385	0.088	0.165	0.00157381
WAPL	4.20356e-08	-0.25303	0.088	0.161	0.00158029
SYNE1	4.33582e-08	-0.255463	0.055	0.129	0.00163001
AKAP17A	4.70643e-08	-0.271062	0.236	0.258	0.00176934
CCL4	4.89359e-08	0.678063	0.175	0.052	0.0018397
PARP14	5.39278e-08	-0.252516	0.109	0.157	0.00202736
ARIH2	5.45067e-08	-0.258923	0.134	0.169	0.00204912
RAB14	5.99305e-08	-0.259714	0.097	0.145	0.00225303
MT1X	6.89389e-08	-0.705948	0.134	0.145	0.00259169
HERC2	6.90229e-08	-0.270971	0.108	0.177	0.00259485
HIST1H2BC	7.28486e-08	-0.265076	0.165	0.214	0.00273867
ZMYM2	7.7703e-08	-0.266328	0.086	0.141	0.00292117
PHF14	1.15812e-07	-0.296093	0.128	0.141	0.00435384
MIAT	1.16671e-07	-0.25624	0.088	0.141	0.00438615
NSD1	1.29202e-07	-0.277802	0.115	0.206	0.00485722
SDCCAG8	1.50609e-07	-0.263878	0.095	0.149	0.00566201
CYTH4	1.71227e-07	-0.276374	0.11	0.194	0.00643712
ETV3	2.67649e-07	-0.310522	0.122	0.141	0.010062
CALCOCO1	4.46708e-07	-0.252237	0.128	0.21	0.0167935
SMARCC1	4.9496e-07	-0.263114	0.082	0.153	0.0186075
RPL10	5.24701e-07	-0.50976	0.996	0.984	0.0197256
IGHG2	6.02602e-07	-0.642667	0.168	0.089	0.0226542
IGLV1-51	6.207e-07	-0.550872	0.116	0.065	0.0233346
TLE4	1.04433e-06	-0.425171	0.147	0.206	0.0392605
EEF1A1	1.5251e-06	-0.466137	0.987	0.976	0.0573346
ERN1	1.90329e-06	-0.266686	0.284	0.27	0.0715524
EIF4E	3.58579e-06	0.250075	0.315	0.177	0.134804
IARS	4.20613e-06	-0.253207	0.147	0.21	0.158125
JCHAIN	4.35261e-06	0.296171	0.999	1	0.163632
IGLC7	4.76625e-06	2.69092	0.435	0.298	0.179182
IGLL1	8.0644e-06	-0.588549	0.112	0.129	0.303173
GOLGA8B	3.5203e-05	-0.270894	0.071	0.125	1
RPS18	0.00026356	-0.320893	0.988	0.976	1
IGHA2	0.00169393	1.89876	0.97	0.944	1
RPL3	0.00531438	-0.357912	0.982	0.964	1

## Sheet: DEGs_Plasma cells_NATvsTumor
	p_val	avg_log2FC	pct.1	pct.2	p_val_adj
IGHA1	0	1.38884	0.999	0.831	0
IGHG1	0	-3.98431	0.317	0.861	0
IGHG4	0	-3.70487	0.428	0.892	0
JCHAIN	0	1.8474	0.999	0.937	0
IGHG3	1.38036e-299	-3.1485	0.434	0.897	5.18932e-295
IGHA2	6.43962e-282	1.35489	0.97	0.492	2.42091e-277
IGHGP	3.49921e-266	-3.73147	0.083	0.654	1.31549e-261
LMNA	9.57431e-244	2.20537	0.862	0.597	3.59936e-239
TFF3	1.43429e-223	-1.34103	0.274	0.728	5.39208e-219
CXCL8	8.64063e-222	-0.802511	0.077	0.572	3.24836e-217
AL928768.3	3.55053e-220	2.02112	0.836	0.333	1.33478e-215
IGHG2	2.06842e-209	-2.21854	0.168	0.701	7.77604e-205
SPINK2	4.63153e-199	1.41907	0.561	0.055	1.74118e-194
CXCL3	4.35188e-189	-0.614952	0.058	0.492	1.63605e-184
CCL20	3.45149e-186	-0.477829	0.021	0.396	1.29755e-181
LCN2	1.23422e-176	-0.407232	0.013	0.353	4.63994e-172
AGR2	1.79358e-160	-0.838649	0.135	0.541	6.74279e-156
S100P	8.88207e-157	-0.40653	0.019	0.344	3.33912e-152
IFI6	3.26945e-145	-1.18484	0.297	0.639	1.22912e-140
CCND2	3.22018e-143	-0.804198	0.059	0.412	1.21059e-138
CXCL1	6.62244e-136	-0.466127	0.058	0.408	2.48964e-131
S100A6	3.40271e-135	-1.00543	0.848	0.955	1.27922e-130
CFD	3.73602e-134	0.605444	0.456	0.059	1.40452e-129
CCL3L3	4.89024e-133	-0.354686	0.036	0.356	1.83844e-128
XBP1	2.24669e-132	-1.03507	0.887	0.957	8.44621e-128
PTP4A3	4.96947e-130	-0.726651	0.025	0.31	1.86822e-125
SPP1	2.80988e-125	-0.611659	0.011	0.264	1.05634e-120
MT-CYB	1.12731e-120	1.09277	0.998	0.981	4.238e-116
REG4	9.36316e-120	-0.408645	0.003	0.219	3.51999e-115
MT-ND3	1.28222e-119	1.17158	0.994	0.962	4.82037e-115
GUCA2A	1.75707e-119	0.452418	0.315	0.006	6.60554e-115
SPINK1	5.01518e-119	-0.375753	0.026	0.301	1.88541e-114
VIM	4.28512e-117	0.995393	0.93	0.874	1.61095e-112
PABPC4	6.18623e-116	0.885813	0.779	0.509	2.32565e-111
GDF15	1.01542e-114	-0.329807	0.049	0.355	3.81737e-110
CXCL2	1.55872e-114	-0.377489	0.058	0.373	5.85987e-110
GUCA2B	1.67137e-114	0.419511	0.293	0.003	6.28334e-110
HIST1H1C	6.14403e-114	-1.14681	0.331	0.701	2.30979e-109
ZG16	1.3218e-113	0.4762	0.341	0.021	4.96918e-109
EZR	5.43309e-112	0.977339	0.838	0.731	2.04252e-107
EPCAM	8.32337e-111	-0.473279	0.13	0.485	3.12909e-106
MT-CO3	1.2515e-108	0.943447	0.999	0.992	4.70488e-104
CD24	3.31793e-107	-0.435991	0.076	0.388	1.24734e-102
DNAAF1	6.26377e-105	-1.47079	0.083	0.383	2.3548e-100
CLDN4	7.56649e-105	-0.660538	0.299	0.603	2.84455e-100
GPX2	1.61695e-101	-0.306402	0.058	0.352	6.07878e-97
CD48	4.00773e-100	0.697397	0.614	0.236	1.50667e-95
RPLP2	9.43492e-97	0.568393	0.982	0.992	3.54696e-92
GLRX	1.23077e-96	-0.862652	0.329	0.658	4.62697e-92
CIRBP	6.68983e-91	0.656511	0.91	0.887	2.51498e-86
RPL34	3.83908e-89	0.544365	0.984	0.992	1.44327e-84
LY6E	1.07272e-88	-0.632587	0.27	0.575	4.0328e-84
RPL3	1.1126e-85	0.474696	0.982	0.995	4.18272e-81
TNFRSF18	1.19065e-84	0.633946	0.581	0.238	4.47611e-80
PHGR1	4.92189e-84	0.749602	0.727	0.432	1.85033e-79
KRT8	7.79395e-84	-0.557485	0.377	0.676	2.93006e-79
GAS6	3.17138e-83	-0.510272	0.216	0.531	1.19225e-78
S100A11	2.87244e-81	-0.590394	0.496	0.784	1.07986e-76
EEF1A1	4.19868e-81	0.56165	0.987	0.999	1.57845e-76
IGLV3-1	6.60666e-81	-1.0778	0.224	0.507	2.48371e-76
KRT18	5.74136e-80	-0.48983	0.298	0.623	2.15841e-75
MT-ND2	9.25537e-80	0.974115	0.999	0.986	3.47946e-75
TSPAN8	3.06505e-78	-0.37489	0.105	0.379	1.15228e-73
TNFRSF13B	2.30364e-77	0.509648	0.467	0.145	8.66031e-73
GRN	6.68193e-77	-0.451583	0.293	0.598	2.51201e-72
RP11-16E12.2	1.01519e-73	-0.379299	0.104	0.377	3.81651e-69
SPSB1	7.79267e-73	-0.258361	0.013	0.185	2.92958e-68
CXCR4	8.48046e-73	-0.658999	0.195	0.501	3.18814e-68
SRGN	1.38698e-72	0.543366	0.895	0.909	5.2142e-68
REG1A	1.52562e-72	-0.348815	0.001	0.128	5.73541e-68
YPEL5	3.50427e-72	0.812118	0.799	0.659	1.3174e-67
ST6GAL1	6.20007e-72	-0.397637	0.16	0.453	2.33085e-67
MT-ND1	1.51487e-71	0.894176	0.994	0.982	5.69499e-67
MT-CO1	5.8556e-71	0.801332	0.999	0.995	2.20136e-66
GZMB	6.31153e-71	-0.58477	0.041	0.248	2.37276e-66
IFI27	1.84415e-70	-0.630525	0.292	0.557	6.93292e-66
RPS20	4.07403e-70	0.48797	0.97	0.976	1.53159e-65
RPS27A	1.32719e-69	0.418537	0.983	0.994	4.98943e-65
IER3	3.20656e-69	-0.32614	0.236	0.552	1.20548e-64
CSTB	5.67174e-69	-0.449625	0.368	0.676	2.13223e-64
ERLEC1	1.4082e-68	-0.534563	0.547	0.781	5.29398e-64
IFITM3	1.7192e-68	-0.399742	0.186	0.47	6.46315e-64
TFF1	6.59321e-68	-0.513714	0.062	0.275	2.47865e-63
ADAMDEC1	3.07655e-67	0.262696	0.224	0.016	1.1566e-62
MSL3	5.65534e-67	-0.294828	0.056	0.277	2.12607e-62
PSME2	1.30257e-66	-0.646053	0.545	0.759	4.89687e-62
CD69	1.79183e-66	0.87515	0.47	0.176	6.73621e-62
RPS23	3.92959e-66	0.453221	0.977	0.991	1.47729e-61
RPL39	3.94421e-66	0.471353	0.972	0.987	1.48279e-61
SPINK4	1.80729e-65	-0.490556	0.019	0.182	6.79432e-61
FAM92B	1.79259e-64	-0.446663	0.098	0.335	6.73907e-60
GLTSCR2	1.92518e-64	0.537536	0.873	0.816	7.23751e-60
LYZ	6.73384e-64	-0.280405	0.051	0.257	2.53152e-59
PRDX4	2.7391e-63	-0.61961	0.823	0.923	1.02974e-58
JSRP1	3.28492e-63	-0.784227	0.343	0.57	1.23493e-58
KRT19	1.49054e-62	-0.364032	0.19	0.47	5.60354e-58
PRDX5	8.61568e-61	-0.485139	0.693	0.857	3.23898e-56
CHST2	3.38859e-60	-0.470945	0.193	0.474	1.27391e-55
ATP5E	9.2554e-60	-0.535238	0.869	0.96	3.47947e-55
RPL9	9.46201e-60	0.352346	0.965	0.992	3.55715e-55
MT-ATP6	5.79029e-59	0.888842	0.994	0.986	2.1768e-54
FOSB	1.41525e-58	1.03009	0.851	0.701	5.32049e-54
SPCS3	2.61247e-58	-0.526087	0.768	0.893	9.82132e-54
TIMP1	3.7074e-58	0.638497	0.764	0.587	1.39376e-53
NDUFV2	3.24715e-57	-0.434573	0.358	0.625	1.22073e-52
CTSW	8.12502e-57	0.632027	0.232	0.036	3.05452e-52
RPL6	2.7931e-56	0.33339	0.968	0.986	1.05004e-51
NME1	3.63894e-56	-0.449785	0.38	0.619	1.36802e-51
COX6B1	1.03062e-55	-0.500771	0.723	0.867	3.87451e-51
RPL5	1.90619e-55	0.333392	0.937	0.967	7.16614e-51
PSMB8	3.88887e-55	-0.403705	0.235	0.485	1.46198e-50
TSPAN13	2.43139e-54	-0.365425	0.198	0.421	9.14059e-50
HSPA6	4.36954e-54	-1.00339	0.054	0.247	1.64269e-49
CLDN3	5.61316e-54	-0.384988	0.222	0.478	2.11021e-49
GAPDH	7.9426e-54	-0.690133	0.89	0.963	2.98594e-49
RNASE6	1.59469e-53	-0.278187	0.064	0.259	5.99509e-49
RPS14	2.11255e-53	0.378698	0.982	0.993	7.94191e-49
LDHA	3.01644e-53	-0.536111	0.484	0.72	1.134e-48
RPS25	2.32714e-52	0.364245	0.969	0.983	8.74864e-48
DEF8	8.75687e-52	-0.298353	0.149	0.39	3.29206e-47
ELF3	2.21773e-51	-0.291193	0.143	0.376	8.33734e-47
COX7A2	2.7796e-51	-0.495739	0.804	0.91	1.04496e-46
NDUFB9	4.51852e-50	-0.370438	0.392	0.648	1.69869e-45
HLA-DRA	4.52101e-50	-0.430214	0.263	0.515	1.69963e-45
AHNAK	5.50011e-50	0.62264	0.573	0.336	2.06771e-45
ZNF706	1.32127e-49	-0.471837	0.543	0.751	4.96718e-45
UQCRQ	3.43157e-49	-0.475374	0.71	0.865	1.29006e-44
BTG1	3.43246e-49	0.663552	0.856	0.821	1.2904e-44
ARPC5L	4.90138e-49	-0.361134	0.193	0.431	1.84262e-44
GNG5	8.28562e-49	-0.411148	0.449	0.661	3.1149e-44
NDUFB10	9.36813e-49	-0.390237	0.476	0.708	3.52186e-44
RPL18	9.9374e-49	0.326429	0.973	0.988	3.73586e-44
PECAM1	1.37663e-48	-0.302023	0.149	0.374	5.17529e-44
PPA1	1.87156e-48	-0.41843	0.447	0.672	7.03593e-44
RNF213	4.649e-48	-0.3304	0.11	0.327	1.74775e-43
HMGA1	6.87081e-48	-0.382342	0.244	0.495	2.58301e-43
TAGLN2	8.00342e-48	0.499723	0.758	0.635	3.00881e-43
HSBP1	8.72012e-48	-0.36976	0.243	0.486	3.27824e-43
ATP5G3	1.20204e-47	-0.505974	0.616	0.774	4.51894e-43
CTA-384D8.34	1.28403e-47	-0.312661	0.117	0.335	4.8272e-43
IL32	1.36665e-47	-0.287994	0.185	0.43	5.13778e-43
TOR3A	1.46212e-47	-0.43355	0.298	0.519	5.4967e-43
MT-ND4	1.73917e-47	0.701798	0.996	0.993	6.53823e-43
CCL4	2.13541e-47	0.487516	0.175	0.376	8.02787e-43
RPL30	3.0959e-47	0.349612	0.963	0.98	1.16387e-42
EIF1	4.09493e-47	0.371647	0.986	0.994	1.53945e-42
CD38	5.48462e-47	-0.418992	0.375	0.613	2.06189e-42
RGCC	8.19403e-47	0.902147	0.692	0.56	3.08046e-42
HN1	9.44824e-47	-0.333431	0.226	0.469	3.55197e-42
DERL1	1.09084e-46	-0.397916	0.43	0.659	4.1009e-42
ISG15	1.97299e-46	-1.0994	0.298	0.505	7.41725e-42
DPEP1	2.03561e-46	-0.258682	0.049	0.214	7.65267e-42
H3F3B	2.39698e-46	0.667355	0.969	0.966	9.01121e-42
POMP	6.06166e-46	-0.401605	0.525	0.753	2.27882e-41
H3F3A	1.03791e-45	-0.490158	0.836	0.937	3.90192e-41
OAZ1	2.11868e-45	-0.449313	0.923	0.974	7.96496e-41
MCL1	2.30419e-45	0.548327	0.879	0.859	8.66236e-41
RPL26	1.02852e-44	0.314593	0.968	0.987	3.86663e-40
COX7B	1.20132e-44	-0.464583	0.543	0.747	4.51625e-40
PRDX2	1.46911e-44	-0.412621	0.55	0.73	5.52298e-40
CCL3	1.66015e-44	0.893838	0.326	0.497	6.24118e-40
LMAN1	3.92362e-44	-0.449313	0.594	0.784	1.47504e-39
ZFP36	6.97735e-44	0.704979	0.899	0.835	2.62306e-39
KLF13	8.19015e-44	-0.325191	0.312	0.566	3.07901e-39
CD70	9.73718e-44	-0.338711	0.04	0.189	3.6606e-39
C15orf48	1.07321e-43	-0.308091	0.182	0.402	4.03463e-39
DCN	1.39033e-43	0.321882	0.294	0.093	5.22682e-39
SRM	1.04582e-42	-0.461064	0.46	0.658	3.93166e-38
RPL35A	1.16971e-42	0.285963	0.973	0.991	4.39741e-38
CKS2	1.82162e-42	-0.340739	0.193	0.423	6.8482e-38
MYADM	2.19568e-42	0.554779	0.48	0.294	8.25445e-38
BCL2	6.75698e-42	0.31731	0.298	0.095	2.54022e-37
TIMM8B	8.29927e-42	-0.283506	0.158	0.374	3.12003e-37
VOPP1	9.22703e-42	-0.383039	0.475	0.692	3.46881e-37
CHCHD2	9.64546e-42	-0.53026	0.811	0.914	3.62612e-37
PPIA	1.19601e-41	-0.479826	0.657	0.825	4.49629e-37
CACYBP	1.80728e-41	-0.361047	0.196	0.412	6.7943e-37
PFN1	4.04325e-41	-0.499535	0.737	0.872	1.52002e-36
ATP6V0B	5.29034e-41	-0.388863	0.605	0.791	1.98885e-36
RPL23A	6.48417e-41	0.265349	0.971	0.993	2.43766e-36
CLECL1	8.97007e-41	0.29104	0.281	0.083	3.37221e-36
RHOB	9.08556e-41	-0.345245	0.307	0.552	3.41563e-36
GUK1	4.89642e-40	-0.408171	0.763	0.892	1.84076e-35
MZB1	5.83023e-40	-0.632506	0.981	0.99	2.19182e-35
FXYD3	6.73962e-40	-0.410055	0.33	0.536	2.53369e-35
MYL6	1.09118e-39	-0.441525	0.894	0.96	4.10219e-35
TAP1	1.1145e-39	-0.285068	0.17	0.383	4.18984e-35
ACTB	2.19161e-39	-0.620696	0.859	0.941	8.23912e-35
NOP10	3.19516e-39	-0.350388	0.4	0.626	1.20119e-34
CCL2	3.67696e-39	0.268064	0.279	0.095	1.38232e-34
GNG7	4.64733e-39	0.389728	0.673	0.483	1.74712e-34
RAPGEF2	5.52664e-39	0.328151	0.296	0.103	2.07768e-34
RPL41	8.58736e-39	0.319886	0.991	0.998	3.22833e-34
UBE2L6	9.97474e-39	-0.294006	0.184	0.388	3.7499e-34
ID3	1.16395e-38	0.912406	0.426	0.227	4.37577e-34
RPL12	1.518e-38	0.284606	0.971	0.986	5.70676e-34
UQCC2	2.55671e-38	-0.25673	0.184	0.399	9.61168e-34
CADM1	3.29451e-38	-0.310875	0.145	0.345	1.23854e-33
RPS6	4.37018e-38	0.267931	0.984	0.996	1.64293e-33
COX6A1	6.27316e-38	-0.420201	0.752	0.881	2.35833e-33
ODF3B	8.87493e-38	-0.265522	0.198	0.414	3.33644e-33
RPS4Y1	1.0283e-37	0.44454	0.35	0.151	3.8658e-33
MT-ND5	1.03086e-37	0.668183	0.979	0.942	3.87542e-33
SAT1	1.06206e-37	-0.51378	0.796	0.924	3.99272e-33
ATP5J2	1.13639e-37	-0.390573	0.514	0.699	4.27216e-33
ARL5A	1.66857e-37	-0.313353	0.283	0.504	6.2728e-33
HLA-DRB1	2.78839e-37	-0.350188	0.152	0.353	1.04827e-32
ALDOA	2.80486e-37	-0.402236	0.692	0.847	1.05446e-32
LSM10	2.96193e-37	-0.264989	0.237	0.46	1.11351e-32
MRPS34	5.60239e-37	-0.267022	0.274	0.502	2.10616e-32
LGALS4	1.92987e-36	-0.289159	0.27	0.487	7.25517e-32
RPL13	2.78009e-36	0.2504	0.992	0.999	1.04515e-31
RPS19BP1	4.67847e-36	-0.311681	0.411	0.64	1.75882e-31
RPS27	1.83627e-35	0.252743	0.982	0.993	6.90326e-31
HLA-DMA	1.98422e-35	-0.265835	0.208	0.416	7.45946e-31
TIMM13	2.54568e-35	-0.264075	0.24	0.459	9.57022e-31
ISG20	3.16261e-35	-0.507969	0.804	0.906	1.18895e-30
MIR4435-2HG	3.76284e-35	-0.451891	0.236	0.448	1.4146e-30
ITGB7	4.35868e-35	0.341587	0.492	0.284	1.6386e-30
ATP6V1F	7.20109e-35	-0.289368	0.375	0.595	2.70718e-30
PHPT1	8.85295e-35	-0.353468	0.586	0.762	3.32818e-30
PGAM1	3.01826e-34	-0.355665	0.362	0.549	1.13468e-29
MIF	3.72741e-34	-0.420187	0.658	0.782	1.40128e-29
IL23A	4.11109e-34	0.351071	0.212	0.056	1.54552e-29
COX5B	5.11483e-34	-0.366441	0.693	0.832	1.92287e-29
DFNB31	1.08006e-33	0.265917	0.205	0.051	4.06039e-29
UQCR10	2.55376e-33	-0.321705	0.421	0.632	9.60062e-29
EEF2	1.1386e-32	0.293885	0.919	0.94	4.28045e-28
FTH1	1.27485e-32	-0.33532	0.968	0.988	4.79268e-28
NDUFS5	1.39497e-32	-0.358406	0.607	0.775	5.24426e-28
RPLP1	1.40126e-32	0.323536	0.991	0.999	5.26788e-28
COX8A	1.42227e-32	-0.382621	0.612	0.775	5.3469e-28
TCEB2	2.15509e-32	-0.373647	0.732	0.868	8.10183e-28
RRAD	4.12912e-32	0.533181	0.189	0.05	1.5523e-27
BTF3	5.63712e-32	0.26169	0.863	0.887	2.11922e-27
UQCRFS1	7.33432e-32	-0.300032	0.333	0.527	2.75727e-27
JUN	1.09483e-31	1.10931	0.936	0.901	4.1159e-27
C19orf53	2.16574e-31	-0.315221	0.546	0.739	8.14188e-27
GADD45B	2.44253e-31	0.964215	0.635	0.507	9.18245e-27
TPI1	3.11389e-31	-0.368654	0.545	0.725	1.17063e-26
RPL10	4.66436e-31	0.255962	0.996	1	1.75352e-26
GTF3A	7.98399e-31	-0.356975	0.567	0.75	3.0015e-26
UBC	8.12181e-31	0.505669	0.972	0.959	3.05331e-26
SH3BGRL3	2.98904e-30	-0.397269	0.654	0.801	1.1237e-25
HNRNPA1	6.95205e-30	0.27565	0.868	0.881	2.61355e-25
JUNB	2.71028e-29	0.682493	0.869	0.829	1.0189e-24
MT-CO2	4.71193e-29	0.494494	1	0.997	1.7714e-24
IDH2	4.89409e-29	-0.369774	0.449	0.608	1.83989e-24
ZFAND2A	5.29175e-29	-0.414834	0.176	0.357	1.98938e-24
TMEM147	7.86464e-29	-0.29893	0.56	0.738	2.95663e-24
RGS2	8.09593e-29	0.711304	0.559	0.367	3.04359e-24
MYDGF	1.07543e-28	-0.471272	0.798	0.907	4.04296e-24
GLA	1.07749e-28	0.609859	0.419	0.257	4.05073e-24
CCR10	1.36017e-28	0.322524	0.428	0.24	5.11342e-24
GPX1	1.62873e-28	-0.358108	0.588	0.753	6.12303e-24
GPBP1	4.90379e-28	0.453534	0.661	0.522	1.84353e-23
TSC22D3	5.28396e-28	0.607124	0.863	0.823	1.98645e-23
SUB1	7.63538e-28	-0.533534	0.891	0.948	2.87044e-23
JUND	7.66592e-28	0.722958	0.729	0.612	2.88193e-23
MT-ND4L	1.49453e-27	0.509167	0.654	0.512	5.61854e-23
NDUFA4	1.61235e-27	-0.355715	0.809	0.905	6.06148e-23
RPS27L	3.63963e-27	-0.342602	0.726	0.851	1.36828e-22
PABPC1	3.91718e-27	0.252578	0.853	0.873	1.47263e-22
AURKAIP1	3.97983e-27	-0.308224	0.609	0.762	1.49618e-22
TYMP	4.36055e-27	-0.368098	0.612	0.776	1.6393e-22
MAP2K3	7.19785e-27	0.358883	0.491	0.345	2.70596e-22
ATP5L	8.29568e-27	0.256571	0.911	0.923	3.11868e-22
RAB11FIP1	1.8736e-26	0.383222	0.378	0.222	7.04363e-22
ARID5B	2.20604e-26	0.460249	0.646	0.554	8.29339e-22
IGHM	2.63947e-26	0.336423	0.537	0.359	9.92283e-22
ITM2C	2.92659e-26	-0.416316	0.747	0.848	1.10022e-21
EVI2B	3.98764e-26	0.411127	0.627	0.507	1.49911e-21
RAN	4.10729e-26	-0.364352	0.502	0.671	1.54409e-21
USMG5	4.77935e-26	-0.304337	0.576	0.741	1.79675e-21
ACP1	5.72511e-26	-0.25726	0.327	0.51	2.1523e-21
NDUFB3	7.40101e-26	-0.253736	0.313	0.497	2.78233e-21
NDUFAB1	1.15706e-25	-0.264209	0.394	0.579	4.34986e-21
UQCR11	1.27789e-25	-0.335202	0.681	0.806	4.8041e-21
PPP1R15A	1.28214e-25	0.443734	0.857	0.823	4.82008e-21
TNFRSF17	1.41291e-25	0.459208	0.702	0.582	5.31169e-21
NDUFB2	1.50512e-25	-0.273679	0.541	0.721	5.65834e-21
GADD45GIP1	1.85264e-25	-0.299884	0.467	0.637	6.96482e-21
MRPL52	2.11494e-25	-0.258273	0.354	0.544	7.95089e-21
DAPP1	2.30398e-25	0.346315	0.454	0.288	8.6616e-21
PRELID1	2.3805e-25	-0.343213	0.678	0.804	8.94924e-21
PSMB9	3.74411e-25	-0.278137	0.295	0.473	1.40756e-20
DDX18	5.54362e-25	0.588374	0.514	0.387	2.08407e-20
ANAPC11	9.37779e-25	-0.304291	0.497	0.653	3.52548e-20
LAMTOR5	1.36473e-24	-0.253356	0.379	0.56	5.13058e-20
NFKBIA	1.52465e-24	0.672693	0.857	0.82	5.73176e-20
PRDX1	1.68008e-24	-0.341771	0.648	0.783	6.31611e-20
CCNL1	2.9116e-24	0.494861	0.742	0.65	1.09459e-19
TMBIM6	3.63557e-24	-0.393288	0.785	0.865	1.36676e-19
COX5A	4.1101e-24	-0.291739	0.703	0.838	1.54515e-19
PSMD8	4.82132e-24	-0.274043	0.481	0.643	1.81253e-19
ENO1	6.02314e-24	-0.314759	0.402	0.566	2.26434e-19
ATP5C1	8.36235e-24	-0.250971	0.331	0.495	3.14374e-19
COPE	1.00998e-23	-0.351387	0.742	0.848	3.79692e-19
DUSP1	1.11579e-23	0.829674	0.841	0.757	4.19468e-19
SRSF5	2.35898e-23	0.399265	0.711	0.663	8.86835e-19
DDX5	2.67581e-23	0.41238	0.857	0.833	1.00594e-18
CHCHD10	2.75503e-23	-0.312741	0.626	0.773	1.03572e-18
HLA-C	3.00297e-23	-0.368424	0.958	0.986	1.12894e-18
FNBP1	4.17716e-23	0.424327	0.621	0.481	1.57036e-18
PPP1R10	5.45809e-23	0.391778	0.425	0.288	2.05192e-18
ATP5J	6.55795e-23	-0.322358	0.647	0.767	2.4654e-18
PSMA7	9.67427e-23	-0.322433	0.546	0.695	3.63694e-18
MZT2B	1.56234e-22	-0.278089	0.588	0.742	5.87346e-18
FKBP11	2.39928e-22	-0.365086	0.922	0.961	9.01986e-18
FUS	3.0142e-22	0.416829	0.574	0.449	1.13316e-17
TMSB10	4.23399e-22	-0.370364	0.962	0.985	1.59173e-17
FOS	4.44046e-22	0.830055	0.911	0.868	1.66934e-17
DERL3	4.82462e-22	-0.448724	0.912	0.957	1.81377e-17
MDH2	5.90611e-22	-0.258583	0.345	0.51	2.22034e-17
COX6C	7.69273e-22	-0.319046	0.693	0.811	2.89201e-17
CSRNP1	9.02494e-22	0.280686	0.445	0.289	3.39283e-17
ANKRD37	9.61245e-22	0.533436	0.511	0.368	3.6137e-17
ZFP36L2	9.75221e-22	0.455952	0.83	0.786	3.66625e-17
PDE4B	1.13793e-21	0.440362	0.677	0.566	4.27795e-17
GSTP1	1.17779e-21	-0.36058	0.849	0.927	4.42777e-17
DUSP5	1.49461e-21	0.42644	0.723	0.605	5.61883e-17
POLR2L	1.57264e-21	-0.274714	0.683	0.815	5.91219e-17
NDUFS6	2.75237e-21	-0.29331	0.534	0.688	1.03473e-16
SRSF7	7.28621e-21	0.528709	0.633	0.498	2.73918e-16
HSPE1	7.69356e-21	-0.404038	0.577	0.737	2.89232e-16
INSR	9.73223e-21	0.257288	0.259	0.122	3.65874e-16
THAP2	9.73725e-21	0.486824	0.353	0.221	3.66062e-16
FKBP1A	2.34261e-20	-0.261863	0.307	0.453	8.80679e-16
KDM6B	3.04394e-20	0.259592	0.298	0.155	1.14434e-15
TXNDC15	3.28537e-20	-0.275056	0.581	0.711	1.2351e-15
CISD2	9.66688e-20	-0.251615	0.489	0.641	3.63417e-15
SSR4	1.35434e-19	-0.253533	0.989	0.998	5.0915e-15
CTD-3252C9.4	1.68159e-19	0.522302	0.381	0.254	6.32179e-15
PNRC1	1.87405e-19	0.367573	0.684	0.595	7.04529e-15
RHOA	2.18957e-19	-0.302139	0.55	0.665	8.23146e-15
IL2RG	2.32666e-19	0.296421	0.596	0.463	8.74684e-15
NDUFB11	6.17868e-19	-0.259349	0.773	0.876	2.32281e-14
SERF2	7.25563e-19	-0.290153	0.956	0.984	2.72768e-14
MTRNR2L8	7.64062e-19	0.345345	0.212	0.113	2.87241e-14
RBM39	1.04502e-18	0.380132	0.764	0.715	3.92866e-14
ATPIF1	1.39766e-18	-0.267537	0.614	0.744	5.25436e-14
ARPC2	1.50851e-18	-0.336162	0.686	0.8	5.67108e-14
TSPYL2	1.64387e-18	0.252989	0.235	0.114	6.17997e-14
CD27	1.9002e-18	0.251871	0.745	0.603	7.14362e-14
TXNDC11	8.8296e-18	-0.266975	0.486	0.633	3.3194e-13
SELT	1.55992e-17	-0.277018	0.638	0.762	5.86437e-13
FTL	1.6271e-17	-0.471087	0.983	0.998	6.11693e-13
MTRNR2L12	2.47241e-17	0.357438	0.28	0.159	9.29478e-13
SERTAD1	3.75181e-17	0.359324	0.429	0.313	1.41046e-12
RHOH	4.4387e-17	0.323309	0.641	0.542	1.66869e-12
DDX24	4.50763e-17	0.308577	0.496	0.393	1.6946e-12
SSR3	5.94992e-17	-0.29193	0.868	0.933	2.23681e-12
MTDH	1.00869e-16	-0.339114	0.625	0.736	3.79207e-12
KCNQ1OT1	1.40984e-16	0.523901	0.309	0.216	5.30017e-12
ATP5B	2.06902e-16	-0.251104	0.54	0.668	7.77827e-12
KDELR2	2.47811e-16	-0.283566	0.69	0.804	9.3162e-12
ARPC3	2.88805e-16	-0.271097	0.603	0.726	1.08573e-11
HEXIM1	2.9027e-16	0.293767	0.298	0.179	1.09124e-11
PSME1	4.74168e-16	-0.276281	0.692	0.801	1.78259e-11
HSPB1	8.52749e-16	-0.828084	0.564	0.702	3.20583e-11
SRP14	1.19495e-15	-0.279225	0.778	0.87	4.49231e-11
TUBB4B	1.55061e-15	0.434446	0.591	0.558	5.82937e-11
PSMD5-AS1	1.57081e-15	0.345063	0.257	0.157	5.90532e-11
CD55	2.86597e-15	0.304853	0.638	0.568	1.07743e-10
C16orf54	3.35564e-15	0.32943	0.426	0.296	1.26152e-10
TMED2	3.81331e-15	-0.26456	0.756	0.849	1.43358e-10
ACTG1	5.63965e-15	-0.424567	0.805	0.882	2.12017e-10
NAP1L1	6.96818e-15	0.252836	0.624	0.527	2.61962e-10
KMT2E	7.49207e-15	0.314711	0.541	0.433	2.81657e-10
SUMO2	1.04353e-14	-0.25947	0.656	0.758	3.92305e-10
SDF2L1	2.06022e-14	-0.28662	0.798	0.892	7.74521e-10
SLC25A5	3.87803e-14	-0.25541	0.602	0.706	1.45791e-09
RSRP1	5.13958e-14	0.378188	0.4	0.311	1.93217e-09
KLF6	9.40981e-14	0.485203	0.785	0.783	3.53753e-09
ID1	1.18404e-13	0.433113	0.356	0.259	4.45129e-09
ZNF331	1.36075e-13	0.311657	0.315	0.201	5.11559e-09
MARCKS	2.57505e-13	0.272249	0.446	0.364	9.68064e-09
ANKRD28	3.44657e-13	0.394333	0.814	0.785	1.2957e-08
CREM	4.36504e-13	0.334489	0.529	0.51	1.64099e-08
H2AFX	6.01986e-13	0.255908	0.236	0.141	2.26311e-08
HLA-A	6.54379e-13	-0.391273	0.872	0.939	2.46007e-08
IFRD1	7.04805e-13	0.36064	0.576	0.478	2.64965e-08
CLK1	3.05753e-12	0.280978	0.515	0.449	1.14945e-07
RPL28	6.30943e-12	-0.285769	0.972	0.995	2.37197e-07
IER2	6.67921e-12	0.716352	0.769	0.75	2.51098e-07
BCAS2	8.62525e-12	0.35686	0.452	0.361	3.24258e-07
RP11-138A9.1	2.48222e-11	0.326826	0.625	0.574	9.33166e-07
IDS	3.32706e-11	0.264973	0.428	0.35	1.25078e-06
HSPD1	3.69257e-11	-0.297826	0.493	0.61	1.38819e-06
ARHGDIB	5.88121e-11	-0.282976	0.499	0.571	2.21098e-06
PIM2	6.42192e-11	-0.28651	0.628	0.731	2.41426e-06
NR4A2	9.12196e-11	0.285195	0.278	0.186	3.42931e-06
UQCRH	1.54518e-10	-0.273793	0.814	0.887	5.80894e-06
IGLC7	1.59691e-10	-1.37951	0.435	0.373	6.00341e-06
HSP90AB1	1.98519e-10	0.399946	0.801	0.774	7.46312e-06
BIRC3	2.26188e-10	0.421086	0.583	0.502	8.50332e-06
IRF1	8.10053e-10	0.329091	0.575	0.495	3.04531e-05
NAMPT	1.03467e-09	0.259578	0.446	0.384	3.88973e-05
UBE2S	1.88323e-09	0.251179	0.288	0.229	7.07982e-05
MIR155HG	1.93531e-09	0.271565	0.386	0.291	7.2756e-05
LGALS1	4.04872e-09	-0.30498	0.866	0.915	0.000152208
SERPINB9	5.06056e-09	0.267065	0.445	0.35	0.000190247
EGR1	9.08913e-09	0.422076	0.291	0.268	0.000341697
DDIT4	1.33144e-08	0.290748	0.501	0.439	0.00050054
DDX3X	2.19304e-08	0.255172	0.504	0.466	0.000824452
CCL5	3.56854e-08	0.33669	0.203	0.136	0.00134156
KLF2	5.55381e-08	0.537033	0.4	0.385	0.0020879
IGKV4-1	6.24506e-08	-0.571411	0.198	0.244	0.00234777
TMSB4X	7.16562e-08	-0.356197	0.982	0.995	0.00269384
NR4A1	1.23569e-07	0.403027	0.537	0.512	0.00464545
RRBP1	4.08987e-07	0.260151	0.662	0.639	0.0153754
CD74	4.86564e-07	-0.254156	0.918	0.963	0.0182919
HNRNPH1	6.53182e-07	0.262284	0.5	0.474	0.0245557
IGLV6-57	1.28231e-06	-0.849074	0.361	0.315	0.0482072
RNU12	1.72461e-06	0.323744	0.337	0.254	0.0648349
HSPA1B	5.02416e-05	0.310168	0.402	0.48	1
HSP90AA1	9.11e-05	-0.351986	0.806	0.844	1
IGKC	0.000172197	-0.349806	0.998	0.992	1
IGLL5	0.000475157	-0.922045	0.246	0.251	1
DUSP2	0.000754848	0.319931	0.354	0.316	1
IGKV1-12	0.0310494	-0.372419	0.289	0.317	1

## Sheet: DEGs_Plasma cells_TumorvsHC
	p_val	avg_log2FC	pct.1	pct.2	p_val_adj
MT-ND3	0	-4.01448	0.962	1	0
MT-ATP6	1.03088e-275	-3.24697	0.986	1	3.87548e-271
MT-CYB	1.54517e-248	-2.90803	0.981	1	5.80891e-244
GNB2L1	4.35248e-232	2.98732	0.975	0	1.63627e-227
ATP5E	1.06572e-218	2.38274	0.96	0	4.00648e-214
MT-ND1	8.23897e-216	-2.58618	0.982	1	3.09736e-211
MT-CO3	7.12689e-212	-2.57976	0.992	1	2.67928e-207
MTRNR2L12	2.13602e-203	-4.14649	0.159	0.911	8.03015e-199
ATP5MG	9.40975e-199	-2.67299	0	0.851	3.5375e-194
RACK1	6.38388e-196	-3.63588	0	0.843	2.39996e-191
ATP5F1E	1.60222e-194	-2.83252	0	0.839	6.0234e-190
ATP5L	1.21627e-192	2.04786	0.923	0	4.57243e-188
SELK	4.17746e-190	2.12439	0.919	0	1.57048e-185
TENT5C	1.11938e-183	-2.85161	0	0.806	4.20821e-179
RPS17	6.24421e-180	2.43517	0.992	0.391	2.34745e-175
MTRNR2L8	2.04093e-177	-3.13383	0.113	0.891	7.67269e-173
SELENOK	1.20772e-174	-2.8118	0	0.778	4.54028e-170
VIMP	1.7898e-171	1.81695	0.885	0	6.72859e-167
ATP5G2	1.49276e-164	1.64389	0.87	0	5.6119e-160
TCEB2	1.32957e-163	1.53086	0.868	0	4.99838e-159
SELENOS	5.50898e-160	-2.30772	0	0.73	2.07105e-155
ATP5D	7.01264e-156	1.45761	0.85	0	2.63633e-151
MT-ND4	1.68024e-152	-1.89667	0.993	1	6.3167e-148
ATP5MC2	3.35508e-146	-2.04028	0	0.681	1.26131e-141
GLTSCR2	8.55839e-143	1.4986	0.816	0	3.21744e-138
MT-CO2	2.06782e-141	-1.87704	0.997	1	7.77376e-137
LINC00152	2.84925e-141	1.9734	0.812	0	1.07115e-136
MT-CO1	3.08199e-141	-1.92234	0.995	1	1.15864e-136
MT-ND4L	1.0478e-132	-1.97109	0.512	0.843	3.93909e-128
IGHG4	5.5814e-132	4.98628	0.892	0.109	2.09827e-127
IGHG3	2.31693e-130	5.87132	0.897	0.113	8.71027e-126
ATP5G3	1.65623e-128	1.36085	0.774	0	6.22643e-124
CYTOR	6.71052e-128	-2.64413	0	0.613	2.52275e-123
SELM	3.36105e-126	1.37741	0.767	0	1.26355e-121
ATP5J	3.36105e-126	1.24252	0.767	0	1.26355e-121
SELT	1.39155e-124	1.1779	0.762	0	5.2314e-120
C14orf2	1.26382e-123	1.16785	0.759	0	4.7512e-119
ELOB	9.38983e-123	-1.60455	0	0.593	3.53001e-118
ALDOA	9.86301e-123	1.3305	0.847	0.065	3.7079e-118
GPX1	4.77711e-122	1.2434	0.753	0	1.79591e-117
ATP5I	3.47468e-120	1.17487	0.747	0	1.30627e-115
ATP5O	1.42604e-119	1.06776	0.745	0	5.36106e-115
UBC	2.56078e-119	-2.23949	0.959	0.935	9.62698e-115
ATPIF1	2.87995e-119	1.12981	0.744	0	1.08269e-114
USMG5	2.34308e-118	1.10744	0.741	0	8.80856e-114
AC020916.1	1.04772e-116	-2.81694	0	0.569	3.93878e-112
FOSB	9.81738e-116	-2.53616	0.701	0.843	3.69074e-111
ATP5ME	1.01531e-114	-1.53203	0	0.56	3.81695e-110
MT-ND5	1.32852e-114	-1.78101	0.942	0.98	4.99442e-110
RPL37	2.93952e-114	-1.56725	0.973	0.968	1.10508e-109
ATP5PF	9.87217e-114	-1.38553	0	0.556	3.71134e-109
ATP5IF1	9.87217e-114	-1.39342	0	0.556	3.71134e-109
RPL30	7.03808e-110	-1.4981	0.98	0.956	2.6459e-105
SELENOM	7.0541e-108	-1.4991	0	0.532	2.65192e-103
AHNAK	1.74702e-107	-2.76937	0.336	0.698	6.56774e-103
ATP5J2	6.35784e-107	1.06731	0.699	0	2.39017e-102
IGHG1	1.36845e-105	4.78128	0.861	0.153	5.14457e-101
FAM46C	4.8024e-105	1.10842	0.692	0	1.80541e-100
ATP5A1	8.85187e-105	1.07156	0.69	0	3.32777e-100
HNRNPA2B1	1.77834e-103	-1.33339	0.705	0.778	6.68551e-99
ATP5MD	4.31553e-103	-1.26046	0	0.512	1.62238e-98
JUND	1.04926e-101	-1.98334	0.612	0.75	3.94459e-97
DDX5	1.02065e-100	-1.18976	0.833	0.782	3.83704e-96
RPL39	9.19553e-100	-1.36715	0.987	0.968	3.45697e-95
ATP5B	2.36683e-99	0.942318	0.668	0	8.89786e-95
ATP5G1	4.22409e-99	0.992281	0.667	0	1.588e-94
ATP5MC3	2.19943e-98	-1.21463	0	0.492	8.26853e-94
ATP5MPL	1.88175e-97	-1.25128	0	0.488	7.07426e-93
C19orf43	1.97059e-94	0.863599	0.647	0	7.40825e-90
AC090498.1	5.946e-94	1.0659	0.645	0	2.23534e-89
COPS9	9.41455e-94	-1.09486	0	0.472	3.53931e-89
SEM1	9.41455e-94	-1.13496	0	0.472	3.53931e-89
TPT1	4.13764e-93	-1.43076	0.994	0.98	1.5555e-88
SELENOH	7.78565e-93	-1.17046	0	0.468	2.92694e-88
RPL41	1.40459e-91	-1.40162	0.998	0.98	5.28041e-87
MIR29B2CHG	4.23278e-90	-1.38842	0	0.456	1.59127e-85
GOLGB1	8.55755e-89	-1.65893	0.279	0.629	3.21713e-84
C11orf31	1.37618e-88	0.866576	0.621	0	5.1736e-84
2025-09-15	1.37618e-88	0.81186	0.621	0	5.1736e-84
ATP5F1A	1.71633e-86	-1.23401	0	0.44	6.45237e-82
ATP5MF	1.34822e-85	-1.00564	0	0.435	5.06849e-81
RPS21	5.6981e-85	-1.21207	0.939	0.895	2.14214e-80
SEC62	1.28131e-83	-1.01651	0.803	0.782	4.81697e-79
NSD3	6.29788e-83	-1.12045	0	0.423	2.36763e-78
ATP5F1B	6.29788e-83	-0.900361	0	0.423	2.36763e-78
ATP5PO	4.82758e-82	-0.906903	0	0.419	1.81488e-77
RRBP1	8.02097e-82	-1.34807	0.639	0.694	3.0154e-77
RPL34	1.4103e-81	-1.24272	0.992	0.968	5.30189e-77
RPL18	7.27868e-81	-1.27963	0.988	0.956	2.73635e-76
PNISR	9.78821e-81	-1.2751	0.516	0.706	3.67978e-76
RSRP1	1.77486e-80	-1.39344	0.311	0.621	6.6724e-76
RPL36AL	7.60526e-80	-1.10307	0.957	0.871	2.85912e-75
DDX17	2.16907e-79	-1.42671	0.288	0.609	8.1544e-75
BTG2	2.37396e-79	-2.03806	0.76	0.823	8.92465e-75
RBM39	3.57036e-79	-1.04397	0.715	0.746	1.34224e-74
SHFM1	5.00827e-79	0.718876	0.575	0	1.88281e-74
RP11-138A9.1	8.07737e-79	0.94749	0.574	0	3.03661e-74
BUD23	1.57052e-78	-0.875657	0	0.403	5.90421e-74
C19orf60	2.09518e-78	0.761707	0.572	0	7.87662e-74
CXCL8	2.09518e-78	0.894178	0.572	0	7.87662e-74
CYBA	4.8334e-78	0.579212	0.988	0.524	1.81707e-73
HDLBP	7.84677e-78	-1.27238	0.542	0.637	2.94991e-73
FTH1	6.72736e-77	0.895719	0.988	0.601	2.52909e-72
SELENOT	8.64944e-77	-0.882637	0	0.395	3.25167e-72
SMIM26	8.64944e-77	-0.902646	0	0.395	3.25167e-72
RPS28	1.24689e-76	-1.25799	0.99	0.984	4.68757e-72
ATP5MC1	6.36394e-76	-0.946559	0	0.391	2.39246e-71
ATP5PD	6.36394e-76	-0.810931	0	0.391	2.39246e-71
MYEOV2	2.37405e-75	0.70757	0.556	0	8.92502e-71
IGHGP	4.53628e-75	3.11547	0.654	0.044	1.70537e-70
NOP53	3.38712e-74	-1.34133	0	0.383	1.27335e-69
RTRAF	3.38712e-74	-0.832784	0	0.383	1.27335e-69
RPL22	4.32748e-74	-0.953788	0.96	0.891	1.62687e-69
SELENOF	2.45038e-73	-0.904167	0	0.379	9.21197e-69
IGHG2	3.84407e-73	1.57587	0.701	0.089	1.44514e-68
PDE4B	1.05306e-72	-1.49201	0.566	0.585	3.95886e-68
C14orf166	1.40964e-72	0.689469	0.541	0	5.29941e-68
TNFRSF17	3.59166e-72	-1.20588	0.582	0.661	1.35025e-67
RPS23	5.31026e-72	-1.1484	0.991	0.96	1.99634e-67
TOMM7	6.08354e-72	-0.861405	0.788	0.718	2.28705e-67
EEF1B2	6.4755e-72	-1.01748	0.948	0.806	2.4344e-67
NACA	9.43107e-72	-1.11302	0.949	0.883	3.54552e-67
RPL36	1.30692e-70	-1.11552	0.99	0.968	4.91322e-66
TMEM258	1.90908e-70	-0.899472	0.901	0.819	7.17698e-66
ATP5H	2.95333e-70	0.613169	0.529	0	1.11027e-65
KRT8	9.45072e-70	0.558333	0.676	0.105	3.5529e-65
CSDE1	2.64243e-69	-0.865102	0.582	0.565	9.93396e-65
SON	4.4586e-69	-1.07606	0.526	0.653	1.67617e-64
MT-ND6	8.14375e-69	-1.36311	0.275	0.577	3.06156e-64
HSP90AB1	9.24215e-68	-1.35291	0.774	0.73	3.47449e-63
FAM30A	2.18094e-67	-1.5347	0	0.351	8.19902e-63
SRSF5	2.53045e-67	-0.948348	0.663	0.673	9.51299e-63
FOS	1.37551e-66	-2.4511	0.868	0.742	5.1711e-62
CD63	1.52983e-66	-0.819486	0.847	0.73	5.75123e-62
CHCHD10	3.92238e-66	0.760197	0.773	0.181	1.47458e-61
WBSCR22	6.06465e-66	0.572895	0.505	0	2.27995e-61
MYDGF	1.01821e-65	0.649378	0.907	0.383	3.82786e-61
PFN1	1.88373e-65	0.877503	0.872	0.31	7.0817e-61
C17orf89	2.15117e-65	0.586722	0.502	0	8.0871e-61
C10orf54	2.15117e-65	0.646268	0.502	0	8.0871e-61
FAU	3.80622e-65	-1.04797	0.985	0.952	1.43091e-60
CALR	3.81128e-65	-1.066	0.826	0.774	1.43281e-60
NCL	4.10124e-65	-1.07535	0.485	0.629	1.54182e-60
ANKRD28	5.19892e-65	-1.4193	0.785	0.754	1.95448e-60
RPL37A	6.62711e-65	-1.00814	0.986	0.968	2.4914e-60
RPLP1	7.11913e-65	-1.06915	0.999	0.992	2.67637e-60
TRIR	7.14121e-65	-0.937573	0	0.339	2.68467e-60
POLR2J3.1	7.14121e-65	-0.922106	0	0.339	2.68467e-60
IGHA1	1.21269e-64	-1.1506	0.831	0.996	4.55899e-60
ATP5C1	2.65456e-64	0.614833	0.495	0	9.97956e-60
RPL5	3.92199e-64	-1.10036	0.967	0.855	1.47443e-59
EZR	4.20029e-64	-1.32844	0.731	0.645	1.57906e-59
CXCL3	9.23636e-64	0.685756	0.492	0	3.47232e-59
AC016831.5	3.30614e-63	-1.19304	0	0.331	1.24291e-58
C8orf59	4.55484e-63	-0.867006	0.516	0.609	1.71235e-58
CLDN4	4.6741e-63	0.457025	0.603	0.073	1.75718e-58
TCEB1	1.65369e-62	0.583534	0.485	0	6.21689e-58
LINC02362	2.23246e-62	-0.874883	0	0.327	8.39272e-58
DDX3X	2.53601e-62	-1.29128	0.466	0.544	9.53386e-58
GNAS	3.46751e-62	-0.949312	0.673	0.677	1.30358e-57
RBM25	9.98185e-62	-0.925409	0.376	0.536	3.75258e-57
ELOC	1.49989e-61	-0.710387	0	0.323	5.6387e-57
SRSF7	1.97918e-61	-1.64431	0.498	0.641	7.44055e-57
APOA1BP	4.29198e-61	0.541956	0.476	0	1.61353e-56
JCHAIN	1.65963e-60	-1.55123	0.937	1	6.23921e-56
MYADM	2.74136e-60	-1.42454	0.294	0.476	1.03059e-55
RPS2	5.05086e-60	0.820564	0.998	0.738	1.89882e-55
RPS7	6.06252e-60	-0.920914	0.992	0.923	2.27914e-55
C20orf24	7.16044e-60	0.565552	0.469	0	2.6919e-55
HN1	7.16044e-60	0.603688	0.469	0	2.6919e-55
LMNA	2.58461e-59	-1.78014	0.597	0.593	9.7166e-55
MPHOSPH8	2.98438e-59	-1.0938	0.34	0.54	1.12195e-54
AC245297.3	4.41492e-59	-0.819957	0	0.31	1.65975e-54
TXNIP	5.02544e-59	-1.87978	0.318	0.536	1.88927e-54
RPS27	6.18871e-59	-1.12738	0.993	0.96	2.32658e-54
EIF3A	9.5842e-59	-0.981671	0.432	0.56	3.60308e-54
AGR2	1.59624e-58	0.483602	0.541	0.06	6.0009e-54
SSR2	1.82508e-58	-0.626997	0.875	0.698	6.86119e-54
ATP5F1	2.54813e-58	0.567307	0.46	0	9.57945e-54
AC007952.4	2.90809e-58	-0.917979	0	0.306	1.09327e-53
GPBP1	9.52986e-58	-1.01771	0.522	0.637	3.58266e-53
MESD	1.90626e-57	-0.625737	0	0.302	7.16639e-53
TUT4	1.90626e-57	-0.638766	0	0.302	7.16639e-53
RPL7A	5.85012e-57	-1.0257	0.991	0.927	2.19929e-52
PFDN5	7.36923e-57	-0.615192	0.942	0.794	2.77039e-52
ERP29	8.65093e-57	-0.686447	0.736	0.601	3.25223e-52
PPP1R10	1.12499e-56	-1.17493	0.288	0.504	4.22929e-52
CCNL1	1.46065e-56	-1.08872	0.65	0.677	5.49117e-52
TMA7	1.76923e-56	-0.847952	0.852	0.774	6.65123e-52
GOLGA4	1.84241e-56	-1.11914	0.348	0.573	6.92635e-52
MEF2C	2.98668e-56	-1.12413	0.412	0.617	1.12281e-51
RPS24	3.45778e-56	-0.859164	0.982	0.952	1.29992e-51
FUS	3.90309e-56	-0.943311	0.449	0.585	1.46733e-51
IFI6	4.81955e-56	1.38473	0.639	0.105	1.81186e-51
TSC22D3	1.61372e-55	-1.44957	0.823	0.802	6.06661e-51
RPL29	1.93556e-55	-0.79921	0.991	0.903	7.27653e-51
IER3	4.17069e-55	0.412628	0.552	0.065	1.56793e-50
ATP5F1C	5.2167e-55	-0.573628	0	0.29	1.96117e-50
DDX24	7.29746e-55	-0.926287	0.393	0.536	2.74341e-50
MESDC2	8.72771e-55	0.529339	0.438	0	3.2811e-50
PCMTD1	1.37079e-54	-0.838048	0.275	0.431	5.15336e-50
EAF2	1.50573e-54	-1.08934	0.308	0.569	5.66066e-50
RPS12	3.28915e-54	-0.96259	0.996	0.956	1.23652e-49
PABPC4	3.36876e-54	-0.972001	0.509	0.581	1.26645e-49
RAC1	3.76564e-54	0.471809	0.683	0.165	1.41565e-49
ZRANB2	7.35494e-54	-1.09387	0.203	0.516	2.76502e-49
SDF2L1	8.55506e-54	0.307766	0.892	0.444	3.21619e-49
SPCS2	1.05175e-53	-0.780734	0.943	0.867	3.95394e-49
RPL6	1.67342e-53	-0.914612	0.986	0.96	6.29106e-49
PCBP2	1.67849e-53	-0.694777	0.672	0.621	6.3101e-49
RPL12	1.81978e-53	-0.936134	0.986	0.948	6.8413e-49
RPS27A	1.95109e-53	-0.92738	0.994	0.96	7.33494e-49
H3F3B	2.04348e-53	-1.33751	0.966	0.911	7.68227e-49
CLK1	2.11955e-53	-0.921853	0.449	0.492	7.96823e-49
OGA	2.14747e-53	-0.678377	0	0.282	8.07321e-49
HINT1	2.1557e-53	-0.616585	0.867	0.706	8.10416e-49
LINC00493	2.63534e-53	0.497135	0.428	0	9.9073e-49
CD59	4.54275e-53	0.718895	0.684	0.149	1.7078e-48
CANX	4.55697e-53	-0.626717	0.607	0.52	1.71315e-48
KRT18	4.74052e-53	0.336557	0.623	0.137	1.78215e-48
GAS6	4.74583e-53	0.681041	0.531	0.04	1.78415e-48
LUC7L3	6.75717e-53	-1.03647	0.238	0.512	2.54029e-48
HNRNPU	7.44647e-53	-1.04423	0.36	0.524	2.79942e-48
RP11-138A9.2	1.18059e-52	0.741489	0.424	0	4.4383e-48
SELENOW	1.36821e-52	-0.640793	0	0.278	5.14366e-48
TCF25	1.69849e-52	-0.811943	0.589	0.516	6.38532e-48
JUN	1.75481e-52	-1.78734	0.901	0.714	6.59702e-48
KRTCAP2	1.85395e-52	-0.85589	0.748	0.681	6.96974e-48
SEL1L	1.85776e-52	-0.733931	0.506	0.508	6.98408e-48
PTMA	2.822e-52	-0.932974	0.991	0.968	1.0609e-47
ATRX	3.19618e-52	-0.966143	0.325	0.484	1.20157e-47
CCPG1	5.65055e-52	-0.823186	0.481	0.54	2.12427e-47
RPS3A	7.88536e-52	-0.909732	0.99	0.911	2.96442e-47
ATP5F1D	8.67705e-52	-0.697272	0	0.274	3.26205e-47
JSRP1	1.02586e-51	1.28705	0.57	0.069	3.85663e-47
PNN	1.56712e-51	-1.16042	0.18	0.48	5.89143e-47
RPL14	1.6557e-51	-0.795075	0.99	0.891	6.22442e-47
IGHA2	3.69386e-51	0.543872	0.492	0.944	1.38867e-46
ADA2	5.47769e-51	-0.724909	0	0.27	2.05928e-46
ILF3-DT	5.47769e-51	-0.853469	0	0.27	2.05928e-46
EIF4B	7.83609e-51	-0.83936	0.523	0.577	2.9459e-46
TOMM20	7.98163e-51	-0.643527	0.539	0.52	3.00061e-46
IFI27	1.04022e-50	0.599551	0.557	0.077	3.9106e-46
HSPA5	1.33359e-50	-0.959017	0.81	0.782	5.0135e-46
LINC-PINT	3.01845e-50	0.55991	0.408	0	1.13475e-45
CXCL1	3.01845e-50	0.534603	0.408	0	1.13475e-45
NORAD	3.44225e-50	-0.591223	0	0.266	1.29408e-45
MT-ND2	3.72929e-50	-1.04274	0.986	1	1.40199e-45
YPEL5	5.99973e-50	-1.24837	0.659	0.718	2.25554e-45
MT-ATP8	1.12383e-49	-1.10767	0.084	0.407	4.22492e-45
IFITM3	1.35915e-49	0.578472	0.47	0.02	5.10957e-45
MUC20-OT1	2.15339e-49	-0.546502	0	0.262	8.09546e-45
SEC61B	2.96695e-49	-0.760127	0.952	0.879	1.11539e-44
RPS8	3.57016e-49	-1.00215	0.992	0.952	1.34216e-44
STK17B	6.35273e-49	-0.961542	0.383	0.544	2.38825e-44
SPCS1	9.28955e-49	-0.706507	0.943	0.843	3.49232e-44
HLA-DRA	1.19083e-48	0.538174	0.515	0.06	4.47679e-44
ZBTB38	1.2962e-48	-0.992911	0.374	0.52	4.87293e-44
CCDC32	1.34107e-48	-0.509097	0	0.258	5.04162e-44
Z93930.2	1.34107e-48	-0.69969	0	0.258	5.04162e-44
ANKRD12	1.4601e-48	-0.82918	0.469	0.552	5.48911e-44
CCL20	2.33282e-48	0.507741	0.396	0	8.77002e-44
IRF4	3.43115e-48	-1.32632	0.149	0.456	1.28991e-43
SRRM2	4.74294e-48	-0.853306	0.516	0.548	1.78306e-43
EIF3K	4.81269e-48	-0.436005	0.804	0.585	1.80928e-43
HSP90B1	5.93716e-48	-0.994734	0.954	0.887	2.23202e-43
RPL35A	6.2866e-48	-0.909739	0.991	0.956	2.36339e-43
N4BP2L2	6.52426e-48	-1.02097	0.402	0.593	2.45273e-43
C16orf13	6.83566e-48	0.450474	0.392	0	2.5698e-43
FXYD3	8.06942e-48	0.571451	0.536	0.065	3.03362e-43
VSIR	8.31462e-48	-0.573318	0	0.254	3.1258e-43
BTF3	1.2458e-47	-0.518795	0.887	0.69	4.68345e-43
KRT10	1.63344e-47	0.366482	0.773	0.294	6.14074e-43
BTN3A2	2.79043e-47	-0.865561	0.225	0.452	1.04903e-42
NR4A1	3.09409e-47	-1.05034	0.512	0.48	1.16319e-42
KRT19	3.66553e-47	0.388572	0.47	0.048	1.37802e-42
AC243960.1	5.13226e-47	-0.808964	0	0.25	1.92942e-42
COX5A	5.82988e-47	0.556144	0.838	0.363	2.19169e-42
HNRNPH1	1.34712e-46	-1.02247	0.474	0.585	5.06436e-42
ARL5A	1.66927e-46	0.504598	0.504	0.052	6.27544e-42
CD55	2.48512e-46	-0.589727	0.568	0.407	9.34256e-42
OST4	2.91928e-46	-0.659772	0.927	0.827	1.09748e-41
NDUFC2	3.19837e-46	-0.482875	0.686	0.544	1.20239e-41
SEPW1	3.38567e-46	0.38574	0.381	0	1.27281e-41
ARMCX3	4.6719e-46	-0.694836	0.386	0.448	1.75636e-41
RPS13	7.28826e-46	-0.734017	0.983	0.891	2.73995e-41
PHLDA2	7.31363e-46	0.485599	0.447	0.024	2.74948e-41
CIRBP	8.54722e-46	-0.791823	0.887	0.798	3.21324e-41
TUBB4B	9.13795e-46	-1.03831	0.558	0.492	3.43532e-41
PRDM1	9.45538e-46	-1.2251	0.631	0.577	3.55466e-41
RP11-16E12.2	1.37853e-45	0.527809	0.377	0	5.18243e-41
MGST3	1.77997e-45	-0.544762	0.492	0.444	6.6916e-41
FBH1	1.92985e-45	-0.608901	0	0.242	7.25507e-41
TTC3	2.15553e-45	-0.820455	0.405	0.496	8.10351e-41
SEC11C	2.17033e-45	-0.65833	0.957	0.831	8.15913e-41
CXCL2	5.56877e-45	0.444886	0.373	0	2.09352e-40
BCLAF1	7.48671e-45	-0.888185	0.305	0.5	2.81455e-40
MIF	9.69084e-45	0.387734	0.782	0.335	3.64317e-40
SCO2	1.57868e-44	0.501063	0.369	0	5.93489e-40
KMT2E	1.99686e-44	-0.854943	0.433	0.56	7.50701e-40
LY6E	2.56167e-44	0.744755	0.575	0.101	9.63036e-40
AKAP9	2.78213e-44	-0.845565	0.505	0.581	1.04591e-39
S100A6	3.76713e-44	0.586552	0.955	0.589	1.41621e-39
KDELR1	5.30023e-44	-0.498011	0.7	0.544	1.99257e-39
EDF1	6.98443e-44	-0.40542	0.892	0.702	2.62573e-39
AC004687.1	7.13185e-44	-0.623755	0	0.234	2.68115e-39
NEAT1	7.45077e-44	-1.15136	0.959	0.911	2.80104e-39
EIF5B	7.99011e-44	-0.745154	0.579	0.589	3.0038e-39
RPL11	8.41819e-44	-0.820307	0.995	0.948	3.16473e-39
SKP1	1.09417e-43	-0.403027	0.681	0.492	4.11344e-39
GRN	1.3974e-43	0.445545	0.598	0.133	5.25339e-39
HNRNPA3	1.52675e-43	-0.779809	0.54	0.605	5.73965e-39
CD24	1.59637e-43	0.310462	0.388	0.02	6.00138e-39
RPS4Y1	1.6821e-43	-1.17583	0.151	0.46	6.32367e-39
PDK1	1.73982e-43	-0.822218	0.356	0.468	6.54067e-39
WHSC1L1	2.48809e-43	0.464843	0.361	0	9.35372e-39
NENF	2.6072e-43	0.500256	0.598	0.129	9.8015e-39
SMDT1	2.77923e-43	-0.513039	0.76	0.597	1.04482e-38
SLC38A2	3.41338e-43	-0.998916	0.461	0.52	1.28323e-38
IL32	3.50452e-43	0.377859	0.43	0.044	1.31749e-38
CCL3	3.51349e-43	0.64316	0.497	0.073	1.32086e-38
HIKESHI	4.30775e-43	-0.469596	0	0.23	1.61945e-38
LINC01420	4.93398e-43	0.426262	0.359	0	1.85488e-38
TMEM147	5.32945e-43	0.433504	0.738	0.266	2.00355e-38
MCL1	6.55646e-43	-1.01001	0.859	0.81	2.46483e-38
REEP5	8.65187e-43	-0.433488	0.764	0.601	3.25258e-38
SLAMF7	8.79659e-43	-0.842717	0.47	0.548	3.30699e-38
CCL3L3	1.37299e-42	0.477393	0.356	0	5.1616e-38
RP1-313I6.12	1.92938e-42	0.758728	0.355	0	7.25331e-38
PRRC2C	2.05005e-42	-0.696298	0.429	0.452	7.70694e-38
SEC11A	4.23679e-42	-0.654911	0.468	0.484	1.59278e-37
ARFGAP3	4.94798e-42	-0.683633	0.324	0.427	1.86014e-37
RPL26	4.9762e-42	-0.76893	0.987	0.94	1.87075e-37
NKTR	6.1224e-42	-0.915173	0.311	0.444	2.30165e-37
ACTB	6.35061e-42	0.710733	0.941	0.569	2.38745e-37
RPL24	7.07418e-42	-0.729886	0.978	0.911	2.65947e-37
PSAP	7.90006e-42	0.464415	0.83	0.383	2.96995e-37
MANEA	1.40428e-41	-0.671105	0.239	0.403	5.27926e-37
REX1BD	1.55177e-41	-0.533777	0	0.222	5.83374e-37
RTF2	1.55177e-41	-0.42216	0	0.222	5.83374e-37
COX7C	1.58455e-41	-0.631726	0.915	0.815	5.95698e-37
PRDX4	2.07676e-41	0.764696	0.923	0.54	7.80738e-37
RPL19	2.4505e-41	-0.867206	0.991	0.944	9.21243e-37
UFD1L	2.88551e-41	0.406863	0.346	0	1.08478e-36
ARID5B	3.88301e-41	-0.908639	0.554	0.54	1.45978e-36
YWHAZ	4.3856e-41	-0.578807	0.648	0.56	1.64872e-36
ARF1	8.82203e-41	-0.524597	0.744	0.633	3.31655e-36
WASHC3	9.25518e-41	-0.469777	0	0.218	3.47939e-36
CLDN3	9.65239e-41	0.510918	0.478	0.056	3.62872e-36
DNAAF1	1.28091e-40	1.47437	0.383	0.012	4.81544e-36
JUNB	1.92829e-40	-1.01287	0.829	0.544	7.24922e-36
RPS3	2.38132e-40	-0.695525	0.996	0.907	8.95235e-36
RPS14	2.59254e-40	-0.902395	0.993	0.98	9.74641e-36
SRSF3	2.59574e-40	-0.794142	0.634	0.605	9.75843e-36
CDK2AP2	2.67319e-40	-0.604884	0.513	0.46	1.00496e-35
IQGAP1	2.99254e-40	-0.77684	0.242	0.403	1.12502e-35
DYNLL1	3.52895e-40	-0.381128	0.82	0.605	1.32667e-35
UBXN4	3.90358e-40	-0.552487	0.569	0.508	1.46751e-35
EIF3G	4.28771e-40	-0.472456	0.599	0.5	1.61192e-35
AC058791.1	8.1012e-40	-1.4404	0.159	0.31	3.04557e-35
CCNI	8.59111e-40	-0.556781	0.7	0.597	3.22974e-35
HLA-E	9.76039e-40	-0.460688	0.878	0.718	3.66932e-35
DAD1	9.80353e-40	-0.253674	0.844	0.597	3.68554e-35
C17orf62	1.13513e-39	0.383015	0.335	0	4.26741e-35
CTA-384D8.34	1.13513e-39	0.494476	0.335	0	4.26741e-35
JTB	1.3782e-39	0.438105	0.823	0.395	5.18121e-35
TAGLN2	1.77357e-39	-0.858933	0.635	0.617	6.66754e-35
TAGAP	1.84683e-39	-0.810729	0.379	0.371	6.94298e-35
EEF1A1	2.0071e-39	-1.02779	0.999	0.976	7.54548e-35
SRPRA	2.0845e-39	-0.583075	0.42	0.448	7.83646e-35
AL928768.3	2.20044e-39	1.33156	0.333	0	8.27233e-35
AMD1	2.46769e-39	-0.541199	0.361	0.351	9.27703e-35
ATP5PB	3.25163e-39	-0.43168	0	0.21	1.22242e-34
CYBC1	3.25163e-39	-0.520954	0	0.21	1.22242e-34
HNRNPUL1	4.17935e-39	-0.926314	0.274	0.435	1.57118e-34
RP11-81H14.2	4.25807e-39	0.396523	0.331	0	1.60078e-34
MDM4	5.36088e-39	-0.811339	0.187	0.415	2.01537e-34
BRD2	5.78387e-39	-1.00085	0.557	0.597	2.17439e-34
VIM	7.97022e-39	-1.13023	0.874	0.875	2.99633e-34
RP11-290F5.1	8.22548e-39	0.456904	0.328	0	3.09229e-34
LCN2	8.57426e-39	0.416342	0.353	0.004	3.22341e-34
PRELID1	9.63957e-39	0.439054	0.804	0.375	3.6239e-34
EID1	1.1526e-38	-0.661831	0.421	0.472	4.33308e-34
CXCR4	1.68063e-38	0.524272	0.501	0.093	6.31816e-34
UFD1	1.91552e-38	-0.439311	0	0.206	7.20119e-34
AC007384.1	1.91552e-38	-0.553698	0	0.206	7.20119e-34
TAF1D	1.92733e-38	-0.679304	0.405	0.46	7.24561e-34
NDUFB4	2.09123e-38	-0.450477	0.753	0.585	7.86178e-34
STK4	2.50343e-38	-0.737844	0.471	0.5	9.41139e-34
CYTIP	2.50977e-38	-0.698254	0.735	0.625	9.43521e-34
NPM1	2.61896e-38	-0.41859	0.865	0.673	9.84572e-34
PDCD4	4.22082e-38	-0.616147	0.288	0.387	1.58677e-33
SF3B1	4.29433e-38	-0.704992	0.316	0.44	1.61441e-33
SRM	5.9766e-38	0.603444	0.658	0.206	2.24684e-33
SRP54	6.48609e-38	-0.703422	0.296	0.448	2.43838e-33
TSPAN8	8.0002e-38	0.379465	0.379	0.02	3.0076e-33
NSA2	1.01118e-37	-0.617472	0.343	0.407	3.80145e-33
FNDC3A	1.06123e-37	-0.691983	0.345	0.46	3.98958e-33
DNAJC3	1.10042e-37	-0.610693	0.576	0.528	4.13692e-33
TUT7	1.12385e-37	-0.499624	0	0.202	4.22499e-33
MIA2	1.12385e-37	-0.488333	0	0.202	4.22499e-33
ATP2B1-AS1	1.12385e-37	-0.703312	0	0.202	4.22499e-33
CARMIL1	1.12385e-37	-0.534342	0	0.202	4.22499e-33
S100P	1.40223e-37	0.380722	0.344	0.008	5.27154e-33
DDX18	1.79639e-37	-0.954375	0.387	0.52	6.75336e-33
GDF15	1.86509e-37	0.364401	0.355	0.008	7.01161e-33
SEC61A1	2.04615e-37	-0.581451	0.563	0.48	7.6923e-33
TNFRSF13B	2.34519e-37	-0.891711	0.145	0.419	8.81652e-33
TCF4	2.47515e-37	-0.730059	0.263	0.391	9.30506e-33
PTGES3	2.74595e-37	-0.553672	0.56	0.508	1.03231e-32
ENY2	2.92891e-37	-0.555456	0.567	0.508	1.10109e-32
RPL13A	3.21254e-37	0.748289	0.997	0.915	1.20772e-32
EIF4A2	3.31167e-37	-0.568743	0.762	0.681	1.24499e-32
HSPA8	3.78945e-37	-0.984683	0.761	0.746	1.4246e-32
RPL9	4.28045e-37	-0.653148	0.992	0.927	1.60919e-32
UBE2J1	5.99053e-37	-0.536599	0.796	0.677	2.25208e-32
TM4SF1	6.4423e-37	0.36347	0.333	0.004	2.42192e-32
Z93241.1	6.56716e-37	-0.879903	0	0.198	2.46886e-32
EEF1D	6.7409e-37	-0.440707	0.983	0.855	2.53417e-32
TYMP	7.22574e-37	0.588643	0.776	0.339	2.71645e-32
CECR1	7.87016e-37	0.332834	0.314	0	2.95871e-32
SNU13	8.49138e-37	-0.272374	0.756	0.552	3.19225e-32
SSR3	1.09142e-36	-0.520939	0.933	0.831	4.1031e-32
TIMP1	1.49998e-36	-0.751658	0.587	0.573	5.63904e-32
SAP18	1.59642e-36	-0.351628	0.697	0.488	6.00156e-32
GCC2	2.32515e-36	-0.76329	0.226	0.395	8.74117e-32
NDUFA1	2.5119e-36	-0.434705	0.808	0.653	9.44323e-32
ODC1	2.52552e-36	0.579969	0.607	0.169	9.49445e-32
ANKRD36	2.57233e-36	-0.789073	0.158	0.343	9.67043e-32
OGT	2.76382e-36	-0.892782	0.18	0.415	1.03903e-31
PTP4A3	2.85341e-36	0.757801	0.31	0	1.07271e-31
PLCG2	2.91613e-36	-2.13157	0.228	0.492	1.09629e-31
ARPC3	2.96109e-36	-0.29749	0.726	0.516	1.11319e-31
ORAI2	3.31001e-36	-0.570064	0.257	0.347	1.24437e-31
FKBP2	3.32079e-36	-0.540228	0.96	0.839	1.24842e-31
HAX1	6.14087e-36	-0.536343	0.587	0.54	2.3086e-31
RHOB	6.56273e-36	0.4534	0.552	0.141	2.46719e-31
FAM173A	7.26208e-36	0.342456	0.434	0.06	2.7301e-31
RP11-160E2.6	7.46484e-36	0.436919	0.306	0	2.80633e-31
TRA2B	8.27785e-36	-0.648264	0.424	0.423	3.11197e-31
IDH2	8.3261e-36	0.497115	0.608	0.177	3.13011e-31
SPINK2	8.95423e-36	-1.296	0.055	0.323	3.36625e-31
RPSA	9.21837e-36	-0.381731	0.96	0.802	3.46556e-31
ST13	9.52022e-36	-0.45462	0.474	0.391	3.57903e-31
RPS26	9.92621e-36	-0.696234	0.948	0.831	3.73166e-31
IER2	1.09831e-35	-0.99529	0.75	0.56	4.129e-31
SNHG8	1.13003e-35	-0.60982	0.598	0.504	4.24824e-31
CST3	1.15286e-35	0.401936	0.555	0.145	4.33407e-31
HMGB1	1.28199e-35	-0.604471	0.799	0.706	4.81953e-31
SCAF11	1.28952e-35	-0.646761	0.198	0.371	4.84781e-31
PAIP2	1.42165e-35	-0.401394	0.551	0.415	5.34456e-31
IDS	1.5621e-35	-0.623835	0.35	0.379	5.87256e-31
GNL3	1.5727e-35	-0.529597	0.413	0.423	5.9124e-31
RAB30	1.99025e-35	-0.946235	0.484	0.444	7.48213e-31
NBDY	2.21575e-35	-0.480002	0	0.19	8.32987e-31
PDIA3	2.56799e-35	-0.270292	0.673	0.452	9.65409e-31
C9orf142	2.67556e-35	0.321573	0.302	0	1.00585e-30
DUSP1	2.73586e-35	-1.48301	0.757	0.625	1.02852e-30
PPIB	3.08052e-35	-0.390347	0.933	0.762	1.15809e-30
LMO4	3.52697e-35	-0.834646	0.249	0.399	1.32593e-30
RPS5	4.1858e-35	-0.344123	0.983	0.823	1.57361e-30
DAPP1	4.93498e-35	-0.657877	0.288	0.315	1.85526e-30
RPL38	5.78394e-35	-0.626423	0.944	0.883	2.17442e-30
SOD2	6.35054e-35	0.267387	0.525	0.145	2.38742e-30
RPL36A	6.36663e-35	-0.469798	0.844	0.681	2.39347e-30
C11orf73	6.9401e-35	0.340894	0.299	0	2.60906e-30
SEC14L1	7.25961e-35	-0.537921	0.488	0.46	2.72918e-30
COPA	7.95414e-35	-0.676682	0.225	0.391	2.99028e-30
BACH1	8.52485e-35	-0.754297	0.195	0.331	3.20483e-30
ARF4	1.01243e-34	-0.43207	0.689	0.528	3.80615e-30
GUK1	1.03654e-34	0.348076	0.892	0.524	3.89678e-30
TMEM50B	1.39231e-34	-0.605955	0.221	0.323	5.23424e-30
C19orf24	1.69482e-34	0.363539	0.494	0.101	6.37152e-30
FAM195A	1.7937e-34	0.306071	0.296	0	6.74324e-30
RALGPS2	1.8139e-34	-0.755633	0.19	0.387	6.81917e-30
KMT2A	2.06532e-34	-0.707719	0.14	0.339	7.76435e-30
FAM133B	2.27919e-34	-0.74755	0.364	0.411	8.56838e-30
STRA13	2.45961e-34	0.320817	0.295	0	9.24665e-30
PLPP5	2.92147e-34	-0.449441	0.742	0.597	1.0983e-29
SDF4	3.60011e-34	0.359224	0.569	0.161	1.35343e-29
ANAPC16	3.82069e-34	-0.456754	0.672	0.573	1.43635e-29
SF1	3.95787e-34	-0.608807	0.412	0.383	1.48792e-29
DNAJB9	4.81041e-34	-0.463222	0.804	0.657	1.80842e-29
IGKV1-12	5.63106e-34	1.88796	0.317	0.004	2.11694e-29
MYL12A	6.03751e-34	-0.315788	0.603	0.411	2.26974e-29
CYCS	6.527e-34	-0.547976	0.8	0.621	2.45376e-29
TRMT112	7.34547e-34	-0.293792	0.801	0.589	2.76146e-29
AC245014.3	7.35902e-34	-0.645735	0	0.181	2.76655e-29
GTF3A	8.62337e-34	0.284278	0.75	0.355	3.24187e-29
YBX1	8.98946e-34	0.563951	0.875	0.496	3.3795e-29
NDUFA3	1.16889e-33	-0.457664	0.646	0.52	4.39434e-29
TMCO1	1.27056e-33	-0.478223	0.428	0.419	4.77653e-29
PPP1R15A	1.44933e-33	-0.680427	0.823	0.633	5.44862e-29
C4orf3	1.62944e-33	-0.290291	0.738	0.548	6.12571e-29
UXT	1.67709e-33	-0.418879	0.626	0.524	6.30487e-29
UBA52	2.05015e-33	-0.421623	0.974	0.847	7.70732e-29
RAPGEF1	2.27414e-33	-0.636087	0.232	0.335	8.54942e-29
ARRDC3	2.89517e-33	-0.898048	0.229	0.395	1.08841e-28
UBL5	2.94095e-33	-0.309878	0.844	0.637	1.10562e-28
GADD45B	3.01052e-33	-0.682982	0.507	0.262	1.13178e-28
CHD2	3.15377e-33	-0.868779	0.24	0.407	1.18563e-28
RPN1	3.40537e-33	-0.440789	0.567	0.444	1.28022e-28
GPX2	3.59718e-33	0.334239	0.352	0.02	1.35232e-28
ATM	3.62219e-33	-0.740274	0.176	0.371	1.36172e-28
AP001160.1	4.21637e-33	-0.739313	0	0.177	1.5851e-28
PAPOLA	5.34069e-33	-0.511392	0.597	0.496	2.00778e-28
BCAS2	5.35338e-33	-1.00469	0.361	0.435	2.01255e-28
HM13	5.66583e-33	-0.382848	0.728	0.569	2.13001e-28
GNG7	6.14734e-33	-0.609551	0.483	0.512	2.31103e-28
MAN1A2	6.38091e-33	-0.742252	0.226	0.375	2.39884e-28
LDHA	6.77397e-33	0.339526	0.72	0.315	2.54661e-28
ACTG1	7.46202e-33	-0.359045	0.882	0.685	2.80527e-28
LSM8	7.77659e-33	-0.447665	0.363	0.339	2.92353e-28
PRDX5	7.87692e-33	0.443147	0.857	0.476	2.96125e-28
EIF1	1.063e-32	-0.700952	0.994	0.968	3.99624e-28
PPP2R5C	1.32051e-32	-0.570293	0.437	0.423	4.96432e-28
HMGA1	1.66597e-32	0.430248	0.495	0.105	6.26305e-28
KLF6	1.83047e-32	-1.09339	0.783	0.681	6.88145e-28
AURKAIP1	1.83261e-32	0.357913	0.762	0.367	6.88953e-28
IRF1	1.91286e-32	-0.735419	0.495	0.44	7.19119e-28
DNAJA1	2.17119e-32	-0.917363	0.594	0.532	8.16238e-28
CENPX	2.40651e-32	-0.453493	0	0.173	9.04703e-28
EBLN3P	2.40651e-32	-0.446052	0	0.173	9.04703e-28
FBXW7	2.82975e-32	-0.654205	0.385	0.415	1.06382e-27
KCNQ1OT1	2.83643e-32	-1.04735	0.216	0.319	1.06633e-27
SRRM1	3.45137e-32	-0.664614	0.311	0.435	1.29751e-27
SERBP1	3.91231e-32	-0.40027	0.586	0.456	1.47079e-27
RPL32	4.17512e-32	-0.670813	0.996	0.964	1.56959e-27
RNMT	4.34783e-32	-0.64828	0.175	0.31	1.63452e-27
PNRC1	5.07071e-32	-0.522301	0.595	0.472	1.90628e-27
RPS25	5.20866e-32	-0.579363	0.983	0.923	1.95814e-27
SEC63	5.47728e-32	-0.42227	0.411	0.363	2.05913e-27
BTG1	5.95225e-32	-0.573769	0.821	0.637	2.23769e-27
EHMT1	6.4599e-32	-0.577739	0.432	0.363	2.42853e-27
PABPC1	6.74452e-32	-0.403786	0.873	0.718	2.53553e-27
CCND2	7.32753e-32	0.7035	0.412	0.052	2.75471e-27
CREB3L2	7.65909e-32	-0.659213	0.384	0.44	2.87936e-27
PTPRC	8.48719e-32	-0.684589	0.166	0.339	3.19067e-27
CLTB	8.7222e-32	0.275234	0.451	0.097	3.27902e-27
TSTD1	1.01234e-31	-0.407884	0.435	0.423	3.8058e-27
AC008105.3	1.3683e-31	-0.420099	0	0.169	5.14398e-27
RAB5IF	1.3683e-31	-0.312682	0	0.169	5.14398e-27
NDUFAF8	1.3683e-31	-0.368555	0	0.169	5.14398e-27
AC010642.2	1.3683e-31	-0.333874	0	0.169	5.14398e-27
TMED4	1.42754e-31	-0.350911	0.574	0.44	5.36668e-27
HYOU1	2.13681e-31	-0.725885	0.173	0.371	8.03311e-27
ARPC2	2.46638e-31	-0.287718	0.8	0.593	9.27212e-27
EVI2B	2.56557e-31	-0.684985	0.507	0.524	9.64502e-27
PHGR1	3.04645e-31	-0.504554	0.432	0.173	1.14528e-26
RPS15A	3.73334e-31	-0.699557	0.996	0.96	1.40351e-26
PARP1	4.28064e-31	-0.477785	0.3	0.335	1.60926e-26
CCNH	4.68889e-31	-0.571518	0.241	0.294	1.76274e-26
NFKBIA	7.72369e-31	-0.494173	0.82	0.468	2.90365e-26
AC103591.3	7.75056e-31	-0.923095	0	0.165	2.91375e-26
JPT1	7.75056e-31	-0.338925	0	0.165	2.91375e-26
TMED2	9.62462e-31	0.415968	0.849	0.48	3.61828e-26
UFC1	1.01375e-30	-0.39041	0.677	0.544	3.81109e-26
EIF2A	1.22516e-30	-0.494697	0.403	0.407	4.60586e-26
FNDC3B	1.30526e-30	-0.464363	0.435	0.363	4.90699e-26
THRAP3	1.36814e-30	-0.477899	0.264	0.302	5.1434e-26
TPI1	1.62634e-30	0.493835	0.725	0.323	6.11408e-26
RPS27L	2.02007e-30	-0.317192	0.851	0.669	7.59427e-26
KDELR2	2.34402e-30	0.393765	0.804	0.427	8.8121e-26
TAX1BP1	2.65591e-30	-0.494423	0.331	0.343	9.98461e-26
SCAND1	2.97442e-30	0.334048	0.588	0.21	1.1182e-25
GMFG	3.82185e-30	-0.285911	0.56	0.411	1.43679e-25
CD69	4.01265e-30	-1.62041	0.176	0.415	1.50852e-25
HNRNPDL	4.10493e-30	-0.355164	0.757	0.577	1.54321e-25
EGR1	4.15971e-30	-0.865926	0.268	0.133	1.5638e-25
COX7A2	4.42008e-30	0.317665	0.91	0.589	1.66169e-25
HLA-A	4.4302e-30	0.465201	0.939	0.641	1.66549e-25
ARID1B	5.11208e-30	-0.590088	0.048	0.282	1.92184e-25
C11orf58	5.84681e-30	-0.539897	0.507	0.496	2.19805e-25
CAST	7.57815e-30	-0.50636	0.343	0.383	2.84893e-25
SEL1L3	7.76553e-30	-0.373161	0.499	0.387	2.91937e-25
RSRC2	7.85659e-30	-0.686279	0.299	0.435	2.95361e-25
PRPF4B	7.87093e-30	-0.755877	0.121	0.359	2.959e-25
EDEM3	8.36715e-30	-0.680396	0.093	0.302	3.14555e-25
SETX	8.40081e-30	-0.618599	0.044	0.282	3.1582e-25
PHPT1	8.67507e-30	0.316012	0.762	0.387	3.26131e-25
TAF7	8.93145e-30	-0.54739	0.355	0.391	3.35769e-25
LINC00657	8.98028e-30	0.280595	0.259	0	3.37605e-25
EIF4A1	8.99934e-30	-0.471113	0.419	0.395	3.38321e-25
EPC1	9.00308e-30	-0.716747	0.257	0.375	3.38462e-25
CKS2	9.19183e-30	0.43538	0.423	0.073	3.45558e-25
SYVN1	9.27062e-30	-0.577751	0.267	0.343	3.4852e-25
CFLAR	1.07627e-29	-0.454624	0.68	0.524	4.04614e-25
YWHAH	1.11659e-29	0.401771	0.368	0.04	4.19773e-25
SEC61G	1.26034e-29	-0.330264	0.895	0.734	4.73812e-25
APOE	1.38905e-29	0.363925	0.295	0.008	5.22201e-25
PJA2	1.52794e-29	-0.624333	0.164	0.351	5.74414e-25
DDX6	1.73063e-29	-0.592045	0.261	0.367	6.50612e-25
ERGIC3	2.00651e-29	0.322799	0.814	0.448	7.54326e-25
SF3B5	2.2535e-29	-0.496925	0.6	0.528	8.47179e-25
METTL26	2.45907e-29	-0.327332	0	0.157	9.24463e-25
AL121944.1	2.45907e-29	-1.00951	0	0.157	9.24463e-25
TOGARAM1	2.45907e-29	-0.354606	0	0.157	9.24463e-25
TRA2A	2.59772e-29	-0.740704	0.244	0.367	9.76587e-25
UBB	2.91664e-29	-0.302517	0.94	0.742	1.09648e-24
RSL24D1	2.92052e-29	-0.413395	0.572	0.504	1.09794e-24
ITM2C	2.95246e-29	0.71826	0.848	0.488	1.10995e-24
KTN1	2.96629e-29	-0.625544	0.322	0.395	1.11515e-24
NRDC	3.50705e-29	-0.638365	0.311	0.379	1.31844e-24
USO1	4.00069e-29	-0.611125	0.271	0.375	1.50402e-24
CCDC53	4.05972e-29	0.269344	0.254	0	1.52621e-24
RNU12	4.05972e-29	0.509845	0.254	0	1.52621e-24
CTD-3252C9.4	4.05972e-29	0.342417	0.254	0	1.52621e-24
CHID1	4.24087e-29	0.252	0.548	0.194	1.59431e-24
CLDND1	4.39031e-29	-0.531046	0.277	0.335	1.65049e-24
COX17	5.29918e-29	-0.527504	0.511	0.472	1.99217e-24
MBNL2	5.41076e-29	-0.533219	0.23	0.323	2.03412e-24
GADD45GIP1	5.51327e-29	0.403523	0.637	0.25	2.07266e-24
ARGLU1	5.56378e-29	-0.572408	0.347	0.355	2.09165e-24
PPM1K	8.83511e-29	-0.598791	0.24	0.371	3.32147e-24
ZFP36L1	9.03182e-29	-0.691774	0.311	0.302	3.39542e-24
EIF3D	9.79102e-29	-0.411208	0.442	0.403	3.68084e-24
LINC00936	9.99432e-29	0.337612	0.251	0	3.75727e-24
TFF1	1.08731e-28	0.597976	0.275	0.004	4.08762e-24
RPL8	1.09387e-28	-0.658238	0.997	0.944	4.11231e-24
YWHAE	1.0968e-28	-0.390163	0.597	0.456	4.12331e-24
SF3B2	1.17161e-28	-0.289458	0.462	0.335	4.40455e-24
RPLP2	1.17965e-28	-0.648216	0.992	0.988	4.43477e-24
CD48	1.19528e-28	-0.887142	0.236	0.464	4.49352e-24
OS9	1.22759e-28	-0.400266	0.498	0.431	4.61499e-24
RPL31	1.34042e-28	0.566066	0.976	0.77	5.03918e-24
IL1B	1.34854e-28	0.269042	0.25	0	5.0697e-24
AC092069.1	1.37748e-28	-0.611157	0	0.153	5.17851e-24
U62317.5	1.37748e-28	-0.348456	0	0.153	5.17851e-24
AC092683.1	1.37748e-28	-0.372874	0	0.153	5.17851e-24
AL365361.1	1.37748e-28	-0.344582	0	0.153	5.17851e-24
AC016831.1	1.37748e-28	-0.424028	0	0.153	5.17851e-24
LINC00513	1.37748e-28	-0.453356	0	0.153	5.17851e-24
CHST2	1.3917e-28	0.542922	0.474	0.109	5.23195e-24
UAP1	1.55085e-28	-0.432084	0.393	0.359	5.83028e-24
SIAH2	1.58978e-28	0.275592	0.422	0.093	5.97661e-24
MSI2	1.72677e-28	-0.402251	0.371	0.306	6.49162e-24
AKAP13	1.85523e-28	-0.650888	0.239	0.427	6.97457e-24
CHCHD2	1.90378e-28	0.39005	0.914	0.605	7.15706e-24
SRSF11	1.9352e-28	-0.517342	0.393	0.399	7.2752e-24
HNRNPK	1.99845e-28	-0.35954	0.578	0.452	7.51297e-24
JMJD1C	2.0827e-28	-0.632677	0.233	0.339	7.8297e-24
UBXN1	2.10812e-28	-0.510491	0.397	0.419	7.92526e-24
VPS36	2.37754e-28	-0.669152	0.175	0.327	8.93813e-24
POMP	2.65537e-28	0.297034	0.753	0.387	9.98258e-24
SNRNP70	2.71305e-28	-0.399388	0.358	0.262	1.01995e-23
IGLL5	2.80802e-28	-2.42665	0.251	0.5	1.05565e-23
UPF2	3.29973e-28	-0.68596	0.354	0.492	1.2405e-23
TNRC6B	3.30483e-28	-0.605878	0.254	0.391	1.24242e-23
COX6A1	3.30494e-28	0.251025	0.881	0.569	1.24246e-23
KIAA0125	3.30579e-28	0.669313	0.247	0	1.24278e-23
TBCA	3.34737e-28	-0.394758	0.572	0.48	1.25841e-23
HNRNPR	3.42817e-28	-0.558773	0.277	0.363	1.28879e-23
XBP1	3.68679e-28	0.740749	0.957	0.722	1.38601e-23
ADGRE5	4.42133e-28	-0.421815	0.337	0.298	1.66216e-23
COMMD6	5.53559e-28	-0.442546	0.612	0.5	2.08105e-23
PRDX2	6.03331e-28	0.335404	0.73	0.359	2.26816e-23
DDOST	6.18057e-28	-0.306108	0.619	0.488	2.32352e-23
RPL7	7.13496e-28	0.591142	0.99	0.827	2.68232e-23
LY96	7.28927e-28	0.382344	0.627	0.25	2.74033e-23
PDIA4	7.37123e-28	-0.50838	0.693	0.601	2.77114e-23
UFM1	7.45332e-28	-0.480087	0.644	0.601	2.802e-23
AL627171.1	7.6881e-28	-0.463246	0	0.149	2.89027e-23
SINHCAF	7.6881e-28	-0.343052	0	0.149	2.89027e-23
FDX1	8.02448e-28	0.339641	0.461	0.113	3.01672e-23
CTSB	8.10826e-28	0.278162	0.44	0.109	3.04822e-23
EIF4G2	1.06452e-27	-0.325349	0.624	0.484	4.00194e-23
NFKBIZ	1.07482e-27	-0.58751	0.208	0.258	4.04068e-23
RP11-1070N10.3	1.08733e-27	0.309947	0.242	0	4.08769e-23
NUCKS1	1.21507e-27	-0.628581	0.234	0.379	4.56795e-23
HMGN3	1.301e-27	-0.355538	0.555	0.435	4.89098e-23
LINC00969	1.46303e-27	0.251748	0.241	0	5.50011e-23
HSPB1	1.74086e-27	0.483833	0.702	0.335	6.54459e-23
OTUD6B-AS1	2.01515e-27	-0.584578	0.25	0.335	7.57575e-23
NME1	2.10811e-27	0.299934	0.619	0.254	7.92521e-23
DDX3Y	2.14803e-27	-0.894745	0.037	0.246	8.07529e-23
RAB11FIP1	2.28326e-27	-0.664272	0.222	0.323	8.58367e-23
EIF5	2.41685e-27	-0.276132	0.696	0.5	9.08591e-23
WDR74	2.49391e-27	-0.676548	0.393	0.383	9.3756e-23
SPP1	2.7387e-27	0.618774	0.264	0.004	1.02959e-22
SBDS	2.85448e-27	-0.290542	0.515	0.383	1.07311e-22
SEC24D	2.8856e-27	-0.60252	0.247	0.359	1.08481e-22
ANKRD11	3.39032e-27	-0.593753	0.303	0.331	1.27456e-22
RTFDC1	3.55656e-27	0.26385	0.238	0	1.33705e-22
PCM1	3.60273e-27	-0.697306	0.084	0.278	1.35441e-22
AC026202.2	4.27549e-27	-0.368857	0	0.145	1.60733e-22
MMP24OS	4.27549e-27	-0.318056	0	0.145	1.60733e-22
ETFRF1	4.27549e-27	-0.30182	0	0.145	1.60733e-22
MTREX	4.27549e-27	-0.261997	0	0.145	1.60733e-22
ISCA1	4.50505e-27	-0.379387	0.292	0.23	1.69363e-22
COMMD3	4.60084e-27	-0.427981	0.448	0.411	1.72964e-22
ORMDL1	4.76408e-27	-0.452183	0.414	0.415	1.79101e-22
THUMPD3-AS1	4.81428e-27	-0.716822	0.182	0.331	1.80988e-22
FCRL5	5.84603e-27	-0.494587	0.566	0.504	2.19776e-22
CRIP1	6.06265e-27	-1.15902	0.325	0.379	2.27919e-22
TCEA1	6.48811e-27	-0.408907	0.522	0.448	2.43914e-22
SEC31A	6.7193e-27	-0.630982	0.303	0.419	2.52606e-22
KLF4	6.93152e-27	-0.43523	0.145	0.081	2.60583e-22
HIST1H1C	7.17988e-27	0.755504	0.701	0.319	2.69921e-22
PIM3	8.64505e-27	0.30628	0.499	0.149	3.25002e-22
VAMP2	9.52387e-27	-0.345598	0.52	0.419	3.5804e-22
TMBIM4	1.01569e-26	-0.408196	0.491	0.452	3.81839e-22
SRSF10	1.12228e-26	-0.573125	0.238	0.367	4.2191e-22
ZFAS1	1.21942e-26	-0.396858	0.538	0.399	4.58429e-22
PSMA3	1.4176e-26	-0.405841	0.354	0.359	5.32933e-22
GLS	1.46057e-26	-0.553616	0.185	0.302	5.49087e-22
WSB1	1.61306e-26	-0.548147	0.349	0.371	6.06414e-22
RAP1B	1.80584e-26	-0.601903	0.291	0.375	6.78887e-22
TNFAIP3	1.83748e-26	-0.782057	0.329	0.294	6.90782e-22
ANXA5	1.96294e-26	-0.401865	0.46	0.379	7.37948e-22
ERBIN	2.3692e-26	-0.344432	0	0.141	8.90676e-22
PCNX1	2.3692e-26	-0.351068	0	0.141	8.90676e-22
LINC02384	2.3692e-26	-0.313967	0	0.141	8.90676e-22
PCBP1	2.60428e-26	-0.281588	0.623	0.464	9.79055e-22
RPL3	2.61366e-26	-0.832608	0.995	0.964	9.82581e-22
RPL15	3.05622e-26	-0.511596	0.994	0.919	1.14895e-21
TOP1	3.12043e-26	-0.38876	0.467	0.371	1.17309e-21
SPINK1	3.14881e-26	0.371301	0.301	0.02	1.18376e-21
PSME2	3.44037e-26	0.271323	0.759	0.415	1.29337e-21
FKBP11	3.9683e-26	0.591462	0.961	0.726	1.49184e-21
RSBN1L	4.39471e-26	-0.526423	0.251	0.359	1.65215e-21
ZBTB20	5.29283e-26	-0.550442	0.099	0.278	1.98979e-21
ZNF207	6.03225e-26	-0.592223	0.277	0.355	2.26776e-21
GTF2I	7.80584e-26	-0.451219	0.216	0.306	2.93453e-21
MRPL23	9.36903e-26	0.372203	0.495	0.141	3.52219e-21
ATF3	1.05883e-25	-1.36332	0.363	0.27	3.98058e-21
BDP1	1.12387e-25	-0.595765	0.122	0.282	4.22509e-21
HP1BP3	1.1353e-25	-0.475101	0.249	0.31	4.26805e-21
GFPT1	1.14097e-25	-0.424476	0.161	0.27	4.28938e-21
NANS	1.14808e-25	-0.27549	0.593	0.46	4.3161e-21
KHDC4	1.30823e-25	-0.304163	0	0.137	4.91814e-21
LAMTOR4	1.32226e-25	-0.310304	0.621	0.452	4.97091e-21
GAPDH	1.40039e-25	0.34233	0.963	0.722	5.26461e-21
RPL35	1.41981e-25	-0.483521	0.991	0.956	5.33763e-21
RBM8A	1.43316e-25	-0.314315	0.523	0.419	5.38781e-21
S100A16	1.61195e-25	0.28478	0.225	0	6.05996e-21
HSPA9	2.03896e-25	-0.463027	0.248	0.331	7.66526e-21
SSR1	2.13748e-25	-0.36029	0.54	0.431	8.03563e-21
MGEA5	2.88394e-25	0.264119	0.222	0	1.08419e-20
TMED5	3.12503e-25	-0.270681	0.414	0.323	1.17483e-20
BOD1L1	3.18712e-25	-0.693711	0.075	0.278	1.19817e-20
TFG	3.26974e-25	-0.285363	0.377	0.306	1.22923e-20
ARHGDIA	3.33961e-25	-0.296714	0.505	0.359	1.25549e-20
LYZ	3.42618e-25	0.293853	0.257	0.012	1.28804e-20
CEP350	3.56503e-25	-0.594014	0.109	0.298	1.34024e-20
NAGK	3.58628e-25	-0.545375	0.191	0.306	1.34823e-20
UQCRFS1	5.57936e-25	0.339378	0.527	0.173	2.09751e-20
RANBP2	5.6014e-25	-0.600573	0.116	0.286	2.10579e-20
NCLN	5.63856e-25	0.360718	0.382	0.069	2.11976e-20
SERF2	5.69567e-25	-0.380786	0.984	0.907	2.14123e-20
SFPQ	5.85217e-25	-0.485041	0.396	0.379	2.20007e-20
C4orf48	5.93181e-25	0.286515	0.441	0.117	2.23e-20
ATF4	6.50502e-25	-0.394457	0.869	0.734	2.4455e-20
NUFIP2	6.51623e-25	-0.569735	0.104	0.278	2.44971e-20
SUB1	6.75519e-25	-0.424913	0.948	0.871	2.53955e-20
REG4	6.88435e-25	0.414351	0.219	0	2.5881e-20
AL118516.1	7.19858e-25	-0.58009	0	0.133	2.70623e-20
PPP1R15B	7.3188e-25	-0.524672	0.201	0.266	2.75143e-20
UBE2H	7.356e-25	-0.475868	0.249	0.286	2.76541e-20
PPIG	7.55833e-25	-0.489517	0.378	0.403	2.84148e-20
NDUFV3	7.77598e-25	-0.494877	0.248	0.306	2.9233e-20
ITGA6	8.61944e-25	-0.491895	0.233	0.25	3.24039e-20
CDC42SE2	8.80086e-25	-0.398493	0.333	0.355	3.30859e-20
SAT2	9.24477e-25	-0.376837	0.456	0.387	3.47548e-20
RNASET2	1.14152e-24	0.317049	0.661	0.306	4.29142e-20
CYC1	1.20928e-24	0.279229	0.507	0.165	4.54618e-20
COBLL1	1.35227e-24	-0.451495	0.281	0.278	5.08373e-20
RPS29	1.37921e-24	-0.57061	0.983	0.948	5.18502e-20
SAFB2	1.45254e-24	-0.338216	0.254	0.234	5.46068e-20
UBE2I	1.54111e-24	-0.415098	0.435	0.391	5.79363e-20
RGS2	1.5413e-24	-1.09056	0.367	0.512	5.79436e-20
ZC3H15	1.78424e-24	-0.350628	0.383	0.306	6.70769e-20
GTF2B	1.91073e-24	-0.520936	0.21	0.286	7.18321e-20
DDIT3	1.92481e-24	-0.560325	0.239	0.306	7.23613e-20
RAC2	2.06325e-24	-0.536156	0.445	0.44	7.75657e-20
ZNF37A	2.083e-24	-0.590248	0.081	0.246	7.83081e-20
RGS1	2.12537e-24	-0.962274	0.82	0.657	7.99012e-20
EDEM1	2.20707e-24	-0.504522	0.306	0.302	8.29725e-20
CYLD	2.22765e-24	-0.452822	0.194	0.286	8.37463e-20
RASGEF1B	2.46397e-24	-0.62408	0.077	0.222	9.26305e-20
DPM3	2.6357e-24	-0.278622	0.403	0.31	9.90867e-20
ATOX1	2.67631e-24	-0.28629	0.551	0.423	1.00613e-19
BBX	2.70739e-24	-0.447778	0.24	0.286	1.01781e-19
KLF2	2.79211e-24	-0.945268	0.385	0.302	1.04966e-19
RPS9	3.01083e-24	-0.31096	0.993	0.895	1.13189e-19
IL10RA	3.13964e-24	-0.472443	0.416	0.375	1.18032e-19
EMP3	3.55777e-24	-0.327376	0.794	0.617	1.33751e-19
NCOA3	3.58593e-24	-0.590565	0.273	0.371	1.3481e-19
INTS11	3.9474e-24	-0.372651	0	0.129	1.48399e-19
SMIM27	3.9474e-24	-0.253934	0	0.129	1.48399e-19
SYF2	4.0406e-24	-0.460901	0.378	0.335	1.51902e-19
ATXN1	4.72655e-24	-0.607034	0.179	0.327	1.7769e-19
ZNF791	6.10883e-24	-0.502297	0.208	0.302	2.29655e-19
INTS6	6.78487e-24	-0.673553	0.163	0.266	2.5507e-19
ZNF292	6.8326e-24	-0.597708	0.127	0.319	2.56865e-19
BCL2	6.86679e-24	-0.566114	0.095	0.27	2.5815e-19
MED10	7.58071e-24	-0.433468	0.3	0.359	2.84989e-19
TSPAN13	7.9248e-24	0.366496	0.421	0.101	2.97925e-19
PIGR	8.76767e-24	-0.274878	0.271	0.105	3.29612e-19
USP16	8.86233e-24	-0.524578	0.376	0.427	3.33171e-19
DDX46	8.96116e-24	-0.457031	0.313	0.351	3.36886e-19
CMB9-22P13.1	9.20134e-24	0.275882	0.21	0	3.45915e-19
SNRPG	1.00933e-23	-0.250779	0.534	0.399	3.79447e-19
KMT2E-AS1	1.09468e-23	-0.569122	0.122	0.25	4.11533e-19
SKIL	1.20339e-23	-0.418453	0.247	0.246	4.52402e-19
HCLS1	1.24021e-23	-0.460678	0.267	0.335	4.66243e-19
PET100	1.29895e-23	-0.314874	0.49	0.363	4.88326e-19
TNFRSF14	1.33313e-23	-0.444247	0.333	0.347	5.01176e-19
SPOP	1.37863e-23	-0.383435	0.184	0.242	5.18282e-19
CDKN1B	1.38236e-23	-0.595236	0.294	0.351	5.19685e-19
HCG18	1.39077e-23	-0.637212	0.064	0.234	5.22846e-19
SLC44A1	1.44065e-23	-0.379687	0.306	0.254	5.41598e-19
CIR1	1.81519e-23	-0.414836	0.227	0.298	6.82402e-19
MBD4	1.9929e-23	-0.663984	0.161	0.302	7.49212e-19
AC005838.2	2.15722e-23	-0.30271	0	0.125	8.10986e-19
CSKMT	2.15722e-23	-0.44063	0	0.125	8.10986e-19
RIOX2	2.15722e-23	-0.311563	0	0.125	8.10986e-19
MANEA-DT	2.15722e-23	-0.445328	0	0.125	8.10986e-19
FMNL1	2.35888e-23	-0.504876	0.334	0.363	8.86798e-19
CCDC186	2.4743e-23	-0.403101	0.226	0.258	9.3019e-19
DAZAP2	2.69083e-23	-0.30019	0.384	0.29	1.01159e-18
GALNT2	2.77124e-23	-0.265349	0.303	0.214	1.04182e-18
PCF11	2.91447e-23	-0.615456	0.182	0.25	1.09567e-18
IFNAR1	2.94139e-23	-0.286679	0.427	0.31	1.10579e-18
YME1L1	3.11443e-23	-0.63619	0.184	0.331	1.17084e-18
USP15	3.27501e-23	-0.540897	0.172	0.298	1.23121e-18
PRKAR1A	3.5195e-23	-0.434307	0.236	0.246	1.32312e-18
QPRT	3.7214e-23	0.325929	0.379	0.077	1.39902e-18
FAM92B	3.87403e-23	0.475862	0.335	0.048	1.4564e-18
VPS28	3.95553e-23	-0.263757	0.449	0.323	1.48704e-18
CDV3	4.12199e-23	-0.340438	0.449	0.367	1.54962e-18
SRP9	4.15016e-23	-0.304962	0.44	0.351	1.56021e-18
BET1	4.19846e-23	-0.380327	0.268	0.323	1.57837e-18
SP100	5.59403e-23	-0.372582	0.294	0.286	2.10302e-18
WIPF1	5.8703e-23	-0.553671	0.296	0.331	2.20688e-18
SRP72	6.03939e-23	-0.490367	0.404	0.387	2.27045e-18
IKZF1	6.21816e-23	-0.54252	0.115	0.27	2.33765e-18
GRB2	6.38329e-23	-0.272992	0.496	0.371	2.39973e-18
MARCKS	6.44625e-23	-0.40719	0.364	0.31	2.4234e-18
RPS20	6.50022e-23	0.425915	0.976	0.786	2.44369e-18
SPATS2	6.85523e-23	-0.584183	0.429	0.452	2.57716e-18
DSTN	6.92837e-23	-0.314707	0.596	0.472	2.60465e-18
KDM2A	6.99513e-23	-0.556875	0.132	0.266	2.62975e-18
IRF3	7.11663e-23	-0.275283	0.315	0.218	2.67543e-18
2025-09-06	7.49481e-23	-0.519402	0.313	0.383	2.8176e-18
RBBP4	9.39475e-23	-0.475465	0.259	0.347	3.53186e-18
SRP19	1.17356e-22	-0.371684	0.441	0.399	4.41187e-18
ODR4	1.17494e-22	-0.327951	0	0.121	4.41708e-18
AC060780.1	1.17494e-22	-0.287513	0	0.121	4.41708e-18
PAXX	1.17494e-22	-0.304711	0	0.121	4.41708e-18
AC005261.1	1.17494e-22	-0.333011	0	0.121	4.41708e-18
AC097376.2	1.17494e-22	-0.349382	0	0.121	4.41708e-18
TIPARP	1.26336e-22	-0.589353	0.162	0.266	4.74947e-18
TRIP11	1.30068e-22	-0.45492	0.114	0.23	4.88978e-18
STX5	1.59703e-22	-0.355585	0.319	0.306	6.00387e-18
CHST15	1.84307e-22	-0.265988	0.188	0.19	6.92883e-18
NR4A2	1.88325e-22	-0.698944	0.186	0.294	7.0799e-18
G3BP1	1.88999e-22	-0.515189	0.129	0.294	7.10523e-18
SARS	1.93371e-22	-0.294727	0.323	0.262	7.26958e-18
EPM2AIP1	1.95129e-22	-0.508755	0.111	0.274	7.33569e-18
ALG3	1.95691e-22	0.252876	0.346	0.069	7.3568e-18
GZMB	1.95959e-22	0.598822	0.248	0.012	7.36688e-18
PTK2B	2.1375e-22	-0.543773	0.171	0.29	8.03571e-18
RPS16	2.2327e-22	-0.442006	0.997	0.94	8.3936e-18
PRPF38B	2.30955e-22	-0.411048	0.336	0.323	8.68252e-18
CTSZ	2.32284e-22	-0.299322	0.39	0.278	8.7325e-18
HID1	2.45303e-22	-0.446979	0.135	0.19	9.22192e-18
FOXO3	2.46445e-22	-0.514406	0.232	0.306	9.26484e-18
CD74	2.55956e-22	0.474047	0.963	0.746	9.62241e-18
ID3	2.56221e-22	-1.62506	0.227	0.31	9.63238e-18
SDC1	2.64176e-22	-0.29638	0.547	0.395	9.93142e-18
NAP1L1	2.68602e-22	-0.304416	0.527	0.423	1.00978e-17
SERINC1	2.8645e-22	-0.437045	0.178	0.238	1.07688e-17
CCDC69	3.10698e-22	-0.332351	0.343	0.278	1.16804e-17
CD27	3.36326e-22	-0.567459	0.603	0.577	1.26438e-17
NINJ1	3.61806e-22	0.252675	0.318	0.052	1.36017e-17
PABPN1	3.86723e-22	-0.537447	0.19	0.286	1.45384e-17
SQSTM1	3.98111e-22	0.31899	0.778	0.456	1.49666e-17
FGFR1OP2	4.05446e-22	-0.327069	0.449	0.375	1.52423e-17
ITGA4	4.86902e-22	-0.510387	0.094	0.254	1.83046e-17
TERF2IP	5.06197e-22	-0.306927	0.378	0.327	1.903e-17
TP53INP1	5.19458e-22	-0.563412	0.332	0.359	1.95285e-17
ME2	5.34588e-22	-0.486773	0.116	0.246	2.00973e-17
ILF2	5.54201e-22	-0.324226	0.384	0.339	2.08346e-17
RPL27A	5.84135e-22	0.431405	0.997	0.883	2.196e-17
FOXN3	6.14983e-22	-0.348227	0.169	0.226	2.31197e-17
RBMX	6.29966e-22	-0.392054	0.364	0.351	2.36829e-17
IKZF3	6.32246e-22	-0.52621	0.175	0.262	2.37687e-17
C19orf70	6.98826e-22	-0.299324	0.485	0.391	2.62717e-17
DOCK2	7.00435e-22	-0.515519	0.073	0.238	2.63321e-17
SMARCB1	7.32819e-22	-0.392646	0.325	0.347	2.75496e-17
2025-03-06	7.42419e-22	-0.457167	0.268	0.315	2.79105e-17
ATF5	8.14874e-22	-0.874288	0.194	0.294	3.06344e-17
RBM6	8.86218e-22	-0.472624	0.305	0.347	3.33165e-17
CXorf21	8.86407e-22	-0.697003	0.099	0.226	3.33236e-17
POU2AF1	9.7726e-22	-0.252392	0.579	0.452	3.67391e-17
ZFP36L2	1.01527e-21	-0.537114	0.786	0.649	3.81679e-17
RICTOR	1.03274e-21	-0.455227	0.119	0.238	3.88248e-17
SUPT5H	1.2438e-21	-0.403958	0.3	0.315	4.67593e-17
ARID4B	1.30479e-21	-0.506563	0.189	0.274	4.90523e-17
SPTY2D1	1.32931e-21	-0.512462	0.192	0.246	4.99742e-17
VCP	1.3726e-21	-0.361331	0.375	0.343	5.16016e-17
EIF5A	1.40124e-21	-0.353801	0.513	0.391	5.26781e-17
EIF2S2	1.52326e-21	-0.389166	0.551	0.508	5.72653e-17
HIST1H4C	1.73676e-21	-0.886299	0.317	0.488	6.52917e-17
MZT2A	1.89897e-21	0.273866	0.581	0.262	7.13897e-17
CPNE5	1.9453e-21	-0.346861	0.259	0.254	7.31318e-17
MRPS21	2.0452e-21	-0.311763	0.461	0.355	7.68872e-17
DNPH1	2.05251e-21	0.271535	0.487	0.177	7.71622e-17
YWHAB	2.12491e-21	-0.371356	0.482	0.427	7.98838e-17
LINC00623	2.48244e-21	-0.346356	0.012	0.165	9.33248e-17
CADM1	2.51242e-21	0.323161	0.345	0.073	9.44519e-17
BIRC3	2.70656e-21	-0.715358	0.502	0.415	1.0175e-16
GOLGA2	2.73157e-21	-0.376395	0.146	0.222	1.02691e-16
DPEP1	2.82615e-21	0.312719	0.214	0.004	1.06246e-16
ACTN4	3.0147e-21	-0.437969	0.261	0.262	1.13335e-16
TPM3	3.19809e-21	-0.357822	0.433	0.375	1.20229e-16
CSNK2A1	3.24385e-21	-0.478605	0.1	0.23	1.21949e-16
AL031777.3	3.45109e-21	-0.339455	0	0.113	1.2974e-16
SMIM37	3.45109e-21	-0.312263	0	0.113	1.2974e-16
MACO1	3.45109e-21	-0.276454	0	0.113	1.2974e-16
COPB2	3.72293e-21	-0.4226	0.163	0.286	1.3996e-16
GNAI2	3.80554e-21	-0.452089	0.227	0.343	1.43066e-16
BPTF	4.14022e-21	-0.551679	0.114	0.258	1.55647e-16
PNP	4.68579e-21	-0.47758	0.191	0.23	1.76157e-16
PRMT1	4.7794e-21	-0.319982	0.413	0.363	1.79677e-16
CHD9	4.79544e-21	-0.46668	0.226	0.315	1.8028e-16
HLA-DMA	5.10177e-21	0.250104	0.416	0.129	1.91796e-16
ISG15	5.48411e-21	1.13208	0.505	0.177	2.0617e-16
TMF1	5.87377e-21	-0.43125	0.226	0.298	2.20818e-16
RPL23A	6.15553e-21	-0.307636	0.993	0.903	2.31411e-16
EMB	6.64142e-21	-0.433433	0.183	0.258	2.49678e-16
HYI	6.72362e-21	-0.322932	0.229	0.226	2.52768e-16
LAX1	6.86765e-21	-0.461159	0.164	0.274	2.58182e-16
EPRS	8.30036e-21	-0.407102	0.232	0.302	3.12044e-16
RAD23A	8.46964e-21	-0.257601	0.467	0.343	3.18408e-16
WAC	8.951e-21	-0.385859	0.213	0.246	3.36504e-16
XRCC5	1.00713e-20	-0.436414	0.232	0.323	3.78621e-16
PSMA3-AS1	1.00845e-20	-0.427273	0.157	0.262	3.79118e-16
MACF1	1.03682e-20	-0.533258	0.088	0.266	3.89782e-16
ELF1	1.04714e-20	-0.557474	0.341	0.383	3.93662e-16
SERTAD1	1.10616e-20	-0.305218	0.313	0.206	4.15848e-16
C12orf57	1.172e-20	-0.395973	0.639	0.504	4.406e-16
CDK5RAP3	1.24168e-20	-0.338194	0.419	0.335	4.66797e-16
TOR3A	1.44718e-20	0.424263	0.519	0.194	5.44054e-16
KLHL6	1.49982e-20	-0.553004	0.173	0.294	5.63842e-16
C12orf45	1.77793e-20	-0.478788	0.172	0.29	6.68396e-16
XRN1	1.78914e-20	-0.452227	0.156	0.254	6.72611e-16
NFE2L2	1.94824e-20	-0.392821	0.294	0.266	7.32421e-16
TMEM160	1.98574e-20	0.333931	0.464	0.153	7.46519e-16
RFC1	2.01466e-20	-0.411543	0.149	0.278	7.57393e-16
ASH1L	2.08091e-20	-0.529486	0.195	0.31	7.82299e-16
MRFAP1	2.19139e-20	-0.301619	0.366	0.351	8.23831e-16
RANBP1	2.44717e-20	0.368184	0.475	0.161	9.19988e-16
GPR15	2.54139e-20	-0.3711	0.006	0.145	9.55412e-16
EBPL	2.89202e-20	0.274092	0.298	0.044	1.08722e-15
RBM33	3.06739e-20	-0.393858	0.326	0.226	1.15316e-15
GLRX	3.26627e-20	0.452967	0.658	0.335	1.22792e-15
EIF4G1	3.40428e-20	-0.46166	0.164	0.25	1.27981e-15
CSRNP1	3.59072e-20	-0.294439	0.289	0.242	1.3499e-15
DHX36	3.78488e-20	-0.542322	0.194	0.31	1.42289e-15
CCDC59	3.96801e-20	-0.326939	0.288	0.306	1.49173e-15
MIR4435-2HG	4.05747e-20	0.35645	0.448	0.157	1.52536e-15
HNRNPD	4.20028e-20	-0.396444	0.293	0.339	1.57905e-15
FGL2	4.65108e-20	-1.06942	0.169	0.226	1.74853e-15
TTC14	4.8762e-20	-0.538672	0.128	0.306	1.83316e-15
GOLGA3	5.65815e-20	-0.528685	0.135	0.266	2.12712e-15
EIF3I	6.41655e-20	-0.301151	0.435	0.359	2.41224e-15
STAT3	6.88391e-20	-0.481506	0.264	0.298	2.58794e-15
ENTPD1	7.86162e-20	-0.446931	0.276	0.254	2.9555e-15
FOSL2	7.98812e-20	-0.418032	0.143	0.181	3.00305e-15
METAP2	8.86314e-20	-0.369154	0.264	0.278	3.33201e-15
CREBZF	9.01908e-20	-0.423669	0.077	0.23	3.39063e-15
SCFD1	9.43743e-20	-0.382878	0.332	0.351	3.54791e-15
2025-09-07	9.44123e-20	-0.417873	0.32	0.347	3.54933e-15
RP11-386I14.4	9.95968e-20	0.277408	0.175	0	3.74424e-15
WHRN	1.00071e-19	-0.456127	0	0.105	3.76205e-15
PCNX4	1.00071e-19	-0.287282	0	0.105	3.76205e-15
AP001816.1	1.00071e-19	-0.270239	0	0.105	3.76205e-15
MOB3A	1.01424e-19	-0.426944	0.157	0.214	3.81292e-15
N4BP2	1.06774e-19	-0.470611	0.054	0.206	4.01404e-15
C1QBP	1.0771e-19	0.317771	0.439	0.141	4.04925e-15
HSP90AA1	1.09743e-19	-1.0519	0.844	0.786	4.12569e-15
EIF3J	1.12609e-19	-0.290257	0.371	0.298	4.23341e-15
RPL10	1.20556e-19	-0.765722	1	0.984	4.53217e-15
UGP2	1.25804e-19	-0.303322	0.249	0.222	4.72948e-15
CPEB4	1.27988e-19	-0.317304	0.36	0.27	4.81158e-15
AZIN1	1.31582e-19	-0.253067	0.335	0.262	4.9467e-15
DTWD1	1.35939e-19	-0.335142	0.106	0.185	5.11048e-15
CD53	1.42235e-19	-0.364583	0.344	0.351	5.3472e-15
PHF1	1.61406e-19	-0.306705	0.27	0.25	6.06789e-15
ZBTB8OS	1.70335e-19	-0.345146	0.333	0.315	6.40357e-15
TOX4	1.72833e-19	-0.394838	0.158	0.262	6.49749e-15
C16orf54	1.92863e-19	-0.7275	0.296	0.339	7.25049e-15
GANAB	2.17531e-19	-0.313486	0.219	0.246	8.17786e-15
RPL28	2.17962e-19	-0.477727	0.995	0.952	8.19406e-15
MKKS	2.25388e-19	0.256574	0.303	0.052	8.47323e-15
DLG1	2.27126e-19	-0.411305	0.073	0.234	8.53857e-15
CWC25	2.43158e-19	-0.331343	0.186	0.226	9.14128e-15
RWDD1	2.83e-19	-0.346662	0.516	0.431	1.06391e-14
ADAR	2.86007e-19	-0.502333	0.308	0.351	1.07522e-14
CHD4	3.04607e-19	-0.546766	0.133	0.226	1.14514e-14
SMIM7	3.26297e-19	-0.291867	0.276	0.27	1.22668e-14
KANSL1	3.45335e-19	-0.410083	0.086	0.214	1.29825e-14
MIA3	3.53316e-19	-0.42935	0.146	0.238	1.32826e-14
FTX	3.55668e-19	-0.44233	0.038	0.185	1.3371e-14
MIDN	3.66165e-19	-0.304069	0.226	0.173	1.37656e-14
PHB2	3.67518e-19	-0.366005	0.312	0.323	1.38165e-14
PGAM1	3.83284e-19	0.257172	0.549	0.25	1.44092e-14
EIF2AK4	3.84204e-19	-0.344382	0.319	0.278	1.44438e-14
SNRPB2	3.90578e-19	-0.298926	0.364	0.31	1.46834e-14
TRIM44	4.11886e-19	-0.42158	0.116	0.19	1.54844e-14
G3BP2	4.44394e-19	-0.452107	0.242	0.31	1.67066e-14
MBNL1	4.5502e-19	-0.558473	0.164	0.278	1.7106e-14
NOC2L	4.6241e-19	-0.323969	0.22	0.218	1.73839e-14
SAMSN1	4.82261e-19	-0.302029	0.389	0.27	1.81301e-14
SMG1	4.87076e-19	-0.4533	0.127	0.274	1.83111e-14
FNBP1	4.88794e-19	-0.381955	0.481	0.399	1.83757e-14
ARPC1B	4.91011e-19	0.267948	0.437	0.149	1.84591e-14
TMSB10	4.97592e-19	-0.425511	0.985	0.919	1.87065e-14
TENT4A	5.36347e-19	-0.297161	0	0.101	2.01634e-14
CGAS	5.36347e-19	-0.263115	0	0.101	2.01634e-14
DUSP22	5.87557e-19	-0.291292	0.285	0.266	2.20886e-14
TMEM107	6.451e-19	-0.442324	0.238	0.222	2.42519e-14
NGLY1	6.68781e-19	-0.401548	0.269	0.306	2.51421e-14
IL2RG	6.75357e-19	-0.269952	0.463	0.367	2.53894e-14
DNAJC7	6.99052e-19	-0.401691	0.307	0.339	2.62802e-14
HSPE1	7.14424e-19	-0.377327	0.737	0.577	2.68581e-14
ATP2A3	8.08117e-19	-0.428138	0.171	0.226	3.03804e-14
SRSF4	8.19037e-19	-0.371371	0.199	0.262	3.07909e-14
BHLHE41	1.00596e-18	-0.289789	0.215	0.218	3.7818e-14
GIGYF2	1.01369e-18	-0.367055	0.125	0.185	3.81088e-14
ZFP36	1.08849e-18	-0.817811	0.835	0.702	4.09208e-14
LARP1B	1.23376e-18	-0.445468	0.213	0.282	4.63821e-14
HSPA13	1.31167e-18	-0.344317	0.291	0.331	4.93111e-14
PHF3	1.32837e-18	-0.487013	0.139	0.258	4.99388e-14
PCSK7	1.36097e-18	-0.434782	0.191	0.226	5.11643e-14
C6orf62	1.38312e-18	-0.432117	0.22	0.234	5.19968e-14
HLA-DQB1	1.7402e-18	0.278936	0.306	0.06	6.54209e-14
SND1	1.78125e-18	-0.339861	0.326	0.359	6.69644e-14
ZKSCAN1	1.8295e-18	-0.518551	0.063	0.206	6.87784e-14
CASC4	1.85478e-18	-0.391116	0.182	0.262	6.97287e-14
BIK	1.90589e-18	0.281048	0.292	0.048	7.16501e-14
SMPDL3B	2.08772e-18	0.2582	0.234	0.02	7.84858e-14
PRPF40A	2.21277e-18	-0.378375	0.246	0.286	8.31868e-14
AMPD1	2.41447e-18	-0.383384	0.054	0.173	9.07694e-14
FAM107B	2.43844e-18	-0.41211	0.41	0.339	9.16709e-14
RB1CC1	2.72943e-18	-0.419675	0.144	0.214	1.0261e-13
PPP1CB	2.75668e-18	-0.353811	0.326	0.286	1.03635e-13
RABGAP1L	2.88434e-18	-0.440244	0.154	0.254	1.08434e-13
MRPS18B	3.06497e-18	-0.323981	0.213	0.242	1.15225e-13
SYAP1	3.11452e-18	-0.280061	0.334	0.246	1.17087e-13
GPR160	3.14698e-18	-0.259577	0.22	0.21	1.18308e-13
DNAJC8	3.15052e-18	-0.354667	0.247	0.282	1.18441e-13
MYCBP2	3.21265e-18	-0.519088	0.19	0.319	1.20776e-13
TPR	3.63802e-18	-0.472059	0.204	0.29	1.36768e-13
FAM162A	3.80226e-18	-0.376399	0.25	0.27	1.42942e-13
SYNE2	3.83197e-18	-0.55057	0.186	0.298	1.44059e-13
TYROBP	4.29239e-18	0.255724	0.193	0.008	1.61368e-13
TTC37	4.83624e-18	-0.508924	0.094	0.21	1.81814e-13
PRRC2B	4.90317e-18	-0.292815	0.062	0.129	1.8433e-13
SPSB1	4.92841e-18	0.271436	0.185	0.004	1.85279e-13
CITED2	5.15903e-18	-0.619174	0.559	0.44	1.93948e-13
GLCCI1	5.53198e-18	-0.537184	0.158	0.27	2.07969e-13
FAM214A	5.78997e-18	-0.464433	0.196	0.319	2.17668e-13
GTPBP1	6.08564e-18	-0.37348	0.114	0.198	2.28784e-13
PHIP	6.13703e-18	-0.472171	0.238	0.339	2.30715e-13
CSNK1A1	6.27316e-18	-0.306265	0.323	0.306	2.35833e-13
2025-09-02	6.79294e-18	-0.311765	0.348	0.306	2.55374e-13
RBM5	7.83519e-18	-0.481648	0.159	0.246	2.94556e-13
EEF2	8.18896e-18	-0.297765	0.94	0.819	3.07856e-13
STAU1	8.39579e-18	-0.26823	0.238	0.242	3.15631e-13
TGOLN2	8.68094e-18	-0.267214	0.215	0.258	3.26351e-13
MAP3K2	9.80383e-18	-0.415063	0.097	0.206	3.68565e-13
FKBP14	1.03301e-17	-0.347412	0.078	0.129	3.8835e-13
DNAJA2	1.08471e-17	-0.251192	0.173	0.218	4.07784e-13
TSPYL2	1.0988e-17	-0.532908	0.114	0.222	4.13082e-13
CSF2RB	1.11468e-17	-0.459175	0.112	0.25	4.19054e-13
EIF2S3	1.11566e-17	-0.348012	0.303	0.31	4.1942e-13
JAK1	1.13322e-17	-0.269138	0.32	0.262	4.26023e-13
TSPYL1	1.20571e-17	-0.515646	0.144	0.25	4.53273e-13
CNOT4	1.26726e-17	-0.359823	0.107	0.218	4.76415e-13
HLA-B	1.27514e-17	-0.326548	0.976	0.891	4.79376e-13
CREBRF	1.3074e-17	-0.568666	0.097	0.266	4.91503e-13
MTIF3	1.46509e-17	-0.323803	0.362	0.298	5.50785e-13
RAB6A	1.48134e-17	-0.268397	0.255	0.194	5.56893e-13
HSH2D	1.50793e-17	-0.398618	0.35	0.294	5.66892e-13
TCF3	1.514e-17	-0.443793	0.095	0.242	5.69175e-13
SLC38A1	1.54663e-17	-0.356632	0.201	0.27	5.8144e-13
FABP1	1.73399e-17	0.322015	0.451	0.165	6.51876e-13
IGLV2-14	1.84343e-17	-2.85818	0.071	0.206	6.93019e-13
YPEL3	1.85512e-17	-0.356895	0.274	0.286	6.97415e-13
SEMA4A	1.95507e-17	-0.309217	0.231	0.21	7.34988e-13
AFF4	2.07881e-17	-0.448089	0.154	0.246	7.81507e-13
VPS13C	2.29862e-17	-0.430502	0.064	0.238	8.64141e-13
RP11-727F15.9	2.37287e-17	0.309906	0.154	0	8.92057e-13
PELI1	2.42198e-17	-0.385312	0.407	0.31	9.10517e-13
CD70	2.55656e-17	0.356224	0.189	0.008	9.61112e-13
NAMPT	2.69865e-17	-0.341933	0.384	0.286	1.01453e-12
CALM3	2.79206e-17	0.254096	0.473	0.198	1.04965e-12
HIST1H2BJ	2.97379e-17	-0.290017	0.228	0.113	1.11797e-12
MIR193BHG	3.14984e-17	-0.426195	0.004	0.117	1.18415e-12
DUSP5	3.20058e-17	-0.62762	0.605	0.536	1.20323e-12
HBP1	3.20528e-17	-0.37974	0.183	0.274	1.20499e-12
COPG1	3.29657e-17	-0.341075	0.193	0.254	1.23931e-12
CLINT1	3.45081e-17	-0.411288	0.212	0.294	1.2973e-12
ARCN1	3.55325e-17	-0.321522	0.153	0.226	1.33581e-12
ESCO1	3.62223e-17	-0.380359	0.06	0.177	1.36174e-12
RAPGEF2	3.76986e-17	-0.490668	0.103	0.21	1.41724e-12
RHOQ	3.85227e-17	-0.401297	0.072	0.214	1.44822e-12
FICD	3.85408e-17	-0.398804	0.132	0.218	1.4489e-12
OFD1	3.91198e-17	-0.397809	0.134	0.214	1.47067e-12
SMIM14	4.18992e-17	-0.273187	0.143	0.169	1.57516e-12
ATG12	4.29019e-17	-0.269972	0.205	0.214	1.61286e-12
AIP	4.48609e-17	-0.291213	0.276	0.238	1.6865e-12
ZNF394	4.52212e-17	-0.400136	0.121	0.238	1.70005e-12
CHORDC1	4.64112e-17	-0.376176	0.116	0.19	1.74478e-12
MSN	4.64276e-17	-0.41154	0.161	0.242	1.7454e-12
ACAP1	4.85611e-17	-0.307076	0.288	0.27	1.82561e-12
UBR2	5.03042e-17	-0.392827	0.118	0.218	1.89114e-12
SPG7	5.24378e-17	-0.428643	0.092	0.218	1.97135e-12
RPS18	5.5667e-17	-0.53745	0.998	0.976	2.09274e-12
IL6R	5.75308e-17	-0.29478	0.125	0.121	2.16281e-12
MIS18BP1	5.93002e-17	-0.407052	0.131	0.222	2.22933e-12
ZBTB10	6.0212e-17	-0.662456	0.04	0.161	2.26361e-12
HNRNPH3	6.50111e-17	-0.433639	0.23	0.298	2.44403e-12
RYBP	6.58472e-17	-0.307799	0.214	0.206	2.47546e-12
KMT2C	6.77189e-17	-0.469935	0.15	0.27	2.54582e-12
A1BG	7.62961e-17	-0.305824	0.403	0.351	2.86827e-12
RSRC1	7.96968e-17	-0.350457	0.149	0.181	2.99612e-12
FAM120A	8.07926e-17	-0.402069	0.143	0.226	3.03732e-12
SPEN	8.16172e-17	-0.355996	0.088	0.214	3.06832e-12
AHI1	9.46609e-17	-0.478107	0.152	0.218	3.55868e-12
ARIH1	1.02157e-16	-0.250361	0.163	0.194	3.8405e-12
IQCB1	1.13799e-16	-0.387842	0.091	0.218	4.27817e-12
NDUFA12	1.34088e-16	-0.258472	0.38	0.319	5.04089e-12
ATF6B	1.50296e-16	-0.262033	0.195	0.173	5.65022e-12
NIPBL	1.68059e-16	-0.408304	0.122	0.198	6.31801e-12
PA2G4	1.73455e-16	-0.337517	0.262	0.238	6.52088e-12
COX14	1.74834e-16	-0.268355	0.43	0.343	6.57273e-12
EIF4H	1.81474e-16	-0.357209	0.249	0.282	6.82234e-12
FAM53C	1.85447e-16	-0.468289	0.139	0.202	6.97169e-12
RSF1	1.90345e-16	-0.336139	0.182	0.242	7.15584e-12
TOMM5	1.94779e-16	-0.331459	0.196	0.238	7.3225e-12
DENND2C	2.02169e-16	-0.397447	0.049	0.153	7.60035e-12
KAT6B	2.18235e-16	-0.395229	0.076	0.21	8.20434e-12
U2SURP	2.18852e-16	-0.394394	0.247	0.294	8.22754e-12
ZNF644	2.39722e-16	-0.38482	0.125	0.194	9.01211e-12
GGH	2.4131e-16	0.29769	0.294	0.06	9.07182e-12
ZFAND2A	2.47615e-16	0.537692	0.357	0.101	9.30885e-12
PGM3	2.85123e-16	-0.354254	0.177	0.25	1.07189e-11
SEC23B	2.86413e-16	-0.270263	0.163	0.214	1.07674e-11
NAA38	3.04454e-16	-0.278494	0.461	0.399	1.14456e-11
PRKD3	3.04533e-16	-0.394954	0.145	0.218	1.14486e-11
GABARAPL1	3.12025e-16	-0.370222	0.128	0.173	1.17303e-11
RARRES3	3.54274e-16	-0.500705	0.244	0.282	1.33186e-11
SPINK4	3.67405e-16	0.491172	0.182	0.008	1.38122e-11
FAM204A	3.9302e-16	-0.32242	0.218	0.258	1.47752e-11
CDK13	3.95113e-16	-0.312407	0.04	0.177	1.48539e-11
C16orf72	4.20119e-16	-0.292376	0.156	0.21	1.57939e-11
SP140	4.36808e-16	-0.458806	0.127	0.274	1.64213e-11
2025-03-08	4.3957e-16	-0.337836	0.068	0.19	1.65252e-11
DOCK8	4.72088e-16	-0.389223	0.108	0.218	1.77477e-11
RBM23	4.94011e-16	-0.286225	0.214	0.234	1.85719e-11
BAZ2A	5.36539e-16	-0.320472	0.182	0.214	2.01706e-11
ZBTB43	5.52641e-16	-0.252084	0.208	0.206	2.0776e-11
SLC1A4	5.71828e-16	-0.268277	0.208	0.226	2.14973e-11
AIG1	5.91695e-16	-0.263587	0.226	0.266	2.22442e-11
KIAA1551	6.24015e-16	-0.391983	0.105	0.23	2.34592e-11
SNRPF	7.91086e-16	-0.297379	0.312	0.29	2.97401e-11
IFT57	7.95145e-16	-0.280211	0.257	0.246	2.98927e-11
MAN2A1	8.32345e-16	-0.349027	0.125	0.23	3.12912e-11
METTL7A	8.49558e-16	-0.283938	0.219	0.214	3.19383e-11
SGK3	9.21694e-16	-0.328094	0.024	0.157	3.46502e-11
SP3	9.56589e-16	-0.330701	0.156	0.234	3.5962e-11
ZNF24	9.65514e-16	-0.453982	0.124	0.21	3.62975e-11
AARS	1.03683e-15	-0.287078	0.176	0.181	3.89784e-11
ADM	1.06207e-15	0.275978	0.206	0.02	3.99273e-11
TRAF3IP3	1.10002e-15	-0.374642	0.105	0.226	4.1354e-11
LILRB1	1.10296e-15	-0.474959	0.085	0.185	4.14649e-11
RBM4	1.15412e-15	-0.399135	0.121	0.185	4.33881e-11
BAZ2B	1.24823e-15	-0.394169	0.112	0.181	4.69258e-11
DDX21	1.31637e-15	-0.340555	0.31	0.294	4.94876e-11
SUPT6H	1.34696e-15	-0.368389	0.08	0.185	5.06377e-11
TMSB4X	1.40365e-15	0.416027	0.995	0.887	5.27688e-11
NARS	1.48752e-15	-0.365526	0.189	0.242	5.59217e-11
CWF19L2	1.51298e-15	-0.475012	0.072	0.198	5.68789e-11
RPL7L1	1.55629e-15	-0.363873	0.152	0.23	5.85072e-11
ZNF91	1.63972e-15	-0.349861	0.044	0.169	6.16435e-11
GON4L	1.82129e-15	-0.410742	0.11	0.21	6.84694e-11
LENG8	1.87011e-15	-0.442272	0.175	0.242	7.03048e-11
CD46	2.0742e-15	-0.260804	0.234	0.222	7.79775e-11
EPB41	2.21211e-15	-0.317525	0.04	0.165	8.31621e-11
TRIM56	2.24489e-15	-0.429416	0.071	0.206	8.43943e-11
SYNRG	2.39375e-15	-0.429358	0.094	0.202	8.99906e-11
SAMD4B	2.41219e-15	-0.282786	0.11	0.153	9.06839e-11
SECISBP2	2.41635e-15	-0.325835	0.177	0.214	9.08402e-11
EHD1	2.47168e-15	-0.251336	0.281	0.21	9.29203e-11
ZNF721	2.47408e-15	-0.292835	0.054	0.161	9.30107e-11
CPNE1	2.63997e-15	-0.318874	0.225	0.258	9.9247e-11
RP5-887A10.1	2.97624e-15	0.26115	0.135	0	1.11889e-10
GADD45A	3.18312e-15	0.415335	0.541	0.262	1.19666e-10
DDX39B	3.2541e-15	-0.294954	0.043	0.165	1.22334e-10
OTUD5	3.46459e-15	-0.320558	0.168	0.181	1.30248e-10
ITSN2	3.56862e-15	-0.333737	0.192	0.218	1.34159e-10
RHBDD1	3.76718e-15	-0.540651	0.111	0.194	1.41623e-10
KLHL24	4.40938e-15	-0.362116	0.107	0.198	1.65766e-10
ROCK1	4.41047e-15	-0.308277	0.225	0.222	1.65807e-10
ACTR2	4.55475e-15	-0.314361	0.275	0.262	1.71231e-10
HOOK2	4.58039e-15	-0.312976	0.099	0.133	1.72195e-10
NHLRC3	4.6798e-15	-0.359838	0.093	0.177	1.75933e-10
WASF2	4.89298e-15	-0.264053	0.204	0.21	1.83947e-10
GAB1	5.24598e-15	-0.333429	0.084	0.149	1.97217e-10
YIPF5	5.4981e-15	-0.260457	0.253	0.23	2.06696e-10
NR3C1	5.86959e-15	-0.391175	0.217	0.266	2.20661e-10
ACBD3	6.06744e-15	-0.267973	0.197	0.198	2.28099e-10
VPS37B	6.19613e-15	-0.305211	0.255	0.23	2.32937e-10
SYNCRIP	6.59921e-15	-0.330434	0.225	0.27	2.48091e-10
IGHV3-23	6.67384e-15	-1.09799	0.106	0.157	2.50896e-10
ST8SIA4	6.6859e-15	-0.338239	0.171	0.234	2.5135e-10
ENTPD4	6.90729e-15	-0.363648	0.108	0.198	2.59673e-10
DNAJC19	6.95415e-15	-0.325535	0.22	0.278	2.61434e-10
ZNF638	7.4135e-15	-0.422962	0.102	0.23	2.78703e-10
CCL5	7.45219e-15	-0.533513	0.136	0.065	2.80158e-10
RGPD5	7.83642e-15	-0.316176	0.006	0.105	2.94602e-10
ATF7IP	8.08551e-15	-0.383766	0.086	0.206	3.03967e-10
SSB	8.20494e-15	-0.304759	0.251	0.298	3.08457e-10
APEX1	8.33194e-15	-0.272201	0.233	0.27	3.13231e-10
DNTTIP2	8.49991e-15	-0.270261	0.153	0.19	3.19546e-10
UTRN	8.6216e-15	-0.354079	0.069	0.165	3.2412e-10
RPS19	8.97766e-15	-0.433006	0.997	0.984	3.37506e-10
GABPB1-AS1	9.02083e-15	-0.452955	0.078	0.226	3.39129e-10
LARP1	9.76225e-15	-0.374324	0.131	0.242	3.67002e-10
CTNNB1	1.19058e-14	-0.278881	0.222	0.214	4.47588e-10
MARS	1.30198e-14	-0.335521	0.225	0.254	4.89465e-10
DDX27	1.32807e-14	-0.371873	0.119	0.21	4.99274e-10
PER1	1.32966e-14	-0.313404	0.063	0.153	4.99872e-10
AKAP17A	1.37765e-14	-0.38186	0.214	0.258	5.17915e-10
TARDBP	1.39701e-14	-0.381716	0.124	0.169	5.25192e-10
DYNC1H1	1.40209e-14	-0.332338	0.122	0.185	5.27103e-10
CHMP4A	1.42571e-14	-0.262596	0.281	0.266	5.35982e-10
PHKB	1.50666e-14	-0.271296	0.09	0.181	5.66415e-10
RNF19A	1.631e-14	-0.373159	0.09	0.19	6.1316e-10
TFRC	1.64017e-14	-0.303169	0.155	0.177	6.16604e-10
CD81	1.69496e-14	-0.330608	0.176	0.21	6.37203e-10
IK	1.85943e-14	-0.491178	0.142	0.214	6.99033e-10
REG1A	1.90433e-14	0.349146	0.128	0	7.15914e-10
POLR2A	1.93685e-14	-0.523821	0.148	0.23	7.28138e-10
RASGRP3	1.99588e-14	-0.384407	0.293	0.286	7.5033e-10
BTN2A2	2.07322e-14	-0.297564	0.08	0.169	7.79407e-10
ADPGK	2.11431e-14	-0.25543	0.182	0.165	7.94853e-10
CDK12	2.13823e-14	-0.404542	0.112	0.218	8.03847e-10
RBM26	2.15267e-14	-0.340668	0.115	0.19	8.09276e-10
DNAJB4	2.16252e-14	-0.761766	0.082	0.214	8.12979e-10
SEC22B	2.16606e-14	-0.250236	0.233	0.238	8.14307e-10
MAP3K8	2.23989e-14	-0.283372	0.302	0.23	8.42063e-10
AKT2	2.24172e-14	-0.397426	0.099	0.161	8.42753e-10
BLOC1S6	2.35661e-14	-0.301841	0.179	0.226	8.85943e-10
ESR2	2.6772e-14	-0.361072	0.054	0.165	1.00647e-09
PNRC2	2.83423e-14	-0.342447	0.123	0.185	1.0655e-09
DENND6B	2.86023e-14	-0.410279	0.213	0.274	1.07527e-09
ZCCHC7	2.86244e-14	-0.379379	0.09	0.202	1.0761e-09
ATXN7L3B	2.87175e-14	-0.341171	0.031	0.141	1.07961e-09
NASP	2.95732e-14	-0.30052	0.205	0.23	1.11177e-09
KIAA2026	2.96905e-14	-0.258063	0.097	0.109	1.11618e-09
LRRFIP1	3.29424e-14	-0.27178	0.215	0.238	1.23844e-09
FAM208B	3.3877e-14	-0.352587	0.039	0.173	1.27357e-09
SETD5	3.64582e-14	-0.334559	0.124	0.21	1.37061e-09
CENPC	3.67953e-14	-0.40089	0.128	0.234	1.38328e-09
CNOT6L	3.68353e-14	-0.335224	0.123	0.173	1.38479e-09
USP34	3.81434e-14	-0.346556	0.127	0.234	1.43396e-09
SRSF6	4.02617e-14	-0.250549	0.259	0.23	1.5136e-09
SET	4.05076e-14	-0.252993	0.427	0.359	1.52284e-09
RPS6KA5	4.09999e-14	-0.341978	0.047	0.141	1.54135e-09
ITGA8	4.31587e-14	-0.363821	0.065	0.149	1.62251e-09
ERO1B	4.65841e-14	-0.344304	0.175	0.198	1.75128e-09
RAB3GAP1	4.86358e-14	-0.273736	0.109	0.161	1.82841e-09
PHF20	5.02266e-14	-0.364818	0.137	0.222	1.88822e-09
SERPINB9	5.46912e-14	-0.333132	0.35	0.258	2.05606e-09
PKN2	5.88749e-14	-0.34087	0.076	0.206	2.21334e-09
PMM2	6.09419e-14	-0.377615	0.072	0.194	2.29105e-09
CLK4	6.58659e-14	-0.371956	0.095	0.21	2.47616e-09
KAT6A	6.6456e-14	-0.28219	0.054	0.149	2.49835e-09
PURA	7.73253e-14	-0.358821	0.073	0.137	2.90697e-09
RALGDS	7.83189e-14	-0.358545	0.072	0.141	2.94432e-09
LYSMD3	8.30132e-14	-0.383805	0.086	0.177	3.1208e-09
STAG2	8.64307e-14	-0.386653	0.071	0.214	3.24927e-09
RPL18A	8.74216e-14	-0.329254	0.996	0.948	3.28653e-09
GALNT3	8.88099e-14	-0.317752	0.068	0.149	3.33872e-09
PIAS1	8.91704e-14	-0.34161	0.078	0.198	3.35227e-09
RAD21	9.6843e-14	-0.317411	0.179	0.214	3.64072e-09
EML4	9.72381e-14	-0.315786	0.122	0.218	3.65557e-09
CASP10	9.85869e-14	-0.312816	0.19	0.254	3.70627e-09
BTAF1	1.0178e-13	-0.307566	0.052	0.161	3.8263e-09
CDC42SE1	1.0517e-13	-0.42595	0.162	0.23	3.95376e-09
HERC4	1.05726e-13	-0.363614	0.043	0.145	3.97468e-09
MT1E	1.07826e-13	-0.251698	0.129	0.085	4.0536e-09
CRYBG3	1.11417e-13	-0.314564	0.026	0.153	4.18861e-09
TLE3	1.11797e-13	-0.371751	0.176	0.226	4.20288e-09
SNX29	1.12909e-13	-0.362337	0.072	0.177	4.24471e-09
CNPPD1	1.13431e-13	-0.291441	0.119	0.173	4.26433e-09
REST	1.37304e-13	-0.27231	0.07	0.117	5.16181e-09
EPS15	1.54505e-13	-0.384346	0.132	0.206	5.80844e-09
PRDM2	1.5562e-13	-0.400027	0.177	0.282	5.85038e-09
XIAP	1.58585e-13	-0.392945	0.084	0.198	5.96185e-09
KRIT1	1.66059e-13	-0.35616	0.062	0.141	6.2428e-09
PSMD12	1.717e-13	-0.264966	0.19	0.198	6.45489e-09
OSBPL3	1.74265e-13	-0.25583	0.129	0.153	6.55133e-09
DNAJB1	1.7891e-13	-0.679982	0.56	0.464	6.72593e-09
HNRNPM	1.83172e-13	-0.300584	0.323	0.315	6.88616e-09
ACIN1	1.88408e-13	-0.315926	0.084	0.161	7.083e-09
AQP3	1.92498e-13	-0.339311	0.323	0.331	7.23676e-09
LARS	1.93797e-13	-0.378776	0.072	0.214	7.28562e-09
ZC3HAV1	2.04402e-13	-0.418836	0.162	0.185	7.68427e-09
RPS6	2.0516e-13	-0.295088	0.996	0.948	7.71278e-09
TIMM44	2.10934e-13	-0.328925	0.154	0.133	7.92985e-09
SEC23A	2.17829e-13	-0.290743	0.148	0.173	8.18905e-09
MIR22HG	2.45336e-13	-0.380318	0.122	0.149	9.22316e-09
AKNA	2.85501e-13	-0.330069	0.086	0.19	1.07331e-08
TTLL7	2.86278e-13	-0.387116	0.025	0.137	1.07624e-08
YTHDC1	2.91295e-13	-0.303409	0.22	0.25	1.0951e-08
NELFCD	3.09854e-13	-0.292859	0.132	0.185	1.16487e-08
SCAPER	3.15487e-13	-0.309088	0.082	0.153	1.18604e-08
DHX29	3.27618e-13	-0.301299	0.151	0.198	1.23165e-08
THAP5	3.353e-13	-0.387775	0.11	0.177	1.26053e-08
DGKD	3.57445e-13	-0.284436	0.045	0.161	1.34378e-08
TANK	3.66226e-13	-0.294843	0.265	0.21	1.37679e-08
TMEM154	3.7098e-13	-0.276163	0.08	0.129	1.39466e-08
CDK14	3.7917e-13	-0.396487	0.112	0.173	1.42545e-08
TNFRSF18	4.14369e-13	-0.368756	0.238	0.27	1.55778e-08
CDK11A	4.34541e-13	-0.29742	0.102	0.137	1.63362e-08
CLCC1	4.34965e-13	-0.255281	0.11	0.157	1.63521e-08
VEZT	4.5646e-13	-0.289493	0.087	0.177	1.71601e-08
FCHSD2	4.66856e-13	-0.363419	0.09	0.173	1.7551e-08
TLE4	4.70489e-13	-0.533773	0.136	0.206	1.76876e-08
BTN3A1	4.77988e-13	-0.282271	0.095	0.165	1.79695e-08
CELF2	5.00386e-13	-0.347935	0.103	0.181	1.88115e-08
MPHOSPH10	5.21742e-13	-0.327128	0.131	0.218	1.96144e-08
RRP12	5.43268e-13	-0.366046	0.084	0.177	2.04236e-08
ARHGAP5	6.05656e-13	-0.311584	0.085	0.161	2.2769e-08
C9orf78	6.22322e-13	-0.26955	0.235	0.238	2.33956e-08
SHPRH	6.31718e-13	-0.300804	0.041	0.153	2.37488e-08
ABCF1	6.36943e-13	-0.261669	0.2	0.214	2.39452e-08
MIS12	7.3624e-13	-0.291633	0.107	0.169	2.76782e-08
SYTL3	7.42603e-13	-0.362024	0.086	0.161	2.79174e-08
NFAT5	7.4304e-13	-0.296668	0.089	0.145	2.79339e-08
UFSP2	8.27558e-13	-0.255407	0.149	0.198	3.11112e-08
DUSP6	8.34794e-13	-0.34134	0.079	0.117	3.13833e-08
CCNT2	8.9958e-13	-0.329827	0.03	0.133	3.38188e-08
ARID4A	9.51117e-13	-0.284684	0.1	0.169	3.57563e-08
DUS1L	9.55352e-13	-0.262343	0.154	0.105	3.59155e-08
RP11-649E7.5	9.75363e-13	0.296875	0.112	0	3.66678e-08
N4BP2L1	9.91549e-13	-0.417746	0.156	0.19	3.72763e-08
CYTH1	1.01708e-12	-0.260806	0.131	0.185	3.82363e-08
ALDH1L2	1.12526e-12	-0.296623	0.04	0.129	4.23031e-08
USP8	1.16912e-12	-0.305605	0.209	0.238	4.39517e-08
PTPN6	1.17237e-12	-0.325357	0.151	0.198	4.40741e-08
GLA	1.23504e-12	-0.344118	0.257	0.198	4.64303e-08
SLC25A36	1.24868e-12	-0.318483	0.145	0.185	4.69428e-08
AES	1.25382e-12	-0.346636	0.218	0.242	4.71362e-08
HIST1H1D	1.2708e-12	-0.430121	0.028	0.133	4.77746e-08
ERC1	1.30911e-12	-0.326799	0.057	0.153	4.92146e-08
HIPK2	1.31557e-12	-0.347026	0.228	0.258	4.94577e-08
ABCA5	1.34561e-12	-0.312448	0.089	0.169	5.05867e-08
MRPS36	1.36553e-12	-0.259542	0.278	0.23	5.13356e-08
CLECL1	1.37282e-12	-0.589243	0.083	0.218	5.16097e-08
PHF14	1.39336e-12	-0.383819	0.122	0.141	5.23819e-08
HVCN1	1.57787e-12	-0.27588	0.018	0.133	5.93183e-08
ANKRD36C	1.68127e-12	-0.488344	0.107	0.169	6.32057e-08
TRIM73	1.69784e-12	-0.264813	0.021	0.109	6.38286e-08
NAP1L4	1.77666e-12	-0.328063	0.218	0.262	6.67917e-08
MAP3K1	1.82525e-12	-0.317948	0.056	0.165	6.86184e-08
NABP1	1.89897e-12	-0.428019	0.178	0.202	7.139e-08
BRAF	1.89951e-12	-0.37518	0.065	0.177	7.14101e-08
NF1	2.02944e-12	-0.345012	0.086	0.141	7.62949e-08
CLTC	2.07154e-12	-0.333013	0.137	0.198	7.78776e-08
TROVE2	2.15637e-12	-0.27794	0.151	0.198	8.10664e-08
VMP1	2.21148e-12	-0.349197	0.428	0.31	8.31385e-08
IL16	2.23188e-12	-0.418923	0.147	0.21	8.39054e-08
GPANK1	2.23513e-12	-0.319631	0.135	0.194	8.40274e-08
PIK3IP1	2.36643e-12	-0.261488	0.044	0.121	8.89634e-08
RNF216	2.43722e-12	-0.312827	0.076	0.149	9.16249e-08
MON2	2.4629e-12	-0.280342	0.065	0.169	9.25903e-08
BIN2	2.54119e-12	-0.277845	0.154	0.19	9.55336e-08
SLC5A3	2.76542e-12	-0.350579	0.199	0.198	1.03963e-07
RPS15	2.78484e-12	-0.338946	0.997	0.96	1.04693e-07
INSR	2.90025e-12	-0.331076	0.122	0.177	1.09032e-07
CLEC2B	3.01898e-12	-0.371043	0.289	0.222	1.13496e-07
IQGAP2	3.08727e-12	-0.270887	0.086	0.165	1.16063e-07
KPNB1	3.28164e-12	-0.306268	0.238	0.238	1.2337e-07
CAMLG	3.72664e-12	-0.283392	0.241	0.258	1.40099e-07
RIF1	3.76701e-12	-0.272946	0.062	0.145	1.41617e-07
POP5	3.82208e-12	-0.260695	0.173	0.21	1.43687e-07
THAP7	3.94439e-12	-0.252638	0.205	0.214	1.48285e-07
SENP6	4.00938e-12	-0.286884	0.109	0.202	1.50729e-07
SMCHD1	4.15552e-12	-0.349317	0.274	0.315	1.56223e-07
SNRNP200	4.23105e-12	-0.306172	0.163	0.185	1.59062e-07
PDE7A	4.26686e-12	-0.33824	0.037	0.149	1.60408e-07
MKNK2	4.73926e-12	-0.312325	0.242	0.23	1.78168e-07
LY9	4.76362e-12	-0.384357	0.21	0.21	1.79084e-07
USP11	4.79477e-12	-0.276904	0.124	0.161	1.80255e-07
MT2A	5.30935e-12	-1.10394	0.367	0.335	1.996e-07
PARP14	5.39242e-12	-0.293975	0.113	0.157	2.02723e-07
TNRC6A	5.55829e-12	-0.29506	0.1	0.165	2.08958e-07
M6PR	5.68238e-12	-0.271838	0.198	0.198	2.13623e-07
GALK2	5.70031e-12	-0.295426	0.095	0.161	2.14297e-07
PPP6R3	6.29278e-12	-0.287224	0.063	0.153	2.36571e-07
TRNT1	6.70443e-12	-0.301762	0.049	0.101	2.52047e-07
COPB1	7.08047e-12	-0.317748	0.164	0.254	2.66183e-07
MTRNR2L1	7.27359e-12	-0.363748	0.081	0.125	2.73443e-07
ARSG	7.43018e-12	-0.322506	0.089	0.181	2.7933e-07
IARS	8.18401e-12	-0.322128	0.156	0.21	3.0767e-07
TMX4	9.17112e-12	-0.324035	0.176	0.177	3.44779e-07
CCDC88A	9.38923e-12	-0.556789	0.171	0.218	3.52979e-07
ARIH2	9.41692e-12	-0.282211	0.158	0.169	3.5402e-07
ACAP2	9.5954e-12	-0.278366	0.072	0.153	3.60729e-07
DST	1.03586e-11	-0.333572	0.056	0.161	3.8942e-07
TTC17	1.05768e-11	-0.258332	0.177	0.181	3.97625e-07
FXR1	1.07018e-11	-0.309538	0.157	0.218	4.02325e-07
RUNX2	1.09328e-11	-0.32718	0.079	0.165	4.11006e-07
LCORL	1.10165e-11	-0.342755	0.084	0.153	4.14155e-07
ATP8B2	1.13832e-11	-0.257505	0.033	0.133	4.2794e-07
ZC3H13	1.14391e-11	-0.320883	0.097	0.19	4.30043e-07
ZNF275	1.2411e-11	-0.296228	0.087	0.169	4.66577e-07
XPC	1.26399e-11	-0.288272	0.062	0.153	4.75185e-07
TRIM28	1.32664e-11	-0.279512	0.146	0.181	4.98737e-07
TRIM38	1.34482e-11	-0.2597	0.095	0.165	5.05573e-07
NUMA1	1.35777e-11	-0.282808	0.058	0.161	5.10441e-07
SMARCC2	1.44902e-11	-0.295355	0.073	0.153	5.44744e-07
ERN1	1.4702e-11	-0.320274	0.325	0.27	5.52706e-07
C2orf49	1.47452e-11	-0.28465	0.071	0.157	5.5433e-07
PRKD2	1.49837e-11	-0.28264	0.147	0.137	5.63296e-07
TDG	1.74398e-11	-0.314895	0.119	0.181	6.55631e-07
ACTR10	1.80742e-11	-0.254175	0.142	0.141	6.7948e-07
CDC40	1.91572e-11	-0.337596	0.068	0.173	7.20194e-07
STRBP	1.93593e-11	-0.281917	0.107	0.218	7.27795e-07
ZNF165	2.04591e-11	-0.267933	0.161	0.125	7.69141e-07
CLMN	2.06076e-11	-0.318093	0.062	0.137	7.74721e-07
UFL1	2.10319e-11	-0.293801	0.137	0.198	7.90673e-07
PUS7L	2.19795e-11	-0.327405	0.111	0.202	8.26299e-07
POGZ	2.22899e-11	-0.315444	0.095	0.185	8.37966e-07
DMTF1	2.25576e-11	-0.270544	0.051	0.153	8.4803e-07
UPF3A	2.27273e-11	-0.344082	0.17	0.226	8.5441e-07
PBRM1	2.32953e-11	-0.339045	0.095	0.161	8.75764e-07
MED13	2.46755e-11	-0.279575	0.065	0.133	9.27653e-07
MTPN	2.59876e-11	-0.265571	0.129	0.137	9.76979e-07
DUSP4	2.6243e-11	-0.291266	0.281	0.185	9.8658e-07
AP3D1	2.83224e-11	-0.272681	0.208	0.218	1.06475e-06
PRRC1	2.8478e-11	-0.27978	0.123	0.165	1.0706e-06
SLC15A2	3.09901e-11	-0.267267	0.017	0.113	1.16504e-06
HERPUD1	3.15736e-11	0.250204	0.977	0.863	1.18698e-06
ATXN2	3.18306e-11	-0.2955	0.055	0.141	1.19664e-06
C16orf74	4.19478e-11	-0.279493	0.157	0.202	1.57699e-06
MYO1C	4.56048e-11	-0.28104	0.098	0.109	1.71447e-06
SMAD5	4.57325e-11	-0.261233	0.06	0.117	1.71927e-06
ARID1A	4.78323e-11	-0.298414	0.081	0.165	1.79821e-06
ZBTB21	5.00297e-11	-0.301612	0.049	0.145	1.88082e-06
ITGAL	5.23289e-11	-0.319851	0.049	0.113	1.96725e-06
IGKC	5.9613e-11	1.40357	0.992	0.972	2.24109e-06
MEF2D	6.0488e-11	-0.287268	0.145	0.177	2.27398e-06
SMARCA5	6.3715e-11	-0.312533	0.159	0.218	2.3953e-06
UBN2	6.65973e-11	-0.28749	0.036	0.129	2.50366e-06
FCGBP	7.31155e-11	-0.521654	0.091	0.101	2.7487e-06
ELP2	7.5151e-11	-0.257345	0.121	0.157	2.82523e-06
ITPR2	7.62371e-11	-0.359468	0.127	0.181	2.86606e-06
ZMYND8	8.09007e-11	-0.358115	0.07	0.177	3.04138e-06
HIST1H1E	8.80822e-11	-0.292218	0.025	0.125	3.31136e-06
RIOK3	8.8433e-11	-0.288092	0.139	0.23	3.32455e-06
PPP1R12A	9.00986e-11	-0.284518	0.108	0.19	3.38717e-06
STAT2	9.12071e-11	-0.27613	0.103	0.177	3.42884e-06
LUC7L	9.12193e-11	-0.413948	0.131	0.173	3.4293e-06
GTF2A1	9.39729e-11	-0.309129	0.075	0.157	3.53282e-06
AAK1	9.68088e-11	-0.311849	0.097	0.173	3.63943e-06
IPO9	9.80299e-11	-0.267313	0.046	0.121	3.68534e-06
ZMYM2	9.85003e-11	-0.282522	0.106	0.141	3.70302e-06
CCDC82	1.01888e-10	-0.254062	0.05	0.129	3.83036e-06
UBE2O	1.06007e-10	-0.258355	0.048	0.129	3.98523e-06
TNFAIP8	1.06154e-10	-0.324078	0.173	0.266	3.99076e-06
HSPA1A	1.08542e-10	-0.998583	0.487	0.415	4.08053e-06
GPR155	1.23113e-10	-0.250499	0.06	0.157	4.6283e-06
RBBP8	1.23826e-10	-0.562956	0.077	0.153	4.65511e-06
RNF103	1.25146e-10	-0.291053	0.127	0.141	4.70473e-06
SNHG12	1.33971e-10	-0.268181	0.101	0.157	5.0365e-06
IFI16	1.63958e-10	-0.309647	0.232	0.262	6.16383e-06
HELZ	1.80133e-10	-0.274233	0.081	0.177	6.77193e-06
PHC3	1.89749e-10	-0.255759	0.073	0.157	7.13343e-06
NFKBID	1.90027e-10	-0.499194	0.07	0.121	7.14386e-06
PSMD1	2.01389e-10	-0.260009	0.116	0.161	7.57103e-06
CORO7	2.02628e-10	-0.325165	0.083	0.153	7.6176e-06
NSD1	2.05432e-10	-0.324843	0.118	0.206	7.723e-06
CEBPZ	2.39205e-10	-0.292954	0.102	0.214	8.99268e-06
PILRB	2.55411e-10	-0.294178	0.081	0.133	9.60192e-06
SMC3	2.61004e-10	-0.340838	0.136	0.214	9.8122e-06
FAM129A	2.61266e-10	-0.262279	0.113	0.206	9.82202e-06
ZNF217	2.73343e-10	-0.327608	0.041	0.133	1.02761e-05
CHD1	2.87131e-10	-0.343059	0.127	0.21	1.07944e-05
RAB30-AS1	2.91221e-10	-0.302624	0.092	0.149	1.09482e-05
MLLT3	2.91433e-10	-0.269225	0.052	0.137	1.09561e-05
HIST4H4	3.1219e-10	-0.275471	0.02	0.113	1.17365e-05
STAG1	3.18721e-10	-0.290382	0.09	0.185	1.1982e-05
NLRP1	3.26924e-10	-0.255414	0.045	0.105	1.22904e-05
PIK3C2A	3.41621e-10	-0.276856	0.055	0.141	1.28429e-05
TTF1	3.43039e-10	-0.254799	0.035	0.129	1.28962e-05
PLA2G16	3.98931e-10	-0.273933	0.212	0.234	1.49974e-05
NIFK	4.20561e-10	-0.262717	0.142	0.173	1.58106e-05
SDCCAG8	4.35548e-10	-0.285871	0.112	0.149	1.6374e-05
FCRL2	4.51891e-10	-0.274254	0.153	0.218	1.69884e-05
NT5DC2	4.58872e-10	-0.290507	0.135	0.133	1.72508e-05
SOS1	4.70388e-10	-0.328203	0.066	0.125	1.76838e-05
TPP2	4.88188e-10	-0.269842	0.104	0.19	1.83529e-05
ABHD5	5.00818e-10	-0.579398	0.129	0.177	1.88278e-05
TMEM87A	5.51649e-10	-0.258555	0.144	0.21	2.07387e-05
JADE1	5.6972e-10	-0.257768	0.082	0.153	2.14181e-05
WDR6	5.87417e-10	-0.391392	0.103	0.206	2.20834e-05
ZSCAN16-AS1	5.90135e-10	-0.287605	0.111	0.149	2.21855e-05
ANKRD37	6.05509e-10	-0.416937	0.368	0.315	2.27635e-05
HECTD1	6.67319e-10	-0.264778	0.157	0.206	2.50872e-05
ERICH1	7.31823e-10	-0.326738	0.083	0.165	2.75122e-05
SLC7A1	7.49732e-10	-0.251322	0.105	0.169	2.81854e-05
SUCO	7.58315e-10	-0.327499	0.1	0.153	2.85081e-05
PUM1	7.60472e-10	-0.308237	0.091	0.145	2.85892e-05
SCLT1	7.6776e-10	-0.259307	0.048	0.133	2.88632e-05
ATP11B	7.76923e-10	-0.260005	0.091	0.153	2.92076e-05
MALAT1	8.03677e-10	-0.478247	0.99	0.996	3.02134e-05
HERC2	8.26711e-10	-0.299093	0.115	0.177	3.10794e-05
ZNF331	8.47543e-10	-0.549051	0.201	0.202	3.18625e-05
ASCC3	1.11979e-09	-0.253317	0.106	0.165	4.20975e-05
CHD6	1.25924e-09	-0.270841	0.087	0.161	4.734e-05
SDAD1	1.39889e-09	-0.259318	0.094	0.149	5.25897e-05
LTN1	1.46225e-09	-0.37794	0.067	0.137	5.49718e-05
PITPNA-AS1	1.61433e-09	-0.260123	0.106	0.206	6.06891e-05
ATG5	1.71648e-09	-0.31401	0.21	0.194	6.45292e-05
PRPF8	1.87491e-09	-0.287348	0.097	0.206	7.04854e-05
DDX50	2.22964e-09	-0.251655	0.094	0.149	8.38211e-05
GPATCH2L	2.23115e-09	-0.296367	0.087	0.157	8.3878e-05
KDM5A	2.42212e-09	-0.268939	0.118	0.198	9.10573e-05
NUGGC	2.74186e-09	-0.261326	0.042	0.133	0.000103077
C19orf25	3.28035e-09	-0.28843	0.109	0.165	0.000123322
CYTH4	3.33367e-09	-0.25185	0.17	0.194	0.000125326
SYNE1	3.3347e-09	-0.275813	0.062	0.129	0.000125365
LINC00667	3.37988e-09	-0.290373	0.088	0.141	0.000127063
EPS8	3.5998e-09	-0.252154	0.047	0.109	0.000135331
IWS1	3.77094e-09	-0.28724	0.083	0.145	0.000141765
ADD1	5.00869e-09	-0.301622	0.094	0.173	0.000188297
ZNF830	5.39002e-09	-0.315438	0.083	0.157	0.000202632
CALCOCO1	5.81235e-09	-0.262335	0.154	0.21	0.00021851
TXNDC5	6.03072e-09	-0.275047	0.072	0.133	0.000226719
C12orf65	6.2667e-09	-0.268457	0.081	0.125	0.00023559
ZFC3H1	6.95897e-09	-0.259897	0.104	0.157	0.000261616
ZNF215	9.90765e-09	-0.267291	0.069	0.157	0.000372468
SMARCC1	1.13893e-08	-0.291595	0.088	0.153	0.000428171
SUGP2	1.1986e-08	-0.341403	0.082	0.157	0.000450602
DDX19B	1.22322e-08	-0.276536	0.112	0.109	0.000459856
SFSWAP	1.30291e-08	-0.25637	0.079	0.141	0.000489814
SYNE3	1.30565e-08	-0.281504	0.106	0.145	0.000490846
WAPL	1.35403e-08	-0.268974	0.099	0.161	0.000509035
HSPH1	1.53357e-08	-0.405495	0.36	0.339	0.000576529
LBH	1.80706e-08	-0.444139	0.038	0.113	0.000679345
DDHD1	2.06705e-08	-0.269603	0.086	0.169	0.000777088
NCBP3	2.5829e-08	-0.327614	0.063	0.129	0.000971014
EZH1	3.10609e-08	-0.256819	0.034	0.105	0.0011677
USP9X	3.40259e-08	-0.281823	0.092	0.165	0.00127917
DENND3	3.43086e-08	-0.250156	0.097	0.133	0.0012898
POLE3	3.53595e-08	-0.258054	0.126	0.169	0.00132931
GOLGA8B	3.64281e-08	-0.331078	0.067	0.125	0.00136948
DICER1	3.79183e-08	-0.277635	0.048	0.133	0.0014255
WWC3	4.14059e-08	-0.281207	0.039	0.101	0.00155661
ETV3	4.31759e-08	-0.414827	0.058	0.141	0.00162315
MECP2	4.57666e-08	-0.271064	0.099	0.145	0.00172055
LONP2	4.9378e-08	-0.256522	0.093	0.129	0.00185632
IGKV4-1	6.52384e-08	-0.324001	0.244	0.105	0.00245257
VPS4B	6.56533e-08	-0.271085	0.102	0.165	0.00246817
HIVEP1	6.81447e-08	-0.254185	0.076	0.129	0.00256183
FNBP4	7.31336e-08	-0.305424	0.18	0.218	0.00274938
MT1X	1.1317e-07	-0.538737	0.197	0.145	0.00425453
LYRM2	1.373e-07	-0.261017	0.07	0.109	0.00516166
NUP210	1.39606e-07	-0.257488	0.087	0.173	0.00524833
MEPCE	2.07567e-07	-0.256166	0.066	0.113	0.00780329
TMEM161B	2.26786e-07	-0.287481	0.04	0.109	0.0085258
ECHDC2	2.32037e-07	-0.2832	0.048	0.117	0.00872321
HSPA1B	3.2863e-07	-0.381608	0.48	0.423	0.0123545
ATP2A2	3.74269e-07	-0.25882	0.14	0.173	0.0140703
KIAA0319L	3.83688e-07	-0.257339	0.068	0.133	0.0144244
MLLT6	5.22254e-07	-0.253671	0.054	0.125	0.0196336
C2orf74	5.41458e-07	-0.269016	0.082	0.141	0.0203556
AFF1	6.61087e-07	-0.266844	0.054	0.109	0.0248529
PRMT9	8.23076e-07	-0.25785	0.036	0.101	0.0309427
MZB1	1.14611e-06	0.383972	0.99	0.94	0.043087
TNPO1	1.28022e-06	-0.345476	0.093	0.133	0.0481287
WARS	1.36185e-06	-0.2661	0.226	0.202	0.0511972
IGLV2-8	4.7467e-06	-1.68472	0.048	0.129	0.178447
AC104024.1	4.981e-05	-0.250752	0.078	0.125	1
IGLV2-11	5.40663e-05	-1.89882	0.06	0.137	1
IGLV6-57	0.000501642	0.965065	0.315	0.194	1
IGHM	0.000757546	1.21539	0.359	0.238	1
IGLC3	0.0152589	2.25983	0.765	0.681	1
IGLL1	0.0712565	-0.469468	0.127	0.129	1
IGLC2	0.0727465	1.70388	0.879	0.823	1
IGLC7	0.0791551	4.07043	0.373	0.298	1

## Sheet: DEGs_Plasma cells_TumorvsNAT
	p_val	avg_log2FC	pct.1	pct.2	p_val_adj
IGHA1	0	-1.38884	0.831	0.999	0
IGHG1	0	3.98431	0.861	0.317	0
IGHG4	0	3.70487	0.892	0.428	0
JCHAIN	0	-1.8474	0.937	0.999	0
IGHG3	1.38036e-299	3.1485	0.897	0.434	5.18932e-295
IGHA2	6.43962e-282	-1.35489	0.492	0.97	2.42091e-277
IGHGP	3.49921e-266	3.73147	0.654	0.083	1.31549e-261
LMNA	9.57431e-244	-2.20537	0.597	0.862	3.59936e-239
TFF3	1.43429e-223	1.34103	0.728	0.274	5.39208e-219
CXCL8	8.64063e-222	0.802511	0.572	0.077	3.24836e-217
AL928768.3	3.55053e-220	-2.02112	0.333	0.836	1.33478e-215
IGHG2	2.06842e-209	2.21854	0.701	0.168	7.77604e-205
SPINK2	4.63153e-199	-1.41907	0.055	0.561	1.74118e-194
CXCL3	4.35188e-189	0.614952	0.492	0.058	1.63605e-184
CCL20	3.45149e-186	0.477829	0.396	0.021	1.29755e-181
LCN2	1.23422e-176	0.407232	0.353	0.013	4.63994e-172
AGR2	1.79358e-160	0.838649	0.541	0.135	6.74279e-156
S100P	8.88207e-157	0.40653	0.344	0.019	3.33912e-152
IFI6	3.26945e-145	1.18484	0.639	0.297	1.22912e-140
CCND2	3.22018e-143	0.804198	0.412	0.059	1.21059e-138
CXCL1	6.62244e-136	0.466127	0.408	0.058	2.48964e-131
S100A6	3.40271e-135	1.00543	0.955	0.848	1.27922e-130
CFD	3.73602e-134	-0.605444	0.059	0.456	1.40452e-129
CCL3L3	4.89024e-133	0.354686	0.356	0.036	1.83844e-128
XBP1	2.24669e-132	1.03507	0.957	0.887	8.44621e-128
PTP4A3	4.96947e-130	0.726651	0.31	0.025	1.86822e-125
SPP1	2.80988e-125	0.611659	0.264	0.011	1.05634e-120
MT-CYB	1.12731e-120	-1.09277	0.981	0.998	4.238e-116
REG4	9.36316e-120	0.408645	0.219	0.003	3.51999e-115
MT-ND3	1.28222e-119	-1.17158	0.962	0.994	4.82037e-115
GUCA2A	1.75707e-119	-0.452418	0.006	0.315	6.60554e-115
SPINK1	5.01518e-119	0.375753	0.301	0.026	1.88541e-114
VIM	4.28512e-117	-0.995393	0.874	0.93	1.61095e-112
PABPC4	6.18623e-116	-0.885813	0.509	0.779	2.32565e-111
GDF15	1.01542e-114	0.329807	0.355	0.049	3.81737e-110
CXCL2	1.55872e-114	0.377489	0.373	0.058	5.85987e-110
GUCA2B	1.67137e-114	-0.419511	0.003	0.293	6.28334e-110
HIST1H1C	6.14403e-114	1.14681	0.701	0.331	2.30979e-109
ZG16	1.3218e-113	-0.4762	0.021	0.341	4.96918e-109
EZR	5.43309e-112	-0.977339	0.731	0.838	2.04252e-107
EPCAM	8.32337e-111	0.473279	0.485	0.13	3.12909e-106
MT-CO3	1.2515e-108	-0.943447	0.992	0.999	4.70488e-104
CD24	3.31793e-107	0.435991	0.388	0.076	1.24734e-102
DNAAF1	6.26377e-105	1.47079	0.383	0.083	2.3548e-100
CLDN4	7.56649e-105	0.660538	0.603	0.299	2.84455e-100
GPX2	1.61695e-101	0.306402	0.352	0.058	6.07878e-97
CD48	4.00773e-100	-0.697397	0.236	0.614	1.50667e-95
RPLP2	9.43492e-97	-0.568393	0.992	0.982	3.54696e-92
GLRX	1.23077e-96	0.862652	0.658	0.329	4.62697e-92
CIRBP	6.68983e-91	-0.656511	0.887	0.91	2.51498e-86
RPL34	3.83908e-89	-0.544365	0.992	0.984	1.44327e-84
LY6E	1.07272e-88	0.632587	0.575	0.27	4.0328e-84
RPL3	1.1126e-85	-0.474696	0.995	0.982	4.18272e-81
TNFRSF18	1.19065e-84	-0.633946	0.238	0.581	4.47611e-80
PHGR1	4.92189e-84	-0.749602	0.432	0.727	1.85033e-79
KRT8	7.79395e-84	0.557485	0.676	0.377	2.93006e-79
GAS6	3.17138e-83	0.510272	0.531	0.216	1.19225e-78
S100A11	2.87244e-81	0.590394	0.784	0.496	1.07986e-76
EEF1A1	4.19868e-81	-0.56165	0.999	0.987	1.57845e-76
IGLV3-1	6.60666e-81	1.0778	0.507	0.224	2.48371e-76
KRT18	5.74136e-80	0.48983	0.623	0.298	2.15841e-75
MT-ND2	9.25537e-80	-0.974115	0.986	0.999	3.47946e-75
TSPAN8	3.06505e-78	0.37489	0.379	0.105	1.15228e-73
TNFRSF13B	2.30364e-77	-0.509648	0.145	0.467	8.66031e-73
GRN	6.68193e-77	0.451583	0.598	0.293	2.51201e-72
RP11-16E12.2	1.01519e-73	0.379299	0.377	0.104	3.81651e-69
SPSB1	7.79267e-73	0.258361	0.185	0.013	2.92958e-68
CXCR4	8.48046e-73	0.658999	0.501	0.195	3.18814e-68
SRGN	1.38698e-72	-0.543366	0.909	0.895	5.2142e-68
REG1A	1.52562e-72	0.348815	0.128	0.001	5.73541e-68
YPEL5	3.50427e-72	-0.812118	0.659	0.799	1.3174e-67
ST6GAL1	6.20007e-72	0.397637	0.453	0.16	2.33085e-67
MT-ND1	1.51487e-71	-0.894176	0.982	0.994	5.69499e-67
MT-CO1	5.8556e-71	-0.801332	0.995	0.999	2.20136e-66
GZMB	6.31153e-71	0.58477	0.248	0.041	2.37276e-66
IFI27	1.84415e-70	0.630525	0.557	0.292	6.93292e-66
RPS20	4.07403e-70	-0.48797	0.976	0.97	1.53159e-65
RPS27A	1.32719e-69	-0.418537	0.994	0.983	4.98943e-65
IER3	3.20656e-69	0.32614	0.552	0.236	1.20548e-64
CSTB	5.67174e-69	0.449625	0.676	0.368	2.13223e-64
ERLEC1	1.4082e-68	0.534563	0.781	0.547	5.29398e-64
IFITM3	1.7192e-68	0.399742	0.47	0.186	6.46315e-64
TFF1	6.59321e-68	0.513714	0.275	0.062	2.47865e-63
ADAMDEC1	3.07655e-67	-0.262696	0.016	0.224	1.1566e-62
MSL3	5.65534e-67	0.294828	0.277	0.056	2.12607e-62
PSME2	1.30257e-66	0.646053	0.759	0.545	4.89687e-62
CD69	1.79183e-66	-0.87515	0.176	0.47	6.73621e-62
RPS23	3.92959e-66	-0.453221	0.991	0.977	1.47729e-61
RPL39	3.94421e-66	-0.471353	0.987	0.972	1.48279e-61
SPINK4	1.80729e-65	0.490556	0.182	0.019	6.79432e-61
FAM92B	1.79259e-64	0.446663	0.335	0.098	6.73907e-60
GLTSCR2	1.92518e-64	-0.537536	0.816	0.873	7.23751e-60
LYZ	6.73384e-64	0.280405	0.257	0.051	2.53152e-59
PRDX4	2.7391e-63	0.61961	0.923	0.823	1.02974e-58
JSRP1	3.28492e-63	0.784227	0.57	0.343	1.23493e-58
KRT19	1.49054e-62	0.364032	0.47	0.19	5.60354e-58
PRDX5	8.61568e-61	0.485139	0.857	0.693	3.23898e-56
CHST2	3.38859e-60	0.470945	0.474	0.193	1.27391e-55
ATP5E	9.2554e-60	0.535238	0.96	0.869	3.47947e-55
RPL9	9.46201e-60	-0.352346	0.992	0.965	3.55715e-55
MT-ATP6	5.79029e-59	-0.888842	0.986	0.994	2.1768e-54
FOSB	1.41525e-58	-1.03009	0.701	0.851	5.32049e-54
SPCS3	2.61247e-58	0.526087	0.893	0.768	9.82132e-54
TIMP1	3.7074e-58	-0.638497	0.587	0.764	1.39376e-53
NDUFV2	3.24715e-57	0.434573	0.625	0.358	1.22073e-52
CTSW	8.12502e-57	-0.632027	0.036	0.232	3.05452e-52
RPL6	2.7931e-56	-0.33339	0.986	0.968	1.05004e-51
NME1	3.63894e-56	0.449785	0.619	0.38	1.36802e-51
COX6B1	1.03062e-55	0.500771	0.867	0.723	3.87451e-51
RPL5	1.90619e-55	-0.333392	0.967	0.937	7.16614e-51
PSMB8	3.88887e-55	0.403705	0.485	0.235	1.46198e-50
TSPAN13	2.43139e-54	0.365425	0.421	0.198	9.14059e-50
HSPA6	4.36954e-54	1.00339	0.247	0.054	1.64269e-49
CLDN3	5.61316e-54	0.384988	0.478	0.222	2.11021e-49
GAPDH	7.9426e-54	0.690133	0.963	0.89	2.98594e-49
RNASE6	1.59469e-53	0.278187	0.259	0.064	5.99509e-49
RPS14	2.11255e-53	-0.378698	0.993	0.982	7.94191e-49
LDHA	3.01644e-53	0.536111	0.72	0.484	1.134e-48
RPS25	2.32714e-52	-0.364245	0.983	0.969	8.74864e-48
DEF8	8.75687e-52	0.298353	0.39	0.149	3.29206e-47
ELF3	2.21773e-51	0.291193	0.376	0.143	8.33734e-47
COX7A2	2.7796e-51	0.495739	0.91	0.804	1.04496e-46
NDUFB9	4.51852e-50	0.370438	0.648	0.392	1.69869e-45
HLA-DRA	4.52101e-50	0.430214	0.515	0.263	1.69963e-45
AHNAK	5.50011e-50	-0.62264	0.336	0.573	2.06771e-45
ZNF706	1.32127e-49	0.471837	0.751	0.543	4.96718e-45
UQCRQ	3.43157e-49	0.475374	0.865	0.71	1.29006e-44
BTG1	3.43246e-49	-0.663552	0.821	0.856	1.2904e-44
ARPC5L	4.90138e-49	0.361134	0.431	0.193	1.84262e-44
GNG5	8.28562e-49	0.411148	0.661	0.449	3.1149e-44
NDUFB10	9.36813e-49	0.390237	0.708	0.476	3.52186e-44
RPL18	9.9374e-49	-0.326429	0.988	0.973	3.73586e-44
PECAM1	1.37663e-48	0.302023	0.374	0.149	5.17529e-44
PPA1	1.87156e-48	0.41843	0.672	0.447	7.03593e-44
RNF213	4.649e-48	0.3304	0.327	0.11	1.74775e-43
HMGA1	6.87081e-48	0.382342	0.495	0.244	2.58301e-43
TAGLN2	8.00342e-48	-0.499723	0.635	0.758	3.00881e-43
HSBP1	8.72012e-48	0.36976	0.486	0.243	3.27824e-43
ATP5G3	1.20204e-47	0.505974	0.774	0.616	4.51894e-43
CTA-384D8.34	1.28403e-47	0.312661	0.335	0.117	4.8272e-43
IL32	1.36665e-47	0.287994	0.43	0.185	5.13778e-43
TOR3A	1.46212e-47	0.43355	0.519	0.298	5.4967e-43
MT-ND4	1.73917e-47	-0.701798	0.993	0.996	6.53823e-43
CCL4	2.13541e-47	-0.487516	0.376	0.175	8.02787e-43
RPL30	3.0959e-47	-0.349612	0.98	0.963	1.16387e-42
EIF1	4.09493e-47	-0.371647	0.994	0.986	1.53945e-42
CD38	5.48462e-47	0.418992	0.613	0.375	2.06189e-42
RGCC	8.19403e-47	-0.902147	0.56	0.692	3.08046e-42
HN1	9.44824e-47	0.333431	0.469	0.226	3.55197e-42
DERL1	1.09084e-46	0.397916	0.659	0.43	4.1009e-42
ISG15	1.97299e-46	1.0994	0.505	0.298	7.41725e-42
DPEP1	2.03561e-46	0.258682	0.214	0.049	7.65267e-42
H3F3B	2.39698e-46	-0.667355	0.966	0.969	9.01121e-42
POMP	6.06166e-46	0.401605	0.753	0.525	2.27882e-41
H3F3A	1.03791e-45	0.490158	0.937	0.836	3.90192e-41
OAZ1	2.11868e-45	0.449313	0.974	0.923	7.96496e-41
MCL1	2.30419e-45	-0.548327	0.859	0.879	8.66236e-41
RPL26	1.02852e-44	-0.314593	0.987	0.968	3.86663e-40
COX7B	1.20132e-44	0.464583	0.747	0.543	4.51625e-40
PRDX2	1.46911e-44	0.412621	0.73	0.55	5.52298e-40
CCL3	1.66015e-44	-0.893838	0.497	0.326	6.24118e-40
LMAN1	3.92362e-44	0.449313	0.784	0.594	1.47504e-39
ZFP36	6.97735e-44	-0.704979	0.835	0.899	2.62306e-39
KLF13	8.19015e-44	0.325191	0.566	0.312	3.07901e-39
CD70	9.73718e-44	0.338711	0.189	0.04	3.6606e-39
C15orf48	1.07321e-43	0.308091	0.402	0.182	4.03463e-39
DCN	1.39033e-43	-0.321882	0.093	0.294	5.22682e-39
SRM	1.04582e-42	0.461064	0.658	0.46	3.93166e-38
RPL35A	1.16971e-42	-0.285963	0.991	0.973	4.39741e-38
CKS2	1.82162e-42	0.340739	0.423	0.193	6.8482e-38
MYADM	2.19568e-42	-0.554779	0.294	0.48	8.25445e-38
BCL2	6.75698e-42	-0.31731	0.095	0.298	2.54022e-37
TIMM8B	8.29927e-42	0.283506	0.374	0.158	3.12003e-37
VOPP1	9.22703e-42	0.383039	0.692	0.475	3.46881e-37
CHCHD2	9.64546e-42	0.53026	0.914	0.811	3.62612e-37
PPIA	1.19601e-41	0.479826	0.825	0.657	4.49629e-37
CACYBP	1.80728e-41	0.361047	0.412	0.196	6.7943e-37
PFN1	4.04325e-41	0.499535	0.872	0.737	1.52002e-36
ATP6V0B	5.29034e-41	0.388863	0.791	0.605	1.98885e-36
RPL23A	6.48417e-41	-0.265349	0.993	0.971	2.43766e-36
CLECL1	8.97007e-41	-0.29104	0.083	0.281	3.37221e-36
RHOB	9.08556e-41	0.345245	0.552	0.307	3.41563e-36
GUK1	4.89642e-40	0.408171	0.892	0.763	1.84076e-35
MZB1	5.83023e-40	0.632506	0.99	0.981	2.19182e-35
FXYD3	6.73962e-40	0.410055	0.536	0.33	2.53369e-35
MYL6	1.09118e-39	0.441525	0.96	0.894	4.10219e-35
TAP1	1.1145e-39	0.285068	0.383	0.17	4.18984e-35
ACTB	2.19161e-39	0.620696	0.941	0.859	8.23912e-35
NOP10	3.19516e-39	0.350388	0.626	0.4	1.20119e-34
CCL2	3.67696e-39	-0.268064	0.095	0.279	1.38232e-34
GNG7	4.64733e-39	-0.389728	0.483	0.673	1.74712e-34
RAPGEF2	5.52664e-39	-0.328151	0.103	0.296	2.07768e-34
RPL41	8.58736e-39	-0.319886	0.998	0.991	3.22833e-34
UBE2L6	9.97474e-39	0.294006	0.388	0.184	3.7499e-34
ID3	1.16395e-38	-0.912406	0.227	0.426	4.37577e-34
RPL12	1.518e-38	-0.284606	0.986	0.971	5.70676e-34
UQCC2	2.55671e-38	0.25673	0.399	0.184	9.61168e-34
CADM1	3.29451e-38	0.310875	0.345	0.145	1.23854e-33
RPS6	4.37018e-38	-0.267931	0.996	0.984	1.64293e-33
COX6A1	6.27316e-38	0.420201	0.881	0.752	2.35833e-33
ODF3B	8.87493e-38	0.265522	0.414	0.198	3.33644e-33
RPS4Y1	1.0283e-37	-0.44454	0.151	0.35	3.8658e-33
MT-ND5	1.03086e-37	-0.668183	0.942	0.979	3.87542e-33
SAT1	1.06206e-37	0.51378	0.924	0.796	3.99272e-33
ATP5J2	1.13639e-37	0.390573	0.699	0.514	4.27216e-33
ARL5A	1.66857e-37	0.313353	0.504	0.283	6.2728e-33
HLA-DRB1	2.78839e-37	0.350188	0.353	0.152	1.04827e-32
ALDOA	2.80486e-37	0.402236	0.847	0.692	1.05446e-32
LSM10	2.96193e-37	0.264989	0.46	0.237	1.11351e-32
MRPS34	5.60239e-37	0.267022	0.502	0.274	2.10616e-32
LGALS4	1.92987e-36	0.289159	0.487	0.27	7.25517e-32
RPL13	2.78009e-36	-0.2504	0.999	0.992	1.04515e-31
RPS19BP1	4.67847e-36	0.311681	0.64	0.411	1.75882e-31
RPS27	1.83627e-35	-0.252743	0.993	0.982	6.90326e-31
HLA-DMA	1.98422e-35	0.265835	0.416	0.208	7.45946e-31
TIMM13	2.54568e-35	0.264075	0.459	0.24	9.57022e-31
ISG20	3.16261e-35	0.507969	0.906	0.804	1.18895e-30
MIR4435-2HG	3.76284e-35	0.451891	0.448	0.236	1.4146e-30
ITGB7	4.35868e-35	-0.341587	0.284	0.492	1.6386e-30
ATP6V1F	7.20109e-35	0.289368	0.595	0.375	2.70718e-30
PHPT1	8.85295e-35	0.353468	0.762	0.586	3.32818e-30
PGAM1	3.01826e-34	0.355665	0.549	0.362	1.13468e-29
MIF	3.72741e-34	0.420187	0.782	0.658	1.40128e-29
IL23A	4.11109e-34	-0.351071	0.056	0.212	1.54552e-29
COX5B	5.11483e-34	0.366441	0.832	0.693	1.92287e-29
DFNB31	1.08006e-33	-0.265917	0.051	0.205	4.06039e-29
UQCR10	2.55376e-33	0.321705	0.632	0.421	9.60062e-29
EEF2	1.1386e-32	-0.293885	0.94	0.919	4.28045e-28
FTH1	1.27485e-32	0.33532	0.988	0.968	4.79268e-28
NDUFS5	1.39497e-32	0.358406	0.775	0.607	5.24426e-28
RPLP1	1.40126e-32	-0.323536	0.999	0.991	5.26788e-28
COX8A	1.42227e-32	0.382621	0.775	0.612	5.3469e-28
TCEB2	2.15509e-32	0.373647	0.868	0.732	8.10183e-28
RRAD	4.12912e-32	-0.533181	0.05	0.189	1.5523e-27
BTF3	5.63712e-32	-0.26169	0.887	0.863	2.11922e-27
UQCRFS1	7.33432e-32	0.300032	0.527	0.333	2.75727e-27
JUN	1.09483e-31	-1.10931	0.901	0.936	4.1159e-27
C19orf53	2.16574e-31	0.315221	0.739	0.546	8.14188e-27
GADD45B	2.44253e-31	-0.964215	0.507	0.635	9.18245e-27
TPI1	3.11389e-31	0.368654	0.725	0.545	1.17063e-26
RPL10	4.66436e-31	-0.255962	1	0.996	1.75352e-26
GTF3A	7.98399e-31	0.356975	0.75	0.567	3.0015e-26
UBC	8.12181e-31	-0.505669	0.959	0.972	3.05331e-26
SH3BGRL3	2.98904e-30	0.397269	0.801	0.654	1.1237e-25
HNRNPA1	6.95205e-30	-0.27565	0.881	0.868	2.61355e-25
JUNB	2.71028e-29	-0.682493	0.829	0.869	1.0189e-24
MT-CO2	4.71193e-29	-0.494494	0.997	1	1.7714e-24
IDH2	4.89409e-29	0.369774	0.608	0.449	1.83989e-24
ZFAND2A	5.29175e-29	0.414834	0.357	0.176	1.98938e-24
TMEM147	7.86464e-29	0.29893	0.738	0.56	2.95663e-24
RGS2	8.09593e-29	-0.711304	0.367	0.559	3.04359e-24
MYDGF	1.07543e-28	0.471272	0.907	0.798	4.04296e-24
GLA	1.07749e-28	-0.609859	0.257	0.419	4.05073e-24
CCR10	1.36017e-28	-0.322524	0.24	0.428	5.11342e-24
GPX1	1.62873e-28	0.358108	0.753	0.588	6.12303e-24
GPBP1	4.90379e-28	-0.453534	0.522	0.661	1.84353e-23
TSC22D3	5.28396e-28	-0.607124	0.823	0.863	1.98645e-23
SUB1	7.63538e-28	0.533534	0.948	0.891	2.87044e-23
JUND	7.66592e-28	-0.722958	0.612	0.729	2.88193e-23
MT-ND4L	1.49453e-27	-0.509167	0.512	0.654	5.61854e-23
NDUFA4	1.61235e-27	0.355715	0.905	0.809	6.06148e-23
RPS27L	3.63963e-27	0.342602	0.851	0.726	1.36828e-22
PABPC1	3.91718e-27	-0.252578	0.873	0.853	1.47263e-22
AURKAIP1	3.97983e-27	0.308224	0.762	0.609	1.49618e-22
TYMP	4.36055e-27	0.368098	0.776	0.612	1.6393e-22
MAP2K3	7.19785e-27	-0.358883	0.345	0.491	2.70596e-22
ATP5L	8.29568e-27	-0.256571	0.923	0.911	3.11868e-22
RAB11FIP1	1.8736e-26	-0.383222	0.222	0.378	7.04363e-22
ARID5B	2.20604e-26	-0.460249	0.554	0.646	8.29339e-22
IGHM	2.63947e-26	-0.336423	0.359	0.537	9.92283e-22
ITM2C	2.92659e-26	0.416316	0.848	0.747	1.10022e-21
EVI2B	3.98764e-26	-0.411127	0.507	0.627	1.49911e-21
RAN	4.10729e-26	0.364352	0.671	0.502	1.54409e-21
USMG5	4.77935e-26	0.304337	0.741	0.576	1.79675e-21
ACP1	5.72511e-26	0.25726	0.51	0.327	2.1523e-21
NDUFB3	7.40101e-26	0.253736	0.497	0.313	2.78233e-21
NDUFAB1	1.15706e-25	0.264209	0.579	0.394	4.34986e-21
UQCR11	1.27789e-25	0.335202	0.806	0.681	4.8041e-21
PPP1R15A	1.28214e-25	-0.443734	0.823	0.857	4.82008e-21
TNFRSF17	1.41291e-25	-0.459208	0.582	0.702	5.31169e-21
NDUFB2	1.50512e-25	0.273679	0.721	0.541	5.65834e-21
GADD45GIP1	1.85264e-25	0.299884	0.637	0.467	6.96482e-21
MRPL52	2.11494e-25	0.258273	0.544	0.354	7.95089e-21
DAPP1	2.30398e-25	-0.346315	0.288	0.454	8.6616e-21
PRELID1	2.3805e-25	0.343213	0.804	0.678	8.94924e-21
PSMB9	3.74411e-25	0.278137	0.473	0.295	1.40756e-20
DDX18	5.54362e-25	-0.588374	0.387	0.514	2.08407e-20
ANAPC11	9.37779e-25	0.304291	0.653	0.497	3.52548e-20
LAMTOR5	1.36473e-24	0.253356	0.56	0.379	5.13058e-20
NFKBIA	1.52465e-24	-0.672693	0.82	0.857	5.73176e-20
PRDX1	1.68008e-24	0.341771	0.783	0.648	6.31611e-20
CCNL1	2.9116e-24	-0.494861	0.65	0.742	1.09459e-19
TMBIM6	3.63557e-24	0.393288	0.865	0.785	1.36676e-19
COX5A	4.1101e-24	0.291739	0.838	0.703	1.54515e-19
PSMD8	4.82132e-24	0.274043	0.643	0.481	1.81253e-19
ENO1	6.02314e-24	0.314759	0.566	0.402	2.26434e-19
ATP5C1	8.36235e-24	0.250971	0.495	0.331	3.14374e-19
COPE	1.00998e-23	0.351387	0.848	0.742	3.79692e-19
DUSP1	1.11579e-23	-0.829674	0.757	0.841	4.19468e-19
SRSF5	2.35898e-23	-0.399265	0.663	0.711	8.86835e-19
DDX5	2.67581e-23	-0.41238	0.833	0.857	1.00594e-18
CHCHD10	2.75503e-23	0.312741	0.773	0.626	1.03572e-18
HLA-C	3.00297e-23	0.368424	0.986	0.958	1.12894e-18
FNBP1	4.17716e-23	-0.424327	0.481	0.621	1.57036e-18
PPP1R10	5.45809e-23	-0.391778	0.288	0.425	2.05192e-18
ATP5J	6.55795e-23	0.322358	0.767	0.647	2.4654e-18
PSMA7	9.67427e-23	0.322433	0.695	0.546	3.63694e-18
MZT2B	1.56234e-22	0.278089	0.742	0.588	5.87346e-18
FKBP11	2.39928e-22	0.365086	0.961	0.922	9.01986e-18
FUS	3.0142e-22	-0.416829	0.449	0.574	1.13316e-17
TMSB10	4.23399e-22	0.370364	0.985	0.962	1.59173e-17
FOS	4.44046e-22	-0.830055	0.868	0.911	1.66934e-17
DERL3	4.82462e-22	0.448724	0.957	0.912	1.81377e-17
MDH2	5.90611e-22	0.258583	0.51	0.345	2.22034e-17
COX6C	7.69273e-22	0.319046	0.811	0.693	2.89201e-17
CSRNP1	9.02494e-22	-0.280686	0.289	0.445	3.39283e-17
ANKRD37	9.61245e-22	-0.533436	0.368	0.511	3.6137e-17
ZFP36L2	9.75221e-22	-0.455952	0.786	0.83	3.66625e-17
PDE4B	1.13793e-21	-0.440362	0.566	0.677	4.27795e-17
GSTP1	1.17779e-21	0.36058	0.927	0.849	4.42777e-17
DUSP5	1.49461e-21	-0.42644	0.605	0.723	5.61883e-17
POLR2L	1.57264e-21	0.274714	0.815	0.683	5.91219e-17
NDUFS6	2.75237e-21	0.29331	0.688	0.534	1.03473e-16
SRSF7	7.28621e-21	-0.528709	0.498	0.633	2.73918e-16
HSPE1	7.69356e-21	0.404038	0.737	0.577	2.89232e-16
INSR	9.73223e-21	-0.257288	0.122	0.259	3.65874e-16
THAP2	9.73725e-21	-0.486824	0.221	0.353	3.66062e-16
FKBP1A	2.34261e-20	0.261863	0.453	0.307	8.80679e-16
KDM6B	3.04394e-20	-0.259592	0.155	0.298	1.14434e-15
TXNDC15	3.28537e-20	0.275056	0.711	0.581	1.2351e-15
CISD2	9.66688e-20	0.251615	0.641	0.489	3.63417e-15
SSR4	1.35434e-19	0.253533	0.998	0.989	5.0915e-15
CTD-3252C9.4	1.68159e-19	-0.522302	0.254	0.381	6.32179e-15
PNRC1	1.87405e-19	-0.367573	0.595	0.684	7.04529e-15
RHOA	2.18957e-19	0.302139	0.665	0.55	8.23146e-15
IL2RG	2.32666e-19	-0.296421	0.463	0.596	8.74684e-15
NDUFB11	6.17868e-19	0.259349	0.876	0.773	2.32281e-14
SERF2	7.25563e-19	0.290153	0.984	0.956	2.72768e-14
MTRNR2L8	7.64062e-19	-0.345345	0.113	0.212	2.87241e-14
RBM39	1.04502e-18	-0.380132	0.715	0.764	3.92866e-14
ATPIF1	1.39766e-18	0.267537	0.744	0.614	5.25436e-14
ARPC2	1.50851e-18	0.336162	0.8	0.686	5.67108e-14
TSPYL2	1.64387e-18	-0.252989	0.114	0.235	6.17997e-14
CD27	1.9002e-18	-0.251871	0.603	0.745	7.14362e-14
TXNDC11	8.8296e-18	0.266975	0.633	0.486	3.3194e-13
SELT	1.55992e-17	0.277018	0.762	0.638	5.86437e-13
FTL	1.6271e-17	0.471087	0.998	0.983	6.11693e-13
MTRNR2L12	2.47241e-17	-0.357438	0.159	0.28	9.29478e-13
SERTAD1	3.75181e-17	-0.359324	0.313	0.429	1.41046e-12
RHOH	4.4387e-17	-0.323309	0.542	0.641	1.66869e-12
DDX24	4.50763e-17	-0.308577	0.393	0.496	1.6946e-12
SSR3	5.94992e-17	0.29193	0.933	0.868	2.23681e-12
MTDH	1.00869e-16	0.339114	0.736	0.625	3.79207e-12
KCNQ1OT1	1.40984e-16	-0.523901	0.216	0.309	5.30017e-12
ATP5B	2.06902e-16	0.251104	0.668	0.54	7.77827e-12
KDELR2	2.47811e-16	0.283566	0.804	0.69	9.3162e-12
ARPC3	2.88805e-16	0.271097	0.726	0.603	1.08573e-11
HEXIM1	2.9027e-16	-0.293767	0.179	0.298	1.09124e-11
PSME1	4.74168e-16	0.276281	0.801	0.692	1.78259e-11
HSPB1	8.52749e-16	0.828084	0.702	0.564	3.20583e-11
SRP14	1.19495e-15	0.279225	0.87	0.778	4.49231e-11
TUBB4B	1.55061e-15	-0.434446	0.558	0.591	5.82937e-11
PSMD5-AS1	1.57081e-15	-0.345063	0.157	0.257	5.90532e-11
CD55	2.86597e-15	-0.304853	0.568	0.638	1.07743e-10
C16orf54	3.35564e-15	-0.32943	0.296	0.426	1.26152e-10
TMED2	3.81331e-15	0.26456	0.849	0.756	1.43358e-10
ACTG1	5.63965e-15	0.424567	0.882	0.805	2.12017e-10
NAP1L1	6.96818e-15	-0.252836	0.527	0.624	2.61962e-10
KMT2E	7.49207e-15	-0.314711	0.433	0.541	2.81657e-10
SUMO2	1.04353e-14	0.25947	0.758	0.656	3.92305e-10
SDF2L1	2.06022e-14	0.28662	0.892	0.798	7.74521e-10
SLC25A5	3.87803e-14	0.25541	0.706	0.602	1.45791e-09
RSRP1	5.13958e-14	-0.378188	0.311	0.4	1.93217e-09
KLF6	9.40981e-14	-0.485203	0.783	0.785	3.53753e-09
ID1	1.18404e-13	-0.433113	0.259	0.356	4.45129e-09
ZNF331	1.36075e-13	-0.311657	0.201	0.315	5.11559e-09
MARCKS	2.57505e-13	-0.272249	0.364	0.446	9.68064e-09
ANKRD28	3.44657e-13	-0.394333	0.785	0.814	1.2957e-08
CREM	4.36504e-13	-0.334489	0.51	0.529	1.64099e-08
H2AFX	6.01986e-13	-0.255908	0.141	0.236	2.26311e-08
HLA-A	6.54379e-13	0.391273	0.939	0.872	2.46007e-08
IFRD1	7.04805e-13	-0.36064	0.478	0.576	2.64965e-08
CLK1	3.05753e-12	-0.280978	0.449	0.515	1.14945e-07
RPL28	6.30943e-12	0.285769	0.995	0.972	2.37197e-07
IER2	6.67921e-12	-0.716352	0.75	0.769	2.51098e-07
BCAS2	8.62525e-12	-0.35686	0.361	0.452	3.24258e-07
RP11-138A9.1	2.48222e-11	-0.326826	0.574	0.625	9.33166e-07
IDS	3.32706e-11	-0.264973	0.35	0.428	1.25078e-06
HSPD1	3.69257e-11	0.297826	0.61	0.493	1.38819e-06
ARHGDIB	5.88121e-11	0.282976	0.571	0.499	2.21098e-06
PIM2	6.42192e-11	0.28651	0.731	0.628	2.41426e-06
NR4A2	9.12196e-11	-0.285195	0.186	0.278	3.42931e-06
UQCRH	1.54518e-10	0.273793	0.887	0.814	5.80894e-06
IGLC7	1.59691e-10	1.37951	0.373	0.435	6.00341e-06
HSP90AB1	1.98519e-10	-0.399946	0.774	0.801	7.46312e-06
BIRC3	2.26188e-10	-0.421086	0.502	0.583	8.50332e-06
IRF1	8.10053e-10	-0.329091	0.495	0.575	3.04531e-05
NAMPT	1.03467e-09	-0.259578	0.384	0.446	3.88973e-05
UBE2S	1.88323e-09	-0.251179	0.229	0.288	7.07982e-05
MIR155HG	1.93531e-09	-0.271565	0.291	0.386	7.2756e-05
LGALS1	4.04872e-09	0.30498	0.915	0.866	0.000152208
SERPINB9	5.06056e-09	-0.267065	0.35	0.445	0.000190247
EGR1	9.08913e-09	-0.422076	0.268	0.291	0.000341697
DDIT4	1.33144e-08	-0.290748	0.439	0.501	0.00050054
DDX3X	2.19304e-08	-0.255172	0.466	0.504	0.000824452
CCL5	3.56854e-08	-0.33669	0.136	0.203	0.00134156
KLF2	5.55381e-08	-0.537033	0.385	0.4	0.0020879
IGKV4-1	6.24506e-08	0.571411	0.244	0.198	0.00234777
TMSB4X	7.16562e-08	0.356197	0.995	0.982	0.00269384
NR4A1	1.23569e-07	-0.403027	0.512	0.537	0.00464545
RRBP1	4.08987e-07	-0.260151	0.639	0.662	0.0153754
CD74	4.86564e-07	0.254156	0.963	0.918	0.0182919
HNRNPH1	6.53182e-07	-0.262284	0.474	0.5	0.0245557
IGLV6-57	1.28231e-06	0.849074	0.315	0.361	0.0482072
RNU12	1.72461e-06	-0.323744	0.254	0.337	0.0648349
HSPA1B	5.02416e-05	-0.310168	0.48	0.402	1
HSP90AA1	9.11e-05	0.351986	0.844	0.806	1
IGKC	0.000172197	0.349806	0.992	0.998	1
IGLL5	0.000475157	0.922045	0.251	0.246	1
DUSP2	0.000754848	-0.319931	0.316	0.354	1
IGKV1-12	0.0310494	0.372419	0.317	0.289	1
