# Supplementary material for: Challenging the control through a single-cell perspective on normal adjacent tissue in colorectal cancer
Source: iScience. 2026 Apr 9;29(6):115671. doi: 10.1016/j.isci.2026.115671 (PMC13276536; doi:10.1016/j.isci.2026.115671)
Supplement: Table S14. DEGs_Stromal cells [file mmc15.xlsx]

## Sheet: DEGs_Stromal cells_HCvsNAT
	p_val	avg_log2FC	pct.1	pct.2	p_val_adj	gene
RACK1	0	14.9867	0.925	0	0	RACK1
TCIM	0	14.3794	0.709	0	0	TCIM
ATP5F1E	0	14.2514	0.935	0	0	ATP5F1E
SELENOP	0	14.2156	0.877	0	0	SELENOP
GNB2L1	0	-13.7911	0	0.932	0	GNB2L1
SELENOM	0	13.6416	0.853	0	0	SELENOM
ATP5MG	0	13.3958	0.855	0	0	ATP5MG
ATP5MC2	0	13.3813	0.841	0	0	ATP5MC2
SELENOW	0	13.3268	0.838	0	0	SELENOW
ELOB	0	13.2153	0.833	0	0	ELOB
SEPP1	0	-12.9422	0	0.8	0	SEPP1
SELM	0	-12.8615	0	0.89	0	SELM
ATP5ME	0	12.7858	0.765	0	0	ATP5ME
ATP5E	0	-12.7236	0	0.874	0	ATP5E
ATP5PF	0	12.7003	0.765	0	0	ATP5PF
SEM1	0	12.6796	0.768	0	0	SEM1
GLTSCR2	0	-12.5313	0	0.83	0	GLTSCR2
ATP5MC3	0	12.4957	0.708	0	0	ATP5MC3
COPS9	0	12.4779	0.735	0	0	COPS9
BEX3	0	12.4568	0.654	0	0	BEX3
ATP5IF1	0	12.3811	0.68	0	0	ATP5IF1
ATP5MD	0	12.3699	0.69	0	0	ATP5MD
ATP5L	0	-12.3207	0	0.825	0	ATP5L
AC245595.1	0	12.3059	0.605	0	0	AC245595.1
TCEAL9	0	12.3057	0.639	0	0	TCEAL9
ATP5MPL	0	12.2877	0.667	0	0	ATP5MPL
ELOC	0	12.267	0.61	0	0	ELOC
ATP5G2	0	-12.1702	0	0.813	0	ATP5G2
PRKCDBP	0	-12.1595	0	0.782	0	PRKCDBP
ATP5MF	0	12.0892	0.63	0	0	ATP5MF
ATP5PD	0	12.08	0.643	0	0	ATP5PD
SEPW1	0	-11.9977	0	0.774	0	SEPW1
SELENOK	0	11.9964	0.608	0	0	SELENOK
ATP5PO	0	11.9707	0.593	0	0	ATP5PO
TCEB2	0	-11.933	0	0.775	0	TCEB2
ATP5F1B	0	11.9301	0.578	0	0	ATP5F1B
RTRAF	0	11.8274	0.571	0	0	RTRAF
ATP5F1C	0	11.7789	0.557	0	0	ATP5F1C
SELENOH	0	11.7182	0.538	0	0	SELENOH
SELENOF	0	11.6383	0.539	0	0	SELENOF
ATP5F1A	0	11.6006	0.535	0	0	ATP5F1A
SMIM26	0	11.5609	0.515	0	0	SMIM26
ATP5MC1	0	11.5581	0.51	0	0	ATP5MC1
MTRNR2L12	0	3.65307	0.908	0.51	0	MTRNR2L12
RPS17	0	-3.6157	0.419	0.97	0	RPS17
IGFBP7	0	-2.29124	0.861	0.987	0	IGFBP7
FTH1	0	-2.28293	0.923	0.998	0	FTH1
MT-ND3	0	2.13994	0.997	0.99	0	MT-ND3
RPL13	0	-2.01699	0.853	0.995	0	RPL13
NGFRAP1	2.28381e-300	-11.8269	0	0.737	8.58577e-296	NGFRAP1
RPL13A	3.53296e-294	-1.40378	0.969	0.994	1.32818e-289	RPL13A
ATP5D	1.95546e-293	-11.5917	0	0.726	7.35136e-289	ATP5D
CST3	1.20542e-292	-2.57117	0.67	0.958	4.53165e-288	CST3
ALDOA	3.94702e-288	-4.20902	0.141	0.788	1.48384e-283	ALDOA
ATP5J	7.30292e-287	-11.4959	0	0.716	2.74546e-282	ATP5J
RPS2	4.29963e-283	-1.806	0.858	0.976	1.6164e-278	RPS2
ATP5O	4.00288e-280	-11.5245	0	0.705	1.50484e-275	ATP5O
SHFM1	1.39215e-278	-11.4909	0	0.702	5.23365e-274	SHFM1
RPL7	4.64357e-276	-1.35344	0.922	0.987	1.7457e-271	RPL7
AC020916.1	7.05795e-275	12.0112	0.456	0	2.65337e-270	AC020916.1
C19orf43	1.75512e-273	-11.4321	0	0.694	6.59821e-269	C19orf43
MT-ATP6	4.01647e-273	1.58867	0.998	0.997	1.50995e-268	MT-ATP6
MTRNR2L8	9.19945e-271	2.79114	0.912	0.48	3.45844e-266	MTRNR2L8
AC007952.4	4.00157e-267	10.9258	0.446	0	1.50435e-262	AC007952.4
ATP5G3	6.17336e-267	-11.3839	0	0.683	2.32081e-262	ATP5G3
RPS20	4.24358e-264	-1.46034	0.883	0.974	1.59533e-259	RPS20
GPX1	2.96626e-259	-11.5069	0	0.67	1.11514e-254	GPX1
IGHA1	3.10026e-258	-1.0774	0.62	0.977	1.16551e-253	IGHA1
STMP1	9.02448e-253	11.092	0.423	0	3.39266e-248	STMP1
C14orf2	1.98031e-252	-11.3107	0	0.658	7.44478e-248	C14orf2
WBP5	1.98031e-252	-11.4617	0	0.658	7.4448e-248	WBP5
RTF2	3.80643e-252	11.0891	0.422	0	1.43099e-247	RTF2
ATP5I	1.54476e-249	-11.3107	0	0.653	5.80737e-245	ATP5I
CAVIN1	8.83336e-248	11.295	0.416	0	3.32081e-243	CAVIN1
SMIM37	1.13152e-244	10.9997	0.411	0	4.25383e-240	SMIM37
MCRIP1	3.41394e-242	11.0312	0.408	0	1.28344e-237	MCRIP1
RPL31	4.97495e-237	-1.35349	0.855	0.965	1.87028e-232	RPL31
SELENOS	5.09703e-236	11.0765	0.398	0	1.91618e-231	SELENOS
ITM2B	5.69039e-236	-1.78883	0.693	0.931	2.13924e-231	ITM2B
ATP5PB	2.10266e-235	10.9566	0.397	0	7.90475e-231	ATP5PB
NORAD	2.10267e-235	11.0612	0.397	0	7.90476e-231	NORAD
RTL8C	3.56956e-234	11.1052	0.396	0	1.34194e-229	RTL8C
USMG5	1.14614e-231	-11.2002	0	0.621	4.30881e-227	USMG5
ATP5B	1.09672e-228	-11.124	0	0.616	4.123e-224	ATP5B
POLR2J3.1	5.38837e-225	11.1703	0.382	0	2.0257e-220	POLR2J3.1
IGLC2	5.03234e-223	-1.92077	0.318	0.853	1.89186e-218	IGLC2
ATP5H	1.92768e-221	-11.0129	0	0.602	7.2469e-217	ATP5H
SELK	2.54254e-220	-11.0066	0	0.6	9.55842e-216	SELK
TCEB1	2.00952e-217	-11.0352	0	0.595	7.55458e-213	TCEB1
MYEOV2	2.00952e-217	-10.9293	0	0.595	7.55459e-213	MYEOV2
NBDY	4.19386e-217	10.7602	0.37	0	1.57664e-212	NBDY
ATPIF1	4.29911e-216	-10.8982	0	0.592	1.61621e-211	ATPIF1
MT-ATP8	1.29358e-214	3.13835	0.59	0.104	4.86308e-210	MT-ATP8
ATP5J2	2.51235e-214	-10.9299	0	0.589	9.44494e-210	ATP5J2
RPL37	4.54264e-214	1.01889	0.974	0.946	1.70776e-209	RPL37
HSPB1	5.55252e-214	-1.70658	0.685	0.934	2.08742e-209	HSPB1
PFN1	3.63652e-211	-1.9396	0.42	0.871	1.36712e-206	PFN1
JCHAIN	1.29683e-210	-0.647375	0.4	0.886	4.87532e-206	JCHAIN
2025-09-15	1.4823e-207	-10.855	0	0.576	5.57257e-203	2025-09-15
PTRF	4.82444e-206	-11.3529	0	0.573	1.8137e-201	PTRF
ATP5A1	1.54869e-204	-10.8948	0	0.57	5.82214e-200	ATP5A1
YBX1	2.35334e-202	-1.86835	0.604	0.856	8.84714e-198	YBX1
C8orf4	2.50117e-201	-12.3937	0	0.564	9.40288e-197	C8orf4
HIKESHI	6.67696e-201	10.5535	0.344	0	2.51014e-196	HIKESHI
AC245297.3	4.06741e-199	10.8188	0.342	0	1.5291e-194	AC245297.3
SELENOT	6.27242e-198	10.7136	0.34	0	2.35805e-193	SELENOT
IGKC	2.17612e-196	0.497109	0.832	0.986	8.18091e-192	IGKC
RPS28	3.95187e-196	0.844553	0.984	0.977	1.48566e-191	RPS28
C14orf166	4.09878e-193	-10.7136	0	0.547	1.54089e-188	C14orf166
MT-CYB	2.57074e-192	1.04786	0.997	0.999	9.66445e-188	MT-CYB
MESD	5.21885e-192	10.5685	0.331	0	1.96197e-187	MESD
ATP5C1	1.88495e-191	-10.6724	0	0.544	7.08629e-187	ATP5C1
AC005261.1	1.19157e-189	10.7605	0.327	0	4.47959e-185	AC005261.1
UFD1	1.03917e-186	10.6154	0.322	0	3.90667e-182	UFD1
PLCG2	3.91084e-182	3.79808	0.518	0.081	1.47024e-177	PLCG2
C19orf60	2.02488e-179	-10.6279	0	0.519	7.61232e-175	C19orf60
SQOR	1.60506e-178	10.6726	0.309	0	6.03405e-174	SQOR
ATP5G1	3.19984e-177	-10.5738	0	0.514	1.20295e-172	ATP5G1
RPL27A	1.64869e-176	-0.840122	0.95	0.983	6.19808e-172	RPL27A
ATP5F1	7.89153e-176	-10.4583	0	0.512	2.96674e-171	ATP5F1
CENPX	1.3006e-175	10.5306	0.305	0	4.88947e-171	CENPX
AC090498.1	7.72817e-175	-10.6004	0	0.509	2.90533e-170	AC090498.1
CYBA	2.70303e-174	-2.22039	0.138	0.691	1.01618e-169	CYBA
FAM92A	2.72309e-173	10.4295	0.301	0	1.02372e-168	FAM92A
CD81	8.83567e-171	1.42884	0.902	0.672	3.32168e-166	CD81
JUNB	1.95173e-170	-1.68666	0.867	0.927	7.33734e-166	JUNB
WASHC3	2.13171e-170	10.3469	0.296	0	8.01394e-166	WASHC3
TXNIP	2.14882e-170	1.67522	0.93	0.694	8.07828e-166	TXNIP
BUD23	8.0624e-170	10.3647	0.295	0	3.03098e-165	BUD23
IFITM1	3.48631e-166	2.08388	0.726	0.3	1.31064e-161	IFITM1
HPF1	1.2337e-164	10.2363	0.287	0	4.63798e-160	HPF1
UTP11	4.63066e-164	10.1887	0.286	0	1.74085e-159	UTP11
MT-CO3	1.14266e-163	0.892386	0.997	1	4.2957e-159	MT-CO3
C11orf31	1.50851e-163	-10.4204	0	0.485	5.67109e-159	C11orf31
CFD	1.09788e-162	-2.94803	0.573	0.807	4.12738e-158	CFD
FAM127A	1.22374e-161	-10.4286	0	0.481	4.60055e-157	FAM127A
JPT1	3.41089e-161	10.2951	0.281	0	1.28229e-156	JPT1
SNX3	4.91994e-160	-1.85955	0.401	0.778	1.8496e-155	SNX3
TENT5A	2.46538e-158	10.5667	0.277	0	9.26836e-154	TENT5A
VIM	3.08833e-158	-0.945749	0.973	0.99	1.16103e-153	VIM
VIMP	1.77674e-157	-10.4245	0	0.472	6.67949e-153	VIMP
TRIR	3.41349e-157	10.814	0.275	0	1.28327e-152	TRIR
OGA	4.71199e-156	10.4868	0.273	0	1.77143e-151	OGA
KRT10	8.19584e-156	-2.49665	0.143	0.638	3.08114e-151	KRT10
SOD3	2.7499e-155	-2.1186	0.637	0.809	1.0338e-150	SOD3
HIST1H4C	3.9642e-155	2.40474	0.667	0.264	1.4903e-150	HIST1H4C
DMAC1	6.48493e-155	10.1722	0.271	0	2.43794e-150	DMAC1
IGHA2	3.18458e-154	-2.40969	0.223	0.684	1.19721e-149	IGHA2
LINC00493	6.34112e-154	-10.3577	0	0.464	2.38388e-149	LINC00493
RTL8A	3.29239e-153	10.3388	0.268	0	1.23774e-148	RTL8A
PTPA	6.12486e-151	10.2509	0.265	0	2.30258e-146	PTPA
NSD3	6.12486e-151	10.295	0.265	0	2.30258e-146	NSD3
NOP53	8.3165e-150	11.3163	0.263	0	3.12651e-145	NOP53
RP11-14N7.2	3.9943e-149	-10.5943	0	0.453	1.50162e-144	RP11-14N7.2
ILF3-DT	1.12587e-148	10.3522	0.261	0	4.23259e-144	ILF3-DT
PHGR1	1.5279e-147	-3.73189	0.05	0.52	5.74398e-143	PHGR1
MAP3K20	5.57675e-147	10.2446	0.258	0	2.09652e-142	MAP3K20
NENF	6.34312e-145	-2.23256	0.201	0.665	2.38463e-140	NENF
NECTIN2	4.89588e-143	10.2872	0.252	0	1.84056e-138	NECTIN2
ERBIN	6.51077e-142	9.9783	0.25	0	2.44766e-137	ERBIN
LHFPL6	6.51078e-142	10.3301	0.25	0	2.44766e-137	LHFPL6
INTS11	6.51078e-142	10.1942	0.25	0	2.44766e-137	INTS11
ODR4	8.63275e-141	10.0123	0.248	0	3.24539e-136	ODR4
WASHC4	3.13997e-140	10.0945	0.247	0	1.18044e-135	WASHC4
C7orf73	1.46665e-139	-10.153	0	0.43	5.51371e-135	C7orf73
MEG8	3.97361e-139	4.0341	0.354	0.041	1.49384e-134	MEG8
TMSB4X	2.52023e-138	-0.907785	0.988	0.998	9.47456e-134	TMSB4X
SPART	5.45542e-138	10.052	0.243	0	2.05091e-133	SPART
TPT1	3.97889e-137	0.745076	0.981	0.984	1.49583e-132	TPT1
LRP1	2.56418e-135	1.45128	0.845	0.552	9.63976e-131	LRP1
WASHC1	1.22206e-134	10.1453	0.238	0	4.5942e-130	WASHC1
LHFP	1.26931e-134	-10.484	0	0.419	4.77186e-130	LHFP
MT-ND1	1.30028e-134	0.816054	0.997	0.997	4.88828e-130	MT-ND1
FAM195B	6.34528e-134	-10.0846	0	0.417	2.38544e-129	FAM195B
CYTOR	1.58963e-133	10.481	0.236	0	5.97605e-129	CYTOR
AP002884.1	5.72691e-133	10.1693	0.235	0	2.15297e-128	AP002884.1
AC016831.5	9.57726e-131	10.148	0.231	0	3.60048e-126	AC016831.5
MRNIP	3.43778e-130	10.2153	0.23	0	1.2924e-125	MRNIP
PLAC9	6.97586e-130	-2.29686	0.43	0.739	2.62251e-125	PLAC9
ETFRF1	1.2331e-129	9.96802	0.229	0	4.63572e-125	ETFRF1
FAM46A	2.02475e-129	-10.3851	0	0.406	7.61185e-125	FAM46A
VSIR	1.58303e-128	10.0537	0.227	0	5.95125e-124	VSIR
LTBP4	1.80756e-126	-1.28506	0.587	0.837	6.79534e-122	LTBP4
RIOX2	9.22969e-126	9.79506	0.223	0	3.46981e-121	RIOX2
GUK1	1.02404e-125	-1.80843	0.363	0.717	3.84978e-121	GUK1
C10orf54	2.53936e-125	-10.0488	0	0.396	9.54649e-121	C10orf54
RAC1	1.04662e-124	-1.2477	0.611	0.84	3.93466e-120	RAC1
PCNX1	1.17289e-124	9.78736	0.221	0	4.40937e-120	PCNX1
LINC01420	1.20871e-124	-9.90565	0	0.394	4.54403e-120	LINC01420
ATP5F1D	5.28452e-123	10.7125	0.218	0	1.98666e-118	ATP5F1D
C16orf13	8.66421e-123	-9.9725	0	0.39	3.25722e-118	C16orf13
AC010642.2	6.66704e-122	9.90752	0.216	0	2.50641e-117	AC010642.2
MAPK10	1.55581e-121	2.14278	0.531	0.168	5.84891e-117	MAPK10
CAVIN3	2.36552e-121	10.8817	0.215	0	8.89292e-117	CAVIN3
MUC20-OT1	8.38698e-121	10.0642	0.214	0	3.153e-116	MUC20-OT1
TUT4	8.38698e-121	10.0144	0.214	0	3.153e-116	TUT4
MTREX	8.38698e-121	9.83885	0.214	0	3.153e-116	MTREX
IGFBP6	8.97593e-121	-3.21967	0.434	0.738	3.37441e-116	IGFBP6
C17orf89	4.12773e-120	-9.90045	0	0.383	1.55178e-115	C17orf89
HNRNPA0	5.25934e-120	-1.66903	0.4	0.729	1.9772e-115	HNRNPA0
SELT	2.80258e-119	-9.83756	0	0.381	1.0536e-114	SELT
LAMB1	6.74974e-119	1.74365	0.701	0.334	2.5375e-114	LAMB1
CRYBG3	2.03053e-118	2.40389	0.514	0.165	7.63358e-114	CRYBG3
CEMIP2	4.64848e-118	10.0204	0.21	0	1.74755e-113	CEMIP2
AC116366.1	3.12893e-114	10.2277	0.203	0	1.17629e-109	AC116366.1
BABAM2	3.12893e-114	9.75081	0.203	0	1.17629e-109	BABAM2
MT-CO2	1.46986e-113	0.666164	0.999	0.998	5.52579e-109	MT-CO2
ARID1B	1.6745e-113	2.23777	0.469	0.131	6.29511e-109	ARID1B
RPLP2	2.0935e-113	-0.579508	0.972	0.987	7.8703e-109	RPLP2
CCDC32	3.85777e-113	9.77788	0.201	0	1.45029e-108	CCDC32
LINC00657	2.19665e-112	-9.82555	0	0.363	8.25808e-108	LINC00657
MT-ND4L	2.42054e-112	1.2907	0.876	0.625	9.09976e-108	MT-ND4L
CEBPB	5.86838e-111	-1.86255	0.497	0.757	2.20616e-106	CEBPB
RTFDC1	6.27511e-111	-9.7822	0	0.36	2.35907e-106	RTFDC1
CSKMT	2.0336e-110	10.5416	0.197	0	7.6451e-106	CSKMT
EIF3J-DT	2.0336e-110	9.99065	0.197	0	7.6451e-106	EIF3J-DT
CLTA	6.03213e-110	-1.74691	0.264	0.654	2.26772e-105	CLTA
CTSC	8.15098e-110	1.25024	0.867	0.604	3.06428e-105	CTSC
RAMMET	8.66387e-109	9.65729	0.194	0	3.25709e-104	RAMMET
RPL30	1.67805e-108	0.619531	0.976	0.975	6.30846e-104	RPL30
MINDY2	3.02165e-108	9.78195	0.193	0	1.13596e-103	MINDY2
RPS10	1.16188e-107	-0.950764	0.733	0.875	4.36797e-103	RPS10
FMC1	1.27642e-106	9.81416	0.19	0	4.79856e-102	FMC1
ZBTB20	4.0789e-106	1.71656	0.675	0.363	1.53342e-101	ZBTB20
LINC00998	5.69056e-106	-9.68069	0	0.346	2.13931e-101	LINC00998
MMP24OS	1.54272e-105	9.7132	0.188	0	5.79972e-101	MMP24OS
NKAPD1	1.54272e-105	9.70265	0.188	0	5.79972e-101	NKAPD1
SMIM30	1.54272e-105	9.57037	0.188	0	5.79972e-101	SMIM30
JUN	2.55228e-105	-1.33765	0.908	0.941	9.59504e-101	JUN
FKBP1A	1.47301e-103	-1.68185	0.367	0.68	5.53762e-99	FKBP1A
FBH1	2.67803e-102	9.62712	0.183	0	1.00678e-97	FBH1
MESDC2	3.4135e-102	-9.71225	0	0.336	1.28327e-97	MESDC2
SELENON	9.26118e-102	9.60354	0.182	0	3.48165e-97	SELENON
DUT	2.54717e-101	-1.81788	0.181	0.572	9.57584e-97	DUT
SON	7.43574e-101	1.00537	0.885	0.68	2.79539e-96	SON
AL118516.1	1.10523e-100	9.82641	0.18	0	4.15499e-96	AL118516.1
ISCU	1.22328e-100	-1.53169	0.336	0.682	4.59879e-96	ISCU
PCNX4	3.81406e-100	9.79364	0.179	0	1.43386e-95	PCNX4
PIP4P2	1.31528e-99	9.69501	0.178	0	4.94466e-95	PIP4P2
MIGA1	1.31528e-99	9.66315	0.178	0	4.94466e-95	MIGA1
CCNI	1.34045e-99	-1.1189	0.684	0.818	5.03929e-95	CCNI
CH17-189H20.1	6.2607e-99	-9.73062	0	0.328	2.35365e-94	CH17-189H20.1
ECPAS	1.56087e-98	9.58949	0.176	0	5.86794e-94	ECPAS
MYDGF	3.43061e-98	-1.96692	0.188	0.562	1.2897e-93	MYDGF
C11orf73	5.27032e-98	-9.48864	0	0.325	1.98133e-93	C11orf73
KHDC4	5.37138e-98	9.76402	0.175	0	2.01932e-93	KHDC4
AL355075.4	1.84714e-97	10.2583	0.175	0	6.94416e-93	AL355075.4
TMEM261	2.17211e-97	-9.5805	0	0.323	8.16583e-93	TMEM261
FTX	2.42007e-97	2.30225	0.363	0.077	9.09802e-93	FTX
LINC00476	6.34764e-97	9.52941	0.174	0	2.38633e-92	LINC00476
ARL6IP4	1.12352e-96	-1.3354	0.396	0.711	4.22375e-92	ARL6IP4
PCDH19	1.5895e-96	2.315	0.382	0.09	5.97555e-92	PCDH19
LMNA	1.78355e-96	-1.09007	0.821	0.905	6.70506e-92	LMNA
WHSC1L1	1.80638e-96	-9.54516	0	0.321	6.7909e-92	WHSC1L1
SCAND1	3.77581e-96	-1.97448	0.107	0.497	1.41948e-91	SCAND1
PRPF4B	1.68489e-95	1.85153	0.481	0.158	6.33416e-91	PRPF4B
CLTB	2.16067e-95	-2.17933	0.143	0.511	8.12284e-91	CLTB
CLEC11A	2.4133e-95	-1.74736	0.242	0.605	9.07257e-91	CLEC11A
PVRL2	2.46061e-94	-9.58993	0	0.315	9.25043e-90	PVRL2
ACTB	2.50928e-94	-0.813922	0.962	0.984	9.43338e-90	ACTB
HDGFL3	3.01043e-94	9.42153	0.169	0	1.13174e-89	HDGFL3
IGFBP4	4.51037e-94	-2.38311	0.365	0.634	1.69563e-89	IGFBP4
EDIL3	5.59535e-94	1.36291	0.722	0.397	2.10352e-89	EDIL3
RIPOR1	1.03021e-93	9.52683	0.168	0	3.87297e-89	RIPOR1
ELOA	3.52306e-93	9.37168	0.167	0	1.32446e-88	ELOA
WBSCR22	4.00812e-93	-9.41372	0	0.312	1.50681e-88	WBSCR22
ADAMDEC1	1.19934e-92	1.0394	0.831	0.509	4.50881e-88	ADAMDEC1
RHEB	6.48794e-92	-1.89795	0.197	0.562	2.43908e-87	RHEB
ST6GALNAC6	1.13932e-91	-5.67257	0.006	0.318	4.28317e-87	ST6GALNAC6
SDF4	2.05102e-91	-1.83463	0.187	0.546	7.7106e-87	SDF4
JTB	3.06877e-91	-1.80818	0.238	0.588	1.15367e-86	JTB
SQRDL	7.24982e-91	-9.53256	0	0.305	2.7255e-86	SQRDL
TUT7	1.63072e-90	9.49338	0.162	0	6.13052e-86	TUT7
AC005224.3	1.63072e-90	9.55889	0.162	0	6.13052e-86	AC005224.3
RPL7A	1.95701e-90	0.623732	0.975	0.958	7.35719e-86	RPL7A
PER3	2.96196e-90	2.28937	0.341	0.074	1.11352e-85	PER3
AL136295.5	5.55353e-90	9.43089	0.162	0	2.0878e-85	AL136295.5
PNISR	6.76543e-90	1.01483	0.83	0.573	2.5434e-85	PNISR
GADD45GIP1	1.4392e-89	-1.88709	0.14	0.51	5.41054e-85	GADD45GIP1
RPL21	1.61986e-89	-0.488667	0.97	0.991	6.08971e-85	RPL21
RIPOR3	1.88999e-89	9.3143	0.161	0	7.10523e-85	RIPOR3
RPL23A	1.925e-89	-0.53196	0.965	0.985	7.23683e-85	RPL23A
MMP24-AS1	2.26209e-89	-9.40818	0	0.301	8.5041e-85	MMP24-AS1
CLU	4.3868e-89	-1.96987	0.064	0.418	1.64917e-84	CLU
PTCH1	5.46418e-89	1.53591	0.606	0.27	2.0542e-84	PTCH1
ZEB2	1.29508e-88	1.37312	0.721	0.45	4.86872e-84	ZEB2
DEPP1	2.18445e-88	10.4379	0.159	0	8.21223e-84	DEPP1
GBP1	2.95539e-88	1.93459	0.593	0.291	1.11105e-83	GBP1
CEBPD	1.16773e-87	-1.50431	0.68	0.802	4.38998e-83	CEBPD
C11orf96	1.24674e-87	-2.35367	0.446	0.669	4.68698e-83	C11orf96
COL6A2	1.65458e-87	-0.802412	0.798	0.882	6.22023e-83	COL6A2
MCTP1	1.80334e-87	2.39087	0.335	0.074	6.77949e-83	MCTP1
RANBP1	8.81565e-87	-1.88743	0.163	0.52	3.31415e-82	RANBP1
ADI1	1.16435e-86	-1.87903	0.233	0.563	4.37727e-82	ADI1
CYBC1	2.89415e-86	9.21733	0.155	0	1.08803e-81	CYBC1
FAM127B	1.1291e-85	-9.35945	0	0.291	4.24473e-81	FAM127B
IER2	1.5955e-85	-1.13801	0.776	0.869	5.99812e-81	IER2
AC083837.1	3.31758e-85	9.84914	0.153	0	1.24721e-80	AC083837.1
LNPK	3.31758e-85	9.2335	0.153	0	1.24721e-80	LNPK
IFI6	3.55084e-85	-2.52176	0.13	0.468	1.3349e-80	IFI6
PYURF	3.6624e-85	-2.01382	0.159	0.504	1.37684e-80	PYURF
PPDPF	4.59533e-85	-0.947956	0.557	0.819	1.72757e-80	PPDPF
CCDC53	8.5596e-85	-9.28272	0	0.288	3.2179e-80	CCDC53
DMAC2	1.12208e-84	9.22576	0.152	0	4.21835e-80	DMAC2
VIRMA	1.12208e-84	9.30803	0.152	0	4.21835e-80	VIRMA
KIRREL1	1.12208e-84	9.24095	0.152	0	4.21835e-80	KIRREL1
PLEKHH2	3.62395e-84	1.29912	0.606	0.272	1.36239e-79	PLEKHH2
ABRAXAS1	3.79255e-84	9.24788	0.151	0	1.42577e-79	ABRAXAS1
TOGARAM1	3.79255e-84	9.32792	0.151	0	1.42577e-79	TOGARAM1
STRA13	9.01533e-84	-9.34273	0	0.285	3.38922e-79	STRA13
MARF1	1.28097e-83	9.45136	0.15	0	4.8157e-79	MARF1
TENT4B	1.28097e-83	9.27949	0.15	0	4.8157e-79	TENT4B
MIF	1.84578e-83	-1.24937	0.167	0.546	6.93902e-79	MIF
OTULINL	4.32368e-83	9.77954	0.149	0	1.62544e-78	OTULINL
APOL6	1.40782e-82	1.76303	0.506	0.208	5.29257e-78	APOL6
PLPBP	1.45838e-82	9.22215	0.149	0	5.48262e-78	PLPBP
MRE11	1.45838e-82	9.26878	0.149	0	5.48262e-78	MRE11
PHLDA2	1.83517e-82	-3.5624	0.062	0.375	6.89915e-78	PHLDA2
CCDC85B	2.44908e-82	-2.03981	0.092	0.434	9.20707e-78	CCDC85B
SHLD2	4.91576e-82	9.29764	0.148	0	1.84803e-77	SHLD2
BMP4	8.03005e-82	1.04132	0.773	0.484	3.01882e-77	BMP4
MZT2B	1.01535e-81	-1.60924	0.187	0.539	3.81709e-77	MZT2B
CD59	1.2507e-81	-1.5934	0.494	0.71	4.70188e-77	CD59
CPLANE1	1.65583e-81	9.39479	0.147	0	6.22492e-77	CPLANE1
NEPRO	5.5737e-81	9.03293	0.146	0	2.09538e-76	NEPRO
AHNAK	8.10853e-81	1.09805	0.832	0.62	3.04832e-76	AHNAK
UFD1L	1.38705e-80	-9.20075	0	0.276	5.21447e-76	UFD1L
AC009779.2	1.8749e-80	9.31322	0.145	0	7.04849e-76	AC009779.2
SPG20	3.74625e-80	-9.18209	0	0.275	1.40836e-75	SPG20
LINC00116	7.25862e-80	-9.34319	0	0.274	2.72881e-75	LINC00116
RSRP1	7.42593e-80	1.20698	0.78	0.514	2.79171e-75	RSRP1
SDC2	7.69571e-80	-1.60507	0.344	0.629	2.89313e-75	SDC2
CD63	1.34708e-79	0.52595	0.976	0.974	5.06423e-75	CD63
ABCA1	2.88225e-79	1.75529	0.5	0.207	1.08355e-74	ABCA1
RETREG3	7.1074e-79	9.31967	0.142	0	2.67195e-74	RETREG3
ZNF428	2.37877e-78	-2.00774	0.131	0.463	8.94274e-74	ZNF428
LINC00152	3.78021e-78	-9.61303	0	0.269	1.42113e-73	LINC00152
RETREG2	7.99334e-78	9.18382	0.14	0	3.00502e-73	RETREG2
AC091271.1	7.99334e-78	9.71571	0.14	0	3.00502e-73	AC091271.1
PSAP	1.47727e-77	-0.990006	0.767	0.839	5.55367e-73	PSAP
EIF3F	3.16663e-77	-1.32133	0.434	0.674	1.19046e-72	EIF3F
PRELID1	4.65038e-77	-1.90817	0.141	0.471	1.74826e-72	PRELID1
H1FX	9.46897e-77	-2.68818	0.068	0.375	3.55976e-72	H1FX
CD99	1.58569e-76	-1.09591	0.697	0.82	5.96126e-72	CD99
LY6E	2.07068e-76	-1.37496	0.429	0.681	7.78451e-72	LY6E
SFRP2	2.16451e-76	-7.23128	0.006	0.275	8.13726e-72	SFRP2
AC027644.3	2.99954e-76	9.17384	0.137	0	1.12765e-71	AC027644.3
SERP1	3.56607e-76	-1.6932	0.246	0.559	1.34063e-71	SERP1
NR2F1	1.2956e-75	1.72325	0.486	0.2	4.87067e-71	NR2F1
WARS	1.42688e-75	1.25624	0.669	0.367	5.36423e-71	WARS
RPS27	1.46404e-75	0.453567	0.989	0.992	5.5039e-71	RPS27
TSPO	2.8741e-75	-1.65537	0.291	0.583	1.08049e-70	TSPO
SNHG7	4.15404e-75	-1.91849	0.122	0.449	1.56167e-70	SNHG7
MRPL41	4.22437e-75	-2.02301	0.105	0.425	1.58811e-70	MRPL41
A2M	4.4796e-75	0.921781	0.905	0.692	1.68406e-70	A2M
SARAF	4.92332e-75	-1.5824	0.29	0.591	1.85087e-70	SARAF
PRKG1	6.1855e-75	1.74494	0.426	0.146	2.32538e-70	PRKG1
TEN1	9.01739e-75	7.72548	0.136	0	3.39e-70	TEN1
TENT5C	1.11879e-74	9.47247	0.135	0	4.20596e-70	TENT5C
AC013461.1	3.44764e-74	-9.43717	0	0.257	1.2961e-69	AC013461.1
LINC02381	3.73302e-74	9.59244	0.134	0	1.40339e-69	LINC02381
KANSL1	1.13936e-73	2.12959	0.353	0.103	4.28333e-69	KANSL1
MT-ND2	1.21985e-73	-0.69138	0.995	1	4.5859e-69	MT-ND2
LINC02001	1.24475e-73	9.06083	0.133	0	4.67953e-69	LINC02001
CALM1	1.65092e-73	-1.0061	0.654	0.796	6.20646e-69	CALM1
PARP14	2.32906e-73	1.75859	0.474	0.195	8.75588e-69	PARP14
C9orf142	2.38712e-73	-9.14463	0	0.255	8.97415e-69	C9orf142
MAP1LC3B	3.82416e-73	-1.54568	0.329	0.612	1.43765e-68	MAP1LC3B
ZFP36L1	7.30177e-73	1.00245	0.921	0.842	2.74503e-68	ZFP36L1
RPL37A	1.04012e-72	0.454316	0.976	0.965	3.91021e-68	RPL37A
IQCN	1.3812e-72	9.58809	0.131	0	5.19247e-68	IQCN
PAXX	1.3812e-72	9.38217	0.131	0	5.19247e-68	PAXX
MIA2	1.3812e-72	8.8664	0.131	0	5.19247e-68	MIA2
ABHD5	2.69973e-72	1.73847	0.552	0.278	1.01494e-67	ABHD5
LAP3	2.70482e-72	1.64114	0.537	0.266	1.01685e-67	LAP3
VCAM1	4.33268e-72	1.34426	0.584	0.291	1.62883e-67	VCAM1
ERG28	4.59627e-72	8.99134	0.13	0	1.72792e-67	ERG28
ADGRL3	4.71412e-72	1.45573	0.441	0.153	1.77223e-67	ADGRL3
EGLN2	5.87483e-72	-5.18354	0.008	0.266	2.20858e-67	EGLN2
APOA1BP	5.91662e-72	-9.01858	0	0.25	2.22429e-67	APOA1BP
MTCH1	9.07242e-72	-1.47039	0.314	0.59	3.41069e-67	MTCH1
HNRNPA1	1.16621e-71	-0.718664	0.862	0.898	4.38424e-67	HNRNPA1
IFI16	1.2105e-71	1.14536	0.736	0.52	4.55077e-67	IFI16
PKN2	1.34886e-71	1.60207	0.436	0.16	5.07091e-67	PKN2
EBLN3P	1.5285e-71	9.04761	0.129	0	5.74626e-67	EBLN3P
CFAP298	1.5285e-71	9.03721	0.129	0	5.74626e-67	CFAP298
MOSMO	1.5285e-71	9.02709	0.129	0	5.74626e-67	MOSMO
WASHC2C	5.07969e-71	9.03426	0.128	0	1.90966e-66	WASHC2C
TENT2	5.07969e-71	8.95324	0.128	0	1.90966e-66	TENT2
PDIA3	7.49699e-71	-1.13855	0.527	0.729	2.81842e-66	PDIA3
PNN	1.24016e-70	1.24106	0.621	0.328	4.66226e-66	PNN
AC068888.1	1.68701e-70	9.04132	0.127	0	6.34216e-66	AC068888.1
BTG1	2.14305e-70	-1.1534	0.668	0.808	8.05657e-66	BTG1
CCDC102B	2.20557e-70	1.52575	0.487	0.202	8.29163e-66	CCDC102B
FN1	2.5455e-70	1.38829	0.803	0.601	9.56956e-66	FN1
APP	3.28888e-70	-1.26799	0.496	0.706	1.23642e-65	APP
EBPL	3.29873e-70	-2.73628	0.068	0.356	1.24012e-65	EBPL
SRSF10	3.86312e-70	1.33473	0.605	0.323	1.4523e-65	SRSF10
TRAPPC2B	5.599e-70	8.86222	0.126	0	2.10489e-65	TRAPPC2B
STAT2	5.83137e-70	1.62912	0.417	0.15	2.19225e-65	STAT2
CHCHD10	6.67881e-70	-2.10434	0.114	0.417	2.51083e-65	CHCHD10
RPS25	1.33506e-69	-0.457778	0.964	0.985	5.01902e-65	RPS25
AK1	1.41585e-69	-3.11185	0.058	0.336	5.32275e-65	AK1
C1QBP	3.8585e-69	-2.05899	0.104	0.407	1.45056e-64	C1QBP
GOLGB1	4.44104e-69	1.42279	0.567	0.285	1.66957e-64	GOLGB1
C20orf24	4.72154e-69	-8.87747	0	0.241	1.77502e-64	C20orf24
ARPC1B	1.16413e-68	-1.94257	0.242	0.529	4.37643e-64	ARPC1B
TPGS1	1.31663e-68	-3.75737	0.019	0.278	4.94972e-64	TPGS1
SEPHS2	1.65e-68	5.65244	0.135	0.003	6.20302e-64	SEPHS2
HN1	1.67075e-68	-9.0207	0	0.24	6.28102e-64	HN1
MACO1	2.03872e-68	9.00696	0.123	0	7.66435e-64	MACO1
NPC2	4.99774e-68	-1.17724	0.668	0.777	1.87885e-63	NPC2
RPL41	7.69309e-68	0.399232	0.988	0.995	2.89214e-63	RPL41
RPL18	8.03491e-68	0.470844	0.981	0.968	3.02064e-63	RPL18
C5orf45	8.07578e-68	-9.55813	0	0.238	3.03601e-63	C5orf45
BOD1L1	8.62253e-68	1.76111	0.388	0.135	3.24155e-63	BOD1L1
LYRM5	2.07402e-67	-9.04404	0	0.236	7.79705e-63	LYRM5
Z93241.1	2.23228e-67	9.70449	0.122	0	8.39203e-63	Z93241.1
THAP12	2.23228e-67	8.94535	0.122	0	8.39203e-63	THAP12
CSF1	2.91813e-67	1.24096	0.628	0.351	1.09704e-62	CSF1
MT-CO1	3.9072e-67	0.433288	0.998	0.999	1.46887e-62	MT-CO1
AC092683.1	7.37927e-67	8.85966	0.121	0	2.77416e-62	AC092683.1
KYAT3	7.37927e-67	8.82382	0.121	0	2.77416e-62	KYAT3
WASHC2A	7.37927e-67	8.84245	0.121	0	2.77416e-62	WASHC2A
ARL5A	9.65341e-67	-3.08913	0.055	0.323	3.6291e-62	ARL5A
MGEA5	9.95329e-67	-9.06105	0	0.234	3.74184e-62	MGEA5
GCSH	1.36753e-66	-2.00949	0.113	0.409	5.1411e-62	GCSH
ALKAL2	2.43777e-66	9.79569	0.12	0	9.16454e-62	ALKAL2
AFDN	2.43777e-66	8.82547	0.12	0	9.16455e-62	AFDN
MINDY3	2.43777e-66	8.76069	0.12	0	9.16455e-62	MINDY3
RPS7	4.34043e-66	0.508632	0.97	0.97	1.63174e-61	RPS7
RGCC	6.23079e-66	-3.72679	0.028	0.283	2.3424e-61	RGCC
RPS21	9.9999e-66	0.584523	0.921	0.861	3.75936e-61	RPS21
RPS12	1.59094e-65	0.461469	0.984	0.987	5.98098e-61	RPS12
TCF4	1.81057e-65	0.971635	0.767	0.556	6.80665e-61	TCF4
RPS8	2.34457e-65	0.478367	0.972	0.98	8.81417e-61	RPS8
RB1CC1	2.92769e-65	1.59831	0.495	0.229	1.10064e-60	RB1CC1
SNHG23	3.08803e-65	-9.36609	0	0.23	1.16091e-60	SNHG23
APOE	5.17989e-65	-2.06429	0.487	0.649	1.94733e-60	APOE
DDX17	6.62195e-65	1.03596	0.708	0.451	2.48945e-60	DDX17
POLR2J3	7.54681e-65	-3.76238	0.033	0.286	2.83715e-60	POLR2J3
METTL26	8.75412e-65	9.1485	0.117	0	3.29102e-60	METTL26
RNF187	8.94607e-65	-2.16521	0.105	0.386	3.36318e-60	RNF187
DDX3Y	1.2729e-64	2.0861	0.312	0.089	4.78533e-60	DDX3Y
PPP1R15B	2.71807e-64	1.54884	0.548	0.298	1.02183e-59	PPP1R15B
GPNMB	4.20711e-64	-2.83426	0.123	0.39	1.58162e-59	GPNMB
HELB	5.84453e-64	2.45039	0.25	0.053	2.19719e-59	HELB
SPON2	8.54074e-64	-1.52934	0.423	0.628	3.21081e-59	SPON2
NUFIP2	1.43655e-63	1.56125	0.513	0.25	5.40056e-59	NUFIP2
TLCD2	1.4468e-63	2.33552	0.324	0.1	5.4391e-59	TLCD2
PGLS	2.6562e-63	-1.79731	0.13	0.422	9.98571e-59	PGLS
BX284668.5	3.12513e-63	9.04167	0.114	0	1.17486e-58	BX284668.5
AL357054.4	3.12513e-63	9.03929	0.114	0	1.17486e-58	AL357054.4
CTD-3252C9.4	3.22707e-63	-9.55012	0	0.223	1.21319e-58	CTD-3252C9.4
SRPX	5.66783e-63	-2.97033	0.134	0.402	2.13076e-58	SRPX
COX5A	6.25988e-63	-1.84617	0.125	0.415	2.35334e-58	COX5A
RP11-138A9.1	8.1389e-63	-9.05999	0	0.222	3.05974e-58	RP11-138A9.1
RBP1	8.76457e-63	0.930381	0.767	0.501	3.29495e-58	RBP1
ZRANB2	8.98964e-63	1.29713	0.533	0.26	3.37956e-58	ZRANB2
DGLUCY	1.02766e-62	8.97098	0.113	0	3.8634e-58	DGLUCY
RFLNB	1.02766e-62	9.17799	0.113	0	3.8634e-58	RFLNB
RIDA	1.02766e-62	8.87051	0.113	0	3.8634e-58	RIDA
RCN2	2.08592e-62	-1.94453	0.15	0.433	7.8418e-58	RCN2
KDELR2	2.39769e-62	-1.47057	0.282	0.556	9.01387e-58	KDELR2
TLE4	4.54687e-62	1.14849	0.596	0.316	1.70935e-57	TLE4
CTD-2336O2.1	5.15253e-62	-8.93666	0	0.22	1.93704e-57	CTD-2336O2.1
PDE4DIP	6.99194e-62	1.4572	0.454	0.196	2.62855e-57	PDE4DIP
RPL36	9.69541e-62	0.436312	0.976	0.954	3.64489e-57	RPL36
LUC7L3	1.77603e-61	0.91548	0.696	0.405	6.67681e-57	LUC7L3
VMP1	2.08001e-61	1.2355	0.705	0.49	7.81958e-57	VMP1
CPNE8	2.12556e-61	1.51489	0.422	0.169	7.99082e-57	CPNE8
C1QTNF3	3.49141e-61	-4.67442	0.03	0.265	1.31256e-56	C1QTNF3
ZNF90	3.54888e-61	-3.79444	0.025	0.262	1.33417e-56	ZNF90
SP110	7.08611e-61	1.90905	0.316	0.096	2.66395e-56	SP110
NUMA1	7.1899e-61	1.5659	0.443	0.187	2.70297e-56	NUMA1
EMILIN1	9.34099e-61	-1.25607	0.252	0.549	3.51165e-56	EMILIN1
MACF1	1.17366e-60	1.47284	0.497	0.242	4.41227e-56	MACF1
MRPL58	1.19386e-60	8.67711	0.11	0	4.48819e-56	MRPL58
COL3A1	1.28423e-60	0.625338	0.941	0.832	4.82793e-56	COL3A1
FAM92A1	2.02643e-60	-8.72447	0	0.215	7.61816e-56	FAM92A1
ALKBH7	3.06613e-60	-1.54185	0.189	0.478	1.15268e-55	ALKBH7
NCL	3.51846e-60	0.99426	0.765	0.588	1.32273e-55	NCL
AC116366.6	5.05485e-60	-9.25031	0	0.213	1.90032e-55	AC116366.6
CCDC109B	9.28931e-60	-8.64001	0	0.213	3.49222e-55	CCDC109B
H3F3A	1.21657e-59	0.454182	0.956	0.942	4.57359e-55	H3F3A
GBAS	1.25895e-59	-8.77181	0	0.212	4.73289e-55	GBAS
NIPSNAP2	1.28177e-59	8.7814	0.108	0	4.8187e-55	NIPSNAP2
RTL8B	1.28177e-59	8.74568	0.108	0	4.8187e-55	RTL8B
B2M	1.43609e-59	-0.393396	0.997	1	5.39884e-55	B2M
RPL36AL	2.09228e-59	0.654027	0.889	0.807	7.86572e-55	RPL36AL
ZFYVE16	2.40557e-59	1.62705	0.372	0.134	9.04348e-55	ZFYVE16
LAMA4	3.0739e-59	1.0262	0.734	0.51	1.1556e-54	LAMA4
ATXN7L3B	3.34445e-59	1.7033	0.324	0.103	1.25731e-54	ATXN7L3B
HEXB	4.77109e-59	-1.68355	0.215	0.482	1.79364e-54	HEXB
FOS	4.8456e-59	1.06235	0.94	0.929	1.82165e-54	FOS
NR1D2	8.4929e-59	2.12003	0.272	0.072	3.19282e-54	NR1D2
YME1L1	1.17379e-58	1.48997	0.556	0.309	4.41276e-54	YME1L1
CCDC68	1.34879e-58	1.38009	0.395	0.144	5.07064e-54	CCDC68
AC118549.1	1.37261e-58	8.80188	0.106	0	5.16018e-54	AC118549.1
CPSF3L	1.42397e-58	-8.71336	0	0.209	5.35329e-54	CPSF3L
TNXB	1.50357e-58	0.891061	0.684	0.406	5.65253e-54	TNXB
RNASEK	2.02341e-58	1.9429	0.286	0.079	7.6068e-54	RNASEK
LAMP1	2.45007e-58	-1.17358	0.464	0.669	9.2108e-54	LAMP1
PROSC	2.60692e-58	-8.65273	0	0.208	9.80044e-54	PROSC
CCDC88A	2.67896e-58	1.84986	0.334	0.113	1.00713e-53	CCDC88A
RPS4Y1	3.89811e-58	1.00452	0.569	0.269	1.46545e-53	RPS4Y1
SMIM27	4.48739e-58	8.55066	0.105	0	1.68699e-53	SMIM27
AL360012.1	4.48739e-58	8.88432	0.105	0	1.68699e-53	AL360012.1
TNFSF10	5.89531e-58	1.34784	0.586	0.333	2.21628e-53	TNFSF10
EIF4A3	5.99552e-58	-1.88966	0.248	0.502	2.25395e-53	EIF4A3
ITIH5	6.66543e-58	1.28969	0.642	0.425	2.5058e-53	ITIH5
TMEM55A	8.71928e-58	-8.70847	0	0.206	3.27792e-53	TMEM55A
AC105446.1	1.46609e-57	8.87472	0.104	0	5.51162e-53	AC105446.1
SMIM29	1.46609e-57	8.61463	0.104	0	5.51162e-53	SMIM29
TOMM70	1.46609e-57	8.57533	0.104	0	5.51162e-53	TOMM70
MFAP5	1.77925e-57	-4.41905	0.061	0.299	6.68892e-53	MFAP5
TP53I13	1.8835e-57	-2.56033	0.049	0.294	7.08083e-53	TP53I13
TMEM160	1.91718e-57	-2.32719	0.054	0.304	7.20746e-53	TMEM160
PRH1	2.51905e-57	4.04232	0.142	0.012	9.4701e-53	PRH1
SULF1	2.53878e-57	1.88944	0.349	0.127	9.54429e-53	SULF1
MGST1	2.73184e-57	-5.13072	0.023	0.242	1.02701e-52	MGST1
BCLAF1	2.76051e-57	1.13576	0.687	0.455	1.03778e-52	BCLAF1
AC058791.1	3.13522e-57	2.71115	0.208	0.04	1.17865e-52	AC058791.1
EEF1AKMT1	4.78684e-57	8.87538	0.103	0	1.79957e-52	EEF1AKMT1
NAXE	4.78685e-57	8.67077	0.103	0	1.79957e-52	NAXE
THBS1	6.55657e-57	1.83302	0.655	0.457	2.46488e-52	THBS1
VPS13C	8.4428e-57	1.60431	0.356	0.126	3.17399e-52	VPS13C
ADAM28	1.24371e-56	1.01018	0.614	0.321	4.6756e-52	ADAM28
RPS6	1.43105e-56	-0.410818	0.964	0.984	5.37988e-52	RPS6
COL5A2	1.77451e-56	1.04948	0.655	0.4	6.6711e-52	COL5A2
PEAK1	1.78712e-56	1.67111	0.362	0.134	6.71849e-52	PEAK1
SPTLC1	1.83421e-56	1.90677	0.275	0.076	6.89551e-52	SPTLC1
OSR2	2.02307e-56	-5.78378	0.006	0.213	7.60552e-52	OSR2
STUB1	2.19703e-56	-1.48495	0.169	0.45	8.25951e-52	STUB1
REX1BD	5.0932e-56	9.42321	0.101	0	1.91474e-51	REX1BD
PTPRS	5.26699e-56	-3.77076	0.026	0.247	1.98007e-51	PTPRS
TBCB	5.53543e-56	-1.49373	0.25	0.514	2.08099e-51	TBCB
S100A10	8.50526e-56	-1.05671	0.81	0.854	3.19747e-51	S100A10
YWHAQ	9.31367e-56	-1.12964	0.409	0.638	3.50138e-51	YWHAQ
RBM39	9.44529e-56	0.723776	0.843	0.7	3.55086e-51	RBM39
C7orf55	1.43126e-55	-8.78777	0	0.199	5.38069e-51	C7orf55
CITED2	1.48287e-55	-2.05784	0.194	0.45	5.57471e-51	CITED2
GTF3C1	1.501e-55	2.22776	0.254	0.066	5.64287e-51	GTF3C1
LINC00623	1.58746e-55	3.41332	0.152	0.017	5.96791e-51	LINC00623
COL5A1	1.62227e-55	0.967326	0.676	0.409	6.09877e-51	COL5A1
DELE1	1.65976e-55	8.66186	0.1	0	6.2397e-51	DELE1
ZNF106	1.77629e-55	1.23394	0.599	0.355	6.67779e-51	ZNF106
FAM63B	1.92913e-55	-8.79662	0	0.199	7.25238e-51	FAM63B
SMAD5	2.0309e-55	1.65306	0.37	0.142	7.63495e-51	SMAD5
CDC42EP5	2.09586e-55	-5.14465	0.009	0.216	7.87918e-51	CDC42EP5
XAF1	2.12709e-55	1.46603	0.37	0.137	7.99657e-51	XAF1
ITPRIPL2	4.61999e-55	1.58061	0.342	0.121	1.73684e-50	ITPRIPL2
RPS24	4.81822e-55	0.369258	0.974	0.975	1.81136e-50	RPS24
AC040170.1	5.40532e-55	8.66256	0.099	0	2.03208e-50	AC040170.1
EEF2	8.62692e-55	-0.615867	0.874	0.891	3.2432e-50	EEF2
AC104506.1	1.75923e-54	8.86606	0.098	0	6.61364e-50	AC104506.1
CYC1	1.90185e-54	-1.60389	0.143	0.415	7.14982e-50	CYC1
C21orf59	2.08859e-54	-8.61382	0	0.195	7.85186e-50	C21orf59
NRIP1	3.0201e-54	1.74253	0.305	0.098	1.13538e-49	NRIP1
MGP	3.97612e-54	-3.68596	0.448	0.622	1.49478e-49	MGP
NABP1	4.49965e-54	2.36936	0.31	0.107	1.6916e-49	NABP1
HNRNPU	5.65647e-54	1.22922	0.714	0.529	2.12649e-49	HNRNPU
AC013394.1	5.72197e-54	8.89588	0.097	0	2.15112e-49	AC013394.1
AC016831.1	5.72197e-54	8.47287	0.097	0	2.15112e-49	AC016831.1
IL10RB	6.56052e-54	-3.44242	0.027	0.243	2.46636e-49	IL10RB
CHL1	6.99057e-54	1.17718	0.425	0.172	2.62803e-49	CHL1
MT2A	7.8817e-54	-1.46156	0.441	0.68	2.96305e-49	MT2A
HMGN1	8.86321e-54	-1.38361	0.236	0.504	3.33203e-49	HMGN1
KITLG	8.91209e-54	1.61884	0.406	0.178	3.35041e-49	KITLG
STMN2	9.19042e-54	1.15519	0.602	0.334	3.45505e-49	STMN2
RAP1B	1.18585e-53	1.28253	0.5	0.261	4.45809e-49	RAP1B
GAPDH	1.18793e-53	-0.557106	0.915	0.939	4.46591e-49	GAPDH
C5orf56	1.23778e-53	-8.82307	0	0.193	4.65331e-49	C5orf56
HSPA14.1	1.85992e-53	8.52802	0.097	0	6.99218e-49	HSPA14.1
AC092040.1	1.85992e-53	8.38156	0.097	0	6.99218e-49	AC092040.1
UTP11L	2.23695e-53	-8.60715	0	0.192	8.40957e-49	UTP11L
RP11-356J5.12	2.23695e-53	-8.85338	0	0.192	8.40957e-49	RP11-356J5.12
C7orf50	2.30016e-53	-1.70075	0.127	0.386	8.64723e-49	C7orf50
LIFR	3.63601e-53	1.63798	0.329	0.116	1.36692e-48	LIFR
APOD	5.19651e-53	-3.97031	0.085	0.318	1.95357e-48	APOD
AC008124.1	6.04182e-53	8.93727	0.096	0	2.27136e-48	AC008124.1
VAMP2	1.12807e-52	-1.09312	0.425	0.654	4.24087e-48	VAMP2
FABP5	1.19106e-52	1.18419	0.641	0.402	4.47768e-48	FABP5
HAPLN1	1.23583e-52	0.762973	0.64	0.33	4.64599e-48	HAPLN1
LINC00969	1.31505e-52	-8.78079	0	0.189	4.9438e-48	LINC00969
FAM173A	1.54279e-52	-2.51321	0.021	0.233	5.79995e-48	FAM173A
RARRES2	1.90003e-52	-0.860779	0.829	0.884	7.14297e-48	RARRES2
PNRC2	1.90487e-52	1.06397	0.616	0.383	7.16118e-48	PNRC2
MAML2	1.91878e-52	1.68095	0.327	0.116	7.21345e-48	MAML2
GUCY1B1	1.9614e-52	8.62143	0.095	0	7.3737e-48	GUCY1B1
VPS35L	1.9614e-52	8.56443	0.095	0	7.3737e-48	VPS35L
TLNRD1	1.9614e-52	8.47162	0.095	0	7.3737e-48	TLNRD1
BGN	2.20057e-52	-2.20509	0.124	0.369	8.27282e-48	BGN
C4orf27	2.37023e-52	-8.57014	0	0.189	8.91063e-48	C4orf27
UGCG	2.44249e-52	1.43906	0.467	0.231	9.18229e-48	UGCG
GBP4	2.96866e-52	1.46734	0.357	0.131	1.11604e-47	GBP4
DST	4.19846e-52	0.963728	0.718	0.481	1.57837e-47	DST
KMT2A	5.71429e-52	1.34814	0.451	0.217	2.14823e-47	KMT2A
UBE2S	5.95815e-52	-1.95601	0.147	0.396	2.23991e-47	UBE2S
ZNF267	6.32123e-52	2.34433	0.237	0.061	2.3764e-47	ZNF267
RTL5	6.36344e-52	8.65524	0.094	0	2.39227e-47	RTL5
ANKRD12	1.85721e-51	1.09201	0.633	0.423	6.98198e-47	ANKRD12
NECTIN3	2.06321e-51	8.73415	0.093	0	7.75643e-47	NECTIN3
RNASET2	2.15239e-51	-2.08908	0.061	0.292	8.0917e-47	RNASET2
CSNK2A1	2.41307e-51	1.49885	0.357	0.139	9.07171e-47	CSNK2A1
HNRNPA2B1	2.59689e-51	0.622192	0.907	0.829	9.76275e-47	HNRNPA2B1
MMP23B	2.97372e-51	-2.13394	0.094	0.331	1.11794e-46	MMP23B
BACH1	3.03273e-51	1.7372	0.303	0.101	1.14013e-46	BACH1
ZC3H11A	3.69232e-51	-4.58955	0.01	0.205	1.38809e-46	ZC3H11A
SMG1	4.15685e-51	1.41195	0.391	0.165	1.56273e-46	SMG1
REV3L	4.4055e-51	1.22128	0.528	0.291	1.6562e-46	REV3L
ZNF322	5.18712e-51	1.74138	0.295	0.097	1.95005e-46	ZNF322
PCOLCE2	5.87115e-51	-6.81733	0.006	0.196	2.2072e-46	PCOLCE2
PRELP	5.91936e-51	-3.1199	0.04	0.254	2.22533e-46	PRELP
AC007032.1	6.68532e-51	8.63881	0.092	0	2.51328e-46	AC007032.1
AC084033.3	6.68532e-51	8.56874	0.092	0	2.51328e-46	AC084033.3
CRELD2	7.86332e-51	-2.18463	0.084	0.318	2.95614e-46	CRELD2
MFGE8	7.8999e-51	-1.20934	0.536	0.693	2.96989e-46	MFGE8
BIN1	8.92625e-51	-2.26693	0.098	0.333	3.35574e-46	BIN1
NASP	1.07007e-50	1.01843	0.656	0.419	4.02282e-46	NASP
HINT2	1.1255e-50	-2.15983	0.078	0.315	4.23121e-46	HINT2
OGN	1.38857e-50	-2.3566	0.073	0.304	5.2202e-46	OGN
ADM	1.41694e-50	-1.87801	0.217	0.462	5.32686e-46	ADM
PLSCR1	1.46134e-50	1.23017	0.563	0.34	5.49374e-46	PLSCR1
SUPT16H	1.62005e-50	1.374	0.37	0.147	6.0904e-46	SUPT16H
ABCF2.1	2.16486e-50	8.72056	0.091	0	8.13856e-46	ABCF2.1
CGAS	2.16486e-50	8.55531	0.091	0	8.13856e-46	CGAS
CNOT9	2.16486e-50	8.38453	0.091	0	8.13856e-46	CNOT9
DNPH1	2.54452e-50	-2.23264	0.067	0.299	9.56589e-46	DNPH1
LINC01082	2.65896e-50	0.820919	0.742	0.54	9.99609e-46	LINC01082
SRSF9	2.70094e-50	-1.531	0.163	0.421	1.01539e-45	SRSF9
CREG1	5.647e-50	-1.78941	0.183	0.423	2.12293e-45	CREG1
CP	5.70901e-50	1.38267	0.499	0.269	2.14624e-45	CP
RSRC2	6.61903e-50	0.947582	0.704	0.509	2.48836e-45	RSRC2
AP001160.1	7.0059e-50	9.10876	0.09	0	2.6338e-45	AP001160.1
PGGHG	7.0059e-50	8.77026	0.09	0	2.6338e-45	PGGHG
C14orf1	8.26738e-50	-8.38834	0	0.18	3.10804e-45	C14orf1
PCDH7	9.95499e-50	1.42815	0.464	0.241	3.74248e-45	PCDH7
BMP5	1.1236e-49	1.22906	0.39	0.155	4.22408e-45	BMP5
LSM4	1.51093e-49	-1.78379	0.1	0.343	5.68019e-45	LSM4
FBLIM1	1.52237e-49	1.17075	0.472	0.226	5.72321e-45	FBLIM1
NIPBL	1.72137e-49	1.42565	0.41	0.185	6.47133e-45	NIPBL
GASAL1	2.26583e-49	8.64555	0.089	0	8.51818e-45	GASAL1
AC097376.2	2.26583e-49	8.63653	0.089	0	8.51818e-45	AC097376.2
GON7	2.26583e-49	8.35872	0.089	0	8.51818e-45	GON7
CEBPZ	2.67151e-49	1.3588	0.389	0.166	1.00433e-44	CEBPZ
EBF1	2.77843e-49	-2.88402	0.041	0.253	1.04452e-44	EBF1
CHORDC1	2.83279e-49	1.47281	0.36	0.143	1.06496e-44	CHORDC1
HTRA1	3.85878e-49	-1.90822	0.257	0.472	1.45067e-44	HTRA1
CCL8	3.87352e-49	1.07995	0.517	0.255	1.45621e-44	CCL8
C1orf122	4.1462e-49	-1.63797	0.138	0.39	1.55872e-44	C1orf122
SCO2	4.7265e-49	-8.48963	0	0.178	1.77688e-44	SCO2
NACA	4.77565e-49	0.486487	0.94	0.927	1.79536e-44	NACA
VCAN	5.84732e-49	1.04038	0.711	0.516	2.19824e-44	VCAN
WISP2	6.29143e-49	-2.84849	0.028	0.232	2.3652e-44	WISP2
CHMP4B	6.3663e-49	-1.59705	0.174	0.422	2.39335e-44	CHMP4B
AC074032.1	7.32356e-49	8.66801	0.088	0	2.75322e-44	AC074032.1
COQ8B	7.32356e-49	8.44694	0.088	0	2.75322e-44	COQ8B
AC074117.1	7.32356e-49	8.34106	0.088	0	2.75322e-44	AC074117.1
P2RX1	8.01076e-49	1.91025	0.245	0.067	3.01156e-44	P2RX1
ILF3-AS1	8.44032e-49	-8.65705	0	0.177	3.17305e-44	ILF3-AS1
RPS15	9.95846e-49	-0.390714	0.973	0.989	3.74378e-44	RPS15
P4HB	1.13705e-48	-1.11978	0.461	0.633	4.27461e-44	P4HB
TWIST2	2.0604e-48	-2.06543	0.092	0.322	7.74586e-44	TWIST2
GUCY1A1	2.36563e-48	8.76247	0.087	0	8.89334e-44	GUCY1A1
SINHCAF	2.36563e-48	8.40147	0.087	0	8.89334e-44	SINHCAF
DGCR6L	2.95469e-48	-1.60773	0.134	0.381	1.11079e-43	DGCR6L
FARP1	4.62199e-48	1.1827	0.462	0.222	1.73759e-43	FARP1
HES4	5.51846e-48	-3.24388	0.025	0.221	2.07461e-43	HES4
DCAF1	7.63663e-48	8.77342	0.086	0	2.87091e-43	DCAF1
WASHC5	7.63663e-48	8.20816	0.086	0	2.87091e-43	WASHC5
DDX3X	8.70345e-48	0.964316	0.755	0.598	3.27198e-43	DDX3X
PJA2	9.13151e-48	1.30937	0.435	0.212	3.4329e-43	PJA2
NR1D1	9.89319e-48	2.61748	0.169	0.03	3.71925e-43	NR1D1
DPP7	1.39228e-47	-1.33345	0.257	0.499	5.23414e-43	DPP7
TUG1	1.51772e-47	-8.53414	0	0.173	5.7057e-43	TUG1
ASCC3	1.72024e-47	1.73133	0.285	0.095	6.46709e-43	ASCC3
TMED2	1.74759e-47	-1.18917	0.373	0.583	6.5699e-43	TMED2
ID1	1.75089e-47	-1.58768	0.218	0.465	6.58231e-43	ID1
SPRY1	1.84391e-47	1.09155	0.666	0.467	6.932e-43	SPRY1
MFSD14C	2.0115e-47	4.50761	0.105	0.005	7.56202e-43	MFSD14C
PTN	2.1759e-47	0.686587	0.826	0.646	8.18009e-43	PTN
NAXD	2.46371e-47	8.46722	0.085	0	9.26205e-43	NAXD
LDLR	3.63649e-47	1.67727	0.422	0.211	1.3671e-42	LDLR
KANTR	6.28769e-47	7.21588	0.086	0	2.36379e-42	KANTR
TNFAIP2	6.54171e-47	1.32	0.635	0.437	2.45929e-42	TNFAIP2
AC078864.2	7.94343e-47	8.37889	0.084	0	2.98625e-42	AC078864.2
FABP1	8.20808e-47	-0.844455	0.112	0.348	3.08574e-42	FABP1
PPP2R4	8.52492e-47	-8.58089	0	0.17	3.20486e-42	PPP2R4
GSN	1.05951e-46	-1.30232	0.937	0.921	3.98313e-42	GSN
MXRA5	1.22261e-46	1.10379	0.487	0.251	4.59629e-42	MXRA5
RTN4	1.48764e-46	-0.823351	0.646	0.748	5.59264e-42	RTN4
RBM5	1.80309e-46	1.35526	0.423	0.202	6.77853e-42	RBM5
HEBP1	1.91281e-46	-1.58199	0.154	0.393	7.19103e-42	HEBP1
FAM134A	2.01599e-46	-8.37486	0	0.169	7.57891e-42	FAM134A
LLNLR-245B6.1	2.01599e-46	-8.39747	0	0.169	7.57891e-42	LLNLR-245B6.1
TANC1	2.0376e-46	1.40684	0.301	0.104	7.66016e-42	TANC1
TMEM147	2.33482e-46	-1.31659	0.25	0.495	8.77753e-42	TMEM147
PTMS	2.70614e-46	-0.81768	0.683	0.792	1.01735e-41	PTMS
C12orf75	3.01972e-46	-3.60396	0.022	0.21	1.13524e-41	C12orf75
CHD8	3.35032e-46	1.90161	0.231	0.063	1.25952e-41	CHD8
PGRMC1	3.35913e-46	-1.18733	0.363	0.588	1.26283e-41	PGRMC1
SOCS1	4.5064e-46	-2.44111	0.064	0.276	1.69414e-41	SOCS1
HNRNPR	4.67379e-46	0.979931	0.611	0.387	1.75706e-41	HNRNPR
NPDC1	5.88235e-46	-2.27707	0.073	0.289	2.21141e-41	NPDC1
RNF112	6.14955e-46	2.07063	0.211	0.052	2.31186e-41	RNF112
BRE	6.33726e-46	-8.38231	0	0.167	2.38243e-41	BRE
MYH9	6.38866e-46	0.76992	0.661	0.422	2.40175e-41	MYH9
ADGRL2	7.67676e-46	1.53749	0.329	0.128	2.886e-41	ADGRL2
Z99289.3	8.24228e-46	8.76887	0.083	0	3.0986e-41	Z99289.3
AP001816.1	8.24228e-46	8.23193	0.083	0	3.0986e-41	AP001816.1
H2AFX	8.86099e-46	-1.92103	0.104	0.33	3.3312e-41	H2AFX
GAS6	1.01227e-45	-1.48383	0.164	0.399	3.80555e-41	GAS6
ZFP36L2	1.17516e-45	-0.894897	0.763	0.809	4.41788e-41	ZFP36L2
GPX3	1.2306e-45	-1.06857	0.743	0.789	4.62632e-41	GPX3
PDGFRA	1.40149e-45	1.01556	0.64	0.424	5.26876e-41	PDGFRA
CALM2	1.58438e-45	-0.770824	0.879	0.914	5.95631e-41	CALM2
AC004951.1	2.65258e-45	8.42066	0.082	0	9.97211e-41	AC004951.1
MORC3	3.47944e-45	1.88904	0.242	0.073	1.30806e-40	MORC3
PRRC2C	3.93793e-45	0.880844	0.661	0.447	1.48042e-40	PRRC2C
FAM133B	4.71397e-45	0.961078	0.743	0.587	1.77217e-40	FAM133B
CREBRF	4.92629e-45	1.29123	0.462	0.242	1.85199e-40	CREBRF
NDUFAF8	8.53149e-45	8.78128	0.081	0	3.20733e-40	NDUFAF8
ATP2B1-AS1	8.53149e-45	8.48647	0.081	0	3.20733e-40	ATP2B1-AS1
COQ8A	8.53149e-45	8.40893	0.081	0	3.20733e-40	COQ8A
ADA2	8.53149e-45	8.21602	0.081	0	3.20733e-40	ADA2
PINX1.1	8.53149e-45	8.20529	0.081	0	3.20733e-40	PINX1.1
VPS26C	8.53149e-45	8.08724	0.081	0	3.20733e-40	VPS26C
SCAF11	9.83093e-45	0.963518	0.596	0.373	3.69584e-40	SCAF11
NDFIP1	1.09319e-44	-1.19742	0.336	0.557	4.10972e-40	NDFIP1
SLPI	1.37582e-44	-8.56423	0.004	0.17	5.17227e-40	SLPI
MRPL23	1.65729e-44	-2.06656	0.049	0.255	6.23043e-40	MRPL23
ACIN1	1.70753e-44	1.44499	0.361	0.154	6.41927e-40	ACIN1
TRA2A	1.76656e-44	1.07087	0.589	0.367	6.64122e-40	TRA2A
MZT2A	1.79982e-44	-1.74921	0.105	0.333	6.76624e-40	MZT2A
FEZ1	2.04214e-44	-1.72162	0.149	0.375	7.67722e-40	FEZ1
GATAD2B	2.19892e-44	1.72707	0.281	0.1	8.26661e-40	GATAD2B
BRI3	2.28914e-44	-1.66781	0.173	0.397	8.60581e-40	BRI3
FHL1	2.42556e-44	-1.04352	0.482	0.646	9.11865e-40	FHL1
METTL9	2.48611e-44	-1.51438	0.178	0.415	9.34628e-40	METTL9
SPOUT1	2.74232e-44	8.264	0.08	0	1.03095e-39	SPOUT1
FAM241A	2.74232e-44	8.23947	0.08	0	1.03095e-39	FAM241A
SF3B1	2.87045e-44	0.924725	0.608	0.382	1.07912e-39	SF3B1
RP11-160E2.6	3.42004e-44	-9.11226	0	0.161	1.28573e-39	RP11-160E2.6
ANKRD11	3.59441e-44	1.07833	0.506	0.284	1.35128e-39	ANKRD11
NME3	3.74389e-44	-1.16598	0.271	0.516	1.40748e-39	NME3
NAMPT	6.17532e-44	1.06231	0.706	0.579	2.32155e-39	NAMPT
HNRNPA3	7.3553e-44	0.708824	0.783	0.617	2.76515e-39	HNRNPA3
ITM2A	8.30932e-44	-2.67463	0.112	0.321	3.1238e-39	ITM2A
ARMH3	8.80942e-44	8.15534	0.079	0	3.31181e-39	ARMH3
ARMH4	8.80942e-44	8.55938	0.079	0	3.31181e-39	ARMH4
ABRAXAS2	8.80942e-44	8.4647	0.079	0	3.31181e-39	ABRAXAS2
KIAA1033	1.06272e-43	-8.40572	0	0.16	3.99519e-39	KIAA1033
LGALS3	1.26709e-43	0.579227	0.88	0.788	4.76349e-39	LGALS3
C17orf62	1.4104e-43	-8.12797	0	0.159	5.30226e-39	C17orf62
WASH1	1.4104e-43	-8.34422	0	0.159	5.30226e-39	WASH1
ZNF91	1.68683e-43	1.73701	0.24	0.072	6.34149e-39	ZNF91
PRDM1	2.06353e-43	1.35289	0.309	0.115	7.75762e-39	PRDM1
TPT1-AS1	2.48303e-43	-8.77921	0	0.158	9.33471e-39	TPT1-AS1
TMOD3	2.63284e-43	1.14676	0.474	0.25	9.8979e-39	TMOD3
GOLGA4	2.68054e-43	1.20825	0.482	0.265	1.00772e-38	GOLGA4
AC092069.1	2.82823e-43	8.35824	0.078	0	1.06325e-38	AC092069.1
SEMA3B	2.94223e-43	-2.24311	0.058	0.259	1.1061e-38	SEMA3B
ARID5B	3.09622e-43	0.919909	0.722	0.556	1.16399e-38	ARID5B
SOX4	4.50953e-43	0.816218	0.664	0.425	1.69531e-38	SOX4
ZNF207	6.4179e-43	1.09358	0.533	0.317	2.41275e-38	ZNF207
FAM105A	7.68127e-43	-8.83299	0	0.157	2.8877e-38	FAM105A
SALL1	8.89386e-43	2.53675	0.153	0.028	3.34356e-38	SALL1
AC087645.2	9.07448e-43	8.61181	0.077	0	3.41146e-38	AC087645.2
AC092652.2	9.07448e-43	8.36397	0.077	0	3.41146e-38	AC092652.2
BICRAL	9.07448e-43	8.29788	0.077	0	3.41146e-38	BICRAL
HNRNPA1L2	1.14354e-42	-5.39791	0.006	0.167	4.29903e-38	HNRNPA1L2
VKORC1	1.21245e-42	-1.00191	0.528	0.669	4.55807e-38	VKORC1
CLEC2B	1.26547e-42	0.989045	0.674	0.493	4.75741e-38	CLEC2B
CCND2	1.44348e-42	1.13328	0.514	0.3	5.42663e-38	CCND2
TXLNA	1.44386e-42	1.61627	0.28	0.101	5.42804e-38	TXLNA
PI16	1.82429e-42	-4.46174	0.02	0.193	6.85825e-38	PI16
TJP1	2.55077e-42	1.28006	0.373	0.167	9.58935e-38	TJP1
TNS2	2.59014e-42	1.10015	0.462	0.237	9.73737e-38	TNS2
STN1	2.90983e-42	8.29303	0.076	0	1.09392e-37	STN1
AC145124.1	2.90983e-42	8.1657	0.076	0	1.09392e-37	AC145124.1
YJU2	2.90983e-42	8.35607	0.076	0	1.09392e-37	YJU2
INTS14	2.90983e-42	8.12412	0.076	0	1.09392e-37	INTS14
MAT2A	3.01825e-42	1.12426	0.546	0.34	1.13468e-37	MAT2A
TPM1	3.44717e-42	-1.22086	0.581	0.699	1.29593e-37	TPM1
RP11-834C11.4	4.15951e-42	-8.21914	0	0.154	1.56372e-37	RP11-834C11.4
PDLIM4	4.28407e-42	-1.95441	0.1	0.317	1.61055e-37	PDLIM4
ZNF292	4.93311e-42	1.10785	0.412	0.197	1.85455e-37	ZNF292
GADD45G	5.19133e-42	-1.95439	0.11	0.328	1.95163e-37	GADD45G
C6orf1	5.50896e-42	-8.45091	0	0.154	2.07104e-37	C6orf1
GCC2	6.52547e-42	1.0717	0.503	0.281	2.45319e-37	GCC2
EPHA7	8.50821e-42	1.43839	0.293	0.108	3.19858e-37	EPHA7
AL662844.4	9.32511e-42	8.58447	0.075	0	3.50568e-37	AL662844.4
GATD1	9.32511e-42	8.40636	0.075	0	3.50568e-37	GATD1
AC245060.5	9.32512e-42	8.66703	0.075	0	3.50568e-37	AC245060.5
AL390957.1	9.32512e-42	8.48961	0.075	0	3.50568e-37	AL390957.1
KMT2E	9.92526e-42	0.902174	0.676	0.473	3.7313e-37	KMT2E
TMF1	1.12161e-41	1.27867	0.364	0.165	4.2166e-37	TMF1
FDX1	1.27135e-41	-2.48271	0.056	0.249	4.77951e-37	FDX1
DUSP1	1.40042e-41	-0.825788	0.783	0.853	5.26475e-37	DUSP1
XRCC5	1.4386e-41	0.868974	0.604	0.391	5.40828e-37	XRCC5
MESDC1	1.69237e-41	-8.18871	0	0.152	6.36229e-37	MESDC1
FAT4	1.83536e-41	2.02571	0.2	0.053	6.89987e-37	FAT4
ACADVL	1.88925e-41	-1.18767	0.285	0.514	7.10245e-37	ACADVL
SAMHD1	2.41899e-41	0.667942	0.47	0.234	9.09395e-37	SAMHD1
PLEKHA4	2.57776e-41	1.18942	0.436	0.226	9.69081e-37	PLEKHA4
BRAF	2.84677e-41	1.75961	0.215	0.061	1.07022e-36	BRAF
LINC00869	2.96345e-41	-8.30708	0	0.151	1.11408e-36	LINC00869
MINA	2.96345e-41	-8.11677	0	0.151	1.11408e-36	MINA
LINC00513	2.98664e-41	7.97305	0.074	0	1.1228e-36	LINC00513
IGLC3	3.05014e-41	1.18853	0.282	0.528	1.14667e-36	IGLC3
COL4A2	3.52755e-41	0.853804	0.637	0.401	1.32615e-36	COL4A2
CTC-444N24.11	3.92054e-41	-8.34429	0	0.151	1.47389e-36	CTC-444N24.11
MBNL1	4.92312e-41	1.06166	0.45	0.236	1.8508e-36	MBNL1
MX2	5.57489e-41	1.38716	0.356	0.156	2.09582e-36	MX2
RPL4	6.39489e-41	-0.496999	0.865	0.883	2.40409e-36	RPL4
TMED3	7.66195e-41	-1.49351	0.134	0.352	2.88043e-36	TMED3
LTBP3	8.40146e-41	-1.41816	0.119	0.34	3.15845e-36	LTBP3
TENT4A	9.55989e-41	8.26695	0.073	0	3.59394e-36	TENT4A
RXYLT1	9.55989e-41	8.10956	0.073	0	3.59394e-36	RXYLT1
MRM2	9.55989e-41	8.1527	0.073	0	3.59394e-36	MRM2
TMEM267	9.55989e-41	7.97272	0.073	0	3.59394e-36	TMEM267
TCF21	1.11297e-40	0.678637	0.806	0.643	4.18411e-36	TCF21
EBLN3	1.19911e-40	-8.14258	0	0.149	4.50793e-36	EBLN3
SIN3A	1.31239e-40	1.47101	0.319	0.134	4.93378e-36	SIN3A
FAM103A1	2.09511e-40	-8.21636	0	0.148	7.87634e-36	FAM103A1
FBXO18	2.09511e-40	-8.21125	0	0.148	7.87634e-36	FBXO18
CFH	2.33301e-40	0.497577	0.802	0.632	8.77072e-36	CFH
MYL9	2.75387e-40	-1.69321	0.604	0.719	1.03529e-35	MYL9
CHD2	2.91077e-40	1.29378	0.37	0.169	1.09427e-35	CHD2
INTS6L	3.05821e-40	8.18883	0.072	0	1.1497e-35	INTS6L
TMEM150C	3.1339e-40	1.38091	0.319	0.127	1.17816e-35	TMEM150C
MED13	4.01077e-40	1.37793	0.328	0.141	1.50781e-35	MED13
ZNF217	4.76082e-40	1.81937	0.198	0.053	1.78978e-35	ZNF217
RLF	5.62505e-40	1.57549	0.263	0.096	2.11468e-35	RLF
RNF213	6.87393e-40	1.05463	0.456	0.241	2.58418e-35	RNF213
IL1R1	6.93396e-40	0.941355	0.517	0.299	2.60675e-35	IL1R1
RCN3	7.02271e-40	-1.79911	0.132	0.338	2.64012e-35	RCN3
MPG	8.07758e-40	-1.30044	0.201	0.428	3.03669e-35	MPG
AF117829.1	9.77745e-40	8.32833	0.071	0	3.67573e-35	AF117829.1
PDCD6	1.01936e-39	-1.31255	0.21	0.438	3.83218e-35	PDCD6
RPS26	1.05004e-39	0.46551	0.915	0.905	3.94751e-35	RPS26
KMT2E-AS1	1.0511e-39	1.69252	0.207	0.059	3.95152e-35	KMT2E-AS1
SHISA3	1.05339e-39	-4.30839	0.019	0.182	3.96012e-35	SHISA3
TSC22D3	1.13283e-39	-1.00061	0.476	0.648	4.25878e-35	TSC22D3
NOC3L	1.31773e-39	1.73774	0.229	0.073	4.95388e-35	NOC3L
PRKDC	1.43324e-39	1.3596	0.344	0.155	5.38812e-35	PRKDC
DDX39B	1.45911e-39	1.66575	0.207	0.058	5.48536e-35	DDX39B
SRSF2	1.52469e-39	-0.934823	0.49	0.664	5.73192e-35	SRSF2
PSD3	1.88871e-39	1.27951	0.383	0.183	7.10043e-35	PSD3
CMPK1	2.51502e-39	-1.58737	0.165	0.381	9.45498e-35	CMPK1
AC103591.3	3.12413e-39	8.65124	0.071	0	1.17449e-34	AC103591.3
AC060780.1	3.12413e-39	8.51266	0.071	0	1.17449e-34	AC060780.1
AC025159.1	3.12413e-39	8.51064	0.071	0	1.17449e-34	AC025159.1
NSA2	3.14318e-39	0.904231	0.587	0.385	1.18165e-34	NSA2
DCHS1	3.33969e-39	1.7661	0.228	0.072	1.25552e-34	DCHS1
RP11-553L6.5	3.37969e-39	-8.1548	0	0.144	1.27056e-34	RP11-553L6.5
RAD50	3.54182e-39	-2.70782	0.037	0.213	1.33151e-34	RAD50
LAMA2	3.79236e-39	1.34001	0.396	0.197	1.4257e-34	LAMA2
NFIC	3.86875e-39	0.724663	0.776	0.621	1.45442e-34	NFIC
VASN	4.15884e-39	-1.43872	0.214	0.428	1.56347e-34	VASN
MIB1	4.37043e-39	1.41546	0.216	0.064	1.64302e-34	MIB1
LINC-PINT	5.88302e-39	-8.24468	0	0.143	2.21166e-34	LINC-PINT
CHRDL1	6.03313e-39	-6.55909	0.002	0.147	2.26809e-34	CHRDL1
CDK13	8.58007e-39	1.67915	0.239	0.079	3.22559e-34	CDK13
SMYD4	8.7802e-39	1.17673	0.354	0.154	3.30083e-34	SMYD4
SH3BP5	9.17915e-39	-2.05831	0.093	0.289	3.45081e-34	SH3BP5
AC120193.1	9.97655e-39	8.03239	0.07	0	3.75058e-34	AC120193.1
GRAMD2B	9.97655e-39	8.35191	0.07	0	3.75058e-34	GRAMD2B
DHFR2	9.97655e-39	8.23263	0.07	0	3.75058e-34	DHFR2
QTRT2	9.97655e-39	7.96843	0.07	0	3.75058e-34	QTRT2
MRM3	9.97655e-39	7.8752	0.07	0	3.75058e-34	MRM3
CCDC107	1.05569e-38	-1.57775	0.128	0.34	3.96875e-34	CCDC107
UBE2D2	1.09156e-38	-1.19674	0.241	0.462	4.10363e-34	UBE2D2
PCDH18	1.13384e-38	1.1806	0.427	0.225	4.26255e-34	PCDH18
AHI1	1.17462e-38	1.05492	0.509	0.294	4.41586e-34	AHI1
UNC5B	1.28413e-38	1.46733	0.244	0.081	4.82756e-34	UNC5B
RBM25	1.3843e-38	0.78636	0.683	0.493	5.20416e-34	RBM25
GATAD1	1.43815e-38	1.35801	0.295	0.117	5.40657e-34	GATAD1
DYNC1LI1	1.54962e-38	1.2324	0.347	0.155	5.82562e-34	DYNC1LI1
SPATC1L	1.82911e-38	-3.60885	0.017	0.175	6.87634e-34	SPATC1L
RPL39	2.33013e-38	0.327867	0.981	0.97	8.75988e-34	RPL39
GYPC	2.45507e-38	-1.3844	0.268	0.465	9.22961e-34	GYPC
DDX24	2.59054e-38	0.760733	0.7	0.525	9.73887e-34	DDX24
TNFRSF12A	2.61051e-38	-2.73774	0.054	0.233	9.81397e-34	TNFRSF12A
IGHM	2.78878e-38	-1.36317	0.058	0.246	1.04841e-33	IGHM
RCN1	2.91594e-38	-1.21778	0.29	0.488	1.09622e-33	RCN1
AC005921.2	3.18404e-38	7.94452	0.069	0	1.19701e-33	AC005921.2
AC099518.5	3.18404e-38	7.73022	0.069	0	1.19701e-33	AC099518.5
PITX1	4.08666e-38	-1.46992	0.154	0.368	1.53634e-33	PITX1
NKTR	4.1313e-38	0.94133	0.52	0.302	1.55312e-33	NKTR
CD55	4.13337e-38	-2.25381	0.249	0.438	1.5539e-33	CD55
STAG2	4.28269e-38	1.32047	0.357	0.167	1.61003e-33	STAG2
EPHA3	4.37462e-38	1.51168	0.24	0.08	1.64459e-33	EPHA3
TEF	4.70402e-38	1.90366	0.182	0.047	1.76843e-33	TEF
ATP5SL	5.36788e-38	-8.06525	0	0.14	2.018e-33	ATP5SL
YWHAH	6.6916e-38	-1.40869	0.221	0.428	2.51564e-33	YWHAH
UQCRFS1	6.76527e-38	-1.48599	0.131	0.341	2.54334e-33	UQCRFS1
VPS36	7.98022e-38	1.32191	0.332	0.148	3.00008e-33	VPS36
RER1	9.92656e-38	-1.27734	0.193	0.414	3.73179e-33	RER1
CBR3	1.01196e-37	-2.6264	0.025	0.188	3.80435e-33	CBR3
RCC1L	1.01561e-37	7.99797	0.068	0	3.81808e-33	RCC1L
EEF1AKMT2	1.01561e-37	7.84372	0.068	0	3.81808e-33	EEF1AKMT2
AKR7A2	1.28747e-37	-1.38054	0.149	0.366	4.84011e-33	AKR7A2
CHCHD2	1.43974e-37	-0.456334	0.821	0.869	5.41257e-33	CHCHD2
MT-ND6	1.51836e-37	1.50219	0.318	0.139	5.70813e-33	MT-ND6
IFNAR1	1.67003e-37	1.17334	0.381	0.186	6.27832e-33	IFNAR1
MFSD14A	1.8639e-37	-5.15923	0.006	0.15	7.00714e-33	MFSD14A
MED30	1.90211e-37	-1.99622	0.068	0.255	7.15081e-33	MED30
PDE1C	1.98838e-37	1.97426	0.164	0.038	7.47511e-33	PDE1C
FAM13A	2.13073e-37	1.31867	0.328	0.144	8.01025e-33	FAM13A
SPG21	2.35886e-37	-1.81966	0.115	0.312	8.8679e-33	SPG21
SDF2L1	2.36486e-37	-1.80349	0.075	0.267	8.89045e-33	SDF2L1
DYNC1LI2	2.44106e-37	1.08293	0.447	0.247	9.17692e-33	DYNC1LI2
NDN	2.51738e-37	-1.10355	0.278	0.492	9.46385e-33	NDN
XRN1	2.53709e-37	1.49222	0.261	0.097	9.53795e-33	XRN1
SPACA6	3.23761e-37	8.21786	0.067	0	1.21715e-32	SPACA6
AL021368.2	3.23761e-37	8.43744	0.067	0	1.21715e-32	AL021368.2
ESS2	3.23761e-37	8.03706	0.067	0	1.21715e-32	ESS2
ELP1	3.23761e-37	7.99729	0.067	0	1.21715e-32	ELP1
AL133453.1	3.23761e-37	7.70571	0.067	0	1.21715e-32	AL133453.1
NFKBIA	3.58759e-37	-1.0282	0.767	0.828	1.34872e-32	NFKBIA
MSRB2	4.75619e-37	-1.67282	0.088	0.285	1.78804e-32	MSRB2
SRM	5.1025e-37	-1.72472	0.107	0.304	1.91823e-32	SRM
SUPT6H	5.26655e-37	1.71249	0.252	0.092	1.97991e-32	SUPT6H
DCP2	5.29729e-37	1.68392	0.212	0.066	1.99146e-32	DCP2
PPFIBP1	6.27441e-37	0.975476	0.447	0.24	2.3588e-32	PPFIBP1
RP11-382A20.3	6.38135e-37	-8.01213	0	0.136	2.399e-32	RP11-382A20.3
RAB32	6.69004e-37	-2.10294	0.081	0.268	2.51505e-32	RAB32
TRIM22	7.37623e-37	1.37691	0.347	0.163	2.77302e-32	TRIM22
MYLK	8.01017e-37	0.551388	0.495	0.256	3.01134e-32	MYLK
CIRBP	8.15513e-37	-0.517902	0.853	0.908	3.06584e-32	CIRBP
PDE4C	8.39529e-37	-8.62863	0	0.136	3.15613e-32	PDE4C
FO538757.2	8.39529e-37	-8.10099	0	0.136	3.15613e-32	FO538757.2
RERG	8.58287e-37	-1.87857	0.05	0.229	3.22664e-32	RERG
PXDN	9.96593e-37	1.11273	0.419	0.215	3.74659e-32	PXDN
RTL6	1.03151e-36	8.08776	0.066	0	3.87786e-32	RTL6
AP006222.2	1.10431e-36	-8.04988	0	0.135	4.15156e-32	AP006222.2
FAM43A	1.1761e-36	-1.73434	0.071	0.258	4.42142e-32	FAM43A
DICER1	1.21942e-36	1.34946	0.266	0.1	4.5843e-32	DICER1
DACH1	1.24242e-36	1.3015	0.329	0.143	4.67076e-32	DACH1
ATRX	1.3176e-36	0.835344	0.608	0.413	4.95339e-32	ATRX
KRTCAP2	1.62416e-36	0.705682	0.682	0.481	6.10588e-32	KRTCAP2
FAM3C	1.68877e-36	-1.43519	0.231	0.434	6.34877e-32	FAM3C
C15orf57	1.90989e-36	-7.95414	0	0.134	7.18004e-32	C15orf57
RP11-983P16.4	1.90989e-36	-8.10972	0	0.134	7.18004e-32	RP11-983P16.4
RNASEH2C	1.92472e-36	-1.23661	0.283	0.487	7.23579e-32	RNASEH2C
ZNF638	2.29413e-36	1.0841	0.422	0.22	8.62455e-32	ZNF638
PCM1	2.58581e-36	1.01442	0.493	0.286	9.72108e-32	PCM1
TPPP3	2.66093e-36	-1.84278	0.164	0.367	1.00035e-31	TPPP3
CDH11	2.96487e-36	1.0258	0.427	0.219	1.11461e-31	CDH11
RPL36A	3.21631e-36	-0.616837	0.586	0.722	1.20914e-31	RPL36A
CENPC	3.62317e-36	1.15998	0.327	0.143	1.3621e-31	CENPC
CES1	3.7119e-36	-2.31787	0.075	0.255	1.39545e-31	CES1
RALY	3.83466e-36	-1.242	0.166	0.38	1.4416e-31	RALY
GTF3A	4.69974e-36	-1.58021	0.136	0.34	1.76682e-31	GTF3A
UBR2	4.70055e-36	1.64838	0.243	0.087	1.76712e-31	UBR2
ASH1L	4.70133e-36	0.91856	0.498	0.29	1.76742e-31	ASH1L
TIMP1	5.10112e-36	-0.901722	0.899	0.889	1.91772e-31	TIMP1
CD320	5.46699e-36	-1.87767	0.056	0.235	2.05526e-31	CD320
APC	5.56074e-36	1.58873	0.222	0.073	2.0905e-31	APC
RIF1	6.43664e-36	1.29931	0.312	0.135	2.41979e-31	RIF1
FLNA	6.53783e-36	-1.21194	0.267	0.481	2.45783e-31	FLNA
HLA-E	8.2784e-36	0.686177	0.867	0.843	3.11218e-31	HLA-E
EIF3A	8.33544e-36	0.939479	0.543	0.349	3.13362e-31	EIF3A
DUSP23	8.69713e-36	-2.72978	0.028	0.186	3.2696e-31	DUSP23
GABPB1	9.59849e-36	-2.37811	0.072	0.252	3.60845e-31	GABPB1
CTA-29F11.1	9.84384e-36	-8.23132	0	0.132	3.70069e-31	CTA-29F11.1
ERBB2IP	9.84384e-36	-8.07288	0	0.132	3.7007e-31	ERBB2IP
BAZ2B	1.00582e-35	1.00769	0.451	0.249	3.78129e-31	BAZ2B
PTGS2	1.03338e-35	1.32664	0.45	0.255	3.88489e-31	PTGS2
JPT2	1.04528e-35	8.02961	0.064	0	3.92963e-31	JPT2
AL445472.1	1.04528e-35	8.00054	0.064	0	3.92963e-31	AL445472.1
ZNF141	1.09322e-35	2.13048	0.114	0.017	4.10987e-31	ZNF141
FXYD3	1.15378e-35	-2.0522	0.048	0.22	4.33751e-31	FXYD3
C9orf16	1.541e-35	-1.03015	0.272	0.488	5.79323e-31	C9orf16
MPHOSPH8	1.60382e-35	0.700102	0.67	0.47	6.02941e-31	MPHOSPH8
EIF3J-AS1	1.69833e-35	-8.36405	0	0.131	6.3847e-31	EIF3J-AS1
MIR22HG	1.74174e-35	1.15095	0.513	0.332	6.54791e-31	MIR22HG
GABRA2	2.0831e-35	1.82242	0.184	0.051	7.83121e-31	GABRA2
TRIP11	2.28046e-35	1.28477	0.359	0.173	8.57317e-31	TRIP11
GABARAPL2	2.37457e-35	-0.746216	0.544	0.7	8.92695e-31	GABARAPL2
IL6ST	2.6473e-35	0.785797	0.721	0.586	9.95226e-31	IL6ST
NBL1	2.97533e-35	-1.04296	0.444	0.609	1.11854e-30	NBL1
C19orf24	3.55009e-35	-1.58452	0.087	0.278	1.33462e-30	C19orf24
PRRC2B	3.56774e-35	1.23648	0.354	0.171	1.34126e-30	PRRC2B
CCL13	3.68378e-35	1.21201	0.469	0.26	1.38488e-30	CCL13
NBEAL1	5.12992e-35	-0.981027	0.363	0.556	1.92854e-30	NBEAL1
POLR2A	5.87739e-35	1.09051	0.43	0.235	2.20955e-30	POLR2A
CREBBP	6.15558e-35	1.19367	0.318	0.142	2.31413e-30	CREBBP
RAMP2	6.56219e-35	-2.82668	0.029	0.184	2.46699e-30	RAMP2
TTTY15	7.18773e-35	2.13151	0.126	0.023	2.70215e-30	TTTY15
EPC1	7.45718e-35	0.815798	0.554	0.351	2.80345e-30	EPC1
TMEM5	8.68992e-35	-7.86077	0	0.129	3.26689e-30	TMEM5
PSMA2	8.9305e-35	-1.15394	0.268	0.473	3.35733e-30	PSMA2
PRPF8	9.16598e-35	1.20914	0.338	0.157	3.44586e-30	PRPF8
FAAP20	9.3558e-35	-1.14833	0.195	0.407	3.51722e-30	FAAP20
CTSH	9.72432e-35	-3.07027	0.032	0.186	3.65576e-30	CTSH
AC087190.1	1.05685e-34	8.0474	0.062	0	3.97313e-30	AC087190.1
TRIM38	1.13553e-34	1.27431	0.299	0.128	4.26891e-30	TRIM38
RP11-792A8.4	1.14012e-34	-8.18379	0	0.128	4.28618e-30	RP11-792A8.4
CLDN11	1.20212e-34	-3.88382	0.014	0.156	4.51925e-30	CLDN11
SEMA3C	1.29059e-34	-1.78762	0.034	0.196	4.85184e-30	SEMA3C
BAG1	1.43316e-34	-1.30244	0.166	0.374	5.38781e-30	BAG1
MTDH	1.5172e-34	-0.849877	0.451	0.628	5.70375e-30	MTDH
BRK1	1.54977e-34	-0.617953	0.714	0.79	5.8262e-30	BRK1
SRGN	1.62356e-34	-1.32932	0.049	0.224	6.10363e-30	SRGN
RARRES3	1.67274e-34	0.761919	0.681	0.506	6.28849e-30	RARRES3
TCF25	1.84979e-34	0.722122	0.708	0.506	6.9541e-30	TCF25
PSMD5-AS1	1.96167e-34	-8.53622	0	0.127	7.37472e-30	PSMD5-AS1
ZBTB21	1.97822e-34	1.79088	0.23	0.084	7.43692e-30	ZBTB21
PLEKHM3	2.16522e-34	4.92996	0.07	0.002	8.13993e-30	PLEKHM3
PPP1R14A	2.30479e-34	-1.4522	0.362	0.517	8.66463e-30	PPP1R14A
SUMO3	2.43768e-34	-1.28358	0.199	0.397	9.16421e-30	SUMO3
METTL12	2.57257e-34	-8.48504	0	0.127	9.67131e-30	METTL12
ZNF580	2.86849e-34	-1.81333	0.066	0.242	1.07838e-29	ZNF580
CARD16	3.02375e-34	0.867519	0.507	0.298	1.13675e-29	CARD16
CALD1	3.2744e-34	0.315496	0.951	0.919	1.23098e-29	CALD1
PLXNB2	3.3104e-34	1.18856	0.309	0.134	1.24451e-29	PLXNB2
AC011511.5	3.3577e-34	7.8175	0.061	0	1.26229e-29	AC011511.5
RSPO3	3.42316e-34	-2.17368	0.099	0.276	1.2869e-29	RSPO3
TIMP3	3.55353e-34	-0.87862	0.677	0.757	1.33591e-29	TIMP3
ROBO1	3.62744e-34	1.28668	0.292	0.125	1.3637e-29	ROBO1
MKKS	3.89771e-34	-1.99183	0.096	0.278	1.4653e-29	MKKS
ZNF431	3.9082e-34	2.01328	0.176	0.05	1.46925e-29	ZNF431
RP11-138A9.2	4.42232e-34	-8.28257	0	0.126	1.66253e-29	RP11-138A9.2
MBD5	4.72596e-34	1.37984	0.239	0.086	1.77668e-29	MBD5
BLOC1S6	4.88446e-34	1.03105	0.411	0.222	1.83626e-29	BLOC1S6
C6orf48	5.10013e-34	-0.789018	0.569	0.697	1.91734e-29	C6orf48
IGHG4	5.6901e-34	-0.922112	0.01	0.147	2.13914e-29	IGHG4
MEDAG	5.74199e-34	-4.57534	0.006	0.139	2.15864e-29	MEDAG
DPF2	6.1283e-34	1.15121	0.277	0.11	2.30387e-29	DPF2
RPS23	6.38694e-34	0.281106	0.98	0.982	2.40111e-29	RPS23
HLA-C	7.49065e-34	-0.462538	0.941	0.955	2.81604e-29	HLA-C
NCOA7	7.62893e-34	1.4112	0.5	0.337	2.86802e-29	NCOA7
PPIL4	9.80146e-34	1.04172	0.405	0.216	3.68476e-29	PPIL4
LINC00936	9.95604e-34	-8.14168	0	0.125	3.74287e-29	LINC00936
HYI	1.00853e-33	-1.63592	0.103	0.29	3.79145e-29	HYI
FST	1.02467e-33	-2.57033	0.027	0.178	3.85215e-29	FST
AC007388.1	1.06618e-33	8.30234	0.06	0	4.00818e-29	AC007388.1
AC113383.1	1.06618e-33	8.17662	0.06	0	4.00818e-29	AC113383.1
AC132192.2	1.06618e-33	7.95516	0.06	0	4.00818e-29	AC132192.2
SLC35E2A	1.06618e-33	7.90299	0.06	0	4.00818e-29	SLC35E2A
HDGFL2	1.06618e-33	7.88739	0.06	0	4.00818e-29	HDGFL2
AC009133.1	1.06618e-33	7.7782	0.06	0	4.00818e-29	AC009133.1
APOC1	1.71615e-33	0.751441	0.5	0.281	6.45169e-29	APOC1
HAS2	1.81371e-33	1.45012	0.345	0.172	6.81846e-29	HAS2
FBLN1	2.1085e-33	-1.26769	0.841	0.772	7.92669e-29	FBLN1
KIDINS220	2.12389e-33	1.19744	0.355	0.175	7.98456e-29	KIDINS220
COL8A1	2.14537e-33	-2.18269	0.042	0.201	8.06532e-29	COL8A1
XBP1	2.22935e-33	-1.25018	0.297	0.479	8.38102e-29	XBP1
CCBL2	2.2384e-33	-7.83426	0	0.123	8.41503e-29	CCBL2
MRPS34	2.29342e-33	-1.67703	0.1	0.285	8.62188e-29	MRPS34
MARCKSL1	2.5598e-33	-1.77728	0.147	0.332	9.6233e-29	MARCKSL1
SPARCL1	2.5859e-33	-0.81279	0.708	0.818	9.72144e-29	SPARCL1
IL7	2.6203e-33	1.21328	0.271	0.108	9.85076e-29	IL7
AP1S2	2.70524e-33	-2.44543	0.101	0.281	1.01701e-28	AP1S2
TMEM55B	2.93151e-33	-7.79969	0	0.123	1.10207e-28	TMEM55B
KAT6A	3.00655e-33	1.33413	0.264	0.106	1.13028e-28	KAT6A
BCL3	3.17145e-33	0.950228	0.495	0.293	1.19228e-28	BCL3
PCNX3	3.3836e-33	7.90754	0.059	0	1.27203e-28	PCNX3
PIP4P1	3.3836e-33	7.94266	0.059	0	1.27203e-28	PIP4P1
EIPR1	3.3836e-33	7.89309	0.059	0	1.27203e-28	EIPR1
AL158152.1	3.3836e-33	7.82848	0.059	0	1.27203e-28	AL158152.1
AC020915.3	3.3836e-33	7.53859	0.059	0	1.27203e-28	AC020915.3
DNM1L	4.21351e-33	1.42664	0.284	0.123	1.58403e-28	DNM1L
PNPLA8	4.46542e-33	1.15482	0.372	0.189	1.67873e-28	PNPLA8
SEC31A	4.50581e-33	0.930768	0.519	0.324	1.69391e-28	SEC31A
SURF1	4.87258e-33	-1.70318	0.096	0.279	1.8318e-28	SURF1
LTN1	5.57693e-33	1.59991	0.211	0.071	2.09659e-28	LTN1
RPL8	6.04896e-33	-0.333712	0.943	0.969	2.27405e-28	RPL8
SLC25A6	6.32686e-33	-0.497813	0.822	0.845	2.37852e-28	SLC25A6
MPST	6.34668e-33	-1.43202	0.118	0.306	2.38597e-28	MPST
KRT24	6.57906e-33	-9.05794	0	0.122	2.47333e-28	KRT24
TNFRSF10B	8.08284e-33	1.59139	0.245	0.095	3.03866e-28	TNFRSF10B
NSD1	8.8724e-33	1.27149	0.257	0.1	3.33549e-28	NSD1
TMEM230	9.78956e-33	-0.888955	0.475	0.619	3.68029e-28	TMEM230
AL035071.1	1.07323e-32	8.01643	0.058	0	4.03469e-28	AL035071.1
Z93930.2	1.07323e-32	7.83996	0.058	0	4.03469e-28	Z93930.2
COP1	1.07323e-32	7.64871	0.058	0	4.03469e-28	COP1
GUCA2B	1.12384e-32	-3.79167	0.012	0.146	4.22497e-28	GUCA2B
DAPK3	1.22202e-32	-2.01163	0.055	0.219	4.59406e-28	DAPK3
GPC3	1.27838e-32	-4.44276	0.015	0.15	4.80593e-28	GPC3
PHF3	1.28978e-32	1.15071	0.349	0.172	4.84879e-28	PHF3
UBE2V1	1.34094e-32	3.0865	0.104	0.016	5.04112e-28	UBE2V1
COPA	1.37668e-32	1.05631	0.391	0.207	5.17551e-28	COPA
NXT1	1.69637e-32	-1.58793	0.084	0.261	6.37732e-28	NXT1
GIGYF2	2.42579e-32	1.23405	0.276	0.117	9.11951e-28	GIGYF2
GPBP1	2.59951e-32	0.77254	0.587	0.391	9.7726e-28	GPBP1
NRDC	2.63116e-32	1.12233	0.353	0.175	9.89159e-28	NRDC
KIAA1715	3.30039e-32	-7.90213	0	0.119	1.24075e-27	KIAA1715
FAM198B-AS1	3.40228e-32	8.27778	0.058	0	1.27905e-27	FAM198B-AS1
CYREN	3.40228e-32	7.94188	0.058	0	1.27905e-27	CYREN
ARPC2	3.56505e-32	-0.80656	0.54	0.664	1.34025e-27	ARPC2
SRFBP1	3.70514e-32	1.36575	0.239	0.089	1.39291e-27	SRFBP1
SETX	3.71559e-32	1.4561	0.268	0.113	1.39684e-27	SETX
TGOLN2	3.75959e-32	1.01202	0.483	0.299	1.41338e-27	TGOLN2
KLF4	3.86315e-32	-0.879404	0.605	0.724	1.45231e-27	KLF4
ST3GAL4	3.99885e-32	-1.81262	0.084	0.259	1.50333e-27	ST3GAL4
TRADD	4.21896e-32	-1.79443	0.054	0.216	1.58608e-27	TRADD
ZCCHC11	4.31592e-32	-7.94618	0	0.119	1.62253e-27	ZCCHC11
HUWE1	4.68464e-32	1.25329	0.26	0.105	1.76114e-27	HUWE1
PDIA6	5.03523e-32	-0.802822	0.469	0.628	1.89294e-27	PDIA6
SFTA1P	5.17614e-32	0.898389	0.405	0.201	1.94592e-27	SFTA1P
RPS11	5.29981e-32	-0.336979	0.942	0.963	1.99241e-27	RPS11
SMC5	6.11018e-32	1.08304	0.347	0.172	2.29706e-27	SMC5
ABHD14A	6.69445e-32	-1.57369	0.094	0.27	2.51671e-27	ABHD14A
TNRC6B	7.17215e-32	0.755486	0.562	0.365	2.6963e-27	TNRC6B
NPIPB5	7.268e-32	1.75424	0.157	0.041	2.73233e-27	NPIPB5
THSD4	7.72099e-32	1.19632	0.233	0.085	2.90263e-27	THSD4
MIER1	8.67471e-32	0.964803	0.397	0.209	3.26117e-27	MIER1
ZFC3H1	9.67711e-32	1.30093	0.288	0.126	3.63801e-27	ZFC3H1
MLXIP	9.98084e-32	0.952578	0.478	0.288	3.7522e-27	MLXIP
CD34	1.00737e-31	-3.01708	0.02	0.158	3.7871e-27	CD34
NT5C	1.05066e-31	-1.40926	0.109	0.294	3.94985e-27	NT5C
RAB5IF	1.07799e-31	8.13846	0.057	0	4.05261e-27	RAB5IF
AC092691.1	1.07799e-31	7.93521	0.057	0	4.05261e-27	AC092691.1
AC239800.3	1.07799e-31	7.86067	0.057	0	4.05261e-27	AC239800.3
RLIM	1.2054e-31	1.63276	0.214	0.077	4.53158e-27	RLIM
ATF7IP	1.34044e-31	1.41544	0.227	0.084	5.03923e-27	ATF7IP
JUND	1.36911e-31	0.676488	0.782	0.696	5.14702e-27	JUND
FNDC1	1.45246e-31	1.9534	0.178	0.055	5.46039e-27	FNDC1
ATP6AP2	1.45303e-31	-0.884177	0.448	0.604	5.4625e-27	ATP6AP2
PLD3	1.58236e-31	-1.10599	0.396	0.546	5.94872e-27	PLD3
ZNF720	2.06432e-31	1.55465	0.238	0.092	7.76059e-27	ZNF720
HRSP12	2.15167e-31	-7.63163	0	0.116	8.08897e-27	HRSP12
SLC25A3	2.15575e-31	-0.60167	0.624	0.745	8.10431e-27	SLC25A3
HLA-A	2.2545e-31	-0.413497	0.932	0.955	8.47558e-27	HLA-A
HNRNPH1	2.28058e-31	0.606992	0.676	0.475	8.57359e-27	HNRNPH1
MYO18A	2.31455e-31	3.70187	0.085	0.009	8.70132e-27	MYO18A
ARHGAP29	2.35749e-31	-2.13776	0.037	0.186	8.86276e-27	ARHGAP29
MIA3	2.45467e-31	1.22233	0.291	0.129	9.22809e-27	MIA3
PHF6	2.46897e-31	1.9049	0.151	0.039	9.28185e-27	PHF6
C2	2.54466e-31	0.762227	0.556	0.357	9.56641e-27	C2
SHPRH	2.60121e-31	1.3715	0.241	0.094	9.77901e-27	SHPRH
SNRPD2	3.41269e-31	-0.640133	0.632	0.735	1.28297e-26	SNRPD2
PHETA2	3.41375e-31	7.99478	0.056	0	1.28336e-26	PHETA2
AC018797.2	3.41375e-31	7.91303	0.056	0	1.28336e-26	AC018797.2
HNRNPA1P48	3.41375e-31	7.62129	0.056	0	1.28336e-26	HNRNPA1P48
SRSF7	3.48309e-31	0.706535	0.776	0.624	1.30943e-26	SRSF7
CLTC	3.68194e-31	1.04132	0.373	0.197	1.38419e-26	CLTC
NAA10	4.29067e-31	-1.60139	0.116	0.294	1.61304e-26	NAA10
PITHD1	5.45896e-31	-1.61315	0.101	0.277	2.05224e-26	PITHD1
RP4-665J23.1	6.2608e-31	-7.79781	0	0.115	2.35369e-26	RP4-665J23.1
PID1	7.34892e-31	-1.72787	0.117	0.289	2.76275e-26	PID1
DDX46	7.44071e-31	0.843182	0.522	0.325	2.79726e-26	DDX46
ERGIC3	7.54396e-31	-0.855495	0.438	0.583	2.83608e-26	ERGIC3
CBX5	8.11101e-31	1.1629	0.322	0.153	3.04925e-26	CBX5
THBS2	9.81833e-31	-2.96239	0.023	0.159	3.6911e-26	THBS2
SENP7	1.05902e-30	1.59974	0.178	0.055	3.98129e-26	SENP7
INTS13	1.08048e-30	7.51993	0.055	0	4.06196e-26	INTS13
GPC6	1.13596e-30	0.9252	0.461	0.277	4.27051e-26	GPC6
NDUFV3	1.20973e-30	1.09535	0.324	0.153	4.54784e-26	NDUFV3
INO80D	1.3521e-30	1.5984	0.22	0.082	5.08308e-26	INO80D
IMP3	1.42509e-30	-1.29972	0.1	0.282	5.35747e-26	IMP3
RSBN1L	1.49849e-30	0.870235	0.457	0.264	5.63343e-26	RSBN1L
TCF12	1.78057e-30	1.31456	0.272	0.118	6.69387e-26	TCF12
IGF2	1.81747e-30	-8.42565	0	0.113	6.83259e-26	IGF2
FAM175A	1.81747e-30	-7.63346	0	0.113	6.83259e-26	FAM175A
TPI1	2.47709e-30	-0.586305	0.778	0.828	9.31238e-26	TPI1
STAG1	2.61969e-30	1.27384	0.299	0.14	9.84848e-26	STAG1
FAM127C	3.09388e-30	-7.77327	0	0.112	1.16311e-25	FAM127C
METTL10	3.09388e-30	-7.72672	0	0.112	1.16311e-25	METTL10
JOSD2	3.10367e-30	-1.35652	0.141	0.326	1.1668e-25	JOSD2
FAM118A	3.20672e-30	1.29903	0.237	0.092	1.20553e-25	FAM118A
FAT1	3.38552e-30	1.35723	0.235	0.092	1.27275e-25	FAT1
BCLAF3	3.41804e-30	7.88095	0.054	0	1.28498e-25	BCLAF3
AC015912.3	3.41804e-30	7.67038	0.054	0	1.28498e-25	AC015912.3
TMEM250	3.41804e-30	7.61253	0.054	0	1.28498e-25	TMEM250
CTBP1-DT	3.41804e-30	7.59024	0.054	0	1.28498e-25	CTBP1-DT
CLN3	3.43941e-30	-3.52475	0.013	0.139	1.29301e-25	CLN3
TAX1BP3	3.45958e-30	-1.01821	0.329	0.5	1.3006e-25	TAX1BP3
C17orf58	3.51782e-30	-2.45724	0.024	0.159	1.32249e-25	C17orf58
SYNE1	3.54831e-30	1.06938	0.392	0.214	1.33395e-25	SYNE1
DDX5	4.01668e-30	0.439763	0.929	0.927	1.51003e-25	DDX5
CHIC2	4.09346e-30	-1.60193	0.072	0.237	1.53889e-25	CHIC2
HSPB2	4.38103e-30	-1.89307	0.074	0.236	1.647e-25	HSPB2
PHACTR4	4.5307e-30	1.09698	0.267	0.113	1.70327e-25	PHACTR4
RPLP0	4.54473e-30	-0.383593	0.934	0.941	1.70855e-25	RPLP0
VCL	4.71291e-30	0.905152	0.471	0.285	1.77177e-25	VCL
GPR63	4.72763e-30	1.3854	0.221	0.082	1.77731e-25	GPR63
TYMP	4.82444e-30	-0.971003	0.367	0.551	1.8137e-25	TYMP
HERC1	5.23332e-30	1.36282	0.235	0.093	1.96741e-25	HERC1
WBSCR16	5.26366e-30	-7.53537	0	0.111	1.97882e-25	WBSCR16
SNF8	5.4155e-30	-1.26855	0.127	0.311	2.0359e-25	SNF8
TFAM	5.72405e-30	1.28505	0.279	0.126	2.1519e-25	TFAM
OGFOD3	6.45376e-30	-1.83634	0.065	0.223	2.42623e-25	OGFOD3
LCOR	6.68984e-30	1.57796	0.191	0.065	2.51498e-25	LCOR
RAB11B	6.86583e-30	-1.09402	0.232	0.423	2.58114e-25	RAB11B
MT-ND4	7.51267e-30	0.265933	0.996	0.997	2.82431e-25	MT-ND4
HIVEP1	7.62651e-30	1.61623	0.175	0.055	2.86711e-25	HIVEP1
SLC38A2	7.75887e-30	0.861105	0.633	0.488	2.91687e-25	SLC38A2
ABCA8	9.20546e-30	0.57924	0.729	0.586	3.4607e-25	ABCA8
TGM2	9.69493e-30	1.0388	0.239	0.091	3.64471e-25	TGM2
EFEMP2	1.03564e-29	-0.895231	0.42	0.558	3.89338e-25	EFEMP2
MKLN1	1.0394e-29	1.10773	0.293	0.134	3.90753e-25	MKLN1
PEBP1	1.04605e-29	-0.540233	0.733	0.817	3.93251e-25	PEBP1
HTRA3	1.0749e-29	-1.87493	0.164	0.336	4.04099e-25	HTRA3
MIR29B2CHG	1.08072e-29	7.93784	0.053	0	4.06285e-25	MIR29B2CHG
AC090152.1	1.08072e-29	7.75131	0.053	0	4.06285e-25	AC090152.1
AL049840.1	1.08072e-29	7.70159	0.053	0	4.06285e-25	AL049840.1
FDX2	1.08072e-29	7.69681	0.053	0	4.06285e-25	FDX2
AC244090.1	1.08072e-29	7.55319	0.053	0	4.06285e-25	AC244090.1
ITM2C	1.15479e-29	-0.781393	0.462	0.619	4.34132e-25	ITM2C
RP11-352M15.2	1.16678e-29	-7.8401	0	0.11	4.3864e-25	RP11-352M15.2
UBA6	1.2101e-29	1.35129	0.24	0.096	4.54923e-25	UBA6
OMD	1.32136e-29	-5.01944	0.004	0.118	4.96751e-25	OMD
FAM184B	1.34967e-29	4.07457	0.062	0.003	5.07396e-25	FAM184B
TOMM20	1.36257e-29	0.690604	0.621	0.449	5.12243e-25	TOMM20
COPRS	1.63095e-29	-1.30785	0.084	0.254	6.13139e-25	COPRS
NEGR1	1.7281e-29	0.983258	0.446	0.27	6.49663e-25	NEGR1
ATN1	1.79197e-29	1.17379	0.342	0.173	6.73672e-25	ATN1
PPIC	1.80563e-29	-1.11675	0.454	0.578	6.78809e-25	PPIC
FGL2	1.85418e-29	-1.31541	0.082	0.248	6.9706e-25	FGL2
ICAM1	2.29925e-29	1.15612	0.581	0.437	8.64379e-25	ICAM1
COPB2	2.50828e-29	1.06758	0.355	0.186	9.42963e-25	COPB2
GBF1	2.65796e-29	1.69911	0.165	0.05	9.99234e-25	GBF1
FAM193A	3.22851e-29	1.75974	0.155	0.044	1.21372e-24	FAM193A
PRSS23	3.27119e-29	-1.39081	0.272	0.439	1.22977e-24	PRSS23
MAP3K2	3.36373e-29	1.09718	0.292	0.135	1.26456e-24	MAP3K2
AL034417.3	3.41527e-29	8.40467	0.052	0	1.28394e-24	AL034417.3
LARGE1	3.41527e-29	7.89617	0.052	0	1.28394e-24	LARGE1
AL450998.2	3.41527e-29	7.85503	0.052	0	1.28394e-24	AL450998.2
AL390728.6	3.41527e-29	7.79805	0.052	0	1.28394e-24	AL390728.6
LINC02550	3.41527e-29	7.75828	0.052	0	1.28394e-24	LINC02550
AL355338.1	3.41527e-29	7.743	0.052	0	1.28394e-24	AL355338.1
CRYAB	3.62287e-29	-1.55679	0.338	0.506	1.36198e-24	CRYAB
VAPA	3.96055e-29	-0.828032	0.457	0.61	1.48893e-24	VAPA
SPEN	4.13199e-29	1.11765	0.264	0.112	1.55338e-24	SPEN
ANK2	5.03924e-29	1.23457	0.37	0.203	1.89445e-24	ANK2
RPAP2	5.34567e-29	1.71932	0.194	0.069	2.00965e-24	RPAP2
CTSF	5.48081e-29	-1.00457	0.283	0.459	2.06045e-24	CTSF
CMTM3	5.6264e-29	-1.55069	0.125	0.299	2.11519e-24	CMTM3
ZNF708	6.73774e-29	1.91309	0.121	0.026	2.53299e-24	ZNF708
PDLIM3	7.14429e-29	0.69318	0.535	0.321	2.68582e-24	PDLIM3
ANKRD50	7.36982e-29	1.40353	0.192	0.066	2.77061e-24	ANKRD50
EMP2	7.39241e-29	0.565621	0.745	0.598	2.7791e-24	EMP2
BOD1	8.46558e-29	-1.60015	0.082	0.244	3.18255e-24	BOD1
IGLC7	8.54126e-29	-4.65953	0.003	0.113	3.211e-24	IGLC7
SOD1	8.90255e-29	-0.579884	0.772	0.821	3.34682e-24	SOD1
ZNF721	9.29112e-29	1.27343	0.225	0.088	3.4929e-24	ZNF721
DOCK1	9.38704e-29	1.42429	0.229	0.092	3.52897e-24	DOCK1
CYLD	9.50913e-29	1.21732	0.339	0.178	3.57486e-24	CYLD
HDHD5	1.07874e-28	7.46494	0.051	0	4.05543e-24	HDHD5
MAIP1	1.07875e-28	7.60297	0.051	0	4.05543e-24	MAIP1
AKAP9	1.1517e-28	0.771925	0.591	0.422	4.32969e-24	AKAP9
COL15A1	1.25762e-28	0.730712	0.516	0.316	4.72791e-24	COL15A1
NCKAP5	1.3782e-28	1.60867	0.16	0.047	5.1812e-24	NCKAP5
GPAA1	1.62051e-28	-1.03156	0.185	0.372	6.09213e-24	GPAA1
COL14A1	1.72988e-28	0.746577	0.693	0.543	6.50332e-24	COL14A1
RUFY3	1.74667e-28	0.988806	0.348	0.179	6.56645e-24	RUFY3
BMPR2	1.81522e-28	1.24033	0.317	0.16	6.82415e-24	BMPR2
ARRDC4	1.90227e-28	1.3759	0.23	0.092	7.15139e-24	ARRDC4
ANKRD35	2.01877e-28	-1.77696	0.074	0.229	7.58936e-24	ANKRD35
FAM150B	2.13661e-28	-8.63228	0	0.105	8.03236e-24	FAM150B
TRIP12	2.3498e-28	1.35679	0.253	0.109	8.83383e-24	TRIP12
BRD8	2.41851e-28	1.42846	0.204	0.075	9.09214e-24	BRD8
GUCA2A	2.8105e-28	-2.29896	0.023	0.15	1.05658e-23	GUCA2A
CILP	2.8614e-28	-2.3881	0.077	0.228	1.07572e-23	CILP
PTGFRN	3.12826e-28	1.12745	0.307	0.151	1.17604e-23	PTGFRN
KANK2	3.21622e-28	0.803988	0.522	0.34	1.20911e-23	KANK2
AC026391.1	3.40561e-28	7.98489	0.05	0	1.28031e-23	AC026391.1
AC245014.3	3.40561e-28	7.81026	0.05	0	1.28031e-23	AC245014.3
AL591846.2	3.40561e-28	7.69037	0.05	0	1.28031e-23	AL591846.2
SHLD1	3.40561e-28	7.61694	0.05	0	1.28031e-23	SHLD1
UNC5C	3.46351e-28	1.38662	0.208	0.078	1.30207e-23	UNC5C
AL132709.8	3.61826e-28	-7.50078	0	0.105	1.36025e-23	AL132709.8
USP15	3.78382e-28	0.971766	0.308	0.149	1.42249e-23	USP15
ZNF410	3.78828e-28	3.19556	0.077	0.008	1.42416e-23	ZNF410
DDR2	3.80452e-28	0.886449	0.554	0.385	1.43027e-23	DDR2
PDE7B	3.938e-28	1.22777	0.218	0.083	1.48045e-23	PDE7B
APOL4	3.95682e-28	1.82927	0.19	0.068	1.48753e-23	APOL4
POLE4	4.06978e-28	-1.26699	0.171	0.348	1.52999e-23	POLE4
FABP4	4.42411e-28	0.908928	0.426	0.24	1.6632e-23	FABP4
SETD2	4.55874e-28	1.38083	0.206	0.076	1.71381e-23	SETD2
CDC40	4.65589e-28	1.00145	0.353	0.186	1.75033e-23	CDC40
CBR1	5.03875e-28	-1.08642	0.23	0.413	1.89427e-23	CBR1
EIF2AK2	5.06687e-28	0.922739	0.398	0.228	1.90484e-23	EIF2AK2
HEBP2	5.37941e-28	-1.33669	0.102	0.269	2.02234e-23	HEBP2
ZKSCAN1	6.92356e-28	0.964747	0.333	0.169	2.60284e-23	ZKSCAN1
NCAM1	6.97607e-28	0.890644	0.295	0.133	2.62258e-23	NCAM1
TPST1	6.99977e-28	-1.59791	0.1	0.261	2.63149e-23	TPST1
DYNC1H1	7.08176e-28	1.04736	0.411	0.242	2.66232e-23	DYNC1H1
TRERF1	7.31154e-28	1.2808	0.227	0.09	2.7487e-23	TRERF1
C1orf27	7.96519e-28	-7.57763	0	0.103	2.99443e-23	C1orf27
DNAJC1	9.59515e-28	-1.37003	0.157	0.328	3.6072e-23	DNAJC1
TRIM56	1.06248e-27	1.02464	0.334	0.173	3.99429e-23	TRIM56
ETFBKMT	1.07463e-27	7.7088	0.049	0	4.03995e-23	ETFBKMT
AC093827.4	1.07463e-27	7.49358	0.049	0	4.03995e-23	AC093827.4
SMNDC1	1.11675e-27	1.40928	0.222	0.089	4.1983e-23	SMNDC1
TSTD2	1.16815e-27	1.82859	0.142	0.039	4.39156e-23	TSTD2
AURKAIP1	1.295e-27	-0.863718	0.292	0.481	4.86844e-23	AURKAIP1
NDUFC1	1.3727e-27	0.554158	0.653	0.463	5.16052e-23	NDUFC1
TMEM119	1.58142e-27	0.773735	0.427	0.241	5.9452e-23	TMEM119
MTPN	1.72775e-27	0.859805	0.49	0.313	6.49529e-23	MTPN
C11orf57	1.7512e-27	-7.61275	0	0.102	6.58345e-23	C11orf57
CNOT4	1.80682e-27	0.859003	0.403	0.226	6.79256e-23	CNOT4
PITPNB	1.88076e-27	1.05766	0.332	0.173	7.07054e-23	PITPNB
MAF1	2.0128e-27	-1.15418	0.202	0.383	7.56691e-23	MAF1
ANP32B	2.08804e-27	-0.958303	0.305	0.487	7.84979e-23	ANP32B
FNDC3B	2.35042e-27	0.996768	0.431	0.268	8.83617e-23	FNDC3B
EEF1A1	2.3696e-27	-0.295961	0.992	0.997	8.90828e-23	EEF1A1
SLK	2.59066e-27	1.05043	0.305	0.148	9.73932e-23	SLK
RPL26	2.61746e-27	-0.264913	0.961	0.981	9.84006e-23	RPL26
2025-09-01	2.62756e-27	-2.19221	0.024	0.15	9.87806e-23	2025-09-01
MIR222HG	2.73848e-27	1.73198	0.202	0.077	1.0295e-22	MIR222HG
HERPUD1	2.92108e-27	-0.791436	0.507	0.637	1.09815e-22	HERPUD1
AC116366.3	3.38929e-27	7.33825	0.048	0	1.27417e-22	AC116366.3
AL683813.1	3.38929e-27	7.78759	0.048	0	1.27417e-22	AL683813.1
AL050341.2	3.38929e-27	7.77831	0.048	0	1.27417e-22	AL050341.2
SGO2	3.38929e-27	7.67652	0.048	0	1.27417e-22	SGO2
NECTIN1	3.38929e-27	7.65899	0.048	0	1.27417e-22	NECTIN1
ZSWIM9	3.38929e-27	7.55524	0.048	0	1.27417e-22	ZSWIM9
BMT2	3.38929e-27	7.4522	0.048	0	1.27417e-22	BMT2
SEC62	3.67001e-27	0.415773	0.829	0.724	1.3797e-22	SEC62
GUCY1A3	3.84518e-27	-8.36528	0	0.101	1.44556e-22	GUCY1A3
CHD4	4.01159e-27	0.989405	0.461	0.286	1.50812e-22	CHD4
C4orf48	4.34656e-27	-1.13634	0.066	0.219	1.63405e-22	C4orf48
BTF3	5.04942e-27	-0.383806	0.858	0.912	1.89828e-22	BTF3
PSMC6	5.46708e-27	0.841111	0.456	0.286	2.0553e-22	PSMC6
TCEB3	6.49128e-27	-7.48177	0	0.1	2.44033e-22	TCEB3
KBTBD2	6.6935e-27	1.28779	0.226	0.092	2.51635e-22	KBTBD2
MT-ND5	6.73325e-27	0.317209	0.967	0.967	2.5313e-22	MT-ND5
UBR5	6.95045e-27	1.31302	0.259	0.118	2.61295e-22	UBR5
KDM5A	7.06389e-27	1.00252	0.329	0.171	2.6556e-22	KDM5A
LDB1	7.57931e-27	2.0128	0.123	0.03	2.84937e-22	LDB1
MRC2	9.85006e-27	0.750929	0.559	0.375	3.70303e-22	MRC2
MYO1C	1.00853e-26	0.87431	0.425	0.252	3.79146e-22	MYO1C
TNFAIP3	1.05005e-26	1.40565	0.443	0.291	3.94755e-22	TNFAIP3
AC006480.2	1.06844e-26	7.85531	0.047	0	4.0167e-22	AC006480.2
AC092279.1	1.06844e-26	7.54177	0.047	0	4.0167e-22	AC092279.1
BRD3OS	1.06844e-26	7.435	0.047	0	4.0167e-22	BRD3OS
AC027277.1	1.06844e-26	7.38082	0.047	0	4.0167e-22	AC027277.1
AL137186.2	1.06844e-26	7.36295	0.047	0	4.0167e-22	AL137186.2
AL035413.1	1.06844e-26	7.27522	0.047	0	4.0167e-22	AL035413.1
IGFBP5	1.14212e-26	-1.24823	0.292	0.459	4.29367e-22	IGFBP5
TRNT1	1.14284e-26	1.55552	0.16	0.05	4.29639e-22	TRNT1
ZDHHC17	1.30165e-26	1.5227	0.177	0.061	4.89341e-22	ZDHHC17
CTDSPL2	1.37815e-26	1.28799	0.197	0.073	5.18103e-22	CTDSPL2
CTB-50L17.10	1.42229e-26	-7.54727	0	0.099	5.34697e-22	CTB-50L17.10
SEPN1	1.42229e-26	-7.48319	0	0.099	5.34697e-22	SEPN1
FBXL15	1.45084e-26	-1.71593	0.051	0.192	5.45428e-22	FBXL15
MRPL12	1.49086e-26	-1.7212	0.06	0.205	5.60473e-22	MRPL12
SLC25A4	1.77409e-26	-2.35126	0.032	0.158	6.66951e-22	SLC25A4
ICAM4	1.84146e-26	1.55948	0.326	0.181	6.9228e-22	ICAM4
RP11-1094M14.11	1.8468e-26	-7.59497	0	0.098	6.94286e-22	RP11-1094M14.11
UCHL1	1.93025e-26	-2.93157	0.015	0.129	7.25657e-22	UCHL1
RPS6KA2	2.02023e-26	1.1697	0.27	0.123	7.59486e-22	RPS6KA2
MAP1B	2.2424e-26	-1.13979	0.11	0.278	8.43009e-22	MAP1B
VPS4B	2.31327e-26	1.0617	0.314	0.159	8.69649e-22	VPS4B
TMEM57	2.39767e-26	-7.45121	0	0.098	9.01379e-22	TMEM57
C16orf62	2.39767e-26	-7.35424	0	0.098	9.01379e-22	C16orf62
RBM42	2.46038e-26	-1.2054	0.132	0.302	9.24957e-22	RBM42
DDRGK1	2.68943e-26	-1.40464	0.129	0.293	1.01106e-21	DDRGK1
TAF1D	3.01706e-26	0.786015	0.535	0.354	1.13423e-21	TAF1D
PCNXL4	3.11241e-26	-7.83656	0	0.097	1.17008e-21	PCNXL4
ARID1A	3.34566e-26	1.10574	0.292	0.142	1.25777e-21	ARID1A
AC006333.2	3.36658e-26	7.79532	0.046	0	1.26563e-21	AC006333.2
AL451165.2	3.36658e-26	7.57467	0.046	0	1.26563e-21	AL451165.2
AC004520.1	3.36658e-26	7.50045	0.046	0	1.26563e-21	AC004520.1
AC093627.6	3.36658e-26	7.38732	0.046	0	1.26563e-21	AC093627.6
FNDC3A	3.38682e-26	1.07646	0.292	0.143	1.27324e-21	FNDC3A
PCDHGC3	3.40951e-26	3.6031	0.065	0.005	1.28177e-21	PCDHGC3
COL6A5	3.45066e-26	2.28211	0.11	0.024	1.29724e-21	COL6A5
NFKB2	3.86449e-26	1.16291	0.343	0.188	1.45282e-21	NFKB2
RP11-395A13.2	4.03965e-26	-7.70629	0	0.097	1.51867e-21	RP11-395A13.2
N6AMT2	4.03965e-26	-7.62062	0	0.097	1.51867e-21	N6AMT2
UNC5D	4.21901e-26	2.17009	0.093	0.016	1.58609e-21	UNC5D
SYNCRIP	4.31377e-26	0.872148	0.417	0.247	1.62172e-21	SYNCRIP
PRRC2A	4.39882e-26	1.11066	0.301	0.15	1.65369e-21	PRRC2A
PER2	4.41708e-26	1.20553	0.254	0.113	1.66056e-21	PER2
SNX13	4.52032e-26	1.21252	0.218	0.089	1.69937e-21	SNX13
ZNF644	4.53198e-26	1.02302	0.308	0.151	1.70375e-21	ZNF644
TEAD1	4.59976e-26	1.15631	0.262	0.12	1.72923e-21	TEAD1
EIF4G1	4.64729e-26	1.00112	0.37	0.208	1.7471e-21	EIF4G1
PTGIS	4.79587e-26	-2.65277	0.018	0.133	1.80296e-21	PTGIS
PDE5A	4.94184e-26	0.98862	0.313	0.158	1.85784e-21	PDE5A
ZNF451	5.92845e-26	1.15338	0.273	0.129	2.22874e-21	ZNF451
AP3S1	6.00136e-26	-0.964468	0.358	0.502	2.25615e-21	AP3S1
TET2	6.15582e-26	1.62994	0.139	0.04	2.31422e-21	TET2
DDX23	6.64703e-26	1.13267	0.248	0.111	2.49888e-21	DDX23
FDX1L	6.80229e-26	-7.41746	0	0.096	2.55725e-21	FDX1L
RQCD1	6.80229e-26	-7.46384	0	0.096	2.55725e-21	RQCD1
ZCCHC24	7.50563e-26	0.907966	0.388	0.224	2.82167e-21	ZCCHC24
TERF2IP	8.15535e-26	-1.01856	0.253	0.431	3.06592e-21	TERF2IP
CMB9-22P13.1	8.82509e-26	-8.04672	0	0.096	3.31771e-21	CMB9-22P13.1
RNF19A	9.17259e-26	1.2162	0.24	0.106	3.44834e-21	RNF19A
ESCO1	9.31122e-26	1.58656	0.166	0.056	3.50046e-21	ESCO1
CKB	9.47468e-26	-1.0181	0.206	0.377	3.56191e-21	CKB
DDX6	9.69942e-26	0.891071	0.426	0.259	3.6464e-21	DDX6
PSIP1	9.80756e-26	-1.23697	0.201	0.37	3.68705e-21	PSIP1
CADM3	1.0487e-25	-1.64676	0.159	0.315	3.94247e-21	CADM3
AL391807.1	1.06029e-25	8.08089	0.045	0	3.98605e-21	AL391807.1
ENTR1	1.06029e-25	7.7584	0.045	0	3.98605e-21	ENTR1
GMDS-DT	1.06029e-25	7.56888	0.045	0	3.98605e-21	GMDS-DT
UTP25	1.06029e-25	7.50255	0.045	0	3.98605e-21	UTP25
AC004130.1	1.06029e-25	7.36967	0.045	0	3.98605e-21	AC004130.1
KIAA1683	1.14478e-25	-7.78237	0	0.095	4.30369e-21	KIAA1683
ARID4B	1.15064e-25	0.643881	0.642	0.488	4.3257e-21	ARID4B
RNF130	1.15795e-25	-1.31542	0.145	0.31	4.35321e-21	RNF130
HAGH	1.16752e-25	-2.09492	0.04	0.168	4.38918e-21	HAGH
GPATCH2	1.23699e-25	1.11001	0.248	0.109	4.65034e-21	GPATCH2
CEP350	1.26748e-25	1.01858	0.27	0.126	4.76497e-21	CEP350
RNF216	1.28609e-25	1.1952	0.264	0.123	4.83493e-21	RNF216
ITGA5	1.29891e-25	1.17662	0.265	0.123	4.88312e-21	ITGA5
COQ10B	1.3651e-25	0.909826	0.471	0.315	5.13194e-21	COQ10B
PAPD4	1.48479e-25	-7.50649	0	0.095	5.58193e-21	PAPD4
LPP	1.5888e-25	0.620664	0.573	0.399	5.97292e-21	LPP
ATP10D	1.65558e-25	1.51083	0.182	0.066	6.224e-21	ATP10D
CEP170	1.67089e-25	1.35819	0.229	0.1	6.28153e-21	CEP170
UQCR10	1.68869e-25	0.570311	0.695	0.538	6.34848e-21	UQCR10
CRABP2	1.73734e-25	-2.8444	0.028	0.147	6.53136e-21	CRABP2
SP100	1.77738e-25	0.830573	0.469	0.304	6.68187e-21	SP100
PRDM2	1.78086e-25	1.02888	0.31	0.159	6.69497e-21	PRDM2
SLC9A9	1.78458e-25	1.14247	0.255	0.115	6.70894e-21	SLC9A9
SPTBN1	1.78572e-25	0.621668	0.695	0.55	6.71323e-21	SPTBN1
NNMT	1.84863e-25	0.690301	0.831	0.756	6.94973e-21	NNMT
CPE	1.86655e-25	-2.47953	0.031	0.153	7.01709e-21	CPE
CASP4	1.93438e-25	0.85937	0.465	0.296	7.27212e-21	CASP4
CCNT1	2.06093e-25	1.28277	0.207	0.082	7.74786e-21	CCNT1
MANF	2.06297e-25	-1.21021	0.185	0.35	7.75554e-21	MANF
CORO1B	2.12757e-25	-1.34302	0.153	0.32	7.99838e-21	CORO1B
DNAJA1	2.15829e-25	0.53189	0.854	0.792	8.11388e-21	DNAJA1
NFAT5	2.17144e-25	1.02199	0.357	0.198	8.16331e-21	NFAT5
PUM3	2.23917e-25	1.21308	0.256	0.118	8.41794e-21	PUM3
TP53BP1	2.35606e-25	1.28164	0.222	0.093	8.85738e-21	TP53BP1
SRSF8	2.36645e-25	-1.82767	0.079	0.224	8.89642e-21	SRSF8
PIEZO2	2.43004e-25	2.09425	0.151	0.049	9.1355e-21	PIEZO2
PML	2.4732e-25	1.01103	0.305	0.152	9.29775e-21	PML
ODC1	2.52764e-25	-2.12475	0.073	0.214	9.5024e-21	ODC1
CAMSAP2	2.99494e-25	1.24872	0.21	0.084	1.12592e-20	CAMSAP2
DNAJB1	3.22236e-25	-0.791574	0.754	0.803	1.21141e-20	DNAJB1
RP5-1085F17.3	3.23691e-25	-7.53001	0	0.094	1.21688e-20	RP5-1085F17.3
SVIL-AS1	3.23691e-25	-7.61228	0	0.094	1.21688e-20	SVIL-AS1
LYSMD2	3.31058e-25	-2.35983	0.034	0.158	1.24458e-20	LYSMD2
ABCF1	3.32573e-25	0.870281	0.356	0.195	1.25027e-20	ABCF1
AL138828.1	3.33781e-25	8.00427	0.045	0	1.25482e-20	AL138828.1
AL355472.1	3.33781e-25	7.56867	0.045	0	1.25482e-20	AL355472.1
AC119674.2	3.33781e-25	7.55675	0.045	0	1.25482e-20	AC119674.2
SELENOO	3.33781e-25	7.51626	0.045	0	1.25482e-20	SELENOO
AC104794.2	3.33781e-25	7.48537	0.045	0	1.25482e-20	AC104794.2
EFL1	3.33781e-25	7.39001	0.045	0	1.25482e-20	EFL1
OSER1-DT	3.33781e-25	7.34094	0.045	0	1.25482e-20	OSER1-DT
FXR1	3.36298e-25	0.842616	0.424	0.254	1.26428e-20	FXR1
AKR1C3	3.66566e-25	-3.317	0.015	0.124	1.37807e-20	AKR1C3
MAP4	3.96901e-25	0.697776	0.514	0.337	1.49211e-20	MAP4
SLC39A3	4.07819e-25	-1.64295	0.048	0.183	1.53315e-20	SLC39A3
THUMPD3-AS1	4.18715e-25	0.929224	0.464	0.296	1.57412e-20	THUMPD3-AS1
TOMM70A	4.19596e-25	-7.35399	0	0.093	1.57743e-20	TOMM70A
SLC16A1-AS1	4.21228e-25	1.42137	0.157	0.052	1.58356e-20	SLC16A1-AS1
TBC1D23	4.79628e-25	1.30251	0.216	0.09	1.80311e-20	TBC1D23
TPP2	4.95376e-25	1.22808	0.235	0.103	1.86232e-20	TPP2
ID4	5.0137e-25	-1.62944	0.222	0.374	1.88485e-20	ID4
KIAA0907	5.4384e-25	-7.80625	0	0.093	2.04451e-20	KIAA0907
ACP5	5.58693e-25	0.893978	0.415	0.242	2.10035e-20	ACP5
SRRM1	6.17139e-25	0.545616	0.631	0.46	2.32007e-20	SRRM1
GAS1	6.32212e-25	-3.56406	0.004	0.101	2.37674e-20	GAS1
PCLO	6.77823e-25	2.2376	0.089	0.016	2.54821e-20	PCLO
ODF2L	6.99845e-25	0.756455	0.464	0.291	2.631e-20	ODF2L
HNRNPU-AS1	7.04777e-25	-7.81827	0	0.092	2.64954e-20	HNRNPU-AS1
ABI3BP	7.10193e-25	0.900008	0.533	0.372	2.6699e-20	ABI3BP
SMOC2	7.42362e-25	-2.16537	0.019	0.131	2.79084e-20	SMOC2
GABRE	7.91725e-25	1.53957	0.18	0.066	2.97641e-20	GABRE
CECR5	9.13212e-25	-7.24494	0	0.092	3.43313e-20	CECR5
FAM58A	9.13212e-25	-7.3732	0	0.092	3.43313e-20	FAM58A
IL17RC	9.21276e-25	-2.1069	0.028	0.146	3.46345e-20	IL17RC
OGT	9.50214e-25	1.19951	0.21	0.086	3.57223e-20	OGT
ALDH2	9.70326e-25	-0.962505	0.286	0.449	3.64785e-20	ALDH2
HLA-DRA	9.98394e-25	-0.225749	0.098	0.257	3.75336e-20	HLA-DRA
AC100810.1	1.05028e-24	8.04365	0.044	0	3.94842e-20	AC100810.1
Z97989.1	1.05028e-24	7.50018	0.044	0	3.94842e-20	Z97989.1
AC005332.7	1.05028e-24	7.26826	0.044	0	3.94842e-20	AC005332.7
PERP	1.05795e-24	-2.20243	0.032	0.152	3.97727e-20	PERP
QDPR	1.09469e-24	-1.62614	0.059	0.196	4.11538e-20	QDPR
ENY2	1.10482e-24	0.548911	0.702	0.542	4.15345e-20	ENY2
FAM134C	1.18313e-24	-7.54512	0	0.092	4.44785e-20	FAM134C
RBP5	1.19588e-24	1.33915	0.227	0.097	4.49578e-20	RBP5
ABCC4	1.21118e-24	1.37955	0.188	0.071	4.55332e-20	ABCC4
DTX3L	1.2555e-24	1.47055	0.149	0.048	4.71994e-20	DTX3L
IGHG3	1.28615e-24	-1.44772	0.011	0.115	4.83516e-20	IGHG3
UBTF	1.351e-24	1.07388	0.312	0.165	5.07894e-20	UBTF
TSEN34	1.37132e-24	-1.28324	0.137	0.301	5.15534e-20	TSEN34
PKDCC	1.43245e-24	1.16906	0.252	0.115	5.38516e-20	PKDCC
NXN	1.55378e-24	1.36835	0.182	0.067	5.84129e-20	NXN
SLC25A39	1.6436e-24	-1.25301	0.092	0.246	6.17897e-20	SLC25A39
PYCARD	1.64361e-24	-1.38725	0.123	0.28	6.179e-20	PYCARD
INTU	1.66936e-24	1.70591	0.147	0.046	6.27579e-20	INTU
HMGB1	1.73448e-24	0.309597	0.947	0.927	6.52062e-20	HMGB1
PUM1	1.73806e-24	0.970916	0.347	0.192	6.53405e-20	PUM1
HELLS	1.74318e-24	1.42723	0.171	0.061	6.5533e-20	HELLS
PLP2	1.84942e-24	-1.12747	0.284	0.436	6.95271e-20	PLP2
ACSL4	1.85835e-24	1.41107	0.211	0.088	6.9863e-20	ACSL4
CNOT1	1.88346e-24	1.15959	0.245	0.111	7.08069e-20	CNOT1
UPF1	1.98111e-24	1.62588	0.146	0.046	7.44778e-20	UPF1
C10orf10	1.98505e-24	-8.60367	0	0.091	7.46259e-20	C10orf10
RP11-108M9.4	1.98505e-24	-7.51851	0	0.091	7.46259e-20	RP11-108M9.4
SLCO2B1	2.07906e-24	1.47697	0.165	0.057	7.816e-20	SLCO2B1
SSPN	2.11618e-24	-1.13625	0.273	0.429	7.95556e-20	SSPN
SNRNP70	2.13014e-24	-1.05601	0.229	0.398	8.00805e-20	SNRNP70
SLFN12	2.30233e-24	1.56006	0.149	0.047	8.65539e-20	SLFN12
RFC1	3.15925e-24	0.993095	0.372	0.218	1.18769e-19	RFC1
C10orf143	3.30337e-24	7.5364	0.043	0	1.24187e-19	C10orf143
CALHM5	3.30337e-24	7.35062	0.043	0	1.24187e-19	CALHM5
AC015922.4	3.30337e-24	7.10174	0.043	0	1.24187e-19	AC015922.4
KB-1732A1.1	3.32867e-24	-8.04006	0	0.09	1.25138e-19	KB-1732A1.1
FAM46C	3.32867e-24	-7.63174	0	0.09	1.25138e-19	FAM46C
ZBED6	3.38639e-24	-3.15287	0.017	0.123	1.27308e-19	ZBED6
BZW1	3.44092e-24	0.723143	0.583	0.435	1.29358e-19	BZW1
DHX8	3.48587e-24	1.37717	0.138	0.042	1.31048e-19	DHX8
POGZ	3.4919e-24	0.911791	0.349	0.192	1.31275e-19	POGZ
CERCAM	3.74237e-24	-1.08369	0.215	0.372	1.4069e-19	CERCAM
HDLBP	3.93917e-24	0.70624	0.57	0.411	1.48089e-19	HDLBP
USP46	4.15642e-24	1.63148	0.155	0.052	1.56256e-19	USP46
SDK2	4.25427e-24	1.91591	0.106	0.024	1.59935e-19	SDK2
PARP9	4.2897e-24	0.948581	0.24	0.107	1.61267e-19	PARP9
C19orf52	4.30955e-24	-7.33368	0	0.089	1.62013e-19	C19orf52
MX1	4.55357e-24	1.14654	0.288	0.146	1.71187e-19	MX1
CWF19L2	4.68869e-24	1.05422	0.28	0.139	1.76267e-19	CWF19L2
MXD4	4.71689e-24	0.923559	0.364	0.206	1.77327e-19	MXD4
PIN1	4.89961e-24	-0.986026	0.247	0.413	1.84196e-19	PIN1
RDH10	4.98964e-24	1.04986	0.396	0.243	1.87581e-19	RDH10
TCF7L1	5.50304e-24	1.22021	0.253	0.119	2.06881e-19	TCF7L1
TTC21B	5.65692e-24	1.55734	0.13	0.037	2.12666e-19	TTC21B
HSPB6	6.28085e-24	-1.43525	0.156	0.307	2.36122e-19	HSPB6
CDK12	6.64197e-24	1.09106	0.284	0.144	2.49698e-19	CDK12
CNOT2	6.69264e-24	0.961229	0.365	0.211	2.51603e-19	CNOT2
RAB4A	6.80914e-24	-1.3941	0.09	0.236	2.55983e-19	RAB4A
DDIT4	7.20204e-24	-1.27982	0.24	0.399	2.70753e-19	DDIT4
RXRA	7.27324e-24	1.09538	0.296	0.151	2.7343e-19	RXRA
RAB8B	7.69947e-24	1.06523	0.316	0.168	2.89454e-19	RAB8B
LIMA1	7.74624e-24	0.716397	0.546	0.373	2.91212e-19	LIMA1
IL4R	7.97574e-24	1.27673	0.213	0.09	2.9984e-19	IL4R
CCDC82	8.0848e-24	1.00585	0.285	0.141	3.0394e-19	CCDC82
SGSM3	8.16682e-24	-2.82811	0.026	0.137	3.07023e-19	SGSM3
LRRC58	8.79487e-24	1.06223	0.31	0.163	3.30634e-19	LRRC58
MRPS26	8.82905e-24	-1.28862	0.102	0.254	3.31919e-19	MRPS26
CRCP	9.145e-24	1.51088	0.174	0.064	3.43797e-19	CRCP
RP11-160O5.1	9.34449e-24	-7.35814	0	0.088	3.51297e-19	RP11-160O5.1
CUX1	9.94395e-24	1.0252	0.297	0.152	3.73833e-19	CUX1
SPTY2D1OS	1.03854e-23	7.61477	0.042	0	3.90429e-19	SPTY2D1OS
MINDY1	1.03854e-23	7.27557	0.042	0	3.90429e-19	MINDY1
LINC02104	1.03854e-23	7.24245	0.042	0	3.90429e-19	LINC02104
GRIA4	1.06762e-23	2.01317	0.111	0.028	4.01363e-19	GRIA4
ANK3	1.11239e-23	0.76351	0.284	0.131	4.18191e-19	ANK3
KLHDC2	1.13015e-23	-1.23519	0.131	0.289	4.24868e-19	KLHDC2
U2SURP	1.17019e-23	0.827673	0.454	0.291	4.3992e-19	U2SURP
TRAPPC2P1	1.20914e-23	-7.51693	0	0.088	4.54565e-19	TRAPPC2P1
FAM65C	1.20914e-23	-7.49769	0	0.088	4.54565e-19	FAM65C
FAM65A	1.20914e-23	-7.28927	0	0.088	4.54565e-19	FAM65A
GSTM2	1.39961e-23	1.7021	0.123	0.034	5.26169e-19	GSTM2
PNRC1	1.41865e-23	-0.672438	0.76	0.806	5.33327e-19	PNRC1
PTBP3	1.43248e-23	1.31824	0.189	0.075	5.38526e-19	PTBP3
TUBB2A	1.44605e-23	-1.41824	0.129	0.281	5.43628e-19	TUBB2A
MTRNR2L10	1.51477e-23	2.14476	0.099	0.022	5.69463e-19	MTRNR2L10
SSU72	1.55685e-23	-1.05716	0.278	0.439	5.85282e-19	SSU72
FAM73A	1.56437e-23	-7.36877	0	0.087	5.88111e-19	FAM73A
RP11-468E2.4	1.56438e-23	-7.60695	0	0.087	5.88111e-19	RP11-468E2.4
UTP23	1.64762e-23	1.07096	0.231	0.102	6.19405e-19	UTP23
RPL10A	1.72049e-23	-0.271224	0.942	0.963	6.46802e-19	RPL10A
ZNF655	1.73771e-23	1.13664	0.252	0.121	6.53276e-19	ZNF655
LSAMP	1.79491e-23	1.13063	0.27	0.134	6.74779e-19	LSAMP
FAM50A	1.80354e-23	-1.10101	0.144	0.302	6.78021e-19	FAM50A
SFRP1	1.82322e-23	-1.45533	0.36	0.48	6.85422e-19	SFRP1
YWHAZ	1.85325e-23	0.572231	0.695	0.554	6.96711e-19	YWHAZ
COLEC12	1.90645e-23	0.913518	0.301	0.152	7.16709e-19	COLEC12
CLDN3	1.9502e-23	-4.31451	0.006	0.099	7.33159e-19	CLDN3
PAQR5	1.96247e-23	1.28612	0.166	0.059	7.37772e-19	PAQR5
THRAP3	2.01412e-23	0.765398	0.511	0.348	7.5719e-19	THRAP3
RP11-255M2.3	2.02369e-23	-7.24761	0	0.087	7.60787e-19	RP11-255M2.3
NPR1	2.18154e-23	-4.98279	0.002	0.091	8.20127e-19	NPR1
ZNF24	2.23282e-23	0.867733	0.349	0.196	8.39407e-19	ZNF24
TGFB1I1	2.39796e-23	-0.79333	0.275	0.449	9.01487e-19	TGFB1I1
NOL7	2.43907e-23	-1.00352	0.183	0.352	9.16945e-19	NOL7
SDPR	2.61752e-23	-7.61558	0	0.087	9.84029e-19	SDPR
DSCR3	2.61752e-23	-7.23893	0	0.087	9.84029e-19	DSCR3
TAC3	2.7662e-23	1.45966	0.167	0.06	1.03992e-18	TAC3
AKAP11	2.76698e-23	1.43596	0.181	0.07	1.04022e-18	AKAP11
TAOK1	2.82805e-23	1.02696	0.295	0.153	1.06318e-18	TAOK1
DDX18	2.83967e-23	0.686197	0.5	0.326	1.06754e-18	DDX18
ZNF83	2.93191e-23	1.15163	0.285	0.146	1.10222e-18	ZNF83
DNAJB14	3.04087e-23	0.843323	0.337	0.186	1.14319e-18	DNAJB14
ZC3H18	3.17051e-23	1.43031	0.195	0.08	1.19192e-18	ZC3H18
KIAA1551	3.20452e-23	1.37592	0.172	0.064	1.20471e-18	KIAA1551
AC005838.2	3.26368e-23	7.31033	0.041	0	1.22695e-18	AC005838.2
CCDC9B	3.26368e-23	7.88101	0.041	0	1.22695e-18	CCDC9B
TEPSIN	3.26368e-23	7.34551	0.041	0	1.22695e-18	TEPSIN
MIGA2	3.26368e-23	7.33756	0.041	0	1.22695e-18	MIGA2
UROS	3.36114e-23	-1.77261	0.066	0.197	1.26359e-18	UROS
FAM109B	3.38513e-23	-7.10835	0	0.086	1.2726e-18	FAM109B
FAM35A	3.38513e-23	-7.29026	0	0.086	1.2726e-18	FAM35A
FBXW5	3.45801e-23	-1.20487	0.104	0.253	1.30001e-18	FBXW5
SPTY2D1	3.65645e-23	1.08907	0.262	0.128	1.37461e-18	SPTY2D1
WAC	3.76806e-23	0.748984	0.484	0.322	1.41657e-18	WAC
ATM	3.93692e-23	1.07829	0.254	0.121	1.48004e-18	ATM
LAGE3	4.25932e-23	-1.7534	0.066	0.199	1.60125e-18	LAGE3
MLLT4	4.37725e-23	-7.26657	0	0.086	1.64558e-18	MLLT4
RPL29	4.46617e-23	0.254583	0.96	0.966	1.67901e-18	RPL29
COL1A1	4.68348e-23	0.103682	0.95	0.857	1.76071e-18	COL1A1
ARHGAP5	4.68949e-23	0.90935	0.319	0.173	1.76297e-18	ARHGAP5
ZNF254	4.74804e-23	1.61229	0.149	0.05	1.78498e-18	ZNF254
ERICH1	4.78365e-23	0.989923	0.339	0.187	1.79836e-18	ERICH1
CD151	4.83098e-23	-0.709919	0.565	0.662	1.81616e-18	CD151
COL13A1	5.27091e-23	1.0545	0.261	0.125	1.98155e-18	COL13A1
PLA2G2A	5.83169e-23	-6.44446	0.006	0.099	2.19237e-18	PLA2G2A
CMIP	5.86201e-23	0.943573	0.311	0.165	2.20376e-18	CMIP
RAB2A	5.987e-23	-0.778167	0.391	0.543	2.25075e-18	RAB2A
MAB21L2	6.42538e-23	1.28788	0.278	0.145	2.41556e-18	MAB21L2
MT1E	6.75031e-23	-1.01075	0.206	0.37	2.53771e-18	MT1E
PRDX4	6.93085e-23	-1.09487	0.309	0.452	2.60558e-18	PRDX4
HMG20B	7.17234e-23	-1.15432	0.133	0.285	2.69637e-18	HMG20B
PAPD5	7.31608e-23	-7.50922	0	0.085	2.75041e-18	PAPD5
CCDC94	7.31608e-23	-7.19058	0	0.085	2.75041e-18	CCDC94
HLTF	7.45688e-23	1.20709	0.182	0.071	2.80334e-18	HLTF
MAP2K2	7.7531e-23	-1.22641	0.089	0.233	2.9147e-18	MAP2K2
ADAR	8.10129e-23	0.784635	0.382	0.22	3.0456e-18	ADAR
MYSM1	9.08435e-23	1.41677	0.139	0.045	3.41517e-18	MYSM1
SFRP4	9.41949e-23	-5.94074	0.004	0.092	3.54116e-18	SFRP4
FAM188A	9.45646e-23	-7.3742	0	0.084	3.55506e-18	FAM188A
CARKD	9.45646e-23	-7.38013	0	0.084	3.55506e-18	CARKD
COX7C	9.76598e-23	0.328998	0.929	0.888	3.67142e-18	COX7C
CDK5RAP2	9.80059e-23	1.28709	0.196	0.081	3.68443e-18	CDK5RAP2
HS6ST1	9.91793e-23	1.24054	0.198	0.081	3.72855e-18	HS6ST1
C2orf49	1.0083e-22	1.3852	0.174	0.066	3.7906e-18	C2orf49
NID1	1.02246e-22	0.762321	0.49	0.33	3.84383e-18	NID1
AC116407.2	1.02522e-22	7.63957	0.04	0	3.8542e-18	AC116407.2
AL162231.1	1.02522e-22	7.37024	0.04	0	3.8542e-18	AL162231.1
AC104695.3	1.02522e-22	7.18894	0.04	0	3.8542e-18	AC104695.3
PRUNE1	1.02522e-22	7.17291	0.04	0	3.8542e-18	PRUNE1
AL591895.1	1.02522e-22	7.14899	0.04	0	3.8542e-18	AL591895.1
AC005884.1	1.02522e-22	6.95758	0.04	0	3.8542e-18	AC005884.1
TRAC	1.04626e-22	-1.79748	0.06	0.186	3.93332e-18	TRAC
ZC3H7B	1.08942e-22	1.21318	0.218	0.097	4.09557e-18	ZC3H7B
UBN2	1.19999e-22	1.42856	0.15	0.051	4.51124e-18	UBN2
PPP6R3	1.20087e-22	1.24007	0.225	0.102	4.51456e-18	PPP6R3
SEMA3D	1.20179e-22	1.65011	0.159	0.057	4.51803e-18	SEMA3D
ZNF507	1.21523e-22	2.00185	0.105	0.026	4.56854e-18	ZNF507
AC010226.4	1.22214e-22	-7.28136	0	0.084	4.5945e-18	AC010226.4
PCNX	1.22214e-22	-7.4876	0	0.084	4.5945e-18	PCNX
DDX27	1.26561e-22	0.945266	0.3	0.157	4.75792e-18	DDX27
RNMT	1.35109e-22	0.815259	0.353	0.197	5.07928e-18	RNMT
POLR2L	1.35411e-22	0.448628	0.846	0.722	5.09064e-18	POLR2L
ADD1	1.36481e-22	0.686162	0.475	0.316	5.13085e-18	ADD1
RHOB	1.43337e-22	-0.758575	0.605	0.706	5.38862e-18	RHOB
ANKRD49	1.44026e-22	1.10849	0.157	0.055	5.4145e-18	ANKRD49
VTI1B	1.48112e-22	-1.49823	0.107	0.252	5.56811e-18	VTI1B
TRANK1	1.50756e-22	2.08286	0.091	0.019	5.66754e-18	TRANK1
KIAA0196	1.57926e-22	-7.19757	0	0.084	5.93706e-18	KIAA0196
AOX1	1.61186e-22	-3.21723	0.008	0.102	6.05962e-18	AOX1
PMM2	1.61257e-22	1.97295	0.092	0.02	6.06229e-18	PMM2
ATXN1	1.76146e-22	1.07716	0.24	0.113	6.62202e-18	ATXN1
SERPINE2	1.83544e-22	-1.41461	0.366	0.486	6.90014e-18	SERPINE2
IK	1.87131e-22	0.626823	0.485	0.318	7.035e-18	IK
GINM1	1.99674e-22	-0.896218	0.303	0.459	7.50654e-18	GINM1
RP11-182L21.6	2.04046e-22	-7.6632	0	0.083	7.67089e-18	RP11-182L21.6
RFWD2	2.04046e-22	-7.1934	0	0.083	7.67089e-18	RFWD2
HNRNPF	2.0906e-22	0.533931	0.651	0.506	7.85939e-18	HNRNPF
ZBTB16	2.15822e-22	-1.13781	0.167	0.325	8.11362e-18	ZBTB16
NAP1L4	2.16676e-22	0.864927	0.352	0.201	8.14572e-18	NAP1L4
AKR1C1	2.17337e-22	-1.86957	0.04	0.157	8.17055e-18	AKR1C1
EI24	2.26261e-22	-0.95195	0.258	0.419	8.50605e-18	EI24
PPP1R14B	2.37067e-22	-1.84331	0.071	0.199	8.91231e-18	PPP1R14B
KLHL24	2.43179e-22	0.947441	0.243	0.114	9.14206e-18	KLHL24
ZNF511	2.44014e-22	-1.30451	0.078	0.215	9.17347e-18	ZNF511
DDX58	2.6676e-22	1.17397	0.213	0.092	1.00286e-17	DDX58
PAXIP1-AS2	2.68918e-22	2.33115	0.094	0.021	1.01097e-17	PAXIP1-AS2
CALCOCO2	2.73694e-22	0.748119	0.434	0.271	1.02893e-17	CALCOCO2
MAF	2.93919e-22	0.817037	0.445	0.295	1.10496e-17	MAF
CCAR1	3.04323e-22	0.829934	0.351	0.201	1.14407e-17	CCAR1
ARHGAP18	3.05515e-22	1.23515	0.204	0.087	1.14855e-17	ARHGAP18
REL	3.16392e-22	1.07541	0.398	0.251	1.18944e-17	REL
USP9X	3.21424e-22	0.991429	0.265	0.13	1.20836e-17	USP9X
AL358472.4	3.21923e-22	7.65612	0.039	0	1.21024e-17	AL358472.4
U73166.1	3.21923e-22	7.43583	0.039	0	1.21024e-17	U73166.1
AC016876.1	3.21923e-22	7.3302	0.039	0	1.21024e-17	AC016876.1
EEF1AKMT3	3.21923e-22	6.9763	0.039	0	1.21024e-17	EEF1AKMT3
IQGAP1	3.38992e-22	0.856986	0.43	0.281	1.27441e-17	IQGAP1
FAM179B	3.40488e-22	-7.47099	0	0.082	1.28003e-17	FAM179B
C7orf49	3.40488e-22	-7.35541	0	0.082	1.28003e-17	C7orf49
MATR3.1	3.6839e-22	2.60988	0.065	0.008	1.38492e-17	MATR3.1
RNF126	3.69383e-22	-2.42275	0.019	0.12	1.38866e-17	RNF126
KLF9	3.71792e-22	0.6739	0.623	0.487	1.39772e-17	KLF9
RPL17	3.73667e-22	-0.556662	0.523	0.64	1.40476e-17	RPL17
PLEKHA5	3.97292e-22	0.693164	0.519	0.355	1.49358e-17	PLEKHA5
SPRY4	4.06849e-22	1.2703	0.159	0.057	1.52951e-17	SPRY4
PSMA3-AS1	4.3739e-22	0.632061	0.435	0.267	1.64432e-17	PSMA3-AS1
MAP1LC3A	4.40155e-22	-0.801502	0.293	0.461	1.65472e-17	MAP1LC3A
ZNHIT6	4.78608e-22	1.23095	0.166	0.062	1.79928e-17	ZNHIT6
CHPT1	4.84561e-22	-1.36051	0.096	0.235	1.82166e-17	CHPT1
RBM28	4.90985e-22	1.35881	0.184	0.075	1.84581e-17	RBM28
ZNF37A	4.91694e-22	1.06059	0.234	0.11	1.84848e-17	ZNF37A
DYNC2H1	4.92324e-22	0.992942	0.222	0.098	1.85084e-17	DYNC2H1
PPIP5K2	5.06635e-22	1.3294	0.197	0.083	1.90464e-17	PPIP5K2
AGPAT2	5.08698e-22	-1.28407	0.094	0.234	1.9124e-17	AGPAT2
HAND2	5.12089e-22	-1.91212	0.015	0.113	1.92515e-17	HAND2
MON2	5.34565e-22	1.33707	0.185	0.075	2.00964e-17	MON2
RPL23	5.41636e-22	-0.336636	0.888	0.918	2.03623e-17	RPL23
EPSTI1	5.57635e-22	0.900936	0.307	0.164	2.09637e-17	EPSTI1
SKIV2L2	5.67862e-22	-7.4957	0	0.081	2.13482e-17	SKIV2L2
VWA9	5.67862e-22	-7.09383	0	0.081	2.13482e-17	VWA9
MBTPS1	5.82048e-22	0.959191	0.366	0.214	2.18815e-17	MBTPS1
2025-03-07	5.99349e-22	0.86327	0.31	0.166	2.25319e-17	2025-03-07
ZNF618	6.13715e-22	1.04451	0.209	0.09	2.3072e-17	ZNF618
ZNF160	7.06375e-22	1.49136	0.151	0.053	2.65555e-17	ZNF160
VAT1L	7.06767e-22	1.62962	0.129	0.04	2.65702e-17	VAT1L
FIGF	7.33206e-22	-7.64187	0	0.081	2.75642e-17	FIGF
RP11-532F6.3	7.33206e-22	-7.54216	0	0.081	2.75642e-17	RP11-532F6.3
KIAA0430	7.33206e-22	-7.42164	0	0.081	2.75642e-17	KIAA0430
AHCTF1	7.58628e-22	1.45048	0.167	0.063	2.85198e-17	AHCTF1
MEG3	7.71725e-22	0.98913	0.827	0.742	2.90122e-17	MEG3
ORAI3	7.89239e-22	-1.40058	0.073	0.203	2.96707e-17	ORAI3
COMMD7	8.24644e-22	-1.72742	0.084	0.216	3.10017e-17	COMMD7
CRIP1	9.15126e-22	0.895237	0.424	0.271	3.44032e-17	CRIP1
PKM	9.19456e-22	-0.692154	0.569	0.652	3.4566e-17	PKM
AHSA2	9.46568e-22	-7.61605	0	0.081	3.55853e-17	AHSA2
C14orf142	9.46568e-22	-7.13392	0	0.081	3.55853e-17	C14orf142
FAM195A	9.46568e-22	-7.13012	0	0.081	3.55853e-17	FAM195A
SNED1	9.81662e-22	1.14032	0.216	0.097	3.69046e-17	SNED1
CAVIN2	1.01047e-21	7.40202	0.038	0	3.79874e-17	CAVIN2
TMEM273	1.01047e-21	7.36183	0.038	0	3.79874e-17	TMEM273
AL645728.1	1.01047e-21	7.34807	0.038	0	3.79874e-17	AL645728.1
AC087477.2	1.01047e-21	7.31384	0.038	0	3.79874e-17	AC087477.2
AL117190.1	1.01047e-21	7.25529	0.038	0	3.79874e-17	AL117190.1
TMEM35A	1.01047e-21	7.23454	0.038	0	3.79874e-17	TMEM35A
MCUB	1.01047e-21	7.20877	0.038	0	3.79874e-17	MCUB
SPAAR	1.01047e-21	7.09957	0.038	0	3.79874e-17	SPAAR
AC018647.2	1.01047e-21	7.02309	0.038	0	3.79874e-17	AC018647.2
AC008549.2	1.01047e-21	7.01839	0.038	0	3.79874e-17	AC008549.2
HOXB2	1.04472e-21	-1.45526	0.066	0.194	3.92751e-17	HOXB2
ADGRA2	1.08022e-21	1.05394	0.315	0.175	4.06096e-17	ADGRA2
C8orf59	1.08252e-21	0.50764	0.656	0.497	4.06963e-17	C8orf59
SNRNP200	1.20581e-21	0.67953	0.302	0.161	4.53313e-17	SNRNP200
FAM21C	1.22185e-21	-7.14121	0	0.08	4.59344e-17	FAM21C
RBM8A	1.26013e-21	0.517507	0.71	0.573	4.73734e-17	RBM8A
CD4	1.26177e-21	1.01429	0.231	0.106	4.74351e-17	CD4
CKS2	1.33099e-21	-1.40197	0.094	0.228	5.00372e-17	CKS2
ZNF791	1.34418e-21	1.10681	0.245	0.118	5.05329e-17	ZNF791
SMC3	1.44716e-21	0.721828	0.406	0.245	5.44047e-17	SMC3
IL34	1.51141e-21	0.878904	0.381	0.225	5.682e-17	IL34
PTOV1	1.51524e-21	-0.990218	0.192	0.346	5.69637e-17	PTOV1
ATXN7	1.5372e-21	-3.41446	0.017	0.113	5.77895e-17	ATXN7
NME4	1.55735e-21	-1.12427	0.201	0.351	5.85469e-17	NME4
ICT1	1.57699e-21	-7.26249	0	0.08	5.92855e-17	ICT1
GABPB1-AS1	1.60787e-21	1.27596	0.26	0.13	6.04461e-17	GABPB1-AS1
ZNF92	1.6922e-21	1.67063	0.11	0.03	6.36164e-17	ZNF92
NHSL2	1.70967e-21	-2.61794	0.022	0.123	6.42734e-17	NHSL2
TMA7	1.72546e-21	0.319077	0.909	0.855	6.48669e-17	TMA7
DTWD1	1.76141e-21	0.852239	0.386	0.235	6.62186e-17	DTWD1
DBN1	1.77961e-21	-1.55704	0.102	0.234	6.69027e-17	DBN1
PCDH11Y	1.78853e-21	2.62465	0.084	0.018	6.72379e-17	PCDH11Y
RAB13	1.8399e-21	0.528018	0.679	0.549	6.91693e-17	RAB13
RNASE4	1.89332e-21	-3.18846	0.015	0.11	7.11775e-17	RNASE4
SP1	2.10914e-21	1.41987	0.175	0.07	7.92909e-17	SP1
RPL27	2.17912e-21	-0.264788	0.94	0.958	8.19219e-17	RPL27
NDUFA11	2.19647e-21	-0.528818	0.63	0.724	8.25742e-17	NDUFA11
CLDN4	2.22025e-21	-1.56794	0.032	0.14	8.34681e-17	CLDN4
USP47	2.22467e-21	0.965267	0.319	0.178	8.36344e-17	USP47
SCLT1	2.27182e-21	1.25389	0.149	0.052	8.54067e-17	SCLT1
FEZ2	2.44608e-21	-1.11827	0.136	0.281	9.1958e-17	FEZ2
DYNLL1	2.45516e-21	0.349252	0.924	0.856	9.22992e-17	DYNLL1
TGS1	2.47296e-21	1.02925	0.252	0.124	9.29686e-17	TGS1
ERCC6	2.58213e-21	2.4779	0.071	0.012	9.70728e-17	ERCC6
RGS9	2.63019e-21	1.50097	0.105	0.027	9.88793e-17	RGS9
PPP4R3B	2.83685e-21	1.02494	0.265	0.135	1.06649e-16	PPP4R3B
SHARPIN	2.88123e-21	-0.993783	0.106	0.248	1.08317e-16	SHARPIN
LRCH3	2.97131e-21	1.19041	0.214	0.097	1.11704e-16	LRCH3
CEP192	3.11142e-21	2.16546	0.099	0.025	1.16971e-16	CEP192
PLA2R1	3.11494e-21	1.41769	0.146	0.052	1.17103e-16	PLA2R1
AC098818.2	3.17053e-21	7.48602	0.037	0	1.19193e-16	AC098818.2
AC009948.1	3.17053e-21	7.35649	0.037	0	1.19193e-16	AC009948.1
AL356488.3	3.17053e-21	7.34993	0.037	0	1.19193e-16	AL356488.3
AP002360.1	3.17053e-21	7.22705	0.037	0	1.19193e-16	AP002360.1
SPACA9	3.17053e-21	7.08551	0.037	0	1.19193e-16	SPACA9
AC019205.1	3.17053e-21	7.05003	0.037	0	1.19193e-16	AC019205.1
RMC1	3.17053e-21	6.78092	0.037	0	1.19193e-16	RMC1
PRR4	3.18572e-21	-6.90286	0.001	0.081	1.19764e-16	PRR4
C1RL-AS1	3.25017e-21	1.62284	0.123	0.037	1.22187e-16	C1RL-AS1
TOPORS-AS1	3.38777e-21	-7.35338	0	0.079	1.2736e-16	TOPORS-AS1
RP11-83A24.2	3.38777e-21	-7.43802	0	0.079	1.2736e-16	RP11-83A24.2
RP11-395B7.4	3.38777e-21	-7.23606	0	0.079	1.2736e-16	RP11-395B7.4
NCOA2	3.83853e-21	1.48313	0.155	0.058	1.44306e-16	NCOA2
RAB7A	4.17456e-21	-0.733494	0.518	0.607	1.56938e-16	RAB7A
FLJ20021	4.37013e-21	-7.35926	0	0.078	1.64291e-16	FLJ20021
SMARCA2	4.39103e-21	0.989401	0.345	0.205	1.65077e-16	SMARCA2
ACAA1	4.41321e-21	-1.35262	0.084	0.215	1.6591e-16	ACAA1
TSHZ3	4.43148e-21	1.27848	0.177	0.072	1.66597e-16	TSHZ3
TTC14	4.51403e-21	0.847673	0.325	0.18	1.69701e-16	TTC14
RUFY2	4.87165e-21	1.19236	0.185	0.076	1.83145e-16	RUFY2
STRADA	4.87456e-21	3.87037	0.047	0.003	1.83254e-16	STRADA
FCHO2	4.88477e-21	1.30184	0.155	0.057	1.83638e-16	FCHO2
SEMA3E	4.9081e-21	1.14157	0.251	0.126	1.84515e-16	SEMA3E
METTL23	4.99081e-21	-1.47046	0.082	0.213	1.87625e-16	METTL23
DNAJB4	5.21745e-21	0.767181	0.474	0.314	1.96145e-16	DNAJB4
MT1X	5.43439e-21	-1.42199	0.171	0.315	2.043e-16	MT1X
COPB1	5.47339e-21	0.85754	0.337	0.194	2.05766e-16	COPB1
ABCA6	5.57123e-21	0.929897	0.358	0.215	2.09445e-16	ABCA6
RP11-798M19.6	5.6366e-21	-7.60214	0	0.078	2.11902e-16	RP11-798M19.6
C16orf52	5.6366e-21	-7.18358	0	0.078	2.11902e-16	C16orf52
ELK3	5.72023e-21	1.1413	0.227	0.107	2.15046e-16	ELK3
TTC37	5.72787e-21	1.06253	0.268	0.139	2.15334e-16	TTC37
PIBF1	5.7842e-21	1.21522	0.168	0.066	2.17451e-16	PIBF1
FGFR4	5.823e-21	0.755105	0.326	0.176	2.1891e-16	FGFR4
ZBTB4	5.86056e-21	1.06216	0.247	0.123	2.20322e-16	ZBTB4
XIST	6.30945e-21	-0.317406	0.26	0.491	2.37198e-16	XIST
TP53INP1	6.54489e-21	1.5416	0.13	0.042	2.46049e-16	TP53INP1
GLI3	6.68802e-21	1.28927	0.253	0.13	2.51429e-16	GLI3
LACC1	7.87073e-21	2.21814	0.083	0.017	2.95892e-16	LACC1
AHCYL1	8.0066e-21	0.748539	0.459	0.312	3.01e-16	AHCYL1
COPZ2	8.8657e-21	-1.18439	0.07	0.197	3.33297e-16	COPZ2
ZMIZ1	8.94449e-21	0.98966	0.23	0.11	3.36259e-16	ZMIZ1
RUNX1T1	9.37839e-21	0.733314	0.396	0.242	3.52571e-16	RUNX1T1
DAB2	9.44211e-21	0.704286	0.543	0.396	3.54967e-16	DAB2
AC109630.1	9.94459e-21	7.5785	0.036	0	3.73857e-16	AC109630.1
AC025171.3	9.94459e-21	7.48872	0.036	0	3.73857e-16	AC025171.3
AC097534.2	9.94459e-21	7.43899	0.036	0	3.73857e-16	AC097534.2
AC011503.1	9.94459e-21	7.38434	0.036	0	3.73857e-16	AC011503.1
TMEM131L	9.94459e-21	7.13699	0.036	0	3.73857e-16	TMEM131L
DNAAF4	9.94459e-21	7.13645	0.036	0	3.73857e-16	DNAAF4
AC090114.2	9.94459e-21	7.12357	0.036	0	3.73857e-16	AC090114.2
AC093323.1	9.94459e-21	7.05418	0.036	0	3.73857e-16	AC093323.1
AL450326.1	9.94459e-21	6.68866	0.036	0	3.73857e-16	AL450326.1
DDHD1	1.09183e-20	0.830964	0.282	0.146	4.10464e-16	DDHD1
PTGFR	1.11636e-20	1.22091	0.209	0.094	4.19685e-16	PTGFR
CHST12	1.167e-20	-1.29405	0.087	0.217	4.38722e-16	CHST12
ANGPTL1	1.18778e-20	0.79342	0.41	0.26	4.46533e-16	ANGPTL1
OSER1-AS1	1.20849e-20	-7.23476	0	0.076	4.5432e-16	OSER1-AS1
FAM21A	1.20849e-20	-7.10045	0	0.076	4.5432e-16	FAM21A
CD46	1.37264e-20	0.686313	0.448	0.286	5.1603e-16	CD46
RDX	1.41356e-20	-1.2899	0.285	0.43	5.31412e-16	RDX
FAM102B	1.42821e-20	1.46948	0.164	0.065	5.3692e-16	FAM102B
ZNF608	1.44437e-20	0.996658	0.212	0.094	5.42995e-16	ZNF608
RIOK3	1.44751e-20	1.09082	0.257	0.132	5.44175e-16	RIOK3
BST1	1.50591e-20	-2.02536	0.04	0.148	5.66133e-16	BST1
TINAGL1	1.54002e-20	-3.66385	0.006	0.09	5.78957e-16	TINAGL1
PRKRIR	1.5579e-20	-6.98186	0	0.076	5.85675e-16	PRKRIR
NACA2	1.67419e-20	-4.52684	0.003	0.082	6.29395e-16	NACA2
NEAT1	1.69076e-20	0.578984	0.962	0.941	6.35624e-16	NEAT1
BPTF	1.84541e-20	0.836157	0.446	0.297	6.93762e-16	BPTF
RP11-294J22.6	2.00806e-20	-7.4869	0	0.076	7.5491e-16	RP11-294J22.6
FAM180B	2.00806e-20	-7.27574	0	0.076	7.5491e-16	FAM180B
ATP5EP2	2.00806e-20	-7.17819	0	0.076	7.5491e-16	ATP5EP2
TBC1D15	2.07169e-20	0.836028	0.296	0.161	7.78831e-16	TBC1D15
TMEM14A	2.12164e-20	-1.03559	0.273	0.42	7.9761e-16	TMEM14A
HIST3H2A	2.22597e-20	-2.549	0.007	0.092	8.36831e-16	HIST3H2A
DNAJC15	2.34956e-20	0.658657	0.481	0.323	8.83293e-16	DNAJC15
PSMA7	2.38702e-20	-0.528008	0.626	0.712	8.97378e-16	PSMA7
TMEM134	2.4671e-20	-1.33451	0.055	0.172	9.27481e-16	TMEM134
USP33	2.49022e-20	1.11031	0.252	0.129	9.36173e-16	USP33
AGGF1	2.54022e-20	-2.39254	0.037	0.143	9.54969e-16	AGGF1
EZH1	2.60382e-20	1.01036	0.183	0.076	9.78881e-16	EZH1
PDCD2	2.67879e-20	-1.2932	0.089	0.22	1.00706e-15	PDCD2
KIAA1586	2.69303e-20	1.44807	0.159	0.062	1.01242e-15	KIAA1586
ST8SIA4	2.79435e-20	1.66093	0.136	0.047	1.05051e-15	ST8SIA4
SUGT1	2.80718e-20	0.740087	0.425	0.273	1.05533e-15	SUGT1
CRYL1	2.85267e-20	-1.69585	0.056	0.173	1.07243e-15	CRYL1
SCML1	2.99244e-20	0.99538	0.256	0.131	1.12498e-15	SCML1
AC023157.3	3.11814e-20	7.95021	0.035	0	1.17223e-15	AC023157.3
XAGE3	3.11814e-20	7.53931	0.035	0	1.17223e-15	XAGE3
AC139887.2	3.11814e-20	7.30418	0.035	0	1.17223e-15	AC139887.2
LINC01943	3.11814e-20	7.22785	0.035	0	1.17223e-15	LINC01943
AL161457.2	3.11814e-20	7.22477	0.035	0	1.17223e-15	AL161457.2
AC005261.3	3.11814e-20	7.20095	0.035	0	1.17223e-15	AC005261.3
AC008267.5	3.11814e-20	7.13847	0.035	0	1.17223e-15	AC008267.5
AC073896.2	3.11814e-20	7.08789	0.035	0	1.17223e-15	AC073896.2
SHISAL1	3.11814e-20	7.07051	0.035	0	1.17223e-15	SHISAL1
AL121944.1	3.11814e-20	7.02958	0.035	0	1.17223e-15	AL121944.1
HSPA1B	3.3217e-20	-1.33464	0.591	0.662	1.24876e-15	HSPA1B
RP11-620J15.3	3.3349e-20	-7.24534	0	0.075	1.25372e-15	RP11-620J15.3
GSTP1	3.34208e-20	-0.396849	0.839	0.85	1.25642e-15	GSTP1
NUB1	3.64345e-20	0.876066	0.309	0.171	1.36972e-15	NUB1
WDR26	3.72973e-20	0.951229	0.232	0.113	1.40215e-15	WDR26
STXBP6	3.83137e-20	-2.84719	0.01	0.097	1.44036e-15	STXBP6
FBLN2	4.06112e-20	-1.22616	0.398	0.494	1.52674e-15	FBLN2
SBNO1	4.09116e-20	0.959606	0.289	0.158	1.53803e-15	SBNO1
CCDC59	4.34891e-20	0.710808	0.422	0.273	1.63493e-15	CCDC59
PQLC3	4.38603e-20	-1.0818	0.182	0.328	1.64888e-15	PQLC3
TMEM183A	4.83867e-20	-1.28954	0.105	0.238	1.81905e-15	TMEM183A
CASP1	5.14605e-20	0.763663	0.347	0.204	1.93461e-15	CASP1
FAIM2	5.43306e-20	-2.41164	0.022	0.118	2.04251e-15	FAIM2
TP73-AS1	5.53559e-20	-7.08171	0	0.074	2.08105e-15	TP73-AS1
C5orf28	5.53559e-20	-7.05958	0	0.074	2.08105e-15	C5orf28
TSSC1	5.53559e-20	-6.85563	0	0.074	2.08105e-15	TSSC1
EVA1B	5.63216e-20	-1.00642	0.103	0.239	2.11736e-15	EVA1B
COMTD1	5.70529e-20	-2.78177	0.015	0.104	2.14485e-15	COMTD1
PARP10	5.74806e-20	-1.55156	0.032	0.134	2.16092e-15	PARP10
SLC41A1	6.028e-20	1.23983	0.184	0.079	2.26617e-15	SLC41A1
PFDN2	6.14648e-20	0.482629	0.573	0.405	2.31071e-15	PFDN2
NKX2-3	6.361e-20	-1.13412	0.168	0.313	2.39136e-15	NKX2-3
PIGR	6.40658e-20	-0.900174	0.049	0.163	2.40849e-15	PIGR
NUP214	6.45168e-20	1.42376	0.148	0.055	2.42544e-15	NUP214
CCNK	6.52283e-20	1.17441	0.226	0.111	2.45219e-15	CCNK
DHRS3	6.78473e-20	-1.67273	0.093	0.22	2.55065e-15	DHRS3
RPP25	6.86542e-20	-3.18053	0.008	0.092	2.58098e-15	RPP25
PCNT	6.88191e-20	1.52073	0.119	0.037	2.58719e-15	PCNT
DNAJC8	7.01971e-20	0.680094	0.589	0.441	2.63899e-15	DNAJC8
PDLIM7	7.06025e-20	-1.01365	0.19	0.338	2.65423e-15	PDLIM7
CTC-524C5.2	7.1305e-20	-6.94369	0	0.073	2.68064e-15	CTC-524C5.2
PAIP1	7.32559e-20	-0.913428	0.149	0.297	2.75398e-15	PAIP1
NBN	7.36038e-20	1.09536	0.237	0.117	2.76706e-15	NBN
LINC00324	7.56708e-20	3.08796	0.062	0.009	2.84477e-15	LINC00324
MECP2	8.40421e-20	0.998724	0.281	0.152	3.15948e-15	MECP2
ERCC6L2	8.44304e-20	0.898981	0.226	0.108	3.17408e-15	ERCC6L2
TBX3	8.62429e-20	0.740694	0.269	0.135	3.24222e-15	TBX3
ACTN4	8.83027e-20	0.56531	0.472	0.315	3.31965e-15	ACTN4
SQSTM1	8.836e-20	-0.457203	0.703	0.779	3.32181e-15	SQSTM1
MTHFR	8.90871e-20	1.22085	0.217	0.103	3.34914e-15	MTHFR
BRWD3	9.14738e-20	1.86796	0.101	0.028	3.43886e-15	BRWD3
FTSJ2	9.18375e-20	-6.91356	0	0.073	3.45254e-15	FTSJ2
UBE2J2	9.56649e-20	-1.39918	0.071	0.194	3.59643e-15	UBE2J2
LARP6	9.58556e-20	-1.49829	0.088	0.214	3.6036e-15	LARP6
AC083843.3	9.77381e-20	7.37984	0.034	0	3.67437e-15	AC083843.3
AC132192.1	9.77381e-20	7.08749	0.034	0	3.67437e-15	AC132192.1
SELENOI	9.77381e-20	7.02684	0.034	0	3.67437e-15	SELENOI
CARMIL1	9.77381e-20	6.78791	0.034	0	3.67437e-15	CARMIL1
KIAA0040	9.78193e-20	0.647262	0.295	0.159	3.67742e-15	KIAA0040
SSR4	9.86398e-20	-0.470717	0.765	0.782	3.70826e-15	SSR4
RBM12B	1.06468e-19	1.29346	0.133	0.045	4.00255e-15	RBM12B
UTY	1.07834e-19	2.00429	0.083	0.018	4.05392e-15	UTY
MAGI2	1.08659e-19	1.74911	0.095	0.024	4.08492e-15	MAGI2
BMS1	1.15196e-19	1.39623	0.189	0.084	4.33068e-15	BMS1
ARL13B	1.16913e-19	0.871192	0.305	0.172	4.39524e-15	ARL13B
NUAK2	1.17428e-19	1.47555	0.11	0.032	4.41459e-15	NUAK2
C3orf17	1.18267e-19	-7.05911	0	0.073	4.44613e-15	C3orf17
ABCF2	1.2619e-19	-4.79275	0.002	0.077	4.744e-15	ABCF2
KREMEN1	1.38879e-19	0.93501	0.305	0.169	5.22101e-15	KREMEN1
MDN1	1.40464e-19	1.64853	0.106	0.031	5.28061e-15	MDN1
MAP3K1	1.4278e-19	1.84077	0.097	0.026	5.36768e-15	MAP3K1
LUZP1	1.4725e-19	0.870505	0.357	0.219	5.5357e-15	LUZP1
ZCCHC6	1.52283e-19	-7.16293	0	0.072	5.72494e-15	ZCCHC6
UBXN7	1.55135e-19	1.11785	0.188	0.083	5.83213e-15	UBXN7
FILIP1L	1.58131e-19	0.538517	0.616	0.454	5.94479e-15	FILIP1L
C21orf2	1.58511e-19	-1.581	0.07	0.189	5.95905e-15	C21orf2
CEP97	1.60463e-19	2.07788	0.095	0.025	6.03245e-15	CEP97
PDGFRB	1.63674e-19	0.691915	0.417	0.264	6.15315e-15	PDGFRB
ZNF407	1.69734e-19	1.80846	0.093	0.024	6.38096e-15	ZNF407
SEL1L	1.72729e-19	0.992558	0.284	0.155	6.49356e-15	SEL1L
SLC2A3	1.88017e-19	0.792323	0.647	0.53	7.06831e-15	SLC2A3
OSBPL9	1.91592e-19	0.954704	0.26	0.136	7.2027e-15	OSBPL9
KIAA0141	1.96058e-19	-7.05677	0	0.072	7.3706e-15	KIAA0141
ADNP	2.02e-19	1.06312	0.221	0.106	7.594e-15	ADNP
NCOA1	2.07244e-19	0.845758	0.267	0.142	7.79114e-15	NCOA1
PPP1R3B	2.19751e-19	1.26269	0.124	0.041	8.26132e-15	PPP1R3B
SMARCC2	2.24711e-19	0.985404	0.298	0.165	8.44777e-15	SMARCC2
TSC2	2.27074e-19	1.04876	0.225	0.108	8.53662e-15	TSC2
DGKH	2.39315e-19	1.45681	0.132	0.046	8.99681e-15	DGKH
GRAMD3	2.52384e-19	-7.65213	0	0.071	9.48812e-15	GRAMD3
RP11-514D23.3	2.52384e-19	-6.97605	0	0.071	9.48812e-15	RP11-514D23.3
ZNF621	2.53141e-19	1.60771	0.106	0.031	9.5166e-15	ZNF621
UBE2E2	2.54475e-19	-1.7017	0.057	0.17	9.56672e-15	UBE2E2
COX7A1	2.55924e-19	0.487524	0.684	0.527	9.6212e-15	COX7A1
STIP1	2.59555e-19	0.943319	0.291	0.163	9.7577e-15	STIP1
CHD6	2.75148e-19	0.815296	0.306	0.172	1.03439e-14	CHD6
MYO9A	2.77971e-19	1.16676	0.24	0.122	1.045e-14	MYO9A
GBP2	2.80124e-19	0.623476	0.543	0.392	1.0531e-14	GBP2
HAS1	2.86367e-19	-4.37439	0.007	0.087	1.07657e-14	HAS1
COL18A1	2.86539e-19	-0.603024	0.422	0.562	1.07722e-14	COL18A1
WDR82	2.91184e-19	0.95156	0.278	0.151	1.09468e-14	WDR82
SSBP3	3.0359e-19	0.768932	0.383	0.24	1.14132e-14	SSBP3
NSD2	3.06267e-19	7.42222	0.033	0	1.15138e-14	NSD2
AC026979.2	3.06267e-19	7.33425	0.033	0	1.15138e-14	AC026979.2
AC020765.2	3.06267e-19	7.15391	0.033	0	1.15138e-14	AC020765.2
MRPS30-DT	3.06267e-19	7.0881	0.033	0	1.15138e-14	MRPS30-DT
AC007541.1	3.06267e-19	7.01285	0.033	0	1.15138e-14	AC007541.1
MFSD4B	3.06267e-19	6.98082	0.033	0	1.15138e-14	MFSD4B
AC234772.3	3.06267e-19	6.9756	0.033	0	1.15138e-14	AC234772.3
AC010969.2	3.06267e-19	6.69456	0.033	0	1.15138e-14	AC010969.2
MYO6	3.27754e-19	0.827187	0.318	0.184	1.23216e-14	MYO6
CISD3	3.49939e-19	-1.19532	0.11	0.241	1.31556e-14	CISD3
TXNDC17	3.53591e-19	0.59864	0.437	0.283	1.32929e-14	TXNDC17
TCHP	3.57489e-19	1.4695	0.127	0.044	1.34395e-14	TCHP
LGALS1	3.73398e-19	-0.297299	0.984	0.991	1.40375e-14	LGALS1
CCL7	3.79017e-19	1.7066	0.151	0.059	1.42487e-14	CCL7
LRRC75A	3.81834e-19	1.18325	0.15	0.058	1.43547e-14	LRRC75A
SREK1	3.83654e-19	0.715686	0.423	0.279	1.44231e-14	SREK1
ITGB1BP1	3.86648e-19	-0.931117	0.331	0.457	1.45356e-14	ITGB1BP1
RPS3A	3.91112e-19	0.227246	0.976	0.969	1.47035e-14	RPS3A
ZC3H14	3.91523e-19	0.865914	0.234	0.116	1.47189e-14	ZC3H14
RPS4X	3.95571e-19	-0.259875	0.966	0.979	1.48711e-14	RPS4X
ZBTB41	4.0289e-19	1.8859	0.102	0.029	1.51463e-14	ZBTB41
TCEA2	4.02954e-19	-1.20686	0.091	0.217	1.51487e-14	TCEA2
ATF3	4.06964e-19	-0.724518	0.631	0.706	1.52994e-14	ATF3
CHM	4.16173e-19	1.27849	0.17	0.071	1.56456e-14	CHM
RAD21	4.2851e-19	0.656269	0.414	0.268	1.61094e-14	RAD21
C6orf89	4.37011e-19	0.854108	0.339	0.205	1.6429e-14	C6orf89
RPRD2	4.39154e-19	0.78807	0.206	0.095	1.65096e-14	RPRD2
MALSU1	4.46549e-19	-1.39536	0.08	0.202	1.67876e-14	MALSU1
TAX1BP1	4.57739e-19	0.564655	0.558	0.414	1.72082e-14	TAX1BP1
MBD6	4.65994e-19	1.19052	0.15	0.058	1.75186e-14	MBD6
SSC5D	4.83592e-19	1.02798	0.315	0.185	1.81802e-14	SSC5D
BTG3	5.25817e-19	-1.08837	0.173	0.31	1.97675e-14	BTG3
RNU12	5.37971e-19	-8.18013	0	0.07	2.02245e-14	RNU12
CREB1	5.41402e-19	0.989227	0.261	0.139	2.03535e-14	CREB1
TMTC2	5.64176e-19	1.25332	0.188	0.084	2.12096e-14	TMTC2
DPT	6.46927e-19	-2.14776	0.286	0.391	2.43206e-14	DPT
BCKDHB	6.62342e-19	-1.77177	0.05	0.157	2.49001e-14	BCKDHB
ADH5	6.6584e-19	0.524872	0.624	0.474	2.50316e-14	ADH5
ID3	6.7174e-19	0.480258	0.87	0.772	2.52534e-14	ID3
ADCK4	6.92173e-19	-6.77184	0	0.07	2.60216e-14	ADCK4
PVRL3	6.92173e-19	-7.18145	0	0.07	2.60216e-14	PVRL3
CH17-340M24.3	6.92173e-19	-7.38472	0	0.07	2.60216e-14	CH17-340M24.3
[truncated: 11,124 more rows]

## Sheet: DEGs_Stromal cells_HCvsTumor
	p_val	avg_log2FC	pct.1	pct.2	p_val_adj	gene
RACK1	0	14.3411	0.925	0	0	RACK1
GNB2L1	0	-14.0155	0	0.978	0	GNB2L1
TCIM	0	13.7338	0.709	0	0	TCIM
ATP5F1E	0	13.6058	0.935	0	0	ATP5F1E
SELENOP	0	13.57	0.877	0	0	SELENOP
SELM	0	-13.5408	0	0.977	0	SELM
ATP5E	0	-13.3418	0	0.972	0	ATP5E
SELENOM	0	12.996	0.853	0	0	SELENOM
ATP5MG	0	12.7502	0.855	0	0	ATP5MG
ATP5MC2	0	12.7357	0.841	0	0	ATP5MC2
SELENOW	0	12.6812	0.838	0	0	SELENOW
ELOB	0	12.5697	0.833	0	0	ELOB
TCEB2	0	-12.5309	0	0.932	0	TCEB2
ATP5G2	0	-12.4525	0	0.932	0	ATP5G2
ATP5L	0	-12.296	0	0.927	0	ATP5L
GPX1	0	-12.1705	0	0.889	0	GPX1
ATP5ME	0	12.1402	0.765	0	0	ATP5ME
NGFRAP1	0	-12.1065	0	0.876	0	NGFRAP1
PRKCDBP	0	-12.0681	0	0.848	0	PRKCDBP
ATP5PF	0	12.0547	0.765	0	0	ATP5PF
SEM1	0	12.034	0.768	0	0	SEM1
WBP5	0	-11.9229	0	0.869	0	WBP5
GLTSCR2	0	-11.9167	0	0.874	0	GLTSCR2
ATP5MC3	0	11.8501	0.708	0	0	ATP5MC3
COPS9	0	11.8323	0.735	0	0	COPS9
PTRF	0	-11.7806	0	0.83	0	PTRF
ATP5MD	0	11.7243	0.69	0	0	ATP5MD
ATP5D	0	-11.7156	0	0.89	0	ATP5D
SHFM1	0	-11.7018	0	0.882	0	SHFM1
C14orf2	0	-11.6758	0	0.856	0	C14orf2
C19orf43	0	-11.627	0	0.873	0	C19orf43
SEPW1	0	-11.6205	0	0.829	0	SEPW1
ATP5G3	0	-11.6068	0	0.85	0	ATP5G3
ATP5I	0	-11.4981	0	0.839	0	ATP5I
ATP5J	0	-11.4263	0	0.834	0	ATP5J
USMG5	0	-11.3801	0	0.838	0	USMG5
ATP5O	0	-11.3695	0	0.834	0	ATP5O
ATP5B	0	-11.3109	0	0.805	0	ATP5B
ATP5J2	0	-11.2847	0	0.813	0	ATP5J2
ADAMDEC1	0	6.81413	0.831	0.1	0	ADAMDEC1
BGN	0	-5.4577	0.124	0.944	0	BGN
MTRNR2L12	0	5.06592	0.908	0.409	0	MTRNR2L12
ALDOA	0	-4.96426	0.141	0.937	0	ALDOA
MTRNR2L8	0	4.47727	0.912	0.375	0	MTRNR2L8
TXNIP	0	4.26364	0.93	0.35	0	TXNIP
RPS17	0	-3.88543	0.419	0.994	0	RPS17
FTH1	0	-3.32207	0.923	1	0	FTH1
PFN1	0	-2.98462	0.42	0.978	0	PFN1
MT-ND3	0	2.83684	0.997	0.972	0	MT-ND3
RPL13	0	-2.26212	0.853	0.999	0	RPL13
RPS2	0	-2.24773	0.858	0.997	0	RPS2
C14orf166	1.39399e-307	-11.0951	0	0.793	5.24057e-303	C14orf166
ATP5IF1	7.07095e-304	11.7355	0.68	0	2.65825e-299	ATP5IF1
ABCA8	5.09008e-303	6.43171	0.729	0.041	1.91356e-298	ABCA8
MYEOV2	5.78631e-303	-11.0648	0	0.785	2.1753e-298	MYEOV2
ATP5H	5.78631e-303	-11.0604	0	0.785	2.17531e-298	ATP5H
2025-09-15	1.58117e-299	-11.1958	0	0.779	5.94425e-295	2025-09-15
ATP5MPL	2.24795e-296	11.6421	0.667	0	8.45096e-292	ATP5MPL
ATP5C1	3.15552e-294	-10.9541	0	0.77	1.18629e-289	ATP5C1
CTHRC1	6.6315e-293	-9.99771	0.01	0.774	2.49305e-288	CTHRC1
C11orf31	5.54613e-289	-10.9626	0	0.761	2.08501e-284	C11orf31
BEX3	5.94687e-289	11.8112	0.654	0	2.23567e-284	BEX3
TCEB1	1.30776e-288	-10.9109	0	0.76	4.91641e-284	TCEB1
SELK	9.4417e-287	-10.947	0	0.757	3.54951e-282	SELK
LINC00152	5.20612e-286	-12.1476	0	0.756	1.95719e-281	LINC00152
IGFBP4	2.00724e-283	-3.30001	0.365	0.911	7.54602e-279	IGFBP4
ATP5PD	1.1845e-282	11.4344	0.643	0	4.45301e-278	ATP5PD
RPL13A	1.27082e-281	-1.49109	0.969	0.999	4.77751e-277	RPL13A
ADH1B	1.66249e-281	5.15713	0.69	0.026	6.24995e-277	ADH1B
TCEAL9	1.44704e-280	11.6601	0.639	0	5.43999e-276	TCEAL9
AC090498.1	9.42554e-280	-11.1642	0	0.744	3.54344e-275	AC090498.1
LINC01082	1.1021e-279	4.83274	0.742	0.089	4.14325e-275	LINC01082
MT-ATP6	1.27199e-278	2.02278	0.998	0.988	4.78191e-274	MT-ATP6
ATP5A1	2.72382e-278	-10.8828	0	0.742	1.02399e-273	ATP5A1
MT-CYB	1.54946e-276	1.68686	0.997	0.985	5.82506e-272	MT-CYB
ATP5MF	2.23876e-275	11.4436	0.63	0	8.41641e-271	ATP5MF
VIMP	2.69185e-274	-10.9211	0	0.735	1.01197e-269	VIMP
HAPLN1	4.00082e-272	7.24647	0.64	0.009	1.50407e-267	HAPLN1
FAM195B	2.46651e-270	-10.7105	0	0.727	9.2726e-266	FAM195B
TCF21	5.77006e-269	4.13246	0.806	0.218	2.1692e-264	TCF21
PTN	2.06351e-267	3.79929	0.826	0.252	7.75755e-263	PTN
GUK1	2.38571e-267	-2.50095	0.363	0.925	8.96883e-263	GUK1
TNXB	1.79295e-265	5.64864	0.684	0.054	6.74042e-261	TNXB
ELOC	1.31743e-264	11.6214	0.61	0	4.95273e-260	ELOC
SELENOK	1.36906e-263	11.3508	0.608	0	5.14684e-259	SELENOK
GAPDH	1.46201e-263	-1.80481	0.915	0.989	5.4963e-259	GAPDH
AC245595.1	4.5557e-262	11.6603	0.605	0	1.71267e-257	AC245595.1
CYBA	1.72555e-260	-2.83648	0.138	0.878	6.48703e-256	CYBA
ATPIF1	5.41427e-259	-10.7136	0	0.706	2.03544e-254	ATPIF1
ATP5PO	1.63778e-255	11.3251	0.593	0	6.15706e-251	ATP5PO
RPS20	2.92729e-254	-1.43032	0.883	0.988	1.10049e-249	RPS20
THBS2	2.49675e-253	-6.50885	0.023	0.719	9.38629e-249	THBS2
ATP5G1	4.83658e-252	-10.6638	0	0.693	1.81826e-247	ATP5G1
BMP4	8.29051e-252	3.75457	0.773	0.17	3.11673e-247	BMP4
SPARC	1.77337e-251	-2.47204	0.855	0.972	6.66681e-247	SPARC
IGFBP7	2.04534e-251	-2.40724	0.861	0.987	7.68923e-247	IGFBP7
LINC01420	5.2262e-251	-10.487	0	0.691	1.96474e-246	LINC01420
A2M	2.53942e-249	2.86783	0.905	0.488	9.54669e-245	A2M
INHBA	5.38667e-249	-7.52511	0.007	0.697	2.02507e-244	INHBA
IGHG4	5.63837e-249	-3.38853	0.01	0.702	2.11969e-244	IGHG4
ATP5F1B	1.56254e-247	11.2845	0.578	0	5.8742e-243	ATP5F1B
TPM4	1.18232e-246	-2.2994	0.555	0.942	4.44481e-242	TPM4
HSPB1	1.54221e-246	-2.15527	0.685	0.982	5.79779e-242	HSPB1
KDELR2	2.34055e-244	-2.80032	0.282	0.872	8.79906e-240	KDELR2
RTRAF	1.40326e-243	11.1818	0.571	0	5.27543e-239	RTRAF
MATN2	7.51698e-242	5.08933	0.653	0.057	2.82593e-237	MATN2
C7orf73	1.83406e-240	-10.4757	0	0.671	6.89495e-236	C7orf73
ATP5F1	1.83406e-240	-10.4372	0	0.671	6.89496e-236	ATP5F1
C19orf60	4.0384e-239	-10.3721	0	0.668	1.51819e-234	C19orf60
CD81	5.65304e-239	2.42348	0.902	0.671	2.1252e-234	CD81
MIF	1.6095e-236	-2.60448	0.167	0.861	6.05075e-232	MIF
ATP5F1C	3.12385e-236	11.1333	0.557	0	1.17438e-231	ATP5F1C
YBX1	3.57484e-236	-1.92879	0.604	0.936	1.34393e-231	YBX1
SCARA5	2.4726e-232	4.44238	0.656	0.07	9.2955e-228	SCARA5
STMN2	3.54336e-232	5.91746	0.602	0.032	1.33209e-227	STMN2
PRELID1	8.19256e-232	-3.03986	0.141	0.808	3.07991e-227	PRELID1
COL1A1	1.58249e-231	-2.99343	0.95	0.968	5.94922e-227	COL1A1
RPL27A	5.23042e-231	-1.08835	0.95	0.993	1.96632e-226	RPL27A
LINC00657	1.72258e-230	-10.3828	0	0.651	6.47588e-226	LINC00657
MYDGF	3.0498e-230	-2.72766	0.188	0.836	1.14654e-225	MYDGF
LGALS1	1.73828e-229	-1.51823	0.984	0.997	6.53488e-225	LGALS1
TAGLN	1.5738e-228	-3.68498	0.244	0.853	5.91653e-224	TAGLN
SELENOF	4.80103e-227	10.9927	0.539	0	1.8049e-222	SELENOF
SELENOH	4.37122e-226	11.0726	0.538	0	1.64332e-221	SELENOH
KRT10	1.64837e-225	-2.68309	0.143	0.817	6.1969e-221	KRT10
ATP5F1A	1.19331e-224	10.955	0.535	0	4.48614e-220	ATP5F1A
FAM127A	1.29474e-224	-10.2419	0	0.639	4.86744e-220	FAM127A
LHFP	1.29474e-224	-10.9413	0	0.639	4.86745e-220	LHFP
ADAM28	1.73031e-224	4.86886	0.614	0.047	6.50491e-220	ADAM28
CXCL8	5.42604e-222	-4.87633	0.051	0.711	2.03987e-217	CXCL8
P4HB	5.66383e-222	-2.27314	0.461	0.892	2.12926e-217	P4HB
PVRL2	2.19894e-221	-10.3298	0	0.633	8.26668e-217	PVRL2
TMSB4X	2.40387e-221	-1.3391	0.988	1	9.03711e-217	TMSB4X
LINC00493	4.61183e-221	-10.2582	0	0.632	1.73377e-216	LINC00493
RPL7	3.35118e-220	-1.21651	0.922	0.992	1.25984e-215	RPL7
GPX3	9.77928e-219	3.18169	0.743	0.158	3.67642e-214	GPX3
MT-ND1	1.75871e-217	1.3946	0.997	0.984	6.6117e-213	MT-ND1
C16orf13	3.19786e-217	-10.191	0	0.624	1.2022e-212	C16orf13
GSN	6.75059e-217	2.31628	0.937	0.76	2.53782e-212	GSN
TMEM176B	1.12036e-216	1.75754	0.949	0.71	4.21189e-212	TMEM176B
PHLDA2	2.4653e-216	-4.15986	0.062	0.708	9.26805e-212	PHLDA2
RPL31	1.2033e-215	-1.28084	0.855	0.984	4.52369e-211	RPL31
SMIM26	1.09147e-214	10.9153	0.515	0	4.10327e-210	SMIM26
ATP5MC1	7.15816e-212	10.9125	0.51	0	2.69104e-207	ATP5MC1
RCN3	8.96142e-212	-3.47329	0.132	0.744	3.36896e-207	RCN3
TNFRSF12A	3.60019e-211	-4.92416	0.054	0.675	1.35346e-206	TNFRSF12A
C4orf48	8.04483e-211	-2.97816	0.066	0.721	3.02437e-206	C4orf48
IGHG3	4.4739e-209	-3.92643	0.011	0.629	1.68192e-204	IGHG3
TIMP1	2.3123e-207	-2.49273	0.899	0.991	8.69287e-203	TIMP1
MT-CO3	1.44129e-201	1.20549	0.997	0.991	5.41839e-197	MT-CO3
COL1A2	1.83433e-201	-2.12006	0.969	0.982	6.89598e-197	COL1A2
MYL9	5.28144e-201	-2.55723	0.604	0.933	1.9855e-196	MYL9
C17orf89	5.64016e-201	-10.024	0	0.59	2.12036e-196	C17orf89
SERPINH1	6.72265e-201	-2.10112	0.576	0.908	2.52731e-196	SERPINH1
SERP1	7.06503e-199	-2.36486	0.246	0.829	2.65603e-194	SERP1
PRRX1	1.62982e-198	-3.87398	0.048	0.661	6.12713e-194	PRRX1
CTSC	9.9313e-198	2.78161	0.867	0.675	3.73357e-193	CTSC
SNX3	1.47708e-197	-1.85045	0.401	0.893	5.55294e-193	SNX3
SCAND1	1.33846e-196	-2.37395	0.107	0.769	5.03182e-192	SCAND1
ITIH5	5.86721e-196	3.68262	0.642	0.106	2.20572e-191	ITIH5
ARPC2	7.83017e-196	-1.87245	0.54	0.909	2.94367e-191	ARPC2
FXYD1	1.91773e-195	3.11505	0.767	0.283	7.2095e-191	FXYD1
SELT	4.33751e-193	-9.86255	0	0.573	1.63064e-188	SELT
PKM	4.74363e-192	-1.91428	0.569	0.913	1.78332e-187	PKM
LY6E	5.58634e-191	-2.19083	0.429	0.878	2.10013e-186	LY6E
JTB	6.14649e-190	-2.25061	0.238	0.825	2.31071e-185	JTB
CP	5.20125e-189	6.49058	0.499	0.019	1.95536e-184	CP
FAP	1.08754e-188	-8.00724	0.003	0.568	4.08851e-184	FAP
RAC1	1.3673e-187	-1.52629	0.611	0.933	5.14021e-183	RAC1
CCDC85B	8.92457e-187	-2.65498	0.092	0.714	3.3551e-182	CCDC85B
FKBP1A	1.51669e-186	-1.94499	0.367	0.862	5.70185e-182	FKBP1A
GADD45GIP1	3.23237e-186	-2.37297	0.14	0.768	1.21518e-181	GADD45GIP1
AC020916.1	2.67365e-185	11.3656	0.456	0	1.00513e-180	AC020916.1
TSPO	1.01269e-184	-2.0454	0.291	0.837	3.80713e-180	TSPO
ACTB	1.97211e-184	-1.70575	0.962	0.997	7.41394e-180	ACTB
MZT2B	3.11998e-183	-2.14565	0.187	0.799	1.17292e-178	MZT2B
MARCKSL1	2.20127e-181	-2.96339	0.147	0.723	8.27544e-177	MARCKSL1
RAB31	3.96474e-181	-3.01949	0.157	0.733	1.4905e-176	RAB31
HES4	4.82261e-181	-4.19721	0.025	0.591	1.81301e-176	HES4
C11orf73	1.12587e-180	-9.77403	0	0.545	4.23261e-176	C11orf73
AC007952.4	2.1625e-180	11.098	0.446	0	8.1297e-176	AC007952.4
MRPL41	2.82338e-180	-2.55246	0.105	0.714	1.06142e-175	MRPL41
TPM2	1.07903e-179	-1.92563	0.74	0.953	4.05651e-175	TPM2
EDIL3	1.15442e-179	3.37493	0.722	0.291	4.33994e-175	EDIL3
HN1	1.63399e-179	-9.89022	0	0.543	6.14283e-175	HN1
NENF	4.00389e-176	-2.00125	0.201	0.809	1.50522e-171	NENF
CLTA	1.9225e-175	-1.88315	0.264	0.84	7.22743e-171	CLTA
CCL8	5.50963e-175	5.45912	0.517	0.046	2.07129e-170	CCL8
MAPK10	1.23927e-174	4.60166	0.531	0.06	4.65892e-170	MAPK10
TFF3	2.73466e-174	-2.87205	0.063	0.629	1.02807e-169	TFF3
TPM1	7.11657e-173	-2.40879	0.581	0.901	2.6754e-168	TPM1
C11orf96	1.57547e-172	-2.84883	0.446	0.843	5.92282e-168	C11orf96
COX5A	3.24373e-172	-2.50598	0.125	0.71	1.21945e-167	COX5A
HMGN1	3.91155e-172	-2.10263	0.236	0.806	1.47051e-167	HMGN1
SPHK1	1.02952e-171	-5.05255	0.029	0.568	3.87038e-167	SPHK1
COL12A1	8.72536e-171	-2.99817	0.24	0.763	3.28021e-166	COL12A1
MFAP4	1.26131e-170	2.30822	0.845	0.537	4.74177e-166	MFAP4
SON	1.41355e-170	1.73661	0.885	0.747	5.31408e-166	SON
TMEM261	2.40493e-170	-9.66336	0	0.522	9.04111e-166	TMEM261
STMP1	7.95545e-170	10.4464	0.423	0	2.99077e-165	STMP1
RBP1	1.485e-169	2.64282	0.767	0.371	5.58273e-165	RBP1
RTF2	2.17123e-169	10.4435	0.422	0	8.16251e-165	RTF2
FLNA	6.18927e-169	-1.89475	0.267	0.817	2.3268e-164	FLNA
HTRA1	1.33809e-168	-2.82728	0.257	0.773	5.03041e-164	HTRA1
ARPC1B	1.66181e-167	-2.09737	0.242	0.784	6.24739e-163	ARPC1B
CAVIN1	2.397e-166	10.6494	0.416	0	9.01127e-162	CAVIN1
LINC00998	1.4502e-165	-9.65243	0	0.511	5.45189e-161	LINC00998
SLC16A3	1.60193e-165	-4.58122	0.042	0.573	6.0223e-161	SLC16A3
CCL3	2.8736e-165	-4.88756	0.006	0.52	1.0803e-160	CCL3
RANBP1	3.48094e-165	-2.22206	0.163	0.744	1.30862e-160	RANBP1
MFAP2	5.70433e-165	-3.11071	0.118	0.663	2.14449e-160	MFAP2
RHEB	1.13617e-164	-2.05538	0.197	0.771	4.27134e-160	RHEB
CXCL14	2.42747e-164	1.47454	0.872	0.337	9.12584e-160	CXCL14
SMIM37	3.49346e-164	10.3541	0.411	0	1.31333e-159	SMIM37
RPS28	7.35469e-164	0.807932	0.984	0.993	2.76492e-159	RPS28
MT2A	1.23868e-163	-3.44959	0.441	0.878	4.65668e-159	MT2A
CST3	1.6801e-163	-1.32512	0.67	0.969	6.31617e-159	CST3
COL6A2	3.37189e-163	-1.36614	0.798	0.966	1.26763e-158	COL6A2
CCL13	6.83287e-163	5.86403	0.469	0.031	2.56875e-158	CCL13
PLEKHH2	9.75153e-163	3.43276	0.606	0.139	3.66599e-158	PLEKHH2
MCRIP1	1.85429e-162	10.3856	0.408	0	6.97101e-158	MCRIP1
TMED3	2.0317e-162	-2.43683	0.134	0.693	7.63797e-158	TMED3
MESDC2	4.02122e-161	-9.57736	0	0.5	1.51174e-156	MESDC2
CXCL3	1.20771e-160	-4.38932	0.088	0.626	4.54028e-156	CXCL3
MT-ND4L	4.99208e-160	1.98701	0.876	0.65	1.87672e-155	MT-ND4L
MT-ATP8	7.89214e-160	3.77083	0.59	0.137	2.96697e-155	MT-ATP8
PTCH1	2.50116e-159	3.44692	0.606	0.144	9.40287e-155	PTCH1
IL32	1.15854e-158	-1.80996	0.383	0.884	4.35542e-154	IL32
RTFDC1	2.25843e-158	-9.49678	0	0.493	8.49033e-154	RTFDC1
SELENOS	3.6096e-158	10.4309	0.398	0	1.35699e-153	SELENOS
C20orf24	7.96499e-158	-9.51789	0	0.492	2.99436e-153	C20orf24
ATP5PB	9.65129e-158	10.311	0.397	0	3.62831e-153	ATP5PB
NORAD	9.65131e-158	10.4156	0.397	0	3.62831e-153	NORAD
SPON2	6.26262e-157	-2.56154	0.423	0.814	2.35437e-152	SPON2
RTL8C	6.88429e-157	10.4596	0.396	0	2.58808e-152	RTL8C
CRYBG3	8.80728e-157	4.45596	0.514	0.074	3.31101e-152	CRYBG3
LSP1	4.61807e-156	2.93007	0.633	0.165	1.73612e-151	LSP1
CLTB	8.30841e-156	-2.05382	0.143	0.717	3.12346e-151	CLTB
CHPF	9.86248e-156	-3.14245	0.086	0.62	3.7077e-151	CHPF
AC013461.1	7.88682e-155	-9.77642	0	0.485	2.96497e-150	AC013461.1
MRPL23	1.98073e-154	-2.87029	0.049	0.585	7.44635e-150	MRPL23
UFD1L	5.12348e-154	-9.51521	0	0.483	1.92612e-149	UFD1L
EMILIN1	8.40317e-154	-1.64888	0.252	0.815	3.15909e-149	EMILIN1
CFH	1.12631e-153	2.64145	0.802	0.597	4.23426e-149	CFH
FOS	4.09805e-153	2.18192	0.94	0.922	1.54062e-148	FOS
MMP24-AS1	6.16919e-153	-9.5144	0	0.48	2.31925e-148	MMP24-AS1
CXCL2	1.36466e-152	-3.93198	0.215	0.721	5.1303e-148	CXCL2
IFI6	1.63397e-152	-3.33141	0.13	0.67	6.14273e-148	IFI6
RCN1	8.82788e-152	-2.02247	0.29	0.781	3.31875e-147	RCN1
PDLIM7	9.43096e-152	-2.4899	0.19	0.712	3.54548e-147	PDLIM7
SH3BGRL3	2.05661e-151	-1.46308	0.653	0.92	7.73162e-147	SH3BGRL3
ABI3BP	2.51216e-151	4.12241	0.533	0.094	9.4442e-147	ABI3BP
MT-CO2	3.78237e-151	0.907546	0.999	0.991	1.42194e-146	MT-CO2
TPGS1	7.00682e-151	-4.12306	0.019	0.517	2.63414e-146	TPGS1
LRP1	8.25035e-151	1.91892	0.845	0.62	3.10164e-146	LRP1
POLR2J3.1	1.57028e-150	10.5247	0.382	0	5.90329e-146	POLR2J3.1
PROCR	4.78996e-149	2.29245	0.738	0.338	1.80074e-144	PROCR
ADGRL3	7.59973e-149	4.67976	0.441	0.03	2.85704e-144	ADGRL3
PRSS23	1.64695e-148	-2.71563	0.272	0.744	6.19154e-144	PRSS23
IGHG1	2.30958e-148	-2.21955	0.013	0.493	8.68265e-144	IGHG1
CLEC11A	5.72412e-148	-1.87717	0.242	0.771	2.15192e-143	CLEC11A
GUCY1A3	7.56147e-148	-9.87289	0	0.468	2.84266e-143	GUCY1A3
C1orf122	1.30264e-147	-2.30927	0.138	0.68	4.89715e-143	C1orf122
PGLS	1.77087e-147	-2.15283	0.13	0.68	6.6574e-143	PGLS
PYURF	2.21254e-147	-2.14792	0.159	0.707	8.31781e-143	PYURF
SPRY1	5.92299e-147	3.05866	0.666	0.254	2.22669e-142	SPRY1
DUT	7.64081e-147	-1.84992	0.181	0.733	2.87249e-142	DUT
MMP14	1.31474e-146	-2.24315	0.352	0.797	4.94263e-142	MMP14
COL6A3	3.47698e-146	-1.96473	0.624	0.871	1.30713e-141	COL6A3
SFRP2	3.89402e-146	-7.14781	0.006	0.474	1.46392e-141	SFRP2
AGR2	4.12472e-146	-4.07513	0.015	0.493	1.55065e-141	AGR2
RPLP2	7.86327e-146	-0.62554	0.972	0.998	2.95612e-141	RPLP2
STRA13	1.83348e-145	-9.45947	0	0.462	6.89278e-141	STRA13
NBDY	4.44283e-145	10.1146	0.37	0	1.67024e-140	NBDY
RCN2	4.48455e-145	-2.40599	0.15	0.676	1.68592e-140	RCN2
PDLIM4	7.90546e-145	-2.93286	0.1	0.618	2.97198e-140	PDLIM4
TMED2	8.16279e-145	-1.76263	0.373	0.823	3.06872e-140	TMED2
AHNAK	1.16815e-143	1.94792	0.832	0.662	4.39154e-139	AHNAK
DDX5	2.3556e-143	1.33515	0.929	0.938	8.85566e-139	DDX5
SRM	6.81831e-143	-2.6453	0.107	0.622	2.56327e-138	SRM
C9orf142	7.83033e-143	-9.37091	0	0.455	2.94373e-138	C9orf142
FABP4	8.38656e-143	5.06247	0.426	0.03	3.15284e-138	FABP4
APOA1BP	1.43129e-142	-9.25183	0	0.455	5.3808e-138	APOA1BP
RPL30	1.77335e-142	0.807315	0.976	0.986	6.66672e-138	RPL30
WBSCR22	4.77558e-142	-9.2772	0	0.453	1.79533e-137	WBSCR22
SARAF	1.17322e-141	-1.77863	0.29	0.798	4.4106e-137	SARAF
PLCG2	1.17496e-141	4.00166	0.518	0.094	4.41713e-137	PLCG2
RPS10	4.55932e-141	-1.11583	0.733	0.947	1.71403e-136	RPS10
CSF1	6.38728e-141	3.10113	0.628	0.225	2.40123e-136	CSF1
RP11-14N7.2	3.19369e-140	-9.4955	0	0.449	1.20064e-135	RP11-14N7.2
NAA10	8.51774e-140	-2.45893	0.116	0.636	3.20216e-135	NAA10
PCDH19	9.55989e-140	6.35173	0.382	0.011	3.59395e-135	PCDH19
COL3A1	1.07103e-139	-1.66511	0.941	0.966	4.02644e-135	COL3A1
CD59	1.21906e-139	-1.51383	0.494	0.88	4.58295e-135	CD59
COTL1	1.22482e-139	-2.76574	0.112	0.614	4.6046e-135	COTL1
ADAM12	1.92119e-139	-9.88517	0	0.447	7.22253e-135	ADAM12
CLDN4	2.24179e-139	-3.38839	0.032	0.511	8.42779e-135	CLDN4
AEBP1	4.25541e-139	-2.00444	0.591	0.888	1.59978e-134	AEBP1
PNISR	5.74691e-139	1.78631	0.83	0.652	2.16049e-134	PNISR
C1QBP	1.4807e-138	-2.36856	0.104	0.626	5.56654e-134	C1QBP
PERP	1.82982e-138	-3.78219	0.032	0.507	6.87902e-134	PERP
CH17-189H20.1	2.08851e-138	-9.24739	0	0.444	7.85155e-134	CH17-189H20.1
SRSF9	3.11227e-138	-2.00888	0.163	0.694	1.17003e-133	SRSF9
CAV1	9.10642e-138	-1.78858	0.212	0.751	3.42347e-133	CAV1
PPP2R4	4.08066e-137	-9.45859	0	0.441	1.53408e-132	PPP2R4
FAM127B	7.38445e-137	-9.17334	0	0.44	2.77611e-132	FAM127B
C12orf75	2.72923e-136	-4.4717	0.022	0.481	1.02603e-131	C12orf75
ADIRF	3.69157e-136	1.0811	0.773	0.301	1.38781e-131	ADIRF
NBL1	2.63217e-135	-1.9051	0.444	0.837	9.89536e-131	NBL1
SDF4	4.79437e-135	-1.75406	0.187	0.717	1.80239e-130	SDF4
ARL5A	2.09555e-134	-3.18086	0.055	0.532	7.878e-130	ARL5A
CPE	5.39002e-134	-3.81486	0.031	0.492	2.02632e-129	CPE
HIKESHI	6.29162e-134	9.90793	0.344	0	2.36527e-129	HIKESHI
CCL2	1.03113e-133	2.3248	0.816	0.547	3.87642e-129	CCL2
ZNF428	1.38651e-133	-1.95282	0.131	0.661	5.21246e-129	ZNF428
BRI3	2.2936e-133	-2.14526	0.173	0.677	8.62257e-129	BRI3
RARRES2	2.35001e-133	-1.94816	0.829	0.922	8.83462e-129	RARRES2
IRF1	2.39245e-133	2.47465	0.798	0.602	8.99416e-129	IRF1
ZBTB20	8.88558e-133	2.70863	0.675	0.327	3.34044e-128	ZBTB20
AC245297.3	1.05593e-132	10.1732	0.342	0	3.96965e-128	AC245297.3
TMSB10	1.15856e-132	-0.835328	0.99	0.997	4.35549e-128	TMSB10
COL14A1	3.15367e-132	2.69568	0.693	0.336	1.18559e-127	COL14A1
SELENOT	6.89693e-132	10.068	0.34	0	2.59283e-127	SELENOT
DNPH1	1.64033e-131	-2.78972	0.067	0.555	6.16664e-127	DNPH1
WHSC1L1	1.70809e-131	-9.23072	0	0.426	6.4214e-127	WHSC1L1
ALKBH7	2.1409e-131	-1.79265	0.189	0.712	8.0485e-127	ALKBH7
C9orf16	2.5982e-131	-1.6059	0.272	0.792	9.76768e-127	C9orf16
RSRP1	1.41119e-130	2.16792	0.78	0.52	5.30523e-126	RSRP1
CEBPB	2.36327e-130	-1.66112	0.497	0.876	8.88449e-126	CEBPB
SEC61G	2.70839e-130	-1.36163	0.686	0.921	1.01819e-125	SEC61G
TMEM160	6.90377e-130	-2.66446	0.054	0.534	2.5954e-125	TMEM160
TAX1BP3	1.98006e-129	-1.6641	0.329	0.787	7.44382e-125	TAX1BP3
NME4	4.5297e-129	-2.08956	0.201	0.685	1.7029e-124	NME4
NFIA	5.65681e-129	2.90527	0.616	0.232	2.12662e-124	NFIA
GJB2	6.49179e-129	-10.2538	0.001	0.421	2.44052e-124	GJB2
FAM46A	1.01907e-128	-9.7669	0	0.419	3.83109e-124	FAM46A
MESD	7.85498e-128	9.92285	0.331	0	2.953e-123	MESD
MYL6	3.44171e-127	-0.999186	0.962	0.991	1.29388e-122	MYL6
ENO1	7.85931e-127	-1.64574	0.558	0.872	2.95463e-122	ENO1
YWHAH	1.02404e-126	-1.91941	0.221	0.717	3.84977e-122	YWHAH
OSTC	1.3134e-126	-1.46409	0.583	0.869	4.9376e-122	OSTC
AC005261.1	3.22914e-126	10.1149	0.327	0	1.21396e-121	AC005261.1
ITM2B	4.90731e-126	-1.18963	0.693	0.945	1.84485e-121	ITM2B
MANF	6.19083e-126	-2.12447	0.185	0.671	2.32738e-121	MANF
ARL6IP4	9.07605e-126	-1.26199	0.396	0.854	3.41205e-121	ARL6IP4
HLA-E	4.87079e-125	1.681	0.867	0.848	1.83113e-120	HLA-E
ANGPTL1	5.44589e-125	4.56052	0.41	0.044	2.04733e-120	ANGPTL1
C8orf4	5.70007e-125	-10.8523	0	0.409	2.14288e-120	C8orf4
DAPK3	6.2268e-125	-2.81291	0.055	0.518	2.3409e-120	DAPK3
CCDC68	6.57454e-125	4.6267	0.395	0.034	2.47163e-120	CCDC68
FAM173A	1.16744e-124	-2.88323	0.021	0.458	4.38886e-120	FAM173A
MIR4435-2HG	1.31213e-124	-2.69148	0.18	0.657	4.93282e-120	MIR4435-2HG
UFD1	3.30823e-124	9.96976	0.322	0	1.2437e-119	UFD1
RNF187	4.79886e-124	-2.20753	0.105	0.594	1.80408e-119	RNF187
PODNL1	6.49427e-123	-4.92462	0.016	0.434	2.44146e-118	PODNL1
CERCAM	6.83001e-123	-1.99638	0.215	0.683	2.56767e-118	CERCAM
COL11A1	8.07359e-123	-6.74444	0.005	0.413	3.03518e-118	COL11A1
BMP1	8.25743e-123	-2.22211	0.112	0.596	3.1043e-118	BMP1
SDF2L1	2.73322e-122	-2.46827	0.075	0.544	1.02753e-117	SDF2L1
METTL9	4.10318e-122	-1.99661	0.178	0.673	1.54255e-117	METTL9
SFTA1P	8.50372e-122	4.18722	0.405	0.042	3.19689e-117	SFTA1P
MGEA5	5.08615e-121	-9.14681	0	0.399	1.91209e-116	MGEA5
FKBP10	9.66039e-121	-1.62852	0.362	0.782	3.63173e-116	FKBP10
HNRNPA0	1.35024e-120	-1.43459	0.4	0.827	5.07609e-116	HNRNPA0
TMEM147	1.39179e-120	-1.61735	0.25	0.744	5.2323e-116	TMEM147
CTD-3252C9.4	8.5322e-120	-9.87349	0	0.396	3.2076e-115	CTD-3252C9.4
MZT2A	1.20792e-119	-2.18553	0.105	0.585	4.54107e-115	MZT2A
ZC3H11A	2.33253e-119	-5.02649	0.01	0.417	8.76891e-115	ZC3H11A
PRDX4	3.3158e-119	-1.82592	0.309	0.746	1.24654e-114	PRDX4
COL8A1	4.30264e-119	-3.2684	0.042	0.473	1.61753e-114	COL8A1
CHMP4B	6.64521e-119	-1.82443	0.174	0.669	2.4982e-114	CHMP4B
KRT19	8.99158e-119	-4.25087	0.02	0.436	3.3803e-114	KRT19
CMPK1	1.08013e-118	-2.01849	0.165	0.65	4.06062e-114	CMPK1
SQOR	1.28345e-118	10.027	0.309	0	4.825e-114	SQOR
RPL8	2.95948e-118	-0.685182	0.943	0.995	1.11259e-113	RPL8
EBPL	1.29243e-117	-2.56265	0.068	0.522	4.85875e-113	EBPL
POSTN	2.62054e-117	-1.10127	0.253	0.744	9.85167e-113	POSTN
SPG21	7.10049e-117	-2.40362	0.115	0.581	2.66936e-112	SPG21
SULF2	1.09274e-116	-2.85104	0.066	0.508	4.10805e-112	SULF2
AP2S1	1.18811e-116	-1.50672	0.548	0.848	4.46657e-112	AP2S1
CENPX	1.23012e-116	9.88504	0.305	0	4.62453e-112	CENPX
LINC00116	3.77711e-116	-9.05325	0	0.386	1.41996e-111	LINC00116
RPS6	4.4123e-116	-0.618111	0.964	0.998	1.65876e-111	RPS6
IL6ST	9.39342e-116	2.22223	0.721	0.486	3.53136e-111	IL6ST
MT-CO1	1.11471e-115	0.712223	0.998	0.99	4.19066e-111	MT-CO1
MCTP1	1.6973e-115	5.5853	0.335	0.014	6.38084e-111	MCTP1
RPLP0	1.73471e-115	-0.742348	0.934	0.986	6.52146e-111	RPLP0
HIST1H4C	2.20849e-115	2.36298	0.667	0.343	8.30259e-111	HIST1H4C
RPL23A	4.32587e-115	-0.638996	0.965	0.993	1.62627e-110	RPL23A
FAM92A	4.67491e-115	9.78386	0.301	0	1.75749e-110	FAM92A
C19orf24	7.62894e-115	-2.15796	0.087	0.551	2.86802e-110	C19orf24
YIF1A	1.41748e-114	-1.77453	0.233	0.7	5.32887e-110	YIF1A
CDC42EP5	2.23795e-114	-5.26143	0.009	0.401	8.41334e-110	CDC42EP5
SNF8	2.43824e-114	-1.95151	0.127	0.604	9.16632e-110	SNF8
FAAP20	7.94856e-114	-1.58326	0.195	0.691	2.98818e-109	FAAP20
CXCL12	9.62776e-114	1.86661	0.711	0.332	3.61946e-109	CXCL12
GTF3A	3.06708e-113	-2.10074	0.136	0.604	1.15304e-108	GTF3A
CHCHD10	3.34733e-113	-2.28073	0.114	0.574	1.2584e-108	CHCHD10
WASHC3	4.34301e-113	9.70131	0.296	0	1.63271e-108	WASHC3
MRPL12	4.96014e-113	-2.53935	0.06	0.497	1.86471e-108	MRPL12
TGFB1	6.93261e-113	-2.3241	0.097	0.548	2.60625e-108	TGFB1
MYL12A	7.51313e-113	-1.34519	0.688	0.93	2.82449e-108	MYL12A
BMP5	8.41713e-113	3.69276	0.39	0.041	3.16434e-108	BMP5
BUD23	1.07274e-112	9.71906	0.295	0	4.03286e-108	BUD23
PPDPF	1.14501e-112	-1.0073	0.557	0.905	4.30457e-108	PPDPF
COL10A1	1.51967e-112	-10.6693	0	0.376	5.71306e-108	COL10A1
ZEB2	3.65702e-112	2.1995	0.721	0.493	1.37482e-107	ZEB2
SPATS2L	4.65421e-112	-1.72122	0.279	0.735	1.7497e-107	SPATS2L
PDPN	9.59117e-112	-2.45952	0.204	0.627	3.60571e-107	PDPN
NOTCH3	2.44436e-111	-3.55385	0.044	0.451	9.18931e-107	NOTCH3
LLNLR-245B6.1	7.07656e-111	-8.92817	0	0.371	2.66036e-106	LLNLR-245B6.1
RER1	7.09676e-111	-1.67609	0.193	0.671	2.66795e-106	RER1
TPI1	1.34495e-110	-1.14939	0.778	0.938	5.05621e-106	TPI1
COX7C	2.34862e-110	0.934414	0.929	0.936	8.8294e-106	COX7C
COL5A2	2.35901e-110	-1.44184	0.655	0.868	8.86845e-106	COL5A2
ZFP36L1	3.05628e-110	1.45499	0.921	0.892	1.14898e-105	ZFP36L1
WDR1	5.10803e-110	-1.89323	0.224	0.683	1.92031e-105	WDR1
FABP5	5.34684e-110	3.62742	0.641	0.365	2.01009e-105	FABP5
H1FX	5.72479e-110	-2.37616	0.068	0.503	2.15218e-105	H1FX
DST	8.3855e-110	2.36092	0.718	0.462	3.15244e-105	DST
HPF1	3.55953e-109	9.59074	0.287	0	1.33817e-104	HPF1
KRT18	4.2682e-109	-2.39332	0.141	0.601	1.60459e-104	KRT18
ARPC5L	4.77902e-109	-2.7944	0.058	0.478	1.79663e-104	ARPC5L
UTP11	8.73205e-109	9.54311	0.286	0	3.28273e-104	UTP11
CMTM3	1.40659e-108	-2.33551	0.125	0.574	5.28794e-104	CMTM3
LSM4	1.95969e-108	-2.07085	0.1	0.55	7.36727e-104	LSM4
ZFP36	1.97318e-108	1.43631	0.897	0.837	7.41798e-104	ZFP36
RPS15	1.98423e-108	-0.586554	0.973	0.997	7.45952e-104	RPS15
POMP	3.28102e-108	-1.17752	0.657	0.907	1.23347e-103	POMP
UQCRFS1	6.20812e-108	-1.86748	0.131	0.593	2.33388e-103	UQCRFS1
PTP4A1	1.18095e-107	-2.351	0.126	0.57	4.43966e-103	PTP4A1
TP53I13	1.83173e-107	-2.60077	0.049	0.465	6.88619e-103	TP53I13
CTSB	5.48151e-107	-1.41871	0.552	0.857	2.06072e-102	CTSB
BCAT1	5.84757e-107	-6.16041	0.004	0.369	2.19834e-102	BCAT1
MT1E	6.90322e-107	-2.23199	0.206	0.648	2.5952e-102	MT1E
EGLN2	7.04126e-107	-4.99314	0.008	0.379	2.64709e-102	EGLN2
JPT1	7.67858e-107	9.64948	0.281	0	2.88668e-102	JPT1
RHOC	1.02682e-106	-1.10569	0.645	0.896	3.86021e-102	RHOC
HOPX	1.07577e-106	-6.02086	0.008	0.376	4.04426e-102	HOPX
FAM63B	2.15169e-106	-8.95426	0	0.359	8.08906e-102	FAM63B
MAP1LC3B	4.39131e-106	-1.44494	0.329	0.776	1.65087e-101	MAP1LC3B
CHL1	4.56666e-106	3.39193	0.425	0.08	1.71679e-101	CHL1
LGALS3	6.10251e-106	1.13823	0.88	0.839	2.29418e-101	LGALS3
SOCS3	7.16989e-106	1.81588	0.807	0.696	2.69545e-101	SOCS3
CPXM1	1.31913e-105	-3.42776	0.034	0.424	4.95915e-101	CPXM1
CYC1	1.63845e-105	-1.71099	0.143	0.61	6.15959e-101	CYC1
CCL3L3	1.85484e-105	-9.55289	0	0.356	6.97308e-101	CCL3L3
RPL37	2.33457e-105	0.624615	0.974	0.99	8.77659e-101	RPL37
SEPP1	3.17499e-105	-9.9043	0	0.355	1.1936e-100	SEPP1
INAFM1	4.16294e-105	-2.32983	0.097	0.534	1.56502e-100	INAFM1
TENT5A	6.63829e-105	9.9211	0.277	0	2.4956e-100	TENT5A
EIF3F	1.2953e-104	-1.20679	0.434	0.829	4.86957e-100	EIF3F
CHN1	1.51433e-104	-3.15445	0.071	0.474	5.69299e-100	CHN1
AURKAIP1	1.80604e-104	-1.35143	0.292	0.756	6.78965e-100	AURKAIP1
POLR2J3	1.99832e-104	-3.38	0.033	0.42	7.51249e-100	POLR2J3
MT-ND5	3.43842e-104	0.892351	0.967	0.959	1.29264e-99	MT-ND5
TRIR	3.93282e-104	10.1684	0.275	0	1.47851e-99	TRIR
RAB32	4.26172e-104	-2.55904	0.081	0.499	1.60215e-99	RAB32
UBE2E2	9.60958e-104	-2.81476	0.057	0.463	3.61263e-99	UBE2E2
TFF1	2.20738e-103	-8.55932	0.002	0.353	8.29841e-99	TFF1
OGA	2.32368e-103	9.8412	0.273	0	8.73565e-99	OGA
SSR3	3.41556e-103	-1.37048	0.46	0.815	1.28404e-98	SSR3
LRRC59	4.53989e-103	-2.03692	0.156	0.593	1.70673e-98	LRRC59
TLE4	5.0557e-103	2.60897	0.596	0.273	1.90064e-98	TLE4
PYCR1	9.61982e-103	-3.66716	0.036	0.417	3.61647e-98	PYCR1
DMAC1	1.36923e-102	9.52659	0.271	0	5.14748e-98	DMAC1
C17orf62	5.63907e-102	-8.73799	0	0.346	2.11995e-97	C17orf62
MDK	7.04849e-102	-1.97533	0.311	0.708	2.64981e-97	MDK
TYMP	9.40684e-102	-1.44359	0.367	0.796	3.53641e-97	TYMP
ZNF106	9.55723e-102	2.58804	0.599	0.292	3.59294e-97	ZNF106
YWHAQ	1.20539e-101	-1.26614	0.409	0.812	4.53154e-97	YWHAQ
SFRP1	1.23262e-101	3.81279	0.36	0.042	4.63393e-97	SFRP1
RTL8A	1.94862e-101	9.69321	0.268	0	7.32565e-97	RTL8A
NDUFS5	2.15406e-101	-0.920491	0.743	0.932	8.09798e-97	NDUFS5
UTP11L	2.77343e-101	-8.57454	0	0.344	1.04264e-96	UTP11L
CRELD2	3.39278e-101	-2.20253	0.084	0.5	1.27548e-96	CRELD2
ST6GALNAC6	3.47078e-101	-5.05856	0.006	0.357	1.30481e-96	ST6GALNAC6
MTCH1	5.05211e-101	-1.35719	0.314	0.743	1.89929e-96	MTCH1
DUSP23	6.11122e-101	-3.04507	0.028	0.405	2.29745e-96	DUSP23
MT1X	6.61555e-101	-2.84958	0.171	0.589	2.48705e-96	MT1X
MT-ND4	7.13233e-101	0.67988	0.996	0.992	2.68133e-96	MT-ND4
GAS1	8.21136e-101	-5.65057	0.004	0.351	3.08698e-96	GAS1
ADAMTS12	1.8154e-100	-3.011	0.045	0.433	6.8248e-96	ADAMTS12
CLDN3	2.15661e-100	-5.73821	0.006	0.354	8.10754e-96	CLDN3
MSRB2	3.20923e-100	-2.13699	0.088	0.512	1.20648e-95	MSRB2
NME1	3.65336e-100	-2.03661	0.193	0.621	1.37344e-95	NME1
DACH1	4.0656e-100	4.66618	0.329	0.029	1.52842e-95	DACH1
FGFR4	5.71502e-100	4.82666	0.326	0.028	2.1485e-95	FGFR4
PTPA	6.65744e-100	9.60535	0.265	0	2.5028e-95	PTPA
NSD3	6.65744e-100	9.64936	0.265	0	2.5028e-95	NSD3
CD276	8.9085e-100	-1.84415	0.123	0.557	3.34906e-95	CD276
ACTA2	9.71175e-100	-2.96026	0.328	0.698	3.65103e-95	ACTA2
MMP11	1.23397e-99	-4.41151	0.092	0.483	4.63897e-95	MMP11
PTMS	1.5769e-99	-0.992849	0.683	0.917	5.92819e-95	PTMS
CKAP4	1.83329e-99	-1.77724	0.225	0.655	6.89206e-95	CKAP4
FAM92A1	1.90599e-99	-8.62204	0	0.339	7.16539e-95	FAM92A1
PPP1R14B	2.52786e-99	-2.76219	0.071	0.465	9.50322e-95	PPP1R14B
NOP53	3.87569e-99	10.6707	0.263	0	1.45703e-94	NOP53
EFEMP2	7.30669e-99	-1.38198	0.42	0.787	2.74688e-94	EFEMP2
PSMA7	7.53428e-99	-1.04981	0.626	0.891	2.83244e-94	PSMA7
ZNF580	1.69201e-98	-2.18904	0.066	0.471	6.36093e-94	ZNF580
ILF3-DT	2.25024e-98	9.70662	0.261	0	8.45953e-94	ILF3-DT
CAPZB	3.19783e-98	-1.06381	0.617	0.882	1.20219e-93	CAPZB
EIF4EBP1	4.32447e-98	-2.30738	0.072	0.474	1.62574e-93	EIF4EBP1
WNT2	4.47312e-98	-9.64709	0	0.335	1.68162e-93	WNT2
GOLM1	6.45416e-98	-2.59877	0.089	0.49	2.42638e-93	GOLM1
STUB1	1.48164e-97	-1.42721	0.169	0.632	5.57008e-93	STUB1
MEG8	1.66853e-97	4.56666	0.354	0.048	6.27269e-93	MEG8
NEGR1	1.76491e-97	3.00798	0.446	0.109	6.635e-93	NEGR1
MAP3K20	3.13235e-97	9.59904	0.258	0	1.17758e-92	MAP3K20
WARS	3.56595e-97	1.90592	0.669	0.357	1.34058e-92	WARS
SNHG7	6.69312e-97	-1.56241	0.122	0.566	2.51621e-92	SNHG7
EPHA7	7.65856e-97	5.10419	0.293	0.015	2.87916e-92	EPHA7
WNT2B	1.3529e-96	3.07437	0.446	0.109	5.0861e-92	WNT2B
CRABP2	1.97127e-96	-4.69765	0.028	0.381	7.41078e-92	CRABP2
EVA1B	2.23053e-96	-1.79653	0.103	0.527	8.38547e-92	EVA1B
CFD	3.32459e-96	3.07738	0.573	0.21	1.24984e-91	CFD
SDC1	3.6887e-96	-4.92325	0.02	0.369	1.38673e-91	SDC1
CD99	8.02093e-96	-1.15777	0.697	0.904	3.01539e-91	CD99
UBE2D2	8.07496e-96	-1.3783	0.241	0.695	3.0357e-91	UBE2D2
CCL4	1.14104e-95	-2.43343	0.011	0.354	4.28964e-91	CCL4
CPSF3L	1.40262e-95	-8.52014	0	0.328	5.27302e-91	CPSF3L
IGFBP2	1.57231e-95	-8.31385	0.003	0.333	5.91096e-91	IGFBP2
OLFML2B	3.24304e-95	-4.85744	0.007	0.344	1.21919e-90	OLFML2B
SFRP4	3.98058e-95	-9.22078	0.004	0.333	1.49646e-90	SFRP4
SQRDL	6.67009e-95	-8.79007	0	0.326	2.50755e-90	SQRDL
VTI1B	1.25768e-94	-2.17367	0.107	0.523	4.72812e-90	VTI1B
FXYD3	1.2834e-94	-1.97334	0.048	0.429	4.8248e-90	FXYD3
BTG2	1.29851e-94	1.78777	0.767	0.551	4.88162e-90	BTG2
NECTIN2	1.42642e-94	9.64163	0.252	0	5.36248e-90	NECTIN2
SUMO3	2.31714e-94	-1.57302	0.199	0.633	8.71106e-90	SUMO3
PDGFC	2.38792e-94	-3.36382	0.034	0.394	8.97714e-90	PDGFC
RP11-382A20.3	3.16064e-94	-8.60077	0	0.324	1.18821e-89	RP11-382A20.3
TNFAIP2	3.76767e-94	2.43252	0.635	0.331	1.41642e-89	TNFAIP2
C6orf1	5.30452e-94	-8.66124	0	0.323	1.99418e-89	C6orf1
REV3L	7.39515e-94	2.64396	0.528	0.209	2.78013e-89	REV3L
ERBIN	8.15061e-94	9.3327	0.25	0	3.06414e-89	ERBIN
LHFPL6	8.15061e-94	9.68449	0.25	0	3.06414e-89	LHFPL6
INTS11	8.15061e-94	9.54863	0.25	0	3.06414e-89	INTS11
PRAF2	8.68183e-94	-1.84281	0.122	0.543	3.26385e-89	PRAF2
CKS2	1.25549e-93	-2.4845	0.094	0.488	4.71989e-89	CKS2
BTG3	1.76417e-93	-1.77866	0.173	0.591	6.6322e-89	BTG3
CHMP1B	4.63059e-93	-2.01378	0.212	0.635	1.74082e-88	CHMP1B
ODR4	4.64498e-93	9.36672	0.248	0	1.74623e-88	ODR4
MPG	6.50842e-93	-1.56966	0.201	0.642	2.44678e-88	MPG
WASHC4	1.10777e-92	9.44894	0.247	0	4.16455e-88	WASHC4
FAM50A	1.20236e-92	-1.51553	0.144	0.578	4.52017e-88	FAM50A
ZNF90	2.32436e-92	-3.51365	0.025	0.373	8.73818e-88	ZNF90
MALAT1	2.55875e-92	0.648733	0.997	0.988	9.61937e-88	MALAT1
SSU72	2.63585e-92	-1.48443	0.278	0.703	9.90921e-88	SSU72
EMC6	4.56347e-92	-2.39395	0.048	0.42	1.71559e-87	EMC6
LTBP1	5.32369e-92	-1.97474	0.11	0.512	2.00139e-87	LTBP1
DGCR6L	5.78549e-92	-1.71934	0.134	0.56	2.175e-87	DGCR6L
PCOLCE	7.315e-92	-1.49171	0.676	0.863	2.75e-87	PCOLCE
GREM1	1.34945e-91	-2.57352	0.038	0.396	5.07314e-87	GREM1
DSTN	1.85793e-91	-1.05906	0.76	0.943	6.98471e-87	DSTN
SLC39A14	1.98024e-91	-2.96909	0.074	0.447	7.44452e-87	SLC39A14
LAMB1	2.56858e-91	1.9876	0.701	0.5	9.65632e-87	LAMB1
JOSD2	2.78559e-91	-1.56087	0.141	0.569	1.04721e-86	JOSD2
PGAM1	3.31772e-91	-1.22977	0.47	0.801	1.24726e-86	PGAM1
SPART	3.56002e-91	9.40642	0.243	0	1.33835e-86	SPART
CCL20	5.04593e-91	-5.31222	0.002	0.319	1.89697e-86	CCL20
EMP2	6.04807e-91	1.54095	0.745	0.553	2.27371e-86	EMP2
PSMA2	7.62912e-91	-1.4875	0.268	0.694	2.86809e-86	PSMA2
SEMA3E	7.75705e-91	7.43189	0.251	0.003	2.91618e-86	SEMA3E
RALY	8.53397e-91	-1.43542	0.166	0.606	3.20826e-86	RALY
UROS	1.03855e-90	-2.3304	0.066	0.443	3.90433e-86	UROS
SVIL	1.85691e-90	-2.12214	0.124	0.522	6.98087e-86	SVIL
CCDC53	1.99234e-90	-8.57694	0	0.313	7.49002e-86	CCDC53
SLC52A2	3.50393e-90	-2.12261	0.056	0.428	1.31727e-85	SLC52A2
REG4	3.09768e-89	-7.60189	0.001	0.311	1.16454e-84	REG4
RGCC	4.20125e-89	-4.0078	0.028	0.367	1.57942e-84	RGCC
WASHC1	6.35905e-89	9.49969	0.238	0	2.39062e-84	WASHC1
SDC2	1.28279e-88	-1.68606	0.344	0.718	4.82252e-84	SDC2
PTTG1IP	1.59479e-88	-1.5228	0.24	0.666	5.99545e-84	PTTG1IP
XBP1	2.6495e-88	-1.45791	0.297	0.719	9.96053e-84	XBP1
PLPP4	3.07354e-88	-6.52305	0.004	0.314	1.15547e-83	PLPP4
CYTOR	3.56257e-88	9.83537	0.236	0	1.33931e-83	CYTOR
NT5C	3.67349e-88	-1.62657	0.109	0.519	1.38101e-83	NT5C
SPTBN1	3.8244e-88	1.92899	0.695	0.486	1.43774e-83	SPTBN1
BAX	6.89111e-88	-1.48664	0.318	0.719	2.59064e-83	BAX
AP002884.1	8.4241e-88	9.52367	0.235	0	3.16696e-83	AP002884.1
PDLIM5	1.44793e-87	-2.10509	0.15	0.545	5.44334e-83	PDLIM5
APOC1	1.47503e-87	3.02391	0.5	0.194	5.54522e-83	APOC1
SCO2	1.48556e-87	-8.5706	0	0.304	5.58482e-83	SCO2
CFL1	1.59724e-87	-0.785721	0.89	0.972	6.00467e-83	CFL1
RAB1A	1.66917e-87	-1.24006	0.383	0.771	6.27509e-83	RAB1A
EPHX1	1.71167e-87	2.10202	0.626	0.359	6.43486e-83	EPHX1
ANK2	2.29815e-87	3.6037	0.37	0.071	8.63965e-83	ANK2
ARL4C	2.80024e-87	-2.49344	0.054	0.409	1.05272e-82	ARL4C
IFITM1	3.38544e-87	1.60011	0.726	0.507	1.27272e-82	IFITM1
RAB2A	3.8492e-87	-1.25605	0.391	0.773	1.44707e-82	RAB2A
SPG20	4.08599e-87	-8.52846	0	0.303	1.53609e-82	SPG20
C14orf1	6.7725e-87	-8.49278	0	0.302	2.54605e-82	C14orf1
SRGN	8.45652e-87	-1.90912	0.049	0.413	3.17914e-82	SRGN
MEG3	1.07988e-86	2.03198	0.827	0.712	4.0597e-82	MEG3
VAPA	1.10552e-86	-1.0915	0.457	0.828	4.15609e-82	VAPA
LOXL2	1.57459e-86	-1.86991	0.242	0.644	5.91952e-82	LOXL2
AC016831.5	2.61657e-86	9.50244	0.231	0	9.83673e-82	AC016831.5
MRPS34	2.72279e-86	-1.81287	0.1	0.495	1.0236e-81	MRPS34
SLC25A39	2.79188e-86	-1.79173	0.092	0.486	1.04958e-81	SLC25A39
C4orf27	3.07683e-86	-8.55628	0	0.3	1.1567e-81	C4orf27
NOP10	3.4901e-86	-1.14962	0.48	0.825	1.31207e-81	NOP10
ABHD5	3.52709e-86	2.86104	0.552	0.267	1.32598e-81	ABHD5
MRNIP	6.16705e-86	9.56969	0.23	0	2.31844e-81	MRNIP
CD82	8.74467e-86	-2.12458	0.134	0.518	3.28747e-81	CD82
ETFRF1	1.45258e-85	9.32242	0.229	0	5.46085e-81	ETFRF1
CALM1	1.79763e-85	-1.04297	0.654	0.896	6.75802e-81	CALM1
HEBP2	2.88583e-85	-1.71587	0.102	0.494	1.0849e-80	HEBP2
EMC10	2.96224e-85	-1.68274	0.171	0.581	1.11363e-80	EMC10
IDH2	3.97383e-85	-2.12204	0.066	0.432	1.49392e-80	IDH2
SULF1	4.77179e-85	-1.82568	0.349	0.716	1.79391e-80	SULF1
BCLAF1	6.25696e-85	1.94925	0.687	0.502	2.35224e-80	BCLAF1
FAM134A	6.28513e-85	-8.36507	0	0.296	2.36283e-80	FAM134A
RP11-138A9.1	6.28513e-85	-8.78174	0	0.296	2.36283e-80	RP11-138A9.1
PDIA3	6.96526e-85	-1.09969	0.527	0.84	2.61852e-80	PDIA3
RPL4	7.50319e-85	-0.7092	0.865	0.959	2.82075e-80	RPL4
VSIR	8.04309e-85	9.4081	0.227	0	3.02372e-80	VSIR
TGFB1I1	1.91376e-84	-1.38033	0.275	0.685	7.19459e-80	TGFB1I1
RBM39	2.26487e-84	1.12651	0.843	0.79	8.51454e-80	RBM39
TBCB	2.46141e-84	-1.25979	0.25	0.67	9.25344e-80	TBCB
FDX1	2.7293e-84	-2.5306	0.056	0.408	1.02605e-79	FDX1
P2RX1	3.81811e-84	5.72144	0.245	0.007	1.43538e-79	P2RX1
EEF2	3.8942e-84	-0.757709	0.874	0.96	1.46399e-79	EEF2
CFI	4.51566e-84	-5.04511	0.009	0.314	1.69762e-79	CFI
GUCY1B3	7.68407e-84	-8.96582	0	0.293	2.88875e-79	GUCY1B3
ABCA6	8.78003e-84	3.58748	0.358	0.07	3.30076e-79	ABCA6
SEC62	1.03151e-83	1.06169	0.829	0.783	3.87786e-79	SEC62
TUG1	1.26634e-83	-8.39374	0	0.292	4.76068e-79	TUG1
SURF4	4.79619e-83	-1.36308	0.268	0.685	1.80308e-78	SURF4
CCDC102B	5.47378e-83	2.09135	0.487	0.149	2.05781e-78	CCDC102B
RIOX2	5.73729e-83	9.14946	0.223	0	2.15688e-78	RIOX2
EGR1	6.56246e-83	1.72329	0.846	0.853	2.46709e-78	EGR1
RBM3	7.26487e-83	-1.06229	0.591	0.857	2.73116e-78	RBM3
CLIC4	7.32074e-83	-1.27759	0.254	0.671	2.75216e-78	CLIC4
LAGE3	7.69308e-83	-2.24441	0.066	0.425	2.89214e-78	LAGE3
GPNMB	1.49355e-82	-1.92458	0.123	0.505	5.61485e-78	GPNMB
GBAS	1.53063e-82	-8.42006	0	0.289	5.75425e-78	GBAS
SAMHD1	1.59876e-82	2.8517	0.47	0.168	6.01038e-78	SAMHD1
AK1	1.86683e-82	-2.50889	0.058	0.405	7.01817e-78	AK1
C15orf48	2.4133e-82	-3.43332	0.019	0.332	9.07256e-78	C15orf48
TPT1	2.63168e-82	0.55274	0.981	0.997	9.89353e-78	TPT1
FBXW5	2.95198e-82	-1.6754	0.104	0.489	1.10977e-77	FBXW5
PCNX1	3.14816e-82	9.14176	0.221	0	1.18352e-77	PCNX1
GPX7	4.12185e-82	-2.40494	0.055	0.402	1.54957e-77	GPX7
TNFSF10	5.00779e-82	2.15017	0.586	0.298	1.88263e-77	TNFSF10
CPNE8	5.64902e-82	3.00148	0.422	0.127	2.12369e-77	CPNE8
PPIC	6.86151e-82	-1.41356	0.454	0.785	2.57952e-77	PPIC
CTD-2336O2.1	1.11626e-81	-8.44735	0	0.286	4.19645e-77	CTD-2336O2.1
S100A13	1.23747e-81	0.985247	0.867	0.844	4.65215e-77	S100A13
PER3	1.25714e-81	3.72298	0.341	0.063	4.72611e-77	PER3
TWIST1	1.48287e-81	-3.20323	0.045	0.375	5.57472e-77	TWIST1
OCIAD2	1.54614e-81	-3.95425	0.017	0.323	5.81257e-77	OCIAD2
ZNF593	1.69251e-81	-2.03914	0.09	0.465	6.36282e-77	ZNF593
STEAP1	2.22406e-81	-2.69714	0.089	0.44	8.36114e-77	STEAP1
LYRM5	3.00764e-81	-8.35205	0	0.285	1.13069e-76	LYRM5
VKORC1	3.96335e-81	-1.05089	0.528	0.839	1.48998e-76	VKORC1
ATP5F1D	4.02704e-81	10.0669	0.218	0	1.51393e-76	ATP5F1D
SLITRK6	6.56008e-81	5.72905	0.234	0.006	2.4662e-76	SLITRK6
EIF5A	7.26584e-81	-1.5417	0.309	0.687	2.73152e-76	EIF5A
RPL18A	9.42782e-81	-0.487079	0.977	0.997	3.54429e-76	RPL18A
SERF2	1.07146e-80	-0.577055	0.977	0.994	4.02805e-76	SERF2
TMEM134	1.09639e-80	-1.85504	0.055	0.401	4.12178e-76	TMEM134
PMAIP1	1.66627e-80	-2.27889	0.097	0.462	6.26418e-76	PMAIP1
AC010642.2	2.19555e-80	9.26192	0.216	0	8.25395e-76	AC010642.2
NRP2	2.40817e-80	-1.92994	0.101	0.463	9.05327e-76	NRP2
NR2F1	3.66199e-80	2.50402	0.486	0.185	1.37669e-75	NR2F1
S100A4	3.78747e-80	0.912463	0.927	0.797	1.42386e-75	S100A4
GBP1	4.13032e-80	2.4003	0.593	0.333	1.55275e-75	GBP1
CAVIN3	5.12159e-80	10.2361	0.215	0	1.92541e-75	CAVIN3
KIAA1217	5.71395e-80	-1.99729	0.046	0.379	2.1481e-75	KIAA1217
DAP	5.79437e-80	-1.71118	0.15	0.543	2.17833e-75	DAP
ERBB2IP	5.83025e-80	-8.45103	0	0.281	2.19183e-75	ERBB2IP
CHIC2	7.05904e-80	-1.80723	0.072	0.431	2.65378e-75	CHIC2
LIFR	1.03622e-79	3.5844	0.329	0.057	3.89555e-75	LIFR
MUC20-OT1	1.19395e-79	9.41862	0.214	0	4.48855e-75	MUC20-OT1
TUT4	1.19395e-79	9.36881	0.214	0	4.48855e-75	TUT4
MTREX	1.19395e-79	9.19325	0.214	0	4.48855e-75	MTREX
ARPC4	1.31539e-79	-1.33847	0.311	0.694	4.94509e-75	ARPC4
HAAO	1.34441e-79	3.11011	0.388	0.099	5.05418e-75	HAAO
COMMD7	1.69275e-79	-2.10056	0.084	0.443	6.36371e-75	COMMD7
SPINK4	1.93083e-79	-6.55242	0.003	0.286	7.25876e-75	SPINK4
AKR7A2	2.17141e-79	-1.42088	0.149	0.551	8.16321e-75	AKR7A2
CTGF	2.32941e-79	-1.71852	0.391	0.767	8.7572e-75	CTGF
FSTL1	5.15725e-79	-1.10072	0.627	0.858	1.93882e-74	FSTL1
CCDC107	5.24221e-79	-1.57249	0.128	0.514	1.97076e-74	CCDC107
RPS19	5.50366e-79	-0.534267	0.973	0.997	2.06904e-74	RPS19
TUBB	9.28817e-79	-1.08663	0.68	0.887	3.49179e-74	TUBB
WSB1	1.47561e-78	1.32098	0.814	0.761	5.54741e-74	WSB1
TMUB1	2.37525e-78	-3.05999	0.017	0.316	8.92951e-74	TMUB1
GRAMD1A	2.63552e-78	-1.98792	0.096	0.457	9.90798e-74	GRAMD1A
SLC25A3	2.70899e-78	-0.908201	0.624	0.888	1.01842e-73	SLC25A3
RPL36A	2.92215e-78	-0.785917	0.586	0.887	1.09855e-73	RPL36A
NINJ1	3.43932e-78	-1.58673	0.18	0.567	1.29298e-73	NINJ1
HTRA3	3.76514e-78	-2.57069	0.164	0.517	1.41547e-73	HTRA3
ADI1	6.8755e-78	-1.28473	0.233	0.637	2.58477e-73	ADI1
CEMIP2	8.14213e-78	9.37483	0.21	0	3.06095e-73	CEMIP2
KDELR3	1.30656e-77	-2.01926	0.131	0.498	4.91188e-73	KDELR3
HEBP1	2.37077e-77	-1.52386	0.154	0.543	8.91268e-73	HEBP1
TMEM55A	3.42847e-77	-8.2771	0	0.273	1.2889e-72	TMEM55A
LUC7L3	3.86145e-77	1.64325	0.696	0.486	1.45168e-72	LUC7L3
P3H4	4.66378e-77	-1.83932	0.11	0.474	1.7533e-72	P3H4
CHI3L1	4.9342e-77	-5.29859	0.023	0.317	1.85496e-72	CHI3L1
RELB	5.82907e-77	-2.17271	0.084	0.434	2.19138e-72	RELB
FBXO18	9.09364e-77	-8.35538	0	0.271	3.41866e-72	FBXO18
FAM133B	1.44058e-76	1.74418	0.743	0.649	5.41573e-72	FAM133B
MXRA8	2.01317e-76	-1.24831	0.437	0.778	7.56832e-72	MXRA8
ATP1B3	2.16575e-76	-1.50935	0.267	0.656	8.14194e-72	ATP1B3
RARRES3	2.19275e-76	1.59377	0.681	0.431	8.24344e-72	RARRES3
SLC25A6	2.44281e-76	-0.746024	0.822	0.947	9.18349e-72	SLC25A6
KIAA1033	3.9173e-76	-8.30379	0	0.269	1.47267e-71	KIAA1033
MDFI	5.41276e-76	-3.85192	0.013	0.299	2.03487e-71	MDFI
PBX1	9.33294e-76	2.21099	0.585	0.355	3.50863e-71	PBX1
PTOV1	9.64532e-76	-1.27436	0.192	0.595	3.62606e-71	PTOV1
SMARCB1	1.17769e-75	-1.51753	0.136	0.521	4.42741e-71	SMARCB1
RAB4A	1.24828e-75	-1.73762	0.09	0.447	4.6928e-71	RAB4A
PPP4C	1.53093e-75	-1.29698	0.188	0.593	5.75536e-71	PPP4C
HAPLN3	1.66317e-75	-2.20862	0.093	0.437	6.25252e-71	HAPLN3
C10orf54	1.68186e-75	-8.43567	0	0.267	6.32279e-71	C10orf54
RPS7	1.87169e-75	0.591923	0.97	0.988	7.03643e-71	RPS7
HNRNPA2B1	1.92873e-75	0.853934	0.907	0.914	7.25087e-71	HNRNPA2B1
DDX3X	2.4797e-75	1.58109	0.755	0.679	9.32217e-71	DDX3X
ATP5SL	2.73152e-75	-8.12685	0	0.267	1.02689e-70	ATP5SL
AC116366.1	2.92669e-75	9.58208	0.203	0	1.10026e-70	AC116366.1
BABAM2	2.92669e-75	9.10521	0.203	0	1.10026e-70	BABAM2
HIF1A	3.27724e-75	-1.52621	0.321	0.677	1.23205e-70	HIF1A
FBXO32	3.59535e-75	-2.64248	0.072	0.4	1.35163e-70	FBXO32
TMEM158	4.36246e-75	-2.64244	0.086	0.419	1.64002e-70	TMEM158
WIPI1	5.4155e-75	-1.81928	0.079	0.425	2.0359e-70	WIPI1
C21orf59	7.197e-75	-8.25099	0	0.265	2.70564e-70	C21orf59
ZC3HAV1	1.04263e-74	2.89905	0.577	0.353	3.91964e-70	ZC3HAV1
P3H1	1.14587e-74	-1.85372	0.129	0.494	4.30778e-70	P3H1
FAM103A1	1.16758e-74	-8.1551	0	0.265	4.38939e-70	FAM103A1
RNF126	1.35681e-74	-3.11542	0.019	0.308	5.10078e-70	RNF126
CCDC32	1.56344e-74	9.13228	0.201	0	5.8776e-70	CCDC32
PTGER4	2.47796e-74	3.12111	0.348	0.078	9.31564e-70	PTGER4
CRIP2	3.14912e-74	-1.50364	0.261	0.64	1.18388e-69	CRIP2
FOSB	3.33897e-74	1.34884	0.87	0.873	1.25525e-69	FOSB
APOL6	4.43337e-74	2.40845	0.506	0.233	1.66668e-69	APOL6
ERGIC3	4.81348e-74	-1.03724	0.438	0.787	1.80958e-69	ERGIC3
IGHA1	4.87763e-74	3.55923	0.62	0.384	1.8337e-69	IGHA1
FIBIN	4.89467e-74	-2.36189	0.067	0.39	1.8401e-69	FIBIN
CLEC2B	5.62641e-74	1.75519	0.674	0.485	2.11519e-69	CLEC2B
IL1B	5.88588e-74	-2.20937	0.002	0.267	2.21274e-69	IL1B
NREP	6.07804e-74	-1.99446	0.117	0.473	2.28498e-69	NREP
C7orf55	1.30485e-73	-8.26472	0	0.261	4.90547e-69	C7orf55
UBE2F	1.59469e-73	-2.16018	0.064	0.393	5.99508e-69	UBE2F
PLOD2	1.66678e-73	-1.50585	0.314	0.683	6.26611e-69	PLOD2
MAP7D1	1.93793e-73	-1.40297	0.165	0.553	7.28546e-69	MAP7D1
ATP6V0B	1.96305e-73	-1.11577	0.379	0.75	7.37988e-69	ATP6V0B
HCFC1R1	2.08695e-73	-1.3482	0.382	0.733	7.84569e-69	HCFC1R1
EGFL6	2.20176e-73	-6.8019	0.005	0.271	8.27731e-69	EGFL6
FAM3C	4.15486e-73	-1.46638	0.231	0.61	1.56198e-68	FAM3C
PFN2	6.00109e-73	-1.87641	0.115	0.47	2.25605e-68	PFN2
C1QTNF1	6.20412e-73	-2.61342	0.045	0.35	2.33238e-68	C1QTNF1
VGLL4	6.81598e-73	-1.33398	0.188	0.565	2.5624e-68	VGLL4
AP006222.2	8.93963e-73	-8.09786	0	0.259	3.36076e-68	AP006222.2
CSKMT	1.01987e-72	9.89604	0.197	0	3.83411e-68	CSKMT
EIF3J-DT	1.01987e-72	9.34505	0.197	0	3.83411e-68	EIF3J-DT
EPB41L2	1.16241e-72	2.07302	0.625	0.416	4.36997e-68	EPB41L2
RAMP1	1.21848e-72	-5.40829	0.013	0.285	4.58077e-68	RAMP1
SERPINF1	1.22015e-72	-1.21588	0.673	0.853	4.58703e-68	SERPINF1
HEXB	1.27673e-72	-1.29255	0.215	0.603	4.79973e-68	HEXB
HNRNPA1L2	1.32973e-72	-5.27188	0.006	0.271	4.99898e-68	HNRNPA1L2
PLP2	1.34259e-72	-1.37544	0.284	0.666	5.04734e-68	PLP2
KITLG	1.51547e-72	2.93521	0.406	0.131	5.69726e-68	KITLG
PPP1R15B	1.62552e-72	2.46771	0.548	0.31	6.11096e-68	PPP1R15B
IRF9	1.9589e-72	2.94492	0.404	0.127	7.36427e-68	IRF9
DRAP1	3.04082e-72	-1.00514	0.435	0.785	1.14317e-67	DRAP1
TMEM263	3.16211e-72	-1.47626	0.128	0.496	1.18876e-67	TMEM263
SPINT2	4.06266e-72	-3.17765	0.014	0.289	1.52732e-67	SPINT2
ANK3	4.64726e-72	4.52031	0.284	0.04	1.74709e-67	ANK3
AP3S1	6.72184e-72	-1.11552	0.358	0.727	2.52701e-67	AP3S1
BOD1	7.79793e-72	-1.79246	0.082	0.42	2.93155e-67	BOD1
DNAJA1	8.27644e-72	1.217	0.854	0.857	3.11145e-67	DNAJA1
EIF1	1.19662e-71	0.700169	0.977	0.995	4.49856e-67	EIF1
RAMMET	1.2415e-71	9.01169	0.194	0	4.66728e-67	RAMMET
SMYD4	1.50073e-71	3.3784	0.354	0.09	5.64184e-67	SMYD4
IFI16	1.57227e-71	1.4846	0.736	0.648	5.91081e-67	IFI16
CRLS1	1.94177e-71	-2.41729	0.055	0.367	7.29989e-67	CRLS1
SRSF7	2.09182e-71	1.56538	0.776	0.684	7.864e-67	SRSF7
MINDY2	2.85233e-71	9.13635	0.193	0	1.07231e-66	MINDY2
GCSH	3.20264e-71	-1.31015	0.113	0.477	1.204e-66	GCSH
RABAC1	3.4906e-71	-0.825586	0.699	0.915	1.31226e-66	RABAC1
ATP6V0E1	4.36594e-71	-0.790622	0.741	0.909	1.64133e-66	ATP6V0E1
NCAM1	5.71755e-71	3.77933	0.295	0.048	2.14946e-66	NCAM1
LYZ	6.25189e-71	-2.22702	0.017	0.293	2.35033e-66	LYZ
TRADD	6.88822e-71	-1.89827	0.054	0.369	2.58956e-66	TRADD
ABL2	8.29614e-71	-1.30681	0.229	0.601	3.11885e-66	ABL2
RPL27	9.68192e-71	-0.498351	0.94	0.983	3.63982e-66	RPL27
CCL4L2	1.22932e-70	-3.95203	0.004	0.261	4.6215e-66	CCL4L2
GLIPR1	1.4125e-70	-1.76713	0.142	0.496	5.31016e-66	GLIPR1
C1orf54	1.43458e-70	-2.74304	0.042	0.337	5.39318e-66	C1orf54
TMEM167A	1.44468e-70	-1.30131	0.309	0.68	5.43115e-66	TMEM167A
HINT2	1.60551e-70	-1.79004	0.078	0.41	6.03575e-66	HINT2
FAM207A	1.86692e-70	-1.99189	0.034	0.331	7.01851e-66	FAM207A
PMP22	2.00733e-70	1.32328	0.821	0.759	7.54637e-66	PMP22
COPZ2	2.64008e-70	-1.80056	0.07	0.394	9.92512e-66	COPZ2
SEPN1	2.7759e-70	-8.17835	0	0.251	1.04357e-65	SEPN1
BRE	2.7759e-70	-8.27036	0	0.251	1.04357e-65	BRE
NT5DC2	2.92672e-70	-2.69242	0.04	0.336	1.10027e-65	NT5DC2
HOXB2	3.43408e-70	-1.88932	0.066	0.387	1.29101e-65	HOXB2
FMC1	3.44615e-70	9.16856	0.19	0	1.29554e-65	FMC1
EPCAM	4.48795e-70	-2.78658	0.022	0.302	1.6872e-65	EPCAM
PNN	6.60913e-70	1.8189	0.621	0.41	2.48464e-65	PNN
UQCRC1	7.49214e-70	-1.3224	0.235	0.618	2.8166e-65	UQCRC1
NDUFAB1	7.57907e-70	-1.14823	0.315	0.702	2.84927e-65	NDUFAB1
NBEAL1	7.86227e-70	-1.03647	0.363	0.748	2.95574e-65	NBEAL1
UBTD1	9.96478e-70	-2.25126	0.042	0.34	3.74616e-65	UBTD1
EBLN3	1.1558e-69	-8.14284	0	0.249	4.34513e-65	EBLN3
MMP24OS	1.80884e-69	9.0676	0.188	0	6.80014e-65	MMP24OS
NKAPD1	1.80884e-69	9.05705	0.188	0	6.80014e-65	NKAPD1
SMIM30	1.80884e-69	8.92477	0.188	0	6.80014e-65	SMIM30
NFIC	2.43147e-69	1.22365	0.776	0.702	9.14088e-65	NFIC
RPS4Y1	4.11918e-69	1.44921	0.569	0.229	1.54857e-64	RPS4Y1
RNASEH2C	4.68934e-69	-1.19101	0.283	0.668	1.76291e-64	RNASEH2C
C10orf10	4.79683e-69	-9.49333	0	0.247	1.80332e-64	C10orf10
IL10RB	4.8074e-69	-3.07391	0.027	0.306	1.80729e-64	IL10RB
FTX	6.77394e-69	2.88806	0.363	0.098	2.5466e-64	FTX
MTDH	8.16576e-69	-0.969459	0.451	0.788	3.06984e-64	MTDH
ISCU	9.09063e-69	-0.921089	0.336	0.733	3.41753e-64	ISCU
NTM	1.10841e-68	-0.728494	0.062	0.384	4.16694e-64	NTM
EDNRA	1.11262e-68	-3.09298	0.044	0.332	4.18278e-64	EDNRA
MKKS	1.14971e-68	-1.94516	0.096	0.43	4.32221e-64	MKKS
MT1F	1.29614e-68	-3.85134	0.018	0.283	4.8727e-64	MT1F
VIM	1.40033e-68	-0.765389	0.973	0.988	5.26442e-64	VIM
TMEM176A	1.8006e-68	1.11107	0.817	0.664	6.76918e-64	TMEM176A
S100P	1.87063e-68	-6.2584	0.003	0.252	7.03246e-64	S100P
CCNL1	1.91929e-68	1.31673	0.795	0.786	7.21538e-64	CCNL1
MESDC1	1.98435e-68	-8.26816	0	0.245	7.45998e-64	MESDC1
PRDX5	2.17434e-68	-0.742287	0.72	0.901	8.17423e-64	PRDX5
TMEM150C	2.18239e-68	3.36493	0.319	0.07	8.20448e-64	TMEM150C
ISG15	2.53631e-68	-1.69138	0.464	0.786	9.53502e-64	ISG15
SRSF3	2.82893e-68	1.20456	0.856	0.844	1.06351e-63	SRSF3
ID1	2.95117e-68	-1.51458	0.218	0.571	1.10946e-63	ID1
IKBIP	5.05254e-68	-1.46038	0.156	0.522	1.89945e-63	IKBIP
HMGA1	6.50927e-68	-3.3561	0.026	0.298	2.4471e-63	HMGA1
TXNL4A	9.12159e-68	-1.88443	0.111	0.447	3.42917e-63	TXNL4A
COPRS	1.10716e-67	-1.34187	0.084	0.418	4.16227e-63	COPRS
AGPAT2	1.29673e-67	-1.46518	0.094	0.431	4.87491e-63	AGPAT2
RNF112	1.31312e-67	4.94752	0.211	0.011	4.93656e-63	RNF112
KLF6	1.35815e-67	-1.1387	0.541	0.821	5.10584e-63	KLF6
MPST	1.84012e-67	-1.43201	0.118	0.464	6.91776e-63	MPST
REEP3	2.484e-67	-1.6651	0.137	0.485	9.33835e-63	REEP3
SMCO4	2.52724e-67	-2.41091	0.043	0.334	9.50091e-63	SMCO4
FBH1	2.57695e-67	8.98152	0.183	0	9.6878e-63	FBH1
C1S	3.08661e-67	0.742192	0.943	0.923	1.16038e-62	C1S
MFSD14A	3.64344e-67	-5.12216	0.006	0.254	1.36972e-62	MFSD14A
PLOD1	4.48994e-67	-1.40651	0.194	0.564	1.68795e-62	PLOD1
SELENON	5.87644e-67	8.95794	0.182	0	2.20919e-62	SELENON
MICAL2	6.29404e-67	-2.35383	0.041	0.33	2.36618e-62	MICAL2
MYO1B	6.89108e-67	-2.07806	0.075	0.387	2.59063e-62	MYO1B
KRT8	8.16533e-67	-1.49683	0.235	0.618	3.06968e-62	KRT8
SNHG23	8.61408e-67	-8.42776	0	0.24	3.23838e-62	SNHG23
CALM2	9.95649e-67	-0.705026	0.879	0.957	3.74304e-62	CALM2
IGFBP5	1.0465e-66	-2.19606	0.292	0.62	3.9342e-62	IGFBP5
DDX24	1.69629e-66	1.45803	0.7	0.574	6.37702e-62	DDX24
RPS27	2.27599e-66	0.449209	0.989	0.997	8.55637e-62	RPS27
PDIA6	2.30678e-66	-0.931618	0.469	0.799	8.67212e-62	PDIA6
TMEM183A	2.56171e-66	-1.52701	0.105	0.442	9.63049e-62	TMEM183A
PDCD6	2.74299e-66	-1.15522	0.21	0.602	1.0312e-61	PDCD6
AL118516.1	3.05016e-66	9.18081	0.18	0	1.14668e-61	AL118516.1
SH3GLB1	3.90934e-66	-1.2051	0.264	0.633	1.46968e-61	SH3GLB1
STK17A	4.42635e-66	-1.93216	0.076	0.39	1.66404e-61	STK17A
UBC	4.60153e-66	0.676385	0.956	0.961	1.7299e-61	UBC
HLA-DRA	5.09677e-66	0.404146	0.098	0.444	1.91608e-61	HLA-DRA
TPST2	5.72397e-66	-2.38694	0.05	0.342	2.15187e-61	TPST2
RPLP1	5.82631e-66	-0.355333	0.996	0.998	2.19034e-61	RPLP1
GSTP1	6.57902e-66	-0.63846	0.839	0.943	2.47332e-61	GSTP1
PCNX4	6.94264e-66	9.14804	0.179	0	2.61001e-61	PCNX4
FAM101B	8.98808e-66	-8.16438	0	0.237	3.37898e-61	FAM101B
CCNI	1.18313e-65	-0.75311	0.684	0.898	4.44787e-61	CCNI
TPST1	1.40758e-65	-1.65145	0.1	0.43	5.29164e-61	TPST1
TUSC3	1.46477e-65	-1.75062	0.104	0.433	5.50667e-61	TUSC3
PIP4P2	1.57928e-65	9.04941	0.178	0	5.93713e-61	PIP4P2
MIGA1	1.57928e-65	9.01755	0.178	0	5.93713e-61	MIGA1
ZFAND2A	1.58776e-65	-2.54327	0.096	0.415	5.96904e-61	ZFAND2A
CA12	1.71526e-65	-5.01103	0.011	0.26	6.44835e-61	CA12
ODC1	2.64617e-65	-2.22111	0.073	0.38	9.948e-61	ODC1
SPATC1L	3.20042e-65	-3.45208	0.017	0.274	1.20317e-60	SPATC1L
CCDC109B	3.65503e-65	-8.27564	0	0.235	1.37407e-60	CCDC109B
WBSCR16	3.65503e-65	-7.86881	0	0.235	1.37407e-60	WBSCR16
CUTA	4.35776e-65	-0.84849	0.624	0.873	1.63826e-60	CUTA
GYPC	4.57903e-65	-1.287	0.268	0.634	1.72144e-60	GYPC
ECPAS	8.15685e-65	8.94389	0.176	0	3.06649e-60	ECPAS
PTMA	8.98096e-65	-0.583803	0.981	0.995	3.3763e-60	PTMA
HELB	9.3274e-65	4.21237	0.25	0.033	3.50654e-60	HELB
SGIP1	9.43908e-65	-1.91418	0.125	0.449	3.54853e-60	SGIP1
PAIP1	1.07753e-64	-1.23033	0.149	0.507	4.05088e-60	PAIP1
RAD23B	1.11503e-64	-1.38511	0.167	0.525	4.19185e-60	RAD23B
HSPA6	1.25512e-64	-5.24619	0.019	0.271	4.71851e-60	HSPA6
LAMA2	1.44467e-64	2.75051	0.396	0.137	5.43109e-60	LAMA2
PDIA4	1.59289e-64	-1.14074	0.285	0.655	5.98829e-60	PDIA4
PKN2	1.62462e-64	2.48684	0.436	0.179	6.10761e-60	PKN2
KHDC4	1.85205e-64	9.11842	0.175	0	6.9626e-60	KHDC4
CD151	1.93223e-64	-0.916559	0.565	0.85	7.26402e-60	CD151
C1QTNF6	2.20162e-64	-2.07403	0.067	0.367	8.27676e-60	C1QTNF6
LINC00969	2.36067e-64	-8.23072	0	0.232	8.87472e-60	LINC00969
AL355075.4	4.20259e-64	9.61267	0.175	0	1.57992e-59	AL355075.4
UBE2S	4.27483e-64	-1.46201	0.147	0.491	1.60708e-59	UBE2S
TMEM132A	4.33645e-64	-2.74867	0.023	0.284	1.63024e-59	TMEM132A
AGAP2-AS1	4.37316e-64	-2.20899	0.041	0.319	1.64405e-59	AGAP2-AS1
DCUN1D5	5.74374e-64	-1.58411	0.089	0.407	2.1593e-59	DCUN1D5
RPS12	6.14929e-64	0.464835	0.984	0.995	2.31176e-59	RPS12
ACP5	6.8076e-64	2.54386	0.415	0.152	2.55925e-59	ACP5
SHARPIN	8.63326e-64	-1.22306	0.106	0.44	3.24559e-59	SHARPIN
LINC00476	9.53047e-64	8.88381	0.174	0	3.58289e-59	LINC00476
CD302	9.57258e-64	2.4619	0.431	0.175	3.59872e-59	CD302
SPECC1	1.0079e-63	-3.69086	0.013	0.26	3.78912e-59	SPECC1
ARID1B	1.12104e-63	2.31682	0.469	0.223	4.21444e-59	ARID1B
CNN3	1.35669e-63	-0.930178	0.606	0.855	5.10034e-59	CNN3
NUCKS1	1.39308e-63	0.935558	0.839	0.786	5.23715e-59	NUCKS1
METTL7A	1.755e-63	2.46521	0.405	0.146	6.59776e-59	METTL7A
PPP1R10	1.93484e-63	2.27004	0.538	0.307	7.27382e-59	PPP1R10
CYP1B1	2.14726e-63	-5.29502	0.007	0.245	8.07243e-59	CYP1B1
S100A16	3.18692e-63	-1.51581	0.345	0.65	1.19809e-58	S100A16
ODF3B	3.72715e-63	-1.88335	0.065	0.362	1.40118e-58	ODF3B
WASH1	3.83405e-63	-8.04269	0	0.228	1.44137e-58	WASH1
UBE2E1	4.32498e-63	-1.33564	0.189	0.545	1.62593e-58	UBE2E1
RNF145	5.57722e-63	-1.21504	0.172	0.531	2.0967e-58	RNF145
TMEM2	6.09388e-63	-8.02142	0	0.227	2.29093e-58	TMEM2
TARID	6.40186e-63	6.74572	0.184	0.005	2.40672e-58	TARID
RGS3	6.45621e-63	-1.69271	0.128	0.455	2.42715e-58	RGS3
ACTN1	6.52853e-63	-1.09683	0.52	0.81	2.45433e-58	ACTN1
TRAF4	7.2396e-63	-2.42685	0.049	0.33	2.72165e-58	TRAF4
C16orf89	7.30682e-63	4.52308	0.21	0.015	2.74693e-58	C16orf89
WISP1	7.90839e-63	-3.31294	0.014	0.26	2.97308e-58	WISP1
COL13A1	8.98162e-63	3.77037	0.261	0.041	3.37655e-58	COL13A1
DDRGK1	9.11594e-63	-1.37179	0.129	0.47	3.42704e-58	DDRGK1
PLN	9.14434e-63	-6.14084	0.006	0.239	3.43772e-58	PLN
HMG20B	9.97475e-63	-1.18812	0.133	0.476	3.74991e-58	HMG20B
NDUFA11	1.09609e-62	-0.765203	0.63	0.876	4.12065e-58	NDUFA11
CARD19	1.18363e-62	-1.38419	0.103	0.428	4.44973e-58	CARD19
BACE2	1.2116e-62	-1.60087	0.08	0.39	4.5549e-58	BACE2
ADAMTSL4	1.3447e-62	3.40926	0.265	0.043	5.05526e-58	ADAMTSL4
PDGFRL	1.40168e-62	-3.43399	0.014	0.259	5.26946e-58	PDGFRL
TNC	1.97008e-62	-2.04163	0.156	0.479	7.40632e-58	TNC
ADAMTS2	2.45181e-62	-1.70178	0.166	0.499	9.21734e-58	ADAMTS2
NXT1	2.8618e-62	-1.60935	0.084	0.395	1.07586e-57	NXT1
BAG1	2.97929e-62	-1.1789	0.166	0.527	1.12004e-57	BAG1
ANKRD12	3.10449e-62	1.70969	0.633	0.478	1.1671e-57	ANKRD12
RTN4	3.4296e-62	-0.806662	0.646	0.875	1.28932e-57	RTN4
MLEC	3.70863e-62	-1.31447	0.189	0.545	1.39422e-57	MLEC
PDK4	4.41627e-62	2.46369	0.299	0.06	1.66025e-57	PDK4
FAM107A	4.57221e-62	5.86503	0.184	0.005	1.71888e-57	FAM107A
C7orf50	4.76928e-62	-0.991471	0.127	0.472	1.79296e-57	C7orf50
HDGFL3	5.66382e-62	8.77593	0.169	0	2.12926e-57	HDGFL3
TNS2	6.71145e-62	2.21476	0.462	0.21	2.5231e-57	TNS2
PMEPA1	8.16294e-62	-0.616434	0.205	0.568	3.06878e-57	PMEPA1
KMT2E	9.39443e-62	1.56492	0.676	0.551	3.53174e-57	KMT2E
ARHGDIA	1.10983e-61	-0.941043	0.397	0.744	4.17231e-57	ARHGDIA
YIF1B	1.14247e-61	-1.93848	0.046	0.326	4.29502e-57	YIF1B
GABPB1	1.17582e-61	-2.06572	0.072	0.369	4.42038e-57	GABPB1
SLC9A9	1.23765e-61	3.37109	0.255	0.039	4.65281e-57	SLC9A9
RIPOR1	1.27971e-61	8.88123	0.168	0	4.81095e-57	RIPOR1
ADSL	1.49831e-61	-1.73447	0.053	0.338	5.63275e-57	ADSL
IGF2	1.54627e-61	-9.26498	0	0.223	5.81304e-57	IGF2
TACSTD2	1.54627e-61	-8.4938	0	0.223	5.81304e-57	TACSTD2
NDUFS8	1.62345e-61	-0.955003	0.394	0.746	6.1032e-57	NDUFS8
TP53RK	1.75018e-61	-2.67838	0.037	0.302	6.57961e-57	TP53RK
MMP1	1.80592e-61	-5.67477	0.029	0.281	6.78916e-57	MMP1
SEC13	1.99999e-61	-1.20957	0.22	0.576	7.51878e-57	SEC13
IRF8	2.06092e-61	3.02347	0.325	0.085	7.74783e-57	IRF8
C5orf56	2.45078e-61	-8.15249	0	0.222	9.21347e-57	C5orf56
FAM127C	2.45078e-61	-7.88815	0	0.222	9.21348e-57	FAM127C
FAM58A	2.45078e-61	-7.83277	0	0.222	9.21348e-57	FAM58A
ZYX	2.79706e-61	-1.32583	0.179	0.529	1.05153e-56	ZYX
ELOA	2.88968e-61	8.72608	0.167	0	1.08635e-56	ELOA
SERINC2	2.90881e-61	-3.99384	0.01	0.246	1.09354e-56	SERINC2
PYCARD	3.20524e-61	-1.54788	0.123	0.45	1.20498e-56	PYCARD
MAMDC2	3.38483e-61	4.47769	0.209	0.016	1.27249e-56	MAMDC2
MPHOSPH8	4.09459e-61	1.43056	0.67	0.52	1.53932e-56	MPHOSPH8
MCUR1	4.67065e-61	-1.97782	0.06	0.348	1.75589e-56	MCUR1
C3	5.23584e-61	-1.79098	0.185	0.507	1.96836e-56	C3
KIAA0930	5.62935e-61	-2.09073	0.072	0.361	2.1163e-56	KIAA0930
MLLT11	6.89235e-61	-2.91535	0.033	0.293	2.59111e-56	MLLT11
NID2	7.48357e-61	-2.06257	0.066	0.35	2.81337e-56	NID2
LITAF	7.93346e-61	1.65449	0.699	0.59	2.9825e-56	LITAF
IGLC7	1.03217e-60	-6.51368	0.003	0.226	3.88036e-56	IGLC7
TIMM17A	1.28121e-60	-1.38949	0.205	0.554	4.81658e-56	TIMM17A
BID	1.32815e-60	-2.20168	0.041	0.307	4.99305e-56	BID
CCDC124	1.36632e-60	-1.14021	0.2	0.565	5.13656e-56	CCDC124
NASP	1.61279e-60	1.57835	0.656	0.495	6.06312e-56	NASP
CNN2	1.79002e-60	-1.3291	0.306	0.643	6.72939e-56	CNN2
RQCD1	2.43859e-60	-7.90474	0	0.219	9.16762e-56	RQCD1
TLCD2	2.83942e-60	3.44038	0.324	0.089	1.06745e-55	TLCD2
MAP2K2	3.06985e-60	-1.36382	0.089	0.399	1.15408e-55	MAP2K2
UBXN6	3.57005e-60	-1.07304	0.162	0.518	1.34213e-55	UBXN6
PCNXL4	3.85702e-60	-8.03753	0	0.218	1.45001e-55	PCNXL4
CAMTA1	4.33819e-60	-0.97201	0.326	0.704	1.6309e-55	CAMTA1
C20orf27	5.50117e-60	-2.43612	0.071	0.355	2.06811e-55	C20orf27
MEDAG	5.72644e-60	-5.45275	0.006	0.233	2.1528e-55	MEDAG
WNT5A	9.19511e-60	-2.18158	0.078	0.364	3.45681e-55	WNT5A
RPL10A	9.75862e-60	-0.481237	0.942	0.988	3.66866e-55	RPL10A
TSC22D1	1.15787e-59	-1.44203	0.642	0.85	4.35289e-55	TSC22D1
MAF1	1.20307e-59	-1.10446	0.202	0.565	4.52281e-55	MAF1
TUT7	1.68104e-59	8.84778	0.162	0	6.31969e-55	TUT7
AC005224.3	1.68104e-59	8.9133	0.162	0	6.31969e-55	AC005224.3
SPNS1	1.86486e-59	-1.4156	0.097	0.409	7.01074e-55	SPNS1
VASP	2.18652e-59	-0.492251	0.148	0.488	8.22001e-55	VASP
NUTF2	2.18885e-59	-1.09837	0.236	0.597	8.22877e-55	NUTF2
ASPN	2.75003e-59	-2.85792	0.103	0.382	1.03385e-54	ASPN
RAI14	2.93324e-59	-1.67133	0.13	0.445	1.10272e-54	RAI14
GABRA2	3.16084e-59	4.74624	0.184	0.008	1.18829e-54	GABRA2
ZRANB2	3.20393e-59	2.0375	0.533	0.321	1.20449e-54	ZRANB2
EVA1A	3.23794e-59	-2.2715	0.068	0.347	1.21727e-54	EVA1A
LGALS4	3.29988e-59	-0.809126	0.071	0.362	1.24056e-54	LGALS4
GPAA1	3.48475e-59	-0.988978	0.185	0.542	1.31006e-54	GPAA1
AL136295.5	3.7821e-59	8.7853	0.162	0	1.42184e-54	AL136295.5
TCF4	3.89155e-59	1.07032	0.767	0.652	1.46299e-54	TCF4
APP	4.51291e-59	-0.806272	0.496	0.82	1.69658e-54	APP
STK17B	5.4974e-59	-2.12596	0.046	0.313	2.06669e-54	STK17B
COL5A3	5.52007e-59	-2.46086	0.044	0.305	2.07521e-54	COL5A3
ILF3-AS1	5.99485e-59	-7.93445	0	0.214	2.2537e-54	ILF3-AS1
RP11-400N13.3	5.99485e-59	-8.89405	0	0.214	2.2537e-54	RP11-400N13.3
ALG3	8.23106e-59	-1.65761	0.078	0.372	3.09439e-54	ALG3
RIPOR3	8.50403e-59	8.6687	0.161	0	3.197e-54	RIPOR3
MTHFD2	8.59732e-59	-2.17893	0.074	0.358	3.23208e-54	MTHFD2
TMEM55B	9.4589e-59	-7.84125	0	0.214	3.55598e-54	TMEM55B
THY1	9.6053e-59	-1.09494	0.684	0.859	3.61102e-54	THY1
PTPRS	1.13801e-58	-3.00245	0.026	0.27	4.27823e-54	PTPRS
ICAM4	1.37608e-58	3.39634	0.326	0.093	5.17325e-54	ICAM4
NCL	1.45671e-58	1.20547	0.765	0.739	5.47634e-54	NCL
RP11-138A9.2	1.49195e-58	-8.32587	0	0.213	5.60883e-54	RP11-138A9.2
LMCD1	1.59473e-58	-1.18344	0.203	0.543	5.99522e-54	LMCD1
VOPP1	1.76909e-58	-1.72384	0.088	0.386	6.65072e-54	VOPP1
TGIF1	1.92068e-58	-1.46547	0.163	0.488	7.2206e-54	TGIF1
KIAA1715	2.35243e-58	-7.84055	0	0.212	8.84373e-54	KIAA1715
FSTL3	2.558e-58	-1.6899	0.097	0.39	9.61653e-54	FSTL3
LOXL1	2.65208e-58	-1.18697	0.253	0.586	9.97021e-54	LOXL1
TIMM13	3.07475e-58	-0.872179	0.42	0.748	1.15592e-53	TIMM13
ANKRD28	3.07953e-58	-1.74755	0.153	0.473	1.15772e-53	ANKRD28
B3GNT2	4.22099e-58	-2.46369	0.046	0.309	1.58684e-53	B3GNT2
DEPP1	4.29163e-58	9.79234	0.159	0	1.61339e-53	DEPP1
POLE4	5.82697e-58	-1.3304	0.171	0.506	2.19059e-53	POLE4
C15orf57	5.84245e-58	-7.78487	0	0.211	2.19641e-53	C15orf57
GSTM5	6.51338e-58	3.21286	0.305	0.08	2.44864e-53	GSTM5
RPS26	6.56313e-58	0.641534	0.915	0.945	2.46734e-53	RPS26
PLTP	7.27965e-58	1.7059	0.637	0.476	2.73671e-53	PLTP
PDLIM2	7.96312e-58	-1.04124	0.471	0.761	2.99365e-53	PDLIM2
FAM65A	9.2026e-58	-7.82263	0	0.21	3.45962e-53	FAM65A
MPLKIP	1.17857e-57	-1.33082	0.162	0.501	4.4307e-53	MPLKIP
SRSF2	1.25131e-57	-0.833854	0.49	0.815	4.70416e-53	SRSF2
TMEM5	1.44903e-57	-7.70936	0	0.21	5.44747e-53	TMEM5
HOMER3	1.52659e-57	-2.66134	0.023	0.262	5.73906e-53	HOMER3
INTS6	2.09443e-57	2.34649	0.582	0.394	7.87381e-53	INTS6
HOXB-AS3	3.16296e-57	2.8179	0.295	0.069	1.18908e-52	HOXB-AS3
PRNP	3.37511e-57	1.60218	0.681	0.543	1.26884e-52	PRNP
DNAJC1	4.18437e-57	-1.34798	0.157	0.482	1.57307e-52	DNAJC1
RBM17	4.53486e-57	-1.08045	0.202	0.549	1.70484e-52	RBM17
SAR1A	4.70823e-57	-1.0651	0.366	0.689	1.77001e-52	SAR1A
EIF4A3	4.72377e-57	-1.44752	0.248	0.586	1.77585e-52	EIF4A3
GNB2	5.73349e-57	-0.930891	0.375	0.723	2.15545e-52	GNB2
ABCA10	6.06369e-57	4.88103	0.175	0.007	2.27958e-52	ABCA10
GLRX5	6.63073e-57	-1.23791	0.106	0.417	2.49276e-52	GLRX5
CTNNBIP1	7.84698e-57	-2.17873	0.038	0.291	2.94999e-52	CTNNBIP1
NCBP2-AS2	8.67611e-57	-1.97469	0.046	0.309	3.2617e-52	NCBP2-AS2
CTC-444N24.11	8.87674e-57	-7.8529	0	0.207	3.33712e-52	CTC-444N24.11
FAM134C	8.87674e-57	-7.82914	0	0.207	3.33712e-52	FAM134C
CAV2	9.80711e-57	-1.25478	0.182	0.509	3.68688e-52	CAV2
MRPL14	1.04871e-56	-1.11737	0.221	0.576	3.94251e-52	MRPL14
CYBC1	1.08511e-56	8.57173	0.155	0	4.07938e-52	CYBC1
CALR	1.35129e-56	-0.724834	0.749	0.911	5.08002e-52	CALR
LINC00936	1.39533e-56	-8.18128	0	0.206	5.2456e-52	LINC00936
SNRPD2	1.61491e-56	-0.725036	0.632	0.876	6.0711e-52	SNRPD2
LY96	1.85046e-56	-1.99531	0.081	0.363	6.95662e-52	LY96
COL4A1	2.02433e-56	-2.25696	0.347	0.631	7.61027e-52	COL4A1
CISD3	2.46742e-56	-1.37716	0.11	0.418	9.276e-52	CISD3
ST3GAL4	2.61021e-56	-1.64674	0.084	0.375	9.81281e-52	ST3GAL4
TMBIM4	2.90544e-56	1.20221	0.715	0.608	1.09227e-51	TMBIM4
C8orf82	3.07288e-56	-1.88914	0.043	0.3	1.15522e-51	C8orf82
ELAVL1	3.38757e-56	-1.31455	0.133	0.455	1.27352e-51	ELAVL1
ANTXR1	4.69188e-56	-1.26541	0.403	0.704	1.76387e-51	ANTXR1
SEZ6L2	5.10808e-56	-2.98236	0.019	0.25	1.92033e-51	SEZ6L2
AC083837.1	5.43672e-56	9.20354	0.153	0	2.04388e-51	AC083837.1
LNPK	5.43672e-56	8.5879	0.153	0	2.04388e-51	LNPK
NOVA1	8.22072e-56	3.35815	0.266	0.055	3.0905e-51	NOVA1
SP110	8.50433e-56	2.75509	0.316	0.089	3.19712e-51	SP110
PTGES2	8.62179e-56	-1.73196	0.069	0.348	3.24128e-51	PTGES2
EI24	1.00304e-55	-1.05446	0.258	0.609	3.77083e-51	EI24
TMEM45A	1.0784e-55	-1.43717	0.217	0.535	4.05413e-51	TMEM45A
DDX17	1.20628e-55	1.29535	0.708	0.62	4.53488e-51	DDX17
DMAC2	1.21584e-55	8.58016	0.152	0	4.57083e-51	DMAC2
VIRMA	1.21584e-55	8.66243	0.152	0	4.57083e-51	VIRMA
KIRREL1	1.21584e-55	8.59535	0.152	0	4.57083e-51	KIRREL1
DNAJB11	1.30649e-55	-1.16889	0.191	0.529	4.91161e-51	DNAJB11
CDK2AP2	1.35752e-55	-1.41625	0.078	0.362	5.10347e-51	CDK2AP2
CD55	1.46085e-55	-1.1632	0.249	0.59	5.49191e-51	CD55
EMC8	1.51808e-55	-1.64489	0.071	0.35	5.70708e-51	EMC8
MEST	2.05815e-55	-4.33718	0.021	0.246	7.7374e-51	MEST
MVB12A	2.15504e-55	-1.19861	0.161	0.486	8.10164e-51	MVB12A
CNN1	2.37321e-55	-2.92789	0.051	0.304	8.92186e-51	CNN1
ABRAXAS1	2.71742e-55	8.60228	0.151	0	1.02159e-50	ABRAXAS1
TOGARAM1	2.71742e-55	8.68232	0.151	0	1.02159e-50	TOGARAM1
HMGB1	3.03169e-55	0.551085	0.947	0.949	1.13973e-50	HMGB1
RPS8	3.40581e-55	0.459392	0.972	0.986	1.28038e-50	RPS8
NME3	5.61363e-55	-0.831194	0.271	0.641	2.11039e-50	NME3
MARF1	6.06985e-55	8.80576	0.15	0	2.2819e-50	MARF1
TENT4B	6.06985e-55	8.63389	0.15	0	2.2819e-50	TENT4B
PHLDA1	6.18354e-55	-1.13209	0.608	0.855	2.32464e-50	PHLDA1
GPX2	6.20516e-55	-4.01864	0.006	0.215	2.33277e-50	GPX2
FBXL15	9.15994e-55	-1.65538	0.051	0.311	3.44359e-50	FBXL15
MRPS26	1.00898e-54	-1.19297	0.102	0.407	3.79317e-50	MRPS26
MAP2K1	1.14362e-54	-2.11611	0.061	0.325	4.29932e-50	MAP2K1
TMEM165	1.20607e-54	-0.949681	0.36	0.706	4.5341e-50	TMEM165
ATP5EP2	1.26116e-54	-7.699	0	0.2	4.74121e-50	ATP5EP2
OTULINL	1.355e-54	9.13394	0.149	0	5.09399e-50	OTULINL
RARRES1	1.74896e-54	-3.60601	0.043	0.283	6.57505e-50	RARRES1
SPARCL1	1.83245e-54	0.750899	0.708	0.407	6.88891e-50	SPARCL1
IL7	1.8432e-54	3.29761	0.271	0.062	6.92931e-50	IL7
TMEM230	1.86846e-54	-0.895072	0.475	0.771	7.02428e-50	TMEM230
TRAPPC2P1	1.97501e-54	-7.70724	0	0.199	7.42486e-50	TRAPPC2P1
RPL17	1.97596e-54	-0.75315	0.523	0.808	7.42844e-50	RPL17
ZPR1	2.32738e-54	-2.34753	0.045	0.294	8.74957e-50	ZPR1
PTRH1	2.62078e-54	-2.7364	0.032	0.27	9.85256e-50	PTRH1
PLPBP	3.02302e-54	8.57655	0.149	0	1.13648e-49	PLPBP
MRE11	3.02302e-54	8.62318	0.149	0	1.13648e-49	MRE11
PROSC	3.09187e-54	-7.83814	0	0.198	1.16236e-49	PROSC
CALU	3.50779e-54	-0.8313	0.623	0.845	1.31872e-49	CALU
DDT	4.0636e-54	-0.886187	0.305	0.668	1.52767e-49	DDT
MFGE8	4.89474e-54	-0.820032	0.536	0.818	1.84013e-49	MFGE8
LTBP3	5.3989e-54	-0.913383	0.119	0.429	2.02966e-49	LTBP3
NUDT16L1	5.71914e-54	-1.79016	0.044	0.294	2.15005e-49	NUDT16L1
NEK6	6.10788e-54	-2.11546	0.042	0.288	2.2962e-49	NEK6
SHLD2	6.7404e-54	8.65204	0.148	0	2.53398e-49	SHLD2
TMEM204	7.17668e-54	-1.68475	0.084	0.364	2.698e-49	TMEM204
LCN2	7.90271e-54	-4.24659	0.005	0.209	2.97095e-49	LCN2
HSPH1	7.98903e-54	-1.23575	0.336	0.655	3.0034e-49	HSPH1
CHST12	8.59231e-54	-1.23115	0.087	0.373	3.23019e-49	CHST12
ARMC10	8.88861e-54	-1.64054	0.085	0.366	3.34158e-49	ARMC10
BLOC1S4	8.9832e-54	-1.94241	0.046	0.299	3.37714e-49	BLOC1S4
MGST2	9.75794e-54	-2.27674	0.035	0.276	3.6684e-49	MGST2
ITGBL1	1.18385e-53	-9.02825	0	0.196	4.45058e-49	ITGBL1
TMEM57	1.18385e-53	-7.62455	0	0.196	4.45058e-49	TMEM57
RHBDD2	1.29827e-53	-1.29736	0.136	0.447	4.88073e-49	RHBDD2
TNIP2	1.42828e-53	-1.60148	0.079	0.356	5.36948e-49	TNIP2
CTSH	1.49496e-53	-2.56251	0.032	0.265	5.62014e-49	CTSH
CPLANE1	1.502e-53	8.74919	0.147	0	5.64663e-49	CPLANE1
DPP7	1.51739e-53	-0.93406	0.257	0.622	5.70447e-49	DPP7
PDE7B	2.28116e-53	3.65931	0.218	0.031	8.57581e-49	PDE7B
MGAT1	2.53274e-53	-0.903378	0.268	0.624	9.5216e-49	MGAT1
BAZ2B	2.6901e-53	2.10802	0.451	0.227	1.01132e-48	BAZ2B
IGFL2	2.89256e-53	-10.8968	0	0.195	1.08743e-48	IGFL2
FAM60A	2.89256e-53	-7.70159	0	0.195	1.08743e-48	FAM60A
CDC42EP3	2.9486e-53	-3.31027	0.015	0.229	1.1085e-48	CDC42EP3
GOLT1B	3.08852e-53	-1.27802	0.13	0.44	1.1611e-48	GOLT1B
COL7A1	3.25244e-53	-2.39258	0.088	0.355	1.22272e-48	COL7A1
PDXK	3.32654e-53	-1.60564	0.098	0.384	1.25058e-48	PDXK
NEPRO	3.34502e-53	8.38733	0.146	0	1.25753e-48	NEPRO
TNIP1	3.97264e-53	-1.16965	0.216	0.544	1.49348e-48	TNIP1
SMIM10L1	4.18652e-53	-1.52676	0.08	0.361	1.57388e-48	SMIM10L1
DDX3Y	4.48975e-53	2.8663	0.312	0.093	1.68788e-48	DDX3Y
METTL10	4.51915e-53	-7.6457	0	0.194	1.69893e-48	METTL10
PARP14	4.55892e-53	2.13245	0.474	0.255	1.71388e-48	PARP14
H1F0	4.56484e-53	-1.2202	0.195	0.518	1.71611e-48	H1F0
EPDR1	4.56826e-53	-2.53191	0.035	0.271	1.71739e-48	EPDR1
RUNX1	4.69585e-53	-1.09349	0.286	0.628	1.76536e-48	RUNX1
UBE2J2	5.49807e-53	-1.47268	0.071	0.344	2.06694e-48	UBE2J2
RHOD	6.48401e-53	-4.18223	0.007	0.212	2.4376e-48	RHOD
CNIH1	6.73777e-53	-1.07437	0.321	0.662	2.533e-48	CNIH1
PCNX	7.05804e-53	-7.60436	0	0.194	2.6534e-48	PCNX
AC009779.2	7.44506e-53	8.66762	0.145	0	2.7989e-48	AC009779.2
RPS11	9.06155e-53	-0.439929	0.942	0.989	3.4066e-48	RPS11
LEF1	1.00773e-52	-2.53042	0.022	0.246	3.78845e-48	LEF1
CALM3	1.05751e-52	-0.988921	0.344	0.676	3.97559e-48	CALM3
WDR18	1.26829e-52	-1.68902	0.041	0.286	4.76802e-48	WDR18
MTCH2	1.35274e-52	-1.36033	0.152	0.464	5.08548e-48	MTCH2
ZNF706	1.64798e-52	-0.878372	0.339	0.693	6.19542e-48	ZNF706
CKLF	1.66509e-52	-1.24276	0.177	0.488	6.25973e-48	CKLF
LIMD2	1.80176e-52	-1.93142	0.045	0.29	6.77352e-48	LIMD2
PROS1	2.55287e-52	2.20706	0.401	0.171	9.59725e-48	PROS1
SURF1	2.67627e-52	-1.34991	0.096	0.384	1.00612e-47	SURF1
TCEB3	2.68344e-52	-7.5528	0	0.192	1.00881e-47	TCEB3
SLC3A2	3.07095e-52	-1.15318	0.231	0.561	1.15449e-47	SLC3A2
MIR22HG	4.3659e-52	2.24816	0.513	0.329	1.64132e-47	MIR22HG
GSTM3	4.90025e-52	1.76411	0.604	0.472	1.8422e-47	GSTM3
COLGALT1	5.15399e-52	-1.28144	0.136	0.44	1.93759e-47	COLGALT1
PNRC2	5.50236e-52	1.45134	0.616	0.464	2.06856e-47	PNRC2
PITHD1	6.29776e-52	-1.31399	0.101	0.388	2.36758e-47	PITHD1
BCL7B	6.65301e-52	-1.49425	0.106	0.395	2.50113e-47	BCL7B
RETREG3	8.17965e-52	8.67408	0.142	0	3.07506e-47	RETREG3
SLC39A8	8.76354e-52	-3.44934	0.021	0.237	3.29456e-47	SLC39A8
RPS27L	1.10664e-51	-0.764427	0.796	0.918	4.1603e-47	RPS27L
RAD50	1.23393e-51	-2.0754	0.037	0.274	4.63885e-47	RAD50
SLC39A3	1.23561e-51	-1.51596	0.048	0.298	4.64515e-47	SLC39A3
MUSK	1.2474e-51	6.36626	0.146	0.001	4.68946e-47	MUSK
GARS	1.31401e-51	-1.31692	0.116	0.407	4.93988e-47	GARS
PHLDA3	1.61825e-51	-1.00316	0.193	0.518	6.08365e-47	PHLDA3
ANP32B	1.69188e-51	-0.93177	0.305	0.658	6.36047e-47	ANP32B
CLPP	1.7017e-51	-1.23221	0.157	0.474	6.39737e-47	CLPP
RASAL2	1.77261e-51	-2.0493	0.039	0.274	6.66395e-47	RASAL2
DHRS4	1.82007e-51	-2.07396	0.061	0.313	6.84236e-47	DHRS4
H3F3A	2.00579e-51	0.439845	0.956	0.978	7.54056e-47	H3F3A
YKT6	2.05148e-51	-1.76143	0.065	0.324	7.71233e-47	YKT6
SLC39A13	2.32585e-51	-1.10588	0.143	0.456	8.7438e-47	SLC39A13
CCBL2	2.46868e-51	-7.77358	0	0.189	9.28077e-47	CCBL2
RP11-792A8.4	2.46869e-51	-7.70844	0	0.189	9.28078e-47	RP11-792A8.4
FSCN1	2.60331e-51	-1.23332	0.137	0.438	9.7869e-47	FSCN1
RETREG2	4.03054e-51	8.53822	0.14	0	1.51524e-46	RETREG2
AC091271.1	4.03054e-51	9.07011	0.14	0	1.51524e-46	AC091271.1
TRABD	4.23e-51	-1.54953	0.057	0.311	1.59023e-46	TRABD
ADIPOR1	4.80172e-51	-1.39182	0.103	0.39	1.80516e-46	ADIPOR1
ELF3	4.88292e-51	-1.4524	0.037	0.272	1.83568e-46	ELF3
SCARF2	5.464e-51	-2.40051	0.036	0.267	2.05414e-46	SCARF2
TOMM70A	5.98357e-51	-7.62501	0	0.187	2.24946e-46	TOMM70A
TOMM40	6.21666e-51	-1.2489	0.092	0.371	2.33709e-46	TOMM40
BCL7C	7.76289e-51	-1.08145	0.152	0.467	2.91838e-46	BCL7C
NPM3	8.07278e-51	-1.26412	0.11	0.395	3.03488e-46	NPM3
SUSD6	8.10902e-51	-1.72717	0.087	0.355	3.0485e-46	SUSD6
PPP1R2	8.53337e-51	-1.04819	0.166	0.487	3.20803e-46	PPP1R2
CORO1B	8.82457e-51	-1.23114	0.153	0.466	3.31751e-46	CORO1B
CECR5	9.31089e-51	-7.443	0	0.187	3.50034e-46	CECR5
EMCN	9.38165e-51	5.63927	0.154	0.005	3.52694e-46	EMCN
GPR63	9.4761e-51	3.54435	0.221	0.037	3.56245e-46	GPR63
ZDHHC24	9.58425e-51	-2.20533	0.036	0.266	3.6031e-46	ZDHHC24
RPL7A	1.03028e-50	0.460117	0.975	0.983	3.87322e-46	RPL7A
UBE2D1	1.0383e-50	-1.28425	0.121	0.414	3.90339e-46	UBE2D1
RAB11B	1.07346e-50	-0.88273	0.232	0.58	4.03556e-46	RAB11B
CD63	1.09214e-50	0.427236	0.976	0.989	4.10579e-46	CD63
SNRNP70	1.18191e-50	-0.928527	0.229	0.568	4.44328e-46	SNRNP70
TMEM189	1.56858e-50	-1.83455	0.067	0.323	5.89691e-46	TMEM189
BHLHE41	1.59287e-50	-2.58368	0.027	0.245	5.98824e-46	BHLHE41
RSRC2	1.66499e-50	1.26636	0.704	0.643	6.25938e-46	RSRC2
RPS25	1.74468e-50	-0.378343	0.964	0.992	6.55894e-46	RPS25
LRRFIP1	1.79807e-50	-1.29788	0.271	0.59	6.75966e-46	LRRFIP1
LMO7	1.88879e-50	-1.82787	0.046	0.284	7.10071e-46	LMO7
BRK1	1.89732e-50	-0.614163	0.714	0.902	7.13278e-46	BRK1
CHCHD2	2.06903e-50	-0.536092	0.821	0.945	7.77832e-46	CHCHD2
RPS14	2.20699e-50	-0.35595	0.975	0.997	8.29694e-46	RPS14
NUFIP2	2.22458e-50	2.0491	0.513	0.327	8.3631e-46	NUFIP2
C14orf142	2.25226e-50	-7.46848	0	0.185	8.46716e-46	C14orf142
C19orf52	2.25226e-50	-7.56917	0	0.185	8.46716e-46	C19orf52
AC133644.2	2.532e-50	-6.86744	0.002	0.189	9.51879e-46	AC133644.2
TSHZ2	2.73115e-50	-0.565025	0.104	0.396	1.02675e-45	TSHZ2
CD248	3.39059e-50	-1.25773	0.234	0.545	1.27466e-45	CD248
TGFBI	3.65446e-50	-1.31772	0.455	0.718	1.37386e-45	TGFBI
AC027644.3	4.38922e-50	8.52824	0.137	0	1.65008e-45	AC027644.3
MFSD10	4.5122e-50	-0.793244	0.177	0.506	1.69632e-45	MFSD10
FAM35A	5.4409e-50	-7.49677	0	0.184	2.04545e-45	FAM35A
KIAA0907	5.4409e-50	-7.67684	0	0.184	2.04545e-45	KIAA0907
SVEP1	5.60435e-50	2.5351	0.331	0.112	2.1069e-45	SVEP1
ARF6	6.08966e-50	-0.937295	0.215	0.543	2.28935e-45	ARF6
CCDC3	6.12379e-50	-3.97194	0.014	0.215	2.30218e-45	CCDC3
SSR4	6.58444e-50	-0.601788	0.765	0.912	2.47535e-45	SSR4
OAZ1	6.58708e-50	-0.473701	0.901	0.953	2.47635e-45	OAZ1
SEC61A1	6.88682e-50	-0.932074	0.236	0.569	2.58903e-45	SEC61A1
BCKDK	6.96083e-50	-1.3867	0.101	0.382	2.61685e-45	BCKDK
COX6A1	7.51652e-50	-0.643143	0.722	0.907	2.82576e-45	COX6A1
FAM195A	8.45242e-50	-7.56408	0	0.183	3.1776e-45	FAM195A
CREG1	8.80994e-50	-1.29766	0.183	0.493	3.31201e-45	CREG1
B2M	9.59866e-50	-0.446145	0.997	1	3.60852e-45	B2M
TUSC2	1.21963e-49	-1.43493	0.054	0.298	4.58506e-45	TUSC2
OAZ2	1.22582e-49	-1.18473	0.312	0.643	4.60834e-45	OAZ2
TINAGL1	1.22866e-49	-3.77887	0.006	0.199	4.61901e-45	TINAGL1
C3orf17	1.31264e-49	-7.56496	0	0.183	4.93476e-45	C3orf17
TMEM54	1.35592e-49	-2.16175	0.045	0.279	5.09744e-45	TMEM54
PLSCR1	1.42342e-49	1.70136	0.563	0.399	5.35122e-45	PLSCR1
SEC61B	1.42998e-49	-0.645297	0.783	0.911	5.37586e-45	SEC61B
YIPF2	1.70604e-49	-1.06949	0.173	0.49	6.41368e-45	YIPF2
COX7A2	1.79482e-49	-0.648738	0.742	0.897	6.74743e-45	COX7A2
ACADVL	1.85853e-49	-0.798979	0.285	0.634	6.98694e-45	ACADVL
C5orf45	2.03784e-49	-8.40672	0	0.182	7.66105e-45	C5orf45
EIF6	2.15451e-49	-0.933428	0.34	0.674	8.09968e-45	EIF6
AREG	2.38313e-49	-2.03635	0.042	0.272	8.95914e-45	AREG
BCL3	2.47478e-49	1.98353	0.495	0.301	9.3037e-45	BCL3
LSM7	2.54005e-49	-0.798882	0.424	0.742	9.54906e-45	LSM7
PLPP1	2.68639e-49	1.35891	0.615	0.458	1.00992e-44	PLPP1
PRRX2	2.97692e-49	-2.32471	0.024	0.237	1.11914e-44	PRRX2
TTYH3	3.13301e-49	-2.22694	0.045	0.277	1.17782e-44	TTYH3
LINC-PINT	3.16263e-49	-7.82229	0	0.181	1.18896e-44	LINC-PINT
SNX7	3.22949e-49	-1.71917	0.077	0.336	1.21409e-44	SNX7
HSP90AB1	3.28133e-49	0.5687	0.932	0.946	1.23358e-44	HSP90AB1
ALDH1B1	4.01065e-49	-3.06035	0.025	0.235	1.50777e-44	ALDH1B1
TSPAN8	4.26209e-49	-2.81387	0.02	0.227	1.60229e-44	TSPAN8
IFITM3	4.52419e-49	-0.526058	0.963	0.988	1.70082e-44	IFITM3
TENT5C	4.75466e-49	8.82687	0.135	0	1.78747e-44	TENT5C
CTA-29F11.1	4.90665e-49	-7.80857	0	0.181	1.8446e-44	CTA-29F11.1
RFWD2	4.90665e-49	-7.48008	0	0.181	1.8446e-44	RFWD2
KIRREL	4.90665e-49	-7.65279	0	0.181	1.8446e-44	KIRREL
ZNF469	5.66806e-49	-5.32365	0.002	0.185	2.13085e-44	ZNF469
PTPMT1	6.42885e-49	-1.51077	0.045	0.283	2.41686e-44	PTPMT1
RDH10	6.54271e-49	2.06176	0.396	0.167	2.45966e-44	RDH10
AKIRIN2	6.6929e-49	-1.53096	0.071	0.326	2.51613e-44	AKIRIN2
ARID4B	6.97928e-49	1.4322	0.642	0.542	2.62379e-44	ARID4B
PPP1CA	9.44494e-49	-0.958169	0.341	0.665	3.55073e-44	PPP1CA
HPCAL1	9.58788e-49	-1.74921	0.054	0.295	3.60447e-44	HPCAL1
LINC02381	1.0508e-48	8.94684	0.134	0	3.95039e-44	LINC02381
RPS18	1.22345e-48	-0.3857	0.978	0.998	4.59942e-44	RPS18
ABCF2	1.40044e-48	-5.19273	0.002	0.184	5.26482e-44	ABCF2
TMEM248	1.49436e-48	-0.881932	0.226	0.557	5.61789e-44	TMEM248
CLN3	1.53001e-48	-3.42122	0.013	0.21	5.75193e-44	CLN3
HRSP12	1.82866e-48	-7.4842	0	0.179	6.87467e-44	HRSP12
STARD10	1.83586e-48	-2.85292	0.017	0.219	6.90172e-44	STARD10
ID4	2.20564e-48	-1.89223	0.222	0.506	8.29186e-44	ID4
PDCD2	2.20819e-48	-1.30023	0.089	0.357	8.30146e-44	PDCD2
LINC02001	2.32098e-48	8.41523	0.133	0	8.72548e-44	LINC02001
MAT2A	2.38635e-48	1.94584	0.546	0.383	8.97123e-44	MAT2A
PRPF4B	2.41584e-48	1.9164	0.481	0.28	9.08212e-44	PRPF4B
TEN1	2.58627e-48	7.11741	0.136	0.001	9.72284e-44	TEN1
SCN7A	2.7441e-48	5.48735	0.156	0.009	1.03162e-43	SCN7A
ZCCHC11	2.83333e-48	-7.60259	0	0.178	1.06516e-43	ZCCHC11
FO538757.2	2.83333e-48	-7.64329	0	0.178	1.06516e-43	FO538757.2
RPS5	2.97622e-48	-0.459254	0.902	0.978	1.11888e-43	RPS5
CDV3	3.00614e-48	-1.41128	0.169	0.465	1.13013e-43	CDV3
PLS3	3.14359e-48	-1.33867	0.195	0.491	1.1818e-43	PLS3
KIFC3	3.33001e-48	-1.45458	0.077	0.334	1.25188e-43	KIFC3
IL34	3.42668e-48	2.15373	0.381	0.155	1.28823e-43	IL34
FKBP11	3.54067e-48	-1.12083	0.259	0.57	1.33108e-43	FKBP11
NDUFB10	4.19941e-48	-0.735966	0.447	0.764	1.57873e-43	NDUFB10
VCAM1	6.64525e-48	1.53736	0.584	0.408	2.49822e-43	VCAM1
H2AFX	6.66665e-48	-1.27796	0.104	0.375	2.50626e-43	H2AFX
MAGEF1	6.74297e-48	-1.19609	0.083	0.346	2.53495e-43	MAGEF1
CLIC1	6.92379e-48	-0.678598	0.737	0.904	2.60293e-43	CLIC1
CISD1	7.12542e-48	-1.06171	0.282	0.609	2.67873e-43	CISD1
HINT1	7.30195e-48	-0.630597	0.706	0.896	2.74509e-43	HINT1
TUBA1C	7.61381e-48	-1.0147	0.311	0.633	2.86234e-43	TUBA1C
KLF9	7.8957e-48	1.53122	0.623	0.498	2.96831e-43	KLF9
IL7R	9.80686e-48	-1.89405	0.026	0.234	3.68679e-43	IL7R
CTSZ	9.81535e-48	-0.866209	0.24	0.567	3.68998e-43	CTSZ
METTL12	1.0518e-47	-7.74837	0	0.176	3.95413e-43	METTL12
SRD5A3	1.10646e-47	-2.70454	0.023	0.23	4.15963e-43	SRD5A3
IQCN	1.13034e-47	8.94249	0.131	0	4.24941e-43	IQCN
PAXX	1.13034e-47	8.73657	0.131	0	4.24941e-43	PAXX
MIA2	1.13034e-47	8.2208	0.131	0	4.24941e-43	MIA2
GFER	1.22437e-47	-1.46389	0.064	0.311	4.60288e-43	GFER
CXCL5	1.30957e-47	-7.14914	0.002	0.18	4.92319e-43	CXCL5
PIN1	1.32697e-47	-0.882383	0.247	0.578	4.98862e-43	PIN1
TUBB2A	1.5853e-47	-1.38295	0.129	0.409	5.95978e-43	TUBB2A
AC093673.5	1.62752e-47	-7.59924	0	0.175	6.11851e-43	AC093673.5
SEC11C	2.0957e-47	-1.49302	0.046	0.276	7.87859e-43	SEC11C
ERG28	2.4923e-47	8.34574	0.13	0	9.36955e-43	ERG28
P4HA3	2.85216e-47	-3.50244	0.006	0.189	1.07224e-42	P4HA3
GOLGB1	3.06283e-47	1.71666	0.567	0.413	1.15144e-42	GOLGB1
ZNF511	3.20996e-47	-1.09887	0.078	0.338	1.20675e-42	ZNF511
RERG	3.40159e-47	-1.66124	0.05	0.282	1.27879e-42	RERG
ELL2	3.82598e-47	-2.06826	0.073	0.313	1.43834e-42	ELL2
ZNHIT1	4.47218e-47	-0.770055	0.531	0.783	1.68127e-42	ZNHIT1
PALLD	4.53476e-47	-1.03492	0.424	0.709	1.7048e-42	PALLD
2025-03-05	4.77803e-47	-1.59518	0.078	0.33	1.79625e-42	2025-03-05
ABRACL	4.78261e-47	-1.35391	0.141	0.428	1.79797e-42	ABRACL
EBLN3P	5.49211e-47	8.40201	0.129	0	2.0647e-42	EBLN3P
CFAP298	5.49211e-47	8.39161	0.129	0	2.0647e-42	CFAP298
MOSMO	5.49211e-47	8.38149	0.129	0	2.0647e-42	MOSMO
MRPL4	5.56472e-47	-1.16808	0.114	0.394	2.092e-42	MRPL4
TPT1-AS1	6.01805e-47	-7.67971	0	0.173	2.26243e-42	TPT1-AS1
NET1	7.6093e-47	-2.09164	0.027	0.235	2.86064e-42	NET1
SMOC2	8.29693e-47	-2.62384	0.019	0.217	3.11915e-42	SMOC2
FDX1L	9.29998e-47	-7.54534	0	0.173	3.49623e-42	FDX1L
POLDIP2	9.87825e-47	-1.27904	0.085	0.348	3.71363e-42	POLDIP2
RAB34	1.04614e-46	-0.784371	0.411	0.724	3.93287e-42	RAB34
WASHC2C	1.20956e-46	8.38866	0.128	0	4.54721e-42	WASHC2C
TENT2	1.20956e-46	8.30764	0.128	0	4.54721e-42	TENT2
MX2	1.32377e-46	2.54837	0.356	0.143	4.97657e-42	MX2
RP11-553L6.5	1.4367e-46	-7.61181	0	0.172	5.40113e-42	RP11-553L6.5
CTB-50L17.10	1.4367e-46	-7.45479	0	0.172	5.40114e-42	CTB-50L17.10
RNASET2	1.63604e-46	-1.21141	0.061	0.301	6.15053e-42	RNASET2
DBNL	1.87446e-46	-0.91681	0.182	0.496	7.04684e-42	DBNL
ADD3	1.8886e-46	1.7524	0.532	0.369	7.10002e-42	ADD3
NOL7	2.35553e-46	-0.873627	0.183	0.499	8.85539e-42	NOL7
ANKH	2.49814e-46	-1.90797	0.078	0.322	9.39152e-42	ANKH
AC068888.1	2.66233e-46	8.39572	0.127	0	1.00088e-41	AC068888.1
PSMA1	2.85188e-46	-0.800549	0.442	0.748	1.07214e-41	PSMA1
RGS5	2.9486e-46	-3.7366	0.016	0.206	1.1085e-41	RGS5
LINC00869	3.4254e-46	-7.51391	0	0.171	1.28774e-41	LINC00869
CD24	3.95092e-46	-1.97737	0.048	0.273	1.48531e-41	CD24
RPS19BP1	4.87541e-46	-0.669761	0.317	0.662	1.83286e-41	RPS19BP1
TNRC6B	5.20866e-46	1.51712	0.562	0.388	1.95814e-41	TNRC6B
EPYC	5.28654e-46	-10.8491	0	0.17	1.98742e-41	EPYC
STEAP2	5.44821e-46	-2.40432	0.059	0.286	2.0482e-41	STEAP2
CSGALNACT1	5.75597e-46	-6.92962	0.001	0.172	2.1639e-41	CSGALNACT1
TRAPPC2B	5.85662e-46	8.21662	0.126	0	2.20174e-41	TRAPPC2B
SLC25A11	6.6115e-46	-1.05764	0.161	0.461	2.48553e-41	SLC25A11
JCHAIN	7.46824e-46	4.53137	0.4	0.197	2.80761e-41	JCHAIN
SCG5	7.7649e-46	-5.37029	0.005	0.181	2.91914e-41	SCG5
PDGFRA	8.24946e-46	1.5159	0.64	0.476	3.1013e-41	PDGFRA
UBE2J1	8.62229e-46	-1.11244	0.179	0.482	3.24146e-41	UBE2J1
BIN1	8.85866e-46	-1.41198	0.098	0.36	3.33032e-41	BIN1
PPM1G	9.95396e-46	-1.02295	0.164	0.459	3.74209e-41	PPM1G
COL6A1	1.06158e-45	-0.783647	0.88	0.945	3.9909e-41	COL6A1
PREX2	1.06845e-45	4.63042	0.157	0.012	4.01673e-41	PREX2
RABGGTB	1.07588e-45	-1.21415	0.141	0.426	4.04466e-41	RABGGTB
GOLPH3	1.3033e-45	-1.11966	0.123	0.397	4.89963e-41	GOLPH3
SHISA4	1.45565e-45	-1.22659	0.087	0.346	5.47237e-41	SHISA4
SLBP	1.52594e-45	-1.29713	0.123	0.398	5.73661e-41	SLBP
ARF4	1.64563e-45	-0.730621	0.654	0.852	6.18657e-41	ARF4
LAYN	1.73563e-45	-2.39338	0.03	0.235	6.52493e-41	LAYN
ZNF608	2.30385e-45	3.16133	0.212	0.039	8.6611e-41	ZNF608
ADAMTSL3	2.58425e-45	4.11149	0.168	0.017	9.71523e-41	ADAMTSL3
RPL21	2.74465e-45	-0.319912	0.97	0.999	1.03182e-40	RPL21
RP11-294J22.6	2.98954e-45	-7.70701	0	0.168	1.12389e-40	RP11-294J22.6
KIAA1462	2.98954e-45	-7.47879	0	0.168	1.12389e-40	KIAA1462
SLC25A33	3.71416e-45	-1.71281	0.058	0.289	1.3963e-40	SLC25A33
CAPG	3.79936e-45	-1.6545	0.071	0.312	1.42833e-40	CAPG
MORF4L2	4.19934e-45	-0.746046	0.538	0.79	1.5787e-40	MORF4L2
DHRSX	5.79732e-45	-1.50649	0.052	0.278	2.17945e-40	DHRSX
MACO1	6.21297e-45	8.36136	0.123	0	2.3357e-40	MACO1
NDUFS7	7.09863e-45	-0.90843	0.365	0.682	2.66866e-40	NDUFS7
LIF	8.63165e-45	-7.81539	0.002	0.17	3.24498e-40	LIF
GORASP2	8.66271e-45	-1.09138	0.149	0.439	3.25666e-40	GORASP2
H2AFY	9.8191e-45	-0.870849	0.3	0.627	3.69139e-40	H2AFY
DSCR3	1.09258e-44	-7.38067	0	0.166	4.10743e-40	DSCR3
RPL15	1.09683e-44	-0.378662	0.963	0.993	4.12342e-40	RPL15
PLK3	1.1876e-44	-0.925007	0.245	0.559	4.46466e-40	PLK3
GBP4	1.27883e-44	2.1929	0.357	0.145	4.80763e-40	GBP4
SPP1	1.59498e-44	0.119394	0.042	0.263	5.99618e-40	SPP1
HAGH	1.66495e-44	-1.82579	0.04	0.252	6.2592e-40	HAGH
PPIB	1.66909e-44	-0.565785	0.847	0.954	6.27479e-40	PPIB
PLEKHA4	1.6743e-44	2.01594	0.436	0.234	6.29438e-40	PLEKHA4
C1orf27	1.68185e-44	-7.34814	0	0.165	6.32275e-40	C1orf27
LOX	1.86512e-44	-1.65707	0.162	0.428	7.01175e-40	LOX
MGAT2	1.86761e-44	-1.71383	0.06	0.29	7.02109e-40	MGAT2
POLR3D	1.95697e-44	-1.96226	0.044	0.259	7.35703e-40	POLR3D
LDHB	2.04046e-44	-0.779069	0.601	0.83	7.67089e-40	LDHB
SMS	2.18671e-44	-1.31081	0.159	0.439	8.22073e-40	SMS
FCER1G	2.1925e-44	-3.07128	0.014	0.198	8.2425e-40	FCER1G
MAP1LC3A	2.49189e-44	-0.571497	0.293	0.637	9.36801e-40	MAP1LC3A
C5orf46	2.58811e-44	-8.52421	0	0.164	9.72975e-40	C5orf46
SEPHS2	2.75855e-44	5.98942	0.135	0.005	1.03705e-39	SEPHS2
MAGED1	2.80466e-44	-0.968773	0.241	0.551	1.05438e-39	MAGED1
HRAS	2.84803e-44	-1.68173	0.047	0.267	1.07069e-39	HRAS
NPTX2	2.98201e-44	-3.35076	0.007	0.183	1.12106e-39	NPTX2
Z93241.1	2.99102e-44	9.05889	0.122	0	1.12444e-39	Z93241.1
THAP12	2.99102e-44	8.29975	0.122	0	1.12444e-39	THAP12
CSNK2B	3.1115e-44	-0.741112	0.406	0.725	1.16974e-39	CSNK2B
PLEKHO1	3.21042e-44	-1.17584	0.116	0.383	1.20693e-39	PLEKHO1
LMNA	3.9345e-44	-0.715836	0.821	0.934	1.47913e-39	LMNA
RBM25	3.96071e-44	1.17749	0.683	0.624	1.48899e-39	RBM25
RBM42	5.03585e-44	-0.891615	0.132	0.415	1.89318e-39	RBM42
TFPI	5.3614e-44	0.885373	0.653	0.448	2.01556e-39	TFPI
TGFB3	5.39814e-44	-2.29476	0.058	0.279	2.02938e-39	TGFB3
C7orf49	6.12287e-44	-7.35577	0	0.163	2.30183e-39	C7orf49
CENPC	6.39196e-44	2.2937	0.327	0.125	2.403e-39	CENPC
ATG9A	6.53576e-44	-4.64378	0.004	0.172	2.45705e-39	ATG9A
AC092683.1	6.55702e-44	8.21406	0.121	0	2.46504e-39	AC092683.1
KYAT3	6.55702e-44	8.17822	0.121	0	2.46505e-39	KYAT3
WASHC2A	6.55702e-44	8.19685	0.121	0	2.46505e-39	WASHC2A
C19orf33	6.782e-44	-2.52242	0.013	0.195	2.54963e-39	C19orf33
SLC39A4	7.85114e-44	-2.15704	0.032	0.234	2.95156e-39	SLC39A4
HOXB-AS1	7.88023e-44	-2.69966	0.018	0.204	2.96249e-39	HOXB-AS1
ARHGDIB	8.1174e-44	-1.99967	0.056	0.272	3.05165e-39	ARHGDIB
GTF2E2	8.58164e-44	-1.62578	0.075	0.313	3.22618e-39	GTF2E2
HNRNPAB	1.04587e-43	-1.05771	0.237	0.54	3.93183e-39	HNRNPAB
HAS1	1.07884e-43	-4.91407	0.007	0.179	4.0558e-39	HAS1
BCAR1	1.28002e-43	-1.26094	0.105	0.365	4.8121e-39	BCAR1
ABHD17A	1.33736e-43	-1.53125	0.045	0.261	5.02766e-39	ABHD17A
ALKAL2	1.43663e-43	9.15009	0.12	0	5.40087e-39	ALKAL2
AFDN	1.43663e-43	8.17987	0.12	0	5.40087e-39	AFDN
MINDY3	1.43663e-43	8.11509	0.12	0	5.40087e-39	MINDY3
HN1L	1.44667e-43	-7.23968	0	0.162	5.4386e-39	HN1L
ADAM19	1.5865e-43	-1.74751	0.06	0.283	5.96427e-39	ADAM19
DBN1	1.77325e-43	-1.26349	0.102	0.358	6.66636e-39	DBN1
UBA52	1.82175e-43	-0.34171	0.942	0.983	6.84869e-39	UBA52
H2AFV	1.82376e-43	-0.900373	0.301	0.611	6.85624e-39	H2AFV
GADD45B	1.92112e-43	1.62625	0.782	0.782	7.22226e-39	GADD45B
SLC12A8	1.93954e-43	-3.65346	0.015	0.195	7.29151e-39	SLC12A8
MPZL1	1.9648e-43	-1.04344	0.224	0.528	7.38648e-39	MPZL1
ADGRL2	2.27427e-43	2.43383	0.329	0.131	8.54989e-39	ADGRL2
KLHL5	2.44222e-43	-1.93797	0.053	0.269	9.18127e-39	KLHL5
MGST1	2.62317e-43	-3.50963	0.023	0.21	9.86153e-39	MGST1
OGFOD3	2.63852e-43	-1.33648	0.065	0.296	9.91927e-39	OGFOD3
DOK5	2.96411e-43	-3.03795	0.011	0.187	1.11433e-38	DOK5
NAMPT	3.0005e-43	1.2647	0.706	0.66	1.12801e-38	NAMPT
PRH1	3.31632e-43	5.11537	0.142	0.009	1.24674e-38	PRH1
METTL23	4.01255e-43	-1.31346	0.082	0.327	1.50848e-38	METTL23
IL17RC	4.24487e-43	-1.80693	0.028	0.223	1.59582e-38	IL17RC
C1orf198	4.74122e-43	-0.940033	0.065	0.297	1.78241e-38	C1orf198
LAMA4	5.46426e-43	1.03818	0.734	0.656	2.05423e-38	LAMA4
SRPX2	5.68852e-43	-1.38813	0.076	0.311	2.13854e-38	SRPX2
KLHDC2	6.48374e-43	-1.05616	0.131	0.407	2.4375e-38	KLHDC2
UBA2	6.55943e-43	-1.29376	0.143	0.416	2.46595e-38	UBA2
MRPS12	7.08833e-43	-1.07208	0.176	0.466	2.66479e-38	MRPS12
RP11-108M9.4	8.04498e-43	-7.30912	0	0.159	3.02443e-38	RP11-108M9.4
KIAA0196	8.04498e-43	-7.23359	0	0.159	3.02443e-38	KIAA0196
PPA2	9.43967e-43	-1.18157	0.114	0.376	3.54875e-38	PPA2
PRR13	9.54778e-43	-0.785926	0.308	0.638	3.58939e-38	PRR13
ANAPC11	1.02337e-42	-0.722324	0.585	0.819	3.84726e-38	ANAPC11
WDR45B	1.03675e-42	-1.17788	0.125	0.394	3.89755e-38	WDR45B
PKN1	1.10895e-42	-1.65024	0.041	0.25	4.169e-38	PKN1
GGCT	1.14143e-42	-1.00394	0.197	0.497	4.29108e-38	GGCT
RPL36AL	1.27112e-42	0.55281	0.889	0.919	4.77865e-38	RPL36AL
UGDH	1.35446e-42	-1.23032	0.195	0.477	5.09197e-38	UGDH
FKBP4	1.42758e-42	-1.13397	0.113	0.372	5.36684e-38	FKBP4
METTL26	1.50582e-42	8.5029	0.117	0	5.661e-38	METTL26
NOX4	1.53841e-42	-5.46736	0.003	0.165	5.78351e-38	NOX4
ZNF524	1.54059e-42	-2.02564	0.034	0.235	5.79169e-38	ZNF524
DUSP10	1.64428e-42	-1.68282	0.07	0.297	6.18151e-38	DUSP10
STK38L	1.89646e-42	-1.68852	0.076	0.306	7.12955e-38	STK38L
MRPL37	1.99832e-42	-1.11907	0.103	0.355	7.51249e-38	MRPL37
TGFBR3	2.08891e-42	2.73578	0.259	0.075	7.85306e-38	TGFBR3
TAC3	2.50584e-42	3.26053	0.167	0.02	9.42045e-38	TAC3
RPL28	2.86757e-42	-0.379542	0.976	0.996	1.07803e-37	RPL28
COL5A1	3.04421e-42	-0.922872	0.676	0.827	1.14444e-37	COL5A1
MXRA7	3.11876e-42	-0.935251	0.208	0.503	1.17247e-37	MXRA7
HYI	3.15747e-42	-1.14972	0.103	0.358	1.18702e-37	HYI
LARP6	3.23381e-42	-1.52321	0.088	0.329	1.21572e-37	LARP6
EXOSC4	3.26294e-42	-1.60419	0.052	0.267	1.22667e-37	EXOSC4
ATXN7	3.71309e-42	-3.32959	0.017	0.194	1.3959e-37	ATXN7
CCDC34	3.84177e-42	-1.86691	0.052	0.264	1.44427e-37	CCDC34
TMA7	4.0064e-42	0.518011	0.909	0.909	1.50617e-37	TMA7
PPP2CA	4.05838e-42	-1.0227	0.194	0.488	1.52571e-37	PPP2CA
RAB6A	4.11466e-42	-0.876509	0.183	0.477	1.54687e-37	RAB6A
TPGS2	4.18749e-42	-1.04556	0.134	0.407	1.57425e-37	TPGS2
CLIC2	4.26755e-42	2.46058	0.271	0.084	1.60434e-37	CLIC2
PGP	4.34119e-42	-1.84801	0.031	0.226	1.63203e-37	PGP
ICT1	4.45104e-42	-7.28545	0	0.156	1.67332e-37	ICT1
ARHGAP20	4.54662e-42	4.32456	0.153	0.014	1.70926e-37	ARHGAP20
AGPAT4	5.14035e-42	-2.05424	0.038	0.238	1.93246e-37	AGPAT4
CDC42EP1	5.20639e-42	-0.656112	0.231	0.537	1.95729e-37	CDC42EP1
ACBD3	5.28713e-42	-1.10834	0.095	0.346	1.98764e-37	ACBD3
EMID1	5.30474e-42	1.55528	0.347	0.133	1.99426e-37	EMID1
ARL4A	5.68351e-42	-1.02356	0.137	0.411	2.13666e-37	ARL4A
2025-03-02	5.82629e-42	-1.75325	0.034	0.232	2.19033e-37	2025-03-02
SGSM3	6.12937e-42	-2.65798	0.026	0.212	2.30427e-37	SGSM3
PTPRE	6.33799e-42	-1.57728	0.064	0.287	2.3827e-37	PTPRE
GLMP	6.72469e-42	-1.11477	0.13	0.398	2.52808e-37	GLMP
ARF5	6.984e-42	-0.725663	0.295	0.618	2.62556e-37	ARF5
ADRM1	7.89716e-42	-0.95507	0.277	0.587	2.96886e-37	ADRM1
ABCA1	8.33047e-42	1.84338	0.5	0.334	3.13176e-37	ABCA1
HSPBP1	9.58024e-42	-1.33803	0.062	0.286	3.6016e-37	HSPBP1
ANKLE2	9.9105e-42	-1.2134	0.124	0.384	3.72575e-37	ANKLE2
NHSL2	9.99728e-42	-2.42766	0.022	0.206	3.75838e-37	NHSL2
PCM1	1.04235e-41	1.77295	0.493	0.313	3.9186e-37	PCM1
C16orf62	1.04496e-41	-7.35736	0	0.155	3.92842e-37	C16orf62
ZCCHC6	1.04496e-41	-7.25862	0	0.155	3.92842e-37	ZCCHC6
C11orf24	1.04941e-41	-1.48586	0.079	0.311	3.94516e-37	C11orf24
EPC1	1.0895e-41	1.4982	0.554	0.409	4.09585e-37	EPC1
RAB10	1.09865e-41	-0.858259	0.23	0.538	4.13028e-37	RAB10
VDAC1	1.18668e-41	-0.822248	0.402	0.7	4.46119e-37	VDAC1
FOXF2	1.2089e-41	2.44943	0.286	0.096	4.54473e-37	FOXF2
SOCS1	1.34153e-41	-1.65218	0.064	0.284	5.04337e-37	SOCS1
AHI1	1.36605e-41	1.75055	0.509	0.337	5.13553e-37	AHI1
BNIP3	1.42459e-41	-1.38027	0.137	0.398	5.35561e-37	BNIP3
TRAPPC3	1.43059e-41	-0.789839	0.238	0.549	5.37815e-37	TRAPPC3
ITLN1	1.44114e-41	-2.7004	0.01	0.179	5.41782e-37	ITLN1
GPX8	1.46989e-41	-1.00321	0.302	0.594	5.5259e-37	GPX8
CLEC3B	1.55747e-41	4.67808	0.144	0.011	5.85517e-37	CLEC3B
H3F3B	1.56117e-41	0.542548	0.974	0.983	5.86905e-37	H3F3B
CRELD1	1.56331e-41	-1.12978	0.11	0.364	5.87709e-37	CRELD1
DEDD2	1.56474e-41	-1.85709	0.036	0.234	5.88247e-37	DEDD2
BX284668.5	1.57031e-41	8.39608	0.114	0	5.90341e-37	BX284668.5
AL357054.4	1.57031e-41	8.39369	0.114	0	5.90341e-37	AL357054.4
RPL26L1	1.6238e-41	-0.954504	0.214	0.517	6.10453e-37	RPL26L1
RPL35	1.67138e-41	-0.330691	0.96	0.99	6.28338e-37	RPL35
ZNF536	1.97531e-41	4.82779	0.135	0.007	7.42599e-37	ZNF536
URM1	2.01263e-41	-1.00976	0.181	0.472	7.56627e-37	URM1
CACNA1C	2.01565e-41	-4.12003	0.006	0.17	7.57762e-37	CACNA1C
BOP1	2.18761e-41	-1.68483	0.032	0.226	8.22412e-37	BOP1
TIMM50	2.33708e-41	-0.860952	0.108	0.369	8.78601e-37	TIMM50
TSSC1	2.45012e-41	-7.20216	0	0.154	9.21096e-37	TSSC1
FHL3	2.61511e-41	-1.34335	0.117	0.371	9.83123e-37	FHL3
GALNS	2.74759e-41	-1.40544	0.078	0.307	1.03293e-36	GALNS
UACA	2.76023e-41	-1.78721	0.114	0.353	1.03768e-36	UACA
TMEM259	2.87679e-41	-0.911914	0.084	0.325	1.0815e-36	TMEM259
DDIT4	3.06307e-41	-1.68906	0.24	0.504	1.15153e-36	DDIT4
CISD2	3.16513e-41	-0.907779	0.187	0.483	1.1899e-36	CISD2
TSPAN5	3.21502e-41	-1.66293	0.03	0.221	1.20865e-36	TSPAN5
MYO10	3.29311e-41	-1.88922	0.043	0.245	1.23801e-36	MYO10
MAP4K4	3.29914e-41	-1.11199	0.184	0.468	1.24028e-36	MAP4K4
DGLUCY	3.42686e-41	8.32538	0.113	0	1.28829e-36	DGLUCY
RFLNB	3.42686e-41	8.53239	0.113	0	1.28829e-36	RFLNB
RIDA	3.42686e-41	8.22491	0.113	0	1.28829e-36	RIDA
LYPLA1	3.46287e-41	-1.19776	0.136	0.406	1.30183e-36	LYPLA1
NUMA1	4.2642e-41	1.98376	0.443	0.261	1.60308e-36	NUMA1
ZBED6	4.27774e-41	-2.81915	0.017	0.193	1.60817e-36	ZBED6
AKAP9	4.56872e-41	1.50842	0.591	0.484	1.71756e-36	AKAP9
TMED9	4.8507e-41	-0.69552	0.591	0.814	1.82357e-36	TMED9
RUNX2	4.93115e-41	-1.65763	0.091	0.321	1.85382e-36	RUNX2
MSANTD3	5.15358e-41	-1.53374	0.084	0.319	1.93744e-36	MSANTD3
DUSP2	5.30865e-41	-2.82521	0.019	0.195	1.99573e-36	DUSP2
FAM89B	5.34805e-41	-0.917369	0.091	0.335	2.01054e-36	FAM89B
RASGRP2	5.72889e-41	-4.10934	0.006	0.166	2.15372e-36	RASGRP2
ANXA11	6.10276e-41	-0.735949	0.407	0.715	2.29427e-36	ANXA11
CORO1C	6.70276e-41	-1.04977	0.162	0.436	2.51984e-36	CORO1C
SQLE	7.01718e-41	-1.90427	0.045	0.249	2.63804e-36	SQLE
PTGS2	7.99686e-41	1.68369	0.45	0.248	3.00634e-36	PTGS2
FAM109B	8.77577e-41	-7.16955	0	0.152	3.29916e-36	FAM109B
PCDH7	1.02437e-40	1.83055	0.464	0.285	3.85102e-36	PCDH7
MAP1B	1.04082e-40	-0.862043	0.11	0.361	3.91285e-36	MAP1B
DCBLD1	1.2252e-40	-1.1829	0.132	0.387	4.60603e-36	DCBLD1
AKT1S1	1.25802e-40	-1.01895	0.12	0.379	4.72941e-36	AKT1S1
FOXS1	1.36784e-40	-4.845	0.006	0.164	5.14224e-36	FOXS1
TMCO3	1.52505e-40	-0.964408	0.103	0.351	5.73326e-36	TMCO3
MRPS2	1.58024e-40	-1.50202	0.069	0.293	5.94076e-36	MRPS2
VASN	1.63324e-40	-0.876942	0.214	0.513	6.13999e-36	VASN
ATOX1	1.64919e-40	-0.680945	0.579	0.821	6.19998e-36	ATOX1
TRA2A	2.01041e-40	1.48024	0.589	0.466	7.55793e-36	TRA2A
FAM174A	2.163e-40	-1.33783	0.073	0.301	8.13157e-36	FAM174A
SERPINE1	2.32316e-40	-2.75433	0.142	0.378	8.7337e-36	SERPINE1
ALDH18A1	2.33854e-40	-1.47382	0.062	0.279	8.7915e-36	ALDH18A1
LRRFIP2	2.46916e-40	-0.900288	0.11	0.361	9.28257e-36	LRRFIP2
MALSU1	2.4837e-40	-1.22444	0.08	0.311	9.33723e-36	MALSU1
FKBP7	2.54745e-40	-0.985309	0.24	0.534	9.5769e-36	FKBP7
TIMM10	2.66753e-40	-1.07948	0.172	0.453	1.00283e-35	TIMM10
LSM2	2.85507e-40	-0.881976	0.273	0.58	1.07333e-35	LSM2
APBA2	2.86825e-40	-4.3703	0.005	0.162	1.07829e-35	APBA2
SLC44A1	3.03094e-40	-1.03749	0.201	0.474	1.13945e-35	SLC44A1
HSF1	3.09591e-40	-1.02169	0.13	0.391	1.16388e-35	HSF1
CARD16	3.18939e-40	1.55503	0.507	0.321	1.19902e-35	CARD16
N4BP2L2	3.4035e-40	1.16792	0.686	0.601	1.27951e-35	N4BP2L2
ASS1	3.65382e-40	-4.14863	0.006	0.166	1.37362e-35	ASS1
CCDC74A	3.75678e-40	-3.89986	0.009	0.171	1.41232e-35	CCDC74A
CCDC50	3.77742e-40	-1.07118	0.161	0.437	1.42008e-35	CCDC50
GGH	3.7868e-40	-2.25841	0.032	0.218	1.42361e-35	GGH
FBLN5	4.31144e-40	1.70603	0.49	0.309	1.62084e-35	FBLN5
RCSD1	4.59834e-40	2.37907	0.274	0.087	1.7287e-35	RCSD1
MFSD7	4.7881e-40	-7.19733	0	0.149	1.80004e-35	MFSD7
PLPP3	4.82688e-40	1.54207	0.545	0.373	1.81462e-35	PLPP3
ACAA1	4.98479e-40	-1.10225	0.084	0.317	1.87398e-35	ACAA1
DOHH	5.90846e-40	-2.42067	0.02	0.196	2.22123e-35	DOHH
TFF2	6.02143e-40	-6.48888	0.001	0.151	2.26369e-35	TFF2
DCXR	6.51913e-40	-0.996615	0.118	0.369	2.4508e-35	DCXR
FGFR2	6.86838e-40	3.51554	0.162	0.021	2.5821e-35	FGFR2
MMP3	6.98318e-40	-6.48656	0.025	0.199	2.62526e-35	MMP3
PREB	7.1215e-40	-1.40297	0.072	0.293	2.67726e-35	PREB
SLCO2B1	7.21088e-40	3.83555	0.165	0.023	2.71086e-35	SLCO2B1
RIPK2	7.64645e-40	-1.36831	0.094	0.33	2.87461e-35	RIPK2
MRPL58	7.72853e-40	8.03151	0.11	0	2.90546e-35	MRPL58
CSTA	8.24886e-40	-4.4897	0.002	0.153	3.10107e-35	CSTA
NDRG2	8.25375e-40	1.90036	0.353	0.148	3.10292e-35	NDRG2
RPSA	9.08831e-40	-0.454293	0.89	0.967	3.41666e-35	RPSA
STAT3	9.16516e-40	1.15562	0.676	0.603	3.44555e-35	STAT3
SAT1	1.08186e-39	-0.832052	0.759	0.926	4.06715e-35	SAT1
DCTD	1.12676e-39	-0.889083	0.16	0.437	4.23593e-35	DCTD
TOR1A	1.36429e-39	-1.25972	0.086	0.321	5.12892e-35	TOR1A
SNAPC2	1.44266e-39	-1.23025	0.081	0.31	5.42354e-35	SNAPC2
SMOX	1.45801e-39	-1.94015	0.049	0.248	5.48124e-35	SMOX
MIEN1	1.48024e-39	-0.855237	0.26	0.566	5.56482e-35	MIEN1
IMP4	1.51074e-39	-0.928146	0.152	0.424	5.67947e-35	IMP4
PLEKHA6	1.55678e-39	3.14626	0.175	0.028	5.85256e-35	PLEKHA6
PHPT1	1.56913e-39	-0.648965	0.695	0.888	5.89898e-35	PHPT1
SH3BP5	1.60686e-39	-1.42376	0.093	0.326	6.04083e-35	SH3BP5
AHSA2	1.70367e-39	-7.46061	0	0.147	6.40478e-35	AHSA2
UBE2Q2	1.73641e-39	-0.974948	0.131	0.387	6.52785e-35	UBE2Q2
KIF26B	1.87214e-39	-4.13169	0.006	0.161	7.03812e-35	KIF26B
PHGR1	2.0347e-39	-1.18845	0.05	0.254	7.64926e-35	PHGR1
HSPA2	2.04735e-39	-1.32923	0.088	0.317	7.69681e-35	HSPA2
NIPA2	2.06945e-39	-1.4293	0.073	0.297	7.77988e-35	NIPA2
SGCA	2.17279e-39	1.75966	0.244	0.063	8.16838e-35	SGCA
PCBP1	2.19404e-39	-0.642046	0.513	0.782	8.24826e-35	PCBP1
SIAH2	2.6279e-39	-1.74259	0.046	0.246	9.87932e-35	SIAH2
RNASEK	2.63027e-39	2.35054	0.286	0.101	9.88824e-35	RNASEK
TSR3	3.22646e-39	-1.41625	0.088	0.319	1.21295e-34	TSR3
PHF5A	3.46242e-39	-0.894818	0.136	0.402	1.30166e-34	PHF5A
NIPSNAP2	3.65793e-39	8.13581	0.108	0	1.37516e-34	NIPSNAP2
RTL8B	3.65793e-39	8.10008	0.108	0	1.37516e-34	RTL8B
LAMTOR2	3.72644e-39	-0.837883	0.351	0.647	1.40092e-34	LAMTOR2
VPS13C	4.03577e-39	2.24449	0.356	0.166	1.51721e-34	VPS13C
UNC5C	4.8884e-39	2.77047	0.208	0.047	1.83775e-34	UNC5C
MGP	5.70825e-39	-2.21223	0.448	0.633	2.14596e-34	MGP
SH3GL1	6.35605e-39	-1.18564	0.113	0.357	2.38949e-34	SH3GL1
SNHG25	7.00925e-39	-1.9642	0.032	0.217	2.63506e-34	SNHG25
NACA	7.07377e-39	0.446974	0.94	0.959	2.65931e-34	NACA
RSU1	7.3822e-39	-1.02699	0.25	0.537	2.77527e-34	RSU1
MARVELD1	8.18247e-39	-0.864456	0.15	0.417	3.07612e-34	MARVELD1
PLAU	8.45656e-39	-1.73846	0.338	0.577	3.17916e-34	PLAU
PAQR5	8.73137e-39	3.28299	0.166	0.024	3.28247e-34	PAQR5
GAS6	8.83149e-39	-0.892171	0.164	0.422	3.32011e-34	GAS6
RBP5	1.2773e-38	2.81441	0.227	0.058	4.80187e-34	RBP5
RP11-834C11.4	1.40401e-38	-7.00019	0	0.144	5.27822e-34	RP11-834C11.4
DAZAP1	1.5672e-38	-1.07847	0.099	0.338	5.89173e-34	DAZAP1
AC118549.1	1.72745e-38	8.15628	0.106	0	6.49417e-34	AC118549.1
MYLIP	1.84954e-38	1.63777	0.48	0.293	6.95317e-34	MYLIP
UXS1	1.8634e-38	-1.41487	0.065	0.277	7.00527e-34	UXS1
YME1L1	1.92403e-38	1.71843	0.556	0.439	7.2332e-34	YME1L1
EPHA3	2.06335e-38	2.70349	0.24	0.07	7.75697e-34	EPHA3
ZDHHC16	2.12776e-38	-1.68117	0.031	0.214	7.99908e-34	ZDHHC16
HNRNPU-AS1	2.13874e-38	-7.5058	0	0.143	8.04039e-34	HNRNPU-AS1
RP11-395A13.2	2.13874e-38	-7.09916	0	0.143	8.04039e-34	RP11-395A13.2
PTP4A3	2.17818e-38	-3.02568	0.029	0.204	8.18866e-34	PTP4A3
PCDH18	2.36784e-38	1.78015	0.427	0.242	8.90168e-34	PCDH18
IFIT1	2.40883e-38	1.60685	0.267	0.085	9.05575e-34	IFIT1
APOL4	2.46931e-38	3.17646	0.19	0.039	9.28311e-34	APOL4
PDE4DIP	2.62083e-38	1.83209	0.454	0.285	9.85274e-34	PDE4DIP
VPS4A	2.8249e-38	-0.876808	0.112	0.363	1.06199e-33	VPS4A
SEMA6D	2.94805e-38	3.11259	0.202	0.046	1.10829e-33	SEMA6D
SGK1	3.18211e-38	-1.3454	0.162	0.413	1.19628e-33	SGK1
PAPD4	3.25696e-38	-7.16635	0	0.143	1.22442e-33	PAPD4
B4GALT7	3.30875e-38	-1.06287	0.098	0.336	1.24389e-33	B4GALT7
IFNGR2	3.522e-38	-0.920168	0.201	0.479	1.32406e-33	IFNGR2
SMIM27	3.75083e-38	7.90506	0.105	0	1.41009e-33	SMIM27
AL360012.1	3.75084e-38	8.23872	0.105	0	1.41009e-33	AL360012.1
ADH5	4.15319e-38	1.21059	0.624	0.535	1.56135e-33	ADH5
GDF15	4.24191e-38	-2.31061	0.058	0.258	1.5947e-33	GDF15
COMTD1	4.26707e-38	-2.74596	0.015	0.177	1.60416e-33	COMTD1
TMEM123	4.42822e-38	-0.814115	0.3	0.604	1.66474e-33	TMEM123
KANSL1	4.56213e-38	2.24989	0.353	0.171	1.71509e-33	KANSL1
SLC35B2	4.77099e-38	-0.82087	0.167	0.44	1.7936e-33	SLC35B2
S100A11	4.78366e-38	-0.481607	0.936	0.972	1.79837e-33	S100A11
OBFC1	4.95829e-38	-7.13034	0	0.142	1.86402e-33	OBFC1
ZNF91	5.57142e-38	2.70564	0.24	0.071	2.09452e-33	ZNF91
BAD	5.87587e-38	-0.790041	0.282	0.595	2.20898e-33	BAD
AGGF1	6.32362e-38	-2.12843	0.037	0.222	2.3773e-33	AGGF1
COL18A1	6.46637e-38	-1.2888	0.422	0.69	2.43097e-33	COL18A1
CD4	7.41666e-38	2.64686	0.231	0.065	2.78822e-33	CD4
RP11-1094M14.11	7.54599e-38	-7.35378	0	0.141	2.83684e-33	RP11-1094M14.11
RPS6KA2	7.81226e-38	2.43771	0.27	0.093	2.93694e-33	RPS6KA2
AC105446.1	8.13972e-38	8.22912	0.104	0	3.06005e-33	AC105446.1
SMIM29	8.13972e-38	7.96903	0.104	0	3.06005e-33	SMIM29
TOMM70	8.13972e-38	7.92974	0.104	0	3.06005e-33	TOMM70
ITGB1	8.94334e-38	-0.563308	0.766	0.913	3.36216e-33	ITGB1
TNS3	9.49034e-38	-1.01693	0.149	0.401	3.5678e-33	TNS3
TSEN34	9.79558e-38	-0.872939	0.137	0.399	3.68255e-33	TSEN34
UBE2G1	1.01673e-37	-0.964428	0.078	0.301	3.82228e-33	UBE2G1
PCF11	1.02702e-37	1.87867	0.446	0.271	3.86096e-33	PCF11
OSR2	1.05281e-37	-3.83369	0.006	0.154	3.95793e-33	OSR2
SVIL-AS1	1.14806e-37	-7.13275	0	0.141	4.31602e-33	SVIL-AS1
CALB2	1.14806e-37	-8.77818	0	0.141	4.31603e-33	CALB2
AAED1	1.15201e-37	-1.12393	0.127	0.375	4.33086e-33	AAED1
HOXB7	1.29246e-37	-1.59213	0.045	0.237	4.85888e-33	HOXB7
TUFM	1.33265e-37	-0.642166	0.383	0.691	5.00997e-33	TUFM
RPS4X	1.45095e-37	-0.404092	0.966	0.995	5.45469e-33	RPS4X
DNAJC4	1.60584e-37	-1.1681	0.114	0.353	6.03699e-33	DNAJC4
RPS3	1.72717e-37	-0.382798	0.961	0.991	6.49311e-33	RPS3
CTC-524C5.2	1.74614e-37	-7.04958	0	0.14	6.56445e-33	CTC-524C5.2
EEF1AKMT1	1.76543e-37	8.22978	0.103	0	6.63696e-33	EEF1AKMT1
NAXE	1.76543e-37	8.02517	0.103	0	6.63696e-33	NAXE
TPBG	1.81475e-37	-1.01096	0.179	0.448	6.82236e-33	TPBG
WTAP	1.89456e-37	-1.08957	0.406	0.678	7.12243e-33	WTAP
CXCL6	2.13448e-37	-4.22219	0.045	0.225	8.02437e-33	CXCL6
IFRD2	2.1886e-37	-1.20659	0.072	0.289	8.22781e-33	IFRD2
OLFM2	2.1968e-37	-2.23254	0.019	0.185	8.25865e-33	OLFM2
ASPA	2.31433e-37	3.8808	0.153	0.02	8.70047e-33	ASPA
DPYSL3	2.4224e-37	-0.994629	0.258	0.526	9.10677e-33	DPYSL3
C21orf2	2.48885e-37	-1.32867	0.07	0.282	9.35658e-33	C21orf2
UCK2	2.58587e-37	-1.8047	0.023	0.193	9.72133e-33	UCK2
DUSP4	2.83101e-37	-3.60264	0.011	0.166	1.06429e-32	DUSP4
TRERF1	2.85946e-37	2.66769	0.227	0.063	1.07498e-32	TRERF1
SIPA1L1	2.86637e-37	-1.8677	0.032	0.212	1.07758e-32	SIPA1L1
TWIST2	2.93368e-37	-1.58122	0.092	0.311	1.10289e-32	TWIST2
METRNL	3.07556e-37	-2.31723	0.03	0.204	1.15623e-32	METRNL
MIDN	3.86903e-37	1.45624	0.624	0.56	1.45452e-32	MIDN
N6AMT2	4.03557e-37	-7.1995	0	0.139	1.51713e-32	N6AMT2
FAM175A	4.03557e-37	-7.18241	0	0.139	1.51713e-32	FAM175A
ADM	4.04628e-37	-1.61586	0.217	0.463	1.52116e-32	ADM
IRS2	4.55729e-37	-1.04459	0.106	0.338	1.71327e-32	IRS2
MSC	4.67406e-37	-1.06887	0.16	0.414	1.75717e-32	MSC
CASP1	4.74989e-37	1.86622	0.347	0.158	1.78567e-32	CASP1
GRSF1	4.96717e-37	-0.76722	0.146	0.41	1.86736e-32	GRSF1
MGAT4B	5.28227e-37	-2.26017	0.019	0.182	1.98582e-32	MGAT4B
SUB1	5.71919e-37	-0.572128	0.734	0.893	2.15007e-32	SUB1
MAP2K3	5.79993e-37	-1.07142	0.173	0.434	2.18043e-32	MAP2K3
C1QTNF3	5.84339e-37	-4.41664	0.03	0.198	2.19677e-32	C1QTNF3
SLC2A3	7.61725e-37	1.53701	0.647	0.573	2.86363e-32	SLC2A3
REX1BD	8.29114e-37	8.77761	0.101	0	3.11697e-32	REX1BD
PLAUR	8.69337e-37	-0.877274	0.384	0.668	3.26819e-32	PLAUR
C11orf57	9.31523e-37	-7.01862	0	0.137	3.50197e-32	C11orf57
RPL23	9.37679e-37	-0.44072	0.888	0.977	3.52511e-32	RPL23
SCAF11	9.39853e-37	1.29856	0.596	0.512	3.53328e-32	SCAF11
PSENEN	9.72367e-37	-0.885532	0.225	0.512	3.65552e-32	PSENEN
UQCRQ	9.99932e-37	-0.53488	0.723	0.891	3.75914e-32	UQCRQ
CDKN2A	1.16836e-36	-3.41468	0.013	0.167	4.39232e-32	CDKN2A
PRKRA	1.19496e-36	-0.90215	0.185	0.461	4.49234e-32	PRKRA
SLC38A5	1.43221e-36	-3.1573	0.017	0.175	5.38426e-32	SLC38A5
STARD3NL	1.44905e-36	-1.30104	0.109	0.337	5.44757e-32	STARD3NL
BHLHE40	1.75861e-36	-0.785718	0.271	0.559	6.61132e-32	BHLHE40
THBS1	1.78218e-36	1.76924	0.655	0.573	6.69992e-32	THBS1
RPL41	1.79313e-36	0.303337	0.988	0.998	6.74107e-32	RPL41
DELE1	1.7953e-36	8.01626	0.1	0	6.74925e-32	DELE1
UBE2B	1.89506e-36	-0.634412	0.398	0.71	7.12431e-32	UBE2B
SPINK1	1.95214e-36	-2.98259	0.009	0.159	7.33889e-32	SPINK1
C15orf61	1.98765e-36	-1.07743	0.066	0.275	7.47236e-32	C15orf61
SLC2A1	2.02162e-36	-2.2851	0.031	0.204	7.60009e-32	SLC2A1
CREM	2.03978e-36	-1.05871	0.195	0.468	7.66836e-32	CREM
RP1-79C4.4	2.14756e-36	-7.36595	0	0.136	8.07355e-32	RP1-79C4.4
CARKD	2.14756e-36	-7.14148	0	0.136	8.07355e-32	CARKD
F8A1	2.2228e-36	-1.5927	0.045	0.232	8.35641e-32	F8A1
MIB2	2.27459e-36	-1.9079	0.027	0.198	8.55109e-32	MIB2
MMP23B	2.35752e-36	-1.58745	0.094	0.302	8.86285e-32	MMP23B
TAF10	2.4303e-36	-1.20334	0.067	0.275	9.13648e-32	TAF10
KANK2	2.69006e-36	1.52039	0.522	0.379	1.0113e-31	KANK2
PNPLA2	2.73727e-36	-1.20124	0.072	0.282	1.02905e-31	PNPLA2
GDI2	3.51402e-36	-0.704326	0.484	0.753	1.32106e-31	GDI2
ERRFI1	3.74363e-36	-1.02191	0.256	0.53	1.40738e-31	ERRFI1
AC040170.1	3.88527e-36	8.01696	0.099	0	1.46063e-31	AC040170.1
TSPAN17	4.11494e-36	-1.67792	0.043	0.228	1.54697e-31	TSPAN17
C16orf87	4.59895e-36	-1.27141	0.063	0.267	1.72893e-31	C16orf87
GMDS	5.9219e-36	-2.5271	0.01	0.16	2.22628e-31	GMDS
NDN	6.0357e-36	-0.641678	0.278	0.574	2.26906e-31	NDN
BTF3	6.092e-36	-0.44439	0.858	0.953	2.29023e-31	BTF3
SLC7A5	6.24105e-36	-3.10374	0.017	0.172	2.34626e-31	SLC7A5
PAWR	6.82919e-36	-1.58766	0.063	0.262	2.56737e-31	PAWR
TNFSF11	6.84095e-36	-3.78733	0.011	0.16	2.57179e-31	TNFSF11
SKIV2L2	7.5002e-36	-6.97389	0	0.134	2.81962e-31	SKIV2L2
VWA9	7.5002e-36	-6.92394	0	0.134	2.81962e-31	VWA9
SLPI	7.51172e-36	-5.89282	0.004	0.143	2.82396e-31	SLPI
AC104506.1	8.40366e-36	8.22046	0.098	0	3.15927e-31	AC104506.1
MMP9	8.66503e-36	-6.17732	0.004	0.143	3.25753e-31	MMP9
C2	9.50433e-36	1.24437	0.556	0.41	3.57306e-31	C2
CENPW	1.0562e-35	-1.91312	0.032	0.202	3.97068e-31	CENPW
MLLT4	1.13723e-35	-7.15109	0	0.133	4.2753e-31	MLLT4
MMP13	1.13723e-35	-10.9328	0	0.133	4.2753e-31	MMP13
GRIA4	1.23269e-35	5.19944	0.111	0.005	4.63416e-31	GRIA4
KDELC1	1.25398e-35	-2.06591	0.029	0.198	4.7142e-31	KDELC1
RWDD4	1.28273e-35	-1.11818	0.054	0.248	4.8223e-31	RWDD4
UBE2L6	1.30668e-35	-0.798079	0.292	0.577	4.91234e-31	UBE2L6
MATN3	1.37044e-35	-5.99054	0.003	0.14	5.15203e-31	MATN3
KXD1	1.4598e-35	-0.779504	0.219	0.503	5.48796e-31	KXD1
MED30	1.46648e-35	-1.24511	0.068	0.272	5.51309e-31	MED30
PRKG1	1.58363e-35	1.76326	0.426	0.254	5.95348e-31	PRKG1
HSP90AA1	1.60681e-35	0.405264	0.955	0.961	6.04063e-31	HSP90AA1
PLIN2	1.71131e-35	-1.51171	0.212	0.467	6.43348e-31	PLIN2
AC013394.1	1.81668e-35	8.25028	0.097	0	6.82962e-31	AC013394.1
AC016831.1	1.81668e-35	7.82727	0.097	0	6.82962e-31	AC016831.1
ARC	1.96632e-35	-3.78471	0.015	0.166	7.3922e-31	ARC
NDFIP1	2.12344e-35	-0.625133	0.336	0.654	7.98286e-31	NDFIP1
FIBP	2.16073e-35	-0.791074	0.283	0.57	8.12305e-31	FIBP
ACTG2	2.20654e-35	-2.50185	0.036	0.208	8.29526e-31	ACTG2
B4GALT3	2.56235e-35	-1.42439	0.075	0.282	9.63289e-31	B4GALT3
ELOVL5	2.67983e-35	-1.14442	0.177	0.428	1.00745e-30	ELOVL5
FADS1	2.71735e-35	-1.36332	0.076	0.281	1.02156e-30	FADS1
HNRNPU	2.73274e-35	1.24935	0.714	0.725	1.02735e-30	HNRNPU
TMED10	2.74457e-35	-0.598835	0.517	0.776	1.03179e-30	TMED10
GLT8D1	2.7495e-35	-0.930036	0.172	0.428	1.03365e-30	GLT8D1
UQCC2	2.93418e-35	-0.857813	0.279	0.562	1.10308e-30	UQCC2
MAPKAPK2	3.01971e-35	-0.985506	0.19	0.461	1.13523e-30	MAPKAPK2
PLEKHJ1	3.55011e-35	-0.911803	0.143	0.39	1.33463e-30	PLEKHJ1
COMP	3.58524e-35	-7.61431	0.004	0.14	1.34783e-30	COMP
KLRD1	3.63719e-35	-3.18361	0.009	0.154	1.36737e-30	KLRD1
PGM1	3.66475e-35	-0.975933	0.129	0.371	1.37773e-30	PGM1
STRAP	3.68287e-35	-0.714454	0.393	0.667	1.38454e-30	STRAP
BEST1	3.73217e-35	-1.45904	0.04	0.219	1.40307e-30	BEST1
HSPA14.1	3.9251e-35	7.88242	0.097	0	1.4756e-30	HSPA14.1
AC092040.1	3.9251e-35	7.73596	0.097	0	1.4756e-30	AC092040.1
DFNB31	3.9571e-35	-7.31402	0	0.131	1.48763e-30	DFNB31
PVRL3	3.9571e-35	-6.99973	0	0.131	1.48763e-30	PVRL3
KIAA0430	3.9571e-35	-7.17506	0	0.131	1.48763e-30	KIAA0430
GRAMD3	3.9571e-35	-6.96691	0	0.131	1.48763e-30	GRAMD3
POP7	4.21495e-35	-1.07313	0.126	0.363	1.58457e-30	POP7
SEC24D	4.31347e-35	-0.886748	0.172	0.431	1.6216e-30	SEC24D
METRN	4.61404e-35	-1.2741	0.063	0.261	1.7346e-30	METRN
FUS	4.68746e-35	0.852862	0.846	0.859	1.7622e-30	FUS
SLC20A1	4.76292e-35	-1.12787	0.158	0.4	1.79057e-30	SLC20A1
IL11	4.86041e-35	-5.79783	0.003	0.138	1.82722e-30	IL11
PAPSS2	4.95926e-35	-1.05107	0.097	0.32	1.86438e-30	PAPSS2
PPP3CC	5.20378e-35	-1.55024	0.059	0.251	1.95631e-30	PPP3CC
ACTR1B	5.21405e-35	-1.07848	0.093	0.313	1.96017e-30	ACTR1B
CCM2	5.28484e-35	-1.13633	0.095	0.313	1.98678e-30	CCM2
BOD1L1	5.35619e-35	2.01356	0.388	0.219	2.01361e-30	BOD1L1
NEDD8	5.57688e-35	-0.507195	0.703	0.878	2.09657e-30	NEDD8
RP11-670E13.6	5.99269e-35	-7.20308	0	0.131	2.25289e-30	RP11-670E13.6
QDPR	6.34564e-35	-1.13019	0.059	0.256	2.38558e-30	QDPR
TBC1D1	6.43342e-35	-2.07156	0.039	0.214	2.41858e-30	TBC1D1
GBP2	6.78943e-35	1.16858	0.543	0.389	2.55242e-30	GBP2
MMP2	7.33397e-35	-0.978105	0.775	0.796	2.75713e-30	MMP2
AXL	7.76519e-35	-1.05641	0.368	0.618	2.91924e-30	AXL
AC008124.1	8.47593e-35	8.29167	0.096	0	3.18644e-30	AC008124.1
CITED2	8.69344e-35	-1.24353	0.194	0.442	3.26821e-30	CITED2
KLC2	8.71557e-35	-3.52568	0.006	0.147	3.27653e-30	KLC2
RP5-1085F17.3	9.07263e-35	-7.15586	0	0.13	3.41077e-30	RP5-1085F17.3
KIAA0368	9.07264e-35	-7.18475	0	0.13	3.41077e-30	KIAA0368
SRA1	1.03028e-34	-0.716257	0.232	0.512	3.87325e-30	SRA1
ARHGAP6	1.0487e-34	2.78754	0.219	0.063	3.94249e-30	ARHGAP6
TOM1	1.0895e-34	-1.04913	0.121	0.354	4.09586e-30	TOM1
TCEA2	1.13019e-34	-0.83191	0.091	0.31	4.24884e-30	TCEA2
CAP1	1.18975e-34	-0.645015	0.474	0.743	4.47276e-30	CAP1
PABPC4	1.23323e-34	-0.735608	0.213	0.495	4.63619e-30	PABPC4
SDHC	1.34039e-34	-0.745237	0.359	0.658	5.03907e-30	SDHC
NDUFB11	1.3447e-34	-0.60389	0.623	0.849	5.05527e-30	NDUFB11
NMB	1.43589e-34	-2.43279	0.02	0.176	5.39809e-30	NMB
TRAM1	1.64994e-34	-0.6934	0.357	0.651	6.2028e-30	TRAM1
SEMA4A	1.66833e-34	2.06508	0.358	0.179	6.27193e-30	SEMA4A
TNFSF13B	1.72585e-34	2.41595	0.282	0.11	6.48817e-30	TNFSF13B
PPIA	1.77806e-34	-0.436738	0.866	0.957	6.68444e-30	PPIA
GUCY1B1	1.82931e-34	7.97583	0.095	0	6.87713e-30	GUCY1B1
VPS35L	1.82931e-34	7.91883	0.095	0	6.87713e-30	VPS35L
TLNRD1	1.82931e-34	7.82602	0.095	0	6.87713e-30	TLNRD1
FTSJ1	1.88763e-34	-1.37677	0.053	0.24	7.09635e-30	FTSJ1
TSEN15	1.933e-34	-1.71356	0.045	0.225	7.26693e-30	TSEN15
ENPP6	2.00507e-34	5.69928	0.108	0.005	7.53787e-30	ENPP6
GAMT	2.0265e-34	-1.528	0.043	0.22	7.61843e-30	GAMT
COL6A5	2.03003e-34	5.40798	0.11	0.005	7.63169e-30	COL6A5
ST8SIA1	2.03553e-34	3.26818	0.17	0.034	7.65237e-30	ST8SIA1
RP11-352M15.2	2.07759e-34	-7.1193	0	0.129	7.81051e-30	RP11-352M15.2
FST	2.20266e-34	-2.54653	0.027	0.188	8.28069e-30	FST
GIPC1	2.3191e-34	-0.843585	0.105	0.333	8.71842e-30	GIPC1
HOMER1	2.49395e-34	-1.77055	0.062	0.253	9.37576e-30	HOMER1
APOD	2.61281e-34	-2.88839	0.085	0.278	9.82261e-30	APOD
FNTA	2.62038e-34	-0.858619	0.153	0.403	9.85107e-30	FNTA
CREBRF	2.73765e-34	1.69089	0.462	0.304	1.02919e-29	CREBRF
PRPS2	2.74579e-34	-1.51109	0.084	0.29	1.03225e-29	PRPS2
ZNF638	3.00306e-34	1.84643	0.422	0.26	1.12897e-29	ZNF638
SF3B1	3.00661e-34	1.20316	0.608	0.519	1.13031e-29	SF3B1
VPS51	3.0394e-34	-0.684662	0.181	0.451	1.14263e-29	VPS51
F10	3.06651e-34	2.59059	0.218	0.064	1.15282e-29	F10
TEF	3.07196e-34	3.00438	0.182	0.041	1.15487e-29	TEF
IMP3	3.07362e-34	-0.71128	0.1	0.327	1.1555e-29	IMP3
IER3	3.09821e-34	-0.928873	0.65	0.85	1.16474e-29	IER3
KIAA0141	3.14251e-34	-6.95224	0	0.128	1.18139e-29	KIAA0141
PSMD8	3.44803e-34	-0.640362	0.486	0.756	1.29625e-29	PSMD8
ASH1L	3.6114e-34	1.50403	0.498	0.365	1.35767e-29	ASH1L
KMT2A	3.70142e-34	1.7407	0.451	0.301	1.39151e-29	KMT2A
RNF130	3.75817e-34	-0.788012	0.145	0.391	1.41285e-29	RNF130
RTL5	3.94598e-34	8.00964	0.094	0	1.48345e-29	RTL5
DUSP1	4.04612e-34	-0.891643	0.783	0.909	1.5211e-29	DUSP1
MRPL55	4.05358e-34	-0.695166	0.268	0.562	1.5239e-29	MRPL55
ZNF688	4.40681e-34	-1.63722	0.04	0.215	1.6567e-29	ZNF688
ICMT	4.58514e-34	-1.22154	0.091	0.304	1.72374e-29	ICMT
DSG2	4.67958e-34	-1.90987	0.041	0.214	1.75924e-29	DSG2
SIGMAR1	4.88805e-34	-1.09135	0.095	0.313	1.83762e-29	SIGMAR1
HYAL2	5.12078e-34	-1.05832	0.083	0.289	1.9251e-29	HYAL2
KIF5B	5.19834e-34	-0.669478	0.353	0.646	1.95426e-29	KIF5B
PI3	5.46146e-34	-5.19932	0.002	0.132	2.05318e-29	PI3
RND3	5.50599e-34	1.02734	0.71	0.649	2.06992e-29	RND3
STMN3	5.51399e-34	-0.919448	0.149	0.391	2.07293e-29	STMN3
MTHFD1L	5.61352e-34	-1.85169	0.039	0.212	2.11035e-29	MTHFD1L
RPP25	6.33994e-34	-3.46815	0.008	0.147	2.38344e-29	RPP25
NT5C3B	6.43526e-34	-0.655843	0.169	0.431	2.41927e-29	NT5C3B
PLEKHA5	6.47019e-34	1.35809	0.519	0.363	2.4324e-29	PLEKHA5
PTGER3	6.68151e-34	-4.97825	0.004	0.136	2.51185e-29	PTGER3
ERN1	7.05023e-34	-2.00252	0.058	0.242	2.65046e-29	ERN1
HSPB2	7.06741e-34	-1.2133	0.074	0.274	2.65692e-29	HSPB2
RP11-195F19.5	7.1831e-34	-7.05013	0	0.127	2.70042e-29	RP11-195F19.5
TOPORS-AS1	7.1831e-34	-7.00841	0	0.127	2.70042e-29	TOPORS-AS1
JUND	7.70715e-34	0.876376	0.782	0.812	2.89743e-29	JUND
NECTIN3	8.50719e-34	8.08855	0.093	0	3.19819e-29	NECTIN3
COQ4	8.69814e-34	-0.912791	0.122	0.356	3.26998e-29	COQ4
AVEN	8.73884e-34	-2.21808	0.012	0.156	3.28528e-29	AVEN
TMEM200A	9.00558e-34	-2.93695	0.009	0.149	3.38556e-29	TMEM200A
CMAS	9.20771e-34	-1.34096	0.062	0.254	3.46155e-29	CMAS
AUP1	9.30568e-34	-0.763713	0.305	0.597	3.49838e-29	AUP1
NT5E	9.6035e-34	-1.84261	0.045	0.22	3.61034e-29	NT5E
SHB	9.82641e-34	-3.08173	0.01	0.151	3.69414e-29	SHB
ANOS1	1.00485e-33	-4.20128	0.008	0.146	3.77763e-29	ANOS1
FAM20C	1.04216e-33	-0.938257	0.172	0.415	3.91789e-29	FAM20C
OSTM1	1.05295e-33	-1.01414	0.086	0.296	3.95847e-29	OSTM1
CCDC94	1.08551e-33	-6.82606	0	0.126	4.08086e-29	CCDC94
KIAA0101	1.08551e-33	-8.54282	0	0.126	4.08086e-29	KIAA0101
ZFP36L2	1.12546e-33	0.825435	0.763	0.693	4.23106e-29	ZFP36L2
RCAN2	1.17599e-33	1.9271	0.32	0.145	4.42101e-29	RCAN2
SMPD1	1.19196e-33	-0.890899	0.121	0.353	4.48104e-29	SMPD1
L3HYPDH	1.35056e-33	-2.49115	0.018	0.168	5.07731e-29	L3HYPDH
HSBP1L1	1.36481e-33	-1.84061	0.045	0.219	5.13086e-29	HSBP1L1
GADD45A	1.37685e-33	-1.06772	0.24	0.509	5.17614e-29	GADD45A
LSR	1.46169e-33	-2.93724	0.01	0.15	5.49507e-29	LSR
KCNJ8	1.52076e-33	-2.23693	0.01	0.15	5.71715e-29	KCNJ8
EMD	1.53846e-33	-0.868154	0.154	0.403	5.7837e-29	EMD
FAM107B	1.54768e-33	-1.31578	0.093	0.302	5.81835e-29	FAM107B
UCHL1	1.55636e-33	-2.2656	0.015	0.161	5.85099e-29	UCHL1
RB1CC1	1.58924e-33	1.6526	0.495	0.359	5.9746e-29	RB1CC1
SRSF8	1.65608e-33	-1.32348	0.079	0.281	6.22586e-29	SRSF8
POLR2G	1.6796e-33	-0.771393	0.342	0.622	6.3143e-29	POLR2G
ATXN7L3B	1.70325e-33	2.16986	0.324	0.157	6.40322e-29	ATXN7L3B
ENOPH1	1.79015e-33	-1.22004	0.067	0.261	6.72989e-29	ENOPH1
ARF1	1.81641e-33	-0.544611	0.662	0.845	6.82859e-29	ARF1
CYB561	1.82798e-33	-1.51168	0.062	0.252	6.87212e-29	CYB561
AC007032.1	1.83309e-33	7.99321	0.092	0	6.89132e-29	AC007032.1
AC084033.3	1.83309e-33	7.92314	0.092	0	6.89132e-29	AC084033.3
KCNMB1	2.11654e-33	-3.12011	0.009	0.147	7.95694e-29	KCNMB1
ZFAND3	2.15389e-33	-0.949063	0.115	0.34	8.09735e-29	ZFAND3
WDR86	2.22508e-33	-2.5181	0.006	0.139	8.36496e-29	WDR86
CEBPZ	2.27062e-33	1.87546	0.389	0.223	8.53618e-29	CEBPZ
ATF4	2.33097e-33	-0.542115	0.632	0.855	8.76305e-29	ATF4
PRR16	2.39864e-33	-1.21196	0.135	0.36	9.01746e-29	PRR16
SEC23A	2.43286e-33	-0.709596	0.24	0.514	9.14608e-29	SEC23A
RP11-395G23.3	2.47674e-33	-7.12643	0	0.125	9.31106e-29	RP11-395G23.3
CDH11	2.54467e-33	-0.744495	0.427	0.691	9.56642e-29	CDH11
GSTM2	2.83472e-33	4.38841	0.123	0.012	1.06568e-28	GSTM2
SLC6A6	3.1897e-33	-1.94935	0.084	0.277	1.19914e-28	SLC6A6
TCF7L1	3.24997e-33	2.57747	0.253	0.093	1.2218e-28	TCF7L1
COL8A2	3.58952e-33	-2.72677	0.015	0.16	1.34944e-28	COL8A2
LAP3	3.60869e-33	1.38761	0.537	0.412	1.35665e-28	LAP3
CCND3	3.64496e-33	-0.960628	0.094	0.307	1.37029e-28	CCND3
C14orf159	3.73945e-33	-7.01826	0	0.124	1.40581e-28	C14orf159
ADCK4	3.73945e-33	-7.00337	0	0.124	1.40581e-28	ADCK4
ABCF2.1	3.94774e-33	8.07496	0.091	0	1.48411e-28	ABCF2.1
CGAS	3.94774e-33	7.90971	0.091	0	1.48411e-28	CGAS
CNOT9	3.94774e-33	7.73893	0.091	0	1.48411e-28	CNOT9
ITPRIP	4.00158e-33	-1.22724	0.097	0.307	1.50436e-28	ITPRIP
MTA1	4.11549e-33	-1.39004	0.045	0.22	1.54718e-28	MTA1
UNC5D	4.3869e-33	7.33641	0.093	0.001	1.64921e-28	UNC5D
DALRD3	4.70162e-33	-1.09106	0.065	0.257	1.76753e-28	DALRD3
SRPRB	4.89927e-33	-0.793674	0.173	0.419	1.84183e-28	SRPRB
MLST8	4.95518e-33	-1.07204	0.086	0.296	1.86285e-28	MLST8
SDHAF1	5.08112e-33	-1.53499	0.032	0.196	1.9102e-28	SDHAF1
GMPPB	5.12722e-33	-1.36589	0.055	0.238	1.92753e-28	GMPPB
SIN3A	5.21604e-33	2.30131	0.319	0.154	1.96092e-28	SIN3A
CACYBP	5.57236e-33	-0.873368	0.279	0.544	2.09487e-28	CACYBP
C9orf114	5.64423e-33	-6.85225	0	0.124	2.12189e-28	C9orf114
CDH6	5.88927e-33	-3.43714	0.004	0.133	2.21401e-28	CDH6
QPRT	6.23747e-33	-1.19637	0.09	0.296	2.34492e-28	QPRT
TERF2IP	6.38322e-33	-0.662027	0.253	0.538	2.39971e-28	TERF2IP
EBF1	6.62698e-33	-1.87912	0.041	0.21	2.49135e-28	EBF1
PLA2G2A	6.73514e-33	-5.33487	0.006	0.139	2.53201e-28	PLA2G2A
RBCK1	7.3281e-33	-0.524506	0.223	0.501	2.75493e-28	RBCK1
MT1M	7.37069e-33	-1.3144	0.044	0.216	2.77094e-28	MT1M
BCL2A1	7.45715e-33	-3.19069	0.007	0.141	2.80344e-28	BCL2A1
NMRAL1	7.8652e-33	-1.06907	0.109	0.33	2.95684e-28	NMRAL1
ADAMTS6	8.13748e-33	-3.27638	0.008	0.143	3.05921e-28	ADAMTS6
PAMR1	8.2574e-33	2.12497	0.268	0.101	3.10429e-28	PAMR1
PDGFA	8.33118e-33	-1.44922	0.026	0.182	3.13202e-28	PDGFA
NPDC1	8.40603e-33	-1.37481	0.073	0.267	3.16016e-28	NPDC1
RBMS3	8.48519e-33	1.78833	0.381	0.208	3.18992e-28	RBMS3
AP001160.1	8.49729e-33	8.46316	0.09	0	3.19447e-28	AP001160.1
PGGHG	8.49729e-33	8.12467	0.09	0	3.19447e-28	PGGHG
C16orf52	8.51669e-33	-7.01302	0	0.123	3.20176e-28	C16orf52
FTSJ2	8.51669e-33	-6.93073	0	0.123	3.20176e-28	FTSJ2
ATP6V1G1	8.6243e-33	-0.522656	0.717	0.89	3.24222e-28	ATP6V1G1
CCDC106	8.7011e-33	-2.51562	0.011	0.15	3.27109e-28	CCDC106
PTGIR	9.14703e-33	-1.70396	0.041	0.21	3.43874e-28	PTGIR
[truncated: 12,520 more rows]

## Sheet: DEGs_Stromal cells_NATvsHC
	p_val	avg_log2FC	pct.1	pct.2	p_val_adj	gene
RACK1	0	-14.9867	0	0.925	0	RACK1
TCIM	0	-14.3794	0	0.709	0	TCIM
ATP5F1E	0	-14.2514	0	0.935	0	ATP5F1E
SELENOP	0	-14.2156	0	0.877	0	SELENOP
GNB2L1	0	13.7911	0.932	0	0	GNB2L1
SELENOM	0	-13.6416	0	0.853	0	SELENOM
ATP5MG	0	-13.3958	0	0.855	0	ATP5MG
ATP5MC2	0	-13.3813	0	0.841	0	ATP5MC2
SELENOW	0	-13.3268	0	0.838	0	SELENOW
ELOB	0	-13.2153	0	0.833	0	ELOB
SEPP1	0	12.9422	0.8	0	0	SEPP1
SELM	0	12.8615	0.89	0	0	SELM
ATP5ME	0	-12.7858	0	0.765	0	ATP5ME
ATP5E	0	12.7236	0.874	0	0	ATP5E
ATP5PF	0	-12.7003	0	0.765	0	ATP5PF
SEM1	0	-12.6796	0	0.768	0	SEM1
GLTSCR2	0	12.5313	0.83	0	0	GLTSCR2
ATP5MC3	0	-12.4957	0	0.708	0	ATP5MC3
COPS9	0	-12.4779	0	0.735	0	COPS9
BEX3	0	-12.4568	0	0.654	0	BEX3
ATP5IF1	0	-12.3811	0	0.68	0	ATP5IF1
ATP5MD	0	-12.3699	0	0.69	0	ATP5MD
ATP5L	0	12.3207	0.825	0	0	ATP5L
AC245595.1	0	-12.3059	0	0.605	0	AC245595.1
TCEAL9	0	-12.3057	0	0.639	0	TCEAL9
ATP5MPL	0	-12.2877	0	0.667	0	ATP5MPL
ELOC	0	-12.267	0	0.61	0	ELOC
ATP5G2	0	12.1702	0.813	0	0	ATP5G2
PRKCDBP	0	12.1595	0.782	0	0	PRKCDBP
ATP5MF	0	-12.0892	0	0.63	0	ATP5MF
ATP5PD	0	-12.08	0	0.643	0	ATP5PD
SEPW1	0	11.9977	0.774	0	0	SEPW1
SELENOK	0	-11.9964	0	0.608	0	SELENOK
ATP5PO	0	-11.9707	0	0.593	0	ATP5PO
TCEB2	0	11.933	0.775	0	0	TCEB2
ATP5F1B	0	-11.9301	0	0.578	0	ATP5F1B
RTRAF	0	-11.8274	0	0.571	0	RTRAF
ATP5F1C	0	-11.7789	0	0.557	0	ATP5F1C
SELENOH	0	-11.7182	0	0.538	0	SELENOH
SELENOF	0	-11.6383	0	0.539	0	SELENOF
ATP5F1A	0	-11.6006	0	0.535	0	ATP5F1A
SMIM26	0	-11.5609	0	0.515	0	SMIM26
ATP5MC1	0	-11.5581	0	0.51	0	ATP5MC1
MTRNR2L12	0	-3.65307	0.51	0.908	0	MTRNR2L12
RPS17	0	3.6157	0.97	0.419	0	RPS17
IGFBP7	0	2.29124	0.987	0.861	0	IGFBP7
FTH1	0	2.28293	0.998	0.923	0	FTH1
MT-ND3	0	-2.13994	0.99	0.997	0	MT-ND3
RPL13	0	2.01699	0.995	0.853	0	RPL13
NGFRAP1	2.28381e-300	11.8269	0.737	0	8.58577e-296	NGFRAP1
RPL13A	3.53296e-294	1.40378	0.994	0.969	1.32818e-289	RPL13A
ATP5D	1.95546e-293	11.5917	0.726	0	7.35136e-289	ATP5D
CST3	1.20542e-292	2.57117	0.958	0.67	4.53165e-288	CST3
ALDOA	3.94702e-288	4.20902	0.788	0.141	1.48384e-283	ALDOA
ATP5J	7.30292e-287	11.4959	0.716	0	2.74546e-282	ATP5J
RPS2	4.29963e-283	1.806	0.976	0.858	1.6164e-278	RPS2
ATP5O	4.00288e-280	11.5245	0.705	0	1.50484e-275	ATP5O
SHFM1	1.39215e-278	11.4909	0.702	0	5.23365e-274	SHFM1
RPL7	4.64357e-276	1.35344	0.987	0.922	1.7457e-271	RPL7
AC020916.1	7.05795e-275	-12.0112	0	0.456	2.65337e-270	AC020916.1
C19orf43	1.75512e-273	11.4321	0.694	0	6.59821e-269	C19orf43
MT-ATP6	4.01647e-273	-1.58867	0.997	0.998	1.50995e-268	MT-ATP6
MTRNR2L8	9.19945e-271	-2.79114	0.48	0.912	3.45844e-266	MTRNR2L8
AC007952.4	4.00157e-267	-10.9258	0	0.446	1.50435e-262	AC007952.4
ATP5G3	6.17336e-267	11.3839	0.683	0	2.32081e-262	ATP5G3
RPS20	4.24358e-264	1.46034	0.974	0.883	1.59533e-259	RPS20
GPX1	2.96626e-259	11.5069	0.67	0	1.11514e-254	GPX1
IGHA1	3.10026e-258	1.0774	0.977	0.62	1.16551e-253	IGHA1
STMP1	9.02448e-253	-11.092	0	0.423	3.39266e-248	STMP1
C14orf2	1.98031e-252	11.3107	0.658	0	7.44478e-248	C14orf2
WBP5	1.98031e-252	11.4617	0.658	0	7.4448e-248	WBP5
RTF2	3.80643e-252	-11.0891	0	0.422	1.43099e-247	RTF2
ATP5I	1.54476e-249	11.3107	0.653	0	5.80737e-245	ATP5I
CAVIN1	8.83336e-248	-11.295	0	0.416	3.32081e-243	CAVIN1
SMIM37	1.13152e-244	-10.9997	0	0.411	4.25383e-240	SMIM37
MCRIP1	3.41394e-242	-11.0312	0	0.408	1.28344e-237	MCRIP1
RPL31	4.97495e-237	1.35349	0.965	0.855	1.87028e-232	RPL31
SELENOS	5.09703e-236	-11.0765	0	0.398	1.91618e-231	SELENOS
ITM2B	5.69039e-236	1.78883	0.931	0.693	2.13924e-231	ITM2B
ATP5PB	2.10266e-235	-10.9566	0	0.397	7.90475e-231	ATP5PB
NORAD	2.10267e-235	-11.0612	0	0.397	7.90476e-231	NORAD
RTL8C	3.56956e-234	-11.1052	0	0.396	1.34194e-229	RTL8C
USMG5	1.14614e-231	11.2002	0.621	0	4.30881e-227	USMG5
ATP5B	1.09672e-228	11.124	0.616	0	4.123e-224	ATP5B
POLR2J3.1	5.38837e-225	-11.1703	0	0.382	2.0257e-220	POLR2J3.1
IGLC2	5.03234e-223	1.92077	0.853	0.318	1.89186e-218	IGLC2
ATP5H	1.92768e-221	11.0129	0.602	0	7.2469e-217	ATP5H
SELK	2.54254e-220	11.0066	0.6	0	9.55842e-216	SELK
TCEB1	2.00952e-217	11.0352	0.595	0	7.55458e-213	TCEB1
MYEOV2	2.00952e-217	10.9293	0.595	0	7.55459e-213	MYEOV2
NBDY	4.19386e-217	-10.7602	0	0.37	1.57664e-212	NBDY
ATPIF1	4.29911e-216	10.8982	0.592	0	1.61621e-211	ATPIF1
MT-ATP8	1.29358e-214	-3.13835	0.104	0.59	4.86308e-210	MT-ATP8
ATP5J2	2.51235e-214	10.9299	0.589	0	9.44494e-210	ATP5J2
RPL37	4.54264e-214	-1.01889	0.946	0.974	1.70776e-209	RPL37
HSPB1	5.55252e-214	1.70658	0.934	0.685	2.08742e-209	HSPB1
PFN1	3.63652e-211	1.9396	0.871	0.42	1.36712e-206	PFN1
JCHAIN	1.29683e-210	0.647375	0.886	0.4	4.87532e-206	JCHAIN
2025-09-15	1.4823e-207	10.855	0.576	0	5.57257e-203	2025-09-15
PTRF	4.82444e-206	11.3529	0.573	0	1.8137e-201	PTRF
ATP5A1	1.54869e-204	10.8948	0.57	0	5.82214e-200	ATP5A1
YBX1	2.35334e-202	1.86835	0.856	0.604	8.84714e-198	YBX1
C8orf4	2.50117e-201	12.3937	0.564	0	9.40288e-197	C8orf4
HIKESHI	6.67696e-201	-10.5535	0	0.344	2.51014e-196	HIKESHI
AC245297.3	4.06741e-199	-10.8188	0	0.342	1.5291e-194	AC245297.3
SELENOT	6.27242e-198	-10.7136	0	0.34	2.35805e-193	SELENOT
IGKC	2.17612e-196	-0.497109	0.986	0.832	8.18091e-192	IGKC
RPS28	3.95187e-196	-0.844553	0.977	0.984	1.48566e-191	RPS28
C14orf166	4.09878e-193	10.7136	0.547	0	1.54089e-188	C14orf166
MT-CYB	2.57074e-192	-1.04786	0.999	0.997	9.66445e-188	MT-CYB
MESD	5.21885e-192	-10.5685	0	0.331	1.96197e-187	MESD
ATP5C1	1.88495e-191	10.6724	0.544	0	7.08629e-187	ATP5C1
AC005261.1	1.19157e-189	-10.7605	0	0.327	4.47959e-185	AC005261.1
UFD1	1.03917e-186	-10.6154	0	0.322	3.90667e-182	UFD1
PLCG2	3.91084e-182	-3.79808	0.081	0.518	1.47024e-177	PLCG2
C19orf60	2.02488e-179	10.6279	0.519	0	7.61232e-175	C19orf60
SQOR	1.60506e-178	-10.6726	0	0.309	6.03405e-174	SQOR
ATP5G1	3.19984e-177	10.5738	0.514	0	1.20295e-172	ATP5G1
RPL27A	1.64869e-176	0.840122	0.983	0.95	6.19808e-172	RPL27A
ATP5F1	7.89153e-176	10.4583	0.512	0	2.96674e-171	ATP5F1
CENPX	1.3006e-175	-10.5306	0	0.305	4.88947e-171	CENPX
AC090498.1	7.72817e-175	10.6004	0.509	0	2.90533e-170	AC090498.1
CYBA	2.70303e-174	2.22039	0.691	0.138	1.01618e-169	CYBA
FAM92A	2.72309e-173	-10.4295	0	0.301	1.02372e-168	FAM92A
CD81	8.83567e-171	-1.42884	0.672	0.902	3.32168e-166	CD81
JUNB	1.95173e-170	1.68666	0.927	0.867	7.33734e-166	JUNB
WASHC3	2.13171e-170	-10.3469	0	0.296	8.01394e-166	WASHC3
TXNIP	2.14882e-170	-1.67522	0.694	0.93	8.07828e-166	TXNIP
BUD23	8.0624e-170	-10.3647	0	0.295	3.03098e-165	BUD23
IFITM1	3.48631e-166	-2.08388	0.3	0.726	1.31064e-161	IFITM1
HPF1	1.2337e-164	-10.2363	0	0.287	4.63798e-160	HPF1
UTP11	4.63066e-164	-10.1887	0	0.286	1.74085e-159	UTP11
MT-CO3	1.14266e-163	-0.892386	1	0.997	4.2957e-159	MT-CO3
C11orf31	1.50851e-163	10.4204	0.485	0	5.67109e-159	C11orf31
CFD	1.09788e-162	2.94803	0.807	0.573	4.12738e-158	CFD
FAM127A	1.22374e-161	10.4286	0.481	0	4.60055e-157	FAM127A
JPT1	3.41089e-161	-10.2951	0	0.281	1.28229e-156	JPT1
SNX3	4.91994e-160	1.85955	0.778	0.401	1.8496e-155	SNX3
TENT5A	2.46538e-158	-10.5667	0	0.277	9.26836e-154	TENT5A
VIM	3.08833e-158	0.945749	0.99	0.973	1.16103e-153	VIM
VIMP	1.77674e-157	10.4245	0.472	0	6.67949e-153	VIMP
TRIR	3.41349e-157	-10.814	0	0.275	1.28327e-152	TRIR
OGA	4.71199e-156	-10.4868	0	0.273	1.77143e-151	OGA
KRT10	8.19584e-156	2.49665	0.638	0.143	3.08114e-151	KRT10
SOD3	2.7499e-155	2.1186	0.809	0.637	1.0338e-150	SOD3
HIST1H4C	3.9642e-155	-2.40474	0.264	0.667	1.4903e-150	HIST1H4C
DMAC1	6.48493e-155	-10.1722	0	0.271	2.43794e-150	DMAC1
IGHA2	3.18458e-154	2.40969	0.684	0.223	1.19721e-149	IGHA2
LINC00493	6.34112e-154	10.3577	0.464	0	2.38388e-149	LINC00493
RTL8A	3.29239e-153	-10.3388	0	0.268	1.23774e-148	RTL8A
PTPA	6.12486e-151	-10.2509	0	0.265	2.30258e-146	PTPA
NSD3	6.12486e-151	-10.295	0	0.265	2.30258e-146	NSD3
NOP53	8.3165e-150	-11.3163	0	0.263	3.12651e-145	NOP53
RP11-14N7.2	3.9943e-149	10.5943	0.453	0	1.50162e-144	RP11-14N7.2
ILF3-DT	1.12587e-148	-10.3522	0	0.261	4.23259e-144	ILF3-DT
PHGR1	1.5279e-147	3.73189	0.52	0.05	5.74398e-143	PHGR1
MAP3K20	5.57675e-147	-10.2446	0	0.258	2.09652e-142	MAP3K20
NENF	6.34312e-145	2.23256	0.665	0.201	2.38463e-140	NENF
NECTIN2	4.89588e-143	-10.2872	0	0.252	1.84056e-138	NECTIN2
ERBIN	6.51077e-142	-9.9783	0	0.25	2.44766e-137	ERBIN
LHFPL6	6.51078e-142	-10.3301	0	0.25	2.44766e-137	LHFPL6
INTS11	6.51078e-142	-10.1942	0	0.25	2.44766e-137	INTS11
ODR4	8.63275e-141	-10.0123	0	0.248	3.24539e-136	ODR4
WASHC4	3.13997e-140	-10.0945	0	0.247	1.18044e-135	WASHC4
C7orf73	1.46665e-139	10.153	0.43	0	5.51371e-135	C7orf73
MEG8	3.97361e-139	-4.0341	0.041	0.354	1.49384e-134	MEG8
TMSB4X	2.52023e-138	0.907785	0.998	0.988	9.47456e-134	TMSB4X
SPART	5.45542e-138	-10.052	0	0.243	2.05091e-133	SPART
TPT1	3.97889e-137	-0.745076	0.984	0.981	1.49583e-132	TPT1
LRP1	2.56418e-135	-1.45128	0.552	0.845	9.63976e-131	LRP1
WASHC1	1.22206e-134	-10.1453	0	0.238	4.5942e-130	WASHC1
LHFP	1.26931e-134	10.484	0.419	0	4.77186e-130	LHFP
MT-ND1	1.30028e-134	-0.816054	0.997	0.997	4.88828e-130	MT-ND1
FAM195B	6.34528e-134	10.0846	0.417	0	2.38544e-129	FAM195B
CYTOR	1.58963e-133	-10.481	0	0.236	5.97605e-129	CYTOR
AP002884.1	5.72691e-133	-10.1693	0	0.235	2.15297e-128	AP002884.1
AC016831.5	9.57726e-131	-10.148	0	0.231	3.60048e-126	AC016831.5
MRNIP	3.43778e-130	-10.2153	0	0.23	1.2924e-125	MRNIP
PLAC9	6.97586e-130	2.29686	0.739	0.43	2.62251e-125	PLAC9
ETFRF1	1.2331e-129	-9.96802	0	0.229	4.63572e-125	ETFRF1
FAM46A	2.02475e-129	10.3851	0.406	0	7.61185e-125	FAM46A
VSIR	1.58303e-128	-10.0537	0	0.227	5.95125e-124	VSIR
LTBP4	1.80756e-126	1.28506	0.837	0.587	6.79534e-122	LTBP4
RIOX2	9.22969e-126	-9.79506	0	0.223	3.46981e-121	RIOX2
GUK1	1.02404e-125	1.80843	0.717	0.363	3.84978e-121	GUK1
C10orf54	2.53936e-125	10.0488	0.396	0	9.54649e-121	C10orf54
RAC1	1.04662e-124	1.2477	0.84	0.611	3.93466e-120	RAC1
PCNX1	1.17289e-124	-9.78736	0	0.221	4.40937e-120	PCNX1
LINC01420	1.20871e-124	9.90565	0.394	0	4.54403e-120	LINC01420
ATP5F1D	5.28452e-123	-10.7125	0	0.218	1.98666e-118	ATP5F1D
C16orf13	8.66421e-123	9.9725	0.39	0	3.25722e-118	C16orf13
AC010642.2	6.66704e-122	-9.90752	0	0.216	2.50641e-117	AC010642.2
MAPK10	1.55581e-121	-2.14278	0.168	0.531	5.84891e-117	MAPK10
CAVIN3	2.36552e-121	-10.8817	0	0.215	8.89292e-117	CAVIN3
MUC20-OT1	8.38698e-121	-10.0642	0	0.214	3.153e-116	MUC20-OT1
TUT4	8.38698e-121	-10.0144	0	0.214	3.153e-116	TUT4
MTREX	8.38698e-121	-9.83885	0	0.214	3.153e-116	MTREX
IGFBP6	8.97593e-121	3.21967	0.738	0.434	3.37441e-116	IGFBP6
C17orf89	4.12773e-120	9.90045	0.383	0	1.55178e-115	C17orf89
HNRNPA0	5.25934e-120	1.66903	0.729	0.4	1.9772e-115	HNRNPA0
SELT	2.80258e-119	9.83756	0.381	0	1.0536e-114	SELT
LAMB1	6.74974e-119	-1.74365	0.334	0.701	2.5375e-114	LAMB1
CRYBG3	2.03053e-118	-2.40389	0.165	0.514	7.63358e-114	CRYBG3
CEMIP2	4.64848e-118	-10.0204	0	0.21	1.74755e-113	CEMIP2
AC116366.1	3.12893e-114	-10.2277	0	0.203	1.17629e-109	AC116366.1
BABAM2	3.12893e-114	-9.75081	0	0.203	1.17629e-109	BABAM2
MT-CO2	1.46986e-113	-0.666164	0.998	0.999	5.52579e-109	MT-CO2
ARID1B	1.6745e-113	-2.23777	0.131	0.469	6.29511e-109	ARID1B
RPLP2	2.0935e-113	0.579508	0.987	0.972	7.8703e-109	RPLP2
CCDC32	3.85777e-113	-9.77788	0	0.201	1.45029e-108	CCDC32
LINC00657	2.19665e-112	9.82555	0.363	0	8.25808e-108	LINC00657
MT-ND4L	2.42054e-112	-1.2907	0.625	0.876	9.09976e-108	MT-ND4L
CEBPB	5.86838e-111	1.86255	0.757	0.497	2.20616e-106	CEBPB
RTFDC1	6.27511e-111	9.7822	0.36	0	2.35907e-106	RTFDC1
CSKMT	2.0336e-110	-10.5416	0	0.197	7.6451e-106	CSKMT
EIF3J-DT	2.0336e-110	-9.99065	0	0.197	7.6451e-106	EIF3J-DT
CLTA	6.03213e-110	1.74691	0.654	0.264	2.26772e-105	CLTA
CTSC	8.15098e-110	-1.25024	0.604	0.867	3.06428e-105	CTSC
RAMMET	8.66387e-109	-9.65729	0	0.194	3.25709e-104	RAMMET
RPL30	1.67805e-108	-0.619531	0.975	0.976	6.30846e-104	RPL30
MINDY2	3.02165e-108	-9.78195	0	0.193	1.13596e-103	MINDY2
RPS10	1.16188e-107	0.950764	0.875	0.733	4.36797e-103	RPS10
FMC1	1.27642e-106	-9.81416	0	0.19	4.79856e-102	FMC1
ZBTB20	4.0789e-106	-1.71656	0.363	0.675	1.53342e-101	ZBTB20
LINC00998	5.69056e-106	9.68069	0.346	0	2.13931e-101	LINC00998
MMP24OS	1.54272e-105	-9.7132	0	0.188	5.79972e-101	MMP24OS
NKAPD1	1.54272e-105	-9.70265	0	0.188	5.79972e-101	NKAPD1
SMIM30	1.54272e-105	-9.57037	0	0.188	5.79972e-101	SMIM30
JUN	2.55228e-105	1.33765	0.941	0.908	9.59504e-101	JUN
FKBP1A	1.47301e-103	1.68185	0.68	0.367	5.53762e-99	FKBP1A
FBH1	2.67803e-102	-9.62712	0	0.183	1.00678e-97	FBH1
MESDC2	3.4135e-102	9.71225	0.336	0	1.28327e-97	MESDC2
SELENON	9.26118e-102	-9.60354	0	0.182	3.48165e-97	SELENON
DUT	2.54717e-101	1.81788	0.572	0.181	9.57584e-97	DUT
SON	7.43574e-101	-1.00537	0.68	0.885	2.79539e-96	SON
AL118516.1	1.10523e-100	-9.82641	0	0.18	4.15499e-96	AL118516.1
ISCU	1.22328e-100	1.53169	0.682	0.336	4.59879e-96	ISCU
PCNX4	3.81406e-100	-9.79364	0	0.179	1.43386e-95	PCNX4
PIP4P2	1.31528e-99	-9.69501	0	0.178	4.94466e-95	PIP4P2
MIGA1	1.31528e-99	-9.66315	0	0.178	4.94466e-95	MIGA1
CCNI	1.34045e-99	1.1189	0.818	0.684	5.03929e-95	CCNI
CH17-189H20.1	6.2607e-99	9.73062	0.328	0	2.35365e-94	CH17-189H20.1
ECPAS	1.56087e-98	-9.58949	0	0.176	5.86794e-94	ECPAS
MYDGF	3.43061e-98	1.96692	0.562	0.188	1.2897e-93	MYDGF
C11orf73	5.27032e-98	9.48864	0.325	0	1.98133e-93	C11orf73
KHDC4	5.37138e-98	-9.76402	0	0.175	2.01932e-93	KHDC4
AL355075.4	1.84714e-97	-10.2583	0	0.175	6.94416e-93	AL355075.4
TMEM261	2.17211e-97	9.5805	0.323	0	8.16583e-93	TMEM261
FTX	2.42007e-97	-2.30225	0.077	0.363	9.09802e-93	FTX
LINC00476	6.34764e-97	-9.52941	0	0.174	2.38633e-92	LINC00476
ARL6IP4	1.12352e-96	1.3354	0.711	0.396	4.22375e-92	ARL6IP4
PCDH19	1.5895e-96	-2.315	0.09	0.382	5.97555e-92	PCDH19
LMNA	1.78355e-96	1.09007	0.905	0.821	6.70506e-92	LMNA
WHSC1L1	1.80638e-96	9.54516	0.321	0	6.7909e-92	WHSC1L1
SCAND1	3.77581e-96	1.97448	0.497	0.107	1.41948e-91	SCAND1
PRPF4B	1.68489e-95	-1.85153	0.158	0.481	6.33416e-91	PRPF4B
CLTB	2.16067e-95	2.17933	0.511	0.143	8.12284e-91	CLTB
CLEC11A	2.4133e-95	1.74736	0.605	0.242	9.07257e-91	CLEC11A
PVRL2	2.46061e-94	9.58993	0.315	0	9.25043e-90	PVRL2
ACTB	2.50928e-94	0.813922	0.984	0.962	9.43338e-90	ACTB
HDGFL3	3.01043e-94	-9.42153	0	0.169	1.13174e-89	HDGFL3
IGFBP4	4.51037e-94	2.38311	0.634	0.365	1.69563e-89	IGFBP4
EDIL3	5.59535e-94	-1.36291	0.397	0.722	2.10352e-89	EDIL3
RIPOR1	1.03021e-93	-9.52683	0	0.168	3.87297e-89	RIPOR1
ELOA	3.52306e-93	-9.37168	0	0.167	1.32446e-88	ELOA
WBSCR22	4.00812e-93	9.41372	0.312	0	1.50681e-88	WBSCR22
ADAMDEC1	1.19934e-92	-1.0394	0.509	0.831	4.50881e-88	ADAMDEC1
RHEB	6.48794e-92	1.89795	0.562	0.197	2.43908e-87	RHEB
ST6GALNAC6	1.13932e-91	5.67257	0.318	0.006	4.28317e-87	ST6GALNAC6
SDF4	2.05102e-91	1.83463	0.546	0.187	7.7106e-87	SDF4
JTB	3.06877e-91	1.80818	0.588	0.238	1.15367e-86	JTB
SQRDL	7.24982e-91	9.53256	0.305	0	2.7255e-86	SQRDL
TUT7	1.63072e-90	-9.49338	0	0.162	6.13052e-86	TUT7
AC005224.3	1.63072e-90	-9.55889	0	0.162	6.13052e-86	AC005224.3
RPL7A	1.95701e-90	-0.623732	0.958	0.975	7.35719e-86	RPL7A
PER3	2.96196e-90	-2.28937	0.074	0.341	1.11352e-85	PER3
AL136295.5	5.55353e-90	-9.43089	0	0.162	2.0878e-85	AL136295.5
PNISR	6.76543e-90	-1.01483	0.573	0.83	2.5434e-85	PNISR
GADD45GIP1	1.4392e-89	1.88709	0.51	0.14	5.41054e-85	GADD45GIP1
RPL21	1.61986e-89	0.488667	0.991	0.97	6.08971e-85	RPL21
RIPOR3	1.88999e-89	-9.3143	0	0.161	7.10523e-85	RIPOR3
RPL23A	1.925e-89	0.53196	0.985	0.965	7.23683e-85	RPL23A
MMP24-AS1	2.26209e-89	9.40818	0.301	0	8.5041e-85	MMP24-AS1
CLU	4.3868e-89	1.96987	0.418	0.064	1.64917e-84	CLU
PTCH1	5.46418e-89	-1.53591	0.27	0.606	2.0542e-84	PTCH1
ZEB2	1.29508e-88	-1.37312	0.45	0.721	4.86872e-84	ZEB2
DEPP1	2.18445e-88	-10.4379	0	0.159	8.21223e-84	DEPP1
GBP1	2.95539e-88	-1.93459	0.291	0.593	1.11105e-83	GBP1
CEBPD	1.16773e-87	1.50431	0.802	0.68	4.38998e-83	CEBPD
C11orf96	1.24674e-87	2.35367	0.669	0.446	4.68698e-83	C11orf96
COL6A2	1.65458e-87	0.802412	0.882	0.798	6.22023e-83	COL6A2
MCTP1	1.80334e-87	-2.39087	0.074	0.335	6.77949e-83	MCTP1
RANBP1	8.81565e-87	1.88743	0.52	0.163	3.31415e-82	RANBP1
ADI1	1.16435e-86	1.87903	0.563	0.233	4.37727e-82	ADI1
CYBC1	2.89415e-86	-9.21733	0	0.155	1.08803e-81	CYBC1
FAM127B	1.1291e-85	9.35945	0.291	0	4.24473e-81	FAM127B
IER2	1.5955e-85	1.13801	0.869	0.776	5.99812e-81	IER2
AC083837.1	3.31758e-85	-9.84914	0	0.153	1.24721e-80	AC083837.1
LNPK	3.31758e-85	-9.2335	0	0.153	1.24721e-80	LNPK
IFI6	3.55084e-85	2.52176	0.468	0.13	1.3349e-80	IFI6
PYURF	3.6624e-85	2.01382	0.504	0.159	1.37684e-80	PYURF
PPDPF	4.59533e-85	0.947956	0.819	0.557	1.72757e-80	PPDPF
CCDC53	8.5596e-85	9.28272	0.288	0	3.2179e-80	CCDC53
DMAC2	1.12208e-84	-9.22576	0	0.152	4.21835e-80	DMAC2
VIRMA	1.12208e-84	-9.30803	0	0.152	4.21835e-80	VIRMA
KIRREL1	1.12208e-84	-9.24095	0	0.152	4.21835e-80	KIRREL1
PLEKHH2	3.62395e-84	-1.29912	0.272	0.606	1.36239e-79	PLEKHH2
ABRAXAS1	3.79255e-84	-9.24788	0	0.151	1.42577e-79	ABRAXAS1
TOGARAM1	3.79255e-84	-9.32792	0	0.151	1.42577e-79	TOGARAM1
STRA13	9.01533e-84	9.34273	0.285	0	3.38922e-79	STRA13
MARF1	1.28097e-83	-9.45136	0	0.15	4.8157e-79	MARF1
TENT4B	1.28097e-83	-9.27949	0	0.15	4.8157e-79	TENT4B
MIF	1.84578e-83	1.24937	0.546	0.167	6.93902e-79	MIF
OTULINL	4.32368e-83	-9.77954	0	0.149	1.62544e-78	OTULINL
APOL6	1.40782e-82	-1.76303	0.208	0.506	5.29257e-78	APOL6
PLPBP	1.45838e-82	-9.22215	0	0.149	5.48262e-78	PLPBP
MRE11	1.45838e-82	-9.26878	0	0.149	5.48262e-78	MRE11
PHLDA2	1.83517e-82	3.5624	0.375	0.062	6.89915e-78	PHLDA2
CCDC85B	2.44908e-82	2.03981	0.434	0.092	9.20707e-78	CCDC85B
SHLD2	4.91576e-82	-9.29764	0	0.148	1.84803e-77	SHLD2
BMP4	8.03005e-82	-1.04132	0.484	0.773	3.01882e-77	BMP4
MZT2B	1.01535e-81	1.60924	0.539	0.187	3.81709e-77	MZT2B
CD59	1.2507e-81	1.5934	0.71	0.494	4.70188e-77	CD59
CPLANE1	1.65583e-81	-9.39479	0	0.147	6.22492e-77	CPLANE1
NEPRO	5.5737e-81	-9.03293	0	0.146	2.09538e-76	NEPRO
AHNAK	8.10853e-81	-1.09805	0.62	0.832	3.04832e-76	AHNAK
UFD1L	1.38705e-80	9.20075	0.276	0	5.21447e-76	UFD1L
AC009779.2	1.8749e-80	-9.31322	0	0.145	7.04849e-76	AC009779.2
SPG20	3.74625e-80	9.18209	0.275	0	1.40836e-75	SPG20
LINC00116	7.25862e-80	9.34319	0.274	0	2.72881e-75	LINC00116
RSRP1	7.42593e-80	-1.20698	0.514	0.78	2.79171e-75	RSRP1
SDC2	7.69571e-80	1.60507	0.629	0.344	2.89313e-75	SDC2
CD63	1.34708e-79	-0.52595	0.974	0.976	5.06423e-75	CD63
ABCA1	2.88225e-79	-1.75529	0.207	0.5	1.08355e-74	ABCA1
RETREG3	7.1074e-79	-9.31967	0	0.142	2.67195e-74	RETREG3
ZNF428	2.37877e-78	2.00774	0.463	0.131	8.94274e-74	ZNF428
LINC00152	3.78021e-78	9.61303	0.269	0	1.42113e-73	LINC00152
RETREG2	7.99334e-78	-9.18382	0	0.14	3.00502e-73	RETREG2
AC091271.1	7.99334e-78	-9.71571	0	0.14	3.00502e-73	AC091271.1
PSAP	1.47727e-77	0.990006	0.839	0.767	5.55367e-73	PSAP
EIF3F	3.16663e-77	1.32133	0.674	0.434	1.19046e-72	EIF3F
PRELID1	4.65038e-77	1.90817	0.471	0.141	1.74826e-72	PRELID1
H1FX	9.46897e-77	2.68818	0.375	0.068	3.55976e-72	H1FX
CD99	1.58569e-76	1.09591	0.82	0.697	5.96126e-72	CD99
LY6E	2.07068e-76	1.37496	0.681	0.429	7.78451e-72	LY6E
SFRP2	2.16451e-76	7.23128	0.275	0.006	8.13726e-72	SFRP2
AC027644.3	2.99954e-76	-9.17384	0	0.137	1.12765e-71	AC027644.3
SERP1	3.56607e-76	1.6932	0.559	0.246	1.34063e-71	SERP1
NR2F1	1.2956e-75	-1.72325	0.2	0.486	4.87067e-71	NR2F1
WARS	1.42688e-75	-1.25624	0.367	0.669	5.36423e-71	WARS
RPS27	1.46404e-75	-0.453567	0.992	0.989	5.5039e-71	RPS27
TSPO	2.8741e-75	1.65537	0.583	0.291	1.08049e-70	TSPO
SNHG7	4.15404e-75	1.91849	0.449	0.122	1.56167e-70	SNHG7
MRPL41	4.22437e-75	2.02301	0.425	0.105	1.58811e-70	MRPL41
A2M	4.4796e-75	-0.921781	0.692	0.905	1.68406e-70	A2M
SARAF	4.92332e-75	1.5824	0.591	0.29	1.85087e-70	SARAF
PRKG1	6.1855e-75	-1.74494	0.146	0.426	2.32538e-70	PRKG1
TEN1	9.01739e-75	-7.72548	0	0.136	3.39e-70	TEN1
TENT5C	1.11879e-74	-9.47247	0	0.135	4.20596e-70	TENT5C
AC013461.1	3.44764e-74	9.43717	0.257	0	1.2961e-69	AC013461.1
LINC02381	3.73302e-74	-9.59244	0	0.134	1.40339e-69	LINC02381
KANSL1	1.13936e-73	-2.12959	0.103	0.353	4.28333e-69	KANSL1
MT-ND2	1.21985e-73	0.69138	1	0.995	4.5859e-69	MT-ND2
LINC02001	1.24475e-73	-9.06083	0	0.133	4.67953e-69	LINC02001
CALM1	1.65092e-73	1.0061	0.796	0.654	6.20646e-69	CALM1
PARP14	2.32906e-73	-1.75859	0.195	0.474	8.75588e-69	PARP14
C9orf142	2.38712e-73	9.14463	0.255	0	8.97415e-69	C9orf142
MAP1LC3B	3.82416e-73	1.54568	0.612	0.329	1.43765e-68	MAP1LC3B
ZFP36L1	7.30177e-73	-1.00245	0.842	0.921	2.74503e-68	ZFP36L1
RPL37A	1.04012e-72	-0.454316	0.965	0.976	3.91021e-68	RPL37A
IQCN	1.3812e-72	-9.58809	0	0.131	5.19247e-68	IQCN
PAXX	1.3812e-72	-9.38217	0	0.131	5.19247e-68	PAXX
MIA2	1.3812e-72	-8.8664	0	0.131	5.19247e-68	MIA2
ABHD5	2.69973e-72	-1.73847	0.278	0.552	1.01494e-67	ABHD5
LAP3	2.70482e-72	-1.64114	0.266	0.537	1.01685e-67	LAP3
VCAM1	4.33268e-72	-1.34426	0.291	0.584	1.62883e-67	VCAM1
ERG28	4.59627e-72	-8.99134	0	0.13	1.72792e-67	ERG28
ADGRL3	4.71412e-72	-1.45573	0.153	0.441	1.77223e-67	ADGRL3
EGLN2	5.87483e-72	5.18354	0.266	0.008	2.20858e-67	EGLN2
APOA1BP	5.91662e-72	9.01858	0.25	0	2.22429e-67	APOA1BP
MTCH1	9.07242e-72	1.47039	0.59	0.314	3.41069e-67	MTCH1
HNRNPA1	1.16621e-71	0.718664	0.898	0.862	4.38424e-67	HNRNPA1
IFI16	1.2105e-71	-1.14536	0.52	0.736	4.55077e-67	IFI16
PKN2	1.34886e-71	-1.60207	0.16	0.436	5.07091e-67	PKN2
EBLN3P	1.5285e-71	-9.04761	0	0.129	5.74626e-67	EBLN3P
CFAP298	1.5285e-71	-9.03721	0	0.129	5.74626e-67	CFAP298
MOSMO	1.5285e-71	-9.02709	0	0.129	5.74626e-67	MOSMO
WASHC2C	5.07969e-71	-9.03426	0	0.128	1.90966e-66	WASHC2C
TENT2	5.07969e-71	-8.95324	0	0.128	1.90966e-66	TENT2
PDIA3	7.49699e-71	1.13855	0.729	0.527	2.81842e-66	PDIA3
PNN	1.24016e-70	-1.24106	0.328	0.621	4.66226e-66	PNN
AC068888.1	1.68701e-70	-9.04132	0	0.127	6.34216e-66	AC068888.1
BTG1	2.14305e-70	1.1534	0.808	0.668	8.05657e-66	BTG1
CCDC102B	2.20557e-70	-1.52575	0.202	0.487	8.29163e-66	CCDC102B
FN1	2.5455e-70	-1.38829	0.601	0.803	9.56956e-66	FN1
APP	3.28888e-70	1.26799	0.706	0.496	1.23642e-65	APP
EBPL	3.29873e-70	2.73628	0.356	0.068	1.24012e-65	EBPL
SRSF10	3.86312e-70	-1.33473	0.323	0.605	1.4523e-65	SRSF10
TRAPPC2B	5.599e-70	-8.86222	0	0.126	2.10489e-65	TRAPPC2B
STAT2	5.83137e-70	-1.62912	0.15	0.417	2.19225e-65	STAT2
CHCHD10	6.67881e-70	2.10434	0.417	0.114	2.51083e-65	CHCHD10
RPS25	1.33506e-69	0.457778	0.985	0.964	5.01902e-65	RPS25
AK1	1.41585e-69	3.11185	0.336	0.058	5.32275e-65	AK1
C1QBP	3.8585e-69	2.05899	0.407	0.104	1.45056e-64	C1QBP
GOLGB1	4.44104e-69	-1.42279	0.285	0.567	1.66957e-64	GOLGB1
C20orf24	4.72154e-69	8.87747	0.241	0	1.77502e-64	C20orf24
ARPC1B	1.16413e-68	1.94257	0.529	0.242	4.37643e-64	ARPC1B
TPGS1	1.31663e-68	3.75737	0.278	0.019	4.94972e-64	TPGS1
SEPHS2	1.65e-68	-5.65244	0.003	0.135	6.20302e-64	SEPHS2
HN1	1.67075e-68	9.0207	0.24	0	6.28102e-64	HN1
MACO1	2.03872e-68	-9.00696	0	0.123	7.66435e-64	MACO1
NPC2	4.99774e-68	1.17724	0.777	0.668	1.87885e-63	NPC2
RPL41	7.69309e-68	-0.399232	0.995	0.988	2.89214e-63	RPL41
RPL18	8.03491e-68	-0.470844	0.968	0.981	3.02064e-63	RPL18
C5orf45	8.07578e-68	9.55813	0.238	0	3.03601e-63	C5orf45
BOD1L1	8.62253e-68	-1.76111	0.135	0.388	3.24155e-63	BOD1L1
LYRM5	2.07402e-67	9.04404	0.236	0	7.79705e-63	LYRM5
Z93241.1	2.23228e-67	-9.70449	0	0.122	8.39203e-63	Z93241.1
THAP12	2.23228e-67	-8.94535	0	0.122	8.39203e-63	THAP12
CSF1	2.91813e-67	-1.24096	0.351	0.628	1.09704e-62	CSF1
MT-CO1	3.9072e-67	-0.433288	0.999	0.998	1.46887e-62	MT-CO1
AC092683.1	7.37927e-67	-8.85966	0	0.121	2.77416e-62	AC092683.1
KYAT3	7.37927e-67	-8.82382	0	0.121	2.77416e-62	KYAT3
WASHC2A	7.37927e-67	-8.84245	0	0.121	2.77416e-62	WASHC2A
ARL5A	9.65341e-67	3.08913	0.323	0.055	3.6291e-62	ARL5A
MGEA5	9.95329e-67	9.06105	0.234	0	3.74184e-62	MGEA5
GCSH	1.36753e-66	2.00949	0.409	0.113	5.1411e-62	GCSH
ALKAL2	2.43777e-66	-9.79569	0	0.12	9.16454e-62	ALKAL2
AFDN	2.43777e-66	-8.82547	0	0.12	9.16455e-62	AFDN
MINDY3	2.43777e-66	-8.76069	0	0.12	9.16455e-62	MINDY3
RPS7	4.34043e-66	-0.508632	0.97	0.97	1.63174e-61	RPS7
RGCC	6.23079e-66	3.72679	0.283	0.028	2.3424e-61	RGCC
RPS21	9.9999e-66	-0.584523	0.861	0.921	3.75936e-61	RPS21
RPS12	1.59094e-65	-0.461469	0.987	0.984	5.98098e-61	RPS12
TCF4	1.81057e-65	-0.971635	0.556	0.767	6.80665e-61	TCF4
RPS8	2.34457e-65	-0.478367	0.98	0.972	8.81417e-61	RPS8
RB1CC1	2.92769e-65	-1.59831	0.229	0.495	1.10064e-60	RB1CC1
SNHG23	3.08803e-65	9.36609	0.23	0	1.16091e-60	SNHG23
APOE	5.17989e-65	2.06429	0.649	0.487	1.94733e-60	APOE
DDX17	6.62195e-65	-1.03596	0.451	0.708	2.48945e-60	DDX17
POLR2J3	7.54681e-65	3.76238	0.286	0.033	2.83715e-60	POLR2J3
METTL26	8.75412e-65	-9.1485	0	0.117	3.29102e-60	METTL26
RNF187	8.94607e-65	2.16521	0.386	0.105	3.36318e-60	RNF187
DDX3Y	1.2729e-64	-2.0861	0.089	0.312	4.78533e-60	DDX3Y
PPP1R15B	2.71807e-64	-1.54884	0.298	0.548	1.02183e-59	PPP1R15B
GPNMB	4.20711e-64	2.83426	0.39	0.123	1.58162e-59	GPNMB
HELB	5.84453e-64	-2.45039	0.053	0.25	2.19719e-59	HELB
SPON2	8.54074e-64	1.52934	0.628	0.423	3.21081e-59	SPON2
NUFIP2	1.43655e-63	-1.56125	0.25	0.513	5.40056e-59	NUFIP2
TLCD2	1.4468e-63	-2.33552	0.1	0.324	5.4391e-59	TLCD2
PGLS	2.6562e-63	1.79731	0.422	0.13	9.98571e-59	PGLS
BX284668.5	3.12513e-63	-9.04167	0	0.114	1.17486e-58	BX284668.5
AL357054.4	3.12513e-63	-9.03929	0	0.114	1.17486e-58	AL357054.4
CTD-3252C9.4	3.22707e-63	9.55012	0.223	0	1.21319e-58	CTD-3252C9.4
SRPX	5.66783e-63	2.97033	0.402	0.134	2.13076e-58	SRPX
COX5A	6.25988e-63	1.84617	0.415	0.125	2.35334e-58	COX5A
RP11-138A9.1	8.1389e-63	9.05999	0.222	0	3.05974e-58	RP11-138A9.1
RBP1	8.76457e-63	-0.930381	0.501	0.767	3.29495e-58	RBP1
ZRANB2	8.98964e-63	-1.29713	0.26	0.533	3.37956e-58	ZRANB2
DGLUCY	1.02766e-62	-8.97098	0	0.113	3.8634e-58	DGLUCY
RFLNB	1.02766e-62	-9.17799	0	0.113	3.8634e-58	RFLNB
RIDA	1.02766e-62	-8.87051	0	0.113	3.8634e-58	RIDA
RCN2	2.08592e-62	1.94453	0.433	0.15	7.8418e-58	RCN2
KDELR2	2.39769e-62	1.47057	0.556	0.282	9.01387e-58	KDELR2
TLE4	4.54687e-62	-1.14849	0.316	0.596	1.70935e-57	TLE4
CTD-2336O2.1	5.15253e-62	8.93666	0.22	0	1.93704e-57	CTD-2336O2.1
PDE4DIP	6.99194e-62	-1.4572	0.196	0.454	2.62855e-57	PDE4DIP
RPL36	9.69541e-62	-0.436312	0.954	0.976	3.64489e-57	RPL36
LUC7L3	1.77603e-61	-0.91548	0.405	0.696	6.67681e-57	LUC7L3
VMP1	2.08001e-61	-1.2355	0.49	0.705	7.81958e-57	VMP1
CPNE8	2.12556e-61	-1.51489	0.169	0.422	7.99082e-57	CPNE8
C1QTNF3	3.49141e-61	4.67442	0.265	0.03	1.31256e-56	C1QTNF3
ZNF90	3.54888e-61	3.79444	0.262	0.025	1.33417e-56	ZNF90
SP110	7.08611e-61	-1.90905	0.096	0.316	2.66395e-56	SP110
NUMA1	7.1899e-61	-1.5659	0.187	0.443	2.70297e-56	NUMA1
EMILIN1	9.34099e-61	1.25607	0.549	0.252	3.51165e-56	EMILIN1
MACF1	1.17366e-60	-1.47284	0.242	0.497	4.41227e-56	MACF1
MRPL58	1.19386e-60	-8.67711	0	0.11	4.48819e-56	MRPL58
COL3A1	1.28423e-60	-0.625338	0.832	0.941	4.82793e-56	COL3A1
FAM92A1	2.02643e-60	8.72447	0.215	0	7.61816e-56	FAM92A1
ALKBH7	3.06613e-60	1.54185	0.478	0.189	1.15268e-55	ALKBH7
NCL	3.51846e-60	-0.99426	0.588	0.765	1.32273e-55	NCL
AC116366.6	5.05485e-60	9.25031	0.213	0	1.90032e-55	AC116366.6
CCDC109B	9.28931e-60	8.64001	0.213	0	3.49222e-55	CCDC109B
H3F3A	1.21657e-59	-0.454182	0.942	0.956	4.57359e-55	H3F3A
GBAS	1.25895e-59	8.77181	0.212	0	4.73289e-55	GBAS
NIPSNAP2	1.28177e-59	-8.7814	0	0.108	4.8187e-55	NIPSNAP2
RTL8B	1.28177e-59	-8.74568	0	0.108	4.8187e-55	RTL8B
B2M	1.43609e-59	0.393396	1	0.997	5.39884e-55	B2M
RPL36AL	2.09228e-59	-0.654027	0.807	0.889	7.86572e-55	RPL36AL
ZFYVE16	2.40557e-59	-1.62705	0.134	0.372	9.04348e-55	ZFYVE16
LAMA4	3.0739e-59	-1.0262	0.51	0.734	1.1556e-54	LAMA4
ATXN7L3B	3.34445e-59	-1.7033	0.103	0.324	1.25731e-54	ATXN7L3B
HEXB	4.77109e-59	1.68355	0.482	0.215	1.79364e-54	HEXB
FOS	4.8456e-59	-1.06235	0.929	0.94	1.82165e-54	FOS
NR1D2	8.4929e-59	-2.12003	0.072	0.272	3.19282e-54	NR1D2
YME1L1	1.17379e-58	-1.48997	0.309	0.556	4.41276e-54	YME1L1
CCDC68	1.34879e-58	-1.38009	0.144	0.395	5.07064e-54	CCDC68
AC118549.1	1.37261e-58	-8.80188	0	0.106	5.16018e-54	AC118549.1
CPSF3L	1.42397e-58	8.71336	0.209	0	5.35329e-54	CPSF3L
TNXB	1.50357e-58	-0.891061	0.406	0.684	5.65253e-54	TNXB
RNASEK	2.02341e-58	-1.9429	0.079	0.286	7.6068e-54	RNASEK
LAMP1	2.45007e-58	1.17358	0.669	0.464	9.2108e-54	LAMP1
PROSC	2.60692e-58	8.65273	0.208	0	9.80044e-54	PROSC
CCDC88A	2.67896e-58	-1.84986	0.113	0.334	1.00713e-53	CCDC88A
RPS4Y1	3.89811e-58	-1.00452	0.269	0.569	1.46545e-53	RPS4Y1
SMIM27	4.48739e-58	-8.55066	0	0.105	1.68699e-53	SMIM27
AL360012.1	4.48739e-58	-8.88432	0	0.105	1.68699e-53	AL360012.1
TNFSF10	5.89531e-58	-1.34784	0.333	0.586	2.21628e-53	TNFSF10
EIF4A3	5.99552e-58	1.88966	0.502	0.248	2.25395e-53	EIF4A3
ITIH5	6.66543e-58	-1.28969	0.425	0.642	2.5058e-53	ITIH5
TMEM55A	8.71928e-58	8.70847	0.206	0	3.27792e-53	TMEM55A
AC105446.1	1.46609e-57	-8.87472	0	0.104	5.51162e-53	AC105446.1
SMIM29	1.46609e-57	-8.61463	0	0.104	5.51162e-53	SMIM29
TOMM70	1.46609e-57	-8.57533	0	0.104	5.51162e-53	TOMM70
MFAP5	1.77925e-57	4.41905	0.299	0.061	6.68892e-53	MFAP5
TP53I13	1.8835e-57	2.56033	0.294	0.049	7.08083e-53	TP53I13
TMEM160	1.91718e-57	2.32719	0.304	0.054	7.20746e-53	TMEM160
PRH1	2.51905e-57	-4.04232	0.012	0.142	9.4701e-53	PRH1
SULF1	2.53878e-57	-1.88944	0.127	0.349	9.54429e-53	SULF1
MGST1	2.73184e-57	5.13072	0.242	0.023	1.02701e-52	MGST1
BCLAF1	2.76051e-57	-1.13576	0.455	0.687	1.03778e-52	BCLAF1
AC058791.1	3.13522e-57	-2.71115	0.04	0.208	1.17865e-52	AC058791.1
EEF1AKMT1	4.78684e-57	-8.87538	0	0.103	1.79957e-52	EEF1AKMT1
NAXE	4.78685e-57	-8.67077	0	0.103	1.79957e-52	NAXE
THBS1	6.55657e-57	-1.83302	0.457	0.655	2.46488e-52	THBS1
VPS13C	8.4428e-57	-1.60431	0.126	0.356	3.17399e-52	VPS13C
ADAM28	1.24371e-56	-1.01018	0.321	0.614	4.6756e-52	ADAM28
RPS6	1.43105e-56	0.410818	0.984	0.964	5.37988e-52	RPS6
COL5A2	1.77451e-56	-1.04948	0.4	0.655	6.6711e-52	COL5A2
PEAK1	1.78712e-56	-1.67111	0.134	0.362	6.71849e-52	PEAK1
SPTLC1	1.83421e-56	-1.90677	0.076	0.275	6.89551e-52	SPTLC1
OSR2	2.02307e-56	5.78378	0.213	0.006	7.60552e-52	OSR2
STUB1	2.19703e-56	1.48495	0.45	0.169	8.25951e-52	STUB1
REX1BD	5.0932e-56	-9.42321	0	0.101	1.91474e-51	REX1BD
PTPRS	5.26699e-56	3.77076	0.247	0.026	1.98007e-51	PTPRS
TBCB	5.53543e-56	1.49373	0.514	0.25	2.08099e-51	TBCB
S100A10	8.50526e-56	1.05671	0.854	0.81	3.19747e-51	S100A10
YWHAQ	9.31367e-56	1.12964	0.638	0.409	3.50138e-51	YWHAQ
RBM39	9.44529e-56	-0.723776	0.7	0.843	3.55086e-51	RBM39
C7orf55	1.43126e-55	8.78777	0.199	0	5.38069e-51	C7orf55
CITED2	1.48287e-55	2.05784	0.45	0.194	5.57471e-51	CITED2
GTF3C1	1.501e-55	-2.22776	0.066	0.254	5.64287e-51	GTF3C1
LINC00623	1.58746e-55	-3.41332	0.017	0.152	5.96791e-51	LINC00623
COL5A1	1.62227e-55	-0.967326	0.409	0.676	6.09877e-51	COL5A1
DELE1	1.65976e-55	-8.66186	0	0.1	6.2397e-51	DELE1
ZNF106	1.77629e-55	-1.23394	0.355	0.599	6.67779e-51	ZNF106
FAM63B	1.92913e-55	8.79662	0.199	0	7.25238e-51	FAM63B
SMAD5	2.0309e-55	-1.65306	0.142	0.37	7.63495e-51	SMAD5
CDC42EP5	2.09586e-55	5.14465	0.216	0.009	7.87918e-51	CDC42EP5
XAF1	2.12709e-55	-1.46603	0.137	0.37	7.99657e-51	XAF1
ITPRIPL2	4.61999e-55	-1.58061	0.121	0.342	1.73684e-50	ITPRIPL2
RPS24	4.81822e-55	-0.369258	0.975	0.974	1.81136e-50	RPS24
AC040170.1	5.40532e-55	-8.66256	0	0.099	2.03208e-50	AC040170.1
EEF2	8.62692e-55	0.615867	0.891	0.874	3.2432e-50	EEF2
AC104506.1	1.75923e-54	-8.86606	0	0.098	6.61364e-50	AC104506.1
CYC1	1.90185e-54	1.60389	0.415	0.143	7.14982e-50	CYC1
C21orf59	2.08859e-54	8.61382	0.195	0	7.85186e-50	C21orf59
NRIP1	3.0201e-54	-1.74253	0.098	0.305	1.13538e-49	NRIP1
MGP	3.97612e-54	3.68596	0.622	0.448	1.49478e-49	MGP
NABP1	4.49965e-54	-2.36936	0.107	0.31	1.6916e-49	NABP1
HNRNPU	5.65647e-54	-1.22922	0.529	0.714	2.12649e-49	HNRNPU
AC013394.1	5.72197e-54	-8.89588	0	0.097	2.15112e-49	AC013394.1
AC016831.1	5.72197e-54	-8.47287	0	0.097	2.15112e-49	AC016831.1
IL10RB	6.56052e-54	3.44242	0.243	0.027	2.46636e-49	IL10RB
CHL1	6.99057e-54	-1.17718	0.172	0.425	2.62803e-49	CHL1
MT2A	7.8817e-54	1.46156	0.68	0.441	2.96305e-49	MT2A
HMGN1	8.86321e-54	1.38361	0.504	0.236	3.33203e-49	HMGN1
KITLG	8.91209e-54	-1.61884	0.178	0.406	3.35041e-49	KITLG
STMN2	9.19042e-54	-1.15519	0.334	0.602	3.45505e-49	STMN2
RAP1B	1.18585e-53	-1.28253	0.261	0.5	4.45809e-49	RAP1B
GAPDH	1.18793e-53	0.557106	0.939	0.915	4.46591e-49	GAPDH
C5orf56	1.23778e-53	8.82307	0.193	0	4.65331e-49	C5orf56
HSPA14.1	1.85992e-53	-8.52802	0	0.097	6.99218e-49	HSPA14.1
AC092040.1	1.85992e-53	-8.38156	0	0.097	6.99218e-49	AC092040.1
UTP11L	2.23695e-53	8.60715	0.192	0	8.40957e-49	UTP11L
RP11-356J5.12	2.23695e-53	8.85338	0.192	0	8.40957e-49	RP11-356J5.12
C7orf50	2.30016e-53	1.70075	0.386	0.127	8.64723e-49	C7orf50
LIFR	3.63601e-53	-1.63798	0.116	0.329	1.36692e-48	LIFR
APOD	5.19651e-53	3.97031	0.318	0.085	1.95357e-48	APOD
AC008124.1	6.04182e-53	-8.93727	0	0.096	2.27136e-48	AC008124.1
VAMP2	1.12807e-52	1.09312	0.654	0.425	4.24087e-48	VAMP2
FABP5	1.19106e-52	-1.18419	0.402	0.641	4.47768e-48	FABP5
HAPLN1	1.23583e-52	-0.762973	0.33	0.64	4.64599e-48	HAPLN1
LINC00969	1.31505e-52	8.78079	0.189	0	4.9438e-48	LINC00969
FAM173A	1.54279e-52	2.51321	0.233	0.021	5.79995e-48	FAM173A
RARRES2	1.90003e-52	0.860779	0.884	0.829	7.14297e-48	RARRES2
PNRC2	1.90487e-52	-1.06397	0.383	0.616	7.16118e-48	PNRC2
MAML2	1.91878e-52	-1.68095	0.116	0.327	7.21345e-48	MAML2
GUCY1B1	1.9614e-52	-8.62143	0	0.095	7.3737e-48	GUCY1B1
VPS35L	1.9614e-52	-8.56443	0	0.095	7.3737e-48	VPS35L
TLNRD1	1.9614e-52	-8.47162	0	0.095	7.3737e-48	TLNRD1
BGN	2.20057e-52	2.20509	0.369	0.124	8.27282e-48	BGN
C4orf27	2.37023e-52	8.57014	0.189	0	8.91063e-48	C4orf27
UGCG	2.44249e-52	-1.43906	0.231	0.467	9.18229e-48	UGCG
GBP4	2.96866e-52	-1.46734	0.131	0.357	1.11604e-47	GBP4
DST	4.19846e-52	-0.963728	0.481	0.718	1.57837e-47	DST
KMT2A	5.71429e-52	-1.34814	0.217	0.451	2.14823e-47	KMT2A
UBE2S	5.95815e-52	1.95601	0.396	0.147	2.23991e-47	UBE2S
ZNF267	6.32123e-52	-2.34433	0.061	0.237	2.3764e-47	ZNF267
RTL5	6.36344e-52	-8.65524	0	0.094	2.39227e-47	RTL5
ANKRD12	1.85721e-51	-1.09201	0.423	0.633	6.98198e-47	ANKRD12
NECTIN3	2.06321e-51	-8.73415	0	0.093	7.75643e-47	NECTIN3
RNASET2	2.15239e-51	2.08908	0.292	0.061	8.0917e-47	RNASET2
CSNK2A1	2.41307e-51	-1.49885	0.139	0.357	9.07171e-47	CSNK2A1
HNRNPA2B1	2.59689e-51	-0.622192	0.829	0.907	9.76275e-47	HNRNPA2B1
MMP23B	2.97372e-51	2.13394	0.331	0.094	1.11794e-46	MMP23B
BACH1	3.03273e-51	-1.7372	0.101	0.303	1.14013e-46	BACH1
ZC3H11A	3.69232e-51	4.58955	0.205	0.01	1.38809e-46	ZC3H11A
SMG1	4.15685e-51	-1.41195	0.165	0.391	1.56273e-46	SMG1
REV3L	4.4055e-51	-1.22128	0.291	0.528	1.6562e-46	REV3L
ZNF322	5.18712e-51	-1.74138	0.097	0.295	1.95005e-46	ZNF322
PCOLCE2	5.87115e-51	6.81733	0.196	0.006	2.2072e-46	PCOLCE2
PRELP	5.91936e-51	3.1199	0.254	0.04	2.22533e-46	PRELP
AC007032.1	6.68532e-51	-8.63881	0	0.092	2.51328e-46	AC007032.1
AC084033.3	6.68532e-51	-8.56874	0	0.092	2.51328e-46	AC084033.3
CRELD2	7.86332e-51	2.18463	0.318	0.084	2.95614e-46	CRELD2
MFGE8	7.8999e-51	1.20934	0.693	0.536	2.96989e-46	MFGE8
BIN1	8.92625e-51	2.26693	0.333	0.098	3.35574e-46	BIN1
NASP	1.07007e-50	-1.01843	0.419	0.656	4.02282e-46	NASP
HINT2	1.1255e-50	2.15983	0.315	0.078	4.23121e-46	HINT2
OGN	1.38857e-50	2.3566	0.304	0.073	5.2202e-46	OGN
ADM	1.41694e-50	1.87801	0.462	0.217	5.32686e-46	ADM
PLSCR1	1.46134e-50	-1.23017	0.34	0.563	5.49374e-46	PLSCR1
SUPT16H	1.62005e-50	-1.374	0.147	0.37	6.0904e-46	SUPT16H
ABCF2.1	2.16486e-50	-8.72056	0	0.091	8.13856e-46	ABCF2.1
CGAS	2.16486e-50	-8.55531	0	0.091	8.13856e-46	CGAS
CNOT9	2.16486e-50	-8.38453	0	0.091	8.13856e-46	CNOT9
DNPH1	2.54452e-50	2.23264	0.299	0.067	9.56589e-46	DNPH1
LINC01082	2.65896e-50	-0.820919	0.54	0.742	9.99609e-46	LINC01082
SRSF9	2.70094e-50	1.531	0.421	0.163	1.01539e-45	SRSF9
CREG1	5.647e-50	1.78941	0.423	0.183	2.12293e-45	CREG1
CP	5.70901e-50	-1.38267	0.269	0.499	2.14624e-45	CP
RSRC2	6.61903e-50	-0.947582	0.509	0.704	2.48836e-45	RSRC2
AP001160.1	7.0059e-50	-9.10876	0	0.09	2.6338e-45	AP001160.1
PGGHG	7.0059e-50	-8.77026	0	0.09	2.6338e-45	PGGHG
C14orf1	8.26738e-50	8.38834	0.18	0	3.10804e-45	C14orf1
PCDH7	9.95499e-50	-1.42815	0.241	0.464	3.74248e-45	PCDH7
BMP5	1.1236e-49	-1.22906	0.155	0.39	4.22408e-45	BMP5
LSM4	1.51093e-49	1.78379	0.343	0.1	5.68019e-45	LSM4
FBLIM1	1.52237e-49	-1.17075	0.226	0.472	5.72321e-45	FBLIM1
NIPBL	1.72137e-49	-1.42565	0.185	0.41	6.47133e-45	NIPBL
GASAL1	2.26583e-49	-8.64555	0	0.089	8.51818e-45	GASAL1
AC097376.2	2.26583e-49	-8.63653	0	0.089	8.51818e-45	AC097376.2
GON7	2.26583e-49	-8.35872	0	0.089	8.51818e-45	GON7
CEBPZ	2.67151e-49	-1.3588	0.166	0.389	1.00433e-44	CEBPZ
EBF1	2.77843e-49	2.88402	0.253	0.041	1.04452e-44	EBF1
CHORDC1	2.83279e-49	-1.47281	0.143	0.36	1.06496e-44	CHORDC1
HTRA1	3.85878e-49	1.90822	0.472	0.257	1.45067e-44	HTRA1
CCL8	3.87352e-49	-1.07995	0.255	0.517	1.45621e-44	CCL8
C1orf122	4.1462e-49	1.63797	0.39	0.138	1.55872e-44	C1orf122
SCO2	4.7265e-49	8.48963	0.178	0	1.77688e-44	SCO2
NACA	4.77565e-49	-0.486487	0.927	0.94	1.79536e-44	NACA
VCAN	5.84732e-49	-1.04038	0.516	0.711	2.19824e-44	VCAN
WISP2	6.29143e-49	2.84849	0.232	0.028	2.3652e-44	WISP2
CHMP4B	6.3663e-49	1.59705	0.422	0.174	2.39335e-44	CHMP4B
AC074032.1	7.32356e-49	-8.66801	0	0.088	2.75322e-44	AC074032.1
COQ8B	7.32356e-49	-8.44694	0	0.088	2.75322e-44	COQ8B
AC074117.1	7.32356e-49	-8.34106	0	0.088	2.75322e-44	AC074117.1
P2RX1	8.01076e-49	-1.91025	0.067	0.245	3.01156e-44	P2RX1
ILF3-AS1	8.44032e-49	8.65705	0.177	0	3.17305e-44	ILF3-AS1
RPS15	9.95846e-49	0.390714	0.989	0.973	3.74378e-44	RPS15
P4HB	1.13705e-48	1.11978	0.633	0.461	4.27461e-44	P4HB
TWIST2	2.0604e-48	2.06543	0.322	0.092	7.74586e-44	TWIST2
GUCY1A1	2.36563e-48	-8.76247	0	0.087	8.89334e-44	GUCY1A1
SINHCAF	2.36563e-48	-8.40147	0	0.087	8.89334e-44	SINHCAF
DGCR6L	2.95469e-48	1.60773	0.381	0.134	1.11079e-43	DGCR6L
FARP1	4.62199e-48	-1.1827	0.222	0.462	1.73759e-43	FARP1
HES4	5.51846e-48	3.24388	0.221	0.025	2.07461e-43	HES4
DCAF1	7.63663e-48	-8.77342	0	0.086	2.87091e-43	DCAF1
WASHC5	7.63663e-48	-8.20816	0	0.086	2.87091e-43	WASHC5
DDX3X	8.70345e-48	-0.964316	0.598	0.755	3.27198e-43	DDX3X
PJA2	9.13151e-48	-1.30937	0.212	0.435	3.4329e-43	PJA2
NR1D1	9.89319e-48	-2.61748	0.03	0.169	3.71925e-43	NR1D1
DPP7	1.39228e-47	1.33345	0.499	0.257	5.23414e-43	DPP7
TUG1	1.51772e-47	8.53414	0.173	0	5.7057e-43	TUG1
ASCC3	1.72024e-47	-1.73133	0.095	0.285	6.46709e-43	ASCC3
TMED2	1.74759e-47	1.18917	0.583	0.373	6.5699e-43	TMED2
ID1	1.75089e-47	1.58768	0.465	0.218	6.58231e-43	ID1
SPRY1	1.84391e-47	-1.09155	0.467	0.666	6.932e-43	SPRY1
MFSD14C	2.0115e-47	-4.50761	0.005	0.105	7.56202e-43	MFSD14C
PTN	2.1759e-47	-0.686587	0.646	0.826	8.18009e-43	PTN
NAXD	2.46371e-47	-8.46722	0	0.085	9.26205e-43	NAXD
LDLR	3.63649e-47	-1.67727	0.211	0.422	1.3671e-42	LDLR
KANTR	6.28769e-47	-7.21588	0	0.086	2.36379e-42	KANTR
TNFAIP2	6.54171e-47	-1.32	0.437	0.635	2.45929e-42	TNFAIP2
AC078864.2	7.94343e-47	-8.37889	0	0.084	2.98625e-42	AC078864.2
FABP1	8.20808e-47	0.844455	0.348	0.112	3.08574e-42	FABP1
PPP2R4	8.52492e-47	8.58089	0.17	0	3.20486e-42	PPP2R4
GSN	1.05951e-46	1.30232	0.921	0.937	3.98313e-42	GSN
MXRA5	1.22261e-46	-1.10379	0.251	0.487	4.59629e-42	MXRA5
RTN4	1.48764e-46	0.823351	0.748	0.646	5.59264e-42	RTN4
RBM5	1.80309e-46	-1.35526	0.202	0.423	6.77853e-42	RBM5
HEBP1	1.91281e-46	1.58199	0.393	0.154	7.19103e-42	HEBP1
FAM134A	2.01599e-46	8.37486	0.169	0	7.57891e-42	FAM134A
LLNLR-245B6.1	2.01599e-46	8.39747	0.169	0	7.57891e-42	LLNLR-245B6.1
TANC1	2.0376e-46	-1.40684	0.104	0.301	7.66016e-42	TANC1
TMEM147	2.33482e-46	1.31659	0.495	0.25	8.77753e-42	TMEM147
PTMS	2.70614e-46	0.81768	0.792	0.683	1.01735e-41	PTMS
C12orf75	3.01972e-46	3.60396	0.21	0.022	1.13524e-41	C12orf75
CHD8	3.35032e-46	-1.90161	0.063	0.231	1.25952e-41	CHD8
PGRMC1	3.35913e-46	1.18733	0.588	0.363	1.26283e-41	PGRMC1
SOCS1	4.5064e-46	2.44111	0.276	0.064	1.69414e-41	SOCS1
HNRNPR	4.67379e-46	-0.979931	0.387	0.611	1.75706e-41	HNRNPR
NPDC1	5.88235e-46	2.27707	0.289	0.073	2.21141e-41	NPDC1
RNF112	6.14955e-46	-2.07063	0.052	0.211	2.31186e-41	RNF112
BRE	6.33726e-46	8.38231	0.167	0	2.38243e-41	BRE
MYH9	6.38866e-46	-0.76992	0.422	0.661	2.40175e-41	MYH9
ADGRL2	7.67676e-46	-1.53749	0.128	0.329	2.886e-41	ADGRL2
Z99289.3	8.24228e-46	-8.76887	0	0.083	3.0986e-41	Z99289.3
AP001816.1	8.24228e-46	-8.23193	0	0.083	3.0986e-41	AP001816.1
H2AFX	8.86099e-46	1.92103	0.33	0.104	3.3312e-41	H2AFX
GAS6	1.01227e-45	1.48383	0.399	0.164	3.80555e-41	GAS6
ZFP36L2	1.17516e-45	0.894897	0.809	0.763	4.41788e-41	ZFP36L2
GPX3	1.2306e-45	1.06857	0.789	0.743	4.62632e-41	GPX3
PDGFRA	1.40149e-45	-1.01556	0.424	0.64	5.26876e-41	PDGFRA
CALM2	1.58438e-45	0.770824	0.914	0.879	5.95631e-41	CALM2
AC004951.1	2.65258e-45	-8.42066	0	0.082	9.97211e-41	AC004951.1
MORC3	3.47944e-45	-1.88904	0.073	0.242	1.30806e-40	MORC3
PRRC2C	3.93793e-45	-0.880844	0.447	0.661	1.48042e-40	PRRC2C
FAM133B	4.71397e-45	-0.961078	0.587	0.743	1.77217e-40	FAM133B
CREBRF	4.92629e-45	-1.29123	0.242	0.462	1.85199e-40	CREBRF
NDUFAF8	8.53149e-45	-8.78128	0	0.081	3.20733e-40	NDUFAF8
ATP2B1-AS1	8.53149e-45	-8.48647	0	0.081	3.20733e-40	ATP2B1-AS1
COQ8A	8.53149e-45	-8.40893	0	0.081	3.20733e-40	COQ8A
ADA2	8.53149e-45	-8.21602	0	0.081	3.20733e-40	ADA2
PINX1.1	8.53149e-45	-8.20529	0	0.081	3.20733e-40	PINX1.1
VPS26C	8.53149e-45	-8.08724	0	0.081	3.20733e-40	VPS26C
SCAF11	9.83093e-45	-0.963518	0.373	0.596	3.69584e-40	SCAF11
NDFIP1	1.09319e-44	1.19742	0.557	0.336	4.10972e-40	NDFIP1
SLPI	1.37582e-44	8.56423	0.17	0.004	5.17227e-40	SLPI
MRPL23	1.65729e-44	2.06656	0.255	0.049	6.23043e-40	MRPL23
ACIN1	1.70753e-44	-1.44499	0.154	0.361	6.41927e-40	ACIN1
TRA2A	1.76656e-44	-1.07087	0.367	0.589	6.64122e-40	TRA2A
MZT2A	1.79982e-44	1.74921	0.333	0.105	6.76624e-40	MZT2A
FEZ1	2.04214e-44	1.72162	0.375	0.149	7.67722e-40	FEZ1
GATAD2B	2.19892e-44	-1.72707	0.1	0.281	8.26661e-40	GATAD2B
BRI3	2.28914e-44	1.66781	0.397	0.173	8.60581e-40	BRI3
FHL1	2.42556e-44	1.04352	0.646	0.482	9.11865e-40	FHL1
METTL9	2.48611e-44	1.51438	0.415	0.178	9.34628e-40	METTL9
SPOUT1	2.74232e-44	-8.264	0	0.08	1.03095e-39	SPOUT1
FAM241A	2.74232e-44	-8.23947	0	0.08	1.03095e-39	FAM241A
SF3B1	2.87045e-44	-0.924725	0.382	0.608	1.07912e-39	SF3B1
RP11-160E2.6	3.42004e-44	9.11226	0.161	0	1.28573e-39	RP11-160E2.6
ANKRD11	3.59441e-44	-1.07833	0.284	0.506	1.35128e-39	ANKRD11
NME3	3.74389e-44	1.16598	0.516	0.271	1.40748e-39	NME3
NAMPT	6.17532e-44	-1.06231	0.579	0.706	2.32155e-39	NAMPT
HNRNPA3	7.3553e-44	-0.708824	0.617	0.783	2.76515e-39	HNRNPA3
ITM2A	8.30932e-44	2.67463	0.321	0.112	3.1238e-39	ITM2A
ARMH3	8.80942e-44	-8.15534	0	0.079	3.31181e-39	ARMH3
ARMH4	8.80942e-44	-8.55938	0	0.079	3.31181e-39	ARMH4
ABRAXAS2	8.80942e-44	-8.4647	0	0.079	3.31181e-39	ABRAXAS2
KIAA1033	1.06272e-43	8.40572	0.16	0	3.99519e-39	KIAA1033
LGALS3	1.26709e-43	-0.579227	0.788	0.88	4.76349e-39	LGALS3
C17orf62	1.4104e-43	8.12797	0.159	0	5.30226e-39	C17orf62
WASH1	1.4104e-43	8.34422	0.159	0	5.30226e-39	WASH1
ZNF91	1.68683e-43	-1.73701	0.072	0.24	6.34149e-39	ZNF91
PRDM1	2.06353e-43	-1.35289	0.115	0.309	7.75762e-39	PRDM1
TPT1-AS1	2.48303e-43	8.77921	0.158	0	9.33471e-39	TPT1-AS1
TMOD3	2.63284e-43	-1.14676	0.25	0.474	9.8979e-39	TMOD3
GOLGA4	2.68054e-43	-1.20825	0.265	0.482	1.00772e-38	GOLGA4
AC092069.1	2.82823e-43	-8.35824	0	0.078	1.06325e-38	AC092069.1
SEMA3B	2.94223e-43	2.24311	0.259	0.058	1.1061e-38	SEMA3B
ARID5B	3.09622e-43	-0.919909	0.556	0.722	1.16399e-38	ARID5B
SOX4	4.50953e-43	-0.816218	0.425	0.664	1.69531e-38	SOX4
ZNF207	6.4179e-43	-1.09358	0.317	0.533	2.41275e-38	ZNF207
FAM105A	7.68127e-43	8.83299	0.157	0	2.8877e-38	FAM105A
SALL1	8.89386e-43	-2.53675	0.028	0.153	3.34356e-38	SALL1
AC087645.2	9.07448e-43	-8.61181	0	0.077	3.41146e-38	AC087645.2
AC092652.2	9.07448e-43	-8.36397	0	0.077	3.41146e-38	AC092652.2
BICRAL	9.07448e-43	-8.29788	0	0.077	3.41146e-38	BICRAL
HNRNPA1L2	1.14354e-42	5.39791	0.167	0.006	4.29903e-38	HNRNPA1L2
VKORC1	1.21245e-42	1.00191	0.669	0.528	4.55807e-38	VKORC1
CLEC2B	1.26547e-42	-0.989045	0.493	0.674	4.75741e-38	CLEC2B
CCND2	1.44348e-42	-1.13328	0.3	0.514	5.42663e-38	CCND2
TXLNA	1.44386e-42	-1.61627	0.101	0.28	5.42804e-38	TXLNA
PI16	1.82429e-42	4.46174	0.193	0.02	6.85825e-38	PI16
TJP1	2.55077e-42	-1.28006	0.167	0.373	9.58935e-38	TJP1
TNS2	2.59014e-42	-1.10015	0.237	0.462	9.73737e-38	TNS2
STN1	2.90983e-42	-8.29303	0	0.076	1.09392e-37	STN1
AC145124.1	2.90983e-42	-8.1657	0	0.076	1.09392e-37	AC145124.1
YJU2	2.90983e-42	-8.35607	0	0.076	1.09392e-37	YJU2
INTS14	2.90983e-42	-8.12412	0	0.076	1.09392e-37	INTS14
MAT2A	3.01825e-42	-1.12426	0.34	0.546	1.13468e-37	MAT2A
TPM1	3.44717e-42	1.22086	0.699	0.581	1.29593e-37	TPM1
RP11-834C11.4	4.15951e-42	8.21914	0.154	0	1.56372e-37	RP11-834C11.4
PDLIM4	4.28407e-42	1.95441	0.317	0.1	1.61055e-37	PDLIM4
ZNF292	4.93311e-42	-1.10785	0.197	0.412	1.85455e-37	ZNF292
GADD45G	5.19133e-42	1.95439	0.328	0.11	1.95163e-37	GADD45G
C6orf1	5.50896e-42	8.45091	0.154	0	2.07104e-37	C6orf1
GCC2	6.52547e-42	-1.0717	0.281	0.503	2.45319e-37	GCC2
EPHA7	8.50821e-42	-1.43839	0.108	0.293	3.19858e-37	EPHA7
AL662844.4	9.32511e-42	-8.58447	0	0.075	3.50568e-37	AL662844.4
GATD1	9.32511e-42	-8.40636	0	0.075	3.50568e-37	GATD1
AC245060.5	9.32512e-42	-8.66703	0	0.075	3.50568e-37	AC245060.5
AL390957.1	9.32512e-42	-8.48961	0	0.075	3.50568e-37	AL390957.1
KMT2E	9.92526e-42	-0.902174	0.473	0.676	3.7313e-37	KMT2E
TMF1	1.12161e-41	-1.27867	0.165	0.364	4.2166e-37	TMF1
FDX1	1.27135e-41	2.48271	0.249	0.056	4.77951e-37	FDX1
DUSP1	1.40042e-41	0.825788	0.853	0.783	5.26475e-37	DUSP1
XRCC5	1.4386e-41	-0.868974	0.391	0.604	5.40828e-37	XRCC5
MESDC1	1.69237e-41	8.18871	0.152	0	6.36229e-37	MESDC1
FAT4	1.83536e-41	-2.02571	0.053	0.2	6.89987e-37	FAT4
ACADVL	1.88925e-41	1.18767	0.514	0.285	7.10245e-37	ACADVL
SAMHD1	2.41899e-41	-0.667942	0.234	0.47	9.09395e-37	SAMHD1
PLEKHA4	2.57776e-41	-1.18942	0.226	0.436	9.69081e-37	PLEKHA4
BRAF	2.84677e-41	-1.75961	0.061	0.215	1.07022e-36	BRAF
LINC00869	2.96345e-41	8.30708	0.151	0	1.11408e-36	LINC00869
MINA	2.96345e-41	8.11677	0.151	0	1.11408e-36	MINA
LINC00513	2.98664e-41	-7.97305	0	0.074	1.1228e-36	LINC00513
IGLC3	3.05014e-41	-1.18853	0.528	0.282	1.14667e-36	IGLC3
COL4A2	3.52755e-41	-0.853804	0.401	0.637	1.32615e-36	COL4A2
CTC-444N24.11	3.92054e-41	8.34429	0.151	0	1.47389e-36	CTC-444N24.11
MBNL1	4.92312e-41	-1.06166	0.236	0.45	1.8508e-36	MBNL1
MX2	5.57489e-41	-1.38716	0.156	0.356	2.09582e-36	MX2
RPL4	6.39489e-41	0.496999	0.883	0.865	2.40409e-36	RPL4
TMED3	7.66195e-41	1.49351	0.352	0.134	2.88043e-36	TMED3
LTBP3	8.40146e-41	1.41816	0.34	0.119	3.15845e-36	LTBP3
TENT4A	9.55989e-41	-8.26695	0	0.073	3.59394e-36	TENT4A
RXYLT1	9.55989e-41	-8.10956	0	0.073	3.59394e-36	RXYLT1
MRM2	9.55989e-41	-8.1527	0	0.073	3.59394e-36	MRM2
TMEM267	9.55989e-41	-7.97272	0	0.073	3.59394e-36	TMEM267
TCF21	1.11297e-40	-0.678637	0.643	0.806	4.18411e-36	TCF21
EBLN3	1.19911e-40	8.14258	0.149	0	4.50793e-36	EBLN3
SIN3A	1.31239e-40	-1.47101	0.134	0.319	4.93378e-36	SIN3A
FAM103A1	2.09511e-40	8.21636	0.148	0	7.87634e-36	FAM103A1
FBXO18	2.09511e-40	8.21125	0.148	0	7.87634e-36	FBXO18
CFH	2.33301e-40	-0.497577	0.632	0.802	8.77072e-36	CFH
MYL9	2.75387e-40	1.69321	0.719	0.604	1.03529e-35	MYL9
CHD2	2.91077e-40	-1.29378	0.169	0.37	1.09427e-35	CHD2
INTS6L	3.05821e-40	-8.18883	0	0.072	1.1497e-35	INTS6L
TMEM150C	3.1339e-40	-1.38091	0.127	0.319	1.17816e-35	TMEM150C
MED13	4.01077e-40	-1.37793	0.141	0.328	1.50781e-35	MED13
ZNF217	4.76082e-40	-1.81937	0.053	0.198	1.78978e-35	ZNF217
RLF	5.62505e-40	-1.57549	0.096	0.263	2.11468e-35	RLF
RNF213	6.87393e-40	-1.05463	0.241	0.456	2.58418e-35	RNF213
IL1R1	6.93396e-40	-0.941355	0.299	0.517	2.60675e-35	IL1R1
RCN3	7.02271e-40	1.79911	0.338	0.132	2.64012e-35	RCN3
MPG	8.07758e-40	1.30044	0.428	0.201	3.03669e-35	MPG
AF117829.1	9.77745e-40	-8.32833	0	0.071	3.67573e-35	AF117829.1
PDCD6	1.01936e-39	1.31255	0.438	0.21	3.83218e-35	PDCD6
RPS26	1.05004e-39	-0.46551	0.905	0.915	3.94751e-35	RPS26
KMT2E-AS1	1.0511e-39	-1.69252	0.059	0.207	3.95152e-35	KMT2E-AS1
SHISA3	1.05339e-39	4.30839	0.182	0.019	3.96012e-35	SHISA3
TSC22D3	1.13283e-39	1.00061	0.648	0.476	4.25878e-35	TSC22D3
NOC3L	1.31773e-39	-1.73774	0.073	0.229	4.95388e-35	NOC3L
PRKDC	1.43324e-39	-1.3596	0.155	0.344	5.38812e-35	PRKDC
DDX39B	1.45911e-39	-1.66575	0.058	0.207	5.48536e-35	DDX39B
SRSF2	1.52469e-39	0.934823	0.664	0.49	5.73192e-35	SRSF2
PSD3	1.88871e-39	-1.27951	0.183	0.383	7.10043e-35	PSD3
CMPK1	2.51502e-39	1.58737	0.381	0.165	9.45498e-35	CMPK1
AC103591.3	3.12413e-39	-8.65124	0	0.071	1.17449e-34	AC103591.3
AC060780.1	3.12413e-39	-8.51266	0	0.071	1.17449e-34	AC060780.1
AC025159.1	3.12413e-39	-8.51064	0	0.071	1.17449e-34	AC025159.1
NSA2	3.14318e-39	-0.904231	0.385	0.587	1.18165e-34	NSA2
DCHS1	3.33969e-39	-1.7661	0.072	0.228	1.25552e-34	DCHS1
RP11-553L6.5	3.37969e-39	8.1548	0.144	0	1.27056e-34	RP11-553L6.5
RAD50	3.54182e-39	2.70782	0.213	0.037	1.33151e-34	RAD50
LAMA2	3.79236e-39	-1.34001	0.197	0.396	1.4257e-34	LAMA2
NFIC	3.86875e-39	-0.724663	0.621	0.776	1.45442e-34	NFIC
VASN	4.15884e-39	1.43872	0.428	0.214	1.56347e-34	VASN
MIB1	4.37043e-39	-1.41546	0.064	0.216	1.64302e-34	MIB1
LINC-PINT	5.88302e-39	8.24468	0.143	0	2.21166e-34	LINC-PINT
CHRDL1	6.03313e-39	6.55909	0.147	0.002	2.26809e-34	CHRDL1
CDK13	8.58007e-39	-1.67915	0.079	0.239	3.22559e-34	CDK13
SMYD4	8.7802e-39	-1.17673	0.154	0.354	3.30083e-34	SMYD4
SH3BP5	9.17915e-39	2.05831	0.289	0.093	3.45081e-34	SH3BP5
AC120193.1	9.97655e-39	-8.03239	0	0.07	3.75058e-34	AC120193.1
GRAMD2B	9.97655e-39	-8.35191	0	0.07	3.75058e-34	GRAMD2B
DHFR2	9.97655e-39	-8.23263	0	0.07	3.75058e-34	DHFR2
QTRT2	9.97655e-39	-7.96843	0	0.07	3.75058e-34	QTRT2
MRM3	9.97655e-39	-7.8752	0	0.07	3.75058e-34	MRM3
CCDC107	1.05569e-38	1.57775	0.34	0.128	3.96875e-34	CCDC107
UBE2D2	1.09156e-38	1.19674	0.462	0.241	4.10363e-34	UBE2D2
PCDH18	1.13384e-38	-1.1806	0.225	0.427	4.26255e-34	PCDH18
AHI1	1.17462e-38	-1.05492	0.294	0.509	4.41586e-34	AHI1
UNC5B	1.28413e-38	-1.46733	0.081	0.244	4.82756e-34	UNC5B
RBM25	1.3843e-38	-0.78636	0.493	0.683	5.20416e-34	RBM25
GATAD1	1.43815e-38	-1.35801	0.117	0.295	5.40657e-34	GATAD1
DYNC1LI1	1.54962e-38	-1.2324	0.155	0.347	5.82562e-34	DYNC1LI1
SPATC1L	1.82911e-38	3.60885	0.175	0.017	6.87634e-34	SPATC1L
RPL39	2.33013e-38	-0.327867	0.97	0.981	8.75988e-34	RPL39
GYPC	2.45507e-38	1.3844	0.465	0.268	9.22961e-34	GYPC
DDX24	2.59054e-38	-0.760733	0.525	0.7	9.73887e-34	DDX24
TNFRSF12A	2.61051e-38	2.73774	0.233	0.054	9.81397e-34	TNFRSF12A
IGHM	2.78878e-38	1.36317	0.246	0.058	1.04841e-33	IGHM
RCN1	2.91594e-38	1.21778	0.488	0.29	1.09622e-33	RCN1
AC005921.2	3.18404e-38	-7.94452	0	0.069	1.19701e-33	AC005921.2
AC099518.5	3.18404e-38	-7.73022	0	0.069	1.19701e-33	AC099518.5
PITX1	4.08666e-38	1.46992	0.368	0.154	1.53634e-33	PITX1
NKTR	4.1313e-38	-0.94133	0.302	0.52	1.55312e-33	NKTR
CD55	4.13337e-38	2.25381	0.438	0.249	1.5539e-33	CD55
STAG2	4.28269e-38	-1.32047	0.167	0.357	1.61003e-33	STAG2
EPHA3	4.37462e-38	-1.51168	0.08	0.24	1.64459e-33	EPHA3
TEF	4.70402e-38	-1.90366	0.047	0.182	1.76843e-33	TEF
ATP5SL	5.36788e-38	8.06525	0.14	0	2.018e-33	ATP5SL
YWHAH	6.6916e-38	1.40869	0.428	0.221	2.51564e-33	YWHAH
UQCRFS1	6.76527e-38	1.48599	0.341	0.131	2.54334e-33	UQCRFS1
VPS36	7.98022e-38	-1.32191	0.148	0.332	3.00008e-33	VPS36
RER1	9.92656e-38	1.27734	0.414	0.193	3.73179e-33	RER1
CBR3	1.01196e-37	2.6264	0.188	0.025	3.80435e-33	CBR3
RCC1L	1.01561e-37	-7.99797	0	0.068	3.81808e-33	RCC1L
EEF1AKMT2	1.01561e-37	-7.84372	0	0.068	3.81808e-33	EEF1AKMT2
AKR7A2	1.28747e-37	1.38054	0.366	0.149	4.84011e-33	AKR7A2
CHCHD2	1.43974e-37	0.456334	0.869	0.821	5.41257e-33	CHCHD2
MT-ND6	1.51836e-37	-1.50219	0.139	0.318	5.70813e-33	MT-ND6
IFNAR1	1.67003e-37	-1.17334	0.186	0.381	6.27832e-33	IFNAR1
MFSD14A	1.8639e-37	5.15923	0.15	0.006	7.00714e-33	MFSD14A
MED30	1.90211e-37	1.99622	0.255	0.068	7.15081e-33	MED30
PDE1C	1.98838e-37	-1.97426	0.038	0.164	7.47511e-33	PDE1C
FAM13A	2.13073e-37	-1.31867	0.144	0.328	8.01025e-33	FAM13A
SPG21	2.35886e-37	1.81966	0.312	0.115	8.8679e-33	SPG21
SDF2L1	2.36486e-37	1.80349	0.267	0.075	8.89045e-33	SDF2L1
DYNC1LI2	2.44106e-37	-1.08293	0.247	0.447	9.17692e-33	DYNC1LI2
NDN	2.51738e-37	1.10355	0.492	0.278	9.46385e-33	NDN
XRN1	2.53709e-37	-1.49222	0.097	0.261	9.53795e-33	XRN1
SPACA6	3.23761e-37	-8.21786	0	0.067	1.21715e-32	SPACA6
AL021368.2	3.23761e-37	-8.43744	0	0.067	1.21715e-32	AL021368.2
ESS2	3.23761e-37	-8.03706	0	0.067	1.21715e-32	ESS2
ELP1	3.23761e-37	-7.99729	0	0.067	1.21715e-32	ELP1
AL133453.1	3.23761e-37	-7.70571	0	0.067	1.21715e-32	AL133453.1
NFKBIA	3.58759e-37	1.0282	0.828	0.767	1.34872e-32	NFKBIA
MSRB2	4.75619e-37	1.67282	0.285	0.088	1.78804e-32	MSRB2
SRM	5.1025e-37	1.72472	0.304	0.107	1.91823e-32	SRM
SUPT6H	5.26655e-37	-1.71249	0.092	0.252	1.97991e-32	SUPT6H
DCP2	5.29729e-37	-1.68392	0.066	0.212	1.99146e-32	DCP2
PPFIBP1	6.27441e-37	-0.975476	0.24	0.447	2.3588e-32	PPFIBP1
RP11-382A20.3	6.38135e-37	8.01213	0.136	0	2.399e-32	RP11-382A20.3
RAB32	6.69004e-37	2.10294	0.268	0.081	2.51505e-32	RAB32
TRIM22	7.37623e-37	-1.37691	0.163	0.347	2.77302e-32	TRIM22
MYLK	8.01017e-37	-0.551388	0.256	0.495	3.01134e-32	MYLK
CIRBP	8.15513e-37	0.517902	0.908	0.853	3.06584e-32	CIRBP
PDE4C	8.39529e-37	8.62863	0.136	0	3.15613e-32	PDE4C
FO538757.2	8.39529e-37	8.10099	0.136	0	3.15613e-32	FO538757.2
RERG	8.58287e-37	1.87857	0.229	0.05	3.22664e-32	RERG
PXDN	9.96593e-37	-1.11273	0.215	0.419	3.74659e-32	PXDN
RTL6	1.03151e-36	-8.08776	0	0.066	3.87786e-32	RTL6
AP006222.2	1.10431e-36	8.04988	0.135	0	4.15156e-32	AP006222.2
FAM43A	1.1761e-36	1.73434	0.258	0.071	4.42142e-32	FAM43A
DICER1	1.21942e-36	-1.34946	0.1	0.266	4.5843e-32	DICER1
DACH1	1.24242e-36	-1.3015	0.143	0.329	4.67076e-32	DACH1
ATRX	1.3176e-36	-0.835344	0.413	0.608	4.95339e-32	ATRX
KRTCAP2	1.62416e-36	-0.705682	0.481	0.682	6.10588e-32	KRTCAP2
FAM3C	1.68877e-36	1.43519	0.434	0.231	6.34877e-32	FAM3C
C15orf57	1.90989e-36	7.95414	0.134	0	7.18004e-32	C15orf57
RP11-983P16.4	1.90989e-36	8.10972	0.134	0	7.18004e-32	RP11-983P16.4
RNASEH2C	1.92472e-36	1.23661	0.487	0.283	7.23579e-32	RNASEH2C
ZNF638	2.29413e-36	-1.0841	0.22	0.422	8.62455e-32	ZNF638
PCM1	2.58581e-36	-1.01442	0.286	0.493	9.72108e-32	PCM1
TPPP3	2.66093e-36	1.84278	0.367	0.164	1.00035e-31	TPPP3
CDH11	2.96487e-36	-1.0258	0.219	0.427	1.11461e-31	CDH11
RPL36A	3.21631e-36	0.616837	0.722	0.586	1.20914e-31	RPL36A
CENPC	3.62317e-36	-1.15998	0.143	0.327	1.3621e-31	CENPC
CES1	3.7119e-36	2.31787	0.255	0.075	1.39545e-31	CES1
RALY	3.83466e-36	1.242	0.38	0.166	1.4416e-31	RALY
GTF3A	4.69974e-36	1.58021	0.34	0.136	1.76682e-31	GTF3A
UBR2	4.70055e-36	-1.64838	0.087	0.243	1.76712e-31	UBR2
ASH1L	4.70133e-36	-0.91856	0.29	0.498	1.76742e-31	ASH1L
TIMP1	5.10112e-36	0.901722	0.889	0.899	1.91772e-31	TIMP1
CD320	5.46699e-36	1.87767	0.235	0.056	2.05526e-31	CD320
APC	5.56074e-36	-1.58873	0.073	0.222	2.0905e-31	APC
RIF1	6.43664e-36	-1.29931	0.135	0.312	2.41979e-31	RIF1
FLNA	6.53783e-36	1.21194	0.481	0.267	2.45783e-31	FLNA
HLA-E	8.2784e-36	-0.686177	0.843	0.867	3.11218e-31	HLA-E
EIF3A	8.33544e-36	-0.939479	0.349	0.543	3.13362e-31	EIF3A
DUSP23	8.69713e-36	2.72978	0.186	0.028	3.2696e-31	DUSP23
GABPB1	9.59849e-36	2.37811	0.252	0.072	3.60845e-31	GABPB1
CTA-29F11.1	9.84384e-36	8.23132	0.132	0	3.70069e-31	CTA-29F11.1
ERBB2IP	9.84384e-36	8.07288	0.132	0	3.7007e-31	ERBB2IP
BAZ2B	1.00582e-35	-1.00769	0.249	0.451	3.78129e-31	BAZ2B
PTGS2	1.03338e-35	-1.32664	0.255	0.45	3.88489e-31	PTGS2
JPT2	1.04528e-35	-8.02961	0	0.064	3.92963e-31	JPT2
AL445472.1	1.04528e-35	-8.00054	0	0.064	3.92963e-31	AL445472.1
ZNF141	1.09322e-35	-2.13048	0.017	0.114	4.10987e-31	ZNF141
FXYD3	1.15378e-35	2.0522	0.22	0.048	4.33751e-31	FXYD3
C9orf16	1.541e-35	1.03015	0.488	0.272	5.79323e-31	C9orf16
MPHOSPH8	1.60382e-35	-0.700102	0.47	0.67	6.02941e-31	MPHOSPH8
EIF3J-AS1	1.69833e-35	8.36405	0.131	0	6.3847e-31	EIF3J-AS1
MIR22HG	1.74174e-35	-1.15095	0.332	0.513	6.54791e-31	MIR22HG
GABRA2	2.0831e-35	-1.82242	0.051	0.184	7.83121e-31	GABRA2
TRIP11	2.28046e-35	-1.28477	0.173	0.359	8.57317e-31	TRIP11
GABARAPL2	2.37457e-35	0.746216	0.7	0.544	8.92695e-31	GABARAPL2
IL6ST	2.6473e-35	-0.785797	0.586	0.721	9.95226e-31	IL6ST
NBL1	2.97533e-35	1.04296	0.609	0.444	1.11854e-30	NBL1
C19orf24	3.55009e-35	1.58452	0.278	0.087	1.33462e-30	C19orf24
PRRC2B	3.56774e-35	-1.23648	0.171	0.354	1.34126e-30	PRRC2B
CCL13	3.68378e-35	-1.21201	0.26	0.469	1.38488e-30	CCL13
NBEAL1	5.12992e-35	0.981027	0.556	0.363	1.92854e-30	NBEAL1
POLR2A	5.87739e-35	-1.09051	0.235	0.43	2.20955e-30	POLR2A
CREBBP	6.15558e-35	-1.19367	0.142	0.318	2.31413e-30	CREBBP
RAMP2	6.56219e-35	2.82668	0.184	0.029	2.46699e-30	RAMP2
TTTY15	7.18773e-35	-2.13151	0.023	0.126	2.70215e-30	TTTY15
EPC1	7.45718e-35	-0.815798	0.351	0.554	2.80345e-30	EPC1
TMEM5	8.68992e-35	7.86077	0.129	0	3.26689e-30	TMEM5
PSMA2	8.9305e-35	1.15394	0.473	0.268	3.35733e-30	PSMA2
PRPF8	9.16598e-35	-1.20914	0.157	0.338	3.44586e-30	PRPF8
FAAP20	9.3558e-35	1.14833	0.407	0.195	3.51722e-30	FAAP20
CTSH	9.72432e-35	3.07027	0.186	0.032	3.65576e-30	CTSH
AC087190.1	1.05685e-34	-8.0474	0	0.062	3.97313e-30	AC087190.1
TRIM38	1.13553e-34	-1.27431	0.128	0.299	4.26891e-30	TRIM38
RP11-792A8.4	1.14012e-34	8.18379	0.128	0	4.28618e-30	RP11-792A8.4
CLDN11	1.20212e-34	3.88382	0.156	0.014	4.51925e-30	CLDN11
SEMA3C	1.29059e-34	1.78762	0.196	0.034	4.85184e-30	SEMA3C
BAG1	1.43316e-34	1.30244	0.374	0.166	5.38781e-30	BAG1
MTDH	1.5172e-34	0.849877	0.628	0.451	5.70375e-30	MTDH
BRK1	1.54977e-34	0.617953	0.79	0.714	5.8262e-30	BRK1
SRGN	1.62356e-34	1.32932	0.224	0.049	6.10363e-30	SRGN
RARRES3	1.67274e-34	-0.761919	0.506	0.681	6.28849e-30	RARRES3
TCF25	1.84979e-34	-0.722122	0.506	0.708	6.9541e-30	TCF25
PSMD5-AS1	1.96167e-34	8.53622	0.127	0	7.37472e-30	PSMD5-AS1
ZBTB21	1.97822e-34	-1.79088	0.084	0.23	7.43692e-30	ZBTB21
PLEKHM3	2.16522e-34	-4.92996	0.002	0.07	8.13993e-30	PLEKHM3
PPP1R14A	2.30479e-34	1.4522	0.517	0.362	8.66463e-30	PPP1R14A
SUMO3	2.43768e-34	1.28358	0.397	0.199	9.16421e-30	SUMO3
METTL12	2.57257e-34	8.48504	0.127	0	9.67131e-30	METTL12
ZNF580	2.86849e-34	1.81333	0.242	0.066	1.07838e-29	ZNF580
CARD16	3.02375e-34	-0.867519	0.298	0.507	1.13675e-29	CARD16
CALD1	3.2744e-34	-0.315496	0.919	0.951	1.23098e-29	CALD1
PLXNB2	3.3104e-34	-1.18856	0.134	0.309	1.24451e-29	PLXNB2
AC011511.5	3.3577e-34	-7.8175	0	0.061	1.26229e-29	AC011511.5
RSPO3	3.42316e-34	2.17368	0.276	0.099	1.2869e-29	RSPO3
TIMP3	3.55353e-34	0.87862	0.757	0.677	1.33591e-29	TIMP3
ROBO1	3.62744e-34	-1.28668	0.125	0.292	1.3637e-29	ROBO1
MKKS	3.89771e-34	1.99183	0.278	0.096	1.4653e-29	MKKS
ZNF431	3.9082e-34	-2.01328	0.05	0.176	1.46925e-29	ZNF431
RP11-138A9.2	4.42232e-34	8.28257	0.126	0	1.66253e-29	RP11-138A9.2
MBD5	4.72596e-34	-1.37984	0.086	0.239	1.77668e-29	MBD5
BLOC1S6	4.88446e-34	-1.03105	0.222	0.411	1.83626e-29	BLOC1S6
C6orf48	5.10013e-34	0.789018	0.697	0.569	1.91734e-29	C6orf48
IGHG4	5.6901e-34	0.922112	0.147	0.01	2.13914e-29	IGHG4
MEDAG	5.74199e-34	4.57534	0.139	0.006	2.15864e-29	MEDAG
DPF2	6.1283e-34	-1.15121	0.11	0.277	2.30387e-29	DPF2
RPS23	6.38694e-34	-0.281106	0.982	0.98	2.40111e-29	RPS23
HLA-C	7.49065e-34	0.462538	0.955	0.941	2.81604e-29	HLA-C
NCOA7	7.62893e-34	-1.4112	0.337	0.5	2.86802e-29	NCOA7
PPIL4	9.80146e-34	-1.04172	0.216	0.405	3.68476e-29	PPIL4
LINC00936	9.95604e-34	8.14168	0.125	0	3.74287e-29	LINC00936
HYI	1.00853e-33	1.63592	0.29	0.103	3.79145e-29	HYI
FST	1.02467e-33	2.57033	0.178	0.027	3.85215e-29	FST
AC007388.1	1.06618e-33	-8.30234	0	0.06	4.00818e-29	AC007388.1
AC113383.1	1.06618e-33	-8.17662	0	0.06	4.00818e-29	AC113383.1
AC132192.2	1.06618e-33	-7.95516	0	0.06	4.00818e-29	AC132192.2
SLC35E2A	1.06618e-33	-7.90299	0	0.06	4.00818e-29	SLC35E2A
HDGFL2	1.06618e-33	-7.88739	0	0.06	4.00818e-29	HDGFL2
AC009133.1	1.06618e-33	-7.7782	0	0.06	4.00818e-29	AC009133.1
APOC1	1.71615e-33	-0.751441	0.281	0.5	6.45169e-29	APOC1
HAS2	1.81371e-33	-1.45012	0.172	0.345	6.81846e-29	HAS2
FBLN1	2.1085e-33	1.26769	0.772	0.841	7.92669e-29	FBLN1
KIDINS220	2.12389e-33	-1.19744	0.175	0.355	7.98456e-29	KIDINS220
COL8A1	2.14537e-33	2.18269	0.201	0.042	8.06532e-29	COL8A1
XBP1	2.22935e-33	1.25018	0.479	0.297	8.38102e-29	XBP1
CCBL2	2.2384e-33	7.83426	0.123	0	8.41503e-29	CCBL2
MRPS34	2.29342e-33	1.67703	0.285	0.1	8.62188e-29	MRPS34
MARCKSL1	2.5598e-33	1.77728	0.332	0.147	9.6233e-29	MARCKSL1
SPARCL1	2.5859e-33	0.81279	0.818	0.708	9.72144e-29	SPARCL1
IL7	2.6203e-33	-1.21328	0.108	0.271	9.85076e-29	IL7
AP1S2	2.70524e-33	2.44543	0.281	0.101	1.01701e-28	AP1S2
TMEM55B	2.93151e-33	7.79969	0.123	0	1.10207e-28	TMEM55B
KAT6A	3.00655e-33	-1.33413	0.106	0.264	1.13028e-28	KAT6A
BCL3	3.17145e-33	-0.950228	0.293	0.495	1.19228e-28	BCL3
PCNX3	3.3836e-33	-7.90754	0	0.059	1.27203e-28	PCNX3
PIP4P1	3.3836e-33	-7.94266	0	0.059	1.27203e-28	PIP4P1
EIPR1	3.3836e-33	-7.89309	0	0.059	1.27203e-28	EIPR1
AL158152.1	3.3836e-33	-7.82848	0	0.059	1.27203e-28	AL158152.1
AC020915.3	3.3836e-33	-7.53859	0	0.059	1.27203e-28	AC020915.3
DNM1L	4.21351e-33	-1.42664	0.123	0.284	1.58403e-28	DNM1L
PNPLA8	4.46542e-33	-1.15482	0.189	0.372	1.67873e-28	PNPLA8
SEC31A	4.50581e-33	-0.930768	0.324	0.519	1.69391e-28	SEC31A
SURF1	4.87258e-33	1.70318	0.279	0.096	1.8318e-28	SURF1
LTN1	5.57693e-33	-1.59991	0.071	0.211	2.09659e-28	LTN1
RPL8	6.04896e-33	0.333712	0.969	0.943	2.27405e-28	RPL8
SLC25A6	6.32686e-33	0.497813	0.845	0.822	2.37852e-28	SLC25A6
MPST	6.34668e-33	1.43202	0.306	0.118	2.38597e-28	MPST
KRT24	6.57906e-33	9.05794	0.122	0	2.47333e-28	KRT24
TNFRSF10B	8.08284e-33	-1.59139	0.095	0.245	3.03866e-28	TNFRSF10B
NSD1	8.8724e-33	-1.27149	0.1	0.257	3.33549e-28	NSD1
TMEM230	9.78956e-33	0.888955	0.619	0.475	3.68029e-28	TMEM230
AL035071.1	1.07323e-32	-8.01643	0	0.058	4.03469e-28	AL035071.1
Z93930.2	1.07323e-32	-7.83996	0	0.058	4.03469e-28	Z93930.2
COP1	1.07323e-32	-7.64871	0	0.058	4.03469e-28	COP1
GUCA2B	1.12384e-32	3.79167	0.146	0.012	4.22497e-28	GUCA2B
DAPK3	1.22202e-32	2.01163	0.219	0.055	4.59406e-28	DAPK3
GPC3	1.27838e-32	4.44276	0.15	0.015	4.80593e-28	GPC3
PHF3	1.28978e-32	-1.15071	0.172	0.349	4.84879e-28	PHF3
UBE2V1	1.34094e-32	-3.0865	0.016	0.104	5.04112e-28	UBE2V1
COPA	1.37668e-32	-1.05631	0.207	0.391	5.17551e-28	COPA
NXT1	1.69637e-32	1.58793	0.261	0.084	6.37732e-28	NXT1
GIGYF2	2.42579e-32	-1.23405	0.117	0.276	9.11951e-28	GIGYF2
GPBP1	2.59951e-32	-0.77254	0.391	0.587	9.7726e-28	GPBP1
NRDC	2.63116e-32	-1.12233	0.175	0.353	9.89159e-28	NRDC
KIAA1715	3.30039e-32	7.90213	0.119	0	1.24075e-27	KIAA1715
FAM198B-AS1	3.40228e-32	-8.27778	0	0.058	1.27905e-27	FAM198B-AS1
CYREN	3.40228e-32	-7.94188	0	0.058	1.27905e-27	CYREN
ARPC2	3.56505e-32	0.80656	0.664	0.54	1.34025e-27	ARPC2
SRFBP1	3.70514e-32	-1.36575	0.089	0.239	1.39291e-27	SRFBP1
SETX	3.71559e-32	-1.4561	0.113	0.268	1.39684e-27	SETX
TGOLN2	3.75959e-32	-1.01202	0.299	0.483	1.41338e-27	TGOLN2
KLF4	3.86315e-32	0.879404	0.724	0.605	1.45231e-27	KLF4
ST3GAL4	3.99885e-32	1.81262	0.259	0.084	1.50333e-27	ST3GAL4
TRADD	4.21896e-32	1.79443	0.216	0.054	1.58608e-27	TRADD
ZCCHC11	4.31592e-32	7.94618	0.119	0	1.62253e-27	ZCCHC11
HUWE1	4.68464e-32	-1.25329	0.105	0.26	1.76114e-27	HUWE1
PDIA6	5.03523e-32	0.802822	0.628	0.469	1.89294e-27	PDIA6
SFTA1P	5.17614e-32	-0.898389	0.201	0.405	1.94592e-27	SFTA1P
RPS11	5.29981e-32	0.336979	0.963	0.942	1.99241e-27	RPS11
SMC5	6.11018e-32	-1.08304	0.172	0.347	2.29706e-27	SMC5
ABHD14A	6.69445e-32	1.57369	0.27	0.094	2.51671e-27	ABHD14A
TNRC6B	7.17215e-32	-0.755486	0.365	0.562	2.6963e-27	TNRC6B
NPIPB5	7.268e-32	-1.75424	0.041	0.157	2.73233e-27	NPIPB5
THSD4	7.72099e-32	-1.19632	0.085	0.233	2.90263e-27	THSD4
MIER1	8.67471e-32	-0.964803	0.209	0.397	3.26117e-27	MIER1
ZFC3H1	9.67711e-32	-1.30093	0.126	0.288	3.63801e-27	ZFC3H1
MLXIP	9.98084e-32	-0.952578	0.288	0.478	3.7522e-27	MLXIP
CD34	1.00737e-31	3.01708	0.158	0.02	3.7871e-27	CD34
NT5C	1.05066e-31	1.40926	0.294	0.109	3.94985e-27	NT5C
RAB5IF	1.07799e-31	-8.13846	0	0.057	4.05261e-27	RAB5IF
AC092691.1	1.07799e-31	-7.93521	0	0.057	4.05261e-27	AC092691.1
AC239800.3	1.07799e-31	-7.86067	0	0.057	4.05261e-27	AC239800.3
RLIM	1.2054e-31	-1.63276	0.077	0.214	4.53158e-27	RLIM
ATF7IP	1.34044e-31	-1.41544	0.084	0.227	5.03923e-27	ATF7IP
JUND	1.36911e-31	-0.676488	0.696	0.782	5.14702e-27	JUND
FNDC1	1.45246e-31	-1.9534	0.055	0.178	5.46039e-27	FNDC1
ATP6AP2	1.45303e-31	0.884177	0.604	0.448	5.4625e-27	ATP6AP2
PLD3	1.58236e-31	1.10599	0.546	0.396	5.94872e-27	PLD3
ZNF720	2.06432e-31	-1.55465	0.092	0.238	7.76059e-27	ZNF720
HRSP12	2.15167e-31	7.63163	0.116	0	8.08897e-27	HRSP12
SLC25A3	2.15575e-31	0.60167	0.745	0.624	8.10431e-27	SLC25A3
HLA-A	2.2545e-31	0.413497	0.955	0.932	8.47558e-27	HLA-A
HNRNPH1	2.28058e-31	-0.606992	0.475	0.676	8.57359e-27	HNRNPH1
MYO18A	2.31455e-31	-3.70187	0.009	0.085	8.70132e-27	MYO18A
ARHGAP29	2.35749e-31	2.13776	0.186	0.037	8.86276e-27	ARHGAP29
MIA3	2.45467e-31	-1.22233	0.129	0.291	9.22809e-27	MIA3
PHF6	2.46897e-31	-1.9049	0.039	0.151	9.28185e-27	PHF6
C2	2.54466e-31	-0.762227	0.357	0.556	9.56641e-27	C2
SHPRH	2.60121e-31	-1.3715	0.094	0.241	9.77901e-27	SHPRH
SNRPD2	3.41269e-31	0.640133	0.735	0.632	1.28297e-26	SNRPD2
PHETA2	3.41375e-31	-7.99478	0	0.056	1.28336e-26	PHETA2
AC018797.2	3.41375e-31	-7.91303	0	0.056	1.28336e-26	AC018797.2
HNRNPA1P48	3.41375e-31	-7.62129	0	0.056	1.28336e-26	HNRNPA1P48
SRSF7	3.48309e-31	-0.706535	0.624	0.776	1.30943e-26	SRSF7
CLTC	3.68194e-31	-1.04132	0.197	0.373	1.38419e-26	CLTC
NAA10	4.29067e-31	1.60139	0.294	0.116	1.61304e-26	NAA10
PITHD1	5.45896e-31	1.61315	0.277	0.101	2.05224e-26	PITHD1
RP4-665J23.1	6.2608e-31	7.79781	0.115	0	2.35369e-26	RP4-665J23.1
PID1	7.34892e-31	1.72787	0.289	0.117	2.76275e-26	PID1
DDX46	7.44071e-31	-0.843182	0.325	0.522	2.79726e-26	DDX46
ERGIC3	7.54396e-31	0.855495	0.583	0.438	2.83608e-26	ERGIC3
CBX5	8.11101e-31	-1.1629	0.153	0.322	3.04925e-26	CBX5
THBS2	9.81833e-31	2.96239	0.159	0.023	3.6911e-26	THBS2
SENP7	1.05902e-30	-1.59974	0.055	0.178	3.98129e-26	SENP7
INTS13	1.08048e-30	-7.51993	0	0.055	4.06196e-26	INTS13
GPC6	1.13596e-30	-0.9252	0.277	0.461	4.27051e-26	GPC6
NDUFV3	1.20973e-30	-1.09535	0.153	0.324	4.54784e-26	NDUFV3
INO80D	1.3521e-30	-1.5984	0.082	0.22	5.08308e-26	INO80D
IMP3	1.42509e-30	1.29972	0.282	0.1	5.35747e-26	IMP3
RSBN1L	1.49849e-30	-0.870235	0.264	0.457	5.63343e-26	RSBN1L
TCF12	1.78057e-30	-1.31456	0.118	0.272	6.69387e-26	TCF12
IGF2	1.81747e-30	8.42565	0.113	0	6.83259e-26	IGF2
FAM175A	1.81747e-30	7.63346	0.113	0	6.83259e-26	FAM175A
TPI1	2.47709e-30	0.586305	0.828	0.778	9.31238e-26	TPI1
STAG1	2.61969e-30	-1.27384	0.14	0.299	9.84848e-26	STAG1
FAM127C	3.09388e-30	7.77327	0.112	0	1.16311e-25	FAM127C
METTL10	3.09388e-30	7.72672	0.112	0	1.16311e-25	METTL10
JOSD2	3.10367e-30	1.35652	0.326	0.141	1.1668e-25	JOSD2
FAM118A	3.20672e-30	-1.29903	0.092	0.237	1.20553e-25	FAM118A
FAT1	3.38552e-30	-1.35723	0.092	0.235	1.27275e-25	FAT1
BCLAF3	3.41804e-30	-7.88095	0	0.054	1.28498e-25	BCLAF3
AC015912.3	3.41804e-30	-7.67038	0	0.054	1.28498e-25	AC015912.3
TMEM250	3.41804e-30	-7.61253	0	0.054	1.28498e-25	TMEM250
CTBP1-DT	3.41804e-30	-7.59024	0	0.054	1.28498e-25	CTBP1-DT
CLN3	3.43941e-30	3.52475	0.139	0.013	1.29301e-25	CLN3
TAX1BP3	3.45958e-30	1.01821	0.5	0.329	1.3006e-25	TAX1BP3
C17orf58	3.51782e-30	2.45724	0.159	0.024	1.32249e-25	C17orf58
SYNE1	3.54831e-30	-1.06938	0.214	0.392	1.33395e-25	SYNE1
DDX5	4.01668e-30	-0.439763	0.927	0.929	1.51003e-25	DDX5
CHIC2	4.09346e-30	1.60193	0.237	0.072	1.53889e-25	CHIC2
HSPB2	4.38103e-30	1.89307	0.236	0.074	1.647e-25	HSPB2
PHACTR4	4.5307e-30	-1.09698	0.113	0.267	1.70327e-25	PHACTR4
RPLP0	4.54473e-30	0.383593	0.941	0.934	1.70855e-25	RPLP0
VCL	4.71291e-30	-0.905152	0.285	0.471	1.77177e-25	VCL
GPR63	4.72763e-30	-1.3854	0.082	0.221	1.77731e-25	GPR63
TYMP	4.82444e-30	0.971003	0.551	0.367	1.8137e-25	TYMP
HERC1	5.23332e-30	-1.36282	0.093	0.235	1.96741e-25	HERC1
WBSCR16	5.26366e-30	7.53537	0.111	0	1.97882e-25	WBSCR16
SNF8	5.4155e-30	1.26855	0.311	0.127	2.0359e-25	SNF8
TFAM	5.72405e-30	-1.28505	0.126	0.279	2.1519e-25	TFAM
OGFOD3	6.45376e-30	1.83634	0.223	0.065	2.42623e-25	OGFOD3
LCOR	6.68984e-30	-1.57796	0.065	0.191	2.51498e-25	LCOR
RAB11B	6.86583e-30	1.09402	0.423	0.232	2.58114e-25	RAB11B
MT-ND4	7.51267e-30	-0.265933	0.997	0.996	2.82431e-25	MT-ND4
HIVEP1	7.62651e-30	-1.61623	0.055	0.175	2.86711e-25	HIVEP1
SLC38A2	7.75887e-30	-0.861105	0.488	0.633	2.91687e-25	SLC38A2
ABCA8	9.20546e-30	-0.57924	0.586	0.729	3.4607e-25	ABCA8
TGM2	9.69493e-30	-1.0388	0.091	0.239	3.64471e-25	TGM2
EFEMP2	1.03564e-29	0.895231	0.558	0.42	3.89338e-25	EFEMP2
MKLN1	1.0394e-29	-1.10773	0.134	0.293	3.90753e-25	MKLN1
PEBP1	1.04605e-29	0.540233	0.817	0.733	3.93251e-25	PEBP1
HTRA3	1.0749e-29	1.87493	0.336	0.164	4.04099e-25	HTRA3
MIR29B2CHG	1.08072e-29	-7.93784	0	0.053	4.06285e-25	MIR29B2CHG
AC090152.1	1.08072e-29	-7.75131	0	0.053	4.06285e-25	AC090152.1
AL049840.1	1.08072e-29	-7.70159	0	0.053	4.06285e-25	AL049840.1
FDX2	1.08072e-29	-7.69681	0	0.053	4.06285e-25	FDX2
AC244090.1	1.08072e-29	-7.55319	0	0.053	4.06285e-25	AC244090.1
ITM2C	1.15479e-29	0.781393	0.619	0.462	4.34132e-25	ITM2C
RP11-352M15.2	1.16678e-29	7.8401	0.11	0	4.3864e-25	RP11-352M15.2
UBA6	1.2101e-29	-1.35129	0.096	0.24	4.54923e-25	UBA6
OMD	1.32136e-29	5.01944	0.118	0.004	4.96751e-25	OMD
FAM184B	1.34967e-29	-4.07457	0.003	0.062	5.07396e-25	FAM184B
TOMM20	1.36257e-29	-0.690604	0.449	0.621	5.12243e-25	TOMM20
COPRS	1.63095e-29	1.30785	0.254	0.084	6.13139e-25	COPRS
NEGR1	1.7281e-29	-0.983258	0.27	0.446	6.49663e-25	NEGR1
ATN1	1.79197e-29	-1.17379	0.173	0.342	6.73672e-25	ATN1
PPIC	1.80563e-29	1.11675	0.578	0.454	6.78809e-25	PPIC
FGL2	1.85418e-29	1.31541	0.248	0.082	6.9706e-25	FGL2
ICAM1	2.29925e-29	-1.15612	0.437	0.581	8.64379e-25	ICAM1
COPB2	2.50828e-29	-1.06758	0.186	0.355	9.42963e-25	COPB2
GBF1	2.65796e-29	-1.69911	0.05	0.165	9.99234e-25	GBF1
FAM193A	3.22851e-29	-1.75974	0.044	0.155	1.21372e-24	FAM193A
PRSS23	3.27119e-29	1.39081	0.439	0.272	1.22977e-24	PRSS23
MAP3K2	3.36373e-29	-1.09718	0.135	0.292	1.26456e-24	MAP3K2
AL034417.3	3.41527e-29	-8.40467	0	0.052	1.28394e-24	AL034417.3
LARGE1	3.41527e-29	-7.89617	0	0.052	1.28394e-24	LARGE1
AL450998.2	3.41527e-29	-7.85503	0	0.052	1.28394e-24	AL450998.2
AL390728.6	3.41527e-29	-7.79805	0	0.052	1.28394e-24	AL390728.6
LINC02550	3.41527e-29	-7.75828	0	0.052	1.28394e-24	LINC02550
AL355338.1	3.41527e-29	-7.743	0	0.052	1.28394e-24	AL355338.1
CRYAB	3.62287e-29	1.55679	0.506	0.338	1.36198e-24	CRYAB
VAPA	3.96055e-29	0.828032	0.61	0.457	1.48893e-24	VAPA
SPEN	4.13199e-29	-1.11765	0.112	0.264	1.55338e-24	SPEN
ANK2	5.03924e-29	-1.23457	0.203	0.37	1.89445e-24	ANK2
RPAP2	5.34567e-29	-1.71932	0.069	0.194	2.00965e-24	RPAP2
CTSF	5.48081e-29	1.00457	0.459	0.283	2.06045e-24	CTSF
CMTM3	5.6264e-29	1.55069	0.299	0.125	2.11519e-24	CMTM3
ZNF708	6.73774e-29	-1.91309	0.026	0.121	2.53299e-24	ZNF708
PDLIM3	7.14429e-29	-0.69318	0.321	0.535	2.68582e-24	PDLIM3
ANKRD50	7.36982e-29	-1.40353	0.066	0.192	2.77061e-24	ANKRD50
EMP2	7.39241e-29	-0.565621	0.598	0.745	2.7791e-24	EMP2
BOD1	8.46558e-29	1.60015	0.244	0.082	3.18255e-24	BOD1
IGLC7	8.54126e-29	4.65953	0.113	0.003	3.211e-24	IGLC7
SOD1	8.90255e-29	0.579884	0.821	0.772	3.34682e-24	SOD1
ZNF721	9.29112e-29	-1.27343	0.088	0.225	3.4929e-24	ZNF721
DOCK1	9.38704e-29	-1.42429	0.092	0.229	3.52897e-24	DOCK1
CYLD	9.50913e-29	-1.21732	0.178	0.339	3.57486e-24	CYLD
HDHD5	1.07874e-28	-7.46494	0	0.051	4.05543e-24	HDHD5
MAIP1	1.07875e-28	-7.60297	0	0.051	4.05543e-24	MAIP1
AKAP9	1.1517e-28	-0.771925	0.422	0.591	4.32969e-24	AKAP9
COL15A1	1.25762e-28	-0.730712	0.316	0.516	4.72791e-24	COL15A1
NCKAP5	1.3782e-28	-1.60867	0.047	0.16	5.1812e-24	NCKAP5
GPAA1	1.62051e-28	1.03156	0.372	0.185	6.09213e-24	GPAA1
COL14A1	1.72988e-28	-0.746577	0.543	0.693	6.50332e-24	COL14A1
RUFY3	1.74667e-28	-0.988806	0.179	0.348	6.56645e-24	RUFY3
BMPR2	1.81522e-28	-1.24033	0.16	0.317	6.82415e-24	BMPR2
ARRDC4	1.90227e-28	-1.3759	0.092	0.23	7.15139e-24	ARRDC4
ANKRD35	2.01877e-28	1.77696	0.229	0.074	7.58936e-24	ANKRD35
FAM150B	2.13661e-28	8.63228	0.105	0	8.03236e-24	FAM150B
TRIP12	2.3498e-28	-1.35679	0.109	0.253	8.83383e-24	TRIP12
BRD8	2.41851e-28	-1.42846	0.075	0.204	9.09214e-24	BRD8
GUCA2A	2.8105e-28	2.29896	0.15	0.023	1.05658e-23	GUCA2A
CILP	2.8614e-28	2.3881	0.228	0.077	1.07572e-23	CILP
PTGFRN	3.12826e-28	-1.12745	0.151	0.307	1.17604e-23	PTGFRN
KANK2	3.21622e-28	-0.803988	0.34	0.522	1.20911e-23	KANK2
AC026391.1	3.40561e-28	-7.98489	0	0.05	1.28031e-23	AC026391.1
AC245014.3	3.40561e-28	-7.81026	0	0.05	1.28031e-23	AC245014.3
AL591846.2	3.40561e-28	-7.69037	0	0.05	1.28031e-23	AL591846.2
SHLD1	3.40561e-28	-7.61694	0	0.05	1.28031e-23	SHLD1
UNC5C	3.46351e-28	-1.38662	0.078	0.208	1.30207e-23	UNC5C
AL132709.8	3.61826e-28	7.50078	0.105	0	1.36025e-23	AL132709.8
USP15	3.78382e-28	-0.971766	0.149	0.308	1.42249e-23	USP15
ZNF410	3.78828e-28	-3.19556	0.008	0.077	1.42416e-23	ZNF410
DDR2	3.80452e-28	-0.886449	0.385	0.554	1.43027e-23	DDR2
PDE7B	3.938e-28	-1.22777	0.083	0.218	1.48045e-23	PDE7B
APOL4	3.95682e-28	-1.82927	0.068	0.19	1.48753e-23	APOL4
POLE4	4.06978e-28	1.26699	0.348	0.171	1.52999e-23	POLE4
FABP4	4.42411e-28	-0.908928	0.24	0.426	1.6632e-23	FABP4
SETD2	4.55874e-28	-1.38083	0.076	0.206	1.71381e-23	SETD2
CDC40	4.65589e-28	-1.00145	0.186	0.353	1.75033e-23	CDC40
CBR1	5.03875e-28	1.08642	0.413	0.23	1.89427e-23	CBR1
EIF2AK2	5.06687e-28	-0.922739	0.228	0.398	1.90484e-23	EIF2AK2
HEBP2	5.37941e-28	1.33669	0.269	0.102	2.02234e-23	HEBP2
ZKSCAN1	6.92356e-28	-0.964747	0.169	0.333	2.60284e-23	ZKSCAN1
NCAM1	6.97607e-28	-0.890644	0.133	0.295	2.62258e-23	NCAM1
TPST1	6.99977e-28	1.59791	0.261	0.1	2.63149e-23	TPST1
DYNC1H1	7.08176e-28	-1.04736	0.242	0.411	2.66232e-23	DYNC1H1
TRERF1	7.31154e-28	-1.2808	0.09	0.227	2.7487e-23	TRERF1
C1orf27	7.96519e-28	7.57763	0.103	0	2.99443e-23	C1orf27
DNAJC1	9.59515e-28	1.37003	0.328	0.157	3.6072e-23	DNAJC1
TRIM56	1.06248e-27	-1.02464	0.173	0.334	3.99429e-23	TRIM56
ETFBKMT	1.07463e-27	-7.7088	0	0.049	4.03995e-23	ETFBKMT
AC093827.4	1.07463e-27	-7.49358	0	0.049	4.03995e-23	AC093827.4
SMNDC1	1.11675e-27	-1.40928	0.089	0.222	4.1983e-23	SMNDC1
TSTD2	1.16815e-27	-1.82859	0.039	0.142	4.39156e-23	TSTD2
AURKAIP1	1.295e-27	0.863718	0.481	0.292	4.86844e-23	AURKAIP1
NDUFC1	1.3727e-27	-0.554158	0.463	0.653	5.16052e-23	NDUFC1
TMEM119	1.58142e-27	-0.773735	0.241	0.427	5.9452e-23	TMEM119
MTPN	1.72775e-27	-0.859805	0.313	0.49	6.49529e-23	MTPN
C11orf57	1.7512e-27	7.61275	0.102	0	6.58345e-23	C11orf57
CNOT4	1.80682e-27	-0.859003	0.226	0.403	6.79256e-23	CNOT4
PITPNB	1.88076e-27	-1.05766	0.173	0.332	7.07054e-23	PITPNB
MAF1	2.0128e-27	1.15418	0.383	0.202	7.56691e-23	MAF1
ANP32B	2.08804e-27	0.958303	0.487	0.305	7.84979e-23	ANP32B
FNDC3B	2.35042e-27	-0.996768	0.268	0.431	8.83617e-23	FNDC3B
EEF1A1	2.3696e-27	0.295961	0.997	0.992	8.90828e-23	EEF1A1
SLK	2.59066e-27	-1.05043	0.148	0.305	9.73932e-23	SLK
RPL26	2.61746e-27	0.264913	0.981	0.961	9.84006e-23	RPL26
2025-09-01	2.62756e-27	2.19221	0.15	0.024	9.87806e-23	2025-09-01
MIR222HG	2.73848e-27	-1.73198	0.077	0.202	1.0295e-22	MIR222HG
HERPUD1	2.92108e-27	0.791436	0.637	0.507	1.09815e-22	HERPUD1
AC116366.3	3.38929e-27	-7.33825	0	0.048	1.27417e-22	AC116366.3
AL683813.1	3.38929e-27	-7.78759	0	0.048	1.27417e-22	AL683813.1
AL050341.2	3.38929e-27	-7.77831	0	0.048	1.27417e-22	AL050341.2
SGO2	3.38929e-27	-7.67652	0	0.048	1.27417e-22	SGO2
NECTIN1	3.38929e-27	-7.65899	0	0.048	1.27417e-22	NECTIN1
ZSWIM9	3.38929e-27	-7.55524	0	0.048	1.27417e-22	ZSWIM9
BMT2	3.38929e-27	-7.4522	0	0.048	1.27417e-22	BMT2
SEC62	3.67001e-27	-0.415773	0.724	0.829	1.3797e-22	SEC62
GUCY1A3	3.84518e-27	8.36528	0.101	0	1.44556e-22	GUCY1A3
CHD4	4.01159e-27	-0.989405	0.286	0.461	1.50812e-22	CHD4
C4orf48	4.34656e-27	1.13634	0.219	0.066	1.63405e-22	C4orf48
BTF3	5.04942e-27	0.383806	0.912	0.858	1.89828e-22	BTF3
PSMC6	5.46708e-27	-0.841111	0.286	0.456	2.0553e-22	PSMC6
TCEB3	6.49128e-27	7.48177	0.1	0	2.44033e-22	TCEB3
KBTBD2	6.6935e-27	-1.28779	0.092	0.226	2.51635e-22	KBTBD2
MT-ND5	6.73325e-27	-0.317209	0.967	0.967	2.5313e-22	MT-ND5
UBR5	6.95045e-27	-1.31302	0.118	0.259	2.61295e-22	UBR5
KDM5A	7.06389e-27	-1.00252	0.171	0.329	2.6556e-22	KDM5A
LDB1	7.57931e-27	-2.0128	0.03	0.123	2.84937e-22	LDB1
MRC2	9.85006e-27	-0.750929	0.375	0.559	3.70303e-22	MRC2
MYO1C	1.00853e-26	-0.87431	0.252	0.425	3.79146e-22	MYO1C
TNFAIP3	1.05005e-26	-1.40565	0.291	0.443	3.94755e-22	TNFAIP3
AC006480.2	1.06844e-26	-7.85531	0	0.047	4.0167e-22	AC006480.2
AC092279.1	1.06844e-26	-7.54177	0	0.047	4.0167e-22	AC092279.1
BRD3OS	1.06844e-26	-7.435	0	0.047	4.0167e-22	BRD3OS
AC027277.1	1.06844e-26	-7.38082	0	0.047	4.0167e-22	AC027277.1
AL137186.2	1.06844e-26	-7.36295	0	0.047	4.0167e-22	AL137186.2
AL035413.1	1.06844e-26	-7.27522	0	0.047	4.0167e-22	AL035413.1
IGFBP5	1.14212e-26	1.24823	0.459	0.292	4.29367e-22	IGFBP5
TRNT1	1.14284e-26	-1.55552	0.05	0.16	4.29639e-22	TRNT1
ZDHHC17	1.30165e-26	-1.5227	0.061	0.177	4.89341e-22	ZDHHC17
CTDSPL2	1.37815e-26	-1.28799	0.073	0.197	5.18103e-22	CTDSPL2
CTB-50L17.10	1.42229e-26	7.54727	0.099	0	5.34697e-22	CTB-50L17.10
SEPN1	1.42229e-26	7.48319	0.099	0	5.34697e-22	SEPN1
FBXL15	1.45084e-26	1.71593	0.192	0.051	5.45428e-22	FBXL15
MRPL12	1.49086e-26	1.7212	0.205	0.06	5.60473e-22	MRPL12
SLC25A4	1.77409e-26	2.35126	0.158	0.032	6.66951e-22	SLC25A4
ICAM4	1.84146e-26	-1.55948	0.181	0.326	6.9228e-22	ICAM4
RP11-1094M14.11	1.8468e-26	7.59497	0.098	0	6.94286e-22	RP11-1094M14.11
UCHL1	1.93025e-26	2.93157	0.129	0.015	7.25657e-22	UCHL1
RPS6KA2	2.02023e-26	-1.1697	0.123	0.27	7.59486e-22	RPS6KA2
MAP1B	2.2424e-26	1.13979	0.278	0.11	8.43009e-22	MAP1B
VPS4B	2.31327e-26	-1.0617	0.159	0.314	8.69649e-22	VPS4B
TMEM57	2.39767e-26	7.45121	0.098	0	9.01379e-22	TMEM57
C16orf62	2.39767e-26	7.35424	0.098	0	9.01379e-22	C16orf62
RBM42	2.46038e-26	1.2054	0.302	0.132	9.24957e-22	RBM42
DDRGK1	2.68943e-26	1.40464	0.293	0.129	1.01106e-21	DDRGK1
TAF1D	3.01706e-26	-0.786015	0.354	0.535	1.13423e-21	TAF1D
PCNXL4	3.11241e-26	7.83656	0.097	0	1.17008e-21	PCNXL4
ARID1A	3.34566e-26	-1.10574	0.142	0.292	1.25777e-21	ARID1A
AC006333.2	3.36658e-26	-7.79532	0	0.046	1.26563e-21	AC006333.2
AL451165.2	3.36658e-26	-7.57467	0	0.046	1.26563e-21	AL451165.2
AC004520.1	3.36658e-26	-7.50045	0	0.046	1.26563e-21	AC004520.1
AC093627.6	3.36658e-26	-7.38732	0	0.046	1.26563e-21	AC093627.6
FNDC3A	3.38682e-26	-1.07646	0.143	0.292	1.27324e-21	FNDC3A
PCDHGC3	3.40951e-26	-3.6031	0.005	0.065	1.28177e-21	PCDHGC3
COL6A5	3.45066e-26	-2.28211	0.024	0.11	1.29724e-21	COL6A5
NFKB2	3.86449e-26	-1.16291	0.188	0.343	1.45282e-21	NFKB2
RP11-395A13.2	4.03965e-26	7.70629	0.097	0	1.51867e-21	RP11-395A13.2
N6AMT2	4.03965e-26	7.62062	0.097	0	1.51867e-21	N6AMT2
UNC5D	4.21901e-26	-2.17009	0.016	0.093	1.58609e-21	UNC5D
SYNCRIP	4.31377e-26	-0.872148	0.247	0.417	1.62172e-21	SYNCRIP
PRRC2A	4.39882e-26	-1.11066	0.15	0.301	1.65369e-21	PRRC2A
PER2	4.41708e-26	-1.20553	0.113	0.254	1.66056e-21	PER2
SNX13	4.52032e-26	-1.21252	0.089	0.218	1.69937e-21	SNX13
ZNF644	4.53198e-26	-1.02302	0.151	0.308	1.70375e-21	ZNF644
TEAD1	4.59976e-26	-1.15631	0.12	0.262	1.72923e-21	TEAD1
EIF4G1	4.64729e-26	-1.00112	0.208	0.37	1.7471e-21	EIF4G1
PTGIS	4.79587e-26	2.65277	0.133	0.018	1.80296e-21	PTGIS
PDE5A	4.94184e-26	-0.98862	0.158	0.313	1.85784e-21	PDE5A
ZNF451	5.92845e-26	-1.15338	0.129	0.273	2.22874e-21	ZNF451
AP3S1	6.00136e-26	0.964468	0.502	0.358	2.25615e-21	AP3S1
TET2	6.15582e-26	-1.62994	0.04	0.139	2.31422e-21	TET2
DDX23	6.64703e-26	-1.13267	0.111	0.248	2.49888e-21	DDX23
FDX1L	6.80229e-26	7.41746	0.096	0	2.55725e-21	FDX1L
RQCD1	6.80229e-26	7.46384	0.096	0	2.55725e-21	RQCD1
ZCCHC24	7.50563e-26	-0.907966	0.224	0.388	2.82167e-21	ZCCHC24
TERF2IP	8.15535e-26	1.01856	0.431	0.253	3.06592e-21	TERF2IP
CMB9-22P13.1	8.82509e-26	8.04672	0.096	0	3.31771e-21	CMB9-22P13.1
RNF19A	9.17259e-26	-1.2162	0.106	0.24	3.44834e-21	RNF19A
ESCO1	9.31122e-26	-1.58656	0.056	0.166	3.50046e-21	ESCO1
CKB	9.47468e-26	1.0181	0.377	0.206	3.56191e-21	CKB
DDX6	9.69942e-26	-0.891071	0.259	0.426	3.6464e-21	DDX6
PSIP1	9.80756e-26	1.23697	0.37	0.201	3.68705e-21	PSIP1
CADM3	1.0487e-25	1.64676	0.315	0.159	3.94247e-21	CADM3
AL391807.1	1.06029e-25	-8.08089	0	0.045	3.98605e-21	AL391807.1
ENTR1	1.06029e-25	-7.7584	0	0.045	3.98605e-21	ENTR1
GMDS-DT	1.06029e-25	-7.56888	0	0.045	3.98605e-21	GMDS-DT
UTP25	1.06029e-25	-7.50255	0	0.045	3.98605e-21	UTP25
AC004130.1	1.06029e-25	-7.36967	0	0.045	3.98605e-21	AC004130.1
KIAA1683	1.14478e-25	7.78237	0.095	0	4.30369e-21	KIAA1683
ARID4B	1.15064e-25	-0.643881	0.488	0.642	4.3257e-21	ARID4B
RNF130	1.15795e-25	1.31542	0.31	0.145	4.35321e-21	RNF130
HAGH	1.16752e-25	2.09492	0.168	0.04	4.38918e-21	HAGH
GPATCH2	1.23699e-25	-1.11001	0.109	0.248	4.65034e-21	GPATCH2
CEP350	1.26748e-25	-1.01858	0.126	0.27	4.76497e-21	CEP350
RNF216	1.28609e-25	-1.1952	0.123	0.264	4.83493e-21	RNF216
ITGA5	1.29891e-25	-1.17662	0.123	0.265	4.88312e-21	ITGA5
COQ10B	1.3651e-25	-0.909826	0.315	0.471	5.13194e-21	COQ10B
PAPD4	1.48479e-25	7.50649	0.095	0	5.58193e-21	PAPD4
LPP	1.5888e-25	-0.620664	0.399	0.573	5.97292e-21	LPP
ATP10D	1.65558e-25	-1.51083	0.066	0.182	6.224e-21	ATP10D
CEP170	1.67089e-25	-1.35819	0.1	0.229	6.28153e-21	CEP170
UQCR10	1.68869e-25	-0.570311	0.538	0.695	6.34848e-21	UQCR10
CRABP2	1.73734e-25	2.8444	0.147	0.028	6.53136e-21	CRABP2
SP100	1.77738e-25	-0.830573	0.304	0.469	6.68187e-21	SP100
PRDM2	1.78086e-25	-1.02888	0.159	0.31	6.69497e-21	PRDM2
SLC9A9	1.78458e-25	-1.14247	0.115	0.255	6.70894e-21	SLC9A9
SPTBN1	1.78572e-25	-0.621668	0.55	0.695	6.71323e-21	SPTBN1
NNMT	1.84863e-25	-0.690301	0.756	0.831	6.94973e-21	NNMT
CPE	1.86655e-25	2.47953	0.153	0.031	7.01709e-21	CPE
CASP4	1.93438e-25	-0.85937	0.296	0.465	7.27212e-21	CASP4
CCNT1	2.06093e-25	-1.28277	0.082	0.207	7.74786e-21	CCNT1
MANF	2.06297e-25	1.21021	0.35	0.185	7.75554e-21	MANF
CORO1B	2.12757e-25	1.34302	0.32	0.153	7.99838e-21	CORO1B
DNAJA1	2.15829e-25	-0.53189	0.792	0.854	8.11388e-21	DNAJA1
NFAT5	2.17144e-25	-1.02199	0.198	0.357	8.16331e-21	NFAT5
PUM3	2.23917e-25	-1.21308	0.118	0.256	8.41794e-21	PUM3
TP53BP1	2.35606e-25	-1.28164	0.093	0.222	8.85738e-21	TP53BP1
SRSF8	2.36645e-25	1.82767	0.224	0.079	8.89642e-21	SRSF8
PIEZO2	2.43004e-25	-2.09425	0.049	0.151	9.1355e-21	PIEZO2
PML	2.4732e-25	-1.01103	0.152	0.305	9.29775e-21	PML
ODC1	2.52764e-25	2.12475	0.214	0.073	9.5024e-21	ODC1
CAMSAP2	2.99494e-25	-1.24872	0.084	0.21	1.12592e-20	CAMSAP2
DNAJB1	3.22236e-25	0.791574	0.803	0.754	1.21141e-20	DNAJB1
RP5-1085F17.3	3.23691e-25	7.53001	0.094	0	1.21688e-20	RP5-1085F17.3
SVIL-AS1	3.23691e-25	7.61228	0.094	0	1.21688e-20	SVIL-AS1
LYSMD2	3.31058e-25	2.35983	0.158	0.034	1.24458e-20	LYSMD2
ABCF1	3.32573e-25	-0.870281	0.195	0.356	1.25027e-20	ABCF1
AL138828.1	3.33781e-25	-8.00427	0	0.045	1.25482e-20	AL138828.1
AL355472.1	3.33781e-25	-7.56867	0	0.045	1.25482e-20	AL355472.1
AC119674.2	3.33781e-25	-7.55675	0	0.045	1.25482e-20	AC119674.2
SELENOO	3.33781e-25	-7.51626	0	0.045	1.25482e-20	SELENOO
AC104794.2	3.33781e-25	-7.48537	0	0.045	1.25482e-20	AC104794.2
EFL1	3.33781e-25	-7.39001	0	0.045	1.25482e-20	EFL1
OSER1-DT	3.33781e-25	-7.34094	0	0.045	1.25482e-20	OSER1-DT
FXR1	3.36298e-25	-0.842616	0.254	0.424	1.26428e-20	FXR1
AKR1C3	3.66566e-25	3.317	0.124	0.015	1.37807e-20	AKR1C3
MAP4	3.96901e-25	-0.697776	0.337	0.514	1.49211e-20	MAP4
SLC39A3	4.07819e-25	1.64295	0.183	0.048	1.53315e-20	SLC39A3
THUMPD3-AS1	4.18715e-25	-0.929224	0.296	0.464	1.57412e-20	THUMPD3-AS1
TOMM70A	4.19596e-25	7.35399	0.093	0	1.57743e-20	TOMM70A
SLC16A1-AS1	4.21228e-25	-1.42137	0.052	0.157	1.58356e-20	SLC16A1-AS1
TBC1D23	4.79628e-25	-1.30251	0.09	0.216	1.80311e-20	TBC1D23
TPP2	4.95376e-25	-1.22808	0.103	0.235	1.86232e-20	TPP2
ID4	5.0137e-25	1.62944	0.374	0.222	1.88485e-20	ID4
KIAA0907	5.4384e-25	7.80625	0.093	0	2.04451e-20	KIAA0907
ACP5	5.58693e-25	-0.893978	0.242	0.415	2.10035e-20	ACP5
SRRM1	6.17139e-25	-0.545616	0.46	0.631	2.32007e-20	SRRM1
GAS1	6.32212e-25	3.56406	0.101	0.004	2.37674e-20	GAS1
PCLO	6.77823e-25	-2.2376	0.016	0.089	2.54821e-20	PCLO
ODF2L	6.99845e-25	-0.756455	0.291	0.464	2.631e-20	ODF2L
HNRNPU-AS1	7.04777e-25	7.81827	0.092	0	2.64954e-20	HNRNPU-AS1
ABI3BP	7.10193e-25	-0.900008	0.372	0.533	2.6699e-20	ABI3BP
SMOC2	7.42362e-25	2.16537	0.131	0.019	2.79084e-20	SMOC2
GABRE	7.91725e-25	-1.53957	0.066	0.18	2.97641e-20	GABRE
CECR5	9.13212e-25	7.24494	0.092	0	3.43313e-20	CECR5
FAM58A	9.13212e-25	7.3732	0.092	0	3.43313e-20	FAM58A
IL17RC	9.21276e-25	2.1069	0.146	0.028	3.46345e-20	IL17RC
OGT	9.50214e-25	-1.19951	0.086	0.21	3.57223e-20	OGT
ALDH2	9.70326e-25	0.962505	0.449	0.286	3.64785e-20	ALDH2
HLA-DRA	9.98394e-25	0.225749	0.257	0.098	3.75336e-20	HLA-DRA
AC100810.1	1.05028e-24	-8.04365	0	0.044	3.94842e-20	AC100810.1
Z97989.1	1.05028e-24	-7.50018	0	0.044	3.94842e-20	Z97989.1
AC005332.7	1.05028e-24	-7.26826	0	0.044	3.94842e-20	AC005332.7
PERP	1.05795e-24	2.20243	0.152	0.032	3.97727e-20	PERP
QDPR	1.09469e-24	1.62614	0.196	0.059	4.11538e-20	QDPR
ENY2	1.10482e-24	-0.548911	0.542	0.702	4.15345e-20	ENY2
FAM134C	1.18313e-24	7.54512	0.092	0	4.44785e-20	FAM134C
RBP5	1.19588e-24	-1.33915	0.097	0.227	4.49578e-20	RBP5
ABCC4	1.21118e-24	-1.37955	0.071	0.188	4.55332e-20	ABCC4
DTX3L	1.2555e-24	-1.47055	0.048	0.149	4.71994e-20	DTX3L
IGHG3	1.28615e-24	1.44772	0.115	0.011	4.83516e-20	IGHG3
UBTF	1.351e-24	-1.07388	0.165	0.312	5.07894e-20	UBTF
TSEN34	1.37132e-24	1.28324	0.301	0.137	5.15534e-20	TSEN34
PKDCC	1.43245e-24	-1.16906	0.115	0.252	5.38516e-20	PKDCC
NXN	1.55378e-24	-1.36835	0.067	0.182	5.84129e-20	NXN
SLC25A39	1.6436e-24	1.25301	0.246	0.092	6.17897e-20	SLC25A39
PYCARD	1.64361e-24	1.38725	0.28	0.123	6.179e-20	PYCARD
INTU	1.66936e-24	-1.70591	0.046	0.147	6.27579e-20	INTU
HMGB1	1.73448e-24	-0.309597	0.927	0.947	6.52062e-20	HMGB1
PUM1	1.73806e-24	-0.970916	0.192	0.347	6.53405e-20	PUM1
HELLS	1.74318e-24	-1.42723	0.061	0.171	6.5533e-20	HELLS
PLP2	1.84942e-24	1.12747	0.436	0.284	6.95271e-20	PLP2
ACSL4	1.85835e-24	-1.41107	0.088	0.211	6.9863e-20	ACSL4
CNOT1	1.88346e-24	-1.15959	0.111	0.245	7.08069e-20	CNOT1
UPF1	1.98111e-24	-1.62588	0.046	0.146	7.44778e-20	UPF1
C10orf10	1.98505e-24	8.60367	0.091	0	7.46259e-20	C10orf10
RP11-108M9.4	1.98505e-24	7.51851	0.091	0	7.46259e-20	RP11-108M9.4
SLCO2B1	2.07906e-24	-1.47697	0.057	0.165	7.816e-20	SLCO2B1
SSPN	2.11618e-24	1.13625	0.429	0.273	7.95556e-20	SSPN
SNRNP70	2.13014e-24	1.05601	0.398	0.229	8.00805e-20	SNRNP70
SLFN12	2.30233e-24	-1.56006	0.047	0.149	8.65539e-20	SLFN12
RFC1	3.15925e-24	-0.993095	0.218	0.372	1.18769e-19	RFC1
C10orf143	3.30337e-24	-7.5364	0	0.043	1.24187e-19	C10orf143
CALHM5	3.30337e-24	-7.35062	0	0.043	1.24187e-19	CALHM5
AC015922.4	3.30337e-24	-7.10174	0	0.043	1.24187e-19	AC015922.4
KB-1732A1.1	3.32867e-24	8.04006	0.09	0	1.25138e-19	KB-1732A1.1
FAM46C	3.32867e-24	7.63174	0.09	0	1.25138e-19	FAM46C
ZBED6	3.38639e-24	3.15287	0.123	0.017	1.27308e-19	ZBED6
BZW1	3.44092e-24	-0.723143	0.435	0.583	1.29358e-19	BZW1
DHX8	3.48587e-24	-1.37717	0.042	0.138	1.31048e-19	DHX8
POGZ	3.4919e-24	-0.911791	0.192	0.349	1.31275e-19	POGZ
CERCAM	3.74237e-24	1.08369	0.372	0.215	1.4069e-19	CERCAM
HDLBP	3.93917e-24	-0.70624	0.411	0.57	1.48089e-19	HDLBP
USP46	4.15642e-24	-1.63148	0.052	0.155	1.56256e-19	USP46
SDK2	4.25427e-24	-1.91591	0.024	0.106	1.59935e-19	SDK2
PARP9	4.2897e-24	-0.948581	0.107	0.24	1.61267e-19	PARP9
C19orf52	4.30955e-24	7.33368	0.089	0	1.62013e-19	C19orf52
MX1	4.55357e-24	-1.14654	0.146	0.288	1.71187e-19	MX1
CWF19L2	4.68869e-24	-1.05422	0.139	0.28	1.76267e-19	CWF19L2
MXD4	4.71689e-24	-0.923559	0.206	0.364	1.77327e-19	MXD4
PIN1	4.89961e-24	0.986026	0.413	0.247	1.84196e-19	PIN1
RDH10	4.98964e-24	-1.04986	0.243	0.396	1.87581e-19	RDH10
TCF7L1	5.50304e-24	-1.22021	0.119	0.253	2.06881e-19	TCF7L1
TTC21B	5.65692e-24	-1.55734	0.037	0.13	2.12666e-19	TTC21B
HSPB6	6.28085e-24	1.43525	0.307	0.156	2.36122e-19	HSPB6
CDK12	6.64197e-24	-1.09106	0.144	0.284	2.49698e-19	CDK12
CNOT2	6.69264e-24	-0.961229	0.211	0.365	2.51603e-19	CNOT2
RAB4A	6.80914e-24	1.3941	0.236	0.09	2.55983e-19	RAB4A
DDIT4	7.20204e-24	1.27982	0.399	0.24	2.70753e-19	DDIT4
RXRA	7.27324e-24	-1.09538	0.151	0.296	2.7343e-19	RXRA
RAB8B	7.69947e-24	-1.06523	0.168	0.316	2.89454e-19	RAB8B
LIMA1	7.74624e-24	-0.716397	0.373	0.546	2.91212e-19	LIMA1
IL4R	7.97574e-24	-1.27673	0.09	0.213	2.9984e-19	IL4R
CCDC82	8.0848e-24	-1.00585	0.141	0.285	3.0394e-19	CCDC82
SGSM3	8.16682e-24	2.82811	0.137	0.026	3.07023e-19	SGSM3
LRRC58	8.79487e-24	-1.06223	0.163	0.31	3.30634e-19	LRRC58
MRPS26	8.82905e-24	1.28862	0.254	0.102	3.31919e-19	MRPS26
CRCP	9.145e-24	-1.51088	0.064	0.174	3.43797e-19	CRCP
RP11-160O5.1	9.34449e-24	7.35814	0.088	0	3.51297e-19	RP11-160O5.1
CUX1	9.94395e-24	-1.0252	0.152	0.297	3.73833e-19	CUX1
SPTY2D1OS	1.03854e-23	-7.61477	0	0.042	3.90429e-19	SPTY2D1OS
MINDY1	1.03854e-23	-7.27557	0	0.042	3.90429e-19	MINDY1
LINC02104	1.03854e-23	-7.24245	0	0.042	3.90429e-19	LINC02104
GRIA4	1.06762e-23	-2.01317	0.028	0.111	4.01363e-19	GRIA4
ANK3	1.11239e-23	-0.76351	0.131	0.284	4.18191e-19	ANK3
KLHDC2	1.13015e-23	1.23519	0.289	0.131	4.24868e-19	KLHDC2
U2SURP	1.17019e-23	-0.827673	0.291	0.454	4.3992e-19	U2SURP
TRAPPC2P1	1.20914e-23	7.51693	0.088	0	4.54565e-19	TRAPPC2P1
FAM65C	1.20914e-23	7.49769	0.088	0	4.54565e-19	FAM65C
FAM65A	1.20914e-23	7.28927	0.088	0	4.54565e-19	FAM65A
GSTM2	1.39961e-23	-1.7021	0.034	0.123	5.26169e-19	GSTM2
PNRC1	1.41865e-23	0.672438	0.806	0.76	5.33327e-19	PNRC1
PTBP3	1.43248e-23	-1.31824	0.075	0.189	5.38526e-19	PTBP3
TUBB2A	1.44605e-23	1.41824	0.281	0.129	5.43628e-19	TUBB2A
MTRNR2L10	1.51477e-23	-2.14476	0.022	0.099	5.69463e-19	MTRNR2L10
SSU72	1.55685e-23	1.05716	0.439	0.278	5.85282e-19	SSU72
FAM73A	1.56437e-23	7.36877	0.087	0	5.88111e-19	FAM73A
RP11-468E2.4	1.56438e-23	7.60695	0.087	0	5.88111e-19	RP11-468E2.4
UTP23	1.64762e-23	-1.07096	0.102	0.231	6.19405e-19	UTP23
RPL10A	1.72049e-23	0.271224	0.963	0.942	6.46802e-19	RPL10A
ZNF655	1.73771e-23	-1.13664	0.121	0.252	6.53276e-19	ZNF655
LSAMP	1.79491e-23	-1.13063	0.134	0.27	6.74779e-19	LSAMP
FAM50A	1.80354e-23	1.10101	0.302	0.144	6.78021e-19	FAM50A
SFRP1	1.82322e-23	1.45533	0.48	0.36	6.85422e-19	SFRP1
YWHAZ	1.85325e-23	-0.572231	0.554	0.695	6.96711e-19	YWHAZ
COLEC12	1.90645e-23	-0.913518	0.152	0.301	7.16709e-19	COLEC12
CLDN3	1.9502e-23	4.31451	0.099	0.006	7.33159e-19	CLDN3
PAQR5	1.96247e-23	-1.28612	0.059	0.166	7.37772e-19	PAQR5
THRAP3	2.01412e-23	-0.765398	0.348	0.511	7.5719e-19	THRAP3
RP11-255M2.3	2.02369e-23	7.24761	0.087	0	7.60787e-19	RP11-255M2.3
NPR1	2.18154e-23	4.98279	0.091	0.002	8.20127e-19	NPR1
ZNF24	2.23282e-23	-0.867733	0.196	0.349	8.39407e-19	ZNF24
TGFB1I1	2.39796e-23	0.79333	0.449	0.275	9.01487e-19	TGFB1I1
NOL7	2.43907e-23	1.00352	0.352	0.183	9.16945e-19	NOL7
SDPR	2.61752e-23	7.61558	0.087	0	9.84029e-19	SDPR
DSCR3	2.61752e-23	7.23893	0.087	0	9.84029e-19	DSCR3
TAC3	2.7662e-23	-1.45966	0.06	0.167	1.03992e-18	TAC3
AKAP11	2.76698e-23	-1.43596	0.07	0.181	1.04022e-18	AKAP11
TAOK1	2.82805e-23	-1.02696	0.153	0.295	1.06318e-18	TAOK1
DDX18	2.83967e-23	-0.686197	0.326	0.5	1.06754e-18	DDX18
ZNF83	2.93191e-23	-1.15163	0.146	0.285	1.10222e-18	ZNF83
DNAJB14	3.04087e-23	-0.843323	0.186	0.337	1.14319e-18	DNAJB14
ZC3H18	3.17051e-23	-1.43031	0.08	0.195	1.19192e-18	ZC3H18
KIAA1551	3.20452e-23	-1.37592	0.064	0.172	1.20471e-18	KIAA1551
AC005838.2	3.26368e-23	-7.31033	0	0.041	1.22695e-18	AC005838.2
CCDC9B	3.26368e-23	-7.88101	0	0.041	1.22695e-18	CCDC9B
TEPSIN	3.26368e-23	-7.34551	0	0.041	1.22695e-18	TEPSIN
MIGA2	3.26368e-23	-7.33756	0	0.041	1.22695e-18	MIGA2
UROS	3.36114e-23	1.77261	0.197	0.066	1.26359e-18	UROS
FAM109B	3.38513e-23	7.10835	0.086	0	1.2726e-18	FAM109B
FAM35A	3.38513e-23	7.29026	0.086	0	1.2726e-18	FAM35A
FBXW5	3.45801e-23	1.20487	0.253	0.104	1.30001e-18	FBXW5
SPTY2D1	3.65645e-23	-1.08907	0.128	0.262	1.37461e-18	SPTY2D1
WAC	3.76806e-23	-0.748984	0.322	0.484	1.41657e-18	WAC
ATM	3.93692e-23	-1.07829	0.121	0.254	1.48004e-18	ATM
LAGE3	4.25932e-23	1.7534	0.199	0.066	1.60125e-18	LAGE3
MLLT4	4.37725e-23	7.26657	0.086	0	1.64558e-18	MLLT4
RPL29	4.46617e-23	-0.254583	0.966	0.96	1.67901e-18	RPL29
COL1A1	4.68348e-23	-0.103682	0.857	0.95	1.76071e-18	COL1A1
ARHGAP5	4.68949e-23	-0.90935	0.173	0.319	1.76297e-18	ARHGAP5
ZNF254	4.74804e-23	-1.61229	0.05	0.149	1.78498e-18	ZNF254
ERICH1	4.78365e-23	-0.989923	0.187	0.339	1.79836e-18	ERICH1
CD151	4.83098e-23	0.709919	0.662	0.565	1.81616e-18	CD151
COL13A1	5.27091e-23	-1.0545	0.125	0.261	1.98155e-18	COL13A1
PLA2G2A	5.83169e-23	6.44446	0.099	0.006	2.19237e-18	PLA2G2A
CMIP	5.86201e-23	-0.943573	0.165	0.311	2.20376e-18	CMIP
RAB2A	5.987e-23	0.778167	0.543	0.391	2.25075e-18	RAB2A
MAB21L2	6.42538e-23	-1.28788	0.145	0.278	2.41556e-18	MAB21L2
MT1E	6.75031e-23	1.01075	0.37	0.206	2.53771e-18	MT1E
PRDX4	6.93085e-23	1.09487	0.452	0.309	2.60558e-18	PRDX4
HMG20B	7.17234e-23	1.15432	0.285	0.133	2.69637e-18	HMG20B
PAPD5	7.31608e-23	7.50922	0.085	0	2.75041e-18	PAPD5
CCDC94	7.31608e-23	7.19058	0.085	0	2.75041e-18	CCDC94
HLTF	7.45688e-23	-1.20709	0.071	0.182	2.80334e-18	HLTF
MAP2K2	7.7531e-23	1.22641	0.233	0.089	2.9147e-18	MAP2K2
ADAR	8.10129e-23	-0.784635	0.22	0.382	3.0456e-18	ADAR
MYSM1	9.08435e-23	-1.41677	0.045	0.139	3.41517e-18	MYSM1
SFRP4	9.41949e-23	5.94074	0.092	0.004	3.54116e-18	SFRP4
FAM188A	9.45646e-23	7.3742	0.084	0	3.55506e-18	FAM188A
CARKD	9.45646e-23	7.38013	0.084	0	3.55506e-18	CARKD
COX7C	9.76598e-23	-0.328998	0.888	0.929	3.67142e-18	COX7C
CDK5RAP2	9.80059e-23	-1.28709	0.081	0.196	3.68443e-18	CDK5RAP2
HS6ST1	9.91793e-23	-1.24054	0.081	0.198	3.72855e-18	HS6ST1
C2orf49	1.0083e-22	-1.3852	0.066	0.174	3.7906e-18	C2orf49
NID1	1.02246e-22	-0.762321	0.33	0.49	3.84383e-18	NID1
AC116407.2	1.02522e-22	-7.63957	0	0.04	3.8542e-18	AC116407.2
AL162231.1	1.02522e-22	-7.37024	0	0.04	3.8542e-18	AL162231.1
AC104695.3	1.02522e-22	-7.18894	0	0.04	3.8542e-18	AC104695.3
PRUNE1	1.02522e-22	-7.17291	0	0.04	3.8542e-18	PRUNE1
AL591895.1	1.02522e-22	-7.14899	0	0.04	3.8542e-18	AL591895.1
AC005884.1	1.02522e-22	-6.95758	0	0.04	3.8542e-18	AC005884.1
TRAC	1.04626e-22	1.79748	0.186	0.06	3.93332e-18	TRAC
ZC3H7B	1.08942e-22	-1.21318	0.097	0.218	4.09557e-18	ZC3H7B
UBN2	1.19999e-22	-1.42856	0.051	0.15	4.51124e-18	UBN2
PPP6R3	1.20087e-22	-1.24007	0.102	0.225	4.51456e-18	PPP6R3
SEMA3D	1.20179e-22	-1.65011	0.057	0.159	4.51803e-18	SEMA3D
ZNF507	1.21523e-22	-2.00185	0.026	0.105	4.56854e-18	ZNF507
AC010226.4	1.22214e-22	7.28136	0.084	0	4.5945e-18	AC010226.4
PCNX	1.22214e-22	7.4876	0.084	0	4.5945e-18	PCNX
DDX27	1.26561e-22	-0.945266	0.157	0.3	4.75792e-18	DDX27
RNMT	1.35109e-22	-0.815259	0.197	0.353	5.07928e-18	RNMT
POLR2L	1.35411e-22	-0.448628	0.722	0.846	5.09064e-18	POLR2L
ADD1	1.36481e-22	-0.686162	0.316	0.475	5.13085e-18	ADD1
RHOB	1.43337e-22	0.758575	0.706	0.605	5.38862e-18	RHOB
ANKRD49	1.44026e-22	-1.10849	0.055	0.157	5.4145e-18	ANKRD49
VTI1B	1.48112e-22	1.49823	0.252	0.107	5.56811e-18	VTI1B
TRANK1	1.50756e-22	-2.08286	0.019	0.091	5.66754e-18	TRANK1
KIAA0196	1.57926e-22	7.19757	0.084	0	5.93706e-18	KIAA0196
AOX1	1.61186e-22	3.21723	0.102	0.008	6.05962e-18	AOX1
PMM2	1.61257e-22	-1.97295	0.02	0.092	6.06229e-18	PMM2
ATXN1	1.76146e-22	-1.07716	0.113	0.24	6.62202e-18	ATXN1
SERPINE2	1.83544e-22	1.41461	0.486	0.366	6.90014e-18	SERPINE2
IK	1.87131e-22	-0.626823	0.318	0.485	7.035e-18	IK
GINM1	1.99674e-22	0.896218	0.459	0.303	7.50654e-18	GINM1
RP11-182L21.6	2.04046e-22	7.6632	0.083	0	7.67089e-18	RP11-182L21.6
RFWD2	2.04046e-22	7.1934	0.083	0	7.67089e-18	RFWD2
HNRNPF	2.0906e-22	-0.533931	0.506	0.651	7.85939e-18	HNRNPF
ZBTB16	2.15822e-22	1.13781	0.325	0.167	8.11362e-18	ZBTB16
NAP1L4	2.16676e-22	-0.864927	0.201	0.352	8.14572e-18	NAP1L4
AKR1C1	2.17337e-22	1.86957	0.157	0.04	8.17055e-18	AKR1C1
EI24	2.26261e-22	0.95195	0.419	0.258	8.50605e-18	EI24
PPP1R14B	2.37067e-22	1.84331	0.199	0.071	8.91231e-18	PPP1R14B
KLHL24	2.43179e-22	-0.947441	0.114	0.243	9.14206e-18	KLHL24
ZNF511	2.44014e-22	1.30451	0.215	0.078	9.17347e-18	ZNF511
DDX58	2.6676e-22	-1.17397	0.092	0.213	1.00286e-17	DDX58
PAXIP1-AS2	2.68918e-22	-2.33115	0.021	0.094	1.01097e-17	PAXIP1-AS2
CALCOCO2	2.73694e-22	-0.748119	0.271	0.434	1.02893e-17	CALCOCO2
MAF	2.93919e-22	-0.817037	0.295	0.445	1.10496e-17	MAF
CCAR1	3.04323e-22	-0.829934	0.201	0.351	1.14407e-17	CCAR1
ARHGAP18	3.05515e-22	-1.23515	0.087	0.204	1.14855e-17	ARHGAP18
REL	3.16392e-22	-1.07541	0.251	0.398	1.18944e-17	REL
USP9X	3.21424e-22	-0.991429	0.13	0.265	1.20836e-17	USP9X
AL358472.4	3.21923e-22	-7.65612	0	0.039	1.21024e-17	AL358472.4
U73166.1	3.21923e-22	-7.43583	0	0.039	1.21024e-17	U73166.1
AC016876.1	3.21923e-22	-7.3302	0	0.039	1.21024e-17	AC016876.1
EEF1AKMT3	3.21923e-22	-6.9763	0	0.039	1.21024e-17	EEF1AKMT3
IQGAP1	3.38992e-22	-0.856986	0.281	0.43	1.27441e-17	IQGAP1
FAM179B	3.40488e-22	7.47099	0.082	0	1.28003e-17	FAM179B
C7orf49	3.40488e-22	7.35541	0.082	0	1.28003e-17	C7orf49
MATR3.1	3.6839e-22	-2.60988	0.008	0.065	1.38492e-17	MATR3.1
RNF126	3.69383e-22	2.42275	0.12	0.019	1.38866e-17	RNF126
KLF9	3.71792e-22	-0.6739	0.487	0.623	1.39772e-17	KLF9
RPL17	3.73667e-22	0.556662	0.64	0.523	1.40476e-17	RPL17
PLEKHA5	3.97292e-22	-0.693164	0.355	0.519	1.49358e-17	PLEKHA5
SPRY4	4.06849e-22	-1.2703	0.057	0.159	1.52951e-17	SPRY4
PSMA3-AS1	4.3739e-22	-0.632061	0.267	0.435	1.64432e-17	PSMA3-AS1
MAP1LC3A	4.40155e-22	0.801502	0.461	0.293	1.65472e-17	MAP1LC3A
ZNHIT6	4.78608e-22	-1.23095	0.062	0.166	1.79928e-17	ZNHIT6
CHPT1	4.84561e-22	1.36051	0.235	0.096	1.82166e-17	CHPT1
RBM28	4.90985e-22	-1.35881	0.075	0.184	1.84581e-17	RBM28
ZNF37A	4.91694e-22	-1.06059	0.11	0.234	1.84848e-17	ZNF37A
DYNC2H1	4.92324e-22	-0.992942	0.098	0.222	1.85084e-17	DYNC2H1
PPIP5K2	5.06635e-22	-1.3294	0.083	0.197	1.90464e-17	PPIP5K2
AGPAT2	5.08698e-22	1.28407	0.234	0.094	1.9124e-17	AGPAT2
HAND2	5.12089e-22	1.91212	0.113	0.015	1.92515e-17	HAND2
MON2	5.34565e-22	-1.33707	0.075	0.185	2.00964e-17	MON2
RPL23	5.41636e-22	0.336636	0.918	0.888	2.03623e-17	RPL23
EPSTI1	5.57635e-22	-0.900936	0.164	0.307	2.09637e-17	EPSTI1
SKIV2L2	5.67862e-22	7.4957	0.081	0	2.13482e-17	SKIV2L2
VWA9	5.67862e-22	7.09383	0.081	0	2.13482e-17	VWA9
MBTPS1	5.82048e-22	-0.959191	0.214	0.366	2.18815e-17	MBTPS1
2025-03-07	5.99349e-22	-0.86327	0.166	0.31	2.25319e-17	2025-03-07
ZNF618	6.13715e-22	-1.04451	0.09	0.209	2.3072e-17	ZNF618
ZNF160	7.06375e-22	-1.49136	0.053	0.151	2.65555e-17	ZNF160
VAT1L	7.06767e-22	-1.62962	0.04	0.129	2.65702e-17	VAT1L
FIGF	7.33206e-22	7.64187	0.081	0	2.75642e-17	FIGF
RP11-532F6.3	7.33206e-22	7.54216	0.081	0	2.75642e-17	RP11-532F6.3
KIAA0430	7.33206e-22	7.42164	0.081	0	2.75642e-17	KIAA0430
AHCTF1	7.58628e-22	-1.45048	0.063	0.167	2.85198e-17	AHCTF1
MEG3	7.71725e-22	-0.98913	0.742	0.827	2.90122e-17	MEG3
ORAI3	7.89239e-22	1.40058	0.203	0.073	2.96707e-17	ORAI3
COMMD7	8.24644e-22	1.72742	0.216	0.084	3.10017e-17	COMMD7
CRIP1	9.15126e-22	-0.895237	0.271	0.424	3.44032e-17	CRIP1
PKM	9.19456e-22	0.692154	0.652	0.569	3.4566e-17	PKM
AHSA2	9.46568e-22	7.61605	0.081	0	3.55853e-17	AHSA2
C14orf142	9.46568e-22	7.13392	0.081	0	3.55853e-17	C14orf142
FAM195A	9.46568e-22	7.13012	0.081	0	3.55853e-17	FAM195A
SNED1	9.81662e-22	-1.14032	0.097	0.216	3.69046e-17	SNED1
CAVIN2	1.01047e-21	-7.40202	0	0.038	3.79874e-17	CAVIN2
TMEM273	1.01047e-21	-7.36183	0	0.038	3.79874e-17	TMEM273
AL645728.1	1.01047e-21	-7.34807	0	0.038	3.79874e-17	AL645728.1
AC087477.2	1.01047e-21	-7.31384	0	0.038	3.79874e-17	AC087477.2
AL117190.1	1.01047e-21	-7.25529	0	0.038	3.79874e-17	AL117190.1
TMEM35A	1.01047e-21	-7.23454	0	0.038	3.79874e-17	TMEM35A
MCUB	1.01047e-21	-7.20877	0	0.038	3.79874e-17	MCUB
SPAAR	1.01047e-21	-7.09957	0	0.038	3.79874e-17	SPAAR
AC018647.2	1.01047e-21	-7.02309	0	0.038	3.79874e-17	AC018647.2
AC008549.2	1.01047e-21	-7.01839	0	0.038	3.79874e-17	AC008549.2
HOXB2	1.04472e-21	1.45526	0.194	0.066	3.92751e-17	HOXB2
ADGRA2	1.08022e-21	-1.05394	0.175	0.315	4.06096e-17	ADGRA2
C8orf59	1.08252e-21	-0.50764	0.497	0.656	4.06963e-17	C8orf59
SNRNP200	1.20581e-21	-0.67953	0.161	0.302	4.53313e-17	SNRNP200
FAM21C	1.22185e-21	7.14121	0.08	0	4.59344e-17	FAM21C
RBM8A	1.26013e-21	-0.517507	0.573	0.71	4.73734e-17	RBM8A
CD4	1.26177e-21	-1.01429	0.106	0.231	4.74351e-17	CD4
CKS2	1.33099e-21	1.40197	0.228	0.094	5.00372e-17	CKS2
ZNF791	1.34418e-21	-1.10681	0.118	0.245	5.05329e-17	ZNF791
SMC3	1.44716e-21	-0.721828	0.245	0.406	5.44047e-17	SMC3
IL34	1.51141e-21	-0.878904	0.225	0.381	5.682e-17	IL34
PTOV1	1.51524e-21	0.990218	0.346	0.192	5.69637e-17	PTOV1
ATXN7	1.5372e-21	3.41446	0.113	0.017	5.77895e-17	ATXN7
NME4	1.55735e-21	1.12427	0.351	0.201	5.85469e-17	NME4
ICT1	1.57699e-21	7.26249	0.08	0	5.92855e-17	ICT1
GABPB1-AS1	1.60787e-21	-1.27596	0.13	0.26	6.04461e-17	GABPB1-AS1
ZNF92	1.6922e-21	-1.67063	0.03	0.11	6.36164e-17	ZNF92
NHSL2	1.70967e-21	2.61794	0.123	0.022	6.42734e-17	NHSL2
TMA7	1.72546e-21	-0.319077	0.855	0.909	6.48669e-17	TMA7
DTWD1	1.76141e-21	-0.852239	0.235	0.386	6.62186e-17	DTWD1
DBN1	1.77961e-21	1.55704	0.234	0.102	6.69027e-17	DBN1
PCDH11Y	1.78853e-21	-2.62465	0.018	0.084	6.72379e-17	PCDH11Y
RAB13	1.8399e-21	-0.528018	0.549	0.679	6.91693e-17	RAB13
RNASE4	1.89332e-21	3.18846	0.11	0.015	7.11775e-17	RNASE4
SP1	2.10914e-21	-1.41987	0.07	0.175	7.92909e-17	SP1
RPL27	2.17912e-21	0.264788	0.958	0.94	8.19219e-17	RPL27
NDUFA11	2.19647e-21	0.528818	0.724	0.63	8.25742e-17	NDUFA11
CLDN4	2.22025e-21	1.56794	0.14	0.032	8.34681e-17	CLDN4
USP47	2.22467e-21	-0.965267	0.178	0.319	8.36344e-17	USP47
SCLT1	2.27182e-21	-1.25389	0.052	0.149	8.54067e-17	SCLT1
FEZ2	2.44608e-21	1.11827	0.281	0.136	9.1958e-17	FEZ2
DYNLL1	2.45516e-21	-0.349252	0.856	0.924	9.22992e-17	DYNLL1
TGS1	2.47296e-21	-1.02925	0.124	0.252	9.29686e-17	TGS1
ERCC6	2.58213e-21	-2.4779	0.012	0.071	9.70728e-17	ERCC6
RGS9	2.63019e-21	-1.50097	0.027	0.105	9.88793e-17	RGS9
PPP4R3B	2.83685e-21	-1.02494	0.135	0.265	1.06649e-16	PPP4R3B
SHARPIN	2.88123e-21	0.993783	0.248	0.106	1.08317e-16	SHARPIN
LRCH3	2.97131e-21	-1.19041	0.097	0.214	1.11704e-16	LRCH3
CEP192	3.11142e-21	-2.16546	0.025	0.099	1.16971e-16	CEP192
PLA2R1	3.11494e-21	-1.41769	0.052	0.146	1.17103e-16	PLA2R1
AC098818.2	3.17053e-21	-7.48602	0	0.037	1.19193e-16	AC098818.2
AC009948.1	3.17053e-21	-7.35649	0	0.037	1.19193e-16	AC009948.1
AL356488.3	3.17053e-21	-7.34993	0	0.037	1.19193e-16	AL356488.3
AP002360.1	3.17053e-21	-7.22705	0	0.037	1.19193e-16	AP002360.1
SPACA9	3.17053e-21	-7.08551	0	0.037	1.19193e-16	SPACA9
AC019205.1	3.17053e-21	-7.05003	0	0.037	1.19193e-16	AC019205.1
RMC1	3.17053e-21	-6.78092	0	0.037	1.19193e-16	RMC1
PRR4	3.18572e-21	6.90286	0.081	0.001	1.19764e-16	PRR4
C1RL-AS1	3.25017e-21	-1.62284	0.037	0.123	1.22187e-16	C1RL-AS1
TOPORS-AS1	3.38777e-21	7.35338	0.079	0	1.2736e-16	TOPORS-AS1
RP11-83A24.2	3.38777e-21	7.43802	0.079	0	1.2736e-16	RP11-83A24.2
RP11-395B7.4	3.38777e-21	7.23606	0.079	0	1.2736e-16	RP11-395B7.4
NCOA2	3.83853e-21	-1.48313	0.058	0.155	1.44306e-16	NCOA2
RAB7A	4.17456e-21	0.733494	0.607	0.518	1.56938e-16	RAB7A
FLJ20021	4.37013e-21	7.35926	0.078	0	1.64291e-16	FLJ20021
SMARCA2	4.39103e-21	-0.989401	0.205	0.345	1.65077e-16	SMARCA2
ACAA1	4.41321e-21	1.35262	0.215	0.084	1.6591e-16	ACAA1
TSHZ3	4.43148e-21	-1.27848	0.072	0.177	1.66597e-16	TSHZ3
TTC14	4.51403e-21	-0.847673	0.18	0.325	1.69701e-16	TTC14
RUFY2	4.87165e-21	-1.19236	0.076	0.185	1.83145e-16	RUFY2
STRADA	4.87456e-21	-3.87037	0.003	0.047	1.83254e-16	STRADA
FCHO2	4.88477e-21	-1.30184	0.057	0.155	1.83638e-16	FCHO2
SEMA3E	4.9081e-21	-1.14157	0.126	0.251	1.84515e-16	SEMA3E
METTL23	4.99081e-21	1.47046	0.213	0.082	1.87625e-16	METTL23
DNAJB4	5.21745e-21	-0.767181	0.314	0.474	1.96145e-16	DNAJB4
MT1X	5.43439e-21	1.42199	0.315	0.171	2.043e-16	MT1X
COPB1	5.47339e-21	-0.85754	0.194	0.337	2.05766e-16	COPB1
ABCA6	5.57123e-21	-0.929897	0.215	0.358	2.09445e-16	ABCA6
RP11-798M19.6	5.6366e-21	7.60214	0.078	0	2.11902e-16	RP11-798M19.6
C16orf52	5.6366e-21	7.18358	0.078	0	2.11902e-16	C16orf52
ELK3	5.72023e-21	-1.1413	0.107	0.227	2.15046e-16	ELK3
TTC37	5.72787e-21	-1.06253	0.139	0.268	2.15334e-16	TTC37
PIBF1	5.7842e-21	-1.21522	0.066	0.168	2.17451e-16	PIBF1
FGFR4	5.823e-21	-0.755105	0.176	0.326	2.1891e-16	FGFR4
ZBTB4	5.86056e-21	-1.06216	0.123	0.247	2.20322e-16	ZBTB4
XIST	6.30945e-21	0.317406	0.491	0.26	2.37198e-16	XIST
TP53INP1	6.54489e-21	-1.5416	0.042	0.13	2.46049e-16	TP53INP1
GLI3	6.68802e-21	-1.28927	0.13	0.253	2.51429e-16	GLI3
LACC1	7.87073e-21	-2.21814	0.017	0.083	2.95892e-16	LACC1
AHCYL1	8.0066e-21	-0.748539	0.312	0.459	3.01e-16	AHCYL1
COPZ2	8.8657e-21	1.18439	0.197	0.07	3.33297e-16	COPZ2
ZMIZ1	8.94449e-21	-0.98966	0.11	0.23	3.36259e-16	ZMIZ1
RUNX1T1	9.37839e-21	-0.733314	0.242	0.396	3.52571e-16	RUNX1T1
DAB2	9.44211e-21	-0.704286	0.396	0.543	3.54967e-16	DAB2
AC109630.1	9.94459e-21	-7.5785	0	0.036	3.73857e-16	AC109630.1
AC025171.3	9.94459e-21	-7.48872	0	0.036	3.73857e-16	AC025171.3
AC097534.2	9.94459e-21	-7.43899	0	0.036	3.73857e-16	AC097534.2
AC011503.1	9.94459e-21	-7.38434	0	0.036	3.73857e-16	AC011503.1
TMEM131L	9.94459e-21	-7.13699	0	0.036	3.73857e-16	TMEM131L
DNAAF4	9.94459e-21	-7.13645	0	0.036	3.73857e-16	DNAAF4
AC090114.2	9.94459e-21	-7.12357	0	0.036	3.73857e-16	AC090114.2
AC093323.1	9.94459e-21	-7.05418	0	0.036	3.73857e-16	AC093323.1
AL450326.1	9.94459e-21	-6.68866	0	0.036	3.73857e-16	AL450326.1
DDHD1	1.09183e-20	-0.830964	0.146	0.282	4.10464e-16	DDHD1
PTGFR	1.11636e-20	-1.22091	0.094	0.209	4.19685e-16	PTGFR
CHST12	1.167e-20	1.29405	0.217	0.087	4.38722e-16	CHST12
ANGPTL1	1.18778e-20	-0.79342	0.26	0.41	4.46533e-16	ANGPTL1
OSER1-AS1	1.20849e-20	7.23476	0.076	0	4.5432e-16	OSER1-AS1
FAM21A	1.20849e-20	7.10045	0.076	0	4.5432e-16	FAM21A
CD46	1.37264e-20	-0.686313	0.286	0.448	5.1603e-16	CD46
RDX	1.41356e-20	1.2899	0.43	0.285	5.31412e-16	RDX
FAM102B	1.42821e-20	-1.46948	0.065	0.164	5.3692e-16	FAM102B
ZNF608	1.44437e-20	-0.996658	0.094	0.212	5.42995e-16	ZNF608
RIOK3	1.44751e-20	-1.09082	0.132	0.257	5.44175e-16	RIOK3
BST1	1.50591e-20	2.02536	0.148	0.04	5.66133e-16	BST1
TINAGL1	1.54002e-20	3.66385	0.09	0.006	5.78957e-16	TINAGL1
PRKRIR	1.5579e-20	6.98186	0.076	0	5.85675e-16	PRKRIR
NACA2	1.67419e-20	4.52684	0.082	0.003	6.29395e-16	NACA2
NEAT1	1.69076e-20	-0.578984	0.941	0.962	6.35624e-16	NEAT1
BPTF	1.84541e-20	-0.836157	0.297	0.446	6.93762e-16	BPTF
RP11-294J22.6	2.00806e-20	7.4869	0.076	0	7.5491e-16	RP11-294J22.6
FAM180B	2.00806e-20	7.27574	0.076	0	7.5491e-16	FAM180B
ATP5EP2	2.00806e-20	7.17819	0.076	0	7.5491e-16	ATP5EP2
TBC1D15	2.07169e-20	-0.836028	0.161	0.296	7.78831e-16	TBC1D15
TMEM14A	2.12164e-20	1.03559	0.42	0.273	7.9761e-16	TMEM14A
HIST3H2A	2.22597e-20	2.549	0.092	0.007	8.36831e-16	HIST3H2A
DNAJC15	2.34956e-20	-0.658657	0.323	0.481	8.83293e-16	DNAJC15
PSMA7	2.38702e-20	0.528008	0.712	0.626	8.97378e-16	PSMA7
TMEM134	2.4671e-20	1.33451	0.172	0.055	9.27481e-16	TMEM134
USP33	2.49022e-20	-1.11031	0.129	0.252	9.36173e-16	USP33
AGGF1	2.54022e-20	2.39254	0.143	0.037	9.54969e-16	AGGF1
EZH1	2.60382e-20	-1.01036	0.076	0.183	9.78881e-16	EZH1
PDCD2	2.67879e-20	1.2932	0.22	0.089	1.00706e-15	PDCD2
KIAA1586	2.69303e-20	-1.44807	0.062	0.159	1.01242e-15	KIAA1586
ST8SIA4	2.79435e-20	-1.66093	0.047	0.136	1.05051e-15	ST8SIA4
SUGT1	2.80718e-20	-0.740087	0.273	0.425	1.05533e-15	SUGT1
CRYL1	2.85267e-20	1.69585	0.173	0.056	1.07243e-15	CRYL1
SCML1	2.99244e-20	-0.99538	0.131	0.256	1.12498e-15	SCML1
AC023157.3	3.11814e-20	-7.95021	0	0.035	1.17223e-15	AC023157.3
XAGE3	3.11814e-20	-7.53931	0	0.035	1.17223e-15	XAGE3
AC139887.2	3.11814e-20	-7.30418	0	0.035	1.17223e-15	AC139887.2
LINC01943	3.11814e-20	-7.22785	0	0.035	1.17223e-15	LINC01943
AL161457.2	3.11814e-20	-7.22477	0	0.035	1.17223e-15	AL161457.2
AC005261.3	3.11814e-20	-7.20095	0	0.035	1.17223e-15	AC005261.3
AC008267.5	3.11814e-20	-7.13847	0	0.035	1.17223e-15	AC008267.5
AC073896.2	3.11814e-20	-7.08789	0	0.035	1.17223e-15	AC073896.2
SHISAL1	3.11814e-20	-7.07051	0	0.035	1.17223e-15	SHISAL1
AL121944.1	3.11814e-20	-7.02958	0	0.035	1.17223e-15	AL121944.1
HSPA1B	3.3217e-20	1.33464	0.662	0.591	1.24876e-15	HSPA1B
RP11-620J15.3	3.3349e-20	7.24534	0.075	0	1.25372e-15	RP11-620J15.3
GSTP1	3.34208e-20	0.396849	0.85	0.839	1.25642e-15	GSTP1
NUB1	3.64345e-20	-0.876066	0.171	0.309	1.36972e-15	NUB1
WDR26	3.72973e-20	-0.951229	0.113	0.232	1.40215e-15	WDR26
STXBP6	3.83137e-20	2.84719	0.097	0.01	1.44036e-15	STXBP6
FBLN2	4.06112e-20	1.22616	0.494	0.398	1.52674e-15	FBLN2
SBNO1	4.09116e-20	-0.959606	0.158	0.289	1.53803e-15	SBNO1
CCDC59	4.34891e-20	-0.710808	0.273	0.422	1.63493e-15	CCDC59
PQLC3	4.38603e-20	1.0818	0.328	0.182	1.64888e-15	PQLC3
TMEM183A	4.83867e-20	1.28954	0.238	0.105	1.81905e-15	TMEM183A
CASP1	5.14605e-20	-0.763663	0.204	0.347	1.93461e-15	CASP1
FAIM2	5.43306e-20	2.41164	0.118	0.022	2.04251e-15	FAIM2
TP73-AS1	5.53559e-20	7.08171	0.074	0	2.08105e-15	TP73-AS1
C5orf28	5.53559e-20	7.05958	0.074	0	2.08105e-15	C5orf28
TSSC1	5.53559e-20	6.85563	0.074	0	2.08105e-15	TSSC1
EVA1B	5.63216e-20	1.00642	0.239	0.103	2.11736e-15	EVA1B
COMTD1	5.70529e-20	2.78177	0.104	0.015	2.14485e-15	COMTD1
PARP10	5.74806e-20	1.55156	0.134	0.032	2.16092e-15	PARP10
SLC41A1	6.028e-20	-1.23983	0.079	0.184	2.26617e-15	SLC41A1
PFDN2	6.14648e-20	-0.482629	0.405	0.573	2.31071e-15	PFDN2
NKX2-3	6.361e-20	1.13412	0.313	0.168	2.39136e-15	NKX2-3
PIGR	6.40658e-20	0.900174	0.163	0.049	2.40849e-15	PIGR
NUP214	6.45168e-20	-1.42376	0.055	0.148	2.42544e-15	NUP214
CCNK	6.52283e-20	-1.17441	0.111	0.226	2.45219e-15	CCNK
DHRS3	6.78473e-20	1.67273	0.22	0.093	2.55065e-15	DHRS3
RPP25	6.86542e-20	3.18053	0.092	0.008	2.58098e-15	RPP25
PCNT	6.88191e-20	-1.52073	0.037	0.119	2.58719e-15	PCNT
DNAJC8	7.01971e-20	-0.680094	0.441	0.589	2.63899e-15	DNAJC8
PDLIM7	7.06025e-20	1.01365	0.338	0.19	2.65423e-15	PDLIM7
CTC-524C5.2	7.1305e-20	6.94369	0.073	0	2.68064e-15	CTC-524C5.2
PAIP1	7.32559e-20	0.913428	0.297	0.149	2.75398e-15	PAIP1
NBN	7.36038e-20	-1.09536	0.117	0.237	2.76706e-15	NBN
LINC00324	7.56708e-20	-3.08796	0.009	0.062	2.84477e-15	LINC00324
MECP2	8.40421e-20	-0.998724	0.152	0.281	3.15948e-15	MECP2
ERCC6L2	8.44304e-20	-0.898981	0.108	0.226	3.17408e-15	ERCC6L2
TBX3	8.62429e-20	-0.740694	0.135	0.269	3.24222e-15	TBX3
ACTN4	8.83027e-20	-0.56531	0.315	0.472	3.31965e-15	ACTN4
SQSTM1	8.836e-20	0.457203	0.779	0.703	3.32181e-15	SQSTM1
MTHFR	8.90871e-20	-1.22085	0.103	0.217	3.34914e-15	MTHFR
BRWD3	9.14738e-20	-1.86796	0.028	0.101	3.43886e-15	BRWD3
FTSJ2	9.18375e-20	6.91356	0.073	0	3.45254e-15	FTSJ2
UBE2J2	9.56649e-20	1.39918	0.194	0.071	3.59643e-15	UBE2J2
LARP6	9.58556e-20	1.49829	0.214	0.088	3.6036e-15	LARP6
AC083843.3	9.77381e-20	-7.37984	0	0.034	3.67437e-15	AC083843.3
AC132192.1	9.77381e-20	-7.08749	0	0.034	3.67437e-15	AC132192.1
SELENOI	9.77381e-20	-7.02684	0	0.034	3.67437e-15	SELENOI
CARMIL1	9.77381e-20	-6.78791	0	0.034	3.67437e-15	CARMIL1
KIAA0040	9.78193e-20	-0.647262	0.159	0.295	3.67742e-15	KIAA0040
SSR4	9.86398e-20	0.470717	0.782	0.765	3.70826e-15	SSR4
RBM12B	1.06468e-19	-1.29346	0.045	0.133	4.00255e-15	RBM12B
UTY	1.07834e-19	-2.00429	0.018	0.083	4.05392e-15	UTY
MAGI2	1.08659e-19	-1.74911	0.024	0.095	4.08492e-15	MAGI2
BMS1	1.15196e-19	-1.39623	0.084	0.189	4.33068e-15	BMS1
ARL13B	1.16913e-19	-0.871192	0.172	0.305	4.39524e-15	ARL13B
NUAK2	1.17428e-19	-1.47555	0.032	0.11	4.41459e-15	NUAK2
C3orf17	1.18267e-19	7.05911	0.073	0	4.44613e-15	C3orf17
ABCF2	1.2619e-19	4.79275	0.077	0.002	4.744e-15	ABCF2
KREMEN1	1.38879e-19	-0.93501	0.169	0.305	5.22101e-15	KREMEN1
MDN1	1.40464e-19	-1.64853	0.031	0.106	5.28061e-15	MDN1
MAP3K1	1.4278e-19	-1.84077	0.026	0.097	5.36768e-15	MAP3K1
LUZP1	1.4725e-19	-0.870505	0.219	0.357	5.5357e-15	LUZP1
ZCCHC6	1.52283e-19	7.16293	0.072	0	5.72494e-15	ZCCHC6
UBXN7	1.55135e-19	-1.11785	0.083	0.188	5.83213e-15	UBXN7
FILIP1L	1.58131e-19	-0.538517	0.454	0.616	5.94479e-15	FILIP1L
C21orf2	1.58511e-19	1.581	0.189	0.07	5.95905e-15	C21orf2
CEP97	1.60463e-19	-2.07788	0.025	0.095	6.03245e-15	CEP97
PDGFRB	1.63674e-19	-0.691915	0.264	0.417	6.15315e-15	PDGFRB
ZNF407	1.69734e-19	-1.80846	0.024	0.093	6.38096e-15	ZNF407
SEL1L	1.72729e-19	-0.992558	0.155	0.284	6.49356e-15	SEL1L
SLC2A3	1.88017e-19	-0.792323	0.53	0.647	7.06831e-15	SLC2A3
OSBPL9	1.91592e-19	-0.954704	0.136	0.26	7.2027e-15	OSBPL9
KIAA0141	1.96058e-19	7.05677	0.072	0	7.3706e-15	KIAA0141
ADNP	2.02e-19	-1.06312	0.106	0.221	7.594e-15	ADNP
NCOA1	2.07244e-19	-0.845758	0.142	0.267	7.79114e-15	NCOA1
PPP1R3B	2.19751e-19	-1.26269	0.041	0.124	8.26132e-15	PPP1R3B
SMARCC2	2.24711e-19	-0.985404	0.165	0.298	8.44777e-15	SMARCC2
TSC2	2.27074e-19	-1.04876	0.108	0.225	8.53662e-15	TSC2
DGKH	2.39315e-19	-1.45681	0.046	0.132	8.99681e-15	DGKH
GRAMD3	2.52384e-19	7.65213	0.071	0	9.48812e-15	GRAMD3
RP11-514D23.3	2.52384e-19	6.97605	0.071	0	9.48812e-15	RP11-514D23.3
ZNF621	2.53141e-19	-1.60771	0.031	0.106	9.5166e-15	ZNF621
UBE2E2	2.54475e-19	1.7017	0.17	0.057	9.56672e-15	UBE2E2
COX7A1	2.55924e-19	-0.487524	0.527	0.684	9.6212e-15	COX7A1
STIP1	2.59555e-19	-0.943319	0.163	0.291	9.7577e-15	STIP1
CHD6	2.75148e-19	-0.815296	0.172	0.306	1.03439e-14	CHD6
MYO9A	2.77971e-19	-1.16676	0.122	0.24	1.045e-14	MYO9A
GBP2	2.80124e-19	-0.623476	0.392	0.543	1.0531e-14	GBP2
HAS1	2.86367e-19	4.37439	0.087	0.007	1.07657e-14	HAS1
COL18A1	2.86539e-19	0.603024	0.562	0.422	1.07722e-14	COL18A1
WDR82	2.91184e-19	-0.95156	0.151	0.278	1.09468e-14	WDR82
SSBP3	3.0359e-19	-0.768932	0.24	0.383	1.14132e-14	SSBP3
NSD2	3.06267e-19	-7.42222	0	0.033	1.15138e-14	NSD2
AC026979.2	3.06267e-19	-7.33425	0	0.033	1.15138e-14	AC026979.2
AC020765.2	3.06267e-19	-7.15391	0	0.033	1.15138e-14	AC020765.2
MRPS30-DT	3.06267e-19	-7.0881	0	0.033	1.15138e-14	MRPS30-DT
AC007541.1	3.06267e-19	-7.01285	0	0.033	1.15138e-14	AC007541.1
MFSD4B	3.06267e-19	-6.98082	0	0.033	1.15138e-14	MFSD4B
AC234772.3	3.06267e-19	-6.9756	0	0.033	1.15138e-14	AC234772.3
AC010969.2	3.06267e-19	-6.69456	0	0.033	1.15138e-14	AC010969.2
MYO6	3.27754e-19	-0.827187	0.184	0.318	1.23216e-14	MYO6
CISD3	3.49939e-19	1.19532	0.241	0.11	1.31556e-14	CISD3
TXNDC17	3.53591e-19	-0.59864	0.283	0.437	1.32929e-14	TXNDC17
TCHP	3.57489e-19	-1.4695	0.044	0.127	1.34395e-14	TCHP
LGALS1	3.73398e-19	0.297299	0.991	0.984	1.40375e-14	LGALS1
CCL7	3.79017e-19	-1.7066	0.059	0.151	1.42487e-14	CCL7
LRRC75A	3.81834e-19	-1.18325	0.058	0.15	1.43547e-14	LRRC75A
SREK1	3.83654e-19	-0.715686	0.279	0.423	1.44231e-14	SREK1
ITGB1BP1	3.86648e-19	0.931117	0.457	0.331	1.45356e-14	ITGB1BP1
RPS3A	3.91112e-19	-0.227246	0.969	0.976	1.47035e-14	RPS3A
ZC3H14	3.91523e-19	-0.865914	0.116	0.234	1.47189e-14	ZC3H14
RPS4X	3.95571e-19	0.259875	0.979	0.966	1.48711e-14	RPS4X
ZBTB41	4.0289e-19	-1.8859	0.029	0.102	1.51463e-14	ZBTB41
TCEA2	4.02954e-19	1.20686	0.217	0.091	1.51487e-14	TCEA2
ATF3	4.06964e-19	0.724518	0.706	0.631	1.52994e-14	ATF3
CHM	4.16173e-19	-1.27849	0.071	0.17	1.56456e-14	CHM
RAD21	4.2851e-19	-0.656269	0.268	0.414	1.61094e-14	RAD21
C6orf89	4.37011e-19	-0.854108	0.205	0.339	1.6429e-14	C6orf89
RPRD2	4.39154e-19	-0.78807	0.095	0.206	1.65096e-14	RPRD2
MALSU1	4.46549e-19	1.39536	0.202	0.08	1.67876e-14	MALSU1
TAX1BP1	4.57739e-19	-0.564655	0.414	0.558	1.72082e-14	TAX1BP1
MBD6	4.65994e-19	-1.19052	0.058	0.15	1.75186e-14	MBD6
SSC5D	4.83592e-19	-1.02798	0.185	0.315	1.81802e-14	SSC5D
BTG3	5.25817e-19	1.08837	0.31	0.173	1.97675e-14	BTG3
RNU12	5.37971e-19	8.18013	0.07	0	2.02245e-14	RNU12
CREB1	5.41402e-19	-0.989227	0.139	0.261	2.03535e-14	CREB1
TMTC2	5.64176e-19	-1.25332	0.084	0.188	2.12096e-14	TMTC2
DPT	6.46927e-19	2.14776	0.391	0.286	2.43206e-14	DPT
BCKDHB	6.62342e-19	1.77177	0.157	0.05	2.49001e-14	BCKDHB
ADH5	6.6584e-19	-0.524872	0.474	0.624	2.50316e-14	ADH5
ID3	6.7174e-19	-0.480258	0.772	0.87	2.52534e-14	ID3
ADCK4	6.92173e-19	6.77184	0.07	0	2.60216e-14	ADCK4
PVRL3	6.92173e-19	7.18145	0.07	0	2.60216e-14	PVRL3
CH17-340M24.3	6.92173e-19	7.38472	0.07	0	2.60216e-14	CH17-340M24.3
[truncated: 11,124 more rows]

## Sheet: DEGs_Stromal cells_NATvsTumor
	p_val	avg_log2FC	pct.1	pct.2	p_val_adj	gene
INHBA	0	-6.14017	0.027	0.697	0	INHBA
CFD	0	6.02541	0.807	0.21	0	CFD
CTHRC1	0	-5.53807	0.084	0.774	0	CTHRC1
JCHAIN	0	5.17874	0.886	0.197	0	JCHAIN
CXCL8	0	-4.64792	0.087	0.711	0	CXCL8
IGHA1	0	4.63664	0.977	0.384	0	IGHA1
GPX3	0	4.25026	0.789	0.158	0	GPX3
SULF1	0	-3.71512	0.127	0.716	0	SULF1
GSN	0	3.6186	0.921	0.76	0	GSN
BGN	0	-3.25261	0.369	0.944	0	BGN
COL1A1	0	-3.09711	0.857	0.968	0	COL1A1
LTBP4	0	3.0154	0.837	0.512	0	LTBP4
COL5A2	0	-2.49132	0.4	0.868	0	COL5A2
COL3A1	0	-2.29045	0.832	0.966	0	COL3A1
THBS2	9.85395e-305	-3.54647	0.159	0.719	3.7045e-300	THBS2
COL12A1	2.10653e-300	-3.20636	0.202	0.763	7.91927e-296	COL12A1
IGHA2	7.86131e-300	5.10179	0.684	0.083	2.95538e-295	IGHA2
FAP	7.44678e-298	-4.06312	0.042	0.568	2.79954e-293	FAP
TPM4	1.4785e-290	-1.8093	0.625	0.942	5.55829e-286	TPM4
SEPP1	6.16019e-282	3.03794	0.8	0.355	2.31586e-277	SEPP1
RAB31	9.08288e-276	-2.72692	0.179	0.733	3.41462e-271	RAB31
SPARC	9.59977e-274	-1.83101	0.875	0.972	3.60894e-269	SPARC
COL1A2	4.61941e-271	-1.93293	0.895	0.982	1.73662e-266	COL1A2
IGHG4	1.05296e-266	-2.46642	0.147	0.702	3.95849e-262	IGHG4
TAGLN	2.91394e-265	-1.76937	0.313	0.853	1.09547e-260	TAGLN
ADAM12	6.36842e-260	-5.61682	0.01	0.447	2.39415e-255	ADAM12
GJB2	9.83941e-259	-11.3388	0.001	0.421	3.69903e-254	GJB2
LGALS1	6.89039e-257	-1.22093	0.991	0.997	2.59037e-252	LGALS1
ABCA8	1.30137e-255	5.85247	0.586	0.041	4.89238e-251	ABCA8
IL32	1.54041e-248	-1.9615	0.451	0.884	5.79102e-244	IL32
COL11A1	5.10428e-248	-7.20154	0.003	0.413	1.9189e-243	COL11A1
SLC16A3	4.3007e-247	-3.2796	0.081	0.573	1.61681e-242	SLC16A3
ADH1B	1.13761e-245	5.26291	0.562	0.026	4.27674e-241	ADH1B
MFAP2	2.76678e-243	-2.70227	0.161	0.663	1.04014e-238	MFAP2
IGHG3	7.06652e-242	-2.4787	0.115	0.629	2.65659e-237	IGHG3
PRRX1	7.78335e-242	-2.50651	0.145	0.661	2.92607e-237	PRRX1
LOXL2	7.18203e-240	-2.67217	0.123	0.644	2.70001e-235	LOXL2
GAPDH	3.05062e-238	-1.2477	0.939	0.989	1.14685e-233	GAPDH
SULF2	1.1925e-236	-3.24117	0.05	0.508	4.48309e-232	SULF2
SPHK1	1.93481e-234	-2.98588	0.088	0.568	7.27373e-230	SPHK1
SERPINH1	5.78487e-234	-1.69527	0.617	0.908	2.17476e-229	SERPINH1
CCL3	2.95882e-233	-3.3241	0.058	0.52	1.11234e-228	CCL3
FXYD1	9.39479e-233	3.52005	0.719	0.283	3.53188e-228	FXYD1
TPM2	4.37012e-232	-1.36894	0.669	0.953	1.6429e-227	TPM2
IGLC2	7.5872e-231	2.53612	0.853	0.624	2.85233e-226	IGLC2
MATN2	1.26649e-227	5.35861	0.559	0.057	4.76126e-223	MATN2
COL10A1	9.69511e-227	-10.8517	0.001	0.376	3.64478e-222	COL10A1
LINC00152	4.98405e-223	-2.53456	0.269	0.756	1.8737e-218	LINC00152
LSP1	7.58273e-223	3.36921	0.645	0.165	2.85065e-218	LSP1
COL6A3	3.03696e-219	-1.89528	0.535	0.871	1.14172e-214	COL6A3
PODNL1	1.69647e-217	-3.82421	0.028	0.434	6.3777e-213	PODNL1
BMP1	2.06374e-217	-2.49137	0.115	0.596	7.75841e-213	BMP1
IGKC	7.37988e-216	1.09589	0.986	0.917	2.77439e-211	IGKC
SCARA5	5.78285e-211	4.25283	0.551	0.07	2.17401e-206	SCARA5
PLAC9	1.39944e-210	3.14016	0.739	0.369	5.26107e-206	PLAC9
C4orf48	5.61479e-205	-1.84182	0.219	0.721	2.11082e-200	C4orf48
AGR2	4.82876e-204	-2.93316	0.068	0.493	1.81532e-199	AGR2
TFF3	7.01179e-204	-2.67066	0.163	0.629	2.63601e-199	TFF3
COL5A1	1.06345e-203	-1.8902	0.409	0.827	3.99795e-199	COL5A1
IRF1	8.48747e-203	2.66352	0.798	0.602	3.19078e-198	IRF1
CHPF	3.09411e-200	-2.2889	0.151	0.62	1.1632e-195	CHPF
PFN1	3.2157e-200	-1.04502	0.871	0.978	1.20891e-195	PFN1
TCF21	4.99644e-200	3.45382	0.643	0.218	1.87836e-195	TCF21
PLOD2	2.59803e-199	-2.21025	0.207	0.683	9.76705e-195	PLOD2
TMEM158	1.02532e-198	-3.70446	0.033	0.419	3.85459e-194	TMEM158
POSTN	1.22752e-197	-1.69664	0.242	0.744	4.61473e-193	POSTN
MIR4435-2HG	1.64796e-194	-2.36471	0.192	0.657	6.19535e-190	MIR4435-2HG
ADAMTS12	1.24995e-193	-3.18678	0.042	0.433	4.69905e-189	ADAMTS12
SDC1	4.9001e-192	-4.94027	0.017	0.369	1.84215e-187	SDC1
CCL3L3	5.27558e-192	-4.71421	0.011	0.356	1.9833e-187	CCL3L3
LINC01082	2.58562e-190	4.01182	0.54	0.089	9.72037e-186	LINC01082
SOCS3	2.87524e-189	2.3896	0.813	0.696	1.08092e-184	SOCS3
CNN2	2.69223e-188	-2.05539	0.172	0.643	1.01212e-183	CNN2
PDPN	1.16753e-186	-2.50618	0.197	0.627	4.38923e-182	PDPN
SFRP1	1.25693e-186	5.26812	0.48	0.042	4.72532e-182	SFRP1
ZFP36	2.15997e-186	1.67483	0.916	0.837	8.12019e-182	ZFP36
IGHG1	2.80085e-186	-2.74678	0.074	0.493	1.05295e-181	IGHG1
HOPX	7.7259e-186	-4.4266	0.024	0.376	2.90448e-181	HOPX
HIF1A	1.33635e-185	-2.08864	0.222	0.677	5.02387e-181	HIF1A
JUNB	2.78415e-184	1.50334	0.927	0.943	1.04667e-179	JUNB
PTN	3.25565e-183	3.1127	0.646	0.252	1.22393e-178	PTN
WNT2	4.56294e-183	-5.51962	0.01	0.335	1.71539e-178	WNT2
TNFRSF12A	2.21812e-181	-2.18642	0.233	0.675	8.33881e-177	TNFRSF12A
TFF1	1.457e-180	-4.9334	0.019	0.353	5.47744e-176	TFF1
MFAP4	2.11156e-180	2.3544	0.771	0.537	7.9382e-176	MFAP4
PLPP4	2.31885e-179	-6.24611	0.003	0.314	8.71748e-175	PLPP4
REG4	6.38308e-179	-6.90302	0.003	0.311	2.39966e-174	REG4
CDH11	3.75036e-178	-1.7703	0.219	0.691	1.40991e-173	CDH11
AP2S1	1.15237e-177	-1.51917	0.497	0.848	4.33223e-173	AP2S1
TXNIP	8.63762e-175	2.58843	0.694	0.35	3.24723e-170	TXNIP
TMEM176B	1.70625e-174	1.5168	0.866	0.71	6.41448e-170	TMEM176B
MMP14	3.56052e-173	-1.87413	0.414	0.797	1.33854e-168	MMP14
SPARCL1	4.81255e-173	1.56369	0.818	0.407	1.80923e-168	SPARCL1
LMCD1	1.07249e-172	-2.30635	0.121	0.543	4.03192e-168	LMCD1
CEBPD	5.27507e-172	2.07499	0.802	0.628	1.98311e-167	CEBPD
CXCL3	2.74416e-171	-2.38665	0.177	0.626	1.03164e-166	CXCL3
TNC	6.47837e-170	-2.70451	0.083	0.479	2.43548e-165	TNC
CXCL12	1.91125e-169	2.5169	0.69	0.332	7.18517e-165	CXCL12
CCL20	2.66472e-169	-5.58451	0.01	0.319	1.00178e-164	CCL20
CTSB	3.07156e-169	-1.49779	0.512	0.857	1.15472e-164	CTSB
ADAMDEC1	8.20023e-169	5.77473	0.509	0.1	3.08279e-164	ADAMDEC1
KDELR2	8.09337e-167	-1.32976	0.556	0.872	3.04262e-162	KDELR2
ACTN1	1.81751e-166	-1.40632	0.347	0.81	6.83275e-162	ACTN1
TMSB10	3.01368e-165	-0.766682	0.987	0.997	1.13296e-160	TMSB10
MYH9	8.52265e-163	-1.31253	0.422	0.838	3.20401e-158	MYH9
PDGFC	1.13498e-161	-2.97083	0.047	0.394	4.26684e-157	PDGFC
PKM	1.58689e-161	-1.22213	0.652	0.913	5.96575e-157	PKM
RCN3	4.69696e-161	-1.67418	0.338	0.744	1.76578e-156	RCN3
RAI14	5.31202e-161	-2.25034	0.07	0.445	1.997e-156	RAI14
MMP11	1.39565e-159	-4.08477	0.107	0.483	5.24682e-155	MMP11
SEC61G	1.55122e-156	-1.19513	0.697	0.921	5.83166e-152	SEC61G
TWIST1	8.0654e-156	-3.34024	0.043	0.375	3.0321e-151	TWIST1
SLC39A14	2.01428e-155	-2.73584	0.083	0.447	7.57248e-151	SLC39A14
HAPLN3	1.52468e-154	-2.34206	0.07	0.437	5.73188e-150	HAPLN3
PMAIP1	1.05424e-152	-2.25663	0.085	0.462	3.96331e-148	PMAIP1
NREP	1.84482e-152	-2.06629	0.091	0.473	6.93541e-148	NREP
ITGA5	5.71174e-152	-2.35944	0.123	0.515	2.14727e-147	ITGA5
AEBP1	9.99243e-152	-1.59576	0.589	0.888	3.75656e-147	AEBP1
OLFML2B	2.06924e-151	-3.26325	0.031	0.344	7.7791e-147	OLFML2B
OSTC	3.33624e-151	-1.24138	0.58	0.869	1.25423e-146	OSTC
SSR3	3.84468e-151	-1.31095	0.415	0.815	1.44537e-146	SSR3
SGIP1	5.05431e-151	-2.22153	0.081	0.449	1.90012e-146	SGIP1
MICAL2	9.86462e-151	-3.03238	0.024	0.33	3.7085e-146	MICAL2
ANTXR1	1.12961e-150	-1.81301	0.3	0.704	4.24666e-146	ANTXR1
COL7A1	1.94345e-150	-3.55548	0.038	0.355	7.30619e-146	COL7A1
CPXM1	2.04734e-150	-2.01913	0.066	0.424	7.69677e-146	CPXM1
P4HB	1.98479e-149	-1.15337	0.633	0.892	7.46161e-145	P4HB
MIF	5.13544e-149	-1.35511	0.546	0.861	1.93062e-144	MIF
ZFP36L2	1.07018e-148	1.72033	0.809	0.693	4.02324e-144	ZFP36L2
ARL4C	1.14837e-148	-2.67257	0.067	0.409	4.31717e-144	ARL4C
WNT5A	9.19564e-148	-3.18359	0.043	0.364	3.45701e-143	WNT5A
EGFL6	1.77596e-147	-6.6542	0.006	0.271	6.67656e-143	EGFL6
CALU	1.16679e-146	-1.26547	0.502	0.845	4.38643e-142	CALU
C1QTNF6	5.0971e-145	-2.61807	0.045	0.367	1.91621e-140	C1QTNF6
NOTCH3	1.84661e-144	-1.63737	0.082	0.451	6.94214e-140	NOTCH3
KIAA1217	8.00465e-144	-1.89235	0.048	0.379	3.00927e-139	KIAA1217
OCIAD2	1.43766e-142	-2.94409	0.027	0.323	5.40473e-138	OCIAD2
ARPC2	5.79346e-142	-1.06589	0.664	0.909	2.17799e-137	ARPC2
CFI	7.55544e-141	-3.45388	0.026	0.314	2.84039e-136	CFI
SPINK4	1.25618e-140	-4.95581	0.016	0.286	4.72248e-136	SPINK4
FNDC1	2.50561e-140	-2.96468	0.055	0.374	9.41959e-136	FNDC1
TIMP1	8.06769e-140	-1.59101	0.889	0.991	3.03297e-135	TIMP1
CHI3L1	1.84071e-139	-4.20841	0.029	0.317	6.91998e-135	CHI3L1
RPL28	7.09844e-139	-0.574436	0.979	0.996	2.66859e-134	RPL28
TMEM167A	1.25106e-137	-1.4366	0.268	0.68	4.70323e-133	TMEM167A
NRP2	1.28859e-137	-1.82024	0.098	0.463	4.84431e-133	NRP2
WISP1	2.10775e-137	-4.93199	0.007	0.26	7.92387e-133	WISP1
MDFI	3.37208e-136	-3.19808	0.022	0.299	1.2677e-131	MDFI
TNXB	3.52762e-136	4.75758	0.406	0.054	1.32617e-131	TNXB
RPS19	5.65131e-136	-0.581018	0.984	0.997	2.12455e-131	RPS19
MYO1B	3.42019e-135	-1.92485	0.06	0.387	1.28579e-130	MYO1B
SPATS2L	2.12379e-134	-1.34358	0.32	0.735	7.98417e-130	SPATS2L
GUCY1A3	6.96934e-134	-1.50761	0.101	0.468	2.62006e-129	GUCY1A3
CST3	3.65467e-133	1.24605	0.958	0.969	1.37394e-128	CST3
MXRA5	4.21803e-131	-1.62509	0.251	0.638	1.58573e-126	MXRA5
LYZ	4.6739e-131	-3.28723	0.023	0.293	1.75711e-126	LYZ
IL1B	1.43319e-130	-4.01325	0.013	0.267	5.38794e-126	IL1B
SUSD6	1.70463e-130	-2.20541	0.049	0.355	6.40839e-126	SUSD6
S100A4	4.14082e-130	1.20933	0.924	0.797	1.5567e-125	S100A4
PYCR1	1.75237e-129	-2.32417	0.086	0.417	6.58785e-125	PYCR1
LTBP1	2.43193e-129	-1.61374	0.138	0.512	9.14258e-125	LTBP1
GPX7	3.51793e-129	-2.00263	0.075	0.402	1.32253e-124	GPX7
HAPLN1	7.73111e-129	6.4835	0.33	0.009	2.90643e-124	HAPLN1
CLDN4	9.11716e-129	-1.82045	0.14	0.511	3.42751e-124	CLDN4
TMEM132A	9.6955e-129	-3.03251	0.02	0.284	3.64493e-124	TMEM132A
PALLD	4.32949e-128	-1.45035	0.315	0.709	1.62763e-123	PALLD
SOD3	1.23464e-127	1.47201	0.809	0.775	4.64151e-123	SOD3
CD276	1.29401e-127	-1.63465	0.176	0.557	4.86472e-123	CD276
SVIL	3.31469e-127	-1.67358	0.15	0.522	1.24612e-122	SVIL
CCL4	5.03421e-127	-2.31136	0.052	0.354	1.89256e-122	CCL4
JUN	1.2218e-126	1.27231	0.941	0.911	4.59325e-122	JUN
COTL1	2.88716e-126	-1.54679	0.226	0.614	1.0854e-121	COTL1
PDLIM7	6.89274e-126	-1.47625	0.338	0.712	2.59126e-121	PDLIM7
MYL6	5.53221e-125	-0.759824	0.955	0.991	2.07978e-120	MYL6
CXCL2	6.10644e-125	-2.01027	0.336	0.721	2.29566e-120	CXCL2
GOLM1	6.84487e-125	-1.85638	0.135	0.49	2.57326e-120	GOLM1
CHN1	3.60663e-124	-2.07351	0.126	0.474	1.35588e-119	CHN1
NOVA1	2.18532e-123	4.11288	0.384	0.055	8.2155e-119	NOVA1
NFIA	2.33999e-123	2.60226	0.545	0.232	8.79696e-119	NFIA
SERPINE1	2.88234e-123	-3.88519	0.075	0.378	1.08359e-118	SERPINE1
ITGAV	4.54395e-123	-1.47171	0.189	0.569	1.70825e-118	ITGAV
RP11-400N13.3	1.07175e-122	-10.0386	0	0.214	4.02914e-118	RP11-400N13.3
MYL9	2.8466e-122	-0.864015	0.719	0.933	1.07015e-117	MYL9
KRT19	3.06933e-122	-2.21674	0.099	0.436	1.15389e-117	KRT19
KRT18	7.3777e-122	-1.64964	0.202	0.601	2.77357e-117	KRT18
S100P	1.99139e-121	-4.10616	0.013	0.252	7.48643e-117	S100P
ITGB1	2.11949e-121	-0.973864	0.663	0.913	7.96803e-117	ITGB1
H3F3B	5.29282e-121	0.688052	0.989	0.983	1.98978e-116	H3F3B
EDNRA	5.49327e-121	-2.32864	0.046	0.332	2.06514e-116	EDNRA
SEZ6L2	3.05929e-120	-3.21978	0.013	0.25	1.15011e-115	SEZ6L2
CCL2	4.74994e-120	2.14651	0.757	0.547	1.78569e-115	CCL2
CD82	5.356e-119	-1.55341	0.156	0.518	2.01353e-114	CD82
PRELID1	7.85862e-119	-1.13169	0.471	0.808	2.95437e-114	PRELID1
NID2	1.82587e-118	-2.14316	0.058	0.35	6.86419e-114	NID2
KLF4	2.72601e-118	1.87771	0.724	0.541	1.02482e-113	KLF4
CCL4L2	2.61445e-117	-2.91477	0.019	0.261	9.82876e-113	CCL4L2
STK17B	4.06266e-117	-2.39276	0.041	0.313	1.52732e-112	STK17B
CAV1	3.51508e-116	-0.783376	0.319	0.751	1.32146e-111	CAV1
MARCKSL1	8.16497e-116	-1.18612	0.332	0.723	3.06954e-111	MARCKSL1
STEAP1	1.47629e-115	-2.19632	0.118	0.44	5.54998e-111	STEAP1
BCAT1	2.1434e-115	-2.43807	0.073	0.369	8.05789e-111	BCAT1
S100A11	2.67469e-115	-0.738574	0.868	0.972	1.00552e-110	S100A11
MYL12A	3.25217e-115	-1.04357	0.71	0.93	1.22262e-110	MYL12A
RGS3	7.17702e-115	-1.60403	0.115	0.455	2.69813e-110	RGS3
POMP	9.64919e-115	-0.966832	0.656	0.907	3.62752e-110	POMP
PDGFRB	1.27478e-114	-1.46058	0.264	0.64	4.79242e-110	PDGFRB
STMN2	1.54197e-113	4.76227	0.334	0.032	5.79688e-109	STMN2
PERP	2.63638e-113	-1.57976	0.152	0.507	9.91122e-109	PERP
FHL1	3.35039e-113	1.96343	0.646	0.427	1.25955e-108	FHL1
NME1	4.58062e-113	-1.39732	0.244	0.621	1.72204e-108	NME1
PTP4A1	5.24347e-113	-1.49593	0.2	0.57	1.97123e-108	PTP4A1
IGFBP4	1.55272e-112	-0.916895	0.634	0.911	5.83731e-108	IGFBP4
ADAMTS2	4.88994e-112	-1.71851	0.155	0.499	1.83832e-107	ADAMTS2
FBXO32	2.3482e-111	-2.06707	0.093	0.4	8.82781e-107	FBXO32
IGFL2	4.03001e-111	-12.0414	0	0.195	1.51504e-106	IGFL2
MDK	6.49489e-111	-1.29978	0.346	0.708	2.44169e-106	MDK
LEF1	9.12481e-111	-2.9711	0.017	0.246	3.43038e-106	LEF1
TACSTD2	1.89706e-110	-4.88305	0.01	0.223	7.13182e-106	TACSTD2
SERINC2	5.97478e-110	-3.05472	0.018	0.246	2.24616e-105	SERINC2
SPECC1	6.07436e-110	-2.22705	0.022	0.26	2.28359e-105	SPECC1
MT-ND2	1.25041e-109	0.672684	1	0.989	4.70079e-105	MT-ND2
CKAP4	1.96256e-109	-1.34825	0.286	0.655	7.37804e-105	CKAP4
LMO7	2.11502e-109	-2.75521	0.034	0.284	7.95121e-105	LMO7
P3H1	4.22116e-109	-1.4973	0.149	0.494	1.5869e-104	P3H1
THY1	1.47294e-108	-1.19753	0.582	0.859	5.53738e-104	THY1
TIMM17A	1.63709e-108	-1.42374	0.193	0.554	6.15449e-104	TIMM17A
MAPKAPK2	2.08673e-108	-1.63597	0.127	0.461	7.84485e-104	MAPKAPK2
SLC6A6	1.18876e-107	-3.23836	0.034	0.277	4.46901e-103	SLC6A6
CFL1	1.26877e-107	-0.702809	0.905	0.972	4.7698e-103	CFL1
A2M	1.67019e-107	1.94604	0.692	0.488	6.2789e-103	A2M
LCN2	2.24642e-107	-4.24036	0.006	0.209	8.44518e-103	LCN2
BMP4	5.26089e-107	2.71325	0.484	0.17	1.97778e-102	BMP4
LRRC59	5.71368e-106	-1.34059	0.231	0.593	2.148e-101	LRRC59
CADM3	7.01499e-106	5.08886	0.315	0.03	2.63722e-101	CADM3
MLLT11	9.35617e-106	-2.16026	0.04	0.293	3.51736e-101	MLLT11
DDX5	1.2927e-105	0.895386	0.927	0.938	4.85979e-101	DDX5
ABL2	1.60767e-105	-1.0954	0.234	0.601	6.04388e-101	ABL2
ANKRD28	1.14674e-104	-1.75221	0.144	0.473	4.31106e-100	ANKRD28
MT-CYB	1.22551e-104	0.639003	0.999	0.985	4.6072e-100	MT-CYB
PLPP3	1.70863e-104	2.45416	0.599	0.373	6.42341e-100	PLPP3
CPE	1.82357e-104	-1.33533	0.153	0.492	6.85554e-100	CPE
TPST2	3.70332e-104	-1.95024	0.064	0.342	1.39223e-99	TPST2
TGFB1	7.38799e-103	-1.24716	0.188	0.548	2.77744e-98	TGFB1
PDLIM5	8.06416e-103	-1.31776	0.195	0.545	3.03164e-98	PDLIM5
TPM1	1.03985e-102	-1.18793	0.699	0.901	3.90921e-98	TPM1
SEC61A1	1.65337e-102	-1.212	0.21	0.569	6.21568e-98	SEC61A1
PROCR	1.75861e-102	2.05156	0.593	0.338	6.61132e-98	PROCR
TTYH3	1.96111e-102	-2.09544	0.035	0.277	7.37258e-98	TTYH3
MAP4K4	2.84392e-102	-1.40033	0.135	0.468	1.06914e-97	MAP4K4
ITIH5	2.84549e-102	2.39294	0.425	0.106	1.06973e-97	ITIH5
PDXK	3.24286e-102	-1.58297	0.089	0.384	1.21912e-97	PDXK
TSC22D1	3.5271e-102	-1.38647	0.568	0.85	1.32598e-97	TSC22D1
ITPRIP	4.46675e-101	-2.04777	0.05	0.307	1.67923e-96	ITPRIP
IDH2	5.71536e-101	-1.42835	0.118	0.432	2.14863e-96	IDH2
DSG2	9.24288e-101	-3.75017	0.012	0.214	3.47477e-96	DSG2
APLP2	1.4657e-100	1.92077	0.67	0.488	5.51015e-96	APLP2
ENO1	2.3163e-100	-1.08598	0.609	0.872	8.70788e-96	ENO1
IGFBP2	7.36212e-100	-1.77378	0.064	0.333	2.76771e-95	IGFBP2
ATP6V0B	9.65798e-100	-0.994654	0.383	0.75	3.63082e-95	ATP6V0B
ZNF469	1.14419e-99	-5.95882	0.003	0.185	4.30147e-95	ZNF469
SELM	1.74874e-99	-0.679223	0.89	0.977	6.5742e-95	SELM
TNS3	5.67676e-99	-1.17697	0.096	0.401	2.13412e-94	TNS3
BHLHE41	6.27758e-99	-2.97354	0.026	0.245	2.35999e-94	BHLHE41
RUNX2	4.65602e-98	-1.93604	0.06	0.321	1.75039e-93	RUNX2
HES4	5.55589e-98	-0.953335	0.221	0.591	2.08868e-93	HES4
ATP5E	6.39933e-98	-0.618195	0.874	0.972	2.40576e-93	ATP5E
COL6A1	9.13817e-98	-0.993314	0.801	0.945	3.4354e-93	COL6A1
CXCL5	1.52923e-97	-7.91481	0.003	0.18	5.749e-93	CXCL5
IL7R	3.75874e-97	-3.56312	0.023	0.234	1.41306e-92	IL7R
BID	4.10881e-97	-2.15722	0.055	0.307	1.54467e-92	BID
PHGR1	4.15512e-97	2.54344	0.52	0.254	1.56208e-92	PHGR1
LRRFIP1	4.80729e-97	-1.36657	0.237	0.59	1.80725e-92	LRRFIP1
C16orf89	6.31316e-97	5.48432	0.273	0.015	2.37337e-92	C16orf89
C1QTNF1	1.12152e-96	-1.36946	0.074	0.35	4.21624e-92	C1QTNF1
PTMA	1.2304e-96	-0.596365	0.985	0.995	4.62556e-92	PTMA
FOS	1.86486e-96	1.11957	0.929	0.922	7.01076e-92	FOS
SURF4	3.15208e-96	-1.04901	0.322	0.685	1.18499e-91	SURF4
ALDOA	6.37312e-96	-0.755242	0.788	0.937	2.39591e-91	ALDOA
ADAM28	6.68682e-96	3.85868	0.321	0.047	2.51384e-91	ADAM28
RELB	1.31427e-95	-1.32049	0.121	0.434	4.94085e-91	RELB
CYP1B1	3.35897e-95	-3.45935	0.03	0.245	1.26277e-90	CYP1B1
CCDC34	4.20803e-95	-2.56044	0.037	0.264	1.58197e-90	CCDC34
MMP1	4.56348e-95	-4.01402	0.046	0.281	1.7156e-90	MMP1
ITM2A	5.24154e-95	4.82273	0.321	0.053	1.9705e-90	ITM2A
P3H4	5.42823e-95	-1.34209	0.15	0.474	2.04069e-90	P3H4
GLIPR1	1.30117e-94	-1.42966	0.171	0.496	4.89163e-90	GLIPR1
YIF1A	1.4925e-94	-1.03024	0.348	0.7	5.61092e-90	YIF1A
P4HA3	1.65975e-94	-4.26234	0.007	0.189	6.23968e-90	P4HA3
EPYC	5.37792e-94	-10.203	0.001	0.17	2.02178e-89	EPYC
SLC52A2	5.88929e-94	-1.47525	0.123	0.428	2.21402e-89	SLC52A2
FKBP10	8.05243e-94	-1.00278	0.461	0.782	3.02723e-89	FKBP10
MEST	1.73216e-93	-3.00166	0.031	0.246	6.51186e-89	MEST
RPL37A	4.27512e-93	-0.456826	0.965	0.993	1.60719e-88	RPL37A
EIF4EBP1	5.33898e-93	-1.47319	0.159	0.474	2.00714e-88	EIF4EBP1
FN1	7.30111e-93	-1.31107	0.601	0.876	2.74478e-88	FN1
FLNA	7.51162e-93	-0.682801	0.481	0.817	2.82392e-88	FLNA
C5orf46	1.02078e-92	-9.66876	0	0.164	3.83753e-88	C5orf46
PLEC	1.21781e-92	-1.06628	0.21	0.56	4.57824e-88	PLEC
ARPC5L	1.22342e-92	-1.35012	0.157	0.478	4.59931e-88	ARPC5L
ADIRF	1.7161e-92	1.56105	0.613	0.301	6.45152e-88	ADIRF
CIRBP	2.64829e-92	0.752166	0.908	0.913	9.95598e-88	CIRBP
SPINT2	2.64834e-92	-1.6496	0.048	0.289	9.95619e-88	SPINT2
ABI3BP	3.32263e-92	3.2224	0.372	0.094	1.24911e-87	ABI3BP
TGFBI	3.87537e-92	-1.12935	0.344	0.718	1.45691e-87	TGFBI
ANKLE2	6.85912e-92	-1.41088	0.1	0.384	2.57862e-87	ANKLE2
CP	8.79652e-92	5.1079	0.269	0.019	3.30696e-87	CP
CISD1	9.483e-92	-1.21035	0.256	0.609	3.56504e-87	CISD1
PRSS23	2.32855e-91	-1.32482	0.439	0.744	8.75397e-87	PRSS23
GOLT1B	2.37349e-91	-1.26898	0.131	0.44	8.9229e-87	GOLT1B
SLC12A8	4.24348e-91	-4.12791	0.011	0.195	1.59529e-86	SLC12A8
UBTD1	5.04906e-91	-1.70169	0.076	0.34	1.89814e-86	UBTD1
COL4A1	5.7942e-91	-2.17382	0.323	0.631	2.17827e-86	COL4A1
LRRC15	1.24486e-90	-3.7517	0.008	0.186	4.67993e-86	LRRC15
DCBLD1	3.1014e-90	-1.59488	0.104	0.387	1.16594e-85	DCBLD1
DPYSL3	3.38155e-90	-1.32579	0.204	0.526	1.27126e-85	DPYSL3
EIF1	3.4559e-90	0.446559	0.991	0.995	1.29921e-85	EIF1
PDK4	6.70703e-90	3.40103	0.331	0.06	2.52144e-85	PDK4
ACTA2	7.54572e-90	-0.896228	0.401	0.698	2.83674e-85	ACTA2
SEC24D	8.45957e-90	-1.36944	0.131	0.431	3.18029e-85	SEC24D
TRAF4	1.63702e-89	-1.73274	0.072	0.33	6.15421e-85	TRAF4
TUBA1C	1.78377e-89	-1.1919	0.289	0.633	6.70591e-85	TUBA1C
NOP10	2.33749e-89	-0.839962	0.507	0.825	8.78756e-85	NOP10
NINJ1	2.65792e-89	-1.28197	0.229	0.567	9.9922e-85	NINJ1
RASAL2	3.0147e-89	-1.72069	0.044	0.274	1.13335e-84	RASAL2
WIPI1	3.53621e-89	-1.37208	0.129	0.425	1.3294e-84	WIPI1
AGRN	4.13872e-89	-1.46848	0.062	0.313	1.55591e-84	AGRN
NXN	5.20027e-89	-1.69729	0.067	0.32	1.95499e-84	NXN
CSGALNACT1	1.26297e-88	-4.2108	0.005	0.172	4.74802e-84	CSGALNACT1
ISG15	1.52837e-88	-1.41461	0.46	0.786	5.74577e-84	ISG15
KIFC3	4.21945e-88	-1.48304	0.074	0.334	1.58626e-83	KIFC3
ACTB	4.69032e-88	-0.891824	0.984	0.997	1.76328e-83	ACTB
LIMD2	7.0207e-88	-1.63634	0.052	0.29	2.63936e-83	LIMD2
GREM1	9.79033e-88	-1.29337	0.113	0.396	3.68058e-83	GREM1
ZBTB16	1.30298e-87	3.01266	0.325	0.059	4.89842e-83	ZBTB16
ALDH1A1	1.98409e-87	3.8488	0.394	0.121	7.45897e-83	ALDH1A1
GUK1	2.45503e-87	-0.692525	0.717	0.925	9.22945e-83	GUK1
MT-ND3	4.20982e-87	0.696899	0.99	0.972	1.58264e-82	MT-ND3
BCAR1	9.62744e-87	-1.32711	0.092	0.365	3.61934e-82	BCAR1
ITLN1	1.07177e-86	-4.46475	0.008	0.179	4.0292e-82	ITLN1
SAR1A	1.48835e-86	-0.9951	0.344	0.689	5.59529e-82	SAR1A
MAGED1	1.56807e-86	-1.07807	0.219	0.551	5.895e-82	MAGED1
GRAMD1A	2.12016e-86	-1.3155	0.148	0.457	7.97053e-82	GRAMD1A
COLGALT1	3.64783e-86	-1.30655	0.139	0.44	1.37137e-81	COLGALT1
UNC5B	5.47309e-86	-1.48766	0.081	0.341	2.05755e-81	UNC5B
KIAA0930	6.21007e-86	-1.60121	0.096	0.361	2.33461e-81	KIAA0930
FCER1G	8.14434e-86	-3.63945	0.016	0.198	3.06178e-81	FCER1G
SH3BGRL3	1.08049e-85	-0.572706	0.673	0.92	4.06201e-81	SH3BGRL3
IKBIP	1.34916e-85	-1.12935	0.196	0.522	5.07202e-81	IKBIP
APOE	2.47081e-85	2.80722	0.649	0.526	9.28877e-81	APOE
B4GALT1	3.51827e-85	-1.46846	0.21	0.533	1.32266e-80	B4GALT1
ACTR3	3.52026e-85	-0.981923	0.339	0.688	1.32341e-80	ACTR3
TFF2	5.12019e-85	-8.7172	0	0.151	1.92488e-80	TFF2
RAB27A	5.88128e-85	-1.59052	0.069	0.316	2.21101e-80	RAB27A
EPCAM	7.60323e-85	-1.73861	0.062	0.302	2.85836e-80	EPCAM
COL5A3	1.59632e-84	-1.62013	0.064	0.305	6.00119e-80	COL5A3
HLA-E	1.61475e-84	0.994821	0.843	0.848	6.07051e-80	HLA-E
LITAF	1.85632e-84	1.44088	0.702	0.59	6.97866e-80	LITAF
MT1F	1.96449e-84	-2.40242	0.055	0.283	7.38532e-80	MT1F
EPAS1	2.03889e-84	-1.01825	0.264	0.608	7.66499e-80	EPAS1
RARRES2	2.0548e-84	-1.08738	0.884	0.922	7.72482e-80	RARRES2
NME4	2.97322e-84	-0.965285	0.351	0.685	1.11775e-79	NME4
SFRP4	3.0896e-84	-3.28004	0.092	0.333	1.1615e-79	SFRP4
TMED3	4.51407e-84	-0.943319	0.352	0.693	1.69702e-79	TMED3
PLAUR	8.38953e-84	-1.11551	0.331	0.668	3.15396e-79	PLAUR
DUSP10	1.14134e-83	-2.07538	0.063	0.297	4.29074e-79	DUSP10
FAM20C	1.30363e-83	-1.37465	0.129	0.415	4.90087e-79	FAM20C
CAPG	1.76208e-83	-1.8887	0.07	0.312	6.62435e-79	CAPG
CDC42EP3	2.03058e-83	-2.08639	0.029	0.229	7.63375e-79	CDC42EP3
CXCL6	2.75291e-83	-4.58656	0.03	0.225	1.03493e-78	CXCL6
EIF4E2	3.19782e-83	-1.09653	0.223	0.551	1.20219e-78	EIF4E2
SEC61B	6.35301e-83	-0.713178	0.729	0.911	2.38835e-78	SEC61B
KIF26B	7.55345e-83	-4.73255	0.004	0.161	2.83964e-78	KIF26B
PTTG1IP	9.22842e-83	-0.955692	0.316	0.666	3.46933e-78	PTTG1IP
GNB1	1.10699e-82	-0.904626	0.27	0.62	4.16161e-78	GNB1
CXCL14	1.90183e-82	1.99395	0.586	0.337	7.14973e-78	CXCL14
PTK7	2.6162e-82	-1.17203	0.201	0.516	9.83536e-78	PTK7
CBX3	6.84665e-82	-0.854823	0.363	0.719	2.57393e-77	CBX3
HILPDA	2.95133e-81	-2.5823	0.056	0.278	1.10952e-76	HILPDA
WDR1	4.27254e-81	-0.863079	0.339	0.683	1.60622e-76	WDR1
ARF4	4.90441e-81	-0.845621	0.608	0.852	1.84376e-76	ARF4
FAM129B	5.53022e-81	-1.17613	0.094	0.358	2.07903e-76	FAM129B
PLOD1	6.18854e-81	-0.967791	0.229	0.564	2.32652e-76	PLOD1
GGCT	7.0526e-81	-1.14888	0.184	0.497	2.65135e-76	GGCT
CALD1	8.05684e-81	-0.763215	0.919	0.981	3.02889e-76	CALD1
ANKH	8.85505e-81	-1.83224	0.079	0.322	3.32897e-76	ANKH
GAS1	1.01861e-80	-2.0865	0.101	0.351	3.82936e-76	GAS1
DCUN1D5	1.14957e-80	-1.2694	0.126	0.407	4.3217e-76	DCUN1D5
TMEM208	1.29997e-80	-0.932917	0.282	0.623	4.88709e-76	TMEM208
CHMP1B	1.39052e-80	-1.19256	0.308	0.635	5.22752e-76	CHMP1B
BAX	1.43549e-80	-0.976729	0.385	0.719	5.39658e-76	BAX
KIAA1462	1.4712e-80	-4.33313	0.008	0.168	5.53084e-76	KIAA1462
EGR1	1.6678e-80	1.03232	0.861	0.853	6.26993e-76	EGR1
KLHL5	2.92458e-80	-2.00631	0.052	0.269	1.09947e-75	KLHL5
ALDH1B1	5.9862e-80	-2.49953	0.036	0.235	2.25045e-75	ALDH1B1
NTM	1.03936e-79	-0.409432	0.107	0.384	3.90737e-75	NTM
TMEM176A	2.18934e-79	1.10806	0.774	0.664	8.23059e-75	TMEM176A
RAMP1	2.51304e-79	-2.03003	0.061	0.285	9.44753e-75	RAMP1
CCL13	3.14954e-79	4.65202	0.26	0.031	1.18404e-74	CCL13
SHC1	7.3475e-79	-0.995471	0.18	0.488	2.76222e-74	SHC1
NT5DC2	8.08682e-79	-1.07957	0.085	0.336	3.04016e-74	NT5DC2
FOSB	1.50698e-78	0.933994	0.867	0.873	5.66535e-74	FOSB
B3GNT2	1.64144e-78	-1.46859	0.071	0.309	6.17081e-74	B3GNT2
PITX1	2.28962e-78	2.38139	0.368	0.106	8.60761e-74	PITX1
ATOX1	3.25822e-78	-0.757524	0.523	0.821	1.22489e-73	ATOX1
HMGA1	3.46558e-78	-2.17935	0.071	0.298	1.30285e-73	HMGA1
COL4A2	3.93508e-78	-1.4731	0.401	0.692	1.47935e-73	COL4A2
RPS18	4.12476e-78	-0.39705	0.991	0.998	1.55066e-73	RPS18
CLDN3	4.98595e-78	-1.4237	0.099	0.354	1.87442e-73	CLDN3
PMEPA1	5.2506e-78	-0.318841	0.221	0.568	1.97391e-73	PMEPA1
NOX4	5.42839e-78	-3.46418	0.008	0.165	2.04075e-73	NOX4
MT2A	5.80952e-78	-1.98803	0.68	0.878	2.18403e-73	MT2A
PDLIM2	5.8865e-78	-0.914983	0.459	0.761	2.21297e-73	PDLIM2
MYO10	6.5837e-78	-1.78978	0.041	0.245	2.47507e-73	MYO10
MRPS12	1.10218e-77	-1.04051	0.165	0.466	4.14353e-73	MRPS12
MYC	1.36978e-77	2.24146	0.559	0.372	5.14956e-73	MYC
KDELR3	1.80672e-77	-1.2457	0.198	0.498	6.79219e-73	KDELR3
STEAP2	1.84082e-77	-1.93395	0.064	0.286	6.92039e-73	STEAP2
IGFBP6	2.23541e-77	2.48931	0.738	0.654	8.40381e-73	IGFBP6
TNFSF11	2.60167e-77	-3.90514	0.007	0.16	9.78073e-73	TNFSF11
CALB2	2.6773e-77	-7.29046	0.001	0.141	1.0065e-72	CALB2
RPS3	7.23857e-77	-0.444255	0.97	0.991	2.72127e-72	RPS3
INAFM1	8.44013e-77	-1.10332	0.218	0.534	3.17298e-72	INAFM1
ATP2A2	1.19028e-76	-0.826297	0.227	0.56	4.47474e-72	ATP2A2
SQLE	1.19171e-76	-2.04742	0.044	0.249	4.48011e-72	SQLE
MYDGF	1.21698e-76	-0.760737	0.562	0.836	4.57513e-72	MYDGF
ZNF593	1.52861e-76	-1.12389	0.168	0.465	5.74666e-72	ZNF593
GPR176	3.29339e-76	-2.28292	0.028	0.212	1.23812e-71	GPR176
EPSTI1	3.99608e-76	-1.23212	0.164	0.453	1.50229e-71	EPSTI1
RPS2	4.28622e-76	-0.441735	0.976	0.997	1.61136e-71	RPS2
S100A16	4.60128e-76	-1.18113	0.367	0.65	1.72981e-71	S100A16
UBE2E2	4.86651e-76	-1.11306	0.17	0.463	1.82951e-71	UBE2E2
MT-ND1	5.08641e-76	0.578543	0.997	0.984	1.91218e-71	MT-ND1
CLIC4	5.53005e-76	-0.536118	0.318	0.671	2.07897e-71	CLIC4
CAV2	5.66346e-76	-0.840988	0.195	0.509	2.12912e-71	CAV2
ASPN	7.93144e-76	-2.3659	0.138	0.382	2.98175e-71	ASPN
PMP22	8.31973e-76	1.63731	0.775	0.759	3.12772e-71	PMP22
TNFAIP3	1.24743e-75	-1.43582	0.291	0.589	4.68958e-71	TNFAIP3
MMP3	1.86739e-75	-5.0658	0.024	0.199	7.02027e-71	MMP3
FOXP1	2.27351e-75	-0.974553	0.309	0.639	8.54705e-71	FOXP1
AGAP2-AS1	2.59152e-75	-1.40877	0.08	0.319	9.74256e-71	AGAP2-AS1
ARSI	3.40654e-75	-2.54075	0.025	0.203	1.28066e-70	ARSI
PRNP	4.31592e-75	1.94645	0.663	0.543	1.62253e-70	PRNP
F10	5.20326e-75	3.70757	0.294	0.064	1.95611e-70	F10
ELK1	5.70089e-75	-1.74386	0.048	0.255	2.14319e-70	ELK1
NAA10	5.70967e-75	-0.85754	0.294	0.636	2.14649e-70	NAA10
STK38L	5.81616e-75	-1.54784	0.075	0.306	2.18653e-70	STK38L
SIPA1L1	7.71501e-75	-2.10083	0.028	0.212	2.90038e-70	SIPA1L1
EVA1A	8.52039e-75	-1.42765	0.097	0.347	3.20316e-70	EVA1A
WSB1	9.49604e-75	1.09323	0.778	0.761	3.56994e-70	WSB1
MMP13	9.62326e-75	-12.0773	0	0.133	3.61777e-70	MMP13
MSANTD3	1.05806e-74	-1.32431	0.08	0.319	3.97769e-70	MSANTD3
FAT1	1.29695e-74	-1.27265	0.092	0.338	4.87577e-70	FAT1
GPX2	1.75669e-74	-2.1303	0.03	0.215	6.6041e-70	GPX2
GUCY1B3	1.41106e-73	-1.53913	0.069	0.293	5.30475e-69	GUCY1B3
RPL26L1	1.74611e-73	-0.91374	0.203	0.517	6.56433e-69	RPL26L1
HDLBP	1.84077e-73	-0.796966	0.411	0.738	6.9202e-69	HDLBP
PHC2	2.28803e-73	-1.10489	0.101	0.355	8.60162e-69	PHC2
ZYX	3.80679e-73	-1.04193	0.22	0.529	1.43113e-68	ZYX
COL14A1	3.986e-73	1.9491	0.543	0.336	1.4985e-68	COL14A1
APBA2	1.31797e-72	-3.32802	0.01	0.162	4.95479e-68	APBA2
VGLL4	1.43549e-72	-0.888453	0.25	0.565	5.39657e-68	VGLL4
MRPL36	1.49432e-72	-1.05674	0.182	0.478	5.61773e-68	MRPL36
MMP9	1.69012e-72	-5.99526	0.004	0.143	6.35385e-68	MMP9
LIMK2	4.05978e-72	-2.36547	0.028	0.204	1.52623e-67	LIMK2
BTG2	4.42303e-72	1.21512	0.705	0.551	1.66279e-67	BTG2
SHB	4.47914e-72	-3.34778	0.007	0.151	1.68389e-67	SHB
SEC13	4.80657e-72	-0.933634	0.26	0.576	1.80698e-67	SEC13
SNX10	7.12747e-72	-2.79958	0.019	0.182	2.6795e-67	SNX10
GARS	1.107e-71	-1.20012	0.139	0.407	4.16164e-67	GARS
VASP	1.50805e-71	-0.971485	0.191	0.488	5.66936e-67	VASP
YKT6	1.5771e-71	-1.24995	0.087	0.324	5.92894e-67	YKT6
NKX2-3	2.12414e-71	3.0785	0.313	0.082	7.98551e-67	NKX2-3
SLC39A8	2.39127e-71	-2.25191	0.045	0.237	8.98975e-67	SLC39A8
SRM	3.68648e-71	-0.92058	0.304	0.622	1.38589e-66	SRM
SMCO4	5.04994e-71	-1.55786	0.097	0.334	1.89848e-66	SMCO4
FABP4	5.51143e-71	4.15354	0.24	0.03	2.07197e-66	FABP4
PI16	5.53421e-71	6.84387	0.193	0.003	2.08053e-66	PI16
OGN	5.53792e-71	3.82132	0.304	0.08	2.08193e-66	OGN
PTBP3	6.35766e-71	-1.40443	0.075	0.301	2.3901e-66	PTBP3
MANF	8.68403e-71	-0.914264	0.35	0.671	3.26467e-66	MANF
REEP3	9.09199e-71	-0.9408	0.186	0.485	3.41804e-66	REEP3
TCEB2	1.41845e-70	-0.597878	0.775	0.932	5.33253e-66	TCEB2
UACA	1.91147e-70	-1.83458	0.114	0.353	7.18598e-66	UACA
MRPL23	2.54893e-70	-0.803734	0.255	0.585	9.58243e-66	MRPL23
DIO2	2.55195e-70	-2.23197	0.05	0.244	9.59378e-66	DIO2
CERCAM	3.82382e-70	-0.912691	0.372	0.683	1.43753e-65	CERCAM
ANGPTL1	4.20796e-70	3.7671	0.26	0.044	1.58194e-65	ANGPTL1
ARPC5	4.86002e-70	-0.902983	0.457	0.754	1.82707e-65	ARPC5
SH3GLB1	5.97359e-70	-0.880944	0.314	0.633	2.24571e-65	SH3GLB1
LHFPL2	6.02354e-70	-1.3136	0.095	0.332	2.26449e-65	LHFPL2
EFEMP1	7.23803e-70	2.29345	0.587	0.45	2.72106e-65	EFEMP1
SLC39A7	7.44943e-70	-0.861987	0.266	0.588	2.80054e-65	SLC39A7
PDLIM4	8.1056e-70	-0.978446	0.317	0.618	3.04722e-65	PDLIM4
LY6E	9.09345e-70	-0.815878	0.681	0.878	3.41859e-65	LY6E
OLFM2	1.02257e-69	-2.41297	0.021	0.185	3.84423e-65	OLFM2
MAP2K3	1.45641e-69	-1.06465	0.157	0.434	5.47521e-65	MAP2K3
CLTC	1.68808e-69	-0.924904	0.197	0.491	6.34616e-65	CLTC
C5orf66-AS1	1.70325e-69	3.98302	0.233	0.027	6.40321e-65	C5orf66-AS1
ITM2B	1.71095e-69	0.599203	0.931	0.945	6.43216e-65	ITM2B
CHSY1	2.20342e-69	-1.14772	0.108	0.355	8.28355e-65	CHSY1
ADAM19	2.50046e-69	-1.11617	0.068	0.283	9.40022e-65	ADAM19
ZNF281	3.52174e-69	-1.26451	0.078	0.302	1.32396e-64	ZNF281
MYLK	3.83308e-69	-0.947871	0.256	0.573	1.44101e-64	MYLK
RUNX1	4.38374e-69	-0.666121	0.286	0.628	1.64802e-64	RUNX1
SEC31A	4.50675e-69	-0.747347	0.324	0.663	1.69427e-64	SEC31A
CAPZB	8.85875e-69	-0.666451	0.662	0.882	3.33036e-64	CAPZB
SRSF5	9.43401e-69	0.967776	0.78	0.759	3.54662e-64	SRSF5
RCN1	9.60585e-69	-0.804687	0.488	0.781	3.61122e-64	RCN1
SOX11	1.01584e-68	-8.72708	0	0.123	3.81893e-64	SOX11
GPX1	1.05856e-68	-0.663579	0.67	0.889	3.97956e-64	GPX1
UCK2	1.08963e-68	-2.12031	0.026	0.193	4.09637e-64	UCK2
RARRES1	1.56392e-68	-2.56248	0.074	0.283	5.87941e-64	RARRES1
MALAT1	1.88378e-68	0.532024	0.995	0.988	7.08189e-64	MALAT1
POLR3D	2.13986e-68	-1.53784	0.056	0.259	8.04459e-64	POLR3D
NTMT1	2.64177e-68	-0.808897	0.165	0.45	9.93147e-64	NTMT1
HCK	2.83333e-68	-7.09767	0	0.124	1.06516e-63	HCK
KCNE4	3.22537e-68	-1.87451	0.04	0.225	1.21254e-63	KCNE4
SRA1	3.53217e-68	-0.903939	0.214	0.512	1.32788e-63	SRA1
CORO1C	3.71642e-68	-0.986489	0.158	0.436	1.39715e-63	CORO1C
PLTP	4.0493e-68	1.75909	0.597	0.476	1.52229e-63	PLTP
PLAU	4.28103e-68	-1.75414	0.306	0.577	1.60941e-63	PLAU
DYNLT1	7.00874e-68	-0.769079	0.475	0.785	2.63486e-63	DYNLT1
KLRD1	8.30921e-68	-3.47353	0.011	0.154	3.12376e-63	KLRD1
COMP	9.57866e-68	-6.51042	0.006	0.14	3.601e-63	COMP
ASAP1	1.08217e-67	-0.837103	0.144	0.416	4.06832e-63	ASAP1
TRIO	1.08747e-67	-1.4608	0.069	0.282	4.08824e-63	TRIO
FIBP	1.28398e-67	-0.887414	0.255	0.57	4.827e-63	FIBP
FKBP11	1.42997e-67	-1.01406	0.273	0.57	5.37582e-63	FKBP11
AGPAT4	1.62106e-67	-1.81732	0.048	0.238	6.09422e-63	AGPAT4
NBL1	1.65008e-67	-0.862136	0.609	0.837	6.2033e-63	NBL1
ZFAND2A	1.911e-67	-1.85859	0.154	0.415	7.18421e-63	ZFAND2A
TMUB1	2.07602e-67	-1.21816	0.087	0.316	7.80459e-63	TMUB1
RBM3	2.08161e-67	-0.685299	0.633	0.857	7.82562e-63	RBM3
MTHFD1L	2.49399e-67	-2.04927	0.035	0.212	9.37591e-63	MTHFD1L
MAMDC2	3.76195e-67	4.60463	0.209	0.016	1.41427e-62	MAMDC2
MATN3	4.18609e-67	-4.34901	0.006	0.14	1.57372e-62	MATN3
PXDN	5.60924e-67	-0.863976	0.215	0.514	2.10874e-62	PXDN
CCL8	5.68099e-67	4.37917	0.255	0.046	2.13571e-62	CCL8
RPL37	6.65371e-67	-0.39428	0.946	0.99	2.5014e-62	RPL37
ARHGDIA	7.13264e-67	-0.765114	0.43	0.744	2.68144e-62	ARHGDIA
RNF145	7.52063e-67	-0.823771	0.223	0.531	2.82731e-62	RNF145
SERF2	7.75659e-67	-0.422137	0.971	0.994	2.91601e-62	SERF2
HMGN1	8.30003e-67	-0.719023	0.504	0.806	3.12031e-62	HMGN1
ASPHD1	1.24252e-66	-5.58858	0.002	0.126	4.67114e-62	ASPHD1
PLEKHO1	1.52079e-66	-0.841438	0.125	0.383	5.71726e-62	PLEKHO1
TXNDC17	1.59447e-66	-0.717885	0.283	0.61	5.99425e-62	TXNDC17
MAP7D1	2.79585e-66	-0.817834	0.244	0.553	1.05107e-61	MAP7D1
ALG3	2.99e-66	-1.05227	0.121	0.372	1.12406e-61	ALG3
PDLIM3	3.64747e-66	-0.936575	0.321	0.623	1.37123e-61	PDLIM3
C19orf53	3.82243e-66	-0.630441	0.586	0.853	1.43701e-61	C19orf53
STRA6	4.59491e-66	-7.74609	0	0.12	1.72741e-61	STRA6
RNF144A	4.74278e-66	-2.09318	0.021	0.178	1.783e-61	RNF144A
SUGCT	5.60949e-66	-3.86008	0.01	0.149	2.10883e-61	SUGCT
ARL4A	5.86583e-66	-0.922107	0.146	0.411	2.2052e-61	ARL4A
ABRACL	6.20243e-66	-0.956612	0.159	0.428	2.33174e-61	ABRACL
UQCC2	8.31068e-66	-0.818419	0.252	0.562	3.12432e-61	UQCC2
ARHGAP1	8.54159e-66	-0.931846	0.143	0.407	3.21113e-61	ARHGAP1
ZC3HAV1	9.54282e-66	2.27135	0.52	0.353	3.58753e-61	ZC3HAV1
CACNA1C	9.65075e-66	-2.62342	0.018	0.17	3.6281e-61	CACNA1C
FGL2	1.16413e-65	4.30136	0.248	0.044	4.37645e-61	FGL2
ARFGAP1	1.33546e-65	-1.40465	0.066	0.272	5.02054e-61	ARFGAP1
COL8A1	1.34664e-65	-1.08571	0.201	0.473	5.06255e-61	COL8A1
PCOLCE	1.47776e-65	-0.819256	0.649	0.863	5.55549e-61	PCOLCE
RPL39	1.73189e-65	-0.403113	0.97	0.993	6.51085e-61	RPL39
CHST11	2.0938e-65	-1.11687	0.075	0.29	7.87143e-61	CHST11
PEBP1	2.13853e-65	0.918156	0.817	0.827	8.03958e-61	PEBP1
HMGB3	2.56176e-65	-2.35622	0.025	0.185	9.63067e-61	HMGB3
ANOS1	2.58916e-65	-3.31232	0.01	0.146	9.73368e-61	ANOS1
TFPT	3.46458e-65	-1.31978	0.066	0.273	1.30248e-60	TFPT
PLPP1	4.203e-65	1.43429	0.604	0.458	1.58008e-60	PLPP1
CREB3	5.14958e-65	-0.877882	0.181	0.464	1.93593e-60	CREB3
SPCS3	5.60143e-65	-0.973398	0.189	0.473	2.1058e-60	SPCS3
ALDH18A1	7.95559e-65	-1.54655	0.071	0.279	2.99083e-60	ALDH18A1
PPIB	8.98472e-65	-0.537173	0.826	0.954	3.37772e-60	PPIB
TUBB	9.73826e-65	-0.79522	0.675	0.887	3.661e-60	TUBB
SCARF2	1.0061e-64	-1.37185	0.064	0.267	3.78234e-60	SCARF2
DAPK3	1.87431e-64	-0.801283	0.219	0.518	7.04627e-60	DAPK3
NDRG2	2.24731e-64	2.61093	0.376	0.148	8.44854e-60	NDRG2
EMC6	2.34873e-64	-0.85242	0.153	0.42	8.8298e-60	EMC6
IL11	2.60811e-64	-5.08622	0.008	0.138	9.80491e-60	IL11
PVRL2	2.83721e-64	-0.739838	0.315	0.633	1.06662e-59	PVRL2
ELL2	2.86495e-64	-1.39363	0.093	0.313	1.07705e-59	ELL2
CRABP2	3.20118e-64	-1.85325	0.147	0.381	1.20345e-59	CRABP2
KLF6	3.55108e-64	-0.785671	0.563	0.821	1.33499e-59	KLF6
LOX	4.0814e-64	-1.42366	0.175	0.428	1.53436e-59	LOX
PTPRN	4.09035e-64	-6.53467	0.001	0.118	1.53773e-59	PTPRN
VCL	4.58625e-64	-0.675842	0.285	0.603	1.72415e-59	VCL
RPL8	4.62854e-64	-0.35147	0.969	0.995	1.74005e-59	RPL8
MRPL12	4.83448e-64	-0.818144	0.205	0.497	1.81747e-59	MRPL12
HN1	4.94691e-64	-0.869524	0.24	0.543	1.85974e-59	HN1
RIPK2	5.79987e-64	-1.29295	0.101	0.33	2.1804e-59	RIPK2
CKB	6.46166e-64	2.39071	0.377	0.154	2.4292e-59	CKB
EPHX1	6.60192e-64	1.82697	0.528	0.359	2.48193e-59	EPHX1
HTRA1	6.60513e-64	-0.919063	0.472	0.773	2.48313e-59	HTRA1
EIF5A	8.1307e-64	-0.954631	0.392	0.687	3.05666e-59	EIF5A
TAF13	8.17096e-64	-1.10366	0.092	0.317	3.07179e-59	TAF13
LY96	1.03074e-63	-1.1005	0.122	0.363	3.87496e-59	LY96
SMOX	1.03245e-63	-1.58467	0.056	0.248	3.88138e-59	SMOX
CA12	1.14506e-63	-2.18214	0.066	0.26	4.30474e-59	CA12
C15orf48	1.38565e-63	-1.76018	0.103	0.332	5.20921e-59	C15orf48
TMEM263	1.59621e-63	-0.811161	0.207	0.496	6.00077e-59	TMEM263
SMIM3	1.70688e-63	-0.778183	0.214	0.506	6.41685e-59	SMIM3
SAT1	3.39555e-63	-1.00734	0.794	0.926	1.27652e-58	SAT1
MT1E	5.0617e-63	-1.22125	0.37	0.648	1.9029e-58	MT1E
FHL3	5.27416e-63	-1.0788	0.125	0.371	1.98277e-58	FHL3
SNRPB	5.88792e-63	-0.7077	0.475	0.769	2.21351e-58	SNRPB
ADAMTS6	6.58016e-63	-3.0036	0.01	0.143	2.47375e-58	ADAMTS6
SOD2	6.59569e-63	-1.22788	0.645	0.859	2.47959e-58	SOD2
PRSS2	7.36315e-63	-4.75201	0.001	0.117	2.7681e-58	PRSS2
KRT17	7.44056e-63	-2.68291	0.006	0.133	2.7972e-58	KRT17
SSH1	8.06217e-63	-1.37555	0.051	0.238	3.03089e-58	SSH1
NDUFS5	8.2001e-63	-0.507817	0.772	0.932	3.08275e-58	NDUFS5
GADD45B	1.0841e-62	1.18536	0.802	0.782	4.07557e-58	GADD45B
RCC2	1.11951e-62	-1.41646	0.049	0.233	4.20869e-58	RCC2
PCOLCE2	1.17145e-62	7.07162	0.196	0.016	4.40393e-58	PCOLCE2
ELF3	1.18275e-62	-1.24036	0.068	0.272	4.44644e-58	ELF3
SPRY1	1.34711e-62	1.96711	0.467	0.254	5.06433e-58	SPRY1
FOXS1	1.701e-62	-2.608	0.018	0.164	6.39474e-58	FOXS1
KRT8	1.76724e-62	-1.05964	0.303	0.618	6.64377e-58	KRT8
MACF1	1.86083e-62	-0.714625	0.242	0.545	6.9956e-58	MACF1
SMPDL3A	1.96669e-62	2.23571	0.379	0.16	7.39359e-58	SMPDL3A
MTCH2	2.08366e-62	-0.834917	0.187	0.464	7.83331e-58	MTCH2
ITGB5	2.13634e-62	-0.973213	0.222	0.507	8.03134e-58	ITGB5
GALNT1	2.21307e-62	-1.24794	0.1	0.325	8.31982e-58	GALNT1
ARPC4	3.03044e-62	-0.734007	0.382	0.694	1.13927e-57	ARPC4
DPEP1	3.19704e-62	-6.18474	0.001	0.114	1.2019e-57	DPEP1
STK17A	3.41957e-62	-1.03425	0.14	0.39	1.28555e-57	STK17A
CLEC3B	3.78348e-62	5.40537	0.186	0.011	1.42236e-57	CLEC3B
ATG101	4.22478e-62	-0.759171	0.268	0.572	1.58826e-57	ATG101
TP53RK	6.51493e-62	-1.21485	0.086	0.302	2.44922e-57	TP53RK
PPP2R4	6.62386e-62	-0.877703	0.17	0.441	2.49017e-57	PPP2R4
GPX8	6.66091e-62	-0.864182	0.299	0.594	2.5041e-57	GPX8
SERP1	8.27755e-62	-0.671657	0.559	0.829	3.11186e-57	SERP1
APBB2	9.04379e-62	-1.43258	0.037	0.207	3.39992e-57	APBB2
CTGF	9.19178e-62	-0.786886	0.482	0.767	3.45556e-57	CTGF
CCND1	9.58003e-62	-0.854602	0.189	0.464	3.60152e-57	CCND1
HDGF	1.22388e-61	-0.896379	0.187	0.462	4.60105e-57	HDGF
METTL7A	1.25059e-61	2.33994	0.362	0.146	4.70147e-57	METTL7A
PRAF2	1.30504e-61	-0.883646	0.252	0.543	4.90618e-57	PRAF2
RHOC	1.63399e-61	-0.511188	0.699	0.896	6.14284e-57	RHOC
C11orf24	1.83871e-61	-1.08765	0.093	0.311	6.91245e-57	C11orf24
SEC23A	4.11497e-61	-0.804327	0.222	0.514	1.54698e-56	SEC23A
DNAJC15	4.96364e-61	-0.728766	0.323	0.626	1.86603e-56	DNAJC15
PHPT1	5.08233e-61	-0.644313	0.652	0.888	1.91065e-56	PHPT1
DUSP14	6.2239e-61	-1.26356	0.122	0.353	2.33981e-56	DUSP14
DUSP4	6.24499e-61	-2.56815	0.02	0.166	2.34774e-56	DUSP4
S100A14	7.34088e-61	-1.73976	0.036	0.201	2.75973e-56	S100A14
PPP1CA	1.00876e-60	-0.730956	0.362	0.665	3.79233e-56	PPP1CA
SPOCK1	1.01237e-60	-1.55312	0.087	0.295	3.8059e-56	SPOCK1
ETS1	1.22409e-60	-0.887318	0.118	0.358	4.60186e-56	ETS1
LIF	1.68486e-60	-4.23903	0.024	0.17	6.33407e-56	LIF
VOPP1	1.84266e-60	-0.947602	0.137	0.386	6.9273e-56	VOPP1
SLC39A13	2.02153e-60	-0.780686	0.182	0.456	7.59972e-56	SLC39A13
SPON2	2.19325e-60	-1.0322	0.628	0.814	8.2453e-56	SPON2
PRDX4	2.37752e-60	-0.731054	0.452	0.746	8.93805e-56	PRDX4
ITGA1	2.50881e-60	-1.23606	0.159	0.405	9.43162e-56	ITGA1
WTAP	2.57866e-60	-0.984156	0.387	0.678	9.69421e-56	WTAP
LGALS9	3.71979e-60	-2.10233	0.039	0.206	1.39842e-55	LGALS9
POU2F2	3.79556e-60	-3.9466	0.006	0.126	1.4269e-55	POU2F2
UGCG	4.84926e-60	-0.827105	0.231	0.52	1.82303e-55	UGCG
PTPRE	6.13693e-60	-0.730581	0.077	0.287	2.30712e-55	PTPRE
TGFBR1	8.48658e-60	-1.27892	0.076	0.277	3.19044e-55	TGFBR1
PHLDA2	8.56032e-60	-0.597456	0.375	0.708	3.21817e-55	PHLDA2
MT1X	8.5939e-60	-1.42759	0.315	0.589	3.23079e-55	MT1X
FSTL1	1.12087e-59	-0.516694	0.598	0.858	4.2138e-55	FSTL1
SCUBE3	1.29072e-59	-6.49885	0.001	0.111	4.85232e-55	SCUBE3
SERPINA1	1.45929e-59	-3.4271	0.006	0.125	5.48604e-55	SERPINA1
TEAD4	1.99498e-59	-2.09037	0.021	0.165	7.49994e-55	TEAD4
PPIA	2.07855e-59	-0.480648	0.848	0.957	7.81409e-55	PPIA
PLXNA1	2.3389e-59	-1.81375	0.033	0.192	8.79286e-55	PLXNA1
CST1	2.38011e-59	-9.29961	0.001	0.109	8.94779e-55	CST1
GSTM5	2.96223e-59	3.1311	0.279	0.08	1.11362e-54	GSTM5
TIMM10	3.7315e-59	-0.885703	0.184	0.453	1.40282e-54	TIMM10
IRF8	4.57254e-59	3.27405	0.285	0.085	1.719e-54	IRF8
TNIP1	4.64677e-59	-0.830091	0.261	0.544	1.74691e-54	TNIP1
FIBIN	5.14834e-59	-1.0451	0.15	0.39	1.93547e-54	FIBIN
PPP1R14B	5.83286e-59	-0.918875	0.199	0.465	2.1928e-54	PPP1R14B
MYH10	7.68558e-59	-1.15557	0.087	0.294	2.88932e-54	MYH10
LINC01615	7.89105e-59	-4.66509	0.004	0.119	2.96656e-54	LINC01615
CCNL1	8.02137e-59	0.991168	0.778	0.786	3.01555e-54	CCNL1
SUB1	8.83636e-59	-0.602952	0.713	0.893	3.32194e-54	SUB1
NDUFS8	9.69926e-59	-0.636571	0.43	0.746	3.64634e-54	NDUFS8
PPP1R14A	1.12574e-58	1.25771	0.517	0.27	4.23212e-54	PPP1R14A
FTH1	1.14934e-58	-1.03915	0.998	1	4.32084e-54	FTH1
SLC38A5	1.51549e-58	-2.40322	0.026	0.175	5.69735e-54	SLC38A5
PTPN14	1.52751e-58	-1.47443	0.045	0.217	5.74253e-54	PTPN14
COX5A	1.57227e-58	-0.659806	0.415	0.71	5.91079e-54	COX5A
NEK6	1.67776e-58	-1.09565	0.082	0.288	6.30737e-54	NEK6
PAWR	1.84728e-58	-1.0817	0.067	0.262	6.94468e-54	PAWR
IL13RA1	1.91871e-58	-1.00474	0.13	0.372	7.21319e-54	IL13RA1
CDC42SE1	2.41342e-58	-0.82024	0.147	0.399	9.07301e-54	CDC42SE1
RPL18A	2.44804e-58	-0.314935	0.987	0.997	9.20315e-54	RPL18A
REG1A	2.71756e-58	-8.92613	0	0.104	1.02164e-53	REG1A
TNFAIP6	3.07099e-58	-1.09415	0.317	0.602	1.15451e-53	TNFAIP6
VPS25	3.08166e-58	-0.706941	0.211	0.498	1.15852e-53	VPS25
ITGBL1	4.01396e-58	-3.00863	0.039	0.196	1.50901e-53	ITGBL1
FAM107A	4.10168e-58	5.67475	0.165	0.005	1.54198e-53	FAM107A
PIM3	4.75765e-58	-1.00326	0.224	0.494	1.78859e-53	PIM3
TAX1BP3	4.82288e-58	-0.645884	0.5	0.787	1.81311e-53	TAX1BP3
PRR16	5.10906e-58	-0.900889	0.122	0.36	1.9207e-53	PRR16
THAP9-AS1	5.27623e-58	-1.07865	0.073	0.273	1.98355e-53	THAP9-AS1
ATP6V1G1	5.45838e-58	-0.586416	0.674	0.89	2.05202e-53	ATP6V1G1
GNG11	6.1232e-58	1.14044	0.684	0.604	2.30196e-53	GNG11
STRAP	6.39133e-58	-0.695628	0.368	0.667	2.40276e-53	STRAP
CCDC167	6.67665e-58	-1.07253	0.121	0.352	2.51002e-53	CCDC167
TMEM200A	8.68983e-58	-2.34404	0.016	0.149	3.26685e-53	TMEM200A
TREM1	1.06736e-57	-3.74974	0.008	0.128	4.01264e-53	TREM1
SCPEP1	1.07741e-57	1.64431	0.57	0.447	4.05043e-53	SCPEP1
ELOVL5	1.22477e-57	-0.859974	0.171	0.428	4.60439e-53	ELOVL5
SPINK1	1.65152e-57	-1.96492	0.02	0.159	6.20874e-53	SPINK1
TUSC3	1.97695e-57	-0.765376	0.169	0.433	7.43215e-53	TUSC3
TMEM100	2.02213e-57	3.3967	0.231	0.045	7.60199e-53	TMEM100
PI3	2.0606e-57	-3.58372	0.01	0.132	7.74661e-53	PI3
CENPP	2.49222e-57	-2.25688	0.022	0.163	9.36925e-53	CENPP
COX7C	2.52942e-57	0.605416	0.888	0.936	9.5091e-53	COX7C
VDAC1	2.86347e-57	-0.692154	0.396	0.7	1.07649e-52	VDAC1
UBE2Z	3.09312e-57	-1.06977	0.111	0.334	1.16283e-52	UBE2Z
HSPA6	3.27256e-57	-1.68503	0.079	0.271	1.23029e-52	HSPA6
EVA1B	3.42818e-57	-0.790105	0.239	0.527	1.28879e-52	EVA1B
LYPLA1	3.43377e-57	-0.781776	0.151	0.406	1.29089e-52	LYPLA1
CTNNB1	3.53895e-57	-0.728824	0.37	0.685	1.33043e-52	CTNNB1
MORF4L2	3.62322e-57	-0.69009	0.52	0.79	1.36211e-52	MORF4L2
TXNL4A	3.65687e-57	-0.872018	0.185	0.447	1.37476e-52	TXNL4A
ASS1	3.87927e-57	-2.45036	0.024	0.166	1.45837e-52	ASS1
FBLN1	3.99257e-57	1.36145	0.772	0.763	1.50097e-52	FBLN1
CDC42EP1	4.77967e-57	-0.64831	0.245	0.537	1.79687e-52	CDC42EP1
MSRB3	8.44858e-57	-0.566115	0.213	0.495	3.17616e-52	MSRB3
FADS1	8.88486e-57	-1.14014	0.081	0.281	3.34018e-52	FADS1
TGIF1	8.93169e-57	-0.858431	0.223	0.488	3.35778e-52	TGIF1
NAB1	1.07876e-56	-1.41795	0.068	0.255	4.05551e-52	NAB1
IGLC3	1.52853e-56	1.7614	0.528	0.359	5.74634e-52	IGLC3
TGFB3	1.54798e-56	-1.55075	0.084	0.279	5.81949e-52	TGFB3
ZG16	1.9226e-56	7.07838	0.158	0.004	7.22782e-52	ZG16
CEACAM5	2.79311e-56	-1.9499	0.019	0.155	1.05004e-51	CEACAM5
SLC2A1	2.96968e-56	-1.84297	0.042	0.204	1.11642e-51	SLC2A1
FTSJ1	2.98637e-56	-1.20536	0.058	0.24	1.1227e-51	FTSJ1
WNT2B	3.90189e-56	2.33841	0.317	0.109	1.46687e-51	WNT2B
C12orf75	4.7267e-56	-0.867737	0.21	0.481	1.77696e-51	C12orf75
LAMB3	5.35472e-56	-2.27746	0.025	0.167	2.01305e-51	LAMB3
TES	5.44064e-56	-0.822317	0.123	0.352	2.04535e-51	TES
BAK1	5.47481e-56	-1.62891	0.043	0.207	2.0582e-51	BAK1
NRBP1	5.87438e-56	-0.663758	0.238	0.527	2.20842e-51	NRBP1
LRIG1	6.4643e-56	-1.34104	0.047	0.215	2.43019e-51	LRIG1
FADS2	8.47984e-56	-1.3988	0.049	0.218	3.18791e-51	FADS2
NCOR2	8.50168e-56	-0.772202	0.151	0.396	3.19612e-51	NCOR2
YIF1B	9.24456e-56	-0.863169	0.107	0.326	3.4754e-51	YIF1B
SERTAD4-AS1	9.54387e-56	-1.88897	0.031	0.181	3.58792e-51	SERTAD4-AS1
C1orf198	9.74894e-56	-0.453596	0.087	0.297	3.66502e-51	C1orf198
KCNJ8	1.10412e-55	-2.86605	0.018	0.15	4.15084e-51	KCNJ8
AREG	1.16076e-55	-1.35033	0.078	0.272	4.36374e-51	AREG
DSTN	1.35235e-55	-0.268923	0.782	0.943	5.08402e-51	DSTN
PLXNB2	1.37396e-55	-0.680105	0.134	0.373	5.16526e-51	PLXNB2
ARPC3	1.47532e-55	-0.611863	0.624	0.86	5.54631e-51	ARPC3
CISD2	1.65962e-55	-0.783352	0.211	0.483	6.23919e-51	CISD2
PGAM1	1.80963e-55	-0.690437	0.58	0.801	6.80313e-51	PGAM1
FAM195B	1.82409e-55	-0.625942	0.417	0.727	6.8575e-51	FAM195B
RPN1	1.8263e-55	-0.633809	0.287	0.588	6.8658e-51	RPN1
BCL2A1	3.48744e-55	-3.02464	0.015	0.141	1.31107e-50	BCL2A1
MPZL1	6.06024e-55	-0.808092	0.246	0.528	2.27829e-50	MPZL1
MAZ	6.40982e-55	-0.825505	0.159	0.409	2.40971e-50	MAZ
MRAS	6.61414e-55	-1.3539	0.054	0.227	2.48652e-50	MRAS
RPL36	7.20969e-55	-0.355403	0.954	0.987	2.71041e-50	RPL36
MYOF	7.94544e-55	-0.849583	0.135	0.367	2.98701e-50	MYOF
PICALM	7.99251e-55	-0.691302	0.164	0.415	3.00471e-50	PICALM
MAPK6	8.35119e-55	-0.8339	0.103	0.318	3.13955e-50	MAPK6
GUCA2B	1.01826e-54	8.98649	0.146	0	3.82805e-50	GUCA2B
MT-ND5	1.01965e-54	0.575142	0.967	0.959	3.83327e-50	MT-ND5
BNC2	1.02083e-54	-1.24497	0.125	0.342	3.83771e-50	BNC2
TDO2	1.17938e-54	-2.224	0.063	0.235	4.43375e-50	TDO2
TIMM13	1.24307e-54	-0.639827	0.454	0.748	4.6732e-50	TIMM13
CHPF2	1.33236e-54	-0.962973	0.103	0.314	5.00888e-50	CHPF2
TMEM141	1.51439e-54	-0.718929	0.24	0.522	5.69319e-50	TMEM141
KIAA0101	1.63416e-54	-3.91493	0.01	0.126	6.14347e-50	KIAA0101
ATP6V1D	1.66539e-54	-0.738095	0.216	0.488	6.26088e-50	ATP6V1D
CRLS1	1.71359e-54	-0.703291	0.134	0.367	6.44207e-50	CRLS1
C1orf122	2.05855e-54	-0.671301	0.39	0.68	7.7389e-50	C1orf122
IFT20	2.33232e-54	-0.676399	0.254	0.539	8.76814e-50	IFT20
ENAH	2.463e-54	-0.666192	0.235	0.519	9.25941e-50	ENAH
COPG1	2.70427e-54	-0.998978	0.123	0.346	1.01664e-49	COPG1
PPP1R15A	3.0248e-54	0.758243	0.85	0.868	1.13714e-49	PPP1R15A
ACTR2	3.79415e-54	-0.653939	0.291	0.583	1.42637e-49	ACTR2
NUTF2	4.23518e-54	-0.621406	0.293	0.597	1.59217e-49	NUTF2
MME	5.41516e-54	-2.24313	0.031	0.176	2.03577e-49	MME
CAPZA1	7.1517e-54	-0.648697	0.276	0.568	2.68861e-49	CAPZA1
MUC5B	8.07727e-54	-3.11735	0.01	0.127	3.03657e-49	MUC5B
IMP4	9.90554e-54	-0.750164	0.172	0.424	3.72389e-49	IMP4
GNL3	1.06487e-53	-0.765119	0.157	0.401	4.00327e-49	GNL3
SHISA3	1.38304e-53	4.09758	0.182	0.02	5.1994e-49	SHISA3
CKS2	1.43006e-53	-1.08253	0.228	0.488	5.37618e-49	CKS2
SH3PXD2A	1.81874e-53	-0.519055	0.239	0.523	6.83739e-49	SH3PXD2A
RNF24	1.91909e-53	-0.743228	0.191	0.45	7.21463e-49	RNF24
PIEZO1	2.20549e-53	-1.51635	0.061	0.235	8.29133e-49	PIEZO1
LSM12	2.39324e-53	-0.862404	0.123	0.351	8.99716e-49	LSM12
IL6ST	2.73268e-53	1.43644	0.586	0.486	1.02732e-48	IL6ST
PAPSS2	3.362e-53	-1.11012	0.109	0.32	1.26391e-48	PAPSS2
MUC1	3.46817e-53	-1.80469	0.021	0.154	1.30382e-48	MUC1
PRRX2	3.58384e-53	-1.50588	0.063	0.237	1.34731e-48	PRRX2
RAB13	3.8538e-53	-0.745234	0.549	0.807	1.4488e-48	RAB13
S100A9	4.19557e-53	-3.22639	0.007	0.116	1.57728e-48	S100A9
CCDC28B	4.2799e-53	-1.00923	0.113	0.329	1.60898e-48	CCDC28B
ENC1	4.59936e-53	-1.18025	0.109	0.317	1.72908e-48	ENC1
C9orf16	4.9747e-53	-0.575753	0.488	0.792	1.87019e-48	C9orf16
ACTG1	5.38465e-53	-0.473758	0.946	0.981	2.02431e-48	ACTG1
COL8A2	5.50662e-53	-2.19783	0.024	0.16	2.07016e-48	COL8A2
SNHG25	5.54008e-53	-1.06953	0.05	0.217	2.08274e-48	SNHG25
SCG5	5.82462e-53	-2.62034	0.035	0.181	2.18971e-48	SCG5
TMEM184B	5.96383e-53	-0.941816	0.092	0.295	2.24204e-48	TMEM184B
LGR4	7.0103e-53	-1.87754	0.024	0.159	2.63545e-48	LGR4
SNF8	7.3399e-53	-0.682956	0.311	0.604	2.75936e-48	SNF8
GOLGA3	9.34959e-53	-0.985579	0.092	0.291	3.51489e-48	GOLGA3
CDK5	1.04558e-52	-1.68853	0.034	0.183	3.93075e-48	CDK5
ETV6	1.05935e-52	-1.07342	0.054	0.224	3.98251e-48	ETV6
TRIAP1	1.28971e-52	-0.868658	0.139	0.371	4.84853e-48	TRIAP1
PCGF3	1.33308e-52	-0.966474	0.059	0.234	5.01159e-48	PCGF3
TOM1	2.0297e-52	-1.0093	0.131	0.354	7.63045e-48	TOM1
CFH	2.58984e-52	2.14388	0.632	0.597	9.73626e-48	CFH
SNRPD1	2.81107e-52	-0.624328	0.373	0.671	1.05679e-47	SNRPD1
CTTN	2.94375e-52	-0.662145	0.342	0.641	1.10667e-47	CTTN
PSMA5	3.73069e-52	-0.733331	0.262	0.539	1.40252e-47	PSMA5
HSD17B6	3.75117e-52	-1.80325	0.018	0.145	1.41021e-47	HSD17B6
WIPF1	3.97461e-52	-0.652186	0.139	0.375	1.49422e-47	WIPF1
PGM2L1	4.45191e-52	-0.838583	0.084	0.277	1.67365e-47	PGM2L1
FAM101B	4.48025e-52	-1.17518	0.062	0.237	1.6843e-47	FAM101B
PGM3	4.55932e-52	-0.995798	0.102	0.307	1.71403e-47	PGM3
NAA50	4.7009e-52	-0.865166	0.185	0.435	1.76726e-47	NAA50
NUAK1	4.78886e-52	-1.71308	0.055	0.219	1.80033e-47	NUAK1
ARCN1	4.80995e-52	-0.851726	0.127	0.348	1.80825e-47	ARCN1
AFAP1	5.06332e-52	-0.851987	0.097	0.301	1.9035e-47	AFAP1
PRELID3B	5.40228e-52	-0.852171	0.112	0.327	2.03093e-47	PRELID3B
SHMT2	5.74031e-52	-0.843711	0.125	0.346	2.15801e-47	SHMT2
HSPH1	5.95378e-52	-0.583954	0.359	0.655	2.23826e-47	HSPH1
RAB1A	6.62706e-52	-0.597176	0.478	0.771	2.49138e-47	RAB1A
GLIS3	6.97942e-52	-0.963002	0.089	0.288	2.62384e-47	GLIS3
EIF6	7.99608e-52	-0.519193	0.369	0.674	3.00605e-47	EIF6
ESYT2	8.97134e-52	-0.798751	0.13	0.354	3.37268e-47	ESYT2
RABGGTB	1.00631e-51	-0.718301	0.176	0.426	3.78311e-47	RABGGTB
PAFAH1B3	1.1546e-51	-1.16434	0.072	0.256	4.34059e-47	PAFAH1B3
CRIP2	1.18119e-51	-0.535081	0.339	0.64	4.44055e-47	CRIP2
ZNHIT1	1.21258e-51	-0.588156	0.516	0.783	4.55856e-47	ZNHIT1
GFPT1	1.25418e-51	-0.881163	0.113	0.325	4.71495e-47	GFPT1
BTG3	1.70166e-51	-0.690284	0.31	0.591	6.39721e-47	BTG3
SSR1	1.78749e-51	-0.645047	0.277	0.563	6.71989e-47	SSR1
CNIH1	1.91402e-51	-0.633899	0.366	0.662	7.19557e-47	CNIH1
SRP19	2.67727e-51	-0.649518	0.201	0.463	1.00649e-46	SRP19
C17orf49	2.82859e-51	-1.56115	0.032	0.175	1.06338e-46	C17orf49
VSNL1	3.02908e-51	-6.64519	0.001	0.095	1.13875e-46	VSNL1
PPP4C	3.75534e-51	-0.611499	0.299	0.593	1.41178e-46	PPP4C
SDF2L1	5.11057e-51	-0.664779	0.267	0.544	1.92127e-46	SDF2L1
SGPL1	5.51921e-51	-0.852994	0.058	0.229	2.07489e-46	SGPL1
EIF3J	7.29405e-51	-0.524118	0.252	0.539	2.74212e-46	EIF3J
PSMA7	7.49604e-51	-0.521807	0.712	0.891	2.81806e-46	PSMA7
CDCP1	8.4907e-51	-1.71966	0.018	0.144	3.192e-46	CDCP1
B4GALT2	8.76924e-51	-1.43279	0.049	0.208	3.29671e-46	B4GALT2
TMEM189	9.08966e-51	-0.890034	0.113	0.323	3.41717e-46	TMEM189
TAPBP	9.66901e-51	-0.559826	0.38	0.679	3.63497e-46	TAPBP
DAP	1.03073e-50	-0.671817	0.263	0.543	3.87492e-46	DAP
PSMD7	1.04105e-50	-0.670226	0.312	0.6	3.91373e-46	PSMD7
GUCA2A	1.07682e-50	5.99819	0.15	0.007	4.04821e-46	GUCA2A
PPP1R10	1.12721e-50	1.93706	0.465	0.307	4.23762e-46	PPP1R10
AVEN	1.21577e-50	-1.97378	0.024	0.156	4.57057e-46	AVEN
CDK14	1.23523e-50	-1.36755	0.034	0.177	4.64374e-46	CDK14
SRPRB	1.32622e-50	-0.826526	0.177	0.419	4.98579e-46	SRPRB
PDGFRL	1.51578e-50	-1.31468	0.079	0.259	5.69842e-46	PDGFRL
ARPP19	1.67774e-50	-0.527733	0.207	0.476	6.3073e-46	ARPP19
TSPAN9	1.7607e-50	-0.839606	0.121	0.34	6.61918e-46	TSPAN9
TMEM45A	1.89591e-50	-0.869268	0.277	0.535	7.12748e-46	TMEM45A
MARVELD1	2.22126e-50	-0.520303	0.17	0.417	8.35062e-46	MARVELD1
C16orf87	2.26466e-50	-0.803889	0.079	0.267	8.51377e-46	C16orf87
ACTR1A	2.36543e-50	-0.659414	0.189	0.446	8.89259e-46	ACTR1A
TNFAIP1	2.39508e-50	-1.49877	0.041	0.19	9.00408e-46	TNFAIP1
PLIN2	2.75492e-50	-1.40719	0.225	0.467	1.03569e-45	PLIN2
LXN	2.80319e-50	-1.67373	0.1	0.29	1.05383e-45	LXN
ERO1A	3.03676e-50	-1.04696	0.097	0.292	1.14164e-45	ERO1A
UBB	3.29541e-50	0.489355	0.958	0.974	1.23888e-45	UBB
UBE2E1	4.08178e-50	-0.53768	0.262	0.545	1.5345e-45	UBE2E1
MRPL17	4.92858e-50	-0.744942	0.163	0.4	1.85285e-45	MRPL17
CCDC3	5.09935e-50	-1.22141	0.053	0.215	1.91705e-45	CCDC3
MTHFD2	5.71029e-50	-0.859044	0.138	0.358	2.14673e-45	MTHFD2
RPLP1	5.88113e-50	-0.265668	0.997	0.998	2.21095e-45	RPLP1
LYPLA2	6.25176e-50	-0.987063	0.075	0.256	2.35029e-45	LYPLA2
SEC24A	6.75931e-50	-1.32582	0.071	0.246	2.5411e-45	SEC24A
CMTM3	7.5025e-50	-0.78482	0.299	0.574	2.82049e-45	CMTM3
TPI1	7.85313e-50	-0.563085	0.828	0.938	2.95231e-45	TPI1
COPA	9.07321e-50	-0.63276	0.207	0.468	3.41098e-45	COPA
MYO9B	1.03778e-49	-0.643919	0.103	0.306	3.90143e-45	MYO9B
AC133644.2	1.09498e-49	-1.54165	0.042	0.189	4.11646e-45	AC133644.2
IRAK1	1.19918e-49	-1.11905	0.063	0.234	4.50819e-45	IRAK1
SRPX	1.23292e-49	2.72891	0.402	0.229	4.63504e-45	SRPX
CHST15	1.24839e-49	-1.6662	0.038	0.183	4.69321e-45	CHST15
CDV3	1.26775e-49	-0.820115	0.21	0.465	4.76597e-45	CDV3
IL1RN	1.3125e-49	-5.36808	0.002	0.095	4.9342e-45	IL1RN
TSTA3	1.3221e-49	-0.863138	0.151	0.378	4.97032e-45	TSTA3
RPL22L1	1.53174e-49	-0.720587	0.411	0.693	5.75841e-45	RPL22L1
MEG3	1.68938e-49	1.04285	0.742	0.712	6.35107e-45	MEG3
SH3PXD2B	1.76116e-49	-1.26161	0.089	0.275	6.62092e-45	SH3PXD2B
KDELC1	1.80315e-49	-1.46379	0.045	0.198	6.77875e-45	KDELC1
ZFAND3	2.17915e-49	-0.916393	0.126	0.34	8.1923e-45	ZFAND3
IGHM	2.3046e-49	2.76436	0.246	0.068	8.66393e-45	IGHM
GJA1	2.8357e-49	-0.900299	0.217	0.453	1.06605e-44	GJA1
LINC01420	2.85555e-49	-0.581395	0.394	0.691	1.07352e-44	LINC01420
FMNL3	3.20058e-49	-1.6653	0.024	0.153	1.20323e-44	FMNL3
GLTSCR2	3.76518e-49	0.614666	0.83	0.874	1.41548e-44	GLTSCR2
SMARCA4	3.90724e-49	-0.622372	0.123	0.342	1.46889e-44	SMARCA4
ATP13A3	4.02067e-49	-1.21761	0.102	0.294	1.51153e-44	ATP13A3
MCTS1	4.14274e-49	-0.665855	0.24	0.505	1.55742e-44	MCTS1
PTS	4.48566e-49	-0.652261	0.273	0.553	1.68634e-44	PTS
RABL6	5.2116e-49	-0.943866	0.087	0.273	1.95925e-44	RABL6
SLC7A7	5.29643e-49	-1.40209	0.056	0.218	1.99114e-44	SLC7A7
MT-ATP6	6.85629e-49	0.4341	0.997	0.988	2.57755e-44	MT-ATP6
LMAN1	8.0385e-49	-0.621762	0.351	0.627	3.02199e-44	LMAN1
TMEM2	9.88616e-49	-1.07741	0.061	0.227	3.7166e-44	TMEM2
YWHAG	1.01998e-48	-0.683206	0.259	0.528	3.83452e-44	YWHAG
VTI1B	1.02076e-48	-0.675434	0.252	0.523	3.83745e-44	VTI1B
EVI2A	1.09009e-48	-3.60868	0.007	0.109	4.09809e-44	EVI2A
UBE2J1	1.17262e-48	-0.714379	0.222	0.482	4.40833e-44	UBE2J1
STAT1	1.22173e-48	-0.882062	0.191	0.428	4.59297e-44	STAT1
NPTX2	1.47943e-48	-0.748371	0.037	0.183	5.56179e-44	NPTX2
AKR1A1	1.76473e-48	-0.574314	0.338	0.633	6.63433e-44	AKR1A1
SRPX2	1.89195e-48	-1.16887	0.112	0.311	7.11261e-44	SRPX2
ADAMTSL4	1.97836e-48	3.05329	0.207	0.043	7.43745e-44	ADAMTSL4
RHOD	2.12539e-48	-1.35881	0.054	0.212	7.99018e-44	RHOD
CEACAM6	2.49022e-48	-2.89772	0.008	0.112	9.36173e-44	CEACAM6
UQCRH	2.59942e-48	-0.487517	0.705	0.894	9.77225e-44	UQCRH
DPM2	2.78817e-48	-0.512739	0.185	0.435	1.04818e-43	DPM2
ELK3	2.82515e-48	-1.02563	0.107	0.304	1.06209e-43	ELK3
ADD3	3.0868e-48	1.72543	0.498	0.369	1.16045e-43	ADD3
S100A13	3.44797e-48	0.77279	0.792	0.844	1.29623e-43	S100A13
P4HA1	3.47551e-48	-0.736467	0.227	0.486	1.30658e-43	P4HA1
C19orf48	3.4977e-48	-0.959214	0.079	0.258	1.31492e-43	C19orf48
UQCRQ	3.84403e-48	-0.497671	0.686	0.891	1.44512e-43	UQCRQ
HS2ST1	4.09947e-48	-1.26085	0.073	0.247	1.54116e-43	HS2ST1
CDK2AP2	4.13407e-48	-0.601286	0.141	0.362	1.55416e-43	CDK2AP2
UBE2F	4.55398e-48	-0.833527	0.161	0.393	1.71202e-43	UBE2F
TNFAIP8	5.53636e-48	-1.29955	0.072	0.244	2.08134e-43	TNFAIP8
RP1-79C4.4	5.79417e-48	-2.22909	0.018	0.136	2.17826e-43	RP1-79C4.4
RPS14	7.28184e-48	-0.280332	0.987	0.997	2.73753e-43	RPS14
TGM2	7.88193e-48	-1.25307	0.091	0.275	2.96313e-43	TGM2
MT-ND4	8.15098e-48	0.413947	0.997	0.992	3.06428e-43	MT-ND4
CALR	8.92145e-48	-0.500311	0.746	0.911	3.35393e-43	CALR
GK	9.10191e-48	-2.24247	0.023	0.147	3.42177e-43	GK
PPIF	9.39547e-48	-0.713067	0.156	0.387	3.53213e-43	PPIF
IER2	9.56229e-48	0.654134	0.869	0.868	3.59485e-43	IER2
SND1	1.05425e-47	-0.667313	0.193	0.439	3.96335e-43	SND1
LINC00657	1.18549e-47	-0.557299	0.363	0.651	4.45673e-43	LINC00657
WSB2	1.26389e-47	-0.709961	0.1	0.297	4.75147e-43	WSB2
CTSK	1.39283e-47	-0.964019	0.598	0.761	5.23621e-43	CTSK
MSC-AS1	1.48624e-47	-1.02687	0.074	0.25	5.58735e-43	MSC-AS1
FAM60A	1.68006e-47	-1.24431	0.045	0.195	6.316e-43	FAM60A
PKIG	1.74944e-47	-0.538462	0.409	0.707	6.57684e-43	PKIG
DDAH1	1.78581e-47	-1.48017	0.039	0.182	6.71359e-43	DDAH1
TMED2	2.01566e-47	-0.573454	0.583	0.823	7.57769e-43	TMED2
EAF1	2.37805e-47	-1.70796	0.04	0.182	8.94005e-43	EAF1
MFSD12	2.48745e-47	-1.24751	0.053	0.21	9.35132e-43	MFSD12
EMC10	2.88962e-47	-0.557398	0.295	0.581	1.08633e-42	EMC10
YAP1	3.04397e-47	-0.802163	0.143	0.363	1.14435e-42	YAP1
GALNS	3.26644e-47	-1.31894	0.113	0.307	1.22799e-42	GALNS
SRD5A3	3.56764e-47	-1.25527	0.065	0.23	1.34122e-42	SRD5A3
FNDC3B	3.61171e-47	-0.590306	0.268	0.545	1.35779e-42	FNDC3B
ACTN4	3.64856e-47	-0.494849	0.315	0.6	1.37164e-42	ACTN4
ACSL1	3.99992e-47	-1.5987	0.033	0.168	1.50373e-42	ACSL1
TFRC	4.00866e-47	-1.11488	0.083	0.26	1.50701e-42	TFRC
EVL	4.10275e-47	-0.888441	0.084	0.266	1.54239e-42	EVL
MAGOHB	4.87334e-47	-0.808194	0.143	0.36	1.83208e-42	MAGOHB
PLS3	5.59817e-47	-0.790708	0.243	0.491	2.10458e-42	PLS3
SFTA1P	6.16259e-47	3.28883	0.201	0.042	2.31677e-42	SFTA1P
MMP7	6.51845e-47	-8.8811	0	0.084	2.45055e-42	MMP7
MUC13	7.91794e-47	-1.67041	0.023	0.145	2.97667e-42	MUC13
CCDC85B	8.48225e-47	-0.615172	0.434	0.714	3.18882e-42	CCDC85B
PDXDC1	8.62046e-47	-0.739078	0.123	0.331	3.24078e-42	PDXDC1
GALNT5	8.77069e-47	-5.34095	0.002	0.091	3.29726e-42	GALNT5
IRS1	9.38713e-47	-1.23375	0.05	0.2	3.529e-42	IRS1
FAM207A	1.18828e-46	-0.557725	0.121	0.331	4.46724e-42	FAM207A
CENPW	1.198e-46	-1.92662	0.052	0.202	4.50374e-42	CENPW
PTGER4	1.21009e-46	2.79204	0.249	0.078	4.5492e-42	PTGER4
DEF8	1.26587e-46	-0.679356	0.144	0.365	4.75893e-42	DEF8
MRPL3	1.37376e-46	-0.661181	0.216	0.47	5.16451e-42	MRPL3
ATXN1	1.42615e-46	-0.816318	0.113	0.312	5.36147e-42	ATXN1
PTGER3	1.43304e-46	-2.37615	0.019	0.136	5.38739e-42	PTGER3
MED8	1.4523e-46	-0.808866	0.106	0.303	5.45979e-42	MED8
PSMD8	1.53828e-46	-0.58026	0.497	0.756	5.783e-42	PSMD8
NUS1	1.87241e-46	-0.950006	0.092	0.277	7.03915e-42	NUS1
MYO1E	2.08797e-46	-1.1493	0.051	0.204	7.84951e-42	MYO1E
DUSP3	2.26704e-46	-1.05511	0.088	0.269	8.52271e-42	DUSP3
ANAPC15	2.31252e-46	-0.670561	0.121	0.33	8.6937e-42	ANAPC15
FAM101A	2.34998e-46	-4.83851	0.002	0.089	8.83453e-42	FAM101A
TSPAN5	2.36659e-46	-0.430487	0.058	0.221	8.89698e-42	TSPAN5
RPLP0	2.41271e-46	-0.358754	0.941	0.986	9.07036e-42	RPLP0
GOLPH3	2.54202e-46	-0.675128	0.165	0.397	9.55646e-42	GOLPH3
FGFR4	2.58779e-46	4.07155	0.176	0.028	9.72854e-42	FGFR4
R3HDM4	3.28393e-46	-0.86287	0.092	0.276	1.23456e-41	R3HDM4
[truncated: 11,857 more rows]

## Sheet: DEGs_Stromal cells_TumorvsHC
	p_val	avg_log2FC	pct.1	pct.2	p_val_adj	gene
[truncated: 14,519 more rows]

[truncated: 1 more sheets: DEGs_Stromal cells_TumorvsNAT]
