# Supplementary material for: Challenging the control through a single-cell perspective on normal adjacent tissue in colorectal cancer
Source: iScience. 2026 Apr 9;29(6):115671. doi: 10.1016/j.isci.2026.115671 (PMC13276536; doi:10.1016/j.isci.2026.115671)
Supplement: Table S15. DEGs_Th2 cells [file mmc16.xlsx]

## Sheet: DEGs_Th2 cells_HCvsNAT
	p_val	avg_log2FC	pct.1	pct.2	p_val_adj
AC016831.5	0	1.46739	0.399	0	0
AC090498.1	0	-1.82584	0	0.503	0
ALDOA	0	-1.93161	0.075	0.625	0
ATP5D	0	-1.50149	0	0.413	0
ATP5E	0	-3.30236	0	0.867	0
ATP5F1E	0	3.92099	0.943	0	0
ATP5G2	0	-2.30723	0	0.658	0
ATP5IF1	0	1.87851	0.535	0	0
ATP5L	0	-2.98712	0	0.822	0
ATP5MC2	0	2.40088	0.71	0	0
ATP5MC3	0	1.47276	0.434	0	0
ATP5MD	0	1.84966	0.553	0	0
ATP5ME	0	1.73178	0.512	0	0
ATP5MF	0	1.54205	0.452	0	0
ATP5MG	0	3.01141	0.857	0	0
ATP5MPL	0	1.45575	0.423	0	0
ATP5O	0	-1.59727	0	0.435	0
ATP5PF	0	1.53512	0.458	0	0
ATP5PO	0	1.31259	0.387	0	0
BTG1	0	-1.19428	0.876	0.979	0
C19orf43	0	-2.01465	0	0.571	0
COPS9	0	1.50254	0.458	0	0
ELOB	0	2.1705	0.656	0	0
FTH1	0	-2.21964	0.766	0.993	0
FYB	0	-2.0885	0	0.55	0
FYB1	0	2.34905	0.651	0	0
GLTSCR2	0	-3.29235	0	0.865	0
GNB2L1	0	-4.18365	0	0.96	0
JPT1	0	1.30101	0.377	0	0
LINC01871	0	2.01753	0.418	0	0
MT-ATP6	0	1.75207	0.991	0.993	0
MT-ND3	0	2.28792	0.99	0.979	0
MTRNR2L12	0	3.40883	0.781	0.123	0
MTRNR2L8	0	2.37251	0.693	0.081	0
NOP53	0	1.87309	0.389	0	0
RACK1	0	4.19611	0.954	0	0
RP11-138A9.1	0	-2.17351	0	0.559	0
RP11-138A9.2	0	-1.88487	0	0.42	0
RPL13	0	-1.29637	0.792	1	0
RPL13A	0	-1.33408	0.978	1	0
RPL27A	0	-0.821805	0.961	0.998	0
RPL31	0	-1.21133	0.884	0.996	0
RPL7	0	-1.2913	0.913	0.997	0
RPS17	0	-2.99958	0.418	0.994	0
RPS2	0	-1.3402	0.786	1	0
RPS20	0	-1.35672	0.905	0.997	0
RTRAF	0	1.40402	0.408	0	0
SARAF	0	-1.63414	0.708	0.938	0
SELENOH	0	1.34464	0.377	0	0
SELENOK	0	2.72738	0.733	0	0
SELENOT	0	1.31706	0.4	0	0
SELENOW	0	1.40492	0.422	0	0
SELK	0	-2.90284	0	0.779	0
SELT	0	-1.59441	0	0.437	0
SEM1	0	1.42742	0.43	0	0
TCEB2	0	-1.76022	0	0.493	0
TENT5C	0	1.66842	0.437	0	0
ATP5F1B	1.33308792560885e-319	1.28891	0.373	0	5.01161074753392e-315
AC020916.1	2.22516340268299e-313	1.91142	0.366	0	0
RPLP2	2.61106e-308	-0.662676	0.99	1	9.81601e-304
POLR2J3.1	3.02717e-306	1.32357	0.359	0	1.13804e-301
ATP5PD	8.25924e-297	1.21568	0.349	0	3.10498e-292
USMG5	5.12144e-294	-1.37985	0	0.374	1.92536e-289
SELENOF	5.38368e-294	1.1403	0.347	0	2.02394e-289
AC245297.3	4.64981e-293	1.25612	0.346	0	1.74805e-288
ATP5F1C	1.57921e-286	1.12525	0.339	0	5.93688e-282
ATP5B	3.31173e-285	-1.34986	0	0.364	1.24501e-280
MT-CYB	6.31755e-281	1.17306	0.985	0.997	2.37502e-276
C14orf2	2.59824e-280	-1.33796	0	0.359	9.76783e-276
RPS6	7.76495e-279	-0.67455	0.988	0.999	2.91915e-274
HN1	1.91199e-275	-1.3385	0	0.353	7.18793e-271
TRIR	5.75538e-275	1.32097	0.327	0	2.16368e-270
JUN	3.33052e-274	-1.57836	0.369	0.823	1.25208e-269
2025-09-15	4.6445e-274	-1.28088	0	0.352	1.74605e-269
CYTOR	1.37689e-273	1.37518	0.325	0	5.17627e-269
SRGN	1.15717e-266	-0.957097	0.921	0.974	4.35027e-262
ATP5G3	2.00875e-264	-1.28999	0	0.341	7.55171e-260
ATP5J2	2.63566e-259	-1.24673	0	0.335	9.90851e-255
YBX1	3.14457e-257	-1.26273	0.435	0.807	1.18217e-252
HIST1H4C	8.56243e-257	1.66955	0.676	0.237	3.21896e-252
C14orf166	2.99978e-256	-1.24002	0	0.332	1.12774e-251
ATPIF1	2.99978e-256	-1.30868	0	0.332	1.12774e-251
RPL21	1.25952e-253	-0.622137	0.991	1	4.73505e-249
WHSC1L1	7.45583e-252	-1.27091	0	0.327	2.80295e-247
CEMIP2	2.54697e-251	1.31219	0.302	0	9.57507e-247
LINC-PINT	1.73121e-248	-1.3697	0	0.323	6.50832e-244
ATP5J	1.73121e-248	-1.20163	0	0.323	6.50832e-244
AC058791.1	3.45042e-247	1.61209	0.522	0.094	1.29715e-242
RPLP0	2.15103e-246	-0.820635	0.923	0.985	8.08658e-242
SMIM26	1.07609e-239	1.01602	0.289	0	4.04544e-235
C19orf60	1.79127e-237	-1.20648	0	0.311	6.73409e-233
ELOC	2.94631e-235	0.993712	0.284	0	1.10764e-230
MT-CO2	9.17107e-231	0.901415	0.992	0.998	3.44777e-226
NSD3	4.47098e-229	1.05856	0.278	0	1.68082e-224
ATP5I	1.23492e-224	-1.12336	0	0.296	4.64257e-220
MT-CO3	1.47791e-224	0.984677	0.996	1	5.55604e-220
LINC00513	6.2439e-223	0.999026	0.271	0	2.34733e-218
PABPC1	2.86807e-222	-0.999235	0.822	0.933	1.07822e-217
ATP5F1A	1.28116e-221	0.971512	0.269	0	4.81641e-217
SHFM1	4.76939e-221	-1.13777	0	0.292	1.79301e-216
GPX1	9.52963e-220	-1.19906	0	0.29	3.58257e-215
CYBA	7.92309e-219	-1.10852	0.381	0.816	2.9786e-214
ATP5H	1.66749e-216	-1.10071	0	0.286	6.26877e-212
HNRNPA0	4.40545e-216	-1.2782	0.323	0.708	1.65618e-211
EEF2	9.53348e-213	-0.915614	0.742	0.899	3.58401e-208
RTF2	3.51938e-211	0.902252	0.258	0	1.32308e-206
AC004687.1	9.53208e-211	1.01901	0.257	0	3.58349e-206
MYEOV2	1.89093e-208	-1.07684	0	0.277	7.10875e-204
PFN1	3.9664e-206	-0.906895	0.561	0.908	1.49113e-201
PAXX	3.87707e-205	0.914014	0.251	0	1.45755e-200
RGCC	1.2805e-204	-1.47431	0.424	0.766	4.8139e-200
ATP5A1	2.7265e-204	-1.04172	0	0.272	1.025e-199
RPL37	2.63246e-203	0.646024	0.989	0.986	9.89646e-199
CRYBG1	1.47312e-199	0.888323	0.245	0	5.53803e-195
C9orf142	1.15216e-196	-1.06914	0	0.263	4.33144e-192
TCEB1	8.01688e-194	-1.00508	0	0.259	3.01387e-189
OGA	1.31834e-190	0.898516	0.235	0	4.95617e-186
RPS21	1.6653e-190	0.686851	0.974	0.957	6.26051e-186
CCDC109B	3.6406e-188	-1.02347	0	0.253	1.36865e-183
AC092580.4	7.48825e-188	-1.26166	0	0.252	2.81513e-183
RP11-347P5.1	7.48825e-188	-1.08702	0	0.252	2.81513e-183
RPL41	1.2021e-187	0.505664	0.998	0.999	4.51916e-183
LINC00152	1.1579e-185	-1.18475	0	0.25	4.35302e-181
ATP5F1	2.0522e-184	-0.97288	0	0.248	7.71504e-180
ATP5PB	2.61692e-181	0.826632	0.224	0	9.83805e-177
RP11-489E7.4	4.65635e-180	-1.04341	0	0.243	1.75051e-175
RPS25	9.48715e-180	-0.518935	0.983	0.996	3.5666e-175
RPS28	1.09609e-179	0.55648	0.993	0.992	4.12062e-175
ATP5MC1	3.30842e-179	0.818566	0.222	0	1.24377e-174
PHGR1	4.63999e-178	-1.27766	0.058	0.386	1.74436e-173
STMP1	1.57797e-177	0.804268	0.22	0	5.93221e-173
C20orf24	2.04589e-175	-0.926281	0	0.237	7.69133e-171
EEF1A1	2.43677e-175	-0.490794	0.995	1	9.16077e-171
RP1-313I6.12	4.16413e-175	-1.06216	0	0.237	1.56546e-170
TXNIP	1.2007e-174	1.54926	0.461	0.108	4.51392e-170
ZNF90	1.20896e-171	-1.03898	0.011	0.277	4.54496e-167
IGHA2	2.11792e-171	-1.83492	0.24	0.559	7.9621e-167
RPL4	1.13068e-170	-0.681692	0.893	0.957	4.25069e-166
BUD23	3.55643e-169	0.72031	0.21	0	1.337e-164
C11orf31	4.87769e-168	-0.933616	0	0.228	1.83372e-163
MT-ND1	9.4879e-168	0.947748	0.982	0.992	3.56688e-163
SRSF2	7.53667e-167	-1.09028	0.399	0.713	2.83334e-162
FAM46C	8.16033e-167	-1.00426	0	0.226	3.0678e-162
RPS16	7.51168e-164	-0.505114	0.986	0.998	2.82394e-159
RPL23A	9.8177e-164	-0.482043	0.983	0.998	3.69087e-159
ATP5C1	7.52013e-163	-0.861591	0	0.221	2.82712e-158
SELENOS	1.53649e-162	0.762129	0.202	0	5.77627e-158
FOS	3.74685e-162	-0.410555	0.603	0.913	1.40859e-157
IGLC2	4.80011e-161	-1.1704	0.394	0.729	1.80456e-156
RIPOR2	6.90208e-161	0.77201	0.2	0	2.59477e-156
JCHAIN	7.91104e-161	-1.00424	0.462	0.784	2.97408e-156
MESD	7.96076e-159	0.694831	0.198	0	2.99277e-154
CREM	1.54891e-158	-0.921301	0.758	0.925	5.82299e-154
LINC00493	2.16735e-157	-0.854773	0	0.215	8.14793e-153
VIMP	1.40687e-155	-0.905724	0	0.212	5.28898e-151
SEPW1	2.81801e-155	-0.88029	0	0.212	1.0594e-150
YPEL5	4.45374e-154	-0.921088	0.728	0.878	1.67434e-149
ATP5F1D	5.01625e-151	0.76569	0.189	0	1.88581e-146
ARHGAP45	1.28619e-150	0.702672	0.188	0	4.8353e-146
ZFP36L2	2.27226e-149	-0.998753	0.707	0.895	8.54235e-145
IGHA1	3.38477e-149	-0.726768	0.72	0.949	1.27247e-144
DUSP1	5.47551e-149	-0.776175	0.456	0.797	2.05846e-144
UFD1	6.06205e-147	0.666343	0.184	0	2.27897e-142
C17orf89	2.83406e-146	-0.818209	0	0.2	1.06544e-141
WBSCR22	2.22623e-145	-0.780757	0	0.199	8.36928e-141
POLR2J3	2.9129e-145	-0.961461	0.011	0.244	1.09508e-140
TUT4	6.57538e-145	0.715888	0.182	0	2.47195e-140
NBEAL1	6.00118e-143	-1.10081	0.169	0.481	2.25608e-138
BICDL1	1.79967e-142	0.721871	0.179	0	6.76569e-138
TSC22D3	2.38358e-141	-0.86583	0.66	0.891	8.96083e-137
SELENOM	1.9144e-140	0.654994	0.176	0	7.19698e-136
MT-ND2	7.28603e-139	-0.612066	0.97	0.998	2.73911e-134
EIF1	1.98394e-138	-0.530078	0.984	0.994	7.45843e-134
TMSB4X	9.98705e-137	-0.464554	0.997	1	3.75453e-132
HMHA1	3.5016e-136	-0.774209	0	0.188	1.31639e-131
RPS10	6.18714e-135	-0.595693	0.859	0.959	2.32599e-130
C10orf54	3.09339e-133	-0.798234	0	0.184	1.16293e-128
ITM2B	7.94723e-133	-0.867567	0.497	0.797	2.98768e-128
CYTIP	8.75651e-133	1.02278	0.688	0.375	3.29192e-128
AC114760.2	2.24568e-132	0.727134	0.167	0	8.44242e-128
AIM1	9.11608e-132	-0.730459	0	0.182	3.4271e-127
PPP1R15A	5.66518e-131	-0.922826	0.474	0.76	2.12977e-126
LUC7L3	1.2018e-130	0.910325	0.425	0.116	4.51804e-126
SERP1	1.26079e-130	-0.943985	0.356	0.651	4.73983e-126
GPR174	2.05444e-130	0.703506	0.176	0.002	7.72348e-126
ILF3-DT	1.44998e-129	0.641932	0.163	0	5.45106e-125
NBDY	5.80495e-128	0.607767	0.161	0	2.18231e-123
REX1BD	5.80495e-128	0.628135	0.161	0	2.18231e-123
CTD-3252C9.4	5.87066e-128	-0.921272	0	0.177	2.20701e-123
SINHCAF	3.66541e-127	0.611912	0.16	0	1.37798e-122
MGEA5	4.41889e-127	-0.783052	0	0.176	1.66124e-122
SELM	4.41889e-127	-0.742619	0	0.176	1.66124e-122
RPL23	7.91975e-126	-0.606054	0.887	0.952	2.97735e-121
AC026979.2	3.65038e-125	0.700136	0.158	0	1.37232e-120
ODC1	6.01477e-125	-1.1048	0.086	0.358	2.26119e-120
STN1	9.15244e-125	0.590901	0.158	0	3.44077e-120
MCRIP1	2.29397e-124	0.597683	0.157	0	8.62396e-120
RAMMET	2.29397e-124	0.584272	0.157	0	8.62396e-120
SMIM37	1.43962e-123	0.594088	0.156	0	5.41211e-119
RP11-51J9.5	1.03598e-122	-0.784844	0	0.17	3.89465e-118
VSIR	2.25753e-122	0.633946	0.155	0	8.48695e-118
TRAPPC2B	2.25753e-122	0.606612	0.155	0	8.48695e-118
RPS11	6.93575e-122	-0.527122	0.948	0.978	2.60743e-117
ZFP36	2.13926e-121	-0.918909	0.686	0.87	8.04234e-117
LMNA	5.13519e-121	-1.29238	0.46	0.702	1.93052e-116
MESDC2	2.17355e-120	-0.677304	0	0.167	8.17124e-116
RTFDC1	4.23609e-120	-0.660774	0	0.167	1.59252e-115
MT-ND4	9.87313e-120	0.539608	0.986	0.998	3.7117e-115
RPS4X	3.60325e-119	-0.464756	0.985	0.997	1.3546e-114
CH17-189H20.1	1.18717e-118	-0.728694	0	0.165	4.46306e-114
AC243960.1	2.13165e-118	0.612484	0.15	0	8.01373e-114
PNISR	2.51007e-118	0.910095	0.63	0.301	9.43636e-114
MT-CO1	1.37854e-117	0.515951	0.99	0.999	5.18247e-113
ATP5G1	4.72182e-116	-0.683835	0	0.161	1.77512e-111
HNRNPA1	1.23966e-115	-0.597149	0.826	0.904	4.66037e-111
C7orf73	4.90587e-114	-0.661276	0	0.159	1.84431e-109
CYBC1	7.40265e-113	0.535159	0.143	0	2.78295e-108
MT-ND6	6.41668e-112	1.12121	0.43	0.153	2.41229e-107
TUT7	2.80053e-111	0.593395	0.141	0	1.05283e-106
ZNF831	7.88826e-111	0.767397	0.248	0.033	2.96551e-106
GIMAP7	1.90017e-108	1.04164	0.41	0.132	7.1435e-104
C16orf13	5.16374e-108	-0.659078	0	0.151	1.94126e-103
MCUB	9.75068e-108	0.556795	0.137	0	3.66567e-103
RPL37A	1.05542e-107	0.449936	0.983	0.981	3.96773e-103
RPSA	1.18477e-107	-0.488638	0.948	0.979	4.45402e-103
AHNAK	1.20308e-107	1.1544	0.537	0.259	4.52286e-103
HIKESHI	1.46916e-106	0.507562	0.135	0	5.52314e-102
MT-ND4L	1.77583e-104	0.94492	0.662	0.376	6.67605e-100
PCNX1	3.30603e-104	0.514466	0.133	0	1.24287e-99
ERBIN	4.93765e-103	0.508175	0.131	0	1.85626e-98
DYNLT1	5.38745e-103	0.79817	0.377	0.111	2.02536e-98
RNASET2	6.67172e-102	-0.926204	0.221	0.466	2.50817e-97
CENPX	7.35305e-102	0.489375	0.13	0	2.7643e-97
GIMAP4	1.07188e-100	0.939604	0.314	0.075	4.02963e-96
AC016831.1	1.09182e-100	0.531517	0.128	0	4.10459e-96
JUND	6.92273e-100	0.966191	0.747	0.643	2.60253e-95
KHDC4	1.6165e-99	0.495567	0.127	0	6.07706e-95
SPG20	6.47686e-99	-0.618924	0	0.138	2.43491e-94
SPART	9.73106e-99	0.492976	0.126	0	3.65829e-94
SMIM27	2.3864e-98	0.476131	0.125	0	8.97143e-94
AC025164.1	5.85043e-98	0.554828	0.125	0	2.19941e-93
CMPK1	6.41223e-98	-0.892674	0.19	0.443	2.41062e-93
CCDC32	3.51284e-97	0.46975	0.124	0	1.32062e-92
TMEM2	6.15479e-97	-0.616728	0	0.136	2.31383e-92
LINC01934	8.60372e-97	0.529199	0.123	0	3.23448e-92
MIA2	5.15614e-96	0.476329	0.122	0	1.9384e-91
ZRANB2	5.532e-96	0.699259	0.302	0.073	2.0797e-91
AC020571.3	1.5822e-95	-0.684566	0	0.134	5.94812e-91
CIRBP	3.64979e-95	-0.67503	0.617	0.783	1.3721e-90
HNRNPA2B1	6.11833e-95	0.723497	0.814	0.598	2.30013e-90
PSMD5-AS1	2.11683e-94	-0.596256	0	0.132	7.958e-90
LINC00657	7.73324e-94	-0.612575	0	0.132	2.90723e-89
DMAC1	1.10135e-93	0.499954	0.12	0	4.1404e-89
AL121944.1	6.56681e-93	0.523478	0.119	0	2.46873e-88
SQOR	3.91053e-92	0.477818	0.118	0	1.47012e-87
UFD1L	7.1601e-92	-0.526574	0	0.129	2.69177e-87
RPL10A	7.95793e-92	-0.401263	0.97	0.991	2.9917e-87
EIF3F	1.9936e-91	-0.799436	0.334	0.582	7.49476e-87
LINC00936	4.97046e-91	-0.584075	0	0.128	1.8686e-86
MARCKSL1	7.22697e-91	-0.934172	0.059	0.261	2.71691e-86
AC020571.1	8.1958e-90	0.473184	0.115	0	3.08113e-85
FAM177A1	1.15901e-89	-0.857224	0.434	0.623	4.35719e-85
SP110	5.50257e-89	0.659285	0.228	0.039	2.06864e-84
MT-ATP8	1.07765e-88	0.729748	0.252	0.051	4.0513e-84
CFD	3.7071e-88	-0.692647	0.011	0.167	1.39365e-83
HLA-C	5.72138e-88	-0.50325	0.934	0.975	2.1509e-83
RPL27	2.096e-87	-0.414759	0.961	0.989	7.87972e-83
LINC01420	7.79592e-87	-0.507983	0	0.122	2.9308e-82
LINC00623	1.92603e-86	0.560043	0.167	0.014	7.24073e-82
WASHC3	1.43444e-85	0.438936	0.109	0	5.39265e-81
PNN	2.87752e-85	0.76028	0.445	0.182	1.08177e-80
KRT10	8.70463e-85	-0.822183	0.159	0.4	3.27242e-80
ARID1B	1.60156e-84	0.694119	0.244	0.05	6.02092e-80
GUK1	2.90207e-84	-0.761469	0.358	0.581	1.091e-79
FAM103A1	4.76313e-84	-0.488902	0	0.118	1.79065e-79
CALM1	6.90316e-84	-0.56995	0.763	0.892	2.59517e-79
CSKMT	1.20214e-83	0.426608	0.107	0	4.51933e-79
RPL9	2.16668e-83	-0.359443	0.982	0.997	8.14541e-79
MUC20-OT1	2.9121e-83	0.428133	0.107	0	1.09478e-78
INTS11	4.13196e-82	0.40868	0.105	0	1.55337e-77
FAM195B	7.95164e-82	-0.489957	0	0.115	2.98934e-77
C14orf1	7.95164e-82	-0.490993	0	0.115	2.98934e-77
TMA7	8.00952e-82	0.568636	0.902	0.761	3.0111e-77
FAM60A	1.50622e-81	-0.508422	0	0.115	5.66248e-77
ILF3-AS1	5.40123e-81	-0.551754	0	0.114	2.03054e-76
LINC00969	5.40123e-81	-0.522925	0	0.114	2.03054e-76
RAB5IF	5.84659e-81	0.395551	0.104	0	2.19797e-76
MYL12A	7.47774e-81	0.628741	0.848	0.701	2.81118e-76
TPT1	1.08594e-80	0.455878	0.993	0.998	4.08248e-76
IER2	4.95112e-80	-0.886698	0.276	0.525	1.86132e-75
TAGAP	6.39846e-80	0.963612	0.391	0.159	2.40544e-75
ETFRF1	8.24992e-80	0.381261	0.102	0	3.10147e-75
NORAD	8.24992e-80	0.406851	0.102	0	3.10147e-75
CCDC64	1.31069e-79	-0.516523	0	0.112	4.9274e-75
DDX17	2.41544e-79	0.735064	0.429	0.176	9.08059e-75
TENT4B	1.16092e-78	0.423838	0.101	0	4.36435e-74
B2M	5.37325e-78	-0.292196	0.987	0.999	2.02002e-73
MMP24-AS1	5.97968e-78	-0.487823	0	0.11	2.248e-73
RPS27	7.73773e-78	0.330537	0.997	1	2.90892e-73
KIAA1551	1.75334e-77	0.748884	0.353	0.124	6.59149e-73
LINC00869	1.43542e-76	-0.490232	0	0.108	5.39633e-72
ZCCHC11	2.70885e-76	-0.490521	0	0.108	1.01837e-71
PLK3	2.7132e-76	-0.820226	0.174	0.383	1.02e-71
MFSD14A	4.79922e-76	-0.564184	0.006	0.135	1.80422e-71
CTA-29F11.1	5.111e-76	-0.507105	0	0.107	1.92143e-71
STK4	6.02637e-76	0.739435	0.695	0.458	2.26555e-71
PTPRC	8.92396e-76	0.689186	0.827	0.725	3.35487e-71
HEXIM1	4.8753e-74	-0.804691	0.133	0.341	1.83282e-69
C21orf59	8.15122e-74	-0.470969	0	0.104	3.06437e-69
H2AFX	9.29968e-74	-0.705699	0.041	0.209	3.49612e-69
ACTG1	2.14954e-73	0.611641	0.933	0.83	8.08099e-69
RNF19A	2.47509e-73	0.90375	0.42	0.189	9.30484e-69
APOA1BP	1.0246e-72	-0.425433	0	0.103	3.8519e-68
EIF4A3	1.04663e-72	-0.804341	0.133	0.335	3.93468e-68
RPL7A	1.21884e-72	0.439296	0.98	0.976	4.5821e-68
NAP1L1	7.3399e-72	-0.543382	0.644	0.747	2.75936e-67
RNF213	2.04009e-70	0.727576	0.509	0.261	7.66952e-66
PSMB9	2.93471e-70	0.713083	0.506	0.256	1.10327e-65
RAP1B	1.09456e-68	0.65994	0.449	0.208	4.11487e-64
GOLGB1	2.72595e-68	0.844095	0.407	0.178	1.02479e-63
DDX39B	5.5203e-68	0.522935	0.199	0.041	2.0753e-63
TRAF3IP3	8.649e-67	0.683438	0.342	0.129	3.2515e-62
RPL18A	6.39997e-66	-0.294256	0.992	0.999	2.40601e-61
RPL36	7.73549e-66	0.319247	0.99	0.995	2.90808e-61
ITGAL	1.20192e-65	0.658933	0.273	0.084	4.51849e-61
KANSL1	2.49472e-65	0.662111	0.281	0.091	9.37864e-61
ATP1B3	5.03074e-65	-0.779349	0.306	0.463	1.89126e-60
SMARCA2	8.76208e-65	0.572809	0.235	0.063	3.29402e-60
BTG2	1.22196e-64	0.816508	0.615	0.385	4.59384e-60
PRPF4B	1.2639e-64	0.644794	0.335	0.127	4.75152e-60
HMGN1	2.98088e-64	-0.672645	0.302	0.528	1.12063e-59
DCN	3.34541e-64	-0.473313	0.003	0.109	1.25767e-59
2025-09-07	6.00878e-64	0.65075	0.627	0.388	2.25894e-59
CLDND1	9.13452e-64	0.676327	0.447	0.217	3.43403e-59
AC016831.7	1.10565e-63	-0.794076	0.197	0.372	4.15657e-59
MZT2A	1.8463e-63	-0.708776	0.196	0.388	6.94098e-59
MACF1	5.43565e-63	0.619876	0.315	0.116	2.04348e-58
IFRD1	5.87121e-63	-0.769471	0.194	0.377	2.20722e-58
EVL	8.92274e-63	0.61992	0.675	0.44	3.35442e-58
ARPC5	1.03206e-62	0.645351	0.502	0.264	3.87992e-58
LTB	2.09228e-62	-0.401733	0.401	0.646	7.86573e-58
UQCR10	4.4431e-62	0.649246	0.541	0.304	1.67034e-57
IGFBP7	8.66731e-62	-0.476781	0.004	0.107	3.25839e-57
PLCG2	2.7035e-61	1.53675	0.161	0.027	1.01636e-56
CCNI	3.73331e-61	-0.576845	0.533	0.714	1.4035e-56
NFKBIA	8.59242e-61	-0.35917	0.376	0.619	3.23023e-56
EIF3E	1.37232e-60	-0.512218	0.622	0.702	5.15909e-56
PPP1R12A	1.89374e-60	0.588751	0.357	0.149	7.11932e-56
RPL3	9.34999e-60	-0.261156	0.989	0.999	3.51504e-55
ATXN7	6.22797e-59	-0.590125	0.027	0.158	2.34134e-54
RPS4Y1	1.89275e-58	0.560206	0.55	0.317	7.1156e-54
TNFRSF4	2.23388e-58	-0.937453	0.115	0.256	8.39803e-54
RPL6	3.06722e-58	-0.311304	0.982	0.993	1.15309e-53
XRCC5	4.44786e-58	0.579029	0.451	0.227	1.67213e-53
TPGS1	7.95855e-58	-0.528619	0.023	0.148	2.99194e-53
CHMP1B	1.71683e-57	-0.758104	0.282	0.482	6.45426e-53
SLC25A6	1.78205e-57	-0.457665	0.668	0.776	6.69946e-53
CD55	1.1532e-56	-0.778174	0.23	0.393	4.33533e-52
KLF6	3.20036e-56	-0.443638	0.706	0.863	1.20314e-51
EIF3L	4.43939e-56	-0.582358	0.368	0.53	1.66894e-51
H3F3B	6.65769e-56	-0.365822	0.952	0.98	2.50289e-51
IDS	7.9795e-56	-0.624515	0.481	0.623	2.99981e-51
LCP1	1.3261e-55	0.660078	0.507	0.285	4.98534e-51
PTPN6	1.98739e-55	0.524859	0.17	0.035	7.47138e-51
PRDM1	3.02397e-55	0.56133	0.197	0.051	1.13683e-50
PNRC1	3.7357e-55	-0.585581	0.551	0.701	1.4044e-50
MPHOSPH8	4.73889e-55	0.599214	0.463	0.243	1.78154e-50
PTGES3	6.48774e-55	0.532	0.62	0.39	2.439e-50
COTL1	1.5567e-54	-0.657978	0.363	0.552	5.85225e-50
SNX6	3.26557e-54	0.522039	0.33	0.14	1.22766e-49
APOBEC3G	3.55491e-54	0.584201	0.213	0.06	1.33643e-49
RPL8	6.40506e-54	-0.27731	0.972	0.992	2.40792e-49
OXNAD1	8.12795e-54	0.530367	0.253	0.086	3.05562e-49
GTF2B	1.31227e-53	0.576845	0.365	0.166	4.93336e-49
JTB	1.32698e-53	-0.632196	0.214	0.402	4.98864e-49
SLFN5	1.37825e-53	0.600823	0.263	0.092	5.18138e-49
PDIA3	2.36824e-53	-0.644821	0.239	0.391	8.90317e-49
CALM2	6.24946e-53	-0.480688	0.704	0.777	2.34942e-48
VIM	6.76535e-53	-0.705898	0.724	0.837	2.54336e-48
NECAP1	7.7691e-53	0.446724	0.18	0.045	2.92072e-48
CSRNP1	2.0142e-52	-0.626871	0.303	0.461	7.57219e-48
SCAND1	2.19572e-52	-0.651432	0.142	0.31	8.25461e-48
BUB3	2.39564e-52	0.490098	0.366	0.173	9.00618e-48
DOCK8	2.41631e-52	0.492782	0.354	0.162	9.08389e-48
REL	5.58894e-52	0.720707	0.678	0.513	2.10111e-47
N4BP2L2	6.9846e-52	0.546633	0.61	0.387	2.62579e-47
RPS5	8.3954e-52	-0.317147	0.962	0.981	3.15617e-47
RBM3	1.14221e-51	-0.52896	0.477	0.612	4.29401e-47
VPS13C	2.7899e-51	0.517389	0.246	0.085	1.04884e-46
TNFAIP8	3.74613e-51	0.528551	0.388	0.189	1.40832e-46
RAC1	4.5307e-51	-0.645598	0.143	0.314	1.70327e-46
SDF4	8.37382e-51	-0.591746	0.08	0.223	3.14805e-46
PJA2	9.05651e-51	0.523091	0.226	0.072	3.40471e-46
HES4	1.08009e-50	-0.552424	0.012	0.112	4.06047e-46
ARL5A	1.25891e-50	-0.512776	0.03	0.151	4.73276e-46
HIST1H1D	1.95047e-50	0.421595	0.126	0.019	7.33261e-46
ACTR3	2.16368e-50	0.558855	0.496	0.281	8.13415e-46
SLBP	4.54588e-50	-0.615057	0.092	0.232	1.70898e-45
CLEC2B	1.20889e-49	0.64872	0.544	0.331	4.54469e-45
SP100	1.70388e-49	0.510853	0.304	0.128	6.40556e-45
GNAI2	3.53518e-49	0.518129	0.364	0.173	1.32902e-44
MYL12B	4.11023e-49	0.505394	0.768	0.594	1.5452e-44
SYTL3	8.79368e-49	0.696663	0.52	0.318	3.3059e-44
ARID5A	1.14408e-48	-0.615996	0.187	0.346	4.30104e-44
IL7R	1.8142e-48	0.601309	0.685	0.703	6.82032e-44
MAP1LC3B	1.9005e-48	-0.615754	0.212	0.37	7.14475e-44
IQGAP1	3.06111e-48	0.568085	0.397	0.2	1.15079e-43
GADD45GIP1	3.59744e-48	-0.579319	0.148	0.313	1.35242e-43
AIP	4.20489e-48	0.4699	0.264	0.103	1.58078e-43
TTC14	7.41389e-48	0.452155	0.267	0.106	2.78718e-43
H2AFV	8.01174e-48	-0.592104	0.274	0.414	3.01193e-43
TMF1	8.92992e-48	0.542484	0.385	0.192	3.35711e-43
STAG2	1.49372e-47	0.501197	0.249	0.091	5.61551e-43
RSRP1	1.62959e-47	0.577829	0.622	0.411	6.12629e-43
UBB	2.60441e-47	-0.419417	0.862	0.898	9.791e-43
MTPN	4.34661e-47	0.475096	0.269	0.107	1.63407e-42
YWHAQ	5.59637e-47	-0.614197	0.229	0.378	2.1039e-42
HNRNPA3	7.5773e-47	0.579827	0.592	0.395	2.84861e-42
ATP1A1	1.18673e-46	-0.612761	0.241	0.389	4.46138e-42
PPIL4	1.41266e-46	0.484867	0.285	0.118	5.31074e-42
VPS36	3.79955e-46	0.448739	0.184	0.054	1.4284e-41
SNRPD2	6.34279e-46	-0.484609	0.532	0.653	2.38451e-41
COX17	7.4989e-46	0.510472	0.376	0.188	2.81914e-41
SAMSN1	1.4339e-45	0.609665	0.705	0.532	5.39061e-41
RNF139	1.43849e-45	-0.614531	0.133	0.279	5.40785e-41
CD3G	1.44605e-45	0.558238	0.646	0.457	5.43629e-41
CRIP1	1.53877e-45	0.796533	0.579	0.416	5.78484e-41
IGHG4	1.6463e-45	-0.442527	0.01	0.1	6.18911e-41
BAZ1A	1.91722e-45	-0.628966	0.244	0.385	7.20758e-41
TNFAIP3	1.9213e-45	0.763367	0.77	0.737	7.22295e-41
FABP1	6.8762e-45	-0.571336	0.079	0.224	2.58504e-40
RFC1	1.52914e-44	0.406133	0.195	0.065	5.74863e-40
ARPC3	1.68825e-44	0.506052	0.755	0.582	6.34681e-40
CSNK2A1	1.95089e-44	0.438908	0.155	0.038	7.33417e-40
ZBTB20	2.35274e-44	0.545472	0.244	0.092	8.8449e-40
INSIG1	3.28237e-44	-0.641295	0.097	0.233	1.23397e-39
RSBN1L	4.4967e-44	0.50418	0.264	0.106	1.69049e-39
NDFIP1	5.98963e-44	-0.595657	0.169	0.311	2.25174e-39
TOMM7	1.03678e-43	0.384384	0.903	0.835	3.89767e-39
IFI16	3.02783e-43	0.462884	0.349	0.175	1.13828e-38
CDK13	3.94913e-43	0.428299	0.164	0.044	1.48463e-38
RPS24	4.82189e-43	0.254203	0.987	0.996	1.81274e-38
DNAJA1	5.06703e-43	0.521092	0.718	0.528	1.9049e-38
XRN1	7.09871e-43	0.400115	0.168	0.049	2.66869e-38
IKZF3	9.52298e-43	0.570539	0.242	0.093	3.58007e-38
ARL6IP4	1.32809e-42	-0.566723	0.283	0.446	4.99284e-38
VPS4B	1.56227e-42	0.466358	0.267	0.112	5.87321e-38
RPS27L	1.74092e-42	0.498851	0.501	0.303	6.54481e-38
NDUFC1	2.62852e-42	0.495495	0.266	0.11	9.88166e-38
C19orf24	3.05915e-42	-0.54377	0.1	0.237	1.15006e-37
IRS2	3.30392e-42	-0.595125	0.162	0.294	1.24208e-37
NHSL2	6.30284e-42	-0.377486	0.018	0.108	2.36949e-37
BTN3A2	7.30033e-42	0.493933	0.262	0.108	2.74449e-37
NKG7	7.61259e-42	0.883127	0.302	0.142	2.86188e-37
GCC2	9.19761e-42	0.62955	0.448	0.263	3.45775e-37
MCL1	1.08848e-41	-0.497137	0.629	0.757	4.09204e-37
OSTF1	1.14236e-41	0.495728	0.45	0.258	4.2946e-37
RAB8B	1.44382e-41	0.489936	0.307	0.142	5.42789e-37
UTRN	1.88033e-41	0.463072	0.255	0.105	7.06892e-37
ZNF331	1.88789e-41	0.736051	0.632	0.508	7.09733e-37
CLIC1	2.62766e-41	0.479444	0.709	0.523	9.87842e-37
SLC25A3	2.67761e-41	-0.48667	0.451	0.586	1.00662e-36
PTPN22	3.28395e-41	0.627675	0.419	0.236	1.23457e-36
NACA	4.20166e-41	0.351324	0.959	0.93	1.57957e-36
SP140	5.03265e-41	0.466515	0.208	0.073	1.89197e-36
ARL5B	5.21313e-41	0.406607	0.115	0.021	1.95982e-36
CEBPZ	1.00469e-40	0.503249	0.309	0.145	3.77702e-36
SERTAD1	1.03361e-40	-0.625127	0.225	0.381	3.88573e-36
NDUFA12	1.16184e-40	0.473567	0.36	0.185	4.36783e-36
BOD1L1	1.23231e-40	0.448629	0.189	0.062	4.63275e-36
LCP2	2.48376e-40	0.435876	0.186	0.061	9.33743e-36
IFITM1	2.53627e-40	0.545198	0.356	0.183	9.53486e-36
SKAP1	3.52068e-40	0.471866	0.395	0.216	1.32356e-35
BTF3	3.59954e-40	-0.31214	0.879	0.909	1.35321e-35
ACAP1	4.22699e-40	0.491147	0.645	0.458	1.58909e-35
SETX	4.67859e-40	0.425926	0.177	0.055	1.75887e-35
MITD1	6.82649e-40	0.46028	0.155	0.042	2.56635e-35
HSP90AA1	6.95906e-40	0.565249	0.904	0.834	2.61619e-35
CMTM8	6.97992e-40	-0.498214	0.035	0.128	2.62403e-35
THEMIS	9.0614e-40	0.404623	0.188	0.064	3.40654e-35
SCAF11	9.45011e-40	0.525863	0.468	0.28	3.55268e-35
THUMPD3-AS1	1.28973e-39	0.394304	0.282	0.132	4.84859e-35
RPL30	1.34406e-39	0.258008	0.99	0.998	5.05284e-35
SLC3A2	2.33662e-39	-0.543285	0.199	0.335	8.78427e-35
GBP5	2.36574e-39	0.516219	0.139	0.034	8.89378e-35
HNRNPR	2.75063e-39	0.504113	0.359	0.187	1.03407e-34
RAD21	3.73306e-39	0.453877	0.273	0.123	1.40341e-34
SNHG8	4.76039e-39	0.556275	0.573	0.391	1.78962e-34
CST3	5.72905e-39	-0.371254	0.015	0.103	2.15378e-34
RELB	6.4773e-39	-0.534116	0.092	0.207	2.43507e-34
CD69	9.53453e-39	0.965249	0.668	0.611	3.58441e-34
PITHD1	1.0281e-38	-0.528297	0.111	0.242	3.86503e-34
RUNX3	1.11115e-38	0.64544	0.508	0.334	4.17727e-34
SF1	1.77505e-38	-0.48069	0.455	0.57	6.67312e-34
METTL9	2.15481e-38	-0.525092	0.164	0.293	8.10079e-34
ZNF721	2.21564e-38	0.347937	0.152	0.045	8.32948e-34
SYNE1	2.34217e-38	0.437505	0.161	0.047	8.80516e-34
LDHA	2.54572e-38	-0.444025	0.63	0.688	9.57038e-34
SOD2	3.55721e-38	-0.557839	0.119	0.235	1.3373e-33
TMBIM4	4.54003e-38	0.38486	0.34	0.179	1.70678e-33
KRR1	4.8332e-38	0.399683	0.269	0.124	1.81699e-33
SYNRG	5.56649e-38	0.36319	0.211	0.084	2.09267e-33
PERP	1.73262e-37	-0.563622	0.098	0.212	6.51362e-33
S100A11	2.05099e-37	0.512078	0.634	0.449	7.71048e-33
MIER1	2.47291e-37	0.465261	0.287	0.135	9.29666e-33
GOLGA4	2.59563e-37	0.51737	0.318	0.158	9.75799e-33
P4HB	3.33759e-37	-0.532255	0.169	0.298	1.25474e-32
ACTN4	3.70562e-37	0.413532	0.279	0.132	1.39309e-32
DPP7	4.11384e-37	-0.519014	0.161	0.304	1.54656e-32
CHMP4A	4.25268e-37	0.419568	0.394	0.223	1.59875e-32
PRMT9	5.46949e-37	0.508546	0.27	0.122	2.0562e-32
MYH9	6.33023e-37	0.505295	0.435	0.257	2.37979e-32
TGOLN2	7.38261e-37	0.438891	0.269	0.122	2.77542e-32
DNAJC8	7.9799e-37	0.434774	0.409	0.234	2.99997e-32
FTX	1.18429e-36	0.357981	0.117	0.025	4.45224e-32
ATXN7L3B	1.28774e-36	0.360842	0.152	0.045	4.84114e-32
TRAF1	1.73185e-36	0.411203	0.228	0.096	6.51072e-32
C1QBP	1.91448e-36	-0.521176	0.134	0.268	7.19729e-32
SLAMF1	2.07762e-36	0.405925	0.187	0.067	7.81059e-32
GABPB1-AS1	2.10712e-36	0.478531	0.191	0.069	7.92151e-32
SENP7	2.16433e-36	0.295217	0.133	0.038	8.13657e-32
COX20	2.23803e-36	0.405846	0.324	0.168	8.41365e-32
OGT	2.69542e-36	0.441958	0.202	0.076	1.01331e-31
CLTB	3.10779e-36	-0.493043	0.09	0.208	1.16834e-31
2025-09-01	3.21809e-36	-0.523395	0.191	0.34	1.20981e-31
TRIM38	3.30415e-36	0.420012	0.19	0.068	1.24216e-31
STAT1	3.37175e-36	0.508435	0.215	0.084	1.26758e-31
NFKBIZ	3.6344e-36	0.480465	0.286	0.136	1.36632e-31
ACTB	4.28119e-36	-0.329284	0.965	0.981	1.60947e-31
PSMA5	5.84057e-36	0.432281	0.339	0.177	2.1957e-31
CCNT1	8.16652e-36	0.405475	0.176	0.06	3.07012e-31
TCF25	8.269e-36	0.447709	0.486	0.304	3.10865e-31
THRAP3	8.38304e-36	0.475754	0.4	0.228	3.15152e-31
TNFRSF18	8.84214e-36	-0.597701	0.086	0.201	3.32411e-31
TRAC	9.45001e-36	-0.441213	0.822	0.859	3.55264e-31
PDCD10	1.59383e-35	0.365444	0.244	0.11	5.99185e-31
CCDC85B	1.69825e-35	-0.527263	0.174	0.324	6.38441e-31
SAMHD1	2.2495e-35	0.431225	0.236	0.102	8.45677e-31
CHORDC1	2.47121e-35	0.381572	0.227	0.097	9.29025e-31
ASXL2	2.64361e-35	0.406571	0.147	0.043	9.93841e-31
HELB	3.4112e-35	0.327179	0.131	0.037	1.2824e-30
PFDN2	4.95603e-35	0.424829	0.331	0.173	1.86317e-30
PA2G4	5.98999e-35	0.451499	0.394	0.225	2.25188e-30
ZBTB38	6.29096e-35	0.389365	0.191	0.073	2.36502e-30
TMOD3	6.44161e-35	0.30369	0.207	0.09	2.42166e-30
CXCR4	8.03946e-35	0.386113	0.831	0.861	3.02235e-30
IRF3	9.51173e-35	0.438128	0.224	0.093	3.57584e-30
TMEM258	9.94034e-35	0.399471	0.527	0.346	3.73697e-30
PTP4A1	1.02385e-34	-0.539565	0.167	0.281	3.84905e-30
PPP2CA	1.12936e-34	-0.498884	0.159	0.288	4.24572e-30
SMG1	1.15947e-34	0.42014	0.24	0.106	4.35891e-30
KMT2A	1.6077e-34	0.432637	0.244	0.108	6.044e-30
DYNC1H1	1.65855e-34	0.425547	0.25	0.112	6.23517e-30
ARID1A	1.86813e-34	0.368851	0.18	0.065	7.02305e-30
ATM	1.99616e-34	0.421347	0.287	0.141	7.50436e-30
CALCOCO2	2.00081e-34	0.398312	0.189	0.071	7.52183e-30
TRAPPC4	2.44996e-34	0.441846	0.256	0.116	9.21036e-30
IL16	2.53771e-34	0.35583	0.186	0.072	9.54025e-30
MRPS31	3.3225e-34	0.35004	0.118	0.027	1.24906e-29
ZFAND5	4.4469e-34	-0.503053	0.183	0.3	1.67177e-29
COX5A	4.60493e-34	-0.501524	0.147	0.279	1.73118e-29
NABP1	5.15053e-34	0.469795	0.24	0.106	1.93629e-29
NUFIP2	5.23387e-34	0.390999	0.201	0.08	1.96762e-29
RECQL	6.33454e-34	0.322365	0.149	0.049	2.38141e-29
ARHGDIB	6.36846e-34	-0.299921	0.886	0.889	2.39416e-29
RPAP2	6.44458e-34	0.287264	0.104	0.022	2.42278e-29
TAF1D	7.44259e-34	0.431865	0.452	0.279	2.79797e-29
PER1	9.21977e-34	0.444708	0.317	0.164	3.46608e-29
SRI	9.47116e-34	0.354572	0.359	0.205	3.56059e-29
CEBPB	1.31233e-33	-0.501903	0.072	0.189	4.93358e-29
ANKRD49	1.40847e-33	0.405209	0.133	0.037	5.295e-29
PRKDC	1.52692e-33	0.383989	0.181	0.066	5.74029e-29
SNRPD3	1.62793e-33	0.409635	0.348	0.192	6.12006e-29
CREBZF	1.83954e-33	0.250008	0.108	0.029	6.91558e-29
RSRC2	2.67517e-33	0.429986	0.506	0.329	1.0057e-28
RNASEK	2.86727e-33	0.284016	0.116	0.03	1.07792e-28
CD46	3.49434e-33	0.345681	0.24	0.11	1.31366e-28
ADH5	3.80595e-33	0.338055	0.181	0.069	1.43081e-28
IMP3	3.9873e-33	-0.441152	0.085	0.203	1.49899e-28
SRP54	5.24691e-33	0.340508	0.21	0.091	1.97252e-28
COPB2	5.35938e-33	0.319739	0.141	0.043	2.0148e-28
CIR1	6.53143e-33	0.404109	0.25	0.116	2.45543e-28
C7orf50	6.94507e-33	-0.447791	0.055	0.154	2.61093e-28
ZNF638	7.46371e-33	0.336114	0.154	0.052	2.80591e-28
NFKBID	7.5751e-33	0.442252	0.138	0.04	2.84778e-28
C12orf65	8.69432e-33	0.282664	0.17	0.067	3.26854e-28
PRRC2B	9.27321e-33	0.253323	0.145	0.054	3.48617e-28
GYPC	9.92009e-33	-0.457537	0.298	0.395	3.72936e-28
KIF2A	1.1606e-32	0.294398	0.142	0.048	4.36315e-28
SPOCK2	1.47546e-32	-0.435145	0.444	0.541	5.54685e-28
ATP6V1F	1.48399e-32	0.402016	0.401	0.239	5.57893e-28
DOCK2	1.70594e-32	0.379647	0.187	0.073	6.41333e-28
NCL	1.77597e-32	0.493402	0.668	0.545	6.67657e-28
DDX46	1.94284e-32	0.408454	0.399	0.236	7.30393e-28
TPM3	2.18792e-32	0.45105	0.656	0.493	8.22525e-28
IGHM	2.27585e-32	-0.493185	0.064	0.169	8.55584e-28
NDUFS5	2.72393e-32	-0.348773	0.652	0.703	1.02403e-27
BST2	3.41716e-32	0.37702	0.321	0.174	1.28465e-27
SOCS1	4.16608e-32	-0.492465	0.099	0.228	1.5662e-27
SLC16A3	4.52295e-32	-0.442247	0.05	0.147	1.70036e-27
CD47	4.85822e-32	-0.483214	0.19	0.324	1.8264e-27
NDUFB3	4.92404e-32	0.40211	0.262	0.126	1.85114e-27
ALKBH5	5.5574e-32	-0.480379	0.104	0.215	2.08925e-27
RHBDD2	5.96195e-32	-0.507091	0.11	0.219	2.24134e-27
IRF2	8.39344e-32	0.366515	0.165	0.059	3.15543e-27
MDM4	8.41551e-32	0.335684	0.219	0.101	3.16373e-27
LINC00649	9.43142e-32	0.401975	0.133	0.038	3.54565e-27
ZNF24	9.95426e-32	0.398582	0.22	0.096	3.74221e-27
DGKA	9.98413e-32	0.328333	0.141	0.045	3.75343e-27
GSPT1	1.12377e-31	-0.466323	0.191	0.3	4.2247e-27
EXOSC1	1.17742e-31	0.351697	0.188	0.075	4.42641e-27
UBE2B	1.23234e-31	-0.449126	0.363	0.47	4.63285e-27
NUB1	1.59743e-31	0.360055	0.181	0.07	6.00539e-27
CMC1	1.9628e-31	0.399379	0.15	0.051	7.37896e-27
PARP14	1.99858e-31	0.335586	0.15	0.051	7.51348e-27
NEDD9	2.26887e-31	0.389703	0.184	0.072	8.5296e-27
HGSNAT	2.35409e-31	-0.450235	0.07	0.173	8.84997e-27
GABPB1	2.87484e-31	-0.470102	0.072	0.174	1.08077e-26
TRIM13	3.20015e-31	0.36633	0.123	0.033	1.20307e-26
UBE2S	3.42721e-31	-0.541855	0.137	0.26	1.28843e-26
PRDM2	3.51e-31	0.443269	0.249	0.117	1.31955e-26
OPTN	4.93109e-31	0.391976	0.275	0.138	1.8538e-26
VAMP8	5.25539e-31	0.419924	0.495	0.326	1.97571e-26
TMED2	5.67641e-31	-0.448161	0.247	0.362	2.13399e-26
CD40LG	5.7694e-31	0.480294	0.213	0.091	2.16895e-26
SAMD9	7.21585e-31	0.374257	0.199	0.083	2.71273e-26
COPB1	7.52477e-31	0.416504	0.228	0.102	2.82886e-26
CHCHD1	8.17978e-31	0.356711	0.17	0.064	3.07511e-26
GNA15	8.79157e-31	-0.416983	0.026	0.1	3.3051e-26
CBLB	8.81573e-31	0.436137	0.25	0.118	3.31418e-26
ACTR2	1.02667e-30	0.41914	0.439	0.275	3.85964e-26
NECAP2	1.03329e-30	0.32173	0.234	0.113	3.88454e-26
CHCHD10	1.32962e-30	-0.456025	0.081	0.191	4.99859e-26
MRPL41	1.40272e-30	-0.465448	0.121	0.241	5.27339e-26
TLN1	1.43449e-30	0.307591	0.224	0.107	5.39281e-26
CDKN1B	1.58719e-30	0.458719	0.35	0.198	5.96687e-26
DCXR	1.62618e-30	-0.504832	0.136	0.246	6.11347e-26
ARHGAP30	1.6355e-30	0.367961	0.247	0.119	6.1485e-26
CYLD	2.78988e-30	0.404114	0.348	0.198	1.04883e-25
FRG1	3.05733e-30	0.372914	0.213	0.094	1.14937e-25
ITGA4	3.17227e-30	0.401268	0.249	0.12	1.19258e-25
SDE2	3.29124e-30	0.260096	0.115	0.033	1.23731e-25
C6orf48	3.38157e-30	-0.437341	0.322	0.415	1.27127e-25
IK	3.83492e-30	0.418059	0.39	0.233	1.4417e-25
BCL7B	5.66747e-30	-0.433617	0.103	0.209	2.13063e-25
MYDGF	6.95998e-30	-0.450778	0.116	0.229	2.61653e-25
NEU1	7.3344e-30	-0.522129	0.194	0.326	2.7573e-25
PSMB8	7.78273e-30	0.469627	0.35	0.2	2.92584e-25
PYHIN1	8.75529e-30	0.375888	0.168	0.065	3.29146e-25
IFI6	8.80494e-30	-0.412942	0.051	0.141	3.31013e-25
HSP90AB1	9.6951e-30	0.409394	0.826	0.71	3.64478e-25
CCNH	9.96908e-30	0.444392	0.382	0.227	3.74778e-25
MFAP1	1.11872e-29	0.324781	0.141	0.047	4.20571e-25
TRNAU1AP	1.14766e-29	0.265213	0.137	0.049	4.31453e-25
PRMT2	1.15412e-29	0.385541	0.262	0.13	4.33879e-25
GRAP2	1.2161e-29	0.302532	0.19	0.083	4.5718e-25
ANP32A	1.32429e-29	0.430405	0.215	0.095	4.97855e-25
GPATCH2	1.6736e-29	0.312903	0.142	0.048	6.29173e-25
SMC3	1.88434e-29	0.374355	0.269	0.139	7.084e-25
UBR2	1.91978e-29	0.264246	0.112	0.032	7.21722e-25
PRPF8	1.98277e-29	0.384683	0.22	0.1	7.45404e-25
TMEM123	2.13009e-29	-0.466103	0.279	0.399	8.00786e-25
RCN2	2.14224e-29	-0.393963	0.053	0.146	8.05354e-25
VMP1	2.49859e-29	0.492463	0.328	0.182	9.39321e-25
NDUFB1	3.05259e-29	0.43737	0.364	0.213	1.14759e-24
RPL36AL	3.195e-29	0.294718	0.929	0.88	1.20113e-24
POP5	4.43936e-29	0.325711	0.182	0.075	1.66893e-24
RAB27A	4.54922e-29	0.43107	0.241	0.115	1.71023e-24
CWC15	4.61355e-29	0.347003	0.26	0.133	1.73442e-24
COPA	4.65778e-29	0.382683	0.245	0.118	1.75105e-24
UBL5	4.69365e-29	0.381917	0.73	0.577	1.76453e-24
ZEB2	5.26813e-29	0.619266	0.156	0.059	1.9805e-24
FXYD5	6.10863e-29	-0.361634	0.608	0.687	2.29648e-24
SUPT16H	6.29098e-29	0.327664	0.166	0.065	2.36503e-24
YPEL3	6.30383e-29	0.294531	0.164	0.065	2.36986e-24
NR1H2	6.34689e-29	-0.45329	0.157	0.27	2.38605e-24
TIPRL	6.70904e-29	0.296387	0.18	0.075	2.5222e-24
ZNF431	8.2289e-29	0.29111	0.119	0.034	3.09357e-24
RNPS1	9.68618e-29	-0.427852	0.256	0.357	3.64142e-24
MED30	9.98581e-29	-0.425777	0.073	0.176	3.75406e-24
RPAIN	1.06849e-28	0.304483	0.195	0.086	4.01689e-24
ARHGAP25	1.18977e-28	0.344176	0.118	0.033	4.47281e-24
MRPS18C	1.26206e-28	0.303656	0.177	0.075	4.74457e-24
CTSC	1.29199e-28	0.42918	0.34	0.194	4.85711e-24
AAK1	1.41026e-28	0.379821	0.369	0.22	5.30174e-24
ZNF292	1.49769e-28	0.481985	0.243	0.119	5.63041e-24
KIF5B	1.66443e-28	-0.467349	0.181	0.292	6.25724e-24
RARRES3	1.99825e-28	0.471152	0.622	0.464	7.51223e-24
LSM8	2.0224e-28	0.365048	0.346	0.202	7.60302e-24
DYNLRB1	2.18919e-28	0.397581	0.344	0.199	8.23004e-24
CSTB	2.25833e-28	0.422462	0.471	0.31	8.48995e-24
MBNL1	2.4194e-28	0.440746	0.516	0.353	9.09551e-24
DDX3Y	2.74579e-28	0.434817	0.2	0.086	1.03225e-23
SIAH2	3.09906e-28	-0.427925	0.087	0.192	1.16506e-23
MED21	3.41715e-28	0.311819	0.176	0.074	1.28464e-23
PABPN1	3.7924e-28	0.341056	0.187	0.081	1.42571e-23
ARCN1	4.60267e-28	0.313996	0.142	0.05	1.73033e-23
AAED1	4.6723e-28	-0.424848	0.064	0.16	1.7565e-23
FXYD3	5.39382e-28	-0.360213	0.024	0.101	2.02775e-23
CFLAR	5.5482e-28	0.404545	0.324	0.183	2.08579e-23
2025-03-07	5.7604e-28	0.324523	0.209	0.098	2.16557e-23
ARPC1B	5.87512e-28	-0.419764	0.427	0.534	2.20869e-23
P2RY10	5.94585e-28	0.356954	0.361	0.216	2.23528e-23
NENF	7.79267e-28	-0.396268	0.056	0.152	2.92958e-23
CWF19L2	7.89529e-28	0.345975	0.198	0.087	2.96816e-23
CASP3	8.314e-28	0.352052	0.118	0.034	3.12557e-23
EIF2S2	1.05516e-27	0.421777	0.337	0.194	3.96678e-23
CARD16	1.28568e-27	0.391594	0.256	0.131	4.83338e-23
PABPC4	1.29396e-27	-0.428567	0.104	0.204	4.86452e-23
PRRC2C	1.38885e-27	0.430878	0.598	0.445	5.22125e-23
CCT3	1.45647e-27	0.324933	0.33	0.194	5.47544e-23
WDR33	1.61733e-27	0.317442	0.276	0.151	6.08021e-23
COPS5	1.8428e-27	0.290172	0.164	0.067	6.92781e-23
NAP1L4	1.88727e-27	0.425272	0.286	0.153	7.09499e-23
RPS6KA5	2.45024e-27	0.298531	0.147	0.055	9.21144e-23
ECH1	2.59685e-27	0.31985	0.283	0.158	9.76258e-23
LNPEP	2.772e-27	0.386163	0.199	0.087	1.04211e-22
ICAM2	3.37234e-27	-0.433071	0.181	0.258	1.2678e-22
ARL6IP1	3.80188e-27	-0.425446	0.236	0.329	1.42928e-22
LARS	3.81081e-27	0.296998	0.157	0.06	1.43264e-22
ARFGAP3	3.96894e-27	0.269507	0.167	0.072	1.49208e-22
HCST	4.16832e-27	0.424442	0.752	0.63	1.56704e-22
CHD8	4.2386e-27	0.314949	0.118	0.036	1.59346e-22
SLC7A5	4.29699e-27	-0.48762	0.124	0.227	1.61541e-22
LAMP1	4.58536e-27	-0.422464	0.126	0.23	1.72382e-22
SF3B1	5.70496e-27	0.39559	0.44	0.286	2.14472e-22
KRTCAP2	6.53992e-27	0.357621	0.395	0.246	2.45862e-22
RASGRP1	7.27842e-27	0.427708	0.227	0.108	2.73625e-22
MAML2	7.939e-27	0.257978	0.12	0.039	2.98459e-22
C8orf59	9.23743e-27	0.409678	0.286	0.154	3.47272e-22
PPP1CB	9.44001e-27	-0.406717	0.57	0.642	3.54888e-22
RAC2	9.90111e-27	0.415902	0.664	0.515	3.72222e-22
SCAMP2	1.13253e-26	0.307038	0.175	0.075	4.25765e-22
ST8SIA4	1.15212e-26	0.278642	0.125	0.043	4.33127e-22
ZDBF2	1.20103e-26	0.398149	0.117	0.035	4.51517e-22
CLTC	1.74547e-26	0.302896	0.128	0.043	6.56192e-22
GPR65	1.91212e-26	0.44468	0.333	0.194	7.18843e-22
PRPF6	2.106e-26	0.325012	0.188	0.084	7.91729e-22
MAF	2.26668e-26	0.588522	0.252	0.13	8.52136e-22
MAP4	2.33588e-26	0.35604	0.152	0.057	8.7815e-22
RALGDS	2.36849e-26	0.335108	0.186	0.081	8.90409e-22
CENPC	2.3857e-26	0.355456	0.236	0.118	8.96882e-22
RPL17	3.05663e-26	-0.333692	0.555	0.672	1.14911e-21
BLOC1S6	3.54089e-26	0.252484	0.17	0.076	1.33116e-21
PRPF40A	3.60408e-26	0.381311	0.307	0.173	1.35492e-21
NCOA7	3.93586e-26	0.332278	0.156	0.062	1.47965e-21
BLOC1S4	4.10105e-26	-0.352589	0.043	0.13	1.54175e-21
CPNE3	4.18428e-26	0.284759	0.146	0.056	1.57304e-21
RICTOR	5.04349e-26	0.298433	0.2	0.096	1.89605e-21
PHKB	5.33472e-26	0.275133	0.111	0.034	2.00554e-21
PTPN7	7.33355e-26	0.360008	0.347	0.21	2.75698e-21
CLINT1	7.71695e-26	0.289268	0.165	0.07	2.90111e-21
LY6E	8.26331e-26	-0.404192	0.301	0.391	3.10651e-21
KLF3	8.44706e-26	-0.412248	0.065	0.15	3.17559e-21
NFATC1	8.74842e-26	-0.417943	0.094	0.184	3.28888e-21
CD84	8.82249e-26	0.339684	0.12	0.038	3.31673e-21
BRAF	9.31139e-26	0.339948	0.171	0.072	3.50053e-21
PHF3	1.02673e-25	0.313169	0.204	0.098	3.85989e-21
DIAPH1	1.05888e-25	0.348045	0.27	0.146	3.98075e-21
FAM214A	1.07968e-25	0.258014	0.105	0.032	4.05894e-21
SRPK1	1.10239e-25	0.317433	0.136	0.048	4.14433e-21
PSME2	1.13348e-25	0.413509	0.528	0.374	4.2612e-21
PRKACB	1.2345e-25	0.322888	0.149	0.058	4.64098e-21
GNG5	1.48414e-25	0.356909	0.322	0.188	5.57948e-21
LAPTM5	1.67832e-25	-0.323654	0.674	0.74	6.30947e-21
AKAP9	1.86449e-25	0.334992	0.402	0.26	7.00935e-21
MIA3	1.89698e-25	0.302434	0.155	0.062	7.1315e-21
APOL6	2.22412e-25	0.380693	0.237	0.119	8.36134e-21
LSM6	2.27929e-25	0.321587	0.213	0.104	8.56878e-21
NDUFA1	2.38457e-25	0.355899	0.577	0.421	8.96455e-21
MTERF4	2.66516e-25	0.350535	0.207	0.098	1.00194e-20
LIMS1	2.75169e-25	0.475392	0.355	0.215	1.03447e-20
CCNL1	2.77331e-25	-0.373498	0.481	0.575	1.0426e-20
GIMAP1	2.93063e-25	0.324061	0.133	0.047	1.10174e-20
UBE2D3	3.24573e-25	-0.304252	0.591	0.647	1.2202e-20
ZNF33A	4.8093e-25	0.301139	0.132	0.047	1.80801e-20
CASP1	5.40591e-25	0.321528	0.144	0.055	2.0323e-20
RBX1	5.8969e-25	0.360459	0.408	0.264	2.21688e-20
GIMAP2	6.65031e-25	0.268172	0.129	0.047	2.50012e-20
SHPRH	6.88285e-25	0.264818	0.103	0.031	2.58754e-20
UCP2	6.96387e-25	0.427548	0.388	0.245	2.618e-20
TRIM52	7.2893e-25	0.285501	0.109	0.033	2.74034e-20
COX14	8.07459e-25	0.293285	0.325	0.2	3.03556e-20
GADD45B	8.73292e-25	-0.461229	0.318	0.435	3.28305e-20
KLF2	1.16112e-24	-0.528942	0.093	0.189	4.36512e-20
SPTY2D1	1.25682e-24	0.306797	0.234	0.124	4.72489e-20
HNRNPAB	1.30157e-24	-0.402599	0.12	0.213	4.89314e-20
GZMA	1.40049e-24	0.786223	0.264	0.144	5.26502e-20
COPS6	1.52146e-24	0.340458	0.282	0.159	5.71979e-20
SON	2.02985e-24	0.37221	0.702	0.564	7.63103e-20
TAX1BP1	2.37733e-24	0.352179	0.416	0.273	8.93734e-20
CD6	2.39731e-24	-0.399607	0.271	0.359	9.01244e-20
RHEB	2.6528e-24	-0.406846	0.131	0.234	9.97294e-20
FAM96B	2.81152e-24	0.332022	0.409	0.269	1.05696e-19
NDUFA3	2.89282e-24	0.370679	0.399	0.256	1.08753e-19
UBC	3.1387e-24	0.378715	0.941	0.929	1.17996e-19
CREBRF	3.18911e-24	0.412034	0.19	0.087	1.19891e-19
RANBP1	3.36842e-24	-0.415429	0.159	0.27	1.26633e-19
CHURC1	3.54961e-24	0.293283	0.276	0.16	1.33444e-19
SNX2	3.81954e-24	0.297138	0.168	0.074	1.43592e-19
CHMP2A	4.08523e-24	0.292365	0.324	0.199	1.5358e-19
HBP1	4.13402e-24	0.353789	0.257	0.139	1.55414e-19
DNAJB14	4.50784e-24	0.253653	0.22	0.118	1.69468e-19
SSBP1	4.54309e-24	0.265053	0.391	0.258	1.70793e-19
ANKRD12	4.69214e-24	0.453741	0.691	0.56	1.76396e-19
TRGC2	5.12056e-24	0.536769	0.172	0.075	1.92502e-19
RASGEF1B	5.45105e-24	0.413747	0.186	0.084	2.04927e-19
GBP4	5.53678e-24	0.306064	0.107	0.032	2.0815e-19
TSTD1	5.69627e-24	0.311596	0.398	0.261	2.14146e-19
PRR7	5.78411e-24	-0.383743	0.054	0.136	2.17448e-19
CD96	5.97169e-24	0.365947	0.474	0.326	2.245e-19
CCT5	6.70281e-24	0.359361	0.248	0.131	2.51985e-19
CD7	6.81243e-24	-0.381639	0.575	0.647	2.56107e-19
NIPAL3	7.11058e-24	0.259663	0.116	0.039	2.67315e-19
MORC3	7.27161e-24	0.290867	0.147	0.058	2.73369e-19
RBM5	7.58632e-24	0.292867	0.254	0.142	2.852e-19
CCL4	8.00283e-24	1.36636	0.173	0.078	3.00858e-19
UPF2	8.13374e-24	0.264818	0.201	0.104	3.0578e-19
CXCR6	8.27528e-24	0.574722	0.194	0.091	3.11101e-19
MGAT2	8.45743e-24	-0.347566	0.045	0.122	3.17949e-19
CCT8	9.2387e-24	0.253016	0.285	0.173	3.4732e-19
TIGIT	9.68142e-24	0.621131	0.244	0.13	3.63963e-19
MECP2	1.01665e-23	0.31019	0.289	0.167	3.82199e-19
EXOSC9	1.41741e-23	0.276521	0.101	0.029	5.32859e-19
ISCU	1.42715e-23	-0.383236	0.244	0.33	5.36523e-19
CARD8	1.53105e-23	0.285406	0.177	0.082	5.75581e-19
USP33	1.55709e-23	0.268437	0.106	0.033	5.85374e-19
WTAP	1.67795e-23	-0.39504	0.239	0.323	6.30808e-19
ZNF148	1.67901e-23	0.252012	0.153	0.067	6.31207e-19
ZNF207	1.87279e-23	0.345131	0.312	0.186	7.04056e-19
TRIM56	1.92733e-23	0.308234	0.156	0.066	7.24559e-19
GOSR1	1.97602e-23	0.256485	0.139	0.055	7.42866e-19
CNOT2	2.01461e-23	0.310199	0.224	0.117	7.57372e-19
GPR155	2.08415e-23	0.319757	0.118	0.04	7.83517e-19
MLLT6	2.46128e-23	0.285514	0.19	0.093	9.25292e-19
STK10	2.66059e-23	0.333977	0.231	0.121	1.00022e-18
ARF6	3.07768e-23	-0.362226	0.37	0.456	1.15702e-18
FXR1	3.10855e-23	0.327117	0.218	0.112	1.16863e-18
COQ10B	3.19214e-23	0.340219	0.242	0.129	1.20005e-18
CASP8	3.33993e-23	0.329288	0.218	0.111	1.25561e-18
PYURF	3.42742e-23	-0.395094	0.135	0.228	1.28851e-18
NDUFS2	3.47229e-23	0.273851	0.14	0.056	1.30537e-18
ZNF83	3.63205e-23	0.252306	0.11	0.037	1.36543e-18
CELF2	3.97082e-23	0.296561	0.399	0.265	1.49279e-18
ZNF394	4.39878e-23	0.253704	0.226	0.124	1.65368e-18
NRDC	4.87759e-23	0.284876	0.169	0.077	1.83368e-18
AURKAIP1	5.03365e-23	-0.384488	0.167	0.258	1.89235e-18
CNTRL	5.294e-23	0.317282	0.18	0.084	1.99023e-18
ANKRD44	5.67522e-23	0.305032	0.289	0.171	2.13354e-18
METTL5	5.6844e-23	0.290858	0.138	0.054	2.13699e-18
CCDC82	6.34898e-23	0.267342	0.124	0.046	2.38683e-18
MSN	6.7216e-23	0.394262	0.473	0.329	2.52692e-18
REEP5	7.54418e-23	0.299292	0.354	0.226	2.83616e-18
PSAP	8.06124e-23	-0.387084	0.162	0.26	3.03054e-18
VPS37B	8.1304e-23	-0.405476	0.307	0.389	3.05654e-18
PRNP	8.14311e-23	-0.413117	0.174	0.266	3.06132e-18
PSMD13	8.4325e-23	0.299918	0.252	0.141	3.17011e-18
PPP1R18	8.66497e-23	0.359077	0.214	0.108	3.25751e-18
RNF145	8.7084e-23	-0.377474	0.096	0.179	3.27384e-18
PPIG	1.06938e-22	0.365419	0.455	0.312	4.02022e-18
TUBB	1.09888e-22	0.428968	0.3	0.175	4.13112e-18
KRT8	1.10744e-22	-0.278067	0.036	0.111	4.16331e-18
C4orf48	1.11257e-22	-0.378223	0.081	0.173	4.18261e-18
RCSD1	1.20878e-22	0.291938	0.142	0.057	4.54428e-18
ARL2BP	1.21314e-22	-0.370012	0.089	0.181	4.56066e-18
TNFSF10	1.246e-22	0.31985	0.138	0.055	4.6842e-18
NCBP2-AS2	1.25032e-22	-0.325796	0.041	0.115	4.70045e-18
ZPR1	1.37417e-22	-0.365475	0.077	0.156	5.16604e-18
SLC5A3	1.4659e-22	0.313459	0.131	0.049	5.51092e-18
SUGT1	1.47767e-22	0.283091	0.188	0.092	5.55513e-18
TSG101	1.53434e-22	0.253569	0.139	0.058	5.76819e-18
DCP2	1.58788e-22	0.33274	0.139	0.054	5.96947e-18
VPS35	1.67343e-22	0.265945	0.161	0.073	6.29111e-18
ASCC3	1.76623e-22	0.275906	0.142	0.059	6.63996e-18
GPAA1	1.85926e-22	-0.304121	0.034	0.103	6.98971e-18
PSMD4	1.90122e-22	0.260649	0.212	0.113	7.14746e-18
TOMM5	1.98582e-22	0.343206	0.184	0.086	7.4655e-18
TSPYL2	2.00218e-22	-0.466113	0.235	0.345	7.52701e-18
ERICH1	2.11632e-22	0.310083	0.187	0.09	7.95608e-18
PKN2	2.4298e-22	0.250998	0.124	0.049	9.13457e-18
GBP1	2.44633e-22	0.291276	0.109	0.037	9.19672e-18
PRPF38B	2.82674e-22	-0.363674	0.392	0.469	1.06268e-17
LYST	2.9601e-22	0.388724	0.196	0.095	1.11282e-17
PSMG2	3.01554e-22	0.298924	0.225	0.119	1.13366e-17
ZNF267	3.08698e-22	0.381308	0.196	0.094	1.16052e-17
OST4	3.1144e-22	0.301419	0.83	0.732	1.17083e-17
EAPP	3.12493e-22	0.342042	0.239	0.128	1.17479e-17
CITED2	3.23748e-22	-0.437209	0.189	0.31	1.2171e-17
SRSF5	3.41284e-22	-0.298771	0.684	0.729	1.28302e-17
RIF1	3.65904e-22	0.269795	0.156	0.07	1.37558e-17
ADI1	3.81621e-22	-0.379696	0.093	0.176	1.43467e-17
ATF4	3.9388e-22	-0.382041	0.288	0.372	1.48075e-17
CDC40	3.9808e-22	0.314448	0.2	0.099	1.49654e-17
DDX50	4.07317e-22	0.273619	0.148	0.064	1.53127e-17
UBXN1	4.55143e-22	0.317073	0.522	0.378	1.71106e-17
TGFB1	4.57749e-22	-0.429985	0.171	0.275	1.72086e-17
ZC3H15	4.68575e-22	0.338587	0.343	0.214	1.76156e-17
IKZF1	4.84876e-22	0.351436	0.297	0.176	1.82284e-17
HERPUD2	5.3883e-22	-0.38351	0.154	0.241	2.02568e-17
TUBB2A	5.56643e-22	-0.379609	0.067	0.141	2.09264e-17
PARK7	5.6347e-22	0.363086	0.571	0.426	2.11831e-17
TOB2	5.71113e-22	-0.397461	0.122	0.213	2.14704e-17
AKNA	6.08209e-22	0.350319	0.326	0.202	2.2865e-17
TANK	6.13871e-22	0.283666	0.336	0.214	2.30779e-17
KDM5A	6.14728e-22	0.279004	0.209	0.109	2.31101e-17
GPRIN3	6.52358e-22	0.370842	0.196	0.095	2.45248e-17
FDX1	7.12328e-22	-0.374356	0.076	0.161	2.67793e-17
ARHGEF6	7.88074e-22	0.282329	0.101	0.032	2.96269e-17
KMT2E	8.65062e-22	0.336501	0.68	0.544	3.25211e-17
ZNF22	8.74935e-22	0.265176	0.124	0.047	3.28923e-17
SATB1	8.75028e-22	-0.417823	0.227	0.336	3.28958e-17
TSC22D4	9.40192e-22	0.295476	0.186	0.091	3.53456e-17
USP15	9.61536e-22	0.314753	0.356	0.229	3.6148e-17
TOB1	9.6474e-22	-0.440452	0.117	0.203	3.62684e-17
ITK	9.8496e-22	0.294302	0.233	0.129	3.70286e-17
WIPF1	1.07517e-21	0.290226	0.515	0.374	4.04199e-17
CD99	1.0967e-21	-0.29281	0.516	0.556	4.12294e-17
FKBP1A	1.1772e-21	-0.309216	0.308	0.362	4.42556e-17
EGR1	1.25143e-21	-0.427472	0.047	0.128	4.70463e-17
TMEM248	1.26386e-21	-0.3504	0.088	0.164	4.75136e-17
CD53	1.30357e-21	-0.282688	0.499	0.534	4.90064e-17
ELF1	1.51434e-21	-0.300319	0.574	0.589	5.69301e-17
NUMA1	1.54895e-21	0.286448	0.144	0.06	5.82311e-17
SACM1L	1.73791e-21	0.295386	0.134	0.053	6.5335e-17
GMFG	1.82529e-21	0.311519	0.72	0.587	6.86198e-17
ZFP36L1	2.01971e-21	0.412838	0.474	0.334	7.5929e-17
FUS	2.34029e-21	-0.315871	0.657	0.716	8.7981e-17
CAP1	2.42623e-21	0.344115	0.445	0.307	9.12118e-17
ATF7IP	2.43846e-21	0.357845	0.262	0.149	9.16714e-17
ACIN1	2.45978e-21	0.267105	0.168	0.081	9.2473e-17
SPCS3	2.49123e-21	0.294944	0.3	0.183	9.36551e-17
DDX5	2.67443e-21	0.26754	0.926	0.895	1.00542e-16
UBE2D1	2.79446e-21	-0.326079	0.053	0.125	1.05055e-16
ATXN1	3.00875e-21	0.352835	0.183	0.087	1.13111e-16
RNF138	3.08344e-21	-0.370991	0.085	0.164	1.15919e-16
SNRNP40	3.14798e-21	0.266319	0.15	0.066	1.18345e-16
RSF1	3.22644e-21	0.28468	0.245	0.14	1.21295e-16
ORMDL1	3.44338e-21	0.263538	0.291	0.179	1.29451e-16
HSPA1A	3.44929e-21	0.913681	0.23	0.123	1.29673e-16
PCBP2	3.67843e-21	-0.302453	0.442	0.502	1.38287e-16
EPS15	3.85214e-21	0.293233	0.161	0.075	1.44817e-16
TRABD	3.99405e-21	-0.375021	0.116	0.196	1.50152e-16
WDR83OS	4.06748e-21	0.254476	0.387	0.266	1.52913e-16
SNX9	4.44348e-21	-0.374613	0.107	0.186	1.67048e-16
TTC1	4.69081e-21	0.271342	0.167	0.079	1.76346e-16
CSK	5.07884e-21	0.289563	0.147	0.063	1.90934e-16
SUB1	5.40998e-21	0.293811	0.801	0.685	2.03383e-16
NDUFB2	5.85023e-21	0.293089	0.571	0.43	2.19933e-16
XIAP	6.41505e-21	0.261543	0.117	0.043	2.41167e-16
HNRNPF	6.73816e-21	0.307738	0.55	0.409	2.53314e-16
SNRK	6.88331e-21	0.253641	0.161	0.076	2.58771e-16
NDUFV3	7.64143e-21	0.257262	0.102	0.035	2.87272e-16
MCTS1	9.79561e-21	0.264247	0.143	0.062	3.68256e-16
TRIP11	1.12251e-20	0.27104	0.117	0.043	4.21998e-16
CKLF	1.12854e-20	0.30964	0.489	0.351	4.24262e-16
EIF4E2	1.25611e-20	0.279947	0.173	0.084	4.72221e-16
RAB14	1.37063e-20	0.275772	0.206	0.11	5.15274e-16
EPB41	1.38618e-20	0.291332	0.181	0.089	5.21122e-16
ACADVL	1.51951e-20	-0.341293	0.095	0.16	5.71243e-16
HMGB1	1.62757e-20	0.325945	0.792	0.683	6.11868e-16
NSD1	1.7169e-20	0.274006	0.171	0.083	6.45451e-16
HLA-A	1.83321e-20	-0.259164	0.945	0.975	6.89177e-16
TOMM20	1.85669e-20	0.347169	0.534	0.397	6.98005e-16
ERGIC3	1.9358e-20	-0.36455	0.153	0.243	7.27743e-16
RALY	2.53946e-20	-0.336262	0.133	0.206	9.54686e-16
VPS51	2.6777e-20	-0.334926	0.092	0.167	1.00666e-15
MRPS16	2.78985e-20	0.255393	0.143	0.063	1.04882e-15
PPDPF	2.81673e-20	-0.326253	0.46	0.591	1.05892e-15
SMCHD1	2.83877e-20	-0.379756	0.283	0.351	1.06721e-15
GSTO1	3.03185e-20	0.284782	0.252	0.147	1.13979e-15
PNKD	3.39857e-20	0.260168	0.114	0.043	1.27766e-15
CRBN	3.54438e-20	0.271138	0.21	0.114	1.33247e-15
POU2F2	3.75079e-20	0.282163	0.126	0.051	1.41007e-15
BIRC3	3.97325e-20	0.426844	0.493	0.357	1.4937e-15
PSMD12	4.22074e-20	0.270239	0.173	0.086	1.58675e-15
ARID4A	4.29702e-20	0.26007	0.219	0.122	1.61542e-15
CD81	4.55624e-20	0.267547	0.139	0.06	1.71287e-15
ZC3HAV1	4.67057e-20	-0.353648	0.297	0.358	1.75585e-15
H1FX	5.11537e-20	-0.345556	0.048	0.113	1.92307e-15
PSMA3	5.28606e-20	0.252151	0.253	0.153	1.98724e-15
WNK1	5.95325e-20	0.304138	0.251	0.145	2.23807e-15
PSMD1	6.34486e-20	0.308055	0.137	0.057	2.38529e-15
SERBP1	6.59476e-20	0.321969	0.595	0.457	2.47924e-15
ARMCX3	7.53234e-20	0.322016	0.205	0.107	2.83171e-15
UBE2D2	8.30478e-20	-0.382275	0.286	0.392	3.1221e-15
COX6B1	8.36775e-20	0.290347	0.64	0.504	3.14577e-15
SRP14	9.22574e-20	0.276229	0.837	0.732	3.46832e-15
PNRC2	1.12211e-19	0.317263	0.293	0.18	4.21846e-15
ZBTB8OS	1.3481e-19	0.259183	0.15	0.069	5.06803e-15
SNW1	1.74791e-19	0.321077	0.258	0.151	6.5711e-15
SNX3	1.83813e-19	-0.375291	0.186	0.283	6.91027e-15
HERPUD1	1.91052e-19	-0.371195	0.265	0.353	7.1824e-15
MEAF6	1.99524e-19	0.250222	0.277	0.172	7.50092e-15
TAF15	2.03764e-19	0.297019	0.182	0.092	7.66031e-15
DRAP1	2.14464e-19	0.250462	0.454	0.328	8.06255e-15
XRN2	2.20371e-19	0.299375	0.27	0.161	8.28465e-15
RPS6KA3	2.28783e-19	0.305589	0.199	0.104	8.60087e-15
TXNL1	2.34717e-19	0.254955	0.237	0.14	8.82393e-15
CDK17	2.42782e-19	-0.287223	0.102	0.156	9.12713e-15
EBPL	3.01837e-19	-0.294244	0.041	0.112	1.13472e-14
SPCS2	3.05308e-19	0.255592	0.494	0.365	1.14777e-14
TPM4	3.1941e-19	-0.353698	0.247	0.328	1.20079e-14
ZNF791	3.22063e-19	0.286096	0.15	0.069	1.21077e-14
U2SURP	3.53101e-19	0.285141	0.259	0.155	1.32745e-14
EIF1AX	4.34205e-19	-0.302792	0.371	0.424	1.63235e-14
LITAF	4.40067e-19	-0.443566	0.3	0.391	1.65439e-14
DNAJB11	4.54337e-19	-0.338486	0.08	0.161	1.70804e-14
CFDP1	4.6855e-19	0.2557	0.194	0.105	1.76147e-14
SPAG7	4.76682e-19	0.264888	0.181	0.093	1.79204e-14
CDC5L	4.94655e-19	0.255129	0.176	0.091	1.8596e-14
ANKRD37	5.31974e-19	-0.360448	0.073	0.147	1.9999e-14
AIMP1	5.32903e-19	0.267389	0.197	0.107	2.0034e-14
APBB1IP	5.92195e-19	0.266543	0.288	0.183	2.2263e-14
CDV3	5.98816e-19	-0.355522	0.144	0.225	2.25119e-14
ALG13	6.25532e-19	-0.336671	0.271	0.316	2.35162e-14
DNAJA2	6.42155e-19	0.29919	0.267	0.161	2.41412e-14
SURF1	6.43936e-19	-0.312772	0.063	0.13	2.42081e-14
PIM1	6.62128e-19	-0.429448	0.151	0.22	2.4892e-14
CTLA4	7.01085e-19	0.444641	0.144	0.065	2.63566e-14
TIPARP	7.37547e-19	-0.409569	0.24	0.338	2.77273e-14
CD247	8.88051e-19	0.311052	0.387	0.264	3.33854e-14
ARL6IP5	9.03321e-19	0.260743	0.541	0.41	3.39595e-14
SRSF6	1.08527e-18	-0.324866	0.198	0.258	4.07998e-14
RNF11	1.16511e-18	-0.326767	0.083	0.157	4.38013e-14
TRIM22	1.21866e-18	0.314854	0.197	0.104	4.58144e-14
AKAP17A	1.22546e-18	-0.293926	0.076	0.128	4.607e-14
MED19	1.2604e-18	-0.321609	0.074	0.157	4.73834e-14
FNBP1	1.2709e-18	-0.268424	0.418	0.459	4.77781e-14
SPTAN1	1.34631e-18	0.272812	0.253	0.152	5.06133e-14
SYF2	1.91773e-18	0.322546	0.422	0.297	7.20951e-14
PSMC5	2.1899e-18	0.285477	0.317	0.204	8.2327e-14
HLA-DRB1	2.59916e-18	0.462014	0.156	0.075	9.77126e-14
ATP6AP2	2.66991e-18	-0.273088	0.205	0.25	1.00373e-13
IRF7	2.86771e-18	-0.319565	0.048	0.113	1.07809e-13
BTN3A1	2.91508e-18	0.270099	0.119	0.048	1.0959e-13
AKIRIN1	2.95721e-18	-0.359995	0.194	0.274	1.11173e-13
NDUFS6	3.04411e-18	0.294659	0.338	0.223	1.1444e-13
ECI2	3.08292e-18	0.254126	0.112	0.044	1.15899e-13
ALKBH7	3.10333e-18	-0.350573	0.119	0.203	1.16666e-13
SLC25A26	3.11535e-18	-0.370549	0.122	0.2	1.17118e-13
LPIN2	3.29806e-18	0.288335	0.211	0.117	1.23987e-13
MTDH	3.51713e-18	-0.345545	0.277	0.359	1.32223e-13
ADAM19	3.69943e-18	-0.310189	0.066	0.108	1.39076e-13
LAGE3	3.86368e-18	-0.308381	0.065	0.127	1.45251e-13
BPTF	4.0808e-18	0.367777	0.24	0.138	1.53414e-13
APOBEC3C	4.21792e-18	0.258295	0.17	0.09	1.58568e-13
ZNF430	4.80317e-18	0.267663	0.181	0.095	1.8057e-13
SFPQ	4.99055e-18	-0.268343	0.432	0.464	1.87615e-13
ZG16	5.1041e-18	-0.335708	0.045	0.111	1.91884e-13
RBPJ	5.14067e-18	0.333112	0.253	0.15	1.93258e-13
PPIB	5.38704e-18	0.278333	0.581	0.451	2.0252e-13
SPRY1	5.65147e-18	0.527523	0.177	0.091	2.12461e-13
DUT	5.89731e-18	-0.363732	0.155	0.249	2.21704e-13
DGCR6L	6.92627e-18	-0.303887	0.097	0.158	2.60386e-13
CD59	7.00714e-18	-0.338819	0.085	0.163	2.63426e-13
SAFB2	7.35403e-18	-0.298549	0.21	0.257	2.76467e-13
ANXA5	8.27166e-18	0.305845	0.277	0.172	3.10965e-13
CASP4	8.38814e-18	0.283664	0.286	0.18	3.15344e-13
TMEM160	8.96865e-18	-0.328427	0.107	0.18	3.37168e-13
MANF	8.99295e-18	-0.332192	0.158	0.231	3.38081e-13
RNF181	9.89737e-18	0.25882	0.213	0.122	3.72082e-13
LCK	1.14907e-17	0.320063	0.548	0.419	4.31982e-13
SQSTM1	1.15823e-17	-0.35355	0.247	0.332	4.35427e-13
CDK12	1.18835e-17	0.264271	0.179	0.094	4.46749e-13
FKBP3	1.20909e-17	0.264498	0.176	0.092	4.54546e-13
EMC6	1.22403e-17	-0.314919	0.089	0.166	4.6016e-13
NIPBL	1.32579e-17	0.332286	0.24	0.14	4.98419e-13
PSMD11	1.337e-17	0.255104	0.187	0.102	5.02633e-13
UQCRFS1	1.38718e-17	-0.34433	0.149	0.234	5.21496e-13
ANKRD11	1.40826e-17	0.254787	0.284	0.181	5.29422e-13
CCNDBP1	1.50379e-17	0.267982	0.271	0.17	5.65336e-13
ATP2B4	1.54165e-17	0.251581	0.163	0.085	5.79567e-13
BATF	2.03842e-17	0.46086	0.175	0.089	7.66323e-13
ELOVL5	2.11301e-17	-0.327581	0.178	0.246	7.94367e-13
NPC2	2.1997e-17	-0.310239	0.15	0.213	8.26954e-13
DHCR7	2.23972e-17	-0.29193	0.047	0.11	8.42e-13
RNF125	2.30584e-17	-0.359887	0.261	0.35	8.66859e-13
MAF1	2.31136e-17	-0.32871	0.132	0.213	8.68934e-13
COA1	2.45623e-17	0.273776	0.15	0.072	9.23395e-13
HCLS1	2.62371e-17	0.295233	0.385	0.266	9.86359e-13
MPHOSPH10	2.65312e-17	0.295056	0.202	0.111	9.97415e-13
RIOK3	2.65445e-17	0.300768	0.142	0.065	9.97914e-13
WDR82	2.93483e-17	0.257407	0.183	0.099	1.10332e-12
SMNDC1	2.95084e-17	0.258552	0.138	0.064	1.10934e-12
KDM6B	3.00071e-17	-0.336745	0.254	0.32	1.12809e-12
CMTM7	3.0891e-17	-0.359344	0.091	0.165	1.16132e-12
CRIPT	3.11418e-17	0.265036	0.145	0.069	1.17074e-12
SRP9	3.19905e-17	0.2661	0.345	0.235	1.20265e-12
H3F3A	3.23669e-17	0.270637	0.91	0.864	1.2168e-12
NXT1	4.32684e-17	-0.347661	0.123	0.202	1.62663e-12
HSPB11	5.25363e-17	0.254989	0.153	0.076	1.97505e-12
ITGA1	6.24552e-17	0.276293	0.165	0.086	2.34794e-12
RGS10	6.49682e-17	0.250704	0.429	0.312	2.44241e-12
SERPINB1	6.85655e-17	0.290281	0.257	0.159	2.57765e-12
RBM17	6.92474e-17	-0.295808	0.135	0.193	2.60329e-12
BCAS2	8.57939e-17	0.318118	0.485	0.361	3.22534e-12
MRPL57	8.70638e-17	0.273245	0.307	0.2	3.27308e-12
HIST1H1C	9.36915e-17	0.323667	0.159	0.079	3.52224e-12
SLA	9.97058e-17	0.40091	0.326	0.215	3.74834e-12
FBL	1.03566e-16	-0.291286	0.255	0.316	3.89347e-12
BAG1	1.06225e-16	-0.278144	0.085	0.143	3.99343e-12
ABCF1	1.08519e-16	0.299641	0.269	0.167	4.07967e-12
LSM4	1.17861e-16	-0.306897	0.128	0.19	4.43087e-12
2025-09-06	1.58651e-16	0.330481	0.501	0.377	5.96432e-12
SSU72	1.60636e-16	-0.320546	0.236	0.321	6.03894e-12
TOMM22	1.67113e-16	-0.299807	0.274	0.336	6.28243e-12
NUDT4	1.81863e-16	-0.358564	0.117	0.196	6.83697e-12
ANP32B	1.86347e-16	-0.321264	0.286	0.356	7.00554e-12
MT2A	1.90189e-16	0.25159	0.304	0.196	7.14995e-12
TALDO1	2.04967e-16	0.256484	0.241	0.148	7.70553e-12
NXF1	2.06359e-16	-0.303022	0.072	0.142	7.75787e-12
TWF2	2.18185e-16	0.250926	0.162	0.083	8.20246e-12
RBM25	2.26948e-16	0.31675	0.486	0.364	8.53187e-12
CD27	2.53514e-16	0.338355	0.31	0.202	9.53062e-12
GON4L	2.66346e-16	0.296226	0.19	0.104	1.0013e-11
PSIP1	2.85039e-16	-0.338044	0.126	0.196	1.07158e-11
ROMO1	2.87915e-16	0.280246	0.304	0.2	1.08239e-11
NCKAP1L	2.96636e-16	0.257609	0.165	0.087	1.11517e-11
KLRB1	3.64233e-16	-0.348415	0.623	0.64	1.3693e-11
DNAAF2	5.26506e-16	-0.272541	0.04	0.101	1.97935e-11
HELZ	7.07467e-16	0.25452	0.182	0.101	2.65965e-11
HOPX	7.34373e-16	0.470952	0.293	0.191	2.7608e-11
RILPL2	7.44397e-16	-0.346119	0.21	0.277	2.79849e-11
XBP1	8.20192e-16	-0.35553	0.192	0.261	3.08343e-11
SNHG7	1.1006e-15	-0.325545	0.13	0.188	4.13761e-11
ITM2C	1.14017e-15	-0.353533	0.132	0.208	4.28636e-11
SLC25A39	1.18527e-15	-0.266903	0.077	0.128	4.45589e-11
STK17B	1.20297e-15	0.334972	0.649	0.547	4.52246e-11
TMEM165	1.32398e-15	-0.312371	0.093	0.162	4.97739e-11
SH3BGRL3	1.50959e-15	0.268844	0.904	0.845	5.67514e-11
SYNE2	1.76631e-15	0.334192	0.425	0.309	6.64025e-11
SUMO3	1.98361e-15	-0.297499	0.118	0.184	7.45719e-11
MRPS21	2.04864e-15	0.27685	0.305	0.204	7.70166e-11
EIF2S1	2.08057e-15	0.250968	0.174	0.095	7.82171e-11
NBL1	2.1557e-15	-0.277035	0.045	0.103	8.10413e-11
GPR171	2.32616e-15	0.279225	0.254	0.161	8.74498e-11
H2AFZ	2.63077e-15	-0.28339	0.555	0.579	9.89011e-11
CHD1	3.84168e-15	-0.311006	0.302	0.357	1.44424e-10
NUCKS1	3.91485e-15	0.289581	0.337	0.231	1.47175e-10
TXNDC17	5.30978e-15	0.274585	0.247	0.154	1.99616e-10
SBDS	5.39674e-15	-0.260633	0.332	0.375	2.02885e-10
ARGLU1	5.84443e-15	-0.281989	0.302	0.35	2.19715e-10
GTF3A	5.95626e-15	-0.323354	0.228	0.307	2.2392e-10
RNF149	6.39627e-15	-0.277335	0.234	0.289	2.40461e-10
PSMD7	6.78326e-15	0.262985	0.276	0.18	2.5501e-10
DHX36	7.52575e-15	0.263524	0.452	0.338	2.82923e-10
PREX1	1.05057e-14	0.260127	0.149	0.076	3.9495e-10
CBX5	1.28115e-14	0.252393	0.132	0.064	4.81634e-10
PGAP1	1.28218e-14	-0.386822	0.089	0.164	4.82022e-10
MYLIP	1.38457e-14	-0.33048	0.178	0.259	5.20515e-10
NSA2	1.61392e-14	0.3152	0.371	0.263	6.06739e-10
CHD2	1.69621e-14	0.306727	0.357	0.251	6.37674e-10
SH2D1A	2.14161e-14	0.254689	0.19	0.111	8.05116e-10
MTCH1	2.54688e-14	-0.287446	0.119	0.186	9.57472e-10
ATRX	2.71655e-14	0.316637	0.356	0.25	1.02126e-09
DNAJC1	3.49867e-14	-0.306105	0.067	0.134	1.31529e-09
AHI1	4.32195e-14	0.285048	0.171	0.094	1.62479e-09
RNF166	6.35384e-14	-0.267939	0.091	0.145	2.38866e-09
C9orf16	6.50956e-14	-0.259798	0.346	0.403	2.4472e-09
TRAF4	7.22439e-14	-0.275607	0.083	0.141	2.71594e-09
FBXO34	7.49287e-14	-0.274359	0.104	0.157	2.81687e-09
2025-09-02	9.72715e-14	0.265864	0.24	0.153	3.65682e-09
PGLS	1.07082e-13	-0.265185	0.084	0.142	4.02563e-09
PTBP3	1.21385e-13	0.266824	0.164	0.091	4.56337e-09
HSPA1B	1.68517e-13	0.714812	0.137	0.084	6.33522e-09
B4GALT1	2.00052e-13	-0.290868	0.201	0.216	7.52076e-09
LARP7	2.03793e-13	0.282711	0.193	0.114	7.6614e-09
PDCD6	2.10113e-13	-0.277854	0.142	0.21	7.89899e-09
JMJD1C	2.10431e-13	0.28969	0.406	0.3	7.91094e-09
UBE2J1	2.15059e-13	-0.262044	0.089	0.14	8.08492e-09
FOSL2	2.35045e-13	0.275117	0.377	0.273	8.83628e-09
GADD45A	3.08132e-13	-0.312914	0.087	0.149	1.15839e-08
GLRX	3.50102e-13	0.279051	0.161	0.089	1.31617e-08
HERC1	3.55457e-13	0.275751	0.18	0.103	1.33631e-08
APLP2	4.62583e-13	-0.250262	0.068	0.114	1.73903e-08
CHRAC1	4.65369e-13	-0.280819	0.089	0.148	1.74951e-08
TMUB1	4.828e-13	-0.261418	0.063	0.121	1.81504e-08
VAPA	5.00457e-13	-0.250045	0.313	0.362	1.88142e-08
KDELR2	5.4694e-13	-0.269715	0.112	0.174	2.05617e-08
TNFRSF25	5.70999e-13	-0.278286	0.114	0.167	2.14661e-08
AKIRIN2	5.78803e-13	-0.268897	0.061	0.114	2.17595e-08
TPR	5.83563e-13	0.251639	0.303	0.209	2.19385e-08
PIK3R1	6.49469e-13	0.469543	0.404	0.318	2.44161e-08
C4orf3	8.12001e-13	0.272238	0.51	0.401	3.05264e-08
MRPL23	8.31683e-13	-0.265153	0.066	0.126	3.12663e-08
INPP4B	8.78066e-13	0.256184	0.189	0.112	3.301e-08
SRSF9	1.18629e-12	-0.262959	0.124	0.186	4.45975e-08
NANS	1.5282e-12	-0.261352	0.173	0.222	5.74511e-08
CHD4	1.83075e-12	0.284272	0.17	0.097	6.88253e-08
AREG	3.05071e-12	-0.264898	0.161	0.246	1.14689e-07
ARL4A	4.38851e-12	-0.261488	0.373	0.42	1.64982e-07
TUBB4B	4.43056e-12	-0.27472	0.452	0.509	1.66562e-07
TSPO	6.29995e-12	-0.27845	0.23	0.296	2.3684e-07
PTGER4	7.44106e-12	-0.274757	0.391	0.483	2.79739e-07
PMEPA1	9.06377e-12	-0.250918	0.055	0.106	3.40744e-07
DDX24	9.32543e-12	0.29192	0.718	0.634	3.5058e-07
STUB1	9.8211e-12	-0.268569	0.111	0.175	3.69215e-07
GBP2	1.03443e-11	0.296155	0.229	0.148	3.88883e-07
GZMK	1.38534e-11	0.631042	0.133	0.085	5.20803e-07
FLNA	1.66984e-11	-0.250953	0.144	0.191	6.27758e-07
GLUD1	1.92991e-11	-0.257404	0.101	0.15	7.25529e-07
PDCD4	2.56939e-11	0.305166	0.58	0.502	9.65937e-07
ISG15	2.69901e-11	-0.271761	0.455	0.469	1.01466e-06
PDCD1	3.52469e-11	-0.266009	0.083	0.124	1.32507e-06
S100A10	4.81056e-11	-0.280227	0.606	0.677	1.80848e-06
MIR4435-2HG	6.07736e-11	0.256227	0.115	0.059	2.28472e-06
RSBN1	6.2912e-11	-0.255996	0.127	0.178	2.36511e-06
INTS6	8.17136e-11	0.258277	0.225	0.151	3.07194e-06
PRELID1	1.09447e-10	-0.263054	0.187	0.256	4.11456e-06
ID2	1.25471e-10	-0.355665	0.534	0.601	4.71695e-06
RPGR	1.43502e-10	0.250688	0.101	0.049	5.39481e-06
CCL5	1.48432e-10	0.413709	0.645	0.562	5.58014e-06
CTSD	1.74484e-10	-0.259073	0.141	0.196	6.55957e-06
SYAP1	2.2772e-10	-0.281997	0.346	0.41	8.56092e-06
EIF3A	2.85834e-10	0.255013	0.378	0.286	1.07457e-05
EIF5A	4.63591e-10	-0.25765	0.276	0.323	1.74282e-05
PDE4A	5.8411e-10	-0.28119	0.196	0.256	2.1959e-05
LYAR	6.22177e-10	0.250591	0.278	0.199	2.33901e-05
SRSF7	1.50852e-09	0.26777	0.836	0.777	5.67113e-05
HNRNPU	2.71949e-09	0.258174	0.47	0.38	0.000102237
ARL4C	3.1459e-09	0.29737	0.6	0.536	0.000118267
NR4A1	3.94984e-09	0.372886	0.16	0.105	0.00014849
AKAP13	4.08711e-09	0.300387	0.524	0.439	0.000153651
YME1L1	1.48601e-08	0.255028	0.318	0.239	0.000558649
DNAJB1	6.21383e-07	0.402474	0.611	0.592	0.0233603
NR4A2	4.55805e-05	0.258728	0.591	0.566	1
DUSP2	0.00309559	0.36191	0.506	0.479	1

## Sheet: DEGs_Th2 cells_HCvsTumor
	p_val	avg_log2FC	pct.1	pct.2	p_val_adj
AC090498.1	0	-2.554	0	0.651	0
ALDOA	0	-2.17167	0.075	0.656	0
ATP5E	0	-3.67779	0	0.909	0
ATP5F1E	0	3.92099	0.943	0	0
ATP5G2	0	-2.56151	0	0.69	0
ATP5IF1	0	1.87851	0.535	0	0
ATP5L	0	-3.07051	0	0.808	0
ATP5MC2	0	2.40088	0.71	0	0
ATP5MD	0	1.84966	0.553	0	0
ATP5ME	0	1.73178	0.512	0	0
ATP5MG	0	3.01141	0.857	0	0
C19orf43	0	-2.09153	0	0.557	0
ELOB	0	2.1705	0.656	0	0
FTH1	0	-2.09538	0.766	0.994	0
FYB	0	-2.08085	0	0.491	0
FYB1	0	2.34905	0.651	0	0
GLTSCR2	0	-3.14922	0	0.804	0
GNB2L1	0	-4.31169	0	0.961	0
MT-ATP6	0	2.39643	0.991	0.979	0
MT-CO3	0	1.49156	0.996	0.999	0
MT-CYB	0	1.7877	0.985	0.99	0
MT-ND1	0	1.69528	0.982	0.954	0
MT-ND3	0	2.53132	0.99	0.945	0
MTRNR2L12	0	3.69597	0.781	0.055	0
MTRNR2L8	0	2.63105	0.693	0.029	0
RACK1	0	4.19611	0.954	0	0
RP11-138A9.1	0	-2.25646	0	0.53	0
RPL13	0	-1.37549	0.792	1	0
RPL13A	0	-1.34692	0.978	1	0
RPL7	0	-1.19414	0.913	0.994	0
RPS17	0	-2.91869	0.418	0.992	0
RPS2	0	-1.2794	0.786	0.999	0
SARAF	0	-1.78176	0.708	0.95	0
SELENOK	0	2.72738	0.733	0	0
SELK	0	-2.736	0	0.689	0
TCEB2	0	-2.23044	0	0.595	0
MT-CO2	2.47032822920623e-322	1.31109	0.992	0.997	9.28695194487791e-318
ATP5D	1.64991e-307	-1.7797	0	0.445	6.20268e-303
SELT	1.88031e-306	-1.76054	0	0.444	7.06883e-302
BTG1	1.18667e-304	-1.49233	0.876	0.981	4.46118e-300
RPL31	3.7168e-303	-1.10822	0.884	0.994	1.39729e-298
C14orf2	3.00795e-290	-1.74134	0	0.424	1.13081e-285
ATP5PF	1.47238e-289	1.53512	0.458	0	5.53526e-285
COPS9	3.53471e-289	1.50254	0.458	0	1.32884e-284
ATP5O	3.51137e-288	-1.66915	0	0.422	1.32006e-283
ATP5MF	1.2442e-284	1.54205	0.452	0	4.67746e-280
RPS20	1.58516e-280	-1.0764	0.905	0.986	5.95927e-276
RP11-138A9.2	7.15202e-275	-2.00754	0	0.405	2.68873e-270
ATP5I	7.63131e-273	-1.6472	0	0.403	2.86892e-268
TENT5C	1.15953e-272	1.66842	0.437	0	4.35915e-268
ATP5MC3	1.92311e-270	1.47276	0.434	0	7.22974e-266
USMG5	2.62839e-269	-1.57052	0	0.398	9.88117e-265
SEM1	1.70531e-267	1.42742	0.43	0	6.41093e-263
ATP5MPL	2.28183e-262	1.45575	0.423	0	8.5783e-258
SELENOW	2.8284e-261	1.40492	0.422	0	1.06331e-256
LINC01871	2.27976e-258	2.01753	0.418	0	8.57054e-254
ATP5J2	2.69644e-257	-1.5448	0	0.383	1.0137e-252
MT-ND4	2.88973e-252	0.976338	0.986	0.997	1.08637e-247
RTRAF	3.69095e-251	1.40402	0.408	0	1.38758e-246
TFF3	1.16842e-248	-1.90478	0.046	0.502	4.39256e-244
SELENOT	1.89363e-245	1.31706	0.4	0	7.11893e-241
AC016831.5	4.97747e-244	1.46739	0.399	0	1.87123e-239
RPS4Y1	2.31586e-238	1.69757	0.55	0.064	8.70624e-234
NOP53	5.6148e-237	1.87309	0.389	0	2.11083e-232
ATPIF1	1.07618e-236	-1.49188	0	0.356	4.04579e-232
ATP5PO	1.41465e-235	1.31259	0.387	0	5.31825e-231
HN1	9.26801e-235	-1.44272	0	0.354	3.48422e-230
JPT1	1.29494e-228	1.30101	0.377	0	4.86818e-224
SELENOH	1.29494e-228	1.34464	0.377	0	4.86818e-224
ATP5F1B	3.67529e-225	1.28891	0.373	0	1.38169e-220
C14orf166	1.12653e-224	-1.37967	0	0.341	4.23507e-220
HIST1H4C	3.36795e-224	1.8173	0.676	0.183	1.26615e-219
AC020916.1	1.06421e-220	1.91142	0.366	0	4.00079e-216
ATP5G3	6.46638e-220	-1.42157	0	0.334	2.43097e-215
ATP5B	1.51285e-217	-1.33835	0	0.331	5.6874e-213
POLR2J3.1	1.37241e-215	1.32357	0.359	0	5.15945e-211
MT-CO1	2.10217e-215	0.862533	0.99	0.999	7.90288e-211
2025-09-15	1.03217e-214	-1.33667	0	0.327	3.88035e-210
ATP5PD	7.75706e-209	1.21568	0.349	0	2.91619e-204
GPX1	1.32018e-208	-1.48924	0	0.319	4.9631e-204
SELENOF	7.97644e-207	1.1403	0.347	0	2.99866e-202
AC245297.3	3.72509e-206	1.25612	0.346	0	1.40041e-201
ATP5J	2.45615e-205	-1.3032	0	0.314	9.23366e-201
RPL27A	1.72162e-204	-0.742855	0.961	0.997	6.47224e-200
SHFM1	1.78975e-203	-1.32192	0	0.312	6.72838e-199
IGHG3	8.28891e-203	-1.52148	0.009	0.353	3.11613e-198
ATP5F1C	1.72712e-201	1.12525	0.339	0	6.49295e-197
RP11-347P5.1	2.25501e-198	-1.35648	0	0.305	8.4775e-194
TRIR	3.07491e-193	1.32097	0.327	0	1.15598e-188
AC058791.1	1.22637e-192	1.64483	0.522	0.084	4.6104e-188
CYTOR	2.95758e-192	1.37518	0.325	0	1.11187e-187
LINC00152	6.29802e-192	-1.68107	0	0.296	2.36768e-187
ATP5H	1.56792e-185	-1.22909	0	0.287	5.89443e-181
C9orf142	8.3453e-183	-1.28561	0	0.283	3.13733e-178
MYEOV2	8.3453e-183	-1.18049	0	0.283	3.13733e-178
IGHG4	1.64482e-182	-1.44607	0.01	0.327	6.18352e-178
LINC-PINT	1.91047e-181	-1.26573	0	0.281	7.18224e-177
JUN	1.16486e-179	-1.3298	0.369	0.795	4.37919e-175
C19orf60	1.23199e-179	-1.22745	0	0.279	4.63154e-175
CEMIP2	2.10341e-176	1.31219	0.302	0	7.90758e-172
WHSC1L1	4.9857e-176	-1.23779	0	0.274	1.87432e-171
TPT1	3.3479e-173	0.783095	0.993	0.998	1.25861e-168
RPL21	1.15339e-172	-0.636765	0.991	1	4.33606e-168
RPS6	1.61114e-172	-0.6761	0.988	0.998	6.05691e-168
C11orf31	7.33232e-169	-1.17537	0	0.264	2.75651e-164
PFN1	9.84769e-169	-1.09032	0.561	0.904	3.70214e-164
CYBA	1.54845e-168	-1.20107	0.381	0.806	5.82125e-164
SMIM26	3.81238e-168	1.01602	0.289	0	1.43322e-163
ELOC	5.37063e-165	0.993712	0.284	0	2.01903e-160
ATP5A1	2.05935e-164	-1.05784	0	0.257	7.74192e-160
SEPW1	4.40199e-163	-1.09608	0	0.255	1.65489e-158
NSD3	1.29783e-160	1.05856	0.278	0	4.87905e-156
EEF2	2.84036e-160	-0.89833	0.742	0.854	1.06781e-155
LINC00513	2.93372e-156	0.999026	0.271	0	1.1029e-151
RPLP2	6.64967e-156	-0.605053	0.99	0.999	2.49988e-151
CLDN4	9.40388e-156	-1.26569	0.018	0.31	3.5353e-151
ATP5F1A	2.49304e-155	0.971512	0.269	0	9.37232e-151
TCEB1	3.79194e-155	-1.08483	0	0.244	1.42554e-150
NBEAL1	1.02959e-154	-1.34542	0.169	0.499	3.87064e-150
ATP5F1	3.71144e-148	-1.00178	0	0.234	1.39528e-143
RTF2	6.08732e-148	0.902252	0.258	0	2.28847e-143
YBX1	9.95432e-148	-1.10351	0.435	0.742	3.74223e-143
AC004687.1	1.23157e-147	1.01901	0.257	0	4.62996e-143
CCDC109B	8.11328e-144	-1.01298	0	0.227	3.05011e-139
PAXX	1.13769e-143	0.914014	0.251	0	4.27702e-139
ATP5C1	3.17851e-141	-0.980624	0	0.224	1.19493e-136
CRYBG1	9.95226e-140	0.888323	0.245	0	3.74145e-135
C17orf89	4.53903e-139	-0.933351	0	0.22	1.7064e-134
LINC00493	8.85423e-138	-0.988198	0	0.219	3.32866e-133
OGA	2.07192e-133	0.898516	0.235	0	7.78916e-129
CCL5	8.32685e-133	1.55733	0.645	0.248	3.13039e-128
FAM46C	3.27447e-132	-1.01627	0	0.21	1.23101e-127
MT-ND4L	1.07213e-131	1.21716	0.662	0.271	4.03057e-127
SRGN	7.05759e-131	-0.847343	0.921	0.976	2.65323e-126
POLR2J3	3.38674e-130	-1.09125	0.011	0.254	1.27321e-125
CMPK1	9.44437e-128	-1.13915	0.19	0.484	3.55052e-123
PABPC1	4.01688e-127	-0.873336	0.822	0.9	1.51011e-122
ATP5PB	7.44128e-127	0.826632	0.224	0	2.79747e-122
MGEA5	7.83798e-126	-0.929457	0	0.201	2.94661e-121
ATP5MC1	2.25156e-125	0.818566	0.222	0	8.4645e-121
HNRNPA0	1.49223e-124	-1.12287	0.323	0.602	5.60988e-120
STMP1	3.4259e-124	0.804268	0.22	0	1.28793e-119
SELM	3.86498e-124	-0.960254	0	0.198	1.453e-119
C20orf24	2.7061e-123	-0.921627	0	0.197	1.01733e-118
RPS4X	9.59605e-121	-0.558709	0.985	0.997	3.60754e-116
HMHA1	2.42031e-120	-0.853392	0	0.193	9.09892e-116
BUD23	2.59923e-118	0.72031	0.21	0	9.77155e-114
RP11-51J9.5	2.11398e-117	-0.930131	0	0.188	7.94731e-113
DUSP1	3.96674e-116	-0.806127	0.456	0.788	1.49126e-111
RNASET2	5.05904e-116	-1.0871	0.221	0.49	1.9019e-111
AHNAK	1.75851e-115	1.3465	0.537	0.181	6.61093e-111
C7orf73	2.62858e-115	-0.852427	0	0.185	9.8819e-111
VIMP	1.80351e-114	-0.857881	0	0.184	6.7801e-110
ZNF90	2.28295e-114	-0.958358	0.011	0.227	8.58252e-110
SELENOS	1.20701e-113	0.762129	0.202	0	4.53764e-109
RIPOR2	1.75117e-112	0.77201	0.2	0	6.58336e-108
RP1-313I6.12	1.50314e-111	-0.908964	0	0.179	5.65092e-107
MESD	4.92611e-111	0.694831	0.198	0	1.85192e-106
RPLP0	5.86771e-110	-0.67942	0.923	0.974	2.20591e-105
TXNIP	2.94024e-109	1.45368	0.461	0.132	1.10535e-104
IGHG1	4.75116e-108	-1.03328	0.017	0.234	1.78615e-103
FXYD5	1.02444e-107	-0.825862	0.608	0.749	3.85129e-103
HNRNPA1	8.04413e-107	-0.660823	0.826	0.9	3.02411e-102
ITM2B	6.0869e-106	-0.927331	0.497	0.78	2.28831e-101
ATP5F1D	1.4818e-105	0.76569	0.189	0	5.57067e-101
ARHGAP45	2.86996e-105	0.702672	0.188	0	1.07893e-100
EIF3E	5.12001e-105	-0.765877	0.622	0.743	1.92482e-100
TMSB4X	8.01823e-105	-0.49061	0.997	1	3.01437e-100
CLDN3	2.16774e-104	-0.909019	0.009	0.205	8.14941e-100
AIM1	2.93271e-103	-0.797134	0	0.166	1.10252e-98
SPINK4	6.26641e-103	-1.07817	0.001	0.172	2.3558e-98
UFD1	1.08671e-102	0.666343	0.184	0	4.08538e-98
ZNF831	2.52934e-102	0.855562	0.248	0.017	9.50881e-98
KRT8	5.8397e-102	-0.965552	0.036	0.279	2.19538e-97
TUT4	2.91189e-101	0.715888	0.182	0	1.0947e-96
C16orf13	3.36694e-101	-0.785099	0	0.163	1.26577e-96
BICDL1	1.4922e-99	0.721871	0.179	0	5.60979e-95
RPL7A	7.57215e-99	0.588971	0.98	0.968	2.84667e-94
SELENOM	3.93735e-98	0.654994	0.176	0	1.48021e-93
S100A6	5.96962e-98	-0.827919	0.8	0.903	2.24422e-93
RPL4	2.92016e-97	-0.626202	0.893	0.943	1.09781e-92
LUC7L3	5.89017e-97	0.890883	0.425	0.118	2.21435e-92
ARID5A	9.14333e-96	-1.00441	0.187	0.42	3.43734e-91
WBSCR22	4.75724e-95	-0.693881	0	0.154	1.78844e-90
MT-ND6	5.31993e-95	1.16798	0.43	0.126	1.99997e-90
CTD-3252C9.4	3.11907e-94	-0.840584	0	0.152	1.17258e-89
RUNX3	3.94885e-94	1.11813	0.508	0.184	1.48453e-89
RPS10	4.33148e-94	-0.663615	0.859	0.944	1.62838e-89
MT-ATP8	1.19717e-93	0.827746	0.252	0.025	4.50065e-89
GOLGB1	1.32327e-93	1.15552	0.407	0.112	4.97469e-89
RPS25	2.9962e-93	-0.46077	0.983	0.996	1.12639e-88
KRT18	3.85109e-93	-0.977244	0.039	0.26	1.44778e-88
AC114760.2	1.78112e-92	0.727134	0.167	0	6.69593e-88
RPS15	2.4855e-92	-0.419271	0.983	0.999	9.344e-88
CH17-189H20.1	2.21936e-91	-0.710752	0	0.148	8.34346e-87
ATP5G1	5.6612e-91	-0.727035	0	0.147	2.12827e-86
AC092580.4	1.44343e-90	-1.18085	0	0.147	5.42643e-86
ILF3-DT	1.65532e-90	0.641932	0.163	0	6.22301e-86
HMGN1	5.12421e-90	-0.968421	0.302	0.56	1.9264e-85
AGR2	1.22271e-89	-0.919521	0.012	0.193	4.59664e-85
REX1BD	2.19267e-89	0.628135	0.161	0	8.24311e-85
NBDY	2.19267e-89	0.607767	0.161	0	8.24311e-85
SINHCAF	7.96737e-89	0.611912	0.16	0	2.99525e-84
GPR174	9.46215e-89	0.694952	0.176	0.003	3.5572e-84
SYTL3	1.23273e-88	1.07441	0.52	0.204	4.63432e-84
CCNI	2.53226e-88	-0.793374	0.533	0.722	9.51977e-84
RTFDC1	3.92886e-88	-0.696169	0	0.143	1.47702e-83
AC026979.2	1.99584e-87	0.700136	0.158	0	7.50318e-83
STN1	3.79787e-87	0.590901	0.158	0	1.42777e-82
SERP1	4.00679e-87	-0.873337	0.356	0.586	1.50631e-82
RAMMET	7.22498e-87	0.584272	0.157	0	2.71616e-82
MCRIP1	7.22498e-87	0.597683	0.157	0	2.71616e-82
FAM177A1	1.83152e-86	-0.898427	0.434	0.58	6.8854e-82
SMIM37	2.61265e-86	0.594088	0.156	0	9.82201e-82
SRSF2	4.02167e-86	-0.895572	0.399	0.603	1.51191e-81
TRAPPC2B	1.793e-85	0.606612	0.155	0	6.74061e-81
VSIR	1.793e-85	0.633946	0.155	0	6.74061e-81
PNN	3.24785e-84	0.796607	0.445	0.151	1.221e-79
LINC01420	4.33566e-84	-0.656647	0	0.137	1.62995e-79
TNFRSF4	2.02867e-83	-1.44024	0.115	0.316	7.62658e-79
CREM	2.37084e-83	-0.775847	0.758	0.909	8.91295e-79
RP11-489E7.4	2.77543e-83	-0.706837	0	0.135	1.0434e-78
AC243960.1	1.08247e-82	0.612484	0.15	0	4.06945e-78
CXCL8	1.8039e-82	-0.797961	0.002	0.148	6.78159e-78
RPL37	4.28638e-82	0.430586	0.989	0.99	1.61142e-77
ZRANB2	3.45712e-81	0.718682	0.302	0.064	1.29967e-76
RPS21	3.80026e-81	0.489953	0.974	0.951	1.42867e-76
RPL23	4.58438e-81	-0.551414	0.887	0.944	1.72345e-76
RPL18A	7.73303e-81	-0.410823	0.992	0.999	2.90716e-76
PNRC1	8.9935e-81	-0.853339	0.551	0.712	3.38102e-76
NACA	1.45317e-80	0.573589	0.959	0.895	5.46305e-76
AC016831.7	1.65696e-80	-0.957947	0.197	0.388	6.22919e-76
CCDC64	1.81696e-80	-0.623464	0	0.131	6.83069e-76
B2M	4.00766e-80	-0.403744	0.987	1	1.50664e-75
RPL30	1.03625e-79	0.435033	0.99	0.992	3.8957e-75
ZCCHC11	2.90664e-79	-0.619783	0	0.129	1.09272e-74
FAM195B	2.90664e-79	-0.63107	0	0.129	1.09272e-74
C10orf54	2.90664e-79	-0.643227	0	0.129	1.09272e-74
RPL17	3.61295e-79	-0.705297	0.555	0.691	1.35825e-74
DDX3Y	3.93857e-79	0.754887	0.2	0.016	1.48067e-74
CYBC1	8.0982e-79	0.535159	0.143	0	3.04444e-74
CIRBP	1.00015e-78	-0.678051	0.617	0.743	3.75997e-74
TFF1	2.8999e-78	-0.949874	0.003	0.144	1.09019e-73
MESDC2	4.63187e-78	-0.632488	0	0.127	1.7413e-73
TUT7	1.02603e-77	0.593395	0.141	0	3.85726e-73
MZT2A	2.23764e-77	-0.90996	0.196	0.405	8.41218e-73
UFD1L	7.35268e-77	-0.631187	0	0.125	2.76416e-72
ARID1B	4.89907e-76	0.734504	0.244	0.036	1.84176e-71
RPS11	2.60054e-75	-0.48952	0.948	0.98	9.77647e-71
TMEM2	2.91588e-75	-0.61944	0	0.123	1.09619e-70
MCUB	3.06077e-75	0.556795	0.137	0	1.15067e-70
EIF3F	1.45965e-74	-0.792526	0.334	0.534	5.48741e-70
HIKESHI	2.03569e-74	0.507562	0.135	0	7.65296e-70
ACTB	8.56219e-74	-0.654912	0.965	0.987	3.21887e-69
GUK1	1.16761e-73	-0.781942	0.358	0.536	4.3895e-69
IGLC7	1.88066e-73	-0.892765	0.006	0.151	7.07016e-69
PCNX1	8.94282e-73	0.514466	0.133	0	3.36196e-68
HLA-B	5.14114e-72	0.391904	0.963	0.973	1.93276e-67
ERBIN	5.90696e-72	0.508175	0.131	0	2.22066e-67
YPEL5	2.30453e-71	-0.767556	0.728	0.785	8.66367e-67
LINC00657	2.80347e-71	-0.582075	0	0.116	1.05394e-66
CENPX	3.8928e-71	0.489375	0.13	0	1.46346e-66
RSRP1	6.58404e-71	0.726569	0.622	0.325	2.4752e-66
ITGAL	8.37613e-71	0.749101	0.273	0.057	3.14892e-66
NAP1L1	8.48819e-71	-0.594627	0.644	0.733	3.19105e-66
RPL23A	1.3576e-70	-0.397259	0.983	0.996	5.10375e-66
KRT19	1.42527e-70	-0.6519	0.006	0.14	5.35817e-66
HOPX	2.43502e-70	0.928954	0.293	0.069	9.15421e-66
AC016831.1	2.55961e-70	0.531517	0.128	0	9.62259e-66
FXYD3	2.68497e-70	-0.797932	0.024	0.192	1.00939e-65
DNAJA1	5.11405e-70	0.82587	0.718	0.436	1.92258e-65
CXCL3	1.61498e-69	-0.640652	0.001	0.125	6.07135e-65
KHDC4	1.67919e-69	0.495567	0.127	0	6.31274e-65
HNRNPA1L2	3.64689e-69	-0.575401	0.005	0.135	1.37101e-64
SPART	5.8772e-69	0.492976	0.126	0	2.20948e-64
RPL41	6.48827e-69	0.34023	0.998	1	2.4392e-64
MFSD14A	7.89562e-69	-0.633299	0.006	0.14	2.96828e-64
SMIM27	1.09911e-68	0.476131	0.125	0	4.13201e-64
AC025164.1	2.05498e-68	0.554828	0.125	0	7.72548e-64
CCDC32	7.17808e-68	0.46975	0.124	0	2.69853e-63
LINC01934	1.34105e-67	0.529199	0.123	0	5.04156e-63
UBE2B	4.02826e-67	-0.734365	0.363	0.516	1.51438e-62
REG4	4.58081e-67	-0.779144	0.006	0.138	1.72211e-62
MIA2	4.67733e-67	0.476329	0.122	0	1.75839e-62
JTB	5.87411e-67	-0.816482	0.214	0.412	2.20831e-62
ILF3-AS1	3.96562e-66	-0.583867	0	0.108	1.49083e-61
DMAC1	1.9727e-65	0.499954	0.12	0	7.41617e-61
AL121944.1	6.85312e-65	0.523478	0.119	0	2.57636e-60
HSP90AA1	9.57771e-65	0.685823	0.904	0.756	3.60064e-60
SQOR	2.37841e-64	0.477818	0.118	0	8.9414e-60
DDX17	5.01859e-64	0.69945	0.429	0.172	1.88669e-59
FAM60A	9.23178e-64	-0.497339	0	0.104	3.4706e-59
JUND	9.60057e-64	0.985873	0.747	0.589	3.60924e-59
SQRDL	2.28644e-63	-0.508041	0	0.104	8.59562e-59
LTB	4.19709e-63	-0.786183	0.401	0.67	1.57785e-58
RAC1	5.67958e-63	-0.855932	0.143	0.339	2.13518e-58
KRT10	7.75583e-63	-0.823028	0.159	0.355	2.91572e-58
AC020571.1	9.88371e-63	0.473184	0.115	0	3.71568e-58
HNRNPA2B1	1.78496e-62	0.663654	0.814	0.592	6.71039e-58
PRPF4B	2.5997e-62	0.667442	0.335	0.107	9.77332e-58
BTG2	2.63709e-62	0.863225	0.615	0.34	9.91387e-58
TAGAP	2.75515e-62	0.959813	0.391	0.147	1.03577e-57
HLA-C	2.81252e-62	-0.511122	0.934	0.973	1.05734e-57
HCST	1.15509e-61	0.676219	0.752	0.493	4.34246e-57
XRCC5	1.90341e-61	0.594421	0.451	0.198	7.15568e-57
C11orf73	2.11774e-61	-0.506978	0	0.1	7.96144e-57
FAM103A1	2.11774e-61	-0.483944	0	0.1	7.96144e-57
MIF	3.49091e-61	-0.80762	0.259	0.498	1.31237e-56
ZNF331	3.83319e-61	1.0161	0.632	0.382	1.44105e-56
LINC00936	5.23224e-61	-0.507428	0	0.1	1.96701e-56
GNAI2	6.38784e-61	0.602085	0.364	0.133	2.40144e-56
MYL12A	8.73909e-61	0.63437	0.848	0.676	3.28537e-56
KANSL1	9.20734e-61	0.664268	0.281	0.075	3.46141e-56
HSP90AB1	2.92223e-60	0.684269	0.826	0.613	1.09858e-55
SPINK1	3.89843e-60	-0.523649	0	0.104	1.46558e-55
NCL	6.42473e-60	0.803782	0.668	0.426	2.41531e-55
WASHC3	8.96388e-60	0.438936	0.109	0	3.36988e-55
PPIL4	4.97869e-59	0.594091	0.285	0.082	1.87169e-54
CXCL1	8.3761e-59	-0.581328	0	0.102	3.14891e-54
SELL	1.34251e-58	-0.921228	0.051	0.211	5.04703e-54
CSKMT	1.96174e-58	0.426608	0.107	0	7.37495e-54
LINC00623	2.31997e-58	0.538346	0.167	0.018	8.72168e-54
MUC20-OT1	3.63376e-58	0.428133	0.107	0	1.36607e-53
IER2	4.55617e-58	-0.801689	0.276	0.494	1.71285e-53
JUNB	5.1737e-58	-0.334194	0.573	0.819	1.945e-53
PTPN22	7.14546e-58	0.772375	0.419	0.173	2.68627e-53
SCAND1	1.02246e-57	-0.794994	0.142	0.314	3.84385e-53
CALM2	1.43818e-57	-0.54756	0.704	0.773	5.40669e-53
INTS11	2.30609e-57	0.40868	0.105	0	8.66951e-53
ARL5A	3.20619e-57	-0.665365	0.03	0.174	1.20533e-52
IGHA2	4.19765e-57	-0.620136	0.24	0.273	1.57806e-52
PPP1R12A	4.55921e-57	0.623077	0.357	0.132	1.71399e-52
RAP1B	5.47071e-57	0.514067	0.449	0.211	2.05666e-52
TMF1	8.35408e-57	0.645712	0.385	0.151	3.14063e-52
SOD2	9.12458e-57	-0.778292	0.119	0.266	3.43029e-52
RAB5IF	1.46036e-56	0.395551	0.104	0	5.4901e-52
CD47	9.12906e-56	-0.712773	0.19	0.349	3.43198e-51
NORAD	9.22815e-56	0.406851	0.102	0	3.46923e-51
ETFRF1	9.22815e-56	0.381261	0.102	0	3.46923e-51
SLFN5	1.17802e-55	0.658449	0.263	0.069	4.42863e-51
CCL20	1.40991e-55	-1.14312	0.072	0.259	5.30042e-51
SNRPD2	2.45564e-55	-0.575683	0.532	0.647	9.23171e-51
SP110	2.99272e-55	0.576241	0.228	0.052	1.12508e-50
ACAP1	3.64709e-55	0.596565	0.645	0.382	1.37109e-50
TENT4B	5.81888e-55	0.423838	0.101	0	2.18755e-50
SLC25A6	6.49693e-55	-0.514975	0.668	0.752	2.44245e-50
EEF1D	1.19943e-54	-0.453423	0.928	0.96	4.50912e-50
CLTB	1.51909e-54	-0.689358	0.09	0.239	5.71087e-50
EPCAM	1.85758e-54	-0.563131	0.009	0.121	6.98339e-50
RNF145	5.97453e-54	-0.708278	0.096	0.238	2.24607e-49
RNF213	6.50395e-54	0.619716	0.509	0.258	2.4451e-49
TNFRSF18	8.4216e-54	-1.01925	0.086	0.226	3.16602e-49
ACTG1	2.24922e-53	0.6015	0.933	0.811	8.45573e-49
CD55	2.53213e-53	-0.715154	0.23	0.339	9.51928e-49
THRAP3	3.78873e-53	0.645969	0.4	0.168	1.42434e-48
RHBDD2	4.18297e-53	-0.724599	0.11	0.247	1.57255e-48
2025-09-07	4.94657e-53	0.634436	0.627	0.37	1.85961e-48
MT-ND5	6.62968e-53	0.615164	0.883	0.812	2.49236e-48
PHLDA2	6.75686e-53	-0.63059	0.017	0.144	2.54017e-48
MPHOSPH8	7.52015e-53	0.591686	0.463	0.222	2.82712e-48
UBC	1.15816e-52	0.601189	0.941	0.882	4.35397e-48
NFKBIA	1.2203e-52	-0.559733	0.376	0.627	4.58761e-48
PLK3	1.31539e-52	-0.747179	0.174	0.333	4.94509e-48
GTF2B	2.63993e-52	0.531953	0.365	0.153	9.92455e-48
TMEM123	2.78856e-52	-0.653156	0.279	0.423	1.04833e-47
TNFRSF25	3.33125e-52	-0.731799	0.114	0.26	1.25235e-47
NKG7	6.00998e-52	0.496221	0.302	0.111	2.25939e-47
SNHG8	6.40915e-52	0.644311	0.573	0.32	2.40945e-47
SMARCA2	7.13183e-52	0.570557	0.235	0.06	2.68114e-47
SRSF7	1.01247e-51	0.697654	0.836	0.642	3.80629e-47
SNX6	1.14582e-51	0.524444	0.33	0.127	4.30759e-47
TRAF3IP3	1.89633e-51	0.66467	0.342	0.128	7.12906e-47
C4orf48	2.22299e-51	-0.706667	0.081	0.239	8.3571e-47
SNX3	2.53023e-51	-0.695603	0.186	0.343	9.51216e-47
STK17A	3.59851e-51	-0.751392	0.273	0.451	1.35282e-46
REL	4.9425e-51	0.788258	0.678	0.448	1.85808e-46
KMT2E	1.06514e-50	0.586328	0.68	0.43	4.00429e-46
SOD1	1.645e-50	-0.382157	0.652	0.623	6.1842e-46
CD24	1.77083e-50	-0.528244	0.011	0.126	6.65725e-46
RAB8B	2.15648e-50	0.584528	0.307	0.108	8.10707e-46
PPP2CA	3.38804e-50	-0.681057	0.159	0.309	1.2737e-45
RPS23	5.23052e-50	0.316992	0.988	0.994	1.96636e-45
ATXN7	5.45505e-50	-0.63186	0.027	0.154	2.05077e-45
EGLN2	6.10683e-50	-0.501515	0.005	0.105	2.2958e-45
TPM3	9.16648e-50	0.537863	0.656	0.407	3.44605e-45
CD7	3.40252e-49	-0.690089	0.575	0.673	1.27914e-44
SPOCK2	3.40334e-49	-0.57328	0.444	0.537	1.27945e-44
KIAA1551	4.79573e-49	0.62129	0.353	0.142	1.80291e-44
EIF1AY	5.42054e-49	0.317563	0.123	0.017	2.0378e-44
GSPT1	5.93996e-49	-0.660479	0.191	0.309	2.23307e-44
HIST1H1D	1.18815e-48	0.48218	0.126	0.009	4.46673e-44
TNFAIP3	1.37814e-48	0.946178	0.77	0.655	5.18096e-44
PTPN6	1.64177e-48	0.544469	0.17	0.028	6.17208e-44
YWHAQ	1.94924e-48	-0.652136	0.229	0.35	7.32797e-44
DNPH1	2.2213e-48	-0.757265	0.084	0.219	8.35076e-44
SOCS3	2.48209e-48	-0.789741	0.232	0.359	9.33117e-44
TSPAN8	3.90407e-48	-0.495916	0.007	0.108	1.4677e-43
RAC2	5.4281e-48	0.544183	0.664	0.42	2.04064e-43
RPS16	6.75337e-48	-0.361694	0.986	0.992	2.53886e-43
GCC2	8.81214e-48	0.717333	0.448	0.217	3.31284e-43
MRPL41	9.19926e-48	-0.679594	0.121	0.276	3.45837e-43
PDIA3	1.00357e-47	-0.587519	0.239	0.345	3.77281e-43
UBE2D3	1.60547e-47	-0.454649	0.591	0.646	6.03559e-43
GYPC	1.71626e-47	-0.565238	0.298	0.396	6.45211e-43
RPS15A	1.7541e-47	-0.307829	0.991	0.997	6.59437e-43
GIMAP7	1.9224e-47	0.781419	0.41	0.187	7.22706e-43
ARL6IP4	2.06278e-47	-0.639041	0.283	0.428	7.75483e-43
RGCC	2.11927e-47	-0.718376	0.424	0.595	7.96719e-43
FKBP1A	2.54224e-47	-0.49542	0.308	0.353	9.5573e-43
ZFP36L2	3.12297e-47	-0.632838	0.707	0.799	1.17405e-42
IER3	3.49887e-47	-0.604261	0.033	0.161	1.31537e-42
CST3	4.64091e-47	-0.556869	0.015	0.132	1.74471e-42
LDHA	4.69414e-47	-0.575093	0.63	0.695	1.76472e-42
AKAP9	8.40674e-47	0.574088	0.402	0.186	3.16043e-42
GADD45GIP1	9.67207e-47	-0.642329	0.148	0.28	3.63612e-42
COTL1	1.05305e-46	-0.705795	0.363	0.518	3.95885e-42
DOCK8	1.48159e-46	0.528753	0.354	0.151	5.56991e-42
DDX39B	4.57069e-46	0.470662	0.199	0.048	1.71831e-41
DYNLT1	5.40188e-46	0.489016	0.377	0.173	2.03078e-41
RPS26	5.50486e-46	0.665437	0.883	0.797	2.0695e-41
MACF1	5.60634e-46	0.539882	0.315	0.124	2.10765e-41
ODC1	1.02673e-45	-0.693056	0.086	0.233	3.8599e-41
SLBP	1.23836e-45	-0.639507	0.092	0.211	4.65548e-41
RELB	2.34267e-45	-0.669752	0.092	0.219	8.80705e-41
RPL10A	4.35275e-45	-0.344072	0.97	0.991	1.63637e-40
IK	7.69348e-45	0.474244	0.39	0.187	2.89229e-40
PCBP2	1.00162e-44	-0.470051	0.442	0.501	3.7655e-40
TRGC2	1.03014e-44	0.640058	0.172	0.034	3.87271e-40
ISCU	1.06107e-44	-0.55957	0.244	0.332	3.989e-40
LCP1	1.16546e-44	0.617831	0.507	0.276	4.38144e-40
TTC14	1.6547e-44	0.451339	0.267	0.097	6.22069e-40
GIMAP4	1.83101e-44	0.663726	0.314	0.121	6.88348e-40
GOLGA4	2.17933e-44	0.615904	0.318	0.124	8.19296e-40
VPS36	3.9427e-44	0.482797	0.184	0.043	1.48222e-39
PYURF	6.93245e-44	-0.60192	0.135	0.269	2.60619e-39
DNAJC8	9.05297e-44	0.426916	0.409	0.21	3.40337e-39
VPS13C	1.1514e-43	0.470909	0.246	0.083	4.32858e-39
CCT5	1.21355e-43	0.427675	0.248	0.089	4.56223e-39
WTAP	2.98569e-43	-0.544935	0.239	0.323	1.12244e-38
CYTIP	3.39741e-43	0.529277	0.688	0.46	1.27722e-38
RPL36A	5.00567e-43	-0.460081	0.7	0.823	1.88183e-38
C15orf48	5.34933e-43	-0.548886	0.02	0.132	2.01103e-38
SP100	8.27329e-43	0.439065	0.304	0.128	3.11026e-38
MARCKSL1	9.56434e-43	-0.65563	0.059	0.175	3.59562e-38
SYNRG	9.59424e-43	0.374377	0.211	0.071	3.60686e-38
H2AFV	9.90024e-43	-0.569538	0.274	0.384	3.72189e-38
PIM1	1.45877e-42	-0.692388	0.151	0.275	5.48411e-38
OXNAD1	2.26443e-42	0.520155	0.253	0.085	8.51291e-38
MAP1LC3B	2.41884e-42	-0.613825	0.212	0.32	9.09337e-38
UTRN	4.34008e-42	0.490572	0.255	0.09	1.63161e-37
NDFIP1	4.70659e-42	-0.60999	0.169	0.29	1.7694e-37
CD3G	5.17291e-42	0.540548	0.646	0.418	1.94471e-37
KRR1	7.15792e-42	0.418544	0.269	0.107	2.69095e-37
PSMB9	7.47642e-42	0.444757	0.506	0.291	2.81068e-37
AKNA	8.53154e-42	0.521075	0.326	0.141	3.20735e-37
THUMPD3-AS1	9.51573e-42	0.402047	0.282	0.118	3.57735e-37
ARID1A	9.7902e-42	0.39592	0.18	0.048	3.68053e-37
SF1	1.14465e-41	-0.498979	0.455	0.535	4.30321e-37
TMBIM4	1.50634e-41	0.275591	0.34	0.179	5.66294e-37
ZBTB20	1.61026e-41	0.505849	0.244	0.083	6.05363e-37
SNRPD3	1.65381e-41	0.44601	0.348	0.163	6.21732e-37
DPP7	2.72088e-41	-0.605741	0.161	0.297	1.02289e-36
ITGA1	2.91783e-41	0.531675	0.165	0.034	1.09693e-36
SCAF11	2.96947e-41	0.515003	0.468	0.254	1.11634e-36
MTPN	3.11959e-41	0.462375	0.269	0.101	1.17278e-36
TCF25	3.24618e-41	0.359293	0.486	0.285	1.22037e-36
CHCHD10	3.25017e-41	-0.61542	0.081	0.215	1.22187e-36
SKAP1	3.78679e-41	0.448336	0.395	0.199	1.42361e-36
SDF4	4.999e-41	-0.590587	0.08	0.201	1.87932e-36
RSBN1L	5.00849e-41	0.487914	0.264	0.097	1.88289e-36
STK4	5.65718e-41	0.539029	0.695	0.474	2.12676e-36
N4BP2L2	6.49716e-41	0.42972	0.61	0.39	2.44254e-36
CLDND1	6.65847e-41	0.49819	0.447	0.237	2.50319e-36
EVL	6.93612e-41	0.495462	0.675	0.451	2.60756e-36
MGST3	7.45526e-41	0.250379	0.372	0.212	2.80273e-36
STAG2	8.49134e-41	0.468127	0.249	0.088	3.19224e-36
CEBPZ	1.1194e-40	0.482407	0.309	0.132	4.20828e-36
CD44	1.34292e-40	-0.393182	0.73	0.727	5.04857e-36
PPP1R10	1.39924e-40	0.516512	0.311	0.13	5.2603e-36
PNISR	1.58694e-40	0.529506	0.63	0.405	5.96595e-36
IFI27	1.63588e-40	-0.597056	0.026	0.138	6.14993e-36
PER1	2.09245e-40	0.520082	0.317	0.133	7.86637e-36
BUB3	2.43646e-40	0.359137	0.366	0.19	9.15962e-36
COX20	2.90653e-40	0.398868	0.324	0.152	1.09268e-35
KLF2	4.38892e-40	-0.775527	0.093	0.233	1.64997e-35
ARF6	5.44958e-40	-0.507906	0.37	0.458	2.04872e-35
TPGS1	5.87502e-40	-0.505253	0.023	0.125	2.20865e-35
HCG18	6.14835e-40	0.478448	0.21	0.063	2.31141e-35
GNA15	6.51846e-40	-0.552997	0.026	0.123	2.45055e-35
KLF6	7.21723e-40	-0.472564	0.706	0.838	2.71324e-35
NDUFA12	7.4381e-40	0.389683	0.36	0.18	2.79628e-35
RSRC2	8.42921e-40	0.426147	0.506	0.298	3.16888e-35
SSBP1	1.10957e-39	0.283093	0.391	0.224	4.17131e-35
ARL6IP1	1.22449e-39	-0.509187	0.236	0.314	4.60336e-35
DDX18	1.28332e-39	0.401104	0.476	0.271	4.82453e-35
BOD1L1	1.2894e-39	0.492108	0.189	0.05	4.84735e-35
NDUFS5	1.44334e-39	-0.435533	0.652	0.701	5.42609e-35
IFRD1	1.50125e-39	-0.645097	0.194	0.306	5.6438e-35
FABP1	1.54846e-39	-0.680789	0.079	0.215	5.82126e-35
MYH9	1.63073e-39	0.486699	0.435	0.231	6.13057e-35
EIF3L	1.698e-39	-0.484894	0.368	0.465	6.38345e-35
TSC22D3	1.97857e-39	-0.503472	0.66	0.812	7.43822e-35
ARID4A	2.19741e-39	0.423242	0.219	0.076	8.26093e-35
TMED2	2.2252e-39	-0.540239	0.247	0.344	8.36541e-35
IFI6	3.66434e-39	-0.715018	0.051	0.159	1.37757e-34
TGOLN2	4.71826e-39	0.350073	0.269	0.118	1.77378e-34
HLA-A	4.95543e-39	-0.416786	0.945	0.987	1.86294e-34
PTGES3	5.15332e-39	0.342244	0.62	0.41	1.93734e-34
DDX46	6.12778e-39	0.429013	0.399	0.208	2.30368e-34
BST2	8.30067e-39	0.43137	0.321	0.148	3.12055e-34
IKZF3	1.0674e-38	0.59644	0.242	0.082	4.01278e-34
ARPC5	1.18192e-38	0.50846	0.502	0.288	4.44332e-34
PHF20	1.70916e-38	0.355861	0.403	0.221	6.42542e-34
SPTY2D1	2.06288e-38	0.454932	0.234	0.083	7.75518e-34
DIAPH1	2.06785e-38	0.460081	0.27	0.107	7.77387e-34
DNTTIP2	2.48635e-38	0.400417	0.286	0.125	9.34717e-34
DYNC1H1	3.32305e-38	0.428935	0.25	0.095	1.24927e-33
MSN	4.47996e-38	0.519056	0.473	0.264	1.6842e-33
RCN2	4.61779e-38	-0.54595	0.053	0.164	1.73601e-33
PERP	5.74834e-38	-0.604562	0.098	0.197	2.16103e-33
CD48	5.9903e-38	0.552814	0.704	0.503	2.252e-33
RPL34	7.02191e-38	-0.278561	0.994	0.997	2.63982e-33
RBM25	7.54695e-38	0.424589	0.486	0.283	2.8372e-33
CDK13	8.10613e-38	0.428713	0.164	0.039	3.04742e-33
COX6A1	8.70158e-38	-0.268797	0.569	0.536	3.27127e-33
PPP1CB	8.94121e-38	-0.407629	0.57	0.572	3.36136e-33
COX5A	9.20474e-38	-0.613013	0.147	0.271	3.46043e-33
ELF3	1.13665e-37	-0.468334	0.018	0.116	4.27313e-33
HES4	1.1575e-37	-0.59875	0.012	0.1	4.35151e-33
TMOD3	1.72811e-37	0.346423	0.207	0.076	6.49665e-33
SAMSN1	1.78029e-37	0.583687	0.705	0.503	6.69282e-33
SLAMF1	2.00795e-37	0.39169	0.187	0.057	7.54869e-33
OCIAD2	2.00992e-37	-0.366842	0.333	0.363	7.55611e-33
AIP	2.08249e-37	0.411869	0.264	0.109	7.8289e-33
PFDN2	2.11362e-37	0.28892	0.331	0.177	7.94594e-33
ZFAND5	2.16061e-37	-0.540684	0.183	0.278	8.12258e-33
COPA	2.17915e-37	0.391268	0.245	0.097	8.19231e-33
PSMA5	2.32311e-37	0.36516	0.339	0.17	8.7335e-33
CTSC	2.70066e-37	0.280483	0.34	0.183	1.01529e-32
LY6E	4.12813e-37	-0.539315	0.301	0.37	1.55193e-32
DCXR	4.87619e-37	-0.602903	0.136	0.238	1.83315e-32
C19orf24	5.70404e-37	-0.558398	0.1	0.208	2.14437e-32
TAF1D	8.58011e-37	0.424542	0.452	0.257	3.22561e-32
RPS5	1.10296e-36	-0.33116	0.962	0.98	4.14648e-32
RPS24	1.29273e-36	0.267175	0.987	0.993	4.8599e-32
VPS4B	1.44076e-36	0.397991	0.267	0.112	5.41638e-32
ZNF24	2.10695e-36	0.447357	0.22	0.075	7.92087e-32
CENPC	2.4738e-36	0.41264	0.236	0.09	9.30001e-32
CD96	2.56982e-36	0.431927	0.474	0.273	9.661e-32
HNRNPR	3.30999e-36	0.412647	0.359	0.183	1.24436e-31
CBLB	3.43978e-36	0.483644	0.25	0.097	1.29315e-31
IGLC2	3.57505e-36	-0.527243	0.394	0.572	1.344e-31
ANXA1	4.44e-36	0.733868	0.742	0.569	1.66917e-31
TAX1BP1	8.13071e-36	0.291281	0.416	0.246	3.05666e-31
XIST	1.42746e-35	-0.584019	0.167	0.349	5.36638e-31
PTPRC	1.46292e-35	0.578875	0.827	0.72	5.4997e-31
PPDPF	2.00298e-35	-0.523242	0.46	0.614	7.53002e-31
ATP1B3	2.09113e-35	-0.588935	0.306	0.4	7.86141e-31
PPP1R15A	2.14458e-35	-0.507335	0.474	0.607	8.06234e-31
RASGEF1B	2.19163e-35	0.575959	0.186	0.052	8.23921e-31
ADAM19	2.21492e-35	-0.609023	0.066	0.138	8.32677e-31
PRMT9	2.6412e-35	0.565885	0.27	0.107	9.92933e-31
TSPO	2.754e-35	-0.548671	0.23	0.348	1.03534e-30
LGALS4	3.20836e-35	-0.513485	0.042	0.161	1.20615e-30
ARPC1B	3.4459e-35	-0.516613	0.427	0.506	1.29545e-30
HNRNPA3	4.62572e-35	0.505298	0.592	0.382	1.73899e-30
KMT2A	5.56391e-35	0.456085	0.244	0.095	2.0917e-30
SETX	5.56424e-35	0.440346	0.177	0.049	2.09182e-30
GPX4	6.72931e-35	-0.278423	0.504	0.49	2.52982e-30
MPHOSPH10	7.00826e-35	0.448701	0.202	0.065	2.63469e-30
PPIG	7.39573e-35	0.320008	0.455	0.276	2.78035e-30
SYNE2	8.82095e-35	0.519933	0.425	0.231	3.31615e-30
CDC40	1.03596e-34	0.350962	0.2	0.073	3.89461e-30
SCML4	1.06953e-34	0.385693	0.171	0.05	4.02081e-30
TMEM230	1.10308e-34	-0.302574	0.296	0.311	4.1469e-30
RPL15	1.14087e-34	-0.256018	0.981	0.997	4.289e-30
UQCRFS1	1.22519e-34	-0.51799	0.149	0.25	4.60597e-30
THEMIS	1.57765e-34	0.446121	0.188	0.057	5.93102e-30
SERBP1	1.65971e-34	0.404329	0.595	0.391	6.2395e-30
SPINT2	1.67035e-34	-0.492732	0.048	0.147	6.27951e-30
CLEC2B	2.01659e-34	0.491048	0.544	0.339	7.58115e-30
ARPC3	2.33315e-34	0.42115	0.755	0.56	8.77125e-30
AHSA1	2.87193e-34	0.252564	0.2	0.086	1.07967e-29
IL7R	2.94516e-34	0.702314	0.685	0.647	1.1072e-29
MIER1	3.03327e-34	0.461083	0.287	0.126	1.14033e-29
RFC1	3.15104e-34	0.430934	0.195	0.062	1.1846e-29
PRKDC	3.29866e-34	0.414962	0.181	0.053	1.2401e-29
SP140	3.37472e-34	0.423155	0.208	0.072	1.26869e-29
RALY	3.67005e-34	-0.462507	0.133	0.212	1.37972e-29
DOCK2	3.6898e-34	0.398392	0.187	0.06	1.38714e-29
ACTR2	3.76897e-34	0.365577	0.439	0.257	1.41691e-29
EEF1B2	4.71761e-34	0.399338	0.921	0.868	1.77354e-29
PDCD10	5.11375e-34	0.28244	0.244	0.114	1.92246e-29
EVI2A	5.17935e-34	-0.352262	0.312	0.332	1.94712e-29
PHGR1	6.59357e-34	-0.539696	0.058	0.172	2.47879e-29
PIK3R1	9.61119e-34	0.789779	0.404	0.219	3.61323e-29
SUPT16H	1.25354e-33	0.358577	0.166	0.05	4.71255e-29
SLC38A1	1.27958e-33	0.348545	0.392	0.22	4.81046e-29
EIF1	1.28851e-33	-0.300061	0.984	0.997	4.84401e-29
SRP54	1.32508e-33	0.329905	0.21	0.082	4.98149e-29
CMTM7	1.38333e-33	-0.591546	0.091	0.198	5.2005e-29
OGT	1.46079e-33	0.390927	0.202	0.072	5.4917e-29
CCR7	1.59281e-33	-0.723719	0.178	0.346	5.98801e-29
HCLS1	1.61972e-33	0.363179	0.385	0.214	6.08917e-29
PJA2	2.04084e-33	0.447883	0.226	0.084	7.67232e-29
KLF3	2.06809e-33	-0.525816	0.065	0.165	7.77479e-29
CIR1	2.39909e-33	0.376775	0.25	0.107	9.01915e-29
EIF1AX	2.49343e-33	-0.38476	0.371	0.411	9.3738e-29
NDUFA11	2.90709e-33	-0.307587	0.373	0.382	1.09289e-28
CAP1	2.94561e-33	0.403806	0.445	0.261	1.10737e-28
CSNK2A1	3.27361e-33	0.352681	0.155	0.044	1.23068e-28
SYNE1	3.28568e-33	0.41726	0.161	0.044	1.23522e-28
RNF139	3.37768e-33	-0.52516	0.133	0.224	1.26981e-28
ICOS	3.38815e-33	-0.517322	0.42	0.431	1.27374e-28
ACTN4	3.87193e-33	0.35045	0.279	0.133	1.45561e-28
RHOG	4.38577e-33	-0.383745	0.363	0.396	1.64879e-28
ANKRD11	5.18752e-33	0.377436	0.284	0.135	1.9502e-28
DDX27	5.27089e-33	0.299368	0.297	0.154	1.98154e-28
NECAP1	5.33917e-33	0.41324	0.18	0.054	2.00721e-28
IQGAP1	5.98058e-33	0.441335	0.397	0.217	2.24834e-28
BTN3A2	6.43443e-33	0.371999	0.262	0.117	2.41896e-28
JAML	6.96975e-33	0.429112	0.282	0.128	2.62021e-28
SAMHD1	7.20775e-33	0.431327	0.236	0.095	2.70968e-28
APOBEC3G	7.96297e-33	0.448313	0.213	0.078	2.9936e-28
RBX1	8.89733e-33	0.267537	0.408	0.252	3.34486e-28
AURKAIP1	1.04818e-32	-0.482115	0.167	0.252	3.94053e-28
PTP4A1	1.10821e-32	-0.525954	0.167	0.257	4.1662e-28
BAZ1A	1.16669e-32	-0.492506	0.244	0.311	4.38606e-28
RECQL	1.27587e-32	0.359431	0.149	0.038	4.7965e-28
PHF3	1.45185e-32	0.366721	0.204	0.076	5.45808e-28
ISG20	1.61343e-32	-0.383154	0.553	0.577	6.06551e-28
IFNGR1	1.62993e-32	0.447649	0.24	0.095	6.12757e-28
CNOT2	1.70916e-32	0.339664	0.224	0.095	6.42542e-28
XRN1	1.7281e-32	0.370883	0.168	0.051	6.49663e-28
TOX4	1.75025e-32	0.320312	0.254	0.118	6.57988e-28
SEC62	1.75975e-32	0.299476	0.55	0.365	6.6156e-28
DHX36	2.52507e-32	0.40695	0.452	0.269	9.49275e-28
TRIM38	2.61011e-32	0.372202	0.19	0.066	9.81246e-28
RBM5	2.91734e-32	0.355464	0.254	0.114	1.09674e-27
CCNT1	2.98471e-32	0.393673	0.176	0.055	1.12207e-27
C9orf16	4.09636e-32	-0.448926	0.346	0.414	1.53999e-27
IRF3	5.58666e-32	0.387008	0.224	0.09	2.10025e-27
SLC25A3	5.95585e-32	-0.40976	0.451	0.524	2.23904e-27
RPL27	6.06679e-32	-0.309572	0.961	0.98	2.28075e-27
ATF7IP	6.58519e-32	0.47703	0.262	0.111	2.47564e-27
PTMA	6.61054e-32	-0.270702	0.991	0.996	2.48516e-27
SQSTM1	7.1212e-32	-0.516486	0.247	0.337	2.67715e-27
NIPBL	7.35531e-32	0.446505	0.24	0.097	2.76516e-27
GPR65	7.64556e-32	0.452852	0.333	0.169	2.87427e-27
POMP	9.04726e-32	-0.277939	0.46	0.455	3.40123e-27
MIA3	1.02669e-31	0.375563	0.155	0.043	3.85975e-27
TNFAIP8	1.05822e-31	0.302223	0.388	0.231	3.97826e-27
CHD2	1.06025e-31	0.316384	0.357	0.203	3.98589e-27
SMG1	1.09609e-31	0.397871	0.24	0.102	4.12063e-27
CWC15	1.11067e-31	0.285015	0.26	0.13	4.17544e-27
STK10	1.12958e-31	0.401359	0.231	0.094	4.24653e-27
CUTA	1.20429e-31	-0.262679	0.468	0.456	4.5274e-27
RBM3	1.67845e-31	-0.383114	0.477	0.529	6.30997e-27
CORO1B	1.83424e-31	-0.465405	0.249	0.292	6.89566e-27
NUFIP2	1.98822e-31	0.41996	0.201	0.071	7.47451e-27
CLIC1	2.00271e-31	0.419395	0.709	0.517	7.52897e-27
METTL9	2.13907e-31	-0.457678	0.164	0.239	8.04161e-27
ASXL2	2.23123e-31	0.426356	0.147	0.036	8.38808e-27
DAD1	2.23624e-31	0.299311	0.505	0.327	8.40691e-27
MFAP1	2.36779e-31	0.307255	0.141	0.041	8.90146e-27
NR4A2	2.50308e-31	0.663953	0.591	0.399	9.41007e-27
RARRES3	3.0159e-31	0.487263	0.622	0.425	1.1338e-26
GRAP2	3.02119e-31	0.33631	0.19	0.071	1.13579e-26
ITGB1	3.72213e-31	-0.551405	0.11	0.199	1.3993e-26
PPP1CC	4.07311e-31	-0.518933	0.143	0.251	1.53125e-26
PA2G4	4.0743e-31	0.38046	0.394	0.225	1.53169e-26
NDUFC1	4.12419e-31	0.354194	0.266	0.125	1.55045e-26
SF3B1	5.1693e-31	0.423896	0.44	0.258	1.94335e-26
ACIN1	5.43436e-31	0.333706	0.168	0.056	2.04299e-26
RPSA	5.50487e-31	-0.275822	0.948	0.971	2.0695e-26
SLF1	6.17323e-31	0.319173	0.11	0.02	2.32076e-26
ATP1A1	6.77542e-31	-0.436709	0.241	0.311	2.54715e-26
ZNF721	6.87497e-31	0.308154	0.152	0.048	2.58457e-26
ZNF292	9.27712e-31	0.468463	0.243	0.1	3.48764e-26
UBE2D2	1.00988e-30	-0.495694	0.286	0.381	3.79655e-26
COPS5	1.01104e-30	0.311224	0.164	0.054	3.80089e-26
U2SURP	1.06046e-30	0.403258	0.259	0.116	3.98668e-26
PSAP	1.24463e-30	-0.441938	0.162	0.244	4.67905e-26
SRSF10	1.3952e-30	0.393777	0.357	0.193	5.24512e-26
TRABD	1.49418e-30	-0.501933	0.116	0.208	5.61722e-26
RANBP1	1.65461e-30	-0.50218	0.159	0.259	6.22034e-26
GABPB1-AS1	1.91087e-30	0.508763	0.191	0.064	7.18371e-26
PRPF40A	1.9298e-30	0.4041	0.307	0.152	7.2549e-26
SMCHD1	2.11148e-30	-0.375855	0.283	0.306	7.93791e-26
CCT3	2.26772e-30	0.271614	0.33	0.188	8.52528e-26
PLCG2	2.39022e-30	1.40422	0.161	0.044	8.9858e-26
ATXN7L3B	3.04928e-30	0.335825	0.152	0.044	1.14635e-25
HSPA5	3.16091e-30	0.352368	0.537	0.355	1.18831e-25
LARS	3.74259e-30	0.306759	0.157	0.05	1.40699e-25
ERICH1	3.97582e-30	0.336038	0.187	0.071	1.49467e-25
ZNF394	4.64255e-30	0.371835	0.226	0.093	1.74532e-25
TOMM20	6.01791e-30	0.333205	0.534	0.354	2.26237e-25
RAP1A	6.49559e-30	-0.353511	0.406	0.446	2.44195e-25
TPI1	6.85289e-30	-0.360061	0.474	0.494	2.57628e-25
LPIN2	7.38529e-30	0.337881	0.211	0.086	2.77642e-25
MIDN	7.94611e-30	0.37495	0.274	0.131	2.98726e-25
RNPS1	8.89582e-30	-0.360332	0.256	0.299	3.34429e-25
NRDC	9.03713e-30	0.276495	0.169	0.064	3.39742e-25
LSM4	1.29872e-29	-0.401101	0.128	0.195	4.88239e-25
TMEM165	1.30113e-29	-0.498657	0.093	0.184	4.89147e-25
UQCR10	1.32468e-29	0.26259	0.541	0.372	4.98e-25
BPTF	1.45059e-29	0.472498	0.24	0.1	5.45333e-25
CHMP1B	1.55637e-29	-0.57258	0.282	0.392	5.851e-25
COPB1	1.62008e-29	0.37431	0.228	0.097	6.09054e-25
LAPTM4A	1.67329e-29	-0.318712	0.242	0.263	6.29055e-25
SAMD9	1.69305e-29	0.370441	0.199	0.077	6.36486e-25
RSL24D1	1.69688e-29	-0.287511	0.469	0.479	6.37926e-25
KIF5B	1.73763e-29	-0.487071	0.181	0.263	6.53245e-25
RNF149	2.43096e-29	-0.370806	0.234	0.281	9.13895e-25
COQ10B	2.60193e-29	0.288184	0.242	0.119	9.78171e-25
2025-09-01	2.65944e-29	-0.524589	0.191	0.297	9.99788e-25
ZDBF2	2.98342e-29	0.436924	0.117	0.022	1.12159e-24
DDX24	3.14508e-29	0.453464	0.718	0.536	1.18236e-24
TSHZ2	3.65061e-29	-0.573318	0.063	0.18	1.37241e-24
SOCS1	3.76849e-29	-0.569712	0.099	0.231	1.41673e-24
ACTR3	4.11866e-29	0.273586	0.496	0.333	1.54837e-24
GNG5	4.64211e-29	0.276374	0.322	0.184	1.74516e-24
PARP8	4.77092e-29	0.331791	0.203	0.086	1.79358e-24
RALGDS	4.80771e-29	0.331332	0.186	0.071	1.80741e-24
OSTF1	5.00586e-29	0.253625	0.45	0.294	1.8819e-24
TMBIM6	5.33696e-29	0.27	0.674	0.496	2.00638e-24
PSMD13	5.80445e-29	0.350339	0.252	0.117	2.18213e-24
PARP14	6.42575e-29	0.337787	0.15	0.046	2.4157e-24
ERGIC3	6.69753e-29	-0.45825	0.153	0.234	2.51787e-24
NENF	6.77248e-29	-0.489692	0.056	0.15	2.54605e-24
LYAR	6.81234e-29	0.504334	0.278	0.128	2.56103e-24
WDR33	6.85249e-29	0.30631	0.276	0.143	2.57612e-24
CDK12	6.94861e-29	0.378302	0.179	0.062	2.61226e-24
PDE4A	7.85437e-29	0.410773	0.196	0.073	2.95277e-24
SMC5	7.93303e-29	0.297953	0.18	0.071	2.98234e-24
ADGRE5	8.55189e-29	0.387636	0.47	0.294	3.215e-24
C8orf59	8.7109e-29	0.363836	0.286	0.144	3.27478e-24
C12orf75	9.44943e-29	-0.574299	0.092	0.184	3.55242e-24
IFITM3	9.78506e-29	-0.485492	0.045	0.146	3.6786e-24
CDC5L	1.01444e-28	0.301898	0.176	0.067	3.8137e-24
ICAM2	1.06305e-28	-0.309601	0.181	0.199	3.99645e-24
HELB	1.10841e-28	0.327159	0.131	0.035	4.16697e-24
RHEB	1.31587e-28	-0.465703	0.131	0.219	4.94688e-24
UBE2D1	1.36247e-28	-0.461214	0.053	0.141	5.12209e-24
ARFGAP3	1.40339e-28	0.266273	0.167	0.065	5.27589e-24
RSRC1	1.42918e-28	0.304766	0.147	0.047	5.37285e-24
LAPTM5	1.4502e-28	-0.327393	0.674	0.702	5.45189e-24
P4HB	1.49491e-28	-0.438545	0.169	0.238	5.61997e-24
FAM49B	1.6056e-28	-0.258374	0.294	0.295	6.0361e-24
CDKN1B	1.64598e-28	0.279175	0.35	0.207	6.18792e-24
COPB2	1.89034e-28	0.28593	0.141	0.044	7.10653e-24
LNPEP	2.41424e-28	0.337974	0.199	0.081	9.0761e-24
SNW1	2.46074e-28	0.404344	0.258	0.118	9.25089e-24
ANKRD12	2.70052e-28	0.47666	0.691	0.508	1.01523e-23
SPCS3	3.28203e-28	0.267245	0.3	0.17	1.23385e-23
ATM	3.39909e-28	0.346376	0.287	0.147	1.27785e-23
TLN1	3.63362e-28	0.275711	0.224	0.107	1.36602e-23
CWC25	3.982e-28	0.257671	0.261	0.14	1.49699e-23
TRAPPC4	4.09937e-28	0.276515	0.256	0.132	1.54112e-23
CHD8	4.14404e-28	0.350361	0.118	0.025	1.55791e-23
RAD21	4.3298e-28	0.359775	0.273	0.135	1.62774e-23
RNF19A	4.91159e-28	0.586266	0.42	0.244	1.84646e-23
CWF19L2	5.40166e-28	0.295494	0.198	0.086	2.0307e-23
CNTRL	5.5767e-28	0.413859	0.18	0.062	2.0965e-23
MED21	6.14929e-28	0.278104	0.176	0.071	2.31177e-23
APBB1IP	6.25705e-28	0.33356	0.288	0.149	2.35228e-23
SSU72	6.32599e-28	-0.410093	0.236	0.302	2.37819e-23
GABPB1	6.61102e-28	-0.469341	0.072	0.161	2.48535e-23
TMEM248	6.79547e-28	-0.417821	0.088	0.164	2.55469e-23
ARHGAP30	7.9475e-28	0.337118	0.247	0.118	2.98778e-23
SIAH2	9.50075e-28	-0.48471	0.087	0.177	3.57171e-23
PRDX5	1.03989e-27	-0.336918	0.347	0.384	3.90935e-23
PDIA6	1.15527e-27	-0.292362	0.206	0.216	4.34313e-23
PCM1	1.20593e-27	0.285784	0.292	0.161	4.53357e-23
PLP2	1.33251e-27	-0.318781	0.345	0.361	5.00943e-23
ANKRD44	1.78419e-27	0.269777	0.289	0.159	6.70747e-23
TECR	1.79811e-27	-0.308177	0.29	0.319	6.75983e-23
RBM17	1.83164e-27	-0.374385	0.135	0.194	6.88588e-23
FOSL2	1.92648e-27	0.428942	0.377	0.213	7.24241e-23
DNAJB14	2.02526e-27	0.295129	0.22	0.103	7.61377e-23
FRG1	2.10123e-27	0.336105	0.213	0.093	7.89936e-23
STOM	2.32508e-27	0.288625	0.196	0.086	8.74089e-23
PRMT2	2.39446e-27	0.302172	0.262	0.132	9.00173e-23
TRIM13	2.47328e-27	0.332562	0.123	0.032	9.29803e-23
C1QBP	2.75465e-27	-0.475636	0.134	0.236	1.03558e-22
PPIB	2.86498e-27	0.314739	0.581	0.407	1.07706e-22
APOL6	2.90795e-27	0.410875	0.237	0.104	1.09321e-22
MGAT4A	3.21102e-27	-0.252172	0.288	0.28	1.20715e-22
CALCOCO2	3.21705e-27	0.367844	0.189	0.072	1.20942e-22
GTF3A	3.42396e-27	-0.481679	0.228	0.327	1.2872e-22
PRPF6	3.47279e-27	0.310374	0.188	0.076	1.30556e-22
PRPF8	3.57079e-27	0.294577	0.22	0.104	1.3424e-22
PRDM1	3.73164e-27	0.347122	0.197	0.082	1.40287e-22
HLA-DRA	3.94052e-27	-0.448162	0.065	0.182	1.4814e-22
RPAIN	4.41019e-27	0.267574	0.195	0.086	1.65797e-22
USP15	4.47695e-27	0.314292	0.356	0.208	1.68306e-22
H2AFZ	4.62179e-27	-0.380086	0.555	0.558	1.73752e-22
MED30	4.74946e-27	-0.459321	0.073	0.158	1.78551e-22
ELOVL5	4.97778e-27	-0.381915	0.178	0.235	1.87135e-22
TOB1	5.17377e-27	-0.54634	0.117	0.21	1.94503e-22
VAPA	5.29906e-27	-0.32216	0.313	0.354	1.99213e-22
IMP3	5.5942e-27	-0.457887	0.085	0.176	2.10309e-22
CHORDC1	5.90228e-27	0.322254	0.227	0.104	2.2189e-22
ERAP2	6.39781e-27	0.286544	0.121	0.033	2.40519e-22
GPATCH2	6.97678e-27	0.324763	0.142	0.043	2.62285e-22
DOCK10	7.14926e-27	0.254634	0.197	0.089	2.68769e-22
SBDS	7.63044e-27	-0.332716	0.332	0.372	2.86859e-22
ADH5	7.92398e-27	0.303373	0.181	0.071	2.97894e-22
RBM39	8.53529e-27	0.287913	0.753	0.583	3.20876e-22
PSME2	9.05372e-27	0.327365	0.528	0.357	3.40365e-22
PIK3IP1	1.02423e-26	-0.374083	0.241	0.287	3.85051e-22
CLTA	1.03529e-26	-0.416067	0.113	0.181	3.89207e-22
BRAF	1.07156e-26	0.341557	0.171	0.062	4.02843e-22
CLK4	1.2756e-26	0.253397	0.167	0.07	4.7955e-22
CD6	1.38808e-26	-0.372034	0.271	0.325	5.21833e-22
NCOA2	1.43313e-26	0.282167	0.108	0.027	5.38772e-22
ECH1	1.43789e-26	0.27009	0.283	0.158	5.40559e-22
LCP2	1.75584e-26	0.343367	0.186	0.074	6.6009e-22
S1PR4	2.3658e-26	-0.410887	0.133	0.179	8.89398e-22
DNAJB1	2.40655e-26	0.710964	0.611	0.44	9.0472e-22
NUMA1	2.46748e-26	0.291391	0.144	0.048	9.27625e-22
SRPRA	3.31821e-26	0.306861	0.222	0.103	1.24745e-21
TPM4	3.34165e-26	-0.402017	0.247	0.306	1.25626e-21
REST	3.64919e-26	0.296179	0.163	0.06	1.37188e-21
ARL5B	4.13566e-26	0.349969	0.115	0.027	1.55476e-21
SNX2	4.27979e-26	0.276794	0.168	0.069	1.60894e-21
IRF7	4.41057e-26	-0.470549	0.048	0.129	1.65811e-21
ZNF431	4.53669e-26	0.27207	0.119	0.032	1.70552e-21
PDE4D	5.35496e-26	0.331004	0.345	0.2	2.01314e-21
C12orf65	5.44481e-26	0.301721	0.17	0.065	2.04692e-21
CDC42SE2	5.94011e-26	-0.288238	0.52	0.523	2.23312e-21
TIMP1	7.03954e-26	-0.330912	0.219	0.232	2.64644e-21
CHMP4A	7.25985e-26	0.29863	0.394	0.247	2.72927e-21
BDP1	7.37759e-26	0.413131	0.26	0.123	2.77353e-21
CYCS	7.46054e-26	-0.409446	0.631	0.673	2.80472e-21
RSF1	7.46566e-26	0.325085	0.245	0.119	2.80664e-21
PTPN7	7.66255e-26	0.30319	0.347	0.205	2.88066e-21
MCL1	8.50104e-26	-0.45369	0.629	0.677	3.19588e-21
SNX9	1.0226e-25	-0.422144	0.107	0.17	3.84437e-21
NUB1	1.041e-25	0.345862	0.181	0.07	3.91355e-21
KHDRBS1	1.1921e-25	-0.364629	0.198	0.245	4.48158e-21
NASP	1.23393e-25	0.349861	0.362	0.213	4.63884e-21
POP5	1.33779e-25	0.297203	0.182	0.075	5.02929e-21
CALM3	1.36931e-25	-0.289461	0.318	0.319	5.1478e-21
DEK	1.40064e-25	-0.261559	0.251	0.257	5.26556e-21
RNF11	1.68505e-25	-0.411888	0.083	0.159	6.33477e-21
CD63	1.69909e-25	0.350627	0.408	0.252	6.38754e-21
MBNL1	1.71184e-25	0.339265	0.516	0.351	6.43549e-21
VOPP1	1.98538e-25	-0.438834	0.098	0.187	7.46383e-21
ZNF33A	1.98782e-25	0.314575	0.132	0.039	7.47303e-21
EIF4A3	2.0966e-25	-0.490639	0.133	0.221	7.88197e-21
CCDC12	2.24968e-25	-0.274633	0.254	0.274	8.45743e-21
ARF4	2.27641e-25	-0.278028	0.281	0.299	8.55792e-21
CCDC91	2.31902e-25	0.27955	0.175	0.073	8.71814e-21
DNAJC19	2.73954e-25	0.253756	0.233	0.122	1.0299e-20
SMC3	3.03319e-25	0.375394	0.269	0.134	1.1403e-20
MAP4	3.21827e-25	0.354895	0.152	0.051	1.20988e-20
AKAP13	3.2738e-25	0.508659	0.524	0.349	1.23075e-20
MYDGF	3.49368e-25	-0.426547	0.116	0.182	1.31341e-20
NINJ1	3.93832e-25	-0.512089	0.103	0.195	1.48057e-20
MAF1	6.32958e-25	-0.418273	0.132	0.203	2.37954e-20
MTDH	6.68819e-25	-0.372719	0.277	0.331	2.51436e-20
MANF	6.72254e-25	-0.368827	0.158	0.211	2.52727e-20
PRNP	7.21146e-25	-0.403878	0.174	0.224	2.71108e-20
CCT6A	7.75942e-25	0.279056	0.253	0.133	2.91708e-20
DGCR6L	8.15169e-25	-0.373542	0.097	0.155	3.06455e-20
CD8A	8.23192e-25	0.427164	0.171	0.066	3.09471e-20
COX4I1	8.25615e-25	-0.250807	0.841	0.834	3.10382e-20
PHAX	8.66782e-25	0.251254	0.169	0.072	3.25858e-20
CPNE3	8.93405e-25	0.308033	0.146	0.049	3.35867e-20
NSA2	9.59947e-25	0.340434	0.371	0.224	3.60883e-20
CCDC59	1.01519e-24	0.309162	0.333	0.196	3.81649e-20
SPTAN1	1.03249e-24	0.29097	0.253	0.133	3.88153e-20
JCHAIN	1.03385e-24	0.812689	0.462	0.302	3.88665e-20
TMEM173	1.04167e-24	-0.363437	0.16	0.201	3.91606e-20
MDM4	1.04468e-24	0.292777	0.219	0.107	3.92738e-20
NUCKS1	1.11428e-24	0.323235	0.337	0.197	4.18904e-20
EXOSC9	1.34764e-24	0.267192	0.101	0.024	5.06632e-20
CREBRF	1.45419e-24	0.388662	0.19	0.078	5.46688e-20
SUMO3	1.49371e-24	-0.400257	0.118	0.189	5.61546e-20
PRELID1	1.65499e-24	-0.44879	0.187	0.277	6.22177e-20
MRPL12	1.81358e-24	-0.383954	0.045	0.112	6.81796e-20
ATP6AP2	1.90795e-24	-0.277085	0.205	0.231	7.17275e-20
PRRC2B	2.30388e-24	0.298009	0.145	0.05	8.6612e-20
SMG6	2.30619e-24	0.288932	0.117	0.032	8.66988e-20
ARL4C	2.71305e-24	0.525374	0.6	0.435	1.01994e-19
GOSR1	2.9213e-24	0.269726	0.139	0.047	1.09823e-19
ZC3H18	2.99154e-24	0.299817	0.172	0.069	1.12464e-19
FTX	3.16022e-24	0.298019	0.117	0.032	1.18805e-19
RPAP2	3.25537e-24	0.262109	0.104	0.025	1.22382e-19
DNM1L	3.26267e-24	0.295563	0.138	0.047	1.22657e-19
RGS2	3.59925e-24	0.466424	0.387	0.232	1.3531e-19
PDCL3	4.47807e-24	0.354006	0.4	0.248	1.68349e-19
CTSD	4.67803e-24	-0.436754	0.141	0.212	1.75866e-19
GAPDH	5.16405e-24	-0.406059	0.893	0.913	1.94137e-19
SRSF6	5.17726e-24	-0.255057	0.198	0.204	1.94634e-19
FNBP1	6.1542e-24	-0.254126	0.418	0.415	2.31361e-19
SHPRH	7.2506e-24	0.301808	0.103	0.024	2.72579e-19
GON4L	7.34523e-24	0.338904	0.19	0.081	2.76136e-19
TUFM	7.36538e-24	-0.293925	0.212	0.246	2.76894e-19
PRRC2C	7.77694e-24	0.410992	0.598	0.426	2.92366e-19
BRD2	8.24396e-24	0.431283	0.446	0.283	3.09924e-19
EIF2S2	8.36495e-24	0.255689	0.337	0.209	3.14472e-19
HERPUD1	8.88187e-24	-0.394122	0.265	0.312	3.33905e-19
H1FX	1.02433e-23	-0.424874	0.048	0.125	3.85086e-19
CTSA	1.06274e-23	-0.368565	0.116	0.164	3.99525e-19
NDUFB9	1.15073e-23	-0.294417	0.249	0.28	4.32605e-19
KDM5A	1.28807e-23	0.344918	0.209	0.093	4.84236e-19
PSMD12	1.29022e-23	0.281256	0.173	0.074	4.85047e-19
MRPL23	1.38643e-23	-0.445093	0.066	0.159	5.21214e-19
IDS	1.39748e-23	-0.308349	0.481	0.518	5.25367e-19
FKBP8	1.96241e-23	-0.286255	0.328	0.359	7.37748e-19
TRIP11	2.03204e-23	0.295364	0.117	0.033	7.63923e-19
PIM3	2.25866e-23	-0.429134	0.182	0.252	8.4912e-19
TRIM52	2.48672e-23	0.30803	0.109	0.027	9.34857e-19
NUDT4	2.72008e-23	-0.469535	0.117	0.201	1.02259e-18
C2orf49	2.74892e-23	0.261066	0.1	0.024	1.03343e-18
TNRC6B	3.00487e-23	0.26559	0.375	0.238	1.12965e-18
ADI1	3.1169e-23	-0.384742	0.093	0.161	1.17177e-18
CREBZF	3.22256e-23	0.257935	0.108	0.03	1.21149e-18
FXR1	3.33146e-23	0.316757	0.218	0.104	1.25243e-18
HBP1	3.50057e-23	0.292899	0.257	0.138	1.316e-18
BIRC2	3.57677e-23	-0.417472	0.153	0.223	1.34465e-18
SLC3A2	3.92152e-23	-0.29962	0.199	0.229	1.47426e-18
ARGLU1	3.99241e-23	-0.27943	0.302	0.325	1.50091e-18
EMC6	4.09722e-23	-0.404636	0.089	0.17	1.54031e-18
TMEM160	4.89668e-23	-0.420566	0.107	0.185	1.84086e-18
RAB27A	4.92451e-23	0.34913	0.241	0.121	1.85132e-18
ALG13	5.17111e-23	-0.272704	0.271	0.27	1.94403e-18
PPP1R2	5.28011e-23	-0.377675	0.35	0.409	1.985e-18
KDELR2	5.88563e-23	-0.395125	0.112	0.184	2.21265e-18
HSPA1A	6.48985e-23	0.783998	0.23	0.106	2.43979e-18
CYC1	6.76563e-23	-0.36488	0.067	0.124	2.54347e-18
RGL4	6.79027e-23	0.298843	0.237	0.123	2.55273e-18
C6orf48	7.0232e-23	-0.285132	0.322	0.338	2.6403e-18
TMA7	7.56175e-23	0.307703	0.902	0.795	2.84276e-18
DDIT3	7.64868e-23	0.352474	0.177	0.072	2.87544e-18
ABCF1	8.22559e-23	0.327235	0.269	0.144	3.09233e-18
BLOC1S4	9.06433e-23	-0.401733	0.043	0.124	3.40764e-18
ALKBH7	9.09904e-23	-0.388355	0.119	0.184	3.42069e-18
PRKACB	9.12414e-23	0.307369	0.149	0.055	3.43013e-18
AHI1	9.32154e-23	0.390633	0.171	0.065	3.50434e-18
MLLT6	9.63103e-23	0.310058	0.19	0.084	3.62069e-18
PPP4C	1.04043e-22	-0.308071	0.154	0.189	3.91138e-18
SENP7	1.05364e-22	0.292361	0.133	0.043	3.96106e-18
IL16	1.15973e-22	0.32255	0.186	0.079	4.35987e-18
RHOB	1.19873e-22	-0.396121	0.032	0.108	4.50651e-18
CD74	1.3126e-22	-0.420506	0.516	0.547	4.93457e-18
BAG1	1.35853e-22	-0.349134	0.085	0.141	5.10727e-18
MRPS31	1.53335e-22	0.281433	0.118	0.035	5.76449e-18
MNAT1	1.57802e-22	0.257565	0.11	0.032	5.93242e-18
ZFAS1	1.59716e-22	0.277276	0.684	0.525	6.00435e-18
EPRS	1.66543e-22	0.323206	0.153	0.056	6.26104e-18
LSM14A	1.9867e-22	-0.305429	0.151	0.191	7.46881e-18
GRAMD1A	2.00671e-22	-0.375296	0.087	0.128	7.54403e-18
NAP1L4	2.04964e-22	0.273234	0.286	0.167	7.7054e-18
CD81	2.22883e-22	0.30051	0.139	0.049	8.37907e-18
GIGYF2	2.35542e-22	0.279233	0.107	0.028	8.85495e-18
MTERF4	2.49914e-22	0.290198	0.207	0.1	9.39525e-18
PGLS	2.62188e-22	-0.388656	0.084	0.149	9.85671e-18
ZBTB38	2.62252e-22	0.292502	0.191	0.09	9.85911e-18
SC5D	2.69864e-22	-0.432779	0.196	0.267	1.01453e-17
ZNF830	3.00291e-22	0.269233	0.166	0.071	1.12892e-17
SLC16A3	3.05783e-22	-0.397021	0.05	0.119	1.14956e-17
MYL12B	3.16662e-22	0.251424	0.768	0.616	1.19046e-17
GLO1	3.49747e-22	0.265294	0.217	0.111	1.31484e-17
FDX1	3.54087e-22	-0.419161	0.076	0.147	1.33116e-17
CNIH1	3.62495e-22	-0.306146	0.154	0.191	1.36276e-17
STUB1	3.82341e-22	-0.405061	0.111	0.184	1.43737e-17
PKN2	4.01853e-22	0.285393	0.124	0.04	1.51073e-17
LIMS1	4.10942e-22	0.444271	0.355	0.208	1.54489e-17
ARCN1	4.46786e-22	0.30236	0.142	0.05	1.67965e-17
EVI2B	4.72314e-22	-0.264157	0.329	0.347	1.77562e-17
LAX1	4.82995e-22	0.306876	0.113	0.032	1.81577e-17
EIF2S3	5.04623e-22	-0.401009	0.201	0.28	1.89708e-17
SRSF9	5.13745e-22	-0.372452	0.124	0.187	1.93137e-17
ZC3H15	5.20563e-22	0.266036	0.343	0.215	1.95701e-17
HSPB1	6.1618e-22	-0.536044	0.208	0.28	2.31647e-17
IKZF1	6.25586e-22	0.257053	0.297	0.18	2.35183e-17
BIN2	7.17341e-22	0.25609	0.254	0.144	2.69677e-17
CD8B	9.75084e-22	0.380516	0.136	0.048	3.66573e-17
TRADD	1.09699e-21	-0.397014	0.081	0.158	4.12402e-17
CMTM6	1.09754e-21	-0.291064	0.268	0.283	4.1261e-17
GLS	1.1005e-21	0.324915	0.193	0.088	4.13724e-17
PRDM2	1.19036e-21	0.36901	0.249	0.127	4.47503e-17
NAA10	1.19523e-21	-0.278601	0.116	0.15	4.49333e-17
TGS1	1.21189e-21	0.304007	0.143	0.053	4.55599e-17
DENND4A	1.36186e-21	0.291903	0.215	0.108	5.11977e-17
ELOF1	1.38106e-21	-0.331612	0.11	0.157	5.19197e-17
RPL22L1	1.52593e-21	0.33511	0.469	0.316	5.73658e-17
LAMP1	1.56533e-21	-0.360454	0.126	0.189	5.88469e-17
TPR	1.56663e-21	0.266081	0.303	0.183	5.88959e-17
ZNF638	1.64256e-21	0.315783	0.154	0.058	6.17503e-17
EMB	1.67404e-21	-0.25361	0.232	0.245	6.29339e-17
WDR74	1.69462e-21	-0.322985	0.16	0.185	6.37075e-17
POU2F2	1.7339e-21	0.310248	0.126	0.041	6.51844e-17
TRIM56	1.77475e-21	0.269675	0.156	0.066	6.67201e-17
NFATC1	2.0837e-21	-0.344902	0.094	0.147	7.83345e-17
SIKE1	2.09669e-21	0.253581	0.134	0.052	7.88231e-17
IRF2	2.2442e-21	0.271279	0.165	0.072	8.43683e-17
FOXP1	2.26188e-21	-0.300296	0.37	0.374	8.50331e-17
SRRM1	2.28247e-21	0.253085	0.533	0.386	8.58073e-17
STX11	2.49585e-21	-0.426159	0.046	0.113	9.38289e-17
SYF2	2.74335e-21	0.263984	0.422	0.288	1.03134e-16
TRAT1	2.8346e-21	-0.294376	0.322	0.323	1.06564e-16
CALM1	3.3384e-21	-0.302251	0.763	0.809	1.25504e-16
WNK1	3.53089e-21	0.285855	0.251	0.135	1.3274e-16
ALOX5AP	3.58046e-21	-0.254532	0.425	0.406	1.34604e-16
ARHGAP25	3.677e-21	0.303655	0.118	0.036	1.38233e-16
HEXIM1	3.72379e-21	-0.463872	0.133	0.221	1.39992e-16
CCND2	3.86088e-21	0.319447	0.313	0.185	1.45146e-16
INSIG1	4.20409e-21	-0.444456	0.097	0.172	1.58049e-16
AP3S1	4.46505e-21	-0.262639	0.146	0.172	1.67859e-16
ANP32B	4.63566e-21	-0.355243	0.286	0.353	1.74273e-16
XPC	4.92259e-21	0.29663	0.166	0.069	1.8506e-16
ZNF207	5.23295e-21	0.260039	0.312	0.192	1.96727e-16
RNF216	5.48521e-21	0.268308	0.145	0.057	2.06211e-16
ACADVL	5.54427e-21	-0.305905	0.095	0.136	2.08431e-16
FAAP20	6.49053e-21	-0.367383	0.089	0.155	2.44005e-16
DUT	7.02615e-21	-0.392053	0.155	0.229	2.64141e-16
NFKBID	7.38674e-21	0.39248	0.138	0.046	2.77697e-16
CLTC	7.40354e-21	0.256384	0.128	0.046	2.78329e-16
PREX1	8.1619e-21	0.290206	0.149	0.059	3.06838e-16
BCL7B	9.15478e-21	-0.332536	0.103	0.157	3.44165e-16
ZNF224	9.70389e-21	0.25455	0.119	0.039	3.64808e-16
CEBPB	1.07324e-20	-0.451892	0.072	0.156	4.03474e-16
TRAC	1.18567e-20	-0.293257	0.822	0.799	4.45739e-16
INPP4B	1.39414e-20	0.322706	0.189	0.085	5.24114e-16
SON	1.44519e-20	0.331887	0.702	0.548	5.43306e-16
CEP350	1.49342e-20	0.303004	0.159	0.065	5.61435e-16
TMSB10	1.51498e-20	-0.273548	0.979	0.99	5.69541e-16
ZFP36	1.51704e-20	-0.392636	0.686	0.749	5.70317e-16
HEXB	1.72912e-20	-0.288619	0.057	0.101	6.50046e-16
SLC25A26	1.75122e-20	-0.359249	0.122	0.173	6.58354e-16
ASCC3	1.75476e-20	0.282122	0.142	0.053	6.59684e-16
CD40LG	1.77051e-20	0.41687	0.213	0.1	6.65606e-16
PNP	1.83976e-20	0.305073	0.169	0.073	6.91638e-16
SPG21	1.90055e-20	-0.389381	0.062	0.137	7.14494e-16
TUBA1B	1.90202e-20	0.267938	0.547	0.401	7.15046e-16
ABHD5	2.45109e-20	0.333711	0.115	0.034	9.21462e-16
DNAJB11	2.97324e-20	-0.341797	0.08	0.137	1.11776e-15
RNF10	3.26414e-20	-0.272374	0.094	0.13	1.22712e-15
CXCR6	3.32527e-20	0.488926	0.194	0.086	1.2501e-15
HMGA1	3.57244e-20	-0.326523	0.128	0.173	1.34302e-15
AKIRIN2	3.72865e-20	-0.394282	0.061	0.126	1.40175e-15
PKM	3.91989e-20	-0.257229	0.325	0.333	1.47364e-15
CCDC186	4.02563e-20	0.351162	0.181	0.079	1.5134e-15
H2AFX	4.81957e-20	-0.382685	0.041	0.11	1.81187e-15
LAGE3	4.83034e-20	-0.34151	0.065	0.118	1.81592e-15
B4GALT1	5.5493e-20	-0.307834	0.201	0.206	2.0862e-15
NKAP	5.61354e-20	0.26047	0.138	0.054	2.11036e-15
PWP1	6.65519e-20	0.252616	0.144	0.06	2.50195e-15
THUMPD1	6.67097e-20	0.258189	0.241	0.137	2.50788e-15
CCDC85B	7.08923e-20	-0.427593	0.174	0.263	2.66513e-15
RTN4	7.53096e-20	-0.315073	0.224	0.265	2.83119e-15
CSRNP1	7.58083e-20	-0.250877	0.303	0.313	2.84994e-15
ECI2	7.61788e-20	0.275021	0.112	0.035	2.86387e-15
SLC25A39	8.31931e-20	-0.311427	0.077	0.129	3.12756e-15
MAL	8.7236e-20	-0.421122	0.068	0.144	3.27955e-15
USP47	9.085e-20	0.322209	0.159	0.064	3.41542e-15
C7orf50	9.53093e-20	-0.320792	0.055	0.106	3.58306e-15
TNIP2	9.55278e-20	-0.368638	0.059	0.121	3.59127e-15
AKIRIN1	1.07854e-19	-0.328068	0.194	0.243	4.05465e-15
CORO7	1.32007e-19	0.305011	0.179	0.081	4.96267e-15
SACM1L	1.35887e-19	0.267938	0.134	0.052	5.10855e-15
TNFSF14	1.39188e-19	0.311654	0.114	0.036	5.23265e-15
CDV3	1.47464e-19	-0.35544	0.144	0.208	5.54374e-15
STAT1	1.59368e-19	0.334304	0.215	0.107	5.99127e-15
ALKBH5	1.85594e-19	-0.336172	0.104	0.163	6.97722e-15
RANBP2	2.054e-19	0.385431	0.299	0.172	7.72181e-15
ZFP36L1	2.50409e-19	0.373446	0.474	0.328	9.41387e-15
PSMD1	3.15559e-19	0.29566	0.137	0.052	1.18631e-14
TERF2IP	3.286e-19	-0.303484	0.284	0.321	1.23534e-14
DDX50	5.11645e-19	0.283726	0.148	0.06	1.92348e-14
EIF3A	5.18849e-19	0.332396	0.378	0.243	1.95056e-14
ANXA6	5.64636e-19	0.256128	0.307	0.193	2.12269e-14
PABPN1	5.85015e-19	0.307121	0.187	0.088	2.1993e-14
ITGA4	6.12288e-19	0.352224	0.249	0.133	2.30183e-14
NUCB2	6.7154e-19	0.333081	0.186	0.086	2.52459e-14
CWC27	7.72869e-19	0.259674	0.118	0.04	2.90552e-14
MKRN1	7.74961e-19	-0.30582	0.087	0.133	2.91339e-14
ANKRD28	7.83732e-19	0.370735	0.251	0.136	2.94636e-14
TNFSF10	8.16609e-19	0.279081	0.138	0.056	3.06996e-14
AP1S2	9.95129e-19	-0.361061	0.067	0.132	3.74109e-14
ZNF791	1.0757e-18	0.276038	0.15	0.065	4.044e-14
INTS6	1.35849e-18	0.33748	0.225	0.121	5.10711e-14
YWHAH	1.36529e-18	-0.418338	0.089	0.154	5.13267e-14
MITD1	1.46653e-18	0.354509	0.155	0.063	5.51327e-14
BBX	1.51904e-18	0.291368	0.26	0.149	5.7107e-14
SRSF8	1.62216e-18	-0.384612	0.105	0.174	6.09833e-14
OAZ1	1.9776e-18	-0.289404	0.891	0.884	7.43459e-14
XBP1	2.37819e-18	-0.326572	0.192	0.233	8.94057e-14
PIM2	2.53367e-18	-0.443633	0.125	0.18	9.52508e-14
USP36	2.66255e-18	0.319288	0.338	0.212	1.00096e-13
HNRNPAB	3.05976e-18	-0.283938	0.12	0.156	1.15029e-13
NFKBIZ	3.41479e-18	0.329488	0.286	0.168	1.28376e-13
GPCPD1	3.47303e-18	-0.272756	0.131	0.161	1.30565e-13
CD3D	3.5077e-18	-0.270975	0.864	0.842	1.31868e-13
MGAT2	3.76099e-18	-0.333014	0.045	0.104	1.4139e-13
POLR1E	4.01808e-18	0.264673	0.119	0.041	1.51056e-13
RNF166	4.26337e-18	-0.3279	0.091	0.148	1.60277e-13
GPR155	6.49505e-18	0.314909	0.118	0.04	2.44175e-13
RPGR	6.79659e-18	0.310055	0.101	0.03	2.55511e-13
HERC1	8.08766e-18	0.280306	0.18	0.088	3.04047e-13
SIGIRR	8.66834e-18	-0.274714	0.165	0.199	3.25878e-13
ARL2BP	9.3928e-18	-0.324445	0.089	0.141	3.53113e-13
SLA	9.43324e-18	0.396806	0.326	0.199	3.54633e-13
IMMT	9.71485e-18	0.256504	0.139	0.058	3.6522e-13
SERINC5	9.90605e-18	-0.285967	0.129	0.158	3.72408e-13
NEDD9	1.0919e-17	0.262159	0.184	0.093	4.10487e-13
FKBP5	1.0923e-17	-0.255851	0.117	0.146	4.10638e-13
ANKRD49	1.26062e-17	0.321	0.133	0.051	4.73918e-13
CARD16	1.62044e-17	-0.333868	0.256	0.243	6.09186e-13
ATRX	1.89701e-17	0.324499	0.356	0.229	7.13163e-13
PYHIN1	1.93076e-17	0.259227	0.168	0.084	7.25851e-13
ESF1	2.21154e-17	0.270617	0.151	0.068	8.31407e-13
ATP2B4	2.28046e-17	0.265537	0.163	0.078	8.57317e-13
MIR4435-2HG	2.56523e-17	-0.454062	0.115	0.159	9.64372e-13
RAB2A	2.58873e-17	-0.269658	0.159	0.191	9.73209e-13
LEPROTL1	2.61957e-17	-0.2691	0.712	0.733	9.84801e-13
GBP5	2.83008e-17	0.332211	0.139	0.057	1.06394e-12
NR1H2	3.20563e-17	-0.293462	0.157	0.199	1.20512e-12
EBPL	3.37177e-17	-0.341867	0.041	0.11	1.26758e-12
ARHGAP18	4.27228e-17	0.256931	0.108	0.037	1.60612e-12
MPG	4.63979e-17	-0.305293	0.066	0.115	1.74428e-12
BCLAF1	4.65985e-17	0.282766	0.388	0.263	1.75182e-12
ARF5	4.6979e-17	-0.314814	0.142	0.195	1.76613e-12
NSMCE1	4.84866e-17	-0.251933	0.128	0.155	1.82281e-12
NABP1	5.49511e-17	0.28895	0.24	0.138	2.06583e-12
CHIC2	5.57092e-17	-0.272317	0.086	0.123	2.09433e-12
MTCH1	5.98999e-17	-0.320972	0.119	0.168	2.25188e-12
TBCB	6.30012e-17	-0.284966	0.167	0.194	2.36847e-12
SLC7A5	6.8297e-17	-0.31182	0.124	0.158	2.56756e-12
RILPL2	7.46413e-17	-0.284636	0.21	0.234	2.80606e-12
TRIM22	8.2077e-17	0.258309	0.197	0.105	3.0856e-12
PABPC4	8.39132e-17	-0.294975	0.104	0.146	3.15463e-12
DDT	9.35589e-17	-0.264916	0.225	0.255	3.51725e-12
TUBB	9.64511e-17	0.291042	0.3	0.188	3.62598e-12
TNIP1	1.05629e-16	-0.27717	0.148	0.183	3.97102e-12
CTSB	1.09981e-16	-0.281668	0.125	0.159	4.13463e-12
DCP2	1.45422e-16	0.289935	0.139	0.058	5.46699e-12
MZT2B	1.53271e-16	-0.383975	0.262	0.36	5.76207e-12
CD84	1.87659e-16	0.290308	0.12	0.046	7.05485e-12
RAB4A	2.02457e-16	-0.29777	0.052	0.103	7.61115e-12
TGFB1	2.40843e-16	-0.376605	0.171	0.238	9.05426e-12
PITHD1	3.06745e-16	-0.300327	0.111	0.16	1.15318e-11
KRAS	3.95062e-16	-0.261258	0.136	0.17	1.4852e-11
CD59	5.39786e-16	-0.339249	0.085	0.142	2.02927e-11
GBP1	7.08278e-16	0.290955	0.109	0.038	2.6627e-11
LINC00649	7.28349e-16	0.312579	0.133	0.053	2.73816e-11
SNHG7	7.89352e-16	-0.281261	0.13	0.167	2.96749e-11
SHOC2	8.17685e-16	0.252209	0.172	0.088	3.074e-11
FLNA	8.18716e-16	-0.272093	0.144	0.168	3.07788e-11
BIRC3	9.45008e-16	-0.372349	0.493	0.534	3.55266e-11
SDF2L1	1.08412e-15	-0.29331	0.103	0.145	4.07565e-11
NSMCE3	1.28532e-15	-0.331129	0.167	0.227	4.83205e-11
KDSR	1.5541e-15	-0.287955	0.084	0.125	5.84247e-11
CHRAC1	1.75999e-15	-0.288278	0.089	0.135	6.61652e-11
DUSP4	1.96915e-15	-0.523147	0.215	0.26	7.40281e-11
ZPR1	2.90826e-15	-0.260375	0.077	0.117	1.09333e-10
CRTC3	2.96616e-15	-0.257498	0.084	0.115	1.1151e-10
CITED2	3.66142e-15	-0.447527	0.189	0.274	1.37647e-10
NAMPT	3.83341e-15	-0.273911	0.309	0.322	1.44113e-10
NR3C1	3.95676e-15	-0.274799	0.44	0.45	1.4875e-10
TMEM147	4.31017e-15	-0.272839	0.134	0.17	1.62036e-10
NME3	4.3294e-15	-0.259204	0.115	0.145	1.6276e-10
TYMP	4.84085e-15	-0.371891	0.138	0.21	1.81987e-10
CHMP4B	4.8477e-15	-0.283039	0.068	0.114	1.82244e-10
NXT1	5.12069e-15	-0.329862	0.123	0.185	1.92507e-10
YME1L1	5.64757e-15	0.303841	0.318	0.208	2.12315e-10
BAX	5.83123e-15	-0.267616	0.243	0.266	2.19219e-10
KPNA2	6.51975e-15	0.25173	0.247	0.149	2.45104e-10
ELAVL1	8.69887e-15	-0.291165	0.077	0.12	3.27025e-10
CCR6	1.0323e-14	-0.400845	0.239	0.279	3.88082e-10
QARS	1.4727e-14	-0.279307	0.067	0.116	5.53647e-10
RNF126	2.74053e-14	-0.250221	0.065	0.105	1.03027e-09
CD52	2.84213e-14	-0.257941	0.887	0.854	1.06847e-09
ZNF428	3.90452e-14	-0.274669	0.087	0.133	1.46787e-09
TMEM134	4.87558e-14	-0.253938	0.082	0.116	1.83293e-09
FAM53C	6.85747e-14	0.288495	0.172	0.089	2.578e-09
G3BP2	1.12057e-13	0.324579	0.507	0.38	4.21268e-09
RNF138	1.40851e-13	-0.296399	0.085	0.132	5.29516e-09
MYADM	1.64468e-13	0.439664	0.515	0.389	6.18301e-09
VPS51	1.65986e-13	-0.256814	0.092	0.13	6.24007e-09
IDH2	2.16543e-13	-0.279484	0.106	0.151	8.14073e-09
PPP3CC	3.19679e-13	-0.258461	0.063	0.1	1.2018e-08
NIFK	3.52316e-13	0.264239	0.168	0.089	1.3245e-08
LITAF	5.44641e-13	-0.328859	0.3	0.335	2.04752e-08
SMS	5.87253e-13	-0.275285	0.098	0.135	2.20772e-08
GADD45A	6.88069e-13	-0.337489	0.087	0.128	2.58673e-08
HGSNAT	7.05213e-13	-0.269094	0.07	0.111	2.65118e-08
BTG3	7.07883e-13	-0.273992	0.142	0.181	2.66122e-08
IGHA1	8.97327e-13	0.633907	0.72	0.609	3.37341e-08
UBALD2	9.66211e-13	-0.281979	0.101	0.148	3.63237e-08
TMUB1	2.59949e-12	-0.259617	0.063	0.109	9.77254e-08
SPRY1	2.63229e-12	0.360567	0.177	0.096	9.89584e-08
PGAP1	2.71215e-12	-0.442831	0.089	0.154	1.01961e-07
RASAL3	5.30501e-12	-0.250104	0.106	0.147	1.99437e-07
HSPA1B	5.62772e-12	0.652475	0.137	0.065	2.11569e-07
FOSB	5.94029e-12	0.61088	0.524	0.453	2.23319e-07
CCL4	7.03949e-12	1.3983	0.173	0.104	2.64643e-07
AREG	1.67969e-11	-0.353387	0.161	0.244	6.31463e-07
EPSTI1	9.76643e-11	-0.271747	0.091	0.136	3.67159e-06
SATB1	1.99043e-10	-0.253007	0.227	0.263	7.48281e-06
CD69	2.19321e-10	0.664564	0.668	0.6	8.24516e-06
RGS1	3.5057e-10	-0.273951	0.661	0.708	1.31793e-05
DUSP2	3.93082e-10	0.482316	0.506	0.396	1.47775e-05
IGLC3	7.38147e-10	0.286415	0.381	0.284	2.77499e-05
CRIP1	1.24509e-09	0.336414	0.579	0.472	4.68079e-05
FRMD4B	4.23624e-09	0.260526	0.141	0.079	0.000159257
PMAIP1	4.79823e-09	-0.310218	0.182	0.201	0.000180385
METTL8	6.94153e-09	-0.253169	0.096	0.137	0.00026096
TUBA1A	8.62465e-09	0.389896	0.489	0.389	0.000324235
GADD45B	2.69467e-08	0.267449	0.318	0.239	0.00101304
ZEB2	2.70221e-08	0.398146	0.156	0.093	0.00101587
NR4A1	3.79e-07	0.364072	0.16	0.1	0.0142481
IGKC	0.000201691	0.268372	0.879	0.909	1
GZMK	0.000700085	0.371373	0.133	0.093	1

## Sheet: DEGs_Th2 cells_NATvsHC
	p_val	avg_log2FC	pct.1	pct.2	p_val_adj
AC016831.5	0	-1.46739	0	0.399	0
AC090498.1	0	1.82584	0.503	0	0
ALDOA	0	1.93161	0.625	0.075	0
ATP5D	0	1.50149	0.413	0	0
ATP5E	0	3.30236	0.867	0	0
ATP5F1E	0	-3.92099	0	0.943	0
ATP5G2	0	2.30723	0.658	0	0
ATP5IF1	0	-1.87851	0	0.535	0
ATP5L	0	2.98712	0.822	0	0
ATP5MC2	0	-2.40088	0	0.71	0
ATP5MC3	0	-1.47276	0	0.434	0
ATP5MD	0	-1.84966	0	0.553	0
ATP5ME	0	-1.73178	0	0.512	0
ATP5MF	0	-1.54205	0	0.452	0
ATP5MG	0	-3.01141	0	0.857	0
ATP5MPL	0	-1.45575	0	0.423	0
ATP5O	0	1.59727	0.435	0	0
ATP5PF	0	-1.53512	0	0.458	0
ATP5PO	0	-1.31259	0	0.387	0
BTG1	0	1.19428	0.979	0.876	0
C19orf43	0	2.01465	0.571	0	0
COPS9	0	-1.50254	0	0.458	0
ELOB	0	-2.1705	0	0.656	0
FTH1	0	2.21964	0.993	0.766	0
FYB	0	2.0885	0.55	0	0
FYB1	0	-2.34905	0	0.651	0
GLTSCR2	0	3.29235	0.865	0	0
GNB2L1	0	4.18365	0.96	0	0
JPT1	0	-1.30101	0	0.377	0
LINC01871	0	-2.01753	0	0.418	0
MT-ATP6	0	-1.75207	0.993	0.991	0
MT-ND3	0	-2.28792	0.979	0.99	0
MTRNR2L12	0	-3.40883	0.123	0.781	0
MTRNR2L8	0	-2.37251	0.081	0.693	0
NOP53	0	-1.87309	0	0.389	0
RACK1	0	-4.19611	0	0.954	0
RP11-138A9.1	0	2.17351	0.559	0	0
RP11-138A9.2	0	1.88487	0.42	0	0
RPL13	0	1.29637	1	0.792	0
RPL13A	0	1.33408	1	0.978	0
RPL27A	0	0.821805	0.998	0.961	0
RPL31	0	1.21133	0.996	0.884	0
RPL7	0	1.2913	0.997	0.913	0
RPS17	0	2.99958	0.994	0.418	0
RPS2	0	1.3402	1	0.786	0
RPS20	0	1.35672	0.997	0.905	0
RTRAF	0	-1.40402	0	0.408	0
SARAF	0	1.63414	0.938	0.708	0
SELENOH	0	-1.34464	0	0.377	0
SELENOK	0	-2.72738	0	0.733	0
SELENOT	0	-1.31706	0	0.4	0
SELENOW	0	-1.40492	0	0.422	0
SELK	0	2.90284	0.779	0	0
SELT	0	1.59441	0.437	0	0
SEM1	0	-1.42742	0	0.43	0
TCEB2	0	1.76022	0.493	0	0
TENT5C	0	-1.66842	0	0.437	0
ATP5F1B	1.33308792560885e-319	-1.28891	0	0.373	5.01161074753392e-315
AC020916.1	2.22516340268299e-313	-1.91142	0	0.366	0
RPLP2	2.61106e-308	0.662676	1	0.99	9.81601e-304
POLR2J3.1	3.02717e-306	-1.32357	0	0.359	1.13804e-301
ATP5PD	8.25924e-297	-1.21568	0	0.349	3.10498e-292
USMG5	5.12144e-294	1.37985	0.374	0	1.92536e-289
SELENOF	5.38368e-294	-1.1403	0	0.347	2.02394e-289
AC245297.3	4.64981e-293	-1.25612	0	0.346	1.74805e-288
ATP5F1C	1.57921e-286	-1.12525	0	0.339	5.93688e-282
ATP5B	3.31173e-285	1.34986	0.364	0	1.24501e-280
MT-CYB	6.31755e-281	-1.17306	0.997	0.985	2.37502e-276
C14orf2	2.59824e-280	1.33796	0.359	0	9.76783e-276
RPS6	7.76495e-279	0.67455	0.999	0.988	2.91915e-274
HN1	1.91199e-275	1.3385	0.353	0	7.18793e-271
TRIR	5.75538e-275	-1.32097	0	0.327	2.16368e-270
JUN	3.33052e-274	1.57836	0.823	0.369	1.25208e-269
2025-09-15	4.6445e-274	1.28088	0.352	0	1.74605e-269
CYTOR	1.37689e-273	-1.37518	0	0.325	5.17627e-269
SRGN	1.15717e-266	0.957097	0.974	0.921	4.35027e-262
ATP5G3	2.00875e-264	1.28999	0.341	0	7.55171e-260
ATP5J2	2.63566e-259	1.24673	0.335	0	9.90851e-255
YBX1	3.14457e-257	1.26273	0.807	0.435	1.18217e-252
HIST1H4C	8.56243e-257	-1.66955	0.237	0.676	3.21896e-252
C14orf166	2.99978e-256	1.24002	0.332	0	1.12774e-251
ATPIF1	2.99978e-256	1.30868	0.332	0	1.12774e-251
RPL21	1.25952e-253	0.622137	1	0.991	4.73505e-249
WHSC1L1	7.45583e-252	1.27091	0.327	0	2.80295e-247
CEMIP2	2.54697e-251	-1.31219	0	0.302	9.57507e-247
ATP5J	1.73121e-248	1.20163	0.323	0	6.50832e-244
LINC-PINT	1.73121e-248	1.3697	0.323	0	6.50832e-244
AC058791.1	3.45042e-247	-1.61209	0.094	0.522	1.29715e-242
RPLP0	2.15103e-246	0.820635	0.985	0.923	8.08658e-242
SMIM26	1.07609e-239	-1.01602	0	0.289	4.04544e-235
C19orf60	1.79127e-237	1.20648	0.311	0	6.73409e-233
ELOC	2.94631e-235	-0.993712	0	0.284	1.10764e-230
MT-CO2	9.17107e-231	-0.901415	0.998	0.992	3.44777e-226
NSD3	4.47098e-229	-1.05856	0	0.278	1.68082e-224
ATP5I	1.23492e-224	1.12336	0.296	0	4.64257e-220
MT-CO3	1.47791e-224	-0.984677	1	0.996	5.55604e-220
LINC00513	6.2439e-223	-0.999026	0	0.271	2.34733e-218
PABPC1	2.86807e-222	0.999235	0.933	0.822	1.07822e-217
ATP5F1A	1.28116e-221	-0.971512	0	0.269	4.81641e-217
SHFM1	4.76939e-221	1.13777	0.292	0	1.79301e-216
GPX1	9.52963e-220	1.19906	0.29	0	3.58257e-215
CYBA	7.92309e-219	1.10852	0.816	0.381	2.9786e-214
ATP5H	1.66749e-216	1.10071	0.286	0	6.26877e-212
HNRNPA0	4.40545e-216	1.2782	0.708	0.323	1.65618e-211
EEF2	9.53348e-213	0.915614	0.899	0.742	3.58401e-208
RTF2	3.51938e-211	-0.902252	0	0.258	1.32308e-206
AC004687.1	9.53208e-211	-1.01901	0	0.257	3.58349e-206
MYEOV2	1.89093e-208	1.07684	0.277	0	7.10875e-204
PFN1	3.9664e-206	0.906895	0.908	0.561	1.49113e-201
PAXX	3.87707e-205	-0.914014	0	0.251	1.45755e-200
RGCC	1.2805e-204	1.47431	0.766	0.424	4.8139e-200
ATP5A1	2.7265e-204	1.04172	0.272	0	1.025e-199
RPL37	2.63246e-203	-0.646024	0.986	0.989	9.89646e-199
CRYBG1	1.47312e-199	-0.888323	0	0.245	5.53803e-195
C9orf142	1.15216e-196	1.06914	0.263	0	4.33144e-192
TCEB1	8.01688e-194	1.00508	0.259	0	3.01387e-189
OGA	1.31834e-190	-0.898516	0	0.235	4.95617e-186
RPS21	1.6653e-190	-0.686851	0.957	0.974	6.26051e-186
CCDC109B	3.6406e-188	1.02347	0.253	0	1.36865e-183
RP11-347P5.1	7.48825e-188	1.08702	0.252	0	2.81513e-183
AC092580.4	7.48825e-188	1.26166	0.252	0	2.81513e-183
RPL41	1.2021e-187	-0.505664	0.999	0.998	4.51916e-183
LINC00152	1.1579e-185	1.18475	0.25	0	4.35302e-181
ATP5F1	2.0522e-184	0.97288	0.248	0	7.71504e-180
ATP5PB	2.61692e-181	-0.826632	0	0.224	9.83805e-177
RP11-489E7.4	4.65635e-180	1.04341	0.243	0	1.75051e-175
RPS25	9.48715e-180	0.518935	0.996	0.983	3.5666e-175
RPS28	1.09609e-179	-0.55648	0.992	0.993	4.12062e-175
ATP5MC1	3.30842e-179	-0.818566	0	0.222	1.24377e-174
PHGR1	4.63999e-178	1.27766	0.386	0.058	1.74436e-173
STMP1	1.57797e-177	-0.804268	0	0.22	5.93221e-173
C20orf24	2.04589e-175	0.926281	0.237	0	7.69133e-171
EEF1A1	2.43677e-175	0.490794	1	0.995	9.16077e-171
RP1-313I6.12	4.16413e-175	1.06216	0.237	0	1.56546e-170
TXNIP	1.2007e-174	-1.54926	0.108	0.461	4.51392e-170
ZNF90	1.20896e-171	1.03898	0.277	0.011	4.54496e-167
IGHA2	2.11792e-171	1.83492	0.559	0.24	7.9621e-167
RPL4	1.13068e-170	0.681692	0.957	0.893	4.25069e-166
BUD23	3.55643e-169	-0.72031	0	0.21	1.337e-164
C11orf31	4.87769e-168	0.933616	0.228	0	1.83372e-163
MT-ND1	9.4879e-168	-0.947748	0.992	0.982	3.56688e-163
SRSF2	7.53667e-167	1.09028	0.713	0.399	2.83334e-162
FAM46C	8.16033e-167	1.00426	0.226	0	3.0678e-162
RPS16	7.51168e-164	0.505114	0.998	0.986	2.82394e-159
RPL23A	9.8177e-164	0.482043	0.998	0.983	3.69087e-159
ATP5C1	7.52013e-163	0.861591	0.221	0	2.82712e-158
SELENOS	1.53649e-162	-0.762129	0	0.202	5.77627e-158
FOS	3.74685e-162	0.410555	0.913	0.603	1.40859e-157
IGLC2	4.80011e-161	1.1704	0.729	0.394	1.80456e-156
RIPOR2	6.90208e-161	-0.77201	0	0.2	2.59477e-156
JCHAIN	7.91104e-161	1.00424	0.784	0.462	2.97408e-156
MESD	7.96076e-159	-0.694831	0	0.198	2.99277e-154
CREM	1.54891e-158	0.921301	0.925	0.758	5.82299e-154
LINC00493	2.16735e-157	0.854773	0.215	0	8.14793e-153
VIMP	1.40687e-155	0.905724	0.212	0	5.28898e-151
SEPW1	2.81801e-155	0.88029	0.212	0	1.0594e-150
YPEL5	4.45374e-154	0.921088	0.878	0.728	1.67434e-149
ATP5F1D	5.01625e-151	-0.76569	0	0.189	1.88581e-146
ARHGAP45	1.28619e-150	-0.702672	0	0.188	4.8353e-146
ZFP36L2	2.27226e-149	0.998753	0.895	0.707	8.54235e-145
IGHA1	3.38477e-149	0.726768	0.949	0.72	1.27247e-144
DUSP1	5.47551e-149	0.776175	0.797	0.456	2.05846e-144
UFD1	6.06205e-147	-0.666343	0	0.184	2.27897e-142
C17orf89	2.83406e-146	0.818209	0.2	0	1.06544e-141
WBSCR22	2.22623e-145	0.780757	0.199	0	8.36928e-141
POLR2J3	2.9129e-145	0.961461	0.244	0.011	1.09508e-140
TUT4	6.57538e-145	-0.715888	0	0.182	2.47195e-140
NBEAL1	6.00118e-143	1.10081	0.481	0.169	2.25608e-138
BICDL1	1.79967e-142	-0.721871	0	0.179	6.76569e-138
TSC22D3	2.38358e-141	0.86583	0.891	0.66	8.96083e-137
SELENOM	1.9144e-140	-0.654994	0	0.176	7.19698e-136
MT-ND2	7.28603e-139	0.612066	0.998	0.97	2.73911e-134
EIF1	1.98394e-138	0.530078	0.994	0.984	7.45843e-134
TMSB4X	9.98705e-137	0.464554	1	0.997	3.75453e-132
HMHA1	3.5016e-136	0.774209	0.188	0	1.31639e-131
RPS10	6.18714e-135	0.595693	0.959	0.859	2.32599e-130
C10orf54	3.09339e-133	0.798234	0.184	0	1.16293e-128
ITM2B	7.94723e-133	0.867567	0.797	0.497	2.98768e-128
CYTIP	8.75651e-133	-1.02278	0.375	0.688	3.29192e-128
AC114760.2	2.24568e-132	-0.727134	0	0.167	8.44242e-128
AIM1	9.11608e-132	0.730459	0.182	0	3.4271e-127
PPP1R15A	5.66518e-131	0.922826	0.76	0.474	2.12977e-126
LUC7L3	1.2018e-130	-0.910325	0.116	0.425	4.51804e-126
SERP1	1.26079e-130	0.943985	0.651	0.356	4.73983e-126
GPR174	2.05444e-130	-0.703506	0.002	0.176	7.72348e-126
ILF3-DT	1.44998e-129	-0.641932	0	0.163	5.45106e-125
NBDY	5.80495e-128	-0.607767	0	0.161	2.18231e-123
REX1BD	5.80495e-128	-0.628135	0	0.161	2.18231e-123
CTD-3252C9.4	5.87066e-128	0.921272	0.177	0	2.20701e-123
SINHCAF	3.66541e-127	-0.611912	0	0.16	1.37798e-122
MGEA5	4.41889e-127	0.783052	0.176	0	1.66124e-122
SELM	4.41889e-127	0.742619	0.176	0	1.66124e-122
RPL23	7.91975e-126	0.606054	0.952	0.887	2.97735e-121
AC026979.2	3.65038e-125	-0.700136	0	0.158	1.37232e-120
ODC1	6.01477e-125	1.1048	0.358	0.086	2.26119e-120
STN1	9.15244e-125	-0.590901	0	0.158	3.44077e-120
RAMMET	2.29397e-124	-0.584272	0	0.157	8.62396e-120
MCRIP1	2.29397e-124	-0.597683	0	0.157	8.62396e-120
SMIM37	1.43962e-123	-0.594088	0	0.156	5.41211e-119
RP11-51J9.5	1.03598e-122	0.784844	0.17	0	3.89465e-118
VSIR	2.25753e-122	-0.633946	0	0.155	8.48695e-118
TRAPPC2B	2.25753e-122	-0.606612	0	0.155	8.48695e-118
RPS11	6.93575e-122	0.527122	0.978	0.948	2.60743e-117
ZFP36	2.13926e-121	0.918909	0.87	0.686	8.04234e-117
LMNA	5.13519e-121	1.29238	0.702	0.46	1.93052e-116
MESDC2	2.17355e-120	0.677304	0.167	0	8.17124e-116
RTFDC1	4.23609e-120	0.660774	0.167	0	1.59252e-115
MT-ND4	9.87313e-120	-0.539608	0.998	0.986	3.7117e-115
RPS4X	3.60325e-119	0.464756	0.997	0.985	1.3546e-114
CH17-189H20.1	1.18717e-118	0.728694	0.165	0	4.46306e-114
AC243960.1	2.13165e-118	-0.612484	0	0.15	8.01373e-114
PNISR	2.51007e-118	-0.910095	0.301	0.63	9.43636e-114
MT-CO1	1.37854e-117	-0.515951	0.999	0.99	5.18247e-113
ATP5G1	4.72182e-116	0.683835	0.161	0	1.77512e-111
HNRNPA1	1.23966e-115	0.597149	0.904	0.826	4.66037e-111
C7orf73	4.90587e-114	0.661276	0.159	0	1.84431e-109
CYBC1	7.40265e-113	-0.535159	0	0.143	2.78295e-108
MT-ND6	6.41668e-112	-1.12121	0.153	0.43	2.41229e-107
TUT7	2.80053e-111	-0.593395	0	0.141	1.05283e-106
ZNF831	7.88826e-111	-0.767397	0.033	0.248	2.96551e-106
GIMAP7	1.90017e-108	-1.04164	0.132	0.41	7.1435e-104
C16orf13	5.16374e-108	0.659078	0.151	0	1.94126e-103
MCUB	9.75068e-108	-0.556795	0	0.137	3.66567e-103
RPL37A	1.05542e-107	-0.449936	0.981	0.983	3.96773e-103
RPSA	1.18477e-107	0.488638	0.979	0.948	4.45402e-103
AHNAK	1.20308e-107	-1.1544	0.259	0.537	4.52286e-103
HIKESHI	1.46916e-106	-0.507562	0	0.135	5.52314e-102
MT-ND4L	1.77583e-104	-0.94492	0.376	0.662	6.67605e-100
PCNX1	3.30603e-104	-0.514466	0	0.133	1.24287e-99
ERBIN	4.93765e-103	-0.508175	0	0.131	1.85626e-98
DYNLT1	5.38745e-103	-0.79817	0.111	0.377	2.02536e-98
RNASET2	6.67172e-102	0.926204	0.466	0.221	2.50817e-97
CENPX	7.35305e-102	-0.489375	0	0.13	2.7643e-97
GIMAP4	1.07188e-100	-0.939604	0.075	0.314	4.02963e-96
AC016831.1	1.09182e-100	-0.531517	0	0.128	4.10459e-96
JUND	6.92273e-100	-0.966191	0.643	0.747	2.60253e-95
KHDC4	1.6165e-99	-0.495567	0	0.127	6.07706e-95
SPG20	6.47686e-99	0.618924	0.138	0	2.43491e-94
SPART	9.73106e-99	-0.492976	0	0.126	3.65829e-94
SMIM27	2.3864e-98	-0.476131	0	0.125	8.97143e-94
AC025164.1	5.85043e-98	-0.554828	0	0.125	2.19941e-93
CMPK1	6.41223e-98	0.892674	0.443	0.19	2.41062e-93
CCDC32	3.51284e-97	-0.46975	0	0.124	1.32062e-92
TMEM2	6.15479e-97	0.616728	0.136	0	2.31383e-92
LINC01934	8.60372e-97	-0.529199	0	0.123	3.23448e-92
MIA2	5.15614e-96	-0.476329	0	0.122	1.9384e-91
ZRANB2	5.532e-96	-0.699259	0.073	0.302	2.0797e-91
AC020571.3	1.5822e-95	0.684566	0.134	0	5.94812e-91
CIRBP	3.64979e-95	0.67503	0.783	0.617	1.3721e-90
HNRNPA2B1	6.11833e-95	-0.723497	0.598	0.814	2.30013e-90
PSMD5-AS1	2.11683e-94	0.596256	0.132	0	7.958e-90
LINC00657	7.73324e-94	0.612575	0.132	0	2.90723e-89
DMAC1	1.10135e-93	-0.499954	0	0.12	4.1404e-89
AL121944.1	6.56681e-93	-0.523478	0	0.119	2.46873e-88
SQOR	3.91053e-92	-0.477818	0	0.118	1.47012e-87
UFD1L	7.1601e-92	0.526574	0.129	0	2.69177e-87
RPL10A	7.95793e-92	0.401263	0.991	0.97	2.9917e-87
EIF3F	1.9936e-91	0.799436	0.582	0.334	7.49476e-87
LINC00936	4.97046e-91	0.584075	0.128	0	1.8686e-86
MARCKSL1	7.22697e-91	0.934172	0.261	0.059	2.71691e-86
AC020571.1	8.1958e-90	-0.473184	0	0.115	3.08113e-85
FAM177A1	1.15901e-89	0.857224	0.623	0.434	4.35719e-85
SP110	5.50257e-89	-0.659285	0.039	0.228	2.06864e-84
MT-ATP8	1.07765e-88	-0.729748	0.051	0.252	4.0513e-84
CFD	3.7071e-88	0.692647	0.167	0.011	1.39365e-83
HLA-C	5.72138e-88	0.50325	0.975	0.934	2.1509e-83
RPL27	2.096e-87	0.414759	0.989	0.961	7.87972e-83
LINC01420	7.79592e-87	0.507983	0.122	0	2.9308e-82
LINC00623	1.92603e-86	-0.560043	0.014	0.167	7.24073e-82
WASHC3	1.43444e-85	-0.438936	0	0.109	5.39265e-81
PNN	2.87752e-85	-0.76028	0.182	0.445	1.08177e-80
KRT10	8.70463e-85	0.822183	0.4	0.159	3.27242e-80
ARID1B	1.60156e-84	-0.694119	0.05	0.244	6.02092e-80
GUK1	2.90207e-84	0.761469	0.581	0.358	1.091e-79
FAM103A1	4.76313e-84	0.488902	0.118	0	1.79065e-79
CALM1	6.90316e-84	0.56995	0.892	0.763	2.59517e-79
CSKMT	1.20214e-83	-0.426608	0	0.107	4.51933e-79
RPL9	2.16668e-83	0.359443	0.997	0.982	8.14541e-79
MUC20-OT1	2.9121e-83	-0.428133	0	0.107	1.09478e-78
INTS11	4.13196e-82	-0.40868	0	0.105	1.55337e-77
C14orf1	7.95164e-82	0.490993	0.115	0	2.98934e-77
FAM195B	7.95164e-82	0.489957	0.115	0	2.98934e-77
TMA7	8.00952e-82	-0.568636	0.761	0.902	3.0111e-77
FAM60A	1.50622e-81	0.508422	0.115	0	5.66248e-77
LINC00969	5.40123e-81	0.522925	0.114	0	2.03054e-76
ILF3-AS1	5.40123e-81	0.551754	0.114	0	2.03054e-76
RAB5IF	5.84659e-81	-0.395551	0	0.104	2.19797e-76
MYL12A	7.47774e-81	-0.628741	0.701	0.848	2.81118e-76
TPT1	1.08594e-80	-0.455878	0.998	0.993	4.08248e-76
IER2	4.95112e-80	0.886698	0.525	0.276	1.86132e-75
TAGAP	6.39846e-80	-0.963612	0.159	0.391	2.40544e-75
NORAD	8.24992e-80	-0.406851	0	0.102	3.10147e-75
ETFRF1	8.24992e-80	-0.381261	0	0.102	3.10147e-75
CCDC64	1.31069e-79	0.516523	0.112	0	4.9274e-75
DDX17	2.41544e-79	-0.735064	0.176	0.429	9.08059e-75
TENT4B	1.16092e-78	-0.423838	0	0.101	4.36435e-74
B2M	5.37325e-78	0.292196	0.999	0.987	2.02002e-73
MMP24-AS1	5.97968e-78	0.487823	0.11	0	2.248e-73
RPS27	7.73773e-78	-0.330537	1	0.997	2.90892e-73
KIAA1551	1.75334e-77	-0.748884	0.124	0.353	6.59149e-73
LINC00869	1.43542e-76	0.490232	0.108	0	5.39633e-72
ZCCHC11	2.70885e-76	0.490521	0.108	0	1.01837e-71
PLK3	2.7132e-76	0.820226	0.383	0.174	1.02e-71
MFSD14A	4.79922e-76	0.564184	0.135	0.006	1.80422e-71
CTA-29F11.1	5.111e-76	0.507105	0.107	0	1.92143e-71
STK4	6.02637e-76	-0.739435	0.458	0.695	2.26555e-71
PTPRC	8.92396e-76	-0.689186	0.725	0.827	3.35487e-71
HEXIM1	4.8753e-74	0.804691	0.341	0.133	1.83282e-69
C21orf59	8.15122e-74	0.470969	0.104	0	3.06437e-69
H2AFX	9.29968e-74	0.705699	0.209	0.041	3.49612e-69
ACTG1	2.14954e-73	-0.611641	0.83	0.933	8.08099e-69
RNF19A	2.47509e-73	-0.90375	0.189	0.42	9.30484e-69
APOA1BP	1.0246e-72	0.425433	0.103	0	3.8519e-68
EIF4A3	1.04663e-72	0.804341	0.335	0.133	3.93468e-68
RPL7A	1.21884e-72	-0.439296	0.976	0.98	4.5821e-68
NAP1L1	7.3399e-72	0.543382	0.747	0.644	2.75936e-67
RNF213	2.04009e-70	-0.727576	0.261	0.509	7.66952e-66
PSMB9	2.93471e-70	-0.713083	0.256	0.506	1.10327e-65
RAP1B	1.09456e-68	-0.65994	0.208	0.449	4.11487e-64
GOLGB1	2.72595e-68	-0.844095	0.178	0.407	1.02479e-63
DDX39B	5.5203e-68	-0.522935	0.041	0.199	2.0753e-63
TRAF3IP3	8.649e-67	-0.683438	0.129	0.342	3.2515e-62
RPL18A	6.39997e-66	0.294256	0.999	0.992	2.40601e-61
RPL36	7.73549e-66	-0.319247	0.995	0.99	2.90808e-61
ITGAL	1.20192e-65	-0.658933	0.084	0.273	4.51849e-61
KANSL1	2.49472e-65	-0.662111	0.091	0.281	9.37864e-61
ATP1B3	5.03074e-65	0.779349	0.463	0.306	1.89126e-60
SMARCA2	8.76208e-65	-0.572809	0.063	0.235	3.29402e-60
BTG2	1.22196e-64	-0.816508	0.385	0.615	4.59384e-60
PRPF4B	1.2639e-64	-0.644794	0.127	0.335	4.75152e-60
HMGN1	2.98088e-64	0.672645	0.528	0.302	1.12063e-59
DCN	3.34541e-64	0.473313	0.109	0.003	1.25767e-59
2025-09-07	6.00878e-64	-0.65075	0.388	0.627	2.25894e-59
CLDND1	9.13452e-64	-0.676327	0.217	0.447	3.43403e-59
AC016831.7	1.10565e-63	0.794076	0.372	0.197	4.15657e-59
MZT2A	1.8463e-63	0.708776	0.388	0.196	6.94098e-59
MACF1	5.43565e-63	-0.619876	0.116	0.315	2.04348e-58
IFRD1	5.87121e-63	0.769471	0.377	0.194	2.20722e-58
EVL	8.92274e-63	-0.61992	0.44	0.675	3.35442e-58
ARPC5	1.03206e-62	-0.645351	0.264	0.502	3.87992e-58
LTB	2.09228e-62	0.401733	0.646	0.401	7.86573e-58
UQCR10	4.4431e-62	-0.649246	0.304	0.541	1.67034e-57
IGFBP7	8.66731e-62	0.476781	0.107	0.004	3.25839e-57
PLCG2	2.7035e-61	-1.53675	0.027	0.161	1.01636e-56
CCNI	3.73331e-61	0.576845	0.714	0.533	1.4035e-56
NFKBIA	8.59242e-61	0.35917	0.619	0.376	3.23023e-56
EIF3E	1.37232e-60	0.512218	0.702	0.622	5.15909e-56
PPP1R12A	1.89374e-60	-0.588751	0.149	0.357	7.11932e-56
RPL3	9.34999e-60	0.261156	0.999	0.989	3.51504e-55
ATXN7	6.22797e-59	0.590125	0.158	0.027	2.34134e-54
RPS4Y1	1.89275e-58	-0.560206	0.317	0.55	7.1156e-54
TNFRSF4	2.23388e-58	0.937453	0.256	0.115	8.39803e-54
RPL6	3.06722e-58	0.311304	0.993	0.982	1.15309e-53
XRCC5	4.44786e-58	-0.579029	0.227	0.451	1.67213e-53
TPGS1	7.95855e-58	0.528619	0.148	0.023	2.99194e-53
CHMP1B	1.71683e-57	0.758104	0.482	0.282	6.45426e-53
SLC25A6	1.78205e-57	0.457665	0.776	0.668	6.69946e-53
CD55	1.1532e-56	0.778174	0.393	0.23	4.33533e-52
KLF6	3.20036e-56	0.443638	0.863	0.706	1.20314e-51
EIF3L	4.43939e-56	0.582358	0.53	0.368	1.66894e-51
H3F3B	6.65769e-56	0.365822	0.98	0.952	2.50289e-51
IDS	7.9795e-56	0.624515	0.623	0.481	2.99981e-51
LCP1	1.3261e-55	-0.660078	0.285	0.507	4.98534e-51
PTPN6	1.98739e-55	-0.524859	0.035	0.17	7.47138e-51
PRDM1	3.02397e-55	-0.56133	0.051	0.197	1.13683e-50
PNRC1	3.7357e-55	0.585581	0.701	0.551	1.4044e-50
MPHOSPH8	4.73889e-55	-0.599214	0.243	0.463	1.78154e-50
PTGES3	6.48774e-55	-0.532	0.39	0.62	2.439e-50
COTL1	1.5567e-54	0.657978	0.552	0.363	5.85225e-50
SNX6	3.26557e-54	-0.522039	0.14	0.33	1.22766e-49
APOBEC3G	3.55491e-54	-0.584201	0.06	0.213	1.33643e-49
RPL8	6.40506e-54	0.27731	0.992	0.972	2.40792e-49
OXNAD1	8.12795e-54	-0.530367	0.086	0.253	3.05562e-49
GTF2B	1.31227e-53	-0.576845	0.166	0.365	4.93336e-49
JTB	1.32698e-53	0.632196	0.402	0.214	4.98864e-49
SLFN5	1.37825e-53	-0.600823	0.092	0.263	5.18138e-49
PDIA3	2.36824e-53	0.644821	0.391	0.239	8.90317e-49
CALM2	6.24946e-53	0.480688	0.777	0.704	2.34942e-48
VIM	6.76535e-53	0.705898	0.837	0.724	2.54336e-48
NECAP1	7.7691e-53	-0.446724	0.045	0.18	2.92072e-48
CSRNP1	2.0142e-52	0.626871	0.461	0.303	7.57219e-48
SCAND1	2.19572e-52	0.651432	0.31	0.142	8.25461e-48
BUB3	2.39564e-52	-0.490098	0.173	0.366	9.00618e-48
DOCK8	2.41631e-52	-0.492782	0.162	0.354	9.08389e-48
REL	5.58894e-52	-0.720707	0.513	0.678	2.10111e-47
N4BP2L2	6.9846e-52	-0.546633	0.387	0.61	2.62579e-47
RPS5	8.3954e-52	0.317147	0.981	0.962	3.15617e-47
RBM3	1.14221e-51	0.52896	0.612	0.477	4.29401e-47
VPS13C	2.7899e-51	-0.517389	0.085	0.246	1.04884e-46
TNFAIP8	3.74613e-51	-0.528551	0.189	0.388	1.40832e-46
RAC1	4.5307e-51	0.645598	0.314	0.143	1.70327e-46
SDF4	8.37382e-51	0.591746	0.223	0.08	3.14805e-46
PJA2	9.05651e-51	-0.523091	0.072	0.226	3.40471e-46
HES4	1.08009e-50	0.552424	0.112	0.012	4.06047e-46
ARL5A	1.25891e-50	0.512776	0.151	0.03	4.73276e-46
HIST1H1D	1.95047e-50	-0.421595	0.019	0.126	7.33261e-46
ACTR3	2.16368e-50	-0.558855	0.281	0.496	8.13415e-46
SLBP	4.54588e-50	0.615057	0.232	0.092	1.70898e-45
CLEC2B	1.20889e-49	-0.64872	0.331	0.544	4.54469e-45
SP100	1.70388e-49	-0.510853	0.128	0.304	6.40556e-45
GNAI2	3.53518e-49	-0.518129	0.173	0.364	1.32902e-44
MYL12B	4.11023e-49	-0.505394	0.594	0.768	1.5452e-44
SYTL3	8.79368e-49	-0.696663	0.318	0.52	3.3059e-44
ARID5A	1.14408e-48	0.615996	0.346	0.187	4.30104e-44
IL7R	1.8142e-48	-0.601309	0.703	0.685	6.82032e-44
MAP1LC3B	1.9005e-48	0.615754	0.37	0.212	7.14475e-44
IQGAP1	3.06111e-48	-0.568085	0.2	0.397	1.15079e-43
GADD45GIP1	3.59744e-48	0.579319	0.313	0.148	1.35242e-43
AIP	4.20489e-48	-0.4699	0.103	0.264	1.58078e-43
TTC14	7.41389e-48	-0.452155	0.106	0.267	2.78718e-43
H2AFV	8.01174e-48	0.592104	0.414	0.274	3.01193e-43
TMF1	8.92992e-48	-0.542484	0.192	0.385	3.35711e-43
STAG2	1.49372e-47	-0.501197	0.091	0.249	5.61551e-43
RSRP1	1.62959e-47	-0.577829	0.411	0.622	6.12629e-43
UBB	2.60441e-47	0.419417	0.898	0.862	9.791e-43
MTPN	4.34661e-47	-0.475096	0.107	0.269	1.63407e-42
YWHAQ	5.59637e-47	0.614197	0.378	0.229	2.1039e-42
HNRNPA3	7.5773e-47	-0.579827	0.395	0.592	2.84861e-42
ATP1A1	1.18673e-46	0.612761	0.389	0.241	4.46138e-42
PPIL4	1.41266e-46	-0.484867	0.118	0.285	5.31074e-42
VPS36	3.79955e-46	-0.448739	0.054	0.184	1.4284e-41
SNRPD2	6.34279e-46	0.484609	0.653	0.532	2.38451e-41
COX17	7.4989e-46	-0.510472	0.188	0.376	2.81914e-41
SAMSN1	1.4339e-45	-0.609665	0.532	0.705	5.39061e-41
RNF139	1.43849e-45	0.614531	0.279	0.133	5.40785e-41
CD3G	1.44605e-45	-0.558238	0.457	0.646	5.43629e-41
CRIP1	1.53877e-45	-0.796533	0.416	0.579	5.78484e-41
IGHG4	1.6463e-45	0.442527	0.1	0.01	6.18911e-41
BAZ1A	1.91722e-45	0.628966	0.385	0.244	7.20758e-41
TNFAIP3	1.9213e-45	-0.763367	0.737	0.77	7.22295e-41
FABP1	6.8762e-45	0.571336	0.224	0.079	2.58504e-40
RFC1	1.52914e-44	-0.406133	0.065	0.195	5.74863e-40
ARPC3	1.68825e-44	-0.506052	0.582	0.755	6.34681e-40
CSNK2A1	1.95089e-44	-0.438908	0.038	0.155	7.33417e-40
ZBTB20	2.35274e-44	-0.545472	0.092	0.244	8.8449e-40
INSIG1	3.28237e-44	0.641295	0.233	0.097	1.23397e-39
RSBN1L	4.4967e-44	-0.50418	0.106	0.264	1.69049e-39
NDFIP1	5.98963e-44	0.595657	0.311	0.169	2.25174e-39
TOMM7	1.03678e-43	-0.384384	0.835	0.903	3.89767e-39
IFI16	3.02783e-43	-0.462884	0.175	0.349	1.13828e-38
CDK13	3.94913e-43	-0.428299	0.044	0.164	1.48463e-38
RPS24	4.82189e-43	-0.254203	0.996	0.987	1.81274e-38
DNAJA1	5.06703e-43	-0.521092	0.528	0.718	1.9049e-38
XRN1	7.09871e-43	-0.400115	0.049	0.168	2.66869e-38
IKZF3	9.52298e-43	-0.570539	0.093	0.242	3.58007e-38
ARL6IP4	1.32809e-42	0.566723	0.446	0.283	4.99284e-38
VPS4B	1.56227e-42	-0.466358	0.112	0.267	5.87321e-38
RPS27L	1.74092e-42	-0.498851	0.303	0.501	6.54481e-38
NDUFC1	2.62852e-42	-0.495495	0.11	0.266	9.88166e-38
C19orf24	3.05915e-42	0.54377	0.237	0.1	1.15006e-37
IRS2	3.30392e-42	0.595125	0.294	0.162	1.24208e-37
NHSL2	6.30284e-42	0.377486	0.108	0.018	2.36949e-37
BTN3A2	7.30033e-42	-0.493933	0.108	0.262	2.74449e-37
NKG7	7.61259e-42	-0.883127	0.142	0.302	2.86188e-37
GCC2	9.19761e-42	-0.62955	0.263	0.448	3.45775e-37
MCL1	1.08848e-41	0.497137	0.757	0.629	4.09204e-37
OSTF1	1.14236e-41	-0.495728	0.258	0.45	4.2946e-37
RAB8B	1.44382e-41	-0.489936	0.142	0.307	5.42789e-37
UTRN	1.88033e-41	-0.463072	0.105	0.255	7.06892e-37
ZNF331	1.88789e-41	-0.736051	0.508	0.632	7.09733e-37
CLIC1	2.62766e-41	-0.479444	0.523	0.709	9.87842e-37
SLC25A3	2.67761e-41	0.48667	0.586	0.451	1.00662e-36
PTPN22	3.28395e-41	-0.627675	0.236	0.419	1.23457e-36
NACA	4.20166e-41	-0.351324	0.93	0.959	1.57957e-36
SP140	5.03265e-41	-0.466515	0.073	0.208	1.89197e-36
ARL5B	5.21313e-41	-0.406607	0.021	0.115	1.95982e-36
CEBPZ	1.00469e-40	-0.503249	0.145	0.309	3.77702e-36
SERTAD1	1.03361e-40	0.625127	0.381	0.225	3.88573e-36
NDUFA12	1.16184e-40	-0.473567	0.185	0.36	4.36783e-36
BOD1L1	1.23231e-40	-0.448629	0.062	0.189	4.63275e-36
LCP2	2.48376e-40	-0.435876	0.061	0.186	9.33743e-36
IFITM1	2.53627e-40	-0.545198	0.183	0.356	9.53486e-36
SKAP1	3.52068e-40	-0.471866	0.216	0.395	1.32356e-35
BTF3	3.59954e-40	0.31214	0.909	0.879	1.35321e-35
ACAP1	4.22699e-40	-0.491147	0.458	0.645	1.58909e-35
SETX	4.67859e-40	-0.425926	0.055	0.177	1.75887e-35
MITD1	6.82649e-40	-0.46028	0.042	0.155	2.56635e-35
HSP90AA1	6.95906e-40	-0.565249	0.834	0.904	2.61619e-35
CMTM8	6.97992e-40	0.498214	0.128	0.035	2.62403e-35
THEMIS	9.0614e-40	-0.404623	0.064	0.188	3.40654e-35
SCAF11	9.45011e-40	-0.525863	0.28	0.468	3.55268e-35
THUMPD3-AS1	1.28973e-39	-0.394304	0.132	0.282	4.84859e-35
RPL30	1.34406e-39	-0.258008	0.998	0.99	5.05284e-35
SLC3A2	2.33662e-39	0.543285	0.335	0.199	8.78427e-35
GBP5	2.36574e-39	-0.516219	0.034	0.139	8.89378e-35
HNRNPR	2.75063e-39	-0.504113	0.187	0.359	1.03407e-34
RAD21	3.73306e-39	-0.453877	0.123	0.273	1.40341e-34
SNHG8	4.76039e-39	-0.556275	0.391	0.573	1.78962e-34
CST3	5.72905e-39	0.371254	0.103	0.015	2.15378e-34
RELB	6.4773e-39	0.534116	0.207	0.092	2.43507e-34
CD69	9.53453e-39	-0.965249	0.611	0.668	3.58441e-34
PITHD1	1.0281e-38	0.528297	0.242	0.111	3.86503e-34
RUNX3	1.11115e-38	-0.64544	0.334	0.508	4.17727e-34
SF1	1.77505e-38	0.48069	0.57	0.455	6.67312e-34
METTL9	2.15481e-38	0.525092	0.293	0.164	8.10079e-34
ZNF721	2.21564e-38	-0.347937	0.045	0.152	8.32948e-34
SYNE1	2.34217e-38	-0.437505	0.047	0.161	8.80516e-34
LDHA	2.54572e-38	0.444025	0.688	0.63	9.57038e-34
SOD2	3.55721e-38	0.557839	0.235	0.119	1.3373e-33
TMBIM4	4.54003e-38	-0.38486	0.179	0.34	1.70678e-33
KRR1	4.8332e-38	-0.399683	0.124	0.269	1.81699e-33
SYNRG	5.56649e-38	-0.36319	0.084	0.211	2.09267e-33
PERP	1.73262e-37	0.563622	0.212	0.098	6.51362e-33
S100A11	2.05099e-37	-0.512078	0.449	0.634	7.71048e-33
MIER1	2.47291e-37	-0.465261	0.135	0.287	9.29666e-33
GOLGA4	2.59563e-37	-0.51737	0.158	0.318	9.75799e-33
P4HB	3.33759e-37	0.532255	0.298	0.169	1.25474e-32
ACTN4	3.70562e-37	-0.413532	0.132	0.279	1.39309e-32
DPP7	4.11384e-37	0.519014	0.304	0.161	1.54656e-32
CHMP4A	4.25268e-37	-0.419568	0.223	0.394	1.59875e-32
PRMT9	5.46949e-37	-0.508546	0.122	0.27	2.0562e-32
MYH9	6.33023e-37	-0.505295	0.257	0.435	2.37979e-32
TGOLN2	7.38261e-37	-0.438891	0.122	0.269	2.77542e-32
DNAJC8	7.9799e-37	-0.434774	0.234	0.409	2.99997e-32
FTX	1.18429e-36	-0.357981	0.025	0.117	4.45224e-32
ATXN7L3B	1.28774e-36	-0.360842	0.045	0.152	4.84114e-32
TRAF1	1.73185e-36	-0.411203	0.096	0.228	6.51072e-32
C1QBP	1.91448e-36	0.521176	0.268	0.134	7.19729e-32
SLAMF1	2.07762e-36	-0.405925	0.067	0.187	7.81059e-32
GABPB1-AS1	2.10712e-36	-0.478531	0.069	0.191	7.92151e-32
SENP7	2.16433e-36	-0.295217	0.038	0.133	8.13657e-32
COX20	2.23803e-36	-0.405846	0.168	0.324	8.41365e-32
OGT	2.69542e-36	-0.441958	0.076	0.202	1.01331e-31
CLTB	3.10779e-36	0.493043	0.208	0.09	1.16834e-31
2025-09-01	3.21809e-36	0.523395	0.34	0.191	1.20981e-31
TRIM38	3.30415e-36	-0.420012	0.068	0.19	1.24216e-31
STAT1	3.37175e-36	-0.508435	0.084	0.215	1.26758e-31
NFKBIZ	3.6344e-36	-0.480465	0.136	0.286	1.36632e-31
ACTB	4.28119e-36	0.329284	0.981	0.965	1.60947e-31
PSMA5	5.84057e-36	-0.432281	0.177	0.339	2.1957e-31
CCNT1	8.16652e-36	-0.405475	0.06	0.176	3.07012e-31
TCF25	8.269e-36	-0.447709	0.304	0.486	3.10865e-31
THRAP3	8.38304e-36	-0.475754	0.228	0.4	3.15152e-31
TNFRSF18	8.84214e-36	0.597701	0.201	0.086	3.32411e-31
TRAC	9.45001e-36	0.441213	0.859	0.822	3.55264e-31
PDCD10	1.59383e-35	-0.365444	0.11	0.244	5.99185e-31
CCDC85B	1.69825e-35	0.527263	0.324	0.174	6.38441e-31
SAMHD1	2.2495e-35	-0.431225	0.102	0.236	8.45677e-31
CHORDC1	2.47121e-35	-0.381572	0.097	0.227	9.29025e-31
ASXL2	2.64361e-35	-0.406571	0.043	0.147	9.93841e-31
HELB	3.4112e-35	-0.327179	0.037	0.131	1.2824e-30
PFDN2	4.95603e-35	-0.424829	0.173	0.331	1.86317e-30
PA2G4	5.98999e-35	-0.451499	0.225	0.394	2.25188e-30
ZBTB38	6.29096e-35	-0.389365	0.073	0.191	2.36502e-30
TMOD3	6.44161e-35	-0.30369	0.09	0.207	2.42166e-30
CXCR4	8.03946e-35	-0.386113	0.861	0.831	3.02235e-30
IRF3	9.51173e-35	-0.438128	0.093	0.224	3.57584e-30
TMEM258	9.94034e-35	-0.399471	0.346	0.527	3.73697e-30
PTP4A1	1.02385e-34	0.539565	0.281	0.167	3.84905e-30
PPP2CA	1.12936e-34	0.498884	0.288	0.159	4.24572e-30
SMG1	1.15947e-34	-0.42014	0.106	0.24	4.35891e-30
KMT2A	1.6077e-34	-0.432637	0.108	0.244	6.044e-30
DYNC1H1	1.65855e-34	-0.425547	0.112	0.25	6.23517e-30
ARID1A	1.86813e-34	-0.368851	0.065	0.18	7.02305e-30
ATM	1.99616e-34	-0.421347	0.141	0.287	7.50436e-30
CALCOCO2	2.00081e-34	-0.398312	0.071	0.189	7.52183e-30
TRAPPC4	2.44996e-34	-0.441846	0.116	0.256	9.21036e-30
IL16	2.53771e-34	-0.35583	0.072	0.186	9.54025e-30
MRPS31	3.3225e-34	-0.35004	0.027	0.118	1.24906e-29
ZFAND5	4.4469e-34	0.503053	0.3	0.183	1.67177e-29
COX5A	4.60493e-34	0.501524	0.279	0.147	1.73118e-29
NABP1	5.15053e-34	-0.469795	0.106	0.24	1.93629e-29
NUFIP2	5.23387e-34	-0.390999	0.08	0.201	1.96762e-29
RECQL	6.33454e-34	-0.322365	0.049	0.149	2.38141e-29
ARHGDIB	6.36846e-34	0.299921	0.889	0.886	2.39416e-29
RPAP2	6.44458e-34	-0.287264	0.022	0.104	2.42278e-29
TAF1D	7.44259e-34	-0.431865	0.279	0.452	2.79797e-29
PER1	9.21977e-34	-0.444708	0.164	0.317	3.46608e-29
SRI	9.47116e-34	-0.354572	0.205	0.359	3.56059e-29
CEBPB	1.31233e-33	0.501903	0.189	0.072	4.93358e-29
ANKRD49	1.40847e-33	-0.405209	0.037	0.133	5.295e-29
PRKDC	1.52692e-33	-0.383989	0.066	0.181	5.74029e-29
SNRPD3	1.62793e-33	-0.409635	0.192	0.348	6.12006e-29
CREBZF	1.83954e-33	-0.250008	0.029	0.108	6.91558e-29
RSRC2	2.67517e-33	-0.429986	0.329	0.506	1.0057e-28
RNASEK	2.86727e-33	-0.284016	0.03	0.116	1.07792e-28
CD46	3.49434e-33	-0.345681	0.11	0.24	1.31366e-28
ADH5	3.80595e-33	-0.338055	0.069	0.181	1.43081e-28
IMP3	3.9873e-33	0.441152	0.203	0.085	1.49899e-28
SRP54	5.24691e-33	-0.340508	0.091	0.21	1.97252e-28
COPB2	5.35938e-33	-0.319739	0.043	0.141	2.0148e-28
CIR1	6.53143e-33	-0.404109	0.116	0.25	2.45543e-28
C7orf50	6.94507e-33	0.447791	0.154	0.055	2.61093e-28
ZNF638	7.46371e-33	-0.336114	0.052	0.154	2.80591e-28
NFKBID	7.5751e-33	-0.442252	0.04	0.138	2.84778e-28
C12orf65	8.69432e-33	-0.282664	0.067	0.17	3.26854e-28
PRRC2B	9.27321e-33	-0.253323	0.054	0.145	3.48617e-28
GYPC	9.92009e-33	0.457537	0.395	0.298	3.72936e-28
KIF2A	1.1606e-32	-0.294398	0.048	0.142	4.36315e-28
SPOCK2	1.47546e-32	0.435145	0.541	0.444	5.54685e-28
ATP6V1F	1.48399e-32	-0.402016	0.239	0.401	5.57893e-28
DOCK2	1.70594e-32	-0.379647	0.073	0.187	6.41333e-28
NCL	1.77597e-32	-0.493402	0.545	0.668	6.67657e-28
DDX46	1.94284e-32	-0.408454	0.236	0.399	7.30393e-28
TPM3	2.18792e-32	-0.45105	0.493	0.656	8.22525e-28
IGHM	2.27585e-32	0.493185	0.169	0.064	8.55584e-28
NDUFS5	2.72393e-32	0.348773	0.703	0.652	1.02403e-27
BST2	3.41716e-32	-0.37702	0.174	0.321	1.28465e-27
SOCS1	4.16608e-32	0.492465	0.228	0.099	1.5662e-27
SLC16A3	4.52295e-32	0.442247	0.147	0.05	1.70036e-27
CD47	4.85822e-32	0.483214	0.324	0.19	1.8264e-27
NDUFB3	4.92404e-32	-0.40211	0.126	0.262	1.85114e-27
ALKBH5	5.5574e-32	0.480379	0.215	0.104	2.08925e-27
RHBDD2	5.96195e-32	0.507091	0.219	0.11	2.24134e-27
IRF2	8.39344e-32	-0.366515	0.059	0.165	3.15543e-27
MDM4	8.41551e-32	-0.335684	0.101	0.219	3.16373e-27
LINC00649	9.43142e-32	-0.401975	0.038	0.133	3.54565e-27
ZNF24	9.95426e-32	-0.398582	0.096	0.22	3.74221e-27
DGKA	9.98413e-32	-0.328333	0.045	0.141	3.75343e-27
GSPT1	1.12377e-31	0.466323	0.3	0.191	4.2247e-27
EXOSC1	1.17742e-31	-0.351697	0.075	0.188	4.42641e-27
UBE2B	1.23234e-31	0.449126	0.47	0.363	4.63285e-27
NUB1	1.59743e-31	-0.360055	0.07	0.181	6.00539e-27
CMC1	1.9628e-31	-0.399379	0.051	0.15	7.37896e-27
PARP14	1.99858e-31	-0.335586	0.051	0.15	7.51348e-27
NEDD9	2.26887e-31	-0.389703	0.072	0.184	8.5296e-27
HGSNAT	2.35409e-31	0.450235	0.173	0.07	8.84997e-27
GABPB1	2.87484e-31	0.470102	0.174	0.072	1.08077e-26
TRIM13	3.20015e-31	-0.36633	0.033	0.123	1.20307e-26
UBE2S	3.42721e-31	0.541855	0.26	0.137	1.28843e-26
PRDM2	3.51e-31	-0.443269	0.117	0.249	1.31955e-26
OPTN	4.93109e-31	-0.391976	0.138	0.275	1.8538e-26
VAMP8	5.25539e-31	-0.419924	0.326	0.495	1.97571e-26
TMED2	5.67641e-31	0.448161	0.362	0.247	2.13399e-26
CD40LG	5.7694e-31	-0.480294	0.091	0.213	2.16895e-26
SAMD9	7.21585e-31	-0.374257	0.083	0.199	2.71273e-26
COPB1	7.52477e-31	-0.416504	0.102	0.228	2.82886e-26
CHCHD1	8.17978e-31	-0.356711	0.064	0.17	3.07511e-26
GNA15	8.79157e-31	0.416983	0.1	0.026	3.3051e-26
CBLB	8.81573e-31	-0.436137	0.118	0.25	3.31418e-26
ACTR2	1.02667e-30	-0.41914	0.275	0.439	3.85964e-26
NECAP2	1.03329e-30	-0.32173	0.113	0.234	3.88454e-26
CHCHD10	1.32962e-30	0.456025	0.191	0.081	4.99859e-26
MRPL41	1.40272e-30	0.465448	0.241	0.121	5.27339e-26
TLN1	1.43449e-30	-0.307591	0.107	0.224	5.39281e-26
CDKN1B	1.58719e-30	-0.458719	0.198	0.35	5.96687e-26
DCXR	1.62618e-30	0.504832	0.246	0.136	6.11347e-26
ARHGAP30	1.6355e-30	-0.367961	0.119	0.247	6.1485e-26
CYLD	2.78988e-30	-0.404114	0.198	0.348	1.04883e-25
FRG1	3.05733e-30	-0.372914	0.094	0.213	1.14937e-25
ITGA4	3.17227e-30	-0.401268	0.12	0.249	1.19258e-25
SDE2	3.29124e-30	-0.260096	0.033	0.115	1.23731e-25
C6orf48	3.38157e-30	0.437341	0.415	0.322	1.27127e-25
IK	3.83492e-30	-0.418059	0.233	0.39	1.4417e-25
BCL7B	5.66747e-30	0.433617	0.209	0.103	2.13063e-25
MYDGF	6.95998e-30	0.450778	0.229	0.116	2.61653e-25
NEU1	7.3344e-30	0.522129	0.326	0.194	2.7573e-25
PSMB8	7.78273e-30	-0.469627	0.2	0.35	2.92584e-25
PYHIN1	8.75529e-30	-0.375888	0.065	0.168	3.29146e-25
IFI6	8.80494e-30	0.412942	0.141	0.051	3.31013e-25
HSP90AB1	9.6951e-30	-0.409394	0.71	0.826	3.64478e-25
CCNH	9.96908e-30	-0.444392	0.227	0.382	3.74778e-25
MFAP1	1.11872e-29	-0.324781	0.047	0.141	4.20571e-25
TRNAU1AP	1.14766e-29	-0.265213	0.049	0.137	4.31453e-25
PRMT2	1.15412e-29	-0.385541	0.13	0.262	4.33879e-25
GRAP2	1.2161e-29	-0.302532	0.083	0.19	4.5718e-25
ANP32A	1.32429e-29	-0.430405	0.095	0.215	4.97855e-25
GPATCH2	1.6736e-29	-0.312903	0.048	0.142	6.29173e-25
SMC3	1.88434e-29	-0.374355	0.139	0.269	7.084e-25
UBR2	1.91978e-29	-0.264246	0.032	0.112	7.21722e-25
PRPF8	1.98277e-29	-0.384683	0.1	0.22	7.45404e-25
TMEM123	2.13009e-29	0.466103	0.399	0.279	8.00786e-25
RCN2	2.14224e-29	0.393963	0.146	0.053	8.05354e-25
VMP1	2.49859e-29	-0.492463	0.182	0.328	9.39321e-25
NDUFB1	3.05259e-29	-0.43737	0.213	0.364	1.14759e-24
RPL36AL	3.195e-29	-0.294718	0.88	0.929	1.20113e-24
POP5	4.43936e-29	-0.325711	0.075	0.182	1.66893e-24
RAB27A	4.54922e-29	-0.43107	0.115	0.241	1.71023e-24
CWC15	4.61355e-29	-0.347003	0.133	0.26	1.73442e-24
COPA	4.65778e-29	-0.382683	0.118	0.245	1.75105e-24
UBL5	4.69365e-29	-0.381917	0.577	0.73	1.76453e-24
ZEB2	5.26813e-29	-0.619266	0.059	0.156	1.9805e-24
FXYD5	6.10863e-29	0.361634	0.687	0.608	2.29648e-24
SUPT16H	6.29098e-29	-0.327664	0.065	0.166	2.36503e-24
YPEL3	6.30383e-29	-0.294531	0.065	0.164	2.36986e-24
NR1H2	6.34689e-29	0.45329	0.27	0.157	2.38605e-24
TIPRL	6.70904e-29	-0.296387	0.075	0.18	2.5222e-24
ZNF431	8.2289e-29	-0.29111	0.034	0.119	3.09357e-24
RNPS1	9.68618e-29	0.427852	0.357	0.256	3.64142e-24
MED30	9.98581e-29	0.425777	0.176	0.073	3.75406e-24
RPAIN	1.06849e-28	-0.304483	0.086	0.195	4.01689e-24
ARHGAP25	1.18977e-28	-0.344176	0.033	0.118	4.47281e-24
MRPS18C	1.26206e-28	-0.303656	0.075	0.177	4.74457e-24
CTSC	1.29199e-28	-0.42918	0.194	0.34	4.85711e-24
AAK1	1.41026e-28	-0.379821	0.22	0.369	5.30174e-24
ZNF292	1.49769e-28	-0.481985	0.119	0.243	5.63041e-24
KIF5B	1.66443e-28	0.467349	0.292	0.181	6.25724e-24
RARRES3	1.99825e-28	-0.471152	0.464	0.622	7.51223e-24
LSM8	2.0224e-28	-0.365048	0.202	0.346	7.60302e-24
DYNLRB1	2.18919e-28	-0.397581	0.199	0.344	8.23004e-24
CSTB	2.25833e-28	-0.422462	0.31	0.471	8.48995e-24
MBNL1	2.4194e-28	-0.440746	0.353	0.516	9.09551e-24
DDX3Y	2.74579e-28	-0.434817	0.086	0.2	1.03225e-23
SIAH2	3.09906e-28	0.427925	0.192	0.087	1.16506e-23
MED21	3.41715e-28	-0.311819	0.074	0.176	1.28464e-23
PABPN1	3.7924e-28	-0.341056	0.081	0.187	1.42571e-23
ARCN1	4.60267e-28	-0.313996	0.05	0.142	1.73033e-23
AAED1	4.6723e-28	0.424848	0.16	0.064	1.7565e-23
FXYD3	5.39382e-28	0.360213	0.101	0.024	2.02775e-23
CFLAR	5.5482e-28	-0.404545	0.183	0.324	2.08579e-23
2025-03-07	5.7604e-28	-0.324523	0.098	0.209	2.16557e-23
ARPC1B	5.87512e-28	0.419764	0.534	0.427	2.20869e-23
P2RY10	5.94585e-28	-0.356954	0.216	0.361	2.23528e-23
NENF	7.79267e-28	0.396268	0.152	0.056	2.92958e-23
CWF19L2	7.89529e-28	-0.345975	0.087	0.198	2.96816e-23
CASP3	8.314e-28	-0.352052	0.034	0.118	3.12557e-23
EIF2S2	1.05516e-27	-0.421777	0.194	0.337	3.96678e-23
CARD16	1.28568e-27	-0.391594	0.131	0.256	4.83338e-23
PABPC4	1.29396e-27	0.428567	0.204	0.104	4.86452e-23
PRRC2C	1.38885e-27	-0.430878	0.445	0.598	5.22125e-23
CCT3	1.45647e-27	-0.324933	0.194	0.33	5.47544e-23
WDR33	1.61733e-27	-0.317442	0.151	0.276	6.08021e-23
COPS5	1.8428e-27	-0.290172	0.067	0.164	6.92781e-23
NAP1L4	1.88727e-27	-0.425272	0.153	0.286	7.09499e-23
RPS6KA5	2.45024e-27	-0.298531	0.055	0.147	9.21144e-23
ECH1	2.59685e-27	-0.31985	0.158	0.283	9.76258e-23
LNPEP	2.772e-27	-0.386163	0.087	0.199	1.04211e-22
ICAM2	3.37234e-27	0.433071	0.258	0.181	1.2678e-22
ARL6IP1	3.80188e-27	0.425446	0.329	0.236	1.42928e-22
LARS	3.81081e-27	-0.296998	0.06	0.157	1.43264e-22
ARFGAP3	3.96894e-27	-0.269507	0.072	0.167	1.49208e-22
HCST	4.16832e-27	-0.424442	0.63	0.752	1.56704e-22
CHD8	4.2386e-27	-0.314949	0.036	0.118	1.59346e-22
SLC7A5	4.29699e-27	0.48762	0.227	0.124	1.61541e-22
LAMP1	4.58536e-27	0.422464	0.23	0.126	1.72382e-22
SF3B1	5.70496e-27	-0.39559	0.286	0.44	2.14472e-22
KRTCAP2	6.53992e-27	-0.357621	0.246	0.395	2.45862e-22
RASGRP1	7.27842e-27	-0.427708	0.108	0.227	2.73625e-22
MAML2	7.939e-27	-0.257978	0.039	0.12	2.98459e-22
C8orf59	9.23743e-27	-0.409678	0.154	0.286	3.47272e-22
PPP1CB	9.44001e-27	0.406717	0.642	0.57	3.54888e-22
RAC2	9.90111e-27	-0.415902	0.515	0.664	3.72222e-22
SCAMP2	1.13253e-26	-0.307038	0.075	0.175	4.25765e-22
ST8SIA4	1.15212e-26	-0.278642	0.043	0.125	4.33127e-22
ZDBF2	1.20103e-26	-0.398149	0.035	0.117	4.51517e-22
CLTC	1.74547e-26	-0.302896	0.043	0.128	6.56192e-22
GPR65	1.91212e-26	-0.44468	0.194	0.333	7.18843e-22
PRPF6	2.106e-26	-0.325012	0.084	0.188	7.91729e-22
MAF	2.26668e-26	-0.588522	0.13	0.252	8.52136e-22
MAP4	2.33588e-26	-0.35604	0.057	0.152	8.7815e-22
RALGDS	2.36849e-26	-0.335108	0.081	0.186	8.90409e-22
CENPC	2.3857e-26	-0.355456	0.118	0.236	8.96882e-22
RPL17	3.05663e-26	0.333692	0.672	0.555	1.14911e-21
BLOC1S6	3.54089e-26	-0.252484	0.076	0.17	1.33116e-21
PRPF40A	3.60408e-26	-0.381311	0.173	0.307	1.35492e-21
NCOA7	3.93586e-26	-0.332278	0.062	0.156	1.47965e-21
BLOC1S4	4.10105e-26	0.352589	0.13	0.043	1.54175e-21
CPNE3	4.18428e-26	-0.284759	0.056	0.146	1.57304e-21
RICTOR	5.04349e-26	-0.298433	0.096	0.2	1.89605e-21
PHKB	5.33472e-26	-0.275133	0.034	0.111	2.00554e-21
PTPN7	7.33355e-26	-0.360008	0.21	0.347	2.75698e-21
CLINT1	7.71695e-26	-0.289268	0.07	0.165	2.90111e-21
LY6E	8.26331e-26	0.404192	0.391	0.301	3.10651e-21
KLF3	8.44706e-26	0.412248	0.15	0.065	3.17559e-21
NFATC1	8.74842e-26	0.417943	0.184	0.094	3.28888e-21
CD84	8.82249e-26	-0.339684	0.038	0.12	3.31673e-21
BRAF	9.31139e-26	-0.339948	0.072	0.171	3.50053e-21
PHF3	1.02673e-25	-0.313169	0.098	0.204	3.85989e-21
DIAPH1	1.05888e-25	-0.348045	0.146	0.27	3.98075e-21
FAM214A	1.07968e-25	-0.258014	0.032	0.105	4.05894e-21
SRPK1	1.10239e-25	-0.317433	0.048	0.136	4.14433e-21
PSME2	1.13348e-25	-0.413509	0.374	0.528	4.2612e-21
PRKACB	1.2345e-25	-0.322888	0.058	0.149	4.64098e-21
GNG5	1.48414e-25	-0.356909	0.188	0.322	5.57948e-21
LAPTM5	1.67832e-25	0.323654	0.74	0.674	6.30947e-21
AKAP9	1.86449e-25	-0.334992	0.26	0.402	7.00935e-21
MIA3	1.89698e-25	-0.302434	0.062	0.155	7.1315e-21
APOL6	2.22412e-25	-0.380693	0.119	0.237	8.36134e-21
LSM6	2.27929e-25	-0.321587	0.104	0.213	8.56878e-21
NDUFA1	2.38457e-25	-0.355899	0.421	0.577	8.96455e-21
MTERF4	2.66516e-25	-0.350535	0.098	0.207	1.00194e-20
LIMS1	2.75169e-25	-0.475392	0.215	0.355	1.03447e-20
CCNL1	2.77331e-25	0.373498	0.575	0.481	1.0426e-20
GIMAP1	2.93063e-25	-0.324061	0.047	0.133	1.10174e-20
UBE2D3	3.24573e-25	0.304252	0.647	0.591	1.2202e-20
ZNF33A	4.8093e-25	-0.301139	0.047	0.132	1.80801e-20
CASP1	5.40591e-25	-0.321528	0.055	0.144	2.0323e-20
RBX1	5.8969e-25	-0.360459	0.264	0.408	2.21688e-20
GIMAP2	6.65031e-25	-0.268172	0.047	0.129	2.50012e-20
SHPRH	6.88285e-25	-0.264818	0.031	0.103	2.58754e-20
UCP2	6.96387e-25	-0.427548	0.245	0.388	2.618e-20
TRIM52	7.2893e-25	-0.285501	0.033	0.109	2.74034e-20
COX14	8.07459e-25	-0.293285	0.2	0.325	3.03556e-20
GADD45B	8.73292e-25	0.461229	0.435	0.318	3.28305e-20
KLF2	1.16112e-24	0.528942	0.189	0.093	4.36512e-20
SPTY2D1	1.25682e-24	-0.306797	0.124	0.234	4.72489e-20
HNRNPAB	1.30157e-24	0.402599	0.213	0.12	4.89314e-20
GZMA	1.40049e-24	-0.786223	0.144	0.264	5.26502e-20
COPS6	1.52146e-24	-0.340458	0.159	0.282	5.71979e-20
SON	2.02985e-24	-0.37221	0.564	0.702	7.63103e-20
TAX1BP1	2.37733e-24	-0.352179	0.273	0.416	8.93734e-20
CD6	2.39731e-24	0.399607	0.359	0.271	9.01244e-20
RHEB	2.6528e-24	0.406846	0.234	0.131	9.97294e-20
FAM96B	2.81152e-24	-0.332022	0.269	0.409	1.05696e-19
NDUFA3	2.89282e-24	-0.370679	0.256	0.399	1.08753e-19
UBC	3.1387e-24	-0.378715	0.929	0.941	1.17996e-19
CREBRF	3.18911e-24	-0.412034	0.087	0.19	1.19891e-19
RANBP1	3.36842e-24	0.415429	0.27	0.159	1.26633e-19
CHURC1	3.54961e-24	-0.293283	0.16	0.276	1.33444e-19
SNX2	3.81954e-24	-0.297138	0.074	0.168	1.43592e-19
CHMP2A	4.08523e-24	-0.292365	0.199	0.324	1.5358e-19
HBP1	4.13402e-24	-0.353789	0.139	0.257	1.55414e-19
DNAJB14	4.50784e-24	-0.253653	0.118	0.22	1.69468e-19
SSBP1	4.54309e-24	-0.265053	0.258	0.391	1.70793e-19
ANKRD12	4.69214e-24	-0.453741	0.56	0.691	1.76396e-19
TRGC2	5.12056e-24	-0.536769	0.075	0.172	1.92502e-19
RASGEF1B	5.45105e-24	-0.413747	0.084	0.186	2.04927e-19
GBP4	5.53678e-24	-0.306064	0.032	0.107	2.0815e-19
TSTD1	5.69627e-24	-0.311596	0.261	0.398	2.14146e-19
PRR7	5.78411e-24	0.383743	0.136	0.054	2.17448e-19
CD96	5.97169e-24	-0.365947	0.326	0.474	2.245e-19
CCT5	6.70281e-24	-0.359361	0.131	0.248	2.51985e-19
CD7	6.81243e-24	0.381639	0.647	0.575	2.56107e-19
NIPAL3	7.11058e-24	-0.259663	0.039	0.116	2.67315e-19
MORC3	7.27161e-24	-0.290867	0.058	0.147	2.73369e-19
RBM5	7.58632e-24	-0.292867	0.142	0.254	2.852e-19
CCL4	8.00283e-24	-1.36636	0.078	0.173	3.00858e-19
UPF2	8.13374e-24	-0.264818	0.104	0.201	3.0578e-19
CXCR6	8.27528e-24	-0.574722	0.091	0.194	3.11101e-19
MGAT2	8.45743e-24	0.347566	0.122	0.045	3.17949e-19
CCT8	9.2387e-24	-0.253016	0.173	0.285	3.4732e-19
TIGIT	9.68142e-24	-0.621131	0.13	0.244	3.63963e-19
MECP2	1.01665e-23	-0.31019	0.167	0.289	3.82199e-19
EXOSC9	1.41741e-23	-0.276521	0.029	0.101	5.32859e-19
ISCU	1.42715e-23	0.383236	0.33	0.244	5.36523e-19
CARD8	1.53105e-23	-0.285406	0.082	0.177	5.75581e-19
USP33	1.55709e-23	-0.268437	0.033	0.106	5.85374e-19
WTAP	1.67795e-23	0.39504	0.323	0.239	6.30808e-19
ZNF148	1.67901e-23	-0.252012	0.067	0.153	6.31207e-19
ZNF207	1.87279e-23	-0.345131	0.186	0.312	7.04056e-19
TRIM56	1.92733e-23	-0.308234	0.066	0.156	7.24559e-19
GOSR1	1.97602e-23	-0.256485	0.055	0.139	7.42866e-19
CNOT2	2.01461e-23	-0.310199	0.117	0.224	7.57372e-19
GPR155	2.08415e-23	-0.319757	0.04	0.118	7.83517e-19
MLLT6	2.46128e-23	-0.285514	0.093	0.19	9.25292e-19
STK10	2.66059e-23	-0.333977	0.121	0.231	1.00022e-18
ARF6	3.07768e-23	0.362226	0.456	0.37	1.15702e-18
FXR1	3.10855e-23	-0.327117	0.112	0.218	1.16863e-18
COQ10B	3.19214e-23	-0.340219	0.129	0.242	1.20005e-18
CASP8	3.33993e-23	-0.329288	0.111	0.218	1.25561e-18
PYURF	3.42742e-23	0.395094	0.228	0.135	1.28851e-18
NDUFS2	3.47229e-23	-0.273851	0.056	0.14	1.30537e-18
ZNF83	3.63205e-23	-0.252306	0.037	0.11	1.36543e-18
CELF2	3.97082e-23	-0.296561	0.265	0.399	1.49279e-18
ZNF394	4.39878e-23	-0.253704	0.124	0.226	1.65368e-18
NRDC	4.87759e-23	-0.284876	0.077	0.169	1.83368e-18
AURKAIP1	5.03365e-23	0.384488	0.258	0.167	1.89235e-18
CNTRL	5.294e-23	-0.317282	0.084	0.18	1.99023e-18
ANKRD44	5.67522e-23	-0.305032	0.171	0.289	2.13354e-18
METTL5	5.6844e-23	-0.290858	0.054	0.138	2.13699e-18
CCDC82	6.34898e-23	-0.267342	0.046	0.124	2.38683e-18
MSN	6.7216e-23	-0.394262	0.329	0.473	2.52692e-18
REEP5	7.54418e-23	-0.299292	0.226	0.354	2.83616e-18
PSAP	8.06124e-23	0.387084	0.26	0.162	3.03054e-18
VPS37B	8.1304e-23	0.405476	0.389	0.307	3.05654e-18
PRNP	8.14311e-23	0.413117	0.266	0.174	3.06132e-18
PSMD13	8.4325e-23	-0.299918	0.141	0.252	3.17011e-18
PPP1R18	8.66497e-23	-0.359077	0.108	0.214	3.25751e-18
RNF145	8.7084e-23	0.377474	0.179	0.096	3.27384e-18
PPIG	1.06938e-22	-0.365419	0.312	0.455	4.02022e-18
TUBB	1.09888e-22	-0.428968	0.175	0.3	4.13112e-18
KRT8	1.10744e-22	0.278067	0.111	0.036	4.16331e-18
C4orf48	1.11257e-22	0.378223	0.173	0.081	4.18261e-18
RCSD1	1.20878e-22	-0.291938	0.057	0.142	4.54428e-18
ARL2BP	1.21314e-22	0.370012	0.181	0.089	4.56066e-18
TNFSF10	1.246e-22	-0.31985	0.055	0.138	4.6842e-18
NCBP2-AS2	1.25032e-22	0.325796	0.115	0.041	4.70045e-18
ZPR1	1.37417e-22	0.365475	0.156	0.077	5.16604e-18
SLC5A3	1.4659e-22	-0.313459	0.049	0.131	5.51092e-18
SUGT1	1.47767e-22	-0.283091	0.092	0.188	5.55513e-18
TSG101	1.53434e-22	-0.253569	0.058	0.139	5.76819e-18
DCP2	1.58788e-22	-0.33274	0.054	0.139	5.96947e-18
VPS35	1.67343e-22	-0.265945	0.073	0.161	6.29111e-18
ASCC3	1.76623e-22	-0.275906	0.059	0.142	6.63996e-18
GPAA1	1.85926e-22	0.304121	0.103	0.034	6.98971e-18
PSMD4	1.90122e-22	-0.260649	0.113	0.212	7.14746e-18
TOMM5	1.98582e-22	-0.343206	0.086	0.184	7.4655e-18
TSPYL2	2.00218e-22	0.466113	0.345	0.235	7.52701e-18
ERICH1	2.11632e-22	-0.310083	0.09	0.187	7.95608e-18
PKN2	2.4298e-22	-0.250998	0.049	0.124	9.13457e-18
GBP1	2.44633e-22	-0.291276	0.037	0.109	9.19672e-18
PRPF38B	2.82674e-22	0.363674	0.469	0.392	1.06268e-17
LYST	2.9601e-22	-0.388724	0.095	0.196	1.11282e-17
PSMG2	3.01554e-22	-0.298924	0.119	0.225	1.13366e-17
ZNF267	3.08698e-22	-0.381308	0.094	0.196	1.16052e-17
OST4	3.1144e-22	-0.301419	0.732	0.83	1.17083e-17
EAPP	3.12493e-22	-0.342042	0.128	0.239	1.17479e-17
CITED2	3.23748e-22	0.437209	0.31	0.189	1.2171e-17
SRSF5	3.41284e-22	0.298771	0.729	0.684	1.28302e-17
RIF1	3.65904e-22	-0.269795	0.07	0.156	1.37558e-17
ADI1	3.81621e-22	0.379696	0.176	0.093	1.43467e-17
ATF4	3.9388e-22	0.382041	0.372	0.288	1.48075e-17
CDC40	3.9808e-22	-0.314448	0.099	0.2	1.49654e-17
DDX50	4.07317e-22	-0.273619	0.064	0.148	1.53127e-17
UBXN1	4.55143e-22	-0.317073	0.378	0.522	1.71106e-17
TGFB1	4.57749e-22	0.429985	0.275	0.171	1.72086e-17
ZC3H15	4.68575e-22	-0.338587	0.214	0.343	1.76156e-17
IKZF1	4.84876e-22	-0.351436	0.176	0.297	1.82284e-17
HERPUD2	5.3883e-22	0.38351	0.241	0.154	2.02568e-17
TUBB2A	5.56643e-22	0.379609	0.141	0.067	2.09264e-17
PARK7	5.6347e-22	-0.363086	0.426	0.571	2.11831e-17
TOB2	5.71113e-22	0.397461	0.213	0.122	2.14704e-17
AKNA	6.08209e-22	-0.350319	0.202	0.326	2.2865e-17
TANK	6.13871e-22	-0.283666	0.214	0.336	2.30779e-17
KDM5A	6.14728e-22	-0.279004	0.109	0.209	2.31101e-17
GPRIN3	6.52358e-22	-0.370842	0.095	0.196	2.45248e-17
FDX1	7.12328e-22	0.374356	0.161	0.076	2.67793e-17
ARHGEF6	7.88074e-22	-0.282329	0.032	0.101	2.96269e-17
KMT2E	8.65062e-22	-0.336501	0.544	0.68	3.25211e-17
ZNF22	8.74935e-22	-0.265176	0.047	0.124	3.28923e-17
SATB1	8.75028e-22	0.417823	0.336	0.227	3.28958e-17
TSC22D4	9.40192e-22	-0.295476	0.091	0.186	3.53456e-17
USP15	9.61536e-22	-0.314753	0.229	0.356	3.6148e-17
TOB1	9.6474e-22	0.440452	0.203	0.117	3.62684e-17
ITK	9.8496e-22	-0.294302	0.129	0.233	3.70286e-17
WIPF1	1.07517e-21	-0.290226	0.374	0.515	4.04199e-17
CD99	1.0967e-21	0.29281	0.556	0.516	4.12294e-17
FKBP1A	1.1772e-21	0.309216	0.362	0.308	4.42556e-17
EGR1	1.25143e-21	0.427472	0.128	0.047	4.70463e-17
TMEM248	1.26386e-21	0.3504	0.164	0.088	4.75136e-17
CD53	1.30357e-21	0.282688	0.534	0.499	4.90064e-17
ELF1	1.51434e-21	0.300319	0.589	0.574	5.69301e-17
NUMA1	1.54895e-21	-0.286448	0.06	0.144	5.82311e-17
SACM1L	1.73791e-21	-0.295386	0.053	0.134	6.5335e-17
GMFG	1.82529e-21	-0.311519	0.587	0.72	6.86198e-17
ZFP36L1	2.01971e-21	-0.412838	0.334	0.474	7.5929e-17
FUS	2.34029e-21	0.315871	0.716	0.657	8.7981e-17
CAP1	2.42623e-21	-0.344115	0.307	0.445	9.12118e-17
ATF7IP	2.43846e-21	-0.357845	0.149	0.262	9.16714e-17
ACIN1	2.45978e-21	-0.267105	0.081	0.168	9.2473e-17
SPCS3	2.49123e-21	-0.294944	0.183	0.3	9.36551e-17
DDX5	2.67443e-21	-0.26754	0.895	0.926	1.00542e-16
UBE2D1	2.79446e-21	0.326079	0.125	0.053	1.05055e-16
ATXN1	3.00875e-21	-0.352835	0.087	0.183	1.13111e-16
RNF138	3.08344e-21	0.370991	0.164	0.085	1.15919e-16
SNRNP40	3.14798e-21	-0.266319	0.066	0.15	1.18345e-16
RSF1	3.22644e-21	-0.28468	0.14	0.245	1.21295e-16
ORMDL1	3.44338e-21	-0.263538	0.179	0.291	1.29451e-16
HSPA1A	3.44929e-21	-0.913681	0.123	0.23	1.29673e-16
PCBP2	3.67843e-21	0.302453	0.502	0.442	1.38287e-16
EPS15	3.85214e-21	-0.293233	0.075	0.161	1.44817e-16
TRABD	3.99405e-21	0.375021	0.196	0.116	1.50152e-16
WDR83OS	4.06748e-21	-0.254476	0.266	0.387	1.52913e-16
SNX9	4.44348e-21	0.374613	0.186	0.107	1.67048e-16
TTC1	4.69081e-21	-0.271342	0.079	0.167	1.76346e-16
CSK	5.07884e-21	-0.289563	0.063	0.147	1.90934e-16
SUB1	5.40998e-21	-0.293811	0.685	0.801	2.03383e-16
NDUFB2	5.85023e-21	-0.293089	0.43	0.571	2.19933e-16
XIAP	6.41505e-21	-0.261543	0.043	0.117	2.41167e-16
HNRNPF	6.73816e-21	-0.307738	0.409	0.55	2.53314e-16
SNRK	6.88331e-21	-0.253641	0.076	0.161	2.58771e-16
NDUFV3	7.64143e-21	-0.257262	0.035	0.102	2.87272e-16
MCTS1	9.79561e-21	-0.264247	0.062	0.143	3.68256e-16
TRIP11	1.12251e-20	-0.27104	0.043	0.117	4.21998e-16
CKLF	1.12854e-20	-0.30964	0.351	0.489	4.24262e-16
EIF4E2	1.25611e-20	-0.279947	0.084	0.173	4.72221e-16
RAB14	1.37063e-20	-0.275772	0.11	0.206	5.15274e-16
EPB41	1.38618e-20	-0.291332	0.089	0.181	5.21122e-16
ACADVL	1.51951e-20	0.341293	0.16	0.095	5.71243e-16
HMGB1	1.62757e-20	-0.325945	0.683	0.792	6.11868e-16
NSD1	1.7169e-20	-0.274006	0.083	0.171	6.45451e-16
HLA-A	1.83321e-20	0.259164	0.975	0.945	6.89177e-16
TOMM20	1.85669e-20	-0.347169	0.397	0.534	6.98005e-16
ERGIC3	1.9358e-20	0.36455	0.243	0.153	7.27743e-16
RALY	2.53946e-20	0.336262	0.206	0.133	9.54686e-16
VPS51	2.6777e-20	0.334926	0.167	0.092	1.00666e-15
MRPS16	2.78985e-20	-0.255393	0.063	0.143	1.04882e-15
PPDPF	2.81673e-20	0.326253	0.591	0.46	1.05892e-15
SMCHD1	2.83877e-20	0.379756	0.351	0.283	1.06721e-15
GSTO1	3.03185e-20	-0.284782	0.147	0.252	1.13979e-15
PNKD	3.39857e-20	-0.260168	0.043	0.114	1.27766e-15
CRBN	3.54438e-20	-0.271138	0.114	0.21	1.33247e-15
POU2F2	3.75079e-20	-0.282163	0.051	0.126	1.41007e-15
BIRC3	3.97325e-20	-0.426844	0.357	0.493	1.4937e-15
PSMD12	4.22074e-20	-0.270239	0.086	0.173	1.58675e-15
ARID4A	4.29702e-20	-0.26007	0.122	0.219	1.61542e-15
CD81	4.55624e-20	-0.267547	0.06	0.139	1.71287e-15
ZC3HAV1	4.67057e-20	0.353648	0.358	0.297	1.75585e-15
H1FX	5.11537e-20	0.345556	0.113	0.048	1.92307e-15
PSMA3	5.28606e-20	-0.252151	0.153	0.253	1.98724e-15
WNK1	5.95325e-20	-0.304138	0.145	0.251	2.23807e-15
PSMD1	6.34486e-20	-0.308055	0.057	0.137	2.38529e-15
SERBP1	6.59476e-20	-0.321969	0.457	0.595	2.47924e-15
ARMCX3	7.53234e-20	-0.322016	0.107	0.205	2.83171e-15
UBE2D2	8.30478e-20	0.382275	0.392	0.286	3.1221e-15
COX6B1	8.36775e-20	-0.290347	0.504	0.64	3.14577e-15
SRP14	9.22574e-20	-0.276229	0.732	0.837	3.46832e-15
PNRC2	1.12211e-19	-0.317263	0.18	0.293	4.21846e-15
ZBTB8OS	1.3481e-19	-0.259183	0.069	0.15	5.06803e-15
SNW1	1.74791e-19	-0.321077	0.151	0.258	6.5711e-15
SNX3	1.83813e-19	0.375291	0.283	0.186	6.91027e-15
HERPUD1	1.91052e-19	0.371195	0.353	0.265	7.1824e-15
MEAF6	1.99524e-19	-0.250222	0.172	0.277	7.50092e-15
TAF15	2.03764e-19	-0.297019	0.092	0.182	7.66031e-15
DRAP1	2.14464e-19	-0.250462	0.328	0.454	8.06255e-15
XRN2	2.20371e-19	-0.299375	0.161	0.27	8.28465e-15
RPS6KA3	2.28783e-19	-0.305589	0.104	0.199	8.60087e-15
TXNL1	2.34717e-19	-0.254955	0.14	0.237	8.82393e-15
CDK17	2.42782e-19	0.287223	0.156	0.102	9.12713e-15
EBPL	3.01837e-19	0.294244	0.112	0.041	1.13472e-14
SPCS2	3.05308e-19	-0.255592	0.365	0.494	1.14777e-14
TPM4	3.1941e-19	0.353698	0.328	0.247	1.20079e-14
ZNF791	3.22063e-19	-0.286096	0.069	0.15	1.21077e-14
U2SURP	3.53101e-19	-0.285141	0.155	0.259	1.32745e-14
EIF1AX	4.34205e-19	0.302792	0.424	0.371	1.63235e-14
LITAF	4.40067e-19	0.443566	0.391	0.3	1.65439e-14
DNAJB11	4.54337e-19	0.338486	0.161	0.08	1.70804e-14
CFDP1	4.6855e-19	-0.2557	0.105	0.194	1.76147e-14
SPAG7	4.76682e-19	-0.264888	0.093	0.181	1.79204e-14
CDC5L	4.94655e-19	-0.255129	0.091	0.176	1.8596e-14
ANKRD37	5.31974e-19	0.360448	0.147	0.073	1.9999e-14
AIMP1	5.32903e-19	-0.267389	0.107	0.197	2.0034e-14
APBB1IP	5.92195e-19	-0.266543	0.183	0.288	2.2263e-14
CDV3	5.98816e-19	0.355522	0.225	0.144	2.25119e-14
ALG13	6.25532e-19	0.336671	0.316	0.271	2.35162e-14
DNAJA2	6.42155e-19	-0.29919	0.161	0.267	2.41412e-14
SURF1	6.43936e-19	0.312772	0.13	0.063	2.42081e-14
PIM1	6.62128e-19	0.429448	0.22	0.151	2.4892e-14
CTLA4	7.01085e-19	-0.444641	0.065	0.144	2.63566e-14
TIPARP	7.37547e-19	0.409569	0.338	0.24	2.77273e-14
CD247	8.88051e-19	-0.311052	0.264	0.387	3.33854e-14
ARL6IP5	9.03321e-19	-0.260743	0.41	0.541	3.39595e-14
SRSF6	1.08527e-18	0.324866	0.258	0.198	4.07998e-14
RNF11	1.16511e-18	0.326767	0.157	0.083	4.38013e-14
TRIM22	1.21866e-18	-0.314854	0.104	0.197	4.58144e-14
AKAP17A	1.22546e-18	0.293926	0.128	0.076	4.607e-14
MED19	1.2604e-18	0.321609	0.157	0.074	4.73834e-14
FNBP1	1.2709e-18	0.268424	0.459	0.418	4.77781e-14
SPTAN1	1.34631e-18	-0.272812	0.152	0.253	5.06133e-14
SYF2	1.91773e-18	-0.322546	0.297	0.422	7.20951e-14
PSMC5	2.1899e-18	-0.285477	0.204	0.317	8.2327e-14
HLA-DRB1	2.59916e-18	-0.462014	0.075	0.156	9.77126e-14
ATP6AP2	2.66991e-18	0.273088	0.25	0.205	1.00373e-13
IRF7	2.86771e-18	0.319565	0.113	0.048	1.07809e-13
BTN3A1	2.91508e-18	-0.270099	0.048	0.119	1.0959e-13
AKIRIN1	2.95721e-18	0.359995	0.274	0.194	1.11173e-13
NDUFS6	3.04411e-18	-0.294659	0.223	0.338	1.1444e-13
ECI2	3.08292e-18	-0.254126	0.044	0.112	1.15899e-13
ALKBH7	3.10333e-18	0.350573	0.203	0.119	1.16666e-13
SLC25A26	3.11535e-18	0.370549	0.2	0.122	1.17118e-13
LPIN2	3.29806e-18	-0.288335	0.117	0.211	1.23987e-13
MTDH	3.51713e-18	0.345545	0.359	0.277	1.32223e-13
ADAM19	3.69943e-18	0.310189	0.108	0.066	1.39076e-13
LAGE3	3.86368e-18	0.308381	0.127	0.065	1.45251e-13
BPTF	4.0808e-18	-0.367777	0.138	0.24	1.53414e-13
APOBEC3C	4.21792e-18	-0.258295	0.09	0.17	1.58568e-13
ZNF430	4.80317e-18	-0.267663	0.095	0.181	1.8057e-13
SFPQ	4.99055e-18	0.268343	0.464	0.432	1.87615e-13
ZG16	5.1041e-18	0.335708	0.111	0.045	1.91884e-13
RBPJ	5.14067e-18	-0.333112	0.15	0.253	1.93258e-13
PPIB	5.38704e-18	-0.278333	0.451	0.581	2.0252e-13
SPRY1	5.65147e-18	-0.527523	0.091	0.177	2.12461e-13
DUT	5.89731e-18	0.363732	0.249	0.155	2.21704e-13
DGCR6L	6.92627e-18	0.303887	0.158	0.097	2.60386e-13
CD59	7.00714e-18	0.338819	0.163	0.085	2.63426e-13
SAFB2	7.35403e-18	0.298549	0.257	0.21	2.76467e-13
ANXA5	8.27166e-18	-0.305845	0.172	0.277	3.10965e-13
CASP4	8.38814e-18	-0.283664	0.18	0.286	3.15344e-13
TMEM160	8.96865e-18	0.328427	0.18	0.107	3.37168e-13
MANF	8.99295e-18	0.332192	0.231	0.158	3.38081e-13
RNF181	9.89737e-18	-0.25882	0.122	0.213	3.72082e-13
LCK	1.14907e-17	-0.320063	0.419	0.548	4.31982e-13
SQSTM1	1.15823e-17	0.35355	0.332	0.247	4.35427e-13
CDK12	1.18835e-17	-0.264271	0.094	0.179	4.46749e-13
FKBP3	1.20909e-17	-0.264498	0.092	0.176	4.54546e-13
EMC6	1.22403e-17	0.314919	0.166	0.089	4.6016e-13
NIPBL	1.32579e-17	-0.332286	0.14	0.24	4.98419e-13
PSMD11	1.337e-17	-0.255104	0.102	0.187	5.02633e-13
UQCRFS1	1.38718e-17	0.34433	0.234	0.149	5.21496e-13
ANKRD11	1.40826e-17	-0.254787	0.181	0.284	5.29422e-13
CCNDBP1	1.50379e-17	-0.267982	0.17	0.271	5.65336e-13
ATP2B4	1.54165e-17	-0.251581	0.085	0.163	5.79567e-13
BATF	2.03842e-17	-0.46086	0.089	0.175	7.66323e-13
ELOVL5	2.11301e-17	0.327581	0.246	0.178	7.94367e-13
NPC2	2.1997e-17	0.310239	0.213	0.15	8.26954e-13
DHCR7	2.23972e-17	0.29193	0.11	0.047	8.42e-13
RNF125	2.30584e-17	0.359887	0.35	0.261	8.66859e-13
MAF1	2.31136e-17	0.32871	0.213	0.132	8.68934e-13
COA1	2.45623e-17	-0.273776	0.072	0.15	9.23395e-13
HCLS1	2.62371e-17	-0.295233	0.266	0.385	9.86359e-13
MPHOSPH10	2.65312e-17	-0.295056	0.111	0.202	9.97415e-13
RIOK3	2.65445e-17	-0.300768	0.065	0.142	9.97914e-13
WDR82	2.93483e-17	-0.257407	0.099	0.183	1.10332e-12
SMNDC1	2.95084e-17	-0.258552	0.064	0.138	1.10934e-12
KDM6B	3.00071e-17	0.336745	0.32	0.254	1.12809e-12
CMTM7	3.0891e-17	0.359344	0.165	0.091	1.16132e-12
CRIPT	3.11418e-17	-0.265036	0.069	0.145	1.17074e-12
SRP9	3.19905e-17	-0.2661	0.235	0.345	1.20265e-12
H3F3A	3.23669e-17	-0.270637	0.864	0.91	1.2168e-12
NXT1	4.32684e-17	0.347661	0.202	0.123	1.62663e-12
HSPB11	5.25363e-17	-0.254989	0.076	0.153	1.97505e-12
ITGA1	6.24552e-17	-0.276293	0.086	0.165	2.34794e-12
RGS10	6.49682e-17	-0.250704	0.312	0.429	2.44241e-12
SERPINB1	6.85655e-17	-0.290281	0.159	0.257	2.57765e-12
RBM17	6.92474e-17	0.295808	0.193	0.135	2.60329e-12
BCAS2	8.57939e-17	-0.318118	0.361	0.485	3.22534e-12
MRPL57	8.70638e-17	-0.273245	0.2	0.307	3.27308e-12
HIST1H1C	9.36915e-17	-0.323667	0.079	0.159	3.52224e-12
SLA	9.97058e-17	-0.40091	0.215	0.326	3.74834e-12
FBL	1.03566e-16	0.291286	0.316	0.255	3.89347e-12
BAG1	1.06225e-16	0.278144	0.143	0.085	3.99343e-12
ABCF1	1.08519e-16	-0.299641	0.167	0.269	4.07967e-12
LSM4	1.17861e-16	0.306897	0.19	0.128	4.43087e-12
2025-09-06	1.58651e-16	-0.330481	0.377	0.501	5.96432e-12
SSU72	1.60636e-16	0.320546	0.321	0.236	6.03894e-12
TOMM22	1.67113e-16	0.299807	0.336	0.274	6.28243e-12
NUDT4	1.81863e-16	0.358564	0.196	0.117	6.83697e-12
ANP32B	1.86347e-16	0.321264	0.356	0.286	7.00554e-12
MT2A	1.90189e-16	-0.25159	0.196	0.304	7.14995e-12
TALDO1	2.04967e-16	-0.256484	0.148	0.241	7.70553e-12
NXF1	2.06359e-16	0.303022	0.142	0.072	7.75787e-12
TWF2	2.18185e-16	-0.250926	0.083	0.162	8.20246e-12
RBM25	2.26948e-16	-0.31675	0.364	0.486	8.53187e-12
CD27	2.53514e-16	-0.338355	0.202	0.31	9.53062e-12
GON4L	2.66346e-16	-0.296226	0.104	0.19	1.0013e-11
PSIP1	2.85039e-16	0.338044	0.196	0.126	1.07158e-11
ROMO1	2.87915e-16	-0.280246	0.2	0.304	1.08239e-11
NCKAP1L	2.96636e-16	-0.257609	0.087	0.165	1.11517e-11
KLRB1	3.64233e-16	0.348415	0.64	0.623	1.3693e-11
DNAAF2	5.26506e-16	0.272541	0.101	0.04	1.97935e-11
HELZ	7.07467e-16	-0.25452	0.101	0.182	2.65965e-11
HOPX	7.34373e-16	-0.470952	0.191	0.293	2.7608e-11
RILPL2	7.44397e-16	0.346119	0.277	0.21	2.79849e-11
XBP1	8.20192e-16	0.35553	0.261	0.192	3.08343e-11
SNHG7	1.1006e-15	0.325545	0.188	0.13	4.13761e-11
ITM2C	1.14017e-15	0.353533	0.208	0.132	4.28636e-11
SLC25A39	1.18527e-15	0.266903	0.128	0.077	4.45589e-11
STK17B	1.20297e-15	-0.334972	0.547	0.649	4.52246e-11
TMEM165	1.32398e-15	0.312371	0.162	0.093	4.97739e-11
SH3BGRL3	1.50959e-15	-0.268844	0.845	0.904	5.67514e-11
SYNE2	1.76631e-15	-0.334192	0.309	0.425	6.64025e-11
SUMO3	1.98361e-15	0.297499	0.184	0.118	7.45719e-11
MRPS21	2.04864e-15	-0.27685	0.204	0.305	7.70166e-11
EIF2S1	2.08057e-15	-0.250968	0.095	0.174	7.82171e-11
NBL1	2.1557e-15	0.277035	0.103	0.045	8.10413e-11
GPR171	2.32616e-15	-0.279225	0.161	0.254	8.74498e-11
H2AFZ	2.63077e-15	0.28339	0.579	0.555	9.89011e-11
CHD1	3.84168e-15	0.311006	0.357	0.302	1.44424e-10
NUCKS1	3.91485e-15	-0.289581	0.231	0.337	1.47175e-10
TXNDC17	5.30978e-15	-0.274585	0.154	0.247	1.99616e-10
SBDS	5.39674e-15	0.260633	0.375	0.332	2.02885e-10
ARGLU1	5.84443e-15	0.281989	0.35	0.302	2.19715e-10
GTF3A	5.95626e-15	0.323354	0.307	0.228	2.2392e-10
RNF149	6.39627e-15	0.277335	0.289	0.234	2.40461e-10
PSMD7	6.78326e-15	-0.262985	0.18	0.276	2.5501e-10
DHX36	7.52575e-15	-0.263524	0.338	0.452	2.82923e-10
PREX1	1.05057e-14	-0.260127	0.076	0.149	3.9495e-10
CBX5	1.28115e-14	-0.252393	0.064	0.132	4.81634e-10
PGAP1	1.28218e-14	0.386822	0.164	0.089	4.82022e-10
MYLIP	1.38457e-14	0.33048	0.259	0.178	5.20515e-10
NSA2	1.61392e-14	-0.3152	0.263	0.371	6.06739e-10
CHD2	1.69621e-14	-0.306727	0.251	0.357	6.37674e-10
SH2D1A	2.14161e-14	-0.254689	0.111	0.19	8.05116e-10
MTCH1	2.54688e-14	0.287446	0.186	0.119	9.57472e-10
ATRX	2.71655e-14	-0.316637	0.25	0.356	1.02126e-09
DNAJC1	3.49867e-14	0.306105	0.134	0.067	1.31529e-09
AHI1	4.32195e-14	-0.285048	0.094	0.171	1.62479e-09
RNF166	6.35384e-14	0.267939	0.145	0.091	2.38866e-09
C9orf16	6.50956e-14	0.259798	0.403	0.346	2.4472e-09
TRAF4	7.22439e-14	0.275607	0.141	0.083	2.71594e-09
FBXO34	7.49287e-14	0.274359	0.157	0.104	2.81687e-09
2025-09-02	9.72715e-14	-0.265864	0.153	0.24	3.65682e-09
PGLS	1.07082e-13	0.265185	0.142	0.084	4.02563e-09
PTBP3	1.21385e-13	-0.266824	0.091	0.164	4.56337e-09
HSPA1B	1.68517e-13	-0.714812	0.084	0.137	6.33522e-09
B4GALT1	2.00052e-13	0.290868	0.216	0.201	7.52076e-09
LARP7	2.03793e-13	-0.282711	0.114	0.193	7.6614e-09
PDCD6	2.10113e-13	0.277854	0.21	0.142	7.89899e-09
JMJD1C	2.10431e-13	-0.28969	0.3	0.406	7.91094e-09
UBE2J1	2.15059e-13	0.262044	0.14	0.089	8.08492e-09
FOSL2	2.35045e-13	-0.275117	0.273	0.377	8.83628e-09
GADD45A	3.08132e-13	0.312914	0.149	0.087	1.15839e-08
GLRX	3.50102e-13	-0.279051	0.089	0.161	1.31617e-08
HERC1	3.55457e-13	-0.275751	0.103	0.18	1.33631e-08
APLP2	4.62583e-13	0.250262	0.114	0.068	1.73903e-08
CHRAC1	4.65369e-13	0.280819	0.148	0.089	1.74951e-08
TMUB1	4.828e-13	0.261418	0.121	0.063	1.81504e-08
VAPA	5.00457e-13	0.250045	0.362	0.313	1.88142e-08
KDELR2	5.4694e-13	0.269715	0.174	0.112	2.05617e-08
TNFRSF25	5.70999e-13	0.278286	0.167	0.114	2.14661e-08
AKIRIN2	5.78803e-13	0.268897	0.114	0.061	2.17595e-08
TPR	5.83563e-13	-0.251639	0.209	0.303	2.19385e-08
PIK3R1	6.49469e-13	-0.469543	0.318	0.404	2.44161e-08
C4orf3	8.12001e-13	-0.272238	0.401	0.51	3.05264e-08
MRPL23	8.31683e-13	0.265153	0.126	0.066	3.12663e-08
INPP4B	8.78066e-13	-0.256184	0.112	0.189	3.301e-08
SRSF9	1.18629e-12	0.262959	0.186	0.124	4.45975e-08
NANS	1.5282e-12	0.261352	0.222	0.173	5.74511e-08
CHD4	1.83075e-12	-0.284272	0.097	0.17	6.88253e-08
AREG	3.05071e-12	0.264898	0.246	0.161	1.14689e-07
ARL4A	4.38851e-12	0.261488	0.42	0.373	1.64982e-07
TUBB4B	4.43056e-12	0.27472	0.509	0.452	1.66562e-07
TSPO	6.29995e-12	0.27845	0.296	0.23	2.3684e-07
PTGER4	7.44106e-12	0.274757	0.483	0.391	2.79739e-07
PMEPA1	9.06377e-12	0.250918	0.106	0.055	3.40744e-07
DDX24	9.32543e-12	-0.29192	0.634	0.718	3.5058e-07
STUB1	9.8211e-12	0.268569	0.175	0.111	3.69215e-07
GBP2	1.03443e-11	-0.296155	0.148	0.229	3.88883e-07
GZMK	1.38534e-11	-0.631042	0.085	0.133	5.20803e-07
FLNA	1.66984e-11	0.250953	0.191	0.144	6.27758e-07
GLUD1	1.92991e-11	0.257404	0.15	0.101	7.25529e-07
PDCD4	2.56939e-11	-0.305166	0.502	0.58	9.65937e-07
ISG15	2.69901e-11	0.271761	0.469	0.455	1.01466e-06
PDCD1	3.52469e-11	0.266009	0.124	0.083	1.32507e-06
S100A10	4.81056e-11	0.280227	0.677	0.606	1.80848e-06
MIR4435-2HG	6.07736e-11	-0.256227	0.059	0.115	2.28472e-06
RSBN1	6.2912e-11	0.255996	0.178	0.127	2.36511e-06
INTS6	8.17136e-11	-0.258277	0.151	0.225	3.07194e-06
PRELID1	1.09447e-10	0.263054	0.256	0.187	4.11456e-06
ID2	1.25471e-10	0.355665	0.601	0.534	4.71695e-06
RPGR	1.43502e-10	-0.250688	0.049	0.101	5.39481e-06
CCL5	1.48432e-10	-0.413709	0.562	0.645	5.58014e-06
CTSD	1.74484e-10	0.259073	0.196	0.141	6.55957e-06
SYAP1	2.2772e-10	0.281997	0.41	0.346	8.56092e-06
EIF3A	2.85834e-10	-0.255013	0.286	0.378	1.07457e-05
EIF5A	4.63591e-10	0.25765	0.323	0.276	1.74282e-05
PDE4A	5.8411e-10	0.28119	0.256	0.196	2.1959e-05
LYAR	6.22177e-10	-0.250591	0.199	0.278	2.33901e-05
SRSF7	1.50852e-09	-0.26777	0.777	0.836	5.67113e-05
HNRNPU	2.71949e-09	-0.258174	0.38	0.47	0.000102237
ARL4C	3.1459e-09	-0.29737	0.536	0.6	0.000118267
NR4A1	3.94984e-09	-0.372886	0.105	0.16	0.00014849
AKAP13	4.08711e-09	-0.300387	0.439	0.524	0.000153651
YME1L1	1.48601e-08	-0.255028	0.239	0.318	0.000558649
DNAJB1	6.21383e-07	-0.402474	0.592	0.611	0.0233603
NR4A2	4.55805e-05	-0.258728	0.566	0.591	1
DUSP2	0.00309559	-0.36191	0.479	0.506	1

## Sheet: DEGs_Th2 cells_NATvsTumor
	p_val	avg_log2FC	pct.1	pct.2	p_val_adj
JCHAIN	1.21816e-264	1.81693	0.784	0.302	4.57955e-260
IGHA1	2.46988e-225	1.36068	0.949	0.609	9.28528e-221
TFF3	3.67282e-222	-1.73551	0.089	0.502	1.38076e-217
MT-ND1	2.47679e-150	0.747532	0.992	0.954	9.31124e-146
MT-CYB	3.56977e-127	0.614636	0.997	0.99	1.34202e-122
MT-ATP6	4.96e-127	0.644359	0.993	0.979	1.86466e-122
IGHG3	2.62804e-110	-1.14293	0.086	0.353	9.87986e-106
SPINK4	1.66749e-103	-1.05189	0.006	0.172	6.26877e-99
MT-CO3	3.81272e-97	0.506881	1	0.999	1.43335e-92
S100A6	8.60791e-97	-0.772567	0.811	0.903	3.23606e-92
RPS4Y1	2.6997e-94	1.13736	0.317	0.064	1.01493e-89
CCL5	1.12913e-90	1.14362	0.562	0.248	4.24484e-86
CLDN4	4.69e-90	-0.962269	0.084	0.31	1.76316e-85
MT-ND2	3.92429e-88	0.495117	0.998	0.994	1.4753e-83
IGHG1	1.20912e-83	-0.898347	0.039	0.234	4.54557e-79
EEF1A1	8.76546e-83	0.334349	1	0.998	3.29529e-78
IGHG4	4.79405e-82	-1.00354	0.1	0.327	1.80228e-77
AC090498.1	3.42782e-80	-0.728159	0.503	0.651	1.28866e-75
MT-ND4	1.47751e-78	0.436729	0.998	0.997	5.55454e-74
REG4	3.55327e-78	-0.786081	0.006	0.138	1.33582e-73
CFD	2.28119e-76	0.707326	0.167	0.008	8.5759e-72
MT-CO2	2.25775e-75	0.409678	0.998	0.997	8.48778e-71
LMNA	6.26452e-75	1.10932	0.702	0.478	2.35508e-70
IGHA2	1.49265e-73	1.21478	0.559	0.273	5.61146e-69
TFF1	2.60109e-73	-0.913982	0.011	0.144	9.77853e-69
RPS26	1.15172e-69	0.611595	0.9	0.797	4.32977e-65
RPS27	1.73809e-66	-0.357513	1	0.999	6.53418e-62
MT-ND5	1.28315e-61	0.577416	0.928	0.812	4.82387e-57
KRT18	1.2705e-60	-0.783906	0.083	0.26	4.77632e-56
FOSB	5.45116e-60	0.79465	0.686	0.453	2.04931e-55
AGR2	4.65297e-59	-0.767601	0.043	0.193	1.74924e-54
CXCL8	2.43656e-58	-0.710157	0.019	0.148	9.16002e-54
RPL36	5.42336e-56	-0.377101	0.995	0.992	2.03886e-51
CXCL3	3.26696e-54	-0.586701	0.013	0.125	1.22818e-49
PDE4A	1.85575e-53	0.691963	0.256	0.073	6.97649e-49
CLDN3	6.20624e-52	-0.675781	0.053	0.205	2.33317e-47
SPINK1	1.02097e-51	-0.496302	0.007	0.104	3.83825e-47
PHGR1	2.98934e-50	0.737969	0.386	0.172	1.12381e-45
ANXA1	3.83327e-50	0.712297	0.766	0.569	1.44108e-45
KRT8	1.29683e-48	-0.687485	0.111	0.279	4.87529e-44
BIRC3	1.07259e-47	-0.799192	0.357	0.534	4.03229e-43
RPS20	1.85381e-47	0.280323	0.997	0.986	6.96923e-43
MT-CO1	2.98665e-47	0.346583	0.999	0.999	1.1228e-42
IGLC7	3.96464e-47	-0.761472	0.035	0.151	1.49047e-42
RPL9	8.38673e-47	0.269788	0.997	0.993	3.15291e-42
RGCC	3.79274e-46	0.75593	0.766	0.595	1.42584e-41
CCL20	2.55809e-45	-0.85557	0.093	0.259	9.61688e-41
IFITM1	5.46471e-45	-0.664035	0.183	0.324	2.0544e-40
TPT1	2.13199e-44	0.327217	0.998	0.998	8.01499e-40
RPL6	3.48599e-44	0.283651	0.993	0.982	1.31052e-39
FXYD5	1.53745e-43	-0.464227	0.687	0.749	5.77988e-39
FOS	1.01023e-42	0.447182	0.913	0.788	3.79784e-38
MIF	1.32905e-42	-0.57817	0.37	0.498	4.99643e-38
ICOS	1.91134e-42	-0.73803	0.343	0.431	7.18551e-38
ZG16	2.24001e-42	0.499431	0.111	0.01	8.42108e-38
MYADM	9.6929e-41	0.637734	0.592	0.389	3.64395e-36
RPL17	1.39647e-39	-0.371605	0.672	0.691	5.24987e-35
CD24	1.51664e-39	-0.467303	0.023	0.126	5.70167e-35
GADD45B	2.94779e-39	0.728678	0.435	0.239	1.10819e-34
NEU1	6.96822e-39	0.690612	0.326	0.148	2.61963e-34
EEF1D	2.2241e-38	-0.362819	0.933	0.96	8.36126e-34
IGLC2	4.93904e-37	0.643162	0.729	0.572	1.85678e-32
RPS28	7.08671e-37	-0.314251	0.992	0.996	2.66418e-32
ATP5I	2.06025e-36	-0.523844	0.296	0.403	7.74531e-32
CXCL1	3.27673e-36	-0.500482	0.016	0.102	1.23185e-31
ZFP36	8.17473e-36	0.526273	0.87	0.749	3.07321e-31
TIPARP	8.95706e-36	0.598438	0.338	0.163	3.36732e-31
ATP5E	4.65257e-35	-0.375431	0.867	0.909	1.74909e-30
RGS2	5.19112e-35	0.441935	0.417	0.232	1.95155e-30
VIM	9.07987e-35	0.617569	0.837	0.715	3.41349e-30
CCR7	1.77722e-34	-0.743919	0.198	0.346	6.68128e-30
ID2	1.90804e-34	0.529633	0.601	0.404	7.17307e-30
IGKC	2.28791e-34	0.495771	0.975	0.909	8.60118e-30
MIR4435-2HG	5.66608e-34	-0.710288	0.059	0.159	2.13011e-29
TCEB2	1.15668e-33	-0.470214	0.493	0.595	4.34843e-29
EEF1B2	1.30285e-33	0.339786	0.925	0.868	4.89795e-29
HOPX	3.08122e-31	0.458002	0.191	0.069	1.15836e-26
STK17A	3.81793e-30	-0.50584	0.349	0.451	1.43531e-25
ISG20	6.00006e-30	-0.480507	0.476	0.577	2.25566e-25
UBB	1.02539e-29	0.376546	0.898	0.8	3.85485e-25
SOCS3	4.23877e-29	-0.576733	0.27	0.359	1.59352e-24
SELL	6.79531e-29	-0.625983	0.091	0.211	2.55463e-24
CCL3	1.95073e-28	-0.448319	0.025	0.109	7.33356e-24
ITGB1	3.30715e-28	-0.557026	0.091	0.199	1.24329e-23
NDUFB1	3.42325e-28	-0.481007	0.213	0.315	1.28694e-23
CD44	6.94694e-28	-0.34419	0.711	0.727	2.61163e-23
TMSB10	7.83982e-28	-0.343886	0.986	0.99	2.9473e-23
C14orf2	1.35464e-27	-0.403375	0.359	0.424	5.09262e-23
CARD16	5.04888e-27	-0.725462	0.131	0.243	1.89807e-22
PPP1R15A	1.7686e-26	0.415491	0.76	0.607	6.64889e-22
RUNX3	3.72786e-26	0.472687	0.334	0.184	1.40145e-21
SUMO2	4.7171e-26	-0.369946	0.636	0.703	1.77335e-21
H3F3B	8.96748e-26	0.266957	0.98	0.975	3.37123e-21
RPS29	9.79568e-26	-0.266301	0.998	0.997	3.68259e-21
IRS2	1.02748e-25	0.437552	0.294	0.153	3.86272e-21
CYTIP	3.40707e-25	-0.493498	0.375	0.46	1.28086e-20
DNPH1	4.58635e-25	-0.510744	0.137	0.219	1.72419e-20
CD48	5.84671e-25	0.430478	0.649	0.503	2.19801e-20
EPCAM	8.47892e-25	-0.402098	0.035	0.121	3.18757e-20
NDUFA3	8.7162e-25	-0.4485	0.256	0.352	3.27677e-20
NR4A2	9.80112e-25	0.405225	0.566	0.399	3.68463e-20
SRSF7	9.841e-25	0.429884	0.777	0.642	3.69963e-20
GPX4	1.22947e-24	-0.385529	0.426	0.49	4.62207e-20
DCN	1.28564e-24	0.314113	0.109	0.029	4.83322e-20
XIST	2.1079e-24	-0.528452	0.211	0.349	7.92443e-20
NDUFV2	6.71797e-24	-0.460558	0.328	0.434	2.52555e-19
SERTAD1	1.50866e-23	0.50938	0.381	0.231	5.67167e-19
PTGER4	2.82743e-23	0.391824	0.483	0.324	1.06294e-18
ZFP36L2	4.01617e-23	0.365916	0.895	0.799	1.50984e-18
SERF2	4.30965e-23	-0.301645	0.895	0.907	1.62017e-18
HSPA5	4.52061e-23	0.407681	0.515	0.355	1.69948e-18
S100A11	5.41381e-23	-0.46621	0.449	0.568	2.03527e-18
TSC22D3	6.80892e-23	0.362358	0.891	0.812	2.55975e-18
ELF3	7.86776e-23	-0.374426	0.036	0.116	2.95781e-18
CRIP1	1.78525e-22	-0.460119	0.416	0.472	6.71146e-18
UQCR10	2.23978e-22	-0.386656	0.304	0.372	8.42024e-18
FUS	3.52455e-22	0.415106	0.716	0.579	1.32502e-17
COX6B1	4.39573e-22	-0.352508	0.504	0.574	1.65253e-17
RBPJ	5.92875e-22	-0.459019	0.15	0.209	2.22885e-17
TSPAN8	6.35113e-22	-0.357792	0.032	0.108	2.38764e-17
ARID5A	6.5212e-22	-0.388415	0.346	0.42	2.45158e-17
BIRC2	7.71878e-22	-0.466999	0.119	0.223	2.9018e-17
LINC00152	7.82947e-22	-0.496315	0.25	0.296	2.94341e-17
STK17B	1.05284e-21	-0.373471	0.547	0.586	3.95806e-17
BATF	1.45182e-21	-0.65606	0.089	0.163	5.45799e-17
COX5B	2.28498e-21	-0.330158	0.456	0.508	8.59017e-17
TNFRSF25	2.76087e-21	-0.453513	0.167	0.26	1.03792e-16
JAML	5.29343e-21	0.337276	0.243	0.128	1.99001e-16
CSRNP1	1.12589e-20	0.375994	0.461	0.313	4.23269e-16
DNAJB1	1.48109e-20	0.30849	0.592	0.44	5.56802e-16
RHOH	1.53385e-20	-0.332503	0.475	0.501	5.76637e-16
NAMPT	2.83934e-20	-0.466863	0.25	0.322	1.06742e-15
RPS27L	2.84977e-20	-0.474438	0.303	0.376	1.07134e-15
UQCR11	4.07611e-20	-0.303765	0.591	0.632	1.53237e-15
ELF1	4.44352e-20	0.434824	0.589	0.446	1.6705e-15
C12orf75	5.71861e-20	-0.48402	0.102	0.184	2.14985e-15
RAP1A	7.80884e-20	-0.345804	0.38	0.446	2.93565e-15
KRT19	1.65275e-19	-0.388845	0.059	0.14	6.21333e-15
CIB1	2.09483e-19	-0.292655	0.508	0.539	7.87531e-15
FXYD3	4.42756e-19	-0.437718	0.101	0.192	1.6645e-14
C15orf48	5.07355e-19	-0.384859	0.053	0.132	1.90735e-14
DUSP4	5.50976e-19	-0.651996	0.169	0.26	2.07134e-14
HMGN1	9.29159e-19	-0.295776	0.528	0.56	3.49308e-14
TMA7	1.16101e-18	-0.260933	0.761	0.795	4.36469e-14
HLA-DRA	1.51468e-18	-0.492556	0.102	0.182	5.69431e-14
CALM1	1.99751e-18	0.267699	0.892	0.809	7.50946e-14
IER3	2.03904e-18	-0.386971	0.075	0.161	7.66557e-14
HSPA8	2.38282e-18	0.358715	0.825	0.72	8.95798e-14
ATP5D	2.93521e-18	-0.278211	0.413	0.445	1.10346e-13
TIGIT	3.363e-18	-0.55986	0.13	0.229	1.26429e-13
IGLC3	3.37867e-18	0.373287	0.421	0.284	1.27018e-13
COX7A2	3.48027e-18	-0.273843	0.609	0.637	1.30837e-13
ANAPC16	4.26677e-18	-0.293842	0.47	0.513	1.60405e-13
UQCRQ	5.49851e-18	-0.31318	0.355	0.402	2.06711e-13
RP11-489E7.4	8.75688e-18	0.33657	0.243	0.135	3.29206e-13
NKG7	1.12006e-17	-0.386905	0.142	0.111	4.21076e-13
COX17	1.14426e-17	-0.391495	0.188	0.266	4.30174e-13
OCIAD2	1.68602e-17	-0.344067	0.298	0.363	6.33842e-13
H2AFX	2.72873e-17	0.323015	0.209	0.11	1.02584e-12
HCST	3.33976e-17	0.251777	0.63	0.493	1.25555e-12
BRK1	4.97367e-17	-0.293824	0.359	0.395	1.8698e-12
ATP5J2	6.31066e-17	-0.298071	0.335	0.383	2.37243e-12
DYNLL1	7.69461e-17	0.306727	0.604	0.468	2.89271e-12
ODC1	8.51425e-17	0.411746	0.358	0.233	3.20085e-12
METTL8	1.05452e-16	-0.376512	0.067	0.137	3.96437e-12
DNTTIP2	1.07452e-16	0.298023	0.224	0.125	4.03956e-12
NOP10	1.09756e-16	-0.314591	0.281	0.318	4.12618e-12
SUB1	1.15364e-16	-0.284381	0.685	0.739	4.33701e-12
SNX3	1.18376e-16	-0.320312	0.283	0.343	4.45022e-12
TUBB4B	1.22019e-16	0.412201	0.509	0.379	4.58717e-12
ACTB	1.36031e-16	-0.325628	0.981	0.987	5.11394e-12
KLRB1	1.53047e-16	0.397852	0.64	0.581	5.75365e-12
PRDX5	1.84169e-16	-0.252838	0.362	0.384	6.92366e-12
CD2	1.93398e-16	-0.26509	0.674	0.661	7.2706e-12
RGS1	3.82234e-16	-0.443452	0.69	0.708	1.43697e-11
TYMP	4.6022e-16	-0.399307	0.129	0.21	1.73015e-11
AAK1	5.17562e-16	-0.359508	0.22	0.287	1.94572e-11
TNFRSF18	5.21125e-16	-0.421544	0.201	0.226	1.95912e-11
TUBA1B	5.77448e-16	0.383221	0.529	0.401	2.17086e-11
HEXIM1	5.84027e-16	0.34082	0.341	0.221	2.19559e-11
EPSTI1	6.588e-16	-0.353806	0.073	0.136	2.47669e-11
PNISR	7.65606e-16	-0.38059	0.301	0.405	2.87822e-11
UCP2	8.54445e-16	-0.437921	0.245	0.313	3.2122e-11
NDUFA13	9.25364e-16	-0.306695	0.314	0.37	3.47881e-11
LAMTOR4	1.06423e-15	-0.263071	0.343	0.375	4.00087e-11
UBL5	1.14927e-15	-0.275945	0.577	0.609	4.32058e-11
OAZ1	1.15609e-15	-0.291624	0.866	0.884	4.34622e-11
LGALS4	1.1792e-15	-0.367025	0.092	0.161	4.43307e-11
RNF145	1.18823e-15	-0.330804	0.179	0.238	4.46704e-11
GSTP1	1.29321e-15	-0.306928	0.313	0.356	4.86168e-11
CFLAR	1.85621e-15	-0.374238	0.183	0.259	6.97825e-11
VPS37B	1.89635e-15	0.267996	0.389	0.271	7.12913e-11
SRSF3	1.89995e-15	0.28372	0.651	0.522	7.14267e-11
HLA-DRB1	1.96389e-15	-0.464879	0.075	0.147	7.38304e-11
NOP56	2.6006e-15	0.369846	0.304	0.191	9.77671e-11
TSPYL2	2.75967e-15	0.361936	0.345	0.227	1.03747e-10
CDC42	3.98598e-15	-0.257967	0.58	0.611	1.49849e-10
SYTL3	5.5801e-15	0.377751	0.318	0.204	2.09778e-10
ZNF331	7.46754e-15	0.28005	0.508	0.382	2.80735e-10
ATP5G2	7.57504e-15	-0.254279	0.658	0.69	2.84776e-10
GPX1	7.90724e-15	-0.290182	0.29	0.319	2.97265e-10
LTB	8.14373e-15	-0.38445	0.646	0.67	3.06155e-10
EIF4A3	9.46111e-15	0.313702	0.335	0.221	3.55681e-10
UBE2B	9.91749e-15	-0.285239	0.47	0.516	3.72838e-10
TMEM173	1.24776e-14	-0.335689	0.147	0.201	4.69084e-10
TSHZ2	1.33558e-14	-0.393258	0.097	0.18	5.02099e-10
TUBA1A	1.52251e-14	0.403796	0.514	0.389	5.72374e-10
TMEM59	1.68601e-14	-0.252427	0.434	0.468	6.33839e-10
EIF3E	1.70142e-14	-0.253659	0.702	0.743	6.3963e-10
ATOX1	2.06358e-14	-0.314561	0.073	0.119	7.75784e-10
PSMB3	2.23525e-14	-0.269342	0.294	0.332	8.4032e-10
LSM7	2.35887e-14	-0.287011	0.265	0.316	8.86794e-10
MYL12B	2.37395e-14	-0.25397	0.594	0.616	8.92462e-10
NINJ1	2.43598e-14	-0.37712	0.129	0.195	9.15783e-10
POMP	2.59913e-14	-0.254975	0.422	0.455	9.77119e-10
CD27	2.93388e-14	-0.306297	0.202	0.226	1.10296e-09
ANKRD28	3.34719e-14	0.357313	0.233	0.136	1.25834e-09
RHOG	3.35511e-14	-0.267778	0.364	0.396	1.26132e-09
VMP1	3.91674e-14	-0.385649	0.182	0.266	1.47246e-09
IGFBP7	4.08252e-14	0.272404	0.107	0.042	1.53478e-09
CD52	4.82558e-14	-0.259625	0.881	0.854	1.81413e-09
ACTR3	5.05564e-14	-0.285269	0.281	0.333	1.90062e-09
C4orf48	5.39617e-14	-0.328444	0.173	0.239	2.02864e-09
DYNLRB1	6.0149e-14	-0.280991	0.199	0.241	2.26124e-09
ARL4A	6.24563e-14	0.261664	0.42	0.306	2.34798e-09
CLTA	9.54025e-14	-0.281271	0.137	0.181	3.58656e-09
UGP2	1.35475e-13	-0.31035	0.17	0.219	5.09305e-09
PPP1R10	1.51628e-13	0.295753	0.222	0.13	5.7003e-09
BRD2	1.73045e-13	0.298214	0.398	0.283	6.50544e-09
VOPP1	1.76496e-13	-0.313551	0.122	0.187	6.6352e-09
MTRNR2L12	1.88649e-13	0.287137	0.123	0.055	7.09208e-09
MAF	2.20678e-13	-0.394668	0.13	0.21	8.29616e-09
NCL	3.36695e-13	0.31038	0.545	0.426	1.26577e-08
EGR1	3.54721e-13	0.390635	0.128	0.058	1.33354e-08
ROMO1	3.61371e-13	-0.290197	0.2	0.255	1.35854e-08
GLRX	3.73323e-13	-0.373103	0.089	0.137	1.40347e-08
TMEM258	5.76623e-13	-0.298976	0.346	0.412	2.16775e-08
UBE2S	6.13652e-13	0.373206	0.26	0.162	2.30696e-08
MORF4L1	7.42825e-13	-0.254846	0.475	0.522	2.79258e-08
PNRC1	9.35622e-13	-0.267758	0.701	0.712	3.51738e-08
TUBA4A	9.50505e-13	0.329652	0.379	0.268	3.57333e-08
FAM49B	9.70606e-13	-0.266366	0.256	0.295	3.6489e-08
ATP6V1F	1.16545e-12	-0.291398	0.239	0.294	4.3814e-08
BTG1	1.25613e-12	-0.298054	0.979	0.981	4.72228e-08
PIM3	1.87098e-12	-0.341475	0.184	0.252	7.03378e-08
TANK	2.48029e-12	-0.349796	0.214	0.266	9.3244e-08
IFITM3	2.62753e-12	-0.297416	0.094	0.146	9.87793e-08
RNF19A	3.32184e-12	-0.317484	0.189	0.244	1.24881e-07
IFI6	3.42719e-12	-0.302076	0.141	0.159	1.28842e-07
RORA	3.90539e-12	-0.289405	0.454	0.482	1.46819e-07
EIF2S3	4.17976e-12	-0.286198	0.227	0.28	1.57134e-07
HSPB1	5.64432e-12	-0.371245	0.239	0.28	2.12192e-07
POLR2K	6.25893e-12	-0.272714	0.27	0.315	2.35298e-07
PSMB9	6.42336e-12	-0.268326	0.256	0.291	2.4148e-07
MRPL57	9.45479e-12	-0.266404	0.2	0.243	3.55443e-07
MT-ND4L	9.95821e-12	0.272236	0.376	0.271	3.74369e-07
PIK3R1	1.65404e-11	0.320236	0.318	0.219	6.21818e-07
DNAJC15	2.02655e-11	-0.267864	0.127	0.173	7.61861e-07
TSPO	2.10269e-11	-0.270221	0.296	0.348	7.90487e-07
HSP90AB1	2.20233e-11	0.274876	0.71	0.613	8.27943e-07
PPP1CC	2.33819e-11	-0.314729	0.178	0.251	8.79019e-07
CHD1	2.85161e-11	0.30884	0.357	0.255	1.07203e-06
CD7	3.44553e-11	-0.30845	0.647	0.673	1.29531e-06
IDS	3.50467e-11	0.316166	0.623	0.518	1.31754e-06
ARID5B	4.60128e-11	-0.344255	0.315	0.407	1.7298e-06
CD69	4.95756e-11	-0.300685	0.611	0.6	1.86375e-06
EVI2A	6.0993e-11	-0.254643	0.293	0.332	2.29297e-06
CTSA	6.98126e-11	-0.287837	0.117	0.164	2.62454e-06
PIM2	8.6031e-11	-0.322306	0.144	0.18	3.23425e-06
SH3BGRL3	8.83803e-11	-0.29541	0.845	0.865	3.32257e-06
MARCKSL1	1.63657e-10	0.278542	0.261	0.175	6.15252e-06
DYNLT1	1.82143e-10	-0.309154	0.111	0.173	6.84749e-06
RNF181	1.8442e-10	-0.265268	0.122	0.168	6.93309e-06
CCNH	2.07133e-10	-0.252507	0.227	0.264	7.78695e-06
PMAIP1	2.48849e-10	-0.398073	0.159	0.201	9.35524e-06
CCR6	2.80048e-10	-0.316017	0.256	0.279	1.05281e-05
CORO1B	3.02944e-10	-0.309617	0.248	0.292	1.13889e-05
TNFRSF4	4.17022e-10	-0.50279	0.256	0.316	1.56775e-05
FRMD4B	4.90632e-10	0.326022	0.145	0.079	1.84448e-05
NAA38	8.3946e-10	-0.284708	0.133	0.195	3.15587e-05
MAL	9.36868e-10	-0.254204	0.107	0.144	3.52206e-05
RP11-347P5.1	1.05445e-09	-0.269461	0.252	0.305	3.9641e-05
CD74	1.12287e-09	-0.297329	0.515	0.547	4.22131e-05
SMS	1.30485e-09	-0.265913	0.091	0.135	4.90547e-05
CTLA4	1.32767e-09	-0.344315	0.065	0.109	4.99126e-05
ATP2B1	1.78931e-09	0.261134	0.328	0.237	6.72672e-05
GZMA	1.81136e-09	-0.537166	0.144	0.172	6.80964e-05
PET100	2.13924e-09	-0.257567	0.214	0.26	8.04226e-05
GRAMD1A	2.54993e-09	-0.267709	0.095	0.128	9.5862e-05
CYLD	2.75298e-09	-0.265709	0.198	0.25	0.000103495
FAS	4.16417e-09	-0.289151	0.097	0.147	0.000156548
LYAR	6.55054e-09	0.253744	0.199	0.128	0.000246261
TUBB2A	6.88152e-09	0.276229	0.141	0.081	0.000258704
AC020571.3	8.06563e-09	0.268627	0.134	0.074	0.000303219
GOLGB1	8.32286e-09	0.311427	0.178	0.112	0.00031289
SFT2D1	1.05737e-08	-0.265708	0.11	0.161	0.000397509
ADAM19	1.07178e-08	-0.298835	0.108	0.138	0.000402924
COX14	1.2275e-08	-0.253735	0.2	0.245	0.000461467
CMTM6	1.26614e-08	-0.257235	0.241	0.283	0.000475992
MIAT	1.67454e-08	-0.279067	0.083	0.129	0.000629525
DNAJA1	1.83318e-08	0.304778	0.528	0.436	0.000689166
PHLDA2	2.51971e-08	-0.255065	0.085	0.144	0.00094726
BTG3	3.53107e-08	-0.264955	0.129	0.181	0.00132747
GIMAP4	5.81426e-08	-0.275878	0.075	0.121	0.00218581
HLA-DPB1	6.33173e-08	-0.266929	0.152	0.185	0.00238035
PIM1	8.63186e-08	-0.26294	0.22	0.275	0.00324506
TBC1D4	1.08362e-07	-0.283447	0.078	0.125	0.00407376
GIMAP7	2.12138e-07	-0.260219	0.132	0.187	0.00797513
BAX	5.81445e-07	-0.254897	0.221	0.266	0.0218589
CD8A	6.63281e-06	0.296905	0.11	0.066	0.249354

## Sheet: DEGs_Th2 cells_TumorvsHC
	p_val	avg_log2FC	pct.1	pct.2	p_val_adj
AC090498.1	0	2.554	0.651	0	0
ALDOA	0	2.17167	0.656	0.075	0
ATP5E	0	3.67779	0.909	0	0
ATP5F1E	0	-3.92099	0	0.943	0
ATP5G2	0	2.56151	0.69	0	0
ATP5IF1	0	-1.87851	0	0.535	0
ATP5L	0	3.07051	0.808	0	0
ATP5MC2	0	-2.40088	0	0.71	0
ATP5MD	0	-1.84966	0	0.553	0
ATP5ME	0	-1.73178	0	0.512	0
ATP5MG	0	-3.01141	0	0.857	0
C19orf43	0	2.09153	0.557	0	0
ELOB	0	-2.1705	0	0.656	0
FTH1	0	2.09538	0.994	0.766	0
FYB	0	2.08085	0.491	0	0
FYB1	0	-2.34905	0	0.651	0
GLTSCR2	0	3.14922	0.804	0	0
GNB2L1	0	4.31169	0.961	0	0
MT-ATP6	0	-2.39643	0.979	0.991	0
MT-CO3	0	-1.49156	0.999	0.996	0
MT-CYB	0	-1.7877	0.99	0.985	0
MT-ND1	0	-1.69528	0.954	0.982	0
MT-ND3	0	-2.53132	0.945	0.99	0
MTRNR2L12	0	-3.69597	0.055	0.781	0
MTRNR2L8	0	-2.63105	0.029	0.693	0
RACK1	0	-4.19611	0	0.954	0
RP11-138A9.1	0	2.25646	0.53	0	0
RPL13	0	1.37549	1	0.792	0
RPL13A	0	1.34692	1	0.978	0
RPL7	0	1.19414	0.994	0.913	0
RPS17	0	2.91869	0.992	0.418	0
RPS2	0	1.2794	0.999	0.786	0
SARAF	0	1.78176	0.95	0.708	0
SELENOK	0	-2.72738	0	0.733	0
SELK	0	2.736	0.689	0	0
TCEB2	0	2.23044	0.595	0	0
MT-CO2	2.47032822920623e-322	-1.31109	0.997	0.992	9.28695194487791e-318
ATP5D	1.64991e-307	1.7797	0.445	0	6.20268e-303
SELT	1.88031e-306	1.76054	0.444	0	7.06883e-302
BTG1	1.18667e-304	1.49233	0.981	0.876	4.46118e-300
RPL31	3.7168e-303	1.10822	0.994	0.884	1.39729e-298
C14orf2	3.00795e-290	1.74134	0.424	0	1.13081e-285
ATP5PF	1.47238e-289	-1.53512	0	0.458	5.53526e-285
COPS9	3.53471e-289	-1.50254	0	0.458	1.32884e-284
ATP5O	3.51137e-288	1.66915	0.422	0	1.32006e-283
ATP5MF	1.2442e-284	-1.54205	0	0.452	4.67746e-280
RPS20	1.58516e-280	1.0764	0.986	0.905	5.95927e-276
RP11-138A9.2	7.15202e-275	2.00754	0.405	0	2.68873e-270
ATP5I	7.63131e-273	1.6472	0.403	0	2.86892e-268
TENT5C	1.15953e-272	-1.66842	0	0.437	4.35915e-268
ATP5MC3	1.92311e-270	-1.47276	0	0.434	7.22974e-266
USMG5	2.62839e-269	1.57052	0.398	0	9.88117e-265
SEM1	1.70531e-267	-1.42742	0	0.43	6.41093e-263
ATP5MPL	2.28183e-262	-1.45575	0	0.423	8.5783e-258
SELENOW	2.8284e-261	-1.40492	0	0.422	1.06331e-256
LINC01871	2.27976e-258	-2.01753	0	0.418	8.57054e-254
ATP5J2	2.69644e-257	1.5448	0.383	0	1.0137e-252
MT-ND4	2.88973e-252	-0.976338	0.997	0.986	1.08637e-247
RTRAF	3.69095e-251	-1.40402	0	0.408	1.38758e-246
TFF3	1.16842e-248	1.90478	0.502	0.046	4.39256e-244
SELENOT	1.89363e-245	-1.31706	0	0.4	7.11893e-241
AC016831.5	4.97747e-244	-1.46739	0	0.399	1.87123e-239
RPS4Y1	2.31586e-238	-1.69757	0.064	0.55	8.70624e-234
NOP53	5.6148e-237	-1.87309	0	0.389	2.11083e-232
ATPIF1	1.07618e-236	1.49188	0.356	0	4.04579e-232
ATP5PO	1.41465e-235	-1.31259	0	0.387	5.31825e-231
HN1	9.26801e-235	1.44272	0.354	0	3.48422e-230
JPT1	1.29494e-228	-1.30101	0	0.377	4.86818e-224
SELENOH	1.29494e-228	-1.34464	0	0.377	4.86818e-224
ATP5F1B	3.67529e-225	-1.28891	0	0.373	1.38169e-220
C14orf166	1.12653e-224	1.37967	0.341	0	4.23507e-220
HIST1H4C	3.36795e-224	-1.8173	0.183	0.676	1.26615e-219
AC020916.1	1.06421e-220	-1.91142	0	0.366	4.00079e-216
ATP5G3	6.46638e-220	1.42157	0.334	0	2.43097e-215
ATP5B	1.51285e-217	1.33835	0.331	0	5.6874e-213
POLR2J3.1	1.37241e-215	-1.32357	0	0.359	5.15945e-211
MT-CO1	2.10217e-215	-0.862533	0.999	0.99	7.90288e-211
2025-09-15	1.03217e-214	1.33667	0.327	0	3.88035e-210
ATP5PD	7.75706e-209	-1.21568	0	0.349	2.91619e-204
GPX1	1.32018e-208	1.48924	0.319	0	4.9631e-204
SELENOF	7.97644e-207	-1.1403	0	0.347	2.99866e-202
AC245297.3	3.72509e-206	-1.25612	0	0.346	1.40041e-201
ATP5J	2.45615e-205	1.3032	0.314	0	9.23366e-201
RPL27A	1.72162e-204	0.742855	0.997	0.961	6.47224e-200
SHFM1	1.78975e-203	1.32192	0.312	0	6.72838e-199
IGHG3	8.28891e-203	1.52148	0.353	0.009	3.11613e-198
ATP5F1C	1.72712e-201	-1.12525	0	0.339	6.49295e-197
RP11-347P5.1	2.25501e-198	1.35648	0.305	0	8.4775e-194
TRIR	3.07491e-193	-1.32097	0	0.327	1.15598e-188
AC058791.1	1.22637e-192	-1.64483	0.084	0.522	4.6104e-188
CYTOR	2.95758e-192	-1.37518	0	0.325	1.11187e-187
LINC00152	6.29802e-192	1.68107	0.296	0	2.36768e-187
ATP5H	1.56792e-185	1.22909	0.287	0	5.89443e-181
C9orf142	8.3453e-183	1.28561	0.283	0	3.13733e-178
MYEOV2	8.3453e-183	1.18049	0.283	0	3.13733e-178
IGHG4	1.64482e-182	1.44607	0.327	0.01	6.18352e-178
LINC-PINT	1.91047e-181	1.26573	0.281	0	7.18224e-177
JUN	1.16486e-179	1.3298	0.795	0.369	4.37919e-175
C19orf60	1.23199e-179	1.22745	0.279	0	4.63154e-175
CEMIP2	2.10341e-176	-1.31219	0	0.302	7.90758e-172
WHSC1L1	4.9857e-176	1.23779	0.274	0	1.87432e-171
TPT1	3.3479e-173	-0.783095	0.998	0.993	1.25861e-168
RPL21	1.15339e-172	0.636765	1	0.991	4.33606e-168
RPS6	1.61114e-172	0.6761	0.998	0.988	6.05691e-168
C11orf31	7.33232e-169	1.17537	0.264	0	2.75651e-164
PFN1	9.84769e-169	1.09032	0.904	0.561	3.70214e-164
CYBA	1.54845e-168	1.20107	0.806	0.381	5.82125e-164
SMIM26	3.81238e-168	-1.01602	0	0.289	1.43322e-163
ELOC	5.37063e-165	-0.993712	0	0.284	2.01903e-160
ATP5A1	2.05935e-164	1.05784	0.257	0	7.74192e-160
SEPW1	4.40199e-163	1.09608	0.255	0	1.65489e-158
NSD3	1.29783e-160	-1.05856	0	0.278	4.87905e-156
EEF2	2.84036e-160	0.89833	0.854	0.742	1.06781e-155
LINC00513	2.93372e-156	-0.999026	0	0.271	1.1029e-151
RPLP2	6.64967e-156	0.605053	0.999	0.99	2.49988e-151
CLDN4	9.40388e-156	1.26569	0.31	0.018	3.5353e-151
ATP5F1A	2.49304e-155	-0.971512	0	0.269	9.37232e-151
TCEB1	3.79194e-155	1.08483	0.244	0	1.42554e-150
NBEAL1	1.02959e-154	1.34542	0.499	0.169	3.87064e-150
ATP5F1	3.71144e-148	1.00178	0.234	0	1.39528e-143
RTF2	6.08732e-148	-0.902252	0	0.258	2.28847e-143
YBX1	9.95432e-148	1.10351	0.742	0.435	3.74223e-143
AC004687.1	1.23157e-147	-1.01901	0	0.257	4.62996e-143
CCDC109B	8.11328e-144	1.01298	0.227	0	3.05011e-139
PAXX	1.13769e-143	-0.914014	0	0.251	4.27702e-139
ATP5C1	3.17851e-141	0.980624	0.224	0	1.19493e-136
CRYBG1	9.95226e-140	-0.888323	0	0.245	3.74145e-135
C17orf89	4.53903e-139	0.933351	0.22	0	1.7064e-134
LINC00493	8.85423e-138	0.988198	0.219	0	3.32866e-133
OGA	2.07192e-133	-0.898516	0	0.235	7.78916e-129
CCL5	8.32685e-133	-1.55733	0.248	0.645	3.13039e-128
FAM46C	3.27447e-132	1.01627	0.21	0	1.23101e-127
MT-ND4L	1.07213e-131	-1.21716	0.271	0.662	4.03057e-127
SRGN	7.05759e-131	0.847343	0.976	0.921	2.65323e-126
POLR2J3	3.38674e-130	1.09125	0.254	0.011	1.27321e-125
CMPK1	9.44437e-128	1.13915	0.484	0.19	3.55052e-123
PABPC1	4.01688e-127	0.873336	0.9	0.822	1.51011e-122
ATP5PB	7.44128e-127	-0.826632	0	0.224	2.79747e-122
MGEA5	7.83798e-126	0.929457	0.201	0	2.94661e-121
ATP5MC1	2.25156e-125	-0.818566	0	0.222	8.4645e-121
HNRNPA0	1.49223e-124	1.12287	0.602	0.323	5.60988e-120
STMP1	3.4259e-124	-0.804268	0	0.22	1.28793e-119
SELM	3.86498e-124	0.960254	0.198	0	1.453e-119
C20orf24	2.7061e-123	0.921627	0.197	0	1.01733e-118
RPS4X	9.59605e-121	0.558709	0.997	0.985	3.60754e-116
HMHA1	2.42031e-120	0.853392	0.193	0	9.09892e-116
BUD23	2.59923e-118	-0.72031	0	0.21	9.77155e-114
RP11-51J9.5	2.11398e-117	0.930131	0.188	0	7.94731e-113
DUSP1	3.96674e-116	0.806127	0.788	0.456	1.49126e-111
RNASET2	5.05904e-116	1.0871	0.49	0.221	1.9019e-111
AHNAK	1.75851e-115	-1.3465	0.181	0.537	6.61093e-111
C7orf73	2.62858e-115	0.852427	0.185	0	9.8819e-111
VIMP	1.80351e-114	0.857881	0.184	0	6.7801e-110
ZNF90	2.28295e-114	0.958358	0.227	0.011	8.58252e-110
SELENOS	1.20701e-113	-0.762129	0	0.202	4.53764e-109
RIPOR2	1.75117e-112	-0.77201	0	0.2	6.58336e-108
RP1-313I6.12	1.50314e-111	0.908964	0.179	0	5.65092e-107
MESD	4.92611e-111	-0.694831	0	0.198	1.85192e-106
RPLP0	5.86771e-110	0.67942	0.974	0.923	2.20591e-105
TXNIP	2.94024e-109	-1.45368	0.132	0.461	1.10535e-104
IGHG1	4.75116e-108	1.03328	0.234	0.017	1.78615e-103
FXYD5	1.02444e-107	0.825862	0.749	0.608	3.85129e-103
HNRNPA1	8.04413e-107	0.660823	0.9	0.826	3.02411e-102
ITM2B	6.0869e-106	0.927331	0.78	0.497	2.28831e-101
ATP5F1D	1.4818e-105	-0.76569	0	0.189	5.57067e-101
ARHGAP45	2.86996e-105	-0.702672	0	0.188	1.07893e-100
EIF3E	5.12001e-105	0.765877	0.743	0.622	1.92482e-100
TMSB4X	8.01823e-105	0.49061	1	0.997	3.01437e-100
CLDN3	2.16774e-104	0.909019	0.205	0.009	8.14941e-100
AIM1	2.93271e-103	0.797134	0.166	0	1.10252e-98
SPINK4	6.26641e-103	1.07817	0.172	0.001	2.3558e-98
UFD1	1.08671e-102	-0.666343	0	0.184	4.08538e-98
ZNF831	2.52934e-102	-0.855562	0.017	0.248	9.50881e-98
KRT8	5.8397e-102	0.965552	0.279	0.036	2.19538e-97
TUT4	2.91189e-101	-0.715888	0	0.182	1.0947e-96
C16orf13	3.36694e-101	0.785099	0.163	0	1.26577e-96
BICDL1	1.4922e-99	-0.721871	0	0.179	5.60979e-95
RPL7A	7.57215e-99	-0.588971	0.968	0.98	2.84667e-94
SELENOM	3.93735e-98	-0.654994	0	0.176	1.48021e-93
S100A6	5.96962e-98	0.827919	0.903	0.8	2.24422e-93
RPL4	2.92016e-97	0.626202	0.943	0.893	1.09781e-92
LUC7L3	5.89017e-97	-0.890883	0.118	0.425	2.21435e-92
ARID5A	9.14333e-96	1.00441	0.42	0.187	3.43734e-91
WBSCR22	4.75724e-95	0.693881	0.154	0	1.78844e-90
MT-ND6	5.31993e-95	-1.16798	0.126	0.43	1.99997e-90
CTD-3252C9.4	3.11907e-94	0.840584	0.152	0	1.17258e-89
RUNX3	3.94885e-94	-1.11813	0.184	0.508	1.48453e-89
RPS10	4.33148e-94	0.663615	0.944	0.859	1.62838e-89
MT-ATP8	1.19717e-93	-0.827746	0.025	0.252	4.50065e-89
GOLGB1	1.32327e-93	-1.15552	0.112	0.407	4.97469e-89
RPS25	2.9962e-93	0.46077	0.996	0.983	1.12639e-88
KRT18	3.85109e-93	0.977244	0.26	0.039	1.44778e-88
AC114760.2	1.78112e-92	-0.727134	0	0.167	6.69593e-88
RPS15	2.4855e-92	0.419271	0.999	0.983	9.344e-88
CH17-189H20.1	2.21936e-91	0.710752	0.148	0	8.34346e-87
ATP5G1	5.6612e-91	0.727035	0.147	0	2.12827e-86
AC092580.4	1.44343e-90	1.18085	0.147	0	5.42643e-86
ILF3-DT	1.65532e-90	-0.641932	0	0.163	6.22301e-86
HMGN1	5.12421e-90	0.968421	0.56	0.302	1.9264e-85
AGR2	1.22271e-89	0.919521	0.193	0.012	4.59664e-85
NBDY	2.19267e-89	-0.607767	0	0.161	8.24311e-85
REX1BD	2.19267e-89	-0.628135	0	0.161	8.24311e-85
SINHCAF	7.96737e-89	-0.611912	0	0.16	2.99525e-84
GPR174	9.46215e-89	-0.694952	0.003	0.176	3.5572e-84
SYTL3	1.23273e-88	-1.07441	0.204	0.52	4.63432e-84
CCNI	2.53226e-88	0.793374	0.722	0.533	9.51977e-84
RTFDC1	3.92886e-88	0.696169	0.143	0	1.47702e-83
AC026979.2	1.99584e-87	-0.700136	0	0.158	7.50318e-83
STN1	3.79787e-87	-0.590901	0	0.158	1.42777e-82
SERP1	4.00679e-87	0.873337	0.586	0.356	1.50631e-82
MCRIP1	7.22498e-87	-0.597683	0	0.157	2.71616e-82
RAMMET	7.22498e-87	-0.584272	0	0.157	2.71616e-82
FAM177A1	1.83152e-86	0.898427	0.58	0.434	6.8854e-82
SMIM37	2.61265e-86	-0.594088	0	0.156	9.82201e-82
SRSF2	4.02167e-86	0.895572	0.603	0.399	1.51191e-81
TRAPPC2B	1.793e-85	-0.606612	0	0.155	6.74061e-81
VSIR	1.793e-85	-0.633946	0	0.155	6.74061e-81
PNN	3.24785e-84	-0.796607	0.151	0.445	1.221e-79
LINC01420	4.33566e-84	0.656647	0.137	0	1.62995e-79
TNFRSF4	2.02867e-83	1.44024	0.316	0.115	7.62658e-79
CREM	2.37084e-83	0.775847	0.909	0.758	8.91295e-79
RP11-489E7.4	2.77543e-83	0.706837	0.135	0	1.0434e-78
AC243960.1	1.08247e-82	-0.612484	0	0.15	4.06945e-78
CXCL8	1.8039e-82	0.797961	0.148	0.002	6.78159e-78
RPL37	4.28638e-82	-0.430586	0.99	0.989	1.61142e-77
ZRANB2	3.45712e-81	-0.718682	0.064	0.302	1.29967e-76
RPS21	3.80026e-81	-0.489953	0.951	0.974	1.42867e-76
RPL23	4.58438e-81	0.551414	0.944	0.887	1.72345e-76
RPL18A	7.73303e-81	0.410823	0.999	0.992	2.90716e-76
PNRC1	8.9935e-81	0.853339	0.712	0.551	3.38102e-76
NACA	1.45317e-80	-0.573589	0.895	0.959	5.46305e-76
AC016831.7	1.65696e-80	0.957947	0.388	0.197	6.22919e-76
CCDC64	1.81696e-80	0.623464	0.131	0	6.83069e-76
B2M	4.00766e-80	0.403744	1	0.987	1.50664e-75
RPL30	1.03625e-79	-0.435033	0.992	0.99	3.8957e-75
C10orf54	2.90664e-79	0.643227	0.129	0	1.09272e-74
ZCCHC11	2.90664e-79	0.619783	0.129	0	1.09272e-74
FAM195B	2.90664e-79	0.63107	0.129	0	1.09272e-74
RPL17	3.61295e-79	0.705297	0.691	0.555	1.35825e-74
DDX3Y	3.93857e-79	-0.754887	0.016	0.2	1.48067e-74
CYBC1	8.0982e-79	-0.535159	0	0.143	3.04444e-74
CIRBP	1.00015e-78	0.678051	0.743	0.617	3.75997e-74
TFF1	2.8999e-78	0.949874	0.144	0.003	1.09019e-73
MESDC2	4.63187e-78	0.632488	0.127	0	1.7413e-73
TUT7	1.02603e-77	-0.593395	0	0.141	3.85726e-73
MZT2A	2.23764e-77	0.90996	0.405	0.196	8.41218e-73
UFD1L	7.35268e-77	0.631187	0.125	0	2.76416e-72
ARID1B	4.89907e-76	-0.734504	0.036	0.244	1.84176e-71
RPS11	2.60054e-75	0.48952	0.98	0.948	9.77647e-71
TMEM2	2.91588e-75	0.61944	0.123	0	1.09619e-70
MCUB	3.06077e-75	-0.556795	0	0.137	1.15067e-70
EIF3F	1.45965e-74	0.792526	0.534	0.334	5.48741e-70
HIKESHI	2.03569e-74	-0.507562	0	0.135	7.65296e-70
ACTB	8.56219e-74	0.654912	0.987	0.965	3.21887e-69
GUK1	1.16761e-73	0.781942	0.536	0.358	4.3895e-69
IGLC7	1.88066e-73	0.892765	0.151	0.006	7.07016e-69
PCNX1	8.94282e-73	-0.514466	0	0.133	3.36196e-68
HLA-B	5.14114e-72	-0.391904	0.973	0.963	1.93276e-67
ERBIN	5.90696e-72	-0.508175	0	0.131	2.22066e-67
YPEL5	2.30453e-71	0.767556	0.785	0.728	8.66367e-67
LINC00657	2.80347e-71	0.582075	0.116	0	1.05394e-66
CENPX	3.8928e-71	-0.489375	0	0.13	1.46346e-66
RSRP1	6.58404e-71	-0.726569	0.325	0.622	2.4752e-66
ITGAL	8.37613e-71	-0.749101	0.057	0.273	3.14892e-66
NAP1L1	8.48819e-71	0.594627	0.733	0.644	3.19105e-66
RPL23A	1.3576e-70	0.397259	0.996	0.983	5.10375e-66
KRT19	1.42527e-70	0.6519	0.14	0.006	5.35817e-66
HOPX	2.43502e-70	-0.928954	0.069	0.293	9.15421e-66
AC016831.1	2.55961e-70	-0.531517	0	0.128	9.62259e-66
FXYD3	2.68497e-70	0.797932	0.192	0.024	1.00939e-65
DNAJA1	5.11405e-70	-0.82587	0.436	0.718	1.92258e-65
CXCL3	1.61498e-69	0.640652	0.125	0.001	6.07135e-65
KHDC4	1.67919e-69	-0.495567	0	0.127	6.31274e-65
HNRNPA1L2	3.64689e-69	0.575401	0.135	0.005	1.37101e-64
SPART	5.8772e-69	-0.492976	0	0.126	2.20948e-64
RPL41	6.48827e-69	-0.34023	1	0.998	2.4392e-64
MFSD14A	7.89562e-69	0.633299	0.14	0.006	2.96828e-64
SMIM27	1.09911e-68	-0.476131	0	0.125	4.13201e-64
AC025164.1	2.05498e-68	-0.554828	0	0.125	7.72548e-64
CCDC32	7.17808e-68	-0.46975	0	0.124	2.69853e-63
LINC01934	1.34105e-67	-0.529199	0	0.123	5.04156e-63
UBE2B	4.02826e-67	0.734365	0.516	0.363	1.51438e-62
REG4	4.58081e-67	0.779144	0.138	0.006	1.72211e-62
MIA2	4.67733e-67	-0.476329	0	0.122	1.75839e-62
JTB	5.87411e-67	0.816482	0.412	0.214	2.20831e-62
ILF3-AS1	3.96562e-66	0.583867	0.108	0	1.49083e-61
DMAC1	1.9727e-65	-0.499954	0	0.12	7.41617e-61
AL121944.1	6.85312e-65	-0.523478	0	0.119	2.57636e-60
HSP90AA1	9.57771e-65	-0.685823	0.756	0.904	3.60064e-60
SQOR	2.37841e-64	-0.477818	0	0.118	8.9414e-60
DDX17	5.01859e-64	-0.69945	0.172	0.429	1.88669e-59
FAM60A	9.23178e-64	0.497339	0.104	0	3.4706e-59
JUND	9.60057e-64	-0.985873	0.589	0.747	3.60924e-59
SQRDL	2.28644e-63	0.508041	0.104	0	8.59562e-59
LTB	4.19709e-63	0.786183	0.67	0.401	1.57785e-58
RAC1	5.67958e-63	0.855932	0.339	0.143	2.13518e-58
KRT10	7.75583e-63	0.823028	0.355	0.159	2.91572e-58
AC020571.1	9.88371e-63	-0.473184	0	0.115	3.71568e-58
HNRNPA2B1	1.78496e-62	-0.663654	0.592	0.814	6.71039e-58
PRPF4B	2.5997e-62	-0.667442	0.107	0.335	9.77332e-58
BTG2	2.63709e-62	-0.863225	0.34	0.615	9.91387e-58
TAGAP	2.75515e-62	-0.959813	0.147	0.391	1.03577e-57
HLA-C	2.81252e-62	0.511122	0.973	0.934	1.05734e-57
HCST	1.15509e-61	-0.676219	0.493	0.752	4.34246e-57
XRCC5	1.90341e-61	-0.594421	0.198	0.451	7.15568e-57
C11orf73	2.11774e-61	0.506978	0.1	0	7.96144e-57
FAM103A1	2.11774e-61	0.483944	0.1	0	7.96144e-57
MIF	3.49091e-61	0.80762	0.498	0.259	1.31237e-56
ZNF331	3.83319e-61	-1.0161	0.382	0.632	1.44105e-56
LINC00936	5.23224e-61	0.507428	0.1	0	1.96701e-56
GNAI2	6.38784e-61	-0.602085	0.133	0.364	2.40144e-56
MYL12A	8.73909e-61	-0.63437	0.676	0.848	3.28537e-56
KANSL1	9.20734e-61	-0.664268	0.075	0.281	3.46141e-56
HSP90AB1	2.92223e-60	-0.684269	0.613	0.826	1.09858e-55
SPINK1	3.89843e-60	0.523649	0.104	0	1.46558e-55
NCL	6.42473e-60	-0.803782	0.426	0.668	2.41531e-55
WASHC3	8.96388e-60	-0.438936	0	0.109	3.36988e-55
PPIL4	4.97869e-59	-0.594091	0.082	0.285	1.87169e-54
CXCL1	8.3761e-59	0.581328	0.102	0	3.14891e-54
SELL	1.34251e-58	0.921228	0.211	0.051	5.04703e-54
CSKMT	1.96174e-58	-0.426608	0	0.107	7.37495e-54
LINC00623	2.31997e-58	-0.538346	0.018	0.167	8.72168e-54
MUC20-OT1	3.63376e-58	-0.428133	0	0.107	1.36607e-53
IER2	4.55617e-58	0.801689	0.494	0.276	1.71285e-53
JUNB	5.1737e-58	0.334194	0.819	0.573	1.945e-53
PTPN22	7.14546e-58	-0.772375	0.173	0.419	2.68627e-53
SCAND1	1.02246e-57	0.794994	0.314	0.142	3.84385e-53
CALM2	1.43818e-57	0.54756	0.773	0.704	5.40669e-53
INTS11	2.30609e-57	-0.40868	0	0.105	8.66951e-53
ARL5A	3.20619e-57	0.665365	0.174	0.03	1.20533e-52
IGHA2	4.19765e-57	0.620136	0.273	0.24	1.57806e-52
PPP1R12A	4.55921e-57	-0.623077	0.132	0.357	1.71399e-52
RAP1B	5.47071e-57	-0.514067	0.211	0.449	2.05666e-52
TMF1	8.35408e-57	-0.645712	0.151	0.385	3.14063e-52
SOD2	9.12458e-57	0.778292	0.266	0.119	3.43029e-52
RAB5IF	1.46036e-56	-0.395551	0	0.104	5.4901e-52
CD47	9.12906e-56	0.712773	0.349	0.19	3.43198e-51
NORAD	9.22815e-56	-0.406851	0	0.102	3.46923e-51
ETFRF1	9.22815e-56	-0.381261	0	0.102	3.46923e-51
SLFN5	1.17802e-55	-0.658449	0.069	0.263	4.42863e-51
CCL20	1.40991e-55	1.14312	0.259	0.072	5.30042e-51
SNRPD2	2.45564e-55	0.575683	0.647	0.532	9.23171e-51
SP110	2.99272e-55	-0.576241	0.052	0.228	1.12508e-50
ACAP1	3.64709e-55	-0.596565	0.382	0.645	1.37109e-50
TENT4B	5.81888e-55	-0.423838	0	0.101	2.18755e-50
SLC25A6	6.49693e-55	0.514975	0.752	0.668	2.44245e-50
EEF1D	1.19943e-54	0.453423	0.96	0.928	4.50912e-50
CLTB	1.51909e-54	0.689358	0.239	0.09	5.71087e-50
EPCAM	1.85758e-54	0.563131	0.121	0.009	6.98339e-50
RNF145	5.97453e-54	0.708278	0.238	0.096	2.24607e-49
RNF213	6.50395e-54	-0.619716	0.258	0.509	2.4451e-49
TNFRSF18	8.4216e-54	1.01925	0.226	0.086	3.16602e-49
ACTG1	2.24922e-53	-0.6015	0.811	0.933	8.45573e-49
CD55	2.53213e-53	0.715154	0.339	0.23	9.51928e-49
THRAP3	3.78873e-53	-0.645969	0.168	0.4	1.42434e-48
RHBDD2	4.18297e-53	0.724599	0.247	0.11	1.57255e-48
2025-09-07	4.94657e-53	-0.634436	0.37	0.627	1.85961e-48
MT-ND5	6.62968e-53	-0.615164	0.812	0.883	2.49236e-48
PHLDA2	6.75686e-53	0.63059	0.144	0.017	2.54017e-48
MPHOSPH8	7.52015e-53	-0.591686	0.222	0.463	2.82712e-48
UBC	1.15816e-52	-0.601189	0.882	0.941	4.35397e-48
NFKBIA	1.2203e-52	0.559733	0.627	0.376	4.58761e-48
PLK3	1.31539e-52	0.747179	0.333	0.174	4.94509e-48
GTF2B	2.63993e-52	-0.531953	0.153	0.365	9.92455e-48
TMEM123	2.78856e-52	0.653156	0.423	0.279	1.04833e-47
TNFRSF25	3.33125e-52	0.731799	0.26	0.114	1.25235e-47
NKG7	6.00998e-52	-0.496221	0.111	0.302	2.25939e-47
SNHG8	6.40915e-52	-0.644311	0.32	0.573	2.40945e-47
SMARCA2	7.13183e-52	-0.570557	0.06	0.235	2.68114e-47
SRSF7	1.01247e-51	-0.697654	0.642	0.836	3.80629e-47
SNX6	1.14582e-51	-0.524444	0.127	0.33	4.30759e-47
TRAF3IP3	1.89633e-51	-0.66467	0.128	0.342	7.12906e-47
C4orf48	2.22299e-51	0.706667	0.239	0.081	8.3571e-47
SNX3	2.53023e-51	0.695603	0.343	0.186	9.51216e-47
STK17A	3.59851e-51	0.751392	0.451	0.273	1.35282e-46
REL	4.9425e-51	-0.788258	0.448	0.678	1.85808e-46
KMT2E	1.06514e-50	-0.586328	0.43	0.68	4.00429e-46
SOD1	1.645e-50	0.382157	0.623	0.652	6.1842e-46
CD24	1.77083e-50	0.528244	0.126	0.011	6.65725e-46
RAB8B	2.15648e-50	-0.584528	0.108	0.307	8.10707e-46
PPP2CA	3.38804e-50	0.681057	0.309	0.159	1.2737e-45
RPS23	5.23052e-50	-0.316992	0.994	0.988	1.96636e-45
ATXN7	5.45505e-50	0.63186	0.154	0.027	2.05077e-45
EGLN2	6.10683e-50	0.501515	0.105	0.005	2.2958e-45
TPM3	9.16648e-50	-0.537863	0.407	0.656	3.44605e-45
CD7	3.40252e-49	0.690089	0.673	0.575	1.27914e-44
SPOCK2	3.40334e-49	0.57328	0.537	0.444	1.27945e-44
KIAA1551	4.79573e-49	-0.62129	0.142	0.353	1.80291e-44
EIF1AY	5.42054e-49	-0.317563	0.017	0.123	2.0378e-44
GSPT1	5.93996e-49	0.660479	0.309	0.191	2.23307e-44
HIST1H1D	1.18815e-48	-0.48218	0.009	0.126	4.46673e-44
TNFAIP3	1.37814e-48	-0.946178	0.655	0.77	5.18096e-44
PTPN6	1.64177e-48	-0.544469	0.028	0.17	6.17208e-44
YWHAQ	1.94924e-48	0.652136	0.35	0.229	7.32797e-44
DNPH1	2.2213e-48	0.757265	0.219	0.084	8.35076e-44
SOCS3	2.48209e-48	0.789741	0.359	0.232	9.33117e-44
TSPAN8	3.90407e-48	0.495916	0.108	0.007	1.4677e-43
RAC2	5.4281e-48	-0.544183	0.42	0.664	2.04064e-43
RPS16	6.75337e-48	0.361694	0.992	0.986	2.53886e-43
GCC2	8.81214e-48	-0.717333	0.217	0.448	3.31284e-43
MRPL41	9.19926e-48	0.679594	0.276	0.121	3.45837e-43
PDIA3	1.00357e-47	0.587519	0.345	0.239	3.77281e-43
UBE2D3	1.60547e-47	0.454649	0.646	0.591	6.03559e-43
GYPC	1.71626e-47	0.565238	0.396	0.298	6.45211e-43
RPS15A	1.7541e-47	0.307829	0.997	0.991	6.59437e-43
GIMAP7	1.9224e-47	-0.781419	0.187	0.41	7.22706e-43
ARL6IP4	2.06278e-47	0.639041	0.428	0.283	7.75483e-43
RGCC	2.11927e-47	0.718376	0.595	0.424	7.96719e-43
FKBP1A	2.54224e-47	0.49542	0.353	0.308	9.5573e-43
ZFP36L2	3.12297e-47	0.632838	0.799	0.707	1.17405e-42
IER3	3.49887e-47	0.604261	0.161	0.033	1.31537e-42
CST3	4.64091e-47	0.556869	0.132	0.015	1.74471e-42
LDHA	4.69414e-47	0.575093	0.695	0.63	1.76472e-42
AKAP9	8.40674e-47	-0.574088	0.186	0.402	3.16043e-42
GADD45GIP1	9.67207e-47	0.642329	0.28	0.148	3.63612e-42
COTL1	1.05305e-46	0.705795	0.518	0.363	3.95885e-42
DOCK8	1.48159e-46	-0.528753	0.151	0.354	5.56991e-42
DDX39B	4.57069e-46	-0.470662	0.048	0.199	1.71831e-41
DYNLT1	5.40188e-46	-0.489016	0.173	0.377	2.03078e-41
RPS26	5.50486e-46	-0.665437	0.797	0.883	2.0695e-41
MACF1	5.60634e-46	-0.539882	0.124	0.315	2.10765e-41
ODC1	1.02673e-45	0.693056	0.233	0.086	3.8599e-41
SLBP	1.23836e-45	0.639507	0.211	0.092	4.65548e-41
RELB	2.34267e-45	0.669752	0.219	0.092	8.80705e-41
RPL10A	4.35275e-45	0.344072	0.991	0.97	1.63637e-40
IK	7.69348e-45	-0.474244	0.187	0.39	2.89229e-40
PCBP2	1.00162e-44	0.470051	0.501	0.442	3.7655e-40
TRGC2	1.03014e-44	-0.640058	0.034	0.172	3.87271e-40
ISCU	1.06107e-44	0.55957	0.332	0.244	3.989e-40
LCP1	1.16546e-44	-0.617831	0.276	0.507	4.38144e-40
TTC14	1.6547e-44	-0.451339	0.097	0.267	6.22069e-40
GIMAP4	1.83101e-44	-0.663726	0.121	0.314	6.88348e-40
GOLGA4	2.17933e-44	-0.615904	0.124	0.318	8.19296e-40
VPS36	3.9427e-44	-0.482797	0.043	0.184	1.48222e-39
PYURF	6.93245e-44	0.60192	0.269	0.135	2.60619e-39
DNAJC8	9.05297e-44	-0.426916	0.21	0.409	3.40337e-39
VPS13C	1.1514e-43	-0.470909	0.083	0.246	4.32858e-39
CCT5	1.21355e-43	-0.427675	0.089	0.248	4.56223e-39
WTAP	2.98569e-43	0.544935	0.323	0.239	1.12244e-38
CYTIP	3.39741e-43	-0.529277	0.46	0.688	1.27722e-38
RPL36A	5.00567e-43	0.460081	0.823	0.7	1.88183e-38
C15orf48	5.34933e-43	0.548886	0.132	0.02	2.01103e-38
SP100	8.27329e-43	-0.439065	0.128	0.304	3.11026e-38
MARCKSL1	9.56434e-43	0.65563	0.175	0.059	3.59562e-38
SYNRG	9.59424e-43	-0.374377	0.071	0.211	3.60686e-38
H2AFV	9.90024e-43	0.569538	0.384	0.274	3.72189e-38
PIM1	1.45877e-42	0.692388	0.275	0.151	5.48411e-38
OXNAD1	2.26443e-42	-0.520155	0.085	0.253	8.51291e-38
MAP1LC3B	2.41884e-42	0.613825	0.32	0.212	9.09337e-38
UTRN	4.34008e-42	-0.490572	0.09	0.255	1.63161e-37
NDFIP1	4.70659e-42	0.60999	0.29	0.169	1.7694e-37
CD3G	5.17291e-42	-0.540548	0.418	0.646	1.94471e-37
KRR1	7.15792e-42	-0.418544	0.107	0.269	2.69095e-37
PSMB9	7.47642e-42	-0.444757	0.291	0.506	2.81068e-37
AKNA	8.53154e-42	-0.521075	0.141	0.326	3.20735e-37
THUMPD3-AS1	9.51573e-42	-0.402047	0.118	0.282	3.57735e-37
ARID1A	9.7902e-42	-0.39592	0.048	0.18	3.68053e-37
SF1	1.14465e-41	0.498979	0.535	0.455	4.30321e-37
TMBIM4	1.50634e-41	-0.275591	0.179	0.34	5.66294e-37
ZBTB20	1.61026e-41	-0.505849	0.083	0.244	6.05363e-37
SNRPD3	1.65381e-41	-0.44601	0.163	0.348	6.21732e-37
DPP7	2.72088e-41	0.605741	0.297	0.161	1.02289e-36
ITGA1	2.91783e-41	-0.531675	0.034	0.165	1.09693e-36
SCAF11	2.96947e-41	-0.515003	0.254	0.468	1.11634e-36
MTPN	3.11959e-41	-0.462375	0.101	0.269	1.17278e-36
TCF25	3.24618e-41	-0.359293	0.285	0.486	1.22037e-36
CHCHD10	3.25017e-41	0.61542	0.215	0.081	1.22187e-36
SKAP1	3.78679e-41	-0.448336	0.199	0.395	1.42361e-36
SDF4	4.999e-41	0.590587	0.201	0.08	1.87932e-36
RSBN1L	5.00849e-41	-0.487914	0.097	0.264	1.88289e-36
STK4	5.65718e-41	-0.539029	0.474	0.695	2.12676e-36
N4BP2L2	6.49716e-41	-0.42972	0.39	0.61	2.44254e-36
CLDND1	6.65847e-41	-0.49819	0.237	0.447	2.50319e-36
EVL	6.93612e-41	-0.495462	0.451	0.675	2.60756e-36
MGST3	7.45526e-41	-0.250379	0.212	0.372	2.80273e-36
STAG2	8.49134e-41	-0.468127	0.088	0.249	3.19224e-36
CEBPZ	1.1194e-40	-0.482407	0.132	0.309	4.20828e-36
CD44	1.34292e-40	0.393182	0.727	0.73	5.04857e-36
PPP1R10	1.39924e-40	-0.516512	0.13	0.311	5.2603e-36
PNISR	1.58694e-40	-0.529506	0.405	0.63	5.96595e-36
IFI27	1.63588e-40	0.597056	0.138	0.026	6.14993e-36
PER1	2.09245e-40	-0.520082	0.133	0.317	7.86637e-36
BUB3	2.43646e-40	-0.359137	0.19	0.366	9.15962e-36
COX20	2.90653e-40	-0.398868	0.152	0.324	1.09268e-35
KLF2	4.38892e-40	0.775527	0.233	0.093	1.64997e-35
ARF6	5.44958e-40	0.507906	0.458	0.37	2.04872e-35
TPGS1	5.87502e-40	0.505253	0.125	0.023	2.20865e-35
HCG18	6.14835e-40	-0.478448	0.063	0.21	2.31141e-35
GNA15	6.51846e-40	0.552997	0.123	0.026	2.45055e-35
KLF6	7.21723e-40	0.472564	0.838	0.706	2.71324e-35
NDUFA12	7.4381e-40	-0.389683	0.18	0.36	2.79628e-35
RSRC2	8.42921e-40	-0.426147	0.298	0.506	3.16888e-35
SSBP1	1.10957e-39	-0.283093	0.224	0.391	4.17131e-35
ARL6IP1	1.22449e-39	0.509187	0.314	0.236	4.60336e-35
DDX18	1.28332e-39	-0.401104	0.271	0.476	4.82453e-35
BOD1L1	1.2894e-39	-0.492108	0.05	0.189	4.84735e-35
NDUFS5	1.44334e-39	0.435533	0.701	0.652	5.42609e-35
IFRD1	1.50125e-39	0.645097	0.306	0.194	5.6438e-35
FABP1	1.54846e-39	0.680789	0.215	0.079	5.82126e-35
MYH9	1.63073e-39	-0.486699	0.231	0.435	6.13057e-35
EIF3L	1.698e-39	0.484894	0.465	0.368	6.38345e-35
TSC22D3	1.97857e-39	0.503472	0.812	0.66	7.43822e-35
ARID4A	2.19741e-39	-0.423242	0.076	0.219	8.26093e-35
TMED2	2.2252e-39	0.540239	0.344	0.247	8.36541e-35
IFI6	3.66434e-39	0.715018	0.159	0.051	1.37757e-34
TGOLN2	4.71826e-39	-0.350073	0.118	0.269	1.77378e-34
HLA-A	4.95543e-39	0.416786	0.987	0.945	1.86294e-34
PTGES3	5.15332e-39	-0.342244	0.41	0.62	1.93734e-34
DDX46	6.12778e-39	-0.429013	0.208	0.399	2.30368e-34
BST2	8.30067e-39	-0.43137	0.148	0.321	3.12055e-34
IKZF3	1.0674e-38	-0.59644	0.082	0.242	4.01278e-34
ARPC5	1.18192e-38	-0.50846	0.288	0.502	4.44332e-34
PHF20	1.70916e-38	-0.355861	0.221	0.403	6.42542e-34
SPTY2D1	2.06288e-38	-0.454932	0.083	0.234	7.75518e-34
DIAPH1	2.06785e-38	-0.460081	0.107	0.27	7.77387e-34
DNTTIP2	2.48635e-38	-0.400417	0.125	0.286	9.34717e-34
DYNC1H1	3.32305e-38	-0.428935	0.095	0.25	1.24927e-33
MSN	4.47996e-38	-0.519056	0.264	0.473	1.6842e-33
RCN2	4.61779e-38	0.54595	0.164	0.053	1.73601e-33
PERP	5.74834e-38	0.604562	0.197	0.098	2.16103e-33
CD48	5.9903e-38	-0.552814	0.503	0.704	2.252e-33
RPL34	7.02191e-38	0.278561	0.997	0.994	2.63982e-33
RBM25	7.54695e-38	-0.424589	0.283	0.486	2.8372e-33
CDK13	8.10613e-38	-0.428713	0.039	0.164	3.04742e-33
COX6A1	8.70158e-38	0.268797	0.536	0.569	3.27127e-33
PPP1CB	8.94121e-38	0.407629	0.572	0.57	3.36136e-33
COX5A	9.20474e-38	0.613013	0.271	0.147	3.46043e-33
ELF3	1.13665e-37	0.468334	0.116	0.018	4.27313e-33
HES4	1.1575e-37	0.59875	0.1	0.012	4.35151e-33
TMOD3	1.72811e-37	-0.346423	0.076	0.207	6.49665e-33
SAMSN1	1.78029e-37	-0.583687	0.503	0.705	6.69282e-33
SLAMF1	2.00795e-37	-0.39169	0.057	0.187	7.54869e-33
OCIAD2	2.00992e-37	0.366842	0.363	0.333	7.55611e-33
AIP	2.08249e-37	-0.411869	0.109	0.264	7.8289e-33
PFDN2	2.11362e-37	-0.28892	0.177	0.331	7.94594e-33
ZFAND5	2.16061e-37	0.540684	0.278	0.183	8.12258e-33
COPA	2.17915e-37	-0.391268	0.097	0.245	8.19231e-33
PSMA5	2.32311e-37	-0.36516	0.17	0.339	8.7335e-33
CTSC	2.70066e-37	-0.280483	0.183	0.34	1.01529e-32
LY6E	4.12813e-37	0.539315	0.37	0.301	1.55193e-32
DCXR	4.87619e-37	0.602903	0.238	0.136	1.83315e-32
C19orf24	5.70404e-37	0.558398	0.208	0.1	2.14437e-32
TAF1D	8.58011e-37	-0.424542	0.257	0.452	3.22561e-32
RPS5	1.10296e-36	0.33116	0.98	0.962	4.14648e-32
RPS24	1.29273e-36	-0.267175	0.993	0.987	4.8599e-32
VPS4B	1.44076e-36	-0.397991	0.112	0.267	5.41638e-32
ZNF24	2.10695e-36	-0.447357	0.075	0.22	7.92087e-32
CENPC	2.4738e-36	-0.41264	0.09	0.236	9.30001e-32
CD96	2.56982e-36	-0.431927	0.273	0.474	9.661e-32
HNRNPR	3.30999e-36	-0.412647	0.183	0.359	1.24436e-31
CBLB	3.43978e-36	-0.483644	0.097	0.25	1.29315e-31
IGLC2	3.57505e-36	0.527243	0.572	0.394	1.344e-31
ANXA1	4.44e-36	-0.733868	0.569	0.742	1.66917e-31
TAX1BP1	8.13071e-36	-0.291281	0.246	0.416	3.05666e-31
XIST	1.42746e-35	0.584019	0.349	0.167	5.36638e-31
PTPRC	1.46292e-35	-0.578875	0.72	0.827	5.4997e-31
PPDPF	2.00298e-35	0.523242	0.614	0.46	7.53002e-31
ATP1B3	2.09113e-35	0.588935	0.4	0.306	7.86141e-31
PPP1R15A	2.14458e-35	0.507335	0.607	0.474	8.06234e-31
RASGEF1B	2.19163e-35	-0.575959	0.052	0.186	8.23921e-31
ADAM19	2.21492e-35	0.609023	0.138	0.066	8.32677e-31
PRMT9	2.6412e-35	-0.565885	0.107	0.27	9.92933e-31
TSPO	2.754e-35	0.548671	0.348	0.23	1.03534e-30
LGALS4	3.20836e-35	0.513485	0.161	0.042	1.20615e-30
ARPC1B	3.4459e-35	0.516613	0.506	0.427	1.29545e-30
HNRNPA3	4.62572e-35	-0.505298	0.382	0.592	1.73899e-30
KMT2A	5.56391e-35	-0.456085	0.095	0.244	2.0917e-30
SETX	5.56424e-35	-0.440346	0.049	0.177	2.09182e-30
GPX4	6.72931e-35	0.278423	0.49	0.504	2.52982e-30
MPHOSPH10	7.00826e-35	-0.448701	0.065	0.202	2.63469e-30
PPIG	7.39573e-35	-0.320008	0.276	0.455	2.78035e-30
SYNE2	8.82095e-35	-0.519933	0.231	0.425	3.31615e-30
CDC40	1.03596e-34	-0.350962	0.073	0.2	3.89461e-30
SCML4	1.06953e-34	-0.385693	0.05	0.171	4.02081e-30
TMEM230	1.10308e-34	0.302574	0.311	0.296	4.1469e-30
RPL15	1.14087e-34	0.256018	0.997	0.981	4.289e-30
UQCRFS1	1.22519e-34	0.51799	0.25	0.149	4.60597e-30
THEMIS	1.57765e-34	-0.446121	0.057	0.188	5.93102e-30
SERBP1	1.65971e-34	-0.404329	0.391	0.595	6.2395e-30
SPINT2	1.67035e-34	0.492732	0.147	0.048	6.27951e-30
CLEC2B	2.01659e-34	-0.491048	0.339	0.544	7.58115e-30
ARPC3	2.33315e-34	-0.42115	0.56	0.755	8.77125e-30
AHSA1	2.87193e-34	-0.252564	0.086	0.2	1.07967e-29
IL7R	2.94516e-34	-0.702314	0.647	0.685	1.1072e-29
MIER1	3.03327e-34	-0.461083	0.126	0.287	1.14033e-29
RFC1	3.15104e-34	-0.430934	0.062	0.195	1.1846e-29
PRKDC	3.29866e-34	-0.414962	0.053	0.181	1.2401e-29
SP140	3.37472e-34	-0.423155	0.072	0.208	1.26869e-29
RALY	3.67005e-34	0.462507	0.212	0.133	1.37972e-29
DOCK2	3.6898e-34	-0.398392	0.06	0.187	1.38714e-29
ACTR2	3.76897e-34	-0.365577	0.257	0.439	1.41691e-29
EEF1B2	4.71761e-34	-0.399338	0.868	0.921	1.77354e-29
PDCD10	5.11375e-34	-0.28244	0.114	0.244	1.92246e-29
EVI2A	5.17935e-34	0.352262	0.332	0.312	1.94712e-29
PHGR1	6.59357e-34	0.539696	0.172	0.058	2.47879e-29
PIK3R1	9.61119e-34	-0.789779	0.219	0.404	3.61323e-29
SUPT16H	1.25354e-33	-0.358577	0.05	0.166	4.71255e-29
SLC38A1	1.27958e-33	-0.348545	0.22	0.392	4.81046e-29
EIF1	1.28851e-33	0.300061	0.997	0.984	4.84401e-29
SRP54	1.32508e-33	-0.329905	0.082	0.21	4.98149e-29
CMTM7	1.38333e-33	0.591546	0.198	0.091	5.2005e-29
OGT	1.46079e-33	-0.390927	0.072	0.202	5.4917e-29
CCR7	1.59281e-33	0.723719	0.346	0.178	5.98801e-29
HCLS1	1.61972e-33	-0.363179	0.214	0.385	6.08917e-29
PJA2	2.04084e-33	-0.447883	0.084	0.226	7.67232e-29
KLF3	2.06809e-33	0.525816	0.165	0.065	7.77479e-29
CIR1	2.39909e-33	-0.376775	0.107	0.25	9.01915e-29
EIF1AX	2.49343e-33	0.38476	0.411	0.371	9.3738e-29
NDUFA11	2.90709e-33	0.307587	0.382	0.373	1.09289e-28
CAP1	2.94561e-33	-0.403806	0.261	0.445	1.10737e-28
CSNK2A1	3.27361e-33	-0.352681	0.044	0.155	1.23068e-28
SYNE1	3.28568e-33	-0.41726	0.044	0.161	1.23522e-28
RNF139	3.37768e-33	0.52516	0.224	0.133	1.26981e-28
ICOS	3.38815e-33	0.517322	0.431	0.42	1.27374e-28
ACTN4	3.87193e-33	-0.35045	0.133	0.279	1.45561e-28
RHOG	4.38577e-33	0.383745	0.396	0.363	1.64879e-28
ANKRD11	5.18752e-33	-0.377436	0.135	0.284	1.9502e-28
DDX27	5.27089e-33	-0.299368	0.154	0.297	1.98154e-28
NECAP1	5.33917e-33	-0.41324	0.054	0.18	2.00721e-28
IQGAP1	5.98058e-33	-0.441335	0.217	0.397	2.24834e-28
BTN3A2	6.43443e-33	-0.371999	0.117	0.262	2.41896e-28
JAML	6.96975e-33	-0.429112	0.128	0.282	2.62021e-28
SAMHD1	7.20775e-33	-0.431327	0.095	0.236	2.70968e-28
APOBEC3G	7.96297e-33	-0.448313	0.078	0.213	2.9936e-28
RBX1	8.89733e-33	-0.267537	0.252	0.408	3.34486e-28
AURKAIP1	1.04818e-32	0.482115	0.252	0.167	3.94053e-28
PTP4A1	1.10821e-32	0.525954	0.257	0.167	4.1662e-28
BAZ1A	1.16669e-32	0.492506	0.311	0.244	4.38606e-28
RECQL	1.27587e-32	-0.359431	0.038	0.149	4.7965e-28
PHF3	1.45185e-32	-0.366721	0.076	0.204	5.45808e-28
ISG20	1.61343e-32	0.383154	0.577	0.553	6.06551e-28
IFNGR1	1.62993e-32	-0.447649	0.095	0.24	6.12757e-28
CNOT2	1.70916e-32	-0.339664	0.095	0.224	6.42542e-28
XRN1	1.7281e-32	-0.370883	0.051	0.168	6.49663e-28
TOX4	1.75025e-32	-0.320312	0.118	0.254	6.57988e-28
SEC62	1.75975e-32	-0.299476	0.365	0.55	6.6156e-28
DHX36	2.52507e-32	-0.40695	0.269	0.452	9.49275e-28
TRIM38	2.61011e-32	-0.372202	0.066	0.19	9.81246e-28
RBM5	2.91734e-32	-0.355464	0.114	0.254	1.09674e-27
CCNT1	2.98471e-32	-0.393673	0.055	0.176	1.12207e-27
C9orf16	4.09636e-32	0.448926	0.414	0.346	1.53999e-27
IRF3	5.58666e-32	-0.387008	0.09	0.224	2.10025e-27
SLC25A3	5.95585e-32	0.40976	0.524	0.451	2.23904e-27
RPL27	6.06679e-32	0.309572	0.98	0.961	2.28075e-27
ATF7IP	6.58519e-32	-0.47703	0.111	0.262	2.47564e-27
PTMA	6.61054e-32	0.270702	0.996	0.991	2.48516e-27
SQSTM1	7.1212e-32	0.516486	0.337	0.247	2.67715e-27
NIPBL	7.35531e-32	-0.446505	0.097	0.24	2.76516e-27
GPR65	7.64556e-32	-0.452852	0.169	0.333	2.87427e-27
POMP	9.04726e-32	0.277939	0.455	0.46	3.40123e-27
MIA3	1.02669e-31	-0.375563	0.043	0.155	3.85975e-27
TNFAIP8	1.05822e-31	-0.302223	0.231	0.388	3.97826e-27
CHD2	1.06025e-31	-0.316384	0.203	0.357	3.98589e-27
SMG1	1.09609e-31	-0.397871	0.102	0.24	4.12063e-27
CWC15	1.11067e-31	-0.285015	0.13	0.26	4.17544e-27
STK10	1.12958e-31	-0.401359	0.094	0.231	4.24653e-27
CUTA	1.20429e-31	0.262679	0.456	0.468	4.5274e-27
RBM3	1.67845e-31	0.383114	0.529	0.477	6.30997e-27
CORO1B	1.83424e-31	0.465405	0.292	0.249	6.89566e-27
NUFIP2	1.98822e-31	-0.41996	0.071	0.201	7.47451e-27
CLIC1	2.00271e-31	-0.419395	0.517	0.709	7.52897e-27
METTL9	2.13907e-31	0.457678	0.239	0.164	8.04161e-27
ASXL2	2.23123e-31	-0.426356	0.036	0.147	8.38808e-27
DAD1	2.23624e-31	-0.299311	0.327	0.505	8.40691e-27
MFAP1	2.36779e-31	-0.307255	0.041	0.141	8.90146e-27
NR4A2	2.50308e-31	-0.663953	0.399	0.591	9.41007e-27
RARRES3	3.0159e-31	-0.487263	0.425	0.622	1.1338e-26
GRAP2	3.02119e-31	-0.33631	0.071	0.19	1.13579e-26
ITGB1	3.72213e-31	0.551405	0.199	0.11	1.3993e-26
PPP1CC	4.07311e-31	0.518933	0.251	0.143	1.53125e-26
PA2G4	4.0743e-31	-0.38046	0.225	0.394	1.53169e-26
NDUFC1	4.12419e-31	-0.354194	0.125	0.266	1.55045e-26
SF3B1	5.1693e-31	-0.423896	0.258	0.44	1.94335e-26
ACIN1	5.43436e-31	-0.333706	0.056	0.168	2.04299e-26
RPSA	5.50487e-31	0.275822	0.971	0.948	2.0695e-26
SLF1	6.17323e-31	-0.319173	0.02	0.11	2.32076e-26
ATP1A1	6.77542e-31	0.436709	0.311	0.241	2.54715e-26
ZNF721	6.87497e-31	-0.308154	0.048	0.152	2.58457e-26
ZNF292	9.27712e-31	-0.468463	0.1	0.243	3.48764e-26
UBE2D2	1.00988e-30	0.495694	0.381	0.286	3.79655e-26
COPS5	1.01104e-30	-0.311224	0.054	0.164	3.80089e-26
U2SURP	1.06046e-30	-0.403258	0.116	0.259	3.98668e-26
PSAP	1.24463e-30	0.441938	0.244	0.162	4.67905e-26
SRSF10	1.3952e-30	-0.393777	0.193	0.357	5.24512e-26
TRABD	1.49418e-30	0.501933	0.208	0.116	5.61722e-26
RANBP1	1.65461e-30	0.50218	0.259	0.159	6.22034e-26
GABPB1-AS1	1.91087e-30	-0.508763	0.064	0.191	7.18371e-26
PRPF40A	1.9298e-30	-0.4041	0.152	0.307	7.2549e-26
SMCHD1	2.11148e-30	0.375855	0.306	0.283	7.93791e-26
CCT3	2.26772e-30	-0.271614	0.188	0.33	8.52528e-26
PLCG2	2.39022e-30	-1.40422	0.044	0.161	8.9858e-26
ATXN7L3B	3.04928e-30	-0.335825	0.044	0.152	1.14635e-25
HSPA5	3.16091e-30	-0.352368	0.355	0.537	1.18831e-25
LARS	3.74259e-30	-0.306759	0.05	0.157	1.40699e-25
ERICH1	3.97582e-30	-0.336038	0.071	0.187	1.49467e-25
ZNF394	4.64255e-30	-0.371835	0.093	0.226	1.74532e-25
TOMM20	6.01791e-30	-0.333205	0.354	0.534	2.26237e-25
RAP1A	6.49559e-30	0.353511	0.446	0.406	2.44195e-25
TPI1	6.85289e-30	0.360061	0.494	0.474	2.57628e-25
LPIN2	7.38529e-30	-0.337881	0.086	0.211	2.77642e-25
MIDN	7.94611e-30	-0.37495	0.131	0.274	2.98726e-25
RNPS1	8.89582e-30	0.360332	0.299	0.256	3.34429e-25
NRDC	9.03713e-30	-0.276495	0.064	0.169	3.39742e-25
LSM4	1.29872e-29	0.401101	0.195	0.128	4.88239e-25
TMEM165	1.30113e-29	0.498657	0.184	0.093	4.89147e-25
UQCR10	1.32468e-29	-0.26259	0.372	0.541	4.98e-25
BPTF	1.45059e-29	-0.472498	0.1	0.24	5.45333e-25
CHMP1B	1.55637e-29	0.57258	0.392	0.282	5.851e-25
COPB1	1.62008e-29	-0.37431	0.097	0.228	6.09054e-25
LAPTM4A	1.67329e-29	0.318712	0.263	0.242	6.29055e-25
SAMD9	1.69305e-29	-0.370441	0.077	0.199	6.36486e-25
RSL24D1	1.69688e-29	0.287511	0.479	0.469	6.37926e-25
KIF5B	1.73763e-29	0.487071	0.263	0.181	6.53245e-25
RNF149	2.43096e-29	0.370806	0.281	0.234	9.13895e-25
COQ10B	2.60193e-29	-0.288184	0.119	0.242	9.78171e-25
2025-09-01	2.65944e-29	0.524589	0.297	0.191	9.99788e-25
ZDBF2	2.98342e-29	-0.436924	0.022	0.117	1.12159e-24
DDX24	3.14508e-29	-0.453464	0.536	0.718	1.18236e-24
TSHZ2	3.65061e-29	0.573318	0.18	0.063	1.37241e-24
SOCS1	3.76849e-29	0.569712	0.231	0.099	1.41673e-24
ACTR3	4.11866e-29	-0.273586	0.333	0.496	1.54837e-24
GNG5	4.64211e-29	-0.276374	0.184	0.322	1.74516e-24
PARP8	4.77092e-29	-0.331791	0.086	0.203	1.79358e-24
RALGDS	4.80771e-29	-0.331332	0.071	0.186	1.80741e-24
OSTF1	5.00586e-29	-0.253625	0.294	0.45	1.8819e-24
TMBIM6	5.33696e-29	-0.27	0.496	0.674	2.00638e-24
PSMD13	5.80445e-29	-0.350339	0.117	0.252	2.18213e-24
PARP14	6.42575e-29	-0.337787	0.046	0.15	2.4157e-24
ERGIC3	6.69753e-29	0.45825	0.234	0.153	2.51787e-24
NENF	6.77248e-29	0.489692	0.15	0.056	2.54605e-24
LYAR	6.81234e-29	-0.504334	0.128	0.278	2.56103e-24
WDR33	6.85249e-29	-0.30631	0.143	0.276	2.57612e-24
CDK12	6.94861e-29	-0.378302	0.062	0.179	2.61226e-24
PDE4A	7.85437e-29	-0.410773	0.073	0.196	2.95277e-24
SMC5	7.93303e-29	-0.297953	0.071	0.18	2.98234e-24
ADGRE5	8.55189e-29	-0.387636	0.294	0.47	3.215e-24
C8orf59	8.7109e-29	-0.363836	0.144	0.286	3.27478e-24
C12orf75	9.44943e-29	0.574299	0.184	0.092	3.55242e-24
IFITM3	9.78506e-29	0.485492	0.146	0.045	3.6786e-24
CDC5L	1.01444e-28	-0.301898	0.067	0.176	3.8137e-24
ICAM2	1.06305e-28	0.309601	0.199	0.181	3.99645e-24
HELB	1.10841e-28	-0.327159	0.035	0.131	4.16697e-24
RHEB	1.31587e-28	0.465703	0.219	0.131	4.94688e-24
UBE2D1	1.36247e-28	0.461214	0.141	0.053	5.12209e-24
ARFGAP3	1.40339e-28	-0.266273	0.065	0.167	5.27589e-24
RSRC1	1.42918e-28	-0.304766	0.047	0.147	5.37285e-24
LAPTM5	1.4502e-28	0.327393	0.702	0.674	5.45189e-24
P4HB	1.49491e-28	0.438545	0.238	0.169	5.61997e-24
FAM49B	1.6056e-28	0.258374	0.295	0.294	6.0361e-24
CDKN1B	1.64598e-28	-0.279175	0.207	0.35	6.18792e-24
COPB2	1.89034e-28	-0.28593	0.044	0.141	7.10653e-24
LNPEP	2.41424e-28	-0.337974	0.081	0.199	9.0761e-24
SNW1	2.46074e-28	-0.404344	0.118	0.258	9.25089e-24
ANKRD12	2.70052e-28	-0.47666	0.508	0.691	1.01523e-23
SPCS3	3.28203e-28	-0.267245	0.17	0.3	1.23385e-23
ATM	3.39909e-28	-0.346376	0.147	0.287	1.27785e-23
TLN1	3.63362e-28	-0.275711	0.107	0.224	1.36602e-23
CWC25	3.982e-28	-0.257671	0.14	0.261	1.49699e-23
TRAPPC4	4.09937e-28	-0.276515	0.132	0.256	1.54112e-23
CHD8	4.14404e-28	-0.350361	0.025	0.118	1.55791e-23
RAD21	4.3298e-28	-0.359775	0.135	0.273	1.62774e-23
RNF19A	4.91159e-28	-0.586266	0.244	0.42	1.84646e-23
CWF19L2	5.40166e-28	-0.295494	0.086	0.198	2.0307e-23
CNTRL	5.5767e-28	-0.413859	0.062	0.18	2.0965e-23
MED21	6.14929e-28	-0.278104	0.071	0.176	2.31177e-23
APBB1IP	6.25705e-28	-0.33356	0.149	0.288	2.35228e-23
SSU72	6.32599e-28	0.410093	0.302	0.236	2.37819e-23
GABPB1	6.61102e-28	0.469341	0.161	0.072	2.48535e-23
TMEM248	6.79547e-28	0.417821	0.164	0.088	2.55469e-23
ARHGAP30	7.9475e-28	-0.337118	0.118	0.247	2.98778e-23
SIAH2	9.50075e-28	0.48471	0.177	0.087	3.57171e-23
PRDX5	1.03989e-27	0.336918	0.384	0.347	3.90935e-23
PDIA6	1.15527e-27	0.292362	0.216	0.206	4.34313e-23
PCM1	1.20593e-27	-0.285784	0.161	0.292	4.53357e-23
PLP2	1.33251e-27	0.318781	0.361	0.345	5.00943e-23
ANKRD44	1.78419e-27	-0.269777	0.159	0.289	6.70747e-23
TECR	1.79811e-27	0.308177	0.319	0.29	6.75983e-23
RBM17	1.83164e-27	0.374385	0.194	0.135	6.88588e-23
FOSL2	1.92648e-27	-0.428942	0.213	0.377	7.24241e-23
DNAJB14	2.02526e-27	-0.295129	0.103	0.22	7.61377e-23
FRG1	2.10123e-27	-0.336105	0.093	0.213	7.89936e-23
STOM	2.32508e-27	-0.288625	0.086	0.196	8.74089e-23
PRMT2	2.39446e-27	-0.302172	0.132	0.262	9.00173e-23
TRIM13	2.47328e-27	-0.332562	0.032	0.123	9.29803e-23
C1QBP	2.75465e-27	0.475636	0.236	0.134	1.03558e-22
PPIB	2.86498e-27	-0.314739	0.407	0.581	1.07706e-22
APOL6	2.90795e-27	-0.410875	0.104	0.237	1.09321e-22
MGAT4A	3.21102e-27	0.252172	0.28	0.288	1.20715e-22
CALCOCO2	3.21705e-27	-0.367844	0.072	0.189	1.20942e-22
GTF3A	3.42396e-27	0.481679	0.327	0.228	1.2872e-22
PRPF6	3.47279e-27	-0.310374	0.076	0.188	1.30556e-22
PRPF8	3.57079e-27	-0.294577	0.104	0.22	1.3424e-22
PRDM1	3.73164e-27	-0.347122	0.082	0.197	1.40287e-22
HLA-DRA	3.94052e-27	0.448162	0.182	0.065	1.4814e-22
RPAIN	4.41019e-27	-0.267574	0.086	0.195	1.65797e-22
USP15	4.47695e-27	-0.314292	0.208	0.356	1.68306e-22
H2AFZ	4.62179e-27	0.380086	0.558	0.555	1.73752e-22
MED30	4.74946e-27	0.459321	0.158	0.073	1.78551e-22
ELOVL5	4.97778e-27	0.381915	0.235	0.178	1.87135e-22
TOB1	5.17377e-27	0.54634	0.21	0.117	1.94503e-22
VAPA	5.29906e-27	0.32216	0.354	0.313	1.99213e-22
IMP3	5.5942e-27	0.457887	0.176	0.085	2.10309e-22
CHORDC1	5.90228e-27	-0.322254	0.104	0.227	2.2189e-22
ERAP2	6.39781e-27	-0.286544	0.033	0.121	2.40519e-22
GPATCH2	6.97678e-27	-0.324763	0.043	0.142	2.62285e-22
DOCK10	7.14926e-27	-0.254634	0.089	0.197	2.68769e-22
SBDS	7.63044e-27	0.332716	0.372	0.332	2.86859e-22
ADH5	7.92398e-27	-0.303373	0.071	0.181	2.97894e-22
RBM39	8.53529e-27	-0.287913	0.583	0.753	3.20876e-22
PSME2	9.05372e-27	-0.327365	0.357	0.528	3.40365e-22
PIK3IP1	1.02423e-26	0.374083	0.287	0.241	3.85051e-22
CLTA	1.03529e-26	0.416067	0.181	0.113	3.89207e-22
BRAF	1.07156e-26	-0.341557	0.062	0.171	4.02843e-22
CLK4	1.2756e-26	-0.253397	0.07	0.167	4.7955e-22
CD6	1.38808e-26	0.372034	0.325	0.271	5.21833e-22
NCOA2	1.43313e-26	-0.282167	0.027	0.108	5.38772e-22
ECH1	1.43789e-26	-0.27009	0.158	0.283	5.40559e-22
LCP2	1.75584e-26	-0.343367	0.074	0.186	6.6009e-22
S1PR4	2.3658e-26	0.410887	0.179	0.133	8.89398e-22
DNAJB1	2.40655e-26	-0.710964	0.44	0.611	9.0472e-22
NUMA1	2.46748e-26	-0.291391	0.048	0.144	9.27625e-22
SRPRA	3.31821e-26	-0.306861	0.103	0.222	1.24745e-21
TPM4	3.34165e-26	0.402017	0.306	0.247	1.25626e-21
REST	3.64919e-26	-0.296179	0.06	0.163	1.37188e-21
ARL5B	4.13566e-26	-0.349969	0.027	0.115	1.55476e-21
SNX2	4.27979e-26	-0.276794	0.069	0.168	1.60894e-21
IRF7	4.41057e-26	0.470549	0.129	0.048	1.65811e-21
ZNF431	4.53669e-26	-0.27207	0.032	0.119	1.70552e-21
PDE4D	5.35496e-26	-0.331004	0.2	0.345	2.01314e-21
C12orf65	5.44481e-26	-0.301721	0.065	0.17	2.04692e-21
CDC42SE2	5.94011e-26	0.288238	0.523	0.52	2.23312e-21
TIMP1	7.03954e-26	0.330912	0.232	0.219	2.64644e-21
CHMP4A	7.25985e-26	-0.29863	0.247	0.394	2.72927e-21
BDP1	7.37759e-26	-0.413131	0.123	0.26	2.77353e-21
CYCS	7.46054e-26	0.409446	0.673	0.631	2.80472e-21
RSF1	7.46566e-26	-0.325085	0.119	0.245	2.80664e-21
PTPN7	7.66255e-26	-0.30319	0.205	0.347	2.88066e-21
MCL1	8.50104e-26	0.45369	0.677	0.629	3.19588e-21
SNX9	1.0226e-25	0.422144	0.17	0.107	3.84437e-21
NUB1	1.041e-25	-0.345862	0.07	0.181	3.91355e-21
KHDRBS1	1.1921e-25	0.364629	0.245	0.198	4.48158e-21
NASP	1.23393e-25	-0.349861	0.213	0.362	4.63884e-21
POP5	1.33779e-25	-0.297203	0.075	0.182	5.02929e-21
CALM3	1.36931e-25	0.289461	0.319	0.318	5.1478e-21
DEK	1.40064e-25	0.261559	0.257	0.251	5.26556e-21
RNF11	1.68505e-25	0.411888	0.159	0.083	6.33477e-21
CD63	1.69909e-25	-0.350627	0.252	0.408	6.38754e-21
MBNL1	1.71184e-25	-0.339265	0.351	0.516	6.43549e-21
VOPP1	1.98538e-25	0.438834	0.187	0.098	7.46383e-21
ZNF33A	1.98782e-25	-0.314575	0.039	0.132	7.47303e-21
EIF4A3	2.0966e-25	0.490639	0.221	0.133	7.88197e-21
CCDC12	2.24968e-25	0.274633	0.274	0.254	8.45743e-21
ARF4	2.27641e-25	0.278028	0.299	0.281	8.55792e-21
CCDC91	2.31902e-25	-0.27955	0.073	0.175	8.71814e-21
DNAJC19	2.73954e-25	-0.253756	0.122	0.233	1.0299e-20
SMC3	3.03319e-25	-0.375394	0.134	0.269	1.1403e-20
MAP4	3.21827e-25	-0.354895	0.051	0.152	1.20988e-20
AKAP13	3.2738e-25	-0.508659	0.349	0.524	1.23075e-20
MYDGF	3.49368e-25	0.426547	0.182	0.116	1.31341e-20
NINJ1	3.93832e-25	0.512089	0.195	0.103	1.48057e-20
MAF1	6.32958e-25	0.418273	0.203	0.132	2.37954e-20
MTDH	6.68819e-25	0.372719	0.331	0.277	2.51436e-20
MANF	6.72254e-25	0.368827	0.211	0.158	2.52727e-20
PRNP	7.21146e-25	0.403878	0.224	0.174	2.71108e-20
CCT6A	7.75942e-25	-0.279056	0.133	0.253	2.91708e-20
DGCR6L	8.15169e-25	0.373542	0.155	0.097	3.06455e-20
CD8A	8.23192e-25	-0.427164	0.066	0.171	3.09471e-20
COX4I1	8.25615e-25	0.250807	0.834	0.841	3.10382e-20
PHAX	8.66782e-25	-0.251254	0.072	0.169	3.25858e-20
CPNE3	8.93405e-25	-0.308033	0.049	0.146	3.35867e-20
NSA2	9.59947e-25	-0.340434	0.224	0.371	3.60883e-20
CCDC59	1.01519e-24	-0.309162	0.196	0.333	3.81649e-20
SPTAN1	1.03249e-24	-0.29097	0.133	0.253	3.88153e-20
JCHAIN	1.03385e-24	-0.812689	0.302	0.462	3.88665e-20
TMEM173	1.04167e-24	0.363437	0.201	0.16	3.91606e-20
MDM4	1.04468e-24	-0.292777	0.107	0.219	3.92738e-20
NUCKS1	1.11428e-24	-0.323235	0.197	0.337	4.18904e-20
EXOSC9	1.34764e-24	-0.267192	0.024	0.101	5.06632e-20
CREBRF	1.45419e-24	-0.388662	0.078	0.19	5.46688e-20
SUMO3	1.49371e-24	0.400257	0.189	0.118	5.61546e-20
PRELID1	1.65499e-24	0.44879	0.277	0.187	6.22177e-20
MRPL12	1.81358e-24	0.383954	0.112	0.045	6.81796e-20
ATP6AP2	1.90795e-24	0.277085	0.231	0.205	7.17275e-20
PRRC2B	2.30388e-24	-0.298009	0.05	0.145	8.6612e-20
SMG6	2.30619e-24	-0.288932	0.032	0.117	8.66988e-20
ARL4C	2.71305e-24	-0.525374	0.435	0.6	1.01994e-19
GOSR1	2.9213e-24	-0.269726	0.047	0.139	1.09823e-19
ZC3H18	2.99154e-24	-0.299817	0.069	0.172	1.12464e-19
FTX	3.16022e-24	-0.298019	0.032	0.117	1.18805e-19
RPAP2	3.25537e-24	-0.262109	0.025	0.104	1.22382e-19
DNM1L	3.26267e-24	-0.295563	0.047	0.138	1.22657e-19
RGS2	3.59925e-24	-0.466424	0.232	0.387	1.3531e-19
PDCL3	4.47807e-24	-0.354006	0.248	0.4	1.68349e-19
CTSD	4.67803e-24	0.436754	0.212	0.141	1.75866e-19
GAPDH	5.16405e-24	0.406059	0.913	0.893	1.94137e-19
SRSF6	5.17726e-24	0.255057	0.204	0.198	1.94634e-19
FNBP1	6.1542e-24	0.254126	0.415	0.418	2.31361e-19
SHPRH	7.2506e-24	-0.301808	0.024	0.103	2.72579e-19
GON4L	7.34523e-24	-0.338904	0.081	0.19	2.76136e-19
TUFM	7.36538e-24	0.293925	0.246	0.212	2.76894e-19
PRRC2C	7.77694e-24	-0.410992	0.426	0.598	2.92366e-19
BRD2	8.24396e-24	-0.431283	0.283	0.446	3.09924e-19
EIF2S2	8.36495e-24	-0.255689	0.209	0.337	3.14472e-19
HERPUD1	8.88187e-24	0.394122	0.312	0.265	3.33905e-19
H1FX	1.02433e-23	0.424874	0.125	0.048	3.85086e-19
CTSA	1.06274e-23	0.368565	0.164	0.116	3.99525e-19
NDUFB9	1.15073e-23	0.294417	0.28	0.249	4.32605e-19
KDM5A	1.28807e-23	-0.344918	0.093	0.209	4.84236e-19
PSMD12	1.29022e-23	-0.281256	0.074	0.173	4.85047e-19
MRPL23	1.38643e-23	0.445093	0.159	0.066	5.21214e-19
IDS	1.39748e-23	0.308349	0.518	0.481	5.25367e-19
FKBP8	1.96241e-23	0.286255	0.359	0.328	7.37748e-19
TRIP11	2.03204e-23	-0.295364	0.033	0.117	7.63923e-19
PIM3	2.25866e-23	0.429134	0.252	0.182	8.4912e-19
TRIM52	2.48672e-23	-0.30803	0.027	0.109	9.34857e-19
NUDT4	2.72008e-23	0.469535	0.201	0.117	1.02259e-18
C2orf49	2.74892e-23	-0.261066	0.024	0.1	1.03343e-18
TNRC6B	3.00487e-23	-0.26559	0.238	0.375	1.12965e-18
ADI1	3.1169e-23	0.384742	0.161	0.093	1.17177e-18
CREBZF	3.22256e-23	-0.257935	0.03	0.108	1.21149e-18
FXR1	3.33146e-23	-0.316757	0.104	0.218	1.25243e-18
HBP1	3.50057e-23	-0.292899	0.138	0.257	1.316e-18
BIRC2	3.57677e-23	0.417472	0.223	0.153	1.34465e-18
SLC3A2	3.92152e-23	0.29962	0.229	0.199	1.47426e-18
ARGLU1	3.99241e-23	0.27943	0.325	0.302	1.50091e-18
EMC6	4.09722e-23	0.404636	0.17	0.089	1.54031e-18
TMEM160	4.89668e-23	0.420566	0.185	0.107	1.84086e-18
RAB27A	4.92451e-23	-0.34913	0.121	0.241	1.85132e-18
ALG13	5.17111e-23	0.272704	0.27	0.271	1.94403e-18
PPP1R2	5.28011e-23	0.377675	0.409	0.35	1.985e-18
KDELR2	5.88563e-23	0.395125	0.184	0.112	2.21265e-18
HSPA1A	6.48985e-23	-0.783998	0.106	0.23	2.43979e-18
CYC1	6.76563e-23	0.36488	0.124	0.067	2.54347e-18
RGL4	6.79027e-23	-0.298843	0.123	0.237	2.55273e-18
C6orf48	7.0232e-23	0.285132	0.338	0.322	2.6403e-18
TMA7	7.56175e-23	-0.307703	0.795	0.902	2.84276e-18
DDIT3	7.64868e-23	-0.352474	0.072	0.177	2.87544e-18
ABCF1	8.22559e-23	-0.327235	0.144	0.269	3.09233e-18
BLOC1S4	9.06433e-23	0.401733	0.124	0.043	3.40764e-18
ALKBH7	9.09904e-23	0.388355	0.184	0.119	3.42069e-18
PRKACB	9.12414e-23	-0.307369	0.055	0.149	3.43013e-18
AHI1	9.32154e-23	-0.390633	0.065	0.171	3.50434e-18
MLLT6	9.63103e-23	-0.310058	0.084	0.19	3.62069e-18
PPP4C	1.04043e-22	0.308071	0.189	0.154	3.91138e-18
SENP7	1.05364e-22	-0.292361	0.043	0.133	3.96106e-18
IL16	1.15973e-22	-0.32255	0.079	0.186	4.35987e-18
RHOB	1.19873e-22	0.396121	0.108	0.032	4.50651e-18
CD74	1.3126e-22	0.420506	0.547	0.516	4.93457e-18
BAG1	1.35853e-22	0.349134	0.141	0.085	5.10727e-18
MRPS31	1.53335e-22	-0.281433	0.035	0.118	5.76449e-18
MNAT1	1.57802e-22	-0.257565	0.032	0.11	5.93242e-18
ZFAS1	1.59716e-22	-0.277276	0.525	0.684	6.00435e-18
EPRS	1.66543e-22	-0.323206	0.056	0.153	6.26104e-18
LSM14A	1.9867e-22	0.305429	0.191	0.151	7.46881e-18
GRAMD1A	2.00671e-22	0.375296	0.128	0.087	7.54403e-18
NAP1L4	2.04964e-22	-0.273234	0.167	0.286	7.7054e-18
CD81	2.22883e-22	-0.30051	0.049	0.139	8.37907e-18
GIGYF2	2.35542e-22	-0.279233	0.028	0.107	8.85495e-18
MTERF4	2.49914e-22	-0.290198	0.1	0.207	9.39525e-18
PGLS	2.62188e-22	0.388656	0.149	0.084	9.85671e-18
ZBTB38	2.62252e-22	-0.292502	0.09	0.191	9.85911e-18
SC5D	2.69864e-22	0.432779	0.267	0.196	1.01453e-17
ZNF830	3.00291e-22	-0.269233	0.071	0.166	1.12892e-17
SLC16A3	3.05783e-22	0.397021	0.119	0.05	1.14956e-17
MYL12B	3.16662e-22	-0.251424	0.616	0.768	1.19046e-17
GLO1	3.49747e-22	-0.265294	0.111	0.217	1.31484e-17
FDX1	3.54087e-22	0.419161	0.147	0.076	1.33116e-17
CNIH1	3.62495e-22	0.306146	0.191	0.154	1.36276e-17
STUB1	3.82341e-22	0.405061	0.184	0.111	1.43737e-17
PKN2	4.01853e-22	-0.285393	0.04	0.124	1.51073e-17
LIMS1	4.10942e-22	-0.444271	0.208	0.355	1.54489e-17
ARCN1	4.46786e-22	-0.30236	0.05	0.142	1.67965e-17
EVI2B	4.72314e-22	0.264157	0.347	0.329	1.77562e-17
LAX1	4.82995e-22	-0.306876	0.032	0.113	1.81577e-17
EIF2S3	5.04623e-22	0.401009	0.28	0.201	1.89708e-17
SRSF9	5.13745e-22	0.372452	0.187	0.124	1.93137e-17
ZC3H15	5.20563e-22	-0.266036	0.215	0.343	1.95701e-17
HSPB1	6.1618e-22	0.536044	0.28	0.208	2.31647e-17
IKZF1	6.25586e-22	-0.257053	0.18	0.297	2.35183e-17
BIN2	7.17341e-22	-0.25609	0.144	0.254	2.69677e-17
CD8B	9.75084e-22	-0.380516	0.048	0.136	3.66573e-17
TRADD	1.09699e-21	0.397014	0.158	0.081	4.12402e-17
CMTM6	1.09754e-21	0.291064	0.283	0.268	4.1261e-17
GLS	1.1005e-21	-0.324915	0.088	0.193	4.13724e-17
PRDM2	1.19036e-21	-0.36901	0.127	0.249	4.47503e-17
NAA10	1.19523e-21	0.278601	0.15	0.116	4.49333e-17
TGS1	1.21189e-21	-0.304007	0.053	0.143	4.55599e-17
DENND4A	1.36186e-21	-0.291903	0.108	0.215	5.11977e-17
ELOF1	1.38106e-21	0.331612	0.157	0.11	5.19197e-17
RPL22L1	1.52593e-21	-0.33511	0.316	0.469	5.73658e-17
LAMP1	1.56533e-21	0.360454	0.189	0.126	5.88469e-17
TPR	1.56663e-21	-0.266081	0.183	0.303	5.88959e-17
ZNF638	1.64256e-21	-0.315783	0.058	0.154	6.17503e-17
EMB	1.67404e-21	0.25361	0.245	0.232	6.29339e-17
WDR74	1.69462e-21	0.322985	0.185	0.16	6.37075e-17
POU2F2	1.7339e-21	-0.310248	0.041	0.126	6.51844e-17
TRIM56	1.77475e-21	-0.269675	0.066	0.156	6.67201e-17
NFATC1	2.0837e-21	0.344902	0.147	0.094	7.83345e-17
SIKE1	2.09669e-21	-0.253581	0.052	0.134	7.88231e-17
IRF2	2.2442e-21	-0.271279	0.072	0.165	8.43683e-17
FOXP1	2.26188e-21	0.300296	0.374	0.37	8.50331e-17
SRRM1	2.28247e-21	-0.253085	0.386	0.533	8.58073e-17
STX11	2.49585e-21	0.426159	0.113	0.046	9.38289e-17
SYF2	2.74335e-21	-0.263984	0.288	0.422	1.03134e-16
TRAT1	2.8346e-21	0.294376	0.323	0.322	1.06564e-16
CALM1	3.3384e-21	0.302251	0.809	0.763	1.25504e-16
WNK1	3.53089e-21	-0.285855	0.135	0.251	1.3274e-16
ALOX5AP	3.58046e-21	0.254532	0.406	0.425	1.34604e-16
ARHGAP25	3.677e-21	-0.303655	0.036	0.118	1.38233e-16
HEXIM1	3.72379e-21	0.463872	0.221	0.133	1.39992e-16
CCND2	3.86088e-21	-0.319447	0.185	0.313	1.45146e-16
INSIG1	4.20409e-21	0.444456	0.172	0.097	1.58049e-16
AP3S1	4.46505e-21	0.262639	0.172	0.146	1.67859e-16
ANP32B	4.63566e-21	0.355243	0.353	0.286	1.74273e-16
XPC	4.92259e-21	-0.29663	0.069	0.166	1.8506e-16
ZNF207	5.23295e-21	-0.260039	0.192	0.312	1.96727e-16
RNF216	5.48521e-21	-0.268308	0.057	0.145	2.06211e-16
ACADVL	5.54427e-21	0.305905	0.136	0.095	2.08431e-16
FAAP20	6.49053e-21	0.367383	0.155	0.089	2.44005e-16
DUT	7.02615e-21	0.392053	0.229	0.155	2.64141e-16
NFKBID	7.38674e-21	-0.39248	0.046	0.138	2.77697e-16
CLTC	7.40354e-21	-0.256384	0.046	0.128	2.78329e-16
PREX1	8.1619e-21	-0.290206	0.059	0.149	3.06838e-16
BCL7B	9.15478e-21	0.332536	0.157	0.103	3.44165e-16
ZNF224	9.70389e-21	-0.25455	0.039	0.119	3.64808e-16
CEBPB	1.07324e-20	0.451892	0.156	0.072	4.03474e-16
TRAC	1.18567e-20	0.293257	0.799	0.822	4.45739e-16
INPP4B	1.39414e-20	-0.322706	0.085	0.189	5.24114e-16
SON	1.44519e-20	-0.331887	0.548	0.702	5.43306e-16
CEP350	1.49342e-20	-0.303004	0.065	0.159	5.61435e-16
TMSB10	1.51498e-20	0.273548	0.99	0.979	5.69541e-16
ZFP36	1.51704e-20	0.392636	0.749	0.686	5.70317e-16
HEXB	1.72912e-20	0.288619	0.101	0.057	6.50046e-16
SLC25A26	1.75122e-20	0.359249	0.173	0.122	6.58354e-16
ASCC3	1.75476e-20	-0.282122	0.053	0.142	6.59684e-16
CD40LG	1.77051e-20	-0.41687	0.1	0.213	6.65606e-16
PNP	1.83976e-20	-0.305073	0.073	0.169	6.91638e-16
SPG21	1.90055e-20	0.389381	0.137	0.062	7.14494e-16
TUBA1B	1.90202e-20	-0.267938	0.401	0.547	7.15046e-16
ABHD5	2.45109e-20	-0.333711	0.034	0.115	9.21462e-16
DNAJB11	2.97324e-20	0.341797	0.137	0.08	1.11776e-15
RNF10	3.26414e-20	0.272374	0.13	0.094	1.22712e-15
CXCR6	3.32527e-20	-0.488926	0.086	0.194	1.2501e-15
HMGA1	3.57244e-20	0.326523	0.173	0.128	1.34302e-15
AKIRIN2	3.72865e-20	0.394282	0.126	0.061	1.40175e-15
PKM	3.91989e-20	0.257229	0.333	0.325	1.47364e-15
CCDC186	4.02563e-20	-0.351162	0.079	0.181	1.5134e-15
H2AFX	4.81957e-20	0.382685	0.11	0.041	1.81187e-15
LAGE3	4.83034e-20	0.34151	0.118	0.065	1.81592e-15
B4GALT1	5.5493e-20	0.307834	0.206	0.201	2.0862e-15
NKAP	5.61354e-20	-0.26047	0.054	0.138	2.11036e-15
PWP1	6.65519e-20	-0.252616	0.06	0.144	2.50195e-15
THUMPD1	6.67097e-20	-0.258189	0.137	0.241	2.50788e-15
CCDC85B	7.08923e-20	0.427593	0.263	0.174	2.66513e-15
RTN4	7.53096e-20	0.315073	0.265	0.224	2.83119e-15
CSRNP1	7.58083e-20	0.250877	0.313	0.303	2.84994e-15
ECI2	7.61788e-20	-0.275021	0.035	0.112	2.86387e-15
SLC25A39	8.31931e-20	0.311427	0.129	0.077	3.12756e-15
MAL	8.7236e-20	0.421122	0.144	0.068	3.27955e-15
USP47	9.085e-20	-0.322209	0.064	0.159	3.41542e-15
C7orf50	9.53093e-20	0.320792	0.106	0.055	3.58306e-15
TNIP2	9.55278e-20	0.368638	0.121	0.059	3.59127e-15
AKIRIN1	1.07854e-19	0.328068	0.243	0.194	4.05465e-15
CORO7	1.32007e-19	-0.305011	0.081	0.179	4.96267e-15
SACM1L	1.35887e-19	-0.267938	0.052	0.134	5.10855e-15
TNFSF14	1.39188e-19	-0.311654	0.036	0.114	5.23265e-15
CDV3	1.47464e-19	0.35544	0.208	0.144	5.54374e-15
STAT1	1.59368e-19	-0.334304	0.107	0.215	5.99127e-15
ALKBH5	1.85594e-19	0.336172	0.163	0.104	6.97722e-15
RANBP2	2.054e-19	-0.385431	0.172	0.299	7.72181e-15
ZFP36L1	2.50409e-19	-0.373446	0.328	0.474	9.41387e-15
PSMD1	3.15559e-19	-0.29566	0.052	0.137	1.18631e-14
TERF2IP	3.286e-19	0.303484	0.321	0.284	1.23534e-14
DDX50	5.11645e-19	-0.283726	0.06	0.148	1.92348e-14
EIF3A	5.18849e-19	-0.332396	0.243	0.378	1.95056e-14
ANXA6	5.64636e-19	-0.256128	0.193	0.307	2.12269e-14
PABPN1	5.85015e-19	-0.307121	0.088	0.187	2.1993e-14
ITGA4	6.12288e-19	-0.352224	0.133	0.249	2.30183e-14
NUCB2	6.7154e-19	-0.333081	0.086	0.186	2.52459e-14
CWC27	7.72869e-19	-0.259674	0.04	0.118	2.90552e-14
MKRN1	7.74961e-19	0.30582	0.133	0.087	2.91339e-14
ANKRD28	7.83732e-19	-0.370735	0.136	0.251	2.94636e-14
TNFSF10	8.16609e-19	-0.279081	0.056	0.138	3.06996e-14
AP1S2	9.95129e-19	0.361061	0.132	0.067	3.74109e-14
ZNF791	1.0757e-18	-0.276038	0.065	0.15	4.044e-14
INTS6	1.35849e-18	-0.33748	0.121	0.225	5.10711e-14
YWHAH	1.36529e-18	0.418338	0.154	0.089	5.13267e-14
MITD1	1.46653e-18	-0.354509	0.063	0.155	5.51327e-14
BBX	1.51904e-18	-0.291368	0.149	0.26	5.7107e-14
SRSF8	1.62216e-18	0.384612	0.174	0.105	6.09833e-14
OAZ1	1.9776e-18	0.289404	0.884	0.891	7.43459e-14
XBP1	2.37819e-18	0.326572	0.233	0.192	8.94057e-14
PIM2	2.53367e-18	0.443633	0.18	0.125	9.52508e-14
USP36	2.66255e-18	-0.319288	0.212	0.338	1.00096e-13
HNRNPAB	3.05976e-18	0.283938	0.156	0.12	1.15029e-13
NFKBIZ	3.41479e-18	-0.329488	0.168	0.286	1.28376e-13
GPCPD1	3.47303e-18	0.272756	0.161	0.131	1.30565e-13
CD3D	3.5077e-18	0.270975	0.842	0.864	1.31868e-13
MGAT2	3.76099e-18	0.333014	0.104	0.045	1.4139e-13
POLR1E	4.01808e-18	-0.264673	0.041	0.119	1.51056e-13
RNF166	4.26337e-18	0.3279	0.148	0.091	1.60277e-13
GPR155	6.49505e-18	-0.314909	0.04	0.118	2.44175e-13
RPGR	6.79659e-18	-0.310055	0.03	0.101	2.55511e-13
HERC1	8.08766e-18	-0.280306	0.088	0.18	3.04047e-13
SIGIRR	8.66834e-18	0.274714	0.199	0.165	3.25878e-13
ARL2BP	9.3928e-18	0.324445	0.141	0.089	3.53113e-13
SLA	9.43324e-18	-0.396806	0.199	0.326	3.54633e-13
IMMT	9.71485e-18	-0.256504	0.058	0.139	3.6522e-13
SERINC5	9.90605e-18	0.285967	0.158	0.129	3.72408e-13
NEDD9	1.0919e-17	-0.262159	0.093	0.184	4.10487e-13
FKBP5	1.0923e-17	0.255851	0.146	0.117	4.10638e-13
ANKRD49	1.26062e-17	-0.321	0.051	0.133	4.73918e-13
CARD16	1.62044e-17	0.333868	0.243	0.256	6.09186e-13
ATRX	1.89701e-17	-0.324499	0.229	0.356	7.13163e-13
PYHIN1	1.93076e-17	-0.259227	0.084	0.168	7.25851e-13
ESF1	2.21154e-17	-0.270617	0.068	0.151	8.31407e-13
ATP2B4	2.28046e-17	-0.265537	0.078	0.163	8.57317e-13
MIR4435-2HG	2.56523e-17	0.454062	0.159	0.115	9.64372e-13
RAB2A	2.58873e-17	0.269658	0.191	0.159	9.73209e-13
LEPROTL1	2.61957e-17	0.2691	0.733	0.712	9.84801e-13
GBP5	2.83008e-17	-0.332211	0.057	0.139	1.06394e-12
NR1H2	3.20563e-17	0.293462	0.199	0.157	1.20512e-12
EBPL	3.37177e-17	0.341867	0.11	0.041	1.26758e-12
ARHGAP18	4.27228e-17	-0.256931	0.037	0.108	1.60612e-12
MPG	4.63979e-17	0.305293	0.115	0.066	1.74428e-12
BCLAF1	4.65985e-17	-0.282766	0.263	0.388	1.75182e-12
ARF5	4.6979e-17	0.314814	0.195	0.142	1.76613e-12
NSMCE1	4.84866e-17	0.251933	0.155	0.128	1.82281e-12
NABP1	5.49511e-17	-0.28895	0.138	0.24	2.06583e-12
CHIC2	5.57092e-17	0.272317	0.123	0.086	2.09433e-12
MTCH1	5.98999e-17	0.320972	0.168	0.119	2.25188e-12
TBCB	6.30012e-17	0.284966	0.194	0.167	2.36847e-12
SLC7A5	6.8297e-17	0.31182	0.158	0.124	2.56756e-12
RILPL2	7.46413e-17	0.284636	0.234	0.21	2.80606e-12
TRIM22	8.2077e-17	-0.258309	0.105	0.197	3.0856e-12
PABPC4	8.39132e-17	0.294975	0.146	0.104	3.15463e-12
DDT	9.35589e-17	0.264916	0.255	0.225	3.51725e-12
TUBB	9.64511e-17	-0.291042	0.188	0.3	3.62598e-12
TNIP1	1.05629e-16	0.27717	0.183	0.148	3.97102e-12
CTSB	1.09981e-16	0.281668	0.159	0.125	4.13463e-12
DCP2	1.45422e-16	-0.289935	0.058	0.139	5.46699e-12
MZT2B	1.53271e-16	0.383975	0.36	0.262	5.76207e-12
CD84	1.87659e-16	-0.290308	0.046	0.12	7.05485e-12
RAB4A	2.02457e-16	0.29777	0.103	0.052	7.61115e-12
TGFB1	2.40843e-16	0.376605	0.238	0.171	9.05426e-12
PITHD1	3.06745e-16	0.300327	0.16	0.111	1.15318e-11
KRAS	3.95062e-16	0.261258	0.17	0.136	1.4852e-11
CD59	5.39786e-16	0.339249	0.142	0.085	2.02927e-11
GBP1	7.08278e-16	-0.290955	0.038	0.109	2.6627e-11
LINC00649	7.28349e-16	-0.312579	0.053	0.133	2.73816e-11
SNHG7	7.89352e-16	0.281261	0.167	0.13	2.96749e-11
SHOC2	8.17685e-16	-0.252209	0.088	0.172	3.074e-11
FLNA	8.18716e-16	0.272093	0.168	0.144	3.07788e-11
BIRC3	9.45008e-16	0.372349	0.534	0.493	3.55266e-11
SDF2L1	1.08412e-15	0.29331	0.145	0.103	4.07565e-11
NSMCE3	1.28532e-15	0.331129	0.227	0.167	4.83205e-11
KDSR	1.5541e-15	0.287955	0.125	0.084	5.84247e-11
CHRAC1	1.75999e-15	0.288278	0.135	0.089	6.61652e-11
DUSP4	1.96915e-15	0.523147	0.26	0.215	7.40281e-11
ZPR1	2.90826e-15	0.260375	0.117	0.077	1.09333e-10
CRTC3	2.96616e-15	0.257498	0.115	0.084	1.1151e-10
CITED2	3.66142e-15	0.447527	0.274	0.189	1.37647e-10
NAMPT	3.83341e-15	0.273911	0.322	0.309	1.44113e-10
NR3C1	3.95676e-15	0.274799	0.45	0.44	1.4875e-10
TMEM147	4.31017e-15	0.272839	0.17	0.134	1.62036e-10
NME3	4.3294e-15	0.259204	0.145	0.115	1.6276e-10
TYMP	4.84085e-15	0.371891	0.21	0.138	1.81987e-10
CHMP4B	4.8477e-15	0.283039	0.114	0.068	1.82244e-10
NXT1	5.12069e-15	0.329862	0.185	0.123	1.92507e-10
YME1L1	5.64757e-15	-0.303841	0.208	0.318	2.12315e-10
BAX	5.83123e-15	0.267616	0.266	0.243	2.19219e-10
KPNA2	6.51975e-15	-0.25173	0.149	0.247	2.45104e-10
ELAVL1	8.69887e-15	0.291165	0.12	0.077	3.27025e-10
CCR6	1.0323e-14	0.400845	0.279	0.239	3.88082e-10
QARS	1.4727e-14	0.279307	0.116	0.067	5.53647e-10
RNF126	2.74053e-14	0.250221	0.105	0.065	1.03027e-09
CD52	2.84213e-14	0.257941	0.854	0.887	1.06847e-09
ZNF428	3.90452e-14	0.274669	0.133	0.087	1.46787e-09
TMEM134	4.87558e-14	0.253938	0.116	0.082	1.83293e-09
FAM53C	6.85747e-14	-0.288495	0.089	0.172	2.578e-09
G3BP2	1.12057e-13	-0.324579	0.38	0.507	4.21268e-09
RNF138	1.40851e-13	0.296399	0.132	0.085	5.29516e-09
MYADM	1.64468e-13	-0.439664	0.389	0.515	6.18301e-09
VPS51	1.65986e-13	0.256814	0.13	0.092	6.24007e-09
IDH2	2.16543e-13	0.279484	0.151	0.106	8.14073e-09
PPP3CC	3.19679e-13	0.258461	0.1	0.063	1.2018e-08
NIFK	3.52316e-13	-0.264239	0.089	0.168	1.3245e-08
LITAF	5.44641e-13	0.328859	0.335	0.3	2.04752e-08
SMS	5.87253e-13	0.275285	0.135	0.098	2.20772e-08
GADD45A	6.88069e-13	0.337489	0.128	0.087	2.58673e-08
HGSNAT	7.05213e-13	0.269094	0.111	0.07	2.65118e-08
BTG3	7.07883e-13	0.273992	0.181	0.142	2.66122e-08
IGHA1	8.97327e-13	-0.633907	0.609	0.72	3.37341e-08
UBALD2	9.66211e-13	0.281979	0.148	0.101	3.63237e-08
TMUB1	2.59949e-12	0.259617	0.109	0.063	9.77254e-08
SPRY1	2.63229e-12	-0.360567	0.096	0.177	9.89584e-08
PGAP1	2.71215e-12	0.442831	0.154	0.089	1.01961e-07
RASAL3	5.30501e-12	0.250104	0.147	0.106	1.99437e-07
HSPA1B	5.62772e-12	-0.652475	0.065	0.137	2.11569e-07
FOSB	5.94029e-12	-0.61088	0.453	0.524	2.23319e-07
CCL4	7.03949e-12	-1.3983	0.104	0.173	2.64643e-07
AREG	1.67969e-11	0.353387	0.244	0.161	6.31463e-07
EPSTI1	9.76643e-11	0.271747	0.136	0.091	3.67159e-06
SATB1	1.99043e-10	0.253007	0.263	0.227	7.48281e-06
CD69	2.19321e-10	-0.664564	0.6	0.668	8.24516e-06
RGS1	3.5057e-10	0.273951	0.708	0.661	1.31793e-05
DUSP2	3.93082e-10	-0.482316	0.396	0.506	1.47775e-05
IGLC3	7.38147e-10	-0.286415	0.284	0.381	2.77499e-05
CRIP1	1.24509e-09	-0.336414	0.472	0.579	4.68079e-05
FRMD4B	4.23624e-09	-0.260526	0.079	0.141	0.000159257
PMAIP1	4.79823e-09	0.310218	0.201	0.182	0.000180385
METTL8	6.94153e-09	0.253169	0.137	0.096	0.00026096
TUBA1A	8.62465e-09	-0.389896	0.389	0.489	0.000324235
GADD45B	2.69467e-08	-0.267449	0.239	0.318	0.00101304
ZEB2	2.70221e-08	-0.398146	0.093	0.156	0.00101587
NR4A1	3.79e-07	-0.364072	0.1	0.16	0.0142481
IGKC	0.000201691	-0.268372	0.909	0.879	1
GZMK	0.000700085	-0.371373	0.093	0.133	1

## Sheet: DEGs_Th2 cells_TumorvsNAT
	p_val	avg_log2FC	pct.1	pct.2	p_val_adj
JCHAIN	1.21816e-264	-1.81693	0.302	0.784	4.57955e-260
IGHA1	2.46988e-225	-1.36068	0.609	0.949	9.28528e-221
TFF3	3.67282e-222	1.73551	0.502	0.089	1.38076e-217
MT-ND1	2.47679e-150	-0.747532	0.954	0.992	9.31124e-146
MT-CYB	3.56977e-127	-0.614636	0.99	0.997	1.34202e-122
MT-ATP6	4.96e-127	-0.644359	0.979	0.993	1.86466e-122
IGHG3	2.62804e-110	1.14293	0.353	0.086	9.87986e-106
SPINK4	1.66749e-103	1.05189	0.172	0.006	6.26877e-99
MT-CO3	3.81272e-97	-0.506881	0.999	1	1.43335e-92
S100A6	8.60791e-97	0.772567	0.903	0.811	3.23606e-92
RPS4Y1	2.6997e-94	-1.13736	0.064	0.317	1.01493e-89
CCL5	1.12913e-90	-1.14362	0.248	0.562	4.24484e-86
CLDN4	4.69e-90	0.962269	0.31	0.084	1.76316e-85
MT-ND2	3.92429e-88	-0.495117	0.994	0.998	1.4753e-83
IGHG1	1.20912e-83	0.898347	0.234	0.039	4.54557e-79
EEF1A1	8.76546e-83	-0.334349	0.998	1	3.29529e-78
IGHG4	4.79405e-82	1.00354	0.327	0.1	1.80228e-77
AC090498.1	3.42782e-80	0.728159	0.651	0.503	1.28866e-75
MT-ND4	1.47751e-78	-0.436729	0.997	0.998	5.55454e-74
REG4	3.55327e-78	0.786081	0.138	0.006	1.33582e-73
CFD	2.28119e-76	-0.707326	0.008	0.167	8.5759e-72
MT-CO2	2.25775e-75	-0.409678	0.997	0.998	8.48778e-71
LMNA	6.26452e-75	-1.10932	0.478	0.702	2.35508e-70
IGHA2	1.49265e-73	-1.21478	0.273	0.559	5.61146e-69
TFF1	2.60109e-73	0.913982	0.144	0.011	9.77853e-69
RPS26	1.15172e-69	-0.611595	0.797	0.9	4.32977e-65
RPS27	1.73809e-66	0.357513	0.999	1	6.53418e-62
MT-ND5	1.28315e-61	-0.577416	0.812	0.928	4.82387e-57
KRT18	1.2705e-60	0.783906	0.26	0.083	4.77632e-56
FOSB	5.45116e-60	-0.79465	0.453	0.686	2.04931e-55
AGR2	4.65297e-59	0.767601	0.193	0.043	1.74924e-54
CXCL8	2.43656e-58	0.710157	0.148	0.019	9.16002e-54
RPL36	5.42336e-56	0.377101	0.992	0.995	2.03886e-51
CXCL3	3.26696e-54	0.586701	0.125	0.013	1.22818e-49
PDE4A	1.85575e-53	-0.691963	0.073	0.256	6.97649e-49
CLDN3	6.20624e-52	0.675781	0.205	0.053	2.33317e-47
SPINK1	1.02097e-51	0.496302	0.104	0.007	3.83825e-47
PHGR1	2.98934e-50	-0.737969	0.172	0.386	1.12381e-45
ANXA1	3.83327e-50	-0.712297	0.569	0.766	1.44108e-45
KRT8	1.29683e-48	0.687485	0.279	0.111	4.87529e-44
BIRC3	1.07259e-47	0.799192	0.534	0.357	4.03229e-43
RPS20	1.85381e-47	-0.280323	0.986	0.997	6.96923e-43
MT-CO1	2.98665e-47	-0.346583	0.999	0.999	1.1228e-42
IGLC7	3.96464e-47	0.761472	0.151	0.035	1.49047e-42
RPL9	8.38673e-47	-0.269788	0.993	0.997	3.15291e-42
RGCC	3.79274e-46	-0.75593	0.595	0.766	1.42584e-41
CCL20	2.55809e-45	0.85557	0.259	0.093	9.61688e-41
IFITM1	5.46471e-45	0.664035	0.324	0.183	2.0544e-40
TPT1	2.13199e-44	-0.327217	0.998	0.998	8.01499e-40
RPL6	3.48599e-44	-0.283651	0.982	0.993	1.31052e-39
FXYD5	1.53745e-43	0.464227	0.749	0.687	5.77988e-39
FOS	1.01023e-42	-0.447182	0.788	0.913	3.79784e-38
MIF	1.32905e-42	0.57817	0.498	0.37	4.99643e-38
ICOS	1.91134e-42	0.73803	0.431	0.343	7.18551e-38
ZG16	2.24001e-42	-0.499431	0.01	0.111	8.42108e-38
MYADM	9.6929e-41	-0.637734	0.389	0.592	3.64395e-36
RPL17	1.39647e-39	0.371605	0.691	0.672	5.24987e-35
CD24	1.51664e-39	0.467303	0.126	0.023	5.70167e-35
GADD45B	2.94779e-39	-0.728678	0.239	0.435	1.10819e-34
NEU1	6.96822e-39	-0.690612	0.148	0.326	2.61963e-34
EEF1D	2.2241e-38	0.362819	0.96	0.933	8.36126e-34
IGLC2	4.93904e-37	-0.643162	0.572	0.729	1.85678e-32
RPS28	7.08671e-37	0.314251	0.996	0.992	2.66418e-32
ATP5I	2.06025e-36	0.523844	0.403	0.296	7.74531e-32
CXCL1	3.27673e-36	0.500482	0.102	0.016	1.23185e-31
ZFP36	8.17473e-36	-0.526273	0.749	0.87	3.07321e-31
TIPARP	8.95706e-36	-0.598438	0.163	0.338	3.36732e-31
ATP5E	4.65257e-35	0.375431	0.909	0.867	1.74909e-30
RGS2	5.19112e-35	-0.441935	0.232	0.417	1.95155e-30
VIM	9.07987e-35	-0.617569	0.715	0.837	3.41349e-30
CCR7	1.77722e-34	0.743919	0.346	0.198	6.68128e-30
ID2	1.90804e-34	-0.529633	0.404	0.601	7.17307e-30
IGKC	2.28791e-34	-0.495771	0.909	0.975	8.60118e-30
MIR4435-2HG	5.66608e-34	0.710288	0.159	0.059	2.13011e-29
TCEB2	1.15668e-33	0.470214	0.595	0.493	4.34843e-29
EEF1B2	1.30285e-33	-0.339786	0.868	0.925	4.89795e-29
HOPX	3.08122e-31	-0.458002	0.069	0.191	1.15836e-26
STK17A	3.81793e-30	0.50584	0.451	0.349	1.43531e-25
ISG20	6.00006e-30	0.480507	0.577	0.476	2.25566e-25
UBB	1.02539e-29	-0.376546	0.8	0.898	3.85485e-25
SOCS3	4.23877e-29	0.576733	0.359	0.27	1.59352e-24
SELL	6.79531e-29	0.625983	0.211	0.091	2.55463e-24
CCL3	1.95073e-28	0.448319	0.109	0.025	7.33356e-24
ITGB1	3.30715e-28	0.557026	0.199	0.091	1.24329e-23
NDUFB1	3.42325e-28	0.481007	0.315	0.213	1.28694e-23
CD44	6.94694e-28	0.34419	0.727	0.711	2.61163e-23
TMSB10	7.83982e-28	0.343886	0.99	0.986	2.9473e-23
C14orf2	1.35464e-27	0.403375	0.424	0.359	5.09262e-23
CARD16	5.04888e-27	0.725462	0.243	0.131	1.89807e-22
PPP1R15A	1.7686e-26	-0.415491	0.607	0.76	6.64889e-22
RUNX3	3.72786e-26	-0.472687	0.184	0.334	1.40145e-21
SUMO2	4.7171e-26	0.369946	0.703	0.636	1.77335e-21
H3F3B	8.96748e-26	-0.266957	0.975	0.98	3.37123e-21
RPS29	9.79568e-26	0.266301	0.997	0.998	3.68259e-21
IRS2	1.02748e-25	-0.437552	0.153	0.294	3.86272e-21
CYTIP	3.40707e-25	0.493498	0.46	0.375	1.28086e-20
DNPH1	4.58635e-25	0.510744	0.219	0.137	1.72419e-20
CD48	5.84671e-25	-0.430478	0.503	0.649	2.19801e-20
EPCAM	8.47892e-25	0.402098	0.121	0.035	3.18757e-20
NDUFA3	8.7162e-25	0.4485	0.352	0.256	3.27677e-20
NR4A2	9.80112e-25	-0.405225	0.399	0.566	3.68463e-20
SRSF7	9.841e-25	-0.429884	0.642	0.777	3.69963e-20
GPX4	1.22947e-24	0.385529	0.49	0.426	4.62207e-20
DCN	1.28564e-24	-0.314113	0.029	0.109	4.83322e-20
XIST	2.1079e-24	0.528452	0.349	0.211	7.92443e-20
NDUFV2	6.71797e-24	0.460558	0.434	0.328	2.52555e-19
SERTAD1	1.50866e-23	-0.50938	0.231	0.381	5.67167e-19
PTGER4	2.82743e-23	-0.391824	0.324	0.483	1.06294e-18
ZFP36L2	4.01617e-23	-0.365916	0.799	0.895	1.50984e-18
SERF2	4.30965e-23	0.301645	0.907	0.895	1.62017e-18
HSPA5	4.52061e-23	-0.407681	0.355	0.515	1.69948e-18
S100A11	5.41381e-23	0.46621	0.568	0.449	2.03527e-18
TSC22D3	6.80892e-23	-0.362358	0.812	0.891	2.55975e-18
ELF3	7.86776e-23	0.374426	0.116	0.036	2.95781e-18
CRIP1	1.78525e-22	0.460119	0.472	0.416	6.71146e-18
UQCR10	2.23978e-22	0.386656	0.372	0.304	8.42024e-18
FUS	3.52455e-22	-0.415106	0.579	0.716	1.32502e-17
COX6B1	4.39573e-22	0.352508	0.574	0.504	1.65253e-17
RBPJ	5.92875e-22	0.459019	0.209	0.15	2.22885e-17
TSPAN8	6.35113e-22	0.357792	0.108	0.032	2.38764e-17
ARID5A	6.5212e-22	0.388415	0.42	0.346	2.45158e-17
BIRC2	7.71878e-22	0.466999	0.223	0.119	2.9018e-17
LINC00152	7.82947e-22	0.496315	0.296	0.25	2.94341e-17
STK17B	1.05284e-21	0.373471	0.586	0.547	3.95806e-17
BATF	1.45182e-21	0.65606	0.163	0.089	5.45799e-17
COX5B	2.28498e-21	0.330158	0.508	0.456	8.59017e-17
TNFRSF25	2.76087e-21	0.453513	0.26	0.167	1.03792e-16
JAML	5.29343e-21	-0.337276	0.128	0.243	1.99001e-16
CSRNP1	1.12589e-20	-0.375994	0.313	0.461	4.23269e-16
DNAJB1	1.48109e-20	-0.30849	0.44	0.592	5.56802e-16
RHOH	1.53385e-20	0.332503	0.501	0.475	5.76637e-16
NAMPT	2.83934e-20	0.466863	0.322	0.25	1.06742e-15
RPS27L	2.84977e-20	0.474438	0.376	0.303	1.07134e-15
UQCR11	4.07611e-20	0.303765	0.632	0.591	1.53237e-15
ELF1	4.44352e-20	-0.434824	0.446	0.589	1.6705e-15
C12orf75	5.71861e-20	0.48402	0.184	0.102	2.14985e-15
RAP1A	7.80884e-20	0.345804	0.446	0.38	2.93565e-15
KRT19	1.65275e-19	0.388845	0.14	0.059	6.21333e-15
CIB1	2.09483e-19	0.292655	0.539	0.508	7.87531e-15
FXYD3	4.42756e-19	0.437718	0.192	0.101	1.6645e-14
C15orf48	5.07355e-19	0.384859	0.132	0.053	1.90735e-14
DUSP4	5.50976e-19	0.651996	0.26	0.169	2.07134e-14
HMGN1	9.29159e-19	0.295776	0.56	0.528	3.49308e-14
TMA7	1.16101e-18	0.260933	0.795	0.761	4.36469e-14
HLA-DRA	1.51468e-18	0.492556	0.182	0.102	5.69431e-14
CALM1	1.99751e-18	-0.267699	0.809	0.892	7.50946e-14
IER3	2.03904e-18	0.386971	0.161	0.075	7.66557e-14
HSPA8	2.38282e-18	-0.358715	0.72	0.825	8.95798e-14
ATP5D	2.93521e-18	0.278211	0.445	0.413	1.10346e-13
TIGIT	3.363e-18	0.55986	0.229	0.13	1.26429e-13
IGLC3	3.37867e-18	-0.373287	0.284	0.421	1.27018e-13
COX7A2	3.48027e-18	0.273843	0.637	0.609	1.30837e-13
ANAPC16	4.26677e-18	0.293842	0.513	0.47	1.60405e-13
UQCRQ	5.49851e-18	0.31318	0.402	0.355	2.06711e-13
RP11-489E7.4	8.75688e-18	-0.33657	0.135	0.243	3.29206e-13
NKG7	1.12006e-17	0.386905	0.111	0.142	4.21076e-13
COX17	1.14426e-17	0.391495	0.266	0.188	4.30174e-13
OCIAD2	1.68602e-17	0.344067	0.363	0.298	6.33842e-13
H2AFX	2.72873e-17	-0.323015	0.11	0.209	1.02584e-12
HCST	3.33976e-17	-0.251777	0.493	0.63	1.25555e-12
BRK1	4.97367e-17	0.293824	0.395	0.359	1.8698e-12
ATP5J2	6.31066e-17	0.298071	0.383	0.335	2.37243e-12
DYNLL1	7.69461e-17	-0.306727	0.468	0.604	2.89271e-12
ODC1	8.51425e-17	-0.411746	0.233	0.358	3.20085e-12
METTL8	1.05452e-16	0.376512	0.137	0.067	3.96437e-12
DNTTIP2	1.07452e-16	-0.298023	0.125	0.224	4.03956e-12
NOP10	1.09756e-16	0.314591	0.318	0.281	4.12618e-12
SUB1	1.15364e-16	0.284381	0.739	0.685	4.33701e-12
SNX3	1.18376e-16	0.320312	0.343	0.283	4.45022e-12
TUBB4B	1.22019e-16	-0.412201	0.379	0.509	4.58717e-12
ACTB	1.36031e-16	0.325628	0.987	0.981	5.11394e-12
KLRB1	1.53047e-16	-0.397852	0.581	0.64	5.75365e-12
PRDX5	1.84169e-16	0.252838	0.384	0.362	6.92366e-12
CD2	1.93398e-16	0.26509	0.661	0.674	7.2706e-12
RGS1	3.82234e-16	0.443452	0.708	0.69	1.43697e-11
TYMP	4.6022e-16	0.399307	0.21	0.129	1.73015e-11
AAK1	5.17562e-16	0.359508	0.287	0.22	1.94572e-11
TNFRSF18	5.21125e-16	0.421544	0.226	0.201	1.95912e-11
TUBA1B	5.77448e-16	-0.383221	0.401	0.529	2.17086e-11
HEXIM1	5.84027e-16	-0.34082	0.221	0.341	2.19559e-11
EPSTI1	6.588e-16	0.353806	0.136	0.073	2.47669e-11
PNISR	7.65606e-16	0.38059	0.405	0.301	2.87822e-11
UCP2	8.54445e-16	0.437921	0.313	0.245	3.2122e-11
NDUFA13	9.25364e-16	0.306695	0.37	0.314	3.47881e-11
LAMTOR4	1.06423e-15	0.263071	0.375	0.343	4.00087e-11
UBL5	1.14927e-15	0.275945	0.609	0.577	4.32058e-11
OAZ1	1.15609e-15	0.291624	0.884	0.866	4.34622e-11
LGALS4	1.1792e-15	0.367025	0.161	0.092	4.43307e-11
RNF145	1.18823e-15	0.330804	0.238	0.179	4.46704e-11
GSTP1	1.29321e-15	0.306928	0.356	0.313	4.86168e-11
CFLAR	1.85621e-15	0.374238	0.259	0.183	6.97825e-11
VPS37B	1.89635e-15	-0.267996	0.271	0.389	7.12913e-11
SRSF3	1.89995e-15	-0.28372	0.522	0.651	7.14267e-11
HLA-DRB1	1.96389e-15	0.464879	0.147	0.075	7.38304e-11
NOP56	2.6006e-15	-0.369846	0.191	0.304	9.77671e-11
TSPYL2	2.75967e-15	-0.361936	0.227	0.345	1.03747e-10
CDC42	3.98598e-15	0.257967	0.611	0.58	1.49849e-10
SYTL3	5.5801e-15	-0.377751	0.204	0.318	2.09778e-10
ZNF331	7.46754e-15	-0.28005	0.382	0.508	2.80735e-10
ATP5G2	7.57504e-15	0.254279	0.69	0.658	2.84776e-10
GPX1	7.90724e-15	0.290182	0.319	0.29	2.97265e-10
LTB	8.14373e-15	0.38445	0.67	0.646	3.06155e-10
EIF4A3	9.46111e-15	-0.313702	0.221	0.335	3.55681e-10
UBE2B	9.91749e-15	0.285239	0.516	0.47	3.72838e-10
TMEM173	1.24776e-14	0.335689	0.201	0.147	4.69084e-10
TSHZ2	1.33558e-14	0.393258	0.18	0.097	5.02099e-10
TUBA1A	1.52251e-14	-0.403796	0.389	0.514	5.72374e-10
TMEM59	1.68601e-14	0.252427	0.468	0.434	6.33839e-10
EIF3E	1.70142e-14	0.253659	0.743	0.702	6.3963e-10
ATOX1	2.06358e-14	0.314561	0.119	0.073	7.75784e-10
PSMB3	2.23525e-14	0.269342	0.332	0.294	8.4032e-10
LSM7	2.35887e-14	0.287011	0.316	0.265	8.86794e-10
MYL12B	2.37395e-14	0.25397	0.616	0.594	8.92462e-10
NINJ1	2.43598e-14	0.37712	0.195	0.129	9.15783e-10
POMP	2.59913e-14	0.254975	0.455	0.422	9.77119e-10
CD27	2.93388e-14	0.306297	0.226	0.202	1.10296e-09
ANKRD28	3.34719e-14	-0.357313	0.136	0.233	1.25834e-09
RHOG	3.35511e-14	0.267778	0.396	0.364	1.26132e-09
VMP1	3.91674e-14	0.385649	0.266	0.182	1.47246e-09
IGFBP7	4.08252e-14	-0.272404	0.042	0.107	1.53478e-09
CD52	4.82558e-14	0.259625	0.854	0.881	1.81413e-09
ACTR3	5.05564e-14	0.285269	0.333	0.281	1.90062e-09
C4orf48	5.39617e-14	0.328444	0.239	0.173	2.02864e-09
DYNLRB1	6.0149e-14	0.280991	0.241	0.199	2.26124e-09
ARL4A	6.24563e-14	-0.261664	0.306	0.42	2.34798e-09
CLTA	9.54025e-14	0.281271	0.181	0.137	3.58656e-09
UGP2	1.35475e-13	0.31035	0.219	0.17	5.09305e-09
PPP1R10	1.51628e-13	-0.295753	0.13	0.222	5.7003e-09
BRD2	1.73045e-13	-0.298214	0.283	0.398	6.50544e-09
VOPP1	1.76496e-13	0.313551	0.187	0.122	6.6352e-09
MTRNR2L12	1.88649e-13	-0.287137	0.055	0.123	7.09208e-09
MAF	2.20678e-13	0.394668	0.21	0.13	8.29616e-09
NCL	3.36695e-13	-0.31038	0.426	0.545	1.26577e-08
EGR1	3.54721e-13	-0.390635	0.058	0.128	1.33354e-08
ROMO1	3.61371e-13	0.290197	0.255	0.2	1.35854e-08
GLRX	3.73323e-13	0.373103	0.137	0.089	1.40347e-08
TMEM258	5.76623e-13	0.298976	0.412	0.346	2.16775e-08
UBE2S	6.13652e-13	-0.373206	0.162	0.26	2.30696e-08
MORF4L1	7.42825e-13	0.254846	0.522	0.475	2.79258e-08
PNRC1	9.35622e-13	0.267758	0.712	0.701	3.51738e-08
TUBA4A	9.50505e-13	-0.329652	0.268	0.379	3.57333e-08
FAM49B	9.70606e-13	0.266366	0.295	0.256	3.6489e-08
ATP6V1F	1.16545e-12	0.291398	0.294	0.239	4.3814e-08
BTG1	1.25613e-12	0.298054	0.981	0.979	4.72228e-08
PIM3	1.87098e-12	0.341475	0.252	0.184	7.03378e-08
TANK	2.48029e-12	0.349796	0.266	0.214	9.3244e-08
IFITM3	2.62753e-12	0.297416	0.146	0.094	9.87793e-08
RNF19A	3.32184e-12	0.317484	0.244	0.189	1.24881e-07
IFI6	3.42719e-12	0.302076	0.159	0.141	1.28842e-07
RORA	3.90539e-12	0.289405	0.482	0.454	1.46819e-07
EIF2S3	4.17976e-12	0.286198	0.28	0.227	1.57134e-07
HSPB1	5.64432e-12	0.371245	0.28	0.239	2.12192e-07
POLR2K	6.25893e-12	0.272714	0.315	0.27	2.35298e-07
PSMB9	6.42336e-12	0.268326	0.291	0.256	2.4148e-07
MRPL57	9.45479e-12	0.266404	0.243	0.2	3.55443e-07
MT-ND4L	9.95821e-12	-0.272236	0.271	0.376	3.74369e-07
PIK3R1	1.65404e-11	-0.320236	0.219	0.318	6.21818e-07
DNAJC15	2.02655e-11	0.267864	0.173	0.127	7.61861e-07
TSPO	2.10269e-11	0.270221	0.348	0.296	7.90487e-07
HSP90AB1	2.20233e-11	-0.274876	0.613	0.71	8.27943e-07
PPP1CC	2.33819e-11	0.314729	0.251	0.178	8.79019e-07
CHD1	2.85161e-11	-0.30884	0.255	0.357	1.07203e-06
CD7	3.44553e-11	0.30845	0.673	0.647	1.29531e-06
IDS	3.50467e-11	-0.316166	0.518	0.623	1.31754e-06
ARID5B	4.60128e-11	0.344255	0.407	0.315	1.7298e-06
CD69	4.95756e-11	0.300685	0.6	0.611	1.86375e-06
EVI2A	6.0993e-11	0.254643	0.332	0.293	2.29297e-06
CTSA	6.98126e-11	0.287837	0.164	0.117	2.62454e-06
PIM2	8.6031e-11	0.322306	0.18	0.144	3.23425e-06
SH3BGRL3	8.83803e-11	0.29541	0.865	0.845	3.32257e-06
MARCKSL1	1.63657e-10	-0.278542	0.175	0.261	6.15252e-06
DYNLT1	1.82143e-10	0.309154	0.173	0.111	6.84749e-06
RNF181	1.8442e-10	0.265268	0.168	0.122	6.93309e-06
CCNH	2.07133e-10	0.252507	0.264	0.227	7.78695e-06
PMAIP1	2.48849e-10	0.398073	0.201	0.159	9.35524e-06
CCR6	2.80048e-10	0.316017	0.279	0.256	1.05281e-05
CORO1B	3.02944e-10	0.309617	0.292	0.248	1.13889e-05
TNFRSF4	4.17022e-10	0.50279	0.316	0.256	1.56775e-05
FRMD4B	4.90632e-10	-0.326022	0.079	0.145	1.84448e-05
NAA38	8.3946e-10	0.284708	0.195	0.133	3.15587e-05
MAL	9.36868e-10	0.254204	0.144	0.107	3.52206e-05
RP11-347P5.1	1.05445e-09	0.269461	0.305	0.252	3.9641e-05
CD74	1.12287e-09	0.297329	0.547	0.515	4.22131e-05
SMS	1.30485e-09	0.265913	0.135	0.091	4.90547e-05
CTLA4	1.32767e-09	0.344315	0.109	0.065	4.99126e-05
ATP2B1	1.78931e-09	-0.261134	0.237	0.328	6.72672e-05
GZMA	1.81136e-09	0.537166	0.172	0.144	6.80964e-05
PET100	2.13924e-09	0.257567	0.26	0.214	8.04226e-05
GRAMD1A	2.54993e-09	0.267709	0.128	0.095	9.5862e-05
CYLD	2.75298e-09	0.265709	0.25	0.198	0.000103495
FAS	4.16417e-09	0.289151	0.147	0.097	0.000156548
LYAR	6.55054e-09	-0.253744	0.128	0.199	0.000246261
TUBB2A	6.88152e-09	-0.276229	0.081	0.141	0.000258704
AC020571.3	8.06563e-09	-0.268627	0.074	0.134	0.000303219
GOLGB1	8.32286e-09	-0.311427	0.112	0.178	0.00031289
SFT2D1	1.05737e-08	0.265708	0.161	0.11	0.000397509
ADAM19	1.07178e-08	0.298835	0.138	0.108	0.000402924
COX14	1.2275e-08	0.253735	0.245	0.2	0.000461467
CMTM6	1.26614e-08	0.257235	0.283	0.241	0.000475992
MIAT	1.67454e-08	0.279067	0.129	0.083	0.000629525
DNAJA1	1.83318e-08	-0.304778	0.436	0.528	0.000689166
PHLDA2	2.51971e-08	0.255065	0.144	0.085	0.00094726
BTG3	3.53107e-08	0.264955	0.181	0.129	0.00132747
GIMAP4	5.81426e-08	0.275878	0.121	0.075	0.00218581
HLA-DPB1	6.33173e-08	0.266929	0.185	0.152	0.00238035
PIM1	8.63186e-08	0.26294	0.275	0.22	0.00324506
TBC1D4	1.08362e-07	0.283447	0.125	0.078	0.00407376
GIMAP7	2.12138e-07	0.260219	0.187	0.132	0.00797513
BAX	5.81445e-07	0.254897	0.266	0.221	0.0218589
CD8A	6.63281e-06	-0.296905	0.066	0.11	0.249354
