# Supplementary material for: Challenging the control through a single-cell perspective on normal adjacent tissue in colorectal cancer
Source: iScience. 2026 Apr 9;29(6):115671. doi: 10.1016/j.isci.2026.115671 (PMC13276536; doi:10.1016/j.isci.2026.115671)
Supplement: Table S16. DEGs_Tregs [file mmc17.xlsx]

## Sheet: DEGs_Tregs_HCvsNAT
	p_val	avg_log2FC	pct.1	pct.2	p_val_adj
RPL13	1.54484e-13	-5.35317	0.25	0.992	5.80766e-09
RPS2	1.31356e-10	-3.53221	0.5	0.992	4.93822e-06
MT-ND3	5.23105e-09	2.09932	0.5	0.992	0.000196656
RPS17	1.64952e-08	-5.23963	0	1	0.000620122
ATP5F1E	1.64952e-08	4.58596	1	0	0.000620122
RACK1	1.64952e-08	4.81303	1	0	0.000620122
CREM	9.0397e-08	-4.88797	0	0.992	0.00339838
PRDX5	1.47371e-06	1.88716	0.25	0.402	0.0554026
GNB2L1	1.47382e-06	-4.23625	0	0.97	0.0554068
RPS10	2.72791e-06	-3.9977	0	0.962	0.102553
FTH1	6.41545e-06	-4.23568	0.25	1	0.241182
MT-ND4	1.06647e-05	0.702098	0.5	1	0.400927
SIVA1	1.14429e-05	2.02841	0.25	0.341	0.430184
ATP5E	2.3607e-05	-3.58302	0	0.924	0.887482
GDI2	2.53772e-05	2.82629	0.75	0.22	0.954031
BTG1	2.79381e-05	-3.20543	0.25	0.992	1
NACA	3.44444e-05	2.02399	1	0.932	1
MT-ND1	4.70981e-05	1.57685	0.75	1	1
H3F3B	4.9428e-05	-2.26988	0.5	1	1
N4BP2L2	5.03739e-05	1.98137	0.5	0.402	1
SRGN	5.50015e-05	-2.67899	0.25	0.992	1
RPL13A	5.53453e-05	-1.20687	1	1	1
MTRNR2L12	5.56918e-05	3.38578	0.5	0.144	1
NCOR1	6.0471e-05	1.29123	0.25	0.333	1
DGUOK	6.12476e-05	2.69756	0.25	0.136	1
UBXN1	6.20553e-05	1.98545	0.5	0.409	1
NDUFA1	8.19325e-05	2.07365	0.75	0.5	1
MT-CO3	9.30816e-05	1.14981	0.75	1	1
SP100	0.000102795	2.34674	0.25	0.152	1
POLD2	0.000107781	2.77015	0.5	0.083	1
PSMB4	0.000156925	2.4259	0.75	0.212	1
SRPK2	0.000172296	2.25898	0.25	0.174	1
IGHA1	0.000186002	-3.67672	0	0.864	1
CD52	0.000186002	-3.85252	0	0.864	1
EIF1B	0.000202023	1.80384	0.25	0.394	1
GSTP1	0.000203637	2.22761	0.5	0.371	1
ATP5L	0.000226853	-3.04265	0	0.856	1
TXNIP	0.000261082	3.02389	0.5	0.159	1
SMIM26	0.000271677	2.82902	0.5	0	1
COPS9	0.000271677	2.64009	0.5	0	1
ELOB	0.000271677	2.64009	0.5	0	1
ATP5MC3	0.000271677	3.06009	0.5	0	1
ATP5MG	0.000271677	2.6897	0.5	0	1
LCP1	0.000287	1.75604	0.5	0.432	1
RPS20	0.000307231	-1.93252	0.75	0.992	1
SDHD	0.000311983	2.69024	0.25	0.136	1
BCAP31	0.000318193	1.54821	0.25	0.235	1
CYBA	0.000328741	-3.13422	0	0.841	1
C8orf59	0.000337211	2.32585	0.25	0.152	1
GLTSCR2	0.000391185	-3.11762	0	0.833	1
SLTM	0.00041579	1.7435	0.5	0.318	1
ETS1	0.000418278	1.58844	0.5	0.386	1
TKT	0.000430161	2.34356	0.5	0.136	1
PSMC4	0.000470016	1.56184	0.25	0.227	1
SEC11C	0.000506888	1.86632	0.5	0.25	1
RPS24	0.000524661	1.48833	1	0.992	1
ITM2B	0.0005429	-2.95641	0	0.818	1
JUN	0.00073597	-3.89778	0	0.803	1
PAPOLA	0.00086371	1.04514	0.25	0.417	1
MAGOH	0.00089758	1.21115	0.25	0.341	1
CTSD	0.00094155	1.71908	0.5	0.318	1
PNRC1	0.000977711	-2.65221	0	0.788	1
GRPEL1	0.00101217	2.04208	0.5	0.212	1
SELK	0.00111932	-2.81848	0	0.78	1
PPA1	0.00114661	1.15326	0.25	0.364	1
PIGR	0.00116777	3.38469	0.25	0.076	1
ZBTB20	0.00120448	2.88018	0.25	0.076	1
RAB7A	0.00125356	1.13706	0.25	0.295	1
SARAF	0.00126083	-2.91381	0.25	0.939	1
CSDE1	0.00127163	1.05919	0.25	0.402	1
RPL36A	0.00127616	-2.90949	0	0.773	1
GNAI2	0.00134779	1.5626	0.5	0.265	1
CAPZA2	0.00136719	1.45775	0.25	0.182	1
SNRNP27	0.00137243	2.80219	0.25	0.091	1
TAPBP	0.0014457	1.43237	0.5	0.447	1
PFN1	0.00144827	-2.55366	0.25	0.955	1
NDUFS5	0.00146641	1.20248	0.5	0.712	1
NDUFA2	0.00158248	1.34633	0.25	0.28	1
B2M	0.00161939	-1.35522	0.75	1	1
LTB	0.00164013	-3.60075	0	0.758	1
RNF167	0.00165345	1.42037	0.25	0.265	1
MAPRE1	0.00176441	1.21527	0.25	0.25	1
MT-ND4L	0.00182277	1.55335	0.25	0.364	1
TCF7	0.00185025	1.82993	0.25	0.242	1
PIK3IP1	0.00187005	1.21458	0.25	0.318	1
RPL14	0.00187616	1.15487	0.75	0.977	1
MT-ND5	0.00192966	0.317799	0.5	0.955	1
RGS1	0.00207919	-3.61153	0	0.742	1
ATP5G2	0.00207919	-2.42659	0	0.742	1
RSL24D1	0.00217602	0.906552	0.25	0.447	1
ERP29	0.00217936	0.843504	0.25	0.447	1
YWHAZ	0.00233012	-2.4697	0	0.735	1
RPL27A	0.00249621	-0.928893	1	0.992	1
RPL31	0.00251014	-1.55397	0.5	0.992	1
COTL1	0.00260379	-2.62658	0	0.727	1
SRSF7	0.00260379	-3.05469	0	0.727	1
CD2	0.00260379	-2.92492	0	0.727	1
SPTY2D1	0.00262908	1.62222	0.25	0.197	1
RPS21	0.00267512	1.63404	1	0.977	1
MRPL27	0.00277558	1.93373	0.25	0.114	1
GBP1	0.00281224	2.02122	0.25	0.098	1
PSMC6	0.00282302	1.81366	0.25	0.144	1
RASGEF1B	0.00288357	2.74735	0.25	0.091	1
UBQLN1	0.00288666	1.56908	0.25	0.152	1
AC058791.1	0.00302259	2.97904	0.5	0.045	1
ANAPC11	0.00306147	1.3109	0.25	0.288	1
IRF2BP2	0.00309835	1.15842	0.25	0.333	1
ARPC4	0.00318202	1.41477	0.5	0.409	1
CYCS	0.00322521	-2.52603	0	0.712	1
SPOCK2	0.00322521	-2.56677	0	0.712	1
TSC22D3	0.00327651	-2.32844	0.25	0.939	1
CALM1	0.00332765	-1.21068	0.25	0.932	1
NDUFB8	0.00333791	0.740252	0.25	0.485	1
DRAP1	0.00334967	0.918931	0.25	0.424	1
EIF3K	0.00352682	1.59619	1	0.682	1
HNRNPA0	0.003576	-2.52435	0	0.705	1
HMGB1	0.00362037	1.801	1	0.705	1
MTPN	0.0036522	1.74555	0.25	0.106	1
HLA-DRA	0.00368644	2.30179	0.5	0.326	1
MPC1	0.00371385	1.60112	0.25	0.197	1
ENSA	0.00379302	1.8721	0.75	0.439	1
NDUFB10	0.00386056	1.99605	0.5	0.189	1
HLA-B	0.00386153	-1.34974	0.5	0.992	1
RPL37	0.00386305	1.19195	1	0.992	1
ARPC3	0.00395566	-2.38339	0	0.697	1
SUMO2	0.00415744	1.46588	1	0.674	1
NDUFS6	0.00420487	1.16977	0.25	0.333	1
CLDND1	0.00422086	1.58766	0.25	0.227	1
ARPC1B	0.00436585	-2.525	0	0.689	1
LEPROTL1	0.00436585	-2.66064	0	0.689	1
THRAP3	0.0045358	1.42014	0.25	0.25	1
CD63	0.00454933	1.78074	0.5	0.273	1
EIF4E2	0.00458724	1.83083	0.25	0.136	1
FYN	0.00480831	-2.2982	0	0.682	1
VPS29	0.00488945	1.97766	0.5	0.22	1
LYAR	0.00490272	1.55276	0.25	0.205	1
NUDCD2	0.00497692	1.99849	0.25	0.091	1
MED28	0.00516734	1.69811	0.25	0.174	1
SMIM14	0.00520742	2.74785	0.25	0.045	1
ZFAS1	0.00528485	-2.32135	0	0.674	1
HLA-A	0.00547414	-1.64297	0.75	0.992	1
ATRAID	0.00550022	1.51234	0.25	0.227	1
ATP6V1F	0.00600802	1.18657	0.25	0.333	1
PRDX6	0.00607255	1.20872	0.25	0.326	1
PSMC1	0.00607979	1.65324	0.25	0.167	1
CARHSP1	0.00611368	1.65967	0.25	0.182	1
BAK1	0.00613019	1.67183	0.25	0.114	1
ANXA2	0.00619546	2.06517	0.25	0.235	1
MTRNR2L8	0.00629271	2.82847	0.5	0.045	1
RAP1B	0.00629477	1.16039	0.25	0.265	1
CBX3	0.0064357	1.08722	0.25	0.288	1
REXO2	0.00667147	2.07937	0.5	0.159	1
TSTD1	0.00681102	1.47461	0.5	0.341	1
RPS26	0.00685312	1.22825	0.75	0.902	1
C19orf43	0.00693801	-2.18784	0	0.652	1
MPHOSPH8	0.00697216	1.62742	0.5	0.258	1
EMD	0.007035	1.2218	0.25	0.25	1
MATK	0.00717406	2.48578	0.5	0.068	1
SUMO1	0.00717986	1.20165	0.5	0.432	1
LGALS4	0.00727387	3.59081	0.5	0.053	1
MOB1A	0.00737154	1.07853	0.25	0.273	1
NDUFA12	0.00752245	1.25456	0.25	0.242	1
ATP6V0E1	0.00757028	-1.98501	0	0.644	1
SOAT1	0.00786402	1.89466	0.5	0.045	1
EEF2	0.0078779	-1.818	0.25	0.917	1
LAMTOR5	0.00791149	1.13264	0.25	0.348	1
AP2S1	0.00793929	1.6456	0.25	0.197	1
TIMM10B	0.00798457	2.08518	0.25	0.068	1
ZCRB1	0.00808219	1.41989	0.25	0.197	1
RSU1	0.00808595	1.61776	0.25	0.129	1
IER3IP1	0.00810133	1.72088	0.25	0.167	1
SPG7	0.00816129	1.97404	0.25	0.091	1
POLR2J	0.00818768	1.4141	0.25	0.189	1
PSMB7	0.00820349	1.23652	0.25	0.242	1
H2AFZ	0.00824668	-2.43685	0	0.636	1
HMGN1	0.00824668	-2.25389	0	0.636	1
SF1	0.00837117	0.463828	0.25	0.583	1
BTF3	0.00839822	1.27398	0.75	0.947	1
TBL1XR1	0.00866108	1.84571	0.25	0.106	1
BTBD7	0.00876499	2.00696	0.25	0.083	1
RPS14	0.00881724	1.18189	1	1	1
ABLIM1	0.00885204	1.8091	0.5	0.068	1
CHCHD2	0.00887046	-0.469997	0.25	0.826	1
HAVCR2	0.00889424	1.9301	0.5	0.015	1
EIF4A2	0.00896945	-2.07841	0	0.629	1
PPDPF	0.00896945	-2.12734	0	0.629	1
RBM3	0.00896945	-2.19344	0	0.629	1
EDF1	0.00902593	0.917993	0.5	0.629	1
TMSB10	0.00908248	-0.731802	0.5	0.985	1
TPT1	0.00943995	1.00386	1	1	1
JUNB	0.00944572	-1.90393	0.25	0.909	1
FXYD3	0.00947219	1.88893	0.25	0.121	1
RPL7	0.00953372	-0.999565	0.75	1	1
AGO2	0.00969355	1.84404	0.25	0.121	1
RPLP2	0.00973955	-1.01454	0.75	0.992	1
S100A10	0.00974379	1.47819	0.5	0.667	1
SCAF11	0.00988379	1.0635	0.25	0.303	1
HLA-DPB1	0.00995892	1.727	0.5	0.379	1
TBCA	0.0100551	1.29476	0.5	0.424	1
NOSIP	0.0104181	1.42593	0.25	0.227	1
BRIX1	0.0104408	1.95333	0.25	0.098	1
ALDOA	0.0105634	-2.28753	0	0.614	1
CD53	0.0105634	-2.12479	0	0.614	1
COX6A1	0.0105634	-1.99301	0	0.614	1
AAED1	0.0106395	1.42833	0.25	0.174	1
RPS27L	0.0108097	1.57233	0.25	0.371	1
EMC10	0.0109017	1.55512	0.25	0.205	1
CD3D	0.0109532	-1.24751	0.25	0.894	1
FAM193A	0.0109781	1.92427	0.5	0.023	1
ANAPC16	0.0109815	0.472543	0.25	0.561	1
SERPINB1	0.0110122	1.62133	0.25	0.174	1
FDFT1	0.0111848	1.66732	0.25	0.114	1
RBM5	0.0112478	1.93242	0.5	0.121	1
UBC	0.0113652	-1.37947	0.5	0.977	1
IDS	0.0114395	-2.24345	0	0.606	1
HDAC1	0.0123122	1.74216	0.25	0.098	1
GUK1	0.0123268	0.273071	0.25	0.629	1
PPP1CB	0.0123717	-2.28267	0	0.598	1
PSIP1	0.0129718	1.18055	0.25	0.242	1
MAPK6	0.0131615	1.96872	0.25	0.098	1
TOMM20	0.0132382	0.682439	0.25	0.432	1
ALG5	0.0133072	1.93152	0.25	0.106	1
COX6B1	0.0133626	-2.00682	0	0.591	1
ARF1	0.0133626	-1.77561	0	0.591	1
EIF3F	0.0133626	-1.96992	0	0.591	1
NR3C1	0.0133626	-2.38448	0	0.591	1
RP11-138A9.1	0.0133626	-2.236	0	0.591	1
MT-CO2	0.0133928	0.582292	0.75	1	1
EIF3H	0.0135058	1.20047	0.5	0.576	1
NRBF2	0.0135367	1.53207	0.25	0.136	1
ARL2	0.0135538	2.00353	0.25	0.091	1
BIN2	0.0139659	1.50177	0.25	0.22	1
TMEM106C	0.0139737	2.13094	0.25	0.061	1
GCC2	0.0139909	1.15801	0.25	0.258	1
RRP15	0.0141301	1.94819	0.25	0.091	1
CCDC97	0.0141786	1.97963	0.25	0.091	1
MSN	0.0142248	1.42696	0.5	0.371	1
RPL39	0.014232	0.667001	0.75	0.992	1
FIS1	0.014291	1.14871	0.25	0.265	1
EMP3	0.0144151	-2.11706	0	0.583	1
VAMP2	0.0144151	-1.9405	0	0.583	1
LRBA	0.0145626	1.76915	0.25	0.083	1
GIMAP4	0.014603	2.30581	0.5	0.076	1
CUL2	0.0147527	2.10785	0.25	0.061	1
CCT5	0.0147884	2.00728	0.5	0.136	1
RPLP0	0.0148023	-0.909654	0.75	1	1
RPL10A	0.0152073	0.979126	1	0.992	1
ABI3	0.0153975	1.74206	0.25	0.091	1
CLEC2D	0.0155319	-2.07402	0	0.576	1
DDX3X	0.0155319	-2.21465	0	0.576	1
IFITM2	0.0155319	-2.45151	0	0.576	1
TCEB2	0.0155319	-1.95157	0	0.576	1
RIOK3	0.0159854	2.10904	0.5	0.068	1
EEF1B2	0.0162355	1.80278	1	0.939	1
MALAT1	0.016466	-0.300241	0.75	1	1
PDAP1	0.0166469	1.35442	0.25	0.189	1
RHOH	0.0167159	-2.04081	0	0.568	1
EIF4G2	0.0167159	-2.07662	0	0.568	1
COX5B	0.0167159	-1.83575	0	0.568	1
MRTO4	0.0167234	2.06482	0.25	0.076	1
PDCD4	0.0168346	0.470617	0.25	0.545	1
YBX1	0.0172017	-0.918726	0.25	0.856	1
CCNG1	0.0173635	2.11338	0.5	0.121	1
CD48	0.0176729	0.820174	0.5	0.636	1
HCST	0.0176972	1.44224	0.5	0.674	1
PIP4K2A	0.0177186	1.72349	0.5	0.227	1
GMPR2	0.0178319	1.705	0.25	0.091	1
AC090498.1	0.0179703	-1.90718	0	0.561	1
ACAP1	0.0179703	-1.81759	0	0.561	1
APRT	0.0179703	-1.94395	0	0.561	1
DNAJA1	0.0179703	-2.05472	0	0.561	1
RNF7	0.0180909	0.828017	0.25	0.371	1
TCF25	0.0181195	1.11402	0.25	0.326	1
AC008124.1	0.0181271	1.57883	0.25	0	1
AC020916.1	0.0181271	2.31457	0.25	0	1
AC079305.1	0.0181271	1.57883	0.25	0	1
AL359220.1	0.0181271	1.57883	0.25	0	1
AL451085.1	0.0181271	1.57883	0.25	0	1
AP001462.1	0.0181271	1.57883	0.25	0	1
ARHGAP45	0.0181271	1.57883	0.25	0	1
ATP8B4	0.0181271	1.57883	0.25	0	1
CARMIL1	0.0181271	1.57883	0.25	0	1
CC2D2A	0.0181271	1.57883	0.25	0	1
CEP131	0.0181271	1.57883	0.25	0	1
CPNE8	0.0181271	1.57883	0.25	0	1
DCUN1D2	0.0181271	1.57883	0.25	0	1
FUZ	0.0181271	1.57883	0.25	0	1
GATAD1	0.0181271	1.57883	0.25	0	1
HHAT	0.0181271	1.57883	0.25	0	1
KHDC4	0.0181271	1.57883	0.25	0	1
MEF2C	0.0181271	1.57883	0.25	0	1
MMP24OS	0.0181271	1.57883	0.25	0	1
NOL12	0.0181271	1.57883	0.25	0	1
PCDH9	0.0181271	2.31457	0.25	0	1
RNF20	0.0181271	1.57883	0.25	0	1
SELENOF	0.0181271	1.57883	0.25	0	1
TEAD2	0.0181271	1.57883	0.25	0	1
TEC	0.0181271	1.57883	0.25	0	1
TUT7	0.0181271	1.57883	0.25	0	1
UBR5-AS1	0.0181271	1.57883	0.25	0	1
ZNF135	0.0181271	1.57883	0.25	0	1
ZNF660	0.0181271	1.57883	0.25	0	1
ANKRD22	0.0181271	2.35575	0.25	0	1
ELOA	0.0181271	2.35575	0.25	0	1
FYB1	0.0181271	2.35575	0.25	0	1
MTIF2	0.0181271	2.35575	0.25	0	1
RAMMET	0.0181271	2.35575	0.25	0	1
RASSF4	0.0181271	2.35575	0.25	0	1
SELENOT	0.0181271	2.35575	0.25	0	1
SMIM29	0.0181271	2.35575	0.25	0	1
TP53I3	0.0181271	2.35575	0.25	0	1
AC083843.3	0.0181271	1.08071	0.25	0	1
AGBL3	0.0181271	1.08071	0.25	0	1
AL357060.1	0.0181271	1.08071	0.25	0	1
ANO7	0.0181271	1.08071	0.25	0	1
AP003733.3	0.0181271	1.08071	0.25	0	1
BICRAL	0.0181271	1.08071	0.25	0	1
DYNC2H1	0.0181271	1.08071	0.25	0	1
EIPR1	0.0181271	1.08071	0.25	0	1
GRAMD1C	0.0181271	1.08071	0.25	0	1
LINC00513	0.0181271	1.08071	0.25	0	1
MOSMO	0.0181271	1.08071	0.25	0	1
NKAPD1	0.0181271	1.08071	0.25	0	1
NQO1	0.0181271	1.08071	0.25	0	1
NUDCD1	0.0181271	1.08071	0.25	0	1
POU6F1	0.0181271	1.08071	0.25	0	1
RAB27B	0.0181271	1.08071	0.25	0	1
SELENOK	0.0181271	2.11943	0.25	0	1
SEM1	0.0181271	1.08071	0.25	0	1
TP53I11	0.0181271	1.08071	0.25	0	1
ZBTB18	0.0181271	1.08071	0.25	0	1
ZBTB41	0.0181271	1.08071	0.25	0	1
ZNF787	0.0181271	1.08071	0.25	0	1
ZNF880	0.0181271	1.08071	0.25	0	1
BHLHE41	0.0181271	2.07781	0.25	0	1
CCR1	0.0181271	2.07781	0.25	0	1
FAM129C	0.0181271	2.89594	0.25	0	1
FAM49A	0.0181271	2.07781	0.25	0	1
MTREX	0.0181271	2.07781	0.25	0	1
RTRAF	0.0181271	2.07781	0.25	0	1
SENCR	0.0181271	2.07781	0.25	0	1
SSPN	0.0181271	2.07781	0.25	0	1
VPS52	0.0181271	2.07781	0.25	0	1
WDCP	0.0181271	2.89594	0.25	0	1
ZFP14	0.0181271	2.07781	0.25	0	1
MIR4435-2HG	0.0186216	1.53416	0.25	0.189	1
RPL26	0.0187327	0.314845	0.75	1	1
HDDC2	0.018799	2.20598	0.25	0.045	1
PPP1R10	0.0188279	1.84547	0.25	0.205	1
FAM96B	0.0188295	1.40887	0.5	0.379	1
FAM200B	0.0188764	1.71856	0.25	0.091	1
NDUFC1	0.0190244	1.83995	0.25	0.121	1
RPL5	0.019059	1.11929	1	0.985	1
TRA2B	0.0192061	0.528886	0.25	0.53	1
IGLC2	0.0192981	-2.13312	0	0.553	1
LDHB	0.0192981	-1.99742	0	0.553	1
MPC2	0.0195028	1.1303	0.25	0.311	1
RPL30	0.0196446	1.16971	1	0.992	1
SNRPD2	0.0198708	1.38502	0.75	0.659	1
COPS2	0.019918	1.72705	0.25	0.091	1
FLI1	0.0199872	2.12896	0.5	0.061	1
RPL36	0.0202733	1.22076	1	0.985	1
ASB8	0.0203688	2.23582	0.25	0.038	1
SUB1	0.020406	1.29983	0.5	0.773	1
GPSM3	0.0207026	-1.91701	0	0.545	1
ICAM3	0.0207026	-1.77574	0	0.545	1
UBE2B	0.0207026	-1.8524	0	0.545	1
JCHAIN	0.0207026	-2.22642	0	0.545	1
PRPF31	0.0208421	1.77162	0.25	0.083	1
HLA-F	0.0214383	0.678122	0.25	0.455	1
MRPS33	0.021538	1.81269	0.25	0.129	1
DDT	0.021682	1.29682	0.25	0.28	1
CD99	0.0221871	-1.81595	0	0.538	1
LCK	0.0221871	-1.79337	0	0.538	1
NTMT1	0.022198	2.02735	0.25	0.076	1
SNX1	0.0222555	2.18118	0.25	0.045	1
RBM8A	0.0229077	0.322848	0.25	0.598	1
EIF4B	0.0231666	1.12566	0.5	0.432	1
SRP72	0.0231737	1.55977	0.25	0.129	1
SACM1L	0.0234003	1.98901	0.25	0.076	1
OSTF1	0.0236827	1.40584	0.5	0.303	1
CHMP1B	0.0237551	-1.98682	0	0.53	1
CYTIP	0.0237551	-2.03753	0	0.53	1
TXN	0.0237551	-2.12556	0	0.53	1
CDC37	0.0237551	-1.76387	0	0.53	1
RAB1B	0.0238249	2.06074	0.25	0.068	1
MT-ND6	0.0241269	1.65155	0.25	0.114	1
STIP1	0.0241491	2.04473	0.25	0.076	1
HSPA8	0.024589	-1.41969	0.25	0.864	1
FRG1	0.0247752	1.69683	0.25	0.152	1
RPL7A	0.0250775	1.30347	1	0.992	1
RNASET2	0.0252159	1.0874	0.5	0.508	1
ACTB	0.0253988	-1.76839	0.75	0.992	1
COX7B	0.0254103	-1.80037	0	0.523	1
GPX4	0.0254103	-1.6805	0	0.523	1
SFPQ	0.0254103	-2.07123	0	0.523	1
TNFRSF1B	0.0254103	-1.97305	0	0.523	1
GPBP1	0.0254204	0.762922	0.25	0.432	1
RPS8	0.0255458	0.471205	0.75	0.992	1
TOMM7	0.0255877	1.54068	1	0.848	1
ATPAF1	0.0257018	2.23546	0.25	0.038	1
DNAJB6	0.0257267	0.298643	0.25	0.538	1
ANP32A	0.0258689	1.79457	0.25	0.129	1
BANF1	0.0260031	1.42864	0.25	0.159	1
GAPDH	0.026636	-0.441869	0.5	0.955	1
FOS	0.0267969	0.75639	0.5	0.886	1
PARK7	0.0268164	0.513076	0.25	0.515	1
DYNLL1	0.0268311	0.670843	0.5	0.705	1
ETF1	0.0272811	0.878861	0.25	0.333	1
LGALS3	0.0273752	1.10887	0.25	0.326	1
CHURC1	0.0274418	1.85527	0.5	0.114	1
RAC1	0.027954	0.674178	0.25	0.409	1
COX7C	0.0280033	-0.763296	0.25	0.818	1
FYB	0.0289969	-1.99775	0	0.508	1
HSPE1	0.0289969	-2.03837	0	0.508	1
ICOS	0.0289969	-2.04325	0	0.508	1
MAP1LC3B	0.0289969	-1.72535	0	0.508	1
IGHA2	0.0289969	-1.99905	0	0.508	1
SNAPC2	0.0294376	2.21484	0.25	0.038	1
SCML4	0.0296469	1.72386	0.25	0.091	1
RABEPK	0.0297659	2.26082	0.25	0.03	1
RBM38	0.0298856	0.860693	0.25	0.25	1
SYTL3	0.0301181	0.718838	0.25	0.402	1
COX17	0.0307004	1.76736	0.5	0.159	1
COPS4	0.0308249	1.69857	0.25	0.091	1
SF3A3	0.0308339	1.41324	0.25	0.083	1
BIRC3	0.0309362	-2.22264	0	0.5	1
HNRNPA3	0.0309362	-1.74441	0	0.5	1
WIPF1	0.0309362	-1.66551	0	0.5	1
AES	0.0309362	-1.73767	0	0.5	1
ARID4B	0.0313114	0.478757	0.25	0.515	1
DUSP1	0.0313876	-1.70374	0.25	0.856	1
IGBP1	0.0315485	1.69076	0.5	0.182	1
YPEL5	0.0322163	-2.29219	0.25	0.811	1
RPL38	0.0323071	0.479036	0.75	0.985	1
MTX1	0.0327022	2.06376	0.25	0.068	1
TLN1	0.0329523	1.59077	0.5	0.114	1
PCBP2	0.0329783	-1.59233	0	0.492	1
SELT	0.0329783	-1.7288	0	0.492	1
SLC2A3	0.0329783	-1.68955	0	0.492	1
L3MBTL2	0.0333845	2.20155	0.25	0.038	1
IGLC3	0.0334307	1.2808	0.25	0.25	1
CHMP6	0.0335319	1.83944	0.25	0.061	1
CLNS1A	0.0347668	1.03023	0.25	0.174	1
HMGN2	0.0351274	-1.75144	0	0.485	1
IRF1	0.0351274	-2.10789	0	0.485	1
SEC61G	0.0351274	-1.61243	0	0.485	1
UBE2D2	0.0351274	-1.48415	0	0.485	1
ARF6	0.0351274	-1.73048	0	0.485	1
ZNHIT1	0.0358908	1.68685	0.5	0.25	1
MLF2	0.0360182	1.19772	0.25	0.121	1
RPL3	0.0360713	0.776158	1	1	1
DDX49	0.0364613	1.95077	0.25	0.038	1
RHOA	0.036912	0.706039	0.5	0.598	1
PUM2	0.0370476	1.90756	0.25	0.045	1
NDUFB3	0.0372256	1.65975	0.25	0.152	1
FKBP1A	0.037388	-1.73946	0	0.477	1
C9orf16	0.037388	-1.7656	0	0.477	1
TUBA1A	0.037388	-1.95194	0	0.477	1
HNRNPF	0.037388	-1.48734	0	0.477	1
JTB	0.037388	-1.63581	0	0.477	1
NDUFB11	0.037388	-1.60925	0	0.477	1
ARID5B	0.037388	-2.06083	0	0.477	1
HLA-C	0.0380124	-1.2819	0.75	0.977	1
TUBB	0.0383179	1.28362	0.25	0.197	1
SNRNP25	0.0391952	1.83763	0.25	0.061	1
SDHB	0.039354	1.61208	0.25	0.114	1
PRMT1	0.0394188	1.44847	0.25	0.159	1
ALDH9A1	0.0394468	1.53581	0.25	0.129	1
RNPS1	0.0395517	0.589878	0.25	0.424	1
CSRNP1	0.0397646	-1.64983	0	0.47	1
ARL6IP4	0.0397646	-1.55595	0	0.47	1
MZT2A	0.0397646	-1.61166	0	0.47	1
PSMB1	0.0397646	-1.5395	0	0.47	1
SF3B5	0.0397646	-1.66247	0	0.47	1
CALM3	0.0397646	-1.64879	0	0.47	1
GNG2	0.0397646	-1.61438	0	0.47	1
2025-09-01	0.0397646	-1.50143	0	0.47	1
UQCRH	0.0401323	1.15067	0.75	0.576	1
API5	0.0401707	1.79231	0.25	0.068	1
MAP7D3	0.0404042	2.2031	0.25	0.03	1
PSMB3	0.0408724	0.667243	0.25	0.394	1
LIN7C	0.0410482	1.94823	0.25	0.038	1
PPIA	0.0411744	-1.09144	0.25	0.826	1
NEDD8	0.0412436	1.09719	0.5	0.47	1
PFDN5	0.0415382	0.947139	1	0.947	1
UBAC2	0.0419015	1.15654	0.25	0.121	1
CST7	0.0422619	-1.7771	0	0.462	1
MZT2B	0.0422619	-1.49408	0	0.462	1
SPCS2	0.0422619	-1.50289	0	0.462	1
C19orf53	0.0422619	-1.61369	0	0.462	1
SPCS1	0.0422619	-1.60053	0	0.462	1
TMEM189	0.042431	2.23827	0.25	0.03	1
DDOST	0.0428497	1.46023	0.5	0.152	1
NRBP2	0.0428802	1.03274	0.25	0.008	1
ITGB3BP	0.0428802	1.0513	0.25	0.008	1
OASL	0.0428802	1.64951	0.25	0.008	1
CTH	0.0428802	1.0425	0.25	0.008	1
ATPAF2	0.0428802	1.0547	0.25	0.008	1
CTBS	0.0428802	1.54709	0.25	0.008	1
DNAJC25	0.0428802	1.55624	0.25	0.008	1
SIPA1L3	0.0428802	1.03413	0.25	0.008	1
ARL1	0.0428802	2.31605	0.25	0.008	1
TRIM5	0.0428802	1.56109	0.25	0.008	1
DOCK5	0.0428802	1.54168	0.25	0.008	1
POLG2	0.0428802	1.5486	0.25	0.008	1
C1RL	0.0428802	2.33526	0.25	0.008	1
CEP170	0.0428802	2.28743	0.25	0.008	1
FAM13A	0.0428802	1.55607	0.25	0.008	1
PCK2	0.0428802	2.30998	0.25	0.008	1
ATXN7L3B	0.0428802	1.55834	0.25	0.008	1
DVL3	0.0428802	1.54288	0.25	0.008	1
KIAA0556	0.0428802	1.51445	0.25	0.008	1
THEM6	0.0428802	1.53477	0.25	0.008	1
ZDHHC21	0.0428802	1.55834	0.25	0.008	1
ZNF280D	0.0428802	2.01545	0.25	0.008	1
FCER1G	0.0428802	1.55952	0.25	0.008	1
KIAA1549	0.0428802	1.54353	0.25	0.008	1
IFT74	0.0428802	2.05534	0.25	0.008	1
SFN	0.0428802	2.31787	0.25	0.008	1
CENPQ	0.0428802	1.06194	0.25	0.008	1
MMS19	0.0428802	1.03913	0.25	0.008	1
RAI14	0.0428802	1.04853	0.25	0.008	1
RBM11	0.0428802	1.53749	0.25	0.008	1
CASS4	0.0428802	1.04896	0.25	0.008	1
RAB32	0.0428802	2.32328	0.25	0.008	1
AEN	0.0428802	1.03093	0.25	0.008	1
HSCB	0.0428802	1.05139	0.25	0.008	1
PXN	0.0428802	1.00716	0.25	0.008	1
KLRG1	0.0428802	2.31116	0.25	0.008	1
ZDHHC23	0.0428802	1.0614	0.25	0.008	1
KIF21B	0.043257	2.22714	0.25	0.03	1
RAC2	0.0433749	0.739782	0.5	0.614	1
EEF1D	0.0441004	0.691424	0.75	0.947	1
CUTC	0.0443858	1.94337	0.25	0.038	1
PAIP2	0.0448849	-1.58404	0	0.455	1
ATP5D	0.0448849	-1.53565	0	0.455	1
ATP5G3	0.0448849	-1.48123	0	0.455	1
ATP5J2	0.0448849	-1.57873	0	0.455	1
GYPC	0.0448849	-1.68052	0	0.455	1
HIGD2A	0.0448849	-1.50936	0	0.455	1
HN1	0.0448849	-1.62707	0	0.455	1
YWHAQ	0.0448849	-1.53621	0	0.455	1
FAM133B	0.0448849	-1.55948	0	0.455	1
GMFG	0.045074	0.583761	0.5	0.712	1
C6orf48	0.0452841	0.535529	0.25	0.439	1
RELA	0.0466298	1.13519	0.25	0.152	1
TAGLN2	0.0473679	-0.320812	0.25	0.727	1
ARL6IP5	0.0475759	0.555166	0.25	0.439	1
PKM	0.0476387	-1.70983	0	0.447	1
BRK1	0.0476387	-1.51176	0	0.447	1
C4orf3	0.0476387	-1.60113	0	0.447	1
S100A14	0.0489526	2.14197	0.25	0.045	1
TMEM120B	0.0489981	1.83893	0.25	0.106	1
COX7A2	0.049915	0.39214	0.5	0.72	1
C1D	0.050025	1.05235	0.25	0.159	1
ENTPD3-AS1	0.0502591	2.27083	0.25	0.023	1
SUGT1	0.0503006	1.36125	0.5	0.182	1
AREG	0.0503661	2.32564	0.25	0.167	1
UBE2L3	0.0505285	-1.4425	0	0.439	1
AP2M1	0.0505285	-1.38477	0	0.439	1
EIF3G	0.0505285	-1.52772	0	0.439	1
SQSTM1	0.0505285	-1.66892	0	0.439	1
ACTR6	0.0506501	2.26593	0.25	0.023	1
VAMP4	0.0509652	1.96968	0.25	0.03	1
PTPN6	0.051696	1.93131	0.25	0.038	1
IKZF3	0.0524831	1.45844	0.25	0.144	1
PHAX	0.0525003	1.1619	0.25	0.144	1
GLCCI1	0.0526593	1.60788	0.5	0.098	1
PRRC2C	0.0528738	0.967389	0.5	0.492	1
ALOX5AP	0.0535599	-1.77577	0	0.432	1
ATP5O	0.0535599	-1.53469	0	0.432	1
BCAS2	0.0535599	-1.63019	0	0.432	1
BSG	0.0535599	-1.35818	0	0.432	1
RP11-138A9.2	0.0535599	-1.90259	0	0.432	1
SH3BGRL	0.0535599	-1.41219	0	0.432	1
SRRM1	0.0535599	-1.46198	0	0.432	1
TNFRSF18	0.0535599	-2.05655	0	0.432	1
CMPK1	0.0535599	-1.4991	0	0.432	1
CCDC86	0.0535871	2.26141	0.25	0.023	1
PHTF2	0.0535911	1.2751	0.5	0.212	1
VPS26A	0.0552179	1.82147	0.25	0.061	1
SERF2	0.0563282	0.967246	0.75	0.955	1
ARHGDIB	0.0565064	-0.414269	0.5	0.924	1
PDIK1L	0.0566551	2.25886	0.25	0.023	1
C14orf2	0.0567384	-1.492	0	0.424	1
CAP1	0.0567384	-1.48454	0	0.424	1
IFRD1	0.0567384	-1.68179	0	0.424	1
ITM2A	0.0567384	-1.77856	0	0.424	1
PPP1CA	0.0567384	-1.59974	0	0.424	1
EIF4A3	0.0567384	-1.59304	0	0.424	1
PSMD8	0.0567384	-1.44249	0	0.424	1
SERTAD1	0.0567384	-1.84387	0	0.424	1
SLC3A2	0.0567384	-1.53656	0	0.424	1
SNRPG	0.0567384	-1.55656	0	0.424	1
STAT3	0.0567384	-1.64096	0	0.424	1
ARHGDIA	0.0567384	-1.4632	0	0.424	1
H2AFV	0.0567384	-1.56462	0	0.424	1
PRDX2	0.0567384	-1.44928	0	0.424	1
RSL1D1	0.0567384	-1.43814	0	0.424	1
WHSC1L1	0.0567384	-1.51135	0	0.424	1
PLAC8	0.0568349	1.19265	0.25	0.227	1
SLC25A6	0.0569468	1.02697	0.75	0.78	1
CASP4	0.0571247	1.61169	0.5	0.25	1
LUC7L3	0.0574941	1.28133	0.25	0.091	1
GTPBP8	0.057734	1.9319	0.25	0.038	1
UBXN11	0.0578765	1.8419	0.25	0.053	1
EIF1	0.0586592	-0.574134	0.75	1	1
CALM2	0.0591909	-1.82652	0.25	0.795	1
LMNA	0.0594378	-2.63099	0.25	0.773	1
MT-ND2	0.0594886	-0.310481	0.75	1	1
FAM49B	0.0597506	1.22376	0.5	0.333	1
HEXIM1	0.06007	-1.52297	0	0.417	1
MTDH	0.06007	-1.38322	0	0.417	1
ZC3HAV1	0.06007	-1.38845	0	0.417	1
ATP5I	0.06007	-1.51402	0	0.417	1
DBI	0.06007	-1.457	0	0.417	1
ENY2	0.06007	-1.32058	0	0.417	1
PDCL3	0.06007	-1.57157	0	0.417	1
PTGER4	0.06007	-1.7292	0	0.417	1
SMCHD1	0.06007	-1.62403	0	0.417	1
2025-09-15	0.06007	-1.33517	0	0.417	1
STAT4	0.06007	-1.64105	0	0.417	1
MT-CO1	0.0601434	0.350304	0.75	1	1
COMMD6	0.0607327	0.858952	0.75	0.818	1
BTN3A1	0.0608992	1.36167	0.25	0.091	1
PTMA	0.0611445	-0.491537	0.75	1	1
FKBP8	0.0612287	1.22835	0.5	0.409	1
STK17B	0.0613052	0.370762	0.25	0.508	1
RBM48	0.0616151	1.95476	0.25	0.03	1
IFI27	0.0617628	1.98616	0.25	0.076	1
CTSW	0.0618909	1.99558	0.25	0.061	1
EIF2S3	0.0622076	0.69855	0.25	0.25	1
PCED1B	0.0633963	1.95766	0.25	0.03	1
PCBP1	0.0635608	-1.4319	0	0.409	1
TMEM230	0.0635608	-1.23429	0	0.409	1
TRAPPC1	0.0635608	-1.39202	0	0.409	1
ATPIF1	0.0635608	-1.32727	0	0.409	1
CHD1	0.0635608	-1.54666	0	0.409	1
NAMPT	0.0635608	-1.70563	0	0.409	1
COX8A	0.0638508	1.21582	0.5	0.598	1
RPL23	0.0640184	-1.02738	0.75	0.992	1
RPL11	0.0644988	0.733488	1	0.992	1
TACC3	0.0657003	1.8412	0.25	0.053	1
MED11	0.0660168	2.11655	0.25	0.045	1
ICE2	0.0665837	1.74824	0.25	0.076	1
NADK2	0.0668855	1.99582	0.25	0.023	1
KRT10	0.0672172	-1.33989	0	0.402	1
TERF2IP	0.0672172	-1.40322	0	0.402	1
BAZ1A	0.0672172	-1.464	0	0.402	1
DDX18	0.0672172	-1.52226	0	0.402	1
EIF3D	0.0672172	-1.3231	0	0.402	1
ITGB2	0.0672172	-1.57386	0	0.402	1
MBNL1	0.0672172	-1.36203	0	0.402	1
PPP2CA	0.0672172	-1.30706	0	0.402	1
WTAP	0.0672172	-1.50632	0	0.402	1
CRIP1	0.0672172	-1.56263	0	0.402	1
HERPUD1	0.0672172	-1.57509	0	0.402	1
LAMTOR4	0.0672172	-1.48706	0	0.402	1
VAMP8	0.0672172	-1.3521	0	0.402	1
HNRNPM	0.0672172	-1.36761	0	0.402	1
PRR13	0.0672172	-1.37734	0	0.402	1
SMDT1	0.0672172	-1.40512	0	0.402	1
SNRPB2	0.0672172	-1.3861	0	0.402	1
ARL6IP1	0.0672172	-1.29262	0	0.402	1
CHTF8	0.0672352	2.20236	0.25	0.03	1
EXOC6	0.0675038	1.99473	0.25	0.023	1
PABPC1	0.0681517	-1.45579	0.5	0.924	1
MT1G	0.0688198	2.21387	0.25	0.03	1
ZNF184	0.0693861	2.13763	0.25	0.038	1
G2E3	0.0696092	1.04443	0.25	0.015	1
MED7	0.0696092	1.02479	0.25	0.015	1
ATG10	0.0696092	1.01192	0.25	0.015	1
HSPBAP1	0.0696092	1.51995	0.25	0.015	1
SBF1	0.0696092	2.01526	0.25	0.015	1
XRN1	0.0696092	1.00924	0.25	0.015	1
BTN3A3	0.0696092	1.03871	0.25	0.015	1
MAPRE3	0.0696092	1.02478	0.25	0.015	1
SLC41A1	0.0696092	1.45469	0.25	0.015	1
CXXC5	0.0696092	2.03325	0.25	0.015	1
WFDC2	0.0696092	2.30389	0.25	0.015	1
ZC3H4	0.0696092	1.02094	0.25	0.015	1
FHOD1	0.0696092	1.50041	0.25	0.015	1
IGFBP3	0.0696092	1.03285	0.25	0.015	1
MRI1	0.0696092	1.02534	0.25	0.015	1
TRAPPC13	0.0696092	1.52761	0.25	0.015	1
ZMYM4	0.0696092	1.52368	0.25	0.015	1
TRNT1	0.0696092	1.03688	0.25	0.015	1
AIM2	0.0696092	1.97744	0.25	0.015	1
ARL14	0.0696092	2.01617	0.25	0.015	1
C11orf54	0.0696092	1.50941	0.25	0.015	1
IQSEC1	0.0696092	1.49046	0.25	0.015	1
TCEAL1	0.0696092	1.51734	0.25	0.015	1
AKAP11	0.0696092	1.4962	0.25	0.015	1
DCTN4	0.0696092	1.51803	0.25	0.015	1
ZCCHC2	0.0696092	1.00787	0.25	0.015	1
HIST1H4H	0.0696092	1.51003	0.25	0.015	1
STAG3	0.0696092	0.985912	0.25	0.015	1
EXOSC7	0.0696092	1.53471	0.25	0.015	1
PI4KA	0.0696092	1.53796	0.25	0.015	1
PRR12	0.0696092	1.52746	0.25	0.015	1
S100PBP	0.0696092	1.03745	0.25	0.015	1
PHC1	0.0696092	2.28426	0.25	0.015	1
SRGAP3	0.0696092	1.45774	0.25	0.015	1
SSBP3	0.0696092	2.31022	0.25	0.015	1
GALNT7	0.0696092	1.00178	0.25	0.015	1
MAML2	0.0696092	2.01611	0.25	0.015	1
ACBD5	0.0696092	2.82936	0.25	0.015	1
RAB30-AS1	0.0696092	1.53759	0.25	0.015	1
ZNF565	0.0696092	1.52071	0.25	0.015	1
GZF1	0.0696092	1.02563	0.25	0.015	1
RASGRF2	0.0696092	1.01459	0.25	0.015	1
TADA2B	0.0696092	1.03381	0.25	0.015	1
NOL4L	0.0696092	1.49979	0.25	0.015	1
PDZD8	0.0696092	1.01233	0.25	0.015	1
RIPK2	0.0696092	1.54287	0.25	0.015	1
PRPF3	0.0696092	1.47915	0.25	0.015	1
MYSM1	0.0696092	1.51121	0.25	0.015	1
COQ7	0.0698367	1.20975	0.25	0.106	1
LAPTM5	0.0698735	-0.723321	0.25	0.75	1
TMEM87B	0.0699373	2.23815	0.25	0.023	1
R3HDM2	0.0700318	1.90571	0.25	0.038	1
PGAM1	0.0700322	0.411926	0.25	0.47	1
CCDC85B	0.0710457	-1.45489	0	0.394	1
GPX1	0.0710457	-1.60555	0	0.394	1
ANP32B	0.0710457	-1.45378	0	0.394	1
AURKAIP1	0.0710457	-1.34108	0	0.394	1
LIMD2	0.0710457	-1.55238	0	0.394	1
MYEOV2	0.0710457	-1.31846	0	0.394	1
NDUFA13	0.0710457	-1.35237	0	0.394	1
SHFM1	0.0710457	-1.42968	0	0.394	1
UFC1	0.0710457	-1.44558	0	0.394	1
TMC6	0.0713503	0.872614	0.25	0.197	1
POMP	0.0716057	0.335841	0.25	0.477	1
SSR4	0.0716657	-0.730741	0.25	0.75	1
SELPLG	0.0734085	1.1738	0.25	0.114	1
KIAA1551	0.0741491	1.29244	0.25	0.083	1
EEA1	0.0746241	1.90492	0.25	0.038	1
EIF5	0.0750533	-1.47191	0	0.386	1
ATP5B	0.0750533	-1.33868	0	0.386	1
FAM46C	0.0750533	-1.32309	0	0.386	1
HSPD1	0.0750533	-1.48793	0	0.386	1
ODC1	0.0750533	-1.72076	0	0.386	1
SRSF11	0.0750533	-1.48806	0	0.386	1
TNFRSF4	0.0750533	-2.65133	0	0.386	1
UBE2N	0.0750533	-1.33621	0	0.386	1
COX5A	0.0750533	-1.28651	0	0.386	1
DUSP4	0.0750533	-1.9787	0	0.386	1
GADD45B	0.0752237	0.771876	0.25	0.439	1
CDC42SE2	0.0761201	0.699801	0.5	0.576	1
LAMTOR3	0.0761381	1.61165	0.25	0.098	1
SAT1	0.0765623	-1.9963	0.25	0.795	1
LMAN2	0.079247	-1.19977	0	0.379	1
OCIAD2	0.079247	-1.21013	0	0.379	1
UQCR10	0.079247	-1.24959	0	0.379	1
USMG5	0.079247	-1.32001	0	0.379	1
ATRX	0.079247	-1.3547	0	0.379	1
CKLF	0.079247	-1.49458	0	0.379	1
ISCA1	0.079247	-1.39511	0	0.379	1
PSMB9	0.079247	-1.30161	0	0.379	1
SF3B2	0.079247	-1.38212	0	0.379	1
JAK1	0.079247	-1.43894	0	0.379	1
LINC00152	0.079247	-1.52646	0	0.379	1
PHLDA1	0.079247	-2.19755	0	0.379	1
SCAND1	0.079247	-1.3392	0	0.379	1
AQR	0.0794313	1.56429	0.25	0.038	1
RPS28	0.0810725	0.764867	1	0.985	1
STK4	0.0813927	1.06737	0.5	0.439	1
ARL4A	0.0825595	0.673284	0.25	0.379	1
R3HCC1	0.0832443	1.40266	0.25	0.053	1
NCL	0.0832947	1.20019	0.75	0.508	1
CCR6	0.0836345	-1.70874	0	0.371	1
SNHG8	0.0836345	-1.3258	0	0.371	1
CD6	0.0836345	-1.46273	0	0.371	1
DDX21	0.0836345	-1.49412	0	0.371	1
GSPT1	0.0836345	-1.40784	0	0.371	1
LAT	0.0836345	-1.3931	0	0.371	1
PRELID1	0.0836345	-1.1781	0	0.371	1
RWDD1	0.0836345	-1.4292	0	0.371	1
TPM4	0.0836345	-1.36635	0	0.371	1
BLOC1S1	0.0836345	-1.38847	0	0.371	1
IL2RB	0.0836345	-1.37611	0	0.371	1
SOD2	0.0836345	-1.47143	0	0.371	1
MPHOSPH10	0.0851017	1.36456	0.5	0.167	1
SSR2	0.0859976	-0.443431	0.25	0.667	1
PTPRC	0.0860349	0.347148	0.5	0.758	1
OTUD6B-AS1	0.0862823	1.29178	0.25	0.106	1
GOLPH3	0.0878578	1.38304	0.25	0.061	1
MRPL54	0.0882233	-1.30422	0	0.364	1
ATP1A1	0.0882233	-1.35103	0	0.364	1
CORO1B	0.0882233	-1.4828	0	0.364	1
SBDS	0.0882233	-1.31929	0	0.364	1
ATP6V0B	0.0882233	-1.13919	0	0.364	1
FAM107B	0.0882233	-1.37811	0	0.364	1
HSPA9	0.0882233	-1.29298	0	0.364	1
TMED2	0.0882233	-1.37587	0	0.364	1
LSM12	0.0882967	1.2558	0.25	0.091	1
TXNDC15	0.0888004	1.31558	0.25	0.076	1
NMT1	0.0894822	1.30787	0.25	0.076	1
CEPT1	0.0898434	1.43261	0.25	0.045	1
NSD1	0.0909827	1.34146	0.25	0.068	1
SF3B6	0.0930217	-1.19918	0	0.356	1
ATP5J	0.0930217	-1.28548	0	0.356	1
CD47	0.0930217	-1.25335	0	0.356	1
STK17A	0.0930217	-1.35628	0	0.356	1
TMEM219	0.0930217	-1.25918	0	0.356	1
TECR	0.0930217	-1.23569	0	0.356	1
TSPO	0.0930217	-1.34241	0	0.356	1
RORA	0.0931524	0.438277	0.25	0.47	1
RPS4Y1	0.0934253	1.3807	0.5	0.288	1
RSRC1	0.0939365	1.50181	0.5	0.114	1
HCLS1	0.0950088	1.29699	0.5	0.273	1
PSME2	0.0950498	1.01095	0.5	0.47	1
CD46	0.0952752	1.18188	0.25	0.106	1
RPL22	0.0955883	0.92499	1	0.962	1
G3BP1	0.095658	0.945119	0.25	0.174	1
ACTR2	0.098038	-1.18721	0	0.348	1
ARF4	0.098038	-1.16736	0	0.348	1
ATP5H	0.098038	-1.32074	0	0.348	1
MRPS6	0.098038	-1.45514	0	0.348	1
RGS10	0.098038	-1.27609	0	0.348	1
SCP2	0.098038	-1.10754	0	0.348	1
TMEM14B	0.098038	-1.31969	0	0.348	1
TOMM22	0.098038	-1.21062	0	0.348	1
DPP7	0.098038	-1.26175	0	0.348	1
MIF	0.098038	-1.26655	0	0.348	1
POLR2J3	0.098038	-1.31419	0	0.348	1
SNRPF	0.098038	-1.20883	0	0.348	1
TBCB	0.098038	-1.14917	0	0.348	1
ATXN2L	0.0993227	1.15543	0.25	0.114	1
SGTB	0.0995398	1.51085	0.25	0.023	1
MAP4K5	0.0997154	1.93137	0.25	0.03	1
PTPN9	0.0997194	1.95687	0.25	0.023	1
SRSF5	0.10055	-1.56672	0.25	0.765	1
DCTD	0.100556	2.08286	0.25	0.045	1
HELZ	0.100953	1.10853	0.25	0.129	1
PDE4B	0.101013	1.20853	0.5	0.371	1
MLX	0.101709	1.38855	0.25	0.053	1
PNISR	0.103281	-1.3324	0	0.341	1
EIF5A	0.103281	-1.29054	0	0.341	1
NFE2L2	0.103281	-1.46462	0	0.341	1
SNX3	0.103281	-1.20868	0	0.341	1
SSU72	0.103281	-1.17364	0	0.341	1
TMEM123	0.103281	-1.30652	0	0.341	1
NDUFA5	0.103281	-1.15596	0	0.341	1
RSRC2	0.103281	-1.3822	0	0.341	1
EIF1AX	0.103281	-1.5144	0	0.341	1
HLA-DRB1	0.103281	-1.72438	0	0.341	1
RPS27	0.103444	0.650616	1	1	1
PTPN22	0.10362	0.93106	0.25	0.273	1
HLA-E	0.104209	-0.775622	0.5	0.917	1
PPP1R15B	0.105321	1.35963	0.5	0.159	1
THOC6	0.106334	1.79742	0.25	0.053	1
TMED4	0.106816	0.729962	0.25	0.25	1
ZMAT5	0.107546	1.50611	0.25	0.023	1
TMSB4X	0.10864	-0.850132	1	1	1
BUD31	0.10876	-1.06262	0	0.333	1
TAX1BP1	0.10876	-1.20474	0	0.333	1
TIGIT	0.10876	-1.74843	0	0.333	1
VDAC2	0.10876	-1.13159	0	0.333	1
ANXA6	0.10876	-1.08797	0	0.333	1
CACYBP	0.10876	-1.32815	0	0.333	1
IRS2	0.10876	-1.17795	0	0.333	1
NDUFV2	0.10876	-1.22699	0	0.333	1
RP11-347P5.1	0.10876	-1.14792	0	0.333	1
ZNF706	0.10876	-1.2771	0	0.333	1
CD55	0.10876	-1.35938	0	0.333	1
EIF3I	0.10876	-1.15658	0	0.333	1
RHBDD2	0.10876	-1.25886	0	0.333	1
UCP2	0.10876	-1.36102	0	0.333	1
PRKCH	0.10876	-1.13737	0	0.333	1
FOSB	0.108901	0.92412	0.5	0.636	1
EPG5	0.10981	1.44529	0.25	0.038	1
PIGT	0.110274	1.06103	0.25	0.144	1
GPR183	0.110355	0.640125	0.5	0.621	1
DOPEY2	0.110431	1.50391	0.25	0.023	1
DDX19A	0.110544	1.47672	0.25	0.03	1
FLOT1	0.111403	1.29662	0.25	0.076	1
SETD3	0.111928	1.37794	0.25	0.053	1
EZR	0.111981	-1.63023	0.25	0.75	1
ASCC3	0.112138	1.22596	0.25	0.091	1
SLC39A7	0.112312	1.47897	0.25	0.03	1
THAP5	0.112681	1.44578	0.25	0.038	1
IFT57	0.113072	1.1568	0.25	0.114	1
MECP2	0.114152	0.810911	0.25	0.205	1
RUNX3	0.114176	0.987491	0.5	0.348	1
ENO1	0.114457	1.13006	0.5	0.606	1
C14orf166	0.114485	-1.1401	0	0.326	1
CCDC59	0.114485	-1.20238	0	0.326	1
ERH	0.114485	-1.10615	0	0.326	1
INSIG1	0.114485	-1.24922	0	0.326	1
NDUFB4	0.114485	-1.09716	0	0.326	1
NFKB2	0.114485	-1.16347	0	0.326	1
SSBP1	0.114485	-1.19988	0	0.326	1
UBE2A	0.114485	-1.11901	0	0.326	1
UQCRFS1	0.114485	-1.15679	0	0.326	1
CKS2	0.114485	-1.17533	0	0.326	1
GADD45GIP1	0.114485	-1.08658	0	0.326	1
LAMP1	0.114485	-1.15985	0	0.326	1
TRAM1	0.114485	-1.14849	0	0.326	1
ARID5A	0.114485	-1.24628	0	0.326	1
ATP5A1	0.114485	-1.15439	0	0.326	1
GABARAPL1	0.114485	-1.14619	0	0.326	1
P4HB	0.114485	-1.1357	0	0.326	1
PSAP	0.114485	-1.11344	0	0.326	1
TANK	0.114485	-1.17484	0	0.326	1
MRPL33	0.114485	-1.20166	0	0.326	1
PSMA2	0.114485	-1.09004	0	0.326	1
SMYD3	0.11486	1.35174	0.25	0.061	1
MYO19	0.115812	1.50097	0.25	0.023	1
GSTM2	0.115944	1.5002	0.25	0.023	1
NECAP2	0.116111	0.97105	0.25	0.167	1
INTS5	0.116127	1.44762	0.25	0.038	1
CD7	0.116162	-0.471791	0.25	0.674	1
PPP6R2	0.116203	1.47294	0.25	0.03	1
TMEM176B	0.116451	2.13455	0.25	0.03	1
AVL9	0.11648	1.49878	0.25	0.023	1
TFCP2	0.118172	1.49963	0.25	0.023	1
DDX24	0.118252	-0.636988	0.25	0.697	1
AP3M2	0.118357	1.36166	0.25	0.076	1
NUCB1	0.118522	0.802088	0.25	0.22	1
MYL12B	0.118716	-0.733202	0.25	0.712	1
WAPL	0.119218	1.09417	0.25	0.129	1
TUBA1B	0.119697	0.609079	0.5	0.568	1
PBDC1	0.120236	1.09012	0.25	0.129	1
LSM3	0.120465	-0.975117	0	0.318	1
METTL9	0.120465	-1.15725	0	0.318	1
NDUFB1	0.120465	-1.12424	0	0.318	1
NDUFB9	0.120465	-1.11845	0	0.318	1
NEU1	0.120465	-1.43643	0	0.318	1
NSA2	0.120465	-1.04514	0	0.318	1
PSMA1	0.120465	-1.11549	0	0.318	1
RNF213	0.120465	-1.21286	0	0.318	1
SKAP1	0.120465	-1.098	0	0.318	1
SNRPN	0.120465	-1.04176	0	0.318	1
CTSC	0.120465	-1.419	0	0.318	1
EIF4H	0.120465	-1.14815	0	0.318	1
NOP58	0.120465	-1.11563	0	0.318	1
RILPL2	0.120465	-1.43564	0	0.318	1
SYF2	0.120465	-1.22932	0	0.318	1
ZNF90	0.120465	-1.19098	0	0.318	1
PSME1	0.120608	-0.61033	0.25	0.689	1
TGOLN2	0.121465	0.887281	0.25	0.205	1
ARF5	0.12191	0.862042	0.25	0.189	1
PARP8	0.12246	1.38938	0.5	0.144	1
RPL37A	0.122577	0.987116	1	0.977	1
TRA2A	0.122961	0.75846	0.25	0.235	1
TP53BP2	0.122992	1.46564	0.25	0.03	1
NARF	0.124147	1.02977	0.25	0.144	1
UBR5	0.125553	1.35657	0.25	0.061	1
ELMO1	0.12579	1.29015	0.25	0.076	1
MTAP	0.12603	1.49385	0.25	0.023	1
AKAP13	0.126049	0.676446	0.5	0.5	1
H3F3A	0.126554	0.791939	1	0.909	1
TCEB1	0.126712	-1.1211	0	0.311	1
C19orf24	0.126712	-1.12791	0	0.311	1
CCNH	0.126712	-1.08157	0	0.311	1
CD164	0.126712	-1.15186	0	0.311	1
CFLAR	0.126712	-1.13277	0	0.311	1
GTF3A	0.126712	-1.10665	0	0.311	1
GTF3C6	0.126712	-1.08378	0	0.311	1
GZMM	0.126712	-1.22565	0	0.311	1
LAPTM4A	0.126712	-1.21883	0	0.311	1
RANBP2	0.126712	-1.31698	0	0.311	1
SUPT4H1	0.126712	-1.07804	0	0.311	1
BCL11B	0.126712	-1.23041	0	0.311	1
BCL7B	0.126712	-1.11189	0	0.311	1
C9orf142	0.126712	-1.11347	0	0.311	1
KIF5B	0.126712	-1.14827	0	0.311	1
SLA	0.126712	-1.22372	0	0.311	1
UBXN4	0.126712	-1.07628	0	0.311	1
NT5C2	0.127054	1.49216	0.25	0.023	1
NMI	0.127222	1.53064	0.25	0.038	1
RPL21	0.127678	-0.535038	1	1	1
HSP90AA1	0.128439	-0.526923	0.5	0.886	1
ROCK1	0.128862	0.499663	0.25	0.318	1
KMT2C	0.128878	1.05906	0.25	0.136	1
IQGAP1	0.130451	1.20393	0.5	0.22	1
ANXA1	0.130923	-0.339847	0.25	0.659	1
ANKRD28	0.131184	1.67082	0.5	0.182	1
ZZEF1	0.131235	1.37684	0.25	0.053	1
TTC17	0.131987	1.16488	0.25	0.106	1
RPL35A	0.132561	0.758865	1	1	1
BATF	0.133236	-1.68011	0	0.303	1
BCLAF1	0.133236	-1.14358	0	0.303	1
NSMCE3	0.133236	-1.18847	0	0.303	1
PDIA6	0.133236	-1.00814	0	0.303	1
PMAIP1	0.133236	-1.68676	0	0.303	1
TSPYL2	0.133236	-1.48397	0	0.303	1
WDR83OS	0.133236	-1.09505	0	0.303	1
C19orf60	0.133236	-1.17071	0	0.303	1
C20orf24	0.133236	-1.02857	0	0.303	1
CLTB	0.133236	-0.977946	0	0.303	1
MINOS1	0.133236	-1.11652	0	0.303	1
NDUFA3	0.133236	-1.21823	0	0.303	1
NOP10	0.133236	-1.19729	0	0.303	1
PTP4A1	0.133236	-1.12236	0	0.303	1
RNF125	0.133236	-1.10313	0	0.303	1
CARD16	0.133236	-1.7522	0	0.303	1
CHMP4A	0.133236	-1.05809	0	0.303	1
LIMS1	0.133236	-1.08642	0	0.303	1
LPXN	0.133236	-0.971142	0	0.303	1
RHOC	0.133236	-1.19304	0	0.303	1
SOCS3	0.133236	-1.3853	0	0.303	1
SSR3	0.133236	-1.17794	0	0.303	1
FGFR1OP2	0.133236	-1.1155	0	0.303	1
RCAN3	0.133236	-1.10877	0	0.303	1
STOM	0.134075	1.07408	0.25	0.129	1
SMIM7	0.134255	1.00197	0.25	0.152	1
MAP3K8	0.134669	0.829253	0.25	0.212	1
HLA-DQB1	0.135407	0.740406	0.25	0.318	1
RPL39L	0.135563	1.42692	0.25	0.038	1
NCR3	0.136448	1.23106	0.25	0.083	1
P2RX5	0.136584	1.48515	0.25	0.023	1
GSN	0.13671	1.46216	0.25	0.03	1
KIT	0.136876	2.01528	0.25	0.045	1
NAPA	0.137311	0.976024	0.25	0.159	1
RGCC	0.137944	-2.21212	0.25	0.712	1
CCL4	0.138077	1.63318	0.25	0.114	1
LRMP	0.139059	1.39696	0.25	0.045	1
SNAI3	0.139197	1.4558	0.25	0.03	1
CSNK1A1	0.140049	-1.05404	0	0.295	1
IFI27L2	0.140049	-0.990625	0	0.295	1
PHGR1	0.140049	-1.49661	0	0.295	1
AKAP9	0.140049	-1.03423	0	0.295	1
AKNA	0.140049	-1.27883	0	0.295	1
ARHGAP9	0.140049	-1.10562	0	0.295	1
FBL	0.140049	-1.11793	0	0.295	1
LSM8	0.140049	-1.01753	0	0.295	1
MGEA5	0.140049	-1.15179	0	0.295	1
NKTR	0.140049	-1.2093	0	0.295	1
PET100	0.140049	-1.10613	0	0.295	1
TNIP1	0.140049	-1.02367	0	0.295	1
VDAC1	0.140049	-1.11946	0	0.295	1
CAST	0.140049	-1.19936	0	0.295	1
CD28	0.140049	-0.993344	0	0.295	1
DOK2	0.140049	-1.2029	0	0.295	1
MAPK1IP1L	0.140049	-1.01646	0	0.295	1
PDE4D	0.140049	-1.14147	0	0.295	1
PLIN2	0.140049	-1.51466	0	0.295	1
PSMB6	0.140049	-1.12018	0	0.295	1
RAD23A	0.140049	-1.03361	0	0.295	1
SLBP	0.140049	-1.17206	0	0.295	1
IL7R	0.140281	0.532303	0.5	0.667	1
SAMD4B	0.140982	1.42576	0.25	0.038	1
PIN4	0.141701	1.33988	0.25	0.061	1
UBE2M	0.141893	1.33	0.25	0.061	1
OTUD6B	0.142342	1.45306	0.25	0.03	1
TMEM101	0.142836	1.48431	0.25	0.023	1
RPL10	0.1436	0.686958	1	0.992	1
UBAP1	0.143793	1.4995	0.25	0.045	1
TBC1D22A	0.144743	1.39666	0.25	0.045	1
SEC61B	0.145619	-0.386199	0.25	0.621	1
STAG2	0.146673	1.23755	0.25	0.083	1
ELOVL5	0.147164	-1.08695	0	0.288	1
PYURF	0.147164	-0.983126	0	0.288	1
ARPC5	0.147164	-1.08868	0	0.288	1
SUMO3	0.147164	-1.08788	0	0.288	1
CCDC12	0.147164	-0.942132	0	0.288	1
CD247	0.147164	-1.15788	0	0.288	1
KDM6B	0.147164	-1.12863	0	0.288	1
MAF1	0.147164	-0.906444	0	0.288	1
SAFB2	0.147164	-1.1461	0	0.288	1
VCP	0.147164	-1.00871	0	0.288	1
YME1L1	0.147164	-0.97973	0	0.288	1
LINC-PINT	0.147164	-1.19591	0	0.288	1
RELB	0.147164	-1.19862	0	0.288	1
RTN4	0.147164	-1.00782	0	0.288	1
TBC1D10C	0.147164	-0.968307	0	0.288	1
ZNF638	0.147363	1.32316	0.25	0.061	1
LUZP1	0.148277	0.920798	0.25	0.174	1
THUMPD1	0.14887	0.875429	0.25	0.182	1
PNN	0.149663	0.904188	0.25	0.174	1
CDK17	0.150151	0.835576	0.25	0.197	1
CCNI	0.152721	-1.02923	0.25	0.72	1
DCAF11	0.152967	1.12941	0.25	0.114	1
TLE4	0.153732	1.08938	0.5	0.258	1
MAX	0.153825	1.10083	0.25	0.121	1
DCAF16	0.154062	1.47458	0.25	0.023	1
ANXA11	0.154593	-1.05946	0	0.28	1
CD5	0.154593	-0.970999	0	0.28	1
CHD2	0.154593	-1.05599	0	0.28	1
POLR1D	0.154593	-1.12055	0	0.28	1
PRKAR1A	0.154593	-1.01973	0	0.28	1
TGFB1	0.154593	-1.08935	0	0.28	1
ATP5F1	0.154593	-1.03866	0	0.28	1
C4orf48	0.154593	-1.09591	0	0.28	1
DNAJB9	0.154593	-0.942661	0	0.28	1
EWSR1	0.154593	-0.977092	0	0.28	1
LSM5	0.154593	-1.01429	0	0.28	1
NASP	0.154593	-1.13499	0	0.28	1
NDUFC2	0.154593	-1.02989	0	0.28	1
SDF4	0.154593	-1.0977	0	0.28	1
MRPL51	0.154593	-0.996786	0	0.28	1
PA2G4	0.154593	-1.00408	0	0.28	1
PSMA4	0.154593	-0.96632	0	0.28	1
RANBP1	0.154593	-0.974478	0	0.28	1
TMEM160	0.154593	-0.957966	0	0.28	1
TRMT6	0.154663	1.35885	0.25	0.076	1
GATAD2B	0.154817	1.14846	0.25	0.098	1
KLHL28	0.156316	1.23079	0.25	0.083	1
ARID1A	0.156616	1.06148	0.25	0.129	1
RPL23A	0.156717	-0.356038	1	0.985	1
DHX30	0.157014	1.20055	0.25	0.091	1
RYK	0.157335	1.47138	0.25	0.023	1
ATP6V1G1	0.157911	-0.353184	0.25	0.621	1
ITGAL	0.160563	0.948001	0.25	0.159	1
POLR3E	0.160621	0.986655	0.25	0.159	1
FMNL1	0.16128	0.553937	0.25	0.311	1
HSH2D	0.161701	1.36006	0.25	0.053	1
SRSF2	0.161848	-1.55769	0.25	0.705	1
ADAR	0.162349	-0.963341	0	0.273	1
C1QBP	0.162349	-0.939953	0	0.273	1
CMTM3	0.162349	-1.00698	0	0.273	1
DNTTIP2	0.162349	-0.928435	0	0.273	1
DYNLRB1	0.162349	-1.0673	0	0.273	1
KTN1	0.162349	-1.07877	0	0.273	1
LSM4	0.162349	-0.944677	0	0.273	1
MORF4L2	0.162349	-1.02238	0	0.273	1
NDFIP1	0.162349	-0.932333	0	0.273	1
NUCKS1	0.162349	-1.05602	0	0.273	1
PDCD6	0.162349	-1.1097	0	0.273	1
PIK3R1	0.162349	-1.09577	0	0.273	1
PSMC5	0.162349	-0.862601	0	0.273	1
SLC38A2	0.162349	-1.09244	0	0.273	1
SNX9	0.162349	-1.09091	0	0.273	1
SRSF10	0.162349	-0.884073	0	0.273	1
TMED9	0.162349	-1.03417	0	0.273	1
TMEM2	0.162349	-0.976933	0	0.273	1
ICAM2	0.162349	-1.13543	0	0.273	1
MRPL57	0.162349	-1.13584	0	0.273	1
NHP2	0.162349	-1.09243	0	0.273	1
SEC11A	0.162349	-1.01643	0	0.273	1
STX5	0.162349	-1.03691	0	0.273	1
TOP1	0.162349	-0.956484	0	0.273	1
CAMLG	0.162349	-1.04049	0	0.273	1
PTBP1	0.162349	-0.943817	0	0.273	1
ATP11B	0.162664	1.44252	0.25	0.03	1
LDHA	0.162973	-1.0598	0.25	0.712	1
GNL2	0.16306	1.31613	0.25	0.061	1
PSMD11	0.163357	1.10761	0.25	0.121	1
PTPRE	0.163904	1.38183	0.25	0.045	1
AKIRIN1	0.164278	0.604169	0.25	0.265	1
RPS23	0.165427	0.790656	1	0.985	1
CCDC124	0.165877	1.17637	0.25	0.098	1
TMEM50B	0.166212	0.927149	0.25	0.167	1
SERP1	0.167392	-1.12894	0.25	0.72	1
NDUFS8	0.167441	0.824619	0.25	0.197	1
ADD1	0.167474	1.20366	0.25	0.091	1
CYLD	0.167726	0.638637	0.25	0.265	1
TET2	0.168617	1.35653	0.25	0.053	1
KLF6	0.168639	-1.51814	0.5	0.886	1
STAT6	0.169331	1.4126	0.25	0.038	1
DNPH1	0.170448	-1.00554	0	0.265	1
EIF3M	0.170448	-0.850554	0	0.265	1
MRPL20	0.170448	-0.996069	0	0.265	1
PTP4A2	0.170448	-1.00434	0	0.265	1
SH3KBP1	0.170448	-0.984228	0	0.265	1
SOCS1	0.170448	-1.08066	0	0.265	1
TRABD	0.170448	-0.989675	0	0.265	1
USP36	0.170448	-1.06361	0	0.265	1
CELF2	0.170448	-0.93737	0	0.265	1
DEK	0.170448	-1.00526	0	0.265	1
GRB2	0.170448	-0.826711	0	0.265	1
KDELR2	0.170448	-0.893029	0	0.265	1
MT2A	0.170448	-1.59145	0	0.265	1
OPTN	0.170448	-0.991008	0	0.265	1
PSMB2	0.170448	-1.02551	0	0.265	1
S1PR4	0.170448	-1.00525	0	0.265	1
CISD2	0.170448	-0.873319	0	0.265	1
RNPEPL1	0.170448	-0.897686	0	0.265	1
SLC25A5	0.170762	0.969875	0.5	0.576	1
IGFLR1	0.171133	1.26217	0.25	0.076	1
MYO1F	0.172475	1.28887	0.25	0.068	1
TAF1D	0.172594	0.51271	0.25	0.295	1
GABARAPL2	0.173312	0.375566	0.25	0.348	1
WSB1	0.174013	1.0841	0.5	0.341	1
RAD21	0.174097	1.20928	0.25	0.106	1
MT-ATP6	0.174773	1.90852	1	1	1
MIDN	0.174856	0.861376	0.25	0.212	1
NKG7	0.175411	1.62004	0.25	0.114	1
METTL15	0.175591	0.850138	0.25	0.182	1
GTPBP6	0.176161	1.31999	0.25	0.061	1
PPP1R15A	0.176202	-1.25787	0.25	0.712	1
SOD1	0.176245	-1.49891	0.25	0.705	1
TMED10	0.17786	1.12272	0.5	0.235	1
SLC9A9	0.177996	1.43506	0.25	0.03	1
CANX	0.178059	1.13756	0.25	0.106	1
CDKN1B	0.178904	-0.971867	0	0.258	1
IMP3	0.178904	-0.866803	0	0.258	1
MRPL47	0.178904	-0.946679	0	0.258	1
MYCBP2	0.178904	-0.99153	0	0.258	1
PDE4A	0.178904	-0.980268	0	0.258	1
PPP4C	0.178904	-0.887627	0	0.258	1
RALY	0.178904	-0.855889	0	0.258	1
RNMT	0.178904	-1.00734	0	0.258	1
RTF1	0.178904	-0.946174	0	0.258	1
SLC7A5	0.178904	-1.04383	0	0.258	1
SRI	0.178904	-0.949189	0	0.258	1
TMCO1	0.178904	-0.863729	0	0.258	1
WDR74	0.178904	-1.02835	0	0.258	1
YTHDC1	0.178904	-0.972404	0	0.258	1
DCTN6	0.178904	-0.896115	0	0.258	1
LBH	0.178904	-1.04179	0	0.258	1
MYDGF	0.178904	-0.86736	0	0.258	1
PCMT1	0.178904	-0.865374	0	0.258	1
POLE4	0.178904	-1.03317	0	0.258	1
PPP1R11	0.178904	-0.990772	0	0.258	1
RBPJ	0.178904	-1.02556	0	0.258	1
REEP5	0.178904	-0.91641	0	0.258	1
RER1	0.178904	-0.865946	0	0.258	1
SIAH2	0.178904	-0.951047	0	0.258	1
XRN2	0.178904	-0.941862	0	0.258	1
APBB1IP	0.178904	-0.962919	0	0.258	1
ARHGAP10	0.179576	1.45691	0.25	0.023	1
NDUFB7	0.179847	0.378527	0.25	0.348	1
FUS	0.180901	-0.977384	0.25	0.697	1
TMEM9B	0.181157	0.650816	0.25	0.25	1
CSNK1D	0.181418	0.885891	0.25	0.189	1
DYNC1H1	0.181961	1.2874	0.25	0.091	1
RBM39	0.182119	-1.39421	0.25	0.705	1
TRBC2	0.182453	-1.05101	0.25	0.689	1
MRPL45	0.182973	1.376	0.25	0.045	1
DNM2	0.183227	1.02772	0.25	0.136	1
XAF1	0.183663	1.40519	0.25	0.038	1
S100A4	0.18407	-1.04688	0.5	0.886	1
EIF5B	0.184848	0.514304	0.25	0.318	1
HOOK2	0.185182	1.11511	0.25	0.106	1
ERP44	0.187734	-0.864741	0	0.25	1
NAA50	0.187734	-0.978361	0	0.25	1
PLEKHB2	0.187734	-0.936729	0	0.25	1
PSMB8	0.187734	-0.928601	0	0.25	1
RPN2	0.187734	-0.892217	0	0.25	1
APMAP	0.187734	-0.851599	0	0.25	1
DEDD2	0.187734	-0.977136	0	0.25	1
DSTN	0.187734	-0.975228	0	0.25	1
EHD1	0.187734	-0.836923	0	0.25	1
FLNA	0.187734	-0.993756	0	0.25	1
HNRNPAB	0.187734	-0.904219	0	0.25	1
HSPH1	0.187734	-1.11469	0	0.25	1
IK	0.187734	-0.944663	0	0.25	1
PERP	0.187734	-1.06519	0	0.25	1
RP11-489E7.4	0.187734	-0.938292	0	0.25	1
TOX4	0.187734	-0.93403	0	0.25	1
WBSCR22	0.187734	-0.922335	0	0.25	1
RBM17	0.187734	-0.899945	0	0.25	1
TMEM14C	0.187734	-0.864839	0	0.25	1
JKAMP	0.187883	1.3802	0.25	0.045	1
RPL19	0.188985	0.638708	1	0.992	1
ISG15	0.191374	-0.276321	0.25	0.591	1
TRMT61A	0.193399	1.00866	0.25	0.023	1
HIPK2	0.195654	1.33479	0.25	0.053	1
RNF114	0.196205	1.09701	0.25	0.129	1
XRCC5	0.196227	1.07429	0.5	0.25	1
UBE2V1	0.196345	1.4407	0.25	0.023	1
GZMA	0.196954	-1.5687	0	0.242	1
HMGA1	0.196954	-0.832589	0	0.242	1
MRPL32	0.196954	-0.806748	0	0.242	1
MRPL41	0.196954	-0.916072	0	0.242	1
TMEM167A	0.196954	-0.908766	0	0.242	1
XBP1	0.196954	-1.05604	0	0.242	1
ZAP70	0.196954	-0.912492	0	0.242	1
ALG13	0.196954	-0.972211	0	0.242	1
BLOC1S2	0.196954	-0.886876	0	0.242	1
C17orf89	0.196954	-0.95429	0	0.242	1
CCND2	0.196954	-0.936371	0	0.242	1
CD27	0.196954	-1.17549	0	0.242	1
FDX1	0.196954	-0.926082	0	0.242	1
GLRX	0.196954	-1.34243	0	0.242	1
IL27RA	0.196954	-0.955775	0	0.242	1
ILF3	0.196954	-0.949021	0	0.242	1
MAF	0.196954	-1.00887	0	0.242	1
MDH1	0.196954	-0.815234	0	0.242	1
NDUFAB1	0.196954	-0.838847	0	0.242	1
PCSK7	0.196954	-0.904301	0	0.242	1
PSMA5	0.196954	-0.787857	0	0.242	1
RASAL3	0.196954	-0.938355	0	0.242	1
SATB1	0.196954	-1.02313	0	0.242	1
SC5D	0.196954	-0.938566	0	0.242	1
SNRPD3	0.196954	-0.907704	0	0.242	1
TBCC	0.196954	-1.06656	0	0.242	1
TNFRSF14	0.196954	-0.813048	0	0.242	1
TNFRSF25	0.196954	-1.04015	0	0.242	1
TOB2	0.196954	-0.892309	0	0.242	1
UGP2	0.196954	-1.11675	0	0.242	1
CNIH1	0.196954	-1.01575	0	0.242	1
EBP	0.196954	-0.934561	0	0.242	1
DDX46	0.197419	0.461068	0.25	0.318	1
FBXW4	0.198773	1.00557	0.25	0.023	1
VIM	0.199984	-0.610527	0.5	0.864	1
CLASP1	0.20021	1.00475	0.25	0.023	1
ZNF207	0.200683	0.723548	0.25	0.235	1
ENTPD4	0.200685	1.19245	0.25	0.091	1
CD74	0.202394	-1.09545	0.25	0.682	1
RNF139	0.202647	0.700387	0.25	0.227	1
PPIP5K2	0.203202	1.41644	0.25	0.03	1
RCSD1	0.203384	1.17658	0.25	0.091	1
NCAPD3	0.203654	1.43326	0.25	0.023	1
METTL14	0.204706	1.41428	0.25	0.03	1
NFU1	0.20531	1.05366	0.25	0.129	1
MRFAP1	0.205665	0.275578	0.25	0.379	1
PPP1R12A	0.206477	0.899541	0.25	0.174	1
ARPP19	0.206583	-0.99401	0	0.235	1
BAX	0.206583	-1.1154	0	0.235	1
C6orf62	0.206583	-0.85381	0	0.235	1
CD4	0.206583	-0.875624	0	0.235	1
CXCR6	0.206583	-1.28476	0	0.235	1
ECH1	0.206583	-0.835358	0	0.235	1
ELOF1	0.206583	-0.854744	0	0.235	1
ERGIC3	0.206583	-0.867994	0	0.235	1
GTF2A2	0.206583	-0.843432	0	0.235	1
LAMTOR1	0.206583	-0.966714	0	0.235	1
NDUFB6	0.206583	-0.796197	0	0.235	1
P2RY10	0.206583	-0.964366	0	0.235	1
POLR2C	0.206583	-0.826067	0	0.235	1
POLR2F	0.206583	-0.961486	0	0.235	1
PPM1G	0.206583	-0.900302	0	0.235	1
RASSF5	0.206583	-0.898086	0	0.235	1
RHOF	0.206583	-0.928717	0	0.235	1
SRSF6	0.206583	-0.903615	0	0.235	1
TIMP1	0.206583	-0.863529	0	0.235	1
TRAPPC6A	0.206583	-0.851479	0	0.235	1
TSPYL1	0.206583	-0.921985	0	0.235	1
UFM1	0.206583	-0.934162	0	0.235	1
ARHGEF1	0.206583	-0.948329	0	0.235	1
CCT4	0.206583	-0.800372	0	0.235	1
DNAJC8	0.206583	-0.792418	0	0.235	1
EMC4	0.206583	-0.822951	0	0.235	1
IER5	0.206583	-0.983099	0	0.235	1
IL10RA	0.206583	-0.844018	0	0.235	1
MRPS21	0.206583	-0.86938	0	0.235	1
PFKFB3	0.206583	-0.763054	0	0.235	1
PSTPIP1	0.206583	-0.861035	0	0.235	1
RPS19BP1	0.206583	-0.826995	0	0.235	1
SERPINB9	0.206583	-1.09928	0	0.235	1
SURF4	0.206583	-0.975567	0	0.235	1
YTHDF2	0.206583	-0.860046	0	0.235	1
TC2N	0.206738	1.08323	0.25	0.136	1
FURIN	0.207093	1.14028	0.25	0.098	1
CYTH1	0.207174	0.509791	0.25	0.303	1
ZRANB2	0.207443	1.17742	0.25	0.091	1
EIF3L	0.208183	-0.435529	0.25	0.606	1
DNAJC3	0.208529	0.931807	0.25	0.167	1
HIPK1	0.210431	0.792444	0.25	0.205	1
FAR1	0.210516	0.989179	0.25	0.03	1
PDXDC1	0.211017	1.33316	0.25	0.053	1
CLK1	0.21123	1.11769	0.5	0.364	1
ARIH2	0.211974	1.14865	0.25	0.098	1
RBM19	0.212751	0.997138	0.25	0.023	1
ARNTL	0.213045	1.30587	0.25	0.061	1
RPL41	0.213366	0.454896	1	0.992	1
RBM25	0.21416	0.278568	0.25	0.379	1
TSPYL4	0.215042	1.37814	0.25	0.038	1
TMEM185A	0.215051	0.995587	0.25	0.023	1
DDX17	0.215141	0.556545	0.25	0.273	1
CYB561D1	0.215315	0.994879	0.25	0.023	1
ANP32E	0.21664	-0.912073	0	0.227	1
APH1A	0.21664	-0.784016	0	0.227	1
AUP1	0.21664	-0.842175	0	0.227	1
C11orf31	0.21664	-0.777412	0	0.227	1
CDV3	0.21664	-0.880443	0	0.227	1
GGNBP2	0.21664	-0.825849	0	0.227	1
H2AFY	0.21664	-0.880031	0	0.227	1
KRTCAP2	0.21664	-0.773556	0	0.227	1
MTCH1	0.21664	-0.934016	0	0.227	1
NDUFS7	0.21664	-0.822021	0	0.227	1
PNRC2	0.21664	-0.887998	0	0.227	1
RNASEH2C	0.21664	-0.707365	0	0.227	1
ROMO1	0.21664	-0.995414	0	0.227	1
SEPW1	0.21664	-0.85936	0	0.227	1
TUFM	0.21664	-0.783207	0	0.227	1
VIMP	0.21664	-0.874204	0	0.227	1
AC092580.4	0.21664	-1.16861	0	0.227	1
ATP5C1	0.21664	-0.836568	0	0.227	1
C1orf43	0.21664	-0.865612	0	0.227	1
C7orf73	0.21664	-0.831949	0	0.227	1
DPM1	0.21664	-0.790847	0	0.227	1
EIF3J	0.21664	-0.855337	0	0.227	1
EMB	0.21664	-0.856756	0	0.227	1
IVNS1ABP	0.21664	-0.963164	0	0.227	1
MDH2	0.21664	-0.801242	0	0.227	1
MRPL1	0.21664	-0.870853	0	0.227	1
RAB11FIP1	0.21664	-1.01877	0	0.227	1
RHEB	0.21664	-0.796116	0	0.227	1
RNF149	0.21664	-0.891719	0	0.227	1
RNH1	0.21664	-0.846138	0	0.227	1
SIGIRR	0.21664	-0.868768	0	0.227	1
TAP1	0.21664	-0.903198	0	0.227	1
TMBIM4	0.21664	-0.837311	0	0.227	1
TWISTNB	0.21664	-0.874587	0	0.227	1
SLC25A26	0.21664	-0.965123	0	0.227	1
FARSB	0.216803	1.4047	0.25	0.03	1
BORCS5	0.217119	1.24533	0.25	0.076	1
ACTN4	0.217422	0.886093	0.25	0.167	1
TFE3	0.21932	1.35276	0.25	0.045	1
UBA52	0.219463	-0.641353	0.75	0.962	1
VMP1	0.21977	0.771869	0.25	0.212	1
NDUFB2	0.220489	0.965227	0.5	0.432	1
GTF3C1	0.220825	0.990603	0.25	0.023	1
CDC40	0.222021	1.04436	0.25	0.129	1
RERE	0.223859	0.982211	0.25	0.03	1
MAP3K14	0.224115	0.982202	0.25	0.03	1
CEP164	0.226099	1.32173	0.25	0.053	1
UBE2D3	0.226242	-1.14142	0.25	0.682	1
BTG3	0.227146	-1.01691	0	0.22	1
OFD1	0.227146	-0.872239	0	0.22	1
TBC1D4	0.227146	-1.14095	0	0.22	1
TXNDC17	0.227146	-0.8409	0	0.22	1
ITGB1BP1	0.227146	-0.698304	0	0.22	1
NANS	0.227146	-0.82705	0	0.22	1
OTUB1	0.227146	-0.79482	0	0.22	1
RASGRP1	0.227146	-0.787108	0	0.22	1
STX11	0.227146	-0.874347	0	0.22	1
TLK1	0.227146	-0.919157	0	0.22	1
TMEM147	0.227146	-0.767843	0	0.22	1
TMEM248	0.227146	-0.831352	0	0.22	1
TRAF4	0.227146	-0.761606	0	0.22	1
VASP	0.227146	-0.847879	0	0.22	1
CCT3	0.227146	-0.756092	0	0.22	1
CNN2	0.227146	-0.869751	0	0.22	1
IFI16	0.227146	-0.813607	0	0.22	1
STUB1	0.227146	-0.753811	0	0.22	1
SURF1	0.227146	-0.856623	0	0.22	1
VPS28	0.227146	-0.94105	0	0.22	1
ARL5A	0.227146	-0.841678	0	0.22	1
PHF1	0.227146	-0.811375	0	0.22	1
ZNF569	0.227653	0.986098	0.25	0.023	1
IL2RG	0.228779	-0.667019	0.25	0.636	1
AGFG1	0.229146	0.984075	0.25	0.023	1
MAP3K1	0.229252	1.14202	0.25	0.098	1
COG2	0.231732	0.98289	0.25	0.023	1
SLC16A7	0.23212	1.2477	0.25	0.068	1
PODXL	0.232239	0.981468	0.25	0.023	1
COX4I1	0.232446	-0.966337	0.5	0.856	1
RFC1	0.232894	1.263	0.25	0.068	1
SRSF3	0.233093	-1.36214	0.25	0.667	1
SVIP	0.233336	0.627384	0.25	0.265	1
LRRC40	0.235034	0.97949	0.25	0.023	1
EXOC1	0.236898	1.38691	0.25	0.03	1
GNLY	0.237564	2.25074	0.25	0.038	1
BID	0.238106	1.10118	0.25	0.114	1
DCXR	0.238122	-0.930611	0	0.212	1
TPR	0.238122	-0.886386	0	0.212	1
C10orf54	0.238122	-0.801613	0	0.212	1
FUNDC2	0.238122	-0.781941	0	0.212	1
GNG5	0.238122	-0.899701	0	0.212	1
MANF	0.238122	-0.840332	0	0.212	1
MOB4	0.238122	-0.79274	0	0.212	1
MYO1G	0.238122	-0.825686	0	0.212	1
SDHC	0.238122	-0.796663	0	0.212	1
SRSF8	0.238122	-0.771289	0	0.212	1
TCP1	0.238122	-0.856015	0	0.212	1
ANAPC5	0.238122	-0.756722	0	0.212	1
ATP6AP2	0.238122	-0.82913	0	0.212	1
B4GALT1	0.238122	-0.946897	0	0.212	1
BUB3	0.238122	-0.857769	0	0.212	1
COMMD7	0.238122	-0.852873	0	0.212	1
GNAI3	0.238122	-0.809097	0	0.212	1
GTF2B	0.238122	-0.81593	0	0.212	1
HAX1	0.238122	-0.74702	0	0.212	1
IFI6	0.238122	-0.897804	0	0.212	1
ITGA4	0.238122	-0.800083	0	0.212	1
ITSN2	0.238122	-0.772502	0	0.212	1
LDLRAD4	0.238122	-0.766536	0	0.212	1
MAP2K3	0.238122	-0.808671	0	0.212	1
MBP	0.238122	-0.77998	0	0.212	1
MRPL52	0.238122	-0.846131	0	0.212	1
NAA10	0.238122	-0.747034	0	0.212	1
PABPC4	0.238122	-0.880461	0	0.212	1
PAK2	0.238122	-0.778742	0	0.212	1
PITHD1	0.238122	-0.825039	0	0.212	1
RAB11A	0.238122	-0.826406	0	0.212	1
RABGAP1L	0.238122	-0.875171	0	0.212	1
SNF8	0.238122	-0.674021	0	0.212	1
SRPRA	0.238122	-0.716129	0	0.212	1
TALDO1	0.238122	-0.825008	0	0.212	1
TSTA3	0.238122	-0.828799	0	0.212	1
TYMP	0.238122	-0.9234	0	0.212	1
WAS	0.238122	-0.738675	0	0.212	1
YWHAH	0.238122	-0.919521	0	0.212	1
ADI1	0.238122	-0.861004	0	0.212	1
CCT6A	0.238122	-0.798526	0	0.212	1
CDKN1A	0.238122	-1.02761	0	0.212	1
DNAJC1	0.238122	-0.779275	0	0.212	1
SNRPE	0.238122	-0.783688	0	0.212	1
TMIGD2	0.238789	1.2317	0.25	0.076	1
KLRD1	0.239266	1.38515	0.25	0.03	1
JPX	0.23966	1.30836	0.25	0.053	1
CIB1	0.242806	-0.501094	0.25	0.598	1
COG4	0.242862	0.965867	0.25	0.023	1
METTL2A	0.242981	0.970297	0.25	0.023	1
SKP1	0.243037	0.493983	0.75	0.773	1
KMT2E	0.244549	-0.258805	0.25	0.545	1
TRAC	0.24474	-0.940116	0.5	0.864	1
GABPB1-AS1	0.244773	1.16525	0.25	0.091	1
SRP9	0.246019	0.603406	0.25	0.265	1
NSMAF	0.246342	0.92131	0.25	0.053	1
2025-03-06	0.246473	0.899897	0.25	0.152	1
ZC3H7A	0.246785	1.12478	0.25	0.098	1
FBXL6	0.24811	0.969565	0.25	0.03	1
NFKBIA	0.248881	-1.22262	0.25	0.667	1
SDF2	0.249593	-0.820612	0	0.205	1
ZNF655	0.249593	-0.77813	0	0.205	1
ARFGAP2	0.249593	-0.709903	0	0.205	1
BRD4	0.249593	-0.794837	0	0.205	1
DNAJC9	0.249593	-0.709172	0	0.205	1
HSD17B11	0.249593	-0.744788	0	0.205	1
IL12RB1	0.249593	-0.791671	0	0.205	1
INPP5D	0.249593	-0.81494	0	0.205	1
LSM1	0.249593	-0.681622	0	0.205	1
NUDT4	0.249593	-1.01083	0	0.205	1
POLR3GL	0.249593	-0.771845	0	0.205	1
WAC	0.249593	-0.911261	0	0.205	1
ACP1	0.249593	-0.675134	0	0.205	1
ANKRD11	0.249593	-0.845752	0	0.205	1
ATP6V1E1	0.249593	-0.685209	0	0.205	1
GABPB1	0.249593	-0.749313	0	0.205	1
GBP2	0.249593	-0.88404	0	0.205	1
PMF1	0.249593	-0.795297	0	0.205	1
PSMD13	0.249593	-0.790189	0	0.205	1
RAD23B	0.249593	-0.75756	0	0.205	1
RP11-51J9.5	0.249593	-0.893029	0	0.205	1
RSBN1	0.249593	-0.828707	0	0.205	1
SNRNP70	0.249593	-0.77182	0	0.205	1
SRSF9	0.249593	-0.773723	0	0.205	1
UQCRC2	0.249593	-0.838636	0	0.205	1
XIST	0.249593	-1.03012	0	0.205	1
ZC3H13	0.249593	-0.781393	0	0.205	1
ACADVL	0.249593	-0.737386	0	0.205	1
CCNL2	0.249593	-0.720566	0	0.205	1
CMTM7	0.249593	-0.839095	0	0.205	1
DNAJB11	0.249593	-0.764231	0	0.205	1
GRAMD1A	0.249593	-0.816438	0	0.205	1
MEAF6	0.249593	-0.855561	0	0.205	1
NT5C3A	0.249593	-0.825031	0	0.205	1
PCF11	0.249593	-0.758656	0	0.205	1
PSMD7	0.249593	-0.723925	0	0.205	1
RAB2A	0.249593	-0.827323	0	0.205	1
TMEM173	0.249593	-0.72491	0	0.205	1
WASF2	0.249593	-0.838483	0	0.205	1
TCEA1	0.249593	-0.894339	0	0.205	1
EIF4G1	0.249764	1.25189	0.25	0.068	1
SESN3	0.251086	1.08517	0.25	0.114	1
KDM5B	0.25289	0.940351	0.25	0.045	1
OCEL1	0.256129	0.964913	0.25	0.03	1
RPS25	0.256933	-0.537207	1	0.992	1
SLC30A9	0.257986	0.954311	0.25	0.038	1
WDR11	0.258558	1.35076	0.25	0.038	1
FAM32A	0.261584	-0.801259	0	0.197	1
ALKBH5	0.261584	-0.793282	0	0.197	1
GPR65	0.261584	-0.936457	0	0.197	1
HLA-DRB5	0.261584	-1.06544	0	0.197	1
ITM2C	0.261584	-0.976774	0	0.197	1
M6PR	0.261584	-0.738111	0	0.197	1
MRPL23	0.261584	-0.6938	0	0.197	1
NAP1L4	0.261584	-0.727773	0	0.197	1
PMVK	0.261584	-0.817461	0	0.197	1
POLR2G	0.261584	-0.704592	0	0.197	1
PTPN2	0.261584	-0.749732	0	0.197	1
RAB11B	0.261584	-0.705453	0	0.197	1
RBM4	0.261584	-0.808611	0	0.197	1
RNF181	0.261584	-0.743379	0	0.197	1
SMARCA5	0.261584	-0.750895	0	0.197	1
C19orf70	0.261584	-0.660547	0	0.197	1
CD83	0.261584	-0.927934	0	0.197	1
EIF6	0.261584	-0.81967	0	0.197	1
GADD45A	0.261584	-1.01204	0	0.197	1
HMGN3	0.261584	-0.769983	0	0.197	1
ITK	0.261584	-0.842105	0	0.197	1
KARS	0.261584	-0.701154	0	0.197	1
KLF3	0.261584	-0.742773	0	0.197	1
NINJ1	0.261584	-1.04635	0	0.197	1
NR1H2	0.261584	-0.79237	0	0.197	1
PRKAR2A	0.261584	-0.73604	0	0.197	1
PSENEN	0.261584	-0.677879	0	0.197	1
PUF60	0.261584	-0.758607	0	0.197	1
RAB8B	0.261584	-0.788632	0	0.197	1
RNF145	0.261584	-0.82551	0	0.197	1
SHISA5	0.261584	-0.695506	0	0.197	1
TAOK3	0.261584	-0.617184	0	0.197	1
U2SURP	0.261584	-0.703628	0	0.197	1
ABHD14B	0.261584	-0.745051	0	0.197	1
BST2	0.261584	-0.708922	0	0.197	1
DNAJC15	0.261584	-0.765524	0	0.197	1
HMHA1	0.261584	-0.757259	0	0.197	1
NCBP2-AS2	0.261584	-0.746841	0	0.197	1
NUTF2	0.261584	-0.723705	0	0.197	1
ORAI1	0.261584	-0.835527	0	0.197	1
RAB18	0.261584	-0.819394	0	0.197	1
RB1CC1	0.261584	-0.686691	0	0.197	1
ZNF557	0.262633	0.960831	0.25	0.03	1
HNRNPC	0.262666	-0.365405	0.25	0.561	1
PHF20	0.26298	0.543302	0.25	0.273	1
RAN	0.266647	-1.10093	0.25	0.659	1
PCNP	0.267525	0.909249	0.5	0.303	1
ACTR3	0.268406	0.265748	0.25	0.364	1
ZNF264	0.269931	0.956011	0.25	0.03	1
LSM7	0.270106	0.410952	0.25	0.318	1
AKIRIN2	0.274121	-0.906887	0	0.189	1
CNPY2	0.274121	-0.722877	0	0.189	1
FAS	0.274121	-0.859239	0	0.189	1
FNBP4	0.274121	-0.73748	0	0.189	1
H2AFX	0.274121	-0.756313	0	0.189	1
MGAT2	0.274121	-0.741107	0	0.189	1
MIER1	0.274121	-0.923099	0	0.189	1
NOL7	0.274121	-0.789538	0	0.189	1
PRKCSH	0.274121	-0.62184	0	0.189	1
PRPF40A	0.274121	-0.698386	0	0.189	1
PSMB10	0.274121	-0.757058	0	0.189	1
RAB9A	0.274121	-0.791301	0	0.189	1
SLIRP	0.274121	-0.783284	0	0.189	1
UBALD2	0.274121	-0.71528	0	0.189	1
CCDC88C	0.274121	-0.758049	0	0.189	1
DUT	0.274121	-0.706199	0	0.189	1
DYNLT3	0.274121	-0.779986	0	0.189	1
EIF2S2	0.274121	-0.849818	0	0.189	1
GSTO1	0.274121	-0.680079	0	0.189	1
HSPB1	0.274121	-0.744903	0	0.189	1
KLF2	0.274121	-1.02208	0	0.189	1
MARCKSL1	0.274121	-0.915553	0	0.189	1
MESDC2	0.274121	-0.677659	0	0.189	1
PAF1	0.274121	-0.688574	0	0.189	1
PER1	0.274121	-0.634148	0	0.189	1
SARS	0.274121	-0.711354	0	0.189	1
SMC3	0.274121	-0.71082	0	0.189	1
TACC1	0.274121	-0.797899	0	0.189	1
WDR1	0.274121	-0.798753	0	0.189	1
ALKBH7	0.274121	-0.721661	0	0.189	1
ARPC5L	0.274121	-0.733039	0	0.189	1
CAND1	0.274121	-0.757216	0	0.189	1
CCSER2	0.274121	-0.710078	0	0.189	1
HNRNPR	0.274121	-0.675271	0	0.189	1
LINC00493	0.274121	-0.78998	0	0.189	1
LLPH	0.274121	-0.66995	0	0.189	1
OCIAD1	0.274121	-0.670819	0	0.189	1
ORMDL1	0.274121	-0.673792	0	0.189	1
PPP1R18	0.274121	-0.768323	0	0.189	1
TIMM17A	0.274121	-0.646507	0	0.189	1
TXNDC12	0.274121	-0.609125	0	0.189	1
WNK1	0.274121	-0.783895	0	0.189	1
ZNF292	0.274121	-0.786359	0	0.189	1
OST4	0.275099	0.447377	0.75	0.773	1
JAML	0.275223	0.589603	0.25	0.273	1
UBB	0.276473	-1.02321	0.75	0.932	1
RPS6	0.277012	-0.317994	1	1	1
MRPL3	0.277152	0.874366	0.25	0.068	1
POLR2B	0.277224	1.07282	0.25	0.114	1
POLR1E	0.279754	0.941379	0.25	0.038	1
DHX36	0.281347	0.388253	0.25	0.326	1
SEC22B	0.282557	0.912493	0.25	0.053	1
TMEM107	0.282997	0.946034	0.25	0.03	1
GART	0.28324	0.941312	0.25	0.03	1
SLC1A5	0.284245	1.26687	0.25	0.076	1
GATA3	0.287236	-1.01127	0	0.182	1
BPTF	0.287236	-0.837252	0	0.182	1
EMC6	0.287236	-0.609901	0	0.182	1
JMJD6	0.287236	-0.801831	0	0.182	1
NXF1	0.287236	-0.772485	0	0.182	1
SDF2L1	0.287236	-0.682536	0	0.182	1
SUMF2	0.287236	-0.674382	0	0.182	1
WIPI2	0.287236	-0.603352	0	0.182	1
ADRM1	0.287236	-0.696059	0	0.182	1
ATP5G1	0.287236	-0.812404	0	0.182	1
CYFIP2	0.287236	-0.642253	0	0.182	1
FAM103A1	0.287236	-0.74944	0	0.182	1
KPNA2	0.287236	-0.747087	0	0.182	1
MGAT4A	0.287236	-0.689276	0	0.182	1
RBBP6	0.287236	-0.728139	0	0.182	1
TOB1	0.287236	-0.899664	0	0.182	1
TXN2	0.287236	-0.694205	0	0.182	1
UBE2K	0.287236	-0.601717	0	0.182	1
WBP11	0.287236	-0.739999	0	0.182	1
ANKRD44	0.287236	-0.826645	0	0.182	1
CLIP1	0.287236	-0.62502	0	0.182	1
COX14	0.287236	-0.788191	0	0.182	1
CPSF6	0.287236	-0.656636	0	0.182	1
CTLA4	0.287236	-1.1456	0	0.182	1
NXT1	0.287236	-0.657755	0	0.182	1
PIN1	0.287236	-0.704602	0	0.182	1
RNF11	0.287236	-0.654364	0	0.182	1
RNF19A	0.287236	-0.727925	0	0.182	1
TMX1	0.287236	-0.658356	0	0.182	1
TUBA1C	0.287236	-0.862057	0	0.182	1
APOA1BP	0.287236	-0.707544	0	0.182	1
FDPS	0.287236	-0.742204	0	0.182	1
IKZF1	0.287236	-0.671257	0	0.182	1
LRRC59	0.287236	-0.661153	0	0.182	1
MKRN1	0.287236	-0.70082	0	0.182	1
MRPL55	0.287236	-0.687235	0	0.182	1
NDUFAF3	0.287236	-0.658636	0	0.182	1
PCNA	0.287236	-0.722511	0	0.182	1
PPM1K	0.287236	-0.671266	0	0.182	1
SLC20A1	0.287236	-0.641272	0	0.182	1
SPTAN1	0.287236	-0.7613	0	0.182	1
TMEM165	0.287236	-0.702709	0	0.182	1
ATXN7	0.287236	-0.709456	0	0.182	1
ETFB	0.287236	-0.663913	0	0.182	1
HECTD1	0.287236	-0.683965	0	0.182	1
MED30	0.287236	-0.673949	0	0.182	1
MTHFD2	0.287236	-0.770373	0	0.182	1
RTFDC1	0.287236	-0.635878	0	0.182	1
TNFAIP8	0.287236	-0.714914	0	0.182	1
AQP3	0.287236	-0.724098	0	0.182	1
CCND3	0.287236	-0.722864	0	0.182	1
GSDMD	0.287236	-0.677622	0	0.182	1
NUDT21	0.287236	-0.645078	0	0.182	1
OSER1	0.287236	-0.685977	0	0.182	1
PHF5A	0.287236	-0.70173	0	0.182	1
SNRNP200	0.287236	-0.768273	0	0.182	1
TIMM13	0.287236	-0.705523	0	0.182	1
MRPS7	0.287236	-0.646305	0	0.182	1
ANXA5	0.287851	0.796403	0.25	0.189	1
TTTY15	0.288981	0.92852	0.25	0.03	1
ABCB1	0.290193	0.936616	0.25	0.03	1
TMEM127	0.29048	0.936697	0.25	0.03	1
TOPORS	0.29077	0.732206	0.25	0.227	1
NKAP	0.292057	1.28219	0.25	0.053	1
LRRC75A	0.294424	0.922809	0.25	0.045	1
OPA1	0.294818	0.900582	0.25	0.053	1
ARCN1	0.296098	0.830963	0.25	0.03	1
DCP2	0.297377	0.932697	0.25	0.038	1
2025-09-07	0.300449	0.854997	0.5	0.409	1
FABP1	0.30096	-0.857934	0	0.174	1
BAG1	0.30096	-0.768197	0	0.174	1
C16orf13	0.30096	-0.715382	0	0.174	1
FABP5	0.30096	-0.73014	0	0.174	1
LSM14A	0.30096	-0.706258	0	0.174	1
LUC7L2	0.30096	-0.674042	0	0.174	1
NR4A3	0.30096	-0.660134	0	0.174	1
PCGF5	0.30096	-0.673328	0	0.174	1
RALGAPA1	0.30096	-0.672549	0	0.174	1
SMAP1	0.30096	-0.61325	0	0.174	1
SNHG7	0.30096	-0.758445	0	0.174	1
CCL20	0.30096	-1.31438	0	0.174	1
CHCHD7	0.30096	-0.663548	0	0.174	1
DDRGK1	0.30096	-0.638615	0	0.174	1
DPY30	0.30096	-0.639401	0	0.174	1
DUSP16	0.30096	-0.701405	0	0.174	1
HECA	0.30096	-0.649515	0	0.174	1
HLA-DQA1	0.30096	-0.766376	0	0.174	1
MRPL43	0.30096	-0.641591	0	0.174	1
NRBP1	0.30096	-0.648395	0	0.174	1
PGLS	0.30096	-0.623702	0	0.174	1
RNF10	0.30096	-0.606122	0	0.174	1
SAR1B	0.30096	-0.686112	0	0.174	1
THOC2	0.30096	-0.718982	0	0.174	1
TOR1AIP2	0.30096	-0.58827	0	0.174	1
TUBB2A	0.30096	-0.717968	0	0.174	1
TXNL1	0.30096	-0.642236	0	0.174	1
UBE2L6	0.30096	-0.594207	0	0.174	1
ABCF1	0.30096	-0.635135	0	0.174	1
AIM1	0.30096	-0.670229	0	0.174	1
ATP6V1D	0.30096	-0.603745	0	0.174	1
CAPG	0.30096	-0.634254	0	0.174	1
CNOT7	0.30096	-0.626856	0	0.174	1
DGCR6L	0.30096	-0.635922	0	0.174	1
DNAJA2	0.30096	-0.655047	0	0.174	1
ELAVL1	0.30096	-0.605461	0	0.174	1
EMC3	0.30096	-0.653026	0	0.174	1
KDM2A	0.30096	-0.78822	0	0.174	1
LAMTOR2	0.30096	-0.722025	0	0.174	1
MTF2	0.30096	-0.623923	0	0.174	1
PABPN1	0.30096	-0.693062	0	0.174	1
PHB	0.30096	-0.646416	0	0.174	1
RAB10	0.30096	-0.58431	0	0.174	1
RAB27A	0.30096	-0.627652	0	0.174	1
USP8	0.30096	-0.759047	0	0.174	1
BDP1	0.30096	-0.834074	0	0.174	1
C7orf50	0.30096	-0.722382	0	0.174	1
DIAPH1	0.30096	-0.679055	0	0.174	1
FCMR	0.30096	-0.703874	0	0.174	1
LARP7	0.30096	-0.808494	0	0.174	1
NENF	0.30096	-0.560691	0	0.174	1
NFKBIZ	0.30096	-0.7889	0	0.174	1
PFDN1	0.30096	-0.638761	0	0.174	1
PPP1R7	0.30096	-0.67731	0	0.174	1
PRELID3B	0.30096	-0.632918	0	0.174	1
RAB5A	0.30096	-0.668239	0	0.174	1
RP1-313I6.12	0.30096	-0.71912	0	0.174	1
SAR1A	0.30096	-0.716115	0	0.174	1
SSNA1	0.30096	-0.619452	0	0.174	1
TAF9	0.30096	-0.68376	0	0.174	1
TXLNG	0.30096	-0.645159	0	0.174	1
VPS51	0.30096	-0.727774	0	0.174	1
ZBTB1	0.30096	-0.753523	0	0.174	1
ZBTB38	0.30096	-0.695746	0	0.174	1
DCP1A	0.30096	-0.675786	0	0.174	1
IFITM1	0.30096	-0.594703	0	0.174	1
METAP2	0.30096	-0.706714	0	0.174	1
PAFAH1B1	0.30096	-0.771582	0	0.174	1
PRKX	0.30096	-0.849068	0	0.174	1
RSF1	0.30096	-0.674809	0	0.174	1
SFT2D1	0.30096	-0.680627	0	0.174	1
SRSF4	0.30096	-0.64692	0	0.174	1
CCR7	0.30096	-1.10642	0	0.174	1
FRMD4B	0.30096	-0.864519	0	0.174	1
PHF20L1	0.30096	-0.664808	0	0.174	1
RPA3	0.30096	-0.74413	0	0.174	1
SPG21	0.30096	-0.630776	0	0.174	1
SIN3A	0.301291	0.929725	0.25	0.038	1
PKNOX1	0.301894	0.927729	0.25	0.038	1
FTL	0.301926	-0.273038	0.75	0.962	1
TATDN2	0.302172	0.929772	0.25	0.038	1
CUL1	0.302332	0.92331	0.25	0.03	1
FOXK1	0.302357	0.928942	0.25	0.038	1
CREBRF	0.302521	0.982922	0.25	0.129	1
NARS	0.304184	0.917959	0.25	0.045	1
ZNF160	0.30555	0.919616	0.25	0.03	1
SON	0.307291	-0.502314	0.25	0.576	1
SLK	0.307771	0.926012	0.25	0.038	1
SKIL	0.308748	0.747446	0.25	0.205	1
NPM1	0.308831	0.393765	0.75	0.909	1
ERGIC1	0.30903	1.24063	0.25	0.061	1
MTERF4	0.311031	0.92287	0.25	0.038	1
RPS7	0.311393	0.965951	1	0.992	1
TM9SF3	0.311583	0.880544	0.25	0.061	1
DCAF8	0.311781	0.876276	0.25	0.061	1
UQCRB	0.312261	0.487133	0.75	0.879	1
CA5B	0.312794	0.922459	0.25	0.038	1
MITD1	0.31462	0.921268	0.25	0.038	1
KLHL20	0.314668	0.921407	0.25	0.038	1
PHF14	0.315327	-0.613175	0	0.167	1
BNIP3L	0.315327	-0.712922	0	0.167	1
PFDN4	0.315327	-0.629665	0	0.167	1
PSMD2	0.315327	-0.632872	0	0.167	1
COPS6	0.315327	-0.646044	0	0.167	1
DR1	0.315327	-0.54172	0	0.167	1
MARK3	0.315327	-0.625389	0	0.167	1
PBX4	0.315327	-0.625342	0	0.167	1
PRMT2	0.315327	-0.55309	0	0.167	1
RSBN1L	0.315327	-0.667485	0	0.167	1
SNRPC	0.315327	-0.686591	0	0.167	1
TNIP2	0.315327	-0.585504	0	0.167	1
ZNF644	0.315327	-0.580527	0	0.167	1
AP3S1	0.315327	-0.622249	0	0.167	1
GTF2H5	0.315327	-0.691478	0	0.167	1
IL2RA	0.315327	-0.948664	0	0.167	1
LAGE3	0.315327	-0.646127	0	0.167	1
QARS	0.315327	-0.654769	0	0.167	1
SIRT7	0.315327	-0.626308	0	0.167	1
SYNCRIP	0.315327	-0.639236	0	0.167	1
TTC19	0.315327	-0.611881	0	0.167	1
TTC3	0.315327	-0.727219	0	0.167	1
CDC42EP3	0.315327	-0.709842	0	0.167	1
DUSP10	0.315327	-0.685071	0	0.167	1
FKBP2	0.315327	-0.705466	0	0.167	1
GNA15	0.315327	-0.615311	0	0.167	1
IRF7	0.315327	-0.628931	0	0.167	1
ITGB7	0.315327	-0.610733	0	0.167	1
PPHLN1	0.315327	-0.537125	0	0.167	1
PRDM2	0.315327	-0.709885	0	0.167	1
SF3A1	0.315327	-0.597552	0	0.167	1
SLU7	0.315327	-0.564823	0	0.167	1
TMX4	0.315327	-0.685313	0	0.167	1
ZNHIT3	0.315327	-0.676715	0	0.167	1
ZPR1	0.315327	-0.561884	0	0.167	1
MMP24-AS1	0.315327	-0.657327	0	0.167	1
MRPL21	0.315327	-0.606317	0	0.167	1
OSBPL8	0.315327	-0.676032	0	0.167	1
PPCS	0.315327	-0.546133	0	0.167	1
PPP4R3A	0.315327	-0.743269	0	0.167	1
SLC9A3R1	0.315327	-0.68845	0	0.167	1
SNHG15	0.315327	-0.726839	0	0.167	1
SYNGR2	0.315327	-0.730613	0	0.167	1
THOC7	0.315327	-0.563995	0	0.167	1
TRIM22	0.315327	-0.621807	0	0.167	1
VOPP1	0.315327	-0.653485	0	0.167	1
CDK2AP2	0.315327	-0.709395	0	0.167	1
CHTOP	0.315327	-0.606224	0	0.167	1
CTSA	0.315327	-0.594659	0	0.167	1
EIF2A	0.315327	-0.611479	0	0.167	1
FAM129A	0.315327	-0.779207	0	0.167	1
FERMT3	0.315327	-0.634481	0	0.167	1
GNB1	0.315327	-0.66206	0	0.167	1
PDLIM2	0.315327	-0.626158	0	0.167	1
RAB6A	0.315327	-0.673112	0	0.167	1
SEC63	0.315327	-0.6556	0	0.167	1
SMIM12	0.315327	-0.677015	0	0.167	1
SMS	0.315327	-0.733521	0	0.167	1
SPPL2A	0.315327	-0.657071	0	0.167	1
TAF3	0.315327	-0.601527	0	0.167	1
VKORC1	0.315327	-0.623416	0	0.167	1
MRPL42	0.315327	-0.598415	0	0.167	1
NFKBIB	0.315327	-0.623765	0	0.167	1
PRR7	0.315327	-0.70481	0	0.167	1
RPS6KB2	0.315327	-0.568254	0	0.167	1
C9orf78	0.316005	0.756691	0.5	0.356	1
TSPAN8	0.320248	0.908838	0.25	0.045	1
ISG20	0.323644	-1.22989	0.25	0.621	1
PRDX1	0.325062	0.633992	0.5	0.5	1
HNRNPUL1	0.325734	0.840959	0.5	0.318	1
HIBCH	0.325734	0.906494	0.25	0.045	1
CCDC109B	0.330378	-0.581653	0	0.159	1
SPAG7	0.330378	-0.648915	0	0.159	1
TAGAP	0.330378	-0.728098	0	0.159	1
CCDC107	0.330378	-0.777418	0	0.159	1
GLG1	0.330378	-0.55162	0	0.159	1
IDH2	0.330378	-0.563747	0	0.159	1
MFSD10	0.330378	-0.625619	0	0.159	1
UFD1L	0.330378	-0.641808	0	0.159	1
BHLHE40	0.330378	-0.751808	0	0.159	1
C19orf66	0.330378	-0.619232	0	0.159	1
CAPN2	0.330378	-0.690606	0	0.159	1
CCDC47	0.330378	-0.536746	0	0.159	1
CFD	0.330378	-0.730729	0	0.159	1
CLPP	0.330378	-0.69006	0	0.159	1
CYB5B	0.330378	-0.617214	0	0.159	1
EPSTI1	0.330378	-0.580416	0	0.159	1
KRT8	0.330378	-0.586627	0	0.159	1
MIEN1	0.330378	-0.6911	0	0.159	1
MRPS34	0.330378	-0.630452	0	0.159	1
NUDT16L1	0.330378	-0.58609	0	0.159	1
PIGX	0.330378	-0.601143	0	0.159	1
PSMA3	0.330378	-0.696107	0	0.159	1
PTRHD1	0.330378	-0.521587	0	0.159	1
SPN	0.330378	-0.55679	0	0.159	1
TSSC4	0.330378	-0.570161	0	0.159	1
ABT1	0.330378	-0.549729	0	0.159	1
ARHGAP30	0.330378	-0.581015	0	0.159	1
BORCS7	0.330378	-0.723405	0	0.159	1
CCT8	0.330378	-0.715406	0	0.159	1
CD82	0.330378	-0.651976	0	0.159	1
CWC25	0.330378	-0.752135	0	0.159	1
DERL1	0.330378	-0.658734	0	0.159	1
EIF4EBP2	0.330378	-0.63654	0	0.159	1
FAM195B	0.330378	-0.655659	0	0.159	1
FASTK	0.330378	-0.576835	0	0.159	1
GLO1	0.330378	-0.601536	0	0.159	1
HSD17B10	0.330378	-0.640686	0	0.159	1
KRR1	0.330378	-0.602307	0	0.159	1
MAP2K1	0.330378	-0.532573	0	0.159	1
NABP1	0.330378	-0.718462	0	0.159	1
NSMCE1	0.330378	-0.575049	0	0.159	1
PARP1	0.330378	-0.662796	0	0.159	1
POLR2A	0.330378	-0.623888	0	0.159	1
PPP4R2	0.330378	-0.627097	0	0.159	1
SDHA	0.330378	-0.558182	0	0.159	1
SMC5	0.330378	-0.572351	0	0.159	1
SMG1	0.330378	-0.5733	0	0.159	1
STT3B	0.330378	-0.604361	0	0.159	1
TRIAP1	0.330378	-0.562292	0	0.159	1
TTC39C	0.330378	-0.60245	0	0.159	1
UBE2J1	0.330378	-0.68001	0	0.159	1
WBP2	0.330378	-0.633891	0	0.159	1
DNAJC2	0.330378	-0.670031	0	0.159	1
GNB2	0.330378	-0.696693	0	0.159	1
GPCPD1	0.330378	-0.74334	0	0.159	1
HERC1	0.330378	-0.621997	0	0.159	1
HMOX2	0.330378	-0.59739	0	0.159	1
MAPRE2	0.330378	-0.5508	0	0.159	1
RAB14	0.330378	-0.56749	0	0.159	1
SH3GLB1	0.330378	-0.620043	0	0.159	1
TMEM256	0.330378	-0.61569	0	0.159	1
TRMT10C	0.330378	-0.592629	0	0.159	1
ZMYM2	0.330378	-0.618053	0	0.159	1
ZNF428	0.330378	-0.568041	0	0.159	1
ATP6V0D1	0.330378	-0.622453	0	0.159	1
CCDC167	0.330378	-0.587207	0	0.159	1
CCT7	0.330378	-0.728144	0	0.159	1
HNRNPL	0.330378	-0.71363	0	0.159	1
LINC00936	0.330378	-0.6271	0	0.159	1
MMADHC	0.330378	-0.510225	0	0.159	1
RBL2	0.330378	-0.626436	0	0.159	1
SERINC3	0.330378	-0.596531	0	0.159	1
RBM23	0.330378	-0.630847	0	0.159	1
ZNF394	0.330378	-0.695161	0	0.159	1
HLA-DPA1	0.33048	0.371429	0.25	0.356	1
CDC42SE1	0.330643	0.743889	0.25	0.197	1
ZNF506	0.330844	0.868068	0.25	0.061	1
C11orf58	0.330874	0.416485	0.5	0.523	1
LGALS1	0.333116	0.824919	0.25	0.295	1
SLC37A3	0.334752	0.900568	0.25	0.045	1
GLIPR2	0.335647	0.716138	0.25	0.114	1
DUSP2	0.336385	-1.01558	0.25	0.614	1
MYL6B	0.33723	0.869302	0.25	0.061	1
MED6	0.338866	0.68622	0.25	0.121	1
METTL16	0.338937	0.898378	0.25	0.045	1
SLAMF1	0.340521	0.76717	0.25	0.098	1
RPS5	0.340579	-0.488686	0.75	0.962	1
CMC1	0.342136	0.864419	0.25	0.061	1
RPL7L1	0.343899	0.646328	0.25	0.227	1
CFAP20	0.346152	-0.670071	0	0.152	1
MFSD14A	0.346152	-0.618254	0	0.152	1
RAF1	0.346152	-0.657892	0	0.152	1
ZNF131	0.346152	-0.634767	0	0.152	1
ABI1	0.346152	-0.657311	0	0.152	1
CHMP2B	0.346152	-0.612536	0	0.152	1
DDA1	0.346152	-0.592847	0	0.152	1
H1FX	0.346152	-0.681844	0	0.152	1
H2AFJ	0.346152	-0.658	0	0.152	1
NUP98	0.346152	-0.561389	0	0.152	1
PRKAA1	0.346152	-0.630719	0	0.152	1
ARHGAP4	0.346152	-0.581363	0	0.152	1
CEBPB	0.346152	-0.550018	0	0.152	1
DENND4A	0.346152	-0.712224	0	0.152	1
HP1BP3	0.346152	-0.556485	0	0.152	1
PDCD5	0.346152	-0.600385	0	0.152	1
RAB1A	0.346152	-0.706143	0	0.152	1
SQRDL	0.346152	-0.641326	0	0.152	1
[truncated: 1,063 more rows]

## Sheet: DEGs_Tregs_HCvsTumor
	p_val	avg_log2FC	pct.1	pct.2	p_val_adj
RPL13	6.14041e-17	-5.37358	0.25	1	2.30843e-12
MTRNR2L12	3.34853e-14	3.88626	0.5	0.049	1.25885e-09
ATP5F1E	3.96783e-14	4.58596	1	0	1.49167e-09
RACK1	3.96783e-14	4.81303	1	0	1.49167e-09
RPS2	2.06242e-13	-3.57037	0.5	1	7.75347e-09
PIGR	3.28523e-10	3.33648	0.25	0.077	1.23505e-05
SNRNP27	1.84125e-09	2.7261	0.25	0.105	6.922e-05
MT-ND3	3.17536e-09	2.74644	0.5	0.91	0.000119374
SDHD	5.57545e-09	2.55127	0.25	0.149	0.000209603
POLD2	8.73694e-09	2.75432	0.5	0.069	0.000328457
RPS17	1.1313e-08	-5.01535	0	0.987	0.0004253
FTH1	7.74261e-08	-4.15761	0.25	0.998	0.00291076
ZBTB20	7.91406e-08	2.84074	0.25	0.061	0.00297521
LGALS4	8.21348e-08	3.31074	0.5	0.118	0.00308778
ACBD5	2.16845e-07	2.73179	0.25	0.035	0.00815207
GDI2	2.37649e-07	2.60738	0.75	0.26	0.00893419
SIVA1	3.1042e-07	2.07068	0.25	0.278	0.0116699
GNB2L1	3.21137e-07	-4.37731	0	0.97	0.0120728
SMIM14	3.2836e-07	2.7829	0.25	0.023	0.0123444
AC058791.1	3.3715e-07	2.85041	0.5	0.071	0.0126748
MT-ND4	3.58297e-07	1.13709	0.5	0.994	0.0134698
COPS9	5.35037e-07	2.64009	0.5	0	0.0201142
ELOB	5.35037e-07	2.64009	0.5	0	0.0201142
ATP5MC3	5.35037e-07	3.06009	0.5	0	0.0201142
SMIM26	5.35037e-07	2.82902	0.5	0	0.0201142
ATP5MG	5.35037e-07	2.6897	0.5	0	0.0201142
DGUOK	1.17493e-06	2.14983	0.25	0.251	0.0441704
SRPK2	1.49692e-06	2.25398	0.25	0.142	0.0562751
EIF1B	1.75745e-06	2.01594	0.25	0.29	0.0660696
MT-CO3	1.89252e-06	1.66349	0.75	0.997	0.0711474
B2M	1.89485e-06	-1.61912	0.75	1	0.071235
GSTP1	2.6499e-06	2.29795	0.5	0.325	0.0996205
C8orf59	2.73291e-06	2.12217	0.25	0.179	0.102741
NACA	2.89458e-06	2.03438	1	0.929	0.108819
ASB8	3.2222e-06	2.08028	0.25	0.06	0.121135
MT-ND1	3.30468e-06	2.07581	0.75	0.968	0.124236
PSMB4	3.97203e-06	2.40348	0.75	0.201	0.149324
PPP1R10	4.22502e-06	2.27453	0.25	0.112	0.158836
UBXN1	5.62786e-06	1.79616	0.5	0.467	0.211574
CCDC97	6.69527e-06	2.09235	0.25	0.057	0.251702
MATK	8.81126e-06	2.74572	0.5	0.015	0.33125
MAPK6	9.60066e-06	2.10943	0.25	0.053	0.360927
CREM	1.02531e-05	-4.57531	0	0.927	0.385454
MRTO4	1.5156e-05	2.1166	0.25	0.051	0.569776
L3MBTL2	1.71795e-05	2.21374	0.25	0.029	0.645846
RPL13A	1.73365e-05	-1.11805	1	1	0.651748
RASGEF1B	2.03714e-05	3.0278	0.25	0.022	0.765843
AREG	2.42193e-05	2.81164	0.25	0.157	0.910501
MTIF2	2.46229e-05	2.28231	0.25	0.015	0.925672
RPS10	2.82951e-05	-3.81927	0	0.906	1
GRPEL1	2.84723e-05	2.20826	0.5	0.135	1
BTG1	2.85043e-05	-3.15226	0.25	0.984	1
ATP5E	3.23444e-05	-3.72011	0	0.903	1
CUL2	3.26963e-05	2.19565	0.25	0.033	1
MTX1	3.50378e-05	2.06723	0.25	0.062	1
SP100	3.58397e-05	1.90328	0.25	0.227	1
MTRNR2L8	3.68389e-05	2.86402	0.5	0.029	1
TCF7	3.75404e-05	1.96685	0.25	0.182	1
MT-ND4L	3.81328e-05	2.01232	0.25	0.209	1
ATPAF1	4.04173e-05	2.05473	0.25	0.062	1
TXNIP	4.08918e-05	2.75333	0.5	0.18	1
PHC1	4.40851e-05	2.29005	0.25	0.014	1
TMEM87B	5.19672e-05	2.23852	0.25	0.024	1
ALG5	5.39277e-05	1.84141	0.25	0.113	1
PRDX5	6.00907e-05	1.42826	0.25	0.466	1
SSBP3	6.06653e-05	2.22082	0.25	0.026	1
MAP7D3	6.29148e-05	2.14628	0.25	0.035	1
PCK2	6.75927e-05	2.25167	0.25	0.021	1
SNAPC2	6.81201e-05	2.17206	0.25	0.036	1
SNX1	7.32117e-05	2.11198	0.25	0.052	1
RAB1B	7.48732e-05	1.93372	0.25	0.089	1
SPG7	8.04245e-05	1.88207	0.25	0.094	1
SPTY2D1	8.25333e-05	1.8609	0.25	0.102	1
RABEPK	9.03689e-05	2.24086	0.25	0.024	1
ARL1	9.21455e-05	2.00357	0.25	0.075	1
SRGN	9.34051e-05	-2.32879	0.25	0.98	1
DCTD	0.000103689	2.01357	0.25	0.075	1
MED11	0.000109532	2.08229	0.25	0.056	1
CCDC86	0.000110515	2.28381	0.25	0.014	1
RRP15	0.000111689	2.05353	0.25	0.054	1
VPS29	0.000116393	1.94885	0.5	0.219	1
TMEM106C	0.000121467	1.99171	0.25	0.077	1
ARL2	0.000138073	1.90428	0.25	0.096	1
LCP1	0.000147813	1.89175	0.5	0.321	1
N4BP2L2	0.000155189	1.73731	0.5	0.412	1
TKT	0.000158564	2.00578	0.5	0.193	1
BRIX1	0.000161224	1.95056	0.25	0.085	1
FRG1	0.000163315	1.73052	0.25	0.141	1
HDDC2	0.000164424	1.95154	0.25	0.087	1
SACM1L	0.000164609	2.07469	0.25	0.048	1
KIF21B	0.000174464	2.27251	0.25	0.016	1
IER3IP1	0.000182088	1.65667	0.25	0.16	1
CCT5	0.000185147	1.96465	0.5	0.153	1
TMEM189	0.00021135	2.09568	0.25	0.052	1
ACTR6	0.000229112	2.08229	0.25	0.053	1
RBM48	0.000249413	1.91449	0.25	0.033	1
ANXA2	0.000251788	1.55337	0.25	0.395	1
CHTF8	0.000256811	2.05204	0.25	0.06	1
NDUFA1	0.000258399	1.93593	0.75	0.479	1
BTBD7	0.000259899	2.02386	0.25	0.057	1
NUDCD2	0.000268691	1.77183	0.25	0.128	1
CYBA	0.000270523	-3.30951	0	0.836	1
ATP5L	0.000299588	-3.16416	0	0.832	1
LIN7C	0.00030715	1.89664	0.25	0.038	1
PSMC6	0.000307487	1.6368	0.25	0.161	1
NTMT1	0.000319329	1.74268	0.25	0.135	1
HLA-DPB1	0.000319912	1.92647	0.5	0.358	1
MPC1	0.000326	1.55408	0.25	0.184	1
SFN	0.000331347	2.11772	0.25	0.046	1
AIM2	0.000345215	1.92128	0.25	0.033	1
WFDC2	0.000351266	2.32052	0.25	0.008	1
TIMM10B	0.000357979	2.0757	0.25	0.054	1
RPS24	0.000371723	1.37046	1	0.988	1
PDIK1L	0.000384099	2.32855	0.25	0.006	1
GTPBP8	0.00039082	1.8342	0.25	0.051	1
TMEM176B	0.000395588	2.22136	0.25	0.025	1
CD52	0.000407934	-3.77879	0	0.819	1
PSMC1	0.000410665	1.56163	0.25	0.175	1
ZNF184	0.000421604	2.28166	0.25	0.013	1
AGO2	0.00043072	1.77426	0.25	0.125	1
MED28	0.000445474	1.59497	0.25	0.173	1
EIF4E2	0.000466562	1.70332	0.25	0.146	1
LAMTOR3	0.000482596	1.73375	0.25	0.074	1
MRPL27	0.000506399	1.74356	0.25	0.133	1
RAB32	0.000548313	2.32658	0.25	0.006	1
RGS1	0.000555223	-3.98755	0	0.805	1
STIP1	0.000563647	1.75266	0.25	0.134	1
S100A14	0.000565384	2.10557	0.25	0.047	1
CEP170	0.000573088	2.29513	0.25	0.011	1
C1RL	0.000573803	2.30453	0.25	0.01	1
RPS21	0.000578037	1.85737	1	0.899	1
ZNF280D	0.000587264	1.87079	0.25	0.043	1
HLA-DRA	0.000606145	2.33506	0.5	0.299	1
ANP32A	0.000609363	1.60639	0.25	0.17	1
EEF1B2	0.000615115	2.23174	1	0.833	1
FAM200B	0.000619599	1.7404	0.25	0.071	1
API5	0.000623318	1.83236	0.25	0.051	1
RPL37	0.000631579	1.52169	1	0.965	1
TBL1XR1	0.000657433	1.81338	0.25	0.107	1
SLTM	0.000706556	1.75099	0.5	0.256	1
DDX49	0.000710584	1.73941	0.25	0.073	1
PSMC4	0.000748942	1.58727	0.25	0.174	1
MAP4K5	0.000749233	1.91827	0.25	0.032	1
GMPR2	0.000782766	1.74819	0.25	0.071	1
BCAP31	0.000806438	1.38094	0.25	0.236	1
CCR1	0.000812685	2.04506	0.25	0.007	1
EMC10	0.000827178	1.52164	0.25	0.192	1
THRAP3	0.000836593	1.44594	0.25	0.212	1
CUTC	0.000846776	1.85852	0.25	0.045	1
PIP4K2A	0.000853356	1.92186	0.5	0.168	1
MSN	0.000868264	1.57434	0.5	0.329	1
MRPS33	0.000879536	1.69216	0.25	0.147	1
SARAF	0.000904733	-3.03262	0.25	0.929	1
MAGOH	0.000954762	1.33833	0.25	0.248	1
MPC2	0.000973098	1.18895	0.25	0.297	1
GLTSCR2	0.000977593	-2.97762	0	0.776	1
CD2	0.000981991	-3.18774	0	0.776	1
BIN2	0.00104038	1.57176	0.25	0.177	1
H3F3B	0.00107052	-2.04112	0.5	0.978	1
PFN1	0.00107068	-2.81223	0.25	0.946	1
VPS52	0.00109479	2.05027	0.25	0.006	1
NDUFB3	0.00109834	1.42515	0.25	0.221	1
TPT1	0.00113139	1.37741	1	0.992	1
VAMP4	0.00114217	1.82453	0.25	0.052	1
TMEM120B	0.00115507	1.98065	0.25	0.07	1
LTB	0.00115569	-4.0248	0	0.767	1
ITM2B	0.00122722	-2.88977	0	0.763	1
ETS1	0.00124938	1.7184	0.5	0.274	1
FOSB	0.00127547	2.06443	0.5	0.309	1
PCED1B	0.00131736	1.76644	0.25	0.064	1
DDT	0.00133509	1.16772	0.25	0.301	1
MAML2	0.00134641	1.91729	0.25	0.031	1
TMSB10	0.00136447	-1.14281	0.5	0.991	1
KLRG1	0.00137634	2.23609	0.25	0.02	1
HCST	0.00137875	1.94058	0.5	0.488	1
VPS26A	0.00138624	1.75138	0.25	0.068	1
ALDH9A1	0.00144476	1.65254	0.25	0.092	1
AC083843.3	0.00144839	1.08071	0.25	0	1
AL357060.1	0.00144839	1.08071	0.25	0	1
AP003733.3	0.00144839	1.08071	0.25	0	1
BICRAL	0.00144839	1.08071	0.25	0	1
EIPR1	0.00144839	1.08071	0.25	0	1
LINC00513	0.00144839	1.08071	0.25	0	1
MOSMO	0.00144839	1.08071	0.25	0	1
NKAPD1	0.00144839	1.08071	0.25	0	1
SELENOK	0.00144839	2.11943	0.25	0	1
SEM1	0.00144839	1.08071	0.25	0	1
ELOA	0.00144839	2.35575	0.25	0	1
FYB1	0.00144839	2.35575	0.25	0	1
RAMMET	0.00144839	2.35575	0.25	0	1
SELENOT	0.00144839	2.35575	0.25	0	1
SMIM29	0.00144839	2.35575	0.25	0	1
AC008124.1	0.00144839	1.57883	0.25	0	1
AC020916.1	0.00144839	2.31457	0.25	0	1
AC079305.1	0.00144839	1.57883	0.25	0	1
AL359220.1	0.00144839	1.57883	0.25	0	1
AL451085.1	0.00144839	1.57883	0.25	0	1
AP001462.1	0.00144839	1.57883	0.25	0	1
ARHGAP45	0.00144839	1.57883	0.25	0	1
CARMIL1	0.00144839	1.57883	0.25	0	1
KHDC4	0.00144839	1.57883	0.25	0	1
MMP24OS	0.00144839	1.57883	0.25	0	1
SELENOF	0.00144839	1.57883	0.25	0	1
TUT7	0.00144839	1.57883	0.25	0	1
ZNF660	0.00144839	1.57883	0.25	0	1
MTREX	0.00144839	2.07781	0.25	0	1
RTRAF	0.00144839	2.07781	0.25	0	1
SSPN	0.00144839	2.07781	0.25	0	1
WDCP	0.00144839	2.89594	0.25	0	1
COPS4	0.00150397	1.70752	0.25	0.079	1
EEA1	0.00151022	2.00086	0.25	0.015	1
CHMP6	0.00155308	1.7969	0.25	0.057	1
UBXN11	0.00157178	1.92176	0.25	0.031	1
MTPN	0.00157257	1.51489	0.25	0.129	1
RIOK3	0.00161171	2.02861	0.5	0.082	1
ZFP14	0.00162302	1.95706	0.25	0.023	1
FXYD3	0.00165379	1.671	0.25	0.146	1
SCML4	0.00171855	1.91205	0.25	0.032	1
JUN	0.00173077	-3.50053	0	0.743	1
SBF1	0.00173344	1.92565	0.25	0.03	1
PUM2	0.00174305	1.77171	0.25	0.062	1
ATP5G2	0.00174443	-2.73074	0	0.742	1
LYAR	0.00174704	1.80015	0.25	0.109	1
PRPF31	0.00178669	1.50028	0.25	0.129	1
SRP72	0.00185282	1.39947	0.25	0.161	1
MT-CO2	0.00185969	0.946622	0.75	0.998	1
ENTPD3-AS1	0.00189891	2.24508	0.25	0.019	1
BAK1	0.00196535	1.49126	0.25	0.132	1
NOSIP	0.0019988	1.37524	0.25	0.229	1
SNRNP25	0.00203341	1.74554	0.25	0.069	1
FAM193A	0.00204994	1.90762	0.5	0.025	1
ALDOA	0.00205883	-2.6932	0	0.732	1
SERPINB1	0.00209378	1.42737	0.25	0.216	1
RSU1	0.0021484	1.59148	0.25	0.107	1
LRBA	0.00217563	1.58133	0.25	0.107	1
NADK2	0.00217704	2.0281	0.25	0.01	1
CARHSP1	0.0021836	1.43379	0.25	0.209	1
FLI1	0.00228574	2.05066	0.5	0.075	1
R3HDM2	0.00228623	1.84647	0.25	0.044	1
THOC6	0.00229861	1.84165	0.25	0.047	1
RPL14	0.00232741	1.12896	0.75	0.98	1
PCDH9	0.00233161	2.31314	0.25	0	1
ZNF135	0.00233161	1.57805	0.25	0	1
MT1G	0.00233365	2.26672	0.25	0.014	1
FDFT1	0.00235003	1.53934	0.25	0.118	1
AP2S1	0.00240178	1.19941	0.25	0.285	1
NDUFC1	0.00241988	1.50291	0.25	0.185	1
RNF167	0.00242662	1.44651	0.25	0.206	1
NDUFS6	0.00245972	1.04328	0.25	0.338	1
ATRAID	0.00248019	1.35738	0.25	0.235	1
NDUFS5	0.00249431	1.06264	0.5	0.71	1
NRBF2	0.00254677	1.59049	0.25	0.106	1
COPS2	0.00255571	1.5777	0.25	0.108	1
TP53I3	0.00261109	2.32626	0.25	0.006	1
ARL14	0.00271183	1.9845	0.25	0.018	1
CXXC5	0.0027134	2.03488	0.25	0.008	1
RPL30	0.00276965	1.46443	1	0.992	1
PNRC1	0.00289767	-2.72056	0	0.709	1
AAED1	0.00296239	1.60231	0.25	0.1	1
TAPBP	0.00297433	1.51553	0.5	0.325	1
ARPC3	0.00306339	-2.66794	0	0.705	1
MT-ATP6	0.0031073	2.53034	1	0.983	1
CTSD	0.00311121	1.61876	0.5	0.286	1
TACC3	0.00311877	1.70078	0.25	0.077	1
SDHB	0.0031505	1.43438	0.25	0.146	1
FAM129C	0.00318691	2.8933	0.25	0	1
NCOR1	0.00327051	1.14838	0.25	0.296	1
LEPROTL1	0.00330313	-2.77146	0	0.7	1
PRDX6	0.00337245	1.0924	0.25	0.316	1
ARPC1B	0.00345147	-2.845	0	0.696	1
PTPN9	0.00355871	1.92938	0.25	0.028	1
CTSW	0.00360229	2.15246	0.25	0.027	1
HLA-B	0.00366561	-1.35062	0.5	0.984	1
IFT74	0.0036882	2.03726	0.25	0.008	1
HDAC1	0.00370521	1.42858	0.25	0.147	1
ICE2	0.00371271	1.83498	0.25	0.046	1
UBQLN1	0.00383705	1.54074	0.25	0.116	1
LAMTOR5	0.00392382	0.930985	0.25	0.371	1
NDUFA2	0.00396439	1.09095	0.25	0.314	1
RPL36A	0.00400518	-2.70791	0	0.685	1
SELK	0.00403129	-2.58791	0	0.685	1
IGLC3	0.00413778	1.8058	0.25	0.103	1
ANKRD22	0.00414025	2.33108	0.25	0.004	1
RPL39	0.00417465	0.901021	0.75	0.992	1
GBP1	0.00419646	1.9413	0.25	0.076	1
ENSA	0.00463988	1.78828	0.75	0.418	1
RPL7	0.00472614	-1.17549	0.75	0.995	1
GADD45B	0.00476102	1.68295	0.25	0.227	1
ERP29	0.00495038	0.85877	0.25	0.391	1
PTPN6	0.00498469	1.83269	0.25	0.047	1
ATP6V0E1	0.00522111	-2.41232	0	0.665	1
SEC11C	0.00526163	1.44436	0.5	0.304	1
SOAT1	0.00546499	1.80091	0.5	0.048	1
RPL31	0.00560617	-1.34674	0.5	0.982	1
KIT	0.0056217	2.29845	0.25	0.002	1
EXOC6	0.00569151	1.83607	0.25	0.043	1
H2AFZ	0.00582239	-2.62309	0	0.656	1
GNAI2	0.00589177	1.56144	0.5	0.195	1
CCNG1	0.0059698	1.85816	0.5	0.175	1
REXO2	0.0059764	1.7625	0.5	0.203	1
PDAP1	0.00599877	1.19233	0.25	0.212	1
SENCR	0.00602806	2.07239	0.25	0.001	1
TOMM7	0.00614427	1.76272	1	0.727	1
CYCS	0.00638218	-2.51048	0	0.649	1
SPOCK2	0.00640091	-2.536	0	0.648	1
IRF2BP2	0.00642019	1.14036	0.25	0.278	1
TCF25	0.00642176	0.979164	0.25	0.331	1
ACTB	0.00645767	-2.1987	0.75	0.991	1
YWHAZ	0.00649521	-2.36134	0	0.647	1
PPA1	0.0065239	0.931091	0.25	0.359	1
ATP6V1F	0.00655213	0.849623	0.25	0.393	1
SRSF7	0.00666767	-2.5276	0	0.645	1
ANAPC11	0.00669699	0.969212	0.25	0.346	1
CD48	0.00677205	1.21024	0.5	0.468	1
CD63	0.00678947	1.49621	0.5	0.321	1
FAM49A	0.00681506	2.07057	0.25	0.001	1
RASSF4	0.00691836	2.34042	0.25	0.002	1
PSMB7	0.00692896	1.0386	0.25	0.258	1
PRMT1	0.00694913	1.29772	0.25	0.177	1
ZCRB1	0.00706153	1.2725	0.25	0.183	1
MT-ND6	0.00706546	1.51195	0.25	0.13	1
BANF1	0.00708528	1.17431	0.25	0.217	1
CSDE1	0.00722374	0.945327	0.25	0.356	1
ABI3	0.0072361	1.59986	0.25	0.096	1
TCEB2	0.00724779	-2.34954	0	0.638	1
COX6A1	0.00730998	-2.33385	0	0.637	1
CD3D	0.00748692	-1.59369	0.25	0.907	1
MT-ND5	0.00753197	0.865442	0.5	0.782	1
RPS20	0.00761567	-1.54371	0.75	0.989	1
CHURC1	0.00762754	1.54954	0.5	0.194	1
COX6B1	0.00780073	-2.2885	0	0.632	1
LDHB	0.00788864	-2.35936	0	0.631	1
COTL1	0.00802196	-2.65033	0	0.629	1
EIF3K	0.00803465	1.44851	1	0.675	1
PI4KA	0.00828208	1.47509	0.25	0.023	1
EMD	0.00830772	1.26625	0.25	0.184	1
BIRC3	0.00836297	-2.81072	0	0.625	1
HMGN1	0.0083861	-2.34113	0	0.625	1
HAVCR2	0.0084218	1.79769	0.5	0.047	1
MOB1A	0.00844804	1.01251	0.25	0.262	1
PPDPF	0.0085025	-2.34905	0	0.624	1
MPHOSPH8	0.00899704	1.52075	0.5	0.255	1
IKZF3	0.00907311	1.54913	0.25	0.106	1
C19orf43	0.00912835	-2.20771	0	0.618	1
BHLHE41	0.00918854	2.07077	0.25	0.001	1
PSIP1	0.0098494	1.25056	0.25	0.188	1
RSL24D1	0.00988108	0.610908	0.25	0.472	1
TSTD1	0.0100041	1.41347	0.5	0.294	1
RPS14	0.0100523	1.20373	1	0.998	1
COX5B	0.0101342	-2.26811	0	0.608	1
RPL7A	0.0101575	1.40886	1	0.971	1
MT-CO1	0.0108903	0.711502	0.75	0.999	1
ABLIM1	0.0109624	1.69007	0.5	0.073	1
CLDND1	0.0110083	1.25923	0.25	0.259	1
ARHGAP10	0.0114103	1.49536	0.25	0.018	1
EIF3H	0.0114284	1.08947	0.5	0.58	1
DCUN1D2	0.0116757	1.56263	0.25	0.004	1
KIAA1549	0.0117563	1.57453	0.25	0.001	1
HNRNPA0	0.0118189	-2.1741	0	0.594	1
EIF3F	0.0118797	-2.15245	0	0.593	1
IFITM2	0.0119101	-2.51447	0	0.593	1
RPS27L	0.0119987	0.862713	0.25	0.542	1
MAPRE1	0.0119991	1.10169	0.25	0.231	1
ETF1	0.0120592	1.13435	0.25	0.221	1
APRT	0.0122181	-2.16087	0	0.591	1
UBE2B	0.0124689	-2.26892	0	0.589	1
HSPE1	0.0125323	-2.80857	0	0.588	1
RAB7A	0.0125556	0.900751	0.25	0.3	1
UBE2V1	0.0126243	1.51539	0.25	0.013	1
CAPZA2	0.0126255	0.950746	0.25	0.278	1
MEF2C	0.0126784	1.57473	0.25	0.001	1
TEC	0.0127152	1.5698	0.25	0.002	1
RPL5	0.0128219	1.21716	1	0.965	1
DRAP1	0.0129639	0.654429	0.25	0.443	1
PAPOLA	0.0130405	0.72749	0.25	0.418	1
RBM11	0.013084	1.57203	0.25	0.001	1
CC2D2A	0.0131631	1.57383	0.25	0.001	1
RBM5	0.0133021	1.78914	0.5	0.132	1
TBC1D22A	0.0135726	1.41331	0.25	0.036	1
HLA-F	0.0136526	0.827911	0.25	0.372	1
TRIM5	0.0137124	1.54177	0.25	0.008	1
THEM6	0.0139511	1.52526	0.25	0.011	1
HMGB1	0.0142326	1.50605	1	0.729	1
NDUFA12	0.0143622	0.948629	0.25	0.281	1
TRA2B	0.0144395	0.83843	0.25	0.37	1
TEAD2	0.014607	1.57307	0.25	0.001	1
IGBP1	0.0147442	1.51993	0.5	0.218	1
AVL9	0.0147967	1.44696	0.25	0.028	1
PRPF3	0.0148971	1.45195	0.25	0.027	1
RSRC1	0.0149236	1.72186	0.5	0.062	1
AQR	0.0153114	1.51512	0.25	0.036	1
NT5C2	0.0154264	1.46495	0.25	0.024	1
ANO7	0.0157464	1.07667	0.25	0.001	1
TXN	0.0158846	-2.21201	0	0.565	1
RAP1B	0.0161275	1.06557	0.25	0.238	1
ARPC4	0.0162142	1.26478	0.5	0.389	1
RPL26	0.0165781	0.463597	0.75	0.993	1
PRR12	0.0166217	1.55183	0.25	0.005	1
NDUFB8	0.0167372	0.492926	0.25	0.496	1
PIK3IP1	0.016761	1.0105	0.25	0.303	1
TBCA	0.0167696	1.17669	0.5	0.424	1
GIMAP4	0.0169759	1.98571	0.5	0.123	1
EIF4B	0.0170683	1.23469	0.5	0.35	1
UBR5-AS1	0.0171431	1.57079	0.25	0.001	1
CHCHD2	0.0175382	-0.620657	0.25	0.812	1
POLR2J	0.0175837	0.939913	0.25	0.278	1
GSTM2	0.0178452	1.56314	0.25	0.003	1
C11orf54	0.0179963	1.50238	0.25	0.016	1
COMMD6	0.0182266	1.05989	0.75	0.743	1
CPNE8	0.0182466	1.56594	0.25	0.002	1
GSN	0.0182707	1.50296	0.25	0.015	1
ZMYM4	0.0182888	1.5264	0.25	0.01	1
CALM1	0.0183671	-0.984707	0.25	0.849	1
MTAP	0.0183797	1.48204	0.25	0.02	1
GRAMD1C	0.0188526	1.07491	0.25	0.001	1
EEF2	0.0188603	-1.7671	0.25	0.872	1
HLA-A	0.0189527	-1.57006	0.75	0.987	1
RAB27B	0.018958	1.07393	0.25	0.001	1
KIAA0556	0.0189778	1.54267	0.25	0.007	1
POLG2	0.0190532	1.49285	0.25	0.017	1
CYTIP	0.0191431	-2.25313	0	0.545	1
TCEAL1	0.0192122	1.50566	0.25	0.014	1
STAT6	0.0192589	1.39406	0.25	0.04	1
COX7B	0.0194556	-2.00816	0	0.544	1
DUSP4	0.0194556	-2.75916	0	0.544	1
BRK1	0.0196359	-2.02058	0	0.543	1
PTPN22	0.0198361	1.1579	0.25	0.215	1
RPS8	0.020189	0.518821	0.75	0.991	1
GCC2	0.0204437	1.17688	0.25	0.207	1
S100A10	0.0205283	1.21995	0.5	0.688	1
NCAPD3	0.0207829	1.49971	0.25	0.015	1
CBX3	0.0210676	0.877615	0.25	0.291	1
FIS1	0.0211816	0.832618	0.25	0.309	1
RHOH	0.0214649	-2.15761	0	0.533	1
ATP8B4	0.0215017	1.55309	0.25	0.005	1
COX7C	0.0215074	-0.758072	0.25	0.819	1
SCAF11	0.0216546	0.921217	0.25	0.28	1
DNAJA1	0.0217089	-2.23739	0	0.532	1
SNRPD2	0.021796	1.30767	0.75	0.64	1
RBM3	0.0218071	-2.01669	0	0.531	1
RBM8A	0.0218794	0.42505	0.25	0.512	1
LCK	0.0221536	-2.06053	0	0.53	1
FKBP1A	0.0224037	-2.12053	0	0.529	1
DDX19A	0.0224164	1.38939	0.25	0.039	1
EIF4A2	0.022454	-2.03719	0	0.528	1
GPBP1	0.022692	0.536773	0.25	0.489	1
INTS5	0.0227218	1.45641	0.25	0.024	1
MYSM1	0.022738	1.46938	0.25	0.022	1
RNF20	0.0227964	1.47291	0.25	0.022	1
FUZ	0.0228154	1.50162	0.25	0.015	1
TNFRSF4	0.0229108	-3.21245	0	0.526	1
DCTN4	0.0231633	1.44336	0.25	0.028	1
CASP4	0.0232983	1.49529	0.5	0.277	1
TRAPPC13	0.023398	1.46937	0.25	0.022	1
HSPBAP1	0.0234354	1.45791	0.25	0.023	1
OTUD6B	0.023491	1.49814	0.25	0.016	1
METTL14	0.0235386	1.46083	0.25	0.024	1
TFCP2	0.0235664	1.47567	0.25	0.021	1
MPHOSPH10	0.0235844	1.59578	0.5	0.094	1
GPX4	0.0236885	-2.03801	0	0.522	1
RIPK2	0.0239334	1.43053	0.25	0.031	1
DVL3	0.0240389	1.48468	0.25	0.019	1
C9orf16	0.0240585	-2.02926	0	0.521	1
PCBP2	0.0241117	-1.94365	0	0.52	1
TSPYL4	0.0244256	1.47367	0.25	0.021	1
BTN3A1	0.0246359	1.348	0.25	0.07	1
C19orf53	0.0247036	-1.91033	0	0.518	1
FHOD1	0.024788	1.45563	0.25	0.025	1
ARL6IP4	0.0251413	-1.89699	0	0.516	1
CEP131	0.0251733	1.53795	0.25	0.008	1
ZNHIT1	0.0252101	1.503	0.5	0.273	1
PODXL	0.0257617	1.07211	0.25	0.002	1
GAPDH	0.0257673	-0.999788	0.5	0.96	1
BTF3	0.0258006	1.21235	0.75	0.904	1
ATP5D	0.0258093	-1.95024	0	0.513	1
PDCD4	0.0258403	0.676285	0.25	0.411	1
PARP8	0.0258723	1.60335	0.5	0.089	1
ZFAS1	0.0259221	-2.00608	0	0.512	1
SF1	0.0260654	0.427624	0.25	0.501	1
NDUFB10	0.0261804	1.36315	0.5	0.323	1
MYO19	0.0263494	1.46421	0.25	0.024	1
ZDHHC23	0.0263898	1.07194	0.25	0.002	1
IQSEC1	0.0265589	1.42338	0.25	0.032	1
HIGD2A	0.0266643	-1.90713	0	0.509	1
CD99	0.0267221	-2.0198	0	0.509	1
AGBL3	0.0267493	1.07162	0.25	0.002	1
ERGIC1	0.02679	1.37061	0.25	0.044	1
SPCS1	0.0272468	-1.86741	0	0.507	1
EIF4G2	0.0273645	-1.92931	0	0.506	1
UBE2D2	0.0274235	-1.90837	0	0.506	1
CD53	0.0274826	-1.96696	0	0.506	1
FYB	0.0275418	-2.02006	0	0.506	1
ATXN7L3B	0.0279255	1.3946	0.25	0.036	1
RAB30-AS1	0.0280269	1.43046	0.25	0.031	1
UBAP1	0.0280717	1.31973	0.25	0.08	1
MRPL45	0.0281744	1.37828	0.25	0.043	1
DYNC1H1	0.0282767	1.24438	0.25	0.099	1
PKM	0.0283815	-2.29235	0	0.502	1
RP11-138A9.1	0.0283815	-2.01571	0	0.502	1
GLCCI1	0.0284814	1.60234	0.5	0.088	1
SLC39A7	0.0285569	1.31585	0.25	0.056	1
DYNC2H1	0.0286254	1.07066	0.25	0.002	1
SELT	0.0287476	-1.85922	0	0.501	1
TLE4	0.0287726	1.57842	0.5	0.095	1
SMYD3	0.0288654	1.38829	0.25	0.039	1
EXOC1	0.0288808	1.38251	0.25	0.039	1
NDUFB11	0.028932	-1.8631	0	0.5	1
PDXDC1	0.0290164	1.34802	0.25	0.048	1
RNF7	0.0291443	0.747076	0.25	0.335	1
NDUFV2	0.0293038	-1.9648	0	0.499	1
CEPT1	0.0293618	1.4244	0.25	0.031	1
KLRD1	0.0294512	1.55481	0.25	0.004	1
ATP5G3	0.0294911	-1.88333	0	0.498	1
ARID5B	0.0298685	-2.11996	0	0.496	1
ICOS	0.0299318	-2.36349	0	0.496	1
RPL3	0.030054	0.879737	1	0.997	1
TMSB4X	0.0301262	-1.01726	1	1	1
FYN	0.0301861	-1.95083	0	0.495	1
SAMD4B	0.0302	1.28981	0.25	0.061	1
SF3A3	0.0302844	1.27207	0.25	0.09	1
RAI14	0.0304894	1.06949	0.25	0.002	1
PPP1CB	0.0305707	-2.02597	0	0.494	1
TLN1	0.0306615	1.48102	0.5	0.127	1
ATP5O	0.0306997	-1.82872	0	0.493	1
HHAT	0.0309218	1.55111	0.25	0.004	1
ENTPD4	0.0310229	1.35487	0.25	0.046	1
DOPEY2	0.0310764	1.50933	0.25	0.013	1
JTB	0.0311549	-1.83267	0	0.491	1
R3HCC1	0.031214	1.30023	0.25	0.06	1
UBE2M	0.0313528	1.37638	0.25	0.042	1
WDR11	0.0314049	1.39509	0.25	0.038	1
TNFRSF18	0.0314175	-2.64172	0	0.49	1
PPP1CA	0.0315494	-1.90104	0	0.49	1
ZNF565	0.0316155	1.54622	0.25	0.005	1
FOS	0.0316264	1.5406	0.5	0.64	1
ARID4B	0.0316472	0.483938	0.25	0.473	1
NOL12	0.0316963	1.44771	0.25	0.026	1
HOOK2	0.0318033	1.38645	0.25	0.038	1
GPX1	0.0318812	-2.01862	0	0.489	1
ZZEF1	0.0320914	1.33747	0.25	0.049	1
DOCK5	0.0321383	1.55202	0.25	0.004	1
NOL4L	0.0321574	1.47568	0.25	0.02	1
SNAI3	0.0321943	1.45633	0.25	0.024	1
H2AFV	0.032283	-1.85949	0	0.487	1
HMGN2	0.032283	-1.94	0	0.487	1
TET2	0.032301	1.43087	0.25	0.029	1
CACYBP	0.0323504	-2.22448	0	0.487	1
PSMB1	0.0323504	-1.82419	0	0.487	1
DBI	0.0323504	-1.88246	0	0.487	1
IDS	0.0323504	-1.93519	0	0.487	1
DNAJC25	0.0324043	1.49108	0.25	0.016	1
RNPS1	0.0324587	0.698357	0.25	0.35	1
RELA	0.0326526	1.19635	0.25	0.108	1
SEC61G	0.0328934	-1.79388	0	0.485	1
STK4	0.0329201	1.09078	0.5	0.44	1
LINC00152	0.0330303	-2.2086	0	0.485	1
EML4	0.0332325	0.495212	0.25	0.463	1
EMP3	0.0333745	-2.04213	0	0.483	1
ARF1	0.033513	-1.81053	0	0.483	1
TFE3	0.0335386	1.4243	0.25	0.031	1
PAIP2	0.0335824	-1.86806	0	0.483	1
RPL10A	0.0336374	0.867849	1	0.986	1
TP53BP2	0.0336626	1.38584	0.25	0.04	1
PPP6R2	0.0340236	1.32588	0.25	0.053	1
SYTL3	0.0341027	1.08093	0.25	0.228	1
ARF6	0.0341419	-1.86317	0	0.481	1
POU6F1	0.0341799	1.067	0.25	0.002	1
C14orf2	0.034283	-1.8109	0	0.48	1
DNM2	0.0343681	1.17426	0.25	0.091	1
SGTB	0.034407	1.31919	0.25	0.053	1
ARL4A	0.0349214	0.915948	0.25	0.278	1
AC090498.1	0.0349953	-1.99656	0	0.478	1
SETD3	0.0351652	1.37317	0.25	0.042	1
CEP164	0.0355741	1.39099	0.25	0.038	1
P2RX5	0.0357488	1.40598	0.25	0.036	1
PCBP1	0.0360125	-1.75703	0	0.474	1
CLEC2D	0.0360125	-1.94268	0	0.474	1
GAK	0.0360908	1.2667	0.25	0.065	1
LRMP	0.0361585	1.3922	0.25	0.038	1
TRMT6	0.0362542	1.41578	0.25	0.054	1
ZBTB41	0.0364394	1.06604	0.25	0.003	1
GPSM3	0.0366044	-1.85127	0	0.472	1
TOMM20	0.0368094	0.634625	0.25	0.368	1
BATF	0.0369783	-2.57207	0	0.471	1
EDF1	0.037175	0.53227	0.5	0.693	1
EIF1	0.0374015	-0.264611	0.75	0.997	1
SLC9A9	0.0374585	1.4592	0.25	0.022	1
SLC1A5	0.0375045	1.38543	0.25	0.061	1
PRR13	0.037507	-1.7563	0	0.469	1
OCIAD2	0.037583	-1.79028	0	0.469	1
TUBB	0.0375874	1.03158	0.25	0.234	1
RPL36	0.0378082	1.18894	1	0.977	1
PTMA	0.0380219	-0.501712	0.75	0.997	1
RAC2	0.0380465	0.808961	0.5	0.576	1
THAP5	0.0383853	1.37988	0.25	0.04	1
MT-CYB	0.0385175	1.91594	1	0.983	1
ZDHHC21	0.0386964	1.45017	0.25	0.025	1
FAM13A	0.0387864	1.5246	0.25	0.009	1
VAMP2	0.0388163	-1.77078	0	0.465	1
HLA-C	0.0388376	-1.35121	0.75	0.979	1
HN1	0.0395242	-1.77877	0	0.463	1
ATP5J2	0.0397625	-1.7469	0	0.462	1
EPG5	0.0398201	1.43769	0.25	0.027	1
PRDX2	0.040002	-1.79841	0	0.462	1
UQCR10	0.0405652	-1.75382	0	0.46	1
SLC16A7	0.0406749	1.44362	0.25	0.026	1
PPIP5K2	0.0406961	1.3978	0.25	0.035	1
KLHL28	0.0407221	1.33191	0.25	0.051	1
C4orf3	0.0408086	-1.74769	0	0.459	1
GATAD2B	0.0411896	1.39428	0.25	0.038	1
VAMP8	0.0412988	-1.77681	0	0.458	1
PSMB9	0.041381	-1.83408	0	0.458	1
EIF3G	0.0414633	-1.69523	0	0.457	1
YBX1	0.0415979	-0.977818	0.25	0.804	1
HIPK2	0.041966	1.39383	0.25	0.038	1
GYPC	0.0421265	-1.83215	0	0.455	1
RNASET2	0.0423988	0.996093	0.5	0.47	1
SNRPG	0.0426296	-1.7159	0	0.454	1
HNRNPA3	0.0427983	-1.75991	0	0.453	1
PTPRE	0.0431829	1.35004	0.25	0.046	1
CALM3	0.0438223	-1.83851	0	0.45	1
NOP10	0.0438223	-1.76693	0	0.45	1
TRAPPC1	0.0439085	-1.74228	0	0.45	1
CKLF	0.0439949	-1.94908	0	0.45	1
STK17A	0.0442547	-1.80275	0	0.449	1
SF3B5	0.0443417	-1.71789	0	0.449	1
MZT2A	0.0445159	-1.73352	0	0.449	1
TMEM101	0.0447439	1.3219	0.25	0.054	1
SUGT1	0.0457722	1.4422	0.5	0.132	1
FARSB	0.0458484	1.42562	0.25	0.03	1
CORO1B	0.0461092	-2.00144	0	0.444	1
GATAD1	0.0461804	1.48842	0.25	0.016	1
TSPO	0.046199	-1.70312	0	0.444	1
EIF4G1	0.0465002	1.24369	0.25	0.071	1
LAMTOR4	0.0465599	-1.70387	0	0.443	1
PPP1R15B	0.0467246	1.47079	0.5	0.119	1
EXOSC7	0.0469927	1.31152	0.25	0.056	1
JKAMP	0.047219	1.30852	0.25	0.057	1
LIMD2	0.0473802	-1.77399	0	0.441	1
COX5A	0.047841	-1.7065	0	0.439	1
PFDN5	0.0483997	0.968745	1	0.899	1
PLAC8	0.0484599	1.44531	0.25	0.115	1
AKAP11	0.048498	1.45613	0.25	0.022	1
ATPIF1	0.0486796	-1.70093	0	0.437	1
ACAP1	0.0487735	-1.70054	0	0.437	1
UCP2	0.0491507	-1.96755	0	0.436	1
ZRANB2	0.0492114	1.23676	0.25	0.071	1
DDOST	0.0492296	1.33453	0.5	0.167	1
PHAX	0.0492561	1.18456	0.25	0.109	1
SQSTM1	0.0495302	-1.81386	0	0.435	1
SLC41A1	0.0495678	1.40262	0.25	0.033	1
RPL39L	0.0495728	1.3826	0.25	0.037	1
ZMAT5	0.0496434	1.36934	0.25	0.041	1
NR3C1	0.0497208	-2.04719	0	0.435	1
IGFLR1	0.049766	1.37823	0.25	0.04	1
PRRC2C	0.0498528	0.927861	0.5	0.456	1
ARID1A	0.0499861	1.33012	0.25	0.051	1
MIF	0.0500079	-1.72895	0	0.434	1
PNISR	0.0502001	-1.73401	0	0.433	1
RPLP2	0.0502419	-0.63826	0.75	0.995	1
MLX	0.0505025	1.23156	0.25	0.073	1
CTBS	0.0506983	1.20145	0.25	0.08	1
NAMPT	0.0507801	-1.86946	0	0.432	1
RPL37A	0.0511944	1.18325	1	0.955	1
RPL38	0.0513902	0.778239	0.75	0.923	1
CCL4	0.0518523	1.65134	0.25	0.114	1
HSH2D	0.0518547	1.3093	0.25	0.054	1
C6orf48	0.0523309	0.693057	0.25	0.335	1
TSC22D3	0.0524841	-1.87667	0.25	0.813	1
DNPH1	0.0526532	-1.84801	0	0.427	1
ICAM3	0.0528536	-1.65361	0	0.427	1
HERPUD1	0.0530547	-1.76503	0	0.426	1
RYK	0.0532031	1.47599	0.25	0.017	1
MAP1LC3B	0.053967	-1.64355	0	0.424	1
ATP5B	0.0549958	-1.62307	0	0.422	1
RPS26	0.0550486	0.844407	0.75	0.88	1
WIPF1	0.0550996	-1.68732	0	0.421	1
COQ7	0.055126	1.34139	0.25	0.047	1
HIST1H4H	0.0552713	1.50169	0.25	0.012	1
RGS10	0.0554118	-1.64686	0	0.421	1
MTDH	0.0557255	-1.63858	0	0.42	1
SF3B6	0.0562515	-1.57972	0	0.419	1
CARD16	0.0563572	-2.19643	0	0.418	1
RPS28	0.0563586	0.940827	1	0.982	1
ATP5I	0.0564631	-1.62715	0	0.418	1
MT2A	0.0564631	-2.3337	0	0.418	1
FAM96B	0.0567739	1.18177	0.5	0.377	1
PDE4B	0.0569443	1.46414	0.5	0.257	1
SLC25A5	0.0569457	1.17022	0.5	0.506	1
CMPK1	0.0572087	-1.58143	0	0.417	1
GNL2	0.0574664	1.28441	0.25	0.061	1
HSPD1	0.0579623	-2.06732	0	0.415	1
SRGAP3	0.0579751	1.47101	0.25	0.018	1
ITM2A	0.0581791	-1.87274	0	0.414	1
CDK17	0.0581903	1.23201	0.25	0.073	1
RPL22	0.0581953	1.03758	1	0.926	1
SIPA1L3	0.0582051	1.05262	0.25	0.006	1
C14orf166	0.0582877	-1.57141	0	0.414	1
ERH	0.0585056	-1.55969	0	0.414	1
SNX3	0.0585056	-1.55935	0	0.414	1
ARID5A	0.0585056	-1.71722	0	0.414	1
PSMB8	0.059053	-1.64393	0	0.412	1
SMDT1	0.059053	-1.58776	0	0.412	1
USMG5	0.059494	-1.57912	0	0.411	1
PRELID1	0.0596047	-1.61455	0	0.411	1
BORCS5	0.0597099	1.22857	0.25	0.075	1
YWHAQ	0.0597155	-1.62427	0	0.411	1
SAT1	0.059883	-2.12176	0.25	0.804	1
UFC1	0.060049	-1.57896	0	0.41	1
TYMP	0.0602722	-1.85821	0	0.41	1
ATP5J	0.0607207	-1.57388	0	0.409	1
DCAF16	0.0608337	1.35112	0.25	0.044	1
SCAND1	0.0611719	-1.63349	0	0.408	1
CALM2	0.0614368	-1.86774	0.25	0.778	1
AP3M2	0.0615564	1.23686	0.25	0.094	1
SOD1	0.061654	-1.96147	0.25	0.776	1
DDX3X	0.0618538	-1.65535	0	0.406	1
PSMB3	0.0628132	0.325079	0.25	0.455	1
KRT10	0.0631204	-1.54927	0	0.404	1
ARNTL	0.0631291	1.24904	0.25	0.068	1
NMI	0.0632357	1.22947	0.25	0.097	1
JUND	0.0636417	0.349335	0.25	0.485	1
RPLP0	0.0637554	-0.85918	0.75	0.974	1
ADD1	0.0642476	1.21448	0.25	0.077	1
MAP3K1	0.0643735	1.26727	0.25	0.064	1
MAPRE3	0.0646603	1.0493	0.25	0.006	1
SFPQ	0.0647632	-1.57567	0	0.4	1
NCL	0.064957	1.27961	0.75	0.443	1
GTPBP6	0.0652343	1.26759	0.25	0.064	1
ANKRD28	0.0652374	1.77007	0.5	0.15	1
SH3BGRL	0.0657176	-1.5415	0	0.398	1
ATP11B	0.0658195	1.29198	0.25	0.058	1
NAF1	0.0658938	1.33044	0.25	0.049	1
HSPA8	0.0663073	-1.27198	0.25	0.789	1
PSMA1	0.06632	-1.54107	0	0.397	1
RPS23	0.0663328	1.01061	1	0.994	1
HSPB1	0.0664411	-2.10595	0	0.397	1
GOLPH3	0.0669571	1.10363	0.25	0.102	1
ANP32B	0.0670489	-1.53512	0	0.396	1
TUBA1A	0.0670489	-1.67487	0	0.396	1
NDUFB4	0.0674159	-1.5157	0	0.395	1
LGALS3	0.0675671	0.536966	0.25	0.418	1
ARHGDIA	0.0676614	-1.52088	0	0.394	1
STAT3	0.0677845	-1.62781	0	0.394	1
RBM38	0.068022	1.02606	0.25	0.144	1
CST7	0.0681547	-1.92982	0	0.393	1
WDR83OS	0.0681547	-1.54658	0	0.393	1
IRF1	0.0681547	-1.71537	0	0.393	1
CRIP1	0.0682785	-1.75388	0	0.393	1
DHX30	0.0686029	1.23551	0.25	0.07	1
GNG2	0.0687755	-1.62289	0	0.392	1
TIGIT	0.0689003	-2.16319	0	0.392	1
TOPORS	0.0689101	1.08163	0.25	0.133	1
GTF3A	0.0690252	-1.52781	0	0.392	1
SPCS2	0.0691503	-1.50626	0	0.391	1
UBE2L3	0.0691503	-1.50927	0	0.391	1
COX8A	0.0691814	1.06727	0.5	0.62	1
PSMD8	0.069401	-1.5039	0	0.391	1
CTH	0.069599	1.04593	0.25	0.007	1
GPR183	0.0701317	0.934283	0.5	0.52	1
PMAIP1	0.0701578	-2.1629	0	0.389	1
ABCB1	0.0702336	1.04184	0.25	0.008	1
ALOX5AP	0.0702846	-2.00495	0	0.389	1
UBR5	0.0707503	1.1523	0.25	0.09	1
FLOT1	0.0723525	1.15872	0.25	0.091	1
HNRNPF	0.0725996	-1.51607	0	0.385	1
NDUFA13	0.0725996	-1.4893	0	0.385	1
NMT1	0.0726247	1.24354	0.25	0.068	1
NKG7	0.0727546	1.83984	0.25	0.073	1
TGOLN2	0.0733239	0.987279	0.25	0.158	1
SHFM1	0.0733852	-1.51764	0	0.383	1
PHLDA1	0.0735168	-1.88654	0	0.383	1
LAT	0.0736486	-1.55232	0	0.383	1
UBE2N	0.0740452	-1.46357	0	0.382	1
CD46	0.0743683	1.05556	0.25	0.115	1
FCER1G	0.0744477	1.31051	0.25	0.053	1
TANK	0.0748437	-1.63335	0	0.381	1
RUNX3	0.074926	1.24441	0.5	0.252	1
C1D	0.0751177	0.948627	0.25	0.148	1
PPIA	0.0752573	-1.26577	0.25	0.785	1
2025-09-15	0.0753801	-1.4426	0	0.38	1
RPS11	0.0753855	0.368707	0.75	0.975	1
SUB1	0.0754635	0.835697	0.5	0.81	1
CENPQ	0.0755214	1.04144	0.25	0.008	1
EIF5	0.0757844	-1.55571	0	0.379	1
UBL5	0.0758438	-0.290973	0.25	0.648	1
IL7R	0.0758697	0.922584	0.5	0.541	1
CCL5	0.0761009	2.29901	0.5	0.177	1
JAK1	0.0761905	-1.52513	0	0.378	1
TC2N	0.0768699	1.23136	0.25	0.093	1
LSM12	0.0769114	1.2001	0.25	0.079	1
PSMB6	0.0771453	-1.45402	0	0.377	1
MZT2B	0.0774199	-1.46441	0	0.376	1
TXNDC15	0.0774428	1.12322	0.25	0.098	1
GNLY	0.07833	2.28863	0.25	0.053	1
TMEM123	0.0783874	-1.48965	0	0.374	1
CTSC	0.0786656	-1.79843	0	0.374	1
LAPTM5	0.0788999	-0.815652	0.25	0.744	1
NSD1	0.0791628	1.1867	0.25	0.081	1
TMED2	0.0795054	-1.43141	0	0.372	1
JUNB	0.0795279	-1.4198	0.25	0.777	1
ATXN2L	0.0795553	1.1912	0.25	0.08	1
EIF3D	0.0796461	-1.45254	0	0.372	1
CFLAR	0.0800694	-1.5955	0	0.371	1
SYF2	0.0802109	-1.44842	0	0.371	1
ATP5H	0.0804946	-1.42787	0	0.371	1
ARHGDIB	0.0807054	-0.356309	0.5	0.896	1
ARPC5	0.0807791	-1.48775	0	0.37	1
ITGAL	0.0808768	1.20501	0.25	0.078	1
TNFRSF1B	0.0810644	-1.69366	0	0.37	1
FBXL6	0.0816671	1.03221	0.25	0.011	1
ELMO1	0.0818089	1.1466	0.25	0.091	1
S100A6	0.0818656	-0.520027	0.5	0.921	1
TTC17	0.0818816	1.13425	0.25	0.093	1
RHBDD2	0.0819255	-1.55001	0	0.368	1
ZNF638	0.082048	1.24866	0.25	0.065	1
RP11-138A9.2	0.0823589	-1.76689	0	0.367	1
NRBP2	0.0826983	1.03793	0.25	0.008	1
TERF2IP	0.0827942	-1.46831	0	0.367	1
NDUFB9	0.0829397	-1.42236	0	0.367	1
DCAF11	0.0831148	1.14275	0.25	0.094	1
TUBA1B	0.0833512	0.986859	0.5	0.408	1
RANBP1	0.0838174	-1.49881	0	0.365	1
NKAP	0.0841326	1.22451	0.25	0.072	1
STAG2	0.084262	1.1232	0.25	0.096	1
CAP1	0.0847029	-1.46842	0	0.364	1
JPX	0.0848366	1.2137	0.25	0.073	1
FKBP8	0.0848737	1.08245	0.5	0.405	1
SNRPB2	0.0851485	-1.44466	0	0.363	1
PHTF2	0.0858261	1.37181	0.5	0.139	1
RNF213	0.0875586	-1.49628	0	0.359	1
EIF3E	0.0876218	-0.56278	0.25	0.696	1
MRPS6	0.0880168	-1.55918	0	0.358	1
CCDC124	0.088112	0.978678	0.25	0.137	1
RSL1D1	0.0883234	-1.43611	0	0.358	1
SUMO1	0.0883646	0.72161	0.5	0.515	1
CD7	0.0883948	-1.0876	0.25	0.756	1
DYNLRB1	0.088477	-1.43143	0	0.357	1
CD47	0.0889393	-1.42817	0	0.357	1
RPL35A	0.0891106	0.859255	1	0.99	1
PSMA7	0.0891315	-0.304199	0.25	0.639	1
AURKAIP1	0.0892486	-1.40243	0	0.356	1
AES	0.0894035	-1.46508	0	0.356	1
RPS27	0.0896412	0.799646	1	1	1
UQCRFS1	0.0897142	-1.39082	0	0.356	1
EIF3I	0.0898698	-1.37988	0	0.355	1
EIF1AX	0.0901818	-1.43968	0	0.355	1
TMEM230	0.0906515	-1.41112	0	0.354	1
IGFBP3	0.0907341	1.0312	0.25	0.01	1
CD247	0.0908086	-1.45414	0	0.354	1
BLOC1S1	0.0909658	-1.4234	0	0.354	1
BSG	0.091281	-1.39399	0	0.353	1
SRRM1	0.091281	-1.41898	0	0.353	1
NDUFC2	0.092073	-1.37567	0	0.352	1
TNFRSF25	0.0928708	-1.44081	0	0.351	1
KMT2C	0.0930814	1.19316	0.25	0.079	1
WTAP	0.0931915	-1.40731	0	0.35	1
RASGRF2	0.0934729	1.03111	0.25	0.009	1
RWDD1	0.0936744	-1.4342	0	0.349	1
HIPK1	0.0941212	1.00521	0.25	0.126	1
ASCC3	0.0941432	1.29607	0.25	0.053	1
GADD45GIP1	0.0941594	-1.37645	0	0.349	1
BAX	0.0941594	-1.5479	0	0.349	1
NDFIP1	0.0944838	-1.37825	0	0.348	1
CHMP1B	0.0944838	-1.51505	0	0.348	1
SLC25A6	0.0947079	0.842296	0.75	0.795	1
DYNLL1	0.0949406	0.630494	0.5	0.61	1
PGAM1	0.0951062	0.298504	0.25	0.448	1
RFC1	0.0951106	1.18605	0.25	0.081	1
PIN4	0.0956235	1.11397	0.25	0.099	1
RCSD1	0.095706	1.14219	0.25	0.091	1
CDC37	0.0961205	-1.35869	0	0.346	1
TPM4	0.0962854	-1.43367	0	0.346	1
CASS4	0.0963215	1.02367	0.25	0.012	1
ATP5A1	0.0964506	-1.35282	0	0.345	1
HELZ	0.0969051	1.12595	0.25	0.094	1
POLR2B	0.0982427	1.02338	0.25	0.121	1
NOP58	0.0984519	-1.47324	0	0.342	1
KIF5B	0.0986202	-1.36909	0	0.342	1
VPS28	0.0987888	-1.35103	0	0.342	1
DDX21	0.0998054	-1.41969	0	0.34	1
TADA2B	0.0998937	1.02308	0.25	0.012	1
MINOS1	0.0999757	-1.35567	0	0.34	1
IFT57	0.100784	1.15895	0.25	0.087	1
WHSC1L1	0.101175	-1.39531	0	0.338	1
IFI27	0.10124	1.39619	0.25	0.161	1
TMEM173	0.101865	-1.50059	0	0.337	1
MYEOV2	0.102212	-1.32358	0	0.337	1
BID	0.102348	1.06948	0.25	0.107	1
GSPT1	0.102734	-1.39303	0	0.336	1
RPL11	0.102755	0.716189	1	0.999	1
SMIM7	0.103018	1.01085	0.25	0.123	1
WAPL	0.103097	1.16716	0.25	0.085	1
VDAC2	0.103258	-1.32962	0	0.336	1
TP53I11	0.103273	1.02066	0.25	0.009	1
RHOA	0.103432	0.628323	0.5	0.551	1
ATP5C1	0.103434	-1.31715	0	0.335	1
SSU72	0.103785	-1.35004	0	0.335	1
BCAS2	0.103961	-1.40121	0	0.335	1
ARIH2	0.104095	1.0162	0.25	0.122	1
ZNF787	0.104106	1.02385	0.25	0.01	1
MRPL41	0.104314	-1.35393	0	0.334	1
PSMA4	0.104845	-1.35638	0	0.333	1
RAD21	0.105016	0.903875	0.25	0.177	1
C19orf60	0.105023	-1.35362	0	0.333	1
CD164	0.105023	-1.31862	0	0.333	1
CDC40	0.105055	1.08026	0.25	0.106	1
VDAC1	0.105557	-1.30878	0	0.332	1
ZNF706	0.105557	-1.34457	0	0.332	1
NDUFA3	0.105557	-1.32231	0	0.332	1
PLIN2	0.105557	-1.68159	0	0.332	1
HCLS1	0.105703	1.14077	0.5	0.31	1
PDCL3	0.105735	-1.46892	0	0.332	1
MLF2	0.106416	0.901438	0.25	0.155	1
RSRC2	0.106632	-1.35371	0	0.331	1
NARF	0.10677	0.911248	0.25	0.154	1
SBDS	0.106812	-1.3332	0	0.331	1
C11orf31	0.106993	-1.32062	0	0.33	1
RNF114	0.107096	0.81246	0.25	0.205	1
CCDC12	0.107173	-1.3324	0	0.33	1
RBPJ	0.107173	-1.55357	0	0.33	1
ITGB2	0.107535	-1.40324	0	0.33	1
ANXA11	0.108994	-1.29656	0	0.328	1
CCL20	0.108994	-2.11695	0	0.328	1
POLR1D	0.108994	-1.32256	0	0.328	1
DUSP1	0.10924	-1.68158	0.25	0.756	1
GBP2	0.109546	-1.51001	0	0.327	1
BAZ1A	0.10973	-1.41462	0	0.327	1
ENY2	0.110099	-1.27149	0	0.326	1
COX4I1	0.110251	-1.30424	0.5	0.88	1
GALNT7	0.110461	1.01798	0.25	0.012	1
ATP6V0B	0.110841	-1.2913	0	0.325	1
BUD31	0.111775	-1.30239	0	0.324	1
PPP2CA	0.111962	-1.28953	0	0.324	1
DPP7	0.11215	-1.28885	0	0.324	1
CCNI	0.112188	-1.20446	0.25	0.751	1
PSMD11	0.112287	0.923383	0.25	0.149	1
ARL6IP1	0.112338	-1.32062	0	0.323	1
C9orf142	0.112338	-1.37683	0	0.323	1
SNRPF	0.112338	-1.26438	0	0.323	1
SOD2	0.112526	-1.44957	0	0.323	1
2025-09-01	0.112715	-1.33391	0	0.323	1
NUDCD1	0.112777	1.01836	0.25	0.011	1
STOM	0.112879	1.07091	0.25	0.107	1
HLA-DQB1	0.112891	1.13921	0.25	0.175	1
METTL15	0.112927	1.13093	0.25	0.092	1
CANX	0.113071	0.922124	0.25	0.149	1
GNG5	0.113093	-1.32412	0	0.322	1
ZBTB18	0.113134	1.01737	0.25	0.012	1
YWHAB	0.113888	-0.38	0.25	0.639	1
IFI16	0.114043	-1.39917	0	0.321	1
MAPK1IP1L	0.114233	-1.29828	0	0.321	1
SLC2A3	0.114424	-1.4459	0	0.321	1
AP2M1	0.114807	-1.27554	0	0.32	1
TCEB1	0.115191	-1.26807	0	0.32	1
CD6	0.115191	-1.35132	0	0.32	1
HLA-DRB1	0.115191	-1.64068	0	0.32	1
PIGT	0.115337	1.04817	0.25	0.115	1
ZNF557	0.115415	1.01215	0.25	0.014	1
SRSF11	0.116156	-1.33691	0	0.318	1
EEF1D	0.116256	0.45513	0.75	0.949	1
LAPTM4A	0.11635	-1.36007	0	0.318	1
MBNL1	0.11635	-1.332	0	0.318	1
NDUFS7	0.116933	-1.24536	0	0.317	1
STAT4	0.116933	-1.33629	0	0.317	1
EIF3M	0.117128	-1.27093	0	0.317	1
NDUFB1	0.117714	-1.26894	0	0.316	1
MECP2	0.117748	0.917539	0.25	0.148	1
TAP1	0.118697	-1.30828	0	0.315	1
OTUD6B-AS1	0.118744	1.11892	0.25	0.116	1
ELOVL5	0.118894	-1.2727	0	0.315	1
HNRNPM	0.118894	-1.25964	0	0.315	1
SF3B2	0.119488	-1.25788	0	0.314	1
CD27	0.119885	-1.69421	0	0.314	1
GTF3C6	0.119885	-1.27449	0	0.314	1
FAM133B	0.120683	-1.3458	0	0.313	1
TOMM22	0.120683	-1.24396	0	0.313	1
CLK1	0.120814	1.11326	0.5	0.367	1
TBCB	0.121285	-1.28584	0	0.312	1
LMO4	0.121453	1.26457	0.25	0.06	1
PDIA6	0.121687	-1.26881	0	0.312	1
PBDC1	0.121939	1.04583	0.25	0.114	1
MRPL54	0.122293	-1.24998	0	0.311	1
ZC3H7A	0.122439	1.05422	0.25	0.11	1
TMEM14B	0.122699	-1.23128	0	0.31	1
ZNF569	0.1229	1.00846	0.25	0.014	1
IFRD1	0.122902	-1.31612	0	0.31	1
SEPW1	0.123513	-1.26547	0	0.309	1
C4orf48	0.123513	-1.28814	0	0.309	1
2025-03-06	0.123925	0.99647	0.25	0.125	1
ATP5F1	0.124537	-1.23375	0	0.308	1
P4HB	0.124537	-1.23896	0	0.308	1
CYB561D1	0.124619	1.00944	0.25	0.014	1
CD74	0.1251	-1.27981	0.25	0.736	1
NINJ1	0.125155	-1.40085	0	0.307	1
PYURF	0.125568	-1.22758	0	0.307	1
SUMO2	0.125982	0.853335	1	0.777	1
IFI6	0.125983	-1.79395	0	0.306	1
UBE2S	0.125998	0.950632	0.25	0.138	1
ARF5	0.126105	0.653288	0.25	0.23	1
CLTB	0.126399	-1.23209	0	0.306	1
SNHG8	0.126607	-1.28658	0	0.306	1
LMAN2	0.126816	-1.23181	0	0.306	1
IFI27L2	0.127025	-1.27474	0	0.305	1
IL2RB	0.127025	-1.33214	0	0.305	1
SCP2	0.127025	-1.22256	0	0.305	1
HSPA1A	0.127234	-2.83609	0	0.305	1
GZF1	0.127362	1.00648	0.25	0.014	1
EIF3J	0.127444	-1.31011	0	0.305	1
PSMA2	0.127444	-1.25445	0	0.305	1
TECR	0.127864	-1.26379	0	0.304	1
CHMP4A	0.127864	-1.24492	0	0.304	1
MYO1F	0.129291	0.959832	0.25	0.135	1
S100A4	0.129703	-1.57994	0.5	0.897	1
TAX1BP1	0.129982	-1.26232	0	0.302	1
GLRX	0.129982	-1.5717	0	0.302	1
SNRPE	0.129982	-1.22105	0	0.302	1
NFKBIA	0.130174	-1.7285	0.25	0.738	1
METTL2A	0.130186	0.997669	0.25	0.018	1
SMCHD1	0.130195	-1.32159	0	0.302	1
POLR3E	0.130297	1.00156	0.25	0.125	1
REEP5	0.130623	-1.20718	0	0.301	1
ANXA1	0.130737	1.18365	0.25	0.348	1
RASSF5	0.131267	-1.24892	0	0.3	1
CREBRF	0.131362	1.01341	0.25	0.119	1
DOK2	0.131482	-1.39259	0	0.3	1
PSMB2	0.131914	-1.2029	0	0.3	1
MDH2	0.13213	-1.21467	0	0.299	1
TUFM	0.13213	-1.19894	0	0.299	1
WDR1	0.132346	-1.20857	0	0.299	1
TTC39C	0.132563	-1.28766	0	0.299	1
RPL41	0.132573	0.647753	1	1	1
ACTR2	0.133215	-1.21622	0	0.298	1
TRBC2	0.133535	-0.972125	0.25	0.711	1
DEK	0.133652	-1.22781	0	0.298	1
ERGIC3	0.133652	-1.19457	0	0.298	1
COX14	0.133871	-1.21044	0	0.297	1
IGKC	0.134339	1.38869	0.75	0.581	1
UBE2D3	0.134504	-1.54548	0.25	0.717	1
SUPT4H1	0.134528	-1.21788	0	0.297	1
TMED9	0.134969	-1.20432	0	0.296	1
SLBP	0.135189	-1.24898	0	0.296	1
SH3KBP1	0.13541	-1.21772	0	0.296	1
CCR6	0.135631	-1.38573	0	0.296	1
FAM107B	0.135853	-1.25723	0	0.295	1
RHOC	0.136519	-1.3172	0	0.295	1
RHOF	0.137188	-1.23607	0	0.294	1
ARF4	0.137636	-1.19728	0	0.293	1
SEC11A	0.137636	-1.2054	0	0.293	1
G3BP1	0.137697	0.882468	0.25	0.156	1
ISCA1	0.13786	-1.21483	0	0.293	1
UBC	0.13866	-0.710634	0.5	0.898	1
MRPL51	0.13876	-1.20165	0	0.292	1
NUCB1	0.138857	0.736385	0.25	0.201	1
C1QBP	0.138986	-1.14615	0	0.292	1
CSNK1D	0.139054	0.82586	0.25	0.195	1
UBAC2	0.139069	0.949317	0.25	0.137	1
MIDN	0.139193	1.16623	0.25	0.101	1
SDF4	0.139212	-1.19153	0	0.292	1
GALNT6	0.139593	0.999628	0.25	0.015	1
MRPL20	0.139666	-1.19059	0	0.291	1
RTN4	0.139666	-1.18245	0	0.291	1
SLC3A2	0.140348	-1.23789	0	0.29	1
TMEM50B	0.140451	1.00896	0.25	0.123	1
MRPL33	0.140576	-1.19788	0	0.29	1
CAST	0.141034	-1.23814	0	0.29	1
LDHA	0.141172	-1.18142	0.25	0.726	1
ZC3HAV1	0.141722	-1.2885	0	0.289	1
EIF5A	0.142413	-1.24198	0	0.288	1
C1orf43	0.142644	-1.1454	0	0.288	1
THUMPD1	0.14308	0.985234	0.25	0.124	1
ROMO1	0.143572	-1.18785	0	0.287	1
TRAM1	0.144271	-1.15287	0	0.286	1
HLA-DPA1	0.144386	0.549126	0.25	0.342	1
TNIP1	0.144505	-1.19142	0	0.286	1
CCDC85B	0.144973	-1.20413	0	0.286	1
PPP4C	0.144973	-1.14754	0	0.286	1
RPL10	0.145428	0.718772	1	1	1
SNRPN	0.145914	-1.15845	0	0.285	1
METTL9	0.14615	-1.14075	0	0.284	1
SRI	0.14615	-1.17473	0	0.284	1
RHEB	0.146623	-1.15482	0	0.284	1
BUB3	0.14686	-1.1923	0	0.284	1
MRPS21	0.147097	-1.14334	0	0.283	1
SSBP1	0.147573	-1.14226	0	0.283	1
UGP2	0.148529	-1.24055	0	0.282	1
PSMC5	0.148768	-1.13643	0	0.282	1
MIR4435-2HG	0.148868	0.605194	0.25	0.357	1
POLR2J3	0.149008	-1.21216	0	0.281	1
AKAP13	0.149198	0.839746	0.5	0.387	1
ADRM1	0.149731	-1.13056	0	0.281	1
RELB	0.149731	-1.16708	0	0.281	1
LSM8	0.149972	-1.15836	0	0.28	1
MAF	0.149972	-1.32056	0	0.28	1
NFKB2	0.150214	-1.18937	0	0.28	1
PSAP	0.150698	-1.13367	0	0.28	1
SELPLG	0.150884	0.90064	0.25	0.147	1
TIMP1	0.150941	-1.29385	0	0.279	1
C20orf24	0.150941	-1.13197	0	0.279	1
MAX	0.151951	0.883289	0.25	0.154	1
SATB1	0.15216	-1.29676	0	0.278	1
NECAP2	0.152221	0.773081	0.25	0.188	1
NDUFAB1	0.15265	-1.11559	0	0.278	1
UQCRH	0.15362	0.939815	0.75	0.573	1
ECH1	0.154376	-1.14738	0	0.276	1
SRSF5	0.154376	-1.53698	0.25	0.703	1
FAM49B	0.154801	1.01284	0.5	0.349	1
MRPL57	0.154873	-1.17158	0	0.276	1
RILPL2	0.15537	-1.23688	0	0.275	1
RNF149	0.15562	-1.13881	0	0.275	1
EPSTI1	0.15587	-1.23123	0	0.275	1
TMEM219	0.15587	-1.12671	0	0.275	1
CDK5RAP2	0.155993	0.970433	0.25	0.024	1
KIAA1551	0.156344	0.914639	0.25	0.143	1
ARPP19	0.156621	-1.17162	0	0.274	1
CA5B	0.157223	0.987659	0.25	0.017	1
MYL12B	0.157382	-1.13498	0.25	0.715	1
RNF145	0.15788	-1.1326	0	0.273	1
CSNK1A1	0.158133	-1.14463	0	0.272	1
RALY	0.158386	-1.11916	0	0.272	1
PET100	0.15864	-1.13051	0	0.272	1
SOCS3	0.159403	-1.2951	0	0.271	1
FGFR1OP2	0.16017	-1.1181	0	0.27	1
IL2RA	0.16017	-1.97603	0	0.27	1
TMEM167A	0.16017	-1.15089	0	0.27	1
OASL	0.160385	1.29473	0.25	0.068	1
PPM1G	0.161454	-1.18809	0	0.269	1
MAF1	0.161712	-1.13242	0	0.269	1
BST2	0.162229	-1.17705	0	0.268	1
EMB	0.162229	-1.12599	0	0.268	1
NDUFA5	0.162488	-1.08283	0	0.268	1
PA2G4	0.162748	-1.1299	0	0.268	1
TRMT61A	0.163244	0.975786	0.25	0.022	1
ATP1A1	0.163268	-1.13523	0	0.267	1
LSM3	0.16405	-1.08495	0	0.267	1
POLR2F	0.164574	-1.07741	0	0.266	1
NAPA	0.164692	0.919436	0.25	0.143	1
TMC6	0.164955	0.837124	0.25	0.167	1
PTP4A2	0.165099	-1.10971	0	0.266	1
AC133644.2	0.165099	-1.68438	0	0.266	1
LIMS1	0.165626	-1.18926	0	0.265	1
SNX9	0.165626	-1.17265	0	0.265	1
SVIP	0.166856	0.782557	0.25	0.202	1
CSRNP1	0.167215	-1.1491	0	0.264	1
PNN	0.167235	0.827721	0.25	0.168	1
STAG3	0.167471	0.977345	0.25	0.021	1
EIF2S2	0.167481	-1.10101	0	0.264	1
SERPINB9	0.167481	-1.31405	0	0.264	1
CAMLG	0.168014	-1.09392	0	0.263	1
DNAJC8	0.168281	-1.11216	0	0.263	1
VAMP5	0.168281	-1.13734	0	0.263	1
TNFAIP8	0.168549	-1.12941	0	0.263	1
S100A11	0.169135	-0.443493	0.25	0.62	1
UBXN4	0.169623	-1.10158	0	0.262	1
CNIH1	0.169623	-1.17398	0	0.262	1
UBE2L6	0.169623	-1.11991	0	0.262	1
CHD1	0.169623	-1.1386	0	0.262	1
ZNF331	0.169924	0.587263	0.25	0.328	1
G2E3	0.170017	0.974226	0.25	0.021	1
FBXW4	0.170329	0.975265	0.25	0.021	1
SKAP1	0.170433	-1.12033	0	0.261	1
TCEA1	0.170433	-1.09306	0	0.261	1
MGAT4A	0.170433	-1.25461	0	0.261	1
UQCRC2	0.170704	-1.06299	0	0.261	1
ODC1	0.170704	-1.13204	0	0.261	1
TMEM160	0.170975	-1.09047	0	0.26	1
CLTA	0.171246	-1.04728	0	0.26	1
XAF1	0.17142	1.15121	0.25	0.08	1
ATG10	0.171443	0.968502	0.25	0.023	1
RAB2A	0.171518	-1.07667	0	0.26	1
CISD2	0.17179	-1.11875	0	0.26	1
SURF4	0.17179	-1.1094	0	0.26	1
SLA	0.17179	-1.17417	0	0.26	1
HSPH1	0.172063	-1.47031	0	0.259	1
SUMO3	0.172063	-1.09062	0	0.259	1
RPS19BP1	0.172336	-1.07069	0	0.259	1
TMEM185A	0.172997	0.969382	0.25	0.023	1
PRKAR1A	0.173982	-1.09813	0	0.258	1
TFF3	0.174257	-1.22439	0	0.257	1
ZFP36	0.174675	0.475496	0.5	0.719	1
MMS19	0.174742	0.974044	0.25	0.02	1
CDC42SE2	0.175603	0.56621	0.5	0.549	1
BCLAF1	0.175642	-1.09203	0	0.256	1
IDH2	0.17592	-1.08807	0	0.256	1
CCT3	0.176198	-1.04311	0	0.256	1
ZNF207	0.176505	0.619872	0.25	0.231	1
PSME1	0.17672	-0.852898	0.25	0.679	1
BTG3	0.177036	-1.21283	0	0.255	1
CCT4	0.177596	-1.0832	0	0.255	1
ANXA6	0.177877	-1.08145	0	0.254	1
TNIP2	0.177877	-1.08075	0	0.254	1
HLA-E	0.178061	-0.574887	0.5	0.868	1
NSA2	0.178158	-1.03885	0	0.254	1
SKIL	0.178319	0.872644	0.25	0.152	1
CCR7	0.17844	-1.43155	0	0.254	1
NFU1	0.178719	0.888539	0.25	0.15	1
LINC00493	0.179004	-1.05795	0	0.253	1
LSM5	0.179287	-1.08736	0	0.253	1
GABPB1-AS1	0.179434	1.13228	0.25	0.084	1
KRT8	0.17957	-1.07875	0	0.253	1
KRTCAP2	0.17957	-1.05451	0	0.253	1
H2AFY	0.180137	-1.04604	0	0.252	1
FBL	0.180422	-1.03996	0	0.252	1
LAMTOR1	0.180992	-1.05316	0	0.252	1
GTF2A2	0.180992	-1.03816	0	0.252	1
P2RY10	0.181277	-1.1062	0	0.251	1
NFE2L2	0.181277	-1.12191	0	0.251	1
UBE2A	0.181277	-1.02758	0	0.251	1
COG4	0.182281	0.961521	0.25	0.025	1
LINC-PINT	0.182424	-1.13085	0	0.25	1
NEDD8	0.182682	0.825431	0.5	0.478	1
CELF2	0.182711	-1.09108	0	0.25	1
RBMS1	0.182819	0.919786	0.25	0.14	1
TMCO1	0.182999	-1.02498	0	0.25	1
LUC7L3	0.18439	0.911569	0.25	0.143	1
IGLC2	0.184446	-1.23025	0	0.249	1
GABPB1	0.184736	-1.06611	0	0.248	1
ATP6V1G1	0.185153	-0.58983	0.25	0.635	1
RAB11A	0.185318	-1.02595	0	0.248	1
TALDO1	0.185318	-1.00979	0	0.248	1
FAM129A	0.18561	-1.14701	0	0.248	1
LSM1	0.18561	-1.017	0	0.248	1
BLOC1S2	0.186195	-1.02561	0	0.247	1
XIST	0.186488	-1.24547	0	0.247	1
NCR3	0.186758	1.25367	0.25	0.055	1
MYDGF	0.186781	-1.04448	0	0.247	1
C19orf24	0.187369	-1.04535	0	0.246	1
PPP1R18	0.187664	-1.07159	0	0.246	1
RBM17	0.187959	-1.05551	0	0.246	1
PABPC1	0.188338	-1.27973	0.5	0.859	1
PCSK7	0.18855	-1.07607	0	0.245	1
CYTH1	0.18887	0.653234	0.25	0.218	1
TTTY15	0.189448	0.959241	0.25	0.024	1
NKTR	0.189738	-1.06349	0	0.244	1
PSMA5	0.189738	-1.02511	0	0.244	1
MRI1	0.189959	0.965124	0.25	0.022	1
CMTM7	0.190036	-1.10023	0	0.244	1
EWSR1	0.190932	-1.00806	0	0.243	1
PERP	0.190932	-1.12363	0	0.243	1
TMED4	0.191141	0.82117	0.25	0.167	1
RPS12	0.191205	0.805366	1	0.997	1
TBC1D10C	0.191832	-1.03886	0	0.243	1
EIF4H	0.192133	-1.00078	0	0.242	1
CHCHD10	0.192435	-1.02384	0	0.242	1
HSPA9	0.192737	-1.01288	0	0.242	1
RTF1	0.193341	-1.00492	0	0.241	1
MEAF6	0.193341	-1.02247	0	0.241	1
EIF6	0.193644	-1.01715	0	0.241	1
PTP4A1	0.193644	-1.05453	0	0.241	1
PAK2	0.193948	-1.00587	0	0.241	1
OPTN	0.194252	-1.01351	0	0.241	1
TNFRSF14	0.194252	-1.0088	0	0.241	1
TMEM9B	0.194672	0.609643	0.25	0.23	1
PPP1R12A	0.194765	0.7637	0.25	0.184	1
CCNH	0.194861	-1.05652	0	0.24	1
PSMD7	0.194861	-1.01543	0	0.24	1
GNA15	0.195166	-1.09823	0	0.24	1
PIM2	0.195472	-1.19353	0	0.24	1
SLIRP	0.195778	-1.00488	0	0.239	1
ZNF160	0.196067	0.959392	0.25	0.023	1
CXCR6	0.196085	-1.31652	0	0.239	1
NHP2	0.196085	-1.00398	0	0.239	1
HNRNPUL1	0.196373	1.0131	0.5	0.245	1
IFITM1	0.196392	-1.13592	0	0.239	1
GTF3C1	0.196433	0.954835	0.25	0.025	1
EMC6	0.196699	-0.995558	0	0.239	1
CD55	0.196699	-1.11765	0	0.239	1
CD28	0.197315	-1.02175	0	0.238	1
TGFB1	0.197315	-1.05335	0	0.238	1
DDX18	0.197315	-1.01776	0	0.238	1
SELL	0.197624	-1.1928	0	0.238	1
CCDC167	0.197933	-1.08558	0	0.238	1
SSR3	0.197933	-1.00911	0	0.238	1
KDELR2	0.197933	-0.994996	0	0.238	1
HNRNPH1	0.198239	0.580012	0.25	0.323	1
ATP6AP2	0.198243	-0.995219	0	0.237	1
TATDN2	0.198244	0.957258	0.25	0.024	1
RNF181	0.198553	-1.01107	0	0.237	1
DUT	0.198863	-1.02892	0	0.237	1
NUCKS1	0.199174	-1.02339	0	0.237	1
GZMM	0.199174	-1.09795	0	0.237	1
NOL7	0.199174	-0.991547	0	0.237	1
FAM46C	0.199174	-1.06542	0	0.237	1
FAR1	0.199283	0.957729	0.25	0.023	1
HSCB	0.199338	0.952653	0.25	0.026	1
ADAR	0.199797	-0.985881	0	0.236	1
TPR	0.199797	-1.05791	0	0.236	1
DNAJC3	0.200336	0.953692	0.25	0.129	1
SSNA1	0.200422	-0.990392	0	0.236	1
XRCC5	0.200474	1.00597	0.5	0.248	1
GNB2	0.200735	-0.995627	0	0.235	1
C17orf89	0.201363	-0.989524	0	0.235	1
RNH1	0.201677	-0.969407	0	0.235	1
CCT8	0.201992	-0.979701	0	0.235	1
PHF20	0.202027	0.672876	0.25	0.211	1
S1PR4	0.202623	-1.05057	0	0.234	1
PXN	0.203163	0.946653	0.25	0.028	1
TMBIM4	0.203256	-1.00279	0	0.234	1
CKS2	0.203574	-1.01168	0	0.233	1
CTSB	0.203574	-0.987339	0	0.233	1
ITGB1	0.203891	-1.074	0	0.233	1
LRRC40	0.204467	0.946633	0.25	0.027	1
DHX36	0.20469	0.596269	0.25	0.253	1
PMVK	0.204847	-1.01028	0	0.232	1
SRSF9	0.204847	-0.979007	0	0.232	1
EIF4A3	0.204847	-1.00806	0	0.232	1
YWHAH	0.204847	-1.07723	0	0.232	1
ZNF880	0.204912	0.954692	0.25	0.023	1
ATRX	0.205486	-1.00958	0	0.232	1
PDE4D	0.205806	-1.01462	0	0.232	1
TRABD	0.205806	-0.970407	0	0.232	1
LSM4	0.206127	-0.97705	0	0.231	1
ETFB	0.206127	-0.964003	0	0.231	1
SNRPC	0.206127	-0.943494	0	0.231	1
GSTO1	0.206448	-0.976635	0	0.231	1
CCDC107	0.206448	-1.01926	0	0.231	1
IGHA1	0.20677	-1.39576	0	0.231	1
SSR4	0.206861	-0.564135	0.25	0.619	1
KTN1	0.207092	-0.969592	0	0.231	1
CAPG	0.207415	-1.23426	0	0.23	1
PDCD6	0.207415	-0.950489	0	0.23	1
HINT1	0.208005	-0.37344	0.5	0.842	1
PIN1	0.208061	-0.965677	0	0.23	1
TCP1	0.208061	-1.0102	0	0.23	1
SFT2D1	0.208385	-1.00396	0	0.23	1
DNAJB9	0.20871	-1.01721	0	0.229	1
SH2D1A	0.20936	-1.15799	0	0.229	1
MANF	0.20936	-0.998547	0	0.229	1
PRKCH	0.20936	-0.995212	0	0.229	1
TRNT1	0.209979	0.934786	0.25	0.031	1
CD5	0.210339	-0.991862	0	0.228	1
FAS	0.210666	-1.00664	0	0.228	1
LDLRAD4	0.210994	-1.176	0	0.228	1
KLF6	0.211088	-1.1882	0.5	0.867	1
UBA52	0.211167	-0.443762	0.75	0.976	1
MGEA5	0.211322	-0.995898	0	0.227	1
MIEN1	0.211322	-0.972201	0	0.227	1
PPHLN1	0.211651	-0.967265	0	0.227	1
HNRNPR	0.21198	-0.963685	0	0.227	1
COPS6	0.21198	-0.960482	0	0.227	1
ACP1	0.212309	-0.947378	0	0.227	1
ZCCHC2	0.212444	0.942681	0.25	0.028	1
NASP	0.21264	-0.977715	0	0.226	1
IMP3	0.213633	-0.96404	0	0.226	1
GMFG	0.214068	0.306609	0.5	0.676	1
MRPL47	0.214297	-0.945176	0	0.225	1
CLNS1A	0.214346	0.650727	0.25	0.22	1
ACTN4	0.214601	0.692706	0.25	0.204	1
RPS5	0.214606	-0.514429	0.75	0.978	1
SNRPD3	0.21463	-0.93652	0	0.225	1
DPY30	0.21463	-0.964585	0	0.225	1
SRSF10	0.21463	-0.962229	0	0.225	1
RASSF2	0.215461	0.935847	0.25	0.03	1
MAP3K14	0.215488	0.942517	0.25	0.028	1
KRT18	0.215631	-0.999344	0	0.224	1
LPXN	0.215631	-0.95499	0	0.224	1
C19orf70	0.216301	-0.963369	0	0.224	1
TXNDC17	0.216637	-0.974347	0	0.224	1
CXCL8	0.216637	-1.13397	0	0.224	1
IK	0.216973	-0.96207	0	0.223	1
ISG20	0.217435	-1.65021	0.25	0.649	1
SERF2	0.217607	0.690426	0.75	0.926	1
C7orf73	0.217647	-0.955724	0	0.223	1
RNF19A	0.217647	-1.01174	0	0.223	1
AUP1	0.217647	-0.973348	0	0.223	1
AKAP9	0.217985	-0.967297	0	0.223	1
MTHFD2	0.217985	-0.98976	0	0.223	1
COX17	0.218067	1.04222	0.5	0.318	1
LAMP1	0.218323	-0.918825	0	0.222	1
PSMA3	0.219001	-0.925218	0	0.222	1
DCTN3	0.21934	-0.924282	0	0.222	1
PMF1	0.21968	-0.937099	0	0.221	1
C12orf75	0.220021	-1.0594	0	0.221	1
IKZF1	0.220021	-0.931869	0	0.221	1
BTN3A3	0.220142	0.926411	0.25	0.032	1
HEXIM1	0.220362	-0.995603	0	0.221	1
VOPP1	0.220704	-0.964279	0	0.221	1
CDV3	0.220704	-0.974427	0	0.221	1
COG2	0.220755	0.939694	0.25	0.028	1
STUB1	0.221046	-0.942706	0	0.22	1
CLASP1	0.221359	0.935099	0.25	0.03	1
CTLA4	0.221388	-1.13151	0	0.22	1
ATP5G1	0.221388	-0.962607	0	0.22	1
RAD23A	0.221731	-0.929512	0	0.22	1
SH3GLB1	0.222075	-0.95482	0	0.22	1
VASP	0.222075	-0.947012	0	0.22	1
POLR3GL	0.222419	-0.941334	0	0.219	1
RP11-347P5.1	0.222763	-1.05709	0	0.219	1
GSDMD	0.223108	-0.90374	0	0.219	1
ZC3H4	0.22311	0.941919	0.25	0.026	1
CD82	0.224493	-0.959569	0	0.218	1
AKIRIN1	0.224602	0.645213	0.25	0.216	1
RBM19	0.225017	0.935689	0.25	0.029	1
AKIRIN2	0.225188	-1.00002	0	0.217	1
S100PBP	0.226004	0.934125	0.25	0.029	1
PDZD8	0.226061	0.930833	0.25	0.031	1
GABARAPL1	0.226235	-1.01455	0	0.217	1
GATA3	0.226235	-1.12416	0	0.217	1
DCXR	0.226585	-0.966813	0	0.216	1
WSB1	0.226594	0.994342	0.5	0.336	1
PFKFB3	0.226936	-0.999484	0	0.216	1
NR1H2	0.227638	-0.91435	0	0.216	1
CLDN4	0.227638	-0.94683	0	0.216	1
GADD45A	0.227638	-1.2434	0	0.216	1
COMMD7	0.22799	-0.928204	0	0.215	1
SRSF6	0.228343	-0.957172	0	0.215	1
CNN2	0.228343	-0.935116	0	0.215	1
CDKN1B	0.229049	-0.971361	0	0.215	1
SIGIRR	0.230113	-0.92043	0	0.214	1
DDX17	0.230458	0.687388	0.25	0.202	1
NAA50	0.230468	-0.982269	0	0.214	1
CMTM3	0.230824	-0.934653	0	0.214	1
CCND2	0.230824	-0.987119	0	0.214	1
ARHGEF1	0.230824	-0.909994	0	0.214	1
XBP1	0.231181	-0.952605	0	0.213	1
RAB11FIP1	0.231181	-0.985579	0	0.213	1
FAU	0.231411	0.574417	1	0.984	1
SLC37A3	0.231511	0.915607	0.25	0.035	1
RAB1A	0.231538	-0.916974	0	0.213	1
CTNNB1	0.231538	-1.03153	0	0.213	1
NDUFAF3	0.231538	-0.944916	0	0.213	1
DDX46	0.231721	0.508393	0.25	0.261	1
DSTN	0.231895	-0.904528	0	0.213	1
FLNA	0.232253	-0.951345	0	0.213	1
ANP32E	0.232253	-0.931747	0	0.213	1
LRRC75A	0.232723	0.934778	0.25	0.025	1
UFD1L	0.232971	-0.889468	0	0.212	1
LAMTOR2	0.233331	-0.921014	0	0.212	1
EPC2	0.233596	0.933545	0.25	0.028	1
NUTF2	0.233691	-0.872136	0	0.212	1
IGHG4	0.233691	-1.00372	0	0.212	1
ZNF506	0.233823	0.929067	0.25	0.03	1
AEN	0.233853	0.93016	0.25	0.03	1
GART	0.233859	0.910568	0.25	0.036	1
NSMAF	0.234155	0.920306	0.25	0.034	1
MRPL52	0.234413	-0.900975	0	0.211	1
PTTG1	0.234413	-0.997963	0	0.211	1
EIF5B	0.235179	0.615851	0.25	0.243	1
OCIAD1	0.235863	-0.903742	0	0.21	1
TMEM127	0.236126	0.913947	0.25	0.035	1
CCDC59	0.236591	-0.890158	0	0.21	1
CCT6A	0.236956	-0.902723	0	0.209	1
NSMCE3	0.236956	-0.920567	0	0.209	1
IRS2	0.237321	-0.974384	0	0.209	1
YPEL5	0.237637	-1.59735	0.25	0.643	1
TOP1	0.237687	-0.889419	0	0.209	1
UBIAD1	0.23796	0.921271	0.25	0.033	1
UBE2K	0.238053	-0.898429	0	0.209	1
MED7	0.238119	0.920192	0.25	0.033	1
GRB2	0.23842	-0.901713	0	0.208	1
OTUB1	0.23842	-0.902192	0	0.208	1
APH1A	0.238788	-0.873903	0	0.208	1
RPA3	0.238788	-0.906408	0	0.208	1
RNMT	0.238788	-0.911937	0	0.208	1
TOB1	0.239156	-0.955731	0	0.208	1
ALG13	0.239156	-0.907508	0	0.208	1
TMEM243	0.239524	-0.890635	0	0.208	1
WBSCR22	0.239524	-0.868393	0	0.208	1
RER1	0.239893	-0.873522	0	0.207	1
MORF4L1	0.240106	-0.33733	0.25	0.551	1
LSM14A	0.240263	-0.88125	0	0.207	1
2025-09-07	0.240328	0.810938	0.5	0.415	1
BCL7B	0.241004	-0.87311	0	0.207	1
ORMDL1	0.241004	-0.904831	0	0.207	1
ARL5A	0.241375	-0.886888	0	0.206	1
DNAJC15	0.241747	-0.875186	0	0.206	1
NAA10	0.241747	-0.873347	0	0.206	1
NAP1L4	0.241747	-0.908487	0	0.206	1
TMEM147	0.241747	-0.861755	0	0.206	1
VIMP	0.241747	-0.906541	0	0.206	1
YME1L1	0.242865	-0.920745	0	0.205	1
MRPL14	0.243239	-0.862861	0	0.205	1
AQP3	0.243239	-0.95726	0	0.205	1
PHB	0.243614	-0.857791	0	0.205	1
C16orf13	0.243614	-0.911807	0	0.205	1
CRNKL1	0.243808	0.901459	0.25	0.039	1
NME3	0.244364	-0.887717	0	0.204	1
LYST	0.24474	-0.921299	0	0.204	1
MTCH1	0.24474	-0.872212	0	0.204	1
H2AFJ	0.245117	-0.92006	0	0.204	1
ZNF264	0.245204	0.912179	0.25	0.035	1
PSMC3	0.245494	-0.849764	0	0.204	1
GZMA	0.245494	-1.7516	0	0.204	1
HAX1	0.245494	-0.87268	0	0.204	1
LUZP1	0.245991	0.887267	0.25	0.143	1
HSD17B10	0.246629	-0.853037	0	0.203	1
NFKB1	0.24694	0.815806	0.25	0.164	1
NUDT4	0.247388	-0.89313	0	0.203	1
ARHGAP9	0.247768	-0.89001	0	0.202	1
SOCS1	0.248149	-0.978472	0	0.202	1
DUSP16	0.248149	-0.917238	0	0.202	1
WASF2	0.248149	-0.855579	0	0.202	1
RNASEH2C	0.248531	-0.869669	0	0.202	1
INSIG1	0.248913	-0.953437	0	0.202	1
PDCD5	0.248913	-0.859105	0	0.202	1
POLR2G	0.250063	-0.845988	0	0.201	1
PGLS	0.250063	-0.837432	0	0.201	1
SNRNP70	0.250447	-0.855502	0	0.201	1
ADI1	0.250832	-0.880171	0	0.2	1
PRPF40A	0.250832	-0.869593	0	0.2	1
RPS7	0.251008	0.972105	1	0.989	1
MDH1	0.251217	-0.838052	0	0.2	1
HADHA	0.251603	-0.840101	0	0.2	1
CD58	0.251603	-0.89519	0	0.2	1
ATOX1	0.252377	-0.917355	0	0.199	1
PTPN2	0.252377	-0.861286	0	0.199	1
POLE4	0.252764	-0.902841	0	0.199	1
LRP10	0.252764	-0.860551	0	0.199	1
RPN2	0.252764	-0.850211	0	0.199	1
MORF4L2	0.253153	-0.845157	0	0.199	1
NXT1	0.253542	-0.86294	0	0.199	1
TRAPPC6A	0.253931	-0.852216	0	0.198	1
TMEM14C	0.253931	-0.854512	0	0.198	1
CCSER2	0.254321	-0.880048	0	0.198	1
XRN2	0.254321	-0.825641	0	0.198	1
ITGB3BP	0.254485	0.917303	0.25	0.032	1
SRRM2	0.254953	0.3832	0.25	0.299	1
RPL19	0.255022	0.635834	1	0.997	1
MRPS34	0.255102	-0.852132	0	0.198	1
DR1	0.255102	-0.86052	0	0.198	1
RTFDC1	0.255102	-0.853675	0	0.198	1
SESN3	0.255447	1.02795	0.25	0.105	1
MRPL18	0.255494	-1.02896	0	0.197	1
FDX1	0.255494	-0.865424	0	0.197	1
KDM6B	0.255494	-0.924122	0	0.197	1
SDHC	0.255494	-0.822354	0	0.197	1
TRAC	0.255502	-1.01173	0.5	0.854	1
ATPAF2	0.255852	0.89765	0.25	0.039	1
ACP5	0.255886	-1.06212	0	0.197	1
SIAH2	0.255886	-0.89062	0	0.197	1
RPL24	0.256082	0.51096	1	0.978	1
ETHE1	0.256279	-0.847518	0	0.197	1
CD4	0.256279	-0.861227	0	0.197	1
PKNOX1	0.256643	0.903936	0.25	0.036	1
BHLHE40	0.256672	-0.894751	0	0.197	1
TMED10	0.256927	0.928223	0.5	0.267	1
SYNGR2	0.257066	-0.943089	0	0.196	1
TSPYL1	0.257066	-0.919106	0	0.196	1
SDF2L1	0.257066	-0.904076	0	0.196	1
ELOF1	0.257066	-0.846033	0	0.196	1
RCAN3	0.257461	-0.877816	0	0.196	1
ZNF90	0.257461	-0.844418	0	0.196	1
GNAI3	0.257461	-0.84135	0	0.196	1
MOB4	0.257461	-0.86126	0	0.196	1
CTSA	0.257856	-0.878932	0	0.196	1
PCMT1	0.257856	-0.846638	0	0.196	1
TMEM248	0.257856	-0.850861	0	0.196	1
ABHD14B	0.258252	-0.832545	0	0.196	1
AHSA1	0.258252	-0.908242	0	0.196	1
SNRNP48	0.258429	0.904828	0.25	0.036	1
DYNLT1	0.258648	-0.888228	0	0.195	1
CCDC109B	0.259045	-0.844962	0	0.195	1
RPL23	0.259287	-0.912794	0.75	0.941	1
FKBP2	0.260239	-0.851346	0	0.194	1
RASGRP1	0.260638	-0.890546	0	0.194	1
IL10RA	0.260638	-0.900809	0	0.194	1
CAPN2	0.261037	-0.849189	0	0.194	1
PNRC2	0.261037	-0.8588	0	0.194	1
EMC4	0.261438	-0.823144	0	0.194	1
CDKN1A	0.261839	-0.924603	0	0.194	1
HPRT1	0.26224	-0.854289	0	0.193	1
TSPYL2	0.26224	-0.978153	0	0.193	1
FAAP20	0.26224	-0.824842	0	0.193	1
SLC30A9	0.262478	0.909345	0.25	0.034	1
TPM3	0.262543	-0.281777	0.25	0.527	1
TBC1D4	0.262642	-0.983126	0	0.193	1
CCT7	0.263045	-0.810881	0	0.193	1
IQGAP1	0.263135	0.97573	0.5	0.243	1
RNF139	0.263482	0.658871	0.25	0.206	1
SCO1	0.263582	0.90525	0.25	0.035	1
CDK2AP2	0.263852	-0.868239	0	0.192	1
MED13L	0.264059	0.909765	0.25	0.033	1
EIF2S3	0.264539	0.616575	0.25	0.219	1
NAA38	0.264661	-0.833265	0	0.192	1
RPL28	0.264996	0.628511	1	0.999	1
MYCBP2	0.265067	-0.842284	0	0.192	1
RPL7L1	0.265134	0.682797	0.25	0.198	1
M6PR	0.26588	-0.818335	0	0.191	1
RBCK1	0.26588	-0.826869	0	0.191	1
MYLIP	0.266166	0.805826	0.25	0.162	1
TMEM256	0.266695	-0.834784	0	0.191	1
DERL1	0.266695	-0.819422	0	0.191	1
NDUFS8	0.266723	0.406556	0.25	0.29	1
MRPS7	0.267104	-0.825182	0	0.19	1
RNF125	0.267104	-0.883367	0	0.19	1
GGNBP2	0.267513	-0.826561	0	0.19	1
CYTH3	0.267804	0.902173	0.25	0.035	1
JAML	0.267819	0.840058	0.25	0.17	1
HP1BP3	0.267923	-0.848314	0	0.19	1
SAR1A	0.267923	-0.814674	0	0.19	1
TXNL1	0.267923	-0.806281	0	0.19	1
PRELID3B	0.268333	-0.814441	0	0.19	1
GOLGA7	0.268333	-0.828777	0	0.19	1
OXA1L	0.268333	-0.804562	0	0.19	1
NQO1	0.268575	0.895154	0.25	0.038	1
DBNL	0.268744	-0.816909	0	0.189	1
ERP44	0.268744	-0.811112	0	0.189	1
ATF4	0.268912	0.281899	0.25	0.345	1
NT5C3A	0.269155	-0.865723	0	0.189	1
C10orf54	0.269568	-0.879835	0	0.189	1
ILF3	0.269568	-0.837796	0	0.189	1
ICAM2	0.269568	-0.905635	0	0.189	1
ANKRD11	0.26998	-0.874856	0	0.189	1
PUF60	0.26998	-0.802109	0	0.189	1
RBM23	0.26998	-0.837489	0	0.189	1
SRSF8	0.26998	-0.830043	0	0.189	1
METTL16	0.270408	0.891855	0.25	0.039	1
DEF6	0.270808	-0.825792	0	0.188	1
CCND3	0.271222	-0.845544	0	0.188	1
NANS	0.271638	-0.853105	0	0.188	1
DCTN6	0.271638	-0.841904	0	0.188	1
LSM2	0.271638	-0.833325	0	0.188	1
CWC15	0.272887	-0.805714	0	0.187	1
MT1X	0.272887	-1.04063	0	0.187	1
VCP	0.272887	-0.817129	0	0.187	1
SNHG7	0.273305	-0.837336	0	0.187	1
SAFB2	0.273723	-0.83143	0	0.186	1
PTGER4	0.274142	-0.884796	0	0.186	1
GIMAP7	0.274981	-0.934443	0	0.186	1
PPP1R11	0.274981	-0.807801	0	0.186	1
BRD2	0.275454	0.485709	0.25	0.278	1
PLEKHB2	0.275824	-0.816936	0	0.185	1
WDR74	0.275824	-0.887648	0	0.185	1
PTBP1	0.275824	-0.807005	0	0.185	1
2025-09-02	0.275824	-0.798621	0	0.185	1
DNAJA2	0.276246	-0.791497	0	0.185	1
TRAPPC3	0.276246	-0.783558	0	0.185	1
BCL11B	0.277091	-0.831689	0	0.184	1
FAM111A	0.277209	0.896472	0.25	0.037	1
STX11	0.277515	-0.840941	0	0.184	1
OSTF1	0.277902	0.952825	0.5	0.34	1
PITHD1	0.27794	-0.800017	0	0.184	1
PARP1	0.278365	-0.806808	0	0.184	1
FABP5	0.278365	-1.01153	0	0.184	1
MAGEH1	0.278365	-1.39103	0	0.184	1
NDUFB6	0.278365	-0.797321	0	0.184	1
TMEM165	0.278791	-0.807776	0	0.184	1
PSMG2	0.278791	-0.780819	0	0.184	1
POLR1E	0.279625	0.870497	0.25	0.045	1
TGIF1	0.279644	-0.864293	0	0.183	1
HLA-DRB5	0.280072	-1.01892	0	0.183	1
HSBP1	0.280072	-0.798813	0	0.183	1
EAPP	0.2805	-0.817703	0	0.183	1
ALKBH5	0.2805	-0.794181	0	0.183	1
GRAMD1A	0.280929	-0.819195	0	0.182	1
FOXP3	0.281358	-0.998962	0	0.182	1
DUSP10	0.281358	-0.880783	0	0.182	1
NFKBIZ	0.281358	-0.868156	0	0.182	1
YTHDF2	0.281788	-0.766372	0	0.182	1
TIMM13	0.281788	-0.800928	0	0.182	1
RAB27A	0.281788	-0.814806	0	0.182	1
ITGB1BP1	0.281788	-0.791973	0	0.182	1
HTATIP2	0.282219	-0.896887	0	0.182	1
AUTS2	0.282242	0.899684	0.25	0.033	1
HNRNPC	0.282465	-0.535199	0.25	0.58	1
PSMD13	0.282651	-0.774557	0	0.181	1
MYO1G	0.282651	-0.801573	0	0.181	1
BBX	0.282651	-0.801862	0	0.181	1
ROCK1	0.282831	0.474277	0.25	0.263	1
RAB9A	0.283083	-0.871826	0	0.181	1
GPR65	0.283515	-0.886248	0	0.181	1
FMNL1	0.283539	0.414219	0.25	0.302	1
TBCC	0.283949	-0.83975	0	0.181	1
RPL27A	0.284282	-0.701207	1	0.996	1
TAF1D	0.28432	0.520588	0.25	0.25	1
SERTAD1	0.284383	-0.855882	0	0.18	1
RAB18	0.284383	-0.765353	0	0.18	1
TXNDC12	0.284383	-0.771932	0	0.18	1
TRA2A	0.284406	0.652605	0.25	0.207	1
APBB1IP	0.284817	-0.815995	0	0.18	1
ENO1	0.284885	0.706987	0.5	0.657	1
MVP	0.285253	-0.770162	0	0.18	1
PRMT2	0.285253	-0.795065	0	0.18	1
KLF2	0.285689	-0.960287	0	0.18	1
LBH	0.286125	-0.832347	0	0.179	1
B4GALT1	0.286125	-0.937188	0	0.179	1
PTPN1	0.286125	-0.80099	0	0.179	1
IAH1	0.286563	-0.789663	0	0.179	1
SLC7A5	0.286563	-0.866449	0	0.179	1
SMS	0.286563	-0.814137	0	0.179	1
SLC38A2	0.287	-0.806319	0	0.179	1
ZNF292	0.287	-0.837325	0	0.179	1
MESDC2	0.287	-0.787609	0	0.179	1
ANXA5	0.287273	0.477803	0.25	0.262	1
ALKBH7	0.287439	-0.758998	0	0.179	1
SEC14L1	0.287439	-0.845048	0	0.179	1
ACADVL	0.287439	-0.791934	0	0.179	1
MRPL23	0.287878	-0.777412	0	0.178	1
MAP2K3	0.287878	-0.797341	0	0.178	1
ARPC5L	0.287878	-0.784862	0	0.178	1
ISG15	0.288302	-0.526591	0.25	0.564	1
METAP2	0.288318	-0.776394	0	0.178	1
SRSF2	0.288571	-1.2741	0.25	0.626	1
AP3S1	0.288758	-0.789155	0	0.178	1
BAG1	0.288758	-0.773271	0	0.178	1
TTC3	0.288758	-0.800984	0	0.178	1
POLR2C	0.288758	-0.772487	0	0.178	1
SRSF4	0.2892	-0.781447	0	0.178	1
ZNHIT3	0.2892	-0.748936	0	0.178	1
SLK	0.289513	0.892777	0.25	0.036	1
SART3	0.289634	0.883576	0.25	0.04	1
RAB5A	0.289641	-0.81008	0	0.177	1
C6orf62	0.289641	-0.821404	0	0.177	1
WAC	0.290084	-0.770646	0	0.177	1
THOC7	0.290084	-0.766867	0	0.177	1
CYLD	0.290545	0.479435	0.25	0.259	1
WAS	0.290971	-0.766198	0	0.177	1
EIF2A	0.29186	-0.745541	0	0.176	1
YY1	0.29186	-0.779441	0	0.176	1
MED25	0.292061	0.884984	0.25	0.039	1
YWHAE	0.2921	0.432469	0.25	0.275	1
OPA1	0.292121	0.885132	0.25	0.039	1
SNX17	0.292306	-0.746282	0	0.176	1
BIRC2	0.292752	-0.808343	0	0.176	1
LGALS1	0.292887	0.30848	0.25	0.422	1
RAB10	0.2932	-0.775112	0	0.175	1
RABGAP1L	0.2932	-0.807183	0	0.175	1
PPP1R7	0.2932	-0.754699	0	0.175	1
MMADHC	0.2932	-0.767199	0	0.175	1
HNRNPLL	0.293647	-0.82195	0	0.175	1
CNPY2	0.293647	-0.777068	0	0.175	1
SNF8	0.294096	-0.750106	0	0.175	1
POLR2I	0.294096	-0.785188	0	0.175	1
TIMM8B	0.294096	-0.754615	0	0.175	1
CLPP	0.294545	-0.770171	0	0.175	1
ARL2BP	0.294995	-0.766457	0	0.174	1
SPG21	0.294995	-0.747557	0	0.174	1
OCEL1	0.295103	0.880447	0.25	0.04	1
TM2D3	0.295445	-0.780372	0	0.174	1
SRP9	0.295883	0.362233	0.25	0.298	1
PHB2	0.295896	-0.732217	0	0.174	1
GTF2B	0.295896	-0.777152	0	0.174	1
CASP1	0.296348	-0.827927	0	0.174	1
EIF4E	0.296348	-0.785041	0	0.174	1
AGFG1	0.29655	0.880607	0.25	0.041	1
DGCR6L	0.2968	-0.76382	0	0.173	1
COPZ1	0.2968	-0.749797	0	0.173	1
KDM5B	0.297139	0.873712	0.25	0.042	1
RPS4Y1	0.297432	0.955727	0.5	0.333	1
WBP11	0.297707	-0.746581	0	0.173	1
MARCKSL1	0.297707	-0.827168	0	0.173	1
FDPS	0.298162	-0.745932	0	0.173	1
GCHFR	0.298162	-0.831017	0	0.173	1
PRDM2	0.298162	-0.813341	0	0.173	1
WNK1	0.298162	-0.812614	0	0.173	1
TRAPPC2L	0.298162	-0.760235	0	0.173	1
KLHL20	0.298263	0.875232	0.25	0.041	1
HMGA1	0.298617	-0.778444	0	0.173	1
TAOK3	0.298617	-0.753652	0	0.173	1
MIAT	0.299073	-0.856612	0	0.172	1
MKRN1	0.299073	-0.747893	0	0.172	1
IRF7	0.29953	-0.818345	0	0.172	1
ANKRD44	0.29953	-0.762796	0	0.172	1
ABCF1	0.29953	-0.726225	0	0.172	1
SNHG15	0.29953	-0.783871	0	0.172	1
CHMP4B	0.299987	-0.746973	0	0.172	1
NSMCE1	0.299987	-0.745777	0	0.172	1
TLK1	0.299987	-0.812462	0	0.172	1
CIB1	0.300021	-0.661987	0.25	0.596	1
PSD4	0.300808	0.871257	0.25	0.044	1
HOXB2	0.300903	-0.869625	0	0.171	1
IARS2	0.30118	0.874773	0.25	0.042	1
FTL	0.301457	-0.412325	0.75	0.966	1
FNBP4	0.301823	-0.765512	0	0.171	1
PYCARD	0.301823	-0.761571	0	0.171	1
WAC-AS1	0.302226	0.869747	0.25	0.043	1
SNRNP200	0.302283	-0.76641	0	0.171	1
PFDN4	0.302283	-0.743079	0	0.171	1
PIK3R1	0.302745	-0.845436	0	0.17	1
DNAJB11	0.302745	-0.74261	0	0.17	1
LINC01420	0.302745	-0.775771	0	0.17	1
EFHD2	0.303207	-0.788328	0	0.17	1
CYC1	0.303207	-0.760282	0	0.17	1
SAR1B	0.303207	-0.758616	0	0.17	1
HNRNPAB	0.303207	-0.741586	0	0.17	1
KPNA2	0.30367	-0.794482	0	0.17	1
IL12RB1	0.30367	-0.747835	0	0.17	1
ADGRE5	0.303676	0.593469	0.25	0.221	1
SRP14	0.303824	-0.464074	0.5	0.818	1
DAP3	0.304597	-0.730211	0	0.169	1
PSMB10	0.304597	-0.726289	0	0.169	1
RPL35	0.305048	0.463946	1	0.984	1
SSR1	0.305062	-0.745659	0	0.169	1
TRADD	0.305062	-0.752737	0	0.169	1
UBALD2	0.305062	-0.753426	0	0.169	1
STARD7	0.305062	-0.771489	0	0.169	1
PSMA3-AS1	0.305539	0.552966	0.25	0.235	1
TCEAL4	0.305835	0.880516	0.25	0.038	1
TAF9	0.305994	-0.724191	0	0.169	1
TMIGD2	0.306059	1.09872	0.25	0.08	1
KARS	0.307397	-0.724772	0	0.168	1
PAFAH1B1	0.307397	-0.743857	0	0.168	1
EHD1	0.307866	-0.734025	0	0.168	1
AKNA	0.307866	-0.763188	0	0.168	1
PHLDA2	0.307866	-0.838224	0	0.168	1
DDX24	0.308267	-0.297894	0.25	0.516	1
FAM195B	0.308336	-0.748438	0	0.167	1
ATP6V0D1	0.308806	-0.733744	0	0.167	1
PQBP1	0.308806	-0.721605	0	0.167	1
FABP1	0.309277	-0.882868	0	0.167	1
FKBP11	0.310222	-0.769291	0	0.166	1
STAU1	0.310222	-0.745947	0	0.166	1
RPL32	0.31045	0.55595	1	0.999	1
ARCN1	0.310658	0.846947	0.25	0.051	1
SC5D	0.310695	-0.792865	0	0.166	1
NUDT5	0.310695	-0.727134	0	0.166	1
RAB11B	0.310695	-0.732629	0	0.166	1
HMHA1	0.310695	-0.724138	0	0.166	1
TRAF1	0.310695	-0.797487	0	0.166	1
CHMP5	0.311644	-0.739981	0	0.166	1
SSR2	0.312309	-0.474077	0.25	0.555	1
IL2RG	0.312348	-0.815106	0.25	0.61	1
KDSR	0.312596	-0.753225	0	0.165	1
SDF2	0.312596	-0.743147	0	0.165	1
ABT1	0.312596	-0.735895	0	0.165	1
FOXK1	0.313036	0.862702	0.25	0.045	1
ZNRD1	0.313073	-0.734664	0	0.165	1
ABI1	0.313073	-0.741184	0	0.165	1
DPM1	0.313073	-0.727151	0	0.165	1
ATF6B	0.313073	-0.722877	0	0.165	1
RBM25	0.313324	0.390408	0.25	0.286	1
FOSL2	0.313784	0.663506	0.25	0.198	1
FBXO7	0.314029	-0.718658	0	0.164	1
TNFRSF9	0.314029	-1.09485	0	0.164	1
FBXW5	0.314029	-0.722458	0	0.164	1
TOX4	0.314508	-0.733245	0	0.164	1
STOML2	0.314508	-0.694298	0	0.164	1
HMGN3	0.314988	-0.747909	0	0.164	1
LSM10	0.314988	-0.727494	0	0.164	1
SLC25A26	0.314988	-0.75807	0	0.164	1
MAT2B	0.314988	-0.752268	0	0.164	1
TIMM17A	0.314988	-0.712262	0	0.164	1
AIMP1	0.314988	-0.733167	0	0.164	1
TRAPPC4	0.315468	-0.746582	0	0.164	1
IVNS1ABP	0.315468	-0.742605	0	0.164	1
TRAF3IP3	0.31595	-0.739921	0	0.163	1
GBP5	0.31595	-0.838188	0	0.163	1
NENF	0.31595	-0.736122	0	0.163	1
MRPL34	0.316432	-0.692999	0	0.163	1
SRA1	0.316432	-0.729319	0	0.163	1
GNB1	0.316432	-0.709074	0	0.163	1
PABPC4	0.316432	-0.696085	0	0.163	1
SEC61B	0.316562	-0.521719	0.25	0.563	1
RERE	0.316732	0.864603	0.25	0.043	1
ASNA1	0.316914	-0.71175	0	0.163	1
PAG1	0.316914	-0.752654	0	0.163	1
SLC25A39	0.316914	-0.709277	0	0.163	1
IFITM3	0.316914	-0.743624	0	0.163	1
BIN1	0.316914	-0.694079	0	0.163	1
UFM1	0.316914	-0.721879	0	0.163	1
MRPL32	0.317398	-0.733484	0	0.163	1
NDUFB2	0.317437	0.636921	0.5	0.523	1
SQRDL	0.317882	-0.709177	0	0.163	1
FAM50A	0.317882	-0.715122	0	0.163	1
IGHG3	0.317882	-0.776052	0	0.163	1
CHD2	0.318367	-0.742447	0	0.162	1
MAST4	0.318367	-0.790389	0	0.162	1
TACC1	0.318853	-0.742008	0	0.162	1
NUDT21	0.318853	-0.715607	0	0.162	1
TMEM107	0.319665	0.866807	0.25	0.041	1
ZDHHC12	0.319826	-0.707334	0	0.162	1
HNRNPD	0.319826	-0.696161	0	0.162	1
CGGBP1	0.319826	-0.732745	0	0.162	1
NME1	0.320314	-0.7279	0	0.161	1
RSF1	0.320314	-0.722712	0	0.161	1
SMIM12	0.320314	-0.711773	0	0.161	1
HIF1A	0.320803	-0.720351	0	0.161	1
MRPL55	0.320803	-0.723013	0	0.161	1
TSC22D4	0.321292	-0.726547	0	0.161	1
ITSN2	0.321783	-0.725678	0	0.161	1
RASAL3	0.321783	-0.713836	0	0.161	1
CTD-3252C9.4	0.321783	-0.847451	0	0.161	1
CCL3	0.321783	-0.789137	0	0.161	1
FAM103A1	0.321783	-0.699061	0	0.161	1
FAM162A	0.322274	-0.703748	0	0.16	1
STX5	0.322274	-0.709687	0	0.16	1
CHMP2B	0.322765	-0.724448	0	0.16	1
EMC3	0.322765	-0.6919	0	0.16	1
LAIR2	0.322765	-1.04613	0	0.16	1
CEBPB	0.323258	-0.759511	0	0.16	1
MPG	0.323258	-0.701022	0	0.16	1
CXCL3	0.323751	-0.776344	0	0.16	1
VKORC1	0.323751	-0.698901	0	0.16	1
NRBP1	0.324245	-0.688085	0	0.159	1
SPPL2A	0.324245	-0.732156	0	0.159	1
FIBP	0.324739	-0.690419	0	0.159	1
TTC19	0.325235	-0.710796	0	0.159	1
CYB5B	0.325235	-0.728086	0	0.159	1
KRAS	0.325731	-0.739477	0	0.159	1
BTN3A2	0.325731	-0.72371	0	0.159	1
LSM6	0.325731	-0.682931	0	0.159	1
PDCD10	0.325731	-0.696908	0	0.159	1
PTRHD1	0.325731	-0.710168	0	0.159	1
YTHDC1	0.325731	-0.716235	0	0.159	1
SH2D3A	0.326059	0.866434	0.25	0.04	1
MBP	0.326228	-0.766862	0	0.158	1
PDCD2	0.326228	-0.69779	0	0.158	1
NUDCD3	0.326473	0.854414	0.25	0.046	1
SELM	0.326726	-0.759058	0	0.158	1
TRPM7	0.327602	0.86151	0.25	0.043	1
UQCRC1	0.328224	-0.691692	0	0.157	1
SPN	0.328224	-0.700268	0	0.157	1
IDH3G	0.328724	-0.669133	0	0.157	1
FUNDC2	0.329226	-0.698422	0	0.157	1
PCNP	0.329553	0.82146	0.5	0.298	1
ZAP70	0.329728	-0.693008	0	0.157	1
SPTAN1	0.329728	-0.705597	0	0.157	1
PSMF1	0.329728	-0.672206	0	0.157	1
TMEM208	0.329728	-0.689945	0	0.157	1
PSENEN	0.329728	-0.697061	0	0.157	1
VDAC3	0.330231	-0.68292	0	0.156	1
HSD17B11	0.33124	-0.688517	0	0.156	1
NDUFV1	0.33124	-0.672397	0	0.156	1
TXN2	0.33124	-0.691912	0	0.156	1
C11orf73	0.331745	-0.689772	0	0.156	1
TMEM59	0.33196	-0.39991	0.25	0.532	1
SPSB3	0.332252	-0.694669	0	0.155	1
NDUFA10	0.332759	-0.690834	0	0.155	1
RCN2	0.332759	-0.679553	0	0.155	1
AIP	0.332759	-0.690393	0	0.155	1
LAYN	0.332759	-0.909791	0	0.155	1
BTF3L4	0.333266	-0.687297	0	0.155	1
PPP1R15A	0.333483	-0.739703	0.25	0.592	1
CHST11	0.333775	-0.708605	0	0.155	1
CHORDC1	0.333775	-0.757162	0	0.155	1
SON	0.334021	-0.361686	0.25	0.521	1
EFTUD2	0.334111	0.858293	0.25	0.043	1
DNTTIP2	0.334284	-0.701455	0	0.154	1
SHKBP1	0.334284	-0.671573	0	0.154	1
RALA	0.334794	-0.711827	0	0.154	1
TRIM22	0.335305	-0.739101	0	0.154	1
BRD4	0.335817	-0.701784	0	0.154	1
UXS1	0.335817	-0.720084	0	0.154	1
ANAPC5	0.335817	-0.699581	0	0.154	1
ATP6V1E1	0.336329	-0.68759	0	0.153	1
CNOT7	0.336329	-0.689006	0	0.153	1
LLPH	0.336329	-0.689979	0	0.153	1
USP36	0.336329	-0.719599	0	0.153	1
HNRNPH2	0.336329	-0.686858	0	0.153	1
OSBPL8	0.336843	-0.67906	0	0.153	1
WDR33	0.336843	-0.684399	0	0.153	1
DEGS1	0.336843	-0.669332	0	0.153	1
RBBP6	0.336843	-0.696593	0	0.153	1
MRPL11	0.336843	-0.662585	0	0.153	1
RPS9	0.337017	0.658153	1	0.991	1
CD83	0.337357	-0.904587	0	0.153	1
COQ10B	0.337357	-0.693095	0	0.153	1
PCGF5	0.337357	-0.672008	0	0.153	1
SHISA5	0.337357	-0.683542	0	0.153	1
APOBEC3C	0.337357	-0.820853	0	0.153	1
LAGE3	0.337357	-0.699942	0	0.153	1
RNF187	0.337872	-0.681247	0	0.153	1
RPS6KB2	0.337872	-0.687015	0	0.153	1
BNIP3L	0.337872	-0.690194	0	0.153	1
MED30	0.338387	-0.699969	0	0.153	1
C14orf119	0.338387	-0.672473	0	0.153	1
TRPV2	0.338883	0.844176	0.25	0.049	1
CELF1	0.338904	-0.684836	0	0.152	1
TMEM179B	0.338904	-0.679244	0	0.152	1
FUS	0.33942	-0.522439	0.25	0.556	1
ATG3	0.339421	-0.674383	0	0.152	1
SNW1	0.339939	-0.667445	0	0.152	1
MRPL43	0.339939	-0.648828	0	0.152	1
RNPEPL1	0.339939	-0.700475	0	0.152	1
GK	0.340458	-0.78526	0	0.152	1
IER3	0.340458	-0.682319	0	0.152	1
INPP5D	0.340458	-0.712741	0	0.152	1
FAM32A	0.340978	-0.671165	0	0.151	1
ORAI1	0.340978	-0.691446	0	0.151	1
RAN	0.341444	-1.13611	0.25	0.606	1
DNAJC1	0.341498	-0.684047	0	0.151	1
SURF1	0.341498	-0.675723	0	0.151	1
HSPB11	0.341498	-0.689153	0	0.151	1
PHF5A	0.34202	-0.656423	0	0.151	1
C19orf66	0.34202	-0.709283	0	0.151	1
MFSD10	0.34202	-0.674989	0	0.151	1
C6orf47	0.342349	0.850588	0.25	0.045	1
HM13	0.342542	-0.664176	0	0.151	1
BNIP2	0.342542	-0.662776	0	0.151	1
ITK	0.342542	-0.695975	0	0.151	1
PHF1	0.342542	-0.685338	0	0.151	1
SNRPA1	0.342542	-0.681792	0	0.151	1
H1FX	0.343065	-0.693079	0	0.15	1
KDM2A	0.343065	-0.701583	0	0.15	1
LYPLA1	0.343065	-0.657426	0	0.15	1
ZNF655	0.343065	-0.673827	0	0.15	1
IFI35	0.343588	-0.687576	0	0.15	1
SERINC3	0.343588	-0.676338	0	0.15	1
SIN3A	0.343927	0.844774	0.25	0.047	1
HMOX2	0.344113	-0.670979	0	0.15	1
OFD1	0.344638	-0.689684	0	0.15	1
FURIN	0.345001	0.589529	0.25	0.218	1
MRPS12	0.345165	-0.675577	0	0.149	1
RBBP4	0.345165	-0.684976	0	0.149	1
SLU7	0.345165	-0.662806	0	0.149	1
RPL4	0.345236	-0.769135	0.75	0.95	1
CPNE1	0.345692	-0.668422	0	0.149	1
ENTPD1	0.345692	-0.77743	0	0.149	1
RNF166	0.345692	-0.706457	0	0.149	1
[truncated: 1,049 more rows]

## Sheet: DEGs_Tregs_NATvsHC
	p_val	avg_log2FC	pct.1	pct.2	p_val_adj
RPL13	1.54484e-13	5.35317	0.992	0.25	5.80766e-09
RPS2	1.31356e-10	3.53221	0.992	0.5	4.93822e-06
MT-ND3	5.23105e-09	-2.09932	0.992	0.5	0.000196656
ATP5F1E	1.64952e-08	-4.58596	0	1	0.000620122
RACK1	1.64952e-08	-4.81303	0	1	0.000620122
RPS17	1.64952e-08	5.23963	1	0	0.000620122
CREM	9.0397e-08	4.88797	0.992	0	0.00339838
PRDX5	1.47371e-06	-1.88716	0.402	0.25	0.0554026
GNB2L1	1.47382e-06	4.23625	0.97	0	0.0554068
RPS10	2.72791e-06	3.9977	0.962	0	0.102553
FTH1	6.41545e-06	4.23568	1	0.25	0.241182
MT-ND4	1.06647e-05	-0.702098	1	0.5	0.400927
SIVA1	1.14429e-05	-2.02841	0.341	0.25	0.430184
ATP5E	2.3607e-05	3.58302	0.924	0	0.887482
GDI2	2.53772e-05	-2.82629	0.22	0.75	0.954031
BTG1	2.79381e-05	3.20543	0.992	0.25	1
NACA	3.44444e-05	-2.02399	0.932	1	1
MT-ND1	4.70981e-05	-1.57685	1	0.75	1
H3F3B	4.9428e-05	2.26988	1	0.5	1
N4BP2L2	5.03739e-05	-1.98137	0.402	0.5	1
SRGN	5.50015e-05	2.67899	0.992	0.25	1
RPL13A	5.53453e-05	1.20687	1	1	1
MTRNR2L12	5.56918e-05	-3.38578	0.144	0.5	1
NCOR1	6.0471e-05	-1.29123	0.333	0.25	1
DGUOK	6.12476e-05	-2.69756	0.136	0.25	1
UBXN1	6.20553e-05	-1.98545	0.409	0.5	1
NDUFA1	8.19325e-05	-2.07365	0.5	0.75	1
MT-CO3	9.30816e-05	-1.14981	1	0.75	1
SP100	0.000102795	-2.34674	0.152	0.25	1
POLD2	0.000107781	-2.77015	0.083	0.5	1
PSMB4	0.000156925	-2.4259	0.212	0.75	1
SRPK2	0.000172296	-2.25898	0.174	0.25	1
IGHA1	0.000186002	3.67672	0.864	0	1
CD52	0.000186002	3.85252	0.864	0	1
EIF1B	0.000202023	-1.80384	0.394	0.25	1
GSTP1	0.000203637	-2.22761	0.371	0.5	1
ATP5L	0.000226853	3.04265	0.856	0	1
TXNIP	0.000261082	-3.02389	0.159	0.5	1
ATP5MG	0.000271677	-2.6897	0	0.5	1
COPS9	0.000271677	-2.64009	0	0.5	1
ELOB	0.000271677	-2.64009	0	0.5	1
SMIM26	0.000271677	-2.82902	0	0.5	1
ATP5MC3	0.000271677	-3.06009	0	0.5	1
LCP1	0.000287	-1.75604	0.432	0.5	1
RPS20	0.000307231	1.93252	0.992	0.75	1
SDHD	0.000311983	-2.69024	0.136	0.25	1
BCAP31	0.000318193	-1.54821	0.235	0.25	1
CYBA	0.000328741	3.13422	0.841	0	1
C8orf59	0.000337211	-2.32585	0.152	0.25	1
GLTSCR2	0.000391185	3.11762	0.833	0	1
SLTM	0.00041579	-1.7435	0.318	0.5	1
ETS1	0.000418278	-1.58844	0.386	0.5	1
TKT	0.000430161	-2.34356	0.136	0.5	1
PSMC4	0.000470016	-1.56184	0.227	0.25	1
SEC11C	0.000506888	-1.86632	0.25	0.5	1
RPS24	0.000524661	-1.48833	0.992	1	1
ITM2B	0.0005429	2.95641	0.818	0	1
JUN	0.00073597	3.89778	0.803	0	1
PAPOLA	0.00086371	-1.04514	0.417	0.25	1
MAGOH	0.00089758	-1.21115	0.341	0.25	1
CTSD	0.00094155	-1.71908	0.318	0.5	1
PNRC1	0.000977711	2.65221	0.788	0	1
GRPEL1	0.00101217	-2.04208	0.212	0.5	1
SELK	0.00111932	2.81848	0.78	0	1
PPA1	0.00114661	-1.15326	0.364	0.25	1
PIGR	0.00116777	-3.38469	0.076	0.25	1
ZBTB20	0.00120448	-2.88018	0.076	0.25	1
RAB7A	0.00125356	-1.13706	0.295	0.25	1
SARAF	0.00126083	2.91381	0.939	0.25	1
CSDE1	0.00127163	-1.05919	0.402	0.25	1
RPL36A	0.00127616	2.90949	0.773	0	1
GNAI2	0.00134779	-1.5626	0.265	0.5	1
CAPZA2	0.00136719	-1.45775	0.182	0.25	1
SNRNP27	0.00137243	-2.80219	0.091	0.25	1
TAPBP	0.0014457	-1.43237	0.447	0.5	1
PFN1	0.00144827	2.55366	0.955	0.25	1
NDUFS5	0.00146641	-1.20248	0.712	0.5	1
NDUFA2	0.00158248	-1.34633	0.28	0.25	1
B2M	0.00161939	1.35522	1	0.75	1
LTB	0.00164013	3.60075	0.758	0	1
RNF167	0.00165345	-1.42037	0.265	0.25	1
MAPRE1	0.00176441	-1.21527	0.25	0.25	1
MT-ND4L	0.00182277	-1.55335	0.364	0.25	1
TCF7	0.00185025	-1.82993	0.242	0.25	1
PIK3IP1	0.00187005	-1.21458	0.318	0.25	1
RPL14	0.00187616	-1.15487	0.977	0.75	1
MT-ND5	0.00192966	-0.317799	0.955	0.5	1
RGS1	0.00207919	3.61153	0.742	0	1
ATP5G2	0.00207919	2.42659	0.742	0	1
RSL24D1	0.00217602	-0.906552	0.447	0.25	1
ERP29	0.00217936	-0.843504	0.447	0.25	1
YWHAZ	0.00233012	2.4697	0.735	0	1
RPL27A	0.00249621	0.928893	0.992	1	1
RPL31	0.00251014	1.55397	0.992	0.5	1
COTL1	0.00260379	2.62658	0.727	0	1
SRSF7	0.00260379	3.05469	0.727	0	1
CD2	0.00260379	2.92492	0.727	0	1
SPTY2D1	0.00262908	-1.62222	0.197	0.25	1
RPS21	0.00267512	-1.63404	0.977	1	1
MRPL27	0.00277558	-1.93373	0.114	0.25	1
GBP1	0.00281224	-2.02122	0.098	0.25	1
PSMC6	0.00282302	-1.81366	0.144	0.25	1
RASGEF1B	0.00288357	-2.74735	0.091	0.25	1
UBQLN1	0.00288666	-1.56908	0.152	0.25	1
AC058791.1	0.00302259	-2.97904	0.045	0.5	1
ANAPC11	0.00306147	-1.3109	0.288	0.25	1
IRF2BP2	0.00309835	-1.15842	0.333	0.25	1
ARPC4	0.00318202	-1.41477	0.409	0.5	1
CYCS	0.00322521	2.52603	0.712	0	1
SPOCK2	0.00322521	2.56677	0.712	0	1
TSC22D3	0.00327651	2.32844	0.939	0.25	1
CALM1	0.00332765	1.21068	0.932	0.25	1
NDUFB8	0.00333791	-0.740252	0.485	0.25	1
DRAP1	0.00334967	-0.918931	0.424	0.25	1
EIF3K	0.00352682	-1.59619	0.682	1	1
HNRNPA0	0.003576	2.52435	0.705	0	1
HMGB1	0.00362037	-1.801	0.705	1	1
MTPN	0.0036522	-1.74555	0.106	0.25	1
HLA-DRA	0.00368644	-2.30179	0.326	0.5	1
MPC1	0.00371385	-1.60112	0.197	0.25	1
ENSA	0.00379302	-1.8721	0.439	0.75	1
NDUFB10	0.00386056	-1.99605	0.189	0.5	1
HLA-B	0.00386153	1.34974	0.992	0.5	1
RPL37	0.00386305	-1.19195	0.992	1	1
ARPC3	0.00395566	2.38339	0.697	0	1
SUMO2	0.00415744	-1.46588	0.674	1	1
NDUFS6	0.00420487	-1.16977	0.333	0.25	1
CLDND1	0.00422086	-1.58766	0.227	0.25	1
ARPC1B	0.00436585	2.525	0.689	0	1
LEPROTL1	0.00436585	2.66064	0.689	0	1
THRAP3	0.0045358	-1.42014	0.25	0.25	1
CD63	0.00454933	-1.78074	0.273	0.5	1
EIF4E2	0.00458724	-1.83083	0.136	0.25	1
FYN	0.00480831	2.2982	0.682	0	1
VPS29	0.00488945	-1.97766	0.22	0.5	1
LYAR	0.00490272	-1.55276	0.205	0.25	1
NUDCD2	0.00497692	-1.99849	0.091	0.25	1
MED28	0.00516734	-1.69811	0.174	0.25	1
SMIM14	0.00520742	-2.74785	0.045	0.25	1
ZFAS1	0.00528485	2.32135	0.674	0	1
HLA-A	0.00547414	1.64297	0.992	0.75	1
ATRAID	0.00550022	-1.51234	0.227	0.25	1
ATP6V1F	0.00600802	-1.18657	0.333	0.25	1
PRDX6	0.00607255	-1.20872	0.326	0.25	1
PSMC1	0.00607979	-1.65324	0.167	0.25	1
CARHSP1	0.00611368	-1.65967	0.182	0.25	1
BAK1	0.00613019	-1.67183	0.114	0.25	1
ANXA2	0.00619546	-2.06517	0.235	0.25	1
MTRNR2L8	0.00629271	-2.82847	0.045	0.5	1
RAP1B	0.00629477	-1.16039	0.265	0.25	1
CBX3	0.0064357	-1.08722	0.288	0.25	1
REXO2	0.00667147	-2.07937	0.159	0.5	1
TSTD1	0.00681102	-1.47461	0.341	0.5	1
RPS26	0.00685312	-1.22825	0.902	0.75	1
C19orf43	0.00693801	2.18784	0.652	0	1
MPHOSPH8	0.00697216	-1.62742	0.258	0.5	1
EMD	0.007035	-1.2218	0.25	0.25	1
MATK	0.00717406	-2.48578	0.068	0.5	1
SUMO1	0.00717986	-1.20165	0.432	0.5	1
LGALS4	0.00727387	-3.59081	0.053	0.5	1
MOB1A	0.00737154	-1.07853	0.273	0.25	1
NDUFA12	0.00752245	-1.25456	0.242	0.25	1
ATP6V0E1	0.00757028	1.98501	0.644	0	1
SOAT1	0.00786402	-1.89466	0.045	0.5	1
EEF2	0.0078779	1.818	0.917	0.25	1
LAMTOR5	0.00791149	-1.13264	0.348	0.25	1
AP2S1	0.00793929	-1.6456	0.197	0.25	1
TIMM10B	0.00798457	-2.08518	0.068	0.25	1
ZCRB1	0.00808219	-1.41989	0.197	0.25	1
RSU1	0.00808595	-1.61776	0.129	0.25	1
IER3IP1	0.00810133	-1.72088	0.167	0.25	1
SPG7	0.00816129	-1.97404	0.091	0.25	1
POLR2J	0.00818768	-1.4141	0.189	0.25	1
PSMB7	0.00820349	-1.23652	0.242	0.25	1
HMGN1	0.00824668	2.25389	0.636	0	1
H2AFZ	0.00824668	2.43685	0.636	0	1
SF1	0.00837117	-0.463828	0.583	0.25	1
BTF3	0.00839822	-1.27398	0.947	0.75	1
TBL1XR1	0.00866108	-1.84571	0.106	0.25	1
BTBD7	0.00876499	-2.00696	0.083	0.25	1
RPS14	0.00881724	-1.18189	1	1	1
ABLIM1	0.00885204	-1.8091	0.068	0.5	1
CHCHD2	0.00887046	0.469997	0.826	0.25	1
HAVCR2	0.00889424	-1.9301	0.015	0.5	1
EIF4A2	0.00896945	2.07841	0.629	0	1
RBM3	0.00896945	2.19344	0.629	0	1
PPDPF	0.00896945	2.12734	0.629	0	1
EDF1	0.00902593	-0.917993	0.629	0.5	1
TMSB10	0.00908248	0.731802	0.985	0.5	1
TPT1	0.00943995	-1.00386	1	1	1
JUNB	0.00944572	1.90393	0.909	0.25	1
FXYD3	0.00947219	-1.88893	0.121	0.25	1
RPL7	0.00953372	0.999565	1	0.75	1
AGO2	0.00969355	-1.84404	0.121	0.25	1
RPLP2	0.00973955	1.01454	0.992	0.75	1
S100A10	0.00974379	-1.47819	0.667	0.5	1
SCAF11	0.00988379	-1.0635	0.303	0.25	1
HLA-DPB1	0.00995892	-1.727	0.379	0.5	1
TBCA	0.0100551	-1.29476	0.424	0.5	1
NOSIP	0.0104181	-1.42593	0.227	0.25	1
BRIX1	0.0104408	-1.95333	0.098	0.25	1
ALDOA	0.0105634	2.28753	0.614	0	1
CD53	0.0105634	2.12479	0.614	0	1
COX6A1	0.0105634	1.99301	0.614	0	1
AAED1	0.0106395	-1.42833	0.174	0.25	1
RPS27L	0.0108097	-1.57233	0.371	0.25	1
EMC10	0.0109017	-1.55512	0.205	0.25	1
CD3D	0.0109532	1.24751	0.894	0.25	1
FAM193A	0.0109781	-1.92427	0.023	0.5	1
ANAPC16	0.0109815	-0.472543	0.561	0.25	1
SERPINB1	0.0110122	-1.62133	0.174	0.25	1
FDFT1	0.0111848	-1.66732	0.114	0.25	1
RBM5	0.0112478	-1.93242	0.121	0.5	1
UBC	0.0113652	1.37947	0.977	0.5	1
IDS	0.0114395	2.24345	0.606	0	1
HDAC1	0.0123122	-1.74216	0.098	0.25	1
GUK1	0.0123268	-0.273071	0.629	0.25	1
PPP1CB	0.0123717	2.28267	0.598	0	1
PSIP1	0.0129718	-1.18055	0.242	0.25	1
MAPK6	0.0131615	-1.96872	0.098	0.25	1
TOMM20	0.0132382	-0.682439	0.432	0.25	1
ALG5	0.0133072	-1.93152	0.106	0.25	1
RP11-138A9.1	0.0133626	2.236	0.591	0	1
ARF1	0.0133626	1.77561	0.591	0	1
COX6B1	0.0133626	2.00682	0.591	0	1
EIF3F	0.0133626	1.96992	0.591	0	1
NR3C1	0.0133626	2.38448	0.591	0	1
MT-CO2	0.0133928	-0.582292	1	0.75	1
EIF3H	0.0135058	-1.20047	0.576	0.5	1
NRBF2	0.0135367	-1.53207	0.136	0.25	1
ARL2	0.0135538	-2.00353	0.091	0.25	1
BIN2	0.0139659	-1.50177	0.22	0.25	1
TMEM106C	0.0139737	-2.13094	0.061	0.25	1
GCC2	0.0139909	-1.15801	0.258	0.25	1
RRP15	0.0141301	-1.94819	0.091	0.25	1
CCDC97	0.0141786	-1.97963	0.091	0.25	1
MSN	0.0142248	-1.42696	0.371	0.5	1
RPL39	0.014232	-0.667001	0.992	0.75	1
FIS1	0.014291	-1.14871	0.265	0.25	1
EMP3	0.0144151	2.11706	0.583	0	1
VAMP2	0.0144151	1.9405	0.583	0	1
LRBA	0.0145626	-1.76915	0.083	0.25	1
GIMAP4	0.014603	-2.30581	0.076	0.5	1
CUL2	0.0147527	-2.10785	0.061	0.25	1
CCT5	0.0147884	-2.00728	0.136	0.5	1
RPLP0	0.0148023	0.909654	1	0.75	1
RPL10A	0.0152073	-0.979126	0.992	1	1
ABI3	0.0153975	-1.74206	0.091	0.25	1
CLEC2D	0.0155319	2.07402	0.576	0	1
DDX3X	0.0155319	2.21465	0.576	0	1
IFITM2	0.0155319	2.45151	0.576	0	1
TCEB2	0.0155319	1.95157	0.576	0	1
RIOK3	0.0159854	-2.10904	0.068	0.5	1
EEF1B2	0.0162355	-1.80278	0.939	1	1
MALAT1	0.016466	0.300241	1	0.75	1
PDAP1	0.0166469	-1.35442	0.189	0.25	1
COX5B	0.0167159	1.83575	0.568	0	1
EIF4G2	0.0167159	2.07662	0.568	0	1
RHOH	0.0167159	2.04081	0.568	0	1
MRTO4	0.0167234	-2.06482	0.076	0.25	1
PDCD4	0.0168346	-0.470617	0.545	0.25	1
YBX1	0.0172017	0.918726	0.856	0.25	1
CCNG1	0.0173635	-2.11338	0.121	0.5	1
CD48	0.0176729	-0.820174	0.636	0.5	1
HCST	0.0176972	-1.44224	0.674	0.5	1
PIP4K2A	0.0177186	-1.72349	0.227	0.5	1
GMPR2	0.0178319	-1.705	0.091	0.25	1
AC090498.1	0.0179703	1.90718	0.561	0	1
ACAP1	0.0179703	1.81759	0.561	0	1
APRT	0.0179703	1.94395	0.561	0	1
DNAJA1	0.0179703	2.05472	0.561	0	1
RNF7	0.0180909	-0.828017	0.371	0.25	1
TCF25	0.0181195	-1.11402	0.326	0.25	1
ANKRD22	0.0181271	-2.35575	0	0.25	1
ELOA	0.0181271	-2.35575	0	0.25	1
FYB1	0.0181271	-2.35575	0	0.25	1
MTIF2	0.0181271	-2.35575	0	0.25	1
RAMMET	0.0181271	-2.35575	0	0.25	1
RASSF4	0.0181271	-2.35575	0	0.25	1
SELENOT	0.0181271	-2.35575	0	0.25	1
SMIM29	0.0181271	-2.35575	0	0.25	1
TP53I3	0.0181271	-2.35575	0	0.25	1
AC008124.1	0.0181271	-1.57883	0	0.25	1
AC020916.1	0.0181271	-2.31457	0	0.25	1
AC079305.1	0.0181271	-1.57883	0	0.25	1
AL359220.1	0.0181271	-1.57883	0	0.25	1
AL451085.1	0.0181271	-1.57883	0	0.25	1
AP001462.1	0.0181271	-1.57883	0	0.25	1
ARHGAP45	0.0181271	-1.57883	0	0.25	1
ATP8B4	0.0181271	-1.57883	0	0.25	1
CARMIL1	0.0181271	-1.57883	0	0.25	1
CC2D2A	0.0181271	-1.57883	0	0.25	1
CEP131	0.0181271	-1.57883	0	0.25	1
CPNE8	0.0181271	-1.57883	0	0.25	1
DCUN1D2	0.0181271	-1.57883	0	0.25	1
FUZ	0.0181271	-1.57883	0	0.25	1
GATAD1	0.0181271	-1.57883	0	0.25	1
HHAT	0.0181271	-1.57883	0	0.25	1
KHDC4	0.0181271	-1.57883	0	0.25	1
MEF2C	0.0181271	-1.57883	0	0.25	1
MMP24OS	0.0181271	-1.57883	0	0.25	1
NOL12	0.0181271	-1.57883	0	0.25	1
PCDH9	0.0181271	-2.31457	0	0.25	1
RNF20	0.0181271	-1.57883	0	0.25	1
SELENOF	0.0181271	-1.57883	0	0.25	1
TEAD2	0.0181271	-1.57883	0	0.25	1
TEC	0.0181271	-1.57883	0	0.25	1
TUT7	0.0181271	-1.57883	0	0.25	1
UBR5-AS1	0.0181271	-1.57883	0	0.25	1
ZNF135	0.0181271	-1.57883	0	0.25	1
ZNF660	0.0181271	-1.57883	0	0.25	1
AC083843.3	0.0181271	-1.08071	0	0.25	1
AGBL3	0.0181271	-1.08071	0	0.25	1
AL357060.1	0.0181271	-1.08071	0	0.25	1
ANO7	0.0181271	-1.08071	0	0.25	1
AP003733.3	0.0181271	-1.08071	0	0.25	1
BICRAL	0.0181271	-1.08071	0	0.25	1
DYNC2H1	0.0181271	-1.08071	0	0.25	1
EIPR1	0.0181271	-1.08071	0	0.25	1
GRAMD1C	0.0181271	-1.08071	0	0.25	1
LINC00513	0.0181271	-1.08071	0	0.25	1
MOSMO	0.0181271	-1.08071	0	0.25	1
NKAPD1	0.0181271	-1.08071	0	0.25	1
NQO1	0.0181271	-1.08071	0	0.25	1
NUDCD1	0.0181271	-1.08071	0	0.25	1
POU6F1	0.0181271	-1.08071	0	0.25	1
RAB27B	0.0181271	-1.08071	0	0.25	1
SELENOK	0.0181271	-2.11943	0	0.25	1
SEM1	0.0181271	-1.08071	0	0.25	1
TP53I11	0.0181271	-1.08071	0	0.25	1
ZBTB18	0.0181271	-1.08071	0	0.25	1
ZBTB41	0.0181271	-1.08071	0	0.25	1
ZNF787	0.0181271	-1.08071	0	0.25	1
ZNF880	0.0181271	-1.08071	0	0.25	1
BHLHE41	0.0181271	-2.07781	0	0.25	1
CCR1	0.0181271	-2.07781	0	0.25	1
FAM129C	0.0181271	-2.89594	0	0.25	1
FAM49A	0.0181271	-2.07781	0	0.25	1
MTREX	0.0181271	-2.07781	0	0.25	1
RTRAF	0.0181271	-2.07781	0	0.25	1
SENCR	0.0181271	-2.07781	0	0.25	1
SSPN	0.0181271	-2.07781	0	0.25	1
VPS52	0.0181271	-2.07781	0	0.25	1
WDCP	0.0181271	-2.89594	0	0.25	1
ZFP14	0.0181271	-2.07781	0	0.25	1
MIR4435-2HG	0.0186216	-1.53416	0.189	0.25	1
RPL26	0.0187327	-0.314845	1	0.75	1
HDDC2	0.018799	-2.20598	0.045	0.25	1
PPP1R10	0.0188279	-1.84547	0.205	0.25	1
FAM96B	0.0188295	-1.40887	0.379	0.5	1
FAM200B	0.0188764	-1.71856	0.091	0.25	1
NDUFC1	0.0190244	-1.83995	0.121	0.25	1
RPL5	0.019059	-1.11929	0.985	1	1
TRA2B	0.0192061	-0.528886	0.53	0.25	1
IGLC2	0.0192981	2.13312	0.553	0	1
LDHB	0.0192981	1.99742	0.553	0	1
MPC2	0.0195028	-1.1303	0.311	0.25	1
RPL30	0.0196446	-1.16971	0.992	1	1
SNRPD2	0.0198708	-1.38502	0.659	0.75	1
COPS2	0.019918	-1.72705	0.091	0.25	1
FLI1	0.0199872	-2.12896	0.061	0.5	1
RPL36	0.0202733	-1.22076	0.985	1	1
ASB8	0.0203688	-2.23582	0.038	0.25	1
SUB1	0.020406	-1.29983	0.773	0.5	1
ICAM3	0.0207026	1.77574	0.545	0	1
JCHAIN	0.0207026	2.22642	0.545	0	1
GPSM3	0.0207026	1.91701	0.545	0	1
UBE2B	0.0207026	1.8524	0.545	0	1
PRPF31	0.0208421	-1.77162	0.083	0.25	1
HLA-F	0.0214383	-0.678122	0.455	0.25	1
MRPS33	0.021538	-1.81269	0.129	0.25	1
DDT	0.021682	-1.29682	0.28	0.25	1
LCK	0.0221871	1.79337	0.538	0	1
CD99	0.0221871	1.81595	0.538	0	1
NTMT1	0.022198	-2.02735	0.076	0.25	1
SNX1	0.0222555	-2.18118	0.045	0.25	1
RBM8A	0.0229077	-0.322848	0.598	0.25	1
EIF4B	0.0231666	-1.12566	0.432	0.5	1
SRP72	0.0231737	-1.55977	0.129	0.25	1
SACM1L	0.0234003	-1.98901	0.076	0.25	1
OSTF1	0.0236827	-1.40584	0.303	0.5	1
CDC37	0.0237551	1.76387	0.53	0	1
CHMP1B	0.0237551	1.98682	0.53	0	1
CYTIP	0.0237551	2.03753	0.53	0	1
TXN	0.0237551	2.12556	0.53	0	1
RAB1B	0.0238249	-2.06074	0.068	0.25	1
MT-ND6	0.0241269	-1.65155	0.114	0.25	1
STIP1	0.0241491	-2.04473	0.076	0.25	1
HSPA8	0.024589	1.41969	0.864	0.25	1
FRG1	0.0247752	-1.69683	0.152	0.25	1
RPL7A	0.0250775	-1.30347	0.992	1	1
RNASET2	0.0252159	-1.0874	0.508	0.5	1
ACTB	0.0253988	1.76839	0.992	0.75	1
COX7B	0.0254103	1.80037	0.523	0	1
GPX4	0.0254103	1.6805	0.523	0	1
SFPQ	0.0254103	2.07123	0.523	0	1
TNFRSF1B	0.0254103	1.97305	0.523	0	1
GPBP1	0.0254204	-0.762922	0.432	0.25	1
RPS8	0.0255458	-0.471205	0.992	0.75	1
TOMM7	0.0255877	-1.54068	0.848	1	1
ATPAF1	0.0257018	-2.23546	0.038	0.25	1
DNAJB6	0.0257267	-0.298643	0.538	0.25	1
ANP32A	0.0258689	-1.79457	0.129	0.25	1
BANF1	0.0260031	-1.42864	0.159	0.25	1
GAPDH	0.026636	0.441869	0.955	0.5	1
FOS	0.0267969	-0.75639	0.886	0.5	1
PARK7	0.0268164	-0.513076	0.515	0.25	1
DYNLL1	0.0268311	-0.670843	0.705	0.5	1
ETF1	0.0272811	-0.878861	0.333	0.25	1
LGALS3	0.0273752	-1.10887	0.326	0.25	1
CHURC1	0.0274418	-1.85527	0.114	0.5	1
RAC1	0.027954	-0.674178	0.409	0.25	1
COX7C	0.0280033	0.763296	0.818	0.25	1
ICOS	0.0289969	2.04325	0.508	0	1
IGHA2	0.0289969	1.99905	0.508	0	1
MAP1LC3B	0.0289969	1.72535	0.508	0	1
FYB	0.0289969	1.99775	0.508	0	1
HSPE1	0.0289969	2.03837	0.508	0	1
SNAPC2	0.0294376	-2.21484	0.038	0.25	1
SCML4	0.0296469	-1.72386	0.091	0.25	1
RABEPK	0.0297659	-2.26082	0.03	0.25	1
RBM38	0.0298856	-0.860693	0.25	0.25	1
SYTL3	0.0301181	-0.718838	0.402	0.25	1
COX17	0.0307004	-1.76736	0.159	0.5	1
COPS4	0.0308249	-1.69857	0.091	0.25	1
SF3A3	0.0308339	-1.41324	0.083	0.25	1
BIRC3	0.0309362	2.22264	0.5	0	1
HNRNPA3	0.0309362	1.74441	0.5	0	1
WIPF1	0.0309362	1.66551	0.5	0	1
AES	0.0309362	1.73767	0.5	0	1
ARID4B	0.0313114	-0.478757	0.515	0.25	1
DUSP1	0.0313876	1.70374	0.856	0.25	1
IGBP1	0.0315485	-1.69076	0.182	0.5	1
YPEL5	0.0322163	2.29219	0.811	0.25	1
RPL38	0.0323071	-0.479036	0.985	0.75	1
MTX1	0.0327022	-2.06376	0.068	0.25	1
TLN1	0.0329523	-1.59077	0.114	0.5	1
PCBP2	0.0329783	1.59233	0.492	0	1
SELT	0.0329783	1.7288	0.492	0	1
SLC2A3	0.0329783	1.68955	0.492	0	1
L3MBTL2	0.0333845	-2.20155	0.038	0.25	1
IGLC3	0.0334307	-1.2808	0.25	0.25	1
CHMP6	0.0335319	-1.83944	0.061	0.25	1
CLNS1A	0.0347668	-1.03023	0.174	0.25	1
ARF6	0.0351274	1.73048	0.485	0	1
HMGN2	0.0351274	1.75144	0.485	0	1
SEC61G	0.0351274	1.61243	0.485	0	1
IRF1	0.0351274	2.10789	0.485	0	1
UBE2D2	0.0351274	1.48415	0.485	0	1
ZNHIT1	0.0358908	-1.68685	0.25	0.5	1
MLF2	0.0360182	-1.19772	0.121	0.25	1
RPL3	0.0360713	-0.776158	1	1	1
DDX49	0.0364613	-1.95077	0.038	0.25	1
RHOA	0.036912	-0.706039	0.598	0.5	1
PUM2	0.0370476	-1.90756	0.045	0.25	1
NDUFB3	0.0372256	-1.65975	0.152	0.25	1
ARID5B	0.037388	2.06083	0.477	0	1
FKBP1A	0.037388	1.73946	0.477	0	1
JTB	0.037388	1.63581	0.477	0	1
C9orf16	0.037388	1.7656	0.477	0	1
HNRNPF	0.037388	1.48734	0.477	0	1
NDUFB11	0.037388	1.60925	0.477	0	1
TUBA1A	0.037388	1.95194	0.477	0	1
HLA-C	0.0380124	1.2819	0.977	0.75	1
TUBB	0.0383179	-1.28362	0.197	0.25	1
SNRNP25	0.0391952	-1.83763	0.061	0.25	1
SDHB	0.039354	-1.61208	0.114	0.25	1
PRMT1	0.0394188	-1.44847	0.159	0.25	1
ALDH9A1	0.0394468	-1.53581	0.129	0.25	1
RNPS1	0.0395517	-0.589878	0.424	0.25	1
GNG2	0.0397646	1.61438	0.47	0	1
ARL6IP4	0.0397646	1.55595	0.47	0	1
CSRNP1	0.0397646	1.64983	0.47	0	1
2025-09-01	0.0397646	1.50143	0.47	0	1
SF3B5	0.0397646	1.66247	0.47	0	1
CALM3	0.0397646	1.64879	0.47	0	1
MZT2A	0.0397646	1.61166	0.47	0	1
PSMB1	0.0397646	1.5395	0.47	0	1
UQCRH	0.0401323	-1.15067	0.576	0.75	1
API5	0.0401707	-1.79231	0.068	0.25	1
MAP7D3	0.0404042	-2.2031	0.03	0.25	1
PSMB3	0.0408724	-0.667243	0.394	0.25	1
LIN7C	0.0410482	-1.94823	0.038	0.25	1
PPIA	0.0411744	1.09144	0.826	0.25	1
NEDD8	0.0412436	-1.09719	0.47	0.5	1
PFDN5	0.0415382	-0.947139	0.947	1	1
UBAC2	0.0419015	-1.15654	0.121	0.25	1
C19orf53	0.0422619	1.61369	0.462	0	1
CST7	0.0422619	1.7771	0.462	0	1
MZT2B	0.0422619	1.49408	0.462	0	1
SPCS1	0.0422619	1.60053	0.462	0	1
SPCS2	0.0422619	1.50289	0.462	0	1
TMEM189	0.042431	-2.23827	0.03	0.25	1
DDOST	0.0428497	-1.46023	0.152	0.5	1
CASS4	0.0428802	-1.04896	0.008	0.25	1
OASL	0.0428802	-1.64951	0.008	0.25	1
SFN	0.0428802	-2.31787	0.008	0.25	1
CTBS	0.0428802	-1.54709	0.008	0.25	1
DVL3	0.0428802	-1.54288	0.008	0.25	1
AEN	0.0428802	-1.03093	0.008	0.25	1
ARL1	0.0428802	-2.31605	0.008	0.25	1
HSCB	0.0428802	-1.05139	0.008	0.25	1
PXN	0.0428802	-1.00716	0.008	0.25	1
RAB32	0.0428802	-2.32328	0.008	0.25	1
RBM11	0.0428802	-1.53749	0.008	0.25	1
ZDHHC23	0.0428802	-1.0614	0.008	0.25	1
ZNF280D	0.0428802	-2.01545	0.008	0.25	1
ATPAF2	0.0428802	-1.0547	0.008	0.25	1
FAM13A	0.0428802	-1.55607	0.008	0.25	1
FCER1G	0.0428802	-1.55952	0.008	0.25	1
KIAA1549	0.0428802	-1.54353	0.008	0.25	1
CENPQ	0.0428802	-1.06194	0.008	0.25	1
DNAJC25	0.0428802	-1.55624	0.008	0.25	1
IFT74	0.0428802	-2.05534	0.008	0.25	1
ATXN7L3B	0.0428802	-1.55834	0.008	0.25	1
THEM6	0.0428802	-1.53477	0.008	0.25	1
ZDHHC21	0.0428802	-1.55834	0.008	0.25	1
KLRG1	0.0428802	-2.31116	0.008	0.25	1
SIPA1L3	0.0428802	-1.03413	0.008	0.25	1
C1RL	0.0428802	-2.33526	0.008	0.25	1
KIAA0556	0.0428802	-1.51445	0.008	0.25	1
PCK2	0.0428802	-2.30998	0.008	0.25	1
CEP170	0.0428802	-2.28743	0.008	0.25	1
NRBP2	0.0428802	-1.03274	0.008	0.25	1
RAI14	0.0428802	-1.04853	0.008	0.25	1
CTH	0.0428802	-1.0425	0.008	0.25	1
DOCK5	0.0428802	-1.54168	0.008	0.25	1
POLG2	0.0428802	-1.5486	0.008	0.25	1
TRIM5	0.0428802	-1.56109	0.008	0.25	1
ITGB3BP	0.0428802	-1.0513	0.008	0.25	1
MMS19	0.0428802	-1.03913	0.008	0.25	1
KIF21B	0.043257	-2.22714	0.03	0.25	1
RAC2	0.0433749	-0.739782	0.614	0.5	1
EEF1D	0.0441004	-0.691424	0.947	0.75	1
CUTC	0.0443858	-1.94337	0.038	0.25	1
ATP5G3	0.0448849	1.48123	0.455	0	1
ATP5J2	0.0448849	1.57873	0.455	0	1
FAM133B	0.0448849	1.55948	0.455	0	1
GYPC	0.0448849	1.68052	0.455	0	1
HIGD2A	0.0448849	1.50936	0.455	0	1
HN1	0.0448849	1.62707	0.455	0	1
PAIP2	0.0448849	1.58404	0.455	0	1
YWHAQ	0.0448849	1.53621	0.455	0	1
ATP5D	0.0448849	1.53565	0.455	0	1
GMFG	0.045074	-0.583761	0.712	0.5	1
C6orf48	0.0452841	-0.535529	0.439	0.25	1
RELA	0.0466298	-1.13519	0.152	0.25	1
TAGLN2	0.0473679	0.320812	0.727	0.25	1
ARL6IP5	0.0475759	-0.555166	0.439	0.25	1
BRK1	0.0476387	1.51176	0.447	0	1
C4orf3	0.0476387	1.60113	0.447	0	1
PKM	0.0476387	1.70983	0.447	0	1
S100A14	0.0489526	-2.14197	0.045	0.25	1
TMEM120B	0.0489981	-1.83893	0.106	0.25	1
COX7A2	0.049915	-0.39214	0.72	0.5	1
C1D	0.050025	-1.05235	0.159	0.25	1
ENTPD3-AS1	0.0502591	-2.27083	0.023	0.25	1
SUGT1	0.0503006	-1.36125	0.182	0.5	1
AREG	0.0503661	-2.32564	0.167	0.25	1
SQSTM1	0.0505285	1.66892	0.439	0	1
AP2M1	0.0505285	1.38477	0.439	0	1
EIF3G	0.0505285	1.52772	0.439	0	1
UBE2L3	0.0505285	1.4425	0.439	0	1
ACTR6	0.0506501	-2.26593	0.023	0.25	1
VAMP4	0.0509652	-1.96968	0.03	0.25	1
PTPN6	0.051696	-1.93131	0.038	0.25	1
IKZF3	0.0524831	-1.45844	0.144	0.25	1
PHAX	0.0525003	-1.1619	0.144	0.25	1
GLCCI1	0.0526593	-1.60788	0.098	0.5	1
PRRC2C	0.0528738	-0.967389	0.492	0.5	1
ALOX5AP	0.0535599	1.77577	0.432	0	1
ATP5O	0.0535599	1.53469	0.432	0	1
TNFRSF18	0.0535599	2.05655	0.432	0	1
BCAS2	0.0535599	1.63019	0.432	0	1
RP11-138A9.2	0.0535599	1.90259	0.432	0	1
SH3BGRL	0.0535599	1.41219	0.432	0	1
BSG	0.0535599	1.35818	0.432	0	1
CMPK1	0.0535599	1.4991	0.432	0	1
SRRM1	0.0535599	1.46198	0.432	0	1
CCDC86	0.0535871	-2.26141	0.023	0.25	1
PHTF2	0.0535911	-1.2751	0.212	0.5	1
VPS26A	0.0552179	-1.82147	0.061	0.25	1
SERF2	0.0563282	-0.967246	0.955	0.75	1
ARHGDIB	0.0565064	0.414269	0.924	0.5	1
PDIK1L	0.0566551	-2.25886	0.023	0.25	1
PPP1CA	0.0567384	1.59974	0.424	0	1
CAP1	0.0567384	1.48454	0.424	0	1
H2AFV	0.0567384	1.56462	0.424	0	1
ITM2A	0.0567384	1.77856	0.424	0	1
PSMD8	0.0567384	1.44249	0.424	0	1
RSL1D1	0.0567384	1.43814	0.424	0	1
ARHGDIA	0.0567384	1.4632	0.424	0	1
C14orf2	0.0567384	1.492	0.424	0	1
EIF4A3	0.0567384	1.59304	0.424	0	1
IFRD1	0.0567384	1.68179	0.424	0	1
PRDX2	0.0567384	1.44928	0.424	0	1
SERTAD1	0.0567384	1.84387	0.424	0	1
SLC3A2	0.0567384	1.53656	0.424	0	1
SNRPG	0.0567384	1.55656	0.424	0	1
STAT3	0.0567384	1.64096	0.424	0	1
WHSC1L1	0.0567384	1.51135	0.424	0	1
PLAC8	0.0568349	-1.19265	0.227	0.25	1
SLC25A6	0.0569468	-1.02697	0.78	0.75	1
CASP4	0.0571247	-1.61169	0.25	0.5	1
LUC7L3	0.0574941	-1.28133	0.091	0.25	1
GTPBP8	0.057734	-1.9319	0.038	0.25	1
UBXN11	0.0578765	-1.8419	0.053	0.25	1
EIF1	0.0586592	0.574134	1	0.75	1
CALM2	0.0591909	1.82652	0.795	0.25	1
LMNA	0.0594378	2.63099	0.773	0.25	1
MT-ND2	0.0594886	0.310481	1	0.75	1
FAM49B	0.0597506	-1.22376	0.333	0.5	1
DBI	0.06007	1.457	0.417	0	1
ENY2	0.06007	1.32058	0.417	0	1
HEXIM1	0.06007	1.52297	0.417	0	1
MTDH	0.06007	1.38322	0.417	0	1
PDCL3	0.06007	1.57157	0.417	0	1
PTGER4	0.06007	1.7292	0.417	0	1
2025-09-15	0.06007	1.33517	0.417	0	1
STAT4	0.06007	1.64105	0.417	0	1
ATP5I	0.06007	1.51402	0.417	0	1
SMCHD1	0.06007	1.62403	0.417	0	1
ZC3HAV1	0.06007	1.38845	0.417	0	1
MT-CO1	0.0601434	-0.350304	1	0.75	1
COMMD6	0.0607327	-0.858952	0.818	0.75	1
BTN3A1	0.0608992	-1.36167	0.091	0.25	1
PTMA	0.0611445	0.491537	1	0.75	1
FKBP8	0.0612287	-1.22835	0.409	0.5	1
STK17B	0.0613052	-0.370762	0.508	0.25	1
RBM48	0.0616151	-1.95476	0.03	0.25	1
IFI27	0.0617628	-1.98616	0.076	0.25	1
CTSW	0.0618909	-1.99558	0.061	0.25	1
EIF2S3	0.0622076	-0.69855	0.25	0.25	1
PCED1B	0.0633963	-1.95766	0.03	0.25	1
ATPIF1	0.0635608	1.32727	0.409	0	1
CHD1	0.0635608	1.54666	0.409	0	1
NAMPT	0.0635608	1.70563	0.409	0	1
TMEM230	0.0635608	1.23429	0.409	0	1
TRAPPC1	0.0635608	1.39202	0.409	0	1
PCBP1	0.0635608	1.4319	0.409	0	1
COX8A	0.0638508	-1.21582	0.598	0.5	1
RPL23	0.0640184	1.02738	0.992	0.75	1
RPL11	0.0644988	-0.733488	0.992	1	1
TACC3	0.0657003	-1.8412	0.053	0.25	1
MED11	0.0660168	-2.11655	0.045	0.25	1
ICE2	0.0665837	-1.74824	0.076	0.25	1
NADK2	0.0668855	-1.99582	0.023	0.25	1
BAZ1A	0.0672172	1.464	0.402	0	1
LAMTOR4	0.0672172	1.48706	0.402	0	1
VAMP8	0.0672172	1.3521	0.402	0	1
HNRNPM	0.0672172	1.36761	0.402	0	1
ITGB2	0.0672172	1.57386	0.402	0	1
KRT10	0.0672172	1.33989	0.402	0	1
MBNL1	0.0672172	1.36203	0.402	0	1
PRR13	0.0672172	1.37734	0.402	0	1
SMDT1	0.0672172	1.40512	0.402	0	1
TERF2IP	0.0672172	1.40322	0.402	0	1
WTAP	0.0672172	1.50632	0.402	0	1
ARL6IP1	0.0672172	1.29262	0.402	0	1
CRIP1	0.0672172	1.56263	0.402	0	1
DDX18	0.0672172	1.52226	0.402	0	1
EIF3D	0.0672172	1.3231	0.402	0	1
HERPUD1	0.0672172	1.57509	0.402	0	1
PPP2CA	0.0672172	1.30706	0.402	0	1
SNRPB2	0.0672172	1.3861	0.402	0	1
CHTF8	0.0672352	-2.20236	0.03	0.25	1
EXOC6	0.0675038	-1.99473	0.023	0.25	1
PABPC1	0.0681517	1.45579	0.924	0.5	1
MT1G	0.0688198	-2.21387	0.03	0.25	1
ZNF184	0.0693861	-2.13763	0.038	0.25	1
IGFBP3	0.0696092	-1.03285	0.015	0.25	1
RAB30-AS1	0.0696092	-1.53759	0.015	0.25	1
G2E3	0.0696092	-1.04443	0.015	0.25	1
SLC41A1	0.0696092	-1.45469	0.015	0.25	1
ZNF565	0.0696092	-1.52071	0.015	0.25	1
MYSM1	0.0696092	-1.51121	0.015	0.25	1
HSPBAP1	0.0696092	-1.51995	0.015	0.25	1
ACBD5	0.0696092	-2.82936	0.015	0.25	1
NOL4L	0.0696092	-1.49979	0.015	0.25	1
PHC1	0.0696092	-2.28426	0.015	0.25	1
PI4KA	0.0696092	-1.53796	0.015	0.25	1
PRPF3	0.0696092	-1.47915	0.015	0.25	1
S100PBP	0.0696092	-1.03745	0.015	0.25	1
BTN3A3	0.0696092	-1.03871	0.015	0.25	1
C11orf54	0.0696092	-1.50941	0.015	0.25	1
FHOD1	0.0696092	-1.50041	0.015	0.25	1
GALNT7	0.0696092	-1.00178	0.015	0.25	1
PDZD8	0.0696092	-1.01233	0.015	0.25	1
STAG3	0.0696092	-0.985912	0.015	0.25	1
ZC3H4	0.0696092	-1.02094	0.015	0.25	1
TRAPPC13	0.0696092	-1.52761	0.015	0.25	1
SBF1	0.0696092	-2.01526	0.015	0.25	1
SSBP3	0.0696092	-2.31022	0.015	0.25	1
TRNT1	0.0696092	-1.03688	0.015	0.25	1
AKAP11	0.0696092	-1.4962	0.015	0.25	1
ATG10	0.0696092	-1.01192	0.015	0.25	1
HIST1H4H	0.0696092	-1.51003	0.015	0.25	1
MED7	0.0696092	-1.02479	0.015	0.25	1
ZCCHC2	0.0696092	-1.00787	0.015	0.25	1
ZMYM4	0.0696092	-1.52368	0.015	0.25	1
EXOSC7	0.0696092	-1.53471	0.015	0.25	1
MAML2	0.0696092	-2.01611	0.015	0.25	1
PRR12	0.0696092	-1.52746	0.015	0.25	1
RIPK2	0.0696092	-1.54287	0.015	0.25	1
SRGAP3	0.0696092	-1.45774	0.015	0.25	1
ARL14	0.0696092	-2.01617	0.015	0.25	1
MAPRE3	0.0696092	-1.02478	0.015	0.25	1
WFDC2	0.0696092	-2.30389	0.015	0.25	1
XRN1	0.0696092	-1.00924	0.015	0.25	1
CXXC5	0.0696092	-2.03325	0.015	0.25	1
DCTN4	0.0696092	-1.51803	0.015	0.25	1
MRI1	0.0696092	-1.02534	0.015	0.25	1
RASGRF2	0.0696092	-1.01459	0.015	0.25	1
AIM2	0.0696092	-1.97744	0.015	0.25	1
GZF1	0.0696092	-1.02563	0.015	0.25	1
IQSEC1	0.0696092	-1.49046	0.015	0.25	1
TCEAL1	0.0696092	-1.51734	0.015	0.25	1
TADA2B	0.0696092	-1.03381	0.015	0.25	1
COQ7	0.0698367	-1.20975	0.106	0.25	1
LAPTM5	0.0698735	0.723321	0.75	0.25	1
TMEM87B	0.0699373	-2.23815	0.023	0.25	1
R3HDM2	0.0700318	-1.90571	0.038	0.25	1
PGAM1	0.0700322	-0.411926	0.47	0.25	1
MYEOV2	0.0710457	1.31846	0.394	0	1
SHFM1	0.0710457	1.42968	0.394	0	1
AURKAIP1	0.0710457	1.34108	0.394	0	1
GPX1	0.0710457	1.60555	0.394	0	1
LIMD2	0.0710457	1.55238	0.394	0	1
ANP32B	0.0710457	1.45378	0.394	0	1
CCDC85B	0.0710457	1.45489	0.394	0	1
NDUFA13	0.0710457	1.35237	0.394	0	1
UFC1	0.0710457	1.44558	0.394	0	1
TMC6	0.0713503	-0.872614	0.197	0.25	1
POMP	0.0716057	-0.335841	0.477	0.25	1
SSR4	0.0716657	0.730741	0.75	0.25	1
SELPLG	0.0734085	-1.1738	0.114	0.25	1
KIAA1551	0.0741491	-1.29244	0.083	0.25	1
EEA1	0.0746241	-1.90492	0.038	0.25	1
HSPD1	0.0750533	1.48793	0.386	0	1
COX5A	0.0750533	1.28651	0.386	0	1
EIF5	0.0750533	1.47191	0.386	0	1
SRSF11	0.0750533	1.48806	0.386	0	1
FAM46C	0.0750533	1.32309	0.386	0	1
ODC1	0.0750533	1.72076	0.386	0	1
TNFRSF4	0.0750533	2.65133	0.386	0	1
UBE2N	0.0750533	1.33621	0.386	0	1
ATP5B	0.0750533	1.33868	0.386	0	1
DUSP4	0.0750533	1.9787	0.386	0	1
GADD45B	0.0752237	-0.771876	0.439	0.25	1
CDC42SE2	0.0761201	-0.699801	0.576	0.5	1
LAMTOR3	0.0761381	-1.61165	0.098	0.25	1
SAT1	0.0765623	1.9963	0.795	0.25	1
PSMB9	0.079247	1.30161	0.379	0	1
JAK1	0.079247	1.43894	0.379	0	1
LMAN2	0.079247	1.19977	0.379	0	1
OCIAD2	0.079247	1.21013	0.379	0	1
USMG5	0.079247	1.32001	0.379	0	1
ATRX	0.079247	1.3547	0.379	0	1
CKLF	0.079247	1.49458	0.379	0	1
ISCA1	0.079247	1.39511	0.379	0	1
PHLDA1	0.079247	2.19755	0.379	0	1
SF3B2	0.079247	1.38212	0.379	0	1
UQCR10	0.079247	1.24959	0.379	0	1
LINC00152	0.079247	1.52646	0.379	0	1
SCAND1	0.079247	1.3392	0.379	0	1
AQR	0.0794313	-1.56429	0.038	0.25	1
RPS28	0.0810725	-0.764867	0.985	1	1
STK4	0.0813927	-1.06737	0.439	0.5	1
ARL4A	0.0825595	-0.673284	0.379	0.25	1
R3HCC1	0.0832443	-1.40266	0.053	0.25	1
NCL	0.0832947	-1.20019	0.508	0.75	1
BLOC1S1	0.0836345	1.38847	0.371	0	1
CCR6	0.0836345	1.70874	0.371	0	1
DDX21	0.0836345	1.49412	0.371	0	1
GSPT1	0.0836345	1.40784	0.371	0	1
IL2RB	0.0836345	1.37611	0.371	0	1
PRELID1	0.0836345	1.1781	0.371	0	1
RWDD1	0.0836345	1.4292	0.371	0	1
SNHG8	0.0836345	1.3258	0.371	0	1
TPM4	0.0836345	1.36635	0.371	0	1
CD6	0.0836345	1.46273	0.371	0	1
LAT	0.0836345	1.3931	0.371	0	1
SOD2	0.0836345	1.47143	0.371	0	1
MPHOSPH10	0.0851017	-1.36456	0.167	0.5	1
SSR2	0.0859976	0.443431	0.667	0.25	1
PTPRC	0.0860349	-0.347148	0.758	0.5	1
OTUD6B-AS1	0.0862823	-1.29178	0.106	0.25	1
GOLPH3	0.0878578	-1.38304	0.061	0.25	1
CORO1B	0.0882233	1.4828	0.364	0	1
HSPA9	0.0882233	1.29298	0.364	0	1
MRPL54	0.0882233	1.30422	0.364	0	1
ATP1A1	0.0882233	1.35103	0.364	0	1
ATP6V0B	0.0882233	1.13919	0.364	0	1
FAM107B	0.0882233	1.37811	0.364	0	1
SBDS	0.0882233	1.31929	0.364	0	1
TMED2	0.0882233	1.37587	0.364	0	1
LSM12	0.0882967	-1.2558	0.091	0.25	1
TXNDC15	0.0888004	-1.31558	0.076	0.25	1
NMT1	0.0894822	-1.30787	0.076	0.25	1
CEPT1	0.0898434	-1.43261	0.045	0.25	1
NSD1	0.0909827	-1.34146	0.068	0.25	1
SF3B6	0.0930217	1.19918	0.356	0	1
CD47	0.0930217	1.25335	0.356	0	1
STK17A	0.0930217	1.35628	0.356	0	1
TECR	0.0930217	1.23569	0.356	0	1
TMEM219	0.0930217	1.25918	0.356	0	1
TSPO	0.0930217	1.34241	0.356	0	1
ATP5J	0.0930217	1.28548	0.356	0	1
RORA	0.0931524	-0.438277	0.47	0.25	1
RPS4Y1	0.0934253	-1.3807	0.288	0.5	1
RSRC1	0.0939365	-1.50181	0.114	0.5	1
HCLS1	0.0950088	-1.29699	0.273	0.5	1
PSME2	0.0950498	-1.01095	0.47	0.5	1
CD46	0.0952752	-1.18188	0.106	0.25	1
RPL22	0.0955883	-0.92499	0.962	1	1
G3BP1	0.095658	-0.945119	0.174	0.25	1
DPP7	0.098038	1.26175	0.348	0	1
POLR2J3	0.098038	1.31419	0.348	0	1
SNRPF	0.098038	1.20883	0.348	0	1
TOMM22	0.098038	1.21062	0.348	0	1
ACTR2	0.098038	1.18721	0.348	0	1
ARF4	0.098038	1.16736	0.348	0	1
ATP5H	0.098038	1.32074	0.348	0	1
MIF	0.098038	1.26655	0.348	0	1
MRPS6	0.098038	1.45514	0.348	0	1
RGS10	0.098038	1.27609	0.348	0	1
SCP2	0.098038	1.10754	0.348	0	1
TBCB	0.098038	1.14917	0.348	0	1
TMEM14B	0.098038	1.31969	0.348	0	1
ATXN2L	0.0993227	-1.15543	0.114	0.25	1
SGTB	0.0995398	-1.51085	0.023	0.25	1
MAP4K5	0.0997154	-1.93137	0.03	0.25	1
PTPN9	0.0997194	-1.95687	0.023	0.25	1
SRSF5	0.10055	1.56672	0.765	0.25	1
DCTD	0.100556	-2.08286	0.045	0.25	1
HELZ	0.100953	-1.10853	0.129	0.25	1
PDE4B	0.101013	-1.20853	0.371	0.5	1
MLX	0.101709	-1.38855	0.053	0.25	1
EIF1AX	0.103281	1.5144	0.341	0	1
NDUFA5	0.103281	1.15596	0.341	0	1
NFE2L2	0.103281	1.46462	0.341	0	1
EIF5A	0.103281	1.29054	0.341	0	1
HLA-DRB1	0.103281	1.72438	0.341	0	1
PNISR	0.103281	1.3324	0.341	0	1
RSRC2	0.103281	1.3822	0.341	0	1
SNX3	0.103281	1.20868	0.341	0	1
SSU72	0.103281	1.17364	0.341	0	1
TMEM123	0.103281	1.30652	0.341	0	1
RPS27	0.103444	-0.650616	1	1	1
PTPN22	0.10362	-0.93106	0.273	0.25	1
HLA-E	0.104209	0.775622	0.917	0.5	1
PPP1R15B	0.105321	-1.35963	0.159	0.5	1
THOC6	0.106334	-1.79742	0.053	0.25	1
TMED4	0.106816	-0.729962	0.25	0.25	1
ZMAT5	0.107546	-1.50611	0.023	0.25	1
TMSB4X	0.10864	0.850132	1	1	1
NDUFV2	0.10876	1.22699	0.333	0	1
CACYBP	0.10876	1.32815	0.333	0	1
RP11-347P5.1	0.10876	1.14792	0.333	0	1
TIGIT	0.10876	1.74843	0.333	0	1
ANXA6	0.10876	1.08797	0.333	0	1
BUD31	0.10876	1.06262	0.333	0	1
CD55	0.10876	1.35938	0.333	0	1
EIF3I	0.10876	1.15658	0.333	0	1
IRS2	0.10876	1.17795	0.333	0	1
PRKCH	0.10876	1.13737	0.333	0	1
RHBDD2	0.10876	1.25886	0.333	0	1
TAX1BP1	0.10876	1.20474	0.333	0	1
UCP2	0.10876	1.36102	0.333	0	1
VDAC2	0.10876	1.13159	0.333	0	1
ZNF706	0.10876	1.2771	0.333	0	1
FOSB	0.108901	-0.92412	0.636	0.5	1
EPG5	0.10981	-1.44529	0.038	0.25	1
PIGT	0.110274	-1.06103	0.144	0.25	1
GPR183	0.110355	-0.640125	0.621	0.5	1
DOPEY2	0.110431	-1.50391	0.023	0.25	1
DDX19A	0.110544	-1.47672	0.03	0.25	1
FLOT1	0.111403	-1.29662	0.076	0.25	1
SETD3	0.111928	-1.37794	0.053	0.25	1
EZR	0.111981	1.63023	0.75	0.25	1
ASCC3	0.112138	-1.22596	0.091	0.25	1
SLC39A7	0.112312	-1.47897	0.03	0.25	1
THAP5	0.112681	-1.44578	0.038	0.25	1
IFT57	0.113072	-1.1568	0.114	0.25	1
MECP2	0.114152	-0.810911	0.205	0.25	1
RUNX3	0.114176	-0.987491	0.348	0.5	1
ENO1	0.114457	-1.13006	0.606	0.5	1
INSIG1	0.114485	1.24922	0.326	0	1
UQCRFS1	0.114485	1.15679	0.326	0	1
LAMP1	0.114485	1.15985	0.326	0	1
NDUFB4	0.114485	1.09716	0.326	0	1
ARID5A	0.114485	1.24628	0.326	0	1
ATP5A1	0.114485	1.15439	0.326	0	1
C14orf166	0.114485	1.1401	0.326	0	1
CCDC59	0.114485	1.20238	0.326	0	1
CKS2	0.114485	1.17533	0.326	0	1
ERH	0.114485	1.10615	0.326	0	1
GABARAPL1	0.114485	1.14619	0.326	0	1
MRPL33	0.114485	1.20166	0.326	0	1
NFKB2	0.114485	1.16347	0.326	0	1
P4HB	0.114485	1.1357	0.326	0	1
PSAP	0.114485	1.11344	0.326	0	1
PSMA2	0.114485	1.09004	0.326	0	1
TANK	0.114485	1.17484	0.326	0	1
TRAM1	0.114485	1.14849	0.326	0	1
UBE2A	0.114485	1.11901	0.326	0	1
GADD45GIP1	0.114485	1.08658	0.326	0	1
SSBP1	0.114485	1.19988	0.326	0	1
SMYD3	0.11486	-1.35174	0.061	0.25	1
MYO19	0.115812	-1.50097	0.023	0.25	1
GSTM2	0.115944	-1.5002	0.023	0.25	1
NECAP2	0.116111	-0.97105	0.167	0.25	1
INTS5	0.116127	-1.44762	0.038	0.25	1
CD7	0.116162	0.471791	0.674	0.25	1
PPP6R2	0.116203	-1.47294	0.03	0.25	1
TMEM176B	0.116451	-2.13455	0.03	0.25	1
AVL9	0.11648	-1.49878	0.023	0.25	1
TFCP2	0.118172	-1.49963	0.023	0.25	1
DDX24	0.118252	0.636988	0.697	0.25	1
AP3M2	0.118357	-1.36166	0.076	0.25	1
NUCB1	0.118522	-0.802088	0.22	0.25	1
MYL12B	0.118716	0.733202	0.712	0.25	1
WAPL	0.119218	-1.09417	0.129	0.25	1
TUBA1B	0.119697	-0.609079	0.568	0.5	1
PBDC1	0.120236	-1.09012	0.129	0.25	1
LSM3	0.120465	0.975117	0.318	0	1
NDUFB1	0.120465	1.12424	0.318	0	1
NOP58	0.120465	1.11563	0.318	0	1
NSA2	0.120465	1.04514	0.318	0	1
SKAP1	0.120465	1.098	0.318	0	1
CTSC	0.120465	1.419	0.318	0	1
METTL9	0.120465	1.15725	0.318	0	1
NDUFB9	0.120465	1.11845	0.318	0	1
NEU1	0.120465	1.43643	0.318	0	1
PSMA1	0.120465	1.11549	0.318	0	1
RNF213	0.120465	1.21286	0.318	0	1
SNRPN	0.120465	1.04176	0.318	0	1
SYF2	0.120465	1.22932	0.318	0	1
ZNF90	0.120465	1.19098	0.318	0	1
EIF4H	0.120465	1.14815	0.318	0	1
RILPL2	0.120465	1.43564	0.318	0	1
PSME1	0.120608	0.61033	0.689	0.25	1
TGOLN2	0.121465	-0.887281	0.205	0.25	1
ARF5	0.12191	-0.862042	0.189	0.25	1
PARP8	0.12246	-1.38938	0.144	0.5	1
RPL37A	0.122577	-0.987116	0.977	1	1
TRA2A	0.122961	-0.75846	0.235	0.25	1
TP53BP2	0.122992	-1.46564	0.03	0.25	1
NARF	0.124147	-1.02977	0.144	0.25	1
UBR5	0.125553	-1.35657	0.061	0.25	1
ELMO1	0.12579	-1.29015	0.076	0.25	1
MTAP	0.12603	-1.49385	0.023	0.25	1
AKAP13	0.126049	-0.676446	0.5	0.5	1
H3F3A	0.126554	-0.791939	0.909	1	1
CCNH	0.126712	1.08157	0.311	0	1
UBXN4	0.126712	1.07628	0.311	0	1
BCL7B	0.126712	1.11189	0.311	0	1
C9orf142	0.126712	1.11347	0.311	0	1
GTF3A	0.126712	1.10665	0.311	0	1
GTF3C6	0.126712	1.08378	0.311	0	1
GZMM	0.126712	1.22565	0.311	0	1
KIF5B	0.126712	1.14827	0.311	0	1
RANBP2	0.126712	1.31698	0.311	0	1
SLA	0.126712	1.22372	0.311	0	1
SUPT4H1	0.126712	1.07804	0.311	0	1
TCEB1	0.126712	1.1211	0.311	0	1
BCL11B	0.126712	1.23041	0.311	0	1
C19orf24	0.126712	1.12791	0.311	0	1
CD164	0.126712	1.15186	0.311	0	1
CFLAR	0.126712	1.13277	0.311	0	1
LAPTM4A	0.126712	1.21883	0.311	0	1
NT5C2	0.127054	-1.49216	0.023	0.25	1
NMI	0.127222	-1.53064	0.038	0.25	1
RPL21	0.127678	0.535038	1	1	1
HSP90AA1	0.128439	0.526923	0.886	0.5	1
ROCK1	0.128862	-0.499663	0.318	0.25	1
KMT2C	0.128878	-1.05906	0.136	0.25	1
IQGAP1	0.130451	-1.20393	0.22	0.5	1
ANXA1	0.130923	0.339847	0.659	0.25	1
ANKRD28	0.131184	-1.67082	0.182	0.5	1
ZZEF1	0.131235	-1.37684	0.053	0.25	1
TTC17	0.131987	-1.16488	0.106	0.25	1
RPL35A	0.132561	-0.758865	1	1	1
BATF	0.133236	1.68011	0.303	0	1
CHMP4A	0.133236	1.05809	0.303	0	1
MINOS1	0.133236	1.11652	0.303	0	1
BCLAF1	0.133236	1.14358	0.303	0	1
CLTB	0.133236	0.977946	0.303	0	1
LIMS1	0.133236	1.08642	0.303	0	1
NOP10	0.133236	1.19729	0.303	0	1
NSMCE3	0.133236	1.18847	0.303	0	1
PMAIP1	0.133236	1.68676	0.303	0	1
PTP4A1	0.133236	1.12236	0.303	0	1
RHOC	0.133236	1.19304	0.303	0	1
RNF125	0.133236	1.10313	0.303	0	1
SOCS3	0.133236	1.3853	0.303	0	1
SSR3	0.133236	1.17794	0.303	0	1
WDR83OS	0.133236	1.09505	0.303	0	1
C19orf60	0.133236	1.17071	0.303	0	1
CARD16	0.133236	1.7522	0.303	0	1
NDUFA3	0.133236	1.21823	0.303	0	1
RCAN3	0.133236	1.10877	0.303	0	1
TSPYL2	0.133236	1.48397	0.303	0	1
C20orf24	0.133236	1.02857	0.303	0	1
FGFR1OP2	0.133236	1.1155	0.303	0	1
LPXN	0.133236	0.971142	0.303	0	1
PDIA6	0.133236	1.00814	0.303	0	1
STOM	0.134075	-1.07408	0.129	0.25	1
SMIM7	0.134255	-1.00197	0.152	0.25	1
MAP3K8	0.134669	-0.829253	0.212	0.25	1
HLA-DQB1	0.135407	-0.740406	0.318	0.25	1
RPL39L	0.135563	-1.42692	0.038	0.25	1
NCR3	0.136448	-1.23106	0.083	0.25	1
P2RX5	0.136584	-1.48515	0.023	0.25	1
GSN	0.13671	-1.46216	0.03	0.25	1
KIT	0.136876	-2.01528	0.045	0.25	1
NAPA	0.137311	-0.976024	0.159	0.25	1
RGCC	0.137944	2.21212	0.712	0.25	1
CCL4	0.138077	-1.63318	0.114	0.25	1
LRMP	0.139059	-1.39696	0.045	0.25	1
SNAI3	0.139197	-1.4558	0.03	0.25	1
CSNK1A1	0.140049	1.05404	0.295	0	1
MGEA5	0.140049	1.15179	0.295	0	1
RAD23A	0.140049	1.03361	0.295	0	1
TNIP1	0.140049	1.02367	0.295	0	1
VDAC1	0.140049	1.11946	0.295	0	1
AKAP9	0.140049	1.03423	0.295	0	1
AKNA	0.140049	1.27883	0.295	0	1
FBL	0.140049	1.11793	0.295	0	1
IFI27L2	0.140049	0.990625	0.295	0	1
MAPK1IP1L	0.140049	1.01646	0.295	0	1
PDE4D	0.140049	1.14147	0.295	0	1
PET100	0.140049	1.10613	0.295	0	1
PHGR1	0.140049	1.49661	0.295	0	1
PLIN2	0.140049	1.51466	0.295	0	1
ARHGAP9	0.140049	1.10562	0.295	0	1
CAST	0.140049	1.19936	0.295	0	1
CD28	0.140049	0.993344	0.295	0	1
DOK2	0.140049	1.2029	0.295	0	1
LSM8	0.140049	1.01753	0.295	0	1
NKTR	0.140049	1.2093	0.295	0	1
PSMB6	0.140049	1.12018	0.295	0	1
SLBP	0.140049	1.17206	0.295	0	1
IL7R	0.140281	-0.532303	0.667	0.5	1
SAMD4B	0.140982	-1.42576	0.038	0.25	1
PIN4	0.141701	-1.33988	0.061	0.25	1
UBE2M	0.141893	-1.33	0.061	0.25	1
OTUD6B	0.142342	-1.45306	0.03	0.25	1
TMEM101	0.142836	-1.48431	0.023	0.25	1
RPL10	0.1436	-0.686958	0.992	1	1
UBAP1	0.143793	-1.4995	0.045	0.25	1
TBC1D22A	0.144743	-1.39666	0.045	0.25	1
SEC61B	0.145619	0.386199	0.621	0.25	1
STAG2	0.146673	-1.23755	0.083	0.25	1
ELOVL5	0.147164	1.08695	0.288	0	1
SUMO3	0.147164	1.08788	0.288	0	1
ARPC5	0.147164	1.08868	0.288	0	1
CCDC12	0.147164	0.942132	0.288	0	1
MAF1	0.147164	0.906444	0.288	0	1
PYURF	0.147164	0.983126	0.288	0	1
RELB	0.147164	1.19862	0.288	0	1
SAFB2	0.147164	1.1461	0.288	0	1
VCP	0.147164	1.00871	0.288	0	1
YME1L1	0.147164	0.97973	0.288	0	1
CD247	0.147164	1.15788	0.288	0	1
KDM6B	0.147164	1.12863	0.288	0	1
LINC-PINT	0.147164	1.19591	0.288	0	1
RTN4	0.147164	1.00782	0.288	0	1
TBC1D10C	0.147164	0.968307	0.288	0	1
ZNF638	0.147363	-1.32316	0.061	0.25	1
LUZP1	0.148277	-0.920798	0.174	0.25	1
THUMPD1	0.14887	-0.875429	0.182	0.25	1
PNN	0.149663	-0.904188	0.174	0.25	1
CDK17	0.150151	-0.835576	0.197	0.25	1
CCNI	0.152721	1.02923	0.72	0.25	1
DCAF11	0.152967	-1.12941	0.114	0.25	1
TLE4	0.153732	-1.08938	0.258	0.5	1
MAX	0.153825	-1.10083	0.121	0.25	1
DCAF16	0.154062	-1.47458	0.023	0.25	1
ATP5F1	0.154593	1.03866	0.28	0	1
CD5	0.154593	0.970999	0.28	0	1
NDUFC2	0.154593	1.02989	0.28	0	1
PA2G4	0.154593	1.00408	0.28	0	1
PRKAR1A	0.154593	1.01973	0.28	0	1
ANXA11	0.154593	1.05946	0.28	0	1
DNAJB9	0.154593	0.942661	0.28	0	1
LSM5	0.154593	1.01429	0.28	0	1
MRPL51	0.154593	0.996786	0.28	0	1
PSMA4	0.154593	0.96632	0.28	0	1
RANBP1	0.154593	0.974478	0.28	0	1
SDF4	0.154593	1.0977	0.28	0	1
TGFB1	0.154593	1.08935	0.28	0	1
TMEM160	0.154593	0.957966	0.28	0	1
C4orf48	0.154593	1.09591	0.28	0	1
CHD2	0.154593	1.05599	0.28	0	1
EWSR1	0.154593	0.977092	0.28	0	1
NASP	0.154593	1.13499	0.28	0	1
POLR1D	0.154593	1.12055	0.28	0	1
TRMT6	0.154663	-1.35885	0.076	0.25	1
GATAD2B	0.154817	-1.14846	0.098	0.25	1
KLHL28	0.156316	-1.23079	0.083	0.25	1
ARID1A	0.156616	-1.06148	0.129	0.25	1
RPL23A	0.156717	0.356038	0.985	1	1
DHX30	0.157014	-1.20055	0.091	0.25	1
RYK	0.157335	-1.47138	0.023	0.25	1
ATP6V1G1	0.157911	0.353184	0.621	0.25	1
ITGAL	0.160563	-0.948001	0.159	0.25	1
POLR3E	0.160621	-0.986655	0.159	0.25	1
FMNL1	0.16128	-0.553937	0.311	0.25	1
HSH2D	0.161701	-1.36006	0.053	0.25	1
SRSF2	0.161848	1.55769	0.705	0.25	1
DNTTIP2	0.162349	0.928435	0.273	0	1
SEC11A	0.162349	1.01643	0.273	0	1
SNX9	0.162349	1.09091	0.273	0	1
TMEM2	0.162349	0.976933	0.273	0	1
ADAR	0.162349	0.963341	0.273	0	1
C1QBP	0.162349	0.939953	0.273	0	1
CAMLG	0.162349	1.04049	0.273	0	1
CMTM3	0.162349	1.00698	0.273	0	1
ICAM2	0.162349	1.13543	0.273	0	1
KTN1	0.162349	1.07877	0.273	0	1
LSM4	0.162349	0.944677	0.273	0	1
MORF4L2	0.162349	1.02238	0.273	0	1
MRPL57	0.162349	1.13584	0.273	0	1
NHP2	0.162349	1.09243	0.273	0	1
NUCKS1	0.162349	1.05602	0.273	0	1
PDCD6	0.162349	1.1097	0.273	0	1
PSMC5	0.162349	0.862601	0.273	0	1
PTBP1	0.162349	0.943817	0.273	0	1
TOP1	0.162349	0.956484	0.273	0	1
DYNLRB1	0.162349	1.0673	0.273	0	1
NDFIP1	0.162349	0.932333	0.273	0	1
PIK3R1	0.162349	1.09577	0.273	0	1
SLC38A2	0.162349	1.09244	0.273	0	1
SRSF10	0.162349	0.884073	0.273	0	1
STX5	0.162349	1.03691	0.273	0	1
TMED9	0.162349	1.03417	0.273	0	1
ATP11B	0.162664	-1.44252	0.03	0.25	1
LDHA	0.162973	1.0598	0.712	0.25	1
GNL2	0.16306	-1.31613	0.061	0.25	1
PSMD11	0.163357	-1.10761	0.121	0.25	1
PTPRE	0.163904	-1.38183	0.045	0.25	1
AKIRIN1	0.164278	-0.604169	0.265	0.25	1
RPS23	0.165427	-0.790656	0.985	1	1
CCDC124	0.165877	-1.17637	0.098	0.25	1
TMEM50B	0.166212	-0.927149	0.167	0.25	1
SERP1	0.167392	1.12894	0.72	0.25	1
NDUFS8	0.167441	-0.824619	0.197	0.25	1
ADD1	0.167474	-1.20366	0.091	0.25	1
CYLD	0.167726	-0.638637	0.265	0.25	1
TET2	0.168617	-1.35653	0.053	0.25	1
KLF6	0.168639	1.51814	0.886	0.5	1
STAT6	0.169331	-1.4126	0.038	0.25	1
CELF2	0.170448	0.93737	0.265	0	1
CISD2	0.170448	0.873319	0.265	0	1
DNPH1	0.170448	1.00554	0.265	0	1
EIF3M	0.170448	0.850554	0.265	0	1
GRB2	0.170448	0.826711	0.265	0	1
KDELR2	0.170448	0.893029	0.265	0	1
RNPEPL1	0.170448	0.897686	0.265	0	1
SH3KBP1	0.170448	0.984228	0.265	0	1
DEK	0.170448	1.00526	0.265	0	1
MRPL20	0.170448	0.996069	0.265	0	1
MT2A	0.170448	1.59145	0.265	0	1
PSMB2	0.170448	1.02551	0.265	0	1
PTP4A2	0.170448	1.00434	0.265	0	1
S1PR4	0.170448	1.00525	0.265	0	1
SOCS1	0.170448	1.08066	0.265	0	1
OPTN	0.170448	0.991008	0.265	0	1
TRABD	0.170448	0.989675	0.265	0	1
USP36	0.170448	1.06361	0.265	0	1
SLC25A5	0.170762	-0.969875	0.576	0.5	1
IGFLR1	0.171133	-1.26217	0.076	0.25	1
MYO1F	0.172475	-1.28887	0.068	0.25	1
TAF1D	0.172594	-0.51271	0.295	0.25	1
GABARAPL2	0.173312	-0.375566	0.348	0.25	1
WSB1	0.174013	-1.0841	0.341	0.5	1
RAD21	0.174097	-1.20928	0.106	0.25	1
MT-ATP6	0.174773	-1.90852	1	1	1
MIDN	0.174856	-0.861376	0.212	0.25	1
NKG7	0.175411	-1.62004	0.114	0.25	1
METTL15	0.175591	-0.850138	0.182	0.25	1
GTPBP6	0.176161	-1.31999	0.061	0.25	1
PPP1R15A	0.176202	1.25787	0.712	0.25	1
SOD1	0.176245	1.49891	0.705	0.25	1
TMED10	0.17786	-1.12272	0.235	0.5	1
SLC9A9	0.177996	-1.43506	0.03	0.25	1
CANX	0.178059	-1.13756	0.106	0.25	1
IMP3	0.178904	0.866803	0.258	0	1
CDKN1B	0.178904	0.971867	0.258	0	1
DCTN6	0.178904	0.896115	0.258	0	1
PPP1R11	0.178904	0.990772	0.258	0	1
RER1	0.178904	0.865946	0.258	0	1
LBH	0.178904	1.04179	0.258	0	1
MYCBP2	0.178904	0.99153	0.258	0	1
PCMT1	0.178904	0.865374	0.258	0	1
POLE4	0.178904	1.03317	0.258	0	1
PPP4C	0.178904	0.887627	0.258	0	1
RALY	0.178904	0.855889	0.258	0	1
REEP5	0.178904	0.91641	0.258	0	1
RNMT	0.178904	1.00734	0.258	0	1
RTF1	0.178904	0.946174	0.258	0	1
SRI	0.178904	0.949189	0.258	0	1
TMCO1	0.178904	0.863729	0.258	0	1
WDR74	0.178904	1.02835	0.258	0	1
APBB1IP	0.178904	0.962919	0.258	0	1
MRPL47	0.178904	0.946679	0.258	0	1
PDE4A	0.178904	0.980268	0.258	0	1
SIAH2	0.178904	0.951047	0.258	0	1
SLC7A5	0.178904	1.04383	0.258	0	1
XRN2	0.178904	0.941862	0.258	0	1
YTHDC1	0.178904	0.972404	0.258	0	1
MYDGF	0.178904	0.86736	0.258	0	1
RBPJ	0.178904	1.02556	0.258	0	1
ARHGAP10	0.179576	-1.45691	0.023	0.25	1
NDUFB7	0.179847	-0.378527	0.348	0.25	1
FUS	0.180901	0.977384	0.697	0.25	1
TMEM9B	0.181157	-0.650816	0.25	0.25	1
CSNK1D	0.181418	-0.885891	0.189	0.25	1
DYNC1H1	0.181961	-1.2874	0.091	0.25	1
RBM39	0.182119	1.39421	0.705	0.25	1
TRBC2	0.182453	1.05101	0.689	0.25	1
MRPL45	0.182973	-1.376	0.045	0.25	1
DNM2	0.183227	-1.02772	0.136	0.25	1
XAF1	0.183663	-1.40519	0.038	0.25	1
S100A4	0.18407	1.04688	0.886	0.5	1
EIF5B	0.184848	-0.514304	0.318	0.25	1
HOOK2	0.185182	-1.11511	0.106	0.25	1
TMEM14C	0.187734	0.864839	0.25	0	1
APMAP	0.187734	0.851599	0.25	0	1
EHD1	0.187734	0.836923	0.25	0	1
ERP44	0.187734	0.864741	0.25	0	1
HNRNPAB	0.187734	0.904219	0.25	0	1
HSPH1	0.187734	1.11469	0.25	0	1
NAA50	0.187734	0.978361	0.25	0	1
PERP	0.187734	1.06519	0.25	0	1
PSMB8	0.187734	0.928601	0.25	0	1
RPN2	0.187734	0.892217	0.25	0	1
TOX4	0.187734	0.93403	0.25	0	1
WBSCR22	0.187734	0.922335	0.25	0	1
DEDD2	0.187734	0.977136	0.25	0	1
DSTN	0.187734	0.975228	0.25	0	1
FLNA	0.187734	0.993756	0.25	0	1
IK	0.187734	0.944663	0.25	0	1
PLEKHB2	0.187734	0.936729	0.25	0	1
RBM17	0.187734	0.899945	0.25	0	1
RP11-489E7.4	0.187734	0.938292	0.25	0	1
JKAMP	0.187883	-1.3802	0.045	0.25	1
RPL19	0.188985	-0.638708	0.992	1	1
ISG15	0.191374	0.276321	0.591	0.25	1
TRMT61A	0.193399	-1.00866	0.023	0.25	1
HIPK2	0.195654	-1.33479	0.053	0.25	1
RNF114	0.196205	-1.09701	0.129	0.25	1
XRCC5	0.196227	-1.07429	0.25	0.5	1
UBE2V1	0.196345	-1.4407	0.023	0.25	1
C17orf89	0.196954	0.95429	0.242	0	1
TMEM167A	0.196954	0.908766	0.242	0	1
TOB2	0.196954	0.892309	0.242	0	1
UGP2	0.196954	1.11675	0.242	0	1
ALG13	0.196954	0.972211	0.242	0	1
BLOC1S2	0.196954	0.886876	0.242	0	1
CD27	0.196954	1.17549	0.242	0	1
CNIH1	0.196954	1.01575	0.242	0	1
EBP	0.196954	0.934561	0.242	0	1
FDX1	0.196954	0.926082	0.242	0	1
GLRX	0.196954	1.34243	0.242	0	1
GZMA	0.196954	1.5687	0.242	0	1
HMGA1	0.196954	0.832589	0.242	0	1
IL27RA	0.196954	0.955775	0.242	0	1
ILF3	0.196954	0.949021	0.242	0	1
MAF	0.196954	1.00887	0.242	0	1
MDH1	0.196954	0.815234	0.242	0	1
MRPL32	0.196954	0.806748	0.242	0	1
MRPL41	0.196954	0.916072	0.242	0	1
NDUFAB1	0.196954	0.838847	0.242	0	1
PCSK7	0.196954	0.904301	0.242	0	1
PSMA5	0.196954	0.787857	0.242	0	1
SATB1	0.196954	1.02313	0.242	0	1
SC5D	0.196954	0.938566	0.242	0	1
SNRPD3	0.196954	0.907704	0.242	0	1
TBCC	0.196954	1.06656	0.242	0	1
TNFRSF14	0.196954	0.813048	0.242	0	1
TNFRSF25	0.196954	1.04015	0.242	0	1
XBP1	0.196954	1.05604	0.242	0	1
ZAP70	0.196954	0.912492	0.242	0	1
CCND2	0.196954	0.936371	0.242	0	1
RASAL3	0.196954	0.938355	0.242	0	1
DDX46	0.197419	-0.461068	0.318	0.25	1
FBXW4	0.198773	-1.00557	0.023	0.25	1
VIM	0.199984	0.610527	0.864	0.5	1
CLASP1	0.20021	-1.00475	0.023	0.25	1
ZNF207	0.200683	-0.723548	0.235	0.25	1
ENTPD4	0.200685	-1.19245	0.091	0.25	1
CD74	0.202394	1.09545	0.682	0.25	1
RNF139	0.202647	-0.700387	0.227	0.25	1
PPIP5K2	0.203202	-1.41644	0.03	0.25	1
RCSD1	0.203384	-1.17658	0.091	0.25	1
NCAPD3	0.203654	-1.43326	0.023	0.25	1
METTL14	0.204706	-1.41428	0.03	0.25	1
NFU1	0.20531	-1.05366	0.129	0.25	1
MRFAP1	0.205665	-0.275578	0.379	0.25	1
PPP1R12A	0.206477	-0.899541	0.174	0.25	1
IER5	0.206583	0.983099	0.235	0	1
ARPP19	0.206583	0.99401	0.235	0	1
CD4	0.206583	0.875624	0.235	0	1
CXCR6	0.206583	1.28476	0.235	0	1
ECH1	0.206583	0.835358	0.235	0	1
ELOF1	0.206583	0.854744	0.235	0	1
ERGIC3	0.206583	0.867994	0.235	0	1
GTF2A2	0.206583	0.843432	0.235	0	1
IL10RA	0.206583	0.844018	0.235	0	1
NDUFB6	0.206583	0.796197	0.235	0	1
P2RY10	0.206583	0.964366	0.235	0	1
POLR2C	0.206583	0.826067	0.235	0	1
POLR2F	0.206583	0.961486	0.235	0	1
PPM1G	0.206583	0.900302	0.235	0	1
PSTPIP1	0.206583	0.861035	0.235	0	1
RHOF	0.206583	0.928717	0.235	0	1
SRSF6	0.206583	0.903615	0.235	0	1
TIMP1	0.206583	0.863529	0.235	0	1
UFM1	0.206583	0.934162	0.235	0	1
ARHGEF1	0.206583	0.948329	0.235	0	1
BAX	0.206583	1.1154	0.235	0	1
CCT4	0.206583	0.800372	0.235	0	1
DNAJC8	0.206583	0.792418	0.235	0	1
EMC4	0.206583	0.822951	0.235	0	1
MRPS21	0.206583	0.86938	0.235	0	1
PFKFB3	0.206583	0.763054	0.235	0	1
RASSF5	0.206583	0.898086	0.235	0	1
RPS19BP1	0.206583	0.826995	0.235	0	1
SERPINB9	0.206583	1.09928	0.235	0	1
TRAPPC6A	0.206583	0.851479	0.235	0	1
TSPYL1	0.206583	0.921985	0.235	0	1
YTHDF2	0.206583	0.860046	0.235	0	1
C6orf62	0.206583	0.85381	0.235	0	1
LAMTOR1	0.206583	0.966714	0.235	0	1
SURF4	0.206583	0.975567	0.235	0	1
TC2N	0.206738	-1.08323	0.136	0.25	1
FURIN	0.207093	-1.14028	0.098	0.25	1
CYTH1	0.207174	-0.509791	0.303	0.25	1
ZRANB2	0.207443	-1.17742	0.091	0.25	1
EIF3L	0.208183	0.435529	0.606	0.25	1
DNAJC3	0.208529	-0.931807	0.167	0.25	1
HIPK1	0.210431	-0.792444	0.205	0.25	1
FAR1	0.210516	-0.989179	0.03	0.25	1
PDXDC1	0.211017	-1.33316	0.053	0.25	1
CLK1	0.21123	-1.11769	0.364	0.5	1
ARIH2	0.211974	-1.14865	0.098	0.25	1
RBM19	0.212751	-0.997138	0.023	0.25	1
ARNTL	0.213045	-1.30587	0.061	0.25	1
RPL41	0.213366	-0.454896	0.992	1	1
RBM25	0.21416	-0.278568	0.379	0.25	1
TSPYL4	0.215042	-1.37814	0.038	0.25	1
TMEM185A	0.215051	-0.995587	0.023	0.25	1
DDX17	0.215141	-0.556545	0.273	0.25	1
CYB561D1	0.215315	-0.994879	0.023	0.25	1
C1orf43	0.21664	0.865612	0.227	0	1
CDV3	0.21664	0.880443	0.227	0	1
EIF3J	0.21664	0.855337	0.227	0	1
H2AFY	0.21664	0.880031	0.227	0	1
KRTCAP2	0.21664	0.773556	0.227	0	1
MTCH1	0.21664	0.934016	0.227	0	1
AC092580.4	0.21664	1.16861	0.227	0	1
ANP32E	0.21664	0.912073	0.227	0	1
APH1A	0.21664	0.784016	0.227	0	1
ATP5C1	0.21664	0.836568	0.227	0	1
AUP1	0.21664	0.842175	0.227	0	1
C7orf73	0.21664	0.831949	0.227	0	1
DPM1	0.21664	0.790847	0.227	0	1
EMB	0.21664	0.856756	0.227	0	1
IVNS1ABP	0.21664	0.963164	0.227	0	1
MDH2	0.21664	0.801242	0.227	0	1
NDUFS7	0.21664	0.822021	0.227	0	1
RAB11FIP1	0.21664	1.01877	0.227	0	1
RHEB	0.21664	0.796116	0.227	0	1
RNASEH2C	0.21664	0.707365	0.227	0	1
RNF149	0.21664	0.891719	0.227	0	1
ROMO1	0.21664	0.995414	0.227	0	1
SEPW1	0.21664	0.85936	0.227	0	1
VIMP	0.21664	0.874204	0.227	0	1
C11orf31	0.21664	0.777412	0.227	0	1
GGNBP2	0.21664	0.825849	0.227	0	1
MRPL1	0.21664	0.870853	0.227	0	1
PNRC2	0.21664	0.887998	0.227	0	1
RNH1	0.21664	0.846138	0.227	0	1
SIGIRR	0.21664	0.868768	0.227	0	1
SLC25A26	0.21664	0.965123	0.227	0	1
TAP1	0.21664	0.903198	0.227	0	1
TMBIM4	0.21664	0.837311	0.227	0	1
TUFM	0.21664	0.783207	0.227	0	1
TWISTNB	0.21664	0.874587	0.227	0	1
FARSB	0.216803	-1.4047	0.03	0.25	1
BORCS5	0.217119	-1.24533	0.076	0.25	1
ACTN4	0.217422	-0.886093	0.167	0.25	1
TFE3	0.21932	-1.35276	0.045	0.25	1
UBA52	0.219463	0.641353	0.962	0.75	1
VMP1	0.21977	-0.771869	0.212	0.25	1
NDUFB2	0.220489	-0.965227	0.432	0.5	1
GTF3C1	0.220825	-0.990603	0.023	0.25	1
CDC40	0.222021	-1.04436	0.129	0.25	1
RERE	0.223859	-0.982211	0.03	0.25	1
MAP3K14	0.224115	-0.982202	0.03	0.25	1
CEP164	0.226099	-1.32173	0.053	0.25	1
UBE2D3	0.226242	1.14142	0.682	0.25	1
IFI16	0.227146	0.813607	0.22	0	1
BTG3	0.227146	1.01691	0.22	0	1
CNN2	0.227146	0.869751	0.22	0	1
OTUB1	0.227146	0.79482	0.22	0	1
SURF1	0.227146	0.856623	0.22	0	1
TMEM248	0.227146	0.831352	0.22	0	1
ARL5A	0.227146	0.841678	0.22	0	1
CCT3	0.227146	0.756092	0.22	0	1
ITGB1BP1	0.227146	0.698304	0.22	0	1
OFD1	0.227146	0.872239	0.22	0	1
PHF1	0.227146	0.811375	0.22	0	1
RASGRP1	0.227146	0.787108	0.22	0	1
STX11	0.227146	0.874347	0.22	0	1
TLK1	0.227146	0.919157	0.22	0	1
TMEM147	0.227146	0.767843	0.22	0	1
TRAF4	0.227146	0.761606	0.22	0	1
TXNDC17	0.227146	0.8409	0.22	0	1
VPS28	0.227146	0.94105	0.22	0	1
NANS	0.227146	0.82705	0.22	0	1
STUB1	0.227146	0.753811	0.22	0	1
TBC1D4	0.227146	1.14095	0.22	0	1
VASP	0.227146	0.847879	0.22	0	1
ZNF569	0.227653	-0.986098	0.023	0.25	1
IL2RG	0.228779	0.667019	0.636	0.25	1
AGFG1	0.229146	-0.984075	0.023	0.25	1
MAP3K1	0.229252	-1.14202	0.098	0.25	1
COG2	0.231732	-0.98289	0.023	0.25	1
SLC16A7	0.23212	-1.2477	0.068	0.25	1
PODXL	0.232239	-0.981468	0.023	0.25	1
COX4I1	0.232446	0.966337	0.856	0.5	1
RFC1	0.232894	-1.263	0.068	0.25	1
SRSF3	0.233093	1.36214	0.667	0.25	1
SVIP	0.233336	-0.627384	0.265	0.25	1
LRRC40	0.235034	-0.97949	0.023	0.25	1
EXOC1	0.236898	-1.38691	0.03	0.25	1
GNLY	0.237564	-2.25074	0.038	0.25	1
BID	0.238106	-1.10118	0.114	0.25	1
ADI1	0.238122	0.861004	0.212	0	1
YWHAH	0.238122	0.919521	0.212	0	1
ATP6AP2	0.238122	0.82913	0.212	0	1
DNAJC1	0.238122	0.779275	0.212	0	1
LDLRAD4	0.238122	0.766536	0.212	0	1
SNRPE	0.238122	0.783688	0.212	0	1
TALDO1	0.238122	0.825008	0.212	0	1
TPR	0.238122	0.886386	0.212	0	1
ANAPC5	0.238122	0.756722	0.212	0	1
C10orf54	0.238122	0.801613	0.212	0	1
CCT6A	0.238122	0.798526	0.212	0	1
CDKN1A	0.238122	1.02761	0.212	0	1
COMMD7	0.238122	0.852873	0.212	0	1
DCXR	0.238122	0.930611	0.212	0	1
GNAI3	0.238122	0.809097	0.212	0	1
GNG5	0.238122	0.899701	0.212	0	1
GTF2B	0.238122	0.81593	0.212	0	1
IFI6	0.238122	0.897804	0.212	0	1
ITGA4	0.238122	0.800083	0.212	0	1
MANF	0.238122	0.840332	0.212	0	1
MOB4	0.238122	0.79274	0.212	0	1
MRPL52	0.238122	0.846131	0.212	0	1
MYO1G	0.238122	0.825686	0.212	0	1
PAK2	0.238122	0.778742	0.212	0	1
PITHD1	0.238122	0.825039	0.212	0	1
RAB11A	0.238122	0.826406	0.212	0	1
RABGAP1L	0.238122	0.875171	0.212	0	1
SRPRA	0.238122	0.716129	0.212	0	1
TSTA3	0.238122	0.828799	0.212	0	1
TYMP	0.238122	0.9234	0.212	0	1
B4GALT1	0.238122	0.946897	0.212	0	1
BUB3	0.238122	0.857769	0.212	0	1
FUNDC2	0.238122	0.781941	0.212	0	1
HAX1	0.238122	0.74702	0.212	0	1
ITSN2	0.238122	0.772502	0.212	0	1
MAP2K3	0.238122	0.808671	0.212	0	1
MBP	0.238122	0.77998	0.212	0	1
NAA10	0.238122	0.747034	0.212	0	1
PABPC4	0.238122	0.880461	0.212	0	1
SDHC	0.238122	0.796663	0.212	0	1
SNF8	0.238122	0.674021	0.212	0	1
SRSF8	0.238122	0.771289	0.212	0	1
TCP1	0.238122	0.856015	0.212	0	1
WAS	0.238122	0.738675	0.212	0	1
TMIGD2	0.238789	-1.2317	0.076	0.25	1
KLRD1	0.239266	-1.38515	0.03	0.25	1
JPX	0.23966	-1.30836	0.053	0.25	1
CIB1	0.242806	0.501094	0.598	0.25	1
COG4	0.242862	-0.965867	0.023	0.25	1
METTL2A	0.242981	-0.970297	0.023	0.25	1
SKP1	0.243037	-0.493983	0.773	0.75	1
KMT2E	0.244549	0.258805	0.545	0.25	1
TRAC	0.24474	0.940116	0.864	0.5	1
GABPB1-AS1	0.244773	-1.16525	0.091	0.25	1
SRP9	0.246019	-0.603406	0.265	0.25	1
NSMAF	0.246342	-0.92131	0.053	0.25	1
2025-03-06	0.246473	-0.899897	0.152	0.25	1
ZC3H7A	0.246785	-1.12478	0.098	0.25	1
FBXL6	0.24811	-0.969565	0.03	0.25	1
NFKBIA	0.248881	1.22262	0.667	0.25	1
DNAJC9	0.249593	0.709172	0.205	0	1
INPP5D	0.249593	0.81494	0.205	0	1
PMF1	0.249593	0.795297	0.205	0	1
POLR3GL	0.249593	0.771845	0.205	0	1
PSMD7	0.249593	0.723925	0.205	0	1
RAD23B	0.249593	0.75756	0.205	0	1
RSBN1	0.249593	0.828707	0.205	0	1
SDF2	0.249593	0.820612	0.205	0	1
SNRNP70	0.249593	0.77182	0.205	0	1
XIST	0.249593	1.03012	0.205	0	1
ZC3H13	0.249593	0.781393	0.205	0	1
ACADVL	0.249593	0.737386	0.205	0	1
ANKRD11	0.249593	0.845752	0.205	0	1
ARFGAP2	0.249593	0.709903	0.205	0	1
ATP6V1E1	0.249593	0.685209	0.205	0	1
CMTM7	0.249593	0.839095	0.205	0	1
DNAJB11	0.249593	0.764231	0.205	0	1
GRAMD1A	0.249593	0.816438	0.205	0	1
IL12RB1	0.249593	0.791671	0.205	0	1
LSM1	0.249593	0.681622	0.205	0	1
MEAF6	0.249593	0.855561	0.205	0	1
NUDT4	0.249593	1.01083	0.205	0	1
PCF11	0.249593	0.758656	0.205	0	1
PSMD13	0.249593	0.790189	0.205	0	1
RP11-51J9.5	0.249593	0.893029	0.205	0	1
TMEM173	0.249593	0.72491	0.205	0	1
BRD4	0.249593	0.794837	0.205	0	1
CCNL2	0.249593	0.720566	0.205	0	1
GABPB1	0.249593	0.749313	0.205	0	1
GBP2	0.249593	0.88404	0.205	0	1
HSD17B11	0.249593	0.744788	0.205	0	1
NT5C3A	0.249593	0.825031	0.205	0	1
RAB2A	0.249593	0.827323	0.205	0	1
SRSF9	0.249593	0.773723	0.205	0	1
TCEA1	0.249593	0.894339	0.205	0	1
UQCRC2	0.249593	0.838636	0.205	0	1
WAC	0.249593	0.911261	0.205	0	1
WASF2	0.249593	0.838483	0.205	0	1
ACP1	0.249593	0.675134	0.205	0	1
ZNF655	0.249593	0.77813	0.205	0	1
EIF4G1	0.249764	-1.25189	0.068	0.25	1
SESN3	0.251086	-1.08517	0.114	0.25	1
KDM5B	0.25289	-0.940351	0.045	0.25	1
OCEL1	0.256129	-0.964913	0.03	0.25	1
RPS25	0.256933	0.537207	0.992	1	1
SLC30A9	0.257986	-0.954311	0.038	0.25	1
WDR11	0.258558	-1.35076	0.038	0.25	1
EIF6	0.261584	0.81967	0.197	0	1
ITM2C	0.261584	0.976774	0.197	0	1
MRPL23	0.261584	0.6938	0.197	0	1
ABHD14B	0.261584	0.745051	0.197	0	1
ALKBH5	0.261584	0.793282	0.197	0	1
CD83	0.261584	0.927934	0.197	0	1
DNAJC15	0.261584	0.765524	0.197	0	1
GADD45A	0.261584	1.01204	0.197	0	1
GPR65	0.261584	0.936457	0.197	0	1
HLA-DRB5	0.261584	1.06544	0.197	0	1
NAP1L4	0.261584	0.727773	0.197	0	1
NR1H2	0.261584	0.79237	0.197	0	1
POLR2G	0.261584	0.704592	0.197	0	1
PRKAR2A	0.261584	0.73604	0.197	0	1
PTPN2	0.261584	0.749732	0.197	0	1
RAB11B	0.261584	0.705453	0.197	0	1
RB1CC1	0.261584	0.686691	0.197	0	1
RNF181	0.261584	0.743379	0.197	0	1
BST2	0.261584	0.708922	0.197	0	1
C19orf70	0.261584	0.660547	0.197	0	1
FAM32A	0.261584	0.801259	0.197	0	1
HMGN3	0.261584	0.769983	0.197	0	1
HMHA1	0.261584	0.757259	0.197	0	1
ITK	0.261584	0.842105	0.197	0	1
M6PR	0.261584	0.738111	0.197	0	1
NCBP2-AS2	0.261584	0.746841	0.197	0	1
NINJ1	0.261584	1.04635	0.197	0	1
NUTF2	0.261584	0.723705	0.197	0	1
ORAI1	0.261584	0.835527	0.197	0	1
PMVK	0.261584	0.817461	0.197	0	1
PSENEN	0.261584	0.677879	0.197	0	1
PUF60	0.261584	0.758607	0.197	0	1
RAB8B	0.261584	0.788632	0.197	0	1
RBM4	0.261584	0.808611	0.197	0	1
SHISA5	0.261584	0.695506	0.197	0	1
TAOK3	0.261584	0.617184	0.197	0	1
U2SURP	0.261584	0.703628	0.197	0	1
KARS	0.261584	0.701154	0.197	0	1
KLF3	0.261584	0.742773	0.197	0	1
RAB18	0.261584	0.819394	0.197	0	1
RNF145	0.261584	0.82551	0.197	0	1
SMARCA5	0.261584	0.750895	0.197	0	1
ZNF557	0.262633	-0.960831	0.03	0.25	1
HNRNPC	0.262666	0.365405	0.561	0.25	1
PHF20	0.26298	-0.543302	0.273	0.25	1
RAN	0.266647	1.10093	0.659	0.25	1
PCNP	0.267525	-0.909249	0.303	0.5	1
ACTR3	0.268406	-0.265748	0.364	0.25	1
ZNF264	0.269931	-0.956011	0.03	0.25	1
LSM7	0.270106	-0.410952	0.318	0.25	1
ARPC5L	0.274121	0.733039	0.189	0	1
CCDC88C	0.274121	0.758049	0.189	0	1
SLIRP	0.274121	0.783284	0.189	0	1
WDR1	0.274121	0.798753	0.189	0	1
AKIRIN2	0.274121	0.906887	0.189	0	1
ALKBH7	0.274121	0.721661	0.189	0	1
CAND1	0.274121	0.757216	0.189	0	1
CCSER2	0.274121	0.710078	0.189	0	1
CNPY2	0.274121	0.722877	0.189	0	1
DUT	0.274121	0.706199	0.189	0	1
DYNLT3	0.274121	0.779986	0.189	0	1
EIF2S2	0.274121	0.849818	0.189	0	1
FAS	0.274121	0.859239	0.189	0	1
FNBP4	0.274121	0.73748	0.189	0	1
H2AFX	0.274121	0.756313	0.189	0	1
HNRNPR	0.274121	0.675271	0.189	0	1
HSPB1	0.274121	0.744903	0.189	0	1
KLF2	0.274121	1.02208	0.189	0	1
LINC00493	0.274121	0.78998	0.189	0	1
LLPH	0.274121	0.66995	0.189	0	1
MESDC2	0.274121	0.677659	0.189	0	1
MGAT2	0.274121	0.741107	0.189	0	1
MIER1	0.274121	0.923099	0.189	0	1
OCIAD1	0.274121	0.670819	0.189	0	1
ORMDL1	0.274121	0.673792	0.189	0	1
PAF1	0.274121	0.688574	0.189	0	1
PER1	0.274121	0.634148	0.189	0	1
PPP1R18	0.274121	0.768323	0.189	0	1
PRKCSH	0.274121	0.62184	0.189	0	1
PRPF40A	0.274121	0.698386	0.189	0	1
RAB9A	0.274121	0.791301	0.189	0	1
SARS	0.274121	0.711354	0.189	0	1
SMC3	0.274121	0.71082	0.189	0	1
UBALD2	0.274121	0.71528	0.189	0	1
WNK1	0.274121	0.783895	0.189	0	1
GSTO1	0.274121	0.680079	0.189	0	1
MARCKSL1	0.274121	0.915553	0.189	0	1
NOL7	0.274121	0.789538	0.189	0	1
PSMB10	0.274121	0.757058	0.189	0	1
TACC1	0.274121	0.797899	0.189	0	1
TIMM17A	0.274121	0.646507	0.189	0	1
TXNDC12	0.274121	0.609125	0.189	0	1
ZNF292	0.274121	0.786359	0.189	0	1
OST4	0.275099	-0.447377	0.773	0.75	1
JAML	0.275223	-0.589603	0.273	0.25	1
UBB	0.276473	1.02321	0.932	0.75	1
RPS6	0.277012	0.317994	1	1	1
MRPL3	0.277152	-0.874366	0.068	0.25	1
POLR2B	0.277224	-1.07282	0.114	0.25	1
POLR1E	0.279754	-0.941379	0.038	0.25	1
DHX36	0.281347	-0.388253	0.326	0.25	1
SEC22B	0.282557	-0.912493	0.053	0.25	1
TMEM107	0.282997	-0.946034	0.03	0.25	1
GART	0.28324	-0.941312	0.03	0.25	1
SLC1A5	0.284245	-1.26687	0.076	0.25	1
CLIP1	0.287236	0.62502	0.182	0	1
IKZF1	0.287236	0.671257	0.182	0	1
MGAT4A	0.287236	0.689276	0.182	0	1
RTFDC1	0.287236	0.635878	0.182	0	1
SLC20A1	0.287236	0.641272	0.182	0	1
WIPI2	0.287236	0.603352	0.182	0	1
ADRM1	0.287236	0.696059	0.182	0	1
APOA1BP	0.287236	0.707544	0.182	0	1
CCND3	0.287236	0.722864	0.182	0	1
FDPS	0.287236	0.742204	0.182	0	1
GATA3	0.287236	1.01127	0.182	0	1
LRRC59	0.287236	0.661153	0.182	0	1
MTHFD2	0.287236	0.770373	0.182	0	1
NXF1	0.287236	0.772485	0.182	0	1
OSER1	0.287236	0.685977	0.182	0	1
SUMF2	0.287236	0.674382	0.182	0	1
TMEM165	0.287236	0.702709	0.182	0	1
TNFAIP8	0.287236	0.714914	0.182	0	1
TXN2	0.287236	0.694205	0.182	0	1
ATP5G1	0.287236	0.812404	0.182	0	1
CTLA4	0.287236	1.1456	0.182	0	1
EMC6	0.287236	0.609901	0.182	0	1
KPNA2	0.287236	0.747087	0.182	0	1
TMX1	0.287236	0.658356	0.182	0	1
AQP3	0.287236	0.724098	0.182	0	1
ATXN7	0.287236	0.709456	0.182	0	1
ETFB	0.287236	0.663913	0.182	0	1
FAM103A1	0.287236	0.74944	0.182	0	1
MED30	0.287236	0.673949	0.182	0	1
MRPL55	0.287236	0.687235	0.182	0	1
NUDT21	0.287236	0.645078	0.182	0	1
NXT1	0.287236	0.657755	0.182	0	1
PHF5A	0.287236	0.70173	0.182	0	1
PIN1	0.287236	0.704602	0.182	0	1
PPM1K	0.287236	0.671266	0.182	0	1
RNF11	0.287236	0.654364	0.182	0	1
RNF19A	0.287236	0.727925	0.182	0	1
TOB1	0.287236	0.899664	0.182	0	1
TUBA1C	0.287236	0.862057	0.182	0	1
WBP11	0.287236	0.739999	0.182	0	1
ANKRD44	0.287236	0.826645	0.182	0	1
BPTF	0.287236	0.837252	0.182	0	1
CPSF6	0.287236	0.656636	0.182	0	1
CYFIP2	0.287236	0.642253	0.182	0	1
HECTD1	0.287236	0.683965	0.182	0	1
JMJD6	0.287236	0.801831	0.182	0	1
MRPS7	0.287236	0.646305	0.182	0	1
NDUFAF3	0.287236	0.658636	0.182	0	1
PCNA	0.287236	0.722511	0.182	0	1
RBBP6	0.287236	0.728139	0.182	0	1
SDF2L1	0.287236	0.682536	0.182	0	1
SPTAN1	0.287236	0.7613	0.182	0	1
UBE2K	0.287236	0.601717	0.182	0	1
COX14	0.287236	0.788191	0.182	0	1
GSDMD	0.287236	0.677622	0.182	0	1
MKRN1	0.287236	0.70082	0.182	0	1
SNRNP200	0.287236	0.768273	0.182	0	1
TIMM13	0.287236	0.705523	0.182	0	1
ANXA5	0.287851	-0.796403	0.189	0.25	1
TTTY15	0.288981	-0.92852	0.03	0.25	1
ABCB1	0.290193	-0.936616	0.03	0.25	1
TMEM127	0.29048	-0.936697	0.03	0.25	1
TOPORS	0.29077	-0.732206	0.227	0.25	1
NKAP	0.292057	-1.28219	0.053	0.25	1
LRRC75A	0.294424	-0.922809	0.045	0.25	1
OPA1	0.294818	-0.900582	0.053	0.25	1
ARCN1	0.296098	-0.830963	0.03	0.25	1
DCP2	0.297377	-0.932697	0.038	0.25	1
2025-09-07	0.300449	-0.854997	0.409	0.5	1
CHCHD7	0.30096	0.663548	0.174	0	1
MRPL43	0.30096	0.641591	0.174	0	1
ZBTB38	0.30096	0.695746	0.174	0	1
BDP1	0.30096	0.834074	0.174	0	1
DIAPH1	0.30096	0.679055	0.174	0	1
PPP1R7	0.30096	0.67731	0.174	0	1
SNHG7	0.30096	0.758445	0.174	0	1
USP8	0.30096	0.759047	0.174	0	1
AIM1	0.30096	0.670229	0.174	0	1
C7orf50	0.30096	0.722382	0.174	0	1
PAFAH1B1	0.30096	0.771582	0.174	0	1
RALGAPA1	0.30096	0.672549	0.174	0	1
RPA3	0.30096	0.74413	0.174	0	1
SAR1B	0.30096	0.686112	0.174	0	1
SRSF4	0.30096	0.64692	0.174	0	1
TAF9	0.30096	0.68376	0.174	0	1
VPS51	0.30096	0.727774	0.174	0	1
ABCF1	0.30096	0.635135	0.174	0	1
CAPG	0.30096	0.634254	0.174	0	1
CNOT7	0.30096	0.626856	0.174	0	1
DCP1A	0.30096	0.675786	0.174	0	1
DDRGK1	0.30096	0.638615	0.174	0	1
DPY30	0.30096	0.639401	0.174	0	1
FABP5	0.30096	0.73014	0.174	0	1
HLA-DQA1	0.30096	0.766376	0.174	0	1
KDM2A	0.30096	0.78822	0.174	0	1
LARP7	0.30096	0.808494	0.174	0	1
NENF	0.30096	0.560691	0.174	0	1
NR4A3	0.30096	0.660134	0.174	0	1
NRBP1	0.30096	0.648395	0.174	0	1
PABPN1	0.30096	0.693062	0.174	0	1
PGLS	0.30096	0.623702	0.174	0	1
RAB10	0.30096	0.58431	0.174	0	1
RAB5A	0.30096	0.668239	0.174	0	1
RNF10	0.30096	0.606122	0.174	0	1
SPG21	0.30096	0.630776	0.174	0	1
SSNA1	0.30096	0.619452	0.174	0	1
THOC2	0.30096	0.718982	0.174	0	1
TOR1AIP2	0.30096	0.58827	0.174	0	1
TUBB2A	0.30096	0.717968	0.174	0	1
UBE2L6	0.30096	0.594207	0.174	0	1
BAG1	0.30096	0.768197	0.174	0	1
CCL20	0.30096	1.31438	0.174	0	1
EMC3	0.30096	0.653026	0.174	0	1
FABP1	0.30096	0.857934	0.174	0	1
FCMR	0.30096	0.703874	0.174	0	1
LAMTOR2	0.30096	0.722025	0.174	0	1
LUC7L2	0.30096	0.674042	0.174	0	1
MTF2	0.30096	0.623923	0.174	0	1
NFKBIZ	0.30096	0.7889	0.174	0	1
PCGF5	0.30096	0.673328	0.174	0	1
RAB27A	0.30096	0.627652	0.174	0	1
SFT2D1	0.30096	0.680627	0.174	0	1
SMAP1	0.30096	0.61325	0.174	0	1
TXNL1	0.30096	0.642236	0.174	0	1
ATP6V1D	0.30096	0.603745	0.174	0	1
C16orf13	0.30096	0.715382	0.174	0	1
CCR7	0.30096	1.10642	0.174	0	1
DNAJA2	0.30096	0.655047	0.174	0	1
HECA	0.30096	0.649515	0.174	0	1
PFDN1	0.30096	0.638761	0.174	0	1
PRELID3B	0.30096	0.632918	0.174	0	1
PRKX	0.30096	0.849068	0.174	0	1
RP1-313I6.12	0.30096	0.71912	0.174	0	1
ZBTB1	0.30096	0.753523	0.174	0	1
DGCR6L	0.30096	0.635922	0.174	0	1
DUSP16	0.30096	0.701405	0.174	0	1
ELAVL1	0.30096	0.605461	0.174	0	1
FRMD4B	0.30096	0.864519	0.174	0	1
IFITM1	0.30096	0.594703	0.174	0	1
LSM14A	0.30096	0.706258	0.174	0	1
METAP2	0.30096	0.706714	0.174	0	1
PHB	0.30096	0.646416	0.174	0	1
PHF20L1	0.30096	0.664808	0.174	0	1
RSF1	0.30096	0.674809	0.174	0	1
SAR1A	0.30096	0.716115	0.174	0	1
TXLNG	0.30096	0.645159	0.174	0	1
SIN3A	0.301291	-0.929725	0.038	0.25	1
PKNOX1	0.301894	-0.927729	0.038	0.25	1
FTL	0.301926	0.273038	0.962	0.75	1
TATDN2	0.302172	-0.929772	0.038	0.25	1
CUL1	0.302332	-0.92331	0.03	0.25	1
FOXK1	0.302357	-0.928942	0.038	0.25	1
CREBRF	0.302521	-0.982922	0.129	0.25	1
NARS	0.304184	-0.917959	0.045	0.25	1
ZNF160	0.30555	-0.919616	0.03	0.25	1
SON	0.307291	0.502314	0.576	0.25	1
SLK	0.307771	-0.926012	0.038	0.25	1
SKIL	0.308748	-0.747446	0.205	0.25	1
NPM1	0.308831	-0.393765	0.909	0.75	1
ERGIC1	0.30903	-1.24063	0.061	0.25	1
MTERF4	0.311031	-0.92287	0.038	0.25	1
RPS7	0.311393	-0.965951	0.992	1	1
TM9SF3	0.311583	-0.880544	0.061	0.25	1
DCAF8	0.311781	-0.876276	0.061	0.25	1
UQCRB	0.312261	-0.487133	0.879	0.75	1
CA5B	0.312794	-0.922459	0.038	0.25	1
MITD1	0.31462	-0.921268	0.038	0.25	1
KLHL20	0.314668	-0.921407	0.038	0.25	1
BNIP3L	0.315327	0.712922	0.167	0	1
CDC42EP3	0.315327	0.709842	0.167	0	1
CHTOP	0.315327	0.606224	0.167	0	1
DR1	0.315327	0.54172	0.167	0	1
FKBP2	0.315327	0.705466	0.167	0	1
GNA15	0.315327	0.615311	0.167	0	1
GNB1	0.315327	0.66206	0.167	0	1
ITGB7	0.315327	0.610733	0.167	0	1
PPHLN1	0.315327	0.537125	0.167	0	1
PRDM2	0.315327	0.709885	0.167	0	1
QARS	0.315327	0.654769	0.167	0	1
SF3A1	0.315327	0.597552	0.167	0	1
PPP4R3A	0.315327	0.743269	0.167	0	1
AP3S1	0.315327	0.622249	0.167	0	1
COPS6	0.315327	0.646044	0.167	0	1
CTSA	0.315327	0.594659	0.167	0	1
FAM129A	0.315327	0.779207	0.167	0	1
GTF2H5	0.315327	0.691478	0.167	0	1
LAGE3	0.315327	0.646127	0.167	0	1
MRPL21	0.315327	0.606317	0.167	0	1
PBX4	0.315327	0.625342	0.167	0	1
PFDN4	0.315327	0.629665	0.167	0	1
PRMT2	0.315327	0.55309	0.167	0	1
PSMD2	0.315327	0.632872	0.167	0	1
SIRT7	0.315327	0.626308	0.167	0	1
SMS	0.315327	0.733521	0.167	0	1
SNHG15	0.315327	0.726839	0.167	0	1
SNRPC	0.315327	0.686591	0.167	0	1
SYNCRIP	0.315327	0.639236	0.167	0	1
THOC7	0.315327	0.563995	0.167	0	1
TNIP2	0.315327	0.585504	0.167	0	1
TTC19	0.315327	0.611881	0.167	0	1
TTC3	0.315327	0.727219	0.167	0	1
ZPR1	0.315327	0.561884	0.167	0	1
CDK2AP2	0.315327	0.709395	0.167	0	1
DUSP10	0.315327	0.685071	0.167	0	1
EIF2A	0.315327	0.611479	0.167	0	1
IRF7	0.315327	0.628931	0.167	0	1
MMP24-AS1	0.315327	0.657327	0.167	0	1
NFKBIB	0.315327	0.623765	0.167	0	1
OSBPL8	0.315327	0.676032	0.167	0	1
PHF14	0.315327	0.613175	0.167	0	1
PPCS	0.315327	0.546133	0.167	0	1
SLU7	0.315327	0.564823	0.167	0	1
SMIM12	0.315327	0.677015	0.167	0	1
SPPL2A	0.315327	0.657071	0.167	0	1
ZNF644	0.315327	0.580527	0.167	0	1
ZNHIT3	0.315327	0.676715	0.167	0	1
MARK3	0.315327	0.625389	0.167	0	1
PDLIM2	0.315327	0.626158	0.167	0	1
PRR7	0.315327	0.70481	0.167	0	1
RAB6A	0.315327	0.673112	0.167	0	1
RPS6KB2	0.315327	0.568254	0.167	0	1
RSBN1L	0.315327	0.667485	0.167	0	1
SEC63	0.315327	0.6556	0.167	0	1
SLC9A3R1	0.315327	0.68845	0.167	0	1
TAF3	0.315327	0.601527	0.167	0	1
TMX4	0.315327	0.685313	0.167	0	1
TRIM22	0.315327	0.621807	0.167	0	1
VKORC1	0.315327	0.623416	0.167	0	1
VOPP1	0.315327	0.653485	0.167	0	1
FERMT3	0.315327	0.634481	0.167	0	1
IL2RA	0.315327	0.948664	0.167	0	1
MRPL42	0.315327	0.598415	0.167	0	1
SYNGR2	0.315327	0.730613	0.167	0	1
C9orf78	0.316005	-0.756691	0.356	0.5	1
TSPAN8	0.320248	-0.908838	0.045	0.25	1
ISG20	0.323644	1.22989	0.621	0.25	1
PRDX1	0.325062	-0.633992	0.5	0.5	1
HNRNPUL1	0.325734	-0.840959	0.318	0.5	1
HIBCH	0.325734	-0.906494	0.045	0.25	1
CCDC109B	0.330378	0.581653	0.159	0	1
DNAJC2	0.330378	0.670031	0.159	0	1
HMOX2	0.330378	0.59739	0.159	0	1
POLR2A	0.330378	0.623888	0.159	0	1
SPAG7	0.330378	0.648915	0.159	0	1
CCDC47	0.330378	0.536746	0.159	0	1
CLPP	0.330378	0.69006	0.159	0	1
GNB2	0.330378	0.696693	0.159	0	1
CAPN2	0.330378	0.690606	0.159	0	1
DERL1	0.330378	0.658734	0.159	0	1
EPSTI1	0.330378	0.580416	0.159	0	1
GLO1	0.330378	0.601536	0.159	0	1
KRT8	0.330378	0.586627	0.159	0	1
LINC00936	0.330378	0.6271	0.159	0	1
MIEN1	0.330378	0.6911	0.159	0	1
NUDT16L1	0.330378	0.58609	0.159	0	1
RAB14	0.330378	0.56749	0.159	0	1
RBL2	0.330378	0.626436	0.159	0	1
TRIAP1	0.330378	0.562292	0.159	0	1
TSSC4	0.330378	0.570161	0.159	0	1
UFD1L	0.330378	0.641808	0.159	0	1
ZNF394	0.330378	0.695161	0.159	0	1
ZNF428	0.330378	0.568041	0.159	0	1
ATP6V0D1	0.330378	0.622453	0.159	0	1
CCT7	0.330378	0.728144	0.159	0	1
GLG1	0.330378	0.55162	0.159	0	1
GPCPD1	0.330378	0.74334	0.159	0	1
HERC1	0.330378	0.621997	0.159	0	1
IDH2	0.330378	0.563747	0.159	0	1
MRPS34	0.330378	0.630452	0.159	0	1
NSMCE1	0.330378	0.575049	0.159	0	1
PPP4R2	0.330378	0.627097	0.159	0	1
PSMA3	0.330378	0.696107	0.159	0	1
PTRHD1	0.330378	0.521587	0.159	0	1
STT3B	0.330378	0.604361	0.159	0	1
TAGAP	0.330378	0.728098	0.159	0	1
TRMT10C	0.330378	0.592629	0.159	0	1
WBP2	0.330378	0.633891	0.159	0	1
ZMYM2	0.330378	0.618053	0.159	0	1
ABT1	0.330378	0.549729	0.159	0	1
ARHGAP30	0.330378	0.581015	0.159	0	1
CCDC107	0.330378	0.777418	0.159	0	1
CCDC167	0.330378	0.587207	0.159	0	1
CCT8	0.330378	0.715406	0.159	0	1
CFD	0.330378	0.730729	0.159	0	1
EIF4EBP2	0.330378	0.63654	0.159	0	1
FAM195B	0.330378	0.655659	0.159	0	1
HNRNPL	0.330378	0.71363	0.159	0	1
HSD17B10	0.330378	0.640686	0.159	0	1
KRR1	0.330378	0.602307	0.159	0	1
MAP2K1	0.330378	0.532573	0.159	0	1
MFSD10	0.330378	0.625619	0.159	0	1
MMADHC	0.330378	0.510225	0.159	0	1
NABP1	0.330378	0.718462	0.159	0	1
PIGX	0.330378	0.601143	0.159	0	1
RBM23	0.330378	0.630847	0.159	0	1
SDHA	0.330378	0.558182	0.159	0	1
SERINC3	0.330378	0.596531	0.159	0	1
SH3GLB1	0.330378	0.620043	0.159	0	1
SMC5	0.330378	0.572351	0.159	0	1
SMG1	0.330378	0.5733	0.159	0	1
SPN	0.330378	0.55679	0.159	0	1
BHLHE40	0.330378	0.751808	0.159	0	1
BORCS7	0.330378	0.723405	0.159	0	1
C19orf66	0.330378	0.619232	0.159	0	1
CD82	0.330378	0.651976	0.159	0	1
CWC25	0.330378	0.752135	0.159	0	1
CYB5B	0.330378	0.617214	0.159	0	1
FASTK	0.330378	0.576835	0.159	0	1
MAPRE2	0.330378	0.5508	0.159	0	1
PARP1	0.330378	0.662796	0.159	0	1
TMEM256	0.330378	0.61569	0.159	0	1
TTC39C	0.330378	0.60245	0.159	0	1
UBE2J1	0.330378	0.68001	0.159	0	1
HLA-DPA1	0.33048	-0.371429	0.356	0.25	1
CDC42SE1	0.330643	-0.743889	0.197	0.25	1
ZNF506	0.330844	-0.868068	0.061	0.25	1
C11orf58	0.330874	-0.416485	0.523	0.5	1
LGALS1	0.333116	-0.824919	0.295	0.25	1
SLC37A3	0.334752	-0.900568	0.045	0.25	1
GLIPR2	0.335647	-0.716138	0.114	0.25	1
DUSP2	0.336385	1.01558	0.614	0.25	1
MYL6B	0.33723	-0.869302	0.061	0.25	1
MED6	0.338866	-0.68622	0.121	0.25	1
METTL16	0.338937	-0.898378	0.045	0.25	1
SLAMF1	0.340521	-0.76717	0.098	0.25	1
RPS5	0.340579	0.488686	0.962	0.75	1
CMC1	0.342136	-0.864419	0.061	0.25	1
RPL7L1	0.343899	-0.646328	0.227	0.25	1
SERINC5	0.346152	0.539034	0.152	0	1
DENND4A	0.346152	0.712224	0.152	0	1
GPAA1	0.346152	0.530161	0.152	0	1
LRP10	0.346152	0.536893	0.152	0	1
MFSD14A	0.346152	0.618254	0.152	0	1
PDCD2	0.346152	0.550554	0.152	0	1
PRKCB	0.346152	0.553866	0.152	0	1
SNW1	0.346152	0.543682	0.152	0	1
VDAC3	0.346152	0.512506	0.152	0	1
ARHGAP4	0.346152	0.581363	0.152	0	1
CAMK4	0.346152	0.562526	0.152	0	1
CAPN1	0.346152	0.497394	0.152	0	1
CEBPB	0.346152	0.550018	0.152	0	1
H2AFJ	0.346152	0.658	0.152	0	1
HP1BP3	0.346152	0.556485	0.152	0	1
MT1X	0.346152	0.742212	0.152	0	1
RAF1	0.346152	0.657892	0.152	0	1
TM2D3	0.346152	0.610999	0.152	0	1
[truncated: 1,063 more rows]

## Sheet: DEGs_Tregs_NATvsTumor
	p_val	avg_log2FC	pct.1	pct.2	p_val_adj	gene
IGHA2	2.74674e-93	3.44172	0.508	0.054	1.03261e-88	IGHA2
JCHAIN	1.35386e-74	3.49448	0.545	0.081	5.0897e-70	JCHAIN
IGHA1	2.80354e-73	2.85396	0.864	0.231	1.05396e-68	IGHA1
GUCA2B	1.2572e-69	10.0648	0.076	0	4.72631e-65	GUCA2B
CFD	2.10769e-50	4.59839	0.159	0.009	7.92366e-46	CFD
GUCA2A	4.56038e-34	5.11413	0.053	0.001	1.71443e-29	GUCA2A
ZG16	4.2389e-32	4.74979	0.083	0.003	1.59357e-27	ZG16
IGKC	1.77917e-22	1.15141	0.909	0.581	6.68863e-18	IGKC
MT-CYB	6.34646e-22	0.719661	1	0.983	2.38589e-17	MT-CYB
CCL5	3.42459e-21	1.74311	0.492	0.177	1.28744e-16	CCL5
LMNA	1.06019e-20	1.51702	0.773	0.434	3.98569e-16	LMNA
MGP	5.49215e-18	2.84829	0.106	0.012	2.06472e-13	MGP
TPSB2	1.31957e-17	3.78079	0.076	0.006	4.96079e-13	TPSB2
FOSB	4.15694e-17	1.55008	0.636	0.309	1.56276e-12	FOSB
CA1	1.35947e-16	5.72217	0.023	0	5.11081e-12	CA1
ANXA1	2.31455e-16	1.70648	0.659	0.348	8.70131e-12	ANXA1
MT-ATP6	2.6049e-16	0.639234	1	0.983	9.79284e-12	MT-ATP6
MT-ND3	7.76188e-16	0.681812	0.992	0.91	2.918e-11	MT-ND3
IGLC2	1.04796e-15	1.33406	0.553	0.249	3.93971e-11	IGLC2
KIT	2.3739e-15	4.37422	0.045	0.002	8.92444e-11	KIT
RP11-834C11.4	3.28041e-15	8.48078	0.015	0	1.23324e-10	RP11-834C11.4
RASL12	3.28041e-15	8.45306	0.015	0	1.23324e-10	RASL12
SLC34A1	3.28041e-15	7.69623	0.015	0	1.23324e-10	SLC34A1
AQP8	3.28041e-15	7.49061	0.015	0	1.23324e-10	AQP8
MT-CO3	1.90556e-14	0.522475	1	0.997	7.16377e-10	MT-CO3
HPGDS	2.2978e-14	5.47304	0.03	0.001	8.63836e-10	HPGDS
MT-ND1	1.71278e-13	0.518855	1	0.968	6.43901e-09	MT-ND1
MS4A1	2.13461e-13	4.50031	0.038	0.002	8.02486e-09	MS4A1
MT-ND2	4.77005e-13	0.50487	1	0.991	1.79325e-08	MT-ND2
MYADM	7.99047e-13	1.21833	0.538	0.27	3.00394e-08	MYADM
MT-ND5	9.80428e-13	0.606398	0.955	0.782	3.68582e-08	MT-ND5
SERTAD1	1.20978e-12	1.68081	0.424	0.18	4.54806e-08	SERTAD1
FOS	2.91776e-12	0.855239	0.886	0.64	1.0969e-07	FOS
GFPT2	4.09972e-12	4.38613	0.045	0.003	1.54125e-07	GFPT2
PTGDS	4.28021e-12	3.54122	0.045	0.003	1.6091e-07	PTGDS
RPLP2	7.09794e-12	0.382953	0.992	0.995	2.6684e-07	RPLP2
PTGER4	7.22014e-12	1.456	0.417	0.186	2.71434e-07	PTGER4
FCGBP	9.56106e-12	2.88849	0.053	0.005	3.59438e-07	FCGBP
DCN	1.47508e-11	3.18848	0.098	0.017	5.54543e-07	DCN
YPEL5	1.98104e-11	0.794609	0.811	0.643	7.44751e-07	YPEL5
NR4A2	2.92581e-11	1.20355	0.515	0.256	1.09993e-06	NR4A2
PHGR1	4.35875e-11	2.03194	0.295	0.109	1.63863e-06	PHGR1
UBC	4.93746e-11	0.702429	0.977	0.898	1.85619e-06	UBC
MT-ND4	5.45895e-11	0.445008	1	0.994	2.05224e-06	MT-ND4
KLRB1	1.17315e-10	0.953895	0.697	0.452	4.41032e-06	KLRB1
OAZ1	1.7102e-10	-0.626465	0.977	0.941	6.42933e-06	OAZ1
DLG2	2.41259e-10	6.42044	0.015	0	9.0699e-06	DLG2
CTSG	2.43728e-10	5.80854	0.015	0	9.1627e-06	CTSG
CXCL12	2.43728e-10	5.70574	0.015	0	9.1627e-06	CXCL12
EFEMP1	2.43728e-10	5.66177	0.015	0	9.1627e-06	EFEMP1
IGHV3-74	2.46221e-10	5.64222	0.015	0	9.25644e-06	IGHV3-74
ARHGEF18	2.46221e-10	5.4885	0.015	0	9.25644e-06	ARHGEF18
MT-CO2	5.80163e-10	0.370779	1	0.998	2.18106e-05	MT-CO2
NCKAP5L	7.24374e-10	2.84447	0.061	0.008	2.72321e-05	NCKAP5L
RPS20	1.26968e-09	0.400595	0.992	0.989	4.77324e-05	RPS20
ADAMDEC1	1.50204e-09	3.91928	0.023	0.001	5.64678e-05	ADAMDEC1
EFNA3	1.60878e-09	4.20595	0.03	0.002	6.04803e-05	EFNA3
TLE4	2.35173e-09	1.32308	0.258	0.095	8.84108e-05	TLE4
RPL23A	3.56219e-09	0.306782	0.985	0.996	0.000133917	RPL23A
TPT1	3.83461e-09	0.380167	1	0.992	0.000144158	TPT1
TIPARP	4.75317e-09	1.50627	0.326	0.145	0.000178691	TIPARP
GADD45B	5.81965e-09	1.40056	0.439	0.227	0.000218784	GADD45B
TMEM2	7.10617e-09	1.20028	0.273	0.105	0.000267149	TMEM2
RANBP2	7.4748e-09	1.43781	0.311	0.132	0.000281008	RANBP2
TPSAB1	9.19456e-09	4.46502	0.03	0.002	0.00034566	TPSAB1
PLVAP	9.91921e-09	3.27749	0.045	0.005	0.000372903	PLVAP
KIAA1683	1.03904e-08	3.09342	0.045	0.005	0.000390615	KIAA1683
MT-CO1	1.38342e-08	0.365379	1	0.999	0.000520082	MT-CO1
BRD2	1.68067e-08	1.06743	0.508	0.278	0.000631831	BRD2
FOXJ1	2.14248e-08	4.49722	0.023	0.001	0.000805445	FOXJ1
NEU1	2.63528e-08	1.41346	0.318	0.141	0.000990706	NEU1
S100A6	2.69473e-08	-0.595641	0.894	0.921	0.00101306	S100A6
RP11-166P13.4	2.79436e-08	1.75658	0.121	0.031	0.00105051	RP11-166P13.4
RPL30	3.25099e-08	0.302573	0.992	0.992	0.00122218	RPL30
RPL37	3.42581e-08	0.341821	0.992	0.965	0.0012879	RPL37
HSPB1	3.58263e-08	-2.2738	0.189	0.397	0.00134685	HSPB1
SUMO2	3.99045e-08	-0.733553	0.674	0.777	0.00150017	SUMO2
SRGN	4.29223e-08	0.360129	0.992	0.98	0.00161362	SRGN
EEF1B2	5.42614e-08	0.469794	0.939	0.833	0.0020399	EEF1B2
HOPX	6.57534e-08	1.77293	0.144	0.043	0.00247193	HOPX
SRCIN1	6.85373e-08	5.56132	0.015	0	0.00257659	SRCIN1
C2orf88	6.90584e-08	5.09944	0.015	0	0.00259618	C2orf88
RP11-1E4.1	6.90584e-08	4.73945	0.015	0	0.00259618	RP11-1E4.1
RP1-313I6.12	6.99775e-08	1.4631	0.174	0.058	0.00263073	RP1-313I6.12
FGF18	7.01121e-08	4.77224	0.015	0	0.00263579	FGF18
GULP1	7.01121e-08	4.20203	0.015	0	0.00263579	GULP1
CXCL8	9.63618e-08	-3.64239	0.03	0.224	0.00362262	CXCL8
EZR	1.02282e-07	0.685783	0.75	0.532	0.0038452	EZR
IGLC3	1.14583e-07	1.26296	0.25	0.103	0.00430761	IGLC3
CTD-3075F15.1	1.44995e-07	4.15487	0.03	0.003	0.00545095	CTD-3075F15.1
ID2	1.46249e-07	0.885648	0.712	0.468	0.00549807	ID2
ZNF331	1.50272e-07	0.934715	0.553	0.328	0.00564933	ZNF331
SMPDL3B	1.84159e-07	4.24852	0.023	0.001	0.00692328	SMPDL3B
B2M	1.85391e-07	-0.265041	1	1	0.00696961	B2M
IFNG-AS1	1.87799e-07	3.46836	0.023	0.001	0.00706011	IFNG-AS1
CDK17	2.0398e-07	1.32516	0.197	0.073	0.00766843	CDK17
HEXIM1	2.23025e-07	0.920253	0.417	0.221	0.00838441	HEXIM1
TUBB2A	2.62305e-07	1.42556	0.174	0.061	0.00986108	TUBB2A
EEF1A1	3.07873e-07	0.261644	1	0.999	0.0115742	EEF1A1
ZFP36	3.37185e-07	0.701708	0.848	0.719	0.0126761	ZFP36
GLA	5.24814e-07	1.92416	0.136	0.043	0.0197299	GLA
EIF1	5.25417e-07	0.317615	1	0.997	0.0197525	EIF1
GAPDH	5.48302e-07	-0.584337	0.955	0.96	0.0206129	GAPDH
RASGEF1B	5.50222e-07	1.80284	0.091	0.022	0.020685	RASGEF1B
RGCC	5.53059e-07	0.925462	0.712	0.517	0.0207917	RGCC
EIF4A3	5.66221e-07	1.00109	0.424	0.232	0.0212865	EIF4A3
RPS29	6.05265e-07	0.257263	1	0.992	0.0227543	RPS29
RP11-489E7.4	6.32319e-07	1.00733	0.25	0.107	0.0237714	RP11-489E7.4
TYMP	6.39747e-07	-1.53813	0.212	0.41	0.0240506	TYMP
RGL2	7.02924e-07	2.05462	0.076	0.017	0.0264257	RGL2
MTRNR2L12	7.05738e-07	1.9312	0.144	0.049	0.0265315	MTRNR2L12
TMSB10	7.4895e-07	-0.421369	0.985	0.991	0.028156	TMSB10
RPL27A	8.32533e-07	0.232976	0.992	0.996	0.0312982	RPL27A
EFNB2	9.54308e-07	2.40062	0.053	0.009	0.0358763	EFNB2
UBE2S	9.54724e-07	1.30038	0.288	0.138	0.0358919	UBE2S
GPR42	9.75973e-07	4.14665	0.023	0.002	0.0366907	GPR42
HSPA1A	9.87423e-07	-2.9771	0.121	0.305	0.0371212	HSPA1A
NGFR	1.02857e-06	3.26894	0.023	0.002	0.0386681	NGFR
NDUFV2	1.04621e-06	-1.10675	0.333	0.499	0.0393312	NDUFV2
CSRNP1	1.17731e-06	0.816829	0.47	0.264	0.0442599	CSRNP1
AUTS2	1.19165e-06	1.79591	0.114	0.033	0.0447988	AUTS2
RPL38	1.20601e-06	0.317022	0.985	0.923	0.0453388	RPL38
GOLGB1	1.25721e-06	1.06606	0.235	0.101	0.0472635	GOLGB1
NR4A3	1.50328e-06	1.1216	0.174	0.064	0.0565144	NR4A3
CCNL1	2.00582e-06	0.614059	0.682	0.458	0.0754069	CCNL1
EXOC3	2.02045e-06	1.92654	0.098	0.027	0.0759569	EXOC3
C1orf145	2.11596e-06	4.1528	0.015	0.001	0.0795473	C1orf145
CCL7	2.11596e-06	3.91573	0.015	0.001	0.0795473	CCL7
SLC4A10	2.18754e-06	2.86886	0.038	0.005	0.0822383	SLC4A10
SUB1	2.28866e-06	-0.541091	0.773	0.81	0.0860399	SUB1
RPS17	2.51534e-06	0.231169	1	0.987	0.0945618	RPS17
RPL27	2.7239e-06	0.299145	0.977	0.97	0.102402	RPL27
TFF3	2.85801e-06	-2.1203	0.083	0.257	0.107444	TFF3
MATK	3.10203e-06	2.21026	0.068	0.015	0.116618	MATK
CLDN4	3.61635e-06	-2.58662	0.053	0.216	0.135953	CLDN4
RPS27L	3.91866e-06	-0.948764	0.371	0.542	0.147318	RPS27L
CTBP1-AS	3.94005e-06	3.96549	0.023	0.002	0.148122	CTBP1-AS
PODXL	3.94005e-06	3.66233	0.023	0.002	0.148122	PODXL
AZIN2	4.05051e-06	3.40484	0.023	0.002	0.152275	AZIN2
IGHM	5.01834e-06	2.63728	0.098	0.029	0.18866	IGHM
ELF1	5.05167e-06	0.579602	0.652	0.448	0.189912	ELF1
RPL39	5.23766e-06	0.239483	0.992	0.992	0.196905	RPL39
RPL41	5.52461e-06	0.195964	0.992	1	0.207692	RPL41
TSC22D3	6.24666e-06	0.490906	0.939	0.813	0.234837	TSC22D3
KCNQ1OT1	6.3511e-06	1.33019	0.144	0.051	0.238763	KCNQ1OT1
KLRD1	6.54848e-06	3.15016	0.03	0.004	0.246184	KLRD1
CACYBP	6.80353e-06	-1.27469	0.333	0.487	0.255772	CACYBP
DNPH1	7.18398e-06	-1.3568	0.265	0.427	0.270074	DNPH1
RPL9	7.24149e-06	0.258854	0.985	0.992	0.272236	RPL9
PSMB8	7.86776e-06	-1.22221	0.25	0.412	0.295781	PSMB8
DUSP4	8.45579e-06	-0.968431	0.386	0.544	0.317887	DUSP4
RPS27A	8.88107e-06	0.212783	1	0.998	0.333875	RPS27A
MIR4435-2HG	8.93806e-06	-1.60977	0.189	0.357	0.336017	MIR4435-2HG
SPG20	9.08521e-06	1.59729	0.106	0.033	0.341549	SPG20
ZSCAN5A	1.02707e-05	2.16168	0.045	0.008	0.386115	ZSCAN5A
ZFP36L2	1.0588e-05	0.698731	0.803	0.66	0.398046	ZFP36L2
RPS23	1.0841e-05	0.226007	0.985	0.994	0.407558	RPS23
RPS12	1.11453e-05	0.223256	1	0.997	0.418996	RPS12
TXLNG	1.16743e-05	1.13268	0.174	0.071	0.438885	TXLNG
IDUA	1.24953e-05	2.0246	0.053	0.011	0.469749	IDUA
KLHL18	1.26726e-05	1.21795	0.121	0.041	0.476414	KLHL18
GRB10	1.31453e-05	2.60771	0.023	0.002	0.494183	GRB10
MYO18A	1.31925e-05	2.68977	0.023	0.002	0.49596	MYO18A
CCR9	1.32876e-05	2.85178	0.023	0.002	0.499533	CCR9
AC004893.11	1.35725e-05	3.04925	0.03	0.004	0.510246	AC004893.11
DDX18	1.3597e-05	0.875061	0.402	0.238	0.511166	DDX18
CFH	1.38969e-05	2.88238	0.03	0.004	0.522438	CFH
IL10	1.40531e-05	3.43372	0.045	0.008	0.528312	IL10
FOSL2	1.45762e-05	0.840375	0.356	0.198	0.547977	FOSL2
LRRN3	1.52384e-05	1.4104	0.083	0.023	0.572872	LRRN3
FAU	1.56926e-05	0.242503	1	0.984	0.589949	FAU
DDX3X	1.66051e-05	0.763106	0.576	0.406	0.624251	DDX3X
CCNL2	2.03421e-05	0.891836	0.205	0.09	0.764741	CCNL2
PLXDC2	2.03974e-05	4.28586	0.015	0.001	0.766819	PLXDC2
RP11-299G20.2	2.06011e-05	4.43869	0.015	0.001	0.774478	RP11-299G20.2
PTGDR	2.07037e-05	3.67014	0.015	0.001	0.778334	PTGDR
HRCT1	2.08068e-05	3.70114	0.015	0.001	0.782209	HRCT1
ATP2B1	2.09089e-05	0.797218	0.356	0.199	0.786048	ATP2B1
ZNF595	2.09103e-05	3.67708	0.015	0.001	0.786103	ZNF595
KSR2	2.09103e-05	3.12002	0.015	0.001	0.786103	KSR2
KALRN	2.10144e-05	3.223	0.015	0.001	0.790015	KALRN
BATF	2.17327e-05	-1.1611	0.303	0.471	0.817017	BATF
CXCL3	2.32402e-05	-2.67843	0.023	0.16	0.873691	CXCL3
SYTL3	2.33014e-05	0.644097	0.402	0.228	0.875993	SYTL3
VPS37B	2.39806e-05	0.829316	0.371	0.213	0.901525	VPS37B
MPZL2	2.64563e-05	2.81306	0.03	0.004	0.994598	MPZL2
COX17	2.69214e-05	-1.46836	0.159	0.318	1	COX17
TRIM39	2.85045e-05	1.61559	0.083	0.024	1	TRIM39
HCST	2.87343e-05	0.634736	0.674	0.488	1	HCST
DUSP2	2.89045e-05	0.686873	0.614	0.415	1	DUSP2
CHMP1B	3.00365e-05	0.677038	0.53	0.348	1	CHMP1B
MT-ND4L	3.00451e-05	0.844563	0.364	0.209	1	MT-ND4L
EML4	3.21456e-05	0.573814	0.636	0.463	1	EML4
SOD1	3.21703e-05	-0.537805	0.705	0.776	1	SOD1
RRS1-AS1	3.39377e-05	3.7953	0.023	0.002	1	RRS1-AS1
RPL6	3.52292e-05	0.203093	0.985	0.988	1	RPL6
ARL4C	3.60951e-05	0.530396	0.583	0.395	1	ARL4C
MRPL18	3.72293e-05	-1.96593	0.053	0.197	1	MRPL18
AC133644.2	3.8324e-05	-2.07954	0.114	0.266	1	AC133644.2
KAT8	3.99516e-05	1.63532	0.091	0.028	1	KAT8
PPP1R15A	4.2349e-05	0.625081	0.712	0.592	1	PPP1R15A
SELL	4.27724e-05	-1.89854	0.091	0.238	1	SELL
ALDOA	4.31419e-05	-0.491253	0.614	0.732	1	ALDOA
PIGK	4.54373e-05	1.6979	0.106	0.036	1	PIGK
SLC31A2	4.69624e-05	1.81106	0.076	0.021	1	SLC31A2
PRR5L	4.72725e-05	2.21963	0.038	0.007	1	PRR5L
CRYAB	4.8112e-05	2.42323	0.03	0.004	1	CRYAB
PDE4A	4.87031e-05	0.846044	0.258	0.129	1	PDE4A
ARMC5	5.23436e-05	1.83759	0.053	0.012	1	ARMC5
ATF7IP	5.53979e-05	1.13962	0.197	0.092	1	ATF7IP
CREM	5.59795e-05	0.325285	0.992	0.927	1	CREM
MYLIP	5.6804e-05	0.891029	0.303	0.162	1	MYLIP
BIRC3	5.7321e-05	-0.711187	0.5	0.625	1	BIRC3
APMAP	6.11016e-05	0.788741	0.25	0.123	1	APMAP
CD48	6.11518e-05	0.518449	0.636	0.468	1	CD48
FUS	6.14525e-05	0.571023	0.697	0.556	1	FUS
ACTB	6.79677e-05	-0.438142	0.992	0.991	1	ACTB
CD7	6.99491e-05	-0.696556	0.674	0.756	1	CD7
RGS2	7.30856e-05	0.743707	0.417	0.257	1	RGS2
HLA-DQB1	7.34812e-05	0.742945	0.318	0.175	1	HLA-DQB1
FYN	7.44161e-05	0.453923	0.682	0.495	1	FYN
PVRL3	7.50271e-05	2.22508	0.045	0.01	1	PVRL3
IER5	7.57513e-05	1.05024	0.235	0.119	1	IER5
RABL2A	7.89619e-05	2.03277	0.045	0.01	1	RABL2A
RP11-589C21.6	7.98238e-05	1.72553	0.076	0.022	1	RP11-589C21.6
SRSF7	8.08019e-05	0.618288	0.727	0.645	1	SRSF7
PPP1R14A	8.12268e-05	2.32817	0.023	0.003	1	PPP1R14A
RPL31	8.67782e-05	0.214338	0.992	0.982	1	RPL31
TUBA1B	9.11756e-05	0.521318	0.568	0.408	1	TUBA1B
TMEM173	9.42492e-05	-1.47036	0.205	0.337	1	TMEM173
MIDN	9.59239e-05	0.83765	0.212	0.101	1	MIDN
HOOK2	9.78356e-05	1.4362	0.106	0.038	1	HOOK2
NDUFB10	9.81453e-05	-1.31969	0.189	0.323	1	NDUFB10
ARID1A	0.000101103	1.22014	0.129	0.051	1	ARID1A
TTC39C	0.00010299	-1.45486	0.159	0.299	1	TTC39C
TNFSF9	0.000103141	2.16478	0.045	0.01	1	TNFSF9
PLN	0.000104404	4.12249	0.015	0.001	1	PLN
ACKR1	0.000104846	4.77573	0.015	0.001	1	ACKR1
DLL1	0.000106184	4.35666	0.015	0.001	1	DLL1
CCL8	0.000106634	3.80695	0.015	0.001	1	CCL8
ESCO2	0.000107085	3.81827	0.015	0.001	1	ESCO2
PARVA	0.000107085	3.46422	0.015	0.001	1	PARVA
TRBV21-1	0.000107085	3.3217	0.015	0.001	1	TRBV21-1
TUBB4B	0.00010767	0.863226	0.508	0.353	1	TUBB4B
RP11-573D15.9	0.000107993	3.13718	0.015	0.001	1	RP11-573D15.9
RPS3A	0.000117464	0.187632	0.992	0.993	1	RPS3A
CXCL2	0.000119885	-4.57221	0.008	0.113	1	CXCL2
ACP5	0.00012253	-2.30511	0.068	0.197	1	ACP5
TNFRSF4	0.000123503	-0.644511	0.386	0.526	1	TNFRSF4
RPS27	0.000126272	0.150815	1	1	1	RPS27
RPL37A	0.00012665	0.205524	0.977	0.955	1	RPL37A
ANXA2	0.0001301	-0.821826	0.235	0.395	1	ANXA2
PAFAH2	0.000131881	2.56214	0.03	0.005	1	PAFAH2
CCNK	0.000133108	0.985958	0.174	0.079	1	CCNK
CCL3	0.000139271	-2.24377	0.038	0.161	1	CCL3
RPS28	0.000150866	0.18165	0.985	0.982	1	RPS28
S100A11	0.000162118	-0.690897	0.538	0.62	1	S100A11
TPI1	0.000163151	-0.675791	0.523	0.628	1	TPI1
AKNA	0.00016374	1.03982	0.295	0.168	1	AKNA
MYL6	0.000163852	-0.372032	0.917	0.947	1	MYL6
MT2A	0.000167416	-0.999657	0.265	0.418	1	MT2A
CDC37	0.000170186	0.619279	0.53	0.346	1	CDC37
GSTM2	0.000171279	2.50787	0.023	0.003	1	GSTM2
SHROOM3	0.000171279	2.44396	0.023	0.003	1	SHROOM3
S100A4	0.000173731	-0.553817	0.886	0.897	1	S100A4
FAM43A	0.0001795	0.764759	0.136	0.056	1	FAM43A
SH2D1A	0.000181876	-1.69186	0.098	0.229	1	SH2D1A
RPL15	0.00018597	-0.222314	0.985	0.998	1	RPL15
COX4I1	0.000187181	-0.378696	0.856	0.88	1	COX4I1
SLC20A1	0.00018837	0.741438	0.182	0.084	1	SLC20A1
CCDC157	0.000189426	2.46971	0.038	0.008	1	CCDC157
CTC-425F1.4	0.000192879	2.45195	0.038	0.008	1	CTC-425F1.4
TGFBR3	0.000199802	1.4281	0.076	0.024	1	TGFBR3
IGFBP6	0.000208947	2.85678	0.03	0.005	1	IGFBP6
DDX24	0.000210165	0.439979	0.697	0.516	1	DDX24
NEO1	0.000211208	2.36686	0.03	0.005	1	NEO1
BRK1	0.000214427	-0.717818	0.447	0.543	1	BRK1
NOP10	0.000215447	-0.885905	0.303	0.45	1	NOP10
IGHG3	0.000221108	-2.26932	0.045	0.163	1	IGHG3
EIF4E	0.000223121	-1.98729	0.053	0.174	1	EIF4E
HNRNPL	0.000230498	1.27577	0.159	0.073	1	HNRNPL
APOBR	0.000232815	1.82049	0.045	0.01	1	APOBR
CCL20	0.000239754	-1.15929	0.174	0.328	1	CCL20
REL	0.00025472	0.569685	0.621	0.476	1	REL
FSIP1	0.000260145	2.24393	0.038	0.008	1	FSIP1
GZMH	0.000261164	2.45278	0.045	0.011	1	GZMH
GFOD1	0.000271754	2.18185	0.038	0.008	1	GFOD1
SCML4	0.00027949	1.22725	0.091	0.032	1	SCML4
RP3-477O4.14	0.000291596	1.62791	0.076	0.025	1	RP3-477O4.14
ITGB1	0.000293003	-1.31578	0.098	0.233	1	ITGB1
PLAC8	0.000293891	0.63444	0.227	0.115	1	PLAC8
DNLZ	0.000307629	3.17503	0.023	0.003	1	DNLZ
PWWP2A	0.000310249	1.29468	0.083	0.028	1	PWWP2A
SRSF3	0.000317132	0.544752	0.667	0.528	1	SRSF3
BCAS1	0.000320806	3.04093	0.023	0.003	1	BCAS1
RPL12	0.000322781	-0.26025	0.992	0.995	1	RPL12
ATRX	0.000327956	0.626727	0.379	0.232	1	ATRX
NDFIP2	0.000344577	-2.29001	0.038	0.149	1	NDFIP2
PNP	0.000349362	1.33211	0.152	0.069	1	PNP
CHD1	0.000350114	0.682505	0.409	0.262	1	CHD1
H3F3A	0.00035714	-0.298204	0.909	0.921	1	H3F3A
TWISTNB	0.000359438	0.761823	0.227	0.12	1	TWISTNB
GBP2	0.00036204	-1.11544	0.205	0.327	1	GBP2
RP11-305L7.3	0.000363187	4.02152	0.015	0.001	1	RP11-305L7.3
EGFR	0.000363187	3.90466	0.015	0.001	1	EGFR
MARVELD3	0.000364522	4.0135	0.015	0.001	1	MARVELD3
MUC17	0.000368554	3.59287	0.015	0.001	1	MUC17
EXOC6B	0.000369907	3.36301	0.015	0.001	1	EXOC6B
ACVRL1	0.000372628	2.89446	0.015	0.001	1	ACVRL1
PAF1	0.000373538	0.772938	0.189	0.093	1	PAF1
AK5	0.000373995	3.04815	0.015	0.001	1	AK5
ENPP2	0.000373995	2.88823	0.015	0.001	1	ENPP2
GATAD2B	0.000378877	1.37736	0.098	0.038	1	GATAD2B
RPS21	0.000408887	0.240251	0.977	0.899	1	RPS21
NFKBIA	0.000424523	-0.573843	0.667	0.738	1	NFKBIA
FOXRED1	0.000431362	2.14632	0.045	0.011	1	FOXRED1
CXCL1	0.000443909	-2.38165	0.023	0.124	1	CXCL1
UBE2D3	0.000452544	-0.494215	0.682	0.717	1	UBE2D3
HIC1	0.000455413	2.03073	0.045	0.011	1	HIC1
CHD2	0.000458494	0.690755	0.28	0.162	1	CHD2
OCIAD2	0.00045983	-0.896311	0.379	0.469	1	OCIAD2
ATP1B3	0.000471515	0.601893	0.53	0.385	1	ATP1B3
H2AFX	0.000483197	0.918786	0.189	0.095	1	H2AFX
SH3BGRL3	0.000487876	-0.399612	0.909	0.91	1	SH3BGRL3
LUC7L	0.000489355	1.15153	0.136	0.061	1	LUC7L
ARPC2	0.00050001	-0.431966	0.811	0.826	1	ARPC2
SLC2A3	0.00050061	0.372838	0.492	0.321	1	SLC2A3
PPIL4	0.000507191	1.13745	0.144	0.065	1	PPIL4
JUND	0.000516295	0.519568	0.636	0.485	1	JUND
LINC00152	0.000525905	-0.93985	0.379	0.485	1	LINC00152
SNHG19	0.000531343	1.09438	0.068	0.021	1	SNHG19
RARRES2	0.000532187	1.06401	0.061	0.018	1	RARRES2
RPS13	0.000539107	0.190943	0.985	0.985	1	RPS13
RP11-20I23.6	0.000543851	3.30527	0.023	0.003	1	RP11-20I23.6
ODC1	0.000548376	0.95063	0.386	0.261	1	ODC1
ATP6V0E1	0.000550809	-0.54358	0.644	0.665	1	ATP6V0E1
HSPE1	0.000554184	-0.947022	0.508	0.588	1	HSPE1
CHKB-AS1	0.000555981	3.14984	0.023	0.003	1	CHKB-AS1
DHCR7	0.000565951	1.19726	0.144	0.066	1	DHCR7
FRAT1	0.000602385	2.52288	0.038	0.009	1	FRAT1
FAM46C	0.000608931	0.465821	0.386	0.237	1	FAM46C
UBA52	0.000615126	0.206899	0.962	0.976	1	UBA52
DDX54	0.000616643	0.996998	0.144	0.065	1	DDX54
TBXAS1	0.000619962	1.75795	0.083	0.03	1	TBXAS1
CTD-2035E11.3	0.00062356	1.63058	0.091	0.034	1	CTD-2035E11.3
ADGRE5	0.000638467	0.800614	0.348	0.221	1	ADGRE5
ENO2	0.000640062	1.22224	0.068	0.022	1	ENO2
FURIN	0.000656463	-1.44155	0.098	0.218	1	FURIN
GNG7	0.000656879	2.41713	0.03	0.006	1	GNG7
PDE1B	0.000658121	2.40954	0.03	0.006	1	PDE1B
METTL15	0.000658208	0.867591	0.182	0.092	1	METTL15
TTC39B	0.000668567	1.17285	0.068	0.022	1	TTC39B
CTC-479C5.12	0.000680112	1.44464	0.068	0.022	1	CTC-479C5.12
CCL3L3	0.000691309	-2.59985	0.023	0.118	1	CCL3L3
EPSTI1	0.000722829	-1.42251	0.159	0.275	1	EPSTI1
BCL11B	0.000724902	0.795564	0.311	0.184	1	BCL11B
KLF9	0.000737199	1.08011	0.091	0.034	1	KLF9
CD3D	0.000767856	-0.372556	0.894	0.907	1	CD3D
DNTTIP2	0.000768883	0.540055	0.273	0.154	1	DNTTIP2
IGHG4	0.000776561	-1.62589	0.098	0.212	1	IGHG4
LGALS1	0.000790453	-0.642684	0.295	0.422	1	LGALS1
SRP14	0.000813908	-0.370759	0.795	0.818	1	SRP14
RLF	0.000819951	1.23607	0.091	0.035	1	RLF
SPTY2D1	0.00083544	0.753763	0.197	0.102	1	SPTY2D1
ZNF90	0.000841096	0.697648	0.318	0.196	1	ZNF90
ITGAL	0.000846943	0.909459	0.159	0.078	1	ITGAL
H3F3B	0.000847834	0.237684	1	0.978	1	H3F3B
UBB	0.000847847	0.303605	0.932	0.871	1	UBB
THBS1	0.000862771	1.53673	0.068	0.023	1	THBS1
RPL21	0.000880478	0.127559	1	0.999	1	RPL21
BRCA1	0.000915715	3.04111	0.023	0.004	1	BRCA1
HSPA5	0.000937268	0.520252	0.492	0.347	1	HSPA5
FGF9	0.000941288	2.46739	0.023	0.004	1	FGF9
SPATA2L	0.000948128	1.12151	0.091	0.035	1	SPATA2L
PPP1R10	0.000949644	1.10543	0.205	0.112	1	PPP1R10
FPGS	0.000951564	1.08661	0.091	0.035	1	FPGS
LUM	0.000952893	1.34947	0.068	0.023	1	LUM
SLC28A2	0.000965914	3.30135	0.015	0.002	1	SLC28A2
LYAR	0.000968252	0.678535	0.205	0.109	1	LYAR
DNAH8	0.000969042	3.20929	0.015	0.002	1	DNAH8
TRAV17	0.000969737	2.05926	0.023	0.004	1	TRAV17
FZD7	0.000972179	3.17753	0.015	0.002	1	FZD7
TLN2	0.000975325	3.11819	0.015	0.002	1	TLN2
ZC4H2	0.000978481	3.05631	0.015	0.002	1	ZC4H2
AC009404.2	0.000981646	2.65225	0.015	0.002	1	AC009404.2
NXF1	0.000981883	1.00464	0.182	0.095	1	NXF1
PDE6A	0.000984821	2.80539	0.015	0.002	1	PDE6A
CLTA	0.000985029	-1.24564	0.144	0.26	1	CLTA
RP11-515O17.3	0.000991199	2.42918	0.015	0.002	1	RP11-515O17.3
LY6E	0.000993815	-0.948541	0.432	0.515	1	LY6E
MYL12B	0.000995601	-0.484909	0.712	0.715	1	MYL12B
RPL22L1	0.00105111	0.555399	0.5	0.351	1	RPL22L1
UCP2	0.00106307	-0.885159	0.333	0.436	1	UCP2
DGUOK	0.0010886	-1.32585	0.136	0.251	1	DGUOK
CEBPA	0.00110052	2.00151	0.053	0.016	1	CEBPA
RPL26	0.00110214	0.152896	1	0.993	1	RPL26
TRA2B	0.00112726	0.462232	0.53	0.37	1	TRA2B
OAS1	0.00112955	-5.42466	0	0.075	1	OAS1
USP36	0.00113271	0.762764	0.265	0.153	1	USP36
TYSND1	0.00113902	1.51748	0.068	0.023	1	TYSND1
FANCM	0.0011811	2.73372	0.03	0.006	1	FANCM
HIST1H4C	0.00118323	0.813114	0.25	0.144	1	HIST1H4C
RPL34	0.00121162	0.112949	1	0.998	1	RPL34
MZF1-AS1	0.00124829	1.53588	0.053	0.016	1	MZF1-AS1
SLC9A3R2	0.00125219	2.19344	0.03	0.006	1	SLC9A3R2
GNA12	0.0012582	1.35335	0.053	0.016	1	GNA12
MAFF	0.00126002	1.17115	0.114	0.05	1	MAFF
PSTPIP1	0.00127278	0.637766	0.235	0.132	1	PSTPIP1
RPS3	0.00127504	0.12601	1	0.998	1	RPS3
MTERF4	0.00129688	-2.11473	0.038	0.131	1	MTERF4
ZFHX3	0.00129855	1.3935	0.053	0.016	1	ZFHX3
EDF1	0.00130108	-0.478479	0.629	0.693	1	EDF1
SPRY1	0.00131095	1.65164	0.098	0.041	1	SPRY1
RP11-115C21.2	0.00132511	1.88059	0.038	0.009	1	RP11-115C21.2
INSIG1	0.00134291	0.563884	0.326	0.202	1	INSIG1
KANSL1	0.00138441	0.778365	0.152	0.074	1	KANSL1
RPL32	0.00141896	0.132327	1	0.999	1	RPL32
ZNF776	0.00145078	2.83177	0.023	0.004	1	ZNF776
HSPA2	0.00147359	2.031	0.061	0.02	1	HSPA2
C1orf27	0.0014738	1.23001	0.068	0.024	1	C1orf27
PACSIN2	0.00147516	1.30174	0.068	0.024	1	PACSIN2
CALM1	0.00152117	0.249677	0.932	0.849	1	CALM1
RP11-446N19.1	0.00152781	1.51345	0.023	0.004	1	RP11-446N19.1
KRT19	0.0015305	-2.04393	0.03	0.12	1	KRT19
PRKAA1	0.0015337	0.952553	0.152	0.075	1	PRKAA1
KDM4C	0.00154401	1.02784	0.083	0.032	1	KDM4C
EBP	0.00156	0.787315	0.242	0.139	1	EBP
STX5	0.00157429	0.736841	0.273	0.16	1	STX5
IGHG1	0.0015745	-2.00922	0.023	0.109	1	IGHG1
ATR	0.00159814	1.91396	0.038	0.01	1	ATR
COX5B	0.00161302	-0.566725	0.568	0.608	1	COX5B
TFDP2	0.00163556	1.93335	0.091	0.038	1	TFDP2
MALAT1	0.00163778	0.164027	1	1	1	MALAT1
SERF2	0.00164545	-0.299248	0.955	0.926	1	SERF2
SFPQ	0.00167142	0.696371	0.523	0.4	1	SFPQ
HMCES	0.0016755	0.854762	0.144	0.07	1	HMCES
LGALS3	0.00167641	-0.87248	0.326	0.418	1	LGALS3
TUBA4A	0.0016909	1.28312	0.348	0.225	1	TUBA4A
EZH2	0.0016926	-3.52969	0.008	0.083	1	EZH2
RPS10	0.00170207	0.191874	0.962	0.906	1	RPS10
AGR2	0.00172028	-2.23924	0.038	0.128	1	AGR2
RNPEPL1	0.00172388	0.477584	0.265	0.152	1	RNPEPL1
CCDC59	0.00173393	0.61653	0.326	0.21	1	CCDC59
RNMTL1	0.00175759	0.936005	0.098	0.041	1	RNMTL1
EEF1D	0.00179275	-0.253272	0.947	0.949	1	EEF1D
SUMO1	0.00181364	-0.695984	0.432	0.515	1	SUMO1
UQCR10	0.001872	-0.776344	0.379	0.46	1	UQCR10
IL7R	0.00188259	0.464954	0.667	0.541	1	IL7R
STRIP1	0.00189629	1.02287	0.091	0.037	1	STRIP1
PRR7	0.00190345	0.941566	0.167	0.087	1	PRR7
ACIN1	0.0019305	0.778027	0.159	0.081	1	ACIN1
RPS26	0.00193821	-0.413667	0.902	0.88	1	RPS26
IER2	0.00194812	0.80107	0.545	0.41	1	IER2
RP3-467N11.1	0.00195959	1.86967	0.038	0.01	1	RP3-467N11.1
LSM10	0.00197351	-1.76595	0.068	0.164	1	LSM10
FKBP4	0.00197445	-2.19554	0.045	0.136	1	FKBP4
C11orf31	0.00198633	-1.05369	0.227	0.33	1	C11orf31
CCDC184	0.00202575	1.87923	0.045	0.013	1	CCDC184
BIK	0.00202884	0.95956	0.106	0.046	1	BIK
AC013264.2	0.00203907	1.15786	0.068	0.024	1	AC013264.2
TNFAIP3	0.00205138	0.32645	0.78	0.637	1	TNFAIP3
GOLGA3	0.00206088	1.17212	0.068	0.024	1	GOLGA3
KAT6B	0.00206108	1.12247	0.136	0.067	1	KAT6B
IFI16	0.00206939	-1.09785	0.22	0.321	1	IFI16
ATOX1	0.00207272	-1.56514	0.098	0.199	1	ATOX1
IRS2	0.00208079	0.396307	0.333	0.209	1	IRS2
FAM174B	0.00208185	2.02215	0.045	0.013	1	FAM174B
APOD	0.0020906	3.63694	0.015	0.002	1	APOD
TSPYL2	0.00211677	0.895463	0.303	0.193	1	TSPYL2
AGAP5	0.00212099	2.85683	0.015	0.002	1	AGAP5
BTNL9	0.00213326	2.67906	0.015	0.002	1	BTNL9
ARL6IP5	0.00214166	-0.648705	0.439	0.52	1	ARL6IP5
COLQ	0.00217045	2.23428	0.015	0.002	1	COLQ
RGS1	0.00218604	-0.404272	0.742	0.805	1	RGS1
CTBS	0.00219023	-3.32667	0.008	0.08	1	CTBS
COX14	0.00222356	-0.839521	0.182	0.297	1	COX14
FAM134B	0.00222532	0.993061	0.091	0.038	1	FAM134B
MTRNR2L1	0.00226382	1.40321	0.068	0.025	1	MTRNR2L1
RPL28	0.00229642	0.127161	1	0.999	1	RPL28
STK17A	0.00231239	-0.666868	0.356	0.449	1	STK17A
REG1A	0.00232464	-5.73989	0	0.066	1	REG1A
MAP3K13	0.00233058	1.00992	0.114	0.052	1	MAP3K13
OAT	0.0023322	0.671195	0.182	0.097	1	OAT
VAMP5	0.00236812	-0.955987	0.152	0.263	1	VAMP5
CTB-25B13.5	0.00251194	1.6932	0.038	0.01	1	CTB-25B13.5
TOB2	0.00251796	0.581535	0.242	0.142	1	TOB2
COA6	0.00254679	-3.36741	0.008	0.078	1	COA6
MXI1	0.00255601	0.86186	0.121	0.057	1	MXI1
IL2RA	0.00255886	-1.64589	0.167	0.27	1	IL2RA
NR3C1	0.00257104	0.432707	0.591	0.435	1	NR3C1
EIF3E	0.00258213	-0.466309	0.674	0.696	1	EIF3E
ATP5C1	0.0025929	-0.911157	0.227	0.335	1	ATP5C1
RPS18	0.00261034	0.133283	1	0.999	1	RPS18
CHCHD10	0.00262306	-1.03015	0.129	0.242	1	CHCHD10
PARK7	0.00262914	-0.558861	0.515	0.591	1	PARK7
TOPORS	0.00274596	0.854702	0.227	0.133	1	TOPORS
RPS25	0.00276039	0.150097	0.992	0.992	1	RPS25
MX1	0.00277243	-1.97332	0.038	0.123	1	MX1
NUDT18	0.00277951	1.1299	0.061	0.021	1	NUDT18
FCHSD2	0.00278023	1.5818	0.045	0.014	1	FCHSD2
EIF2AK2	0.00279701	-2.58416	0.038	0.119	1	EIF2AK2
RTKN2	0.00280304	-2.24129	0.015	0.09	1	RTKN2
GZMK	0.00280535	1.69106	0.106	0.049	1	GZMK
RBM39	0.00281199	0.46614	0.705	0.576	1	RBM39
COQ7	0.00287334	0.739534	0.106	0.047	1	COQ7
FBF1	0.00290491	1.85665	0.03	0.007	1	FBF1
PTPN11	0.00291812	1.28371	0.083	0.034	1	PTPN11
IL27RA	0.00292788	0.681657	0.242	0.144	1	IL27RA
TOMM7	0.00295288	0.258924	0.848	0.727	1	TOMM7
LDHB	0.00296047	-0.461557	0.553	0.631	1	LDHB
PSMA7	0.0029936	-0.491219	0.591	0.639	1	PSMA7
CD24	0.00299945	-1.30067	0.03	0.115	1	CD24
RNF125	0.0030094	0.451976	0.303	0.19	1	RNF125
FASTK	0.00303869	0.640684	0.159	0.083	1	FASTK
TNFRSF1B	0.00306909	0.392373	0.523	0.37	1	TNFRSF1B
SLCO3A1	0.00307731	0.993204	0.091	0.039	1	SLCO3A1
SERPING1	0.00312977	2.81378	0.023	0.004	1	SERPING1
HSD11B1L	0.00319678	2.6748	0.023	0.004	1	HSD11B1L
CTR9	0.00322518	0.856993	0.144	0.074	1	CTR9
SLC9B1	0.00324634	2.00263	0.023	0.004	1	SLC9B1
FAM117B	0.00325258	2.12589	0.023	0.004	1	FAM117B
VPS28	0.00326919	-0.741958	0.22	0.342	1	VPS28
RBM38	0.00329618	0.423316	0.25	0.144	1	RBM38
DEDD2	0.00333637	0.639872	0.25	0.146	1	DEDD2
RRAS2	0.00339399	1.05046	0.091	0.039	1	RRAS2
ARL1	0.00342774	-2.96348	0.008	0.075	1	ARL1
SPP1	0.00346393	-5.08307	0	0.061	1	SPP1
CAPZA2	0.00346834	-1.12108	0.182	0.278	1	CAPZA2
WDR1	0.00347083	-0.811521	0.189	0.299	1	WDR1
PSMB9	0.00347843	-0.800956	0.379	0.458	1	PSMB9
AMPD2	0.00349899	1.13735	0.076	0.03	1	AMPD2
NHSL2	0.00355334	0.87337	0.129	0.063	1	NHSL2
EXT1	0.00357143	2.0219	0.03	0.007	1	EXT1
DDX27	0.00358532	0.401102	0.273	0.162	1	DDX27
CUL4B	0.00358726	1.28034	0.045	0.014	1	CUL4B
CXADR	0.00359292	2.09857	0.03	0.007	1	CXADR
YTHDC1	0.00366275	0.592396	0.258	0.159	1	YTHDC1
IDH2	0.00367481	-1.21331	0.159	0.256	1	IDH2
SPON1	0.003705	1.32258	0.053	0.018	1	SPON1
SCAPER	0.00370959	1.39797	0.091	0.04	1	SCAPER
NUP214	0.00372733	1.07572	0.076	0.03	1	NUP214
GNG11	0.0037522	1.79114	0.03	0.007	1	GNG11
S100P	0.00378214	-2.72952	0.008	0.074	1	S100P
SLC16A7	0.00383958	1.43099	0.068	0.026	1	SLC16A7
SESN2	0.00390235	1.00677	0.091	0.04	1	SESN2
CCDC47	0.00390483	0.600821	0.159	0.083	1	CCDC47
IFI6	0.00391303	-1.50285	0.212	0.306	1	IFI6
KIAA1586	0.00395198	1.38976	0.045	0.014	1	KIAA1586
DBI	0.00396836	-0.616365	0.417	0.487	1	DBI
PCF11	0.00399671	0.579254	0.205	0.116	1	PCF11
LGALS2	0.00399723	4.92506	0.015	0.002	1	LGALS2
RAC1	0.00400266	-0.628829	0.409	0.484	1	RAC1
PLSCR1	0.00401382	-2.19159	0.023	0.097	1	PLSCR1
RP11-589P10.5	0.00401809	2.57284	0.015	0.002	1	RP11-589P10.5
RP11-175O19.4	0.00402855	3.6376	0.015	0.002	1	RP11-175O19.4
FN3K	0.00402855	2.92143	0.015	0.002	1	FN3K
CCDC183	0.00402855	2.76283	0.015	0.002	1	CCDC183
GAS8	0.00403904	2.83642	0.015	0.002	1	GAS8
LYZ	0.00406217	-2.95715	0.015	0.084	1	LYZ
SLC4A8	0.00407065	2.53423	0.015	0.002	1	SLC4A8
RHOBTB2	0.00408124	2.59748	0.015	0.002	1	RHOBTB2
XXbac-BPG181B23.7	0.00408124	2.46671	0.015	0.002	1	XXbac-BPG181B23.7
HS3ST3B1	0.00408195	-2.46997	0.023	0.096	1	HS3ST3B1
MEPCE	0.00408992	0.816364	0.091	0.039	1	MEPCE
RP11-434H6.7	0.00409186	2.42881	0.015	0.002	1	RP11-434H6.7
KDELC1	0.00409186	2.34349	0.015	0.002	1	KDELC1
TNFRSF25	0.00410652	-0.688679	0.242	0.351	1	TNFRSF25
CCL19	0.00412384	2.03942	0.015	0.002	1	CCL19
CTSH	0.00413263	-1.33192	0.053	0.142	1	CTSH
BAX	0.00413411	-0.712625	0.235	0.349	1	BAX
ERH	0.00414183	-0.747632	0.326	0.414	1	ERH
ATAD3B	0.00415114	1.46951	0.061	0.022	1	ATAD3B
CCNB1	0.00422575	1.6479	0.038	0.011	1	CCNB1
ASB2	0.00423505	0.957216	0.121	0.059	1	ASB2
RP11-51J9.5	0.00423847	0.765907	0.205	0.119	1	RP11-51J9.5
CHST7	0.00424435	-3.29349	0.008	0.072	1	CHST7
JUNB	0.00426092	0.517745	0.909	0.777	1	JUNB
TMEM261	0.00427476	-1.67818	0.061	0.146	1	TMEM261
C14orf166	0.00427591	-0.702975	0.326	0.414	1	C14orf166
SLC3A2	0.00429448	0.490197	0.424	0.29	1	SLC3A2
SAFB2	0.00429512	0.646757	0.288	0.186	1	SAFB2
LCN2	0.00433728	-3.03276	0.008	0.072	1	LCN2
HNRNPA0	0.00433826	0.438364	0.705	0.594	1	HNRNPA0
AQP1	0.00436121	2.85033	0.023	0.005	1	AQP1
C12orf29	0.0044151	1.00807	0.091	0.04	1	C12orf29
ZNF276	0.00444168	1.13786	0.083	0.036	1	ZNF276
DCTN5	0.00452972	0.97451	0.106	0.05	1	DCTN5
TMCC3	0.00453155	2.11884	0.023	0.005	1	TMCC3
HSPA9	0.00454421	0.517918	0.364	0.242	1	HSPA9
UTP14C	0.00455637	1.76337	0.023	0.005	1	UTP14C
HEXB	0.00456095	-1.81673	0.038	0.117	1	HEXB
MAPRE2	0.00456388	0.548738	0.159	0.084	1	MAPRE2
DDHD1	0.00457687	-2.15555	0.023	0.095	1	DDHD1
ACAD10	0.00460219	1.79732	0.023	0.005	1	ACAD10
TCEB2	0.0046183	-0.510687	0.576	0.638	1	TCEB2
NGRN	0.00461926	1.81289	0.03	0.008	1	NGRN
FAM133B	0.00468776	0.342438	0.455	0.313	1	FAM133B
PIK3R1	0.00476261	0.522414	0.273	0.17	1	PIK3R1
CITED4	0.00482841	1.85488	0.038	0.011	1	CITED4
ZFAS1	0.00489524	0.408832	0.674	0.512	1	ZFAS1
EDARADD	0.00489737	1.63195	0.053	0.019	1	EDARADD
JAML	0.00489835	0.520283	0.273	0.17	1	JAML
HAGH	0.00492496	-1.35992	0.045	0.127	1	HAGH
RP11-182L21.6	0.0049417	0.805155	0.076	0.031	1	RP11-182L21.6
MIF	0.00494366	-0.711882	0.348	0.434	1	MIF
SELK	0.00495282	0.274197	0.78	0.685	1	SELK
CXCL13	0.00495498	-8.46407	0	0.057	1	CXCL13
PFN1	0.00499832	-0.271094	0.955	0.946	1	PFN1
IQCB1	0.00500914	1.21306	0.076	0.031	1	IQCB1
2025-09-08	0.00501784	1.64792	0.038	0.011	1	2025-09-08
PIM2	0.00502952	-0.630068	0.136	0.24	1	PIM2
CTSL	0.00505701	-2.40608	0.053	0.132	1	CTSL
WDR83OS	0.00511823	-0.748419	0.303	0.393	1	WDR83OS
ETF1	0.00514067	0.497185	0.333	0.221	1	ETF1
CREB3L2	0.00515872	-3.66962	0.008	0.069	1	CREB3L2
ATP5G2	0.00516096	-0.363057	0.742	0.742	1	ATP5G2
SPAG4	0.00516429	1.40013	0.038	0.011	1	SPAG4
UBE2L6	0.00520753	-1.18207	0.174	0.262	1	UBE2L6
KRT8	0.00528114	-1.12713	0.159	0.253	1	KRT8
RANBP1	0.00530106	-0.909178	0.28	0.365	1	RANBP1
ARL4D	0.00532323	2.54838	0.03	0.008	1	ARL4D
RP11-473I1.5	0.00534275	1.33534	0.083	0.036	1	RP11-473I1.5
CORO1B	0.00537452	-0.737015	0.364	0.444	1	CORO1B
CRYL1	0.00541709	0.720475	0.098	0.045	1	CRYL1
GDF15	0.00543153	-3.1039	0.008	0.069	1	GDF15
DCK	0.00545748	-1.5641	0.038	0.116	1	DCK
BAIAP2	0.00548131	1.40469	0.061	0.023	1	BAIAP2
DIMT1	0.00548326	-2.68374	0.008	0.07	1	DIMT1
AP2S1	0.00557066	-0.93354	0.197	0.285	1	AP2S1
FSCN1	0.0056293	1.63798	0.053	0.019	1	FSCN1
LTK	0.0056773	1.97777	0.03	0.008	1	LTK
CLYBL	0.00569275	1.77714	0.038	0.011	1	CLYBL
LINC00685	0.00572318	1.34458	0.053	0.019	1	LINC00685
COX6B1	0.0057738	-0.360527	0.591	0.632	1	COX6B1
HIST1H1C	0.0057773	-1.45771	0.038	0.115	1	HIST1H1C
2025-03-02	0.00579531	0.865044	0.091	0.041	1	2025-03-02
IFI27	0.00582501	-1.65739	0.076	0.161	1	IFI27
POMP	0.00582774	-0.457445	0.477	0.563	1	POMP
B4GALT5	0.00583071	0.94899	0.098	0.046	1	B4GALT5
CLU	0.00585523	1.75482	0.038	0.011	1	CLU
PDE4B	0.00587566	0.444048	0.371	0.257	1	PDE4B
PRKAR2A	0.00588163	0.520873	0.197	0.112	1	PRKAR2A
RP11-109G23.3	0.00593752	2.99748	0.023	0.005	1	RP11-109G23.3
GNG5	0.00596202	-0.784366	0.212	0.322	1	GNG5
RB1CC1	0.00599509	0.491926	0.197	0.113	1	RB1CC1
RCAN3	0.00599521	0.474592	0.303	0.196	1	RCAN3
OASL	0.00602455	-3.09139	0.008	0.068	1	OASL
CKB	0.00604239	0.981627	0.114	0.056	1	CKB
RBCK1	0.00605468	-1.14272	0.098	0.191	1	RBCK1
NFATC1	0.00606698	0.834026	0.152	0.082	1	NFATC1
ZNF644	0.00609522	0.538265	0.167	0.091	1	ZNF644
ZNF721	0.00609897	0.814918	0.106	0.051	1	ZNF721
PTTG1	0.00611002	-1.00291	0.114	0.211	1	PTTG1
C15orf41	0.00612564	2.00713	0.023	0.005	1	C15orf41
GNGT2	0.0061614	0.659285	0.061	0.023	1	GNGT2
PYCARD	0.00616674	-1.37999	0.083	0.171	1	PYCARD
BCL7B	0.00621599	0.490712	0.311	0.207	1	BCL7B
ADRM1	0.00621622	-0.922552	0.182	0.281	1	ADRM1
ITM2C	0.00625538	0.720177	0.197	0.117	1	ITM2C
SENP2	0.0062759	1.04332	0.091	0.042	1	SENP2
AES	0.00628043	0.411652	0.5	0.356	1	AES
CARD16	0.00628971	-0.592732	0.303	0.418	1	CARD16
SLC25A37	0.00629113	0.884339	0.098	0.046	1	SLC25A37
RP11-156K23.3	0.00629953	1.60894	0.045	0.015	1	RP11-156K23.3
IGSF8	0.00635011	0.731689	0.083	0.036	1	IGSF8
ZC3H10	0.00636284	1.42531	0.023	0.005	1	ZC3H10
MPHOSPH10	0.0063713	0.748848	0.167	0.094	1	MPHOSPH10
SNX29	0.00643499	1.97736	0.053	0.019	1	SNX29
DYNC1LI2	0.00648363	0.899164	0.114	0.056	1	DYNC1LI2
ENO1	0.00651113	-0.515314	0.606	0.657	1	ENO1
VIM	0.00655136	0.333115	0.864	0.759	1	VIM
EIF2B5	0.00661088	1.00071	0.106	0.051	1	EIF2B5
NUFIP2	0.00662269	0.754145	0.121	0.061	1	NUFIP2
RING1	0.00666078	0.775228	0.136	0.072	1	RING1
POLR2J	0.0066918	-1.02105	0.189	0.278	1	POLR2J
HSPBP1	0.00671487	1.02832	0.121	0.062	1	HSPBP1
SRRM2	0.0067176	0.466252	0.409	0.299	1	SRRM2
CTSB	0.00678207	-1.19198	0.144	0.233	1	CTSB
ALG3	0.00678574	0.95275	0.121	0.062	1	ALG3
RP11-373D23.3	0.00679666	2.99152	0.015	0.002	1	RP11-373D23.3
PTK7	0.00681277	2.678	0.015	0.002	1	PTK7
DPP4	0.00682781	0.736089	0.114	0.056	1	DPP4
GPR15	0.00682891	2.94134	0.015	0.002	1	GPR15
EGLN3	0.00682891	3.19827	0.015	0.002	1	EGLN3
TNIP2	0.00684542	-1.13423	0.167	0.254	1	TNIP2
PRDX5	0.00684553	-0.69297	0.402	0.466	1	PRDX5
DDX26B	0.00685417	1.27824	0.045	0.015	1	DDX26B
ATL1	0.0068613	3.20654	0.015	0.002	1	ATL1
LL22NC03-2H8.5	0.0068613	2.76758	0.015	0.002	1	LL22NC03-2H8.5
ZNF320	0.0068613	2.70406	0.015	0.002	1	ZNF320
RRAD	0.0068613	2.69408	0.015	0.002	1	RRAD
TMEM238	0.00687755	2.88729	0.015	0.002	1	TMEM238
MRPL41	0.00687805	-0.798908	0.242	0.334	1	MRPL41
CCL21	0.00689383	2.81452	0.015	0.002	1	CCL21
VGLL4	0.00690569	1.05012	0.076	0.032	1	VGLL4
ZNF436	0.00691014	3.02233	0.015	0.002	1	ZNF436
RP11-162G10.5	0.00691014	2.78671	0.015	0.002	1	RP11-162G10.5
GRTP1	0.00691014	2.46296	0.015	0.002	1	GRTP1
IER5L	0.00691906	1.91017	0.03	0.008	1	IER5L
RP11-54O7.17	0.00692649	2.47522	0.015	0.002	1	RP11-54O7.17
NINJ1	0.0069306	-0.612948	0.197	0.307	1	NINJ1
IL1B	0.00693278	-3.06218	0.008	0.066	1	IL1B
ZNF585A	0.00695929	2.58708	0.015	0.002	1	ZNF585A
MEF2D	0.0069782	0.795752	0.106	0.052	1	MEF2D
LINC01133	0.00700875	2.08511	0.015	0.002	1	LINC01133
MAPKAPK5	0.00703096	0.989487	0.106	0.052	1	MAPKAPK5
POMZP3	0.00705092	1.77535	0.03	0.008	1	POMZP3
EPCAM	0.00708356	-1.78519	0.038	0.111	1	EPCAM
CITED2	0.00713246	0.465476	0.318	0.221	1	CITED2
GALNT6	0.00714279	1.82687	0.045	0.015	1	GALNT6
NDUFS7	0.00730419	-0.822128	0.227	0.317	1	NDUFS7
NUP133	0.00736292	1.2564	0.038	0.011	1	NUP133
PFDN2	0.00736585	-1.09725	0.182	0.266	1	PFDN2
ZNF148	0.00744426	0.856632	0.121	0.061	1	ZNF148
CWF19L2	0.00749313	0.553487	0.129	0.066	1	CWF19L2
GBP5	0.00753231	-1.08995	0.076	0.163	1	GBP5
IRF2	0.00757192	-2.4285	0.023	0.088	1	IRF2
NDUFA6	0.00758438	-0.706087	0.265	0.359	1	NDUFA6
RPL36A	0.00763557	0.236796	0.773	0.685	1	RPL36A
AHSA1	0.00763742	-1.45675	0.114	0.196	1	AHSA1
TNF	0.0077041	1.37087	0.091	0.043	1	TNF
AC017002.1	0.0077049	-2.04972	0.038	0.11	1	AC017002.1
PPP1R37	0.00775116	1.36147	0.045	0.015	1	PPP1R37
ARHGAP15	0.00777865	0.496748	0.303	0.2	1	ARHGAP15
AP3B1	0.00787557	1.3132	0.083	0.038	1	AP3B1
CLP1	0.00793976	1.01414	0.061	0.024	1	CLP1
GS1-124K5.3	0.00799837	2.43482	0.023	0.005	1	GS1-124K5.3
KLC4	0.00805379	1.5728	0.038	0.012	1	KLC4
FAM104A	0.00805661	-1.52521	0.061	0.139	1	FAM104A
TRAM2	0.00807784	1.99702	0.023	0.005	1	TRAM2
FAM101B	0.0081194	1.17476	0.068	0.028	1	FAM101B
VWA9	0.00815699	0.807815	0.076	0.032	1	VWA9
RUFY3	0.00815801	2.34263	0.023	0.005	1	RUFY3
ZNF671	0.00815801	2.12723	0.023	0.005	1	ZNF671
RP11-255M2.3	0.00820021	0.870254	0.098	0.047	1	RP11-255M2.3
MYO15B	0.00822536	1.89551	0.023	0.005	1	MYO15B
WDR24	0.00823476	1.33803	0.038	0.012	1	WDR24
MBNL3	0.00823889	1.89344	0.023	0.005	1	MBNL3
TESK1	0.00826222	1.38571	0.038	0.012	1	TESK1
NGFRAP1	0.00828346	-1.76819	0.03	0.099	1	NGFRAP1
CTD-2020K17.4	0.00831928	1.08529	0.053	0.02	1	CTD-2020K17.4
VPS25	0.00839681	-2.76428	0.015	0.075	1	VPS25
ARID5A	0.00840747	-0.729735	0.326	0.414	1	ARID5A
DIRC2	0.0084097	1.80189	0.023	0.005	1	DIRC2
ABCB1	0.00841051	2.0312	0.03	0.008	1	ABCB1
IFI44L	0.00850483	-2.5916	0.023	0.086	1	IFI44L
TSPO	0.00856115	-0.547908	0.356	0.444	1	TSPO
RPL3	0.00859164	0.105906	1	0.997	1	RPL3
ATP5D	0.00859706	-0.587218	0.455	0.513	1	ATP5D
IFRD1	0.0085991	0.572347	0.424	0.31	1	IFRD1
NDUFS8	0.00866565	-0.852832	0.197	0.29	1	NDUFS8
IFI44	0.0086817	-2.53997	0.03	0.095	1	IFI44
CDK5RAP2	0.0087058	1.11212	0.061	0.024	1	CDK5RAP2
ANKRD36B	0.00871062	0.854959	0.091	0.042	1	ANKRD36B
HTATIP2	0.00880022	-1.25428	0.098	0.182	1	HTATIP2
TGFBR2	0.00881195	0.843224	0.121	0.063	1	TGFBR2
PSMA1	0.00882165	-0.702089	0.318	0.397	1	PSMA1
UBR4	0.00883688	0.912846	0.106	0.052	1	UBR4
G0S2	0.00886454	-3.65206	0.008	0.063	1	G0S2
CCNYL1	0.00893697	1.11178	0.045	0.016	1	CCNYL1
LAS1L	0.00896775	1.00721	0.076	0.033	1	LAS1L
FAM172A	0.00897876	0.651969	0.098	0.047	1	FAM172A
VCPKMT	0.00898996	0.666286	0.106	0.052	1	VCPKMT
NDUFB2	0.00904416	-0.451495	0.432	0.523	1	NDUFB2
2025-09-01	0.00909624	0.273657	0.47	0.323	1	2025-09-01
ZFAND6	0.00910427	-1.04136	0.129	0.218	1	ZFAND6
TRIM44	0.00913706	0.963042	0.106	0.053	1	TRIM44
RP11-706O15.1	0.00915033	1.15559	0.053	0.02	1	RP11-706O15.1
SNRPE	0.00915163	-0.868759	0.212	0.302	1	SNRPE
DIS3L	0.00920292	1.52961	0.045	0.016	1	DIS3L
ERCC5	0.00921098	0.906111	0.076	0.033	1	ERCC5
ZSCAN18	0.00921166	1.57638	0.045	0.016	1	ZSCAN18
VAMP8	0.00927689	-0.637214	0.402	0.458	1	VAMP8
PNISR	0.00928545	-0.608767	0.341	0.433	1	PNISR
AAED1	0.00930116	0.560674	0.174	0.1	1	AAED1
VCP	0.00935082	0.420003	0.288	0.187	1	VCP
PSMD14	0.00942634	-1.33777	0.061	0.138	1	PSMD14
EIF5AL1	0.00945204	0.947415	0.053	0.02	1	EIF5AL1
PIM1	0.00946624	-0.500839	0.227	0.329	1	PIM1
TSHZ2	0.00947278	-2.0571	0.045	0.115	1	TSHZ2
CUL9	0.00947877	-2.60877	0.023	0.085	1	CUL9
G3BP2	0.00951616	0.297759	0.561	0.418	1	G3BP2
SLC38A2	0.00955495	0.605921	0.273	0.179	1	SLC38A2
PSME2	0.00964332	-0.615407	0.47	0.526	1	PSME2
LAMP1	0.00969639	0.479368	0.326	0.222	1	LAMP1
DUSP5	0.00974954	0.7908	0.144	0.08	1	DUSP5
ARPC5	0.00984128	-0.669917	0.288	0.37	1	ARPC5
ARIH1	0.00986304	0.495098	0.197	0.118	1	ARIH1
ZFP36L1	0.00989438	0.345762	0.492	0.357	1	ZFP36L1
2025-09-11	0.00993678	1.0316	0.121	0.065	1	2025-09-11
ZNF831	0.00994082	1.28651	0.061	0.024	1	ZNF831
HIGD2A	0.0100003	-0.568918	0.455	0.509	1	HIGD2A
ZAP70	0.010056	0.52857	0.242	0.157	1	ZAP70
PHB2	0.0100635	-1.16054	0.091	0.174	1	PHB2
CKLF	0.0101233	-0.64857	0.379	0.45	1	CKLF
CD58	0.0101477	-1.03532	0.114	0.2	1	CD58
MRPL1	0.0101548	0.413437	0.227	0.143	1	MRPL1
GPR183	0.0101561	0.362281	0.621	0.52	1	GPR183
DCP1A	0.0101875	0.681531	0.174	0.101	1	DCP1A
PLEKHJ1	0.0103077	-1.5645	0.068	0.143	1	PLEKHJ1
SSX2IP	0.0103137	1.72166	0.03	0.009	1	SSX2IP
CENPL	0.0103938	1.08765	0.053	0.02	1	CENPL
ZNF846	0.0104057	2.27126	0.023	0.005	1	ZNF846
PHLDB1	0.0104221	2.16845	0.023	0.005	1	PHLDB1
CA10	0.0105302	1.47106	0.03	0.009	1	CA10
XPA	0.0105333	-4.54791	0	0.047	1	XPA
ZNF318	0.0105767	1.34386	0.03	0.009	1	ZNF318
PAG1	0.0106151	-1.27992	0.083	0.163	1	PAG1
UBE2B	0.01062	-0.544729	0.545	0.589	1	UBE2B
RGMA	0.0106367	1.86976	0.023	0.005	1	RGMA
MCF2L	0.0106742	3.29113	0.015	0.003	1	MCF2L
SF3B6	0.0106936	-0.609723	0.356	0.419	1	SF3B6
TRMT12	0.0107453	1.46692	0.038	0.012	1	TRMT12
C12orf75	0.0107572	-1.17363	0.136	0.221	1	C12orf75
EGR4	0.0107905	3.6773	0.015	0.003	1	EGR4
CAV1	0.0107905	2.69931	0.015	0.003	1	CAV1
LILRB3	0.0108139	2.45702	0.015	0.003	1	LILRB3
ASTE1	0.0108391	0.853744	0.068	0.029	1	ASTE1
DEAF1	0.0109025	-2.15765	0.008	0.061	1	DEAF1
DOCK9-AS2	0.0109079	2.32591	0.015	0.003	1	DOCK9-AS2
EPHX1	0.0109316	2.26073	0.015	0.003	1	EPHX1
RP11-291B21.2	0.0109316	2.18848	0.015	0.003	1	RP11-291B21.2
LYPLA1	0.0109451	-1.46369	0.076	0.15	1	LYPLA1
KDM8	0.0109552	2.36875	0.015	0.003	1	KDM8
RUNX3	0.0110072	0.446883	0.348	0.252	1	RUNX3
SVBP	0.0110084	-1.835	0.03	0.095	1	SVBP
PCYT2	0.0110237	1.35409	0.061	0.025	1	PCYT2
TMEM57	0.011038	1.01395	0.091	0.044	1	TMEM57
ZNF519	0.0110742	2.13681	0.015	0.003	1	ZNF519
MCOLN3	0.0110742	2.08067	0.015	0.003	1	MCOLN3
RAB38	0.0110742	2.06224	0.015	0.003	1	RAB38
TLE2	0.0111222	1.94179	0.015	0.003	1	TLE2
PACS1	0.0111508	0.714362	0.114	0.059	1	PACS1
SSBP2	0.0111623	1.14428	0.061	0.025	1	SSBP2
TRAT1	0.0111886	0.423154	0.326	0.225	1	TRAT1
GLIPR1	0.011196	0.41797	0.424	0.318	1	GLIPR1
MGAT4A	0.0112479	-1.16076	0.182	0.261	1	MGAT4A
MIAT	0.0114216	-1.28037	0.091	0.172	1	MIAT
ATP5G3	0.0115047	-0.579788	0.455	0.498	1	ATP5G3
TAPT1	0.011511	0.943385	0.045	0.016	1	TAPT1
RP11-22P6.2	0.0115276	1.93062	0.038	0.012	1	RP11-22P6.2
GTF3A	0.0115583	-0.698189	0.311	0.392	1	GTF3A
GPX1	0.0116271	-0.573735	0.394	0.489	1	GPX1
PABPN1	0.0117933	0.581523	0.174	0.104	1	PABPN1
B3GAT3	0.0118097	-1.44975	0.061	0.133	1	B3GAT3
S100A16	0.0118651	-4.42894	0	0.046	1	S100A16
PIGX	0.0120036	0.57093	0.159	0.091	1	PIGX
SRSF2	0.0120315	0.346838	0.705	0.626	1	SRSF2
DNASE1L1	0.0120416	1.56913	0.038	0.012	1	DNASE1L1
SMCHD1	0.0120544	0.478812	0.417	0.302	1	SMCHD1
HNRNPDL	0.0120641	-0.397085	0.523	0.59	1	HNRNPDL
TMED8	0.0121029	-4.42776	0	0.046	1	TMED8
NDFIP1	0.0121047	-0.804542	0.273	0.348	1	NDFIP1
IDS	0.0121166	0.406129	0.606	0.487	1	IDS
TNFSF14	0.0122367	0.899325	0.091	0.044	1	TNFSF14
CCDC85B	0.0122959	0.42328	0.394	0.286	1	CCDC85B
HIPK1	0.0124047	0.584139	0.205	0.126	1	HIPK1
PABPC1	0.0124432	0.190626	0.924	0.859	1	PABPC1
CNIH4	0.0124883	-1.2537	0.061	0.133	1	CNIH4
RP11-347P5.1	0.0125084	0.178711	0.333	0.219	1	RP11-347P5.1
ITGAE	0.0125401	-1.47736	0.068	0.142	1	ITGAE
ARHGEF9	0.0126467	1.25644	0.053	0.021	1	ARHGEF9
TMEM67	0.0127694	1.64034	0.045	0.017	1	TMEM67
PDCD4	0.0127718	0.294042	0.545	0.411	1	PDCD4
PSMC3	0.0128299	-1.04174	0.121	0.204	1	PSMC3
RGPD5	0.0128396	1.92859	0.038	0.013	1	RGPD5
CLDN3	0.0129277	-1.3222	0.053	0.125	1	CLDN3
DCTN3	0.0129524	-0.927815	0.136	0.222	1	DCTN3
TAP1	0.0129665	-0.750448	0.227	0.315	1	TAP1
NSMCE3	0.0130448	0.526763	0.303	0.209	1	NSMCE3
EIF3J	0.0130916	-0.857469	0.227	0.305	1	EIF3J
OLFM4	0.013103	-4.39181	0	0.045	1	OLFM4
TRIM62	0.01311	2.28604	0.023	0.006	1	TRIM62
PPP1R13B	0.0131494	2.22081	0.023	0.006	1	PPP1R13B
GAS6	0.0132682	2.21462	0.023	0.006	1	GAS6
NEDD1	0.013282	1.02097	0.076	0.035	1	NEDD1
DNASE1	0.0132915	1.91287	0.038	0.013	1	DNASE1
RFK	0.0133911	-1.68059	0.03	0.093	1	RFK
PDIK1L	0.013408	1.99888	0.023	0.006	1	PDIK1L
HMGB1	0.0134112	-0.352035	0.705	0.729	1	HMGB1
SRPRA	0.013445	0.403694	0.212	0.13	1	SRPRA
PLIN3	0.0134544	0.86803	0.106	0.054	1	PLIN3
KRT18	0.0134547	-0.874577	0.136	0.224	1	KRT18
ARPC1B	0.0134959	-0.376882	0.689	0.696	1	ARPC1B
COX5A	0.0135313	-0.645806	0.386	0.439	1	COX5A
SHOC2	0.0136803	0.652253	0.144	0.082	1	SHOC2
MDH2	0.0140119	-0.816453	0.227	0.299	1	MDH2
NDUFB4	0.0140415	-0.697252	0.326	0.395	1	NDUFB4
PRR13	0.0141333	-0.567089	0.402	0.469	1	PRR13
POLK	0.0141862	-4.48825	0	0.044	1	POLK
SLC35B3	0.0141889	1.0337	0.061	0.025	1	SLC35B3
GABARAPL1	0.0142539	0.258603	0.326	0.217	1	GABARAPL1
PLEKHA1	0.0143027	1.02012	0.091	0.045	1	PLEKHA1
UQCRC1	0.0143164	-1.25242	0.083	0.157	1	UQCRC1
AMD1	0.0143535	0.190905	0.492	0.355	1	AMD1
C18orf25	0.0144841	0.954997	0.076	0.035	1	C18orf25
SIDT1	0.0145273	1.19933	0.038	0.013	1	SIDT1
PRPF4	0.0145282	0.753887	0.083	0.04	1	PRPF4
RP3-395M20.12	0.0145314	0.812827	0.098	0.05	1	RP3-395M20.12
F11R	0.0145711	1.14068	0.038	0.013	1	F11R
HDAC7	0.0145725	-1.83789	0.015	0.07	1	HDAC7
KANSL2	0.0146766	0.505573	0.121	0.064	1	KANSL2
PDE7A	0.014681	0.429989	0.159	0.09	1	PDE7A
PMAIP1	0.0146867	-0.643369	0.303	0.389	1	PMAIP1
CCDC167	0.0147635	-1.13837	0.159	0.238	1	CCDC167
TNRC6B	0.0147839	0.437052	0.295	0.201	1	TNRC6B
SF3A1	0.0147972	0.491444	0.167	0.098	1	SF3A1
GMPPA	0.0148163	1.17731	0.061	0.026	1	GMPPA
PGP	0.0148272	0.844436	0.114	0.061	1	PGP
COX6A1	0.0148902	-0.435674	0.614	0.637	1	COX6A1
TOP3A	0.0149056	1.09346	0.053	0.021	1	TOP3A
IARS	0.0150583	0.770294	0.106	0.055	1	IARS
CLK4	0.0150683	0.697712	0.136	0.077	1	CLK4
YTHDF1	0.0151264	0.948838	0.068	0.03	1	YTHDF1
TAGLN2	0.0151542	0.359203	0.727	0.643	1	TAGLN2
SCAMP4	0.0152073	0.773538	0.114	0.061	1	SCAMP4
C5orf24	0.0152565	-1.21083	0.015	0.07	1	C5orf24
ZC3HAV1	0.0153848	0.171866	0.417	0.289	1	ZC3HAV1
RAD9A	0.0153992	0.844755	0.121	0.066	1	RAD9A
RGS10	0.0156256	-0.576645	0.348	0.421	1	RGS10
TNFAIP8	0.0156634	-0.872259	0.182	0.263	1	TNFAIP8
LATS2	0.0157461	4.32905	0.015	0.003	1	LATS2
RP11-395A13.2	0.0157711	1.08697	0.053	0.021	1	RP11-395A13.2
PGRMC2	0.0158043	0.823452	0.121	0.066	1	PGRMC2
CABIN1	0.0158393	0.847367	0.076	0.035	1	CABIN1
MCEMP1	0.0158724	3.27597	0.015	0.003	1	MCEMP1
RPL35A	0.0158983	0.103841	1	0.99	1	RPL35A
SRA1	0.0159116	-1.14021	0.091	0.163	1	SRA1
SLC14A1	0.0159359	3.02566	0.015	0.003	1	SLC14A1
CHURC1	0.0159404	-0.799764	0.114	0.194	1	CHURC1
ITGB8	0.0159677	3.18774	0.015	0.003	1	ITGB8
NCBP2	0.0159927	-1.31565	0.061	0.13	1	NCBP2
NEU4	0.0159996	2.72795	0.015	0.003	1	NEU4
FAM222A	0.0160315	2.71842	0.015	0.003	1	FAM222A
RP11-252A24.3	0.0160315	2.51339	0.015	0.003	1	RP11-252A24.3
ACD	0.0160469	0.796518	0.098	0.05	1	ACD
STAT4	0.0160779	0.479435	0.417	0.317	1	STAT4
TRAPPC9	0.0160804	1.34404	0.038	0.013	1	TRAPPC9
SERPINE1	0.0160956	2.58174	0.015	0.003	1	SERPINE1
MBD5	0.0161292	1.07396	0.076	0.035	1	MBD5
PPP1CB	0.0161639	0.333983	0.598	0.494	1	PPP1CB
GNA15	0.0161899	-1.0809	0.167	0.24	1	GNA15
HINT1	0.0162551	-0.274322	0.826	0.842	1	HINT1
SNX21	0.0162567	2.4124	0.015	0.003	1	SNX21
RP11-44N11.2	0.0162567	2.36801	0.015	0.003	1	RP11-44N11.2
GOLGA6L4	0.0162567	2.27275	0.015	0.003	1	GOLGA6L4
ZC2HC1C	0.016354	2.06573	0.015	0.003	1	ZC2HC1C
GRAMD1B	0.0163574	0.879746	0.053	0.021	1	GRAMD1B
ELF3	0.0163983	-1.50321	0.038	0.101	1	ELF3
MARK4	0.0164059	1.7079	0.03	0.009	1	MARK4
FAM83D	0.016418	1.8614	0.045	0.017	1	FAM83D
AP001046.5	0.0164192	1.48483	0.015	0.003	1	AP001046.5
C14orf2	0.0164488	-0.462806	0.424	0.48	1	C14orf2
RP11-277A4.4	0.0164519	2.00117	0.015	0.003	1	RP11-277A4.4
RPL22	0.0165625	0.120874	0.962	0.926	1	RPL22
RASAL3	0.0165704	0.528785	0.242	0.161	1	RASAL3
SNX30	0.0166658	2.521	0.023	0.006	1	SNX30
CYR61	0.0166897	2.23932	0.023	0.006	1	CYR61
NSRP1	0.0166966	0.825749	0.136	0.08	1	NSRP1
IGF2R	0.0167014	0.92439	0.061	0.026	1	IGF2R
LCORL	0.0169059	1.74954	0.023	0.006	1	LCORL
ZNF682	0.0169542	1.67531	0.023	0.006	1	ZNF682
AK3	0.0169638	-1.62646	0.038	0.1	1	AK3
ARHGAP9	0.0169909	0.442132	0.295	0.202	1	ARHGAP9
SLC48A1	0.01704	1.37968	0.03	0.009	1	SLC48A1
POP7	0.0170893	-1.70404	0.03	0.09	1	POP7
SP100	0.0172142	-1.07231	0.152	0.227	1	SP100
KIAA1324L	0.0172716	1.64141	0.023	0.006	1	KIAA1324L
FAM129A	0.0175184	-0.747116	0.167	0.248	1	FAM129A
ABCA7	0.0175206	0.993229	0.045	0.017	1	ABCA7
MSH3	0.0176455	0.896421	0.068	0.031	1	MSH3
YTHDC2	0.0176913	0.770067	0.091	0.045	1	YTHDC2
ELMSAN1	0.0177499	0.88288	0.152	0.09	1	ELMSAN1
SOS2	0.01779	1.86295	0.053	0.022	1	SOS2
MAN1B1-AS1	0.0178572	0.914966	0.053	0.021	1	MAN1B1-AS1
NFE2L2	0.0178608	0.587084	0.341	0.251	1	NFE2L2
HLA-E	0.0180399	0.219745	0.917	0.868	1	HLA-E
TARS	0.018126	0.645984	0.106	0.056	1	TARS
RNF169	0.0181333	0.747982	0.061	0.026	1	RNF169
TMEM126B	0.0181814	-1.34424	0.053	0.12	1	TMEM126B
IFFO2	0.0182504	1.31698	0.053	0.022	1	IFFO2
TIFA	0.0184176	-0.972189	0.061	0.132	1	TIFA
RBPJ	0.0184333	-0.891641	0.258	0.33	1	RBPJ
TUFM	0.0184928	-0.83095	0.227	0.299	1	TUFM
ICAM2	0.0184941	0.463274	0.273	0.189	1	ICAM2
ENTPD4	0.0185473	0.90386	0.091	0.046	1	ENTPD4
DDX41	0.018603	0.695667	0.106	0.056	1	DDX41
C11orf73	0.0187245	-1.1168	0.083	0.156	1	C11orf73
MT1F	0.0187248	-2.42901	0.015	0.066	1	MT1F
SEPW1	0.0187266	-0.77297	0.227	0.309	1	SEPW1
ZNF184	0.0188159	1.68972	0.038	0.013	1	ZNF184
RSRC1	0.0188603	0.903225	0.114	0.062	1	RSRC1
FBXO3	0.0188967	-1.90303	0.015	0.066	1	FBXO3
SOX4	0.0189599	-1.49284	0.045	0.11	1	SOX4
NHLRC3	0.0191148	-4.40263	0	0.04	1	NHLRC3
CADM1	0.0191148	-4.74572	0	0.04	1	CADM1
CRADD	0.019176	-1.04798	0.076	0.148	1	CRADD
MRPS18A	0.0192686	-1.67556	0.03	0.088	1	MRPS18A
GRPEL1	0.0192815	0.446378	0.212	0.135	1	GRPEL1
SLC43A3	0.0192879	0.902091	0.045	0.017	1	SLC43A3
KLF3	0.0193033	0.325609	0.197	0.122	1	KLF3
CUL5	0.019311	0.932923	0.106	0.058	1	CUL5
RP3-394A18.1	0.0193276	0.991451	0.068	0.031	1	RP3-394A18.1
ZHX2	0.0194071	1.03586	0.068	0.031	1	ZHX2
RPS11	0.0194222	0.125461	0.977	0.975	1	RPS11
GHITM	0.019441	-0.583178	0.265	0.349	1	GHITM
CDK6	0.0194533	-1.80341	0.038	0.097	1	CDK6
TOX4	0.0195316	0.470602	0.25	0.164	1	TOX4
PKM	0.0195839	-0.774748	0.447	0.502	1	PKM
CLCC1	0.0195933	1.47442	0.03	0.01	1	CLCC1
DUSP6	0.0196473	1.25275	0.068	0.032	1	DUSP6
SNX17	0.0196903	-1.1833	0.106	0.176	1	SNX17
FCER1G	0.0197026	-3.28105	0.008	0.053	1	FCER1G
AK6	0.0197212	-1.51336	0.038	0.098	1	AK6
EXOSC6	0.0198167	0.787614	0.144	0.086	1	EXOSC6
ZNF814	0.0200229	1.36512	0.03	0.01	1	ZNF814
ATP2A2	0.0200471	-1.57604	0.015	0.066	1	ATP2A2
ISG20	0.0200616	-0.506864	0.621	0.649	1	ISG20
RP11-455F5.5	0.0200703	1.06115	0.053	0.022	1	RP11-455F5.5
CREB3L4	0.020094	2.41262	0.023	0.006	1	CREB3L4
PCBP1	0.0200981	-0.480852	0.409	0.474	1	PCBP1
TRIM69	0.0201033	-1.54376	0.023	0.077	1	TRIM69
UBE2D2	0.020121	-0.609496	0.485	0.506	1	UBE2D2
TNFRSF18	0.0202031	-0.726512	0.432	0.49	1	TNFRSF18
SMC5	0.0202536	0.44114	0.159	0.094	1	SMC5
KIAA1429	0.0202714	0.842567	0.076	0.036	1	KIAA1429
AC092580.4	0.0202835	0.200649	0.227	0.146	1	AC092580.4
C11orf84	0.020288	2.18799	0.023	0.006	1	C11orf84
ZNF222	0.020288	2.05303	0.023	0.006	1	ZNF222
PPP1CA	0.0203391	-0.424093	0.424	0.49	1	PPP1CA
ISCU	0.020368	-0.631909	0.394	0.449	1	ISCU
KDM6B	0.0203888	0.411481	0.288	0.197	1	KDM6B
ERP27	0.0203996	1.93941	0.023	0.006	1	ERP27
SFR1	0.0204539	1.8471	0.045	0.018	1	SFR1
ZFP82	0.0205117	1.78224	0.023	0.006	1	ZFP82
RCCD1	0.0205679	1.8482	0.023	0.006	1	RCCD1
BST2	0.0205685	-0.974007	0.197	0.268	1	BST2
PSMB6	0.0205895	-0.558654	0.295	0.377	1	PSMB6
AVEN	0.0206526	1.95179	0.023	0.006	1	AVEN
ZNF529-AS1	0.0206808	1.90581	0.023	0.006	1	ZNF529-AS1
ANKRD10	0.0207848	-1.40886	0.061	0.126	1	ANKRD10
ARL6IP4	0.0208268	-0.48416	0.47	0.516	1	ARL6IP4
A1BG	0.0208445	0.668598	0.136	0.079	1	A1BG
ETS1	0.0208528	0.234638	0.386	0.274	1	ETS1
CMTM8	0.0209424	0.751191	0.152	0.091	1	CMTM8
TTLL5	0.0209531	1.26171	0.053	0.022	1	TTLL5
CCNT1	0.0209697	0.801715	0.098	0.052	1	CCNT1
HDAC11	0.0210228	1.49377	0.023	0.006	1	HDAC11
ZNF165	0.0211004	1.53594	0.045	0.018	1	ZNF165
NMI	0.0211263	-1.58881	0.038	0.097	1	NMI
GALNS	0.0211432	0.859555	0.045	0.018	1	GALNS
GZMB	0.021154	-2.31944	0.023	0.076	1	GZMB
ST6GALNAC1	0.0212246	1.27574	0.023	0.006	1	ST6GALNAC1
PRKCH	0.0212431	0.281108	0.333	0.229	1	PRKCH
TRAF4	0.0213092	0.273856	0.22	0.14	1	TRAF4
CHMP5	0.0213808	-0.862117	0.091	0.166	1	CHMP5
CCDC85C	0.0213988	1.33327	0.023	0.006	1	CCDC85C
LGALS4	0.0215332	-1.13646	0.053	0.118	1	LGALS4
ZNF652	0.0216821	1.39879	0.053	0.022	1	ZNF652
TSC22D4	0.0216852	-0.961508	0.091	0.161	1	TSC22D4
ANKMY1	0.0217405	1.84544	0.03	0.01	1	ANKMY1
PSMB3	0.0217982	-0.50863	0.394	0.455	1	PSMB3
ATG16L1	0.021819	1.08846	0.076	0.037	1	ATG16L1
TMEM243	0.0218592	-0.785151	0.129	0.208	1	TMEM243
USP11	0.0219593	0.783651	0.098	0.052	1	USP11
NUP37	0.0219747	-4.22931	0	0.038	1	NUP37
CCDC57	0.021983	-1.4541	0.045	0.107	1	CCDC57
PSPC1	0.0220386	0.325792	0.167	0.099	1	PSPC1
GLTP	0.0221297	-1.23974	0.076	0.142	1	GLTP
MYO1F	0.022194	-1.21958	0.068	0.135	1	MYO1F
NBPF19	0.0222598	0.955029	0.061	0.027	1	NBPF19
CTSW	0.0222894	1.09776	0.061	0.027	1	CTSW
YIPF6	0.0223716	-1.99818	0.038	0.094	1	YIPF6
TRIM56	0.022392	-2.55874	0.015	0.063	1	TRIM56
EIF2B1	0.0224645	-2.19435	0.015	0.064	1	EIF2B1
SNTB1	0.0225009	2.87781	0.015	0.003	1	SNTB1
TLR1	0.0226258	2.63732	0.015	0.003	1	TLR1
ELOVL4	0.0226258	2.40915	0.015	0.003	1	ELOVL4
MUC12	0.0226656	1.17043	0.053	0.022	1	MUC12
RP11-356J5.12	0.0227094	2.52853	0.015	0.003	1	RP11-356J5.12
MYH7B	0.0227094	2.52459	0.015	0.003	1	MYH7B
CLDND2	0.0227514	2.31085	0.015	0.003	1	CLDND2
MCTP2	0.0227514	2.22654	0.015	0.003	1	MCTP2
CPXM1	0.0227514	2.14688	0.015	0.003	1	CPXM1
ELK4	0.0227797	0.761122	0.098	0.052	1	ELK4
CTNNB1	0.0228233	-0.694305	0.129	0.213	1	CTNNB1
NQO1	0.0228687	-4.18188	0	0.038	1	NQO1
TFF1	0.0228687	-4.35576	0	0.038	1	TFF1
PLXDC1	0.0229197	1.9561	0.015	0.003	1	PLXDC1
RRM2B	0.0229768	1.13433	0.038	0.014	1	RRM2B
CETN2	0.0230181	0.719994	0.098	0.052	1	CETN2
KMT2C	0.0231031	0.524893	0.136	0.079	1	KMT2C
ZNF438	0.0231316	1.71667	0.015	0.003	1	ZNF438
PLCB1	0.0231741	1.5358	0.015	0.003	1	PLCB1
C1orf216	0.0233145	1.02707	0.053	0.022	1	C1orf216
TMEM205	0.0234426	-1.90766	0.03	0.084	1	TMEM205
RPL7	0.0237756	-0.180678	1	0.995	1	RPL7
NAA25	0.0237996	-4.16551	0	0.037	1	NAA25
BRI3	0.0238215	-1.83759	0.03	0.084	1	BRI3
POLL	0.0239787	1.06989	0.045	0.018	1	POLL
SEC22C	0.024023	0.615634	0.144	0.086	1	SEC22C
PCBP2	0.024049	-0.49301	0.492	0.52	1	PCBP2
ETFA	0.0240679	-1.13684	0.076	0.143	1	ETFA
FKBP1A	0.0242193	-0.513018	0.477	0.529	1	FKBP1A
TAZ	0.0242456	-2.14261	0.015	0.063	1	TAZ
IFITM1	0.024258	-1.21014	0.174	0.239	1	IFITM1
FXYD5	0.0243334	-0.371674	0.727	0.736	1	FXYD5
ALMS1	0.0244665	2.37531	0.023	0.006	1	ALMS1
CXCL14	0.0245193	1.55068	0.038	0.014	1	CXCL14
RB1	0.0245449	0.746594	0.061	0.027	1	RB1
SHMT2	0.0245695	-2.0029	0.015	0.063	1	SHMT2
PRELID1	0.0245929	-0.699093	0.371	0.411	1	PRELID1
MAP3K9	0.0246279	2.01247	0.023	0.006	1	MAP3K9
CHCHD1	0.024636	-1.29171	0.076	0.141	1	CHCHD1
CD27	0.0246714	-0.820493	0.242	0.314	1	CD27
GDPGP1	0.0247252	1.97191	0.023	0.006	1	GDPGP1
PTBP1	0.0247659	0.312526	0.273	0.185	1	PTBP1
CHUK	0.0247689	-4.16146	0	0.037	1	CHUK
PHYH	0.024799	0.778529	0.083	0.042	1	PHYH
INTS9	0.0248228	2.14751	0.023	0.006	1	INTS9
PPP1R2	0.0248613	-0.57381	0.371	0.439	1	PPP1R2
CPSF6	0.0249524	0.449007	0.182	0.113	1	CPSF6
MRPL14	0.0249787	-0.794957	0.129	0.205	1	MRPL14
NLRP3	0.0250518	1.608	0.023	0.006	1	NLRP3
THRA	0.0251071	1.78402	0.03	0.01	1	THRA
GTF3C5	0.0251182	0.820999	0.091	0.048	1	GTF3C5
ZNF107	0.0251335	1.61032	0.03	0.01	1	ZNF107
NDUFC2	0.0251791	-0.604034	0.28	0.352	1	NDUFC2
RGS14	0.0251851	0.651229	0.121	0.069	1	RGS14
DYNLRB1	0.0252127	-0.621776	0.273	0.357	1	DYNLRB1
TANK	0.0252177	-0.732719	0.326	0.381	1	TANK
RPSA	0.0253014	0.152845	0.992	0.967	1	RPSA
MICU2	0.0253243	-2.06431	0.03	0.082	1	MICU2
DAPK3	0.025345	-1.81301	0.015	0.063	1	DAPK3
REEP6	0.0253489	1.59692	0.023	0.006	1	REEP6
AIG1	0.0254089	1.32301	0.053	0.023	1	AIG1
CPSF1	0.0255439	0.990626	0.061	0.027	1	CPSF1
LENG1	0.0256387	0.533092	0.144	0.086	1	LENG1
C1S	0.0257162	1.34975	0.023	0.006	1	C1S
ZNF296	0.0257223	1.59002	0.03	0.01	1	ZNF296
SNX3	0.0257753	-0.56233	0.341	0.414	1	SNX3
TRAF2	0.0257783	-4.16669	0	0.036	1	TRAF2
EIF2S2	0.0259029	-0.499988	0.189	0.264	1	EIF2S2
GATAD2A	0.0259926	1.05006	0.091	0.049	1	GATAD2A
ZC3H13	0.0261134	0.461282	0.205	0.132	1	ZC3H13
TES	0.0261259	-1.72529	0.03	0.084	1	TES
FUCA1	0.0261491	1.50204	0.053	0.023	1	FUCA1
MAPK6	0.0261596	0.758047	0.098	0.053	1	MAPK6
PCBD1	0.0261755	-1.36656	0.03	0.085	1	PCBD1
PDHB	0.0261847	-1.19099	0.068	0.133	1	PDHB
TBL1X	0.0262421	0.872978	0.053	0.023	1	TBL1X
ZC3H12D	0.0262847	0.335534	0.25	0.165	1	ZC3H12D
CFLAR	0.0263144	-0.752459	0.311	0.371	1	CFLAR
INTS6	0.0263435	0.339478	0.174	0.108	1	INTS6
EIF4EBP2	0.0264751	0.55656	0.159	0.097	1	EIF4EBP2
TRAF3IP2	0.0265219	0.934385	0.053	0.023	1	TRAF3IP2
SMNDC1	0.0265389	0.492911	0.121	0.068	1	SMNDC1
CD55	0.0266508	0.427096	0.333	0.239	1	CD55
ASAP1	0.0266884	0.711677	0.091	0.048	1	ASAP1
SEC24C	0.026776	1.15805	0.053	0.023	1	SEC24C
RP1-34B20.21	0.0267982	1.22942	0.053	0.023	1	RP1-34B20.21
SMAD2	0.0268332	-1.59441	0.023	0.073	1	SMAD2
SDCBP	0.026921	0.405345	0.53	0.42	1	SDCBP
FTL	0.0269682	-0.145697	0.962	0.966	1	FTL
RIOK1	0.0269839	0.764103	0.091	0.048	1	RIOK1
UFM1	0.0270123	0.499562	0.235	0.163	1	UFM1
CD8A	0.0270368	1.24299	0.068	0.033	1	CD8A
ATG9A	0.0270494	0.965622	0.061	0.028	1	ATG9A
HPRT1	0.0270533	-0.995699	0.121	0.193	1	HPRT1
STARD3NL	0.0271314	0.354728	0.114	0.062	1	STARD3NL
ARHGEF7	0.0271792	0.964604	0.091	0.048	1	ARHGEF7
C19orf53	0.0272438	-0.416065	0.462	0.518	1	C19orf53
FAM179B	0.0272474	0.917696	0.076	0.037	1	FAM179B
MAP1LC3A	0.0272775	-1.09998	0.068	0.134	1	MAP1LC3A
TMEM181	0.0272923	0.799437	0.068	0.032	1	TMEM181
IL17A	0.0273712	-6.47507	0	0.036	1	IL17A
TRAPPC8	0.0274552	1.57286	0.045	0.019	1	TRAPPC8
TRIB1	0.0274808	-2.05416	0.023	0.072	1	TRIB1
APPL2	0.027514	1.14005	0.038	0.014	1	APPL2
HDAC2	0.0276064	-1.54479	0.03	0.083	1	HDAC2
NETO2	0.0277292	-2.83216	0.008	0.049	1	NETO2
ARPC3	0.0277423	-0.342	0.697	0.705	1	ARPC3
GIGYF2	0.027779	0.844589	0.076	0.038	1	GIGYF2
ZDHHC18	0.0278479	-1.71947	0.015	0.062	1	ZDHHC18
ESCO1	0.0278916	0.619261	0.098	0.053	1	ESCO1
TOM1L2	0.0281044	0.87425	0.053	0.023	1	TOM1L2
BTN3A2	0.0285159	-1.06655	0.091	0.159	1	BTN3A2
UTRN	0.0286142	0.713542	0.121	0.07	1	UTRN
GLUL	0.0287243	-1.99805	0.015	0.061	1	GLUL
UBAP2	0.0287348	1.07382	0.098	0.054	1	UBAP2
GSR	0.0287518	0.622707	0.045	0.018	1	GSR
PDLIM2	0.0287677	0.455057	0.167	0.102	1	PDLIM2
C2CD4A	0.0289971	2.26541	0.023	0.007	1	C2CD4A
SSR4	0.0290089	0.2101	0.75	0.619	1	SSR4
FKBP11	0.0290125	-1.06498	0.098	0.166	1	FKBP11
SEC11C	0.0290345	-0.819011	0.25	0.304	1	SEC11C
CEACAM6	0.0290643	-4.11356	0	0.035	1	CEACAM6
MRPL35	0.0290643	-3.9976	0	0.035	1	MRPL35
LGALS8	0.0291884	-1.43584	0.076	0.136	1	LGALS8
COMMD6	0.0292224	0.23555	0.818	0.743	1	COMMD6
GIMAP7	0.0292818	-0.867294	0.114	0.186	1	GIMAP7
CXXC1	0.0293139	0.48279	0.121	0.069	1	CXXC1
DUOX1	0.0293724	1.26517	0.03	0.01	1	DUOX1
KLHL24	0.0293803	-2.3791	0.015	0.06	1	KLHL24
ZNF460	0.029514	1.90224	0.023	0.007	1	ZNF460
TM4SF1	0.0295144	-1.69949	0.023	0.072	1	TM4SF1
C10orf12	0.0295513	2.10806	0.023	0.007	1	C10orf12
TIMP3	0.0296258	2.076	0.023	0.007	1	TIMP3
TMEM138	0.0296637	-1.91192	0.03	0.081	1	TMEM138
XRN1	0.0297723	-1.96977	0.015	0.061	1	XRN1
CCDC90B	0.0298221	-2.08146	0.038	0.09	1	CCDC90B
ARL3	0.0298556	-1.94317	0.03	0.081	1	ARL3
CAND1	0.0300402	0.554992	0.189	0.124	1	CAND1
MITD1	0.0301596	-1.54291	0.038	0.092	1	MITD1
DEF6	0.030178	-1.03194	0.121	0.188	1	DEF6
DMPK	0.0301903	1.60919	0.023	0.007	1	DMPK
ARHGEF40	0.0302055	2.69815	0.015	0.003	1	ARHGEF40
C17orf107	0.0302283	1.68349	0.023	0.007	1	C17orf107
SPINK1	0.0304021	-1.58094	0.015	0.061	1	SPINK1
LRIG1	0.0304025	0.77814	0.076	0.038	1	LRIG1
COL1A1	0.0304689	-2.83725	0.008	0.048	1	COL1A1
FAM134A	0.0304995	-1.95528	0.015	0.06	1	FAM134A
RNF114	0.03057	-0.697668	0.129	0.205	1	RNF114
RP11-275I4.1	0.0305706	2.39194	0.015	0.003	1	RP11-275I4.1
CCDC88C	0.0305829	0.534522	0.189	0.122	1	CCDC88C
ARL4A	0.0306022	0.410694	0.379	0.278	1	ARL4A
RP13-580F15.2	0.0306231	2.28798	0.015	0.003	1	RP13-580F15.2
KIF2C	0.0306756	2.3353	0.015	0.003	1	KIF2C
TMSB4X	0.0307519	-0.167837	1	1	1	TMSB4X
TUBA1A	0.0307906	0.391311	0.477	0.396	1	TUBA1A
GPR157	0.0308337	2.29715	0.015	0.003	1	GPR157
TTF2	0.030864	-4.10917	0	0.034	1	TTF2
EVI5	0.0308865	1.88814	0.015	0.003	1	EVI5
CCR7	0.0309035	-0.54853	0.174	0.254	1	CCR7
VIPR1	0.0309925	1.97942	0.015	0.003	1	VIPR1
SLC30A4	0.031152	1.47556	0.015	0.003	1	SLC30A4
RAD21	0.0311685	-0.844772	0.106	0.177	1	RAD21
ZSWIM3	0.0312053	1.8004	0.015	0.003	1	ZSWIM3
PPHLN1	0.0312429	-1.05866	0.167	0.227	1	PPHLN1
ZNF799	0.0314193	1.53609	0.015	0.003	1	ZNF799
ENKD1	0.0314193	1.40019	0.015	0.003	1	ENKD1
NFYB	0.0314889	-4.00948	0	0.034	1	NFYB
ELP5	0.0316903	0.707302	0.129	0.076	1	ELP5
PARP8	0.0316994	0.71105	0.144	0.089	1	PARP8
ATP1A1	0.0319465	0.381012	0.364	0.267	1	ATP1A1
KIAA1551	0.03209	-1.36451	0.083	0.143	1	KIAA1551
PKIG	0.0321266	-4.41541	0	0.034	1	PKIG
MYO5A	0.0321317	0.839361	0.083	0.043	1	MYO5A
EIF4EBP1	0.0322517	-2.24038	0.015	0.059	1	EIF4EBP1
PRDX2	0.0322971	-0.511867	0.424	0.462	1	PRDX2
KIAA2026	0.0323399	0.525044	0.114	0.064	1	KIAA2026
RPLP1	0.0323436	0.124419	1	1	1	RPLP1
RBM14	0.0323919	0.526982	0.144	0.087	1	RBM14
TTC21B	0.0324957	1.52868	0.03	0.01	1	TTC21B
GOSR1	0.0325811	0.68624	0.098	0.054	1	GOSR1
ATP6V1F	0.0326286	-0.550951	0.333	0.393	1	ATP6V1F
DLEU2	0.0327056	1.04421	0.053	0.024	1	DLEU2
RAD51B	0.0327554	1.42944	0.03	0.01	1	RAD51B
KLHDC4	0.0327742	1.07827	0.061	0.029	1	KLHDC4
AP003774.1	0.0327775	-4.05262	0	0.033	1	AP003774.1
TM9SF4	0.0328877	0.692711	0.061	0.028	1	TM9SF4
ATP5O	0.0329061	-0.422211	0.432	0.493	1	ATP5O
CASP1	0.0329512	-0.777724	0.106	0.174	1	CASP1
AC013461.1	0.0329513	1.65072	0.03	0.01	1	AC013461.1
PGM1	0.0330894	0.868028	0.076	0.039	1	PGM1
RHEBL1	0.0332142	1.39046	0.03	0.01	1	RHEBL1
EIF1B	0.0332413	0.364432	0.394	0.29	1	EIF1B
NEDD9	0.0332692	-1.66425	0.053	0.108	1	NEDD9
FAM46A	0.0332823	0.972479	0.053	0.024	1	FAM46A
ACAD9	0.0333462	1.39849	0.03	0.01	1	ACAD9
GRSF1	0.0334085	-0.610637	0.083	0.148	1	GRSF1
GSTM3	0.0335964	0.716349	0.053	0.023	1	GSTM3
PHTF2	0.0336438	0.26333	0.212	0.139	1	PHTF2
OXLD1	0.0336998	-2.70968	0.008	0.046	1	OXLD1
STAT5B	0.0337858	0.639255	0.136	0.083	1	STAT5B
EIF3M	0.0338177	-0.801829	0.265	0.317	1	EIF3M
GTPBP4	0.0339297	0.785973	0.136	0.084	1	GTPBP4
CKS2	0.0339965	0.316694	0.326	0.233	1	CKS2
AP2M1	0.0340036	0.187942	0.439	0.32	1	AP2M1
UBR3	0.034013	0.966781	0.045	0.019	1	UBR3
SLA2	0.0340796	-1.703	0.045	0.099	1	SLA2
VPS33A	0.03412	-4.02101	0	0.033	1	VPS33A
C3orf58	0.0341409	0.8608	0.053	0.024	1	C3orf58
CWC27	0.034277	0.652223	0.114	0.065	1	CWC27
RBBP8	0.0343108	-2.55545	0.008	0.046	1	RBBP8
GNB2	0.034332	-0.66193	0.159	0.235	1	GNB2
COMMD8	0.0344603	-1.31659	0.068	0.127	1	COMMD8
AKAP13	0.0346448	0.246379	0.5	0.387	1	AKAP13
GPANK1	0.034733	0.553623	0.106	0.06	1	GPANK1
RAB11FIP4	0.0347942	0.983268	0.061	0.029	1	RAB11FIP4
FAM35A	0.0348122	-3.97397	0	0.033	1	FAM35A
ATP6V1G1	0.0348145	-0.301426	0.621	0.635	1	ATP6V1G1
OTULIN	0.0348215	-1.51656	0.023	0.07	1	OTULIN
PDCD7	0.0349803	0.682575	0.106	0.061	1	PDCD7
DDB1	0.0349838	0.518978	0.144	0.086	1	DDB1
GLUD1	0.0350067	0.148332	0.25	0.165	1	GLUD1
PML	0.0350321	-2.51883	0.008	0.046	1	PML
ZSWIM6	0.0350914	0.891553	0.068	0.034	1	ZSWIM6
CCR6	0.0351793	0.49671	0.371	0.296	1	CCR6
MRPL34	0.0351974	-0.830772	0.098	0.163	1	MRPL34
ZNF282	0.0352055	-3.26509	0.008	0.046	1	ZNF282
USP14	0.0352283	0.610685	0.136	0.082	1	USP14
NAA40	0.0353003	1.72168	0.023	0.007	1	NAA40
AOAH	0.0353003	1.47921	0.023	0.007	1	AOAH
CAPG	0.0355918	-1.27325	0.174	0.23	1	CAPG
PTGES3	0.0356238	-0.508859	0.439	0.501	1	PTGES3
ADSS	0.0356307	-0.826744	0.083	0.149	1	ADSS
TPP1	0.0356611	-1.26876	0.061	0.118	1	TPP1
SEC63	0.0356768	0.480102	0.167	0.106	1	SEC63
CNBD2	0.0357638	0.747116	0.121	0.072	1	CNBD2
LBH	0.0357853	0.449629	0.258	0.179	1	LBH
TAF3	0.0359048	0.370834	0.167	0.103	1	TAF3
DYRK1A	0.0359643	1.28696	0.076	0.04	1	DYRK1A
USP30-AS1	0.03624	-3.92867	0	0.032	1	USP30-AS1
COPS7A	0.03624	-3.91059	0	0.032	1	COPS7A
SC5D	0.0362482	0.33487	0.242	0.166	1	SC5D
SIRT1	0.0363306	1.83041	0.053	0.024	1	SIRT1
CCDC174	0.0363891	0.926012	0.121	0.072	1	CCDC174
CRTC3	0.0364905	-1.11883	0.068	0.127	1	CRTC3
BUB3	0.0365445	-0.648868	0.212	0.284	1	BUB3
RNF145	0.0365854	-0.613266	0.197	0.273	1	RNF145
RHNO1	0.0366318	-1.77922	0.038	0.088	1	RHNO1
CD53	0.0366485	0.211448	0.614	0.506	1	CD53
ATF4	0.0366989	0.370052	0.455	0.345	1	ATF4
CD2	0.0368409	-0.297186	0.727	0.776	1	CD2
YIPF1	0.0368547	1.37896	0.061	0.029	1	YIPF1
SPATS2L	0.0368631	-1.16816	0.068	0.127	1	SPATS2L
TMED4	0.036871	0.226873	0.25	0.167	1	TMED4
FHL3	0.0369762	-3.97703	0	0.032	1	FHL3
RP11-977G19.11	0.0370032	1.39196	0.03	0.011	1	RP11-977G19.11
SFN	0.0370235	-2.39356	0.008	0.046	1	SFN
TIPIN	0.0370533	0.511741	0.106	0.06	1	TIPIN
WDR47	0.0370906	0.875346	0.053	0.024	1	WDR47
DHX8	0.0371876	0.915987	0.061	0.029	1	DHX8
MZT1	0.0373316	-1.2673	0.061	0.117	1	MZT1
PER2	0.0374147	1.18321	0.038	0.015	1	PER2
SLC4A7	0.0374155	-1.79739	0.03	0.078	1	SLC4A7
ACADS	0.037418	1.09841	0.053	0.024	1	ACADS
TSR3	0.0374622	-1.56294	0.03	0.079	1	TSR3
PREPL	0.0374693	0.49614	0.053	0.024	1	PREPL
FBXL6	0.0375069	1.34806	0.03	0.011	1	FBXL6
GFI1	0.0375827	0.474385	0.076	0.038	1	GFI1
BTF3L4	0.0377531	-1.01511	0.091	0.155	1	BTF3L4
RBM15B	0.0378287	0.895807	0.061	0.029	1	RBM15B
SPRTN	0.037904	0.429979	0.129	0.076	1	SPRTN
RPL5	0.0379317	0.103145	0.985	0.965	1	RPL5
CLASP2	0.0379426	1.08416	0.068	0.034	1	CLASP2
UPP1	0.0380394	-0.9163	0.083	0.143	1	UPP1
CA11	0.0382245	1.0578	0.038	0.015	1	CA11
ANXA5	0.038361	-0.654535	0.189	0.262	1	ANXA5
TMEM55A	0.0384825	0.703139	0.045	0.019	1	TMEM55A
CSGALNACT1	0.038495	-4.06482	0	0.031	1	CSGALNACT1
ANXA2R	0.0384995	0.617413	0.098	0.055	1	ANXA2R
APIP	0.0385042	-1.77076	0.015	0.057	1	APIP
COX7A2	0.0385366	-0.348802	0.72	0.707	1	COX7A2
LCP1	0.0386031	0.226928	0.432	0.321	1	LCP1
SKIV2L	0.0387796	0.931302	0.068	0.034	1	SKIV2L
APBB1IP	0.0388169	0.330821	0.258	0.18	1	APBB1IP
OFD1	0.0389127	0.450787	0.22	0.15	1	OFD1
HSP90B1	0.0391141	0.303878	0.394	0.298	1	HSP90B1
MAGEH1	0.0392081	-1.17726	0.121	0.184	1	MAGEH1
PPARG	0.0392782	-4.0523	0	0.031	1	PPARG
RP11-430B1.2	0.0393382	2.73951	0.015	0.004	1	RP11-430B1.2
TAF10	0.0393433	-1.83116	0.023	0.067	1	TAF10
CCDC53	0.0394159	-1.15378	0.045	0.098	1	CCDC53
HELZ2	0.0394251	-1.52269	0.015	0.058	1	HELZ2
CCDC6	0.0395547	-2.25908	0.008	0.045	1	CCDC6
AC079305.10	0.0395913	2.41951	0.015	0.004	1	AC079305.10
RALGAPA1	0.0396194	0.352338	0.174	0.112	1	RALGAPA1
RORA	0.0396253	-0.386355	0.47	0.556	1	RORA
NOLC1	0.0396622	0.277509	0.136	0.081	1	NOLC1
SAP25	0.039706	2.41216	0.023	0.007	1	SAP25
TSPAN8	0.0397093	-1.49755	0.045	0.097	1	TSPAN8
NDUFC1	0.0397433	-0.882473	0.121	0.185	1	NDUFC1
TMEM116	0.0397534	0.974998	0.053	0.024	1	TMEM116
KLF4	0.0397553	0.571213	0.061	0.029	1	KLF4
TBC1D23	0.0398255	0.819261	0.076	0.04	1	TBC1D23
TRPM2	0.0399095	2.31735	0.015	0.004	1	TRPM2
HNRNPAB	0.0399769	0.387027	0.25	0.17	1	HNRNPAB
PRKX	0.0400577	0.77608	0.174	0.116	1	PRKX
CLIP1	0.0400774	0.238694	0.182	0.116	1	CLIP1
MGST1	0.0400777	-3.97167	0	0.031	1	MGST1
LMOD3	0.0400777	-4.04724	0	0.031	1	LMOD3
ZNF367	0.0401015	2.0198	0.015	0.004	1	ZNF367
EXOSC7	0.0402468	-2.39942	0.015	0.056	1	EXOSC7
PRKCB	0.0402989	0.443681	0.152	0.094	1	PRKCB
FAM27C	0.0404232	1.90856	0.015	0.004	1	FAM27C
BPGM	0.0404648	1.07392	0.098	0.056	1	BPGM
TMEM104	0.0404878	1.8568	0.015	0.004	1	TMEM104
STAM-AS1	0.040502	2.37556	0.023	0.007	1	STAM-AS1
KIF19	0.0406822	1.56688	0.015	0.004	1	KIF19
ZNRF1	0.0406918	-1.25018	0.061	0.116	1	ZNRF1
CTPS2	0.0407471	1.81207	0.015	0.004	1	CTPS2
SLC7A5	0.0408302	0.376946	0.258	0.179	1	SLC7A5
TMEM88	0.0408503	1.5998	0.03	0.011	1	TMEM88
TGIF2	0.0408522	0.400434	0.144	0.089	1	TGIF2
MARS2	0.0408813	1.88804	0.023	0.007	1	MARS2
IL1RN	0.0408939	-3.92731	0	0.031	1	IL1RN
HIF1A	0.0409039	-0.949477	0.098	0.161	1	HIF1A
NTMT1	0.0409668	-1.00921	0.076	0.135	1	NTMT1
CCDC51	0.0409765	2.01146	0.023	0.007	1	CCDC51
SSNA1	0.0409877	-0.85975	0.174	0.236	1	SSNA1
CCT8	0.0410299	-0.582025	0.159	0.235	1	CCT8
DNAJC9	0.0411109	0.252857	0.205	0.132	1	DNAJC9
CEBPZ	0.0411228	0.323126	0.212	0.141	1	CEBPZ
WDR18	0.0411574	0.579131	0.106	0.061	1	WDR18
RRP12	0.0413253	1.07063	0.038	0.015	1	RRP12
PEA15	0.0413852	-2.85849	0.008	0.044	1	PEA15
TPRG1	0.0415095	1.35158	0.03	0.011	1	TPRG1
NUCB2	0.0415491	0.265535	0.106	0.06	1	NUCB2
SYAP1	0.0416366	0.343248	0.432	0.327	1	SYAP1
ANGPT2	0.0418228	1.30784	0.03	0.011	1	ANGPT2
RFTN1	0.0421198	-1.07993	0.045	0.099	1	RFTN1
PLXNB1	0.0422324	1.27648	0.023	0.007	1	PLXNB1
MAPKAP1	0.0423931	0.891932	0.106	0.063	1	MAPKAP1
WDR4	0.0425268	1.20234	0.023	0.007	1	WDR4
RP11-295G20.2	0.0425351	1.17458	0.03	0.011	1	RP11-295G20.2
ADAM15	0.0425781	-3.88362	0	0.03	1	ADAM15
KHNYN	0.042639	0.617629	0.061	0.029	1	KHNYN
PRDM8	0.0427748	1.09758	0.03	0.011	1	PRDM8
PLPP1	0.0429612	0.862257	0.061	0.03	1	PLPP1
EEA1	0.0429765	1.29351	0.038	0.015	1	EEA1
OBFC1	0.043193	-1.44651	0.053	0.105	1	OBFC1
VPS36	0.0433689	0.397526	0.106	0.061	1	VPS36
BORCS7	0.0433747	0.700141	0.159	0.105	1	BORCS7
IGFLR1	0.0433843	0.759839	0.076	0.04	1	IGFLR1
ZNF675	0.0434267	0.943994	0.045	0.02	1	ZNF675
PHC3	0.0434893	0.929436	0.083	0.046	1	PHC3
STIP1	0.0436397	-1.06503	0.076	0.134	1	STIP1
RSBN1	0.0436837	0.481654	0.205	0.14	1	RSBN1
DYNLL2	0.0438217	0.707631	0.106	0.062	1	DYNLL2
COX7A2L	0.0438914	-0.434492	0.311	0.37	1	COX7A2L
NACC1	0.0441133	1.05534	0.053	0.025	1	NACC1
ITGA4	0.0441245	0.315757	0.212	0.142	1	ITGA4
MAML1	0.0441459	0.61892	0.061	0.029	1	MAML1
HN1L	0.0441691	1.2666	0.053	0.025	1	HN1L
H2AFV	0.0442127	-0.41959	0.424	0.487	1	H2AFV
REG4	0.0443335	-3.8658	0	0.03	1	REG4
PCSK1N	0.0443335	-4.23291	0	0.03	1	PCSK1N
LINC01281	0.0443335	-4.13604	0	0.03	1	LINC01281
MORF4L1	0.044409	-0.429676	0.53	0.551	1	MORF4L1
NDUFB3	0.0444536	-0.530219	0.152	0.221	1	NDUFB3
ASB6	0.0445781	1.28181	0.053	0.025	1	ASB6
ZNF593	0.0446343	-1.63529	0.045	0.095	1	ZNF593
RP11-1399P15.1	0.044828	-1.39401	0.03	0.077	1	RP11-1399P15.1
EHD1	0.0449262	0.258665	0.25	0.168	1	EHD1
AC002331.1	0.0449414	-0.356558	0.076	0.139	1	AC002331.1
CRKL	0.044964	-2.9219	0.008	0.043	1	CRKL
RP11-902B17.1	0.0452103	1.4658	0.038	0.016	1	RP11-902B17.1
TMEM203	0.045239	-3.7869	0	0.03	1	TMEM203
ATL3	0.0452534	-2.22553	0.008	0.043	1	ATL3
TMEM71	0.0453688	0.980278	0.068	0.035	1	TMEM71
EMC6	0.0455521	-0.897274	0.182	0.239	1	EMC6
DDIT4	0.0455593	0.235387	0.5	0.398	1	DDIT4
MGRN1	0.0456426	0.527063	0.114	0.067	1	MGRN1
MRPL32	0.0456544	0.191211	0.242	0.163	1	MRPL32
SSSCA1	0.0456945	-1.14414	0.061	0.116	1	SSSCA1
PRKACA	0.0457153	0.927526	0.038	0.015	1	PRKACA
PSMD4	0.0457253	-0.704435	0.136	0.204	1	PSMD4
IFT52	0.0459835	1.03162	0.061	0.03	1	IFT52
TRAF1	0.0460648	-0.625963	0.098	0.166	1	TRAF1
HOXB4	0.0461636	-3.87732	0	0.029	1	HOXB4
FAM173A	0.0461873	0.267584	0.152	0.094	1	FAM173A
RPS24	0.0463523	-0.121879	0.992	0.988	1	RPS24
YWHAG	0.0463814	-1.85344	0.03	0.075	1	YWHAG
RASSF5	0.0468156	-0.660371	0.235	0.3	1	RASSF5
CHKB	0.0468692	1.16647	0.045	0.02	1	CHKB
ZNF559	0.0468988	1.2703	0.03	0.011	1	ZNF559
OSER1	0.0469264	0.447595	0.182	0.119	1	OSER1
SUGP1	0.0469392	0.917096	0.053	0.025	1	SUGP1
TIMM23B	0.0470954	1.48056	0.045	0.02	1	TIMM23B
RNF38	0.0471076	-3.94692	0	0.029	1	RNF38
TCF20	0.0472191	0.704405	0.068	0.035	1	TCF20
PPP1R9B	0.0472553	0.817137	0.045	0.02	1	PPP1R9B
XPC	0.0472628	0.603123	0.121	0.074	1	XPC
ZNF280D	0.0475347	-1.57837	0.008	0.043	1	ZNF280D
HIPK1-AS1	0.0476351	0.768432	0.076	0.041	1	HIPK1-AS1
ERGIC3	0.0476357	-0.630395	0.235	0.298	1	ERGIC3
SNAPIN	0.047681	-1.05286	0.038	0.088	1	SNAPIN
CRIM1	0.0477285	1.72278	0.023	0.007	1	CRIM1
USP20	0.0478277	0.908171	0.061	0.03	1	USP20
KDM4B	0.0479051	0.496832	0.076	0.04	1	KDM4B
C7orf43	0.0479962	1.50923	0.023	0.007	1	C7orf43
TSG101	0.0480459	-1.26562	0.053	0.104	1	TSG101
RP11-415F23.2	0.0481575	1.55236	0.023	0.007	1	RP11-415F23.2
INTS2	0.0482113	1.39312	0.023	0.007	1	INTS2
MEGF9	0.048243	0.986398	0.03	0.011	1	MEGF9
BIRC2	0.0482982	-0.934773	0.114	0.176	1	BIRC2
URI1	0.0483381	0.497576	0.129	0.079	1	URI1
ERRFI1	0.0484609	0.909947	0.061	0.03	1	ERRFI1
ATXN7	0.0484689	0.39476	0.182	0.121	1	ATXN7
PARP6	0.0484931	0.641222	0.045	0.02	1	PARP6
PSMA4	0.048603	-0.698908	0.28	0.333	1	PSMA4
PER1	0.0486171	0.174942	0.189	0.122	1	PER1
SMKR1	0.0486439	1.37065	0.023	0.007	1	SMKR1
GRWD1	0.0487471	0.865874	0.098	0.058	1	GRWD1
CREBL2	0.0489092	-1.48581	0.045	0.094	1	CREBL2
EAPP	0.0489554	-0.878397	0.121	0.183	1	EAPP
ZNF609	0.0489874	1.11724	0.038	0.016	1	ZNF609
SLC27A2	0.0490559	-3.83657	0	0.029	1	SLC27A2
MAGOH	0.049065	0.250041	0.341	0.248	1	MAGOH
SUCLA2	0.049071	-1.75492	0.008	0.042	1	SUCLA2
VAMP2	0.0492719	0.238313	0.583	0.465	1	VAMP2
PNKP	0.0494381	-1.04667	0.076	0.132	1	PNKP
FRAT2	0.0495269	0.675029	0.053	0.025	1	FRAT2
TAX1BP3	0.0496283	-1.73362	0.038	0.084	1	TAX1BP3
ATPIF1	0.0496836	-0.56971	0.409	0.437	1	ATPIF1
NAP1L2	0.0496843	0.981318	0.023	0.007	1	NAP1L2
PRMT9	0.0500068	0.718941	0.114	0.069	1	PRMT9
ZNF506	0.0500408	0.582948	0.061	0.03	1	ZNF506
C9orf85	0.0500611	-3.68987	0	0.028	1	C9orf85
TXLNA	0.0500611	-3.66062	0	0.028	1	TXLNA
DENND4A	0.0501127	0.760075	0.152	0.098	1	DENND4A
CYP4F22	0.0501718	2.4634	0.015	0.004	1	CYP4F22
PRKCZ	0.0502228	0.908026	0.045	0.02	1	PRKCZ
CCDC12	0.050293	-0.708938	0.288	0.33	1	CCDC12
RP11-1000B6.3	0.0503226	2.2803	0.015	0.004	1	RP11-1000B6.3
ARRDC1	0.0503656	-1.48822	0.038	0.085	1	ARRDC1
TMEM120A	0.0503656	-2.12392	0.015	0.053	1	TMEM120A
MBNL2	0.0503751	1.05171	0.061	0.031	1	MBNL2
SYNGR1	0.0503981	2.23925	0.015	0.004	1	SYNGR1
ZKSCAN2	0.0503981	2.20481	0.015	0.004	1	ZKSCAN2
RBM3	0.050407	0.233292	0.629	0.531	1	RBM3
IVNS1ABP	0.0504563	0.507209	0.227	0.164	1	IVNS1ABP
RP11-468E2.5	0.0506252	2.36384	0.015	0.004	1	RP11-468E2.5
DCP2	0.0507346	-1.51466	0.038	0.084	1	DCP2
EXOSC8	0.0507693	-1.88172	0.023	0.064	1	EXOSC8
TRAV2	0.0507771	2.08855	0.015	0.004	1	TRAV2
MPLKIP	0.0508734	-1.32429	0.068	0.12	1	MPLKIP
TANC2	0.0509294	1.98666	0.015	0.004	1	TANC2
CCDC152	0.0509294	1.93292	0.015	0.004	1	CCDC152
AVPI1	0.0509896	0.892452	0.068	0.035	1	AVPI1
RP11-344P13.6	0.0510821	1.92888	0.015	0.004	1	RP11-344P13.6
KIAA0101	0.0510875	-3.98032	0	0.028	1	KIAA0101
SACS	0.0510898	1.2097	0.038	0.016	1	SACS
AC007228.9	0.051238	1.44967	0.03	0.011	1	AC007228.9
BCL2A1	0.0513018	1.45511	0.144	0.096	1	BCL2A1
PYROXD2	0.0513118	1.80266	0.015	0.004	1	PYROXD2
CTB-25B13.12	0.0513886	1.61786	0.015	0.004	1	CTB-25B13.12
NUDCD3	0.0514724	0.725844	0.083	0.046	1	NUDCD3
POLR2K	0.0515646	-0.695285	0.303	0.345	1	POLR2K
ISCA1	0.0515686	0.309588	0.379	0.293	1	ISCA1
NPC1	0.0516236	0.754934	0.061	0.03	1	NPC1
ADAL	0.0519273	1.30686	0.03	0.011	1	ADAL
CSRNP2	0.0519584	1.26758	0.061	0.031	1	CSRNP2
MISP	0.0521358	-3.85655	0	0.028	1	MISP
GPRIN3	0.0521884	-1.13027	0.068	0.122	1	GPRIN3
FAHD1	0.0522568	1.27024	0.045	0.02	1	FAHD1
RAD23B	0.0522661	0.410495	0.205	0.139	1	RAD23B
HADHA	0.0523151	-0.822074	0.136	0.2	1	HADHA
MRPS15	0.0523268	-0.701686	0.129	0.191	1	MRPS15
LEPROT	0.0523532	-1.35023	0.038	0.085	1	LEPROT
DYNLT1	0.0525163	-0.892267	0.136	0.195	1	DYNLT1
COL4A3BP	0.0526268	0.797109	0.076	0.041	1	COL4A3BP
LUC7L3	0.0527279	-1.31416	0.091	0.143	1	LUC7L3
CREBBP	0.0527603	0.650448	0.114	0.07	1	CREBBP
CA2	0.0529506	0.890545	0.038	0.016	1	CA2
PRKCDBP	0.0532063	-4.00266	0	0.028	1	PRKCDBP
PPP1R11	0.0532365	0.406042	0.258	0.186	1	PPP1R11
CYTH1	0.0532914	0.297307	0.303	0.218	1	CYTH1
SLC25A6	0.0533687	-0.211124	0.78	0.795	1	SLC25A6
RNF157	0.0533766	1.02912	0.03	0.011	1	RNF157
SCYL1	0.0534239	-2.33358	0.015	0.052	1	SCYL1
PHF1	0.0535875	0.325822	0.22	0.151	1	PHF1
EP400	0.0537374	0.751806	0.068	0.036	1	EP400
ZNF780B	0.0537425	1.83843	0.023	0.008	1	ZNF780B
PPP1R35	0.0538008	-2.44785	0.008	0.041	1	PPP1R35
ST3GAL5	0.0538415	0.698577	0.061	0.03	1	ST3GAL5
ACADSB	0.0540304	1.7157	0.038	0.016	1	ACADSB
SNRPC	0.054093	-0.581603	0.167	0.231	1	SNRPC
GPN1	0.0541253	0.677216	0.129	0.08	1	GPN1
BORCS6	0.0541934	1.14463	0.068	0.036	1	BORCS6
ITGB7	0.054195	0.370873	0.167	0.109	1	ITGB7
TRAPPC2	0.0542823	-2.02385	0.015	0.052	1	TRAPPC2
PHF10	0.0542996	-3.76705	0	0.027	1	PHF10
CEP135	0.0545071	-1.57479	0.015	0.053	1	CEP135
EGLN2	0.0545849	-0.939721	0.061	0.115	1	EGLN2
CDKN2AIP	0.0546002	0.139033	0.106	0.061	1	CDKN2AIP
AP3D1	0.0546815	0.662648	0.129	0.082	1	AP3D1
GNB2L1	0.0547935	-0.147971	0.97	0.97	1	GNB2L1
C16orf87	0.0548073	-1.48551	0.061	0.11	1	C16orf87
DTNB	0.0549035	0.744393	0.061	0.031	1	DTNB
CYB5D2	0.0550044	0.834494	0.053	0.026	1	CYB5D2
DYNC1LI1	0.0550218	-1.32951	0.03	0.074	1	DYNC1LI1
SMC6	0.0550254	-2.7134	0.008	0.04	1	SMC6
TSPAN17	0.0551408	-1.27938	0.03	0.074	1	TSPAN17
LRRC47	0.0553445	0.679361	0.083	0.047	1	LRRC47
GPR18	0.0555133	1.65432	0.053	0.026	1	GPR18
ATP5J	0.0555677	-0.452255	0.356	0.409	1	ATP5J
KRI1	0.0556004	0.913737	0.053	0.026	1	KRI1
C6orf48	0.0556872	0.252779	0.439	0.335	1	C6orf48
RAB8B	0.0557027	0.433634	0.197	0.134	1	RAB8B
TICAM1	0.0557697	0.576898	0.083	0.047	1	TICAM1
ERI1	0.0558758	-2.47993	0.008	0.04	1	ERI1
TAPBP	0.0559876	0.142998	0.447	0.325	1	TAPBP
PPM1B	0.0559996	-1.15427	0.076	0.128	1	PPM1B
POLG	0.0562374	0.481579	0.098	0.057	1	POLG
ANAPC11	0.0563441	-0.592726	0.288	0.346	1	ANAPC11
THOC3	0.0564569	-1.17605	0.023	0.064	1	THOC3
CHIC1	0.0564749	1.29269	0.03	0.012	1	CHIC1
ATG16L2	0.0565192	1.01625	0.061	0.031	1	ATG16L2
ANAPC7	0.0565588	0.600474	0.061	0.031	1	ANAPC7
TAF13	0.0568183	0.563995	0.068	0.035	1	TAF13
TSTA3	0.0569501	0.462217	0.212	0.149	1	TSTA3
EDEM2	0.0569746	-1.44781	0.015	0.052	1	EDEM2
IKZF5	0.0570421	-2.45456	0.008	0.04	1	IKZF5
EIF4A1	0.0571405	0.41379	0.341	0.263	1	EIF4A1
AKR7A2	0.0572282	-1.09897	0.053	0.103	1	AKR7A2
FAM214A	0.0574965	-1.75059	0.015	0.052	1	FAM214A
KIAA0319L	0.0575042	-0.96714	0.061	0.112	1	KIAA0319L
MIEN1	0.057615	-0.629027	0.159	0.227	1	MIEN1
UNG	0.0577214	-3.55874	0	0.027	1	UNG
MGAT2	0.0577829	0.489527	0.189	0.13	1	MGAT2
CCND1	0.0578396	1.41433	0.038	0.016	1	CCND1
ZNF10	0.0579165	1.14872	0.038	0.016	1	ZNF10
PPIG	0.0579768	0.190263	0.394	0.287	1	PPIG
FOXP3	0.0580156	-0.804198	0.121	0.182	1	FOXP3
WRAP53	0.0581648	1.12125	0.03	0.012	1	WRAP53
CCDC107	0.0582468	-0.509262	0.159	0.231	1	CCDC107
GGCT	0.0582504	-0.878064	0.03	0.075	1	GGCT
CWC15	0.0582966	-0.874055	0.129	0.187	1	CWC15
RHOF	0.058468	-0.573371	0.235	0.294	1	RHOF
ICAM3	0.0586449	0.180021	0.545	0.427	1	ICAM3
SEC61A1	0.0586797	-1.65909	0.03	0.072	1	SEC61A1
RNF146	0.0589111	-3.58004	0	0.026	1	RNF146
HSBP1L1	0.0589111	-3.60533	0	0.026	1	HSBP1L1
BHLHE40-AS1	0.0589111	-3.85122	0	0.026	1	BHLHE40-AS1
ATP9B	0.0589111	-3.65988	0	0.026	1	ATP9B
WDFY1	0.0589111	-3.60639	0	0.026	1	WDFY1
RALBP1	0.0592751	-1.11212	0.053	0.102	1	RALBP1
CCNY	0.0593251	0.913974	0.076	0.042	1	CCNY
PSTK	0.0593518	0.949571	0.045	0.021	1	PSTK
FLT3LG	0.059536	-0.920874	0.091	0.147	1	FLT3LG
AK1	0.0595946	0.813624	0.068	0.036	1	AK1
PP7080	0.0596718	0.869936	0.053	0.026	1	PP7080
ITGA1	0.0596789	1.45623	0.053	0.026	1	ITGA1
RHEB	0.059696	-0.721539	0.227	0.284	1	RHEB
CEBPD	0.0597153	0.617359	0.091	0.053	1	CEBPD
ABL2	0.0598536	0.588579	0.053	0.026	1	ABL2
TRAF3IP3	0.0599046	-0.826282	0.106	0.163	1	TRAF3IP3
PIM3	0.0599414	-0.320881	0.265	0.336	1	PIM3
NSUN3	0.0601264	-3.6459	0	0.026	1	NSUN3
PCBP3	0.0601264	-3.76773	0	0.026	1	PCBP3
GTPBP3	0.0601264	-3.72001	0	0.026	1	GTPBP3
TLK2	0.0601264	-3.58475	0	0.026	1	TLK2
ATPAF2	0.0604822	-2.39517	0.008	0.039	1	ATPAF2
NAT9	0.0605121	-2.417	0.008	0.039	1	NAT9
COPS6	0.060628	-0.725011	0.167	0.227	1	COPS6
TPGS2	0.0606674	-1.5526	0.038	0.081	1	TPGS2
TRAPPC1	0.0608268	-0.523454	0.409	0.45	1	TRAPPC1
C9orf16	0.0610756	-0.356292	0.477	0.521	1	C9orf16
MIR155HG	0.0613488	0.637965	0.091	0.054	1	MIR155HG
PI3	0.0613678	-3.75457	0	0.026	1	PI3
TMEM219	0.0613754	0.243156	0.356	0.275	1	TMEM219
GCSAM	0.0619668	1.99962	0.023	0.008	1	GCSAM
DOLK	0.0619668	1.84559	0.023	0.008	1	DOLK
ZBTB32	0.0623053	-1.16587	0.061	0.11	1	ZBTB32
TKT	0.0623421	-0.916966	0.136	0.193	1	TKT
ZSCAN16-AS1	0.0623536	0.611233	0.098	0.058	1	ZSCAN16-AS1
TMEM231	0.0624132	2.79885	0.015	0.004	1	TMEM231
DMKN	0.0624132	2.2114	0.015	0.004	1	DMKN
ZDHHC3	0.0626105	-1.32985	0.03	0.072	1	ZDHHC3
FAM83G	0.0626146	1.54087	0.023	0.008	1	FAM83G
GGH	0.0626359	-3.74269	0	0.026	1	GGH
KLHL2	0.0626359	-3.71723	0	0.026	1	KLHL2
NOL12	0.0626359	-3.65441	0	0.026	1	NOL12
BCL9L	0.0626359	-3.69736	0	0.026	1	BCL9L
NT5DC3	0.0626774	2.22554	0.015	0.004	1	NT5DC3
BCL2L11	0.0627033	-0.947136	0.083	0.139	1	BCL2L11
HLTF	0.0628066	1.23854	0.03	0.012	1	HLTF
STK17B	0.0628876	-0.391585	0.508	0.56	1	STK17B
RP4-798A10.2	0.063031	1.97428	0.015	0.004	1	RP4-798A10.2
SPCS1	0.0630989	-0.376804	0.462	0.507	1	SPCS1
WDFY2	0.0631929	-0.840654	0.03	0.073	1	WDFY2
RP11-214O1.3	0.0632171	-1.8151	0.008	0.039	1	RP11-214O1.3
GNL3L	0.0632463	1.37838	0.038	0.017	1	GNL3L
TSPAN13	0.0633483	-2.61201	0.008	0.039	1	TSPAN13
URB1-AS1	0.0634467	1.15956	0.03	0.012	1	URB1-AS1
RP11-386G11.5	0.0634754	1.74942	0.015	0.004	1	RP11-386G11.5
MRPS11	0.0635885	-1.1563	0.061	0.11	1	MRPS11
DEF8	0.0636413	-1.68713	0.03	0.071	1	DEF8
BLM	0.0636537	-2.28556	0.015	0.05	1	BLM
OSTF1	0.0636678	-0.782466	0.303	0.34	1	OSTF1
ZFAT	0.0638328	1.59634	0.015	0.004	1	ZFAT
DKK3	0.0638328	0.902263	0.015	0.004	1	DKK3
FAM210B	0.0639117	-2.34123	0.008	0.039	1	FAM210B
DNAL1	0.0639303	1.19225	0.03	0.012	1	DNAL1
RP1-223E5.4	0.0640121	1.32378	0.015	0.004	1	RP1-223E5.4
GINS4	0.0640381	1.15439	0.03	0.012	1	GINS4
FRMD4B	0.0641156	0.615219	0.174	0.119	1	FRMD4B
CLK2	0.0641922	1.29896	0.023	0.008	1	CLK2
ORC4	0.0642043	0.971179	0.053	0.026	1	ORC4
DHX36	0.064276	0.376224	0.326	0.253	1	DHX36
GLTSCR2	0.0643768	0.160641	0.833	0.776	1	GLTSCR2
CLDN7	0.064387	-2.45935	0.008	0.039	1	CLDN7
WDR3	0.0643917	1.2663	0.023	0.008	1	WDR3
UBL3	0.0644314	0.489055	0.136	0.088	1	UBL3
PSMA3	0.0644853	-0.518584	0.159	0.222	1	PSMA3
LMO4	0.0645797	1.08546	0.098	0.06	1	LMO4
MAN1C1	0.0645798	0.953068	0.03	0.012	1	MAN1C1
ACYP1	0.0646093	-2.33007	0.008	0.039	1	ACYP1
DHRSX	0.064663	-1.69163	0.008	0.039	1	DHRSX
HSPA6	0.0646946	-1.86313	0.008	0.039	1	HSPA6
NME3	0.0647129	-0.868099	0.152	0.204	1	NME3
CLN8	0.0648624	0.609798	0.106	0.064	1	CLN8
SURF1	0.0650648	0.453474	0.22	0.151	1	SURF1
KLF7	0.0651276	0.744802	0.023	0.008	1	KLF7
ACLY	0.0651396	-2.29994	0.015	0.05	1	ACLY
CHAC2	0.0652547	-3.65235	0	0.025	1	CHAC2
FAM78A	0.0652547	-3.67748	0	0.025	1	FAM78A
ZNF236	0.0652547	-3.6236	0	0.025	1	ZNF236
COMMD9	0.0652639	-1.66841	0.015	0.051	1	COMMD9
CD9	0.0655003	-1.11403	0.045	0.092	1	CD9
EIF3L	0.0655561	0.233855	0.606	0.486	1	EIF3L
CHCHD3	0.0655641	0.569759	0.121	0.075	1	CHCHD3
EGR1	0.0656163	1.29535	0.083	0.048	1	EGR1
MORF4L2	0.0656548	0.382853	0.273	0.199	1	MORF4L2
MIR22HG	0.0657152	0.928416	0.083	0.048	1	MIR22HG
ENTPD1	0.0657188	-0.615391	0.091	0.149	1	ENTPD1
ZNF200	0.0657975	1.24484	0.038	0.017	1	ZNF200
GMFG	0.0658154	-0.336641	0.712	0.676	1	GMFG
SAMD9L	0.065863	-0.987463	0.038	0.082	1	SAMD9L
RGL4	0.0658871	0.530492	0.197	0.139	1	RGL4
EIF4H	0.0659655	0.28954	0.318	0.242	1	EIF4H
MOB2	0.0660108	-1.4246	0.053	0.098	1	MOB2
SH3GLB1	0.0660471	-0.785559	0.159	0.22	1	SH3GLB1
ANAPC16	0.0660721	-0.378043	0.561	0.579	1	ANAPC16
ARHGAP18	0.0660857	-1.82092	0.015	0.05	1	ARHGAP18
SARS	0.0662143	0.414339	0.189	0.13	1	SARS
FBXO21	0.0662652	0.252834	0.129	0.08	1	FBXO21
FAM111A	0.0663612	0.855589	0.068	0.037	1	FAM111A
NCBP2-AS2	0.06646	0.378332	0.197	0.135	1	NCBP2-AS2
LSM6	0.0664976	-1.00484	0.106	0.159	1	LSM6
TRAFD1	0.0666068	-3.5232	0	0.025	1	TRAFD1
RP11-140K17.3	0.0666068	-3.44066	0	0.025	1	RP11-140K17.3
BISPR	0.0666068	-3.58652	0	0.025	1	BISPR
IRF1	0.0667345	0.53879	0.485	0.393	1	IRF1
ZNF493	0.0667459	0.797516	0.038	0.017	1	ZNF493
AC016831.7	0.0668623	0.269816	0.432	0.335	1	AC016831.7
ACAA1	0.066944	-0.981414	0.068	0.12	1	ACAA1
AKIP1	0.0670302	-1.63144	0.023	0.061	1	AKIP1
PISD	0.0670614	1.26553	0.045	0.022	1	PISD
CD82	0.0671047	-0.706971	0.159	0.218	1	CD82
NSUN4	0.0671165	1.47864	0.038	0.017	1	NSUN4
BMI1	0.0672928	-1.73732	0.008	0.039	1	BMI1
NAALADL1	0.0673438	-2.66132	0.008	0.038	1	NAALADL1
ORMDL3	0.0673543	-0.84122	0.053	0.103	1	ORMDL3
BBX	0.0673742	-0.932469	0.129	0.181	1	BBX
DHX16	0.067445	1.22542	0.068	0.037	1	DHX16
AKT1	0.0675166	1.26979	0.061	0.032	1	AKT1
RP11-138A9.1	0.0676363	0.288732	0.591	0.502	1	RP11-138A9.1
RCE1	0.0676489	-1.87444	0.023	0.06	1	RCE1
SCAMP1	0.0677765	-2.58424	0.008	0.038	1	SCAMP1
ACAP1	0.067889	0.170327	0.561	0.437	1	ACAP1
IRF9	0.0678946	-1.17518	0.083	0.134	1	IRF9
FAM217B	0.0679539	0.765584	0.053	0.026	1	FAM217B
PTGER2	0.0679777	0.628741	0.083	0.048	1	PTGER2
CD200	0.0679881	-3.77813	0	0.025	1	CD200
RASGRP2	0.0682986	0.301647	0.114	0.069	1	RASGRP2
SMG1	0.0683184	0.272272	0.159	0.104	1	SMG1
MCL1	0.0683207	0.40588	0.712	0.643	1	MCL1
SAP30BP	0.0683978	-1.0229	0.068	0.119	1	SAP30BP
SGTA	0.068426	-1.76486	0.023	0.06	1	SGTA
VMP1	0.0685348	-0.712136	0.212	0.267	1	VMP1
GPX4	0.0685868	-0.489554	0.523	0.522	1	GPX4
ASCC3	0.068674	0.39319	0.091	0.053	1	ASCC3
FAM91A1	0.0686869	-2.55131	0.008	0.038	1	FAM91A1
UQCRQ	0.0690319	-0.412039	0.417	0.444	1	UQCRQ
DOCK8	0.0691433	0.255464	0.205	0.139	1	DOCK8
MICAL2	0.0692242	-2.21681	0.008	0.038	1	MICAL2
XPOT	0.069237	-1.34855	0.008	0.038	1	XPOT
SLC25A26	0.0693339	0.473074	0.227	0.164	1	SLC25A26
GPR34	0.0693995	-3.70026	0	0.024	1	GPR34
CLEC2D	0.069406	0.178088	0.576	0.474	1	CLEC2D
LRRC59	0.0695628	0.323162	0.182	0.122	1	LRRC59
TFPT	0.0695765	-1.06067	0.03	0.071	1	TFPT
SMAD5	0.0696044	1.82364	0.023	0.008	1	SMAD5
ATHL1	0.0696557	0.718294	0.061	0.032	1	ATHL1
ZMAT3	0.0697011	-1.70825	0.023	0.06	1	ZMAT3
DYNLT3	0.0698106	0.478693	0.189	0.135	1	DYNLT3
AACS	0.069842	1.21311	0.03	0.012	1	AACS
PDCL3	0.0698435	0.162948	0.417	0.332	1	PDCL3
ACTL6A	0.0698609	-1.65952	0.008	0.038	1	ACTL6A
SLC27A5	0.0699738	1.17321	0.038	0.017	1	SLC27A5
SLC25A4	0.0699823	0.779389	0.061	0.032	1	SLC25A4
AKT1S1	0.0701227	0.859234	0.053	0.027	1	AKT1S1
WHSC1L1	0.0701245	0.18854	0.424	0.338	1	WHSC1L1
NCF1	0.0701814	-0.869821	0.076	0.126	1	NCF1
GBA	0.0702699	1.29671	0.038	0.017	1	GBA
LY9	0.0702736	0.731673	0.061	0.032	1	LY9
S100A10	0.0705036	-0.306487	0.667	0.688	1	S100A10
CEP290	0.0705215	0.817514	0.053	0.027	1	CEP290
ACRC	0.070661	1.2428	0.023	0.008	1	ACRC
TAF15	0.0708186	0.323663	0.144	0.093	1	TAF15
CPT1A	0.0708415	-3.59211	0	0.024	1	CPT1A
C6orf120	0.0708415	-3.63121	0	0.024	1	C6orf120
MKL1	0.0708415	-3.4738	0	0.024	1	MKL1
CTC-534A2.2	0.0708415	-3.51356	0	0.024	1	CTC-534A2.2
IKZF4	0.0708466	-2.17022	0.008	0.038	1	IKZF4
MEA1	0.0709841	-0.835712	0.083	0.136	1	MEA1
P4HA1	0.0710908	0.409386	0.083	0.048	1	P4HA1
PSMG2	0.0713056	-0.842545	0.129	0.184	1	PSMG2
PLP2	0.0713378	-0.379396	0.348	0.417	1	PLP2
PARP9	0.0713507	-1.78527	0.023	0.059	1	PARP9
PRPF19	0.0714712	-2.05008	0.023	0.059	1	PRPF19
UBA3	0.0715981	-1.36348	0.023	0.06	1	UBA3
SLC4A1AP	0.0717074	1.12565	0.061	0.032	1	SLC4A1AP
TARSL2	0.0718926	1.05463	0.083	0.049	1	TARSL2
PLPP6	0.0720182	1.20984	0.023	0.008	1	PLPP6
TRDC	0.0720182	0.754968	0.023	0.008	1	TRDC
IL1R2	0.0720862	-1.09164	0.068	0.119	1	IL1R2
THUMPD1	0.0722311	0.320466	0.182	0.124	1	THUMPD1
CEACAM5	0.0722359	-2.09563	0.015	0.049	1	CEACAM5
CCZ1B	0.0723151	-3.49594	0	0.024	1	CCZ1B
RPL23	0.0724368	0.122616	0.992	0.941	1	RPL23
IFNGR2	0.072671	-1.7135	0.008	0.038	1	IFNGR2
MMP25-AS1	0.0726943	1.46065	0.03	0.012	1	MMP25-AS1
RPA2	0.0727382	-0.912867	0.045	0.09	1	RPA2
ZFAND2A	0.0728847	-1.0606	0.061	0.109	1	ZFAND2A
XAF1	0.0730034	-1.34963	0.038	0.08	1	XAF1
MTRF1	0.0730318	1.01395	0.023	0.008	1	MTRF1
SLFN11	0.0730393	1.19008	0.045	0.022	1	SLFN11
LZTFL1	0.073329	0.824325	0.045	0.022	1	LZTFL1
MPZL3	0.0733685	0.679339	0.091	0.054	1	MPZL3
MRPL16	0.0734378	-1.18529	0.038	0.08	1	MRPL16
SFT2D1	0.0735802	-0.7204	0.174	0.23	1	SFT2D1
SSR1	0.0737138	-0.835899	0.114	0.169	1	SSR1
INADL	0.0737513	0.432807	0.045	0.021	1	INADL
TXK	0.0738208	-3.56945	0	0.024	1	TXK
TMEM11	0.0740888	-0.901506	0.061	0.109	1	TMEM11
EIF2AK1	0.074195	-1.07892	0.045	0.089	1	EIF2AK1
MAN2B2	0.0742261	0.960576	0.053	0.027	1	MAN2B2
ZNF664	0.0743767	0.777858	0.045	0.022	1	ZNF664
FFAR3	0.0744101	3.2759	0.015	0.004	1	FFAR3
STX17	0.0744562	0.562536	0.068	0.037	1	STX17
HDGF	0.0745096	-1.3187	0.038	0.079	1	HDGF
PRCC	0.0745167	0.294826	0.121	0.075	1	PRCC
RBL2	0.0747002	0.336418	0.159	0.108	1	RBL2
ALKBH8	0.0747076	2.50542	0.015	0.004	1	ALKBH8
MOCS2	0.0747135	-1.61023	0.015	0.049	1	MOCS2
RLIM	0.074744	0.829469	0.045	0.022	1	RLIM
NRF1	0.0747559	1.42024	0.038	0.017	1	NRF1
EBLN3	0.0747623	0.737646	0.106	0.067	1	EBLN3
LSM2	0.0747652	-0.844784	0.136	0.188	1	LSM2
RSL24D1	0.0748184	-0.436237	0.447	0.472	1	RSL24D1
CALCOCO1	0.0748216	-1.4824	0.015	0.049	1	CALCOCO1
LINC00493	0.0748579	-0.554989	0.189	0.253	1	LINC00493
KRCC1	0.074869	0.589557	0.083	0.048	1	KRCC1
SDHAF3	0.0749409	-1.4696	0.023	0.06	1	SDHAF3
RPL36AL	0.0751753	-0.188298	0.909	0.912	1	RPL36AL
ETV7	0.0752627	-1.8272	0.038	0.077	1	ETV7
SLX4	0.0753056	2.2056	0.015	0.004	1	SLX4
ZNF880	0.0753595	-3.59464	0	0.023	1	ZNF880
USH1C	0.0755058	2.06561	0.015	0.004	1	USH1C
GCN1	0.0755439	1.15785	0.045	0.022	1	GCN1
HDDC2	0.0756062	-1.46816	0.045	0.087	1	HDDC2
ZNF324	0.0756237	1.36116	0.03	0.012	1	ZNF324
PPP2R5C	0.0758485	0.152974	0.598	0.476	1	PPP2R5C
RNF144A	0.0759075	1.93037	0.015	0.004	1	RNF144A
SPDYA	0.0759075	1.89856	0.015	0.004	1	SPDYA
IP6K1	0.0760266	0.355043	0.114	0.071	1	IP6K1
ETHE1	0.0760327	-0.757899	0.144	0.197	1	ETHE1
GIMAP4	0.0761613	-1.09755	0.076	0.123	1	GIMAP4
SH3PXD2A	0.0761882	0.688682	0.053	0.027	1	SH3PXD2A
CDC42BPB	0.0762099	1.88712	0.015	0.004	1	CDC42BPB
YME1L1	0.0762485	0.133094	0.288	0.205	1	YME1L1
S1PR1	0.0762969	-1.88713	0.023	0.058	1	S1PR1
MYCBP2	0.0763086	0.328396	0.258	0.192	1	MYCBP2
SIPA1L2	0.0763109	1.78067	0.015	0.004	1	SIPA1L2
CTSC	0.0764204	-0.559746	0.318	0.374	1	CTSC
PRKCE	0.0765132	1.86923	0.015	0.004	1	PRKCE
PAXIP1-AS2	0.0765132	1.68883	0.015	0.004	1	PAXIP1-AS2
SEMA7A	0.0765132	1.63033	0.015	0.004	1	SEMA7A
NARS	0.0765297	-1.4252	0.045	0.087	1	NARS
NME1	0.0765665	-0.72467	0.106	0.161	1	NME1
HECTD1	0.076592	0.327941	0.182	0.125	1	HECTD1
CD247	0.0765938	-0.490204	0.288	0.354	1	CD247
DEDD	0.0765969	-2.17196	0.008	0.037	1	DEDD
JOSD2	0.0767293	-1.23597	0.061	0.106	1	JOSD2
LIPT2	0.0768176	1.65443	0.015	0.004	1	LIPT2
DPY30	0.0768201	-0.751666	0.174	0.225	1	DPY30
RRP15	0.0768321	0.579165	0.091	0.054	1	RRP15
C1orf43	0.0768863	-0.547133	0.227	0.288	1	C1orf43
LTBP3	0.0769106	0.501873	0.076	0.043	1	LTBP3
PI4K2B	0.0769319	-3.49537	0	0.023	1	PI4K2B
TMEM191B	0.0769319	-3.46746	0	0.023	1	TMEM191B
KBTBD4	0.0770084	0.601886	0.061	0.032	1	KBTBD4
THY1	0.0770211	1.57245	0.015	0.004	1	THY1
ZNF146	0.0770671	0.353561	0.098	0.059	1	ZNF146
LONP1	0.0770785	1.27169	0.045	0.022	1	LONP1
LRPAP1	0.0771611	-0.839175	0.174	0.222	1	LRPAP1
CENPB	0.0772163	0.951326	0.038	0.017	1	CENPB
DENND4C	0.0772163	0.892313	0.038	0.017	1	DENND4C
PTK6	0.0773271	1.34764	0.015	0.004	1	PTK6
ATXN7L3B	0.0773406	-2.64056	0.008	0.036	1	ATXN7L3B
AARS2	0.0775316	1.43863	0.015	0.004	1	AARS2
ZEB1-AS1	0.0776341	1.59005	0.015	0.004	1	ZEB1-AS1
CAAP1	0.0776452	-2.46453	0.008	0.036	1	CAAP1
MLLT6	0.0776635	0.343297	0.152	0.1	1	MLLT6
UBN1	0.0777096	0.180923	0.121	0.075	1	UBN1
FGFR1OP	0.0778361	-2.49371	0.008	0.036	1	FGFR1OP
NBL1	0.0779213	0.425811	0.091	0.054	1	NBL1
WDR74	0.0779849	0.300407	0.258	0.185	1	WDR74
CHMP4B	0.0780079	-0.690231	0.121	0.172	1	CHMP4B
NFKB1	0.0781292	0.60087	0.227	0.164	1	NFKB1
DDX11	0.0783832	1.8045	0.023	0.008	1	DDX11
TNFSF8	0.0784629	0.346971	0.091	0.053	1	TNFSF8
TGIF1	0.0784805	-0.578775	0.121	0.183	1	TGIF1
TMEM131	0.0785389	-3.42066	0	0.023	1	TMEM131
ERC1	0.0785389	-3.39169	0	0.023	1	ERC1
ZFP14	0.0785389	-3.53055	0	0.023	1	ZFP14
DDX17	0.0786147	0.280333	0.273	0.202	1	DDX17
C1orf131	0.0787208	-1.57236	0.038	0.078	1	C1orf131
NDEL1	0.0787242	-1.03077	0.038	0.08	1	NDEL1
AHR	0.0787441	0.554733	0.159	0.111	1	AHR
COX11	0.0790775	-0.827892	0.076	0.127	1	COX11
PHLDA2	0.0791931	-0.729744	0.114	0.168	1	PHLDA2
UBTF	0.0792048	0.62663	0.091	0.055	1	UBTF
NKG7	0.0793582	0.645366	0.114	0.073	1	NKG7
FAM195A	0.0793596	-1.2504	0.015	0.049	1	FAM195A
STRA13	0.0797292	-1.12072	0.083	0.131	1	STRA13
CLNS1A	0.0799113	-0.941344	0.174	0.22	1	CLNS1A
NAA38	0.0801244	-0.735704	0.136	0.192	1	NAA38
EMSY	0.080134	0.399895	0.061	0.032	1	EMSY
EREG	0.0801814	-3.61251	0	0.023	1	EREG
CPOX	0.0801814	-3.39501	0	0.023	1	CPOX
C3AR1	0.0802971	0.372382	0.083	0.048	1	C3AR1
NDUFB5	0.0803444	-0.708718	0.174	0.229	1	NDUFB5
LPAR2	0.0804383	0.503914	0.121	0.078	1	LPAR2
CCDC18	0.0804404	1.60057	0.03	0.013	1	CCDC18
LGALS9	0.0804638	-0.880349	0.045	0.089	1	LGALS9
HDAC1	0.0804939	-1.07697	0.098	0.147	1	HDAC1
TIGIT	0.0805243	-0.555415	0.333	0.392	1	TIGIT
TRAF7	0.0805459	-2.63162	0.008	0.036	1	TRAF7
CHD9	0.08082	0.947282	0.083	0.05	1	CHD9
RCAN1	0.0809275	1.13365	0.023	0.008	1	RCAN1
SENP5	0.0810331	0.31531	0.083	0.048	1	SENP5
RAD23A	0.081192	0.221063	0.295	0.22	1	RAD23A
DNAJB4	0.0811978	1.0923	0.045	0.022	1	DNAJB4
NR2C2AP	0.0813209	-2.10621	0.008	0.036	1	NR2C2AP
CHPT1	0.0813799	-2.37016	0.008	0.036	1	CHPT1
AC104532.4	0.0814758	1.2008	0.023	0.008	1	AC104532.4
DNAJC1	0.0816883	0.254257	0.212	0.151	1	DNAJC1
MRE11A	0.0817434	0.578475	0.045	0.022	1	MRE11A
MRPL19	0.0818078	-1.19739	0.03	0.069	1	MRPL19
GSTK1	0.0818321	-0.448473	0.477	0.501	1	GSTK1
ADPRM	0.0818601	-3.31369	0	0.022	1	ADPRM
DNAJC18	0.0818601	-3.47952	0	0.022	1	DNAJC18
TMX4	0.0819418	0.394693	0.167	0.115	1	TMX4
SSB	0.0819537	0.171673	0.303	0.224	1	SSB
PURB	0.0821313	0.610891	0.061	0.032	1	PURB
SERTAD3	0.0823051	0.835112	0.053	0.027	1	SERTAD3
PDSS2	0.0824055	0.751572	0.045	0.022	1	PDSS2
ACSL4	0.0824415	-2.48406	0.008	0.035	1	ACSL4
ATP5S	0.0825315	-1.13139	0.015	0.048	1	ATP5S
ZNF708	0.082876	1.15276	0.03	0.013	1	ZNF708
JAK3	0.0829178	-1.34391	0.053	0.096	1	JAK3
EIF4E3	0.0830176	-1.43059	0.015	0.047	1	EIF4E3
ALKBH6	0.0830498	-2.41423	0.008	0.035	1	ALKBH6
CA5B	0.0831313	0.885247	0.038	0.017	1	CA5B
PIGL	0.0831313	0.882727	0.038	0.017	1	PIGL
ZBTB24	0.0831938	0.247513	0.114	0.071	1	ZBTB24
LINC01089	0.0832297	-1.45501	0.015	0.047	1	LINC01089
SECISBP2	0.083299	-1.15498	0.053	0.095	1	SECISBP2
PLEKHF1	0.0833678	-1.33296	0.03	0.068	1	PLEKHF1
NAGPA	0.0834546	0.820382	0.068	0.038	1	NAGPA
PVT1	0.0835363	0.379985	0.136	0.09	1	PVT1
RP11-452F19.3	0.083576	-3.43256	0	0.022	1	RP11-452F19.3
CLSPN	0.083576	-3.4347	0	0.022	1	CLSPN
UBE2E3	0.0837866	-1.34416	0.068	0.112	1	UBE2E3
RP11-467L13.7	0.0838049	-2.95367	0.008	0.035	1	RP11-467L13.7
THAP2	0.08385	0.550267	0.106	0.067	1	THAP2
RAB5C	0.0840328	-0.506162	0.197	0.257	1	RAB5C
RNGTT	0.084136	0.342533	0.083	0.048	1	RNGTT
GABPB2	0.0841435	0.783772	0.038	0.017	1	GABPB2
SORL1	0.0843154	0.245106	0.167	0.112	1	SORL1
SLC25A20	0.0844371	0.484475	0.045	0.022	1	SLC25A20
LPCAT1	0.0845495	0.913923	0.053	0.028	1	LPCAT1
CTD-3184A7.4	0.0846304	-2.38664	0.008	0.035	1	CTD-3184A7.4
BOLA3	0.0847211	-0.98804	0.083	0.131	1	BOLA3
ACAA2	0.0847776	-0.936782	0.061	0.107	1	ACAA2
VOPP1	0.0849238	-0.712555	0.167	0.221	1	VOPP1
PPP1R18	0.0851803	-0.632473	0.189	0.246	1	PPP1R18
TNFRSF10B	0.0852108	0.535072	0.061	0.032	1	TNFRSF10B
RNF20	0.0853299	-3.33456	0	0.022	1	RNF20
HDDC3	0.0854332	-1.85887	0.015	0.047	1	HDDC3
EVA1C	0.0854374	0.821896	0.03	0.013	1	EVA1C
MGAT5	0.0854926	0.683754	0.076	0.044	1	MGAT5
PNPLA4	0.0855704	0.773531	0.03	0.013	1	PNPLA4
CD74	0.0857154	-0.20445	0.682	0.736	1	CD74
EPC2	0.0858532	0.959466	0.053	0.028	1	EPC2
TMEM140	0.0860632	-1.87877	0.03	0.066	1	TMEM140
PIK3CB	0.0861636	0.860259	0.045	0.022	1	PIK3CB
LRPPRC	0.0862371	-1.72612	0.015	0.047	1	LRPPRC
NOP56	0.0862392	0.418546	0.288	0.222	1	NOP56
LIPA	0.0862709	0.248862	0.106	0.065	1	LIPA
TTC39C-AS1	0.0862843	-2.39772	0.008	0.035	1	TTC39C-AS1
PSME1	0.0864238	-0.295569	0.689	0.679	1	PSME1
SIRPG	0.0864568	-0.870907	0.083	0.134	1	SIRPG
[truncated: 6,753 more rows]

## Sheet: DEGs_Tregs_TumorvsHC
	p_val	avg_log2FC	pct.1	pct.2	p_val_adj	gene
RACK1	0	-16.7747	0	1	0	RACK1
ATP5F1E	0	-16.5409	0	1	0	ATP5F1E
ATP5MC3	0	-14.9249	0	0.5	0	ATP5MC3
SMIM26	0	-14.6688	0	0.5	0	SMIM26
ATP5MG	0	-14.5121	0	0.5	0	ATP5MG
COPS9	0	-14.4559	0	0.5	0	COPS9
ELOB	0	-14.4559	0	0.5	0	ELOB
WDCP	1.09038e-224	-14.7434	0	0.25	4.09919e-220	WDCP
ELOA	1.09038e-224	-14.1279	0	0.25	4.09919e-220	ELOA
SELENOT	1.09038e-224	-14.1279	0	0.25	4.09919e-220	SELENOT
FYB1	1.09038e-224	-14.1279	0	0.25	4.09919e-220	FYB1
SMIM29	1.09038e-224	-14.1279	0	0.25	4.09919e-220	SMIM29
RAMMET	1.09038e-224	-14.1279	0	0.25	4.09919e-220	RAMMET
AC020916.1	1.09038e-224	-14.0795	0	0.25	4.09919e-220	AC020916.1
SELENOK	1.09038e-224	-13.8468	0	0.25	4.09919e-220	SELENOK
SSPN	1.09038e-224	-13.7963	0	0.25	4.09919e-220	SSPN
MTREX	1.09038e-224	-13.7963	0	0.25	4.09919e-220	MTREX
RTRAF	1.09038e-224	-13.7963	0	0.25	4.09919e-220	RTRAF
ZNF660	1.09038e-224	-13.1625	0	0.25	4.09919e-220	ZNF660
SELENOF	1.09038e-224	-13.1625	0	0.25	4.09919e-220	SELENOF
AL451085.1	1.09038e-224	-13.1625	0	0.25	4.09919e-220	AL451085.1
KHDC4	1.09038e-224	-13.1625	0	0.25	4.09919e-220	KHDC4
AC079305.1	1.09038e-224	-13.1625	0	0.25	4.09919e-220	AC079305.1
CARMIL1	1.09038e-224	-13.1625	0	0.25	4.09919e-220	CARMIL1
TUT7	1.09038e-224	-13.1625	0	0.25	4.09919e-220	TUT7
AP001462.1	1.09038e-224	-13.1625	0	0.25	4.09919e-220	AP001462.1
AC008124.1	1.09038e-224	-13.1625	0	0.25	4.09919e-220	AC008124.1
AL359220.1	1.09038e-224	-13.1625	0	0.25	4.09919e-220	AL359220.1
MMP24OS	1.09038e-224	-13.1625	0	0.25	4.09919e-220	MMP24OS
ARHGAP45	1.09038e-224	-13.1625	0	0.25	4.09919e-220	ARHGAP45
EIPR1	1.09038e-224	-12.4497	0	0.25	4.09919e-220	EIPR1
BICRAL	1.09038e-224	-12.4497	0	0.25	4.09919e-220	BICRAL
AL357060.1	1.09038e-224	-12.4497	0	0.25	4.09919e-220	AL357060.1
SEM1	1.09038e-224	-12.4497	0	0.25	4.09919e-220	SEM1
LINC00513	1.09038e-224	-12.4497	0	0.25	4.09919e-220	LINC00513
AC083843.3	1.09038e-224	-12.4497	0	0.25	4.09919e-220	AC083843.3
AP003733.3	1.09038e-224	-12.4497	0	0.25	4.09919e-220	AP003733.3
NKAPD1	1.09038e-224	-12.4497	0	0.25	4.09919e-220	NKAPD1
MOSMO	1.09038e-224	-12.4497	0	0.25	4.09919e-220	MOSMO
PCDH9	3.18436e-113	-11.7394	0	0.25	1.19713e-108	PCDH9
ZNF135	3.18436e-113	-11.4733	0	0.25	1.19713e-108	ZNF135
FAM129C	4.96486e-76	-11.6536	0	0.25	1.86649e-71	FAM129C
MEF2C	2.04501e-57	-9.49996	0.001	0.25	7.68801e-53	MEF2C
ANO7	2.31786e-57	-8.80542	0.001	0.25	8.71376e-53	ANO7
KIAA1549	3.09358e-46	-9.4364	0.001	0.25	1.163e-41	KIAA1549
CC2D2A	3.09358e-46	-9.2335	0.001	0.25	1.163e-41	CC2D2A
TEAD2	3.09358e-46	-9.04212	0.001	0.25	1.163e-41	TEAD2
GRAMD1C	3.78015e-46	-8.31993	0.001	0.25	1.42111e-41	GRAMD1C
RAB27B	3.78015e-46	-8.1067	0.001	0.25	1.42111e-41	RAB27B
SENCR	8.93019e-39	-9.75955	0.001	0.25	3.35721e-34	SENCR
BHLHE41	8.93019e-39	-9.40167	0.001	0.25	3.35721e-34	BHLHE41
UBR5-AS1	9.70859e-39	-8.58306	0.001	0.25	3.64985e-34	UBR5-AS1
FAM49A	1.92688e-33	-9.36215	0.001	0.25	7.24392e-29	FAM49A
RBM11	1.92688e-33	-8.81486	0.001	0.25	7.24392e-29	RBM11
TEC	2.55069e-26	-8.42139	0.002	0.25	9.58908e-22	TEC
ZDHHC23	2.55069e-26	-7.7495	0.002	0.25	9.58908e-22	ZDHHC23
PODXL	2.69705e-26	-7.77723	0.002	0.25	1.01393e-21	PODXL
AGBL3	2.85173e-26	-7.70079	0.002	0.25	1.07208e-21	AGBL3
RASSF4	7.99853e-24	-8.64294	0.002	0.25	3.00697e-19	RASSF4
DYNC2H1	8.41062e-24	-7.56047	0.002	0.25	3.16189e-19	DYNC2H1
RAI14	8.84373e-24	-7.40605	0.002	0.25	3.32471e-19	RAI14
KIT	8.85978e-22	-8.52329	0.002	0.25	3.33075e-17	KIT
CPNE8	9.27399e-22	-7.92227	0.002	0.25	3.48646e-17	CPNE8
POU6F1	1.01607e-21	-7.12286	0.002	0.25	3.81982e-17	POU6F1
GSTM2	1.29965e-18	-7.6446	0.003	0.25	4.88591e-14	GSTM2
ZBTB41	2.2479e-17	-7.02736	0.003	0.25	8.45075e-13	ZBTB41
MATK	2.10641e-15	-6.73468	0.015	0.5	7.91882e-11	MATK
DCUN1D2	2.2519e-15	-7.59915	0.004	0.25	8.46579e-11	DCUN1D2
KLRD1	2.39822e-15	-7.03681	0.004	0.25	9.01586e-11	KLRD1
ANKRD22	8.39056e-14	-7.96416	0.004	0.25	3.15435e-09	ANKRD22
DOCK5	8.87391e-14	-6.87927	0.004	0.25	3.33606e-09	DOCK5
HHAT	3.96132e-13	-6.83157	0.004	0.25	1.48922e-08	HHAT
ATP8B4	5.42067e-12	-6.9379	0.005	0.25	2.03785e-07	ATP8B4
PRR12	4.62236e-11	-6.86946	0.005	0.25	1.73773e-06	PRR12
ZNF565	4.93711e-11	-6.59743	0.005	0.25	1.85606e-06	ZNF565
PDIK1L	1.19464e-10	-7.82422	0.006	0.25	4.49114e-06	PDIK1L
TP53I3	1.19464e-10	-7.70768	0.006	0.25	4.49114e-06	TP53I3
MAPRE3	1.38414e-10	-5.93877	0.006	0.25	5.20352e-06	MAPRE3
SIPA1L3	3.16852e-10	-6.09973	0.006	0.25	1.19117e-05	SIPA1L3
RAB32	6.42415e-10	-7.72338	0.006	0.25	2.41509e-05	RAB32
VPS52	6.42415e-10	-7.47471	0.006	0.25	2.41509e-05	VPS52
FAM193A	9.28702e-10	-5.16175	0.025	0.5	3.49136e-05	FAM193A
KIAA0556	5.3012e-09	-6.4481	0.007	0.25	0.000199293	KIAA0556
CTH	5.98932e-09	-5.79142	0.007	0.25	0.000225163	CTH
CCR1	9.54704e-09	-7.2254	0.007	0.25	0.000358911	CCR1
MTRNR2L8	1.06198e-08	-6.06223	0.029	0.5	0.00039924	MTRNR2L8
WFDC2	2.86645e-08	-7.45106	0.008	0.25	0.00107761	WFDC2
IFT74	2.86645e-08	-6.91594	0.008	0.25	0.00107761	IFT74
CXXC5	2.86645e-08	-6.83317	0.008	0.25	0.00107761	CXXC5
TRIM5	2.86645e-08	-6.41246	0.008	0.25	0.00107761	TRIM5
CEP131	2.86645e-08	-6.27019	0.008	0.25	0.00107761	CEP131
CENPQ	5.10544e-08	-5.61566	0.008	0.25	0.00191934	CENPQ
NRBP2	5.42828e-08	-5.4916	0.008	0.25	0.00204071	NRBP2
ABCB1	1.27084e-07	-5.63075	0.008	0.25	0.00477758	ABCB1
FAM13A	4.01558e-07	-5.85895	0.009	0.25	0.0150962	FAM13A
RASGRF2	4.52792e-07	-5.27632	0.009	0.25	0.0170223	RASGRF2
TP53I11	6.62597e-07	-4.99702	0.009	0.25	0.0249097	TP53I11
C1RL	7.86798e-07	-6.90771	0.01	0.25	0.0295789	C1RL
NADK2	7.86798e-07	-6.61973	0.01	0.25	0.0295789	NADK2
IGFBP3	1.21687e-06	-5.27911	0.01	0.25	0.0457471	IGFBP3
ZMYM4	2.64161e-06	-5.90804	0.01	0.25	0.0993086	ZMYM4
ZNF787	2.89765e-06	-5.07688	0.01	0.25	0.108934	ZNF787
FBXL6	3.78723e-06	-5.30898	0.011	0.25	0.142377	FBXL6
THEM6	4.52894e-06	-5.87685	0.011	0.25	0.170261	THEM6
CEP170	5.73669e-06	-6.66142	0.011	0.25	0.215665	CEP170
NUDCD1	6.74765e-06	-4.94197	0.011	0.25	0.253671	NUDCD1
HAVCR2	9.34341e-06	-4.21728	0.047	0.5	0.351256	HAVCR2
CASS4	9.82563e-06	-5.0722	0.012	0.25	0.369385	CASS4
TADA2B	1.01365e-05	-5.05726	0.012	0.25	0.381071	TADA2B
MTRNR2L12	1.12888e-05	-6.56349	0.049	0.5	0.424391	MTRNR2L12
SOAT1	1.26839e-05	-4.23849	0.048	0.5	0.47684	SOAT1
HIST1H4H	1.43207e-05	-5.34167	0.012	0.25	0.538374	HIST1H4H
ZBTB18	1.64682e-05	-4.91899	0.012	0.25	0.619107	ZBTB18
GALNT7	1.87768e-05	-4.93302	0.012	0.25	0.705897	GALNT7
DOPEY2	2.13012e-05	-5.49523	0.013	0.25	0.800798	DOPEY2
UBE2V1	2.52182e-05	-5.62937	0.013	0.25	0.948052	UBE2V1
ZNF184	3.60194e-05	-6.36656	0.013	0.25	1	ZNF184
CYB561D1	4.83545e-05	-4.74563	0.014	0.25	1	CYB561D1
CCDC86	5.02263e-05	-6.40988	0.014	0.25	1	CCDC86
ZNF557	5.43744e-05	-4.80269	0.014	0.25	1	ZNF557
PHC1	5.88228e-05	-6.54322	0.014	0.25	1	PHC1
TCEAL1	6.85378e-05	-5.41957	0.014	0.25	1	TCEAL1
MT1G	6.9126e-05	-6.09523	0.014	0.25	1	MT1G
ZNF569	7.59192e-05	-4.7256	0.014	0.25	1	ZNF569
GZF1	7.85423e-05	-4.68562	0.014	0.25	1	GZF1
GSN	9.17141e-05	-5.36623	0.015	0.25	1	GSN
FUZ	9.24762e-05	-5.34042	0.015	0.25	1	FUZ
MTIF2	0.000105379	-6.37951	0.015	0.25	1	MTIF2
EEA1	0.000120569	-5.97932	0.015	0.25	1	EEA1
NCAPD3	0.000121541	-5.30427	0.015	0.25	1	NCAPD3
GALNT6	0.000133785	-4.55542	0.015	0.25	1	GALNT6
RSRC1	0.000155762	-3.7808	0.062	0.5	1	RSRC1
KIF21B	0.000155965	-6.19463	0.016	0.25	1	KIF21B
DNAJC25	0.000158412	-5.15113	0.016	0.25	1	DNAJC25
GATAD1	0.00016215	-5.10701	0.016	0.25	1	GATAD1
C11orf54	0.000177755	-5.35488	0.016	0.25	1	C11orf54
OTUD6B	0.000177755	-5.27522	0.016	0.25	1	OTUD6B
POLD2	0.000256756	-5.00533	0.069	0.5	1	POLD2
AC058791.1	0.000308668	-4.94127	0.071	0.5	1	AC058791.1
POLG2	0.000310546	-5.18141	0.017	0.25	1	POLG2
RYK	0.000312775	-4.91551	0.017	0.25	1	RYK
ARL14	0.000344613	-5.69406	0.018	0.25	1	ARL14
CA5B	0.000350535	-4.35154	0.017	0.25	1	CA5B
ARHGAP10	0.00038404	-5.22529	0.018	0.25	1	ARHGAP10
METTL2A	0.000417403	-4.52014	0.018	0.25	1	METTL2A
SRGAP3	0.000435656	-4.84496	0.018	0.25	1	SRGAP3
ABLIM1	0.000503718	-3.62554	0.073	0.5	1	ABLIM1
DVL3	0.000515914	-5.04675	0.019	0.25	1	DVL3
RPL13	0.00053746	5.98877	1	0.25	1	RPL13
RPS2	0.000560686	3.76593	1	0.5	1	RPS2
ENTPD3-AS1	0.000609871	-5.77142	0.019	0.25	1	ENTPD3-AS1
FLI1	0.000620801	-3.99137	0.075	0.5	1	FLI1
RPS17	0.00063117	6.97005	0.987	0	1	RPS17
NOL4L	0.000738359	-4.91107	0.02	0.25	1	NOL4L
FTH1	0.000757139	4.35589	0.998	0.25	1	FTH1
TPT1	0.000768819	-1.39746	0.992	1	1	TPT1
NACA	0.000769537	-2.12108	0.929	1	1	NACA
GNB2L1	0.000787717	6.30618	0.97	0	1	GNB2L1
MTAP	0.000853505	-5.00574	0.02	0.25	1	MTAP
PSMB4	0.000891185	-3.46677	0.201	0.75	1	PSMB4
KLRG1	0.00100427	-5.65459	0.02	0.25	1	KLRG1
TFCP2	0.00108312	-4.91087	0.021	0.25	1	TFCP2
TSPYL4	0.00109622	-4.88231	0.021	0.25	1	TSPYL4
MMS19	0.00111323	-4.14834	0.02	0.25	1	MMS19
RIOK3	0.00111672	-3.89538	0.082	0.5	1	RIOK3
STAG3	0.00128976	-4.19521	0.021	0.25	1	STAG3
FBXW4	0.00131278	-4.16552	0.021	0.25	1	FBXW4
CREM	0.00132426	6.5135	0.927	0	1	CREM
PCK2	0.00133768	-5.86311	0.021	0.25	1	PCK2
G2E3	0.00140116	-4.15089	0.021	0.25	1	G2E3
TRAPPC13	0.00154295	-4.82244	0.022	0.25	1	TRAPPC13
MYSM1	0.00154295	-4.82256	0.022	0.25	1	MYSM1
BTG1	0.00156185	3.3955	0.984	0.25	1	BTG1
RNF20	0.00156951	-4.87158	0.022	0.25	1	RNF20
AKAP11	0.00157846	-4.65152	0.022	0.25	1	AKAP11
RPL37	0.0015901	-1.56374	0.965	1	1	RPL37
TRMT61A	0.00159858	-4.17289	0.022	0.25	1	TRMT61A
RPS24	0.00159968	-1.40678	0.988	1	1	RPS24
RASGEF1B	0.00163949	-6.39338	0.022	0.25	1	RASGEF1B
SLC9A9	0.00167683	-4.6895	0.022	0.25	1	SLC9A9
RPS10	0.00169697	5.71329	0.906	0	1	RPS10
MRI1	0.00174773	-4.02833	0.022	0.25	1	MRI1
ATP5E	0.00176087	5.60629	0.903	0	1	ATP5E
SMIM14	0.00186463	-6.35537	0.023	0.25	1	SMIM14
GLCCI1	0.00195412	-3.25431	0.088	0.5	1	GLCCI1
PI4KA	0.00198466	-4.90252	0.023	0.25	1	PI4KA
ZFP14	0.00198466	-5.30946	0.023	0.25	1	ZFP14
PARP8	0.00209398	-3.25819	0.089	0.5	1	PARP8
HSPBAP1	0.00212121	-4.67343	0.023	0.25	1	HSPBAP1
TMEM185A	0.00214187	-4.08447	0.023	0.25	1	TMEM185A
B2M	0.00223948	1.62685	1	0.75	1	B2M
SARAF	0.0022558	3.5785	0.929	0.25	1	SARAF
ZNF160	0.002298	-3.9558	0.023	0.25	1	ZNF160
ATG10	0.00231209	-4.07269	0.023	0.25	1	ATG10
FAR1	0.00237489	-3.93537	0.023	0.25	1	FAR1
TMEM87B	0.0023756	-5.68527	0.024	0.25	1	TMEM87B
RABEPK	0.0023756	-5.71546	0.024	0.25	1	RABEPK
MYO19	0.00241365	-4.75361	0.024	0.25	1	MYO19
NT5C2	0.00252971	-4.7633	0.024	0.25	1	NT5C2
SNAI3	0.00254301	-4.65392	0.024	0.25	1	SNAI3
ZNF880	0.0025454	-3.89873	0.023	0.25	1	ZNF880
METTL14	0.00267661	-4.71012	0.024	0.25	1	METTL14
CDK5RAP2	0.00267959	-4.09864	0.024	0.25	1	CDK5RAP2
MPHOSPH10	0.00272202	-3.22923	0.094	0.5	1	MPHOSPH10
INTS5	0.0028436	-4.65492	0.024	0.25	1	INTS5
TTTY15	0.00293787	-3.95393	0.024	0.25	1	TTTY15
TLE4	0.0030022	-3.1644	0.095	0.5	1	TLE4
TATDN2	0.00303	-3.92963	0.024	0.25	1	TATDN2
TMEM176B	0.00313469	-5.48014	0.025	0.25	1	TMEM176B
COG4	0.00327273	-3.98235	0.025	0.25	1	COG4
FHOD1	0.00333648	-4.64536	0.025	0.25	1	FHOD1
ZDHHC21	0.00336999	-4.58021	0.025	0.25	1	ZDHHC21
PFN1	0.00337344	3.12839	0.946	0.25	1	PFN1
NOL12	0.00367573	-4.55173	0.026	0.25	1	NOL12
RPL10A	0.00369668	-0.89862	0.986	1	1	RPL10A
GTF3C1	0.00370397	-3.90044	0.025	0.25	1	GTF3C1
CYBA	0.00371512	5.15616	0.836	0	1	CYBA
SSBP3	0.00384369	-5.47401	0.026	0.25	1	SSBP3
LRRC75A	0.00387244	-3.6775	0.025	0.25	1	LRRC75A
GDI2	0.00387384	-3.46445	0.26	0.75	1	GDI2
ATP5L	0.00388321	4.99356	0.832	0	1	ATP5L
HSCB	0.00413281	-3.8746	0.026	0.25	1	HSCB
SLC16A7	0.0043357	-4.50554	0.026	0.25	1	SLC16A7
CD52	0.00446207	5.66968	0.819	0	1	CD52
PRPF3	0.00469095	-4.60123	0.027	0.25	1	PRPF3
ZC3H4	0.00470402	-3.75333	0.026	0.25	1	ZC3H4
EPG5	0.00475742	-4.44069	0.027	0.25	1	EPG5
CTSW	0.00486306	-5.14779	0.027	0.25	1	CTSW
H3F3B	0.00506531	2.16871	0.978	0.5	1	H3F3B
ACTB	0.00506554	2.2564	0.991	0.75	1	ACTB
RGS1	0.00516614	5.89363	0.805	0	1	RGS1
AVL9	0.00533778	-4.54313	0.028	0.25	1	AVL9
PTPN9	0.00533778	-4.99849	0.028	0.25	1	PTPN9
SRGN	0.00534057	2.45917	0.98	0.25	1	SRGN
RPS20	0.00538614	1.60301	0.989	0.75	1	RPS20
DCTN4	0.00538683	-4.50256	0.028	0.25	1	DCTN4
LRRC40	0.00552402	-3.80545	0.027	0.25	1	LRRC40
ZCCHC2	0.00590025	-3.76165	0.028	0.25	1	ZCCHC2
PXN	0.00592705	-3.80567	0.028	0.25	1	PXN
MAP3K14	0.00606266	-3.75985	0.028	0.25	1	MAP3K14
EPC2	0.00629487	-3.66477	0.028	0.25	1	EPC2
COG2	0.00647406	-3.72932	0.028	0.25	1	COG2
L3MBTL2	0.00654819	-5.39681	0.029	0.25	1	L3MBTL2
GLTSCR2	0.00689993	4.7818	0.776	0	1	GLTSCR2
CD2	0.00691653	5.02007	0.776	0	1	CD2
TET2	0.00693372	-4.36935	0.029	0.25	1	TET2
RPS21	0.00749793	-1.94485	0.899	1	1	RPS21
LTB	0.00755522	5.93335	0.767	0	1	LTB
RBM19	0.0075936	-3.68697	0.029	0.25	1	RBM19
ITM2B	0.00780967	4.68072	0.763	0	1	ITM2B
FARSB	0.00788061	-4.31644	0.03	0.25	1	FARSB
S100PBP	0.00789012	-3.67075	0.029	0.25	1	S100PBP
CLASP1	0.00802123	-3.68084	0.03	0.25	1	CLASP1
SBF1	0.00823881	-4.96084	0.03	0.25	1	SBF1
RASSF2	0.00843191	-3.68863	0.03	0.25	1	RASSF2
ZNF506	0.00853904	-3.61934	0.03	0.25	1	ZNF506
UBXN11	0.00854295	-4.92251	0.031	0.25	1	UBXN11
AEN	0.00857502	-3.63031	0.03	0.25	1	AEN
RIPK2	0.00861424	-4.36589	0.031	0.25	1	RIPK2
RAB30-AS1	0.00868605	-4.36513	0.031	0.25	1	RAB30-AS1
LGALS4	0.0086871	-4.90299	0.118	0.5	1	LGALS4
TFE3	0.00879477	-4.30341	0.031	0.25	1	TFE3
CEPT1	0.00920812	-4.30444	0.031	0.25	1	CEPT1
TRNT1	0.00947302	-3.67759	0.031	0.25	1	TRNT1
TMSB4X	0.00948197	1.02047	1	1	1	TMSB4X
MAML2	0.00949393	-4.87955	0.031	0.25	1	MAML2
JUN	0.00949471	5.36711	0.743	0	1	JUN
ATP5G2	0.00953831	4.49524	0.742	0	1	ATP5G2
PPP1R15B	0.00962411	-2.80313	0.119	0.5	1	PPP1R15B
PDZD8	0.00962994	-3.6371	0.031	0.25	1	PDZD8
MAP4K5	0.01016	-4.88894	0.032	0.25	1	MAP4K5
RPL3	0.0104558	-0.89775	0.997	1	1	RPL3
SCML4	0.0105027	-4.83065	0.032	0.25	1	SCML4
ALDOA	0.0105175	4.45094	0.732	0	1	ALDOA
IQSEC1	0.0110243	-4.29443	0.032	0.25	1	IQSEC1
HLA-A	0.0113457	1.61676	0.987	0.75	1	HLA-A
AIM2	0.0115693	-4.91784	0.033	0.25	1	AIM2
ITGB3BP	0.0116757	-3.5058	0.032	0.25	1	ITGB3BP
BTN3A3	0.0119703	-3.593	0.032	0.25	1	BTN3A3
TLN1	0.0121499	-2.8349	0.127	0.5	1	TLN1
GIMAP4	0.0121657	-3.25557	0.123	0.5	1	GIMAP4
GRPEL1	0.0122762	-3.56261	0.135	0.5	1	GRPEL1
CUL2	0.0123123	-5.21504	0.033	0.25	1	CUL2
RBM48	0.0123123	-4.85332	0.033	0.25	1	RBM48
SLC41A1	0.0125984	-4.10344	0.033	0.25	1	SLC41A1
RPL30	0.0127044	-1.49417	0.992	1	1	RPL30
MED7	0.0127929	-3.53295	0.033	0.25	1	MED7
PNRC1	0.0129551	4.48324	0.709	0	1	PNRC1
UBIAD1	0.0132424	-3.54321	0.033	0.25	1	UBIAD1
MED13L	0.0133936	-3.43703	0.033	0.25	1	MED13L
ARPC3	0.0134137	4.42101	0.705	0	1	ARPC3
LEPROTL1	0.0140662	4.54305	0.7	0	1	LEPROTL1
ARPC1B	0.014464	4.62884	0.696	0	1	ARPC1B
NSMAF	0.0146412	-3.53404	0.034	0.25	1	NSMAF
ACBD5	0.0146938	-5.7926	0.035	0.25	1	ACBD5
SUGT1	0.0149319	-2.7168	0.132	0.5	1	SUGT1
AUTS2	0.0150404	-3.3494	0.033	0.25	1	AUTS2
RBM5	0.0150803	-3.07474	0.132	0.5	1	RBM5
SLC30A9	0.0150841	-3.43329	0.034	0.25	1	SLC30A9
EEF1B2	0.015409	-2.35851	0.833	1	1	EEF1B2
RPL36A	0.0159138	4.46832	0.685	0	1	RPL36A
SLC37A3	0.0159264	-3.49008	0.035	0.25	1	SLC37A3
MAP7D3	0.0159694	-5.09071	0.035	0.25	1	MAP7D3
SELK	0.015981	4.32554	0.685	0	1	SELK
EIF3K	0.0160409	-1.6698	0.675	1	1	EIF3K
PPIP5K2	0.0162012	-4.06213	0.035	0.25	1	PPIP5K2
TBC1D22A	0.0164659	-4.19892	0.036	0.25	1	TBC1D22A
ZNF264	0.0165504	-3.45875	0.035	0.25	1	ZNF264
TMEM127	0.0166103	-3.47483	0.035	0.25	1	TMEM127
P2RX5	0.0167631	-4.13289	0.036	0.25	1	P2RX5
AQR	0.0169109	-4.24976	0.036	0.25	1	AQR
HLA-C	0.0170846	1.39485	0.979	0.75	1	HLA-C
ATXN7L3B	0.0174236	-4.03523	0.036	0.25	1	ATXN7L3B
SNAPC2	0.0177569	-5.00517	0.036	0.25	1	SNAPC2
SCO1	0.0177816	-3.3972	0.035	0.25	1	SCO1
CYTH3	0.0179086	-3.3706	0.035	0.25	1	CYTH3
SNRNP48	0.0188028	-3.39353	0.036	0.25	1	SNRNP48
ATP6V0E1	0.0189414	4.11221	0.665	0	1	ATP6V0E1
PKNOX1	0.0191571	-3.38579	0.036	0.25	1	PKNOX1
GART	0.0191771	-3.44422	0.036	0.25	1	GART
SLK	0.01961	-3.29194	0.036	0.25	1	SLK
RPL39L	0.0196966	-3.93819	0.037	0.25	1	RPL39L
PHTF2	0.0200535	-2.51762	0.139	0.5	1	PHTF2
CCT5	0.0201145	-3.20743	0.153	0.5	1	CCT5
GATAD2B	0.0202657	-4.03259	0.038	0.25	1	GATAD2B
H2AFZ	0.0203761	4.36764	0.656	0	1	H2AFZ
CEP164	0.020404	-4.00547	0.038	0.25	1	CEP164
WDR11	0.020404	-4.03928	0.038	0.25	1	WDR11
LIN7C	0.0206205	-4.6948	0.038	0.25	1	LIN7C
RPS28	0.0206956	-0.969172	0.982	1	1	RPS28
FAM111A	0.0207815	-3.32242	0.037	0.25	1	FAM111A
LRMP	0.020972	-4.01539	0.038	0.25	1	LRMP
HOOK2	0.0212611	-3.96876	0.038	0.25	1	HOOK2
CYCS	0.0216815	4.23215	0.649	0	1	CYCS
PFDN5	0.0216844	-1.05266	0.899	1	1	PFDN5
SPOCK2	0.0217247	4.26305	0.648	0	1	SPOCK2
YWHAZ	0.0219418	4.04919	0.647	0	1	YWHAZ
HIPK2	0.0221338	-4.02887	0.038	0.25	1	HIPK2
EXOC1	0.0222801	-3.93751	0.039	0.25	1	EXOC1
SRSF7	0.0223371	4.25289	0.645	0	1	SRSF7
DDX19A	0.0223541	-3.99242	0.039	0.25	1	DDX19A
SMYD3	0.0223541	-3.98352	0.039	0.25	1	SMYD3
NQO1	0.0228852	-3.31149	0.038	0.25	1	NQO1
RPS27	0.0234794	-0.80932	1	1	1	RPS27
TCEAL4	0.0235036	-3.19466	0.038	0.25	1	TCEAL4
EEF2	0.0235264	2.01073	0.872	0.25	1	EEF2
TCEB2	0.0236504	4.03452	0.638	0	1	TCEB2
COX6A1	0.0237898	4.01497	0.637	0	1	COX6A1
TP53BP2	0.0245461	-3.96383	0.04	0.25	1	TP53BP2
COX6B1	0.0248805	3.95819	0.632	0	1	COX6B1
CRNKL1	0.0249099	-3.36449	0.039	0.25	1	CRNKL1
RPL13A	0.0250233	1.12902	1	1	1	RPL13A
RPL5	0.0250474	-1.26569	0.965	1	1	RPL5
LDHB	0.0250742	4.04672	0.631	0	1	LDHB
METTL16	0.0252367	-3.28443	0.039	0.25	1	METTL16
THAP5	0.0252519	-3.91701	0.04	0.25	1	THAP5
COTL1	0.0253672	4.40009	0.629	0	1	COTL1
IGFLR1	0.0254148	-3.90426	0.04	0.25	1	IGFLR1
ATPAF2	0.0257833	-3.33227	0.039	0.25	1	ATPAF2
STAT6	0.026111	-4.0307	0.04	0.25	1	STAT6
BIRC3	0.0261115	4.58895	0.625	0	1	BIRC3
HMGN1	0.0261618	4.02405	0.625	0	1	HMGN1
PPDPF	0.0264142	4.03391	0.624	0	1	PPDPF
MED25	0.0264564	-3.22946	0.039	0.25	1	MED25
OPA1	0.0271447	-3.23062	0.039	0.25	1	OPA1
SOD1	0.0275927	2.40653	0.776	0.25	1	SOD1
C19orf43	0.0277585	3.85585	0.618	0	1	C19orf43
CALM2	0.0280501	2.29936	0.778	0.25	1	CALM2
PIP4K2A	0.0285488	-3.0199	0.168	0.5	1	PIP4K2A
SH2D3A	0.0287787	-3.08955	0.04	0.25	1	SH2D3A
ZMAT5	0.0289623	-3.83729	0.041	0.25	1	ZMAT5
OCEL1	0.0291647	-3.19414	0.04	0.25	1	OCEL1
SART3	0.0292563	-3.21841	0.04	0.25	1	SART3
RPL31	0.0292565	1.39359	0.982	0.5	1	RPL31
ANKRD28	0.0295504	-2.7647	0.15	0.5	1	ANKRD28
AGFG1	0.0295853	-3.19536	0.041	0.25	1	AGFG1
UBE2M	0.0296399	-3.89009	0.042	0.25	1	UBE2M
COX5B	0.0298777	3.9325	0.608	0	1	COX5B
SETD3	0.0304186	-3.86578	0.042	0.25	1	SETD3
KLHL20	0.0306647	-3.15444	0.041	0.25	1	KLHL20
TMEM107	0.0316213	-3.09225	0.041	0.25	1	TMEM107
ZNF280D	0.0322695	-4.48957	0.043	0.25	1	ZNF280D
NDUFA1	0.0324307	-2.33578	0.479	0.75	1	NDUFA1
MRPL45	0.0325608	-3.90465	0.043	0.25	1	MRPL45
HNRNPA0	0.0333281	3.81282	0.594	0	1	HNRNPA0
EIF3F	0.0334504	3.78495	0.593	0	1	EIF3F
IFITM2	0.0335117	4.23699	0.593	0	1	IFITM2
EXOC6	0.033602	-4.24837	0.043	0.25	1	EXOC6
APRT	0.0341295	3.79581	0.591	0	1	APRT
KDM5B	0.0345049	-3.14305	0.042	0.25	1	KDM5B
UBE2B	0.0346302	3.93352	0.589	0	1	UBE2B
HSPE1	0.0347563	4.58644	0.588	0	1	HSPE1
IARS2	0.0348891	-3.15099	0.042	0.25	1	IARS2
ERGIC1	0.0351658	-3.84669	0.044	0.25	1	ERGIC1
HLA-B	0.0351781	1.38352	0.984	0.5	1	HLA-B
R3HDM2	0.0353899	-4.31709	0.044	0.25	1	R3HDM2
HMGB1	0.0355162	-1.68374	0.729	1	1	HMGB1
RPL41	0.0358811	-0.660023	1	1	1	RPL41
DCAF16	0.0364359	-3.7078	0.044	0.25	1	DCAF16
RPL7	0.0365388	1.20287	0.995	0.75	1	RPL7
EFTUD2	0.036643	-3.03167	0.043	0.25	1	EFTUD2
DDOST	0.0366471	-2.41883	0.167	0.5	1	DDOST
CUTC	0.0367789	-4.40035	0.045	0.25	1	CUTC
WAC-AS1	0.0369219	-3.11369	0.043	0.25	1	WAC-AS1
TSC22D3	0.036982	2.15589	0.813	0.25	1	TSC22D3
CD3D	0.0370318	1.72575	0.907	0.25	1	CD3D
RERE	0.0372287	-3.07635	0.043	0.25	1	RERE
TRPM7	0.0385718	-3.0543	0.043	0.25	1	TRPM7
TXNIP	0.0386449	-3.76305	0.18	0.5	1	TXNIP
PSD4	0.0390453	-3.12481	0.044	0.25	1	PSD4
SFN	0.0392964	-4.60409	0.046	0.25	1	SFN
ICE2	0.0406364	-4.24135	0.046	0.25	1	ICE2
TOMM7	0.0408446	-1.94598	0.727	1	1	TOMM7
PTPRE	0.0409792	-3.70047	0.046	0.25	1	PTPRE
FOXK1	0.0412411	-3.06277	0.045	0.25	1	FOXK1
TXN	0.0412512	3.86134	0.565	0	1	TXN
ENTPD4	0.0413243	-3.73363	0.046	0.25	1	ENTPD4
ENSA	0.0417971	-2.25414	0.418	0.75	1	ENSA
PTPN6	0.0421114	-4.22667	0.047	0.25	1	PTPN6
C6orf47	0.0424257	-2.97866	0.045	0.25	1	C6orf47
SUMO2	0.0425134	-0.978812	0.777	1	1	SUMO2
S100A14	0.0426807	-4.52614	0.047	0.25	1	S100A14
COX4I1	0.0427978	1.44562	0.88	0.5	1	COX4I1
POLR1E	0.0428851	-3.1192	0.045	0.25	1	POLR1E
THOC6	0.0434904	-4.28492	0.047	0.25	1	THOC6
COQ7	0.0444543	-3.64253	0.047	0.25	1	COQ7
CCNG1	0.0446573	-2.92975	0.175	0.5	1	CCNG1
TKT	0.0448896	-3.04588	0.193	0.5	1	TKT
NUDCD3	0.0450574	-3.00477	0.046	0.25	1	NUDCD3
SACM1L	0.0454688	-4.54366	0.048	0.25	1	SACM1L
RPL22	0.045724	-1.10061	0.926	1	1	RPL22
PDXDC1	0.0465509	-3.68678	0.048	0.25	1	PDXDC1
CCL5	0.0466798	-2.70321	0.177	0.5	1	CCL5
SAT1	0.0470256	2.39651	0.804	0.25	1	SAT1
CYTIP	0.0472836	3.91357	0.545	0	1	CYTIP
CHURC1	0.0475123	-2.51306	0.194	0.5	1	CHURC1
COX7B	0.0478497	3.59596	0.544	0	1	COX7B
DUSP4	0.0478497	4.52864	0.544	0	1	DUSP4
RPL27A	0.0481084	0.708874	0.996	1	1	RPL27A
BRK1	0.0481756	3.61246	0.543	0	1	BRK1
GNAI2	0.0484392	-2.54032	0.195	0.5	1	GNAI2
NAF1	0.0485009	-3.57197	0.049	0.25	1	NAF1
ZZEF1	0.048841	-3.61695	0.049	0.25	1	ZZEF1
SIN3A	0.0504439	-2.93973	0.047	0.25	1	SIN3A
RHOH	0.0514448	3.79161	0.533	0	1	RHOH
RPL11	0.0515284	-0.732485	0.999	1	1	RPL11
DNAJA1	0.0518762	3.89362	0.532	0	1	DNAJA1
RBM3	0.0520495	3.60729	0.531	0	1	RBM3
RPL36	0.05224	-1.22647	0.977	1	1	RPL36
LCK	0.0526597	3.66523	0.53	0	1	LCK
FKBP1A	0.0530989	3.74364	0.529	0	1	FKBP1A
EIF4A2	0.0531871	3.63445	0.528	0	1	EIF4A2
TRPV2	0.0534741	-2.93577	0.049	0.25	1	TRPV2
MRTO4	0.0534826	-4.59674	0.051	0.25	1	MRTO4
TNFRSF4	0.053986	5.04779	0.526	0	1	TNFRSF4
KLHL28	0.0540346	-3.5813	0.051	0.25	1	KLHL28
API5	0.0542351	-4.22455	0.051	0.25	1	API5
GTPBP8	0.0549913	-4.23634	0.051	0.25	1	GTPBP8
GPX4	0.0553382	3.63553	0.522	0	1	GPX4
ARID1A	0.0554953	-3.56992	0.051	0.25	1	ARID1A
C9orf16	0.0559781	3.62396	0.521	0	1	C9orf16
PCBP2	0.05607	3.50946	0.52	0	1	PCBP2
C19orf53	0.0570886	3.46424	0.518	0	1	C19orf53
CASP3	0.0571998	-2.88869	0.05	0.25	1	CASP3
SNX1	0.0572826	-4.56683	0.052	0.25	1	SNX1
TMEM189	0.0572826	-4.46518	0.052	0.25	1	TMEM189
VAMP4	0.0572826	-4.1753	0.052	0.25	1	VAMP4
ARL6IP4	0.0578383	3.44604	0.516	0	1	ARL6IP4
TMSB10	0.0581354	1.16415	0.991	0.5	1	TMSB10
SFXN3	0.0585325	-2.83778	0.05	0.25	1	SFXN3
UBE4B	0.0586821	-2.83555	0.05	0.25	1	UBE4B
ATP5D	0.0589772	3.51835	0.513	0	1	ATP5D
ZFAS1	0.0591687	3.59318	0.512	0	1	ZFAS1
ARCN1	0.0597233	-2.95418	0.051	0.25	1	ARCN1
MAPK6	0.0603886	-4.55051	0.053	0.25	1	MAPK6
HIGD2A	0.0604252	3.45989	0.509	0	1	HIGD2A
CD99	0.0605227	3.61142	0.509	0	1	CD99
S100A4	0.0607308	1.63985	0.897	0.5	1	S100A4
DSTYK	0.0609276	-2.68252	0.05	0.25	1	DSTYK
ACTR6	0.061174	-4.38594	0.053	0.25	1	ACTR6
ARID1B	0.0611903	-2.8401	0.051	0.25	1	ARID1B
UBE2D3	0.0613342	1.92235	0.717	0.25	1	UBE2D3
SPCS1	0.0614057	3.40545	0.507	0	1	SPCS1
EIF4G2	0.0616032	3.49004	0.506	0	1	EIF4G2
UBE2D2	0.0617022	3.46157	0.506	0	1	UBE2D2
CD53	0.0618013	3.54086	0.506	0	1	CD53
FYB	0.0619005	3.61177	0.506	0	1	FYB
FCER1G	0.062046	-3.45051	0.053	0.25	1	FCER1G
SGTB	0.0625714	-3.50234	0.053	0.25	1	SGTB
RPS14	0.0626414	-1.22241	0.998	1	1	RPS14
GNLY	0.062658	-3.86906	0.053	0.25	1	GNLY
PPP6R2	0.0628776	-3.54342	0.053	0.25	1	PPP6R2
NCL	0.0629149	-1.64639	0.443	0.75	1	NCL
ASCC3	0.0631534	-3.36756	0.053	0.25	1	ASCC3
RP11-138A9.1	0.0633025	3.60598	0.502	0	1	RP11-138A9.1
PKM	0.0633025	3.96302	0.502	0	1	PKM
SELT	0.0639108	3.39416	0.501	0	1	SELT
NDUFB11	0.0642166	3.39951	0.5	0	1	NDUFB11
TIMM10B	0.0643497	-4.34821	0.054	0.25	1	TIMM10B
TMEM101	0.0646369	-3.51889	0.054	0.25	1	TMEM101
VPS29	0.0646497	-2.86821	0.219	0.5	1	VPS29
NDUFV2	0.0648317	3.53795	0.499	0	1	NDUFV2
ATP5G3	0.0651409	3.42734	0.498	0	1	ATP5G3
RRP15	0.065152	-4.41096	0.054	0.25	1	RRP15
ARID5B	0.0657628	3.74289	0.496	0	1	ARID5B
ICOS	0.0658669	4.05186	0.496	0	1	ICOS
TRMT6	0.065939	-3.55563	0.054	0.25	1	TRMT6
FYN	0.0662845	3.51915	0.495	0	1	FYN
PPP1CB	0.0669148	3.61959	0.494	0	1	PPP1CB
HSH2D	0.0670703	-3.44339	0.054	0.25	1	HSH2D
ATP5O	0.0671259	3.35188	0.493	0	1	ATP5O
JTB	0.0678688	3.35738	0.491	0	1	JTB
CDK16	0.067873	-2.79509	0.052	0.25	1	CDK16
TNFRSF18	0.0682962	4.38984	0.49	0	1	TNFRSF18
PPP1CA	0.0685106	3.45158	0.49	0	1	PPP1CA
GPX1	0.069049	3.60985	0.489	0	1	GPX1
FAU	0.0695801	-0.604095	0.984	1	1	FAU
H2AFV	0.0696994	3.39454	0.487	0	1	H2AFV
HMGN2	0.0696994	3.50452	0.487	0	1	HMGN2
PSMB1	0.0698083	3.34559	0.487	0	1	PSMB1
IDS	0.0698083	3.49801	0.487	0	1	IDS
DBI	0.0698083	3.42614	0.487	0	1	DBI
CACYBP	0.0698083	3.87723	0.487	0	1	CACYBP
RPL23	0.0700728	0.953305	0.941	0.75	1	RPL23
REXO2	0.0700969	-2.71091	0.203	0.5	1	REXO2
SEC61G	0.0706838	3.30317	0.485	0	1	SEC61G
SRSF5	0.0708964	1.9122	0.703	0.25	1	SRSF5
LINC00152	0.070904	3.85699	0.485	0	1	LINC00152
WDR55	0.0711125	-2.76068	0.053	0.25	1	WDR55
EXOSC7	0.0711901	-3.45647	0.056	0.25	1	EXOSC7
EMP3	0.0714568	3.64098	0.483	0	1	EMP3
TSFM	0.0714797	-2.80762	0.054	0.25	1	TSFM
ARF1	0.0716789	3.32652	0.483	0	1	ARF1
MED11	0.0716855	-4.38597	0.056	0.25	1	MED11
PAIP2	0.0717901	3.40635	0.483	0	1	PAIP2
EFR3A	0.072171	-2.73719	0.054	0.25	1	EFR3A
SLC39A7	0.0725225	-3.48224	0.056	0.25	1	SLC39A7
NCR3	0.0725332	-3.14425	0.055	0.25	1	NCR3
DUSP1	0.0726033	1.9397	0.756	0.25	1	DUSP1
ARF6	0.0726847	3.39961	0.481	0	1	ARF6
C14orf2	0.0729097	3.32702	0.48	0	1	C14orf2
CCDC97	0.0733494	-4.44512	0.057	0.25	1	CCDC97
AC090498.1	0.0740425	3.5805	0.478	0	1	AC090498.1
VEZF1	0.0742434	-2.75041	0.054	0.25	1	VEZF1
MPZL3	0.0744183	-2.67085	0.054	0.25	1	MPZL3
SETX	0.074598	-2.7221	0.054	0.25	1	SETX
RPL24	0.0747305	-0.545431	0.978	1	1	RPL24
CHMP6	0.0750251	-4.01185	0.057	0.25	1	CHMP6
PCBP1	0.0756512	3.25112	0.474	0	1	PCBP1
CLEC2D	0.0756512	3.50814	0.474	0	1	CLEC2D
BTBD7	0.0758672	-4.24055	0.057	0.25	1	BTBD7
JKAMP	0.0760787	-3.43882	0.057	0.25	1	JKAMP
UBTF	0.0761748	-2.78373	0.055	0.25	1	UBTF
GPSM3	0.0765824	3.38317	0.472	0	1	GPSM3
BATF	0.0771689	4.30651	0.471	0	1	BATF
RPL35	0.0772091	-0.489909	0.984	1	1	RPL35
NFKBIA	0.0774218	1.992	0.738	0.25	1	NFKBIA
PRR13	0.0779957	3.25008	0.469	0	1	PRR13
OCIAD2	0.0781143	3.29812	0.469	0	1	OCIAD2
ATP11B	0.0782912	-3.34473	0.058	0.25	1	ATP11B
ARHGAP25	0.0786724	-2.68758	0.055	0.25	1	ARHGAP25
VAMP2	0.0800318	3.2706	0.465	0	1	VAMP2
HN1	0.0811261	3.28189	0.463	0	1	HN1
ANXA2R	0.0814097	-2.57964	0.055	0.25	1	ANXA2R
ATP5J2	0.0814934	3.23671	0.462	0	1	ATP5J2
PRDX2	0.081862	3.30954	0.462	0	1	PRDX2
HIBCH	0.0824551	-2.63266	0.056	0.25	1	HIBCH
UQCR10	0.082727	3.24657	0.46	0	1	UQCR10
C4orf3	0.0830998	3.23784	0.459	0	1	C4orf3
FRMD8	0.0831429	-2.71127	0.057	0.25	1	FRMD8
VAMP8	0.0838493	3.27913	0.458	0	1	VAMP8
PSMB9	0.0839747	3.35934	0.458	0	1	PSMB9
EIF3G	0.0841002	3.16255	0.457	0	1	EIF3G
R3HCC1	0.0841218	-3.39102	0.06	0.25	1	R3HCC1
GYPC	0.0851099	3.35666	0.455	0	1	GYPC
IGBP1	0.0851254	-2.41308	0.218	0.5	1	IGBP1
ASB8	0.0853096	-4.37434	0.06	0.25	1	ASB8
CHTF8	0.0854958	-4.21911	0.06	0.25	1	CHTF8
SNRPG	0.0858732	3.19235	0.454	0	1	SNRPG
HNRNPA3	0.0861287	3.2552	0.453	0	1	HNRNPA3
IL18R1	0.0865401	-2.68072	0.058	0.25	1	IL18R1
RPLP0	0.0870909	0.881053	0.974	0.75	1	RPLP0
PPIA	0.0875005	1.44815	0.785	0.25	1	PPIA
NOP10	0.0876745	3.26515	0.45	0	1	NOP10
CALM3	0.0876745	3.3655	0.45	0	1	CALM3
TRAPPC1	0.0878042	3.23013	0.45	0	1	TRAPPC1
CKLF	0.0879341	3.51678	0.45	0	1	CKLF
STK17A	0.0883247	3.31562	0.449	0	1	STK17A
SF3B5	0.0884552	3.19522	0.449	0	1	SF3B5
GNL2	0.0885772	-3.30329	0.061	0.25	1	GNL2
LMO4	0.0887113	-3.19903	0.06	0.25	1	LMO4
MZT2A	0.0887166	3.21762	0.449	0	1	MZT2A
SAMD4B	0.0888193	-3.33274	0.061	0.25	1	SAMD4B
RPL7A	0.0898141	-1.45863	0.971	1	1	RPL7A
SLC1A5	0.0901625	-3.3895	0.061	0.25	1	SLC1A5
ZBTB20	0.0905884	-5.03866	0.061	0.25	1	ZBTB20
KMT5C	0.0908942	-2.57302	0.058	0.25	1	KMT5C
CORO1B	0.091096	3.58699	0.444	0	1	CORO1B
TSPO	0.0912296	3.17395	0.444	0	1	TSPO
RPL37A	0.0913323	-1.22975	0.955	1	1	RPL37A
EPM2AIP1	0.0915119	-2.55131	0.058	0.25	1	EPM2AIP1
LAMTOR4	0.0917655	3.17504	0.443	0	1	LAMTOR4
RPL35A	0.092283	-0.886365	0.99	1	1	RPL35A
PUM2	0.0925621	-3.87506	0.062	0.25	1	PUM2
ANKRD17	0.0928498	-2.54264	0.059	0.25	1	ANKRD17
LIMD2	0.09298	3.27514	0.441	0	1	LIMD2
MTX1	0.093259	-4.30092	0.062	0.25	1	MTX1
COX5A	0.09366	3.17882	0.439	0	1	COX5A
ATPAF1	0.0941536	-4.23337	0.062	0.25	1	ATPAF1
ZNF146	0.0947332	-2.59306	0.059	0.25	1	ZNF146
ATPIF1	0.0948935	3.17079	0.437	0	1	ATPIF1
ACAP1	0.0950314	3.17023	0.437	0	1	ACAP1
UCP2	0.0955841	3.54165	0.436	0	1	UCP2
SQSTM1	0.0961394	3.33116	0.435	0	1	SQSTM1
NR3C1	0.0964179	3.64765	0.435	0	1	NR3C1
PABPC1	0.0966954	1.38238	0.859	0.5	1	PABPC1
ISG20	0.0967665	2.04647	0.649	0.25	1	ISG20
MIF	0.0968369	3.21109	0.434	0	1	MIF
PNISR	0.0971169	3.21831	0.433	0	1	PNISR
PDCD7	0.0973089	-2.59588	0.061	0.25	1	PDCD7
NAMPT	0.0979608	3.40828	0.432	0	1	NAMPT
SLTM	0.0988037	-2.50038	0.256	0.5	1	SLTM
XRN1	0.099177	-2.5781	0.061	0.25	1	XRN1
ERV3-1	0.0992896	-2.59445	0.061	0.25	1	ERV3-1
MAP3K1	0.100296	-3.21285	0.064	0.25	1	MAP3K1
ERAP2	0.100659	-2.51921	0.061	0.25	1	ERAP2
DNPH1	0.10067	3.37866	0.427	0	1	DNPH1
ICAM3	0.100958	3.10195	0.427	0	1	ICAM3
HERPUD1	0.101248	3.26246	0.426	0	1	HERPUD1
CUL1	0.101293	-2.5778	0.061	0.25	1	CUL1
PCED1B	0.101386	-3.84774	0.064	0.25	1	PCED1B
JUNB	0.101489	1.54291	0.777	0.25	1	JUNB
GTPBP6	0.102339	-3.2145	0.064	0.25	1	GTPBP6
MAP1LC3B	0.102556	3.08717	0.424	0	1	MAP1LC3B
NOL11	0.10267	-2.59207	0.062	0.25	1	NOL11
NUFIP2	0.10375	-2.48109	0.061	0.25	1	NUFIP2
DDX56	0.103954	-2.59527	0.062	0.25	1	DDX56
ATP5B	0.104025	3.05695	0.422	0	1	ATP5B
MPHOSPH8	0.104133	-2.22942	0.255	0.5	1	MPHOSPH8
WIPF1	0.104173	3.1511	0.421	0	1	WIPF1
TGS1	0.104182	-2.50702	0.061	0.25	1	TGS1
RGS10	0.104617	3.09204	0.421	0	1	RGS10
MTDH	0.105063	3.07986	0.42	0	1	MTDH
SF3B6	0.105809	2.99231	0.419	0	1	SF3B6
CARD16	0.105959	3.84144	0.418	0	1	CARD16
ATP5I	0.106109	3.06299	0.418	0	1	ATP5I
MT2A	0.106109	4.01479	0.418	0	1	MT2A
GAK	0.10611	-3.20993	0.065	0.25	1	GAK
GANAB	0.1065	-2.56565	0.063	0.25	1	GANAB
ZNF638	0.106891	-3.11963	0.065	0.25	1	ZNF638
CMPK1	0.107162	2.99488	0.417	0	1	CMPK1
NR1D2	0.10763	-2.45449	0.062	0.25	1	NR1D2
CCNI	0.107696	1.39516	0.751	0.25	1	CCNI
EPRS	0.108032	-2.54454	0.063	0.25	1	EPRS
HSPD1	0.108224	3.67415	0.415	0	1	HSPD1
ITM2A	0.108529	3.41279	0.414	0	1	ITM2A
C14orf166	0.108681	2.97981	0.414	0	1	C14orf166
ARID5A	0.108987	3.19426	0.414	0	1	ARID5A
SNX3	0.108987	2.96159	0.414	0	1	SNX3
ERH	0.108987	2.96211	0.414	0	1	ERH
HSPA8	0.109641	1.40527	0.789	0.25	1	HSPA8
PSMB8	0.109754	3.08774	0.412	0	1	PSMB8
SMDT1	0.109754	3.00437	0.412	0	1	SMDT1
MT-CO3	0.110151	-1.68541	0.997	0.75	1	MT-CO3
USMG5	0.110371	2.9914	0.411	0	1	USMG5
PRELID1	0.110525	3.04433	0.411	0	1	PRELID1
YWHAQ	0.11068	3.05873	0.411	0	1	YWHAQ
YPEL5	0.110698	1.98403	0.643	0.25	1	YPEL5
UFC1	0.111145	2.99117	0.41	0	1	UFC1
TYMP	0.111456	3.39277	0.41	0	1	TYMP
ATP5J	0.11208	2.98353	0.409	0	1	ATP5J
CALM1	0.112087	1.06336	0.849	0.25	1	CALM1
SCAND1	0.112707	3.07235	0.408	0	1	SCAND1
SLC35E1	0.113203	-2.4375	0.063	0.25	1	SLC35E1
RUNX3	0.113621	-1.8935	0.252	0.5	1	RUNX3
DDX3X	0.113651	3.10449	0.406	0	1	DDX3X
MT-ND1	0.114249	-2.13012	0.968	0.75	1	MT-ND1
KRT10	0.115399	2.9463	0.404	0	1	KRT10
VPS26A	0.115496	-3.77189	0.068	0.25	1	VPS26A
RPS23	0.115813	-1.03616	0.994	1	1	RPS23
ARNTL	0.116075	-3.12147	0.068	0.25	1	ARNTL
ETS1	0.116281	-2.41952	0.274	0.5	1	ETS1
NMT1	0.116843	-3.0948	0.068	0.25	1	NMT1
DHCR7	0.117243	-2.54378	0.066	0.25	1	DHCR7
SFPQ	0.117653	2.98622	0.4	0	1	SFPQ
SNRNP25	0.118322	-3.74329	0.069	0.25	1	SNRNP25
SH3BGRL	0.118955	2.93449	0.398	0	1	SH3BGRL
OASL	0.119114	-2.96836	0.068	0.25	1	OASL
PSMA1	0.119775	2.93384	0.397	0	1	PSMA1
HSPB1	0.119939	3.72468	0.397	0	1	HSPB1
CHD6	0.120207	-2.48095	0.065	0.25	1	CHD6
HUWE1	0.120549	-2.41658	0.066	0.25	1	HUWE1
ANP32B	0.120764	2.92477	0.396	0	1	ANP32B
TUBA1A	0.120764	3.13301	0.396	0	1	TUBA1A
DCAF8	0.12107	-2.47634	0.066	0.25	1	DCAF8
MED13	0.121202	-2.45316	0.066	0.25	1	MED13
NDUFB4	0.121261	2.895	0.395	0	1	NDUFB4
ARHGDIA	0.121593	2.90297	0.394	0	1	ARHGDIA
STAT3	0.12176	3.06398	0.394	0	1	STAT3
WDR83OS	0.12226	2.94222	0.393	0	1	WDR83OS
IRF1	0.12226	3.1916	0.393	0	1	IRF1
CST7	0.12226	3.49074	0.393	0	1	CST7
CRIP1	0.122427	3.24664	0.393	0	1	CRIP1
TMEM120B	0.123061	-3.87779	0.07	0.25	1	TMEM120B
GNG2	0.123097	3.05669	0.392	0	1	GNG2
TIGIT	0.123265	3.79879	0.392	0	1	TIGIT
GTF3A	0.123433	2.91359	0.392	0	1	GTF3A
UBE2L3	0.123601	2.88511	0.391	0	1	UBE2L3
SPCS2	0.123601	2.88046	0.391	0	1	SPCS2
PSMD8	0.123938	2.87683	0.391	0	1	PSMD8
RNF216	0.124199	-2.47378	0.066	0.25	1	RNF216
BTN3A1	0.124947	-3.20387	0.07	0.25	1	BTN3A1
PMAIP1	0.124953	3.79841	0.389	0	1	PMAIP1
ALOX5AP	0.125123	3.59167	0.389	0	1	ALOX5AP
NUMA1	0.125159	-2.43306	0.066	0.25	1	NUMA1
AKAP8	0.126166	-2.39032	0.067	0.25	1	AKAP8
DHX30	0.126594	-3.05648	0.07	0.25	1	DHX30
SMARCA2	0.127209	-2.40512	0.067	0.25	1	SMARCA2
EIF4G1	0.127573	-3.09552	0.071	0.25	1	EIF4G1
GMPR2	0.127598	-3.7562	0.071	0.25	1	GMPR2
COMMD6	0.128065	-1.21559	0.743	0.75	1	COMMD6
HNRNPF	0.12821	2.89558	0.385	0	1	HNRNPF
NDUFA13	0.12821	2.85421	0.385	0	1	NDUFA13
ZRANB2	0.128536	-3.06241	0.071	0.25	1	ZRANB2
FAM200B	0.128556	-3.71849	0.071	0.25	1	FAM200B
SHFM1	0.129251	2.89799	0.383	0	1	SHFM1
BCAP29	0.129407	-2.42763	0.067	0.25	1	BCAP29
PHLDA1	0.129426	3.43174	0.383	0	1	PHLDA1
LAT	0.1296	2.95094	0.383	0	1	LAT
UBE2N	0.130124	2.81405	0.382	0	1	UBE2N
HNRNPUL1	0.130126	-1.6985	0.245	0.5	1	HNRNPUL1
TANK	0.131178	3.07215	0.381	0	1	TANK
KLF6	0.131697	1.26648	0.867	0.5	1	KLF6
2025-09-15	0.131884	2.78102	0.38	0	1	2025-09-15
RPS12	0.131996	-0.818868	0.997	1	1	RPS12
EIF5	0.132415	2.95607	0.379	0	1	EIF5
YBX1	0.132475	1.07518	0.804	0.25	1	YBX1
JAK1	0.132948	2.90949	0.378	0	1	JAK1
DDX49	0.133363	-3.71378	0.073	0.25	1	DDX49
XRCC5	0.133382	-1.6845	0.248	0.5	1	XRCC5
PSMB6	0.134197	2.79904	0.377	0	1	PSMB6
MZT2B	0.134556	2.81537	0.376	0	1	MZT2B
NKAP	0.134591	-3.00533	0.072	0.25	1	NKAP
MLX	0.135313	-3.03798	0.073	0.25	1	MLX
CDK17	0.135804	-3.04006	0.073	0.25	1	CDK17
TMEM123	0.135817	2.85476	0.374	0	1	TMEM123
CTSC	0.136179	3.30956	0.374	0	1	CTSC
NKG7	0.136543	-3.3443	0.073	0.25	1	NKG7
CTSD	0.136779	-2.27409	0.286	0.5	1	CTSD
LDHA	0.136875	1.35092	0.726	0.25	1	LDHA
LAMTOR3	0.137229	-3.6869	0.074	0.25	1	LAMTOR3
IQGAP1	0.137254	-1.62586	0.243	0.5	1	IQGAP1
TMED2	0.13727	2.76329	0.372	0	1	TMED2
EIF3D	0.137452	2.79671	0.372	0	1	EIF3D
CFLAR	0.138	3.01595	0.371	0	1	CFLAR
SYF2	0.138183	2.79022	0.371	0	1	SYF2
CD74	0.138433	1.41394	0.736	0.25	1	CD74
ATP5H	0.13855	2.75766	0.371	0	1	ATP5H
SRSF2	0.13875	1.59209	0.626	0.25	1	SRSF2
ARPC5	0.138917	2.85181	0.37	0	1	ARPC5
JPX	0.138998	-2.9564	0.073	0.25	1	JPX
TNFRSF1B	0.139286	3.16028	0.37	0	1	TNFRSF1B
UTRN	0.139366	-2.34239	0.07	0.25	1	UTRN
RHBDD2	0.140395	2.94744	0.368	0	1	RHBDD2
RP11-138A9.2	0.140952	3.26511	0.367	0	1	RP11-138A9.2
MYL12B	0.141434	1.31354	0.715	0.25	1	MYL12B
TERF2IP	0.141511	2.82148	0.367	0	1	TERF2IP
NDUFB9	0.141697	2.74887	0.367	0	1	NDUFB9
RANBP1	0.142821	2.86896	0.365	0	1	RANBP1
HLA-DRA	0.143058	-2.86208	0.299	0.5	1	HLA-DRA
ARL1	0.143062	-3.98058	0.075	0.25	1	ARL1
DCTD	0.143062	-4.02732	0.075	0.25	1	DCTD
MYL6B	0.143183	-2.40629	0.071	0.25	1	MYL6B
GAPDH	0.143401	1.02845	0.96	0.5	1	GAPDH
SEC22B	0.143442	-2.35856	0.071	0.25	1	SEC22B
RPL4	0.143851	0.792939	0.95	0.75	1	RPL4
CAP1	0.143951	2.82166	0.364	0	1	CAP1
SNRPB2	0.144519	2.78428	0.363	0	1	SNRPB2
TSTD1	0.144708	-2.03597	0.294	0.5	1	TSTD1
BORCS5	0.14487	-3.02407	0.075	0.25	1	BORCS5
CD7	0.146003	1.18005	0.756	0.25	1	CD7
GBP1	0.147226	-3.71342	0.076	0.25	1	GBP1
BRD7	0.147321	-2.33922	0.072	0.25	1	BRD7
RNF213	0.147576	2.86503	0.359	0	1	RNF213
RPL10	0.14768	-0.72652	1	1	1	RPL10
MRPS6	0.148154	2.96133	0.358	0	1	MRPS6
RSL1D1	0.148541	2.77075	0.358	0	1	RSL1D1
DYNLRB1	0.148735	2.76331	0.357	0	1	DYNLRB1
CD47	0.149317	2.75812	0.357	0	1	CD47
H3F3A	0.14954	-0.569671	0.921	1	1	H3F3A
AURKAIP1	0.149706	2.71695	0.356	0	1	AURKAIP1
AES	0.1499	2.81643	0.356	0	1	AES
SEC11C	0.150088	-2.0562	0.304	0.5	1	SEC11C
PDE4B	0.150101	-2.14479	0.257	0.5	1	PDE4B
UQCRFS1	0.15029	2.69824	0.356	0	1	UQCRFS1
TMEM106C	0.150428	-3.92669	0.077	0.25	1	TMEM106C
EIF3I	0.150486	2.68051	0.355	0	1	EIF3I
EIF1AX	0.150877	2.7764	0.355	0	1	EIF1AX
PIGR	0.150893	-5.28899	0.077	0.25	1	PIGR
TACC3	0.150893	-3.53785	0.077	0.25	1	TACC3
TMEM230	0.151465	2.7309	0.354	0	1	TMEM230
CD247	0.151662	2.79923	0.354	0	1	CD247
SMU1	0.151681	-2.26779	0.073	0.25	1	SMU1
BLOC1S1	0.151859	2.75053	0.354	0	1	BLOC1S1
SRRM1	0.152253	2.74348	0.353	0	1	SRRM1
BSG	0.152253	2.70335	0.353	0	1	BSG
MORC3	0.152253	-2.3031	0.073	0.25	1	MORC3
NDUFC2	0.153241	2.67366	0.352	0	1	NDUFC2
CERS2	0.153789	-2.30072	0.073	0.25	1	CERS2
UBC	0.153827	0.731382	0.898	0.5	1	UBC
TNFRSF25	0.154234	2.7782	0.351	0	1	TNFRSF25
WTAP	0.154633	2.72479	0.35	0	1	WTAP
ADD1	0.15476	-2.95989	0.077	0.25	1	ADD1
RWDD1	0.155232	2.76771	0.349	0	1	RWDD1
GADD45GIP1	0.155834	2.67494	0.349	0	1	GADD45GIP1
BAX	0.155834	2.94422	0.349	0	1	BAX
CHMP1B	0.156235	2.89401	0.348	0	1	CHMP1B
NDFIP1	0.156235	2.67786	0.348	0	1	NDFIP1
COPS4	0.157067	-3.56738	0.079	0.25	1	COPS4
ITGAL	0.157281	-2.91796	0.078	0.25	1	ITGAL
EMG1	0.157396	-2.27873	0.074	0.25	1	EMG1
CDC37	0.158256	2.64595	0.346	0	1	CDC37
TPM4	0.15846	2.76687	0.346	0	1	TPM4
ATP5A1	0.158663	2.63632	0.345	0	1	ATP5A1
SND1	0.160237	-2.33888	0.075	0.25	1	SND1
COX7C	0.160495	0.809602	0.819	0.25	1	COX7C
NOP58	0.161119	2.82919	0.342	0	1	NOP58
LSM12	0.161273	-2.89656	0.079	0.25	1	LSM12
KIF5B	0.161325	2.66296	0.342	0	1	KIF5B
VPS28	0.161531	2.63338	0.342	0	1	VPS28
ERN1	0.161744	-2.1777	0.074	0.25	1	ERN1
KMT2C	0.162544	-2.86679	0.079	0.25	1	KMT2C
UBAP1	0.162556	-3.07518	0.08	0.25	1	UBAP1
DDX21	0.162772	2.74462	0.34	0	1	DDX21
GSTP1	0.162851	-2.93244	0.325	0.5	1	GSTP1
MINOS1	0.16298	2.641	0.34	0	1	MINOS1
WHSC1L1	0.164439	2.70548	0.338	0	1	WHSC1L1
CTBS	0.164637	-2.90243	0.08	0.25	1	CTBS
TMEM173	0.165277	2.87171	0.337	0	1	TMEM173
MYEOV2	0.165697	2.58796	0.337	0	1	MYEOV2
TMED10	0.165744	-1.53597	0.267	0.5	1	TMED10
ITPKB	0.166155	-2.24724	0.076	0.25	1	ITPKB
GSPT1	0.166329	2.7018	0.336	0	1	GSPT1
CMC1	0.166513	-2.11328	0.075	0.25	1	CMC1
UQCRH	0.166593	-1.18504	0.573	0.75	1	UQCRH
ATXN2L	0.166731	-2.85845	0.08	0.25	1	ATXN2L
VDAC2	0.166963	2.59799	0.336	0	1	VDAC2
ATP5C1	0.167174	2.57723	0.335	0	1	ATP5C1
FOSB	0.167355	-2.64014	0.309	0.5	1	FOSB
IL32	0.167583	1.35873	0.93	0.75	1	IL32
SSU72	0.167598	2.63175	0.335	0	1	SSU72
XAF1	0.167752	-2.69599	0.08	0.25	1	XAF1
BCAS2	0.167811	2.71499	0.335	0	1	BCAS2
LCP1	0.168185	-2.51462	0.321	0.5	1	LCP1
MRPL41	0.168236	2.63814	0.334	0	1	MRPL41
ZNHIT1	0.168265	-2.19259	0.273	0.5	1	ZNHIT1
PSMA4	0.168875	2.64216	0.333	0	1	PSMA4
STX4	0.16894	-2.26451	0.077	0.25	1	STX4
CD164	0.169089	2.57969	0.333	0	1	CD164
C19orf60	0.169089	2.63763	0.333	0	1	C19orf60
SNRPA	0.169719	-2.29254	0.078	0.25	1	SNRPA
NDUFA3	0.16973	2.58584	0.332	0	1	NDUFA3
ZNF706	0.16973	2.62272	0.332	0	1	ZNF706
VDAC1	0.16973	2.56322	0.332	0	1	VDAC1
PLIN2	0.16973	3.14278	0.332	0	1	PLIN2
GPR132	0.169792	-2.2179	0.077	0.25	1	GPR132
PDCL3	0.169945	2.82244	0.332	0	1	PDCL3
CAB39	0.17025	-2.20717	0.076	0.25	1	CAB39
RFC1	0.170572	-2.83673	0.081	0.25	1	RFC1
NSD1	0.170742	-2.83948	0.081	0.25	1	NSD1
RSRC2	0.171019	2.63778	0.331	0	1	RSRC2
SBDS	0.171235	2.60393	0.331	0	1	SBDS
C11orf31	0.171451	2.58302	0.33	0	1	C11orf31
CCDC12	0.171667	2.6026	0.33	0	1	CCDC12
RBPJ	0.171667	2.95284	0.33	0	1	RBPJ
CASP4	0.171889	-2.17847	0.277	0.5	1	CASP4
ITGB2	0.172099	2.71825	0.33	0	1	ITGB2
RAN	0.172406	1.41849	0.606	0.25	1	RAN
TMIGD2	0.172612	-2.50147	0.08	0.25	1	TMIGD2
CD63	0.173144	-2.05418	0.321	0.5	1	CD63
POLR1D	0.173838	2.58626	0.328	0	1	POLR1D
ANXA11	0.173838	2.54268	0.328	0	1	ANXA11
CCL20	0.173838	3.73899	0.328	0	1	CCL20
HTATSF1	0.174197	-2.21216	0.077	0.25	1	HTATSF1
GBP2	0.174494	2.88625	0.327	0	1	GBP2
BAZ1A	0.174713	2.73652	0.327	0	1	BAZ1A
ENY2	0.175151	2.50015	0.326	0	1	ENY2
FBXO33	0.175546	-2.24055	0.077	0.25	1	FBXO33
MSN	0.175941	-2.16841	0.329	0.5	1	MSN
ATP6V0B	0.17603	2.53379	0.325	0	1	ATP6V0B
CRY1	0.176128	-2.20145	0.077	0.25	1	CRY1
BUD31	0.177135	2.55249	0.324	0	1	BUD31
PPP2CA	0.177356	2.5308	0.324	0	1	PPP2CA
DPP7	0.177578	2.52965	0.324	0	1	DPP7
C9orf142	0.1778	2.67556	0.323	0	1	C9orf142
ARL6IP1	0.1778	2.58301	0.323	0	1	ARL6IP1
SNRPF	0.1778	2.48798	0.323	0	1	SNRPF
SOD2	0.178022	2.79203	0.323	0	1	SOD2
HNRNPA1	0.178177	-0.646665	0.902	1	1	HNRNPA1
2025-09-01	0.178244	2.60511	0.323	0	1	2025-09-01
SNRPD2	0.178595	-1.53302	0.64	0.75	1	SNRPD2
SERP1	0.178623	1.37046	0.603	0.25	1	SERP1
GNG5	0.178689	2.58884	0.322	0	1	GNG5
TAPBP	0.178803	-2.09699	0.325	0.5	1	TAPBP
CD40LG	0.17927	-2.03878	0.077	0.25	1	CD40LG
IFI16	0.179806	2.71171	0.321	0	1	IFI16
MAPK1IP1L	0.18003	2.54557	0.321	0	1	MAPK1IP1L
SLC2A3	0.180254	2.78624	0.321	0	1	SLC2A3
CHCHD2	0.180344	0.653239	0.812	0.25	1	CHCHD2
TRBC2	0.180353	1.0494	0.711	0.25	1	TRBC2
AP2M1	0.180703	2.50705	0.32	0	1	AP2M1
TCEB1	0.181153	2.49431	0.32	0	1	TCEB1
CD6	0.181153	2.63385	0.32	0	1	CD6
HLA-DRB1	0.181153	3.08295	0.32	0	1	HLA-DRB1
DCAF7	0.182214	-2.20086	0.079	0.25	1	DCAF7
SRSF11	0.182282	2.61007	0.318	0	1	SRSF11
CCNK	0.182389	-2.21142	0.079	0.25	1	CCNK
LAPTM4A	0.182509	2.64821	0.318	0	1	LAPTM4A
MBNL1	0.182509	2.60194	0.318	0	1	MBNL1
BRIX1	0.182681	-3.75085	0.085	0.25	1	BRIX1
BACH1	0.182986	-2.06917	0.078	0.25	1	BACH1
NDUFS7	0.183189	2.45525	0.317	0	1	NDUFS7
STAT4	0.183189	2.60905	0.317	0	1	STAT4
EIF3M	0.183416	2.49919	0.317	0	1	EIF3M
CLK3	0.183496	-2.19893	0.08	0.25	1	CLK3
AHI1	0.183643	-2.05725	0.078	0.25	1	AHI1
NDUFB1	0.184099	2.49578	0.316	0	1	NDUFB1
HNRNPDL	0.184269	1.40634	0.59	0.25	1	HNRNPDL
TAP1	0.185242	2.56238	0.315	0	1	TAP1
ELOVL5	0.185471	2.50221	0.315	0	1	ELOVL5
HNRNPM	0.185471	2.47985	0.315	0	1	HNRNPM
WAPL	0.186005	-2.75914	0.085	0.25	1	WAPL
TNRC6A	0.186092	-2.10839	0.079	0.25	1	TNRC6A
SF3B2	0.18616	2.47684	0.314	0	1	SF3B2
ZNF106	0.186305	-2.12747	0.08	0.25	1	ZNF106
GTF3C6	0.186621	2.50525	0.314	0	1	GTF3C6
CD27	0.186621	3.16108	0.314	0	1	CD27
RPS18	0.1874	-0.332444	0.999	1	1	RPS18
FAM133B	0.187544	2.62477	0.313	0	1	FAM133B
TOMM22	0.187544	2.45282	0.313	0	1	TOMM22
TBCB	0.188239	2.52455	0.312	0	1	TBCB
GABPB1-AS1	0.18865	-2.62363	0.084	0.25	1	GABPB1-AS1
PDIA6	0.188703	2.49556	0.312	0	1	PDIA6
RPLP2	0.188888	0.643035	0.995	0.75	1	RPLP2
LAPTM5	0.189197	0.889364	0.744	0.25	1	LAPTM5
MRPL54	0.189401	2.46323	0.311	0	1	MRPL54
FBXO21	0.189509	-2.10019	0.08	0.25	1	FBXO21
TMEM14B	0.189868	2.43082	0.31	0	1	TMEM14B
IFRD1	0.190102	2.57551	0.31	0	1	IFRD1
SLAMF1	0.190275	-2.10546	0.081	0.25	1	SLAMF1
SEPW1	0.190804	2.48984	0.309	0	1	SEPW1
C4orf48	0.190804	2.52844	0.309	0	1	C4orf48
ACIN1	0.19104	-2.16757	0.081	0.25	1	ACIN1
IGKC	0.191509	-1.54848	0.581	0.75	1	IGKC
P4HB	0.191978	2.44416	0.308	0	1	P4HB
ATP5F1	0.191978	2.43512	0.308	0	1	ATP5F1
NEAT1	0.192318	1.42618	0.747	0.5	1	NEAT1
RPL6	0.192323	-0.311618	0.988	1	1	RPL6
NINJ1	0.192686	2.71442	0.307	0	1	NINJ1
HDDC2	0.192719	-3.75483	0.087	0.25	1	HDDC2
PYURF	0.193159	2.42437	0.307	0	1	PYURF
CD96	0.193258	-1.36704	0.272	0.5	1	CD96
IFI6	0.193632	3.30327	0.306	0	1	IFI6
CLTB	0.194107	2.43222	0.306	0	1	CLTB
SNHG8	0.194345	2.5258	0.306	0	1	SNHG8
LMAN2	0.194582	2.43174	0.306	0	1	LMAN2
SCP2	0.194821	2.4156	0.305	0	1	SCP2
IFI27L2	0.194821	2.50568	0.305	0	1	IFI27L2
IL2RB	0.194821	2.60218	0.305	0	1	IL2RB
HSPA1A	0.195059	4.61849	0.305	0	1	HSPA1A
PSMA2	0.195297	2.47094	0.305	0	1	PSMA2
EIF3J	0.195297	2.56545	0.305	0	1	EIF3J
IFT57	0.195314	-2.7264	0.087	0.25	1	IFT57
CHMP4A	0.195775	2.45449	0.304	0	1	CHMP4A
TECR	0.195775	2.48697	0.304	0	1	TECR
SNRPE	0.198177	2.41295	0.302	0	1	SNRPE
TAX1BP1	0.198177	2.48446	0.302	0	1	TAX1BP1
GLRX	0.198177	2.98024	0.302	0	1	GLRX
SMCHD1	0.198419	2.58464	0.302	0	1	SMCHD1
REEP5	0.198903	2.38858	0.301	0	1	REEP5
RASSF5	0.19963	2.46139	0.3	0	1	RASSF5
DOK2	0.199873	2.7011	0.3	0	1	DOK2
PSMB2	0.200359	2.38102	0.3	0	1	PSMB2
SPOP	0.200517	-2.09616	0.083	0.25	1	SPOP
TUFM	0.200603	2.37401	0.299	0	1	TUFM
MDH2	0.200603	2.40176	0.299	0	1	MDH2
RAB1B	0.200771	-3.68333	0.089	0.25	1	RAB1B
WDR1	0.200846	2.39104	0.299	0	1	WDR1
TTC39C	0.20109	2.52763	0.299	0	1	TTC39C
HLA-DPB1	0.201307	-2.40467	0.358	0.5	1	HLA-DPB1
ACTR2	0.201824	2.40448	0.298	0	1	ACTR2
PPP2R5A	0.202025	-2.18614	0.085	0.25	1	PPP2R5A
DEK	0.202314	2.42476	0.298	0	1	DEK
ERGIC3	0.202314	2.36626	0.298	0	1	ERGIC3
COX14	0.202559	2.39432	0.297	0	1	COX14
ZFAND2B	0.203107	-2.1001	0.083	0.25	1	ZFAND2B
SUPT4H1	0.203297	2.4074	0.297	0	1	SUPT4H1
TMED9	0.20379	2.38354	0.296	0	1	TMED9
MRPL3	0.203813	-2.1059	0.084	0.25	1	MRPL3
SLBP	0.204036	2.4615	0.296	0	1	SLBP
SH3KBP1	0.204283	2.40712	0.296	0	1	SH3KBP1
CCR6	0.204531	2.69	0.296	0	1	CCR6
FAM107B	0.204778	2.47571	0.295	0	1	FAM107B
RPL15	0.205462	-0.581083	0.998	1	1	RPL15
RHOC	0.205522	2.57731	0.295	0	1	RHOC
RPS26	0.206201	-0.901468	0.88	0.75	1	RPS26
RHOF	0.206268	2.43915	0.294	0	1	RHOF
SF3A3	0.206323	-2.87643	0.09	0.25	1	SF3A3
UBR5	0.20653	-2.70025	0.09	0.25	1	UBR5
TRAC	0.206574	1.06626	0.854	0.5	1	TRAC
ARF4	0.206766	2.37107	0.293	0	1	ARF4
SEC11A	0.206766	2.38544	0.293	0	1	SEC11A
ISCA1	0.207016	2.40204	0.293	0	1	ISCA1
MRPL51	0.208017	2.3788	0.292	0	1	MRPL51
CEP57	0.208073	-2.09017	0.085	0.25	1	CEP57
C1QBP	0.208267	2.27914	0.292	0	1	C1QBP
DCP2	0.208338	-2.04688	0.084	0.25	1	DCP2
SDF4	0.208518	2.36086	0.292	0	1	SDF4
RTN4	0.209021	2.34467	0.291	0	1	RTN4
MRPL20	0.209021	2.3592	0.291	0	1	MRPL20
DYNC1I2	0.209532	-2.05292	0.085	0.25	1	DYNC1I2
SLC3A2	0.209777	2.44232	0.29	0	1	SLC3A2
MRPL33	0.210029	2.37214	0.29	0	1	MRPL33
ALDH9A1	0.210153	-3.33905	0.092	0.25	1	ALDH9A1
ELMO1	0.210498	-2.67811	0.091	0.25	1	ELMO1
CAST	0.210535	2.44274	0.29	0	1	CAST
RCSD1	0.210715	-2.66116	0.091	0.25	1	RCSD1
ZC3HAV1	0.211295	2.52906	0.289	0	1	ZC3HAV1
DNM2	0.211296	-2.78793	0.091	0.25	1	DNM2
EIF5A	0.212057	2.44941	0.288	0	1	EIF5A
C1orf43	0.212312	2.27778	0.288	0	1	C1orf43
FLOT1	0.212356	-2.72548	0.091	0.25	1	FLOT1
ROMO1	0.213332	2.35431	0.287	0	1	ROMO1
SEC22C	0.213705	-2.06966	0.086	0.25	1	SEC22C
EIF4B	0.214051	-1.73613	0.35	0.5	1	EIF4B
TRAM1	0.2141	2.29136	0.286	0	1	TRAM1
TNIP1	0.214357	2.36066	0.286	0	1	TNIP1
CCDC85B	0.21487	2.38319	0.286	0	1	CCDC85B
PPP4C	0.21487	2.28167	0.286	0	1	PPP4C
SNRPN	0.215901	2.30149	0.285	0	1	SNRPN
DDIT3	0.215941	-1.96469	0.085	0.25	1	DDIT3
METTL9	0.216159	2.26927	0.284	0	1	METTL9
SRI	0.216159	2.33084	0.284	0	1	SRI
RHEB	0.216676	2.2949	0.284	0	1	RHEB
BUB3	0.216935	2.36223	0.284	0	1	BUB3
MRPS21	0.217194	2.27401	0.283	0	1	MRPS21
SSBP1	0.217713	2.27204	0.283	0	1	SSBP1
TTC17	0.218324	-2.63101	0.093	0.25	1	TTC17
RPL32	0.218686	-0.56844	0.999	1	1	RPL32
UGP2	0.218754	2.44692	0.282	0	1	UGP2
PSMC5	0.219015	2.26135	0.282	0	1	PSMC5
METTL15	0.219114	-2.61853	0.092	0.25	1	METTL15
POLR2J3	0.219276	2.39735	0.281	0	1	POLR2J3
RPS9	0.219875	-0.684921	0.991	1	1	RPS9
SPG7	0.21994	-3.59415	0.094	0.25	1	SPG7
RELB	0.220061	2.31709	0.281	0	1	RELB
ADRM1	0.220061	2.25058	0.281	0	1	ADRM1
LSM8	0.220323	2.30133	0.28	0	1	LSM8
MAF	0.220323	2.58291	0.28	0	1	MAF
NARS	0.220569	-2.00093	0.087	0.25	1	NARS
NFKB2	0.220585	2.35703	0.28	0	1	NFKB2
TC2N	0.221059	-2.72155	0.093	0.25	1	TC2N
PSAP	0.22111	2.2563	0.28	0	1	PSAP
C20orf24	0.221373	2.25318	0.279	0	1	C20orf24
TIMP1	0.221373	2.5381	0.279	0	1	TIMP1
AP3M2	0.221827	-2.74177	0.094	0.25	1	AP3M2
RBM39	0.22199	1.2761	0.576	0.25	1	RBM39
PCNP	0.222212	-1.34285	0.298	0.5	1	PCNP
DCAF11	0.222392	-2.66332	0.094	0.25	1	DCAF11
SATB1	0.222692	2.54301	0.278	0	1	SATB1
NDUFAB1	0.223222	2.2229	0.278	0	1	NDUFAB1
PSME1	0.224909	0.962879	0.679	0.25	1	PSME1
ECH1	0.225082	2.28138	0.276	0	1	ECH1
MRPL57	0.225616	2.32518	0.276	0	1	MRPL57
SMARCC1	0.225772	-2.03258	0.089	0.25	1	SMARCC1
RILPL2	0.226151	2.44055	0.275	0	1	RILPL2
RNF149	0.226419	2.26571	0.275	0	1	RNF149
HELZ	0.226596	-2.6	0.094	0.25	1	HELZ
EPSTI1	0.226687	2.43073	0.275	0	1	EPSTI1
TMEM219	0.226687	2.24348	0.275	0	1	TMEM219
TM9SF3	0.22707	-1.99983	0.088	0.25	1	TM9SF3
NR4A1	0.227422	-1.84304	0.086	0.25	1	NR4A1
ARPP19	0.227492	2.32527	0.274	0	1	ARPP19
RNF145	0.22884	2.25433	0.273	0	1	RNF145
CSNK1A1	0.22911	2.27636	0.272	0	1	CSNK1A1
RALY	0.229381	2.22952	0.272	0	1	RALY
PET100	0.229651	2.25048	0.272	0	1	PET100
ABI3	0.229989	-3.14299	0.096	0.25	1	ABI3
ARL2	0.230039	-3.57065	0.096	0.25	1	ARL2
LYRM2	0.230292	-2.03144	0.09	0.25	1	LYRM2
SOCS3	0.230465	2.5402	0.271	0	1	SOCS3
STAG2	0.230528	-2.58982	0.096	0.25	1	STAG2
TMEM167A	0.231282	2.28777	0.27	0	1	TMEM167A
FGFR1OP2	0.231282	2.22757	0.27	0	1	FGFR1OP2
IL2RA	0.231282	3.55303	0.27	0	1	IL2RA
S100A6	0.232395	0.527282	0.921	0.5	1	S100A6
PPM1G	0.232647	2.35474	0.269	0	1	PPM1G
MAF1	0.232921	2.254	0.269	0	1	MAF1
EMB	0.233469	2.24216	0.268	0	1	EMB
BST2	0.233469	2.33501	0.268	0	1	BST2
NDUFA5	0.233744	2.16148	0.268	0	1	NDUFA5
PA2G4	0.234019	2.24937	0.268	0	1	PA2G4
PDE7A	0.234546	-1.94691	0.09	0.25	1	PDE7A
ATP1A1	0.234569	2.25916	0.267	0	1	ATP1A1
HCLS1	0.235203	-1.69103	0.31	0.5	1	HCLS1
LSM3	0.235397	2.16549	0.267	0	1	LSM3
POLR2F	0.23595	2.1512	0.266	0	1	POLR2F
NMI	0.235979	-2.71466	0.097	0.25	1	NMI
PTP4A2	0.236504	2.21196	0.266	0	1	PTP4A2
AC133644.2	0.236504	3.14683	0.266	0	1	AC133644.2
SNX9	0.23706	2.3271	0.265	0	1	SNX9
LIMS1	0.23706	2.35681	0.265	0	1	LIMS1
CNBP	0.238237	1.23088	0.562	0.25	1	CNBP
CSRNP1	0.238732	2.28451	0.264	0	1	CSRNP1
EIF2S2	0.239011	2.19571	0.264	0	1	EIF2S2
SERPINB9	0.239011	2.57205	0.264	0	1	SERPINB9
CAMLG	0.239571	2.1824	0.263	0	1	CAMLG
VAMP5	0.239851	2.26303	0.263	0	1	VAMP5
DNAJC8	0.239851	2.21653	0.263	0	1	DNAJC8
UBA52	0.239944	0.445177	0.976	0.75	1	UBA52
CENPC	0.240128	-1.96084	0.092	0.25	1	CENPC
TNFAIP8	0.240132	2.24846	0.263	0	1	TNFAIP8
UBXN4	0.241257	2.19679	0.262	0	1	UBXN4
CHD1	0.241257	2.26533	0.262	0	1	CHD1
CNIH1	0.241257	2.3295	0.262	0	1	CNIH1
UBE2L6	0.241257	2.23091	0.262	0	1	UBE2L6
PSMD3	0.241368	-2.0273	0.092	0.25	1	PSMD3
SKAP1	0.242104	2.2317	0.261	0	1	SKAP1
TCEA1	0.242104	2.18079	0.261	0	1	TCEA1
MGAT4A	0.242104	2.47122	0.261	0	1	MGAT4A
ODC1	0.242386	2.2533	0.261	0	1	ODC1
UQCRC2	0.242386	2.12367	0.261	0	1	UQCRC2
TMEM160	0.242669	2.17591	0.26	0	1	TMEM160
CLTA	0.242952	2.0934	0.26	0	1	CLTA
RAB2A	0.243236	2.14979	0.26	0	1	RAB2A
ARAP2	0.24329	-1.90258	0.091	0.25	1	ARAP2
TXNDC15	0.243328	-2.58989	0.098	0.25	1	TXNDC15
SURF4	0.24352	2.21138	0.26	0	1	SURF4
CISD2	0.24352	2.22876	0.26	0	1	CISD2
SLA	0.24352	2.32984	0.26	0	1	SLA
DYNC1H1	0.243794	-2.76977	0.099	0.25	1	DYNC1H1
SUMO3	0.243804	2.1762	0.259	0	1	SUMO3
HSPH1	0.243804	2.82461	0.259	0	1	HSPH1
RPS19BP1	0.244088	2.1384	0.259	0	1	RPS19BP1
ZBTB43	0.244418	-1.95259	0.092	0.25	1	ZBTB43
PIN4	0.244733	-2.55603	0.099	0.25	1	PIN4
ATF7IP	0.24544	-1.96677	0.092	0.25	1	ATF7IP
PRKAR1A	0.245799	2.19032	0.258	0	1	PRKAR1A
MITD1	0.246023	-1.91266	0.092	0.25	1	MITD1
SEC31A	0.246074	-1.94579	0.092	0.25	1	SEC31A
TFF3	0.246086	2.41879	0.257	0	1	TFF3
AAED1	0.246518	-3.15171	0.1	0.25	1	AAED1
BCLAF1	0.247521	2.17885	0.256	0	1	BCLAF1
IDH2	0.247808	2.17139	0.256	0	1	IDH2
RGCC	0.247868	1.76436	0.517	0.25	1	RGCC
NDUFB10	0.24808	-1.94572	0.323	0.5	1	NDUFB10
CCT3	0.248096	2.08531	0.256	0	1	CCT3
BTG3	0.248962	2.39853	0.255	0	1	BTG3
CCT4	0.249541	2.16218	0.255	0	1	CCT4
TNIP2	0.24983	2.15753	0.254	0	1	TNIP2
ANXA6	0.24983	2.15885	0.254	0	1	ANXA6
NSA2	0.25012	2.07702	0.254	0	1	NSA2
CCR7	0.250411	2.7635	0.254	0	1	CCR7
AP2B1	0.250539	-1.96936	0.094	0.25	1	AP2B1
LINC00493	0.250992	2.11399	0.253	0	1	LINC00493
SPTY2D1	0.251229	-3.51412	0.102	0.25	1	SPTY2D1
LSM5	0.251283	2.17004	0.253	0	1	LSM5
KRTCAP2	0.251574	2.10736	0.253	0	1	KRTCAP2
KRT8	0.251574	2.15374	0.253	0	1	KRT8
H2AFY	0.252158	2.09099	0.252	0	1	H2AFY
FBL	0.25245	2.07918	0.252	0	1	FBL
RPL19	0.252594	-0.6527	0.997	1	1	RPL19
GTF2A2	0.253035	2.07567	0.252	0	1	GTF2A2
LAMTOR1	0.253035	2.10476	0.252	0	1	LAMTOR1
UBE2A	0.253328	2.05498	0.251	0	1	UBE2A
P2RY10	0.253328	2.20541	0.251	0	1	P2RY10
NFE2L2	0.253328	2.23462	0.251	0	1	NFE2L2
CAPZB	0.253521	1.2393	0.538	0.25	1	CAPZB
LINC-PINT	0.254502	2.25111	0.25	0	1	LINC-PINT
RPS15	0.254526	0.213904	0.997	1	1	RPS15
CELF2	0.254797	2.17705	0.25	0	1	CELF2
RPS4Y1	0.254984	-1.23227	0.333	0.5	1	RPS4Y1
TMCO1	0.255091	2.04988	0.25	0	1	TMCO1
GOLPH3	0.256258	-2.51886	0.102	0.25	1	GOLPH3
IGLC2	0.256568	2.42902	0.249	0	1	IGLC2
GABPB1	0.256865	2.12964	0.248	0	1	GABPB1
IGLC3	0.257273	-3.23409	0.103	0.25	1	IGLC3
ELF2	0.257443	-1.88834	0.094	0.25	1	ELF2
RAB11A	0.257458	2.05178	0.248	0	1	RAB11A
TALDO1	0.257458	2.01987	0.248	0	1	TALDO1
LSM1	0.257755	2.03414	0.248	0	1	LSM1
FAM129A	0.257755	2.28071	0.248	0	1	FAM129A
MIDN	0.258282	-2.49632	0.101	0.25	1	MIDN
BLOC1S2	0.25835	2.05111	0.247	0	1	BLOC1S2
XIST	0.258648	2.45545	0.247	0	1	XIST
RHOG	0.25876	1.25297	0.537	0.25	1	RHOG
MYDGF	0.258946	2.08796	0.247	0	1	MYDGF
C19orf24	0.259544	2.08965	0.246	0	1	C19orf24
PPP1R18	0.259843	2.14012	0.246	0	1	PPP1R18
RBM17	0.260142	2.10928	0.246	0	1	RBM17
PCSK7	0.260742	2.14865	0.245	0	1	PCSK7
RPL21	0.26101	0.409483	0.999	1	1	RPL21
EZR	0.261692	1.33904	0.532	0.25	1	EZR
NKTR	0.261944	2.12462	0.244	0	1	NKTR
PSMA5	0.261944	2.05014	0.244	0	1	PSMA5
CMTM7	0.262245	2.19425	0.244	0	1	CMTM7
EWSR1	0.263151	2.01641	0.243	0	1	EWSR1
PERP	0.263151	2.2378	0.243	0	1	PERP
N4BP2L2	0.263155	-2.19195	0.412	0.5	1	N4BP2L2
CFL1	0.263314	0.685631	0.92	0.75	1	CFL1
TBC1D10C	0.264059	2.07704	0.243	0	1	TBC1D10C
EIF4H	0.264363	2.00191	0.242	0	1	EIF4H
COX17	0.264649	-1.52694	0.318	0.5	1	COX17
CHCHD10	0.264666	2.04763	0.242	0	1	CHCHD10
SH3BGRL3	0.264707	0.804198	0.91	0.75	1	SH3BGRL3
TSPAN8	0.264714	-1.85011	0.097	0.25	1	TSPAN8
HSPA9	0.26497	2.02599	0.242	0	1	HSPA9
RTF1	0.265579	2.01017	0.241	0	1	RTF1
MEAF6	0.265579	2.04494	0.241	0	1	MEAF6
PSMD12	0.265784	-1.90983	0.097	0.25	1	PSMD12
EIF6	0.265884	2.03444	0.241	0	1	EIF6
PTP4A1	0.265884	2.1074	0.241	0	1	PTP4A1
PAK2	0.266189	2.01207	0.241	0	1	PAK2
TNFRSF14	0.266494	2.0179	0.241	0	1	TNFRSF14
OPTN	0.266494	2.02724	0.241	0	1	OPTN
PSMD7	0.267105	2.03105	0.24	0	1	PSMD7
CCNH	0.267105	2.11123	0.24	0	1	CCNH
SNRNP27	0.267328	-4.4206	0.105	0.25	1	SNRNP27
GNA15	0.267412	2.1905	0.24	0	1	GNA15
USP34	0.267555	-1.87487	0.097	0.25	1	USP34
MKNK2	0.267563	-1.85545	0.097	0.25	1	MKNK2
PIM2	0.267718	2.36443	0.24	0	1	PIM2
SLIRP	0.268025	2.0101	0.239	0	1	SLIRP
NHP2	0.268332	2.00829	0.239	0	1	NHP2
CXCR6	0.268332	2.57618	0.239	0	1	CXCR6
IFITM1	0.268639	2.26043	0.239	0	1	IFITM1
BTG2	0.268654	-1.09399	0.302	0.5	1	BTG2
NRBF2	0.268675	-3.11009	0.106	0.25	1	NRBF2
EMC6	0.268947	1.99146	0.239	0	1	EMC6
CD55	0.268947	2.22672	0.239	0	1	CD55
CD28	0.269563	2.04351	0.238	0	1	CD28
DDX18	0.269563	2.03565	0.238	0	1	DDX18
TGFB1	0.269563	2.10513	0.238	0	1	TGFB1
IKZF3	0.269679	-2.97073	0.106	0.25	1	IKZF3
SELL	0.269871	2.36312	0.238	0	1	SELL
SSR3	0.27018	2.0185	0.238	0	1	SSR3
KDELR2	0.27018	1.99033	0.238	0	1	KDELR2
CCDC167	0.27018	2.16669	0.238	0	1	CCDC167
ATP6AP2	0.270489	1.99078	0.237	0	1	ATP6AP2
RNF181	0.270799	2.02241	0.237	0	1	RNF181
DUT	0.271108	2.05762	0.237	0	1	DUT
PSPC1	0.271127	-1.89324	0.099	0.25	1	PSPC1
EIF3E	0.27136	0.59287	0.696	0.25	1	EIF3E
NOL7	0.271418	1.9834	0.237	0	1	NOL7
NUCKS1	0.271418	2.04675	0.237	0	1	NUCKS1
GZMM	0.271418	2.18997	0.237	0	1	GZMM
FAM46C	0.271418	2.12833	0.237	0	1	FAM46C
ADAR	0.272039	1.97198	0.236	0	1	ADAR
TPR	0.272039	2.11391	0.236	0	1	TPR
LBR	0.27256	-1.86552	0.098	0.25	1	LBR
SSNA1	0.272661	1.98108	0.236	0	1	SSNA1
GNB2	0.272972	1.99159	0.235	0	1	GNB2
OAT	0.273277	-1.79653	0.097	0.25	1	OAT
RPL28	0.2733	-0.641315	0.999	1	1	RPL28
ARPC4	0.273558	-1.69911	0.389	0.5	1	ARPC4
C17orf89	0.273596	1.97933	0.235	0	1	C17orf89
TBL1XR1	0.273695	-3.34546	0.107	0.25	1	TBL1XR1
RNH1	0.273908	1.93852	0.235	0	1	RNH1
LRBA	0.27404	-3.07839	0.107	0.25	1	LRBA
CCT8	0.274221	1.95947	0.235	0	1	CCT8
RSU1	0.274353	-3.11352	0.107	0.25	1	RSU1
RPS5	0.274409	0.519223	0.978	0.75	1	RPS5
S1PR4	0.274847	2.09975	0.234	0	1	S1PR4
C9orf78	0.275014	-1.19902	0.327	0.5	1	C9orf78
ANKRD39	0.275069	-1.77601	0.098	0.25	1	ANKRD39
CDC40	0.275235	-2.43732	0.106	0.25	1	CDC40
NIFK	0.275374	-1.86803	0.1	0.25	1	NIFK
TMBIM4	0.275474	2.00592	0.234	0	1	TMBIM4
BAZ2A	0.275783	-1.83759	0.098	0.25	1	BAZ2A
CTSB	0.275789	1.97492	0.233	0	1	CTSB
CKS2	0.275789	2.02361	0.233	0	1	CKS2
ITGB1	0.276103	2.1447	0.233	0	1	ITGB1
SRSF9	0.277048	1.95807	0.232	0	1	SRSF9
EIF4A3	0.277048	2.01642	0.232	0	1	EIF4A3
PMVK	0.277048	2.02084	0.232	0	1	PMVK
YWHAH	0.277048	2.15086	0.232	0	1	YWHAH
ATRX	0.277679	2.01945	0.232	0	1	ATRX
PDE4D	0.277995	2.02943	0.232	0	1	PDE4D
TRABD	0.277995	1.94056	0.232	0	1	TRABD
ADH5	0.278227	-1.90146	0.1	0.25	1	ADH5
STOM	0.278242	-2.40558	0.107	0.25	1	STOM
SNRPC	0.278312	1.88506	0.231	0	1	SNRPC
LSM4	0.278312	1.95409	0.231	0	1	LSM4
ETFB	0.278312	1.92746	0.231	0	1	ETFB
CCDC107	0.278629	2.0386	0.231	0	1	CCDC107
GSTO1	0.278629	1.95325	0.231	0	1	GSTO1
IGHA1	0.278946	2.70621	0.231	0	1	IGHA1
KTN1	0.279263	1.9389	0.231	0	1	KTN1
PDCD6	0.279581	1.8996	0.23	0	1	PDCD6
CAPG	0.279581	2.436	0.23	0	1	CAPG
COPS2	0.27971	-3.06596	0.108	0.25	1	COPS2
RELA	0.279752	-2.59739	0.108	0.25	1	RELA
PIN1	0.280217	1.93089	0.23	0	1	PIN1
TCP1	0.280217	2.02068	0.23	0	1	TCP1
SFT2D1	0.280536	2.00825	0.23	0	1	SFT2D1
IL2RG	0.280753	0.927801	0.61	0.25	1	IL2RG
DNAJB9	0.280855	2.03455	0.229	0	1	DNAJB9
SESN3	0.281302	-2.26574	0.105	0.25	1	SESN3
MANF	0.281493	1.99745	0.229	0	1	MANF
PRKCH	0.281493	1.99076	0.229	0	1	PRKCH
SH2D1A	0.281493	2.30066	0.229	0	1	SH2D1A
BID	0.281627	-2.40079	0.107	0.25	1	BID
GOLGB1	0.282115	-1.76958	0.101	0.25	1	GOLGB1
CD5	0.282453	1.98403	0.228	0	1	CD5
FAS	0.282774	2.01359	0.228	0	1	FAS
LYAR	0.283064	-3.21635	0.109	0.25	1	LYAR
LDLRAD4	0.283095	2.33313	0.228	0	1	LDLRAD4
MIEN1	0.283416	1.94422	0.227	0	1	MIEN1
MGEA5	0.283416	1.99214	0.227	0	1	MGEA5
POP5	0.283653	-1.78849	0.1	0.25	1	POP5
PPHLN1	0.283738	1.93414	0.227	0	1	PPHLN1
COPS6	0.28406	1.92022	0.227	0	1	COPS6
HNRNPR	0.28406	1.9268	0.227	0	1	HNRNPR
MAPKAPK2	0.284312	-1.84045	0.101	0.25	1	MAPKAPK2
ACP1	0.284382	1.89314	0.227	0	1	ACP1
NASP	0.284705	1.95544	0.226	0	1	NASP
IMP3	0.285674	1.92753	0.226	0	1	IMP3
FAM177A1	0.286253	1.32071	0.516	0.25	1	FAM177A1
MRPL47	0.286322	1.88857	0.225	0	1	MRPL47
PHAX	0.286348	-2.55723	0.109	0.25	1	PHAX
SNRPD3	0.286646	1.8705	0.225	0	1	SNRPD3
DPY30	0.286646	1.92865	0.225	0	1	DPY30
SRSF10	0.286646	1.92381	0.225	0	1	SRSF10
EVL	0.286917	1.2438	0.516	0.25	1	EVL
KRT18	0.287621	1.99904	0.224	0	1	KRT18
LPXN	0.287621	1.90891	0.224	0	1	LPXN
SRSF3	0.288167	1.15836	0.528	0.25	1	SRSF3
C19orf70	0.288273	1.92615	0.224	0	1	C19orf70
TXNDC17	0.288599	1.9486	0.224	0	1	TXNDC17
CXCL8	0.288599	2.25684	0.224	0	1	CXCL8
IK	0.288926	1.92349	0.223	0	1	IK
C7orf73	0.28958	1.91042	0.223	0	1	C7orf73
RNF19A	0.28958	2.02373	0.223	0	1	RNF19A
AUP1	0.28958	1.94656	0.223	0	1	AUP1
MED6	0.289637	-1.82974	0.102	0.25	1	MED6
AKAP9	0.289907	1.9342	0.223	0	1	AKAP9
MTHFD2	0.289907	1.9798	0.223	0	1	MTHFD2
LAMP1	0.290235	1.8332	0.222	0	1	LAMP1
TMBIM6	0.290345	1.13255	0.53	0.25	1	TMBIM6
PSMA3	0.290892	1.84674	0.222	0	1	PSMA3
DCTN3	0.29122	1.84476	0.222	0	1	DCTN3
PMF1	0.291549	1.87172	0.221	0	1	PMF1
IKZF1	0.291879	1.86075	0.221	0	1	IKZF1
C12orf75	0.291879	2.11677	0.221	0	1	C12orf75
URM1	0.29197	-1.85328	0.103	0.25	1	URM1
HEXIM1	0.292208	1.99155	0.221	0	1	HEXIM1
CDV3	0.292538	1.94876	0.221	0	1	CDV3
VOPP1	0.292538	1.92802	0.221	0	1	VOPP1
PPP1R10	0.292705	-3.82235	0.112	0.25	1	PPP1R10
STUB1	0.292869	1.88342	0.22	0	1	STUB1
MED31	0.293193	-1.738	0.1	0.25	1	MED31
CTDSP2	0.293195	-1.80654	0.103	0.25	1	CTDSP2
ATP5G1	0.293199	1.92459	0.22	0	1	ATP5G1
CTLA4	0.293199	2.25233	0.22	0	1	CTLA4
WSB1	0.293337	-1.44978	0.336	0.5	1	WSB1
RAD23A	0.29353	1.85579	0.22	0	1	RAD23A
VASP	0.293861	1.89238	0.22	0	1	VASP
SH3GLB1	0.293861	1.90856	0.22	0	1	SH3GLB1
ZC3H7A	0.294097	-2.35013	0.11	0.25	1	ZC3H7A
POLR3GL	0.294193	1.88056	0.219	0	1	POLR3GL
RP11-347P5.1	0.294525	2.11233	0.219	0	1	RP11-347P5.1
GSDMD	0.294857	1.801	0.219	0	1	GSDMD
CD82	0.296189	1.91834	0.218	0	1	CD82
CUTA	0.296853	1.10441	0.529	0.25	1	CUTA
AKIRIN2	0.296857	2.00039	0.217	0	1	AKIRIN2
AKAP13	0.297297	-1.22177	0.387	0.5	1	AKAP13
GABARAPL1	0.297861	2.0293	0.217	0	1	GABARAPL1
GATA3	0.297861	2.23878	0.217	0	1	GATA3
UBB	0.298139	0.77592	0.871	0.75	1	UBB
DCXR	0.298197	1.93321	0.216	0	1	DCXR
PFKFB3	0.298533	1.99932	0.216	0	1	PFKFB3
NR1H2	0.299205	1.82369	0.216	0	1	NR1H2
CLDN4	0.299205	1.89201	0.216	0	1	CLDN4
GADD45A	0.299205	2.45187	0.216	0	1	GADD45A
COMMD7	0.299542	1.85304	0.215	0	1	COMMD7
CNN2	0.299879	1.86756	0.215	0	1	CNN2
SRSF6	0.299879	1.91341	0.215	0	1	SRSF6
TRBC1	0.299903	1.1728	0.568	0.25	1	TRBC1
PRPF8	0.300241	-1.7543	0.103	0.25	1	PRPF8
ALG5	0.300315	-3.34951	0.113	0.25	1	ALG5
CDKN1B	0.300554	1.94251	0.215	0	1	CDKN1B
CYTH2	0.301049	-1.76479	0.104	0.25	1	CYTH2
SIGIRR	0.301569	1.83661	0.214	0	1	SIGIRR
NAA50	0.301908	1.96468	0.214	0	1	NAA50
ARHGEF1	0.302247	1.8144	0.214	0	1	ARHGEF1
CCND2	0.302247	1.97448	0.214	0	1	CCND2
CMTM3	0.302247	1.86659	0.214	0	1	CMTM3
FXYD5	0.302478	0.853122	0.736	0.5	1	FXYD5
RAB11FIP1	0.302587	1.97137	0.213	0	1	RAB11FIP1
XBP1	0.302587	1.90398	0.213	0	1	XBP1
RAB1A	0.302927	1.82927	0.213	0	1	RAB1A
NDUFAF3	0.302927	1.88802	0.213	0	1	NDUFAF3
CTNNB1	0.302927	2.06272	0.213	0	1	CTNNB1
SKP1	0.303077	-0.511951	0.734	0.75	1	SKP1
DSTN	0.303267	1.80269	0.213	0	1	DSTN
ANP32E	0.303607	1.86049	0.213	0	1	ANP32E
FLNA	0.303607	1.90137	0.213	0	1	FLNA
PTBP3	0.304172	-1.77456	0.105	0.25	1	PTBP3
COPB1	0.304233	-1.76069	0.105	0.25	1	COPB1
UFD1L	0.30429	1.77017	0.212	0	1	UFD1L
LAMTOR2	0.304631	1.83785	0.212	0	1	LAMTOR2
IGHG4	0.304973	2.00778	0.212	0	1	IGHG4
NUTF2	0.304973	1.73225	0.212	0	1	NUTF2
FAM49B	0.305397	-1.47941	0.349	0.5	1	FAM49B
PTTG1	0.305658	1.99628	0.211	0	1	PTTG1
MRPL52	0.305658	1.79506	0.211	0	1	MRPL52
OCIAD1	0.307032	1.801	0.21	0	1	OCIAD1
TUBA1B	0.307291	-1.33787	0.408	0.5	1	TUBA1B
CCDC59	0.30772	1.77167	0.21	0	1	CCDC59
CCT6A	0.308065	1.79881	0.209	0	1	CCT6A
NSMCE3	0.308065	1.8369	0.209	0	1	NSMCE3
PBDC1	0.308166	-2.3228	0.114	0.25	1	PBDC1
IRS2	0.308411	1.94867	0.209	0	1	IRS2
TOP1	0.308756	1.77007	0.209	0	1	TOP1
UBE2K	0.309102	1.78957	0.209	0	1	UBE2K
CCL4	0.309441	-2.79438	0.114	0.25	1	CCL4
OTUB1	0.309448	1.79767	0.208	0	1	OTUB1
GRB2	0.309448	1.79664	0.208	0	1	GRB2
APH1A	0.309795	1.73614	0.208	0	1	APH1A
RPA3	0.309795	1.80672	0.208	0	1	RPA3
RNMT	0.309795	1.81855	0.208	0	1	RNMT
ALG13	0.310142	1.80908	0.208	0	1	ALG13
TOB1	0.310142	1.91043	0.208	0	1	TOB1
TMEM243	0.310489	1.77271	0.208	0	1	TMEM243
WBSCR22	0.310489	1.72399	0.208	0	1	WBSCR22
RER1	0.310837	1.7353	0.207	0	1	RER1
LSM14A	0.311185	1.75226	0.207	0	1	LSM14A
OSTF1	0.311769	-1.3841	0.34	0.5	1	OSTF1
RPS25	0.311807	0.390549	0.992	1	1	RPS25
ORMDL1	0.311882	1.80334	0.207	0	1	ORMDL1
BCL7B	0.311882	1.7344	0.207	0	1	BCL7B
PLAC8	0.31198	-2.65684	0.115	0.25	1	PLAC8
ARL5A	0.312231	1.76456	0.206	0	1	ARL5A
PIGT	0.312537	-2.33039	0.115	0.25	1	PIGT
VIMP	0.31258	1.80701	0.206	0	1	VIMP
TMEM147	0.31258	1.70928	0.206	0	1	TMEM147
NAA10	0.31258	1.73492	0.206	0	1	NAA10
NAP1L4	0.31258	1.81118	0.206	0	1	NAP1L4
DNAJC15	0.31258	1.73896	0.206	0	1	DNAJC15
UBQLN1	0.312943	-2.94357	0.116	0.25	1	UBQLN1
YME1L1	0.31363	1.83728	0.205	0	1	YME1L1
CD46	0.313904	-2.35454	0.115	0.25	1	CD46
MRPL14	0.31398	1.71173	0.205	0	1	MRPL14
AQP3	0.31398	1.91359	0.205	0	1	AQP3
C16orf13	0.314331	1.81827	0.205	0	1	C16orf13
PHB	0.314331	1.70045	0.205	0	1	PHB
NME3	0.315034	1.76637	0.204	0	1	NME3
MTCH1	0.315386	1.73242	0.204	0	1	MTCH1
LYST	0.315386	1.83845	0.204	0	1	LYST
H2AFJ	0.315739	1.83582	0.204	0	1	H2AFJ
PSMC3	0.316091	1.68248	0.204	0	1	PSMC3
HAX1	0.316091	1.73345	0.204	0	1	HAX1
GZMA	0.316091	3.2434	0.204	0	1	GZMA
OTUD6B-AS1	0.31617	-2.34686	0.116	0.25	1	OTUD6B-AS1
HSD17B10	0.317152	1.68982	0.203	0	1	HSD17B10
NUDT4	0.31786	1.77812	0.203	0	1	NUDT4
UBXN1	0.317954	-2.2146	0.467	0.5	1	UBXN1
ARHGAP9	0.318215	1.77135	0.202	0	1	ARHGAP9
WASF2	0.31857	1.69551	0.202	0	1	WASF2
DUSP16	0.31857	1.82983	0.202	0	1	DUSP16
SOCS1	0.31857	1.95698	0.202	0	1	SOCS1
TBCA	0.318669	-1.56803	0.424	0.5	1	TBCA
RNASEH2C	0.318926	1.72681	0.202	0	1	RNASEH2C
PDCD5	0.319281	1.70338	0.202	0	1	PDCD5
INSIG1	0.319281	1.9057	0.202	0	1	INSIG1
ATM	0.319322	-1.63603	0.106	0.25	1	ATM
FDFT1	0.319499	-2.93909	0.118	0.25	1	FDFT1
POLR2G	0.320351	1.67399	0.201	0	1	POLR2G
PGLS	0.320351	1.65464	0.201	0	1	PGLS
ATP6V1G1	0.320637	0.638863	0.635	0.25	1	ATP6V1G1
SNRNP70	0.320708	1.69534	0.201	0	1	SNRNP70
PRPF40A	0.321066	1.72664	0.2	0	1	PRPF40A
ADI1	0.321066	1.7499	0.2	0	1	ADI1
MDH1	0.321424	1.65605	0.2	0	1	MDH1
HADHA	0.321782	1.66069	0.2	0	1	HADHA
CD58	0.321782	1.78258	0.2	0	1	CD58
TFRC	0.321796	-1.58465	0.106	0.25	1	TFRC
PTPN2	0.3225	1.70823	0.199	0	1	PTPN2
ATOX1	0.3225	1.83008	0.199	0	1	ATOX1
RPL27	0.322736	-0.350881	0.97	1	1	RPL27
LRP10	0.322859	1.7066	0.199	0	1	LRP10
POLE4	0.322859	1.79907	0.199	0	1	POLE4
RPN2	0.322859	1.68349	0.199	0	1	RPN2
MORF4L2	0.323219	1.67212	0.199	0	1	MORF4L2
PPP1R15A	0.323395	0.8341	0.592	0.25	1	PPP1R15A
NXT1	0.323579	1.71191	0.199	0	1	NXT1
RAP1A	0.323681	1.0616	0.51	0.25	1	RAP1A
TMEM14C	0.323939	1.69312	0.198	0	1	TMEM14C
TRAPPC6A	0.323939	1.68798	0.198	0	1	TRAPPC6A
ACTG1	0.32424	-0.950211	0.859	1	1	ACTG1
CCSER2	0.3243	1.74963	0.198	0	1	CCSER2
XRN2	0.3243	1.62773	0.198	0	1	XRN2
MRPS34	0.325022	1.6878	0.198	0	1	MRPS34
DR1	0.325022	1.70653	0.198	0	1	DR1
RTFDC1	0.325022	1.69125	0.198	0	1	RTFDC1
FDX1	0.325384	1.71742	0.197	0	1	FDX1
SDHC	0.325384	1.62018	0.197	0	1	SDHC
KDM6B	0.325384	1.84442	0.197	0	1	KDM6B
MRPL18	0.325384	2.05768	0.197	0	1	MRPL18
SIAH2	0.325746	1.77267	0.197	0	1	SIAH2
ACP5	0.325746	2.122	0.197	0	1	ACP5
PFDN6	0.325996	-1.72291	0.11	0.25	1	PFDN6
CD4	0.326109	1.7081	0.197	0	1	CD4
ETHE1	0.326109	1.67744	0.197	0	1	ETHE1
BHLHE40	0.326472	1.78163	0.197	0	1	BHLHE40
TSPYL1	0.326835	1.8338	0.196	0	1	TSPYL1
SDF2L1	0.326835	1.80172	0.196	0	1	SDF2L1
ELOF1	0.326835	1.67409	0.196	0	1	ELOF1
SYNGR2	0.326835	1.88422	0.196	0	1	SYNGR2
RCAN3	0.327198	1.74474	0.196	0	1	RCAN3
MOB4	0.327198	1.70817	0.196	0	1	MOB4
GNAI3	0.327198	1.66352	0.196	0	1	GNAI3
ZNF90	0.327198	1.67045	0.196	0	1	ZNF90
PCMT1	0.327562	1.67545	0.196	0	1	PCMT1
CTSA	0.327562	1.74719	0.196	0	1	CTSA
TMEM248	0.327562	1.68495	0.196	0	1	TMEM248
VPS4B	0.327604	-1.70621	0.111	0.25	1	VPS4B
ABHD14B	0.327927	1.64352	0.196	0	1	ABHD14B
AHSA1	0.327927	1.81065	0.196	0	1	AHSA1
DYNLT1	0.328291	1.76748	0.195	0	1	DYNLT1
CCDC109B	0.328656	1.67168	0.195	0	1	CCDC109B
FKBP2	0.329754	1.68603	0.194	0	1	FKBP2
CREBRF	0.32986	-2.22045	0.119	0.25	1	CREBRF
IL10RA	0.33012	1.7947	0.194	0	1	IL10RA
RASGRP1	0.33012	1.77251	0.194	0	1	RASGRP1
SLC25A6	0.330467	-0.956509	0.795	0.75	1	SLC25A6
PNRC2	0.330487	1.7027	0.194	0	1	PNRC2
CAPN2	0.330487	1.68119	0.194	0	1	CAPN2
EMC4	0.330854	1.622	0.194	0	1	EMC4
CDKN1A	0.331222	1.84544	0.194	0	1	CDKN1A
TSPYL2	0.33159	1.95633	0.193	0	1	TSPYL2
FAAP20	0.33159	1.6259	0.193	0	1	FAAP20
HPRT1	0.33159	1.69263	0.193	0	1	HPRT1
TBC1D4	0.331958	1.96641	0.193	0	1	TBC1D4
CIB1	0.332265	0.736229	0.596	0.25	1	CIB1
CCT7	0.332327	1.59364	0.193	0	1	CCT7
CDK2AP2	0.333065	1.72365	0.192	0	1	CDK2AP2
NAA38	0.333805	1.64516	0.192	0	1	NAA38
INTS6	0.333887	-1.55336	0.108	0.25	1	INTS6
MYCBP2	0.334176	1.66563	0.192	0	1	MYCBP2
RSRP1	0.334449	-1.01046	0.341	0.5	1	RSRP1
M6PR	0.334918	1.61091	0.191	0	1	M6PR
RBCK1	0.334918	1.63055	0.191	0	1	RBCK1
TMEM256	0.335661	1.64862	0.191	0	1	TMEM256
DERL1	0.335661	1.61342	0.191	0	1	DERL1
MRPS7	0.336034	1.62668	0.19	0	1	MRPS7
RNF125	0.336034	1.75689	0.19	0	1	RNF125
POLR2B	0.336292	-2.25139	0.121	0.25	1	POLR2B
GGNBP2	0.336406	1.62984	0.19	0	1	GGNBP2
HP1BP3	0.33678	1.67923	0.19	0	1	HP1BP3
SAR1A	0.33678	1.60245	0.19	0	1	SAR1A
TXNL1	0.33678	1.58293	0.19	0	1	TXNL1
PRELID3B	0.337153	1.60191	0.19	0	1	PRELID3B
GOLGA7	0.337153	1.63492	0.19	0	1	GOLGA7
OXA1L	0.337153	1.57891	0.19	0	1	OXA1L
DBNL	0.337527	1.60762	0.189	0	1	DBNL
ERP44	0.337527	1.59418	0.189	0	1	ERP44
NT5C3A	0.337901	1.71808	0.189	0	1	NT5C3A
ICAM2	0.338276	1.80507	0.189	0	1	ICAM2
C10orf54	0.338276	1.74916	0.189	0	1	C10orf54
ILF3	0.338276	1.65547	0.189	0	1	ILF3
CLEC2B	0.338536	-0.80948	0.314	0.5	1	CLEC2B
AHR	0.338554	-1.57012	0.111	0.25	1	AHR
RBM23	0.338651	1.65477	0.189	0	1	RBM23
PUF60	0.338651	1.57316	0.189	0	1	PUF60
SRSF8	0.338651	1.63781	0.189	0	1	SRSF8
ANKRD11	0.338651	1.73824	0.189	0	1	ANKRD11
SSR4	0.338939	0.60644	0.619	0.25	1	SSR4
DEF6	0.339402	1.62808	0.188	0	1	DEF6
MAT2A	0.339571	-1.66588	0.113	0.25	1	MAT2A
CD48	0.339592	-1.54293	0.468	0.5	1	CD48
CCND3	0.339778	1.67299	0.188	0	1	CCND3
RPF1	0.339795	-1.65138	0.112	0.25	1	RPF1
DCTN6	0.340154	1.66477	0.188	0	1	DCTN6
NANS	0.340154	1.68998	0.188	0	1	NANS
LSM2	0.340154	1.6453	0.188	0	1	LSM2
SNU13	0.340888	0.981981	0.505	0.25	1	SNU13
CWC15	0.341286	1.5816	0.187	0	1	CWC15
VCP	0.341286	1.60813	0.187	0	1	VCP
MT1X	0.341286	2.08049	0.187	0	1	MT1X
SNHG7	0.341664	1.65442	0.187	0	1	SNHG7
STK4	0.342012	-1.43763	0.44	0.5	1	STK4
SAFB2	0.342042	1.64098	0.186	0	1	SAFB2
ARIH2	0.342126	-2.22906	0.122	0.25	1	ARIH2
PTGER4	0.342421	1.76	0.186	0	1	PTGER4
CDK11A	0.342422	-1.63658	0.113	0.25	1	CDK11A
AK2	0.342947	-1.69381	0.113	0.25	1	AK2
RPL18	0.342983	-0.454209	0.99	1	1	RPL18
PPP1R11	0.34318	1.58647	0.186	0	1	PPP1R11
GIMAP7	0.34318	1.86615	0.186	0	1	GIMAP7
TMEM50A	0.343695	0.975555	0.501	0.25	1	TMEM50A
PLEKHB2	0.34394	1.60768	0.185	0	1	PLEKHB2
PTBP1	0.34394	1.58462	0.185	0	1	PTBP1
WDR74	0.34394	1.76622	0.185	0	1	WDR74
2025-09-02	0.34394	1.56498	0.185	0	1	2025-09-02
CYB5A	0.343986	-1.6105	0.113	0.25	1	CYB5A
TRAPPC3	0.344321	1.5293	0.185	0	1	TRAPPC3
DNAJA2	0.344321	1.54817	0.185	0	1	DNAJA2
BCL11B	0.345083	1.64157	0.184	0	1	BCL11B
OST4	0.345244	-0.464968	0.735	0.75	1	OST4
MXD4	0.345292	-1.61129	0.113	0.25	1	MXD4
STX11	0.345465	1.66259	0.184	0	1	STX11
PITHD1	0.345847	1.56826	0.184	0	1	PITHD1
DAZAP2	0.345903	0.967531	0.506	0.25	1	DAZAP2
NDUFB6	0.34623	1.56192	0.184	0	1	NDUFB6
PARP1	0.34623	1.58416	0.184	0	1	PARP1
FABP5	0.34623	2.02331	0.184	0	1	FABP5
MAGEH1	0.34623	2.69857	0.184	0	1	MAGEH1
PSMG2	0.346613	1.52276	0.184	0	1	PSMG2
TMEM165	0.346613	1.58641	0.184	0	1	TMEM165
TGIF1	0.34738	1.71491	0.183	0	1	TGIF1
AGO2	0.347552	-3.1369	0.125	0.25	1	AGO2
HSBP1	0.347764	1.56543	0.183	0	1	HSBP1
HLA-DRB5	0.347764	2.03793	0.183	0	1	HLA-DRB5
SMIM7	0.34789	-2.21255	0.123	0.25	1	SMIM7
EAPP	0.348149	1.60946	0.183	0	1	EAPP
ALKBH5	0.348149	1.55451	0.183	0	1	ALKBH5
GRAMD1A	0.348533	1.6129	0.182	0	1	GRAMD1A
DUSP10	0.348919	1.75124	0.182	0	1	DUSP10
NFKBIZ	0.348919	1.72347	0.182	0	1	NFKBIZ
FOXP3	0.348919	1.99828	0.182	0	1	FOXP3
TIMM13	0.349305	1.57039	0.182	0	1	TIMM13
RAB27A	0.349305	1.60275	0.182	0	1	RAB27A
YTHDF2	0.349305	1.48796	0.182	0	1	YTHDF2
ITGB1BP1	0.349305	1.54929	0.182	0	1	ITGB1BP1
HTATIP2	0.349691	1.78624	0.182	0	1	HTATIP2
PSMD13	0.350077	1.50774	0.181	0	1	PSMD13
BBX	0.350077	1.57259	0.181	0	1	BBX
MYO1G	0.350077	1.57191	0.181	0	1	MYO1G
RAB9A	0.350464	1.73157	0.181	0	1	RAB9A
TMEM50B	0.350643	-2.20678	0.123	0.25	1	TMEM50B
NIPBL	0.350786	-1.61469	0.114	0.25	1	NIPBL
GPR65	0.350851	1.76317	0.181	0	1	GPR65
TBCC	0.351239	1.65989	0.181	0	1	TBCC
FAM96B	0.351392	-1.64934	0.377	0.5	1	FAM96B
SERTAD1	0.351627	1.69619	0.18	0	1	SERTAD1
RAB18	0.351627	1.48549	0.18	0	1	RAB18
TXNDC12	0.351627	1.50141	0.18	0	1	TXNDC12
APBB1IP	0.352015	1.60551	0.18	0	1	APBB1IP
PRMT2	0.352404	1.5566	0.18	0	1	PRMT2
MVP	0.352404	1.49714	0.18	0	1	MVP
DNAJB14	0.352622	-1.601	0.114	0.25	1	DNAJB14
KLF2	0.352794	1.91982	0.18	0	1	KLF2
SOX4	0.352967	-1.14806	0.11	0.25	1	SOX4
PTPN1	0.353183	1.57054	0.179	0	1	PTPN1
LBH	0.353183	1.64307	0.179	0	1	LBH
B4GALT1	0.353183	1.8719	0.179	0	1	B4GALT1
TMEM14A	0.35327	-1.62363	0.115	0.25	1	TMEM14A
CLK1	0.353338	-1.55664	0.367	0.5	1	CLK1
IAH1	0.353573	1.54382	0.179	0	1	IAH1
SLC7A5	0.353573	1.71969	0.179	0	1	SLC7A5
SMS	0.353573	1.6012	0.179	0	1	SMS
THUMPD1	0.35389	-2.1353	0.124	0.25	1	THUMPD1
ZNF292	0.353964	1.6544	0.179	0	1	ZNF292
MESDC2	0.353964	1.53895	0.179	0	1	MESDC2
SLC38A2	0.353964	1.58301	0.179	0	1	SLC38A2
SEC14L1	0.354355	1.67187	0.179	0	1	SEC14L1
ACADVL	0.354355	1.5492	0.179	0	1	ACADVL
ALKBH7	0.354355	1.47001	0.179	0	1	ALKBH7
MAP2K3	0.354746	1.56196	0.178	0	1	MAP2K3
ARPC5L	0.354746	1.53241	0.178	0	1	ARPC5L
MRPL23	0.354746	1.5146	0.178	0	1	MRPL23
YWHAB	0.35483	0.372658	0.639	0.25	1	YWHAB
METAP2	0.355137	1.51215	0.178	0	1	METAP2
POLR3E	0.355476	-2.18422	0.125	0.25	1	POLR3E
POLR2C	0.355529	1.50275	0.178	0	1	POLR2C
TTC3	0.355529	1.57053	0.178	0	1	TTC3
BAG1	0.355529	1.50464	0.178	0	1	BAG1
AP3S1	0.355529	1.54262	0.178	0	1	AP3S1
S100A11	0.355683	0.449431	0.62	0.25	1	S100A11
ZNHIT3	0.355922	1.4453	0.178	0	1	ZNHIT3
SRSF4	0.355922	1.52426	0.178	0	1	SRSF4
C6orf62	0.356315	1.61799	0.177	0	1	C6orf62
RAB5A	0.356315	1.59178	0.177	0	1	RAB5A
PTGES3	0.35663	1.00204	0.501	0.25	1	PTGES3
2025-03-06	0.356674	-2.16885	0.125	0.25	1	2025-03-06
WAC	0.356708	1.49831	0.177	0	1	WAC
THOC7	0.356708	1.48916	0.177	0	1	THOC7
WAS	0.357496	1.48754	0.177	0	1	WAS
SMIM15	0.357931	-1.597	0.116	0.25	1	SMIM15
NUDCD2	0.358228	-3.12958	0.128	0.25	1	NUDCD2
YY1	0.358285	1.51946	0.176	0	1	YY1
EIF2A	0.358285	1.4369	0.176	0	1	EIF2A
SNX17	0.35868	1.43874	0.176	0	1	SNX17
BIRC2	0.359076	1.58774	0.176	0	1	BIRC2
RPL38	0.359237	-0.82951	0.923	0.75	1	RPL38
SORL1	0.359367	-1.4615	0.112	0.25	1	SORL1
RABGAP1L	0.359472	1.58503	0.175	0	1	RABGAP1L
PPP1R7	0.359472	1.45948	0.175	0	1	PPP1R7
RAB10	0.359472	1.50907	0.175	0	1	RAB10
MMADHC	0.359472	1.48997	0.175	0	1	MMADHC
CNPY2	0.359869	1.51377	0.175	0	1	CNPY2
HNRNPLL	0.359869	1.61925	0.175	0	1	HNRNPLL
PLEKHA2	0.360038	-1.57131	0.115	0.25	1	PLEKHA2
SNF8	0.360266	1.44818	0.175	0	1	SNF8
TIMM8B	0.360266	1.45927	0.175	0	1	TIMM8B
POLR2I	0.360266	1.53319	0.175	0	1	POLR2I
CLPP	0.360663	1.49716	0.175	0	1	CLPP
SPG21	0.361061	1.44189	0.174	0	1	SPG21
ARL2BP	0.361061	1.48817	0.174	0	1	ARL2BP
TM2D3	0.361459	1.52169	0.174	0	1	TM2D3
MTPN	0.361511	-2.86205	0.129	0.25	1	MTPN
GTF2B	0.361857	1.51397	0.174	0	1	GTF2B
PHB2	0.361857	1.40367	0.174	0	1	PHB2
HIPK1	0.36196	-2.19532	0.126	0.25	1	HIPK1
PRPF31	0.362095	-2.81734	0.129	0.25	1	PRPF31
EIF4E	0.362256	1.53284	0.174	0	1	EIF4E
CASP1	0.362256	1.63297	0.174	0	1	CASP1
DGCR6L	0.362656	1.48176	0.173	0	1	DGCR6L
COPZ1	0.362656	1.44742	0.173	0	1	COPZ1
CD44	0.362968	-0.294498	0.674	0.25	1	CD44
MARCKSL1	0.363456	1.63123	0.173	0	1	MARCKSL1
WBP11	0.363456	1.43948	0.173	0	1	WBP11
GCHFR	0.363856	1.64003	0.173	0	1	GCHFR
WNK1	0.363856	1.59767	0.173	0	1	WNK1
TRAPPC2L	0.363856	1.47303	0.173	0	1	TRAPPC2L
FDPS	0.363856	1.43787	0.173	0	1	FDPS
PRDM2	0.363856	1.59936	0.173	0	1	PRDM2
HMGA1	0.364257	1.51707	0.173	0	1	HMGA1
TAOK3	0.364257	1.45691	0.173	0	1	TAOK3
UBL5	0.364361	0.262794	0.648	0.25	1	UBL5
MIAT	0.364659	1.69782	0.172	0	1	MIAT
MKRN1	0.364659	1.44272	0.172	0	1	MKRN1
ANKRD44	0.365061	1.47927	0.172	0	1	ANKRD44
ABCF1	0.365061	1.38857	0.172	0	1	ABCF1
SNHG15	0.365061	1.53005	0.172	0	1	SNHG15
IRF7	0.365061	1.61094	0.172	0	1	IRF7
OAZ1	0.36542	0.496419	0.941	1	1	OAZ1
TLK1	0.365463	1.59732	0.172	0	1	TLK1
CHMP4B	0.365463	1.44045	0.172	0	1	CHMP4B
NSMCE1	0.365463	1.43749	0.172	0	1	NSMCE1
MACF1	0.366074	-1.57782	0.117	0.25	1	MACF1
HOXB2	0.366269	1.72671	0.171	0	1	HOXB2
BCL2	0.366401	-1.5401	0.117	0.25	1	BCL2
FNBP4	0.367076	1.48587	0.171	0	1	FNBP4
PYCARD	0.367076	1.47629	0.171	0	1	PYCARD
SNRNP200	0.367481	1.48805	0.171	0	1	SNRNP200
PFDN4	0.367481	1.43079	0.171	0	1	PFDN4
LINC01420	0.367886	1.51066	0.17	0	1	LINC01420
DNAJB11	0.367886	1.42963	0.17	0	1	DNAJB11
PIK3R1	0.367886	1.67275	0.17	0	1	PIK3R1
MT-ND6	0.36807	-2.77888	0.13	0.25	1	MT-ND6
HNRNPAB	0.368291	1.42708	0.17	0	1	HNRNPAB
CYC1	0.368291	1.47314	0.17	0	1	CYC1
EFHD2	0.368291	1.54065	0.17	0	1	EFHD2
SAR1B	0.368291	1.46907	0.17	0	1	SAR1B
KPNA2	0.368696	1.55523	0.17	0	1	KPNA2
IL12RB1	0.368696	1.44258	0.17	0	1	IL12RB1
DAP3	0.369509	1.39862	0.169	0	1	DAP3
PSMB10	0.369509	1.38873	0.169	0	1	PSMB10
TRADD	0.369916	1.45466	0.169	0	1	TRADD
STARD7	0.369916	1.50034	0.169	0	1	STARD7
SSR1	0.369916	1.43719	0.169	0	1	SSR1
UBALD2	0.369916	1.45635	0.169	0	1	UBALD2
TAF9	0.370731	1.38343	0.169	0	1	TAF9
PRRC2C	0.37077	-1.2613	0.456	0.5	1	PRRC2C
PSMA7	0.371035	0.279177	0.639	0.25	1	PSMA7
PAFAH1B1	0.371957	1.43273	0.168	0	1	PAFAH1B1
KARS	0.371957	1.3849	0.168	0	1	KARS
EHD1	0.372367	1.4082	0.168	0	1	EHD1
AKNA	0.372367	1.48023	0.168	0	1	AKNA
PHLDA2	0.372367	1.65644	0.168	0	1	PHLDA2
APOBEC3G	0.372585	-1.43269	0.118	0.25	1	APOBEC3G
FAM195B	0.372777	1.44407	0.167	0	1	FAM195B
ARIH1	0.373047	-1.4936	0.118	0.25	1	ARIH1
ATP6V0D1	0.373187	1.4075	0.167	0	1	ATP6V0D1
PQBP1	0.373187	1.37687	0.167	0	1	PQBP1
PTMA	0.373468	0.503684	0.997	0.75	1	PTMA
FABP1	0.373598	1.7558	0.167	0	1	FABP1
STAU1	0.374421	1.43791	0.166	0	1	STAU1
FKBP11	0.374421	1.49503	0.166	0	1	FKBP11
HMHA1	0.374833	1.38329	0.166	0	1	HMHA1
TRAF1	0.374833	1.56231	0.166	0	1	TRAF1
NUDT5	0.374833	1.39087	0.166	0	1	NUDT5
SC5D	0.374833	1.5514	0.166	0	1	SC5D
RAB11B	0.374833	1.4047	0.166	0	1	RAB11B
BAK1	0.375566	-2.79018	0.132	0.25	1	BAK1
CHMP5	0.375658	1.42309	0.166	0	1	CHMP5
SDF2	0.376486	1.43096	0.165	0	1	SDF2
ABT1	0.376486	1.41289	0.165	0	1	ABT1
KDSR	0.376486	1.45586	0.165	0	1	KDSR
ZNRD1	0.3769	1.40981	0.165	0	1	ZNRD1
ABI1	0.3769	1.42608	0.165	0	1	ABI1
DPM1	0.3769	1.39091	0.165	0	1	DPM1
ATF6B	0.3769	1.3801	0.165	0	1	ATF6B
DNAJC3	0.376989	-2.04377	0.129	0.25	1	DNAJC3
FBXW5	0.37773	1.37903	0.164	0	1	FBXW5
FBXO7	0.37773	1.36937	0.164	0	1	FBXO7
TNFRSF9	0.37773	2.18415	0.164	0	1	TNFRSF9
TOX4	0.378145	1.40625	0.164	0	1	TOX4
STOML2	0.378145	1.30647	0.164	0	1	STOML2
RRP7A	0.378215	-1.57392	0.122	0.25	1	RRP7A
MAT2B	0.378561	1.45351	0.164	0	1	MAT2B
LSM10	0.378561	1.39178	0.164	0	1	LSM10
SLC25A26	0.378561	1.46774	0.164	0	1	SLC25A26
TIMM17A	0.378561	1.35302	0.164	0	1	TIMM17A
AIMP1	0.378561	1.40605	0.164	0	1	AIMP1
HMGN3	0.378561	1.44276	0.164	0	1	HMGN3
IVNS1ABP	0.378978	1.42962	0.164	0	1	IVNS1ABP
TRAPPC4	0.378978	1.43948	0.164	0	1	TRAPPC4
NENF	0.379395	1.41346	0.163	0	1	NENF
GBP5	0.379395	1.65635	0.163	0	1	GBP5
TRAF3IP3	0.379395	1.42294	0.163	0	1	TRAF3IP3
MRPL27	0.379784	-3.04631	0.133	0.25	1	MRPL27
GNB1	0.379812	1.34483	0.163	0	1	GNB1
MRPL34	0.379812	1.30307	0.163	0	1	MRPL34
PABPC4	0.379812	1.31115	0.163	0	1	PABPC4
SRA1	0.379812	1.39638	0.163	0	1	SRA1
ASNA1	0.38023	1.3517	0.163	0	1	ASNA1
SLC25A39	0.38023	1.34535	0.163	0	1	SLC25A39
PAG1	0.38023	1.45446	0.163	0	1	PAG1
IFITM3	0.38023	1.43215	0.163	0	1	IFITM3
UFM1	0.38023	1.37756	0.163	0	1	UFM1
BIN1	0.38023	1.3059	0.163	0	1	BIN1
MRPL32	0.380648	1.40685	0.163	0	1	MRPL32
SQRDL	0.381067	1.34509	0.163	0	1	SQRDL
IGHG3	0.381067	1.51133	0.163	0	1	IGHG3
FAM50A	0.381067	1.36034	0.163	0	1	FAM50A
STIP1	0.381308	-3.07276	0.134	0.25	1	STIP1
CHD2	0.381486	1.42922	0.162	0	1	CHD2
MAST4	0.381486	1.54554	0.162	0	1	MAST4
TACC1	0.381906	1.42813	0.162	0	1	TACC1
NUDT21	0.381906	1.36158	0.162	0	1	NUDT21
FAM96A	0.382582	-1.51663	0.121	0.25	1	FAM96A
HNRNPD	0.382746	1.31134	0.162	0	1	HNRNPD
ZDHHC12	0.382746	1.34034	0.162	0	1	ZDHHC12
CGGBP1	0.382746	1.405	0.162	0	1	CGGBP1
RSF1	0.383167	1.37968	0.161	0	1	RSF1
NME1	0.383167	1.3928	0.161	0	1	NME1
SMIM12	0.383167	1.35176	0.161	0	1	SMIM12
MRPL55	0.383589	1.38044	0.161	0	1	MRPL55
HIF1A	0.383589	1.37368	0.161	0	1	HIF1A
HNRNPC	0.38393	0.573446	0.58	0.25	1	HNRNPC
TSC22D4	0.384011	1.38939	0.161	0	1	TSC22D4
TOPORS	0.384065	-2.23599	0.133	0.25	1	TOPORS
CTD-3252C9.4	0.384433	1.67728	0.161	0	1	CTD-3252C9.4
RASAL3	0.384433	1.35705	0.161	0	1	RASAL3
CCL3	0.384433	1.54257	0.161	0	1	CCL3
FAM103A1	0.384433	1.3189	0.161	0	1	FAM103A1
ITSN2	0.384433	1.38719	0.161	0	1	ITSN2
STX5	0.384856	1.3464	0.16	0	1	STX5
FAM162A	0.384856	1.33107	0.16	0	1	FAM162A
CHMP2B	0.385279	1.38408	0.16	0	1	CHMP2B
EMC3	0.385279	1.30019	0.16	0	1	EMC3
LAIR2	0.385279	2.09117	0.16	0	1	LAIR2
MPG	0.385703	1.32401	0.16	0	1	MPG
CEBPB	0.385703	1.47126	0.16	0	1	CEBPB
CXCL3	0.386127	1.51203	0.16	0	1	CXCL3
VKORC1	0.386127	1.31849	0.16	0	1	VKORC1
NRBP1	0.386551	1.29016	0.159	0	1	NRBP1
SPPL2A	0.386551	1.40352	0.159	0	1	SPPL2A
FIBP	0.386976	1.2963	0.159	0	1	FIBP
CYB5B	0.387402	1.39327	0.159	0	1	CYB5B
TTC19	0.387402	1.34925	0.159	0	1	TTC19
NTMT1	0.38742	-3.04376	0.135	0.25	1	NTMT1
YTHDC1	0.387828	1.36319	0.159	0	1	YTHDC1
PDCD10	0.387828	1.31329	0.159	0	1	PDCD10
LSM6	0.387828	1.27654	0.159	0	1	LSM6
BTN3A2	0.387828	1.38221	0.159	0	1	BTN3A2
KRAS	0.387828	1.42183	0.159	0	1	KRAS
PTRHD1	0.387828	1.34764	0.159	0	1	PTRHD1
PDCD2	0.388254	1.31559	0.158	0	1	PDCD2
MBP	0.388254	1.48915	0.158	0	1	MBP
SELM	0.388681	1.47015	0.158	0	1	SELM
SPN	0.389965	1.32205	0.157	0	1	SPN
UQCRC1	0.389965	1.29964	0.157	0	1	UQCRC1
LMNA	0.390331	1.63206	0.434	0.25	1	LMNA
IDH3G	0.390393	1.23967	0.157	0	1	IDH3G
FUNDC2	0.390823	1.31724	0.157	0	1	FUNDC2
ZAP70	0.391252	1.3031	0.157	0	1	ZAP70
TMEM208	0.391252	1.29506	0.157	0	1	TMEM208
PSMF1	0.391252	1.24793	0.157	0	1	PSMF1
SPTAN1	0.391252	1.33586	0.157	0	1	SPTAN1
PSENEN	0.391252	1.31369	0.157	0	1	PSENEN
VDAC3	0.391683	1.27651	0.156	0	1	VDAC3
PPIB	0.392003	0.913763	0.481	0.25	1	PPIB
HSD17B11	0.392544	1.2913	0.156	0	1	HSD17B11
NDUFV1	0.392544	1.24844	0.156	0	1	NDUFV1
TXN2	0.392544	1.30022	0.156	0	1	TXN2
C11orf73	0.392976	1.2946	0.156	0	1	C11orf73
SPSB3	0.393408	1.30745	0.155	0	1	SPSB3
RCN2	0.39384	1.26757	0.155	0	1	RCN2
NDUFA10	0.39384	1.29739	0.155	0	1	NDUFA10
AIP	0.39384	1.29623	0.155	0	1	AIP
LAYN	0.39384	1.81396	0.155	0	1	LAYN
BTF3L4	0.394273	1.28808	0.155	0	1	BTF3L4
CHORDC1	0.394707	1.46552	0.155	0	1	CHORDC1
CHST11	0.394707	1.34362	0.155	0	1	CHST11
SHKBP1	0.395141	1.24623	0.154	0	1	SHKBP1
DNTTIP2	0.395141	1.32513	0.154	0	1	DNTTIP2
RALA	0.395575	1.3519	0.154	0	1	RALA
TRIM22	0.39601	1.4209	0.154	0	1	TRIM22
UXS1	0.396445	1.373	0.154	0	1	UXS1
ANAPC5	0.396445	1.32026	0.154	0	1	ANAPC5
BRD4	0.396445	1.32598	0.154	0	1	BRD4
ATP6V1E1	0.396881	1.28886	0.153	0	1	ATP6V1E1
CNOT7	0.396881	1.29258	0.153	0	1	CNOT7
USP36	0.396881	1.37177	0.153	0	1	USP36
HNRNPH2	0.396881	1.28692	0.153	0	1	HNRNPH2
LLPH	0.396881	1.29515	0.153	0	1	LLPH
GLIPR2	0.396954	-1.47664	0.123	0.25	1	GLIPR2
DEGS1	0.397317	1.24021	0.153	0	1	DEGS1
WDR33	0.397317	1.28042	0.153	0	1	WDR33
OSBPL8	0.397317	1.26625	0.153	0	1	OSBPL8
MRPL11	0.397317	1.22196	0.153	0	1	MRPL11
RBBP6	0.397317	1.31247	0.153	0	1	RBBP6
SHISA5	0.397754	1.27816	0.153	0	1	SHISA5
PCGF5	0.397754	1.2474	0.153	0	1	PCGF5
COQ10B	0.397754	1.30333	0.153	0	1	COQ10B
LAGE3	0.397754	1.3212	0.153	0	1	LAGE3
APOBEC3C	0.397754	1.61672	0.153	0	1	APOBEC3C
CD83	0.397754	1.80282	0.153	0	1	CD83
RPS6KB2	0.398192	1.28734	0.153	0	1	RPS6KB2
BNIP3L	0.398192	1.29571	0.153	0	1	BNIP3L
RNF187	0.398192	1.27207	0.153	0	1	RNF187
MYO1F	0.398606	-2.06129	0.135	0.25	1	MYO1F
MED30	0.398629	1.32127	0.153	0	1	MED30
C14orf119	0.398629	1.24865	0.153	0	1	C14orf119
TMEM179B	0.399068	1.26674	0.152	0	1	TMEM179B
CELF1	0.399068	1.28158	0.152	0	1	CELF1
ATG3	0.399506	1.25377	0.152	0	1	ATG3
RPS13	0.399639	0.350711	0.985	1	1	RPS13
MRPL43	0.399945	1.18431	0.152	0	1	MRPL43
SNW1	0.399945	1.23512	0.152	0	1	SNW1
RNPEPL1	0.399945	1.32258	0.152	0	1	RNPEPL1
CCDC124	0.400217	-2.11596	0.137	0.25	1	CCDC124
IER3	0.400385	1.27492	0.152	0	1	IER3
INPP5D	0.400385	1.35425	0.152	0	1	INPP5D
GK	0.400385	1.53336	0.152	0	1	GK
ORAI1	0.400825	1.299	0.151	0	1	ORAI1
FAM32A	0.400825	1.24514	0.151	0	1	FAM32A
SURF1	0.401266	1.25735	0.151	0	1	SURF1
HSPB11	0.401266	1.29297	0.151	0	1	HSPB11
DNAJC1	0.401266	1.27949	0.151	0	1	DNAJC1
MAP3K2	0.401319	-1.38609	0.123	0.25	1	MAP3K2
PHF5A	0.401707	1.20518	0.151	0	1	PHF5A
MFSD10	0.401707	1.25539	0.151	0	1	MFSD10
C19orf66	0.401707	1.34536	0.151	0	1	C19orf66
PHF1	0.402149	1.28291	0.151	0	1	PHF1
SNRPA1	0.402149	1.27352	0.151	0	1	SNRPA1
BNIP2	0.402149	1.22248	0.151	0	1	BNIP2
HM13	0.402149	1.22628	0.151	0	1	HM13
ITK	0.402149	1.31086	0.151	0	1	ITK
KDM2A	0.402591	1.32546	0.15	0	1	KDM2A
LYPLA1	0.402591	1.20792	0.15	0	1	LYPLA1
ZNF655	0.402591	1.25228	0.15	0	1	ZNF655
H1FX	0.402591	1.30328	0.15	0	1	H1FX
SERINC3	0.403034	1.25899	0.15	0	1	SERINC3
IFI35	0.403034	1.28882	0.15	0	1	IFI35
UBAC2	0.403394	-2.03137	0.137	0.25	1	UBAC2
HMOX2	0.403477	1.24464	0.15	0	1	HMOX2
RNASET2	0.403521	-1.31036	0.47	0.5	1	RNASET2
LRRFIP1	0.403818	0.944302	0.464	0.25	1	LRRFIP1
OFD1	0.40392	1.29437	0.15	0	1	OFD1
RBBP4	0.404364	1.28195	0.149	0	1	RBBP4
SLU7	0.404364	1.22256	0.149	0	1	SLU7
MRPS12	0.404364	1.25696	0.149	0	1	MRPS12
CPNE1	0.404809	1.23775	0.149	0	1	CPNE1
RNF166	0.404809	1.33808	0.149	0	1	RNF166
ENTPD1	0.404809	1.51464	0.149	0	1	ENTPD1
TSSC4	0.405254	1.1799	0.149	0	1	TSSC4
MFF	0.405254	1.22592	0.149	0	1	MFF
MRPL50	0.405254	1.24289	0.149	0	1	MRPL50
ZNF428	0.405254	1.23952	0.149	0	1	ZNF428
NDFIP2	0.4057	1.31221	0.149	0	1	NDFIP2
PPM1K	0.4057	1.39131	0.149	0	1	PPM1K
ADSS	0.4057	1.26657	0.149	0	1	ADSS
TSTA3	0.4057	1.18631	0.149	0	1	TSTA3
PMPCB	0.405946	-1.48386	0.125	0.25	1	PMPCB
CAMTA1	0.406146	1.27247	0.148	0	1	CAMTA1
CRADD	0.406146	1.71705	0.148	0	1	CRADD
ELAVL1	0.406592	1.20656	0.148	0	1	ELAVL1
SMC3	0.406592	1.27125	0.148	0	1	SMC3
SEC61B	0.406855	0.555893	0.563	0.25	1	SEC61B
SUSD3	0.40704	1.29178	0.148	0	1	SUSD3
GRSF1	0.40704	1.29088	0.148	0	1	GRSF1
UBE2J1	0.407487	1.27981	0.148	0	1	UBE2J1
HLA-DMA	0.407487	1.44	0.148	0	1	HLA-DMA
BABAM1	0.407487	1.20536	0.148	0	1	BABAM1
MRPL21	0.407487	1.22799	0.148	0	1	MRPL21
FRG1	0.407848	-3.00894	0.141	0.25	1	FRG1
TIPRL	0.407935	1.17609	0.147	0	1	TIPRL
PPP2R1A	0.407935	1.20056	0.147	0	1	PPP2R1A
UBE2S	0.408168	-2.03509	0.138	0.25	1	UBE2S
TPGS1	0.408384	1.13143	0.147	0	1	TPGS1
DDX39A	0.408384	1.19428	0.147	0	1	DDX39A
SDHAF2	0.408384	1.19464	0.147	0	1	SDHAF2
MRPL9	0.408384	1.14379	0.147	0	1	MRPL9
RABIF	0.408384	1.2289	0.147	0	1	RABIF
[truncated: 6,964 more rows]

## Sheet: DEGs_Tregs_TumorvsNAT
	p_val	avg_log2FC	pct.1	pct.2	p_val_adj
IGHA1	2.51295e-64	-2.28096	0.231	0.864	9.4472e-60
JCHAIN	2.93804e-46	-1.81834	0.081	0.545	1.10453e-41
IGHA2	1.05187e-44	-1.64707	0.054	0.508	3.95441e-40
IGKC	1.01127e-22	-1.03426	0.581	0.909	3.80177e-18
LMNA	1.16194e-20	-1.32465	0.434	0.773	4.3682e-16
MT-CYB	2.51557e-20	-0.701259	0.983	1	9.45705e-16
CFD	6.84189e-18	-0.691882	0.009	0.159	2.57214e-13
FOSB	5.57312e-16	-1.14031	0.309	0.636	2.09516e-11
MT-ND3	9.51036e-16	-0.647124	0.91	0.992	3.57533e-11
CCL5	1.02456e-15	-1.43149	0.177	0.492	3.85172e-11
OAZ1	1.32407e-15	0.57949	0.941	0.977	4.97771e-11
ANXA1	2.46098e-15	-1.5235	0.348	0.659	9.25179e-11
MT-ATP6	2.53633e-15	-0.621819	0.983	1	9.53509e-11
MT-CO3	2.63871e-13	-0.513683	0.997	1	9.91998e-09
IGLC2	1.00036e-12	-0.902871	0.249	0.553	3.76076e-08
FOS	4.37207e-12	-0.784209	0.64	0.886	1.64364e-07
MT-ND5	4.80484e-12	-0.547643	0.782	0.955	1.80633e-07
MT-ND2	7.78422e-12	-0.494642	0.991	1	2.9264e-07
MT-ND1	2.00375e-11	-0.498958	0.968	1	7.5329e-07
YPEL5	4.6807e-11	-0.694841	0.643	0.811	1.75966e-06
UBC	1.27278e-10	-0.668841	0.898	0.977	4.78488e-06
MYADM	1.57931e-10	-0.836494	0.27	0.538	5.93727e-06
RPLP2	1.84115e-10	-0.376279	0.995	0.992	6.92162e-06
SERTAD1	3.42905e-10	-0.987983	0.18	0.424	1.28912e-05
CXCL8	7.88754e-10	1.01214	0.224	0.03	2.96524e-05
PTGER4	1.52065e-09	-0.844405	0.186	0.417	5.71672e-05
NR4A2	2.35568e-09	-0.819654	0.256	0.515	8.85596e-05
HSPB1	2.8634e-09	1.36105	0.397	0.189	0.000107647
KLRB1	3.78807e-09	-0.881788	0.452	0.697	0.000142409
MT-ND4	5.02304e-09	-0.434993	0.994	1	0.000188836
SUMO2	6.70935e-09	0.612548	0.777	0.674	0.000252231
RPS20	8.16692e-09	-0.388807	0.989	0.992	0.000307027
MGP	8.85341e-09	-0.344134	0.012	0.106	0.000332835
MT-CO2	8.85977e-09	-0.364331	0.998	1	0.000333074
S100A6	1.11977e-08	0.551512	0.921	0.894	0.000420966
PHGR1	2.14205e-08	-0.963465	0.109	0.295	0.000805284
RPL23A	4.52607e-08	-0.300436	0.996	0.985	0.00170153
NDUFV2	6.23054e-08	0.737807	0.499	0.333	0.00234231
HSPA1A	6.57179e-08	2.01044	0.305	0.121	0.0024706
TPT1	7.11687e-08	-0.373547	0.992	1	0.00267552
CLDN4	1.01503e-07	0.7491	0.216	0.053	0.00381589
MT-CO1	1.13148e-07	-0.361198	0.999	1	0.00425368
ID2	1.24083e-07	-0.764449	0.468	0.712	0.00466477
SUB1	1.32732e-07	0.464128	0.81	0.773	0.00498993
TYMP	1.33601e-07	0.934814	0.41	0.212	0.00502261
TIPARP	1.5147e-07	-0.743596	0.145	0.326	0.00569437
ATP6V0E1	1.54962e-07	0.427307	0.665	0.644	0.00582564
GADD45B	1.71651e-07	-0.911077	0.227	0.439	0.00645305
TMEM2	1.88951e-07	-0.466541	0.105	0.273	0.00710341
BRD2	2.30931e-07	-0.693898	0.278	0.508	0.00868161
PSMB8	3.06084e-07	0.715334	0.412	0.25	0.0115069
DNPH1	4.06687e-07	0.84247	0.427	0.265	0.015289
EEF1B2	4.28438e-07	-0.42896	0.833	0.939	0.0161067
TFF3	4.47215e-07	0.845999	0.257	0.083	0.0168126
B2M	4.48079e-07	0.263907	1	1	0.0168451
EIF1	4.76272e-07	-0.309523	0.997	1	0.017905
TMEM173	4.84954e-07	0.775683	0.337	0.205	0.0182314
EZR	5.04433e-07	-0.556111	0.532	0.75	0.0189637
TLE4	5.24221e-07	-0.489036	0.095	0.258	0.0197076
OCIAD2	6.65201e-07	0.580155	0.469	0.379	0.0250076
CACYBP	6.86829e-07	0.896329	0.487	0.333	0.0258206
RGCC	7.23663e-07	-0.797845	0.517	0.712	0.0272054
MIR4435-2HG	7.47021e-07	0.928963	0.357	0.189	0.0280835
RPL37	8.37627e-07	-0.329732	0.965	0.992	0.0314898
MYL12B	9.64879e-07	0.401777	0.715	0.712	0.0362737
SRGN	1.09389e-06	-0.350201	0.98	0.992	0.0411238
ZNF331	1.10269e-06	-0.672554	0.328	0.553	0.0414545
RANBP2	1.15007e-06	-0.681846	0.132	0.311	0.0432358
NDUFB10	1.15066e-06	0.632896	0.323	0.189	0.0432577
ZFP36	1.19243e-06	-0.645927	0.719	0.848	0.0448281
CXCL3	1.57457e-06	0.633856	0.16	0.023	0.0591946
CXCL2	1.65134e-06	0.542295	0.113	0.008	0.0620803
TMSB10	1.78855e-06	0.411011	0.991	0.985	0.0672387
[truncated: 704 more rows]
