# Supplementary material for: Challenging the control through a single-cell perspective on normal adjacent tissue in colorectal cancer
Source: iScience. 2026 Apr 9;29(6):115671. doi: 10.1016/j.isci.2026.115671 (PMC13276536; doi:10.1016/j.isci.2026.115671)
Supplement: Table S17. DEGs_Neutrophils [file mmc18.xlsx]

## Sheet: DEGs_Neutrophils_NATvsTumor
	p_val	avg_log2FC	pct.1	pct.2	p_val_adj	gene
JCHAIN	9.41587e-107	6.80626	0.922	0.071	3.5398e-102	JCHAIN
IGHA2	9.21277e-96	7.47622	0.745	0.049	3.46345e-91	IGHA2
IGHA1	2.70469e-64	5.80076	0.98	0.168	1.0168e-59	IGHA1
GUCA2B	4.81967e-62	6.76519	0.137	0.001	1.81191e-57	GUCA2B
ZG16	9.82081e-56	6.60395	0.157	0.002	3.69204e-51	ZG16
CA4	1.56014e-50	5.66352	0.137	0.002	5.86521e-46	CA4
GUCA2A	3.06662e-46	5.64876	0.137	0.002	1.15287e-41	GUCA2A
SMAD3	5.09175e-38	3.08961	0.353	0.026	1.91419e-33	SMAD3
AQP8	3.10662e-37	7.63361	0.078	0	1.1679e-32	AQP8
IGLC2	3.09739e-32	5.23386	0.961	0.288	1.16443e-27	IGLC2
IGFBP6	8.30646e-30	3.15911	0.216	0.012	3.12273e-25	IGFBP6
DDX27	9.86675e-29	2.51407	0.451	0.057	3.70931e-24	DDX27
IGHV4-39	1.43418e-26	6.39128	0.059	0	5.39166e-22	IGHV4-39
JAML	9.1618e-26	2.42288	0.647	0.134	3.44429e-21	JAML
ROGDI	1.4705e-24	2.71488	0.333	0.037	5.52819e-20	ROGDI
CFP	4.22829e-24	2.17953	0.824	0.249	1.58958e-19	CFP
CA1	4.46742e-24	9.12094	0.039	0	1.67948e-19	CA1
OGN	4.46742e-24	8.5132	0.039	0	1.67948e-19	OGN
IL17RD	4.46742e-24	8.01284	0.039	0	1.67948e-19	IL17RD
C1orf186	4.46742e-24	7.86037	0.039	0	1.67948e-19	C1orf186
MS4A12	4.46742e-24	7.76657	0.039	0	1.67948e-19	MS4A12
ADH1B	4.46742e-24	7.68278	0.039	0	1.67948e-19	ADH1B
IGHV3-53	4.46742e-24	7.6708	0.039	0	1.67948e-19	IGHV3-53
IGHV3-15	4.46742e-24	7.13769	0.039	0	1.67948e-19	IGHV3-15
ZDHHC1	1.82816e-22	4.44007	0.118	0.005	6.87278e-18	ZDHHC1
ICAM2	1.70015e-21	2.81563	0.333	0.042	6.39155e-17	ICAM2
TKT	1.407e-20	1.82012	0.882	0.312	5.28948e-16	TKT
AOAH	1.64733e-20	2.26947	0.451	0.077	6.19298e-16	AOAH
EEF1A1	1.90676e-20	1.03767	1	0.975	7.16828e-16	EEF1A1
CPVL	2.45506e-20	1.91007	0.804	0.257	9.22955e-16	CPVL
FBLN1	5.04675e-20	3.54614	0.118	0.005	1.89727e-15	FBLN1
SYTL1	5.09731e-20	3.71092	0.176	0.013	1.91628e-15	SYTL1
KIF22	9.94391e-20	2.57142	0.255	0.027	3.73831e-15	KIF22
PHGR1	1.01975e-19	2.14733	0.529	0.109	3.83365e-15	PHGR1
COTL1	1.59433e-19	1.48037	1	0.679	5.99374e-15	COTL1
PABPC1	2.6514e-19	1.41822	1	0.769	9.96769e-15	PABPC1
CEBPD	2.85345e-19	2.38926	0.627	0.161	1.07273e-14	CEBPD
CD52	3.97098e-19	1.82202	0.961	0.415	1.49285e-14	CD52
IGKV3-20	6.1349e-19	3.76995	0.098	0.004	2.30636e-14	IGKV3-20
PQLC3	8.07862e-19	2.11754	0.431	0.077	3.03708e-14	PQLC3
FCN1	1.28457e-18	1.82211	0.922	0.446	4.82921e-14	FCN1
CLDN5	1.48475e-18	4.25672	0.078	0.002	5.58177e-14	CLDN5
FGL2	1.72541e-18	1.80376	0.745	0.212	6.48652e-14	FGL2
IGKC	2.30117e-18	3.24986	1	0.642	8.65101e-14	IGKC
CLEC10A	2.70512e-18	3.0847	0.392	0.069	1.01696e-13	CLEC10A
PADI4	2.70799e-18	3.06228	0.137	0.008	1.01804e-13	PADI4
CAMK1	2.93557e-18	2.28033	0.412	0.073	1.1036e-13	CAMK1
LSP1	6.76842e-18	1.70243	0.882	0.348	2.54452e-13	LSP1
PLAC9	8.48128e-18	5.26093	0.059	0.001	3.18845e-13	PLAC9
CAT	8.60242e-18	2.06626	0.412	0.074	3.23399e-13	CAT
PRAM1	8.79365e-18	2.73788	0.255	0.03	3.30588e-13	PRAM1
IGLC3	1.03797e-17	5.79126	0.51	0.112	3.90214e-13	IGLC3
CST3	1.14021e-17	1.57425	1	0.788	4.28649e-13	CST3
DENND6B	2.49125e-17	2.46345	0.235	0.026	9.36561e-13	DENND6B
CD37	3.81831e-17	1.62766	0.824	0.289	1.43546e-12	CD37
DHRS4L2	4.01251e-17	1.99161	0.412	0.077	1.50846e-12	DHRS4L2
IGBP1	4.20177e-17	1.77936	0.529	0.118	1.57961e-12	IGBP1
SPIB	7.46518e-17	4.38128	0.078	0.003	2.80646e-12	SPIB
EZR	2.05101e-16	1.77819	0.784	0.309	7.71058e-12	EZR
RP11-154J22.1	2.8084e-16	4.99087	0.039	0	1.05579e-11	RP11-154J22.1
IGLV1-44	2.8084e-16	4.83774	0.039	0	1.05579e-11	IGLV1-44
LIMD2	2.83244e-16	1.88234	0.51	0.115	1.06483e-11	LIMD2
LST1	7.54791e-16	1.38892	0.961	0.687	2.83756e-11	LST1
IFT74	7.85754e-16	3.19881	0.118	0.007	2.95396e-11	IFT74
EIF2AK4	8.72058e-16	2.90701	0.196	0.021	3.27841e-11	EIF2AK4
LGALS2	1.26778e-15	1.7952	0.667	0.211	4.76611e-11	LGALS2
CD36	1.55135e-15	1.71934	0.569	0.149	5.83215e-11	CD36
CCDC77	1.74624e-15	4.67707	0.078	0.003	6.56482e-11	CCDC77
FBLN2	2.72161e-15	4.78793	0.059	0.002	1.02316e-10	FBLN2
IGLV3-1	2.76727e-15	4.30297	0.059	0.002	1.04033e-10	IGLV3-1
IGHV5-51	2.76727e-15	4.29108	0.059	0.002	1.04033e-10	IGHV5-51
RPL5	3.18528e-15	1.29248	0.98	0.717	1.19747e-10	RPL5
RPL6	5.79782e-15	1.11919	1	0.855	2.17963e-10	RPL6
RASGRP2	7.1254e-15	2.78897	0.255	0.036	2.67872e-10	RASGRP2
CD1E	7.79771e-15	3.84437	0.098	0.005	2.93147e-10	CD1E
P2RY8	8.19568e-15	3.26958	0.098	0.005	3.08108e-10	P2RY8
HMGN3	8.91877e-15	1.27105	0.725	0.22	3.35292e-10	HMGN3
HLA-DMB	1.4524e-14	1.4509	0.745	0.246	5.46017e-10	HLA-DMB
EVI2B	1.57107e-14	1.76267	0.608	0.179	5.90629e-10	EVI2B
SLC25A6	3.00541e-14	1.22819	0.98	0.653	1.12985e-09	SLC25A6
AC005076.5	3.23029e-14	3.70662	0.078	0.003	1.21439e-09	AC005076.5
RPL26	3.61833e-14	0.836807	1	0.937	1.36028e-09	RPL26
SPN	3.63657e-14	2.6542	0.294	0.051	1.36713e-09	SPN
C5AR1	4.62995e-14	1.38054	0.902	0.415	1.74058e-09	C5AR1
RPL15	4.66102e-14	0.841708	1	0.931	1.75226e-09	RPL15
CARD9	5.18334e-14	2.95086	0.176	0.019	1.94862e-09	CARD9
CCL3	6.20123e-14	-2.83732	0.941	0.943	2.33129e-09	CCL3
C15orf48	7.52036e-14	-2.22908	0.706	0.922	2.8272e-09	C15orf48
CHN2	7.85829e-14	2.37441	0.196	0.023	2.95425e-09	CHN2
TESC	8.19513e-14	2.18884	0.333	0.063	3.08088e-09	TESC
ARPC1B	1.34892e-13	1.28617	0.941	0.562	5.07111e-09	ARPC1B
RPS17	1.44389e-13	0.819048	1	0.898	5.42815e-09	RPS17
CORO1A	1.55669e-13	1.51681	0.843	0.402	5.85222e-09	CORO1A
TPPP3	1.74704e-13	3.14311	0.157	0.016	6.56781e-09	TPPP3
WAS	1.85485e-13	1.45928	0.549	0.146	6.97311e-09	WAS
CCDC146	1.99102e-13	5.14747	0.059	0.002	7.48505e-09	CCDC146
ACAA1	2.02692e-13	1.54324	0.569	0.159	7.61999e-09	ACAA1
MPEG1	2.04174e-13	1.62543	0.549	0.157	7.67573e-09	MPEG1
IGKV1-12	2.07959e-13	3.83598	0.059	0.002	7.81799e-09	IGKV1-12
RPL3	2.15199e-13	0.801362	1	0.908	8.09018e-09	RPL3
CD79B	2.34201e-13	3.39446	0.137	0.012	8.80454e-09	CD79B
DENND1C	2.65415e-13	2.82347	0.137	0.012	9.97801e-09	DENND1C
RPL4	2.80458e-13	1.20771	0.961	0.678	1.05435e-08	RPL4
RPL18A	3.12747e-13	0.709511	1	0.944	1.17574e-08	RPL18A
RPS23	3.53458e-13	0.772281	1	0.916	1.32879e-08	RPS23
AP1S2	4.10225e-13	1.39558	0.882	0.385	1.5422e-08	AP1S2
CD33	4.30509e-13	2.34256	0.314	0.06	1.61846e-08	CD33
ITGB2	4.62186e-13	1.40322	0.863	0.465	1.73754e-08	ITGB2
MAT2A	5.65009e-13	1.61698	0.588	0.18	2.1241e-08	MAT2A
FOLR3	6.3229e-13	2.91811	0.294	0.056	2.37703e-08	FOLR3
EEF2	6.79195e-13	1.21047	0.941	0.597	2.55337e-08	EEF2
PIP4K2A	6.92178e-13	1.92545	0.412	0.1	2.60218e-08	PIP4K2A
TMEM154	7.44757e-13	2.38446	0.137	0.013	2.79984e-08	TMEM154
RPL11	8.23848e-13	0.701886	1	0.95	3.09717e-08	RPL11
EIF3L	8.27134e-13	1.55719	0.725	0.292	3.10953e-08	EIF3L
RP11-304M2.3	8.44242e-13	8.66934	0.02	0	3.17384e-08	RP11-304M2.3
RP4-541C22.5	8.44242e-13	8.13488	0.02	0	3.17384e-08	RP4-541C22.5
IGLC6	8.44242e-13	8.03045	0.02	0	3.17384e-08	IGLC6
FRMD5	8.44242e-13	7.56624	0.02	0	3.17384e-08	FRMD5
LINC00592	8.44242e-13	7.43546	0.02	0	3.17384e-08	LINC00592
ELL3	8.44242e-13	7.2315	0.02	0	3.17384e-08	ELL3
RP11-867G2.6	8.44242e-13	7.2315	0.02	0	3.17384e-08	RP11-867G2.6
AF011889.2	8.44242e-13	7.18816	0.02	0	3.17384e-08	AF011889.2
SLC18A1	8.44242e-13	7.18816	0.02	0	3.17384e-08	SLC18A1
ZBED8	8.44242e-13	7.18816	0.02	0	3.17384e-08	ZBED8
OTOP2	8.44242e-13	7.18385	0.02	0	3.17384e-08	OTOP2
CA7	8.44242e-13	7.17108	0.02	0	3.17384e-08	CA7
CTB-161M19.4	8.44242e-13	7.17108	0.02	0	3.17384e-08	CTB-161M19.4
RP11-572C15.5	8.44242e-13	7.17108	0.02	0	3.17384e-08	RP11-572C15.5
RP11-60I3.4	8.44242e-13	7.17108	0.02	0	3.17384e-08	RP11-60I3.4
GFI1B	8.44242e-13	7.13351	0.02	0	3.17384e-08	GFI1B
LRRN2	8.44242e-13	7.13351	0.02	0	3.17384e-08	LRRN2
LINC01082	8.44242e-13	7.11711	0.02	0	3.17384e-08	LINC01082
S1PR5	8.44242e-13	7.08208	0.02	0	3.17384e-08	S1PR5
CCL25	8.44242e-13	7.07708	0.02	0	3.17384e-08	CCL25
GSTM5	8.44242e-13	7.07708	0.02	0	3.17384e-08	GSTM5
RP11-757F18.5	8.44242e-13	7.07708	0.02	0	3.17384e-08	RP11-757F18.5
RP4-781K5.9	8.44242e-13	7.07708	0.02	0	3.17384e-08	RP4-781K5.9
IGHV3-73	8.44242e-13	7.0593	0.02	0	3.17384e-08	IGHV3-73
ANK2	8.44242e-13	7.05859	0.02	0	3.17384e-08	ANK2
HIST2H2AB	8.44242e-13	7.05859	0.02	0	3.17384e-08	HIST2H2AB
RP11-753C18.12	8.44242e-13	7.05859	0.02	0	3.17384e-08	RP11-753C18.12
INSL5	8.44242e-13	7.05024	0.02	0	3.17384e-08	INSL5
VASH2	8.44242e-13	7.05024	0.02	0	3.17384e-08	VASH2
OR52K2	8.44242e-13	7.02476	0.02	0	3.17384e-08	OR52K2
SFRP1	8.44242e-13	7.02476	0.02	0	3.17384e-08	SFRP1
KCTD19	8.44242e-13	7.00418	0.02	0	3.17384e-08	KCTD19
MYCT1	8.44242e-13	7.00418	0.02	0	3.17384e-08	MYCT1
NLRP14	8.44242e-13	7.00418	0.02	0	3.17384e-08	NLRP14
SST	8.44242e-13	7.00418	0.02	0	3.17384e-08	SST
AP000233.4	8.44242e-13	6.9933	0.02	0	3.17384e-08	AP000233.4
MS4A4E	8.44242e-13	6.98135	0.02	0	3.17384e-08	MS4A4E
RP11-43F13.3	8.44242e-13	6.98135	0.02	0	3.17384e-08	RP11-43F13.3
RP5-1116H23.6	8.44242e-13	6.98135	0.02	0	3.17384e-08	RP5-1116H23.6
ZNF155	8.44242e-13	6.98135	0.02	0	3.17384e-08	ZNF155
IQUB	8.44242e-13	6.97236	0.02	0	3.17384e-08	IQUB
RP11-77K12.9	8.44242e-13	6.97236	0.02	0	3.17384e-08	RP11-77K12.9
LINC00266-1	8.44242e-13	6.96312	0.02	0	3.17384e-08	LINC00266-1
LINC01185	8.44242e-13	6.93346	0.02	0	3.17384e-08	LINC01185
PTN	8.44242e-13	6.93346	0.02	0	3.17384e-08	PTN
SLC1A1	8.44242e-13	6.93346	0.02	0	3.17384e-08	SLC1A1
SPINK2	8.44242e-13	6.9224	0.02	0	3.17384e-08	SPINK2
BDKRB1	8.44242e-13	6.91167	0.02	0	3.17384e-08	BDKRB1
H1FX-AS1	8.44242e-13	6.8911	0.02	0	3.17384e-08	H1FX-AS1
NOG	8.44242e-13	6.8911	0.02	0	3.17384e-08	NOG
AC007879.5	8.44242e-13	6.87072	0.02	0	3.17384e-08	AC007879.5
RP11-334J6.7	8.44242e-13	6.87072	0.02	0	3.17384e-08	RP11-334J6.7
AC007950.1	8.44242e-13	6.84236	0.02	0	3.17384e-08	AC007950.1
KIF18A	8.44242e-13	6.84236	0.02	0	3.17384e-08	KIF18A
RP11-76E17.4	8.44242e-13	6.84236	0.02	0	3.17384e-08	RP11-76E17.4
C20orf144	8.44242e-13	6.79006	0.02	0	3.17384e-08	C20orf144
CTD-2636A23.2	8.44242e-13	6.79006	0.02	0	3.17384e-08	CTD-2636A23.2
SVEP1	8.44242e-13	6.79006	0.02	0	3.17384e-08	SVEP1
CTD-2260A17.1	8.44242e-13	6.76237	0.02	0	3.17384e-08	CTD-2260A17.1
DMBX1	8.44242e-13	6.74989	0.02	0	3.17384e-08	DMBX1
PQLC2L	8.44242e-13	6.74989	0.02	0	3.17384e-08	PQLC2L
SHISA3	8.44242e-13	6.73294	0.02	0	3.17384e-08	SHISA3
SYCE1	8.44242e-13	6.73294	0.02	0	3.17384e-08	SYCE1
BEST4	8.44242e-13	6.72526	0.02	0	3.17384e-08	BEST4
CADM3	8.44242e-13	6.72526	0.02	0	3.17384e-08	CADM3
IGLV3-9	8.44242e-13	6.72526	0.02	0	3.17384e-08	IGLV3-9
LBHD1	8.44242e-13	6.70012	0.02	0	3.17384e-08	LBHD1
NRG2	8.44242e-13	6.70012	0.02	0	3.17384e-08	NRG2
RP4-601P9.2	8.44242e-13	6.70012	0.02	0	3.17384e-08	RP4-601P9.2
CCDC177	8.44242e-13	6.69607	0.02	0	3.17384e-08	CCDC177
ST6GAL2	8.44242e-13	6.69607	0.02	0	3.17384e-08	ST6GAL2
RP11-159D12.10	8.44242e-13	6.69368	0.02	0	3.17384e-08	RP11-159D12.10
ADD2	8.44242e-13	6.6003	0.02	0	3.17384e-08	ADD2
IFNG-AS1	8.44242e-13	6.6003	0.02	0	3.17384e-08	IFNG-AS1
MGARP	8.44242e-13	6.6003	0.02	0	3.17384e-08	MGARP
RP11-1082L8.3	8.44242e-13	6.6003	0.02	0	3.17384e-08	RP11-1082L8.3
KATNAL2	8.44242e-13	6.56998	0.02	0	3.17384e-08	KATNAL2
IGKV1-16	8.44242e-13	6.55575	0.02	0	3.17384e-08	IGKV1-16
CNTN1	8.44242e-13	6.43056	0.02	0	3.17384e-08	CNTN1
EML6	8.44242e-13	6.43056	0.02	0	3.17384e-08	EML6
FIGF	8.44242e-13	6.43056	0.02	0	3.17384e-08	FIGF
LINC00571	8.44242e-13	6.43056	0.02	0	3.17384e-08	LINC00571
MYL2	8.44242e-13	6.43056	0.02	0	3.17384e-08	MYL2
RP11-430H10.1	8.44242e-13	6.43056	0.02	0	3.17384e-08	RP11-430H10.1
RP11-714L20.1	8.44242e-13	6.43056	0.02	0	3.17384e-08	RP11-714L20.1
AP4B1-AS1	8.44242e-13	6.18281	0.02	0	3.17384e-08	AP4B1-AS1
CCNI2	8.44242e-13	6.18281	0.02	0	3.17384e-08	CCNI2
CDR1-AS	8.44242e-13	6.18281	0.02	0	3.17384e-08	CDR1-AS
CYP26A1	8.44242e-13	6.18281	0.02	0	3.17384e-08	CYP26A1
GNB3	8.44242e-13	6.18281	0.02	0	3.17384e-08	GNB3
KCNK12	8.44242e-13	6.18281	0.02	0	3.17384e-08	KCNK12
PNPLA7	8.44242e-13	6.18281	0.02	0	3.17384e-08	PNPLA7
RP11-77H9.8	8.44242e-13	6.18281	0.02	0	3.17384e-08	RP11-77H9.8
RP11-872D17.4	8.44242e-13	6.18281	0.02	0	3.17384e-08	RP11-872D17.4
RPL13A	1.13016e-12	0.702623	1	0.974	4.24873e-08	RPL13A
DPP7	1.20208e-12	1.35552	0.667	0.219	4.51909e-08	DPP7
TSPAN4	1.31901e-12	1.91689	0.333	0.067	4.95867e-08	TSPAN4
EIF3E	1.36288e-12	1.29401	0.902	0.404	5.12363e-08	EIF3E
MAP3K3	1.40834e-12	2.45616	0.196	0.026	5.29452e-08	MAP3K3
C10orf54	1.41608e-12	1.76852	0.686	0.263	5.32361e-08	C10orf54
RPS14	1.67016e-12	0.656959	1	0.959	6.27879e-08	RPS14
C1orf162	1.81521e-12	1.17912	0.804	0.299	6.82409e-08	C1orf162
LIPA	1.97911e-12	1.63208	0.451	0.113	7.44028e-08	LIPA
RPL23A	1.99075e-12	0.784364	1	0.912	7.48403e-08	RPL23A
LYPD8	2.143e-12	6.88749	0.039	0.001	8.0564e-08	LYPD8
NAAA	2.16041e-12	2.2711	0.373	0.089	8.12185e-08	NAAA
IGHV3-7	2.18548e-12	6.03237	0.039	0.001	8.21611e-08	IGHV3-7
PIP5KL1	2.22879e-12	5.71416	0.039	0.001	8.37892e-08	PIP5KL1
RP11-362F19.3	2.31795e-12	5.19543	0.039	0.001	8.7141e-08	RP11-362F19.3
AHRR	2.31795e-12	4.97654	0.039	0.001	8.7141e-08	AHRR
LTK	2.31795e-12	4.66184	0.039	0.001	8.7141e-08	LTK
IGF1	2.31795e-12	4.19855	0.039	0.001	8.7141e-08	IGF1
CX3CR1	2.42076e-12	4.06926	0.078	0.004	9.10059e-08	CX3CR1
ABI3	2.55499e-12	2.24778	0.275	0.049	9.60523e-08	ABI3
RPL34	2.66314e-12	0.669416	1	0.961	1.00118e-07	RPL34
LILRA2	2.75343e-12	1.7077	0.373	0.082	1.03512e-07	LILRA2
QSOX2	3.77376e-12	3.56668	0.098	0.007	1.41871e-07	QSOX2
RPL30	4.24092e-12	0.788283	1	0.917	1.59433e-07	RPL30
MNDA	4.96964e-12	1.24012	0.667	0.222	1.86829e-07	MNDA
TBXAS1	5.33159e-12	1.63621	0.51	0.145	2.00436e-07	TBXAS1
AL928768.3	5.57391e-12	4.45492	0.059	0.002	2.09546e-07	AL928768.3
UCKL1-AS1	6.02065e-12	3.96483	0.059	0.002	2.2634e-07	UCKL1-AS1
GLIPR1	6.17073e-12	1.20151	0.784	0.292	2.31982e-07	GLIPR1
ERP29	6.18647e-12	1.21209	0.627	0.203	2.32574e-07	ERP29
EIF3F	6.56371e-12	1.36616	0.784	0.337	2.46756e-07	EIF3F
XYLT1	6.85995e-12	2.60366	0.157	0.018	2.57893e-07	XYLT1
CNEP1R1	7.57526e-12	2.88276	0.157	0.018	2.84784e-07	CNEP1R1
P4HTM	1.10752e-11	2.66141	0.157	0.018	4.1636e-07	P4HTM
RPS4X	1.32161e-11	0.766658	1	0.909	4.96848e-07	RPS4X
C9orf78	1.35093e-11	1.73303	0.353	0.079	5.0787e-07	C9orf78
EXOC3L1	1.50511e-11	3.49077	0.078	0.005	5.65829e-07	EXOC3L1
NPIPB15	1.57801e-11	4.12376	0.078	0.005	5.93237e-07	NPIPB15
FLI1	1.61264e-11	2.49054	0.196	0.028	6.06256e-07	FLI1
RBP7	2.02887e-11	1.6973	0.275	0.051	7.62735e-07	RBP7
CTSS	2.13766e-11	1.11607	0.98	0.748	8.03632e-07	CTSS
C19orf38	2.14986e-11	1.47341	0.412	0.102	8.08218e-07	C19orf38
PROSC	2.17724e-11	2.16719	0.235	0.039	8.18512e-07	PROSC
HDAC9	2.22077e-11	2.40864	0.118	0.011	8.34875e-07	HDAC9
DNAJC4	2.28131e-11	1.46831	0.373	0.086	8.57637e-07	DNAJC4
CTSL	2.38422e-11	-3.34707	0.373	0.699	8.96324e-07	CTSL
CDH23	2.38426e-11	2.77713	0.118	0.011	8.96337e-07	CDH23
CCL3L3	2.89521e-11	-3.10014	0.784	0.91	1.08842e-06	CCL3L3
FMNL1	3.54486e-11	1.21138	0.529	0.157	1.33266e-06	FMNL1
RPS6	3.87656e-11	0.694478	1	0.944	1.45736e-06	RPS6
IL1R2	3.90234e-11	0.714355	0.353	0.078	1.46705e-06	IL1R2
RPL7A	3.92391e-11	0.80303	1	0.836	1.47516e-06	RPL7A
IGHM	4.12396e-11	0.428333	0.235	0.041	1.55036e-06	IGHM
RP2	4.60919e-11	1.63675	0.451	0.124	1.73278e-06	RP2
GLTSCR2	4.63191e-11	1.31568	0.824	0.371	1.74132e-06	GLTSCR2
ALG13	4.80249e-11	1.74614	0.49	0.146	1.80545e-06	ALG13
ATP5S	5.17698e-11	2.38643	0.196	0.029	1.94623e-06	ATP5S
RPS13	6.17294e-11	0.729671	1	0.92	2.32065e-06	RPS13
CD302	6.53885e-11	1.64381	0.373	0.092	2.45821e-06	CD302
RALGAPA1	6.66626e-11	2.41471	0.235	0.042	2.50611e-06	RALGAPA1
FTH1	7.1787e-11	-0.987469	1	1	2.69876e-06	FTH1
CRTAP	7.18353e-11	1.57146	0.431	0.115	2.70058e-06	CRTAP
HADHA	7.2501e-11	1.47344	0.51	0.154	2.7256e-06	HADHA
IGKV1-39	8.33698e-11	4.49273	0.059	0.003	3.1342e-06	IGKV1-39
SECTM1	8.90408e-11	1.95833	0.216	0.035	3.3474e-06	SECTM1
RP11-737O24.2	8.9336e-11	4.23587	0.059	0.003	3.3585e-06	RP11-737O24.2
GFRA2	9.1416e-11	4.26092	0.059	0.003	3.43669e-06	GFRA2
CTSF	9.35433e-11	3.50907	0.059	0.003	3.51667e-06	CTSF
THG1L	1.02395e-10	2.11204	0.196	0.03	3.84944e-06	THG1L
GDE1	1.05098e-10	1.80978	0.216	0.035	3.95104e-06	GDE1
RPL41	1.18274e-10	0.578969	1	0.975	4.44641e-06	RPL41
HIGD2A	1.26332e-10	1.09613	0.843	0.389	4.74934e-06	HIGD2A
RPL19	1.27966e-10	0.660244	1	0.939	4.81074e-06	RPL19
ABHD5	1.28609e-10	1.74578	0.294	0.062	4.83493e-06	ABHD5
PDLIM2	1.3673e-10	2.46496	0.235	0.043	5.14024e-06	PDLIM2
EIF3M	1.52292e-10	1.05486	0.745	0.276	5.72527e-06	EIF3M
RPL10A	1.5463e-10	0.833522	0.98	0.834	5.81316e-06	RPL10A
JUNB	1.78706e-10	0.889445	0.961	0.51	6.71826e-06	JUNB
EID1	1.8284e-10	1.3484	0.647	0.243	6.87369e-06	EID1
BIN2	1.9029e-10	1.58572	0.294	0.063	7.15378e-06	BIN2
RPS3	1.95121e-10	0.615246	1	0.929	7.33539e-06	RPS3
HIST3H2A	2.03447e-10	2.38948	0.275	0.059	7.64838e-06	HIST3H2A
TOB2	2.29093e-10	2.22626	0.235	0.044	8.61252e-06	TOB2
RILPL2	2.31143e-10	1.09581	0.902	0.504	8.68959e-06	RILPL2
RPS8	2.62239e-10	0.763646	0.98	0.889	9.85863e-06	RPS8
CNPY3	2.62422e-10	1.17186	0.627	0.225	9.86548e-06	CNPY3
SELL	2.69992e-10	1.30791	0.373	0.091	1.01501e-05	SELL
DERL3	2.82308e-10	3.97358	0.078	0.005	1.06131e-05	DERL3
ACAP3	2.87105e-10	2.07043	0.137	0.016	1.07934e-05	ACAP3
PTGES	3.24007e-10	2.00599	0.157	0.021	1.21807e-05	PTGES
CARS2	3.26869e-10	2.0255	0.235	0.044	1.22883e-05	CARS2
NUP214	3.39975e-10	1.64192	0.412	0.113	1.2781e-05	NUP214
RPS18	3.52603e-10	0.614673	1	0.969	1.32558e-05	RPS18
STX10	3.593e-10	1.39798	0.392	0.103	1.35075e-05	STX10
ABL1	3.95215e-10	2.64769	0.137	0.016	1.48577e-05	ABL1
MGP	4.33288e-10	2.08322	0.176	0.026	1.6289e-05	MGP
RPL27A	4.5022e-10	0.681814	1	0.934	1.69256e-05	RPL27A
AAMP	4.56602e-10	1.40744	0.333	0.078	1.71655e-05	AAMP
RPS3A	4.66514e-10	0.70893	1	0.917	1.75381e-05	RPS3A
RPSA	4.7523e-10	0.939102	1	0.687	1.78658e-05	RPSA
IGLV2-8	4.83679e-10	5.60773	0.039	0.001	1.81834e-05	IGLV2-8
NAT14	4.99043e-10	5.2272	0.039	0.001	1.8761e-05	NAT14
HBB	5.06902e-10	4.67621	0.039	0.001	1.90565e-05	HBB
IGHV3-48	5.14882e-10	4.91162	0.039	0.001	1.93565e-05	IGHV3-48
RP11-426C22.7	5.14882e-10	4.6238	0.039	0.001	1.93565e-05	RP11-426C22.7
C14orf93	5.14882e-10	4.54389	0.039	0.001	1.93565e-05	C14orf93
AP003774.6	5.22985e-10	4.90743	0.039	0.001	1.96611e-05	AP003774.6
ZNF527	5.22985e-10	4.83914	0.039	0.001	1.96611e-05	ZNF527
RP11-45A17.2	5.22985e-10	4.08003	0.039	0.001	1.96611e-05	RP11-45A17.2
CXCL12	5.31212e-10	4.4639	0.039	0.001	1.99704e-05	CXCL12
TXNDC5	5.31212e-10	3.69071	0.039	0.001	1.99704e-05	TXNDC5
IL27RA	5.67353e-10	1.95448	0.196	0.032	2.13291e-05	IL27RA
ZFP36	5.94343e-10	0.790746	1	0.568	2.23437e-05	ZFP36
TRAF3IP3	6.54324e-10	1.77448	0.216	0.038	2.45986e-05	TRAF3IP3
NDUFV1	6.92428e-10	1.42248	0.412	0.114	2.60311e-05	NDUFV1
CD79A	7.40878e-10	2.65173	0.098	0.009	2.78526e-05	CD79A
STX11	8.02351e-10	0.944402	0.941	0.519	3.01636e-05	STX11
NOA1	8.60926e-10	2.34632	0.118	0.013	3.23657e-05	NOA1
CSTB	8.74413e-10	-2.59166	0.686	0.804	3.28727e-05	CSTB
GOLGB1	8.93813e-10	1.77893	0.255	0.052	3.3602e-05	GOLGB1
CEP57	1.02952e-09	1.98493	0.216	0.039	3.87036e-05	CEP57
HNRNPA1	1.04208e-09	0.958429	0.961	0.652	3.9176e-05	HNRNPA1
HLA-DPA1	1.05072e-09	1.23513	0.941	0.706	3.95007e-05	HLA-DPA1
PTRHD1	1.0705e-09	1.60025	0.431	0.127	4.02443e-05	PTRHD1
EIF4EBP2	1.25754e-09	1.41329	0.373	0.098	4.72759e-05	EIF4EBP2
SHTN1	1.27063e-09	1.64961	0.275	0.059	4.77679e-05	SHTN1
HLA-DPB1	1.30829e-09	1.23742	0.922	0.716	4.91837e-05	HLA-DPB1
TMEM176B	1.49225e-09	1.28709	0.686	0.292	5.60997e-05	TMEM176B
VPS13C	1.66214e-09	1.55354	0.294	0.067	6.24864e-05	VPS13C
GNG7	1.72097e-09	1.93757	0.157	0.022	6.46982e-05	GNG7
FCGRT	1.73966e-09	1.04735	0.863	0.454	6.54007e-05	FCGRT
RPS27A	1.78083e-09	0.582503	1	0.958	6.69484e-05	RPS27A
NID1	1.9017e-09	2.4216	0.137	0.018	7.14926e-05	NID1
RPS15A	1.99935e-09	0.589752	1	0.942	7.51636e-05	RPS15A
DCXR	2.18393e-09	0.993646	0.471	0.14	8.21025e-05	DCXR
FCER1A	2.34375e-09	2.40473	0.118	0.013	8.81111e-05	FCER1A
RPL23	2.44912e-09	0.704918	1	0.859	9.20724e-05	RPL23
RPL13	2.47702e-09	0.521968	1	0.974	9.31211e-05	RPL13
CSF1R	2.47792e-09	1.33476	0.471	0.155	9.3155e-05	CSF1R
ZEB2-AS1	2.85275e-09	1.85444	0.255	0.054	0.000107246	ZEB2-AS1
ADGRE1	2.88089e-09	2.45704	0.157	0.023	0.000108304	ADGRE1
RPL18	2.90605e-09	0.631475	1	0.895	0.00010925	RPL18
LYST	3.03829e-09	1.27928	0.373	0.101	0.000114221	LYST
AC007228.9	3.23709e-09	3.46102	0.078	0.006	0.000121695	AC007228.9
GSTP1	3.23887e-09	0.962148	0.961	0.613	0.000121762	GSTP1
MAP4K1	3.36032e-09	3.23621	0.078	0.006	0.000126328	MAP4K1
CCL4L2	3.54843e-09	-3.16243	0.569	0.775	0.0001334	CCL4L2
TNFSF12	3.58449e-09	2.12654	0.176	0.029	0.000134755	TNFSF12
ICAM3	3.60384e-09	1.34709	0.392	0.109	0.000135483	ICAM3
METTL7A	3.75107e-09	2.27708	0.157	0.023	0.000141018	METTL7A
PTPRC	3.82553e-09	1.03571	0.784	0.381	0.000143817	PTPRC
CD244	3.90053e-09	2.81119	0.078	0.006	0.000146637	CD244
CHAMP1	4.07402e-09	2.38528	0.098	0.01	0.000153159	CHAMP1
YBX1	4.14365e-09	0.950566	0.961	0.776	0.000155777	YBX1
LYPD3	4.16215e-09	1.98293	0.294	0.072	0.000156472	LYPD3
LGALS1	4.18025e-09	-1.28153	0.961	0.935	0.000157152	LGALS1
WDR13	4.26806e-09	1.50717	0.294	0.07	0.000160453	WDR13
CD44	4.53695e-09	-1.02991	0.98	0.943	0.000170562	CD44
NUP210	4.74164e-09	2.48026	0.118	0.014	0.000178257	NUP210
USP22	4.91982e-09	1.75154	0.216	0.041	0.000184956	USP22
RPS2	4.93934e-09	0.618277	1	0.958	0.00018569	RPS2
SSX2IP	5.0604e-09	4.06759	0.059	0.003	0.000190241	SSX2IP
FOLR2	5.08817e-09	2.13964	0.137	0.018	0.000191285	FOLR2
BTN3A2	5.32309e-09	2.33607	0.157	0.024	0.000200116	BTN3A2
C18orf65	5.46054e-09	3.39344	0.059	0.003	0.000205284	C18orf65
RP11-448A19.1	5.51267e-09	2.89776	0.059	0.003	0.000207243	RP11-448A19.1
MPZ	5.67199e-09	2.70326	0.059	0.003	0.000213233	MPZ
LY86	5.72578e-09	1.62781	0.51	0.187	0.000215255	LY86
RPL10	6.19164e-09	0.512022	1	0.983	0.000232768	RPL10
FAU	6.25797e-09	0.46269	1	0.955	0.000235262	FAU
PGLS	7.47278e-09	1.16564	0.627	0.262	0.000280932	PGLS
LTA4H	7.85817e-09	1.39928	0.49	0.17	0.00029542	LTA4H
RPL7	8.16383e-09	0.587235	1	0.936	0.000306911	RPL7
ZNF394	8.64574e-09	1.73932	0.255	0.057	0.000325028	ZNF394
HERPUD1	8.81145e-09	1.18007	0.686	0.306	0.000331258	HERPUD1
RPS10	9.1155e-09	0.766469	0.98	0.761	0.000342688	RPS10
SRRM2	9.58156e-09	1.02083	0.608	0.221	0.000360209	SRRM2
KCNC3	9.82475e-09	3.02478	0.078	0.007	0.000369351	KCNC3
KCTD20	9.84113e-09	1.23919	0.431	0.135	0.000369967	KCTD20
OGDH	1.03143e-08	1.96697	0.216	0.043	0.000387754	OGDH
BTF3	1.03409e-08	0.785151	0.98	0.754	0.000388755	BTF3
RASSF2	1.04581e-08	2.37373	0.216	0.044	0.000393163	RASSF2
ADGRE5	1.04757e-08	1.62313	0.451	0.152	0.000393823	ADGRE5
ADAM15	1.12123e-08	1.68455	0.255	0.057	0.000421515	ADAM15
HLA-C	1.13668e-08	0.62875	0.98	0.889	0.000427322	HLA-C
SOD2	1.14095e-08	-0.820477	1	0.997	0.000428928	SOD2
ING4	1.14954e-08	2.22662	0.137	0.019	0.000432158	ING4
TMPO	1.17341e-08	1.77091	0.255	0.057	0.000441133	TMPO
ARHGDIB	1.20029e-08	0.988104	0.863	0.48	0.000451237	ARHGDIB
PALLD	1.24436e-08	2.78029	0.118	0.015	0.000467803	PALLD
AIF1	1.29385e-08	0.873437	0.98	0.776	0.000486411	AIF1
RPL17	1.29642e-08	1.02344	0.765	0.374	0.000487375	RPL17
PLAC8	1.33689e-08	1.08421	0.608	0.235	0.00050259	PLAC8
IL1RN	1.34103e-08	-1.67624	0.882	0.882	0.000504145	IL1RN
CHMP1B	1.39392e-08	1.1118	0.882	0.543	0.000524029	CHMP1B
RNASET2	1.46086e-08	0.8426	0.902	0.531	0.000549195	RNASET2
EIF3G	1.49043e-08	0.999543	0.686	0.288	0.000560311	EIF3G
RPL37	1.52051e-08	0.636223	1	0.904	0.000571621	RPL37
CD1D	1.54472e-08	2.41761	0.137	0.02	0.000580722	CD1D
SMDT1	1.67044e-08	1.08431	0.686	0.289	0.000627985	SMDT1
CALM2	1.74438e-08	0.908243	0.902	0.543	0.000655781	CALM2
RPS24	1.78241e-08	0.522908	1	0.945	0.00067008	RPS24
PAIP2B	1.86887e-08	5.23883	0.039	0.002	0.000702584	PAIP2B
DDX18	1.89779e-08	1.48317	0.431	0.145	0.000713454	DDX18
RPL14	1.90227e-08	0.650656	1	0.854	0.000715139	RPL14
MCAM	1.91796e-08	4.81913	0.039	0.002	0.000721039	MCAM
GPM6B	1.91796e-08	4.70149	0.039	0.002	0.000721039	GPM6B
RIC3	1.94298e-08	4.67908	0.039	0.002	0.000730442	RIC3
RP11-401F2.3	1.9683e-08	3.92459	0.039	0.002	0.000739964	RP11-401F2.3
DPT	1.99395e-08	3.96066	0.039	0.002	0.000749607	DPT
RPL32	2.00314e-08	0.509968	1	0.963	0.000753061	RPL32
RP3-525N10.2	2.01993e-08	3.95559	0.039	0.002	0.000759371	RP3-525N10.2
AC093627.10	2.01993e-08	3.92364	0.039	0.002	0.000759371	AC093627.10
SMG8	2.01993e-08	3.77084	0.039	0.002	0.000759371	SMG8
LENG8-AS1	2.01993e-08	3.75896	0.039	0.002	0.000759371	LENG8-AS1
VSIG2	2.01993e-08	3.24113	0.039	0.002	0.000759371	VSIG2
LRRC19	2.01993e-08	3.05882	0.039	0.002	0.000759371	LRRC19
CFD	2.04595e-08	1.00526	0.784	0.361	0.000769153	CFD
OXA1L	2.14259e-08	1.38725	0.373	0.109	0.000805485	OXA1L
SIDT2	2.28058e-08	2.33679	0.137	0.02	0.000857361	SIDT2
SLC25A38	2.53719e-08	3.27401	0.078	0.007	0.00095383	SLC25A38
LYRM9	2.55182e-08	3.66937	0.059	0.004	0.000959333	LYRM9
DUS2	2.55182e-08	3.46441	0.059	0.004	0.000959333	DUS2
ZNF33B	2.55182e-08	3.1722	0.059	0.004	0.000959333	ZNF33B
IPCEF1	2.55182e-08	3.11049	0.059	0.004	0.000959333	IPCEF1
PHKG1	2.58819e-08	3.03884	0.118	0.015	0.000973005	PHKG1
CEP131	2.62401e-08	3.07701	0.078	0.007	0.000986469	CEP131
CD74	2.64444e-08	0.916747	1	0.881	0.000994152	CD74
MALAT1	2.64818e-08	-0.90405	1	0.999	0.000995556	MALAT1
UHRF1BP1	2.71271e-08	3.02174	0.059	0.004	0.00101982	UHRF1BP1
BCL3	2.71554e-08	1.29032	0.392	0.117	0.00102088	BCL3
PTGDS	2.73648e-08	2.8242	0.059	0.004	0.00102875	PTGDS
RNPEP	2.74386e-08	1.41392	0.353	0.101	0.00103153	RNPEP
CHD1	2.76629e-08	1.40181	0.471	0.166	0.00103996	CHD1
PNKD	2.77952e-08	1.08893	0.373	0.106	0.00104493	PNKD
TNFRSF14	2.77961e-08	1.08163	0.49	0.166	0.00104497	TNFRSF14
RSL24D1	2.81647e-08	1.12151	0.608	0.232	0.00105882	RSL24D1
SCPEP1	2.93669e-08	0.930492	0.471	0.153	0.00110402	SCPEP1
PTPN9	2.96048e-08	2.19888	0.157	0.026	0.00111296	PTPN9
CERS2	3.04409e-08	1.38339	0.235	0.051	0.0011444	CERS2
HLA-DRB5	3.05471e-08	0.981935	0.863	0.582	0.00114839	HLA-DRB5
RPS7	3.26329e-08	0.632076	0.98	0.882	0.0012268	RPS7
ABTB1	3.29529e-08	1.93945	0.216	0.045	0.00123883	ABTB1
ATP5G2	3.41573e-08	0.859367	0.961	0.613	0.00128411	ATP5G2
RPL21	3.43847e-08	0.49089	1	0.972	0.00129266	RPL21
EIF3K	3.46922e-08	0.83069	0.941	0.56	0.00130422	EIF3K
ELF1	3.8473e-08	1.07372	0.588	0.23	0.00144635	ELF1
PYCARD	3.85979e-08	0.816664	0.804	0.369	0.00145105	PYCARD
HLA-DQB1	3.88441e-08	1.09734	0.843	0.56	0.00146031	HLA-DQB1
IMPDH2	3.92e-08	1.4405	0.333	0.093	0.00147368	IMPDH2
C6orf48	4.24258e-08	1.33687	0.49	0.174	0.00159496	C6orf48
CD55	4.60719e-08	0.97866	0.843	0.476	0.00173203	CD55
EIF3H	4.68023e-08	0.895639	0.804	0.42	0.00175948	EIF3H
GSTK1	4.70645e-08	1.15741	0.647	0.283	0.00176934	GSTK1
TMEM150A	4.71966e-08	3.12093	0.118	0.016	0.00177431	TMEM150A
PPM1F	4.73991e-08	1.83112	0.235	0.054	0.00178192	PPM1F
SEC61G	4.98498e-08	-1.60417	0.647	0.752	0.00187405	SEC61G
C20orf27	5.02693e-08	1.60357	0.353	0.107	0.00188982	C20orf27
DDX6	5.64168e-08	1.21768	0.373	0.111	0.00212093	DDX6
NACA	5.69623e-08	0.82903	0.98	0.813	0.00214144	NACA
BTK	5.84365e-08	2.09283	0.235	0.056	0.00219686	BTK
NIPSNAP3A	5.94497e-08	1.71566	0.235	0.054	0.00223495	NIPSNAP3A
UTRN	6.11048e-08	1.48269	0.275	0.069	0.00229717	UTRN
WDR48	6.36348e-08	2.23335	0.137	0.021	0.00239229	WDR48
LYPLA1	6.63227e-08	1.08743	0.412	0.128	0.00249334	LYPLA1
EIF4B	6.67517e-08	1.15956	0.529	0.202	0.00250946	EIF4B
RPS9	6.97722e-08	0.456649	1	0.967	0.00262302	RPS9
TMEM123	7.04217e-08	1.03026	0.647	0.275	0.00264743	TMEM123
PRKCB	7.14696e-08	1.37737	0.451	0.157	0.00268683	PRKCB
SLC25A5	7.3854e-08	1.03629	0.804	0.456	0.00277647	SLC25A5
RAP2B	7.48901e-08	1.56319	0.294	0.077	0.00281542	RAP2B
KLF4	7.59181e-08	1.34649	0.745	0.362	0.00285406	KLF4
MS4A6A	7.85977e-08	0.909239	0.745	0.345	0.0029548	MS4A6A
S100A4	8.00091e-08	0.792787	0.98	0.866	0.00300786	S100A4
ATAD2B	8.055e-08	2.50227	0.118	0.016	0.0030282	ATAD2B
RPL27	8.0803e-08	0.590241	1	0.886	0.00303771	RPL27
TMEM80	8.25461e-08	2.68449	0.098	0.011	0.00310324	TMEM80
LNPEP	8.29454e-08	1.80333	0.176	0.033	0.00311825	LNPEP
SLC25A3	8.84397e-08	1.00439	0.863	0.488	0.0033248	SLC25A3
HLA-DMA	9.03487e-08	1.11754	0.784	0.462	0.00339657	HLA-DMA
NDUFA10	9.18028e-08	1.3401	0.373	0.117	0.00345123	NDUFA10
LRP1	9.46069e-08	1.22793	0.373	0.114	0.00355665	LRP1
RPS25	9.51058e-08	0.537925	0.98	0.914	0.00357541	RPS25
DNPEP	9.72348e-08	1.48311	0.255	0.062	0.00365544	DNPEP
RPL36A	9.80917e-08	0.822284	0.941	0.583	0.00368766	RPL36A
CBX7	9.82487e-08	3.41643	0.059	0.004	0.00369356	CBX7
MFAP4	9.90461e-08	3.20628	0.059	0.004	0.00372354	MFAP4
SH3BGRL	1.00085e-07	1.01242	0.804	0.412	0.00376258	SH3BGRL
MKNK2	1.02223e-07	1.47965	0.294	0.08	0.00384297	MKNK2
GNB2L1	1.02909e-07	0.66675	1	0.828	0.00386875	GNB2L1
MPO	1.03128e-07	3.15538	0.059	0.004	0.00387698	MPO
FTCDNL1	1.03128e-07	3.07916	0.059	0.004	0.00387698	FTCDNL1
NXT1	1.10322e-07	1.06313	0.275	0.069	0.00414746	NXT1
NDRG3	1.11613e-07	2.40549	0.118	0.016	0.00419596	NDRG3
POLR1D	1.11617e-07	1.20396	0.569	0.228	0.00419615	POLR1D
CD63	1.14856e-07	-1.24321	0.843	0.86	0.00431791	CD63
RPL28	1.16293e-07	0.464707	1	0.972	0.00437193	RPL28
SUPT4H1	1.16859e-07	0.981469	0.647	0.273	0.00439321	SUPT4H1
AHCYL2	1.17494e-07	3.32251	0.078	0.008	0.00441706	AHCYL2
UBA7	1.21174e-07	2.38849	0.118	0.016	0.00455541	UBA7
PTP4A2	1.26087e-07	0.957898	0.706	0.328	0.00474012	PTP4A2
CDC42EP2	1.26142e-07	1.54728	0.294	0.079	0.00474217	CDC42EP2
CD27	1.26482e-07	3.22647	0.078	0.008	0.00475496	CD27
RP11-384K6.8	1.28043e-07	3.47443	0.078	0.008	0.00481366	RP11-384K6.8
RPS11	1.32883e-07	0.546572	0.98	0.905	0.00499561	RPS11
RPL38	1.38534e-07	0.620735	1	0.863	0.00520804	RPL38
GPR183	1.43376e-07	1.04872	0.784	0.465	0.00539007	GPR183
HSD17B11	1.44378e-07	0.943931	0.549	0.207	0.00542776	HSD17B11
OCIAD1	1.44571e-07	0.933306	0.51	0.185	0.00543499	OCIAD1
PEBP1	1.45714e-07	1.3534	0.412	0.139	0.00547796	PEBP1
GAS7	1.49062e-07	2.27607	0.176	0.034	0.00560383	GAS7
DIAPH2	1.52656e-07	1.83367	0.196	0.041	0.00573896	DIAPH2
2025-09-09	1.57053e-07	1.2521	0.431	0.152	0.00590425	2025-09-09
RPS15	1.60172e-07	0.436246	1	0.955	0.0060215	RPS15
CHAF1A	1.70464e-07	2.35412	0.118	0.017	0.00640842	CHAF1A
SEC11A	1.71518e-07	1.01646	0.745	0.386	0.00644804	SEC11A
RPL29	1.7505e-07	0.563041	1	0.895	0.00658084	RPL29
PECAM1	1.76113e-07	1.60324	0.392	0.133	0.0066208	PECAM1
SMIM14	1.77824e-07	1.22868	0.314	0.088	0.0066851	SMIM14
TMEM170B	1.801e-07	1.93661	0.157	0.028	0.00677068	TMEM170B
C19orf43	1.82412e-07	0.732907	0.941	0.445	0.00685761	C19orf43
EEF1B2	1.82827e-07	0.825789	0.922	0.651	0.0068732	EEF1B2
NAP1L1	1.84805e-07	1.0133	0.843	0.48	0.00694757	NAP1L1
IDH2	1.86046e-07	1.21824	0.412	0.135	0.00699423	IDH2
COQ4	1.86667e-07	1.80696	0.196	0.042	0.00701754	COQ4
NFAM1	1.88325e-07	1.874	0.176	0.035	0.00707988	NFAM1
THEMIS2	1.89344e-07	1.05148	0.471	0.17	0.00711821	THEMIS2
G6PC3	1.92344e-07	1.83294	0.176	0.034	0.00723098	G6PC3
QARS	1.92909e-07	1.20736	0.333	0.098	0.00725221	QARS
PSAP	1.96808e-07	0.755061	1	0.846	0.0073988	PSAP
DCN	1.98606e-07	2.1187	0.176	0.035	0.00746641	DCN
C2orf47	1.99029e-07	1.71485	0.157	0.028	0.0074823	C2orf47
CLEC7A	1.99895e-07	0.854522	0.745	0.343	0.00751486	CLEC7A
FYN	2.01952e-07	1.26273	0.275	0.071	0.00759217	FYN
ZNF581	2.07318e-07	1.8511	0.196	0.042	0.00779391	ZNF581
RPS12	2.19182e-07	0.503496	1	0.953	0.00823993	RPS12
TMSB4X	2.32954e-07	0.459269	1	0.999	0.00875768	TMSB4X
HOTAIRM1	2.56413e-07	1.64745	0.412	0.144	0.00963961	HOTAIRM1
GJA3	2.5692e-07	4.72868	0.039	0.002	0.00965864	GJA3
ADCK2	2.57549e-07	2.6842	0.098	0.012	0.0096823	ADCK2
IMP3	2.58173e-07	1.33763	0.275	0.074	0.00970577	IMP3
RP11-414C23.1	2.59776e-07	4.44589	0.039	0.002	0.00976604	RP11-414C23.1
MTL5	2.62664e-07	4.35158	0.039	0.002	0.00987459	MTL5
PRR11	2.65583e-07	4.21987	0.039	0.002	0.00998431	PRR11
LINC00910	2.65583e-07	3.22451	0.039	0.002	0.00998431	LINC00910
POU2F2	2.66251e-07	1.93447	0.196	0.042	0.0100094	POU2F2
CKM	2.68532e-07	3.77532	0.039	0.002	0.0100952	CKM
ADH1C	2.68532e-07	3.54577	0.039	0.002	0.0100952	ADH1C
SORBS2	2.71514e-07	3.19574	0.039	0.002	0.0102073	SORBS2
LINC01451	2.74527e-07	3.40048	0.039	0.002	0.0103206	LINC01451
EFEMP1	2.74527e-07	2.68257	0.039	0.002	0.0103206	EFEMP1
ABHD8	2.81087e-07	2.51309	0.078	0.008	0.0105672	ABHD8
ATG2A	2.85726e-07	1.22835	0.255	0.064	0.0107416	ATG2A
GPAA1	2.86014e-07	1.27477	0.333	0.1	0.0107524	GPAA1
HGSNAT	2.87832e-07	1.17286	0.353	0.11	0.0108208	HGSNAT
CTB-55O6.10	2.98108e-07	3.65316	0.059	0.005	0.0112071	CTB-55O6.10
NACC2	2.99414e-07	2.14542	0.118	0.017	0.0112562	NACC2
HCLS1	3.04299e-07	0.795876	0.667	0.28	0.0114398	HCLS1
ARHGEF1	3.09902e-07	1.52647	0.235	0.058	0.0116505	ARHGEF1
SLC46A3	3.16595e-07	3.56525	0.059	0.005	0.0119021	SLC46A3
LY9	3.21387e-07	3.22739	0.059	0.005	0.0120822	LY9
RP11-63L7.5	3.23809e-07	3.07894	0.059	0.005	0.0121733	RP11-63L7.5
SPNS3	3.23809e-07	2.90887	0.059	0.005	0.0121733	SPNS3
RNH1	3.45044e-07	1.00355	0.667	0.301	0.0129716	RNH1
RPS27	3.45895e-07	0.443353	1	0.979	0.0130036	RPS27
MTHFD1	3.47667e-07	2.95764	0.098	0.013	0.0130702	MTHFD1
BTN3A1	3.57661e-07	3.08595	0.098	0.013	0.0134459	BTN3A1
RPLP0	3.60145e-07	0.625777	0.98	0.789	0.0135393	RPLP0
CYBRD1	3.73896e-07	2.29874	0.118	0.018	0.0140563	CYBRD1
OLA1	3.74793e-07	1.59403	0.353	0.118	0.01409	OLA1
TRABD	3.80353e-07	0.91513	0.471	0.169	0.014299	TRABD
LIPE-AS1	3.81523e-07	2.63758	0.118	0.018	0.014343	LIPE-AS1
RPL35A	3.89408e-07	0.487908	1	0.94	0.0146394	RPL35A
NEK9	3.94039e-07	2.27792	0.118	0.018	0.0148135	NEK9
REEP4	4.05115e-07	1.83001	0.176	0.036	0.0152299	REEP4
LAMTOR4	4.18294e-07	0.702502	0.941	0.535	0.0157254	LAMTOR4
CCNL2	4.20713e-07	1.49096	0.157	0.029	0.0158163	CCNL2
SLC9A3R1	4.6585e-07	1.68194	0.255	0.067	0.0175132	SLC9A3R1
MALT1	4.70101e-07	1.28987	0.451	0.17	0.017673	MALT1
TCEA2	5.10094e-07	2.08817	0.157	0.03	0.0191765	TCEA2
WASF2	5.12243e-07	1.08429	0.431	0.153	0.0192573	WASF2
RNF7	5.16417e-07	0.757959	0.627	0.263	0.0194142	RNF7
GORAB	5.39936e-07	2.28969	0.078	0.008	0.0202983	GORAB
ZNF90	5.60858e-07	0.963877	0.471	0.174	0.0210849	ZNF90
NCKAP1L	5.63382e-07	1.26581	0.333	0.103	0.0211798	NCKAP1L
TGFBR2	5.75896e-07	1.1087	0.196	0.042	0.0216502	TGFBR2
NCOA4	5.91411e-07	0.773102	0.608	0.246	0.0222335	NCOA4
GRN	6.15371e-07	0.75107	0.882	0.547	0.0231342	GRN
AMD1	6.33296e-07	1.0582	0.49	0.183	0.0238081	AMD1
PHLDB3	6.37609e-07	2.06284	0.118	0.018	0.0239703	PHLDB3
PAPD5	6.39528e-07	1.56841	0.235	0.06	0.0240424	PAPD5
SURF1	6.62303e-07	0.905716	0.373	0.119	0.0248986	SURF1
RPL22	6.86696e-07	0.579415	1	0.818	0.0258156	RPL22
TUFM	6.88881e-07	1.201	0.49	0.205	0.0258978	TUFM
AC010287.1	6.95754e-07	6.82206	0.02	0	0.0261562	AC010287.1
IGLV1-51	6.95754e-07	6.76851	0.02	0	0.0261562	IGLV1-51
ARHGEF26	6.95754e-07	6.47029	0.02	0	0.0261562	ARHGEF26
RP11-481J2.4	6.95754e-07	6.3651	0.02	0	0.0261562	RP11-481J2.4
TMEM51-AS1	6.95754e-07	6.31943	0.02	0	0.0261562	TMEM51-AS1
SOX17	6.95754e-07	6.26189	0.02	0	0.0261562	SOX17
KIF23	6.95754e-07	6.24121	0.02	0	0.0261562	KIF23
RP11-349K16.1	6.95754e-07	6.22033	0.02	0	0.0261562	RP11-349K16.1
HSPA12B	6.95754e-07	6.13183	0.02	0	0.0261562	HSPA12B
SETSIP	6.95754e-07	6.12098	0.02	0	0.0261562	SETSIP
PTH2R	6.95754e-07	6.09209	0.02	0	0.0261562	PTH2R
LINC01013	6.95754e-07	6.08958	0.02	0	0.0261562	LINC01013
PTPRU	6.95754e-07	6.08638	0.02	0	0.0261562	PTPRU
ZNF19	6.95754e-07	6.03679	0.02	0	0.0261562	ZNF19
LRFN1	6.95754e-07	6.01329	0.02	0	0.0261562	LRFN1
PRKAR2A-AS1	6.95754e-07	6.0053	0.02	0	0.0261562	PRKAR2A-AS1
ATAD3C	6.95754e-07	5.96629	0.02	0	0.0261562	ATAD3C
RP5-1187M17.10	6.95754e-07	5.92701	0.02	0	0.0261562	RP5-1187M17.10
CYP4F22	6.95754e-07	5.91237	0.02	0	0.0261562	CYP4F22
AF001548.5	6.95754e-07	5.86271	0.02	0	0.0261562	AF001548.5
RP11-107M16.2	6.95754e-07	5.84616	0.02	0	0.0261562	RP11-107M16.2
RP11-626G11.3	6.95754e-07	5.83658	0.02	0	0.0261562	RP11-626G11.3
PNPLA3	6.95754e-07	5.83343	0.02	0	0.0261562	PNPLA3
LINC01251	6.95754e-07	5.81511	0.02	0	0.0261562	LINC01251
RP1-265C24.8	6.95754e-07	5.77578	0.02	0	0.0261562	RP1-265C24.8
DNLZ	6.95754e-07	5.77048	0.02	0	0.0261562	DNLZ
KANK3	6.95754e-07	5.75502	0.02	0	0.0261562	KANK3
AP000344.3	6.95754e-07	5.72613	0.02	0	0.0261562	AP000344.3
AGTRAP	6.97735e-07	1.15257	0.49	0.191	0.0262307	AGTRAP
MYO1F	7.04835e-07	1.10208	0.392	0.132	0.0264976	MYO1F
RP11-378J18.8	7.09776e-07	5.6776	0.02	0	0.0266833	RP11-378J18.8
SLCO2A1	7.09776e-07	5.63232	0.02	0	0.0266833	SLCO2A1
FAM166A	7.09776e-07	5.60651	0.02	0	0.0266833	FAM166A
FBXO24	7.09776e-07	5.58331	0.02	0	0.0266833	FBXO24
FAM225B	7.09776e-07	5.57373	0.02	0	0.0266833	FAM225B
OTUD7A	7.09776e-07	5.57145	0.02	0	0.0266833	OTUD7A
FMOD	7.09776e-07	5.5708	0.02	0	0.0266833	FMOD
RP11-321N4.5	7.09776e-07	5.50995	0.02	0	0.0266833	RP11-321N4.5
PLBD1-AS1	7.09776e-07	5.48633	0.02	0	0.0266833	PLBD1-AS1
ABCA10	7.09776e-07	5.43914	0.02	0	0.0266833	ABCA10
RP11-20E24.1	7.09776e-07	5.42904	0.02	0	0.0266833	RP11-20E24.1
CYP4F8	7.09776e-07	5.41826	0.02	0	0.0266833	CYP4F8
RP11-770G2.5	7.09776e-07	5.41695	0.02	0	0.0266833	RP11-770G2.5
RP11-279O9.4	7.09776e-07	5.41053	0.02	0	0.0266833	RP11-279O9.4
RP11-342I1.2	7.09776e-07	5.40228	0.02	0	0.0266833	RP11-342I1.2
PKHD1L1	7.09776e-07	5.3902	0.02	0	0.0266833	PKHD1L1
RP5-983L19.2	7.09776e-07	5.32215	0.02	0	0.0266833	RP5-983L19.2
RP11-488C13.5	7.09776e-07	5.3214	0.02	0	0.0266833	RP11-488C13.5
RERG	7.09776e-07	5.28597	0.02	0	0.0266833	RERG
RP11-394I13.1	7.09776e-07	5.26583	0.02	0	0.0266833	RP11-394I13.1
PPIL6	7.09776e-07	5.2502	0.02	0	0.0266833	PPIL6
RP11-59H7.4	7.09776e-07	5.22327	0.02	0	0.0266833	RP11-59H7.4
RP11-32B5.7	7.09776e-07	5.21448	0.02	0	0.0266833	RP11-32B5.7
ZFP37	7.09776e-07	5.20657	0.02	0	0.0266833	ZFP37
RP11-171I2.2	7.09776e-07	5.14161	0.02	0	0.0266833	RP11-171I2.2
RP11-936I5.1	7.09776e-07	5.09154	0.02	0	0.0266833	RP11-936I5.1
NACAD	7.09776e-07	5.07223	0.02	0	0.0266833	NACAD
LINC00920	7.09776e-07	5.06439	0.02	0	0.0266833	LINC00920
KIF19	7.09776e-07	5.0452	0.02	0	0.0266833	KIF19
SCGB3A2	7.09776e-07	5.01827	0.02	0	0.0266833	SCGB3A2
C22orf42	7.09776e-07	5.00252	0.02	0	0.0266833	C22orf42
CTD-2588C8.8	7.09776e-07	4.98918	0.02	0	0.0266833	CTD-2588C8.8
AOC3	7.09776e-07	4.98756	0.02	0	0.0266833	AOC3
AC000403.4	7.09776e-07	4.96117	0.02	0	0.0266833	AC000403.4
CELF5	7.09776e-07	4.95289	0.02	0	0.0266833	CELF5
HAP1	7.09776e-07	4.90825	0.02	0	0.0266833	HAP1
AP000708.1	7.09776e-07	4.87443	0.02	0	0.0266833	AP000708.1
CLCA4	7.09776e-07	4.86016	0.02	0	0.0266833	CLCA4
C16orf89	7.09776e-07	4.85707	0.02	0	0.0266833	C16orf89
KIF14	7.09776e-07	4.66779	0.02	0	0.0266833	KIF14
LRRC34	7.09776e-07	4.64435	0.02	0	0.0266833	LRRC34
RP11-1191J2.5	7.09776e-07	4.64294	0.02	0	0.0266833	RP11-1191J2.5
IGLV1-47	7.09776e-07	4.62199	0.02	0	0.0266833	IGLV1-47
OVGP1	7.09776e-07	4.56749	0.02	0	0.0266833	OVGP1
NYAP2	7.09776e-07	4.55775	0.02	0	0.0266833	NYAP2
LYNX1	7.09776e-07	4.55012	0.02	0	0.0266833	LYNX1
RP11-863P13.2	7.09776e-07	4.53347	0.02	0	0.0266833	RP11-863P13.2
CTD-3088G3.6	7.09776e-07	4.49953	0.02	0	0.0266833	CTD-3088G3.6
RP11-346C20.3	7.09776e-07	4.4832	0.02	0	0.0266833	RP11-346C20.3
PINK1-AS	7.09776e-07	4.4243	0.02	0	0.0266833	PINK1-AS
RP11-173C1.1	7.09776e-07	4.42295	0.02	0	0.0266833	RP11-173C1.1
LINC01273	7.09776e-07	4.39451	0.02	0	0.0266833	LINC01273
AC003991.3	7.09776e-07	4.35121	0.02	0	0.0266833	AC003991.3
SDK1	7.09776e-07	4.33124	0.02	0	0.0266833	SDK1
RP11-61J19.3	7.09776e-07	4.29575	0.02	0	0.0266833	RP11-61J19.3
RP11-245G13.2	7.09776e-07	4.23266	0.02	0	0.0266833	RP11-245G13.2
RP11-547D23.1	7.09776e-07	4.14657	0.02	0	0.0266833	RP11-547D23.1
ZNF774	7.09776e-07	4.1373	0.02	0	0.0266833	ZNF774
CYP17A1-AS1	7.09776e-07	4.13574	0.02	0	0.0266833	CYP17A1-AS1
HYI-AS1	7.09776e-07	4.1282	0.02	0	0.0266833	HYI-AS1
FST	7.09776e-07	3.93988	0.02	0	0.0266833	FST
LCN6	7.09776e-07	3.85828	0.02	0	0.0266833	LCN6
RP11-134G8.5	7.09776e-07	3.7922	0.02	0	0.0266833	RP11-134G8.5
RP11-256L6.3	7.09776e-07	3.08219	0.02	0	0.0266833	RP11-256L6.3
CHP1	7.25269e-07	0.980846	0.51	0.201	0.0272658	CHP1
NDUFA11	7.32316e-07	0.926905	0.784	0.395	0.0275307	NDUFA11
SAT1	7.42944e-07	-0.75706	1	0.996	0.0279303	SAT1
CELF2	7.48413e-07	1.06489	0.353	0.114	0.0281359	CELF2
HSPA1A	7.7939e-07	-4.44581	0.353	0.58	0.0293004	HSPA1A
RPL31	8.14519e-07	0.630166	0.98	0.861	0.030621	RPL31
SLC7A7	8.15683e-07	0.990306	0.608	0.272	0.0306648	SLC7A7
GAPDH	8.15685e-07	-0.909358	0.98	0.967	0.0306649	GAPDH
RPL35	8.33448e-07	0.515593	1	0.893	0.0313326	RPL35
IZUMO4	8.52258e-07	3.85284	0.059	0.005	0.0320398	IZUMO4
MTRF1L	8.73326e-07	1.41919	0.235	0.06	0.0328318	MTRF1L
RERE	8.75366e-07	2.05471	0.157	0.031	0.0329085	RERE
PRCP	8.80191e-07	1.37627	0.353	0.117	0.0330899	PRCP
TNFRSF8	8.88908e-07	2.61486	0.059	0.005	0.0334176	TNFRSF8
MRPL23	9.16832e-07	0.900313	0.549	0.215	0.0344674	MRPL23
RP11-354P11.3	9.20605e-07	2.90017	0.059	0.005	0.0346092	RP11-354P11.3
C2CD2L	9.26656e-07	3.08683	0.078	0.009	0.0348367	C2CD2L
PPP1R17	9.27074e-07	2.72496	0.059	0.005	0.0348524	PPP1R17
EIF3A	9.35467e-07	0.996522	0.51	0.209	0.035168	EIF3A
CIDEB	9.52007e-07	2.749	0.078	0.009	0.0357897	CIDEB
ECHDC2	9.52007e-07	2.67192	0.078	0.009	0.0357897	ECHDC2
ZMAT2	9.55702e-07	0.93824	0.431	0.152	0.0359287	ZMAT2
TNFSF13B	9.73492e-07	0.487986	0.686	0.296	0.0365975	TNFSF13B
YIF1B	9.78112e-07	1.14104	0.314	0.095	0.0367711	YIF1B
STAC3	9.79136e-07	2.07037	0.137	0.025	0.0368097	STAC3
WRAP73	9.95622e-07	2.39157	0.098	0.013	0.0374294	WRAP73
PILRA	1.0066e-06	1.05885	0.627	0.3	0.037842	PILRA
LILRA5	1.03609e-06	0.849312	0.647	0.294	0.0389508	LILRA5
UPK3A	1.03615e-06	2.31147	0.098	0.013	0.0389529	UPK3A
PMVK	1.04189e-06	1.48231	0.255	0.07	0.0391688	PMVK
HSP90AA1	1.05065e-06	-2.77576	0.824	0.83	0.0394981	HSP90AA1
RUNX3	1.06405e-06	1.25895	0.333	0.107	0.0400018	RUNX3
TRAF4	1.07723e-06	1.7945	0.176	0.038	0.0404974	TRAF4
ACSS1	1.08328e-06	2.32392	0.078	0.009	0.0407247	ACSS1
CNOT6L	1.10335e-06	1.42837	0.196	0.045	0.0414792	CNOT6L
AP001055.6	1.12983e-06	1.68401	0.176	0.038	0.0424748	AP001055.6
REXO1	1.14281e-06	2.00873	0.118	0.019	0.0429626	REXO1
PURB	1.14449e-06	0.900841	0.412	0.143	0.0430259	PURB
VAV2	1.15146e-06	1.66563	0.118	0.019	0.0432881	VAV2
NCSTN	1.24681e-06	1.28757	0.235	0.061	0.0468724	NCSTN
SDE2	1.27997e-06	2.06493	0.157	0.031	0.0481193	SDE2
TLN1	1.28152e-06	0.950414	0.451	0.167	0.0481773	TLN1
IMPDH1	1.35314e-06	1.3375	0.255	0.069	0.0508698	IMPDH1
SELK	1.38118e-06	0.895309	0.902	0.556	0.0519239	SELK
CCNG1	1.40138e-06	1.46626	0.196	0.046	0.0526834	CCNG1
IBTK	1.48331e-06	2.02311	0.216	0.055	0.0557635	IBTK
MRPL45	1.49283e-06	1.67613	0.137	0.025	0.0561214	MRPL45
HIC1	1.53957e-06	2.0534	0.137	0.025	0.0578786	HIC1
URM1	1.54125e-06	1.38281	0.255	0.07	0.0579418	URM1
PHPT1	1.57096e-06	0.883098	0.627	0.295	0.0590586	PHPT1
CLNS1A	1.57131e-06	1.21628	0.333	0.109	0.0590717	CLNS1A
NHP2	1.60814e-06	0.873586	0.49	0.189	0.0604565	NHP2
UBQLN1	1.6382e-06	0.975378	0.373	0.126	0.0615867	UBQLN1
TOMM20	1.70332e-06	0.848865	0.667	0.318	0.0640345	TOMM20
VAMP8	1.70371e-06	0.665656	0.804	0.424	0.0640492	VAMP8
TNRC6B	1.74725e-06	1.33498	0.216	0.054	0.065686	TNRC6B
MBOAT2	1.77978e-06	2.01222	0.078	0.009	0.0669089	MBOAT2
TMEM14C	1.79098e-06	0.823874	0.51	0.204	0.0673302	TMEM14C
IGLV6-57	1.8134e-06	7.39332	0.039	0.002	0.0681728	IGLV6-57
OLFM1	1.8134e-06	4.27016	0.039	0.002	0.0681728	OLFM1
RP13-20L14.6	1.8134e-06	4.01022	0.039	0.002	0.0681728	RP13-20L14.6
SERTAD3	1.81449e-06	2.29179	0.137	0.026	0.0682138	SERTAD3
ZFP64	1.84867e-06	4.02762	0.039	0.002	0.0694989	ZFP64
ASB2	1.84867e-06	3.30386	0.039	0.002	0.0694989	ASB2
LDHA	1.8513e-06	-1.41921	0.784	0.783	0.0695977	LDHA
GTF3A	1.8563e-06	1.07462	0.51	0.208	0.0697858	GTF3A
IQSEC1	1.87546e-06	1.68648	0.235	0.063	0.0705059	IQSEC1
PDCD4	1.88605e-06	1.57252	0.294	0.091	0.0709042	PDCD4
FBXO9	1.90059e-06	1.67137	0.176	0.039	0.0714506	FBXO9
RP11-727F15.12	1.90282e-06	4.21255	0.039	0.002	0.0715346	RP11-727F15.12
PTGR2	1.90282e-06	3.56035	0.039	0.002	0.0715346	PTGR2
RNF130	1.91935e-06	0.752695	0.765	0.364	0.0721559	RNF130
CTC-308K20.1	1.92121e-06	3.69981	0.039	0.002	0.0722259	CTC-308K20.1
RP11-217B7.3	1.92121e-06	3.42489	0.039	0.002	0.0722259	RP11-217B7.3
ADHFE1	1.92121e-06	3.3743	0.039	0.002	0.0722259	ADHFE1
THBS1	1.92884e-06	0.652232	0.627	0.288	0.0725127	THBS1
LGALS12	1.93976e-06	3.57647	0.039	0.002	0.0729235	LGALS12
ARHGEF5	1.93976e-06	3.20159	0.039	0.002	0.0729235	ARHGEF5
AP2A1	1.94709e-06	1.27966	0.157	0.031	0.0731988	AP2A1
NR4A2	1.95148e-06	0.785884	0.686	0.328	0.0733639	NR4A2
INO80B	1.95849e-06	3.70614	0.039	0.002	0.0736276	INO80B
PARVG	1.97841e-06	1.03222	0.373	0.128	0.0743762	PARVG
DDX46	1.98184e-06	1.09765	0.373	0.129	0.0745052	DDX46
RPS5	2.05797e-06	0.527475	1	0.853	0.0773674	RPS5
GSE1	2.07766e-06	2.46674	0.098	0.014	0.0781075	GSE1
FAM53B	2.08642e-06	2.807	0.098	0.014	0.078437	FAM53B
ARHGAP26	2.09054e-06	1.75557	0.275	0.082	0.0785917	ARHGAP26
STK4	2.1307e-06	1.03063	0.49	0.195	0.0801014	STK4
MAMDC4	2.16988e-06	3.22192	0.059	0.005	0.0815743	MAMDC4
RPS19	2.18117e-06	0.516439	1	0.975	0.0819987	RPS19
PLCD1	2.18419e-06	2.77874	0.059	0.005	0.0821123	PLCD1
TSPO	2.18765e-06	0.742409	0.902	0.609	0.0822426	TSPO
PFDN1	2.1941e-06	0.983396	0.333	0.107	0.0824848	PFDN1
DISC1	2.19859e-06	3.04221	0.059	0.005	0.0826538	DISC1
IFT52	2.21207e-06	1.92934	0.137	0.026	0.0831605	IFT52
RAB37	2.28694e-06	2.95267	0.059	0.005	0.0859753	RAB37
ZNF677	2.28694e-06	2.62092	0.059	0.005	0.0859753	ZNF677
TRA2A	2.32199e-06	0.88639	0.51	0.202	0.0872929	TRA2A
ATP1A1	2.32481e-06	1.04311	0.647	0.303	0.0873988	ATP1A1
NDUFS4	2.33199e-06	1.13247	0.373	0.132	0.087669	NDUFS4
ELP5	2.37811e-06	1.6318	0.196	0.047	0.0894025	ELP5
BORCS7	2.38441e-06	1.16317	0.353	0.12	0.0896394	BORCS7
BRI3BP	2.41698e-06	1.35205	0.157	0.032	0.0908641	BRI3BP
MYO5A	2.47279e-06	1.43333	0.157	0.032	0.092962	MYO5A
PPFIBP2	2.49879e-06	1.75547	0.098	0.014	0.0939397	PPFIBP2
TTYH2	2.50516e-06	1.91881	0.196	0.049	0.0941791	TTYH2
CCL4	2.53132e-06	-1.93663	0.784	0.844	0.0951624	CCL4
LRRC41	2.55476e-06	1.26944	0.176	0.039	0.0960438	LRRC41
CLIP1	2.56635e-06	1.26502	0.275	0.082	0.0964794	CLIP1
SDHAF1	2.58369e-06	2.07447	0.098	0.014	0.0971314	SDHAF1
PGPEP1	2.64918e-06	1.64489	0.098	0.014	0.0995932	PGPEP1
EIF2AK3	2.65137e-06	0.872446	0.294	0.088	0.0996756	EIF2AK3
HMGN2	2.65217e-06	0.759222	0.765	0.404	0.0997055	HMGN2
SYNGR1	2.65712e-06	1.72292	0.157	0.033	0.0998919	SYNGR1
SCIMP	2.73718e-06	1.80797	0.196	0.048	0.102901	SCIMP
APEX1	2.75478e-06	1.45815	0.275	0.084	0.103563	APEX1
RASSF3	2.81637e-06	1.08302	0.373	0.13	0.105879	RASSF3
ANAPC5	2.82666e-06	1.3848	0.255	0.073	0.106265	ANAPC5
MFNG	2.93888e-06	2.16574	0.157	0.034	0.110484	MFNG
FGR	2.94936e-06	0.825306	0.569	0.24	0.110878	FGR
ZNF467	2.95523e-06	2.45565	0.157	0.034	0.111099	ZNF467
ATXN1L	2.96462e-06	1.63492	0.157	0.033	0.111452	ATXN1L
PSMG2	2.9714e-06	1.52702	0.314	0.104	0.111707	PSMG2
NSA2	2.98265e-06	0.89928	0.471	0.185	0.11213	NSA2
SMC1A	3.07337e-06	1.72515	0.216	0.057	0.11554	SMC1A
CSNK1A1	3.07984e-06	0.896775	0.667	0.334	0.115784	CSNK1A1
ERN1	3.08849e-06	1.17165	0.392	0.146	0.116109	ERN1
CCND3	3.10261e-06	0.916186	0.314	0.098	0.116639	CCND3
NDUFA2	3.14591e-06	0.653751	0.725	0.336	0.118267	NDUFA2
RPLP1	3.16505e-06	0.361179	1	0.983	0.118987	RPLP1
ZDHHC12	3.25156e-06	1.3239	0.255	0.073	0.122239	ZDHHC12
CLEC12A	3.27099e-06	0.777235	0.412	0.146	0.122969	CLEC12A
MPC1	3.29601e-06	1.01762	0.431	0.159	0.12391	MPC1
SNAPC5	3.33574e-06	2.35593	0.098	0.015	0.125404	SNAPC5
DRAM2	3.36378e-06	0.977378	0.471	0.188	0.126458	DRAM2
FAM26F	3.37395e-06	0.528147	0.588	0.265	0.12684	FAM26F
MT-CYB	3.39645e-06	0.506622	1	0.966	0.127686	MT-CYB
SERP1	3.41957e-06	0.645774	0.922	0.679	0.128555	SERP1
ARRB1	3.42177e-06	1.95052	0.157	0.034	0.128638	ARRB1
RRP12	3.42813e-06	1.49683	0.157	0.033	0.128877	RRP12
BID	3.44901e-06	0.893178	0.725	0.415	0.129662	BID
UBE2R2	3.47101e-06	0.664029	0.451	0.164	0.130489	UBE2R2
JMY	3.47301e-06	1.78593	0.216	0.057	0.130564	JMY
SYNCRIP	3.50151e-06	0.963752	0.392	0.141	0.131636	SYNCRIP
PYURF	3.60181e-06	0.767402	0.51	0.201	0.135407	PYURF
BORCS5	3.62428e-06	1.41685	0.157	0.033	0.136251	BORCS5
PPIL4	3.74268e-06	1.35508	0.176	0.04	0.140702	PPIL4
NFAT5	3.80636e-06	0.975471	0.49	0.199	0.143096	NFAT5
ANAPC15	3.82402e-06	0.983419	0.294	0.09	0.14376	ANAPC15
RASSF5	3.90136e-06	0.968834	0.471	0.193	0.146668	RASSF5
CD4	4.12022e-06	1.18323	0.412	0.161	0.154896	CD4
SLFN11	4.13351e-06	1.628	0.157	0.033	0.155395	SLFN11
RNPEPL1	4.15135e-06	1.52711	0.255	0.077	0.156066	RNPEPL1
MRPS21	4.17348e-06	0.925585	0.471	0.186	0.156898	MRPS21
RSL1D1	4.17574e-06	0.999461	0.412	0.155	0.156983	RSL1D1
POLD2	4.21276e-06	1.70635	0.196	0.049	0.158374	POLD2
ATP5A1	4.23132e-06	0.804921	0.49	0.194	0.159072	ATP5A1
NDUFA7	4.24157e-06	1.1869	0.216	0.056	0.159458	NDUFA7
CSDE1	4.30653e-06	0.634902	0.686	0.301	0.1619	CSDE1
EIF2A	4.36299e-06	0.977498	0.353	0.119	0.164022	EIF2A
ATP13A1	4.39507e-06	1.45842	0.137	0.026	0.165228	ATP13A1
MID1IP1	4.42014e-06	1.14236	0.314	0.104	0.166171	MID1IP1
PSMC5	4.45292e-06	0.925106	0.451	0.178	0.167403	PSMC5
JMJD1C	4.46316e-06	0.951666	0.569	0.262	0.167788	JMJD1C
SERGEF	4.52052e-06	2.32025	0.098	0.015	0.169945	SERGEF
AKR7A2	4.56913e-06	1.33825	0.275	0.085	0.171772	AKR7A2
ECSIT	4.59124e-06	1.80574	0.157	0.034	0.172603	ECSIT
ALAD	4.66115e-06	3.29228	0.078	0.01	0.175231	ALAD
REV3L	4.71022e-06	1.06344	0.314	0.102	0.177076	REV3L
CTD-2562J15.6	4.71426e-06	3.63413	0.059	0.006	0.177228	CTD-2562J15.6
MGAT1	4.72721e-06	0.80226	0.765	0.392	0.177715	MGAT1
UBE2I	4.85726e-06	0.763837	0.51	0.206	0.182604	UBE2I
C9orf64	4.86238e-06	3.03451	0.059	0.006	0.182796	C9orf64
GTF2E1	4.92287e-06	2.95023	0.059	0.006	0.18507	GTF2E1
FANCA	4.92287e-06	2.91741	0.059	0.006	0.185071	FANCA
DUSP2	4.93676e-06	0.61457	0.765	0.41	0.185592	DUSP2
MZB1	5.01078e-06	3.45005	0.098	0.015	0.188375	MZB1
GATM	5.04602e-06	3.03836	0.059	0.006	0.1897	GATM
GGACT	5.13073e-06	2.44034	0.078	0.01	0.192885	GGACT
TOMM7	5.15007e-06	0.59556	0.961	0.604	0.193612	TOMM7
MT-ND2	5.17719e-06	0.369062	1	0.982	0.194631	MT-ND2
NDUFA4	5.21356e-06	0.609044	0.961	0.575	0.195999	NDUFA4
NCKAP5L	5.29105e-06	1.55696	0.157	0.034	0.198912	NCKAP5L
CSF3R	5.37655e-06	0.749153	0.431	0.165	0.202126	CSF3R
HSD17B10	5.38069e-06	0.83259	0.471	0.186	0.202282	HSD17B10
ALKBH7	5.45651e-06	0.856437	0.471	0.186	0.205132	ALKBH7
C1QA	5.5688e-06	1.39565	0.314	0.106	0.209353	C1QA
CHSY1	5.79533e-06	1.05531	0.235	0.065	0.21787	CHSY1
PLCXD1	5.82731e-06	1.50549	0.176	0.042	0.219072	PLCXD1
TSPAN32	5.8369e-06	2.68185	0.098	0.015	0.219432	TSPAN32
ZNRD1	5.83993e-06	1.13796	0.314	0.103	0.219546	ZNRD1
PLD4	5.8597e-06	2.63746	0.098	0.015	0.22029	PLD4
ARL2	5.94817e-06	1.27587	0.235	0.067	0.223616	ARL2
MEF2C	6.02242e-06	1.05668	0.314	0.104	0.226407	MEF2C
GPATCH8	6.11871e-06	1.54639	0.176	0.042	0.230027	GPATCH8
CLK1	6.14613e-06	0.444768	0.686	0.301	0.231058	CLK1
CD300LF	6.20803e-06	1.29574	0.235	0.066	0.233385	CD300LF
C14orf159	6.35885e-06	2.23004	0.098	0.015	0.239055	C14orf159
RNF149	6.39729e-06	0.658278	0.745	0.363	0.2405	RNF149
NDUFS6	6.43263e-06	0.61949	0.706	0.324	0.241828	NDUFS6
RAB20	6.45418e-06	0.881183	0.549	0.239	0.242639	RAB20
RPL9	6.5811e-06	0.46411	1	0.94	0.24741	RPL9
PDE8A	6.60761e-06	1.66894	0.157	0.034	0.248407	PDE8A
NCL	6.66223e-06	0.780835	0.627	0.281	0.25046	NCL
NDEL1	6.75301e-06	1.3936	0.275	0.085	0.253873	NDEL1
FYB	6.76578e-06	0.80007	0.549	0.242	0.254353	FYB
PLBD1	6.76661e-06	1.08521	0.333	0.115	0.254384	PLBD1
LRP10	6.8273e-06	1.16285	0.255	0.075	0.256666	LRP10
ZNF511	7.03467e-06	1.29733	0.275	0.085	0.264461	ZNF511
SFMBT2	7.12127e-06	1.25038	0.235	0.067	0.267717	SFMBT2
CASP9	7.33004e-06	1.75075	0.118	0.021	0.275565	CASP9
KIF13B	7.42659e-06	2.76436	0.098	0.016	0.279195	KIF13B
FOS	7.50458e-06	0.956633	0.824	0.538	0.282127	FOS
SH2B3	7.51304e-06	1.34679	0.392	0.159	0.282445	SH2B3
SARS	7.56417e-06	1.29755	0.235	0.067	0.284367	SARS
HNRNPU	7.57664e-06	0.754146	0.725	0.354	0.284836	HNRNPU
TMPO-AS1	7.61679e-06	2.84556	0.078	0.01	0.286345	TMPO-AS1
PPM1G	7.62425e-06	1.64851	0.255	0.079	0.286626	PPM1G
ZNF451	8.20505e-06	1.37042	0.176	0.042	0.308461	ZNF451
PABPC3	8.63081e-06	3.99885	0.039	0.003	0.324467	PABPC3
AC010883.5	8.63081e-06	3.92279	0.039	0.003	0.324467	AC010883.5
C11orf86	8.63081e-06	3.87322	0.039	0.003	0.324467	C11orf86
USP1	8.67524e-06	1.40753	0.137	0.028	0.326137	USP1
PLAGL1	8.68022e-06	1.93066	0.137	0.028	0.326324	PLAGL1
ATP1B1	8.69739e-06	0.850507	0.392	0.148	0.32697	ATP1B1
TJP1	8.70461e-06	3.39739	0.039	0.003	0.327241	TJP1
CHMP4A	8.74595e-06	0.821138	0.471	0.19	0.328795	CHMP4A
PDE6B	8.77901e-06	3.67948	0.039	0.003	0.330038	PDE6B
AC007950.2	8.77901e-06	3.67475	0.039	0.003	0.330038	AC007950.2
TAMM41	8.85402e-06	3.66859	0.039	0.003	0.332858	TAMM41
CAMLG	9.05017e-06	0.992177	0.353	0.128	0.340232	CAMLG
NEO1	9.08274e-06	2.92102	0.039	0.003	0.341457	NEO1
AC016700.5	9.08274e-06	2.80114	0.039	0.003	0.341457	AC016700.5
ATP5F1	9.19971e-06	0.84769	0.627	0.311	0.345854	ATP5F1
CUTA	9.26783e-06	0.575916	0.706	0.325	0.348415	CUTA
SFXN3	9.29817e-06	1.72071	0.196	0.052	0.349555	SFXN3
CMSS1	9.3466e-06	1.97697	0.137	0.029	0.351376	CMSS1
RPLP2	9.40677e-06	0.356506	1	0.957	0.353638	RPLP2
YJEFN3	9.45006e-06	3.22252	0.059	0.006	0.355265	YJEFN3
PQBP1	9.46949e-06	1.00058	0.373	0.136	0.355996	PQBP1
FOXN3	9.50855e-06	1.29877	0.333	0.118	0.357464	FOXN3
HLA-DRB1	9.66839e-06	0.690237	0.961	0.793	0.363473	HLA-DRB1
C1orf228	9.7466e-06	1.41646	0.157	0.035	0.366414	C1orf228
SRSF11	9.7881e-06	1.08662	0.451	0.198	0.367974	SRSF11
PUS3	9.84459e-06	2.90639	0.059	0.006	0.370098	PUS3
TRMT13	9.96018e-06	3.02288	0.059	0.006	0.374443	TRMT13
CSTA	1.00064e-05	0.836658	0.804	0.519	0.376179	CSTA
MPC2	1.01547e-05	0.864863	0.333	0.116	0.381757	MPC2
NAPRT	1.03755e-05	0.92656	0.314	0.105	0.390058	NAPRT
ID3	1.04713e-05	0.852056	0.235	0.068	0.393659	ID3
SNW1	1.06575e-05	1.65293	0.275	0.094	0.400658	SNW1
2025-09-01	1.079e-05	1.54538	0.137	0.028	0.40564	2025-09-01
DCAF7	1.0859e-05	1.20289	0.235	0.069	0.408234	DCAF7
MAP2K4	1.10095e-05	1.75636	0.118	0.022	0.41389	MAP2K4
GMFG	1.10755e-05	0.705722	0.843	0.51	0.416372	GMFG
MAFB	1.10933e-05	0.698509	0.647	0.32	0.417043	MAFB
GPSM3	1.12074e-05	0.754706	0.824	0.463	0.421329	GPSM3
FOSB	1.16653e-05	0.994935	0.902	0.569	0.438544	FOSB
ZC3H6	1.16988e-05	2.72115	0.078	0.011	0.439803	ZC3H6
RAB9A	1.17879e-05	0.8133	0.353	0.126	0.443154	RAB9A
C7orf50	1.19677e-05	1.0241	0.353	0.131	0.449915	C7orf50
INHBA	1.20269e-05	-2.66725	0.176	0.461	0.452141	INHBA
NT5DC1	1.23433e-05	2.44488	0.078	0.011	0.464032	NT5DC1
IPO7	1.25256e-05	1.04546	0.333	0.118	0.470886	IPO7
FXYD5	1.25776e-05	0.715886	0.863	0.523	0.472841	FXYD5
SYF2	1.27587e-05	0.887554	0.51	0.224	0.47965	SYF2
RGS14	1.28741e-05	1.91697	0.098	0.016	0.483988	RGS14
CENPC	1.28741e-05	2.01803	0.098	0.016	0.483988	CENPC
SRSF5	1.28918e-05	0.784724	0.843	0.536	0.484654	SRSF5
CCL20	1.29097e-05	-1.44493	0.49	0.733	0.485327	CCL20
EIF1	1.29423e-05	0.374379	1	0.985	0.486552	EIF1
BLVRA	1.29657e-05	0.853959	0.431	0.175	0.487432	BLVRA
PTPN18	1.30526e-05	1.26133	0.216	0.06	0.490699	PTPN18
NAA38	1.34863e-05	0.808169	0.471	0.192	0.507005	NAA38
GPBAR1	1.35053e-05	2.08841	0.098	0.016	0.507719	GPBAR1
FES	1.35451e-05	1.57336	0.216	0.062	0.509215	FES
RBM3	1.35635e-05	0.592539	0.882	0.504	0.509907	RBM3
SC5D	1.36228e-05	1.73797	0.118	0.022	0.512135	SC5D
COA4	1.37193e-05	1.24392	0.235	0.07	0.515764	COA4
STAT6	1.38956e-05	1.19993	0.255	0.08	0.522391	STAT6
PEPD	1.39561e-05	1.09748	0.275	0.088	0.524664	PEPD
HSPH1	1.4481e-05	-4.24126	0.078	0.363	0.544398	HSPH1
CHID1	1.46137e-05	1.58948	0.196	0.053	0.549388	CHID1
CECR1	1.4624e-05	0.695541	0.49	0.195	0.549776	CECR1
ACTR2	1.46266e-05	0.665183	0.804	0.441	0.549872	ACTR2
ALOX5	1.47389e-05	0.95342	0.333	0.119	0.554094	ALOX5
PSMB8-AS1	1.48936e-05	1.07926	0.235	0.069	0.55991	PSMB8-AS1
AMZ2	1.50026e-05	1.1734	0.235	0.069	0.564009	AMZ2
PKN1	1.50268e-05	1.55121	0.216	0.062	0.564918	PKN1
MTCH1	1.50469e-05	0.629504	0.529	0.227	0.565674	MTCH1
LACC1	1.52277e-05	1.45759	0.157	0.036	0.572469	LACC1
RARA-AS1	1.5333e-05	1.47113	0.176	0.044	0.576427	RARA-AS1
TXN2	1.54282e-05	0.831856	0.353	0.128	0.580006	TXN2
NR1H2	1.55378e-05	0.937838	0.353	0.128	0.584128	NR1H2
FOXO3	1.60637e-05	0.612492	0.471	0.192	0.6039	FOXO3
CMC2	1.61392e-05	0.743215	0.333	0.116	0.606737	CMC2
NDUFB5	1.65435e-05	0.896708	0.49	0.216	0.621937	NDUFB5
OXR1	1.71161e-05	1.3849	0.137	0.029	0.643461	OXR1
EBP	1.75168e-05	1.12661	0.216	0.06	0.658527	EBP
GIMAP4	1.76624e-05	1.39913	0.196	0.052	0.663999	GIMAP4
PEX26	1.76634e-05	2.60069	0.078	0.011	0.664039	PEX26
LSM6	1.79219e-05	0.970691	0.431	0.182	0.673758	LSM6
SMIM19	1.799e-05	1.04071	0.275	0.088	0.676315	SMIM19
TMCC1	1.82866e-05	3.10653	0.059	0.007	0.687468	TMCC1
SIRPB1	1.8381e-05	1.29544	0.157	0.037	0.691015	SIRPB1
TMEM160	1.84997e-05	0.732289	0.412	0.161	0.695477	TMEM160
LILRB1	1.9171e-05	0.821643	0.294	0.097	0.720715	LILRB1
EXTL3	1.92188e-05	2.82835	0.059	0.007	0.722513	EXTL3
MKNK1	1.92393e-05	1.03011	0.216	0.061	0.723282	MKNK1
PTDSS2	1.93252e-05	2.93453	0.059	0.007	0.72651	PTDSS2
CSRNP1	1.94458e-05	0.628705	0.588	0.265	0.731046	CSRNP1
IKBKE	1.97719e-05	1.52207	0.176	0.045	0.743305	IKBKE
MR1	1.99669e-05	1.8313	0.118	0.023	0.750636	MR1
MPG	1.99753e-05	1.18811	0.314	0.108	0.750951	MPG
FUZ	2.00853e-05	2.75261	0.059	0.007	0.755087	FUZ
ANXA11	2.06925e-05	0.791774	0.49	0.212	0.777913	ANXA11
HSH2D	2.07151e-05	1.3743	0.078	0.011	0.778762	HSH2D
ARPC4	2.12374e-05	0.678835	0.765	0.411	0.798397	ARPC4
ABHD14B	2.13621e-05	1.47704	0.157	0.037	0.803085	ABHD14B
EIF4A3	2.18835e-05	0.662948	0.667	0.335	0.822687	EIF4A3
CYBB	2.19189e-05	0.884955	0.686	0.353	0.824018	CYBB
C16orf72	2.24134e-05	0.554694	0.471	0.19	0.842609	C16orf72
SLC2A6	2.2598e-05	0.921479	0.431	0.177	0.849549	SLC2A6
ZNF331	2.27341e-05	0.711759	0.373	0.141	0.854667	ZNF331
MPHOSPH8	2.28227e-05	1.13849	0.216	0.062	0.857995	MPHOSPH8
PSMD5-AS1	2.28421e-05	1.89546	0.118	0.023	0.858724	PSMD5-AS1
CTNNBIP1	2.32171e-05	0.809042	0.255	0.079	0.872824	CTNNBIP1
RPS20	2.36999e-05	0.420007	1	0.925	0.890975	RPS20
POLR2J	2.40201e-05	0.727615	0.49	0.206	0.903012	POLR2J
UBL7	2.41066e-05	1.63529	0.176	0.046	0.906265	UBL7
BCL2L11	2.41713e-05	0.767234	0.235	0.07	0.908697	BCL2L11
FAM174A	2.43335e-05	1.82411	0.118	0.023	0.914793	FAM174A
TWISTNB	2.46049e-05	0.589987	0.647	0.347	0.924998	TWISTNB
CREM	2.46139e-05	0.626419	0.98	0.73	0.925335	CREM
RPL12	2.46615e-05	0.438668	1	0.936	0.927125	RPL12
NUTF2	2.47373e-05	0.674701	0.412	0.159	0.929973	NUTF2
MAF1	2.48818e-05	0.783372	0.373	0.14	0.935406	MAF1
SRRM1	2.49704e-05	0.610254	0.51	0.215	0.938737	SRRM1
ABRACL	2.57168e-05	1.01315	0.608	0.322	0.966796	ABRACL
NFATC1	2.58694e-05	0.82693	0.235	0.07	0.972535	NFATC1
NDUFS2	2.65741e-05	1.06049	0.255	0.081	0.999027	NDUFS2
SYAP1	2.6945e-05	0.732611	0.588	0.285	1	SYAP1
LRRK2	2.70066e-05	1.83249	0.137	0.031	1	LRRK2
SERPINB8	2.72375e-05	0.806199	0.353	0.132	1	SERPINB8
SMAP2	2.73686e-05	1.00129	0.314	0.114	1	SMAP2
MTM1	2.79496e-05	2.47332	0.078	0.011	1	MTM1
SPG7	2.80083e-05	1.91788	0.157	0.039	1	SPG7
ATRAID	2.80357e-05	0.788628	0.392	0.154	1	ATRAID
HLA-F	2.8703e-05	0.747102	0.529	0.243	1	HLA-F
LIMCH1	2.97463e-05	3.7046	0.039	0.003	1	LIMCH1
IGHV3-23	2.9974e-05	3.51914	0.039	0.003	1	IGHV3-23
CDK2AP2	3.01386e-05	1.08276	0.294	0.1	1	CDK2AP2
PRPF40B	3.02033e-05	3.29503	0.039	0.003	1	PRPF40B
TPCN2	3.02477e-05	1.85894	0.078	0.011	1	TPCN2
BIRC3	3.04327e-05	0.855151	0.686	0.352	1	BIRC3
HAL	3.04342e-05	2.76106	0.039	0.003	1	HAL
HCG18	3.04766e-05	1.76994	0.137	0.031	1	HCG18
ZNF320	3.06669e-05	3.0123	0.039	0.003	1	ZNF320
KMT5C	3.06669e-05	2.67211	0.039	0.003	1	KMT5C
FBL	3.07793e-05	0.811384	0.451	0.189	1	FBL
RP11-285F7.2	3.09012e-05	3.27758	0.039	0.003	1	RP11-285F7.2
CAPN1	3.10685e-05	1.12095	0.255	0.082	1	CAPN1
COA1	3.12184e-05	1.15711	0.235	0.072	1	COA1
CXCL1	3.12644e-05	-3.41195	0.157	0.432	1	CXCL1
PIGN	3.13868e-05	3.42324	0.059	0.007	1	PIGN
ACAT1	3.14501e-05	1.34607	0.157	0.038	1	ACAT1
SPP1	3.15379e-05	-8.04483	0.059	0.323	1	SPP1
CHCHD10	3.16097e-05	0.866164	0.529	0.255	1	CHCHD10
GDI2	3.19133e-05	0.787502	0.647	0.313	1	GDI2
CYSTM1	3.19235e-05	-2.40984	0.176	0.443	1	CYSTM1
XRCC6	3.20857e-05	0.856152	0.451	0.197	1	XRCC6
LPGAT1	3.25194e-05	0.966873	0.196	0.054	1	LPGAT1
FABP1	3.25948e-05	0.724799	0.314	0.11	1	FABP1
TRAPPC1	3.26586e-05	0.653113	0.706	0.356	1	TRAPPC1
YTHDF2	3.27296e-05	1.21564	0.275	0.095	1	YTHDF2
ABAT	3.29063e-05	3.26964	0.059	0.007	1	ABAT
PRKD3	3.29811e-05	1.45924	0.118	0.024	1	PRKD3
RXRA	3.33231e-05	0.814147	0.333	0.121	1	RXRA
MRPS25	3.33445e-05	1.35858	0.196	0.056	1	MRPS25
ETF1	3.366e-05	0.649113	0.706	0.348	1	ETF1
NCDN	3.37803e-05	2.9434	0.059	0.007	1	NCDN
PPP1CB	3.39244e-05	0.785933	0.725	0.448	1	PPP1CB
NCF1	3.40404e-05	1.24396	0.353	0.14	1	NCF1
LILRA1	3.41456e-05	1.37273	0.196	0.056	1	LILRA1
HSPA1B	3.50229e-05	-5.55532	0.098	0.36	1	HSPA1B
SPARCL1	3.52248e-05	2.36112	0.059	0.007	1	SPARCL1
HEATR5B	3.5595e-05	2.61753	0.059	0.007	1	HEATR5B
DUT	3.57829e-05	1.13685	0.314	0.113	1	DUT
ATXN10	3.5931e-05	0.939178	0.235	0.072	1	ATXN10
MCCC1	3.59689e-05	2.37671	0.059	0.007	1	MCCC1
ZNF738	3.61572e-05	2.58156	0.059	0.007	1	ZNF738
DERL1	3.65469e-05	1.14461	0.294	0.106	1	DERL1
NDUFS7	3.74508e-05	0.607913	0.588	0.274	1	NDUFS7
TMEM176A	3.8169e-05	0.604994	0.51	0.222	1	TMEM176A
ETFB	3.98188e-05	0.833365	0.471	0.204	1	ETFB
BCAS2	3.99216e-05	0.735876	0.412	0.17	1	BCAS2
KIF1B	4.06987e-05	0.947692	0.314	0.112	1	KIF1B
DGKD	4.10697e-05	1.70681	0.118	0.024	1	DGKD
C19orf60	4.2021e-05	0.537336	0.569	0.253	1	C19orf60
HLA-B	4.20452e-05	0.414786	1	0.973	1	HLA-B
EIF3D	4.24143e-05	1.01891	0.431	0.195	1	EIF3D
RARRES3	4.26158e-05	0.558388	0.373	0.143	1	RARRES3
TRIP10	4.295e-05	1.27976	0.216	0.065	1	TRIP10
POR	4.31844e-05	0.555472	0.333	0.119	1	POR
CXCL8	4.44654e-05	-1.35241	0.961	0.979	1	CXCL8
RP5-1171I10.5	4.45382e-05	1.19483	0.235	0.075	1	RP5-1171I10.5
PI4KA	4.45788e-05	2.05355	0.118	0.025	1	PI4KA
DOCK2	4.52632e-05	0.986019	0.294	0.105	1	DOCK2
PCBP2	4.56755e-05	0.794269	0.765	0.47	1	PCBP2
ARPC3	4.5722e-05	0.50113	1	0.771	1	ARPC3
UNC93B1	4.60907e-05	1.30638	0.216	0.065	1	UNC93B1
TOP1MT	4.68979e-05	2.08899	0.098	0.018	1	TOP1MT
CLK4	4.7289e-05	1.30339	0.118	0.024	1	CLK4
RPS16	4.73653e-05	0.418669	1	0.96	1	RPS16
SNU13	4.83708e-05	0.726231	0.549	0.258	1	SNU13
HLA-DQA1	4.87017e-05	0.960105	0.765	0.479	1	HLA-DQA1
MT-ATP8	4.90531e-05	1.56852	0.196	0.057	1	MT-ATP8
TOP1	4.90647e-05	0.561488	0.49	0.215	1	TOP1
NRROS	4.98548e-05	1.49083	0.137	0.032	1	NRROS
DYNC1H1	4.99398e-05	1.11956	0.275	0.096	1	DYNC1H1
HACD4	5.01475e-05	0.779463	0.294	0.103	1	HACD4
ANAPC2	5.02503e-05	1.82555	0.098	0.018	1	ANAPC2
RPIA	5.02527e-05	1.04578	0.235	0.074	1	RPIA
IL10RA	5.08001e-05	0.552176	0.549	0.245	1	IL10RA
LYRM2	5.21557e-05	1.22051	0.176	0.048	1	LYRM2
DDX21	5.31656e-05	0.544212	0.667	0.34	1	DDX21
APRT	5.3213e-05	0.528389	0.765	0.397	1	APRT
ATP1B3	5.36559e-05	0.757236	0.902	0.664	1	ATP1B3
TTC19	5.37161e-05	1.24695	0.235	0.076	1	TTC19
VPS51	5.37872e-05	0.881869	0.196	0.056	1	VPS51
ATRN	5.40923e-05	2.39597	0.078	0.012	1	ATRN
ITM2B	5.43138e-05	0.571676	0.941	0.691	1	ITM2B
TIMP3	5.45375e-05	1.33875	0.098	0.018	1	TIMP3
ZBTB7A	5.45983e-05	1.2328	0.196	0.057	1	ZBTB7A
TRAPPC8	5.46964e-05	1.29014	0.118	0.025	1	TRAPPC8
LUC7L	5.47026e-05	1.28901	0.196	0.057	1	LUC7L
CMTM3	5.47441e-05	0.965228	0.275	0.094	1	CMTM3
PUM1	5.47825e-05	0.738137	0.235	0.074	1	PUM1
CYB5D2	5.50746e-05	1.30647	0.098	0.018	1	CYB5D2
NBEAL1	5.51154e-05	0.452113	0.706	0.337	1	NBEAL1
RNASE6	5.56623e-05	0.756218	0.431	0.186	1	RNASE6
CHMP3	5.61796e-05	1.08435	0.294	0.107	1	CHMP3
TMEM147	5.62168e-05	0.553861	0.529	0.229	1	TMEM147
FAM49A	5.63204e-05	0.650886	0.608	0.305	1	FAM49A
WWOX	5.70203e-05	2.36211	0.059	0.007	1	WWOX
ALG3	5.75961e-05	1.7102	0.176	0.049	1	ALG3
ARF6	5.76445e-05	0.644259	0.608	0.293	1	ARF6
NFE2L2	5.82197e-05	0.54641	0.804	0.434	1	NFE2L2
STARD8	5.84585e-05	1.47726	0.137	0.032	1	STARD8
PDZD8	5.95127e-05	1.37814	0.157	0.04	1	PDZD8
RBMX	5.97119e-05	0.700145	0.412	0.168	1	RBMX
TAOK3	5.98228e-05	0.783963	0.471	0.212	1	TAOK3
SENCR	5.99303e-05	2.3405	0.059	0.007	1	SENCR
FTL	6.02396e-05	-0.907665	1	0.999	1	FTL
COMMD6	6.05425e-05	0.54262	0.882	0.565	1	COMMD6
SLC35A4	6.06751e-05	1.55769	0.157	0.041	1	SLC35A4
TMEM175	6.08158e-05	1.99726	0.078	0.012	1	TMEM175
SDC3	6.08303e-05	2.22012	0.059	0.007	1	SDC3
ERAP1	6.15999e-05	1.59891	0.176	0.049	1	ERAP1
WIPF1	6.20553e-05	1.11795	0.392	0.172	1	WIPF1
MAPRE2	6.23213e-05	1.3254	0.196	0.058	1	MAPRE2
DGCR6L	6.23397e-05	0.852749	0.275	0.095	1	DGCR6L
LINC01410	6.23589e-05	2.26351	0.059	0.007	1	LINC01410
PABPN1	6.30474e-05	0.59885	0.373	0.144	1	PABPN1
ATP5L	6.3385e-05	0.46599	0.98	0.733	1	ATP5L
NUFIP2	6.37453e-05	0.92663	0.314	0.117	1	NUFIP2
CD46	6.4219e-05	1.08408	0.255	0.085	1	CD46
TRIM44	6.42609e-05	1.39768	0.255	0.088	1	TRIM44
SRSF2	6.43098e-05	0.532674	0.824	0.462	1	SRSF2
OSGEP	6.52024e-05	1.73987	0.176	0.049	1	OSGEP
SLC38A10	6.5362e-05	0.925339	0.176	0.048	1	SLC38A10
TADA3	6.58519e-05	1.18978	0.216	0.067	1	TADA3
DHDDS	6.66599e-05	1.79428	0.098	0.018	1	DHDDS
APH1A	6.73444e-05	0.901225	0.373	0.15	1	APH1A
LGALS9	6.80789e-05	0.694179	0.49	0.227	1	LGALS9
TRAPPC6A	6.9915e-05	1.20401	0.255	0.088	1	TRAPPC6A
LYPD2	7.08124e-05	8.37222	0.02	0.001	1	LYPD2
ZNF343	7.08124e-05	6.70677	0.02	0.001	1	ZNF343
CTD-2231E14.4	7.08124e-05	5.84944	0.02	0.001	1	CTD-2231E14.4
SOX15	7.08124e-05	5.78985	0.02	0.001	1	SOX15
ZNF827	7.08124e-05	5.70375	0.02	0.001	1	ZNF827
RP11-440G5.2	7.08124e-05	5.63505	0.02	0.001	1	RP11-440G5.2
SPATA13-AS1	7.08124e-05	5.62769	0.02	0.001	1	SPATA13-AS1
LL21NC02-1C16.2	7.08124e-05	5.55779	0.02	0.001	1	LL21NC02-1C16.2
CTD-2619J13.14	7.08124e-05	5.18655	0.02	0.001	1	CTD-2619J13.14
PNKP	7.12871e-05	0.824348	0.235	0.075	1	PNKP
HOXA13	7.17597e-05	5.36891	0.02	0.001	1	HOXA13
SLC16A13	7.17597e-05	5.28396	0.02	0.001	1	SLC16A13
FCRL5	7.17597e-05	5.1592	0.02	0.001	1	FCRL5
AP001063.1	7.17597e-05	5.10733	0.02	0.001	1	AP001063.1
SLC3A1	7.17597e-05	5.09533	0.02	0.001	1	SLC3A1
TRPV3	7.17597e-05	5.00423	0.02	0.001	1	TRPV3
RP11-617F23.1	7.17597e-05	5.00293	0.02	0.001	1	RP11-617F23.1
RNF208	7.17597e-05	4.95903	0.02	0.001	1	RNF208
RP11-398K22.12	7.17597e-05	4.85188	0.02	0.001	1	RP11-398K22.12
MAPT	7.17597e-05	4.77328	0.02	0.001	1	MAPT
RP11-1E4.1	7.17597e-05	4.74294	0.02	0.001	1	RP11-1E4.1
CTC-332L22.1	7.17597e-05	4.66697	0.02	0.001	1	CTC-332L22.1
PRDM11	7.17597e-05	4.59437	0.02	0.001	1	PRDM11
RP11-452C13.1	7.17597e-05	4.42761	0.02	0.001	1	RP11-452C13.1
WDR35	7.17597e-05	4.23434	0.02	0.001	1	WDR35
RP3-329A5.8	7.17597e-05	3.20425	0.02	0.001	1	RP3-329A5.8
ORAI3	7.20921e-05	1.42745	0.157	0.041	1	ORAI3
STX16-NPEPL1	7.2719e-05	4.84198	0.02	0.001	1	STX16-NPEPL1
KIAA0125	7.2719e-05	4.83741	0.02	0.001	1	KIAA0125
PDE8B	7.2719e-05	4.72482	0.02	0.001	1	PDE8B
RP11-462P6.1	7.2719e-05	4.62943	0.02	0.001	1	RP11-462P6.1
PLA2G2C	7.2719e-05	4.56379	0.02	0.001	1	PLA2G2C
ZNF691	7.2719e-05	4.55348	0.02	0.001	1	ZNF691
IGHV4-59	7.2719e-05	4.52524	0.02	0.001	1	IGHV4-59
RP11-152N13.16	7.2719e-05	4.4446	0.02	0.001	1	RP11-152N13.16
SLC14A2	7.2719e-05	4.41534	0.02	0.001	1	SLC14A2
EIF4EBP3	7.2719e-05	4.4048	0.02	0.001	1	EIF4EBP3
LINC00271	7.2719e-05	4.32949	0.02	0.001	1	LINC00271
GOLGA8R	7.2719e-05	4.27788	0.02	0.001	1	GOLGA8R
PALM	7.2719e-05	4.26603	0.02	0.001	1	PALM
TGFBR3L	7.2719e-05	4.20397	0.02	0.001	1	TGFBR3L
TREML4	7.2719e-05	4.17923	0.02	0.001	1	TREML4
FAM167A	7.2719e-05	4.15125	0.02	0.001	1	FAM167A
TNK2-AS1	7.2719e-05	4.12357	0.02	0.001	1	TNK2-AS1
RP11-793H13.11	7.2719e-05	4.11376	0.02	0.001	1	RP11-793H13.11
AC068282.3	7.2719e-05	4.05897	0.02	0.001	1	AC068282.3
CLEC12B	7.2719e-05	4.02299	0.02	0.001	1	CLEC12B
CLLU1	7.2719e-05	4.02033	0.02	0.001	1	CLLU1
SMPD3	7.2719e-05	3.92566	0.02	0.001	1	SMPD3
WDR97	7.2719e-05	3.92265	0.02	0.001	1	WDR97
FAM95B1	7.2719e-05	3.89845	0.02	0.001	1	FAM95B1
RP11-268F1.3	7.2719e-05	3.88305	0.02	0.001	1	RP11-268F1.3
ATOH8	7.2719e-05	3.86517	0.02	0.001	1	ATOH8
DLGAP1	7.2719e-05	3.8233	0.02	0.001	1	DLGAP1
LINC01485	7.2719e-05	3.81867	0.02	0.001	1	LINC01485
DSCC1	7.2719e-05	3.78651	0.02	0.001	1	DSCC1
ARHGAP39	7.2719e-05	3.77803	0.02	0.001	1	ARHGAP39
CTC-250I14.6	7.2719e-05	3.73132	0.02	0.001	1	CTC-250I14.6
MAP10	7.2719e-05	3.68073	0.02	0.001	1	MAP10
RP11-649E7.5	7.2719e-05	3.64432	0.02	0.001	1	RP11-649E7.5
NAIF1	7.2719e-05	3.63234	0.02	0.001	1	NAIF1
IGHV2-5	7.2719e-05	3.43978	0.02	0.001	1	IGHV2-5
GH1	7.2719e-05	3.3437	0.02	0.001	1	GH1
APLNR	7.2719e-05	3.31928	0.02	0.001	1	APLNR
IGLL5	7.2719e-05	3.11152	0.02	0.001	1	IGLL5
RP11-383M4.6	7.2719e-05	2.89408	0.02	0.001	1	RP11-383M4.6
RP13-650J16.1	7.2719e-05	2.78723	0.02	0.001	1	RP13-650J16.1
DDX3Y	7.34236e-05	1.09623	0.333	0.136	1	DDX3Y
CAPNS1	7.4082e-05	0.717402	0.451	0.198	1	CAPNS1
RAE1	7.50012e-05	1.26974	0.157	0.041	1	RAE1
MYADM	7.58956e-05	1.0004	0.51	0.241	1	MYADM
TOMM22	7.77487e-05	0.69401	0.471	0.211	1	TOMM22
CPPED1	7.77538e-05	0.87853	0.294	0.107	1	CPPED1
FBXO33	7.87077e-05	1.25145	0.157	0.041	1	FBXO33
EBLN3	7.89642e-05	1.41673	0.137	0.033	1	EBLN3
SLC25A37	7.91708e-05	-2.30959	0.314	0.498	1	SLC25A37
MOK	7.93857e-05	3.86394	0.039	0.003	1	MOK
TAF9B	7.93857e-05	3.56677	0.039	0.003	1	TAF9B
MRPS18B	8.11483e-05	1.23636	0.157	0.041	1	MRPS18B
KRAS	8.11913e-05	0.890641	0.333	0.13	1	KRAS
CCNY	8.11996e-05	1.2608	0.216	0.068	1	CCNY
ZNF609	8.15015e-05	1.84224	0.078	0.013	1	ZNF609
ZDHHC3	8.15698e-05	1.3662	0.196	0.058	1	ZDHHC3
RP1-90J20.8	8.16088e-05	3.61153	0.039	0.003	1	RP1-90J20.8
RP11-705O1.8	8.21737e-05	3.12983	0.039	0.003	1	RP11-705O1.8
DDX17	8.28977e-05	1.06596	0.431	0.186	1	DDX17
SMARCA2	8.29059e-05	1.7875	0.118	0.026	1	SMARCA2
PARP3	8.33146e-05	3.26548	0.039	0.003	1	PARP3
AVPI1	8.38889e-05	1.33664	0.373	0.163	1	AVPI1
PARD6A	8.38906e-05	2.47038	0.039	0.003	1	PARD6A
ZEB2	8.39928e-05	0.635006	0.824	0.521	1	ZEB2
HLA-DQA2	8.43992e-05	1.00151	0.471	0.235	1	HLA-DQA2
CCNI	8.46402e-05	0.649152	0.824	0.564	1	CCNI
UTP20	8.5054e-05	2.54333	0.039	0.003	1	UTP20
RAB13	8.51415e-05	-2.8638	0.137	0.377	1	RAB13
AC010226.4	8.56414e-05	2.41631	0.039	0.003	1	AC010226.4
FGD2	8.61653e-05	2.50508	0.137	0.034	1	FGD2
FKBP3	8.68643e-05	0.515735	0.275	0.092	1	FKBP3
FKBP1A	8.74432e-05	0.584217	0.922	0.588	1	FKBP1A
MRPS2	9.17199e-05	2.05217	0.118	0.026	1	MRPS2
SARS2	9.33501e-05	2.6124	0.059	0.008	1	SARS2
AHNAK	9.42074e-05	0.811254	0.471	0.216	1	AHNAK
N4BP2L2	9.42288e-05	0.89392	0.392	0.17	1	N4BP2L2
HLA-A	9.43036e-05	0.365536	1	0.928	1	HLA-A
WDR46	9.43106e-05	1.30766	0.137	0.033	1	WDR46
CCDC57	9.51616e-05	1.1517	0.157	0.041	1	CCDC57
MGMT	9.57991e-05	0.980681	0.235	0.077	1	MGMT
YPEL3	9.59191e-05	0.998074	0.137	0.033	1	YPEL3
TMED3	9.78062e-05	0.935747	0.255	0.087	1	TMED3
CXCR4	9.8087e-05	0.389651	0.569	0.276	1	CXCR4
TRERF1	9.83464e-05	2.47641	0.059	0.008	1	TRERF1
ITPK1	9.85734e-05	1.54278	0.157	0.042	1	ITPK1
PMPCB	9.86909e-05	1.15479	0.176	0.05	1	PMPCB
RP11-147L13.15	9.92815e-05	2.53119	0.059	0.008	1	RP11-147L13.15
MPP7	9.92815e-05	2.25192	0.059	0.008	1	MPP7
SNN	9.98917e-05	0.547986	0.392	0.16	1	SNN
RPS29	0.000100431	0.402165	1	0.914	1	RPS29
CHCHD3	0.000100512	1.02972	0.235	0.078	1	CHCHD3
LRRFIP1	0.000100612	0.588396	0.784	0.453	1	LRRFIP1
SNRNP25	0.00010067	1.21459	0.216	0.069	1	SNRNP25
EIF3I	0.000100914	0.616022	0.588	0.296	1	EIF3I
GAS2L1	0.000102706	1.90746	0.098	0.019	1	GAS2L1
SLC38A5	0.000103107	2.11378	0.059	0.008	1	SLC38A5
PIGS	0.000103135	1.56399	0.118	0.026	1	PIGS
AGFG1	0.000103919	0.646348	0.294	0.105	1	AGFG1
PLD3	0.000104013	0.709942	0.333	0.128	1	PLD3
ISOC2	0.000104118	0.994956	0.235	0.078	1	ISOC2
AUP1	0.000104207	0.745504	0.451	0.194	1	AUP1
EEF1D	0.000106549	0.41631	0.961	0.855	1	EEF1D
MDH2	0.00010783	0.788007	0.471	0.218	1	MDH2
RPL37A	0.000108414	0.40446	1	0.903	1	RPL37A
KIF9	0.000109873	1.6187	0.098	0.019	1	KIF9
HNRNPA0	0.000109876	0.830621	0.647	0.34	1	HNRNPA0
TAPBP	0.000109892	0.562745	0.627	0.318	1	TAPBP
FAM58A	0.000112452	1.79539	0.118	0.026	1	FAM58A
CCDC84	0.000113252	1.68482	0.078	0.013	1	CCDC84
MGME1	0.000113668	1.71964	0.078	0.013	1	MGME1
HAGH	0.000113934	1.44658	0.176	0.051	1	HAGH
EPC1	0.000114513	0.434113	0.49	0.214	1	EPC1
C5orf24	0.000115528	2.15295	0.118	0.027	1	C5orf24
RNF44	0.000116181	1.74974	0.137	0.034	1	RNF44
CCAR1	0.000116233	0.881223	0.216	0.069	1	CCAR1
CMTM7	0.000116471	0.969752	0.314	0.123	1	CMTM7
RAP1B	0.000117327	0.911562	0.549	0.291	1	RAP1B
ETFDH	0.000117406	1.87579	0.098	0.02	1	ETFDH
FBXO25	0.000118199	1.56258	0.118	0.026	1	FBXO25
ALDH1A1	0.000119224	1.15857	0.137	0.034	1	ALDH1A1
SH3TC1	0.000119227	1.45434	0.137	0.034	1	SH3TC1
FKBP8	0.000119347	0.439825	0.706	0.34	1	FKBP8
RGL2	0.000119444	1.57051	0.118	0.026	1	RGL2
MT-CO2	0.000119969	0.321038	1	0.989	1	MT-CO2
RAB1B	0.000120438	1.12826	0.255	0.09	1	RAB1B
MAPK1	0.000121126	0.661402	0.294	0.108	1	MAPK1
GMPR2	0.000121891	0.913945	0.157	0.041	1	GMPR2
CYTH1	0.000122066	0.604074	0.471	0.206	1	CYTH1
MYD88	0.000122455	0.818217	0.314	0.121	1	MYD88
MX2	0.000123128	0.679209	0.333	0.13	1	MX2
MIDN	0.000124673	1.05617	0.392	0.173	1	MIDN
THOC2	0.000125013	1.11636	0.255	0.091	1	THOC2
BET1L	0.000126442	1.46741	0.157	0.043	1	BET1L
FOSL1	0.000127562	1.02006	0.137	0.034	1	FOSL1
GON4L	0.000130194	1.3478	0.118	0.026	1	GON4L
COL6A2	0.000130526	1.75459	0.118	0.027	1	COL6A2
SLC24A4	0.000131557	1.43136	0.118	0.026	1	SLC24A4
PARP1	0.000132327	1.35758	0.137	0.034	1	PARP1
DUSP22	0.000133395	1.2857	0.216	0.072	1	DUSP22
PACS2	0.000133994	2.35063	0.098	0.02	1	PACS2
ABCC5	0.000134633	2.00126	0.078	0.013	1	ABCC5
TMEM256	0.000135826	0.879514	0.412	0.185	1	TMEM256
TCF25	0.00013686	0.79552	0.49	0.224	1	TCF25
AKR1A1	0.000136899	0.72431	0.431	0.194	1	AKR1A1
GNAI2	0.000137068	0.723845	0.647	0.33	1	GNAI2
RCOR1	0.000137287	1.10363	0.275	0.101	1	RCOR1
ARIH1	0.000138667	0.92064	0.275	0.1	1	ARIH1
THRAP3	0.000138984	0.878314	0.275	0.099	1	THRAP3
TNFRSF10B	0.000139981	1.0538	0.255	0.092	1	TNFRSF10B
MIF	0.00014074	-2.00234	0.392	0.529	1	MIF
RNF26	0.000140884	2.81708	0.059	0.008	1	RNF26
BLVRB	0.000142969	0.456844	0.627	0.316	1	BLVRB
SEC31A	0.000143097	0.976157	0.275	0.101	1	SEC31A
UFC1	0.000143333	0.748302	0.412	0.177	1	UFC1
IMPA2	0.000143975	1.64983	0.118	0.027	1	IMPA2
CYTIP	0.000144835	0.816668	0.373	0.155	1	CYTIP
STK38	0.000145999	1.89803	0.118	0.027	1	STK38
HLA-DRA	0.000147523	0.520708	1	0.935	1	HLA-DRA
RAD1	0.000148203	1.99673	0.098	0.02	1	RAD1
ENTPD3-AS1	0.000148203	2.00961	0.098	0.02	1	ENTPD3-AS1
LINC01353	0.000148261	1.95282	0.078	0.013	1	LINC01353
STUB1	0.000148518	1.187	0.333	0.14	1	STUB1
PPT1	0.000149008	0.369214	0.667	0.318	1	PPT1
CAST	0.000151028	0.345539	0.529	0.236	1	CAST
PCCB	0.000151461	1.73627	0.078	0.013	1	PCCB
CORO1B	0.000151624	0.987458	0.333	0.137	1	CORO1B
LILRB2	0.000152002	0.580097	0.549	0.265	1	LILRB2
CD99L2	0.000154238	2.35654	0.059	0.008	1	CD99L2
RNF5	0.000154911	0.753853	0.216	0.069	1	RNF5
NFKB2	0.000154981	0.590229	0.51	0.236	1	NFKB2
NDUFB1	0.00015501	0.549733	0.686	0.376	1	NDUFB1
RBM39	0.000155804	0.738031	0.667	0.401	1	RBM39
RBM10	0.000156302	1.3357	0.118	0.027	1	RBM10
FNDC3A	0.000156414	0.713173	0.314	0.121	1	FNDC3A
SPECC1	0.000157212	1.66811	0.098	0.02	1	SPECC1
ARGLU1	0.000157723	0.645365	0.373	0.154	1	ARGLU1
RP11-156K23.3	0.000157884	1.07073	0.176	0.051	1	RP11-156K23.3
CLCC1	0.000158472	2.29297	0.059	0.008	1	CLCC1
TRIM52	0.000158472	2.07151	0.059	0.008	1	TRIM52
TM2D2	0.000158805	1.25922	0.176	0.052	1	TM2D2
NECAB3	0.000159907	2.15001	0.059	0.008	1	NECAB3
FAM120A	0.000160873	0.584675	0.353	0.14	1	FAM120A
EPHX1	0.000162083	2.36165	0.059	0.008	1	EPHX1
PIGQ	0.000162628	2.89227	0.078	0.014	1	PIGQ
PMF1	0.000162721	0.976348	0.235	0.08	1	PMF1
MKKS	0.000164203	0.633946	0.412	0.177	1	MKKS
WIPI2	0.00016456	1.01943	0.216	0.071	1	WIPI2
TET2	0.000164967	0.926097	0.392	0.169	1	TET2
NINJ2	0.000164976	1.77578	0.118	0.027	1	NINJ2
NDUFB7	0.000165277	0.549267	0.608	0.301	1	NDUFB7
CCDC88C	0.000165496	2.71515	0.078	0.014	1	CCDC88C
PLXNB2	0.000165589	1.14662	0.196	0.061	1	PLXNB2
NONO	0.000165715	0.694161	0.392	0.168	1	NONO
AP1B1	0.000165723	1.31075	0.176	0.052	1	AP1B1
DPP3	0.000165959	1.87084	0.118	0.028	1	DPP3
EIF2S3	0.000167401	0.800598	0.431	0.194	1	EIF2S3
PHLDB1	0.000168222	1.2085	0.176	0.052	1	PHLDB1
PITHD1	0.000171878	1.05196	0.216	0.071	1	PITHD1
CDV3	0.000172652	0.651397	0.412	0.178	1	CDV3
ARHGAP4	0.000172685	0.679963	0.255	0.089	1	ARHGAP4
LINC00528	0.000175756	1.41264	0.118	0.027	1	LINC00528
CCNDBP1	0.000176131	0.639317	0.255	0.089	1	CCNDBP1
KLHDC2	0.000178058	1.75462	0.137	0.036	1	KLHDC2
APC	0.000178879	1.40961	0.098	0.02	1	APC
RTN3	0.000179361	0.854706	0.373	0.158	1	RTN3
MRPS35	0.000181557	1.02258	0.176	0.052	1	MRPS35
CABLES2	0.000181627	3.71378	0.039	0.004	1	CABLES2
NDUFS8	0.000182084	0.722406	0.49	0.232	1	NDUFS8
RPL39	0.00018253	0.294561	1	0.975	1	RPL39
KAT6B	0.000184195	1.72313	0.118	0.028	1	KAT6B
RP6-99M1.3	0.000186296	2.07908	0.078	0.014	1	RP6-99M1.3
C9orf16	0.000186984	0.64965	0.529	0.261	1	C9orf16
GK	0.000187408	-1.62615	0.431	0.575	1	GK
SF1	0.000187461	0.589057	0.431	0.19	1	SF1
LINC01127	0.000188629	3.15627	0.039	0.004	1	LINC01127
CXXC5	0.000191395	0.662464	0.196	0.06	1	CXXC5
ALDH2	0.00019157	0.8002	0.451	0.212	1	ALDH2
CCL11	0.000192224	3.07266	0.039	0.004	1	CCL11
RP11-159G9.5	0.000193436	2.88438	0.039	0.004	1	RP11-159G9.5
FAM117B	0.000193436	2.6667	0.039	0.004	1	FAM117B
POP4	0.000193757	0.88655	0.176	0.051	1	POP4
CDIPT	0.000193782	1.55777	0.157	0.044	1	CDIPT
BACE1	0.000194656	3.15585	0.039	0.004	1	BACE1
SKP2	0.000194656	2.81685	0.039	0.004	1	SKP2
LDHB	0.000195193	1.02749	0.431	0.211	1	LDHB
GAS1	0.000195883	2.82994	0.039	0.004	1	GAS1
MAPK7	0.000196913	1.78843	0.078	0.014	1	MAPK7
FGD4	0.000199378	0.923156	0.275	0.1	1	FGD4
RP3-475N16.1	0.000199608	2.70303	0.039	0.004	1	RP3-475N16.1
PPWD1	0.000201039	1.65123	0.078	0.014	1	PPWD1
SNF8	0.000201335	0.644585	0.471	0.216	1	SNF8
ATF5	0.00020334	0.531643	0.451	0.206	1	ATF5
ZNF710	0.000206432	1.3965	0.098	0.02	1	ZNF710
C9orf72	0.000208433	0.607555	0.412	0.178	1	C9orf72
STARD7	0.000208659	1.34682	0.216	0.073	1	STARD7
SPG21	0.000213305	0.488468	0.588	0.283	1	SPG21
BAG6	0.000216899	0.661628	0.294	0.11	1	BAG6
TFRC	0.000217916	0.794863	0.412	0.191	1	TFRC
THAP2	0.000219571	0.940063	0.686	0.41	1	THAP2
NFKBIL1	0.00021977	1.66355	0.118	0.028	1	NFKBIL1
LINC00877	0.000223068	0.413865	0.216	0.069	1	LINC00877
BUD13	0.000223574	2.75456	0.059	0.008	1	BUD13
BST2	0.000223737	0.506259	0.686	0.365	1	BST2
MBP	0.000224629	0.702213	0.255	0.093	1	MBP
ATP6V0D1	0.000224837	0.519574	0.706	0.384	1	ATP6V0D1
PLCB1	0.000225517	2.5669	0.059	0.008	1	PLCB1
TIPARP	0.000225533	0.558582	0.392	0.166	1	TIPARP
RPN2	0.000226229	0.704691	0.431	0.203	1	RPN2
ITM2C	0.000226428	1.26298	0.157	0.044	1	ITM2C
PHF12	0.000228462	2.33566	0.059	0.008	1	PHF12
SLC25A19	0.000230329	1.37936	0.314	0.138	1	SLC25A19
TAPT1	0.000232444	2.33234	0.059	0.008	1	TAPT1
MDN1	0.00023345	2.44646	0.059	0.008	1	MDN1
PRDX2	0.000235436	0.662175	0.333	0.132	1	PRDX2
RANBP1	0.000235847	0.334047	0.569	0.264	1	RANBP1
WHSC1	0.00023854	2.36038	0.059	0.008	1	WHSC1
VAMP5	0.000238959	0.148813	0.588	0.29	1	VAMP5
CTSZ	0.000239409	0.534772	0.667	0.367	1	CTSZ
LRRC45	0.000240606	1.96224	0.059	0.008	1	LRRC45
LYZ	0.00024064	0.66346	1	0.849	1	LYZ
CSNK1D	0.00024126	0.706957	0.294	0.112	1	CSNK1D
AKAP7	0.000245242	2.15511	0.078	0.014	1	AKAP7
GABARAP	0.000245772	0.691634	0.333	0.132	1	GABARAP
SACM1L	0.000245969	1.68873	0.098	0.021	1	SACM1L
NUDT16	0.000247792	1.12022	0.157	0.044	1	NUDT16
ARL4C	0.000248775	1.17894	0.333	0.143	1	ARL4C
TOR2A	0.000249011	0.992616	0.157	0.044	1	TOR2A
FAM200B	0.00025213	0.602128	0.275	0.102	1	FAM200B
AKNA	0.000252297	2.12283	0.118	0.028	1	AKNA
MIS18BP1	0.000255726	1.98348	0.098	0.021	1	MIS18BP1
AP3S2	0.00025794	1.70527	0.078	0.014	1	AP3S2
TECPR1	0.000259679	1.69537	0.078	0.014	1	TECPR1
MAEA	0.000261431	1.00787	0.176	0.054	1	MAEA
TXNRD2	0.00026291	1.64729	0.118	0.028	1	TXNRD2
MLH1	0.000263686	1.955	0.098	0.021	1	MLH1
RASGRP4	0.000263889	1.36228	0.098	0.021	1	RASGRP4
AATF	0.000264973	0.98315	0.216	0.073	1	AATF
IPO5	0.000266589	1.1145	0.157	0.045	1	IPO5
ABCD4	0.000267642	1.56447	0.078	0.014	1	ABCD4
ALDH16A1	0.000269377	1.5684	0.137	0.037	1	ALDH16A1
ATP2B1	0.000271233	0.498574	0.941	0.629	1	ATP2B1
GMEB1	0.000271894	0.828302	0.118	0.028	1	GMEB1
TXNL4A	0.000272747	0.940188	0.255	0.093	1	TXNL4A
HES4	0.000275991	0.384016	0.49	0.249	1	HES4
ZFY	0.000276783	2.10429	0.137	0.038	1	ZFY
SLC22A18	0.000278222	1.26187	0.137	0.036	1	SLC22A18
SAMHD1	0.000279589	0.611079	0.51	0.246	1	SAMHD1
PTGS2	0.000280483	-1.48903	0.647	0.722	1	PTGS2
UQCRFS1	0.000281303	0.660409	0.51	0.253	1	UQCRFS1
PHF20	0.000281691	1.16582	0.294	0.119	1	PHF20
ENO1	0.00028192	-0.942236	0.765	0.758	1	ENO1
ARF5	0.000283367	0.788753	0.451	0.214	1	ARF5
UBE2S	0.000288085	0.938551	0.275	0.107	1	UBE2S
TPI1	0.000291429	-0.953223	0.902	0.81	1	TPI1
SDHC	0.000294048	0.887911	0.392	0.175	1	SDHC
PGM1	0.000294194	1.10462	0.137	0.036	1	PGM1
ATRX	0.000295667	1.03369	0.235	0.085	1	ATRX
NMD3	0.000297312	1.07312	0.118	0.028	1	NMD3
COQ7	0.000298027	1.05914	0.118	0.028	1	COQ7
DDRGK1	0.000305777	0.893456	0.216	0.073	1	DDRGK1
HAX1	0.00030613	1.16702	0.294	0.121	1	HAX1
SLC43A2	0.000307154	0.348523	0.686	0.342	1	SLC43A2
PIGA	0.000307643	0.708707	0.196	0.063	1	PIGA
MT-CO3	0.000311348	0.299422	1	0.984	1	MT-CO3
AREG	0.000311943	0.510386	0.745	0.444	1	AREG
MAP3K11	0.000320732	0.726656	0.216	0.073	1	MAP3K11
WDSUB1	0.000323113	2.89874	0.059	0.009	1	WDSUB1
LRMP	0.000324959	1.71069	0.078	0.015	1	LRMP
ZFP36L2	0.000325672	0.824885	0.373	0.163	1	ZFP36L2
STAU2	0.000326018	1.82861	0.098	0.021	1	STAU2
IKZF1	0.000326366	1.14834	0.196	0.065	1	IKZF1
PLAGL2	0.000329176	1.76381	0.118	0.029	1	PLAGL2
CDK5RAP3	0.000329402	0.890302	0.216	0.074	1	CDK5RAP3
SYTL3	0.000331412	1.55858	0.118	0.029	1	SYTL3
IL7R	0.000331579	-4.15901	0.059	0.274	1	IL7R
TMEM161A	0.000333571	1.94146	0.078	0.015	1	TMEM161A
PSMB10	0.000333753	0.702118	0.353	0.149	1	PSMB10
XRRA1	0.000334663	1.5173	0.078	0.015	1	XRRA1
UQCR11	0.000336643	0.392538	0.902	0.53	1	UQCR11
BOD1L1	0.000337772	1.43629	0.176	0.056	1	BOD1L1
EXOG	0.000337957	1.8595	0.078	0.015	1	EXOG
ALOX5AP	0.000341899	-2.83765	0.216	0.421	1	ALOX5AP
FFAR3	0.000342397	2.18765	0.059	0.009	1	FFAR3
MRPL11	0.000342554	0.607758	0.255	0.092	1	MRPL11
TOE1	0.000343815	2.36309	0.059	0.009	1	TOE1
KPNA1	0.00034558	1.16321	0.157	0.046	1	KPNA1
ST6GAL1	0.000345763	1.59806	0.078	0.015	1	ST6GAL1
CYCS	0.000347439	0.681879	0.902	0.609	1	CYCS
MVP	0.000347566	1.08612	0.353	0.157	1	MVP
TBC1D25	0.000348101	2.11153	0.059	0.009	1	TBC1D25
S100Z	0.000349541	2.0649	0.059	0.009	1	S100Z
CCDC151	0.000350846	1.61722	0.098	0.021	1	CCDC151
EXD3	0.000350987	2.31799	0.059	0.009	1	EXD3
EPOR	0.000350987	2.07277	0.059	0.009	1	EPOR
ARHGAP35	0.000351441	1.44996	0.078	0.015	1	ARHGAP35
ARPP19	0.000352555	0.955813	0.314	0.132	1	ARPP19
IRF2BP2	0.000353458	0.495643	0.529	0.265	1	IRF2BP2
SLC16A7	0.000356598	1.51736	0.098	0.021	1	SLC16A7
TXN	0.000359236	-1.46203	0.765	0.755	1	TXN
PIGF	0.000359269	1.75156	0.157	0.047	1	PIGF
LSM5	0.000359298	0.254987	0.471	0.207	1	LSM5
PPP2R5C	0.00036163	0.651371	0.353	0.152	1	PPP2R5C
VCPIP1	0.000366382	1.60002	0.098	0.021	1	VCPIP1
TRAPPC4	0.000367507	1.20322	0.157	0.046	1	TRAPPC4
ARHGAP27	0.000367864	1.13925	0.137	0.037	1	ARHGAP27
GSS	0.000369493	1.78106	0.157	0.047	1	GSS
LBR	0.000370286	1.09283	0.157	0.046	1	LBR
C1S	0.000372769	2.20239	0.078	0.015	1	C1S
NDUFB10	0.000373646	0.511968	0.49	0.232	1	NDUFB10
PDCD6	0.000374132	0.710248	0.392	0.174	1	PDCD6
COX7A2L	0.000375455	0.472066	0.647	0.333	1	COX7A2L
RP5-1091N2.9	0.000375476	3.43778	0.039	0.004	1	RP5-1091N2.9
ARL16	0.000376402	1.23782	0.137	0.037	1	ARL16
NHSL2	0.000377545	1.25306	0.235	0.088	1	NHSL2
IMMP2L	0.000377658	3.45325	0.039	0.004	1	IMMP2L
PSME1	0.000378332	0.54528	0.765	0.504	1	PSME1
RAD51D	0.000379852	4.05135	0.039	0.004	1	RAD51D
BCAS1	0.000379852	3.62957	0.039	0.004	1	BCAS1
S100A10	0.000381268	-0.727383	0.98	0.892	1	S100A10
RB1CC1	0.000383031	0.830194	0.314	0.132	1	RB1CC1
CD8A	0.000384276	3.41404	0.039	0.004	1	CD8A
ZNF100	0.000384276	3.39303	0.039	0.004	1	ZNF100
BBS9	0.000384276	3.38168	0.039	0.004	1	BBS9
TBCB	0.000384401	0.626298	0.373	0.163	1	TBCB
BCL2A1	0.000385731	-0.659498	0.922	0.942	1	BCL2A1
PKP2	0.000386506	2.97919	0.039	0.004	1	PKP2
RPS21	0.00038834	0.405384	0.961	0.791	1	RPS21
VPS37C	0.000388386	1.57116	0.157	0.047	1	VPS37C
NFIX	0.000388748	3.069	0.039	0.004	1	NFIX
KLHDC7B	0.000388748	3.03952	0.039	0.004	1	KLHDC7B
AC113189.5	0.000395547	2.8641	0.039	0.004	1	AC113189.5
GPA33	0.000395547	2.4322	0.039	0.004	1	GPA33
QPCTL	0.000397838	2.69158	0.039	0.004	1	QPCTL
PSMF1	0.000398597	0.727183	0.275	0.105	1	PSMF1
GLG1	0.00039966	1.27025	0.196	0.066	1	GLG1
ARL6IP4	0.000400664	0.635887	0.647	0.356	1	ARL6IP4
ZMAT1	0.000402457	2.31449	0.039	0.004	1	ZMAT1
PTPN6	0.00040287	0.906495	0.314	0.134	1	PTPN6
NCAM1	0.000404785	2.67367	0.039	0.004	1	NCAM1
HEXA	0.000404957	0.823779	0.275	0.107	1	HEXA
SIN3B	0.000405085	1.87836	0.078	0.015	1	SIN3B
CCNH	0.000405308	0.56489	0.373	0.161	1	CCNH
ARRB2	0.000406197	0.513944	0.549	0.273	1	ARRB2
RER1	0.000406989	0.499679	0.529	0.249	1	RER1
UBR5-AS1	0.000407126	2.38251	0.039	0.004	1	UBR5-AS1
RP11-15J22.8	0.000407126	2.28098	0.039	0.004	1	RP11-15J22.8
EPS15L1	0.000407357	1.25057	0.118	0.029	1	EPS15L1
C4orf3	0.000407609	-1.26618	0.745	0.717	1	C4orf3
TBC1D13	0.000409479	2.55578	0.039	0.004	1	TBC1D13
NDUFC2	0.000409635	0.417414	0.588	0.293	1	NDUFC2
NDFIP1	0.000412296	0.568262	0.451	0.206	1	NDFIP1
XAB2	0.000413238	1.59525	0.098	0.022	1	XAB2
ABCF2	0.000416868	1.70825	0.078	0.015	1	ABCF2
TK2	0.000426254	1.59669	0.078	0.015	1	TK2
RP11-114F3.4	0.000429165	2.42109	0.098	0.022	1	RP11-114F3.4
STRAP	0.000429533	0.309602	0.529	0.247	1	STRAP
ATP5B	0.000430049	0.753251	0.627	0.386	1	ATP5B
NRGN	0.00043292	1.65309	0.118	0.03	1	NRGN
ANTXR2	0.000435978	0.804015	0.294	0.118	1	ANTXR2
INSR	0.000437148	1.86698	0.098	0.022	1	INSR
MPND	0.000437221	1.55479	0.078	0.015	1	MPND
ARPC1A	0.000437553	0.882434	0.275	0.108	1	ARPC1A
GAB3	0.000439454	1.90551	0.098	0.022	1	GAB3
CWC25	0.000441299	0.496285	0.235	0.083	1	CWC25
TOPORS	0.000441447	1.14907	0.176	0.056	1	TOPORS
GIMAP1	0.000443886	3.07528	0.059	0.009	1	GIMAP1
COX6C	0.00044612	0.589983	0.804	0.504	1	COX6C
GABARAPL1	0.000447201	0.413753	0.51	0.242	1	GABARAPL1
SLCO3A1	0.000449216	0.81114	0.235	0.085	1	SLCO3A1
ACO2	0.00045387	0.736938	0.196	0.064	1	ACO2
CAMKMT	0.00045826	3.33512	0.059	0.009	1	CAMKMT
LINC00667	0.000459049	1.48109	0.137	0.039	1	LINC00667
CCDC59	0.000460047	0.980497	0.294	0.121	1	CCDC59
PPCS	0.000461869	0.971761	0.235	0.088	1	PPCS
C3orf58	0.000463745	1.33917	0.137	0.038	1	C3orf58
RP5-832C2.5	0.000463762	2.71979	0.059	0.009	1	RP5-832C2.5
DHX36	0.000465416	0.677384	0.275	0.106	1	DHX36
PSMA2	0.000468742	0.486489	0.588	0.294	1	PSMA2
FGD5-AS1	0.000471263	1.114	0.196	0.066	1	FGD5-AS1
PBX2	0.000472212	1.14258	0.137	0.038	1	PBX2
HNRNPH1	0.000472662	0.458344	0.588	0.312	1	HNRNPH1
GRAMD1B	0.00047495	2.37292	0.059	0.009	1	GRAMD1B
PHACTR1	0.000478619	0.121722	0.784	0.446	1	PHACTR1
RNASEH2B	0.000480259	0.894286	0.196	0.065	1	RNASEH2B
TMEM129	0.000480639	2.27039	0.059	0.009	1	TMEM129
FKBP11	0.000481429	2.5539	0.098	0.023	1	FKBP11
HCK	0.000483483	0.439685	0.608	0.317	1	HCK
FAM173A	0.000485617	0.950925	0.235	0.087	1	FAM173A
C21orf2	0.000486836	1.34179	0.137	0.038	1	C21orf2
MED19	0.000489805	0.949597	0.137	0.038	1	MED19
SMCR5	0.00049026	2.29178	0.059	0.009	1	SMCR5
FNDC3B	0.000492328	-1.68332	0.235	0.441	1	FNDC3B
TMEM14B	0.000493011	0.343341	0.431	0.195	1	TMEM14B
EMILIN2	0.000499091	0.580337	0.353	0.153	1	EMILIN2
IQCE	0.000503135	1.97403	0.078	0.015	1	IQCE
ZNF195	0.00050603	2.1626	0.059	0.009	1	ZNF195
CDK12	0.00050802	1.30652	0.157	0.048	1	CDK12
TOR1A	0.000511288	0.869016	0.176	0.056	1	TOR1A
NELFE	0.000513579	0.815681	0.314	0.131	1	NELFE
RP3-395M20.12	0.000516039	0.362093	0.275	0.108	1	RP3-395M20.12
CCM2	0.000518286	1.10635	0.157	0.047	1	CCM2
NAGK	0.000524052	0.633411	0.275	0.108	1	NAGK
TMOD2	0.000532026	1.84303	0.078	0.015	1	TMOD2
CMTR2	0.000533676	1.61551	0.078	0.015	1	CMTR2
ACSF2	0.00053533	1.65863	0.078	0.015	1	ACSF2
MED30	0.000536264	0.912229	0.314	0.134	1	MED30
ZNF385A	0.000536636	0.626237	0.275	0.106	1	ZNF385A
TMEM9B	0.00053689	0.64174	0.333	0.141	1	TMEM9B
ESD	0.000540038	0.563408	0.392	0.176	1	ESD
KIAA0513	0.000545357	1.52255	0.078	0.015	1	KIAA0513
KPNA2	0.00054917	1.06956	0.235	0.089	1	KPNA2
TIMP1	0.000549818	-1.42401	1	0.935	1	TIMP1
COA5	0.000551546	1.34474	0.137	0.039	1	COA5
COMMD7	0.000554463	0.479807	0.294	0.116	1	COMMD7
PTX3	0.000564022	0.798005	0.333	0.148	1	PTX3
NEU1	0.000564086	0.945194	0.275	0.111	1	NEU1
ARRDC1	0.0005665	1.08124	0.157	0.047	1	ARRDC1
MMGT1	0.000570615	1.04208	0.157	0.047	1	MMGT1
TMEM127	0.000574642	0.870566	0.196	0.067	1	TMEM127
EVL	0.000574735	1.08507	0.176	0.057	1	EVL
NME4	0.000577584	1.44006	0.196	0.069	1	NME4
ATP6AP2	0.000586434	0.443275	0.706	0.405	1	ATP6AP2
IER2	0.000590942	0.194373	0.667	0.366	1	IER2
MAML1	0.00060058	1.36673	0.137	0.039	1	MAML1
FUOM	0.000600606	0.56909	0.314	0.131	1	FUOM
LMNA	0.000600723	0.913461	0.529	0.306	1	LMNA
LAMTOR2	0.000601914	0.419334	0.608	0.306	1	LAMTOR2
UQCRQ	0.000604546	0.468504	0.824	0.47	1	UQCRQ
VMA21	0.000605788	0.416986	0.451	0.208	1	VMA21
METTL21A	0.000612988	0.8937	0.176	0.057	1	METTL21A
RBM28	0.00062088	2.17331	0.078	0.016	1	RBM28
SNX1	0.000621693	1.5166	0.157	0.049	1	SNX1
MN1	0.0006228	1.52049	0.157	0.049	1	MN1
FAM98B	0.000628447	1.92771	0.078	0.016	1	FAM98B
PDE2A	0.000632262	1.93607	0.078	0.016	1	PDE2A
C11orf74	0.000634116	1.66701	0.098	0.023	1	C11orf74
PHYKPL	0.000634659	1.32404	0.137	0.039	1	PHYKPL
ARL14EP	0.000635721	1.753	0.098	0.023	1	ARL14EP
NEURL1	0.000636594	2.70256	0.059	0.01	1	NEURL1
PUM2	0.000644442	1.51651	0.157	0.049	1	PUM2
HSCB	0.00064774	1.90813	0.078	0.016	1	HSCB
MFSD14A	0.000657092	1.23788	0.157	0.049	1	MFSD14A
KLF3	0.000659012	0.946544	0.196	0.067	1	KLF3
CCNC	0.0006593	0.64745	0.235	0.086	1	CCNC
UBE2D4	0.000659579	1.52023	0.078	0.016	1	UBE2D4
NR1H3	0.000661572	1.43362	0.078	0.016	1	NR1H3
SERTAD1	0.000667464	0.422526	0.51	0.255	1	SERTAD1
GAPT	0.000670766	1.18033	0.118	0.031	1	GAPT
LINC01262	0.000671515	2.74735	0.059	0.01	1	LINC01262
PTEN	0.000672069	0.460783	0.353	0.15	1	PTEN
NQO2	0.000674299	0.687246	0.373	0.177	1	NQO2
TMEM248	0.000675679	0.670348	0.294	0.122	1	TMEM248
BTD	0.000676647	2.19433	0.059	0.01	1	BTD
NUP50-AS1	0.000679227	2.25492	0.059	0.01	1	NUP50-AS1
PTPRE	0.000679578	0.531254	0.549	0.291	1	PTPRE
TCIRG1	0.000680696	0.463001	0.49	0.239	1	TCIRG1
LFNG	0.000684284	0.822709	0.176	0.057	1	LFNG
CLTB	0.000691117	0.327259	0.451	0.204	1	CLTB
KLHL42	0.000692262	2.10208	0.059	0.01	1	KLHL42
CS	0.00069934	1.04661	0.176	0.058	1	CS
RPS6KB2	0.00069982	0.671241	0.216	0.077	1	RPS6KB2
TMEM191C	0.000700194	1.95151	0.059	0.01	1	TMEM191C
DGUOK	0.000702612	0.650897	0.431	0.206	1	DGUOK
RAP1GAP2	0.000704971	3.45301	0.039	0.005	1	RAP1GAP2
NOTCH2	0.000712484	0.741108	0.333	0.146	1	NOTCH2
RPAP1	0.000712555	3.33725	0.039	0.005	1	RPAP1
AKIRIN2	0.000713988	0.70141	0.353	0.163	1	AKIRIN2
C22orf39	0.00071502	1.13485	0.157	0.049	1	C22orf39
SYN1	0.000717544	1.03089	0.157	0.049	1	SYN1
RGAG4	0.000719033	1.82417	0.059	0.01	1	RGAG4
RPS28	0.00072033	0.291926	1	0.957	1	RPS28
OCEL1	0.000722744	1.3721	0.118	0.031	1	OCEL1
STAT5B	0.000724221	0.894259	0.118	0.031	1	STAT5B
SND1	0.00072523	0.869295	0.235	0.089	1	SND1
KIFC1	0.000731847	2.62628	0.039	0.005	1	KIFC1
TACC1	0.000732693	0.606462	0.373	0.163	1	TACC1
GAB1	0.000735763	2.78719	0.039	0.005	1	GAB1
YPEL4	0.000735763	2.76901	0.039	0.005	1	YPEL4
FBXO5	0.000735763	2.16943	0.039	0.005	1	FBXO5
CD1B	0.000739699	2.47265	0.039	0.005	1	CD1B
LINC01023	0.000739699	2.12734	0.039	0.005	1	LINC01023
CKMT2-AS1	0.000742737	5.23813	0.02	0.001	1	CKMT2-AS1
AL358852.1	0.000742737	5.05519	0.02	0.001	1	AL358852.1
RP11-545I5.3	0.000742737	5.0169	0.02	0.001	1	RP11-545I5.3
FAM229A	0.000742737	4.90338	0.02	0.001	1	FAM229A
IGLV2-11	0.000742737	4.8965	0.02	0.001	1	IGLV2-11
SPOCK1	0.000742737	4.68975	0.02	0.001	1	SPOCK1
RP11-850A17.1	0.000743654	2.74967	0.039	0.005	1	RP11-850A17.1
ACE	0.000743654	2.63062	0.039	0.005	1	ACE
NMI	0.000747279	0.69171	0.275	0.111	1	NMI
CTH	0.000747629	2.37857	0.039	0.005	1	CTH
GPR68	0.000747629	2.3217	0.039	0.005	1	GPR68
TMEM218	0.000748079	1.27396	0.137	0.04	1	TMEM218
RSBN1L	0.00074886	1.61573	0.118	0.032	1	RSBN1L
DISP1	0.000750166	4.82728	0.02	0.001	1	DISP1
RGMA	0.000750166	4.78676	0.02	0.001	1	RGMA
AC007365.3	0.000750166	4.73097	0.02	0.001	1	AC007365.3
WDPCP	0.000750166	4.71926	0.02	0.001	1	WDPCP
LINC01471	0.000750166	4.70021	0.02	0.001	1	LINC01471
RP11-175K6.1	0.000750166	4.6625	0.02	0.001	1	RP11-175K6.1
TLE6	0.000750166	4.60274	0.02	0.001	1	TLE6
HIST4H4	0.000750166	4.55413	0.02	0.001	1	HIST4H4
MYH7B	0.000750166	4.50225	0.02	0.001	1	MYH7B
CLCN4	0.000750166	4.47342	0.02	0.001	1	CLCN4
RP11-252C15.1	0.000750166	4.45528	0.02	0.001	1	RP11-252C15.1
RP4-800J21.3	0.000750166	4.3093	0.02	0.001	1	RP4-800J21.3
ADCY6	0.000750166	4.04692	0.02	0.001	1	ADCY6
DISP2	0.000750166	3.88799	0.02	0.001	1	DISP2
NAT9	0.000754089	1.17222	0.098	0.023	1	NAT9
PLVAP	0.000755638	2.05404	0.039	0.005	1	PLVAP
CCDC68	0.000757665	4.54587	0.02	0.001	1	CCDC68
RP11-338C15.3	0.000757665	4.324	0.02	0.001	1	RP11-338C15.3
SCHIP1	0.000757665	4.30837	0.02	0.001	1	SCHIP1
FENDRR	0.000757665	4.2397	0.02	0.001	1	FENDRR
SNTA1	0.000757665	4.177	0.02	0.001	1	SNTA1
ROBO4	0.000757665	4.1614	0.02	0.001	1	ROBO4
FMO4	0.000757665	3.9312	0.02	0.001	1	FMO4
SRPX	0.000757665	3.91492	0.02	0.001	1	SRPX
GGT6	0.000757665	3.91382	0.02	0.001	1	GGT6
HUS1B	0.000757665	3.73217	0.02	0.001	1	HUS1B
TRIM59	0.000757665	3.62679	0.02	0.001	1	TRIM59
AC008753.6	0.000757665	3.5132	0.02	0.001	1	AC008753.6
RP11-127B20.2	0.000757665	3.1587	0.02	0.001	1	RP11-127B20.2
FOSL2	0.000759542	0.436843	0.784	0.477	1	FOSL2
FBXO16	0.000765233	4.04574	0.02	0.001	1	FBXO16
RP11-589C21.5	0.000765233	4.01342	0.02	0.001	1	RP11-589C21.5
PYROXD2	0.000765233	3.94427	0.02	0.001	1	PYROXD2
STRA6	0.000765233	3.92357	0.02	0.001	1	STRA6
SEZ6L	0.000765233	3.88015	0.02	0.001	1	SEZ6L
RP4-669L17.10	0.000765233	3.79506	0.02	0.001	1	RP4-669L17.10
WDR49	0.000765233	3.75278	0.02	0.001	1	WDR49
CTB-113D17.1	0.000765233	3.73939	0.02	0.001	1	CTB-113D17.1
DNASE1L3	0.000765233	3.66815	0.02	0.001	1	DNASE1L3
JAM2	0.000765233	3.665	0.02	0.001	1	JAM2
MATN2	0.000765233	3.60108	0.02	0.001	1	MATN2
TIGD3	0.000765233	3.56825	0.02	0.001	1	TIGD3
TSPAN7	0.000765233	3.50917	0.02	0.001	1	TSPAN7
RP3-441A12.1	0.000765233	3.47247	0.02	0.001	1	RP3-441A12.1
CCDC102B	0.000765233	3.34759	0.02	0.001	1	CCDC102B
FABP4	0.000765233	3.31701	0.02	0.001	1	FABP4
ERICH6-AS1	0.000765233	3.29105	0.02	0.001	1	ERICH6-AS1
NES	0.000765233	3.17171	0.02	0.001	1	NES
MEIS2	0.000765233	3.16009	0.02	0.001	1	MEIS2
EML1	0.000765233	3.15807	0.02	0.001	1	EML1
PRSS27	0.000765233	2.98852	0.02	0.001	1	PRSS27
IGLV2-14	0.000765233	2.86839	0.02	0.001	1	IGLV2-14
HORMAD1	0.000765233	2.84961	0.02	0.001	1	HORMAD1
C17orf89	0.000765676	0.900418	0.294	0.123	1	C17orf89
HMCES	0.000766503	1.60009	0.098	0.023	1	HMCES
PARK7	0.000772856	0.399347	0.686	0.366	1	PARK7
CMIP	0.00077528	0.710849	0.353	0.16	1	CMIP
AK6	0.00077834	0.415692	0.235	0.089	1	AK6
TXNL1	0.000778735	0.429458	0.392	0.176	1	TXNL1
TIMM23	0.00077928	1.40814	0.137	0.04	1	TIMM23
CIRBP	0.000779918	0.543705	0.804	0.485	1	CIRBP
TBC1D12	0.000786723	1.10843	0.098	0.023	1	TBC1D12
BPTF	0.000792333	0.767309	0.176	0.058	1	BPTF
SPTBN1	0.00079545	1.50762	0.098	0.023	1	SPTBN1
SATB1	0.000810404	0.573308	0.314	0.133	1	SATB1
MAP4K4	0.000816941	0.585213	0.49	0.259	1	MAP4K4
CKS1B	0.000836842	1.15861	0.157	0.05	1	CKS1B
BBS7	0.000841687	1.60133	0.078	0.016	1	BBS7
CLEC5A	0.000841817	-2.59427	0.078	0.283	1	CLEC5A
PTAR1	0.000842599	0.770349	0.118	0.031	1	PTAR1
ELF2	0.000845513	1.26579	0.196	0.07	1	ELF2
EVA1B	0.000847675	1.684	0.118	0.032	1	EVA1B
PDCL3	0.000849754	0.892098	0.255	0.102	1	PDCL3
UFD1L	0.000865908	0.657225	0.333	0.147	1	UFD1L
HNMT	0.000880516	0.579393	0.431	0.214	1	HNMT
AKAP9	0.000881823	1.41065	0.176	0.062	1	AKAP9
PRKCA	0.000882406	1.56841	0.118	0.032	1	PRKCA
RNASEH2C	0.000886345	0.647736	0.451	0.224	1	RNASEH2C
PDCD11	0.000890566	2.4556	0.059	0.01	1	PDCD11
ERICH1	0.000893961	0.746768	0.255	0.1	1	ERICH1
SARAF	0.000895138	0.500921	0.725	0.467	1	SARAF
NCOA6	0.00089709	2.13083	0.078	0.016	1	NCOA6
MFSD1	0.000900227	0.392858	0.431	0.2	1	MFSD1
KMT2C	0.000901869	0.369084	0.294	0.119	1	KMT2C
FCGR2A	0.000906574	-1.49818	0.529	0.605	1	FCGR2A
PABPC4	0.000906953	0.76636	0.471	0.243	1	PABPC4
EP300	0.000921551	0.595176	0.196	0.068	1	EP300
MSL1	0.000922209	1.5273	0.118	0.032	1	MSL1
TMEM219	0.000924292	0.543711	0.51	0.265	1	TMEM219
OAZ1	0.000925941	0.284562	1	0.942	1	OAZ1
ATP5G1	0.000933717	0.149347	0.471	0.213	1	ATP5G1
TMEM71	0.000934769	0.972704	0.137	0.041	1	TMEM71
ACTN1	0.000935217	-2.37319	0.098	0.302	1	ACTN1
STEAP4	0.00093739	1.71339	0.059	0.01	1	STEAP4
TTYH3	0.000937648	1.07615	0.255	0.106	1	TTYH3
MECP2	0.000938435	0.405595	0.333	0.144	1	MECP2
CARNMT1	0.00094082	2.04551	0.059	0.01	1	CARNMT1
AMPD2	0.000941177	1.06042	0.196	0.07	1	AMPD2
CDK11A	0.000942325	1.09799	0.157	0.05	1	CDK11A
ADRBK1	0.000956616	0.848037	0.196	0.069	1	ADRBK1
OPA3	0.000959565	0.849805	0.157	0.049	1	OPA3
FHIT	0.000961648	1.79416	0.059	0.01	1	FHIT
DPEP2	0.00096409	1.92018	0.078	0.016	1	DPEP2
TGOLN2	0.000966094	0.606775	0.451	0.223	1	TGOLN2
FDPS	0.000967049	0.547414	0.235	0.089	1	FDPS
PPP2R2D	0.00096831	1.19168	0.118	0.032	1	PPP2R2D
ARSA	0.00096946	0.89466	0.137	0.04	1	ARSA
RECK	0.000969645	1.903	0.078	0.016	1	RECK
ADI1	0.000972799	0.913424	0.255	0.104	1	ADI1
SAFB2	0.000973079	0.879182	0.216	0.081	1	SAFB2
IMMT	0.000977401	0.936323	0.176	0.06	1	IMMT
EFCAB2	0.000982045	1.33847	0.118	0.032	1	EFCAB2
PPCDC	0.000983372	0.926958	0.137	0.041	1	PPCDC
C11orf21	0.0010036	1.69558	0.078	0.016	1	C11orf21
SNAP29	0.00100459	1.51966	0.176	0.061	1	SNAP29
FIG4	0.00100648	1.66945	0.078	0.016	1	FIG4
ITGA4	0.00100907	1.439	0.118	0.032	1	ITGA4
HCCS	0.00101272	1.60073	0.137	0.042	1	HCCS
AC116366.6	0.00101517	1.50033	0.078	0.016	1	AC116366.6
ANKRD37	0.00102524	0.742926	0.294	0.123	1	ANKRD37
DRAM1	0.001028	-2.31324	0.157	0.348	1	DRAM1
AC144831.1	0.00103866	1.62805	0.078	0.016	1	AC144831.1
HK1	0.0010396	1.12424	0.235	0.097	1	HK1
KCNAB2	0.00104676	1.00632	0.216	0.081	1	KCNAB2
CCDC85B	0.00105534	0.808563	0.255	0.105	1	CCDC85B
ATXN7L3B	0.00105637	1.97237	0.137	0.042	1	ATXN7L3B
HSF1	0.00105739	1.56242	0.196	0.074	1	HSF1
SIRT2	0.00106596	1.25283	0.216	0.084	1	SIRT2
NEAT1	0.00107632	0.355039	1	0.963	1	NEAT1
OXSR1	0.00108117	0.838001	0.353	0.17	1	OXSR1
ANKRD13D	0.00108218	1.33693	0.098	0.024	1	ANKRD13D
LRRC25	0.00108323	0.598689	0.196	0.069	1	LRRC25
MT-ND5	0.00108438	0.280636	0.98	0.851	1	MT-ND5
IRAK4	0.00109512	1.43129	0.098	0.024	1	IRAK4
MTMR14	0.00109571	1.10599	0.176	0.06	1	MTMR14
TPGS1	0.00109901	0.984386	0.216	0.083	1	TPGS1
MFAP1	0.00110033	1.44997	0.098	0.024	1	MFAP1
PSMA3-AS1	0.00110367	0.609034	0.294	0.125	1	PSMA3-AS1
ASRGL1	0.00111071	2.21876	0.078	0.017	1	ASRGL1
CD300LB	0.00111079	1.25769	0.118	0.033	1	CD300LB
SF3B4	0.0011147	0.90928	0.196	0.07	1	SF3B4
ABCF1	0.0011228	0.787227	0.255	0.105	1	ABCF1
CHTF8	0.00114544	1.38992	0.137	0.042	1	CHTF8
LSM1	0.00115911	0.789643	0.255	0.103	1	LSM1
PPIP5K2	0.00116673	1.45504	0.118	0.033	1	PPIP5K2
CTDSP1	0.00116739	0.994921	0.196	0.072	1	CTDSP1
UQCRC2	0.00117264	0.392777	0.431	0.202	1	UQCRC2
TFDP1	0.00117373	0.639868	0.373	0.175	1	TFDP1
VPS26B	0.0011739	1.48149	0.118	0.033	1	VPS26B
UTP11L	0.00117652	0.712926	0.176	0.06	1	UTP11L
SPI1	0.00117776	0.492271	0.745	0.459	1	SPI1
C11orf58	0.00118689	0.636228	0.529	0.297	1	C11orf58
ATP6V0E2	0.00118916	3.41342	0.039	0.005	1	ATP6V0E2
SNX17	0.00119303	0.609927	0.294	0.124	1	SNX17
HEXDC	0.00119478	1.67264	0.078	0.017	1	HEXDC
TIMM50	0.00119668	0.643175	0.216	0.08	1	TIMM50
RGS2	0.00119796	0.654717	0.804	0.468	1	RGS2
CAMK1D	0.00120098	1.18322	0.118	0.033	1	CAMK1D
ADAT1	0.00120124	2.43287	0.059	0.01	1	ADAT1
HIPK1-AS1	0.00120548	2.19372	0.059	0.01	1	HIPK1-AS1
PSMB8	0.00122079	0.532649	0.51	0.26	1	PSMB8
NICN1	0.00122517	2.94028	0.039	0.005	1	NICN1
ERCC6L2	0.00123126	3.25153	0.039	0.005	1	ERCC6L2
SRA1	0.00124452	0.34076	0.451	0.216	1	SRA1
DCTD	0.00124675	0.823082	0.176	0.06	1	DCTD
GID4	0.00125308	1.86815	0.059	0.01	1	GID4
PSMB5	0.00125328	0.757866	0.235	0.093	1	PSMB5
NIF3L1	0.00125594	2.85739	0.039	0.005	1	NIF3L1
PNISR	0.00125616	0.688165	0.392	0.192	1	PNISR
CDC34	0.00125624	1.1458	0.118	0.033	1	CDC34
TMEM57	0.00125661	1.25353	0.098	0.025	1	TMEM57
ATP5C1	0.00125793	0.425065	0.588	0.308	1	ATP5C1
RCSD1	0.00126134	0.973868	0.176	0.061	1	RCSD1
PDLIM5	0.00126183	0.625802	0.294	0.126	1	PDLIM5
GZF1	0.00126694	1.16051	0.078	0.017	1	GZF1
ARHGAP31-AS1	0.00126844	2.68783	0.039	0.005	1	ARHGAP31-AS1
FAM65A	0.00127136	1.30856	0.098	0.025	1	FAM65A
LARP7	0.00127231	0.840725	0.235	0.093	1	LARP7
ANXA7	0.00127573	0.534263	0.373	0.173	1	ANXA7
SLC22A18AS	0.00127757	1.17339	0.078	0.017	1	SLC22A18AS
GAA	0.00128088	0.750613	0.216	0.081	1	GAA
P2RY2	0.00128106	2.55967	0.039	0.005	1	P2RY2
TRIM4	0.0012847	1.19447	0.078	0.017	1	TRIM4
MSRA	0.00128742	0.916513	0.196	0.072	1	MSRA
BLOC1S6	0.00128893	0.506179	0.314	0.138	1	BLOC1S6
RALY	0.00128916	0.58004	0.431	0.219	1	RALY
USP3	0.00128949	0.542054	0.235	0.09	1	USP3
YY1	0.00129522	0.600066	0.275	0.113	1	YY1
COPS3	0.00129741	1.16331	0.176	0.062	1	COPS3
THAP5	0.0012983	1.18955	0.098	0.025	1	THAP5
GALR2	0.00130021	1.7682	0.039	0.005	1	GALR2
KIAA0922	0.00130698	1.95146	0.059	0.01	1	KIAA0922
SON	0.00130778	0.490082	0.569	0.316	1	SON
NADSYN1	0.00130933	0.983147	0.137	0.041	1	NADSYN1
MAP7D1	0.00131412	1.0432	0.216	0.084	1	MAP7D1
ATXN2	0.00131526	1.95614	0.078	0.017	1	ATXN2
MSN	0.00131764	0.548404	0.686	0.418	1	MSN
CD209	0.00132078	1.47785	0.059	0.01	1	CD209
ECHS1	0.0013261	0.79029	0.294	0.129	1	ECHS1
HPS1	0.00132676	0.591873	0.235	0.092	1	HPS1
PSIP1	0.00132977	1.4211	0.118	0.033	1	PSIP1
SFRP2	0.00133006	1.45091	0.059	0.01	1	SFRP2
EIF3B	0.00133126	0.818101	0.196	0.071	1	EIF3B
SH3BP5	0.00134325	0.143252	0.569	0.281	1	SH3BP5
NUDT1	0.00134595	0.886112	0.235	0.095	1	NUDT1
CCDC115	0.001355	0.835246	0.216	0.083	1	CCDC115
CYC1	0.00135712	0.592111	0.431	0.22	1	CYC1
SVIL	0.00136022	0.922256	0.137	0.041	1	SVIL
HSPA9	0.00137314	0.368495	0.431	0.204	1	HSPA9
SAMD4B	0.00137388	1.00196	0.216	0.083	1	SAMD4B
PSMD10	0.00137394	1.16361	0.157	0.052	1	PSMD10
SHISA5	0.00137463	1.18697	0.216	0.083	1	SHISA5
CLDND1	0.00137814	0.595918	0.294	0.125	1	CLDND1
CAB39	0.00138317	1.03709	0.196	0.072	1	CAB39
SUMF2	0.00138404	1.23662	0.176	0.063	1	SUMF2
BEX4	0.00139144	0.629125	0.255	0.103	1	BEX4
FIS1	0.0013971	0.345549	0.49	0.241	1	FIS1
DDB1	0.0014001	0.641405	0.216	0.081	1	DDB1
TMCC3	0.00140681	1.16523	0.137	0.042	1	TMCC3
PDE4B	0.00140852	0.304424	0.765	0.462	1	PDE4B
SPIDR	0.0014086	1.76357	0.078	0.017	1	SPIDR
ZNF770	0.00141633	1.84024	0.078	0.017	1	ZNF770
FAM172A	0.00141985	1.4323	0.098	0.025	1	FAM172A
SFT2D2	0.0014214	1.03502	0.176	0.062	1	SFT2D2
METTL22	0.0014577	0.810475	0.137	0.042	1	METTL22
GNAS	0.00145935	0.546271	0.529	0.291	1	GNAS
POLE4	0.00145975	0.410735	0.49	0.26	1	POLE4
TRPS1	0.00146661	1.1908	0.176	0.063	1	TRPS1
ERO1A	0.00146811	-2.91903	0.137	0.315	1	ERO1A
BAZ1A	0.00147229	0.386547	0.647	0.363	1	BAZ1A
NUBP1	0.0014738	0.99391	0.157	0.052	1	NUBP1
NDUFA12	0.00148598	0.444171	0.431	0.206	1	NDUFA12
MYL5	0.0014917	1.47209	0.078	0.017	1	MYL5
G3BP1	0.00149597	0.845469	0.255	0.107	1	G3BP1
RBM42	0.00149766	0.99678	0.216	0.084	1	RBM42
CDK2AP1	0.00150019	2.67016	0.059	0.011	1	CDK2AP1
DNPH1	0.00150087	0.705702	0.275	0.115	1	DNPH1
DHX38	0.00150247	1.25655	0.118	0.033	1	DHX38
ZC3H18	0.00150298	1.12818	0.137	0.042	1	ZC3H18
SCFD1	0.00150893	1.20444	0.176	0.062	1	SCFD1
EMP3	0.00151174	0.424004	0.902	0.769	1	EMP3
RBM25	0.00151705	0.293871	0.451	0.219	1	RBM25
CYP27A1	0.00152613	1.2899	0.118	0.034	1	CYP27A1
PNN	0.00154026	0.487729	0.235	0.093	1	PNN
BYSL	0.00155217	2.44837	0.059	0.011	1	BYSL
EXOSC1	0.00155294	1.46159	0.137	0.043	1	EXOSC1
CHD2	0.00155986	0.683884	0.275	0.119	1	CHD2
ATPIF1	0.00156027	0.469589	0.392	0.19	1	ATPIF1
COX5A	0.00156445	0.432882	0.627	0.367	1	COX5A
MIF4GD	0.00156916	1.25364	0.157	0.053	1	MIF4GD
BIN3	0.00157297	0.877047	0.118	0.033	1	BIN3
DGCR14	0.00157342	2.41796	0.059	0.011	1	DGCR14
SNHG25	0.00157367	0.819044	0.235	0.096	1	SNHG25
TBL1X	0.0015814	1.10675	0.118	0.034	1	TBL1X
TPRKB	0.00159162	0.893293	0.235	0.096	1	TPRKB
HLA-E	0.00159249	0.42448	0.922	0.744	1	HLA-E
C8orf59	0.00159801	0.388978	0.392	0.185	1	C8orf59
DNAJB2	0.00161095	0.863509	0.176	0.062	1	DNAJB2
UBAC1	0.00161253	1.43989	0.137	0.044	1	UBAC1
FAM32A	0.00162554	0.79699	0.235	0.095	1	FAM32A
HPS3	0.00164325	1.18907	0.098	0.025	1	HPS3
EIF4A2	0.00164412	0.426368	0.529	0.286	1	EIF4A2
TLE3	0.00165375	0.965239	0.275	0.12	1	TLE3
AC004069.2	0.00165442	1.85428	0.078	0.018	1	AC004069.2
KLF2	0.00165693	0.194337	0.314	0.138	1	KLF2
[truncated: 8,216 more rows]

## Sheet: DEGs_Neutrophils_TumorvsNAT
	p_val	avg_log2FC	pct.1	pct.2	p_val_adj	gene
JCHAIN	9.41587e-107	-6.80626	0.071	0.922	3.5398e-102	JCHAIN
IGHA2	9.21277e-96	-7.47622	0.049	0.745	3.46345e-91	IGHA2
IGHA1	2.70469e-64	-5.80076	0.168	0.98	1.0168e-59	IGHA1
GUCA2B	4.81967e-62	-6.76519	0.001	0.137	1.81191e-57	GUCA2B
ZG16	9.82081e-56	-6.60395	0.002	0.157	3.69204e-51	ZG16
CA4	1.56014e-50	-5.66352	0.002	0.137	5.86521e-46	CA4
GUCA2A	3.06662e-46	-5.64876	0.002	0.137	1.15287e-41	GUCA2A
SMAD3	5.09175e-38	-3.08961	0.026	0.353	1.91419e-33	SMAD3
AQP8	3.10662e-37	-7.63361	0	0.078	1.1679e-32	AQP8
IGLC2	3.09739e-32	-5.23386	0.288	0.961	1.16443e-27	IGLC2
IGFBP6	8.30646e-30	-3.15911	0.012	0.216	3.12273e-25	IGFBP6
DDX27	9.86675e-29	-2.51407	0.057	0.451	3.70931e-24	DDX27
IGHV4-39	1.43418e-26	-6.39128	0	0.059	5.39166e-22	IGHV4-39
JAML	9.1618e-26	-2.42288	0.134	0.647	3.44429e-21	JAML
ROGDI	1.4705e-24	-2.71488	0.037	0.333	5.52819e-20	ROGDI
CFP	4.22829e-24	-2.17953	0.249	0.824	1.58958e-19	CFP
CA1	4.46742e-24	-9.12094	0	0.039	1.67948e-19	CA1
OGN	4.46742e-24	-8.5132	0	0.039	1.67948e-19	OGN
IL17RD	4.46742e-24	-8.01284	0	0.039	1.67948e-19	IL17RD
C1orf186	4.46742e-24	-7.86037	0	0.039	1.67948e-19	C1orf186
MS4A12	4.46742e-24	-7.76657	0	0.039	1.67948e-19	MS4A12
ADH1B	4.46742e-24	-7.68278	0	0.039	1.67948e-19	ADH1B
IGHV3-53	4.46742e-24	-7.6708	0	0.039	1.67948e-19	IGHV3-53
IGHV3-15	4.46742e-24	-7.13769	0	0.039	1.67948e-19	IGHV3-15
ZDHHC1	1.82816e-22	-4.44007	0.005	0.118	6.87278e-18	ZDHHC1
ICAM2	1.70015e-21	-2.81563	0.042	0.333	6.39155e-17	ICAM2
TKT	1.407e-20	-1.82012	0.312	0.882	5.28948e-16	TKT
AOAH	1.64733e-20	-2.26947	0.077	0.451	6.19298e-16	AOAH
EEF1A1	1.90676e-20	-1.03767	0.975	1	7.16828e-16	EEF1A1
CPVL	2.45506e-20	-1.91007	0.257	0.804	9.22955e-16	CPVL
FBLN1	5.04675e-20	-3.54614	0.005	0.118	1.89727e-15	FBLN1
SYTL1	5.09731e-20	-3.71092	0.013	0.176	1.91628e-15	SYTL1
KIF22	9.94391e-20	-2.57142	0.027	0.255	3.73831e-15	KIF22
PHGR1	1.01975e-19	-2.14733	0.109	0.529	3.83365e-15	PHGR1
COTL1	1.59433e-19	-1.48037	0.679	1	5.99374e-15	COTL1
PABPC1	2.6514e-19	-1.41822	0.769	1	9.96769e-15	PABPC1
CEBPD	2.85345e-19	-2.38926	0.161	0.627	1.07273e-14	CEBPD
CD52	3.97098e-19	-1.82202	0.415	0.961	1.49285e-14	CD52
IGKV3-20	6.1349e-19	-3.76995	0.004	0.098	2.30636e-14	IGKV3-20
PQLC3	8.07862e-19	-2.11754	0.077	0.431	3.03708e-14	PQLC3
FCN1	1.28457e-18	-1.82211	0.446	0.922	4.82921e-14	FCN1
CLDN5	1.48475e-18	-4.25672	0.002	0.078	5.58177e-14	CLDN5
FGL2	1.72541e-18	-1.80376	0.212	0.745	6.48652e-14	FGL2
IGKC	2.30117e-18	-3.24986	0.642	1	8.65101e-14	IGKC
CLEC10A	2.70512e-18	-3.0847	0.069	0.392	1.01696e-13	CLEC10A
PADI4	2.70799e-18	-3.06228	0.008	0.137	1.01804e-13	PADI4
CAMK1	2.93557e-18	-2.28033	0.073	0.412	1.1036e-13	CAMK1
LSP1	6.76842e-18	-1.70243	0.348	0.882	2.54452e-13	LSP1
PLAC9	8.48128e-18	-5.26093	0.001	0.059	3.18845e-13	PLAC9
CAT	8.60242e-18	-2.06626	0.074	0.412	3.23399e-13	CAT
PRAM1	8.79365e-18	-2.73788	0.03	0.255	3.30588e-13	PRAM1
IGLC3	1.03797e-17	-5.79126	0.112	0.51	3.90214e-13	IGLC3
CST3	1.14021e-17	-1.57425	0.788	1	4.28649e-13	CST3
DENND6B	2.49125e-17	-2.46345	0.026	0.235	9.36561e-13	DENND6B
CD37	3.81831e-17	-1.62766	0.289	0.824	1.43546e-12	CD37
DHRS4L2	4.01251e-17	-1.99161	0.077	0.412	1.50846e-12	DHRS4L2
IGBP1	4.20177e-17	-1.77936	0.118	0.529	1.57961e-12	IGBP1
SPIB	7.46518e-17	-4.38128	0.003	0.078	2.80646e-12	SPIB
EZR	2.05101e-16	-1.77819	0.309	0.784	7.71058e-12	EZR
RP11-154J22.1	2.8084e-16	-4.99087	0	0.039	1.05579e-11	RP11-154J22.1
IGLV1-44	2.8084e-16	-4.83774	0	0.039	1.05579e-11	IGLV1-44
LIMD2	2.83244e-16	-1.88234	0.115	0.51	1.06483e-11	LIMD2
LST1	7.54791e-16	-1.38892	0.687	0.961	2.83756e-11	LST1
IFT74	7.85754e-16	-3.19881	0.007	0.118	2.95396e-11	IFT74
EIF2AK4	8.72058e-16	-2.90701	0.021	0.196	3.27841e-11	EIF2AK4
LGALS2	1.26778e-15	-1.7952	0.211	0.667	4.76611e-11	LGALS2
CD36	1.55135e-15	-1.71934	0.149	0.569	5.83215e-11	CD36
CCDC77	1.74624e-15	-4.67707	0.003	0.078	6.56482e-11	CCDC77
FBLN2	2.72161e-15	-4.78793	0.002	0.059	1.02316e-10	FBLN2
IGLV3-1	2.76727e-15	-4.30297	0.002	0.059	1.04033e-10	IGLV3-1
IGHV5-51	2.76727e-15	-4.29108	0.002	0.059	1.04033e-10	IGHV5-51
RPL5	3.18528e-15	-1.29248	0.717	0.98	1.19747e-10	RPL5
RPL6	5.79782e-15	-1.11919	0.855	1	2.17963e-10	RPL6
RASGRP2	7.1254e-15	-2.78897	0.036	0.255	2.67872e-10	RASGRP2
CD1E	7.79771e-15	-3.84437	0.005	0.098	2.93147e-10	CD1E
P2RY8	8.19568e-15	-3.26958	0.005	0.098	3.08108e-10	P2RY8
HMGN3	8.91877e-15	-1.27105	0.22	0.725	3.35292e-10	HMGN3
HLA-DMB	1.4524e-14	-1.4509	0.246	0.745	5.46017e-10	HLA-DMB
EVI2B	1.57107e-14	-1.76267	0.179	0.608	5.90629e-10	EVI2B
SLC25A6	3.00541e-14	-1.22819	0.653	0.98	1.12985e-09	SLC25A6
AC005076.5	3.23029e-14	-3.70662	0.003	0.078	1.21439e-09	AC005076.5
RPL26	3.61833e-14	-0.836807	0.937	1	1.36028e-09	RPL26
SPN	3.63657e-14	-2.6542	0.051	0.294	1.36713e-09	SPN
C5AR1	4.62995e-14	-1.38054	0.415	0.902	1.74058e-09	C5AR1
RPL15	4.66102e-14	-0.841708	0.931	1	1.75226e-09	RPL15
CARD9	5.18334e-14	-2.95086	0.019	0.176	1.94862e-09	CARD9
CCL3	6.20123e-14	2.83732	0.943	0.941	2.33129e-09	CCL3
C15orf48	7.52036e-14	2.22908	0.922	0.706	2.8272e-09	C15orf48
CHN2	7.85829e-14	-2.37441	0.023	0.196	2.95425e-09	CHN2
TESC	8.19513e-14	-2.18884	0.063	0.333	3.08088e-09	TESC
ARPC1B	1.34892e-13	-1.28617	0.562	0.941	5.07111e-09	ARPC1B
RPS17	1.44389e-13	-0.819048	0.898	1	5.42815e-09	RPS17
CORO1A	1.55669e-13	-1.51681	0.402	0.843	5.85222e-09	CORO1A
TPPP3	1.74704e-13	-3.14311	0.016	0.157	6.56781e-09	TPPP3
WAS	1.85485e-13	-1.45928	0.146	0.549	6.97311e-09	WAS
CCDC146	1.99102e-13	-5.14747	0.002	0.059	7.48505e-09	CCDC146
ACAA1	2.02692e-13	-1.54324	0.159	0.569	7.61999e-09	ACAA1
MPEG1	2.04174e-13	-1.62543	0.157	0.549	7.67573e-09	MPEG1
IGKV1-12	2.07959e-13	-3.83598	0.002	0.059	7.81799e-09	IGKV1-12
RPL3	2.15199e-13	-0.801362	0.908	1	8.09018e-09	RPL3
CD79B	2.34201e-13	-3.39446	0.012	0.137	8.80454e-09	CD79B
DENND1C	2.65415e-13	-2.82347	0.012	0.137	9.97801e-09	DENND1C
RPL4	2.80458e-13	-1.20771	0.678	0.961	1.05435e-08	RPL4
RPL18A	3.12747e-13	-0.709511	0.944	1	1.17574e-08	RPL18A
RPS23	3.53458e-13	-0.772281	0.916	1	1.32879e-08	RPS23
AP1S2	4.10225e-13	-1.39558	0.385	0.882	1.5422e-08	AP1S2
CD33	4.30509e-13	-2.34256	0.06	0.314	1.61846e-08	CD33
ITGB2	4.62186e-13	-1.40322	0.465	0.863	1.73754e-08	ITGB2
MAT2A	5.65009e-13	-1.61698	0.18	0.588	2.1241e-08	MAT2A
FOLR3	6.3229e-13	-2.91811	0.056	0.294	2.37703e-08	FOLR3
EEF2	6.79195e-13	-1.21047	0.597	0.941	2.55337e-08	EEF2
PIP4K2A	6.92178e-13	-1.92545	0.1	0.412	2.60218e-08	PIP4K2A
TMEM154	7.44757e-13	-2.38446	0.013	0.137	2.79984e-08	TMEM154
RPL11	8.23848e-13	-0.701886	0.95	1	3.09717e-08	RPL11
EIF3L	8.27134e-13	-1.55719	0.292	0.725	3.10953e-08	EIF3L
RP11-304M2.3	8.44242e-13	-8.66934	0	0.02	3.17384e-08	RP11-304M2.3
RP4-541C22.5	8.44242e-13	-8.13488	0	0.02	3.17384e-08	RP4-541C22.5
IGLC6	8.44242e-13	-8.03045	0	0.02	3.17384e-08	IGLC6
FRMD5	8.44242e-13	-7.56624	0	0.02	3.17384e-08	FRMD5
LINC00592	8.44242e-13	-7.43546	0	0.02	3.17384e-08	LINC00592
ELL3	8.44242e-13	-7.2315	0	0.02	3.17384e-08	ELL3
RP11-867G2.6	8.44242e-13	-7.2315	0	0.02	3.17384e-08	RP11-867G2.6
AF011889.2	8.44242e-13	-7.18816	0	0.02	3.17384e-08	AF011889.2
SLC18A1	8.44242e-13	-7.18816	0	0.02	3.17384e-08	SLC18A1
ZBED8	8.44242e-13	-7.18816	0	0.02	3.17384e-08	ZBED8
OTOP2	8.44242e-13	-7.18385	0	0.02	3.17384e-08	OTOP2
CA7	8.44242e-13	-7.17108	0	0.02	3.17384e-08	CA7
CTB-161M19.4	8.44242e-13	-7.17108	0	0.02	3.17384e-08	CTB-161M19.4
RP11-572C15.5	8.44242e-13	-7.17108	0	0.02	3.17384e-08	RP11-572C15.5
RP11-60I3.4	8.44242e-13	-7.17108	0	0.02	3.17384e-08	RP11-60I3.4
GFI1B	8.44242e-13	-7.13351	0	0.02	3.17384e-08	GFI1B
LRRN2	8.44242e-13	-7.13351	0	0.02	3.17384e-08	LRRN2
LINC01082	8.44242e-13	-7.11711	0	0.02	3.17384e-08	LINC01082
S1PR5	8.44242e-13	-7.08208	0	0.02	3.17384e-08	S1PR5
CCL25	8.44242e-13	-7.07708	0	0.02	3.17384e-08	CCL25
GSTM5	8.44242e-13	-7.07708	0	0.02	3.17384e-08	GSTM5
RP11-757F18.5	8.44242e-13	-7.07708	0	0.02	3.17384e-08	RP11-757F18.5
RP4-781K5.9	8.44242e-13	-7.07708	0	0.02	3.17384e-08	RP4-781K5.9
IGHV3-73	8.44242e-13	-7.0593	0	0.02	3.17384e-08	IGHV3-73
ANK2	8.44242e-13	-7.05859	0	0.02	3.17384e-08	ANK2
HIST2H2AB	8.44242e-13	-7.05859	0	0.02	3.17384e-08	HIST2H2AB
RP11-753C18.12	8.44242e-13	-7.05859	0	0.02	3.17384e-08	RP11-753C18.12
INSL5	8.44242e-13	-7.05024	0	0.02	3.17384e-08	INSL5
VASH2	8.44242e-13	-7.05024	0	0.02	3.17384e-08	VASH2
OR52K2	8.44242e-13	-7.02476	0	0.02	3.17384e-08	OR52K2
SFRP1	8.44242e-13	-7.02476	0	0.02	3.17384e-08	SFRP1
KCTD19	8.44242e-13	-7.00418	0	0.02	3.17384e-08	KCTD19
MYCT1	8.44242e-13	-7.00418	0	0.02	3.17384e-08	MYCT1
NLRP14	8.44242e-13	-7.00418	0	0.02	3.17384e-08	NLRP14
SST	8.44242e-13	-7.00418	0	0.02	3.17384e-08	SST
AP000233.4	8.44242e-13	-6.9933	0	0.02	3.17384e-08	AP000233.4
MS4A4E	8.44242e-13	-6.98135	0	0.02	3.17384e-08	MS4A4E
RP11-43F13.3	8.44242e-13	-6.98135	0	0.02	3.17384e-08	RP11-43F13.3
RP5-1116H23.6	8.44242e-13	-6.98135	0	0.02	3.17384e-08	RP5-1116H23.6
ZNF155	8.44242e-13	-6.98135	0	0.02	3.17384e-08	ZNF155
IQUB	8.44242e-13	-6.97236	0	0.02	3.17384e-08	IQUB
RP11-77K12.9	8.44242e-13	-6.97236	0	0.02	3.17384e-08	RP11-77K12.9
LINC00266-1	8.44242e-13	-6.96312	0	0.02	3.17384e-08	LINC00266-1
LINC01185	8.44242e-13	-6.93346	0	0.02	3.17384e-08	LINC01185
PTN	8.44242e-13	-6.93346	0	0.02	3.17384e-08	PTN
SLC1A1	8.44242e-13	-6.93346	0	0.02	3.17384e-08	SLC1A1
SPINK2	8.44242e-13	-6.9224	0	0.02	3.17384e-08	SPINK2
BDKRB1	8.44242e-13	-6.91167	0	0.02	3.17384e-08	BDKRB1
H1FX-AS1	8.44242e-13	-6.8911	0	0.02	3.17384e-08	H1FX-AS1
NOG	8.44242e-13	-6.8911	0	0.02	3.17384e-08	NOG
AC007879.5	8.44242e-13	-6.87072	0	0.02	3.17384e-08	AC007879.5
RP11-334J6.7	8.44242e-13	-6.87072	0	0.02	3.17384e-08	RP11-334J6.7
AC007950.1	8.44242e-13	-6.84236	0	0.02	3.17384e-08	AC007950.1
KIF18A	8.44242e-13	-6.84236	0	0.02	3.17384e-08	KIF18A
RP11-76E17.4	8.44242e-13	-6.84236	0	0.02	3.17384e-08	RP11-76E17.4
C20orf144	8.44242e-13	-6.79006	0	0.02	3.17384e-08	C20orf144
CTD-2636A23.2	8.44242e-13	-6.79006	0	0.02	3.17384e-08	CTD-2636A23.2
SVEP1	8.44242e-13	-6.79006	0	0.02	3.17384e-08	SVEP1
CTD-2260A17.1	8.44242e-13	-6.76237	0	0.02	3.17384e-08	CTD-2260A17.1
DMBX1	8.44242e-13	-6.74989	0	0.02	3.17384e-08	DMBX1
PQLC2L	8.44242e-13	-6.74989	0	0.02	3.17384e-08	PQLC2L
SHISA3	8.44242e-13	-6.73294	0	0.02	3.17384e-08	SHISA3
SYCE1	8.44242e-13	-6.73294	0	0.02	3.17384e-08	SYCE1
BEST4	8.44242e-13	-6.72526	0	0.02	3.17384e-08	BEST4
CADM3	8.44242e-13	-6.72526	0	0.02	3.17384e-08	CADM3
IGLV3-9	8.44242e-13	-6.72526	0	0.02	3.17384e-08	IGLV3-9
LBHD1	8.44242e-13	-6.70012	0	0.02	3.17384e-08	LBHD1
NRG2	8.44242e-13	-6.70012	0	0.02	3.17384e-08	NRG2
RP4-601P9.2	8.44242e-13	-6.70012	0	0.02	3.17384e-08	RP4-601P9.2
CCDC177	8.44242e-13	-6.69607	0	0.02	3.17384e-08	CCDC177
ST6GAL2	8.44242e-13	-6.69607	0	0.02	3.17384e-08	ST6GAL2
RP11-159D12.10	8.44242e-13	-6.69368	0	0.02	3.17384e-08	RP11-159D12.10
ADD2	8.44242e-13	-6.6003	0	0.02	3.17384e-08	ADD2
IFNG-AS1	8.44242e-13	-6.6003	0	0.02	3.17384e-08	IFNG-AS1
MGARP	8.44242e-13	-6.6003	0	0.02	3.17384e-08	MGARP
RP11-1082L8.3	8.44242e-13	-6.6003	0	0.02	3.17384e-08	RP11-1082L8.3
KATNAL2	8.44242e-13	-6.56998	0	0.02	3.17384e-08	KATNAL2
IGKV1-16	8.44242e-13	-6.55575	0	0.02	3.17384e-08	IGKV1-16
CNTN1	8.44242e-13	-6.43056	0	0.02	3.17384e-08	CNTN1
EML6	8.44242e-13	-6.43056	0	0.02	3.17384e-08	EML6
FIGF	8.44242e-13	-6.43056	0	0.02	3.17384e-08	FIGF
LINC00571	8.44242e-13	-6.43056	0	0.02	3.17384e-08	LINC00571
MYL2	8.44242e-13	-6.43056	0	0.02	3.17384e-08	MYL2
RP11-430H10.1	8.44242e-13	-6.43056	0	0.02	3.17384e-08	RP11-430H10.1
RP11-714L20.1	8.44242e-13	-6.43056	0	0.02	3.17384e-08	RP11-714L20.1
AP4B1-AS1	8.44242e-13	-6.18281	0	0.02	3.17384e-08	AP4B1-AS1
CCNI2	8.44242e-13	-6.18281	0	0.02	3.17384e-08	CCNI2
CDR1-AS	8.44242e-13	-6.18281	0	0.02	3.17384e-08	CDR1-AS
CYP26A1	8.44242e-13	-6.18281	0	0.02	3.17384e-08	CYP26A1
GNB3	8.44242e-13	-6.18281	0	0.02	3.17384e-08	GNB3
KCNK12	8.44242e-13	-6.18281	0	0.02	3.17384e-08	KCNK12
PNPLA7	8.44242e-13	-6.18281	0	0.02	3.17384e-08	PNPLA7
RP11-77H9.8	8.44242e-13	-6.18281	0	0.02	3.17384e-08	RP11-77H9.8
RP11-872D17.4	8.44242e-13	-6.18281	0	0.02	3.17384e-08	RP11-872D17.4
RPL13A	1.13016e-12	-0.702623	0.974	1	4.24873e-08	RPL13A
DPP7	1.20208e-12	-1.35552	0.219	0.667	4.51909e-08	DPP7
TSPAN4	1.31901e-12	-1.91689	0.067	0.333	4.95867e-08	TSPAN4
EIF3E	1.36288e-12	-1.29401	0.404	0.902	5.12363e-08	EIF3E
MAP3K3	1.40834e-12	-2.45616	0.026	0.196	5.29452e-08	MAP3K3
C10orf54	1.41608e-12	-1.76852	0.263	0.686	5.32361e-08	C10orf54
RPS14	1.67016e-12	-0.656959	0.959	1	6.27879e-08	RPS14
C1orf162	1.81521e-12	-1.17912	0.299	0.804	6.82409e-08	C1orf162
LIPA	1.97911e-12	-1.63208	0.113	0.451	7.44028e-08	LIPA
RPL23A	1.99075e-12	-0.784364	0.912	1	7.48403e-08	RPL23A
LYPD8	2.143e-12	-6.88749	0.001	0.039	8.0564e-08	LYPD8
NAAA	2.16041e-12	-2.2711	0.089	0.373	8.12185e-08	NAAA
IGHV3-7	2.18548e-12	-6.03237	0.001	0.039	8.21611e-08	IGHV3-7
PIP5KL1	2.22879e-12	-5.71416	0.001	0.039	8.37892e-08	PIP5KL1
RP11-362F19.3	2.31795e-12	-5.19543	0.001	0.039	8.7141e-08	RP11-362F19.3
AHRR	2.31795e-12	-4.97654	0.001	0.039	8.7141e-08	AHRR
LTK	2.31795e-12	-4.66184	0.001	0.039	8.7141e-08	LTK
IGF1	2.31795e-12	-4.19855	0.001	0.039	8.7141e-08	IGF1
CX3CR1	2.42076e-12	-4.06926	0.004	0.078	9.10059e-08	CX3CR1
ABI3	2.55499e-12	-2.24778	0.049	0.275	9.60523e-08	ABI3
RPL34	2.66314e-12	-0.669416	0.961	1	1.00118e-07	RPL34
LILRA2	2.75343e-12	-1.7077	0.082	0.373	1.03512e-07	LILRA2
QSOX2	3.77376e-12	-3.56668	0.007	0.098	1.41871e-07	QSOX2
RPL30	4.24092e-12	-0.788283	0.917	1	1.59433e-07	RPL30
MNDA	4.96964e-12	-1.24012	0.222	0.667	1.86829e-07	MNDA
TBXAS1	5.33159e-12	-1.63621	0.145	0.51	2.00436e-07	TBXAS1
AL928768.3	5.57391e-12	-4.45492	0.002	0.059	2.09546e-07	AL928768.3
UCKL1-AS1	6.02065e-12	-3.96483	0.002	0.059	2.2634e-07	UCKL1-AS1
GLIPR1	6.17073e-12	-1.20151	0.292	0.784	2.31982e-07	GLIPR1
ERP29	6.18647e-12	-1.21209	0.203	0.627	2.32574e-07	ERP29
EIF3F	6.56371e-12	-1.36616	0.337	0.784	2.46756e-07	EIF3F
XYLT1	6.85995e-12	-2.60366	0.018	0.157	2.57893e-07	XYLT1
CNEP1R1	7.57526e-12	-2.88276	0.018	0.157	2.84784e-07	CNEP1R1
P4HTM	1.10752e-11	-2.66141	0.018	0.157	4.1636e-07	P4HTM
RPS4X	1.32161e-11	-0.766658	0.909	1	4.96848e-07	RPS4X
C9orf78	1.35093e-11	-1.73303	0.079	0.353	5.0787e-07	C9orf78
EXOC3L1	1.50511e-11	-3.49077	0.005	0.078	5.65829e-07	EXOC3L1
NPIPB15	1.57801e-11	-4.12376	0.005	0.078	5.93237e-07	NPIPB15
FLI1	1.61264e-11	-2.49054	0.028	0.196	6.06256e-07	FLI1
RBP7	2.02887e-11	-1.6973	0.051	0.275	7.62735e-07	RBP7
CTSS	2.13766e-11	-1.11607	0.748	0.98	8.03632e-07	CTSS
C19orf38	2.14986e-11	-1.47341	0.102	0.412	8.08218e-07	C19orf38
PROSC	2.17724e-11	-2.16719	0.039	0.235	8.18512e-07	PROSC
HDAC9	2.22077e-11	-2.40864	0.011	0.118	8.34875e-07	HDAC9
DNAJC4	2.28131e-11	-1.46831	0.086	0.373	8.57637e-07	DNAJC4
CTSL	2.38422e-11	3.34707	0.699	0.373	8.96324e-07	CTSL
CDH23	2.38426e-11	-2.77713	0.011	0.118	8.96337e-07	CDH23
CCL3L3	2.89521e-11	3.10014	0.91	0.784	1.08842e-06	CCL3L3
FMNL1	3.54486e-11	-1.21138	0.157	0.529	1.33266e-06	FMNL1
RPS6	3.87656e-11	-0.694478	0.944	1	1.45736e-06	RPS6
IL1R2	3.90234e-11	-0.714355	0.078	0.353	1.46705e-06	IL1R2
RPL7A	3.92391e-11	-0.80303	0.836	1	1.47516e-06	RPL7A
IGHM	4.12396e-11	-0.428333	0.041	0.235	1.55036e-06	IGHM
RP2	4.60919e-11	-1.63675	0.124	0.451	1.73278e-06	RP2
GLTSCR2	4.63191e-11	-1.31568	0.371	0.824	1.74132e-06	GLTSCR2
ALG13	4.80249e-11	-1.74614	0.146	0.49	1.80545e-06	ALG13
ATP5S	5.17698e-11	-2.38643	0.029	0.196	1.94623e-06	ATP5S
RPS13	6.17294e-11	-0.729671	0.92	1	2.32065e-06	RPS13
CD302	6.53885e-11	-1.64381	0.092	0.373	2.45821e-06	CD302
RALGAPA1	6.66626e-11	-2.41471	0.042	0.235	2.50611e-06	RALGAPA1
FTH1	7.1787e-11	0.987469	1	1	2.69876e-06	FTH1
CRTAP	7.18353e-11	-1.57146	0.115	0.431	2.70058e-06	CRTAP
HADHA	7.2501e-11	-1.47344	0.154	0.51	2.7256e-06	HADHA
IGKV1-39	8.33698e-11	-4.49273	0.003	0.059	3.1342e-06	IGKV1-39
SECTM1	8.90408e-11	-1.95833	0.035	0.216	3.3474e-06	SECTM1
RP11-737O24.2	8.9336e-11	-4.23587	0.003	0.059	3.3585e-06	RP11-737O24.2
GFRA2	9.1416e-11	-4.26092	0.003	0.059	3.43669e-06	GFRA2
CTSF	9.35433e-11	-3.50907	0.003	0.059	3.51667e-06	CTSF
THG1L	1.02395e-10	-2.11204	0.03	0.196	3.84944e-06	THG1L
GDE1	1.05098e-10	-1.80978	0.035	0.216	3.95104e-06	GDE1
RPL41	1.18274e-10	-0.578969	0.975	1	4.44641e-06	RPL41
HIGD2A	1.26332e-10	-1.09613	0.389	0.843	4.74934e-06	HIGD2A
RPL19	1.27966e-10	-0.660244	0.939	1	4.81074e-06	RPL19
ABHD5	1.28609e-10	-1.74578	0.062	0.294	4.83493e-06	ABHD5
PDLIM2	1.3673e-10	-2.46496	0.043	0.235	5.14024e-06	PDLIM2
EIF3M	1.52292e-10	-1.05486	0.276	0.745	5.72527e-06	EIF3M
RPL10A	1.5463e-10	-0.833522	0.834	0.98	5.81316e-06	RPL10A
JUNB	1.78706e-10	-0.889445	0.51	0.961	6.71826e-06	JUNB
EID1	1.8284e-10	-1.3484	0.243	0.647	6.87369e-06	EID1
BIN2	1.9029e-10	-1.58572	0.063	0.294	7.15378e-06	BIN2
RPS3	1.95121e-10	-0.615246	0.929	1	7.33539e-06	RPS3
HIST3H2A	2.03447e-10	-2.38948	0.059	0.275	7.64838e-06	HIST3H2A
TOB2	2.29093e-10	-2.22626	0.044	0.235	8.61252e-06	TOB2
RILPL2	2.31143e-10	-1.09581	0.504	0.902	8.68959e-06	RILPL2
RPS8	2.62239e-10	-0.763646	0.889	0.98	9.85863e-06	RPS8
CNPY3	2.62422e-10	-1.17186	0.225	0.627	9.86548e-06	CNPY3
SELL	2.69992e-10	-1.30791	0.091	0.373	1.01501e-05	SELL
DERL3	2.82308e-10	-3.97358	0.005	0.078	1.06131e-05	DERL3
ACAP3	2.87105e-10	-2.07043	0.016	0.137	1.07934e-05	ACAP3
PTGES	3.24007e-10	-2.00599	0.021	0.157	1.21807e-05	PTGES
CARS2	3.26869e-10	-2.0255	0.044	0.235	1.22883e-05	CARS2
NUP214	3.39975e-10	-1.64192	0.113	0.412	1.2781e-05	NUP214
RPS18	3.52603e-10	-0.614673	0.969	1	1.32558e-05	RPS18
STX10	3.593e-10	-1.39798	0.103	0.392	1.35075e-05	STX10
ABL1	3.95215e-10	-2.64769	0.016	0.137	1.48577e-05	ABL1
MGP	4.33288e-10	-2.08322	0.026	0.176	1.6289e-05	MGP
RPL27A	4.5022e-10	-0.681814	0.934	1	1.69256e-05	RPL27A
AAMP	4.56602e-10	-1.40744	0.078	0.333	1.71655e-05	AAMP
RPS3A	4.66514e-10	-0.70893	0.917	1	1.75381e-05	RPS3A
RPSA	4.7523e-10	-0.939102	0.687	1	1.78658e-05	RPSA
IGLV2-8	4.83679e-10	-5.60773	0.001	0.039	1.81834e-05	IGLV2-8
NAT14	4.99043e-10	-5.2272	0.001	0.039	1.8761e-05	NAT14
HBB	5.06902e-10	-4.67621	0.001	0.039	1.90565e-05	HBB
IGHV3-48	5.14882e-10	-4.91162	0.001	0.039	1.93565e-05	IGHV3-48
RP11-426C22.7	5.14882e-10	-4.6238	0.001	0.039	1.93565e-05	RP11-426C22.7
C14orf93	5.14882e-10	-4.54389	0.001	0.039	1.93565e-05	C14orf93
AP003774.6	5.22985e-10	-4.90743	0.001	0.039	1.96611e-05	AP003774.6
ZNF527	5.22985e-10	-4.83914	0.001	0.039	1.96611e-05	ZNF527
RP11-45A17.2	5.22985e-10	-4.08003	0.001	0.039	1.96611e-05	RP11-45A17.2
CXCL12	5.31212e-10	-4.4639	0.001	0.039	1.99704e-05	CXCL12
TXNDC5	5.31212e-10	-3.69071	0.001	0.039	1.99704e-05	TXNDC5
IL27RA	5.67353e-10	-1.95448	0.032	0.196	2.13291e-05	IL27RA
ZFP36	5.94343e-10	-0.790746	0.568	1	2.23437e-05	ZFP36
TRAF3IP3	6.54324e-10	-1.77448	0.038	0.216	2.45986e-05	TRAF3IP3
NDUFV1	6.92428e-10	-1.42248	0.114	0.412	2.60311e-05	NDUFV1
CD79A	7.40878e-10	-2.65173	0.009	0.098	2.78526e-05	CD79A
STX11	8.02351e-10	-0.944402	0.519	0.941	3.01636e-05	STX11
NOA1	8.60926e-10	-2.34632	0.013	0.118	3.23657e-05	NOA1
CSTB	8.74413e-10	2.59166	0.804	0.686	3.28727e-05	CSTB
GOLGB1	8.93813e-10	-1.77893	0.052	0.255	3.3602e-05	GOLGB1
CEP57	1.02952e-09	-1.98493	0.039	0.216	3.87036e-05	CEP57
HNRNPA1	1.04208e-09	-0.958429	0.652	0.961	3.9176e-05	HNRNPA1
HLA-DPA1	1.05072e-09	-1.23513	0.706	0.941	3.95007e-05	HLA-DPA1
PTRHD1	1.0705e-09	-1.60025	0.127	0.431	4.02443e-05	PTRHD1
EIF4EBP2	1.25754e-09	-1.41329	0.098	0.373	4.72759e-05	EIF4EBP2
SHTN1	1.27063e-09	-1.64961	0.059	0.275	4.77679e-05	SHTN1
HLA-DPB1	1.30829e-09	-1.23742	0.716	0.922	4.91837e-05	HLA-DPB1
TMEM176B	1.49225e-09	-1.28709	0.292	0.686	5.60997e-05	TMEM176B
VPS13C	1.66214e-09	-1.55354	0.067	0.294	6.24864e-05	VPS13C
GNG7	1.72097e-09	-1.93757	0.022	0.157	6.46982e-05	GNG7
FCGRT	1.73966e-09	-1.04735	0.454	0.863	6.54007e-05	FCGRT
RPS27A	1.78083e-09	-0.582503	0.958	1	6.69484e-05	RPS27A
NID1	1.9017e-09	-2.4216	0.018	0.137	7.14926e-05	NID1
RPS15A	1.99935e-09	-0.589752	0.942	1	7.51636e-05	RPS15A
DCXR	2.18393e-09	-0.993646	0.14	0.471	8.21025e-05	DCXR
FCER1A	2.34375e-09	-2.40473	0.013	0.118	8.81111e-05	FCER1A
RPL23	2.44912e-09	-0.704918	0.859	1	9.20724e-05	RPL23
RPL13	2.47702e-09	-0.521968	0.974	1	9.31211e-05	RPL13
CSF1R	2.47792e-09	-1.33476	0.155	0.471	9.3155e-05	CSF1R
ZEB2-AS1	2.85275e-09	-1.85444	0.054	0.255	0.000107246	ZEB2-AS1
ADGRE1	2.88089e-09	-2.45704	0.023	0.157	0.000108304	ADGRE1
RPL18	2.90605e-09	-0.631475	0.895	1	0.00010925	RPL18
LYST	3.03829e-09	-1.27928	0.101	0.373	0.000114221	LYST
AC007228.9	3.23709e-09	-3.46102	0.006	0.078	0.000121695	AC007228.9
GSTP1	3.23887e-09	-0.962148	0.613	0.961	0.000121762	GSTP1
MAP4K1	3.36032e-09	-3.23621	0.006	0.078	0.000126328	MAP4K1
CCL4L2	3.54843e-09	3.16243	0.775	0.569	0.0001334	CCL4L2
TNFSF12	3.58449e-09	-2.12654	0.029	0.176	0.000134755	TNFSF12
ICAM3	3.60384e-09	-1.34709	0.109	0.392	0.000135483	ICAM3
METTL7A	3.75107e-09	-2.27708	0.023	0.157	0.000141018	METTL7A
PTPRC	3.82553e-09	-1.03571	0.381	0.784	0.000143817	PTPRC
CD244	3.90053e-09	-2.81119	0.006	0.078	0.000146637	CD244
CHAMP1	4.07402e-09	-2.38528	0.01	0.098	0.000153159	CHAMP1
YBX1	4.14365e-09	-0.950566	0.776	0.961	0.000155777	YBX1
LYPD3	4.16215e-09	-1.98293	0.072	0.294	0.000156472	LYPD3
LGALS1	4.18025e-09	1.28153	0.935	0.961	0.000157152	LGALS1
WDR13	4.26806e-09	-1.50717	0.07	0.294	0.000160453	WDR13
CD44	4.53695e-09	1.02991	0.943	0.98	0.000170562	CD44
NUP210	4.74164e-09	-2.48026	0.014	0.118	0.000178257	NUP210
USP22	4.91982e-09	-1.75154	0.041	0.216	0.000184956	USP22
RPS2	4.93934e-09	-0.618277	0.958	1	0.00018569	RPS2
SSX2IP	5.0604e-09	-4.06759	0.003	0.059	0.000190241	SSX2IP
FOLR2	5.08817e-09	-2.13964	0.018	0.137	0.000191285	FOLR2
BTN3A2	5.32309e-09	-2.33607	0.024	0.157	0.000200116	BTN3A2
C18orf65	5.46054e-09	-3.39344	0.003	0.059	0.000205284	C18orf65
RP11-448A19.1	5.51267e-09	-2.89776	0.003	0.059	0.000207243	RP11-448A19.1
MPZ	5.67199e-09	-2.70326	0.003	0.059	0.000213233	MPZ
LY86	5.72578e-09	-1.62781	0.187	0.51	0.000215255	LY86
RPL10	6.19164e-09	-0.512022	0.983	1	0.000232768	RPL10
FAU	6.25797e-09	-0.46269	0.955	1	0.000235262	FAU
PGLS	7.47278e-09	-1.16564	0.262	0.627	0.000280932	PGLS
LTA4H	7.85817e-09	-1.39928	0.17	0.49	0.00029542	LTA4H
RPL7	8.16383e-09	-0.587235	0.936	1	0.000306911	RPL7
ZNF394	8.64574e-09	-1.73932	0.057	0.255	0.000325028	ZNF394
HERPUD1	8.81145e-09	-1.18007	0.306	0.686	0.000331258	HERPUD1
RPS10	9.1155e-09	-0.766469	0.761	0.98	0.000342688	RPS10
SRRM2	9.58156e-09	-1.02083	0.221	0.608	0.000360209	SRRM2
KCNC3	9.82475e-09	-3.02478	0.007	0.078	0.000369351	KCNC3
KCTD20	9.84113e-09	-1.23919	0.135	0.431	0.000369967	KCTD20
OGDH	1.03143e-08	-1.96697	0.043	0.216	0.000387754	OGDH
BTF3	1.03409e-08	-0.785151	0.754	0.98	0.000388755	BTF3
RASSF2	1.04581e-08	-2.37373	0.044	0.216	0.000393163	RASSF2
ADGRE5	1.04757e-08	-1.62313	0.152	0.451	0.000393823	ADGRE5
ADAM15	1.12123e-08	-1.68455	0.057	0.255	0.000421515	ADAM15
HLA-C	1.13668e-08	-0.62875	0.889	0.98	0.000427322	HLA-C
SOD2	1.14095e-08	0.820477	0.997	1	0.000428928	SOD2
ING4	1.14954e-08	-2.22662	0.019	0.137	0.000432158	ING4
TMPO	1.17341e-08	-1.77091	0.057	0.255	0.000441133	TMPO
ARHGDIB	1.20029e-08	-0.988104	0.48	0.863	0.000451237	ARHGDIB
PALLD	1.24436e-08	-2.78029	0.015	0.118	0.000467803	PALLD
AIF1	1.29385e-08	-0.873437	0.776	0.98	0.000486411	AIF1
RPL17	1.29642e-08	-1.02344	0.374	0.765	0.000487375	RPL17
PLAC8	1.33689e-08	-1.08421	0.235	0.608	0.00050259	PLAC8
IL1RN	1.34103e-08	1.67624	0.882	0.882	0.000504145	IL1RN
CHMP1B	1.39392e-08	-1.1118	0.543	0.882	0.000524029	CHMP1B
RNASET2	1.46086e-08	-0.8426	0.531	0.902	0.000549195	RNASET2
EIF3G	1.49043e-08	-0.999543	0.288	0.686	0.000560311	EIF3G
RPL37	1.52051e-08	-0.636223	0.904	1	0.000571621	RPL37
CD1D	1.54472e-08	-2.41761	0.02	0.137	0.000580722	CD1D
SMDT1	1.67044e-08	-1.08431	0.289	0.686	0.000627985	SMDT1
CALM2	1.74438e-08	-0.908243	0.543	0.902	0.000655781	CALM2
RPS24	1.78241e-08	-0.522908	0.945	1	0.00067008	RPS24
PAIP2B	1.86887e-08	-5.23883	0.002	0.039	0.000702584	PAIP2B
DDX18	1.89779e-08	-1.48317	0.145	0.431	0.000713454	DDX18
RPL14	1.90227e-08	-0.650656	0.854	1	0.000715139	RPL14
MCAM	1.91796e-08	-4.81913	0.002	0.039	0.000721039	MCAM
GPM6B	1.91796e-08	-4.70149	0.002	0.039	0.000721039	GPM6B
RIC3	1.94298e-08	-4.67908	0.002	0.039	0.000730442	RIC3
RP11-401F2.3	1.9683e-08	-3.92459	0.002	0.039	0.000739964	RP11-401F2.3
DPT	1.99395e-08	-3.96066	0.002	0.039	0.000749607	DPT
RPL32	2.00314e-08	-0.509968	0.963	1	0.000753061	RPL32
RP3-525N10.2	2.01993e-08	-3.95559	0.002	0.039	0.000759371	RP3-525N10.2
AC093627.10	2.01993e-08	-3.92364	0.002	0.039	0.000759371	AC093627.10
SMG8	2.01993e-08	-3.77084	0.002	0.039	0.000759371	SMG8
LENG8-AS1	2.01993e-08	-3.75896	0.002	0.039	0.000759371	LENG8-AS1
VSIG2	2.01993e-08	-3.24113	0.002	0.039	0.000759371	VSIG2
LRRC19	2.01993e-08	-3.05882	0.002	0.039	0.000759371	LRRC19
CFD	2.04595e-08	-1.00526	0.361	0.784	0.000769153	CFD
OXA1L	2.14259e-08	-1.38725	0.109	0.373	0.000805485	OXA1L
SIDT2	2.28058e-08	-2.33679	0.02	0.137	0.000857361	SIDT2
SLC25A38	2.53719e-08	-3.27401	0.007	0.078	0.00095383	SLC25A38
LYRM9	2.55182e-08	-3.66937	0.004	0.059	0.000959333	LYRM9
DUS2	2.55182e-08	-3.46441	0.004	0.059	0.000959333	DUS2
ZNF33B	2.55182e-08	-3.1722	0.004	0.059	0.000959333	ZNF33B
IPCEF1	2.55182e-08	-3.11049	0.004	0.059	0.000959333	IPCEF1
PHKG1	2.58819e-08	-3.03884	0.015	0.118	0.000973005	PHKG1
CEP131	2.62401e-08	-3.07701	0.007	0.078	0.000986469	CEP131
CD74	2.64444e-08	-0.916747	0.881	1	0.000994152	CD74
MALAT1	2.64818e-08	0.90405	0.999	1	0.000995556	MALAT1
UHRF1BP1	2.71271e-08	-3.02174	0.004	0.059	0.00101982	UHRF1BP1
BCL3	2.71554e-08	-1.29032	0.117	0.392	0.00102088	BCL3
PTGDS	2.73648e-08	-2.8242	0.004	0.059	0.00102875	PTGDS
RNPEP	2.74386e-08	-1.41392	0.101	0.353	0.00103153	RNPEP
CHD1	2.76629e-08	-1.40181	0.166	0.471	0.00103996	CHD1
PNKD	2.77952e-08	-1.08893	0.106	0.373	0.00104493	PNKD
TNFRSF14	2.77961e-08	-1.08163	0.166	0.49	0.00104497	TNFRSF14
RSL24D1	2.81647e-08	-1.12151	0.232	0.608	0.00105882	RSL24D1
SCPEP1	2.93669e-08	-0.930492	0.153	0.471	0.00110402	SCPEP1
PTPN9	2.96048e-08	-2.19888	0.026	0.157	0.00111296	PTPN9
CERS2	3.04409e-08	-1.38339	0.051	0.235	0.0011444	CERS2
HLA-DRB5	3.05471e-08	-0.981935	0.582	0.863	0.00114839	HLA-DRB5
RPS7	3.26329e-08	-0.632076	0.882	0.98	0.0012268	RPS7
ABTB1	3.29529e-08	-1.93945	0.045	0.216	0.00123883	ABTB1
ATP5G2	3.41573e-08	-0.859367	0.613	0.961	0.00128411	ATP5G2
RPL21	3.43847e-08	-0.49089	0.972	1	0.00129266	RPL21
EIF3K	3.46922e-08	-0.83069	0.56	0.941	0.00130422	EIF3K
ELF1	3.8473e-08	-1.07372	0.23	0.588	0.00144635	ELF1
PYCARD	3.85979e-08	-0.816664	0.369	0.804	0.00145105	PYCARD
HLA-DQB1	3.88441e-08	-1.09734	0.56	0.843	0.00146031	HLA-DQB1
IMPDH2	3.92e-08	-1.4405	0.093	0.333	0.00147368	IMPDH2
C6orf48	4.24258e-08	-1.33687	0.174	0.49	0.00159496	C6orf48
CD55	4.60719e-08	-0.97866	0.476	0.843	0.00173203	CD55
EIF3H	4.68023e-08	-0.895639	0.42	0.804	0.00175948	EIF3H
GSTK1	4.70645e-08	-1.15741	0.283	0.647	0.00176934	GSTK1
TMEM150A	4.71966e-08	-3.12093	0.016	0.118	0.00177431	TMEM150A
PPM1F	4.73991e-08	-1.83112	0.054	0.235	0.00178192	PPM1F
SEC61G	4.98498e-08	1.60417	0.752	0.647	0.00187405	SEC61G
C20orf27	5.02693e-08	-1.60357	0.107	0.353	0.00188982	C20orf27
DDX6	5.64168e-08	-1.21768	0.111	0.373	0.00212093	DDX6
NACA	5.69623e-08	-0.82903	0.813	0.98	0.00214144	NACA
BTK	5.84365e-08	-2.09283	0.056	0.235	0.00219686	BTK
NIPSNAP3A	5.94497e-08	-1.71566	0.054	0.235	0.00223495	NIPSNAP3A
UTRN	6.11048e-08	-1.48269	0.069	0.275	0.00229717	UTRN
WDR48	6.36348e-08	-2.23335	0.021	0.137	0.00239229	WDR48
LYPLA1	6.63227e-08	-1.08743	0.128	0.412	0.00249334	LYPLA1
EIF4B	6.67517e-08	-1.15956	0.202	0.529	0.00250946	EIF4B
RPS9	6.97722e-08	-0.456649	0.967	1	0.00262302	RPS9
TMEM123	7.04217e-08	-1.03026	0.275	0.647	0.00264743	TMEM123
PRKCB	7.14696e-08	-1.37737	0.157	0.451	0.00268683	PRKCB
SLC25A5	7.3854e-08	-1.03629	0.456	0.804	0.00277647	SLC25A5
RAP2B	7.48901e-08	-1.56319	0.077	0.294	0.00281542	RAP2B
KLF4	7.59181e-08	-1.34649	0.362	0.745	0.00285406	KLF4
MS4A6A	7.85977e-08	-0.909239	0.345	0.745	0.0029548	MS4A6A
S100A4	8.00091e-08	-0.792787	0.866	0.98	0.00300786	S100A4
ATAD2B	8.055e-08	-2.50227	0.016	0.118	0.0030282	ATAD2B
RPL27	8.0803e-08	-0.590241	0.886	1	0.00303771	RPL27
TMEM80	8.25461e-08	-2.68449	0.011	0.098	0.00310324	TMEM80
LNPEP	8.29454e-08	-1.80333	0.033	0.176	0.00311825	LNPEP
SLC25A3	8.84397e-08	-1.00439	0.488	0.863	0.0033248	SLC25A3
HLA-DMA	9.03487e-08	-1.11754	0.462	0.784	0.00339657	HLA-DMA
NDUFA10	9.18028e-08	-1.3401	0.117	0.373	0.00345123	NDUFA10
LRP1	9.46069e-08	-1.22793	0.114	0.373	0.00355665	LRP1
RPS25	9.51058e-08	-0.537925	0.914	0.98	0.00357541	RPS25
DNPEP	9.72348e-08	-1.48311	0.062	0.255	0.00365544	DNPEP
RPL36A	9.80917e-08	-0.822284	0.583	0.941	0.00368766	RPL36A
CBX7	9.82487e-08	-3.41643	0.004	0.059	0.00369356	CBX7
MFAP4	9.90461e-08	-3.20628	0.004	0.059	0.00372354	MFAP4
SH3BGRL	1.00085e-07	-1.01242	0.412	0.804	0.00376258	SH3BGRL
MKNK2	1.02223e-07	-1.47965	0.08	0.294	0.00384297	MKNK2
GNB2L1	1.02909e-07	-0.66675	0.828	1	0.00386875	GNB2L1
MPO	1.03128e-07	-3.15538	0.004	0.059	0.00387698	MPO
FTCDNL1	1.03128e-07	-3.07916	0.004	0.059	0.00387698	FTCDNL1
NXT1	1.10322e-07	-1.06313	0.069	0.275	0.00414746	NXT1
NDRG3	1.11613e-07	-2.40549	0.016	0.118	0.00419596	NDRG3
POLR1D	1.11617e-07	-1.20396	0.228	0.569	0.00419615	POLR1D
CD63	1.14856e-07	1.24321	0.86	0.843	0.00431791	CD63
RPL28	1.16293e-07	-0.464707	0.972	1	0.00437193	RPL28
SUPT4H1	1.16859e-07	-0.981469	0.273	0.647	0.00439321	SUPT4H1
AHCYL2	1.17494e-07	-3.32251	0.008	0.078	0.00441706	AHCYL2
UBA7	1.21174e-07	-2.38849	0.016	0.118	0.00455541	UBA7
PTP4A2	1.26087e-07	-0.957898	0.328	0.706	0.00474012	PTP4A2
CDC42EP2	1.26142e-07	-1.54728	0.079	0.294	0.00474217	CDC42EP2
CD27	1.26482e-07	-3.22647	0.008	0.078	0.00475496	CD27
RP11-384K6.8	1.28043e-07	-3.47443	0.008	0.078	0.00481366	RP11-384K6.8
RPS11	1.32883e-07	-0.546572	0.905	0.98	0.00499561	RPS11
RPL38	1.38534e-07	-0.620735	0.863	1	0.00520804	RPL38
GPR183	1.43376e-07	-1.04872	0.465	0.784	0.00539007	GPR183
HSD17B11	1.44378e-07	-0.943931	0.207	0.549	0.00542776	HSD17B11
OCIAD1	1.44571e-07	-0.933306	0.185	0.51	0.00543499	OCIAD1
PEBP1	1.45714e-07	-1.3534	0.139	0.412	0.00547796	PEBP1
GAS7	1.49062e-07	-2.27607	0.034	0.176	0.00560383	GAS7
DIAPH2	1.52656e-07	-1.83367	0.041	0.196	0.00573896	DIAPH2
2025-09-09	1.57053e-07	-1.2521	0.152	0.431	0.00590425	2025-09-09
RPS15	1.60172e-07	-0.436246	0.955	1	0.0060215	RPS15
CHAF1A	1.70464e-07	-2.35412	0.017	0.118	0.00640842	CHAF1A
SEC11A	1.71518e-07	-1.01646	0.386	0.745	0.00644804	SEC11A
RPL29	1.7505e-07	-0.563041	0.895	1	0.00658084	RPL29
PECAM1	1.76113e-07	-1.60324	0.133	0.392	0.0066208	PECAM1
SMIM14	1.77824e-07	-1.22868	0.088	0.314	0.0066851	SMIM14
TMEM170B	1.801e-07	-1.93661	0.028	0.157	0.00677068	TMEM170B
C19orf43	1.82412e-07	-0.732907	0.445	0.941	0.00685761	C19orf43
EEF1B2	1.82827e-07	-0.825789	0.651	0.922	0.0068732	EEF1B2
NAP1L1	1.84805e-07	-1.0133	0.48	0.843	0.00694757	NAP1L1
IDH2	1.86046e-07	-1.21824	0.135	0.412	0.00699423	IDH2
COQ4	1.86667e-07	-1.80696	0.042	0.196	0.00701754	COQ4
NFAM1	1.88325e-07	-1.874	0.035	0.176	0.00707988	NFAM1
THEMIS2	1.89344e-07	-1.05148	0.17	0.471	0.00711821	THEMIS2
G6PC3	1.92344e-07	-1.83294	0.034	0.176	0.00723098	G6PC3
QARS	1.92909e-07	-1.20736	0.098	0.333	0.00725221	QARS
PSAP	1.96808e-07	-0.755061	0.846	1	0.0073988	PSAP
DCN	1.98606e-07	-2.1187	0.035	0.176	0.00746641	DCN
C2orf47	1.99029e-07	-1.71485	0.028	0.157	0.0074823	C2orf47
CLEC7A	1.99895e-07	-0.854522	0.343	0.745	0.00751486	CLEC7A
FYN	2.01952e-07	-1.26273	0.071	0.275	0.00759217	FYN
ZNF581	2.07318e-07	-1.8511	0.042	0.196	0.00779391	ZNF581
RPS12	2.19182e-07	-0.503496	0.953	1	0.00823993	RPS12
TMSB4X	2.32954e-07	-0.459269	0.999	1	0.00875768	TMSB4X
HOTAIRM1	2.56413e-07	-1.64745	0.144	0.412	0.00963961	HOTAIRM1
GJA3	2.5692e-07	-4.72868	0.002	0.039	0.00965864	GJA3
ADCK2	2.57549e-07	-2.6842	0.012	0.098	0.0096823	ADCK2
IMP3	2.58173e-07	-1.33763	0.074	0.275	0.00970577	IMP3
RP11-414C23.1	2.59776e-07	-4.44589	0.002	0.039	0.00976604	RP11-414C23.1
MTL5	2.62664e-07	-4.35158	0.002	0.039	0.00987459	MTL5
PRR11	2.65583e-07	-4.21987	0.002	0.039	0.00998431	PRR11
LINC00910	2.65583e-07	-3.22451	0.002	0.039	0.00998431	LINC00910
POU2F2	2.66251e-07	-1.93447	0.042	0.196	0.0100094	POU2F2
CKM	2.68532e-07	-3.77532	0.002	0.039	0.0100952	CKM
ADH1C	2.68532e-07	-3.54577	0.002	0.039	0.0100952	ADH1C
SORBS2	2.71514e-07	-3.19574	0.002	0.039	0.0102073	SORBS2
LINC01451	2.74527e-07	-3.40048	0.002	0.039	0.0103206	LINC01451
EFEMP1	2.74527e-07	-2.68257	0.002	0.039	0.0103206	EFEMP1
ABHD8	2.81087e-07	-2.51309	0.008	0.078	0.0105672	ABHD8
ATG2A	2.85726e-07	-1.22835	0.064	0.255	0.0107416	ATG2A
GPAA1	2.86014e-07	-1.27477	0.1	0.333	0.0107524	GPAA1
HGSNAT	2.87832e-07	-1.17286	0.11	0.353	0.0108208	HGSNAT
CTB-55O6.10	2.98108e-07	-3.65316	0.005	0.059	0.0112071	CTB-55O6.10
NACC2	2.99414e-07	-2.14542	0.017	0.118	0.0112562	NACC2
HCLS1	3.04299e-07	-0.795876	0.28	0.667	0.0114398	HCLS1
ARHGEF1	3.09902e-07	-1.52647	0.058	0.235	0.0116505	ARHGEF1
SLC46A3	3.16595e-07	-3.56525	0.005	0.059	0.0119021	SLC46A3
LY9	3.21387e-07	-3.22739	0.005	0.059	0.0120822	LY9
RP11-63L7.5	3.23809e-07	-3.07894	0.005	0.059	0.0121733	RP11-63L7.5
SPNS3	3.23809e-07	-2.90887	0.005	0.059	0.0121733	SPNS3
RNH1	3.45044e-07	-1.00355	0.301	0.667	0.0129716	RNH1
RPS27	3.45895e-07	-0.443353	0.979	1	0.0130036	RPS27
MTHFD1	3.47667e-07	-2.95764	0.013	0.098	0.0130702	MTHFD1
BTN3A1	3.57661e-07	-3.08595	0.013	0.098	0.0134459	BTN3A1
RPLP0	3.60145e-07	-0.625777	0.789	0.98	0.0135393	RPLP0
CYBRD1	3.73896e-07	-2.29874	0.018	0.118	0.0140563	CYBRD1
OLA1	3.74793e-07	-1.59403	0.118	0.353	0.01409	OLA1
TRABD	3.80353e-07	-0.91513	0.169	0.471	0.014299	TRABD
LIPE-AS1	3.81523e-07	-2.63758	0.018	0.118	0.014343	LIPE-AS1
RPL35A	3.89408e-07	-0.487908	0.94	1	0.0146394	RPL35A
NEK9	3.94039e-07	-2.27792	0.018	0.118	0.0148135	NEK9
REEP4	4.05115e-07	-1.83001	0.036	0.176	0.0152299	REEP4
LAMTOR4	4.18294e-07	-0.702502	0.535	0.941	0.0157254	LAMTOR4
CCNL2	4.20713e-07	-1.49096	0.029	0.157	0.0158163	CCNL2
SLC9A3R1	4.6585e-07	-1.68194	0.067	0.255	0.0175132	SLC9A3R1
MALT1	4.70101e-07	-1.28987	0.17	0.451	0.017673	MALT1
TCEA2	5.10094e-07	-2.08817	0.03	0.157	0.0191765	TCEA2
WASF2	5.12243e-07	-1.08429	0.153	0.431	0.0192573	WASF2
RNF7	5.16417e-07	-0.757959	0.263	0.627	0.0194142	RNF7
GORAB	5.39936e-07	-2.28969	0.008	0.078	0.0202983	GORAB
ZNF90	5.60858e-07	-0.963877	0.174	0.471	0.0210849	ZNF90
NCKAP1L	5.63382e-07	-1.26581	0.103	0.333	0.0211798	NCKAP1L
TGFBR2	5.75896e-07	-1.1087	0.042	0.196	0.0216502	TGFBR2
NCOA4	5.91411e-07	-0.773102	0.246	0.608	0.0222335	NCOA4
GRN	6.15371e-07	-0.75107	0.547	0.882	0.0231342	GRN
AMD1	6.33296e-07	-1.0582	0.183	0.49	0.0238081	AMD1
PHLDB3	6.37609e-07	-2.06284	0.018	0.118	0.0239703	PHLDB3
PAPD5	6.39528e-07	-1.56841	0.06	0.235	0.0240424	PAPD5
SURF1	6.62303e-07	-0.905716	0.119	0.373	0.0248986	SURF1
RPL22	6.86696e-07	-0.579415	0.818	1	0.0258156	RPL22
TUFM	6.88881e-07	-1.201	0.205	0.49	0.0258978	TUFM
AC010287.1	6.95754e-07	-6.82206	0	0.02	0.0261562	AC010287.1
IGLV1-51	6.95754e-07	-6.76851	0	0.02	0.0261562	IGLV1-51
ARHGEF26	6.95754e-07	-6.47029	0	0.02	0.0261562	ARHGEF26
RP11-481J2.4	6.95754e-07	-6.3651	0	0.02	0.0261562	RP11-481J2.4
TMEM51-AS1	6.95754e-07	-6.31943	0	0.02	0.0261562	TMEM51-AS1
SOX17	6.95754e-07	-6.26189	0	0.02	0.0261562	SOX17
KIF23	6.95754e-07	-6.24121	0	0.02	0.0261562	KIF23
RP11-349K16.1	6.95754e-07	-6.22033	0	0.02	0.0261562	RP11-349K16.1
HSPA12B	6.95754e-07	-6.13183	0	0.02	0.0261562	HSPA12B
SETSIP	6.95754e-07	-6.12098	0	0.02	0.0261562	SETSIP
PTH2R	6.95754e-07	-6.09209	0	0.02	0.0261562	PTH2R
LINC01013	6.95754e-07	-6.08958	0	0.02	0.0261562	LINC01013
PTPRU	6.95754e-07	-6.08638	0	0.02	0.0261562	PTPRU
ZNF19	6.95754e-07	-6.03679	0	0.02	0.0261562	ZNF19
LRFN1	6.95754e-07	-6.01329	0	0.02	0.0261562	LRFN1
PRKAR2A-AS1	6.95754e-07	-6.0053	0	0.02	0.0261562	PRKAR2A-AS1
ATAD3C	6.95754e-07	-5.96629	0	0.02	0.0261562	ATAD3C
RP5-1187M17.10	6.95754e-07	-5.92701	0	0.02	0.0261562	RP5-1187M17.10
CYP4F22	6.95754e-07	-5.91237	0	0.02	0.0261562	CYP4F22
AF001548.5	6.95754e-07	-5.86271	0	0.02	0.0261562	AF001548.5
RP11-107M16.2	6.95754e-07	-5.84616	0	0.02	0.0261562	RP11-107M16.2
RP11-626G11.3	6.95754e-07	-5.83658	0	0.02	0.0261562	RP11-626G11.3
PNPLA3	6.95754e-07	-5.83343	0	0.02	0.0261562	PNPLA3
LINC01251	6.95754e-07	-5.81511	0	0.02	0.0261562	LINC01251
RP1-265C24.8	6.95754e-07	-5.77578	0	0.02	0.0261562	RP1-265C24.8
DNLZ	6.95754e-07	-5.77048	0	0.02	0.0261562	DNLZ
KANK3	6.95754e-07	-5.75502	0	0.02	0.0261562	KANK3
AP000344.3	6.95754e-07	-5.72613	0	0.02	0.0261562	AP000344.3
AGTRAP	6.97735e-07	-1.15257	0.191	0.49	0.0262307	AGTRAP
MYO1F	7.04835e-07	-1.10208	0.132	0.392	0.0264976	MYO1F
RP11-378J18.8	7.09776e-07	-5.6776	0	0.02	0.0266833	RP11-378J18.8
SLCO2A1	7.09776e-07	-5.63232	0	0.02	0.0266833	SLCO2A1
FAM166A	7.09776e-07	-5.60651	0	0.02	0.0266833	FAM166A
FBXO24	7.09776e-07	-5.58331	0	0.02	0.0266833	FBXO24
FAM225B	7.09776e-07	-5.57373	0	0.02	0.0266833	FAM225B
OTUD7A	7.09776e-07	-5.57145	0	0.02	0.0266833	OTUD7A
FMOD	7.09776e-07	-5.5708	0	0.02	0.0266833	FMOD
RP11-321N4.5	7.09776e-07	-5.50995	0	0.02	0.0266833	RP11-321N4.5
PLBD1-AS1	7.09776e-07	-5.48633	0	0.02	0.0266833	PLBD1-AS1
ABCA10	7.09776e-07	-5.43914	0	0.02	0.0266833	ABCA10
RP11-20E24.1	7.09776e-07	-5.42904	0	0.02	0.0266833	RP11-20E24.1
CYP4F8	7.09776e-07	-5.41826	0	0.02	0.0266833	CYP4F8
RP11-770G2.5	7.09776e-07	-5.41695	0	0.02	0.0266833	RP11-770G2.5
RP11-279O9.4	7.09776e-07	-5.41053	0	0.02	0.0266833	RP11-279O9.4
RP11-342I1.2	7.09776e-07	-5.40228	0	0.02	0.0266833	RP11-342I1.2
PKHD1L1	7.09776e-07	-5.3902	0	0.02	0.0266833	PKHD1L1
RP5-983L19.2	7.09776e-07	-5.32215	0	0.02	0.0266833	RP5-983L19.2
RP11-488C13.5	7.09776e-07	-5.3214	0	0.02	0.0266833	RP11-488C13.5
RERG	7.09776e-07	-5.28597	0	0.02	0.0266833	RERG
RP11-394I13.1	7.09776e-07	-5.26583	0	0.02	0.0266833	RP11-394I13.1
PPIL6	7.09776e-07	-5.2502	0	0.02	0.0266833	PPIL6
RP11-59H7.4	7.09776e-07	-5.22327	0	0.02	0.0266833	RP11-59H7.4
RP11-32B5.7	7.09776e-07	-5.21448	0	0.02	0.0266833	RP11-32B5.7
ZFP37	7.09776e-07	-5.20657	0	0.02	0.0266833	ZFP37
RP11-171I2.2	7.09776e-07	-5.14161	0	0.02	0.0266833	RP11-171I2.2
RP11-936I5.1	7.09776e-07	-5.09154	0	0.02	0.0266833	RP11-936I5.1
NACAD	7.09776e-07	-5.07223	0	0.02	0.0266833	NACAD
LINC00920	7.09776e-07	-5.06439	0	0.02	0.0266833	LINC00920
KIF19	7.09776e-07	-5.0452	0	0.02	0.0266833	KIF19
SCGB3A2	7.09776e-07	-5.01827	0	0.02	0.0266833	SCGB3A2
C22orf42	7.09776e-07	-5.00252	0	0.02	0.0266833	C22orf42
CTD-2588C8.8	7.09776e-07	-4.98918	0	0.02	0.0266833	CTD-2588C8.8
AOC3	7.09776e-07	-4.98756	0	0.02	0.0266833	AOC3
AC000403.4	7.09776e-07	-4.96117	0	0.02	0.0266833	AC000403.4
CELF5	7.09776e-07	-4.95289	0	0.02	0.0266833	CELF5
HAP1	7.09776e-07	-4.90825	0	0.02	0.0266833	HAP1
AP000708.1	7.09776e-07	-4.87443	0	0.02	0.0266833	AP000708.1
CLCA4	7.09776e-07	-4.86016	0	0.02	0.0266833	CLCA4
C16orf89	7.09776e-07	-4.85707	0	0.02	0.0266833	C16orf89
KIF14	7.09776e-07	-4.66779	0	0.02	0.0266833	KIF14
LRRC34	7.09776e-07	-4.64435	0	0.02	0.0266833	LRRC34
RP11-1191J2.5	7.09776e-07	-4.64294	0	0.02	0.0266833	RP11-1191J2.5
IGLV1-47	7.09776e-07	-4.62199	0	0.02	0.0266833	IGLV1-47
OVGP1	7.09776e-07	-4.56749	0	0.02	0.0266833	OVGP1
NYAP2	7.09776e-07	-4.55775	0	0.02	0.0266833	NYAP2
LYNX1	7.09776e-07	-4.55012	0	0.02	0.0266833	LYNX1
RP11-863P13.2	7.09776e-07	-4.53347	0	0.02	0.0266833	RP11-863P13.2
CTD-3088G3.6	7.09776e-07	-4.49953	0	0.02	0.0266833	CTD-3088G3.6
RP11-346C20.3	7.09776e-07	-4.4832	0	0.02	0.0266833	RP11-346C20.3
PINK1-AS	7.09776e-07	-4.4243	0	0.02	0.0266833	PINK1-AS
RP11-173C1.1	7.09776e-07	-4.42295	0	0.02	0.0266833	RP11-173C1.1
LINC01273	7.09776e-07	-4.39451	0	0.02	0.0266833	LINC01273
AC003991.3	7.09776e-07	-4.35121	0	0.02	0.0266833	AC003991.3
SDK1	7.09776e-07	-4.33124	0	0.02	0.0266833	SDK1
RP11-61J19.3	7.09776e-07	-4.29575	0	0.02	0.0266833	RP11-61J19.3
RP11-245G13.2	7.09776e-07	-4.23266	0	0.02	0.0266833	RP11-245G13.2
RP11-547D23.1	7.09776e-07	-4.14657	0	0.02	0.0266833	RP11-547D23.1
ZNF774	7.09776e-07	-4.1373	0	0.02	0.0266833	ZNF774
CYP17A1-AS1	7.09776e-07	-4.13574	0	0.02	0.0266833	CYP17A1-AS1
HYI-AS1	7.09776e-07	-4.1282	0	0.02	0.0266833	HYI-AS1
FST	7.09776e-07	-3.93988	0	0.02	0.0266833	FST
LCN6	7.09776e-07	-3.85828	0	0.02	0.0266833	LCN6
RP11-134G8.5	7.09776e-07	-3.7922	0	0.02	0.0266833	RP11-134G8.5
RP11-256L6.3	7.09776e-07	-3.08219	0	0.02	0.0266833	RP11-256L6.3
CHP1	7.25269e-07	-0.980846	0.201	0.51	0.0272658	CHP1
NDUFA11	7.32316e-07	-0.926905	0.395	0.784	0.0275307	NDUFA11
SAT1	7.42944e-07	0.75706	0.996	1	0.0279303	SAT1
CELF2	7.48413e-07	-1.06489	0.114	0.353	0.0281359	CELF2
HSPA1A	7.7939e-07	4.44581	0.58	0.353	0.0293004	HSPA1A
RPL31	8.14519e-07	-0.630166	0.861	0.98	0.030621	RPL31
SLC7A7	8.15683e-07	-0.990306	0.272	0.608	0.0306648	SLC7A7
GAPDH	8.15685e-07	0.909358	0.967	0.98	0.0306649	GAPDH
RPL35	8.33448e-07	-0.515593	0.893	1	0.0313326	RPL35
IZUMO4	8.52258e-07	-3.85284	0.005	0.059	0.0320398	IZUMO4
MTRF1L	8.73326e-07	-1.41919	0.06	0.235	0.0328318	MTRF1L
RERE	8.75366e-07	-2.05471	0.031	0.157	0.0329085	RERE
PRCP	8.80191e-07	-1.37627	0.117	0.353	0.0330899	PRCP
TNFRSF8	8.88908e-07	-2.61486	0.005	0.059	0.0334176	TNFRSF8
MRPL23	9.16832e-07	-0.900313	0.215	0.549	0.0344674	MRPL23
RP11-354P11.3	9.20605e-07	-2.90017	0.005	0.059	0.0346092	RP11-354P11.3
C2CD2L	9.26656e-07	-3.08683	0.009	0.078	0.0348367	C2CD2L
PPP1R17	9.27074e-07	-2.72496	0.005	0.059	0.0348524	PPP1R17
EIF3A	9.35467e-07	-0.996522	0.209	0.51	0.035168	EIF3A
CIDEB	9.52007e-07	-2.749	0.009	0.078	0.0357897	CIDEB
ECHDC2	9.52007e-07	-2.67192	0.009	0.078	0.0357897	ECHDC2
ZMAT2	9.55702e-07	-0.93824	0.152	0.431	0.0359287	ZMAT2
TNFSF13B	9.73492e-07	-0.487986	0.296	0.686	0.0365975	TNFSF13B
YIF1B	9.78112e-07	-1.14104	0.095	0.314	0.0367711	YIF1B
STAC3	9.79136e-07	-2.07037	0.025	0.137	0.0368097	STAC3
WRAP73	9.95622e-07	-2.39157	0.013	0.098	0.0374294	WRAP73
PILRA	1.0066e-06	-1.05885	0.3	0.627	0.037842	PILRA
LILRA5	1.03609e-06	-0.849312	0.294	0.647	0.0389508	LILRA5
UPK3A	1.03615e-06	-2.31147	0.013	0.098	0.0389529	UPK3A
PMVK	1.04189e-06	-1.48231	0.07	0.255	0.0391688	PMVK
HSP90AA1	1.05065e-06	2.77576	0.83	0.824	0.0394981	HSP90AA1
RUNX3	1.06405e-06	-1.25895	0.107	0.333	0.0400018	RUNX3
TRAF4	1.07723e-06	-1.7945	0.038	0.176	0.0404974	TRAF4
ACSS1	1.08328e-06	-2.32392	0.009	0.078	0.0407247	ACSS1
CNOT6L	1.10335e-06	-1.42837	0.045	0.196	0.0414792	CNOT6L
AP001055.6	1.12983e-06	-1.68401	0.038	0.176	0.0424748	AP001055.6
REXO1	1.14281e-06	-2.00873	0.019	0.118	0.0429626	REXO1
PURB	1.14449e-06	-0.900841	0.143	0.412	0.0430259	PURB
VAV2	1.15146e-06	-1.66563	0.019	0.118	0.0432881	VAV2
NCSTN	1.24681e-06	-1.28757	0.061	0.235	0.0468724	NCSTN
SDE2	1.27997e-06	-2.06493	0.031	0.157	0.0481193	SDE2
TLN1	1.28152e-06	-0.950414	0.167	0.451	0.0481773	TLN1
IMPDH1	1.35314e-06	-1.3375	0.069	0.255	0.0508698	IMPDH1
SELK	1.38118e-06	-0.895309	0.556	0.902	0.0519239	SELK
CCNG1	1.40138e-06	-1.46626	0.046	0.196	0.0526834	CCNG1
IBTK	1.48331e-06	-2.02311	0.055	0.216	0.0557635	IBTK
MRPL45	1.49283e-06	-1.67613	0.025	0.137	0.0561214	MRPL45
HIC1	1.53957e-06	-2.0534	0.025	0.137	0.0578786	HIC1
URM1	1.54125e-06	-1.38281	0.07	0.255	0.0579418	URM1
PHPT1	1.57096e-06	-0.883098	0.295	0.627	0.0590586	PHPT1
CLNS1A	1.57131e-06	-1.21628	0.109	0.333	0.0590717	CLNS1A
NHP2	1.60814e-06	-0.873586	0.189	0.49	0.0604565	NHP2
UBQLN1	1.6382e-06	-0.975378	0.126	0.373	0.0615867	UBQLN1
TOMM20	1.70332e-06	-0.848865	0.318	0.667	0.0640345	TOMM20
VAMP8	1.70371e-06	-0.665656	0.424	0.804	0.0640492	VAMP8
TNRC6B	1.74725e-06	-1.33498	0.054	0.216	0.065686	TNRC6B
MBOAT2	1.77978e-06	-2.01222	0.009	0.078	0.0669089	MBOAT2
TMEM14C	1.79098e-06	-0.823874	0.204	0.51	0.0673302	TMEM14C
IGLV6-57	1.8134e-06	-7.39332	0.002	0.039	0.0681728	IGLV6-57
OLFM1	1.8134e-06	-4.27016	0.002	0.039	0.0681728	OLFM1
RP13-20L14.6	1.8134e-06	-4.01022	0.002	0.039	0.0681728	RP13-20L14.6
SERTAD3	1.81449e-06	-2.29179	0.026	0.137	0.0682138	SERTAD3
ZFP64	1.84867e-06	-4.02762	0.002	0.039	0.0694989	ZFP64
ASB2	1.84867e-06	-3.30386	0.002	0.039	0.0694989	ASB2
LDHA	1.8513e-06	1.41921	0.783	0.784	0.0695977	LDHA
GTF3A	1.8563e-06	-1.07462	0.208	0.51	0.0697858	GTF3A
IQSEC1	1.87546e-06	-1.68648	0.063	0.235	0.0705059	IQSEC1
PDCD4	1.88605e-06	-1.57252	0.091	0.294	0.0709042	PDCD4
FBXO9	1.90059e-06	-1.67137	0.039	0.176	0.0714506	FBXO9
RP11-727F15.12	1.90282e-06	-4.21255	0.002	0.039	0.0715346	RP11-727F15.12
PTGR2	1.90282e-06	-3.56035	0.002	0.039	0.0715346	PTGR2
RNF130	1.91935e-06	-0.752695	0.364	0.765	0.0721559	RNF130
CTC-308K20.1	1.92121e-06	-3.69981	0.002	0.039	0.0722259	CTC-308K20.1
RP11-217B7.3	1.92121e-06	-3.42489	0.002	0.039	0.0722259	RP11-217B7.3
ADHFE1	1.92121e-06	-3.3743	0.002	0.039	0.0722259	ADHFE1
THBS1	1.92884e-06	-0.652232	0.288	0.627	0.0725127	THBS1
LGALS12	1.93976e-06	-3.57647	0.002	0.039	0.0729235	LGALS12
ARHGEF5	1.93976e-06	-3.20159	0.002	0.039	0.0729235	ARHGEF5
AP2A1	1.94709e-06	-1.27966	0.031	0.157	0.0731988	AP2A1
NR4A2	1.95148e-06	-0.785884	0.328	0.686	0.0733639	NR4A2
INO80B	1.95849e-06	-3.70614	0.002	0.039	0.0736276	INO80B
PARVG	1.97841e-06	-1.03222	0.128	0.373	0.0743762	PARVG
DDX46	1.98184e-06	-1.09765	0.129	0.373	0.0745052	DDX46
RPS5	2.05797e-06	-0.527475	0.853	1	0.0773674	RPS5
GSE1	2.07766e-06	-2.46674	0.014	0.098	0.0781075	GSE1
FAM53B	2.08642e-06	-2.807	0.014	0.098	0.078437	FAM53B
ARHGAP26	2.09054e-06	-1.75557	0.082	0.275	0.0785917	ARHGAP26
STK4	2.1307e-06	-1.03063	0.195	0.49	0.0801014	STK4
MAMDC4	2.16988e-06	-3.22192	0.005	0.059	0.0815743	MAMDC4
RPS19	2.18117e-06	-0.516439	0.975	1	0.0819987	RPS19
PLCD1	2.18419e-06	-2.77874	0.005	0.059	0.0821123	PLCD1
TSPO	2.18765e-06	-0.742409	0.609	0.902	0.0822426	TSPO
PFDN1	2.1941e-06	-0.983396	0.107	0.333	0.0824848	PFDN1
DISC1	2.19859e-06	-3.04221	0.005	0.059	0.0826538	DISC1
IFT52	2.21207e-06	-1.92934	0.026	0.137	0.0831605	IFT52
RAB37	2.28694e-06	-2.95267	0.005	0.059	0.0859753	RAB37
ZNF677	2.28694e-06	-2.62092	0.005	0.059	0.0859753	ZNF677
TRA2A	2.32199e-06	-0.88639	0.202	0.51	0.0872929	TRA2A
ATP1A1	2.32481e-06	-1.04311	0.303	0.647	0.0873988	ATP1A1
NDUFS4	2.33199e-06	-1.13247	0.132	0.373	0.087669	NDUFS4
ELP5	2.37811e-06	-1.6318	0.047	0.196	0.0894025	ELP5
BORCS7	2.38441e-06	-1.16317	0.12	0.353	0.0896394	BORCS7
BRI3BP	2.41698e-06	-1.35205	0.032	0.157	0.0908641	BRI3BP
MYO5A	2.47279e-06	-1.43333	0.032	0.157	0.092962	MYO5A
PPFIBP2	2.49879e-06	-1.75547	0.014	0.098	0.0939397	PPFIBP2
TTYH2	2.50516e-06	-1.91881	0.049	0.196	0.0941791	TTYH2
CCL4	2.53132e-06	1.93663	0.844	0.784	0.0951624	CCL4
LRRC41	2.55476e-06	-1.26944	0.039	0.176	0.0960438	LRRC41
CLIP1	2.56635e-06	-1.26502	0.082	0.275	0.0964794	CLIP1
SDHAF1	2.58369e-06	-2.07447	0.014	0.098	0.0971314	SDHAF1
PGPEP1	2.64918e-06	-1.64489	0.014	0.098	0.0995932	PGPEP1
EIF2AK3	2.65137e-06	-0.872446	0.088	0.294	0.0996756	EIF2AK3
HMGN2	2.65217e-06	-0.759222	0.404	0.765	0.0997055	HMGN2
SYNGR1	2.65712e-06	-1.72292	0.033	0.157	0.0998919	SYNGR1
SCIMP	2.73718e-06	-1.80797	0.048	0.196	0.102901	SCIMP
APEX1	2.75478e-06	-1.45815	0.084	0.275	0.103563	APEX1
RASSF3	2.81637e-06	-1.08302	0.13	0.373	0.105879	RASSF3
ANAPC5	2.82666e-06	-1.3848	0.073	0.255	0.106265	ANAPC5
MFNG	2.93888e-06	-2.16574	0.034	0.157	0.110484	MFNG
FGR	2.94936e-06	-0.825306	0.24	0.569	0.110878	FGR
ZNF467	2.95523e-06	-2.45565	0.034	0.157	0.111099	ZNF467
ATXN1L	2.96462e-06	-1.63492	0.033	0.157	0.111452	ATXN1L
PSMG2	2.9714e-06	-1.52702	0.104	0.314	0.111707	PSMG2
NSA2	2.98265e-06	-0.89928	0.185	0.471	0.11213	NSA2
SMC1A	3.07337e-06	-1.72515	0.057	0.216	0.11554	SMC1A
CSNK1A1	3.07984e-06	-0.896775	0.334	0.667	0.115784	CSNK1A1
ERN1	3.08849e-06	-1.17165	0.146	0.392	0.116109	ERN1
CCND3	3.10261e-06	-0.916186	0.098	0.314	0.116639	CCND3
NDUFA2	3.14591e-06	-0.653751	0.336	0.725	0.118267	NDUFA2
RPLP1	3.16505e-06	-0.361179	0.983	1	0.118987	RPLP1
ZDHHC12	3.25156e-06	-1.3239	0.073	0.255	0.122239	ZDHHC12
CLEC12A	3.27099e-06	-0.777235	0.146	0.412	0.122969	CLEC12A
MPC1	3.29601e-06	-1.01762	0.159	0.431	0.12391	MPC1
SNAPC5	3.33574e-06	-2.35593	0.015	0.098	0.125404	SNAPC5
DRAM2	3.36378e-06	-0.977378	0.188	0.471	0.126458	DRAM2
FAM26F	3.37395e-06	-0.528147	0.265	0.588	0.12684	FAM26F
MT-CYB	3.39645e-06	-0.506622	0.966	1	0.127686	MT-CYB
SERP1	3.41957e-06	-0.645774	0.679	0.922	0.128555	SERP1
ARRB1	3.42177e-06	-1.95052	0.034	0.157	0.128638	ARRB1
RRP12	3.42813e-06	-1.49683	0.033	0.157	0.128877	RRP12
BID	3.44901e-06	-0.893178	0.415	0.725	0.129662	BID
UBE2R2	3.47101e-06	-0.664029	0.164	0.451	0.130489	UBE2R2
JMY	3.47301e-06	-1.78593	0.057	0.216	0.130564	JMY
SYNCRIP	3.50151e-06	-0.963752	0.141	0.392	0.131636	SYNCRIP
PYURF	3.60181e-06	-0.767402	0.201	0.51	0.135407	PYURF
BORCS5	3.62428e-06	-1.41685	0.033	0.157	0.136251	BORCS5
PPIL4	3.74268e-06	-1.35508	0.04	0.176	0.140702	PPIL4
NFAT5	3.80636e-06	-0.975471	0.199	0.49	0.143096	NFAT5
ANAPC15	3.82402e-06	-0.983419	0.09	0.294	0.14376	ANAPC15
RASSF5	3.90136e-06	-0.968834	0.193	0.471	0.146668	RASSF5
CD4	4.12022e-06	-1.18323	0.161	0.412	0.154896	CD4
SLFN11	4.13351e-06	-1.628	0.033	0.157	0.155395	SLFN11
RNPEPL1	4.15135e-06	-1.52711	0.077	0.255	0.156066	RNPEPL1
MRPS21	4.17348e-06	-0.925585	0.186	0.471	0.156898	MRPS21
RSL1D1	4.17574e-06	-0.999461	0.155	0.412	0.156983	RSL1D1
POLD2	4.21276e-06	-1.70635	0.049	0.196	0.158374	POLD2
ATP5A1	4.23132e-06	-0.804921	0.194	0.49	0.159072	ATP5A1
NDUFA7	4.24157e-06	-1.1869	0.056	0.216	0.159458	NDUFA7
CSDE1	4.30653e-06	-0.634902	0.301	0.686	0.1619	CSDE1
EIF2A	4.36299e-06	-0.977498	0.119	0.353	0.164022	EIF2A
ATP13A1	4.39507e-06	-1.45842	0.026	0.137	0.165228	ATP13A1
MID1IP1	4.42014e-06	-1.14236	0.104	0.314	0.166171	MID1IP1
PSMC5	4.45292e-06	-0.925106	0.178	0.451	0.167403	PSMC5
JMJD1C	4.46316e-06	-0.951666	0.262	0.569	0.167788	JMJD1C
SERGEF	4.52052e-06	-2.32025	0.015	0.098	0.169945	SERGEF
AKR7A2	4.56913e-06	-1.33825	0.085	0.275	0.171772	AKR7A2
ECSIT	4.59124e-06	-1.80574	0.034	0.157	0.172603	ECSIT
ALAD	4.66115e-06	-3.29228	0.01	0.078	0.175231	ALAD
REV3L	4.71022e-06	-1.06344	0.102	0.314	0.177076	REV3L
CTD-2562J15.6	4.71426e-06	-3.63413	0.006	0.059	0.177228	CTD-2562J15.6
MGAT1	4.72721e-06	-0.80226	0.392	0.765	0.177715	MGAT1
UBE2I	4.85726e-06	-0.763837	0.206	0.51	0.182604	UBE2I
C9orf64	4.86238e-06	-3.03451	0.006	0.059	0.182796	C9orf64
GTF2E1	4.92287e-06	-2.95023	0.006	0.059	0.18507	GTF2E1
FANCA	4.92287e-06	-2.91741	0.006	0.059	0.185071	FANCA
DUSP2	4.93676e-06	-0.61457	0.41	0.765	0.185592	DUSP2
MZB1	5.01078e-06	-3.45005	0.015	0.098	0.188375	MZB1
GATM	5.04602e-06	-3.03836	0.006	0.059	0.1897	GATM
GGACT	5.13073e-06	-2.44034	0.01	0.078	0.192885	GGACT
TOMM7	5.15007e-06	-0.59556	0.604	0.961	0.193612	TOMM7
MT-ND2	5.17719e-06	-0.369062	0.982	1	0.194631	MT-ND2
NDUFA4	5.21356e-06	-0.609044	0.575	0.961	0.195999	NDUFA4
NCKAP5L	5.29105e-06	-1.55696	0.034	0.157	0.198912	NCKAP5L
CSF3R	5.37655e-06	-0.749153	0.165	0.431	0.202126	CSF3R
HSD17B10	5.38069e-06	-0.83259	0.186	0.471	0.202282	HSD17B10
ALKBH7	5.45651e-06	-0.856437	0.186	0.471	0.205132	ALKBH7
C1QA	5.5688e-06	-1.39565	0.106	0.314	0.209353	C1QA
CHSY1	5.79533e-06	-1.05531	0.065	0.235	0.21787	CHSY1
PLCXD1	5.82731e-06	-1.50549	0.042	0.176	0.219072	PLCXD1
TSPAN32	5.8369e-06	-2.68185	0.015	0.098	0.219432	TSPAN32
ZNRD1	5.83993e-06	-1.13796	0.103	0.314	0.219546	ZNRD1
PLD4	5.8597e-06	-2.63746	0.015	0.098	0.22029	PLD4
ARL2	5.94817e-06	-1.27587	0.067	0.235	0.223616	ARL2
MEF2C	6.02242e-06	-1.05668	0.104	0.314	0.226407	MEF2C
GPATCH8	6.11871e-06	-1.54639	0.042	0.176	0.230027	GPATCH8
CLK1	6.14613e-06	-0.444768	0.301	0.686	0.231058	CLK1
CD300LF	6.20803e-06	-1.29574	0.066	0.235	0.233385	CD300LF
C14orf159	6.35885e-06	-2.23004	0.015	0.098	0.239055	C14orf159
RNF149	6.39729e-06	-0.658278	0.363	0.745	0.2405	RNF149
NDUFS6	6.43263e-06	-0.61949	0.324	0.706	0.241828	NDUFS6
RAB20	6.45418e-06	-0.881183	0.239	0.549	0.242639	RAB20
RPL9	6.5811e-06	-0.46411	0.94	1	0.24741	RPL9
PDE8A	6.60761e-06	-1.66894	0.034	0.157	0.248407	PDE8A
NCL	6.66223e-06	-0.780835	0.281	0.627	0.25046	NCL
NDEL1	6.75301e-06	-1.3936	0.085	0.275	0.253873	NDEL1
FYB	6.76578e-06	-0.80007	0.242	0.549	0.254353	FYB
PLBD1	6.76661e-06	-1.08521	0.115	0.333	0.254384	PLBD1
LRP10	6.8273e-06	-1.16285	0.075	0.255	0.256666	LRP10
ZNF511	7.03467e-06	-1.29733	0.085	0.275	0.264461	ZNF511
SFMBT2	7.12127e-06	-1.25038	0.067	0.235	0.267717	SFMBT2
CASP9	7.33004e-06	-1.75075	0.021	0.118	0.275565	CASP9
KIF13B	7.42659e-06	-2.76436	0.016	0.098	0.279195	KIF13B
FOS	7.50458e-06	-0.956633	0.538	0.824	0.282127	FOS
SH2B3	7.51304e-06	-1.34679	0.159	0.392	0.282445	SH2B3
SARS	7.56417e-06	-1.29755	0.067	0.235	0.284367	SARS
HNRNPU	7.57664e-06	-0.754146	0.354	0.725	0.284836	HNRNPU
TMPO-AS1	7.61679e-06	-2.84556	0.01	0.078	0.286345	TMPO-AS1
PPM1G	7.62425e-06	-1.64851	0.079	0.255	0.286626	PPM1G
ZNF451	8.20505e-06	-1.37042	0.042	0.176	0.308461	ZNF451
PABPC3	8.63081e-06	-3.99885	0.003	0.039	0.324467	PABPC3
AC010883.5	8.63081e-06	-3.92279	0.003	0.039	0.324467	AC010883.5
C11orf86	8.63081e-06	-3.87322	0.003	0.039	0.324467	C11orf86
USP1	8.67524e-06	-1.40753	0.028	0.137	0.326137	USP1
PLAGL1	8.68022e-06	-1.93066	0.028	0.137	0.326324	PLAGL1
ATP1B1	8.69739e-06	-0.850507	0.148	0.392	0.32697	ATP1B1
TJP1	8.70461e-06	-3.39739	0.003	0.039	0.327241	TJP1
CHMP4A	8.74595e-06	-0.821138	0.19	0.471	0.328795	CHMP4A
PDE6B	8.77901e-06	-3.67948	0.003	0.039	0.330038	PDE6B
AC007950.2	8.77901e-06	-3.67475	0.003	0.039	0.330038	AC007950.2
TAMM41	8.85402e-06	-3.66859	0.003	0.039	0.332858	TAMM41
CAMLG	9.05017e-06	-0.992177	0.128	0.353	0.340232	CAMLG
NEO1	9.08274e-06	-2.92102	0.003	0.039	0.341457	NEO1
AC016700.5	9.08274e-06	-2.80114	0.003	0.039	0.341457	AC016700.5
ATP5F1	9.19971e-06	-0.84769	0.311	0.627	0.345854	ATP5F1
CUTA	9.26783e-06	-0.575916	0.325	0.706	0.348415	CUTA
SFXN3	9.29817e-06	-1.72071	0.052	0.196	0.349555	SFXN3
CMSS1	9.3466e-06	-1.97697	0.029	0.137	0.351376	CMSS1
RPLP2	9.40677e-06	-0.356506	0.957	1	0.353638	RPLP2
YJEFN3	9.45006e-06	-3.22252	0.006	0.059	0.355265	YJEFN3
PQBP1	9.46949e-06	-1.00058	0.136	0.373	0.355996	PQBP1
FOXN3	9.50855e-06	-1.29877	0.118	0.333	0.357464	FOXN3
HLA-DRB1	9.66839e-06	-0.690237	0.793	0.961	0.363473	HLA-DRB1
C1orf228	9.7466e-06	-1.41646	0.035	0.157	0.366414	C1orf228
SRSF11	9.7881e-06	-1.08662	0.198	0.451	0.367974	SRSF11
PUS3	9.84459e-06	-2.90639	0.006	0.059	0.370098	PUS3
TRMT13	9.96018e-06	-3.02288	0.006	0.059	0.374443	TRMT13
CSTA	1.00064e-05	-0.836658	0.519	0.804	0.376179	CSTA
MPC2	1.01547e-05	-0.864863	0.116	0.333	0.381757	MPC2
NAPRT	1.03755e-05	-0.92656	0.105	0.314	0.390058	NAPRT
ID3	1.04713e-05	-0.852056	0.068	0.235	0.393659	ID3
SNW1	1.06575e-05	-1.65293	0.094	0.275	0.400658	SNW1
2025-09-01	1.079e-05	-1.54538	0.028	0.137	0.40564	2025-09-01
DCAF7	1.0859e-05	-1.20289	0.069	0.235	0.408234	DCAF7
MAP2K4	1.10095e-05	-1.75636	0.022	0.118	0.41389	MAP2K4
GMFG	1.10755e-05	-0.705722	0.51	0.843	0.416372	GMFG
MAFB	1.10933e-05	-0.698509	0.32	0.647	0.417043	MAFB
GPSM3	1.12074e-05	-0.754706	0.463	0.824	0.421329	GPSM3
FOSB	1.16653e-05	-0.994935	0.569	0.902	0.438544	FOSB
ZC3H6	1.16988e-05	-2.72115	0.011	0.078	0.439803	ZC3H6
RAB9A	1.17879e-05	-0.8133	0.126	0.353	0.443154	RAB9A
C7orf50	1.19677e-05	-1.0241	0.131	0.353	0.449915	C7orf50
INHBA	1.20269e-05	2.66725	0.461	0.176	0.452141	INHBA
NT5DC1	1.23433e-05	-2.44488	0.011	0.078	0.464032	NT5DC1
IPO7	1.25256e-05	-1.04546	0.118	0.333	0.470886	IPO7
FXYD5	1.25776e-05	-0.715886	0.523	0.863	0.472841	FXYD5
SYF2	1.27587e-05	-0.887554	0.224	0.51	0.47965	SYF2
RGS14	1.28741e-05	-1.91697	0.016	0.098	0.483988	RGS14
CENPC	1.28741e-05	-2.01803	0.016	0.098	0.483988	CENPC
SRSF5	1.28918e-05	-0.784724	0.536	0.843	0.484654	SRSF5
CCL20	1.29097e-05	1.44493	0.733	0.49	0.485327	CCL20
EIF1	1.29423e-05	-0.374379	0.985	1	0.486552	EIF1
BLVRA	1.29657e-05	-0.853959	0.175	0.431	0.487432	BLVRA
PTPN18	1.30526e-05	-1.26133	0.06	0.216	0.490699	PTPN18
NAA38	1.34863e-05	-0.808169	0.192	0.471	0.507005	NAA38
GPBAR1	1.35053e-05	-2.08841	0.016	0.098	0.507719	GPBAR1
FES	1.35451e-05	-1.57336	0.062	0.216	0.509215	FES
RBM3	1.35635e-05	-0.592539	0.504	0.882	0.509907	RBM3
SC5D	1.36228e-05	-1.73797	0.022	0.118	0.512135	SC5D
COA4	1.37193e-05	-1.24392	0.07	0.235	0.515764	COA4
STAT6	1.38956e-05	-1.19993	0.08	0.255	0.522391	STAT6
PEPD	1.39561e-05	-1.09748	0.088	0.275	0.524664	PEPD
HSPH1	1.4481e-05	4.24126	0.363	0.078	0.544398	HSPH1
CHID1	1.46137e-05	-1.58948	0.053	0.196	0.549388	CHID1
CECR1	1.4624e-05	-0.695541	0.195	0.49	0.549776	CECR1
ACTR2	1.46266e-05	-0.665183	0.441	0.804	0.549872	ACTR2
ALOX5	1.47389e-05	-0.95342	0.119	0.333	0.554094	ALOX5
PSMB8-AS1	1.48936e-05	-1.07926	0.069	0.235	0.55991	PSMB8-AS1
AMZ2	1.50026e-05	-1.1734	0.069	0.235	0.564009	AMZ2
PKN1	1.50268e-05	-1.55121	0.062	0.216	0.564918	PKN1
MTCH1	1.50469e-05	-0.629504	0.227	0.529	0.565674	MTCH1
LACC1	1.52277e-05	-1.45759	0.036	0.157	0.572469	LACC1
RARA-AS1	1.5333e-05	-1.47113	0.044	0.176	0.576427	RARA-AS1
TXN2	1.54282e-05	-0.831856	0.128	0.353	0.580006	TXN2
NR1H2	1.55378e-05	-0.937838	0.128	0.353	0.584128	NR1H2
FOXO3	1.60637e-05	-0.612492	0.192	0.471	0.6039	FOXO3
CMC2	1.61392e-05	-0.743215	0.116	0.333	0.606737	CMC2
NDUFB5	1.65435e-05	-0.896708	0.216	0.49	0.621937	NDUFB5
OXR1	1.71161e-05	-1.3849	0.029	0.137	0.643461	OXR1
EBP	1.75168e-05	-1.12661	0.06	0.216	0.658527	EBP
GIMAP4	1.76624e-05	-1.39913	0.052	0.196	0.663999	GIMAP4
PEX26	1.76634e-05	-2.60069	0.011	0.078	0.664039	PEX26
LSM6	1.79219e-05	-0.970691	0.182	0.431	0.673758	LSM6
SMIM19	1.799e-05	-1.04071	0.088	0.275	0.676315	SMIM19
TMCC1	1.82866e-05	-3.10653	0.007	0.059	0.687468	TMCC1
SIRPB1	1.8381e-05	-1.29544	0.037	0.157	0.691015	SIRPB1
TMEM160	1.84997e-05	-0.732289	0.161	0.412	0.695477	TMEM160
LILRB1	1.9171e-05	-0.821643	0.097	0.294	0.720715	LILRB1
EXTL3	1.92188e-05	-2.82835	0.007	0.059	0.722513	EXTL3
MKNK1	1.92393e-05	-1.03011	0.061	0.216	0.723282	MKNK1
PTDSS2	1.93252e-05	-2.93453	0.007	0.059	0.72651	PTDSS2
CSRNP1	1.94458e-05	-0.628705	0.265	0.588	0.731046	CSRNP1
IKBKE	1.97719e-05	-1.52207	0.045	0.176	0.743305	IKBKE
MR1	1.99669e-05	-1.8313	0.023	0.118	0.750636	MR1
MPG	1.99753e-05	-1.18811	0.108	0.314	0.750951	MPG
FUZ	2.00853e-05	-2.75261	0.007	0.059	0.755087	FUZ
ANXA11	2.06925e-05	-0.791774	0.212	0.49	0.777913	ANXA11
HSH2D	2.07151e-05	-1.3743	0.011	0.078	0.778762	HSH2D
ARPC4	2.12374e-05	-0.678835	0.411	0.765	0.798397	ARPC4
ABHD14B	2.13621e-05	-1.47704	0.037	0.157	0.803085	ABHD14B
EIF4A3	2.18835e-05	-0.662948	0.335	0.667	0.822687	EIF4A3
CYBB	2.19189e-05	-0.884955	0.353	0.686	0.824018	CYBB
C16orf72	2.24134e-05	-0.554694	0.19	0.471	0.842609	C16orf72
SLC2A6	2.2598e-05	-0.921479	0.177	0.431	0.849549	SLC2A6
ZNF331	2.27341e-05	-0.711759	0.141	0.373	0.854667	ZNF331
MPHOSPH8	2.28227e-05	-1.13849	0.062	0.216	0.857995	MPHOSPH8
PSMD5-AS1	2.28421e-05	-1.89546	0.023	0.118	0.858724	PSMD5-AS1
CTNNBIP1	2.32171e-05	-0.809042	0.079	0.255	0.872824	CTNNBIP1
RPS20	2.36999e-05	-0.420007	0.925	1	0.890975	RPS20
POLR2J	2.40201e-05	-0.727615	0.206	0.49	0.903012	POLR2J
UBL7	2.41066e-05	-1.63529	0.046	0.176	0.906265	UBL7
BCL2L11	2.41713e-05	-0.767234	0.07	0.235	0.908697	BCL2L11
FAM174A	2.43335e-05	-1.82411	0.023	0.118	0.914793	FAM174A
TWISTNB	2.46049e-05	-0.589987	0.347	0.647	0.924998	TWISTNB
CREM	2.46139e-05	-0.626419	0.73	0.98	0.925335	CREM
RPL12	2.46615e-05	-0.438668	0.936	1	0.927125	RPL12
NUTF2	2.47373e-05	-0.674701	0.159	0.412	0.929973	NUTF2
MAF1	2.48818e-05	-0.783372	0.14	0.373	0.935406	MAF1
SRRM1	2.49704e-05	-0.610254	0.215	0.51	0.938737	SRRM1
ABRACL	2.57168e-05	-1.01315	0.322	0.608	0.966796	ABRACL
NFATC1	2.58694e-05	-0.82693	0.07	0.235	0.972535	NFATC1
NDUFS2	2.65741e-05	-1.06049	0.081	0.255	0.999027	NDUFS2
SYAP1	2.6945e-05	-0.732611	0.285	0.588	1	SYAP1
LRRK2	2.70066e-05	-1.83249	0.031	0.137	1	LRRK2
SERPINB8	2.72375e-05	-0.806199	0.132	0.353	1	SERPINB8
SMAP2	2.73686e-05	-1.00129	0.114	0.314	1	SMAP2
MTM1	2.79496e-05	-2.47332	0.011	0.078	1	MTM1
SPG7	2.80083e-05	-1.91788	0.039	0.157	1	SPG7
ATRAID	2.80357e-05	-0.788628	0.154	0.392	1	ATRAID
HLA-F	2.8703e-05	-0.747102	0.243	0.529	1	HLA-F
LIMCH1	2.97463e-05	-3.7046	0.003	0.039	1	LIMCH1
IGHV3-23	2.9974e-05	-3.51914	0.003	0.039	1	IGHV3-23
CDK2AP2	3.01386e-05	-1.08276	0.1	0.294	1	CDK2AP2
PRPF40B	3.02033e-05	-3.29503	0.003	0.039	1	PRPF40B
TPCN2	3.02477e-05	-1.85894	0.011	0.078	1	TPCN2
BIRC3	3.04327e-05	-0.855151	0.352	0.686	1	BIRC3
HAL	3.04342e-05	-2.76106	0.003	0.039	1	HAL
HCG18	3.04766e-05	-1.76994	0.031	0.137	1	HCG18
ZNF320	3.06669e-05	-3.0123	0.003	0.039	1	ZNF320
KMT5C	3.06669e-05	-2.67211	0.003	0.039	1	KMT5C
FBL	3.07793e-05	-0.811384	0.189	0.451	1	FBL
RP11-285F7.2	3.09012e-05	-3.27758	0.003	0.039	1	RP11-285F7.2
CAPN1	3.10685e-05	-1.12095	0.082	0.255	1	CAPN1
COA1	3.12184e-05	-1.15711	0.072	0.235	1	COA1
CXCL1	3.12644e-05	3.41195	0.432	0.157	1	CXCL1
PIGN	3.13868e-05	-3.42324	0.007	0.059	1	PIGN
ACAT1	3.14501e-05	-1.34607	0.038	0.157	1	ACAT1
SPP1	3.15379e-05	8.04483	0.323	0.059	1	SPP1
CHCHD10	3.16097e-05	-0.866164	0.255	0.529	1	CHCHD10
GDI2	3.19133e-05	-0.787502	0.313	0.647	1	GDI2
CYSTM1	3.19235e-05	2.40984	0.443	0.176	1	CYSTM1
XRCC6	3.20857e-05	-0.856152	0.197	0.451	1	XRCC6
LPGAT1	3.25194e-05	-0.966873	0.054	0.196	1	LPGAT1
FABP1	3.25948e-05	-0.724799	0.11	0.314	1	FABP1
TRAPPC1	3.26586e-05	-0.653113	0.356	0.706	1	TRAPPC1
YTHDF2	3.27296e-05	-1.21564	0.095	0.275	1	YTHDF2
ABAT	3.29063e-05	-3.26964	0.007	0.059	1	ABAT
PRKD3	3.29811e-05	-1.45924	0.024	0.118	1	PRKD3
RXRA	3.33231e-05	-0.814147	0.121	0.333	1	RXRA
MRPS25	3.33445e-05	-1.35858	0.056	0.196	1	MRPS25
ETF1	3.366e-05	-0.649113	0.348	0.706	1	ETF1
NCDN	3.37803e-05	-2.9434	0.007	0.059	1	NCDN
PPP1CB	3.39244e-05	-0.785933	0.448	0.725	1	PPP1CB
NCF1	3.40404e-05	-1.24396	0.14	0.353	1	NCF1
LILRA1	3.41456e-05	-1.37273	0.056	0.196	1	LILRA1
HSPA1B	3.50229e-05	5.55532	0.36	0.098	1	HSPA1B
SPARCL1	3.52248e-05	-2.36112	0.007	0.059	1	SPARCL1
HEATR5B	3.5595e-05	-2.61753	0.007	0.059	1	HEATR5B
DUT	3.57829e-05	-1.13685	0.113	0.314	1	DUT
ATXN10	3.5931e-05	-0.939178	0.072	0.235	1	ATXN10
MCCC1	3.59689e-05	-2.37671	0.007	0.059	1	MCCC1
ZNF738	3.61572e-05	-2.58156	0.007	0.059	1	ZNF738
DERL1	3.65469e-05	-1.14461	0.106	0.294	1	DERL1
NDUFS7	3.74508e-05	-0.607913	0.274	0.588	1	NDUFS7
TMEM176A	3.8169e-05	-0.604994	0.222	0.51	1	TMEM176A
ETFB	3.98188e-05	-0.833365	0.204	0.471	1	ETFB
BCAS2	3.99216e-05	-0.735876	0.17	0.412	1	BCAS2
KIF1B	4.06987e-05	-0.947692	0.112	0.314	1	KIF1B
DGKD	4.10697e-05	-1.70681	0.024	0.118	1	DGKD
C19orf60	4.2021e-05	-0.537336	0.253	0.569	1	C19orf60
HLA-B	4.20452e-05	-0.414786	0.973	1	1	HLA-B
EIF3D	4.24143e-05	-1.01891	0.195	0.431	1	EIF3D
RARRES3	4.26158e-05	-0.558388	0.143	0.373	1	RARRES3
TRIP10	4.295e-05	-1.27976	0.065	0.216	1	TRIP10
POR	4.31844e-05	-0.555472	0.119	0.333	1	POR
CXCL8	4.44654e-05	1.35241	0.979	0.961	1	CXCL8
RP5-1171I10.5	4.45382e-05	-1.19483	0.075	0.235	1	RP5-1171I10.5
PI4KA	4.45788e-05	-2.05355	0.025	0.118	1	PI4KA
DOCK2	4.52632e-05	-0.986019	0.105	0.294	1	DOCK2
PCBP2	4.56755e-05	-0.794269	0.47	0.765	1	PCBP2
ARPC3	4.5722e-05	-0.50113	0.771	1	1	ARPC3
UNC93B1	4.60907e-05	-1.30638	0.065	0.216	1	UNC93B1
TOP1MT	4.68979e-05	-2.08899	0.018	0.098	1	TOP1MT
CLK4	4.7289e-05	-1.30339	0.024	0.118	1	CLK4
RPS16	4.73653e-05	-0.418669	0.96	1	1	RPS16
SNU13	4.83708e-05	-0.726231	0.258	0.549	1	SNU13
HLA-DQA1	4.87017e-05	-0.960105	0.479	0.765	1	HLA-DQA1
MT-ATP8	4.90531e-05	-1.56852	0.057	0.196	1	MT-ATP8
TOP1	4.90647e-05	-0.561488	0.215	0.49	1	TOP1
NRROS	4.98548e-05	-1.49083	0.032	0.137	1	NRROS
DYNC1H1	4.99398e-05	-1.11956	0.096	0.275	1	DYNC1H1
HACD4	5.01475e-05	-0.779463	0.103	0.294	1	HACD4
ANAPC2	5.02503e-05	-1.82555	0.018	0.098	1	ANAPC2
RPIA	5.02527e-05	-1.04578	0.074	0.235	1	RPIA
IL10RA	5.08001e-05	-0.552176	0.245	0.549	1	IL10RA
LYRM2	5.21557e-05	-1.22051	0.048	0.176	1	LYRM2
DDX21	5.31656e-05	-0.544212	0.34	0.667	1	DDX21
APRT	5.3213e-05	-0.528389	0.397	0.765	1	APRT
ATP1B3	5.36559e-05	-0.757236	0.664	0.902	1	ATP1B3
TTC19	5.37161e-05	-1.24695	0.076	0.235	1	TTC19
VPS51	5.37872e-05	-0.881869	0.056	0.196	1	VPS51
ATRN	5.40923e-05	-2.39597	0.012	0.078	1	ATRN
ITM2B	5.43138e-05	-0.571676	0.691	0.941	1	ITM2B
TIMP3	5.45375e-05	-1.33875	0.018	0.098	1	TIMP3
ZBTB7A	5.45983e-05	-1.2328	0.057	0.196	1	ZBTB7A
TRAPPC8	5.46964e-05	-1.29014	0.025	0.118	1	TRAPPC8
LUC7L	5.47026e-05	-1.28901	0.057	0.196	1	LUC7L
CMTM3	5.47441e-05	-0.965228	0.094	0.275	1	CMTM3
PUM1	5.47825e-05	-0.738137	0.074	0.235	1	PUM1
CYB5D2	5.50746e-05	-1.30647	0.018	0.098	1	CYB5D2
NBEAL1	5.51154e-05	-0.452113	0.337	0.706	1	NBEAL1
RNASE6	5.56623e-05	-0.756218	0.186	0.431	1	RNASE6
CHMP3	5.61796e-05	-1.08435	0.107	0.294	1	CHMP3
TMEM147	5.62168e-05	-0.553861	0.229	0.529	1	TMEM147
FAM49A	5.63204e-05	-0.650886	0.305	0.608	1	FAM49A
WWOX	5.70203e-05	-2.36211	0.007	0.059	1	WWOX
ALG3	5.75961e-05	-1.7102	0.049	0.176	1	ALG3
ARF6	5.76445e-05	-0.644259	0.293	0.608	1	ARF6
NFE2L2	5.82197e-05	-0.54641	0.434	0.804	1	NFE2L2
STARD8	5.84585e-05	-1.47726	0.032	0.137	1	STARD8
PDZD8	5.95127e-05	-1.37814	0.04	0.157	1	PDZD8
RBMX	5.97119e-05	-0.700145	0.168	0.412	1	RBMX
TAOK3	5.98228e-05	-0.783963	0.212	0.471	1	TAOK3
SENCR	5.99303e-05	-2.3405	0.007	0.059	1	SENCR
FTL	6.02396e-05	0.907665	0.999	1	1	FTL
COMMD6	6.05425e-05	-0.54262	0.565	0.882	1	COMMD6
SLC35A4	6.06751e-05	-1.55769	0.041	0.157	1	SLC35A4
TMEM175	6.08158e-05	-1.99726	0.012	0.078	1	TMEM175
SDC3	6.08303e-05	-2.22012	0.007	0.059	1	SDC3
ERAP1	6.15999e-05	-1.59891	0.049	0.176	1	ERAP1
WIPF1	6.20553e-05	-1.11795	0.172	0.392	1	WIPF1
MAPRE2	6.23213e-05	-1.3254	0.058	0.196	1	MAPRE2
DGCR6L	6.23397e-05	-0.852749	0.095	0.275	1	DGCR6L
LINC01410	6.23589e-05	-2.26351	0.007	0.059	1	LINC01410
PABPN1	6.30474e-05	-0.59885	0.144	0.373	1	PABPN1
ATP5L	6.3385e-05	-0.46599	0.733	0.98	1	ATP5L
NUFIP2	6.37453e-05	-0.92663	0.117	0.314	1	NUFIP2
CD46	6.4219e-05	-1.08408	0.085	0.255	1	CD46
TRIM44	6.42609e-05	-1.39768	0.088	0.255	1	TRIM44
SRSF2	6.43098e-05	-0.532674	0.462	0.824	1	SRSF2
OSGEP	6.52024e-05	-1.73987	0.049	0.176	1	OSGEP
SLC38A10	6.5362e-05	-0.925339	0.048	0.176	1	SLC38A10
TADA3	6.58519e-05	-1.18978	0.067	0.216	1	TADA3
DHDDS	6.66599e-05	-1.79428	0.018	0.098	1	DHDDS
APH1A	6.73444e-05	-0.901225	0.15	0.373	1	APH1A
LGALS9	6.80789e-05	-0.694179	0.227	0.49	1	LGALS9
TRAPPC6A	6.9915e-05	-1.20401	0.088	0.255	1	TRAPPC6A
LYPD2	7.08124e-05	-8.37222	0.001	0.02	1	LYPD2
ZNF343	7.08124e-05	-6.70677	0.001	0.02	1	ZNF343
CTD-2231E14.4	7.08124e-05	-5.84944	0.001	0.02	1	CTD-2231E14.4
SOX15	7.08124e-05	-5.78985	0.001	0.02	1	SOX15
ZNF827	7.08124e-05	-5.70375	0.001	0.02	1	ZNF827
RP11-440G5.2	7.08124e-05	-5.63505	0.001	0.02	1	RP11-440G5.2
SPATA13-AS1	7.08124e-05	-5.62769	0.001	0.02	1	SPATA13-AS1
LL21NC02-1C16.2	7.08124e-05	-5.55779	0.001	0.02	1	LL21NC02-1C16.2
CTD-2619J13.14	7.08124e-05	-5.18655	0.001	0.02	1	CTD-2619J13.14
PNKP	7.12871e-05	-0.824348	0.075	0.235	1	PNKP
HOXA13	7.17597e-05	-5.36891	0.001	0.02	1	HOXA13
SLC16A13	7.17597e-05	-5.28396	0.001	0.02	1	SLC16A13
FCRL5	7.17597e-05	-5.1592	0.001	0.02	1	FCRL5
AP001063.1	7.17597e-05	-5.10733	0.001	0.02	1	AP001063.1
SLC3A1	7.17597e-05	-5.09533	0.001	0.02	1	SLC3A1
TRPV3	7.17597e-05	-5.00423	0.001	0.02	1	TRPV3
RP11-617F23.1	7.17597e-05	-5.00293	0.001	0.02	1	RP11-617F23.1
RNF208	7.17597e-05	-4.95903	0.001	0.02	1	RNF208
RP11-398K22.12	7.17597e-05	-4.85188	0.001	0.02	1	RP11-398K22.12
MAPT	7.17597e-05	-4.77328	0.001	0.02	1	MAPT
RP11-1E4.1	7.17597e-05	-4.74294	0.001	0.02	1	RP11-1E4.1
CTC-332L22.1	7.17597e-05	-4.66697	0.001	0.02	1	CTC-332L22.1
PRDM11	7.17597e-05	-4.59437	0.001	0.02	1	PRDM11
RP11-452C13.1	7.17597e-05	-4.42761	0.001	0.02	1	RP11-452C13.1
WDR35	7.17597e-05	-4.23434	0.001	0.02	1	WDR35
RP3-329A5.8	7.17597e-05	-3.20425	0.001	0.02	1	RP3-329A5.8
ORAI3	7.20921e-05	-1.42745	0.041	0.157	1	ORAI3
STX16-NPEPL1	7.2719e-05	-4.84198	0.001	0.02	1	STX16-NPEPL1
KIAA0125	7.2719e-05	-4.83741	0.001	0.02	1	KIAA0125
PDE8B	7.2719e-05	-4.72482	0.001	0.02	1	PDE8B
RP11-462P6.1	7.2719e-05	-4.62943	0.001	0.02	1	RP11-462P6.1
PLA2G2C	7.2719e-05	-4.56379	0.001	0.02	1	PLA2G2C
ZNF691	7.2719e-05	-4.55348	0.001	0.02	1	ZNF691
IGHV4-59	7.2719e-05	-4.52524	0.001	0.02	1	IGHV4-59
RP11-152N13.16	7.2719e-05	-4.4446	0.001	0.02	1	RP11-152N13.16
SLC14A2	7.2719e-05	-4.41534	0.001	0.02	1	SLC14A2
EIF4EBP3	7.2719e-05	-4.4048	0.001	0.02	1	EIF4EBP3
LINC00271	7.2719e-05	-4.32949	0.001	0.02	1	LINC00271
GOLGA8R	7.2719e-05	-4.27788	0.001	0.02	1	GOLGA8R
PALM	7.2719e-05	-4.26603	0.001	0.02	1	PALM
TGFBR3L	7.2719e-05	-4.20397	0.001	0.02	1	TGFBR3L
TREML4	7.2719e-05	-4.17923	0.001	0.02	1	TREML4
FAM167A	7.2719e-05	-4.15125	0.001	0.02	1	FAM167A
TNK2-AS1	7.2719e-05	-4.12357	0.001	0.02	1	TNK2-AS1
RP11-793H13.11	7.2719e-05	-4.11376	0.001	0.02	1	RP11-793H13.11
AC068282.3	7.2719e-05	-4.05897	0.001	0.02	1	AC068282.3
CLEC12B	7.2719e-05	-4.02299	0.001	0.02	1	CLEC12B
CLLU1	7.2719e-05	-4.02033	0.001	0.02	1	CLLU1
SMPD3	7.2719e-05	-3.92566	0.001	0.02	1	SMPD3
WDR97	7.2719e-05	-3.92265	0.001	0.02	1	WDR97
FAM95B1	7.2719e-05	-3.89845	0.001	0.02	1	FAM95B1
RP11-268F1.3	7.2719e-05	-3.88305	0.001	0.02	1	RP11-268F1.3
ATOH8	7.2719e-05	-3.86517	0.001	0.02	1	ATOH8
DLGAP1	7.2719e-05	-3.8233	0.001	0.02	1	DLGAP1
LINC01485	7.2719e-05	-3.81867	0.001	0.02	1	LINC01485
DSCC1	7.2719e-05	-3.78651	0.001	0.02	1	DSCC1
ARHGAP39	7.2719e-05	-3.77803	0.001	0.02	1	ARHGAP39
CTC-250I14.6	7.2719e-05	-3.73132	0.001	0.02	1	CTC-250I14.6
MAP10	7.2719e-05	-3.68073	0.001	0.02	1	MAP10
RP11-649E7.5	7.2719e-05	-3.64432	0.001	0.02	1	RP11-649E7.5
NAIF1	7.2719e-05	-3.63234	0.001	0.02	1	NAIF1
IGHV2-5	7.2719e-05	-3.43978	0.001	0.02	1	IGHV2-5
GH1	7.2719e-05	-3.3437	0.001	0.02	1	GH1
APLNR	7.2719e-05	-3.31928	0.001	0.02	1	APLNR
IGLL5	7.2719e-05	-3.11152	0.001	0.02	1	IGLL5
RP11-383M4.6	7.2719e-05	-2.89408	0.001	0.02	1	RP11-383M4.6
RP13-650J16.1	7.2719e-05	-2.78723	0.001	0.02	1	RP13-650J16.1
DDX3Y	7.34236e-05	-1.09623	0.136	0.333	1	DDX3Y
CAPNS1	7.4082e-05	-0.717402	0.198	0.451	1	CAPNS1
RAE1	7.50012e-05	-1.26974	0.041	0.157	1	RAE1
MYADM	7.58956e-05	-1.0004	0.241	0.51	1	MYADM
TOMM22	7.77487e-05	-0.69401	0.211	0.471	1	TOMM22
CPPED1	7.77538e-05	-0.87853	0.107	0.294	1	CPPED1
FBXO33	7.87077e-05	-1.25145	0.041	0.157	1	FBXO33
EBLN3	7.89642e-05	-1.41673	0.033	0.137	1	EBLN3
SLC25A37	7.91708e-05	2.30959	0.498	0.314	1	SLC25A37
MOK	7.93857e-05	-3.86394	0.003	0.039	1	MOK
TAF9B	7.93857e-05	-3.56677	0.003	0.039	1	TAF9B
MRPS18B	8.11483e-05	-1.23636	0.041	0.157	1	MRPS18B
KRAS	8.11913e-05	-0.890641	0.13	0.333	1	KRAS
CCNY	8.11996e-05	-1.2608	0.068	0.216	1	CCNY
ZNF609	8.15015e-05	-1.84224	0.013	0.078	1	ZNF609
ZDHHC3	8.15698e-05	-1.3662	0.058	0.196	1	ZDHHC3
RP1-90J20.8	8.16088e-05	-3.61153	0.003	0.039	1	RP1-90J20.8
RP11-705O1.8	8.21737e-05	-3.12983	0.003	0.039	1	RP11-705O1.8
DDX17	8.28977e-05	-1.06596	0.186	0.431	1	DDX17
SMARCA2	8.29059e-05	-1.7875	0.026	0.118	1	SMARCA2
PARP3	8.33146e-05	-3.26548	0.003	0.039	1	PARP3
AVPI1	8.38889e-05	-1.33664	0.163	0.373	1	AVPI1
PARD6A	8.38906e-05	-2.47038	0.003	0.039	1	PARD6A
ZEB2	8.39928e-05	-0.635006	0.521	0.824	1	ZEB2
HLA-DQA2	8.43992e-05	-1.00151	0.235	0.471	1	HLA-DQA2
CCNI	8.46402e-05	-0.649152	0.564	0.824	1	CCNI
UTP20	8.5054e-05	-2.54333	0.003	0.039	1	UTP20
RAB13	8.51415e-05	2.8638	0.377	0.137	1	RAB13
AC010226.4	8.56414e-05	-2.41631	0.003	0.039	1	AC010226.4
FGD2	8.61653e-05	-2.50508	0.034	0.137	1	FGD2
FKBP3	8.68643e-05	-0.515735	0.092	0.275	1	FKBP3
FKBP1A	8.74432e-05	-0.584217	0.588	0.922	1	FKBP1A
MRPS2	9.17199e-05	-2.05217	0.026	0.118	1	MRPS2
SARS2	9.33501e-05	-2.6124	0.008	0.059	1	SARS2
AHNAK	9.42074e-05	-0.811254	0.216	0.471	1	AHNAK
N4BP2L2	9.42288e-05	-0.89392	0.17	0.392	1	N4BP2L2
HLA-A	9.43036e-05	-0.365536	0.928	1	1	HLA-A
WDR46	9.43106e-05	-1.30766	0.033	0.137	1	WDR46
CCDC57	9.51616e-05	-1.1517	0.041	0.157	1	CCDC57
MGMT	9.57991e-05	-0.980681	0.077	0.235	1	MGMT
YPEL3	9.59191e-05	-0.998074	0.033	0.137	1	YPEL3
TMED3	9.78062e-05	-0.935747	0.087	0.255	1	TMED3
CXCR4	9.8087e-05	-0.389651	0.276	0.569	1	CXCR4
TRERF1	9.83464e-05	-2.47641	0.008	0.059	1	TRERF1
ITPK1	9.85734e-05	-1.54278	0.042	0.157	1	ITPK1
PMPCB	9.86909e-05	-1.15479	0.05	0.176	1	PMPCB
RP11-147L13.15	9.92815e-05	-2.53119	0.008	0.059	1	RP11-147L13.15
MPP7	9.92815e-05	-2.25192	0.008	0.059	1	MPP7
SNN	9.98917e-05	-0.547986	0.16	0.392	1	SNN
RPS29	0.000100431	-0.402165	0.914	1	1	RPS29
CHCHD3	0.000100512	-1.02972	0.078	0.235	1	CHCHD3
LRRFIP1	0.000100612	-0.588396	0.453	0.784	1	LRRFIP1
SNRNP25	0.00010067	-1.21459	0.069	0.216	1	SNRNP25
EIF3I	0.000100914	-0.616022	0.296	0.588	1	EIF3I
GAS2L1	0.000102706	-1.90746	0.019	0.098	1	GAS2L1
SLC38A5	0.000103107	-2.11378	0.008	0.059	1	SLC38A5
PIGS	0.000103135	-1.56399	0.026	0.118	1	PIGS
AGFG1	0.000103919	-0.646348	0.105	0.294	1	AGFG1
PLD3	0.000104013	-0.709942	0.128	0.333	1	PLD3
ISOC2	0.000104118	-0.994956	0.078	0.235	1	ISOC2
AUP1	0.000104207	-0.745504	0.194	0.451	1	AUP1
EEF1D	0.000106549	-0.41631	0.855	0.961	1	EEF1D
MDH2	0.00010783	-0.788007	0.218	0.471	1	MDH2
RPL37A	0.000108414	-0.40446	0.903	1	1	RPL37A
KIF9	0.000109873	-1.6187	0.019	0.098	1	KIF9
HNRNPA0	0.000109876	-0.830621	0.34	0.647	1	HNRNPA0
TAPBP	0.000109892	-0.562745	0.318	0.627	1	TAPBP
FAM58A	0.000112452	-1.79539	0.026	0.118	1	FAM58A
CCDC84	0.000113252	-1.68482	0.013	0.078	1	CCDC84
MGME1	0.000113668	-1.71964	0.013	0.078	1	MGME1
HAGH	0.000113934	-1.44658	0.051	0.176	1	HAGH
EPC1	0.000114513	-0.434113	0.214	0.49	1	EPC1
C5orf24	0.000115528	-2.15295	0.027	0.118	1	C5orf24
RNF44	0.000116181	-1.74974	0.034	0.137	1	RNF44
CCAR1	0.000116233	-0.881223	0.069	0.216	1	CCAR1
CMTM7	0.000116471	-0.969752	0.123	0.314	1	CMTM7
RAP1B	0.000117327	-0.911562	0.291	0.549	1	RAP1B
ETFDH	0.000117406	-1.87579	0.02	0.098	1	ETFDH
FBXO25	0.000118199	-1.56258	0.026	0.118	1	FBXO25
ALDH1A1	0.000119224	-1.15857	0.034	0.137	1	ALDH1A1
SH3TC1	0.000119227	-1.45434	0.034	0.137	1	SH3TC1
FKBP8	0.000119347	-0.439825	0.34	0.706	1	FKBP8
RGL2	0.000119444	-1.57051	0.026	0.118	1	RGL2
MT-CO2	0.000119969	-0.321038	0.989	1	1	MT-CO2
RAB1B	0.000120438	-1.12826	0.09	0.255	1	RAB1B
MAPK1	0.000121126	-0.661402	0.108	0.294	1	MAPK1
GMPR2	0.000121891	-0.913945	0.041	0.157	1	GMPR2
CYTH1	0.000122066	-0.604074	0.206	0.471	1	CYTH1
MYD88	0.000122455	-0.818217	0.121	0.314	1	MYD88
MX2	0.000123128	-0.679209	0.13	0.333	1	MX2
MIDN	0.000124673	-1.05617	0.173	0.392	1	MIDN
THOC2	0.000125013	-1.11636	0.091	0.255	1	THOC2
BET1L	0.000126442	-1.46741	0.043	0.157	1	BET1L
FOSL1	0.000127562	-1.02006	0.034	0.137	1	FOSL1
GON4L	0.000130194	-1.3478	0.026	0.118	1	GON4L
COL6A2	0.000130526	-1.75459	0.027	0.118	1	COL6A2
SLC24A4	0.000131557	-1.43136	0.026	0.118	1	SLC24A4
PARP1	0.000132327	-1.35758	0.034	0.137	1	PARP1
DUSP22	0.000133395	-1.2857	0.072	0.216	1	DUSP22
PACS2	0.000133994	-2.35063	0.02	0.098	1	PACS2
ABCC5	0.000134633	-2.00126	0.013	0.078	1	ABCC5
TMEM256	0.000135826	-0.879514	0.185	0.412	1	TMEM256
TCF25	0.00013686	-0.79552	0.224	0.49	1	TCF25
AKR1A1	0.000136899	-0.72431	0.194	0.431	1	AKR1A1
GNAI2	0.000137068	-0.723845	0.33	0.647	1	GNAI2
RCOR1	0.000137287	-1.10363	0.101	0.275	1	RCOR1
ARIH1	0.000138667	-0.92064	0.1	0.275	1	ARIH1
THRAP3	0.000138984	-0.878314	0.099	0.275	1	THRAP3
TNFRSF10B	0.000139981	-1.0538	0.092	0.255	1	TNFRSF10B
MIF	0.00014074	2.00234	0.529	0.392	1	MIF
RNF26	0.000140884	-2.81708	0.008	0.059	1	RNF26
BLVRB	0.000142969	-0.456844	0.316	0.627	1	BLVRB
SEC31A	0.000143097	-0.976157	0.101	0.275	1	SEC31A
UFC1	0.000143333	-0.748302	0.177	0.412	1	UFC1
IMPA2	0.000143975	-1.64983	0.027	0.118	1	IMPA2
CYTIP	0.000144835	-0.816668	0.155	0.373	1	CYTIP
STK38	0.000145999	-1.89803	0.027	0.118	1	STK38
HLA-DRA	0.000147523	-0.520708	0.935	1	1	HLA-DRA
RAD1	0.000148203	-1.99673	0.02	0.098	1	RAD1
ENTPD3-AS1	0.000148203	-2.00961	0.02	0.098	1	ENTPD3-AS1
LINC01353	0.000148261	-1.95282	0.013	0.078	1	LINC01353
STUB1	0.000148518	-1.187	0.14	0.333	1	STUB1
PPT1	0.000149008	-0.369214	0.318	0.667	1	PPT1
CAST	0.000151028	-0.345539	0.236	0.529	1	CAST
PCCB	0.000151461	-1.73627	0.013	0.078	1	PCCB
CORO1B	0.000151624	-0.987458	0.137	0.333	1	CORO1B
LILRB2	0.000152002	-0.580097	0.265	0.549	1	LILRB2
CD99L2	0.000154238	-2.35654	0.008	0.059	1	CD99L2
RNF5	0.000154911	-0.753853	0.069	0.216	1	RNF5
NFKB2	0.000154981	-0.590229	0.236	0.51	1	NFKB2
NDUFB1	0.00015501	-0.549733	0.376	0.686	1	NDUFB1
RBM39	0.000155804	-0.738031	0.401	0.667	1	RBM39
RBM10	0.000156302	-1.3357	0.027	0.118	1	RBM10
FNDC3A	0.000156414	-0.713173	0.121	0.314	1	FNDC3A
SPECC1	0.000157212	-1.66811	0.02	0.098	1	SPECC1
ARGLU1	0.000157723	-0.645365	0.154	0.373	1	ARGLU1
RP11-156K23.3	0.000157884	-1.07073	0.051	0.176	1	RP11-156K23.3
CLCC1	0.000158472	-2.29297	0.008	0.059	1	CLCC1
TRIM52	0.000158472	-2.07151	0.008	0.059	1	TRIM52
TM2D2	0.000158805	-1.25922	0.052	0.176	1	TM2D2
NECAB3	0.000159907	-2.15001	0.008	0.059	1	NECAB3
FAM120A	0.000160873	-0.584675	0.14	0.353	1	FAM120A
EPHX1	0.000162083	-2.36165	0.008	0.059	1	EPHX1
PIGQ	0.000162628	-2.89227	0.014	0.078	1	PIGQ
PMF1	0.000162721	-0.976348	0.08	0.235	1	PMF1
MKKS	0.000164203	-0.633946	0.177	0.412	1	MKKS
WIPI2	0.00016456	-1.01943	0.071	0.216	1	WIPI2
TET2	0.000164967	-0.926097	0.169	0.392	1	TET2
NINJ2	0.000164976	-1.77578	0.027	0.118	1	NINJ2
NDUFB7	0.000165277	-0.549267	0.301	0.608	1	NDUFB7
CCDC88C	0.000165496	-2.71515	0.014	0.078	1	CCDC88C
PLXNB2	0.000165589	-1.14662	0.061	0.196	1	PLXNB2
NONO	0.000165715	-0.694161	0.168	0.392	1	NONO
AP1B1	0.000165723	-1.31075	0.052	0.176	1	AP1B1
DPP3	0.000165959	-1.87084	0.028	0.118	1	DPP3
EIF2S3	0.000167401	-0.800598	0.194	0.431	1	EIF2S3
PHLDB1	0.000168222	-1.2085	0.052	0.176	1	PHLDB1
PITHD1	0.000171878	-1.05196	0.071	0.216	1	PITHD1
CDV3	0.000172652	-0.651397	0.178	0.412	1	CDV3
ARHGAP4	0.000172685	-0.679963	0.089	0.255	1	ARHGAP4
LINC00528	0.000175756	-1.41264	0.027	0.118	1	LINC00528
CCNDBP1	0.000176131	-0.639317	0.089	0.255	1	CCNDBP1
KLHDC2	0.000178058	-1.75462	0.036	0.137	1	KLHDC2
APC	0.000178879	-1.40961	0.02	0.098	1	APC
RTN3	0.000179361	-0.854706	0.158	0.373	1	RTN3
MRPS35	0.000181557	-1.02258	0.052	0.176	1	MRPS35
CABLES2	0.000181627	-3.71378	0.004	0.039	1	CABLES2
NDUFS8	0.000182084	-0.722406	0.232	0.49	1	NDUFS8
RPL39	0.00018253	-0.294561	0.975	1	1	RPL39
KAT6B	0.000184195	-1.72313	0.028	0.118	1	KAT6B
RP6-99M1.3	0.000186296	-2.07908	0.014	0.078	1	RP6-99M1.3
C9orf16	0.000186984	-0.64965	0.261	0.529	1	C9orf16
GK	0.000187408	1.62615	0.575	0.431	1	GK
SF1	0.000187461	-0.589057	0.19	0.431	1	SF1
LINC01127	0.000188629	-3.15627	0.004	0.039	1	LINC01127
CXXC5	0.000191395	-0.662464	0.06	0.196	1	CXXC5
ALDH2	0.00019157	-0.8002	0.212	0.451	1	ALDH2
CCL11	0.000192224	-3.07266	0.004	0.039	1	CCL11
RP11-159G9.5	0.000193436	-2.88438	0.004	0.039	1	RP11-159G9.5
FAM117B	0.000193436	-2.6667	0.004	0.039	1	FAM117B
POP4	0.000193757	-0.88655	0.051	0.176	1	POP4
CDIPT	0.000193782	-1.55777	0.044	0.157	1	CDIPT
BACE1	0.000194656	-3.15585	0.004	0.039	1	BACE1
SKP2	0.000194656	-2.81685	0.004	0.039	1	SKP2
LDHB	0.000195193	-1.02749	0.211	0.431	1	LDHB
GAS1	0.000195883	-2.82994	0.004	0.039	1	GAS1
MAPK7	0.000196913	-1.78843	0.014	0.078	1	MAPK7
FGD4	0.000199378	-0.923156	0.1	0.275	1	FGD4
RP3-475N16.1	0.000199608	-2.70303	0.004	0.039	1	RP3-475N16.1
PPWD1	0.000201039	-1.65123	0.014	0.078	1	PPWD1
SNF8	0.000201335	-0.644585	0.216	0.471	1	SNF8
ATF5	0.00020334	-0.531643	0.206	0.451	1	ATF5
ZNF710	0.000206432	-1.3965	0.02	0.098	1	ZNF710
C9orf72	0.000208433	-0.607555	0.178	0.412	1	C9orf72
STARD7	0.000208659	-1.34682	0.073	0.216	1	STARD7
SPG21	0.000213305	-0.488468	0.283	0.588	1	SPG21
BAG6	0.000216899	-0.661628	0.11	0.294	1	BAG6
TFRC	0.000217916	-0.794863	0.191	0.412	1	TFRC
THAP2	0.000219571	-0.940063	0.41	0.686	1	THAP2
NFKBIL1	0.00021977	-1.66355	0.028	0.118	1	NFKBIL1
LINC00877	0.000223068	-0.413865	0.069	0.216	1	LINC00877
BUD13	0.000223574	-2.75456	0.008	0.059	1	BUD13
BST2	0.000223737	-0.506259	0.365	0.686	1	BST2
MBP	0.000224629	-0.702213	0.093	0.255	1	MBP
ATP6V0D1	0.000224837	-0.519574	0.384	0.706	1	ATP6V0D1
PLCB1	0.000225517	-2.5669	0.008	0.059	1	PLCB1
TIPARP	0.000225533	-0.558582	0.166	0.392	1	TIPARP
RPN2	0.000226229	-0.704691	0.203	0.431	1	RPN2
ITM2C	0.000226428	-1.26298	0.044	0.157	1	ITM2C
PHF12	0.000228462	-2.33566	0.008	0.059	1	PHF12
SLC25A19	0.000230329	-1.37936	0.138	0.314	1	SLC25A19
TAPT1	0.000232444	-2.33234	0.008	0.059	1	TAPT1
MDN1	0.00023345	-2.44646	0.008	0.059	1	MDN1
PRDX2	0.000235436	-0.662175	0.132	0.333	1	PRDX2
RANBP1	0.000235847	-0.334047	0.264	0.569	1	RANBP1
WHSC1	0.00023854	-2.36038	0.008	0.059	1	WHSC1
VAMP5	0.000238959	-0.148813	0.29	0.588	1	VAMP5
CTSZ	0.000239409	-0.534772	0.367	0.667	1	CTSZ
LRRC45	0.000240606	-1.96224	0.008	0.059	1	LRRC45
LYZ	0.00024064	-0.66346	0.849	1	1	LYZ
CSNK1D	0.00024126	-0.706957	0.112	0.294	1	CSNK1D
AKAP7	0.000245242	-2.15511	0.014	0.078	1	AKAP7
GABARAP	0.000245772	-0.691634	0.132	0.333	1	GABARAP
SACM1L	0.000245969	-1.68873	0.021	0.098	1	SACM1L
NUDT16	0.000247792	-1.12022	0.044	0.157	1	NUDT16
ARL4C	0.000248775	-1.17894	0.143	0.333	1	ARL4C
TOR2A	0.000249011	-0.992616	0.044	0.157	1	TOR2A
FAM200B	0.00025213	-0.602128	0.102	0.275	1	FAM200B
AKNA	0.000252297	-2.12283	0.028	0.118	1	AKNA
MIS18BP1	0.000255726	-1.98348	0.021	0.098	1	MIS18BP1
AP3S2	0.00025794	-1.70527	0.014	0.078	1	AP3S2
TECPR1	0.000259679	-1.69537	0.014	0.078	1	TECPR1
MAEA	0.000261431	-1.00787	0.054	0.176	1	MAEA
TXNRD2	0.00026291	-1.64729	0.028	0.118	1	TXNRD2
MLH1	0.000263686	-1.955	0.021	0.098	1	MLH1
RASGRP4	0.000263889	-1.36228	0.021	0.098	1	RASGRP4
AATF	0.000264973	-0.98315	0.073	0.216	1	AATF
IPO5	0.000266589	-1.1145	0.045	0.157	1	IPO5
ABCD4	0.000267642	-1.56447	0.014	0.078	1	ABCD4
ALDH16A1	0.000269377	-1.5684	0.037	0.137	1	ALDH16A1
ATP2B1	0.000271233	-0.498574	0.629	0.941	1	ATP2B1
GMEB1	0.000271894	-0.828302	0.028	0.118	1	GMEB1
TXNL4A	0.000272747	-0.940188	0.093	0.255	1	TXNL4A
HES4	0.000275991	-0.384016	0.249	0.49	1	HES4
ZFY	0.000276783	-2.10429	0.038	0.137	1	ZFY
SLC22A18	0.000278222	-1.26187	0.036	0.137	1	SLC22A18
SAMHD1	0.000279589	-0.611079	0.246	0.51	1	SAMHD1
PTGS2	0.000280483	1.48903	0.722	0.647	1	PTGS2
UQCRFS1	0.000281303	-0.660409	0.253	0.51	1	UQCRFS1
PHF20	0.000281691	-1.16582	0.119	0.294	1	PHF20
ENO1	0.00028192	0.942236	0.758	0.765	1	ENO1
ARF5	0.000283367	-0.788753	0.214	0.451	1	ARF5
UBE2S	0.000288085	-0.938551	0.107	0.275	1	UBE2S
TPI1	0.000291429	0.953223	0.81	0.902	1	TPI1
SDHC	0.000294048	-0.887911	0.175	0.392	1	SDHC
PGM1	0.000294194	-1.10462	0.036	0.137	1	PGM1
ATRX	0.000295667	-1.03369	0.085	0.235	1	ATRX
NMD3	0.000297312	-1.07312	0.028	0.118	1	NMD3
COQ7	0.000298027	-1.05914	0.028	0.118	1	COQ7
DDRGK1	0.000305777	-0.893456	0.073	0.216	1	DDRGK1
HAX1	0.00030613	-1.16702	0.121	0.294	1	HAX1
SLC43A2	0.000307154	-0.348523	0.342	0.686	1	SLC43A2
PIGA	0.000307643	-0.708707	0.063	0.196	1	PIGA
MT-CO3	0.000311348	-0.299422	0.984	1	1	MT-CO3
AREG	0.000311943	-0.510386	0.444	0.745	1	AREG
MAP3K11	0.000320732	-0.726656	0.073	0.216	1	MAP3K11
WDSUB1	0.000323113	-2.89874	0.009	0.059	1	WDSUB1
LRMP	0.000324959	-1.71069	0.015	0.078	1	LRMP
ZFP36L2	0.000325672	-0.824885	0.163	0.373	1	ZFP36L2
STAU2	0.000326018	-1.82861	0.021	0.098	1	STAU2
IKZF1	0.000326366	-1.14834	0.065	0.196	1	IKZF1
PLAGL2	0.000329176	-1.76381	0.029	0.118	1	PLAGL2
CDK5RAP3	0.000329402	-0.890302	0.074	0.216	1	CDK5RAP3
SYTL3	0.000331412	-1.55858	0.029	0.118	1	SYTL3
IL7R	0.000331579	4.15901	0.274	0.059	1	IL7R
TMEM161A	0.000333571	-1.94146	0.015	0.078	1	TMEM161A
PSMB10	0.000333753	-0.702118	0.149	0.353	1	PSMB10
XRRA1	0.000334663	-1.5173	0.015	0.078	1	XRRA1
UQCR11	0.000336643	-0.392538	0.53	0.902	1	UQCR11
BOD1L1	0.000337772	-1.43629	0.056	0.176	1	BOD1L1
EXOG	0.000337957	-1.8595	0.015	0.078	1	EXOG
ALOX5AP	0.000341899	2.83765	0.421	0.216	1	ALOX5AP
FFAR3	0.000342397	-2.18765	0.009	0.059	1	FFAR3
MRPL11	0.000342554	-0.607758	0.092	0.255	1	MRPL11
TOE1	0.000343815	-2.36309	0.009	0.059	1	TOE1
KPNA1	0.00034558	-1.16321	0.046	0.157	1	KPNA1
ST6GAL1	0.000345763	-1.59806	0.015	0.078	1	ST6GAL1
CYCS	0.000347439	-0.681879	0.609	0.902	1	CYCS
MVP	0.000347566	-1.08612	0.157	0.353	1	MVP
TBC1D25	0.000348101	-2.11153	0.009	0.059	1	TBC1D25
S100Z	0.000349541	-2.0649	0.009	0.059	1	S100Z
CCDC151	0.000350846	-1.61722	0.021	0.098	1	CCDC151
EXD3	0.000350987	-2.31799	0.009	0.059	1	EXD3
EPOR	0.000350987	-2.07277	0.009	0.059	1	EPOR
ARHGAP35	0.000351441	-1.44996	0.015	0.078	1	ARHGAP35
ARPP19	0.000352555	-0.955813	0.132	0.314	1	ARPP19
IRF2BP2	0.000353458	-0.495643	0.265	0.529	1	IRF2BP2
SLC16A7	0.000356598	-1.51736	0.021	0.098	1	SLC16A7
TXN	0.000359236	1.46203	0.755	0.765	1	TXN
PIGF	0.000359269	-1.75156	0.047	0.157	1	PIGF
LSM5	0.000359298	-0.254987	0.207	0.471	1	LSM5
PPP2R5C	0.00036163	-0.651371	0.152	0.353	1	PPP2R5C
VCPIP1	0.000366382	-1.60002	0.021	0.098	1	VCPIP1
TRAPPC4	0.000367507	-1.20322	0.046	0.157	1	TRAPPC4
ARHGAP27	0.000367864	-1.13925	0.037	0.137	1	ARHGAP27
GSS	0.000369493	-1.78106	0.047	0.157	1	GSS
LBR	0.000370286	-1.09283	0.046	0.157	1	LBR
C1S	0.000372769	-2.20239	0.015	0.078	1	C1S
NDUFB10	0.000373646	-0.511968	0.232	0.49	1	NDUFB10
PDCD6	0.000374132	-0.710248	0.174	0.392	1	PDCD6
COX7A2L	0.000375455	-0.472066	0.333	0.647	1	COX7A2L
RP5-1091N2.9	0.000375476	-3.43778	0.004	0.039	1	RP5-1091N2.9
ARL16	0.000376402	-1.23782	0.037	0.137	1	ARL16
NHSL2	0.000377545	-1.25306	0.088	0.235	1	NHSL2
IMMP2L	0.000377658	-3.45325	0.004	0.039	1	IMMP2L
PSME1	0.000378332	-0.54528	0.504	0.765	1	PSME1
RAD51D	0.000379852	-4.05135	0.004	0.039	1	RAD51D
BCAS1	0.000379852	-3.62957	0.004	0.039	1	BCAS1
S100A10	0.000381268	0.727383	0.892	0.98	1	S100A10
RB1CC1	0.000383031	-0.830194	0.132	0.314	1	RB1CC1
CD8A	0.000384276	-3.41404	0.004	0.039	1	CD8A
ZNF100	0.000384276	-3.39303	0.004	0.039	1	ZNF100
BBS9	0.000384276	-3.38168	0.004	0.039	1	BBS9
TBCB	0.000384401	-0.626298	0.163	0.373	1	TBCB
BCL2A1	0.000385731	0.659498	0.942	0.922	1	BCL2A1
PKP2	0.000386506	-2.97919	0.004	0.039	1	PKP2
RPS21	0.00038834	-0.405384	0.791	0.961	1	RPS21
VPS37C	0.000388386	-1.57116	0.047	0.157	1	VPS37C
NFIX	0.000388748	-3.069	0.004	0.039	1	NFIX
KLHDC7B	0.000388748	-3.03952	0.004	0.039	1	KLHDC7B
AC113189.5	0.000395547	-2.8641	0.004	0.039	1	AC113189.5
GPA33	0.000395547	-2.4322	0.004	0.039	1	GPA33
QPCTL	0.000397838	-2.69158	0.004	0.039	1	QPCTL
PSMF1	0.000398597	-0.727183	0.105	0.275	1	PSMF1
GLG1	0.00039966	-1.27025	0.066	0.196	1	GLG1
ARL6IP4	0.000400664	-0.635887	0.356	0.647	1	ARL6IP4
ZMAT1	0.000402457	-2.31449	0.004	0.039	1	ZMAT1
PTPN6	0.00040287	-0.906495	0.134	0.314	1	PTPN6
NCAM1	0.000404785	-2.67367	0.004	0.039	1	NCAM1
HEXA	0.000404957	-0.823779	0.107	0.275	1	HEXA
SIN3B	0.000405085	-1.87836	0.015	0.078	1	SIN3B
CCNH	0.000405308	-0.56489	0.161	0.373	1	CCNH
ARRB2	0.000406197	-0.513944	0.273	0.549	1	ARRB2
RER1	0.000406989	-0.499679	0.249	0.529	1	RER1
UBR5-AS1	0.000407126	-2.38251	0.004	0.039	1	UBR5-AS1
RP11-15J22.8	0.000407126	-2.28098	0.004	0.039	1	RP11-15J22.8
EPS15L1	0.000407357	-1.25057	0.029	0.118	1	EPS15L1
C4orf3	0.000407609	1.26618	0.717	0.745	1	C4orf3
TBC1D13	0.000409479	-2.55578	0.004	0.039	1	TBC1D13
NDUFC2	0.000409635	-0.417414	0.293	0.588	1	NDUFC2
NDFIP1	0.000412296	-0.568262	0.206	0.451	1	NDFIP1
XAB2	0.000413238	-1.59525	0.022	0.098	1	XAB2
ABCF2	0.000416868	-1.70825	0.015	0.078	1	ABCF2
TK2	0.000426254	-1.59669	0.015	0.078	1	TK2
RP11-114F3.4	0.000429165	-2.42109	0.022	0.098	1	RP11-114F3.4
STRAP	0.000429533	-0.309602	0.247	0.529	1	STRAP
ATP5B	0.000430049	-0.753251	0.386	0.627	1	ATP5B
NRGN	0.00043292	-1.65309	0.03	0.118	1	NRGN
ANTXR2	0.000435978	-0.804015	0.118	0.294	1	ANTXR2
INSR	0.000437148	-1.86698	0.022	0.098	1	INSR
MPND	0.000437221	-1.55479	0.015	0.078	1	MPND
ARPC1A	0.000437553	-0.882434	0.108	0.275	1	ARPC1A
GAB3	0.000439454	-1.90551	0.022	0.098	1	GAB3
CWC25	0.000441299	-0.496285	0.083	0.235	1	CWC25
TOPORS	0.000441447	-1.14907	0.056	0.176	1	TOPORS
GIMAP1	0.000443886	-3.07528	0.009	0.059	1	GIMAP1
COX6C	0.00044612	-0.589983	0.504	0.804	1	COX6C
GABARAPL1	0.000447201	-0.413753	0.242	0.51	1	GABARAPL1
SLCO3A1	0.000449216	-0.81114	0.085	0.235	1	SLCO3A1
ACO2	0.00045387	-0.736938	0.064	0.196	1	ACO2
CAMKMT	0.00045826	-3.33512	0.009	0.059	1	CAMKMT
LINC00667	0.000459049	-1.48109	0.039	0.137	1	LINC00667
CCDC59	0.000460047	-0.980497	0.121	0.294	1	CCDC59
PPCS	0.000461869	-0.971761	0.088	0.235	1	PPCS
C3orf58	0.000463745	-1.33917	0.038	0.137	1	C3orf58
RP5-832C2.5	0.000463762	-2.71979	0.009	0.059	1	RP5-832C2.5
DHX36	0.000465416	-0.677384	0.106	0.275	1	DHX36
PSMA2	0.000468742	-0.486489	0.294	0.588	1	PSMA2
FGD5-AS1	0.000471263	-1.114	0.066	0.196	1	FGD5-AS1
PBX2	0.000472212	-1.14258	0.038	0.137	1	PBX2
HNRNPH1	0.000472662	-0.458344	0.312	0.588	1	HNRNPH1
GRAMD1B	0.00047495	-2.37292	0.009	0.059	1	GRAMD1B
PHACTR1	0.000478619	-0.121722	0.446	0.784	1	PHACTR1
RNASEH2B	0.000480259	-0.894286	0.065	0.196	1	RNASEH2B
TMEM129	0.000480639	-2.27039	0.009	0.059	1	TMEM129
FKBP11	0.000481429	-2.5539	0.023	0.098	1	FKBP11
HCK	0.000483483	-0.439685	0.317	0.608	1	HCK
FAM173A	0.000485617	-0.950925	0.087	0.235	1	FAM173A
C21orf2	0.000486836	-1.34179	0.038	0.137	1	C21orf2
MED19	0.000489805	-0.949597	0.038	0.137	1	MED19
SMCR5	0.00049026	-2.29178	0.009	0.059	1	SMCR5
FNDC3B	0.000492328	1.68332	0.441	0.235	1	FNDC3B
TMEM14B	0.000493011	-0.343341	0.195	0.431	1	TMEM14B
EMILIN2	0.000499091	-0.580337	0.153	0.353	1	EMILIN2
IQCE	0.000503135	-1.97403	0.015	0.078	1	IQCE
ZNF195	0.00050603	-2.1626	0.009	0.059	1	ZNF195
CDK12	0.00050802	-1.30652	0.048	0.157	1	CDK12
TOR1A	0.000511288	-0.869016	0.056	0.176	1	TOR1A
NELFE	0.000513579	-0.815681	0.131	0.314	1	NELFE
RP3-395M20.12	0.000516039	-0.362093	0.108	0.275	1	RP3-395M20.12
CCM2	0.000518286	-1.10635	0.047	0.157	1	CCM2
NAGK	0.000524052	-0.633411	0.108	0.275	1	NAGK
TMOD2	0.000532026	-1.84303	0.015	0.078	1	TMOD2
CMTR2	0.000533676	-1.61551	0.015	0.078	1	CMTR2
ACSF2	0.00053533	-1.65863	0.015	0.078	1	ACSF2
MED30	0.000536264	-0.912229	0.134	0.314	1	MED30
ZNF385A	0.000536636	-0.626237	0.106	0.275	1	ZNF385A
TMEM9B	0.00053689	-0.64174	0.141	0.333	1	TMEM9B
ESD	0.000540038	-0.563408	0.176	0.392	1	ESD
KIAA0513	0.000545357	-1.52255	0.015	0.078	1	KIAA0513
KPNA2	0.00054917	-1.06956	0.089	0.235	1	KPNA2
TIMP1	0.000549818	1.42401	0.935	1	1	TIMP1
COA5	0.000551546	-1.34474	0.039	0.137	1	COA5
COMMD7	0.000554463	-0.479807	0.116	0.294	1	COMMD7
PTX3	0.000564022	-0.798005	0.148	0.333	1	PTX3
NEU1	0.000564086	-0.945194	0.111	0.275	1	NEU1
ARRDC1	0.0005665	-1.08124	0.047	0.157	1	ARRDC1
MMGT1	0.000570615	-1.04208	0.047	0.157	1	MMGT1
TMEM127	0.000574642	-0.870566	0.067	0.196	1	TMEM127
EVL	0.000574735	-1.08507	0.057	0.176	1	EVL
NME4	0.000577584	-1.44006	0.069	0.196	1	NME4
ATP6AP2	0.000586434	-0.443275	0.405	0.706	1	ATP6AP2
IER2	0.000590942	-0.194373	0.366	0.667	1	IER2
MAML1	0.00060058	-1.36673	0.039	0.137	1	MAML1
FUOM	0.000600606	-0.56909	0.131	0.314	1	FUOM
LMNA	0.000600723	-0.913461	0.306	0.529	1	LMNA
LAMTOR2	0.000601914	-0.419334	0.306	0.608	1	LAMTOR2
UQCRQ	0.000604546	-0.468504	0.47	0.824	1	UQCRQ
VMA21	0.000605788	-0.416986	0.208	0.451	1	VMA21
METTL21A	0.000612988	-0.8937	0.057	0.176	1	METTL21A
RBM28	0.00062088	-2.17331	0.016	0.078	1	RBM28
SNX1	0.000621693	-1.5166	0.049	0.157	1	SNX1
MN1	0.0006228	-1.52049	0.049	0.157	1	MN1
FAM98B	0.000628447	-1.92771	0.016	0.078	1	FAM98B
PDE2A	0.000632262	-1.93607	0.016	0.078	1	PDE2A
C11orf74	0.000634116	-1.66701	0.023	0.098	1	C11orf74
PHYKPL	0.000634659	-1.32404	0.039	0.137	1	PHYKPL
ARL14EP	0.000635721	-1.753	0.023	0.098	1	ARL14EP
NEURL1	0.000636594	-2.70256	0.01	0.059	1	NEURL1
PUM2	0.000644442	-1.51651	0.049	0.157	1	PUM2
HSCB	0.00064774	-1.90813	0.016	0.078	1	HSCB
MFSD14A	0.000657092	-1.23788	0.049	0.157	1	MFSD14A
KLF3	0.000659012	-0.946544	0.067	0.196	1	KLF3
CCNC	0.0006593	-0.64745	0.086	0.235	1	CCNC
UBE2D4	0.000659579	-1.52023	0.016	0.078	1	UBE2D4
NR1H3	0.000661572	-1.43362	0.016	0.078	1	NR1H3
SERTAD1	0.000667464	-0.422526	0.255	0.51	1	SERTAD1
GAPT	0.000670766	-1.18033	0.031	0.118	1	GAPT
LINC01262	0.000671515	-2.74735	0.01	0.059	1	LINC01262
PTEN	0.000672069	-0.460783	0.15	0.353	1	PTEN
NQO2	0.000674299	-0.687246	0.177	0.373	1	NQO2
TMEM248	0.000675679	-0.670348	0.122	0.294	1	TMEM248
BTD	0.000676647	-2.19433	0.01	0.059	1	BTD
NUP50-AS1	0.000679227	-2.25492	0.01	0.059	1	NUP50-AS1
PTPRE	0.000679578	-0.531254	0.291	0.549	1	PTPRE
TCIRG1	0.000680696	-0.463001	0.239	0.49	1	TCIRG1
LFNG	0.000684284	-0.822709	0.057	0.176	1	LFNG
CLTB	0.000691117	-0.327259	0.204	0.451	1	CLTB
KLHL42	0.000692262	-2.10208	0.01	0.059	1	KLHL42
CS	0.00069934	-1.04661	0.058	0.176	1	CS
RPS6KB2	0.00069982	-0.671241	0.077	0.216	1	RPS6KB2
TMEM191C	0.000700194	-1.95151	0.01	0.059	1	TMEM191C
DGUOK	0.000702612	-0.650897	0.206	0.431	1	DGUOK
RAP1GAP2	0.000704971	-3.45301	0.005	0.039	1	RAP1GAP2
NOTCH2	0.000712484	-0.741108	0.146	0.333	1	NOTCH2
RPAP1	0.000712555	-3.33725	0.005	0.039	1	RPAP1
AKIRIN2	0.000713988	-0.70141	0.163	0.353	1	AKIRIN2
C22orf39	0.00071502	-1.13485	0.049	0.157	1	C22orf39
SYN1	0.000717544	-1.03089	0.049	0.157	1	SYN1
RGAG4	0.000719033	-1.82417	0.01	0.059	1	RGAG4
RPS28	0.00072033	-0.291926	0.957	1	1	RPS28
OCEL1	0.000722744	-1.3721	0.031	0.118	1	OCEL1
STAT5B	0.000724221	-0.894259	0.031	0.118	1	STAT5B
SND1	0.00072523	-0.869295	0.089	0.235	1	SND1
KIFC1	0.000731847	-2.62628	0.005	0.039	1	KIFC1
TACC1	0.000732693	-0.606462	0.163	0.373	1	TACC1
GAB1	0.000735763	-2.78719	0.005	0.039	1	GAB1
YPEL4	0.000735763	-2.76901	0.005	0.039	1	YPEL4
FBXO5	0.000735763	-2.16943	0.005	0.039	1	FBXO5
CD1B	0.000739699	-2.47265	0.005	0.039	1	CD1B
LINC01023	0.000739699	-2.12734	0.005	0.039	1	LINC01023
CKMT2-AS1	0.000742737	-5.23813	0.001	0.02	1	CKMT2-AS1
AL358852.1	0.000742737	-5.05519	0.001	0.02	1	AL358852.1
RP11-545I5.3	0.000742737	-5.0169	0.001	0.02	1	RP11-545I5.3
FAM229A	0.000742737	-4.90338	0.001	0.02	1	FAM229A
IGLV2-11	0.000742737	-4.8965	0.001	0.02	1	IGLV2-11
SPOCK1	0.000742737	-4.68975	0.001	0.02	1	SPOCK1
RP11-850A17.1	0.000743654	-2.74967	0.005	0.039	1	RP11-850A17.1
ACE	0.000743654	-2.63062	0.005	0.039	1	ACE
NMI	0.000747279	-0.69171	0.111	0.275	1	NMI
CTH	0.000747629	-2.37857	0.005	0.039	1	CTH
GPR68	0.000747629	-2.3217	0.005	0.039	1	GPR68
TMEM218	0.000748079	-1.27396	0.04	0.137	1	TMEM218
RSBN1L	0.00074886	-1.61573	0.032	0.118	1	RSBN1L
DISP1	0.000750166	-4.82728	0.001	0.02	1	DISP1
RGMA	0.000750166	-4.78676	0.001	0.02	1	RGMA
AC007365.3	0.000750166	-4.73097	0.001	0.02	1	AC007365.3
WDPCP	0.000750166	-4.71926	0.001	0.02	1	WDPCP
LINC01471	0.000750166	-4.70021	0.001	0.02	1	LINC01471
RP11-175K6.1	0.000750166	-4.6625	0.001	0.02	1	RP11-175K6.1
TLE6	0.000750166	-4.60274	0.001	0.02	1	TLE6
HIST4H4	0.000750166	-4.55413	0.001	0.02	1	HIST4H4
MYH7B	0.000750166	-4.50225	0.001	0.02	1	MYH7B
CLCN4	0.000750166	-4.47342	0.001	0.02	1	CLCN4
RP11-252C15.1	0.000750166	-4.45528	0.001	0.02	1	RP11-252C15.1
RP4-800J21.3	0.000750166	-4.3093	0.001	0.02	1	RP4-800J21.3
ADCY6	0.000750166	-4.04692	0.001	0.02	1	ADCY6
DISP2	0.000750166	-3.88799	0.001	0.02	1	DISP2
NAT9	0.000754089	-1.17222	0.023	0.098	1	NAT9
PLVAP	0.000755638	-2.05404	0.005	0.039	1	PLVAP
CCDC68	0.000757665	-4.54587	0.001	0.02	1	CCDC68
RP11-338C15.3	0.000757665	-4.324	0.001	0.02	1	RP11-338C15.3
SCHIP1	0.000757665	-4.30837	0.001	0.02	1	SCHIP1
FENDRR	0.000757665	-4.2397	0.001	0.02	1	FENDRR
SNTA1	0.000757665	-4.177	0.001	0.02	1	SNTA1
ROBO4	0.000757665	-4.1614	0.001	0.02	1	ROBO4
FMO4	0.000757665	-3.9312	0.001	0.02	1	FMO4
SRPX	0.000757665	-3.91492	0.001	0.02	1	SRPX
GGT6	0.000757665	-3.91382	0.001	0.02	1	GGT6
HUS1B	0.000757665	-3.73217	0.001	0.02	1	HUS1B
TRIM59	0.000757665	-3.62679	0.001	0.02	1	TRIM59
AC008753.6	0.000757665	-3.5132	0.001	0.02	1	AC008753.6
RP11-127B20.2	0.000757665	-3.1587	0.001	0.02	1	RP11-127B20.2
FOSL2	0.000759542	-0.436843	0.477	0.784	1	FOSL2
FBXO16	0.000765233	-4.04574	0.001	0.02	1	FBXO16
RP11-589C21.5	0.000765233	-4.01342	0.001	0.02	1	RP11-589C21.5
PYROXD2	0.000765233	-3.94427	0.001	0.02	1	PYROXD2
STRA6	0.000765233	-3.92357	0.001	0.02	1	STRA6
SEZ6L	0.000765233	-3.88015	0.001	0.02	1	SEZ6L
RP4-669L17.10	0.000765233	-3.79506	0.001	0.02	1	RP4-669L17.10
WDR49	0.000765233	-3.75278	0.001	0.02	1	WDR49
CTB-113D17.1	0.000765233	-3.73939	0.001	0.02	1	CTB-113D17.1
DNASE1L3	0.000765233	-3.66815	0.001	0.02	1	DNASE1L3
JAM2	0.000765233	-3.665	0.001	0.02	1	JAM2
MATN2	0.000765233	-3.60108	0.001	0.02	1	MATN2
TIGD3	0.000765233	-3.56825	0.001	0.02	1	TIGD3
TSPAN7	0.000765233	-3.50917	0.001	0.02	1	TSPAN7
RP3-441A12.1	0.000765233	-3.47247	0.001	0.02	1	RP3-441A12.1
CCDC102B	0.000765233	-3.34759	0.001	0.02	1	CCDC102B
FABP4	0.000765233	-3.31701	0.001	0.02	1	FABP4
ERICH6-AS1	0.000765233	-3.29105	0.001	0.02	1	ERICH6-AS1
NES	0.000765233	-3.17171	0.001	0.02	1	NES
MEIS2	0.000765233	-3.16009	0.001	0.02	1	MEIS2
EML1	0.000765233	-3.15807	0.001	0.02	1	EML1
PRSS27	0.000765233	-2.98852	0.001	0.02	1	PRSS27
IGLV2-14	0.000765233	-2.86839	0.001	0.02	1	IGLV2-14
HORMAD1	0.000765233	-2.84961	0.001	0.02	1	HORMAD1
C17orf89	0.000765676	-0.900418	0.123	0.294	1	C17orf89
HMCES	0.000766503	-1.60009	0.023	0.098	1	HMCES
PARK7	0.000772856	-0.399347	0.366	0.686	1	PARK7
CMIP	0.00077528	-0.710849	0.16	0.353	1	CMIP
AK6	0.00077834	-0.415692	0.089	0.235	1	AK6
TXNL1	0.000778735	-0.429458	0.176	0.392	1	TXNL1
TIMM23	0.00077928	-1.40814	0.04	0.137	1	TIMM23
CIRBP	0.000779918	-0.543705	0.485	0.804	1	CIRBP
TBC1D12	0.000786723	-1.10843	0.023	0.098	1	TBC1D12
BPTF	0.000792333	-0.767309	0.058	0.176	1	BPTF
SPTBN1	0.00079545	-1.50762	0.023	0.098	1	SPTBN1
SATB1	0.000810404	-0.573308	0.133	0.314	1	SATB1
MAP4K4	0.000816941	-0.585213	0.259	0.49	1	MAP4K4
CKS1B	0.000836842	-1.15861	0.05	0.157	1	CKS1B
BBS7	0.000841687	-1.60133	0.016	0.078	1	BBS7
CLEC5A	0.000841817	2.59427	0.283	0.078	1	CLEC5A
PTAR1	0.000842599	-0.770349	0.031	0.118	1	PTAR1
ELF2	0.000845513	-1.26579	0.07	0.196	1	ELF2
EVA1B	0.000847675	-1.684	0.032	0.118	1	EVA1B
PDCL3	0.000849754	-0.892098	0.102	0.255	1	PDCL3
UFD1L	0.000865908	-0.657225	0.147	0.333	1	UFD1L
HNMT	0.000880516	-0.579393	0.214	0.431	1	HNMT
AKAP9	0.000881823	-1.41065	0.062	0.176	1	AKAP9
PRKCA	0.000882406	-1.56841	0.032	0.118	1	PRKCA
RNASEH2C	0.000886345	-0.647736	0.224	0.451	1	RNASEH2C
PDCD11	0.000890566	-2.4556	0.01	0.059	1	PDCD11
ERICH1	0.000893961	-0.746768	0.1	0.255	1	ERICH1
SARAF	0.000895138	-0.500921	0.467	0.725	1	SARAF
NCOA6	0.00089709	-2.13083	0.016	0.078	1	NCOA6
MFSD1	0.000900227	-0.392858	0.2	0.431	1	MFSD1
KMT2C	0.000901869	-0.369084	0.119	0.294	1	KMT2C
FCGR2A	0.000906574	1.49818	0.605	0.529	1	FCGR2A
PABPC4	0.000906953	-0.76636	0.243	0.471	1	PABPC4
EP300	0.000921551	-0.595176	0.068	0.196	1	EP300
MSL1	0.000922209	-1.5273	0.032	0.118	1	MSL1
TMEM219	0.000924292	-0.543711	0.265	0.51	1	TMEM219
OAZ1	0.000925941	-0.284562	0.942	1	1	OAZ1
ATP5G1	0.000933717	-0.149347	0.213	0.471	1	ATP5G1
TMEM71	0.000934769	-0.972704	0.041	0.137	1	TMEM71
ACTN1	0.000935217	2.37319	0.302	0.098	1	ACTN1
STEAP4	0.00093739	-1.71339	0.01	0.059	1	STEAP4
TTYH3	0.000937648	-1.07615	0.106	0.255	1	TTYH3
MECP2	0.000938435	-0.405595	0.144	0.333	1	MECP2
CARNMT1	0.00094082	-2.04551	0.01	0.059	1	CARNMT1
AMPD2	0.000941177	-1.06042	0.07	0.196	1	AMPD2
CDK11A	0.000942325	-1.09799	0.05	0.157	1	CDK11A
ADRBK1	0.000956616	-0.848037	0.069	0.196	1	ADRBK1
OPA3	0.000959565	-0.849805	0.049	0.157	1	OPA3
FHIT	0.000961648	-1.79416	0.01	0.059	1	FHIT
DPEP2	0.00096409	-1.92018	0.016	0.078	1	DPEP2
TGOLN2	0.000966094	-0.606775	0.223	0.451	1	TGOLN2
FDPS	0.000967049	-0.547414	0.089	0.235	1	FDPS
PPP2R2D	0.00096831	-1.19168	0.032	0.118	1	PPP2R2D
ARSA	0.00096946	-0.89466	0.04	0.137	1	ARSA
RECK	0.000969645	-1.903	0.016	0.078	1	RECK
ADI1	0.000972799	-0.913424	0.104	0.255	1	ADI1
SAFB2	0.000973079	-0.879182	0.081	0.216	1	SAFB2
IMMT	0.000977401	-0.936323	0.06	0.176	1	IMMT
EFCAB2	0.000982045	-1.33847	0.032	0.118	1	EFCAB2
PPCDC	0.000983372	-0.926958	0.041	0.137	1	PPCDC
C11orf21	0.0010036	-1.69558	0.016	0.078	1	C11orf21
SNAP29	0.00100459	-1.51966	0.061	0.176	1	SNAP29
FIG4	0.00100648	-1.66945	0.016	0.078	1	FIG4
ITGA4	0.00100907	-1.439	0.032	0.118	1	ITGA4
HCCS	0.00101272	-1.60073	0.042	0.137	1	HCCS
AC116366.6	0.00101517	-1.50033	0.016	0.078	1	AC116366.6
ANKRD37	0.00102524	-0.742926	0.123	0.294	1	ANKRD37
DRAM1	0.001028	2.31324	0.348	0.157	1	DRAM1
AC144831.1	0.00103866	-1.62805	0.016	0.078	1	AC144831.1
HK1	0.0010396	-1.12424	0.097	0.235	1	HK1
KCNAB2	0.00104676	-1.00632	0.081	0.216	1	KCNAB2
CCDC85B	0.00105534	-0.808563	0.105	0.255	1	CCDC85B
ATXN7L3B	0.00105637	-1.97237	0.042	0.137	1	ATXN7L3B
HSF1	0.00105739	-1.56242	0.074	0.196	1	HSF1
SIRT2	0.00106596	-1.25283	0.084	0.216	1	SIRT2
NEAT1	0.00107632	-0.355039	0.963	1	1	NEAT1
OXSR1	0.00108117	-0.838001	0.17	0.353	1	OXSR1
ANKRD13D	0.00108218	-1.33693	0.024	0.098	1	ANKRD13D
LRRC25	0.00108323	-0.598689	0.069	0.196	1	LRRC25
MT-ND5	0.00108438	-0.280636	0.851	0.98	1	MT-ND5
IRAK4	0.00109512	-1.43129	0.024	0.098	1	IRAK4
MTMR14	0.00109571	-1.10599	0.06	0.176	1	MTMR14
TPGS1	0.00109901	-0.984386	0.083	0.216	1	TPGS1
MFAP1	0.00110033	-1.44997	0.024	0.098	1	MFAP1
PSMA3-AS1	0.00110367	-0.609034	0.125	0.294	1	PSMA3-AS1
ASRGL1	0.00111071	-2.21876	0.017	0.078	1	ASRGL1
CD300LB	0.00111079	-1.25769	0.033	0.118	1	CD300LB
SF3B4	0.0011147	-0.90928	0.07	0.196	1	SF3B4
ABCF1	0.0011228	-0.787227	0.105	0.255	1	ABCF1
CHTF8	0.00114544	-1.38992	0.042	0.137	1	CHTF8
LSM1	0.00115911	-0.789643	0.103	0.255	1	LSM1
PPIP5K2	0.00116673	-1.45504	0.033	0.118	1	PPIP5K2
CTDSP1	0.00116739	-0.994921	0.072	0.196	1	CTDSP1
UQCRC2	0.00117264	-0.392777	0.202	0.431	1	UQCRC2
TFDP1	0.00117373	-0.639868	0.175	0.373	1	TFDP1
VPS26B	0.0011739	-1.48149	0.033	0.118	1	VPS26B
UTP11L	0.00117652	-0.712926	0.06	0.176	1	UTP11L
SPI1	0.00117776	-0.492271	0.459	0.745	1	SPI1
C11orf58	0.00118689	-0.636228	0.297	0.529	1	C11orf58
ATP6V0E2	0.00118916	-3.41342	0.005	0.039	1	ATP6V0E2
SNX17	0.00119303	-0.609927	0.124	0.294	1	SNX17
HEXDC	0.00119478	-1.67264	0.017	0.078	1	HEXDC
TIMM50	0.00119668	-0.643175	0.08	0.216	1	TIMM50
RGS2	0.00119796	-0.654717	0.468	0.804	1	RGS2
CAMK1D	0.00120098	-1.18322	0.033	0.118	1	CAMK1D
ADAT1	0.00120124	-2.43287	0.01	0.059	1	ADAT1
HIPK1-AS1	0.00120548	-2.19372	0.01	0.059	1	HIPK1-AS1
PSMB8	0.00122079	-0.532649	0.26	0.51	1	PSMB8
NICN1	0.00122517	-2.94028	0.005	0.039	1	NICN1
ERCC6L2	0.00123126	-3.25153	0.005	0.039	1	ERCC6L2
SRA1	0.00124452	-0.34076	0.216	0.451	1	SRA1
DCTD	0.00124675	-0.823082	0.06	0.176	1	DCTD
GID4	0.00125308	-1.86815	0.01	0.059	1	GID4
PSMB5	0.00125328	-0.757866	0.093	0.235	1	PSMB5
NIF3L1	0.00125594	-2.85739	0.005	0.039	1	NIF3L1
PNISR	0.00125616	-0.688165	0.192	0.392	1	PNISR
CDC34	0.00125624	-1.1458	0.033	0.118	1	CDC34
TMEM57	0.00125661	-1.25353	0.025	0.098	1	TMEM57
ATP5C1	0.00125793	-0.425065	0.308	0.588	1	ATP5C1
RCSD1	0.00126134	-0.973868	0.061	0.176	1	RCSD1
PDLIM5	0.00126183	-0.625802	0.126	0.294	1	PDLIM5
GZF1	0.00126694	-1.16051	0.017	0.078	1	GZF1
ARHGAP31-AS1	0.00126844	-2.68783	0.005	0.039	1	ARHGAP31-AS1
FAM65A	0.00127136	-1.30856	0.025	0.098	1	FAM65A
LARP7	0.00127231	-0.840725	0.093	0.235	1	LARP7
ANXA7	0.00127573	-0.534263	0.173	0.373	1	ANXA7
SLC22A18AS	0.00127757	-1.17339	0.017	0.078	1	SLC22A18AS
GAA	0.00128088	-0.750613	0.081	0.216	1	GAA
P2RY2	0.00128106	-2.55967	0.005	0.039	1	P2RY2
TRIM4	0.0012847	-1.19447	0.017	0.078	1	TRIM4
MSRA	0.00128742	-0.916513	0.072	0.196	1	MSRA
BLOC1S6	0.00128893	-0.506179	0.138	0.314	1	BLOC1S6
RALY	0.00128916	-0.58004	0.219	0.431	1	RALY
USP3	0.00128949	-0.542054	0.09	0.235	1	USP3
YY1	0.00129522	-0.600066	0.113	0.275	1	YY1
COPS3	0.00129741	-1.16331	0.062	0.176	1	COPS3
THAP5	0.0012983	-1.18955	0.025	0.098	1	THAP5
GALR2	0.00130021	-1.7682	0.005	0.039	1	GALR2
KIAA0922	0.00130698	-1.95146	0.01	0.059	1	KIAA0922
SON	0.00130778	-0.490082	0.316	0.569	1	SON
NADSYN1	0.00130933	-0.983147	0.041	0.137	1	NADSYN1
MAP7D1	0.00131412	-1.0432	0.084	0.216	1	MAP7D1
ATXN2	0.00131526	-1.95614	0.017	0.078	1	ATXN2
MSN	0.00131764	-0.548404	0.418	0.686	1	MSN
CD209	0.00132078	-1.47785	0.01	0.059	1	CD209
ECHS1	0.0013261	-0.79029	0.129	0.294	1	ECHS1
HPS1	0.00132676	-0.591873	0.092	0.235	1	HPS1
PSIP1	0.00132977	-1.4211	0.033	0.118	1	PSIP1
SFRP2	0.00133006	-1.45091	0.01	0.059	1	SFRP2
EIF3B	0.00133126	-0.818101	0.071	0.196	1	EIF3B
SH3BP5	0.00134325	-0.143252	0.281	0.569	1	SH3BP5
NUDT1	0.00134595	-0.886112	0.095	0.235	1	NUDT1
CCDC115	0.001355	-0.835246	0.083	0.216	1	CCDC115
CYC1	0.00135712	-0.592111	0.22	0.431	1	CYC1
SVIL	0.00136022	-0.922256	0.041	0.137	1	SVIL
HSPA9	0.00137314	-0.368495	0.204	0.431	1	HSPA9
SAMD4B	0.00137388	-1.00196	0.083	0.216	1	SAMD4B
PSMD10	0.00137394	-1.16361	0.052	0.157	1	PSMD10
SHISA5	0.00137463	-1.18697	0.083	0.216	1	SHISA5
CLDND1	0.00137814	-0.595918	0.125	0.294	1	CLDND1
CAB39	0.00138317	-1.03709	0.072	0.196	1	CAB39
SUMF2	0.00138404	-1.23662	0.063	0.176	1	SUMF2
BEX4	0.00139144	-0.629125	0.103	0.255	1	BEX4
FIS1	0.0013971	-0.345549	0.241	0.49	1	FIS1
DDB1	0.0014001	-0.641405	0.081	0.216	1	DDB1
TMCC3	0.00140681	-1.16523	0.042	0.137	1	TMCC3
PDE4B	0.00140852	-0.304424	0.462	0.765	1	PDE4B
SPIDR	0.0014086	-1.76357	0.017	0.078	1	SPIDR
ZNF770	0.00141633	-1.84024	0.017	0.078	1	ZNF770
FAM172A	0.00141985	-1.4323	0.025	0.098	1	FAM172A
SFT2D2	0.0014214	-1.03502	0.062	0.176	1	SFT2D2
METTL22	0.0014577	-0.810475	0.042	0.137	1	METTL22
GNAS	0.00145935	-0.546271	0.291	0.529	1	GNAS
POLE4	0.00145975	-0.410735	0.26	0.49	1	POLE4
TRPS1	0.00146661	-1.1908	0.063	0.176	1	TRPS1
ERO1A	0.00146811	2.91903	0.315	0.137	1	ERO1A
BAZ1A	0.00147229	-0.386547	0.363	0.647	1	BAZ1A
NUBP1	0.0014738	-0.99391	0.052	0.157	1	NUBP1
NDUFA12	0.00148598	-0.444171	0.206	0.431	1	NDUFA12
MYL5	0.0014917	-1.47209	0.017	0.078	1	MYL5
G3BP1	0.00149597	-0.845469	0.107	0.255	1	G3BP1
RBM42	0.00149766	-0.99678	0.084	0.216	1	RBM42
CDK2AP1	0.00150019	-2.67016	0.011	0.059	1	CDK2AP1
DNPH1	0.00150087	-0.705702	0.115	0.275	1	DNPH1
DHX38	0.00150247	-1.25655	0.033	0.118	1	DHX38
ZC3H18	0.00150298	-1.12818	0.042	0.137	1	ZC3H18
SCFD1	0.00150893	-1.20444	0.062	0.176	1	SCFD1
EMP3	0.00151174	-0.424004	0.769	0.902	1	EMP3
RBM25	0.00151705	-0.293871	0.219	0.451	1	RBM25
CYP27A1	0.00152613	-1.2899	0.034	0.118	1	CYP27A1
PNN	0.00154026	-0.487729	0.093	0.235	1	PNN
BYSL	0.00155217	-2.44837	0.011	0.059	1	BYSL
EXOSC1	0.00155294	-1.46159	0.043	0.137	1	EXOSC1
CHD2	0.00155986	-0.683884	0.119	0.275	1	CHD2
ATPIF1	0.00156027	-0.469589	0.19	0.392	1	ATPIF1
COX5A	0.00156445	-0.432882	0.367	0.627	1	COX5A
MIF4GD	0.00156916	-1.25364	0.053	0.157	1	MIF4GD
BIN3	0.00157297	-0.877047	0.033	0.118	1	BIN3
DGCR14	0.00157342	-2.41796	0.011	0.059	1	DGCR14
SNHG25	0.00157367	-0.819044	0.096	0.235	1	SNHG25
TBL1X	0.0015814	-1.10675	0.034	0.118	1	TBL1X
TPRKB	0.00159162	-0.893293	0.096	0.235	1	TPRKB
HLA-E	0.00159249	-0.42448	0.744	0.922	1	HLA-E
C8orf59	0.00159801	-0.388978	0.185	0.392	1	C8orf59
DNAJB2	0.00161095	-0.863509	0.062	0.176	1	DNAJB2
UBAC1	0.00161253	-1.43989	0.044	0.137	1	UBAC1
FAM32A	0.00162554	-0.79699	0.095	0.235	1	FAM32A
HPS3	0.00164325	-1.18907	0.025	0.098	1	HPS3
EIF4A2	0.00164412	-0.426368	0.286	0.529	1	EIF4A2
TLE3	0.00165375	-0.965239	0.12	0.275	1	TLE3
AC004069.2	0.00165442	-1.85428	0.018	0.078	1	AC004069.2
KLF2	0.00165693	-0.194337	0.138	0.314	1	KLF2
[truncated: 8,216 more rows]
