# Supplementary material for: Challenging the control through a single-cell perspective on normal adjacent tissue in colorectal cancer
Source: iScience. 2026 Apr 9;29(6):115671. doi: 10.1016/j.isci.2026.115671 (PMC13276536; doi:10.1016/j.isci.2026.115671)
Supplement: Table S18. GSEA_sc_C5_B cells [file mmc19.xlsx]

## Sheet: healthy_vs_NAT
	ID	Description	setSize	enrichmentScore	NES	pvalue	p.adjust	qvalue	rank	leading_edge	core_enrichment
GOCC_PROTON_TRANSPORTING_TWO_SECTOR_ATPASE_COMPLEX	GOCC_PROTON_TRANSPORTING_TWO_SECTOR_ATPASE_COMPLEX	GOCC_PROTON_TRANSPORTING_TWO_SECTOR_ATPASE_COMPLEX	36	0.917904	2.43514	1e-10	8.27056e-08	8.27056e-08	53	tags=42%, list=1%, signal=42%	ATP5F1E/ATP5MG/ATP5MC2/ATP5ME/ATP5PO/ATP5MC3/ATP5MF/ATP5PF/ATP5F1B/ATP5F1A/ATP5PD/ATP5MC1/ATP5PB/ATP5F1C/ATP5F1D
GOBP_RIBONUCLEOSIDE_TRIPHOSPHATE_METABOLIC_PROCESS	GOBP_RIBONUCLEOSIDE_TRIPHOSPHATE_METABOLIC_PROCESS	GOBP_RIBONUCLEOSIDE_TRIPHOSPHATE_METABOLIC_PROCESS	59	0.820303	2.38889	1e-10	8.27056e-08	8.27056e-08	170	tags=27%, list=2%, signal=27%	ATP5F1E/ATP5MG/ATP5MC2/ATP5ME/ATP5PO/ATP5MC3/ATP5MF/ATP5PF/ATP5F1B/ATP5F1A/ATP5PD/ATP5MC1/ATP5PB/ATP5F1C/ATP5F1D/EFL1
GOBP_NUCLEOSIDE_TRIPHOSPHATE_BIOSYNTHETIC_PROCESS	GOBP_NUCLEOSIDE_TRIPHOSPHATE_BIOSYNTHETIC_PROCESS	GOBP_NUCLEOSIDE_TRIPHOSPHATE_BIOSYNTHETIC_PROCESS	54	0.833169	2.38073	1e-10	8.27056e-08	8.27056e-08	53	tags=28%, list=1%, signal=28%	ATP5F1E/ATP5MG/ATP5MC2/ATP5ME/ATP5PO/ATP5MC3/ATP5MF/ATP5PF/ATP5F1B/ATP5F1A/ATP5PD/ATP5MC1/ATP5PB/ATP5F1C/ATP5F1D
GOBP_ATP_BIOSYNTHETIC_PROCESS	GOBP_ATP_BIOSYNTHETIC_PROCESS	GOBP_ATP_BIOSYNTHETIC_PROCESS	37	0.889351	2.37351	1e-10	8.27056e-08	8.27056e-08	53	tags=41%, list=1%, signal=40%	ATP5F1E/ATP5MG/ATP5MC2/ATP5ME/ATP5PO/ATP5MC3/ATP5MF/ATP5PF/ATP5F1B/ATP5F1A/ATP5PD/ATP5MC1/ATP5PB/ATP5F1C/ATP5F1D
GOBP_RIBONUCLEOSIDE_TRIPHOSPHATE_BIOSYNTHETIC_PROCESS	GOBP_RIBONUCLEOSIDE_TRIPHOSPHATE_BIOSYNTHETIC_PROCESS	GOBP_RIBONUCLEOSIDE_TRIPHOSPHATE_BIOSYNTHETIC_PROCESS	48	0.848464	2.37278	1e-10	8.27056e-08	8.27056e-08	53	tags=31%, list=1%, signal=31%	ATP5F1E/ATP5MG/ATP5MC2/ATP5ME/ATP5PO/ATP5MC3/ATP5MF/ATP5PF/ATP5F1B/ATP5F1A/ATP5PD/ATP5MC1/ATP5PB/ATP5F1C/ATP5F1D
GOMF_PROTON_TRANSMEMBRANE_TRANSPORTER_ACTIVITY	GOMF_PROTON_TRANSMEMBRANE_TRANSPORTER_ACTIVITY	GOMF_PROTON_TRANSMEMBRANE_TRANSPORTER_ACTIVITY	76	0.787016	2.36272	1e-10	8.27056e-08	8.27056e-08	53	tags=20%, list=1%, signal=20%	ATP5F1E/ATP5MG/ATP5MC2/ATP5ME/ATP5PO/ATP5MC3/ATP5MF/ATP5PF/ATP5F1B/ATP5F1A/ATP5PD/ATP5MC1/ATP5PB/ATP5F1C/ATP5F1D
GOBP_PROTON_TRANSMEMBRANE_TRANSPORT	GOBP_PROTON_TRANSMEMBRANE_TRANSPORT	GOBP_PROTON_TRANSMEMBRANE_TRANSPORT	90	0.75307	2.32556	1e-10	8.27056e-08	8.27056e-08	53	tags=17%, list=1%, signal=17%	ATP5F1E/ATP5MG/ATP5MC2/ATP5ME/ATP5PO/ATP5MC3/ATP5MF/ATP5PF/ATP5F1B/ATP5F1A/ATP5PD/ATP5MC1/ATP5PB/ATP5F1C/ATP5F1D
GOBP_NUCLEOSIDE_TRIPHOSPHATE_METABOLIC_PROCESS	GOBP_NUCLEOSIDE_TRIPHOSPHATE_METABOLIC_PROCESS	GOBP_NUCLEOSIDE_TRIPHOSPHATE_METABOLIC_PROCESS	71	0.768197	2.29042	1e-10	8.27056e-08	8.27056e-08	170	tags=23%, list=2%, signal=22%	ATP5F1E/ATP5MG/ATP5MC2/ATP5ME/ATP5PO/ATP5MC3/ATP5MF/ATP5PF/ATP5F1B/ATP5F1A/ATP5PD/ATP5MC1/ATP5PB/ATP5F1C/ATP5F1D/EFL1
GOBP_ATP_SYNTHESIS_COUPLED_PROTON_TRANSPORT	GOBP_ATP_SYNTHESIS_COUPLED_PROTON_TRANSPORT	GOBP_ATP_SYNTHESIS_COUPLED_PROTON_TRANSPORT	20	0.965812	2.27456	1e-10	8.27056e-08	8.27056e-08	53	tags=75%, list=1%, signal=75%	ATP5F1E/ATP5MG/ATP5MC2/ATP5ME/ATP5PO/ATP5MC3/ATP5MF/ATP5PF/ATP5F1B/ATP5F1A/ATP5PD/ATP5MC1/ATP5PB/ATP5F1C/ATP5F1D
GOCC_PROTON_TRANSPORTING_ATP_SYNTHASE_COMPLEX	GOCC_PROTON_TRANSPORTING_ATP_SYNTHASE_COMPLEX	GOCC_PROTON_TRANSPORTING_ATP_SYNTHASE_COMPLEX	17	0.976236	2.25296	1e-10	8.27056e-08	8.27056e-08	53	tags=88%, list=1%, signal=88%	ATP5F1E/ATP5MG/ATP5MC2/ATP5ME/ATP5PO/ATP5MC3/ATP5MF/ATP5PF/ATP5F1B/ATP5F1A/ATP5PD/ATP5MC1/ATP5PB/ATP5F1C/ATP5F1D
GOBP_MITOCHONDRIAL_TRANSMEMBRANE_TRANSPORT	GOBP_MITOCHONDRIAL_TRANSMEMBRANE_TRANSPORT	GOBP_MITOCHONDRIAL_TRANSMEMBRANE_TRANSPORT	79	0.734433	2.22222	4.05798e-10	3.02056e-07	3.02056e-07	280	tags=19%, list=3%, signal=19%	ATP5F1E/ATP5MG/ATP5ME/ATP5PO/ATP5MF/ATP5PF/ATP5F1B/ATP5F1A/ATP5PD/ATP5PB/ATP5F1C/ATP5F1D/MCUB/TOMM70/MAIP1
GOCC_INNER_MITOCHONDRIAL_MEMBRANE_PROTEIN_COMPLEX	GOCC_INNER_MITOCHONDRIAL_MEMBRANE_PROTEIN_COMPLEX	GOCC_INNER_MITOCHONDRIAL_MEMBRANE_PROTEIN_COMPLEX	126	0.693464	2.21753	1e-10	8.27056e-08	8.27056e-08	261	tags=13%, list=3%, signal=13%	ATP5F1E/ATP5MG/ATP5MC2/ATP5ME/ATP5PO/ATP5MC3/ATP5MF/ATP5PF/ATP5F1B/ATP5F1A/ATP5PD/ATP5MC1/ATP5PB/ATP5F1C/ATP5F1D/MCUB/TIMM29
GOMF_PROTON_CHANNEL_ACTIVITY	GOMF_PROTON_CHANNEL_ACTIVITY	GOMF_PROTON_CHANNEL_ACTIVITY	16	0.965917	2.20615	1e-10	8.27056e-08	8.27056e-08	53	tags=75%, list=1%, signal=75%	ATP5F1E/ATP5MG/ATP5ME/ATP5PO/ATP5MF/ATP5PF/ATP5F1B/ATP5F1A/ATP5PD/ATP5PB/ATP5F1C/ATP5F1D
GOBP_MITOCHONDRIAL_ATP_SYNTHESIS_COUPLED_PROTON_TRANSPORT	GOBP_MITOCHONDRIAL_ATP_SYNTHESIS_COUPLED_PROTON_TRANSPORT	GOBP_MITOCHONDRIAL_ATP_SYNTHESIS_COUPLED_PROTON_TRANSPORT	16	0.958781	2.18985	1e-10	8.27056e-08	8.27056e-08	53	tags=75%, list=1%, signal=75%	ATP5F1E/ATP5MG/ATP5ME/ATP5PO/ATP5MF/ATP5PF/ATP5F1B/ATP5F1A/ATP5PD/ATP5PB/ATP5F1C/ATP5F1D
GOMF_CATION_CHANNEL_ACTIVITY	GOMF_CATION_CHANNEL_ACTIVITY	GOMF_CATION_CHANNEL_ACTIVITY	69	0.733827	2.18852	6.50336e-09	4.20937e-06	4.20937e-06	258	tags=19%, list=3%, signal=18%	ATP5F1E/ATP5MG/ATP5ME/ATP5PO/ATP5MF/ATP5PF/ATP5F1B/ATP5F1A/ATP5PD/ATP5PB/ATP5F1C/ATP5F1D/CALHM6
GOCC_PROTON_TRANSPORTING_TWO_SECTOR_ATPASE_COMPLEX_PROTON_TRANSPORTING_DOMAIN	GOCC_PROTON_TRANSPORTING_TWO_SECTOR_ATPASE_COMPLEX_PROTON_TRANSPORTING_DOMAIN	GOCC_PROTON_TRANSPORTING_TWO_SECTOR_ATPASE_COMPLEX_PROTON_TRANSPORTING_DOMAIN	19	0.933999	2.18769	1e-10	8.27056e-08	8.27056e-08	43	tags=53%, list=0%, signal=53%	ATP5MG/ATP5MC2/ATP5ME/ATP5PO/ATP5MC3/ATP5MF/ATP5PF/ATP5PD/ATP5MC1/ATP5PB
GOMF_PROTON_TRANSPORTING_ATP_SYNTHASE_ACTIVITY_ROTATIONAL_MECHANISM	GOMF_PROTON_TRANSPORTING_ATP_SYNTHASE_ACTIVITY_ROTATIONAL_MECHANISM	GOMF_PROTON_TRANSPORTING_ATP_SYNTHASE_ACTIVITY_ROTATIONAL_MECHANISM	15	0.970265	2.17734	1e-10	8.27056e-08	8.27056e-08	53	tags=80%, list=1%, signal=80%	ATP5F1E/ATP5MG/ATP5ME/ATP5PO/ATP5MF/ATP5PF/ATP5F1B/ATP5F1A/ATP5PD/ATP5PB/ATP5F1C/ATP5F1D
GOBP_RIBOSE_PHOSPHATE_BIOSYNTHETIC_PROCESS	GOBP_RIBOSE_PHOSPHATE_BIOSYNTHETIC_PROCESS	GOBP_RIBOSE_PHOSPHATE_BIOSYNTHETIC_PROCESS	111	0.687471	2.17443	2.03991e-10	1.59832e-07	1.59832e-07	53	tags=14%, list=1%, signal=14%	ATP5F1E/ATP5MG/ATP5MC2/ATP5ME/ATP5PO/ATP5MC3/ATP5MF/ATP5PF/ATP5F1B/ATP5F1A/ATP5PD/ATP5MC1/ATP5PB/ATP5F1C/ATP5F1D
GOCC_PROTON_TRANSPORTING_TWO_SECTOR_ATPASE_COMPLEX_CATALYTIC_DOMAIN	GOCC_PROTON_TRANSPORTING_TWO_SECTOR_ATPASE_COMPLEX_CATALYTIC_DOMAIN	GOCC_PROTON_TRANSPORTING_TWO_SECTOR_ATPASE_COMPLEX_CATALYTIC_DOMAIN	16	0.91003	2.0785	2.11108e-08	1.16399e-05	1.16399e-05	53	tags=38%, list=1%, signal=37%	ATP5F1E/ATP5PO/ATP5F1B/ATP5F1A/ATP5F1C/ATP5F1D
GOBP_PURINE_CONTAINING_COMPOUND_BIOSYNTHETIC_PROCESS	GOBP_PURINE_CONTAINING_COMPOUND_BIOSYNTHETIC_PROCESS	GOBP_PURINE_CONTAINING_COMPOUND_BIOSYNTHETIC_PROCESS	112	0.656228	2.07643	1.34886e-08	8.0322e-06	8.0322e-06	271	tags=14%, list=3%, signal=14%	ATP5F1E/ATP5MG/ATP5MC2/ATP5ME/ATP5PO/ATP5MC3/ATP5MF/ATP5PF/ATP5F1B/ATP5F1A/ATP5PD/ATP5MC1/ATP5PB/ATP5F1C/ATP5F1D/ADA2
GOBP_OXIDATIVE_PHOSPHORYLATION	GOBP_OXIDATIVE_PHOSPHORYLATION	GOBP_OXIDATIVE_PHOSPHORYLATION	112	0.654126	2.06978	1.78848e-08	1.02404e-05	1.02404e-05	155	tags=12%, list=2%, signal=12%	ATP5F1E/ATP5MG/ATP5ME/ATP5PO/ATP5MF/ATP5PF/ATP5F1B/ATP5F1A/ATP5PD/ATP5PB/ATP5F1C/ATP5F1D/NIPSNAP2
GOMF_LIGASE_ACTIVITY	GOMF_LIGASE_ACTIVITY	GOMF_LIGASE_ACTIVITY	96	0.658634	2.05449	1.50301e-07	7.45843e-05	7.45843e-05	53	tags=12%, list=1%, signal=13%	ATP5F1E/ATP5MG/ATP5ME/ATP5PO/ATP5MF/ATP5PF/ATP5F1B/ATP5F1A/ATP5PD/ATP5PB/ATP5F1C/ATP5F1D
GOBP_MITOCHONDRIAL_TRANSPORT	GOBP_MITOCHONDRIAL_TRANSPORT	GOBP_MITOCHONDRIAL_TRANSPORT	142	0.627896	2.0528	2.94665e-09	1.99394e-06	1.99394e-06	280	tags=11%, list=3%, signal=11%	ATP5F1E/ATP5MG/ATP5ME/ATP5IF1/ATP5PO/ATP5MF/ATP5PF/ATP5F1B/ATP5F1A/ATP5PD/ATP5PB/ATP5F1C/ATP5F1D/TOMM70/TIMM29/MAIP1
GOCC_PROTON_TRANSPORTING_ATP_SYNTHASE_COMPLEX_COUPLING_FACTOR_F_O	GOCC_PROTON_TRANSPORTING_ATP_SYNTHASE_COMPLEX_COUPLING_FACTOR_F_O	GOCC_PROTON_TRANSPORTING_ATP_SYNTHASE_COMPLEX_COUPLING_FACTOR_F_O	12	0.967252	2.04847	1e-10	8.27056e-08	8.27056e-08	43	tags=83%, list=0%, signal=83%	ATP5MG/ATP5MC2/ATP5ME/ATP5PO/ATP5MC3/ATP5MF/ATP5PF/ATP5PD/ATP5MC1/ATP5PB
GOBP_ATP_METABOLIC_PROCESS	GOBP_ATP_METABOLIC_PROCESS	GOBP_ATP_METABOLIC_PROCESS	190	0.597385	2.01955	2.30667e-09	1.63521e-06	1.63521e-06	155	tags=9%, list=2%, signal=9%	ATP5F1E/ATP5MG/ATP5MC2/ATP5ME/ATP5IF1/ATP5PO/ATP5MC3/ATP5MF/ATP5PF/ATP5F1B/ATP5F1A/ATP5PD/ATP5MC1/ATP5PB/ATP5F1C/ATP5F1D/NIPSNAP2
GOMF_PASSIVE_TRANSMEMBRANE_TRANSPORTER_ACTIVITY	GOMF_PASSIVE_TRANSMEMBRANE_TRANSPORTER_ACTIVITY	GOMF_PASSIVE_TRANSMEMBRANE_TRANSPORTER_ACTIVITY	104	0.636289	1.99801	3.92878e-07	0.00018867	0.00018867	258	tags=13%, list=3%, signal=13%	ATP5F1E/ATP5MG/ATP5ME/ATP5PO/ATP5MF/ATP5PF/ATP5F1B/ATP5F1A/ATP5PD/ATP5PB/ATP5F1C/ATP5F1D/MCUB/CALHM6
GOBP_NUCLEOSIDE_PHOSPHATE_BIOSYNTHETIC_PROCESS	GOBP_NUCLEOSIDE_PHOSPHATE_BIOSYNTHETIC_PROCESS	GOBP_NUCLEOSIDE_PHOSPHATE_BIOSYNTHETIC_PROCESS	138	0.612691	1.98881	9.46346e-08	4.85802e-05	4.85802e-05	277	tags=12%, list=3%, signal=11%	ATP5F1E/ATP5MG/ATP5MC2/ATP5ME/ATP5PO/ATP5MC3/ATP5MF/ATP5PF/ATP5F1B/ATP5F1A/ATP5PD/ATP5MC1/ATP5PB/ATP5F1C/ATP5F1D/NAXD
GOBP_AEROBIC_RESPIRATION	GOBP_AEROBIC_RESPIRATION	GOBP_AEROBIC_RESPIRATION	146	0.608217	1.98339	5.74591e-08	3.05497e-05	3.05497e-05	155	tags=10%, list=2%, signal=10%	ATP5F1E/ATP5MG/NOP53/ATP5ME/ATP5PO/ATP5MF/ATP5PF/ATP5F1B/ATP5F1A/ATP5PD/ATP5PB/ATP5F1C/ATP5F1D/NIPSNAP2
GOCC_MITOCHONDRIAL_PROTON_TRANSPORTING_ATP_SYNTHASE_COMPLEX_COUPLING_FACTOR_F_O	GOCC_MITOCHONDRIAL_PROTON_TRANSPORTING_ATP_SYNTHASE_COMPLEX_COUPLING_FACTOR_F_O	GOCC_MITOCHONDRIAL_PROTON_TRANSPORTING_ATP_SYNTHASE_COMPLEX_COUPLING_FACTOR_F_O	10	0.976772	1.97674	1e-10	8.27056e-08	8.27056e-08	43	tags=90%, list=0%, signal=90%	ATP5MG/ATP5MC2/ATP5ME/ATP5PO/ATP5MC3/ATP5PF/ATP5PD/ATP5MC1/ATP5PB
GOCC_MITOCHONDRIAL_PROTEIN_CONTAINING_COMPLEX	GOCC_MITOCHONDRIAL_PROTEIN_CONTAINING_COMPLEX	GOCC_MITOCHONDRIAL_PROTEIN_CONTAINING_COMPLEX	234	0.554715	1.914	1.29843e-08	8.0322e-06	8.0322e-06	261	tags=8%, list=3%, signal=8%	ATP5F1E/ATP5MG/ATP5MC2/ATP5ME/ATP5PO/ATP5MC3/ATP5MF/ATP5PF/ATP5F1B/ATP5F1A/ATP5PD/ATP5MC1/ATP5PB/ATP5F1C/ATP5F1D/MCUB/MRPL58/TOMM70/TIMM29
GOMF_ADENYLYLTRANSFERASE_ACTIVITY	GOMF_ADENYLYLTRANSFERASE_ACTIVITY	GOMF_ADENYLYLTRANSFERASE_ACTIVITY	22	0.787836	1.87067	0.000164045	0.0488427	0.0488427	1267	tags=55%, list=13%, signal=48%	TENT5C/TENT2/TENT4B/TENT4A/TENT5A/SELENOO/NMNAT3/OAS1/PAPOLG/FICD/FHIT/TUT1
GOBP_PROTON_TRANSPORTING_TWO_SECTOR_ATPASE_COMPLEX_ASSEMBLY	GOBP_PROTON_TRANSPORTING_TWO_SECTOR_ATPASE_COMPLEX_ASSEMBLY	GOBP_PROTON_TRANSPORTING_TWO_SECTOR_ATPASE_COMPLEX_ASSEMBLY	13	0.852025	1.84317	0.000305363	0.0826535	0.0826535	445	tags=31%, list=5%, signal=29%	ATP5F1D/FMC1/PIP4P1/ATP23
GOBP_DOUBLE_STRAND_BREAK_REPAIR_VIA_NONHOMOLOGOUS_END_JOINING	GOBP_DOUBLE_STRAND_BREAK_REPAIR_VIA_NONHOMOLOGOUS_END_JOINING	GOBP_DOUBLE_STRAND_BREAK_REPAIR_VIA_NONHOMOLOGOUS_END_JOINING	59	0.629536	1.83334	0.000240709	0.067612	0.067612	1293	tags=31%, list=13%, signal=27%	PAXX/MRE11/MRNIP/SHLD2/SHLD1/NSD2/CYREN/ATP23/SHLD3/SMARCAL1/SETMAR/DTX3L/XRCC4/LIG3/POLA1/ERCC4/PARP9/PRKDC
GOBP_ATTACHMENT_OF_SPINDLE_MICROTUBULES_TO_KINETOCHORE	GOBP_ATTACHMENT_OF_SPINDLE_MICROTUBULES_TO_KINETOCHORE	GOBP_ATTACHMENT_OF_SPINDLE_MICROTUBULES_TO_KINETOCHORE	23	0.764716	1.83314	0.00029435	0.0811479	0.0811479	1052	tags=35%, list=11%, signal=31%	ABRAXAS1/ABRAXAS2/KNL1/SGO1/KNSTRN/CENPE/APC/NDC80
GOBP_CELLULAR_RESPIRATION	GOBP_CELLULAR_RESPIRATION	GOBP_CELLULAR_RESPIRATION	175	0.546679	1.82899	2.59503e-06	0.00111806	0.00111806	155	tags=9%, list=2%, signal=9%	ATP5F1E/ATP5MG/NOP53/ATP5ME/ATP5PO/ATP5MF/ATP5PF/ATP5F1B/ATP5F1A/ATP5PD/ATP5PB/ATP5F1C/ATP5F1D/ETFRF1/NIPSNAP2
GOMF_POLYUBIQUITIN_MODIFICATION_DEPENDENT_PROTEIN_BINDING	GOMF_POLYUBIQUITIN_MODIFICATION_DEPENDENT_PROTEIN_BINDING	GOMF_POLYUBIQUITIN_MODIFICATION_DEPENDENT_PROTEIN_BINDING	42	0.669865	1.82753	0.00031457	0.0836251	0.0836251	1004	tags=24%, list=10%, signal=21%	ABRAXAS1/UFD1/BABAM2/MINDY2/ABRAXAS2/ATRIP/WDR81/ZRANB3/IKBKE/HDAC6
GOBP_DOUBLE_STRAND_BREAK_REPAIR	GOBP_DOUBLE_STRAND_BREAK_REPAIR	GOBP_DOUBLE_STRAND_BREAK_REPAIR	191	0.534491	1.8105	2.69291e-06	0.00111806	0.00111806	1407	tags=25%, list=14%, signal=22%	PAXX/ABRAXAS1/MRE11/HPF1/MARF1/BABAM2/MRNIP/SHLD2/SHLD1/FBH1/TENT4A/NSD2/CGAS/CYREN/ATP23/SHLD3/HDGFL2/SAMHD1/GINS2/DNA2/PALB2/SMARCAL1/SETMAR/HELB/DTX3L/XRCC4/LIG3/RECQL/PIAS4/MCM3/DDX1/MSH2/POLA1/BRCA1/PARPBP/ERCC4/RAD51AP1/SMARCAD1/PARP9/FIGNL1/PRKDC/BRCC3/DMAP1/TRIP12/SLX1A/TIMELESS/BLM/VPS72
GOBP_RIBOSE_PHOSPHATE_METABOLIC_PROCESS	GOBP_RIBOSE_PHOSPHATE_METABOLIC_PROCESS	GOBP_RIBOSE_PHOSPHATE_METABOLIC_PROCESS	216	0.526557	1.8086	6.93864e-07	0.000322799	0.000322799	170	tags=7%, list=2%, signal=7%	ATP5F1E/ATP5MG/ATP5MC2/ATP5ME/ATP5PO/ATP5MC3/ATP5MF/ATP5PF/ATP5F1B/ATP5F1A/ATP5PD/ATP5MC1/ATP5PB/ATP5F1C/ATP5F1D/EFL1
GOCC_PROTON_TRANSPORTING_ATP_SYNTHASE_COMPLEX_CATALYTIC_CORE_F_1	GOCC_PROTON_TRANSPORTING_ATP_SYNTHASE_COMPLEX_CATALYTIC_CORE_F_1	GOCC_PROTON_TRANSPORTING_ATP_SYNTHASE_COMPLEX_CATALYTIC_CORE_F_1	6	0.995209	1.79803	1e-10	8.27056e-08	8.27056e-08	53	tags=100%, list=1%, signal=100%	ATP5F1E/ATP5PO/ATP5F1B/ATP5F1A/ATP5F1C/ATP5F1D
GOCC_WASH_COMPLEX	GOCC_WASH_COMPLEX	GOCC_WASH_COMPLEX	7	0.956412	1.79289	2.36435e-06	0.00106661	0.00106661	366	tags=86%, list=4%, signal=83%	WASHC4/WASHC3/WASHC1/WASHC2C/WASHC2A/WASHC5
GOBP_MITOTIC_G2_DNA_DAMAGE_CHECKPOINT_SIGNALING	GOBP_MITOTIC_G2_DNA_DAMAGE_CHECKPOINT_SIGNALING	GOBP_MITOTIC_G2_DNA_DAMAGE_CHECKPOINT_SIGNALING	25	0.722724	1.7804	0.00116203	0.250713	0.250713	127	tags=20%, list=1%, signal=20%	NOP53/ABRAXAS1/MRE11/BABAM2/MRNIP
GOCC_INTEGRATOR_COMPLEX	GOCC_INTEGRATOR_COMPLEX	GOCC_INTEGRATOR_COMPLEX	15	0.788653	1.76979	0.0018491	0.357501	0.357501	319	tags=27%, list=3%, signal=26%	INTS11/INTS13/INTS14/INTS6L
GOBP_PROTEIN_K63_LINKED_DEUBIQUITINATION	GOBP_PROTEIN_K63_LINKED_DEUBIQUITINATION	GOBP_PROTEIN_K63_LINKED_DEUBIQUITINATION	27	0.706153	1.7669	0.00126483	0.268994	0.268994	231	tags=15%, list=2%, signal=15%	NOP53/ABRAXAS1/BABAM2/ABRAXAS2
GOMF_POLYNUCLEOTIDE_ADENYLYLTRANSFERASE_ACTIVITY	GOMF_POLYNUCLEOTIDE_ADENYLYLTRANSFERASE_ACTIVITY	GOMF_POLYNUCLEOTIDE_ADENYLYLTRANSFERASE_ACTIVITY	10	0.871588	1.76387	0.00032277	0.0842995	0.0842995	278	tags=50%, list=3%, signal=49%	TENT5C/TENT2/TENT4B/TENT4A/TENT5A
GOBP_ENERGY_DERIVATION_BY_OXIDATION_OF_ORGANIC_COMPOUNDS	GOBP_ENERGY_DERIVATION_BY_OXIDATION_OF_ORGANIC_COMPOUNDS	GOBP_ENERGY_DERIVATION_BY_OXIDATION_OF_ORGANIC_COMPOUNDS	216	0.511861	1.75813	2.70372e-06	0.00111806	0.00111806	155	tags=8%, list=2%, signal=8%	ATP5F1E/ATP5MG/NOP53/ATP5ME/ATP5PO/ATP5MF/ATP5PF/ATP5F1B/ATP5F1A/ATP5PD/RUBCNL/ATP5PB/ATP5F1C/ATP5F1D/SELENOS/ETFRF1/NIPSNAP2
GOBP_MITOTIC_G2_M_TRANSITION_CHECKPOINT	GOBP_MITOTIC_G2_M_TRANSITION_CHECKPOINT	GOBP_MITOTIC_G2_M_TRANSITION_CHECKPOINT	32	0.677493	1.75115	0.00264396	0.447279	0.447279	127	tags=16%, list=1%, signal=15%	NOP53/ABRAXAS1/MRE11/BABAM2/MRNIP
GOBP_PURINE_CONTAINING_COMPOUND_METABOLIC_PROCESS	GOBP_PURINE_CONTAINING_COMPOUND_METABOLIC_PROCESS	GOBP_PURINE_CONTAINING_COMPOUND_METABOLIC_PROCESS	222	0.506307	1.74206	8.17879e-06	0.0029697	0.0029697	271	tags=8%, list=3%, signal=8%	ATP5F1E/ATP5MG/ATP5MC2/ATP5ME/ATP5PO/ATP5MC3/ATP5MF/ATP5PF/ATP5F1B/ATP5F1A/ATP5PD/ATP5MC1/ATP5PB/ATP5F1C/ATP5F1D/EFL1/ADA2
GOMF_CATION_TRANSMEMBRANE_TRANSPORTER_ACTIVITY	GOMF_CATION_TRANSMEMBRANE_TRANSPORTER_ACTIVITY	GOMF_CATION_TRANSMEMBRANE_TRANSPORTER_ACTIVITY	215	0.505237	1.73483	7.04976e-06	0.00264667	0.00264667	53	tags=7%, list=1%, signal=7%	ATP5F1E/ATP5MG/ATP5MC2/ATP5ME/ATP5PO/ATP5MC3/ATP5MF/ATP5PF/ATP5F1B/ATP5F1A/ATP5PD/ATP5MC1/ATP5PB/ATP5F1C/ATP5F1D
GOBP_NUCLEAR_TRANSCRIBED_MRNA_POLY_A_TAIL_SHORTENING	GOBP_NUCLEAR_TRANSCRIBED_MRNA_POLY_A_TAIL_SHORTENING	GOBP_NUCLEAR_TRANSCRIBED_MRNA_POLY_A_TAIL_SHORTENING	23	0.723041	1.73324	0.00166467	0.333358	0.333358	255	tags=17%, list=3%, signal=17%	TUT4/TUT7/TENT4B/TENT4A
GOBP_REPLICATION_FORK_PROCESSING	GOBP_REPLICATION_FORK_PROCESSING	GOBP_REPLICATION_FORK_PROCESSING	30	0.676818	1.73086	0.00268052	0.44837	0.44837	1818	tags=50%, list=19%, signal=41%	MRE11/CENPX/FBH1/CENPS/SAMHD1/DNA2/SMARCAL1/SETMAR/ZRANB3/BLM/ETAA1/BOD1L1/TONSL/THOC1/DDX11
GOBP_NEGATIVE_REGULATION_OF_DOUBLE_STRAND_BREAK_REPAIR_VIA_HOMOLOGOUS_RECOMBINATION	GOBP_NEGATIVE_REGULATION_OF_DOUBLE_STRAND_BREAK_REPAIR_VIA_HOMOLOGOUS_RECOMBINATION	GOBP_NEGATIVE_REGULATION_OF_DOUBLE_STRAND_BREAK_REPAIR_VIA_HOMOLOGOUS_RECOMBINATION	16	0.754307	1.72283	0.0039166	0.605239	0.605239	1118	tags=44%, list=11%, signal=39%	SHLD2/SHLD1/FBH1/CGAS/SHLD3/HELB/PARPBP
GOMF_LYSINE_N_METHYLTRANSFERASE_ACTIVITY	GOMF_LYSINE_N_METHYLTRANSFERASE_ACTIVITY	GOMF_LYSINE_N_METHYLTRANSFERASE_ACTIVITY	41	0.63147	1.71327	0.00167944	0.333358	0.333358	726	tags=20%, list=7%, signal=18%	NSD3/CSKMT/EEF1AKMT2/NSD2/EEF1AKMT1/EEF1AKMT4/EEF2KMT/SETMAR
GOMF_INORGANIC_MOLECULAR_ENTITY_TRANSMEMBRANE_TRANSPORTER_ACTIVITY	GOMF_INORGANIC_MOLECULAR_ENTITY_TRANSMEMBRANE_TRANSPORTER_ACTIVITY	GOMF_INORGANIC_MOLECULAR_ENTITY_TRANSMEMBRANE_TRANSPORTER_ACTIVITY	228	0.495661	1.70753	1.73106e-05	0.00585688	0.00585688	258	tags=7%, list=3%, signal=7%	ATP5F1E/ATP5MG/ATP5MC2/ATP5ME/ATP5PO/ATP5MC3/ATP5MF/ATP5PF/ATP5F1B/ATP5F1A/ATP5PD/ATP5MC1/ATP5PB/ATP5F1C/ATP5F1D/MCUB/CALHM6
GOBP_NEGATIVE_REGULATION_OF_DNA_REPAIR	GOBP_NEGATIVE_REGULATION_OF_DNA_REPAIR	GOBP_NEGATIVE_REGULATION_OF_DNA_REPAIR	28	0.680603	1.70453	0.0033758	0.546257	0.546257	1318	tags=32%, list=13%, signal=28%	SHLD2/SHLD1/FBH1/CGAS/CYREN/SHLD3/HELB/PARPBP/TRIP12
GOMF_ADP_BINDING	GOMF_ADP_BINDING	GOMF_ADP_BINDING	21	0.719021	1.70343	0.00428589	0.626228	0.626228	1077	tags=24%, list=11%, signal=21%	ATP5F1A/ATP5F1D/COQ8A/MYO18A/MSH2
GOBP_REGULATION_OF_DNA_REPAIR	GOBP_REGULATION_OF_DNA_REPAIR	GOBP_REGULATION_OF_DNA_REPAIR	109	0.539693	1.7012	0.000389484	0.0966374	0.0966374	1407	tags=24%, list=14%, signal=21%	ABRAXAS1/BABAM2/MRNIP/SHLD2/SHLD1/FBH1/NSD2/CGAS/CYREN/SHLD3/HDGFL2/SETMAR/HELB/DTX3L/BRCA1/PARPBP/UBE2V1/RAD51AP1/PARP9/FIGNL1/PRKDC/BRCC3/DMAP1/TRIP12/TIMELESS/VPS72
GOCC_SITE_OF_DNA_DAMAGE	GOCC_SITE_OF_DNA_DAMAGE	GOCC_SITE_OF_DNA_DAMAGE	72	0.569909	1.69901	0.000744728	0.167981	0.167981	900	tags=19%, list=9%, signal=18%	PAXX/MRE11/HPF1/ELOA/SHLD2/SHLD1/CGAS/CYREN/SHLD3/SAMHD1/SMARCAL1/SETMAR/HELB/XRCC4
GOBP_RESPIRATORY_BURST_INVOLVED_IN_DEFENSE_RESPONSE	GOBP_RESPIRATORY_BURST_INVOLVED_IN_DEFENSE_RESPONSE	GOBP_RESPIRATORY_BURST_INVOLVED_IN_DEFENSE_RESPONSE	9	0.858901	1.69564	0.00248693	0.42555	0.42555	58	tags=22%, list=1%, signal=22%	SELENOK/CYBC1
GOBP_REGULATION_OF_DOUBLE_STRAND_BREAK_REPAIR_VIA_NONHOMOLOGOUS_END_JOINING	GOBP_REGULATION_OF_DOUBLE_STRAND_BREAK_REPAIR_VIA_NONHOMOLOGOUS_END_JOINING	GOBP_REGULATION_OF_DOUBLE_STRAND_BREAK_REPAIR_VIA_NONHOMOLOGOUS_END_JOINING	27	0.674925	1.68876	0.00406803	0.611725	0.611725	1293	tags=37%, list=13%, signal=32%	MRNIP/SHLD2/SHLD1/NSD2/CYREN/SHLD3/SETMAR/DTX3L/PARP9/PRKDC
GOBP_NCRNA_CATABOLIC_PROCESS	GOBP_NCRNA_CATABOLIC_PROCESS	GOBP_NCRNA_CATABOLIC_PROCESS	37	0.632228	1.68729	0.00429067	0.626228	0.626228	246	tags=14%, list=3%, signal=13%	TRIR/TUT4/MTREX/TENT2/TENT4B
GOBP_HISTONE_MRNA_CATABOLIC_PROCESS	GOBP_HISTONE_MRNA_CATABOLIC_PROCESS	GOBP_HISTONE_MRNA_CATABOLIC_PROCESS	14	0.759992	1.67561	0.00520302	0.697814	0.697814	246	tags=29%, list=3%, signal=28%	TUT4/TUT7/TENT2/TENT4B
GOCC_CUL5_RING_UBIQUITIN_LIGASE_COMPLEX	GOCC_CUL5_RING_UBIQUITIN_LIGASE_COMPLEX	GOCC_CUL5_RING_UBIQUITIN_LIGASE_COMPLEX	6	0.927104	1.67499	0.00056174	0.13274	0.13274	49	tags=33%, list=0%, signal=33%	ELOB/ELOC
HP_UPPER_LIMB_SPASTICITY	HP_UPPER_LIMB_SPASTICITY	HP_UPPER_LIMB_SPASTICITY	14	0.75876	1.6729	0.00539692	0.711009	0.711009	701	tags=29%, list=7%, signal=27%	SPART/SELENOI/WASHC5/ALS2
GOBP_MEIOTIC_CHROMOSOME_SEGREGATION	GOBP_MEIOTIC_CHROMOSOME_SEGREGATION	GOBP_MEIOTIC_CHROMOSOME_SEGREGATION	35	0.631076	1.66627	0.00462121	0.640337	0.640337	459	tags=14%, list=5%, signal=14%	MRE11/CENPX/SGO2/SGO1/CENPS
GOMF_MOLECULAR_FUNCTION_INHIBITOR_ACTIVITY	GOMF_MOLECULAR_FUNCTION_INHIBITOR_ACTIVITY	GOMF_MOLECULAR_FUNCTION_INHIBITOR_ACTIVITY	30	0.651246	1.66547	0.00667857	0.802318	0.802318	120	tags=13%, list=1%, signal=13%	RACK1/ATP5IF1/TRAPPC2B/MCUB
GOBP_MIRNA_CATABOLIC_PROCESS	GOBP_MIRNA_CATABOLIC_PROCESS	GOBP_MIRNA_CATABOLIC_PROCESS	9	0.843317	1.66487	0.00439459	0.631315	0.631315	246	tags=33%, list=3%, signal=33%	TUT4/TENT2/TENT4B
GOBP_MIRNA_METABOLIC_PROCESS	GOBP_MIRNA_METABOLIC_PROCESS	GOBP_MIRNA_METABOLIC_PROCESS	22	0.698752	1.65915	0.00637057	0.793265	0.793265	246	tags=18%, list=3%, signal=18%	TUT4/TUT7/TENT2/TENT4B
GOCC_SITE_OF_DOUBLE_STRAND_BREAK	GOCC_SITE_OF_DOUBLE_STRAND_BREAK	GOCC_SITE_OF_DOUBLE_STRAND_BREAK	56	0.577388	1.65905	0.00406485	0.611725	0.611725	900	tags=21%, list=9%, signal=20%	PAXX/MRE11/SHLD2/SHLD1/CGAS/CYREN/SHLD3/SAMHD1/SMARCAL1/SETMAR/HELB/XRCC4
GOBP_REGULATION_OF_DOUBLE_STRAND_BREAK_REPAIR	GOBP_REGULATION_OF_DOUBLE_STRAND_BREAK_REPAIR	GOBP_REGULATION_OF_DOUBLE_STRAND_BREAK_REPAIR	83	0.5436	1.65831	0.0010508	0.230047	0.230047	1407	tags=25%, list=14%, signal=22%	MRNIP/SHLD2/SHLD1/FBH1/NSD2/CGAS/CYREN/SHLD3/HDGFL2/SETMAR/HELB/DTX3L/PARPBP/RAD51AP1/PARP9/FIGNL1/PRKDC/DMAP1/TRIP12/TIMELESS/VPS72
GOBP_NEGATIVE_REGULATION_OF_DNA_RECOMBINATION	GOBP_NEGATIVE_REGULATION_OF_DNA_RECOMBINATION	GOBP_NEGATIVE_REGULATION_OF_DNA_RECOMBINATION	27	0.662027	1.65649	0.00589047	0.755961	0.755961	2044	tags=52%, list=21%, signal=41%	SHLD2/SHLD1/FBH1/CGAS/SHLD3/ZRANB3/HELB/MSH2/PARPBP/BLM/THOC1/PARP3/UBQLN4/RIF1
GOMF_NUCLEOTIDYLTRANSFERASE_ACTIVITY	GOMF_NUCLEOTIDYLTRANSFERASE_ACTIVITY	GOMF_NUCLEOTIDYLTRANSFERASE_ACTIVITY	99	0.526426	1.6484	0.00143134	0.295949	0.295949	1815	tags=26%, list=18%, signal=22%	TENT5C/TUT4/TUT7/TENT2/TENT4B/TENT4A/TENT5A/CGAS/SELENOO/NMNAT3/FPGT/OAS1/POLR3B/POLR3K/POLA1/PAPOLG/FICD/FHIT/TUT1/TEP1/PTGES3/THG1L/POLH/POLD1/OAS2/POLG2
GOBP_HISTONE_H3_K36_METHYLATION	GOBP_HISTONE_H3_K36_METHYLATION	GOBP_HISTONE_H3_K36_METHYLATION	12	0.777486	1.64658	0.00394061	0.605239	0.605239	726	tags=25%, list=7%, signal=23%	NSD3/NSD2/SETMAR
GOBP_MITOCHONDRIAL_PROTON_TRANSPORTING_ATP_SYNTHASE_COMPLEX_ASSEMBLY	GOBP_MITOCHONDRIAL_PROTON_TRANSPORTING_ATP_SYNTHASE_COMPLEX_ASSEMBLY	GOBP_MITOCHONDRIAL_PROTON_TRANSPORTING_ATP_SYNTHASE_COMPLEX_ASSEMBLY	8	0.855317	1.63695	0.00222795	0.401424	0.401424	445	tags=38%, list=5%, signal=36%	ATP5F1D/FMC1/ATP23
GOBP_POSITIVE_REGULATION_OF_EMBRYONIC_DEVELOPMENT	GOBP_POSITIVE_REGULATION_OF_EMBRYONIC_DEVELOPMENT	GOBP_POSITIVE_REGULATION_OF_EMBRYONIC_DEVELOPMENT	6	0.905514	1.63598	0.00220096	0.401424	0.401424	182	tags=33%, list=2%, signal=33%	RACK1/UTP25
GOBP_OOCYTE_MATURATION	GOBP_OOCYTE_MATURATION	GOBP_OOCYTE_MATURATION	12	0.771469	1.63384	0.00464542	0.640337	0.640337	366	tags=25%, list=4%, signal=24%	TUT4/TUT7/WASHC5
GOBP_RNA_3_URIDYLATION	GOBP_RNA_3_URIDYLATION	GOBP_RNA_3_URIDYLATION	4	0.974422	1.63339	2.88707e-05	0.00934342	0.00934342	255	tags=100%, list=3%, signal=97%	TUT4/TUT7/TENT4B/TENT4A
GOBP_REGULATION_OF_DOUBLE_STRAND_BREAK_REPAIR_VIA_HOMOLOGOUS_RECOMBINATION	GOBP_REGULATION_OF_DOUBLE_STRAND_BREAK_REPAIR_VIA_HOMOLOGOUS_RECOMBINATION	GOBP_REGULATION_OF_DOUBLE_STRAND_BREAK_REPAIR_VIA_HOMOLOGOUS_RECOMBINATION	54	0.570437	1.62999	0.00532989	0.708448	0.708448	1407	tags=26%, list=14%, signal=22%	MRNIP/SHLD2/SHLD1/FBH1/CGAS/SHLD3/HDGFL2/HELB/PARPBP/RAD51AP1/FIGNL1/DMAP1/TIMELESS/VPS72
GOMF_TRANSCRIPTION_COREPRESSOR_BINDING	GOMF_TRANSCRIPTION_COREPRESSOR_BINDING	GOMF_TRANSCRIPTION_COREPRESSOR_BINDING	34	0.616764	1.62355	0.0136128	1	1	1004	tags=18%, list=10%, signal=16%	ELOB/ELOC/TRAPPC2B/NR1D1/STAT1/HDAC6
GOMF_CHANNEL_INHIBITOR_ACTIVITY	GOMF_CHANNEL_INHIBITOR_ACTIVITY	GOMF_CHANNEL_INHIBITOR_ACTIVITY	15	0.721177	1.61837	0.0129256	1	1	120	tags=13%, list=1%, signal=13%	RACK1/MCUB
GOBP_DNA_REPAIR	GOBP_DNA_REPAIR	GOBP_DNA_REPAIR	373	0.451053	1.61157	6.0272e-06	0.00236123	0.00236123	2576	tags=35%, list=26%, signal=27%	NOP53/PAXX/ABRAXAS1/MRE11/HPF1/MARF1/BABAM2/MRNIP/CENPX/SHLD2/SHLD1/FBH1/TENT4A/NSD2/CGAS/PCLAF/CYREN/ATRIP/ATP23/CENPS/SHLD3/HDGFL2/SAMHD1/GINS2/DNA2/FTO/PALB2/RFC3/SMARCAL1/PARP4/SETMAR/WDHD1/FANCL/ZRANB3/RFC4/HELB/EXO5/DTX3L/XRCC4/LIG3/RECQL/PIAS4/MCM3/DDX1/SUPT16H/UBE2T/SHPRH/MSH2/POLA1/BRCA1/HINFP/PARPBP/ERCC4/UBE2V1/RAD51AP1/SMARCAD1/PARP9/FIGNL1/PRKDC/RFC2/BRCC3/DMAP1/TRIP12/SLX1A/TIMELESS…
GOBP_REGULATION_OF_ESTABLISHMENT_OR_MAINTENANCE_OF_CELL_POLARITY	GOBP_REGULATION_OF_ESTABLISHMENT_OR_MAINTENANCE_OF_CELL_POLARITY	GOBP_REGULATION_OF_ESTABLISHMENT_OR_MAINTENANCE_OF_CELL_POLARITY	17	0.697339	1.60932	0.0163554	1	1	13	tags=12%, list=0%, signal=12%	RACK1/RIPOR2
GOBP_REGULATION_OF_RIG_I_SIGNALING_PATHWAY	GOBP_REGULATION_OF_RIG_I_SIGNALING_PATHWAY	GOBP_REGULATION_OF_RIG_I_SIGNALING_PATHWAY	16	0.704216	1.60842	0.0170872	1	1	87	tags=12%, list=1%, signal=12%	NOP53/UFD1
GOMF_RNA_2_O_METHYLTRANSFERASE_ACTIVITY	GOMF_RNA_2_O_METHYLTRANSFERASE_ACTIVITY	GOMF_RNA_2_O_METHYLTRANSFERASE_ACTIVITY	7	0.855866	1.6044	0.00673673	0.802318	0.802318	241	tags=29%, list=2%, signal=28%	MRM3/MRM2
GOBP_GENE_SILENCING_BY_RNA	GOBP_GENE_SILENCING_BY_RNA	GOBP_GENE_SILENCING_BY_RNA	73	0.534624	1.60088	0.00515347	0.697453	0.697453	1147	tags=18%, list=12%, signal=16%	TUT4/MIR29B2CHG/TUT7/CNOT9/SPOUT1/DND1/LIMD1/ZC3H7B/PUS10/DROSHA/MIRLET7BHG/MOV10/ZC3H10
GOBP_REGULATION_OF_3_UTR_MEDIATED_MRNA_STABILIZATION	GOBP_REGULATION_OF_3_UTR_MEDIATED_MRNA_STABILIZATION	GOBP_REGULATION_OF_3_UTR_MEDIATED_MRNA_STABILIZATION	4	0.954739	1.60039	0.000361461	0.0912045	0.0912045	255	tags=50%, list=3%, signal=49%	TENT4B/TENT4A
GOBP_CENTROMERIC_SISTER_CHROMATID_COHESION	GOBP_CENTROMERIC_SISTER_CHROMATID_COHESION	GOBP_CENTROMERIC_SISTER_CHROMATID_COHESION	7	0.853275	1.59955	0.00809684	0.924802	0.924802	329	tags=29%, list=3%, signal=28%	SGO2/SGO1
GOCC_ORGANELLE_INNER_MEMBRANE	GOCC_ORGANELLE_INNER_MEMBRANE	GOCC_ORGANELLE_INNER_MEMBRANE	407	0.443207	1.59854	1.14374e-05	0.00405402	0.00405402	280	tags=7%, list=3%, signal=7%	ATP5F1E/ATP5MG/ATP5MC2/ATP5ME/ATP5PO/ATP5MC3/ATP5MF/ATP5PF/ATP5F1B/ATP5F1A/ATP5PD/ATP5MC1/ATP5PB/ATP5F1C/ATP5F1D/STMP1/DMAC1/DELE1/MCUB/RAB5IF/COQ8A/MRPL58/SQOR/COQ8B/RCC1L/TIMM29/MAIP1
GOBP_RECOMBINATIONAL_REPAIR	GOBP_RECOMBINATIONAL_REPAIR	GOBP_RECOMBINATIONAL_REPAIR	114	0.504591	1.59837	0.00215025	0.401424	0.401424	2311	tags=36%, list=24%, signal=28%	MRE11/MRNIP/SHLD2/SHLD1/FBH1/CGAS/SHLD3/HDGFL2/SAMHD1/GINS2/PALB2/HELB/LIG3/RECQL/MCM3/BRCA1/PARPBP/ERCC4/RAD51AP1/FIGNL1/DMAP1/SLX1A/TIMELESS/BLM/VPS72/ATM/TONSL/SPIDR/RUVBL1/NBN/HELQ/UBQLN4/XRCC1/RIF1/MCM9/ERCC6/NABP1/MEAF6/MCM6/TRRAP/SLX4
GOBP_RNA_GUANINE_N7_METHYLATION	GOBP_RNA_GUANINE_N7_METHYLATION	GOBP_RNA_GUANINE_N7_METHYLATION	4	0.95207	1.59592	0.000462317	0.112828	0.112828	52	tags=25%, list=1%, signal=25%	BUD23
GOMF_PHOSPHATIDYLINOSITOL_5_PHOSPHATE_BINDING	GOMF_PHOSPHATIDYLINOSITOL_5_PHOSPHATE_BINDING	GOMF_PHOSPHATIDYLINOSITOL_5_PHOSPHATE_BINDING	10	0.788212	1.59514	0.0120509	1	1	195	tags=20%, list=2%, signal=20%	RUBCNL/WASHC2C
GOMF_PEROXIREDOXIN_ACTIVITY	GOMF_PEROXIREDOXIN_ACTIVITY	GOMF_PEROXIREDOXIN_ACTIVITY	7	0.850839	1.59498	0.00945763	1	1	24	tags=14%, list=0%, signal=14%	SELENOF
GOBP_PRE_MIRNA_PROCESSING	GOBP_PRE_MIRNA_PROCESSING	GOBP_PRE_MIRNA_PROCESSING	12	0.752892	1.59449	0.00856404	0.965855	0.965855	79	tags=17%, list=1%, signal=17%	TUT4/TUT7
GOBP_OOCYTE_DIFFERENTIATION	GOBP_OOCYTE_DIFFERENTIATION	GOBP_OOCYTE_DIFFERENTIATION	19	0.680438	1.59378	0.0204247	1	1	366	tags=16%, list=4%, signal=15%	TUT4/TUT7/WASHC5
GOBP_REGULATION_OF_HISTONE_H3_K36_METHYLATION	GOBP_REGULATION_OF_HISTONE_H3_K36_METHYLATION	GOBP_REGULATION_OF_HISTONE_H3_K36_METHYLATION	6	0.880994	1.59168	0.00606965	0.765753	0.765753	36	tags=17%, list=0%, signal=17%	NSD3
HP_HETEROTAXY	HP_HETEROTAXY	HP_HETEROTAXY	9	0.805181	1.58959	0.0172103	1	1	300	tags=22%, list=3%, signal=22%	CCDC32/NSD2
GOBP_POSITIVE_REGULATION_OF_DNA_REPAIR	GOBP_POSITIVE_REGULATION_OF_DNA_REPAIR	GOBP_POSITIVE_REGULATION_OF_DNA_REPAIR	72	0.533052	1.58913	0.00441034	0.631315	0.631315	2302	tags=36%, list=23%, signal=28%	ABRAXAS1/BABAM2/MRNIP/SHLD2/SHLD1/SHLD3/HDGFL2/SETMAR/DTX3L/BRCA1/RAD51AP1/PARP9/PRKDC/BRCC3/DMAP1/TIMELESS/VPS72/SPIDR/RUVBL1/DDX11/PARP3/XRCC1/RIF1/ERCC6/MEAF6/TRRAP
GOMF_UDP_XYLOSYLTRANSFERASE_ACTIVITY	GOMF_UDP_XYLOSYLTRANSFERASE_ACTIVITY	GOMF_UDP_XYLOSYLTRANSFERASE_ACTIVITY	8	0.828316	1.58528	0.00602663	0.765753	0.765753	391	tags=38%, list=4%, signal=36%	LARGE2/RXYLT1/LARGE1
GOBP_MEIOSIS_II_CELL_CYCLE_PROCESS	GOBP_MEIOSIS_II_CELL_CYCLE_PROCESS	GOBP_MEIOSIS_II_CELL_CYCLE_PROCESS	5	0.90565	1.58487	0.00394359	0.605239	0.605239	329	tags=40%, list=3%, signal=39%	SGO2/SGO1
GOBP_NEGATIVE_REGULATION_OF_DNA_METABOLIC_PROCESS	GOBP_NEGATIVE_REGULATION_OF_DNA_METABOLIC_PROCESS	GOBP_NEGATIVE_REGULATION_OF_DNA_METABOLIC_PROCESS	79	0.523769	1.5848	0.00381246	0.603788	0.603788	1891	tags=35%, list=19%, signal=29%	TEN1/STN1/SHLD2/SHLD1/FBH1/TENT4B/CGAS/CYREN/SHLD3/ZNF93/ZRANB3/HELB/SRC/MSH2/PARPBP/ERCC4/TRIP12/SLX1A/BLM/DCP2/ATM/ZNF91/XRCC5/XRN1/NBN/THOC1/PARP3/UBQLN4
GOBP_NEGATIVE_REGULATION_OF_ENDOPLASMIC_RETICULUM_UNFOLDED_PROTEIN_RESPONSE	GOBP_NEGATIVE_REGULATION_OF_ENDOPLASMIC_RETICULUM_UNFOLDED_PROTEIN_RESPONSE	GOBP_NEGATIVE_REGULATION_OF_ENDOPLASMIC_RETICULUM_UNFOLDED_PROTEIN_RESPONSE	13	0.731839	1.58317	0.0229865	1	1	1	tags=8%, list=0%, signal=8%	RACK1
GOBP_RETICULOPHAGY	GOBP_RETICULOPHAGY	GOBP_RETICULOPHAGY	10	0.78126	1.58107	0.0145862	1	1	399	tags=20%, list=4%, signal=19%	RETREG3/RETREG1
HP_ONYCHOMYCOSIS	HP_ONYCHOMYCOSIS	HP_ONYCHOMYCOSIS	11	0.763737	1.57926	0.0150675	1	1	814	tags=27%, list=8%, signal=25%	CYBC1/CARMIL2/PLCG2
GOBP_V_D_J_RECOMBINATION	GOBP_V_D_J_RECOMBINATION	GOBP_V_D_J_RECOMBINATION	15	0.703619	1.57897	0.0207571	1	1	1553	tags=47%, list=16%, signal=39%	DCAF1/CYREN/XRCC4/LIG3/PRKDC/LIG1/ATM
GOBP_PEPTIDYL_LYSINE_MONOMETHYLATION	GOBP_PEPTIDYL_LYSINE_MONOMETHYLATION	GOBP_PEPTIDYL_LYSINE_MONOMETHYLATION	10	0.777123	1.5727	0.0159243	1	1	259	tags=20%, list=3%, signal=19%	CSKMT/EEF1AKMT2
HP_3_METHYLGLUTACONIC_ACIDURIA	HP_3_METHYLGLUTACONIC_ACIDURIA	HP_3_METHYLGLUTACONIC_ACIDURIA	16	0.687185	1.56953	0.0246814	1	1	645	tags=19%, list=7%, signal=18%	ATP5F1E/ATP5F1D/CLPB
GOBP_POSITIVE_REGULATION_OF_RESPONSE_TO_DNA_DAMAGE_STIMULUS	GOBP_POSITIVE_REGULATION_OF_RESPONSE_TO_DNA_DAMAGE_STIMULUS	GOBP_POSITIVE_REGULATION_OF_RESPONSE_TO_DNA_DAMAGE_STIMULUS	98	0.501556	1.56893	0.00455947	0.640337	0.640337	2049	tags=31%, list=21%, signal=24%	ABRAXAS1/BABAM2/MRNIP/SHLD2/MAP3K20/SHLD1/FBH1/SHLD3/HDGFL2/SETMAR/DTX3L/PIAS4/BRCA1/RAD51AP1/PARP9/PRKDC/BRCC3/DMAP1/TIMELESS/VPS72/ATM/EEF1E1/SPIDR/RUVBL1/DDX11/PARP3/PRKCD/XRCC1/RIF1/ATR
GOBP_MONOCYTE_CHEMOTACTIC_PROTEIN_1_PRODUCTION	GOBP_MONOCYTE_CHEMOTACTIC_PROTEIN_1_PRODUCTION	GOBP_MONOCYTE_CHEMOTACTIC_PROTEIN_1_PRODUCTION	11	0.758734	1.56892	0.0158675	1	1	684	tags=27%, list=7%, signal=25%	SELENOK/ERBIN/OAS1
GOBP_POSITIVE_REGULATION_OF_DOUBLE_STRAND_BREAK_REPAIR_VIA_NONHOMOLOGOUS_END_JOINING	GOBP_POSITIVE_REGULATION_OF_DOUBLE_STRAND_BREAK_REPAIR_VIA_NONHOMOLOGOUS_END_JOINING	GOBP_POSITIVE_REGULATION_OF_DOUBLE_STRAND_BREAK_REPAIR_VIA_NONHOMOLOGOUS_END_JOINING	15	0.699125	1.56888	0.023368	1	1	1293	tags=47%, list=13%, signal=41%	SHLD2/SHLD1/SHLD3/SETMAR/DTX3L/PARP9/PRKDC
GOBP_CELLULAR_RESPONSE_TO_LIGHT_INTENSITY	GOBP_CELLULAR_RESPONSE_TO_LIGHT_INTENSITY	GOBP_CELLULAR_RESPONSE_TO_LIGHT_INTENSITY	4	0.935634	1.56837	0.001832	0.357501	0.357501	327	tags=50%, list=3%, signal=48%	TENT2/RGS9
GOBP_HOMOLOGOUS_CHROMOSOME_SEGREGATION	GOBP_HOMOLOGOUS_CHROMOSOME_SEGREGATION	GOBP_HOMOLOGOUS_CHROMOSOME_SEGREGATION	19	0.669283	1.56765	0.025108	1	1	329	tags=16%, list=3%, signal=15%	MRE11/SGO2/SGO1
HP_ORAL_ULCER	HP_ORAL_ULCER	HP_ORAL_ULCER	24	0.642011	1.5671	0.0230469	1	1	271	tags=12%, list=3%, signal=12%	CYBC1/EFL1/ADA2
GOBP_RNA_STABILIZATION	GOBP_RNA_STABILIZATION	GOBP_RNA_STABILIZATION	41	0.576634	1.56449	0.0105884	1	1	852	tags=17%, list=9%, signal=16%	TENT5C/TENT2/TENT4B/TENT4A/TENT5A/DND1/IKBKE
GOMF_RETROMER_COMPLEX_BINDING	GOMF_RETROMER_COMPLEX_BINDING	GOMF_RETROMER_COMPLEX_BINDING	7	0.83413	1.56366	0.0162737	1	1	215	tags=29%, list=2%, signal=28%	WASHC2C/WASHC2A
GOBP_DNA_DEPENDENT_DNA_REPLICATION_MAINTENANCE_OF_FIDELITY	GOBP_DNA_DEPENDENT_DNA_REPLICATION_MAINTENANCE_OF_FIDELITY	GOBP_DNA_DEPENDENT_DNA_REPLICATION_MAINTENANCE_OF_FIDELITY	38	0.57911	1.56135	0.019786	1	1	1818	tags=45%, list=19%, signal=37%	MRE11/CENPX/FBH1/CENPS/SAMHD1/DNA2/SMARCAL1/SETMAR/ZRANB3/TIMELESS/BLM/ETAA1/BOD1L1/TONSL/POLD1/THOC1/DDX11
HP_ABNORMALITY_OF_ABDOMINAL_SITUS	HP_ABNORMALITY_OF_ABDOMINAL_SITUS	HP_ABNORMALITY_OF_ABDOMINAL_SITUS	6	0.864178	1.5613	0.0104073	1	1	300	tags=33%, list=3%, signal=32%	CCDC32/NSD2
GOCC_ELONGIN_COMPLEX	GOCC_ELONGIN_COMPLEX	GOCC_ELONGIN_COMPLEX	3	0.989199	1.56093	1.37166e-05	0.00474883	0.00474883	109	tags=100%, list=1%, signal=99%	ELOB/ELOC/ELOA
GOMF_HISTONE_METHYLTRANSFERASE_ACTIVITY_H3_K36_SPECIFIC	GOMF_HISTONE_METHYLTRANSFERASE_ACTIVITY_H3_K36_SPECIFIC	GOMF_HISTONE_METHYLTRANSFERASE_ACTIVITY_H3_K36_SPECIFIC	8	0.8145	1.55884	0.0107594	1	1	726	tags=38%, list=7%, signal=35%	NSD3/NSD2/SETMAR
GOBP_SISTER_CHROMATID_COHESION	GOBP_SISTER_CHROMATID_COHESION	GOBP_SISTER_CHROMATID_COHESION	36	0.587374	1.55827	0.013541	1	1	329	tags=11%, list=3%, signal=11%	MRE11/TENT4A/SGO2/SGO1
GOBP_ENDOPLASMIC_RETICULUM_TO_CYTOSOL_TRANSPORT	GOBP_ENDOPLASMIC_RETICULUM_TO_CYTOSOL_TRANSPORT	GOBP_ENDOPLASMIC_RETICULUM_TO_CYTOSOL_TRANSPORT	20	0.660928	1.55654	0.0171317	1	1	87	tags=10%, list=1%, signal=10%	SELENOS/UFD1
GOBP_SOMATIC_DIVERSIFICATION_OF_IMMUNE_RECEPTORS	GOBP_SOMATIC_DIVERSIFICATION_OF_IMMUNE_RECEPTORS	GOBP_SOMATIC_DIVERSIFICATION_OF_IMMUNE_RECEPTORS	61	0.53057	1.55612	0.011719	1	1	1867	tags=31%, list=19%, signal=25%	SHLD2/DCAF1/SHLD1/NSD2/CYREN/SHLD3/SAMHD1/BATF/TNFSF4/XRCC4/LIG3/MSH2/PRKDC/LIG1/ATM/CTNNBL1/NBN/THOC1/PARP3
GOCC_EXTRINSIC_COMPONENT_OF_ORGANELLE_MEMBRANE	GOCC_EXTRINSIC_COMPONENT_OF_ORGANELLE_MEMBRANE	GOCC_EXTRINSIC_COMPONENT_OF_ORGANELLE_MEMBRANE	37	0.583026	1.55599	0.0178539	1	1	806	tags=19%, list=8%, signal=17%	COQ8A/COQ8B/TEPSIN/ATP23/COQ3/WDR81/EMC2
GOBP_NUCLEOBASE_CONTAINING_SMALL_MOLECULE_METABOLIC_PROCESS	GOBP_NUCLEOBASE_CONTAINING_SMALL_MOLECULE_METABOLIC_PROCESS	GOBP_NUCLEOBASE_CONTAINING_SMALL_MOLECULE_METABOLIC_PROCESS	315	0.440534	1.55494	8.44617e-05	0.0256609	0.0256609	1385	tags=15%, list=14%, signal=13%	ATP5F1E/ATP5MG/ATP5MC2/ATP5ME/ATP5PO/ATP5MC3/ATP5MF/ATP5PF/ATP5F1B/ATP5F1A/ATP5PD/ATP5MC1/ATP5PB/ATP5F1C/ATP5F1D/EFL1/NAXE/ADA2/NAXD/SAMHD1/NMNAT3/DPYSL2/MPP1/MTAP/MT-ATP8/EXTL2/SULT1A1/SLC25A13/PAICS/NME6/MLYCD/ZBTB20/RHOQ/ACSL4/GMPR2/ACSF2/SHMT1/NME2/PARP9/FHIT/MT-ATP6/ENTPD5/DHODH/APOBEC3G/GNPNAT1/UCK2/DIP2A
GOBP_GENERATION_OF_PRECURSOR_METABOLITES_AND_ENERGY	GOBP_GENERATION_OF_PRECURSOR_METABOLITES_AND_ENERGY	GOBP_GENERATION_OF_PRECURSOR_METABOLITES_AND_ENERGY	310	0.442289	1.5549	0.000173022	0.0505055	0.0505055	155	tags=6%, list=2%, signal=6%	ATP5F1E/ATP5MG/NOP53/ATP5ME/ATP5IF1/ATP5PO/ATP5MF/ATP5PF/ATP5F1B/ATP5F1A/ATP5PD/RUBCNL/ATP5PB/ATP5F1C/ATP5F1D/SELENOS/ETFRF1/NIPSNAP2
GOMF_GUANYLYLTRANSFERASE_ACTIVITY	GOMF_GUANYLYLTRANSFERASE_ACTIVITY	GOMF_GUANYLYLTRANSFERASE_ACTIVITY	6	0.859521	1.55288	0.0131641	1	1	626	tags=50%, list=6%, signal=47%	TENT4B/TENT4A/FPGT
GOBP_POSITIVE_REGULATION_OF_DEFENSE_RESPONSE_TO_VIRUS_BY_HOST	GOBP_POSITIVE_REGULATION_OF_DEFENSE_RESPONSE_TO_VIRUS_BY_HOST	GOBP_POSITIVE_REGULATION_OF_DEFENSE_RESPONSE_TO_VIRUS_BY_HOST	22	0.653679	1.55213	0.0212011	1	1	2026	tags=45%, list=21%, signal=36%	SELENOK/TOMM70/CGAS/DTX3L/STAT1/PARP9/APOBEC3G/AIM2/DDX58/SIN3A
GOCC_CUL2_RING_UBIQUITIN_LIGASE_COMPLEX	GOCC_CUL2_RING_UBIQUITIN_LIGASE_COMPLEX	GOCC_CUL2_RING_UBIQUITIN_LIGASE_COMPLEX	17	0.671795	1.55037	0.0293049	1	1	49	tags=12%, list=0%, signal=12%	ELOB/ELOC
GOBP_ENDOCYTIC_RECYCLING	GOBP_ENDOCYTIC_RECYCLING	GOBP_ENDOCYTIC_RECYCLING	55	0.537808	1.54966	0.0216314	1	1	800	tags=15%, list=8%, signal=13%	VPS26C/WASHC1/EIPR1/WASHC2C/ENTR1/VPS35L/ANKRD27/LMTK2
GOMF_HEXOSAMINIDASE_ACTIVITY	GOMF_HEXOSAMINIDASE_ACTIVITY	GOMF_HEXOSAMINIDASE_ACTIVITY	8	0.809471	1.54921	0.0119774	1	1	62	tags=25%, list=1%, signal=25%	OGA/CEMIP2
GOCC_REPLICATION_FORK	GOCC_REPLICATION_FORK	GOCC_REPLICATION_FORK	44	0.560276	1.54907	0.0135218	1	1	1928	tags=48%, list=20%, signal=39%	RTF2/MRE11/RFC3/SMARCAL1/WDHD1/ZRANB3/RFC4/MCM3/POLA1/SMARCAD1/RFC2/DMAP1/TIMELESS/BLM/RFC1/ETAA1/TONSL/POLH/POLD1/NBN/POLD3
GOMF_URIDYLYLTRANSFERASE_ACTIVITY	GOMF_URIDYLYLTRANSFERASE_ACTIVITY	GOMF_URIDYLYLTRANSFERASE_ACTIVITY	7	0.825767	1.54798	0.0195557	1	1	79	tags=29%, list=1%, signal=28%	TUT4/TUT7
GOCC_EXTRINSIC_COMPONENT_OF_MITOCHONDRIAL_INNER_MEMBRANE	GOCC_EXTRINSIC_COMPONENT_OF_MITOCHONDRIAL_INNER_MEMBRANE	GOCC_EXTRINSIC_COMPONENT_OF_MITOCHONDRIAL_INNER_MEMBRANE	12	0.730873	1.54786	0.0141067	1	1	734	tags=33%, list=7%, signal=31%	COQ8A/COQ8B/ATP23/COQ3
GOMF_MIRNA_BINDING	GOMF_MIRNA_BINDING	GOMF_MIRNA_BINDING	28	0.617795	1.54723	0.0223749	1	1	1414	tags=25%, list=14%, signal=21%	TUT4/TUT7/SPOUT1/DND1/ZC3H7B/ZC3H10/AGO4
GOBP_BARBED_END_ACTIN_FILAMENT_CAPPING	GOBP_BARBED_END_ACTIN_FILAMENT_CAPPING	GOBP_BARBED_END_ACTIN_FILAMENT_CAPPING	16	0.677141	1.54658	0.0287466	1	1	724	tags=25%, list=7%, signal=23%	WASHC2C/CARMIL1/CARMIL2/EPS8
GOBP_REGULATION_OF_DEFENSE_RESPONSE_TO_VIRUS_BY_HOST	GOBP_REGULATION_OF_DEFENSE_RESPONSE_TO_VIRUS_BY_HOST	GOBP_REGULATION_OF_DEFENSE_RESPONSE_TO_VIRUS_BY_HOST	28	0.616731	1.54457	0.0229045	1	1	1558	tags=32%, list=16%, signal=27%	SELENOK/TOMM70/CGAS/MICB/DTX3L/STAT1/PARP9/APOBEC3G/AIM2
GOBP_HISTONE_MRNA_METABOLIC_PROCESS	GOBP_HISTONE_MRNA_METABOLIC_PROCESS	GOBP_HISTONE_MRNA_METABOLIC_PROCESS	20	0.655108	1.54283	0.0210549	1	1	1745	tags=50%, list=18%, signal=41%	TUT4/TUT7/TENT2/TENT4B/ZNF473/NCBP1/TUT1/DCP2/ATM/XRN1
GOBP_REGULATION_OF_DNA_RECOMBINATION	GOBP_REGULATION_OF_DNA_RECOMBINATION	GOBP_REGULATION_OF_DNA_RECOMBINATION	94	0.495069	1.54132	0.00813791	0.924802	0.924802	1407	tags=22%, list=14%, signal=19%	MRE11/MRNIP/SHLD2/SHLD1/FBH1/NSD2/CGAS/SHLD3/HDGFL2/ZRANB3/HELB/TNFSF4/MSH2/PARPBP/RAD51AP1/SMARCAD1/FIGNL1/DMAP1/TIMELESS/BLM/VPS72
GOBP_REGULATION_OF_VIRAL_INDUCED_CYTOPLASMIC_PATTERN_RECOGNITION_RECEPTOR_SIGNALING_PATHWAY	GOBP_REGULATION_OF_VIRAL_INDUCED_CYTOPLASMIC_PATTERN_RECOGNITION_RECEPTOR_SIGNALING_PATHWAY	GOBP_REGULATION_OF_VIRAL_INDUCED_CYTOPLASMIC_PATTERN_RECOGNITION_RECEPTOR_SIGNALING_PATHWAY	18	0.661451	1.54058	0.0375866	1	1	87	tags=11%, list=1%, signal=11%	NOP53/UFD1
GOBP_RESPONSE_TO_LIGHT_INTENSITY	GOBP_RESPONSE_TO_LIGHT_INTENSITY	GOBP_RESPONSE_TO_LIGHT_INTENSITY	7	0.821347	1.53969	0.0220172	1	1	1251	tags=57%, list=13%, signal=50%	TENT2/RGS9/MT-ND3/CAT
GOMF_ATP_DEPENDENT_ACTIVITY_ACTING_ON_DNA	GOMF_ATP_DEPENDENT_ACTIVITY_ACTING_ON_DNA	GOMF_ATP_DEPENDENT_ACTIVITY_ACTING_ON_DNA	71	0.516355	1.53954	0.0133995	1	1	2551	tags=48%, list=26%, signal=36%	MRE11/FBH1/DNA2/RFC3/SMARCAL1/MYO18A/ZRANB3/RFC4/HELB/RECQL/MCM3/DDX1/MSH2/SMARCAD1/HLTF/RFC2/BLM/CHD8/RFC1/TTF2/XRCC5/CDK7/RUVBL1/SMARCA2/DDX11/HELQ/SETX/MCM9/ERCC6/MCM6/SMC3/UPF1/ASCC3/RAD17
GOBP_POSITIVE_REGULATION_OF_PROTEIN_DEUBIQUITINATION	GOBP_POSITIVE_REGULATION_OF_PROTEIN_DEUBIQUITINATION	GOBP_POSITIVE_REGULATION_OF_PROTEIN_DEUBIQUITINATION	6	0.851699	1.53875	0.0175928	1	1	6	tags=17%, list=0%, signal=17%	NOP53
GOBP_POSITIVE_REGULATION_OF_ACTIN_FILAMENT_DEPOLYMERIZATION	GOBP_POSITIVE_REGULATION_OF_ACTIN_FILAMENT_DEPOLYMERIZATION	GOBP_POSITIVE_REGULATION_OF_ACTIN_FILAMENT_DEPOLYMERIZATION	7	0.820449	1.53801	0.0222907	1	1	433	tags=43%, list=4%, signal=41%	WASHC2C/CARMIL1/CARMIL2
GOBP_REGULATION_OF_GOLGI_TO_PLASMA_MEMBRANE_PROTEIN_TRANSPORT	GOBP_REGULATION_OF_GOLGI_TO_PLASMA_MEMBRANE_PROTEIN_TRANSPORT	GOBP_REGULATION_OF_GOLGI_TO_PLASMA_MEMBRANE_PROTEIN_TRANSPORT	8	0.803421	1.53763	0.0142808	1	1	1	tags=12%, list=0%, signal=13%	RACK1
HP_ABNORMALITY_OF_NEUTROPHIL_PHYSIOLOGY	HP_ABNORMALITY_OF_NEUTROPHIL_PHYSIOLOGY	HP_ABNORMALITY_OF_NEUTROPHIL_PHYSIOLOGY	14	0.697231	1.53724	0.0280753	1	1	170	tags=14%, list=2%, signal=14%	CYBC1/EFL1
GOBP_PROTON_TRANSPORTING_V_TYPE_ATPASE_COMPLEX_ASSEMBLY	GOBP_PROTON_TRANSPORTING_V_TYPE_ATPASE_COMPLEX_ASSEMBLY	GOBP_PROTON_TRANSPORTING_V_TYPE_ATPASE_COMPLEX_ASSEMBLY	5	0.877675	1.53592	0.0120614	1	1	98	tags=20%, list=1%, signal=20%	PIP4P1
GOBP_POSITIVE_REGULATION_OF_DOUBLE_STRAND_BREAK_REPAIR	GOBP_POSITIVE_REGULATION_OF_DOUBLE_STRAND_BREAK_REPAIR	GOBP_POSITIVE_REGULATION_OF_DOUBLE_STRAND_BREAK_REPAIR	54	0.537182	1.53496	0.0163634	1	1	2302	tags=39%, list=23%, signal=30%	MRNIP/SHLD2/SHLD1/SHLD3/HDGFL2/SETMAR/DTX3L/RAD51AP1/PARP9/PRKDC/DMAP1/TIMELESS/VPS72/SPIDR/RUVBL1/DDX11/PARP3/RIF1/ERCC6/MEAF6/TRRAP
GOMF_ION_TRANSMEMBRANE_TRANSPORTER_ACTIVITY	GOMF_ION_TRANSMEMBRANE_TRANSPORTER_ACTIVITY	GOMF_ION_TRANSMEMBRANE_TRANSPORTER_ACTIVITY	287	0.437002	1.53229	0.000329863	0.0846666	0.0846666	258	tags=6%, list=3%, signal=6%	ATP5F1E/ATP5MG/ATP5MC2/ATP5ME/ATP5PO/ATP5MC3/ATP5MF/ATP5PF/ATP5F1B/ATP5F1A/ATP5PD/ATP5MC1/ATP5PB/ATP5F1C/ATP5F1D/MCUB/CALHM6
GOMF_PHOSPHATIDYLINOSITOL_4_PHOSPHATE_BINDING	GOMF_PHOSPHATIDYLINOSITOL_4_PHOSPHATE_BINDING	GOMF_PHOSPHATIDYLINOSITOL_4_PHOSPHATE_BINDING	18	0.657506	1.53139	0.0375866	1	1	768	tags=17%, list=8%, signal=15%	RUBCNL/WASHC2C/GOLPH3L
GOBP_POSITIVE_REGULATION_OF_SMALL_GTPASE_MEDIATED_SIGNAL_TRANSDUCTION	GOBP_POSITIVE_REGULATION_OF_SMALL_GTPASE_MEDIATED_SIGNAL_TRANSDUCTION	GOBP_POSITIVE_REGULATION_OF_SMALL_GTPASE_MEDIATED_SIGNAL_TRANSDUCTION	33	0.587304	1.5306	0.0333807	1	1	1029	tags=24%, list=10%, signal=22%	ERBIN/GPR174/PRAG1/ALS2/TGM2/SRC/CSF1/PIK3CB
GOBP_RRNA_METHYLATION	GOBP_RRNA_METHYLATION	GOBP_RRNA_METHYLATION	19	0.653451	1.53057	0.0363446	1	1	241	tags=16%, list=2%, signal=15%	BUD23/MRM3/MRM2
HP_CLONUS	HP_CLONUS	HP_CLONUS	55	0.530616	1.52894	0.0284178	1	1	701	tags=13%, list=7%, signal=12%	HIKESHI/SPART/PLPBP/SELENOI/WASHC5/PRUNE1/ALS2
GOBP_NEGATIVE_REGULATION_OF_RESPONSE_TO_REACTIVE_OXYGEN_SPECIES	GOBP_NEGATIVE_REGULATION_OF_RESPONSE_TO_REACTIVE_OXYGEN_SPECIES	GOBP_NEGATIVE_REGULATION_OF_RESPONSE_TO_REACTIVE_OXYGEN_SPECIES	9	0.774454	1.52892	0.0335012	1	1	1	tags=11%, list=0%, signal=11%	RACK1
GOMF_K63_LINKED_POLYUBIQUITIN_MODIFICATION_DEPENDENT_PROTEIN_BINDING	GOMF_K63_LINKED_POLYUBIQUITIN_MODIFICATION_DEPENDENT_PROTEIN_BINDING	GOMF_K63_LINKED_POLYUBIQUITIN_MODIFICATION_DEPENDENT_PROTEIN_BINDING	21	0.644406	1.52666	0.0268288	1	1	852	tags=24%, list=9%, signal=22%	MINDY2/ATRIP/WDR81/ZRANB3/IKBKE
GOBP_HISTONE_H3_K36_DEMETHYLATION	GOBP_HISTONE_H3_K36_DEMETHYLATION	GOBP_HISTONE_H3_K36_DEMETHYLATION	7	0.814288	1.52646	0.0255727	1	1	398	tags=29%, list=4%, signal=27%	RIOX2/RIOX1
GOMF_HISTONE_H3_METHYL_LYSINE_36_DEMETHYLASE_ACTIVITY	GOMF_HISTONE_H3_METHYL_LYSINE_36_DEMETHYLASE_ACTIVITY	GOMF_HISTONE_H3_METHYL_LYSINE_36_DEMETHYLASE_ACTIVITY	7	0.814288	1.52646	0.0255727	1	1	398	tags=29%, list=4%, signal=27%	RIOX2/RIOX1
HP_CHRONIC_BRONCHITIS	HP_CHRONIC_BRONCHITIS	HP_CHRONIC_BRONCHITIS	7	0.814073	1.52606	0.0255727	1	1	433	tags=29%, list=4%, signal=27%	CFAP298/CARMIL2
GOCC_CHROMOSOME_TELOMERIC_REPEAT_REGION	GOCC_CHROMOSOME_TELOMERIC_REPEAT_REGION	GOCC_CHROMOSOME_TELOMERIC_REPEAT_REGION	11	0.737659	1.52534	0.0276039	1	1	145	tags=18%, list=1%, signal=18%	TEN1/STN1
GOBP_DNA_DOUBLE_STRAND_BREAK_PROCESSING	GOBP_DNA_DOUBLE_STRAND_BREAK_PROCESSING	GOBP_DNA_DOUBLE_STRAND_BREAK_PROCESSING	12	0.720006	1.52485	0.0179892	1	1	1402	tags=58%, list=14%, signal=50%	MRE11/DNA2/SETMAR/HELB/SMARCAD1/SLX1A/BLM
GOBP_POSITIVE_REGULATION_OF_3_UTR_MEDIATED_MRNA_STABILIZATION	GOBP_POSITIVE_REGULATION_OF_3_UTR_MEDIATED_MRNA_STABILIZATION	GOBP_POSITIVE_REGULATION_OF_3_UTR_MEDIATED_MRNA_STABILIZATION	3	0.966066	1.52443	0.000967443	0.21496	0.21496	255	tags=67%, list=3%, signal=65%	TENT4B/TENT4A
GOBP_NEGATIVE_REGULATION_OF_RESPONSE_TO_ENDOPLASMIC_RETICULUM_STRESS	GOBP_NEGATIVE_REGULATION_OF_RESPONSE_TO_ENDOPLASMIC_RETICULUM_STRESS	GOBP_NEGATIVE_REGULATION_OF_RESPONSE_TO_ENDOPLASMIC_RETICULUM_STRESS	31	0.59149	1.52338	0.0244978	1	1	68	tags=6%, list=1%, signal=6%	RACK1/SELENOS
GOMF_PEPTIDASE_ACTIVATOR_ACTIVITY_INVOLVED_IN_APOPTOTIC_PROCESS	GOMF_PEPTIDASE_ACTIVATOR_ACTIVITY_INVOLVED_IN_APOPTOTIC_PROCESS	GOMF_PEPTIDASE_ACTIVATOR_ACTIVITY_INVOLVED_IN_APOPTOTIC_PROCESS	15	0.678562	1.52274	0.0348972	1	1	333	tags=13%, list=3%, signal=13%	RACK1/BEX3
GOBP_DNA_RECOMBINATION	GOBP_DNA_RECOMBINATION	GOBP_DNA_RECOMBINATION	204	0.446086	1.52205	0.00138335	0.290056	0.290056	2311	tags=32%, list=24%, signal=25%	MRE11/MRNIP/CENPX/SHLD2/DCAF1/SHLD1/FBH1/NSD2/CGAS/CYREN/CENPS/SHLD3/HDGFL2/SAMHD1/GINS2/PALB2/BATF/ZRANB3/HELB/TNFSF4/XRCC4/LIG3/RECQL/MCM3/MSH2/BRCA1/PARPBP/ERCC4/RAD51AP1/SMARCAD1/FIGNL1/PRKDC/DMAP1/TEP1/SLX1A/TIMELESS/BLM/VPS72/LIG1/INO80B/ATM/UCHL5/TONSL/SPIDR/XRCC5/RUVBL1/NBN/THOC1/HELQ/PARP3/UBQLN4/INO80D/SETX/XRCC1/RIF1/MCM9/KLHDC3/ERCC6/SWAP70/MLH3/NABP1/MEAF6/MCM6/TRRAP/SLX4
GOBP_POSITIVE_REGULATION_OF_ISOTYPE_SWITCHING	GOBP_POSITIVE_REGULATION_OF_ISOTYPE_SWITCHING	GOBP_POSITIVE_REGULATION_OF_ISOTYPE_SWITCHING	23	0.633514	1.51863	0.0218122	1	1	1077	tags=26%, list=11%, signal=23%	SHLD2/SHLD1/NSD2/SHLD3/TNFSF4/MSH2
GOBP_MITOCHONDRIAL_DEPOLARIZATION	GOBP_MITOCHONDRIAL_DEPOLARIZATION	GOBP_MITOCHONDRIAL_DEPOLARIZATION	14	0.688365	1.51769	0.0327982	1	1	11	tags=14%, list=0%, signal=14%	RACK1/ATP5IF1
GOMF_PHOSPHATIDYLINOSITOL_PHOSPHATE_4_PHOSPHATASE_ACTIVITY	GOMF_PHOSPHATIDYLINOSITOL_PHOSPHATE_4_PHOSPHATASE_ACTIVITY	GOMF_PHOSPHATIDYLINOSITOL_PHOSPHATE_4_PHOSPHATASE_ACTIVITY	7	0.808195	1.51504	0.0294098	1	1	439	tags=29%, list=4%, signal=27%	PIP4P1/PIP4P2
GOMF_CATALYTIC_ACTIVITY_ACTING_ON_A_RRNA	GOMF_CATALYTIC_ACTIVITY_ACTING_ON_A_RRNA	GOMF_CATALYTIC_ACTIVITY_ACTING_ON_A_RRNA	18	0.650485	1.51503	0.0448446	1	1	241	tags=17%, list=2%, signal=16%	BUD23/MRM3/MRM2
GOBP_REGULATION_OF_TRANSPOSITION	GOBP_REGULATION_OF_TRANSPOSITION	GOBP_REGULATION_OF_TRANSPOSITION	13	0.700045	1.51439	0.0434028	1	1	1635	tags=54%, list=17%, signal=45%	TUT4/TUT7/ZNF93/MOV10/MYBL1/APOBEC3G/ZNF91
GOMF_HELICASE_ACTIVITY	GOMF_HELICASE_ACTIVITY	GOMF_HELICASE_ACTIVITY	111	0.47872	1.51417	0.00670961	0.802318	0.802318	2496	tags=41%, list=25%, signal=31%	MTREX/MRE11/FBH1/DNA2/RFC3/SMARCAL1/ZRANB3/RFC4/HELB/RECQL/MCM3/HELLS/DDX1/SHPRH/MOV10/DDX60L/SMARCAD1/HLTF/DDX39B/RFC2/BLM/CHD8/DDX50/DHX35/TTF2/XRCC5/RUVBL1/DHX40/SMARCA2/DDX58/DDX11/DHX34/HELQ/IFIH1/DDX60/SETX/MCM9/ERCC6/DDX17/MCM6/DDX52/DICER1/HELZ2/DHX8/UPF1/ASCC3
GOMF_K48_LINKED_POLYUBIQUITIN_MODIFICATION_DEPENDENT_PROTEIN_BINDING	GOMF_K48_LINKED_POLYUBIQUITIN_MODIFICATION_DEPENDENT_PROTEIN_BINDING	GOMF_K48_LINKED_POLYUBIQUITIN_MODIFICATION_DEPENDENT_PROTEIN_BINDING	8	0.790537	1.51297	0.019177	1	1	852	tags=38%, list=9%, signal=34%	UFD1/MINDY2/IKBKE
GOBP_POSITIVE_REGULATION_OF_PROTEIN_DEPOLYMERIZATION	GOBP_POSITIVE_REGULATION_OF_PROTEIN_DEPOLYMERIZATION	GOBP_POSITIVE_REGULATION_OF_PROTEIN_DEPOLYMERIZATION	9	0.766192	1.51261	0.0405826	1	1	433	tags=33%, list=4%, signal=32%	WASHC2C/CARMIL1/CARMIL2
GOBP_REGULATION_OF_BARBED_END_ACTIN_FILAMENT_CAPPING	GOBP_REGULATION_OF_BARBED_END_ACTIN_FILAMENT_CAPPING	GOBP_REGULATION_OF_BARBED_END_ACTIN_FILAMENT_CAPPING	4	0.901645	1.51139	0.0108493	1	1	433	tags=75%, list=4%, signal=72%	WASHC2C/CARMIL1/CARMIL2
GOBP_NEGATIVE_REGULATION_OF_ACUTE_INFLAMMATORY_RESPONSE	GOBP_NEGATIVE_REGULATION_OF_ACUTE_INFLAMMATORY_RESPONSE	GOBP_NEGATIVE_REGULATION_OF_ACUTE_INFLAMMATORY_RESPONSE	4	0.901471	1.5111	0.0108493	1	1	68	tags=25%, list=1%, signal=25%	SELENOS
GOBP_HISTONE_H3_K36_TRIMETHYLATION	GOBP_HISTONE_H3_K36_TRIMETHYLATION	GOBP_HISTONE_H3_K36_TRIMETHYLATION	4	0.900123	1.50884	0.0114241	1	1	36	tags=25%, list=0%, signal=25%	NSD3
GOBP_REGULATION_OF_COLLATERAL_SPROUTING	GOBP_REGULATION_OF_COLLATERAL_SPROUTING	GOBP_REGULATION_OF_COLLATERAL_SPROUTING	4	0.900081	1.50877	0.0115678	1	1	138	tags=25%, list=1%, signal=25%	SPART
GOBP_PROTEIN_O_LINKED_MANNOSYLATION	GOBP_PROTEIN_O_LINKED_MANNOSYLATION	GOBP_PROTEIN_O_LINKED_MANNOSYLATION	11	0.729489	1.50844	0.0445633	1	1	391	tags=27%, list=4%, signal=26%	LARGE2/RXYLT1/LARGE1
GOMF_REGULATORY_RNA_BINDING	GOMF_REGULATORY_RNA_BINDING	GOMF_REGULATORY_RNA_BINDING	32	0.583429	1.50802	0.0394394	1	1	1594	tags=25%, list=16%, signal=21%	TUT4/TUT7/SPOUT1/DND1/ZC3H7B/ZC3H10/AGO4/TLR7
GOBP_N_ACETYLGLUCOSAMINE_METABOLIC_PROCESS	GOBP_N_ACETYLGLUCOSAMINE_METABOLIC_PROCESS	GOBP_N_ACETYLGLUCOSAMINE_METABOLIC_PROCESS	11	0.729272	1.508	0.0445633	1	1	896	tags=45%, list=9%, signal=41%	OGA/LARGE1/MGAT3/GNPDA1/EXTL2
GOCC_STEREOCILIUM_MEMBRANE	GOCC_STEREOCILIUM_MEMBRANE	GOCC_STEREOCILIUM_MEMBRANE	3	0.954404	1.50603	0.00325282	0.532139	0.532139	13	tags=33%, list=0%, signal=33%	RIPOR2
GOBP_MITOCHONDRIAL_RESPIRASOME_ASSEMBLY	GOBP_MITOCHONDRIAL_RESPIRASOME_ASSEMBLY	GOBP_MITOCHONDRIAL_RESPIRASOME_ASSEMBLY	5	0.860513	1.50588	0.024796	1	1	122	tags=20%, list=1%, signal=20%	RAB5IF
GOBP_HISTONE_H2A_PHOSPHORYLATION	GOBP_HISTONE_H2A_PHOSPHORYLATION	GOBP_HISTONE_H2A_PHOSPHORYLATION	5	0.860488	1.50584	0.024796	1	1	191	tags=20%, list=2%, signal=20%	DCAF1
GOBP_NEGATIVE_REGULATION_OF_CELL_CYCLE_G2_M_PHASE_TRANSITION	GOBP_NEGATIVE_REGULATION_OF_CELL_CYCLE_G2_M_PHASE_TRANSITION	GOBP_NEGATIVE_REGULATION_OF_CELL_CYCLE_G2_M_PHASE_TRANSITION	41	0.554997	1.50578	0.0215363	1	1	127	tags=12%, list=1%, signal=12%	NOP53/ABRAXAS1/MRE11/BABAM2/MRNIP
GOBP_KINETOCHORE_ORGANIZATION	GOBP_KINETOCHORE_ORGANIZATION	GOBP_KINETOCHORE_ORGANIZATION	17	0.652085	1.50489	0.0440678	1	1	1052	tags=29%, list=11%, signal=26%	CENPX/CENPS/CENPE/KNTC1/NDC80
GOMF_CATALYTIC_ACTIVITY_ACTING_ON_DNA	GOMF_CATALYTIC_ACTIVITY_ACTING_ON_DNA	GOMF_CATALYTIC_ACTIVITY_ACTING_ON_DNA	155	0.456773	1.50381	0.00359756	0.57588	0.57588	2572	tags=42%, list=26%, signal=31%	MRE11/FBH1/TENT4B/DNA2/DNASE1L3/FTO/RFC3/SMARCAL1/MYO18A/SETMAR/ZRANB3/RFC4/HELB/EXO5/LIG3/RECQL/MCM3/DDX1/MSH2/POLA1/ERCC4/SMARCAD1/HLTF/DNASE1/RFC2/TEFM/TEP1/SLX1A/BLM/CHD8/N6AMT1/PTGES3/RFC1/DNASE1L1/LIG1/APTX/POLH/TTF2/XRCC5/CDK7/POLD1/RUVBL1/SMARCA2/POLG2/DDX11/HELQ/POLD3/TDP2/SETX/XRCC1/DKC1/MCM9/ERCC6/MBD4/POLK/MCM6/APEX2/NTHL1/DICER1/SMC3/UPF1/ASCC3/THAP9/RAD17/CRY2
GOBP_DNA_GEOMETRIC_CHANGE	GOBP_DNA_GEOMETRIC_CHANGE	GOBP_DNA_GEOMETRIC_CHANGE	64	0.50935	1.49909	0.0220011	1	1	2661	tags=47%, list=27%, signal=34%	MRE11/FBH1/GINS2/DNA2/RFC3/ZRANB3/RFC4/HELB/RECQL/MCM3/DDX1/SMARCAD1/RFC2/BLM/CHD8/XRCC5/RUVBL1/NBN/DDX11/HELQ/SETX/MCM9/POT1/MCM6/MTERF1/MNAT1/UPF1/ASCC3/SSBP1/PURA
GOBP_REGULATION_OF_CELL_CYCLE_G2_M_PHASE_TRANSITION	GOBP_REGULATION_OF_CELL_CYCLE_G2_M_PHASE_TRANSITION	GOBP_REGULATION_OF_CELL_CYCLE_G2_M_PHASE_TRANSITION	66	0.506143	1.49837	0.0155298	1	1	148	tags=9%, list=2%, signal=9%	NOP53/ABRAXAS1/MRE11/BABAM2/MRNIP/CCNQ
HP_ATRIOVENTRICULAR_CANAL_DEFECT	HP_ATRIOVENTRICULAR_CANAL_DEFECT	HP_ATRIOVENTRICULAR_CANAL_DEFECT	21	0.632221	1.49779	0.0441696	1	1	1060	tags=24%, list=11%, signal=21%	CCDC32/WASHC5/VPS35L/HYLS1/DYNC2LI1
GOBP_RNA_3_END_PROCESSING	GOBP_RNA_3_END_PROCESSING	GOBP_RNA_3_END_PROCESSING	87	0.487839	1.49694	0.0186142	1	1	319	tags=9%, list=3%, signal=9%	TUT4/TUT7/TENT2/VIRMA/TENT4B/INTS14/TENT4A/INTS6L
GOMF_DNA_HELICASE_ACTIVITY	GOMF_DNA_HELICASE_ACTIVITY	GOMF_DNA_HELICASE_ACTIVITY	49	0.534951	1.49679	0.0169671	1	1	2496	tags=47%, list=25%, signal=35%	MRE11/FBH1/DNA2/RFC3/ZRANB3/RFC4/HELB/RECQL/MCM3/SMARCAD1/RFC2/BLM/CHD8/XRCC5/RUVBL1/DDX11/HELQ/SETX/MCM9/ERCC6/MCM6/UPF1/ASCC3
HP_INTERCOSTAL_MUSCLE_WEAKNESS	HP_INTERCOSTAL_MUSCLE_WEAKNESS	HP_INTERCOSTAL_MUSCLE_WEAKNESS	4	0.892873	1.49669	0.0163183	1	1	452	tags=50%, list=5%, signal=48%	MAP3K20/SELENON
GOMF_HISTONE_H3_METHYL_LYSINE_4_DEMETHYLASE_ACTIVITY	GOMF_HISTONE_H3_METHYL_LYSINE_4_DEMETHYLASE_ACTIVITY	GOMF_HISTONE_H3_METHYL_LYSINE_4_DEMETHYLASE_ACTIVITY	9	0.757338	1.49513	0.0471193	1	1	398	tags=22%, list=4%, signal=21%	RIOX2/RIOX1
HP_POSTERIOR_FOSSA_CYST	HP_POSTERIOR_FOSSA_CYST	HP_POSTERIOR_FOSSA_CYST	7	0.79753	1.49505	0.0382051	1	1	391	tags=29%, list=4%, signal=27%	WASHC5/LARGE1
HP_FACIAL_GRIMACING	HP_FACIAL_GRIMACING	HP_FACIAL_GRIMACING	7	0.797413	1.49483	0.0382051	1	1	603	tags=29%, list=6%, signal=27%	PLPBP/ALDH7A1
GOBP_RESOLUTION_OF_MEIOTIC_RECOMBINATION_INTERMEDIATES	GOBP_RESOLUTION_OF_MEIOTIC_RECOMBINATION_INTERMEDIATES	GOBP_RESOLUTION_OF_MEIOTIC_RECOMBINATION_INTERMEDIATES	10	0.73819	1.49391	0.0500894	1	1	1126	tags=30%, list=11%, signal=27%	CENPX/CENPS/ERCC4
GOBP_TRANSPOSITION_RNA_MEDIATED	GOBP_TRANSPOSITION_RNA_MEDIATED	GOBP_TRANSPOSITION_RNA_MEDIATED	4	0.890992	1.49354	0.0180512	1	1	79	tags=50%, list=1%, signal=50%	TUT4/TUT7
GOBP_KYNURENINE_METABOLIC_PROCESS	GOBP_KYNURENINE_METABOLIC_PROCESS	GOBP_KYNURENINE_METABOLIC_PROCESS	5	0.853186	1.49306	0.0286774	1	1	481	tags=40%, list=5%, signal=38%	KYAT3/KYAT1
GOBP_L_KYNURENINE_METABOLIC_PROCESS	GOBP_L_KYNURENINE_METABOLIC_PROCESS	GOBP_L_KYNURENINE_METABOLIC_PROCESS	5	0.853186	1.49306	0.0286774	1	1	481	tags=40%, list=5%, signal=38%	KYAT3/KYAT1
GOBP_MITOTIC_DNA_INTEGRITY_CHECKPOINT_SIGNALING	GOBP_MITOTIC_DNA_INTEGRITY_CHECKPOINT_SIGNALING	GOBP_MITOTIC_DNA_INTEGRITY_CHECKPOINT_SIGNALING	57	0.517392	1.49255	0.0287641	1	1	173	tags=11%, list=2%, signal=10%	NOP53/ABRAXAS1/MRE11/BABAM2/MRNIP/MAP3K20
GOMF_G_PROTEIN_COUPLED_RECEPTOR_KINASE_ACTIVITY	GOMF_G_PROTEIN_COUPLED_RECEPTOR_KINASE_ACTIVITY	GOMF_G_PROTEIN_COUPLED_RECEPTOR_KINASE_ACTIVITY	4	0.890322	1.49241	0.01834	1	1	133	tags=50%, list=1%, signal=49%	GRK3/GRK2
GOBP_SKELETAL_MUSCLE_ACETYLCHOLINE_GATED_CHANNEL_CLUSTERING	GOBP_SKELETAL_MUSCLE_ACETYLCHOLINE_GATED_CHANNEL_CLUSTERING	GOBP_SKELETAL_MUSCLE_ACETYLCHOLINE_GATED_CHANNEL_CLUSTERING	5	0.852789	1.49237	0.0292342	1	1	67	tags=20%, list=1%, signal=20%	MESD
GOMF_PROTEIN_METHYLTRANSFERASE_ACTIVITY	GOMF_PROTEIN_METHYLTRANSFERASE_ACTIVITY	GOMF_PROTEIN_METHYLTRANSFERASE_ACTIVITY	65	0.506164	1.49215	0.0206067	1	1	726	tags=12%, list=7%, signal=11%	NSD3/CSKMT/EEF1AKMT2/NSD2/EEF1AKMT1/EEF1AKMT4/EEF2KMT/SETMAR
GOCC_PINOSOME	GOCC_PINOSOME	GOCC_PINOSOME	5	0.851143	1.48949	0.0297911	1	1	433	tags=40%, list=4%, signal=38%	CARMIL1/CARMIL2
GOMF_PENTOSYLTRANSFERASE_ACTIVITY	GOMF_PENTOSYLTRANSFERASE_ACTIVITY	GOMF_PENTOSYLTRANSFERASE_ACTIVITY	38	0.552419	1.48939	0.0387411	1	1	1535	tags=29%, list=16%, signal=25%	QTRT2/LARGE2/RXYLT1/LARGE1/MTAP/PARP4/SIRT5/PARP9/GXYLT1/PPAT/PARP14
GOBP_NEURON_DEATH_IN_RESPONSE_TO_HYDROGEN_PEROXIDE	GOBP_NEURON_DEATH_IN_RESPONSE_TO_HYDROGEN_PEROXIDE	GOBP_NEURON_DEATH_IN_RESPONSE_TO_HYDROGEN_PEROXIDE	5	0.850406	1.4882	0.0303479	1	1	1	tags=20%, list=0%, signal=20%	RACK1
HP_ABNORMALITY_OF_THE_TONSILS	HP_ABNORMALITY_OF_THE_TONSILS	HP_ABNORMALITY_OF_THE_TONSILS	19	0.635239	1.48791	0.0521739	1	1	87	tags=11%, list=1%, signal=10%	CYBC1/UFD1
GOCC_CCR4_NOT_CORE_COMPLEX	GOCC_CCR4_NOT_CORE_COMPLEX	GOCC_CCR4_NOT_CORE_COMPLEX	5	0.849614	1.48681	0.0314615	1	1	140	tags=20%, list=1%, signal=20%	CNOT9
HP_RIGHT_AORTIC_ARCH_WITH_MIRROR_IMAGE_BRANCHING	HP_RIGHT_AORTIC_ARCH_WITH_MIRROR_IMAGE_BRANCHING	HP_RIGHT_AORTIC_ARCH_WITH_MIRROR_IMAGE_BRANCHING	4	0.886381	1.48581	0.0212281	1	1	180	tags=25%, list=2%, signal=25%	ESS2
GOBP_ORGANOPHOSPHATE_BIOSYNTHETIC_PROCESS	GOBP_ORGANOPHOSPHATE_BIOSYNTHETIC_PROCESS	GOBP_ORGANOPHOSPHATE_BIOSYNTHETIC_PROCESS	318	0.42051	1.48556	0.000591643	0.137622	0.137622	1385	tags=15%, list=14%, signal=13%	ATP5F1E/ATP5MG/ATP5MC2/ATP5ME/ATP5PO/ATP5MC3/ATP5MF/ATP5PF/ATP5F1B/ATP5F1A/ATP5PD/ATP5MC1/ATP5PB/ATP5F1C/ATP5F1D/SELENOI/NAXD/HDHD5/NMNAT3/MBOAT1/GK5/PIP4K2B/MT-ATP8/PLCG2/SLC25A13/PAICS/NME6/PIK3R6/MLYCD/PIK3CB/PNPO/ACSL4/PIP5K1C/SHMT1/NME2/SPTLC1/PARP9/MT-ATP6/PIK3R4/PIK3C2B/DHODH/GK/SLC44A1/LPCAT4/PI4K2B/PISD/UCK2/DIP2A
GOBP_TRANSPOSITION	GOBP_TRANSPOSITION	GOBP_TRANSPOSITION	15	0.661689	1.48487	0.0488656	1	1	1635	tags=47%, list=17%, signal=39%	TUT4/TUT7/ZNF93/MOV10/MYBL1/APOBEC3G/ZNF91
GOBP_KINETOCHORE_ASSEMBLY	GOBP_KINETOCHORE_ASSEMBLY	GOBP_KINETOCHORE_ASSEMBLY	14	0.672929	1.48366	0.0558464	1	1	1009	tags=29%, list=10%, signal=26%	CENPX/CENPS/CENPE/KNTC1
HP_DECREASED_CORNEAL_REFLEX	HP_DECREASED_CORNEAL_REFLEX	HP_DECREASED_CORNEAL_REFLEX	4	0.885098	1.48366	0.0212281	1	1	475	tags=50%, list=5%, signal=48%	RETREG1/ELP1
HP_ABNORMALITY_OF_TASTE_SENSATION	HP_ABNORMALITY_OF_TASTE_SENSATION	HP_ABNORMALITY_OF_TASTE_SENSATION	4	0.884707	1.483	0.0215169	1	1	475	tags=50%, list=5%, signal=48%	RETREG1/ELP1
HP_DOUBLE_AORTIC_ARCH	HP_DOUBLE_AORTIC_ARCH	HP_DOUBLE_AORTIC_ARCH	3	0.93955	1.48259	0.00946972	1	1	180	tags=33%, list=2%, signal=33%	ESS2
HP_UNILATERAL_PRIMARY_PULMONARY_DYSGENESIS	HP_UNILATERAL_PRIMARY_PULMONARY_DYSGENESIS	HP_UNILATERAL_PRIMARY_PULMONARY_DYSGENESIS	3	0.93955	1.48259	0.00946972	1	1	180	tags=33%, list=2%, signal=33%	ESS2
GOBP_POSITIVE_REGULATION_OF_INTRINSIC_APOPTOTIC_SIGNALING_PATHWAY_IN_RESPONSE_TO_DNA_DAMAGE	GOBP_POSITIVE_REGULATION_OF_INTRINSIC_APOPTOTIC_SIGNALING_PATHWAY_IN_RESPONSE_TO_DNA_DAMAGE	GOBP_POSITIVE_REGULATION_OF_INTRINSIC_APOPTOTIC_SIGNALING_PATHWAY_IN_RESPONSE_TO_DNA_DAMAGE	5	0.847074	1.48237	0.033132	1	1	946	tags=40%, list=10%, signal=36%	FBH1/PIAS4
GOBP_INORGANIC_ION_TRANSMEMBRANE_TRANSPORT	GOBP_INORGANIC_ION_TRANSMEMBRANE_TRANSPORT	GOBP_INORGANIC_ION_TRANSMEMBRANE_TRANSPORT	307	0.421457	1.48219	0.000644144	0.147529	0.147529	983	tags=10%, list=10%, signal=10%	ATP5F1E/ATP5MG/ATP5MC2/ATP5ME/ATP5PO/ATP5MC3/ATP5MF/ATP5PF/ATP5F1B/ATP5F1A/ATP5PD/ATP5MC1/ATP5PB/ATP5F1C/ATP5F1D/MCUB/NIPSNAP2/MAIP1/SELENON/SLC9A3/CXCL10/MFSD3/KCNC3/GLRA3/MT-ATP8/PLCG2/GSTM2/PTPN6/SLC6A16/CCDC51/CDK5/SLC4A8
GOBP_POSITIVE_REGULATION_OF_GOLGI_TO_PLASMA_MEMBRANE_PROTEIN_TRANSPORT	GOBP_POSITIVE_REGULATION_OF_GOLGI_TO_PLASMA_MEMBRANE_PROTEIN_TRANSPORT	GOBP_POSITIVE_REGULATION_OF_GOLGI_TO_PLASMA_MEMBRANE_PROTEIN_TRANSPORT	5	0.846862	1.48199	0.033132	1	1	1	tags=20%, list=0%, signal=20%	RACK1
GOBP_DNA_INTEGRITY_CHECKPOINT_SIGNALING	GOBP_DNA_INTEGRITY_CHECKPOINT_SIGNALING	GOBP_DNA_INTEGRITY_CHECKPOINT_SIGNALING	87	0.482939	1.48191	0.021389	1	1	1553	tags=26%, list=16%, signal=22%	NOP53/ABRAXAS1/MRE11/BABAM2/MRNIP/MAP3K20/ATRIP/DNA2/SETMAR/MSH2/CLOCK/BRCA1/HINFP/DDX39B/PRKDC/BRCC3/TIMELESS/BLM/TIPRL/GIGYF2/CEP63/ETAA1/ATM
GOMF_SELENIUM_BINDING	GOMF_SELENIUM_BINDING	GOMF_SELENIUM_BINDING	5	0.844728	1.47826	0.0359162	1	1	210	tags=60%, list=2%, signal=59%	SELENOT/SELENOF/SELENOP
GOBP_REGULATION_OF_RECEPTOR_CLUSTERING	GOBP_REGULATION_OF_RECEPTOR_CLUSTERING	GOBP_REGULATION_OF_RECEPTOR_CLUSTERING	5	0.844594	1.47803	0.0359162	1	1	67	tags=20%, list=1%, signal=20%	MESD
GOCC_CYTOPLASMIC_MICROTUBULE	GOCC_CYTOPLASMIC_MICROTUBULE	GOCC_CYTOPLASMIC_MICROTUBULE	39	0.543875	1.47523	0.0403802	1	1	1962	tags=41%, list=20%, signal=33%	SELENOS/TOGARAM1/SPACA9/TUBG1/APC/CEP162/DYNC2LI1/CLASP1/DYNLT1/ARFGEF2/NUMA1/FAM161A/BCL10/ARL3/TUBGCP2/KIF18A
GOBP_GLUCOSAMINE_CONTAINING_COMPOUND_METABOLIC_PROCESS	GOBP_GLUCOSAMINE_CONTAINING_COMPOUND_METABOLIC_PROCESS	GOBP_GLUCOSAMINE_CONTAINING_COMPOUND_METABOLIC_PROCESS	14	0.668868	1.47471	0.0593368	1	1	896	tags=36%, list=9%, signal=33%	OGA/LARGE1/MGAT3/GNPDA1/EXTL2
GOBP_POSITIVE_REGULATION_OF_NEUTROPHIL_EXTRAVASATION	GOBP_POSITIVE_REGULATION_OF_NEUTROPHIL_EXTRAVASATION	GOBP_POSITIVE_REGULATION_OF_NEUTROPHIL_EXTRAVASATION	4	0.879689	1.47459	0.0482625	1	1	13	tags=25%, list=0%, signal=25%	RIPOR2
GOBP_REGULATION_OF_NEUTROPHIL_EXTRAVASATION	GOBP_REGULATION_OF_NEUTROPHIL_EXTRAVASATION	GOBP_REGULATION_OF_NEUTROPHIL_EXTRAVASATION	4	0.879689	1.47459	0.0482625	1	1	13	tags=25%, list=0%, signal=25%	RIPOR2
HP_RECURRENT_CORNEAL_EROSIONS	HP_RECURRENT_CORNEAL_EROSIONS	HP_RECURRENT_CORNEAL_EROSIONS	4	0.879535	1.47433	0.0501931	1	1	699	tags=50%, list=7%, signal=46%	ELP1/MBTPS2
GOBP_HISTONE_H3_K4_DEMETHYLATION	GOBP_HISTONE_H3_K4_DEMETHYLATION	GOBP_HISTONE_H3_K4_DEMETHYLATION	8	0.77028	1.47421	0.0509091	1	1	398	tags=25%, list=4%, signal=24%	RIOX2/RIOX1
GOMF_PROTEIN_DISULFIDE_REDUCTASE_NAD_P_ACTIVITY	GOMF_PROTEIN_DISULFIDE_REDUCTASE_NAD_P_ACTIVITY	GOMF_PROTEIN_DISULFIDE_REDUCTASE_NAD_P_ACTIVITY	8	0.769734	1.47316	0.0509091	1	1	21	tags=12%, list=0%, signal=12%	SELENOT
GOMF_TRANSFERASE_ACTIVITY_TRANSFERRING_ONE_CARBON_GROUPS	GOMF_TRANSFERASE_ACTIVITY_TRANSFERRING_ONE_CARBON_GROUPS	GOMF_TRANSFERASE_ACTIVITY_TRANSFERRING_ONE_CARBON_GROUPS	158	0.444883	1.47286	0.00716589	0.839989	0.839989	2053	tags=27%, list=21%, signal=21%	NSD3/BUD23/CSKMT/MRM3/SPOUT1/MRM2/EEF1AKMT2/NSD2/EEF1AKMT1/EEF1AKMT4/BMT2/EEF2KMT/SETMAR/COQ3/NSUN7/SMYD4/METTL25/PRDM10/TFB1M/SHMT1/TRMO/HEMK1/SUV39H1/AMT/N6AMT1/SHMT2/GATM/PRDM11/NSUN5/TRMT11/TRMT10A/ATIC/PRMT2/FDXACB1/ARMT1/EZH1/FAM98A/METTL5/METTL3/SETDB2/METTL13/CMTR1
HP_ABNORMAL_AORTIC_ARCH_MORPHOLOGY	HP_ABNORMAL_AORTIC_ARCH_MORPHOLOGY	HP_ABNORMAL_AORTIC_ARCH_MORPHOLOGY	25	0.597414	1.47171	0.0544135	1	1	180	tags=8%, list=2%, signal=8%	UFD1/ESS2
GOMF_5_3_EXONUCLEASE_ACTIVITY	GOMF_5_3_EXONUCLEASE_ACTIVITY	GOMF_5_3_EXONUCLEASE_ACTIVITY	15	0.654996	1.46986	0.0593368	1	1	1745	tags=40%, list=18%, signal=33%	TRIR/MRE11/EXO5/DCP2/APTX/XRN1
GOBP_OOGENESIS	GOBP_OOGENESIS	GOBP_OOGENESIS	36	0.553911	1.46949	0.0335572	1	1	906	tags=17%, list=9%, signal=15%	TUT4/TUT7/MARF1/WASHC5/SRC/PAQR7
GOMF_SINGLE_STRANDED_DNA_HELICASE_ACTIVITY	GOMF_SINGLE_STRANDED_DNA_HELICASE_ACTIVITY	GOMF_SINGLE_STRANDED_DNA_HELICASE_ACTIVITY	13	0.678485	1.46775	0.0572917	1	1	2300	tags=69%, list=23%, signal=53%	DNA2/RFC3/RFC4/HELB/MCM3/RFC2/HELQ/MCM9/MCM6
GOBP_NEGATIVE_REGULATION_OF_RNA_CATABOLIC_PROCESS	GOBP_NEGATIVE_REGULATION_OF_RNA_CATABOLIC_PROCESS	GOBP_NEGATIVE_REGULATION_OF_RNA_CATABOLIC_PROCESS	48	0.524832	1.46773	0.0380215	1	1	597	tags=12%, list=6%, signal=12%	TENT5C/TENT2/TENT4B/TENT4A/TENT5A/DND1
GOBP_NEGATIVE_REGULATION_OF_MRNA_CATABOLIC_PROCESS	GOBP_NEGATIVE_REGULATION_OF_MRNA_CATABOLIC_PROCESS	GOBP_NEGATIVE_REGULATION_OF_MRNA_CATABOLIC_PROCESS	38	0.544305	1.46752	0.0464379	1	1	852	tags=16%, list=9%, signal=14%	TENT5C/TENT4B/TENT4A/TENT5A/DND1/IKBKE
GOBP_POSITIVE_REGULATION_OF_DNA_RECOMBINATION	GOBP_POSITIVE_REGULATION_OF_DNA_RECOMBINATION	GOBP_POSITIVE_REGULATION_OF_DNA_RECOMBINATION	59	0.503668	1.46679	0.0275756	1	1	1407	tags=20%, list=14%, signal=18%	MRNIP/SHLD2/SHLD1/NSD2/SHLD3/HDGFL2/TNFSF4/MSH2/RAD51AP1/DMAP1/TIMELESS/VPS72
GOBP_RESPONSE_TO_NITRIC_OXIDE	GOBP_RESPONSE_TO_NITRIC_OXIDE	GOBP_RESPONSE_TO_NITRIC_OXIDE	10	0.72442	1.46604	0.0626118	1	1	1149	tags=30%, list=12%, signal=27%	ATP5F1A/AIFM1/CFLAR
HP_CHRONIC_PULMONARY_OBSTRUCTION	HP_CHRONIC_PULMONARY_OBSTRUCTION	HP_CHRONIC_PULMONARY_OBSTRUCTION	22	0.617115	1.46531	0.0516934	1	1	433	tags=14%, list=4%, signal=13%	CYBC1/UFD1/CARMIL2
HP_TETANY	HP_TETANY	HP_TETANY	8	0.765462	1.46498	0.0563636	1	1	631	tags=25%, list=6%, signal=23%	UFD1/TBCE
GOBP_POSITIVE_REGULATION_OF_CYCLIC_NUCLEOTIDE_PHOSPHODIESTERASE_ACTIVITY	GOBP_POSITIVE_REGULATION_OF_CYCLIC_NUCLEOTIDE_PHOSPHODIESTERASE_ACTIVITY	GOBP_POSITIVE_REGULATION_OF_CYCLIC_NUCLEOTIDE_PHOSPHODIESTERASE_ACTIVITY	4	0.873451	1.46413	0.0521236	1	1	1	tags=25%, list=0%, signal=25%	RACK1
GOMF_THIOREDOXIN_DISULFIDE_REDUCTASE_ACTIVITY	GOMF_THIOREDOXIN_DISULFIDE_REDUCTASE_ACTIVITY	GOMF_THIOREDOXIN_DISULFIDE_REDUCTASE_ACTIVITY	4	0.872455	1.46246	0.0521236	1	1	21	tags=25%, list=0%, signal=25%	SELENOT
GOBP_MICROTUBULE_ORGANIZING_CENTER_LOCALIZATION	GOBP_MICROTUBULE_ORGANIZING_CENTER_LOCALIZATION	GOBP_MICROTUBULE_ORGANIZING_CENTER_LOCALIZATION	23	0.60997	1.46219	0.0483005	1	1	2198	tags=43%, list=22%, signal=34%	SPOUT1/INTS13/CCDC141/ARPC5/GPSM2/FHOD1/AURKA/MAD2L1/DLG1/IFT20
GOBP_NADH_DEHYDROGENASE_COMPLEX_ASSEMBLY	GOBP_NADH_DEHYDROGENASE_COMPLEX_ASSEMBLY	GOBP_NADH_DEHYDROGENASE_COMPLEX_ASSEMBLY	50	0.519301	1.46127	0.0268214	1	1	1982	tags=28%, list=20%, signal=22%	DMAC1/NDUFAF8/DMAC2/NDUFC1/NDUFB3/MT-ND6/NDUFA12/NDUFS1/NDUFS2/TMEM186/NDUFAF1/NDUFAF2/NDUFA8/NDUFB1
HP_TONGUE_NODULES	HP_TONGUE_NODULES	HP_TONGUE_NODULES	5	0.834981	1.4612	0.05	1	1	298	tags=20%, list=3%, signal=19%	CPLANE1
GOBP_DNA_DEPENDENT_DNA_REPLICATION	GOBP_DNA_DEPENDENT_DNA_REPLICATION	GOBP_DNA_DEPENDENT_DNA_REPLICATION	112	0.461737	1.46103	0.00730558	0.849674	0.849674	1818	tags=32%, list=19%, signal=26%	RTF2/MRE11/CENPX/FBH1/CENPS/SAMHD1/GINS2/DNA2/RFC3/SMARCAL1/SETMAR/WDHD1/ZRANB3/RFC4/HELB/LIG3/RECQL/MCM3/DBF4B/POLA1/ORC4/RFC2/TEFM/TIMELESS/BLM/RFC1/NOC3L/ETAA1/LIG1/BOD1L1/TONSL/POLD1/NBN/THOC1/POLG2/DDX11
GOBP_ACTIN_FILAMENT_DEPOLYMERIZATION	GOBP_ACTIN_FILAMENT_DEPOLYMERIZATION	GOBP_ACTIN_FILAMENT_DEPOLYMERIZATION	33	0.560517	1.46079	0.0536759	1	1	2794	tags=52%, list=28%, signal=37%	WASHC2C/CARMIL1/CARMIL2/EPS8/TMOD3/TMOD2/SH3BP1/PLEK/MTPN/CFL2/CAPG/TWF2/SWAP70/ADD2/FLII/VILL/SPTAN1
GOBP_RESCUE_OF_STALLED_RIBOSOME	GOBP_RESCUE_OF_STALLED_RIBOSOME	GOBP_RESCUE_OF_STALLED_RIBOSOME	5	0.833916	1.45934	0.05	1	1	698	tags=40%, list=7%, signal=37%	RACK1/TRIP4
HP_INCREASED_OVERBITE	HP_INCREASED_OVERBITE	HP_INCREASED_OVERBITE	4	0.869969	1.4583	0.0559846	1	1	138	tags=25%, list=1%, signal=25%	SPART
GOBP_NUCLEAR_TRANSCRIBED_MRNA_CATABOLIC_PROCESS_DEADENYLATION_DEPENDENT_DECAY	GOBP_NUCLEAR_TRANSCRIBED_MRNA_CATABOLIC_PROCESS_DEADENYLATION_DEPENDENT_DECAY	GOBP_NUCLEAR_TRANSCRIBED_MRNA_CATABOLIC_PROCESS_DEADENYLATION_DEPENDENT_DECAY	47	0.521796	1.45813	0.0377742	1	1	255	tags=9%, list=3%, signal=8%	TUT4/TUT7/TENT4B/TENT4A
GOBP_REGULATION_OF_PROTEIN_DEUBIQUITINATION	GOBP_REGULATION_OF_PROTEIN_DEUBIQUITINATION	GOBP_REGULATION_OF_PROTEIN_DEUBIQUITINATION	11	0.705153	1.45812	0.0659537	1	1	764	tags=18%, list=8%, signal=17%	NOP53/TRIM21
GOMF_RNA_ADENYLYLTRANSFERASE_ACTIVITY	GOMF_RNA_ADENYLYLTRANSFERASE_ACTIVITY	GOMF_RNA_ADENYLYLTRANSFERASE_ACTIVITY	5	0.832804	1.45739	0.0537037	1	1	278	tags=40%, list=3%, signal=39%	TENT5C/TENT5A
GOCC_TRANSCRIPTION_ELONGATION_FACTOR_COMPLEX	GOCC_TRANSCRIPTION_ELONGATION_FACTOR_COMPLEX	GOCC_TRANSCRIPTION_ELONGATION_FACTOR_COMPLEX	40	0.537586	1.45641	0.0321991	1	1	1473	tags=22%, list=15%, signal=19%	ELOB/ELOC/ELOA/CDK13/SUPT16H/ELP4/AFF1/LEO1/ICE2
GOCC_NONHOMOLOGOUS_END_JOINING_COMPLEX	GOCC_NONHOMOLOGOUS_END_JOINING_COMPLEX	GOCC_NONHOMOLOGOUS_END_JOINING_COMPLEX	8	0.760943	1.45634	0.0581818	1	1	1723	tags=62%, list=18%, signal=52%	PAXX/ATP23/XRCC4/PRKDC/XRCC5
HP_ABNORMAL_CIRCULATING_CITRULLINE_CONCENTRATION	HP_ABNORMAL_CIRCULATING_CITRULLINE_CONCENTRATION	HP_ABNORMAL_CIRCULATING_CITRULLINE_CONCENTRATION	10	0.719581	1.45625	0.0626118	1	1	1569	tags=60%, list=16%, signal=50%	MRM2/MT-ND3/SLC25A13/MT-ATP6/MT-ND6/SLC7A7
HP_PREAXIAL_FOOT_POLYDACTYLY	HP_PREAXIAL_FOOT_POLYDACTYLY	HP_PREAXIAL_FOOT_POLYDACTYLY	7	0.776101	1.45487	0.071298	1	1	300	tags=29%, list=3%, signal=28%	CPLANE1/NSD2
GOBP_MEIOTIC_CHROMOSOME_SEPARATION	GOBP_MEIOTIC_CHROMOSOME_SEPARATION	GOBP_MEIOTIC_CHROMOSOME_SEPARATION	12	0.686891	1.45471	0.0622837	1	1	1126	tags=25%, list=11%, signal=22%	CENPX/CENPS/ERCC4
GOBP_REGULATION_OF_VESICLE_SIZE	GOBP_REGULATION_OF_VESICLE_SIZE	GOBP_REGULATION_OF_VESICLE_SIZE	8	0.759422	1.45342	0.06	1	1	701	tags=25%, list=7%, signal=23%	WASHC5/ALS2
GOBP_NEGATIVE_REGULATION_OF_PHAGOCYTOSIS	GOBP_NEGATIVE_REGULATION_OF_PHAGOCYTOSIS	GOBP_NEGATIVE_REGULATION_OF_PHAGOCYTOSIS	14	0.659194	1.45338	0.0645724	1	1	439	tags=14%, list=4%, signal=14%	RACK1/PIP4P2
HP_ABSENT_OUTER_DYNEIN_ARMS	HP_ABSENT_OUTER_DYNEIN_ARMS	HP_ABSENT_OUTER_DYNEIN_ARMS	3	0.920996	1.45331	0.0272952	1	1	115	tags=33%, list=1%, signal=33%	CFAP298
HP_ABSENT_SHORTENED_DYNEIN_ARMS	HP_ABSENT_SHORTENED_DYNEIN_ARMS	HP_ABSENT_SHORTENED_DYNEIN_ARMS	3	0.920996	1.45331	0.0272952	1	1	115	tags=33%, list=1%, signal=33%	CFAP298
HP_FETAL_DISTRESS	HP_FETAL_DISTRESS	HP_FETAL_DISTRESS	39	0.535789	1.4533	0.0439189	1	1	1893	tags=31%, list=19%, signal=25%	NDUFAF8/PLPBP/ALDH7A1/MT-ND3/ATP8B1/NDUFB3/NDUFS1/NDUFS2/NDUFV2/NDUFAF1/NDUFAF2/ABCB4
GOCC_BRISC_COMPLEX	GOCC_BRISC_COMPLEX	GOCC_BRISC_COMPLEX	5	0.830353	1.4531	0.0555556	1	1	1536	tags=80%, list=16%, signal=68%	BABAM2/ABRAXAS2/BRCC3/SHMT2
GOBP_MEIOTIC_CELL_CYCLE_PROCESS	GOBP_MEIOTIC_CELL_CYCLE_PROCESS	GOBP_MEIOTIC_CELL_CYCLE_PROCESS	80	0.479642	1.45186	0.0235298	1	1	1258	tags=20%, list=13%, signal=18%	MRE11/MARF1/CENPX/SGO2/SGO1/WASHC5/CENPS/SYCP3/TUBG1/NCAPD2/NCAPD3/NDC80/ERCC4/RAD51AP1/FIGNL1/MYBL1
HP_ABNORMAL_BLOOD_CARBON_DIOXIDE_LEVEL	HP_ABNORMAL_BLOOD_CARBON_DIOXIDE_LEVEL	HP_ABNORMAL_BLOOD_CARBON_DIOXIDE_LEVEL	5	0.829629	1.45184	0.0555556	1	1	452	tags=40%, list=5%, signal=38%	MAP3K20/SELENON
GOBP_SPERM_DNA_CONDENSATION	GOBP_SPERM_DNA_CONDENSATION	GOBP_SPERM_DNA_CONDENSATION	5	0.82909	1.45089	0.0555556	1	1	632	tags=40%, list=6%, signal=37%	SELENOF/SYCP3
HP_SEBORRHEIC_DERMATITIS	HP_SEBORRHEIC_DERMATITIS	HP_SEBORRHEIC_DERMATITIS	15	0.646505	1.4508	0.0663176	1	1	433	tags=13%, list=4%, signal=13%	UFD1/CARMIL2
GOBP_RNA_DESTABILIZATION	GOBP_RNA_DESTABILIZATION	GOBP_RNA_DESTABILIZATION	71	0.486488	1.45049	0.0273997	1	1	1108	tags=14%, list=11%, signal=13%	TUT4/TUT7/TENT4B/TENT4A/RIDA/DND1/FTO/DCPS/EXOSC7/MOV10
GOBP_CEREBELLAR_PURKINJE_CELL_LAYER_MORPHOGENESIS	GOBP_CEREBELLAR_PURKINJE_CELL_LAYER_MORPHOGENESIS	GOBP_CEREBELLAR_PURKINJE_CELL_LAYER_MORPHOGENESIS	9	0.733921	1.4489	0.0688406	1	1	1495	tags=44%, list=15%, signal=38%	COQ8B/WHRN/LDB1/ATP7A
GOBP_CELL_DEATH_IN_RESPONSE_TO_HYDROGEN_PEROXIDE	GOBP_CELL_DEATH_IN_RESPONSE_TO_HYDROGEN_PEROXIDE	GOBP_CELL_DEATH_IN_RESPONSE_TO_HYDROGEN_PEROXIDE	17	0.627671	1.44854	0.0610169	1	1	1	tags=6%, list=0%, signal=6%	RACK1
GOMF_HYALURONONGLUCOSAMINIDASE_ACTIVITY	GOMF_HYALURONONGLUCOSAMINIDASE_ACTIVITY	GOMF_HYALURONONGLUCOSAMINIDASE_ACTIVITY	3	0.917975	1.44854	0.0323232	1	1	62	tags=67%, list=1%, signal=66%	OGA/CEMIP2
GOBP_SOMATIC_DIVERSIFICATION_OF_IMMUNOGLOBULINS	GOBP_SOMATIC_DIVERSIFICATION_OF_IMMUNOGLOBULINS	GOBP_SOMATIC_DIVERSIFICATION_OF_IMMUNOGLOBULINS	52	0.508707	1.4461	0.0457516	1	1	1077	tags=19%, list=11%, signal=17%	SHLD2/SHLD1/NSD2/CYREN/SHLD3/SAMHD1/BATF/TNFSF4/XRCC4/MSH2
HP_EEG_WITH_GENERALIZED_SHARP_SLOW_WAVES	HP_EEG_WITH_GENERALIZED_SHARP_SLOW_WAVES	HP_EEG_WITH_GENERALIZED_SHARP_SLOW_WAVES	4	0.862401	1.44561	0.0617761	1	1	603	tags=50%, list=6%, signal=47%	PLPBP/ALDH7A1
GOCC_BRCA1_A_COMPLEX	GOCC_BRCA1_A_COMPLEX	GOCC_BRCA1_A_COMPLEX	8	0.75525	1.44544	0.0654545	1	1	1314	tags=50%, list=13%, signal=43%	ABRAXAS1/BABAM2/BRCA1/BRCC3
GOBP_NEGATIVE_REGULATION_OF_PROTEIN_KINASE_B_SIGNALING	GOBP_NEGATIVE_REGULATION_OF_PROTEIN_KINASE_B_SIGNALING	GOBP_NEGATIVE_REGULATION_OF_PROTEIN_KINASE_B_SIGNALING	27	0.577342	1.4446	0.0474517	1	1	6	tags=7%, list=0%, signal=7%	RACK1/NOP53
GOBP_PROTEIN_INSERTION_INTO_MITOCHONDRIAL_INNER_MEMBRANE	GOBP_PROTEIN_INSERTION_INTO_MITOCHONDRIAL_INNER_MEMBRANE	GOBP_PROTEIN_INSERTION_INTO_MITOCHONDRIAL_INNER_MEMBRANE	9	0.731694	1.44451	0.0742754	1	1	261	tags=22%, list=3%, signal=22%	TOMM70/TIMM29
HP_PRELINGUAL_SENSORINEURAL_HEARING_IMPAIRMENT	HP_PRELINGUAL_SENSORINEURAL_HEARING_IMPAIRMENT	HP_PRELINGUAL_SENSORINEURAL_HEARING_IMPAIRMENT	3	0.915121	1.44404	0.0370678	1	1	13	tags=33%, list=0%, signal=33%	RIPOR2
GOBP_PROTEIN_LOCALIZATION_TO_ENDOSOME	GOBP_PROTEIN_LOCALIZATION_TO_ENDOSOME	GOBP_PROTEIN_LOCALIZATION_TO_ENDOSOME	18	0.619678	1.44328	0.0603448	1	1	884	tags=28%, list=9%, signal=25%	WASHC2C/WASHC2A/MGAT3/AKAP11/DTX3L
GOMF_MHC_PROTEIN_BINDING	GOMF_MHC_PROTEIN_BINDING	GOMF_MHC_PROTEIN_BINDING	15	0.642892	1.44269	0.0680628	1	1	25	tags=13%, list=0%, signal=13%	ATP5F1B/ATP5F1A
GOCC_MON1_CCZ1_COMPLEX	GOCC_MON1_CCZ1_COMPLEX	GOCC_MON1_CCZ1_COMPLEX	4	0.860293	1.44208	0.0637066	1	1	185	tags=25%, list=2%, signal=25%	RMC1
HP_APLASIA_HYPOPLASIA_INVOLVING_THE_SKELETAL_MUSCULATURE	HP_APLASIA_HYPOPLASIA_INVOLVING_THE_SKELETAL_MUSCULATURE	HP_APLASIA_HYPOPLASIA_INVOLVING_THE_SKELETAL_MUSCULATURE	22	0.607047	1.4414	0.0588235	1	1	452	tags=18%, list=5%, signal=17%	MAP3K20/RXYLT1/LARGE1/SELENON
GOMF_MHC_CLASS_I_PROTEIN_BINDING	GOMF_MHC_CLASS_I_PROTEIN_BINDING	GOMF_MHC_CLASS_I_PROTEIN_BINDING	13	0.66597	1.44068	0.0677083	1	1	25	tags=15%, list=0%, signal=15%	ATP5F1B/ATP5F1A
GOMF_BETA_N_ACETYLHEXOSAMINIDASE_ACTIVITY	GOMF_BETA_N_ACETYLHEXOSAMINIDASE_ACTIVITY	GOMF_BETA_N_ACETYLHEXOSAMINIDASE_ACTIVITY	4	0.859335	1.44047	0.0675676	1	1	50	tags=25%, list=1%, signal=25%	OGA
HP_ABNORMALITY_OF_THE_TONGUE_MUSCLE	HP_ABNORMALITY_OF_THE_TONGUE_MUSCLE	HP_ABNORMALITY_OF_THE_TONGUE_MUSCLE	4	0.85933	1.44046	0.0675676	1	1	391	tags=25%, list=4%, signal=24%	LARGE1
GOBP_REGULATION_OF_DNA_METABOLIC_PROCESS	GOBP_REGULATION_OF_DNA_METABOLIC_PROCESS	GOBP_REGULATION_OF_DNA_METABOLIC_PROCESS	274	0.411439	1.43907	0.00228735	0.401424	0.401424	2164	tags=28%, list=22%, signal=22%	ABRAXAS1/MRE11/TEN1/BABAM2/MRNIP/STN1/SHLD2/SHLD1/FBH1/TENT4B/NSD2/CGAS/CYREN/SHLD3/HDGFL2/GINS2/RFC3/PARP4/SETMAR/ZNF93/ZRANB3/RFC4/HELB/TNFSF4/SRC/DTX3L/IGF1R/AIFM1/MSH2/BRCA1/PARPBP/ERCC4/UBE2V1/RAD51AP1/SMARCAD1/PARP9/FIGNL1/PRKDC/RFC2/BRCC3/DMAP1/TRIP12/SLX1A/TIMELESS/CCT3/BLM/VPS72/PTGES3/DCP2/INO80B/ATM/UCHL5/ZNF91/AKT1/POLH/SPIDR/XRCC5/XRN1/RUVBL1/NBN/MIS18A/THOC1/POLG2/DDX11/PARP3/UBQLN4…
GOCC_DNA_REPLICATION_FACTOR_C_COMPLEX	GOCC_DNA_REPLICATION_FACTOR_C_COMPLEX	GOCC_DNA_REPLICATION_FACTOR_C_COMPLEX	5	0.821985	1.43846	0.0685185	1	1	1446	tags=80%, list=15%, signal=68%	RFC3/RFC4/RFC2/RFC1
GOMF_DNA_DNA_ANNEALING_ACTIVITY	GOMF_DNA_DNA_ANNEALING_ACTIVITY	GOMF_DNA_DNA_ANNEALING_ACTIVITY	4	0.857536	1.43745	0.0733591	1	1	1402	tags=100%, list=14%, signal=86%	SMARCAL1/ZRANB3/RECQL/BLM
HP_PROGRESSIVE_SPASTIC_PARAPARESIS	HP_PROGRESSIVE_SPASTIC_PARAPARESIS	HP_PROGRESSIVE_SPASTIC_PARAPARESIS	4	0.857516	1.43742	0.0733591	1	1	631	tags=50%, list=6%, signal=47%	SELENOI/TBCE
HP_AGANGLIONIC_MEGACOLON	HP_AGANGLIONIC_MEGACOLON	HP_AGANGLIONIC_MEGACOLON	63	0.490687	1.43721	0.0453463	1	1	2311	tags=41%, list=24%, signal=32%	UFD1/CPLANE1/PALB2/BBS1/MBTPS2/FANCL/CBY1/HYLS1/UBE2T/BRCA1/ERCC4/PIGL/CEP290/ATP7A/FANCF/ARL3/KIAA0586/FANCG/PIGN/TCTN1/INPP5E/PIGW/SUFU/SETBP1/CSPP1/SLX4
GOMF_LYS48_SPECIFIC_DEUBIQUITINASE_ACTIVITY	GOMF_LYS48_SPECIFIC_DEUBIQUITINASE_ACTIVITY	GOMF_LYS48_SPECIFIC_DEUBIQUITINASE_ACTIVITY	9	0.727902	1.43702	0.0778986	1	1	424	tags=22%, list=4%, signal=21%	MINDY2/MINDY3
GOMF_BH_DOMAIN_BINDING	GOMF_BH_DOMAIN_BINDING	GOMF_BH_DOMAIN_BINDING	5	0.821119	1.43695	0.0685185	1	1	1	tags=20%, list=0%, signal=20%	RACK1
GOCC_FANCM_MHF_COMPLEX	GOCC_FANCM_MHF_COMPLEX	GOCC_FANCM_MHF_COMPLEX	4	0.856942	1.43646	0.0733591	1	1	459	tags=50%, list=5%, signal=48%	CENPX/CENPS
GOMF_RECEPTOR_ANTAGONIST_ACTIVITY	GOMF_RECEPTOR_ANTAGONIST_ACTIVITY	GOMF_RECEPTOR_ANTAGONIST_ACTIVITY	8	0.750422	1.4362	0.0690909	1	1	1527	tags=88%, list=16%, signal=74%	MTRNR2L12/MTRNR2L11/MTRNR2L8/MTRNR2L10/IL18BP/MTRNR2L1/ESR2
GOBP_CATION_TRANSMEMBRANE_TRANSPORT	GOBP_CATION_TRANSMEMBRANE_TRANSPORT	GOBP_CATION_TRANSMEMBRANE_TRANSPORT	333	0.406328	1.43617	0.00227535	0.401424	0.401424	983	tags=11%, list=10%, signal=10%	ATP5F1E/ATP5MG/ATP5MC2/ATP5ME/ATP5PO/ATP5MC3/ATP5MF/ATP5PF/ATP5F1B/ATP5F1A/ATP5PD/ATP5MC1/ATP5PB/ATP5F1C/ATP5F1D/MCUB/NIPSNAP2/CALHM6/MAIP1/SELENON/SLC9A3/CXCL10/CCR2/MFSD3/KCNC3/MINK1/MT-ATP8/PLCG2/GSTM2/PTPN6/SLC6A16/CALHM2/CCDC51/CDK5/SLC4A8
GOMF_S_ADENOSYLMETHIONINE_DEPENDENT_METHYLTRANSFERASE_ACTIVITY	GOMF_S_ADENOSYLMETHIONINE_DEPENDENT_METHYLTRANSFERASE_ACTIVITY	GOMF_S_ADENOSYLMETHIONINE_DEPENDENT_METHYLTRANSFERASE_ACTIVITY	115	0.452835	1.43614	0.0147747	1	1	734	tags=10%, list=7%, signal=10%	NSD3/BUD23/CSKMT/MRM3/MRM2/EEF1AKMT2/NSD2/EEF1AKMT1/EEF1AKMT4/EEF2KMT/SETMAR/COQ3
GOMF_N_METHYLTRANSFERASE_ACTIVITY	GOMF_N_METHYLTRANSFERASE_ACTIVITY	GOMF_N_METHYLTRANSFERASE_ACTIVITY	69	0.481544	1.43613	0.0468947	1	1	1857	tags=26%, list=19%, signal=21%	NSD3/CSKMT/EEF1AKMT2/NSD2/EEF1AKMT1/EEF1AKMT4/EEF2KMT/SETMAR/TFB1M/TRMO/HEMK1/SUV39H1/N6AMT1/TRMT11/PRMT2/FDXACB1/EZH1/METTL5
GOMF_GLUCURONOSYLTRANSFERASE_ACTIVITY	GOMF_GLUCURONOSYLTRANSFERASE_ACTIVITY	GOMF_GLUCURONOSYLTRANSFERASE_ACTIVITY	7	0.766095	1.43612	0.0786106	1	1	391	tags=29%, list=4%, signal=27%	LARGE2/LARGE1
GOBP_KETONE_CATABOLIC_PROCESS	GOBP_KETONE_CATABOLIC_PROCESS	GOBP_KETONE_CATABOLIC_PROCESS	8	0.75008	1.43555	0.0690909	1	1	481	tags=25%, list=5%, signal=24%	KYAT3/KYAT1
GOBP_PYRIDINE_NUCLEOTIDE_METABOLIC_PROCESS	GOBP_PYRIDINE_NUCLEOTIDE_METABOLIC_PROCESS	GOBP_PYRIDINE_NUCLEOTIDE_METABOLIC_PROCESS	16	0.628173	1.43474	0.071066	1	1	623	tags=19%, list=6%, signal=18%	NAXE/NAXD/NMNAT3
GOBP_NEGATIVE_REGULATION_OF_ACTIN_FILAMENT_DEPOLYMERIZATION	GOBP_NEGATIVE_REGULATION_OF_ACTIN_FILAMENT_DEPOLYMERIZATION	GOBP_NEGATIVE_REGULATION_OF_ACTIN_FILAMENT_DEPOLYMERIZATION	25	0.582258	1.43437	0.0611888	1	1	2794	tags=56%, list=28%, signal=40%	WASHC2C/CARMIL1/CARMIL2/EPS8/TMOD3/TMOD2/MTPN/CAPG/TWF2/SWAP70/ADD2/FLII/VILL/SPTAN1
GOBP_TRANSLATIONAL_ELONGATION	GOBP_TRANSLATIONAL_ELONGATION	GOBP_TRANSLATIONAL_ELONGATION	39	0.528766	1.43425	0.0557432	1	1	170	tags=8%, list=2%, signal=8%	RACK1/SELENOT/EFL1
HP_Y_SHAPED_METACARPALS	HP_Y_SHAPED_METACARPALS	HP_Y_SHAPED_METACARPALS	4	0.8556	1.43421	0.0752896	1	1	298	tags=25%, list=3%, signal=24%	CPLANE1
GOBP_REGULATION_OF_DEFENSE_RESPONSE_TO_VIRUS	GOBP_REGULATION_OF_DEFENSE_RESPONSE_TO_VIRUS	GOBP_REGULATION_OF_DEFENSE_RESPONSE_TO_VIRUS	50	0.509644	1.4341	0.0474632	1	1	1797	tags=26%, list=18%, signal=21%	SELENOK/UFD1/TOMM70/CGAS/MICB/DTX3L/STAT1/PARP9/APOBEC3G/AIM2/FGL2/TRIM38/DDX58
HP_CENTRAL_Y_SHAPED_METACARPAL	HP_CENTRAL_Y_SHAPED_METACARPAL	HP_CENTRAL_Y_SHAPED_METACARPAL	3	0.908561	1.43369	0.0477431	1	1	298	tags=33%, list=3%, signal=32%	CPLANE1
HP_HYPOPLASIA_OF_OLFACTORY_TRACT	HP_HYPOPLASIA_OF_OLFACTORY_TRACT	HP_HYPOPLASIA_OF_OLFACTORY_TRACT	3	0.908561	1.43369	0.0477431	1	1	298	tags=33%, list=3%, signal=32%	CPLANE1
HP_HYPOPARATHYROIDISM	HP_HYPOPARATHYROIDISM	HP_HYPOPARATHYROIDISM	22	0.603645	1.43332	0.0623886	1	1	631	tags=14%, list=6%, signal=13%	UFD1/ESS2/TBCE
GOBP_MAINTENANCE_OF_ORGANELLE_LOCATION	GOBP_MAINTENANCE_OF_ORGANELLE_LOCATION	GOBP_MAINTENANCE_OF_ORGANELLE_LOCATION	8	0.748423	1.43237	0.0709091	1	1	1369	tags=38%, list=14%, signal=32%	SPOUT1/ARHGAP21/GPSM2
GOBP_RIG_I_SIGNALING_PATHWAY	GOBP_RIG_I_SIGNALING_PATHWAY	GOBP_RIG_I_SIGNALING_PATHWAY	24	0.586797	1.43232	0.0616197	1	1	645	tags=12%, list=7%, signal=12%	NOP53/UFD1/CLPB
GOBP_NEGATIVE_REGULATION_OF_T_CELL_MIGRATION	GOBP_NEGATIVE_REGULATION_OF_T_CELL_MIGRATION	GOBP_NEGATIVE_REGULATION_OF_T_CELL_MIGRATION	4	0.854201	1.43186	0.0772201	1	1	13	tags=25%, list=0%, signal=25%	RIPOR2
HP_ANAL_FISSURE	HP_ANAL_FISSURE	HP_ANAL_FISSURE	2	0.97722	1.43101	0.00237229	0.410655	0.410655	58	tags=50%, list=1%, signal=50%	CYBC1
GOBP_NEUTROPHIL_EXTRAVASATION	GOBP_NEUTROPHIL_EXTRAVASATION	GOBP_NEUTROPHIL_EXTRAVASATION	8	0.747678	1.43095	0.0727273	1	1	13	tags=12%, list=0%, signal=12%	RIPOR2
HP_EARLY_ONSET_ABSENCE_SEIZURES	HP_EARLY_ONSET_ABSENCE_SEIZURES	HP_EARLY_ONSET_ABSENCE_SEIZURES	3	0.906549	1.43051	0.0477431	1	1	603	tags=67%, list=6%, signal=63%	PLPBP/ALDH7A1
HP_ABNORMAL_FACIAL_EXPRESSION	HP_ABNORMAL_FACIAL_EXPRESSION	HP_ABNORMAL_FACIAL_EXPRESSION	72	0.479476	1.42941	0.0305911	1	1	2150	tags=29%, list=22%, signal=23%	MRE11/MAP3K20/PLPBP/LARGE1/SELENON/ALDH7A1/KNSTRN/DNA2/GIGYF2/VPS41/ATP7A/POLG2/VPS35/RYR1/PYROXD1/STAC3/LRRK2/DNAJC13/PABPN1/PIK3CD/PNKD
GOBP_CARBOHYDRATE_DERIVATIVE_BIOSYNTHETIC_PROCESS	GOBP_CARBOHYDRATE_DERIVATIVE_BIOSYNTHETIC_PROCESS	GOBP_CARBOHYDRATE_DERIVATIVE_BIOSYNTHETIC_PROCESS	346	0.402929	1.42872	0.00153973	0.313999	0.313999	1759	tags=19%, list=18%, signal=16%	ATP5F1E/ATP5MG/ATP5MC2/ATP5ME/ATP5PO/ATP5MC3/ATP5MF/ATP5PF/ATP5F1B/ATP5F1A/ATP5PD/ATP5MC1/ATP5PB/ATP5F1C/OGA/ATP5F1D/LARGE2/ADA2/RXYLT1/LARGE1/GK5/MTAP/MGAT3/MT-ATP8/GALNTL6/UST/EXTL2/DSE/GCNT2/SLC25A13/PAICS/NME6/MLYCD/B3GALNT1/ACSL4/SHMT1/NME2/TET3/MT-ATP6/ENTPD5/GXYLT1/DHODH/GK/GNPNAT1/UCK2/DIP2A/PIGL/TMTC2/PPAT/GALNT7/ATP7A/NDST1/EOGT/COG7/ALG10B/VEGFB/ALG8/UQCC3/MPI/GALNT6/PLOD3/SCCPDH/ATIC/…
GOBP_REGULATION_OF_NUCLEOTIDE_BINDING_OLIGOMERIZATION_DOMAIN_CONTAINING_2_SIGNALING_PATHWAY	GOBP_REGULATION_OF_NUCLEOTIDE_BINDING_OLIGOMERIZATION_DOMAIN_CONTAINING_2_SIGNALING_PATHWAY	GOBP_REGULATION_OF_NUCLEOTIDE_BINDING_OLIGOMERIZATION_DOMAIN_CONTAINING_2_SIGNALING_PATHWAY	6	0.7906	1.42837	0.0796296	1	1	65	tags=17%, list=1%, signal=17%	ERBIN
GOMF_ATP_DEPENDENT_DNA_DNA_ANNEALING_ACTIVITY	GOMF_ATP_DEPENDENT_DNA_DNA_ANNEALING_ACTIVITY	GOMF_ATP_DEPENDENT_DNA_DNA_ANNEALING_ACTIVITY	3	0.905136	1.42828	0.0501154	1	1	934	tags=100%, list=10%, signal=91%	SMARCAL1/ZRANB3/RECQL
HP_FRACTURES_OF_THE_LONG_BONES	HP_FRACTURES_OF_THE_LONG_BONES	HP_FRACTURES_OF_THE_LONG_BONES	8	0.745971	1.42768	0.0727273	1	1	722	tags=38%, list=7%, signal=35%	TENT5A/MBTPS2/MTAP
GOMF_BH3_DOMAIN_BINDING	GOMF_BH3_DOMAIN_BINDING	GOMF_BH3_DOMAIN_BINDING	3	0.903991	1.42648	0.0513015	1	1	1	tags=33%, list=0%, signal=33%	RACK1
GOBP_DSRNA_PROCESSING	GOBP_DSRNA_PROCESSING	GOBP_DSRNA_PROCESSING	41	0.525765	1.42647	0.0613288	1	1	1147	tags=17%, list=12%, signal=15%	TUT4/TUT7/SPOUT1/ZC3H7B/PUS10/DROSHA/ZC3H10
GOMF_SIGNALING_RECEPTOR_INHIBITOR_ACTIVITY	GOMF_SIGNALING_RECEPTOR_INHIBITOR_ACTIVITY	GOMF_SIGNALING_RECEPTOR_INHIBITOR_ACTIVITY	9	0.721977	1.42532	0.0797101	1	1	1527	tags=78%, list=16%, signal=66%	MTRNR2L12/MTRNR2L11/MTRNR2L8/MTRNR2L10/IL18BP/MTRNR2L1/ESR2
GOMF_OXIDOREDUCTASE_ACTIVITY_ACTING_ON_A_SULFUR_GROUP_OF_DONORS_NAD_P_AS_ACCEPTOR	GOMF_OXIDOREDUCTASE_ACTIVITY_ACTING_ON_A_SULFUR_GROUP_OF_DONORS_NAD_P_AS_ACCEPTOR	GOMF_OXIDOREDUCTASE_ACTIVITY_ACTING_ON_A_SULFUR_GROUP_OF_DONORS_NAD_P_AS_ACCEPTOR	10	0.703859	1.42443	0.078712	1	1	21	tags=10%, list=0%, signal=10%	SELENOT
GOBP_NEGATIVE_REGULATION_OF_GLYCOGEN_METABOLIC_PROCESS	GOBP_NEGATIVE_REGULATION_OF_GLYCOGEN_METABOLIC_PROCESS	GOBP_NEGATIVE_REGULATION_OF_GLYCOGEN_METABOLIC_PROCESS	5	0.813275	1.42322	0.0740741	1	1	68	tags=20%, list=1%, signal=20%	SELENOS
HP_ULCERATIVE_COLITIS	HP_ULCERATIVE_COLITIS	HP_ULCERATIVE_COLITIS	7	0.758955	1.42273	0.0859232	1	1	814	tags=29%, list=8%, signal=26%	CYBC1/PLCG2
GOCC_TRAPP_COMPLEX	GOCC_TRAPP_COMPLEX	GOCC_TRAPP_COMPLEX	14	0.645135	1.42238	0.0750436	1	1	1178	tags=29%, list=12%, signal=25%	TRAPPC2B/TRAPPC9/TRAPPC13/TRAPPC11
HP_BICORNUATE_UTERUS	HP_BICORNUATE_UTERUS	HP_BICORNUATE_UTERUS	24	0.582356	1.42148	0.0669014	1	1	2482	tags=54%, list=25%, signal=41%	CCNQ/PALB2/FANCL/LARS2/UBE2T/BRCA1/ERCC4/FANCF/FANCG/PIGN/SETBP1/SLX4/BRCA2
HP_NASOGASTRIC_TUBE_FEEDING_IN_INFANCY	HP_NASOGASTRIC_TUBE_FEEDING_IN_INFANCY	HP_NASOGASTRIC_TUBE_FEEDING_IN_INFANCY	19	0.606604	1.42084	0.0678261	1	1	452	tags=11%, list=5%, signal=10%	MAP3K20/SELENON
GOMF_CYSTEINE_TYPE_ENDOPEPTIDASE_REGULATOR_ACTIVITY_INVOLVED_IN_APOPTOTIC_PROCESS	GOMF_CYSTEINE_TYPE_ENDOPEPTIDASE_REGULATOR_ACTIVITY_INVOLVED_IN_APOPTOTIC_PROCESS	GOMF_CYSTEINE_TYPE_ENDOPEPTIDASE_REGULATOR_ACTIVITY_INVOLVED_IN_APOPTOTIC_PROCESS	23	0.592392	1.42005	0.0697674	1	1	2000	tags=39%, list=20%, signal=31%	RACK1/BEX3/TNFAIP8/CASP8AP2/RPS6KA1/CASP1/XIAP/CD27/NAIP
GOBP_REGULATION_OF_GUANYL_NUCLEOTIDE_EXCHANGE_FACTOR_ACTIVITY	GOBP_REGULATION_OF_GUANYL_NUCLEOTIDE_EXCHANGE_FACTOR_ACTIVITY	GOBP_REGULATION_OF_GUANYL_NUCLEOTIDE_EXCHANGE_FACTOR_ACTIVITY	7	0.757284	1.4196	0.0877514	1	1	13	tags=14%, list=0%, signal=14%	RIPOR2
GOMF_OLFACTORY_RECEPTOR_ACTIVITY	GOMF_OLFACTORY_RECEPTOR_ACTIVITY	GOMF_OLFACTORY_RECEPTOR_ACTIVITY	2	0.969333	1.41946	0.00639429	0.793265	0.793265	303	tags=100%, list=3%, signal=97%	OR4D9/OR11G2
GOBP_NEGATIVE_REGULATION_OF_ACUTE_INFLAMMATORY_RESPONSE_TO_ANTIGENIC_STIMULUS	GOBP_NEGATIVE_REGULATION_OF_ACUTE_INFLAMMATORY_RESPONSE_TO_ANTIGENIC_STIMULUS	GOBP_NEGATIVE_REGULATION_OF_ACUTE_INFLAMMATORY_RESPONSE_TO_ANTIGENIC_STIMULUS	2	0.969014	1.41899	0.00654214	0.802133	0.802133	68	tags=50%, list=1%, signal=50%	SELENOS
GOBP_RESPIRATORY_BURST	GOBP_RESPIRATORY_BURST	GOBP_RESPIRATORY_BURST	22	0.597574	1.41891	0.0659537	1	1	58	tags=9%, list=1%, signal=9%	SELENOK/CYBC1
GOBP_REGULATION_OF_GTP_BINDING	GOBP_REGULATION_OF_GTP_BINDING	GOBP_REGULATION_OF_GTP_BINDING	11	0.685923	1.41836	0.0802139	1	1	13	tags=9%, list=0%, signal=9%	RIPOR2
GOBP_TELOMERE_CAPPING	GOBP_TELOMERE_CAPPING	GOBP_TELOMERE_CAPPING	29	0.558592	1.41791	0.0595447	1	1	145	tags=10%, list=1%, signal=10%	MRE11/TEN1/STN1
HP_ABNORMAL_TONGUE_PHYSIOLOGY	HP_ABNORMAL_TONGUE_PHYSIOLOGY	HP_ABNORMAL_TONGUE_PHYSIOLOGY	25	0.575538	1.41781	0.0751748	1	1	971	tags=20%, list=10%, signal=18%	RETREG1/ELP1/RMND1/ALS2/AIFM1
GOBP_NEGATIVE_REGULATION_OF_MONOCYTE_CHEMOTACTIC_PROTEIN_1_PRODUCTION	GOBP_NEGATIVE_REGULATION_OF_MONOCYTE_CHEMOTACTIC_PROTEIN_1_PRODUCTION	GOBP_NEGATIVE_REGULATION_OF_MONOCYTE_CHEMOTACTIC_PROTEIN_1_PRODUCTION	3	0.898228	1.41738	0.0601976	1	1	65	tags=33%, list=1%, signal=33%	ERBIN
GOBP_SPLICEOSOMAL_CONFORMATIONAL_CHANGES_TO_GENERATE_CATALYTIC_CONFORMATION	GOBP_SPLICEOSOMAL_CONFORMATIONAL_CHANGES_TO_GENERATE_CATALYTIC_CONFORMATION	GOBP_SPLICEOSOMAL_CONFORMATIONAL_CHANGES_TO_GENERATE_CATALYTIC_CONFORMATION	5	0.809802	1.41714	0.0814815	1	1	150	tags=20%, list=2%, signal=20%	YJU2
GOCC_SPINDLE_POLE_CENTROSOME	GOCC_SPINDLE_POLE_CENTROSOME	GOCC_SPINDLE_POLE_CENTROSOME	10	0.699617	1.41585	0.0840787	1	1	1856	tags=50%, list=19%, signal=41%	SPOUT1/ABRAXAS2/NUMA1/AURKA/UBXN2B
GOMF_5S_RRNA_BINDING	GOMF_5S_RRNA_BINDING	GOMF_5S_RRNA_BINDING	10	0.699555	1.41572	0.0840787	1	1	910	tags=20%, list=9%, signal=18%	NOP53/TST
HP_HYPOAMYLASEMIA	HP_HYPOAMYLASEMIA	HP_HYPOAMYLASEMIA	4	0.844563	1.41571	0.0868726	1	1	170	tags=25%, list=2%, signal=25%	EFL1
GOBP_MEMBRANE_RAFT_LOCALIZATION	GOBP_MEMBRANE_RAFT_LOCALIZATION	GOBP_MEMBRANE_RAFT_LOCALIZATION	6	0.78352	1.41557	0.0814815	1	1	171	tags=17%, list=2%, signal=16%	NAXE
HP_DYSURIA	HP_DYSURIA	HP_DYSURIA	9	0.71702	1.41554	0.0869565	1	1	433	tags=22%, list=4%, signal=21%	SPART/CARMIL2
HP_NEONATAL_RESPIRATORY_DISTRESS	HP_NEONATAL_RESPIRATORY_DISTRESS	HP_NEONATAL_RESPIRATORY_DISTRESS	54	0.495227	1.41508	0.0509868	1	1	2153	tags=39%, list=22%, signal=31%	CFAP298/PLPBP/TENT5A/ALDH7A1/KNSTRN/TRIP4/MBTPS2/ITGA3/MLYCD/UBE3B/ATP8B1/RSPH3/RPGR/RUNX2/SMARCA2/ABCB4/RYR1/PIK3CD/NSF/PLEC/TRAF7
HP_MOLAR_TOOTH_SIGN_ON_MRI	HP_MOLAR_TOOTH_SIGN_ON_MRI	HP_MOLAR_TOOTH_SIGN_ON_MRI	21	0.597111	1.41461	0.0759717	1	1	2280	tags=52%, list=23%, signal=40%	TOGARAM1/CPLANE1/EXOC2/C2CD3/CEP290/ARL3/KIAA0586/TCTN1/INPP5E/SUFU/CSPP1
GOBP_POSITIVE_REGULATION_OF_B_CELL_MEDIATED_IMMUNITY	GOBP_POSITIVE_REGULATION_OF_B_CELL_MEDIATED_IMMUNITY	GOBP_POSITIVE_REGULATION_OF_B_CELL_MEDIATED_IMMUNITY	29	0.557281	1.41458	0.0595447	1	1	1102	tags=24%, list=11%, signal=21%	SHLD2/SHLD1/NSD2/SHLD3/TNFSF4/MSH2/CD226
HP_RETINAL_VASCULAR_TORTUOSITY	HP_RETINAL_VASCULAR_TORTUOSITY	HP_RETINAL_VASCULAR_TORTUOSITY	35	0.534907	1.41235	0.0584071	1	1	216	tags=11%, list=2%, signal=11%	BUD23/UFD1/ESS2/SELENOI
HP_MULTIPLE_SUTURE_CRANIOSYNOSTOSIS	HP_MULTIPLE_SUTURE_CRANIOSYNOSTOSIS	HP_MULTIPLE_SUTURE_CRANIOSYNOSTOSIS	6	0.780831	1.41072	0.0833333	1	1	87	tags=17%, list=1%, signal=17%	UFD1
GOBP_NEGATIVE_REGULATION_OF_RESPONSE_TO_OXIDATIVE_STRESS	GOBP_NEGATIVE_REGULATION_OF_RESPONSE_TO_OXIDATIVE_STRESS	GOBP_NEGATIVE_REGULATION_OF_RESPONSE_TO_OXIDATIVE_STRESS	11	0.682039	1.41033	0.087344	1	1	1	tags=9%, list=0%, signal=9%	RACK1
GOBP_FEMALE_MEIOTIC_NUCLEAR_DIVISION	GOBP_FEMALE_MEIOTIC_NUCLEAR_DIVISION	GOBP_FEMALE_MEIOTIC_NUCLEAR_DIVISION	12	0.665931	1.41032	0.083045	1	1	2186	tags=50%, list=22%, signal=39%	MARF1/WASHC5/NDC80/ATM/AURKA/MLH3
HP_DISTURBANCE_OF_FACIAL_EXPRESSION	HP_DISTURBANCE_OF_FACIAL_EXPRESSION	HP_DISTURBANCE_OF_FACIAL_EXPRESSION	10	0.695589	1.40769	0.0858676	1	1	603	tags=20%, list=6%, signal=19%	PLPBP/ALDH7A1
HP_FOCAL_AWARE_SEIZURE	HP_FOCAL_AWARE_SEIZURE	HP_FOCAL_AWARE_SEIZURE	8	0.73502	1.40672	0.0818182	1	1	841	tags=38%, list=9%, signal=34%	PLPBP/ALDH7A1/DEPDC5
HP_LOW_APGAR_SCORE	HP_LOW_APGAR_SCORE	HP_LOW_APGAR_SCORE	6	0.778488	1.40648	0.087037	1	1	1117	tags=50%, list=11%, signal=44%	PLPBP/ALDH7A1/PNPO
GOBP_REGULATION_OF_PROTEIN_DEPOLYMERIZATION	GOBP_REGULATION_OF_PROTEIN_DEPOLYMERIZATION	GOBP_REGULATION_OF_PROTEIN_DEPOLYMERIZATION	47	0.503279	1.40638	0.0615641	1	1	2794	tags=55%, list=28%, signal=40%	WASHC2C/CARMIL1/CARMIL2/EPS8/APC/TMOD3/HDAC6/TMOD2/CLASP1/SH3BP1/PLEK/MAP1B/MTPN/TTBK2/CFL2/CAPG/TWF2/SWAP70/ASPH/ADD2/TAOK1/FLII/CLASP2/VILL/KATNB1/SPTAN1
GOBP_NEGATIVE_REGULATION_OF_EXECUTION_PHASE_OF_APOPTOSIS	GOBP_NEGATIVE_REGULATION_OF_EXECUTION_PHASE_OF_APOPTOSIS	GOBP_NEGATIVE_REGULATION_OF_EXECUTION_PHASE_OF_APOPTOSIS	11	0.67978	1.40566	0.0926916	1	1	1274	tags=45%, list=13%, signal=40%	MTRNR2L12/MTRNR2L11/MTRNR2L8/MTRNR2L10/MTRNR2L1
GOBP_NEGATIVE_REGULATION_OF_NUCLEAR_TRANSCRIBED_MRNA_CATABOLIC_PROCESS_DEADENYLATION_DEPENDENT_DECAY	GOBP_NEGATIVE_REGULATION_OF_NUCLEAR_TRANSCRIBED_MRNA_CATABOLIC_PROCESS_DEADENYLATION_DEPENDENT_DECAY	GOBP_NEGATIVE_REGULATION_OF_NUCLEAR_TRANSCRIBED_MRNA_CATABOLIC_PROCESS_DEADENYLATION_DEPENDENT_DECAY	9	0.711175	1.404	0.0960145	1	1	255	tags=22%, list=3%, signal=22%	TENT4B/TENT4A
HP_ABNORMALITY_OF_VITAMIN_K_METABOLISM	HP_ABNORMALITY_OF_VITAMIN_K_METABOLISM	HP_ABNORMALITY_OF_VITAMIN_K_METABOLISM	7	0.74883	1.40375	0.095064	1	1	170	tags=14%, list=2%, signal=14%	EFL1
GOCC_TRNA_SPLICING_LIGASE_COMPLEX	GOCC_TRNA_SPLICING_LIGASE_COMPLEX	GOCC_TRNA_SPLICING_LIGASE_COMPLEX	7	0.748347	1.40285	0.095064	1	1	1847	tags=71%, list=19%, signal=58%	RTRAF/DDX1/C2orf49/ZBTB8OS/FAM98A
GOBP_PEPTIDYL_LYSINE_DIMETHYLATION	GOBP_PEPTIDYL_LYSINE_DIMETHYLATION	GOBP_PEPTIDYL_LYSINE_DIMETHYLATION	18	0.601982	1.40207	0.0724138	1	1	726	tags=17%, list=7%, signal=15%	CSKMT/EEF1AKMT2/SETMAR
GOBP_VESICLE_MEDIATED_TRANSPORT_TO_THE_PLASMA_MEMBRANE	GOBP_VESICLE_MEDIATED_TRANSPORT_TO_THE_PLASMA_MEMBRANE	GOBP_VESICLE_MEDIATED_TRANSPORT_TO_THE_PLASMA_MEMBRANE	107	0.44613	1.40183	0.0256352	1	1	800	tags=11%, list=8%, signal=10%	RACK1/VPS26C/WASHC1/EIPR1/WASHC2C/ENTR1/VPS35L/BBS1/ANKRD27/GOLPH3L/EXOC6B/LMTK2
HP_DEFORMED_RIB_CAGE	HP_DEFORMED_RIB_CAGE	HP_DEFORMED_RIB_CAGE	4	0.835961	1.40129	0.106178	1	1	170	tags=25%, list=2%, signal=25%	EFL1
HP_ABNORMAL_BRANCHING_PATTERN_OF_THE_AORTIC_ARCH	HP_ABNORMAL_BRANCHING_PATTERN_OF_THE_AORTIC_ARCH	HP_ABNORMAL_BRANCHING_PATTERN_OF_THE_AORTIC_ARCH	9	0.709397	1.40049	0.0960145	1	1	180	tags=11%, list=2%, signal=11%	ESS2
GOMF_VITAMIN_B6_BINDING	GOMF_VITAMIN_B6_BINDING	GOMF_VITAMIN_B6_BINDING	24	0.573743	1.40046	0.0809859	1	1	1188	tags=25%, list=12%, signal=22%	PLPBP/KYAT3/KYAT1/PNPO/SHMT1/SPTLC1
GOBP_REGULATION_OF_NUCLEAR_TRANSCRIBED_MRNA_POLY_A_TAIL_SHORTENING	GOBP_REGULATION_OF_NUCLEAR_TRANSCRIBED_MRNA_POLY_A_TAIL_SHORTENING	GOBP_REGULATION_OF_NUCLEAR_TRANSCRIBED_MRNA_POLY_A_TAIL_SHORTENING	12	0.660755	1.39936	0.0882353	1	1	255	tags=17%, list=3%, signal=16%	TENT4B/TENT4A
GOBP_REGULATION_OF_CYTOPLASMIC_MRNA_PROCESSING_BODY_ASSEMBLY	GOBP_REGULATION_OF_CYTOPLASMIC_MRNA_PROCESSING_BODY_ASSEMBLY	GOBP_REGULATION_OF_CYTOPLASMIC_MRNA_PROCESSING_BODY_ASSEMBLY	7	0.745975	1.3984	0.095064	1	1	51	tags=14%, list=1%, signal=14%	NBDY
HP_MYOPATHIC_FACIES	HP_MYOPATHIC_FACIES	HP_MYOPATHIC_FACIES	22	0.588892	1.39829	0.0748663	1	1	2085	tags=36%, list=21%, signal=29%	MAP3K20/SELENON/KNSTRN/VPS41/RYR1/PYROXD1/STAC3/PIK3CD
HP_ABNORMAL_ATRIOVENTRICULAR_CONNECTION	HP_ABNORMAL_ATRIOVENTRICULAR_CONNECTION	HP_ABNORMAL_ATRIOVENTRICULAR_CONNECTION	3	0.885542	1.39736	0.0690335	1	1	148	tags=33%, list=2%, signal=33%	CCNQ
GOBP_ACTIN_MODIFICATION	GOBP_ACTIN_MODIFICATION	GOBP_ACTIN_MODIFICATION	3	0.885479	1.39726	0.0690335	1	1	368	tags=33%, list=4%, signal=32%	NAA80
GOBP_NEGATIVE_REGULATION_OF_RELAXATION_OF_MUSCLE	GOBP_NEGATIVE_REGULATION_OF_RELAXATION_OF_MUSCLE	GOBP_NEGATIVE_REGULATION_OF_RELAXATION_OF_MUSCLE	3	0.885423	1.39718	0.0690335	1	1	133	tags=33%, list=1%, signal=33%	GRK2
GOBP_SNRNA_PROCESSING	GOBP_SNRNA_PROCESSING	GOBP_SNRNA_PROCESSING	24	0.572108	1.39647	0.084507	1	1	1604	tags=29%, list=16%, signal=24%	INTS11/INTS14/INTS6L/EXOSC7/TUT1/INTS2/EXOSC5
GOBP_NEGATIVE_REGULATION_OF_CELLULAR_MACROMOLECULE_BIOSYNTHETIC_PROCESS	GOBP_NEGATIVE_REGULATION_OF_CELLULAR_MACROMOLECULE_BIOSYNTHETIC_PROCESS	GOBP_NEGATIVE_REGULATION_OF_CELLULAR_MACROMOLECULE_BIOSYNTHETIC_PROCESS	185	0.41257	1.39634	0.0146995	1	1	1416	tags=16%, list=14%, signal=14%	RACK1/TUT4/SELENOS/TUT7/TEN1/CNOT9/STN1/FBH1/TENT4B/TENT4A/RIDA/DND1/FTO/CDAN1/SMARCAL1/IGF2BP3/ZRANB3/SRC/LIG3/DCPS/EXOSC7/S100A11/MOV10/ERCC4/SHMT1/PAIP2B/TIMELESS/BLM/AGO4/GIGYF2
GOBP_CELLULAR_RESPONSE_TO_REACTIVE_NITROGEN_SPECIES	GOBP_CELLULAR_RESPONSE_TO_REACTIVE_NITROGEN_SPECIES	GOBP_CELLULAR_RESPONSE_TO_REACTIVE_NITROGEN_SPECIES	9	0.707176	1.39611	0.0996377	1	1	1149	tags=33%, list=12%, signal=29%	ATP5F1A/AIFM1/CFLAR
GOBP_SUBSTRATE_DEPENDENT_CELL_MIGRATION	GOBP_SUBSTRATE_DEPENDENT_CELL_MIGRATION	GOBP_SUBSTRATE_DEPENDENT_CELL_MIGRATION	9	0.70665	1.39506	0.0996377	1	1	22	tags=11%, list=0%, signal=11%	ATP5F1B
GOBP_ADAPTATION_OF_SIGNALING_PATHWAY	GOBP_ADAPTATION_OF_SIGNALING_PATHWAY	GOBP_ADAPTATION_OF_SIGNALING_PATHWAY	8	0.728451	1.39415	0.0945455	1	1	133	tags=25%, list=1%, signal=25%	GRK3/GRK2
GOBP_NEGATIVE_REGULATION_OF_SYNCYTIUM_FORMATION_BY_PLASMA_MEMBRANE_FUSION	GOBP_NEGATIVE_REGULATION_OF_SYNCYTIUM_FORMATION_BY_PLASMA_MEMBRANE_FUSION	GOBP_NEGATIVE_REGULATION_OF_SYNCYTIUM_FORMATION_BY_PLASMA_MEMBRANE_FUSION	3	0.883228	1.39371	0.0749507	1	1	1149	tags=100%, list=12%, signal=88%	CXCL10/TMEM182/CFLAR
GOBP_PROTEIN_MANNOSYLATION	GOBP_PROTEIN_MANNOSYLATION	GOBP_PROTEIN_MANNOSYLATION	15	0.620864	1.39326	0.0942408	1	1	391	tags=20%, list=4%, signal=19%	LARGE2/RXYLT1/LARGE1
HP_RHEUMATOID_FACTOR_POSITIVE	HP_RHEUMATOID_FACTOR_POSITIVE	HP_RHEUMATOID_FACTOR_POSITIVE	11	0.673613	1.39291	0.0998217	1	1	1965	tags=36%, list=20%, signal=29%	CYBC1/CIITA/IFNGR1/PRKCD
GOCC_CTF18_RFC_LIKE_COMPLEX	GOCC_CTF18_RFC_LIKE_COMPLEX	GOCC_CTF18_RFC_LIKE_COMPLEX	4	0.830612	1.39232	0.117761	1	1	1298	tags=75%, list=13%, signal=65%	RFC3/RFC4/RFC2
GOMF_PROTEIN_TYROSINE_KINASE_INHIBITOR_ACTIVITY	GOMF_PROTEIN_TYROSINE_KINASE_INHIBITOR_ACTIVITY	GOMF_PROTEIN_TYROSINE_KINASE_INHIBITOR_ACTIVITY	3	0.882016	1.3918	0.0788955	1	1	1	tags=33%, list=0%, signal=33%	RACK1
HP_RECURRENT_TONSILLITIS	HP_RECURRENT_TONSILLITIS	HP_RECURRENT_TONSILLITIS	4	0.830247	1.39171	0.117761	1	1	58	tags=25%, list=1%, signal=25%	CYBC1
HP_REDUCED_SPERM_MOTILITY	HP_REDUCED_SPERM_MOTILITY	HP_REDUCED_SPERM_MOTILITY	4	0.830237	1.39169	0.117761	1	1	115	tags=25%, list=1%, signal=25%	CFAP298
HP_TRICUSPID_ATRESIA	HP_TRICUSPID_ATRESIA	HP_TRICUSPID_ATRESIA	6	0.769585	1.3904	0.101852	1	1	87	tags=17%, list=1%, signal=17%	UFD1
GOBP_FORMATION_OF_EXTRACHROMOSOMAL_CIRCULAR_DNA	GOBP_FORMATION_OF_EXTRACHROMOSOMAL_CIRCULAR_DNA	GOBP_FORMATION_OF_EXTRACHROMOSOMAL_CIRCULAR_DNA	10	0.686931	1.39017	0.09839	1	1	2311	tags=70%, list=24%, signal=54%	DNA2/SMARCAL1/SLX1A/BLM/XRCC5/NBN/SLX4
GOBP_PROTEIN_LOCALIZATION_TO_CONDENSED_CHROMOSOME	GOBP_PROTEIN_LOCALIZATION_TO_CONDENSED_CHROMOSOME	GOBP_PROTEIN_LOCALIZATION_TO_CONDENSED_CHROMOSOME	13	0.641968	1.38876	0.0868056	1	1	1052	tags=38%, list=11%, signal=34%	KNL1/SPDL1/CENPQ/KNTC1/NDC80
GOMF_ATPASE_COUPLED_ION_TRANSMEMBRANE_TRANSPORTER_ACTIVITY	GOMF_ATPASE_COUPLED_ION_TRANSMEMBRANE_TRANSPORTER_ACTIVITY	GOMF_ATPASE_COUPLED_ION_TRANSMEMBRANE_TRANSPORTER_ACTIVITY	12	0.655366	1.38795	0.0951557	1	1	22	tags=8%, list=0%, signal=8%	ATP5F1B
GOMF_PYROPHOSPHATE_HYDROLYSIS_DRIVEN_PROTON_TRANSMEMBRANE_TRANSPORTER_ACTIVITY	GOMF_PYROPHOSPHATE_HYDROLYSIS_DRIVEN_PROTON_TRANSMEMBRANE_TRANSPORTER_ACTIVITY	GOMF_PYROPHOSPHATE_HYDROLYSIS_DRIVEN_PROTON_TRANSMEMBRANE_TRANSPORTER_ACTIVITY	12	0.655366	1.38795	0.0951557	1	1	22	tags=8%, list=0%, signal=8%	ATP5F1B
GOBP_POSITIVE_REGULATION_OF_RECEPTOR_CLUSTERING	GOBP_POSITIVE_REGULATION_OF_RECEPTOR_CLUSTERING	GOBP_POSITIVE_REGULATION_OF_RECEPTOR_CLUSTERING	3	0.879372	1.38763	0.0887574	1	1	67	tags=33%, list=1%, signal=33%	MESD
GOBP_POSITIVE_REGULATION_OF_PROTEIN_LOCALIZATION_TO_CELL_CORTEX	GOBP_POSITIVE_REGULATION_OF_PROTEIN_LOCALIZATION_TO_CELL_CORTEX	GOBP_POSITIVE_REGULATION_OF_PROTEIN_LOCALIZATION_TO_CELL_CORTEX	5	0.792893	1.38755	0.107407	1	1	1450	tags=60%, list=15%, signal=51%	GPSM2/EPB41/NUMA1
GOBP_REGULATION_OF_PROTEIN_LOCALIZATION_TO_CELL_CORTEX	GOBP_REGULATION_OF_PROTEIN_LOCALIZATION_TO_CELL_CORTEX	GOBP_REGULATION_OF_PROTEIN_LOCALIZATION_TO_CELL_CORTEX	5	0.792893	1.38755	0.107407	1	1	1450	tags=60%, list=15%, signal=51%	GPSM2/EPB41/NUMA1
GOBP_REGULATION_OF_RETROGRADE_TRANSPORT_ENDOSOME_TO_GOLGI	GOBP_REGULATION_OF_RETROGRADE_TRANSPORT_ENDOSOME_TO_GOLGI	GOBP_REGULATION_OF_RETROGRADE_TRANSPORT_ENDOSOME_TO_GOLGI	5	0.792848	1.38747	0.107407	1	1	190	tags=20%, list=2%, signal=20%	EIPR1
HP_HYPOPLASIA_OF_THE_MUSCULATURE	HP_HYPOPLASIA_OF_THE_MUSCULATURE	HP_HYPOPLASIA_OF_THE_MUSCULATURE	9	0.702752	1.38737	0.105072	1	1	452	tags=22%, list=5%, signal=21%	MAP3K20/SELENON
GOBP_POSITIVE_REGULATION_OF_RHO_PROTEIN_SIGNAL_TRANSDUCTION	GOBP_POSITIVE_REGULATION_OF_RHO_PROTEIN_SIGNAL_TRANSDUCTION	GOBP_POSITIVE_REGULATION_OF_RHO_PROTEIN_SIGNAL_TRANSDUCTION	12	0.654751	1.38665	0.0968858	1	1	297	tags=17%, list=3%, signal=16%	GPR174/PRAG1
GOCC_STEREOCILIUM_BUNDLE	GOCC_STEREOCILIUM_BUNDLE	GOCC_STEREOCILIUM_BUNDLE	19	0.591916	1.38643	0.0869565	1	1	2198	tags=58%, list=22%, signal=45%	RIPOR2/WHRN/MPP1/EPS8/CDC14A/ATP8B1/ELMOD3/PKHD1L1/EPS8L2/TWF2/IFT20
GOBP_IMMUNOGLOBULIN_V_D_J_RECOMBINATION	GOBP_IMMUNOGLOBULIN_V_D_J_RECOMBINATION	GOBP_IMMUNOGLOBULIN_V_D_J_RECOMBINATION	7	0.739487	1.38624	0.104205	1	1	1293	tags=43%, list=13%, signal=37%	CYREN/XRCC4/PRKDC
GOBP_REGULATION_OF_TRANSCRIPTION_OF_NUCLEOLAR_LARGE_RRNA_BY_RNA_POLYMERASE_I	GOBP_REGULATION_OF_TRANSCRIPTION_OF_NUCLEOLAR_LARGE_RRNA_BY_RNA_POLYMERASE_I	GOBP_REGULATION_OF_TRANSCRIPTION_OF_NUCLEOLAR_LARGE_RRNA_BY_RNA_POLYMERASE_I	11	0.670306	1.38607	0.103387	1	1	6	tags=9%, list=0%, signal=9%	NOP53
GOBP_CENTROMERE_COMPLEX_ASSEMBLY	GOBP_CENTROMERE_COMPLEX_ASSEMBLY	GOBP_CENTROMERE_COMPLEX_ASSEMBLY	20	0.588136	1.38511	0.0874126	1	1	1009	tags=25%, list=10%, signal=22%	CENPX/CENPS/CENPE/HELLS/KNTC1
GOBP_INNER_MITOCHONDRIAL_MEMBRANE_ORGANIZATION	GOBP_INNER_MITOCHONDRIAL_MEMBRANE_ORGANIZATION	GOBP_INNER_MITOCHONDRIAL_MEMBRANE_ORGANIZATION	29	0.545484	1.38463	0.0753065	1	1	2982	tags=55%, list=30%, signal=39%	TOMM70/TIMM29/MAIP1/MTX3/MTX2/APOO/UQCC3/DNAJC11/TIMM8B/IMMT/APOOL/PINK1/TIMM8A/CHCHD3/TRMT10B/TIMM10B
GOBP_NEGATIVE_REGULATION_OF_GUANYL_NUCLEOTIDE_EXCHANGE_FACTOR_ACTIVITY	GOBP_NEGATIVE_REGULATION_OF_GUANYL_NUCLEOTIDE_EXCHANGE_FACTOR_ACTIVITY	GOBP_NEGATIVE_REGULATION_OF_GUANYL_NUCLEOTIDE_EXCHANGE_FACTOR_ACTIVITY	3	0.877371	1.38447	0.0887574	1	1	13	tags=33%, list=0%, signal=33%	RIPOR2
GOCC_CILIARY_BASAL_BODY	GOCC_CILIARY_BASAL_BODY	GOCC_CILIARY_BASAL_BODY	79	0.457314	1.38372	0.0479876	1	1	2047	tags=34%, list=21%, signal=27%	TOGARAM1/ENTR1/WHRN/SPACA9/CFAP70/PIFO/TUBG1/CBY1/CDC14A/IFT80/IFT122/DYNC2LI1/C2CD3/CEP78/CEP250/RTTN/CEP290/FAM161A/RPGR/AKT1/KIAA0586/TTBK2/TBC1D7/RAB28/PTPN23/BBS7/WDR11
GOMF_DEAMINASE_ACTIVITY	GOMF_DEAMINASE_ACTIVITY	GOMF_DEAMINASE_ACTIVITY	16	0.605422	1.38278	0.0913706	1	1	1310	tags=25%, list=13%, signal=22%	RIDA/ADA2/GNPDA1/APOBEC3G
GOBP_3_UTR_MEDIATED_MRNA_STABILIZATION	GOBP_3_UTR_MEDIATED_MRNA_STABILIZATION	GOBP_3_UTR_MEDIATED_MRNA_STABILIZATION	14	0.627038	1.38248	0.0942408	1	1	255	tags=14%, list=3%, signal=14%	TENT4B/TENT4A
HP_MITOCHONDRIAL_MYOPATHY	HP_MITOCHONDRIAL_MYOPATHY	HP_MITOCHONDRIAL_MYOPATHY	45	0.497513	1.38207	0.0860927	1	1	2441	tags=36%, list=25%, signal=27%	NDUFAF8/FDX2/DNA2/MT-ND3/MT-ATP6/NDUFB3/MT-ND6/NDUFS1/NDUFS2/NDUFV2/POLG2/NDUFAF1/NDUFAF2/MT-CYB/TIMMDC1/MT-CO3
HP_ABNORMAL_CIRCULATING_AMYLASE_LEVEL	HP_ABNORMAL_CIRCULATING_AMYLASE_LEVEL	HP_ABNORMAL_CIRCULATING_AMYLASE_LEVEL	5	0.789695	1.38195	0.107407	1	1	170	tags=20%, list=2%, signal=20%	EFL1
HP_LIMB_DYSMETRIA	HP_LIMB_DYSMETRIA	HP_LIMB_DYSMETRIA	6	0.764886	1.38191	0.107407	1	1	694	tags=33%, list=7%, signal=31%	WASHC5/KCNC3
GOBP_REGULATION_OF_GASTRULATION	GOBP_REGULATION_OF_GASTRULATION	GOBP_REGULATION_OF_GASTRULATION	7	0.737082	1.38173	0.107861	1	1	1133	tags=43%, list=12%, signal=38%	RACK1/PHLDB1/CLASP1
GOMF_PHOSPHATIDYLINOSITOL_4_5_BISPHOSPHATE_PHOSPHATASE_ACTIVITY	GOMF_PHOSPHATIDYLINOSITOL_4_5_BISPHOSPHATE_PHOSPHATASE_ACTIVITY	GOMF_PHOSPHATIDYLINOSITOL_4_5_BISPHOSPHATE_PHOSPHATASE_ACTIVITY	10	0.682426	1.38106	0.101968	1	1	439	tags=20%, list=4%, signal=19%	PIP4P1/PIP4P2
HP_MENINGOENCEPHALOCELE	HP_MENINGOENCEPHALOCELE	HP_MENINGOENCEPHALOCELE	3	0.875145	1.38096	0.0946746	1	1	391	tags=33%, list=4%, signal=32%	LARGE1
GOBP_REGULATION_OF_MITOCHONDRIAL_MEMBRANE_POTENTIAL	GOBP_REGULATION_OF_MITOCHONDRIAL_MEMBRANE_POTENTIAL	GOBP_REGULATION_OF_MITOCHONDRIAL_MEMBRANE_POTENTIAL	47	0.494041	1.38056	0.0765391	1	1	138	tags=6%, list=1%, signal=6%	RACK1/ATP5IF1/SPART
GOBP_NEGATIVE_REGULATION_OF_T_CELL_DIFFERENTIATION_IN_THYMUS	GOBP_NEGATIVE_REGULATION_OF_T_CELL_DIFFERENTIATION_IN_THYMUS	GOBP_NEGATIVE_REGULATION_OF_T_CELL_DIFFERENTIATION_IN_THYMUS	3	0.874872	1.38053	0.0946746	1	1	74	tags=33%, list=1%, signal=33%	TMEM131L
GOCC_ENDOPLASMIC_RETICULUM_TUBULAR_NETWORK_MEMBRANE	GOCC_ENDOPLASMIC_RETICULUM_TUBULAR_NETWORK_MEMBRANE	GOCC_ENDOPLASMIC_RETICULUM_TUBULAR_NETWORK_MEMBRANE	4	0.823143	1.3798	0.133205	1	1	311	tags=25%, list=3%, signal=24%	LNPK
GOCC_HEMIDESMOSOME	GOCC_HEMIDESMOSOME	GOCC_HEMIDESMOSOME	3	0.87432	1.37966	0.0966469	1	1	65	tags=33%, list=1%, signal=33%	ERBIN
GOBP_MEMBRANE_DEPOLARIZATION	GOBP_MEMBRANE_DEPOLARIZATION	GOBP_MEMBRANE_DEPOLARIZATION	25	0.559998	1.37953	0.0909091	1	1	11	tags=8%, list=0%, signal=8%	RACK1/ATP5IF1
GOBP_POSITIVE_REGULATION_OF_DNA_METABOLIC_PROCESS	GOBP_POSITIVE_REGULATION_OF_DNA_METABOLIC_PROCESS	GOBP_POSITIVE_REGULATION_OF_DNA_METABOLIC_PROCESS	163	0.416832	1.37841	0.0166861	1	1	2311	tags=31%, list=24%, signal=24%	ABRAXAS1/MRE11/BABAM2/MRNIP/SHLD2/SHLD1/NSD2/SHLD3/HDGFL2/GINS2/RFC3/SETMAR/RFC4/TNFSF4/SRC/DTX3L/IGF1R/MSH2/BRCA1/RAD51AP1/PARP9/PRKDC/RFC2/BRCC3/DMAP1/SLX1A/TIMELESS/CCT3/VPS72/PTGES3/ATM/AKT1/SPIDR/XRCC5/RUVBL1/NBN/POLG2/DDX11/PARP3/PRKCD/XRCC1/RIF1/ATR/DKC1/CCT8/ERCC6/MEAF6/POT1/TRRAP/SLX4
GOMF_TRANSFERASE_ACTIVITY_TRANSFERRING_NITROGENOUS_GROUPS	GOMF_TRANSFERASE_ACTIVITY_TRANSFERRING_NITROGENOUS_GROUPS	GOMF_TRANSFERASE_ACTIVITY_TRANSFERRING_NITROGENOUS_GROUPS	11	0.66656	1.37832	0.106952	1	1	481	tags=18%, list=5%, signal=17%	KYAT3/KYAT1
GOBP_NEGATIVE_REGULATION_OF_MYELOID_CELL_APOPTOTIC_PROCESS	GOBP_NEGATIVE_REGULATION_OF_MYELOID_CELL_APOPTOTIC_PROCESS	GOBP_NEGATIVE_REGULATION_OF_MYELOID_CELL_APOPTOTIC_PROCESS	7	0.735051	1.37792	0.109689	1	1	68	tags=14%, list=1%, signal=14%	SELENOS
GOBP_NEGATIVE_REGULATION_OF_CHROMATIN_BINDING	GOBP_NEGATIVE_REGULATION_OF_CHROMATIN_BINDING	GOBP_NEGATIVE_REGULATION_OF_CHROMATIN_BINDING	6	0.762659	1.37788	0.112963	1	1	223	tags=17%, list=2%, signal=16%	FBH1
HP_ABNORMAL_CORTICAL_BONE_MORPHOLOGY	HP_ABNORMAL_CORTICAL_BONE_MORPHOLOGY	HP_ABNORMAL_CORTICAL_BONE_MORPHOLOGY	40	0.508588	1.37785	0.0826307	1	1	2041	tags=35%, list=21%, signal=28%	TENT5A/KNL1/RETREG1/TBCE/MBTPS2/CDK5RAP2/NCAPD3/NSDHL/COPB2/CEP152/CEP63/AKT1/METTL5/PHC1
GOCC_CYTOPLASMIC_UBIQUITIN_LIGASE_COMPLEX	GOCC_CYTOPLASMIC_UBIQUITIN_LIGASE_COMPLEX	GOCC_CYTOPLASMIC_UBIQUITIN_LIGASE_COMPLEX	10	0.6806	1.37736	0.103757	1	1	7	tags=10%, list=0%, signal=10%	ELOB
GOBP_REGULATION_OF_FERTILIZATION	GOBP_REGULATION_OF_FERTILIZATION	GOBP_REGULATION_OF_FERTILIZATION	3	0.872813	1.37728	0.100592	1	1	239	tags=33%, list=2%, signal=33%	INTS13
GOBP_ESTABLISHMENT_OF_PROTEIN_LOCALIZATION_TO_MITOCHONDRIAL_MEMBRANE	GOBP_ESTABLISHMENT_OF_PROTEIN_LOCALIZATION_TO_MITOCHONDRIAL_MEMBRANE	GOBP_ESTABLISHMENT_OF_PROTEIN_LOCALIZATION_TO_MITOCHONDRIAL_MEMBRANE	23	0.573985	1.37593	0.0912343	1	1	280	tags=13%, list=3%, signal=13%	TOMM70/TIMM29/MAIP1
GOBP_NEUTROPHIL_ACTIVATION_INVOLVED_IN_IMMUNE_RESPONSE	GOBP_NEUTROPHIL_ACTIVATION_INVOLVED_IN_IMMUNE_RESPONSE	GOBP_NEUTROPHIL_ACTIVATION_INVOLVED_IN_IMMUNE_RESPONSE	14	0.623993	1.37577	0.0994764	1	1	2287	tags=50%, list=23%, signal=38%	TYROBP/DNASE1L3/BCR/DNASE1/FCER1G/VAMP8/STXBP3
GOBP_CEREBELLAR_CORTEX_MORPHOGENESIS	GOBP_CEREBELLAR_CORTEX_MORPHOGENESIS	GOBP_CEREBELLAR_CORTEX_MORPHOGENESIS	15	0.612832	1.37524	0.101222	1	1	1671	tags=40%, list=17%, signal=33%	COQ8B/WHRN/CDK5/LDB1/ATP7A/MTPN
GOBP_SNRNA_METABOLIC_PROCESS	GOBP_SNRNA_METABOLIC_PROCESS	GOBP_SNRNA_METABOLIC_PROCESS	46	0.494195	1.37502	0.079602	1	1	1742	tags=24%, list=18%, signal=20%	MTREX/INTS11/INTS14/INTS6L/EXOSC7/ZNF143/TUT1/ICE2/INTS2/EXOSC5/CDK7
GOBP_REGULATION_OF_SYNCYTIUM_FORMATION_BY_PLASMA_MEMBRANE_FUSION	GOBP_REGULATION_OF_SYNCYTIUM_FORMATION_BY_PLASMA_MEMBRANE_FUSION	GOBP_REGULATION_OF_SYNCYTIUM_FORMATION_BY_PLASMA_MEMBRANE_FUSION	13	0.63562	1.37502	0.0972222	1	1	1149	tags=38%, list=12%, signal=34%	RIPOR2/CXCL10/TYROBP/TMEM182/CFLAR
GOBP_REGULATION_OF_ISOTYPE_SWITCHING	GOBP_REGULATION_OF_ISOTYPE_SWITCHING	GOBP_REGULATION_OF_ISOTYPE_SWITCHING	31	0.53383	1.37488	0.0735552	1	1	1077	tags=19%, list=11%, signal=17%	SHLD2/SHLD1/NSD2/SHLD3/TNFSF4/MSH2
HP_PERIVENTRICULAR_WHITE_MATTER_HYPERINTENSITIES	HP_PERIVENTRICULAR_WHITE_MATTER_HYPERINTENSITIES	HP_PERIVENTRICULAR_WHITE_MATTER_HYPERINTENSITIES	10	0.67919	1.37451	0.103757	1	1	216	tags=20%, list=2%, signal=20%	STRADA/SELENOI
HP_IMPAIRED_SMOOTH_PURSUIT	HP_IMPAIRED_SMOOTH_PURSUIT	HP_IMPAIRED_SMOOTH_PURSUIT	25	0.557936	1.37445	0.0909091	1	1	2087	tags=44%, list=21%, signal=35%	MRE11/POLR3B/XRCC4/WARS2/ATXN1/RFC1/THG1L/PDHB/SYNE1/SACS/INPP5E
GOBP_BENZENE_CONTAINING_COMPOUND_METABOLIC_PROCESS	GOBP_BENZENE_CONTAINING_COMPOUND_METABOLIC_PROCESS	GOBP_BENZENE_CONTAINING_COMPOUND_METABOLIC_PROCESS	10	0.678819	1.37376	0.103757	1	1	858	tags=30%, list=9%, signal=27%	KYAT3/KYAT1/GSTM2
HP_COR_PULMONALE	HP_COR_PULMONALE	HP_COR_PULMONALE	9	0.69576	1.37357	0.108696	1	1	452	tags=22%, list=5%, signal=21%	MAP3K20/SELENON
GOBP_CELLULAR_RESPONSE_TO_ALKALOID	GOBP_CELLULAR_RESPONSE_TO_ALKALOID	GOBP_CELLULAR_RESPONSE_TO_ALKALOID	11	0.664133	1.3733	0.110517	1	1	1905	tags=64%, list=19%, signal=51%	TGM2/GSTM2/AIF1/BLM/CASP3/SPIDR/RYR1
GOBP_POSITIVE_REGULATION_OF_MONOCYTE_CHEMOTACTIC_PROTEIN_1_PRODUCTION	GOBP_POSITIVE_REGULATION_OF_MONOCYTE_CHEMOTACTIC_PROTEIN_1_PRODUCTION	GOBP_POSITIVE_REGULATION_OF_MONOCYTE_CHEMOTACTIC_PROTEIN_1_PRODUCTION	8	0.717243	1.3727	0.107273	1	1	684	tags=25%, list=7%, signal=23%	SELENOK/OAS1
HP_ABNORMALITY_OF_VITAMIN_E_METABOLISM	HP_ABNORMALITY_OF_VITAMIN_E_METABOLISM	HP_ABNORMALITY_OF_VITAMIN_E_METABOLISM	5	0.784359	1.37262	0.109259	1	1	170	tags=20%, list=2%, signal=20%	EFL1
GOBP_PYRIDINE_CONTAINING_COMPOUND_METABOLIC_PROCESS	GOBP_PYRIDINE_CONTAINING_COMPOUND_METABOLIC_PROCESS	GOBP_PYRIDINE_CONTAINING_COMPOUND_METABOLIC_PROCESS	21	0.579229	1.37225	0.0971731	1	1	1191	tags=29%, list=12%, signal=25%	NAXE/NAXD/NMNAT3/MTAP/PNPO/PARP9
HP_EEG_WITH_GENERALIZED_SLOW_ACTIVITY	HP_EEG_WITH_GENERALIZED_SLOW_ACTIVITY	HP_EEG_WITH_GENERALIZED_SLOW_ACTIVITY	18	0.588778	1.37131	0.087931	1	1	1340	tags=22%, list=14%, signal=19%	PLPBP/ALDH7A1/LMNB1/TMEM106B
GOBP_NEGATIVE_REGULATION_OF_COLLATERAL_SPROUTING	GOBP_NEGATIVE_REGULATION_OF_COLLATERAL_SPROUTING	GOBP_NEGATIVE_REGULATION_OF_COLLATERAL_SPROUTING	2	0.935969	1.3706	0.0578842	1	1	138	tags=50%, list=1%, signal=49%	SPART
GOMF_U3_SNORNA_BINDING	GOMF_U3_SNORNA_BINDING	GOMF_U3_SNORNA_BINDING	9	0.694055	1.3702	0.110507	1	1	1723	tags=44%, list=18%, signal=37%	UTP25/PRKDC/BMS1/XRCC5
GOBP_NEGATIVE_REGULATION_OF_OXIDATIVE_STRESS_INDUCED_NEURON_DEATH	GOBP_NEGATIVE_REGULATION_OF_OXIDATIVE_STRESS_INDUCED_NEURON_DEATH	GOBP_NEGATIVE_REGULATION_OF_OXIDATIVE_STRESS_INDUCED_NEURON_DEATH	14	0.621432	1.37012	0.104712	1	1	1	tags=7%, list=0%, signal=7%	RACK1
GOBP_PROTEIN_LOCALIZATION_TO_CHROMOSOME_CENTROMERIC_REGION	GOBP_PROTEIN_LOCALIZATION_TO_CHROMOSOME_CENTROMERIC_REGION	GOBP_PROTEIN_LOCALIZATION_TO_CHROMOSOME_CENTROMERIC_REGION	18	0.587217	1.36768	0.0896552	1	1	1052	tags=28%, list=11%, signal=25%	KNL1/SPDL1/CENPQ/KNTC1/NDC80
HP_LOP_EAR	HP_LOP_EAR	HP_LOP_EAR	3	0.866642	1.36754	0.108481	1	1	148	tags=33%, list=2%, signal=33%	CCNQ
GOBP_BONE_MINERALIZATION_INVOLVED_IN_BONE_MATURATION	GOBP_BONE_MINERALIZATION_INVOLVED_IN_BONE_MATURATION	GOBP_BONE_MINERALIZATION_INVOLVED_IN_BONE_MATURATION	3	0.866524	1.36735	0.108481	1	1	984	tags=67%, list=10%, signal=60%	RFLNB/IFT80
HP_DECREASED_CERVICAL_SPINE_MOBILITY	HP_DECREASED_CERVICAL_SPINE_MOBILITY	HP_DECREASED_CERVICAL_SPINE_MOBILITY	5	0.781219	1.36712	0.116667	1	1	391	tags=20%, list=4%, signal=19%	LARGE1
GOBP_CHROMOSOME_ORGANIZATION_INVOLVED_IN_MEIOTIC_CELL_CYCLE	GOBP_CHROMOSOME_ORGANIZATION_INVOLVED_IN_MEIOTIC_CELL_CYCLE	GOBP_CHROMOSOME_ORGANIZATION_INVOLVED_IN_MEIOTIC_CELL_CYCLE	25	0.554714	1.36651	0.0979021	1	1	1553	tags=28%, list=16%, signal=24%	MRE11/SGO2/SGO1/NCAPD2/NCAPD3/AGO4/ATM
HP_MECONIUM_STAINED_AMNIOTIC_FLUID	HP_MECONIUM_STAINED_AMNIOTIC_FLUID	HP_MECONIUM_STAINED_AMNIOTIC_FLUID	4	0.814981	1.36612	0.144788	1	1	1104	tags=75%, list=11%, signal=67%	PLPBP/ALDH7A1/ATP8B1
GOBP_POSITIVE_REGULATION_OF_PROTEOLYSIS_INVOLVED_IN_CELLULAR_PROTEIN_CATABOLIC_PROCESS	GOBP_POSITIVE_REGULATION_OF_PROTEOLYSIS_INVOLVED_IN_CELLULAR_PROTEIN_CATABOLIC_PROCESS	GOBP_POSITIVE_REGULATION_OF_PROTEOLYSIS_INVOLVED_IN_CELLULAR_PROTEIN_CATABOLIC_PROCESS	101	0.436233	1.36611	0.0448279	1	1	192	tags=5%, list=2%, signal=5%	RACK1/NOP53/ELOB/ATP5IF1/COP1
GOBP_PROTEIN_LOCALIZATION_TO_NUCLEOLUS	GOBP_PROTEIN_LOCALIZATION_TO_NUCLEOLUS	GOBP_PROTEIN_LOCALIZATION_TO_NUCLEOLUS	12	0.644879	1.36574	0.110727	1	1	182	tags=17%, list=2%, signal=16%	NOP53/UTP25
GOBP_POSITIVE_REGULATION_OF_CELL_CYCLE_CHECKPOINT	GOBP_POSITIVE_REGULATION_OF_CELL_CYCLE_CHECKPOINT	GOBP_POSITIVE_REGULATION_OF_CELL_CYCLE_CHECKPOINT	10	0.67464	1.3653	0.107335	1	1	1998	tags=40%, list=20%, signal=32%	MAP3K20/NDC80/MAD2L1/DYNC1LI1
GOBP_RNA_SPLICING_VIA_ENDONUCLEOLYTIC_CLEAVAGE_AND_LIGATION	GOBP_RNA_SPLICING_VIA_ENDONUCLEOLYTIC_CLEAVAGE_AND_LIGATION	GOBP_RNA_SPLICING_VIA_ENDONUCLEOLYTIC_CLEAVAGE_AND_LIGATION	10	0.674165	1.36434	0.107335	1	1	1564	tags=30%, list=16%, signal=25%	RTRAF/DDX1/ZBTB8OS
GOBP_POSITIVE_REGULATION_OF_PROTEASOMAL_UBIQUITIN_DEPENDENT_PROTEIN_CATABOLIC_PROCESS	GOBP_POSITIVE_REGULATION_OF_PROTEASOMAL_UBIQUITIN_DEPENDENT_PROTEIN_CATABOLIC_PROCESS	GOBP_POSITIVE_REGULATION_OF_PROTEASOMAL_UBIQUITIN_DEPENDENT_PROTEIN_CATABOLIC_PROCESS	74	0.454687	1.36421	0.0532915	1	1	192	tags=5%, list=2%, signal=5%	RACK1/NOP53/ELOB/COP1
HP_ABSENT_HAND	HP_ABSENT_HAND	HP_ABSENT_HAND	9	0.690978	1.36413	0.112319	1	1	1532	tags=44%, list=16%, signal=38%	SEM1/BTRC/ARHGAP31/EOGT
HP_OLIGODACTYLY	HP_OLIGODACTYLY	HP_OLIGODACTYLY	14	0.618597	1.36387	0.111693	1	1	887	tags=29%, list=9%, signal=26%	SEM1/MBTPS2/BTRC/APC
HP_CORNEAL_NEOVASCULARIZATION	HP_CORNEAL_NEOVASCULARIZATION	HP_CORNEAL_NEOVASCULARIZATION	9	0.690829	1.36383	0.112319	1	1	87	tags=11%, list=1%, signal=11%	UFD1
GOBP_POSITIVE_REGULATION_OF_IMMUNOGLOBULIN_PRODUCTION	GOBP_POSITIVE_REGULATION_OF_IMMUNOGLOBULIN_PRODUCTION	GOBP_POSITIVE_REGULATION_OF_IMMUNOGLOBULIN_PRODUCTION	36	0.513964	1.36351	0.0896309	1	1	1077	tags=17%, list=11%, signal=15%	SHLD2/SHLD1/NSD2/SHLD3/TNFSF4/MSH2
HP_HYPERPLASTIC_CALLUS_FORMATION	HP_HYPERPLASTIC_CALLUS_FORMATION	HP_HYPERPLASTIC_CALLUS_FORMATION	3	0.863988	1.36335	0.112426	1	1	699	tags=67%, list=7%, signal=62%	TENT5A/MBTPS2
GOCC_FANCONI_ANAEMIA_NUCLEAR_COMPLEX	GOCC_FANCONI_ANAEMIA_NUCLEAR_COMPLEX	GOCC_FANCONI_ANAEMIA_NUCLEAR_COMPLEX	11	0.658747	1.36216	0.117647	1	1	1763	tags=45%, list=18%, signal=37%	CENPX/CENPS/FANCL/FANCF/FANCG
GOBP_ADENOSINE_METABOLIC_PROCESS	GOBP_ADENOSINE_METABOLIC_PROCESS	GOBP_ADENOSINE_METABOLIC_PROCESS	6	0.753641	1.36159	0.124074	1	1	271	tags=17%, list=3%, signal=16%	ADA2
GOCC_CCR4_NOT_COMPLEX	GOCC_CCR4_NOT_COMPLEX	GOCC_CCR4_NOT_COMPLEX	11	0.658411	1.36147	0.121212	1	1	140	tags=9%, list=1%, signal=9%	CNOT9
GOMF_CATALYTIC_ACTIVITY_ACTING_ON_A_NUCLEIC_ACID	GOMF_CATALYTIC_ACTIVITY_ACTING_ON_A_NUCLEIC_ACID	GOMF_CATALYTIC_ACTIVITY_ACTING_ON_A_NUCLEIC_ACID	432	0.376283	1.36101	0.00279197	0.461823	0.461823	2551	tags=31%, list=26%, signal=24%	TUT4/BUD23/TUT7/MTREX/MRE11/TENT2/QTRT2/INTS11/MRM3/MRPL58/FBH1/MRM2/TENT4B/RIDA/SAMHD1/DNA2/DNASE1L3/FTO/RNASEL/RFC3/POLR3B/SMARCAL1/MYO18A/SETMAR/ZRANB3/LARS2/RFC4/HELB/POLR3K/EXO5/PUS10/DROSHA/DUS2/LIG3/RECQL/MCM3/HELLS/DDX1/WARS2/DCPS/EXOSC7/SHPRH/MSH2/POLA1/RNASEK/MOV10/TFB1M/ERCC4/DDX60L/SMARCAD1/HLTF/DTWD1/TRMO/DDX39B/DNASE1/TUT1/RFC2/TEFM/TEP1/SLX1A/POP5/BLM/CHD8/N6AMT1/PTGES3/RFC1/ALKBH3…
GOMF_RNA_BINDING_INVOLVED_IN_POSTTRANSCRIPTIONAL_GENE_SILENCING	GOMF_RNA_BINDING_INVOLVED_IN_POSTTRANSCRIPTIONAL_GENE_SILENCING	GOMF_RNA_BINDING_INVOLVED_IN_POSTTRANSCRIPTIONAL_GENE_SILENCING	2	0.929021	1.36043	0.0718563	1	1	104	tags=50%, list=1%, signal=49%	MARF1
GOMF_O_METHYLTRANSFERASE_ACTIVITY	GOMF_O_METHYLTRANSFERASE_ACTIVITY	GOMF_O_METHYLTRANSFERASE_ACTIVITY	19	0.5807	1.36016	0.0991304	1	1	734	tags=16%, list=7%, signal=15%	MRM3/MRM2/COQ3
GOBP_IMMATURE_T_CELL_PROLIFERATION	GOBP_IMMATURE_T_CELL_PROLIFERATION	GOBP_IMMATURE_T_CELL_PROLIFERATION	2	0.928801	1.3601	0.0718563	1	1	74	tags=50%, list=1%, signal=50%	TMEM131L
GOBP_REGULATION_OF_IMMATURE_T_CELL_PROLIFERATION	GOBP_REGULATION_OF_IMMATURE_T_CELL_PROLIFERATION	GOBP_REGULATION_OF_IMMATURE_T_CELL_PROLIFERATION	2	0.928801	1.3601	0.0718563	1	1	74	tags=50%, list=1%, signal=50%	TMEM131L
GOBP_DNA_STRAND_ELONGATION_INVOLVED_IN_DNA_REPLICATION	GOBP_DNA_STRAND_ELONGATION_INVOLVED_IN_DNA_REPLICATION	GOBP_DNA_STRAND_ELONGATION_INVOLVED_IN_DNA_REPLICATION	12	0.642094	1.35984	0.119377	1	1	1928	tags=67%, list=20%, signal=54%	DNA2/RFC3/RFC4/LIG3/MCM3/POLA1/LIG1/POLD3
HP_METAPHYSEAL_CHONDRODYSPLASIA	HP_METAPHYSEAL_CHONDRODYSPLASIA	HP_METAPHYSEAL_CHONDRODYSPLASIA	7	0.725315	1.35967	0.120658	1	1	1004	tags=43%, list=10%, signal=39%	EFL1/AIFM1/HDAC6
GOBP_CELL_CYCLE_CHECKPOINT_SIGNALING	GOBP_CELL_CYCLE_CHECKPOINT_SIGNALING	GOBP_CELL_CYCLE_CHECKPOINT_SIGNALING	119	0.427385	1.35964	0.0304411	1	1	2049	tags=31%, list=21%, signal=25%	NOP53/ABRAXAS1/MRE11/BABAM2/MRNIP/MAP3K20/ATRIP/DNA2/SETMAR/KLHL22/SPDL1/APC/KNTC1/CDK5RAP2/NDC80/MSH2/CLOCK/BRCA1/HINFP/DDX39B/PRKDC/BRCC3/TIMELESS/BLM/TIPRL/GIGYF2/CEP63/ETAA1/ATM/NBN/THOC1/BUB3/MAD2L1/NAE1/SDE2/DYNC1LI1/ATR
GOBP_CD8_POSITIVE_ALPHA_BETA_T_CELL_PROLIFERATION	GOBP_CD8_POSITIVE_ALPHA_BETA_T_CELL_PROLIFERATION	GOBP_CD8_POSITIVE_ALPHA_BETA_T_CELL_PROLIFERATION	4	0.810401	1.35844	0.160232	1	1	686	tags=50%, list=7%, signal=47%	VSIR/MAPK8IP1
GOBP_MEIOSIS_I_CELL_CYCLE_PROCESS	GOBP_MEIOSIS_I_CELL_CYCLE_PROCESS	GOBP_MEIOSIS_I_CELL_CYCLE_PROCESS	55	0.47142	1.35837	0.0694669	1	1	1553	tags=22%, list=16%, signal=18%	MRE11/CENPX/SGO2/SGO1/CENPS/SYCP3/NDC80/ERCC4/RAD51AP1/MYBL1/AGO4/ATM
GOBP_NEGATIVE_REGULATION_OF_TELOMERE_MAINTENANCE_VIA_TELOMERASE	GOBP_NEGATIVE_REGULATION_OF_TELOMERE_MAINTENANCE_VIA_TELOMERASE	GOBP_NEGATIVE_REGULATION_OF_TELOMERE_MAINTENANCE_VIA_TELOMERASE	19	0.579899	1.35829	0.0991304	1	1	246	tags=16%, list=3%, signal=15%	TEN1/STN1/TENT4B
GOCC_STEREOCILIA_COUPLING_LINK	GOCC_STEREOCILIA_COUPLING_LINK	GOCC_STEREOCILIA_COUPLING_LINK	2	0.927215	1.35778	0.0718563	1	1	469	tags=50%, list=5%, signal=48%	WHRN
GOCC_MITOTIC_SPINDLE	GOCC_MITOTIC_SPINDLE	GOCC_MITOTIC_SPINDLE	111	0.429241	1.35767	0.0382236	1	1	2700	tags=41%, list=28%, signal=30%	RTRAF/TOGARAM1/SPOUT1/PYCR3/KNSTRN/CENPE/KLHL22/PHLPP2/TUBG1/AGBL5/CDC14A/MAPKBP1/CDK5RAP2/CLASP1/GPSM2/EPB41/NUMA1/FAM161A/IQCB1/PRC1/TBL1X/NUSAP1/AURKA/MAD2L1/KIF18A/STAG2/HAUS7/KIF20B/HAUS1/STAG1/CAPG/RMDN2/CEP170/KATNBL1/KATNA1/GEM/CEP295/NUDCD2/SMC3/CNTRL/CLASP2/CLTC/MAP4/HAUS8/GIT1
GOBP_NEGATIVE_REGULATION_OF_TRANSCRIPTION_BY_RNA_POLYMERASE_I	GOBP_NEGATIVE_REGULATION_OF_TRANSCRIPTION_BY_RNA_POLYMERASE_I	GOBP_NEGATIVE_REGULATION_OF_TRANSCRIPTION_BY_RNA_POLYMERASE_I	4	0.809604	1.35711	0.160232	1	1	6	tags=25%, list=0%, signal=25%	NOP53
GOBP_REGULATION_OF_RESPONSE_TO_DNA_DAMAGE_STIMULUS	GOBP_REGULATION_OF_RESPONSE_TO_DNA_DAMAGE_STIMULUS	GOBP_REGULATION_OF_RESPONSE_TO_DNA_DAMAGE_STIMULUS	179	0.403986	1.35687	0.0178157	1	1	2049	tags=26%, list=21%, signal=21%	ABRAXAS1/BABAM2/MRNIP/SHLD2/YJU2/MAP3K20/SHLD1/FBH1/NSD2/CGAS/CYREN/SHLD3/HDGFL2/SETMAR/HELB/DTX3L/PIAS4/BRCA1/PARPBP/ERCC4/UBE2V1/RAD51AP1/PARP9/FIGNL1/DDX39B/PRKDC/BRCC3/DMAP1/TRIP12/TIMELESS/VPS72/ETAA1/ATM/POLH/EEF1E1/SPIDR/BID/RUVBL1/THOC1/DDX11/ARMT1/PARP3/UBQLN4/PRKCD/XRCC1/RIF1/ATR
GOCC_OUTER_MEMBRANE	GOCC_OUTER_MEMBRANE	GOCC_OUTER_MEMBRANE	144	0.414828	1.35681	0.0249829	1	1	441	tags=7%, list=4%, signal=7%	ATP5MC2/ATP5MC3/STMP1/TRAPPC2B/QTRT2/SPART/NIPSNAP2/MIGA1/TOMM70/MIGA2
GOCC_DNA_REPAIR_COMPLEX	GOCC_DNA_REPAIR_COMPLEX	GOCC_DNA_REPAIR_COMPLEX	35	0.513864	1.35679	0.0884956	1	1	2186	tags=40%, list=22%, signal=31%	PAXX/ATP23/PALB2/XRCC4/MSH2/BRCA1/ERCC4/PRKDC/ATM/XRCC5/POLD1/XRCC1/PHF21A/MLH3
GOBP_POSITIVE_REGULATION_OF_CELL_CELL_ADHESION_MEDIATED_BY_CADHERIN	GOBP_POSITIVE_REGULATION_OF_CELL_CELL_ADHESION_MEDIATED_BY_CADHERIN	GOBP_POSITIVE_REGULATION_OF_CELL_CELL_ADHESION_MEDIATED_BY_CADHERIN	3	0.859245	1.35587	0.12426	1	1	295	tags=33%, list=3%, signal=32%	AFDN
GOBP_MITOTIC_DNA_REPLICATION	GOBP_MITOTIC_DNA_REPLICATION	GOBP_MITOTIC_DNA_REPLICATION	9	0.686558	1.3554	0.112319	1	1	2530	tags=78%, list=26%, signal=58%	RTF2/MCM3/POLA1/LIG1/MCM6/BRCA2/BCL6
HP_MULTIPLE_RIB_FRACTURES	HP_MULTIPLE_RIB_FRACTURES	HP_MULTIPLE_RIB_FRACTURES	6	0.749783	1.35462	0.125926	1	1	699	tags=33%, list=7%, signal=31%	TENT5A/MBTPS2
HP_TRANSIENT_NEUTROPENIA	HP_TRANSIENT_NEUTROPENIA	HP_TRANSIENT_NEUTROPENIA	6	0.749556	1.35421	0.125926	1	1	645	tags=33%, list=7%, signal=31%	EFL1/CLPB
GOMF_KINETOCHORE_BINDING	GOMF_KINETOCHORE_BINDING	GOMF_KINETOCHORE_BINDING	5	0.773811	1.35416	0.140741	1	1	1133	tags=60%, list=12%, signal=53%	CENPE/SPDL1/CLASP1
GOBP_CEREBELLAR_PURKINJE_CELL_LAYER_FORMATION	GOBP_CEREBELLAR_PURKINJE_CELL_LAYER_FORMATION	GOBP_CEREBELLAR_PURKINJE_CELL_LAYER_FORMATION	7	0.722339	1.35409	0.124314	1	1	1495	tags=43%, list=15%, signal=36%	WHRN/LDB1/ATP7A
GOBP_DNA_LIGATION_INVOLVED_IN_DNA_REPAIR	GOBP_DNA_LIGATION_INVOLVED_IN_DNA_REPAIR	GOBP_DNA_LIGATION_INVOLVED_IN_DNA_REPAIR	4	0.807609	1.35376	0.160232	1	1	930	tags=50%, list=9%, signal=45%	XRCC4/LIG3
GOBP_MAINTENANCE_OF_CENTROSOME_LOCATION	GOBP_MAINTENANCE_OF_CENTROSOME_LOCATION	GOBP_MAINTENANCE_OF_CENTROSOME_LOCATION	5	0.77347	1.35356	0.142593	1	1	1369	tags=40%, list=14%, signal=34%	SPOUT1/GPSM2
GOMF_NUCLEOCYTOPLASMIC_CARRIER_ACTIVITY	GOMF_NUCLEOCYTOPLASMIC_CARRIER_ACTIVITY	GOMF_NUCLEOCYTOPLASMIC_CARRIER_ACTIVITY	24	0.554104	1.35252	0.110915	1	1	3660	tags=71%, list=37%, signal=45%	HIKESHI/SNUPN/TMCO6/KPNA5/EIF4ENIF1/XPO4/XPO1/KPNA3/IPO5/XPO7/CSE1L/IPO9/XPO5/RAN/KPNA1/XPO6/TNPO1
HP_HIGH_PITCHED_VOICE	HP_HIGH_PITCHED_VOICE	HP_HIGH_PITCHED_VOICE	28	0.540003	1.35241	0.0955752	1	1	1823	tags=54%, list=19%, signal=44%	SELENON/ARID1B/SMARCAL1/XRCC4/IGF1R/ERCC4/MTX2/STAT5B/ORC4/BLM/PCNT/TRMT10A/POLD1/TTN/SEC24D
GOCC_VESICLE_TETHERING_COMPLEX	GOCC_VESICLE_TETHERING_COMPLEX	GOCC_VESICLE_TETHERING_COMPLEX	44	0.488828	1.35153	0.0978441	1	1	2162	tags=39%, list=22%, signal=30%	TRAPPC2B/TRAPPC9/EXOC6B/EXOC2/VPS33A/COG5/VPS11/TRAPPC13/TRAPPC11/COG2/VPS41/COG7/TRAPPC5/NBAS/COG6/EXOC1/VPS16
GOBP_RNA_POLYADENYLATION	GOBP_RNA_POLYADENYLATION	GOBP_RNA_POLYADENYLATION	42	0.495023	1.35053	0.0952381	1	1	255	tags=10%, list=3%, signal=9%	TENT2/VIRMA/TENT4B/TENT4A
GOBP_CENTRIOLE_CENTRIOLE_COHESION	GOBP_CENTRIOLE_CENTRIOLE_COHESION	GOBP_CENTRIOLE_CENTRIOLE_COHESION	11	0.652811	1.34989	0.130125	1	1	2098	tags=55%, list=21%, signal=43%	SGO1/CEP44/CEP250/RTTN/KIF3A/ODF2
HP_SHALLOW_ACETABULAR_FOSSAE	HP_SHALLOW_ACETABULAR_FOSSAE	HP_SHALLOW_ACETABULAR_FOSSAE	4	0.805156	1.34965	0.164093	1	1	1916	tags=100%, list=20%, signal=81%	SMARCAL1/UFSP2/TONSL/IFIH1
HP_LOW_PLASMA_CITRULLINE	HP_LOW_PLASMA_CITRULLINE	HP_LOW_PLASMA_CITRULLINE	7	0.719894	1.34951	0.127971	1	1	1488	tags=57%, list=15%, signal=49%	MRM2/MT-ND3/MT-ATP6/MT-ND6
HP_ACCESSORY_ORAL_FRENULUM	HP_ACCESSORY_ORAL_FRENULUM	HP_ACCESSORY_ORAL_FRENULUM	7	0.71957	1.3489	0.127971	1	1	1109	tags=57%, list=11%, signal=51%	CPLANE1/CD96/DYNC2LI1/C2CD3
GOBP_DNA_REPLICATION	GOBP_DNA_REPLICATION	GOBP_DNA_REPLICATION	194	0.397345	1.34851	0.0213568	1	1	2551	tags=36%, list=26%, signal=27%	RTF2/MRE11/CENPX/STN1/FBH1/PCLAF/CENPS/SAMHD1/GINS2/DNA2/RFC3/CDAN1/SMARCAL1/SETMAR/WDHD1/ZRANB3/RFC4/HELB/ZBTB38/LIG3/RECQL/MCM3/DBF4B/SUPT16H/S100A11/POLA1/ORC4/RFC2/TEFM/TIMELESS/BLM/RFC1/NOC3L/ETAA1/LIG1/INO80B/BOD1L1/UCHL5/TONSL/BCAR3/POLH/POLD1/ESCO1/RUVBL1/NBN/THOC1/POLG2/DDX11/ING5/POLD3/SDE2/INO80D/SIN3A/ATR/MCM9/FAM111B/MEAF6/POLK/MCM6/SLX4/ORC6/ING4/DNAJA3/SMC3/UPF1/BRCA2/POLA2/BCL6/RP…
GOCC_RDNA_HETEROCHROMATIN	GOCC_RDNA_HETEROCHROMATIN	GOCC_RDNA_HETEROCHROMATIN	5	0.77054	1.34843	0.148148	1	1	6	tags=20%, list=0%, signal=20%	NOP53
GOBP_AMINO_SUGAR_METABOLIC_PROCESS	GOBP_AMINO_SUGAR_METABOLIC_PROCESS	GOBP_AMINO_SUGAR_METABOLIC_PROCESS	25	0.547244	1.34811	0.118881	1	1	1444	tags=28%, list=15%, signal=24%	OGA/LARGE1/MGAT3/GNPDA1/EXTL2/GNPNAT1/NAGK
GOBP_PROTEIN_LOCALIZATION_TO_NUCLEAR_ENVELOPE	GOBP_PROTEIN_LOCALIZATION_TO_NUCLEAR_ENVELOPE	GOBP_PROTEIN_LOCALIZATION_TO_NUCLEAR_ENVELOPE	5	0.769986	1.34746	0.151852	1	1	239	tags=20%, list=2%, signal=20%	INTS13
GOBP_POSITIVE_REGULATION_OF_ENDOCYTIC_RECYCLING	GOBP_POSITIVE_REGULATION_OF_ENDOCYTIC_RECYCLING	GOBP_POSITIVE_REGULATION_OF_ENDOCYTIC_RECYCLING	4	0.803723	1.34725	0.169884	1	1	190	tags=25%, list=2%, signal=25%	EIPR1
HP_ABNORMAL_TRICUSPID_VALVE_MORPHOLOGY	HP_ABNORMAL_TRICUSPID_VALVE_MORPHOLOGY	HP_ABNORMAL_TRICUSPID_VALVE_MORPHOLOGY	17	0.583603	1.34684	0.105085	1	1	366	tags=12%, list=4%, signal=11%	UFD1/WASHC5
HP_PAINLESS_FRACTURES_DUE_TO_INJURY	HP_PAINLESS_FRACTURES_DUE_TO_INJURY	HP_PAINLESS_FRACTURES_DUE_TO_INJURY	3	0.853476	1.34677	0.126233	1	1	399	tags=33%, list=4%, signal=32%	RETREG1
GOBP_CELL_CYCLE_G2_M_PHASE_TRANSITION	GOBP_CELL_CYCLE_G2_M_PHASE_TRANSITION	GOBP_CELL_CYCLE_G2_M_PHASE_TRANSITION	91	0.4367	1.34669	0.0518053	1	1	148	tags=7%, list=2%, signal=7%	NOP53/ABRAXAS1/MRE11/BABAM2/MRNIP/CCNQ
GOMF_3_5_DNA_HELICASE_ACTIVITY	GOMF_3_5_DNA_HELICASE_ACTIVITY	GOMF_3_5_DNA_HELICASE_ACTIVITY	10	0.665208	1.34621	0.125224	1	1	2496	tags=60%, list=25%, signal=45%	FBH1/RECQL/BLM/HELQ/MCM6/ASCC3
GOBP_MEMBRANOUS_SEPTUM_MORPHOGENESIS	GOBP_MEMBRANOUS_SEPTUM_MORPHOGENESIS	GOBP_MEMBRANOUS_SEPTUM_MORPHOGENESIS	2	0.919067	1.34585	0.0958084	1	1	300	tags=50%, list=3%, signal=48%	NSD2
HP_PYRIDOXINE_RESPONSIVE_SIDEROBLASTIC_ANEMIA	HP_PYRIDOXINE_RESPONSIVE_SIDEROBLASTIC_ANEMIA	HP_PYRIDOXINE_RESPONSIVE_SIDEROBLASTIC_ANEMIA	18	0.577692	1.34549	0.1	1	1	2482	tags=56%, list=25%, signal=42%	PALB2/FANCL/UBE2T/BRCA1/PNPO/ERCC4/FANCF/FANCG/SLX4/BRCA2
GOBP_SPERMATID_NUCLEUS_DIFFERENTIATION	GOBP_SPERMATID_NUCLEUS_DIFFERENTIATION	GOBP_SPERMATID_NUCLEUS_DIFFERENTIATION	10	0.664663	1.34511	0.127013	1	1	632	tags=20%, list=6%, signal=19%	SELENOF/SYCP3
GOBP_POSITIVE_REGULATION_OF_NLRP3_INFLAMMASOME_COMPLEX_ASSEMBLY	GOBP_POSITIVE_REGULATION_OF_NLRP3_INFLAMMASOME_COMPLEX_ASSEMBLY	GOBP_POSITIVE_REGULATION_OF_NLRP3_INFLAMMASOME_COMPLEX_ASSEMBLY	9	0.681263	1.34495	0.11413	1	1	1814	tags=44%, list=18%, signal=36%	STMP1/PLCG2/TLR6/GBP5
HP_APLASIA_HYPOPLASIA_OF_THE_CEREBELLAR_VERMIS	HP_APLASIA_HYPOPLASIA_OF_THE_CEREBELLAR_VERMIS	HP_APLASIA_HYPOPLASIA_OF_THE_CEREBELLAR_VERMIS	145	0.411126	1.34488	0.0353888	1	1	2381	tags=30%, list=24%, signal=23%	CCDC32/MRE11/TOGARAM1/CPLANE1/RXYLT1/WASHC5/VPS35L/LARGE1/FTO/ARID1B/WDR81/CBY1/DISP1/TAF1/IFT80/EXOC2/HYLS1/WARS2/C2CD3/PRKDC/CEP290/IQCB1/THG1L/NUP88/PHGDH/ARL3/KIAA0586/BUB3/PIGN/PMM2/SACS/TCTN1/ATR/FAR1/INPP5E/RAB18/PIGU/SUFU/CSPP1/TRRAP/NUP37/NPHP3/ATN1
HP_RIEGER_ANOMALY	HP_RIEGER_ANOMALY	HP_RIEGER_ANOMALY	6	0.744368	1.34484	0.148148	1	1	902	tags=33%, list=9%, signal=30%	NSD2/IGF1R
HP_LENTICONUS	HP_LENTICONUS	HP_LENTICONUS	3	0.852252	1.34483	0.130178	1	1	1453	tags=100%, list=15%, signal=85%	RDH5/COL4A4/COL4A3
GOBP_NEGATIVE_REGULATION_OF_SMOOTHENED_SIGNALING_PATHWAY	GOBP_NEGATIVE_REGULATION_OF_SMOOTHENED_SIGNALING_PATHWAY	GOBP_NEGATIVE_REGULATION_OF_SMOOTHENED_SIGNALING_PATHWAY	17	0.582558	1.34443	0.108475	1	1	1044	tags=24%, list=11%, signal=21%	RACK1/MOSMO/BTRC/IFT122
GOBP_NUCLEAR_TRANSCRIBED_MRNA_CATABOLIC_PROCESS	GOBP_NUCLEAR_TRANSCRIBED_MRNA_CATABOLIC_PROCESS	GOBP_NUCLEAR_TRANSCRIBED_MRNA_CATABOLIC_PROCESS	96	0.430883	1.34406	0.0530303	1	1	255	tags=6%, list=3%, signal=6%	TUT4/NBDY/TUT7/TENT2/TENT4B/TENT4A
HP_FOCAL_MOTOR_STATUS_EPILEPTICUS	HP_FOCAL_MOTOR_STATUS_EPILEPTICUS	HP_FOCAL_MOTOR_STATUS_EPILEPTICUS	2	0.917695	1.34384	0.0978044	1	1	241	tags=50%, list=2%, signal=49%	MRM2
GOBP_REGULATION_OF_INTRACELLULAR_ESTROGEN_RECEPTOR_SIGNALING_PATHWAY	GOBP_REGULATION_OF_INTRACELLULAR_ESTROGEN_RECEPTOR_SIGNALING_PATHWAY	GOBP_REGULATION_OF_INTRACELLULAR_ESTROGEN_RECEPTOR_SIGNALING_PATHWAY	17	0.582231	1.34368	0.108475	1	1	1199	tags=29%, list=12%, signal=26%	CNOT9/SRC/BRCA1/VPS11/UFSP2
GOBP_SUBSTANTIA_NIGRA_DEVELOPMENT	GOBP_SUBSTANTIA_NIGRA_DEVELOPMENT	GOBP_SUBSTANTIA_NIGRA_DEVELOPMENT	32	0.519819	1.3436	0.0950704	1	1	43	tags=6%, list=0%, signal=6%	ATP5PF/ATP5PB
HP_IMPAIRED_OXIDATIVE_BURST	HP_IMPAIRED_OXIDATIVE_BURST	HP_IMPAIRED_OXIDATIVE_BURST	6	0.74366	1.34356	0.148148	1	1	58	tags=17%, list=1%, signal=17%	CYBC1
GOBP_ACTIN_FILAMENT_NETWORK_FORMATION	GOBP_ACTIN_FILAMENT_NETWORK_FORMATION	GOBP_ACTIN_FILAMENT_NETWORK_FORMATION	5	0.767141	1.34248	0.155556	1	1	1770	tags=80%, list=18%, signal=66%	CARMIL1/CARMIL2/ARPC5/FHOD1
GOBP_POSITIVE_REGULATION_OF_VOLTAGE_GATED_CALCIUM_CHANNEL_ACTIVITY	GOBP_POSITIVE_REGULATION_OF_VOLTAGE_GATED_CALCIUM_CHANNEL_ACTIVITY	GOBP_POSITIVE_REGULATION_OF_VOLTAGE_GATED_CALCIUM_CHANNEL_ACTIVITY	4	0.800876	1.34248	0.175676	1	1	1958	tags=100%, list=20%, signal=80%	NIPSNAP2/CDK5/EHD3/STAC3
GOBP_REGULATION_OF_EXECUTION_PHASE_OF_APOPTOSIS	GOBP_REGULATION_OF_EXECUTION_PHASE_OF_APOPTOSIS	GOBP_REGULATION_OF_EXECUTION_PHASE_OF_APOPTOSIS	14	0.608862	1.3424	0.132635	1	1	1274	tags=36%, list=13%, signal=31%	MTRNR2L12/MTRNR2L11/MTRNR2L8/MTRNR2L10/MTRNR2L1
GOBP_CELLULAR_RESPONSE_TO_VIRUS	GOBP_CELLULAR_RESPONSE_TO_VIRUS	GOBP_CELLULAR_RESPONSE_TO_VIRUS	56	0.467127	1.34223	0.0715447	1	1	852	tags=12%, list=9%, signal=11%	NOP53/UFD1/TOMM70/CXCL10/CLPB/OAS1/IKBKE
HP_LOBULATED_TONGUE	HP_LOBULATED_TONGUE	HP_LOBULATED_TONGUE	5	0.766939	1.34213	0.157407	1	1	1109	tags=40%, list=11%, signal=35%	CPLANE1/C2CD3
HP_RESPIRATORY_INSUFFICIENCY_DUE_TO_DEFECTIVE_CILIARY_CLEARANCE	HP_RESPIRATORY_INSUFFICIENCY_DUE_TO_DEFECTIVE_CILIARY_CLEARANCE	HP_RESPIRATORY_INSUFFICIENCY_DUE_TO_DEFECTIVE_CILIARY_CLEARANCE	3	0.850531	1.34212	0.136095	1	1	115	tags=33%, list=1%, signal=33%	CFAP298
GOMF_DNA_TRANSLOCASE_ACTIVITY	GOMF_DNA_TRANSLOCASE_ACTIVITY	GOMF_DNA_TRANSLOCASE_ACTIVITY	2	0.916468	1.34205	0.0978044	1	1	223	tags=50%, list=2%, signal=49%	FBH1
GOBP_NEGATIVE_REGULATION_OF_PEPTIDYL_SERINE_PHOSPHORYLATION	GOBP_NEGATIVE_REGULATION_OF_PEPTIDYL_SERINE_PHOSPHORYLATION	GOBP_NEGATIVE_REGULATION_OF_PEPTIDYL_SERINE_PHOSPHORYLATION	16	0.587538	1.34193	0.121827	1	1	1	tags=6%, list=0%, signal=6%	RACK1
GOBP_TACHYKININ_RECEPTOR_SIGNALING_PATHWAY	GOBP_TACHYKININ_RECEPTOR_SIGNALING_PATHWAY	GOBP_TACHYKININ_RECEPTOR_SIGNALING_PATHWAY	2	0.916375	1.34191	0.0978044	1	1	133	tags=50%, list=1%, signal=49%	GRK2
GOMF_CYCLIN_BINDING	GOMF_CYCLIN_BINDING	GOMF_CYCLIN_BINDING	23	0.559474	1.34115	0.110912	1	1	1286	tags=22%, list=13%, signal=19%	RACK1/PROCA1/CDK13/NDC80/CDK14
HP_BONE_MARROW_HYPOCELLULARITY	HP_BONE_MARROW_HYPOCELLULARITY	HP_BONE_MARROW_HYPOCELLULARITY	47	0.479854	1.34092	0.0965058	1	1	2084	tags=32%, list=21%, signal=25%	EFL1/ADA2/CLPB/SMARCAL1/FANCL/VPS33A/UBE2T/MYSM1/ERCC4/FANCF/IVD/NBN/ADH5/PRKCD/DKC1
GOBP_MITOCHONDRIAL_DNA_REPAIR	GOBP_MITOCHONDRIAL_DNA_REPAIR	GOBP_MITOCHONDRIAL_DNA_REPAIR	4	0.799906	1.34085	0.175676	1	1	930	tags=50%, list=9%, signal=45%	DNA2/LIG3
GOBP_REGULATION_OF_CYCLIC_NUCLEOTIDE_PHOSPHODIESTERASE_ACTIVITY	GOBP_REGULATION_OF_CYCLIC_NUCLEOTIDE_PHOSPHODIESTERASE_ACTIVITY	GOBP_REGULATION_OF_CYCLIC_NUCLEOTIDE_PHOSPHODIESTERASE_ACTIVITY	8	0.700581	1.34081	0.118182	1	1	1261	tags=38%, list=13%, signal=33%	RACK1/MAPK7/AIP
GOBP_ER_OVERLOAD_RESPONSE	GOBP_ER_OVERLOAD_RESPONSE	GOBP_ER_OVERLOAD_RESPONSE	9	0.679023	1.34053	0.117754	1	1	68	tags=11%, list=1%, signal=11%	SELENOS
HP_ABNORMAL_CIRCULATING_MONOCARBOXYLIC_ACID_COCENTRATION	HP_ABNORMAL_CIRCULATING_MONOCARBOXYLIC_ACID_COCENTRATION	HP_ABNORMAL_CIRCULATING_MONOCARBOXYLIC_ACID_COCENTRATION	8	0.700385	1.34044	0.118182	1	1	2073	tags=62%, list=21%, signal=49%	EFL1/UNC45A/ATP8B1/ABCB4/TALDO1
GOCC_CALCIUM_CHANNEL_COMPLEX	GOCC_CALCIUM_CHANNEL_COMPLEX	GOCC_CALCIUM_CHANNEL_COMPLEX	18	0.575366	1.34008	0.101724	1	1	169	tags=11%, list=2%, signal=11%	MCUB/PTPA
GOBP_REGULATION_OF_RELAXATION_OF_MUSCLE	GOBP_REGULATION_OF_RELAXATION_OF_MUSCLE	GOBP_REGULATION_OF_RELAXATION_OF_MUSCLE	5	0.765408	1.33945	0.161111	1	1	133	tags=20%, list=1%, signal=20%	GRK2
HP_IMPAIRED_NEUTROPHIL_BACTERICIDAL_ACTIVITY	HP_IMPAIRED_NEUTROPHIL_BACTERICIDAL_ACTIVITY	HP_IMPAIRED_NEUTROPHIL_BACTERICIDAL_ACTIVITY	8	0.699699	1.33912	0.12	1	1	58	tags=12%, list=1%, signal=12%	CYBC1
GOBP_AUTOPHAGOSOME_LYSOSOME_FUSION	GOBP_AUTOPHAGOSOME_LYSOSOME_FUSION	GOBP_AUTOPHAGOSOME_LYSOSOME_FUSION	8	0.699683	1.33909	0.12	1	1	715	tags=25%, list=7%, signal=23%	RUBCNL/PIP4K2B
HP_INCREASED_SENSITIVITY_TO_IONIZING_RADIATION	HP_INCREASED_SENSITIVITY_TO_IONIZING_RADIATION	HP_INCREASED_SENSITIVITY_TO_IONIZING_RADIATION	10	0.661628	1.33897	0.132379	1	1	2248	tags=50%, list=23%, signal=39%	MRE11/AKT1/TRAF7/SUFU/NF2
GOCC_ELONGATOR_HOLOENZYME_COMPLEX	GOCC_ELONGATOR_HOLOENZYME_COMPLEX	GOCC_ELONGATOR_HOLOENZYME_COMPLEX	6	0.740806	1.3384	0.151852	1	1	1309	tags=50%, list=13%, signal=43%	ELP1/ELP4/ELP3
HP_ASYMMETRY_OF_THE_THORAX	HP_ASYMMETRY_OF_THE_THORAX	HP_ASYMMETRY_OF_THE_THORAX	3	0.848163	1.33838	0.142012	1	1	67	tags=33%, list=1%, signal=33%	MESD
GOBP_CEREBELLAR_PURKINJE_CELL_LAYER_DEVELOPMENT	GOBP_CEREBELLAR_PURKINJE_CELL_LAYER_DEVELOPMENT	GOBP_CEREBELLAR_PURKINJE_CELL_LAYER_DEVELOPMENT	15	0.596404	1.33837	0.132635	1	1	1495	tags=33%, list=15%, signal=28%	COQ8B/WHRN/LDB1/ARCN1/ATP7A
GOMF_DEATH_DOMAIN_BINDING	GOMF_DEATH_DOMAIN_BINDING	GOMF_DEATH_DOMAIN_BINDING	8	0.699257	1.33828	0.12	1	1	1	tags=12%, list=0%, signal=13%	RACK1
GOBP_POSITIVE_REGULATION_OF_MRNA_METABOLIC_PROCESS	GOBP_POSITIVE_REGULATION_OF_MRNA_METABOLIC_PROCESS	GOBP_POSITIVE_REGULATION_OF_MRNA_METABOLIC_PROCESS	93	0.431164	1.33823	0.059816	1	1	1604	tags=17%, list=16%, signal=15%	TUT4/TUT7/TENT4B/TENT4A/RIDA/DND1/FTO/DCPS/EXOSC7/NCBP1/MOV10/LEO1/GIGYF2/TTC5/DCP2/EXOSC5
HP_PANCREATIC_HYPOPLASIA	HP_PANCREATIC_HYPOPLASIA	HP_PANCREATIC_HYPOPLASIA	7	0.7138	1.33809	0.135283	1	1	170	tags=14%, list=2%, signal=14%	EFL1
HP_SICK_SINUS_SYNDROME	HP_SICK_SINUS_SYNDROME	HP_SICK_SINUS_SYNDROME	4	0.797982	1.33763	0.179537	1	1	329	tags=25%, list=3%, signal=24%	SGO1
HP_HYPOTHALAMIC_HAMARTOMA	HP_HYPOTHALAMIC_HAMARTOMA	HP_HYPOTHALAMIC_HAMARTOMA	4	0.797897	1.33749	0.179537	1	1	298	tags=25%, list=3%, signal=24%	CPLANE1
GOMF_ATPASE_INHIBITOR_ACTIVITY	GOMF_ATPASE_INHIBITOR_ACTIVITY	GOMF_ATPASE_INHIBITOR_ACTIVITY	3	0.84732	1.33705	0.143984	1	1	11	tags=33%, list=0%, signal=33%	ATP5IF1
HP_CONE_SHAPED_EPIPHYSIS	HP_CONE_SHAPED_EPIPHYSIS	HP_CONE_SHAPED_EPIPHYSIS	41	0.492495	1.33621	0.0971039	1	1	2922	tags=56%, list=30%, signal=40%	ATRIP/KNSTRN/CENPE/ZMIZ1/AIFM1/IFT80/DYNC2LI1/CEP152/CEP290/PCNT/IQCB1/SMAD4/RUNX2/KIAA0586/ATR/PIK3CD/CSPP1/NPHP3/TRIP11/DYM/INVS/MRPS28/CEP120
GOBP_REGULATION_OF_ENDOTHELIAL_TUBE_MORPHOGENESIS	GOBP_REGULATION_OF_ENDOTHELIAL_TUBE_MORPHOGENESIS	GOBP_REGULATION_OF_ENDOTHELIAL_TUBE_MORPHOGENESIS	3	0.846673	1.33603	0.145957	1	1	1071	tags=67%, list=11%, signal=59%	CXCL10/ITGAX
GOBP_MEIOTIC_SPINDLE_ORGANIZATION	GOBP_MEIOTIC_SPINDLE_ORGANIZATION	GOBP_MEIOTIC_SPINDLE_ORGANIZATION	7	0.712554	1.33575	0.13894	1	1	1851	tags=57%, list=19%, signal=46%	WASHC5/TUBG1/NDC80/AURKA
HP_CROHN_S_DISEASE	HP_CROHN_S_DISEASE	HP_CROHN_S_DISEASE	6	0.739254	1.3356	0.157407	1	1	1136	tags=33%, list=12%, signal=29%	CYBC1/IGHM
GOMF_ENDODEOXYRIBONUCLEASE_ACTIVITY	GOMF_ENDODEOXYRIBONUCLEASE_ACTIVITY	GOMF_ENDODEOXYRIBONUCLEASE_ACTIVITY	27	0.533612	1.33518	0.115993	1	1	1460	tags=37%, list=15%, signal=32%	MRE11/DNA2/DNASE1L3/SETMAR/ZRANB3/ERCC4/DNASE1/TEFM/SLX1A/DNASE1L1
GOBP_ATRIAL_SEPTUM_MORPHOGENESIS	GOBP_ATRIAL_SEPTUM_MORPHOGENESIS	GOBP_ATRIAL_SEPTUM_MORPHOGENESIS	3	0.845934	1.33486	0.147929	1	1	1234	tags=67%, list=13%, signal=58%	NSD2/ACVR1
GOBP_SEPTUM_PRIMUM_DEVELOPMENT	GOBP_SEPTUM_PRIMUM_DEVELOPMENT	GOBP_SEPTUM_PRIMUM_DEVELOPMENT	3	0.845934	1.33486	0.147929	1	1	1234	tags=67%, list=13%, signal=58%	NSD2/ACVR1
HP_SCHIZOPHRENIA	HP_SCHIZOPHRENIA	HP_SCHIZOPHRENIA	29	0.525877	1.33486	0.10683	1	1	3098	tags=52%, list=32%, signal=36%	UFD1/WHRN/APOL2/CAT/CEP78/GIGYF2/ATG7/VPS35/LRRK2/DNAJC13/ZDHHC9/DNMT3A/MED12/JMJD1C/FLI1
HP_CHILDHOOD_ONSET_SENSORINEURAL_HEARING_IMPAIRMENT	HP_CHILDHOOD_ONSET_SENSORINEURAL_HEARING_IMPAIRMENT	HP_CHILDHOOD_ONSET_SENSORINEURAL_HEARING_IMPAIRMENT	6	0.738769	1.33472	0.157407	1	1	13	tags=17%, list=0%, signal=17%	RIPOR2
GOBP_REGULATION_OF_IMMUNOGLOBULIN_PRODUCTION	GOBP_REGULATION_OF_IMMUNOGLOBULIN_PRODUCTION	GOBP_REGULATION_OF_IMMUNOGLOBULIN_PRODUCTION	52	0.469463	1.33455	0.0915033	1	1	1077	tags=15%, list=11%, signal=14%	SHLD2/SHLD1/NSD2/CGAS/SHLD3/TNFSF4/CR1/MSH2
HP_CERVICAL_KYPHOSIS	HP_CERVICAL_KYPHOSIS	HP_CERVICAL_KYPHOSIS	7	0.711854	1.33444	0.140768	1	1	935	tags=43%, list=10%, signal=39%	TENT5A/MBTPS2/DSE
HP_CHORIORETINAL_COLOBOMA	HP_CHORIORETINAL_COLOBOMA	HP_CHORIORETINAL_COLOBOMA	22	0.561695	1.33371	0.110517	1	1	2087	tags=27%, list=21%, signal=22%	WASHC5/VPS35L/DISP1/CEP290/AKT1/INPP5E
GOCC_SIN3_COMPLEX	GOCC_SIN3_COMPLEX	GOCC_SIN3_COMPLEX	10	0.658933	1.33351	0.137746	1	1	745	tags=20%, list=8%, signal=19%	SINHCAF/CSNK2A1
HP_DECREASED_FACIAL_EXPRESSION	HP_DECREASED_FACIAL_EXPRESSION	HP_DECREASED_FACIAL_EXPRESSION	63	0.455175	1.33319	0.0758065	1	1	2085	tags=29%, list=21%, signal=23%	MRE11/MAP3K20/LARGE1/SELENON/KNSTRN/DNA2/GIGYF2/VPS41/ATP7A/POLG2/VPS35/RYR1/PYROXD1/STAC3/LRRK2/DNAJC13/PABPN1/PIK3CD
HP_ABNORMALITY_OF_T_CELL_PHYSIOLOGY	HP_ABNORMALITY_OF_T_CELL_PHYSIOLOGY	HP_ABNORMALITY_OF_T_CELL_PHYSIOLOGY	41	0.491304	1.33298	0.0988075	1	1	840	tags=12%, list=9%, signal=11%	UFD1/ESS2/CARMIL2/SMARCAL1/CIITA
GOBP_DNA_INTEGRATION	GOBP_DNA_INTEGRATION	GOBP_DNA_INTEGRATION	7	0.710583	1.33206	0.142596	1	1	1635	tags=57%, list=17%, signal=48%	SETMAR/GIN1/ZNF93/ZNF91
HP_CLUBBING_OF_TOES	HP_CLUBBING_OF_TOES	HP_CLUBBING_OF_TOES	21	0.562108	1.33169	0.120141	1	1	2482	tags=52%, list=25%, signal=39%	PALB2/FANCL/UBE2T/BRCA1/ERCC4/PIGL/FANCF/FANCG/SMARCA2/SLX4/BRCA2
GOBP_NEGATIVE_REGULATION_OF_MACROPHAGE_APOPTOTIC_PROCESS	GOBP_NEGATIVE_REGULATION_OF_MACROPHAGE_APOPTOTIC_PROCESS	GOBP_NEGATIVE_REGULATION_OF_MACROPHAGE_APOPTOTIC_PROCESS	3	0.843828	1.33154	0.151874	1	1	68	tags=33%, list=1%, signal=33%	SELENOS
HP_CRANIOFACIAL_ASYMMETRY	HP_CRANIOFACIAL_ASYMMETRY	HP_CRANIOFACIAL_ASYMMETRY	4	0.794303	1.33146	0.185328	1	1	300	tags=25%, list=3%, signal=24%	NSD2
HP_OCCIPITAL_MENINGOCELE	HP_OCCIPITAL_MENINGOCELE	HP_OCCIPITAL_MENINGOCELE	6	0.736573	1.33076	0.161111	1	1	87	tags=17%, list=1%, signal=17%	UFD1
GOCC_CENTRIOLE	GOCC_CENTRIOLE	GOCC_CENTRIOLE	93	0.428637	1.33038	0.0628834	1	1	3474	tags=54%, list=35%, signal=35%	WASHC1/HSPA6/TUBG1/CBY1/CEP44/CEP162/HYLS1/CEP192/C2CD3/STARD9/CEP78/CEP250/CEP152/CEP97/NEURL4/RTTN/CEP290/PCNT/IQCB1/CEP63/KIF3A/KIAA0586/TTBK2/AURKA/PARP3/ODF2/CAPG/SCLT1/IFT20/CEP170/RP2/CEP350/NEDD1/CEP295/MPHOSPH9/SPICE1/KIF2A/ODF2L/CEP131/DCTN1/CEP120/CEP89/CNTROB/SDCCAG8/HSPA1A/CETN3/IFT88/RABL2B/BBS4/RAN
HP_BONE_FRACTURE	HP_BONE_FRACTURE	HP_BONE_FRACTURE	12	0.628099	1.3302	0.148789	1	1	722	tags=25%, list=7%, signal=23%	TENT5A/MBTPS2/MTAP
GOCC_UNIPLEX_COMPLEX	GOCC_UNIPLEX_COMPLEX	GOCC_UNIPLEX_COMPLEX	5	0.760121	1.3302	0.17037	1	1	1929	tags=60%, list=20%, signal=48%	MCUB/MICU3/MICU1
GOBP_CELLULAR_RESPONSE_TO_PROGESTERONE_STIMULUS	GOBP_CELLULAR_RESPONSE_TO_PROGESTERONE_STIMULUS	GOBP_CELLULAR_RESPONSE_TO_PROGESTERONE_STIMULUS	2	0.908304	1.33009	0.115768	1	1	902	tags=100%, list=9%, signal=91%	SRC/IGF1R
GOBP_TRANSLATIONAL_READTHROUGH	GOBP_TRANSLATIONAL_READTHROUGH	GOBP_TRANSLATIONAL_READTHROUGH	6	0.736103	1.32991	0.162963	1	1	21	tags=17%, list=0%, signal=17%	SELENOT
GOBP_POSITIVE_REGULATION_OF_CYTOPLASMIC_TRANSPORT	GOBP_POSITIVE_REGULATION_OF_CYTOPLASMIC_TRANSPORT	GOBP_POSITIVE_REGULATION_OF_CYTOPLASMIC_TRANSPORT	9	0.673636	1.32989	0.125	1	1	1148	tags=33%, list=12%, signal=29%	EIPR1/MAP2/VPS11
GOBP_NCRNA_PROCESSING	GOBP_NCRNA_PROCESSING	GOBP_NCRNA_PROCESSING	312	0.377381	1.32937	0.0110934	1	1	2999	tags=35%, list=31%, signal=25%	NOP53/RTRAF/TUT4/BUD23/TUT7/MTREX/QTRT2/INTS11/UTP11/MRM3/UTP25/MRM2/TENT4B/INTS14/INTS6L/ELP1/RNASEL/HELB/POLR3K/PUS10/DROSHA/DUS2/DDX1/WDR3/EXOSC7/ELP4/UTP14A/SHQ1/TFB1M/DTWD1/TRMO/C9orf64/TRUB1/TUT1/PRKDC/SUV39H1/ELP3/RPP25L/POP5/AGO4/ZNHIT6/RPP40/INTS2/THG1L/ZBTB8OS/THADA/EXOSC5/BMS1/NSUN5/TRMT11/HEATR1/TRMT10A/RIOK2/RRP1/FDXACB1/HELQ/METTL5/PUS3/METTL3/WDR75/UTP6/AGO3/DKC1/LSM6/PDCD11/EXOSC9…
GOBP_ESTABLISHMENT_OR_MAINTENANCE_OF_MONOPOLAR_CELL_POLARITY	GOBP_ESTABLISHMENT_OR_MAINTENANCE_OF_MONOPOLAR_CELL_POLARITY	GOBP_ESTABLISHMENT_OR_MAINTENANCE_OF_MONOPOLAR_CELL_POLARITY	14	0.602914	1.32929	0.143106	1	1	2707	tags=57%, list=28%, signal=41%	PATJ/CARMIL2/SH3BP1/MAP1B/IFT20/MYO9A/RAP2A/MSN
HP_INTERRUPTED_AORTIC_ARCH	HP_INTERRUPTED_AORTIC_ARCH	HP_INTERRUPTED_AORTIC_ARCH	9	0.672944	1.32852	0.125	1	1	180	tags=11%, list=2%, signal=11%	ESS2
HP_IMPAIRED_MASTICATION	HP_IMPAIRED_MASTICATION	HP_IMPAIRED_MASTICATION	13	0.614104	1.32848	0.142361	1	1	701	tags=23%, list=7%, signal=21%	MAP3K20/SELENON/ALS2
GOCC_MICROTUBULE_END	GOCC_MICROTUBULE_END	GOCC_MICROTUBULE_END	16	0.58161	1.32839	0.130288	1	1	1450	tags=31%, list=15%, signal=27%	ABRAXAS2/KNSTRN/CDK5RAP2/CLASP1/NUMA1
GOBP_RELAXATION_OF_SMOOTH_MUSCLE	GOBP_RELAXATION_OF_SMOOTH_MUSCLE	GOBP_RELAXATION_OF_SMOOTH_MUSCLE	3	0.841808	1.32835	0.155819	1	1	133	tags=33%, list=1%, signal=33%	GRK2
HP_CORNEAL_EROSION	HP_CORNEAL_EROSION	HP_CORNEAL_EROSION	12	0.627151	1.3282	0.150519	1	1	1453	tags=42%, list=15%, signal=36%	ELP1/MBTPS2/PLCG2/COL4A4/COL4A3
GOMF_PHOSPHATIDYLINOSITOL_BISPHOSPHATE_PHOSPHATASE_ACTIVITY	GOMF_PHOSPHATIDYLINOSITOL_BISPHOSPHATE_PHOSPHATASE_ACTIVITY	GOMF_PHOSPHATIDYLINOSITOL_BISPHOSPHATE_PHOSPHATASE_ACTIVITY	17	0.575454	1.32804	0.120339	1	1	2087	tags=35%, list=21%, signal=28%	PIP4P1/PIP4P2/SYNJ2/MTMR4/INPP5B/INPP5E
HP_ABNORMALITY_OF_VITAMIN_A_METABOLISM	HP_ABNORMALITY_OF_VITAMIN_A_METABOLISM	HP_ABNORMALITY_OF_VITAMIN_A_METABOLISM	6	0.735054	1.32801	0.166667	1	1	170	tags=17%, list=2%, signal=16%	EFL1
GOBP_RNA_METHYLATION	GOBP_RNA_METHYLATION	GOBP_RNA_METHYLATION	63	0.453318	1.32775	0.0774194	1	1	2817	tags=37%, list=29%, signal=26%	BUD23/VIRMA/MRM3/MRM2/TFB1M/TRMO/THADA/NSUN5/TRMT11/TRMT10A/FDXACB1/METTL5/METTL3/CMTR1/THUMPD3/METTL6/METTL14/THUMPD2/TRMT13/ALKBH8/GTPBP3/NSUN4/TRMT61B
GOBP_PROTEIN_LOCALIZATION_TO_NUCLEOPLASM	GOBP_PROTEIN_LOCALIZATION_TO_NUCLEOPLASM	GOBP_PROTEIN_LOCALIZATION_TO_NUCLEOPLASM	12	0.626896	1.32766	0.150519	1	1	6	tags=8%, list=0%, signal=8%	NOP53
GOBP_SOMATIC_DIVERSIFICATION_OF_IMMUNOGLOBULINS_INVOLVED_IN_IMMUNE_RESPONSE	GOBP_SOMATIC_DIVERSIFICATION_OF_IMMUNOGLOBULINS_INVOLVED_IN_IMMUNE_RESPONSE	GOBP_SOMATIC_DIVERSIFICATION_OF_IMMUNOGLOBULINS_INVOLVED_IN_IMMUNE_RESPONSE	41	0.48926	1.32743	0.102215	1	1	1077	tags=17%, list=11%, signal=15%	SHLD2/SHLD1/NSD2/SHLD3/BATF/TNFSF4/MSH2
GOBP_REGULATION_OF_NUCLEAR_TRANSCRIBED_MRNA_CATABOLIC_PROCESS_DEADENYLATION_DEPENDENT_DECAY	GOBP_REGULATION_OF_NUCLEAR_TRANSCRIBED_MRNA_CATABOLIC_PROCESS_DEADENYLATION_DEPENDENT_DECAY	GOBP_REGULATION_OF_NUCLEAR_TRANSCRIBED_MRNA_CATABOLIC_PROCESS_DEADENYLATION_DEPENDENT_DECAY	16	0.580559	1.32599	0.13198	1	1	255	tags=12%, list=3%, signal=12%	TENT4B/TENT4A
HP_OCULOMOTOR_APRAXIA	HP_OCULOMOTOR_APRAXIA	HP_OCULOMOTOR_APRAXIA	60	0.454728	1.32561	0.0842607	1	1	2611	tags=43%, list=27%, signal=32%	MRE11/TOGARAM1/CPLANE1/TYROBP/CBY1/HYLS1/BCR/PSEN2/PIGL/CEP290/APTX/ARL3/KIAA0586/SETX/KIAA1109/TCTN1/XRCC1/INPP5E/BRAF/PIGW/SUFU/PEX2/CSPP1/DNM1L/SLC30A9/MYO9A
HP_KNEE_CLONUS	HP_KNEE_CLONUS	HP_KNEE_CLONUS	3	0.839927	1.32538	0.16568	1	1	138	tags=33%, list=1%, signal=33%	SPART
HP_IMPAIRED_T_CELL_FUNCTION	HP_IMPAIRED_T_CELL_FUNCTION	HP_IMPAIRED_T_CELL_FUNCTION	24	0.542775	1.32487	0.117958	1	1	716	tags=12%, list=7%, signal=12%	UFD1/ESS2/SMARCAL1
GOBP_RRNA_MODIFICATION	GOBP_RRNA_MODIFICATION	GOBP_RRNA_MODIFICATION	29	0.521897	1.32476	0.112084	1	1	241	tags=10%, list=2%, signal=10%	BUD23/MRM3/MRM2
GOBP_RESPONSE_TO_HYDROXYUREA	GOBP_RESPONSE_TO_HYDROXYUREA	GOBP_RESPONSE_TO_HYDROXYUREA	10	0.65445	1.32444	0.141324	1	1	1818	tags=50%, list=19%, signal=41%	RTF2/TIMELESS/BLM/SPIDR/DDX11
HP_PARASOMNIA	HP_PARASOMNIA	HP_PARASOMNIA	2	0.904228	1.32412	0.123752	1	1	942	tags=100%, list=10%, signal=90%	DEPDC5/SLC25A13
GOBP_REGULATION_OF_MICROTUBULE_POLYMERIZATION	GOBP_REGULATION_OF_MICROTUBULE_POLYMERIZATION	GOBP_REGULATION_OF_MICROTUBULE_POLYMERIZATION	36	0.498982	1.32377	0.112478	1	1	1708	tags=28%, list=17%, signal=23%	TOGARAM1/PRUNE1/FES/MAP2/CDK5RAP2/CLASP1/CDK5R1/NUMA1/MAP1B/ARL3
GOMF_DEATH_RECEPTOR_BINDING	GOMF_DEATH_RECEPTOR_BINDING	GOMF_DEATH_RECEPTOR_BINDING	13	0.6118	1.32349	0.145833	1	1	2996	tags=69%, list=31%, signal=48%	BEX3/CFLAR/CASP8AP2/CASP3/BID/FEM1B/CASP8/MADD/FADD
GOBP_REGULATION_OF_MIRNA_CATABOLIC_PROCESS	GOBP_REGULATION_OF_MIRNA_CATABOLIC_PROCESS	GOBP_REGULATION_OF_MIRNA_CATABOLIC_PROCESS	4	0.789299	1.32307	0.19305	1	1	97	tags=25%, list=1%, signal=25%	TENT2
HP_MOTOR_REGRESSION	HP_MOTOR_REGRESSION	HP_MOTOR_REGRESSION	5	0.755912	1.32283	0.175926	1	1	822	tags=40%, list=8%, signal=37%	SELENOI/POLR3K
GOBP_REGULATION_OF_DNA_DIRECTED_DNA_POLYMERASE_ACTIVITY	GOBP_REGULATION_OF_DNA_DIRECTED_DNA_POLYMERASE_ACTIVITY	GOBP_REGULATION_OF_DNA_DIRECTED_DNA_POLYMERASE_ACTIVITY	8	0.69111	1.32269	0.127273	1	1	1815	tags=62%, list=18%, signal=51%	GINS2/RFC3/RFC4/RFC2/POLG2
HP_APLASIA_HYPOPLASIA_OF_THE_ULNA	HP_APLASIA_HYPOPLASIA_OF_THE_ULNA	HP_APLASIA_HYPOPLASIA_OF_THE_ULNA	30	0.517097	1.3224	0.111498	1	1	1763	tags=37%, list=18%, signal=30%	VPS35L/PALB2/FANCL/EXOC6B/APC/UBE2T/BRCA1/ERCC4/DHODH/FANCF/FANCG
GOCC_SIN3_TYPE_COMPLEX	GOCC_SIN3_TYPE_COMPLEX	GOCC_SIN3_TYPE_COMPLEX	13	0.611247	1.3223	0.145833	1	1	745	tags=15%, list=8%, signal=14%	SINHCAF/CSNK2A1
GOBP_MITOTIC_CELL_CYCLE_CHECKPOINT_SIGNALING	GOBP_MITOTIC_CELL_CYCLE_CHECKPOINT_SIGNALING	GOBP_MITOTIC_CELL_CYCLE_CHECKPOINT_SIGNALING	87	0.430761	1.3218	0.064915	1	1	1416	tags=22%, list=14%, signal=19%	NOP53/ABRAXAS1/MRE11/BABAM2/MRNIP/MAP3K20/SETMAR/KLHL22/SPDL1/APC/KNTC1/CDK5RAP2/NDC80/MSH2/BRCA1/PRKDC/BRCC3/BLM/GIGYF2
GOBP_REGULATION_OF_NUCLEOTIDE_BINDING_OLIGOMERIZATION_DOMAIN_CONTAINING_SIGNALING_PATHWAY	GOBP_REGULATION_OF_NUCLEOTIDE_BINDING_OLIGOMERIZATION_DOMAIN_CONTAINING_SIGNALING_PATHWAY	GOBP_REGULATION_OF_NUCLEOTIDE_BINDING_OLIGOMERIZATION_DOMAIN_CONTAINING_SIGNALING_PATHWAY	9	0.669183	1.3211	0.13587	1	1	65	tags=11%, list=1%, signal=11%	ERBIN
GOBP_CYTOPLASMIC_PATTERN_RECOGNITION_RECEPTOR_SIGNALING_PATHWAY	GOBP_CYTOPLASMIC_PATTERN_RECOGNITION_RECEPTOR_SIGNALING_PATHWAY	GOBP_CYTOPLASMIC_PATTERN_RECOGNITION_RECEPTOR_SIGNALING_PATHWAY	47	0.472747	1.32106	0.111481	1	1	87	tags=6%, list=1%, signal=6%	NOP53/ERBIN/UFD1
GOBP_MEIOTIC_SPINDLE_ASSEMBLY	GOBP_MEIOTIC_SPINDLE_ASSEMBLY	GOBP_MEIOTIC_SPINDLE_ASSEMBLY	4	0.787943	1.3208	0.19305	1	1	1851	tags=75%, list=19%, signal=61%	WASHC5/NDC80/AURKA
GOBP_POSITIVE_REGULATION_OF_GASTRULATION	GOBP_POSITIVE_REGULATION_OF_GASTRULATION	GOBP_POSITIVE_REGULATION_OF_GASTRULATION	1	1	1.31999	0.000232953	0.0666917	0.0666917	1	tags=100%, list=0%, signal=100%	RACK1
GOCC_MICROTUBULE_MINUS_END	GOCC_MICROTUBULE_MINUS_END	GOCC_MICROTUBULE_MINUS_END	3	0.836319	1.31969	0.175542	1	1	1450	tags=67%, list=15%, signal=57%	ABRAXAS2/NUMA1
GOBP_COLLATERAL_SPROUTING	GOBP_COLLATERAL_SPROUTING	GOBP_COLLATERAL_SPROUTING	8	0.68946	1.31953	0.127273	1	1	1004	tags=25%, list=10%, signal=22%	SPART/HDAC6
GOMF_ADENOSINE_DEAMINASE_ACTIVITY	GOMF_ADENOSINE_DEAMINASE_ACTIVITY	GOMF_ADENOSINE_DEAMINASE_ACTIVITY	7	0.703699	1.31915	0.153565	1	1	271	tags=14%, list=3%, signal=14%	ADA2
HP_CEREBRAL_EDEMA	HP_CEREBRAL_EDEMA	HP_CEREBRAL_EDEMA	13	0.609765	1.31909	0.149306	1	1	942	tags=23%, list=10%, signal=21%	NAXE/NAXD/SLC25A13
GOMF_CARBON_SULFUR_LYASE_ACTIVITY	GOMF_CARBON_SULFUR_LYASE_ACTIVITY	GOMF_CARBON_SULFUR_LYASE_ACTIVITY	12	0.622829	1.31904	0.150519	1	1	481	tags=17%, list=5%, signal=16%	KYAT3/KYAT1
HP_ABNORMALITY_OF_THE_HYPOTHENAR_EMINENCE	HP_ABNORMALITY_OF_THE_HYPOTHENAR_EMINENCE	HP_ABNORMALITY_OF_THE_HYPOTHENAR_EMINENCE	5	0.75355	1.3187	0.185185	1	1	1178	tags=40%, list=12%, signal=35%	FGD4/TRAPPC11
GOCC_OUTER_DYNEIN_ARM	GOCC_OUTER_DYNEIN_ARM	GOCC_OUTER_DYNEIN_ARM	2	0.900028	1.31797	0.133733	1	1	602	tags=50%, list=6%, signal=47%	CFAP70
GOBP_NEGATIVE_REGULATION_OF_STRIATED_MUSCLE_CONTRACTION	GOBP_NEGATIVE_REGULATION_OF_STRIATED_MUSCLE_CONTRACTION	GOBP_NEGATIVE_REGULATION_OF_STRIATED_MUSCLE_CONTRACTION	5	0.75306	1.31784	0.185185	1	1	133	tags=20%, list=1%, signal=20%	GRK2
GOBP_POSITIVE_REGULATION_OF_RESPONSE_TO_OXIDATIVE_STRESS	GOBP_POSITIVE_REGULATION_OF_RESPONSE_TO_OXIDATIVE_STRESS	GOBP_POSITIVE_REGULATION_OF_RESPONSE_TO_OXIDATIVE_STRESS	6	0.729021	1.31711	0.174074	1	1	1004	tags=33%, list=10%, signal=30%	SELENON/HDAC6
GOMF_14_3_3_PROTEIN_BINDING	GOMF_14_3_3_PROTEIN_BINDING	GOMF_14_3_3_PROTEIN_BINDING	24	0.539561	1.31703	0.121479	1	1	737	tags=12%, list=8%, signal=12%	RIPOR2/RIPOR1/KLHL22
GOMF_ADENOSINE_RECEPTOR_BINDING	GOMF_ADENOSINE_RECEPTOR_BINDING	GOMF_ADENOSINE_RECEPTOR_BINDING	2	0.899187	1.31674	0.133733	1	1	271	tags=50%, list=3%, signal=49%	ADA2
GOBP_PHOSPHATIDYLINOSITOL_DEPHOSPHORYLATION	GOBP_PHOSPHATIDYLINOSITOL_DEPHOSPHORYLATION	GOBP_PHOSPHATIDYLINOSITOL_DEPHOSPHORYLATION	20	0.558896	1.31624	0.125874	1	1	2087	tags=35%, list=21%, signal=28%	PIP4P1/PIP4P2/SYNJ2/MTMR4/INPPL1/INPP5B/INPP5E
HP_LONG_CLAVICLES	HP_LONG_CLAVICLES	HP_LONG_CLAVICLES	7	0.702116	1.31618	0.155393	1	1	2280	tags=71%, list=23%, signal=55%	TBCE/PCNT/KIAA0586/SETBP1/CSPP1
GOBP_RAL_PROTEIN_SIGNAL_TRANSDUCTION	GOBP_RAL_PROTEIN_SIGNAL_TRANSDUCTION	GOBP_RAL_PROTEIN_SIGNAL_TRANSDUCTION	5	0.751712	1.31548	0.187037	1	1	1327	tags=40%, list=14%, signal=35%	NKIRAS1/RALGPS2
HP_ABNORMALITY_OF_OCULAR_SMOOTH_PURSUIT	HP_ABNORMALITY_OF_OCULAR_SMOOTH_PURSUIT	HP_ABNORMALITY_OF_OCULAR_SMOOTH_PURSUIT	37	0.492868	1.31537	0.108014	1	1	2391	tags=46%, list=24%, signal=35%	MRE11/KCNC3/ALS2/POLR3B/XRCC4/WARS2/ATXN1/RFC1/THG1L/TTBK2/PDHB/SYNE1/SACS/SETX/INPP5E/ATN1/SPG11
GOMF_DNA_CLAMP_LOADER_ACTIVITY	GOMF_DNA_CLAMP_LOADER_ACTIVITY	GOMF_DNA_CLAMP_LOADER_ACTIVITY	6	0.728012	1.31529	0.174074	1	1	1446	tags=67%, list=15%, signal=57%	RFC3/RFC4/RFC2/RFC1
GOBP_PROTEIN_DEPOLYMERIZATION	GOBP_PROTEIN_DEPOLYMERIZATION	GOBP_PROTEIN_DEPOLYMERIZATION	62	0.447009	1.31424	0.088748	1	1	2794	tags=47%, list=28%, signal=34%	WASHC2C/CARMIL1/CARMIL2/EPS8/APC/TMOD3/HDAC6/TMOD2/CLASP1/SH3BP1/PLEK/MAP1B/MTPN/TTBK2/CFL2/KIF18A/CAPG/TWF2/SWAP70/ASPH/ADD2/TAOK1/KIF2A/FLII/CLASP2/VILL/KATNB1/VPS4B/SPTAN1
HP_HEMIANOPIA	HP_HEMIANOPIA	HP_HEMIANOPIA	22	0.553465	1.31417	0.122995	1	1	2979	tags=59%, list=30%, signal=41%	WHRN/AIP/CEP78/MT-ND6/AKT1/BRAF/TRAF7/SUFU/NF2/MT-CYB/MT-CO3/MT-ND1/MT-CO2
GOMF_MITOCHONDRION_TARGETING_SEQUENCE_BINDING	GOMF_MITOCHONDRION_TARGETING_SEQUENCE_BINDING	GOMF_MITOCHONDRION_TARGETING_SEQUENCE_BINDING	3	0.832196	1.31318	0.185404	1	1	224	tags=33%, list=2%, signal=33%	TOMM70
HP_AGYRIA	HP_AGYRIA	HP_AGYRIA	9	0.664705	1.31226	0.153986	1	1	958	tags=33%, list=10%, signal=30%	LARGE1/TUBG1/CDK5
HP_ABNORMAL_CIRCULATING_SERINE_CONCENTRATION	HP_ABNORMAL_CIRCULATING_SERINE_CONCENTRATION	HP_ABNORMAL_CIRCULATING_SERINE_CONCENTRATION	3	0.831363	1.31187	0.187377	1	1	1658	tags=100%, list=17%, signal=83%	SLC25A13/SLC7A7/PHGDH
HP_PATCHY_CHANGES_OF_BONE_MINERAL_DENSITY	HP_PATCHY_CHANGES_OF_BONE_MINERAL_DENSITY	HP_PATCHY_CHANGES_OF_BONE_MINERAL_DENSITY	4	0.782253	1.31126	0.208494	1	1	722	tags=50%, list=7%, signal=46%	TBCE/MTAP
GOBP_NEGATIVE_REGULATION_OF_INTRACELLULAR_ESTROGEN_RECEPTOR_SIGNALING_PATHWAY	GOBP_NEGATIVE_REGULATION_OF_INTRACELLULAR_ESTROGEN_RECEPTOR_SIGNALING_PATHWAY	GOBP_NEGATIVE_REGULATION_OF_INTRACELLULAR_ESTROGEN_RECEPTOR_SIGNALING_PATHWAY	8	0.685103	1.31119	0.136364	1	1	1148	tags=38%, list=12%, signal=33%	CNOT9/BRCA1/VPS11
GOBP_REGULATION_OF_B_CELL_MEDIATED_IMMUNITY	GOBP_REGULATION_OF_B_CELL_MEDIATED_IMMUNITY	GOBP_REGULATION_OF_B_CELL_MEDIATED_IMMUNITY	43	0.477354	1.31115	0.110738	1	1	1102	tags=21%, list=11%, signal=19%	SHLD2/SHLD1/NSD2/SHLD3/TNFSF4/PTPN6/CR1/MSH2/CD226
GOCC_MITOTIC_COHESIN_COMPLEX	GOCC_MITOTIC_COHESIN_COMPLEX	GOCC_MITOTIC_COHESIN_COMPLEX	3	0.83089	1.31112	0.187377	1	1	265	tags=33%, list=3%, signal=32%	SGO2
HP_OPTIC_NEUROPATHY	HP_OPTIC_NEUROPATHY	HP_OPTIC_NEUROPATHY	41	0.48321	1.31102	0.107325	1	1	2441	tags=39%, list=25%, signal=29%	NDUFAF8/MT-ND3/MT-ATP6/NDUFB3/MT-ND6/MT-ND4L/NDUFS1/NDUFS2/TSFM/NDUFV2/NDUFAF1/NDUFAF2/MT-CYB/TIMMDC1/ATN1/MT-CO3
GOMF_RRNA_BINDING	GOMF_RRNA_BINDING	GOMF_RRNA_BINDING	53	0.459498	1.31032	0.105263	1	1	910	tags=9%, list=9%, signal=9%	NOP53/UTP25/RCC1L/RNASEL/TST
HP_NONCOMMUNICATING_HYDROCEPHALUS	HP_NONCOMMUNICATING_HYDROCEPHALUS	HP_NONCOMMUNICATING_HYDROCEPHALUS	6	0.724822	1.30953	0.183333	1	1	699	tags=33%, list=7%, signal=31%	TENT5A/MBTPS2
GOBP_REGULATION_OF_RESPONSE_TO_REACTIVE_OXYGEN_SPECIES	GOBP_REGULATION_OF_RESPONSE_TO_REACTIVE_OXYGEN_SPECIES	GOBP_REGULATION_OF_RESPONSE_TO_REACTIVE_OXYGEN_SPECIES	20	0.555999	1.30942	0.129371	1	1	1	tags=5%, list=0%, signal=5%	RACK1
HP_PHYSICAL_URTICARIA	HP_PHYSICAL_URTICARIA	HP_PHYSICAL_URTICARIA	7	0.698319	1.30907	0.160878	1	1	814	tags=29%, list=8%, signal=26%	CARMIL2/PLCG2
HP_CHORIORETINAL_DYSPLASIA	HP_CHORIORETINAL_DYSPLASIA	HP_CHORIORETINAL_DYSPLASIA	12	0.618106	1.30904	0.16436	1	1	391	tags=17%, list=4%, signal=16%	RXYLT1/LARGE1
GOBP_NEGATIVE_REGULATION_OF_RESPONSE_TO_DNA_DAMAGE_STIMULUS	GOBP_NEGATIVE_REGULATION_OF_RESPONSE_TO_DNA_DAMAGE_STIMULUS	GOBP_NEGATIVE_REGULATION_OF_RESPONSE_TO_DNA_DAMAGE_STIMULUS	61	0.445868	1.3077	0.0981013	1	1	476	tags=11%, list=5%, signal=11%	SHLD2/YJU2/SHLD1/FBH1/CGAS/CYREN/SHLD3
GOBP_PYRIDINE_CONTAINING_COMPOUND_BIOSYNTHETIC_PROCESS	GOBP_PYRIDINE_CONTAINING_COMPOUND_BIOSYNTHETIC_PROCESS	GOBP_PYRIDINE_CONTAINING_COMPOUND_BIOSYNTHETIC_PROCESS	16	0.57242	1.3074	0.150592	1	1	1191	tags=25%, list=12%, signal=22%	NAXD/NMNAT3/PNPO/PARP9
HP_NEURALGIA	HP_NEURALGIA	HP_NEURALGIA	12	0.617068	1.30684	0.16436	1	1	2248	tags=50%, list=23%, signal=39%	TENT5A/MBTPS2/AKT1/TRAF7/SUFU/NF2
HP_APLASIA_HYPOPLASIA_OF_THE_EARLOBES	HP_APLASIA_HYPOPLASIA_OF_THE_EARLOBES	HP_APLASIA_HYPOPLASIA_OF_THE_EARLOBES	26	0.526284	1.30624	0.138596	1	1	1482	tags=23%, list=15%, signal=20%	UFD1/ATRIP/CENPE/AHDC1/CEP152/PCNT
GOBP_DNA_LIGATION	GOBP_DNA_LIGATION	GOBP_DNA_LIGATION	12	0.616188	1.30498	0.16436	1	1	2021	tags=50%, list=21%, signal=40%	XRCC4/LIG3/LIG1/APTX/PARP3/XRCC1
GOMF_CHEMOATTRACTANT_ACTIVITY	GOMF_CHEMOATTRACTANT_ACTIVITY	GOMF_CHEMOATTRACTANT_ACTIVITY	7	0.695975	1.30467	0.162706	1	1	1618	tags=43%, list=16%, signal=36%	CXCL10/VEGFB/CCL3
HP_DECREASED_NASAL_NITRIC_OXIDE	HP_DECREASED_NASAL_NITRIC_OXIDE	HP_DECREASED_NASAL_NITRIC_OXIDE	1	0.988386	1.30466	0.022654	1	1	115	tags=100%, list=1%, signal=99%	CFAP298
GOMF_OXIDOREDUCTASE_ACTIVITY_ACTING_ON_THE_CH_NH2_GROUP_OF_DONORS	GOMF_OXIDOREDUCTASE_ACTIVITY_ACTING_ON_THE_CH_NH2_GROUP_OF_DONORS	GOMF_OXIDOREDUCTASE_ACTIVITY_ACTING_ON_THE_CH_NH2_GROUP_OF_DONORS	3	0.826661	1.30445	0.199211	1	1	1117	tags=67%, list=11%, signal=59%	RNLS/PNPO
HP_THORACOLUMBAR_KYPHOSIS	HP_THORACOLUMBAR_KYPHOSIS	HP_THORACOLUMBAR_KYPHOSIS	8	0.681541	1.30437	0.141818	1	1	102	tags=12%, list=1%, signal=12%	NEPRO
GOBP_POSITIVE_REGULATION_OF_TORC1_SIGNALING	GOBP_POSITIVE_REGULATION_OF_TORC1_SIGNALING	GOBP_POSITIVE_REGULATION_OF_TORC1_SIGNALING	15	0.581155	1.30415	0.164049	1	1	1448	tags=20%, list=15%, signal=17%	PIP4P1/KLHL22/RRAGB
GOBP_ORGANOPHOSPHATE_METABOLIC_PROCESS	GOBP_ORGANOPHOSPHATE_METABOLIC_PROCESS	GOBP_ORGANOPHOSPHATE_METABOLIC_PROCESS	499	0.356471	1.30402	0.0108318	1	1	1385	tags=13%, list=14%, signal=12%	ATP5F1E/ATP5MG/ATP5MC2/ATP5ME/ATP5PO/ATP5MC3/ATP5MF/ATP5PF/ATP5F1B/ATP5F1A/ATP5PD/ATP5MC1/ATP5PB/ATP5F1C/ATP5F1D/PIP4P1/EFL1/NAXE/SELENOI/NAXD/HDHD5/PIP4P2/SAMHD1/NMNAT3/MBOAT1/PROCA1/GK5/MPP1/PIP4K2B/PLBD1/MT-ATP8/PLCG2/SULT1A1/SLC25A13/PAICS/PGM2/NME6/PIK3R6/MLYCD/PIK3CB/ZBTB20/RHOQ/PNPO/ACSL4/PIP5K1C/GMPR2/ACSF2/SHMT1/NME2/SPTLC1/PARP9/FHIT/MT-ATP6/ENTPD5/PIK3R4/PIK3C2B/DHODH/GK/SLC44A1/LPCAT4…
HP_ABNORMALITY_OF_LENS_SHAPE	HP_ABNORMALITY_OF_LENS_SHAPE	HP_ABNORMALITY_OF_LENS_SHAPE	5	0.744878	1.30352	0.207407	1	1	2164	tags=80%, list=22%, signal=62%	RDH5/COL4A4/COL4A3/ERCC6
HP_LACTIC_ACIDOSIS	HP_LACTIC_ACIDOSIS	HP_LACTIC_ACIDOSIS	135	0.405408	1.30281	0.0496894	1	1	2455	tags=31%, list=25%, signal=24%	ATP5F1E/ATP5F1D/NDUFAF8/COQ8A/NAXE/PLPBP/SQOR/ALDH7A1/RMND1/MT-ND3/LARS2/LIPT1/SLC25A42/SLC25A13/MLYCD/WARS2/NDUFB3/MT-ND6/NDUFS1/NDUFS2/TSFM/NDUFV2/UQCC3/SERAC1/PDHB/NDUFAF1/PCCA/NDUFAF2/NDUFA8/RYR1/EARS2/DBT/FH/MRPS16/MT-CYB/TIMMDC1/PDHX/TRNT1/BOLA3/PDHA1/MT-CO3/PHKG2
GOCC_FC_RECEPTOR_COMPLEX	GOCC_FC_RECEPTOR_COMPLEX	GOCC_FC_RECEPTOR_COMPLEX	3	0.825477	1.30258	0.199211	1	1	1400	tags=67%, list=14%, signal=57%	LILRA4/FCER1G
GOBP_ENDOPLASMIC_RETICULUM_CALCIUM_ION_HOMEOSTASIS	GOBP_ENDOPLASMIC_RETICULUM_CALCIUM_ION_HOMEOSTASIS	GOBP_ENDOPLASMIC_RETICULUM_CALCIUM_ION_HOMEOSTASIS	20	0.552998	1.30235	0.134615	1	1	1566	tags=20%, list=16%, signal=17%	SELENOK/TGM2/RAP1GDS1/THADA
GOBP_REGULATION_OF_THE_FORCE_OF_HEART_CONTRACTION_BY_CHEMICAL_SIGNAL	GOBP_REGULATION_OF_THE_FORCE_OF_HEART_CONTRACTION_BY_CHEMICAL_SIGNAL	GOBP_REGULATION_OF_THE_FORCE_OF_HEART_CONTRACTION_BY_CHEMICAL_SIGNAL	1	0.986553	1.30224	0.0250866	1	1	133	tags=100%, list=1%, signal=99%	GRK2
GOMF_ALPHA_2A_ADRENERGIC_RECEPTOR_BINDING	GOMF_ALPHA_2A_ADRENERGIC_RECEPTOR_BINDING	GOMF_ALPHA_2A_ADRENERGIC_RECEPTOR_BINDING	1	0.986553	1.30224	0.0250866	1	1	133	tags=100%, list=1%, signal=99%	GRK2
HP_SMALL_EARLOBE	HP_SMALL_EARLOBE	HP_SMALL_EARLOBE	11	0.629313	1.3013	0.165775	1	1	928	tags=18%, list=9%, signal=16%	UFD1/AHDC1
GOBP_NEGATIVE_REGULATION_OF_PROTEIN_CONTAINING_COMPLEX_DISASSEMBLY	GOBP_NEGATIVE_REGULATION_OF_PROTEIN_CONTAINING_COMPLEX_DISASSEMBLY	GOBP_NEGATIVE_REGULATION_OF_PROTEIN_CONTAINING_COMPLEX_DISASSEMBLY	45	0.468425	1.30126	0.127483	1	1	2794	tags=53%, list=28%, signal=38%	WASHC2C/CARMIL1/CARMIL2/EPS8/APC/TMOD3/HDAC6/TMOD2/CLASP1/MAP1B/MTPN/TTBK2/UBQLN4/CAPG/TWF2/SWAP70/SCAF8/ADD2/TAOK1/FLII/CLASP2/VILL/KATNB1/SPTAN1
HP_MINICORE_MYOPATHY	HP_MINICORE_MYOPATHY	HP_MINICORE_MYOPATHY	5	0.742916	1.30009	0.214815	1	1	1905	tags=80%, list=19%, signal=65%	SELENON/TRIP4/CFL2/RYR1
GOBP_GERM_CELL_DEVELOPMENT	GOBP_GERM_CELL_DEVELOPMENT	GOBP_GERM_CELL_DEVELOPMENT	98	0.415499	1.29973	0.0800604	1	1	2177	tags=29%, list=22%, signal=22%	SELENOF/TUT4/TUT7/MARF1/KNL1/WASHC5/DND1/SYCP3/SRC/PAQR7/SMAD5/MSH2/ACVR1/PAQR8/FNDC3A/ATM/DEAF1/AKT1/FANCG/SMARCA2/AURKA/SRPK1/TMF1/ANG/METTL3/ODF2/KDM3A/HOOK1
HP_HYPOPLASTIC_PUBIC_RAMI	HP_HYPOPLASTIC_PUBIC_RAMI	HP_HYPOPLASTIC_PUBIC_RAMI	5	0.742576	1.2995	0.214815	1	1	300	tags=20%, list=3%, signal=19%	NSD2
GOBP_POSITIVE_REGULATION_OF_ISOTYPE_SWITCHING_TO_IGA_ISOTYPES	GOBP_POSITIVE_REGULATION_OF_ISOTYPE_SWITCHING_TO_IGA_ISOTYPES	GOBP_POSITIVE_REGULATION_OF_ISOTYPE_SWITCHING_TO_IGA_ISOTYPES	4	0.775157	1.29937	0.222008	1	1	1077	tags=50%, list=11%, signal=45%	NSD2/MSH2
HP_HIGHLY_ARCHED_EYEBROW	HP_HIGHLY_ARCHED_EYEBROW	HP_HIGHLY_ARCHED_EYEBROW	127	0.405159	1.29923	0.0570108	1	1	3063	tags=39%, list=31%, signal=27%	CCDC32/MESD/STRADA/CPLANE1/NSD2/VPS35L/CSNK2A1/CBY1/ZMIZ1/DISP1/IGF1R/HYLS1/BCR/UBR7/TRIP12/PIGL/BCORL1/CEP290/SHMT2/ARL3/KIAA0586/SMARCA2/MBD5/STAG2/PTPN23/TCTN1/FAR1/INPP5E/PIGW/PIGS/SUFU/MED27/SPATA5/CSPP1/TRRAP/SPEN/SMC3/ASXL2/SPECC1L/HDAC8/PSMD12/MADD/CEP120/ACTL6A/AUTS2/CLCN6/ACTG1/SPOP/CYFIP2/TRAPPC4
GOBP_NCRNA_3_END_PROCESSING	GOBP_NCRNA_3_END_PROCESSING	GOBP_NCRNA_3_END_PROCESSING	33	0.498359	1.2988	0.134991	1	1	2612	tags=39%, list=27%, signal=29%	TENT4B/INTS14/INTS6L/POLR3K/EXOSC7/TUT1/INTS2/EXOSC5/DKC1/EXOSC9/TRNT1/EXOSC10/INTS7
HP_ANKLE_CLONUS	HP_ANKLE_CLONUS	HP_ANKLE_CLONUS	19	0.554401	1.29856	0.135652	1	1	216	tags=11%, list=2%, signal=10%	SPART/SELENOI
GOBP_ION_TRANSMEMBRANE_TRANSPORT	GOBP_ION_TRANSMEMBRANE_TRANSPORT	GOBP_ION_TRANSMEMBRANE_TRANSPORT	415	0.35867	1.29851	0.0119028	1	1	983	tags=9%, list=10%, signal=9%	ATP5F1E/ATP5MG/ATP5MC2/ATP5ME/ATP5PO/ATP5MC3/ATP5MF/ATP5PF/ATP5F1B/ATP5F1A/ATP5PD/ATP5MC1/ATP5PB/ATP5F1C/ATP5F1D/MCUB/NIPSNAP2/CALHM6/MAIP1/SELENON/SLC9A3/CXCL10/CCR2/MFSD3/KCNC3/MINK1/GLRA3/MT-ATP8/PLCG2/GSTM2/PTPN6/SLC6A16/SLC25A42/CALHM2/CCDC51/SLC25A13/CDK5/SLC4A8
HP_ABNORMALITY_OF_PAIN_SENSATION	HP_ABNORMALITY_OF_PAIN_SENSATION	HP_ABNORMALITY_OF_PAIN_SENSATION	41	0.478537	1.29834	0.110733	1	1	2810	tags=44%, list=29%, signal=31%	RETREG1/ELP1/DSE/AIFM1/ATXN1/SPTLC1/SORD/DEAF1/KDM5C/UBTF/FAR1/RAI1/CCT5/ALDH18A1/FLII/FMR1/MADD/ABCA1
GOBP_NEURAL_NUCLEUS_DEVELOPMENT	GOBP_NEURAL_NUCLEUS_DEVELOPMENT	GOBP_NEURAL_NUCLEUS_DEVELOPMENT	36	0.48937	1.29827	0.133568	1	1	43	tags=6%, list=0%, signal=6%	ATP5PF/ATP5PB
GOBP_REGULATION_OF_DNA_DAMAGE_CHECKPOINT	GOBP_REGULATION_OF_DNA_DAMAGE_CHECKPOINT	GOBP_REGULATION_OF_DNA_DAMAGE_CHECKPOINT	12	0.612939	1.2981	0.17301	1	1	1786	tags=33%, list=18%, signal=27%	MAP3K20/DDX39B/ETAA1/THOC1
GOMF_OXIDOREDUCTASE_ACTIVITY_ACTING_ON_THE_CH_NH2_GROUP_OF_DONORS_OXYGEN_AS_ACCEPTOR	GOMF_OXIDOREDUCTASE_ACTIVITY_ACTING_ON_THE_CH_NH2_GROUP_OF_DONORS_OXYGEN_AS_ACCEPTOR	GOMF_OXIDOREDUCTASE_ACTIVITY_ACTING_ON_THE_CH_NH2_GROUP_OF_DONORS_OXYGEN_AS_ACCEPTOR	2	0.886398	1.29801	0.153693	1	1	1117	tags=100%, list=11%, signal=89%	RNLS/PNPO
HP_ABNORMAL_CIRCULATING_ARGININE_CONCENTRATION	HP_ABNORMAL_CIRCULATING_ARGININE_CONCENTRATION	HP_ABNORMAL_CIRCULATING_ARGININE_CONCENTRATION	2	0.886398	1.29801	0.153693	1	1	1117	tags=100%, list=11%, signal=89%	SLC25A13/PNPO
HP_ABNORMAL_CIRCULATING_TYROSINE_CONCENTRATION	HP_ABNORMAL_CIRCULATING_TYROSINE_CONCENTRATION	HP_ABNORMAL_CIRCULATING_TYROSINE_CONCENTRATION	2	0.886398	1.29801	0.153693	1	1	1117	tags=100%, list=11%, signal=89%	SLC25A13/PNPO
GOCC_DENTATE_GYRUS_MOSSY_FIBER	GOCC_DENTATE_GYRUS_MOSSY_FIBER	GOCC_DENTATE_GYRUS_MOSSY_FIBER	4	0.774148	1.29767	0.222008	1	1	1652	tags=75%, list=17%, signal=62%	MAPK8IP1/SLC4A8/MAP1B
HP_TRUNCUS_ARTERIOSUS	HP_TRUNCUS_ARTERIOSUS	HP_TRUNCUS_ARTERIOSUS	12	0.61227	1.29668	0.17301	1	1	1022	tags=17%, list=10%, signal=15%	UFD1/BCR
GOBP_ANTIVIRAL_INNATE_IMMUNE_RESPONSE	GOBP_ANTIVIRAL_INNATE_IMMUNE_RESPONSE	GOBP_ANTIVIRAL_INNATE_IMMUNE_RESPONSE	12	0.612267	1.29667	0.17301	1	1	1870	tags=50%, list=19%, signal=41%	CXCL10/CLPB/OAS1/MX1/DDX58/SENP7
HP_REDUCTION_OF_NEUTROPHIL_MOTILITY	HP_REDUCTION_OF_NEUTROPHIL_MOTILITY	HP_REDUCTION_OF_NEUTROPHIL_MOTILITY	7	0.690988	1.29532	0.166362	1	1	170	tags=14%, list=2%, signal=14%	EFL1
GOCC_PERIKARYON	GOCC_PERIKARYON	GOCC_PERIKARYON	49	0.462836	1.29501	0.112583	1	1	2008	tags=37%, list=20%, signal=29%	RACK1/CCR2/KCNC3/MYO1D/GLRA3/CDK5/HDAC6/CDK5R1/CPNE5/EPHA4/DIP2B/AIF1/GIGYF2/ATP7A/MAP1B/RUFY3/KLHL24/LRRK2
HP_ABNORMAL_URINE_CARBOXYLIC_ACID_LEVEL	HP_ABNORMAL_URINE_CARBOXYLIC_ACID_LEVEL	HP_ABNORMAL_URINE_CARBOXYLIC_ACID_LEVEL	31	0.502798	1.29496	0.127846	1	1	2213	tags=32%, list=23%, signal=25%	ATP5F1E/ATP5F1D/CLPB/CPOX/SLC7A7/SERAC1/PCCA/ALDH5A1/ACADM/DBT
GOMF_ALPHA_TUBULIN_BINDING	GOMF_ALPHA_TUBULIN_BINDING	GOMF_ALPHA_TUBULIN_BINDING	18	0.555978	1.29492	0.136207	1	1	1664	tags=33%, list=17%, signal=28%	WASHC1/TBCE/HDAC6/CDK5R1/DIP2B/ARL8A
GOBP_CALCIUM_IMPORT_INTO_THE_MITOCHONDRION	GOBP_CALCIUM_IMPORT_INTO_THE_MITOCHONDRION	GOBP_CALCIUM_IMPORT_INTO_THE_MITOCHONDRION	10	0.639818	1.29483	0.161002	1	1	280	tags=20%, list=3%, signal=19%	MCUB/MAIP1
HP_DECREASED_FERTILITY_IN_MALES	HP_DECREASED_FERTILITY_IN_MALES	HP_DECREASED_FERTILITY_IN_MALES	43	0.471231	1.29433	0.119128	1	1	2311	tags=40%, list=24%, signal=30%	CFAP298/CFAP70/PALB2/FANCL/WWOX/UBE2T/BRCA1/ERCC4/AIP/RSPH3/BLM/RPGR/FANCF/FANCG/BRAF/SPAG1/SLX4
GOMF_DNA_POLYMERASE_ACTIVITY	GOMF_DNA_POLYMERASE_ACTIVITY	GOMF_DNA_POLYMERASE_ACTIVITY	21	0.546305	1.29425	0.139576	1	1	2278	tags=48%, list=23%, signal=37%	TENT4B/POLA1/TEP1/PTGES3/POLH/POLD1/POLG2/POLD3/DKC1/POLK
HP_MOOD_SWINGS	HP_MOOD_SWINGS	HP_MOOD_SWINGS	7	0.690205	1.29385	0.166362	1	1	1949	tags=43%, list=20%, signal=34%	ESS2/DEAF1/CUL4B
GOBP_REGULATION_OF_PROTEIN_ADP_RIBOSYLATION	GOBP_REGULATION_OF_PROTEIN_ADP_RIBOSYLATION	GOBP_REGULATION_OF_PROTEIN_ADP_RIBOSYLATION	7	0.689662	1.29284	0.166362	1	1	100	tags=14%, list=1%, signal=14%	HPF1
HP_LYMPHADENITIS	HP_LYMPHADENITIS	HP_LYMPHADENITIS	10	0.638449	1.29206	0.162791	1	1	58	tags=10%, list=1%, signal=10%	CYBC1
GOMF_MICROTUBULE_PLUS_END_BINDING	GOMF_MICROTUBULE_PLUS_END_BINDING	GOMF_MICROTUBULE_PLUS_END_BINDING	14	0.585906	1.29179	0.172775	1	1	3200	tags=71%, list=33%, signal=48%	KNSTRN/APC/CLASP1/NUMA1/TTBK2/KIF18A/CLASP2/CLIP2/DCTN1/CKAP5
GOBP_MATURE_RIBOSOME_ASSEMBLY	GOBP_MATURE_RIBOSOME_ASSEMBLY	GOBP_MATURE_RIBOSOME_ASSEMBLY	4	0.770521	1.29159	0.225869	1	1	170	tags=25%, list=2%, signal=25%	EFL1
GOBP_CYTOPLASMIC_PATTERN_RECOGNITION_RECEPTOR_SIGNALING_PATHWAY_IN_RESPONSE_TO_VIRUS	GOBP_CYTOPLASMIC_PATTERN_RECOGNITION_RECEPTOR_SIGNALING_PATHWAY_IN_RESPONSE_TO_VIRUS	GOBP_CYTOPLASMIC_PATTERN_RECOGNITION_RECEPTOR_SIGNALING_PATHWAY_IN_RESPONSE_TO_VIRUS	29	0.508798	1.29151	0.140105	1	1	645	tags=10%, list=7%, signal=10%	NOP53/UFD1/CLPB
GOMF_UBIQUITIN_SPECIFIC_PROTEASE_BINDING	GOMF_UBIQUITIN_SPECIFIC_PROTEASE_BINDING	GOMF_UBIQUITIN_SPECIFIC_PROTEASE_BINDING	15	0.575135	1.29064	0.169284	1	1	68	tags=7%, list=1%, signal=7%	SELENOS
GOBP_NUCLEAR_CHROMOSOME_SEGREGATION	GOBP_NUCLEAR_CHROMOSOME_SEGREGATION	GOBP_NUCLEAR_CHROMOSOME_SEGREGATION	160	0.390317	1.29059	0.0555556	1	1	2321	tags=30%, list=24%, signal=23%	ABRAXAS1/MRE11/CENPX/ABRAXAS2/TENT4A/SGO2/KNL1/SGO1/CENPS/KNSTRN/CENPE/KLHL22/TUBG1/SPDL1/TTL/CENPQ/APC/NCAPD2/KNTC1/CDK5RAP2/NCAPD3/NDC80/ERCC4/NSL1/AGO4/NUMA1/PRC1/ATM/ESCO1/RIOK2/NUSAP1/TTN/DDX11/CENPK/BUB3/DCTN2/MAD2L1/KIF18A/STAG2/DYNC1LI1/STAG1/PSMG2/MLH3/ANAPC7/PDS5B/ANAPC15/SLX4/GEM
GOMF_TRANSPORTER_ACTIVITY	GOMF_TRANSPORTER_ACTIVITY	GOMF_TRANSPORTER_ACTIVITY	471	0.353311	1.29043	0.0132338	1	1	1662	tags=15%, list=17%, signal=14%	ATP5F1E/ATP5MG/ATP5MC2/ATP5ME/ATP5PO/ATP5MC3/ATP5MF/ATP5PF/ATP5F1B/ATP5F1A/ATP5PD/ATP5MC1/ATP5PB/ATP5F1C/ATP5F1D/MCUB/TOMM70/MFSD4B/CALHM6/TIMM29/SLC9A3/SLC35E2A/MFSD14C/MFSD3/KCNC3/MFSD8/MT-ND3/GLRA3/MT-ATP8/DISP1/SLC6A16/SLC25A42/IGF1R/CALHM2/SEC22A/SLC25A45/NDUFC1/CCDC51/SLC25A13/CDK5/ABCB9/SLC4A8/ABCC10/SLC25A28/ATP8B1/SLC16A4/C2CD2L/SLC9A9/TMEM120B/MT-ATP6/SLC16A13/ARV1/SLC44A1/NIPAL2/NDUFB3…
HP_EPISCLERITIS	HP_EPISCLERITIS	HP_EPISCLERITIS	4	0.769801	1.29039	0.225869	1	1	699	tags=50%, list=7%, signal=46%	DNASE1L3/MBTPS2
GOBP_ASYMMETRIC_NEUROBLAST_DIVISION	GOBP_ASYMMETRIC_NEUROBLAST_DIVISION	GOBP_ASYMMETRIC_NEUROBLAST_DIVISION	5	0.737139	1.28998	0.22963	1	1	1589	tags=60%, list=16%, signal=50%	TEAD3/SOX5/DOCK7
GOMF_PHOSPHATIDYLINOSITOL_3_KINASE_ACTIVITY	GOMF_PHOSPHATIDYLINOSITOL_3_KINASE_ACTIVITY	GOMF_PHOSPHATIDYLINOSITOL_3_KINASE_ACTIVITY	10	0.636897	1.28892	0.162791	1	1	2159	tags=60%, list=22%, signal=47%	PIK3R6/PIK3CB/PIK3C2B/ATM/PIK3CD/PIK3C3
GOBP_REGULATION_OF_SYNAPTIC_VESICLE_MEMBRANE_ORGANIZATION	GOBP_REGULATION_OF_SYNAPTIC_VESICLE_MEMBRANE_ORGANIZATION	GOBP_REGULATION_OF_SYNAPTIC_VESICLE_MEMBRANE_ORGANIZATION	2	0.87998	1.28861	0.177645	1	1	1180	tags=100%, list=12%, signal=88%	RAB3A/SYT1
GOCC_DERLIN_1_RETROTRANSLOCATION_COMPLEX	GOCC_DERLIN_1_RETROTRANSLOCATION_COMPLEX	GOCC_DERLIN_1_RETROTRANSLOCATION_COMPLEX	7	0.687299	1.28841	0.173675	1	1	68	tags=14%, list=1%, signal=14%	SELENOS
GOMF_JUN_KINASE_KINASE_KINASE_ACTIVITY	GOMF_JUN_KINASE_KINASE_KINASE_ACTIVITY	GOMF_JUN_KINASE_KINASE_KINASE_ACTIVITY	11	0.622918	1.28808	0.183601	1	1	1275	tags=36%, list=13%, signal=32%	MAP3K20/MAP3K10/MLKL/MAP3K12
GOBP_INFLAMMASOME_COMPLEX_ASSEMBLY	GOBP_INFLAMMASOME_COMPLEX_ASSEMBLY	GOBP_INFLAMMASOME_COMPLEX_ASSEMBLY	15	0.573948	1.28798	0.172775	1	1	1814	tags=40%, list=18%, signal=33%	STMP1/PLCG2/NLRC3/TLR6/AIM2/GBP5
GOCC_CUL4A_RING_E3_UBIQUITIN_LIGASE_COMPLEX	GOCC_CUL4A_RING_E3_UBIQUITIN_LIGASE_COMPLEX	GOCC_CUL4A_RING_E3_UBIQUITIN_LIGASE_COMPLEX	8	0.672424	1.28692	0.156364	1	1	1260	tags=25%, list=13%, signal=22%	COP1/GLMN
HP_SIDEROBLASTIC_ANEMIA	HP_SIDEROBLASTIC_ANEMIA	HP_SIDEROBLASTIC_ANEMIA	25	0.522174	1.28635	0.145105	1	1	2716	tags=52%, list=28%, signal=38%	PALB2/FANCL/LARS2/UBE2T/BRCA1/PNPO/ERCC4/FANCF/FANCG/SLX4/TRNT1/BRCA2/ABCB7
HP_ABNORMALITY_OF_DENTAL_COLOR	HP_ABNORMALITY_OF_DENTAL_COLOR	HP_ABNORMALITY_OF_DENTAL_COLOR	16	0.563121	1.28616	0.165821	1	1	699	tags=19%, list=7%, signal=17%	TENT5A/WHRN/MBTPS2
GOBP_THREONINE_CATABOLIC_PROCESS	GOBP_THREONINE_CATABOLIC_PROCESS	GOBP_THREONINE_CATABOLIC_PROCESS	1	0.974022	1.2857	0.0833333	1	1	256	tags=100%, list=3%, signal=97%	RIDA
GOBP_REGULATION_OF_MYOBLAST_FUSION	GOBP_REGULATION_OF_MYOBLAST_FUSION	GOBP_REGULATION_OF_MYOBLAST_FUSION	12	0.607033	1.28559	0.179931	1	1	1149	tags=33%, list=12%, signal=29%	RIPOR2/CXCL10/TMEM182/CFLAR
GOBP_HYALURONAN_CATABOLIC_PROCESS	GOBP_HYALURONAN_CATABOLIC_PROCESS	GOBP_HYALURONAN_CATABOLIC_PROCESS	4	0.766902	1.28553	0.23166	1	1	62	tags=25%, list=1%, signal=25%	CEMIP2
GOBP_MEIOTIC_CELL_CYCLE	GOBP_MEIOTIC_CELL_CYCLE	GOBP_MEIOTIC_CELL_CYCLE	103	0.409402	1.28546	0.0777439	1	1	1970	tags=25%, list=20%, signal=20%	MRE11/MARF1/CENPX/SGO2/SGO1/WASHC5/CENPS/SYCP3/TUBG1/TUBGCP5/NCAPD2/NCAPD3/NDC80/ERCC4/RAD51AP1/FIGNL1/MYBL1/AGO4/NUMA1/ATM/NBN/BUB3/AURKA/TUBGCP2/KIF18A/METTL3
HP_HAND_POLYDACTYLY	HP_HAND_POLYDACTYLY	HP_HAND_POLYDACTYLY	85	0.419904	1.28524	0.0925926	1	1	2280	tags=33%, list=23%, signal=26%	UFD1/CPLANE1/NSD2/WASHC5/BBS1/MBTPS2/IFT74/CBY1/CD96/DISP1/IFT80/HYLS1/BBIP1/DYNC2LI1/C2CD3/BLM/CEP290/DEAF1/ARL3/KIAA0586/BBS7/TCTN1/ZNF141/INPP5E/RAI1/SUFU/SETBP1/CSPP1
GOCC_STEREOCILIUM_TIP	GOCC_STEREOCILIUM_TIP	GOCC_STEREOCILIUM_TIP	6	0.711352	1.28519	0.212963	1	1	2090	tags=83%, list=21%, signal=66%	WHRN/EPS8/CDC14A/PKHD1L1/EPS8L2
GOBP_NEGATIVE_REGULATION_OF_TELOMERE_MAINTENANCE_VIA_TELOMERE_LENGTHENING	GOBP_NEGATIVE_REGULATION_OF_TELOMERE_MAINTENANCE_VIA_TELOMERE_LENGTHENING	GOBP_NEGATIVE_REGULATION_OF_TELOMERE_MAINTENANCE_VIA_TELOMERE_LENGTHENING	24	0.526494	1.28513	0.142606	1	1	1745	tags=33%, list=18%, signal=27%	TEN1/STN1/TENT4B/SRC/ERCC4/SLX1A/DCP2/XRN1
HP_ABNORMAL_GERM_CELL_MORPHOLOGY	HP_ABNORMAL_GERM_CELL_MORPHOLOGY	HP_ABNORMAL_GERM_CELL_MORPHOLOGY	5	0.734106	1.28467	0.233333	1	1	908	tags=40%, list=9%, signal=36%	CFAP70/CDC14A
GOBP_MEIOTIC_SISTER_CHROMATID_COHESION_CENTROMERIC	GOBP_MEIOTIC_SISTER_CHROMATID_COHESION_CENTROMERIC	GOBP_MEIOTIC_SISTER_CHROMATID_COHESION_CENTROMERIC	1	0.973105	1.28449	0.0833333	1	1	265	tags=100%, list=3%, signal=97%	SGO2
GOMF_PHOSPHATIDYLINOSITOL_PHOSPHATE_PHOSPHATASE_ACTIVITY	GOMF_PHOSPHATIDYLINOSITOL_PHOSPHATE_PHOSPHATASE_ACTIVITY	GOMF_PHOSPHATIDYLINOSITOL_PHOSPHATE_PHOSPHATASE_ACTIVITY	22	0.540488	1.28336	0.144385	1	1	2087	tags=32%, list=21%, signal=25%	PIP4P1/PIP4P2/SYNJ2/MTMR4/INPPL1/INPP5B/INPP5E
GOBP_POSITIVE_REGULATION_OF_MYOBLAST_DIFFERENTIATION	GOBP_POSITIVE_REGULATION_OF_MYOBLAST_DIFFERENTIATION	GOBP_POSITIVE_REGULATION_OF_MYOBLAST_DIFFERENTIATION	9	0.649999	1.28323	0.177536	1	1	13	tags=11%, list=0%, signal=11%	RIPOR2
HP_ABNORMALITY_OF_CHROMOSOME_STABILITY	HP_ABNORMALITY_OF_CHROMOSOME_STABILITY	HP_ABNORMALITY_OF_CHROMOSOME_STABILITY	38	0.475901	1.28309	0.146758	1	1	2581	tags=50%, list=26%, signal=37%	PALB2/FANCL/XRCC4/HELLS/UBE2T/BRCA1/ERCC4/BLM/ATM/FANCF/AKT1/FANCG/NBN/TRAF7/SUFU/NF2/SLX4/BRCA2/FMR1
GOBP_NEGATIVE_REGULATION_OF_HYDROGEN_PEROXIDE_METABOLIC_PROCESS	GOBP_NEGATIVE_REGULATION_OF_HYDROGEN_PEROXIDE_METABOLIC_PROCESS	GOBP_NEGATIVE_REGULATION_OF_HYDROGEN_PEROXIDE_METABOLIC_PROCESS	4	0.765447	1.28309	0.233591	1	1	1004	tags=50%, list=10%, signal=45%	MPV17L/HDAC6
GOBP_REGULATION_OF_DNA_PRIMASE_ACTIVITY	GOBP_REGULATION_OF_DNA_PRIMASE_ACTIVITY	GOBP_REGULATION_OF_DNA_PRIMASE_ACTIVITY	3	0.813034	1.28295	0.230769	1	1	635	tags=33%, list=6%, signal=31%	GINS2
GOMF_CYCLASE_ACTIVITY	GOMF_CYCLASE_ACTIVITY	GOMF_CYCLASE_ACTIVITY	5	0.73288	1.28253	0.235185	1	1	164	tags=20%, list=2%, signal=20%	DGLUCY
GOCC_TUBULAR_ENDOSOME	GOCC_TUBULAR_ENDOSOME	GOCC_TUBULAR_ENDOSOME	5	0.732776	1.28235	0.235185	1	1	2253	tags=80%, list=23%, signal=62%	ANKRD27/VPS35/VPS26A/SNX6
GOCC_PROCENTRIOLE_REPLICATION_COMPLEX	GOCC_PROCENTRIOLE_REPLICATION_COMPLEX	GOCC_PROCENTRIOLE_REPLICATION_COMPLEX	3	0.812632	1.28231	0.230769	1	1	1330	tags=67%, list=14%, signal=58%	CEP192/CEP152
HP_POOR_GROSS_MOTOR_COORDINATION	HP_POOR_GROSS_MOTOR_COORDINATION	HP_POOR_GROSS_MOTOR_COORDINATION	6	0.709491	1.28183	0.222222	1	1	391	tags=17%, list=4%, signal=16%	LARGE1
HP_FOCAL_SEGMENTAL_GLOMERULOSCLEROSIS	HP_FOCAL_SEGMENTAL_GLOMERULOSCLEROSIS	HP_FOCAL_SEGMENTAL_GLOMERULOSCLEROSIS	34	0.486929	1.28177	0.144876	1	1	2979	tags=50%, list=30%, signal=35%	COQ8B/SMARCAL1/ITGA3/VPS33A/MTX2/COL4A3/MT-ND6/PTPRO/PLCE1/NUP205/ACTN4/NUP37/SCARB2/MT-CO3/NUP133/MT-ND1/MT-CO2
GOBP_MITOCHONDRIAL_CALCIUM_ION_TRANSMEMBRANE_TRANSPORT	GOBP_MITOCHONDRIAL_CALCIUM_ION_TRANSMEMBRANE_TRANSPORT	GOBP_MITOCHONDRIAL_CALCIUM_ION_TRANSMEMBRANE_TRANSPORT	14	0.58134	1.28173	0.184991	1	1	280	tags=14%, list=3%, signal=14%	MCUB/MAIP1
HP_IMPAIRED_HORIZONTAL_SMOOTH_PURSUIT	HP_IMPAIRED_HORIZONTAL_SMOOTH_PURSUIT	HP_IMPAIRED_HORIZONTAL_SMOOTH_PURSUIT	5	0.732288	1.28149	0.238889	1	1	1446	tags=60%, list=15%, signal=51%	POLR3B/ATXN1/RFC1
GOBP_PROTEIN_O_LINKED_GLYCOSYLATION	GOBP_PROTEIN_O_LINKED_GLYCOSYLATION	GOBP_PROTEIN_O_LINKED_GLYCOSYLATION	49	0.457997	1.28148	0.125828	1	1	1744	tags=29%, list=18%, signal=24%	OGA/LARGE2/RXYLT1/LARGE1/GALNTL6/TET3/GXYLT1/TMTC2/GALNT7/EOGT/VEGFB/GALNT6/PLOD3/OGT
GOBP_MICROGLIAL_CELL_MEDIATED_CYTOTOXICITY	GOBP_MICROGLIAL_CELL_MEDIATED_CYTOTOXICITY	GOBP_MICROGLIAL_CELL_MEDIATED_CYTOTOXICITY	2	0.875001	1.28132	0.191617	1	1	640	tags=50%, list=7%, signal=47%	TYROBP
GOBP_RRNA_BASE_METHYLATION	GOBP_RRNA_BASE_METHYLATION	GOBP_RRNA_BASE_METHYLATION	8	0.669473	1.28128	0.161818	1	1	52	tags=12%, list=1%, signal=12%	BUD23
GOBP_POSITIVE_REGULATION_OF_UBIQUITIN_DEPENDENT_PROTEIN_CATABOLIC_PROCESS	GOBP_POSITIVE_REGULATION_OF_UBIQUITIN_DEPENDENT_PROTEIN_CATABOLIC_PROCESS	GOBP_POSITIVE_REGULATION_OF_UBIQUITIN_DEPENDENT_PROTEIN_CATABOLIC_PROCESS	84	0.419156	1.28127	0.0923077	1	1	192	tags=5%, list=2%, signal=5%	RACK1/NOP53/ELOB/COP1
GOCC_LATERAL_ELEMENT	GOCC_LATERAL_ELEMENT	GOCC_LATERAL_ELEMENT	6	0.709043	1.28102	0.224074	1	1	2482	tags=83%, list=25%, signal=62%	SYCP3/BRCA1/BLM/SMC3/BRCA2
HP_CONSPICUOUSLY_HAPPY_DISPOSITION	HP_CONSPICUOUSLY_HAPPY_DISPOSITION	HP_CONSPICUOUSLY_HAPPY_DISPOSITION	4	0.764088	1.28081	0.233591	1	1	2319	tags=100%, list=24%, signal=76%	KANSL1/HNRNPH2/SIN3A/SLC9A6
GOBP_DEFENSE_RESPONSE_TO_SYMBIONT	GOBP_DEFENSE_RESPONSE_TO_SYMBIONT	GOBP_DEFENSE_RESPONSE_TO_SYMBIONT	183	0.379244	1.2798	0.0555556	1	1	2026	tags=28%, list=21%, signal=23%	SELENOK/NOP53/UFD1/TOMM70/CGAS/CXCL10/SAMHD1/TTC4/CLPB/TRIM5/RNASEL/OAS1/POLR3B/TRIM21/AGBL5/IFITM1/POLR3K/GBP1/MX1/MICB/DTX3L/IFI44L/STAT1/DDX1/ITGAX/NCBP1/TRIM52/MOV10/MLKL/PARP9/APOBEC3G/TRIM13/ATG7/IFNGR1/AIM2/TLR7/EXOSC5/BST2/FGL2/TRIM38/IFIT5/IRF9/GBP3/DDX58/OAS2/SENP7/IFIH1/MAP3K14/MX2/DDX60/VAMP8/SIN3A
HP_APLASIA_HYPOPLASIA_OF_THE_UVULA	HP_APLASIA_HYPOPLASIA_OF_THE_UVULA	HP_APLASIA_HYPOPLASIA_OF_THE_UVULA	19	0.546357	1.27972	0.149565	1	1	2642	tags=53%, list=27%, signal=39%	PALB2/FANCL/UBE2T/BRCA1/ERCC4/FANCF/FANCG/SLX4/BRCA2/WDR35
GOBP_PARACRINE_SIGNALING	GOBP_PARACRINE_SIGNALING	GOBP_PARACRINE_SIGNALING	1	0.969336	1.27951	0.0914634	1	1	302	tags=100%, list=3%, signal=97%	CGAS
GOBP_POSITIVE_REGULATION_OF_CGMP_MEDIATED_SIGNALING	GOBP_POSITIVE_REGULATION_OF_CGMP_MEDIATED_SIGNALING	GOBP_POSITIVE_REGULATION_OF_CGMP_MEDIATED_SIGNALING	1	0.969336	1.27951	0.0914634	1	1	302	tags=100%, list=3%, signal=97%	CGAS
HP_APLASTIC_ANEMIA	HP_APLASTIC_ANEMIA	HP_APLASTIC_ANEMIA	13	0.59132	1.27919	0.184028	1	1	1840	tags=38%, list=19%, signal=31%	EFL1/PALB2/NBN/XIAP/CD27
GOBP_BEHAVIORAL_RESPONSE_TO_ETHANOL	GOBP_BEHAVIORAL_RESPONSE_TO_ETHANOL	GOBP_BEHAVIORAL_RESPONSE_TO_ETHANOL	3	0.810475	1.27891	0.240631	1	1	1863	tags=100%, list=19%, signal=81%	EPS8/USP46/HDAC2
GOBP_NEGATIVE_REGULATION_OF_GLUCOSE_IMPORT	GOBP_NEGATIVE_REGULATION_OF_GLUCOSE_IMPORT	GOBP_NEGATIVE_REGULATION_OF_GLUCOSE_IMPORT	7	0.682166	1.27879	0.190128	1	1	68	tags=14%, list=1%, signal=14%	SELENOS
HP_CEREBRAL_WHITE_MATTER_HYPOPLASIA	HP_CEREBRAL_WHITE_MATTER_HYPOPLASIA	HP_CEREBRAL_WHITE_MATTER_HYPOPLASIA	7	0.682143	1.27874	0.190128	1	1	1000	tags=29%, list=10%, signal=26%	STRADA/WARS2
HP_ALLERGIC_RHINITIS	HP_ALLERGIC_RHINITIS	HP_ALLERGIC_RHINITIS	5	0.730617	1.27857	0.246296	1	1	814	tags=40%, list=8%, signal=37%	CARMIL2/PLCG2
HP_IMPAIRED_PAIN_SENSATION	HP_IMPAIRED_PAIN_SENSATION	HP_IMPAIRED_PAIN_SENSATION	28	0.510303	1.27803	0.148673	1	1	3616	tags=61%, list=37%, signal=38%	ELP1/AIFM1/ATXN1/SPTLC1/SORD/DEAF1/KDM5C/UBTF/RAI1/CCT5/FLII/MADD/ABCA1/MFN2/ATL3/SMC1A/DDHD1
GOBP_NCRNA_METABOLIC_PROCESS	GOBP_NCRNA_METABOLIC_PROCESS	GOBP_NCRNA_METABOLIC_PROCESS	394	0.35636	1.27802	0.0233297	1	1	2999	tags=34%, list=31%, signal=24%	NOP53/RTRAF/TRIR/TUT4/BUD23/TUT7/MTREX/TENT2/QTRT2/INTS11/UTP11/MRM3/UTP25/MRM2/TENT4B/INTS14/INTS6L/ELP1/RNASEL/LARS2/HELB/POLR3K/PUS10/DROSHA/DUS2/DDX1/WARS2/WDR3/EXOSC7/ELP4/UTP14A/SHQ1/TFB1M/ZNF143/DTWD1/TRMO/C9orf64/TAF1B/TRUB1/MYBL1/TUT1/PRKDC/SUV39H1/ELP3/RPP25L/POP5/AGO4/ZNHIT6/RPP40/ICE2/INTS2/THG1L/ZBTB8OS/THADA/EXOSC5/BMS1/NSUN5/TRMT11/HEATR1/TRMT10A/CDK7/XRN1/RIOK2/RRP1/DDX11/FDXACB1/…
HP_ABNORMAL_HYPOTHALAMUS_MORPHOLOGY	HP_ABNORMAL_HYPOTHALAMUS_MORPHOLOGY	HP_ABNORMAL_HYPOTHALAMUS_MORPHOLOGY	7	0.681667	1.27785	0.191956	1	1	2391	tags=57%, list=24%, signal=43%	CPLANE1/BRAF/VPS16/SPG11
HP_SHORT_MIDDLE_PHALANX_OF_FINGER	HP_SHORT_MIDDLE_PHALANX_OF_FINGER	HP_SHORT_MIDDLE_PHALANX_OF_FINGER	16	0.559461	1.27781	0.172589	1	1	1661	tags=25%, list=17%, signal=21%	NEPRO/PHF6/PCNT/RUNX2
GOBP_CATION_TRANSPORT	GOBP_CATION_TRANSPORT	GOBP_CATION_TRANSPORT	438	0.353014	1.27777	0.0206511	1	1	983	tags=9%, list=10%, signal=9%	ATP5F1E/ATP5MG/ATP5MC2/SELENOK/ATP5ME/ATP5PO/ATP5MC3/ATP5MF/ATP5PF/ATP5F1B/ATP5F1A/ATP5PD/ATP5MC1/ATP5PB/ATP5F1C/ATP5F1D/MCUB/NIPSNAP2/MFSD4B/CALHM6/MAIP1/SELENON/SLC9A3/CXCL10/CCR2/MFSD3/KCNC3/MINK1/MT-ATP8/LMTK2/PLCG2/GSTM2/PTPN6/SLC6A16/SLC25A42/CALHM2/CCDC51/CDK5/RAB3A/SLC4A8
GOBP_RIBOSOMAL_LARGE_SUBUNIT_ASSEMBLY	GOBP_RIBOSOMAL_LARGE_SUBUNIT_ASSEMBLY	GOBP_RIBOSOMAL_LARGE_SUBUNIT_ASSEMBLY	19	0.545465	1.27763	0.151304	1	1	6	tags=5%, list=0%, signal=5%	NOP53
HP_PETERS_ANOMALY	HP_PETERS_ANOMALY	HP_PETERS_ANOMALY	7	0.681392	1.27734	0.191956	1	1	391	tags=14%, list=4%, signal=14%	LARGE1
HP_NEONATAL_ASPHYXIA	HP_NEONATAL_ASPHYXIA	HP_NEONATAL_ASPHYXIA	7	0.681331	1.27722	0.191956	1	1	1905	tags=57%, list=19%, signal=46%	PLPBP/ALDH7A1/SMARCA2/RYR1
GOBP_CELLULAR_PROCESS_INVOLVED_IN_REPRODUCTION_IN_MULTICELLULAR_ORGANISM	GOBP_CELLULAR_PROCESS_INVOLVED_IN_REPRODUCTION_IN_MULTICELLULAR_ORGANISM	GOBP_CELLULAR_PROCESS_INVOLVED_IN_REPRODUCTION_IN_MULTICELLULAR_ORGANISM	127	0.39829	1.27721	0.0724191	1	1	2186	tags=28%, list=22%, signal=22%	SELENOF/TUT4/TUT7/MARF1/KNL1/WASHC5/DND1/SYCP3/ZMIZ1/SRC/PAQR7/SMAD5/NDC80/MSH2/ACVR1/FIGNL1/MYBL1/AGO4/PAQR8/FNDC3A/ATM/DEAF1/AKT1/FANCG/SMARCA2/AURKA/SRPK1/EIF2S2/TMF1/KIF18A/ANG/METTL3/ODF2/KDM3A/HOOK1/MLH3
GOBP_NEGATIVE_REGULATION_OF_SIGNAL_TRANSDUCTION_BY_P53_CLASS_MEDIATOR	GOBP_NEGATIVE_REGULATION_OF_SIGNAL_TRANSDUCTION_BY_P53_CLASS_MEDIATOR	GOBP_NEGATIVE_REGULATION_OF_SIGNAL_TRANSDUCTION_BY_P53_CLASS_MEDIATOR	22	0.537822	1.27703	0.151515	1	1	150	tags=9%, list=2%, signal=9%	NOP53/YJU2
HP_BASILAR_INVAGINATION	HP_BASILAR_INVAGINATION	HP_BASILAR_INVAGINATION	4	0.761389	1.27629	0.233591	1	1	699	tags=50%, list=7%, signal=46%	TENT5A/MBTPS2
GOBP_REGULATION_OF_T_CELL_DIFFERENTIATION_IN_THYMUS	GOBP_REGULATION_OF_T_CELL_DIFFERENTIATION_IN_THYMUS	GOBP_REGULATION_OF_T_CELL_DIFFERENTIATION_IN_THYMUS	15	0.568682	1.27616	0.188482	1	1	74	tags=7%, list=1%, signal=7%	TMEM131L
GOBP_REGULATION_OF_NEUTROPHIL_MEDIATED_CYTOTOXICITY	GOBP_REGULATION_OF_NEUTROPHIL_MEDIATED_CYTOTOXICITY	GOBP_REGULATION_OF_NEUTROPHIL_MEDIATED_CYTOTOXICITY	2	0.871421	1.27608	0.201597	1	1	1264	tags=100%, list=13%, signal=87%	DNASE1L3/DNASE1
HP_ATELECTASIS	HP_ATELECTASIS	HP_ATELECTASIS	19	0.544519	1.27542	0.151304	1	1	115	tags=11%, list=1%, signal=10%	UFD1/CFAP298
GOMF_NERVE_GROWTH_FACTOR_RECEPTOR_BINDING	GOMF_NERVE_GROWTH_FACTOR_RECEPTOR_BINDING	GOMF_NERVE_GROWTH_FACTOR_RECEPTOR_BINDING	1	0.966178	1.27534	0.097561	1	1	333	tags=100%, list=3%, signal=97%	BEX3
HP_PARONYCHIA	HP_PARONYCHIA	HP_PARONYCHIA	6	0.705764	1.27509	0.231481	1	1	1402	tags=33%, list=14%, signal=29%	RETREG1/BLM
HP_ABNORMAL_BLOOD_GAS_LEVEL	HP_ABNORMAL_BLOOD_GAS_LEVEL	HP_ABNORMAL_BLOOD_GAS_LEVEL	14	0.578301	1.27502	0.190227	1	1	452	tags=14%, list=5%, signal=14%	MAP3K20/SELENON
GOBP_NEGATIVE_REGULATION_OF_LEUKOCYTE_PROLIFERATION	GOBP_NEGATIVE_REGULATION_OF_LEUKOCYTE_PROLIFERATION	GOBP_NEGATIVE_REGULATION_OF_LEUKOCYTE_PROLIFERATION	44	0.461064	1.27477	0.137645	1	1	2814	tags=48%, list=29%, signal=34%	TMEM131L/VSIR/TYROBP/PTPN6/CR1/CD300A/GLMN/TWSG1/ATM/CASP3/ZBTB7B/MNDA/CD80/TNFRSF13B/DLG1/IL2RA/BTN2A2/SPN/ITCH/BTK/LGALS9
HP_ASTERIXIS	HP_ASTERIXIS	HP_ASTERIXIS	3	0.807418	1.27409	0.242604	1	1	1893	tags=100%, list=19%, signal=81%	SLC25A13/ATP8B1/ABCB4
HP_ABNORMAL_MIDBRAIN_MORPHOLOGY	HP_ABNORMAL_MIDBRAIN_MORPHOLOGY	HP_ABNORMAL_MIDBRAIN_MORPHOLOGY	39	0.46953	1.27358	0.14527	1	1	2391	tags=44%, list=24%, signal=33%	TOGARAM1/CPLANE1/TBCE/DISP1/EXOC2/C2CD3/SLC44A1/VPS41/CEP290/ARL3/KIAA0586/LRRK2/TCTN1/INPP5E/SUFU/CSPP1/SPG11
GOBP_NEGATIVE_REGULATION_OF_ATP_DEPENDENT_ACTIVITY	GOBP_NEGATIVE_REGULATION_OF_ATP_DEPENDENT_ACTIVITY	GOBP_NEGATIVE_REGULATION_OF_ATP_DEPENDENT_ACTIVITY	9	0.645046	1.27345	0.188406	1	1	11	tags=11%, list=0%, signal=11%	ATP5IF1
HP_ECZEMA	HP_ECZEMA	HP_ECZEMA	89	0.413033	1.27321	0.0979782	1	1	3104	tags=42%, list=32%, signal=29%	CYBC1/UFD1/EFL1/ADA2/CARMIL2/MBTPS2/STAT1/TAF1/MYSM1/STAT5B/NCF4/CD3G/RTTN/KANSL1/GNA11/SMARCA2/PCCA/MTHFD1/IFIH1/BRAF/NBEA/GTF2H5/CARD11/IL2RA/SMARCC2/CYBB/CASP8/IL7/MSN/ZNF341/DOCK8/SRP54/AUTS2/JMJD1C/SHOC2/FLI1/HLA-DRB1
HP_ABNORMAL_PULMONARY_INTERSTITIAL_MORPHOLOGY	HP_ABNORMAL_PULMONARY_INTERSTITIAL_MORPHOLOGY	HP_ABNORMAL_PULMONARY_INTERSTITIAL_MORPHOLOGY	68	0.427913	1.27219	0.107937	1	1	2528	tags=34%, list=26%, signal=25%	CYBC1/CFAP298/STN1/SLC9A3/SP110/PLCG2/ITGA3/STAT5B/RSPH3/FAM13A/GATM/RPGR/SPIDR/PRKCD/DKC1/PLEC/FAM111B/SPAG1/FARSA/IL2RA/SCARB2/COPA/DCTN4
GOBP_RNA_CATABOLIC_PROCESS	GOBP_RNA_CATABOLIC_PROCESS	GOBP_RNA_CATABOLIC_PROCESS	206	0.371787	1.27206	0.044733	1	1	677	tags=7%, list=7%, signal=7%	TENT5C/TRIR/TUT4/NBDY/TUT7/MTREX/TENT2/TENT4B/TENT4A/RIDA/TENT5A/DND1/DNA2/FTO/RNASEL
HP_ABNORMALITY_OF_VITAMIN_D_METABOLISM	HP_ABNORMALITY_OF_VITAMIN_D_METABOLISM	HP_ABNORMALITY_OF_VITAMIN_D_METABOLISM	16	0.556854	1.27185	0.177665	1	1	170	tags=6%, list=2%, signal=6%	EFL1
HP_CEREBRAL_HAMARTOMA	HP_CEREBRAL_HAMARTOMA	HP_CEREBRAL_HAMARTOMA	7	0.67828	1.2715	0.204753	1	1	2162	tags=43%, list=22%, signal=33%	CPLANE1/TSC1/VPS16
HP_ABNORMAL_CIRCULATING_NON_PROTEINOGENIC_AMINO_ACID_CONCENTRATION	HP_ABNORMAL_CIRCULATING_NON_PROTEINOGENIC_AMINO_ACID_CONCENTRATION	HP_ABNORMAL_CIRCULATING_NON_PROTEINOGENIC_AMINO_ACID_CONCENTRATION	13	0.587464	1.27085	0.196181	1	1	1986	tags=54%, list=20%, signal=43%	MRM2/MT-ND3/SLC25A13/MT-ATP6/MT-ND6/SLC7A7/ALDH5A1
GOMF_ENDODEOXYRIBONUCLEASE_ACTIVITY_PRODUCING_5_PHOSPHOMONOESTERS	GOMF_ENDODEOXYRIBONUCLEASE_ACTIVITY_PRODUCING_5_PHOSPHOMONOESTERS	GOMF_ENDODEOXYRIBONUCLEASE_ACTIVITY_PRODUCING_5_PHOSPHOMONOESTERS	10	0.627803	1.27051	0.178891	1	1	1460	tags=50%, list=15%, signal=43%	DNA2/DNASE1L3/DNASE1/SLX1A/DNASE1L1
HP_DUODENAL_STENOSIS	HP_DUODENAL_STENOSIS	HP_DUODENAL_STENOSIS	18	0.545488	1.27049	0.165517	1	1	2482	tags=50%, list=25%, signal=37%	PALB2/FANCL/UBE2T/BRCA1/ERCC4/FANCF/FANCG/SLX4/BRCA2
GOBP_ER_ASSOCIATED_MISFOLDED_PROTEIN_CATABOLIC_PROCESS	GOBP_ER_ASSOCIATED_MISFOLDED_PROTEIN_CATABOLIC_PROCESS	GOBP_ER_ASSOCIATED_MISFOLDED_PROTEIN_CATABOLIC_PROCESS	11	0.614398	1.27046	0.196078	1	1	87	tags=9%, list=1%, signal=9%	UFD1
GOBP_REGULATION_OF_T_CELL_MIGRATION	GOBP_REGULATION_OF_T_CELL_MIGRATION	GOBP_REGULATION_OF_T_CELL_MIGRATION	30	0.496742	1.27035	0.148084	1	1	622	tags=13%, list=6%, signal=13%	SELENOK/RIPOR2/CXCL10/CCR2
HP_LOW_LEVELS_OF_VITAMIN_D	HP_LOW_LEVELS_OF_VITAMIN_D	HP_LOW_LEVELS_OF_VITAMIN_D	15	0.566063	1.27028	0.191972	1	1	170	tags=7%, list=2%, signal=7%	EFL1
HP_HYPERMETRIC_SACCADES	HP_HYPERMETRIC_SACCADES	HP_HYPERMETRIC_SACCADES	5	0.725832	1.27019	0.255556	1	1	2021	tags=80%, list=21%, signal=64%	ATXN1/VPS41/GDAP2/XRCC1
HP_TYPE_II_LISSENCEPHALY	HP_TYPE_II_LISSENCEPHALY	HP_TYPE_II_LISSENCEPHALY	9	0.643398	1.27019	0.188406	1	1	391	tags=22%, list=4%, signal=21%	RXYLT1/LARGE1
GOBP_METHYLATION	GOBP_METHYLATION	GOBP_METHYLATION	245	0.368574	1.26983	0.0387931	1	1	2061	tags=22%, list=21%, signal=18%	NSD3/BUD23/CSKMT/VIRMA/MRM3/SPOUT1/MRM2/EEF1AKMT2/NSD2/EEF1AKMT1/EEF1AKMT4/BMT2/EEF2KMT/SETMAR/COQ3/NSUN7/SMYD4/HELLS/METTL25/PRDM10/BRCA1/TFB1M/TRMO/HEMK1/TET3/ZDBF2/SUV39H1/DMAP1/KANSL3/N6AMT1/PHF19/SMAD4/THADA/PRDM11/RNF20/KANSL1/NSUN5/TRMT11/TRMT10A/OGT/PRMT2/MIS18A/FDXACB1/ARMT1/EZH1/FAM98A/METTL5/ATF7IP/METTL3/SETDB2/METTL13/RIF1/CMTR1/COPRS
GOBP_NEGATIVE_REGULATION_OF_INTERLEUKIN_10_PRODUCTION	GOBP_NEGATIVE_REGULATION_OF_INTERLEUKIN_10_PRODUCTION	GOBP_NEGATIVE_REGULATION_OF_INTERLEUKIN_10_PRODUCTION	9	0.642561	1.26854	0.192029	1	1	640	tags=22%, list=7%, signal=21%	VSIR/TYROBP
GOMF_CYSTEINE_TYPE_EXOPEPTIDASE_ACTIVITY	GOMF_CYSTEINE_TYPE_EXOPEPTIDASE_ACTIVITY	GOMF_CYSTEINE_TYPE_EXOPEPTIDASE_ACTIVITY	4	0.756678	1.26839	0.249035	1	1	1458	tags=50%, list=15%, signal=43%	MINDY2/SCRN3
HP_HONEYCOMB_LUNG	HP_HONEYCOMB_LUNG	HP_HONEYCOMB_LUNG	6	0.702013	1.26832	0.240741	1	1	145	tags=17%, list=1%, signal=16%	STN1
HP_ACRAL_ULCERATION	HP_ACRAL_ULCERATION	HP_ACRAL_ULCERATION	4	0.756078	1.26738	0.254826	1	1	399	tags=25%, list=4%, signal=24%	RETREG1
HP_AUTOAMPUTATION_OF_DIGITS	HP_AUTOAMPUTATION_OF_DIGITS	HP_AUTOAMPUTATION_OF_DIGITS	4	0.756078	1.26738	0.254826	1	1	399	tags=25%, list=4%, signal=24%	RETREG1
HP_NEUROPATHIC_ARTHROPATHY	HP_NEUROPATHIC_ARTHROPATHY	HP_NEUROPATHIC_ARTHROPATHY	4	0.756024	1.26729	0.254826	1	1	1188	tags=50%, list=12%, signal=44%	ELP1/SPTLC1
HP_APLASIA_OF_THE_UTERUS	HP_APLASIA_OF_THE_UTERUS	HP_APLASIA_OF_THE_UTERUS	8	0.662125	1.26721	0.183636	1	1	714	tags=25%, list=7%, signal=23%	NSD2/ARID1B
GOBP_POSITIVE_REGULATION_OF_INTEGRIN_ACTIVATION	GOBP_POSITIVE_REGULATION_OF_INTEGRIN_ACTIVATION	GOBP_POSITIVE_REGULATION_OF_INTEGRIN_ACTIVATION	4	0.755732	1.26681	0.254826	1	1	2401	tags=100%, list=24%, signal=76%	SRC/PLEK/RAP1B/PIEZO1
GOBP_NEGATIVE_REGULATION_OF_GLUCOSE_TRANSMEMBRANE_TRANSPORT	GOBP_NEGATIVE_REGULATION_OF_GLUCOSE_TRANSMEMBRANE_TRANSPORT	GOBP_NEGATIVE_REGULATION_OF_GLUCOSE_TRANSMEMBRANE_TRANSPORT	10	0.625826	1.26651	0.178891	1	1	68	tags=10%, list=1%, signal=10%	SELENOS
GOBP_DNA_CATABOLIC_PROCESS_ENDONUCLEOLYTIC	GOBP_DNA_CATABOLIC_PROCESS_ENDONUCLEOLYTIC	GOBP_DNA_CATABOLIC_PROCESS_ENDONUCLEOLYTIC	17	0.548737	1.26638	0.184746	1	1	1460	tags=35%, list=15%, signal=30%	FBH1/DNASE1L3/SETMAR/AIFM1/DNASE1/DNASE1L1
HP_SUBCORTICAL_CEREBRAL_ATROPHY	HP_SUBCORTICAL_CEREBRAL_ATROPHY	HP_SUBCORTICAL_CEREBRAL_ATROPHY	11	0.612391	1.26631	0.196078	1	1	699	tags=18%, list=7%, signal=17%	WHRN/MBTPS2
HP_THORACOLUMBAR_KYPHOSCOLIOSIS	HP_THORACOLUMBAR_KYPHOSCOLIOSIS	HP_THORACOLUMBAR_KYPHOSCOLIOSIS	4	0.755363	1.26619	0.254826	1	1	102	tags=25%, list=1%, signal=25%	NEPRO
GOBP_TELOMERIC_D_LOOP_DISASSEMBLY	GOBP_TELOMERIC_D_LOOP_DISASSEMBLY	GOBP_TELOMERIC_D_LOOP_DISASSEMBLY	6	0.700795	1.26612	0.244444	1	1	2311	tags=67%, list=24%, signal=51%	SLX1A/BLM/POT1/SLX4
GOBP_TELOMERIC_LOOP_DISASSEMBLY	GOBP_TELOMERIC_LOOP_DISASSEMBLY	GOBP_TELOMERIC_LOOP_DISASSEMBLY	6	0.700795	1.26612	0.244444	1	1	2311	tags=67%, list=24%, signal=51%	SLX1A/BLM/POT1/SLX4
HP_KINKED_BRAINSTEM	HP_KINKED_BRAINSTEM	HP_KINKED_BRAINSTEM	4	0.755141	1.26581	0.254826	1	1	391	tags=25%, list=4%, signal=24%	LARGE1
GOBP_REGULATION_OF_AUTOPHAGY_OF_MITOCHONDRION_IN_RESPONSE_TO_MITOCHONDRIAL_DEPOLARIZATION	GOBP_REGULATION_OF_AUTOPHAGY_OF_MITOCHONDRION_IN_RESPONSE_TO_MITOCHONDRIAL_DEPOLARIZATION	GOBP_REGULATION_OF_AUTOPHAGY_OF_MITOCHONDRION_IN_RESPONSE_TO_MITOCHONDRIAL_DEPOLARIZATION	13	0.585107	1.26575	0.203125	1	1	11	tags=8%, list=0%, signal=8%	ATP5IF1
GOBP_POSITIVE_REGULATION_OF_GLIAL_CELL_MIGRATION	GOBP_POSITIVE_REGULATION_OF_GLIAL_CELL_MIGRATION	GOBP_POSITIVE_REGULATION_OF_GLIAL_CELL_MIGRATION	5	0.723106	1.26542	0.261111	1	1	1618	tags=60%, list=16%, signal=50%	CCR2/CSF1/CCL3
GOBP_CHOLINE_METABOLIC_PROCESS	GOBP_CHOLINE_METABOLIC_PROCESS	GOBP_CHOLINE_METABOLIC_PROCESS	2	0.86378	1.26489	0.209581	1	1	1339	tags=100%, list=14%, signal=86%	ALDH7A1/SLC44A1
GOBP_REGULATION_OF_GLYCOGEN_METABOLIC_PROCESS	GOBP_REGULATION_OF_GLYCOGEN_METABOLIC_PROCESS	GOBP_REGULATION_OF_GLYCOGEN_METABOLIC_PROCESS	19	0.539938	1.26469	0.163478	1	1	68	tags=11%, list=1%, signal=10%	RUBCNL/SELENOS
HP_HYPERCONVEX_FINGERNAILS	HP_HYPERCONVEX_FINGERNAILS	HP_HYPERCONVEX_FINGERNAILS	7	0.674272	1.26399	0.213894	1	1	699	tags=29%, list=7%, signal=27%	NSD2/MBTPS2
GOMF_NUCLEAR_IMPORT_SIGNAL_RECEPTOR_ACTIVITY	GOMF_NUCLEAR_IMPORT_SIGNAL_RECEPTOR_ACTIVITY	GOMF_NUCLEAR_IMPORT_SIGNAL_RECEPTOR_ACTIVITY	16	0.553385	1.26393	0.184433	1	1	1731	tags=25%, list=18%, signal=21%	HIKESHI/SNUPN/TMCO6/KPNA5
GOBP_REGULATION_OF_ENDOPLASMIC_RETICULUM_UNFOLDED_PROTEIN_RESPONSE	GOBP_REGULATION_OF_ENDOPLASMIC_RETICULUM_UNFOLDED_PROTEIN_RESPONSE	GOBP_REGULATION_OF_ENDOPLASMIC_RETICULUM_UNFOLDED_PROTEIN_RESPONSE	25	0.513051	1.26388	0.153846	1	1	1	tags=4%, list=0%, signal=4%	RACK1
HP_OPEN_OPERCULUM	HP_OPEN_OPERCULUM	HP_OPEN_OPERCULUM	5	0.722061	1.2636	0.264815	1	1	2280	tags=80%, list=23%, signal=61%	C2CD3/KIAA0586/FH/CSPP1
GOBP_CHROMOSOME_SEPARATION	GOBP_CHROMOSOME_SEPARATION	GOBP_CHROMOSOME_SEPARATION	59	0.433828	1.2634	0.133971	1	1	2311	tags=37%, list=24%, signal=29%	CENPX/CENPS/CENPE/KLHL22/CSNK2A1/SPDL1/APC/KNTC1/CDK5RAP2/NDC80/ERCC4/SMARCAD1/NUMA1/ATM/RIOK2/BUB3/MAD2L1/DYNC1LI1/PSMG2/ANAPC7/ANAPC15/SLX4
GOBP_CENTRAL_NERVOUS_SYSTEM_MATURATION	GOBP_CENTRAL_NERVOUS_SYSTEM_MATURATION	GOBP_CENTRAL_NERVOUS_SYSTEM_MATURATION	3	0.800585	1.2633	0.248521	1	1	1480	tags=67%, list=15%, signal=57%	CDK5R1/ARCN1
GOBP_HINDBRAIN_MATURATION	GOBP_HINDBRAIN_MATURATION	GOBP_HINDBRAIN_MATURATION	3	0.800585	1.2633	0.248521	1	1	1480	tags=67%, list=15%, signal=57%	CDK5R1/ARCN1
HP_CONGENITAL_PTOSIS	HP_CONGENITAL_PTOSIS	HP_CONGENITAL_PTOSIS	3	0.800447	1.26309	0.248521	1	1	1314	tags=67%, list=13%, signal=58%	DNA2/BRCC3
HP_BIFID_UTERUS	HP_BIFID_UTERUS	HP_BIFID_UTERUS	4	0.753454	1.26299	0.256757	1	1	1658	tags=50%, list=17%, signal=42%	HYLS1/PHGDH
GOBP_B_CELL_ACTIVATION_INVOLVED_IN_IMMUNE_RESPONSE	GOBP_B_CELL_ACTIVATION_INVOLVED_IN_IMMUNE_RESPONSE	GOBP_B_CELL_ACTIVATION_INVOLVED_IN_IMMUNE_RESPONSE	65	0.428396	1.26289	0.11465	1	1	1159	tags=15%, list=12%, signal=14%	SHLD2/SHLD1/NSD2/SHLD3/BATF/PLCG2/TNFSF4/CR1/MSH2/CD180
GOBP_POSITIVE_REGULATION_OF_MITOCHONDRIAL_DEPOLARIZATION	GOBP_POSITIVE_REGULATION_OF_MITOCHONDRIAL_DEPOLARIZATION	GOBP_POSITIVE_REGULATION_OF_MITOCHONDRIAL_DEPOLARIZATION	4	0.753336	1.26279	0.256757	1	1	1	tags=25%, list=0%, signal=25%	RACK1
GOBP_POSITIVE_REGULATION_OF_CALCIUM_ION_DEPENDENT_EXOCYTOSIS	GOBP_POSITIVE_REGULATION_OF_CALCIUM_ION_DEPENDENT_EXOCYTOSIS	GOBP_POSITIVE_REGULATION_OF_CALCIUM_ION_DEPENDENT_EXOCYTOSIS	3	0.800153	1.26262	0.248521	1	1	1180	tags=67%, list=12%, signal=59%	CDK5/SYT1
GOBP_CELLULAR_RESPONSE_TO_HYDROPEROXIDE	GOBP_CELLULAR_RESPONSE_TO_HYDROPEROXIDE	GOBP_CELLULAR_RESPONSE_TO_HYDROPEROXIDE	3	0.800082	1.26251	0.248521	1	1	1965	tags=100%, list=20%, signal=80%	TP53INP1/AIF1/PRKCD
HP_UPSLANTED_PALPEBRAL_FISSURE	HP_UPSLANTED_PALPEBRAL_FISSURE	HP_UPSLANTED_PALPEBRAL_FISSURE	177	0.375964	1.26162	0.0649926	1	1	2754	tags=38%, list=28%, signal=28%	CCDC32/UFD1/KNL1/PALB2/ARID1B/FANCL/ZMIZ1/CDK13/CD96/DISP1/XRCC4/IGF1R/AHDC1/EXOC2/UBE2T/CDK5RAP2/NCAPD3/UBE3B/PEX1/POLA1/C2CD3/BRCA1/ERCC4/LMNB1/NSDHL/PEX6/COPB2/UQCC2/TRIP12/DYNC1I2/CEP152/PIGL/RTTN/PCNT/CEP63/COG7/DEAF1/KANSL1/FANCF/FANCG/KDM5C/NBN/PEX3/METTL5/PIGN/TUBGCP2/PMM2/KIAA1109/SIN3A/ZNF148/PHC1/PIGW/RAI1/PEX2/TRRAP/SLX4/SPEN/BRCA2/RDH11/COPB1/FLII/CLTC/WDR35/PURA/SPECC1L/ANK1/PEX14/M…
HP_IVORY_EPIPHYSES	HP_IVORY_EPIPHYSES	HP_IVORY_EPIPHYSES	6	0.698283	1.26158	0.251852	1	1	2164	tags=67%, list=22%, signal=52%	PCNT/TONSL/ATR/ERCC6
GOBP_RESPONSE_TO_CELL_CYCLE_CHECKPOINT_SIGNALING	GOBP_RESPONSE_TO_CELL_CYCLE_CHECKPOINT_SIGNALING	GOBP_RESPONSE_TO_CELL_CYCLE_CHECKPOINT_SIGNALING	7	0.672866	1.26135	0.219378	1	1	223	tags=14%, list=2%, signal=14%	FBH1
HP_HYPERTENSIVE_CRISIS	HP_HYPERTENSIVE_CRISIS	HP_HYPERTENSIVE_CRISIS	8	0.659056	1.26134	0.187273	1	1	87	tags=12%, list=1%, signal=12%	UFD1
HP_SPARSE_LATERAL_EYEBROW	HP_SPARSE_LATERAL_EYEBROW	HP_SPARSE_LATERAL_EYEBROW	14	0.572072	1.26129	0.193717	1	1	67	tags=7%, list=1%, signal=7%	MESD
HP_PROXIMAL_FEMORAL_EPIPHYSIOLYSIS	HP_PROXIMAL_FEMORAL_EPIPHYSIOLYSIS	HP_PROXIMAL_FEMORAL_EPIPHYSIOLYSIS	5	0.720722	1.26125	0.266667	1	1	170	tags=20%, list=2%, signal=20%	EFL1
HP_ALLERGY	HP_ALLERGY	HP_ALLERGY	13	0.582917	1.26101	0.208333	1	1	814	tags=23%, list=8%, signal=21%	CARMIL2/BBS1/PLCG2
HP_FOCAL_T2_HYPERINTENSE_BRAINSTEM_LESION	HP_FOCAL_T2_HYPERINTENSE_BRAINSTEM_LESION	HP_FOCAL_T2_HYPERINTENSE_BRAINSTEM_LESION	30	0.493067	1.26095	0.156794	1	1	1889	tags=30%, list=19%, signal=24%	NDUFAF8/MT-ND3/KRIT1/NDUFB3/NDUFS1/NDUFS2/NDUFV2/NDUFAF1/NDUFAF2
GOBP_PEPTIDYL_LYSINE_METHYLATION	GOBP_PEPTIDYL_LYSINE_METHYLATION	GOBP_PEPTIDYL_LYSINE_METHYLATION	96	0.404202	1.26084	0.10303	1	1	1613	tags=17%, list=16%, signal=14%	NSD3/CSKMT/EEF1AKMT2/NSD2/EEF1AKMT1/EEF1AKMT4/EEF2KMT/SETMAR/BRCA1/TET3/SUV39H1/KANSL3/N6AMT1/PHF19/SMAD4/KANSL1
HP_CEREBELLAR_DYSPLASIA	HP_CEREBELLAR_DYSPLASIA	HP_CEREBELLAR_DYSPLASIA	15	0.561794	1.2607	0.202443	1	1	391	tags=13%, list=4%, signal=13%	RXYLT1/LARGE1
GOBP_REGULATION_OF_MACROPHAGE_APOPTOTIC_PROCESS	GOBP_REGULATION_OF_MACROPHAGE_APOPTOTIC_PROCESS	GOBP_REGULATION_OF_MACROPHAGE_APOPTOTIC_PROCESS	6	0.697695	1.26052	0.251852	1	1	68	tags=17%, list=1%, signal=17%	SELENOS
GOCC_AXONEMAL_MICROTUBULE	GOCC_AXONEMAL_MICROTUBULE	GOCC_AXONEMAL_MICROTUBULE	2	0.86052	1.26012	0.211577	1	1	1371	tags=100%, list=14%, signal=86%	CEP162/ARFGEF2
GOCC_SYMMETRIC_SYNAPSE	GOCC_SYMMETRIC_SYNAPSE	GOCC_SYMMETRIC_SYNAPSE	2	0.86052	1.26012	0.211577	1	1	1371	tags=100%, list=14%, signal=86%	SLC4A8/ARFGEF2
GOBP_NEUROBLAST_DIVISION	GOBP_NEUROBLAST_DIVISION	GOBP_NEUROBLAST_DIVISION	8	0.658399	1.26008	0.187273	1	1	1589	tags=38%, list=16%, signal=31%	TEAD3/SOX5/DOCK7
GOBP_RECEPTOR_LOCALIZATION_TO_NON_MOTILE_CILIUM	GOBP_RECEPTOR_LOCALIZATION_TO_NON_MOTILE_CILIUM	GOBP_RECEPTOR_LOCALIZATION_TO_NON_MOTILE_CILIUM	3	0.798452	1.25994	0.250493	1	1	1050	tags=67%, list=11%, signal=60%	IFT80/BBIP1
HP_IMMOTILE_CILIA	HP_IMMOTILE_CILIA	HP_IMMOTILE_CILIA	2	0.860112	1.25952	0.211577	1	1	1375	tags=100%, list=14%, signal=86%	CFAP298/RSPH3
HP_RETINAL_DYSPLASIA	HP_RETINAL_DYSPLASIA	HP_RETINAL_DYSPLASIA	13	0.582148	1.25935	0.208333	1	1	391	tags=15%, list=4%, signal=15%	RXYLT1/LARGE1
GOBP_DNA_CATABOLIC_PROCESS	GOBP_DNA_CATABOLIC_PROCESS	GOBP_DNA_CATABOLIC_PROCESS	20	0.534628	1.25909	0.157343	1	1	1553	tags=35%, list=16%, signal=30%	FBH1/DNASE1L3/SETMAR/AIFM1/DNASE1/DNASE1L1/ATM
HP_RECURRENT_ASPIRATION_PNEUMONIA	HP_RECURRENT_ASPIRATION_PNEUMONIA	HP_RECURRENT_ASPIRATION_PNEUMONIA	16	0.551222	1.25899	0.191201	1	1	2425	tags=50%, list=25%, signal=38%	KNSTRN/SP110/KIAA0586/PIGN/PIK3CD/IGBP1/CSPP1/PDHA1
HP_LEUKOENCEPHALOPATHY	HP_LEUKOENCEPHALOPATHY	HP_LEUKOENCEPHALOPATHY	155	0.382349	1.25879	0.0783133	1	1	1889	tags=23%, list=19%, signal=19%	HIKESHI/NDUFAF8/STRADA/NAXE/SELENOI/NSD2/LARGE1/SAMHD1/TYROBP/MT-ND3/COA7/ARHGAP31/AIFM1/WARS2/VPS11/LMNB1/HIBCH/TET3/NDUFB3/RTTN/EOGT/NDUFS1/DEAF1/NDUFS2/EIF2B3/NDUFV2/ISCA2/ALG8/CNKSR2/AP4E1/EIF2B1/PDHB/NDUFAF1/MBD5/NDUFAF2
GOCC_AXONEMAL_DYNEIN_COMPLEX	GOCC_AXONEMAL_DYNEIN_COMPLEX	GOCC_AXONEMAL_DYNEIN_COMPLEX	3	0.797719	1.25878	0.250493	1	1	602	tags=33%, list=6%, signal=31%	CFAP70
GOMF_DEOXYRIBONUCLEASE_I_ACTIVITY	GOMF_DEOXYRIBONUCLEASE_I_ACTIVITY	GOMF_DEOXYRIBONUCLEASE_I_ACTIVITY	4	0.750637	1.25826	0.26834	1	1	2451	tags=100%, list=25%, signal=75%	DNASE1L3/DNASE1/DNASE1L1/DICER1
GOBP_REGULATION_OF_KIDNEY_DEVELOPMENT	GOBP_REGULATION_OF_KIDNEY_DEVELOPMENT	GOBP_REGULATION_OF_KIDNEY_DEVELOPMENT	5	0.718924	1.2581	0.27037	1	1	1640	tags=60%, list=17%, signal=50%	STAT1/WNT2B/MAGED1
HP_DYSMETRIC_SACCADES	HP_DYSMETRIC_SACCADES	HP_DYSMETRIC_SACCADES	8	0.656791	1.257	0.192727	1	1	1084	tags=25%, list=11%, signal=22%	MRE11/ATXN1
HP_FIBROSARCOMA	HP_FIBROSARCOMA	HP_FIBROSARCOMA	4	0.749788	1.25684	0.27027	1	1	887	tags=50%, list=9%, signal=46%	MTAP/APC
GOBP_NEGATIVE_REGULATION_OF_T_CELL_PROLIFERATION	GOBP_NEGATIVE_REGULATION_OF_T_CELL_PROLIFERATION	GOBP_NEGATIVE_REGULATION_OF_T_CELL_PROLIFERATION	30	0.491237	1.25627	0.162021	1	1	3104	tags=57%, list=32%, signal=39%	TMEM131L/VSIR/PTPN6/CR1/GLMN/TWSG1/CASP3/ZBTB7B/CD80/DLG1/IL2RA/BTN2A2/SPN/ITCH/LGALS9/LILRB1/HLA-DRB1
GOBP_POSITIVE_REGULATION_OF_MITOCHONDRIAL_OUTER_MEMBRANE_PERMEABILIZATION_INVOLVED_IN_APOPTOTIC_SIGNALING_PATHWAY	GOBP_POSITIVE_REGULATION_OF_MITOCHONDRIAL_OUTER_MEMBRANE_PERMEABILIZATION_INVOLVED_IN_APOPTOTIC_SIGNALING_PATHWAY	GOBP_POSITIVE_REGULATION_OF_MITOCHONDRIAL_OUTER_MEMBRANE_PERMEABILIZATION_INVOLVED_IN_APOPTOTIC_SIGNALING_PATHWAY	8	0.656117	1.25571	0.194545	1	1	11	tags=12%, list=0%, signal=12%	ATP5IF1
GOBP_ATRIAL_SEPTUM_DEVELOPMENT	GOBP_ATRIAL_SEPTUM_DEVELOPMENT	GOBP_ATRIAL_SEPTUM_DEVELOPMENT	6	0.694837	1.25535	0.259259	1	1	1234	tags=33%, list=13%, signal=29%	NSD2/ACVR1
GOBP_RESPONSE_TO_YEAST	GOBP_RESPONSE_TO_YEAST	GOBP_RESPONSE_TO_YEAST	2	0.857155	1.25519	0.219561	1	1	814	tags=50%, list=8%, signal=46%	PLCG2
GOMF_RNA_METHYLTRANSFERASE_ACTIVITY	GOMF_RNA_METHYLTRANSFERASE_ACTIVITY	GOMF_RNA_METHYLTRANSFERASE_ACTIVITY	54	0.439259	1.25516	0.138158	1	1	3043	tags=41%, list=31%, signal=28%	BUD23/MRM3/MRM2/TFB1M/TRMO/NSUN5/TRMT11/TRMT10A/FDXACB1/METTL5/METTL3/CMTR1/THUMPD3/METTL6/METTL14/THUMPD2/TRMT13/ALKBH8/NSUN4/TRMT61B/TRMT10B/DIMT1
GOCC_TIM22_MITOCHONDRIAL_IMPORT_INNER_MEMBRANE_INSERTION_COMPLEX	GOCC_TIM22_MITOCHONDRIAL_IMPORT_INNER_MEMBRANE_INSERTION_COMPLEX	GOCC_TIM22_MITOCHONDRIAL_IMPORT_INNER_MEMBRANE_INSERTION_COMPLEX	5	0.717087	1.25489	0.272222	1	1	261	tags=20%, list=3%, signal=19%	TIMM29
HP_NARROW_FACE	HP_NARROW_FACE	HP_NARROW_FACE	86	0.408959	1.25486	0.110078	1	1	2049	tags=30%, list=21%, signal=24%	BUD23/CCDC32/STRADA/ATRIP/SELENON/CENPE/ZMIZ1/UBE3B/UBR7/ERCC4/NSDHL/RFC2/TRIP12/CEP152/BLM/BCORL1/PCNT/ATP7A/AP4E1/TRMT10A/CFL2/TNNI2/RYR1/PTPN23/SIN3A/ATR
GOBP_PROTEIN_PALMITOYLATION	GOBP_PROTEIN_PALMITOYLATION	GOBP_PROTEIN_PALMITOYLATION	22	0.528465	1.25481	0.160428	1	1	1067	tags=14%, list=11%, signal=12%	SELENOK/ZDHHC23/ZDHHC21
GOBP_MITOCHONDRIAL_FUSION	GOBP_MITOCHONDRIAL_FUSION	GOBP_MITOCHONDRIAL_FUSION	21	0.529648	1.25479	0.167845	1	1	441	tags=10%, list=4%, signal=9%	MIGA1/MIGA2
GOMF_DYNEIN_HEAVY_CHAIN_BINDING	GOMF_DYNEIN_HEAVY_CHAIN_BINDING	GOMF_DYNEIN_HEAVY_CHAIN_BINDING	5	0.716737	1.25428	0.274074	1	1	1998	tags=60%, list=20%, signal=48%	DYNC2LI1/DYNC1I2/DYNC1LI1
HP_ABNORMALITY_OF_THE_PERITONEUM	HP_ABNORMALITY_OF_THE_PERITONEUM	HP_ABNORMALITY_OF_THE_PERITONEUM	35	0.474954	1.25405	0.164602	1	1	2530	tags=40%, list=26%, signal=30%	COQ8B/ELP1/PALB2/BRCA1/COL4A3/SMAD4/RABL3/PTPRO/PLCE1/NUP205/ACTN4/NUP37/BRCA2/BCL6
HP_ABNORMAL_VISUAL_FIELD_TEST	HP_ABNORMAL_VISUAL_FIELD_TEST	HP_ABNORMAL_VISUAL_FIELD_TEST	11	0.606433	1.25399	0.203209	1	1	2248	tags=55%, list=23%, signal=42%	MT-ATP6/AKT1/BRAF/TRAF7/SUFU/NF2
HP_VISUAL_ACUITY_TEST_ABNORMALITY	HP_VISUAL_ACUITY_TEST_ABNORMALITY	HP_VISUAL_ACUITY_TEST_ABNORMALITY	9	0.634935	1.25349	0.202899	1	1	2248	tags=56%, list=23%, signal=43%	APC/AKT1/TRAF7/SUFU/NF2
GOBP_REGULATION_OF_BONE_MINERALIZATION_INVOLVED_IN_BONE_MATURATION	GOBP_REGULATION_OF_BONE_MINERALIZATION_INVOLVED_IN_BONE_MATURATION	GOBP_REGULATION_OF_BONE_MINERALIZATION_INVOLVED_IN_BONE_MATURATION	1	0.949572	1.25343	0.132114	1	1	496	tags=100%, list=5%, signal=95%	RFLNB
HP_CONGENITAL_STATIONARY_NIGHT_BLINDNESS	HP_CONGENITAL_STATIONARY_NIGHT_BLINDNESS	HP_CONGENITAL_STATIONARY_NIGHT_BLINDNESS	3	0.794267	1.25333	0.254438	1	1	970	tags=67%, list=10%, signal=60%	TRAPPC9/RDH5
GOBP_NEGATIVE_REGULATION_OF_NEUTROPHIL_ACTIVATION	GOBP_NEGATIVE_REGULATION_OF_NEUTROPHIL_ACTIVATION	GOBP_NEGATIVE_REGULATION_OF_NEUTROPHIL_ACTIVATION	5	0.716172	1.25329	0.274074	1	1	1162	tags=40%, list=12%, signal=35%	BCR/CD300A
HP_POSTERIOR_EMBRYOTOXON	HP_POSTERIOR_EMBRYOTOXON	HP_POSTERIOR_EMBRYOTOXON	36	0.472339	1.25308	0.16696	1	1	180	tags=8%, list=2%, signal=8%	BUD23/UFD1/ESS2
GOBP_REGULATION_OF_ATTACHMENT_OF_SPINDLE_MICROTUBULES_TO_KINETOCHORE	GOBP_REGULATION_OF_ATTACHMENT_OF_SPINDLE_MICROTUBULES_TO_KINETOCHORE	GOBP_REGULATION_OF_ATTACHMENT_OF_SPINDLE_MICROTUBULES_TO_KINETOCHORE	7	0.668437	1.25305	0.228519	1	1	887	tags=29%, list=9%, signal=26%	KNSTRN/APC
HP_ABNORMAL_BRAINSTEM_MRI_SIGNAL_INTENSITY	HP_ABNORMAL_BRAINSTEM_MRI_SIGNAL_INTENSITY	HP_ABNORMAL_BRAINSTEM_MRI_SIGNAL_INTENSITY	34	0.475999	1.253	0.166078	1	1	3033	tags=44%, list=31%, signal=31%	NDUFAF8/MT-ND3/AIFM1/KRIT1/NDUFB3/NDUFS1/NDUFS2/NDUFV2/NDUFAF1/NDUFAF2/TIMMDC1/GTPBP3/CCM2/MT-ND1/PDCD10
HP_CEREBRAL_HYPOPLASIA	HP_CEREBRAL_HYPOPLASIA	HP_CEREBRAL_HYPOPLASIA	35	0.474502	1.25286	0.164602	1	1	2280	tags=46%, list=23%, signal=35%	KNL1/CDK5RAP2/NCAPD3/MYSM1/C2CD3/COPB2/CEP152/RTTN/CEP63/PHGDH/KIAA0586/METTL5/PHC1/BRAF/FH/CSPP1
HP_FACIAL_ERYTHEMA	HP_FACIAL_ERYTHEMA	HP_FACIAL_ERYTHEMA	4	0.747253	1.25259	0.274131	1	1	1261	tags=50%, list=13%, signal=44%	MBTPS2/AIP
GOBP_PHOSPHATIDYLINOSITOL_3_PHOSPHATE_BIOSYNTHETIC_PROCESS	GOBP_PHOSPHATIDYLINOSITOL_3_PHOSPHATE_BIOSYNTHETIC_PROCESS	GOBP_PHOSPHATIDYLINOSITOL_3_PHOSPHATE_BIOSYNTHETIC_PROCESS	14	0.568019	1.25235	0.202443	1	1	2159	tags=50%, list=22%, signal=39%	PIK3CB/PIK3R4/PIK3C2B/ATM/SYNJ2/PIK3CD/PIK3C3
HP_FUNCTIONAL_INTESTINAL_OBSTRUCTION	HP_FUNCTIONAL_INTESTINAL_OBSTRUCTION	HP_FUNCTIONAL_INTESTINAL_OBSTRUCTION	6	0.692644	1.25139	0.268519	1	1	2482	tags=83%, list=25%, signal=62%	PALB2/BRCA1/SMAD4/RABL3/BRCA2
GOMF_ATP_DEPENDENT_ACTIVITY	GOMF_ATP_DEPENDENT_ACTIVITY	GOMF_ATP_DEPENDENT_ACTIVITY	312	0.355231	1.25135	0.0503401	1	1	2556	tags=32%, list=26%, signal=24%	ATP5F1B/ATP5F1A/ATP5F1C/MTREX/MRE11/FBH1/COQ8B/DNA2/CLPB/CENPE/HSPA6/RFC3/MYO1D/SMARCAL1/MYO18A/KIF27/ZRANB3/RFC4/HELB/RECQL/MCM3/HELLS/DDX1/ABCB9/SLC4A8/ABCC10/PEX1/SHPRH/MSH2/RHOBTB3/ATP8B1/MOV10/STARD9/DDX60L/ACSL4/ACSF2/SMARCAD1/HLTF/PEX6/FIGNL1/DDX39B/RFC2/DYNC1I2/ATAD2/CCT3/BLM/CHD8/RFC1/ATP7A/C10orf88/ATP13A3/DDX50/DHX35/KIF21B/ATP6V1C1/ABCA5/KIF3A/TTF2/XRCC5/CDK7/VWA8/RUVBL1/DHX40/SMARCA2…
HP_ASPIRATION_PNEUMONIA	HP_ASPIRATION_PNEUMONIA	HP_ASPIRATION_PNEUMONIA	51	0.441664	1.2513	0.144951	1	1	2661	tags=37%, list=27%, signal=27%	MAP3K20/SELENON/KNSTRN/ARID1B/SP110/DISP1/TAF1/LMNB1/KIAA0586/PIGN/PMM2/STAG2/PIK3CD/IGBP1/GLB1/CSPP1/PDHA1/SMARCC2/PURA
GOCC_CILIUM	GOCC_CILIUM	GOCC_CILIUM	251	0.361832	1.25112	0.0579915	1	1	2595	tags=35%, list=26%, signal=26%	CFAP298/GRK2/NAXE/TOGARAM1/ENTR1/CPLANE1/MOSMO/WHRN/SPACA9/CFAP70/BBS1/PIFO/KIF27/PHLPP2/TUBG1/IFT74/CLUAP1/CBY1/CDC14A/CEP162/IFT80/HYLS1/IFT122/BBIP1/DYNC2LI1/C2CD3/TTLL3/EFCAB7/PEX6/EHD3/SORD/PIK3R4/ALPK1/CEP78/CEP250/ARFGEF2/RSPH3/NAPEPLD/PSEN2/VPS13A/RTTN/CEP290/FAM161A/IQCB1/ANKMY2/ATG7/PFKM/RPGR/CEP126/MAP1B/AKT1/KIF3A/ARL3/ELMOD3/KIAA0586/GNA11/TTBK2/AURKA/TBC1D7/RAB28/PDCL/PTPN23/BBS7/TC…
GOBP_NUCLEOBASE_CONTAINING_SMALL_MOLECULE_BIOSYNTHETIC_PROCESS	GOBP_NUCLEOBASE_CONTAINING_SMALL_MOLECULE_BIOSYNTHETIC_PROCESS	GOBP_NUCLEOBASE_CONTAINING_SMALL_MOLECULE_BIOSYNTHETIC_PROCESS	12	0.590598	1.25078	0.217993	1	1	722	tags=17%, list=7%, signal=15%	ADA2/MTAP
GOBP_PROTEIN_EXIT_FROM_ENDOPLASMIC_RETICULUM	GOBP_PROTEIN_EXIT_FROM_ENDOPLASMIC_RETICULUM	GOBP_PROTEIN_EXIT_FROM_ENDOPLASMIC_RETICULUM	33	0.479823	1.25049	0.168739	1	1	87	tags=6%, list=1%, signal=6%	SELENOS/UFD1
GOBP_PHOSPHOLIPID_DEPHOSPHORYLATION	GOBP_PHOSPHOLIPID_DEPHOSPHORYLATION	GOBP_PHOSPHOLIPID_DEPHOSPHORYLATION	24	0.512223	1.2503	0.161972	1	1	2087	tags=29%, list=21%, signal=23%	PIP4P1/PIP4P2/SYNJ2/MTMR4/INPPL1/INPP5B/INPP5E
GOCC_MITOTIC_SPINDLE_MIDZONE	GOCC_MITOTIC_SPINDLE_MIDZONE	GOCC_MITOTIC_SPINDLE_MIDZONE	8	0.653242	1.25021	0.201818	1	1	2020	tags=62%, list=21%, signal=50%	CENPE/NUMA1/PRC1/KIF18A/KIF20B
GOMF_MODIFICATION_DEPENDENT_PROTEIN_BINDING	GOMF_MODIFICATION_DEPENDENT_PROTEIN_BINDING	GOMF_MODIFICATION_DEPENDENT_PROTEIN_BINDING	121	0.392586	1.25014	0.0945736	1	1	1513	tags=18%, list=15%, signal=16%	ABRAXAS1/UFD1/BABAM2/MINDY2/ABRAXAS2/ATRIP/HDGFL2/WDR81/ZRANB3/PLCG2/IKBKE/CDYL2/PTPN6/TAF1/HDAC6/NCAPD3/YEATS2/TDRD3/BRCC3/CHD8/PHF19/MORC3
HP_ABSENT_TESTIS	HP_ABSENT_TESTIS	HP_ABSENT_TESTIS	18	0.536662	1.24993	0.189655	1	1	2482	tags=50%, list=25%, signal=37%	PALB2/FANCL/UBE2T/BRCA1/ERCC4/FANCF/FANCG/SLX4/BRCA2
GOBP_NEGATIVE_REGULATION_OF_ENDOPLASMIC_RETICULUM_STRESS_INDUCED_INTRINSIC_APOPTOTIC_SIGNALING_PATHWAY	GOBP_NEGATIVE_REGULATION_OF_ENDOPLASMIC_RETICULUM_STRESS_INDUCED_INTRINSIC_APOPTOTIC_SIGNALING_PATHWAY	GOBP_NEGATIVE_REGULATION_OF_ENDOPLASMIC_RETICULUM_STRESS_INDUCED_INTRINSIC_APOPTOTIC_SIGNALING_PATHWAY	11	0.604448	1.24988	0.206774	1	1	68	tags=9%, list=1%, signal=9%	SELENOS
HP_RENAL_CORTICAL_CYSTS	HP_RENAL_CORTICAL_CYSTS	HP_RENAL_CORTICAL_CYSTS	13	0.577601	1.24951	0.213542	1	1	3018	tags=69%, list=31%, signal=48%	CD96/PEX1/CEP290/KIAA0586/TTC37/PEX2/CSPP1/INVS/ETFDH
GOBP_REGULATION_OF_DNA_DEPENDENT_DNA_REPLICATION	GOBP_REGULATION_OF_DNA_DEPENDENT_DNA_REPLICATION	GOBP_REGULATION_OF_DNA_DEPENDENT_DNA_REPLICATION	34	0.474604	1.24933	0.167845	1	1	1815	tags=38%, list=18%, signal=31%	FBH1/GINS2/RFC3/SMARCAL1/ZRANB3/RFC4/LIG3/DBF4B/RFC2/TIMELESS/BLM/NBN/POLG2
HP_DECREASED_LYMPHOCYTE_PROLIFERATION_IN_RESPONSE_TO_ANTI_CD3	HP_DECREASED_LYMPHOCYTE_PROLIFERATION_IN_RESPONSE_TO_ANTI_CD3	HP_DECREASED_LYMPHOCYTE_PROLIFERATION_IN_RESPONSE_TO_ANTI_CD3	5	0.713879	1.24928	0.274074	1	1	2427	tags=80%, list=25%, signal=60%	KNSTRN/JAK3/PIK3CD/IL2RA
HP_DECREASED_LACRIMATION	HP_DECREASED_LACRIMATION	HP_DECREASED_LACRIMATION	11	0.604147	1.24926	0.206774	1	1	2224	tags=45%, list=23%, signal=35%	ELP1/ERCC4/TRAPPC11/ERCC6/SETBP1
HP_THIN_BONY_CORTEX	HP_THIN_BONY_CORTEX	HP_THIN_BONY_CORTEX	4	0.745158	1.24908	0.276062	1	1	278	tags=25%, list=3%, signal=24%	TENT5A
GOBP_REGULATION_OF_MRNA_CATABOLIC_PROCESS	GOBP_REGULATION_OF_MRNA_CATABOLIC_PROCESS	GOBP_REGULATION_OF_MRNA_CATABOLIC_PROCESS	118	0.392651	1.24907	0.0925926	1	1	1108	tags=12%, list=11%, signal=11%	TENT5C/TUT4/TUT7/TENT4B/TENT4A/RIDA/TENT5A/DND1/FTO/RNASEL/IKBKE/DCPS/EXOSC7/MOV10
GOCC_CHROMOSOMAL_REGION	GOCC_CHROMOSOMAL_REGION	GOCC_CHROMOSOMAL_REGION	244	0.362398	1.24905	0.0545194	1	1	2311	tags=31%, list=24%, signal=24%	MRE11/TEN1/CENPX/STN1/SPOUT1/SGO2/KNL1/SGO1/CENPS/KNSTRN/SYCP3/DNA2/CENPE/NUP43/SPDL1/CENPQ/APC/NCAPD2/MCM3/HELLS/PHF6/KNTC1/NCAPD3/NDC80/MSH2/GPATCH11/ERCC4/CLASP1/RAD51AP1/NSL1/ORC4/PRKDC/SUV39H1/TEP1/PSEN2/BLM/PTGES3/ATF7/ATM/BOD1L1/KANSL1/CBX5/XRCC5/POLD1/CENPB/NBN/MIS18A/THOC1/CENPK/SP100/EZH1/BUB3/DCTN2/HDAC2/MAD2L1/ZNF827/KIF18A/STAG2/DYNC1LI1/SETX/XRCC1/SIN3A/RIF1/ATR/DAXX/ZBTB48/STAG1/IT…
GOBP_RESPONSE_TO_STEROL_DEPLETION	GOBP_RESPONSE_TO_STEROL_DEPLETION	GOBP_RESPONSE_TO_STEROL_DEPLETION	11	0.604015	1.24899	0.206774	1	1	98	tags=9%, list=1%, signal=9%	PIP4P1
HP_ABNORMALITY_OF_THE_HYPOTHALAMUS_PITUITARY_AXIS	HP_ABNORMALITY_OF_THE_HYPOTHALAMUS_PITUITARY_AXIS	HP_ABNORMALITY_OF_THE_HYPOTHALAMUS_PITUITARY_AXIS	165	0.37701	1.24837	0.0819423	1	1	2351	tags=34%, list=24%, signal=26%	EFL1/CPLANE1/WASHC5/TBCE/SYCP3/PALB2/SMARCAL1/FANCL/MT-ATP8/LARS2/CBY1/DISP1/APC/WWOX/HYLS1/UBE2T/MSH2/POLA1/BRCA1/ERCC4/TRAPPC11/STAT5B/CCDC141/AIP/BRCC3/COG2/CEP290/ESR2/TBL1X/SLC7A7/KANSL1/FANCF/AKT1/ARL3/SPIDR/TSC1/KIAA0586/FANCG/RNPC3/PMM2/STAG2/TCTN1/SIN3A/ZNF148/WDR11/INPP5E/BRAF/TRAF7/ERCC6/MLH3/SUFU/NF2/CSPP1/SLX4/PSMB8/FARSA
GOCC_BASEMENT_MEMBRANE_COLLAGEN_TRIMER	GOCC_BASEMENT_MEMBRANE_COLLAGEN_TRIMER	GOCC_BASEMENT_MEMBRANE_COLLAGEN_TRIMER	2	0.852165	1.24788	0.225549	1	1	1453	tags=100%, list=15%, signal=85%	COL4A4/COL4A3
GOCC_COLLAGEN_TYPE_IV_TRIMER	GOCC_COLLAGEN_TYPE_IV_TRIMER	GOCC_COLLAGEN_TYPE_IV_TRIMER	2	0.852165	1.24788	0.225549	1	1	1453	tags=100%, list=15%, signal=85%	COL4A4/COL4A3
GOCC_NETWORK_FORMING_COLLAGEN_TRIMER	GOCC_NETWORK_FORMING_COLLAGEN_TRIMER	GOCC_NETWORK_FORMING_COLLAGEN_TRIMER	2	0.852165	1.24788	0.225549	1	1	1453	tags=100%, list=15%, signal=85%	COL4A4/COL4A3
HP_ABNORMAL_PANCREAS_SIZE	HP_ABNORMAL_PANCREAS_SIZE	HP_ABNORMAL_PANCREAS_SIZE	10	0.616612	1.24787	0.194991	1	1	170	tags=10%, list=2%, signal=10%	EFL1
GOBP_CHROMOSOME_SEGREGATION	GOBP_CHROMOSOME_SEGREGATION	GOBP_CHROMOSOME_SEGREGATION	206	0.364638	1.2476	0.0620491	1	1	2356	tags=28%, list=24%, signal=22%	ABRAXAS1/MRE11/CENPX/ABRAXAS2/TENT4A/SGO2/KNL1/SGO1/CENPS/KNSTRN/CENPE/NUP43/KLHL22/CSNK2A1/TUBG1/SPDL1/TTL/CENPQ/APC/NCAPD2/KNTC1/CDK5RAP2/NCAPD3/NDC80/BRCA1/ERCC4/SMARCAD1/NSL1/AGO4/NUMA1/PRC1/ATM/ARL8A/ESCO1/RIOK2/NUSAP1/MIS18A/TTN/DDX11/CENPK/BUB3/DCTN2/MAD2L1/SRPK1/KIF18A/SETDB2/STAG2/DYNC1LI1/STAG1/PSMG2/RGS14/MLH3/ANAPC7/PDS5B/ANAPC15/SLX4/GEM/NUP37
GOMF_RIBOSOME_BINDING	GOMF_RIBOSOME_BINDING	GOMF_RIBOSOME_BINDING	59	0.428387	1.24755	0.148325	1	1	280	tags=5%, list=3%, signal=5%	RACK1/EFL1/MAIP1
GOBP_REGULATION_OF_VOLTAGE_GATED_CALCIUM_CHANNEL_ACTIVITY	GOBP_REGULATION_OF_VOLTAGE_GATED_CALCIUM_CHANNEL_ACTIVITY	GOBP_REGULATION_OF_VOLTAGE_GATED_CALCIUM_CHANNEL_ACTIVITY	14	0.565526	1.24686	0.204188	1	1	2581	tags=57%, list=26%, signal=42%	NIPSNAP2/CDK5/AHNAK/EHD3/STAC3/SRI/GEM/FMR1
HP_MUSCLE_ABNORMALITY_RELATED_TO_MITOCHONDRIAL_DYSFUNCTION	HP_MUSCLE_ABNORMALITY_RELATED_TO_MITOCHONDRIAL_DYSFUNCTION	HP_MUSCLE_ABNORMALITY_RELATED_TO_MITOCHONDRIAL_DYSFUNCTION	55	0.432713	1.24683	0.147011	1	1	1889	tags=24%, list=19%, signal=19%	NDUFAF8/FDX2/DNA2/MT-ND3/MT-ATP6/NDUFB3/MT-ND6/NDUFS1/NDUFS2/NDUFV2/POLG2/NDUFAF1/NDUFAF2
HP_PIERRE_ROBIN_SEQUENCE	HP_PIERRE_ROBIN_SEQUENCE	HP_PIERRE_ROBIN_SEQUENCE	11	0.602902	1.24669	0.206774	1	1	180	tags=9%, list=2%, signal=9%	ESS2
HP_CONGENITAL_MUSCULAR_DYSTROPHY	HP_CONGENITAL_MUSCULAR_DYSTROPHY	HP_CONGENITAL_MUSCULAR_DYSTROPHY	10	0.615948	1.24652	0.198569	1	1	452	tags=20%, list=5%, signal=19%	LARGE1/SELENON
HP_RIB_SEGMENTATION_ABNORMALITIES	HP_RIB_SEGMENTATION_ABNORMALITIES	HP_RIB_SEGMENTATION_ABNORMALITIES	7	0.664837	1.2463	0.239488	1	1	300	tags=14%, list=3%, signal=14%	NSD2
GOBP_NEGATIVE_REGULATION_OF_RIG_I_SIGNALING_PATHWAY	GOBP_NEGATIVE_REGULATION_OF_RIG_I_SIGNALING_PATHWAY	GOBP_NEGATIVE_REGULATION_OF_RIG_I_SIGNALING_PATHWAY	7	0.664692	1.24603	0.239488	1	1	87	tags=14%, list=1%, signal=14%	UFD1
GOBP_CEREBELLAR_CORTEX_FORMATION	GOBP_CEREBELLAR_CORTEX_FORMATION	GOBP_CEREBELLAR_CORTEX_FORMATION	13	0.575829	1.24568	0.220486	1	1	1671	tags=38%, list=17%, signal=32%	WHRN/CDK5/LDB1/ATP7A/MTPN
HP_INCOMITANT_STRABISMUS	HP_INCOMITANT_STRABISMUS	HP_INCOMITANT_STRABISMUS	33	0.477721	1.24501	0.170515	1	1	3063	tags=45%, list=31%, signal=31%	CCDC32/CCNQ/ZMIZ1/UBR7/TRIP12/BCORL1/KIAA0586/PTPN23/MED27/CSPP1/DNM1L/PSMD12/MADD/ACTL6A/TRAPPC4
GOMF_SPECTRIN_BINDING	GOMF_SPECTRIN_BINDING	GOMF_SPECTRIN_BINDING	11	0.601986	1.24479	0.206774	1	1	3258	tags=73%, list=33%, signal=49%	GBP1/EPB41/ANK3/KIF3A/DCTN2/ADD2/ANK1/PTPRC
HP_ECTOPIA_PUPILLAE	HP_ECTOPIA_PUPILLAE	HP_ECTOPIA_PUPILLAE	8	0.650328	1.24463	0.207273	1	1	300	tags=12%, list=3%, signal=12%	NSD2
HP_ABNORMAL_LUNG_DEVELOPMENT	HP_ABNORMAL_LUNG_DEVELOPMENT	HP_ABNORMAL_LUNG_DEVELOPMENT	96	0.398912	1.24434	0.118182	1	1	1905	tags=24%, list=19%, signal=19%	ATP5F1A/UFD1/CFAP298/ESS2/TENT5A/NSD2/TRIP4/MBTPS2/DISP1/IFT80/HYLS1/PEX1/DYNC2LI1/NSDHL/RSPH3/NUP88/RPGR/PHGDH/AKT1/KIAA0586/BUB3/PIGN/RYR1
HP_CONGENITAL_BLINDNESS	HP_CONGENITAL_BLINDNESS	HP_CONGENITAL_BLINDNESS	4	0.742255	1.24421	0.281853	1	1	1733	tags=75%, list=18%, signal=62%	XRCC4/CEP290/ATIC
GOBP_NEGATIVE_REGULATION_OF_DNA_BIOSYNTHETIC_PROCESS	GOBP_NEGATIVE_REGULATION_OF_DNA_BIOSYNTHETIC_PROCESS	GOBP_NEGATIVE_REGULATION_OF_DNA_BIOSYNTHETIC_PROCESS	24	0.509608	1.24391	0.165493	1	1	246	tags=12%, list=3%, signal=12%	TEN1/STN1/TENT4B
HP_GASTROINTESTINAL_INFLAMMATION	HP_GASTROINTESTINAL_INFLAMMATION	HP_GASTROINTESTINAL_INFLAMMATION	58	0.427796	1.24368	0.153724	1	1	2085	tags=31%, list=21%, signal=25%	CYBC1/CARMIL2/SLC9A3/PLCG2/CIITA/STAT1/POLA1/IGHM/TRAPPC11/NCF4/ATP7A/BCL10/PHGDH/XIAP/TTC37/PRKCD/COG6/PIK3CD
HP_SHORT_UPPER_LIP	HP_SHORT_UPPER_LIP	HP_SHORT_UPPER_LIP	8	0.649717	1.24346	0.209091	1	1	300	tags=12%, list=3%, signal=12%	NSD2
GOBP_G_QUADRUPLEX_DNA_UNWINDING	GOBP_G_QUADRUPLEX_DNA_UNWINDING	GOBP_G_QUADRUPLEX_DNA_UNWINDING	4	0.741738	1.24335	0.281853	1	1	1818	tags=75%, list=19%, signal=61%	DNA2/BLM/DDX11
HP_DEVIATION_OF_THE_3RD_FINGER	HP_DEVIATION_OF_THE_3RD_FINGER	HP_DEVIATION_OF_THE_3RD_FINGER	3	0.787854	1.24321	0.274162	1	1	2085	tags=100%, list=21%, signal=79%	KNSTRN/PTRH2/PIK3CD
GOCC_OUTER_MITOCHONDRIAL_MEMBRANE_PROTEIN_COMPLEX	GOCC_OUTER_MITOCHONDRIAL_MEMBRANE_PROTEIN_COMPLEX	GOCC_OUTER_MITOCHONDRIAL_MEMBRANE_PROTEIN_COMPLEX	17	0.538694	1.2432	0.20678	1	1	2533	tags=53%, list=26%, signal=39%	TOMM70/MTX3/MTX2/APOO/TOMM5/DNAJC11/IMMT/APOOL/MFN1
HP_ABNORMAL_PERIVENTRICULAR_WHITE_MATTER_MORPHOLOGY	HP_ABNORMAL_PERIVENTRICULAR_WHITE_MATTER_MORPHOLOGY	HP_ABNORMAL_PERIVENTRICULAR_WHITE_MATTER_MORPHOLOGY	73	0.415119	1.24303	0.13522	1	1	1810	tags=21%, list=18%, signal=17%	HIKESHI/STRADA/SELENOI/NSD2/LARGE1/ARHGAP31/WARS2/VPS11/TET3/RTTN/EOGT/ISCA2/CNKSR2/AP4E1/PDHB
GOCC_CILIARY_PLASM	GOCC_CILIARY_PLASM	GOCC_CILIARY_PLASM	33	0.476828	1.24268	0.170515	1	1	2159	tags=39%, list=22%, signal=31%	TOGARAM1/CFAP70/BBS1/CEP162/DYNC2LI1/TTLL3/PIK3R4/ARFGEF2/ATG7/BBS7/WDR11/INPP5E/PIK3C3
GOMF_RNA_DIRECTED_DNA_POLYMERASE_ACTIVITY	GOMF_RNA_DIRECTED_DNA_POLYMERASE_ACTIVITY	GOMF_RNA_DIRECTED_DNA_POLYMERASE_ACTIVITY	5	0.709971	1.24244	0.283333	1	1	2084	tags=60%, list=21%, signal=47%	TEP1/PTGES3/DKC1
GOMF_TELOMERASE_ACTIVITY	GOMF_TELOMERASE_ACTIVITY	GOMF_TELOMERASE_ACTIVITY	5	0.709971	1.24244	0.283333	1	1	2084	tags=60%, list=21%, signal=47%	TEP1/PTGES3/DKC1
GOCC_SEPTIN_CYTOSKELETON	GOCC_SEPTIN_CYTOSKELETON	GOCC_SEPTIN_CYTOSKELETON	2	0.848403	1.24237	0.231537	1	1	556	tags=50%, list=6%, signal=47%	TMEM250
HP_ABNORMALITY_OF_THE_DORSAL_COLUMN_OF_THE_SPINAL_CORD	HP_ABNORMALITY_OF_THE_DORSAL_COLUMN_OF_THE_SPINAL_CORD	HP_ABNORMALITY_OF_THE_DORSAL_COLUMN_OF_THE_SPINAL_CORD	4	0.741058	1.24221	0.281853	1	1	2545	tags=100%, list=26%, signal=74%	ATXN1/SETX/FAR1/ALDH18A1
HP_CORTICOSPINAL_TRACT_HYPOPLASIA	HP_CORTICOSPINAL_TRACT_HYPOPLASIA	HP_CORTICOSPINAL_TRACT_HYPOPLASIA	4	0.740956	1.24204	0.283784	1	1	2546	tags=100%, list=26%, signal=74%	DEAF1/PDHB/RAI1/FLII
HP_POOR_APPETITE	HP_POOR_APPETITE	HP_POOR_APPETITE	30	0.485573	1.24178	0.172474	1	1	2060	tags=40%, list=21%, signal=32%	MAP3K20/SELENON/PALB2/SLC25A13/BCR/BRCA1/IL18BP/BLM/SMAD4/RABL3/PCCA/DAXX
HP_SLOPING_FOREHEAD	HP_SLOPING_FOREHEAD	HP_SLOPING_FOREHEAD	108	0.394095	1.24172	0.1	1	1	2311	tags=37%, list=24%, signal=29%	KNL1/LARGE1/PRUNE1/CENPE/PALB2/FANCL/NCAPD2/XRCC4/EXOC2/UBE2T/CDK5RAP2/NCAPD3/C2CD3/BRCA1/ERCC4/COPB2/DYNC1I2/CEP152/RTTN/CEP290/PCNT/CEP63/FANCF/PHGDH/RUNX2/FANCG/NBN/DDX11/BUB3/METTL5/TUBGCP2/STAG2/TCTN1/STAMBP/PHC1/ATR/ERCC6/SETBP1/CSPP1/SLX4
GOBP_CORTICAL_ACTIN_CYTOSKELETON_ORGANIZATION	GOBP_CORTICAL_ACTIN_CYTOSKELETON_ORGANIZATION	GOBP_CORTICAL_ACTIN_CYTOSKELETON_ORGANIZATION	25	0.503843	1.2412	0.160839	1	1	2502	tags=56%, list=25%, signal=42%	AKAP11/CDK5/RHOQ/EPB41/PLEK/RAB13/FHOD1/DLG1/PLEC/IKBKB/NCKAP1L/TLN1/LCP1/LLGL1
HP_ABNORMALITY_OF_THE_PERIUNGUAL_REGION	HP_ABNORMALITY_OF_THE_PERIUNGUAL_REGION	HP_ABNORMALITY_OF_THE_PERIUNGUAL_REGION	9	0.628634	1.24105	0.21558	1	1	1728	tags=33%, list=18%, signal=27%	RETREG1/BLM/TSC1
GOBP_DE_NOVO_CENTRIOLE_ASSEMBLY	GOBP_DE_NOVO_CENTRIOLE_ASSEMBLY	GOBP_DE_NOVO_CENTRIOLE_ASSEMBLY	2	0.847275	1.24072	0.233533	1	1	1501	tags=100%, list=15%, signal=85%	CEP152/CEP63
GOBP_MULTI_CILIATED_EPITHELIAL_CELL_DIFFERENTIATION	GOBP_MULTI_CILIATED_EPITHELIAL_CELL_DIFFERENTIATION	GOBP_MULTI_CILIATED_EPITHELIAL_CELL_DIFFERENTIATION	2	0.847275	1.24072	0.233533	1	1	1501	tags=100%, list=15%, signal=85%	CEP152/CEP63
GOBP_SMOOTHENED_SIGNALING_PATHWAY	GOBP_SMOOTHENED_SIGNALING_PATHWAY	GOBP_SMOOTHENED_SIGNALING_PATHWAY	58	0.426755	1.24065	0.155309	1	1	2198	tags=34%, list=22%, signal=27%	RACK1/MOSMO/BTRC/MAP3K10/IFT80/IFT122/C2CD3/NSDHL/NDST1/UCHL5/RUNX2/ARL3/KIAA0586/TTBK2/PDCL/BBS7/TCTN1/WDR11/SUFU/IFT20
HP_TOENAIL_DYSPLASIA	HP_TOENAIL_DYSPLASIA	HP_TOENAIL_DYSPLASIA	3	0.786093	1.24044	0.276134	1	1	1532	tags=67%, list=16%, signal=56%	TAF1/EOGT
GOBP_TETRAHYDROFOLATE_INTERCONVERSION	GOBP_TETRAHYDROFOLATE_INTERCONVERSION	GOBP_TETRAHYDROFOLATE_INTERCONVERSION	8	0.647848	1.23989	0.216364	1	1	1955	tags=50%, list=20%, signal=40%	SHMT1/SHMT2/MTHFD1/MTHFD2
GOBP_SPINDLE_ELONGATION	GOBP_SPINDLE_ELONGATION	GOBP_SPINDLE_ELONGATION	2	0.846663	1.23983	0.233533	1	1	1507	tags=100%, list=15%, signal=85%	NUMA1/PRC1
HP_ABNORMAL_SUBCLAVIAN_ARTERY_MORPHOLOGY	HP_ABNORMAL_SUBCLAVIAN_ARTERY_MORPHOLOGY	HP_ABNORMAL_SUBCLAVIAN_ARTERY_MORPHOLOGY	4	0.739445	1.2395	0.283784	1	1	2085	tags=50%, list=21%, signal=39%	KNSTRN/PIK3CD
GOMF_CXCR3_CHEMOKINE_RECEPTOR_BINDING	GOMF_CXCR3_CHEMOKINE_RECEPTOR_BINDING	GOMF_CXCR3_CHEMOKINE_RECEPTOR_BINDING	1	0.938977	1.23944	0.160569	1	1	600	tags=100%, list=6%, signal=94%	CXCL10
GOBP_MRNA_ALTERNATIVE_POLYADENYLATION	GOBP_MRNA_ALTERNATIVE_POLYADENYLATION	GOBP_MRNA_ALTERNATIVE_POLYADENYLATION	4	0.739332	1.23931	0.283784	1	1	125	tags=25%, list=1%, signal=25%	VIRMA
GOBP_NEGATIVE_REGULATION_OF_MRNA_METABOLIC_PROCESS	GOBP_NEGATIVE_REGULATION_OF_MRNA_METABOLIC_PROCESS	GOBP_NEGATIVE_REGULATION_OF_MRNA_METABOLIC_PROCESS	61	0.422531	1.23925	0.156646	1	1	597	tags=8%, list=6%, signal=8%	TENT5C/TENT4B/TENT4A/TENT5A/DND1
HP_ABNORMAL_SPERM_TAIL_MORPHOLOGY	HP_ABNORMAL_SPERM_TAIL_MORPHOLOGY	HP_ABNORMAL_SPERM_TAIL_MORPHOLOGY	1	0.938773	1.23917	0.160569	1	1	602	tags=100%, list=6%, signal=94%	CFAP70
HP_TAPERED_SPERM_HEAD	HP_TAPERED_SPERM_HEAD	HP_TAPERED_SPERM_HEAD	1	0.938773	1.23917	0.160569	1	1	602	tags=100%, list=6%, signal=94%	CFAP70
HP_ABNORMAL_CEREBELLAR_VERMIS_MORPHOLOGY	HP_ABNORMAL_CEREBELLAR_VERMIS_MORPHOLOGY	HP_ABNORMAL_CEREBELLAR_VERMIS_MORPHOLOGY	165	0.3742	1.23907	0.0986343	1	1	2381	tags=30%, list=24%, signal=23%	CCDC32/MRE11/TOGARAM1/CPLANE1/RXYLT1/WASHC5/VPS35L/LARGE1/FTO/ARID1B/TRAPPC9/WDR81/CBY1/DISP1/XRCC4/TAF1/IFT80/EXOC2/HYLS1/WARS2/ATXN1/C2CD3/PRKDC/VPS41/CEP290/IQCB1/THG1L/NUP88/PHGDH/ARL3/KIAA0586/BUB3/PIGN/CUL4B/PMM2/SACS/SETX/TCTN1/ATR/FAR1/INPP5E/RAB18/PIGS/PIGU/SUFU/CSPP1/TRRAP/NUP37/NPHP3/ATN1
GOBP_POSITIVE_REGULATION_OF_MEMBRANE_DEPOLARIZATION	GOBP_POSITIVE_REGULATION_OF_MEMBRANE_DEPOLARIZATION	GOBP_POSITIVE_REGULATION_OF_MEMBRANE_DEPOLARIZATION	5	0.707806	1.23865	0.287037	1	1	1	tags=20%, list=0%, signal=20%	RACK1
GOBP_CELLULAR_NITROGEN_COMPOUND_CATABOLIC_PROCESS	GOBP_CELLULAR_NITROGEN_COMPOUND_CATABOLIC_PROCESS	GOBP_CELLULAR_NITROGEN_COMPOUND_CATABOLIC_PROCESS	296	0.352186	1.23844	0.0559345	1	1	1977	tags=20%, list=20%, signal=17%	TENT5C/TRIR/TUT4/NBDY/TUT7/MTREX/TENT2/FBH1/TENT4B/TENT4A/RIDA/ADA2/TENT5A/DND1/SAMHD1/DNA2/DPYSL2/DNASE1L3/FTO/RNASEL/MTAP/SETMAR/IKBKE/DROSHA/TST/AIFM1/MLYCD/DCPS/EXOSC7/NIT1/NCBP1/MOV10/FHIT/DNASE1/TET3/TUT1/ENTPD5/APOBEC3G/BLVRA/AGO4/GIGYF2/TTC5/DNASE1L1/DCP2/ATM/EXOSC5/AKT1/MYEF2/CYP3A5/ACOT7/XRN1/OAS2/DHX34/TTC37/EIF4ENIF1/PHAX/ANG/PRKCD/METTL3/NBAS
GOBP_POSITIVE_REGULATION_OF_CALCIUM_ION_TRANSMEMBRANE_TRANSPORTER_ACTIVITY	GOBP_POSITIVE_REGULATION_OF_CALCIUM_ION_TRANSMEMBRANE_TRANSPORTER_ACTIVITY	GOBP_POSITIVE_REGULATION_OF_CALCIUM_ION_TRANSMEMBRANE_TRANSPORTER_ACTIVITY	17	0.536549	1.23825	0.210169	1	1	2031	tags=41%, list=21%, signal=33%	NIPSNAP2/PLCG2/GSTM2/CDK5/EHD3/STAC3/GSTO1
GOBP_POSITIVE_REGULATION_OF_CELLULAR_PROTEIN_CATABOLIC_PROCESS	GOBP_POSITIVE_REGULATION_OF_CELLULAR_PROTEIN_CATABOLIC_PROCESS	GOBP_POSITIVE_REGULATION_OF_CELLULAR_PROTEIN_CATABOLIC_PROCESS	113	0.390941	1.23823	0.0984615	1	1	192	tags=4%, list=2%, signal=4%	RACK1/NOP53/ELOB/ATP5IF1/COP1
GOCC_NEURON_PROJECTION_MEMBRANE	GOCC_NEURON_PROJECTION_MEMBRANE	GOCC_NEURON_PROJECTION_MEMBRANE	17	0.536482	1.2381	0.210169	1	1	710	tags=24%, list=7%, signal=22%	RIPOR2/KCNC3/SGCE/MYO1D
GOCC_CLATHRIN_SCULPTED_MONOAMINE_TRANSPORT_VESICLE	GOCC_CLATHRIN_SCULPTED_MONOAMINE_TRANSPORT_VESICLE	GOCC_CLATHRIN_SCULPTED_MONOAMINE_TRANSPORT_VESICLE	3	0.78446	1.23786	0.276134	1	1	1180	tags=67%, list=12%, signal=59%	RAB3A/SYT1
GOCC_CUL4_RING_E3_UBIQUITIN_LIGASE_COMPLEX	GOCC_CUL4_RING_E3_UBIQUITIN_LIGASE_COMPLEX	GOCC_CUL4_RING_E3_UBIQUITIN_LIGASE_COMPLEX	24	0.507119	1.23784	0.174296	1	1	192	tags=8%, list=2%, signal=8%	DCAF1/COP1
GOMF_PEROXISOME_TARGETING_SEQUENCE_BINDING	GOMF_PEROXISOME_TARGETING_SEQUENCE_BINDING	GOMF_PEROXISOME_TARGETING_SEQUENCE_BINDING	5	0.707337	1.23783	0.287037	1	1	1251	tags=40%, list=13%, signal=35%	BABAM2/CAT
HP_HELICOBACTER_PYLORI_INFECTION	HP_HELICOBACTER_PYLORI_INFECTION	HP_HELICOBACTER_PYLORI_INFECTION	2	0.845237	1.23774	0.233533	1	1	1521	tags=100%, list=15%, signal=85%	CARMIL2/IFNGR1
HP_SMALL_THENAR_EMINENCE	HP_SMALL_THENAR_EMINENCE	HP_SMALL_THENAR_EMINENCE	1	0.937653	1.23769	0.160569	1	1	613	tags=100%, list=6%, signal=94%	FGD4
HP_LYMPHOPROLIFERATIVE_DISORDER	HP_LYMPHOPROLIFERATIVE_DISORDER	HP_LYMPHOPROLIFERATIVE_DISORDER	13	0.572066	1.23754	0.225694	1	1	1965	tags=31%, list=20%, signal=25%	ADA2/SMARCAL1/CD27/PRKCD
GOBP_GLYCINE_METABOLIC_PROCESS	GOBP_GLYCINE_METABOLIC_PROCESS	GOBP_GLYCINE_METABOLIC_PROCESS	8	0.646533	1.23737	0.216364	1	1	2562	tags=88%, list=26%, signal=65%	RIDA/SHMT1/AMT/SHMT2/PHGDH/GART/DHFR
GOBP_ESTABLISHMENT_OF_CELL_POLARITY	GOBP_ESTABLISHMENT_OF_CELL_POLARITY	GOBP_ESTABLISHMENT_OF_CELL_POLARITY	79	0.408838	1.23705	0.126935	1	1	2025	tags=28%, list=21%, signal=22%	RACK1/RIPOR2/PATJ/MYO18A/SPDL1/UST/IGF1R/KRIT1/CDK5RAP2/NDC80/CLASP1/DYNLT1/SH3BP1/GPSM2/NUMA1/DOCK7/MAP1B/UBXN2B/MAD2L1/RUFY3/KIF20B/RAP1B
HP_VITILIGO	HP_VITILIGO	HP_VITILIGO	19	0.527757	1.23616	0.201739	1	1	3119	tags=58%, list=32%, signal=40%	PLCG2/CAT/MT-ND6/KANSL1/NBN/SLX4/MT-CO3/DCLRE1C/MT-ND1/MT-CO2/LRBA
HP_POLLAKISURIA	HP_POLLAKISURIA	HP_POLLAKISURIA	4	0.737389	1.23606	0.291506	1	1	2581	tags=100%, list=26%, signal=74%	NBN/FAR1/ALDH18A1/FMR1
GOBP_ORGANIC_CYCLIC_COMPOUND_CATABOLIC_PROCESS	GOBP_ORGANIC_CYCLIC_COMPOUND_CATABOLIC_PROCESS	GOBP_ORGANIC_CYCLIC_COMPOUND_CATABOLIC_PROCESS	306	0.351456	1.23596	0.0640327	1	1	1423	tags=14%, list=14%, signal=12%	TENT5C/TRIR/TUT4/NBDY/TUT7/MTREX/TENT2/KYAT3/FBH1/TENT4B/TENT4A/RIDA/ADA2/TENT5A/KYAT1/DND1/SAMHD1/DNA2/DPYSL2/DNASE1L3/FTO/RNASEL/MTAP/SETMAR/IKBKE/DROSHA/HSD17B14/AIFM1/MLYCD/DCPS/EXOSC7/NCBP1/MOV10/FHIT/DNASE1/TET3/TUT1/ENTPD5/APOBEC3G/BLVRA/AGO4/GIGYF2/TTC5
HP_INFLAMMATION_OF_THE_LARGE_INTESTINE	HP_INFLAMMATION_OF_THE_LARGE_INTESTINE	HP_INFLAMMATION_OF_THE_LARGE_INTESTINE	43	0.449835	1.23556	0.167785	1	1	2085	tags=33%, list=21%, signal=26%	CYBC1/CARMIL2/SLC9A3/PLCG2/CIITA/STAT1/POLA1/NCF4/BCL10/XIAP/TTC37/PRKCD/COG6/PIK3CD
GOMF_LYSOZYME_ACTIVITY	GOMF_LYSOZYME_ACTIVITY	GOMF_LYSOZYME_ACTIVITY	1	0.936023	1.23554	0.162602	1	1	629	tags=100%, list=6%, signal=94%	LYZ
GOMF_PEPTIDOGLYCAN_MURALYTIC_ACTIVITY	GOMF_PEPTIDOGLYCAN_MURALYTIC_ACTIVITY	GOMF_PEPTIDOGLYCAN_MURALYTIC_ACTIVITY	1	0.936023	1.23554	0.162602	1	1	629	tags=100%, list=6%, signal=94%	LYZ
GOBP_L_SERINE_CATABOLIC_PROCESS	GOBP_L_SERINE_CATABOLIC_PROCESS	GOBP_L_SERINE_CATABOLIC_PROCESS	2	0.843709	1.2355	0.235529	1	1	1536	tags=100%, list=16%, signal=84%	SHMT1/SHMT2
GOBP_POSITIVE_REGULATION_OF_KERATINOCYTE_DIFFERENTIATION	GOBP_POSITIVE_REGULATION_OF_KERATINOCYTE_DIFFERENTIATION	GOBP_POSITIVE_REGULATION_OF_KERATINOCYTE_DIFFERENTIATION	5	0.705768	1.23508	0.292593	1	1	2892	tags=100%, list=29%, signal=71%	ZBED2/NME2/NUMA1/NOTCH1/NCOA3
GOMF_HYDROXYMETHYL_FORMYL_AND_RELATED_TRANSFERASE_ACTIVITY	GOMF_HYDROXYMETHYL_FORMYL_AND_RELATED_TRANSFERASE_ACTIVITY	GOMF_HYDROXYMETHYL_FORMYL_AND_RELATED_TRANSFERASE_ACTIVITY	5	0.705486	1.23459	0.292593	1	1	2279	tags=80%, list=23%, signal=61%	SHMT1/SHMT2/ATIC/GART
GOBP_RESPONSE_TO_MURAMYL_DIPEPTIDE	GOBP_RESPONSE_TO_MURAMYL_DIPEPTIDE	GOBP_RESPONSE_TO_MURAMYL_DIPEPTIDE	10	0.609934	1.23435	0.205725	1	1	65	tags=10%, list=1%, signal=10%	ERBIN
GOMF_DIHYDROPYRIMIDINASE_ACTIVITY	GOMF_DIHYDROPYRIMIDINASE_ACTIVITY	GOMF_DIHYDROPYRIMIDINASE_ACTIVITY	1	0.935004	1.2342	0.164634	1	1	639	tags=100%, list=7%, signal=94%	DPYSL2
GOBP_REGULATION_OF_LYSOSOMAL_PROTEIN_CATABOLIC_PROCESS	GOBP_REGULATION_OF_LYSOSOMAL_PROTEIN_CATABOLIC_PROCESS	GOBP_REGULATION_OF_LYSOSOMAL_PROTEIN_CATABOLIC_PROCESS	5	0.705233	1.23415	0.292593	1	1	1896	tags=60%, list=19%, signal=48%	MGAT3/MFSD8/VPS35
GOBP_HIPPOCAMPAL_NEURON_APOPTOTIC_PROCESS	GOBP_HIPPOCAMPAL_NEURON_APOPTOTIC_PROCESS	GOBP_HIPPOCAMPAL_NEURON_APOPTOTIC_PROCESS	1	0.934902	1.23406	0.164634	1	1	640	tags=100%, list=7%, signal=93%	TYROBP
GOBP_REGULATION_OF_MACROPHAGE_FUSION	GOBP_REGULATION_OF_MACROPHAGE_FUSION	GOBP_REGULATION_OF_MACROPHAGE_FUSION	1	0.934902	1.23406	0.164634	1	1	640	tags=100%, list=7%, signal=93%	TYROBP
GOMF_HYDROLASE_ACTIVITY_HYDROLYZING_O_GLYCOSYL_COMPOUNDS	GOMF_HYDROLASE_ACTIVITY_HYDROLYZING_O_GLYCOSYL_COMPOUNDS	GOMF_HYDROLASE_ACTIVITY_HYDROLYZING_O_GLYCOSYL_COMPOUNDS	43	0.449285	1.23405	0.171141	1	1	886	tags=12%, list=9%, signal=11%	OGA/CEMIP2/PGGHG/LYZ/MANEA
GOBP_2_OXOGLUTARATE_METABOLIC_PROCESS	GOBP_2_OXOGLUTARATE_METABOLIC_PROCESS	GOBP_2_OXOGLUTARATE_METABOLIC_PROCESS	8	0.644772	1.234	0.221818	1	1	213	tags=12%, list=2%, signal=12%	KYAT3
GOBP_MEIOTIC_CYTOKINESIS	GOBP_MEIOTIC_CYTOKINESIS	GOBP_MEIOTIC_CYTOKINESIS	3	0.781915	1.23384	0.284024	1	1	366	tags=33%, list=4%, signal=32%	WASHC5
HP_IRIS_TRANSILLUMINATION_DEFECT	HP_IRIS_TRANSILLUMINATION_DEFECT	HP_IRIS_TRANSILLUMINATION_DEFECT	1	0.934495	1.23352	0.164634	1	1	644	tags=100%, list=7%, signal=93%	BLOC1S5
HP_DELAYED_OSSIFICATION_OF_CARPAL_BONES	HP_DELAYED_OSSIFICATION_OF_CARPAL_BONES	HP_DELAYED_OSSIFICATION_OF_CARPAL_BONES	4	0.735759	1.23332	0.293436	1	1	2597	tags=100%, list=26%, signal=74%	UFSP2/TONSL/TRIP11/MBTPS1
GOCC_PERICILIARY_MEMBRANE_COMPARTMENT	GOCC_PERICILIARY_MEMBRANE_COMPARTMENT	GOCC_PERICILIARY_MEMBRANE_COMPARTMENT	3	0.781282	1.23284	0.285996	1	1	469	tags=33%, list=5%, signal=32%	WHRN
HP_MODERATELY_SHORT_STATURE	HP_MODERATELY_SHORT_STATURE	HP_MODERATELY_SHORT_STATURE	4	0.735382	1.23269	0.293436	1	1	216	tags=25%, list=2%, signal=24%	SELENOI
GOBP_NEGATIVE_REGULATION_OF_AXONOGENESIS	GOBP_NEGATIVE_REGULATION_OF_AXONOGENESIS	GOBP_NEGATIVE_REGULATION_OF_AXONOGENESIS	21	0.520179	1.23235	0.190813	1	1	1366	tags=24%, list=14%, signal=21%	SPART/MAP2/CDK5/CDK5R1/DIP2B
GOBP_NEGATIVE_REGULATION_OF_REGULATED_SECRETORY_PATHWAY	GOBP_NEGATIVE_REGULATION_OF_REGULATED_SECRETORY_PATHWAY	GOBP_NEGATIVE_REGULATION_OF_REGULATED_SECRETORY_PATHWAY	18	0.528954	1.23198	0.206897	1	1	3475	tags=72%, list=35%, signal=47%	CCR2/BCR/CD300A/RAP1B/STXBP3/NCKAP1L/CD84/GNAI2/FMR1/NOTCH1/LGALS9/HMOX1/RABGEF1
GOBP_POSITIVE_REGULATION_OF_CATION_CHANNEL_ACTIVITY	GOBP_POSITIVE_REGULATION_OF_CATION_CHANNEL_ACTIVITY	GOBP_POSITIVE_REGULATION_OF_CATION_CHANNEL_ACTIVITY	20	0.523101	1.23194	0.183566	1	1	2031	tags=50%, list=21%, signal=40%	NIPSNAP2/CCR2/PLCG2/GSTM2/CDK5/EHD3/ANK3/ALG10B/STAC3/GSTO1
HP_IMMOTILE_SPERM	HP_IMMOTILE_SPERM	HP_IMMOTILE_SPERM	2	0.840792	1.23123	0.243513	1	1	602	tags=50%, list=6%, signal=47%	CFAP70
GOBP_DNA_STRAND_ELONGATION	GOBP_DNA_STRAND_ELONGATION	GOBP_DNA_STRAND_ELONGATION	32	0.47625	1.23099	0.176056	1	1	1978	tags=44%, list=20%, signal=35%	MRE11/DNA2/RFC3/RFC4/LIG3/MCM3/POLA1/LIG1/INO80B/UCHL5/RUVBL1/NBN/POLD3/INO80D
GOBP_REGULATION_OF_SMOOTHENED_SIGNALING_PATHWAY	GOBP_REGULATION_OF_SMOOTHENED_SIGNALING_PATHWAY	GOBP_REGULATION_OF_SMOOTHENED_SIGNALING_PATHWAY	33	0.472006	1.23011	0.170515	1	1	2193	tags=36%, list=22%, signal=28%	RACK1/MOSMO/BTRC/IFT122/C2CD3/NDST1/UCHL5/RUNX2/PDCL/TCTN1/WDR11/SUFU
GOBP_REGULATION_OF_NON_MEMBRANE_SPANNING_PROTEIN_TYROSINE_KINASE_ACTIVITY	GOBP_REGULATION_OF_NON_MEMBRANE_SPANNING_PROTEIN_TYROSINE_KINASE_ACTIVITY	GOBP_REGULATION_OF_NON_MEMBRANE_SPANNING_PROTEIN_TYROSINE_KINASE_ACTIVITY	2	0.839847	1.22984	0.247505	1	1	860	tags=50%, list=9%, signal=46%	SRC
HP_CERVICAL_SPINAL_CANAL_STENOSIS	HP_CERVICAL_SPINAL_CANAL_STENOSIS	HP_CERVICAL_SPINAL_CANAL_STENOSIS	5	0.702589	1.22952	0.301852	1	1	2280	tags=80%, list=23%, signal=61%	PHF6/KANSL1/KIAA0586/CSPP1
GOCC_MRNA_EDITING_COMPLEX	GOCC_MRNA_EDITING_COMPLEX	GOCC_MRNA_EDITING_COMPLEX	5	0.702505	1.22937	0.301852	1	1	125	tags=20%, list=1%, signal=20%	VIRMA
HP_ANARTHRIA	HP_ANARTHRIA	HP_ANARTHRIA	9	0.622708	1.22935	0.237319	1	1	2545	tags=56%, list=26%, signal=41%	TBCE/ALS2/FAR1/SPG11/ALDH18A1
GOBP_POSITIVE_REGULATION_OF_RRNA_PROCESSING	GOBP_POSITIVE_REGULATION_OF_RRNA_PROCESSING	GOBP_POSITIVE_REGULATION_OF_RRNA_PROCESSING	10	0.607457	1.22934	0.209302	1	1	1973	tags=40%, list=20%, signal=32%	BUD23/HEATR1/RIOK2/WDR75
HP_THORACIC_KYPHOSIS	HP_THORACIC_KYPHOSIS	HP_THORACIC_KYPHOSIS	24	0.503553	1.22913	0.18838	1	1	1007	tags=21%, list=10%, signal=19%	NEPRO/SMARCAL1/WDR81/AIFM1/VPS33A
GOBP_REGULATION_OF_RHO_PROTEIN_SIGNAL_TRANSDUCTION	GOBP_REGULATION_OF_RHO_PROTEIN_SIGNAL_TRANSDUCTION	GOBP_REGULATION_OF_RHO_PROTEIN_SIGNAL_TRANSDUCTION	44	0.444476	1.2289	0.185738	1	1	1022	tags=14%, list=10%, signal=12%	RIPOR2/GPR174/PRAG1/EPS8/ITGA3/BCR
GOMF_ADRENERGIC_RECEPTOR_BINDING	GOMF_ADRENERGIC_RECEPTOR_BINDING	GOMF_ADRENERGIC_RECEPTOR_BINDING	8	0.641941	1.22858	0.230909	1	1	133	tags=12%, list=1%, signal=12%	GRK2
GOMF_DEMETHYLASE_ACTIVITY	GOMF_DEMETHYLASE_ACTIVITY	GOMF_DEMETHYLASE_ACTIVITY	30	0.480212	1.22807	0.182927	1	1	975	tags=17%, list=10%, signal=15%	RIOX2/RIOX1/FTO/FBXL19/CYP51A1
GOBP_PURINE_NUCLEOSIDE_BIOSYNTHETIC_PROCESS	GOBP_PURINE_NUCLEOSIDE_BIOSYNTHETIC_PROCESS	GOBP_PURINE_NUCLEOSIDE_BIOSYNTHETIC_PROCESS	10	0.606787	1.22798	0.211091	1	1	722	tags=20%, list=7%, signal=19%	ADA2/MTAP
GOMF_FILAMIN_BINDING	GOMF_FILAMIN_BINDING	GOMF_FILAMIN_BINDING	5	0.701523	1.22765	0.305556	1	1	1524	tags=60%, list=16%, signal=51%	RFLNB/FBLIM1/SMAD4
GOMF_CONNEXIN_BINDING	GOMF_CONNEXIN_BINDING	GOMF_CONNEXIN_BINDING	2	0.838333	1.22763	0.249501	1	1	860	tags=50%, list=9%, signal=46%	SRC
GOBP_G_PROTEIN_COUPLED_ACETYLCHOLINE_RECEPTOR_SIGNALING_PATHWAY	GOBP_G_PROTEIN_COUPLED_ACETYLCHOLINE_RECEPTOR_SIGNALING_PATHWAY	GOBP_G_PROTEIN_COUPLED_ACETYLCHOLINE_RECEPTOR_SIGNALING_PATHWAY	6	0.679488	1.22762	0.290741	1	1	1756	tags=50%, list=18%, signal=41%	GRK2/CDK5R1/GNA11
HP_ESOPHAGEAL_CARCINOMA	HP_ESOPHAGEAL_CARCINOMA	HP_ESOPHAGEAL_CARCINOMA	7	0.654856	1.22759	0.268739	1	1	967	tags=43%, list=10%, signal=39%	APC/WWOX/STAT1
HP_LUMBAR_KYPHOSIS	HP_LUMBAR_KYPHOSIS	HP_LUMBAR_KYPHOSIS	3	0.777828	1.22739	0.289941	1	1	1518	tags=67%, list=15%, signal=56%	VPS33A/ATG7
GOBP_PURINE_NUCLEOBASE_BIOSYNTHETIC_PROCESS	GOBP_PURINE_NUCLEOBASE_BIOSYNTHETIC_PROCESS	GOBP_PURINE_NUCLEOBASE_BIOSYNTHETIC_PROCESS	9	0.621687	1.22733	0.237319	1	1	2279	tags=56%, list=23%, signal=43%	PAICS/SHMT1/PPAT/SHMT2/GART
HP_VERTEBRAL_COMPRESSION_FRACTURE	HP_VERTEBRAL_COMPRESSION_FRACTURE	HP_VERTEBRAL_COMPRESSION_FRACTURE	21	0.517847	1.22683	0.196113	1	1	699	tags=19%, list=7%, signal=18%	MESD/EFL1/TENT5A/MBTPS2
HP_CONVEX_NASAL_RIDGE	HP_CONVEX_NASAL_RIDGE	HP_CONVEX_NASAL_RIDGE	48	0.438646	1.2267	0.163636	1	1	1781	tags=35%, list=18%, signal=29%	TENT5A/NSD2/ATRIP/TBCE/DNA2/CENPE/MBTPS2/APC/XRCC4/PEX1/ERCC4/CEP152/PCNT/ATP7A/RUNX2/POLD1/NBN
GOBP_NEURON_DEATH_IN_RESPONSE_TO_OXIDATIVE_STRESS	GOBP_NEURON_DEATH_IN_RESPONSE_TO_OXIDATIVE_STRESS	GOBP_NEURON_DEATH_IN_RESPONSE_TO_OXIDATIVE_STRESS	20	0.520727	1.22635	0.188811	1	1	1	tags=5%, list=0%, signal=5%	RACK1
GOCC_9PLUS0_NON_MOTILE_CILIUM	GOCC_9PLUS0_NON_MOTILE_CILIUM	GOCC_9PLUS0_NON_MOTILE_CILIUM	40	0.4526	1.22617	0.182125	1	1	2198	tags=40%, list=22%, signal=31%	WHRN/PHLPP2/IFT80/IFT122/PEX6/CEP250/NAPEPLD/CEP290/FAM161A/IQCB1/RPGR/MAP1B/ARL3/GNA11/BBS7/IFT20
HP_ABNORMAL_PERIFOLLICULAR_MORPHOLOGY	HP_ABNORMAL_PERIFOLLICULAR_MORPHOLOGY	HP_ABNORMAL_PERIFOLLICULAR_MORPHOLOGY	1	0.928892	1.22613	0.178862	1	1	699	tags=100%, list=7%, signal=93%	MBTPS2
HP_HYPOPLASIA_OF_THE_BLADDER	HP_HYPOPLASIA_OF_THE_BLADDER	HP_HYPOPLASIA_OF_THE_BLADDER	1	0.928892	1.22613	0.178862	1	1	699	tags=100%, list=7%, signal=93%	MBTPS2
GOBP_RELAXATION_OF_MUSCLE	GOBP_RELAXATION_OF_MUSCLE	GOBP_RELAXATION_OF_MUSCLE	13	0.566709	1.22595	0.230903	1	1	858	tags=15%, list=9%, signal=14%	GRK2/GSTM2
GOBP_COLLATERAL_SPROUTING_IN_ABSENCE_OF_INJURY	GOBP_COLLATERAL_SPROUTING_IN_ABSENCE_OF_INJURY	GOBP_COLLATERAL_SPROUTING_IN_ABSENCE_OF_INJURY	2	0.837169	1.22592	0.251497	1	1	138	tags=50%, list=1%, signal=49%	SPART
GOBP_RESPONSE_TO_L_PHENYLALANINE_DERIVATIVE	GOBP_RESPONSE_TO_L_PHENYLALANINE_DERIVATIVE	GOBP_RESPONSE_TO_L_PHENYLALANINE_DERIVATIVE	5	0.70053	1.22592	0.307407	1	1	224	tags=20%, list=2%, signal=20%	TOMM70
GOBP_RETROGRADE_TRANSPORT_ENDOSOME_TO_GOLGI	GOBP_RETROGRADE_TRANSPORT_ENDOSOME_TO_GOLGI	GOBP_RETROGRADE_TRANSPORT_ENDOSOME_TO_GOLGI	73	0.409345	1.22574	0.143082	1	1	2674	tags=32%, list=27%, signal=23%	WASHC1/EIPR1/WASHC2C/WASHC2A/DENND2A/HEATR5B/RHOBTB3/SNX1/EHD3/VPS26B/TBC1D10A/VPS35/LRRK2/VPS26A/SNX6/SNX2/UBE2O/LMAN1/GOSR1/RGP1/CLTC/GCC2/VTI1A
GOBP_REGULATION_OF_MITOTIC_RECOMBINATION	GOBP_REGULATION_OF_MITOTIC_RECOMBINATION	GOBP_REGULATION_OF_MITOTIC_RECOMBINATION	5	0.700216	1.22537	0.307407	1	1	92	tags=20%, list=1%, signal=20%	MRE11
GOBP_ACTIVATION_OF_STORE_OPERATED_CALCIUM_CHANNEL_ACTIVITY	GOBP_ACTIVATION_OF_STORE_OPERATED_CALCIUM_CHANNEL_ACTIVITY	GOBP_ACTIVATION_OF_STORE_OPERATED_CALCIUM_CHANNEL_ACTIVITY	3	0.776506	1.22531	0.289941	1	1	814	tags=33%, list=8%, signal=31%	PLCG2
GOBP_POSITIVE_REGULATION_OF_STORE_OPERATED_CALCIUM_CHANNEL_ACTIVITY	GOBP_POSITIVE_REGULATION_OF_STORE_OPERATED_CALCIUM_CHANNEL_ACTIVITY	GOBP_POSITIVE_REGULATION_OF_STORE_OPERATED_CALCIUM_CHANNEL_ACTIVITY	3	0.776506	1.22531	0.289941	1	1	814	tags=33%, list=8%, signal=31%	PLCG2
GOBP_REGULATION_OF_SNARE_COMPLEX_ASSEMBLY	GOBP_REGULATION_OF_SNARE_COMPLEX_ASSEMBLY	GOBP_REGULATION_OF_SNARE_COMPLEX_ASSEMBLY	1	0.928178	1.22519	0.184959	1	1	706	tags=100%, list=7%, signal=93%	ANKRD27
GOBP_NEGATIVE_REGULATION_OF_CHROMOSOME_ORGANIZATION	GOBP_NEGATIVE_REGULATION_OF_CHROMOSOME_ORGANIZATION	GOBP_NEGATIVE_REGULATION_OF_CHROMOSOME_ORGANIZATION	62	0.416603	1.22484	0.171157	1	1	2371	tags=42%, list=24%, signal=32%	TEN1/STN1/TENT4B/SETMAR/KLHL22/SPDL1/SRC/APC/KNTC1/CDK5RAP2/NDC80/ERCC4/SLX1A/DCP2/ATM/XRN1/NBN/BUB3/MAD2L1/DYNC1LI1/XRCC1/PSMG2/POT1/ANAPC15/SLX4/MNAT1
GOBP_MRNA_CATABOLIC_PROCESS	GOBP_MRNA_CATABOLIC_PROCESS	GOBP_MRNA_CATABOLIC_PROCESS	170	0.367795	1.22468	0.0975976	1	1	1977	tags=19%, list=20%, signal=16%	TENT5C/TUT4/NBDY/TUT7/TENT2/TENT4B/TENT4A/RIDA/TENT5A/DND1/FTO/RNASEL/IKBKE/DCPS/EXOSC7/NCBP1/MOV10/TUT1/AGO4/GIGYF2/TTC5/DCP2/ATM/EXOSC5/AKT1/MYEF2/XRN1/DHX34/TTC37/EIF4ENIF1/PRKCD/METTL3/NBAS
HP_ANAL_STENOSIS	HP_ANAL_STENOSIS	HP_ANAL_STENOSIS	11	0.592244	1.22465	0.228164	1	1	2762	tags=45%, list=28%, signal=33%	CCNQ/NBN/PIGN/SPECC1L/MED12
GOBP_ESTABLISHMENT_OR_MAINTENANCE_OF_CELL_POLARITY	GOBP_ESTABLISHMENT_OR_MAINTENANCE_OF_CELL_POLARITY	GOBP_ESTABLISHMENT_OR_MAINTENANCE_OF_CELL_POLARITY	121	0.38445	1.22423	0.114729	1	1	3015	tags=44%, list=31%, signal=31%	RACK1/RIPOR2/ERBIN/PATJ/CARMIL2/MYO18A/SPDL1/UST/IGF1R/KRIT1/PARD6B/CDK5RAP2/NDC80/RHOBTB3/CLASP1/DYNLT1/SH3BP1/CCL4/ARPC5/GPSM2/CD3G/NUMA1/ILK/DOCK7/MAP1B/LIN7B/UBXN2B/MAD2L1/RUFY3/KIF20B/RAP1B/DLG1/RHOBTB2/IFT20/ARFGEF1/NCKAP1L/LLGL1/CLASP2/MYO9A/MAP4/RAP2A/MSN/ANK1/SPN/HSP90AA1/DOCK8/DCTN1/LIN7C/CYTH3/ACTR3/CDC42BPB/ACTR2/PTK2B
HP_ABNORMALITY_OF_THE_DISTAL_PHALANX_OF_THE_5TH_FINGER	HP_ABNORMALITY_OF_THE_DISTAL_PHALANX_OF_THE_5TH_FINGER	HP_ABNORMALITY_OF_THE_DISTAL_PHALANX_OF_THE_5TH_FINGER	1	0.927363	1.22411	0.186992	1	1	714	tags=100%, list=7%, signal=93%	ARID1B
HP_FOCAL_HEMICLONIC_SEIZURE	HP_FOCAL_HEMICLONIC_SEIZURE	HP_FOCAL_HEMICLONIC_SEIZURE	2	0.835863	1.22401	0.251497	1	1	1613	tags=100%, list=16%, signal=84%	SMARCAL1/KANSL1
GOMF_GAMMA_CATENIN_BINDING	GOMF_GAMMA_CATENIN_BINDING	GOMF_GAMMA_CATENIN_BINDING	4	0.729981	1.22364	0.30888	1	1	1565	tags=75%, list=16%, signal=63%	APC/PTPRK/FER
GOBP_TENDON_DEVELOPMENT	GOBP_TENDON_DEVELOPMENT	GOBP_TENDON_DEVELOPMENT	1	0.926956	1.22357	0.186992	1	1	718	tags=100%, list=7%, signal=93%	GDF7
GOBP_AMINO_ACID_BETAINE_METABOLIC_PROCESS	GOBP_AMINO_ACID_BETAINE_METABOLIC_PROCESS	GOBP_AMINO_ACID_BETAINE_METABOLIC_PROCESS	7	0.652682	1.22352	0.272395	1	1	2603	tags=71%, list=27%, signal=53%	ALDH7A1/TMLHE/CPT1A/ACADM/CROT
GOBP_POSITIVE_REGULATION_OF_NATURAL_KILLER_CELL_CHEMOTAXIS	GOBP_POSITIVE_REGULATION_OF_NATURAL_KILLER_CELL_CHEMOTAXIS	GOBP_POSITIVE_REGULATION_OF_NATURAL_KILLER_CELL_CHEMOTAXIS	2	0.835354	1.22326	0.251497	1	1	1618	tags=100%, list=16%, signal=84%	CCL4/CCL3
GOMF_CCR1_CHEMOKINE_RECEPTOR_BINDING	GOMF_CCR1_CHEMOKINE_RECEPTOR_BINDING	GOMF_CCR1_CHEMOKINE_RECEPTOR_BINDING	2	0.835354	1.22326	0.251497	1	1	1618	tags=100%, list=16%, signal=84%	CCL4/CCL3
HP_ABNORMAL_MUSCLE_FIBER_ALPHA_DYSTROGLYCAN	HP_ABNORMAL_MUSCLE_FIBER_ALPHA_DYSTROGLYCAN	HP_ABNORMAL_MUSCLE_FIBER_ALPHA_DYSTROGLYCAN	6	0.677046	1.22321	0.292593	1	1	391	tags=17%, list=4%, signal=16%	LARGE1
GOBP_POSITIVE_REGULATION_OF_OPSONIZATION	GOBP_POSITIVE_REGULATION_OF_OPSONIZATION	GOBP_POSITIVE_REGULATION_OF_OPSONIZATION	1	0.92665	1.22317	0.186992	1	1	721	tags=100%, list=7%, signal=93%	MYO18A
GOBP_REGULATION_OF_OPSONIZATION	GOBP_REGULATION_OF_OPSONIZATION	GOBP_REGULATION_OF_OPSONIZATION	1	0.92665	1.22317	0.186992	1	1	721	tags=100%, list=7%, signal=93%	MYO18A
HP_RIGHT_VENTRICULAR_HYPERTROPHY	HP_RIGHT_VENTRICULAR_HYPERTROPHY	HP_RIGHT_VENTRICULAR_HYPERTROPHY	10	0.60439	1.22313	0.216458	1	1	2734	tags=70%, list=28%, signal=51%	SELENON/TTN/PIGN/STAMBP/NPHP3/GTPBP3/NOTCH1
GOBP_PIGMENT_ACCUMULATION	GOBP_PIGMENT_ACCUMULATION	GOBP_PIGMENT_ACCUMULATION	8	0.639047	1.22304	0.24	1	1	706	tags=25%, list=7%, signal=23%	BLOC1S5/ANKRD27
GOBP_PIGMENT_GRANULE_MATURATION	GOBP_PIGMENT_GRANULE_MATURATION	GOBP_PIGMENT_GRANULE_MATURATION	8	0.639047	1.22304	0.24	1	1	706	tags=25%, list=7%, signal=23%	BLOC1S5/ANKRD27
HP_PERITONEAL_ABSCESS	HP_PERITONEAL_ABSCESS	HP_PERITONEAL_ABSCESS	7	0.652408	1.223	0.272395	1	1	2482	tags=71%, list=25%, signal=53%	PALB2/BRCA1/SMAD4/RABL3/BRCA2
GOBP_HOMOLOGOUS_RECOMBINATION	GOBP_HOMOLOGOUS_RECOMBINATION	GOBP_HOMOLOGOUS_RECOMBINATION	26	0.492733	1.22297	0.194737	1	1	1167	tags=19%, list=12%, signal=17%	MRE11/CENPX/CENPS/ERCC4/RAD51AP1
GOBP_PEPTIDYL_LYSINE_TRIMETHYLATION	GOBP_PEPTIDYL_LYSINE_TRIMETHYLATION	GOBP_PEPTIDYL_LYSINE_TRIMETHYLATION	36	0.460933	1.22283	0.184534	1	1	1307	tags=14%, list=13%, signal=12%	NSD3/CSKMT/EEF2KMT/TET3/SUV39H1
HP_APLASIA_HYPOPLASIA_OF_THE_SPLEEN	HP_APLASIA_HYPOPLASIA_OF_THE_SPLEEN	HP_APLASIA_HYPOPLASIA_OF_THE_SPLEEN	22	0.514914	1.22264	0.192513	1	1	115	tags=9%, list=1%, signal=9%	CCDC32/CFAP298
GOBP_RNA_MODIFICATION	GOBP_RNA_MODIFICATION	GOBP_RNA_MODIFICATION	127	0.381263	1.22261	0.112481	1	1	3043	tags=39%, list=31%, signal=28%	BUD23/QTRT2/VIRMA/MRM3/MRM2/ELP1/FTO/PUS10/DUS2/ELP4/TFB1M/DTWD1/TRMO/C9orf64/TRUB1/ELP3/APOBEC3G/ALKBH3/THG1L/THADA/NSUN5/TRMT11/TRMT10A/FDXACB1/METTL5/PUS3/METTL3/CMTR1/DKC1/DUS1L/RBM47/TSR3/THUMPD3/METTL6/METTL14/THUMPD2/TRMT13/ALKBH8/GTPBP3/NSUN4/TRMT61B/RPUSD4/NAT10/TPRKB/TRMT10B/TYW1/CDKAL1/PARN/DTWD2/DIMT1
GOBP_GTP_METABOLIC_PROCESS	GOBP_GTP_METABOLIC_PROCESS	GOBP_GTP_METABOLIC_PROCESS	15	0.544736	1.22243	0.233857	1	1	1166	tags=27%, list=12%, signal=24%	EFL1/NME6/RHOQ/NME2
GOBP_REGULATION_OF_PATTERN_RECOGNITION_RECEPTOR_SIGNALING_PATHWAY	GOBP_REGULATION_OF_PATTERN_RECOGNITION_RECEPTOR_SIGNALING_PATHWAY	GOBP_REGULATION_OF_PATTERN_RECOGNITION_RECEPTOR_SIGNALING_PATHWAY	56	0.425391	1.22231	0.170732	1	1	87	tags=5%, list=1%, signal=5%	NOP53/ERBIN/UFD1
GOBP_OXIDATIVE_DNA_DEMETHYLATION	GOBP_OXIDATIVE_DNA_DEMETHYLATION	GOBP_OXIDATIVE_DNA_DEMETHYLATION	5	0.698408	1.2222	0.307407	1	1	1451	tags=40%, list=15%, signal=34%	FTO/ALKBH3
GOBP_ACROSOME_ASSEMBLY	GOBP_ACROSOME_ASSEMBLY	GOBP_ACROSOME_ASSEMBLY	6	0.676132	1.22156	0.292593	1	1	289	tags=17%, list=3%, signal=16%	KNL1
GOBP_HISTONE_LYSINE_DEMETHYLATION	GOBP_HISTONE_LYSINE_DEMETHYLATION	GOBP_HISTONE_LYSINE_DEMETHYLATION	21	0.515503	1.22128	0.201413	1	1	398	tags=10%, list=4%, signal=9%	RIOX2/RIOX1
GOBP_FLAVONOID_METABOLIC_PROCESS	GOBP_FLAVONOID_METABOLIC_PROCESS	GOBP_FLAVONOID_METABOLIC_PROCESS	2	0.833883	1.22111	0.253493	1	1	932	tags=50%, list=9%, signal=45%	SULT1A1
GOMF_ARYL_SULFOTRANSFERASE_ACTIVITY	GOMF_ARYL_SULFOTRANSFERASE_ACTIVITY	GOMF_ARYL_SULFOTRANSFERASE_ACTIVITY	2	0.833883	1.22111	0.253493	1	1	932	tags=50%, list=9%, signal=45%	SULT1A1
HP_ABSENT_SEPTUM_PELLUCIDUM	HP_ABSENT_SEPTUM_PELLUCIDUM	HP_ABSENT_SEPTUM_PELLUCIDUM	66	0.412465	1.22104	0.139461	1	1	1738	tags=26%, list=18%, signal=21%	WASHC4/NSD2/RXYLT1/LARGE1/MBTPS2/TRAPPC9/HYLS1/DCPS/UFSP2/MED23/RSRC1/DYNC1I2/C12orf4/TTC5/NDST1/PHGDH/KIAA0586
GOMF_ANDROSTAN_3_ALPHA_17_BETA_DIOL_DEHYDROGENASE_ACTIVITY	GOMF_ANDROSTAN_3_ALPHA_17_BETA_DIOL_DEHYDROGENASE_ACTIVITY	GOMF_ANDROSTAN_3_ALPHA_17_BETA_DIOL_DEHYDROGENASE_ACTIVITY	3	0.773781	1.22101	0.293886	1	1	970	tags=67%, list=10%, signal=60%	DHRS9/RDH5
HP_PSEUDOEPIPHYSES_OF_HAND_BONES	HP_PSEUDOEPIPHYSES_OF_HAND_BONES	HP_PSEUDOEPIPHYSES_OF_HAND_BONES	5	0.697457	1.22054	0.311111	1	1	1482	tags=40%, list=15%, signal=34%	NSD2/PCNT
HP_PSEUDOEPIPHYSES_OF_THE_METACARPALS	HP_PSEUDOEPIPHYSES_OF_THE_METACARPALS	HP_PSEUDOEPIPHYSES_OF_THE_METACARPALS	5	0.697457	1.22054	0.311111	1	1	1482	tags=40%, list=15%, signal=34%	NSD2/PCNT
HP_ABNORMAL_STERNAL_OSSIFICATION	HP_ABNORMAL_STERNAL_OSSIFICATION	HP_ABNORMAL_STERNAL_OSSIFICATION	8	0.637449	1.21999	0.243636	1	1	855	tags=25%, list=9%, signal=23%	NSD2/CD96
GOBP_REGULATION_OF_BRANCHING_INVOLVED_IN_URETERIC_BUD_MORPHOGENESIS	GOBP_REGULATION_OF_BRANCHING_INVOLVED_IN_URETERIC_BUD_MORPHOGENESIS	GOBP_REGULATION_OF_BRANCHING_INVOLVED_IN_URETERIC_BUD_MORPHOGENESIS	2	0.833113	1.21998	0.253493	1	1	1640	tags=100%, list=17%, signal=83%	WNT2B/MAGED1
GOCC_CENTRIOLAR_SUBDISTAL_APPENDAGE	GOCC_CENTRIOLAR_SUBDISTAL_APPENDAGE	GOCC_CENTRIOLAR_SUBDISTAL_APPENDAGE	6	0.675185	1.21985	0.294444	1	1	2824	tags=83%, list=29%, signal=59%	ODF2/CEP170/CNTRL/KIF2A/DCTN1
HP_PULMONARY_FIBROSIS	HP_PULMONARY_FIBROSIS	HP_PULMONARY_FIBROSIS	43	0.4441	1.21981	0.182886	1	1	3377	tags=47%, list=34%, signal=31%	CYBC1/STN1/SLC9A3/SP110/FAM13A/GATM/SPIDR/PRKCD/DKC1/PLEC/FAM111B/DCTN4/PARN/HPS4/CLCA4/CCR6/HLA-DRB1/AP3B1/HMOX1/RCBTB1
GOBP_MACROPHAGE_APOPTOTIC_PROCESS	GOBP_MACROPHAGE_APOPTOTIC_PROCESS	GOBP_MACROPHAGE_APOPTOTIC_PROCESS	8	0.637262	1.21963	0.245455	1	1	68	tags=12%, list=1%, signal=12%	SELENOS
GOBP_MICROTUBULE_POLYMERIZATION	GOBP_MICROTUBULE_POLYMERIZATION	GOBP_MICROTUBULE_POLYMERIZATION	56	0.424448	1.2196	0.170732	1	1	1708	tags=23%, list=17%, signal=19%	TOGARAM1/PRUNE1/FES/TUBG1/MAP2/TUBGCP5/CDK5RAP2/CEP192/CLASP1/CDK5R1/NUMA1/MAP1B/ARL3
HP_DILATED_FOURTH_VENTRICLE	HP_DILATED_FOURTH_VENTRICLE	HP_DILATED_FOURTH_VENTRICLE	83	0.399784	1.21958	0.149231	1	1	2081	tags=28%, list=21%, signal=22%	MRE11/RXYLT1/WASHC5/LARGE1/FTO/ARID1B/WDR81/DISP1/IFT80/EXOC2/HYLS1/WARS2/ATXN1/C2CD3/CEP290/NUP88/PHGDH/KIAA0586/BUB3/PIGN/PMM2/TCTN1/FAR1
GOMF_5_3_DNA_HELICASE_ACTIVITY	GOMF_5_3_DNA_HELICASE_ACTIVITY	GOMF_5_3_DNA_HELICASE_ACTIVITY	7	0.650576	1.21957	0.272395	1	1	1818	tags=57%, list=19%, signal=47%	DNA2/HELB/RUVBL1/DDX11
HP_VENOUS_MALFORMATION	HP_VENOUS_MALFORMATION	HP_VENOUS_MALFORMATION	7	0.650464	1.21936	0.272395	1	1	3175	tags=86%, list=32%, signal=58%	KRIT1/GLMN/AKT1/CCM2/PDCD10/RASA1
GOBP_NEGATIVE_REGULATION_OF_RHO_PROTEIN_SIGNAL_TRANSDUCTION	GOBP_NEGATIVE_REGULATION_OF_RHO_PROTEIN_SIGNAL_TRANSDUCTION	GOBP_NEGATIVE_REGULATION_OF_RHO_PROTEIN_SIGNAL_TRANSDUCTION	15	0.543299	1.2192	0.239092	1	1	13	tags=7%, list=0%, signal=7%	RIPOR2
HP_DECREASED_ACTIVITY_OF_MITOCHONDRIAL_COMPLEX_I	HP_DECREASED_ACTIVITY_OF_MITOCHONDRIAL_COMPLEX_I	HP_DECREASED_ACTIVITY_OF_MITOCHONDRIAL_COMPLEX_I	48	0.435889	1.21899	0.168595	1	1	2042	tags=27%, list=21%, signal=22%	NDUFAF8/MRM2/MT-ND3/MRPS23/NDUFB3/NDUFS1/NDUFS2/TSFM/NDUFV2/NDUFAF1/NDUFAF2/NDUFA8/EARS2
GOBP_RESPONSE_TO_ERYTHROPOIETIN	GOBP_RESPONSE_TO_ERYTHROPOIETIN	GOBP_RESPONSE_TO_ERYTHROPOIETIN	4	0.727178	1.21894	0.310811	1	1	244	tags=25%, list=2%, signal=24%	RHEX
GOBP_SENSORY_PERCEPTION_OF_SMELL	GOBP_SENSORY_PERCEPTION_OF_SMELL	GOBP_SENSORY_PERCEPTION_OF_SMELL	10	0.602273	1.21885	0.218247	1	1	689	tags=30%, list=7%, signal=28%	OR4D9/OR11G2/BBS1
GOBP_AUTOPHAGY_OF_PEROXISOME	GOBP_AUTOPHAGY_OF_PEROXISOME	GOBP_AUTOPHAGY_OF_PEROXISOME	4	0.72708	1.21878	0.310811	1	1	2159	tags=75%, list=22%, signal=59%	PIK3R4/ACBD5/PIK3C3
GOBP_AMINO_ACID_BETAINE_BIOSYNTHETIC_PROCESS	GOBP_AMINO_ACID_BETAINE_BIOSYNTHETIC_PROCESS	GOBP_AMINO_ACID_BETAINE_BIOSYNTHETIC_PROCESS	4	0.72698	1.21861	0.310811	1	1	819	tags=50%, list=8%, signal=46%	ALDH7A1/TMLHE
GOBP_ESTABLISHMENT_OF_MITOTIC_SPINDLE_LOCALIZATION	GOBP_ESTABLISHMENT_OF_MITOTIC_SPINDLE_LOCALIZATION	GOBP_ESTABLISHMENT_OF_MITOTIC_SPINDLE_LOCALIZATION	21	0.514265	1.21834	0.204947	1	1	1865	tags=48%, list=19%, signal=39%	SPDL1/CDK5RAP2/NDC80/CLASP1/DYNLT1/GPSM2/NUMA1/NUSAP1/UBXN2B/MAD2L1
GOBP_TRANSCRIPTION_INITIATION_FROM_RNA_POLYMERASE_II_PROMOTER	GOBP_TRANSCRIPTION_INITIATION_FROM_RNA_POLYMERASE_II_PROMOTER	GOBP_TRANSCRIPTION_INITIATION_FROM_RNA_POLYMERASE_II_PROMOTER	57	0.422289	1.2182	0.175241	1	1	109	tags=5%, list=1%, signal=5%	ELOB/ELOC/ELOA
GOBP_RESPONSE_TO_INSECTICIDE	GOBP_RESPONSE_TO_INSECTICIDE	GOBP_RESPONSE_TO_INSECTICIDE	2	0.83189	1.21819	0.255489	1	1	1652	tags=100%, list=17%, signal=83%	CPOX/MAP1B
GOBP_NEGATIVE_REGULATION_OF_ASTROCYTE_ACTIVATION	GOBP_NEGATIVE_REGULATION_OF_ASTROCYTE_ACTIVATION	GOBP_NEGATIVE_REGULATION_OF_ASTROCYTE_ACTIVATION	1	0.922779	1.21806	0.189024	1	1	759	tags=100%, list=8%, signal=92%	NR1D1
HP_LARYNGOMALACIA	HP_LARYNGOMALACIA	HP_LARYNGOMALACIA	38	0.451599	1.21757	0.197952	1	1	1613	tags=24%, list=16%, signal=20%	UFD1/EFL1/APC/AHDC1/HYLS1/UBE3B/SYT1/PCNT/KANSL1
HP_APHTHOUS_ULCER	HP_APHTHOUS_ULCER	HP_APHTHOUS_ULCER	21	0.513869	1.21741	0.204947	1	1	1300	tags=19%, list=13%, signal=17%	ADA2/CARMIL2/PRKDC/NCF4
GOBP_THREONINE_METABOLIC_PROCESS	GOBP_THREONINE_METABOLIC_PROCESS	GOBP_THREONINE_METABOLIC_PROCESS	2	0.831279	1.2173	0.255489	1	1	1658	tags=100%, list=17%, signal=83%	RIDA/PHGDH
HP_UNILATERAL_RENAL_AGENESIS	HP_UNILATERAL_RENAL_AGENESIS	HP_UNILATERAL_RENAL_AGENESIS	42	0.446129	1.21713	0.192177	1	1	2164	tags=36%, list=22%, signal=28%	KNL1/KNSTRN/MBTPS2/XRCC4/CDK5RAP2/NCAPD3/COPB2/CEP152/RTTN/CEP63/METTL5/COG6/PHC1/PIK3CD/ERCC6
HP_APLASIA_CUTIS_CONGENITA	HP_APLASIA_CUTIS_CONGENITA	HP_APLASIA_CUTIS_CONGENITA	18	0.522217	1.21629	0.224138	1	1	2116	tags=33%, list=22%, signal=26%	NSD2/ARHGAP31/TAF1/EOGT/BMS1/PLEC
HP_VISCERAL_ANGIOMATOSIS	HP_VISCERAL_ANGIOMATOSIS	HP_VISCERAL_ANGIOMATOSIS	11	0.588168	1.21622	0.231729	1	1	1681	tags=36%, list=17%, signal=30%	TENT5A/MBTPS2/SMAD4/AKT1
GOBP_SYNAPTIC_TRANSMISSION_GLYCINERGIC	GOBP_SYNAPTIC_TRANSMISSION_GLYCINERGIC	GOBP_SYNAPTIC_TRANSMISSION_GLYCINERGIC	1	0.921251	1.21604	0.193089	1	1	774	tags=100%, list=8%, signal=92%	GLRA3
GOMF_INHIBITORY_EXTRACELLULAR_LIGAND_GATED_ION_CHANNEL_ACTIVITY	GOMF_INHIBITORY_EXTRACELLULAR_LIGAND_GATED_ION_CHANNEL_ACTIVITY	GOMF_INHIBITORY_EXTRACELLULAR_LIGAND_GATED_ION_CHANNEL_ACTIVITY	1	0.921251	1.21604	0.193089	1	1	774	tags=100%, list=8%, signal=92%	GLRA3
GOMF_LIGAND_GATED_ANION_CHANNEL_ACTIVITY	GOMF_LIGAND_GATED_ANION_CHANNEL_ACTIVITY	GOMF_LIGAND_GATED_ANION_CHANNEL_ACTIVITY	1	0.921251	1.21604	0.193089	1	1	774	tags=100%, list=8%, signal=92%	GLRA3
GOBP_RESPONSE_TO_LECTIN	GOBP_RESPONSE_TO_LECTIN	GOBP_RESPONSE_TO_LECTIN	13	0.56199	1.21574	0.243056	1	1	860	tags=23%, list=9%, signal=21%	TYROBP/PLCG2/SRC
GOBP_ESTABLISHMENT_OR_MAINTENANCE_OF_BIPOLAR_CELL_POLARITY	GOBP_ESTABLISHMENT_OR_MAINTENANCE_OF_BIPOLAR_CELL_POLARITY	GOBP_ESTABLISHMENT_OR_MAINTENANCE_OF_BIPOLAR_CELL_POLARITY	25	0.493335	1.21531	0.202797	1	1	2870	tags=48%, list=29%, signal=34%	ERBIN/PATJ/SH3BP1/ILK/LIN7B/DLG1/IFT20/MYO9A/RAP2A/MSN/ANK1/LIN7C
GOCC_COP9_SIGNALOSOME	GOCC_COP9_SIGNALOSOME	GOCC_COP9_SIGNALOSOME	13	0.561739	1.2152	0.243056	1	1	33	tags=8%, list=0%, signal=8%	COPS9
GOBP_POSITIVE_REGULATION_OF_MICROTUBULE_POLYMERIZATION_OR_DEPOLYMERIZATION	GOBP_POSITIVE_REGULATION_OF_MICROTUBULE_POLYMERIZATION_OR_DEPOLYMERIZATION	GOBP_POSITIVE_REGULATION_OF_MICROTUBULE_POLYMERIZATION_OR_DEPOLYMERIZATION	26	0.489581	1.21514	0.201754	1	1	3200	tags=54%, list=33%, signal=36%	TOGARAM1/FES/CDK5RAP2/CLASP1/CDK5R1/NUMA1/MAP1B/ARL3/ARL2/GIT1/KATNB1/DCTN1/HSPA1A/CKAP5
GOBP_TYPE_I_INTERFERON_PRODUCTION	GOBP_TYPE_I_INTERFERON_PRODUCTION	GOBP_TYPE_I_INTERFERON_PRODUCTION	69	0.407444	1.21513	0.148903	1	1	1088	tags=17%, list=11%, signal=16%	UFD1/TOMM70/CGAS/OAS1/POLR3B/TRIM21/PLCG2/LILRA4/NLRC3/STAT1/ZBTB20/POLA1
GOBP_CELLULAR_RESPONSE_TO_COCAINE	GOBP_CELLULAR_RESPONSE_TO_COCAINE	GOBP_CELLULAR_RESPONSE_TO_COCAINE	1	0.920436	1.21497	0.195122	1	1	782	tags=100%, list=8%, signal=92%	TGM2
GOBP_TUBE_LUMEN_CAVITATION	GOBP_TUBE_LUMEN_CAVITATION	GOBP_TUBE_LUMEN_CAVITATION	1	0.920436	1.21497	0.195122	1	1	782	tags=100%, list=8%, signal=92%	TGM2
HP_AIRWAY_OBSTRUCTION	HP_AIRWAY_OBSTRUCTION	HP_AIRWAY_OBSTRUCTION	45	0.437327	1.21487	0.193709	1	1	1402	tags=24%, list=14%, signal=21%	CYBC1/UFD1/CFAP298/CARMIL2/DNASE1L3/APC/AHDC1/VPS33A/NCF4/RSPH3/BLM
GOCC_PHAGOCYTIC_CUP	GOCC_PHAGOCYTIC_CUP	GOCC_PHAGOCYTIC_CUP	20	0.515842	1.21485	0.201049	1	1	1601	tags=25%, list=16%, signal=21%	RACK1/PIP5K1C/SH3BP1/AIF1/ARHGAP25
GOBP_MITOCHONDRIAL_DNA_REPLICATION	GOBP_MITOCHONDRIAL_DNA_REPLICATION	GOBP_MITOCHONDRIAL_DNA_REPLICATION	12	0.573426	1.21441	0.247405	1	1	2884	tags=58%, list=29%, signal=41%	DNA2/LIG3/TEFM/POLG2/DNAJA3/SSBP1/RRM1
GOBP_PROTEIN_K48_LINKED_DEUBIQUITINATION	GOBP_PROTEIN_K48_LINKED_DEUBIQUITINATION	GOBP_PROTEIN_K48_LINKED_DEUBIQUITINATION	23	0.506606	1.21441	0.19678	1	1	424	tags=9%, list=4%, signal=8%	MINDY2/MINDY3
GOMF_PHOSPHATIDYLINOSITOL_3_PHOSPHATE_BINDING	GOMF_PHOSPHATIDYLINOSITOL_3_PHOSPHATE_BINDING	GOMF_PHOSPHATIDYLINOSITOL_3_PHOSPHATE_BINDING	25	0.492881	1.21419	0.202797	1	1	195	tags=8%, list=2%, signal=8%	RUBCNL/WASHC2C
GOBP_C_TERMINAL_PROTEIN_DEGLUTAMYLATION	GOBP_C_TERMINAL_PROTEIN_DEGLUTAMYLATION	GOBP_C_TERMINAL_PROTEIN_DEGLUTAMYLATION	1	0.919825	1.21416	0.197154	1	1	788	tags=100%, list=8%, signal=92%	AGBL5
GOBP_PROTEIN_DEGLUTAMYLATION	GOBP_PROTEIN_DEGLUTAMYLATION	GOBP_PROTEIN_DEGLUTAMYLATION	1	0.919825	1.21416	0.197154	1	1	788	tags=100%, list=8%, signal=92%	AGBL5
GOBP_PROTEIN_SIDE_CHAIN_DEGLUTAMYLATION	GOBP_PROTEIN_SIDE_CHAIN_DEGLUTAMYLATION	GOBP_PROTEIN_SIDE_CHAIN_DEGLUTAMYLATION	1	0.919825	1.21416	0.197154	1	1	788	tags=100%, list=8%, signal=92%	AGBL5
GOMF_EPINEPHRINE_BINDING	GOMF_EPINEPHRINE_BINDING	GOMF_EPINEPHRINE_BINDING	1	0.919621	1.21389	0.197154	1	1	790	tags=100%, list=8%, signal=92%	RNLS
GOMF_D_LOOP_DNA_BINDING	GOMF_D_LOOP_DNA_BINDING	GOMF_D_LOOP_DNA_BINDING	3	0.769207	1.21379	0.309665	1	1	2268	tags=100%, list=23%, signal=77%	RAD51AP1/BLM/POT1
GOBP_RIBOSOME_ASSEMBLY	GOBP_RIBOSOME_ASSEMBLY	GOBP_RIBOSOME_ASSEMBLY	45	0.436936	1.21378	0.193709	1	1	170	tags=4%, list=2%, signal=4%	NOP53/EFL1
HP_TENTED_UPPER_LIP_VERMILION	HP_TENTED_UPPER_LIP_VERMILION	HP_TENTED_UPPER_LIP_VERMILION	44	0.438876	1.21342	0.195688	1	1	2661	tags=32%, list=27%, signal=23%	MESD/STRADA/DISP1/PIGL/DEAF1/MBD5/PIGN/RYR1/PIGW/RAI1/SUFU/PRKACB/FLII/PURA
GOMF_ANTIOXIDANT_ACTIVITY	GOMF_ANTIOXIDANT_ACTIVITY	GOMF_ANTIOXIDANT_ACTIVITY	41	0.447232	1.2134	0.187394	1	1	68	tags=10%, list=1%, signal=10%	SELENOT/SELENOF/SELENOW/SELENOS
GOBP_RETROGRADE_TRANSPORT_VESICLE_RECYCLING_WITHIN_GOLGI	GOBP_RETROGRADE_TRANSPORT_VESICLE_RECYCLING_WITHIN_GOLGI	GOBP_RETROGRADE_TRANSPORT_VESICLE_RECYCLING_WITHIN_GOLGI	8	0.633987	1.21336	0.245455	1	1	2036	tags=62%, list=21%, signal=50%	COG5/GOLGA5/COG2/COG7/COG6
HP_HEMIFACIAL_SPASM	HP_HEMIFACIAL_SPASM	HP_HEMIFACIAL_SPASM	9	0.614523	1.21319	0.25	1	1	2248	tags=56%, list=23%, signal=43%	AKT1/INPP5E/TRAF7/SUFU/NF2
GOBP_MACROPINOCYTOSIS	GOBP_MACROPINOCYTOSIS	GOBP_MACROPINOCYTOSIS	7	0.647173	1.21319	0.281536	1	1	1285	tags=29%, list=13%, signal=25%	CARMIL1/MAPKAPK3
HP_ABNORMAL_SPERM_HEAD_MORPHOLOGY	HP_ABNORMAL_SPERM_HEAD_MORPHOLOGY	HP_ABNORMAL_SPERM_HEAD_MORPHOLOGY	3	0.768403	1.21252	0.311637	1	1	602	tags=33%, list=6%, signal=31%	CFAP70
GOBP_FLOOR_PLATE_DEVELOPMENT	GOBP_FLOOR_PLATE_DEVELOPMENT	GOBP_FLOOR_PLATE_DEVELOPMENT	1	0.9185	1.21241	0.197154	1	1	801	tags=100%, list=8%, signal=92%	CBY1
HP_RELATIVE_MACROCEPHALY	HP_RELATIVE_MACROCEPHALY	HP_RELATIVE_MACROCEPHALY	59	0.416261	1.21224	0.180223	1	1	3152	tags=46%, list=32%, signal=31%	CCDC32/TENT5A/VPS35L/MBTPS2/ZMIZ1/APC/UBR7/TRIP12/BCORL1/THRA/TONSL/PLAG1/CUL4B/PTPN23/BRAF/MED27/FH/TRIP11/ITCH/PSMD12/MADD/CEP120/ACTL6A/LZTR1/SHOC2/TRAPPC4/USP9X
GOBP_NEGATIVE_REGULATION_OF_MAST_CELL_ACTIVATION_INVOLVED_IN_IMMUNE_RESPONSE	GOBP_NEGATIVE_REGULATION_OF_MAST_CELL_ACTIVATION_INVOLVED_IN_IMMUNE_RESPONSE	GOBP_NEGATIVE_REGULATION_OF_MAST_CELL_ACTIVATION_INVOLVED_IN_IMMUNE_RESPONSE	7	0.646483	1.21189	0.281536	1	1	3475	tags=100%, list=35%, signal=65%	PTPN6/CD300A/FER/CD84/LGALS9/HMOX1/RABGEF1
HP_LOW_FRUSTRATION_TOLERANCE	HP_LOW_FRUSTRATION_TOLERANCE	HP_LOW_FRUSTRATION_TOLERANCE	13	0.5601	1.21165	0.244792	1	1	3234	tags=69%, list=33%, signal=46%	GIGYF2/SMARCA2/KDM5C/VPS35/LRRK2/DNAJC13/MED12/KMT2A/PPP2R5D
GOBP_NEGATIVE_REGULATION_OF_ORGANELLE_ASSEMBLY	GOBP_NEGATIVE_REGULATION_OF_ORGANELLE_ASSEMBLY	GOBP_NEGATIVE_REGULATION_OF_ORGANELLE_ASSEMBLY	30	0.473626	1.21123	0.195122	1	1	2855	tags=53%, list=29%, signal=38%	NBDY/STYXL1/CDK5RAP2/BRCA1/CEP97/SMAD4/TBC1D7/LRRK2/TCHP/MPHOSPH9/SCFD1/PINK1/FEZ2/MAP4/ODF2L/GDI2
HP_ABNORMAL_5TH_FINGER_PHALANX_MORPHOLOGY	HP_ABNORMAL_5TH_FINGER_PHALANX_MORPHOLOGY	HP_ABNORMAL_5TH_FINGER_PHALANX_MORPHOLOGY	6	0.6704	1.2112	0.301852	1	1	2067	tags=50%, list=21%, signal=39%	ARID1B/RUNX2/ZNF141
GOMF_GLUCOSIDASE_ACTIVITY	GOMF_GLUCOSIDASE_ACTIVITY	GOMF_GLUCOSIDASE_ACTIVITY	7	0.646087	1.21115	0.283364	1	1	1907	tags=43%, list=19%, signal=35%	PGGHG/GAA/GANC
GOBP_PYRIDINE_NUCLEOTIDE_BIOSYNTHETIC_PROCESS	GOBP_PYRIDINE_NUCLEOTIDE_BIOSYNTHETIC_PROCESS	GOBP_PYRIDINE_NUCLEOTIDE_BIOSYNTHETIC_PROCESS	14	0.549129	1.21071	0.239092	1	1	1191	tags=21%, list=12%, signal=19%	NAXD/NMNAT3/PARP9
HP_ABNORMAL_SHAPE_OF_THE_PALPEBRAL_FISSURE	HP_ABNORMAL_SHAPE_OF_THE_PALPEBRAL_FISSURE	HP_ABNORMAL_SHAPE_OF_THE_PALPEBRAL_FISSURE	30	0.473044	1.20974	0.195122	1	1	2704	tags=43%, list=28%, signal=31%	PALB2/FANCL/UBE2T/BRCA1/ERCC4/NSDHL/SYT1/FANCF/FANCG/HNRNPH2/SLX4/BRCA2/KATNB1
GOCC_CONDENSED_CHROMOSOME_CENTROMERIC_REGION	GOCC_CONDENSED_CHROMOSOME_CENTROMERIC_REGION	GOCC_CONDENSED_CHROMOSOME_CENTROMERIC_REGION	114	0.381794	1.20939	0.126739	1	1	2026	tags=28%, list=21%, signal=23%	CENPX/SPOUT1/SGO2/KNL1/SGO1/CENPS/KNSTRN/CENPE/NUP43/SPDL1/CENPQ/APC/NCAPD2/PHF6/KNTC1/NCAPD3/NDC80/GPATCH11/CLASP1/NSL1/PSEN2/BOD1L1/KANSL1/CBX5/CENPB/CENPK/BUB3/DCTN2/MAD2L1/KIF18A/DYNC1LI1/SIN3A
GOMF_NUCLEAR_EXPORT_SIGNAL_RECEPTOR_ACTIVITY	GOMF_NUCLEAR_EXPORT_SIGNAL_RECEPTOR_ACTIVITY	GOMF_NUCLEAR_EXPORT_SIGNAL_RECEPTOR_ACTIVITY	8	0.631767	1.20911	0.247273	1	1	3620	tags=100%, list=37%, signal=63%	EIF4ENIF1/XPO4/XPO1/XPO7/CSE1L/XPO5/RAN/XPO6
GOBP_NUCLEOLAR_LARGE_RRNA_TRANSCRIPTION_BY_RNA_POLYMERASE_I	GOBP_NUCLEOLAR_LARGE_RRNA_TRANSCRIPTION_BY_RNA_POLYMERASE_I	GOBP_NUCLEOLAR_LARGE_RRNA_TRANSCRIPTION_BY_RNA_POLYMERASE_I	14	0.548086	1.20841	0.240838	1	1	6	tags=7%, list=0%, signal=7%	NOP53
HP_HETERONYMOUS_HEMIANOPIA	HP_HETERONYMOUS_HEMIANOPIA	HP_HETERONYMOUS_HEMIANOPIA	12	0.570567	1.20836	0.250865	1	1	2248	tags=50%, list=23%, signal=39%	AIP/AKT1/BRAF/TRAF7/SUFU/NF2
GOCC_SMALL_SUBUNIT_PROCESSOME	GOCC_SMALL_SUBUNIT_PROCESSOME	GOCC_SMALL_SUBUNIT_PROCESSOME	30	0.47237	1.20802	0.195122	1	1	2183	tags=30%, list=22%, signal=23%	UTP11/UTP25/WDR3/UTP14A/PRKDC/HEATR1/XRCC5/UTP6/PDCD11
HP_MALROTATION_OF_SMALL_BOWEL	HP_MALROTATION_OF_SMALL_BOWEL	HP_MALROTATION_OF_SMALL_BOWEL	6	0.668605	1.20796	0.301852	1	1	935	tags=33%, list=10%, signal=30%	NSD2/DSE
HP_HYPOPLASTIC_FINGERNAIL	HP_HYPOPLASTIC_FINGERNAIL	HP_HYPOPLASTIC_FINGERNAIL	27	0.482744	1.2079	0.212654	1	1	3245	tags=52%, list=33%, signal=35%	WASHC5/MBTPS2/ARID1B/ARHGAP31/MTX2/EOGT/PLAG1/PIGN/PLEC/SMARCC2/NOTCH1/CENPT/DPF2/CCDC22
GOBP_TORC1_SIGNALING	GOBP_TORC1_SIGNALING	GOBP_TORC1_SIGNALING	32	0.467249	1.20772	0.204225	1	1	1691	tags=25%, list=17%, signal=21%	PIP4P1/BMT2/KLHL22/MFSD8/DEPDC5/RRAGB/ATM/DGKQ
GOMF_DEOXYRIBONUCLEASE_ACTIVITY	GOMF_DEOXYRIBONUCLEASE_ACTIVITY	GOMF_DEOXYRIBONUCLEASE_ACTIVITY	43	0.439686	1.20768	0.196309	1	1	2451	tags=40%, list=25%, signal=30%	MRE11/DNA2/DNASE1L3/SETMAR/ZRANB3/EXO5/ERCC4/DNASE1/TEFM/SLX1A/DNASE1L1/APTX/POLD1/XRCC1/MBD4/APEX2/DICER1
GOBP_NEGATIVE_REGULATION_OF_ENDOPLASMIC_RETICULUM_CALCIUM_ION_CONCENTRATION	GOBP_NEGATIVE_REGULATION_OF_ENDOPLASMIC_RETICULUM_CALCIUM_ION_CONCENTRATION	GOBP_NEGATIVE_REGULATION_OF_ENDOPLASMIC_RETICULUM_CALCIUM_ION_CONCENTRATION	6	0.668268	1.20735	0.301852	1	1	1566	tags=50%, list=16%, signal=42%	TGM2/RAP1GDS1/THADA
GOBP_RESPONSE_TO_SALT	GOBP_RESPONSE_TO_SALT	GOBP_RESPONSE_TO_SALT	9	0.611512	1.20724	0.257246	1	1	790	tags=22%, list=8%, signal=20%	RIDA/RNLS
HP_CONFUSIONAL_AROUSAL	HP_CONFUSIONAL_AROUSAL	HP_CONFUSIONAL_AROUSAL	1	0.914425	1.20703	0.203252	1	1	841	tags=100%, list=9%, signal=91%	DEPDC5
HP_INCREASED_THETA_FREQUENCY_ACTIVITY_IN_EEG	HP_INCREASED_THETA_FREQUENCY_ACTIVITY_IN_EEG	HP_INCREASED_THETA_FREQUENCY_ACTIVITY_IN_EEG	1	0.914425	1.20703	0.203252	1	1	841	tags=100%, list=9%, signal=91%	DEPDC5
HP_SOMNAMBULISM	HP_SOMNAMBULISM	HP_SOMNAMBULISM	1	0.914425	1.20703	0.203252	1	1	841	tags=100%, list=9%, signal=91%	DEPDC5
GOBP_REGULATION_OF_ENDOCYTIC_RECYCLING	GOBP_REGULATION_OF_ENDOCYTIC_RECYCLING	GOBP_REGULATION_OF_ENDOCYTIC_RECYCLING	9	0.610892	1.20602	0.259058	1	1	190	tags=11%, list=2%, signal=11%	EIPR1
HP_MALNUTRITION	HP_MALNUTRITION	HP_MALNUTRITION	11	0.583153	1.20585	0.242424	1	1	2111	tags=36%, list=22%, signal=29%	EFL1/LMNB1/SLC7A7/DLG1
GOBP_PURINE_NUCLEOSIDE_TRIPHOSPHATE_CATABOLIC_PROCESS	GOBP_PURINE_NUCLEOSIDE_TRIPHOSPHATE_CATABOLIC_PROCESS	GOBP_PURINE_NUCLEOSIDE_TRIPHOSPHATE_CATABOLIC_PROCESS	5	0.688881	1.20553	0.32963	1	1	610	tags=20%, list=6%, signal=19%	SAMHD1
HP_INCREASED_MUSCLE_LIPID_CONTENT	HP_INCREASED_MUSCLE_LIPID_CONTENT	HP_INCREASED_MUSCLE_LIPID_CONTENT	18	0.517483	1.20526	0.241379	1	1	452	tags=11%, list=5%, signal=11%	COQ8A/SELENON
GOBP_PROTEIN_LOCALIZATION_TO_CELL_CORTEX	GOBP_PROTEIN_LOCALIZATION_TO_CELL_CORTEX	GOBP_PROTEIN_LOCALIZATION_TO_CELL_CORTEX	7	0.642943	1.20526	0.28702	1	1	1450	tags=43%, list=15%, signal=37%	GPSM2/EPB41/NUMA1
GOBP_CILIUM_ORGANIZATION	GOBP_CILIUM_ORGANIZATION	GOBP_CILIUM_ORGANIZATION	193	0.355138	1.20484	0.0979532	1	1	3124	tags=41%, list=32%, signal=29%	CCDC32/CFAP298/TOGARAM1/ENTR1/CPLANE1/JHY/TMEM250/CFAP70/BBS1/PIFO/KIF27/IFT74/CLUAP1/CBY1/CDC14A/CEP162/IFT80/HYLS1/HDAC6/TBC1D2B/IFT122/BBIP1/DYNC2LI1/C2CD3/TTLL3/EHD3/ALPK1/CEP78/CEP250/CEP97/RTTN/CEP290/PCNT/FAM161A/IQCB1/RPGR/CEP126/TBC1D10A/KIF3A/ARL3/KIAA0586/TTBK2/TBC1D7/TBC1D19/PTPN23/BBS7/TCTN1/TCHP/WDR11/ODF2/SCLT1/IFT20/SPAG1/RP2/NPHP3/BBS9/CEP350/MPHOSPH9/ASAP1/TTC26/TTC21A/RFX3/WDR3…
GOBP_TELOMERE_MAINTENANCE	GOBP_TELOMERE_MAINTENANCE	GOBP_TELOMERE_MAINTENANCE	99	0.384739	1.20473	0.158371	1	1	3125	tags=46%, list=32%, signal=32%	MRE11/TEN1/STN1/TENT4B/DNA2/SMARCAL1/SRC/ERCC4/PRKDC/TEP1/SLX1A/CCT3/BLM/PTGES3/RFC1/DCP2/ATM/XRCC5/XRN1/NBN/SP100/PARP3/ZNF827/XRCC1/RIF1/ATR/ZBTB48/DKC1/CCT8/POT1/SLX4/UPF1/BRCA2/CCT5/EXOSC10/HDAC8/APEX1/DCLRE1C/HSP90AA1/NAT10/TPRKB/PARN/SMG6/ERCC1/SMC6/HSP90AB1
GOMF_UBIQUITIN_PROTEIN_TRANSFERASE_ACTIVATOR_ACTIVITY	GOMF_UBIQUITIN_PROTEIN_TRANSFERASE_ACTIVATOR_ACTIVITY	GOMF_UBIQUITIN_PROTEIN_TRANSFERASE_ACTIVATOR_ACTIVITY	4	0.718494	1.20438	0.324324	1	1	818	tags=25%, list=8%, signal=23%	BTRC
HP_LEFT_VENTRICULAR_NONCOMPACTION_CARDIOMYOPATHY	HP_LEFT_VENTRICULAR_NONCOMPACTION_CARDIOMYOPATHY	HP_LEFT_VENTRICULAR_NONCOMPACTION_CARDIOMYOPATHY	3	0.763144	1.20422	0.317554	1	1	997	tags=67%, list=10%, signal=60%	MIB1/MLYCD
GOBP_INOSINE_METABOLIC_PROCESS	GOBP_INOSINE_METABOLIC_PROCESS	GOBP_INOSINE_METABOLIC_PROCESS	4	0.718085	1.2037	0.326255	1	1	271	tags=25%, list=3%, signal=24%	ADA2
GOBP_SPERMATOGENESIS_EXCHANGE_OF_CHROMOSOMAL_PROTEINS	GOBP_SPERMATOGENESIS_EXCHANGE_OF_CHROMOSOMAL_PROTEINS	GOBP_SPERMATOGENESIS_EXCHANGE_OF_CHROMOSOMAL_PROTEINS	3	0.762469	1.20316	0.317554	1	1	632	tags=33%, list=6%, signal=31%	SYCP3
GOBP_MICROTUBULE_CYTOSKELETON_ORGANIZATION_INVOLVED_IN_MITOSIS	GOBP_MICROTUBULE_CYTOSKELETON_ORGANIZATION_INVOLVED_IN_MITOSIS	GOBP_MICROTUBULE_CYTOSKELETON_ORGANIZATION_INVOLVED_IN_MITOSIS	103	0.383136	1.20299	0.146341	1	1	1867	tags=26%, list=19%, signal=21%	ABRAXAS1/PTPA/TOGARAM1/ABRAXAS2/INTS13/TBCE/CENPE/TUBG1/SPDL1/CDK5RAP2/NDC80/CEP192/CLASP1/DYNLT1/GPSM2/MYBL2/CEP97/NUMA1/PCNT/PRC1/CEP126/NUSAP1/AURKA/UBXN2B/DCTN2/MAD2L1/PARP3
GOBP_INTERSTRAND_CROSS_LINK_REPAIR	GOBP_INTERSTRAND_CROSS_LINK_REPAIR	GOBP_INTERSTRAND_CROSS_LINK_REPAIR	22	0.506593	1.20288	0.215686	1	1	1167	tags=23%, list=12%, signal=20%	CENPX/CENPS/EXO5/ERCC4/RAD51AP1
GOBP_REGULATION_OF_POLYSACCHARIDE_METABOLIC_PROCESS	GOBP_REGULATION_OF_POLYSACCHARIDE_METABOLIC_PROCESS	GOBP_REGULATION_OF_POLYSACCHARIDE_METABOLIC_PROCESS	23	0.50168	1.20261	0.209302	1	1	68	tags=9%, list=1%, signal=9%	RUBCNL/SELENOS
HP_HYPOPLASIA_OF_THE_FRONTAL_LOBES	HP_HYPOPLASIA_OF_THE_FRONTAL_LOBES	HP_HYPOPLASIA_OF_THE_FRONTAL_LOBES	24	0.492682	1.2026	0.207746	1	1	2092	tags=42%, list=21%, signal=33%	KNL1/CDK5RAP2/NCAPD3/COPB2/CEP152/RTTN/CEP63/METTL5/PHC1/BRAF
GOMF_PEPTIDASE_ACTIVATOR_ACTIVITY	GOMF_PEPTIDASE_ACTIVATOR_ACTIVITY	GOMF_PEPTIDASE_ACTIVATOR_ACTIVITY	32	0.465247	1.20255	0.207746	1	1	333	tags=9%, list=3%, signal=9%	RACK1/VSIR/BEX3
GOBP_NEGATIVE_REGULATION_OF_TRANSFORMING_GROWTH_FACTOR_BETA1_PRODUCTION	GOBP_NEGATIVE_REGULATION_OF_TRANSFORMING_GROWTH_FACTOR_BETA1_PRODUCTION	GOBP_NEGATIVE_REGULATION_OF_TRANSFORMING_GROWTH_FACTOR_BETA1_PRODUCTION	3	0.761836	1.20216	0.319527	1	1	640	tags=33%, list=7%, signal=31%	TYROBP
GOBP_SERINE_FAMILY_AMINO_ACID_BIOSYNTHETIC_PROCESS	GOBP_SERINE_FAMILY_AMINO_ACID_BIOSYNTHETIC_PROCESS	GOBP_SERINE_FAMILY_AMINO_ACID_BIOSYNTHETIC_PROCESS	12	0.567611	1.2021	0.257785	1	1	1881	tags=58%, list=19%, signal=47%	SEPHS2/GGT1/SEPHS1/SHMT1/SHMT2/PHGDH/MTHFD1
HP_CORPUS_CALLOSUM_ATROPHY	HP_CORPUS_CALLOSUM_ATROPHY	HP_CORPUS_CALLOSUM_ATROPHY	16	0.52631	1.20209	0.262267	1	1	3762	tags=81%, list=38%, signal=50%	POLR3K/LMNB1/VPS41/NDUFA8/FAR1/DNM1L/ALDH18A1/BCAP31/HSD17B4/GFM2/GBA2/AIMP1/CLN5
GOMF_1_PHOSPHATIDYLINOSITOL_3_KINASE_ACTIVITY	GOMF_1_PHOSPHATIDYLINOSITOL_3_KINASE_ACTIVITY	GOMF_1_PHOSPHATIDYLINOSITOL_3_KINASE_ACTIVITY	8	0.627942	1.20179	0.256364	1	1	2159	tags=62%, list=22%, signal=49%	PIK3CB/PIK3C2B/ATM/PIK3CD/PIK3C3
GOMF_NEUROTRANSMITTER_TRANSMEMBRANE_TRANSPORTER_ACTIVITY	GOMF_NEUROTRANSMITTER_TRANSMEMBRANE_TRANSPORTER_ACTIVITY	GOMF_NEUROTRANSMITTER_TRANSMEMBRANE_TRANSPORTER_ACTIVITY	1	0.91035	1.20165	0.21748	1	1	881	tags=100%, list=9%, signal=91%	SLC6A16
GOBP_NEGATIVE_REGULATION_OF_LYMPHOCYTE_MIGRATION	GOBP_NEGATIVE_REGULATION_OF_LYMPHOCYTE_MIGRATION	GOBP_NEGATIVE_REGULATION_OF_LYMPHOCYTE_MIGRATION	9	0.608585	1.20147	0.266304	1	1	13	tags=11%, list=0%, signal=11%	RIPOR2
GOBP_POSITIVE_REGULATION_OF_SYNCYTIUM_FORMATION_BY_PLASMA_MEMBRANE_FUSION	GOBP_POSITIVE_REGULATION_OF_SYNCYTIUM_FORMATION_BY_PLASMA_MEMBRANE_FUSION	GOBP_POSITIVE_REGULATION_OF_SYNCYTIUM_FORMATION_BY_PLASMA_MEMBRANE_FUSION	9	0.608263	1.20083	0.266304	1	1	640	tags=22%, list=7%, signal=21%	RIPOR2/TYROBP
GOBP_SIGNAL_TRANSDUCTION_IN_RESPONSE_TO_DNA_DAMAGE	GOBP_SIGNAL_TRANSDUCTION_IN_RESPONSE_TO_DNA_DAMAGE	GOBP_SIGNAL_TRANSDUCTION_IN_RESPONSE_TO_DNA_DAMAGE	126	0.375463	1.20064	0.136223	1	1	1833	tags=21%, list=19%, signal=18%	NOP53/ABRAXAS1/MRE11/BABAM2/MRNIP/YJU2/MAP3K20/ATRIP/BATF/MSH2/CLOCK/BRCA1/HINFP/DDX39B/PRKDC/BRCC3/BLM/TIPRL/GIGYF2/CEP63/ETAA1/ATM/EEF1E1/BID/NBN/THOC1/SP100
GOBP_SPINDLE_LOCALIZATION	GOBP_SPINDLE_LOCALIZATION	GOBP_SPINDLE_LOCALIZATION	28	0.479366	1.20055	0.221239	1	1	2983	tags=61%, list=30%, signal=42%	SPDL1/CDK5RAP2/NDC80/CLASP1/DYNLT1/GPSM2/NUMA1/NUSAP1/UBXN2B/MAD2L1/LLGL1/DYNC1H1/CLASP2/MAP4/DCTN1/ACTR3/ACTR2
GOMF_ALCOHOL_DEHYDROGENASE_NAD_P_PLUS_ACTIVITY	GOMF_ALCOHOL_DEHYDROGENASE_NAD_P_PLUS_ACTIVITY	GOMF_ALCOHOL_DEHYDROGENASE_NAD_P_PLUS_ACTIVITY	3	0.760311	1.19975	0.319527	1	1	1951	tags=67%, list=20%, signal=53%	DHRS9/ADH5
HP_FINGER_SYNDACTYLY	HP_FINGER_SYNDACTYLY	HP_FINGER_SYNDACTYLY	86	0.39099	1.19973	0.150388	1	1	1763	tags=27%, list=18%, signal=22%	SEM1/WASHC5/PALB2/BBS1/FANCL/IFT74/BTRC/APC/ARHGAP31/UBE2T/IFT122/BBIP1/BRCA1/ERCC4/DHODH/RTTN/CEP290/EOGT/BMS1/FANCF/PHGDH/AKT1/FANCG
HP_SKULL_ASYMMETRY	HP_SKULL_ASYMMETRY	HP_SKULL_ASYMMETRY	2	0.819117	1.19949	0.275449	1	1	643	tags=50%, list=7%, signal=47%	FTO
GOCC_CULLIN_RING_UBIQUITIN_LIGASE_COMPLEX	GOCC_CULLIN_RING_UBIQUITIN_LIGASE_COMPLEX	GOCC_CULLIN_RING_UBIQUITIN_LIGASE_COMPLEX	123	0.376376	1.19895	0.139969	1	1	223	tags=5%, list=2%, signal=5%	ELOB/ELOC/DMAC2/DCAF1/COP1/FBH1
GOBP_POSITIVE_REGULATION_OF_STEROID_HORMONE_BIOSYNTHETIC_PROCESS	GOBP_POSITIVE_REGULATION_OF_STEROID_HORMONE_BIOSYNTHETIC_PROCESS	GOBP_POSITIVE_REGULATION_OF_STEROID_HORMONE_BIOSYNTHETIC_PROCESS	1	0.908211	1.19883	0.22561	1	1	902	tags=100%, list=9%, signal=91%	IGF1R
GOBP_POSITIVE_REGULATION_OF_CYTOSOLIC_CALCIUM_ION_CONCENTRATION_INVOLVED_IN_PHOSPHOLIPASE_C_ACTIVATING_G_PROTEIN_COUPLED_SIGNALING_PATHWAY	GOBP_POSITIVE_REGULATION_OF_CYTOSOLIC_CALCIUM_ION_CONCENTRATION_INVOLVED_IN_PHOSPHOLIPASE_C_ACTIVATING_G_PROTEIN_COUPLED_SIGNALING_PATHWAY	GOBP_POSITIVE_REGULATION_OF_CYTOSOLIC_CALCIUM_ION_CONCENTRATION_INVOLVED_IN_PHOSPHOLIPASE_C_ACTIVATING_G_PROTEIN_COUPLED_SIGNALING_PATHWAY	9	0.607218	1.19877	0.268116	1	1	166	tags=11%, list=2%, signal=11%	GPR174
HP_NASAL_CONGESTION	HP_NASAL_CONGESTION	HP_NASAL_CONGESTION	9	0.607167	1.19867	0.269928	1	1	433	tags=22%, list=4%, signal=21%	CFAP298/CARMIL2
HP_RECURRENT_INFECTION_OF_THE_GASTROINTESTINAL_TRACT	HP_RECURRENT_INFECTION_OF_THE_GASTROINTESTINAL_TRACT	HP_RECURRENT_INFECTION_OF_THE_GASTROINTESTINAL_TRACT	24	0.49096	1.1984	0.207746	1	1	1985	tags=46%, list=20%, signal=37%	CARMIL2/SP110/CIITA/VPS33A/BLM/CD3G/IFNGR1/IRF9/NBN/TNFRSF13B/JAK3
HP_SPASTIC_PARAPARESIS	HP_SPASTIC_PARAPARESIS	HP_SPASTIC_PARAPARESIS	36	0.451539	1.19791	0.203866	1	1	631	tags=11%, list=6%, signal=10%	SPART/SELENOI/SAMHD1/TBCE
GOBP_DNA_CONFORMATION_CHANGE	GOBP_DNA_CONFORMATION_CHANGE	GOBP_DNA_CONFORMATION_CHANGE	189	0.353958	1.19769	0.10981	1	1	2496	tags=31%, list=25%, signal=23%	SELENOF/MRE11/FBH1/TENT4A/SYCP3/GINS2/DNA2/RFC3/CDAN1/ZRANB3/RFC4/HELB/NCAPD2/RECQL/MCM3/HELLS/DDX1/AIFM1/NCAPD3/SHPRH/SMARCAD1/ZDBF2/RFC2/SUV39H1/L3MBTL3/BLM/CHD8/UBN2/CABIN1/XRCC5/RUVBL1/NUSAP1/NBN/MIS18A/TTN/DDX11/EZH1/HELQ/SRPK1/ATF7IP/SETDB2/SETX/SIN3A/RIF1/DAXX/MCM9/MPHOSPH8/ITGB3BP/NAP1L4/POT1/MCM6/MTERF1/MNAT1/LIN54/ASF1B/UPF1/KMT5A/ASCC3
HP_EPISODIC_TACHYPNEA	HP_EPISODIC_TACHYPNEA	HP_EPISODIC_TACHYPNEA	22	0.504368	1.19759	0.222816	1	1	2280	tags=45%, list=23%, signal=35%	CPLANE1/CBY1/HYLS1/CEP290/ARL3/KIAA0586/TCTN1/INPP5E/SUFU/CSPP1
HP_ANGIOEDEMA	HP_ANGIOEDEMA	HP_ANGIOEDEMA	3	0.758552	1.19698	0.321499	1	1	814	tags=67%, list=8%, signal=61%	DNASE1L3/PLCG2
GOCC_CONDENSED_CHROMOSOME	GOCC_CONDENSED_CHROMOSOME	GOCC_CONDENSED_CHROMOSOME	165	0.36138	1.19662	0.121396	1	1	2528	tags=34%, list=26%, signal=26%	CENPX/SPOUT1/SGO2/KNL1/SGO1/CENPS/KNSTRN/SYCP3/CENPE/NUP43/SETMAR/TUBG1/SPDL1/CENPQ/APC/NCAPD2/XRCC4/PHF6/KNTC1/NCAPD3/NDC80/RGS12/GPATCH11/BRCA1/CLASP1/NSL1/SUV39H1/PSEN2/BLM/BOD1L1/KANSL1/CBX5/CENPB/TTN/CENPK/BUB3/DCTN2/MAD2L1/KIF18A/STAG2/DYNC1LI1/SIN3A/RIF1/AGO3/STAG1/ITGB3BP/MLH3/XPO1/MEAF6/NUP37/NUDCD2/NIFK/SMC3/BRCA2/NSMCE1/DCTN4
HP_MEGALOCORNEA	HP_MEGALOCORNEA	HP_MEGALOCORNEA	28	0.477638	1.19622	0.224779	1	1	391	tags=11%, list=4%, signal=10%	BUD23/NSD2/LARGE1
GOBP_ISOTYPE_SWITCHING_TO_IGA_ISOTYPES	GOBP_ISOTYPE_SWITCHING_TO_IGA_ISOTYPES	GOBP_ISOTYPE_SWITCHING_TO_IGA_ISOTYPES	6	0.662074	1.19616	0.318519	1	1	1786	tags=50%, list=18%, signal=41%	NSD2/MSH2/THOC1
GOBP_URATE_METABOLIC_PROCESS	GOBP_URATE_METABOLIC_PROCESS	GOBP_URATE_METABOLIC_PROCESS	2	0.816673	1.19591	0.281437	1	1	301	tags=50%, list=3%, signal=48%	CARMIL1
HP_STENOSIS_OF_THE_EXTERNAL_AUDITORY_CANAL	HP_STENOSIS_OF_THE_EXTERNAL_AUDITORY_CANAL	HP_STENOSIS_OF_THE_EXTERNAL_AUDITORY_CANAL	10	0.590844	1.19572	0.248658	1	1	300	tags=10%, list=3%, signal=10%	NSD2
GOMF_TELOMERIC_DNA_BINDING	GOMF_TELOMERIC_DNA_BINDING	GOMF_TELOMERIC_DNA_BINDING	31	0.464259	1.1957	0.21366	1	1	145	tags=6%, list=1%, signal=6%	TEN1/STN1
HP_HYPERCONVEX_NAIL	HP_HYPERCONVEX_NAIL	HP_HYPERCONVEX_NAIL	10	0.590811	1.19565	0.248658	1	1	699	tags=20%, list=7%, signal=19%	NSD2/MBTPS2
GOBP_REGULATION_OF_RRNA_PROCESSING	GOBP_REGULATION_OF_RRNA_PROCESSING	GOBP_REGULATION_OF_RRNA_PROCESSING	16	0.523425	1.1955	0.263959	1	1	1973	tags=31%, list=20%, signal=25%	BUD23/SHQ1/HEATR1/RIOK2/WDR75
GOCC_PORE_COMPLEX	GOCC_PORE_COMPLEX	GOCC_PORE_COMPLEX	11	0.577924	1.19504	0.251337	1	1	295	tags=9%, list=3%, signal=9%	AFDN
GOCC_CLATHRIN_SCULPTED_GAMMA_AMINOBUTYRIC_ACID_TRANSPORT_VESICLE	GOCC_CLATHRIN_SCULPTED_GAMMA_AMINOBUTYRIC_ACID_TRANSPORT_VESICLE	GOCC_CLATHRIN_SCULPTED_GAMMA_AMINOBUTYRIC_ACID_TRANSPORT_VESICLE	4	0.71283	1.19489	0.335907	1	1	1180	tags=50%, list=12%, signal=44%	RAB3A/SYT1
GOCC_CLATHRIN_SCULPTED_VESICLE	GOCC_CLATHRIN_SCULPTED_VESICLE	GOCC_CLATHRIN_SCULPTED_VESICLE	4	0.71283	1.19489	0.335907	1	1	1180	tags=50%, list=12%, signal=44%	RAB3A/SYT1
GOMF_PHOSPHATASE_INHIBITOR_ACTIVITY	GOMF_PHOSPHATASE_INHIBITOR_ACTIVITY	GOMF_PHOSPHATASE_INHIBITOR_ACTIVITY	24	0.48951	1.19485	0.213028	1	1	1628	tags=25%, list=17%, signal=21%	PPP1R2C/PHACTR2/STYXL1/LMTK2/BOD1L1/CABIN1
HP_ERYTHEMA_NODOSUM	HP_ERYTHEMA_NODOSUM	HP_ERYTHEMA_NODOSUM	5	0.682634	1.1946	0.346296	1	1	3119	tags=100%, list=32%, signal=68%	ADA2/XIAP/PSMB8/HLA-DRB1/LRBA
GOBP_REGULATION_OF_ENDOPLASMIC_RETICULUM_TUBULAR_NETWORK_ORGANIZATION	GOBP_REGULATION_OF_ENDOPLASMIC_RETICULUM_TUBULAR_NETWORK_ORGANIZATION	GOBP_REGULATION_OF_ENDOPLASMIC_RETICULUM_TUBULAR_NETWORK_ORGANIZATION	6	0.661085	1.19437	0.318519	1	1	311	tags=17%, list=3%, signal=16%	LNPK
HP_TYPE_1_MUSCLE_FIBER_ATROPHY	HP_TYPE_1_MUSCLE_FIBER_ATROPHY	HP_TYPE_1_MUSCLE_FIBER_ATROPHY	13	0.552073	1.19429	0.270833	1	1	452	tags=15%, list=5%, signal=15%	MAP3K20/SELENON
GOBP_PROGRAMMED_CELL_DEATH_INVOLVED_IN_CELL_DEVELOPMENT	GOBP_PROGRAMMED_CELL_DEATH_INVOLVED_IN_CELL_DEVELOPMENT	GOBP_PROGRAMMED_CELL_DEATH_INVOLVED_IN_CELL_DEVELOPMENT	4	0.712447	1.19425	0.335907	1	1	1293	tags=50%, list=13%, signal=43%	DNASE1L3/PRKDC
GOCC_NUCLEAR_REPLICATION_FORK	GOCC_NUCLEAR_REPLICATION_FORK	GOCC_NUCLEAR_REPLICATION_FORK	23	0.498038	1.19387	0.218247	1	1	1928	tags=48%, list=20%, signal=39%	SMARCAL1/WDHD1/ZRANB3/MCM3/POLA1/SMARCAD1/TIMELESS/ETAA1/TONSL/POLD1/POLD3
GOMF_TESTOSTERONE_17_BETA_DEHYDROGENASE_NADPPLUS_ACTIVITY	GOMF_TESTOSTERONE_17_BETA_DEHYDROGENASE_NADPPLUS_ACTIVITY	GOMF_TESTOSTERONE_17_BETA_DEHYDROGENASE_NADPPLUS_ACTIVITY	1	0.904238	1.19358	0.22561	1	1	941	tags=100%, list=10%, signal=90%	HSD17B14
GOBP_POSTTRANSCRIPTIONAL_REGULATION_OF_GENE_EXPRESSION	GOBP_POSTTRANSCRIPTIONAL_REGULATION_OF_GENE_EXPRESSION	GOBP_POSTTRANSCRIPTIONAL_REGULATION_OF_GENE_EXPRESSION	362	0.33517	1.19316	0.0765101	1	1	1976	tags=18%, list=20%, signal=15%	RACK1/SELENOT/TENT5C/TUT4/MIR29B2CHG/TUT7/TENT2/MARF1/CNOT9/SPOUT1/RCC1L/TENT4B/TENT4A/RIDA/TENT5A/DND1/FTO/RMND1/RNASEL/IGF2BP3/LIMD1/ZC3H7B/IKBKE/PUS10/DROSHA/GCNT2/DDX1/DCPS/EXOSC7/MIRLET7BHG/NCBP1/MOV10/ZC3H10/SHMT1/PARP9/UQCC2/KLHL25/PRKDC/PAIP2B/GCN1/AGO4/GIGYF2/ACO1/RPS6KA1/DNAJC24/MPV17L2/DCP2/SHMT2/EXOSC5/TSFM/NSUN5/MTPN/AKT1/MYEF2/TSC1/XRN1/DPH6/ZNF540/METTL5/CAPRIN1/EIF4ENIF1/PHAX/ANG/…
GOBP_RRNA_METABOLIC_PROCESS	GOBP_RRNA_METABOLIC_PROCESS	GOBP_RRNA_METABOLIC_PROCESS	215	0.347478	1.19313	0.114162	1	1	2888	tags=32%, list=29%, signal=23%	NOP53/TRIR/BUD23/MTREX/UTP11/MRM3/UTP25/MRM2/TENT4B/RNASEL/HELB/DROSHA/WDR3/EXOSC7/UTP14A/SHQ1/TFB1M/TAF1B/PRKDC/SUV39H1/POP5/ZNHIT6/RPP40/EXOSC5/BMS1/NSUN5/HEATR1/XRN1/RIOK2/RRP1/DDX11/FDXACB1/HELQ/METTL5/ANG/WDR75/UTP6/POLR1E/DKC1/LSM6/PDCD11/EXOSC9/PIN4/SPIN1/GTF2H5/DDX17/RBFA/PA2G4/TSR3/GTF3C1/DDX52/NIFK/WDR36/EXOSC10/MTERF4/SRFBP1/DDX47/RPS28/NOL8/MDN1/RPF1/POP4/NSUN4/TRMT61B/WDR46/RPUSD4/GT…
HP_DIFFICULTY_IN_TONGUE_MOVEMENTS	HP_DIFFICULTY_IN_TONGUE_MOVEMENTS	HP_DIFFICULTY_IN_TONGUE_MOVEMENTS	5	0.681678	1.19293	0.348148	1	1	1684	tags=40%, list=17%, signal=33%	ALS2/GAA
GOBP_NEGATIVE_REGULATION_OF_TELOMERE_MAINTENANCE	GOBP_NEGATIVE_REGULATION_OF_TELOMERE_MAINTENANCE	GOBP_NEGATIVE_REGULATION_OF_TELOMERE_MAINTENANCE	30	0.466454	1.19289	0.21777	1	1	2311	tags=43%, list=24%, signal=33%	TEN1/STN1/TENT4B/SRC/ERCC4/SLX1A/DCP2/ATM/XRN1/NBN/XRCC1/POT1/SLX4
GOBP_HISTONE_EXCHANGE	GOBP_HISTONE_EXCHANGE	GOBP_HISTONE_EXCHANGE	14	0.540926	1.19262	0.263525	1	1	2185	tags=43%, list=22%, signal=33%	SYCP3/DMAP1/VPS72/ACTR6/MIS18A/ITGB3BP
GOBP_REGULATION_OF_GLIAL_CELL_MIGRATION	GOBP_REGULATION_OF_GLIAL_CELL_MIGRATION	GOBP_REGULATION_OF_GLIAL_CELL_MIGRATION	6	0.659935	1.1923	0.32037	1	1	1618	tags=50%, list=16%, signal=42%	CCR2/CSF1/CCL3
GOMF_DYNACTIN_BINDING	GOMF_DYNACTIN_BINDING	GOMF_DYNACTIN_BINDING	9	0.603879	1.19217	0.277174	1	1	233	tags=11%, list=2%, signal=11%	BICDL1
HP_BASAL_GANGLIA_CALCIFICATION	HP_BASAL_GANGLIA_CALCIFICATION	HP_BASAL_GANGLIA_CALCIFICATION	24	0.488345	1.19201	0.213028	1	1	2979	tags=58%, list=30%, signal=41%	SAMHD1/TYROBP/ERCC4/ACVR1/MT-ND6/GNA11/IFIH1/PSMG2/ERCC6/PSMB8/MT-CO3/DNM1L/MT-ND1/MT-CO2
GOBP_RESPONSE_TO_THYROXINE	GOBP_RESPONSE_TO_THYROXINE	GOBP_RESPONSE_TO_THYROXINE	4	0.710978	1.19179	0.341699	1	1	224	tags=25%, list=2%, signal=24%	TOMM70
GOMF_3_5_EXODEOXYRIBONUCLEASE_ACTIVITY	GOMF_3_5_EXODEOXYRIBONUCLEASE_ACTIVITY	GOMF_3_5_EXODEOXYRIBONUCLEASE_ACTIVITY	9	0.603423	1.19127	0.278986	1	1	832	tags=22%, list=8%, signal=20%	MRE11/EXO5
HP_ABNORMALITY_OF_THE_BRAINSTEM_WHITE_MATTER	HP_ABNORMALITY_OF_THE_BRAINSTEM_WHITE_MATTER	HP_ABNORMALITY_OF_THE_BRAINSTEM_WHITE_MATTER	10	0.588634	1.19125	0.254025	1	1	2280	tags=70%, list=23%, signal=54%	LMNB1/CEP290/ARL3/KIAA0586/SACS/INPP5E/CSPP1
GOBP_CELLULAR_OXIDANT_DETOXIFICATION	GOBP_CELLULAR_OXIDANT_DETOXIFICATION	GOBP_CELLULAR_OXIDANT_DETOXIFICATION	45	0.428791	1.19116	0.216887	1	1	68	tags=9%, list=1%, signal=9%	SELENOT/SELENOF/SELENOW/SELENOS
GOCC_NON_MOTILE_CILIUM	GOCC_NON_MOTILE_CILIUM	GOCC_NON_MOTILE_CILIUM	50	0.423263	1.19103	0.202946	1	1	1756	tags=36%, list=18%, signal=30%	WHRN/PHLPP2/TUBG1/CDC14A/IFT80/HYLS1/IFT122/PEX6/CEP250/NAPEPLD/CEP290/FAM161A/IQCB1/RPGR/MAP1B/ARL3/ELMOD3/GNA11
HP_APLASIA_HYPOPLASIA_OF_THE_CEREBELLUM	HP_APLASIA_HYPOPLASIA_OF_THE_CEREBELLUM	HP_APLASIA_HYPOPLASIA_OF_THE_CEREBELLUM	264	0.342159	1.19076	0.109091	1	1	2381	tags=27%, list=24%, signal=21%	ATP5F1A/CCDC32/MRE11/TOGARAM1/CPLANE1/NSD2/RXYLT1/WASHC5/VPS35L/LARGE1/WHRN/FTO/CENPE/MBTPS2/ARID1B/TRAPPC9/WDR81/CBY1/DISP1/CDK5/TAF1/IFT80/EXOC2/HYLS1/WARS2/HDAC6/POLA1/C2CD3/LMNB1/PRKDC/GPSM2/RTTN/CEP290/IQCB1/ATG7/THG1L/NUP88/PHGDH/ARL3/TRMT10A/KIAA0586/PDHB/PTRH2/BUB3/PIGN/HNRNPH2/PMM2/STAG2/SACS/KIAA1109/TCTN1/SAMD9L/ATR/FAR1/DKC1/INPP5E/RAB18/RHOBTB2/ERCC6/PIGU/SUFU/MACF1/ROGDI/CSPP1/TRRAP…
GOBP_MYOBLAST_FUSION	GOBP_MYOBLAST_FUSION	GOBP_MYOBLAST_FUSION	17	0.515948	1.19071	0.257627	1	1	1149	tags=24%, list=12%, signal=21%	RIPOR2/CXCL10/TMEM182/CFLAR
HP_PSEUDOEPIPHYSES	HP_PSEUDOEPIPHYSES	HP_PSEUDOEPIPHYSES	6	0.658793	1.19023	0.322222	1	1	1482	tags=33%, list=15%, signal=28%	NSD2/PCNT
GOBP_NUCLEOTIDE_BINDING_OLIGOMERIZATION_DOMAIN_CONTAINING_2_SIGNALING_PATHWAY	GOBP_NUCLEOTIDE_BINDING_OLIGOMERIZATION_DOMAIN_CONTAINING_2_SIGNALING_PATHWAY	GOBP_NUCLEOTIDE_BINDING_OLIGOMERIZATION_DOMAIN_CONTAINING_2_SIGNALING_PATHWAY	10	0.588126	1.19022	0.254025	1	1	65	tags=10%, list=1%, signal=10%	ERBIN
GOBP_MESENCHYMAL_CELL_DIFFERENTIATION_INVOLVED_IN_KIDNEY_DEVELOPMENT	GOBP_MESENCHYMAL_CELL_DIFFERENTIATION_INVOLVED_IN_KIDNEY_DEVELOPMENT	GOBP_MESENCHYMAL_CELL_DIFFERENTIATION_INVOLVED_IN_KIDNEY_DEVELOPMENT	1	0.901589	1.19009	0.231707	1	1	967	tags=100%, list=10%, signal=90%	STAT1
GOBP_METANEPHRIC_MESENCHYMAL_CELL_DIFFERENTIATION	GOBP_METANEPHRIC_MESENCHYMAL_CELL_DIFFERENTIATION	GOBP_METANEPHRIC_MESENCHYMAL_CELL_DIFFERENTIATION	1	0.901589	1.19009	0.231707	1	1	967	tags=100%, list=10%, signal=90%	STAT1
GOBP_METANEPHRIC_NEPHRON_TUBULE_EPITHELIAL_CELL_DIFFERENTIATION	GOBP_METANEPHRIC_NEPHRON_TUBULE_EPITHELIAL_CELL_DIFFERENTIATION	GOBP_METANEPHRIC_NEPHRON_TUBULE_EPITHELIAL_CELL_DIFFERENTIATION	1	0.901589	1.19009	0.231707	1	1	967	tags=100%, list=10%, signal=90%	STAT1
GOBP_NEGATIVE_REGULATION_OF_KIDNEY_DEVELOPMENT	GOBP_NEGATIVE_REGULATION_OF_KIDNEY_DEVELOPMENT	GOBP_NEGATIVE_REGULATION_OF_KIDNEY_DEVELOPMENT	1	0.901589	1.19009	0.231707	1	1	967	tags=100%, list=10%, signal=90%	STAT1
GOMF_PHOSPHATIDYLCHOLINE_FLIPPASE_ACTIVITY	GOMF_PHOSPHATIDYLCHOLINE_FLIPPASE_ACTIVITY	GOMF_PHOSPHATIDYLCHOLINE_FLIPPASE_ACTIVITY	2	0.812623	1.18998	0.281437	1	1	1104	tags=50%, list=11%, signal=44%	ATP8B1
HP_MACROGYRIA	HP_MACROGYRIA	HP_MACROGYRIA	13	0.550073	1.18996	0.274306	1	1	391	tags=15%, list=4%, signal=15%	RXYLT1/LARGE1
HP_SUPERNUMERARY_SPLEENS	HP_SUPERNUMERARY_SPLEENS	HP_SUPERNUMERARY_SPLEENS	25	0.483021	1.1899	0.223776	1	1	2357	tags=44%, list=24%, signal=34%	CFAP298/NSD2/EXOC2/HYLS1/RSPH3/CEP290/RPGR/TCTN1/CSPP1/SPAG1/NPHP3
HP_ABNORMALITY_OF_CHROMOSOME_SEGREGATION	HP_ABNORMALITY_OF_CHROMOSOME_SEGREGATION	HP_ABNORMALITY_OF_CHROMOSOME_SEGREGATION	5	0.679949	1.1899	0.351852	1	1	2154	tags=60%, list=22%, signal=47%	CDAN1/TSC1/RAI1
GOBP_HINDBRAIN_MORPHOGENESIS	GOBP_HINDBRAIN_MORPHOGENESIS	GOBP_HINDBRAIN_MORPHOGENESIS	20	0.505029	1.18938	0.222028	1	1	2021	tags=35%, list=21%, signal=28%	COQ8B/WHRN/CDK5/LDB1/ATP7A/MTPN/XRCC1
GOBP_RIBOSOME_ASSOCIATED_UBIQUITIN_DEPENDENT_PROTEIN_CATABOLIC_PROCESS	GOBP_RIBOSOME_ASSOCIATED_UBIQUITIN_DEPENDENT_PROTEIN_CATABOLIC_PROCESS	GOBP_RIBOSOME_ASSOCIATED_UBIQUITIN_DEPENDENT_PROTEIN_CATABOLIC_PROCESS	4	0.709476	1.18927	0.341699	1	1	2496	tags=75%, list=25%, signal=56%	TRIP4/LTN1/ASCC3
HP_REDUCED_VITAL_CAPACITY	HP_REDUCED_VITAL_CAPACITY	HP_REDUCED_VITAL_CAPACITY	12	0.561491	1.18914	0.266436	1	1	452	tags=17%, list=5%, signal=16%	MAP3K20/SELENON
HP_CUTANEOUS_PHOTOSENSITIVITY	HP_CUTANEOUS_PHOTOSENSITIVITY	HP_CUTANEOUS_PHOTOSENSITIVITY	51	0.419635	1.18889	0.205212	1	1	2600	tags=37%, list=26%, signal=28%	CYBC1/CARMIL2/SAMHD1/XRCC4/CPOX/ERCC4/DNASE1/NCF4/BLM/POLH/NBN/IFIH1/CLPX/ERCC6/GTF2H5/PRICKLE1/SCARB2/CSTB/CYBB
HP_ABNORMAL_COCCYX_MORPHOLOGY	HP_ABNORMAL_COCCYX_MORPHOLOGY	HP_ABNORMAL_COCCYX_MORPHOLOGY	1	0.90057	1.18874	0.231707	1	1	977	tags=100%, list=10%, signal=90%	TAF1
HP_PROMINENT_COCCYX	HP_PROMINENT_COCCYX	HP_PROMINENT_COCCYX	1	0.90057	1.18874	0.231707	1	1	977	tags=100%, list=10%, signal=90%	TAF1
GOBP_NEGATIVE_REGULATION_OF_MYELOID_LEUKOCYTE_MEDIATED_IMMUNITY	GOBP_NEGATIVE_REGULATION_OF_MYELOID_LEUKOCYTE_MEDIATED_IMMUNITY	GOBP_NEGATIVE_REGULATION_OF_MYELOID_LEUKOCYTE_MEDIATED_IMMUNITY	9	0.602102	1.18867	0.280797	1	1	3475	tags=78%, list=35%, signal=50%	CCR2/BCR/CD300A/CD84/LGALS9/HMOX1/RABGEF1
HP_PROGRESSIVE_VISUAL_FIELD_DEFECTS	HP_PROGRESSIVE_VISUAL_FIELD_DEFECTS	HP_PROGRESSIVE_VISUAL_FIELD_DEFECTS	4	0.709048	1.18855	0.341699	1	1	2092	tags=75%, list=21%, signal=59%	RDH5/PRPF3/BRAF
GOBP_SPINDLE_ASSEMBLY_INVOLVED_IN_FEMALE_MEIOSIS	GOBP_SPINDLE_ASSEMBLY_INVOLVED_IN_FEMALE_MEIOSIS	GOBP_SPINDLE_ASSEMBLY_INVOLVED_IN_FEMALE_MEIOSIS	2	0.811615	1.1885	0.281437	1	1	1851	tags=100%, list=19%, signal=81%	NDC80/AURKA
GOBP_REGULATION_OF_PROTEIN_NEDDYLATION	GOBP_REGULATION_OF_PROTEIN_NEDDYLATION	GOBP_REGULATION_OF_PROTEIN_NEDDYLATION	9	0.601893	1.18825	0.280797	1	1	33	tags=11%, list=0%, signal=11%	COPS9
GOBP_PROTEIN_MODIFICATION_BY_SMALL_PROTEIN_REMOVAL	GOBP_PROTEIN_MODIFICATION_BY_SMALL_PROTEIN_REMOVAL	GOBP_PROTEIN_MODIFICATION_BY_SMALL_PROTEIN_REMOVAL	113	0.375106	1.18807	0.143077	1	1	2016	tags=19%, list=21%, signal=16%	NOP53/ABRAXAS1/BABAM2/MINDY2/ABRAXAS2/MINDY3/SENP8/TRIM21/TAF4/MYSM1/USP6/BRCC3/SUPT20H/SHMT2/UCHL5/USP46/USP3/COPS7A/SENP7/USP33/TAF12/STAMBP
GOBP_NEGATIVE_REGULATION_OF_PROTEASOMAL_UBIQUITIN_DEPENDENT_PROTEIN_CATABOLIC_PROCESS	GOBP_NEGATIVE_REGULATION_OF_PROTEASOMAL_UBIQUITIN_DEPENDENT_PROTEIN_CATABOLIC_PROCESS	GOBP_NEGATIVE_REGULATION_OF_PROTEASOMAL_UBIQUITIN_DEPENDENT_PROTEIN_CATABOLIC_PROCESS	26	0.478563	1.1878	0.235088	1	1	6	tags=4%, list=0%, signal=4%	NOP53
GOBP_CEREBROSPINAL_FLUID_CIRCULATION	GOBP_CEREBROSPINAL_FLUID_CIRCULATION	GOBP_CEREBROSPINAL_FLUID_CIRCULATION	2	0.811129	1.18779	0.285429	1	1	437	tags=50%, list=4%, signal=48%	JHY
GOBP_REGULATION_OF_COMPLEMENT_ACTIVATION_ALTERNATIVE_PATHWAY	GOBP_REGULATION_OF_COMPLEMENT_ACTIVATION_ALTERNATIVE_PATHWAY	GOBP_REGULATION_OF_COMPLEMENT_ACTIVATION_ALTERNATIVE_PATHWAY	1	0.899756	1.18767	0.231707	1	1	985	tags=100%, list=10%, signal=90%	CR1
GOBP_EOSINOPHIL_ACTIVATION	GOBP_EOSINOPHIL_ACTIVATION	GOBP_EOSINOPHIL_ACTIVATION	7	0.633527	1.18761	0.301645	1	1	1988	tags=57%, list=20%, signal=46%	CCR2/CD300A/CCL3/VAMP8
GOBP_FEMALE_GAMETE_GENERATION	GOBP_FEMALE_GAMETE_GENERATION	GOBP_FEMALE_GAMETE_GENERATION	57	0.411653	1.18752	0.200965	1	1	1052	tags=14%, list=11%, signal=13%	TUT4/TUT7/MARF1/WASHC5/ZMIZ1/SRC/PAQR7/NDC80
GOBP_POSITIVE_REGULATION_OF_ODONTOGENESIS	GOBP_POSITIVE_REGULATION_OF_ODONTOGENESIS	GOBP_POSITIVE_REGULATION_OF_ODONTOGENESIS	1	0.899552	1.1874	0.231707	1	1	987	tags=100%, list=10%, signal=90%	CSF1
GOCC_PROTEIN_PHOSPHATASE_TYPE_2A_COMPLEX	GOCC_PROTEIN_PHOSPHATASE_TYPE_2A_COMPLEX	GOCC_PROTEIN_PHOSPHATASE_TYPE_2A_COMPLEX	8	0.620355	1.18727	0.283636	1	1	169	tags=12%, list=2%, signal=12%	PTPA
GOBP_PEPTIDE_MODIFICATION	GOBP_PEPTIDE_MODIFICATION	GOBP_PEPTIDE_MODIFICATION	1	0.89945	1.18726	0.231707	1	1	988	tags=100%, list=10%, signal=90%	GGT1
GOMF_MAP_KINASE_KINASE_KINASE_ACTIVITY	GOMF_MAP_KINASE_KINASE_KINASE_ACTIVITY	GOMF_MAP_KINASE_KINASE_KINASE_ACTIVITY	20	0.503982	1.18692	0.227273	1	1	2692	tags=50%, list=27%, signal=36%	MAP3K20/MAP3K10/MLKL/MAP3K12/MAP3K14/LRRK2/BRAF/MAP3K3/MAP3K5/MAP3K1
GOBP_POLYADENYLATION_DEPENDENT_RNA_CATABOLIC_PROCESS	GOBP_POLYADENYLATION_DEPENDENT_RNA_CATABOLIC_PROCESS	GOBP_POLYADENYLATION_DEPENDENT_RNA_CATABOLIC_PROCESS	8	0.620157	1.18689	0.283636	1	1	1048	tags=25%, list=11%, signal=22%	TENT4B/EXOSC7
GOBP_RETINOIC_ACID_METABOLIC_PROCESS	GOBP_RETINOIC_ACID_METABOLIC_PROCESS	GOBP_RETINOIC_ACID_METABOLIC_PROCESS	4	0.708047	1.18687	0.341699	1	1	2541	tags=75%, list=26%, signal=56%	DHRS9/CYP3A5/PRMT3
HP_BROAD_EYEBROW	HP_BROAD_EYEBROW	HP_BROAD_EYEBROW	17	0.514251	1.18679	0.261017	1	1	102	tags=6%, list=1%, signal=6%	NEPRO
GOMF_CATALYTIC_ACTIVITY_ACTING_ON_RNA	GOMF_CATALYTIC_ACTIVITY_ACTING_ON_RNA	GOMF_CATALYTIC_ACTIVITY_ACTING_ON_RNA	288	0.338098	1.18666	0.114011	1	1	3059	tags=34%, list=31%, signal=24%	TUT4/BUD23/TUT7/MTREX/TENT2/QTRT2/INTS11/MRM3/MRPL58/MRM2/RIDA/SAMHD1/FTO/RNASEL/POLR3B/LARS2/POLR3K/PUS10/DROSHA/DUS2/DDX1/WARS2/DCPS/EXOSC7/RNASEK/MOV10/TFB1M/DDX60L/DTWD1/TRMO/DDX39B/TUT1/POP5/ALKBH3/RPP40/DCP2/EXOSC5/DDX50/DHX35/NSUN5/TRMT11/TRMT10A/XRN1/DHX40/DDX58/DHX34/FDXACB1/PTRH2/METTL5/IFIH1/PUS3/ANG/METTL3/DDX60/TDP2/EARS2/AGO3/CMTR1/POLR1E/EXOSC9/DUS1L/DDX17/FARSA/TSR3/TRNT1/RPP14/TH…
HP_METATARSUS_VALGUS	HP_METATARSUS_VALGUS	HP_METATARSUS_VALGUS	14	0.538221	1.18666	0.268761	1	1	391	tags=14%, list=4%, signal=14%	RXYLT1/LARGE1
HP_ANAL_ATRESIA	HP_ANAL_ATRESIA	HP_ANAL_ATRESIA	69	0.397867	1.18657	0.180251	1	1	2026	tags=25%, list=21%, signal=20%	UFD1/CCNQ/WASHC5/LARGE1/PALB2/FANCL/IFT80/UBE2T/BRCA1/ERCC4/FANCF/FANCG/NBN/PIGN/PRKCD/TNFRSF13B/SIN3A
HP_ABNORMALITY_OF_THE_PARATHYROID_GLAND	HP_ABNORMALITY_OF_THE_PARATHYROID_GLAND	HP_ABNORMALITY_OF_THE_PARATHYROID_GLAND	41	0.437335	1.18655	0.231687	1	1	631	tags=7%, list=6%, signal=7%	UFD1/ESS2/TBCE
HP_ABNORMAL_SPEECH_PROSODY	HP_ABNORMAL_SPEECH_PROSODY	HP_ABNORMAL_SPEECH_PROSODY	14	0.538044	1.18627	0.268761	1	1	2056	tags=50%, list=21%, signal=40%	MT-ND3/MT-ATP6/GIGYF2/MT-ND6/VPS35/LRRK2/DNAJC13
HP_VERTEBRAL_ARCH_ANOMALY	HP_VERTEBRAL_ARCH_ANOMALY	HP_VERTEBRAL_ARCH_ANOMALY	10	0.586139	1.1862	0.257603	1	1	1631	tags=40%, list=17%, signal=33%	TENT5A/MBTPS2/SMAD4/TONSL
HP_ARTERIAL_DISSECTION	HP_ARTERIAL_DISSECTION	HP_ARTERIAL_DISSECTION	6	0.65647	1.18603	0.324074	1	1	699	tags=33%, list=7%, signal=31%	TENT5A/MBTPS2
GOBP_SKELETAL_MUSCLE_FIBER_DIFFERENTIATION	GOBP_SKELETAL_MUSCLE_FIBER_DIFFERENTIATION	GOBP_SKELETAL_MUSCLE_FIBER_DIFFERENTIATION	1	0.898431	1.18592	0.23374	1	1	998	tags=100%, list=10%, signal=90%	NLN
HP_INTRAUTERINE_GROWTH_RETARDATION	HP_INTRAUTERINE_GROWTH_RETARDATION	HP_INTRAUTERINE_GROWTH_RETARDATION	344	0.334375	1.18585	0.0936228	1	1	2270	tags=26%, list=23%, signal=21%	ATP5F1A/MESD/UFD1/NDUFAF8/STN1/CCNQ/TENT5A/NSD2/WASHC5/ATRIP/TBCE/FTO/CENPE/PALB2/MBTPS2/ARID1B/SMARCAL1/FANCL/MT-ND3/LARS2/DISP1/XRCC4/IGF1R/SLC25A13/TAF1/HYLS1/WARS2/HDAC6/UBE2T/BCR/DYNC2LI1/POLA1/COG5/BRCA1/ERCC4/NSDHL/TRAPPC11/UQCC2/ORC4/PRKDC/CEP152/NDUFB3/BLM/RTTN/CEP290/ARCN1/PCNT/ATP7A/SMAD4/NUP88/COG7/NDUFS1/NDUFS2/KANSL1/TSFM/NDUFV2/FANCF/TONSL/ALG8/PHGDH/PLOD3/TRMT10A/FANCG/SMARCA2/NBN…
GOMF_SINGLE_STRANDED_DNA_BINDING	GOMF_SINGLE_STRANDED_DNA_BINDING	GOMF_SINGLE_STRANDED_DNA_BINDING	87	0.386436	1.18579	0.16847	1	1	2701	tags=33%, list=28%, signal=24%	TEN1/STN1/FBH1/SAMHD1/SMARCAL1/SETMAR/ZRANB3/RECQL/MCM3/MSH2/POLA1/ERCC4/IGHM/RAD51AP1/BLM/APTX/MYEF2/DDX11/TDP2/MCM9/NABP1/POT1/MCM6/BRCA2/SUB1/CRY2/SSBP1/PURA/SMC2
GOBP_POSITIVE_REGULATION_OF_PROTEIN_LOCALIZATION_TO_CILIUM	GOBP_POSITIVE_REGULATION_OF_PROTEIN_LOCALIZATION_TO_CILIUM	GOBP_POSITIVE_REGULATION_OF_PROTEIN_LOCALIZATION_TO_CILIUM	5	0.677432	1.1855	0.355556	1	1	1207	tags=40%, list=12%, signal=35%	ENTR1/EFCAB7
GOBP_MAST_CELL_MIGRATION	GOBP_MAST_CELL_MIGRATION	GOBP_MAST_CELL_MIGRATION	6	0.656063	1.1853	0.324074	1	1	2169	tags=67%, list=22%, signal=52%	STAT5B/VEGFB/PIK3CD/SWAP70
GOBP_REGULATION_OF_PROTEASOMAL_UBIQUITIN_DEPENDENT_PROTEIN_CATABOLIC_PROCESS	GOBP_REGULATION_OF_PROTEASOMAL_UBIQUITIN_DEPENDENT_PROTEIN_CATABOLIC_PROCESS	GOBP_REGULATION_OF_PROTEASOMAL_UBIQUITIN_DEPENDENT_PROTEIN_CATABOLIC_PROCESS	107	0.377156	1.1851	0.159754	1	1	192	tags=4%, list=2%, signal=4%	RACK1/NOP53/ELOB/COP1
HP_FOCAL_CLONIC_SEIZURE	HP_FOCAL_CLONIC_SEIZURE	HP_FOCAL_CLONIC_SEIZURE	3	0.750833	1.1848	0.333333	1	1	1613	tags=67%, list=16%, signal=56%	SMARCAL1/KANSL1
HP_SHORTENING_OF_ALL_MIDDLE_PHALANGES_OF_THE_FINGERS	HP_SHORTENING_OF_ALL_MIDDLE_PHALANGES_OF_THE_FINGERS	HP_SHORTENING_OF_ALL_MIDDLE_PHALANGES_OF_THE_FINGERS	1	0.897412	1.18458	0.239837	1	1	1008	tags=100%, list=10%, signal=90%	PHF6
HP_EXTERNAL_EAR_MALFORMATION	HP_EXTERNAL_EAR_MALFORMATION	HP_EXTERNAL_EAR_MALFORMATION	49	0.423279	1.18433	0.211921	1	1	2735	tags=43%, list=28%, signal=31%	TBCE/PALB2/FANCL/DISP1/DSE/BLNK/UBE2T/PEX1/BRCA1/ERCC4/IGHM/PEX6/FANCF/FANCG/PEX3/PEX2/SLX4/BRCA2/PURA/ANK1/PEX14
HP_ANIRIDIA	HP_ANIRIDIA	HP_ANIRIDIA	24	0.485088	1.18406	0.228873	1	1	1094	tags=12%, list=11%, signal=11%	SEM1/BTRC/ELP4
GOBP_POSITIVE_REGULATION_OF_MYOBLAST_FUSION	GOBP_POSITIVE_REGULATION_OF_MYOBLAST_FUSION	GOBP_POSITIVE_REGULATION_OF_MYOBLAST_FUSION	8	0.618548	1.18381	0.290909	1	1	13	tags=12%, list=0%, signal=12%	RIPOR2
HP_AUTOAMPUTATION	HP_AUTOAMPUTATION	HP_AUTOAMPUTATION	7	0.631356	1.18354	0.303473	1	1	1188	tags=29%, list=12%, signal=25%	RETREG1/SPTLC1
GOBP_POSITIVE_REGULATION_OF_PLASMA_MEMBRANE_BOUNDED_CELL_PROJECTION_ASSEMBLY	GOBP_POSITIVE_REGULATION_OF_PLASMA_MEMBRANE_BOUNDED_CELL_PROJECTION_ASSEMBLY	GOBP_POSITIVE_REGULATION_OF_PLASMA_MEMBRANE_BOUNDED_CELL_PROJECTION_ASSEMBLY	61	0.403365	1.18304	0.204114	1	1	1073	tags=11%, list=11%, signal=10%	RIPOR2/WASHC1/ENTR1/CARMIL2/EPS8/APC/RHOQ
GOCC_FILAMENTOUS_ACTIN	GOCC_FILAMENTOUS_ACTIN	GOCC_FILAMENTOUS_ACTIN	12	0.558448	1.1827	0.273356	1	1	301	tags=8%, list=3%, signal=8%	CARMIL1
HP_PROXIMAL_TUBULOPATHY	HP_PROXIMAL_TUBULOPATHY	HP_PROXIMAL_TUBULOPATHY	39	0.436017	1.18267	0.234797	1	1	3018	tags=41%, list=31%, signal=29%	NDUFAF8/MT-ND3/NDUFB3/MT-ND6/NDUFS1/NDUFS2/NDUFV2/NDUFAF1/NDUFAF2/PMM2/COG6/TIMMDC1/MT-CO3/MT-ND1/MT-CO2/ETFDH
GOBP_TELOMERE_ORGANIZATION	GOBP_TELOMERE_ORGANIZATION	GOBP_TELOMERE_ORGANIZATION	103	0.376634	1.18258	0.179878	1	1	3125	tags=46%, list=32%, signal=31%	MRE11/TEN1/STN1/TENT4B/DNA2/SMARCAL1/SRC/ERCC4/PRKDC/TEP1/SLX1A/CCT3/BLM/PTGES3/RFC1/DCP2/ATM/XRCC5/XRN1/NBN/SP100/EZH1/PARP3/ZNF827/XRCC1/RIF1/ATR/ZBTB48/DKC1/CCT8/POT1/SLX4/UPF1/BRCA2/CCT5/EXOSC10/HDAC8/APEX1/DCLRE1C/HSP90AA1/NAT10/TPRKB/PARN/SMG6/ERCC1/SMC6/HSP90AB1
GOMF_PROTEIN_TRANSPORTER_ACTIVITY	GOMF_PROTEIN_TRANSPORTER_ACTIVITY	GOMF_PROTEIN_TRANSPORTER_ACTIVITY	25	0.479996	1.18245	0.232517	1	1	261	tags=8%, list=3%, signal=8%	TOMM70/TIMM29
HP_INSIDIOUS_ONSET	HP_INSIDIOUS_ONSET	HP_INSIDIOUS_ONSET	6	0.654438	1.18236	0.32963	1	1	366	tags=17%, list=4%, signal=16%	WASHC5
GOBP_GROWTH_HORMONE_SECRETION	GOBP_GROWTH_HORMONE_SECRETION	GOBP_GROWTH_HORMONE_SECRETION	8	0.617772	1.18233	0.294545	1	1	21	tags=12%, list=0%, signal=12%	SELENOT
HP_GRAY_MATTER_HETEROTOPIA	HP_GRAY_MATTER_HETEROTOPIA	HP_GRAY_MATTER_HETEROTOPIA	68	0.39768	1.1823	0.187302	1	1	2041	tags=34%, list=21%, signal=27%	KNL1/VPS35L/TUBG1/ZMIZ1/HYLS1/CDK5RAP2/NCAPD3/PEX1/C2CD3/COPB2/CEP152/GPSM2/ARFGEF2/RTTN/CEP63/KANSL1/MAP1B/AKT1/PDHB/METTL5/TUBGCP2/KIAA1109/PHC1
HP_PRURITIS_ON_HAND	HP_PRURITIS_ON_HAND	HP_PRURITIS_ON_HAND	2	0.807336	1.18224	0.297405	1	1	1893	tags=100%, list=19%, signal=81%	ATP8B1/ABCB4
HP_HIGH_MYOPIA	HP_HIGH_MYOPIA	HP_HIGH_MYOPIA	15	0.526822	1.18222	0.268761	1	1	170	tags=7%, list=2%, signal=7%	EFL1
GOBP_RESPONSE_TO_VITAMIN_K	GOBP_RESPONSE_TO_VITAMIN_K	GOBP_RESPONSE_TO_VITAMIN_K	1	0.895171	1.18162	0.24187	1	1	1030	tags=100%, list=10%, signal=90%	DCPS
GOBP_SENSORY_PERCEPTION_OF_CHEMICAL_STIMULUS	GOBP_SENSORY_PERCEPTION_OF_CHEMICAL_STIMULUS	GOBP_SENSORY_PERCEPTION_OF_CHEMICAL_STIMULUS	14	0.535932	1.18161	0.268761	1	1	689	tags=21%, list=7%, signal=20%	OR4D9/OR11G2/BBS1
GOCC_COHESIN_COMPLEX	GOCC_COHESIN_COMPLEX	GOCC_COHESIN_COMPLEX	7	0.630278	1.18152	0.30713	1	1	2462	tags=57%, list=25%, signal=43%	SGO2/STAG2/STAG1/SMC3
GOBP_REGULATORY_T_CELL_DIFFERENTIATION	GOBP_REGULATORY_T_CELL_DIFFERENTIATION	GOBP_REGULATORY_T_CELL_DIFFERENTIATION	19	0.504284	1.18118	0.255652	1	1	985	tags=26%, list=10%, signal=24%	VSIR/SOX12/TNFSF4/DROSHA/CR1
HP_EEG_WITH_BURST_SUPPRESSION	HP_EEG_WITH_BURST_SUPPRESSION	HP_EEG_WITH_BURST_SUPPRESSION	19	0.504171	1.18091	0.255652	1	1	3284	tags=53%, list=33%, signal=35%	PLPBP/ALDH7A1/PNPO/NSF/PIGS/SLC25A22/TRIM8/CASK/CYFIP2/ALG14
GOBP_CELLULAR_RESPONSE_TO_CAFFEINE	GOBP_CELLULAR_RESPONSE_TO_CAFFEINE	GOBP_CELLULAR_RESPONSE_TO_CAFFEINE	2	0.806113	1.18044	0.297405	1	1	1905	tags=100%, list=19%, signal=81%	GSTM2/RYR1
GOBP_POSITIVE_REGULATION_OF_LEUKOCYTE_MEDIATED_IMMUNITY	GOBP_POSITIVE_REGULATION_OF_LEUKOCYTE_MEDIATED_IMMUNITY	GOBP_POSITIVE_REGULATION_OF_LEUKOCYTE_MEDIATED_IMMUNITY	73	0.394143	1.18022	0.193396	1	1	1195	tags=15%, list=12%, signal=13%	SHLD2/SHLD1/NSD2/SHLD3/TYROBP/PLCG2/TNFSF4/DDX1/MSH2/CD226/STAT5B
GOBP_PURINE_NUCLEOBASE_METABOLIC_PROCESS	GOBP_PURINE_NUCLEOBASE_METABOLIC_PROCESS	GOBP_PURINE_NUCLEOBASE_METABOLIC_PROCESS	12	0.557173	1.17999	0.275087	1	1	2279	tags=50%, list=23%, signal=38%	PAICS/GMPR2/SHMT1/PPAT/SHMT2/GART
GOMF_MICROTUBULE_MINUS_END_BINDING	GOMF_MICROTUBULE_MINUS_END_BINDING	GOMF_MICROTUBULE_MINUS_END_BINDING	12	0.557111	1.17986	0.275087	1	1	2234	tags=50%, list=23%, signal=39%	TUBGCP5/NUMA1/CEP290/TUBGCP2/HAUS7/MACF1
GOBP_NEGATIVE_REGULATION_OF_INTERFERON_GAMMA_PRODUCTION	GOBP_NEGATIVE_REGULATION_OF_INTERFERON_GAMMA_PRODUCTION	GOBP_NEGATIVE_REGULATION_OF_INTERFERON_GAMMA_PRODUCTION	16	0.516574	1.17985	0.282572	1	1	985	tags=25%, list=10%, signal=23%	VSIR/TNFSF4/CD96/CR1
GOBP_NATURAL_KILLER_CELL_CYTOKINE_PRODUCTION	GOBP_NATURAL_KILLER_CELL_CYTOKINE_PRODUCTION	GOBP_NATURAL_KILLER_CELL_CYTOKINE_PRODUCTION	3	0.747605	1.1797	0.335306	1	1	2480	tags=100%, list=25%, signal=75%	CD96/CD226/CLNK
HP_EXTRAHEPATIC_CHOLESTASIS	HP_EXTRAHEPATIC_CHOLESTASIS	HP_EXTRAHEPATIC_CHOLESTASIS	7	0.628988	1.1791	0.312614	1	1	2482	tags=71%, list=25%, signal=53%	PALB2/BRCA1/SMAD4/RABL3/BRCA2
GOBP_TYPE_III_INTERFERON_PRODUCTION	GOBP_TYPE_III_INTERFERON_PRODUCTION	GOBP_TYPE_III_INTERFERON_PRODUCTION	2	0.804992	1.1788	0.299401	1	1	1916	tags=100%, list=20%, signal=80%	DDX58/IFIH1
GOBP_PROTEIN_IMPORT_INTO_MITOCHONDRIAL_MATRIX	GOBP_PROTEIN_IMPORT_INTO_MITOCHONDRIAL_MATRIX	GOBP_PROTEIN_IMPORT_INTO_MITOCHONDRIAL_MATRIX	14	0.534651	1.17879	0.277487	1	1	224	tags=7%, list=2%, signal=7%	TOMM70
HP_CHRONIC_NEUTROPENIA	HP_CHRONIC_NEUTROPENIA	HP_CHRONIC_NEUTROPENIA	8	0.6159	1.17874	0.298182	1	1	170	tags=12%, list=2%, signal=12%	EFL1
GOBP_ALKANESULFONATE_METABOLIC_PROCESS	GOBP_ALKANESULFONATE_METABOLIC_PROCESS	GOBP_ALKANESULFONATE_METABOLIC_PROCESS	4	0.703182	1.17872	0.34556	1	1	1975	tags=75%, list=20%, signal=60%	STAT5B/PHGDH/STAT5A
HP_FOCAL_MYOCLONIC_SEIZURE	HP_FOCAL_MYOCLONIC_SEIZURE	HP_FOCAL_MYOCLONIC_SEIZURE	13	0.544784	1.17852	0.277778	1	1	603	tags=15%, list=6%, signal=14%	PLPBP/ALDH7A1
GOMF_DNA_DIRECTED_DNA_POLYMERASE_ACTIVITY	GOMF_DNA_DIRECTED_DNA_POLYMERASE_ACTIVITY	GOMF_DNA_DIRECTED_DNA_POLYMERASE_ACTIVITY	16	0.51591	1.17834	0.282572	1	1	2278	tags=44%, list=23%, signal=34%	TENT4B/POLA1/POLH/POLD1/POLG2/POLD3/POLK
HP_FULMINANT_HEPATIC_FAILURE	HP_FULMINANT_HEPATIC_FAILURE	HP_FULMINANT_HEPATIC_FAILURE	4	0.702904	1.17825	0.34749	1	1	1837	tags=50%, list=19%, signal=41%	IL18BP/XIAP
GOBP_MRNA_3_END_PROCESSING	GOBP_MRNA_3_END_PROCESSING	GOBP_MRNA_3_END_PROCESSING	52	0.414448	1.17815	0.205882	1	1	2852	tags=40%, list=29%, signal=29%	TENT2/VIRMA/TENT4B/ZNF473/NCBP1/PAPOLG/TUT1/LEO1/RNF20/RPRD1A/CSTF3/AHCYL1/LSM10/CPSF1/BARD1/SCAF8/ZC3H14/SNRPA/CPSF3/FIP1L1/WDR33
HP_TYPE_1_FIBERS_RELATIVELY_SMALLER_THAN_TYPE_2_FIBERS	HP_TYPE_1_FIBERS_RELATIVELY_SMALLER_THAN_TYPE_2_FIBERS	HP_TYPE_1_FIBERS_RELATIVELY_SMALLER_THAN_TYPE_2_FIBERS	4	0.702649	1.17782	0.34749	1	1	452	tags=25%, list=5%, signal=24%	SELENON
GOMF_NEUROTRANSMITTER_RECEPTOR_REGULATOR_ACTIVITY	GOMF_NEUROTRANSMITTER_RECEPTOR_REGULATOR_ACTIVITY	GOMF_NEUROTRANSMITTER_RECEPTOR_REGULATOR_ACTIVITY	4	0.702325	1.17728	0.34749	1	1	958	tags=50%, list=10%, signal=45%	LYPD6B/CDK5
GOBP_L_PROLINE_BIOSYNTHETIC_PROCESS	GOBP_L_PROLINE_BIOSYNTHETIC_PROCESS	GOBP_L_PROLINE_BIOSYNTHETIC_PROCESS	4	0.702143	1.17697	0.34749	1	1	367	tags=25%, list=4%, signal=24%	PYCR3
GOBP_PROLINE_METABOLIC_PROCESS	GOBP_PROLINE_METABOLIC_PROCESS	GOBP_PROLINE_METABOLIC_PROCESS	4	0.702143	1.17697	0.34749	1	1	367	tags=25%, list=4%, signal=24%	PYCR3
HP_FACIAL_HYPOTONIA	HP_FACIAL_HYPOTONIA	HP_FACIAL_HYPOTONIA	23	0.490836	1.17661	0.241503	1	1	1989	tags=35%, list=20%, signal=28%	STRADA/ZMIZ1/DSE/TET3/GAA/AP4E1/KDM5C/STAG2
GOBP_GLYCEROL_3_PHOSPHATE_METABOLIC_PROCESS	GOBP_GLYCEROL_3_PHOSPHATE_METABOLIC_PROCESS	GOBP_GLYCEROL_3_PHOSPHATE_METABOLIC_PROCESS	3	0.745604	1.17654	0.337278	1	1	1325	tags=67%, list=13%, signal=58%	GK5/GK
HP_METAPHYSEAL_STRIATIONS	HP_METAPHYSEAL_STRIATIONS	HP_METAPHYSEAL_STRIATIONS	7	0.627364	1.17605	0.316271	1	1	1631	tags=43%, list=17%, signal=36%	MTAP/PISD/TONSL
GOBP_POSITIVE_REGULATION_OF_ADAPTIVE_IMMUNE_RESPONSE	GOBP_POSITIVE_REGULATION_OF_ADAPTIVE_IMMUNE_RESPONSE	GOBP_POSITIVE_REGULATION_OF_ADAPTIVE_IMMUNE_RESPONSE	63	0.401503	1.17599	0.219355	1	1	1102	tags=13%, list=11%, signal=11%	SHLD2/SHLD1/NSD2/SHLD3/CCR2/TNFSF4/MSH2/CD226
HP_SECONDARY_GROWTH_HORMONE_DEFICIENCY	HP_SECONDARY_GROWTH_HORMONE_DEFICIENCY	HP_SECONDARY_GROWTH_HORMONE_DEFICIENCY	10	0.581043	1.17588	0.266547	1	1	2248	tags=50%, list=23%, signal=39%	AIP/AKT1/TRAF7/SUFU/NF2
HP_ABNORMALITY_OF_THE_ANKLES	HP_ABNORMALITY_OF_THE_ANKLES	HP_ABNORMALITY_OF_THE_ANKLES	78	0.388841	1.17587	0.177469	1	1	452	tags=8%, list=5%, signal=7%	BUD23/SPART/MAP3K20/SELENOI/RETREG1/SELENON
GOBP_REGULATION_OF_SKELETAL_MUSCLE_CONTRACTION_BY_CALCIUM_ION_SIGNALING	GOBP_REGULATION_OF_SKELETAL_MUSCLE_CONTRACTION_BY_CALCIUM_ION_SIGNALING	GOBP_REGULATION_OF_SKELETAL_MUSCLE_CONTRACTION_BY_CALCIUM_ION_SIGNALING	3	0.745112	1.17577	0.33925	1	1	2031	tags=67%, list=21%, signal=53%	GSTM2/GSTO1
GOMF_ANNEALING_ACTIVITY	GOMF_ANNEALING_ACTIVITY	GOMF_ANNEALING_ACTIVITY	8	0.614261	1.17561	0.301818	1	1	1402	tags=50%, list=14%, signal=43%	SMARCAL1/ZRANB3/RECQL/BLM
HP_GAIT_IMBALANCE	HP_GAIT_IMBALANCE	HP_GAIT_IMBALANCE	46	0.422289	1.17496	0.228856	1	1	2008	tags=30%, list=20%, signal=24%	BUD23/ATP5F1D/BBS1/ALS2/TAF1/ATXN1/SPTLC1/RFC2/DEAF1/VPS13C/TTBK2/PUS3/SETX/LRRK2
HP_DUODENAL_ADENOCARCINOMA	HP_DUODENAL_ADENOCARCINOMA	HP_DUODENAL_ADENOCARCINOMA	6	0.650333	1.17495	0.338889	1	1	2402	tags=67%, list=24%, signal=50%	APC/MSH2/SMAD4/NTHL1
GOCC_SPERMATOPROTEASOME_COMPLEX	GOCC_SPERMATOPROTEASOME_COMPLEX	GOCC_SPERMATOPROTEASOME_COMPLEX	4	0.700687	1.17453	0.351351	1	1	2326	tags=75%, list=24%, signal=57%	PSMB9/PSMB10/PSMB8
GOBP_RESPONSE_TO_MITOCHONDRIAL_DEPOLARISATION	GOBP_RESPONSE_TO_MITOCHONDRIAL_DEPOLARISATION	GOBP_RESPONSE_TO_MITOCHONDRIAL_DEPOLARISATION	17	0.508886	1.17441	0.277966	1	1	11	tags=6%, list=0%, signal=6%	ATP5IF1
HP_CHRONIC_OTITIS_MEDIA	HP_CHRONIC_OTITIS_MEDIA	HP_CHRONIC_OTITIS_MEDIA	70	0.39355	1.17435	0.197183	1	1	433	tags=7%, list=4%, signal=7%	BUD23/UFD1/CFAP298/NSD2/CARMIL2
GOBP_RESPONSE_TO_INTERLEUKIN_7	GOBP_RESPONSE_TO_INTERLEUKIN_7	GOBP_RESPONSE_TO_INTERLEUKIN_7	14	0.532315	1.17364	0.279232	1	1	22	tags=7%, list=0%, signal=7%	ATP5F1B
GOBP_PURINE_RIBONUCLEOSIDE_METABOLIC_PROCESS	GOBP_PURINE_RIBONUCLEOSIDE_METABOLIC_PROCESS	GOBP_PURINE_RIBONUCLEOSIDE_METABOLIC_PROCESS	15	0.522989	1.17362	0.286213	1	1	722	tags=13%, list=7%, signal=12%	ADA2/MTAP
HP_HYPOPLASIA_OF_THE_IRIS	HP_HYPOPLASIA_OF_THE_IRIS	HP_HYPOPLASIA_OF_THE_IRIS	12	0.554118	1.17352	0.280277	1	1	902	tags=17%, list=9%, signal=15%	NSD2/IGF1R
GOCC_VCP_NPL4_UFD1_AAA_ATPASE_COMPLEX	GOCC_VCP_NPL4_UFD1_AAA_ATPASE_COMPLEX	GOCC_VCP_NPL4_UFD1_AAA_ATPASE_COMPLEX	8	0.613149	1.17348	0.305455	1	1	87	tags=12%, list=1%, signal=12%	UFD1
GOBP_UBIQUINONE_METABOLIC_PROCESS	GOBP_UBIQUINONE_METABOLIC_PROCESS	GOBP_UBIQUINONE_METABOLIC_PROCESS	14	0.53223	1.17345	0.279232	1	1	734	tags=29%, list=7%, signal=26%	COQ8A/COQ8B/AIFM2/COQ3
GOBP_INNATE_IMMUNE_RESPONSE_ACTIVATING_SIGNAL_TRANSDUCTION	GOBP_INNATE_IMMUNE_RESPONSE_ACTIVATING_SIGNAL_TRANSDUCTION	GOBP_INNATE_IMMUNE_RESPONSE_ACTIVATING_SIGNAL_TRANSDUCTION	13	0.54244	1.17345	0.282986	1	1	860	tags=23%, list=9%, signal=21%	TYROBP/PLCG2/SRC
GOMF_NATURAL_KILLER_CELL_LECTIN_LIKE_RECEPTOR_BINDING	GOMF_NATURAL_KILLER_CELL_LECTIN_LIKE_RECEPTOR_BINDING	GOMF_NATURAL_KILLER_CELL_LECTIN_LIKE_RECEPTOR_BINDING	2	0.800914	1.17283	0.303393	1	1	882	tags=50%, list=9%, signal=46%	MICB
GOBP_GLYCOSYL_COMPOUND_BIOSYNTHETIC_PROCESS	GOBP_GLYCOSYL_COMPOUND_BIOSYNTHETIC_PROCESS	GOBP_GLYCOSYL_COMPOUND_BIOSYNTHETIC_PROCESS	16	0.513479	1.17278	0.285956	1	1	722	tags=12%, list=7%, signal=12%	ADA2/MTAP
HP_SHORT_1ST_METACARPAL	HP_SHORT_1ST_METACARPAL	HP_SHORT_1ST_METACARPAL	10	0.579433	1.17262	0.270125	1	1	2732	tags=60%, list=28%, signal=43%	VPS35L/ACVR1/PCNT/SETBP1/SMC3/HDAC8
GOCC_AXON_INITIAL_SEGMENT	GOCC_AXON_INITIAL_SEGMENT	GOCC_AXON_INITIAL_SEGMENT	3	0.743087	1.17257	0.343195	1	1	1392	tags=67%, list=14%, signal=57%	MAP2/ANK3
GOBP_GONADOTROPIN_SECRETION	GOBP_GONADOTROPIN_SECRETION	GOBP_GONADOTROPIN_SECRETION	2	0.800611	1.17239	0.305389	1	1	1959	tags=100%, list=20%, signal=80%	SMAD4/TMF1
GOBP_LUTEINIZING_HORMONE_SECRETION	GOBP_LUTEINIZING_HORMONE_SECRETION	GOBP_LUTEINIZING_HORMONE_SECRETION	2	0.800611	1.17239	0.305389	1	1	1959	tags=100%, list=20%, signal=80%	SMAD4/TMF1
GOBP_TRANSCRIPTION_ELONGATION_FROM_RNA_POLYMERASE_II_PROMOTER	GOBP_TRANSCRIPTION_ELONGATION_FROM_RNA_POLYMERASE_II_PROMOTER	GOBP_TRANSCRIPTION_ELONGATION_FROM_RNA_POLYMERASE_II_PROMOTER	46	0.421348	1.17234	0.235489	1	1	1429	tags=15%, list=15%, signal=13%	ELOB/ELOA/CDK13/SUPT16H/ELP4/LEO1/LDB1
HP_UNUSUAL_FUNGAL_INFECTION	HP_UNUSUAL_FUNGAL_INFECTION	HP_UNUSUAL_FUNGAL_INFECTION	47	0.419522	1.17233	0.22629	1	1	967	tags=15%, list=10%, signal=13%	CYBC1/CARMIL2/KNSTRN/SP110/PLCG2/CIITA/STAT1
HP_MASK_LIKE_FACIES	HP_MASK_LIKE_FACIES	HP_MASK_LIKE_FACIES	26	0.472302	1.17226	0.24386	1	1	391	tags=8%, list=4%, signal=7%	MRE11/LARGE1
HP_ABNORMALITY_OF_BODY_MASS_INDEX	HP_ABNORMALITY_OF_BODY_MASS_INDEX	HP_ABNORMALITY_OF_BODY_MASS_INDEX	4	0.69924	1.17211	0.353282	1	1	1557	tags=50%, list=16%, signal=42%	SLC25A13/THRA
GOBP_ESTABLISHMENT_OF_GOLGI_LOCALIZATION	GOBP_ESTABLISHMENT_OF_GOLGI_LOCALIZATION	GOBP_ESTABLISHMENT_OF_GOLGI_LOCALIZATION	7	0.62522	1.17204	0.323583	1	1	188	tags=14%, list=2%, signal=14%	RIPOR1
GOBP_POSITIVE_REGULATION_OF_NATURAL_KILLER_CELL_MEDIATED_IMMUNE_RESPONSE_TO_TUMOR_CELL	GOBP_POSITIVE_REGULATION_OF_NATURAL_KILLER_CELL_MEDIATED_IMMUNE_RESPONSE_TO_TUMOR_CELL	GOBP_POSITIVE_REGULATION_OF_NATURAL_KILLER_CELL_MEDIATED_IMMUNE_RESPONSE_TO_TUMOR_CELL	1	0.887836	1.17193	0.256098	1	1	1102	tags=100%, list=11%, signal=89%	CD226
GOCC_MITOTIC_SPINDLE_POLE	GOCC_MITOTIC_SPINDLE_POLE	GOCC_MITOTIC_SPINDLE_POLE	27	0.46833	1.17183	0.256591	1	1	3611	tags=74%, list=37%, signal=47%	MAPKBP1/CDK5RAP2/GPSM2/NUMA1/FAM161A/AURKA/STAG2/KIF20B/STAG1/RMDN2/KATNBL1/KATNA1/SMC3/CNTRL/GIT1/SMC6/IK/RMDN1/TNKS/SMC1A
GOBP_CRANIAL_NERVE_FORMATION	GOBP_CRANIAL_NERVE_FORMATION	GOBP_CRANIAL_NERVE_FORMATION	1	0.887632	1.17167	0.256098	1	1	1104	tags=100%, list=11%, signal=89%	ATP8B1
GOBP_VESTIBULOCOCHLEAR_NERVE_DEVELOPMENT	GOBP_VESTIBULOCOCHLEAR_NERVE_DEVELOPMENT	GOBP_VESTIBULOCOCHLEAR_NERVE_DEVELOPMENT	1	0.887632	1.17167	0.256098	1	1	1104	tags=100%, list=11%, signal=89%	ATP8B1
GOBP_VESTIBULOCOCHLEAR_NERVE_FORMATION	GOBP_VESTIBULOCOCHLEAR_NERVE_FORMATION	GOBP_VESTIBULOCOCHLEAR_NERVE_FORMATION	1	0.887632	1.17167	0.256098	1	1	1104	tags=100%, list=11%, signal=89%	ATP8B1
GOBP_VESTIBULOCOCHLEAR_NERVE_MORPHOGENESIS	GOBP_VESTIBULOCOCHLEAR_NERVE_MORPHOGENESIS	GOBP_VESTIBULOCOCHLEAR_NERVE_MORPHOGENESIS	1	0.887632	1.17167	0.256098	1	1	1104	tags=100%, list=11%, signal=89%	ATP8B1
HP_RETINAL_ARTERIOLAR_TORTUOSITY	HP_RETINAL_ARTERIOLAR_TORTUOSITY	HP_RETINAL_ARTERIOLAR_TORTUOSITY	20	0.497496	1.17164	0.248252	1	1	87	tags=10%, list=1%, signal=10%	BUD23/UFD1
HP_SMALL_FACE	HP_SMALL_FACE	HP_SMALL_FACE	97	0.375177	1.17161	0.18552	1	1	2049	tags=29%, list=21%, signal=23%	BUD23/CCDC32/STRADA/ATRIP/SELENON/CENPE/ZMIZ1/UBE3B/UBR7/ERCC4/NSDHL/RFC2/TRIP12/CEP152/BLM/BCORL1/PCNT/ATP7A/RUNX2/AP4E1/TRMT10A/CFL2/DDX11/TNNI2/RYR1/PTPN23/SIN3A/ATR
HP_ABNORMAL_RESPIRATORY_MOTILE_CILIUM_MORPHOLOGY	HP_ABNORMAL_RESPIRATORY_MOTILE_CILIUM_MORPHOLOGY	HP_ABNORMAL_RESPIRATORY_MOTILE_CILIUM_MORPHOLOGY	4	0.698915	1.17157	0.353282	1	1	115	tags=25%, list=1%, signal=25%	CFAP298
GOBP_POSITIVE_REGULATION_OF_DOUBLE_STRAND_BREAK_REPAIR_VIA_HOMOLOGOUS_RECOMBINATION	GOBP_POSITIVE_REGULATION_OF_DOUBLE_STRAND_BREAK_REPAIR_VIA_HOMOLOGOUS_RECOMBINATION	GOBP_POSITIVE_REGULATION_OF_DOUBLE_STRAND_BREAK_REPAIR_VIA_HOMOLOGOUS_RECOMBINATION	33	0.449487	1.17143	0.239787	1	1	3549	tags=52%, list=36%, signal=33%	MRNIP/HDGFL2/RAD51AP1/DMAP1/TIMELESS/VPS72/RUVBL1/ERCC6/MEAF6/TRRAP/ACTL6A/RUVBL2/ACTR2/MBTD1/WRAP53/EP400/YEATS4
GOBP_PROTEIN_INSERTION_INTO_MEMBRANE	GOBP_PROTEIN_INSERTION_INTO_MEMBRANE	GOBP_PROTEIN_INSERTION_INTO_MEMBRANE	38	0.434485	1.17143	0.237201	1	1	280	tags=8%, list=3%, signal=8%	TOMM70/TIMM29/MAIP1
GOBP_RESPONSE_TO_REDOX_STATE	GOBP_RESPONSE_TO_REDOX_STATE	GOBP_RESPONSE_TO_REDOX_STATE	7	0.624838	1.17132	0.323583	1	1	1078	tags=29%, list=11%, signal=25%	SELENOS/CLOCK
GOBP_GOLGI_TO_PLASMA_MEMBRANE_TRANSPORT	GOBP_GOLGI_TO_PLASMA_MEMBRANE_TRANSPORT	GOBP_GOLGI_TO_PLASMA_MEMBRANE_TRANSPORT	54	0.409839	1.17109	0.208882	1	1	2234	tags=26%, list=23%, signal=20%	RACK1/VPS35L/BBS1/GOLPH3L/EXOC6B/EXOC2/ARFGEF2/ANK3/ARL3/SEC16A/NSF/EXOC1/GOLGA4/MACF1
GOBP_IMMUNOGLOBULIN_PRODUCTION	GOBP_IMMUNOGLOBULIN_PRODUCTION	GOBP_IMMUNOGLOBULIN_PRODUCTION	97	0.374817	1.17049	0.187029	1	1	1293	tags=16%, list=13%, signal=14%	SHLD2/SHLD1/NSD2/CGAS/CYREN/SHLD3/SAMHD1/BATF/TNFSF4/XRCC4/CR1/IGKV1-5/IGKV4-1/MSH2/IGLV3-1/PRKDC
GOBP_S_ADENOSYLMETHIONINE_CYCLE	GOBP_S_ADENOSYLMETHIONINE_CYCLE	GOBP_S_ADENOSYLMETHIONINE_CYCLE	4	0.698256	1.17046	0.355212	1	1	1969	tags=50%, list=20%, signal=40%	AHCYL2/AHCYL1
GOBP_GAMMA_AMINOBUTYRIC_ACID_METABOLIC_PROCESS	GOBP_GAMMA_AMINOBUTYRIC_ACID_METABOLIC_PROCESS	GOBP_GAMMA_AMINOBUTYRIC_ACID_METABOLIC_PROCESS	3	0.741696	1.17038	0.345168	1	1	2538	tags=100%, list=26%, signal=74%	PHGDH/ALDH5A1/ABAT
GOBP_RESPONSE_TO_ACETYLCHOLINE	GOBP_RESPONSE_TO_ACETYLCHOLINE	GOBP_RESPONSE_TO_ACETYLCHOLINE	9	0.592803	1.17031	0.313406	1	1	1756	tags=33%, list=18%, signal=27%	GRK2/CDK5R1/GNA11
GOBP_POSITIVE_REGULATION_OF_INTRINSIC_APOPTOTIC_SIGNALING_PATHWAY	GOBP_POSITIVE_REGULATION_OF_INTRINSIC_APOPTOTIC_SIGNALING_PATHWAY	GOBP_POSITIVE_REGULATION_OF_INTRINSIC_APOPTOTIC_SIGNALING_PATHWAY	40	0.4319	1.17009	0.242833	1	1	946	tags=10%, list=10%, signal=9%	RACK1/FBH1/STYXL1/PIAS4
GOBP_POSITIVE_REGULATION_OF_MITOCHONDRIAL_TRANSLATION	GOBP_POSITIVE_REGULATION_OF_MITOCHONDRIAL_TRANSLATION	GOBP_POSITIVE_REGULATION_OF_MITOCHONDRIAL_TRANSLATION	15	0.521379	1.17001	0.294939	1	1	1976	tags=33%, list=20%, signal=27%	RCC1L/RMND1/UQCC2/MPV17L2/MRPS27
HP_DIABETES_INSIPIDUS	HP_DIABETES_INSIPIDUS	HP_DIABETES_INSIPIDUS	20	0.496798	1.17	0.25	1	1	2092	tags=35%, list=21%, signal=28%	STRADA/BBS1/DISP1/AKT1/STAG2/WDR11/BRAF
GOBP_SERINE_FAMILY_AMINO_ACID_METABOLIC_PROCESS	GOBP_SERINE_FAMILY_AMINO_ACID_METABOLIC_PROCESS	GOBP_SERINE_FAMILY_AMINO_ACID_METABOLIC_PROCESS	22	0.492737	1.16998	0.262032	1	1	1881	tags=45%, list=19%, signal=37%	RIDA/SEPHS2/TST/GGT1/SEPHS1/SHMT1/AMT/SHMT2/PHGDH/MTHFD1
HP_SPASTIC_HYPERACTIVE_BLADDER	HP_SPASTIC_HYPERACTIVE_BLADDER	HP_SPASTIC_HYPERACTIVE_BLADDER	6	0.647517	1.16986	0.342593	1	1	2056	tags=67%, list=21%, signal=53%	GIGYF2/VPS35/LRRK2/DNAJC13
GOMF_NADH_DEHYDROGENASE_ACTIVITY	GOMF_NADH_DEHYDROGENASE_ACTIVITY	GOMF_NADH_DEHYDROGENASE_ACTIVITY	38	0.43386	1.16974	0.238908	1	1	1982	tags=34%, list=20%, signal=27%	MT-ND3/NDUFC1/AIFM1/NDUFB3/MT-ND6/NDUFV3/NDUFA12/MT-ND4L/NDUFS1/NDUFS2/NDUFV2/NDUFA8/NDUFB1
HP_HYPOCALCEMIC_TETANY	HP_HYPOCALCEMIC_TETANY	HP_HYPOCALCEMIC_TETANY	3	0.740995	1.16927	0.345168	1	1	631	tags=33%, list=6%, signal=31%	TBCE
GOBP_NEGATIVE_REGULATION_OF_CELLULAR_AMIDE_METABOLIC_PROCESS	GOBP_NEGATIVE_REGULATION_OF_CELLULAR_AMIDE_METABOLIC_PROCESS	GOBP_NEGATIVE_REGULATION_OF_CELLULAR_AMIDE_METABOLIC_PROCESS	144	0.357464	1.16918	0.181138	1	1	730	tags=7%, list=7%, signal=7%	RACK1/TUT4/TUT7/CNOT9/TENT4B/TENT4A/RIDA/DND1/FTO/IGF2BP3
GOBP_REGULATION_OF_SYNAPTIC_VESICLE_TRANSPORT	GOBP_REGULATION_OF_SYNAPTIC_VESICLE_TRANSPORT	GOBP_REGULATION_OF_SYNAPTIC_VESICLE_TRANSPORT	3	0.740778	1.16893	0.345168	1	1	2547	tags=100%, list=26%, signal=74%	MAP2/LRRK2/PINK1
GOBP_RESPONSE_TO_CAFFEINE	GOBP_RESPONSE_TO_CAFFEINE	GOBP_RESPONSE_TO_CAFFEINE	4	0.697301	1.16886	0.357143	1	1	1905	tags=75%, list=19%, signal=60%	GSTM2/HDAC2/RYR1
GOMF_PROTEIN_DEMETHYLASE_ACTIVITY	GOMF_PROTEIN_DEMETHYLASE_ACTIVITY	GOMF_PROTEIN_DEMETHYLASE_ACTIVITY	24	0.47886	1.16886	0.25	1	1	912	tags=12%, list=9%, signal=11%	RIOX2/RIOX1/FBXL19
GOMF_SINGLE_STRANDED_TELOMERIC_DNA_BINDING	GOMF_SINGLE_STRANDED_TELOMERIC_DNA_BINDING	GOMF_SINGLE_STRANDED_TELOMERIC_DNA_BINDING	10	0.577432	1.16857	0.277281	1	1	145	tags=10%, list=1%, signal=10%	STN1
GOBP_CEREBELLAR_CORTEX_DEVELOPMENT	GOBP_CEREBELLAR_CORTEX_DEVELOPMENT	GOBP_CEREBELLAR_CORTEX_DEVELOPMENT	26	0.470745	1.16839	0.245614	1	1	1768	tags=31%, list=18%, signal=25%	COQ8B/WHRN/CDK5/LDB1/ARCN1/ATP7A/MTPN/TTBK2
GOBP_HYALURONAN_METABOLIC_PROCESS	GOBP_HYALURONAN_METABOLIC_PROCESS	GOBP_HYALURONAN_METABOLIC_PROCESS	10	0.577235	1.16818	0.277281	1	1	62	tags=10%, list=1%, signal=10%	CEMIP2
GOCC_SCF_UBIQUITIN_LIGASE_COMPLEX	GOCC_SCF_UBIQUITIN_LIGASE_COMPLEX	GOCC_SCF_UBIQUITIN_LIGASE_COMPLEX	41	0.430545	1.16813	0.238501	1	1	2739	tags=34%, list=28%, signal=25%	DMAC2/FBH1/FBXO48/BTRC/FBXL19/FBXL18/CKS1B/CUL1/CUL2/FBXO25/FBXO38/FBXL5/CACYBP/SKP2
GOBP_POSITIVE_REGULATION_OF_SPINDLE_ASSEMBLY	GOBP_POSITIVE_REGULATION_OF_SPINDLE_ASSEMBLY	GOBP_POSITIVE_REGULATION_OF_SPINDLE_ASSEMBLY	3	0.740269	1.16813	0.345168	1	1	2552	tags=100%, list=26%, signal=74%	GPSM2/NUMA1/DYNC1H1
GOBP_MOTOR_NEURON_AXON_GUIDANCE	GOBP_MOTOR_NEURON_AXON_GUIDANCE	GOBP_MOTOR_NEURON_AXON_GUIDANCE	10	0.577193	1.16809	0.277281	1	1	1364	tags=30%, list=14%, signal=26%	RNF165/CDK5/EPHA4
HP_PES_CAVUS	HP_PES_CAVUS	HP_PES_CAVUS	171	0.350779	1.16766	0.16391	1	1	2085	tags=27%, list=21%, signal=22%	CCDC32/MRE11/SPART/COQ8A/MAP3K20/WASHC5/SELENON/FDX2/KNSTRN/FGD4/ALS2/ZMIZ1/COA7/XRCC4/LRSAM1/AIFM1/ZBTB20/UBR7/TRAPPC11/SPTLC1/CCDC141/SORD/TRIP12/VPS13A/BCORL1/VPS41/ATP7A/ATG7/APTX/KANSL1/MAP1B/LAMP2/TTN/PIGN/SYNE1/RYR1/IFIH1/PYROXD1/CUL4B/SLC33A1/SACS/PTPN23/SETX/WDR11/FAR1/PIK3CD
GOBP_CELLULAR_HYPEROSMOTIC_SALINITY_RESPONSE	GOBP_CELLULAR_HYPEROSMOTIC_SALINITY_RESPONSE	GOBP_CELLULAR_HYPEROSMOTIC_SALINITY_RESPONSE	5	0.667202	1.16759	0.372222	1	1	2205	tags=60%, list=22%, signal=47%	XRCC5/MICU1/SLC25A23
GOBP_HYPEROSMOTIC_SALINITY_RESPONSE	GOBP_HYPEROSMOTIC_SALINITY_RESPONSE	GOBP_HYPEROSMOTIC_SALINITY_RESPONSE	5	0.667202	1.16759	0.372222	1	1	2205	tags=60%, list=22%, signal=47%	XRCC5/MICU1/SLC25A23
GOBP_POSITIVE_REGULATION_OF_PROTEIN_CONTAINING_COMPLEX_ASSEMBLY	GOBP_POSITIVE_REGULATION_OF_PROTEIN_CONTAINING_COMPLEX_ASSEMBLY	GOBP_POSITIVE_REGULATION_OF_PROTEIN_CONTAINING_COMPLEX_ASSEMBLY	117	0.366884	1.1675	0.16821	1	1	2824	tags=33%, list=29%, signal=24%	RACK1/STMP1/WASHC2C/TOGARAM1/CARMIL1/CARMIL2/FES/PLCG2/SRC/CDK5RAP2/CLASP1/TLR6/CDK5R1/NUMA1/PLEK/ATM/FER/MAP1B/ARL3/SPIDR/BID/GBP5/RAP1B/ATR/CAPG/DLG1/TRABD2A/NCKAP1L/PIEZO1/ASAP1/LCP1/PINK1/ARL2/GIT1/MSN/SLF2/HSP90AA1/ABCA1/DCTN1
HP_ABNORMAL_MITOCHONDRIA_IN_MUSCLE_TISSUE	HP_ABNORMAL_MITOCHONDRIA_IN_MUSCLE_TISSUE	HP_ABNORMAL_MITOCHONDRIA_IN_MUSCLE_TISSUE	34	0.443501	1.16746	0.249117	1	1	3406	tags=47%, list=35%, signal=31%	NDUFAF8/MT-ND3/NDUFB3/MT-ND6/NDUFS1/NDUFS2/NDUFV2/NDUFAF1/NDUFAF2/TIMMDC1/MT-CO3/MT-ND1/MT-CO2/SDHA/TMEM126B/NDUFA1
GOBP_CHROMOSOME_MOVEMENT_TOWARDS_SPINDLE_POLE	GOBP_CHROMOSOME_MOVEMENT_TOWARDS_SPINDLE_POLE	GOBP_CHROMOSOME_MOVEMENT_TOWARDS_SPINDLE_POLE	4	0.696423	1.16739	0.357143	1	1	2983	tags=100%, list=30%, signal=70%	CENPE/KATNB1/ACTR3/ACTR2
HP_DUPLICATION_OF_HAND_BONES	HP_DUPLICATION_OF_HAND_BONES	HP_DUPLICATION_OF_HAND_BONES	116	0.36771	1.16723	0.173913	1	1	2280	tags=27%, list=23%, signal=21%	UFD1/ADA2/CPLANE1/NSD2/WASHC5/BBS1/MBTPS2/IFT74/CBY1/CD96/DISP1/IFT80/HYLS1/UBE2T/BBIP1/DYNC2LI1/C2CD3/BLM/CEP290/SHMT2/DEAF1/ARL3/KIAA0586/BBS7/TCTN1/ZNF141/INPP5E/RAI1/SUFU/SETBP1/CSPP1
HP_ABNORMAL_DUODENUM_MORPHOLOGY	HP_ABNORMAL_DUODENUM_MORPHOLOGY	HP_ABNORMAL_DUODENUM_MORPHOLOGY	43	0.42494	1.16718	0.241611	1	1	2482	tags=37%, list=25%, signal=28%	PALB2/ARID1B/FANCL/DISP1/UBE2T/BRCA1/ERCC4/RTTN/FANCF/FANCG/BUB3/PIGN/STAG2/SUFU/SLX4/BRCA2
GOBP_MANNOSYLATION	GOBP_MANNOSYLATION	GOBP_MANNOSYLATION	22	0.491524	1.1671	0.26738	1	1	391	tags=14%, list=4%, signal=13%	LARGE2/RXYLT1/LARGE1
GOBP_REGULATION_OF_METAPHASE_PLATE_CONGRESSION	GOBP_REGULATION_OF_METAPHASE_PLATE_CONGRESSION	GOBP_REGULATION_OF_METAPHASE_PLATE_CONGRESSION	5	0.666916	1.16709	0.374074	1	1	2552	tags=60%, list=26%, signal=44%	TTL/NUMA1/DYNC1H1
GOBP_NEGATIVE_REGULATION_OF_INTERFERON_ALPHA_PRODUCTION	GOBP_NEGATIVE_REGULATION_OF_INTERFERON_ALPHA_PRODUCTION	GOBP_NEGATIVE_REGULATION_OF_INTERFERON_ALPHA_PRODUCTION	4	0.696192	1.167	0.357143	1	1	913	tags=50%, list=9%, signal=45%	LILRA4/NLRC3
GOBP_GLYCINE_BIOSYNTHETIC_PROCESS	GOBP_GLYCINE_BIOSYNTHETIC_PROCESS	GOBP_GLYCINE_BIOSYNTHETIC_PROCESS	3	0.73925	1.16652	0.34714	1	1	2562	tags=100%, list=26%, signal=74%	SHMT1/SHMT2/DHFR
GOCC_CILIARY_TRANSITION_ZONE	GOCC_CILIARY_TRANSITION_ZONE	GOCC_CILIARY_TRANSITION_ZONE	32	0.451269	1.16642	0.241197	1	1	2372	tags=38%, list=24%, signal=29%	CPLANE1/WHRN/IFT122/DYNC2LI1/CEP290/FAM161A/IQCB1/ARL3/TTBK2/TCTN1/IFT20/BBS9
HP_ABNORMALITY_OF_THE_FIRST_METATARSAL_BONE	HP_ABNORMALITY_OF_THE_FIRST_METATARSAL_BONE	HP_ABNORMALITY_OF_THE_FIRST_METATARSAL_BONE	6	0.645507	1.16623	0.348148	1	1	1234	tags=33%, list=13%, signal=29%	VPS35L/ACVR1
GOBP_REGULATION_OF_ESTABLISHMENT_OF_PROTEIN_LOCALIZATION_TO_CHROMOSOME	GOBP_REGULATION_OF_ESTABLISHMENT_OF_PROTEIN_LOCALIZATION_TO_CHROMOSOME	GOBP_REGULATION_OF_ESTABLISHMENT_OF_PROTEIN_LOCALIZATION_TO_CHROMOSOME	12	0.550569	1.16601	0.292388	1	1	4185	tags=92%, list=43%, signal=53%	CCT3/SPIDR/DKC1/CCT8/CCT5/WRAP53/CCT6A/CCT2/CCT7/CCT4/TCP1
GOBP_REGULATION_OF_HIGH_VOLTAGE_GATED_CALCIUM_CHANNEL_ACTIVITY	GOBP_REGULATION_OF_HIGH_VOLTAGE_GATED_CALCIUM_CHANNEL_ACTIVITY	GOBP_REGULATION_OF_HIGH_VOLTAGE_GATED_CALCIUM_CHANNEL_ACTIVITY	6	0.645336	1.16592	0.348148	1	1	155	tags=17%, list=2%, signal=16%	NIPSNAP2
HP_NARROW_NOSE	HP_NARROW_NOSE	HP_NARROW_NOSE	10	0.576041	1.16576	0.282648	1	1	2302	tags=40%, list=23%, signal=31%	CCNQ/MTX2/ERCC6/TRRAP
HP_SUBUNGUAL_HYPERKERATOSIS	HP_SUBUNGUAL_HYPERKERATOSIS	HP_SUBUNGUAL_HYPERKERATOSIS	2	0.796073	1.16574	0.311377	1	1	699	tags=50%, list=7%, signal=46%	MBTPS2
HP_STATUS_EPILEPTICUS_WITH_PROMINENT_MOTOR_SYMPTOMS	HP_STATUS_EPILEPTICUS_WITH_PROMINENT_MOTOR_SYMPTOMS	HP_STATUS_EPILEPTICUS_WITH_PROMINENT_MOTOR_SYMPTOMS	6	0.645206	1.16569	0.348148	1	1	241	tags=17%, list=2%, signal=16%	MRM2
HP_APLASIA_CUTIS_CONGENITA_OF_SCALP	HP_APLASIA_CUTIS_CONGENITA_OF_SCALP	HP_APLASIA_CUTIS_CONGENITA_OF_SCALP	11	0.563725	1.16568	0.28164	1	1	2116	tags=36%, list=22%, signal=29%	NSD2/ARHGAP31/BMS1/PLEC
GOBP_NEGATIVE_REGULATION_OF_CELLULAR_RESPONSE_TO_TRANSFORMING_GROWTH_FACTOR_BETA_STIMULUS	GOBP_NEGATIVE_REGULATION_OF_CELLULAR_RESPONSE_TO_TRANSFORMING_GROWTH_FACTOR_BETA_STIMULUS	GOBP_NEGATIVE_REGULATION_OF_CELLULAR_RESPONSE_TO_TRANSFORMING_GROWTH_FACTOR_BETA_STIMULUS	1	0.883048	1.16561	0.262195	1	1	1149	tags=100%, list=12%, signal=88%	CFLAR
GOBP_FORELIMB_MORPHOGENESIS	GOBP_FORELIMB_MORPHOGENESIS	GOBP_FORELIMB_MORPHOGENESIS	8	0.60903	1.1656	0.312727	1	1	548	tags=25%, list=6%, signal=24%	LNPK/RNF165
GOBP_LEUKOTRIENE_TRANSPORT	GOBP_LEUKOTRIENE_TRANSPORT	GOBP_LEUKOTRIENE_TRANSPORT	2	0.795788	1.16532	0.311377	1	1	1005	tags=50%, list=10%, signal=45%	ABCC10
HP_PERIVENTRICULAR_NODULAR_HETEROTOPIA	HP_PERIVENTRICULAR_NODULAR_HETEROTOPIA	HP_PERIVENTRICULAR_NODULAR_HETEROTOPIA	10	0.575681	1.16503	0.282648	1	1	1652	tags=40%, list=17%, signal=33%	VPS35L/ZMIZ1/ARFGEF2/MAP1B
HP_SINGLE_VENTRICLE	HP_SINGLE_VENTRICLE	HP_SINGLE_VENTRICLE	1	0.882539	1.16494	0.262195	1	1	1154	tags=100%, list=12%, signal=88%	NSDHL
HP_FACIAL_SHAPE_DEFORMATION	HP_FACIAL_SHAPE_DEFORMATION	HP_FACIAL_SHAPE_DEFORMATION	4	0.694957	1.16493	0.357143	1	1	2357	tags=75%, list=24%, signal=57%	MTX2/HIBCH/NPHP3
GOMF_ATP_HYDROLYSIS_ACTIVITY	GOMF_ATP_HYDROLYSIS_ACTIVITY	GOMF_ATP_HYDROLYSIS_ACTIVITY	210	0.339673	1.16486	0.144928	1	1	2500	tags=31%, list=25%, signal=24%	ATP5F1A/ATP5F1C/MTREX/FBH1/COQ8B/DNA2/CLPB/HSPA6/MYO18A/KIF27/RFC4/HELB/RECQL/MCM3/DDX1/PEX1/MSH2/RHOBTB3/MOV10/DDX60L/SMARCAD1/PEX6/FIGNL1/DDX39B/RFC2/ATAD2/CCT3/BLM/CHD8/RFC1/C10orf88/DDX50/DHX35/KIF21B/KIF3A/VWA8/RUVBL1/DHX40/SMARCA2/DDX58/DDX11/DHX34/HELQ/IFIH1/KIF18A/ATF7IP/DDX60/KIF20B/MCM9/NSF/CCT8/CLPX/ERCC6/MLH3/SPATA5/DDX17/KATNA1/MCM6/DDX52/SMC3/DHX8/KIF2A/UPF1/ASCC3/CCT5
HP_MYELOPATHY	HP_MYELOPATHY	HP_MYELOPATHY	9	0.590008	1.16479	0.320652	1	1	171	tags=11%, list=2%, signal=11%	NAXE
GOCC_SPINDLE_POLE	GOCC_SPINDLE_POLE	GOCC_SPINDLE_POLE	116	0.366894	1.16464	0.175466	1	1	2824	tags=41%, list=29%, signal=30%	SPOUT1/ABRAXAS2/SGO1/KNSTRN/KLHL22/TUBG1/SPDL1/TUBGCP5/CEP44/CDC14A/MAPKBP1/KNTC1/CDK5RAP2/ALPK1/BRCC3/GPSM2/NUMA1/FAM161A/CEP63/PRC1/BOD1L1/DDX11/AURKA/UBXN2B/MAD2L1/TUBGCP2/STAG2/DYNC1LI1/KIF20B/HAUS1/ODF2/STAG1/RMDN2/RGS14/CSPP1/KATNBL1/KATNA1/NEDD1/NUDCD2/SMC3/CNTRL/KIF2A/DCTN4/HAUS8/GIT1/KATNB1/VPS4B/DCTN1
GOBP_PHOSPHATIDYLSERINE_ACYL_CHAIN_REMODELING	GOBP_PHOSPHATIDYLSERINE_ACYL_CHAIN_REMODELING	GOBP_PHOSPHATIDYLSERINE_ACYL_CHAIN_REMODELING	4	0.694776	1.16463	0.357143	1	1	1342	tags=50%, list=14%, signal=43%	MBOAT1/LPCAT4
HP_APRAXIA	HP_APRAXIA	HP_APRAXIA	136	0.36124	1.16438	0.178737	1	1	2280	tags=29%, list=23%, signal=22%	CCDC32/MRE11/SPART/TOGARAM1/CPLANE1/TYROBP/CBY1/ZMIZ1/DISP1/XRCC4/HYLS1/BCR/UBR7/VPS11/TRAPPC11/TRIP12/TMEM106B/PSEN2/PIGL/BCORL1/CEP290/APTX/KANSL1/ARL3/KIAA0586/STAG2/PTPN23/SETX/KIAA1109/TCTN1/XRCC1/INPP5E/BRAF/PIGW/RAI1/SUFU/MED27/PEX2/CSPP1
HP_ABNORMAL_SIZE_OF_THE_CLITORIS	HP_ABNORMAL_SIZE_OF_THE_CLITORIS	HP_ABNORMAL_SIZE_OF_THE_CLITORIS	38	0.431802	1.16419	0.244027	1	1	2754	tags=47%, list=28%, signal=34%	CCNQ/ARID1B/CD96/WWOX/UBE3B/PEX1/PEX6/ORC4/CEP152/ATIC/PEX3/ATR/TALDO1/PEX2/ORC6/MAP3K1/PEX14/MINPP1
GOBP_SODIUM_ION_IMPORT_ACROSS_PLASMA_MEMBRANE	GOBP_SODIUM_ION_IMPORT_ACROSS_PLASMA_MEMBRANE	GOBP_SODIUM_ION_IMPORT_ACROSS_PLASMA_MEMBRANE	6	0.644204	1.16387	0.348148	1	1	1192	tags=33%, list=12%, signal=29%	SLC9A3/SLC9A9
HP_FEMORAL_BOWING	HP_FEMORAL_BOWING	HP_FEMORAL_BOWING	13	0.537933	1.1637	0.289931	1	1	699	tags=23%, list=7%, signal=21%	NEPRO/TENT5A/MBTPS2
GOBP_ENDOTHELIAL_CELL_ACTIVATION	GOBP_ENDOTHELIAL_CELL_ACTIVATION	GOBP_ENDOTHELIAL_CELL_ACTIVATION	5	0.664899	1.16356	0.374074	1	1	1524	tags=40%, list=16%, signal=34%	CXCL10/SMAD4
GOMF_TRANSCRIPTION_COREGULATOR_BINDING	GOMF_TRANSCRIPTION_COREGULATOR_BINDING	GOMF_TRANSCRIPTION_COREGULATOR_BINDING	70	0.389866	1.16336	0.208138	1	1	66	tags=4%, list=1%, signal=4%	ELOB/ELOC/TRAPPC2B
GOBP_ACTIVATION_OF_INNATE_IMMUNE_RESPONSE	GOBP_ACTIVATION_OF_INNATE_IMMUNE_RESPONSE	GOBP_ACTIVATION_OF_INNATE_IMMUNE_RESPONSE	39	0.428892	1.16335	0.253378	1	1	2026	tags=28%, list=21%, signal=22%	TOMM70/CGAS/TYROBP/TRIM5/PLCG2/SRC/PRKDC/AIM2/XRCC5/MNDA/SIN3A
GOBP_SYNCYTIUM_FORMATION	GOBP_SYNCYTIUM_FORMATION	GOBP_SYNCYTIUM_FORMATION	22	0.489844	1.16311	0.272727	1	1	1149	tags=23%, list=12%, signal=20%	RIPOR2/CXCL10/TYROBP/TMEM182/CFLAR
HP_PSYCHOTIC_MENTATION	HP_PSYCHOTIC_MENTATION	HP_PSYCHOTIC_MENTATION	12	0.54917	1.16304	0.292388	1	1	2979	tags=58%, list=30%, signal=41%	DEPDC5/AIP/MT-ND6/GSS/MT-CO3/MT-ND1/MT-CO2
GOBP_CELL_DIVISION	GOBP_CELL_DIVISION	GOBP_CELL_DIVISION	369	0.326027	1.16298	0.11482	1	1	2487	tags=28%, list=25%, signal=22%	RACK1/BABAM2/CENPX/SPART/SPOUT1/ABRAXAS2/INTS13/TENT4B/SGO2/KNL1/ENTR1/SGO1/WASHC5/CDK3/CENPS/TEAD3/TMEM250/KNSTRN/SYCP3/RBL1/CENPE/NUP43/KLHL22/SPDL1/APC/NCAPD2/IGF1R/CDC14A/LIG3/HELLS/CDK5/PARD6B/KNTC1/NCAPD3/PIK3CB/NDC80/YEATS2/CLASP1/DYNLT1/MACC1/NSL1/CAT/SOX5/TSG101/CDK14/PIK3R4/BRCC3/GPSM2/TIMELESS/EPB41/ANK3/BLM/NUMA1/CEP63/PRC1/LIG1/DOCK7/VEGFB/ARL8A/ARL3/ZC3HC1/CDK7/RUVBL1/NUSAP1/MIS18A/…
HP_BRAIN_STEM_COMPRESSION	HP_BRAIN_STEM_COMPRESSION	HP_BRAIN_STEM_COMPRESSION	12	0.549133	1.16297	0.292388	1	1	2248	tags=50%, list=23%, signal=39%	TENT5A/MBTPS2/AKT1/TRAF7/SUFU/NF2
HP_APLASTIC_CLAVICLE	HP_APLASTIC_CLAVICLE	HP_APLASTIC_CLAVICLE	9	0.588818	1.16244	0.327899	1	1	2355	tags=67%, list=24%, signal=51%	ORC4/PIGL/ATP7A/RUNX2/KIAA0586/ORC6
HP_RETINAL_PIGMENT_EPITHELIAL_MOTTLING	HP_RETINAL_PIGMENT_EPITHELIAL_MOTTLING	HP_RETINAL_PIGMENT_EPITHELIAL_MOTTLING	12	0.548795	1.16225	0.295848	1	1	1575	tags=50%, list=16%, signal=42%	SELENOI/RDH5/MT-ATP6/PISD/VPS41/RPGR
GOBP_POSITIVE_REGULATION_OF_ESTABLISHMENT_OF_PROTEIN_LOCALIZATION_TO_TELOMERE	GOBP_POSITIVE_REGULATION_OF_ESTABLISHMENT_OF_PROTEIN_LOCALIZATION_TO_TELOMERE	GOBP_POSITIVE_REGULATION_OF_ESTABLISHMENT_OF_PROTEIN_LOCALIZATION_TO_TELOMERE	10	0.574284	1.1622	0.284436	1	1	4185	tags=100%, list=43%, signal=57%	CCT3/DKC1/CCT8/CCT5/WRAP53/CCT6A/CCT2/CCT7/CCT4/TCP1
HP_ABNORMAL_ANATOMIC_LOCATION_OF_THE_HEART	HP_ABNORMAL_ANATOMIC_LOCATION_OF_THE_HEART	HP_ABNORMAL_ANATOMIC_LOCATION_OF_THE_HEART	43	0.423082	1.16208	0.243289	1	1	2357	tags=37%, list=24%, signal=28%	CFAP298/CPLANE1/CBY1/HYLS1/DYNC2LI1/RSPH3/CEP290/RPGR/ARL3/KIAA0586/TCTN1/INPP5E/SUFU/CSPP1/SPAG1/NPHP3
GOBP_MRNA_DESTABILIZATION_MEDIATED_GENE_SILENCING	GOBP_MRNA_DESTABILIZATION_MEDIATED_GENE_SILENCING	GOBP_MRNA_DESTABILIZATION_MEDIATED_GENE_SILENCING	5	0.664028	1.16204	0.374074	1	1	2050	tags=60%, list=21%, signal=47%	MOV10/AGO4/AGO3
HP_ABNORMAL_CERVICAL_CURVATURE	HP_ABNORMAL_CERVICAL_CURVATURE	HP_ABNORMAL_CERVICAL_CURVATURE	8	0.607158	1.16201	0.318182	1	1	935	tags=38%, list=10%, signal=34%	TENT5A/MBTPS2/DSE
HP_ASTROCYTOSIS	HP_ASTROCYTOSIS	HP_ASTROCYTOSIS	17	0.503467	1.1619	0.291525	1	1	2164	tags=29%, list=22%, signal=23%	STRADA/MT-ATP6/TMEM106B/TSC1/ERCC6
HP_LUPUS_ANTICOAGULANT	HP_LUPUS_ANTICOAGULANT	HP_LUPUS_ANTICOAGULANT	4	0.693093	1.16181	0.357143	1	1	271	tags=25%, list=3%, signal=24%	ADA2
GOBP_POSITIVE_REGULATION_OF_TYPE_I_INTERFERON_PRODUCTION	GOBP_POSITIVE_REGULATION_OF_TYPE_I_INTERFERON_PRODUCTION	GOBP_POSITIVE_REGULATION_OF_TYPE_I_INTERFERON_PRODUCTION	42	0.425824	1.16173	0.239796	1	1	1916	tags=26%, list=20%, signal=21%	TOMM70/CGAS/OAS1/POLR3B/PLCG2/STAT1/ZBTB20/TLR7/DDX58/OAS2/IFIH1
HP_ANTIPHOSPHOLIPID_ANTIBODY_POSITIVITY	HP_ANTIPHOSPHOLIPID_ANTIBODY_POSITIVITY	HP_ANTIPHOSPHOLIPID_ANTIBODY_POSITIVITY	11	0.561778	1.16165	0.286988	1	1	1264	tags=27%, list=13%, signal=24%	ADA2/STAT1/DNASE1
GOBP_TELOMERE_MAINTENANCE_VIA_TELOMERE_LENGTHENING	GOBP_TELOMERE_MAINTENANCE_VIA_TELOMERE_LENGTHENING	GOBP_TELOMERE_MAINTENANCE_VIA_TELOMERE_LENGTHENING	62	0.395091	1.16159	0.239303	1	1	2311	tags=32%, list=24%, signal=25%	MRE11/TEN1/STN1/TENT4B/SRC/ERCC4/SLX1A/CCT3/PTGES3/RFC1/DCP2/ATM/XRCC5/XRN1/ATR/ZBTB48/DKC1/CCT8/POT1/SLX4
GOBP_KIDNEY_MESENCHYME_DEVELOPMENT	GOBP_KIDNEY_MESENCHYME_DEVELOPMENT	GOBP_KIDNEY_MESENCHYME_DEVELOPMENT	4	0.692918	1.16151	0.359073	1	1	1524	tags=50%, list=16%, signal=42%	STAT1/SMAD4
GOBP_METANEPHRIC_MESENCHYME_DEVELOPMENT	GOBP_METANEPHRIC_MESENCHYME_DEVELOPMENT	GOBP_METANEPHRIC_MESENCHYME_DEVELOPMENT	4	0.692918	1.16151	0.359073	1	1	1524	tags=50%, list=16%, signal=42%	STAT1/SMAD4
GOBP_MITOCHONDRIAL_MEMBRANE_ORGANIZATION	GOBP_MITOCHONDRIAL_MEMBRANE_ORGANIZATION	GOBP_MITOCHONDRIAL_MEMBRANE_ORGANIZATION	83	0.380731	1.16146	0.193846	1	1	280	tags=6%, list=3%, signal=6%	ATP5IF1/TOMM70/RCC1L/TIMM29/MAIP1
GOBP_SPONTANEOUS_NEUROTRANSMITTER_SECRETION	GOBP_SPONTANEOUS_NEUROTRANSMITTER_SECRETION	GOBP_SPONTANEOUS_NEUROTRANSMITTER_SECRETION	1	0.87989	1.16145	0.262195	1	1	1180	tags=100%, list=12%, signal=88%	SYT1
GOMF_MICROTUBULE_BINDING	GOMF_MICROTUBULE_BINDING	GOMF_MICROTUBULE_BINDING	142	0.355224	1.16134	0.184132	1	1	2856	tags=41%, list=29%, signal=29%	ABRAXAS1/TOGARAM1/MACO1/ABRAXAS2/KNSTRN/DPYSL2/CENPE/FES/KIF27/MAP2/TUBGCP5/CEP44/MX1/APC/EML5/CDK5/KRIT1/HDAC6/CDK5RAP2/STARD9/CLASP1/NUMA1/VPS41/CEP290/FAM161A/PRC1/KIF21B/MAP1B/KIF3A/ARL3/TTBK2/NUSAP1/TUBGCP2/KIF18A/MX2/LRRK2/HAUS7/KIF20B/RMDN2/RGS14/HOOK1/MACF1/KATNBL1/KATNA1/CEP350/CEP295/KIF2A/DNM1L/FMR1/CLASP2/MAP4/HAUS8/KIF13A/KATNB1/PEX14/CLIP2/DCTN1/HAUS6
HP_SCALING_SKIN	HP_SCALING_SKIN	HP_SCALING_SKIN	15	0.517508	1.16132	0.300175	1	1	699	tags=20%, list=7%, signal=19%	CARMIL2/SAMHD1/MBTPS2
HP_HYPOCALCEMIC_SEIZURES	HP_HYPOCALCEMIC_SEIZURES	HP_HYPOCALCEMIC_SEIZURES	3	0.735937	1.16129	0.353057	1	1	631	tags=33%, list=6%, signal=31%	TBCE
HP_PROGRESSIVE_HEARING_IMPAIRMENT	HP_PROGRESSIVE_HEARING_IMPAIRMENT	HP_PROGRESSIVE_HEARING_IMPAIRMENT	21	0.490175	1.16127	0.257951	1	1	2990	tags=48%, list=30%, signal=33%	TENT5A/MBTPS2/LARS2/MT-ND6/MT-CYB/MT-CO3/TIMM8A/MT-ND1/MT-CO2/ACTG1
HP_PREAXIAL_HAND_POLYDACTYLY	HP_PREAXIAL_HAND_POLYDACTYLY	HP_PREAXIAL_HAND_POLYDACTYLY	22	0.489056	1.16124	0.27451	1	1	992	tags=18%, list=10%, signal=16%	CPLANE1/NSD2/IFT80/HYLS1
GOMF_POTASSIUM_ION_ANTIPORTER_ACTIVITY	GOMF_POTASSIUM_ION_ANTIPORTER_ACTIVITY	GOMF_POTASSIUM_ION_ANTIPORTER_ACTIVITY	6	0.642668	1.1611	0.353704	1	1	1192	tags=33%, list=12%, signal=29%	SLC9A3/SLC9A9
GOMF_POTASSIUM_PROTON_ANTIPORTER_ACTIVITY	GOMF_POTASSIUM_PROTON_ANTIPORTER_ACTIVITY	GOMF_POTASSIUM_PROTON_ANTIPORTER_ACTIVITY	6	0.642668	1.1611	0.353704	1	1	1192	tags=33%, list=12%, signal=29%	SLC9A3/SLC9A9
GOBP_NEGATIVE_REGULATION_OF_PHOSPHATIDYLINOSITOL_3_KINASE_SIGNALING	GOBP_NEGATIVE_REGULATION_OF_PHOSPHATIDYLINOSITOL_3_KINASE_SIGNALING	GOBP_NEGATIVE_REGULATION_OF_PHOSPHATIDYLINOSITOL_3_KINASE_SIGNALING	10	0.57346	1.16054	0.286225	1	1	6	tags=10%, list=0%, signal=10%	NOP53
GOCC_BASAL_CORTEX	GOCC_BASAL_CORTEX	GOCC_BASAL_CORTEX	3	0.735276	1.16025	0.353057	1	1	2601	tags=100%, list=26%, signal=74%	PHLDB1/CLASP1/CLASP2
GOBP_CELLULAR_RESPONSE_TO_BACTERIAL_LIPOPROTEIN	GOBP_CELLULAR_RESPONSE_TO_BACTERIAL_LIPOPROTEIN	GOBP_CELLULAR_RESPONSE_TO_BACTERIAL_LIPOPROTEIN	1	0.878871	1.1601	0.26626	1	1	1190	tags=100%, list=12%, signal=88%	TLR6
GOBP_DETECTION_OF_BACTERIAL_LIPOPROTEIN	GOBP_DETECTION_OF_BACTERIAL_LIPOPROTEIN	GOBP_DETECTION_OF_BACTERIAL_LIPOPROTEIN	1	0.878871	1.1601	0.26626	1	1	1190	tags=100%, list=12%, signal=88%	TLR6
GOBP_RESPONSE_TO_BACTERIAL_LIPOPROTEIN	GOBP_RESPONSE_TO_BACTERIAL_LIPOPROTEIN	GOBP_RESPONSE_TO_BACTERIAL_LIPOPROTEIN	1	0.878871	1.1601	0.26626	1	1	1190	tags=100%, list=12%, signal=88%	TLR6
GOBP_RESPONSE_TO_DIACYL_BACTERIAL_LIPOPEPTIDE	GOBP_RESPONSE_TO_DIACYL_BACTERIAL_LIPOPEPTIDE	GOBP_RESPONSE_TO_DIACYL_BACTERIAL_LIPOPEPTIDE	1	0.878871	1.1601	0.26626	1	1	1190	tags=100%, list=12%, signal=88%	TLR6
GOBP_REGULATION_OF_T_CIRCLE_FORMATION	GOBP_REGULATION_OF_T_CIRCLE_FORMATION	GOBP_REGULATION_OF_T_CIRCLE_FORMATION	5	0.662895	1.16006	0.377778	1	1	3062	tags=80%, list=31%, signal=55%	SLX1A/XRCC5/SLX4/ERCC1
GOMF_GAMMA_TUBULIN_BINDING	GOMF_GAMMA_TUBULIN_BINDING	GOMF_GAMMA_TUBULIN_BINDING	22	0.488555	1.16005	0.27451	1	1	1018	tags=18%, list=10%, signal=16%	WASHC1/PIFO/TUBGCP5/CDK5RAP2
GOMF_TUBULIN_BINDING	GOMF_TUBULIN_BINDING	GOMF_TUBULIN_BINDING	198	0.341198	1.15972	0.153959	1	1	2735	tags=37%, list=28%, signal=27%	ABRAXAS1/WASHC1/TOGARAM1/MACO1/ABRAXAS2/PRUNE1/KNSTRN/TBCE/DPYSL2/CENPE/PIFO/FES/KIF27/IFT74/AGBL5/MAP2/TUBGCP5/CEP44/MX1/APC/EML5/CDK5/KRIT1/HDAC6/PHF6/CDK5RAP2/STARD9/BRCA1/CLASP1/CDK5R1/DIP2B/NUMA1/VPS41/CEP290/FAM161A/PRC1/PDCD5/KIF21B/MAP1B/ARL8A/KIF3A/ARL3/TTBK2/NUSAP1/TUBGCP2/KIF18A/MX2/LRRK2/HAUS7/KIF20B/RMDN2/RGS14/HOOK1/MACF1/KATNBL1/KATNA1/CEP350/CEP295/TAOK1/SMC3/KIF2A/BRCA2/CCT5/DNM1…
GOBP_POSITIVE_REGULATION_OF_PROTEIN_POLYMERIZATION	GOBP_POSITIVE_REGULATION_OF_PROTEIN_POLYMERIZATION	GOBP_POSITIVE_REGULATION_OF_PROTEIN_POLYMERIZATION	56	0.403541	1.15952	0.219512	1	1	1708	tags=21%, list=17%, signal=18%	WASHC2C/TOGARAM1/CARMIL1/CARMIL2/FES/CDK5RAP2/CLASP1/CDK5R1/NUMA1/FER/MAP1B/ARL3
GOBP_HISTONE_H3_K4_DEMETHYLATION_TRIMETHYL_H3_K4_SPECIFIC	GOBP_HISTONE_H3_K4_DEMETHYLATION_TRIMETHYL_H3_K4_SPECIFIC	GOBP_HISTONE_H3_K4_DEMETHYLATION_TRIMETHYL_H3_K4_SPECIFIC	5	0.662479	1.15933	0.377778	1	1	398	tags=20%, list=4%, signal=19%	RIOX1
HP_SEPTO_OPTIC_DYSPLASIA	HP_SEPTO_OPTIC_DYSPLASIA	HP_SEPTO_OPTIC_DYSPLASIA	2	0.791645	1.15926	0.317365	1	1	2047	tags=100%, list=21%, signal=79%	STAG2/WDR11
GOCC_MITOCHONDRIAL_MATRIX	GOCC_MITOCHONDRIAL_MATRIX	GOCC_MITOCHONDRIAL_MATRIX	342	0.326872	1.15923	0.127199	1	1	2971	tags=33%, list=30%, signal=24%	ATP5F1E/ATP5F1B/ATP5F1A/ATP5PB/ATP5F1C/ATP5F1D/MRM3/DGLUCY/NAXE/MRPL58/MRM2/RIDA/NAXD/MAIP1/FDX2/ALDH7A1/NMNAT3/DNA2/RNASEL/STYXL1/COQ3/LARS2/TMLHE/LIPT1/SDHAF3/TST/SIRT5/MLYCD/WARS2/MRPL15/TFB1M/MRPL36/ACSF2/CBR4/HIBCH/UQCC2/TEFM/AMT/MRPS18C/MRPS9/MRPL39/MECR/MPV17L2/SHMT2/NDUFS1/NDUFS2/TSFM/ISCA2/MRPL30/MRPL48/IVD/PDHB/POLG2/NDUFAF1/MRPL50/PCCA/MTHFD2/MRPS27/ALDH5A1/DHTKD1/LRRK2/EARS2/PDPR/MRPL…
HP_RENAL_CORTICAL_MICROCYSTS	HP_RENAL_CORTICAL_MICROCYSTS	HP_RENAL_CORTICAL_MICROCYSTS	5	0.662249	1.15893	0.377778	1	1	2819	tags=80%, list=29%, signal=57%	PEX1/TTC37/PEX2/INVS
HP_IRREGULAR_ACETABULAR_ROOF	HP_IRREGULAR_ACETABULAR_ROOF	HP_IRREGULAR_ACETABULAR_ROOF	1	0.877954	1.15889	0.268293	1	1	1199	tags=100%, list=12%, signal=88%	UFSP2
GOBP_REGULATION_OF_TYPE_B_PANCREATIC_CELL_PROLIFERATION	GOBP_REGULATION_OF_TYPE_B_PANCREATIC_CELL_PROLIFERATION	GOBP_REGULATION_OF_TYPE_B_PANCREATIC_CELL_PROLIFERATION	8	0.605484	1.15881	0.325455	1	1	759	tags=25%, list=8%, signal=23%	FMC1/NR1D1
HP_CUTANEOUS_ABSCESS	HP_CUTANEOUS_ABSCESS	HP_CUTANEOUS_ABSCESS	16	0.507282	1.15863	0.2978	1	1	433	tags=12%, list=4%, signal=12%	CYBC1/CARMIL2
HP_ENURESIS	HP_ENURESIS	HP_ENURESIS	5	0.661927	1.15836	0.377778	1	1	2357	tags=60%, list=24%, signal=46%	SLC25A13/SMARCA2/NPHP3
GOBP_TRNA_CATABOLIC_PROCESS	GOBP_TRNA_CATABOLIC_PROCESS	GOBP_TRNA_CATABOLIC_PROCESS	12	0.546864	1.15816	0.306228	1	1	3934	tags=83%, list=40%, signal=50%	EXOSC7/ANG/EXOSC9/DICER1/EXOSC10/SLFN13/TRDMT1/EXOSC3/POP1/EXOSC8
GOBP_REGULATION_OF_CHONDROCYTE_DEVELOPMENT	GOBP_REGULATION_OF_CHONDROCYTE_DEVELOPMENT	GOBP_REGULATION_OF_CHONDROCYTE_DEVELOPMENT	2	0.790811	1.15804	0.321357	1	1	496	tags=50%, list=5%, signal=47%	RFLNB
GOBP_NEGATIVE_REGULATION_OF_ACTIN_FILAMENT_POLYMERIZATION	GOBP_NEGATIVE_REGULATION_OF_ACTIN_FILAMENT_POLYMERIZATION	GOBP_NEGATIVE_REGULATION_OF_ACTIN_FILAMENT_POLYMERIZATION	34	0.439908	1.158	0.259717	1	1	2633	tags=41%, list=27%, signal=30%	WASHC2C/CARMIL1/CARMIL2/EPS8/TMOD3/TMOD2/MTPN/PRKCD/CAPG/TWF2/ARFGEF1/ADD2/FLII/VILL
GOBP_ALPHA_BETA_T_CELL_PROLIFERATION	GOBP_ALPHA_BETA_T_CELL_PROLIFERATION	GOBP_ALPHA_BETA_T_CELL_PROLIFERATION	25	0.470041	1.15793	0.263986	1	1	1765	tags=32%, list=18%, signal=26%	VSIR/CCR2/MAPK8IP1/TNFSF4/EBI3/TWSG1/SH3RF1/ZBTB7B
GOBP_ESTABLISHMENT_OF_LYMPHOCYTE_POLARITY	GOBP_ESTABLISHMENT_OF_LYMPHOCYTE_POLARITY	GOBP_ESTABLISHMENT_OF_LYMPHOCYTE_POLARITY	8	0.604908	1.15771	0.329091	1	1	13	tags=12%, list=0%, signal=12%	RIPOR2
HP_CEREBELLAR_HYPOPLASIA	HP_CEREBELLAR_HYPOPLASIA	HP_CEREBELLAR_HYPOPLASIA	238	0.336254	1.15731	0.151079	1	1	2381	tags=27%, list=24%, signal=21%	ATP5F1A/CCDC32/MRE11/TOGARAM1/CPLANE1/RXYLT1/WASHC5/VPS35L/LARGE1/FTO/CENPE/MBTPS2/ARID1B/TRAPPC9/WDR81/CBY1/DISP1/CDK5/TAF1/IFT80/EXOC2/HYLS1/WARS2/HDAC6/POLA1/C2CD3/PRKDC/GPSM2/RTTN/CEP290/ATG7/THG1L/NUP88/PHGDH/ARL3/TRMT10A/KIAA0586/PDHB/PTRH2/BUB3/PIGN/HNRNPH2/PMM2/STAG2/SACS/KIAA1109/TCTN1/ATR/FAR1/DKC1/INPP5E/RAB18/RHOBTB2/ERCC6/PIGU/SUFU/MACF1/ROGDI/CSPP1/TRRAP/KIDINS220/TP53RK/NUP37/NPHP3…
HP_DUPLICATION_INVOLVING_BONES_OF_THE_FEET	HP_DUPLICATION_INVOLVING_BONES_OF_THE_FEET	HP_DUPLICATION_INVOLVING_BONES_OF_THE_FEET	64	0.393196	1.15723	0.232114	1	1	2372	tags=33%, list=24%, signal=25%	UFD1/CPLANE1/NSD2/BBS1/IFT74/CBY1/CD96/IFT80/HYLS1/DYNC2LI1/C2CD3/CEP290/ARL3/KIAA0586/TCTN1/INPP5E/SUFU/CSPP1/SPEN/NPHP3/BBS9
HP_COLITIS	HP_COLITIS	HP_COLITIS	34	0.439585	1.15715	0.259717	1	1	2085	tags=35%, list=21%, signal=28%	CYBC1/CARMIL2/PLCG2/CIITA/STAT1/POLA1/NCF4/BCL10/XIAP/TTC37/PRKCD/PIK3CD
HP_ENLARGEMENT_OF_THE_WRISTS	HP_ENLARGEMENT_OF_THE_WRISTS	HP_ENLARGEMENT_OF_THE_WRISTS	2	0.790188	1.15712	0.321357	1	1	971	tags=50%, list=10%, signal=45%	AIFM1
HP_SYNDACTYLY	HP_SYNDACTYLY	HP_SYNDACTYLY	204	0.339037	1.1568	0.155977	1	1	2154	tags=26%, list=22%, signal=21%	SEM1/CCNQ/MAP3K20/CPLANE1/WASHC5/PALB2/BBS1/CDAN1/FANCL/IFT74/BTRC/ZMIZ1/CD96/APC/ARHGAP31/IFT80/UBE2T/BCR/ZNF41/IFT122/BBIP1/DYNC2LI1/BRCA1/ERCC4/ACSL4/SMARCAD1/SYT1/SOX5/DHODH/BLM/RTTN/CEP290/ARCN1/SMAD4/EOGT/SHMT2/DEAF1/BMS1/FANCF/PHGDH/AKT1/CNKSR2/FANCG/DDX11/PLAG1/CUL4B/NBAS/BBS7/KIAA1109/SIN3A/PHF21A/STAG1/PLEC/RAI1
GOBP_ESTABLISHMENT_OF_SPINDLE_ORIENTATION	GOBP_ESTABLISHMENT_OF_SPINDLE_ORIENTATION	GOBP_ESTABLISHMENT_OF_SPINDLE_ORIENTATION	21	0.48827	1.15676	0.266784	1	1	2824	tags=57%, list=29%, signal=41%	SPDL1/CDK5RAP2/NDC80/CLASP1/DYNLT1/GPSM2/NUMA1/UBXN2B/MAD2L1/LLGL1/MAP4/DCTN1
GOMF_HISTONE_H3_TRI_DI_MONOMETHYL_LYSINE_4_DEMETHYLASE_ACTIVITY	GOMF_HISTONE_H3_TRI_DI_MONOMETHYL_LYSINE_4_DEMETHYLASE_ACTIVITY	GOMF_HISTONE_H3_TRI_DI_MONOMETHYL_LYSINE_4_DEMETHYLASE_ACTIVITY	6	0.640244	1.15672	0.359259	1	1	398	tags=17%, list=4%, signal=16%	RIOX1
GOBP_NEGATIVE_REGULATION_OF_LIPID_KINASE_ACTIVITY	GOBP_NEGATIVE_REGULATION_OF_LIPID_KINASE_ACTIVITY	GOBP_NEGATIVE_REGULATION_OF_LIPID_KINASE_ACTIVITY	6	0.640137	1.15653	0.359259	1	1	715	tags=33%, list=7%, signal=31%	WASHC1/PIP4K2B
GOMF_CYSTEINE_TYPE_ENDOPEPTIDASE_INHIBITOR_ACTIVITY_INVOLVED_IN_APOPTOTIC_PROCESS	GOMF_CYSTEINE_TYPE_ENDOPEPTIDASE_INHIBITOR_ACTIVITY_INVOLVED_IN_APOPTOTIC_PROCESS	GOMF_CYSTEINE_TYPE_ENDOPEPTIDASE_INHIBITOR_ACTIVITY_INVOLVED_IN_APOPTOTIC_PROCESS	10	0.571393	1.15635	0.289803	1	1	2301	tags=60%, list=23%, signal=46%	TNFAIP8/RPS6KA1/XIAP/CD27/NAIP/PRDX3
HP_APLASIA_HYPOPLASIA_AFFECTING_THE_ANTERIOR_SEGMENT_OF_THE_EYE	HP_APLASIA_HYPOPLASIA_AFFECTING_THE_ANTERIOR_SEGMENT_OF_THE_EYE	HP_APLASIA_HYPOPLASIA_AFFECTING_THE_ANTERIOR_SEGMENT_OF_THE_EYE	75	0.385157	1.15619	0.220126	1	1	2368	tags=29%, list=24%, signal=22%	SEM1/BUD23/NSD2/PALB2/FANCL/BTRC/IGF1R/UBE2T/ELP4/BRCA1/ERCC4/RFC2/CEP290/FANCF/TONSL/FANCG/TCTN1/ERCC6/FH/CSPP1/SLX4/MT-CYB
GOBP_HOMOLOGOUS_CHROMOSOME_PAIRING_AT_MEIOSIS	GOBP_HOMOLOGOUS_CHROMOSOME_PAIRING_AT_MEIOSIS	GOBP_HOMOLOGOUS_CHROMOSOME_PAIRING_AT_MEIOSIS	13	0.534453	1.15617	0.298611	1	1	92	tags=8%, list=1%, signal=8%	MRE11
HP_PAROXYSMAL_INVOLUNTARY_EYE_MOVEMENTS	HP_PAROXYSMAL_INVOLUNTARY_EYE_MOVEMENTS	HP_PAROXYSMAL_INVOLUNTARY_EYE_MOVEMENTS	29	0.455435	1.15606	0.264448	1	1	1889	tags=28%, list=19%, signal=22%	NDUFAF8/MT-ND3/NDUFB3/NDUFS1/NDUFS2/NDUFV2/NDUFAF1/NDUFAF2
HP_MORNING_MYOCLONIC_JERKS	HP_MORNING_MYOCLONIC_JERKS	HP_MORNING_MYOCLONIC_JERKS	4	0.689648	1.15603	0.366795	1	1	2532	tags=75%, list=26%, signal=56%	PRICKLE1/SCARB2/CSTB
GOBP_INTRINSIC_APOPTOTIC_SIGNALING_PATHWAY_IN_RESPONSE_TO_ENDOPLASMIC_RETICULUM_STRESS	GOBP_INTRINSIC_APOPTOTIC_SIGNALING_PATHWAY_IN_RESPONSE_TO_ENDOPLASMIC_RETICULUM_STRESS	GOBP_INTRINSIC_APOPTOTIC_SIGNALING_PATHWAY_IN_RESPONSE_TO_ENDOPLASMIC_RETICULUM_STRESS	42	0.423729	1.15602	0.248299	1	1	68	tags=5%, list=1%, signal=5%	SELENOK/SELENOS
GOBP_REGULATION_OF_FAT_CELL_PROLIFERATION	GOBP_REGULATION_OF_FAT_CELL_PROLIFERATION	GOBP_REGULATION_OF_FAT_CELL_PROLIFERATION	4	0.689596	1.15594	0.366795	1	1	643	tags=25%, list=7%, signal=23%	FTO
HP_METAPHYSEAL_DYSPLASIA	HP_METAPHYSEAL_DYSPLASIA	HP_METAPHYSEAL_DYSPLASIA	16	0.50599	1.15568	0.302876	1	1	1934	tags=38%, list=20%, signal=30%	EFL1/AIFM1/HDAC6/UFSP2/RUNX2/CWC27
HP_SPINAL_CORD_LESION	HP_SPINAL_CORD_LESION	HP_SPINAL_CORD_LESION	24	0.473445	1.15564	0.271127	1	1	979	tags=21%, list=10%, signal=19%	CCNQ/TENT5A/WASHC5/MBTPS2/KRIT1
HP_ACUTE_ENCEPHALOPATHY	HP_ACUTE_ENCEPHALOPATHY	HP_ACUTE_ENCEPHALOPATHY	5	0.660263	1.15545	0.383333	1	1	211	tags=20%, list=2%, signal=20%	SQOR
GOBP_EMBRYONIC_FORELIMB_MORPHOGENESIS	GOBP_EMBRYONIC_FORELIMB_MORPHOGENESIS	GOBP_EMBRYONIC_FORELIMB_MORPHOGENESIS	5	0.660218	1.15537	0.383333	1	1	311	tags=20%, list=3%, signal=19%	LNPK
HP_THICK_UPPER_LIP_VERMILION	HP_THICK_UPPER_LIP_VERMILION	HP_THICK_UPPER_LIP_VERMILION	14	0.524008	1.15532	0.303665	1	1	1114	tags=21%, list=11%, signal=19%	STRADA/APC/BRCA1
GOBP_PURINE_RIBONUCLEOSIDE_CATABOLIC_PROCESS	GOBP_PURINE_RIBONUCLEOSIDE_CATABOLIC_PROCESS	GOBP_PURINE_RIBONUCLEOSIDE_CATABOLIC_PROCESS	5	0.660158	1.15527	0.383333	1	1	271	tags=20%, list=3%, signal=19%	ADA2
GOBP_ESTABLISHMENT_OF_PROTEIN_LOCALIZATION_TO_PLASMA_MEMBRANE	GOBP_ESTABLISHMENT_OF_PROTEIN_LOCALIZATION_TO_PLASMA_MEMBRANE	GOBP_ESTABLISHMENT_OF_PROTEIN_LOCALIZATION_TO_PLASMA_MEMBRANE	50	0.410512	1.15515	0.242226	1	1	768	tags=8%, list=8%, signal=7%	RACK1/AFDN/BBS1/GOLPH3L
HP_LIVER_ABSCESS	HP_LIVER_ABSCESS	HP_LIVER_ABSCESS	9	0.585064	1.15503	0.342391	1	1	58	tags=11%, list=1%, signal=11%	CYBC1
GOMF_PATCHED_BINDING	GOMF_PATCHED_BINDING	GOMF_PATCHED_BINDING	2	0.788684	1.15492	0.325349	1	1	689	tags=50%, list=7%, signal=47%	BBS1
GOCC_CATION_CHANNEL_COMPLEX	GOCC_CATION_CHANNEL_COMPLEX	GOCC_CATION_CHANNEL_COMPLEX	37	0.432714	1.15483	0.252613	1	1	1980	tags=30%, list=20%, signal=24%	MCUB/PTPA/KCNC3/EPS8/CCDC51/SLC5A3/RYR1/MICU3/MICU1/STAC3/ABCB8
HP_PROGRESSIVE_SPASTIC_PARAPLEGIA	HP_PROGRESSIVE_SPASTIC_PARAPLEGIA	HP_PROGRESSIVE_SPASTIC_PARAPLEGIA	41	0.425445	1.15429	0.252129	1	1	2500	tags=41%, list=25%, signal=31%	SELENOI/WASHC5/LIPT1/MT-ATP6/NDUFA12/NDUFS1/NDUFS2/NDUFV2/AP4E1/KDM5C/NDUFAF2/SLC33A1/ECHS1/ZFR/KIDINS220/PDHA1/CCT5
GOMF_ACTIVIN_RECEPTOR_ACTIVITY_TYPE_I	GOMF_ACTIVIN_RECEPTOR_ACTIVITY_TYPE_I	GOMF_ACTIVIN_RECEPTOR_ACTIVITY_TYPE_I	1	0.874389	1.15418	0.284553	1	1	1234	tags=100%, list=13%, signal=87%	ACVR1
HP_EEG_WITH_ABNORMALLY_SLOW_FREQUENCIES	HP_EEG_WITH_ABNORMALLY_SLOW_FREQUENCIES	HP_EEG_WITH_ABNORMALLY_SLOW_FREQUENCIES	36	0.434979	1.15397	0.267135	1	1	1340	tags=17%, list=14%, signal=14%	PLPBP/ALDH7A1/WWOX/LMNB1/ARV1/TMEM106B
HP_ABNORMAL_4TH_FINGER_MORPHOLOGY	HP_ABNORMAL_4TH_FINGER_MORPHOLOGY	HP_ABNORMAL_4TH_FINGER_MORPHOLOGY	2	0.787774	1.15359	0.325349	1	1	2085	tags=100%, list=21%, signal=79%	KNSTRN/PIK3CD
HP_ARTERIA_LUSORIA	HP_ARTERIA_LUSORIA	HP_ARTERIA_LUSORIA	2	0.787774	1.15359	0.325349	1	1	2085	tags=100%, list=21%, signal=79%	KNSTRN/PIK3CD
HP_CLINODACTYLY_OF_THE_3RD_FINGER	HP_CLINODACTYLY_OF_THE_3RD_FINGER	HP_CLINODACTYLY_OF_THE_3RD_FINGER	2	0.787774	1.15359	0.325349	1	1	2085	tags=100%, list=21%, signal=79%	KNSTRN/PIK3CD
HP_CLINODACTYLY_OF_THE_4TH_FINGER	HP_CLINODACTYLY_OF_THE_4TH_FINGER	HP_CLINODACTYLY_OF_THE_4TH_FINGER	2	0.787774	1.15359	0.325349	1	1	2085	tags=100%, list=21%, signal=79%	KNSTRN/PIK3CD
HP_DERMATOCHALASIS	HP_DERMATOCHALASIS	HP_DERMATOCHALASIS	2	0.787774	1.15359	0.325349	1	1	2085	tags=100%, list=21%, signal=79%	KNSTRN/PIK3CD
HP_DEVIATION_OF_THE_4TH_FINGER	HP_DEVIATION_OF_THE_4TH_FINGER	HP_DEVIATION_OF_THE_4TH_FINGER	2	0.787774	1.15359	0.325349	1	1	2085	tags=100%, list=21%, signal=79%	KNSTRN/PIK3CD
GOBP_TNFSF11_MEDIATED_SIGNALING_PATHWAY	GOBP_TNFSF11_MEDIATED_SIGNALING_PATHWAY	GOBP_TNFSF11_MEDIATED_SIGNALING_PATHWAY	1	0.873778	1.15338	0.284553	1	1	1240	tags=100%, list=13%, signal=87%	PIAS3
HP_ECTOPIC_KIDNEY	HP_ECTOPIC_KIDNEY	HP_ECTOPIC_KIDNEY	42	0.422473	1.15259	0.25	1	1	900	tags=17%, list=9%, signal=15%	BUD23/CCNQ/KNSTRN/DNA2/ARID1B/APC/XRCC4
HP_ABNORMAL_SPERM_MOTILITY	HP_ABNORMAL_SPERM_MOTILITY	HP_ABNORMAL_SPERM_MOTILITY	11	0.557299	1.15239	0.297683	1	1	1575	tags=36%, list=16%, signal=31%	CFAP298/CFAP70/RSPH3/RPGR
GOBP_REGULATION_OF_DNA_REPLICATION	GOBP_REGULATION_OF_DNA_REPLICATION	GOBP_REGULATION_OF_DNA_REPLICATION	88	0.374803	1.15221	0.208333	1	1	2049	tags=30%, list=21%, signal=24%	STN1/FBH1/GINS2/DNA2/RFC3/CDAN1/SMARCAL1/ZRANB3/RFC4/ZBTB38/LIG3/DBF4B/S100A11/RFC2/TIMELESS/BLM/INO80B/UCHL5/BCAR3/ESCO1/RUVBL1/NBN/POLG2/ING5/INO80D/ATR
GOCC_CILIARY_MEMBRANE	GOCC_CILIARY_MEMBRANE	GOCC_CILIARY_MEMBRANE	24	0.472028	1.15218	0.276408	1	1	1384	tags=29%, list=14%, signal=25%	MOSMO/BBS1/PHLPP2/BBIP1/EFCAB7/EHD3/NAPEPLD
GOBP_RESPONSE_TO_OZONE	GOBP_RESPONSE_TO_OZONE	GOBP_RESPONSE_TO_OZONE	1	0.872657	1.1519	0.286585	1	1	1251	tags=100%, list=13%, signal=87%	CAT
GOBP_REGULATION_OF_MORPHOGENESIS_OF_AN_EPITHELIUM	GOBP_REGULATION_OF_MORPHOGENESIS_OF_AN_EPITHELIUM	GOBP_REGULATION_OF_MORPHOGENESIS_OF_AN_EPITHELIUM	14	0.522445	1.15187	0.303665	1	1	2085	tags=43%, list=21%, signal=34%	CXCL10/FKBPL/ITGAX/WNT2B/MAGED1/PIK3CD
GOBP_NEGATIVE_REGULATION_OF_CELL_MATURATION	GOBP_NEGATIVE_REGULATION_OF_CELL_MATURATION	GOBP_NEGATIVE_REGULATION_OF_CELL_MATURATION	1	0.872148	1.15123	0.286585	1	1	1256	tags=100%, list=13%, signal=87%	BCL11A
GOBP_WNT_PROTEIN_SECRETION	GOBP_WNT_PROTEIN_SECRETION	GOBP_WNT_PROTEIN_SECRETION	3	0.729558	1.15122	0.360947	1	1	1994	tags=67%, list=20%, signal=53%	VPS35/PTPN23
GOBP_REGULATION_OF_CHROMATIN_BINDING	GOBP_REGULATION_OF_CHROMATIN_BINDING	GOBP_REGULATION_OF_CHROMATIN_BINDING	14	0.522042	1.15099	0.30541	1	1	1818	tags=29%, list=19%, signal=23%	FBH1/DTX3L/PARP9/DDX11
GOBP_PIRNA_BIOSYNTHETIC_PROCESS	GOBP_PIRNA_BIOSYNTHETIC_PROCESS	GOBP_PIRNA_BIOSYNTHETIC_PROCESS	1	0.871944	1.15096	0.288618	1	1	1258	tags=100%, list=13%, signal=87%	MYBL1
GOBP_RNA_DEPENDENT_DNA_BIOSYNTHETIC_PROCESS	GOBP_RNA_DEPENDENT_DNA_BIOSYNTHETIC_PROCESS	GOBP_RNA_DEPENDENT_DNA_BIOSYNTHETIC_PROCESS	57	0.398956	1.15089	0.226688	1	1	1745	tags=23%, list=18%, signal=19%	MRE11/TEN1/STN1/TENT4B/SRC/TEP1/CCT3/PTGES3/RFC1/DCP2/ATM/XRCC5/XRN1
GOCC_EKC_KEOPS_COMPLEX	GOCC_EKC_KEOPS_COMPLEX	GOCC_EKC_KEOPS_COMPLEX	5	0.657637	1.15085	0.390741	1	1	157	tags=20%, list=2%, signal=20%	GON7
GOMF_CYCLIN_DEPENDENT_PROTEIN_KINASE_ACTIVITY	GOMF_CYCLIN_DEPENDENT_PROTEIN_KINASE_ACTIVITY	GOMF_CYCLIN_DEPENDENT_PROTEIN_KINASE_ACTIVITY	16	0.503807	1.15069	0.313029	1	1	1742	tags=31%, list=18%, signal=26%	CDK3/CDK13/CDK5/CDK14/CDK7
HP_ABNORMAL_COCHLEA_MORPHOLOGY	HP_ABNORMAL_COCHLEA_MORPHOLOGY	HP_ABNORMAL_COCHLEA_MORPHOLOGY	8	0.601135	1.15049	0.338182	1	1	2850	tags=75%, list=29%, signal=53%	COCH/PEX6/CEP78/DDX11/SETBP1/TIMM8A
GOMF_TUMOR_NECROSIS_FACTOR_RECEPTOR_SUPERFAMILY_BINDING	GOMF_TUMOR_NECROSIS_FACTOR_RECEPTOR_SUPERFAMILY_BINDING	GOMF_TUMOR_NECROSIS_FACTOR_RECEPTOR_SUPERFAMILY_BINDING	32	0.445082	1.15042	0.264085	1	1	1761	tags=28%, list=18%, signal=23%	BABAM2/BEX3/TNFSF4/STAT1/CFLAR/CASP8AP2/CASP3/BID/TNFSF10
HP_NEONATAL_BREATHING_DYSREGULATION	HP_NEONATAL_BREATHING_DYSREGULATION	HP_NEONATAL_BREATHING_DYSREGULATION	3	0.728948	1.15026	0.364892	1	1	2087	tags=67%, list=21%, signal=53%	CEP290/INPP5E
HP_ABNORMALITY_OF_EXOCRINE_PANCREAS_PHYSIOLOGY	HP_ABNORMALITY_OF_EXOCRINE_PANCREAS_PHYSIOLOGY	HP_ABNORMALITY_OF_EXOCRINE_PANCREAS_PHYSIOLOGY	28	0.4592	1.15004	0.270796	1	1	1830	tags=25%, list=19%, signal=20%	EFL1/SLC9A3/PALB2/BRCA1/SMAD4/RABL3/PTRH2
HP_ABNORMALITY_OF_UPPER_LIP_VERMILLION	HP_ABNORMALITY_OF_UPPER_LIP_VERMILLION	HP_ABNORMALITY_OF_UPPER_LIP_VERMILLION	238	0.334064	1.14977	0.164029	1	1	2788	tags=33%, list=28%, signal=24%	MESD/STRADA/CCNQ/KNL1/VPS35L/ARID1B/TRAPPC9/CSNK2A1/ZMIZ1/CDK13/DISP1/APC/IGF1R/DSE/TAF1/EXOC2/WARS2/CDK5RAP2/BCR/NCAPD3/UBE3B/DCPS/ZNF41/BRCA1/ACSL4/SEC23A/SYT1/COPB2/BCL11A/PRKDC/CEP152/PIGL/CEP63/SMAD4/SHMT2/DEAF1/MAP1B/CNKSR2/AP4E1/TRMT10A/ATIC/OGT/SMARCA2/KDM5C/PTRH2/MBD5/METTL5/PIGN/RYR1/TUBGCP2/PMM2/STAG2/PHC1/FAR1/PIGW/RHOBTB2/RAI1/PIGU/SUFU/MED27/SETBP1/TRRAP/SPEN/ATN1/SMC3/PRKACB/FLII/S…
HP_ABSENT_EARLOBE	HP_ABSENT_EARLOBE	HP_ABSENT_EARLOBE	12	0.542863	1.14969	0.314879	1	1	2049	tags=42%, list=21%, signal=33%	ATRIP/CENPE/CEP152/PCNT/ATR
GOBP_POSITIVE_REGULATION_OF_LYMPHOCYTE_MEDIATED_IMMUNITY	GOBP_POSITIVE_REGULATION_OF_LYMPHOCYTE_MEDIATED_IMMUNITY	GOBP_POSITIVE_REGULATION_OF_LYMPHOCYTE_MEDIATED_IMMUNITY	61	0.391981	1.14965	0.238924	1	1	1195	tags=13%, list=12%, signal=12%	SHLD2/SHLD1/NSD2/SHLD3/TNFSF4/MSH2/CD226/STAT5B
GOBP_IMMUNOGLOBULIN_PRODUCTION_INVOLVED_IN_IMMUNOGLOBULIN_MEDIATED_IMMUNE_RESPONSE	GOBP_IMMUNOGLOBULIN_PRODUCTION_INVOLVED_IN_IMMUNOGLOBULIN_MEDIATED_IMMUNE_RESPONSE	GOBP_IMMUNOGLOBULIN_PRODUCTION_INVOLVED_IN_IMMUNOGLOBULIN_MEDIATED_IMMUNE_RESPONSE	55	0.398941	1.14952	0.245557	1	1	824	tags=11%, list=8%, signal=10%	SHLD2/SHLD1/NSD2/SHLD3/BATF/TNFSF4
HP_ACRAL_BLISTERING	HP_ACRAL_BLISTERING	HP_ACRAL_BLISTERING	2	0.784615	1.14896	0.327345	1	1	2116	tags=100%, list=22%, signal=78%	SMARCAD1/PLEC
HP_APLASIA_CUTIS_CONGENITA_ON_TRUNK_OR_LIMBS	HP_APLASIA_CUTIS_CONGENITA_ON_TRUNK_OR_LIMBS	HP_APLASIA_CUTIS_CONGENITA_ON_TRUNK_OR_LIMBS	2	0.784615	1.14896	0.327345	1	1	2116	tags=100%, list=22%, signal=78%	ARHGAP31/PLEC
HP_APLASIA_HYPOPLASIA_OF_THE_BLADDER	HP_APLASIA_HYPOPLASIA_OF_THE_BLADDER	HP_APLASIA_HYPOPLASIA_OF_THE_BLADDER	2	0.784615	1.14896	0.327345	1	1	2116	tags=100%, list=22%, signal=78%	MBTPS2/PLEC
HP_CONGENITAL_LOCALIZED_ABSENCE_OF_SKIN	HP_CONGENITAL_LOCALIZED_ABSENCE_OF_SKIN	HP_CONGENITAL_LOCALIZED_ABSENCE_OF_SKIN	2	0.784615	1.14896	0.327345	1	1	2116	tags=100%, list=22%, signal=78%	BMS1/PLEC
HP_ONYCHOGRYPOSIS_OF_TOENAILS	HP_ONYCHOGRYPOSIS_OF_TOENAILS	HP_ONYCHOGRYPOSIS_OF_TOENAILS	2	0.784615	1.14896	0.327345	1	1	2116	tags=100%, list=22%, signal=78%	KLHL24/PLEC
GOBP_REGULATION_OF_OVARIAN_FOLLICLE_DEVELOPMENT	GOBP_REGULATION_OF_OVARIAN_FOLLICLE_DEVELOPMENT	GOBP_REGULATION_OF_OVARIAN_FOLLICLE_DEVELOPMENT	2	0.784457	1.14873	0.327345	1	1	860	tags=50%, list=9%, signal=46%	SRC
HP_CENTRALLY_NUCLEATED_SKELETAL_MUSCLE_FIBERS	HP_CENTRALLY_NUCLEATED_SKELETAL_MUSCLE_FIBERS	HP_CENTRALLY_NUCLEATED_SKELETAL_MUSCLE_FIBERS	19	0.490226	1.14825	0.293913	1	1	1937	tags=37%, list=20%, signal=30%	SELENON/TRIP4/TTN/SYNE1/RYR1/MICU1/PYROXD1
HP_ABNORMAL_NEURAL_TUBE_MORPHOLOGY	HP_ABNORMAL_NEURAL_TUBE_MORPHOLOGY	HP_ABNORMAL_NEURAL_TUBE_MORPHOLOGY	99	0.366698	1.14824	0.21267	1	1	2311	tags=31%, list=24%, signal=24%	BUD23/UFD1/CCNQ/LARGE1/PALB2/ARID1B/FANCL/DISP1/UBE2T/POLA1/BRCA1/ERCC4/RFC2/CEP290/KANSL1/BMS1/FANCF/PHGDH/RUNX2/KIAA0586/FANCG/MTHFD1/STAG2/SIN3A/INPP5E/BRAF/PLEC/SUFU/SETBP1/CSPP1/SLX4
GOBP_MITOTIC_SPINDLE_ORGANIZATION	GOBP_MITOTIC_SPINDLE_ORGANIZATION	GOBP_MITOTIC_SPINDLE_ORGANIZATION	88	0.373487	1.14817	0.217593	1	1	1867	tags=24%, list=19%, signal=20%	ABRAXAS1/PTPA/TOGARAM1/ABRAXAS2/INTS13/TBCE/CENPE/TUBG1/NDC80/CEP192/CLASP1/GPSM2/MYBL2/CEP97/NUMA1/PCNT/PRC1/CEP126/AURKA/DCTN2/PARP3
GOMF_METAL_ION_PROTON_ANTIPORTER_ACTIVITY	GOMF_METAL_ION_PROTON_ANTIPORTER_ACTIVITY	GOMF_METAL_ION_PROTON_ANTIPORTER_ACTIVITY	8	0.59987	1.14806	0.341818	1	1	1192	tags=25%, list=12%, signal=22%	SLC9A3/SLC9A9
GOBP_POSITIVE_REGULATION_OF_ACTIN_FILAMENT_POLYMERIZATION	GOBP_POSITIVE_REGULATION_OF_ACTIN_FILAMENT_POLYMERIZATION	GOBP_POSITIVE_REGULATION_OF_ACTIN_FILAMENT_POLYMERIZATION	29	0.452177	1.14779	0.28021	1	1	433	tags=10%, list=4%, signal=10%	WASHC2C/CARMIL1/CARMIL2
GOCC_P_BODY	GOCC_P_BODY	GOCC_P_BODY	62	0.390362	1.14769	0.248811	1	1	2099	tags=26%, list=21%, signal=20%	NBDY/CNOT9/TRIM5/TRIM21/LIMD1/DCPS/MOV10/APOBEC3G/AGO4/DCP2/XRN1/CAPRIN1/EIF4ENIF1/SYNE1/AGO3/LSM6
GOCC_HIPPOCAMPAL_MOSSY_FIBER	GOCC_HIPPOCAMPAL_MOSSY_FIBER	GOCC_HIPPOCAMPAL_MOSSY_FIBER	3	0.727217	1.14753	0.370809	1	1	1652	tags=67%, list=17%, signal=55%	SLC4A8/MAP1B
HP_ABNORMAL_UVULA_MORPHOLOGY	HP_ABNORMAL_UVULA_MORPHOLOGY	HP_ABNORMAL_UVULA_MORPHOLOGY	90	0.371586	1.14749	0.211509	1	1	2355	tags=34%, list=24%, signal=26%	SELENOI/RXYLT1/LARGE1/TBCE/FTO/PALB2/FANCL/DISP1/HYLS1/UBE2T/POLA1/BRCA1/ERCC4/SEC23A/ORC4/PIGL/SMAD4/SHMT2/FANCF/PHGDH/FANCG/TTN/TTC37/RYR1/STAC3/STAG2/PIGW/IGBP1/SLX4/SIAH1/ORC6
GOBP_NEGATIVE_REGULATION_OF_PROTEIN_POLYMERIZATION	GOBP_NEGATIVE_REGULATION_OF_PROTEIN_POLYMERIZATION	GOBP_NEGATIVE_REGULATION_OF_PROTEIN_POLYMERIZATION	42	0.420594	1.14747	0.255102	1	1	1083	tags=17%, list=11%, signal=15%	WASHC2C/CARMIL1/CARMIL2/EPS8/MAP2/TMOD3/TMOD2
HP_PULMONARY_CYST	HP_PULMONARY_CYST	HP_PULMONARY_CYST	12	0.541631	1.14708	0.314879	1	1	1681	tags=25%, list=17%, signal=21%	STN1/FAM13A/AKT1
GOMF_1_4_ALPHA_OLIGOGLUCAN_PHOSPHORYLASE_ACTIVITY	GOMF_1_4_ALPHA_OLIGOGLUCAN_PHOSPHORYLASE_ACTIVITY	GOMF_1_4_ALPHA_OLIGOGLUCAN_PHOSPHORYLASE_ACTIVITY	3	0.726921	1.14706	0.370809	1	1	2683	tags=100%, list=27%, signal=73%	MTAP/PYGB/GDPGP1
GOMF_SEQUENCE_SPECIFIC_SINGLE_STRANDED_DNA_BINDING	GOMF_SEQUENCE_SPECIFIC_SINGLE_STRANDED_DNA_BINDING	GOMF_SEQUENCE_SPECIFIC_SINGLE_STRANDED_DNA_BINDING	12	0.5416	1.14701	0.314879	1	1	145	tags=8%, list=1%, signal=8%	STN1
GOBP_INTRACILIARY_TRANSPORT_INVOLVED_IN_CILIUM_ASSEMBLY	GOBP_INTRACILIARY_TRANSPORT_INVOLVED_IN_CILIUM_ASSEMBLY	GOBP_INTRACILIARY_TRANSPORT_INVOLVED_IN_CILIUM_ASSEMBLY	5	0.65537	1.14689	0.394444	1	1	2776	tags=80%, list=28%, signal=57%	IFT74/DYNC2LI1/TTC26/CEP131
HP_HEMIPARESIS	HP_HEMIPARESIS	HP_HEMIPARESIS	44	0.414794	1.14684	0.25539	1	1	3000	tags=45%, list=31%, signal=32%	ADA2/SMARCAL1/SP110/ARHGAP31/MT-ND6/EOGT/AKT1/TSC1/RHOBTB2/TRAF7/SUFU/NF2/TPP2/MT-CYB/MT-CO3/DNM1L/NOTCH1/MT-ND1/MT-CO2/SPOP
HP_POSTNATAL_GROWTH_RETARDATION	HP_POSTNATAL_GROWTH_RETARDATION	HP_POSTNATAL_GROWTH_RETARDATION	122	0.359479	1.14592	0.20743	1	1	2559	tags=32%, list=26%, signal=24%	NSD2/WASHC5/VPS35L/TBCE/PALB2/CDAN1/ARID1B/TAF1/ERCC4/MTX2/STAT5B/DHODH/EPB41/BLM/PCNT/KANSL1/PLOD3/TRMT10A/GNA11/SMARCA2/SEC24D/PTRH2/MBD5/PLAG1/RNPC3/RYR1/NBAS/SIN3A/ATR/BRAF/RAB18/ERCC6/SETBP1/IL2RA/PHKG2/SMC3/DYM/ALDH18A1/SMARCC2
HP_HEAD_TITUBATION	HP_HEAD_TITUBATION	HP_HEAD_TITUBATION	11	0.554161	1.1459	0.306595	1	1	3306	tags=64%, list=34%, signal=42%	ALS2/LMNB1/HIBCH/VPS13A/SPG11/EIF2AK2/TMEM63A
GOBP_POSITIVE_REGULATION_OF_INNATE_IMMUNE_RESPONSE	GOBP_POSITIVE_REGULATION_OF_INNATE_IMMUNE_RESPONSE	GOBP_POSITIVE_REGULATION_OF_INNATE_IMMUNE_RESPONSE	75	0.381631	1.14561	0.232704	1	1	3041	tags=41%, list=31%, signal=29%	TOMM70/CGAS/TYROBP/TRIM5/POLR3B/PLCG2/IKBKE/SRC/CD226/PARP9/COCH/STAT5B/PRKDC/AIM2/XRCC5/GBP5/MNDA/SIN3A/IKBKB/IRF3/CLNK/MAVS/AP1G1/TRIM56/VAV1/HSP90AA1/NMI/IFI16/FADD/ZBP1/IFI35
GOBP_NEGATIVE_REGULATION_OF_HEPATOCYTE_APOPTOTIC_PROCESS	GOBP_NEGATIVE_REGULATION_OF_HEPATOCYTE_APOPTOTIC_PROCESS	GOBP_NEGATIVE_REGULATION_OF_HEPATOCYTE_APOPTOTIC_PROCESS	5	0.654237	1.1449	0.394444	1	1	1149	tags=40%, list=12%, signal=35%	IGF1R/CFLAR
GOBP_REGULATION_OF_HEPATOCYTE_APOPTOTIC_PROCESS	GOBP_REGULATION_OF_HEPATOCYTE_APOPTOTIC_PROCESS	GOBP_REGULATION_OF_HEPATOCYTE_APOPTOTIC_PROCESS	5	0.654237	1.1449	0.394444	1	1	1149	tags=40%, list=12%, signal=35%	IGF1R/CFLAR
GOMF_TRANSMEMBRANE_RECEPTOR_PROTEIN_PHOSPHATASE_ACTIVITY	GOMF_TRANSMEMBRANE_RECEPTOR_PROTEIN_PHOSPHATASE_ACTIVITY	GOMF_TRANSMEMBRANE_RECEPTOR_PROTEIN_PHOSPHATASE_ACTIVITY	7	0.610735	1.14488	0.358318	1	1	3571	tags=86%, list=36%, signal=55%	PTPN6/PTPRK/PTPRO/PTPRE/PTPRC/PTPRN2
HP_PANNICULITIS	HP_PANNICULITIS	HP_PANNICULITIS	17	0.49587	1.14437	0.308475	1	1	2326	tags=47%, list=24%, signal=36%	ADA2/SAMHD1/MYSM1/PSMB9/IFIH1/PRKCD/PSMG2/PSMB8
HP_SKIN_PLAQUE	HP_SKIN_PLAQUE	HP_SKIN_PLAQUE	16	0.500956	1.14418	0.324873	1	1	3175	tags=44%, list=32%, signal=30%	ADA2/GLMN/TSC1/PSMB8/IL7/HLA-DRB1/RASA1
GOBP_NEGATIVE_REGULATION_OF_CELL_GROWTH_INVOLVED_IN_CARDIAC_MUSCLE_CELL_DEVELOPMENT	GOBP_NEGATIVE_REGULATION_OF_CELL_GROWTH_INVOLVED_IN_CARDIAC_MUSCLE_CELL_DEVELOPMENT	GOBP_NEGATIVE_REGULATION_OF_CELL_GROWTH_INVOLVED_IN_CARDIAC_MUSCLE_CELL_DEVELOPMENT	7	0.610333	1.14413	0.358318	1	1	224	tags=14%, list=2%, signal=14%	TOMM70
GOBP_REGULATION_OF_CELL_GROWTH_INVOLVED_IN_CARDIAC_MUSCLE_CELL_DEVELOPMENT	GOBP_REGULATION_OF_CELL_GROWTH_INVOLVED_IN_CARDIAC_MUSCLE_CELL_DEVELOPMENT	GOBP_REGULATION_OF_CELL_GROWTH_INVOLVED_IN_CARDIAC_MUSCLE_CELL_DEVELOPMENT	7	0.610333	1.14413	0.358318	1	1	224	tags=14%, list=2%, signal=14%	TOMM70
HP_APLASIA_CUTIS_CONGENITA_OVER_THE_SCALP_VERTEX	HP_APLASIA_CUTIS_CONGENITA_OVER_THE_SCALP_VERTEX	HP_APLASIA_CUTIS_CONGENITA_OVER_THE_SCALP_VERTEX	3	0.724989	1.14402	0.372781	1	1	2116	tags=67%, list=22%, signal=52%	BMS1/PLEC
HP_ABNORMAL_CIRCULATING_GLUTAMINE_CONCENTRATION	HP_ABNORMAL_CIRCULATING_GLUTAMINE_CONCENTRATION	HP_ABNORMAL_CIRCULATING_GLUTAMINE_CONCENTRATION	5	0.653722	1.144	0.394444	1	1	2641	tags=80%, list=27%, signal=59%	SLC25A13/SLC7A7/TALDO1/COX16
GOBP_DNA_UNWINDING_INVOLVED_IN_DNA_REPLICATION	GOBP_DNA_UNWINDING_INVOLVED_IN_DNA_REPLICATION	GOBP_DNA_UNWINDING_INVOLVED_IN_DNA_REPLICATION	13	0.528806	1.14395	0.315972	1	1	2661	tags=54%, list=27%, signal=39%	GINS2/RECQL/MCM3/BLM/MCM6/SSBP1/PURA
HP_J_SHAPED_SELLA_TURCICA	HP_J_SHAPED_SELLA_TURCICA	HP_J_SHAPED_SELLA_TURCICA	6	0.633171	1.14394	0.374074	1	1	1699	tags=50%, list=17%, signal=41%	VPS33A/MTX2/PLOD3
GOMF_4_IRON_4_SULFUR_CLUSTER_BINDING	GOMF_4_IRON_4_SULFUR_CLUSTER_BINDING	GOMF_4_IRON_4_SULFUR_CLUSTER_BINDING	32	0.442467	1.14367	0.271127	1	1	1818	tags=34%, list=19%, signal=28%	DNA2/EXO5/RSAD1/ELP3/ACO1/PPAT/NDUFS1/NDUFS2/ISCA2/POLD1/DDX11
HP_RECURRENT_MYCOBACTERIAL_INFECTIONS	HP_RECURRENT_MYCOBACTERIAL_INFECTIONS	HP_RECURRENT_MYCOBACTERIAL_INFECTIONS	13	0.528591	1.14349	0.315972	1	1	1575	tags=38%, list=16%, signal=32%	CFAP298/STAT1/RSPH3/IFNGR1/RPGR
HP_ABSENT_FOVEAL_REFLEX	HP_ABSENT_FOVEAL_REFLEX	HP_ABSENT_FOVEAL_REFLEX	4	0.682087	1.14336	0.376448	1	1	1802	tags=75%, list=18%, signal=61%	RDH5/RPGR/HPS6
GOBP_PROTEIN_DEMETHYLATION	GOBP_PROTEIN_DEMETHYLATION	GOBP_PROTEIN_DEMETHYLATION	26	0.460629	1.14328	0.27193	1	1	912	tags=12%, list=9%, signal=10%	RIOX2/RIOX1/FBXL19
HP_INCREASED_CIRCULATING_PROLACTIN_CONCENTRATION	HP_INCREASED_CIRCULATING_PROLACTIN_CONCENTRATION	HP_INCREASED_CIRCULATING_PROLACTIN_CONCENTRATION	15	0.509453	1.14325	0.312391	1	1	2248	tags=47%, list=23%, signal=36%	AIP/AKT1/PMM2/BRAF/TRAF7/SUFU/NF2
GOBP_NEGATIVE_REGULATION_OF_VIRAL_INDUCED_CYTOPLASMIC_PATTERN_RECOGNITION_RECEPTOR_SIGNALING_PATHWAY	GOBP_NEGATIVE_REGULATION_OF_VIRAL_INDUCED_CYTOPLASMIC_PATTERN_RECOGNITION_RECEPTOR_SIGNALING_PATHWAY	GOBP_NEGATIVE_REGULATION_OF_VIRAL_INDUCED_CYTOPLASMIC_PATTERN_RECOGNITION_RECEPTOR_SIGNALING_PATHWAY	9	0.579073	1.1432	0.356884	1	1	87	tags=11%, list=1%, signal=11%	UFD1
GOBP_REGULATION_OF_VESICLE_FUSION	GOBP_REGULATION_OF_VESICLE_FUSION	GOBP_REGULATION_OF_VESICLE_FUSION	9	0.578898	1.14286	0.356884	1	1	2064	tags=56%, list=21%, signal=44%	ANKRD27/RAB3A/SYT1/C2CD5/SLAMF1
GOBP_SCF_DEPENDENT_PROTEASOMAL_UBIQUITIN_DEPENDENT_PROTEIN_CATABOLIC_PROCESS	GOBP_SCF_DEPENDENT_PROTEASOMAL_UBIQUITIN_DEPENDENT_PROTEIN_CATABOLIC_PROCESS	GOBP_SCF_DEPENDENT_PROTEASOMAL_UBIQUITIN_DEPENDENT_PROTEIN_CATABOLIC_PROCESS	29	0.450089	1.14249	0.288967	1	1	2739	tags=38%, list=28%, signal=27%	DMAC2/FBXO48/BTRC/FBXL18/CUL1/CUL4B/STYX/CUL2/FBXO38/FBXL5/SKP2
GOBP_MITOCHONDRIAL_CALCIUM_ION_HOMEOSTASIS	GOBP_MITOCHONDRIAL_CALCIUM_ION_HOMEOSTASIS	GOBP_MITOCHONDRIAL_CALCIUM_ION_HOMEOSTASIS	20	0.485042	1.14231	0.304196	1	1	2205	tags=40%, list=22%, signal=31%	MCUB/MAIP1/TGM2/RAP1GDS1/MICU3/MICU1/IMMT/SLC25A23
GOBP_REGULATION_OF_MIRNA_METABOLIC_PROCESS	GOBP_REGULATION_OF_MIRNA_METABOLIC_PROCESS	GOBP_REGULATION_OF_MIRNA_METABOLIC_PROCESS	9	0.578602	1.14227	0.358696	1	1	897	tags=22%, list=9%, signal=20%	TENT2/DROSHA
GOBP_PURINE_NUCLEOSIDE_CATABOLIC_PROCESS	GOBP_PURINE_NUCLEOSIDE_CATABOLIC_PROCESS	GOBP_PURINE_NUCLEOSIDE_CATABOLIC_PROCESS	6	0.632145	1.14209	0.377778	1	1	271	tags=17%, list=3%, signal=16%	ADA2
GOBP_DETERMINATION_OF_ADULT_LIFESPAN	GOBP_DETERMINATION_OF_ADULT_LIFESPAN	GOBP_DETERMINATION_OF_ADULT_LIFESPAN	11	0.552293	1.14204	0.315508	1	1	2008	tags=36%, list=20%, signal=29%	CGAS/MSH2/ATM/LRRK2
GOBP_DEMETHYLATION	GOBP_DEMETHYLATION	GOBP_DEMETHYLATION	44	0.412995	1.14186	0.258706	1	1	1779	tags=23%, list=18%, signal=19%	RIOX2/RIOX1/FTO/FBXL19/CYP51A1/TET3/APOBEC3G/ALKBH3/CYP3A5/KDM5C
HP_INTESTINAL_MALROTATION	HP_INTESTINAL_MALROTATION	HP_INTESTINAL_MALROTATION	57	0.395802	1.1418	0.241158	1	1	1375	tags=16%, list=14%, signal=14%	UFD1/CFAP298/NSD2/WASHC5/ARID1B/DSE/UBE3B/DHODH/RSPH3
GOMF_ATPASE_COUPLED_CATION_TRANSMEMBRANE_TRANSPORTER_ACTIVITY	GOMF_ATPASE_COUPLED_CATION_TRANSMEMBRANE_TRANSPORTER_ACTIVITY	GOMF_ATPASE_COUPLED_CATION_TRANSMEMBRANE_TRANSPORTER_ACTIVITY	23	0.476269	1.14169	0.291592	1	1	22	tags=4%, list=0%, signal=4%	ATP5F1B
GOCC_DEUTEROSOME	GOCC_DEUTEROSOME	GOCC_DEUTEROSOME	1	0.864609	1.14127	0.306911	1	1	1330	tags=100%, list=14%, signal=86%	CEP152
GOBP_REGULATION_OF_TELOMERE_MAINTENANCE	GOBP_REGULATION_OF_TELOMERE_MAINTENANCE	GOBP_REGULATION_OF_TELOMERE_MAINTENANCE	65	0.387115	1.1412	0.243631	1	1	2537	tags=34%, list=26%, signal=25%	MRE11/TEN1/STN1/TENT4B/SRC/ERCC4/SLX1A/CCT3/DCP2/ATM/XRCC5/XRN1/NBN/XRCC1/ATR/DKC1/CCT8/POT1/SLX4/UPF1/CCT5/EXOSC10
GOCC_PHOTORECEPTOR_CONNECTING_CILIUM	GOCC_PHOTORECEPTOR_CONNECTING_CILIUM	GOCC_PHOTORECEPTOR_CONNECTING_CILIUM	17	0.494463	1.14113	0.311864	1	1	2198	tags=41%, list=22%, signal=32%	WHRN/IFT122/CEP290/FAM161A/IQCB1/ARL3/IFT20
GOBP_POSITIVE_REGULATION_OF_PLATELET_DERIVED_GROWTH_FACTOR_RECEPTOR_SIGNALING_PATHWAY	GOBP_POSITIVE_REGULATION_OF_PLATELET_DERIVED_GROWTH_FACTOR_RECEPTOR_SIGNALING_PATHWAY	GOBP_POSITIVE_REGULATION_OF_PLATELET_DERIVED_GROWTH_FACTOR_RECEPTOR_SIGNALING_PATHWAY	2	0.779262	1.14112	0.335329	1	1	860	tags=50%, list=9%, signal=46%	SRC
GOMF_STEROID_DEHYDROGENASE_ACTIVITY_ACTING_ON_THE_CH_OH_GROUP_OF_DONORS_NAD_OR_NADP_AS_ACCEPTOR	GOMF_STEROID_DEHYDROGENASE_ACTIVITY_ACTING_ON_THE_CH_OH_GROUP_OF_DONORS_NAD_OR_NADP_AS_ACCEPTOR	GOMF_STEROID_DEHYDROGENASE_ACTIVITY_ACTING_ON_THE_CH_OH_GROUP_OF_DONORS_NAD_OR_NADP_AS_ACCEPTOR	10	0.563844	1.14108	0.314848	1	1	1154	tags=40%, list=12%, signal=35%	DHRS9/HSD17B14/RDH5/NSDHL
GOBP_POSITIVE_REGULATION_OF_MAST_CELL_CHEMOTAXIS	GOBP_POSITIVE_REGULATION_OF_MAST_CELL_CHEMOTAXIS	GOBP_POSITIVE_REGULATION_OF_MAST_CELL_CHEMOTAXIS	2	0.779215	1.14106	0.335329	1	1	2169	tags=100%, list=22%, signal=78%	VEGFB/SWAP70
HP_HEMIPLEGIA	HP_HEMIPLEGIA	HP_HEMIPLEGIA	10	0.563774	1.14093	0.314848	1	1	716	tags=20%, list=7%, signal=19%	ADA2/SMARCAL1
HP_ABNORMAL_LUNG_LOBATION	HP_ABNORMAL_LUNG_LOBATION	HP_ABNORMAL_LUNG_LOBATION	17	0.493752	1.13949	0.315254	1	1	1844	tags=24%, list=19%, signal=19%	UFD1/HYLS1/AKT1/BUB3
GOBP_ALPHA_AMINO_ACID_METABOLIC_PROCESS	GOBP_ALPHA_AMINO_ACID_METABOLIC_PROCESS	GOBP_ALPHA_AMINO_ACID_METABOLIC_PROCESS	93	0.367086	1.13934	0.22546	1	1	1784	tags=24%, list=18%, signal=20%	DGLUCY/KYAT3/RIDA/SEPHS2/PYCR3/KYAT1/MTAP/TST/SLC25A13/GGT1/SEPHS1/SHMT1/HIBCH/AMT/PPAT/ATP7A/SHMT2/SLC7A7/PHGDH/PLOD3/IVD/SLC25A12
GOMF_ERBB_3_CLASS_RECEPTOR_BINDING	GOMF_ERBB_3_CLASS_RECEPTOR_BINDING	GOMF_ERBB_3_CLASS_RECEPTOR_BINDING	2	0.777997	1.13927	0.335329	1	1	958	tags=50%, list=10%, signal=45%	CDK5
HP_ATONIC_SEIZURE	HP_ATONIC_SEIZURE	HP_ATONIC_SEIZURE	49	0.407156	1.13922	0.256623	1	1	3253	tags=45%, list=33%, signal=30%	PLPBP/ALDH7A1/MAPK10/CSNK2A1/DOCK7/DEAF1/PHGDH/MBD5/GOSR2/NBEA/PRICKLE1/TAOK1/SLC25A22/DYNC1H1/CLTC/TRIM8/DOCK8/CASK/ASAH1/TCF4/DYRK1A/KDM5B
HP_WHEEZING	HP_WHEEZING	HP_WHEEZING	10	0.56286	1.13909	0.318426	1	1	1575	tags=40%, list=16%, signal=34%	CFAP298/ATP8B1/RSPH3/RPGR
GOBP_RESPONSE_TO_SELENIUM_ION	GOBP_RESPONSE_TO_SELENIUM_ION	GOBP_RESPONSE_TO_SELENIUM_ION	7	0.607624	1.13905	0.365631	1	1	78	tags=29%, list=1%, signal=28%	SELENOW/SELENOM
GOBP_ENDOCARDIAL_CELL_DIFFERENTIATION	GOBP_ENDOCARDIAL_CELL_DIFFERENTIATION	GOBP_ENDOCARDIAL_CELL_DIFFERENTIATION	3	0.721724	1.13886	0.372781	1	1	2734	tags=100%, list=28%, signal=72%	ACVR1/SMAD4/NOTCH1
GOMF_STAT_FAMILY_PROTEIN_BINDING	GOMF_STAT_FAMILY_PROTEIN_BINDING	GOMF_STAT_FAMILY_PROTEIN_BINDING	7	0.607465	1.13875	0.365631	1	1	1466	tags=43%, list=15%, signal=36%	DTX3L/PARP9/FAM220A
GOBP_REGULATION_OF_SKELETAL_MUSCLE_CONTRACTION	GOBP_REGULATION_OF_SKELETAL_MUSCLE_CONTRACTION	GOBP_REGULATION_OF_SKELETAL_MUSCLE_CONTRACTION	4	0.679169	1.13847	0.380309	1	1	2031	tags=50%, list=21%, signal=40%	GSTM2/GSTO1
HP_HETEROCHROMIA_IRIDIS	HP_HETEROCHROMIA_IRIDIS	HP_HETEROCHROMIA_IRIDIS	5	0.650404	1.1382	0.401852	1	1	1681	tags=40%, list=17%, signal=33%	ELP1/AKT1
HP_RENAL_HYPOPLASIA_APLASIA	HP_RENAL_HYPOPLASIA_APLASIA	HP_RENAL_HYPOPLASIA_APLASIA	160	0.344223	1.13818	0.187688	1	1	1658	tags=21%, list=17%, signal=18%	BUD23/UFD1/CCNQ/ADA2/KNL1/CPLANE1/KNSTRN/RMND1/PALB2/MBTPS2/ARID1B/FANCL/CD96/DISP1/APC/XRCC4/IFT80/UBE2T/CDK5RAP2/NCAPD3/DYNC2LI1/BRCA1/ERCC4/NSDHL/CCDC141/COPB2/RFC2/CEP152/RTTN/CEP63/DEAF1/NDUFS2/FANCF/PHGDH
GOBP_TRNA_PROCESSING	GOBP_TRNA_PROCESSING	GOBP_TRNA_PROCESSING	100	0.363617	1.1377	0.225115	1	1	2999	tags=42%, list=31%, signal=29%	RTRAF/QTRT2/ELP1/POLR3K/PUS10/DUS2/DDX1/ELP4/DTWD1/TRMO/C9orf64/TRUB1/ELP3/RPP25L/POP5/RPP40/THG1L/ZBTB8OS/THADA/TRMT11/TRMT10A/PUS3/LSM6/DUS1L/TP53RK/TRNT1/RPP14/THUMPD3/METTL6/THUMPD2/TRMT13/ALKBH8/GTPBP3/POP4/TRMT61B/RPUSD4/NAT10/TPRKB/TRMT10B/TYW1/CDKAL1/DTWD2
GOBP_REGULATION_OF_GLUCAN_BIOSYNTHETIC_PROCESS	GOBP_REGULATION_OF_GLUCAN_BIOSYNTHETIC_PROCESS	GOBP_REGULATION_OF_GLUCAN_BIOSYNTHETIC_PROCESS	15	0.506919	1.13756	0.315881	1	1	68	tags=7%, list=1%, signal=7%	SELENOS
HP_ABNORMAL_ACTIVITY_OF_MITOCHONDRIAL_RESPIRATORY_CHAIN	HP_ABNORMAL_ACTIVITY_OF_MITOCHONDRIAL_RESPIRATORY_CHAIN	HP_ABNORMAL_ACTIVITY_OF_MITOCHONDRIAL_RESPIRATORY_CHAIN	83	0.372837	1.13738	0.230769	1	1	2425	tags=24%, list=25%, signal=18%	ATP5F1E/NDUFAF8/MRM2/MT-ND3/LIPT1/MRPS23/NDUFB3/NDUFA12/NDUFS1/NDUFS2/TSFM/NDUFV2/NDUFAF1/NDUFAF2/NDUFA8/EARS2/ECHS1/TIMMDC1/BOLA3/PDHA1
GOCC_CHROMOSOME_CENTROMERIC_REGION	GOCC_CHROMOSOME_CENTROMERIC_REGION	GOCC_CHROMOSOME_CENTROMERIC_REGION	148	0.347773	1.13737	0.201504	1	1	2245	tags=30%, list=23%, signal=23%	CENPX/SPOUT1/SGO2/KNL1/SGO1/CENPS/KNSTRN/SYCP3/CENPE/NUP43/SPDL1/CENPQ/APC/NCAPD2/HELLS/PHF6/KNTC1/NCAPD3/NDC80/GPATCH11/CLASP1/NSL1/SUV39H1/PSEN2/BOD1L1/KANSL1/CBX5/CENPB/MIS18A/CENPK/BUB3/DCTN2/MAD2L1/KIF18A/STAG2/DYNC1LI1/SIN3A/DAXX/STAG1/ITGB3BP/ZNF330/PDS5B/XPO1/MEAF6
GOBP_NEGATIVE_REGULATION_OF_LYMPHOCYTE_ACTIVATION	GOBP_NEGATIVE_REGULATION_OF_LYMPHOCYTE_ACTIVATION	GOBP_NEGATIVE_REGULATION_OF_LYMPHOCYTE_ACTIVATION	83	0.372786	1.13722	0.230769	1	1	2814	tags=45%, list=29%, signal=32%	RIPOR2/TMEM131L/VSIR/TYROBP/TNFSF4/PTPN6/CR1/CD300A/RHBDD3/GLMN/TWSG1/ATM/CASP3/FGL2/SAMSN1/ZBTB7B/THOC1/PARP3/FGR/MNDA/CD80/TNFRSF13B/JAK3/DUSP3/DLG1/LAX1/NCKAP1L/HLX/IL2RA/CLNK/BCL6/BTN2A2/ZC3H8/SPN/ITCH/BTK/LGALS9
GOCC_OUTER_KINETOCHORE	GOCC_OUTER_KINETOCHORE	GOCC_OUTER_KINETOCHORE	6	0.629446	1.13721	0.388889	1	1	1583	tags=50%, list=16%, signal=42%	SPDL1/NDC80/BOD1L1
HP_B_LYMPHOCYTOPENIA	HP_B_LYMPHOCYTOPENIA	HP_B_LYMPHOCYTOPENIA	27	0.454391	1.13696	0.289982	1	1	3119	tags=63%, list=32%, signal=43%	KNSTRN/STAT1/MYSM1/IKZF3/IGHM/NBN/JAK3/PIK3CD/TRNT1/IL2RA/FCHO1/IKZF1/DCLRE1C/BTK/DOCK8/TCF3/LRBA
GOMF_DYNEIN_COMPLEX_BINDING	GOMF_DYNEIN_COMPLEX_BINDING	GOMF_DYNEIN_COMPLEX_BINDING	13	0.525518	1.13684	0.321181	1	1	2704	tags=54%, list=28%, signal=39%	APC/HDAC6/GPSM2/NUMA1/SMC3/FMR1/KATNB1
GOBP_NEPHRIC_DUCT_MORPHOGENESIS	GOBP_NEPHRIC_DUCT_MORPHOGENESIS	GOBP_NEPHRIC_DUCT_MORPHOGENESIS	1	0.861145	1.1367	0.315041	1	1	1364	tags=100%, list=14%, signal=86%	EPHA4
GOMF_GPI_LINKED_EPHRIN_RECEPTOR_ACTIVITY	GOMF_GPI_LINKED_EPHRIN_RECEPTOR_ACTIVITY	GOMF_GPI_LINKED_EPHRIN_RECEPTOR_ACTIVITY	1	0.861145	1.1367	0.315041	1	1	1364	tags=100%, list=14%, signal=86%	EPHA4
GOMF_TRANSLATION_TERMINATION_FACTOR_ACTIVITY	GOMF_TRANSLATION_TERMINATION_FACTOR_ACTIVITY	GOMF_TRANSLATION_TERMINATION_FACTOR_ACTIVITY	6	0.629147	1.13667	0.388889	1	1	178	tags=17%, list=2%, signal=16%	MRPL58
GOBP_NEGATIVE_REGULATION_OF_MUSCLE_CONTRACTION	GOBP_NEGATIVE_REGULATION_OF_MUSCLE_CONTRACTION	GOBP_NEGATIVE_REGULATION_OF_MUSCLE_CONTRACTION	8	0.593829	1.1365	0.36	1	1	133	tags=12%, list=1%, signal=12%	GRK2
GOBP_NAD_BIOSYNTHESIS_VIA_NICOTINAMIDE_RIBOSIDE_SALVAGE_PATHWAY	GOBP_NAD_BIOSYNTHESIS_VIA_NICOTINAMIDE_RIBOSIDE_SALVAGE_PATHWAY	GOBP_NAD_BIOSYNTHESIS_VIA_NICOTINAMIDE_RIBOSIDE_SALVAGE_PATHWAY	5	0.648599	1.13504	0.403704	1	1	1191	tags=40%, list=12%, signal=35%	NAXD/PARP9
GOBP_POSITIVE_REGULATION_OF_EXTRACELLULAR_MATRIX_DISASSEMBLY	GOBP_POSITIVE_REGULATION_OF_EXTRACELLULAR_MATRIX_DISASSEMBLY	GOBP_POSITIVE_REGULATION_OF_EXTRACELLULAR_MATRIX_DISASSEMBLY	5	0.648589	1.13502	0.403704	1	1	1133	tags=40%, list=12%, signal=35%	CARMIL2/CLASP1
HP_SPINAL_CORD_COMPRESSION	HP_SPINAL_CORD_COMPRESSION	HP_SPINAL_CORD_COMPRESSION	17	0.491782	1.13494	0.320339	1	1	887	tags=18%, list=9%, signal=16%	NEPRO/DNA2/APC
GOBP_RESPONSE_TO_MUSCLE_ACTIVITY	GOBP_RESPONSE_TO_MUSCLE_ACTIVITY	GOBP_RESPONSE_TO_MUSCLE_ACTIVITY	8	0.59297	1.13486	0.363636	1	1	25	tags=12%, list=0%, signal=12%	ATP5F1A
HP_MANIA	HP_MANIA	HP_MANIA	24	0.464883	1.13474	0.306338	1	1	3098	tags=46%, list=32%, signal=31%	UFD1/SLC25A13/MT-ND6/POLG2/VPS16/MT-CO3/DNMT3A/MT-ND1/MT-CO2/JMJD1C/FLI1
HP_INCREASED_MEAN_CORPUSCULAR_VOLUME	HP_INCREASED_MEAN_CORPUSCULAR_VOLUME	HP_INCREASED_MEAN_CORPUSCULAR_VOLUME	29	0.446947	1.13451	0.292469	1	1	271	tags=7%, list=3%, signal=7%	EFL1/ADA2
GOBP_NUCLEOBASE_METABOLIC_PROCESS	GOBP_NUCLEOBASE_METABOLIC_PROCESS	GOBP_NUCLEOBASE_METABOLIC_PROCESS	20	0.481689	1.13441	0.311189	1	1	2412	tags=45%, list=25%, signal=34%	DPYSL2/PAICS/GMPR2/SHMT1/DHODH/PPAT/SHMT2/GART/CAD
HP_MICROPHALLUS	HP_MICROPHALLUS	HP_MICROPHALLUS	9	0.574598	1.13437	0.358696	1	1	3251	tags=78%, list=33%, signal=52%	RTTN/FANCF/PLAG1/SIN3A/TRRAP/MINPP1/SAMD9
HP_ABNORMALITY_OF_THE_AUTONOMIC_NERVOUS_SYSTEM	HP_ABNORMALITY_OF_THE_AUTONOMIC_NERVOUS_SYSTEM	HP_ABNORMALITY_OF_THE_AUTONOMIC_NERVOUS_SYSTEM	125	0.355296	1.13387	0.209953	1	1	2581	tags=36%, list=26%, signal=27%	UFD1/CPLANE1/ELP1/PALB2/BBS1/MBTPS2/FANCL/CBY1/DEPDC5/DISP1/HYLS1/UBE2T/BRCA1/ERCC4/VPS11/LMNB1/SPTLC1/GIGYF2/VPS13A/PIGL/RFC1/CEP290/ATP7A/VPS13C/FANCF/ARL3/KIAA0586/FANCG/PIGN/VPS35/STAG2/LRRK2/TCTN1/DNAJC13/INPP5E/PIGW/SUFU/SETBP1/CSPP1/SLX4/SPG11/BRCA2/CCT5/PINK1/FMR1
GOCC_SPECTRIN_ASSOCIATED_CYTOSKELETON	GOCC_SPECTRIN_ASSOCIATED_CYTOSKELETON	GOCC_SPECTRIN_ASSOCIATED_CYTOSKELETON	4	0.676328	1.1337	0.382239	1	1	2729	tags=75%, list=28%, signal=54%	EPB41/ANK3/ANK1
GOBP_NEGATIVE_REGULATION_OF_BLOOD_CIRCULATION	GOBP_NEGATIVE_REGULATION_OF_BLOOD_CIRCULATION	GOBP_NEGATIVE_REGULATION_OF_BLOOD_CIRCULATION	12	0.535174	1.1334	0.32526	1	1	790	tags=17%, list=8%, signal=15%	GRK2/RNLS
GOMF_OXIDOREDUCTASE_ACTIVITY_ACTING_ON_NAD_P_H_QUINONE_OR_SIMILAR_COMPOUND_AS_ACCEPTOR	GOMF_OXIDOREDUCTASE_ACTIVITY_ACTING_ON_NAD_P_H_QUINONE_OR_SIMILAR_COMPOUND_AS_ACCEPTOR	GOMF_OXIDOREDUCTASE_ACTIVITY_ACTING_ON_NAD_P_H_QUINONE_OR_SIMILAR_COMPOUND_AS_ACCEPTOR	46	0.407336	1.13335	0.273632	1	1	3621	tags=54%, list=37%, signal=34%	AIFM2/MT-ND3/NDUFC1/CBR4/NDUFB3/MT-ND6/NDUFV3/NDUFA12/MT-ND4L/NDUFS1/NDUFS2/NDUFV2/NDUFA8/NDUFB1/CBR1/MT-ND1/NDUFA9/NDUFB7/NDUFB4/NDUFA3/NDUFA1/CRYZL1/CRYZ/NQO2/NDUFB2
HP_ALACRIMA	HP_ALACRIMA	HP_ALACRIMA	8	0.592144	1.13328	0.367273	1	1	2800	tags=50%, list=29%, signal=36%	ELP1/TRAPPC11/SETBP1/MADD
HP_CENTRAL_NERVOUS_SYSTEM_CYST	HP_CENTRAL_NERVOUS_SYSTEM_CYST	HP_CENTRAL_NERVOUS_SYSTEM_CYST	108	0.359647	1.13318	0.241538	1	1	2559	tags=33%, list=26%, signal=25%	NSD2/RXYLT1/WASHC5/LARGE1/FTO/ARID1B/WDR81/LARS2/DISP1/AHDC1/IFT80/EXOC2/HYLS1/PEX1/C2CD3/MT-ATP6/CEP290/NUP88/PHGDH/KIAA0586/PDHB/BUB3/PIGN/TUBGCP2/PMM2/TCTN1/FAR1/BRAF/CSPP1/FARSA/NPHP3/PDHX/PDHA1/D2HGDH/ABAT/SMARCC2
GOBP_NEGATIVE_REGULATION_OF_DELAYED_RECTIFIER_POTASSIUM_CHANNEL_ACTIVITY	GOBP_NEGATIVE_REGULATION_OF_DELAYED_RECTIFIER_POTASSIUM_CHANNEL_ACTIVITY	GOBP_NEGATIVE_REGULATION_OF_DELAYED_RECTIFIER_POTASSIUM_CHANNEL_ACTIVITY	1	0.858293	1.13294	0.321138	1	1	1392	tags=100%, list=14%, signal=86%	ANK3
GOBP_NEGATIVE_REGULATION_OF_VOLTAGE_GATED_POTASSIUM_CHANNEL_ACTIVITY	GOBP_NEGATIVE_REGULATION_OF_VOLTAGE_GATED_POTASSIUM_CHANNEL_ACTIVITY	GOBP_NEGATIVE_REGULATION_OF_VOLTAGE_GATED_POTASSIUM_CHANNEL_ACTIVITY	1	0.858293	1.13294	0.321138	1	1	1392	tags=100%, list=14%, signal=86%	ANK3
GOBP_NEGATIVE_REGULATION_OF_CELLULAR_RESPONSE_TO_HYPOXIA	GOBP_NEGATIVE_REGULATION_OF_CELLULAR_RESPONSE_TO_HYPOXIA	GOBP_NEGATIVE_REGULATION_OF_CELLULAR_RESPONSE_TO_HYPOXIA	5	0.647375	1.1329	0.405556	1	1	2932	tags=80%, list=30%, signal=56%	PIK3CB/EPHA4/PINK1/HYOU1
HP_SNORING	HP_SNORING	HP_SNORING	2	0.773494	1.13268	0.341317	1	1	928	tags=50%, list=9%, signal=45%	AHDC1
HP_RECURRENT_ENTEROVIRAL_INFECTIONS	HP_RECURRENT_ENTEROVIRAL_INFECTIONS	HP_RECURRENT_ENTEROVIRAL_INFECTIONS	3	0.717783	1.13264	0.380671	1	1	1136	tags=67%, list=12%, signal=59%	SP110/IGHM
GOBP_CELLULAR_AMINO_ACID_BIOSYNTHETIC_PROCESS	GOBP_CELLULAR_AMINO_ACID_BIOSYNTHETIC_PROCESS	GOBP_CELLULAR_AMINO_ACID_BIOSYNTHETIC_PROCESS	39	0.417568	1.13263	0.287162	1	1	2562	tags=38%, list=26%, signal=29%	SEPHS2/PYCR3/MTAP/GGT1/SEPHS1/SHMT1/SHMT2/PHGDH/PLOD3/SLC25A12/MTHFD1/CAD/ABAT/ALDH18A1/DHFR
HP_FAT_MALABSORPTION	HP_FAT_MALABSORPTION	HP_FAT_MALABSORPTION	16	0.495642	1.13204	0.338409	1	1	1830	tags=25%, list=19%, signal=20%	EFL1/ATP8B1/SLC7A7/PTRH2
GOBP_G0_TO_G1_TRANSITION	GOBP_G0_TO_G1_TRANSITION	GOBP_G0_TO_G1_TRANSITION	7	0.603844	1.13196	0.382084	1	1	443	tags=14%, list=5%, signal=14%	CDK3
GOBP_CELLULAR_RESPONSE_TO_TOXIC_SUBSTANCE	GOBP_CELLULAR_RESPONSE_TO_TOXIC_SUBSTANCE	GOBP_CELLULAR_RESPONSE_TO_TOXIC_SUBSTANCE	54	0.396092	1.13181	0.263158	1	1	68	tags=7%, list=1%, signal=7%	SELENOT/SELENOF/SELENOW/SELENOS
HP_MITOCHONDRIAL_INHERITANCE	HP_MITOCHONDRIAL_INHERITANCE	HP_MITOCHONDRIAL_INHERITANCE	15	0.504261	1.1316	0.328098	1	1	2979	tags=53%, list=30%, signal=37%	FDX2/MT-ATP6/MT-ND6/MT-ND4L/MT-CYB/MT-CO3/MT-ND1/MT-CO2
GOBP_NEGATIVE_REGULATION_OF_MAST_CELL_DEGRANULATION	GOBP_NEGATIVE_REGULATION_OF_MAST_CELL_DEGRANULATION	GOBP_NEGATIVE_REGULATION_OF_MAST_CELL_DEGRANULATION	5	0.646351	1.1311	0.409259	1	1	3475	tags=100%, list=35%, signal=65%	CD300A/CD84/LGALS9/HMOX1/RABGEF1
GOBP_MAINTENANCE_OF_PRESYNAPTIC_ACTIVE_ZONE_STRUCTURE	GOBP_MAINTENANCE_OF_PRESYNAPTIC_ACTIVE_ZONE_STRUCTURE	GOBP_MAINTENANCE_OF_PRESYNAPTIC_ACTIVE_ZONE_STRUCTURE	2	0.772373	1.13104	0.343313	1	1	960	tags=50%, list=10%, signal=45%	RAB3A
GOBP_PRESYNAPTIC_ACTIVE_ZONE_ORGANIZATION	GOBP_PRESYNAPTIC_ACTIVE_ZONE_ORGANIZATION	GOBP_PRESYNAPTIC_ACTIVE_ZONE_ORGANIZATION	2	0.772373	1.13104	0.343313	1	1	960	tags=50%, list=10%, signal=45%	RAB3A
HP_APLASIA_HYPOPLASIA_OF_THE_CEREBRAL_WHITE_MATTER	HP_APLASIA_HYPOPLASIA_OF_THE_CEREBRAL_WHITE_MATTER	HP_APLASIA_HYPOPLASIA_OF_THE_CEREBRAL_WHITE_MATTER	13	0.522727	1.1308	0.324653	1	1	1488	tags=23%, list=15%, signal=20%	STRADA/WARS2/MT-ND6
GOBP_NEURONAL_SIGNAL_TRANSDUCTION	GOBP_NEURONAL_SIGNAL_TRANSDUCTION	GOBP_NEURONAL_SIGNAL_TRANSDUCTION	3	0.716569	1.13073	0.380671	1	1	219	tags=33%, list=2%, signal=33%	MACO1
GOBP_CYTOSOLIC_TRANSPORT	GOBP_CYTOSOLIC_TRANSPORT	GOBP_CYTOSOLIC_TRANSPORT	131	0.351506	1.13071	0.222393	1	1	2749	tags=33%, list=28%, signal=24%	WASHC1/EIPR1/WASHC2C/WASHC2A/DENND2A/ANKRD27/MYO1D/WDR81/LMTK2/MAP2/SRC/HEATR5B/RHOBTB3/SNX1/VPS11/EHD3/PIK3R4/VPS13A/VPS26B/VPS13C/TBC1D10A/VPS35/PTPN23/LRRK2/DNAJC13/AP1AR/STX8/PIK3C3/HOOK1/VPS26A/SNX6/SNX2/UBE2O/LMAN1/GOSR1/RGP1/TPCN2/CLTC/GCC2/VTI1A/AP1G1/MSN/AKTIP
GOBP_MEIOTIC_DNA_DOUBLE_STRAND_BREAK_FORMATION	GOBP_MEIOTIC_DNA_DOUBLE_STRAND_BREAK_FORMATION	GOBP_MEIOTIC_DNA_DOUBLE_STRAND_BREAK_FORMATION	2	0.772123	1.13067	0.343313	1	1	92	tags=50%, list=1%, signal=50%	MRE11
GOMF_PHOSPHATIDYLINOSITOL_KINASE_ACTIVITY	GOMF_PHOSPHATIDYLINOSITOL_KINASE_ACTIVITY	GOMF_PHOSPHATIDYLINOSITOL_KINASE_ACTIVITY	14	0.512734	1.13046	0.324607	1	1	2159	tags=43%, list=22%, signal=33%	PIK3CB/PIK3C2B/PI4K2B/ATM/PIK3CD/PIK3C3
HP_CHORIORETINAL_HYPOPIGMENTATION	HP_CHORIORETINAL_HYPOPIGMENTATION	HP_CHORIORETINAL_HYPOPIGMENTATION	3	0.716347	1.13038	0.380671	1	1	1728	tags=67%, list=18%, signal=55%	VPS33A/TSC1
GOMF_FOUR_WAY_JUNCTION_HELICASE_ACTIVITY	GOMF_FOUR_WAY_JUNCTION_HELICASE_ACTIVITY	GOMF_FOUR_WAY_JUNCTION_HELICASE_ACTIVITY	4	0.674137	1.13003	0.38417	1	1	1402	tags=50%, list=14%, signal=43%	RECQL/BLM
GOBP_DICARBOXYLIC_ACID_METABOLIC_PROCESS	GOBP_DICARBOXYLIC_ACID_METABOLIC_PROCESS	GOBP_DICARBOXYLIC_ACID_METABOLIC_PROCESS	49	0.403869	1.13003	0.264901	1	1	2562	tags=33%, list=26%, signal=24%	DGLUCY/KYAT3/SDHAF3/GGT1/SHMT1/SHMT2/ATIC/SLC25A12/MTHFD1/MTHFD2/ALDH5A1/FH/D2HGDH/KMO/ALDH18A1/DHFR
GOBP_POSITIVE_REGULATION_OF_FILOPODIUM_ASSEMBLY	GOBP_POSITIVE_REGULATION_OF_FILOPODIUM_ASSEMBLY	GOBP_POSITIVE_REGULATION_OF_FILOPODIUM_ASSEMBLY	16	0.494719	1.12993	0.338409	1	1	13	tags=6%, list=0%, signal=6%	RIPOR2
GOBP_REGULATION_OF_TELOMERE_MAINTENANCE_VIA_TELOMERE_LENGTHENING	GOBP_REGULATION_OF_TELOMERE_MAINTENANCE_VIA_TELOMERE_LENGTHENING	GOBP_REGULATION_OF_TELOMERE_MAINTENANCE_VIA_TELOMERE_LENGTHENING	49	0.40383	1.12992	0.264901	1	1	2537	tags=37%, list=26%, signal=27%	TEN1/STN1/TENT4B/SRC/ERCC4/SLX1A/CCT3/DCP2/ATM/XRCC5/XRN1/ATR/DKC1/CCT8/POT1/SLX4/CCT5/EXOSC10
GOBP_MITOTIC_CHROMOSOME_CONDENSATION	GOBP_MITOTIC_CHROMOSOME_CONDENSATION	GOBP_MITOTIC_CHROMOSOME_CONDENSATION	14	0.512437	1.12981	0.324607	1	1	1806	tags=36%, list=18%, signal=29%	TENT4A/NCAPD2/NCAPD3/NUSAP1/TTN
GOBP_ACTIN_FILAMENT_SEVERING	GOBP_ACTIN_FILAMENT_SEVERING	GOBP_ACTIN_FILAMENT_SEVERING	10	0.55805	1.12935	0.334526	1	1	3590	tags=80%, list=37%, signal=51%	CFL2/SRGAP2/CAPG/GMFG/FLII/VILL/DSTN/MYH9
GOBP_POSITIVE_REGULATION_OF_LAMELLIPODIUM_ORGANIZATION	GOBP_POSITIVE_REGULATION_OF_LAMELLIPODIUM_ORGANIZATION	GOBP_POSITIVE_REGULATION_OF_LAMELLIPODIUM_ORGANIZATION	25	0.458404	1.12926	0.314685	1	1	2121	tags=28%, list=22%, signal=22%	CARMIL1/CARMIL2/SRC/ATP7A/ABI2/TWF2/PLCE1
HP_EEG_WITH_FOCAL_SHARP_SLOW_WAVES	HP_EEG_WITH_FOCAL_SHARP_SLOW_WAVES	HP_EEG_WITH_FOCAL_SHARP_SLOW_WAVES	4	0.67367	1.12925	0.38417	1	1	2250	tags=50%, list=23%, signal=39%	MAPK10/SPATA5
GOMF_SUMO_POLYMER_BINDING	GOMF_SUMO_POLYMER_BINDING	GOMF_SUMO_POLYMER_BINDING	3	0.715407	1.12889	0.380671	1	1	2796	tags=100%, list=28%, signal=72%	CASP8AP2/RNF4/RNF111
HP_HEMANGIOMATOSIS	HP_HEMANGIOMATOSIS	HP_HEMANGIOMATOSIS	15	0.502898	1.12854	0.329843	1	1	1681	tags=27%, list=17%, signal=22%	TENT5A/MBTPS2/SMAD4/AKT1
GOBP_REGULATION_OF_PROTEIN_CATABOLIC_PROCESS_IN_THE_VACUOLE	GOBP_REGULATION_OF_PROTEIN_CATABOLIC_PROCESS_IN_THE_VACUOLE	GOBP_REGULATION_OF_PROTEIN_CATABOLIC_PROCESS_IN_THE_VACUOLE	6	0.624443	1.12817	0.398148	1	1	1896	tags=50%, list=19%, signal=40%	MGAT3/MFSD8/VPS35
HP_RECURRENT_CUTANEOUS_ABSCESS_FORMATION	HP_RECURRENT_CUTANEOUS_ABSCESS_FORMATION	HP_RECURRENT_CUTANEOUS_ABSCESS_FORMATION	6	0.62408	1.12752	0.398148	1	1	433	tags=17%, list=4%, signal=16%	CARMIL2
HP_RECURRENT_SINOPULMONARY_INFECTIONS	HP_RECURRENT_SINOPULMONARY_INFECTIONS	HP_RECURRENT_SINOPULMONARY_INFECTIONS	19	0.481269	1.12727	0.323478	1	1	2973	tags=58%, list=30%, signal=40%	CFAP298/PLCG2/RSPH3/RPGR/NBN/TNFRSF13B/PIK3CD/SPAG1/CASP8/DOCK8/SRP54
GOMF_FLAP_ENDONUCLEASE_ACTIVITY	GOMF_FLAP_ENDONUCLEASE_ACTIVITY	GOMF_FLAP_ENDONUCLEASE_ACTIVITY	5	0.643963	1.12693	0.416667	1	1	1351	tags=40%, list=14%, signal=35%	DNA2/SLX1A
HP_INCREASED_SERUM_PYRUVATE	HP_INCREASED_SERUM_PYRUVATE	HP_INCREASED_SERUM_PYRUVATE	41	0.415297	1.12676	0.277683	1	1	2641	tags=34%, list=27%, signal=25%	NDUFAF8/MT-ND3/AIFM1/NDUFB3/NDUFS1/NDUFS2/NDUFV2/NDUFAF1/NDUFAF2/TIMMDC1/PDHX/PDHA1/ACAT2/COX16
GOBP_LAYER_FORMATION_IN_CEREBRAL_CORTEX	GOBP_LAYER_FORMATION_IN_CEREBRAL_CORTEX	GOBP_LAYER_FORMATION_IN_CEREBRAL_CORTEX	5	0.643804	1.12665	0.418519	1	1	1321	tags=40%, list=13%, signal=35%	CDK5/CDK5R1
HP_ABNORMALITY_OF_THE_SKULL_BASE	HP_ABNORMALITY_OF_THE_SKULL_BASE	HP_ABNORMALITY_OF_THE_SKULL_BASE	118	0.354078	1.12636	0.217593	1	1	1109	tags=14%, list=11%, signal=12%	MRE11/PLPBP/TENT5A/RXYLT1/WASHC5/LARGE1/ALDH7A1/FTO/MBTPS2/ARID1B/WDR81/DISP1/IFT80/HYLS1/ZBTB20/C2CD3
GOBP_AUDITORY_RECEPTOR_CELL_MORPHOGENESIS	GOBP_AUDITORY_RECEPTOR_CELL_MORPHOGENESIS	GOBP_AUDITORY_RECEPTOR_CELL_MORPHOGENESIS	5	0.643552	1.12621	0.42037	1	1	469	tags=20%, list=5%, signal=19%	WHRN
GOBP_POSITIVE_REGULATION_OF_SYNAPTIC_VESICLE_EXOCYTOSIS	GOBP_POSITIVE_REGULATION_OF_SYNAPTIC_VESICLE_EXOCYTOSIS	GOBP_POSITIVE_REGULATION_OF_SYNAPTIC_VESICLE_EXOCYTOSIS	4	0.671755	1.12604	0.391892	1	1	1180	tags=75%, list=12%, signal=66%	CDK5/SLC4A8/SYT1
GOBP_MACROPHAGE_FUSION	GOBP_MACROPHAGE_FUSION	GOBP_MACROPHAGE_FUSION	2	0.768737	1.12571	0.347305	1	1	640	tags=50%, list=7%, signal=47%	TYROBP
GOBP_NEGATIVE_REGULATION_OF_LEUKOCYTE_DEGRANULATION	GOBP_NEGATIVE_REGULATION_OF_LEUKOCYTE_DEGRANULATION	GOBP_NEGATIVE_REGULATION_OF_LEUKOCYTE_DEGRANULATION	11	0.544334	1.12558	0.333333	1	1	3475	tags=73%, list=35%, signal=47%	CCR2/BCR/CD300A/NCKAP1L/CD84/LGALS9/HMOX1/RABGEF1
GOBP_CELL_PROJECTION_ASSEMBLY	GOBP_CELL_PROJECTION_ASSEMBLY	GOBP_CELL_PROJECTION_ASSEMBLY	301	0.319751	1.12546	0.185286	1	1	2121	tags=24%, list=22%, signal=20%	RIPOR2/CFAP298/WASHC1/TOGARAM1/ENTR1/CPLANE1/CARMIL1/CARMIL2/JHY/TMEM250/CFAP70/FGD4/BBS1/EPS8/MINK1/KIF27/IFT74/CLUAP1/CBY1/SRC/APC/CDC14A/CEP162/IFT80/HYLS1/HDAC6/TBC1D2B/IFT122/BBIP1/DYNC2LI1/RHOQ/ATP8B1/C2CD3/TTLL3/EHD3/ALPK1/CEP250/AIF1/FGD6/CEP97/CEP290/PCNT/FAM161A/IQCB1/ATP7A/FER/RPGR/CEP126/TBC1D10A/KIF3A/ARL3/PTPRO/KIAA0586/TTBK2/FAM98A/TBC1D7/INPPL1/TBC1D19/ABI2/PRKCD/PTPN23/BBS7/TCTN1…
HP_SLENDER_BUILD	HP_SLENDER_BUILD	HP_SLENDER_BUILD	16	0.492748	1.12543	0.341794	1	1	1613	tags=25%, list=16%, signal=21%	STRADA/DNA2/NSDHL/KANSL1
HP_FOCAL_AUTONOMIC_SEIZURE	HP_FOCAL_AUTONOMIC_SEIZURE	HP_FOCAL_AUTONOMIC_SEIZURE	2	0.768486	1.12535	0.349301	1	1	841	tags=50%, list=9%, signal=46%	DEPDC5
HP_HYPERMAGNESEMIA	HP_HYPERMAGNESEMIA	HP_HYPERMAGNESEMIA	2	0.768314	1.12509	0.349301	1	1	2276	tags=100%, list=23%, signal=77%	GNA11/AP2S1
HP_HYPOCALCIURIA	HP_HYPOCALCIURIA	HP_HYPOCALCIURIA	2	0.768314	1.12509	0.349301	1	1	2276	tags=100%, list=23%, signal=77%	GNA11/AP2S1
HP_HYDROCEPHALUS	HP_HYDROCEPHALUS	HP_HYDROCEPHALUS	196	0.330478	1.12508	0.203488	1	1	2311	tags=28%, list=24%, signal=21%	UFD1/CFAP298/TENT5A/CPLANE1/NSD2/RXYLT1/WASHC5/LARGE1/TYROBP/FTO/PALB2/MBTPS2/FANCL/WDR81/CBY1/DISP1/ARHGAP31/HELLS/HYLS1/UNC45A/HDAC6/VPS33A/UBE2T/ZBTB20/BRCA1/ERCC4/GPSM2/RSPH3/CEP290/EOGT/RPGR/KANSL1/FANCF/AKT1/ARL3/TSC1/KIAA0586/FANCG/SEC24D/STAG2/KIAA1109/TCTN1/COG6/INPP5E/BRAF/TRAF7/ERCC6/PIGU/SUFU/NF2/ROGDI/CSPP1/SPAG1/SLX4
GOBP_MICROTUBULE_BUNDLE_FORMATION	GOBP_MICROTUBULE_BUNDLE_FORMATION	GOBP_MICROTUBULE_BUNDLE_FORMATION	29	0.443191	1.12498	0.301226	1	1	1652	tags=34%, list=17%, signal=29%	TOGARAM1/JHY/FES/MAP2/CDK5RAP2/TTLL3/CLASP1/NUMA1/PRC1/MAP1B
GOCC_MICROTUBULE_ORGANIZING_CENTER	GOCC_MICROTUBULE_ORGANIZING_CENTER	GOCC_MICROTUBULE_ORGANIZING_CENTER	500	0.307325	1.12448	0.139334	1	1	2776	tags=32%, list=28%, signal=24%	RTRAF/TENT5C/WASHC1/PATJ/TOGARAM1/SPOUT1/ABRAXAS2/BICDL1/ENTR1/ECPAS/SGO1/PCLAF/WHRN/SPACA9/CFAP70/KNSTRN/BBS1/HSPA6/MPP1/TRIP4/ALS2/PIFO/KLHL22/TUBG1/IFT74/CLUAP1/CBY1/SPDL1/TUBGCP5/CEP44/AKAP11/APC/CDC14A/NLRC3/MCM3/MIB1/CEP162/IFT80/HYLS1/CDK5RAP2/IFT122/NDC80/DYNC2LI1/CEP192/C2CD3/STARD9/BRCA1/CLASP1/CCDC141/RNF19A/MLLT11/TSG101/ALPK1/CEP78/CEP250/LEO1/DYNC1I2/CEP152/GPSM2/ARFGEF2/PSEN2/CEP97…
HP_BIFID_UVULA	HP_BIFID_UVULA	HP_BIFID_UVULA	69	0.376993	1.12432	0.266458	1	1	2126	tags=30%, list=22%, signal=24%	SELENOI/RXYLT1/LARGE1/TBCE/FTO/DISP1/HYLS1/POLA1/SEC23A/ORC4/PIGL/SMAD4/SHMT2/PHGDH/TTN/TTC37/RYR1/STAC3/STAG2/PIGW/IGBP1
GOBP_MRNA_METHYLATION	GOBP_MRNA_METHYLATION	GOBP_MRNA_METHYLATION	13	0.519729	1.12432	0.328125	1	1	125	tags=8%, list=1%, signal=8%	VIRMA
GOBP_PIRNA_METABOLIC_PROCESS	GOBP_PIRNA_METABOLIC_PROCESS	GOBP_PIRNA_METABOLIC_PROCESS	2	0.767501	1.1239	0.351297	1	1	1258	tags=50%, list=13%, signal=44%	MYBL1
GOBP_SPINAL_CORD_ASSOCIATION_NEURON_DIFFERENTIATION	GOBP_SPINAL_CORD_ASSOCIATION_NEURON_DIFFERENTIATION	GOBP_SPINAL_CORD_ASSOCIATION_NEURON_DIFFERENTIATION	2	0.767246	1.12353	0.351297	1	1	718	tags=50%, list=7%, signal=46%	GDF7
HP_CRACKLES	HP_CRACKLES	HP_CRACKLES	9	0.569072	1.12346	0.367754	1	1	145	tags=11%, list=1%, signal=11%	STN1
HP_MULTIFOCAL_EPILEPTIFORM_DISCHARGES	HP_MULTIFOCAL_EPILEPTIFORM_DISCHARGES	HP_MULTIFOCAL_EPILEPTIFORM_DISCHARGES	60	0.385372	1.12342	0.267091	1	1	1589	tags=22%, list=16%, signal=18%	WASHC4/PLPBP/ALDH7A1/TRAPPC9/DEPDC5/DCPS/UFSP2/MED23/RSRC1/C12orf4/TTC5/NDST1/DOCK7
HP_DIAPHYSEAL_THICKENING	HP_DIAPHYSEAL_THICKENING	HP_DIAPHYSEAL_THICKENING	11	0.543212	1.12326	0.333333	1	1	699	tags=18%, list=7%, signal=17%	TENT5A/MBTPS2
HP_HYPERMETHIONINEMIA	HP_HYPERMETHIONINEMIA	HP_HYPERMETHIONINEMIA	3	0.711581	1.12286	0.382643	1	1	1855	tags=67%, list=19%, signal=54%	SLC25A13/TTC37
HP_ABNORMAL_PUPIL_MORPHOLOGY	HP_ABNORMAL_PUPIL_MORPHOLOGY	HP_ABNORMAL_PUPIL_MORPHOLOGY	20	0.476766	1.12282	0.31993	1	1	475	tags=10%, list=5%, signal=10%	NSD2/ELP1
GOBP_ENDOSOMAL_TRANSPORT	GOBP_ENDOSOMAL_TRANSPORT	GOBP_ENDOSOMAL_TRANSPORT	170	0.337159	1.12267	0.208709	1	1	800	tags=7%, list=8%, signal=7%	WASHC4/VPS26C/WASHC1/EIPR1/WASHC2C/WASHC2A/ENTR1/VPS35L/DENND2A/ALS2/ANKRD27/LMTK2
GOBP_POSITIVE_REGULATION_OF_GROWTH_HORMONE_SECRETION	GOBP_POSITIVE_REGULATION_OF_GROWTH_HORMONE_SECRETION	GOBP_POSITIVE_REGULATION_OF_GROWTH_HORMONE_SECRETION	4	0.669742	1.12266	0.395753	1	1	21	tags=25%, list=0%, signal=25%	SELENOT
GOCC_PHOTORECEPTOR_OUTER_SEGMENT_MEMBRANE	GOCC_PHOTORECEPTOR_OUTER_SEGMENT_MEMBRANE	GOCC_PHOTORECEPTOR_OUTER_SEGMENT_MEMBRANE	4	0.669719	1.12262	0.395753	1	1	1384	tags=50%, list=14%, signal=43%	PHLPP2/NAPEPLD
GOBP_POSITIVE_REGULATION_OF_CELLULAR_EXTRAVASATION	GOBP_POSITIVE_REGULATION_OF_CELLULAR_EXTRAVASATION	GOBP_POSITIVE_REGULATION_OF_CELLULAR_EXTRAVASATION	12	0.530052	1.12256	0.33218	1	1	622	tags=17%, list=6%, signal=16%	RIPOR2/CCR2
HP_RHIZOMELIC_ARM_SHORTENING	HP_RHIZOMELIC_ARM_SHORTENING	HP_RHIZOMELIC_ARM_SHORTENING	5	0.64133	1.12232	0.424074	1	1	2493	tags=80%, list=25%, signal=60%	MYSM1/KIAA0586/CSPP1/DYM
HP_SMALL_CEREBRAL_CORTEX	HP_SMALL_CEREBRAL_CORTEX	HP_SMALL_CEREBRAL_CORTEX	5	0.641248	1.12217	0.424074	1	1	1018	tags=40%, list=10%, signal=36%	CDK13/CDK5RAP2
HP_METAPHYSEAL_CUPPING	HP_METAPHYSEAL_CUPPING	HP_METAPHYSEAL_CUPPING	9	0.568319	1.12197	0.367754	1	1	1004	tags=33%, list=10%, signal=30%	NEPRO/AIFM1/HDAC6
GOBP_HEMATOPOIETIC_STEM_CELL_MIGRATION	GOBP_HEMATOPOIETIC_STEM_CELL_MIGRATION	GOBP_HEMATOPOIETIC_STEM_CELL_MIGRATION	3	0.710991	1.12193	0.382643	1	1	622	tags=33%, list=6%, signal=31%	CCR2
HP_SLURRED_SPEECH	HP_SLURRED_SPEECH	HP_SLURRED_SPEECH	18	0.481643	1.12179	0.332759	1	1	1422	tags=28%, list=14%, signal=24%	SPART/TNFSF4/TBC1D2B/ATXN1/VPS13A
HP_MULTIPLE_JOINT_CONTRACTURES	HP_MULTIPLE_JOINT_CONTRACTURES	HP_MULTIPLE_JOINT_CONTRACTURES	39	0.413419	1.12138	0.305743	1	1	2246	tags=41%, list=23%, signal=32%	LARGE1/SELENON/SAMHD1/DNA2/TRIP4/PIP5K1C/VPS11/RFC1/RTTN/NUP88/TTN/RYR1/IFIH1/PMM2/PIGS/GTF2H5
HP_IMPAIRED_RENAL_CONCENTRATING_ABILITY	HP_IMPAIRED_RENAL_CONCENTRATING_ABILITY	HP_IMPAIRED_RENAL_CONCENTRATING_ABILITY	1	0.849531	1.12137	0.347561	1	1	1478	tags=100%, list=15%, signal=85%	CEP290
HP_NEOPLASM_OF_THE_TONGUE	HP_NEOPLASM_OF_THE_TONGUE	HP_NEOPLASM_OF_THE_TONGUE	22	0.472264	1.12136	0.319073	1	1	2248	tags=32%, list=23%, signal=25%	CPLANE1/C2CD3/AKT1/PRKCD/TRAF7/SUFU/NF2
GOMF_HISTONE_LYSINE_N_METHYLTRANSFERASE_ACTIVITY	GOMF_HISTONE_LYSINE_N_METHYLTRANSFERASE_ACTIVITY	GOMF_HISTONE_LYSINE_N_METHYLTRANSFERASE_ACTIVITY	31	0.435358	1.12127	0.299475	1	1	726	tags=10%, list=7%, signal=9%	NSD3/NSD2/SETMAR
HP_LOSS_OF_ABILITY_TO_WALK	HP_LOSS_OF_ABILITY_TO_WALK	HP_LOSS_OF_ABILITY_TO_WALK	27	0.448117	1.12126	0.307557	1	1	699	tags=11%, list=7%, signal=10%	TENT5A/LARGE1/MBTPS2
GOBP_NEGATIVE_REGULATION_OF_PROTEIN_CONTAINING_COMPLEX_ASSEMBLY	GOBP_NEGATIVE_REGULATION_OF_PROTEIN_CONTAINING_COMPLEX_ASSEMBLY	GOBP_NEGATIVE_REGULATION_OF_PROTEIN_CONTAINING_COMPLEX_ASSEMBLY	82	0.368915	1.12122	0.25429	1	1	1083	tags=15%, list=11%, signal=13%	NOP53/WASHC2C/CARMIL1/CARMIL2/ANKRD27/EPS8/MAP2/SRC/NLRC3/TMOD3/HDAC6/TMOD2
HP_ABNORMALITY_OF_THE_SEPTUM_PELLUCIDUM	HP_ABNORMALITY_OF_THE_SEPTUM_PELLUCIDUM	HP_ABNORMALITY_OF_THE_SEPTUM_PELLUCIDUM	80	0.370407	1.12121	0.259781	1	1	1738	tags=24%, list=18%, signal=20%	WASHC4/NSD2/RXYLT1/LARGE1/MBTPS2/TRAPPC9/DISP1/TAF1/HYLS1/DCPS/UFSP2/MED23/RSRC1/DYNC1I2/C12orf4/TTC5/NDST1/PHGDH/KIAA0586
GOBP_ACTIN_NUCLEATION	GOBP_ACTIN_NUCLEATION	GOBP_ACTIN_NUCLEATION	33	0.430163	1.12107	0.301954	1	1	366	tags=6%, list=4%, signal=6%	WASHC1/WASHC5
GOBP_NEGATIVE_REGULATION_OF_DNA_DEPENDENT_DNA_REPLICATION	GOBP_NEGATIVE_REGULATION_OF_DNA_DEPENDENT_DNA_REPLICATION	GOBP_NEGATIVE_REGULATION_OF_DNA_DEPENDENT_DNA_REPLICATION	13	0.518163	1.12093	0.335069	1	1	1402	tags=46%, list=14%, signal=40%	FBH1/SMARCAL1/ZRANB3/LIG3/TIMELESS/BLM
HP_DISTAL_SYMPHALANGISM	HP_DISTAL_SYMPHALANGISM	HP_DISTAL_SYMPHALANGISM	1	0.849124	1.12083	0.347561	1	1	1482	tags=100%, list=15%, signal=85%	PCNT
HP_ABNORMAL_PULMONARY_THORACIC_IMAGING_FINDING	HP_ABNORMAL_PULMONARY_THORACIC_IMAGING_FINDING	HP_ABNORMAL_PULMONARY_THORACIC_IMAGING_FINDING	51	0.395481	1.12045	0.276873	1	1	145	tags=6%, list=1%, signal=6%	UFD1/CFAP298/STN1
HP_ABNORMAL_GROWTH_HORMONE_LEVEL	HP_ABNORMAL_GROWTH_HORMONE_LEVEL	HP_ABNORMAL_GROWTH_HORMONE_LEVEL	64	0.380422	1.11964	0.27345	1	1	2248	tags=30%, list=23%, signal=23%	EFL1/WASHC5/TBCE/DISP1/STAT5B/AIP/BRCC3/SLC7A7/KANSL1/FANCF/AKT1/RNPC3/PMM2/STAG2/SIN3A/ZNF148/TRAF7/SUFU/NF2
HP_ATROPHY_DEGENERATION_INVOLVING_THE_CAUDATE_NUCLEUS	HP_ATROPHY_DEGENERATION_INVOLVING_THE_CAUDATE_NUCLEUS	HP_ATROPHY_DEGENERATION_INVOLVING_THE_CAUDATE_NUCLEUS	8	0.584881	1.11938	0.387273	1	1	1422	tags=38%, list=14%, signal=32%	TYROBP/MT-ATP6/VPS13A
HP_ACUTE_LYMPHOBLASTIC_LEUKEMIA	HP_ACUTE_LYMPHOBLASTIC_LEUKEMIA	HP_ACUTE_LYMPHOBLASTIC_LEUKEMIA	18	0.480544	1.11923	0.337931	1	1	4023	tags=67%, list=41%, signal=39%	BCR/MSH2/BLM/PIGL/NBN/BUB3/BRCA2/IKZF1/SRP54/MDM2/CEP57/NSD1
HP_ABNORMAL_T_CELL_ACTIVATION	HP_ABNORMAL_T_CELL_ACTIVATION	HP_ABNORMAL_T_CELL_ACTIVATION	5	0.63956	1.11922	0.424074	1	1	433	tags=20%, list=4%, signal=19%	CARMIL2
HP_ABSENT_TIBIA	HP_ABSENT_TIBIA	HP_ABSENT_TIBIA	1	0.8478	1.11909	0.347561	1	1	1495	tags=100%, list=15%, signal=85%	ATP7A
GOBP_DNA_BIOSYNTHETIC_PROCESS	GOBP_DNA_BIOSYNTHETIC_PROCESS	GOBP_DNA_BIOSYNTHETIC_PROCESS	122	0.351033	1.11899	0.235294	1	1	2278	tags=29%, list=23%, signal=22%	MRE11/TEN1/STN1/TENT4B/PCLAF/GINS2/RFC3/PARP4/RFC4/SRC/LIG3/POLA1/ERCC4/RFC2/TEP1/CCT3/PTGES3/RFC1/DCP2/LIG1/ATM/POLH/XRCC5/XRN1/POLD1/POLG2/PARP3/ING5/POLD3/ATR/DKC1/CCT8/MEAF6/POT1/POLK
GOBP_HYDROGEN_SULFIDE_METABOLIC_PROCESS	GOBP_HYDROGEN_SULFIDE_METABOLIC_PROCESS	GOBP_HYDROGEN_SULFIDE_METABOLIC_PROCESS	5	0.63935	1.11885	0.425926	1	1	211	tags=20%, list=2%, signal=20%	SQOR
HP_FOCAL_CORTICAL_DYSPLASIA_TYPE_II	HP_FOCAL_CORTICAL_DYSPLASIA_TYPE_II	HP_FOCAL_CORTICAL_DYSPLASIA_TYPE_II	4	0.667454	1.11883	0.399614	1	1	1728	tags=50%, list=18%, signal=41%	DEPDC5/TSC1
HP_ENDOCARDIAL_FIBROSIS	HP_ENDOCARDIAL_FIBROSIS	HP_ENDOCARDIAL_FIBROSIS	2	0.764035	1.11883	0.355289	1	1	2318	tags=100%, list=24%, signal=76%	SP110/VCL
GOBP_PROTEIN_NEDDYLATION	GOBP_PROTEIN_NEDDYLATION	GOBP_PROTEIN_NEDDYLATION	16	0.489827	1.11876	0.345178	1	1	33	tags=6%, list=0%, signal=6%	COPS9
GOCC_PROXIMAL_DENDRITE	GOCC_PROXIMAL_DENDRITE	GOCC_PROXIMAL_DENDRITE	3	0.708983	1.11876	0.386588	1	1	1416	tags=67%, list=14%, signal=57%	MAP2/GIGYF2
GOMF_HISTONE_METHYLTRANSFERASE_ACTIVITY_H4_K20_SPECIFIC	GOMF_HISTONE_METHYLTRANSFERASE_ACTIVITY_H4_K20_SPECIFIC	GOMF_HISTONE_METHYLTRANSFERASE_ACTIVITY_H4_K20_SPECIFIC	7	0.596735	1.11864	0.400366	1	1	300	tags=14%, list=3%, signal=14%	NSD2
HP_NONPROGRESSIVE	HP_NONPROGRESSIVE	HP_NONPROGRESSIVE	12	0.528159	1.11855	0.33391	1	1	1559	tags=42%, list=16%, signal=35%	SELENON/YEATS2/COL4A4/COL4A3/SAMD12
GOBP_ACROSOMAL_VESICLE_EXOCYTOSIS	GOBP_ACROSOMAL_VESICLE_EXOCYTOSIS	GOBP_ACROSOMAL_VESICLE_EXOCYTOSIS	2	0.763716	1.11836	0.355289	1	1	960	tags=50%, list=10%, signal=45%	RAB3A
HP_ABNORMAL_STOOL_COMPOSITION	HP_ABNORMAL_STOOL_COMPOSITION	HP_ABNORMAL_STOOL_COMPOSITION	6	0.618882	1.11812	0.405556	1	1	1032	tags=33%, list=11%, signal=30%	SLC9A3/CPOX
HP_RHINITIS	HP_RHINITIS	HP_RHINITIS	23	0.466389	1.11801	0.320215	1	1	1575	tags=30%, list=16%, signal=26%	CFAP298/CARMIL2/PLCG2/CIITA/RSPH3/BLM/RPGR
GOBP_WNT_SIGNALING_PATHWAY_CALCIUM_MODULATING_PATHWAY	GOBP_WNT_SIGNALING_PATHWAY_CALCIUM_MODULATING_PATHWAY	GOBP_WNT_SIGNALING_PATHWAY_CALCIUM_MODULATING_PATHWAY	1	0.846883	1.11788	0.349593	1	1	1504	tags=100%, list=15%, signal=85%	NLK
HP_INAPPROPRIATE_ANTIDIURETIC_HORMONE_SECRETION	HP_INAPPROPRIATE_ANTIDIURETIC_HORMONE_SECRETION	HP_INAPPROPRIATE_ANTIDIURETIC_HORMONE_SECRETION	2	0.763191	1.11759	0.357285	1	1	773	tags=50%, list=8%, signal=46%	SP110
GOBP_MITOTIC_SPINDLE_MIDZONE_ASSEMBLY	GOBP_MITOTIC_SPINDLE_MIDZONE_ASSEMBLY	GOBP_MITOTIC_SPINDLE_MIDZONE_ASSEMBLY	1	0.846577	1.11747	0.349593	1	1	1507	tags=100%, list=15%, signal=85%	PRC1
HP_PROMINENT_NASAL_BRIDGE	HP_PROMINENT_NASAL_BRIDGE	HP_PROMINENT_NASAL_BRIDGE	122	0.350538	1.11742	0.236842	1	1	3253	tags=49%, list=33%, signal=33%	UFD1/CPLANE1/BBS1/IFT74/CBY1/ZMIZ1/XRCC4/HYLS1/BCR/BBIP1/BRCA1/SEC23A/LMNB1/NSDHL/CEP152/PIGL/RTTN/CEP290/PCNT/SMAD4/DOCK7/KANSL1/ARL3/ATIC/KIAA0586/KDM5C/NBN/PMM2/BBS7/TCTN1/SIN3A/PHF21A/INPP5E/STAG1/PIGW/IGBP1/ERCC6/SUFU/CSPP1/TRRAP/SPEN/ORC6/BBS9/SMC3/ZDHHC9/SPECC1L/HDAC8/MED12/CEP120/CASK/SPOP/JMJD1C/TBC1D20/ERCC1/KAT6A/SDCCAG8/TCF4/NDE1/DYRK1A/KDM5B
GOCC_LATERAL_PART_OF_CELL	GOCC_LATERAL_PART_OF_CELL	GOCC_LATERAL_PART_OF_CELL	3	0.707868	1.117	0.38856	1	1	1450	tags=67%, list=15%, signal=57%	GPSM2/NUMA1
GOCC_MPP7_DLG1_LIN7_COMPLEX	GOCC_MPP7_DLG1_LIN7_COMPLEX	GOCC_MPP7_DLG1_LIN7_COMPLEX	3	0.707866	1.117	0.38856	1	1	2870	tags=100%, list=29%, signal=71%	LIN7B/DLG1/LIN7C
HP_DIGITAL_FLEXOR_TENOSYNOVITIS	HP_DIGITAL_FLEXOR_TENOSYNOVITIS	HP_DIGITAL_FLEXOR_TENOSYNOVITIS	3	0.707854	1.11698	0.38856	1	1	840	tags=33%, list=9%, signal=30%	CIITA
GOBP_PHYSIOLOGICAL_CARDIAC_MUSCLE_HYPERTROPHY	GOBP_PHYSIOLOGICAL_CARDIAC_MUSCLE_HYPERTROPHY	GOBP_PHYSIOLOGICAL_CARDIAC_MUSCLE_HYPERTROPHY	9	0.565737	1.11687	0.369565	1	1	224	tags=11%, list=2%, signal=11%	TOMM70
GOBP_MATURATION_OF_SSU_RRNA	GOBP_MATURATION_OF_SSU_RRNA	GOBP_MATURATION_OF_SSU_RRNA	44	0.403906	1.11673	0.278607	1	1	2950	tags=39%, list=30%, signal=27%	UTP25/HELB/WDR3/RPP40/BMS1/HEATR1/RIOK2/UTP6/LSM6/GTF2H5/TSR3/DDX52/SRFBP1/RPS28/WDR46/NAT10/RPS21
HP_ABNORMALITY_OF_OLFACTORY_LOBE_MORPHOLOGY	HP_ABNORMALITY_OF_OLFACTORY_LOBE_MORPHOLOGY	HP_ABNORMALITY_OF_OLFACTORY_LOBE_MORPHOLOGY	2	0.762566	1.11668	0.357285	1	1	1036	tags=50%, list=11%, signal=45%	PEX1
GOBP_POSITIVE_REGULATION_OF_MICROGLIAL_CELL_ACTIVATION	GOBP_POSITIVE_REGULATION_OF_MICROGLIAL_CELL_ACTIVATION	GOBP_POSITIVE_REGULATION_OF_MICROGLIAL_CELL_ACTIVATION	3	0.707663	1.11667	0.38856	1	1	2872	tags=100%, list=29%, signal=71%	CCL3/LRRK2/CTSC
HP_POSTAXIAL_POLYDACTYLY	HP_POSTAXIAL_POLYDACTYLY	HP_POSTAXIAL_POLYDACTYLY	64	0.379412	1.11666	0.27504	1	1	2372	tags=38%, list=24%, signal=29%	TOGARAM1/CPLANE1/BBS1/MBTPS2/IFT74/CD96/IFT80/HYLS1/BBIP1/DYNC2LI1/C2CD3/UQCC2/CEP290/KIAA0586/BBS7/TCTN1/COG6/ZNF141/INPP5E/SUFU/SETBP1/CSPP1/NPHP3/BBS9
GOCC_PERICENTRIOLAR_MATERIAL	GOCC_PERICENTRIOLAR_MATERIAL	GOCC_PERICENTRIOLAR_MATERIAL	16	0.488766	1.11634	0.34687	1	1	3779	tags=69%, list=38%, signal=42%	TUBG1/CDK5RAP2/CEP192/CEP152/BBS9/NEDD1/LCK/RABL2B/BBS4/TNKS/HOOK3
HP_MACROVESICULAR_HEPATIC_STEATOSIS	HP_MACROVESICULAR_HEPATIC_STEATOSIS	HP_MACROVESICULAR_HEPATIC_STEATOSIS	8	0.583268	1.11629	0.390909	1	1	2042	tags=50%, list=21%, signal=40%	VPS33A/MTX2/NDUFAF1/EARS2
GOBP_ENTERIC_NERVOUS_SYSTEM_DEVELOPMENT	GOBP_ENTERIC_NERVOUS_SYSTEM_DEVELOPMENT	GOBP_ENTERIC_NERVOUS_SYSTEM_DEVELOPMENT	2	0.762303	1.11629	0.357285	1	1	2335	tags=100%, list=24%, signal=76%	HLX/PHACTR4
GOBP_OPTIC_CUP_MORPHOGENESIS_INVOLVED_IN_CAMERA_TYPE_EYE_DEVELOPMENT	GOBP_OPTIC_CUP_MORPHOGENESIS_INVOLVED_IN_CAMERA_TYPE_EYE_DEVELOPMENT	GOBP_OPTIC_CUP_MORPHOGENESIS_INVOLVED_IN_CAMERA_TYPE_EYE_DEVELOPMENT	2	0.762303	1.11629	0.357285	1	1	2335	tags=100%, list=24%, signal=76%	WNT16/PHACTR4
GOBP_RRNA_CATABOLIC_PROCESS	GOBP_RRNA_CATABOLIC_PROCESS	GOBP_RRNA_CATABOLIC_PROCESS	19	0.476464	1.11601	0.328696	1	1	1745	tags=26%, list=18%, signal=22%	TRIR/DROSHA/EXOSC7/EXOSC5/XRN1
GOBP_NEGATIVE_REGULATION_OF_CYTOSKELETON_ORGANIZATION	GOBP_NEGATIVE_REGULATION_OF_CYTOSKELETON_ORGANIZATION	GOBP_NEGATIVE_REGULATION_OF_CYTOSKELETON_ORGANIZATION	83	0.365803	1.11592	0.266154	1	1	2704	tags=36%, list=28%, signal=26%	WASHC2C/CARMIL1/CARMIL2/EPS8/MAP2/APC/TMOD3/HDAC6/CDK5RAP2/TMOD2/BRCA1/CLASP1/PPFIA1/ARHGAP6/SMAD4/MAP1B/MTPN/TTBK2/PRKCD/CAPG/TWF2/SWAP70/ARFGEF1/ADD2/TAOK1/GMFG/FLII/CLASP2/VILL/KATNB1
HP_DECREASED_CIRCULATING_FOLLICLE_STIMULATING_HORMONE_CONCENTRATION	HP_DECREASED_CIRCULATING_FOLLICLE_STIMULATING_HORMONE_CONCENTRATION	HP_DECREASED_CIRCULATING_FOLLICLE_STIMULATING_HORMONE_CONCENTRATION	8	0.583039	1.11585	0.392727	1	1	2248	tags=50%, list=23%, signal=39%	AKT1/TRAF7/SUFU/NF2
HP_DECREASED_CIRCULATING_GONADOTROPIN_CONCENTRATION	HP_DECREASED_CIRCULATING_GONADOTROPIN_CONCENTRATION	HP_DECREASED_CIRCULATING_GONADOTROPIN_CONCENTRATION	8	0.583039	1.11585	0.392727	1	1	2248	tags=50%, list=23%, signal=39%	AKT1/TRAF7/SUFU/NF2
HP_EAR_PAIN	HP_EAR_PAIN	HP_EAR_PAIN	8	0.583039	1.11585	0.392727	1	1	2248	tags=50%, list=23%, signal=39%	AKT1/TRAF7/SUFU/NF2
HP_HYPOTHALAMIC_HYPOTHYROIDISM	HP_HYPOTHALAMIC_HYPOTHYROIDISM	HP_HYPOTHALAMIC_HYPOTHYROIDISM	8	0.583039	1.11585	0.392727	1	1	2248	tags=50%, list=23%, signal=39%	AKT1/TRAF7/SUFU/NF2
HP_INTRACRANIAL_MENINGIOMA	HP_INTRACRANIAL_MENINGIOMA	HP_INTRACRANIAL_MENINGIOMA	8	0.583039	1.11585	0.392727	1	1	2248	tags=50%, list=23%, signal=39%	AKT1/TRAF7/SUFU/NF2
HP_REDUCED_CIRCULATING_PROLACTIN_CONCENTRATION	HP_REDUCED_CIRCULATING_PROLACTIN_CONCENTRATION	HP_REDUCED_CIRCULATING_PROLACTIN_CONCENTRATION	8	0.583039	1.11585	0.392727	1	1	2248	tags=50%, list=23%, signal=39%	AKT1/TRAF7/SUFU/NF2
HP_SPASTIC_PARAPLEGIA	HP_SPASTIC_PARAPLEGIA	HP_SPASTIC_PARAPLEGIA	80	0.368484	1.11539	0.270736	1	1	2545	tags=35%, list=26%, signal=26%	SPART/SELENOI/WASHC5/ALS2/LIPT1/AIFM1/MT-ATP6/NDUFA12/NDUFS1/NDUFS2/NDUFV2/AP4E1/KDM5C/PEX3/NDUFAF2/SLC33A1/SETX/ECHS1/ZFR/KIDINS220/PDHX/SPG11/PDHA1/VPS37A/ENTPD1/CCT5/DNM1L/ALDH18A1
GOBP_FOLLICLE_STIMULATING_HORMONE_SECRETION	GOBP_FOLLICLE_STIMULATING_HORMONE_SECRETION	GOBP_FOLLICLE_STIMULATING_HORMONE_SECRETION	1	0.844845	1.11519	0.351626	1	1	1524	tags=100%, list=16%, signal=84%	SMAD4
GOBP_FORMATION_OF_ANATOMICAL_BOUNDARY	GOBP_FORMATION_OF_ANATOMICAL_BOUNDARY	GOBP_FORMATION_OF_ANATOMICAL_BOUNDARY	1	0.844845	1.11519	0.351626	1	1	1524	tags=100%, list=16%, signal=84%	SMAD4
GOBP_POSITIVE_REGULATION_OF_GONADOTROPIN_SECRETION	GOBP_POSITIVE_REGULATION_OF_GONADOTROPIN_SECRETION	GOBP_POSITIVE_REGULATION_OF_GONADOTROPIN_SECRETION	1	0.844845	1.11519	0.351626	1	1	1524	tags=100%, list=16%, signal=84%	SMAD4
GOBP_REGULATION_OF_GONADOTROPIN_SECRETION	GOBP_REGULATION_OF_GONADOTROPIN_SECRETION	GOBP_REGULATION_OF_GONADOTROPIN_SECRETION	1	0.844845	1.11519	0.351626	1	1	1524	tags=100%, list=16%, signal=84%	SMAD4
GOBP_REGULATION_OF_LUTEINIZING_HORMONE_SECRETION	GOBP_REGULATION_OF_LUTEINIZING_HORMONE_SECRETION	GOBP_REGULATION_OF_LUTEINIZING_HORMONE_SECRETION	1	0.844845	1.11519	0.351626	1	1	1524	tags=100%, list=16%, signal=84%	SMAD4
HP_DEMYELINATING_PERIPHERAL_NEUROPATHY	HP_DEMYELINATING_PERIPHERAL_NEUROPATHY	HP_DEMYELINATING_PERIPHERAL_NEUROPATHY	27	0.445641	1.11506	0.318102	1	1	2164	tags=37%, list=22%, signal=29%	SELENOI/SAMHD1/MT-ND3/ERCC4/MT-ATP6/RFC1/MT-ND6/IFIH1/SACS/ERCC6
GOCC_CYCLIN_DEPENDENT_PROTEIN_KINASE_HOLOENZYME_COMPLEX	GOCC_CYCLIN_DEPENDENT_PROTEIN_KINASE_HOLOENZYME_COMPLEX	GOCC_CYCLIN_DEPENDENT_PROTEIN_KINASE_HOLOENZYME_COMPLEX	33	0.427795	1.1149	0.307282	1	1	1860	tags=24%, list=19%, signal=20%	CCNQ/CDK3/CDK13/CDK5/CDK14/CDK5R1/CDK7/CKS1B
GOBP_SOMATIC_DIVERSIFICATION_OF_IMMUNE_RECEPTORS_VIA_SOMATIC_MUTATION	GOBP_SOMATIC_DIVERSIFICATION_OF_IMMUNE_RECEPTORS_VIA_SOMATIC_MUTATION	GOBP_SOMATIC_DIVERSIFICATION_OF_IMMUNE_RECEPTORS_VIA_SOMATIC_MUTATION	9	0.56459	1.11461	0.373188	1	1	1077	tags=22%, list=11%, signal=20%	SAMHD1/MSH2
GOBP_NEGATIVE_REGULATION_OF_PHOSPHATIDYLINOSITOL_3_KINASE_ACTIVITY	GOBP_NEGATIVE_REGULATION_OF_PHOSPHATIDYLINOSITOL_3_KINASE_ACTIVITY	GOBP_NEGATIVE_REGULATION_OF_PHOSPHATIDYLINOSITOL_3_KINASE_ACTIVITY	3	0.706354	1.11461	0.390533	1	1	142	tags=33%, list=1%, signal=33%	WASHC1
GOMF_NAD_RETINOL_DEHYDROGENASE_ACTIVITY	GOMF_NAD_RETINOL_DEHYDROGENASE_ACTIVITY	GOMF_NAD_RETINOL_DEHYDROGENASE_ACTIVITY	4	0.664804	1.11439	0.401544	1	1	2483	tags=75%, list=25%, signal=56%	DHRS9/RDH5/RDH11
HP_TETRAPLEGIA_TETRAPARESIS	HP_TETRAPLEGIA_TETRAPARESIS	HP_TETRAPLEGIA_TETRAPARESIS	82	0.366527	1.11396	0.266771	1	1	971	tags=13%, list=10%, signal=12%	NAXE/SELENOI/MRM2/TENT5A/PRUNE1/TBCE/MBTPS2/ALS2/POLR3K/LIPT1/AIFM1
GOBP_GOLGI_TO_PLASMA_MEMBRANE_PROTEIN_TRANSPORT	GOBP_GOLGI_TO_PLASMA_MEMBRANE_PROTEIN_TRANSPORT	GOBP_GOLGI_TO_PLASMA_MEMBRANE_PROTEIN_TRANSPORT	38	0.413091	1.11374	0.312287	1	1	768	tags=8%, list=8%, signal=7%	RACK1/BBS1/GOLPH3L
HP_ABNORMAL_ESOPHAGUS_MORPHOLOGY	HP_ABNORMAL_ESOPHAGUS_MORPHOLOGY	HP_ABNORMAL_ESOPHAGUS_MORPHOLOGY	107	0.354426	1.11367	0.261137	1	1	1658	tags=22%, list=17%, signal=19%	BUD23/CYBC1/STN1/ADA2/CARMIL2/PALB2/FANCL/APC/ARHGAP31/WWOX/STAT1/IFT80/UBE2T/BRCA1/ERCC4/TRAPPC11/RFC2/NCF4/BLM/ATP7A/SMAD4/EOGT/FANCF/PHGDH
HP_NASAL_SPEECH	HP_NASAL_SPEECH	HP_NASAL_SPEECH	67	0.37609	1.11335	0.28	1	1	2203	tags=25%, list=22%, signal=20%	CCDC32/UFD1/ESS2/SELENON/ZMIZ1/UBR7/TRIP12/DYNC1I2/BCORL1/PCNT/ATG7/KANSL1/PYROXD1/PTPN23/DLG1/PLEC/MED27
GOCC_BBSOME	GOCC_BBSOME	GOCC_BBSOME	6	0.616111	1.11312	0.412963	1	1	2372	tags=67%, list=24%, signal=51%	BBS1/BBIP1/BBS7/BBS9
HP_ABNORMAL_ASTROCYTE_MORPHOLOGY	HP_ABNORMAL_ASTROCYTE_MORPHOLOGY	HP_ABNORMAL_ASTROCYTE_MORPHOLOGY	31	0.432184	1.11309	0.318739	1	1	2482	tags=32%, list=25%, signal=24%	STRADA/APC/AIFM1/MT-ATP6/TMEM106B/TSC1/ERCC6/NF2/POT1/BRCA2
HP_ABNORMALITY_OF_THE_CEREBROSPINAL_FLUID	HP_ABNORMALITY_OF_THE_CEREBROSPINAL_FLUID	HP_ABNORMALITY_OF_THE_CEREBROSPINAL_FLUID	307	0.316503	1.11308	0.199181	1	1	2441	tags=27%, list=25%, signal=21%	UFD1/NDUFAF8/CFAP298/COQ8A/NAXE/TENT5A/CPLANE1/NSD2/RXYLT1/WASHC5/LARGE1/SAMHD1/TYROBP/FTO/RMND1/PALB2/MBTPS2/FANCL/MT-ND3/WDR81/CBY1/LIPT1/DISP1/ARHGAP31/HELLS/AIFM1/HYLS1/UNC45A/HDAC6/VPS33A/UBE2T/ZBTB20/BRCA1/PNPO/ERCC4/LMNB1/TET3/MT-ATP6/GPSM2/RSPH3/NDUFB3/CEP290/MT-ND6/NDUFA12/EOGT/RPGR/NDUFS1/NDUFS2/KANSL1/NDUFV2/FANCF/AKT1/ARL3/TSC1/KIAA0586/FANCG/SEC24D/NDUFAF1/NDUFAF2/NDUFA8/IFIH1/STAG2/…
GOBP_MAINTENANCE_OF_ANIMAL_ORGAN_IDENTITY	GOBP_MAINTENANCE_OF_ANIMAL_ORGAN_IDENTITY	GOBP_MAINTENANCE_OF_ANIMAL_ORGAN_IDENTITY	2	0.760061	1.11301	0.361277	1	1	2357	tags=100%, list=24%, signal=76%	IQCB1/NPHP3
HP_ABNORMAL_PROSTATE_MORPHOLOGY	HP_ABNORMAL_PROSTATE_MORPHOLOGY	HP_ABNORMAL_PROSTATE_MORPHOLOGY	25	0.451798	1.11299	0.33042	1	1	1114	tags=24%, list=11%, signal=21%	MRE11/RNASEL/PALB2/APC/PHF6/BRCA1
HP_LISSENCEPHALY	HP_LISSENCEPHALY	HP_LISSENCEPHALY	100	0.35571	1.11296	0.258806	1	1	3018	tags=41%, list=31%, signal=29%	KNL1/RXYLT1/LARGE1/FTO/RMND1/CSNK2A1/TUBG1/ARHGAP31/CDK5/MLYCD/CDK5RAP2/NCAPD3/LMNB1/NSDHL/COPB2/PRKDC/CEP152/RTTN/CEP63/PHGDH/PDHB/METTL5/TUBGCP2/KIAA1109/TCTN1/PHC1/ATR/RAB18/MACF1/TP53RK/SLC25A22/KIF2A/DYNC1H1/TRIM8/KATNB1/NUP133/TPRKB/CASK/ACTG1/TBC1D20/ETFDH
HP_ADENOCARCINOMA_OF_THE_SMALL_INTESTINE	HP_ADENOCARCINOMA_OF_THE_SMALL_INTESTINE	HP_ADENOCARCINOMA_OF_THE_SMALL_INTESTINE	7	0.593578	1.11272	0.411335	1	1	2402	tags=57%, list=24%, signal=43%	APC/MSH2/SMAD4/NTHL1
GOBP_RIBOSOME_BIOGENESIS	GOBP_RIBOSOME_BIOGENESIS	GOBP_RIBOSOME_BIOGENESIS	249	0.321946	1.11266	0.221277	1	1	2857	tags=30%, list=29%, signal=22%	NOP53/BUD23/MTREX/UTP11/RIOX2/MRM3/EFL1/UTP25/MRM2/TENT4B/RNASEL/HELB/DROSHA/WDR3/EXOSC7/UTP14A/SHQ1/TFB1M/MRPL36/GTPBP10/PRKDC/SUV39H1/POP5/ZNHIT6/RPP40/MPV17L2/NUP88/EXOSC5/BMS1/NSUN5/SURF6/HEATR1/XRCC5/TSC1/RIOK2/RRP1/FDXACB1/HELQ/METTL5/CUL4B/WDR75/UTP6/DKC1/LSM6/TRAF7/URB2/PDCD11/EXOSC9/PIN4/XPO1/GTF2H5/DDX17/RBFA/PA2G4/TSR3/DDX52/NIFK/WDR36/EXOSC10/MTERF4/SRFBP1/DDX47/RPS28/NOL8/MDN1/AATF/R…
GOBP_VITAMIN_A_METABOLIC_PROCESS	GOBP_VITAMIN_A_METABOLIC_PROCESS	GOBP_VITAMIN_A_METABOLIC_PROCESS	1	0.842706	1.11236	0.357724	1	1	1545	tags=100%, list=16%, signal=84%	PPARD
GOBP_REGULATION_OF_MITOCHONDRIAL_OUTER_MEMBRANE_PERMEABILIZATION_INVOLVED_IN_APOPTOTIC_SIGNALING_PATHWAY	GOBP_REGULATION_OF_MITOCHONDRIAL_OUTER_MEMBRANE_PERMEABILIZATION_INVOLVED_IN_APOPTOTIC_SIGNALING_PATHWAY	GOBP_REGULATION_OF_MITOCHONDRIAL_OUTER_MEMBRANE_PERMEABILIZATION_INVOLVED_IN_APOPTOTIC_SIGNALING_PATHWAY	17	0.481997	1.11236	0.344068	1	1	11	tags=6%, list=0%, signal=6%	ATP5IF1
HP_HEPATIC_ENCEPHALOPATHY	HP_HEPATIC_ENCEPHALOPATHY	HP_HEPATIC_ENCEPHALOPATHY	7	0.593312	1.11222	0.411335	1	1	1977	tags=57%, list=20%, signal=46%	SLC25A13/XIAP/RYR1/NBAS
GOBP_CARDIAC_ATRIUM_DEVELOPMENT	GOBP_CARDIAC_ATRIUM_DEVELOPMENT	GOBP_CARDIAC_ATRIUM_DEVELOPMENT	12	0.525086	1.11204	0.33564	1	1	2734	tags=50%, list=28%, signal=36%	NSD2/IGF1R/ACVR1/NPHP3/HEG1/NOTCH1
HP_PERONEAL_MUSCLE_ATROPHY	HP_PERONEAL_MUSCLE_ATROPHY	HP_PERONEAL_MUSCLE_ATROPHY	5	0.635444	1.11202	0.42963	1	1	1992	tags=80%, list=20%, signal=64%	WASHC5/VPS13A/TTN/SACS
GOBP_ESTABLISHMENT_OF_CENTROSOME_LOCALIZATION	GOBP_ESTABLISHMENT_OF_CENTROSOME_LOCALIZATION	GOBP_ESTABLISHMENT_OF_CENTROSOME_LOCALIZATION	6	0.615174	1.11143	0.416667	1	1	2111	tags=50%, list=22%, signal=39%	FHOD1/MAD2L1/DLG1
GOBP_MESENCHYMAL_EPITHELIAL_CELL_SIGNALING	GOBP_MESENCHYMAL_EPITHELIAL_CELL_SIGNALING	GOBP_MESENCHYMAL_EPITHELIAL_CELL_SIGNALING	1	0.841993	1.11142	0.357724	1	1	1552	tags=100%, list=16%, signal=84%	WNT2B
HP_SHORTENED_PR_INTERVAL	HP_SHORTENED_PR_INTERVAL	HP_SHORTENED_PR_INTERVAL	2	0.75894	1.11137	0.363273	1	1	2368	tags=100%, list=24%, signal=76%	GAA/MT-CYB
GOCC_PWP2P_CONTAINING_SUBCOMPLEX_OF_90S_PRERIBOSOME	GOCC_PWP2P_CONTAINING_SUBCOMPLEX_OF_90S_PRERIBOSOME	GOCC_PWP2P_CONTAINING_SUBCOMPLEX_OF_90S_PRERIBOSOME	4	0.662908	1.11121	0.401544	1	1	2488	tags=75%, list=25%, signal=56%	WDR3/UTP6/WDR36
GOMF_SINGLE_STRANDED_DNA_ENDODEOXYRIBONUCLEASE_ACTIVITY	GOMF_SINGLE_STRANDED_DNA_ENDODEOXYRIBONUCLEASE_ACTIVITY	GOMF_SINGLE_STRANDED_DNA_ENDODEOXYRIBONUCLEASE_ACTIVITY	9	0.562839	1.11115	0.382246	1	1	1126	tags=33%, list=11%, signal=30%	MRE11/SETMAR/ERCC4
GOBP_PIGMENT_BIOSYNTHETIC_PROCESS	GOBP_PIGMENT_BIOSYNTHETIC_PROCESS	GOBP_PIGMENT_BIOSYNTHETIC_PROCESS	34	0.422091	1.1111	0.319788	1	1	1536	tags=21%, list=16%, signal=17%	ATP5IF1/PAICS/CPOX/SHMT1/PPAT/ATP7A/SHMT2
HP_UPPER_LIMB_UNDERGROWTH	HP_UPPER_LIMB_UNDERGROWTH	HP_UPPER_LIMB_UNDERGROWTH	47	0.397566	1.11097	0.289517	1	1	1306	tags=23%, list=13%, signal=20%	CCNQ/VPS35L/PALB2/FANCL/EXOC6B/APC/HYLS1/UBE2T/BRCA1/ERCC4/DHODH
HP_HYPERVENTILATION	HP_HYPERVENTILATION	HP_HYPERVENTILATION	20	0.471694	1.11088	0.328671	1	1	1488	tags=30%, list=15%, signal=26%	CPLANE1/MT-ND3/DEPDC5/SYT1/MT-ATP6/MT-ND6
GOBP_PARKIN_MEDIATED_STIMULATION_OF_MITOPHAGY_IN_RESPONSE_TO_MITOCHONDRIAL_DEPOLARIZATION	GOBP_PARKIN_MEDIATED_STIMULATION_OF_MITOPHAGY_IN_RESPONSE_TO_MITOCHONDRIAL_DEPOLARIZATION	GOBP_PARKIN_MEDIATED_STIMULATION_OF_MITOPHAGY_IN_RESPONSE_TO_MITOCHONDRIAL_DEPOLARIZATION	4	0.662692	1.11085	0.401544	1	1	3314	tags=100%, list=34%, signal=66%	HDAC6/VPS13C/OPTN/MFN2
GOBP_REGULATION_OF_FEMALE_RECEPTIVITY	GOBP_REGULATION_OF_FEMALE_RECEPTIVITY	GOBP_REGULATION_OF_FEMALE_RECEPTIVITY	1	0.841483	1.11075	0.361789	1	1	1557	tags=100%, list=16%, signal=84%	THRA
HP_INCREASED_CSF_LACTATE	HP_INCREASED_CSF_LACTATE	HP_INCREASED_CSF_LACTATE	78	0.36727	1.11063	0.273148	1	1	1894	tags=22%, list=19%, signal=18%	NDUFAF8/COQ8A/NAXE/RMND1/MT-ND3/LIPT1/AIFM1/MT-ATP6/NDUFB3/MT-ND6/NDUFA12/NDUFS1/NDUFS2/NDUFV2/NDUFAF1/NDUFAF2/NDUFA8
HP_LARGE_FACE	HP_LARGE_FACE	HP_LARGE_FACE	166	0.335638	1.11021	0.227829	1	1	2333	tags=31%, list=24%, signal=24%	CCDC32/UFD1/STRADA/MAP3K20/CPLANE1/SELENON/CBY1/ZMIZ1/APC/XRCC4/TAF1/HYLS1/BCR/UBE3B/UBR7/POLA1/ERCC4/NSDHL/AIP/TET3/TRIP12/BCORL1/CEP290/ATP7A/ATG7/DEAF1/KANSL1/TONSL/BRWD3/AKT1/ARL3/KIAA0586/TTN/RYR1/PYROXD1/PMM2/NBAS/PTPN23/TCTN1/SIN3A/INPP5E/BRAF/RAI1/ERCC6/PIGU/SUFU/MED27/SETBP1/CSPP1/SLC9A6/SPEN
GOMF_LIGASE_ACTIVITY_FORMING_PHOSPHORIC_ESTER_BONDS	GOMF_LIGASE_ACTIVITY_FORMING_PHOSPHORIC_ESTER_BONDS	GOMF_LIGASE_ACTIVITY_FORMING_PHOSPHORIC_ESTER_BONDS	5	0.63433	1.11007	0.431481	1	1	1538	tags=40%, list=16%, signal=34%	LIG3/LIG1
GOBP_ENDOPLASMIC_RETICULUM_UNFOLDED_PROTEIN_RESPONSE	GOBP_ENDOPLASMIC_RETICULUM_UNFOLDED_PROTEIN_RESPONSE	GOBP_ENDOPLASMIC_RETICULUM_UNFOLDED_PROTEIN_RESPONSE	57	0.384789	1.11003	0.292605	1	1	748	tags=7%, list=8%, signal=7%	RACK1/SELENOS/MBTPS2/ERMP1
GOBP_INTERLEUKIN_10_PRODUCTION	GOBP_INTERLEUKIN_10_PRODUCTION	GOBP_INTERLEUKIN_10_PRODUCTION	29	0.437286	1.10999	0.311734	1	1	824	tags=14%, list=8%, signal=13%	VSIR/TYROBP/PLCG2/TNFSF4
HP_ABNORMALITY_OF_THE_RADIAL_HEAD	HP_ABNORMALITY_OF_THE_RADIAL_HEAD	HP_ABNORMALITY_OF_THE_RADIAL_HEAD	23	0.463032	1.10996	0.323792	1	1	855	tags=22%, list=9%, signal=20%	TENT5A/MBTPS2/ARID1B/EXOC6B/CD96
HP_MICROSCOPIC_HEMATURIA	HP_MICROSCOPIC_HEMATURIA	HP_MICROSCOPIC_HEMATURIA	7	0.59205	1.10985	0.418647	1	1	3107	tags=57%, list=32%, signal=39%	SMARCAL1/ACSL4/LMNB2/LPIN2
GOBP_NON_MEMBRANE_BOUNDED_ORGANELLE_ASSEMBLY	GOBP_NON_MEMBRANE_BOUNDED_ORGANELLE_ASSEMBLY	GOBP_NON_MEMBRANE_BOUNDED_ORGANELLE_ASSEMBLY	247	0.320995	1.10975	0.227596	1	1	1534	tags=16%, list=16%, signal=14%	NOP53/NBDY/ABRAXAS1/CENPX/EFL1/TOGARAM1/ABRAXAS2/WASHC5/CENPS/CENPE/STYXL1/TUBGCP5/CEP44/LIMD1/FARP2/SRC/TMOD3/KNTC1/CDK5RAP2/NDC80/CEP192/TMOD2/C2CD3/STARD9/BRCA1/CLASP1/CFLAR/PRKDC/CEP152/GPSM2/MYBL2/CEP97/NUMA1/RTTN/MPV17L2/CEP63/PRC1/SMAD4/CSRP1
GOBP_EXTRACELLULAR_MATRIX_CELL_SIGNALING	GOBP_EXTRACELLULAR_MATRIX_CELL_SIGNALING	GOBP_EXTRACELLULAR_MATRIX_CELL_SIGNALING	1	0.840668	1.10967	0.361789	1	1	1565	tags=100%, list=16%, signal=84%	FER
HP_ABNORMALITY_OF_THE_ANUS	HP_ABNORMALITY_OF_THE_ANUS	HP_ABNORMALITY_OF_THE_ANUS	111	0.350818	1.10962	0.269646	1	1	1126	tags=14%, list=11%, signal=12%	CYBC1/UFD1/CCNQ/WASHC5/LARGE1/PALB2/FANCL/CD96/DISP1/IFT80/UBE2T/IKZF3/C2CD3/BRCA1/ERCC4
GOBP_NEGATIVE_REGULATION_OF_ATPASE_COUPLED_CALCIUM_TRANSMEMBRANE_TRANSPORTER_ACTIVITY	GOBP_NEGATIVE_REGULATION_OF_ATPASE_COUPLED_CALCIUM_TRANSMEMBRANE_TRANSPORTER_ACTIVITY	GOBP_NEGATIVE_REGULATION_OF_ATPASE_COUPLED_CALCIUM_TRANSMEMBRANE_TRANSPORTER_ACTIVITY	1	0.840566	1.10954	0.361789	1	1	1566	tags=100%, list=16%, signal=84%	THADA
HP_NARROW_PALM	HP_NARROW_PALM	HP_NARROW_PALM	4	0.661877	1.10948	0.401544	1	1	3322	tags=100%, list=34%, signal=66%	UBE3B/KANSL1/AUTS2/VPS13B
HP_NEUROMA	HP_NEUROMA	HP_NEUROMA	5	0.633714	1.10899	0.431481	1	1	3599	tags=100%, list=37%, signal=63%	KRIT1/NF2/CCM2/PDCD10/NF1
HP_ABNORMALITY_OF_THE_SPINAL_CORD	HP_ABNORMALITY_OF_THE_SPINAL_CORD	HP_ABNORMALITY_OF_THE_SPINAL_CORD	172	0.33318	1.10867	0.230075	1	1	2311	tags=28%, list=24%, signal=22%	BUD23/UFD1/NEPRO/CCNQ/NAXE/TENT5A/NSD2/WASHC5/LARGE1/DNA2/PALB2/MBTPS2/ARID1B/FANCL/DISP1/APC/KRIT1/UBE2T/ATXN1/POLA1/BRCA1/ERCC4/LMNB1/RFC2/CEP290/SMAD4/KANSL1/BMS1/FANCF/PHGDH/RUNX2/AKT1/KIAA0586/FANCG/MTHFD1/SLC33A1/SETX/SIN3A/FAR1/INPP5E/BRAF/PLEC/TRAF7/RAI1/SUFU/NF2/GLB1/CSPP1/SLX4
GOMF_ENDONUCLEASE_ACTIVITY	GOMF_ENDONUCLEASE_ACTIVITY	GOMF_ENDONUCLEASE_ACTIVITY	85	0.362216	1.10867	0.279321	1	1	1460	tags=20%, list=15%, signal=17%	MRE11/INTS11/RIDA/DNA2/DNASE1L3/RNASEL/SETMAR/ZRANB3/DROSHA/RNASEK/ERCC4/DNASE1/TEFM/SLX1A/POP5/RPP40/DNASE1L1
[truncated: 13,182 more rows]

## Sheet: healthy_vs_Tumor
	ID	Description	setSize	enrichmentScore	NES	pvalue	p.adjust	qvalue	rank	leading_edge	core_enrichment
[truncated: 14,885 more rows]

## Sheet: NAT_vs_healthy
	ID	Description	setSize	enrichmentScore	NES	pvalue	p.adjust	qvalue	rank	leading_edge	core_enrichment
[truncated: 14,887 more rows]

[truncated: 3 more sheets: NAT_vs_Tumor, Tumor_vs_healthy, Tumor_vs_NAT]
