# Supplementary material for: Challenging the control through a single-cell perspective on normal adjacent tissue in colorectal cancer
Source: iScience. 2026 Apr 9;29(6):115671. doi: 10.1016/j.isci.2026.115671 (PMC13276536; doi:10.1016/j.isci.2026.115671)
Supplement: Table S19. GSEA_sc_C5_CD8 T cells [file mmc20.xlsx]

## Sheet: healthy_vs_NAT
	ID	Description	setSize	enrichmentScore	NES	pvalue	p.adjust	qvalue	rank	leading_edge	core_enrichment
GOBP_ATP_SYNTHESIS_COUPLED_PROTON_TRANSPORT	GOBP_ATP_SYNTHESIS_COUPLED_PROTON_TRANSPORT	GOBP_ATP_SYNTHESIS_COUPLED_PROTON_TRANSPORT	12	0.913675	2.2585	2.89797e-08	0.000427451	0.000426643	68	tags=58%, list=1%, signal=58%	ATP5F1E/ATP5MG/ATP5PF/ATP5PD/ATP5MC3/ATP5F1B/ATP5MC2
GOCC_PROTON_TRANSPORTING_TWO_SECTOR_ATPASE_COMPLEX	GOCC_PROTON_TRANSPORTING_TWO_SECTOR_ATPASE_COMPLEX	GOCC_PROTON_TRANSPORTING_TWO_SECTOR_ATPASE_COMPLEX	28	0.738266	2.22618	1.93331e-06	0.00475272	0.00474373	421	tags=32%, list=5%, signal=31%	ATP5F1E/ATP5MG/ATP5PF/ATP5PD/ATP5MC3/ATP5F1B/ATP5MC2/RNASEK/MT-ATP8
GOBP_ATP_BIOSYNTHETIC_PROCESS	GOBP_ATP_BIOSYNTHETIC_PROCESS	GOBP_ATP_BIOSYNTHETIC_PROCESS	30	0.71901	2.19335	3.09643e-06	0.00652461	0.00651228	68	tags=23%, list=1%, signal=23%	ATP5F1E/ATP5MG/ATP5PF/ATP5PD/ATP5MC3/ATP5F1B/ATP5MC2
GOCC_PROTON_TRANSPORTING_ATP_SYNTHASE_COMPLEX	GOCC_PROTON_TRANSPORTING_ATP_SYNTHASE_COMPLEX	GOCC_PROTON_TRANSPORTING_ATP_SYNTHASE_COMPLEX	9	0.940839	2.16343	3.21479e-07	0.00158061	0.00157762	68	tags=78%, list=1%, signal=77%	ATP5F1E/ATP5MG/ATP5PF/ATP5PD/ATP5MC3/ATP5F1B/ATP5MC2
GOBP_RIBONUCLEOSIDE_TRIPHOSPHATE_BIOSYNTHETIC_PROCESS	GOBP_RIBONUCLEOSIDE_TRIPHOSPHATE_BIOSYNTHETIC_PROCESS	GOBP_RIBONUCLEOSIDE_TRIPHOSPHATE_BIOSYNTHETIC_PROCESS	41	0.651119	2.13319	1.40085e-05	0.0141368	0.0141101	68	tags=17%, list=1%, signal=17%	ATP5F1E/ATP5MG/ATP5PF/ATP5PD/ATP5MC3/ATP5F1B/ATP5MC2
GOBP_MITOCHONDRIAL_ATP_SYNTHESIS_COUPLED_PROTON_TRANSPORT	GOBP_MITOCHONDRIAL_ATP_SYNTHESIS_COUPLED_PROTON_TRANSPORT	GOBP_MITOCHONDRIAL_ATP_SYNTHESIS_COUPLED_PROTON_TRANSPORT	9	0.908326	2.08867	1.43764e-05	0.0141368	0.0141101	421	tags=67%, list=5%, signal=64%	ATP5F1E/ATP5MG/ATP5PF/ATP5PD/ATP5F1B/MT-ATP8
GOMF_PROTON_CHANNEL_ACTIVITY	GOMF_PROTON_CHANNEL_ACTIVITY	GOMF_PROTON_CHANNEL_ACTIVITY	8	0.926581	2.06453	8.54894e-07	0.00252194	0.00251717	421	tags=75%, list=5%, signal=71%	ATP5F1E/ATP5MG/ATP5PF/ATP5PD/ATP5F1B/MT-ATP8
GOMF_PROTON_TRANSPORTING_ATP_SYNTHASE_ACTIVITY_ROTATIONAL_MECHANISM	GOMF_PROTON_TRANSPORTING_ATP_SYNTHASE_ACTIVITY_ROTATIONAL_MECHANISM	GOMF_PROTON_TRANSPORTING_ATP_SYNTHASE_ACTIVITY_ROTATIONAL_MECHANISM	8	0.926581	2.06453	8.54894e-07	0.00252194	0.00251717	421	tags=75%, list=5%, signal=71%	ATP5F1E/ATP5MG/ATP5PF/ATP5PD/ATP5F1B/MT-ATP8
GOBP_NUCLEOSIDE_TRIPHOSPHATE_BIOSYNTHETIC_PROCESS	GOBP_NUCLEOSIDE_TRIPHOSPHATE_BIOSYNTHETIC_PROCESS	GOBP_NUCLEOSIDE_TRIPHOSPHATE_BIOSYNTHETIC_PROCESS	46	0.614273	2.06439	4.36463e-05	0.0279906	0.0279376	453	tags=20%, list=5%, signal=19%	ATP5F1E/ATP5MG/ATP5PF/ATP5PD/ATP5MC3/ATP5F1B/ATP5MC2/MT-ATP8/ADK
GOBP_RIBONUCLEOSIDE_TRIPHOSPHATE_METABOLIC_PROCESS	GOBP_RIBONUCLEOSIDE_TRIPHOSPHATE_METABOLIC_PROCESS	GOBP_RIBONUCLEOSIDE_TRIPHOSPHATE_METABOLIC_PROCESS	51	0.598692	2.03033	2.67078e-05	0.0212693	0.021229	68	tags=14%, list=1%, signal=14%	ATP5F1E/ATP5MG/ATP5PF/ATP5PD/ATP5MC3/ATP5F1B/ATP5MC2
GOCC_PROTON_TRANSPORTING_TWO_SECTOR_ATPASE_COMPLEX_PROTON_TRANSPORTING_DOMAIN	GOCC_PROTON_TRANSPORTING_TWO_SECTOR_ATPASE_COMPLEX_PROTON_TRANSPORTING_DOMAIN	GOCC_PROTON_TRANSPORTING_TWO_SECTOR_ATPASE_COMPLEX_PROTON_TRANSPORTING_DOMAIN	15	0.78197	2.0232	6.62147e-05	0.0379845	0.0379126	421	tags=47%, list=5%, signal=44%	ATP5MG/ATP5PF/ATP5PD/ATP5MC3/ATP5MC2/RNASEK/MT-ATP8
GOCC_PROTON_TRANSPORTING_ATP_SYNTHASE_COMPLEX_COUPLING_FACTOR_F_O	GOCC_PROTON_TRANSPORTING_ATP_SYNTHASE_COMPLEX_COUPLING_FACTOR_F_O	GOCC_PROTON_TRANSPORTING_ATP_SYNTHASE_COMPLEX_COUPLING_FACTOR_F_O	7	0.935461	2.01555	6.2561e-06	0.00882527	0.00880858	421	tags=86%, list=5%, signal=82%	ATP5MG/ATP5PF/ATP5PD/ATP5MC3/ATP5MC2/MT-ATP8
GOMF_CATION_CHANNEL_ACTIVITY	GOMF_CATION_CHANNEL_ACTIVITY	GOMF_CATION_CHANNEL_ACTIVITY	48	0.582899	1.97194	0.000106192	0.0505266	0.0504311	463	tags=19%, list=5%, signal=18%	ATP5F1E/ATP5MG/ATP5PF/ATP5PD/ATP5F1B/MCOLN1/ITPR2/MT-ATP8/STIM2
GOCC_MITOCHONDRIAL_PROTON_TRANSPORTING_ATP_SYNTHASE_COMPLEX_COUPLING_FACTOR_F_O	GOCC_MITOCHONDRIAL_PROTON_TRANSPORTING_ATP_SYNTHASE_COMPLEX_COUPLING_FACTOR_F_O	GOCC_MITOCHONDRIAL_PROTON_TRANSPORTING_ATP_SYNTHASE_COMPLEX_COUPLING_FACTOR_F_O	6	0.952326	1.97122	6.51467e-06	0.00882527	0.00880858	421	tags=100%, list=5%, signal=95%	ATP5MG/ATP5PF/ATP5PD/ATP5MC3/ATP5MC2/MT-ATP8
GOBP_NUCLEOSIDE_TRIPHOSPHATE_METABOLIC_PROCESS	GOBP_NUCLEOSIDE_TRIPHOSPHATE_METABOLIC_PROCESS	GOBP_NUCLEOSIDE_TRIPHOSPHATE_METABOLIC_PROCESS	61	0.553987	1.94199	0.000119372	0.0517862	0.0516883	453	tags=16%, list=5%, signal=16%	ATP5F1E/ATP5MG/ATP5PF/ATP5PD/ATP5MC3/ATP5F1B/ATP5MC2/NUDT15/MT-ATP8/ADK
GOMF_LIGASE_ACTIVITY	GOMF_LIGASE_ACTIVITY	GOMF_LIGASE_ACTIVITY	86	0.517285	1.89969	0.00010022	0.0492751	0.0491819	951	tags=21%, list=11%, signal=19%	ATP5F1E/ATP5MG/ATP5PF/ATP5PD/ATP5F1B/PFAS/LIG3/GATC/ACSL5/MT-ATP8/UBA7/ASNS/ASNSD1/RTCA/GMPS/DIP2A/AARS2/SUCLG2
GOCC_CUL5_RING_UBIQUITIN_LIGASE_COMPLEX	GOCC_CUL5_RING_UBIQUITIN_LIGASE_COMPLEX	GOCC_CUL5_RING_UBIQUITIN_LIGASE_COMPLEX	5	0.934902	1.84477	0.000129803	0.0530377	0.0529374	71	tags=40%, list=1%, signal=40%	ELOB/ELOC
GOBP_REGULATION_OF_INTEGRIN_ACTIVATION	GOBP_REGULATION_OF_INTEGRIN_ACTIVATION	GOBP_REGULATION_OF_INTEGRIN_ACTIVATION	8	0.815109	1.81616	0.00106001	0.21418	0.213775	908	tags=50%, list=10%, signal=45%	FBLIM1/JAM3/SKAP1/FARP2
GOBP_PURINE_CONTAINING_COMPOUND_BIOSYNTHETIC_PROCESS	GOBP_PURINE_CONTAINING_COMPOUND_BIOSYNTHETIC_PROCESS	GOBP_PURINE_CONTAINING_COMPOUND_BIOSYNTHETIC_PROCESS	110	0.47859	1.80961	0.000110296	0.0508395	0.0507433	843	tags=18%, list=10%, signal=17%	ATP5F1E/ATP5MG/ATP5PF/ATP5PD/ATP5MC3/ATP5F1B/ATP5MC2/PFAS/MTAP/SLC25A16/ACSL5/PAPSS1/MT-ATP8/ADK/DLD/NME3/ACAT1/GMPS/AK2/DIP2A
GOMF_PROTON_TRANSMEMBRANE_TRANSPORTER_ACTIVITY	GOMF_PROTON_TRANSMEMBRANE_TRANSPORTER_ACTIVITY	GOMF_PROTON_TRANSMEMBRANE_TRANSPORTER_ACTIVITY	61	0.516203	1.80954	0.000728205	0.170492	0.17017	421	tags=15%, list=5%, signal=14%	ATP5F1E/ATP5MG/ATP5PF/ATP5PD/ATP5MC3/ATP5F1B/ATP5MC2/SLC17A5/MT-ATP8
HP_ABNORMAL_THORACIC_SPINE_MORPHOLOGY	HP_ABNORMAL_THORACIC_SPINE_MORPHOLOGY	HP_ABNORMAL_THORACIC_SPINE_MORPHOLOGY	49	0.531866	1.8067	0.001466	0.254366	0.253885	2708	tags=59%, list=31%, signal=41%	NEPRO/TPM2/SMARCAL1/VPS33A/GTF2H5/VPS13B/MOGS/ZMPSTE24/FLI1/PEX5/GNPTAB/XYLT2/ERLIN1/GBA/TMEM231/MGAT2/FLNB/AGRN/ERCC2/MAN2B1/ALMS1/SRD5A3/NEK9/ALDH3A2/TPM3/RNF113A/AIFM1/AK9/CHRNB1
GOBP_REGULATION_OF_CYSTEINE_TYPE_ENDOPEPTIDASE_ACTIVITY_INVOLVED_IN_APOPTOTIC_SIGNALING_PATHWAY	GOBP_REGULATION_OF_CYSTEINE_TYPE_ENDOPEPTIDASE_ACTIVITY_INVOLVED_IN_APOPTOTIC_SIGNALING_PATHWAY	GOBP_REGULATION_OF_CYSTEINE_TYPE_ENDOPEPTIDASE_ACTIVITY_INVOLVED_IN_APOPTOTIC_SIGNALING_PATHWAY	13	0.720987	1.80585	0.00187504	0.282212	0.281679	957	tags=46%, list=11%, signal=41%	TFAP4/PIH1D1/SMAD3/PLAUR/NLE1/FAS
GOBP_REGULATION_OF_ESTABLISHMENT_OR_MAINTENANCE_OF_CELL_POLARITY	GOBP_REGULATION_OF_ESTABLISHMENT_OR_MAINTENANCE_OF_CELL_POLARITY	GOBP_REGULATION_OF_ESTABLISHMENT_OR_MAINTENANCE_OF_CELL_POLARITY	17	0.673679	1.79736	0.00349919	0.368665	0.367968	1413	tags=53%, list=16%, signal=44%	RACK1/RIPOR2/RUFY3/ROCK2/WDPCP/DOCK8/LLGL1/BCAS3/PTK2B
GOBP_MATURATION_OF_SSU_RRNA	GOBP_MATURATION_OF_SSU_RRNA	GOBP_MATURATION_OF_SSU_RRNA	43	0.540479	1.79305	0.00146329	0.254366	0.253885	1300	tags=30%, list=15%, signal=26%	UTP25/UTP20/MRPS11/UTP23/NOL11/GTF2H5/HELB/BMS1/DHX37/LSM6/RPP40/SNU13/BYSL
GOBP_VENTRAL_SPINAL_CORD_DEVELOPMENT	GOBP_VENTRAL_SPINAL_CORD_DEVELOPMENT	GOBP_VENTRAL_SPINAL_CORD_DEVELOPMENT	10	0.757954	1.78954	0.00361936	0.374334	0.373626	1350	tags=70%, list=15%, signal=59%	TCTN1/VLDLR/GIGYF2/CLN8/LMO4/SCYL3/DYNC2H1
GOBP_PROTEIN_PALMITOYLATION	GOBP_PROTEIN_PALMITOYLATION	GOBP_PROTEIN_PALMITOYLATION	18	0.655526	1.77791	0.00377962	0.376685	0.375973	344	tags=22%, list=4%, signal=21%	SELENOK/ZDHHC13/ZDHHC14/ZDHHC4
GOBP_POSITIVE_REGULATION_OF_EMBRYONIC_DEVELOPMENT	GOBP_POSITIVE_REGULATION_OF_EMBRYONIC_DEVELOPMENT	GOBP_POSITIVE_REGULATION_OF_EMBRYONIC_DEVELOPMENT	8	0.793772	1.76862	0.00252554	0.330895	0.330269	19	tags=25%, list=0%, signal=25%	RACK1/UTP25
GOCC_CUL2_RING_UBIQUITIN_LIGASE_COMPLEX	GOCC_CUL2_RING_UBIQUITIN_LIGASE_COMPLEX	GOCC_CUL2_RING_UBIQUITIN_LIGASE_COMPLEX	16	0.672955	1.76817	0.00316784	0.359513	0.358833	852	tags=25%, list=10%, signal=23%	ELOB/ELOC/ZSWIM4/FEM1A
HP_CUTANEOUS_SYNDACTYLY_OF_TOES	HP_CUTANEOUS_SYNDACTYLY_OF_TOES	HP_CUTANEOUS_SYNDACTYLY_OF_TOES	11	0.733638	1.76793	0.00416786	0.396619	0.395869	752	tags=36%, list=9%, signal=33%	FGF9/MCTP2/SMARCAD1/SVBP
GOBP_MATURATION_OF_SSU_RRNA_FROM_TRICISTRONIC_RRNA_TRANSCRIPT_SSU_RRNA_5_8S_RRNA_LSU_RRNA	GOBP_MATURATION_OF_SSU_RRNA_FROM_TRICISTRONIC_RRNA_TRANSCRIPT_SSU_RRNA_5_8S_RRNA_LSU_RRNA	GOBP_MATURATION_OF_SSU_RRNA_FROM_TRICISTRONIC_RRNA_TRANSCRIPT_SSU_RRNA_5_8S_RRNA_LSU_RRNA	31	0.573077	1.76443	0.00526367	0.448781	0.447932	1300	tags=32%, list=15%, signal=28%	UTP25/UTP20/MRPS11/UTP23/GTF2H5/HELB/BMS1/DHX37/RPP40/BYSL
GOCC_EXTRINSIC_COMPONENT_OF_ENDOPLASMIC_RETICULUM_MEMBRANE	GOCC_EXTRINSIC_COMPONENT_OF_ENDOPLASMIC_RETICULUM_MEMBRANE	GOCC_EXTRINSIC_COMPONENT_OF_ENDOPLASMIC_RETICULUM_MEMBRANE	7	0.81765	1.76171	0.00486232	0.429456	0.428644	306	tags=43%, list=4%, signal=41%	OTULINL/GBA2/EMC2
GOBP_REGULATION_OF_GOLGI_TO_PLASMA_MEMBRANE_PROTEIN_TRANSPORT	GOBP_REGULATION_OF_GOLGI_TO_PLASMA_MEMBRANE_PROTEIN_TRANSPORT	GOBP_REGULATION_OF_GOLGI_TO_PLASMA_MEMBRANE_PROTEIN_TRANSPORT	8	0.790628	1.76161	0.00263841	0.33262	0.331991	1	tags=12%, list=0%, signal=13%	RACK1
GOBP_MITOCHONDRIAL_TRANSMEMBRANE_TRANSPORT	GOBP_MITOCHONDRIAL_TRANSMEMBRANE_TRANSPORT	GOBP_MITOCHONDRIAL_TRANSMEMBRANE_TRANSPORT	69	0.486195	1.74109	0.0016742	0.271368	0.270854	528	tags=16%, list=6%, signal=15%	ATP5F1E/ATP5MG/ATP5PF/ATP5PD/ATP5F1B/DNLZ/SFXN4/SFXN1/MT-ATP8/MCUR1/DNAJC19
GOBP_RIBOSE_PHOSPHATE_BIOSYNTHETIC_PROCESS	GOBP_RIBOSE_PHOSPHATE_BIOSYNTHETIC_PROCESS	GOBP_RIBOSE_PHOSPHATE_BIOSYNTHETIC_PROCESS	109	0.457727	1.72732	0.000423255	0.125257	0.125021	843	tags=17%, list=10%, signal=16%	ATP5F1E/ATP5MG/ATP5PF/ATP5PD/ATP5MC3/ATP5F1B/ATP5MC2/PFAS/SLC25A16/ACSL5/PAPSS1/MT-ATP8/ADK/DLD/NME3/ACAT1/GMPS/AK2/DIP2A
GOMF_CARBON_NITROGEN_LIGASE_ACTIVITY_WITH_GLUTAMINE_AS_AMIDO_N_DONOR	GOMF_CARBON_NITROGEN_LIGASE_ACTIVITY_WITH_GLUTAMINE_AS_AMIDO_N_DONOR	GOMF_CARBON_NITROGEN_LIGASE_ACTIVITY_WITH_GLUTAMINE_AS_AMIDO_N_DONOR	8	0.77456	1.72581	0.00445216	0.407885	0.407113	719	tags=62%, list=8%, signal=57%	PFAS/GATC/ASNS/ASNSD1/GMPS
GOCC_PROTON_TRANSPORTING_TWO_SECTOR_ATPASE_COMPLEX_CATALYTIC_DOMAIN	GOCC_PROTON_TRANSPORTING_TWO_SECTOR_ATPASE_COMPLEX_CATALYTIC_DOMAIN	GOCC_PROTON_TRANSPORTING_TWO_SECTOR_ATPASE_COMPLEX_CATALYTIC_DOMAIN	11	0.715125	1.72332	0.00669029	0.508669	0.507707	46	tags=18%, list=1%, signal=18%	ATP5F1E/ATP5F1B
HP_ABNORMAL_PREPUTIUM_MORPHOLOGY	HP_ABNORMAL_PREPUTIUM_MORPHOLOGY	HP_ABNORMAL_PREPUTIUM_MORPHOLOGY	16	0.653673	1.71751	0.00657401	0.505035	0.504079	209	tags=25%, list=2%, signal=24%	FANCG/ERMARD/UBE2T/BRCA2
GOBP_POSITIVE_REGULATION_OF_GOLGI_TO_PLASMA_MEMBRANE_PROTEIN_TRANSPORT	GOBP_POSITIVE_REGULATION_OF_GOLGI_TO_PLASMA_MEMBRANE_PROTEIN_TRANSPORT	GOBP_POSITIVE_REGULATION_OF_GOLGI_TO_PLASMA_MEMBRANE_PROTEIN_TRANSPORT	5	0.869249	1.71522	0.00268104	0.33513	0.334496	1	tags=20%, list=0%, signal=20%	RACK1
GOBP_REGULATION_OF_EMBRYONIC_DEVELOPMENT	GOBP_REGULATION_OF_EMBRYONIC_DEVELOPMENT	GOBP_REGULATION_OF_EMBRYONIC_DEVELOPMENT	29	0.565298	1.71322	0.00373133	0.376685	0.375973	1832	tags=41%, list=21%, signal=33%	RACK1/UTP25/CCSAP/EHMT1/BAG6/PHLDA2/WDPCP/RACGAP1/DAG1/HES1/PLCB1/PAFAH1B1
HP_SLOPING_FOREHEAD	HP_SLOPING_FOREHEAD	HP_SLOPING_FOREHEAD	91	0.463623	1.71311	0.000895783	0.19149	0.191128	2085	tags=37%, list=24%, signal=29%	PRUNE1/TCTN1/FANCG/SASS6/ATR/UBE2T/BRCA2/PHC1/WDR73/DDX11/SMPD4/DYNC1I2/CEP63/ASNS/TMEM216/COPB2/RTTN/RUNX2/FKRP/CPT2/FANCD2/CEP152/RRP7A/PIGP/METTL5/TMEM231/ERCC6/C2CD3/TRIM8/POMT1/XRCC4/CEP57/BUB3/GNAO1
HP_APLASIA_HYPOPLASIA_INVOLVING_THE_SKELETAL_MUSCULATURE	HP_APLASIA_HYPOPLASIA_INVOLVING_THE_SKELETAL_MUSCULATURE	HP_APLASIA_HYPOPLASIA_INVOLVING_THE_SKELETAL_MUSCULATURE	17	0.640902	1.70991	0.0108337	0.598493	0.597361	2449	tags=65%, list=28%, signal=47%	TPM2/REV3L/FKRP/HBB/GLE1/PMP22/DAG1/POMT1/B3GALNT2/PLXND1/TPM3
GOCC_PHAGOCYTIC_CUP	GOCC_PHAGOCYTIC_CUP	GOCC_PHAGOCYTIC_CUP	18	0.626501	1.69919	0.0087182	0.544551	0.543521	252	tags=17%, list=3%, signal=16%	RACK1/MCOLN1/TNF
GOBP_CELL_DIFFERENTIATION_IN_SPINAL_CORD	GOBP_CELL_DIFFERENTIATION_IN_SPINAL_CORD	GOBP_CELL_DIFFERENTIATION_IN_SPINAL_CORD	10	0.719145	1.69791	0.0106579	0.596469	0.595341	1356	tags=70%, list=16%, signal=59%	TCTN1/GIGYF2/CLN8/LMO4/SCYL3/DYNC2H1/DRAXIN
GOBP_INFLAMMASOME_COMPLEX_ASSEMBLY	GOBP_INFLAMMASOME_COMPLEX_ASSEMBLY	GOBP_INFLAMMASOME_COMPLEX_ASSEMBLY	13	0.677697	1.69742	0.00713848	0.514641	0.513667	834	tags=38%, list=10%, signal=35%	STMP1/AIM2/NLRC3/GBP5/NLRP1
GOBP_PROTON_TRANSMEMBRANE_TRANSPORT	GOBP_PROTON_TRANSMEMBRANE_TRANSPORT	GOBP_PROTON_TRANSMEMBRANE_TRANSPORT	77	0.463368	1.69361	0.00343144	0.368665	0.367968	421	tags=13%, list=5%, signal=12%	ATP5F1E/ATP5MG/ATP5PF/ATP5PD/ATP5MC3/ATP5F1B/ATP5MC2/SLC17A5/RNASEK/MT-ATP8
HP_SPONDYLOEPIPHYSEAL_DYSPLASIA	HP_SPONDYLOEPIPHYSEAL_DYSPLASIA	HP_SPONDYLOEPIPHYSEAL_DYSPLASIA	5	0.857161	1.69137	0.00384048	0.380182	0.379463	659	tags=40%, list=8%, signal=37%	SMARCAL1/MBTPS1
HP_BEAKING_OF_VERTEBRAL_BODIES	HP_BEAKING_OF_VERTEBRAL_BODIES	HP_BEAKING_OF_VERTEBRAL_BODIES	14	0.663181	1.6897	0.00767993	0.526881	0.525885	2129	tags=50%, list=24%, signal=38%	NEPRO/TMCO1/GNPTAB/GORAB/FLNB/SERPINF1/RINT1
GOBP_POSITIVE_REGULATION_OF_MONOCYTE_CHEMOTACTIC_PROTEIN_1_PRODUCTION	GOBP_POSITIVE_REGULATION_OF_MONOCYTE_CHEMOTACTIC_PROTEIN_1_PRODUCTION	GOBP_POSITIVE_REGULATION_OF_MONOCYTE_CHEMOTACTIC_PROTEIN_1_PRODUCTION	5	0.855431	1.68796	0.00413818	0.396352	0.395603	128	tags=40%, list=1%, signal=39%	SELENOK/OAS1
GOBP_NEGATIVE_REGULATION_OF_LIPID_CATABOLIC_PROCESS	GOBP_NEGATIVE_REGULATION_OF_LIPID_CATABOLIC_PROCESS	GOBP_NEGATIVE_REGULATION_OF_LIPID_CATABOLIC_PROCESS	7	0.782697	1.6864	0.0118793	0.632563	0.631367	562	tags=43%, list=6%, signal=40%	FMC1/TNF/PIK3CG
GOBP_MITOTIC_DNA_REPLICATION	GOBP_MITOTIC_DNA_REPLICATION	GOBP_MITOTIC_DNA_REPLICATION	9	0.730855	1.68058	0.0205051	0.732877	0.731491	794	tags=44%, list=9%, signal=40%	RTF2/BRCA2/ZMPSTE24/MCM2
GOBP_NUCLEOSIDE_PHOSPHATE_BIOSYNTHETIC_PROCESS	GOBP_NUCLEOSIDE_PHOSPHATE_BIOSYNTHETIC_PROCESS	GOBP_NUCLEOSIDE_PHOSPHATE_BIOSYNTHETIC_PROCESS	131	0.436343	1.67413	0.000711478	0.170492	0.17017	843	tags=15%, list=10%, signal=14%	ATP5F1E/ATP5MG/ATP5PF/ATP5PD/NAXD/ATP5MC3/ATP5F1B/ATP5MC2/PFAS/SLC25A16/ACSL5/PAPSS1/MT-ATP8/ADK/DLD/NME3/ACAT1/GMPS/AK2/DIP2A
GOMF_GLUCOSIDASE_ACTIVITY	GOMF_GLUCOSIDASE_ACTIVITY	GOMF_GLUCOSIDASE_ACTIVITY	7	0.776269	1.67255	0.0135259	0.64992	0.648691	470	tags=43%, list=5%, signal=41%	PGGHG/GBA2/MOGS
GOMF_CATALYTIC_ACTIVITY_ACTING_ON_A_TRNA	GOMF_CATALYTIC_ACTIVITY_ACTING_ON_A_TRNA	GOMF_CATALYTIC_ACTIVITY_ACTING_ON_A_TRNA	77	0.457342	1.67159	0.00436663	0.406646	0.405877	3684	tags=65%, list=42%, signal=38%	TRMT10B/GATC/METTL2A/POP4/METTL2B/PUS3/PTRHD1/DTD1/AARS2/DUS4L/PUS10/RPPH1/RPP40/TRMT44/TRMT10A/TRMU/FTO/DTD2/THUMPD2/WDR4/BCDIN3D/TARBP1/ELAC1/RPP25/CARS2/NARS2/TARS2/METTL1/NSUN3/MTFMT/QRSL1/TRIT1/FARSB/HARS2/TRMT2B/TRNT1/WARS2/TRDMT1/TYW1/PUS1/TRMT10C/TRMT13/TYW5/TRMT61A/DTWD1/TRMT11/PTRH2/RPP14/THUMPD3/PSTK
HP_BONE_FRACTURE	HP_BONE_FRACTURE	HP_BONE_FRACTURE	13	0.665748	1.66749	0.0106259	0.596469	0.595341	470	tags=23%, list=5%, signal=22%	TENT5A/MTAP/MOGS
GOBP_SPINAL_CORD_MOTOR_NEURON_DIFFERENTIATION	GOBP_SPINAL_CORD_MOTOR_NEURON_DIFFERENTIATION	GOBP_SPINAL_CORD_MOTOR_NEURON_DIFFERENTIATION	8	0.748085	1.66682	0.00860633	0.544551	0.543521	1350	tags=75%, list=15%, signal=63%	TCTN1/GIGYF2/CLN8/LMO4/SCYL3/DYNC2H1
GOBP_REGULATION_OF_RECEPTOR_CLUSTERING	GOBP_REGULATION_OF_RECEPTOR_CLUSTERING	GOBP_REGULATION_OF_RECEPTOR_CLUSTERING	5	0.843982	1.66537	0.00604351	0.484466	0.48355	57	tags=20%, list=1%, signal=20%	MESD
GOBP_POSITIVE_REGULATION_OF_CREB_TRANSCRIPTION_FACTOR_ACTIVITY	GOBP_POSITIVE_REGULATION_OF_CREB_TRANSCRIPTION_FACTOR_ACTIVITY	GOBP_POSITIVE_REGULATION_OF_CREB_TRANSCRIPTION_FACTOR_ACTIVITY	8	0.746288	1.66282	0.00917628	0.556996	0.555943	997	tags=50%, list=11%, signal=44%	LPAR5/CRTC2/RPS6KA5/CRTC1
GOMF_LYSINE_N_METHYLTRANSFERASE_ACTIVITY	GOMF_LYSINE_N_METHYLTRANSFERASE_ACTIVITY	GOMF_LYSINE_N_METHYLTRANSFERASE_ACTIVITY	39	0.510534	1.6587	0.0121523	0.640164	0.638953	1438	tags=33%, list=17%, signal=28%	CSKMT/EZH1/SETD1A/CAMKMT/KMT2B/EHMT1/KMT5B/KMT2C/SMYD5/SETDB1/EEF2KMT/SETMAR/SETD9
GOBP_PEPTIDYL_LYSINE_DIMETHYLATION	GOBP_PEPTIDYL_LYSINE_DIMETHYLATION	GOBP_PEPTIDYL_LYSINE_DIMETHYLATION	19	0.598847	1.65365	0.0171632	0.693579	0.692267	767	tags=32%, list=9%, signal=29%	CSKMT/SETD1A/PIH1D1/KMT2B/EHMT1/KMT5B
GOBP_REGULATION_OF_CHONDROCYTE_DIFFERENTIATION	GOBP_REGULATION_OF_CHONDROCYTE_DIFFERENTIATION	GOBP_REGULATION_OF_CHONDROCYTE_DIFFERENTIATION	14	0.648776	1.653	0.0117658	0.628786	0.627597	1053	tags=36%, list=12%, signal=31%	LNPK/GLG1/SMAD3/RUNX2/MDK
GOMF_HYDROLASE_ACTIVITY_HYDROLYZING_O_GLYCOSYL_COMPOUNDS	GOMF_HYDROLASE_ACTIVITY_HYDROLYZING_O_GLYCOSYL_COMPOUNDS	GOMF_HYDROLASE_ACTIVITY_HYDROLYZING_O_GLYCOSYL_COMPOUNDS	39	0.508084	1.65074	0.0130524	0.64992	0.648691	1294	tags=26%, list=15%, signal=22%	OGA/PGGHG/GBA2/MAN2C1/MAN1A1/MOGS/ABHD10/GBA/HYAL2/PARG
HP_PRIMARY_PERITONEAL_CARCINOMA	HP_PRIMARY_PERITONEAL_CARCINOMA	HP_PRIMARY_PERITONEAL_CARCINOMA	7	0.765525	1.6494	0.0165839	0.692385	0.691075	209	tags=29%, list=2%, signal=28%	BARD1/BRCA2
GOMF_PASSIVE_TRANSMEMBRANE_TRANSPORTER_ACTIVITY	GOMF_PASSIVE_TRANSMEMBRANE_TRANSPORTER_ACTIVITY	GOMF_PASSIVE_TRANSMEMBRANE_TRANSPORTER_ACTIVITY	86	0.448954	1.64875	0.00365451	0.374334	0.373626	1128	tags=21%, list=13%, signal=18%	ATP5F1E/ATP5MG/ATP5PF/ATP5PD/ATP5F1B/MCOLN1/SLC14A1/ITPR2/MT-ATP8/STIM2/LRRC8C/TOMM40L/CLCA4/TMCO1/SLC26A6/FXYD1/LRRC8B/TPCN2
HP_OCULAR_PAIN	HP_OCULAR_PAIN	HP_OCULAR_PAIN	6	0.796432	1.64854	0.014085	0.658951	0.657705	1430	tags=67%, list=16%, signal=56%	GNAQ/SF3B1/TGFBI/SLC39A14
GOBP_NEGATIVE_REGULATION_OF_LYMPHOCYTE_MIGRATION	GOBP_NEGATIVE_REGULATION_OF_LYMPHOCYTE_MIGRATION	GOBP_NEGATIVE_REGULATION_OF_LYMPHOCYTE_MIGRATION	8	0.739716	1.64817	0.0111141	0.602695	0.601555	254	tags=38%, list=3%, signal=36%	RIPOR2/PADI2/CD200R1
GOMF_DEATH_DOMAIN_BINDING	GOMF_DEATH_DOMAIN_BINDING	GOMF_DEATH_DOMAIN_BINDING	8	0.737309	1.64281	0.0124865	0.647332	0.646108	1	tags=12%, list=0%, signal=13%	RACK1
HP_ABNORMAL_SHOULDER_PHYSIOLOGY	HP_ABNORMAL_SHOULDER_PHYSIOLOGY	HP_ABNORMAL_SHOULDER_PHYSIOLOGY	5	0.831917	1.64156	0.00867625	0.544551	0.543521	1022	tags=60%, list=12%, signal=53%	TPM2/ZMPSTE24/GNPTAB
GOBP_NEGATIVE_REGULATION_OF_DOUBLE_STRAND_BREAK_REPAIR_VIA_HOMOLOGOUS_RECOMBINATION	GOBP_NEGATIVE_REGULATION_OF_DOUBLE_STRAND_BREAK_REPAIR_VIA_HOMOLOGOUS_RECOMBINATION	GOBP_NEGATIVE_REGULATION_OF_DOUBLE_STRAND_BREAK_REPAIR_VIA_HOMOLOGOUS_RECOMBINATION	8	0.736585	1.6412	0.0129447	0.649435	0.648207	546	tags=38%, list=6%, signal=35%	SHLD1/HELB/TP53BP1
HP_HAND_CLENCHING	HP_HAND_CLENCHING	HP_HAND_CLENCHING	14	0.64409	1.64106	0.0143563	0.661736	0.660485	1510	tags=50%, list=17%, signal=41%	TPM2/WDR73/KIAA1109/KIDINS220/MOGS/GLE1/FLNB
HP_CHILDHOOD_ONSET_SENSORINEURAL_HEARING_IMPAIRMENT	HP_CHILDHOOD_ONSET_SENSORINEURAL_HEARING_IMPAIRMENT	HP_CHILDHOOD_ONSET_SENSORINEURAL_HEARING_IMPAIRMENT	5	0.831509	1.64075	0.00867625	0.544551	0.543521	6	tags=20%, list=0%, signal=20%	RIPOR2
HP_SHORT_CHIN	HP_SHORT_CHIN	HP_SHORT_CHIN	26	0.551253	1.63922	0.0129396	0.649435	0.648207	2188	tags=46%, list=25%, signal=35%	ZNF292/COA6/ZMPSTE24/ERCC1/PRKDC/ERCC6/VAC14/MTOR/XRCC4/NFIA/MED12/FIG4
GOBP_RNA_SPLICING_VIA_ENDONUCLEOLYTIC_CLEAVAGE_AND_LIGATION	GOBP_RNA_SPLICING_VIA_ENDONUCLEOLYTIC_CLEAVAGE_AND_LIGATION	GOBP_RNA_SPLICING_VIA_ENDONUCLEOLYTIC_CLEAVAGE_AND_LIGATION	10	0.694276	1.6392	0.0173409	0.693579	0.692267	755	tags=20%, list=9%, signal=18%	RTRAF/DDX1
GOBP_REGULATION_OF_PROTEIN_NEDDYLATION	GOBP_REGULATION_OF_PROTEIN_NEDDYLATION	GOBP_REGULATION_OF_PROTEIN_NEDDYLATION	8	0.735658	1.63913	0.0129447	0.649435	0.648207	4	tags=12%, list=0%, signal=13%	COPS9
HP_ABNORMAL_FINGER_FLEXION_CREASES	HP_ABNORMAL_FINGER_FLEXION_CREASES	HP_ABNORMAL_FINGER_FLEXION_CREASES	3	0.956221	1.63843	0.00117228	0.230548	0.230112	134	tags=67%, list=2%, signal=66%	TPM2/ATR
HP_ABSENT_TESTIS	HP_ABSENT_TESTIS	HP_ABSENT_TESTIS	11	0.678629	1.63537	0.0175145	0.694458	0.693145	1098	tags=45%, list=13%, signal=40%	FANCG/UBE2T/BRCA2/DHX37/FANCD2
GOBP_INTEGRIN_ACTIVATION	GOBP_INTEGRIN_ACTIVATION	GOBP_INTEGRIN_ACTIVATION	15	0.631862	1.63483	0.0148539	0.67622	0.674941	908	tags=40%, list=10%, signal=36%	FBLIM1/JAM3/SKAP1/TLN1/CXCL12/FARP2
GOBP_NEGATIVE_REGULATION_OF_SIGNALING_RECEPTOR_ACTIVITY	GOBP_NEGATIVE_REGULATION_OF_SIGNALING_RECEPTOR_ACTIVITY	GOBP_NEGATIVE_REGULATION_OF_SIGNALING_RECEPTOR_ACTIVITY	19	0.59179	1.63417	0.0195442	0.73158	0.730197	1923	tags=47%, list=22%, signal=37%	TNF/MTRNR2L8/MTRNR2L12/TSG101/SNX6/IL18BP/SOCS5/PPARA/GPRC5A
HP_URINARY_BLADDER_SPHINCTER_DYSFUNCTION	HP_URINARY_BLADDER_SPHINCTER_DYSFUNCTION	HP_URINARY_BLADDER_SPHINCTER_DYSFUNCTION	19	0.591596	1.63363	0.0197426	0.732214	0.730829	2563	tags=68%, list=29%, signal=48%	PIK3R5/AP5Z1/SPG7/ATXN2/NIPA1/PMP22/GBE1/SPAST/HNRNPA2B1/HSPD1/ATXN1/WWOX/FXN
GOBP_REGULATION_OF_SMOOTHENED_SIGNALING_PATHWAY	GOBP_REGULATION_OF_SMOOTHENED_SIGNALING_PATHWAY	GOBP_REGULATION_OF_SMOOTHENED_SIGNALING_PATHWAY	29	0.539008	1.63354	0.00983036	0.579991	0.578894	1822	tags=41%, list=21%, signal=33%	RACK1/TCTN1/FGF9/TUBD1/UCHL5/RUNX2/GORAB/DYNC2H1/C2CD3/RORA/SERPINE2/PRKACA
HP_FEMORAL_BOWING	HP_FEMORAL_BOWING	HP_FEMORAL_BOWING	15	0.631035	1.63269	0.0152814	0.684926	0.68363	39	tags=13%, list=0%, signal=13%	NEPRO/TENT5A
GOBP_REGULATION_OF_ENDOPLASMIC_RETICULUM_TUBULAR_NETWORK_ORGANIZATION	GOBP_REGULATION_OF_ENDOPLASMIC_RETICULUM_TUBULAR_NETWORK_ORGANIZATION	GOBP_REGULATION_OF_ENDOPLASMIC_RETICULUM_TUBULAR_NETWORK_ORGANIZATION	6	0.788528	1.63218	0.0166888	0.692385	0.691075	617	tags=33%, list=7%, signal=31%	LNPK/TMEM33
GOBP_NEGATIVE_REGULATION_OF_PROTEIN_KINASE_B_SIGNALING	GOBP_NEGATIVE_REGULATION_OF_PROTEIN_KINASE_B_SIGNALING	GOBP_NEGATIVE_REGULATION_OF_PROTEIN_KINASE_B_SIGNALING	24	0.558281	1.62742	0.0269306	0.780406	0.77893	1813	tags=38%, list=21%, signal=30%	RACK1/CAVIN3/PTPRJ/DLG1/HYAL2/EPHA2/DAG1/PPARA/PIK3CB
GOBP_DOUBLE_STRAND_BREAK_REPAIR_VIA_NONHOMOLOGOUS_END_JOINING	GOBP_DOUBLE_STRAND_BREAK_REPAIR_VIA_NONHOMOLOGOUS_END_JOINING	GOBP_DOUBLE_STRAND_BREAK_REPAIR_VIA_NONHOMOLOGOUS_END_JOINING	47	0.483318	1.62657	0.0146795	0.672428	0.671157	1910	tags=38%, list=22%, signal=30%	PAXX/SHLD1/SMARCAL1/LIG3/DTX3L/POLB/TP53BP1/ERCC1/KMT5B/PRKDC/POLL/PARP3/SETMAR/ERCC6/ZBTB7A/ACTR2/WRAP53/XRCC4
GOBP_GLYCOPROTEIN_CATABOLIC_PROCESS	GOBP_GLYCOPROTEIN_CATABOLIC_PROCESS	GOBP_GLYCOPROTEIN_CATABOLIC_PROCESS	13	0.6491	1.62579	0.0176331	0.697287	0.695968	348	tags=23%, list=4%, signal=22%	OGA/FBXO44/MAN1A1
GOMF_U3_SNORNA_BINDING	GOMF_U3_SNORNA_BINDING	GOMF_U3_SNORNA_BINDING	10	0.685904	1.61943	0.0223277	0.745129	0.743719	1297	tags=50%, list=15%, signal=43%	UTP25/BMS1/PRKDC/DHX37/SNU13
HP_LOBAR_HOLOPROSENCEPHALY	HP_LOBAR_HOLOPROSENCEPHALY	HP_LOBAR_HOLOPROSENCEPHALY	11	0.671939	1.61925	0.0200004	0.732877	0.731491	1394	tags=45%, list=16%, signal=38%	TCTN1/TMEM216/FGFR1/RTTN/TMEM231
GOMF_HYDROLASE_ACTIVITY_ACTING_ON_GLYCOSYL_BONDS	GOMF_HYDROLASE_ACTIVITY_ACTING_ON_GLYCOSYL_BONDS	GOMF_HYDROLASE_ACTIVITY_ACTING_ON_GLYCOSYL_BONDS	60	0.45978	1.61203	0.0130949	0.64992	0.648691	2051	tags=35%, list=24%, signal=27%	OGA/PGGHG/GBA2/MAN2C1/MUTYH/MAN1A1/UNG/MOGS/APEX1/MACROD1/ABHD10/NEIL2/GBA/HYAL2/PARG/SIGIRR/OGG1/NTHL1/MAN2A2/MAN2B1/GBE1
GOBP_ACID_SECRETION	GOBP_ACID_SECRETION	GOBP_ACID_SECRETION	12	0.651922	1.61148	0.0335337	0.860503	0.858875	2695	tags=83%, list=31%, signal=58%	TNF/SNX10/SGK1/SLC26A6/SV2A/P2RX7/GHRL/PRKAA1/ABAT/SLC9A3R1
HP_THORACIC_KYPHOSIS	HP_THORACIC_KYPHOSIS	HP_THORACIC_KYPHOSIS	28	0.534389	1.61141	0.0183943	0.716115	0.71476	2547	tags=57%, list=29%, signal=41%	NEPRO/SMARCAL1/VPS33A/GTF2H5/GNPTAB/XYLT2/GBA/TMEM231/MGAT2/FLNB/ERCC2/MAN2B1/SRD5A3/ALDH3A2/RNF113A/AIFM1
GOBP_POSITIVE_REGULATION_OF_CYSTEINE_TYPE_ENDOPEPTIDASE_ACTIVITY_INVOLVED_IN_APOPTOTIC_SIGNALING_PATHWAY	GOBP_POSITIVE_REGULATION_OF_CYSTEINE_TYPE_ENDOPEPTIDASE_ACTIVITY_INVOLVED_IN_APOPTOTIC_SIGNALING_PATHWAY	GOBP_POSITIVE_REGULATION_OF_CYSTEINE_TYPE_ENDOPEPTIDASE_ACTIVITY_INVOLVED_IN_APOPTOTIC_SIGNALING_PATHWAY	8	0.722856	1.61061	0.0195887	0.73158	0.730197	1756	tags=50%, list=20%, signal=40%	TFAP4/SMAD3/FAS/PRR7
GOBP_DNA_DEPENDENT_DNA_REPLICATION	GOBP_DNA_DEPENDENT_DNA_REPLICATION	GOBP_DNA_DEPENDENT_DNA_REPLICATION	95	0.433694	1.61037	0.00359116	0.374334	0.373626	1960	tags=36%, list=23%, signal=28%	RTF2/SMARCAL1/ATR/LIG3/PRIMPOL/BRCA2/UPF1/POLB/DDX11/POLD4/DDX23/REV3L/HELB/RFC1/MCM5/ZMPSTE24/MCM2/CHTF18/SLFN11/SSBP1/ZRANB3/TEFM/PRIM1/POLD3/SETMAR/TERF2/RFC5/ORC6/NOC3L/ORC3/ATRX/CDK2/MCM4/ORC2
HP_PRELINGUAL_SENSORINEURAL_HEARING_IMPAIRMENT	HP_PRELINGUAL_SENSORINEURAL_HEARING_IMPAIRMENT	HP_PRELINGUAL_SENSORINEURAL_HEARING_IMPAIRMENT	3	0.938742	1.60848	0.00316859	0.359513	0.358833	6	tags=33%, list=0%, signal=33%	RIPOR2
HP_SEVERE_EXPRESSIVE_LANGUAGE_DELAY	HP_SEVERE_EXPRESSIVE_LANGUAGE_DELAY	HP_SEVERE_EXPRESSIVE_LANGUAGE_DELAY	10	0.680996	1.60784	0.0252857	0.764679	0.763233	830	tags=50%, list=10%, signal=45%	SH2B1/ASXL1/DPYD/EHMT1/KMT2C
GOBP_NEGATIVE_REGULATION_OF_DNA_DEPENDENT_DNA_REPLICATION	GOBP_NEGATIVE_REGULATION_OF_DNA_DEPENDENT_DNA_REPLICATION	GOBP_NEGATIVE_REGULATION_OF_DNA_DEPENDENT_DNA_REPLICATION	11	0.666819	1.60691	0.0233925	0.759166	0.75773	1124	tags=45%, list=13%, signal=40%	SMARCAL1/LIG3/BRCA2/SLFN11/ZRANB3
GOMF_ADENYLYLTRANSFERASE_ACTIVITY	GOMF_ADENYLYLTRANSFERASE_ACTIVITY	GOMF_ADENYLYLTRANSFERASE_ACTIVITY	12	0.649598	1.60573	0.0384047	0.899158	0.897458	334	tags=25%, list=4%, signal=24%	TENT5A/OAS1/PAPSS1
GOBP_POSITIVE_REGULATION_OF_DENDRITE_DEVELOPMENT	GOBP_POSITIVE_REGULATION_OF_DENDRITE_DEVELOPMENT	GOBP_POSITIVE_REGULATION_OF_DENDRITE_DEVELOPMENT	5	0.810612	1.59952	0.0162356	0.692108	0.690799	997	tags=40%, list=11%, signal=35%	VLDLR/CRTC1
HP_LIMB_DYSMETRIA	HP_LIMB_DYSMETRIA	HP_LIMB_DYSMETRIA	7	0.741935	1.59858	0.0252943	0.764679	0.763233	552	tags=29%, list=6%, signal=27%	GBA2/SLC20A2
GOBP_PYRIDINE_CONTAINING_COMPOUND_METABOLIC_PROCESS	GOBP_PYRIDINE_CONTAINING_COMPOUND_METABOLIC_PROCESS	GOBP_PYRIDINE_CONTAINING_COMPOUND_METABOLIC_PROCESS	13	0.637765	1.5974	0.022233	0.745129	0.743719	155	tags=15%, list=2%, signal=15%	NAXD/MTAP
GOBP_BENZENE_CONTAINING_COMPOUND_METABOLIC_PROCESS	GOBP_BENZENE_CONTAINING_COMPOUND_METABOLIC_PROCESS	GOBP_BENZENE_CONTAINING_COMPOUND_METABOLIC_PROCESS	7	0.740404	1.59528	0.0267126	0.779106	0.777632	1165	tags=43%, list=13%, signal=37%	KYAT3/FAH/EPHX2
GOMF_PALMITOYLTRANSFERASE_ACTIVITY	GOMF_PALMITOYLTRANSFERASE_ACTIVITY	GOMF_PALMITOYLTRANSFERASE_ACTIVITY	20	0.569316	1.59441	0.0357143	0.881937	0.880269	1449	tags=30%, list=17%, signal=25%	ZDHHC13/ZDHHC14/ZDHHC4/CPT2/ZDHHC21/ZDHHC16
HP_MICROSCOPIC_HEMATURIA	HP_MICROSCOPIC_HEMATURIA	HP_MICROSCOPIC_HEMATURIA	7	0.739329	1.59296	0.0267126	0.779106	0.777632	314	tags=43%, list=4%, signal=41%	SMARCAL1/NUP85/AMMECR1
HP_LISSENCEPHALY	HP_LISSENCEPHALY	HP_LISSENCEPHALY	94	0.429537	1.59288	0.00388466	0.381992	0.381269	2725	tags=47%, list=31%, signal=33%	TCTN1/VLDLR/SASS6/ATR/PHC1/WDR73/KIF2A/KIAA1109/TP53RK/CEP63/ETFB/CSNK2A1/FLI1/COPB2/RTTN/PRKDC/FKRP/CPT2/TUBG1/CEP152/PIGP/DAG1/METTL5/FTO/PDHB/PEX10/WDR4/TRIM8/VAC14/POMT1/PAFAH1B1/B3GALNT2/GNAO1/ZNHIT3/NUP133/FIG4/MLYCD/NSDHL/VPS33B/GFM2/ETFA/PIK3CA/CDK5/ALG12
GOBP_MAINTENANCE_OF_BLOOD_BRAIN_BARRIER	GOBP_MAINTENANCE_OF_BLOOD_BRAIN_BARRIER	GOBP_MAINTENANCE_OF_BLOOD_BRAIN_BARRIER	14	0.625162	1.59283	0.0249494	0.764679	0.763233	322	tags=21%, list=4%, signal=21%	CLDN12/JAM3/TJP3
GOMF_VINCULIN_BINDING	GOMF_VINCULIN_BINDING	GOMF_VINCULIN_BINDING	7	0.738987	1.59222	0.0267126	0.779106	0.777632	1323	tags=57%, list=15%, signal=49%	UTRN/TLN1/PXN/DAG1
HP_PROSTATE_NEOPLASM	HP_PROSTATE_NEOPLASM	HP_PROSTATE_NEOPLASM	15	0.615287	1.59194	0.0195558	0.73158	0.730197	448	tags=20%, list=5%, signal=19%	BARD1/BRCA2/STAT6
HP_ABNORMAL_LUMBAR_SPINE_MORPHOLOGY	HP_ABNORMAL_LUMBAR_SPINE_MORPHOLOGY	HP_ABNORMAL_LUMBAR_SPINE_MORPHOLOGY	16	0.605846	1.59184	0.021538	0.744317	0.74291	1510	tags=50%, list=17%, signal=41%	NEPRO/VPS33A/GNPTAB/GBA/POLR3GL/ERLIN2/MGAT2/FLNB
GOBP_REGULATION_OF_GASTRULATION	GOBP_REGULATION_OF_GASTRULATION	GOBP_REGULATION_OF_GASTRULATION	7	0.736598	1.58708	0.0276582	0.796793	0.795287	1	tags=14%, list=0%, signal=14%	RACK1
GOCC_ENDOPLASMIC_RETICULUM_TUBULAR_NETWORK_MEMBRANE	GOCC_ENDOPLASMIC_RETICULUM_TUBULAR_NETWORK_MEMBRANE	GOCC_ENDOPLASMIC_RETICULUM_TUBULAR_NETWORK_MEMBRANE	4	0.861996	1.58327	0.00959429	0.571186	0.570106	74	tags=25%, list=1%, signal=25%	LNPK
HP_APLASIA_HYPOPLASIA_OF_THE_UVULA	HP_APLASIA_HYPOPLASIA_OF_THE_UVULA	HP_APLASIA_HYPOPLASIA_OF_THE_UVULA	10	0.670129	1.58219	0.0393939	0.908712	0.906994	209	tags=30%, list=2%, signal=29%	FANCG/UBE2T/BRCA2
GOCC_SITE_OF_DOUBLE_STRAND_BREAK	GOCC_SITE_OF_DOUBLE_STRAND_BREAK	GOCC_SITE_OF_DOUBLE_STRAND_BREAK	54	0.462042	1.58168	0.0191001	0.724231	0.722862	1934	tags=35%, list=22%, signal=28%	PAXX/SHLD1/SMARCAL1/SLF2/SMARCAD1/HELB/TP53BP1/ARPC5/POLL/PARP3/SETMAR/ARPC4/ACTR3/ZBTB7A/ACTR2/WRAP53/RAD18/XRCC4/POLH
HP_THORACOLUMBAR_KYPHOSIS	HP_THORACOLUMBAR_KYPHOSIS	HP_THORACOLUMBAR_KYPHOSIS	9	0.687316	1.58046	0.036608	0.885194	0.88352	2047	tags=67%, list=23%, signal=51%	NEPRO/GNPTAB/GBA/MGAT2/FLNB/MAN2B1
HP_PYRIDOXINE_RESPONSIVE_SIDEROBLASTIC_ANEMIA	HP_PYRIDOXINE_RESPONSIVE_SIDEROBLASTIC_ANEMIA	HP_PYRIDOXINE_RESPONSIVE_SIDEROBLASTIC_ANEMIA	9	0.687261	1.58033	0.036608	0.885194	0.88352	209	tags=33%, list=2%, signal=33%	FANCG/UBE2T/BRCA2
GOCC_CULLIN_RING_UBIQUITIN_LIGASE_COMPLEX	GOCC_CULLIN_RING_UBIQUITIN_LIGASE_COMPLEX	GOCC_CULLIN_RING_UBIQUITIN_LIGASE_COMPLEX	113	0.417074	1.57624	0.00429291	0.404042	0.403278	1867	tags=32%, list=21%, signal=25%	ELOB/ELOC/KCTD13/ANAPC7/FBXO44/KBTBD6/CDC27/KLHL9/ZSWIM4/ANAPC4/ENC1/FZR1/FBXO32/ANAPC5/CKS1B/KLHL2/FEM1A/CRBN/CUL3/KLHL25/KCTD5/CACYBP/FBXL4/TNFAIP1/SPOP/KLHDC10/FBXL3/FBXO45/FBXO38/USP47/ZER1/FBXL22/CDC23/DCAF17/FBXO4/DCAF4
HP_CERVICAL_LYMPHADENOPATHY	HP_CERVICAL_LYMPHADENOPATHY	HP_CERVICAL_LYMPHADENOPATHY	4	0.857828	1.57562	0.0106245	0.596469	0.595341	1038	tags=75%, list=12%, signal=66%	TNFRSF1A/RASGRP1/SLC29A3
GOCC_STEREOCILIUM_MEMBRANE	GOCC_STEREOCILIUM_MEMBRANE	GOCC_STEREOCILIUM_MEMBRANE	3	0.916973	1.57118	0.00767996	0.526881	0.525885	726	tags=100%, list=8%, signal=92%	RIPOR2/MYO1C/VEZT
GOMF_CARNITINE_O_ACYLTRANSFERASE_ACTIVITY	GOMF_CARNITINE_O_ACYLTRANSFERASE_ACTIVITY	GOMF_CARNITINE_O_ACYLTRANSFERASE_ACTIVITY	4	0.855337	1.57104	0.0124275	0.647332	0.646108	1086	tags=75%, list=12%, signal=66%	CROT/CPT2/CRAT
HP_PROGRESSIVE_EXTRAPYRAMIDAL_MOVEMENT_DISORDER	HP_PROGRESSIVE_EXTRAPYRAMIDAL_MOVEMENT_DISORDER	HP_PROGRESSIVE_EXTRAPYRAMIDAL_MOVEMENT_DISORDER	5	0.796042	1.57077	0.0215271	0.744317	0.74291	228	tags=40%, list=3%, signal=39%	WDR73/ZNF592
GOBP_MARGINAL_ZONE_B_CELL_DIFFERENTIATION	GOBP_MARGINAL_ZONE_B_CELL_DIFFERENTIATION	GOBP_MARGINAL_ZONE_B_CELL_DIFFERENTIATION	8	0.704378	1.56944	0.02878	0.814789	0.813249	1777	tags=75%, list=20%, signal=60%	BCL3/DOCK10/DOCK11/MFNG/PTK2B/LFNG
GOBP_RIBOSOMAL_SMALL_SUBUNIT_BIOGENESIS	GOBP_RIBOSOMAL_SMALL_SUBUNIT_BIOGENESIS	GOBP_RIBOSOMAL_SMALL_SUBUNIT_BIOGENESIS	61	0.446659	1.56575	0.0163286	0.692108	0.690799	1418	tags=26%, list=16%, signal=22%	UTP25/UTP20/MRPS11/UTP23/NOL11/GTF2H5/HELB/BMS1/PRKDC/DHX37/LSM6/RPP40/RRP7A/SNU13/BYSL/RPS27L
GOBP_REPLICATION_FORK_PROCESSING	GOBP_REPLICATION_FORK_PROCESSING	GOBP_REPLICATION_FORK_PROCESSING	18	0.577262	1.56564	0.0424658	0.943751	0.941966	391	tags=28%, list=4%, signal=27%	SMARCAL1/ATR/PRIMPOL/BRCA2/DDX11
HP_BONE_SPICULE_PIGMENTATION_OF_THE_RETINA	HP_BONE_SPICULE_PIGMENTATION_OF_THE_RETINA	HP_BONE_SPICULE_PIGMENTATION_OF_THE_RETINA	11	0.649547	1.56529	0.0498489	0.961755	0.959937	979	tags=45%, list=11%, signal=40%	FLVCR1/VPS13B/RP9/ZNF513/BBS9
GOBP_PROTEIN_NEDDYLATION	GOBP_PROTEIN_NEDDYLATION	GOBP_PROTEIN_NEDDYLATION	14	0.612711	1.56111	0.037518	0.88875	0.887069	4	tags=7%, list=0%, signal=7%	COPS9
GOCC_REPLICATION_FORK	GOCC_REPLICATION_FORK	GOCC_REPLICATION_FORK	37	0.488768	1.56032	0.0226626	0.751175	0.749755	2056	tags=43%, list=24%, signal=33%	RTF2/SMARCAL1/PRIMPOL/SMARCAD1/POLD4/TP53BP1/RFC1/CHEK1/ZRANB3/PRIM1/POLD3/ZMIZ2/RFC5/RAD18/POLH/BLM
HP_FRACTURES_OF_THE_LONG_BONES	HP_FRACTURES_OF_THE_LONG_BONES	HP_FRACTURES_OF_THE_LONG_BONES	7	0.723766	1.55943	0.0328588	0.857824	0.856202	155	tags=29%, list=2%, signal=28%	TENT5A/MTAP
HP_SYRINGOMYELIA	HP_SYRINGOMYELIA	HP_SYRINGOMYELIA	16	0.592537	1.55688	0.0375522	0.88875	0.887069	170	tags=19%, list=2%, signal=18%	TENT5A/ABCA1/SH2B1
GOMF_PHOSPHATIDYLINOSITOL_MONOPHOSPHATE_PHOSPHATASE_ACTIVITY	GOMF_PHOSPHATIDYLINOSITOL_MONOPHOSPHATE_PHOSPHATASE_ACTIVITY	GOMF_PHOSPHATIDYLINOSITOL_MONOPHOSPHATE_PHOSPHATASE_ACTIVITY	14	0.61048	1.55543	0.037518	0.88875	0.887069	2445	tags=64%, list=28%, signal=46%	SYNJ2/MTMR3/MTMR9/SYNJ1/MTMR10/MTMR12/MTMR1/FIG4/MTMR4
GOMF_PHOSPHATIDYLCHOLINE_FLOPPASE_ACTIVITY	GOMF_PHOSPHATIDYLCHOLINE_FLOPPASE_ACTIVITY	GOMF_PHOSPHATIDYLCHOLINE_FLOPPASE_ACTIVITY	5	0.787884	1.55467	0.0450161	0.949171	0.947376	117	tags=40%, list=1%, signal=39%	ABCA1/ATP8B2
HP_HYPERMETHIONINEMIA	HP_HYPERMETHIONINEMIA	HP_HYPERMETHIONINEMIA	3	0.906982	1.55406	0.0104368	0.596469	0.595341	813	tags=100%, list=9%, signal=91%	ADK/AHCY/FAH
GOBP_POSITIVE_REGULATION_OF_NLRP3_INFLAMMASOME_COMPLEX_ASSEMBLY	GOBP_POSITIVE_REGULATION_OF_NLRP3_INFLAMMASOME_COMPLEX_ASSEMBLY	GOBP_POSITIVE_REGULATION_OF_NLRP3_INFLAMMASOME_COMPLEX_ASSEMBLY	6	0.750723	1.55392	0.0427215	0.943751	0.941966	358	tags=33%, list=4%, signal=32%	STMP1/GBP5
GOBP_NUCLEOTIDE_EXCISION_REPAIR_DNA_INCISION	GOBP_NUCLEOTIDE_EXCISION_REPAIR_DNA_INCISION	GOBP_NUCLEOTIDE_EXCISION_REPAIR_DNA_INCISION	7	0.719482	1.5502	0.0440252	0.949171	0.947376	1870	tags=71%, list=21%, signal=56%	ERCC5/ERCC1/ERCC2/OGG1/NTHL1
HP_GRAY_MATTER_HETEROTOPIA	HP_GRAY_MATTER_HETEROTOPIA	HP_GRAY_MATTER_HETEROTOPIA	61	0.441996	1.54941	0.0190726	0.724231	0.722862	1832	tags=33%, list=21%, signal=26%	SASS6/ERMARD/PHC1/EPG5/KIF2A/ZNF292/KIAA1109/ASXL1/CEP63/COPB2/KANSL1/RTTN/FKRP/TUBG1/CEP152/METTL5/PDHB/C2CD3/POMT1/PAFAH1B1
GOBP_NEGATIVE_REGULATION_OF_MONONUCLEAR_CELL_MIGRATION	GOBP_NEGATIVE_REGULATION_OF_MONONUCLEAR_CELL_MIGRATION	GOBP_NEGATIVE_REGULATION_OF_MONONUCLEAR_CELL_MIGRATION	11	0.642766	1.54894	0.0528701	0.971762	0.969924	254	tags=27%, list=3%, signal=27%	RIPOR2/PADI2/CD200R1
HP_AZOOSPERMIA	HP_AZOOSPERMIA	HP_AZOOSPERMIA	32	0.499617	1.5487	0.0327653	0.857824	0.856202	2923	tags=69%, list=34%, signal=46%	FANCG/USP9Y/UBE2T/BRCA2/KDM5D/FGFR1/DHX37/SLC29A3/TAF4B/FANCD2/GBA/NSMF/CATSPER2/BLM/MAP3K1/HS6ST1/WWOX/WDR11/FANCF/BRCC3/STK11/TXNRD2
GOCC_FILAMENTOUS_ACTIN	GOCC_FILAMENTOUS_ACTIN	GOCC_FILAMENTOUS_ACTIN	13	0.618226	1.54846	0.0527086	0.971762	0.969924	670	tags=31%, list=8%, signal=28%	JAM3/EHBP1L1/MYO1C/CD2AP
HP_LUMBAR_HYPERLORDOSIS	HP_LUMBAR_HYPERLORDOSIS	HP_LUMBAR_HYPERLORDOSIS	36	0.487586	1.54666	0.0375402	0.88875	0.887069	2808	tags=50%, list=32%, signal=34%	TPM2/SMARCAL1/VPS33A/VPS13B/FKRP/ALG14/DAG1/POLR3GL/CLCF1/POMT1/FN1/COL6A1/MED12/NSDHL/TPM3/DPAGT1/SON/COL6A2
HP_ABNORMAL_ILEUM_MORPHOLOGY	HP_ABNORMAL_ILEUM_MORPHOLOGY	HP_ABNORMAL_ILEUM_MORPHOLOGY	30	0.506877	1.54623	0.0327044	0.857824	0.856202	1098	tags=30%, list=13%, signal=26%	FANCG/UBE2T/BRCA2/DIS3L2/ARHGEF6/HCFC1/FGFR1/ZNF41/FANCD2
HP_FEMALE_HYPOGONADISM	HP_FEMALE_HYPOGONADISM	HP_FEMALE_HYPOGONADISM	10	0.654648	1.54564	0.0545455	0.981324	0.979468	2696	tags=80%, list=31%, signal=55%	ZMPSTE24/FGFR1/AIP/MEN1/NSMF/HS6ST1/WDR11/ATM
GOMF_CARBON_SULFUR_LYASE_ACTIVITY	GOMF_CARBON_SULFUR_LYASE_ACTIVITY	GOMF_CARBON_SULFUR_LYASE_ACTIVITY	9	0.671945	1.54511	0.0444104	0.949171	0.947376	1159	tags=33%, list=13%, signal=29%	KYAT3/GLO1/MGST2
GOBP_POSITIVE_REGULATION_OF_CHROMATIN_BINDING	GOBP_POSITIVE_REGULATION_OF_CHROMATIN_BINDING	GOBP_POSITIVE_REGULATION_OF_CHROMATIN_BINDING	8	0.693137	1.54439	0.042879	0.943751	0.941966	391	tags=38%, list=4%, signal=36%	DTX3L/MBD2/DDX11
HP_ABNORMAL_TALUS_MORPHOLOGY	HP_ABNORMAL_TALUS_MORPHOLOGY	HP_ABNORMAL_TALUS_MORPHOLOGY	30	0.506077	1.54379	0.0327044	0.857824	0.856202	2756	tags=57%, list=32%, signal=39%	TPM2/ERCC5/SMPD4/ZMPSTE24/PLAA/ERCC1/SLC29A3/GLE1/SAMD9/NUP188/ERCC6/ERCC2/VAC14/FIG4/WRN/TELO2/PEX1
GOCC_PROTON_TRANSPORTING_ATP_SYNTHASE_COMPLEX_CATALYTIC_CORE_F_1	GOCC_PROTON_TRANSPORTING_ATP_SYNTHASE_COMPLEX_CATALYTIC_CORE_F_1	GOCC_PROTON_TRANSPORTING_ATP_SYNTHASE_COMPLEX_CATALYTIC_CORE_F_1	2	0.994948	1.54259	2.93058e-05	0.021613	0.0215721	46	tags=100%, list=1%, signal=99%	ATP5F1E/ATP5F1B
HP_DECREASED_FERTILITY_IN_FEMALES	HP_DECREASED_FERTILITY_IN_FEMALES	HP_DECREASED_FERTILITY_IN_FEMALES	18	0.568675	1.54235	0.0493151	0.959677	0.957862	2990	tags=67%, list=34%, signal=44%	PATL2/SPEF2/DHX37/AIP/MEN1/BLM/DNAAF2/MAP3K1/WWOX/DNAL1/SPAG1/PANX1
HP_HYPOPLASIA_OF_THE_MUSCULATURE	HP_HYPOPLASIA_OF_THE_MUSCULATURE	HP_HYPOPLASIA_OF_THE_MUSCULATURE	8	0.692163	1.54222	0.042879	0.943751	0.941966	1267	tags=50%, list=15%, signal=43%	TPM2/HBB/GLE1/PMP22
GOBP_REVERSE_CHOLESTEROL_TRANSPORT	GOBP_REVERSE_CHOLESTEROL_TRANSPORT	GOBP_REVERSE_CHOLESTEROL_TRANSPORT	5	0.781439	1.54195	0.0562701	0.985635	0.983771	115	tags=20%, list=1%, signal=20%	ABCA1
GOBP_SPERMATID_DIFFERENTIATION	GOBP_SPERMATID_DIFFERENTIATION	GOBP_SPERMATID_DIFFERENTIATION	56	0.448459	1.54137	0.0201985	0.732877	0.731491	2555	tags=39%, list=29%, signal=28%	SELENOF/FANCG/JAM3/CDYL/SPEF2/TARBP2/STRBP/DLD/SLC26A6/MAST2/SMARCA2/HSPA2/RFX2/PRKACA/PAFAH1B1/RHBDD1/CEP57/CATSPER2/BBS4/IQCG/SPAG16/REC8
HP_ABNORMALITY_OF_THE_HUMERORADIAL_JOINT	HP_ABNORMALITY_OF_THE_HUMERORADIAL_JOINT	HP_ABNORMALITY_OF_THE_HUMERORADIAL_JOINT	25	0.526595	1.54114	0.0397946	0.913625	0.911897	855	tags=24%, list=10%, signal=22%	TENT5A/ATR/FGF9/ASXL1/ERCC1/FGFR1
GOBP_POSITIVE_REGULATION_OF_DOUBLE_STRAND_BREAK_REPAIR_VIA_NONHOMOLOGOUS_END_JOINING	GOBP_POSITIVE_REGULATION_OF_DOUBLE_STRAND_BREAK_REPAIR_VIA_NONHOMOLOGOUS_END_JOINING	GOBP_POSITIVE_REGULATION_OF_DOUBLE_STRAND_BREAK_REPAIR_VIA_NONHOMOLOGOUS_END_JOINING	13	0.615241	1.54099	0.0541728	0.976832	0.974984	1865	tags=54%, list=21%, signal=42%	SHLD1/DTX3L/KMT5B/PRKDC/PARP3/SETMAR/WRAP53
HP_FOOD_INTOLERANCE	HP_FOOD_INTOLERANCE	HP_FOOD_INTOLERANCE	5	0.780585	1.54027	0.0562701	0.985635	0.983771	428	tags=40%, list=5%, signal=38%	UNC45A/ASXL1
GOMF_GROWTH_FACTOR_RECEPTOR_BINDING	GOMF_GROWTH_FACTOR_RECEPTOR_BINDING	GOMF_GROWTH_FACTOR_RECEPTOR_BINDING	45	0.458536	1.53891	0.0258188	0.77247	0.771009	1417	tags=29%, list=16%, signal=24%	CNOT9/FGF9/RNF126/NPTN/AGR2/CD2AP/PTPRJ/ATXN2/TRIP6/FRS2/SNX2/IL2/SOCS5
HP_LOCALIZED_OSTEOPOROSIS	HP_LOCALIZED_OSTEOPOROSIS	HP_LOCALIZED_OSTEOPOROSIS	7	0.71412	1.53865	0.0455975	0.949171	0.947376	1670	tags=57%, list=19%, signal=46%	MRPS22/RUNX2/PSMC3IP/SPIDR
GOCC_ELONGIN_COMPLEX	GOCC_ELONGIN_COMPLEX	GOCC_ELONGIN_COMPLEX	2	0.992077	1.53814	6.69557e-05	0.0379845	0.0379126	71	tags=100%, list=1%, signal=99%	ELOB/ELOC
GOMF_SMALL_RIBOSOMAL_SUBUNIT_RRNA_BINDING	GOMF_SMALL_RIBOSOMAL_SUBUNIT_RRNA_BINDING	GOMF_SMALL_RIBOSOMAL_SUBUNIT_RRNA_BINDING	9	0.668633	1.5375	0.0444104	0.949171	0.947376	604	tags=44%, list=7%, signal=41%	MRPS11/UTP23/MRPS18A/MRPS18C
HP_DUODENAL_STENOSIS	HP_DUODENAL_STENOSIS	HP_DUODENAL_STENOSIS	10	0.650066	1.53482	0.0606061	0.992621	0.990744	209	tags=30%, list=2%, signal=29%	FANCG/UBE2T/BRCA2
HP_PROGRESSIVE_LEUKOENCEPHALOPATHY	HP_PROGRESSIVE_LEUKOENCEPHALOPATHY	HP_PROGRESSIVE_LEUKOENCEPHALOPATHY	3	0.895613	1.53458	0.0159635	0.692108	0.690799	912	tags=100%, list=10%, signal=90%	PLAA/SDHA/AARS2
GOBP_POSITIVE_REGULATION_OF_CHROMOSOME_SEPARATION	GOBP_POSITIVE_REGULATION_OF_CHROMOSOME_SEPARATION	GOBP_POSITIVE_REGULATION_OF_CHROMOSOME_SEPARATION	12	0.620752	1.53443	0.05613	0.985635	0.983771	1048	tags=50%, list=12%, signal=44%	ANAPC7/CDC27/ANAPC4/ANAPC5/NUMA1/CUL3
GOMF_ENDODEOXYRIBONUCLEASE_ACTIVITY_PRODUCING_5_PHOSPHOMONOESTERS	GOMF_ENDODEOXYRIBONUCLEASE_ACTIVITY_PRODUCING_5_PHOSPHOMONOESTERS	GOMF_ENDODEOXYRIBONUCLEASE_ACTIVITY_PRODUCING_5_PHOSPHOMONOESTERS	6	0.741174	1.53416	0.0506329	0.963659	0.961836	1273	tags=50%, list=15%, signal=43%	APEX1/DNASE1L1/DNASE1
GOCC_INNER_MITOCHONDRIAL_MEMBRANE_PROTEIN_COMPLEX	GOCC_INNER_MITOCHONDRIAL_MEMBRANE_PROTEIN_COMPLEX	GOCC_INNER_MITOCHONDRIAL_MEMBRANE_PROTEIN_COMPLEX	120	0.40349	1.53378	0.00703487	0.514417	0.513444	754	tags=18%, list=9%, signal=17%	ATP5F1E/ATP5MG/ATP5PF/ATP5PD/ATP5MC3/ATP5F1B/ATP5MC2/TRMT10B/SAMM50/DNAJC11/NDUFAF1/NDUFA9/NDUFA8/MT-ATP8/MTX1/DNAJC19/SPG7/NDUFV3/SDHA/CYC1/DNAJC15/NDUFV2
GOBP_DETECTION_OF_VISIBLE_LIGHT	GOBP_DETECTION_OF_VISIBLE_LIGHT	GOBP_DETECTION_OF_VISIBLE_LIGHT	10	0.649599	1.53372	0.0636364	1	0.998109	2284	tags=60%, list=26%, signal=44%	CEP250/CAMKMT/GNAQ/PDE6B/CACNA2D4/GRK4
HP_3_METHYLGLUTACONIC_ACIDURIA	HP_3_METHYLGLUTACONIC_ACIDURIA	HP_3_METHYLGLUTACONIC_ACIDURIA	15	0.592506	1.533	0.0442857	0.949171	0.947376	1094	tags=33%, list=13%, signal=29%	ATP5F1E/DNAJC19/SDHA/TMEM70/AUH
GOMF_MHC_CLASS_I_PROTEIN_BINDING	GOMF_MHC_CLASS_I_PROTEIN_BINDING	GOMF_MHC_CLASS_I_PROTEIN_BINDING	14	0.601632	1.53288	0.049062	0.959677	0.957862	467	tags=21%, list=5%, signal=20%	ATP5F1B/CD8B2/TAP2
GOBP_SPERM_DNA_CONDENSATION	GOBP_SPERM_DNA_CONDENSATION	GOBP_SPERM_DNA_CONDENSATION	4	0.834538	1.53284	0.0216128	0.744317	0.74291	58	tags=25%, list=1%, signal=25%	SELENOF
HP_MULTIPLE_RIB_FRACTURES	HP_MULTIPLE_RIB_FRACTURES	HP_MULTIPLE_RIB_FRACTURES	5	0.775643	1.53052	0.0578778	0.988393	0.986524	39	tags=20%, list=0%, signal=20%	TENT5A
GOBP_REGULATION_OF_DNA_DEPENDENT_DNA_REPLICATION	GOBP_REGULATION_OF_DNA_DEPENDENT_DNA_REPLICATION	GOBP_REGULATION_OF_DNA_DEPENDENT_DNA_REPLICATION	32	0.493696	1.53034	0.0361146	0.881937	0.880269	2672	tags=50%, list=31%, signal=35%	SMARCAL1/LIG3/BRCA2/ZMPSTE24/CHTF18/SLFN11/SSBP1/ZRANB3/RFC5/ATRX/CDK2/BLM/ZNF830/WRNIP1/GINS4/NUGGC
HP_ABNORMAL_CILIARY_BODY_MORPHOLOGY	HP_ABNORMAL_CILIARY_BODY_MORPHOLOGY	HP_ABNORMAL_CILIARY_BODY_MORPHOLOGY	3	0.892939	1.53	0.0172827	0.693579	0.692267	623	tags=67%, list=7%, signal=62%	GNAQ/SF3B1
HP_INFERIOR_LENS_SUBLUXATION	HP_INFERIOR_LENS_SUBLUXATION	HP_INFERIOR_LENS_SUBLUXATION	3	0.892939	1.53	0.0172827	0.693579	0.692267	623	tags=67%, list=7%, signal=62%	GNAQ/SF3B1
HP_LENS_SUBLUXATION	HP_LENS_SUBLUXATION	HP_LENS_SUBLUXATION	3	0.892939	1.53	0.0172827	0.693579	0.692267	623	tags=67%, list=7%, signal=62%	GNAQ/SF3B1
HP_PHOTOPSIA	HP_PHOTOPSIA	HP_PHOTOPSIA	3	0.892939	1.53	0.0172827	0.693579	0.692267	623	tags=67%, list=7%, signal=62%	GNAQ/SF3B1
GOBP_POSITIVE_REGULATION_OF_RECEPTOR_CLUSTERING	GOBP_POSITIVE_REGULATION_OF_RECEPTOR_CLUSTERING	GOBP_POSITIVE_REGULATION_OF_RECEPTOR_CLUSTERING	3	0.89137	1.52731	0.0183382	0.716115	0.71476	57	tags=33%, list=1%, signal=33%	MESD
HP_CHOROIDAL_MELANOMA	HP_CHOROIDAL_MELANOMA	HP_CHOROIDAL_MELANOMA	4	0.831204	1.52671	0.0223893	0.745469	0.744059	1230	tags=75%, list=14%, signal=64%	GNAQ/SF3B1/DMPK
GOBP_POSITIVE_REGULATION_OF_SMOOTHENED_SIGNALING_PATHWAY	GOBP_POSITIVE_REGULATION_OF_SMOOTHENED_SIGNALING_PATHWAY	GOBP_POSITIVE_REGULATION_OF_SMOOTHENED_SIGNALING_PATHWAY	11	0.633387	1.52634	0.0558912	0.985635	0.983771	1350	tags=45%, list=15%, signal=38%	FGF9/TUBD1/UCHL5/GORAB/DYNC2H1
GOBP_DETECTION_OF_STIMULUS_INVOLVED_IN_SENSORY_PERCEPTION_OF_PAIN	GOBP_DETECTION_OF_STIMULUS_INVOLVED_IN_SENSORY_PERCEPTION_OF_PAIN	GOBP_DETECTION_OF_STIMULUS_INVOLVED_IN_SENSORY_PERCEPTION_OF_PAIN	7	0.708272	1.52604	0.0455975	0.949171	0.947376	1071	tags=43%, list=12%, signal=38%	TNF/CXCL12/LXN
GOBP_POSITIVE_REGULATION_OF_PROTEIN_LOCALIZATION_TO_EARLY_ENDOSOME	GOBP_POSITIVE_REGULATION_OF_PROTEIN_LOCALIZATION_TO_EARLY_ENDOSOME	GOBP_POSITIVE_REGULATION_OF_PROTEIN_LOCALIZATION_TO_EARLY_ENDOSOME	6	0.736818	1.52514	0.0553797	0.985635	0.983771	299	tags=33%, list=3%, signal=32%	DTX3L/ROCK2
HP_ULNAR_DEVIATION_OF_THE_WRIST	HP_ULNAR_DEVIATION_OF_THE_WRIST	HP_ULNAR_DEVIATION_OF_THE_WRIST	8	0.682241	1.52011	0.0551302	0.983277	0.981417	428	tags=38%, list=5%, signal=36%	TPM2/KIDINS220/ASXL1
GOBP_NEGATIVE_REGULATION_OF_RHO_PROTEIN_SIGNAL_TRANSDUCTION	GOBP_NEGATIVE_REGULATION_OF_RHO_PROTEIN_SIGNAL_TRANSDUCTION	GOBP_NEGATIVE_REGULATION_OF_RHO_PROTEIN_SIGNAL_TRANSDUCTION	13	0.606683	1.51955	0.0585652	0.992621	0.990744	1318	tags=38%, list=15%, signal=33%	RIPOR2/KCTD13/HEG1/CUL3/TNFAIP1
GOBP_NEGATIVE_REGULATION_OF_INTERFERON_ALPHA_PRODUCTION	GOBP_NEGATIVE_REGULATION_OF_INTERFERON_ALPHA_PRODUCTION	GOBP_NEGATIVE_REGULATION_OF_INTERFERON_ALPHA_PRODUCTION	3	0.886759	1.51941	0.020449	0.732877	0.731491	818	tags=67%, list=9%, signal=60%	NLRC3/NMI
HP_FOCAL_CLONIC_SEIZURE	HP_FOCAL_CLONIC_SEIZURE	HP_FOCAL_CLONIC_SEIZURE	3	0.885169	1.51668	0.0209767	0.739557	0.738158	737	tags=67%, list=8%, signal=61%	SMARCAL1/KANSL1
GOBP_SPERMATID_NUCLEUS_DIFFERENTIATION	GOBP_SPERMATID_NUCLEUS_DIFFERENTIATION	GOBP_SPERMATID_NUCLEUS_DIFFERENTIATION	9	0.659198	1.5158	0.050536	0.963659	0.961836	58	tags=11%, list=1%, signal=11%	SELENOF
GOBP_PHOTOTRANSDUCTION_VISIBLE_LIGHT	GOBP_PHOTOTRANSDUCTION_VISIBLE_LIGHT	GOBP_PHOTOTRANSDUCTION_VISIBLE_LIGHT	6	0.732272	1.51573	0.0617089	0.995849	0.993965	1015	tags=50%, list=12%, signal=44%	CAMKMT/GNAQ/PDE6B
GOMF_HYDROLASE_ACTIVITY_ACTING_ON_CARBON_NITROGEN_BUT_NOT_PEPTIDE_BONDS_IN_CYCLIC_AMIDES	GOMF_HYDROLASE_ACTIVITY_ACTING_ON_CARBON_NITROGEN_BUT_NOT_PEPTIDE_BONDS_IN_CYCLIC_AMIDES	GOMF_HYDROLASE_ACTIVITY_ACTING_ON_CARBON_NITROGEN_BUT_NOT_PEPTIDE_BONDS_IN_CYCLIC_AMIDES	5	0.767847	1.51514	0.0643087	1	0.998109	1932	tags=80%, list=22%, signal=62%	MBLAC2/CAD/DPYSL2/DHODH
GOBP_NEGATIVE_REGULATION_OF_EXECUTION_PHASE_OF_APOPTOSIS	GOBP_NEGATIVE_REGULATION_OF_EXECUTION_PHASE_OF_APOPTOSIS	GOBP_NEGATIVE_REGULATION_OF_EXECUTION_PHASE_OF_APOPTOSIS	8	0.67939	1.51376	0.0566616	0.985635	0.983771	1443	tags=62%, list=17%, signal=52%	MTRNR2L8/RNF34/MTRNR2L12/FZD3/BCL2L1
GOMF_BH3_DOMAIN_BINDING	GOMF_BH3_DOMAIN_BINDING	GOMF_BH3_DOMAIN_BINDING	4	0.822197	1.51017	0.0432526	0.943751	0.941966	1	tags=25%, list=0%, signal=25%	RACK1
HP_DEFORMED_TARSAL_BONES	HP_DEFORMED_TARSAL_BONES	HP_DEFORMED_TARSAL_BONES	6	0.729237	1.50945	0.0648734	1	0.998109	737	tags=33%, list=8%, signal=31%	TPM2/KANSL1
GOCC_PEPTIDASE_INHIBITOR_COMPLEX	GOCC_PEPTIDASE_INHIBITOR_COMPLEX	GOCC_PEPTIDASE_INHIBITOR_COMPLEX	4	0.821638	1.50914	0.0432526	0.943751	0.941966	1557	tags=100%, list=18%, signal=82%	SERPINB6/CARD16/CASP1/PLAT
GOCC_PROTEASE_INHIBITOR_COMPLEX	GOCC_PROTEASE_INHIBITOR_COMPLEX	GOCC_PROTEASE_INHIBITOR_COMPLEX	4	0.821638	1.50914	0.0432526	0.943751	0.941966	1557	tags=100%, list=18%, signal=82%	SERPINB6/CARD16/CASP1/PLAT
GOBP_NAD_BIOSYNTHESIS_VIA_NICOTINAMIDE_RIBOSIDE_SALVAGE_PATHWAY	GOBP_NAD_BIOSYNTHESIS_VIA_NICOTINAMIDE_RIBOSIDE_SALVAGE_PATHWAY	GOBP_NAD_BIOSYNTHESIS_VIA_NICOTINAMIDE_RIBOSIDE_SALVAGE_PATHWAY	6	0.729022	1.509	0.0648734	1	0.998109	14	tags=17%, list=0%, signal=17%	NAXD
GOCC_TRNA_SPLICING_LIGASE_COMPLEX	GOCC_TRNA_SPLICING_LIGASE_COMPLEX	GOCC_TRNA_SPLICING_LIGASE_COMPLEX	8	0.676581	1.5075	0.0643185	1	0.998109	755	tags=25%, list=9%, signal=23%	RTRAF/DDX1
GOBP_NEGATIVE_REGULATION_OF_CYSTEINE_TYPE_ENDOPEPTIDASE_ACTIVITY_INVOLVED_IN_APOPTOTIC_SIGNALING_PATHWAY	GOBP_NEGATIVE_REGULATION_OF_CYSTEINE_TYPE_ENDOPEPTIDASE_ACTIVITY_INVOLVED_IN_APOPTOTIC_SIGNALING_PATHWAY	GOBP_NEGATIVE_REGULATION_OF_CYSTEINE_TYPE_ENDOPEPTIDASE_ACTIVITY_INVOLVED_IN_APOPTOTIC_SIGNALING_PATHWAY	5	0.763561	1.50668	0.0707395	1	0.998109	778	tags=60%, list=9%, signal=55%	PIH1D1/PLAUR/NLE1
GOBP_POSITIVE_REGULATION_OF_DEFENSE_RESPONSE_TO_VIRUS_BY_HOST	GOBP_POSITIVE_REGULATION_OF_DEFENSE_RESPONSE_TO_VIRUS_BY_HOST	GOBP_POSITIVE_REGULATION_OF_DEFENSE_RESPONSE_TO_VIRUS_BY_HOST	18	0.555261	1.50597	0.060274	0.992621	0.990744	263	tags=17%, list=3%, signal=16%	SELENOK/AIM2/DTX3L
GOMF_BH_DOMAIN_BINDING	GOMF_BH_DOMAIN_BINDING	GOMF_BH_DOMAIN_BINDING	5	0.762767	1.50511	0.0707395	1	0.998109	1	tags=20%, list=0%, signal=20%	RACK1
GOBP_BASE_EXCISION_REPAIR_GAP_FILLING	GOBP_BASE_EXCISION_REPAIR_GAP_FILLING	GOBP_BASE_EXCISION_REPAIR_GAP_FILLING	10	0.636557	1.50292	0.0666667	1	0.998109	1294	tags=50%, list=15%, signal=43%	LIG3/POLB/APEX1/POLL/PARG
GOCC_SITE_OF_DNA_DAMAGE	GOCC_SITE_OF_DNA_DAMAGE	GOCC_SITE_OF_DNA_DAMAGE	67	0.422731	1.50259	0.033105	0.857824	0.856202	1934	tags=31%, list=22%, signal=25%	PAXX/SHLD1/SMARCAL1/SLF2/SMARCAD1/HELB/TP53BP1/SLFN11/ARPC5/POLL/PARP3/SETMAR/ARPC4/ERCC6/ACTR3/ZBTB7A/ACTR2/WRAP53/RAD18/XRCC4/POLH
GOBP_VERY_LOW_DENSITY_LIPOPROTEIN_PARTICLE_CLEARANCE	GOBP_VERY_LOW_DENSITY_LIPOPROTEIN_PARTICLE_CLEARANCE	GOBP_VERY_LOW_DENSITY_LIPOPROTEIN_PARTICLE_CLEARANCE	3	0.876938	1.50258	0.0246707	0.764679	0.763233	110	tags=33%, list=1%, signal=33%	VLDLR
GOBP_POSITIVE_REGULATION_OF_RESPONSE_TO_INTERFERON_GAMMA	GOBP_POSITIVE_REGULATION_OF_RESPONSE_TO_INTERFERON_GAMMA	GOBP_POSITIVE_REGULATION_OF_RESPONSE_TO_INTERFERON_GAMMA	3	0.87663	1.50205	0.0246707	0.764679	0.763233	274	tags=67%, list=3%, signal=65%	TXK/NLRC5
GOCC_CUL3_RING_UBIQUITIN_LIGASE_COMPLEX	GOCC_CUL3_RING_UBIQUITIN_LIGASE_COMPLEX	GOCC_CUL3_RING_UBIQUITIN_LIGASE_COMPLEX	29	0.495529	1.50177	0.0463079	0.949171	0.947376	1398	tags=34%, list=16%, signal=29%	KCTD13/KBTBD6/KLHL9/ENC1/KLHL2/CUL3/KLHL25/KCTD5/TNFAIP1/SPOP
GOMF_FIBROBLAST_GROWTH_FACTOR_RECEPTOR_BINDING	GOMF_FIBROBLAST_GROWTH_FACTOR_RECEPTOR_BINDING	GOMF_FIBROBLAST_GROWTH_FACTOR_RECEPTOR_BINDING	3	0.876321	1.50152	0.0246707	0.764679	0.763233	1080	tags=100%, list=12%, signal=88%	FGF9/NPTN/FRS2
GOBP_PROTEIN_LOCALIZATION_TO_NUCLEOLUS	GOBP_PROTEIN_LOCALIZATION_TO_NUCLEOLUS	GOBP_PROTEIN_LOCALIZATION_TO_NUCLEOLUS	11	0.622898	1.50107	0.0649547	1	0.998109	19	tags=9%, list=0%, signal=9%	UTP25
GOBP_REGULATION_OF_ALKALINE_PHOSPHATASE_ACTIVITY	GOBP_REGULATION_OF_ALKALINE_PHOSPHATASE_ACTIVITY	GOBP_REGULATION_OF_ALKALINE_PHOSPHATASE_ACTIVITY	3	0.875861	1.50073	0.0246707	0.764679	0.763233	1084	tags=100%, list=12%, signal=88%	TNF/SMAD3/SEMA4D
GOBP_KETONE_CATABOLIC_PROCESS	GOBP_KETONE_CATABOLIC_PROCESS	GOBP_KETONE_CATABOLIC_PROCESS	6	0.725009	1.5007	0.068038	1	0.998109	56	tags=17%, list=1%, signal=17%	KYAT3
HP_ABNORMALITY_OF_THE_TESTIS_SIZE	HP_ABNORMALITY_OF_THE_TESTIS_SIZE	HP_ABNORMALITY_OF_THE_TESTIS_SIZE	70	0.418778	1.50022	0.0280584	0.802056	0.800539	2586	tags=43%, list=30%, signal=30%	FANCG/GBA2/USP9Y/UBE2T/BRCA2/ERCC5/DNAJC19/FGFR1/DHX37/SLC29A3/TAF4B/FANCD2/SAMD9/CDKN1C/THOC2/ATRX/ERCC2/DCAF17/NSMF/CUL4B/CCDC28B/ALMS1/MED12/MAP3K1/HS6ST1/CCDC141/WWOX/WRN/WDR11/FANCF
GOBP_DETECTION_OF_ABIOTIC_STIMULUS	GOBP_DETECTION_OF_ABIOTIC_STIMULUS	GOBP_DETECTION_OF_ABIOTIC_STIMULUS	27	0.501651	1.50016	0.0429836	0.943751	0.941966	1071	tags=26%, list=12%, signal=23%	CEP250/CAMKMT/TNF/GNAQ/CXCL12/PDE6B/LXN
GOMF_CATALYTIC_ACTIVITY_ACTING_ON_DNA	GOMF_CATALYTIC_ACTIVITY_ACTING_ON_DNA	GOMF_CATALYTIC_ACTIVITY_ACTING_ON_DNA	138	0.387896	1.50012	0.00875946	0.544551	0.543521	1947	tags=36%, list=22%, signal=28%	SMARCAL1/LIG3/PRIMPOL/UPF1/MUTYH/ERCC5/SMARCAD1/POLB/DDX11/UNG/POLD4/REV3L/CRY2/HELB/RFC1/MCM5/APEX1/ERCC1/DDX1/MCM2/CHTF18/CHD3/NEIL2/PTGES3/G3BP1/ZRANB3/POLL/DNASE1L1/TEFM/DNASE1/POLD3/SETMAR/TERF2/SMARCA2/FTO/EXO5/CHD9/RFC5/ERCC6/MAP1S/MSH2/ATRX/ERCC2/OGG1/NTHL1/IGHMBP2/MCM4/POLH/TTF2
GOBP_SPINAL_CORD_DEVELOPMENT	GOBP_SPINAL_CORD_DEVELOPMENT	GOBP_SPINAL_CORD_DEVELOPMENT	27	0.501481	1.49965	0.0429836	0.943751	0.941966	3058	tags=56%, list=35%, signal=36%	TCTN1/VLDLR/GIGYF2/CLN8/LMO4/SCYL3/DYNC2H1/DRAXIN/PTBP2/ERCC2/MED12/TULP3/ACTL6A/BAG3/ZPR1
GOBP_INTERLEUKIN_18_PRODUCTION	GOBP_INTERLEUKIN_18_PRODUCTION	GOBP_INTERLEUKIN_18_PRODUCTION	4	0.815914	1.49863	0.0484429	0.959677	0.957862	358	tags=50%, list=4%, signal=48%	TNF/GBP5
HP_ABSENCE_OF_SECONDARY_SEX_CHARACTERISTICS	HP_ABSENCE_OF_SECONDARY_SEX_CHARACTERISTICS	HP_ABSENCE_OF_SECONDARY_SEX_CHARACTERISTICS	10	0.634584	1.49826	0.0712121	1	0.998109	2566	tags=70%, list=29%, signal=49%	FGFR1/DHX37/NSMF/MAP3K1/HS6ST1/WWOX/WDR11
GOBP_PYRIMIDINE_DIMER_REPAIR	GOBP_PYRIMIDINE_DIMER_REPAIR	GOBP_PYRIMIDINE_DIMER_REPAIR	8	0.672121	1.49757	0.0658499	1	0.998109	1934	tags=62%, list=22%, signal=49%	POLB/CRY2/ERCC1/ERCC6/POLH
GOBP_POSITIVE_REGULATION_OF_SISTER_CHROMATID_COHESION	GOBP_POSITIVE_REGULATION_OF_SISTER_CHROMATID_COHESION	GOBP_POSITIVE_REGULATION_OF_SISTER_CHROMATID_COHESION	7	0.694445	1.49625	0.0597484	0.992621	0.990744	391	tags=29%, list=4%, signal=27%	SLF2/DDX11
HP_TITUBATION	HP_TITUBATION	HP_TITUBATION	17	0.560813	1.49623	0.0648276	1	0.998109	1517	tags=29%, list=17%, signal=24%	FLVCR1/VPS13A/HIBCH/KIF1C/ALS2
GOMF_MHC_PROTEIN_BINDING	GOMF_MHC_PROTEIN_BINDING	GOMF_MHC_PROTEIN_BINDING	20	0.53412	1.49584	0.0714286	1	0.998109	467	tags=15%, list=5%, signal=14%	ATP5F1B/CD8B2/TAP2
GOBP_FIBROBLAST_GROWTH_FACTOR_PRODUCTION	GOBP_FIBROBLAST_GROWTH_FACTOR_PRODUCTION	GOBP_FIBROBLAST_GROWTH_FACTOR_PRODUCTION	3	0.872982	1.4958	0.0262538	0.776039	0.774572	458	tags=67%, list=5%, signal=63%	ROCK2/HEG1
GOCC_NUCLEAR_UBIQUITIN_LIGASE_COMPLEX	GOCC_NUCLEAR_UBIQUITIN_LIGASE_COMPLEX	GOCC_NUCLEAR_UBIQUITIN_LIGASE_COMPLEX	33	0.480373	1.49502	0.0463079	0.949171	0.947376	676	tags=24%, list=8%, signal=22%	ANAPC7/BARD1/BRCA2/PHC1/CDC27/ANAPC4/FZR1/ANAPC5
HP_CONTRACTURES_OF_THE_LARGE_JOINTS	HP_CONTRACTURES_OF_THE_LARGE_JOINTS	HP_CONTRACTURES_OF_THE_LARGE_JOINTS	4	0.813377	1.49397	0.050173	0.961755	0.959937	851	tags=75%, list=10%, signal=68%	DPM2/PLAA/PEX5
GOBP_SMOOTHENED_SIGNALING_PATHWAY	GOBP_SMOOTHENED_SIGNALING_PATHWAY	GOBP_SMOOTHENED_SIGNALING_PATHWAY	50	0.44016	1.49316	0.036215	0.882927	0.881257	1822	tags=36%, list=21%, signal=29%	RACK1/TCTN1/FGF9/ARL13B/TUBD1/HSPB11/UCHL5/WDPCP/RUNX2/GORAB/DYNC2H1/TMEM231/HES1/C2CD3/RORA/SERPINE2/TTBK2/PRKACA
GOBP_MICROTUBULE_POLYMERIZATION_OR_DEPOLYMERIZATION	GOBP_MICROTUBULE_POLYMERIZATION_OR_DEPOLYMERIZATION	GOBP_MICROTUBULE_POLYMERIZATION_OR_DEPOLYMERIZATION	67	0.419936	1.49266	0.033105	0.857824	0.856202	2084	tags=37%, list=24%, signal=29%	PRUNE1/CCSAP/GBA2/MAP7D3/KIF2A/TUBGCP5/TAOK1/HAUS2/CLIP1/EML2/NUMA1/HSPA1A/TUBG1/MAPRE2/CRYAB/CEP192/MID1IP1/TUBGCP3/MAP1S/GAS2L1/TTBK2/MAPRE3/TPPP/SPAST/AKAP9
GOBP_NEGATIVE_REGULATION_OF_DNA_REPLICATION	GOBP_NEGATIVE_REGULATION_OF_DNA_REPLICATION	GOBP_NEGATIVE_REGULATION_OF_DNA_REPLICATION	20	0.532774	1.49207	0.0727513	1	0.998109	209	tags=20%, list=2%, signal=20%	SMARCAL1/ATR/LIG3/BRCA2
GOBP_MEDIUM_CHAIN_FATTY_ACID_METABOLIC_PROCESS	GOBP_MEDIUM_CHAIN_FATTY_ACID_METABOLIC_PROCESS	GOBP_MEDIUM_CHAIN_FATTY_ACID_METABOLIC_PROCESS	8	0.669491	1.49171	0.0719755	1	0.998109	1337	tags=50%, list=15%, signal=42%	OXSM/CROT/CRAT/ACAD9
HP_BICORNUATE_UTERUS	HP_BICORNUATE_UTERUS	HP_BICORNUATE_UTERUS	11	0.618494	1.49045	0.0770393	1	0.998109	209	tags=27%, list=2%, signal=27%	FANCG/UBE2T/BRCA2
GOCC_APICAL_DENDRITE	GOCC_APICAL_DENDRITE	GOCC_APICAL_DENDRITE	6	0.719959	1.49024	0.0727848	1	0.998109	1950	tags=67%, list=22%, signal=52%	PTK2B/MYO1D/SEZ6/NSMF
GOMF_5_3_DNA_HELICASE_ACTIVITY	GOMF_5_3_DNA_HELICASE_ACTIVITY	GOMF_5_3_DNA_HELICASE_ACTIVITY	5	0.755036	1.48986	0.0755627	1	0.998109	1905	tags=80%, list=22%, signal=63%	DDX11/HELB/ERCC2/IGHMBP2
GOMF_RNA_ADENYLYLTRANSFERASE_ACTIVITY	GOMF_RNA_ADENYLYLTRANSFERASE_ACTIVITY	GOMF_RNA_ADENYLYLTRANSFERASE_ACTIVITY	3	0.868984	1.48895	0.0299634	0.830968	0.829396	39	tags=33%, list=0%, signal=33%	TENT5A
GOBP_NEGATIVE_REGULATION_OF_OXIDATIVE_PHOSPHORYLATION	GOBP_NEGATIVE_REGULATION_OF_OXIDATIVE_PHOSPHORYLATION	GOBP_NEGATIVE_REGULATION_OF_OXIDATIVE_PHOSPHORYLATION	4	0.810036	1.48783	0.0536332	0.97621	0.974364	727	tags=50%, list=8%, signal=46%	TNF/DNAJC15
GOCC_BRCA1_C_COMPLEX	GOCC_BRCA1_C_COMPLEX	GOCC_BRCA1_C_COMPLEX	3	0.867814	1.48695	0.0304937	0.837598	0.836014	194	tags=33%, list=2%, signal=33%	BARD1
GOBP_DNA_DEPENDENT_DNA_REPLICATION_MAINTENANCE_OF_FIDELITY	GOBP_DNA_DEPENDENT_DNA_REPLICATION_MAINTENANCE_OF_FIDELITY	GOBP_DNA_DEPENDENT_DNA_REPLICATION_MAINTENANCE_OF_FIDELITY	23	0.514185	1.48581	0.0598179	0.992621	0.990744	2542	tags=52%, list=29%, signal=37%	SMARCAL1/ATR/PRIMPOL/BRCA2/DDX11/SLFN11/ZRANB3/SETMAR/ATRX/BLM/ZNF830/WRN
GOBP_REGULATION_OF_CARTILAGE_DEVELOPMENT	GOBP_REGULATION_OF_CARTILAGE_DEVELOPMENT	GOBP_REGULATION_OF_CARTILAGE_DEVELOPMENT	19	0.537912	1.48539	0.0702918	1	0.998109	1053	tags=26%, list=12%, signal=23%	LNPK/GLG1/SMAD3/RUNX2/MDK
HP_SUBVALVULAR_AORTIC_STENOSIS	HP_SUBVALVULAR_AORTIC_STENOSIS	HP_SUBVALVULAR_AORTIC_STENOSIS	8	0.666336	1.48468	0.0750383	1	0.998109	2006	tags=75%, list=23%, signal=58%	TAB2/FGFR1/WDPCP/CEP57/BUB3/IFIH1
GOBP_ANAPHASE_PROMOTING_COMPLEX_DEPENDENT_CATABOLIC_PROCESS	GOBP_ANAPHASE_PROMOTING_COMPLEX_DEPENDENT_CATABOLIC_PROCESS	GOBP_ANAPHASE_PROMOTING_COMPLEX_DEPENDENT_CATABOLIC_PROCESS	12	0.600582	1.48457	0.0723781	1	0.998109	1838	tags=67%, list=21%, signal=53%	ANAPC7/CDC27/ANAPC4/FZR1/ANAPC5/CUL3/CDC23/CDK2
HP_ABNORMAL_GERM_CELL_MORPHOLOGY	HP_ABNORMAL_GERM_CELL_MORPHOLOGY	HP_ABNORMAL_GERM_CELL_MORPHOLOGY	5	0.751472	1.48282	0.0787781	1	0.998109	1219	tags=60%, list=14%, signal=52%	GBA2/SPEF2/TSGA10
GOBP_NEGATIVE_REGULATION_OF_T_CELL_MIGRATION	GOBP_NEGATIVE_REGULATION_OF_T_CELL_MIGRATION	GOBP_NEGATIVE_REGULATION_OF_T_CELL_MIGRATION	4	0.806713	1.48173	0.0570934	0.985635	0.983771	254	tags=50%, list=3%, signal=49%	RIPOR2/CD200R1
GOBP_MALE_MEIOTIC_NUCLEAR_DIVISION	GOBP_MALE_MEIOTIC_NUCLEAR_DIVISION	GOBP_MALE_MEIOTIC_NUCLEAR_DIVISION	17	0.55517	1.48118	0.0703448	1	0.998109	3167	tags=65%, list=36%, signal=41%	BRCA2/FOXJ3/AGO4/SYCP2/HSPA2/MLH3/REC8/FOXJ2/ATM/SLC2A8/FANCA
GOMF_PROTEIN_TYROSINE_KINASE_INHIBITOR_ACTIVITY	GOMF_PROTEIN_TYROSINE_KINASE_INHIBITOR_ACTIVITY	GOMF_PROTEIN_TYROSINE_KINASE_INHIBITOR_ACTIVITY	3	0.864096	1.48058	0.0315543	0.852401	0.850789	1	tags=33%, list=0%, signal=33%	RACK1
GOBP_DETECTION_OF_STIMULUS_INVOLVED_IN_SENSORY_PERCEPTION	GOBP_DETECTION_OF_STIMULUS_INVOLVED_IN_SENSORY_PERCEPTION	GOBP_DETECTION_OF_STIMULUS_INVOLVED_IN_SENSORY_PERCEPTION	15	0.571955	1.47983	0.0685714	1	0.998109	2057	tags=47%, list=24%, signal=36%	CEP250/TNF/PLCB2/CXCL12/LXN/SERPINE2/CACNA2D4
GOBP_PERICARDIUM_DEVELOPMENT	GOBP_PERICARDIUM_DEVELOPMENT	GOBP_PERICARDIUM_DEVELOPMENT	7	0.686443	1.47901	0.072327	1	0.998109	660	tags=43%, list=8%, signal=40%	HEG1/CCM2/SMAD3
GOBP_ENDOPLASMIC_RETICULUM_TUBULAR_NETWORK_ORGANIZATION	GOBP_ENDOPLASMIC_RETICULUM_TUBULAR_NETWORK_ORGANIZATION	GOBP_ENDOPLASMIC_RETICULUM_TUBULAR_NETWORK_ORGANIZATION	15	0.571317	1.47818	0.0685714	1	0.998109	617	tags=20%, list=7%, signal=19%	LNPK/REEP3/TMEM33
GOCC_SPINDLE_MICROTUBULE	GOCC_SPINDLE_MICROTUBULE	GOCC_SPINDLE_MICROTUBULE	52	0.434179	1.47705	0.0422535	0.942874	0.94109	1896	tags=38%, list=22%, signal=30%	TOGARAM2/CCSAP/HAUS8/KIFAP3/KIF2A/POLB/HAUS2/BOD1/NUMA1/CHMP7/RAB11A/CUL3/TUBG1/PRC1/TUBGCP3/MISP/HAUS7/PAFAH1B1/CEP295/MAPRE3
GOBP_NEGATIVE_REGULATION_OF_NF_KAPPAB_TRANSCRIPTION_FACTOR_ACTIVITY	GOBP_NEGATIVE_REGULATION_OF_NF_KAPPAB_TRANSCRIPTION_FACTOR_ACTIVITY	GOBP_NEGATIVE_REGULATION_OF_NF_KAPPAB_TRANSCRIPTION_FACTOR_ACTIVITY	55	0.429671	1.47591	0.0407925	0.924255	0.922507	464	tags=15%, list=5%, signal=14%	LRRC14/PPP2CB/USP7/AIM2/ANXA4/NLRC5/NLRC3/BCL3
GOMF_ENDODEOXYRIBONUCLEASE_ACTIVITY	GOMF_ENDODEOXYRIBONUCLEASE_ACTIVITY	GOMF_ENDODEOXYRIBONUCLEASE_ACTIVITY	20	0.526938	1.47573	0.0780423	1	0.998109	1400	tags=40%, list=16%, signal=34%	ERCC5/APEX1/ERCC1/ZRANB3/DNASE1L1/TEFM/DNASE1/SETMAR
GOMF_BETA_N_ACETYLHEXOSAMINIDASE_ACTIVITY	GOMF_BETA_N_ACETYLHEXOSAMINIDASE_ACTIVITY	GOMF_BETA_N_ACETYLHEXOSAMINIDASE_ACTIVITY	3	0.861002	1.47527	0.0342059	0.866767	0.865128	37	tags=33%, list=0%, signal=33%	OGA
GOCC_MANCHETTE	GOCC_MANCHETTE	GOCC_MANCHETTE	5	0.747501	1.47499	0.0819936	1	0.998109	618	tags=60%, list=7%, signal=56%	SPEF2/STRBP/SNAPIN
GOMF_EPIDERMAL_GROWTH_FACTOR_RECEPTOR_BINDING	GOMF_EPIDERMAL_GROWTH_FACTOR_RECEPTOR_BINDING	GOMF_EPIDERMAL_GROWTH_FACTOR_RECEPTOR_BINDING	17	0.552387	1.47375	0.0717241	1	0.998109	1417	tags=35%, list=16%, signal=30%	CNOT9/RNF126/AGR2/ATXN2/SNX2/SOCS5
HP_ABNORMAL_SPERMATOGENESIS	HP_ABNORMAL_SPERMATOGENESIS	HP_ABNORMAL_SPERMATOGENESIS	39	0.453548	1.47356	0.0493381	0.959677	0.957862	2923	tags=67%, list=34%, signal=44%	FANCG/USP9Y/UBE2T/BRCA2/KDM5D/FGFR1/DHX37/SLC29A3/TAF4B/FANCD2/GBA/SYCP2/DCAF17/NSMF/CATSPER2/BLM/ALMS1/MAP3K1/HS6ST1/WWOX/WDR11/FANCF/ATM/BRCC3/STK11/TXNRD2
HP_ABNORMALITY_OF_THE_RADIAL_HEAD	HP_ABNORMALITY_OF_THE_RADIAL_HEAD	HP_ABNORMALITY_OF_THE_RADIAL_HEAD	22	0.513395	1.47312	0.0705882	1	0.998109	718	tags=18%, list=8%, signal=17%	TENT5A/ATR/ASXL1/ERCC1
GOMF_S_ACYLTRANSFERASE_ACTIVITY	GOMF_S_ACYLTRANSFERASE_ACTIVITY	GOMF_S_ACYLTRANSFERASE_ACTIVITY	19	0.533393	1.47291	0.0769231	1	0.998109	1449	tags=26%, list=17%, signal=22%	ZDHHC13/ZDHHC14/ZDHHC4/ZDHHC21/ZDHHC16
GOBP_POSITIVE_REGULATION_OF_MITOTIC_CELL_CYCLE_PHASE_TRANSITION	GOBP_POSITIVE_REGULATION_OF_MITOTIC_CELL_CYCLE_PHASE_TRANSITION	GOBP_POSITIVE_REGULATION_OF_MITOTIC_CELL_CYCLE_PHASE_TRANSITION	49	0.433552	1.47274	0.0441347	0.949171	0.947376	2052	tags=37%, list=24%, signal=28%	SASS6/ANAPC7/CDC27/ANAPC4/APEX1/CDC25B/ANAPC5/LSM10/RAB11A/CUL3/CCNB1/CCND1/HSPA2/VPS4B/CDC23/PLCB1/CUL4B/RPTOR
GOBP_PHOSPHOLIPID_DEPHOSPHORYLATION	GOBP_PHOSPHOLIPID_DEPHOSPHORYLATION	GOBP_PHOSPHOLIPID_DEPHOSPHORYLATION	21	0.521959	1.47269	0.0820106	1	0.998109	2445	tags=57%, list=28%, signal=41%	SYNJ2/MTMR3/MTMR9/SYNJ1/EPHX2/SGPP1/MTMR10/INPP5B/MTMR12/MTMR1/FIG4/MTMR4
GOMF_DYNEIN_LIGHT_CHAIN_BINDING	GOMF_DYNEIN_LIGHT_CHAIN_BINDING	GOMF_DYNEIN_LIGHT_CHAIN_BINDING	3	0.859394	1.47252	0.0440917	0.949171	0.947376	827	tags=67%, list=9%, signal=60%	DYNC1I2/HOOK3
HP_APLASIA_CUTIS_CONGENITA_OVER_THE_SCALP_VERTEX	HP_APLASIA_CUTIS_CONGENITA_OVER_THE_SCALP_VERTEX	HP_APLASIA_CUTIS_CONGENITA_OVER_THE_SCALP_VERTEX	3	0.859257	1.47228	0.0440917	0.949171	0.947376	823	tags=67%, list=9%, signal=60%	MCTP2/BMS1
HP_TRANSPOSITION_OF_THE_GREAT_ARTERIES	HP_TRANSPOSITION_OF_THE_GREAT_ARTERIES	HP_TRANSPOSITION_OF_THE_GREAT_ARTERIES	13	0.58781	1.47228	0.079063	1	0.998109	2956	tags=69%, list=34%, signal=46%	SPEF2/ZMPSTE24/QRICH1/GATA6/DNAAF2/PLXND1/DNAL1/SPAG1/PIGL
GOBP_SOMATIC_MOTOR_NEURON_DIFFERENTIATION	GOBP_SOMATIC_MOTOR_NEURON_DIFFERENTIATION	GOBP_SOMATIC_MOTOR_NEURON_DIFFERENTIATION	2	0.949592	1.47227	0.00940458	0.566194	0.565124	441	tags=100%, list=5%, signal=95%	TCTN1/CLN8
HP_ABSENCE_OF_PUBERTAL_DEVELOPMENT	HP_ABSENCE_OF_PUBERTAL_DEVELOPMENT	HP_ABSENCE_OF_PUBERTAL_DEVELOPMENT	8	0.660581	1.47185	0.0781011	1	0.998109	2566	tags=75%, list=29%, signal=53%	ZMPSTE24/FGFR1/DHX37/NSMF/HS6ST1/WDR11
GOBP_REPLICATION_FORK_PROTECTION	GOBP_REPLICATION_FORK_PROTECTION	GOBP_REPLICATION_FORK_PROTECTION	7	0.68238	1.47026	0.0786164	1	0.998109	2292	tags=71%, list=26%, signal=53%	SMARCAL1/BRCA2/ZRANB3/BLM/ZNF830
HP_ABNORMAL_CERVICAL_SPINE_MORPHOLOGY	HP_ABNORMAL_CERVICAL_SPINE_MORPHOLOGY	HP_ABNORMAL_CERVICAL_SPINE_MORPHOLOGY	8	0.659678	1.46984	0.0796325	1	0.998109	1904	tags=75%, list=22%, signal=59%	TENT5A/DHX37/GLE1/POLR3A/FLNB/DSE
GOBP_ESTABLISHMENT_OF_LYMPHOCYTE_POLARITY	GOBP_ESTABLISHMENT_OF_LYMPHOCYTE_POLARITY	GOBP_ESTABLISHMENT_OF_LYMPHOCYTE_POLARITY	10	0.622528	1.4698	0.0878788	1	0.998109	1842	tags=40%, list=21%, signal=32%	RIPOR2/DOCK8/SCRIB/CCL21
GOMF_RECEPTOR_ANTAGONIST_ACTIVITY	GOMF_RECEPTOR_ANTAGONIST_ACTIVITY	GOMF_RECEPTOR_ANTAGONIST_ACTIVITY	7	0.682134	1.46973	0.0786164	1	0.998109	1313	tags=43%, list=15%, signal=36%	MTRNR2L8/MTRNR2L12/IL18BP
HP_FINGER_SYNDACTYLY	HP_FINGER_SYNDACTYLY	HP_FINGER_SYNDACTYLY	74	0.404161	1.46906	0.0351262	0.881143	0.879476	2621	tags=38%, list=30%, signal=27%	SEM1/FANCG/UBE2T/BRCA2/VPS13B/REV3L/ERF/FLI1/BMS1/CTNND1/FGFR1/WDPCP/RTTN/BBS9/FANCD2/FLNB/PTDSS1/LFNG/DHODH/EFNB1/MED12/BBS4/NEK9/PLXND1/KAT6A/FANCF/DVL3/PIK3CA
HP_HEAD_TITUBATION	HP_HEAD_TITUBATION	HP_HEAD_TITUBATION	10	0.6218	1.46808	0.0878788	1	0.998109	1517	tags=40%, list=17%, signal=33%	VPS13A/HIBCH/KIF1C/ALS2
HP_CUTANEOUS_SYNDACTYLY	HP_CUTANEOUS_SYNDACTYLY	HP_CUTANEOUS_SYNDACTYLY	22	0.511504	1.46769	0.0705882	1	0.998109	835	tags=27%, list=10%, signal=25%	FGF9/MCTP2/KIAA1109/SMARCAD1/SVBP/CTNND1
GOBP_RESPIRATORY_CHAIN_COMPLEX_IV_ASSEMBLY	GOBP_RESPIRATORY_CHAIN_COMPLEX_IV_ASSEMBLY	GOBP_RESPIRATORY_CHAIN_COMPLEX_IV_ASSEMBLY	25	0.501248	1.46696	0.0603338	0.992621	0.990744	1787	tags=48%, list=21%, signal=38%	SMIM20/COX10/COA6/COX14/PET100/COX17/COX18/BCS1L/FASTKD3/COX15/COA4/TIMM21
GOBP_MITOCHONDRIAL_PROTON_TRANSPORTING_ATP_SYNTHASE_COMPLEX_ASSEMBLY	GOBP_MITOCHONDRIAL_PROTON_TRANSPORTING_ATP_SYNTHASE_COMPLEX_ASSEMBLY	GOBP_MITOCHONDRIAL_PROTON_TRANSPORTING_ATP_SYNTHASE_COMPLEX_ASSEMBLY	6	0.708703	1.46695	0.085443	1	0.998109	1011	tags=33%, list=12%, signal=29%	FMC1/TMEM70
HP_LONG_PENIS	HP_LONG_PENIS	HP_LONG_PENIS	4	0.798624	1.46687	0.0605536	0.992621	0.990744	1411	tags=75%, list=16%, signal=63%	FGFR1/AIP/POLR3A
HP_MICROGRAPHIA	HP_MICROGRAPHIA	HP_MICROGRAPHIA	7	0.679976	1.46508	0.0833333	1	0.998109	1220	tags=57%, list=14%, signal=49%	VPS13A/SLC20A2/ATXN2/GBA
GOMF_HYDROLASE_ACTIVITY_ACTING_ON_CARBON_NITROGEN_BUT_NOT_PEPTIDE_BONDS_IN_LINEAR_AMIDINES	GOMF_HYDROLASE_ACTIVITY_ACTING_ON_CARBON_NITROGEN_BUT_NOT_PEPTIDE_BONDS_IN_LINEAR_AMIDINES	GOMF_HYDROLASE_ACTIVITY_ACTING_ON_CARBON_NITROGEN_BUT_NOT_PEPTIDE_BONDS_IN_LINEAR_AMIDINES	3	0.855009	1.465	0.0458554	0.949171	0.947376	116	tags=33%, list=1%, signal=33%	PADI2
HP_ANTEVERTED_EARS	HP_ANTEVERTED_EARS	HP_ANTEVERTED_EARS	7	0.679222	1.46345	0.0833333	1	0.998109	2476	tags=71%, list=28%, signal=51%	KANSL1/HMGB3/SYNGAP1/TTI2/KAT6A
HP_ABNORMALITY_OF_MALE_INTERNAL_GENITALIA	HP_ABNORMALITY_OF_MALE_INTERNAL_GENITALIA	HP_ABNORMALITY_OF_MALE_INTERNAL_GENITALIA	27	0.48927	1.46314	0.0556258	0.985635	0.983771	2278	tags=37%, list=26%, signal=27%	BARD1/BRCA2/UNG/STAT6/PSMB8/DHX37/CCND1/NAB2/HLA-DPB1/RAD51D
HP_JOINT_CONTRACTURES_INVOLVING_THE_JOINTS_OF_THE_FEET	HP_JOINT_CONTRACTURES_INVOLVING_THE_JOINTS_OF_THE_FEET	HP_JOINT_CONTRACTURES_INVOLVING_THE_JOINTS_OF_THE_FEET	12	0.591621	1.46242	0.0812408	1	0.998109	3413	tags=83%, list=39%, signal=51%	TBC1D2B/ERCC1/PSMB8/PPP2R5D/SLC29A3/ERLIN2/FHL1/MMP2/PHF6/NT5C2
HP_CONGENITAL_CONTRACTURE	HP_CONGENITAL_CONTRACTURE	HP_CONGENITAL_CONTRACTURE	73	0.403584	1.46203	0.0363837	0.885194	0.88352	2655	tags=47%, list=30%, signal=33%	TPM2/KIAA1109/ERCC5/KIDINS220/ASXL1/REV3L/DPM2/SMPD4/ZMPSTE24/ERCC1/SYNE1/SLC9A6/FKRP/ALG14/GLE1/GBA/ITGA6/AGRN/ERCC6/ERCC2/POMT1/DSE/GBE1/ZNHIT3/FIG4/LZTR1/NEK9/LMOD3/PLXND1/TPM3/VPS33B/GFM2/TRIP4/CDK5
GOMF_LYS48_SPECIFIC_DEUBIQUITINASE_ACTIVITY	GOMF_LYS48_SPECIFIC_DEUBIQUITINASE_ACTIVITY	GOMF_LYS48_SPECIFIC_DEUBIQUITINASE_ACTIVITY	9	0.635517	1.46135	0.0842266	1	0.998109	1851	tags=56%, list=21%, signal=44%	MINDY2/USP7/DESI2/YOD1/USP19
GOBP_NUCLEAR_TRANSCRIBED_MRNA_CATABOLIC_PROCESS_EXONUCLEOLYTIC	GOBP_NUCLEAR_TRANSCRIBED_MRNA_CATABOLIC_PROCESS_EXONUCLEOLYTIC	GOBP_NUCLEAR_TRANSCRIBED_MRNA_CATABOLIC_PROCESS_EXONUCLEOLYTIC	17	0.547645	1.4611	0.0744828	1	0.998109	1100	tags=35%, list=13%, signal=31%	DIS3L2/NT5C3B/EXOSC4/DCP2/CNOT8/EXOSC3
HP_BILATERAL_CLEFT_LIP	HP_BILATERAL_CLEFT_LIP	HP_BILATERAL_CLEFT_LIP	5	0.740431	1.46104	0.0868167	1	0.998109	1398	tags=80%, list=16%, signal=67%	SMPD4/CTNND1/FGFR1/SPOP
HP_THORACIC_SCOLIOSIS	HP_THORACIC_SCOLIOSIS	HP_THORACIC_SCOLIOSIS	20	0.521465	1.4604	0.0820106	1	0.998109	2708	tags=60%, list=31%, signal=41%	TPM2/VPS13B/MOGS/ZMPSTE24/PEX5/ERLIN1/AGRN/ALMS1/NEK9/TPM3/AK9/CHRNB1
GOBP_CILIUM_MOVEMENT	GOBP_CILIUM_MOVEMENT	GOBP_CILIUM_MOVEMENT	29	0.481755	1.46003	0.057572	0.987426	0.985559	2871	tags=62%, list=33%, signal=42%	CCSAP/SPEF2/VPS13A/RFX3/SLC9B2/ATP2B4/TTLL3/INPP5B/CATSPER2/NPHP3/DNAAF2/BBS4/ADCY3/IQCG/KIF9/SPAG16/SLC9A3R1/TTLL1
GOBP_POSITIVE_REGULATION_OF_GASTRULATION	GOBP_POSITIVE_REGULATION_OF_GASTRULATION	GOBP_POSITIVE_REGULATION_OF_GASTRULATION	2	0.941665	1.45998	0.0135399	0.64992	0.648691	1	tags=50%, list=0%, signal=50%	RACK1
GOBP_REGULATION_OF_SUPEROXIDE_DISMUTASE_ACTIVITY	GOBP_REGULATION_OF_SUPEROXIDE_DISMUTASE_ACTIVITY	GOBP_REGULATION_OF_SUPEROXIDE_DISMUTASE_ACTIVITY	4	0.793836	1.45808	0.0657439	1	0.998109	252	tags=50%, list=3%, signal=49%	SZT2/TNF
GOBP_FLUID_TRANSPORT	GOBP_FLUID_TRANSPORT	GOBP_FLUID_TRANSPORT	9	0.634047	1.45797	0.0872894	1	0.998109	1247	tags=33%, list=14%, signal=29%	SLC14A1/SLC26A6/HYAL2
GOBP_ACTIVATION_OF_STORE_OPERATED_CALCIUM_CHANNEL_ACTIVITY	GOBP_ACTIVATION_OF_STORE_OPERATED_CALCIUM_CHANNEL_ACTIVITY	GOBP_ACTIVATION_OF_STORE_OPERATED_CALCIUM_CHANNEL_ACTIVITY	4	0.793489	1.45744	0.0657439	1	0.998109	463	tags=50%, list=5%, signal=47%	STIM1/STIM2
GOBP_POSITIVE_REGULATION_OF_STORE_OPERATED_CALCIUM_CHANNEL_ACTIVITY	GOBP_POSITIVE_REGULATION_OF_STORE_OPERATED_CALCIUM_CHANNEL_ACTIVITY	GOBP_POSITIVE_REGULATION_OF_STORE_OPERATED_CALCIUM_CHANNEL_ACTIVITY	4	0.793489	1.45744	0.0657439	1	0.998109	463	tags=50%, list=5%, signal=47%	STIM1/STIM2
GOBP_KYNURENINE_METABOLIC_PROCESS	GOBP_KYNURENINE_METABOLIC_PROCESS	GOBP_KYNURENINE_METABOLIC_PROCESS	2	0.939935	1.45729	0.0143442	0.661736	0.660485	56	tags=50%, list=1%, signal=50%	KYAT3
GOBP_L_KYNURENINE_METABOLIC_PROCESS	GOBP_L_KYNURENINE_METABOLIC_PROCESS	GOBP_L_KYNURENINE_METABOLIC_PROCESS	2	0.939935	1.45729	0.0143442	0.661736	0.660485	56	tags=50%, list=1%, signal=50%	KYAT3
GOCC_HFE_TRANSFERRIN_RECEPTOR_COMPLEX	GOCC_HFE_TRANSFERRIN_RECEPTOR_COMPLEX	GOCC_HFE_TRANSFERRIN_RECEPTOR_COMPLEX	3	0.850122	1.45663	0.0493827	0.959677	0.957862	80	tags=33%, list=1%, signal=33%	TF
GOBP_PHOSPHATIDYLGLYCEROL_BIOSYNTHETIC_PROCESS	GOBP_PHOSPHATIDYLGLYCEROL_BIOSYNTHETIC_PROCESS	GOBP_PHOSPHATIDYLGLYCEROL_BIOSYNTHETIC_PROCESS	5	0.737985	1.45621	0.0868167	1	0.998109	1682	tags=80%, list=19%, signal=65%	PTPMT1/CDS2/PGS1/SLC27A1
GOBP_PYRIDINE_CONTAINING_COMPOUND_BIOSYNTHETIC_PROCESS	GOBP_PYRIDINE_CONTAINING_COMPOUND_BIOSYNTHETIC_PROCESS	GOBP_PYRIDINE_CONTAINING_COMPOUND_BIOSYNTHETIC_PROCESS	11	0.604004	1.45554	0.092145	1	0.998109	14	tags=9%, list=0%, signal=9%	NAXD
HP_TUBULOINTERSTITIAL_NEPHRITIS	HP_TUBULOINTERSTITIAL_NEPHRITIS	HP_TUBULOINTERSTITIAL_NEPHRITIS	10	0.616384	1.45529	0.0954545	1	0.998109	2079	tags=60%, list=24%, signal=46%	PUS3/HLA-DRB1/CPT2/BCS1L/PDSS2/ALMS1
HP_ABSENT_HAND	HP_ABSENT_HAND	HP_ABSENT_HAND	8	0.652973	1.4549	0.085758	1	0.998109	465	tags=25%, list=5%, signal=24%	SEM1/REV3L
HP_PROFOUND_GLOBAL_DEVELOPMENTAL_DELAY	HP_PROFOUND_GLOBAL_DEVELOPMENTAL_DELAY	HP_PROFOUND_GLOBAL_DEVELOPMENTAL_DELAY	31	0.472517	1.45482	0.0613267	0.99294	0.991062	1993	tags=39%, list=23%, signal=30%	PRUNE1/PEX26/ASNS/PEX5/PIGU/SLC9A6/PEX14/PEX10/WDR4/ATRX/GLYCTK/CRIPT
GOBP_NEURON_NEURON_SYNAPTIC_TRANSMISSION	GOBP_NEURON_NEURON_SYNAPTIC_TRANSMISSION	GOBP_NEURON_NEURON_SYNAPTIC_TRANSMISSION	3	0.848872	1.45449	0.0493827	0.959677	0.957862	158	tags=33%, list=2%, signal=33%	TMOD2
HP_SQUARED_ILIAC_BONES	HP_SQUARED_ILIAC_BONES	HP_SQUARED_ILIAC_BONES	4	0.791846	1.45442	0.0692042	1	0.998109	36	tags=25%, list=0%, signal=25%	NEPRO
GOCC_ESC_E_Z_COMPLEX	GOCC_ESC_E_Z_COMPLEX	GOCC_ESC_E_Z_COMPLEX	9	0.632434	1.45426	0.0872894	1	0.998109	648	tags=33%, list=7%, signal=31%	EZH1/HDAC2/AEBP2
HP_ABSENT_PHALANGEAL_CREASE	HP_ABSENT_PHALANGEAL_CREASE	HP_ABSENT_PHALANGEAL_CREASE	2	0.937407	1.45337	0.0154166	0.684926	0.68363	99	tags=50%, list=1%, signal=49%	TPM2
HP_APLASIA_HYPOPLASIA_AFFECTING_THE_ANTERIOR_SEGMENT_OF_THE_EYE	HP_APLASIA_HYPOPLASIA_AFFECTING_THE_ANTERIOR_SEGMENT_OF_THE_EYE	HP_APLASIA_HYPOPLASIA_AFFECTING_THE_ANTERIOR_SEGMENT_OF_THE_EYE	67	0.408716	1.45277	0.0422374	0.942874	0.94109	855	tags=19%, list=10%, signal=18%	SEM1/TCTN1/FANCG/UBE2T/BRCA2/WDR73/DIS3L2/STIM1/SLC25A11/TMEM216/SDHA/TBL2/FGFR1
GOBP_DETECTION_OF_MECHANICAL_STIMULUS_INVOLVED_IN_SENSORY_PERCEPTION_OF_PAIN	GOBP_DETECTION_OF_MECHANICAL_STIMULUS_INVOLVED_IN_SENSORY_PERCEPTION_OF_PAIN	GOBP_DETECTION_OF_MECHANICAL_STIMULUS_INVOLVED_IN_SENSORY_PERCEPTION_OF_PAIN	5	0.736164	1.45262	0.0900322	1	0.998109	885	tags=40%, list=10%, signal=36%	TNF/CXCL12
GOBP_POSITIVE_REGULATION_OF_ERBB_SIGNALING_PATHWAY	GOBP_POSITIVE_REGULATION_OF_ERBB_SIGNALING_PATHWAY	GOBP_POSITIVE_REGULATION_OF_ERBB_SIGNALING_PATHWAY	17	0.544328	1.45225	0.0758621	1	0.998109	774	tags=18%, list=9%, signal=16%	CNOT9/AGR2/PLAUR
GOBP_PARAXIAL_MESODERM_MORPHOGENESIS	GOBP_PARAXIAL_MESODERM_MORPHOGENESIS	GOBP_PARAXIAL_MESODERM_MORPHOGENESIS	3	0.847038	1.45135	0.0493827	0.959677	0.957862	660	tags=67%, list=8%, signal=62%	EXOC4/SMAD3
HP_PLAGIOCEPHALY	HP_PLAGIOCEPHALY	HP_PLAGIOCEPHALY	71	0.403657	1.45119	0.0413408	0.93238	0.930617	847	tags=18%, list=10%, signal=17%	NEPRO/MESD/PRUNE1/ERMARD/USP7/ZNF292/KIAA1109/KIDINS220/ZBTB20/ERF/EHMT1/KMT2C/PPP2R5D
GOMF_ATP_DEPENDENT_ACTIVITY_ACTING_ON_DNA	GOMF_ATP_DEPENDENT_ACTIVITY_ACTING_ON_DNA	GOMF_ATP_DEPENDENT_ACTIVITY_ACTING_ON_DNA	66	0.409433	1.45116	0.0434286	0.946191	0.944402	3330	tags=56%, list=38%, signal=35%	SMARCAL1/UPF1/SMARCAD1/DDX11/HELB/RFC1/MCM5/DDX1/MCM2/CHTF18/CHD3/G3BP1/ZRANB3/SMARCA2/CHD9/RFC5/ERCC6/MSH2/ATRX/ERCC2/IGHMBP2/MCM4/TTF2/BLM/RAD51D/WRNIP1/WRN/CDK7/MCM9/ATAD5/RAD17/CHD2/DHX9/MSH6/CHD1L/HLTF/SMC3
GOMF_STRUCTURAL_CONSTITUENT_OF_NUCLEAR_PORE	GOMF_STRUCTURAL_CONSTITUENT_OF_NUCLEAR_PORE	GOMF_STRUCTURAL_CONSTITUENT_OF_NUCLEAR_PORE	22	0.505653	1.4509	0.0771242	1	0.998109	1714	tags=41%, list=20%, signal=33%	NUP85/NUP214/NUP54/NDC1/TPR/NUP205/NUP188/NUP155/UPF3A
GOMF_TRANSFERRIN_RECEPTOR_BINDING	GOMF_TRANSFERRIN_RECEPTOR_BINDING	GOMF_TRANSFERRIN_RECEPTOR_BINDING	8	0.651085	1.45069	0.0872894	1	0.998109	1322	tags=38%, list=15%, signal=32%	TF/RGMA/SNX2
GOMF_INOSITOL_1_4_5_TRISPHOSPHATE_BINDING	GOMF_INOSITOL_1_4_5_TRISPHOSPHATE_BINDING	GOMF_INOSITOL_1_4_5_TRISPHOSPHATE_BINDING	5	0.735188	1.45069	0.0916399	1	0.998109	782	tags=40%, list=9%, signal=36%	ITPR2/CYTH2
HP_GASTROINTESTINAL_ATRESIA	HP_GASTROINTESTINAL_ATRESIA	HP_GASTROINTESTINAL_ATRESIA	29	0.478615	1.45051	0.0613267	0.99294	0.991062	2954	tags=55%, list=34%, signal=37%	DIS3L2/FLI1/FGFR1/RTTN/FANCD2/DYNC2H1/ITGA6/CENPF/CEP57/BUB3/FANCF/SON/KDM3B/TTC7A/PORCN/YY1
HP_KNEE_CLONUS	HP_KNEE_CLONUS	HP_KNEE_CLONUS	2	0.935094	1.44979	0.0154166	0.684926	0.68363	143	tags=50%, list=2%, signal=49%	GBA2
GOBP_DETECTION_OF_LIGHT_STIMULUS	GOBP_DETECTION_OF_LIGHT_STIMULUS	GOBP_DETECTION_OF_LIGHT_STIMULUS	14	0.568974	1.44967	0.0880231	1	0.998109	1015	tags=29%, list=12%, signal=25%	CEP250/CAMKMT/GNAQ/PDE6B
HP_ABNORMALITY_OF_VON_WILLEBRAND_FACTOR	HP_ABNORMALITY_OF_VON_WILLEBRAND_FACTOR	HP_ABNORMALITY_OF_VON_WILLEBRAND_FACTOR	3	0.84601	1.44959	0.0493827	0.959677	0.957862	164	tags=33%, list=2%, signal=33%	F8
HP_GAZE_EVOKED_NYSTAGMUS	HP_GAZE_EVOKED_NYSTAGMUS	HP_GAZE_EVOKED_NYSTAGMUS	23	0.501625	1.44951	0.0754226	1	0.998109	763	tags=22%, list=9%, signal=20%	VLDLR/PIK3R5/RFC1/SDHA/ATXN2
GOBP_TRNA_METABOLIC_PROCESS	GOBP_TRNA_METABOLIC_PROCESS	GOBP_TRNA_METABOLIC_PROCESS	126	0.380138	1.4491	0.0190692	0.724231	0.722862	3861	tags=56%, list=44%, signal=32%	RTRAF/TRMT10B/GATC/METTL2A/POP4/METTL2B/PUS3/TP53RK/GTF3C5/GTF3C1/DTD1/DDX1/URM1/AARS2/DUS4L/PUS10/RPPH1/LSM6/RPP40/EXOSC3/CTU1/TRMT44/TRMT10A/TRMU/ADAT2/ELP4/DTD2/THUMPD2/WDR4/BCDIN3D/TARBP1/ELAC1/RPP25/CARS2/BRF1/NARS2/PTCD1/TARS2/METTL1/NSUN3/MTFMT/SSB/QRSL1/TRIT1/GTF3C4/FARSB/HARS2/TRMT2B/TRNT1/ELP3/GTPBP3/WARS2/TRDMT1/TYW1/PUS1/TRMT10C/TRMT13/TYW5/TRMT61A/DTWD1/TRMT11/NAT10/RPP14/THUMPD3/PST…
HP_MICROPHALLUS	HP_MICROPHALLUS	HP_MICROPHALLUS	8	0.650129	1.44856	0.0903522	1	0.998109	2586	tags=75%, list=30%, signal=53%	RTTN/SAMD9/CDKN1C/THOC2/TRRAP/FANCF
GOCC_T_CELL_RECEPTOR_COMPLEX	GOCC_T_CELL_RECEPTOR_COMPLEX	GOCC_T_CELL_RECEPTOR_COMPLEX	15	0.55974	1.44822	0.0757143	1	0.998109	907	tags=40%, list=10%, signal=36%	TRGV4/TRGV10/TRGV5/SKAP1/PTPN6/APBB1IP
GOCC_DNA_REPAIR_COMPLEX	GOCC_DNA_REPAIR_COMPLEX	GOCC_DNA_REPAIR_COMPLEX	30	0.474657	1.44795	0.0616352	0.99575	0.993867	3018	tags=57%, list=35%, signal=37%	PAXX/BRCA2/ERCC5/TP53BP1/ERCC1/PRKDC/ZSWIM7/FANCD2/MSH2/XRCC4/KDM1A/PMS2/MLH3/ATM/PHF21A/XRCC1/DCLRE1C
GOBP_COCHLEA_MORPHOGENESIS	GOBP_COCHLEA_MORPHOGENESIS	GOBP_COCHLEA_MORPHOGENESIS	2	0.933816	1.44781	0.0164891	0.692385	0.691075	225	tags=50%, list=3%, signal=49%	DVL2
HP_CALF_MUSCLE_PSEUDOHYPERTROPHY	HP_CALF_MUSCLE_PSEUDOHYPERTROPHY	HP_CALF_MUSCLE_PSEUDOHYPERTROPHY	6	0.699107	1.44708	0.0933544	1	0.998109	1907	tags=67%, list=22%, signal=52%	FKRP/DAG1/POMT1/SGCB
HP_HIGH_FREQUENCY_SENSORINEURAL_HEARING_IMPAIRMENT	HP_HIGH_FREQUENCY_SENSORINEURAL_HEARING_IMPAIRMENT	HP_HIGH_FREQUENCY_SENSORINEURAL_HEARING_IMPAIRMENT	4	0.787741	1.44688	0.0726644	1	0.998109	590	tags=50%, list=7%, signal=47%	CEP250/ZMPSTE24
GOBP_RESPONSE_TO_ACETYLCHOLINE	GOBP_RESPONSE_TO_ACETYLCHOLINE	GOBP_RESPONSE_TO_ACETYLCHOLINE	11	0.600391	1.44683	0.0936556	1	0.998109	1796	tags=55%, list=21%, signal=43%	ROCK2/GNAQ/GNAI2/ATP2B4/AGRN/PLCB1
GOBP_CALCIUM_INDEPENDENT_CELL_CELL_ADHESION_VIA_PLASMA_MEMBRANE_CELL_ADHESION_MOLECULES	GOBP_CALCIUM_INDEPENDENT_CELL_CELL_ADHESION_VIA_PLASMA_MEMBRANE_CELL_ADHESION_MOLECULES	GOBP_CALCIUM_INDEPENDENT_CELL_CELL_ADHESION_VIA_PLASMA_MEMBRANE_CELL_ADHESION_MOLECULES	6	0.698602	1.44604	0.0933544	1	0.998109	374	tags=33%, list=4%, signal=32%	CLDN12/CLDN7
HP_DECREASED_FERTILITY_IN_MALES	HP_DECREASED_FERTILITY_IN_MALES	HP_DECREASED_FERTILITY_IN_MALES	34	0.460385	1.44552	0.0636704	1	0.998109	2678	tags=53%, list=31%, signal=37%	FANCG/USP9Y/UBE2T/BRCA2/SPEF2/DHX37/FANCD2/AIP/SYCP2/MEN1/CATSPER2/BLM/ALMS1/DNAAF2/MAP3K1/WWOX/FANCF/DNAL1
HP_INCREASED_HEPATIC_GLYCOGEN_CONTENT	HP_INCREASED_HEPATIC_GLYCOGEN_CONTENT	HP_INCREASED_HEPATIC_GLYCOGEN_CONTENT	4	0.786968	1.44546	0.0743945	1	0.998109	1161	tags=50%, list=13%, signal=43%	SDHA/AKT2
GOBP_REGULATION_OF_RHO_PROTEIN_SIGNAL_TRANSDUCTION	GOBP_REGULATION_OF_RHO_PROTEIN_SIGNAL_TRANSDUCTION	GOBP_REGULATION_OF_RHO_PROTEIN_SIGNAL_TRANSDUCTION	43	0.435604	1.44512	0.0517647	0.971278	0.969441	122	tags=12%, list=1%, signal=12%	RIPOR2/SYNPO2L/GPR174/ABCA1/KCTD13
HP_BUPHTHALMOS	HP_BUPHTHALMOS	HP_BUPHTHALMOS	7	0.670589	1.44485	0.0927673	1	0.998109	1830	tags=57%, list=21%, signal=45%	GNAQ/FKRP/DAG1/POMT1
HP_HOLOPROSENCEPHALY	HP_HOLOPROSENCEPHALY	HP_HOLOPROSENCEPHALY	30	0.473564	1.44461	0.0616352	0.99575	0.993867	1997	tags=40%, list=23%, signal=31%	TCTN1/TMEM216/FGFR1/RTTN/FKRP/TMEM231/MTHFR/C2CD3/POMT1/B3GALNT2/CEP57/BUB3
GOMF_STRUCTURAL_CONSTITUENT_OF_MYELIN_SHEATH	GOMF_STRUCTURAL_CONSTITUENT_OF_MYELIN_SHEATH	GOMF_STRUCTURAL_CONSTITUENT_OF_MYELIN_SHEATH	3	0.84285	1.44417	0.0511464	0.969678	0.967844	105	tags=33%, list=1%, signal=33%	MALL
GOBP_PYRIDINE_NUCLEOTIDE_BIOSYNTHETIC_PROCESS	GOBP_PYRIDINE_NUCLEOTIDE_BIOSYNTHETIC_PROCESS	GOBP_PYRIDINE_NUCLEOTIDE_BIOSYNTHETIC_PROCESS	10	0.611595	1.44399	0.101515	1	0.998109	14	tags=10%, list=0%, signal=10%	NAXD
GOBP_PYRIDINE_NUCLEOTIDE_METABOLIC_PROCESS	GOBP_PYRIDINE_NUCLEOTIDE_METABOLIC_PROCESS	GOBP_PYRIDINE_NUCLEOTIDE_METABOLIC_PROCESS	10	0.611595	1.44399	0.101515	1	0.998109	14	tags=10%, list=0%, signal=10%	NAXD
GOBP_HISTONE_H3_K4_DEMETHYLATION_TRIMETHYL_H3_K4_SPECIFIC	GOBP_HISTONE_H3_K4_DEMETHYLATION_TRIMETHYL_H3_K4_SPECIFIC	GOBP_HISTONE_H3_K4_DEMETHYLATION_TRIMETHYL_H3_K4_SPECIFIC	4	0.785694	1.44312	0.0743945	1	0.998109	486	tags=50%, list=6%, signal=47%	KDM5D/KDM5A
GOCC_PROCENTRIOLE_REPLICATION_COMPLEX	GOCC_PROCENTRIOLE_REPLICATION_COMPLEX	GOCC_PROCENTRIOLE_REPLICATION_COMPLEX	3	0.84187	1.44249	0.0529101	0.971762	0.969924	1380	tags=100%, list=16%, signal=84%	SASS6/CEP152/CEP192
GOBP_TRANSCRIPTION_INITIATION_FROM_RNA_POLYMERASE_II_PROMOTER	GOBP_TRANSCRIPTION_INITIATION_FROM_RNA_POLYMERASE_II_PROMOTER	GOBP_TRANSCRIPTION_INITIATION_FROM_RNA_POLYMERASE_II_PROMOTER	58	0.415934	1.4415	0.0495392	0.960689	0.958872	1109	tags=24%, list=13%, signal=21%	ELOB/ELOC/MED16/MED23/GTF2H5/PPM1D/ZNF451/GTF2B/PSMC6/ERCC1/MED13/TAF12/TAF4B/TAF4
GOBP_RESCUE_OF_STALLED_RIBOSOME	GOBP_RESCUE_OF_STALLED_RIBOSOME	GOBP_RESCUE_OF_STALLED_RIBOSOME	7	0.668841	1.44109	0.0959119	1	0.998109	1	tags=14%, list=0%, signal=14%	RACK1
GOBP_SODIUM_ION_TRANSPORT	GOBP_SODIUM_ION_TRANSPORT	GOBP_SODIUM_ION_TRANSPORT	67	0.405261	1.4405	0.0456621	0.949171	0.947376	2873	tags=55%, list=33%, signal=37%	NDUFA9/SGK1/SLC20A2/GLRX/UTRN/WNK1/DLG1/SLMAP/PER1/MAGED2/SLC9A6/FXYD1/TPCN2/ANK3/DMPK/SLC38A6/SLC9B2/ATP2B4/P2RX7/STOM/SLC4A8/SERPINE2/ATP1A3/MLLT6/FXYD2/SLC10A7/PRKCE/STK39/SLC9A8/NETO2/SNTA1/ANO6/SLC9A3R1/CNNM4/SIK1/SLC3A2/SLC8B1
GOBP_EXTRACELLULAR_TRANSPORT	GOBP_EXTRACELLULAR_TRANSPORT	GOBP_EXTRACELLULAR_TRANSPORT	11	0.597701	1.44035	0.0996979	1	0.998109	2871	tags=73%, list=33%, signal=49%	SPEF2/TSG101/RFX3/NPHP3/DNAAF2/SPAG16/SLC9A3R1/TTLL1
HP_ARTERIOVENOUS_MALFORMATION	HP_ARTERIOVENOUS_MALFORMATION	HP_ARTERIOVENOUS_MALFORMATION	23	0.498317	1.43995	0.0806242	1	0.998109	529	tags=22%, list=6%, signal=20%	FANCG/UBE2T/BRCA2/GNAQ/AGGF1
GOBP_POSITIVE_REGULATION_OF_INTERLEUKIN_18_PRODUCTION	GOBP_POSITIVE_REGULATION_OF_INTERLEUKIN_18_PRODUCTION	GOBP_POSITIVE_REGULATION_OF_INTERLEUKIN_18_PRODUCTION	3	0.839592	1.43859	0.0582011	0.9913	0.989425	358	tags=67%, list=4%, signal=64%	TNF/GBP5
GOMF_DNA_HELICASE_ACTIVITY	GOMF_DNA_HELICASE_ACTIVITY	GOMF_DNA_HELICASE_ACTIVITY	45	0.428632	1.43855	0.0607477	0.992621	0.990744	2056	tags=40%, list=24%, signal=31%	UPF1/SMARCAD1/DDX11/HELB/MCM5/MCM2/CHTF18/CHD3/G3BP1/ZRANB3/CHD9/RFC5/ERCC6/ATRX/ERCC2/IGHMBP2/MCM4/BLM
GOBP_NEGATIVE_REGULATION_OF_SMALL_GTPASE_MEDIATED_SIGNAL_TRANSDUCTION	GOBP_NEGATIVE_REGULATION_OF_SMALL_GTPASE_MEDIATED_SIGNAL_TRANSDUCTION	GOBP_NEGATIVE_REGULATION_OF_SMALL_GTPASE_MEDIATED_SIGNAL_TRANSDUCTION	32	0.463803	1.43768	0.0684932	1	0.998109	1318	tags=25%, list=15%, signal=21%	RIPOR2/KCTD13/PPP2CB/HEG1/CD2AP/CUL3/SYNGAP1/TNFAIP1
GOMF_DNA_POLYMERASE_BINDING	GOMF_DNA_POLYMERASE_BINDING	GOMF_DNA_POLYMERASE_BINDING	14	0.563854	1.43663	0.0894661	1	0.998109	1111	tags=21%, list=13%, signal=19%	PAXX/FANCD2/PTGES3
GOMF_MICROTUBULE_BINDING	GOMF_MICROTUBULE_BINDING	GOMF_MICROTUBULE_BINDING	139	0.371554	1.43658	0.0310881	0.850741	0.849132	2079	tags=37%, list=24%, signal=29%	TOGARAM2/CCSAP/HAUS8/JAKMIP1/MAP7D3/KIF2A/STIM1/TUBGCP5/POLB/STRBP/CLIP1/REEP3/EML2/KATNA1/NUMA1/SVBP/HOOK3/RACGAP1/RAB11A/NEIL2/MARK4/KATNAL1/MAPRE2/KIF1C/MDM1/MAP1LC3B2/PRC1/CRYAB/MAST2/KIFC2/JAKMIP2/KIF3C/PEX14/TUBGCP3/MAP1S/KIF16B/GAS2L1/CENPF/HAUS7/TTBK2/PAFAH1B1/DPYSL2/OGG1/CEP295/MAPRE3/CEP57/TPPP/CRIPT/CCDC88C/FNTA/SPAST/ALMS1
HP_MALE_REPRODUCTIVE_SYSTEM_NEOPLASM	HP_MALE_REPRODUCTIVE_SYSTEM_NEOPLASM	HP_MALE_REPRODUCTIVE_SYSTEM_NEOPLASM	30	0.470866	1.43638	0.0641509	1	0.998109	2923	tags=43%, list=34%, signal=29%	BARD1/BRCA2/STAT6/FLI1/KANSL1/DHX37/EWSR1/NAB2/RAD51D/MAP3K1/WWOX/STK11/TXNRD2
GOBP_CENTRAL_NERVOUS_SYSTEM_NEURON_DIFFERENTIATION	GOBP_CENTRAL_NERVOUS_SYSTEM_NEURON_DIFFERENTIATION	GOBP_CENTRAL_NERVOUS_SYSTEM_NEURON_DIFFERENTIATION	55	0.418029	1.43593	0.0524476	0.971762	0.969924	2974	tags=51%, list=34%, signal=34%	SZT2/TCTN1/GBA2/EOMES/GIGYF2/CLN8/PEX5/LMO4/SCYL3/EPHB6/DYNC2H1/DRAXIN/HES1/FBXO45/AGTPBP1/RORA/EPHA4/PAFAH1B1/MYCBP2/BTG2/TULP3/NIN/CDK5/RAPGEF2/ARHGAP35/TTLL1/TTC21B/ZMIZ1
HP_IMPAIRED_VIBRATION_SENSATION_IN_THE_LOWER_LIMBS	HP_IMPAIRED_VIBRATION_SENSATION_IN_THE_LOWER_LIMBS	HP_IMPAIRED_VIBRATION_SENSATION_IN_THE_LOWER_LIMBS	27	0.479642	1.43434	0.0745891	1	0.998109	3466	tags=59%, list=40%, signal=36%	GBA2/FLVCR1/KLHL9/SPG7/NIPA1/PMP22/POLR3A/ERLIN2/SPAST/HSPD1/ALDH18A1/KLC2/SLC33A1/MT-ATP6/HINT1/SACS
GOMF_APOLIPOPROTEIN_BINDING	GOMF_APOLIPOPROTEIN_BINDING	GOMF_APOLIPOPROTEIN_BINDING	4	0.780869	1.43426	0.0882353	1	0.998109	115	tags=50%, list=1%, signal=49%	VLDLR/ABCA1
HP_ABNORMALITY_OF_CORNEAL_STROMA	HP_ABNORMALITY_OF_CORNEAL_STROMA	HP_ABNORMALITY_OF_CORNEAL_STROMA	47	0.425887	1.43329	0.0646298	1	0.998109	1220	tags=28%, list=14%, signal=24%	SMARCAL1/ABCA1/MCOLN1/WDR73/ERCC5/SOS2/PSMB8/PEX5/GNPTAB/TGFBI/SLC29A3/EPHX2/GBA
HP_ABNORMALITY_OF_MACULAR_PIGMENTATION	HP_ABNORMALITY_OF_MACULAR_PIGMENTATION	HP_ABNORMALITY_OF_MACULAR_PIGMENTATION	7	0.665076	1.43298	0.100629	1	0.998109	937	tags=43%, list=11%, signal=38%	VPS13B/RAB28/TMCO1
GOBP_POSITIVE_REGULATION_OF_METAPHASE_ANAPHASE_TRANSITION_OF_CELL_CYCLE	GOBP_POSITIVE_REGULATION_OF_METAPHASE_ANAPHASE_TRANSITION_OF_CELL_CYCLE	GOBP_POSITIVE_REGULATION_OF_METAPHASE_ANAPHASE_TRANSITION_OF_CELL_CYCLE	11	0.594369	1.43232	0.102719	1	0.998109	1048	tags=45%, list=12%, signal=40%	ANAPC7/CDC27/ANAPC4/ANAPC5/CUL3
HP_OVERLAPPING_FINGERS	HP_OVERLAPPING_FINGERS	HP_OVERLAPPING_FINGERS	20	0.51136	1.4321	0.0925926	1	0.998109	3901	tags=80%, list=45%, signal=44%	TPM2/KIAA1109/MOGS/PRKDC/SAMD9/TMEM94/NEK9/ALG12/ATN1/CHST11/PI4KA/BICD2/PPP1R21/COG7/MADD/EBP
GOBP_RESPIRATORY_BURST_INVOLVED_IN_DEFENSE_RESPONSE	GOBP_RESPIRATORY_BURST_INVOLVED_IN_DEFENSE_RESPONSE	GOBP_RESPIRATORY_BURST_INVOLVED_IN_DEFENSE_RESPONSE	5	0.725733	1.43203	0.104502	1	0.998109	562	tags=40%, list=6%, signal=37%	SELENOK/PIK3CG
HP_METAPHYSEAL_CUPPING	HP_METAPHYSEAL_CUPPING	HP_METAPHYSEAL_CUPPING	7	0.664533	1.43181	0.100629	1	0.998109	851	tags=29%, list=10%, signal=26%	NEPRO/PEX5
GOBP_POSITIVE_REGULATION_OF_CHEMOKINE_PRODUCTION	GOBP_POSITIVE_REGULATION_OF_CHEMOKINE_PRODUCTION	GOBP_POSITIVE_REGULATION_OF_CHEMOKINE_PRODUCTION	26	0.481359	1.43138	0.0694444	1	0.998109	252	tags=12%, list=3%, signal=11%	SELENOK/OAS1/TNF
GOCC_NONHOMOLOGOUS_END_JOINING_COMPLEX	GOCC_NONHOMOLOGOUS_END_JOINING_COMPLEX	GOCC_NONHOMOLOGOUS_END_JOINING_COMPLEX	6	0.691415	1.43116	0.0981013	1	0.998109	954	tags=33%, list=11%, signal=30%	PAXX/PRKDC
HP_ABNORMALITY_OF_FACIAL_ADIPOSE_TISSUE	HP_ABNORMALITY_OF_FACIAL_ADIPOSE_TISSUE	HP_ABNORMALITY_OF_FACIAL_ADIPOSE_TISSUE	6	0.691352	1.43103	0.0981013	1	0.998109	1639	tags=67%, list=19%, signal=54%	ZMPSTE24/PSMB8/POLR3A/ERCC6
GOCC_MRNA_EDITING_COMPLEX	GOCC_MRNA_EDITING_COMPLEX	GOCC_MRNA_EDITING_COMPLEX	8	0.641933	1.4303	0.104135	1	0.998109	238	tags=25%, list=3%, signal=24%	VIRMA/CBLL1
HP_ABNORMAL_INTRAOCULAR_PRESSURE	HP_ABNORMAL_INTRAOCULAR_PRESSURE	HP_ABNORMAL_INTRAOCULAR_PRESSURE	11	0.592923	1.42883	0.10423	1	0.998109	1904	tags=55%, list=22%, signal=43%	GNAQ/SF3B1/SLC39A14/ASPH/FN1/DSE
GOBP_REGULATION_OF_ERBB_SIGNALING_PATHWAY	GOBP_REGULATION_OF_ERBB_SIGNALING_PATHWAY	GOBP_REGULATION_OF_ERBB_SIGNALING_PATHWAY	44	0.426987	1.42881	0.0641774	1	0.998109	2018	tags=34%, list=23%, signal=26%	CNOT9/RNF126/MVB12B/AGR2/PTPRJ/PLAUR/LGMN/TSG101/SNX6/CEACAM1/SOCS5/RAB7A/GPRC5A/SNX5/PTPN12
HP_ARTERIAL_DISSECTION	HP_ARTERIAL_DISSECTION	HP_ARTERIAL_DISSECTION	7	0.662533	1.4275	0.103774	1	0.998109	660	tags=29%, list=8%, signal=26%	TENT5A/SMAD3
GOBP_POSITIVE_REGULATION_OF_FILOPODIUM_ASSEMBLY	GOBP_POSITIVE_REGULATION_OF_FILOPODIUM_ASSEMBLY	GOBP_POSITIVE_REGULATION_OF_FILOPODIUM_ASSEMBLY	17	0.534979	1.42731	0.0868966	1	0.998109	1842	tags=41%, list=21%, signal=33%	RIPOR2/FSCN1/DOCK11/WASL/BCAS3/AGRN/CCL21
GOBP_ERROR_PRONE_TRANSLESION_SYNTHESIS	GOBP_ERROR_PRONE_TRANSLESION_SYNTHESIS	GOBP_ERROR_PRONE_TRANSLESION_SYNTHESIS	8	0.640575	1.42728	0.104135	1	0.998109	1934	tags=50%, list=22%, signal=39%	PRIMPOL/REV3L/POLD3/POLH
HP_TRUE_HERMAPHRODITISM	HP_TRUE_HERMAPHRODITISM	HP_TRUE_HERMAPHRODITISM	9	0.620328	1.42642	0.0995406	1	0.998109	1394	tags=33%, list=16%, signal=28%	TCTN1/TMEM216/TMEM231
HP_URETHRAL_ATRESIA	HP_URETHRAL_ATRESIA	HP_URETHRAL_ATRESIA	9	0.620328	1.42642	0.0995406	1	0.998109	1394	tags=33%, list=16%, signal=28%	TCTN1/TMEM216/TMEM231
GOBP_PROTON_TRANSPORTING_TWO_SECTOR_ATPASE_COMPLEX_ASSEMBLY	GOBP_PROTON_TRANSPORTING_TWO_SECTOR_ATPASE_COMPLEX_ASSEMBLY	GOBP_PROTON_TRANSPORTING_TWO_SECTOR_ATPASE_COMPLEX_ASSEMBLY	11	0.591756	1.42602	0.107251	1	0.998109	1011	tags=27%, list=12%, signal=24%	FMC1/VMA21/TMEM70
GOBP_POSITIVE_REGULATION_OF_MITOTIC_CELL_CYCLE	GOBP_POSITIVE_REGULATION_OF_MITOTIC_CELL_CYCLE	GOBP_POSITIVE_REGULATION_OF_MITOTIC_CELL_CYCLE	71	0.39663	1.42592	0.0536313	0.97621	0.974364	2295	tags=37%, list=26%, signal=27%	SASS6/ANAPC7/BRCA2/CDC27/ANAPC4/APEX1/ASNS/CDC25B/ANAPC5/LGMN/LSM10/RAB11A/CUL3/STAT5B/CCNB1/CCND1/HES1/HSPA2/VPS4B/CDC23/PLCB1/PAFAH1B1/CUL4B/RPTOR/TTL/ANAPC11
GOBP_NEGATIVE_REGULATION_OF_VASCULAR_WOUND_HEALING	GOBP_NEGATIVE_REGULATION_OF_VASCULAR_WOUND_HEALING	GOBP_NEGATIVE_REGULATION_OF_VASCULAR_WOUND_HEALING	2	0.91959	1.42575	0.046595	0.949171	0.947376	252	tags=50%, list=3%, signal=49%	TNF
HP_THORACOLUMBAR_KYPHOSCOLIOSIS	HP_THORACOLUMBAR_KYPHOSCOLIOSIS	HP_THORACOLUMBAR_KYPHOSCOLIOSIS	4	0.776095	1.42549	0.0916955	1	0.998109	1495	tags=75%, list=17%, signal=62%	NEPRO/GNPTAB/MGAT2
GOMF_SODIUM_INDEPENDENT_ORGANIC_ANION_TRANSMEMBRANE_TRANSPORTER_ACTIVITY	GOMF_SODIUM_INDEPENDENT_ORGANIC_ANION_TRANSMEMBRANE_TRANSPORTER_ACTIVITY	GOMF_SODIUM_INDEPENDENT_ORGANIC_ANION_TRANSMEMBRANE_TRANSPORTER_ACTIVITY	2	0.919129	1.42504	0.046595	0.949171	0.947376	443	tags=50%, list=5%, signal=47%	SLCO3A1
HP_THORACIC_HYPOPLASIA	HP_THORACIC_HYPOPLASIA	HP_THORACIC_HYPOPLASIA	65	0.402259	1.42496	0.046697	0.949171	0.947376	1537	tags=25%, list=18%, signal=20%	NEPRO/TENT5A/MESD/TPM2/SNX10/ZBTB20/SLC35D1/TMCO1/RUNX2/SLC9A6/GNPTAB/GBA/DYNC2H1/DLG3/FLNB/AGRN
GOBP_NEGATIVE_REGULATION_OF_PROTEIN_TYROSINE_KINASE_ACTIVITY	GOBP_NEGATIVE_REGULATION_OF_PROTEIN_TYROSINE_KINASE_ACTIVITY	GOBP_NEGATIVE_REGULATION_OF_PROTEIN_TYROSINE_KINASE_ACTIVITY	20	0.50875	1.42479	0.0952381	1	0.998109	1417	tags=30%, list=16%, signal=25%	RACK1/TSG101/SNX6/SH3BP5L/HYAL2/SOCS5
GOMF_ATP_DEPENDENT_DNA_DNA_ANNEALING_ACTIVITY	GOMF_ATP_DEPENDENT_DNA_DNA_ANNEALING_ACTIVITY	GOMF_ATP_DEPENDENT_DNA_DNA_ANNEALING_ACTIVITY	3	0.831457	1.42465	0.0670194	1	0.998109	1124	tags=67%, list=13%, signal=58%	SMARCAL1/ZRANB3
GOMF_TRNA_METHYLTRANSFERASE_ACTIVITY	GOMF_TRNA_METHYLTRANSFERASE_ACTIVITY	GOMF_TRNA_METHYLTRANSFERASE_ACTIVITY	27	0.476308	1.42438	0.0771176	1	0.998109	3841	tags=70%, list=44%, signal=39%	TRMT10B/METTL2A/METTL2B/TRMT44/TRMT10A/THUMPD2/WDR4/BCDIN3D/TARBP1/METTL1/NSUN3/TRMT2B/TRDMT1/TRMT10C/TRMT13/TRMT61A/TRMT11/THUMPD3/METTL8
HP_METAMORPHOPSIA	HP_METAMORPHOPSIA	HP_METAMORPHOPSIA	4	0.774382	1.42235	0.0916955	1	0.998109	623	tags=50%, list=7%, signal=46%	GNAQ/SF3B1
HP_ABNORMAL_CORTICAL_BONE_MORPHOLOGY	HP_ABNORMAL_CORTICAL_BONE_MORPHOLOGY	HP_ABNORMAL_CORTICAL_BONE_MORPHOLOGY	33	0.457009	1.4223	0.0788486	1	0.998109	1519	tags=30%, list=17%, signal=25%	TENT5A/SASS6/PHC1/CEP63/COPB2/WNK1/GLE1/CEP152/METTL5/PTDSS1
GOBP_PHOSPHATIDYLINOSITOL_DEPHOSPHORYLATION	GOBP_PHOSPHATIDYLINOSITOL_DEPHOSPHORYLATION	GOBP_PHOSPHATIDYLINOSITOL_DEPHOSPHORYLATION	17	0.533015	1.42207	0.0868966	1	0.998109	2445	tags=59%, list=28%, signal=42%	SYNJ2/MTMR3/MTMR9/SYNJ1/MTMR10/INPP5B/MTMR12/MTMR1/FIG4/MTMR4
GOCC_TRIGLYCERIDE_RICH_PLASMA_LIPOPROTEIN_PARTICLE	GOCC_TRIGLYCERIDE_RICH_PLASMA_LIPOPROTEIN_PARTICLE	GOCC_TRIGLYCERIDE_RICH_PLASMA_LIPOPROTEIN_PARTICLE	7	0.659716	1.42143	0.111635	1	0.998109	110	tags=14%, list=1%, signal=14%	VLDLR
GOBP_GLUCOSAMINE_CONTAINING_COMPOUND_METABOLIC_PROCESS	GOBP_GLUCOSAMINE_CONTAINING_COMPOUND_METABOLIC_PROCESS	GOBP_GLUCOSAMINE_CONTAINING_COMPOUND_METABOLIC_PROCESS	9	0.618106	1.42131	0.104135	1	0.998109	37	tags=11%, list=0%, signal=11%	OGA
GOBP_N_ACETYLGLUCOSAMINE_METABOLIC_PROCESS	GOBP_N_ACETYLGLUCOSAMINE_METABOLIC_PROCESS	GOBP_N_ACETYLGLUCOSAMINE_METABOLIC_PROCESS	6	0.686358	1.42069	0.101266	1	0.998109	37	tags=17%, list=0%, signal=17%	OGA
HP_ATTENUATION_OF_RETINAL_BLOOD_VESSELS	HP_ATTENUATION_OF_RETINAL_BLOOD_VESSELS	HP_ATTENUATION_OF_RETINAL_BLOOD_VESSELS	16	0.540681	1.42063	0.0959666	1	0.998109	979	tags=38%, list=11%, signal=33%	FLVCR1/GGCX/IDH3B/ZNF513/RTTN/BBS9
GOBP_PHOTOTRANSDUCTION	GOBP_PHOTOTRANSDUCTION	GOBP_PHOTOTRANSDUCTION	10	0.601637	1.42047	0.107576	1	0.998109	1015	tags=30%, list=12%, signal=27%	CAMKMT/GNAQ/PDE6B
GOCC_EXTRINSIC_COMPONENT_OF_EXTERNAL_SIDE_OF_PLASMA_MEMBRANE	GOCC_EXTRINSIC_COMPONENT_OF_EXTERNAL_SIDE_OF_PLASMA_MEMBRANE	GOCC_EXTRINSIC_COMPONENT_OF_EXTERNAL_SIDE_OF_PLASMA_MEMBRANE	3	0.828805	1.42011	0.0723104	1	0.998109	80	tags=33%, list=1%, signal=33%	TF
HP_SPINAL_CORD_LESION	HP_SPINAL_CORD_LESION	HP_SPINAL_CORD_LESION	22	0.494789	1.41973	0.0993464	1	0.998109	981	tags=23%, list=11%, signal=20%	TENT5A/ABCA1/SH2B1/CCM2/RUNX2
HP_ANIRIDIA	HP_ANIRIDIA	HP_ANIRIDIA	24	0.487032	1.41973	0.0811856	1	0.998109	688	tags=21%, list=8%, signal=19%	SEM1/BRCA2/DIS3L2/SLC25A11/SDHA
HP_FOCAL_HEMICLONIC_SEIZURE	HP_FOCAL_HEMICLONIC_SEIZURE	HP_FOCAL_HEMICLONIC_SEIZURE	2	0.915605	1.41957	0.046595	0.949171	0.947376	737	tags=100%, list=8%, signal=92%	SMARCAL1/KANSL1
HP_MEDULLOBLASTOMA	HP_MEDULLOBLASTOMA	HP_MEDULLOBLASTOMA	10	0.600788	1.41847	0.107576	1	0.998109	428	tags=20%, list=5%, signal=19%	BRCA2/ASXL1
GOBP_DETECTION_OF_STIMULUS	GOBP_DETECTION_OF_STIMULUS	GOBP_DETECTION_OF_STIMULUS	45	0.422631	1.41841	0.067757	1	0.998109	1071	tags=24%, list=12%, signal=22%	CEP250/CAMKMT/TNF/STIM1/GNAQ/PLCB2/HLA-DRB1/PTPRJ/CXCL12/PDE6B/LXN
HP_2_3_TOE_CUTANEOUS_SYNDACTYLY	HP_2_3_TOE_CUTANEOUS_SYNDACTYLY	HP_2_3_TOE_CUTANEOUS_SYNDACTYLY	4	0.772	1.41797	0.0934256	1	0.998109	329	tags=25%, list=4%, signal=24%	MCTP2
HP_METATARSUS_VALGUS	HP_METATARSUS_VALGUS	HP_METATARSUS_VALGUS	9	0.616466	1.41754	0.105666	1	0.998109	2139	tags=56%, list=25%, signal=42%	FKRP/DAG1/POMT1/B3GALNT2/TGDS
GOMF_PHOSPHATIDYLINOSITOL_KINASE_ACTIVITY	GOMF_PHOSPHATIDYLINOSITOL_KINASE_ACTIVITY	GOMF_PHOSPHATIDYLINOSITOL_KINASE_ACTIVITY	14	0.556272	1.41731	0.0952381	1	0.998109	3340	tags=71%, list=38%, signal=44%	PIP5K1A/PIK3CG/PI4K2A/PIK3CB/PI4K2B/PIK3R3/PIK3CA/ATM/PIKFYVE/PI4KA
GOBP_REGULATION_OF_DEFENSE_RESPONSE_TO_VIRUS_BY_HOST	GOBP_REGULATION_OF_DEFENSE_RESPONSE_TO_VIRUS_BY_HOST	GOBP_REGULATION_OF_DEFENSE_RESPONSE_TO_VIRUS_BY_HOST	25	0.484252	1.41722	0.0834403	1	0.998109	380	tags=16%, list=4%, signal=15%	SELENOK/AIM2/DTX3L/TARBP2
HP_ABNORMAL_PAROTID_GLAND_MORPHOLOGY	HP_ABNORMAL_PAROTID_GLAND_MORPHOLOGY	HP_ABNORMAL_PAROTID_GLAND_MORPHOLOGY	5	0.717697	1.41618	0.110932	1	0.998109	759	tags=40%, list=9%, signal=37%	HLA-DRB1/PSMB8
HP_APLASIA_HYPOPLASIA_OF_THE_CAPITAL_FEMORAL_EPIPHYSIS	HP_APLASIA_HYPOPLASIA_OF_THE_CAPITAL_FEMORAL_EPIPHYSIS	HP_APLASIA_HYPOPLASIA_OF_THE_CAPITAL_FEMORAL_EPIPHYSIS	8	0.635406	1.41576	0.111792	1	0.998109	111	tags=12%, list=1%, signal=12%	SMARCAL1
HP_ABNORMALITY_OF_THE_PERITONEUM	HP_ABNORMALITY_OF_THE_PERITONEUM	HP_ABNORMALITY_OF_THE_PERITONEUM	29	0.467134	1.41572	0.0763454	1	0.998109	3297	tags=66%, list=38%, signal=41%	NUP85/BRCA2/TNFRSF1A/STAT6/CD2AP/HLA-DRB1/RABL3/SLC29A3/NUP205/EWSR1/NAB2/NUP133/ARHGDIA/MYO1E/TTC7A/SMAD4/NUP37/MVK/NUP93
HP_Y_LINKED_INHERITANCE	HP_Y_LINKED_INHERITANCE	HP_Y_LINKED_INHERITANCE	3	0.825703	1.41479	0.0740741	1	0.998109	272	tags=67%, list=3%, signal=65%	USP9Y/KDM5D
HP_ACCELERATED_ATHEROSCLEROSIS	HP_ACCELERATED_ATHEROSCLEROSIS	HP_ACCELERATED_ATHEROSCLEROSIS	4	0.769951	1.41421	0.0951557	1	0.998109	1207	tags=50%, list=14%, signal=43%	ABCA1/XYLT2
GOBP_POSITIVE_REGULATION_OF_ASPARTIC_TYPE_PEPTIDASE_ACTIVITY	GOBP_POSITIVE_REGULATION_OF_ASPARTIC_TYPE_PEPTIDASE_ACTIVITY	GOBP_POSITIVE_REGULATION_OF_ASPARTIC_TYPE_PEPTIDASE_ACTIVITY	4	0.769183	1.4128	0.0951557	1	0.998109	1786	tags=75%, list=21%, signal=60%	ROCK2/PICALM/EPHA4
GOCC_NEURON_PROJECTION_MEMBRANE	GOCC_NEURON_PROJECTION_MEMBRANE	GOCC_NEURON_PROJECTION_MEMBRANE	11	0.58608	1.41234	0.111782	1	0.998109	882	tags=36%, list=10%, signal=33%	RIPOR2/MYO1C/VEZT/PPP1R9B
GOBP_REGULATION_OF_STORE_OPERATED_CALCIUM_CHANNEL_ACTIVITY	GOBP_REGULATION_OF_STORE_OPERATED_CALCIUM_CHANNEL_ACTIVITY	GOBP_REGULATION_OF_STORE_OPERATED_CALCIUM_CHANNEL_ACTIVITY	5	0.71568	1.4122	0.110932	1	0.998109	463	tags=40%, list=5%, signal=38%	STIM1/STIM2
GOBP_AMINO_ACID_BETAINE_METABOLIC_PROCESS	GOBP_AMINO_ACID_BETAINE_METABOLIC_PROCESS	GOBP_AMINO_ACID_BETAINE_METABOLIC_PROCESS	7	0.655304	1.41192	0.116352	1	0.998109	1086	tags=43%, list=12%, signal=38%	CROT/CPT2/CRAT
GOBP_CARNITINE_METABOLIC_PROCESS	GOBP_CARNITINE_METABOLIC_PROCESS	GOBP_CARNITINE_METABOLIC_PROCESS	7	0.655304	1.41192	0.116352	1	0.998109	1086	tags=43%, list=12%, signal=38%	CROT/CPT2/CRAT
GOBP_RESPONSE_TO_UV_C	GOBP_RESPONSE_TO_UV_C	GOBP_RESPONSE_TO_UV_C	11	0.585765	1.41158	0.111782	1	0.998109	3137	tags=91%, list=36%, signal=58%	BRCA2/ERCC5/BCL3/CARD16/POLH/IMPACT/WRN/MAP3K4/YY1/DCUN1D3
GOBP_WATER_SOLUBLE_VITAMIN_BIOSYNTHETIC_PROCESS	GOBP_WATER_SOLUBLE_VITAMIN_BIOSYNTHETIC_PROCESS	GOBP_WATER_SOLUBLE_VITAMIN_BIOSYNTHETIC_PROCESS	3	0.823806	1.41154	0.0776014	1	0.998109	1179	tags=67%, list=14%, signal=58%	AKR1A1/TPK1
HP_THORACOLUMBAR_SCOLIOSIS	HP_THORACOLUMBAR_SCOLIOSIS	HP_THORACOLUMBAR_SCOLIOSIS	17	0.528934	1.41118	0.097931	1	0.998109	2808	tags=53%, list=32%, signal=36%	NEPRO/IGBP1/GNPTAB/MGAT2/CLCF1/ALMS1/ATG7/NIN/COL6A2
GOBP_REGULATION_OF_PHOSPHOLIPASE_C_ACTIVITY	GOBP_REGULATION_OF_PHOSPHOLIPASE_C_ACTIVITY	GOBP_REGULATION_OF_PHOSPHOLIPASE_C_ACTIVITY	16	0.536886	1.41065	0.102921	1	0.998109	3055	tags=75%, list=35%, signal=49%	TXK/GNAQ/PLCB2/FGFR1/RASGRP1/NMUR1/GPR55/ITK/HRAS/ABL2/GNA15/S1PR4
GOMF_DYSTROGLYCAN_BINDING	GOMF_DYSTROGLYCAN_BINDING	GOMF_DYSTROGLYCAN_BINDING	7	0.654454	1.41009	0.116352	1	0.998109	1537	tags=57%, list=18%, signal=47%	AGR2/FKRP/DAG1/AGRN
GOBP_ESTABLISHMENT_OF_PROTEIN_LOCALIZATION_TO_CHROMOSOME	GOBP_ESTABLISHMENT_OF_PROTEIN_LOCALIZATION_TO_CHROMOSOME	GOBP_ESTABLISHMENT_OF_PROTEIN_LOCALIZATION_TO_CHROMOSOME	20	0.503435	1.4099	0.10582	1	0.998109	725	tags=35%, list=8%, signal=32%	BRCA2/ZNF827/PIH1D1/CCT3/SGF29/CCT4/CCT7
GOBP_MONOCYTE_CHEMOTACTIC_PROTEIN_1_PRODUCTION	GOBP_MONOCYTE_CHEMOTACTIC_PROTEIN_1_PRODUCTION	GOBP_MONOCYTE_CHEMOTACTIC_PROTEIN_1_PRODUCTION	7	0.653853	1.40879	0.116352	1	0.998109	128	tags=29%, list=1%, signal=28%	SELENOK/OAS1
GOBP_GMP_METABOLIC_PROCESS	GOBP_GMP_METABOLIC_PROCESS	GOBP_GMP_METABOLIC_PROCESS	16	0.536054	1.40847	0.102921	1	0.998109	1235	tags=31%, list=14%, signal=27%	PFAS/ADK/GMPS/DLG1/PPAT
GOBP_POSITIVE_REGULATION_OF_BONE_RESORPTION	GOBP_POSITIVE_REGULATION_OF_BONE_RESORPTION	GOBP_POSITIVE_REGULATION_OF_BONE_RESORPTION	7	0.653648	1.40835	0.116352	1	0.998109	80	tags=14%, list=1%, signal=14%	TF
GOMF_DNA_APURINIC_OR_APYRIMIDINIC_SITE_ENDONUCLEASE_ACTIVITY	GOMF_DNA_APURINIC_OR_APYRIMIDINIC_SITE_ENDONUCLEASE_ACTIVITY	GOMF_DNA_APURINIC_OR_APYRIMIDINIC_SITE_ENDONUCLEASE_ACTIVITY	8	0.631962	1.40809	0.119449	1	0.998109	1870	tags=62%, list=21%, signal=49%	POLB/APEX1/NEIL2/OGG1/NTHL1
GOBP_LYMPH_VESSEL_DEVELOPMENT	GOBP_LYMPH_VESSEL_DEVELOPMENT	GOBP_LYMPH_VESSEL_DEVELOPMENT	8	0.630941	1.40581	0.119449	1	0.998109	1290	tags=50%, list=15%, signal=43%	HEG1/EFNB2/TMEM204/EPHA2
GOBP_LATERAL_VENTRICLE_DEVELOPMENT	GOBP_LATERAL_VENTRICLE_DEVELOPMENT	GOBP_LATERAL_VENTRICLE_DEVELOPMENT	3	0.820362	1.40564	0.0828924	1	0.998109	1236	tags=67%, list=14%, signal=57%	UCHL5/KDM2B
HP_DIAPHRAGMATIC_WEAKNESS	HP_DIAPHRAGMATIC_WEAKNESS	HP_DIAPHRAGMATIC_WEAKNESS	9	0.611231	1.4055	0.113323	1	0.998109	2959	tags=89%, list=34%, signal=59%	DMPK/PMP22/IGHMBP2/COL6A1/TTN/GAA/COL6A2/BAG3
GOMF_CALCIUM_RELEASE_CHANNEL_ACTIVITY	GOMF_CALCIUM_RELEASE_CHANNEL_ACTIVITY	GOMF_CALCIUM_RELEASE_CHANNEL_ACTIVITY	7	0.652131	1.40508	0.121069	1	0.998109	1797	tags=57%, list=21%, signal=45%	MCOLN1/ITPR2/TPCN2/FKBP1B
GOMF_INTRACELLULAR_LIGAND_GATED_ION_CHANNEL_ACTIVITY	GOMF_INTRACELLULAR_LIGAND_GATED_ION_CHANNEL_ACTIVITY	GOMF_INTRACELLULAR_LIGAND_GATED_ION_CHANNEL_ACTIVITY	7	0.652131	1.40508	0.121069	1	0.998109	1797	tags=57%, list=21%, signal=45%	MCOLN1/ITPR2/TPCN2/FKBP1B
GOBP_FERMENTATION	GOBP_FERMENTATION	GOBP_FERMENTATION	2	0.906171	1.40495	0.0537634	0.97621	0.974364	12	tags=50%, list=0%, signal=50%	CAVIN3
GOCC_PROXIMAL_DENDRITE	GOCC_PROXIMAL_DENDRITE	GOCC_PROXIMAL_DENDRITE	3	0.819624	1.40437	0.0828924	1	0.998109	417	tags=33%, list=5%, signal=32%	GIGYF2
HP_ABNORMAL_CIRCULATING_BETA_GLOBULIN_LEVEL	HP_ABNORMAL_CIRCULATING_BETA_GLOBULIN_LEVEL	HP_ABNORMAL_CIRCULATING_BETA_GLOBULIN_LEVEL	4	0.764402	1.40402	0.0968858	1	0.998109	80	tags=25%, list=1%, signal=25%	TF
HP_ABNORMAL_CIRCULATING_GLOBULIN_LEVEL	HP_ABNORMAL_CIRCULATING_GLOBULIN_LEVEL	HP_ABNORMAL_CIRCULATING_GLOBULIN_LEVEL	4	0.764402	1.40402	0.0968858	1	0.998109	80	tags=25%, list=1%, signal=25%	TF
HP_NOCTURNAL_HYPOVENTILATION	HP_NOCTURNAL_HYPOVENTILATION	HP_NOCTURNAL_HYPOVENTILATION	6	0.678116	1.40363	0.110759	1	0.998109	2808	tags=100%, list=32%, signal=68%	TPM2/FKRP/COL6A1/LMOD3/TTN/COL6A2
GOMF_LIGASE_ACTIVITY_FORMING_PHOSPHORIC_ESTER_BONDS	GOMF_LIGASE_ACTIVITY_FORMING_PHOSPHORIC_ESTER_BONDS	GOMF_LIGASE_ACTIVITY_FORMING_PHOSPHORIC_ESTER_BONDS	4	0.764082	1.40343	0.0968858	1	0.998109	708	tags=50%, list=8%, signal=46%	LIG3/RTCA
GOBP_NEGATIVE_REGULATION_OF_CELLULAR_RESPIRATION	GOBP_NEGATIVE_REGULATION_OF_CELLULAR_RESPIRATION	GOBP_NEGATIVE_REGULATION_OF_CELLULAR_RESPIRATION	6	0.677874	1.40313	0.110759	1	0.998109	727	tags=33%, list=8%, signal=31%	TNF/DNAJC15
GOBP_NEGATIVE_REGULATION_OF_MRNA_3_END_PROCESSING	GOBP_NEGATIVE_REGULATION_OF_MRNA_3_END_PROCESSING	GOBP_NEGATIVE_REGULATION_OF_MRNA_3_END_PROCESSING	8	0.629687	1.40302	0.12098	1	0.998109	1429	tags=50%, list=16%, signal=42%	BARD1/ZC3H14/NELFE/SUPT5H
GOBP_REGULATION_OF_PROTEIN_LOCALIZATION_TO_CELL_CORTEX	GOBP_REGULATION_OF_PROTEIN_LOCALIZATION_TO_CELL_CORTEX	GOBP_REGULATION_OF_PROTEIN_LOCALIZATION_TO_CELL_CORTEX	5	0.711014	1.40299	0.11254	1	0.998109	1829	tags=80%, list=21%, signal=63%	NUMA1/PPP1R9B/MISP/EPB41L2
GOBP_MECHANOSENSORY_BEHAVIOR	GOBP_MECHANOSENSORY_BEHAVIOR	GOBP_MECHANOSENSORY_BEHAVIOR	2	0.904849	1.4029	0.0555556	0.985635	0.983771	426	tags=50%, list=5%, signal=48%	STRBP
HP_PROGRESSIVE_FLEXION_CONTRACTURES	HP_PROGRESSIVE_FLEXION_CONTRACTURES	HP_PROGRESSIVE_FLEXION_CONTRACTURES	5	0.71089	1.40274	0.11254	1	0.998109	76	tags=20%, list=1%, signal=20%	PRUNE1
GOCC_DIHYDROLIPOYL_DEHYDROGENASE_COMPLEX	GOCC_DIHYDROLIPOYL_DEHYDROGENASE_COMPLEX	GOCC_DIHYDROLIPOYL_DEHYDROGENASE_COMPLEX	6	0.677608	1.40258	0.110759	1	0.998109	1882	tags=67%, list=22%, signal=52%	BCKDK/DLD/DBT/MRPS36
HP_MUSCULAR_VENTRICULAR_SEPTAL_DEFECT	HP_MUSCULAR_VENTRICULAR_SEPTAL_DEFECT	HP_MUSCULAR_VENTRICULAR_SEPTAL_DEFECT	6	0.676604	1.4005	0.110759	1	0.998109	2725	tags=83%, list=31%, signal=57%	DNAJC19/SVBP/NUP188/GATA6/ALG12
GOBP_EMBRYONIC_FORELIMB_MORPHOGENESIS	GOBP_EMBRYONIC_FORELIMB_MORPHOGENESIS	GOBP_EMBRYONIC_FORELIMB_MORPHOGENESIS	7	0.649945	1.40038	0.122642	1	0.998109	981	tags=43%, list=11%, signal=38%	LNPK/ZNF358/RUNX2
GOBP_CENTRAL_NERVOUS_SYSTEM_NEURON_DEVELOPMENT	GOBP_CENTRAL_NERVOUS_SYSTEM_NEURON_DEVELOPMENT	GOBP_CENTRAL_NERVOUS_SYSTEM_NEURON_DEVELOPMENT	30	0.458839	1.39969	0.0855346	1	0.998109	2974	tags=53%, list=34%, signal=35%	SZT2/TCTN1/GBA2/EPHB6/DRAXIN/FBXO45/AGTPBP1/EPHA4/PAFAH1B1/MYCBP2/BTG2/NIN/CDK5/RAPGEF2/ARHGAP35/ZMIZ1
HP_HYPERCHLOREMIC_ACIDOSIS	HP_HYPERCHLOREMIC_ACIDOSIS	HP_HYPERCHLOREMIC_ACIDOSIS	4	0.761928	1.39947	0.0968858	1	0.998109	1048	tags=50%, list=12%, signal=44%	WNK1/CUL3
GOBP_PROTEIN_LOCALIZATION_TO_CILIARY_TRANSITION_ZONE	GOBP_PROTEIN_LOCALIZATION_TO_CILIARY_TRANSITION_ZONE	GOBP_PROTEIN_LOCALIZATION_TO_CILIARY_TRANSITION_ZONE	2	0.902633	1.39946	0.0555556	0.985635	0.983771	109	tags=50%, list=1%, signal=49%	TCTN1
GOMF_SIGNALING_RECEPTOR_INHIBITOR_ACTIVITY	GOMF_SIGNALING_RECEPTOR_INHIBITOR_ACTIVITY	GOMF_SIGNALING_RECEPTOR_INHIBITOR_ACTIVITY	8	0.628016	1.39929	0.122511	1	0.998109	1313	tags=38%, list=15%, signal=32%	MTRNR2L8/MTRNR2L12/IL18BP
GOMF_PEROXIREDOXIN_ACTIVITY	GOMF_PEROXIREDOXIN_ACTIVITY	GOMF_PEROXIREDOXIN_ACTIVITY	7	0.649371	1.39914	0.122642	1	0.998109	58	tags=14%, list=1%, signal=14%	SELENOF
GOMF_EXOPEPTIDASE_ACTIVITY	GOMF_EXOPEPTIDASE_ACTIVITY	GOMF_EXOPEPTIDASE_ACTIVITY	41	0.426967	1.39882	0.0723764	1	0.998109	900	tags=22%, list=10%, signal=20%	MINDY2/XPNPEP1/DPP9/CPQ/METAP2/ZMPSTE24/NPEPPS/RNPEPL1/PM20D2
GOBP_CILIUM_OR_FLAGELLUM_DEPENDENT_CELL_MOTILITY	GOBP_CILIUM_OR_FLAGELLUM_DEPENDENT_CELL_MOTILITY	GOBP_CILIUM_OR_FLAGELLUM_DEPENDENT_CELL_MOTILITY	27	0.467361	1.39762	0.0847029	1	0.998109	2527	tags=56%, list=29%, signal=40%	CCSAP/SPEF2/VPS13A/RFX3/SLC9B2/ATP2B4/TTLL3/INPP5B/CATSPER2/DNAAF2/BBS4/ADCY3/IQCG/KIF9/SPAG16
GOBP_RECEPTOR_LOCALIZATION_TO_NON_MOTILE_CILIUM	GOBP_RECEPTOR_LOCALIZATION_TO_NON_MOTILE_CILIUM	GOBP_RECEPTOR_LOCALIZATION_TO_NON_MOTILE_CILIUM	2	0.901409	1.39756	0.0573477	0.986389	0.984524	444	tags=50%, list=5%, signal=47%	ARL13B
GOBP_TRANSCRIPTION_COUPLED_NUCLEOTIDE_EXCISION_REPAIR	GOBP_TRANSCRIPTION_COUPLED_NUCLEOTIDE_EXCISION_REPAIR	GOBP_TRANSCRIPTION_COUPLED_NUCLEOTIDE_EXCISION_REPAIR	8	0.627208	1.39749	0.124043	1	0.998109	1823	tags=62%, list=21%, signal=49%	USP7/ERCC5/UVSSA/ERCC6/ERCC2
GOMF_PHOSPHATIDYLINOSITOL_PHOSPHATE_PHOSPHATASE_ACTIVITY	GOMF_PHOSPHATIDYLINOSITOL_PHOSPHATE_PHOSPHATASE_ACTIVITY	GOMF_PHOSPHATIDYLINOSITOL_PHOSPHATE_PHOSPHATASE_ACTIVITY	21	0.495256	1.39735	0.111111	1	0.998109	2445	tags=52%, list=28%, signal=38%	SYNJ2/MTMR3/PTPMT1/MTMR9/SYNJ1/MTMR10/INPP5B/MTMR12/MTMR1/FIG4/MTMR4
HP_PROGRESSIVE_INABILITY_TO_WALK	HP_PROGRESSIVE_INABILITY_TO_WALK	HP_PROGRESSIVE_INABILITY_TO_WALK	40	0.42856	1.39731	0.0758123	1	0.998109	1830	tags=30%, list=21%, signal=24%	TENT5A/KLHL9/AP4S1/VPS13A/SDHA/SLC9A6/FKRP/CRAT/GLRX5/SLC39A14/VAC14/POMT1
GOBP_MAGNESIUM_ION_TRANSPORT	GOBP_MAGNESIUM_ION_TRANSPORT	GOBP_MAGNESIUM_ION_TRANSPORT	11	0.579588	1.3967	0.116314	1	0.998109	151	tags=18%, list=2%, signal=18%	NIPAL2/ZDHHC13
GOMF_MAGNESIUM_ION_TRANSMEMBRANE_TRANSPORTER_ACTIVITY	GOMF_MAGNESIUM_ION_TRANSMEMBRANE_TRANSPORTER_ACTIVITY	GOMF_MAGNESIUM_ION_TRANSMEMBRANE_TRANSPORTER_ACTIVITY	11	0.579588	1.3967	0.116314	1	0.998109	151	tags=18%, list=2%, signal=18%	NIPAL2/ZDHHC13
GOMF_NUCLEOCYTOPLASMIC_CARRIER_ACTIVITY	GOMF_NUCLEOCYTOPLASMIC_CARRIER_ACTIVITY	GOMF_NUCLEOCYTOPLASMIC_CARRIER_ACTIVITY	21	0.495002	1.39664	0.111111	1	0.998109	2048	tags=38%, list=24%, signal=29%	HIKESHI/NUP214/RANBP6/SNUPN/TNPO2/TMCO6/IPO4/XPO7
GOCC_NEUROMUSCULAR_JUNCTION	GOCC_NEUROMUSCULAR_JUNCTION	GOCC_NEUROMUSCULAR_JUNCTION	32	0.450391	1.39611	0.0871731	1	0.998109	2925	tags=56%, list=34%, signal=38%	SYNGR2/UTRN/SYNGR1/DLG1/SYNGR3/SV2A/ANK3/PSEN2/P2RX7/EPHA4/SERPINE2/PRKACA/FCHSD2/TRIP4/SNTA1/CDK5/CHRNB1/FCHSD1
HP_INTESTINAL_ATRESIA	HP_INTESTINAL_ATRESIA	HP_INTESTINAL_ATRESIA	24	0.478756	1.3956	0.0992268	1	0.998109	2864	tags=54%, list=33%, signal=36%	DIS3L2/FLI1/FGFR1/RTTN/ITGA6/CENPF/CEP57/BUB3/FANCF/SON/KDM3B/TTC7A/PORCN
GOBP_SULFATE_TRANSPORT	GOBP_SULFATE_TRANSPORT	GOBP_SULFATE_TRANSPORT	8	0.626329	1.39553	0.124043	1	0.998109	1527	tags=62%, list=18%, signal=52%	SLC25A11/RACGAP1/SLC26A6/SLC26A11/SLC25A14
HP_ABNORMAL_LEFT_VENTRICULAR_OUTFLOW_TRACT_MORPHOLOGY	HP_ABNORMAL_LEFT_VENTRICULAR_OUTFLOW_TRACT_MORPHOLOGY	HP_ABNORMAL_LEFT_VENTRICULAR_OUTFLOW_TRACT_MORPHOLOGY	9	0.60682	1.39536	0.124043	1	0.998109	2006	tags=67%, list=23%, signal=51%	TAB2/FGFR1/WDPCP/CEP57/BUB3/IFIH1
HP_GENERALIZED_OSTEOPOROSIS	HP_GENERALIZED_OSTEOPOROSIS	HP_GENERALIZED_OSTEOPOROSIS	9	0.60675	1.3952	0.124043	1	0.998109	508	tags=22%, list=6%, signal=21%	TENT5A/ZBTB20
GOBP_OXIDATIVE_PHOSPHORYLATION	GOBP_OXIDATIVE_PHOSPHORYLATION	GOBP_OXIDATIVE_PHOSPHORYLATION	104	0.372945	1.395	0.0407288	0.924231	0.922483	754	tags=16%, list=9%, signal=15%	ATP5F1E/ATP5MG/ATP5PF/ATP5PD/ATP5F1B/TNF/NDUFAF1/NDUFA9/NDUFA8/MT-ATP8/COA6/NDUFV3/DLD/SDHA/CYC1/DNAJC15/NDUFV2
HP_CHRONIC_CONSTIPATION	HP_CHRONIC_CONSTIPATION	HP_CHRONIC_CONSTIPATION	44	0.416848	1.39488	0.0793466	1	0.998109	838	tags=23%, list=10%, signal=21%	SETD1A/SH2B1/USP7/ZNF292/TNFRSF1A/GIGYF2/MOGS/IGBP1/PSMB8/MED13
GOBP_MITOCHONDRIAL_DNA_REPAIR	GOBP_MITOCHONDRIAL_DNA_REPAIR	GOBP_MITOCHONDRIAL_DNA_REPAIR	4	0.759234	1.39452	0.100346	1	0.998109	188	tags=50%, list=2%, signal=49%	LIG3/PRIMPOL
HP_AGYRIA	HP_AGYRIA	HP_AGYRIA	9	0.606445	1.3945	0.125574	1	0.998109	1832	tags=67%, list=21%, signal=53%	KIF2A/FKRP/TUBG1/DAG1/POMT1/PAFAH1B1
HP_INTRAVENTRICULAR_HEMORRHAGE	HP_INTRAVENTRICULAR_HEMORRHAGE	HP_INTRAVENTRICULAR_HEMORRHAGE	6	0.67367	1.39443	0.112342	1	0.998109	808	tags=50%, list=9%, signal=45%	F8/KANSL1/PET100
HP_SPASTIC_DYSARTHRIA	HP_SPASTIC_DYSARTHRIA	HP_SPASTIC_DYSARTHRIA	16	0.53071	1.39443	0.111266	1	0.998109	1517	tags=44%, list=17%, signal=36%	GBA2/AP4S1/SPG7/GLRX5/POLR3A/ERLIN2/ALS2
GOCC_DENDRITIC_SPINE_HEAD	GOCC_DENDRITIC_SPINE_HEAD	GOCC_DENDRITIC_SPINE_HEAD	2	0.898955	1.39376	0.0609319	0.992621	0.990744	882	tags=100%, list=10%, signal=90%	SRGAP2/PPP1R9B
HP_VISCERAL_ANGIOMATOSIS	HP_VISCERAL_ANGIOMATOSIS	HP_VISCERAL_ANGIOMATOSIS	12	0.563836	1.39374	0.115214	1	0.998109	855	tags=33%, list=10%, signal=30%	TENT5A/GNAQ/IDH1/FGFR1
HP_MYDRIASIS	HP_MYDRIASIS	HP_MYDRIASIS	7	0.646638	1.39325	0.127358	1	0.998109	1808	tags=57%, list=21%, signal=45%	GNAQ/SF3B1/PEX10/ATP1A3
GOMF_MUTSALPHA_COMPLEX_BINDING	GOMF_MUTSALPHA_COMPLEX_BINDING	GOMF_MUTSALPHA_COMPLEX_BINDING	5	0.705731	1.39257	0.118971	1	0.998109	328	tags=40%, list=4%, signal=39%	ATR/MUTYH
HP_ECTROPION	HP_ECTROPION	HP_ECTROPION	31	0.452277	1.3925	0.0926158	1	0.998109	2037	tags=42%, list=23%, signal=32%	ABCA1/ERCC5/GTF2H5/FLI1/CTNND1/GBA/POLR3A/ITGA6/ERCC6/ERCC2/DHODH/POLH/UROS
GOMF_MICROTUBULE_PLUS_END_BINDING	GOMF_MICROTUBULE_PLUS_END_BINDING	GOMF_MICROTUBULE_PLUS_END_BINDING	13	0.555841	1.39221	0.121523	1	0.998109	1896	tags=54%, list=22%, signal=42%	STIM1/CLIP1/NUMA1/MAPRE2/TTBK2/PAFAH1B1/MAPRE3
GOBP_REGULATION_OF_CHRONIC_INFLAMMATORY_RESPONSE	GOBP_REGULATION_OF_CHRONIC_INFLAMMATORY_RESPONSE	GOBP_REGULATION_OF_CHRONIC_INFLAMMATORY_RESPONSE	3	0.81245	1.39208	0.0846561	1	0.998109	252	tags=33%, list=3%, signal=32%	TNF
GOBP_TRNA_THIO_MODIFICATION	GOBP_TRNA_THIO_MODIFICATION	GOBP_TRNA_THIO_MODIFICATION	4	0.757691	1.39169	0.100346	1	0.998109	1354	tags=75%, list=16%, signal=63%	URM1/CTU1/TRMU
GOBP_POSITIVE_REGULATION_OF_MYOBLAST_FUSION	GOBP_POSITIVE_REGULATION_OF_MYOBLAST_FUSION	GOBP_POSITIVE_REGULATION_OF_MYOBLAST_FUSION	10	0.589445	1.39169	0.130303	1	0.998109	995	tags=30%, list=11%, signal=27%	RIPOR2/NFATC2/EHD1
HP_GONADOBLASTOMA	HP_GONADOBLASTOMA	HP_GONADOBLASTOMA	6	0.672278	1.39155	0.113924	1	0.998109	2534	tags=83%, list=29%, signal=59%	DHX37/CDKN1C/KCNQ1OT1/MAP3K1/WWOX
HP_ABNORMALITY_OF_THE_TONGUE_MUSCLE	HP_ABNORMALITY_OF_THE_TONGUE_MUSCLE	HP_ABNORMALITY_OF_THE_TONGUE_MUSCLE	4	0.757541	1.39141	0.100346	1	0.998109	1830	tags=75%, list=21%, signal=59%	FKRP/DMPK/POMT1
GOBP_CENTRIOLE_ASSEMBLY	GOBP_CENTRIOLE_ASSEMBLY	GOBP_CENTRIOLE_ASSEMBLY	32	0.448862	1.39137	0.0884184	1	0.998109	2826	tags=56%, list=32%, signal=38%	CEP72/SASS6/CEP63/RTTN/CEP76/MDM1/CEP152/CEP192/VPS4B/C2CD3/CDK2/CEP295/ALMS1/CEP44/PLK2/SPICE1/TRIM37/CEP120
GOBP_REGULATION_OF_CYSTEINE_TYPE_ENDOPEPTIDASE_ACTIVITY_INVOLVED_IN_EXECUTION_PHASE_OF_APOPTOSIS	GOBP_REGULATION_OF_CYSTEINE_TYPE_ENDOPEPTIDASE_ACTIVITY_INVOLVED_IN_EXECUTION_PHASE_OF_APOPTOSIS	GOBP_REGULATION_OF_CYSTEINE_TYPE_ENDOPEPTIDASE_ACTIVITY_INVOLVED_IN_EXECUTION_PHASE_OF_APOPTOSIS	5	0.704722	1.39058	0.120579	1	0.998109	367	tags=40%, list=4%, signal=38%	TNF/RNF34
GOMF_CO_SMAD_BINDING	GOMF_CO_SMAD_BINDING	GOMF_CO_SMAD_BINDING	5	0.704679	1.39049	0.120579	1	0.998109	660	tags=40%, list=8%, signal=37%	USP9Y/SMAD3
GOBP_GLUTAMINE_METABOLIC_PROCESS	GOBP_GLUTAMINE_METABOLIC_PROCESS	GOBP_GLUTAMINE_METABOLIC_PROCESS	16	0.528917	1.38972	0.116829	1	0.998109	1773	tags=44%, list=20%, signal=35%	PFAS/ASNS/ASNSD1/GMPS/PPAT/CAD/ARHGAP11B
GOMF_LIGAND_GATED_ION_CHANNEL_ACTIVITY	GOMF_LIGAND_GATED_ION_CHANNEL_ACTIVITY	GOMF_LIGAND_GATED_ION_CHANNEL_ACTIVITY	15	0.536972	1.38932	0.11	1	0.998109	2708	tags=60%, list=31%, signal=41%	MCOLN1/ITPR2/TPCN2/PTK2B/P2RX7/FKBP1B/ANXA6/P2RX5/CHRNB1
HP_ASYMMETRY_OF_THE_THORAX	HP_ASYMMETRY_OF_THE_THORAX	HP_ASYMMETRY_OF_THE_THORAX	4	0.755822	1.38826	0.103806	1	0.998109	57	tags=25%, list=1%, signal=25%	MESD
GOBP_2_OXOGLUTARATE_METABOLIC_PROCESS	GOBP_2_OXOGLUTARATE_METABOLIC_PROCESS	GOBP_2_OXOGLUTARATE_METABOLIC_PROCESS	11	0.576085	1.38826	0.119335	1	0.998109	1882	tags=45%, list=22%, signal=36%	KYAT3/IDH1/IDH3B/ADHFE1/MRPS36
GOBP_RNA_PHOSPHODIESTER_BOND_HYDROLYSIS_EXONUCLEOLYTIC	GOBP_RNA_PHOSPHODIESTER_BOND_HYDROLYSIS_EXONUCLEOLYTIC	GOBP_RNA_PHOSPHODIESTER_BOND_HYDROLYSIS_EXONUCLEOLYTIC	32	0.447741	1.38789	0.0933998	1	0.998109	1100	tags=22%, list=13%, signal=19%	TRIR/DIS3L2/PAN3/EXOSC4/DCP2/CNOT8/EXOSC3
HP_APLASIA_HYPOPLASIA_OF_THE_SCAPULAE	HP_APLASIA_HYPOPLASIA_OF_THE_SCAPULAE	HP_APLASIA_HYPOPLASIA_OF_THE_SCAPULAE	15	0.536348	1.3877	0.11	1	0.998109	2321	tags=53%, list=27%, signal=39%	SLC35D1/PSMB8/FGFR1/RUNX2/GNPTAB/VAC14/FIG4/NSDHL
HP_ARTHROGRYPOSIS_MULTIPLEX_CONGENITA	HP_ARTHROGRYPOSIS_MULTIPLEX_CONGENITA	HP_ARTHROGRYPOSIS_MULTIPLEX_CONGENITA	60	0.39577	1.3876	0.0697941	1	0.998109	2655	tags=47%, list=30%, signal=33%	TPM2/KIAA1109/ERCC5/KIDINS220/REV3L/SMPD4/ZMPSTE24/ERCC1/SYNE1/SLC9A6/GLE1/GBA/ITGA6/AGRN/ERCC6/ERCC2/DSE/GBE1/ZNHIT3/LZTR1/NEK9/LMOD3/PLXND1/TPM3/VPS33B/GFM2/TRIP4/CDK5
HP_STIFF_SKIN	HP_STIFF_SKIN	HP_STIFF_SKIN	5	0.702968	1.38711	0.120579	1	0.998109	1038	tags=60%, list=12%, signal=53%	ZMPSTE24/PSMB8/SLC29A3
GOBP_PARAXIAL_MESODERM_DEVELOPMENT	GOBP_PARAXIAL_MESODERM_DEVELOPMENT	GOBP_PARAXIAL_MESODERM_DEVELOPMENT	6	0.669982	1.3868	0.117089	1	0.998109	2181	tags=67%, list=25%, signal=50%	EXOC4/SMAD3/EPB41L5/NUP133
GOMF_ANTIPORTER_ACTIVITY	GOMF_ANTIPORTER_ACTIVITY	GOMF_ANTIPORTER_ACTIVITY	39	0.426674	1.38624	0.0818291	1	0.998109	3902	tags=77%, list=45%, signal=43%	SLC25A16/SLC7A6/SLC25A11/SLC35D1/SLC35C2/SLC26A6/SLC9A6/SLC9B2/SLC26A11/SLC25A14/SLC35E4/SLC4A2/SLC4A8/ATP1A3/SLC25A4/CLCN3/SLC9A8/SLC3A2/SLC8B1/SLC35C1/SLC26A3/SLC19A1/SLC35E3/TMCO3/CLCN7/SLC35D2/SLC26A2/SLC25A30/SLC9A1/SLC37A3
HP_HUMERORADIAL_SYNOSTOSIS	HP_HUMERORADIAL_SYNOSTOSIS	HP_HUMERORADIAL_SYNOSTOSIS	5	0.702117	1.38543	0.123794	1	0.998109	1519	tags=60%, list=17%, signal=50%	FGF9/FGFR1/PTDSS1
GOCC_CILIARY_PLASM	GOCC_CILIARY_PLASM	GOCC_CILIARY_PLASM	27	0.46324	1.38529	0.091024	1	0.998109	2973	tags=59%, list=34%, signal=39%	CFAP74/CCSAP/KIFAP3/ARL13B/WDPCP/DYNC2H1/TTLL3/CENPF/PRKACA/TULP3/ATG7/SPAG16/WDR11/DNAL1/ARFGEF2/ATG14
HP_BIMANUAL_SYNKINESIA	HP_BIMANUAL_SYNKINESIA	HP_BIMANUAL_SYNKINESIA	10	0.586652	1.3851	0.134848	1	0.998109	2566	tags=70%, list=29%, signal=49%	SVBP/FGFR1/CEP152/DNAL4/HS6ST1/CCDC141/WDR11
GOBP_CALCIUM_ION_IMPORT_INTO_SARCOPLASMIC_RETICULUM	GOBP_CALCIUM_ION_IMPORT_INTO_SARCOPLASMIC_RETICULUM	GOBP_CALCIUM_ION_IMPORT_INTO_SARCOPLASMIC_RETICULUM	2	0.893269	1.38494	0.0609319	0.992621	0.990744	590	tags=50%, list=7%, signal=47%	ZMPSTE24
HP_ABNORMALITY_OF_THE_EPIDIDYMIS	HP_ABNORMALITY_OF_THE_EPIDIDYMIS	HP_ABNORMALITY_OF_THE_EPIDIDYMIS	6	0.669064	1.3849	0.117089	1	0.998109	1353	tags=50%, list=16%, signal=42%	UNG/PSMB8/CCND1
GOBP_NEGATIVE_REGULATION_OF_ERBB_SIGNALING_PATHWAY	GOBP_NEGATIVE_REGULATION_OF_ERBB_SIGNALING_PATHWAY	GOBP_NEGATIVE_REGULATION_OF_ERBB_SIGNALING_PATHWAY	23	0.47926	1.38489	0.113134	1	0.998109	2018	tags=43%, list=23%, signal=33%	RNF126/PTPRJ/LGMN/TSG101/SNX6/SOCS5/RAB7A/GPRC5A/SNX5/PTPN12
GOBP_RENAL_SODIUM_ION_ABSORPTION	GOBP_RENAL_SODIUM_ION_ABSORPTION	GOBP_RENAL_SODIUM_ION_ABSORPTION	2	0.893214	1.38486	0.0609319	0.992621	0.990744	932	tags=100%, list=11%, signal=89%	SGK1/MAGED2
HP_DECREASED_FACIAL_EXPRESSION	HP_DECREASED_FACIAL_EXPRESSION	HP_DECREASED_FACIAL_EXPRESSION	63	0.393619	1.38485	0.0651429	1	0.998109	2481	tags=43%, list=28%, signal=31%	TPM2/TANGO2/GIGYF2/REV3L/DPM2/SLC20A2/FRG1/PLAA/ATXN2/FKRP/SYNJ1/GLE1/GBA/SLC39A14/DNAJC13/ATP1A3/POMT1/CCDC174/SGCB/SLC25A4/TK2/PLXND1/ATP6AP2/TPM3/MSTO1/PABPN1/GFM2
HP_CONTRACTURES_INVOLVING_THE_JOINTS_OF_THE_FEET	HP_CONTRACTURES_INVOLVING_THE_JOINTS_OF_THE_FEET	HP_CONTRACTURES_INVOLVING_THE_JOINTS_OF_THE_FEET	37	0.433688	1.38448	0.0919118	1	0.998109	3518	tags=65%, list=40%, signal=39%	TBC1D2B/HLA-DRB1/ERCC1/PSMB8/PPP2R5D/SYNE1/FKRP/SLC29A3/ERLIN2/ALS2/ERCC6/POMT1/FHL1/COL6A1/BRF1/HRAS/TTN/COL6A2/MMP2/PHF6/NT5C2/HINT1/BICD2/PTRH2
HP_THIN_BONY_CORTEX	HP_THIN_BONY_CORTEX	HP_THIN_BONY_CORTEX	3	0.807857	1.38421	0.0934744	1	0.998109	39	tags=33%, list=0%, signal=33%	TENT5A
GOMF_UDP_XYLOSYLTRANSFERASE_ACTIVITY	GOMF_UDP_XYLOSYLTRANSFERASE_ACTIVITY	GOMF_UDP_XYLOSYLTRANSFERASE_ACTIVITY	3	0.807443	1.3835	0.0934744	1	0.998109	1207	tags=67%, list=14%, signal=57%	GXYLT1/XYLT2
GOBP_PEPTIDE_CATABOLIC_PROCESS	GOBP_PEPTIDE_CATABOLIC_PROCESS	GOBP_PEPTIDE_CATABOLIC_PROCESS	12	0.55969	1.38349	0.128508	1	0.998109	1130	tags=33%, list=13%, signal=29%	XPNPEP1/CPQ/NPEPPS/CHAC2
GOBP_TOXIN_TRANSPORT	GOBP_TOXIN_TRANSPORT	GOBP_TOXIN_TRANSPORT	23	0.478591	1.38295	0.117035	1	0.998109	904	tags=35%, list=10%, signal=31%	CRTC2/DNAJC17/RAB28/CCT3/COPB2/CCT4/CCT7/SCFD1
GOMF_DNA_POLYMERASE_ACTIVITY	GOMF_DNA_POLYMERASE_ACTIVITY	GOMF_DNA_POLYMERASE_ACTIVITY	19	0.500572	1.38228	0.12069	1	0.998109	1432	tags=42%, list=16%, signal=35%	PRIMPOL/POLB/POLD4/REV3L/PTGES3/POLL/POLD3/TERF2
HP_PROTUBERANT_ABDOMEN	HP_PROTUBERANT_ABDOMEN	HP_PROTUBERANT_ABDOMEN	15	0.534232	1.38223	0.118571	1	0.998109	2786	tags=53%, list=32%, signal=36%	SMARCAL1/PSMB8/GNPTAB/GBA/FLNB/MTOR/KAT6A/CYP2R1
GOMF_PDZ_DOMAIN_BINDING	GOMF_PDZ_DOMAIN_BINDING	GOMF_PDZ_DOMAIN_BINDING	32	0.445523	1.38102	0.100872	1	0.998109	2896	tags=53%, list=33%, signal=36%	SYNJ2/EXOC4/KIDINS220/SLC26A6/FZD3/NSF/ATP2B4/LNX2/CRIPT/CCDC88C/CLCN3/SNTA1/RAPGEF2/SLC9A3R1/SNTB1/ACOX1/F11R
GOMF_AP_2_ADAPTOR_COMPLEX_BINDING	GOMF_AP_2_ADAPTOR_COMPLEX_BINDING	GOMF_AP_2_ADAPTOR_COMPLEX_BINDING	8	0.619737	1.38085	0.133231	1	0.998109	601	tags=38%, list=7%, signal=35%	FCHO1/SIDT2/TBC1D5
GOBP_NEGATIVE_REGULATION_OF_RESPONSE_TO_WOUNDING	GOBP_NEGATIVE_REGULATION_OF_RESPONSE_TO_WOUNDING	GOBP_NEGATIVE_REGULATION_OF_RESPONSE_TO_WOUNDING	25	0.471742	1.38061	0.102696	1	0.998109	2415	tags=52%, list=28%, signal=38%	TNF/SMAD3/MDK/CEACAM1/RGMA/PLAT/SERPING1/EPHA4/SERPINE2/LRIG2/ABAT/PRKCD/GIT1
GOMF_OLIGOPEPTIDE_BINDING	GOMF_OLIGOPEPTIDE_BINDING	GOMF_OLIGOPEPTIDE_BINDING	4	0.751445	1.38022	0.103806	1	0.998109	1159	tags=50%, list=13%, signal=43%	PTGES2/MGST2
HP_SEVERE_FAILURE_TO_THRIVE	HP_SEVERE_FAILURE_TO_THRIVE	HP_SEVERE_FAILURE_TO_THRIVE	8	0.619394	1.38008	0.133231	1	0.998109	2188	tags=75%, list=25%, signal=56%	ASXL1/ZMPSTE24/RTTN/ERCC6/VAC14/FIG4
GOBP_REGULATION_OF_CARDIAC_CONDUCTION	GOBP_REGULATION_OF_CARDIAC_CONDUCTION	GOBP_REGULATION_OF_CARDIAC_CONDUCTION	6	0.666587	1.37977	0.120253	1	0.998109	1981	tags=67%, list=23%, signal=52%	TMEM65/ATP2B4/PRKACA/ATP2A3
HP_JOINT_CONTRACTURE_OF_THE_HAND	HP_JOINT_CONTRACTURE_OF_THE_HAND	HP_JOINT_CONTRACTURE_OF_THE_HAND	113	0.364771	1.37857	0.0497354	0.961755	0.959937	2956	tags=42%, list=34%, signal=28%	TPM2/WDR73/FLVCR1/TBC1D2B/ERCC5/SMARCAD1/GTF2H5/TP53RK/ZMPSTE24/SMAD3/HLA-DRB1/ERCC1/PSMB8/PEX5/RTTN/TMEM70/SLC29A3/PMP22/POLR3A/POLR3GL/ERCC6/WDR4/ORC6/CASZ1/CLCF1/LFNG/ERCC2/IGHMBP2/DHODH/FHL1/CUL4B/UROS/COL6A1/TGDS/EFNB1/NUP133/MED12/TPM3/SMG9/DVL3/PEX1/COL6A2/MMP2/BCR/PORCN/ECE1/LMBR1/PIGL
HP_MYOPATHIC_FACIES	HP_MYOPATHIC_FACIES	HP_MYOPATHIC_FACIES	19	0.499226	1.37856	0.125995	1	0.998109	2481	tags=47%, list=28%, signal=34%	TPM2/TANGO2/DPM2/GLE1/CCDC174/SGCB/TPM3/MSTO1/GFM2
GOBP_REGULATION_OF_PROTEIN_LOCALIZATION_TO_ENDOSOME	GOBP_REGULATION_OF_PROTEIN_LOCALIZATION_TO_ENDOSOME	GOBP_REGULATION_OF_PROTEIN_LOCALIZATION_TO_ENDOSOME	8	0.618467	1.37802	0.133231	1	0.998109	299	tags=25%, list=3%, signal=24%	DTX3L/ROCK2
GOBP_REGULATION_OF_CELLULAR_RESPONSE_TO_HYPOXIA	GOBP_REGULATION_OF_CELLULAR_RESPONSE_TO_HYPOXIA	GOBP_REGULATION_OF_CELLULAR_RESPONSE_TO_HYPOXIA	9	0.599148	1.37772	0.136294	1	0.998109	1851	tags=56%, list=21%, signal=44%	ROCK2/EPHA4/PIK3CB/PINK1/USP19
GOMF_LIPASE_BINDING	GOMF_LIPASE_BINDING	GOMF_LIPASE_BINDING	2	0.888593	1.37769	0.0663082	1	0.998109	264	tags=50%, list=3%, signal=48%	FAF2
HP_SHALLOW_ACETABULAR_FOSSAE	HP_SHALLOW_ACETABULAR_FOSSAE	HP_SHALLOW_ACETABULAR_FOSSAE	4	0.749882	1.37735	0.107266	1	0.998109	2006	tags=75%, list=23%, signal=58%	SMARCAL1/GNPTAB/IFIH1
HP_PERIVENTRICULAR_NODULAR_HETEROTOPIA	HP_PERIVENTRICULAR_NODULAR_HETEROTOPIA	HP_PERIVENTRICULAR_NODULAR_HETEROTOPIA	7	0.639077	1.37696	0.139937	1	0.998109	301	tags=29%, list=3%, signal=28%	ERMARD/ZNF292
GOBP_DNA_REPLICATION_SYNTHESIS_OF_RNA_PRIMER	GOBP_DNA_REPLICATION_SYNTHESIS_OF_RNA_PRIMER	GOBP_DNA_REPLICATION_SYNTHESIS_OF_RNA_PRIMER	4	0.749609	1.37684	0.108997	1	0.998109	1329	tags=75%, list=15%, signal=64%	PRIMPOL/HELB/PRIM1
HP_ABNORMAL_CIRCULATING_ASPARTATE_FAMILY_AMINO_ACID_CONCENTRATION	HP_ABNORMAL_CIRCULATING_ASPARTATE_FAMILY_AMINO_ACID_CONCENTRATION	HP_ABNORMAL_CIRCULATING_ASPARTATE_FAMILY_AMINO_ACID_CONCENTRATION	8	0.617862	1.37667	0.136294	1	0.998109	1558	tags=50%, list=18%, signal=41%	ADK/AHCY/FAH/MTHFR
HP_ABNORMAL_CIRCULATING_METHIONINE_CONCENTRATION	HP_ABNORMAL_CIRCULATING_METHIONINE_CONCENTRATION	HP_ABNORMAL_CIRCULATING_METHIONINE_CONCENTRATION	8	0.617862	1.37667	0.136294	1	0.998109	1558	tags=50%, list=18%, signal=41%	ADK/AHCY/FAH/MTHFR
GOMF_LIGAND_GATED_CALCIUM_CHANNEL_ACTIVITY	GOMF_LIGAND_GATED_CALCIUM_CHANNEL_ACTIVITY	GOMF_LIGAND_GATED_CALCIUM_CHANNEL_ACTIVITY	8	0.617835	1.37661	0.136294	1	0.998109	1797	tags=50%, list=21%, signal=40%	MCOLN1/ITPR2/TPCN2/FKBP1B
GOCC_CENTRIOLAR_SUBDISTAL_APPENDAGE	GOCC_CENTRIOLAR_SUBDISTAL_APPENDAGE	GOCC_CENTRIOLAR_SUBDISTAL_APPENDAGE	7	0.638755	1.37627	0.139937	1	0.998109	2611	tags=71%, list=30%, signal=50%	KIF2A/CNTRL/CEP170/CEP128/NIN
GOCC_ENDOPLASMIC_RETICULUM_TUBULAR_NETWORK	GOCC_ENDOPLASMIC_RETICULUM_TUBULAR_NETWORK	GOCC_ENDOPLASMIC_RETICULUM_TUBULAR_NETWORK	18	0.507212	1.37565	0.115068	1	0.998109	2190	tags=39%, list=25%, signal=29%	LNPK/STIM1/REEP3/ARV1/ASPH/REEP5/PARP16
HP_BASILAR_INVAGINATION	HP_BASILAR_INVAGINATION	HP_BASILAR_INVAGINATION	3	0.802781	1.37552	0.100529	1	0.998109	39	tags=33%, list=0%, signal=33%	TENT5A
GOBP_NEGATIVE_REGULATION_OF_SMOOTHENED_SIGNALING_PATHWAY	GOBP_NEGATIVE_REGULATION_OF_SMOOTHENED_SIGNALING_PATHWAY	GOBP_NEGATIVE_REGULATION_OF_SMOOTHENED_SIGNALING_PATHWAY	10	0.582594	1.37552	0.145455	1	0.998109	1822	tags=40%, list=21%, signal=32%	RACK1/RUNX2/SERPINE2/PRKACA
HP_PROMINENT_METOPIC_RIDGE	HP_PROMINENT_METOPIC_RIDGE	HP_PROMINENT_METOPIC_RIDGE	28	0.456111	1.37536	0.105927	1	0.998109	2039	tags=46%, list=23%, signal=36%	ERMARD/ZNF292/ERCC5/ASXL1/ERCC1/KANSL1/RTTN/GNPTAB/CDKN1C/NUP188/ERCC6/ERCC2/KCNQ1OT1
GOBP_HISTONE_H3_K4_MONOMETHYLATION	GOBP_HISTONE_H3_K4_MONOMETHYLATION	GOBP_HISTONE_H3_K4_MONOMETHYLATION	8	0.616853	1.37442	0.136294	1	0.998109	830	tags=38%, list=10%, signal=34%	SETD1A/KMT2B/KMT2C
GOBP_CELLULAR_PROCESS_INVOLVED_IN_REPRODUCTION_IN_MULTICELLULAR_ORGANISM	GOBP_CELLULAR_PROCESS_INVOLVED_IN_REPRODUCTION_IN_MULTICELLULAR_ORGANISM	GOBP_CELLULAR_PROCESS_INVOLVED_IN_REPRODUCTION_IN_MULTICELLULAR_ORGANISM	126	0.360273	1.37337	0.0513627	0.970038	0.968203	3182	tags=47%, list=37%, signal=30%	SELENOF/FANCG/JAM3/BRCA2/CDYL/SPEF2/TARBP2/STRBP/CDC25B/FOXJ3/DLD/ERCC1/ACVR1/SLC26A6/AGO4/MDK/TAF4B/PAQR8/NPM2/MAST2/PTK2B/EIF2S2/SYCP2/SMARCA2/BCL2L1/PICK1/HSPA2/RFX2/MSH2/ANGPT2/PRKACA/PAFAH1B1/MTOR/RHBDD1/CEP57/KDM1B/CATSPER2/BBS4/ZFY/ZNF830/IQCG/MLH3/POMZP3/SPAG16/REC8/FOXJ2/WDR77/ATM/DEAF1/PRMT7/SMAD5/TBPL1/TTLL1/ZMIZ1/PANX1/SLC26A3/SLC2A8/FANCA/ETV6
HP_SIMPLIFIED_GYRAL_PATTERN	HP_SIMPLIFIED_GYRAL_PATTERN	HP_SIMPLIFIED_GYRAL_PATTERN	42	0.417399	1.37288	0.0800478	1	0.998109	1982	tags=38%, list=23%, signal=30%	VLDLR/SMPD4/DYNC1I2/ASNS/DPF2/CSNK2A1/COPB2/ERCC1/RTTN/PRKDC/CEP152/SPOP/SMARCC2/C2CD3/XRCC4/CUL4B
GOBP_GERM_CELL_DEVELOPMENT	GOBP_GERM_CELL_DEVELOPMENT	GOBP_GERM_CELL_DEVELOPMENT	98	0.367971	1.37256	0.0603448	0.992621	0.990744	2795	tags=42%, list=32%, signal=29%	SELENOF/FANCG/JAM3/BRCA2/CDYL/SPEF2/TARBP2/STRBP/CDC25B/DLD/ERCC1/ACVR1/SLC26A6/MDK/TAF4B/PAQR8/NPM2/PTK2B/SMARCA2/BCL2L1/HSPA2/RFX2/MSH2/ANGPT2/PRKACA/PAFAH1B1/MTOR/CEP57/CATSPER2/BBS4/ZFY/ZNF830/IQCG/POMZP3/SPAG16/REC8/WDR77/ATM/DEAF1/SMAD5/TBPL1
GOBP_GLUCOSYLCERAMIDE_METABOLIC_PROCESS	GOBP_GLUCOSYLCERAMIDE_METABOLIC_PROCESS	GOBP_GLUCOSYLCERAMIDE_METABOLIC_PROCESS	5	0.695497	1.37237	0.128617	1	0.998109	2656	tags=100%, list=30%, signal=70%	GBA2/GBA/PRKAA1/PRKCD/UGCG
GOBP_POSITIVE_REGULATION_OF_MITOTIC_NUCLEAR_DIVISION	GOBP_POSITIVE_REGULATION_OF_MITOTIC_NUCLEAR_DIVISION	GOBP_POSITIVE_REGULATION_OF_MITOTIC_NUCLEAR_DIVISION	17	0.514308	1.37216	0.118621	1	0.998109	1048	tags=35%, list=12%, signal=31%	ANAPC7/TNF/CDC27/ANAPC4/ANAPC5/CUL3
GOBP_POSITIVE_REGULATION_OF_GONAD_DEVELOPMENT	GOBP_POSITIVE_REGULATION_OF_GONAD_DEVELOPMENT	GOBP_POSITIVE_REGULATION_OF_GONAD_DEVELOPMENT	2	0.884947	1.37204	0.0716846	1	0.998109	1004	tags=100%, list=12%, signal=88%	CITED2/DHX37
GOBP_REGULATION_OF_MALE_GONAD_DEVELOPMENT	GOBP_REGULATION_OF_MALE_GONAD_DEVELOPMENT	GOBP_REGULATION_OF_MALE_GONAD_DEVELOPMENT	2	0.884947	1.37204	0.0716846	1	0.998109	1004	tags=100%, list=12%, signal=88%	CITED2/DHX37
GOBP_POSITIVE_REGULATION_OF_CYCLIC_NUCLEOTIDE_PHOSPHODIESTERASE_ACTIVITY	GOBP_POSITIVE_REGULATION_OF_CYCLIC_NUCLEOTIDE_PHOSPHODIESTERASE_ACTIVITY	GOBP_POSITIVE_REGULATION_OF_CYCLIC_NUCLEOTIDE_PHOSPHODIESTERASE_ACTIVITY	4	0.746943	1.37195	0.110727	1	0.998109	1	tags=25%, list=0%, signal=25%	RACK1
HP_ABNORMAL_URETER_MORPHOLOGY	HP_ABNORMAL_URETER_MORPHOLOGY	HP_ABNORMAL_URETER_MORPHOLOGY	57	0.397926	1.37181	0.0754936	1	0.998109	2085	tags=33%, list=24%, signal=26%	TCTN1/FANCG/UBE2T/BRCA2/EPG5/SOS2/ZMPSTE24/TMEM216/CPT2/FANCD2/PIGP/TMEM231/ITGA6/ERCC6/TRIM8/PIGT/GATA6/NPHP3/GNAO1
GOBP_REGULATION_OF_DEACETYLASE_ACTIVITY	GOBP_REGULATION_OF_DEACETYLASE_ACTIVITY	GOBP_REGULATION_OF_DEACETYLASE_ACTIVITY	8	0.615512	1.37143	0.139357	1	0.998109	2066	tags=50%, list=24%, signal=38%	KDM5A/C6orf89/PINK1/FNTA
HP_ACRAL_BLISTERING	HP_ACRAL_BLISTERING	HP_ACRAL_BLISTERING	2	0.884549	1.37142	0.0716846	1	0.998109	363	tags=50%, list=4%, signal=48%	SMARCAD1
HP_ABNORMAL_DUODENUM_MORPHOLOGY	HP_ABNORMAL_DUODENUM_MORPHOLOGY	HP_ABNORMAL_DUODENUM_MORPHOLOGY	32	0.442416	1.37139	0.107098	1	0.998109	3222	tags=56%, list=37%, signal=36%	FANCG/UBE2T/BRCA2/FLI1/FGFR1/RTTN/CDKN2C/FANCD2/MEN1/CENPF/CEP57/BUB3/FANCF/KDM3B/TTC7A/PORCN/FANCA/RFWD3
HP_ABNORMAL_PHALANGEAL_JOINT_MORPHOLOGY_OF_THE_HAND	HP_ABNORMAL_PHALANGEAL_JOINT_MORPHOLOGY_OF_THE_HAND	HP_ABNORMAL_PHALANGEAL_JOINT_MORPHOLOGY_OF_THE_HAND	98	0.367644	1.37134	0.0603448	0.992621	0.990744	2956	tags=44%, list=34%, signal=29%	TPM2/WDR73/FGF9/TBC1D2B/ERCC5/SMARCAD1/TP53RK/ZMPSTE24/SMAD3/ERCC1/PSMB8/RTTN/TMEM70/GNPTAB/SLC29A3/POLR3A/SMARCA2/POLR3GL/ERCC6/WDR4/ORC6/CASZ1/CLCF1/LFNG/ERCC2/IGHMBP2/DHODH/CUL4B/COL6A1/TGDS/EFNB1/NUP133/MED12/KAT6A/SMG9/DVL3/PEX1/COL6A2/MMP2/BCR/PORCN/LMBR1/PIGL
HP_APLASIA_HYPOPLASIA_OF_THE_ULNA	HP_APLASIA_HYPOPLASIA_OF_THE_ULNA	HP_APLASIA_HYPOPLASIA_OF_THE_ULNA	21	0.485974	1.37116	0.121693	1	0.998109	1932	tags=38%, list=22%, signal=30%	FANCG/UBE2T/BRCA2/FANCD2/DYNC2H1/FLNB/PIGT/DHODH
GOBP_CHEMICAL_HOMEOSTASIS_WITHIN_A_TISSUE	GOBP_CHEMICAL_HOMEOSTASIS_WITHIN_A_TISSUE	GOBP_CHEMICAL_HOMEOSTASIS_WITHIN_A_TISSUE	7	0.636238	1.37084	0.144654	1	0.998109	436	tags=29%, list=5%, signal=27%	OAS1/NKIRAS2
HP_ESOPHAGEAL_ATRESIA	HP_ESOPHAGEAL_ATRESIA	HP_ESOPHAGEAL_ATRESIA	7	0.636156	1.37066	0.144654	1	0.998109	1454	tags=57%, list=17%, signal=48%	FGFR1/FANCD2/DYNC2H1/ITGA6
HP_APLASIA_HYPOPLASIA_OF_THE_RADIUS	HP_APLASIA_HYPOPLASIA_OF_THE_RADIUS	HP_APLASIA_HYPOPLASIA_OF_THE_RADIUS	33	0.440371	1.37052	0.101377	1	0.998109	465	tags=18%, list=5%, signal=17%	TPM2/FANCG/ATR/UBE2T/BRCA2/REV3L
HP_MICROVESICULAR_HEPATIC_STEATOSIS	HP_MICROVESICULAR_HEPATIC_STEATOSIS	HP_MICROVESICULAR_HEPATIC_STEATOSIS	12	0.554268	1.37009	0.135894	1	0.998109	2081	tags=50%, list=24%, signal=38%	UNC45A/DNAJC19/BCS1L/ACAD9/TRMU/CARS2
HP_NONCOMMUNICATING_HYDROCEPHALUS	HP_NONCOMMUNICATING_HYDROCEPHALUS	HP_NONCOMMUNICATING_HYDROCEPHALUS	4	0.745572	1.36943	0.110727	1	0.998109	39	tags=25%, list=0%, signal=25%	TENT5A
GOMF_HEXOSAMINIDASE_ACTIVITY	GOMF_HEXOSAMINIDASE_ACTIVITY	GOMF_HEXOSAMINIDASE_ACTIVITY	6	0.660894	1.36799	0.126582	1	0.998109	37	tags=17%, list=0%, signal=17%	OGA
HP_APLASIA_HYPOPLASIA_OF_THE_SPLEEN	HP_APLASIA_HYPOPLASIA_OF_THE_SPLEEN	HP_APLASIA_HYPOPLASIA_OF_THE_SPLEEN	21	0.484847	1.36798	0.123016	1	0.998109	2168	tags=38%, list=25%, signal=29%	TCTN1/STIM1/SPEF2/TMEM216/SAMD9/TMEM231/NPHP3/DNAAF2
HP_ABNORMALITY_OF_OCULAR_SMOOTH_PURSUIT	HP_ABNORMALITY_OF_OCULAR_SMOOTH_PURSUIT	HP_ABNORMALITY_OF_OCULAR_SMOOTH_PURSUIT	40	0.419486	1.36773	0.0962696	1	0.998109	2047	tags=40%, list=23%, signal=31%	GBA2/PIK3R5/DPM2/RFC1/TMEM216/ATXN2/SYNE1/POLR3A/PDHB/ALS2/PEX10/TTBK2/PAFAH1B1/XRCC4/NOP56/MAN2B1
GOMF_IRON_ION_TRANSMEMBRANE_TRANSPORTER_ACTIVITY	GOMF_IRON_ION_TRANSMEMBRANE_TRANSPORTER_ACTIVITY	GOMF_IRON_ION_TRANSMEMBRANE_TRANSPORTER_ACTIVITY	7	0.634404	1.36689	0.146226	1	0.998109	2447	tags=57%, list=28%, signal=41%	MCOLN1/SLC39A14/SLC11A2/SLC25A28
GOBP_AMINOACYL_TRNA_METABOLISM_INVOLVED_IN_TRANSLATIONAL_FIDELITY	GOBP_AMINOACYL_TRNA_METABOLISM_INVOLVED_IN_TRANSLATIONAL_FIDELITY	GOBP_AMINOACYL_TRNA_METABOLISM_INVOLVED_IN_TRANSLATIONAL_FIDELITY	6	0.66034	1.36684	0.128165	1	0.998109	2251	tags=67%, list=26%, signal=49%	DTD1/AARS2/DTD2/TARS2
GOMF_AMINOACYL_TRNA_EDITING_ACTIVITY	GOMF_AMINOACYL_TRNA_EDITING_ACTIVITY	GOMF_AMINOACYL_TRNA_EDITING_ACTIVITY	6	0.66034	1.36684	0.128165	1	0.998109	2251	tags=67%, list=26%, signal=49%	DTD1/AARS2/DTD2/TARS2
GOCC_CYTOPLASMIC_UBIQUITIN_LIGASE_COMPLEX	GOCC_CYTOPLASMIC_UBIQUITIN_LIGASE_COMPLEX	GOCC_CYTOPLASMIC_UBIQUITIN_LIGASE_COMPLEX	11	0.567136	1.36669	0.128399	1	0.998109	867	tags=27%, list=10%, signal=25%	ELOB/FAM8A1/DERL2
GOMF_UBIQUITIN_BINDING	GOMF_UBIQUITIN_BINDING	GOMF_UBIQUITIN_BINDING	77	0.373832	1.36636	0.0811404	1	0.998109	1079	tags=25%, list=12%, signal=22%	OTULINL/UEVLD/FAF2/TOM1/SMARCAD1/MVB12B/USP5/USP25/TAB2/PLAA/UBXN2A/SMAD3/CKS1B/TP53INP2/TSG101/UBR5/RNF185/MARK4/STAM2
GOCC_MITOTIC_SPINDLE_MICROTUBULE	GOCC_MITOTIC_SPINDLE_MICROTUBULE	GOCC_MITOTIC_SPINDLE_MICROTUBULE	11	0.566943	1.36622	0.128399	1	0.998109	2858	tags=64%, list=33%, signal=43%	HAUS8/HAUS2/TUBG1/HAUS7/CEP295/HAUS5/HAUS6
HP_VAGINAL_NEOPLASM	HP_VAGINAL_NEOPLASM	HP_VAGINAL_NEOPLASM	5	0.692296	1.36606	0.133441	1	0.998109	1997	tags=80%, list=23%, signal=62%	STAT6/CEP57/NAB2/BUB3
HP_EPISCLERITIS	HP_EPISCLERITIS	HP_EPISCLERITIS	2	0.881043	1.36599	0.0734767	1	0.998109	1038	tags=100%, list=12%, signal=88%	PSMB8/SLC29A3
GOBP_PHOSPHATIDYLINOSITOL_METABOLIC_PROCESS	GOBP_PHOSPHATIDYLINOSITOL_METABOLIC_PROCESS	GOBP_PHOSPHATIDYLINOSITOL_METABOLIC_PROCESS	99	0.366245	1.36583	0.0592672	0.992621	0.990744	3118	tags=52%, list=36%, signal=33%	SYNJ2/LPGAT1/MTMR3/PIGC/PIP5K1A/PLCB2/DPM2/PIK3CG/PIGU/MTMR9/SYNJ1/PI4K2A/PIGV/PIP4K2B/PIGP/SOCS5/PLCH2/MTMR10/SLC27A1/PIGT/INPP5B/PLCB1/PIK3CB/VAC14/LCLAT1/TMEM150A/MTMR12/PGAP2/MTMR1/INPP1/FIG4/PI4K2B/PLCD1/PIGB/MTMR4/SOCS2/PIGA/PIK3R3/PIK3CA/CISH/ATM/BPNT1/PIP4K2C/TTC7A/PIGO/PIGL/ATG14/PITPNM1/PIGF/IPMK/PIKFYVE
HP_SPONDYLOLYSIS	HP_SPONDYLOLYSIS	HP_SPONDYLOLYSIS	4	0.743333	1.36532	0.112457	1	0.998109	1510	tags=50%, list=17%, signal=41%	RUNX2/FLNB
HP_STREAK_OVARY	HP_STREAK_OVARY	HP_STREAK_OVARY	13	0.545014	1.36509	0.130307	1	0.998109	2805	tags=62%, list=32%, signal=42%	MRPS22/DHX37/PSMC3IP/SPIDR/DCAF17/MAP3K1/WWOX/HARS2
GOBP_SHORT_TERM_MEMORY	GOBP_SHORT_TERM_MEMORY	GOBP_SHORT_TERM_MEMORY	4	0.743195	1.36506	0.112457	1	0.998109	2240	tags=100%, list=26%, signal=74%	MDK/RCAN1/SERPINF1/ADNP
GOBP_SPINDLE_ASSEMBLY	GOBP_SPINDLE_ASSEMBLY	GOBP_SPINDLE_ASSEMBLY	82	0.372307	1.36494	0.0793826	1	0.998109	1782	tags=32%, list=20%, signal=25%	TOGARAM2/CCSAP/HAUS8/KIF2A/TUBGCP5/HAUS2/CEP63/NUMA1/STAG1/SAC3D1/TPR/RACGAP1/LSM14A/CHMP7/RAB11A/HSPA1A/MAPRE2/PRC1/CEP192/KIFC2/RNF4/LZTS2/VPS4B/TUBGCP3/MISP/HAUS7
GOCC_PINOSOME	GOCC_PINOSOME	GOCC_PINOSOME	4	0.743016	1.36474	0.112457	1	0.998109	1120	tags=50%, list=13%, signal=44%	CLIP1/APPL2
HP_PSEUDOHYPOALDOSTERONISM	HP_PSEUDOHYPOALDOSTERONISM	HP_PSEUDOHYPOALDOSTERONISM	2	0.879894	1.36421	0.0752688	1	0.998109	1048	tags=100%, list=12%, signal=88%	WNK1/CUL3
GOCC_MITOCHONDRIAL_ALPHA_KETOGLUTARATE_DEHYDROGENASE_COMPLEX	GOCC_MITOCHONDRIAL_ALPHA_KETOGLUTARATE_DEHYDROGENASE_COMPLEX	GOCC_MITOCHONDRIAL_ALPHA_KETOGLUTARATE_DEHYDROGENASE_COMPLEX	5	0.691162	1.36382	0.135048	1	0.998109	1882	tags=80%, list=22%, signal=63%	BCKDK/DLD/DBT/MRPS36
HP_LIMB_JOINT_CONTRACTURE	HP_LIMB_JOINT_CONTRACTURE	HP_LIMB_JOINT_CONTRACTURE	191	0.3442	1.36305	0.0263692	0.77789	0.776419	2959	tags=43%, list=34%, signal=29%	TPM2/ATR/F8/WDR73/FLVCR1/KLHL9/TBC1D2B/ERCC5/SMARCAD1/ASXL1/GTF2H5/ZBTB20/TP53RK/ZMPSTE24/PSTPIP1/SMAD3/HLA-DRB1/SDHA/ERCC1/PSMB8/PPP2R5D/PEX5/SYNE1/RTTN/TMEM70/GNPTAB/FKRP/ALG14/SLC29A3/CPT2/ERLIN1/PMP22/DAG1/POLR3A/POLR3GL/ERLIN2/ALS2/PTDSS1/ERCC6/WDR4/ORC6/CASZ1/CLCF1/LFNG/ERCC2/POMT1/IGHMBP2/DHODH/FHL1/CUL4B/UROS/COL6A1/BRF1/TGDS/EFNB1/NUP133/MED12/FIG4/SLC10A7/OTUD6B/SRD5A3/B3GAT3/TPM3/GFM2/…
GOBP_PURINE_RIBONUCLEOSIDE_SALVAGE	GOBP_PURINE_RIBONUCLEOSIDE_SALVAGE	GOBP_PURINE_RIBONUCLEOSIDE_SALVAGE	5	0.690696	1.3629	0.135048	1	0.998109	453	tags=40%, list=5%, signal=38%	MTAP/ADK
GOBP_ENTEROENDOCRINE_CELL_DIFFERENTIATION	GOBP_ENTEROENDOCRINE_CELL_DIFFERENTIATION	GOBP_ENTEROENDOCRINE_CELL_DIFFERENTIATION	14	0.534587	1.36206	0.131313	1	0.998109	2166	tags=43%, list=25%, signal=32%	SIDT2/RFX3/HES1/MEN1/GATA6/RHEB
HP_LOSS_OF_ABILITY_TO_WALK	HP_LOSS_OF_ABILITY_TO_WALK	HP_LOSS_OF_ABILITY_TO_WALK	29	0.449316	1.36172	0.111389	1	0.998109	1086	tags=21%, list=12%, signal=18%	TENT5A/KLHL9/AP4S1/SDHA/FKRP/CRAT
GOBP_PHOSPHATIDYLINOSITOL_3_PHOSPHATE_BIOSYNTHETIC_PROCESS	GOBP_PHOSPHATIDYLINOSITOL_3_PHOSPHATE_BIOSYNTHETIC_PROCESS	GOBP_PHOSPHATIDYLINOSITOL_3_PHOSPHATE_BIOSYNTHETIC_PROCESS	16	0.518223	1.36162	0.130737	1	0.998109	3118	tags=62%, list=36%, signal=40%	SYNJ2/PIK3CG/SYNJ1/PIK3CB/FIG4/PIK3R3/PIK3CA/ATM/ATG14/PIKFYVE
GOBP_CORTICAL_ACTIN_CYTOSKELETON_ORGANIZATION	GOBP_CORTICAL_ACTIN_CYTOSKELETON_ORGANIZATION	GOBP_CORTICAL_ACTIN_CYTOSKELETON_ORGANIZATION	28	0.45143	1.36125	0.118537	1	0.998109	1276	tags=32%, list=15%, signal=28%	CAVIN3/TNF/FMNL3/ROCK2/TLN1/DLG1/RACGAP1/RAB13/LLGL1
GOBP_GMP_BIOSYNTHETIC_PROCESS	GOBP_GMP_BIOSYNTHETIC_PROCESS	GOBP_GMP_BIOSYNTHETIC_PROCESS	12	0.550679	1.36122	0.141802	1	0.998109	1235	tags=33%, list=14%, signal=29%	PFAS/ADK/GMPS/PPAT
GOBP_REGULATION_OF_LIPID_CATABOLIC_PROCESS	GOBP_REGULATION_OF_LIPID_CATABOLIC_PROCESS	GOBP_REGULATION_OF_LIPID_CATABOLIC_PROCESS	25	0.465051	1.36103	0.111682	1	0.998109	2842	tags=52%, list=33%, signal=35%	FMC1/TNF/IDH1/PIK3CG/AKT2/PPARA/THRA/MLYCD/PRKCE/PRKAA1/PRKCD/DAGLB/PNPLA2
HP_APLASIA_HYPOPLASIA_OF_THE_BREASTS	HP_APLASIA_HYPOPLASIA_OF_THE_BREASTS	HP_APLASIA_HYPOPLASIA_OF_THE_BREASTS	25	0.464999	1.36088	0.111682	1	0.998109	2611	tags=52%, list=30%, signal=37%	REV3L/FGFR1/MRPS22/PSMC3IP/ORC6/SPIDR/NSMF/EFNB1/HS6ST1/CCDC141/PLXND1/WDR11/NIN
GOCC_NUCLEAR_REPLICATION_FORK	GOCC_NUCLEAR_REPLICATION_FORK	GOCC_NUCLEAR_REPLICATION_FORK	17	0.509957	1.36055	0.125517	1	0.998109	1476	tags=41%, list=17%, signal=34%	SMARCAL1/SMARCAD1/POLD4/ZRANB3/PRIM1/POLD3/ZMIZ2
HP_CYSTIC_RENAL_DYSPLASIA	HP_CYSTIC_RENAL_DYSPLASIA	HP_CYSTIC_RENAL_DYSPLASIA	2	0.877368	1.36029	0.078853	1	0.998109	1070	tags=100%, list=12%, signal=88%	JAM3/CPT2
GOBP_NEGATIVE_REGULATION_OF_LEUKOCYTE_MIGRATION	GOBP_NEGATIVE_REGULATION_OF_LEUKOCYTE_MIGRATION	GOBP_NEGATIVE_REGULATION_OF_LEUKOCYTE_MIGRATION	24	0.466267	1.3592	0.122423	1	0.998109	2330	tags=50%, list=27%, signal=37%	RIPOR2/PADI2/CD200R1/CXCL12/WASL/HMOX1/PLCB1/CCL21/CCL28/RABGEF1/LRCH1/DPP4
GOBP_POLYOL_CATABOLIC_PROCESS	GOBP_POLYOL_CATABOLIC_PROCESS	GOBP_POLYOL_CATABOLIC_PROCESS	15	0.524925	1.35815	0.137143	1	0.998109	3349	tags=67%, list=38%, signal=41%	SYNJ2/SYNJ1/GK/GPD2/INPP5B/INPP1/GK5/BPNT1/TKFC/MTMR2
HP_MYELOPATHY	HP_MYELOPATHY	HP_MYELOPATHY	6	0.65602	1.3579	0.132911	1	0.998109	1022	tags=33%, list=12%, signal=29%	BTD/GNPTAB
HP_FEMALE_INFERTILITY	HP_FEMALE_INFERTILITY	HP_FEMALE_INFERTILITY	8	0.609417	1.35785	0.147014	1	0.998109	2990	tags=75%, list=34%, signal=49%	PATL2/SPEF2/DNAAF2/DNAL1/SPAG1/PANX1
HP_HEAD_TREMOR	HP_HEAD_TREMOR	HP_HEAD_TREMOR	22	0.473057	1.35738	0.129412	1	0.998109	341	tags=18%, list=4%, signal=18%	GBA2/PIK3R5/VPS13A/HIBCH
GOBP_EMBRYONIC_APPENDAGE_MORPHOGENESIS	GOBP_EMBRYONIC_APPENDAGE_MORPHOGENESIS	GOBP_EMBRYONIC_APPENDAGE_MORPHOGENESIS	34	0.43231	1.35737	0.108614	1	0.998109	1394	tags=29%, list=16%, signal=25%	LNPK/FGF9/FLVCR1/PBX2/HDAC2/WDPCP/ZNF358/RUNX2/DYNC2H1/TMEM231
GOBP_ACTIVATION_OF_GTPASE_ACTIVITY	GOBP_ACTIVATION_OF_GTPASE_ACTIVITY	GOBP_ACTIVATION_OF_GTPASE_ACTIVITY	46	0.403855	1.35723	0.0934579	1	0.998109	1996	tags=39%, list=23%, signal=30%	RABGAP1/ABR/TBC1D2B/PIP5K1A/TBC1D5/RASGRP1/AKT2/ARHGEF19/EPHA2/BCAS3/TBC1D15/TBC1D10C/PTK2B/SCRIB/SIPA1/TBC1D10B/CCL21/TBC1D4
HP_CEREBELLAR_HYPOPLASIA	HP_CEREBELLAR_HYPOPLASIA	HP_CEREBELLAR_HYPOPLASIA	220	0.340733	1.35719	0.0253293	0.764679	0.763233	2740	tags=39%, list=31%, signal=27%	TCTN1/VLDLR/SASS6/ERMARD/ATR/JAM3/WDR73/EOMES/EPG5/ZNF292/KIAA1109/KIDINS220/ASXL1/ARL13B/VPS13B/DPM2/TP53RK/AHCY/ERF/SMPD4/ASNS/TMEM216/ZBTB11/DPF2/EHMT1/ERCC1/ATXN2/MDH1/KMT2C/FGFR1/TMCO1/RTTN/PRKDC/PIGU/DHX37/FKRP/CPT2/TRMT10A/DAG1/CDKN1C/DYNC2H1/THOC2/TMEM231/POLR3A/FTO/PDHB/SMARCC2/ERCC6/C2CD3/PIGT/RORA/CENPF/VAC14/POMT1/PAFAH1B1/B3GALNT2/CEP57/BUB3/ROGDI/KCNQ1OT1/NPHP3/CARS2/BRF1/FIG4/SRD5A…
HP_NEUROMUSCULAR_DYSPHAGIA	HP_NEUROMUSCULAR_DYSPHAGIA	HP_NEUROMUSCULAR_DYSPHAGIA	5	0.687685	1.35696	0.138264	1	0.998109	99	tags=20%, list=1%, signal=20%	TPM2
GOCC_U2AF_COMPLEX	GOCC_U2AF_COMPLEX	GOCC_U2AF_COMPLEX	5	0.687661	1.35691	0.138264	1	0.998109	567	tags=40%, list=7%, signal=37%	U2AF1L4/U2AF2
HP_INTRACTABLE_DIARRHEA	HP_INTRACTABLE_DIARRHEA	HP_INTRACTABLE_DIARRHEA	5	0.687595	1.35678	0.138264	1	0.998109	1454	tags=40%, list=17%, signal=33%	SMARCD2/ITGA6
GOMF_PHOSPHATIDYLINOSITOL_3_5_BISPHOSPHATE_3_PHOSPHATASE_ACTIVITY	GOMF_PHOSPHATIDYLINOSITOL_3_5_BISPHOSPHATE_3_PHOSPHATASE_ACTIVITY	GOMF_PHOSPHATIDYLINOSITOL_3_5_BISPHOSPHATE_3_PHOSPHATASE_ACTIVITY	8	0.608807	1.35649	0.147014	1	0.998109	2445	tags=62%, list=28%, signal=45%	SYNJ2/MTMR3/SYNJ1/MTMR1/MTMR4
HP_GYNECOMASTIA	HP_GYNECOMASTIA	HP_GYNECOMASTIA	42	0.412387	1.3564	0.0979689	1	0.998109	2796	tags=50%, list=32%, signal=34%	ERMARD/ZBTB20/RBM28/PSMB8/FGFR1/DHX37/SLC29A3/AKT2/AIP/POLR3A/MEN1/NSMF/CUL4B/ALMS1/MAP3K1/HS6ST1/CCDC141/WWOX/WDR11/PIK3CA/STK11
GOCC_DYSTROPHIN_ASSOCIATED_GLYCOPROTEIN_COMPLEX	GOCC_DYSTROPHIN_ASSOCIATED_GLYCOPROTEIN_COMPLEX	GOCC_DYSTROPHIN_ASSOCIATED_GLYCOPROTEIN_COMPLEX	6	0.655147	1.35609	0.132911	1	0.998109	2726	tags=83%, list=31%, signal=57%	UTRN/DAG1/SGCB/SNTA1/SNTB1
GOCC_GLYCOPROTEIN_COMPLEX	GOCC_GLYCOPROTEIN_COMPLEX	GOCC_GLYCOPROTEIN_COMPLEX	6	0.655147	1.35609	0.132911	1	0.998109	2726	tags=83%, list=31%, signal=57%	UTRN/DAG1/SGCB/SNTA1/SNTB1
GOMF_EPHRIN_RECEPTOR_ACTIVITY	GOMF_EPHRIN_RECEPTOR_ACTIVITY	GOMF_EPHRIN_RECEPTOR_ACTIVITY	4	0.738027	1.35557	0.117647	1	0.998109	2285	tags=100%, list=26%, signal=74%	EPHA2/EPHB6/EPHA4/EFNA4
GOBP_NEGATIVE_REGULATION_OF_PHOSPHATASE_ACTIVITY	GOBP_NEGATIVE_REGULATION_OF_PHOSPHATASE_ACTIVITY	GOBP_NEGATIVE_REGULATION_OF_PHOSPHATASE_ACTIVITY	24	0.464868	1.35512	0.122423	1	0.998109	1084	tags=38%, list=12%, signal=33%	TNF/ROCK2/CRY2/URI1/BOD1/TIPRL/GNAI2/PPP1R9B/SEMA4D
HP_CLONUS	HP_CLONUS	HP_CLONUS	57	0.393054	1.35502	0.0789779	1	0.998109	2481	tags=39%, list=28%, signal=28%	HIKESHI/PRUNE1/GBA2/TANGO2/PET100/SYNE1/FKRP/KIF1C/ERLIN1/NIPA1/PIGP/SLC39A14/ERLIN2/ALS2/PIGT/POMT1/SLC25A15/SPAST/KDM1A/TRAK1/ATP6AP2/GFM2
GOBP_PEPTIDYL_LYSINE_MONOMETHYLATION	GOBP_PEPTIDYL_LYSINE_MONOMETHYLATION	GOBP_PEPTIDYL_LYSINE_MONOMETHYLATION	9	0.589253	1.35497	0.147014	1	0.998109	1316	tags=33%, list=15%, signal=28%	CSKMT/EHMT1/METTL18
GOBP_COENZYME_A_METABOLIC_PROCESS	GOBP_COENZYME_A_METABOLIC_PROCESS	GOBP_COENZYME_A_METABOLIC_PROCESS	14	0.531796	1.35495	0.132756	1	0.998109	1751	tags=43%, list=20%, signal=34%	SLC25A16/ACAT1/CROT/DCAKD/NUDT8/PPCDC
GOCC_CALCIUM_AND_CALMODULIN_DEPENDENT_PROTEIN_KINASE_COMPLEX	GOCC_CALCIUM_AND_CALMODULIN_DEPENDENT_PROTEIN_KINASE_COMPLEX	GOCC_CALCIUM_AND_CALMODULIN_DEPENDENT_PROTEIN_KINASE_COMPLEX	2	0.873894	1.3549	0.0842294	1	0.998109	325	tags=50%, list=4%, signal=48%	CAMK2G
GOBP_MEIOTIC_CELL_CYCLE_PHASE_TRANSITION	GOBP_MEIOTIC_CELL_CYCLE_PHASE_TRANSITION	GOBP_MEIOTIC_CELL_CYCLE_PHASE_TRANSITION	2	0.873782	1.35473	0.0842294	1	0.998109	588	tags=50%, list=7%, signal=47%	CDC25B
GOBP_REGULATION_OF_MEIOTIC_CELL_CYCLE_PHASE_TRANSITION	GOBP_REGULATION_OF_MEIOTIC_CELL_CYCLE_PHASE_TRANSITION	GOBP_REGULATION_OF_MEIOTIC_CELL_CYCLE_PHASE_TRANSITION	2	0.873782	1.35473	0.0842294	1	0.998109	588	tags=50%, list=7%, signal=47%	CDC25B
GOBP_RENAL_ABSORPTION	GOBP_RENAL_ABSORPTION	GOBP_RENAL_ABSORPTION	8	0.607992	1.35468	0.148545	1	0.998109	1247	tags=50%, list=14%, signal=43%	SGK1/MAGED2/HBB/HYAL2
GOBP_CELL_CELL_JUNCTION_ASSEMBLY	GOBP_CELL_CELL_JUNCTION_ASSEMBLY	GOBP_CELL_CELL_JUNCTION_ASSEMBLY	51	0.39943	1.35458	0.094959	1	0.998109	835	tags=22%, list=10%, signal=20%	CLDN12/JAM3/TNF/ROCK2/MYO1C/CLDN7/HEG1/FSCN1/TLN1/DLG1/CTNND1
HP_ABNORMAL_MUSCLE_FIBER_ALPHA_DYSTROGLYCAN	HP_ABNORMAL_MUSCLE_FIBER_ALPHA_DYSTROGLYCAN	HP_ABNORMAL_MUSCLE_FIBER_ALPHA_DYSTROGLYCAN	5	0.686437	1.35449	0.138264	1	0.998109	1830	tags=60%, list=21%, signal=47%	FKRP/DAG1/POMT1
GOBP_CENTROSOME_DUPLICATION	GOBP_CENTROSOME_DUPLICATION	GOBP_CENTROSOME_DUPLICATION	48	0.400297	1.3542	0.100467	1	0.998109	2466	tags=44%, list=28%, signal=32%	CEP72/SASS6/BRCA2/ROCK2/CEP63/SAC3D1/RTTN/CEP76/MDM1/CEP152/CEP192/VPS4B/C2CD3/CDK2/CEP295/ALMS1/CHMP3/CEP44/PLK2/SPICE1/PDCD6IP
HP_TIP_TOE_GAIT	HP_TIP_TOE_GAIT	HP_TIP_TOE_GAIT	5	0.686252	1.35413	0.138264	1	0.998109	1212	tags=60%, list=14%, signal=52%	KIDINS220/KIF1C/ERLIN1
HP_CHRONIC_PAIN	HP_CHRONIC_PAIN	HP_CHRONIC_PAIN	2	0.873298	1.35398	0.0842294	1	0.998109	230	tags=50%, list=3%, signal=49%	FLVCR1
HP_KINKED_BRAINSTEM	HP_KINKED_BRAINSTEM	HP_KINKED_BRAINSTEM	3	0.790193	1.35395	0.114638	1	0.998109	1830	tags=100%, list=21%, signal=79%	KIAA1109/FKRP/POMT1
GOBP_REPRODUCTIVE_BEHAVIOR	GOBP_REPRODUCTIVE_BEHAVIOR	GOBP_REPRODUCTIVE_BEHAVIOR	9	0.588606	1.35348	0.148545	1	0.998109	2216	tags=56%, list=25%, signal=41%	MBD2/HDAC2/PPP1R9B/THRA/ZFY
GOMF_SELENIUM_BINDING	GOMF_SELENIUM_BINDING	GOMF_SELENIUM_BINDING	4	0.736708	1.35315	0.117647	1	0.998109	58	tags=25%, list=1%, signal=25%	SELENOF
GOBP_CELLULAR_RESPONSE_TO_IRON_ION	GOBP_CELLULAR_RESPONSE_TO_IRON_ION	GOBP_CELLULAR_RESPONSE_TO_IRON_ION	4	0.736515	1.35279	0.117647	1	0.998109	80	tags=25%, list=1%, signal=25%	TF
GOMF_HISTONE_H3_TRI_DI_MONOMETHYL_LYSINE_4_DEMETHYLASE_ACTIVITY	GOMF_HISTONE_H3_TRI_DI_MONOMETHYL_LYSINE_4_DEMETHYLASE_ACTIVITY	GOMF_HISTONE_H3_TRI_DI_MONOMETHYL_LYSINE_4_DEMETHYLASE_ACTIVITY	5	0.685519	1.35268	0.139871	1	0.998109	486	tags=40%, list=6%, signal=38%	KDM5D/KDM5A
GOBP_VENOUS_BLOOD_VESSEL_MORPHOGENESIS	GOBP_VENOUS_BLOOD_VESSEL_MORPHOGENESIS	GOBP_VENOUS_BLOOD_VESSEL_MORPHOGENESIS	5	0.685373	1.35239	0.139871	1	0.998109	1045	tags=60%, list=12%, signal=53%	HEG1/CCM2/EFNB2
HP_ABNORMALITY_OF_THE_TARSAL_BONES	HP_ABNORMALITY_OF_THE_TARSAL_BONES	HP_ABNORMALITY_OF_THE_TARSAL_BONES	57	0.392252	1.35225	0.0801394	1	0.998109	3136	tags=49%, list=36%, signal=32%	TPM2/ERCC5/SLC35D1/SMPD4/ZMPSTE24/PLAA/ERCC1/KANSL1/FGFR1/SLC29A3/GLE1/SAMD9/NUP188/FLNB/ERCC6/ERCC2/VAC14/FIG4/ATP6AP2/GFM2/WRN/TELO2/PEX1/MMP2/LMBR1/CHSY1/EXOC7/EIF2AK3
GOBP_NEGATIVE_REGULATION_OF_DNA_RECOMBINATION	GOBP_NEGATIVE_REGULATION_OF_DNA_RECOMBINATION	GOBP_NEGATIVE_REGULATION_OF_DNA_RECOMBINATION	20	0.482835	1.35221	0.138889	1	0.998109	2344	tags=45%, list=27%, signal=33%	SHLD1/HELB/TP53BP1/ZRANB3/PARP3/TERF2/MSH2/BLM/UBQLN4
GOBP_PROTEIN_LOCALIZATION_TO_CHROMOSOME_TELOMERIC_REGION	GOBP_PROTEIN_LOCALIZATION_TO_CHROMOSOME_TELOMERIC_REGION	GOBP_PROTEIN_LOCALIZATION_TO_CHROMOSOME_TELOMERIC_REGION	27	0.452009	1.35171	0.115044	1	0.998109	725	tags=26%, list=8%, signal=24%	ATR/GNL3L/BRCA2/ZNF827/CCT3/CCT4/CCT7
GOMF_CLASS_I_DNA_APURINIC_OR_APYRIMIDINIC_SITE_ENDONUCLEASE_ACTIVITY	GOMF_CLASS_I_DNA_APURINIC_OR_APYRIMIDINIC_SITE_ENDONUCLEASE_ACTIVITY	GOMF_CLASS_I_DNA_APURINIC_OR_APYRIMIDINIC_SITE_ENDONUCLEASE_ACTIVITY	4	0.735779	1.35144	0.117647	1	0.998109	1870	tags=75%, list=21%, signal=59%	NEIL2/OGG1/NTHL1
GOMF_FLOPPASE_ACTIVITY	GOMF_FLOPPASE_ACTIVITY	GOMF_FLOPPASE_ACTIVITY	10	0.572382	1.3514	0.157576	1	0.998109	117	tags=20%, list=1%, signal=20%	ABCA1/ATP8B2
GOBP_POSITIVE_REGULATION_OF_SMALL_GTPASE_MEDIATED_SIGNAL_TRANSDUCTION	GOBP_POSITIVE_REGULATION_OF_SMALL_GTPASE_MEDIATED_SIGNAL_TRANSDUCTION	GOBP_POSITIVE_REGULATION_OF_SMALL_GTPASE_MEDIATED_SIGNAL_TRANSDUCTION	33	0.434196	1.35131	0.110138	1	0.998109	1909	tags=36%, list=22%, signal=29%	SYNPO2L/GPR174/RASGEF1A/SOS2/PIK3CG/RASGRP1/MAPRE2/ALS2/LPAR6/ITGAV/PIK3CB/GPR55
GOMF_LIGASE_ACTIVITY_FORMING_CARBON_NITROGEN_BONDS	GOMF_LIGASE_ACTIVITY_FORMING_CARBON_NITROGEN_BONDS	GOMF_LIGASE_ACTIVITY_FORMING_CARBON_NITROGEN_BONDS	29	0.445879	1.3513	0.121402	1	0.998109	2948	tags=52%, list=34%, signal=34%	PFAS/GATC/ASNS/ASNSD1/GMPS/TTLL3/HLCS/TTLL4/MTHFD1L/CAD/TTL/MCCC1/QRSL1/TTLL1/PAICS
GOBP_MESODERM_DEVELOPMENT	GOBP_MESODERM_DEVELOPMENT	GOBP_MESODERM_DEVELOPMENT	40	0.414424	1.35123	0.0998797	1	0.998109	884	tags=18%, list=10%, signal=16%	MESD/EXOC4/EOMES/ARMC5/SMAD3/ACVR1/CITED2
HP_ELEVATED_CIRCULATING_GLUTARIC_ACID_CONCENTRATION	HP_ELEVATED_CIRCULATING_GLUTARIC_ACID_CONCENTRATION	HP_ELEVATED_CIRCULATING_GLUTARIC_ACID_CONCENTRATION	5	0.68467	1.35101	0.139871	1	0.998109	596	tags=40%, list=7%, signal=37%	DNAJC19/ETFB
HP_ABNORMAL_ILIUM_MORPHOLOGY	HP_ABNORMAL_ILIUM_MORPHOLOGY	HP_ABNORMAL_ILIUM_MORPHOLOGY	44	0.403697	1.35088	0.0956826	1	0.998109	3821	tags=61%, list=44%, signal=35%	NEPRO/VPS33A/TNFRSF1A/ZBTB20/SLC35D1/PEX5/RUNX2/GNPTAB/POLR3A/FLNB/ERCC6/FN1/MAN2B1/TMEM251/AIFM1/CEP120/FUZ/SMAD4/SEC24D/EIF2AK3/IDUA/GALNS/ATP7A/GPX4/LONP1/PCNT/SLC26A2
GOBP_PROTEIN_LOCALIZATION_TO_EARLY_ENDOSOME	GOBP_PROTEIN_LOCALIZATION_TO_EARLY_ENDOSOME	GOBP_PROTEIN_LOCALIZATION_TO_EARLY_ENDOSOME	7	0.626908	1.35074	0.154088	1	0.998109	1542	tags=43%, list=18%, signal=35%	DTX3L/ROCK2/SCRIB
HP_EUNUCHOID_HABITUS	HP_EUNUCHOID_HABITUS	HP_EUNUCHOID_HABITUS	5	0.684212	1.3501	0.141479	1	0.998109	2566	tags=80%, list=29%, signal=56%	FGFR1/NSMF/HS6ST1/WDR11
HP_INCREASED_FEMALE_LIBIDO	HP_INCREASED_FEMALE_LIBIDO	HP_INCREASED_FEMALE_LIBIDO	5	0.684212	1.3501	0.141479	1	0.998109	2566	tags=80%, list=29%, signal=56%	FGFR1/NSMF/HS6ST1/WDR11
GOMF_NAADP_SENSITIVE_CALCIUM_RELEASE_CHANNEL_ACTIVITY	GOMF_NAADP_SENSITIVE_CALCIUM_RELEASE_CHANNEL_ACTIVITY	GOMF_NAADP_SENSITIVE_CALCIUM_RELEASE_CHANNEL_ACTIVITY	2	0.870708	1.34996	0.0842294	1	0.998109	1128	tags=100%, list=13%, signal=87%	MCOLN1/TPCN2
HP_ACIDEMIA	HP_ACIDEMIA	HP_ACIDEMIA	15	0.521755	1.34994	0.141429	1	0.998109	654	tags=27%, list=8%, signal=25%	MMAB/DNAJC19/ETFB/HCFC1
GOCC_PLATELET_DENSE_TUBULAR_NETWORK_MEMBRANE	GOCC_PLATELET_DENSE_TUBULAR_NETWORK_MEMBRANE	GOCC_PLATELET_DENSE_TUBULAR_NETWORK_MEMBRANE	7	0.626427	1.3497	0.15566	1	0.998109	2288	tags=57%, list=26%, signal=42%	ITPR2/EHD1/ATP2A3/DMTN
GOBP_TRNA_PROCESSING	GOBP_TRNA_PROCESSING	GOBP_TRNA_PROCESSING	95	0.363328	1.34909	0.0725894	1	0.998109	3861	tags=56%, list=44%, signal=31%	RTRAF/TRMT10B/METTL2A/POP4/METTL2B/PUS3/TP53RK/DDX1/URM1/AARS2/DUS4L/PUS10/RPPH1/LSM6/RPP40/CTU1/TRMT44/TRMT10A/TRMU/ADAT2/ELP4/THUMPD2/WDR4/BCDIN3D/TARBP1/ELAC1/RPP25/PTCD1/METTL1/NSUN3/MTFMT/SSB/TRIT1/TRMT2B/TRNT1/ELP3/GTPBP3/TRDMT1/TYW1/PUS1/TRMT10C/TRMT13/TYW5/TRMT61A/DTWD1/TRMT11/NAT10/RPP14/THUMPD3/RPP25L/CDKAL1/METTL8/THADA
GOBP_SKELETAL_MUSCLE_ACETYLCHOLINE_GATED_CHANNEL_CLUSTERING	GOBP_SKELETAL_MUSCLE_ACETYLCHOLINE_GATED_CHANNEL_CLUSTERING	GOBP_SKELETAL_MUSCLE_ACETYLCHOLINE_GATED_CHANNEL_CLUSTERING	5	0.683682	1.34906	0.143087	1	0.998109	57	tags=20%, list=1%, signal=20%	MESD
HP_DECREASED_TESTICULAR_SIZE	HP_DECREASED_TESTICULAR_SIZE	HP_DECREASED_TESTICULAR_SIZE	52	0.39651	1.34891	0.100939	1	0.998109	2566	tags=44%, list=29%, signal=31%	GBA2/USP9Y/ERCC5/DNAJC19/FGFR1/DHX37/SLC29A3/TAF4B/SAMD9/CDKN1C/THOC2/ATRX/ERCC2/DCAF17/NSMF/CUL4B/CCDC28B/ALMS1/MAP3K1/HS6ST1/CCDC141/WWOX/WDR11
HP_HYPOTHALAMIC_GONADOTROPIN_RELEASING_HORMONE_DEFICIENCY	HP_HYPOTHALAMIC_GONADOTROPIN_RELEASING_HORMONE_DEFICIENCY	HP_HYPOTHALAMIC_GONADOTROPIN_RELEASING_HORMONE_DEFICIENCY	5	0.683597	1.34889	0.143087	1	0.998109	2566	tags=80%, list=29%, signal=56%	FGFR1/HS6ST1/CCDC141/WDR11
HP_ABNORMALLY_LARGE_GLOBE	HP_ABNORMALLY_LARGE_GLOBE	HP_ABNORMALLY_LARGE_GLOBE	15	0.521185	1.34847	0.141429	1	0.998109	1830	tags=40%, list=21%, signal=32%	ATR/GNAQ/FKRP/PIGV/DAG1/POMT1
HP_ABNORMAL_BLOOD_CHLORIDE_CONCENTRATION	HP_ABNORMAL_BLOOD_CHLORIDE_CONCENTRATION	HP_ABNORMAL_BLOOD_CHLORIDE_CONCENTRATION	4	0.73412	1.3484	0.119377	1	0.998109	1048	tags=75%, list=12%, signal=66%	WNK1/MAGED2/CUL3
HP_FLAT_FACE	HP_FLAT_FACE	HP_FLAT_FACE	55	0.392538	1.34836	0.0909091	1	0.998109	2047	tags=35%, list=23%, signal=27%	AMMECR1/CAMK2G/PEX26/EHMT1/CTNND1/PEX5/TMCO1/TMEM70/GNPTAB/HELLS/MAPRE2/BRPF1/SMARCA2/FLNB/PEX14/PEX10/ATRX/FN1/MAN2B1
HP_GONADAL_DYSGENESIS	HP_GONADAL_DYSGENESIS	HP_GONADAL_DYSGENESIS	18	0.497137	1.34833	0.138356	1	0.998109	2534	tags=50%, list=29%, signal=36%	GTF2H5/MRPS22/DHX37/PSMC3IP/SPIDR/ERCC2/MAP3K1/RNF113A/WWOX
HP_ORTHOPNEA	HP_ORTHOPNEA	HP_ORTHOPNEA	7	0.625758	1.34826	0.15566	1	0.998109	2762	tags=86%, list=32%, signal=59%	CITED2/AGRN/GATA6/AK9/CHRNB1/TTN
GOBP_PHOSPHOLIPID_HOMEOSTASIS	GOBP_PHOSPHOLIPID_HOMEOSTASIS	GOBP_PHOSPHOLIPID_HOMEOSTASIS	2	0.869601	1.34825	0.0842294	1	0.998109	115	tags=50%, list=1%, signal=49%	ABCA1
GOBP_REGULATION_OF_PROTEIN_LOCALIZATION_TO_CENTROSOME	GOBP_REGULATION_OF_PROTEIN_LOCALIZATION_TO_CENTROSOME	GOBP_REGULATION_OF_PROTEIN_LOCALIZATION_TO_CENTROSOME	9	0.586314	1.34821	0.148545	1	0.998109	1068	tags=33%, list=12%, signal=29%	CEP72/CEP250/MARK4
HP_ABNORMAL_ANATOMIC_LOCATION_OF_THE_HEART	HP_ABNORMAL_ANATOMIC_LOCATION_OF_THE_HEART	HP_ABNORMAL_ANATOMIC_LOCATION_OF_THE_HEART	34	0.429367	1.34813	0.113608	1	0.998109	603	tags=18%, list=7%, signal=16%	TCTN1/SH2B1/SPEF2/ARL13B/ZMPSTE24/TMEM216
HP_DEATH_IN_INFANCY	HP_DEATH_IN_INFANCY	HP_DEATH_IN_INFANCY	110	0.356436	1.34773	0.0654699	1	0.998109	1823	tags=30%, list=21%, signal=24%	NAXD/GATC/SMARCD2/EPG5/COX10/PEX26/ERCC5/REV3L/DPM2/SMPD4/FXR1/FLI1/ERCC1/PET100/PEX5/LIPT1/AARS2/MRPS22/TMEM70/ALG14/LAT/GBA/NSF/NFS1/ITGA6/PEX14/PEX10/ERCC6/CLCF1/MSH2/ATRX/COG6/ERCC2
GOMF_INTRACILIARY_TRANSPORT_PARTICLE_B_BINDING	GOMF_INTRACILIARY_TRANSPORT_PARTICLE_B_BINDING	GOMF_INTRACILIARY_TRANSPORT_PARTICLE_B_BINDING	2	0.869196	1.34762	0.0842294	1	0.998109	236	tags=50%, list=3%, signal=49%	KIFAP3
GOMF_DNA_DIRECTED_DNA_POLYMERASE_ACTIVITY	GOMF_DNA_DIRECTED_DNA_POLYMERASE_ACTIVITY	GOMF_DNA_DIRECTED_DNA_POLYMERASE_ACTIVITY	15	0.520799	1.34747	0.141429	1	0.998109	1357	tags=40%, list=16%, signal=34%	PRIMPOL/POLB/POLD4/REV3L/POLL/POLD3
GOBP_CALCIUM_DEPENDENT_CELL_CELL_ADHESION_VIA_PLASMA_MEMBRANE_CELL_ADHESION_MOLECULES	GOBP_CALCIUM_DEPENDENT_CELL_CELL_ADHESION_VIA_PLASMA_MEMBRANE_CELL_ADHESION_MOLECULES	GOBP_CALCIUM_DEPENDENT_CELL_CELL_ADHESION_VIA_PLASMA_MEMBRANE_CELL_ADHESION_MOLECULES	3	0.786365	1.34739	0.119929	1	0.998109	236	tags=33%, list=3%, signal=32%	KIFAP3
GOBP_REGULATION_OF_LEUKOCYTE_ADHESION_TO_ARTERIAL_ENDOTHELIAL_CELL	GOBP_REGULATION_OF_LEUKOCYTE_ADHESION_TO_ARTERIAL_ENDOTHELIAL_CELL	GOBP_REGULATION_OF_LEUKOCYTE_ADHESION_TO_ARTERIAL_ENDOTHELIAL_CELL	3	0.786041	1.34683	0.119929	1	0.998109	1447	tags=67%, list=17%, signal=56%	TNF/ZDHHC21
HP_SLOWED_SLURRED_SPEECH	HP_SLOWED_SLURRED_SPEECH	HP_SLOWED_SLURRED_SPEECH	2	0.868642	1.34676	0.0860215	1	0.998109	1146	tags=100%, list=13%, signal=87%	SPG7/SYNJ1
GOMF_2_ACYLGLYCEROL_3_PHOSPHATE_O_ACYLTRANSFERASE_ACTIVITY	GOMF_2_ACYLGLYCEROL_3_PHOSPHATE_O_ACYLTRANSFERASE_ACTIVITY	GOMF_2_ACYLGLYCEROL_3_PHOSPHATE_O_ACYLTRANSFERASE_ACTIVITY	5	0.682419	1.34657	0.143087	1	0.998109	196	tags=20%, list=2%, signal=20%	LPGAT1
HP_UVEAL_MELANOMA	HP_UVEAL_MELANOMA	HP_UVEAL_MELANOMA	6	0.650429	1.34632	0.140823	1	0.998109	1230	tags=50%, list=14%, signal=43%	GNAQ/SF3B1/DMPK
GOBP_REGULATION_OF_MRNA_POLYADENYLATION	GOBP_REGULATION_OF_MRNA_POLYADENYLATION	GOBP_REGULATION_OF_MRNA_POLYADENYLATION	17	0.504513	1.34602	0.133793	1	0.998109	1472	tags=35%, list=17%, signal=29%	VIRMA/ZC3H14/CPSF6/NELFE/SUPT5H/ZC3H3
GOMF_PHOSPHATIDYLINOSITOL_PHOSPHATE_KINASE_ACTIVITY	GOMF_PHOSPHATIDYLINOSITOL_PHOSPHATE_KINASE_ACTIVITY	GOMF_PHOSPHATIDYLINOSITOL_PHOSPHATE_KINASE_ACTIVITY	10	0.570089	1.34599	0.157576	1	0.998109	3511	tags=80%, list=40%, signal=48%	PIP5K1A/PIK3CG/PIP4K2B/PIK3CB/PIK3CA/PIP4K2C/PIKFYVE/PIP5K1C
GOBP_CELL_CYCLE_DNA_REPLICATION	GOBP_CELL_CYCLE_DNA_REPLICATION	GOBP_CELL_CYCLE_DNA_REPLICATION	27	0.450021	1.34577	0.117573	1	0.998109	3246	tags=56%, list=37%, signal=35%	RTF2/BRCA2/UPF1/ZMPSTE24/MCM2/TERF2/ATRX/MCM4/BLM/ZNF830/WRN/NUGGC/ATAD5/ZPR1/LIG1
GOMF_METALLOEXOPEPTIDASE_ACTIVITY	GOMF_METALLOEXOPEPTIDASE_ACTIVITY	GOMF_METALLOEXOPEPTIDASE_ACTIVITY	24	0.461659	1.34576	0.134021	1	0.998109	809	tags=25%, list=9%, signal=23%	XPNPEP1/CPQ/METAP2/ZMPSTE24/NPEPPS/RNPEPL1
HP_CONICAL_TOOTH	HP_CONICAL_TOOTH	HP_CONICAL_TOOTH	17	0.504394	1.34571	0.133793	1	0.998109	2812	tags=53%, list=32%, signal=36%	SMARCD2/DLG1/CTNND1/FGFR1/PRKACA/DHODH/WNT10A/SUMO1/EDARADD
GOBP_MICROTUBULE_BUNDLE_FORMATION	GOBP_MICROTUBULE_BUNDLE_FORMATION	GOBP_MICROTUBULE_BUNDLE_FORMATION	28	0.446242	1.3456	0.124842	1	0.998109	2889	tags=64%, list=33%, signal=43%	CFAP74/SPEF2/CLIP1/NUMA1/MARK4/PRC1/TTLL3/MAP1S/GAS2L1/TPPP/SPAST/DNAAF2/IQCG/SPAG16/AAAS/DNAL1/TTLL1/SPAG1
GOBP_NADPH_OXIDATION	GOBP_NADPH_OXIDATION	GOBP_NADPH_OXIDATION	2	0.867754	1.34538	0.0878136	1	0.998109	139	tags=50%, list=2%, signal=49%	NQO1
GOBP_NADH_OXIDATION	GOBP_NADH_OXIDATION	GOBP_NADH_OXIDATION	4	0.732394	1.34523	0.119377	1	0.998109	1572	tags=75%, list=18%, signal=61%	NQO1/GPD2/PCK2
HP_ABNORMAL_LIGHT_AND_DARK_ADAPTED_ELECTRORETINOGRAM	HP_ABNORMAL_LIGHT_AND_DARK_ADAPTED_ELECTRORETINOGRAM	HP_ABNORMAL_LIGHT_AND_DARK_ADAPTED_ELECTRORETINOGRAM	15	0.519738	1.34473	0.141429	1	0.998109	1015	tags=33%, list=12%, signal=30%	MCOLN1/RP9/IDH3B/ZNF513/PDE6B
GOMF_COBALAMIN_BINDING	GOMF_COBALAMIN_BINDING	GOMF_COBALAMIN_BINDING	4	0.732054	1.3446	0.121107	1	0.998109	183	tags=25%, list=2%, signal=24%	MMAB
GOBP_REGULATION_OF_MYOBLAST_FUSION	GOBP_REGULATION_OF_MYOBLAST_FUSION	GOBP_REGULATION_OF_MYOBLAST_FUSION	12	0.543924	1.34452	0.152142	1	0.998109	1679	tags=42%, list=19%, signal=34%	RIPOR2/NFATC2/EHD1/PLEKHO1/GDF15
GOMF_FATTY_ACID_TRANSMEMBRANE_TRANSPORTER_ACTIVITY	GOMF_FATTY_ACID_TRANSMEMBRANE_TRANSPORTER_ACTIVITY	GOMF_FATTY_ACID_TRANSMEMBRANE_TRANSPORTER_ACTIVITY	3	0.784681	1.3445	0.123457	1	0.998109	1878	tags=100%, list=22%, signal=78%	SLC43A3/SLC27A1/SLC27A2
GOBP_REGULATION_OF_CDC42_PROTEIN_SIGNAL_TRANSDUCTION	GOBP_REGULATION_OF_CDC42_PROTEIN_SIGNAL_TRANSDUCTION	GOBP_REGULATION_OF_CDC42_PROTEIN_SIGNAL_TRANSDUCTION	4	0.73198	1.34447	0.122837	1	0.998109	115	tags=25%, list=1%, signal=25%	ABCA1
GOBP_RETINAL_CELL_APOPTOTIC_PROCESS	GOBP_RETINAL_CELL_APOPTOTIC_PROCESS	GOBP_RETINAL_CELL_APOPTOTIC_PROCESS	2	0.866919	1.34409	0.0896057	1	0.998109	1161	tags=100%, list=13%, signal=87%	PDE6B/AKT2
HP_FATIGABLE_WEAKNESS_OF_SKELETAL_MUSCLES	HP_FATIGABLE_WEAKNESS_OF_SKELETAL_MUSCLES	HP_FATIGABLE_WEAKNESS_OF_SKELETAL_MUSCLES	16	0.511457	1.34384	0.141864	1	0.998109	2708	tags=56%, list=31%, signal=39%	TPM2/STIM1/FKRP/AGRN/POMT1/LMOD3/TPM3/AK9/CHRNB1
GOMF_PHOSPHATIDYLINOSITOL_3_5_BISPHOSPHATE_PHOSPHATASE_ACTIVITY	GOMF_PHOSPHATIDYLINOSITOL_3_5_BISPHOSPHATE_PHOSPHATASE_ACTIVITY	GOMF_PHOSPHATIDYLINOSITOL_3_5_BISPHOSPHATE_PHOSPHATASE_ACTIVITY	10	0.56915	1.34377	0.159091	1	0.998109	2445	tags=60%, list=28%, signal=43%	SYNJ2/MTMR3/SYNJ1/MTMR1/FIG4/MTMR4
HP_REDUCED_VITAL_CAPACITY	HP_REDUCED_VITAL_CAPACITY	HP_REDUCED_VITAL_CAPACITY	9	0.584267	1.3435	0.151608	1	0.998109	2762	tags=67%, list=32%, signal=46%	TPM2/AGRN/TPM3/AK9/CHRNB1/TTN
GOBP_FAS_SIGNALING_PATHWAY	GOBP_FAS_SIGNALING_PATHWAY	GOBP_FAS_SIGNALING_PATHWAY	5	0.680833	1.34344	0.14791	1	0.998109	1642	tags=60%, list=19%, signal=49%	SP100/FAS/TMBIM1
GOBP_REGULATION_OF_T_CIRCLE_FORMATION	GOBP_REGULATION_OF_T_CIRCLE_FORMATION	GOBP_REGULATION_OF_T_CIRCLE_FORMATION	3	0.784046	1.34342	0.123457	1	0.998109	1432	tags=67%, list=16%, signal=56%	ERCC1/TERF2
GOBP_CENTRAL_NERVOUS_SYSTEM_NEURON_AXONOGENESIS	GOBP_CENTRAL_NERVOUS_SYSTEM_NEURON_AXONOGENESIS	GOBP_CENTRAL_NERVOUS_SYSTEM_NEURON_AXONOGENESIS	18	0.495224	1.34314	0.139726	1	0.998109	1953	tags=44%, list=22%, signal=35%	SZT2/TCTN1/EPHB6/DRAXIN/FBXO45/EPHA4/PAFAH1B1/MYCBP2
HP_OPTIC_NERVE_DYSPLASIA	HP_OPTIC_NERVE_DYSPLASIA	HP_OPTIC_NERVE_DYSPLASIA	4	0.731248	1.34312	0.122837	1	0.998109	851	tags=50%, list=10%, signal=45%	KIDINS220/PEX5
GOBP_NUCLEOTIDE_EXCISION_REPAIR	GOBP_NUCLEOTIDE_EXCISION_REPAIR	GOBP_NUCLEOTIDE_EXCISION_REPAIR	41	0.409921	1.34298	0.109771	1	0.998109	1870	tags=34%, list=21%, signal=27%	BRCA2/USP7/ERCC5/POLB/GTF2H5/ERCC1/MMS19/POLL/POLD3/UVSSA/ERCC6/ERCC2/OGG1/NTHL1
GOBP_POSITIVE_REGULATION_OF_TRANSCRIPTION_OF_NUCLEOLAR_LARGE_RRNA_BY_RNA_POLYMERASE_I	GOBP_POSITIVE_REGULATION_OF_TRANSCRIPTION_OF_NUCLEOLAR_LARGE_RRNA_BY_RNA_POLYMERASE_I	GOBP_POSITIVE_REGULATION_OF_TRANSCRIPTION_OF_NUCLEOLAR_LARGE_RRNA_BY_RNA_POLYMERASE_I	9	0.58403	1.34296	0.151608	1	0.998109	536	tags=33%, list=6%, signal=31%	DDX11/NOL11/PIH1D1
GOBP_MITOCHONDRIAL_TRANSPORT	GOBP_MITOCHONDRIAL_TRANSPORT	GOBP_MITOCHONDRIAL_TRANSPORT	141	0.346415	1.34279	0.0505676	0.963659	0.961836	1070	tags=15%, list=12%, signal=13%	ATP5F1E/ATP5MG/ATP5PF/ATP5PD/ATP5F1B/DNLZ/TRMT10B/SAMM50/FLVCR1/SLC25A16/MT-ATP8/DNAJC19/SPG7/TIMM8B/DNAJC15/NPEPPS/TOMM40L/CHCHD4/HSPA1A/COX18/CPT2
GOBP_AXONEME_ASSEMBLY	GOBP_AXONEME_ASSEMBLY	GOBP_AXONEME_ASSEMBLY	11	0.557142	1.34261	0.146526	1	0.998109	2889	tags=82%, list=33%, signal=55%	CFAP74/SPEF2/TTLL3/DNAAF2/IQCG/SPAG16/DNAL1/TTLL1/SPAG1
HP_FUNCTIONAL_ABNORMALITY_OF_MALE_INTERNAL_GENITALIA	HP_FUNCTIONAL_ABNORMALITY_OF_MALE_INTERNAL_GENITALIA	HP_FUNCTIONAL_ABNORMALITY_OF_MALE_INTERNAL_GENITALIA	72	0.371074	1.34229	0.0842572	1	0.998109	2923	tags=54%, list=34%, signal=36%	FANCG/GBA2/USP9Y/UBE2T/BRCA2/KDM5D/SPEF2/ERCC1/TBL2/FGFR1/DHX37/SLC29A3/TAF4B/FANCD2/GBA/DMPK/AIP/SYCP2/MEN1/ERCC6/DCAF17/NSMF/CATSPER2/BLM/ALMS1/DNAAF2/ABHD11/MAP3K1/HS6ST1/WWOX/WDR11/FANCF/DNAL1/ATM/GTF2IRD2/BRCC3/STK11/SPAG1/TXNRD2
HP_LIMITED_WRIST_MOVEMENT	HP_LIMITED_WRIST_MOVEMENT	HP_LIMITED_WRIST_MOVEMENT	7	0.62296	1.34223	0.160377	1	0.998109	1022	tags=29%, list=12%, signal=25%	ZMPSTE24/GNPTAB
HP_SUBCORTICAL_BAND_HETEROTOPIA	HP_SUBCORTICAL_BAND_HETEROTOPIA	HP_SUBCORTICAL_BAND_HETEROTOPIA	4	0.730643	1.34201	0.122837	1	0.998109	1832	tags=75%, list=21%, signal=59%	KIF2A/TUBG1/PAFAH1B1
GOBP_NEGATIVE_REGULATION_OF_DNA_REPAIR	GOBP_NEGATIVE_REGULATION_OF_DNA_REPAIR	GOBP_NEGATIVE_REGULATION_OF_DNA_REPAIR	19	0.485964	1.34194	0.148541	1	0.998109	1863	tags=37%, list=21%, signal=29%	SHLD1/HELB/TP53BP1/UBR5/TERF2/ERCC6/OGG1
GOMF_DNA_DNA_ANNEALING_ACTIVITY	GOMF_DNA_DNA_ANNEALING_ACTIVITY	GOMF_DNA_DNA_ANNEALING_ACTIVITY	4	0.730598	1.34193	0.124567	1	0.998109	2056	tags=75%, list=24%, signal=57%	SMARCAL1/ZRANB3/BLM
GOBP_DNA_GEOMETRIC_CHANGE	GOBP_DNA_GEOMETRIC_CHANGE	GOBP_DNA_GEOMETRIC_CHANGE	59	0.384888	1.34189	0.0963303	1	0.998109	2595	tags=42%, list=30%, signal=30%	UPF1/SMARCAD1/DDX11/HELB/MCM5/DDX1/MCM2/HMGB3/CHTF18/CHD3/SSBP1/G3BP1/ZRANB3/CHD9/RFC5/ATRX/ERCC2/IGHMBP2/MCM4/BLM/MTERF1/HNRNPA2B1/WRNIP1/WRN/GINS4
GOBP_REGULATION_OF_CENTRIOLE_REPLICATION	GOBP_REGULATION_OF_CENTRIOLE_REPLICATION	GOBP_REGULATION_OF_CENTRIOLE_REPLICATION	16	0.510678	1.34179	0.144645	1	0.998109	3343	tags=75%, list=38%, signal=46%	SASS6/CEP76/MDM1/VPS4B/CEP295/ALMS1/PLK2/SPICE1/TRIM37/CEP120/KAT2B/KAT2A
GOMF_LIGAND_GATED_CATION_CHANNEL_ACTIVITY	GOMF_LIGAND_GATED_CATION_CHANNEL_ACTIVITY	GOMF_LIGAND_GATED_CATION_CHANNEL_ACTIVITY	14	0.526587	1.34168	0.141414	1	0.998109	2708	tags=57%, list=31%, signal=39%	MCOLN1/ITPR2/TPCN2/PTK2B/P2RX7/FKBP1B/P2RX5/CHRNB1
GOBP_POSITIVE_REGULATION_OF_NUCLEAR_DIVISION	GOBP_POSITIVE_REGULATION_OF_NUCLEAR_DIVISION	GOBP_POSITIVE_REGULATION_OF_NUCLEAR_DIVISION	21	0.475521	1.34167	0.141534	1	0.998109	2295	tags=52%, list=26%, signal=39%	ANAPC7/TNF/CDC27/ANAPC4/ANAPC5/CUL3/NPM2/CDC23/PLCB1/NUSAP1/ANAPC11
HP_CONTRACTURES_OF_THE_JOINTS_OF_THE_UPPER_LIMBS	HP_CONTRACTURES_OF_THE_JOINTS_OF_THE_UPPER_LIMBS	HP_CONTRACTURES_OF_THE_JOINTS_OF_THE_UPPER_LIMBS	146	0.345527	1.34161	0.0566426	0.985635	0.983771	2956	tags=41%, list=34%, signal=28%	TPM2/ATR/WDR73/FLVCR1/TBC1D2B/ERCC5/SMARCAD1/ASXL1/GTF2H5/TP53RK/ZMPSTE24/PSTPIP1/SMAD3/HLA-DRB1/ERCC1/PSMB8/PEX5/SYNE1/RTTN/TMEM70/SLC29A3/CPT2/PMP22/POLR3A/POLR3GL/ERLIN2/ALS2/PTDSS1/ERCC6/WDR4/ORC6/CASZ1/CLCF1/LFNG/ERCC2/IGHMBP2/DHODH/FHL1/CUL4B/UROS/COL6A1/TGDS/EFNB1/NUP133/MED12/SRD5A3/B3GAT3/TPM3/SMG9/DVL3/HS2ST1/PEX1/COL6A2/MMP2/BCR/ALDH18A1/PORCN/ECE1/LMBR1/PIGL
GOBP_CHROMOSOME_SEPARATION	GOBP_CHROMOSOME_SEPARATION	GOBP_CHROMOSOME_SEPARATION	46	0.399113	1.3413	0.103972	1	0.998109	1242	tags=26%, list=14%, signal=22%	ANAPC7/DIS3L2/CDC27/SMARCAD1/ANAPC4/ANAPC5/CSNK2A1/NUMA1/LCMT1/TPR/CUL3/CCNB1
HP_HYPOTELORISM	HP_HYPOTELORISM	HP_HYPOTELORISM	64	0.379237	1.34107	0.0865604	1	0.998109	2862	tags=42%, list=33%, signal=29%	WDR73/EPG5/STIM1/KIAA1109/GTF2H5/DPM2/TP53RK/SMPD4/KANSL1/COX14/FGFR1/RTTN/FANCD2/TRMT10A/WDR4/ERCC2/XRCC4/CEP57/NUP133/MSTO1/RNF113A/TRRAP/PPP1R15B/NIN/FARSB/CDK19/ALDH18A1
GOCC_INTRACILIARY_TRANSPORT_PARTICLE_B	GOCC_INTRACILIARY_TRANSPORT_PARTICLE_B	GOCC_INTRACILIARY_TRANSPORT_PARTICLE_B	10	0.567454	1.33977	0.163636	1	0.998109	2121	tags=60%, list=24%, signal=45%	HSPB11/IFT46/IFT22/CLUAP1/IFT88/TRIM59
GOMF_NADP_BINDING	GOMF_NADP_BINDING	GOMF_NADP_BINDING	24	0.459567	1.33967	0.136598	1	0.998109	548	tags=21%, list=6%, signal=20%	H6PD/CRYZ/IDH1/DECR1/DPYD
HP_ABNORMALITY_OF_FUNDUS_PIGMENTATION	HP_ABNORMALITY_OF_FUNDUS_PIGMENTATION	HP_ABNORMALITY_OF_FUNDUS_PIGMENTATION	9	0.582546	1.33954	0.153139	1	0.998109	456	tags=33%, list=5%, signal=32%	EPG5/MUTYH/GGCX
HP_ABNORMALITY_OF_THE_PHALANGES_OF_THE_TOES	HP_ABNORMALITY_OF_THE_PHALANGES_OF_THE_TOES	HP_ABNORMALITY_OF_THE_PHALANGES_OF_THE_TOES	49	0.394278	1.33933	0.113821	1	0.998109	3222	tags=55%, list=37%, signal=35%	FANCG/UBE2T/BRCA2/ZMPSTE24/FLI1/WNK1/ACVR1/FGFR1/FANCD2/PIGP/SMARCA2/C2CD3/TRIM8/VAC14/COL6A1/GNAO1/EFNB1/FIG4/FANCF/HS2ST1/COL6A2/SIK1/LMBR1/PIGL/PIGF/FANCA/RFWD3
HP_DECREASED_ACHILLES_REFLEX	HP_DECREASED_ACHILLES_REFLEX	HP_DECREASED_ACHILLES_REFLEX	3	0.781482	1.33902	0.12522	1	0.998109	1653	tags=67%, list=19%, signal=54%	CRYAB/FBXO38
GOBP_REGULATION_OF_HEAT_GENERATION	GOBP_REGULATION_OF_HEAT_GENERATION	GOBP_REGULATION_OF_HEAT_GENERATION	4	0.728954	1.33891	0.126298	1	0.998109	2364	tags=100%, list=27%, signal=73%	TNF/ARRDC3/SLC27A1/ABAT
HP_ABNORMAL_NATURAL_KILLER_CELL_MORPHOLOGY	HP_ABNORMAL_NATURAL_KILLER_CELL_MORPHOLOGY	HP_ABNORMAL_NATURAL_KILLER_CELL_MORPHOLOGY	11	0.555578	1.33884	0.148036	1	0.998109	1925	tags=36%, list=22%, signal=28%	CD70/LYST/FCGR3A/MCM4
HP_EMBRYONAL_RENAL_NEOPLASM	HP_EMBRYONAL_RENAL_NEOPLASM	HP_EMBRYONAL_RENAL_NEOPLASM	23	0.463236	1.33858	0.140442	1	0.998109	3032	tags=65%, list=35%, signal=43%	BRCA2/DIS3L2/ASXL1/DHX37/CDKN1C/CEP57/BUB3/KCNQ1OT1/BLM/MAP3K1/WWOX/PIK3CA/TRIM37/PHF21A/HDAC4
GOMF_POLYNUCLEOTIDE_ADENYLYLTRANSFERASE_ACTIVITY	GOMF_POLYNUCLEOTIDE_ADENYLYLTRANSFERASE_ACTIVITY	GOMF_POLYNUCLEOTIDE_ADENYLYLTRANSFERASE_ACTIVITY	5	0.678198	1.33824	0.151125	1	0.998109	39	tags=20%, list=0%, signal=20%	TENT5A
HP_ABNORMAL_SERUM_INSULIN_LIKE_GROWTH_FACTOR_1_LEVEL	HP_ABNORMAL_SERUM_INSULIN_LIKE_GROWTH_FACTOR_1_LEVEL	HP_ABNORMAL_SERUM_INSULIN_LIKE_GROWTH_FACTOR_1_LEVEL	10	0.566631	1.33783	0.165152	1	0.998109	1825	tags=60%, list=21%, signal=47%	MCTP2/RBM28/STAT5B/AIP/MEN1/DCAF17
GOMF_CALCIUM_DEPENDENT_PROTEIN_SERINE_THREONINE_PHOSPHATASE_ACTIVITY	GOMF_CALCIUM_DEPENDENT_PROTEIN_SERINE_THREONINE_PHOSPHATASE_ACTIVITY	GOMF_CALCIUM_DEPENDENT_PROTEIN_SERINE_THREONINE_PHOSPHATASE_ACTIVITY	6	0.646292	1.33776	0.14557	1	0.998109	666	tags=50%, list=8%, signal=46%	CAMK2G/PPM1F/PPP3CC
GOBP_DE_NOVO_CENTRIOLE_ASSEMBLY	GOBP_DE_NOVO_CENTRIOLE_ASSEMBLY	GOBP_DE_NOVO_CENTRIOLE_ASSEMBLY	2	0.862786	1.33768	0.09319	1	0.998109	1197	tags=100%, list=14%, signal=86%	CEP63/CEP152
GOCC_DEUTEROSOME	GOCC_DEUTEROSOME	GOCC_DEUTEROSOME	2	0.862786	1.33768	0.09319	1	0.998109	1197	tags=100%, list=14%, signal=86%	SASS6/CEP152
GOBP_POSITIVE_REGULATION_OF_MEMBRANE_DEPOLARIZATION	GOBP_POSITIVE_REGULATION_OF_MEMBRANE_DEPOLARIZATION	GOBP_POSITIVE_REGULATION_OF_MEMBRANE_DEPOLARIZATION	7	0.620834	1.33765	0.163522	1	0.998109	1469	tags=57%, list=17%, signal=48%	RACK1/MLLT11/ANK3/P2RX7
GOBP_NEGATIVE_REGULATION_OF_GUANYL_NUCLEOTIDE_EXCHANGE_FACTOR_ACTIVITY	GOBP_NEGATIVE_REGULATION_OF_GUANYL_NUCLEOTIDE_EXCHANGE_FACTOR_ACTIVITY	GOBP_NEGATIVE_REGULATION_OF_GUANYL_NUCLEOTIDE_EXCHANGE_FACTOR_ACTIVITY	3	0.780682	1.33765	0.12522	1	0.998109	6	tags=33%, list=0%, signal=33%	RIPOR2
GOBP_NEGATIVE_REGULATION_OF_CELLULAR_AMINE_METABOLIC_PROCESS	GOBP_NEGATIVE_REGULATION_OF_CELLULAR_AMINE_METABOLIC_PROCESS	GOBP_NEGATIVE_REGULATION_OF_CELLULAR_AMINE_METABOLIC_PROCESS	3	0.780385	1.33714	0.12522	1	0.998109	1364	tags=67%, list=16%, signal=56%	BCKDK/ATP2B4
HP_ABNORMALITY_OF_PRIMARY_MOLAR_MORPHOLOGY	HP_ABNORMALITY_OF_PRIMARY_MOLAR_MORPHOLOGY	HP_ABNORMALITY_OF_PRIMARY_MOLAR_MORPHOLOGY	5	0.677579	1.33701	0.152733	1	0.998109	2812	tags=100%, list=32%, signal=68%	SMARCAL1/FGFR1/WNT10A/SUMO1/EDARADD
GOBP_MRNA_ALTERNATIVE_POLYADENYLATION	GOBP_MRNA_ALTERNATIVE_POLYADENYLATION	GOBP_MRNA_ALTERNATIVE_POLYADENYLATION	5	0.677487	1.33683	0.152733	1	0.998109	1051	tags=40%, list=12%, signal=35%	VIRMA/CPSF6
GOMF_DEOXYRIBONUCLEASE_I_ACTIVITY	GOMF_DEOXYRIBONUCLEASE_I_ACTIVITY	GOMF_DEOXYRIBONUCLEASE_I_ACTIVITY	3	0.780026	1.33653	0.12522	1	0.998109	1273	tags=67%, list=15%, signal=57%	DNASE1L1/DNASE1
GOBP_NEGATIVE_REGULATION_OF_PHOSPHOPROTEIN_PHOSPHATASE_ACTIVITY	GOBP_NEGATIVE_REGULATION_OF_PHOSPHOPROTEIN_PHOSPHATASE_ACTIVITY	GOBP_NEGATIVE_REGULATION_OF_PHOSPHOPROTEIN_PHOSPHATASE_ACTIVITY	18	0.492762	1.33646	0.146575	1	0.998109	882	tags=39%, list=10%, signal=35%	TNF/ROCK2/CRY2/BOD1/TIPRL/GNAI2/PPP1R9B
HP_HYPERCOAGULABILITY	HP_HYPERCOAGULABILITY	HP_HYPERCOAGULABILITY	4	0.727558	1.33634	0.129758	1	0.998109	1096	tags=75%, list=13%, signal=66%	AGGF1/DLD/HBB
HP_CORONARY_ARTERY_STENOSIS	HP_CORONARY_ARTERY_STENOSIS	HP_CORONARY_ARTERY_STENOSIS	4	0.727488	1.33621	0.129758	1	0.998109	115	tags=25%, list=1%, signal=25%	ABCA1
HP_ABNORMAL_MUSCLE_FIBER_TYPE_DISTRIBUTION	HP_ABNORMAL_MUSCLE_FIBER_TYPE_DISTRIBUTION	HP_ABNORMAL_MUSCLE_FIBER_TYPE_DISTRIBUTION	23	0.462371	1.33609	0.140442	1	0.998109	2808	tags=57%, list=32%, signal=38%	TPM2/FXR1/ALG14/AGRN/POMT1/COL6A1/LMOD3/TPM3/DPAGT1/AK9/CHRNB1/TTN/COL6A2
HP_ENAMEL_HYPOPLASIA	HP_ENAMEL_HYPOPLASIA	HP_ENAMEL_HYPOPLASIA	44	0.399238	1.33595	0.113186	1	0.998109	2864	tags=52%, list=33%, signal=35%	ATR/GTF2H5/ERCC1/FGFR1/RUNX2/SMARCA2/ITGA6/FLNB/ERCC6/COG6/ERCC2/ROGDI/NUP133/ALDH3A2/RNF113A/WNT10A/TRIM37/SUMO1/PEX1/CYP2R1/EDARADD/TTC7A/PORCN
GOMF_TRNA_GUANINE_METHYLTRANSFERASE_ACTIVITY	GOMF_TRNA_GUANINE_METHYLTRANSFERASE_ACTIVITY	GOMF_TRNA_GUANINE_METHYLTRANSFERASE_ACTIVITY	11	0.55431	1.33578	0.151057	1	0.998109	3683	tags=82%, list=42%, signal=47%	TRMT10B/TRMT10A/THUMPD2/WDR4/TARBP1/METTL1/TRMT10C/TRMT11/THUMPD3
GOBP_REGULATION_OF_BRANCHING_INVOLVED_IN_SALIVARY_GLAND_MORPHOGENESIS	GOBP_REGULATION_OF_BRANCHING_INVOLVED_IN_SALIVARY_GLAND_MORPHOGENESIS	GOBP_REGULATION_OF_BRANCHING_INVOLVED_IN_SALIVARY_GLAND_MORPHOGENESIS	2	0.861523	1.33572	0.09319	1	0.998109	1208	tags=100%, list=14%, signal=86%	TNF/BTBD7
GOBP_ENDONUCLEOLYTIC_CLEAVAGE_INVOLVED_IN_RRNA_PROCESSING	GOBP_ENDONUCLEOLYTIC_CLEAVAGE_INVOLVED_IN_RRNA_PROCESSING	GOBP_ENDONUCLEOLYTIC_CLEAVAGE_INVOLVED_IN_RRNA_PROCESSING	14	0.524008	1.33511	0.141414	1	0.998109	1047	tags=29%, list=12%, signal=25%	UTP20/UTP23/BMS1/RPP40
HP_LARYNGEAL_DYSTONIA	HP_LARYNGEAL_DYSTONIA	HP_LARYNGEAL_DYSTONIA	8	0.598948	1.33453	0.169985	1	0.998109	576	tags=25%, list=7%, signal=23%	VPS13A/KMT2B
HP_ABNORMAL_CORONARY_ARTERY_MORPHOLOGY	HP_ABNORMAL_CORONARY_ARTERY_MORPHOLOGY	HP_ABNORMAL_CORONARY_ARTERY_MORPHOLOGY	29	0.440107	1.33381	0.12766	1	0.998109	2972	tags=48%, list=34%, signal=32%	ABCA1/SMAD3/TKT/EPHX2/XYLT2/ERCC6/ZNF687/NT5E/LZTR1/MFAP5/PLXND1/BRCC3/PNPLA2/SMAD4
HP_ABNORMAL_SPERM_HEAD_MORPHOLOGY	HP_ABNORMAL_SPERM_HEAD_MORPHOLOGY	HP_ABNORMAL_SPERM_HEAD_MORPHOLOGY	2	0.86026	1.33376	0.0949821	1	0.998109	1219	tags=100%, list=14%, signal=86%	GBA2/TSGA10
GOBP_PEPTIDYL_METHIONINE_MODIFICATION	GOBP_PEPTIDYL_METHIONINE_MODIFICATION	GOBP_PEPTIDYL_METHIONINE_MODIFICATION	9	0.579945	1.33356	0.157734	1	0.998109	1605	tags=44%, list=18%, signal=36%	NAA16/METAP2/NAA30/NAA15
HP_ABSENT_EPIPHYSES	HP_ABSENT_EPIPHYSES	HP_ABSENT_EPIPHYSES	9	0.579866	1.33338	0.157734	1	0.998109	111	tags=11%, list=1%, signal=11%	SMARCAL1
GOBP_SENSORY_PERCEPTION_OF_TEMPERATURE_STIMULUS	GOBP_SENSORY_PERCEPTION_OF_TEMPERATURE_STIMULUS	GOBP_SENSORY_PERCEPTION_OF_TEMPERATURE_STIMULUS	5	0.67573	1.33337	0.154341	1	0.998109	1473	tags=60%, list=17%, signal=50%	CXCL12/LXN/BTBD9
HP_VERTEBRAL_COMPRESSION_FRACTURE	HP_VERTEBRAL_COMPRESSION_FRACTURE	HP_VERTEBRAL_COMPRESSION_FRACTURE	22	0.464654	1.33326	0.143791	1	0.998109	1353	tags=32%, list=16%, signal=27%	TENT5A/MESD/XYLT2/GBA/GORAB/AIP/CCND1
GOBP_BRANCHING_INVOLVED_IN_SALIVARY_GLAND_MORPHOGENESIS	GOBP_BRANCHING_INVOLVED_IN_SALIVARY_GLAND_MORPHOGENESIS	GOBP_BRANCHING_INVOLVED_IN_SALIVARY_GLAND_MORPHOGENESIS	4	0.725853	1.33321	0.131488	1	0.998109	2391	tags=100%, list=27%, signal=73%	TNF/BTBD7/DAG1/PLXND1
GOBP_TRNA_MODIFICATION	GOBP_TRNA_MODIFICATION	GOBP_TRNA_MODIFICATION	65	0.376321	1.33308	0.0888383	1	0.998109	3861	tags=62%, list=44%, signal=35%	TRMT10B/METTL2A/METTL2B/PUS3/URM1/AARS2/DUS4L/PUS10/CTU1/TRMT44/TRMT10A/TRMU/ADAT2/ELP4/THUMPD2/WDR4/BCDIN3D/TARBP1/METTL1/NSUN3/MTFMT/SSB/TRIT1/TRMT2B/ELP3/GTPBP3/TRDMT1/TYW1/PUS1/TRMT10C/TRMT13/TYW5/TRMT61A/DTWD1/TRMT11/NAT10/THUMPD3/CDKAL1/METTL8/THADA
GOBP_TRANSCRIPTION_ELONGATION_FROM_RNA_POLYMERASE_I_PROMOTER	GOBP_TRANSCRIPTION_ELONGATION_FROM_RNA_POLYMERASE_I_PROMOTER	GOBP_TRANSCRIPTION_ELONGATION_FROM_RNA_POLYMERASE_I_PROMOTER	5	0.67529	1.3325	0.154341	1	0.998109	1823	tags=60%, list=21%, signal=47%	GTF2H5/ERCC6/ERCC2
HP_POSTURAL_INSTABILITY	HP_POSTURAL_INSTABILITY	HP_POSTURAL_INSTABILITY	39	0.409824	1.3315	0.116727	1	0.998109	1836	tags=36%, list=21%, signal=28%	GIGYF2/SLC20A2/RFC1/SPG7/SDHA/ERCC1/ATXN2/SYNJ1/GBA/PMP22/DNAJC13/ERCC6/ATP1A3/PINK1
HP_ABNORMAL_HDL_CHOLESTEROL_CONCENTRATION	HP_ABNORMAL_HDL_CHOLESTEROL_CONCENTRATION	HP_ABNORMAL_HDL_CHOLESTEROL_CONCENTRATION	8	0.597524	1.33135	0.169985	1	0.998109	759	tags=25%, list=9%, signal=23%	ABCA1/PSMB8
GOCC_STEREOCILIUM_BUNDLE	GOCC_STEREOCILIUM_BUNDLE	GOCC_STEREOCILIUM_BUNDLE	16	0.506604	1.33109	0.155772	1	0.998109	726	tags=19%, list=8%, signal=17%	RIPOR2/MYO1C/VEZT
GOCC_EXTRINSIC_COMPONENT_OF_ORGANELLE_MEMBRANE	GOCC_EXTRINSIC_COMPONENT_OF_ORGANELLE_MEMBRANE	GOCC_EXTRINSIC_COMPONENT_OF_ORGANELLE_MEMBRANE	29	0.439129	1.33085	0.128911	1	0.998109	371	tags=14%, list=4%, signal=13%	OTULINL/GBA2/EMC2/SNX10
HP_FETAL_AKINESIA_SEQUENCE	HP_FETAL_AKINESIA_SEQUENCE	HP_FETAL_AKINESIA_SEQUENCE	9	0.57874	1.33079	0.157734	1	0.998109	2483	tags=67%, list=29%, signal=48%	TPM2/GLE1/GBA/NEK9/TPM3/DPAGT1
HP_ABNORMAL_URINE_CARBOXYLIC_ACID_LEVEL	HP_ABNORMAL_URINE_CARBOXYLIC_ACID_LEVEL	HP_ABNORMAL_URINE_CARBOXYLIC_ACID_LEVEL	31	0.432045	1.33021	0.12766	1	0.998109	2867	tags=52%, list=33%, signal=35%	ATP5F1E/DNAJC19/SDHA/TMEM70/AUH/DBT/PPOX/SLC25A15/UROS/HMBS/PCCA/HMGCL/ATAD3A/ALAD/SERAC1/AGK
GOMF_1_PHOSPHATIDYLINOSITOL_3_KINASE_ACTIVITY	GOMF_1_PHOSPHATIDYLINOSITOL_3_KINASE_ACTIVITY	GOMF_1_PHOSPHATIDYLINOSITOL_3_KINASE_ACTIVITY	8	0.596932	1.33004	0.169985	1	0.998109	2696	tags=62%, list=31%, signal=43%	PIK3CG/PIK3CB/PIK3R3/PIK3CA/ATM
GOBP_LEUKOCYTE_MIGRATION_INVOLVED_IN_INFLAMMATORY_RESPONSE	GOBP_LEUKOCYTE_MIGRATION_INVOLVED_IN_INFLAMMATORY_RESPONSE	GOBP_LEUKOCYTE_MIGRATION_INVOLVED_IN_INFLAMMATORY_RESPONSE	7	0.617146	1.32971	0.165094	1	0.998109	1053	tags=43%, list=12%, signal=38%	JAM3/TNF/MDK
GOBP_BRAIN_MORPHOGENESIS	GOBP_BRAIN_MORPHOGENESIS	GOBP_BRAIN_MORPHOGENESIS	16	0.506054	1.32964	0.159944	1	0.998109	2187	tags=44%, list=25%, signal=33%	SPEF2/UCHL5/FANCD2/GBA/FZD3/PAFAH1B1/BBS4
HP_METABOLIC_ACIDOSIS	HP_METABOLIC_ACIDOSIS	HP_METABOLIC_ACIDOSIS	81	0.362651	1.32927	0.0965971	1	0.998109	2286	tags=42%, list=26%, signal=31%	MMAB/BTD/EPG5/TANGO2/NDUFAF1/COX10/HIBCH/NDUFA9/COA6/DLD/ACAT1/COX14/WNK1/PET100/FAH/MRPS22/CUL3/CPT2/AUH/GK/BCS1L/FBXL4/NFS1/HLCS/PDSS2/PPA2/CAD/FN1/PHKA2/GLYCTK/PCCA/HMGCL/MLYCD/MCCC1
GOBP_NEGATIVE_REGULATION_OF_VASCULAR_PERMEABILITY	GOBP_NEGATIVE_REGULATION_OF_VASCULAR_PERMEABILITY	GOBP_NEGATIVE_REGULATION_OF_VASCULAR_PERMEABILITY	5	0.673558	1.32908	0.159164	1	0.998109	2847	tags=100%, list=33%, signal=67%	PTPRJ/CEACAM1/ADM/CLDN5/ARHGAP35
GOBP_LEUKOCYTE_ADHESION_TO_ARTERIAL_ENDOTHELIAL_CELL	GOBP_LEUKOCYTE_ADHESION_TO_ARTERIAL_ENDOTHELIAL_CELL	GOBP_LEUKOCYTE_ADHESION_TO_ARTERIAL_ENDOTHELIAL_CELL	4	0.723564	1.32901	0.133218	1	0.998109	1447	tags=50%, list=17%, signal=42%	TNF/ZDHHC21
GOCC_HAUS_COMPLEX	GOCC_HAUS_COMPLEX	GOCC_HAUS_COMPLEX	7	0.61676	1.32887	0.165094	1	0.998109	2858	tags=71%, list=33%, signal=48%	HAUS8/HAUS2/HAUS7/HAUS5/HAUS6
GOMF_HYALURONONGLUCOSAMINIDASE_ACTIVITY	GOMF_HYALURONONGLUCOSAMINIDASE_ACTIVITY	GOMF_HYALURONONGLUCOSAMINIDASE_ACTIVITY	2	0.857044	1.32878	0.100358	1	0.998109	1247	tags=100%, list=14%, signal=86%	OGA/HYAL2
GOCC_ANAPHASE_PROMOTING_COMPLEX	GOCC_ANAPHASE_PROMOTING_COMPLEX	GOCC_ANAPHASE_PROMOTING_COMPLEX	16	0.505628	1.32853	0.159944	1	0.998109	676	tags=31%, list=8%, signal=29%	ANAPC7/CDC27/ANAPC4/FZR1/ANAPC5
HP_OCCIPITAL_ENCEPHALOCELE	HP_OCCIPITAL_ENCEPHALOCELE	HP_OCCIPITAL_ENCEPHALOCELE	12	0.537305	1.32816	0.177253	1	0.998109	1830	tags=42%, list=21%, signal=33%	ARL13B/FKRP/TMEM231/C2CD3/POMT1
HP_CHRONIC_HEMOLYTIC_ANEMIA	HP_CHRONIC_HEMOLYTIC_ANEMIA	HP_CHRONIC_HEMOLYTIC_ANEMIA	3	0.77479	1.32755	0.128748	1	0.998109	1096	tags=67%, list=13%, signal=58%	NHLRC2/HBB
HP_ABNORMALITIES_OF_PLACENTA_OR_UMBILICAL_CORD	HP_ABNORMALITIES_OF_PLACENTA_OR_UMBILICAL_CORD	HP_ABNORMALITIES_OF_PLACENTA_OR_UMBILICAL_CORD	31	0.431077	1.32723	0.128911	1	0.998109	2956	tags=52%, list=34%, signal=34%	SMARCD2/MCTP2/SMARCAD1/ZMPSTE24/QRICH1/GLE1/PIGV/CDKN1C/GATA6/PLAGL1/PGAP2/CD46/FANCF/STK11/PIGO/PIGL
HP_OLIGOHYDRAMNIOS	HP_OLIGOHYDRAMNIOS	HP_OLIGOHYDRAMNIOS	63	0.377196	1.32707	0.0937143	1	0.998109	1394	tags=27%, list=16%, signal=23%	TCTN1/FANCG/SETD1A/UBE2T/BRCA2/WDR73/TMEM216/FXR1/TALDO1/COX14/TMEM70/GNPTAB/CPT2/FANCD2/PIGV/CDKN1C/TMEM231
HP_THIN_SKIN	HP_THIN_SKIN	HP_THIN_SKIN	45	0.395356	1.32687	0.115654	1	0.998109	3361	tags=51%, list=39%, signal=32%	ERMARD/MTAP/ERCC5/SMARCAD1/ARMC5/ZMPSTE24/GORAB/AIP/POLR3A/PTDSS1/PRKACA/ERCC2/EDARADD/ARFGEF2/ALDH18A1/PORCN/COL1A1/C1R/SLC39A13/TRAF6/CTC1/UBE3B/CHUK
HP_HEMANGIOMATOSIS	HP_HEMANGIOMATOSIS	HP_HEMANGIOMATOSIS	15	0.512828	1.32685	0.151429	1	0.998109	855	tags=27%, list=10%, signal=24%	TENT5A/GNAQ/IDH1/FGFR1
GOBP_REGULATION_OF_POSITIVE_CHEMOTAXIS	GOBP_REGULATION_OF_POSITIVE_CHEMOTAXIS	GOBP_REGULATION_OF_POSITIVE_CHEMOTAXIS	6	0.640781	1.32635	0.156646	1	0.998109	3133	tags=100%, list=36%, signal=64%	SMAD3/CXCL12/ANGPT2/IL16/CXCL8/VEGFB
GOMF_DYNACTIN_BINDING	GOMF_DYNACTIN_BINDING	GOMF_DYNACTIN_BINDING	8	0.595217	1.32621	0.169985	1	0.998109	2187	tags=62%, list=25%, signal=47%	HOOK3/SNX6/PAFAH1B1/SNX5/BBS4
HP_NON_OBSTRUCTIVE_AZOOSPERMIA	HP_NON_OBSTRUCTIVE_AZOOSPERMIA	HP_NON_OBSTRUCTIVE_AZOOSPERMIA	8	0.595167	1.3261	0.169985	1	0.998109	2566	tags=75%, list=29%, signal=53%	USP9Y/FGFR1/TAF4B/NSMF/HS6ST1/WDR11
HP_PROGRESSIVE_PROXIMAL_MUSCLE_WEAKNESS	HP_PROGRESSIVE_PROXIMAL_MUSCLE_WEAKNESS	HP_PROGRESSIVE_PROXIMAL_MUSCLE_WEAKNESS	9	0.57665	1.32599	0.160796	1	0.998109	2842	tags=67%, list=33%, signal=45%	CRYAB/TRAPPC11/COL6A1/TK2/COL6A2/PNPLA2
GOBP_MITOTIC_SPINDLE_ASSEMBLY	GOBP_MITOTIC_SPINDLE_ASSEMBLY	GOBP_MITOTIC_SPINDLE_ASSEMBLY	48	0.391937	1.32592	0.119159	1	0.998109	1769	tags=31%, list=20%, signal=25%	TOGARAM2/CCSAP/KIF2A/STAG1/TPR/RACGAP1/LSM14A/CHMP7/RAB11A/HSPA1A/PRC1/CEP192/KIFC2/VPS4B/MISP
GOBP_REGULATION_OF_EXECUTION_PHASE_OF_APOPTOSIS	GOBP_REGULATION_OF_EXECUTION_PHASE_OF_APOPTOSIS	GOBP_REGULATION_OF_EXECUTION_PHASE_OF_APOPTOSIS	10	0.561519	1.32576	0.177273	1	0.998109	1443	tags=50%, list=17%, signal=42%	MTRNR2L8/RNF34/MTRNR2L12/FZD3/BCL2L1
GOMF_PROTEIN_KINASE_C_BINDING	GOMF_PROTEIN_KINASE_C_BINDING	GOMF_PROTEIN_KINASE_C_BINDING	32	0.427602	1.32547	0.132005	1	0.998109	12	tags=6%, list=0%, signal=6%	RACK1/CAVIN3
GOCC_NEUROFIBRILLARY_TANGLE	GOCC_NEUROFIBRILLARY_TANGLE	GOCC_NEUROFIBRILLARY_TANGLE	2	0.854812	1.32532	0.103943	1	0.998109	693	tags=50%, list=8%, signal=46%	PICALM
HP_FIRST_DEGREE_ATRIOVENTRICULAR_BLOCK	HP_FIRST_DEGREE_ATRIOVENTRICULAR_BLOCK	HP_FIRST_DEGREE_ATRIOVENTRICULAR_BLOCK	8	0.594799	1.32528	0.169985	1	0.998109	2084	tags=62%, list=24%, signal=48%	SLMAP/CITED2/DMPK/GATA6/AKAP9
HP_HYPOPLASTIC_PELVIS	HP_HYPOPLASTIC_PELVIS	HP_HYPOPLASTIC_PELVIS	5	0.671606	1.32523	0.159164	1	0.998109	2864	tags=100%, list=33%, signal=67%	SMARCAL1/ERCC6/NSDHL/CEP120/PORCN
GOBP_AMP_BIOSYNTHETIC_PROCESS	GOBP_AMP_BIOSYNTHETIC_PROCESS	GOBP_AMP_BIOSYNTHETIC_PROCESS	11	0.549821	1.32496	0.160121	1	0.998109	1235	tags=27%, list=14%, signal=23%	PFAS/ADK/PPAT
GOBP_UREA_TRANSMEMBRANE_TRANSPORT	GOBP_UREA_TRANSMEMBRANE_TRANSPORT	GOBP_UREA_TRANSMEMBRANE_TRANSPORT	2	0.854526	1.32487	0.103943	1	0.998109	212	tags=50%, list=2%, signal=49%	SLC14A1
GOBP_UREA_TRANSPORT	GOBP_UREA_TRANSPORT	GOBP_UREA_TRANSPORT	2	0.854526	1.32487	0.103943	1	0.998109	212	tags=50%, list=2%, signal=49%	SLC14A1
GOMF_UREA_TRANSMEMBRANE_TRANSPORTER_ACTIVITY	GOMF_UREA_TRANSMEMBRANE_TRANSPORTER_ACTIVITY	GOMF_UREA_TRANSMEMBRANE_TRANSPORTER_ACTIVITY	2	0.854526	1.32487	0.103943	1	0.998109	212	tags=50%, list=2%, signal=49%	SLC14A1
GOBP_NEGATIVE_REGULATION_OF_CELL_ADHESION_MEDIATED_BY_INTEGRIN	GOBP_NEGATIVE_REGULATION_OF_CELL_ADHESION_MEDIATED_BY_INTEGRIN	GOBP_NEGATIVE_REGULATION_OF_CELL_ADHESION_MEDIATED_BY_INTEGRIN	5	0.671274	1.32457	0.159164	1	0.998109	769	tags=40%, list=9%, signal=36%	JAM3/WNK1
GOBP_BASE_EXCISION_REPAIR	GOBP_BASE_EXCISION_REPAIR	GOBP_BASE_EXCISION_REPAIR	33	0.42548	1.32418	0.12766	1	0.998109	1870	tags=39%, list=21%, signal=31%	LIG3/MUTYH/ERCC5/POLB/UNG/APEX1/NEIL2/POLL/PARG/ERCC6/USP47/OGG1/NTHL1
GOBP_NUCLEAR_TRANSCRIBED_MRNA_CATABOLIC_PROCESS_EXONUCLEOLYTIC_3_5	GOBP_NUCLEAR_TRANSCRIBED_MRNA_CATABOLIC_PROCESS_EXONUCLEOLYTIC_3_5	GOBP_NUCLEAR_TRANSCRIBED_MRNA_CATABOLIC_PROCESS_EXONUCLEOLYTIC_3_5	10	0.560791	1.32404	0.177273	1	0.998109	1100	tags=30%, list=13%, signal=26%	DIS3L2/EXOSC4/EXOSC3
HP_NARROW_PALATE	HP_NARROW_PALATE	HP_NARROW_PALATE	90	0.359049	1.32392	0.0833333	1	0.998109	2972	tags=42%, list=34%, signal=28%	MESD/PRUNE1/ERMARD/DIS3L2/ELMO2/ASXL1/GTF2H5/VPS13B/ERF/COPB1/SMAD3/KANSL1/PEX5/CHD3/RUNX2/CPT2/SMARCA2/PTDSS1/ORC6/PIGT/SH3BP2/ERCC2/VAC14/CCDC28B/MED12/FIG4/MFAP5/NEK9/TPM3/RNF113A/SMG9/DVL3/ATN1/HRAS/PEX1/BCR/SLC35C1/SMAD4
GOMF_COA_HYDROLASE_ACTIVITY	GOMF_COA_HYDROLASE_ACTIVITY	GOMF_COA_HYDROLASE_ACTIVITY	10	0.560719	1.32387	0.177273	1	0.998109	341	tags=20%, list=4%, signal=19%	MBLAC2/HIBCH
GOBP_APPENDAGE_MORPHOGENESIS	GOBP_APPENDAGE_MORPHOGENESIS	GOBP_APPENDAGE_MORPHOGENESIS	38	0.411065	1.3236	0.127737	1	0.998109	1840	tags=34%, list=21%, signal=27%	LNPK/FGF9/FLVCR1/PBX2/HDAC2/WDPCP/ZNF358/RUNX2/DYNC2H1/TMEM231/C2CD3/ATRX/ASPH
GOBP_NEGATIVE_REGULATION_OF_CHEMOKINE_C_X_C_MOTIF_LIGAND_2_PRODUCTION	GOBP_NEGATIVE_REGULATION_OF_CHEMOKINE_C_X_C_MOTIF_LIGAND_2_PRODUCTION	GOBP_NEGATIVE_REGULATION_OF_CHEMOKINE_C_X_C_MOTIF_LIGAND_2_PRODUCTION	4	0.720363	1.32313	0.134948	1	0.998109	2148	tags=75%, list=25%, signal=57%	OAS1/OAS3/MAP2K5
HP_SPINAL_CORD_COMPRESSION	HP_SPINAL_CORD_COMPRESSION	HP_SPINAL_CORD_COMPRESSION	15	0.51126	1.32279	0.161429	1	0.998109	1510	tags=27%, list=17%, signal=22%	NEPRO/HBB/CCND1/FLNB
HP_APLASIA_HYPOPLASIA_OF_THE_CEREBELLUM	HP_APLASIA_HYPOPLASIA_OF_THE_CEREBELLUM	HP_APLASIA_HYPOPLASIA_OF_THE_CEREBELLUM	242	0.330056	1.32269	0.0332661	0.857824	0.856202	2740	tags=38%, list=31%, signal=27%	TCTN1/VLDLR/SASS6/ERMARD/ATR/JAM3/WDR73/ZNF592/EOMES/EPG5/ZNF292/KIAA1109/ERCC5/KIDINS220/ASXL1/ARL13B/VPS13B/DPM2/TP53RK/AHCY/ERF/SMPD4/ASNS/TMEM216/ZBTB11/DPF2/EHMT1/ERCC1/ATXN2/MDH1/KMT2C/FGFR1/TMCO1/RTTN/PRKDC/PIGU/SLC9A6/DHX37/FKRP/CPT2/TRMT10A/DAG1/CDKN1C/DYNC2H1/THOC2/TMEM231/POLR3A/FTO/PDHB/MTHFR/SMARCC2/ERCC6/C2CD3/PIGT/RORA/CENPF/ERCC2/VAC14/POMT1/PAFAH1B1/B3GALNT2/CEP57/CTBP1/BUB3/ROGD…
HP_HYPEREXTENSIBILITY_OF_THE_KNEE	HP_HYPEREXTENSIBILITY_OF_THE_KNEE	HP_HYPEREXTENSIBILITY_OF_THE_KNEE	15	0.511189	1.32261	0.161429	1	0.998109	413	tags=20%, list=5%, signal=19%	MCOLN1/AP4S1/TNFRSF1A
HP_HIGH_PITCHED_VOICE	HP_HIGH_PITCHED_VOICE	HP_HIGH_PITCHED_VOICE	18	0.487645	1.32259	0.153425	1	0.998109	3911	tags=83%, list=45%, signal=46%	SMARCAL1/ZMPSTE24/STAT5B/TRMT10A/XRCC4/BLM/MED12/PPP1R15B/TRIM37/TTN/SEC24D/ORC4/FMR1/PCNT/MTX2
HP_TYPE_II_LISSENCEPHALY	HP_TYPE_II_LISSENCEPHALY	HP_TYPE_II_LISSENCEPHALY	5	0.670102	1.32226	0.165595	1	0.998109	1931	tags=60%, list=22%, signal=47%	FKRP/POMT1/B3GALNT2
HP_PEG_SHAPED_MAXILLARY_LATERAL_INCISORS	HP_PEG_SHAPED_MAXILLARY_LATERAL_INCISORS	HP_PEG_SHAPED_MAXILLARY_LATERAL_INCISORS	6	0.638698	1.32204	0.162975	1	0.998109	2812	tags=83%, list=32%, signal=56%	DLG1/FGFR1/WNT10A/SUMO1/EDARADD
GOBP_IRON_ION_TRANSPORT	GOBP_IRON_ION_TRANSPORT	GOBP_IRON_ION_TRANSPORT	24	0.453427	1.32177	0.148196	1	0.998109	416	tags=17%, list=5%, signal=16%	TF/MCOLN1/FLVCR1/SFXN1
GOBP_ORNITHINE_TRANSPORT	GOBP_ORNITHINE_TRANSPORT	GOBP_ORNITHINE_TRANSPORT	3	0.77136	1.32168	0.135802	1	0.998109	1994	tags=100%, list=23%, signal=77%	SLC7A6/SLC7A1/SLC25A15
HP_ABNORMAL_FACIAL_EXPRESSION	HP_ABNORMAL_FACIAL_EXPRESSION	HP_ABNORMAL_FACIAL_EXPRESSION	71	0.367589	1.32152	0.0972067	1	0.998109	2481	tags=39%, list=28%, signal=28%	TPM2/TANGO2/GIGYF2/REV3L/DPM2/SLC20A2/FRG1/PLAA/ATXN2/FKRP/SYNJ1/GLE1/GBA/PMP22/SLC39A14/DNAJC13/ATP1A3/POMT1/CCDC174/SGCB/SLC25A4/TK2/PLXND1/ATP6AP2/TPM3/MSTO1/PABPN1/GFM2
HP_RIGHT_VENTRICULAR_DILATATION	HP_RIGHT_VENTRICULAR_DILATATION	HP_RIGHT_VENTRICULAR_DILATATION	3	0.771245	1.32148	0.135802	1	0.998109	1995	tags=100%, list=23%, signal=77%	CITED2/TRAPPC11/GATA6
HP_DECREASED_METHYLMALONYL_COA_MUTASE_ACTIVITY	HP_DECREASED_METHYLMALONYL_COA_MUTASE_ACTIVITY	HP_DECREASED_METHYLMALONYL_COA_MUTASE_ACTIVITY	3	0.771158	1.32133	0.135802	1	0.998109	183	tags=33%, list=2%, signal=33%	MMAB
GOBP_REGULATION_OF_HISTONE_DEACETYLASE_ACTIVITY	GOBP_REGULATION_OF_HISTONE_DEACETYLASE_ACTIVITY	GOBP_REGULATION_OF_HISTONE_DEACETYLASE_ACTIVITY	6	0.63816	1.32093	0.162975	1	0.998109	1836	tags=50%, list=21%, signal=39%	KDM5A/C6orf89/PINK1
HP_DIAPHYSEAL_THICKENING	HP_DIAPHYSEAL_THICKENING	HP_DIAPHYSEAL_THICKENING	9	0.574442	1.32091	0.163859	1	0.998109	515	tags=22%, list=6%, signal=21%	TENT5A/SLC35D1
HP_SUBDURAL_HEMORRHAGE	HP_SUBDURAL_HEMORRHAGE	HP_SUBDURAL_HEMORRHAGE	3	0.770872	1.32084	0.135802	1	0.998109	1639	tags=67%, list=19%, signal=54%	F8/ERCC6
GOBP_LUNG_SACCULE_DEVELOPMENT	GOBP_LUNG_SACCULE_DEVELOPMENT	GOBP_LUNG_SACCULE_DEVELOPMENT	5	0.669161	1.32041	0.165595	1	0.998109	1995	tags=60%, list=23%, signal=46%	ASXL1/PTGES3/GATA6
GOBP_VENOUS_BLOOD_VESSEL_DEVELOPMENT	GOBP_VENOUS_BLOOD_VESSEL_DEVELOPMENT	GOBP_VENOUS_BLOOD_VESSEL_DEVELOPMENT	6	0.637902	1.3204	0.162975	1	0.998109	1045	tags=50%, list=12%, signal=44%	HEG1/CCM2/EFNB2
HP_CORNEAL_OPACITY	HP_CORNEAL_OPACITY	HP_CORNEAL_OPACITY	129	0.345336	1.32022	0.0805439	1	0.998109	3027	tags=45%, list=35%, signal=30%	TENT5A/TCTN1/SMARCAL1/ABCA1/MCOLN1/WDR73/PEX26/ERCC5/REV3L/SLC20A2/ZMPSTE24/TMEM216/PSMB8/TBL2/PEX5/FGFR1/GNPTAB/FKRP/TGFBI/SLC29A3/EPHX2/ST14/GBA/DAG1/TMEM231/POLR3A/FLNB/PEX14/PEX10/ERCC6/CENPF/ERCC2/VAC14/POMT1/B3GALNT2/CEP57/CTBP1/BUB3/UROS/MAN2B1/FIG4/ABHD11/ALDH3A2/PLXND1/XPR1/CYP4V2/ATAD3A/GTF2IRD2/HRAS/PEX1/HCCS/MMP2/ALDH18A1/PORCN/MT-CYB/PIGL/PEX13/NAGA
GOMF_CARBOXYPEPTIDASE_ACTIVITY	GOMF_CARBOXYPEPTIDASE_ACTIVITY	GOMF_CARBOXYPEPTIDASE_ACTIVITY	13	0.526943	1.31983	0.168375	1	0.998109	900	tags=23%, list=10%, signal=21%	MINDY2/CPQ/PM20D2
GOMF_CYSTEINE_TYPE_EXOPEPTIDASE_ACTIVITY	GOMF_CYSTEINE_TYPE_EXOPEPTIDASE_ACTIVITY	GOMF_CYSTEINE_TYPE_EXOPEPTIDASE_ACTIVITY	1	0.991504	1.31972	0.0188177	0.723229	0.721861	75	tags=100%, list=1%, signal=99%	MINDY2
HP_PSEUDOARTHROSIS	HP_PSEUDOARTHROSIS	HP_PSEUDOARTHROSIS	5	0.668732	1.31956	0.165595	1	0.998109	2156	tags=60%, list=25%, signal=45%	ZMPSTE24/FGFR1/EFNB1
GOCC_RECEPTOR_COMPLEX	GOCC_RECEPTOR_COMPLEX	GOCC_RECEPTOR_COMPLEX	106	0.351337	1.31938	0.0829787	1	0.998109	1478	tags=25%, list=17%, signal=21%	TF/TRGV4/VLDLR/TRGV10/MCOLN1/TRGV5/ITPR2/CD200R1/TRAF5/TNFRSF1A/SMAD3/SKAP1/ACVR1/PTPN6/FGFR1/TRAF1/APBB1IP/TRAF2/ITGAL/EPHA2/AIP/EPHB6/DIABLO/PTK2B/ARNT/ITGA6/DLG3
GOBP_FOREBRAIN_MORPHOGENESIS	GOBP_FOREBRAIN_MORPHOGENESIS	GOBP_FOREBRAIN_MORPHOGENESIS	3	0.770011	1.31937	0.137566	1	0.998109	701	tags=33%, list=8%, signal=31%	UCHL5
GOBP_RNA_PHOSPHODIESTER_BOND_HYDROLYSIS	GOBP_RNA_PHOSPHODIESTER_BOND_HYDROLYSIS	GOBP_RNA_PHOSPHODIESTER_BOND_HYDROLYSIS	102	0.35323	1.31933	0.0901288	1	0.998109	1100	tags=18%, list=13%, signal=16%	TRIR/UTP20/DIS3L2/PAN3/RNASEK/POP4/KHNYN/UTP23/EXOSC4/APEX1/FIP1L1/DCP2/BMS1/CNOT8/RPPH1/RPP40/CPSF6/EXOSC3
GOMF_METALLOCHAPERONE_ACTIVITY	GOMF_METALLOCHAPERONE_ACTIVITY	GOMF_METALLOCHAPERONE_ACTIVITY	8	0.592104	1.31928	0.174579	1	0.998109	876	tags=25%, list=10%, signal=23%	TF/COX17
HP_ABNORMAL_PLACENTAL_SIZE	HP_ABNORMAL_PLACENTAL_SIZE	HP_ABNORMAL_PLACENTAL_SIZE	3	0.769912	1.3192	0.137566	1	0.998109	1327	tags=67%, list=15%, signal=57%	ZMPSTE24/CDKN1C
HP_SMALL_PLACENTA	HP_SMALL_PLACENTA	HP_SMALL_PLACENTA	3	0.769912	1.3192	0.137566	1	0.998109	1327	tags=67%, list=15%, signal=57%	ZMPSTE24/CDKN1C
GOBP_REGULATION_OF_CHROMATIN_BINDING	GOBP_REGULATION_OF_CHROMATIN_BINDING	GOBP_REGULATION_OF_CHROMATIN_BINDING	14	0.517759	1.31919	0.147186	1	0.998109	391	tags=21%, list=4%, signal=20%	DTX3L/MBD2/DDX11
GOBP_MRNA_METHYLATION	GOBP_MRNA_METHYLATION	GOBP_MRNA_METHYLATION	14	0.51773	1.31911	0.147186	1	0.998109	680	tags=21%, list=8%, signal=20%	VIRMA/CBLL1/CMTR2
GOBP_LIPID_DIGESTION	GOBP_LIPID_DIGESTION	GOBP_LIPID_DIGESTION	2	0.850692	1.31893	0.109319	1	0.998109	452	tags=50%, list=5%, signal=47%	LIMA1
HP_ABNORMALITY_OF_SECONDARY_SEXUAL_HAIR	HP_ABNORMALITY_OF_SECONDARY_SEXUAL_HAIR	HP_ABNORMALITY_OF_SECONDARY_SEXUAL_HAIR	22	0.459633	1.31885	0.155556	1	0.998109	2566	tags=55%, list=29%, signal=39%	ZBTB20/PSMB8/MRPS22/DHX37/PSMC3IP/ORC6/SPIDR/LPAR6/MAP3K1/CCDC141/WWOX/WDR11
HP_PROGRESSIVE	HP_PROGRESSIVE	HP_PROGRESSIVE	157	0.337584	1.31847	0.0607621	0.992621	0.990744	2868	tags=41%, list=33%, signal=28%	PRUNE1/GBA2/NUP85/MTAP/NUP214/STIM1/TRAPPC6B/PIK3R5/VPS13A/ADK/AP5Z1/ISCA2/SLC20A2/KMT2B/ASNS/COPB2/ATXN2/SYNE1/AARS2/CRAT/NDUFA12/SYNJ1/KIF1C/ERLIN1/GBA/NIPA1/CTSF/TRAPPC2L/POLR3A/DIABLO/SLC39A14/ERLIN2/ALS2/AGTPBP1/SMN1/CAD/VAC14/GNS/NOP56/FHL1/COL6A1/SPAST/NUP133/AIMP2/FIG4/PMPCB/SLC25A4/TK2/TRAK1/XPR1/TRAPPC12/PABPN1/HSPD1/SPRY2/AIFM1/AAAS/TBP/ACER3/MGME1/MYO1E/TTN/COL6A2/ALDH18A1/EMC1
GOBP_POSITIVE_REGULATION_OF_SYNCYTIUM_FORMATION_BY_PLASMA_MEMBRANE_FUSION	GOBP_POSITIVE_REGULATION_OF_SYNCYTIUM_FORMATION_BY_PLASMA_MEMBRANE_FUSION	GOBP_POSITIVE_REGULATION_OF_SYNCYTIUM_FORMATION_BY_PLASMA_MEMBRANE_FUSION	12	0.533359	1.3184	0.17873	1	0.998109	1679	tags=42%, list=19%, signal=34%	RIPOR2/NFATC2/EHD1/ADAM9/GDF15
GOBP_CARDIOLIPIN_BIOSYNTHETIC_PROCESS	GOBP_CARDIOLIPIN_BIOSYNTHETIC_PROCESS	GOBP_CARDIOLIPIN_BIOSYNTHETIC_PROCESS	4	0.717648	1.31814	0.138408	1	0.998109	1682	tags=75%, list=19%, signal=61%	PTPMT1/PGS1/SLC27A1
GOMF_C2H2_ZINC_FINGER_DOMAIN_BINDING	GOMF_C2H2_ZINC_FINGER_DOMAIN_BINDING	GOMF_C2H2_ZINC_FINGER_DOMAIN_BINDING	9	0.573195	1.31804	0.165391	1	0.998109	1122	tags=44%, list=13%, signal=39%	MBD2/U2AF2/EHMT1/ZXDA
GOMF_INORGANIC_DIPHOSPHATASE_ACTIVITY	GOMF_INORGANIC_DIPHOSPHATASE_ACTIVITY	GOMF_INORGANIC_DIPHOSPHATASE_ACTIVITY	4	0.717455	1.31779	0.138408	1	0.998109	76	tags=25%, list=1%, signal=25%	PRUNE1
GOMF_TRNA_CYTOSINE_METHYLTRANSFERASE_ACTIVITY	GOMF_TRNA_CYTOSINE_METHYLTRANSFERASE_ACTIVITY	GOMF_TRNA_CYTOSINE_METHYLTRANSFERASE_ACTIVITY	8	0.591427	1.31777	0.174579	1	0.998109	385	tags=25%, list=4%, signal=24%	METTL2A/METTL2B
GOBP_POSITIVE_REGULATION_OF_HAIR_FOLLICLE_DEVELOPMENT	GOBP_POSITIVE_REGULATION_OF_HAIR_FOLLICLE_DEVELOPMENT	GOBP_POSITIVE_REGULATION_OF_HAIR_FOLLICLE_DEVELOPMENT	4	0.717312	1.31752	0.138408	1	0.998109	735	tags=50%, list=8%, signal=46%	TNF/NUMA1
GOBP_ERYTHROCYTE_MATURATION	GOBP_ERYTHROCYTE_MATURATION	GOBP_ERYTHROCYTE_MATURATION	11	0.546717	1.31749	0.164653	1	0.998109	1823	tags=45%, list=21%, signal=36%	FLVCR1/PTBP3/L3MBTL3/ZBTB7A/ERCC2
HP_BLISTERING_BY_ANATOMICAL_LOCATION	HP_BLISTERING_BY_ANATOMICAL_LOCATION	HP_BLISTERING_BY_ANATOMICAL_LOCATION	4	0.717279	1.31746	0.138408	1	0.998109	1454	tags=50%, list=17%, signal=42%	SMARCAD1/ITGA6
GOBP_TRNA_METHYLATION	GOBP_TRNA_METHYLATION	GOBP_TRNA_METHYLATION	32	0.424987	1.31736	0.135741	1	0.998109	3969	tags=69%, list=46%, signal=38%	TRMT10B/METTL2A/METTL2B/TRMT44/TRMT10A/THUMPD2/WDR4/BCDIN3D/TARBP1/METTL1/NSUN3/TRMT2B/GTPBP3/TRDMT1/TRMT10C/TRMT13/TRMT61A/TRMT11/THUMPD3/METTL8/THADA/TRMT112
HP_GENERALIZED_JOINT_LAXITY	HP_GENERALIZED_JOINT_LAXITY	HP_GENERALIZED_JOINT_LAXITY	20	0.470372	1.31731	0.15873	1	0.998109	3073	tags=65%, list=35%, signal=42%	AP4S1/MCTP2/FGFR1/DSE/NSMF/MED12/AP4M1/HS6ST1/MSTO1/WDR11/COL1A1/C1R/AP4B1
HP_FAIR_HAIR	HP_FAIR_HAIR	HP_FAIR_HAIR	12	0.532907	1.31729	0.17873	1	0.998109	1695	tags=42%, list=19%, signal=34%	SLC17A5/MOGS/KANSL1/BLOC1S5/LPAR6
GOCC_MKS_COMPLEX	GOCC_MKS_COMPLEX	GOCC_MKS_COMPLEX	7	0.611115	1.31671	0.171384	1	0.998109	1394	tags=43%, list=16%, signal=36%	TCTN1/TMEM216/TMEM231
GOBP_MAINTENANCE_OF_ORGANELLE_LOCATION	GOBP_MAINTENANCE_OF_ORGANELLE_LOCATION	GOBP_MAINTENANCE_OF_ORGANELLE_LOCATION	4	0.716604	1.31622	0.140138	1	0.998109	2084	tags=75%, list=24%, signal=57%	ARHGAP21/PAFAH1B1/AKAP9
HP_ABSENT_DISTAL_INTERPHALANGEAL_CREASES	HP_ABSENT_DISTAL_INTERPHALANGEAL_CREASES	HP_ABSENT_DISTAL_INTERPHALANGEAL_CREASES	1	0.988749	1.31605	0.022239	0.745129	0.743719	99	tags=100%, list=1%, signal=99%	TPM2
HP_DECREASED_HIP_ABDUCTION	HP_DECREASED_HIP_ABDUCTION	HP_DECREASED_HIP_ABDUCTION	1	0.988749	1.31605	0.022239	0.745129	0.743719	99	tags=100%, list=1%, signal=99%	TPM2
GOBP_RESPONSE_TO_HYDROXYUREA	GOBP_RESPONSE_TO_HYDROXYUREA	GOBP_RESPONSE_TO_HYDROXYUREA	9	0.572305	1.316	0.166922	1	0.998109	2450	tags=67%, list=28%, signal=48%	RTF2/DDX11/SPIDR/ATRX/BLM/DDI2
GOBP_REGULATION_OF_BICELLULAR_TIGHT_JUNCTION_ASSEMBLY	GOBP_REGULATION_OF_BICELLULAR_TIGHT_JUNCTION_ASSEMBLY	GOBP_REGULATION_OF_BICELLULAR_TIGHT_JUNCTION_ASSEMBLY	11	0.546066	1.31592	0.166163	1	0.998109	2896	tags=82%, list=33%, signal=55%	TNF/ROCK2/MYO1C/EPHA2/PRKACA/CLDN5/SNAI1/PRKCH/F11R
HP_ABNORMAL_HEPATIC_IRON_CONCENTRATION	HP_ABNORMAL_HEPATIC_IRON_CONCENTRATION	HP_ABNORMAL_HEPATIC_IRON_CONCENTRATION	4	0.716435	1.31591	0.140138	1	0.998109	2473	tags=100%, list=28%, signal=72%	HBB/BCS1L/GLRX5/PIGA
GOCC_GROWTH_CONE_MEMBRANE	GOCC_GROWTH_CONE_MEMBRANE	GOCC_GROWTH_CONE_MEMBRANE	4	0.716213	1.31551	0.141869	1	0.998109	222	tags=25%, list=3%, signal=24%	EXOC4
GOMF_HYDROLASE_ACTIVITY_HYDROLYZING_N_GLYCOSYL_COMPOUNDS	GOMF_HYDROLASE_ACTIVITY_HYDROLYZING_N_GLYCOSYL_COMPOUNDS	GOMF_HYDROLASE_ACTIVITY_HYDROLYZING_N_GLYCOSYL_COMPOUNDS	20	0.46972	1.31548	0.161376	1	0.998109	1916	tags=45%, list=22%, signal=35%	MUTYH/UNG/APEX1/MACROD1/NEIL2/SIGIRR/OGG1/NTHL1/MAN2A2
GOBP_DEVELOPMENT_OF_PRIMARY_FEMALE_SEXUAL_CHARACTERISTICS	GOBP_DEVELOPMENT_OF_PRIMARY_FEMALE_SEXUAL_CHARACTERISTICS	GOBP_DEVELOPMENT_OF_PRIMARY_FEMALE_SEXUAL_CHARACTERISTICS	39	0.404831	1.31528	0.12515	1	0.998109	3167	tags=49%, list=36%, signal=31%	FANCG/BRCA2/IDH1/CASP3/TAF4/STAT5B/BCL2L1/LFNG/ARID5B/NUPR1/ZFY/IMMP2L/ZNF830/NRIP1/ATM/MMP2/SMAD4/CASP2/FANCA
GOBP_TRANS_SYNAPTIC_SIGNALING_BY_TRANS_SYNAPTIC_COMPLEX	GOBP_TRANS_SYNAPTIC_SIGNALING_BY_TRANS_SYNAPTIC_COMPLEX	GOBP_TRANS_SYNAPTIC_SIGNALING_BY_TRANS_SYNAPTIC_COMPLEX	2	0.848318	1.31525	0.111111	1	0.998109	1323	tags=100%, list=15%, signal=85%	NPTN/DAG1
GOBP_NEGATIVE_REGULATION_OF_LEUKOCYTE_ADHESION_TO_VASCULAR_ENDOTHELIAL_CELL	GOBP_NEGATIVE_REGULATION_OF_LEUKOCYTE_ADHESION_TO_VASCULAR_ENDOTHELIAL_CELL	GOBP_NEGATIVE_REGULATION_OF_LEUKOCYTE_ADHESION_TO_VASCULAR_ENDOTHELIAL_CELL	4	0.716008	1.31513	0.141869	1	0.998109	2003	tags=75%, list=23%, signal=58%	CXCL12/CCL21/CCL28
HP_ABNORMAL_CIRCULATING_PROTEINOGENIC_AMINO_ACID_CONCENTRATION	HP_ABNORMAL_CIRCULATING_PROTEINOGENIC_AMINO_ACID_CONCENTRATION	HP_ABNORMAL_CIRCULATING_PROTEINOGENIC_AMINO_ACID_CONCENTRATION	40	0.403321	1.31502	0.134777	1	0.998109	1558	tags=32%, list=18%, signal=27%	MMAB/COX10/BCKDK/ADK/AHCY/DLD/TALDO1/MDH1/FAH/GLRX5/NFS1/DBT/MTHFR
GOBP_ANTERIOR_HEAD_DEVELOPMENT	GOBP_ANTERIOR_HEAD_DEVELOPMENT	GOBP_ANTERIOR_HEAD_DEVELOPMENT	1	0.987715	1.31468	0.0237941	0.764679	0.763233	108	tags=100%, list=1%, signal=99%	PFAS
HP_PROTRUSIO_ACETABULI	HP_PROTRUSIO_ACETABULI	HP_PROTRUSIO_ACETABULI	9	0.571689	1.31458	0.171516	1	0.998109	660	tags=22%, list=8%, signal=21%	TENT5A/SMAD3
HP_APLASIA_HYPOPLASIA_OF_THE_PROXIMAL_PHALANGES_OF_THE_HAND	HP_APLASIA_HYPOPLASIA_OF_THE_PROXIMAL_PHALANGES_OF_THE_HAND	HP_APLASIA_HYPOPLASIA_OF_THE_PROXIMAL_PHALANGES_OF_THE_HAND	5	0.666207	1.31458	0.172026	1	0.998109	2911	tags=100%, list=33%, signal=67%	FANCD2/VAC14/MTOR/FIG4/LMBR1
GOMF_3_5_CYCLIC_GMP_PHOSPHODIESTERASE_ACTIVITY	GOMF_3_5_CYCLIC_GMP_PHOSPHODIESTERASE_ACTIVITY	GOMF_3_5_CYCLIC_GMP_PHOSPHODIESTERASE_ACTIVITY	2	0.847744	1.31436	0.111111	1	0.998109	1328	tags=100%, list=15%, signal=85%	PDE6B/PDE8A
HP_ATLANTOAXIAL_ABNORMALITY	HP_ATLANTOAXIAL_ABNORMALITY	HP_ATLANTOAXIAL_ABNORMALITY	5	0.666085	1.31434	0.172026	1	0.998109	1904	tags=60%, list=22%, signal=47%	GNPTAB/POLR3A/DSE
GOCC_MITOCHONDRIAL_TRICARBOXYLIC_ACID_CYCLE_ENZYME_COMPLEX	GOCC_MITOCHONDRIAL_TRICARBOXYLIC_ACID_CYCLE_ENZYME_COMPLEX	GOCC_MITOCHONDRIAL_TRICARBOXYLIC_ACID_CYCLE_ENZYME_COMPLEX	9	0.571496	1.31414	0.171516	1	0.998109	1882	tags=67%, list=22%, signal=52%	BCKDK/DLD/IDH3B/SUCLG2/DBT/MRPS36
GOBP_MALE_MEIOSIS_I	GOBP_MALE_MEIOSIS_I	GOBP_MALE_MEIOSIS_I	11	0.54531	1.31409	0.166163	1	0.998109	3157	tags=55%, list=36%, signal=35%	BRCA2/FOXJ3/HSPA2/REC8/FOXJ2/SLC2A8
GOMF_METALLOAMINOPEPTIDASE_ACTIVITY	GOMF_METALLOAMINOPEPTIDASE_ACTIVITY	GOMF_METALLOAMINOPEPTIDASE_ACTIVITY	15	0.507889	1.31407	0.172857	1	0.998109	809	tags=27%, list=9%, signal=24%	XPNPEP1/METAP2/NPEPPS/RNPEPL1
GOMF_CHONDROITIN_SULFATE_BINDING	GOMF_CHONDROITIN_SULFATE_BINDING	GOMF_CHONDROITIN_SULFATE_BINDING	3	0.766881	1.314	0.144621	1	0.998109	2033	tags=100%, list=23%, signal=77%	MDK/AGRN/ANXA6
HP_WIDELY_PATENT_FONTANELLES_AND_SUTURES	HP_WIDELY_PATENT_FONTANELLES_AND_SUTURES	HP_WIDELY_PATENT_FONTANELLES_AND_SUTURES	7	0.609766	1.3138	0.171384	1	0.998109	2786	tags=71%, list=32%, signal=49%	ZMPSTE24/POLR3A/MED12/PEX1/CYP2R1
GOBP_HISTONE_CITRULLINATION	GOBP_HISTONE_CITRULLINATION	GOBP_HISTONE_CITRULLINATION	1	0.986797	1.31346	0.0247272	0.764679	0.763233	116	tags=100%, list=1%, signal=99%	PADI2
GOMF_PROTEIN_ARGININE_DEIMINASE_ACTIVITY	GOMF_PROTEIN_ARGININE_DEIMINASE_ACTIVITY	GOMF_PROTEIN_ARGININE_DEIMINASE_ACTIVITY	1	0.986797	1.31346	0.0247272	0.764679	0.763233	116	tags=100%, list=1%, signal=99%	PADI2
GOMF_DAMAGED_DNA_BINDING	GOMF_DAMAGED_DNA_BINDING	GOMF_DAMAGED_DNA_BINDING	52	0.386047	1.31331	0.119718	1	0.998109	2056	tags=35%, list=24%, signal=27%	FANCG/MUTYH/ERCC5/POLB/UNG/CRY2/TP53BP1/APEX1/ERCC1/NEIL2/MSH2/ERCC2/OGG1/NTHL1/RAD18/POLH/CUL4B/BLM
GOMF_PHOSPHATIDYLCHOLINE_FLIPPASE_ACTIVITY	GOMF_PHOSPHATIDYLCHOLINE_FLIPPASE_ACTIVITY	GOMF_PHOSPHATIDYLCHOLINE_FLIPPASE_ACTIVITY	1	0.986682	1.3133	0.0247272	0.764679	0.763233	117	tags=100%, list=1%, signal=99%	ATP8B2
HP_HYPERPIGMENTATION_OF_THE_FUNDUS	HP_HYPERPIGMENTATION_OF_THE_FUNDUS	HP_HYPERPIGMENTATION_OF_THE_FUNDUS	2	0.847015	1.31323	0.112903	1	0.998109	328	tags=50%, list=4%, signal=48%	MUTYH
HP_ABNORMAL_PLACENTA_MORPHOLOGY	HP_ABNORMAL_PLACENTA_MORPHOLOGY	HP_ABNORMAL_PLACENTA_MORPHOLOGY	10	0.556151	1.31308	0.183333	1	0.998109	2796	tags=60%, list=32%, signal=41%	ZMPSTE24/CDKN1C/PLAGL1/CD46/FANCF/STK11
HP_OSTEOARTHRITIS_OF_THE_SMALL_JOINTS_OF_THE_HAND	HP_OSTEOARTHRITIS_OF_THE_SMALL_JOINTS_OF_THE_HAND	HP_OSTEOARTHRITIS_OF_THE_SMALL_JOINTS_OF_THE_HAND	2	0.846907	1.31306	0.112903	1	0.998109	660	tags=50%, list=8%, signal=46%	SMAD3
GOBP_HISTONE_H3_K4_DEMETHYLATION	GOBP_HISTONE_H3_K4_DEMETHYLATION	GOBP_HISTONE_H3_K4_DEMETHYLATION	6	0.633918	1.31215	0.169304	1	0.998109	2169	tags=67%, list=25%, signal=50%	KDM5D/KDM5A/KDM1B/KDM1A
GOMF_3_5_EXONUCLEASE_ACTIVITY	GOMF_3_5_EXONUCLEASE_ACTIVITY	GOMF_3_5_EXONUCLEASE_ACTIVITY	35	0.415304	1.31201	0.140025	1	0.998109	1609	tags=26%, list=18%, signal=21%	TRIR/DIS3L2/PAN3/EXOSC4/APEX1/CNOT8/EXOSC3/EXO5/PAN2
GOBP_SIGNAL_TRANSDUCTION_INVOLVED_IN_REGULATION_OF_GENE_EXPRESSION	GOBP_SIGNAL_TRANSDUCTION_INVOLVED_IN_REGULATION_OF_GENE_EXPRESSION	GOBP_SIGNAL_TRANSDUCTION_INVOLVED_IN_REGULATION_OF_GENE_EXPRESSION	6	0.63384	1.31199	0.169304	1	0.998109	1014	tags=50%, list=12%, signal=44%	TRAF5/SMAD3/TRAF2
GOBP_DNA_REPLICATION_INITIATION	GOBP_DNA_REPLICATION_INITIATION	GOBP_DNA_REPLICATION_INITIATION	22	0.457084	1.31154	0.159477	1	0.998109	1960	tags=41%, list=23%, signal=32%	MCM5/MCM2/PRIM1/ORC6/NOC3L/ORC3/CDK2/MCM4/ORC2
GOBP_SPHINGOLIPID_TRANSLOCATION	GOBP_SPHINGOLIPID_TRANSLOCATION	GOBP_SPHINGOLIPID_TRANSLOCATION	4	0.713962	1.31137	0.145329	1	0.998109	115	tags=25%, list=1%, signal=25%	ABCA1
HP_POST_PARTUM_HEMORRHAGE	HP_POST_PARTUM_HEMORRHAGE	HP_POST_PARTUM_HEMORRHAGE	3	0.765344	1.31137	0.144621	1	0.998109	164	tags=33%, list=2%, signal=33%	F8
HP_HYPOPLASIA_OF_THE_FRONTAL_LOBES	HP_HYPOPLASIA_OF_THE_FRONTAL_LOBES	HP_HYPOPLASIA_OF_THE_FRONTAL_LOBES	22	0.456993	1.31128	0.160784	1	0.998109	1348	tags=32%, list=15%, signal=27%	SASS6/PHC1/CEP63/COPB2/RTTN/CEP152/METTL5
GOBP_MESODERM_MORPHOGENESIS	GOBP_MESODERM_MORPHOGENESIS	GOBP_MESODERM_MORPHOGENESIS	26	0.440872	1.31099	0.14899	1	0.998109	1822	tags=31%, list=21%, signal=24%	EXOC4/EOMES/ARMC5/SMAD3/ACVR1/EPHA2/EPB41L5/PRKACA
GOBP_PROTEIN_LOCALIZATION_TO_SITE_OF_DOUBLE_STRAND_BREAK	GOBP_PROTEIN_LOCALIZATION_TO_SITE_OF_DOUBLE_STRAND_BREAK	GOBP_PROTEIN_LOCALIZATION_TO_SITE_OF_DOUBLE_STRAND_BREAK	5	0.664121	1.31046	0.173633	1	0.998109	1910	tags=60%, list=22%, signal=47%	SLF2/PARP3/XRCC4
HP_WEAKNESS_OF_THE_INTRINSIC_HAND_MUSCLES	HP_WEAKNESS_OF_THE_INTRINSIC_HAND_MUSCLES	HP_WEAKNESS_OF_THE_INTRINSIC_HAND_MUSCLES	9	0.569868	1.31039	0.17611	1	0.998109	2708	tags=67%, list=31%, signal=46%	KLHL9/STIM1/AGRN/FBXO38/AK9/CHRNB1
GOBP_PROTEIN_MATURATION_BY_4FE_4S_CLUSTER_TRANSFER	GOBP_PROTEIN_MATURATION_BY_4FE_4S_CLUSTER_TRANSFER	GOBP_PROTEIN_MATURATION_BY_4FE_4S_CLUSTER_TRANSFER	2	0.845103	1.31026	0.116487	1	0.998109	1351	tags=100%, list=16%, signal=85%	ISCA2/GLRX5
HP_MOTOR_TICS	HP_MOTOR_TICS	HP_MOTOR_TICS	2	0.845101	1.31026	0.116487	1	0.998109	337	tags=50%, list=4%, signal=48%	VPS13A
GOBP_NEURON_DEATH_IN_RESPONSE_TO_HYDROGEN_PEROXIDE	GOBP_NEURON_DEATH_IN_RESPONSE_TO_HYDROGEN_PEROXIDE	GOBP_NEURON_DEATH_IN_RESPONSE_TO_HYDROGEN_PEROXIDE	4	0.713339	1.31023	0.145329	1	0.998109	1	tags=25%, list=0%, signal=25%	RACK1
GOBP_POSITIVE_REGULATION_OF_CELL_ADHESION_MEDIATED_BY_INTEGRIN	GOBP_POSITIVE_REGULATION_OF_CELL_ADHESION_MEDIATED_BY_INTEGRIN	GOBP_POSITIVE_REGULATION_OF_CELL_ADHESION_MEDIATED_BY_INTEGRIN	9	0.569792	1.31022	0.17611	1	0.998109	3083	tags=67%, list=35%, signal=43%	SKAP1/PTPN6/ADAM9/CCL21/NCKAP1L/SFRP2
HP_BRAIN_STEM_COMPRESSION	HP_BRAIN_STEM_COMPRESSION	HP_BRAIN_STEM_COMPRESSION	9	0.569748	1.31012	0.17611	1	0.998109	39	tags=11%, list=0%, signal=11%	TENT5A
HP_MACROVESICULAR_HEPATIC_STEATOSIS	HP_MACROVESICULAR_HEPATIC_STEATOSIS	HP_MACROVESICULAR_HEPATIC_STEATOSIS	9	0.569533	1.30962	0.17611	1	0.998109	1354	tags=44%, list=16%, signal=38%	NDUFAF1/VPS33A/CPT2/TRMU
GOBP_DORSAL_SPINAL_CORD_DEVELOPMENT	GOBP_DORSAL_SPINAL_CORD_DEVELOPMENT	GOBP_DORSAL_SPINAL_CORD_DEVELOPMENT	2	0.844529	1.30937	0.11828	1	0.998109	1356	tags=100%, list=16%, signal=84%	LMO4/DRAXIN
HP_ABNORMAL_MEAN_CORPUSCULAR_HEMOGLOBIN_CONCENTRATION	HP_ABNORMAL_MEAN_CORPUSCULAR_HEMOGLOBIN_CONCENTRATION	HP_ABNORMAL_MEAN_CORPUSCULAR_HEMOGLOBIN_CONCENTRATION	10	0.554447	1.30906	0.186364	1	0.998109	2579	tags=60%, list=30%, signal=42%	GTF2H5/HBB/ERCC2/CD46/RNF113A/EPB42
HP_APLASIA_HYPOPLASIA_OF_THE_TONGUE	HP_APLASIA_HYPOPLASIA_OF_THE_TONGUE	HP_APLASIA_HYPOPLASIA_OF_THE_TONGUE	18	0.482618	1.30895	0.164384	1	0.998109	1519	tags=33%, list=17%, signal=28%	TCTN1/VPS13B/REV3L/TMEM216/TMEM231/PTDSS1
GOBP_POSITIVE_REGULATION_OF_CELL_CYCLE_PHASE_TRANSITION	GOBP_POSITIVE_REGULATION_OF_CELL_CYCLE_PHASE_TRANSITION	GOBP_POSITIVE_REGULATION_OF_CELL_CYCLE_PHASE_TRANSITION	64	0.370075	1.30867	0.110478	1	0.998109	2052	tags=33%, list=24%, signal=25%	SASS6/ANAPC7/CDC27/ANAPC4/APEX1/CDC25B/ANAPC5/DDX39B/LSM10/RAB11A/CUL3/CCNB1/DYRK3/CCND1/HSPA2/VPS4B/CDC23/PLCB1/PAGR1/CUL4B/RPTOR
HP_FACIAL_DIPLEGIA	HP_FACIAL_DIPLEGIA	HP_FACIAL_DIPLEGIA	24	0.448877	1.30851	0.161082	1	0.998109	2449	tags=46%, list=28%, signal=33%	TPM2/ABCA1/FKRP/GLE1/DMPK/CRYAB/POMT1/SLC25A4/TK2/LMOD3/TPM3
GOBP_HEMATOPOIETIC_STEM_CELL_MIGRATION_TO_BONE_MARROW	GOBP_HEMATOPOIETIC_STEM_CELL_MIGRATION_TO_BONE_MARROW	GOBP_HEMATOPOIETIC_STEM_CELL_MIGRATION_TO_BONE_MARROW	1	0.983008	1.30841	0.0315699	0.852401	0.850789	149	tags=100%, list=2%, signal=98%	JAM3
GOCC_OUTER_KINETOCHORE	GOCC_OUTER_KINETOCHORE	GOCC_OUTER_KINETOCHORE	4	0.712249	1.30822	0.148789	1	0.998109	1743	tags=75%, list=20%, signal=60%	BOD1/CCNB1/CENPF
GOMF_2_ACYLGLYCEROL_O_ACYLTRANSFERASE_ACTIVITY	GOMF_2_ACYLGLYCEROL_O_ACYLTRANSFERASE_ACTIVITY	GOMF_2_ACYLGLYCEROL_O_ACYLTRANSFERASE_ACTIVITY	2	0.843782	1.30822	0.120072	1	0.998109	196	tags=50%, list=2%, signal=49%	LPGAT1
GOBP_ALCOHOL_CATABOLIC_PROCESS	GOBP_ALCOHOL_CATABOLIC_PROCESS	GOBP_ALCOHOL_CATABOLIC_PROCESS	19	0.473734	1.30817	0.167109	1	0.998109	3349	tags=63%, list=38%, signal=39%	SYNJ2/SYNJ1/GK/GPD2/SULT1A3/INPP5B/INPP1/SRD5A3/GK5/BPNT1/TKFC/MTMR2
HP_OVARIAN_CARCINOMA	HP_OVARIAN_CARCINOMA	HP_OVARIAN_CARCINOMA	8	0.586713	1.30727	0.17611	1	0.998109	1230	tags=38%, list=14%, signal=32%	BRCA2/RABL3/DMPK
HP_EPISTAXIS	HP_EPISTAXIS	HP_EPISTAXIS	46	0.388965	1.3072	0.123832	1	0.998109	1240	tags=24%, list=14%, signal=21%	FYB1/F8/STIM1/GGCX/FIP1L1/HLA-DRB1/NUMA1/LYST/GBA/BLOC1S5/STAT5B
GOMF_THIAMINE_PYROPHOSPHATE_BINDING	GOMF_THIAMINE_PYROPHOSPHATE_BINDING	GOMF_THIAMINE_PYROPHOSPHATE_BINDING	3	0.762848	1.30709	0.148148	1	0.998109	963	tags=67%, list=11%, signal=59%	HACL1/TKT
GOBP_HEAT_GENERATION	GOBP_HEAT_GENERATION	GOBP_HEAT_GENERATION	6	0.631395	1.30693	0.169304	1	0.998109	2364	tags=67%, list=27%, signal=49%	TNF/ARRDC3/SLC27A1/ABAT
GOBP_POSITIVE_REGULATION_OF_URINE_VOLUME	GOBP_POSITIVE_REGULATION_OF_URINE_VOLUME	GOBP_POSITIVE_REGULATION_OF_URINE_VOLUME	3	0.762581	1.30664	0.148148	1	0.998109	1247	tags=67%, list=14%, signal=57%	GNAI2/HYAL2
HP_MIXED_HEARING_IMPAIRMENT	HP_MIXED_HEARING_IMPAIRMENT	HP_MIXED_HEARING_IMPAIRMENT	14	0.51275	1.30642	0.154401	1	0.998109	685	tags=21%, list=8%, signal=20%	TENT5A/AMMECR1/IGBP1
GOMF_MISMATCH_REPAIR_COMPLEX_BINDING	GOMF_MISMATCH_REPAIR_COMPLEX_BINDING	GOMF_MISMATCH_REPAIR_COMPLEX_BINDING	9	0.568113	1.30636	0.179173	1	0.998109	3512	tags=89%, list=40%, signal=53%	ATR/MUTYH/MSH2/PMS2/WRN/MCM9/MSH6/PCNA
HP_ABNORMAL_SACROILIAC_JOINT_MORPHOLOGY	HP_ABNORMAL_SACROILIAC_JOINT_MORPHOLOGY	HP_ABNORMAL_SACROILIAC_JOINT_MORPHOLOGY	2	0.842544	1.3063	0.121864	1	0.998109	413	tags=50%, list=5%, signal=48%	TNFRSF1A
HP_CONICAL_INCISOR	HP_CONICAL_INCISOR	HP_CONICAL_INCISOR	7	0.606251	1.30623	0.176101	1	0.998109	2812	tags=71%, list=32%, signal=48%	DLG1/FGFR1/WNT10A/SUMO1/EDARADD
HP_NEONATAL_HYPOTONIA	HP_NEONATAL_HYPOTONIA	HP_NEONATAL_HYPOTONIA	100	0.350308	1.3062	0.0982721	1	0.998109	2828	tags=46%, list=32%, signal=31%	TPM2/SH2B1/USP7/PEX26/VPS13B/COA6/DNAJC19/FXR1/COPB1/SDHA/KANSL1/PPP2R5D/SYNE1/FGFR1/VMA21/TMCO1/GNPTAB/FKRP/CPT2/BCS1L/DMPK/SPOP/MTHFR/SPATA5/PEX10/PDSS2/VAC14/POMT1/PAFAH1B1/CCDC174/GLYCTK/GATA6/COL6A1/MED12/FIG4/AP4M1/ADNP/LMOD3/TPM3/KAT6A/SON/COG4/CHRNB1/PEX1/COL6A2/ACOX1
GOBP_BLOOD_COAGULATION_INTRINSIC_PATHWAY	GOBP_BLOOD_COAGULATION_INTRINSIC_PATHWAY	GOBP_BLOOD_COAGULATION_INTRINSIC_PATHWAY	1	0.981286	1.30612	0.0359458	0.881937	0.880269	164	tags=100%, list=2%, signal=98%	F8
HP_CEPHALOHEMATOMA	HP_CEPHALOHEMATOMA	HP_CEPHALOHEMATOMA	1	0.981286	1.30612	0.0359458	0.881937	0.880269	164	tags=100%, list=2%, signal=98%	F8
HP_INTRAMUSCULAR_HEMATOMA	HP_INTRAMUSCULAR_HEMATOMA	HP_INTRAMUSCULAR_HEMATOMA	1	0.981286	1.30612	0.0359458	0.881937	0.880269	164	tags=100%, list=2%, signal=98%	F8
HP_PERSISTENT_BLEEDING_AFTER_TRAUMA	HP_PERSISTENT_BLEEDING_AFTER_TRAUMA	HP_PERSISTENT_BLEEDING_AFTER_TRAUMA	1	0.981286	1.30612	0.0359458	0.881937	0.880269	164	tags=100%, list=2%, signal=98%	F8
GOBP_CELLULAR_RESPONSE_TO_ALKALOID	GOBP_CELLULAR_RESPONSE_TO_ALKALOID	GOBP_CELLULAR_RESPONSE_TO_ALKALOID	11	0.54178	1.30559	0.175227	1	0.998109	2629	tags=64%, list=30%, signal=44%	CASP3/PPP1R9B/CHEK1/BCL2L1/SPIDR/BLM/CASP6
HP_INSIDIOUS_ONSET	HP_INSIDIOUS_ONSET	HP_INSIDIOUS_ONSET	9	0.567739	1.3055	0.183767	1	0.998109	2689	tags=67%, list=31%, signal=46%	ATXN2/GBA/NIPA1/PMP22/SPAST/TBP
HP_ABNORMAL_OVARIAN_PHYSIOLOGY	HP_ABNORMAL_OVARIAN_PHYSIOLOGY	HP_ABNORMAL_OVARIAN_PHYSIOLOGY	44	0.390092	1.30535	0.131855	1	0.998109	2696	tags=43%, list=31%, signal=30%	ZMPSTE24/FGFR1/AARS2/FAS/MRPS22/RASGRP1/AIP/PSMC3IP/MEN1/SPIDR/DCAF17/NSMF/BLM/NPHP3/HS6ST1/TTI2/PRKCD/WDR11/ATM
GOMF_MICROTUBULE_SEVERING_ATPASE_ACTIVITY	GOMF_MICROTUBULE_SEVERING_ATPASE_ACTIVITY	GOMF_MICROTUBULE_SEVERING_ATPASE_ACTIVITY	3	0.761713	1.30515	0.149912	1	0.998109	2078	tags=100%, list=24%, signal=76%	KATNA1/KATNAL1/SPAST
GOBP_IMMUNOGLOBULIN_V_D_J_RECOMBINATION	GOBP_IMMUNOGLOBULIN_V_D_J_RECOMBINATION	GOBP_IMMUNOGLOBULIN_V_D_J_RECOMBINATION	5	0.661268	1.30483	0.176849	1	0.998109	2954	tags=100%, list=34%, signal=66%	POLB/PRKDC/XRCC4/TCF3/YY1
GOCC_PLASMA_MEMBRANE_SIGNALING_RECEPTOR_COMPLEX	GOCC_PLASMA_MEMBRANE_SIGNALING_RECEPTOR_COMPLEX	GOCC_PLASMA_MEMBRANE_SIGNALING_RECEPTOR_COMPLEX	57	0.378435	1.30462	0.121951	1	0.998109	1478	tags=28%, list=17%, signal=23%	TF/TRGV4/TRGV10/TRGV5/TRAF5/SKAP1/ACVR1/PTPN6/TRAF1/APBB1IP/TRAF2/ITGAL/DIABLO/PTK2B/ITGA6/DLG3
HP_ABNORMAL_PROSTATE_MORPHOLOGY	HP_ABNORMAL_PROSTATE_MORPHOLOGY	HP_ABNORMAL_PROSTATE_MORPHOLOGY	20	0.465807	1.30452	0.166667	1	0.998109	448	tags=15%, list=5%, signal=14%	BARD1/BRCA2/STAT6
GOMF_HYDROLASE_ACTIVITY_ACTING_ON_ETHER_BONDS	GOMF_HYDROLASE_ACTIVITY_ACTING_ON_ETHER_BONDS	GOMF_HYDROLASE_ACTIVITY_ACTING_ON_ETHER_BONDS	6	0.630151	1.30435	0.172468	1	0.998109	1165	tags=33%, list=13%, signal=29%	AHCY/EPHX2
HP_THYMUS_HYPERPLASIA	HP_THYMUS_HYPERPLASIA	HP_THYMUS_HYPERPLASIA	3	0.761194	1.30426	0.149912	1	0.998109	1558	tags=67%, list=18%, signal=55%	ALG14/MTHFR
HP_KETOSIS	HP_KETOSIS	HP_KETOSIS	28	0.432523	1.30424	0.14628	1	0.998109	3597	tags=61%, list=41%, signal=36%	MMAB/BTD/ACAT1/CYC1/GK/TRMT10A/DBT/PHKA2/PLAGL1/SLC25A4/MLYCD/PPP1R15B/EIF2AK3/BCKDHB/RRM2B/POLG2/IVD
HP_ABNORMAL_SIZE_OF_THE_DENTAL_ROOT	HP_ABNORMAL_SIZE_OF_THE_DENTAL_ROOT	HP_ABNORMAL_SIZE_OF_THE_DENTAL_ROOT	5	0.660931	1.30417	0.176849	1	0.998109	2812	tags=80%, list=32%, signal=54%	FGFR1/WNT10A/SUMO1/EDARADD
GOBP_TRANSMISSION_OF_NERVE_IMPULSE	GOBP_TRANSMISSION_OF_NERVE_IMPULSE	GOBP_TRANSMISSION_OF_NERVE_IMPULSE	13	0.520616	1.30398	0.180088	1	0.998109	2160	tags=54%, list=25%, signal=41%	JAM3/ANK3/GBA/FKBP1B/PAFAH1B1/MTOR/GHRL
GOMF_CATION_TRANSMEMBRANE_TRANSPORTER_ACTIVITY	GOMF_CATION_TRANSMEMBRANE_TRANSPORTER_ACTIVITY	GOMF_CATION_TRANSMEMBRANE_TRANSPORTER_ACTIVITY	181	0.330898	1.30374	0.0563525	0.985635	0.983771	463	tags=8%, list=5%, signal=8%	ATP5F1E/ATP5MG/ATP5PF/ATP5PD/ATP5MC3/ATP5F1B/ATP5MC2/NIPAL2/ZDHHC13/MCOLN1/SLC17A5/ITPR2/SFXN1/MT-ATP8/STIM2
HP_HYPERPLASTIC_CALLUS_FORMATION	HP_HYPERPLASTIC_CALLUS_FORMATION	HP_HYPERPLASTIC_CALLUS_FORMATION	2	0.840853	1.30368	0.129032	1	0.998109	39	tags=50%, list=0%, signal=50%	TENT5A
HP_ABNORMALITY_OF_FOVEAL_PIGMENTATION	HP_ABNORMALITY_OF_FOVEAL_PIGMENTATION	HP_ABNORMALITY_OF_FOVEAL_PIGMENTATION	3	0.760728	1.30346	0.149912	1	0.998109	572	tags=33%, list=7%, signal=31%	RAB28
GOBP_DETECTION_OF_MECHANICAL_STIMULUS_INVOLVED_IN_SENSORY_PERCEPTION	GOBP_DETECTION_OF_MECHANICAL_STIMULUS_INVOLVED_IN_SENSORY_PERCEPTION	GOBP_DETECTION_OF_MECHANICAL_STIMULUS_INVOLVED_IN_SENSORY_PERCEPTION	7	0.604807	1.30312	0.177673	1	0.998109	1805	tags=43%, list=21%, signal=34%	TNF/CXCL12/SERPINE2
GOBP_MITOCHONDRIAL_DNA_REPLICATION	GOBP_MITOCHONDRIAL_DNA_REPLICATION	GOBP_MITOCHONDRIAL_DNA_REPLICATION	13	0.520129	1.30276	0.183016	1	0.998109	1211	tags=31%, list=14%, signal=27%	LIG3/PRIMPOL/SSBP1/TEFM
GOBP_NEGATIVE_REGULATION_OF_VASCULAR_ASSOCIATED_SMOOTH_MUSCLE_CELL_DIFFERENTIATION	GOBP_NEGATIVE_REGULATION_OF_VASCULAR_ASSOCIATED_SMOOTH_MUSCLE_CELL_DIFFERENTIATION	GOBP_NEGATIVE_REGULATION_OF_VASCULAR_ASSOCIATED_SMOOTH_MUSCLE_CELL_DIFFERENTIATION	6	0.629282	1.30255	0.172468	1	0.998109	457	tags=33%, list=5%, signal=32%	FGF9/NFATC2
HP_URINARY_URGENCY	HP_URINARY_URGENCY	HP_URINARY_URGENCY	20	0.465057	1.30242	0.166667	1	0.998109	2862	tags=55%, list=33%, signal=37%	SPG7/ATXN2/GBA/NIPA1/PINK1/LRIG2/SPAST/ALMS1/HSPD1/TBP/ALDH18A1
GOMF_AP_1_ADAPTOR_COMPLEX_BINDING	GOMF_AP_1_ADAPTOR_COMPLEX_BINDING	GOMF_AP_1_ADAPTOR_COMPLEX_BINDING	4	0.708706	1.30172	0.152249	1	0.998109	1933	tags=75%, list=22%, signal=58%	SIDT2/AP1AR/RAB38
HP_SYNOSTOSIS_INVOLVING_BONES_OF_THE_LOWER_LIMBS	HP_SYNOSTOSIS_INVOLVING_BONES_OF_THE_LOWER_LIMBS	HP_SYNOSTOSIS_INVOLVING_BONES_OF_THE_LOWER_LIMBS	13	0.519699	1.30168	0.18448	1	0.998109	1510	tags=31%, list=17%, signal=25%	TPM2/FGF9/FGFR1/FLNB
GOBP_RENAL_SODIUM_EXCRETION	GOBP_RENAL_SODIUM_EXCRETION	GOBP_RENAL_SODIUM_EXCRETION	3	0.759646	1.30161	0.153439	1	0.998109	2096	tags=100%, list=24%, signal=76%	GNAI2/SNX5/MLLT6
GOMF_Y_FORM_DNA_BINDING	GOMF_Y_FORM_DNA_BINDING	GOMF_Y_FORM_DNA_BINDING	4	0.70851	1.30136	0.153979	1	0.998109	2542	tags=100%, list=29%, signal=71%	MEN1/RAD18/BLM/WRN
GOBP_POSITIVE_REGULATION_OF_DEACETYLASE_ACTIVITY	GOBP_POSITIVE_REGULATION_OF_DEACETYLASE_ACTIVITY	GOBP_POSITIVE_REGULATION_OF_DEACETYLASE_ACTIVITY	5	0.659497	1.30134	0.176849	1	0.998109	2066	tags=60%, list=24%, signal=46%	C6orf89/PINK1/FNTA
HP_FATIGUABLE_WEAKNESS_OF_PROXIMAL_LIMB_MUSCLES	HP_FATIGUABLE_WEAKNESS_OF_PROXIMAL_LIMB_MUSCLES	HP_FATIGUABLE_WEAKNESS_OF_PROXIMAL_LIMB_MUSCLES	6	0.628643	1.30123	0.172468	1	0.998109	296	tags=33%, list=3%, signal=32%	TPM2/STIM1
GOBP_HISTONE_H3_K4_DIMETHYLATION	GOBP_HISTONE_H3_K4_DIMETHYLATION	GOBP_HISTONE_H3_K4_DIMETHYLATION	6	0.628569	1.30108	0.172468	1	0.998109	576	tags=33%, list=7%, signal=31%	SETD1A/KMT2B
GOBP_CELLULAR_RESPONSE_TO_TESTOSTERONE_STIMULUS	GOBP_CELLULAR_RESPONSE_TO_TESTOSTERONE_STIMULUS	GOBP_CELLULAR_RESPONSE_TO_TESTOSTERONE_STIMULUS	7	0.603709	1.30075	0.179245	1	0.998109	495	tags=29%, list=6%, signal=27%	ROCK2/NCOA4
GOBP_CELLULAR_RESPONSE_TO_UV_C	GOBP_CELLULAR_RESPONSE_TO_UV_C	GOBP_CELLULAR_RESPONSE_TO_UV_C	3	0.759072	1.30062	0.153439	1	0.998109	2101	tags=100%, list=24%, signal=76%	CARD16/POLH/IMPACT
GOBP_DNA_TEMPLATED_TRANSCRIPTION_INITIATION	GOBP_DNA_TEMPLATED_TRANSCRIPTION_INITIATION	GOBP_DNA_TEMPLATED_TRANSCRIPTION_INITIATION	87	0.35293	1.30044	0.11488	1	0.998109	1109	tags=21%, list=13%, signal=18%	ELOB/ELOC/MED16/MED23/GTF2H5/PIH1D1/PPM1D/GTF3C5/ZNF451/GTF2B/GTF3C1/PSMC6/ERCC1/MED13/TFB1M/TAF12/TAF4B/TAF4
HP_DECREASED_ADENOSYLCOBALAMIN	HP_DECREASED_ADENOSYLCOBALAMIN	HP_DECREASED_ADENOSYLCOBALAMIN	5	0.659035	1.30042	0.176849	1	0.998109	183	tags=20%, list=2%, signal=20%	MMAB
GOCC_MYOFILAMENT	GOCC_MYOFILAMENT	GOCC_MYOFILAMENT	7	0.603515	1.30034	0.179245	1	0.998109	158	tags=29%, list=2%, signal=28%	TPM2/TMOD2
GOCC_STRIATED_MUSCLE_THIN_FILAMENT	GOCC_STRIATED_MUSCLE_THIN_FILAMENT	GOCC_STRIATED_MUSCLE_THIN_FILAMENT	7	0.603515	1.30034	0.179245	1	0.998109	158	tags=29%, list=2%, signal=28%	TPM2/TMOD2
GOMF_WATER_TRANSMEMBRANE_TRANSPORTER_ACTIVITY	GOMF_WATER_TRANSMEMBRANE_TRANSPORTER_ACTIVITY	GOMF_WATER_TRANSMEMBRANE_TRANSPORTER_ACTIVITY	3	0.758695	1.29998	0.155203	1	0.998109	212	tags=33%, list=2%, signal=33%	SLC14A1
HP_HYPOHIDROSIS	HP_HYPOHIDROSIS	HP_HYPOHIDROSIS	19	0.470743	1.29991	0.171088	1	0.998109	3097	tags=63%, list=36%, signal=41%	STIM1/SMARCAD1/FGFR1/ST14/ERCC6/CLCF1/COG6/ROGDI/TRIP4/WNT10A/EDARADD/TRAF6
GOBP_PROTEIN_LOCALIZATION_TO_CYTOSKELETON	GOBP_PROTEIN_LOCALIZATION_TO_CYTOSKELETON	GOBP_PROTEIN_LOCALIZATION_TO_CYTOSKELETON	42	0.395206	1.29989	0.136201	1	0.998109	2187	tags=40%, list=25%, signal=30%	CEP72/CEP250/SNX10/NUMA1/HOOK3/PPP1R9B/MARK4/MAPRE2/CEP192/C2CD3/ABHD17B/GAS2L1/TTBK2/NSFL1C/MAPRE3/CRIPT/BBS4
HP_TONGUE_ATROPHY	HP_TONGUE_ATROPHY	HP_TONGUE_ATROPHY	5	0.658733	1.29983	0.176849	1	0.998109	1975	tags=60%, list=23%, signal=46%	FRG1/EXOSC3/NOP56
HP_ABNORMALITY_OF_SKELETAL_MUSCLE_FIBER_SIZE	HP_ABNORMALITY_OF_SKELETAL_MUSCLE_FIBER_SIZE	HP_ABNORMALITY_OF_SKELETAL_MUSCLE_FIBER_SIZE	31	0.422148	1.29974	0.146433	1	0.998109	2808	tags=52%, list=32%, signal=35%	TPM2/STIM1/CRYAB/POMT1/CCDC174/SGCB/FHL1/COL6A1/LMOD3/TPM3/MSTO1/HNRNPA2B1/AIFM1/TRIP4/TTN/COL6A2
HP_IMPAIRED_MASTICATION	HP_IMPAIRED_MASTICATION	HP_IMPAIRED_MASTICATION	17	0.487085	1.29953	0.175172	1	0.998109	2812	tags=65%, list=32%, signal=44%	TPM2/HLA-DRB1/KANSL1/PPP2R5D/FGFR1/ALS2/ADNP/TPM3/WNT10A/SUMO1/EDARADD
GOMF_PEPTIDASE_ACTIVATOR_ACTIVITY_INVOLVED_IN_APOPTOTIC_PROCESS	GOMF_PEPTIDASE_ACTIVATOR_ACTIVITY_INVOLVED_IN_APOPTOTIC_PROCESS	GOMF_PEPTIDASE_ACTIVATOR_ACTIVITY_INVOLVED_IN_APOPTOTIC_PROCESS	14	0.509911	1.29919	0.161616	1	0.998109	2235	tags=50%, list=26%, signal=37%	RACK1/NLRP1/EBAG9/CASP1/RPS27L/ATP2A3/APAF1
GOBP_SEX_DETERMINATION	GOBP_SEX_DETERMINATION	GOBP_SEX_DETERMINATION	5	0.658386	1.29914	0.176849	1	0.998109	884	tags=40%, list=10%, signal=36%	FGF9/CITED2
GOMF_NUCLEAR_IMPORT_SIGNAL_RECEPTOR_ACTIVITY	GOMF_NUCLEAR_IMPORT_SIGNAL_RECEPTOR_ACTIVITY	GOMF_NUCLEAR_IMPORT_SIGNAL_RECEPTOR_ACTIVITY	15	0.502114	1.29913	0.178571	1	0.998109	2016	tags=40%, list=23%, signal=31%	HIKESHI/RANBP6/SNUPN/TNPO2/TMCO6/IPO4
HP_BREAST_HYPOPLASIA	HP_BREAST_HYPOPLASIA	HP_BREAST_HYPOPLASIA	14	0.509824	1.29897	0.161616	1	0.998109	2954	tags=64%, list=34%, signal=43%	FGFR1/ORC6/NSMF/EFNB1/HS6ST1/CCDC141/WDR11/NIN/YY1
GOBP_ENDOSOME_TO_LYSOSOME_TRANSPORT	GOBP_ENDOSOME_TO_LYSOSOME_TRANSPORT	GOBP_ENDOSOME_TO_LYSOSOME_TRANSPORT	42	0.394926	1.29897	0.137395	1	0.998109	3172	tags=52%, list=36%, signal=33%	UEVLD/DTX3L/EPG5/DENND3/VPS33A/SNAPIN/HOOK3/TSG101/LYST/TPCN2/VPS4B/RAB7A/CHMP3/VPS39/TRAK1/VPS33B/CLEC16A/TGFBRAP1/ATG14/HMGXB4/RNF157/VPS18
GOCC_MITOTIC_SPINDLE	GOCC_MITOTIC_SPINDLE	GOCC_MITOTIC_SPINDLE	97	0.348061	1.29879	0.103226	1	0.998109	1106	tags=20%, list=13%, signal=17%	RTRAF/TOGARAM2/CCSAP/HAUS8/CDC27/HAUS2/CNTRL/EML2/KATNA1/TAF1D/NUMA1/STAG1/TPR/RACGAP1/LSM14A/CUL3/NEIL2/CEP170/TUBG1
GOMF_G_PROTEIN_BETA_GAMMA_SUBUNIT_COMPLEX_BINDING	GOMF_G_PROTEIN_BETA_GAMMA_SUBUNIT_COMPLEX_BINDING	GOMF_G_PROTEIN_BETA_GAMMA_SUBUNIT_COMPLEX_BINDING	10	0.550077	1.29874	0.19697	1	0.998109	848	tags=40%, list=10%, signal=36%	PIK3R5/GNAQ/PLCB2/GNAI2
HP_APLASIA_HYPOPLASIA_INVOLVING_FOREARM_BONES	HP_APLASIA_HYPOPLASIA_INVOLVING_FOREARM_BONES	HP_APLASIA_HYPOPLASIA_INVOLVING_FOREARM_BONES	37	0.406793	1.29862	0.144608	1	0.998109	465	tags=16%, list=5%, signal=15%	TPM2/FANCG/ATR/UBE2T/BRCA2/REV3L
HP_APLASIA_HYPOPLASIA_OF_THE_OVARY	HP_APLASIA_HYPOPLASIA_OF_THE_OVARY	HP_APLASIA_HYPOPLASIA_OF_THE_OVARY	32	0.418932	1.29859	0.14944	1	0.998109	3058	tags=50%, list=35%, signal=33%	FGFR1/WDPCP/MRPS22/BBS9/DHX37/PSMC3IP/SPIDR/DCAF17/NSMF/BBS4/MAP3K1/HS6ST1/WWOX/WDR11/HARS2/ZPR1
GOCC_PLATELET_DENSE_TUBULAR_NETWORK	GOCC_PLATELET_DENSE_TUBULAR_NETWORK	GOCC_PLATELET_DENSE_TUBULAR_NETWORK	8	0.582753	1.29844	0.185299	1	0.998109	2288	tags=50%, list=26%, signal=37%	ITPR2/EHD1/ATP2A3/DMTN
GOBP_SOMATIC_DIVERSIFICATION_OF_IMMUNE_RECEPTORS_VIA_SOMATIC_MUTATION	GOBP_SOMATIC_DIVERSIFICATION_OF_IMMUNE_RECEPTORS_VIA_SOMATIC_MUTATION	GOBP_SOMATIC_DIVERSIFICATION_OF_IMMUNE_RECEPTORS_VIA_SOMATIC_MUTATION	10	0.549945	1.29843	0.19697	1	0.998109	2201	tags=50%, list=25%, signal=37%	POLB/UNG/POLL/MSH2/PMS2
GOBP_NEGATIVE_REGULATION_OF_PHOSPHATIDYLINOSITOL_3_KINASE_SIGNALING	GOBP_NEGATIVE_REGULATION_OF_PHOSPHATIDYLINOSITOL_3_KINASE_SIGNALING	GOBP_NEGATIVE_REGULATION_OF_PHOSPHATIDYLINOSITOL_3_KINASE_SIGNALING	7	0.602533	1.29822	0.18239	1	0.998109	287	tags=29%, list=3%, signal=28%	PLGLB1/NLRC3
GOBP_NEURAL_PLATE_DEVELOPMENT	GOBP_NEURAL_PLATE_DEVELOPMENT	GOBP_NEURAL_PLATE_DEVELOPMENT	4	0.706634	1.29791	0.157439	1	0.998109	1651	tags=75%, list=19%, signal=61%	DVL2/EPB41L5/C2CD3
HP_ANOPHTHALMIA	HP_ANOPHTHALMIA	HP_ANOPHTHALMIA	24	0.445163	1.29768	0.167526	1	0.998109	1931	tags=42%, list=22%, signal=33%	TCTN1/TMEM216/ERCC1/FGFR1/FKRP/DAG1/TMEM231/ERCC6/POMT1/B3GALNT2
GOMF_PHOSPHATIDYLINOSITOL_3_KINASE_ACTIVITY	GOMF_PHOSPHATIDYLINOSITOL_3_KINASE_ACTIVITY	GOMF_PHOSPHATIDYLINOSITOL_3_KINASE_ACTIVITY	9	0.564318	1.29763	0.188361	1	0.998109	3068	tags=67%, list=35%, signal=43%	PIK3CG/PIK3CB/PIK3R3/PIK3CA/ATM/IPMK
GOBP_PURINE_CONTAINING_COMPOUND_METABOLIC_PROCESS	GOBP_PURINE_CONTAINING_COMPOUND_METABOLIC_PROCESS	GOBP_PURINE_CONTAINING_COMPOUND_METABOLIC_PROCESS	212	0.325913	1.29758	0.0538071	0.97621	0.974364	951	tags=14%, list=11%, signal=12%	ATP5F1E/ATP5MG/ATP5PF/ATP5PD/ATP5MC3/ATP5F1B/ATP5MC2/PFKFB2/PFAS/MTAP/SLC25A16/NUDT15/ACSL5/PAPSS1/MT-ATP8/ADK/ZBTB20/DPYD/DLD/NME3/ACAT1/GMPS/DLG1/MACROD1/AK2/DIP2A/OXSM/CROT/SUCLG2
GOBP_PARAXIAL_MESODERM_FORMATION	GOBP_PARAXIAL_MESODERM_FORMATION	GOBP_PARAXIAL_MESODERM_FORMATION	1	0.974627	1.29726	0.0484484	0.959677	0.957862	222	tags=100%, list=3%, signal=97%	EXOC4
GOBP_NEGATIVE_REGULATION_OF_PHAGOCYTOSIS	GOBP_NEGATIVE_REGULATION_OF_PHAGOCYTOSIS	GOBP_NEGATIVE_REGULATION_OF_PHAGOCYTOSIS	9	0.564071	1.29706	0.188361	1	0.998109	1	tags=11%, list=0%, signal=11%	RACK1
GOBP_GLYCOSIDE_CATABOLIC_PROCESS	GOBP_GLYCOSIDE_CATABOLIC_PROCESS	GOBP_GLYCOSIDE_CATABOLIC_PROCESS	7	0.60191	1.29688	0.18239	1	0.998109	1220	tags=43%, list=14%, signal=37%	GBA2/ABHD10/GBA
GOBP_CONVERGENT_EXTENSION_INVOLVED_IN_ORGANOGENESIS	GOBP_CONVERGENT_EXTENSION_INVOLVED_IN_ORGANOGENESIS	GOBP_CONVERGENT_EXTENSION_INVOLVED_IN_ORGANOGENESIS	1	0.974282	1.2968	0.0490735	0.959677	0.957862	225	tags=100%, list=3%, signal=97%	DVL2
GOBP_BASE_EXCISION_REPAIR_AP_SITE_FORMATION	GOBP_BASE_EXCISION_REPAIR_AP_SITE_FORMATION	GOBP_BASE_EXCISION_REPAIR_AP_SITE_FORMATION	10	0.54916	1.29658	0.201515	1	0.998109	1870	tags=60%, list=21%, signal=47%	MUTYH/ERCC5/UNG/NEIL2/OGG1/NTHL1
GOBP_RRNA_TRANSCRIPTION	GOBP_RRNA_TRANSCRIPTION	GOBP_RRNA_TRANSCRIPTION	24	0.444679	1.29627	0.168814	1	0.998109	705	tags=25%, list=8%, signal=23%	DDX11/SPIN1/NOL11/PIH1D1/GTF3C5/GTF3C1
HP_WADDLING_GAIT	HP_WADDLING_GAIT	HP_WADDLING_GAIT	56	0.377142	1.29625	0.130841	1	0.998109	3073	tags=50%, list=35%, signal=33%	TPM2/SMARCAL1/AP4S1/SPG7/MBTPS1/SYNE1/FKRP/ALG14/DAG1/TRAPPC11/AGRN/POMT1/FN1/SGCB/FHL1/IFIH1/COL6A1/AP4M1/LMOD3/TPM3/HNRNPA2B1/DPAGT1/DEAF1/TTN/COL6A2/YY1/SLC39A13/AP4B1
GOBP_NEGATIVE_REGULATION_OF_CYCLIC_NUCLEOTIDE_PHOSPHODIESTERASE_ACTIVITY	GOBP_NEGATIVE_REGULATION_OF_CYCLIC_NUCLEOTIDE_PHOSPHODIESTERASE_ACTIVITY	GOBP_NEGATIVE_REGULATION_OF_CYCLIC_NUCLEOTIDE_PHOSPHODIESTERASE_ACTIVITY	2	0.836032	1.2962	0.134409	1	0.998109	1430	tags=100%, list=16%, signal=84%	AIP/SLC39A14
GOMF_TRANSCRIPTION_COREPRESSOR_BINDING	GOMF_TRANSCRIPTION_COREPRESSOR_BINDING	GOMF_TRANSCRIPTION_COREPRESSOR_BINDING	32	0.418132	1.29611	0.150685	1	0.998109	1968	tags=31%, list=23%, signal=24%	ELOB/ELOC/LCOR/EHMT1/PER1/MTF2/HES1/RORA/ZBTB7A/CTBP1
GOBP_REGULATION_OF_CYCLIC_NUCLEOTIDE_PHOSPHODIESTERASE_ACTIVITY	GOBP_REGULATION_OF_CYCLIC_NUCLEOTIDE_PHOSPHODIESTERASE_ACTIVITY	GOBP_REGULATION_OF_CYCLIC_NUCLEOTIDE_PHOSPHODIESTERASE_ACTIVITY	6	0.626159	1.29609	0.177215	1	0.998109	1430	tags=50%, list=16%, signal=42%	RACK1/AIP/SLC39A14
GOBP_TRNA_PSEUDOURIDINE_SYNTHESIS	GOBP_TRNA_PSEUDOURIDINE_SYNTHESIS	GOBP_TRNA_PSEUDOURIDINE_SYNTHESIS	5	0.656729	1.29587	0.178457	1	0.998109	998	tags=40%, list=11%, signal=35%	PUS3/PUS10
GOBP_AMINO_ACID_ACTIVATION	GOBP_AMINO_ACID_ACTIVATION	GOBP_AMINO_ACID_ACTIVATION	16	0.493187	1.29583	0.180807	1	0.998109	3552	tags=62%, list=41%, signal=37%	GATC/AARS2/CARS2/NARS2/TARS2/QRSL1/FARSB/HARS2/WARS2/AASDH
GOBP_ENDODERMAL_CELL_FATE_SPECIFICATION	GOBP_ENDODERMAL_CELL_FATE_SPECIFICATION	GOBP_ENDODERMAL_CELL_FATE_SPECIFICATION	1	0.973364	1.29558	0.0521992	0.971762	0.969924	233	tags=100%, list=3%, signal=97%	EOMES
GOBP_SIALIC_ACID_TRANSPORT	GOBP_SIALIC_ACID_TRANSPORT	GOBP_SIALIC_ACID_TRANSPORT	1	0.973249	1.29542	0.0528243	0.971762	0.969924	234	tags=100%, list=3%, signal=97%	SLC17A5
GOMF_CARBOHYDRATE_PROTON_SYMPORTER_ACTIVITY	GOMF_CARBOHYDRATE_PROTON_SYMPORTER_ACTIVITY	GOMF_CARBOHYDRATE_PROTON_SYMPORTER_ACTIVITY	1	0.973249	1.29542	0.0528243	0.971762	0.969924	234	tags=100%, list=3%, signal=97%	SLC17A5
GOMF_SIALIC_ACID_TRANSMEMBRANE_TRANSPORTER_ACTIVITY	GOMF_SIALIC_ACID_TRANSMEMBRANE_TRANSPORTER_ACTIVITY	GOMF_SIALIC_ACID_TRANSMEMBRANE_TRANSPORTER_ACTIVITY	1	0.973249	1.29542	0.0528243	0.971762	0.969924	234	tags=100%, list=3%, signal=97%	SLC17A5
GOBP_MRNA_MODIFICATION	GOBP_MRNA_MODIFICATION	GOBP_MRNA_MODIFICATION	21	0.459094	1.29532	0.166667	1	0.998109	680	tags=19%, list=8%, signal=18%	VIRMA/CBLL1/PUS3/CMTR2
GOBP_FILOPODIUM_ASSEMBLY	GOBP_FILOPODIUM_ASSEMBLY	GOBP_FILOPODIUM_ASSEMBLY	35	0.410017	1.2953	0.154895	1	0.998109	1293	tags=29%, list=15%, signal=24%	RIPOR2/SRGAP2/FSCN1/FGD3/FXR1/DOCK11/PPP1R9B/FXR2/WASL/BCAS3
GOBP_PHOSPHOLIPID_EFFLUX	GOBP_PHOSPHOLIPID_EFFLUX	GOBP_PHOSPHOLIPID_EFFLUX	4	0.705114	1.29512	0.157439	1	0.998109	115	tags=25%, list=1%, signal=25%	ABCA1
HP_TRUNCAL_TITUBATION	HP_TRUNCAL_TITUBATION	HP_TRUNCAL_TITUBATION	5	0.656305	1.29504	0.180064	1	0.998109	230	tags=20%, list=3%, signal=19%	FLVCR1
HP_APLASIA_HYPOPLASIA_OF_THE_LUNGS	HP_APLASIA_HYPOPLASIA_OF_THE_LUNGS	HP_APLASIA_HYPOPLASIA_OF_THE_LUNGS	58	0.373554	1.29462	0.131336	1	0.998109	2969	tags=45%, list=34%, signal=30%	TENT5A/MCTP2/ZMPSTE24/ETFB/FGFR1/AARS2/GLE1/DYNC2H1/FLNB/TMEM94/CTBP1/GATA6/NPHP3/NEK9/NSDHL/LMOD3/PLXND1/DPAGT1/ETFA/TRIP4/SON/PEX1/CEP120/PORCN/TTC21B/FUZ
HP_HYPOPLASIA_OF_THE_PRIMARY_TEETH	HP_HYPOPLASIA_OF_THE_PRIMARY_TEETH	HP_HYPOPLASIA_OF_THE_PRIMARY_TEETH	3	0.755493	1.29449	0.15873	1	0.998109	1639	tags=67%, list=19%, signal=54%	ERCC1/ERCC6
GOBP_GASTRIC_ACID_SECRETION	GOBP_GASTRIC_ACID_SECRETION	GOBP_GASTRIC_ACID_SECRETION	3	0.755416	1.29436	0.15873	1	0.998109	531	tags=67%, list=6%, signal=63%	SNX10/SGK1
GOBP_MICROTUBULE_SEVERING	GOBP_MICROTUBULE_SEVERING	GOBP_MICROTUBULE_SEVERING	5	0.655809	1.29406	0.181672	1	0.998109	2078	tags=80%, list=24%, signal=61%	KATNA1/KATNAL1/LZTS2/SPAST
GOBP_SEGMENT_SPECIFICATION	GOBP_SEGMENT_SPECIFICATION	GOBP_SEGMENT_SPECIFICATION	5	0.655782	1.294	0.181672	1	0.998109	1176	tags=40%, list=14%, signal=35%	DVL2/MTF2
GOMF_PHOSPHATIDYLCHOLINE_TRANSPORTER_ACTIVITY	GOMF_PHOSPHATIDYLCHOLINE_TRANSPORTER_ACTIVITY	GOMF_PHOSPHATIDYLCHOLINE_TRANSPORTER_ACTIVITY	10	0.548	1.29384	0.201515	1	0.998109	117	tags=20%, list=1%, signal=20%	ABCA1/ATP8B2
HP_WIDE_PUBIC_SYMPHYSIS	HP_WIDE_PUBIC_SYMPHYSIS	HP_WIDE_PUBIC_SYMPHYSIS	2	0.834486	1.2938	0.134409	1	0.998109	981	tags=50%, list=11%, signal=44%	RUNX2
GOMF_SINGLE_STRANDED_DNA_HELICASE_ACTIVITY	GOMF_SINGLE_STRANDED_DNA_HELICASE_ACTIVITY	GOMF_SINGLE_STRANDED_DNA_HELICASE_ACTIVITY	14	0.507692	1.29354	0.165945	1	0.998109	3162	tags=64%, list=36%, signal=41%	HELB/MCM5/MCM2/CHTF18/RFC5/MCM4/WRNIP1/MCM9/DHX9
HP_BROAD_ALVEOLAR_RIDGES	HP_BROAD_ALVEOLAR_RIDGES	HP_BROAD_ALVEOLAR_RIDGES	8	0.580536	1.2935	0.192956	1	0.998109	2188	tags=50%, list=25%, signal=37%	DIS3L2/ASXL1/VAC14/FIG4
GOBP_REGULATION_OF_SYNCYTIUM_FORMATION_BY_PLASMA_MEMBRANE_FUSION	GOBP_REGULATION_OF_SYNCYTIUM_FORMATION_BY_PLASMA_MEMBRANE_FUSION	GOBP_REGULATION_OF_SYNCYTIUM_FORMATION_BY_PLASMA_MEMBRANE_FUSION	14	0.507658	1.29345	0.165945	1	0.998109	1679	tags=43%, list=19%, signal=35%	RIPOR2/NFATC2/EHD1/PLEKHO1/ADAM9/GDF15
GOBP_NEGATIVE_REGULATION_OF_LIPID_STORAGE	GOBP_NEGATIVE_REGULATION_OF_LIPID_STORAGE	GOBP_NEGATIVE_REGULATION_OF_LIPID_STORAGE	13	0.516399	1.29342	0.185944	1	0.998109	1764	tags=46%, list=20%, signal=37%	ABCA1/TNF/OSBPL8/PPARD/PPARA/ITGAV
GOBP_NEURAL_PLATE_MORPHOGENESIS	GOBP_NEURAL_PLATE_MORPHOGENESIS	GOBP_NEURAL_PLATE_MORPHOGENESIS	2	0.834195	1.29335	0.134409	1	0.998109	1446	tags=100%, list=17%, signal=83%	DVL2/EPB41L5
GOBP_EXONUCLEOLYTIC_CATABOLISM_OF_DEADENYLATED_MRNA	GOBP_EXONUCLEOLYTIC_CATABOLISM_OF_DEADENYLATED_MRNA	GOBP_EXONUCLEOLYTIC_CATABOLISM_OF_DEADENYLATED_MRNA	12	0.523209	1.29331	0.184638	1	0.998109	1100	tags=33%, list=13%, signal=29%	NT5C3B/DCP2/CNOT8/EXOSC3
GOBP_PROTEIN_GERANYLGERANYLATION	GOBP_PROTEIN_GERANYLGERANYLATION	GOBP_PROTEIN_GERANYLGERANYLATION	5	0.655361	1.29317	0.181672	1	0.998109	2800	tags=80%, list=32%, signal=54%	PGGT1B/RABGGTB/FNTA/CHM
GOMF_PROTEIN_GERANYLGERANYLTRANSFERASE_ACTIVITY	GOMF_PROTEIN_GERANYLGERANYLTRANSFERASE_ACTIVITY	GOMF_PROTEIN_GERANYLGERANYLTRANSFERASE_ACTIVITY	5	0.655361	1.29317	0.181672	1	0.998109	2800	tags=80%, list=32%, signal=54%	PGGT1B/RABGGTB/FNTA/CHM
GOBP_TIGHT_JUNCTION_ORGANIZATION	GOBP_TIGHT_JUNCTION_ORGANIZATION	GOBP_TIGHT_JUNCTION_ORGANIZATION	31	0.419958	1.293	0.153942	1	0.998109	2684	tags=45%, list=31%, signal=31%	CLDN12/TNF/ROCK2/MYO1C/CLDN7/DLG1/RAB13/EPHA2/PRKACA/CLDN15/CLDN5/PDCD6IP/SNAI1/PRKCH
HP_AXIAL_MUSCLE_WEAKNESS	HP_AXIAL_MUSCLE_WEAKNESS	HP_AXIAL_MUSCLE_WEAKNESS	12	0.523021	1.29285	0.184638	1	0.998109	2808	tags=67%, list=32%, signal=45%	TPM2/FKRP/CRYAB/POMT1/COL6A1/LMOD3/TTN/COL6A2
GOCC_POLAR_MICROTUBULE	GOCC_POLAR_MICROTUBULE	GOCC_POLAR_MICROTUBULE	4	0.703849	1.2928	0.157439	1	0.998109	1696	tags=75%, list=19%, signal=60%	CUL3/TUBG1/TUBGCP3
GOBP_EPITHELIAL_CELL_PROLIFERATION_INVOLVED_IN_SALIVARY_GLAND_MORPHOGENESIS	GOBP_EPITHELIAL_CELL_PROLIFERATION_INVOLVED_IN_SALIVARY_GLAND_MORPHOGENESIS	GOBP_EPITHELIAL_CELL_PROLIFERATION_INVOLVED_IN_SALIVARY_GLAND_MORPHOGENESIS	1	0.971183	1.29267	0.0572002	0.985635	0.983771	252	tags=100%, list=3%, signal=97%	TNF
GOBP_FEVER_GENERATION	GOBP_FEVER_GENERATION	GOBP_FEVER_GENERATION	1	0.971183	1.29267	0.0572002	0.985635	0.983771	252	tags=100%, list=3%, signal=97%	TNF
GOBP_NEGATIVE_REGULATION_OF_MORPHOGENESIS_OF_AN_EPITHELIUM	GOBP_NEGATIVE_REGULATION_OF_MORPHOGENESIS_OF_AN_EPITHELIUM	GOBP_NEGATIVE_REGULATION_OF_MORPHOGENESIS_OF_AN_EPITHELIUM	1	0.971183	1.29267	0.0572002	0.985635	0.983771	252	tags=100%, list=3%, signal=97%	TNF
GOBP_POSITIVE_REGULATION_OF_FEVER_GENERATION	GOBP_POSITIVE_REGULATION_OF_FEVER_GENERATION	GOBP_POSITIVE_REGULATION_OF_FEVER_GENERATION	1	0.971183	1.29267	0.0572002	0.985635	0.983771	252	tags=100%, list=3%, signal=97%	TNF
GOBP_REGULATION_OF_FEVER_GENERATION	GOBP_REGULATION_OF_FEVER_GENERATION	GOBP_REGULATION_OF_FEVER_GENERATION	1	0.971183	1.29267	0.0572002	0.985635	0.983771	252	tags=100%, list=3%, signal=97%	TNF
GOBP_MIDBRAIN_HINDBRAIN_BOUNDARY_DEVELOPMENT	GOBP_MIDBRAIN_HINDBRAIN_BOUNDARY_DEVELOPMENT	GOBP_MIDBRAIN_HINDBRAIN_BOUNDARY_DEVELOPMENT	2	0.833735	1.29264	0.137993	1	0.998109	1450	tags=100%, list=17%, signal=83%	KDM2B/HES1
GOCC_ESCRT_I_COMPLEX	GOCC_ESCRT_I_COMPLEX	GOCC_ESCRT_I_COMPLEX	8	0.580086	1.2925	0.194487	1	0.998109	846	tags=38%, list=10%, signal=34%	UEVLD/MVB12B/TSG101
HP_CLUBBING_OF_TOES	HP_CLUBBING_OF_TOES	HP_CLUBBING_OF_TOES	14	0.507285	1.2925	0.167388	1	0.998109	209	tags=21%, list=2%, signal=21%	FANCG/UBE2T/BRCA2
GOBP_POSITIVE_REGULATION_OF_CELLULAR_EXTRAVASATION	GOBP_POSITIVE_REGULATION_OF_CELLULAR_EXTRAVASATION	GOBP_POSITIVE_REGULATION_OF_CELLULAR_EXTRAVASATION	11	0.53624	1.29224	0.182779	1	0.998109	149	tags=18%, list=2%, signal=18%	RIPOR2/JAM3
GOBP_POSITIVE_REGULATION_OF_DNA_DEMETHYLATION	GOBP_POSITIVE_REGULATION_OF_DNA_DEMETHYLATION	GOBP_POSITIVE_REGULATION_OF_DNA_DEMETHYLATION	4	0.703429	1.29202	0.157439	1	0.998109	217	tags=25%, list=2%, signal=24%	USP7
GOBP_POSITIVE_REGULATION_OF_CELL_CYCLE_PROCESS	GOBP_POSITIVE_REGULATION_OF_CELL_CYCLE_PROCESS	GOBP_POSITIVE_REGULATION_OF_CELL_CYCLE_PROCESS	117	0.340799	1.29178	0.105932	1	0.998109	2304	tags=32%, list=26%, signal=24%	SASS6/SLF2/ANAPC7/TNF/CDC27/ROCK2/DDX11/ANAPC4/APEX1/CDC25B/ANAPC5/NUMA1/DDX39B/LSM10/TPR/RACGAP1/RAB11A/CUL3/CCNB1/NPM2/DYRK3/CCND1/HSPA2/CXCR5/VPS4B/CDC23/ATRX/PLCB1/USP19/CEP295/NSFL1C/PAGR1/CUL4B/RPTOR/SPAST/NUSAP1/ANAPC11/PRKCE
GOBP_NEGATIVE_REGULATION_OF_INTERLEUKIN_8_PRODUCTION	GOBP_NEGATIVE_REGULATION_OF_INTERLEUKIN_8_PRODUCTION	GOBP_NEGATIVE_REGULATION_OF_INTERLEUKIN_8_PRODUCTION	8	0.579718	1.29168	0.196018	1	0.998109	2148	tags=50%, list=25%, signal=38%	ANXA4/BCL3/CACTIN/MAP2K5
GOBP_EMBRYONIC_DIGESTIVE_TRACT_DEVELOPMENT	GOBP_EMBRYONIC_DIGESTIVE_TRACT_DEVELOPMENT	GOBP_EMBRYONIC_DIGESTIVE_TRACT_DEVELOPMENT	7	0.599488	1.29166	0.188679	1	0.998109	252	tags=29%, list=3%, signal=28%	FGF9/TNF
GOBP_NODAL_SIGNALING_PATHWAY	GOBP_NODAL_SIGNALING_PATHWAY	GOBP_NODAL_SIGNALING_PATHWAY	6	0.624015	1.29165	0.177215	1	0.998109	1935	tags=67%, list=22%, signal=52%	SMAD3/CITED2/NOMO1/NOMO3
GOBP_POSITIVE_REGULATION_OF_CELL_CYCLE	GOBP_POSITIVE_REGULATION_OF_CELL_CYCLE	GOBP_POSITIVE_REGULATION_OF_CELL_CYCLE	165	0.329475	1.29119	0.0737705	1	0.998109	2304	tags=33%, list=26%, signal=25%	SASS6/SLF2/ANAPC7/BRCA2/TNF/CDC27/ROCK2/DDX11/ANAPC4/APEX1/ASNS/CDC25B/HCFC1/ANAPC5/NUMA1/DDX39B/CKS1B/LGMN/C6orf89/CITED2/CHEK1/LSM10/TPR/RACGAP1/RAB11A/CUL3/MARK4/STAT5B/CCNB1/NPM2/DYRK3/CCND1/HES1/HSPA2/CXCR5/VPS4B/CDC23/LFNG/ATRX/PLCB1/PAFAH1B1/USP19/CEP295/NSFL1C/PAGR1/MAPRE3/CUL4B/RPTOR/SPAST/NUPR1/TTL/NUSAP1/ANAPC11/PRKCE
HP_ELLIPTOCYTOSIS	HP_ELLIPTOCYTOSIS	HP_ELLIPTOCYTOSIS	6	0.623765	1.29113	0.178797	1	0.998109	379	tags=33%, list=4%, signal=32%	AMMECR1/NHLRC2
GOBP_FORELIMB_MORPHOGENESIS	GOBP_FORELIMB_MORPHOGENESIS	GOBP_FORELIMB_MORPHOGENESIS	9	0.561479	1.2911	0.194487	1	0.998109	981	tags=33%, list=11%, signal=30%	LNPK/ZNF358/RUNX2
HP_CHILDHOOD_ONSET_TRUNCAL_OBESITY	HP_CHILDHOOD_ONSET_TRUNCAL_OBESITY	HP_CHILDHOOD_ONSET_TRUNCAL_OBESITY	2	0.832665	1.29098	0.137993	1	0.998109	455	tags=50%, list=5%, signal=47%	VPS13B
HP_DECREASED_FERTILITY	HP_DECREASED_FERTILITY	HP_DECREASED_FERTILITY	73	0.356302	1.29075	0.131202	1	0.998109	2586	tags=42%, list=30%, signal=30%	FANCG/GBA2/USP9Y/UBE2T/H6PD/PATL2/BRCA2/SPEF2/GTF2H5/FGFR1/MRPS22/DHX37/FANCD2/TSGA10/DMPK/AIP/PSMC3IP/SYCP2/MEN1/SPIDR/CATSPER2/BLM/ALMS1/DNAAF2/MAP3K1/HS6ST1/CCDC141/WWOX/WRN/WDR11/FANCF
HP_FEMALE_SEXUAL_DYSFUNCTION	HP_FEMALE_SEXUAL_DYSFUNCTION	HP_FEMALE_SEXUAL_DYSFUNCTION	20	0.460845	1.29063	0.171958	1	0.998109	2566	tags=50%, list=29%, signal=35%	HLA-DRB1/FGFR1/SYNJ1/AIP/MEN1/PINK1/NSMF/HS6ST1/CCDC141/WDR11
HP_ABNORMALITY_OF_FACIAL_MUSCULATURE	HP_ABNORMALITY_OF_FACIAL_MUSCULATURE	HP_ABNORMALITY_OF_FACIAL_MUSCULATURE	155	0.330962	1.28993	0.0804954	1	0.998109	2808	tags=41%, list=32%, signal=28%	TPM2/ABCA1/AP4S1/CAMK2G/PEX26/SNX10/GIGYF2/ASXL1/VPS13B/REV3L/FRG1/ARHGEF6/PLAA/ZBTB11/HCFC1/HLA-DRB1/BMS1/PPP2R5D/PEX5/SYNE1/ZNF41/FKRP/ALG14/SYNJ1/GLE1/XYLT2/GBA/DMPK/CRYAB/SLC39A14/DLG3/ALS2/PTDSS1/AGRN/PEX14/DNAJC13/PEX10/CLCF1/ATP1A3/POMT1/DSE/MAN2B1/COL6A1/NARS2/MED12/AP4M1/SLC25A4/TK2/LMOD3/PLXND1/ATP6AP2/TPM3/MSTO1/PABPN1/DPAGT1/ATXN1/PIK3CA/AK9/CHRNB1/MGME1/PEX1/TTN/GAA/COL6A2
GOBP_INOSITOL_PHOSPHATE_MEDIATED_SIGNALING	GOBP_INOSITOL_PHOSPHATE_MEDIATED_SIGNALING	GOBP_INOSITOL_PHOSPHATE_MEDIATED_SIGNALING	28	0.427614	1.28944	0.152585	1	0.998109	1859	tags=43%, list=21%, signal=34%	ITPR2/TNF/NFATC2/SPPL3/PPP3CC/NFAT5/FHL2/ATP2B4/TBC1D10C/RCAN1/NMUR1/MTOR
GOBP_NEGATIVE_REGULATION_OF_PEPTIDYL_SERINE_PHOSPHORYLATION	GOBP_NEGATIVE_REGULATION_OF_PEPTIDYL_SERINE_PHOSPHORYLATION	GOBP_NEGATIVE_REGULATION_OF_PEPTIDYL_SERINE_PHOSPHORYLATION	18	0.475392	1.28935	0.176712	1	0.998109	399	tags=11%, list=5%, signal=11%	RACK1/PPM1F
HP_SCHIZENCEPHALY	HP_SCHIZENCEPHALY	HP_SCHIZENCEPHALY	1	0.968542	1.28916	0.0540541	0.97621	0.974364	275	tags=100%, list=3%, signal=97%	EPG5
HP_DUODENAL_ATRESIA	HP_DUODENAL_ATRESIA	HP_DUODENAL_ATRESIA	15	0.498184	1.28896	0.184286	1	0.998109	3222	tags=67%, list=37%, signal=42%	FLI1/FGFR1/RTTN/CENPF/CEP57/BUB3/FANCF/KDM3B/PORCN/RFWD3
GOCC_GLYCOSYLPHOSPHATIDYLINOSITOL_N_ACETYLGLUCOSAMINYLTRANSFERASE_GPI_GNT_COMPLEX	GOCC_GLYCOSYLPHOSPHATIDYLINOSITOL_N_ACETYLGLUCOSAMINYLTRANSFERASE_GPI_GNT_COMPLEX	GOCC_GLYCOSYLPHOSPHATIDYLINOSITOL_N_ACETYLGLUCOSAMINYLTRANSFERASE_GPI_GNT_COMPLEX	6	0.622701	1.28893	0.18038	1	0.998109	1305	tags=50%, list=15%, signal=43%	PIGC/DPM2/PIGP
GOMF_DNA_REPLICATION_ORIGIN_BINDING	GOMF_DNA_REPLICATION_ORIGIN_BINDING	GOMF_DNA_REPLICATION_ORIGIN_BINDING	10	0.54586	1.28879	0.20303	1	0.998109	3546	tags=80%, list=41%, signal=47%	DDX11/MCM5/MCM2/ORC3/ORC2/HSPD1/DHX9/ORC4
GOBP_HEPARIN_METABOLIC_PROCESS	GOBP_HEPARIN_METABOLIC_PROCESS	GOBP_HEPARIN_METABOLIC_PROCESS	7	0.598006	1.28847	0.188679	1	0.998109	3161	tags=86%, list=36%, signal=55%	XYLT2/NDST2/SLC10A7/GLCE/HPSE/IDUA
GOBP_REGULATION_OF_FAT_CELL_PROLIFERATION	GOBP_REGULATION_OF_FAT_CELL_PROLIFERATION	GOBP_REGULATION_OF_FAT_CELL_PROLIFERATION	4	0.701486	1.28846	0.1609	1	0.998109	1895	tags=75%, list=22%, signal=59%	E2F1/FTO/E2F3
HP_FLAT_FOREHEAD	HP_FLAT_FOREHEAD	HP_FLAT_FOREHEAD	6	0.622457	1.28843	0.18038	1	0.998109	325	tags=17%, list=4%, signal=16%	CAMK2G
GOMF_PHOSPHATIDYLINOSITOL_4_5_BISPHOSPHATE_5_PHOSPHATASE_ACTIVITY	GOMF_PHOSPHATIDYLINOSITOL_4_5_BISPHOSPHATE_5_PHOSPHATASE_ACTIVITY	GOMF_PHOSPHATIDYLINOSITOL_4_5_BISPHOSPHATE_5_PHOSPHATASE_ACTIVITY	7	0.597818	1.28806	0.188679	1	0.998109	2188	tags=71%, list=25%, signal=54%	SYNJ2/PTPMT1/SYNJ1/INPP5B/FIG4
HP_EDEMA_OF_THE_DORSUM_OF_HANDS	HP_EDEMA_OF_THE_DORSUM_OF_HANDS	HP_EDEMA_OF_THE_DORSUM_OF_HANDS	5	0.65276	1.28804	0.188103	1	0.998109	2346	tags=80%, list=27%, signal=58%	PLAA/SERPING1/ZNHIT3/LMOD3
HP_BULL_S_EYE_MACULOPATHY	HP_BULL_S_EYE_MACULOPATHY	HP_BULL_S_EYE_MACULOPATHY	3	0.751723	1.28803	0.167549	1	0.998109	2165	tags=100%, list=25%, signal=75%	VPS13B/TMCO1/MFSD8
HP_COMPENSATED_HYPOTHYROIDISM	HP_COMPENSATED_HYPOTHYROIDISM	HP_COMPENSATED_HYPOTHYROIDISM	1	0.967509	1.28778	0.0540541	0.97621	0.974364	284	tags=100%, list=3%, signal=97%	TANGO2
GOBP_REGULATION_OF_HISTONE_H4_K16_ACETYLATION	GOBP_REGULATION_OF_HISTONE_H4_K16_ACETYLATION	GOBP_REGULATION_OF_HISTONE_H4_K16_ACETYLATION	6	0.621951	1.28738	0.18038	1	0.998109	590	tags=33%, list=7%, signal=31%	PIH1D1/ZMPSTE24
GOMF_NADPH_BINDING	GOMF_NADPH_BINDING	GOMF_NADPH_BINDING	8	0.577755	1.28731	0.200613	1	0.998109	427	tags=25%, list=5%, signal=24%	CRYZ/DECR1
HP_BILATERAL_CRYPTORCHIDISM	HP_BILATERAL_CRYPTORCHIDISM	HP_BILATERAL_CRYPTORCHIDISM	19	0.466176	1.2873	0.183024	1	0.998109	685	tags=26%, list=8%, signal=24%	ZBTB20/DNAJC19/MCM5/TMEM216/IGBP1
GOBP_CALCIUM_MEDIATED_SIGNALING	GOBP_CALCIUM_MEDIATED_SIGNALING	GOBP_CALCIUM_MEDIATED_SIGNALING	90	0.349103	1.28724	0.110746	1	0.998109	2425	tags=39%, list=28%, signal=28%	SELENOK/MCOLN1/RCAN2/TNF/MCTP2/NFATC2/ZMPSTE24/SPPL3/PPP3CC/PTPRJ/NFAT5/PPP1R9B/FHL2/LAT/TPCN2/FIS1/DMPK/ATP2B4/TBC1D10C/PTK2B/RCAN1/P2RX7/CXCR5/SULT1A3/NMUR1/FKBP1B/PRKACA/MTOR/CCL4/DMTN/PDK2/PRKAA1/NFATC3/TRAT1/P2RX5
GOCC_CORTICAL_ENDOPLASMIC_RETICULUM	GOCC_CORTICAL_ENDOPLASMIC_RETICULUM	GOCC_CORTICAL_ENDOPLASMIC_RETICULUM	4	0.700686	1.28699	0.1609	1	0.998109	1840	tags=75%, list=21%, signal=59%	STIM1/ARV1/ASPH
GOBP_POSITIVE_REGULATION_OF_EXTRACELLULAR_MATRIX_DISASSEMBLY	GOBP_POSITIVE_REGULATION_OF_EXTRACELLULAR_MATRIX_DISASSEMBLY	GOBP_POSITIVE_REGULATION_OF_EXTRACELLULAR_MATRIX_DISASSEMBLY	2	0.829978	1.28681	0.139785	1	0.998109	469	tags=50%, list=5%, signal=47%	FSCN1
HP_WEAK_VOICE	HP_WEAK_VOICE	HP_WEAK_VOICE	11	0.533939	1.28669	0.191843	1	0.998109	2742	tags=64%, list=31%, signal=44%	ATXN2/SYNJ1/GBA/TK2/ATP6AP2/TBP/TRIM37
GOMF_FOUR_WAY_JUNCTION_DNA_BINDING	GOMF_FOUR_WAY_JUNCTION_DNA_BINDING	GOMF_FOUR_WAY_JUNCTION_DNA_BINDING	12	0.52041	1.2864	0.192024	1	0.998109	3208	tags=67%, list=37%, signal=42%	HMGB3/MEN1/MSH2/BLM/RAD51D/WRN/YY1/MSH6
HP_CLUBBING	HP_CLUBBING	HP_CLUBBING	49	0.378592	1.28604	0.14518	1	0.998109	1098	tags=24%, list=13%, signal=22%	FANCG/UBE2T/BRCA2/DPP9/SPEF2/SMARCAD1/VPS33A/GTF2H5/HLA-DRB1/PSMB8/RASGRP1/FANCD2
HP_FRAGILE_NAILS	HP_FRAGILE_NAILS	HP_FRAGILE_NAILS	17	0.481885	1.28565	0.193103	1	0.998109	2740	tags=47%, list=31%, signal=32%	SMARCD2/CAMK2G/GTF2H5/ERCC2/EFNB1/RNF113A/SIN3B/HRAS
GOMF_HEPARAN_SULFATE_SULFOTRANSFERASE_ACTIVITY	GOMF_HEPARAN_SULFATE_SULFOTRANSFERASE_ACTIVITY	GOMF_HEPARAN_SULFATE_SULFOTRANSFERASE_ACTIVITY	4	0.699897	1.28554	0.16263	1	0.998109	2617	tags=100%, list=30%, signal=70%	NDST2/HS3ST3B1/HS6ST1/HS2ST1
GOBP_REGULATION_OF_T_CELL_MIGRATION	GOBP_REGULATION_OF_T_CELL_MIGRATION	GOBP_REGULATION_OF_T_CELL_MIGRATION	33	0.413048	1.28549	0.151439	1	0.998109	1143	tags=18%, list=13%, signal=16%	RIPOR2/SELENOK/CD200R1/WNK1/CXCL12/DOCK8
GOBP_G_QUADRUPLEX_DNA_UNWINDING	GOBP_G_QUADRUPLEX_DNA_UNWINDING	GOBP_G_QUADRUPLEX_DNA_UNWINDING	6	0.620853	1.28511	0.181962	1	0.998109	3162	tags=83%, list=36%, signal=53%	DDX11/BLM/HNRNPA2B1/WRN/DHX9
HP_MACULAR_HYPOPLASIA	HP_MACULAR_HYPOPLASIA	HP_MACULAR_HYPOPLASIA	5	0.651259	1.28508	0.188103	1	0.998109	969	tags=40%, list=11%, signal=36%	DPYD/LYST
GOBP_BRANCHING_INVOLVED_IN_PROSTATE_GLAND_MORPHOGENESIS	GOBP_BRANCHING_INVOLVED_IN_PROSTATE_GLAND_MORPHOGENESIS	GOBP_BRANCHING_INVOLVED_IN_PROSTATE_GLAND_MORPHOGENESIS	2	0.828385	1.28434	0.146953	1	0.998109	1080	tags=50%, list=12%, signal=44%	FRS2
GOBP_LUNG_SECRETORY_CELL_DIFFERENTIATION	GOBP_LUNG_SECRETORY_CELL_DIFFERENTIATION	GOBP_LUNG_SECRETORY_CELL_DIFFERENTIATION	3	0.749311	1.2839	0.17284	1	0.998109	2186	tags=100%, list=25%, signal=75%	AGR2/GATA6/AIMP2
GOBP_POSITIVE_REGULATION_OF_MAINTENANCE_OF_SISTER_CHROMATID_COHESION	GOBP_POSITIVE_REGULATION_OF_MAINTENANCE_OF_SISTER_CHROMATID_COHESION	GOBP_POSITIVE_REGULATION_OF_MAINTENANCE_OF_SISTER_CHROMATID_COHESION	3	0.749292	1.28387	0.17284	1	0.998109	162	tags=33%, list=2%, signal=33%	SLF2
HP_MULTIPLE_JOINT_CONTRACTURES	HP_MULTIPLE_JOINT_CONTRACTURES	HP_MULTIPLE_JOINT_CONTRACTURES	39	0.395126	1.28375	0.154031	1	0.998109	3658	tags=56%, list=42%, signal=33%	GTF2H5/RFC1/ZMPSTE24/RBM28/RTTN/FKRP/ALG14/SLC39A14/ERCC2/POMT1/IFIH1/COL6A1/MED12/RNF113A/TRIP4/TTN/COL6A2/KLC2/RNASEH2A/PIP5K1C/VPS11/NUP88
HP_DOLICHOCEPHALY	HP_DOLICHOCEPHALY	HP_DOLICHOCEPHALY	88	0.348179	1.28364	0.127054	1	0.998109	2056	tags=31%, list=24%, signal=24%	FANCG/ERMARD/UBE2T/BRCA2/FGF9/DIS3L2/PEX26/SLC35D1/ERF/TAB2/TMEM216/SMAD3/PPP2R5D/PEX5/CITED2/ALG14/FANCD2/MGAT2/PEX14/PEX10/ZNF142/ATRX/VAC14/CEP57/CTBP1/GATA6/BLM
GOCC_DNA_REPLICATION_PREINITIATION_COMPLEX	GOCC_DNA_REPLICATION_PREINITIATION_COMPLEX	GOCC_DNA_REPLICATION_PREINITIATION_COMPLEX	8	0.576089	1.28359	0.203675	1	0.998109	2595	tags=62%, list=30%, signal=44%	MCM5/MCM2/ORC3/MCM4/GINS4
HP_ABNORMALITY_OF_THE_MIDDLE_PHALANGES_OF_THE_TOES	HP_ABNORMALITY_OF_THE_MIDDLE_PHALANGES_OF_THE_TOES	HP_ABNORMALITY_OF_THE_MIDDLE_PHALANGES_OF_THE_TOES	3	0.749081	1.2835	0.17284	1	0.998109	2188	tags=100%, list=25%, signal=75%	FGFR1/VAC14/FIG4
HP_ABSENT_STERNAL_OSSIFICATION	HP_ABSENT_STERNAL_OSSIFICATION	HP_ABSENT_STERNAL_OSSIFICATION	3	0.749081	1.2835	0.17284	1	0.998109	2188	tags=100%, list=25%, signal=75%	ORC6/VAC14/FIG4
HP_APLASIA_HYPOPLASIA_OF_THE_PHALANGES_OF_THE_HALLUX	HP_APLASIA_HYPOPLASIA_OF_THE_PHALANGES_OF_THE_HALLUX	HP_APLASIA_HYPOPLASIA_OF_THE_PHALANGES_OF_THE_HALLUX	3	0.749081	1.2835	0.17284	1	0.998109	2188	tags=100%, list=25%, signal=75%	ACVR1/VAC14/FIG4
HP_CRACKLES	HP_CRACKLES	HP_CRACKLES	4	0.698785	1.28349	0.16436	1	0.998109	683	tags=50%, list=8%, signal=46%	DPP9/HLA-DRB1
HP_ABNORMALITY_OF_THE_INTERVERTEBRAL_DISK	HP_ABNORMALITY_OF_THE_INTERVERTEBRAL_DISK	HP_ABNORMALITY_OF_THE_INTERVERTEBRAL_DISK	22	0.447287	1.28343	0.177778	1	0.998109	2181	tags=41%, list=25%, signal=31%	WDR73/MT-ATP8/TP53RK/SMAD3/XYLT2/WDR4/LFNG/FN1/NUP133
GOBP_REGULATION_OF_GONAD_DEVELOPMENT	GOBP_REGULATION_OF_GONAD_DEVELOPMENT	GOBP_REGULATION_OF_GONAD_DEVELOPMENT	3	0.748966	1.28331	0.17284	1	0.998109	2189	tags=100%, list=25%, signal=75%	CITED2/DHX37/NUPR1
HP_DIFFICULTY_RUNNING	HP_DIFFICULTY_RUNNING	HP_DIFFICULTY_RUNNING	22	0.447226	1.28325	0.177778	1	0.998109	2842	tags=45%, list=33%, signal=31%	TPM2/STIM1/VMA21/FKRP/ALG14/FBXO38/TPM3/DPAGT1/TTN/PNPLA2
HP_SECONDARY_AMENORRHEA	HP_SECONDARY_AMENORRHEA	HP_SECONDARY_AMENORRHEA	24	0.440048	1.28277	0.179124	1	0.998109	2566	tags=42%, list=29%, signal=29%	FGFR1/TKT/MRPS22/PSMC3IP/ERCC6/SPIDR/NSMF/HS6ST1/WRN/WDR11
GOBP_REGULATION_OF_LYMPHOCYTE_MIGRATION	GOBP_REGULATION_OF_LYMPHOCYTE_MIGRATION	GOBP_REGULATION_OF_LYMPHOCYTE_MIGRATION	43	0.386604	1.28257	0.144706	1	0.998109	254	tags=9%, list=3%, signal=9%	RIPOR2/SELENOK/PADI2/CD200R1
GOBP_POSITIVE_REGULATION_OF_ISOTYPE_SWITCHING	GOBP_POSITIVE_REGULATION_OF_ISOTYPE_SWITCHING	GOBP_POSITIVE_REGULATION_OF_ISOTYPE_SWITCHING	20	0.457912	1.28241	0.175926	1	0.998109	1731	tags=40%, list=20%, signal=32%	SHLD1/STAT6/TP53BP1/KMT5B/EXOSC3/IL2/CLCF1/MSH2
GOCC_OXOGLUTARATE_DEHYDROGENASE_COMPLEX	GOCC_OXOGLUTARATE_DEHYDROGENASE_COMPLEX	GOCC_OXOGLUTARATE_DEHYDROGENASE_COMPLEX	3	0.748403	1.28234	0.17284	1	0.998109	1882	tags=67%, list=22%, signal=52%	DLD/MRPS36
GOBP_PROTEIN_K6_LINKED_UBIQUITINATION	GOBP_PROTEIN_K6_LINKED_UBIQUITINATION	GOBP_PROTEIN_K6_LINKED_UBIQUITINATION	7	0.595103	1.28221	0.193396	1	0.998109	194	tags=29%, list=2%, signal=28%	UBE2T/BARD1
GOBP_ESTABLISHMENT_OF_PROTEIN_LOCALIZATION_TO_TELOMERE	GOBP_ESTABLISHMENT_OF_PROTEIN_LOCALIZATION_TO_TELOMERE	GOBP_ESTABLISHMENT_OF_PROTEIN_LOCALIZATION_TO_TELOMERE	15	0.495563	1.28218	0.185714	1	0.998109	725	tags=33%, list=8%, signal=31%	BRCA2/ZNF827/CCT3/CCT4/CCT7
GOCC_POSTSYNAPTIC_DENSITY_MEMBRANE	GOCC_POSTSYNAPTIC_DENSITY_MEMBRANE	GOCC_POSTSYNAPTIC_DENSITY_MEMBRANE	16	0.487967	1.28212	0.189152	1	0.998109	2176	tags=56%, list=25%, signal=42%	NPTN/DLG1/EFNB2/SCRIB/ABHD17B/PRR7/EPHA4/AKAP9/SEMA4C
GOBP_WATER_TRANSPORT	GOBP_WATER_TRANSPORT	GOBP_WATER_TRANSPORT	5	0.649721	1.28205	0.189711	1	0.998109	1247	tags=40%, list=14%, signal=34%	SLC14A1/HYAL2
GOBP_POSITIVE_REGULATION_OF_BLOOD_BRAIN_BARRIER_PERMEABILITY	GOBP_POSITIVE_REGULATION_OF_BLOOD_BRAIN_BARRIER_PERMEABILITY	GOBP_POSITIVE_REGULATION_OF_BLOOD_BRAIN_BARRIER_PERMEABILITY	1	0.963146	1.28198	0.0602911	0.992621	0.990744	322	tags=100%, list=4%, signal=96%	TJP3
GOBP_REGULATION_OF_BLOOD_BRAIN_BARRIER_PERMEABILITY	GOBP_REGULATION_OF_BLOOD_BRAIN_BARRIER_PERMEABILITY	GOBP_REGULATION_OF_BLOOD_BRAIN_BARRIER_PERMEABILITY	1	0.963146	1.28198	0.0602911	0.992621	0.990744	322	tags=100%, list=4%, signal=96%	TJP3
HP_SPONDYLOLISTHESIS	HP_SPONDYLOLISTHESIS	HP_SPONDYLOLISTHESIS	8	0.575325	1.28189	0.203675	1	0.998109	3161	tags=75%, list=36%, signal=48%	SMAD3/KANSL1/RUNX2/MAN2B1/PABPN1/IDUA
HP_LACK_OF_SKIN_ELASTICITY	HP_LACK_OF_SKIN_ELASTICITY	HP_LACK_OF_SKIN_ELASTICITY	17	0.48047	1.28188	0.194483	1	0.998109	2918	tags=59%, list=33%, signal=39%	SMARCAD1/ZMPSTE24/COPB1/SMAD3/AIP/PRKACA/CUL4B/WRN/HRAS/COL1A1
HP_SPASTIC_HYPERACTIVE_BLADDER	HP_SPASTIC_HYPERACTIVE_BLADDER	HP_SPASTIC_HYPERACTIVE_BLADDER	5	0.649563	1.28173	0.189711	1	0.998109	1622	tags=60%, list=19%, signal=49%	GIGYF2/GBA/DNAJC13
HP_UPPER_LIMB_SPASTICITY	HP_UPPER_LIMB_SPASTICITY	HP_UPPER_LIMB_SPASTICITY	9	0.557386	1.28169	0.202144	1	0.998109	1517	tags=44%, list=17%, signal=37%	GBA2/THOC2/ERLIN2/ALS2
GOBP_PROTEIN_IMPORT_INTO_PEROXISOME_MEMBRANE	GOBP_PROTEIN_IMPORT_INTO_PEROXISOME_MEMBRANE	GOBP_PROTEIN_IMPORT_INTO_PEROXISOME_MEMBRANE	6	0.619201	1.28169	0.183544	1	0.998109	851	tags=33%, list=10%, signal=30%	PEX26/PEX5
HP_CONVEX_NASAL_RIDGE	HP_CONVEX_NASAL_RIDGE	HP_CONVEX_NASAL_RIDGE	41	0.391124	1.28139	0.154403	1	0.998109	1968	tags=34%, list=23%, signal=27%	TENT5A/ATR/VPS13B/ERF/ZMPSTE24/RUNX2/CEP152/NUP188/POLR3A/MGAT2/ERCC2/ASPH/XRCC4/CTBP1
GOBP_POSITIVE_REGULATION_OF_VASCULAR_ENDOTHELIAL_GROWTH_FACTOR_SIGNALING_PATHWAY	GOBP_POSITIVE_REGULATION_OF_VASCULAR_ENDOTHELIAL_GROWTH_FACTOR_SIGNALING_PATHWAY	GOBP_POSITIVE_REGULATION_OF_VASCULAR_ENDOTHELIAL_GROWTH_FACTOR_SIGNALING_PATHWAY	1	0.962687	1.28136	0.0602911	0.992621	0.990744	326	tags=100%, list=4%, signal=96%	MYO1C
GOCC_CCR4_NOT_CORE_COMPLEX	GOCC_CCR4_NOT_CORE_COMPLEX	GOCC_CCR4_NOT_CORE_COMPLEX	6	0.618985	1.28124	0.185127	1	0.998109	943	tags=33%, list=11%, signal=30%	CNOT9/CNOT8
GOBP_MALE_MATING_BEHAVIOR	GOBP_MALE_MATING_BEHAVIOR	GOBP_MALE_MATING_BEHAVIOR	4	0.697488	1.28111	0.16609	1	0.998109	882	tags=50%, list=10%, signal=45%	HDAC2/PPP1R9B
HP_ABNORMALITY_OF_THE_PUBIC_HAIR	HP_ABNORMALITY_OF_THE_PUBIC_HAIR	HP_ABNORMALITY_OF_THE_PUBIC_HAIR	17	0.480144	1.28101	0.194483	1	0.998109	2566	tags=53%, list=29%, signal=37%	MRPS22/DHX37/PSMC3IP/ORC6/SPIDR/MAP3K1/CCDC141/WWOX/WDR11
HP_CONTRACTURES_OF_THE_JOINTS_OF_THE_LOWER_LIMBS	HP_CONTRACTURES_OF_THE_JOINTS_OF_THE_LOWER_LIMBS	HP_CONTRACTURES_OF_THE_JOINTS_OF_THE_LOWER_LIMBS	95	0.344974	1.28094	0.111593	1	0.998109	2843	tags=43%, list=33%, signal=29%	TPM2/F8/KLHL9/TBC1D2B/ZBTB20/PSTPIP1/HLA-DRB1/SDHA/ERCC1/PSMB8/PPP2R5D/SYNE1/RTTN/GNPTAB/FKRP/ALG14/SLC29A3/CPT2/ERLIN1/DAG1/ERLIN2/ALS2/PTDSS1/ERCC6/POMT1/FHL1/COL6A1/BRF1/FIG4/SLC10A7/SRD5A3/TPM3/GFM2/DPAGT1/HS2ST1/TELO2/HRAS/TTN/ALAD/COL6A2/MMP2
GOBP_REGULATION_OF_ENDOPLASMIC_RETICULUM_UNFOLDED_PROTEIN_RESPONSE	GOBP_REGULATION_OF_ENDOPLASMIC_RETICULUM_UNFOLDED_PROTEIN_RESPONSE	GOBP_REGULATION_OF_ENDOPLASMIC_RETICULUM_UNFOLDED_PROTEIN_RESPONSE	25	0.437632	1.28078	0.166881	1	0.998109	798	tags=16%, list=9%, signal=15%	RACK1/AGR2/TMEM33/BFAR
HP_AORTIC_DISSECTION	HP_AORTIC_DISSECTION	HP_AORTIC_DISSECTION	17	0.480039	1.28073	0.194483	1	0.998109	683	tags=18%, list=8%, signal=16%	TENT5A/SMAD3/HLA-DRB1
GOBP_EMBRYONIC_DIGIT_MORPHOGENESIS	GOBP_EMBRYONIC_DIGIT_MORPHOGENESIS	GOBP_EMBRYONIC_DIGIT_MORPHOGENESIS	21	0.453854	1.28054	0.178571	1	0.998109	3083	tags=57%, list=35%, signal=37%	LNPK/FLVCR1/HDAC2/WDPCP/TMEM231/C2CD3/TULP3/CHST11/ECE1/LMBR1/SMAD4/SFRP2
GOBP_DE_NOVO_AMP_BIOSYNTHETIC_PROCESS	GOBP_DE_NOVO_AMP_BIOSYNTHETIC_PROCESS	GOBP_DE_NOVO_AMP_BIOSYNTHETIC_PROCESS	6	0.618614	1.28047	0.186709	1	0.998109	1235	tags=33%, list=14%, signal=29%	PFAS/PPAT
GOCC_AP_1_ADAPTOR_COMPLEX	GOCC_AP_1_ADAPTOR_COMPLEX	GOCC_AP_1_ADAPTOR_COMPLEX	5	0.648907	1.28044	0.189711	1	0.998109	338	tags=20%, list=4%, signal=19%	AP1G2
GOBP_SNRNA_PROCESSING	GOBP_SNRNA_PROCESSING	GOBP_SNRNA_PROCESSING	20	0.457198	1.28041	0.178571	1	0.998109	1257	tags=20%, list=14%, signal=17%	INTS14/EXOSC4/EXOSC3/INTS7
GOBP_NUCLEOTIDE_EXCISION_REPAIR_DNA_GAP_FILLING	GOBP_NUCLEOTIDE_EXCISION_REPAIR_DNA_GAP_FILLING	GOBP_NUCLEOTIDE_EXCISION_REPAIR_DNA_GAP_FILLING	3	0.747229	1.28033	0.174603	1	0.998109	1357	tags=67%, list=16%, signal=56%	POLB/POLD3
HP_ABNORMAL_SPERM_TAIL_MORPHOLOGY	HP_ABNORMAL_SPERM_TAIL_MORPHOLOGY	HP_ABNORMAL_SPERM_TAIL_MORPHOLOGY	1	0.961538	1.27984	0.0602911	0.992621	0.990744	336	tags=100%, list=4%, signal=96%	SPEF2
HP_COILED_SPERM_FLAGELLA	HP_COILED_SPERM_FLAGELLA	HP_COILED_SPERM_FLAGELLA	1	0.961538	1.27984	0.0602911	0.992621	0.990744	336	tags=100%, list=4%, signal=96%	SPEF2
GOCC_MICROTUBULE_END	GOCC_MICROTUBULE_END	GOCC_MICROTUBULE_END	15	0.494628	1.27976	0.19	1	0.998109	2520	tags=60%, list=29%, signal=43%	CLIP1/NUMA1/MAPRE2/RNF4/GAS2L1/MISP/MAPRE3/CAMSAP1/SPRY2
GOMF_CHANNEL_INHIBITOR_ACTIVITY	GOMF_CHANNEL_INHIBITOR_ACTIVITY	GOMF_CHANNEL_INHIBITOR_ACTIVITY	14	0.502275	1.27973	0.177489	1	0.998109	1797	tags=29%, list=21%, signal=23%	RACK1/WNK1/ANKRD36C/FKBP1B
GOCC_COP9_SIGNALOSOME	GOCC_COP9_SIGNALOSOME	GOCC_COP9_SIGNALOSOME	15	0.494588	1.27966	0.19	1	0.998109	1083	tags=27%, list=12%, signal=23%	COPS9/THEMIS/COPS2/LAT
GOBP_POSITIVE_REGULATION_OF_MYOBLAST_DIFFERENTIATION	GOBP_POSITIVE_REGULATION_OF_MYOBLAST_DIFFERENTIATION	GOBP_POSITIVE_REGULATION_OF_MYOBLAST_DIFFERENTIATION	11	0.53093	1.27944	0.200906	1	0.998109	6	tags=9%, list=0%, signal=9%	RIPOR2
HP_MICROCYTIC_ANEMIA	HP_MICROCYTIC_ANEMIA	HP_MICROCYTIC_ANEMIA	25	0.437157	1.27939	0.168164	1	0.998109	3389	tags=64%, list=39%, signal=39%	DNAJC19/AGGF1/PSTPIP1/PSMB8/SLC29A3/HBB/ATRX/SRD5A3/FECH/TRNT1/SLC35C1/SMAD4/LPIN2/TKFC/PUS1/ENG
HP_ABNORMALITY_OF_NEUTROPHIL_MORPHOLOGY	HP_ABNORMALITY_OF_NEUTROPHIL_MORPHOLOGY	HP_ABNORMALITY_OF_NEUTROPHIL_MORPHOLOGY	9	0.55635	1.27931	0.202144	1	0.998109	969	tags=33%, list=11%, signal=30%	SMARCD2/SF3B1/LYST
GOBP_POSITIVE_REGULATION_OF_ACTION_POTENTIAL	GOBP_POSITIVE_REGULATION_OF_ACTION_POTENTIAL	GOBP_POSITIVE_REGULATION_OF_ACTION_POTENTIAL	3	0.746625	1.2793	0.174603	1	0.998109	1220	tags=67%, list=14%, signal=57%	TNF/GBA
HP_BROAD_BASED_GAIT	HP_BROAD_BASED_GAIT	HP_BROAD_BASED_GAIT	53	0.374772	1.27912	0.148019	1	0.998109	2697	tags=40%, list=31%, signal=28%	VLDLR/GBA2/FLVCR1/AP5Z1/PPM1D/PEX5/CHD3/GBA/TRMT10A/CAD/THRA/SGCB/XRCC4/CUL4B/CCDC88C/MED12/PACS2/RNF113A/PPP1R15B/TBP/DEAF1
GOBP_POSITIVE_REGULATION_OF_PROTEIN_LOCALIZATION_TO_CENTROSOME	GOBP_POSITIVE_REGULATION_OF_PROTEIN_LOCALIZATION_TO_CENTROSOME	GOBP_POSITIVE_REGULATION_OF_PROTEIN_LOCALIZATION_TO_CENTROSOME	6	0.617953	1.2791	0.188291	1	0.998109	1068	tags=33%, list=12%, signal=29%	CEP250/MARK4
GOBP_POSITIVE_REGULATION_OF_INTERLEUKIN_1_BETA_PRODUCTION	GOBP_POSITIVE_REGULATION_OF_INTERLEUKIN_1_BETA_PRODUCTION	GOBP_POSITIVE_REGULATION_OF_INTERLEUKIN_1_BETA_PRODUCTION	26	0.430131	1.27905	0.164141	1	0.998109	834	tags=27%, list=10%, signal=24%	STMP1/AIM2/TNF/GBP5/GSDMD/SMAD3/NLRP1
GOBP_NATURAL_KILLER_CELL_PROLIFERATION	GOBP_NATURAL_KILLER_CELL_PROLIFERATION	GOBP_NATURAL_KILLER_CELL_PROLIFERATION	9	0.556229	1.27903	0.202144	1	0.998109	1771	tags=56%, list=20%, signal=44%	TYK2/ELF4/STAT5B/IL15/FCGR3A
GOMF_PHOSPHATIDYLINOSITOL_BISPHOSPHATE_PHOSPHATASE_ACTIVITY	GOMF_PHOSPHATIDYLINOSITOL_BISPHOSPHATE_PHOSPHATASE_ACTIVITY	GOMF_PHOSPHATIDYLINOSITOL_BISPHOSPHATE_PHOSPHATASE_ACTIVITY	16	0.486769	1.27897	0.194715	1	0.998109	2445	tags=50%, list=28%, signal=36%	SYNJ2/MTMR3/PTPMT1/SYNJ1/INPP5B/MTMR1/FIG4/MTMR4
HP_DYSMENORRHEA	HP_DYSMENORRHEA	HP_DYSMENORRHEA	5	0.647972	1.27859	0.191318	1	0.998109	1928	tags=60%, list=22%, signal=47%	AIP/CDKN1C/PHKA2
GOMF_HELICASE_ACTIVITY	GOMF_HELICASE_ACTIVITY	GOMF_HELICASE_ACTIVITY	111	0.338202	1.27859	0.113108	1	0.998109	2056	tags=31%, list=24%, signal=24%	DHX34/SMARCAL1/UPF1/DDX19B/SMARCAD1/DDX11/DDX23/HELB/MCM5/DDX39B/DDX1/MCM2/CHTF18/CHD3/SLFN11/DHX37/DDX18/HELLS/G3BP1/ZRANB3/DDX39A/DHX29/SMARCA2/DDX17/CHD9/RFC5/ERCC6/ATRX/ERCC2/IGHMBP2/MCM4/TTF2/IFIH1/BLM
HP_HYPOPLASIA_OF_THE_ODONTOID_PROCESS	HP_HYPOPLASIA_OF_THE_ODONTOID_PROCESS	HP_HYPOPLASIA_OF_THE_ODONTOID_PROCESS	15	0.494073	1.27832	0.19	1	0.998109	3610	tags=67%, list=41%, signal=39%	GNPTAB/FLNB/LFNG/FN1/AIFM1/COG4/EIF2AK3/IDUA/GALNS/LONP1
GOMF_DIPEPTIDASE_ACTIVITY	GOMF_DIPEPTIDASE_ACTIVITY	GOMF_DIPEPTIDASE_ACTIVITY	4	0.695873	1.27815	0.16782	1	0.998109	900	tags=50%, list=10%, signal=45%	CPQ/PM20D2
GOBP_GERM_CELL_PROLIFERATION	GOBP_GERM_CELL_PROLIFERATION	GOBP_GERM_CELL_PROLIFERATION	4	0.695815	1.27804	0.16782	1	0.998109	1900	tags=50%, list=22%, signal=39%	EIF2S2/RHBDD1
HP_DEATH_IN_CHILDHOOD	HP_DEATH_IN_CHILDHOOD	HP_DEATH_IN_CHILDHOOD	38	0.396784	1.27761	0.156934	1	0.998109	1083	tags=26%, list=12%, signal=23%	FCHO1/SLC17A5/SMARCD2/VPS33A/PET100/PEX5/TIMMDC1/GNPTAB/FKRP/LAT
GOMF_VOLTAGE_GATED_CALCIUM_CHANNEL_ACTIVITY	GOMF_VOLTAGE_GATED_CALCIUM_CHANNEL_ACTIVITY	GOMF_VOLTAGE_GATED_CALCIUM_CHANNEL_ACTIVITY	4	0.695532	1.27752	0.16782	1	0.998109	2655	tags=100%, list=30%, signal=70%	TPCN2/ITGAV/CACNA2D4/CDK5
GOBP_ANTERIOR_COMMISSURE_MORPHOGENESIS	GOBP_ANTERIOR_COMMISSURE_MORPHOGENESIS	GOBP_ANTERIOR_COMMISSURE_MORPHOGENESIS	2	0.823975	1.27751	0.15233	1	0.998109	1535	tags=100%, list=18%, signal=82%	DRAXIN/FBXO45
HP_HYDROURETER	HP_HYDROURETER	HP_HYDROURETER	23	0.441895	1.27692	0.185956	1	0.998109	387	tags=17%, list=4%, signal=17%	FANCG/UBE2T/BRCA2/SOS2
HP_DRY_HAIR	HP_DRY_HAIR	HP_DRY_HAIR	8	0.573004	1.27672	0.206738	1	0.998109	1695	tags=62%, list=19%, signal=50%	SVBP/GNPTAB/BCS1L/ERCC6/LPAR6
GOMF_INORGANIC_MOLECULAR_ENTITY_TRANSMEMBRANE_TRANSPORTER_ACTIVITY	GOMF_INORGANIC_MOLECULAR_ENTITY_TRANSMEMBRANE_TRANSPORTER_ACTIVITY	GOMF_INORGANIC_MOLECULAR_ENTITY_TRANSMEMBRANE_TRANSPORTER_ACTIVITY	202	0.321237	1.27656	0.0672098	1	0.998109	1846	tags=23%, list=21%, signal=18%	ATP5F1E/ATP5MG/ATP5PF/ATP5PD/ATP5MC3/ATP5F1B/ATP5MC2/NIPAL2/ZDHHC13/MCOLN1/SLC14A1/SLC17A5/ITPR2/MT-ATP8/STIM2/LRRC8C/SLC25A11/SLC20A2/CYC1/ATP6V0D1/CLCA4/TMCO1/SLC26A6/SLC9A6/FXYD1/LRRC8B/TPCN2/SLC39A11/NIPA1/SLC9B2/SLC26A11/ATP2B4/PTK2B/SLC39A14/P2RX7/CLIC4/SLC25A14/SLC4A2/COX15/ABCC10/SLC4A8/ITGAV/MRS2/FKBP1B/ATP1A3/BEST4
GOBP_ENDONUCLEOLYTIC_CLEAVAGE_IN_5_ETS_OF_TRICISTRONIC_RRNA_TRANSCRIPT_SSU_RRNA_5_8S_RRNA_LSU_RRNA	GOBP_ENDONUCLEOLYTIC_CLEAVAGE_IN_5_ETS_OF_TRICISTRONIC_RRNA_TRANSCRIPT_SSU_RRNA_5_8S_RRNA_LSU_RRNA	GOBP_ENDONUCLEOLYTIC_CLEAVAGE_IN_5_ETS_OF_TRICISTRONIC_RRNA_TRANSCRIPT_SSU_RRNA_5_8S_RRNA_LSU_RRNA	7	0.592462	1.27652	0.198113	1	0.998109	361	tags=29%, list=4%, signal=27%	UTP20/UTP23
GOBP_NEGATIVE_REGULATION_OF_PHOSPHATIDYLINOSITOL_3_KINASE_ACTIVITY	GOBP_NEGATIVE_REGULATION_OF_PHOSPHATIDYLINOSITOL_3_KINASE_ACTIVITY	GOBP_NEGATIVE_REGULATION_OF_PHOSPHATIDYLINOSITOL_3_KINASE_ACTIVITY	3	0.744958	1.27644	0.178131	1	0.998109	101	tags=33%, list=1%, signal=33%	PLGLB1
GOBP_NEUROTRANSMITTER_RECEPTOR_INTERNALIZATION	GOBP_NEUROTRANSMITTER_RECEPTOR_INTERNALIZATION	GOBP_NEUROTRANSMITTER_RECEPTOR_INTERNALIZATION	2	0.823171	1.27626	0.15233	1	0.998109	1542	tags=100%, list=18%, signal=82%	EFNB2/SCRIB
GOBP_POSTSYNAPTIC_NEUROTRANSMITTER_RECEPTOR_INTERNALIZATION	GOBP_POSTSYNAPTIC_NEUROTRANSMITTER_RECEPTOR_INTERNALIZATION	GOBP_POSTSYNAPTIC_NEUROTRANSMITTER_RECEPTOR_INTERNALIZATION	2	0.823171	1.27626	0.15233	1	0.998109	1542	tags=100%, list=18%, signal=82%	EFNB2/SCRIB
GOBP_REGULATION_OF_POSTSYNAPTIC_NEUROTRANSMITTER_RECEPTOR_INTERNALIZATION	GOBP_REGULATION_OF_POSTSYNAPTIC_NEUROTRANSMITTER_RECEPTOR_INTERNALIZATION	GOBP_REGULATION_OF_POSTSYNAPTIC_NEUROTRANSMITTER_RECEPTOR_INTERNALIZATION	2	0.823171	1.27626	0.15233	1	0.998109	1542	tags=100%, list=18%, signal=82%	EFNB2/SCRIB
HP_DOUBLE_AORTIC_ARCH	HP_DOUBLE_AORTIC_ARCH	HP_DOUBLE_AORTIC_ARCH	2	0.82287	1.27579	0.15233	1	0.998109	192	tags=50%, list=2%, signal=49%	DGCR8
HP_UNILATERAL_PRIMARY_PULMONARY_DYSGENESIS	HP_UNILATERAL_PRIMARY_PULMONARY_DYSGENESIS	HP_UNILATERAL_PRIMARY_PULMONARY_DYSGENESIS	2	0.82287	1.27579	0.15233	1	0.998109	192	tags=50%, list=2%, signal=49%	DGCR8
HP_POSITIVE_ROMBERG_SIGN	HP_POSITIVE_ROMBERG_SIGN	HP_POSITIVE_ROMBERG_SIGN	11	0.529361	1.27566	0.208459	1	0.998109	2966	tags=55%, list=34%, signal=36%	FLVCR1/RFC1/POLR3A/RNF170/TBP/XRCC1
GOBP_GASTRULATION	GOBP_GASTRULATION	GOBP_GASTRULATION	78	0.348597	1.27543	0.140505	1	0.998109	2148	tags=31%, list=25%, signal=23%	RACK1/EXOC4/DVL2/EOMES/ARMC5/DLD/SMAD3/SYF2/WNK1/ACVR1/CUL3/FRS2/EPHA2/DAG1/EPB41L5/KIF16B/LRP5L/ITGAV/PRKACA/FN1/GATA6/NPHP3/COL6A1/MAP2K5
GOBP_DEVELOPMENTAL_MATURATION	GOBP_DEVELOPMENTAL_MATURATION	GOBP_DEVELOPMENTAL_MATURATION	99	0.341997	1.2754	0.130388	1	0.998109	2618	tags=40%, list=30%, signal=29%	BRCA2/FLVCR1/PTBP3/SNX10/CDC25B/SNAPIN/DLD/PICALM/FARP2/CBFB/RFX3/SLC26A6/RUNX2/L3MBTL3/SEMA4D/GBA/BLOC1S5/DAG1/CDKN1C/PTK2B/HES1/PICK1/AGRN/IL15/ZBTB7A/PRKACA/ERCC2/CCL21/SEZ6/RAB38/NFIA/CATSPER2/KDM1A/SNX19/CLN5/ATP6AP2/CLCN3/REC8/EPB42/WDR77
GOBP_TELOMERASE_HOLOENZYME_COMPLEX_ASSEMBLY	GOBP_TELOMERASE_HOLOENZYME_COMPLEX_ASSEMBLY	GOBP_TELOMERASE_HOLOENZYME_COMPLEX_ASSEMBLY	6	0.616141	1.27535	0.189873	1	0.998109	1111	tags=33%, list=13%, signal=29%	ATR/PTGES3
GOBP_RRNA_CATABOLIC_PROCESS	GOBP_RRNA_CATABOLIC_PROCESS	GOBP_RRNA_CATABOLIC_PROCESS	17	0.478001	1.27529	0.194483	1	0.998109	386	tags=12%, list=4%, signal=11%	TRIR/EXOSC4
GOBP_POSITIVE_REGULATION_OF_CENTRIOLE_REPLICATION	GOBP_POSITIVE_REGULATION_OF_CENTRIOLE_REPLICATION	GOBP_POSITIVE_REGULATION_OF_CENTRIOLE_REPLICATION	6	0.61605	1.27516	0.189873	1	0.998109	1866	tags=50%, list=21%, signal=39%	SASS6/VPS4B/CEP295
GOBP_OXYGEN_METABOLIC_PROCESS	GOBP_OXYGEN_METABOLIC_PROCESS	GOBP_OXYGEN_METABOLIC_PROCESS	1	0.957979	1.2751	0.0644491	1	0.998109	367	tags=100%, list=4%, signal=96%	RNF34
GOBP_SCF_DEPENDENT_PROTEASOMAL_UBIQUITIN_DEPENDENT_PROTEIN_CATABOLIC_PROCESS	GOBP_SCF_DEPENDENT_PROTEASOMAL_UBIQUITIN_DEPENDENT_PROTEIN_CATABOLIC_PROCESS	GOBP_SCF_DEPENDENT_PROTEASOMAL_UBIQUITIN_DEPENDENT_PROTEIN_CATABOLIC_PROCESS	26	0.428658	1.27467	0.166667	1	0.998109	2301	tags=38%, list=26%, signal=28%	FBXO44/STYX/FBXL4/FBXL3/FBXO38/FBXL22/FBXO4/CUL4B/FBXL6/FBXO31
GOBP_POSITIVE_REGULATION_OF_PHOSPHOLIPASE_ACTIVITY	GOBP_POSITIVE_REGULATION_OF_PHOSPHOLIPASE_ACTIVITY	GOBP_POSITIVE_REGULATION_OF_PHOSPHOLIPASE_ACTIVITY	20	0.455142	1.27465	0.181217	1	0.998109	3055	tags=60%, list=35%, signal=39%	TXK/GNAQ/PLCB2/PLAA/FGFR1/NMUR1/GPR55/ITK/HRAS/ABL2/GNA15/S1PR4
GOMF_PEPTIDE_HORMONE_BINDING	GOMF_PEPTIDE_HORMONE_BINDING	GOMF_PEPTIDE_HORMONE_BINDING	5	0.645931	1.27457	0.194534	1	0.998109	1336	tags=60%, list=15%, signal=51%	VIPR2/ACVR1/GIPR
GOBP_BONE_MINERALIZATION_INVOLVED_IN_BONE_MATURATION	GOBP_BONE_MINERALIZATION_INVOLVED_IN_BONE_MATURATION	GOBP_BONE_MINERALIZATION_INVOLVED_IN_BONE_MATURATION	1	0.95752	1.27449	0.0665281	1	0.998109	371	tags=100%, list=4%, signal=96%	SNX10
HP_SUBCORTICAL_HETEROTOPIA	HP_SUBCORTICAL_HETEROTOPIA	HP_SUBCORTICAL_HETEROTOPIA	6	0.615628	1.27429	0.189873	1	0.998109	1832	tags=50%, list=21%, signal=40%	KIF2A/TUBG1/PAFAH1B1
GOBP_APPENDAGE_DEVELOPMENT	GOBP_APPENDAGE_DEVELOPMENT	GOBP_APPENDAGE_DEVELOPMENT	51	0.375707	1.27413	0.154748	1	0.998109	3769	tags=65%, list=43%, signal=37%	LNPK/FGF9/FLVCR1/PBX2/HDAC2/WDPCP/ZNF358/RUNX2/DYNC2H1/TMEM231/ITGA6/C2CD3/ATRX/ASPH/TULP3/PRKAB1/CHST11/ECE1/LMBR1/SMAD4/SFRP2/PIAS4/MBNL1/KAT2B/KAT2A/NOTCH2/NOTCH1/PAM/CTNNB1/RECK/RDH10/BBS7/SCX
GOBP_CELL_MATURATION	GOBP_CELL_MATURATION	GOBP_CELL_MATURATION	60	0.363388	1.27407	0.147597	1	0.998109	2618	tags=47%, list=30%, signal=33%	BRCA2/FLVCR1/PTBP3/CDC25B/DLD/FARP2/CBFB/RFX3/SLC26A6/RUNX2/L3MBTL3/GBA/CDKN1C/PTK2B/HES1/PICK1/AGRN/IL15/ZBTB7A/PRKACA/ERCC2/CCL21/CATSPER2/KDM1A/CLN5/REC8/EPB42/WDR77
GOBP_AEROBIC_RESPIRATION	GOBP_AEROBIC_RESPIRATION	GOBP_AEROBIC_RESPIRATION	138	0.329398	1.27389	0.0953368	1	0.998109	793	tags=15%, list=9%, signal=14%	ATP5F1E/ATP5MG/ATP5PF/ATP5PD/ATP5F1B/TNF/NDUFAF1/COX10/NDUFA9/NDUFA8/IDH1/MT-ATP8/COA6/NDUFV3/DLD/SDHA/CYC1/IDH3B/DNAJC15/NDUFV2/MDH1
GOCC_NEURONAL_DENSE_CORE_VESICLE	GOCC_NEURONAL_DENSE_CORE_VESICLE	GOCC_NEURONAL_DENSE_CORE_VESICLE	2	0.821449	1.27359	0.159498	1	0.998109	1557	tags=100%, list=18%, signal=82%	VPS13A/PLAT
GOCC_SERINE_PROTEASE_INHIBITOR_COMPLEX	GOCC_SERINE_PROTEASE_INHIBITOR_COMPLEX	GOCC_SERINE_PROTEASE_INHIBITOR_COMPLEX	2	0.821449	1.27359	0.159498	1	0.998109	1557	tags=100%, list=18%, signal=82%	SERPINB6/PLAT
GOBP_NEGATIVE_REGULATION_OF_ENDOPLASMIC_RETICULUM_UNFOLDED_PROTEIN_RESPONSE	GOBP_NEGATIVE_REGULATION_OF_ENDOPLASMIC_RETICULUM_UNFOLDED_PROTEIN_RESPONSE	GOBP_NEGATIVE_REGULATION_OF_ENDOPLASMIC_RETICULUM_UNFOLDED_PROTEIN_RESPONSE	13	0.508426	1.27345	0.207906	1	0.998109	1	tags=8%, list=0%, signal=8%	RACK1
GOBP_PEPTIDYL_TYROSINE_AUTOPHOSPHORYLATION	GOBP_PEPTIDYL_TYROSINE_AUTOPHOSPHORYLATION	GOBP_PEPTIDYL_TYROSINE_AUTOPHOSPHORYLATION	6	0.615052	1.2731	0.189873	1	0.998109	2992	tags=67%, list=34%, signal=44%	TXK/PTK2B/ITK/MAPK3
GOMF_CARBOHYDRATE_CATION_SYMPORTER_ACTIVITY	GOMF_CARBOHYDRATE_CATION_SYMPORTER_ACTIVITY	GOMF_CARBOHYDRATE_CATION_SYMPORTER_ACTIVITY	3	0.743	1.27309	0.179894	1	0.998109	234	tags=33%, list=3%, signal=32%	SLC17A5
GOBP_GLYCOSYLCERAMIDE_METABOLIC_PROCESS	GOBP_GLYCOSYLCERAMIDE_METABOLIC_PROCESS	GOBP_GLYCOSYLCERAMIDE_METABOLIC_PROCESS	9	0.553603	1.27299	0.209801	1	0.998109	3027	tags=67%, list=35%, signal=44%	GBA2/GBA/PRKAA1/PRKCD/UGCG/NAGA
GOBP_PROTEIN_LOCALIZATION_TO_CELL_CORTEX	GOBP_PROTEIN_LOCALIZATION_TO_CELL_CORTEX	GOBP_PROTEIN_LOCALIZATION_TO_CELL_CORTEX	7	0.590723	1.27277	0.204403	1	0.998109	1829	tags=57%, list=21%, signal=45%	NUMA1/PPP1R9B/MISP/EPB41L2
GOBP_ORGANIC_HYDROXY_COMPOUND_CATABOLIC_PROCESS	GOBP_ORGANIC_HYDROXY_COMPOUND_CATABOLIC_PROCESS	GOBP_ORGANIC_HYDROXY_COMPOUND_CATABOLIC_PROCESS	21	0.451103	1.27277	0.181217	1	0.998109	3349	tags=62%, list=38%, signal=38%	SYNJ2/FAH/SYNJ1/GK/GPD2/SULT1A3/INPP5B/INPP1/SRD5A3/GK5/BPNT1/TKFC/MTMR2
HP_FLEXION_CONTRACTURE_OF_DIGIT	HP_FLEXION_CONTRACTURE_OF_DIGIT	HP_FLEXION_CONTRACTURE_OF_DIGIT	153	0.32672	1.2726	0.0853909	1	0.998109	3052	tags=41%, list=35%, signal=27%	TPM2/WDR73/FLVCR1/TBC1D2B/KIAA1109/ERCC5/SMARCAD1/ASXL1/TP53RK/ZMPSTE24/SMAD3/ERCC1/PSMB8/PPP2R5D/PEX5/FGFR1/RTTN/TMEM70/SLC29A3/BRPF1/GORAB/NUP188/POLR3A/POLR3GL/ERLIN2/ERCC6/WDR4/ORC6/CASZ1/CLCF1/LFNG/ERCC2/DSE/IGHMBP2/DHODH/NSMF/FHL1/CUL4B/COL6A1/TGDS/EFNB1/NUP133/MED12/NEK9/HS6ST1/TPM3/DPAGT1/SMG9/WDR11/DVL3/ALG12/PEX1/COL6A2/MMP2/BCR/PORCN/ECE1/LMBR1/PIGL/SMAD4/PHF6/SLC39A13
GOCC_TRICARBOXYLIC_ACID_CYCLE_ENZYME_COMPLEX	GOCC_TRICARBOXYLIC_ACID_CYCLE_ENZYME_COMPLEX	GOCC_TRICARBOXYLIC_ACID_CYCLE_ENZYME_COMPLEX	12	0.514774	1.27247	0.199409	1	0.998109	1882	tags=50%, list=22%, signal=39%	BCKDK/DLD/IDH3B/SUCLG2/DBT/MRPS36
GOBP_PEPTIDYL_L_CYSTEINE_S_PALMITOYLATION	GOBP_PEPTIDYL_L_CYSTEINE_S_PALMITOYLATION	GOBP_PEPTIDYL_L_CYSTEINE_S_PALMITOYLATION	12	0.51463	1.27211	0.199409	1	0.998109	344	tags=17%, list=4%, signal=16%	ZDHHC14/ZDHHC4
HP_EXPRESSIVE_LANGUAGE_DELAY	HP_EXPRESSIVE_LANGUAGE_DELAY	HP_EXPRESSIVE_LANGUAGE_DELAY	24	0.436321	1.2719	0.186856	1	0.998109	1022	tags=29%, list=12%, signal=26%	SH2B1/ASXL1/DPYD/SDHA/EHMT1/KMT2C/GNPTAB
GOMF_SULFATE_TRANSMEMBRANE_TRANSPORTER_ACTIVITY	GOMF_SULFATE_TRANSMEMBRANE_TRANSPORTER_ACTIVITY	GOMF_SULFATE_TRANSMEMBRANE_TRANSPORTER_ACTIVITY	7	0.590285	1.27183	0.204403	1	0.998109	1527	tags=57%, list=18%, signal=47%	SLC25A11/SLC26A6/SLC26A11/SLC25A14
GOBP_GAMMA_AMINOBUTYRIC_ACID_SECRETION	GOBP_GAMMA_AMINOBUTYRIC_ACID_SECRETION	GOBP_GAMMA_AMINOBUTYRIC_ACID_SECRETION	4	0.692326	1.27163	0.16955	1	0.998109	2364	tags=75%, list=27%, signal=55%	SV2A/P2RX7/ABAT
HP_APLASIA_HYPOPLASIA_OF_THE_INNER_EAR	HP_APLASIA_HYPOPLASIA_OF_THE_INNER_EAR	HP_APLASIA_HYPOPLASIA_OF_THE_INNER_EAR	1	0.955224	1.27143	0.0748441	1	0.998109	391	tags=100%, list=4%, signal=96%	DDX11
HP_HYPOPLASIA_OF_THE_COCHLEA	HP_HYPOPLASIA_OF_THE_COCHLEA	HP_HYPOPLASIA_OF_THE_COCHLEA	1	0.955224	1.27143	0.0748441	1	0.998109	391	tags=100%, list=4%, signal=96%	DDX11
HP_LEFT_TO_RIGHT_SHUNT	HP_LEFT_TO_RIGHT_SHUNT	HP_LEFT_TO_RIGHT_SHUNT	3	0.741976	1.27133	0.181658	1	0.998109	1995	tags=67%, list=23%, signal=51%	CITED2/GATA6
HP_RENAL_TUBULAR_ATROPHY	HP_RENAL_TUBULAR_ATROPHY	HP_RENAL_TUBULAR_ATROPHY	7	0.589985	1.27118	0.204403	1	0.998109	3370	tags=86%, list=39%, signal=53%	VPS33A/NPHP3/NUP133/XPNPEP3/MYO1E/CEP83
HP_TALIPES_CALCANEOVALGUS	HP_TALIPES_CALCANEOVALGUS	HP_TALIPES_CALCANEOVALGUS	5	0.644174	1.2711	0.194534	1	0.998109	2460	tags=80%, list=28%, signal=57%	ERMARD/PMP22/ATRX/VPS33B
HP_DELAYED_OSSIFICATION_OF_CARPAL_BONES	HP_DELAYED_OSSIFICATION_OF_CARPAL_BONES	HP_DELAYED_OSSIFICATION_OF_CARPAL_BONES	5	0.644161	1.27108	0.194534	1	0.998109	1283	tags=40%, list=15%, signal=34%	MBTPS1/PIGV
HP_LIMB_GIRDLE_MUSCLE_WEAKNESS	HP_LIMB_GIRDLE_MUSCLE_WEAKNESS	HP_LIMB_GIRDLE_MUSCLE_WEAKNESS	45	0.378717	1.27103	0.163551	1	0.998109	2842	tags=47%, list=33%, signal=32%	TPM2/MTAP/FRG1/FKRP/ALG14/DMPK/DAG1/CRYAB/AGRN/POMT1/SGCB/COL6A1/SLC25A4/LMOD3/TPM3/DPAGT1/AK9/CHRNB1/TTN/COL6A2/PNPLA2
GOBP_MICROTUBULE_ORGANIZING_CENTER_ORGANIZATION	GOBP_MICROTUBULE_ORGANIZING_CENTER_ORGANIZATION	GOBP_MICROTUBULE_ORGANIZING_CENTER_ORGANIZATION	94	0.342725	1.27095	0.122826	1	0.998109	2858	tags=43%, list=33%, signal=29%	CEP72/SASS6/CEP250/HAUS8/BRCA2/ROCK2/HAUS2/CEP63/SAC3D1/CHEK1/CHD3/RTTN/CEP76/MARK4/MDM1/CEP152/BCAS3/CEP192/VPS4B/C2CD3/HAUS7/PAFAH1B1/CDK2/SSX2IP/CEP295/NSFL1C/ALMS1/GCC2/CHMP3/BBS4/CEP44/PLK2/SPICE1/PDCD6IP/UBXN2B/NIN/TRIM37/HAUS5/CEP120/HAUS6
GOBP_NEGATIVE_REGULATION_OF_AXONOGENESIS	GOBP_NEGATIVE_REGULATION_OF_AXONOGENESIS	GOBP_NEGATIVE_REGULATION_OF_AXONOGENESIS	18	0.468596	1.27092	0.183562	1	0.998109	2655	tags=50%, list=30%, signal=35%	RUFY3/SEMA4D/DIP2B/SYNGAP1/DRAXIN/ULK1/SEMA4C/SEMA7A/CDK5
GOBP_POSITIVE_REGULATION_OF_PROTEIN_LOCALIZATION_TO_CELL_CORTEX	GOBP_POSITIVE_REGULATION_OF_PROTEIN_LOCALIZATION_TO_CELL_CORTEX	GOBP_POSITIVE_REGULATION_OF_PROTEIN_LOCALIZATION_TO_CELL_CORTEX	4	0.691589	1.27028	0.17128	1	0.998109	1829	tags=75%, list=21%, signal=59%	NUMA1/PPP1R9B/EPB41L2
HP_ERYTHROID_HYPERPLASIA	HP_ERYTHROID_HYPERPLASIA	HP_ERYTHROID_HYPERPLASIA	9	0.55229	1.26997	0.212864	1	0.998109	3284	tags=78%, list=38%, signal=49%	SF3B1/HBB/GLRX5/UROS/PIGA/LPIN2/PUS1
GOCC_MYELIN_SHEATH_ABAXONAL_REGION	GOCC_MYELIN_SHEATH_ABAXONAL_REGION	GOCC_MYELIN_SHEATH_ABAXONAL_REGION	6	0.613516	1.26992	0.191456	1	0.998109	1542	tags=50%, list=18%, signal=41%	EXOC4/DLG1/SCRIB
HP_SLENDER_LONG_BONE	HP_SLENDER_LONG_BONE	HP_SLENDER_LONG_BONE	25	0.433904	1.26987	0.175866	1	0.998109	2188	tags=40%, list=25%, signal=30%	TENT5A/ERCC1/PIGU/GLE1/MGAT2/ORC6/PIGT/VAC14/BRF1/FIG4
GOMF_ATPASE_COUPLED_INTRAMEMBRANE_LIPID_TRANSPORTER_ACTIVITY	GOMF_ATPASE_COUPLED_INTRAMEMBRANE_LIPID_TRANSPORTER_ACTIVITY	GOMF_ATPASE_COUPLED_INTRAMEMBRANE_LIPID_TRANSPORTER_ACTIVITY	15	0.490771	1.26978	0.197143	1	0.998109	117	tags=13%, list=1%, signal=13%	ABCA1/ATP8B2
GOBP_POSITIVE_REGULATION_OF_CELLULAR_RESPONSE_TO_INSULIN_STIMULUS	GOBP_POSITIVE_REGULATION_OF_CELLULAR_RESPONSE_TO_INSULIN_STIMULUS	GOBP_POSITIVE_REGULATION_OF_CELLULAR_RESPONSE_TO_INSULIN_STIMULUS	13	0.50696	1.26978	0.210835	1	0.998109	1173	tags=38%, list=13%, signal=33%	ESRRA/MYO1C/OSBPL8/GNAI2/ZBTB7B
HP_SHORT_NAIL	HP_SHORT_NAIL	HP_SHORT_NAIL	8	0.569803	1.26959	0.206738	1	0.998109	1510	tags=38%, list=17%, signal=31%	DPYD/ZMPSTE24/FLNB
GOBP_POSITIVE_REGULATION_OF_GTPASE_ACTIVITY	GOBP_POSITIVE_REGULATION_OF_GTPASE_ACTIVITY	GOBP_POSITIVE_REGULATION_OF_GTPASE_ACTIVITY	130	0.331426	1.26955	0.107516	1	0.998109	2915	tags=44%, list=33%, signal=30%	RACK1/RASGEF1A/SRGAP2/DVL2/RABGAP1/ABR/TBC1D2B/SOS2/PIP5K1A/TBC1D5/DOCK10/PICALM/DOCK11/ASAP1/RASGRF2/RASGRP1/SEMA4D/DOCK8/MAPRE2/AKT2/ARHGEF19/EPHA2/BCAS3/TBC1D15/RGMA/TBC1D10C/PTK2B/ITGA6/SMCR8/ALS2/RASGRP3/AGRN/SCRIB/ADAP1/SIPA1/TBC1D10B/ARHGAP11B/CCL21/TBC1D4/RALBP1/CCL4/RASGEF1B/WDR41/SNX18/DOCK9/DVL3/RAPGEF2/HRAS/ARHGAP27/ARAP1/CORO1C/ARHGAP35/BCR/TSC1/ELMOD2/F11R/RAB11FIP2
GOMF_HISTONE_LYSINE_N_METHYLTRANSFERASE_ACTIVITY	GOMF_HISTONE_LYSINE_N_METHYLTRANSFERASE_ACTIVITY	GOMF_HISTONE_LYSINE_N_METHYLTRANSFERASE_ACTIVITY	33	0.407773	1.26907	0.16771	1	0.998109	1400	tags=27%, list=16%, signal=23%	EZH1/SETD1A/KMT2B/EHMT1/KMT5B/KMT2C/SMYD5/SETDB1/SETMAR
GOBP_NUCLEOSIDE_BISPHOSPHATE_CATABOLIC_PROCESS	GOBP_NUCLEOSIDE_BISPHOSPHATE_CATABOLIC_PROCESS	GOBP_NUCLEOSIDE_BISPHOSPHATE_CATABOLIC_PROCESS	5	0.643088	1.26896	0.196141	1	0.998109	2277	tags=60%, list=26%, signal=44%	ACAT1/NUDT8/MLYCD
GOBP_DNA_DAMAGE_RESPONSE_SIGNAL_TRANSDUCTION_RESULTING_IN_TRANSCRIPTION	GOBP_DNA_DAMAGE_RESPONSE_SIGNAL_TRANSDUCTION_RESULTING_IN_TRANSCRIPTION	GOBP_DNA_DAMAGE_RESPONSE_SIGNAL_TRANSDUCTION_RESULTING_IN_TRANSCRIPTION	12	0.513341	1.26892	0.205318	1	0.998109	1418	tags=33%, list=16%, signal=28%	TFAP4/BRCA2/SP100/RPS27L
GOMF_MUTLALPHA_COMPLEX_BINDING	GOMF_MUTLALPHA_COMPLEX_BINDING	GOMF_MUTLALPHA_COMPLEX_BINDING	6	0.612903	1.26865	0.193038	1	0.998109	328	tags=33%, list=4%, signal=32%	ATR/MUTYH
GOBP_BEHAVIORAL_RESPONSE_TO_ETHANOL	GOBP_BEHAVIORAL_RESPONSE_TO_ETHANOL	GOBP_BEHAVIORAL_RESPONSE_TO_ETHANOL	2	0.818234	1.26861	0.166667	1	0.998109	1585	tags=100%, list=18%, signal=82%	HDAC2/USP46
GOMF_O_PALMITOYLTRANSFERASE_ACTIVITY	GOMF_O_PALMITOYLTRANSFERASE_ACTIVITY	GOMF_O_PALMITOYLTRANSFERASE_ACTIVITY	2	0.818108	1.26841	0.166667	1	0.998109	1070	tags=50%, list=12%, signal=44%	CPT2
HP_IRREGULAR_CAPITAL_FEMORAL_EPIPHYSIS	HP_IRREGULAR_CAPITAL_FEMORAL_EPIPHYSIS	HP_IRREGULAR_CAPITAL_FEMORAL_EPIPHYSIS	2	0.818104	1.2684	0.166667	1	0.998109	851	tags=50%, list=10%, signal=45%	PEX5
GOBP_NEGATIVE_REGULATION_OF_LIPID_LOCALIZATION	GOBP_NEGATIVE_REGULATION_OF_LIPID_LOCALIZATION	GOBP_NEGATIVE_REGULATION_OF_LIPID_LOCALIZATION	23	0.438943	1.26838	0.185956	1	0.998109	1764	tags=39%, list=20%, signal=31%	ABCA1/TNF/OSBPL8/CRY2/PPARD/FIS1/AKT2/PPARA/ITGAV
HP_PATCHY_CHANGES_OF_BONE_MINERAL_DENSITY	HP_PATCHY_CHANGES_OF_BONE_MINERAL_DENSITY	HP_PATCHY_CHANGES_OF_BONE_MINERAL_DENSITY	3	0.740249	1.26837	0.181658	1	0.998109	155	tags=33%, list=2%, signal=33%	MTAP
GOBP_MYELOID_PROGENITOR_CELL_DIFFERENTIATION	GOBP_MYELOID_PROGENITOR_CELL_DIFFERENTIATION	GOBP_MYELOID_PROGENITOR_CELL_DIFFERENTIATION	3	0.740091	1.2681	0.181658	1	0.998109	673	tags=67%, list=8%, signal=62%	JAM3/DPF2
HP_ERYSIPELAS	HP_ERYSIPELAS	HP_ERYSIPELAS	1	0.952698	1.26807	0.0810811	1	0.998109	413	tags=100%, list=5%, signal=95%	TNFRSF1A
HP_KNEE_JOINT_HYPERMOBILITY	HP_KNEE_JOINT_HYPERMOBILITY	HP_KNEE_JOINT_HYPERMOBILITY	1	0.952698	1.26807	0.0810811	1	0.998109	413	tags=100%, list=5%, signal=95%	TNFRSF1A
GOBP_D_AMINO_ACID_TRANSPORT	GOBP_D_AMINO_ACID_TRANSPORT	GOBP_D_AMINO_ACID_TRANSPORT	1	0.952354	1.26761	0.0810811	1	0.998109	416	tags=100%, list=5%, signal=95%	SFXN1
GOBP_SIGNAL_TRANSDUCTION_IN_RESPONSE_TO_DNA_DAMAGE	GOBP_SIGNAL_TRANSDUCTION_IN_RESPONSE_TO_DNA_DAMAGE	GOBP_SIGNAL_TRANSDUCTION_IN_RESPONSE_TO_DNA_DAMAGE	121	0.332975	1.26747	0.122105	1	0.998109	3013	tags=44%, list=35%, signal=29%	TFAP4/ATR/BRCA2/TAOK1/USP10/GIGYF2/BCL3/TP53BP1/FZR1/PPM1D/CEP63/ZMPSTE24/SYF2/FOXN3/DDX39B/TIPRL/MDC1/SESN2/SP100/CHEK1/PRKDC/TAOK3/FANCD2/E2F1/INTS7/DYRK3/CCND1/RPS27L/ERCC6/MSH2/ATRX/CDK2/FBXO4/BLM/DOT1L/RINT1/KDM1A/PIDD1/ZNF830/FBXO31/PLK2/THOC5/MDM4/FOXO4/SNAI1/ATM/BRCC3/ATAD5/KMT5A/CLSPN/RAD17/CASP2/USP28
GOBP_NEURAL_TUBE_PATTERNING	GOBP_NEURAL_TUBE_PATTERNING	GOBP_NEURAL_TUBE_PATTERNING	11	0.525869	1.26724	0.219033	1	0.998109	2420	tags=73%, list=28%, signal=53%	TCTN1/ARL13B/KDM2B/GORAB/HES1/PRKACA/TULP3/ATP6AP2
HP_DYSPAREUNIA	HP_DYSPAREUNIA	HP_DYSPAREUNIA	12	0.512642	1.26719	0.209749	1	0.998109	2566	tags=58%, list=29%, signal=41%	HLA-DRB1/FGFR1/AIP/MEN1/HS6ST1/CCDC141/WDR11
GOBP_SYNAPTONEMAL_COMPLEX_ORGANIZATION	GOBP_SYNAPTONEMAL_COMPLEX_ORGANIZATION	GOBP_SYNAPTONEMAL_COMPLEX_ORGANIZATION	11	0.525848	1.26719	0.219033	1	0.998109	3585	tags=91%, list=41%, signal=54%	BAG6/AGO4/SYCP2/HSPA2/SYCE1L/MLH3/REC8/STAG3/EHMT2/RAD21
HP_PREMATURE_CORONARY_ARTERY_ATHEROSCLEROSIS	HP_PREMATURE_CORONARY_ARTERY_ATHEROSCLEROSIS	HP_PREMATURE_CORONARY_ARTERY_ATHEROSCLEROSIS	7	0.58811	1.26714	0.209119	1	0.998109	115	tags=14%, list=1%, signal=14%	ABCA1
HP_ABNORMAL_GRANULOCYTOPOIETIC_CELL_MORPHOLOGY	HP_ABNORMAL_GRANULOCYTOPOIETIC_CELL_MORPHOLOGY	HP_ABNORMAL_GRANULOCYTOPOIETIC_CELL_MORPHOLOGY	8	0.568654	1.26703	0.209801	1	0.998109	735	tags=38%, list=8%, signal=34%	ASXL1/SF3B1/NUMA1
HP_DECREASED_CERVICAL_SPINE_MOBILITY	HP_DECREASED_CERVICAL_SPINE_MOBILITY	HP_DECREASED_CERVICAL_SPINE_MOBILITY	4	0.689817	1.26702	0.17301	1	0.998109	1830	tags=50%, list=21%, signal=40%	FKRP/POMT1
GOMF_TUBULIN_BINDING	GOMF_TUBULIN_BINDING	GOMF_TUBULIN_BINDING	195	0.319252	1.26685	0.0832487	1	0.998109	2415	tags=36%, list=28%, signal=27%	PRUNE1/TOGARAM2/CCSAP/HAUS8/BRCA2/JAKMIP1/MAP7D3/RABGAP1/KIF2A/STIM1/TUBGCP5/TAOK1/POLB/STRBP/CLIP1/REEP3/EML2/KATNA1/NUMA1/SVBP/HOOK3/TPR/RACGAP1/RAB11A/NEIL2/MARK4/DIP2B/KATNAL1/MAPRE2/KIF1C/MDM1/MAP1LC3B2/CACYBP/PRC1/BCAS3/DAG1/CRYAB/MAST2/KIFC2/JAKMIP2/KIF3C/PEX14/TTLL4/AGTPBP1/TUBGCP3/MAP1S/KIF16B/GAS2L1/CENPF/HAUS7/TTBK2/PAFAH1B1/DPYSL2/OGG1/CEP295/MAPRE3/CEP57/TPPP/CRIPT/CCDC88C/FNTA/SPAST…
HP_POLYSPLENIA	HP_POLYSPLENIA	HP_POLYSPLENIA	8	0.568573	1.26685	0.209801	1	0.998109	3222	tags=75%, list=37%, signal=47%	SPEF2/NPHP3/DNAAF2/DNAL1/SPAG1/RFWD3
GOBP_PROTEIN_K11_LINKED_UBIQUITINATION	GOBP_PROTEIN_K11_LINKED_UBIQUITINATION	GOBP_PROTEIN_K11_LINKED_UBIQUITINATION	26	0.42596	1.26664	0.17298	1	0.998109	676	tags=23%, list=8%, signal=21%	UBE2T/ANAPC7/CDC27/ANAPC4/FZR1/ANAPC5
HP_FOCAL_SEGMENTAL_GLOMERULOSCLEROSIS	HP_FOCAL_SEGMENTAL_GLOMERULOSCLEROSIS	HP_FOCAL_SEGMENTAL_GLOMERULOSCLEROSIS	29	0.417895	1.26649	0.175219	1	0.998109	670	tags=17%, list=8%, signal=16%	SMARCAL1/NUP85/WDR73/VPS33A/CD2AP
GOCC_MEDIATOR_COMPLEX	GOCC_MEDIATOR_COMPLEX	GOCC_MEDIATOR_COMPLEX	33	0.406793	1.26602	0.170213	1	0.998109	838	tags=18%, list=10%, signal=16%	BCLAF3/MED16/MED23/MED11/MED15/MED13
GOCC_ASTER	GOCC_ASTER	GOCC_ASTER	7	0.587587	1.26602	0.209119	1	0.998109	1896	tags=71%, list=22%, signal=56%	CCSAP/NUMA1/MISP/PAFAH1B1/MAPRE3
GOBP_SPERM_MOTILITY	GOBP_SPERM_MOTILITY	GOBP_SPERM_MOTILITY	20	0.452017	1.2659	0.191799	1	0.998109	2871	tags=60%, list=33%, signal=40%	SPEF2/VPS13A/SLC9B2/ATP2B4/TTLL3/INPP5B/CATSPER2/ADCY3/IQCG/KIF9/SPAG16/TTLL1
GOBP_PLATELET_MORPHOGENESIS	GOBP_PLATELET_MORPHOGENESIS	GOBP_PLATELET_MORPHOGENESIS	13	0.505394	1.26585	0.215227	1	0.998109	954	tags=31%, list=11%, signal=27%	VPS33A/CASP3/PTPN6/PRKDC
HP_INTERCOSTAL_MUSCLE_WEAKNESS	HP_INTERCOSTAL_MUSCLE_WEAKNESS	HP_INTERCOSTAL_MUSCLE_WEAKNESS	2	0.816449	1.26584	0.170251	1	0.998109	99	tags=50%, list=1%, signal=49%	TPM2
HP_TYPE_1_FIBERS_RELATIVELY_SMALLER_THAN_TYPE_2_FIBERS	HP_TYPE_1_FIBERS_RELATIVELY_SMALLER_THAN_TYPE_2_FIBERS	HP_TYPE_1_FIBERS_RELATIVELY_SMALLER_THAN_TYPE_2_FIBERS	2	0.816449	1.26584	0.170251	1	0.998109	99	tags=50%, list=1%, signal=49%	TPM2
GOBP_REGULATION_OF_KIDNEY_SIZE	GOBP_REGULATION_OF_KIDNEY_SIZE	GOBP_REGULATION_OF_KIDNEY_SIZE	1	0.950976	1.26578	0.0810811	1	0.998109	428	tags=100%, list=5%, signal=95%	ASXL1
HP_ABNORMALITY_OF_FONTANELLES	HP_ABNORMALITY_OF_FONTANELLES	HP_ABNORMALITY_OF_FONTANELLES	85	0.344504	1.26572	0.138614	1	0.998109	2918	tags=44%, list=33%, signal=29%	NEPRO/TENT5A/ATR/USP7/PEX26/ZMPSTE24/ETFB/ERCC1/TALDO1/PPP2R5D/PEX5/RUNX2/CDKN1C/POLR3A/PTDSS1/PEX14/PEX10/ATRX/MTOR/DSE/PLAGL1/KCNQ1OT1/NPHP3/MED12/FIG4/LMOD3/ALG1/PIGA/SMG9/ETFA/COG4/HRAS/PEX1/CYP2R1/MMP2/ALDH18A1/COL1A1
HP_MALE_HYPOGONADISM	HP_MALE_HYPOGONADISM	HP_MALE_HYPOGONADISM	14	0.49643	1.26484	0.196248	1	0.998109	2566	tags=64%, list=29%, signal=45%	ERCC1/FGFR1/DMPK/AIP/MEN1/ERCC6/NSMF/HS6ST1/WDR11
GOBP_RHO_PROTEIN_SIGNAL_TRANSDUCTION	GOBP_RHO_PROTEIN_SIGNAL_TRANSDUCTION	GOBP_RHO_PROTEIN_SIGNAL_TRANSDUCTION	64	0.357677	1.26483	0.158314	1	0.998109	458	tags=11%, list=5%, signal=10%	RIPOR2/SYNPO2L/GPR174/ABCA1/KCTD13/ROCK2/HEG1
GOBP_POSITIVE_REGULATION_OF_DOUBLE_STRAND_BREAK_REPAIR	GOBP_POSITIVE_REGULATION_OF_DOUBLE_STRAND_BREAK_REPAIR	GOBP_POSITIVE_REGULATION_OF_DOUBLE_STRAND_BREAK_REPAIR	45	0.376831	1.2647	0.169393	1	0.998109	1865	tags=33%, list=21%, signal=26%	SHLD1/SLF2/BRD8/DTX3L/DDX11/KMT5B/MMS19/PRKDC/ZCWPW1/PARP3/SETMAR/ERCC6/SPIDR/ACTR2/WRAP53
HP_ABSENT_EARLOBE	HP_ABSENT_EARLOBE	HP_ABSENT_EARLOBE	8	0.56759	1.26466	0.211332	1	0.998109	1411	tags=38%, list=16%, signal=31%	ATR/CEP152/POLR3A
GOMF_BIOTIN_BINDING	GOMF_BIOTIN_BINDING	GOMF_BIOTIN_BINDING	3	0.737827	1.26422	0.181658	1	0.998109	2286	tags=100%, list=26%, signal=74%	HLCS/PCCA/MCCC1
HP_ABNORMAL_FULL_FIELD_ELECTRORETINOGRAM	HP_ABNORMAL_FULL_FIELD_ELECTRORETINOGRAM	HP_ABNORMAL_FULL_FIELD_ELECTRORETINOGRAM	19	0.457796	1.26415	0.196286	1	0.998109	1015	tags=26%, list=12%, signal=23%	MCOLN1/RP9/IDH3B/ZNF513/PDE6B
HP_CONE_SHAPED_EPIPHYSIS	HP_CONE_SHAPED_EPIPHYSIS	HP_CONE_SHAPED_EPIPHYSIS	34	0.402569	1.26399	0.172285	1	0.998109	3884	tags=53%, list=45%, signal=29%	ATR/FGF9/RUNX2/CEP152/DYNC2H1/NPHP3/AIFM1/COG4/CEP120/TTC21B/SMAD4/ZMIZ1/EIF2AK3/KIAA0586/GPX4/TRPS1/PCNT/SDCCAG8
HP_BIRD_LIKE_FACIES	HP_BIRD_LIKE_FACIES	HP_BIRD_LIKE_FACIES	11	0.524367	1.26363	0.222054	1	0.998109	2667	tags=55%, list=31%, signal=38%	GTF2H5/ZMPSTE24/ERCC2/XRCC4/RNF113A/WNT10A
GOBP_INTERNEURON_MIGRATION_FROM_THE_SUBPALLIUM_TO_THE_CORTEX	GOBP_INTERNEURON_MIGRATION_FROM_THE_SUBPALLIUM_TO_THE_CORTEX	GOBP_INTERNEURON_MIGRATION_FROM_THE_SUBPALLIUM_TO_THE_CORTEX	1	0.949139	1.26333	0.0831601	1	0.998109	444	tags=100%, list=5%, signal=95%	ARL13B
GOBP_SUBSTRATE_INDEPENDENT_TELENCEPHALIC_TANGENTIAL_MIGRATION	GOBP_SUBSTRATE_INDEPENDENT_TELENCEPHALIC_TANGENTIAL_MIGRATION	GOBP_SUBSTRATE_INDEPENDENT_TELENCEPHALIC_TANGENTIAL_MIGRATION	1	0.949139	1.26333	0.0831601	1	0.998109	444	tags=100%, list=5%, signal=95%	ARL13B
GOBP_OSTEOBLAST_DEVELOPMENT	GOBP_OSTEOBLAST_DEVELOPMENT	GOBP_OSTEOBLAST_DEVELOPMENT	6	0.610331	1.26332	0.19462	1	0.998109	2650	tags=83%, list=30%, signal=58%	SMAD3/RUNX2/MEN1/LRP5L/LIMD1
GOBP_REGULATION_OF_RHODOPSIN_MEDIATED_SIGNALING_PATHWAY	GOBP_REGULATION_OF_RHODOPSIN_MEDIATED_SIGNALING_PATHWAY	GOBP_REGULATION_OF_RHODOPSIN_MEDIATED_SIGNALING_PATHWAY	4	0.687771	1.26326	0.17474	1	0.998109	206	tags=25%, list=2%, signal=24%	CAMKMT
GOBP_RHODOPSIN_MEDIATED_SIGNALING_PATHWAY	GOBP_RHODOPSIN_MEDIATED_SIGNALING_PATHWAY	GOBP_RHODOPSIN_MEDIATED_SIGNALING_PATHWAY	4	0.687771	1.26326	0.17474	1	0.998109	206	tags=25%, list=2%, signal=24%	CAMKMT
HP_PROPTOSIS	HP_PROPTOSIS	HP_PROPTOSIS	125	0.331362	1.26299	0.115425	1	0.998109	2670	tags=37%, list=31%, signal=26%	PRUNE1/FANCG/UBE2T/BRCA2/FGF9/ELMO2/SOS2/ASXL1/ERF/DYNC1I2/ZMPSTE24/SMAD3/FLI1/PSMB8/FGFR1/CITED2/RTTN/GNPTAB/SLC29A3/FANCD2/CDKN1C/SLC39A14/POLR3GL/FLNB/MTHFR/ASXL2/WDR4/SH3BP2/VAC14/FN1/CTBP1/CRIPT/GATA6/PLAGL1/KCNQ1OT1/MAN2B1/HLA-DPB1/FIG4/LZTR1/B3GAT3/PIGB/KAT6A/FANCF/DVL3/PIK3CA/COG4
GOBP_MULTICELLULAR_ORGANISMAL_IRON_ION_HOMEOSTASIS	GOBP_MULTICELLULAR_ORGANISMAL_IRON_ION_HOMEOSTASIS	GOBP_MULTICELLULAR_ORGANISMAL_IRON_ION_HOMEOSTASIS	3	0.737023	1.26284	0.181658	1	0.998109	2293	tags=100%, list=26%, signal=74%	HYAL2/BTBD9/SLC11A2
GOBP_POSITIVE_REGULATION_OF_B_CELL_MEDIATED_IMMUNITY	GOBP_POSITIVE_REGULATION_OF_B_CELL_MEDIATED_IMMUNITY	GOBP_POSITIVE_REGULATION_OF_B_CELL_MEDIATED_IMMUNITY	24	0.433166	1.26271	0.193299	1	0.998109	1731	tags=38%, list=20%, signal=30%	SHLD1/TNF/STAT6/TP53BP1/KMT5B/EXOSC3/IL2/CLCF1/MSH2
GOMF_SH2_DOMAIN_BINDING	GOMF_SH2_DOMAIN_BINDING	GOMF_SH2_DOMAIN_BINDING	22	0.440038	1.26263	0.188235	1	0.998109	1323	tags=27%, list=15%, signal=23%	RACK1/SKAP1/PTPN6/SYNGR3/LAX1/DAG1
HP_LARGE_BEAKED_NOSE	HP_LARGE_BEAKED_NOSE	HP_LARGE_BEAKED_NOSE	12	0.510773	1.26257	0.209749	1	0.998109	2006	tags=50%, list=23%, signal=39%	CEP152/POLR3A/ERCC2/ASPH/XRCC4/IFIH1
GOBP_ADULT_BEHAVIOR	GOBP_ADULT_BEHAVIOR	GOBP_ADULT_BEHAVIOR	41	0.385372	1.26255	0.173703	1	0.998109	2881	tags=49%, list=33%, signal=33%	GIGYF2/CLN8/ZMPSTE24/HDAC2/CXCL12/BTBD9/USP46/AGTPBP1/PPARA/EPHA4/PAFAH1B1/SEZ6/GHRL/BBS4/ABAT/CLCN3/FXN/CDK5/CHRNB1/TSC1
HP_J_SHAPED_SELLA_TURCICA	HP_J_SHAPED_SELLA_TURCICA	HP_J_SHAPED_SELLA_TURCICA	9	0.549019	1.26245	0.218989	1	0.998109	1022	tags=33%, list=12%, signal=29%	SLC17A5/VPS33A/GNPTAB
GOBP_PHOSPHATIDYLINOSITOL_ACYL_CHAIN_REMODELING	GOBP_PHOSPHATIDYLINOSITOL_ACYL_CHAIN_REMODELING	GOBP_PHOSPHATIDYLINOSITOL_ACYL_CHAIN_REMODELING	3	0.736735	1.26235	0.181658	1	0.998109	1849	tags=67%, list=21%, signal=53%	LPGAT1/LCLAT1
HP_OVERHANGING_NASAL_TIP	HP_OVERHANGING_NASAL_TIP	HP_OVERHANGING_NASAL_TIP	4	0.687263	1.26233	0.17474	1	0.998109	2727	tags=100%, list=31%, signal=69%	METTL5/PRKACA/COG4/ATN1
HP_HYPERINTENSITY_OF_CEREBRAL_WHITE_MATTER_ON_MRI	HP_HYPERINTENSITY_OF_CEREBRAL_WHITE_MATTER_ON_MRI	HP_HYPERINTENSITY_OF_CEREBRAL_WHITE_MATTER_ON_MRI	29	0.416508	1.26229	0.177722	1	0.998109	2904	tags=52%, list=33%, signal=35%	PUS3/CLN8/AP5Z1/AHCY/DPYD/SLC39A14/CLN5/TRAPPC12/MSTO1/GFM2/PIK3CA/ATN1/GAA/PAK1/RFT1
GOMF_ENDONUCLEASE_ACTIVITY_ACTIVE_WITH_EITHER_RIBO_OR_DEOXYRIBONUCLEIC_ACIDS_AND_PRODUCING_5_PHOSPHOMONOESTERS	GOMF_ENDONUCLEASE_ACTIVITY_ACTIVE_WITH_EITHER_RIBO_OR_DEOXYRIBONUCLEIC_ACIDS_AND_PRODUCING_5_PHOSPHOMONOESTERS	GOMF_ENDONUCLEASE_ACTIVITY_ACTIVE_WITH_EITHER_RIBO_OR_DEOXYRIBONUCLEIC_ACIDS_AND_PRODUCING_5_PHOSPHOMONOESTERS	25	0.43128	1.26219	0.183569	1	0.998109	1976	tags=36%, list=23%, signal=28%	POP4/APEX1/RPPH1/RPP40/DNASE1L1/EDC3/DNASE1/ELAC1/RPP25
GOMF_PHOSPHOFRUCTOKINASE_ACTIVITY	GOMF_PHOSPHOFRUCTOKINASE_ACTIVITY	GOMF_PHOSPHOFRUCTOKINASE_ACTIVITY	4	0.686805	1.26149	0.17474	1	0.998109	83	tags=25%, list=1%, signal=25%	PFKFB2
GOBP_REGULATION_OF_MRNA_EXPORT_FROM_NUCLEUS	GOBP_REGULATION_OF_MRNA_EXPORT_FROM_NUCLEUS	GOBP_REGULATION_OF_MRNA_EXPORT_FROM_NUCLEUS	6	0.609416	1.26143	0.19462	1	0.998109	919	tags=33%, list=11%, signal=30%	IWS1/TPR
HP_ERUPTION_FAILURE	HP_ERUPTION_FAILURE	HP_ERUPTION_FAILURE	11	0.52345	1.26142	0.223565	1	0.998109	2006	tags=45%, list=23%, signal=35%	ZMPSTE24/FGFR1/FLNB/SH3BP2/IFIH1
GOBP_REGULATION_OF_MICROVILLUS_ASSEMBLY	GOBP_REGULATION_OF_MICROVILLUS_ASSEMBLY	GOBP_REGULATION_OF_MICROVILLUS_ASSEMBLY	2	0.813411	1.26113	0.175627	1	0.998109	1627	tags=100%, list=19%, signal=81%	FSCN1/KLF5
HP_PROMINENT_NOSE	HP_PROMINENT_NOSE	HP_PROMINENT_NOSE	49	0.371244	1.26108	0.160279	1	0.998109	2911	tags=51%, list=33%, signal=34%	ATR/WDR73/STIM1/AP4S1/TAB2/DYNC1I2/PSMB8/QRICH1/CHD3/METTL5/SPOP/FBXL3/DCAF17/ASPH/FHL1/CUL4B/PLAGL1/BLM/MED12/TTI2/NIN/ACER3/CEP120/CDK19/LMBR1
GOBP_CELL_CELL_JUNCTION_ORGANIZATION	GOBP_CELL_CELL_JUNCTION_ORGANIZATION	GOBP_CELL_CELL_JUNCTION_ORGANIZATION	74	0.346928	1.26103	0.15697	1	0.998109	1090	tags=22%, list=13%, signal=19%	CLDN12/JAM3/TNF/ROCK2/TJP3/MYO1C/CLDN7/HEG1/FSCN1/CCM2/SMAD3/TLN1/DLG1/CTNND1/EFNB2/RAB13
HP_ABNORMAL_ACETABULUM_MORPHOLOGY	HP_ABNORMAL_ACETABULUM_MORPHOLOGY	HP_ABNORMAL_ACETABULUM_MORPHOLOGY	42	0.383348	1.26089	0.169654	1	0.998109	2223	tags=31%, list=26%, signal=23%	TENT5A/SMARCAL1/AP4S1/VPS33A/SLC35D1/SMAD3/GNPTAB/DYNC2H1/FLNB/SERPINF1/IFIH1/RINT1/AP4M1
GOBP_CENTRAL_NERVOUS_SYSTEM_PROJECTION_NEURON_AXONOGENESIS	GOBP_CENTRAL_NERVOUS_SYSTEM_PROJECTION_NEURON_AXONOGENESIS	GOBP_CENTRAL_NERVOUS_SYSTEM_PROJECTION_NEURON_AXONOGENESIS	11	0.523148	1.26069	0.225076	1	0.998109	1953	tags=64%, list=22%, signal=49%	SZT2/EPHB6/DRAXIN/FBXO45/EPHA4/PAFAH1B1/MYCBP2
GOBP_URONIC_ACID_METABOLIC_PROCESS	GOBP_URONIC_ACID_METABOLIC_PROCESS	GOBP_URONIC_ACID_METABOLIC_PROCESS	3	0.73576	1.26068	0.183422	1	0.998109	2304	tags=100%, list=26%, signal=74%	AKR1A1/ABHD10/PRKCE
HP_ABSENCE_OF_SUBCUTANEOUS_FAT	HP_ABSENCE_OF_SUBCUTANEOUS_FAT	HP_ABSENCE_OF_SUBCUTANEOUS_FAT	9	0.548191	1.26055	0.222052	1	0.998109	2482	tags=56%, list=28%, signal=40%	GTF2H5/ZMPSTE24/POLR3A/ERCC2/RNF113A
HP_ABNORMALITY_OF_THE_ODONTOID_PROCESS	HP_ABNORMALITY_OF_THE_ODONTOID_PROCESS	HP_ABNORMALITY_OF_THE_ODONTOID_PROCESS	16	0.479747	1.26052	0.198887	1	0.998109	3610	tags=62%, list=41%, signal=37%	GNPTAB/FLNB/LFNG/FN1/AIFM1/COG4/EIF2AK3/IDUA/GALNS/LONP1
GOBP_MEMBRANE_DEPOLARIZATION_DURING_CARDIAC_MUSCLE_CELL_ACTION_POTENTIAL	GOBP_MEMBRANE_DEPOLARIZATION_DURING_CARDIAC_MUSCLE_CELL_ACTION_POTENTIAL	GOBP_MEMBRANE_DEPOLARIZATION_DURING_CARDIAC_MUSCLE_CELL_ACTION_POTENTIAL	3	0.735644	1.26048	0.183422	1	0.998109	1168	tags=67%, list=13%, signal=58%	SLMAP/ANK3
GOBP_REGULATION_OF_MEMBRANE_DEPOLARIZATION_DURING_ACTION_POTENTIAL	GOBP_REGULATION_OF_MEMBRANE_DEPOLARIZATION_DURING_ACTION_POTENTIAL	GOBP_REGULATION_OF_MEMBRANE_DEPOLARIZATION_DURING_ACTION_POTENTIAL	3	0.735644	1.26048	0.183422	1	0.998109	1168	tags=67%, list=13%, signal=58%	SLMAP/ANK3
GOBP_REGULATION_OF_MEMBRANE_DEPOLARIZATION_DURING_CARDIAC_MUSCLE_CELL_ACTION_POTENTIAL	GOBP_REGULATION_OF_MEMBRANE_DEPOLARIZATION_DURING_CARDIAC_MUSCLE_CELL_ACTION_POTENTIAL	GOBP_REGULATION_OF_MEMBRANE_DEPOLARIZATION_DURING_CARDIAC_MUSCLE_CELL_ACTION_POTENTIAL	3	0.735644	1.26048	0.183422	1	0.998109	1168	tags=67%, list=13%, signal=58%	SLMAP/ANK3
GOBP_REGULATION_OF_MRNA_3_END_PROCESSING	GOBP_REGULATION_OF_MRNA_3_END_PROCESSING	GOBP_REGULATION_OF_MRNA_3_END_PROCESSING	25	0.430667	1.2604	0.184852	1	0.998109	1472	tags=28%, list=17%, signal=23%	VIRMA/BARD1/ZC3H14/CPSF6/NELFE/SUPT5H/ZC3H3
GOBP_R_LOOP_DISASSEMBLY	GOBP_R_LOOP_DISASSEMBLY	GOBP_R_LOOP_DISASSEMBLY	5	0.638746	1.26039	0.202572	1	0.998109	462	tags=40%, list=5%, signal=38%	PRIMPOL/DDX23
GOBP_POSITIVE_REGULATION_OF_NEUTROPHIL_ACTIVATION	GOBP_POSITIVE_REGULATION_OF_NEUTROPHIL_ACTIVATION	GOBP_POSITIVE_REGULATION_OF_NEUTROPHIL_ACTIVATION	3	0.735405	1.26007	0.183422	1	0.998109	1806	tags=67%, list=21%, signal=53%	TNF/CD177
HP_ABNORMAL_CORTICAL_GYRATION	HP_ABNORMAL_CORTICAL_GYRATION	HP_ABNORMAL_CORTICAL_GYRATION	237	0.315095	1.25995	0.0656566	1	0.998109	2756	tags=37%, list=32%, signal=26%	TCTN1/VLDLR/SASS6/ERMARD/ATR/PHC1/WDR73/EOMES/MED23/KIF2A/PIGC/KIAA1109/PEX26/TAOK1/ARL13B/CLIP1/TP53RK/SMPD4/DYNC1I2/CEP63/ASNS/ETFB/PLAA/ZC3H14/DPF2/CSNK2A1/FLI1/COPB2/ERCC1/ATXN2/PEX5/CRBN/RTTN/PRKDC/RAB11A/DHX37/FKRP/CPT2/TUBG1/DOCK8/CEP152/EDC3/SYNGAP1/PIGP/DAG1/METTL5/SPOP/POLR3A/FTO/PDHB/PEX14/SMARCC2/PEX10/WDR4/C2CD3/TRIM8/COG6/VAC14/POMT1/PAFAH1B1/MTOR/XRCC4/B3GALNT2/CUL4B/GNAO1/ZNHIT3/N…
HP_DIMPLE_CHIN	HP_DIMPLE_CHIN	HP_DIMPLE_CHIN	6	0.608658	1.25986	0.196203	1	0.998109	1439	tags=50%, list=17%, signal=42%	ERF/RUNX2/SMARCA2
GOBP_MYOTUBE_CELL_DEVELOPMENT	GOBP_MYOTUBE_CELL_DEVELOPMENT	GOBP_MYOTUBE_CELL_DEVELOPMENT	13	0.502999	1.25986	0.216691	1	0.998109	457	tags=15%, list=5%, signal=15%	RIPOR2/NFATC2
GOBP_NEGATIVE_REGULATION_OF_MAST_CELL_ACTIVATION	GOBP_NEGATIVE_REGULATION_OF_MAST_CELL_ACTIVATION	GOBP_NEGATIVE_REGULATION_OF_MAST_CELL_ACTIVATION	5	0.63824	1.25939	0.20418	1	0.998109	2164	tags=60%, list=25%, signal=45%	PTPN6/HMOX1/RABGEF1
GOBP_NEGATIVE_REGULATION_OF_MAST_CELL_ACTIVATION_INVOLVED_IN_IMMUNE_RESPONSE	GOBP_NEGATIVE_REGULATION_OF_MAST_CELL_ACTIVATION_INVOLVED_IN_IMMUNE_RESPONSE	GOBP_NEGATIVE_REGULATION_OF_MAST_CELL_ACTIVATION_INVOLVED_IN_IMMUNE_RESPONSE	5	0.63824	1.25939	0.20418	1	0.998109	2164	tags=60%, list=25%, signal=45%	PTPN6/HMOX1/RABGEF1
HP_GENERALIZED_LIMB_MUSCLE_ATROPHY	HP_GENERALIZED_LIMB_MUSCLE_ATROPHY	HP_GENERALIZED_LIMB_MUSCLE_ATROPHY	11	0.522535	1.25921	0.225076	1	0.998109	99	tags=9%, list=1%, signal=9%	TPM2
HP_CEREBELLAR_CALCIFICATIONS	HP_CEREBELLAR_CALCIFICATIONS	HP_CEREBELLAR_CALCIFICATIONS	2	0.812034	1.25899	0.177419	1	0.998109	1639	tags=100%, list=19%, signal=81%	SLC20A2/ERCC6
HP_DENSE_CALCIFICATIONS_IN_THE_CEREBELLAR_DENTATE_NUCLEUS	HP_DENSE_CALCIFICATIONS_IN_THE_CEREBELLAR_DENTATE_NUCLEUS	HP_DENSE_CALCIFICATIONS_IN_THE_CEREBELLAR_DENTATE_NUCLEUS	2	0.812034	1.25899	0.177419	1	0.998109	1639	tags=100%, list=19%, signal=81%	SLC20A2/ERCC6
GOBP_B_CELL_ACTIVATION_INVOLVED_IN_IMMUNE_RESPONSE	GOBP_B_CELL_ACTIVATION_INVOLVED_IN_IMMUNE_RESPONSE	GOBP_B_CELL_ACTIVATION_INVOLVED_IN_IMMUNE_RESPONSE	56	0.366293	1.25897	0.160047	1	0.998109	1777	tags=32%, list=20%, signal=26%	SHLD1/UNG/STAT6/BCL3/TP53BP1/DOCK10/DOCK11/ERCC1/ST3GAL1/KMT5B/MFNG/EXOSC3/IL2/PARP3/PTK2B/CLCF1/MSH2/LFNG
GOMF_RNA_POLYMERASE_I_CORE_BINDING	GOMF_RNA_POLYMERASE_I_CORE_BINDING	GOMF_RNA_POLYMERASE_I_CORE_BINDING	2	0.812005	1.25895	0.179211	1	0.998109	724	tags=50%, list=8%, signal=46%	SPTY2D1
HP_ABNORMAL_MACROSCOPIC_URINE_APPEARANCE	HP_ABNORMAL_MACROSCOPIC_URINE_APPEARANCE	HP_ABNORMAL_MACROSCOPIC_URINE_APPEARANCE	24	0.431621	1.2582	0.197165	1	0.998109	3297	tags=58%, list=38%, signal=36%	NUP85/BLVRA/CD2AP/CPT2/NUP205/UROS/HMBS/NUP133/ARHGDIA/MYO1E/ALAD/TSC1/NUP37/NUP93
GOMF_PHOSPHATIDYLINOSITOL_4_5_BISPHOSPHATE_PHOSPHATASE_ACTIVITY	GOMF_PHOSPHATIDYLINOSITOL_4_5_BISPHOSPHATE_PHOSPHATASE_ACTIVITY	GOMF_PHOSPHATIDYLINOSITOL_4_5_BISPHOSPHATE_PHOSPHATASE_ACTIVITY	8	0.564628	1.25806	0.218989	1	0.998109	2188	tags=62%, list=25%, signal=47%	SYNJ2/PTPMT1/SYNJ1/INPP5B/FIG4
HP_PROGRESSIVE_MUSCLE_WEAKNESS	HP_PROGRESSIVE_MUSCLE_WEAKNESS	HP_PROGRESSIVE_MUSCLE_WEAKNESS	36	0.396545	1.25787	0.179582	1	0.998109	3533	tags=56%, list=41%, signal=33%	TPM2/PEX26/PEX5/CRYAB/TRAPPC11/MIEF2/PEX14/PEX10/PHKA2/COL6A1/TK2/TPM3/PEX1/TTN/COL6A2/PNPLA2/PEX13/PUS1/PCNA/POLG2
GOMF_PHOSPHATIDYLINOSITOL_PHOSPHATE_4_PHOSPHATASE_ACTIVITY	GOMF_PHOSPHATIDYLINOSITOL_PHOSPHATE_4_PHOSPHATASE_ACTIVITY	GOMF_PHOSPHATIDYLINOSITOL_PHOSPHATE_4_PHOSPHATASE_ACTIVITY	5	0.637444	1.25782	0.20418	1	0.998109	2188	tags=60%, list=25%, signal=45%	SYNJ2/SYNJ1/FIG4
GOBP_FEMALE_SEX_DIFFERENTIATION	GOBP_FEMALE_SEX_DIFFERENTIATION	GOBP_FEMALE_SEX_DIFFERENTIATION	40	0.385729	1.25767	0.173285	1	0.998109	3167	tags=48%, list=36%, signal=30%	FANCG/BRCA2/IDH1/CASP3/TAF4/STAT5B/BCL2L1/LFNG/ARID5B/NUPR1/ZFY/IMMP2L/ZNF830/NRIP1/ATM/MMP2/SMAD4/CASP2/FANCA
HP_ABNORMAL_CIRCULATING_BRANCHED_CHAIN_AMINO_ACID_CONCENTRATION	HP_ABNORMAL_CIRCULATING_BRANCHED_CHAIN_AMINO_ACID_CONCENTRATION	HP_ABNORMAL_CIRCULATING_BRANCHED_CHAIN_AMINO_ACID_CONCENTRATION	7	0.583669	1.25758	0.216981	1	0.998109	3399	tags=86%, list=39%, signal=52%	BCKDK/DLD/DBT/MCCC1/BCAT2/BCKDHB
GOBP_REGULATION_OF_RETROGRADE_TRANSPORT_ENDOSOME_TO_GOLGI	GOBP_REGULATION_OF_RETROGRADE_TRANSPORT_ENDOSOME_TO_GOLGI	GOBP_REGULATION_OF_RETROGRADE_TRANSPORT_ENDOSOME_TO_GOLGI	3	0.73391	1.25751	0.186949	1	0.998109	217	tags=33%, list=2%, signal=33%	USP7
GOMF_K48_LINKED_POLYUBIQUITIN_MODIFICATION_DEPENDENT_PROTEIN_BINDING	GOMF_K48_LINKED_POLYUBIQUITIN_MODIFICATION_DEPENDENT_PROTEIN_BINDING	GOMF_K48_LINKED_POLYUBIQUITIN_MODIFICATION_DEPENDENT_PROTEIN_BINDING	7	0.583579	1.25738	0.216981	1	0.998109	75	tags=14%, list=1%, signal=14%	MINDY2
HP_SELF_MUTILATION	HP_SELF_MUTILATION	HP_SELF_MUTILATION	19	0.455295	1.25725	0.197613	1	0.998109	1495	tags=37%, list=17%, signal=31%	VPS13A/DPYD/TMCO1/AUH/THOC2/TMEM231/MGAT2
HP_RETINAL_DETACHMENT	HP_RETINAL_DETACHMENT	HP_RETINAL_DETACHMENT	33	0.403957	1.2572	0.181477	1	0.998109	1931	tags=33%, list=22%, signal=26%	GNAQ/FRG1/SF3B1/FAS/FKRP/XYLT2/DAG1/POMT1/DSE/XRCC4/B3GALNT2
GOBP_PROTEIN_LOCALIZATION_TO_NUCLEAR_ENVELOPE	GOBP_PROTEIN_LOCALIZATION_TO_NUCLEAR_ENVELOPE	GOBP_PROTEIN_LOCALIZATION_TO_NUCLEAR_ENVELOPE	7	0.58346	1.25713	0.216981	1	0.998109	1392	tags=57%, list=16%, signal=48%	OSBPL8/TOR1AIP2/NUP54/NUP155
HP_MITRAL_STENOSIS	HP_MITRAL_STENOSIS	HP_MITRAL_STENOSIS	10	0.532377	1.25695	0.224242	1	0.998109	1220	tags=50%, list=14%, signal=43%	MCTP2/ZMPSTE24/ZNF148/XYLT2/GBA
GOBP_EPIGENETIC_MAINTENANCE_OF_CHROMATIN_IN_TRANSCRIPTION_COMPETENT_CONFORMATION	GOBP_EPIGENETIC_MAINTENANCE_OF_CHROMATIN_IN_TRANSCRIPTION_COMPETENT_CONFORMATION	GOBP_EPIGENETIC_MAINTENANCE_OF_CHROMATIN_IN_TRANSCRIPTION_COMPETENT_CONFORMATION	9	0.54658	1.25684	0.226646	1	0.998109	1062	tags=33%, list=12%, signal=29%	PADI2/CHEK1/PHF2
HP_GLOMERULAR_SCLEROSIS	HP_GLOMERULAR_SCLEROSIS	HP_GLOMERULAR_SCLEROSIS	51	0.370606	1.25683	0.171161	1	0.998109	813	tags=18%, list=9%, signal=16%	SMARCAL1/NUP85/WDR73/VPS33A/SLC25A11/TP53RK/CD2AP/SDHA/FAH
HP_PARANOIA	HP_PARANOIA	HP_PARANOIA	10	0.532283	1.25673	0.224242	1	0.998109	2040	tags=50%, list=23%, signal=38%	DGCR8/VPS13A/DMPK/PPOX/HMBS
GOMF_MAP_KINASE_KINASE_KINASE_KINASE_ACTIVITY	GOMF_MAP_KINASE_KINASE_KINASE_KINASE_ACTIVITY	GOMF_MAP_KINASE_KINASE_KINASE_KINASE_ACTIVITY	4	0.684174	1.25666	0.17474	1	0.998109	481	tags=25%, list=6%, signal=24%	MAP4K1
GOCC_CYTOPLASMIC_MICROTUBULE	GOCC_CYTOPLASMIC_MICROTUBULE	GOCC_CYTOPLASMIC_MICROTUBULE	31	0.40809	1.25646	0.180225	1	0.998109	2093	tags=39%, list=24%, signal=30%	TOGARAM2/CCSAP/REEP3/SRPRB/NUMA1/TUBG1/MAPRE2/BCAS3/MISP/PAFAH1B1/MAPRE3/DYNLT1
GOBP_NEGATIVE_REGULATION_OF_SODIUM_ION_TRANSPORT	GOBP_NEGATIVE_REGULATION_OF_SODIUM_ION_TRANSPORT	GOBP_NEGATIVE_REGULATION_OF_SODIUM_ION_TRANSPORT	7	0.583102	1.25635	0.216981	1	0.998109	2695	tags=71%, list=31%, signal=49%	WNK1/SERPINE2/PRKCE/STK39/SLC9A3R1
GOBP_MICROTUBULE_DEPOLYMERIZATION	GOBP_MICROTUBULE_DEPOLYMERIZATION	GOBP_MICROTUBULE_DEPOLYMERIZATION	18	0.46309	1.25599	0.19589	1	0.998109	2312	tags=44%, list=27%, signal=33%	CCSAP/KIF2A/TAOK1/MID1IP1/MAP1S/TTBK2/SPAST/CAMSAP1
GOCC_CIA_COMPLEX	GOCC_CIA_COMPLEX	GOCC_CIA_COMPLEX	2	0.810067	1.25594	0.182796	1	0.998109	930	tags=50%, list=11%, signal=45%	MMS19
HP_PHIMOSIS	HP_PHIMOSIS	HP_PHIMOSIS	7	0.582886	1.25589	0.216981	1	0.998109	131	tags=14%, list=2%, signal=14%	ERMARD
GOBP_ALPHA_KETOGLUTARATE_TRANSPORT	GOBP_ALPHA_KETOGLUTARATE_TRANSPORT	GOBP_ALPHA_KETOGLUTARATE_TRANSPORT	1	0.943398	1.25569	0.0935551	1	0.998109	494	tags=100%, list=6%, signal=94%	SLC25A11
GOBP_POSTSYNAPTIC_MEMBRANE_ORGANIZATION	GOBP_POSTSYNAPTIC_MEMBRANE_ORGANIZATION	GOBP_POSTSYNAPTIC_MEMBRANE_ORGANIZATION	9	0.546003	1.25552	0.226646	1	0.998109	57	tags=11%, list=1%, signal=11%	MESD
GOBP_RESPONSE_TO_CAMPTOTHECIN	GOBP_RESPONSE_TO_CAMPTOTHECIN	GOBP_RESPONSE_TO_CAMPTOTHECIN	3	0.73266	1.25537	0.186949	1	0.998109	2331	tags=100%, list=27%, signal=73%	SPIDR/BLM/PRKAA1
HP_METHYLMALONIC_ACIDEMIA	HP_METHYLMALONIC_ACIDEMIA	HP_METHYLMALONIC_ACIDEMIA	9	0.545831	1.25512	0.23124	1	0.998109	654	tags=22%, list=8%, signal=21%	MMAB/HCFC1
GOBP_HEPARAN_SULFATE_PROTEOGLYCAN_METABOLIC_PROCESS	GOBP_HEPARAN_SULFATE_PROTEOGLYCAN_METABOLIC_PROCESS	GOBP_HEPARAN_SULFATE_PROTEOGLYCAN_METABOLIC_PROCESS	16	0.477627	1.25495	0.198887	1	0.998109	3092	tags=69%, list=35%, signal=44%	TCF7L2/XYLT2/NDST2/HS3ST3B1/DSE/SULF2/HS6ST1/B3GAT3/HS2ST1/GLCE/HPSE
GOBP_POSITIVE_REGULATION_OF_LONG_TERM_NEURONAL_SYNAPTIC_PLASTICITY	GOBP_POSITIVE_REGULATION_OF_LONG_TERM_NEURONAL_SYNAPTIC_PLASTICITY	GOBP_POSITIVE_REGULATION_OF_LONG_TERM_NEURONAL_SYNAPTIC_PLASTICITY	1	0.942824	1.25493	0.0935551	1	0.998109	499	tags=100%, list=6%, signal=94%	NPTN
GOMF_TYPE_1_FIBROBLAST_GROWTH_FACTOR_RECEPTOR_BINDING	GOMF_TYPE_1_FIBROBLAST_GROWTH_FACTOR_RECEPTOR_BINDING	GOMF_TYPE_1_FIBROBLAST_GROWTH_FACTOR_RECEPTOR_BINDING	1	0.942824	1.25493	0.0935551	1	0.998109	499	tags=100%, list=6%, signal=94%	NPTN
HP_GLUTARIC_ACIDURIA	HP_GLUTARIC_ACIDURIA	HP_GLUTARIC_ACIDURIA	7	0.582357	1.25475	0.216981	1	0.998109	2537	tags=57%, list=29%, signal=41%	DNAJC19/ETFB/HMGCL/ETFA
GOMF_N_METHYLTRANSFERASE_ACTIVITY	GOMF_N_METHYLTRANSFERASE_ACTIVITY	GOMF_N_METHYLTRANSFERASE_ACTIVITY	63	0.356636	1.25473	0.166857	1	0.998109	1438	tags=25%, list=17%, signal=21%	CSKMT/EZH1/SETD1A/CAMKMT/KMT2B/EHMT1/KMT5B/KMT2C/TFB1M/SMYD5/METTL18/SETDB1/METTL5/EEF2KMT/SETMAR/SETD9
HP_ECTROPION_OF_LOWER_EYELIDS	HP_ECTROPION_OF_LOWER_EYELIDS	HP_ECTROPION_OF_LOWER_EYELIDS	3	0.732259	1.25468	0.188713	1	0.998109	1932	tags=67%, list=22%, signal=52%	CTNND1/DHODH
GOBP_PROTEIN_O_LINKED_GLYCOSYLATION	GOBP_PROTEIN_O_LINKED_GLYCOSYLATION	GOBP_PROTEIN_O_LINKED_GLYCOSYLATION	34	0.399593	1.25465	0.177278	1	0.998109	2027	tags=32%, list=23%, signal=25%	OGA/GXYLT1/SLC35C2/DPM2/ST3GAL1/GALNT7/FKRP/IL15/POMT1/B3GALNT2/GCNT1
HP_LARGE_PLACENTA	HP_LARGE_PLACENTA	HP_LARGE_PLACENTA	2	0.80921	1.25462	0.184588	1	0.998109	590	tags=50%, list=7%, signal=47%	ZMPSTE24
HP_SHORT_UMBILICAL_CORD	HP_SHORT_UMBILICAL_CORD	HP_SHORT_UMBILICAL_CORD	2	0.80921	1.25462	0.184588	1	0.998109	590	tags=50%, list=7%, signal=47%	ZMPSTE24
GOMF_1_PHOSPHATIDYLINOSITOL_4_PHOSPHATE_3_KINASE_ACTIVITY	GOMF_1_PHOSPHATIDYLINOSITOL_4_PHOSPHATE_3_KINASE_ACTIVITY	GOMF_1_PHOSPHATIDYLINOSITOL_4_PHOSPHATE_3_KINASE_ACTIVITY	5	0.635681	1.25434	0.205788	1	0.998109	2621	tags=60%, list=30%, signal=42%	PIK3CG/PIK3CB/PIK3CA
HP_PAINLESS_FRACTURES_DUE_TO_INJURY	HP_PAINLESS_FRACTURES_DUE_TO_INJURY	HP_PAINLESS_FRACTURES_DUE_TO_INJURY	2	0.808798	1.25398	0.18638	1	0.998109	769	tags=50%, list=9%, signal=46%	WNK1
HP_EXTERNAL_EAR_MALFORMATION	HP_EXTERNAL_EAR_MALFORMATION	HP_EXTERNAL_EAR_MALFORMATION	37	0.392797	1.25394	0.1875	1	0.998109	3222	tags=57%, list=37%, signal=36%	FANCG/UBE2T/BRCA2/PEX26/ERF/PEX5/FGFR1/FANCD2/MAPRE2/PEX14/PEX10/CD79B/DSE/ZNHIT3/CD79A/FANCF/PEX1/TCF3/PEX13/FANCA/RFWD3
HP_RIGHT_AORTIC_ARCH_WITH_MIRROR_IMAGE_BRANCHING	HP_RIGHT_AORTIC_ARCH_WITH_MIRROR_IMAGE_BRANCHING	HP_RIGHT_AORTIC_ARCH_WITH_MIRROR_IMAGE_BRANCHING	3	0.731791	1.25388	0.188713	1	0.998109	192	tags=33%, list=2%, signal=33%	DGCR8
GOMF_PHOSPHATIDYLINOSITOL_BISPHOSPHATE_KINASE_ACTIVITY	GOMF_PHOSPHATIDYLINOSITOL_BISPHOSPHATE_KINASE_ACTIVITY	GOMF_PHOSPHATIDYLINOSITOL_BISPHOSPHATE_KINASE_ACTIVITY	8	0.562651	1.25365	0.220521	1	0.998109	3511	tags=75%, list=40%, signal=45%	PIP5K1A/PIK3CG/PIK3CB/PIK3CA/IPMK/PIP5K1C
GOBP_COBALAMIN_METABOLIC_PROCESS	GOBP_COBALAMIN_METABOLIC_PROCESS	GOBP_COBALAMIN_METABOLIC_PROCESS	8	0.562593	1.25352	0.220521	1	0.998109	761	tags=25%, list=9%, signal=23%	MMAB/CLYBL
GOBP_DNA_SYNTHESIS_INVOLVED_IN_DNA_REPAIR	GOBP_DNA_SYNTHESIS_INVOLVED_IN_DNA_REPAIR	GOBP_DNA_SYNTHESIS_INVOLVED_IN_DNA_REPAIR	22	0.436806	1.25336	0.198693	1	0.998109	465	tags=18%, list=5%, signal=17%	PRIMPOL/USP10/POLD4/REV3L
GOBP_PURINE_NUCLEOSIDE_MONOPHOSPHATE_BIOSYNTHETIC_PROCESS	GOBP_PURINE_NUCLEOSIDE_MONOPHOSPHATE_BIOSYNTHETIC_PROCESS	GOBP_PURINE_NUCLEOSIDE_MONOPHOSPHATE_BIOSYNTHETIC_PROCESS	16	0.476988	1.25327	0.201669	1	0.998109	1423	tags=31%, list=16%, signal=26%	PFAS/ADK/GMPS/PPAT/DCK
GOBP_MITOCHONDRIAL_DNA_METABOLIC_PROCESS	GOBP_MITOCHONDRIAL_DNA_METABOLIC_PROCESS	GOBP_MITOCHONDRIAL_DNA_METABOLIC_PROCESS	11	0.520069	1.25327	0.226586	1	0.998109	859	tags=27%, list=10%, signal=25%	LIG3/PRIMPOL/SESN2
GOBP_DNA_DAMAGE_RESPONSE_SIGNAL_TRANSDUCTION_BY_P53_CLASS_MEDIATOR	GOBP_DNA_DAMAGE_RESPONSE_SIGNAL_TRANSDUCTION_BY_P53_CLASS_MEDIATOR	GOBP_DNA_DAMAGE_RESPONSE_SIGNAL_TRANSDUCTION_BY_P53_CLASS_MEDIATOR	48	0.370341	1.25286	0.16472	1	0.998109	871	tags=19%, list=10%, signal=17%	TFAP4/ATR/BRCA2/USP10/BCL3/PPM1D/ZMPSTE24/SESN2/SP100
HP_XANTHOMATOSIS	HP_XANTHOMATOSIS	HP_XANTHOMATOSIS	10	0.530616	1.25279	0.227273	1	0.998109	1165	tags=30%, list=13%, signal=26%	ABCA1/FGFR1/EPHX2
GOBP_NEGATIVE_REGULATION_OF_RECEPTOR_BINDING	GOBP_NEGATIVE_REGULATION_OF_RECEPTOR_BINDING	GOBP_NEGATIVE_REGULATION_OF_RECEPTOR_BINDING	5	0.634893	1.25279	0.207395	1	0.998109	1981	tags=60%, list=23%, signal=46%	RGMA/ADAM15/ATP2A3
GOBP_CORTISOL_BIOSYNTHETIC_PROCESS	GOBP_CORTISOL_BIOSYNTHETIC_PROCESS	GOBP_CORTISOL_BIOSYNTHETIC_PROCESS	3	0.731146	1.25277	0.194004	1	0.998109	166	tags=33%, list=2%, signal=33%	H6PD
GOBP_CORTISOL_METABOLIC_PROCESS	GOBP_CORTISOL_METABOLIC_PROCESS	GOBP_CORTISOL_METABOLIC_PROCESS	3	0.731146	1.25277	0.194004	1	0.998109	166	tags=33%, list=2%, signal=33%	H6PD
GOBP_RESPONSE_TO_CAFFEINE	GOBP_RESPONSE_TO_CAFFEINE	GOBP_RESPONSE_TO_CAFFEINE	4	0.682053	1.25276	0.179931	1	0.998109	2331	tags=75%, list=27%, signal=55%	HDAC2/CHEK1/PRKAA1
HP_ABNORMAL_BLOOD_SODIUM_CONCENTRATION	HP_ABNORMAL_BLOOD_SODIUM_CONCENTRATION	HP_ABNORMAL_BLOOD_SODIUM_CONCENTRATION	23	0.433483	1.25261	0.202861	1	0.998109	3369	tags=70%, list=39%, signal=43%	NUP214/FGFR1/MAGED2/LYST/SAMD9/PPOX/HMBS/UNC93B1/ALG12/ALAD/TXNRD2/PLVAP/SLC26A3/EIF2AK3/TICAM1/NNT
HP_FEMORAL_HERNIA	HP_FEMORAL_HERNIA	HP_FEMORAL_HERNIA	10	0.530486	1.25249	0.227273	1	0.998109	3821	tags=80%, list=44%, signal=45%	DIS3L2/EHMT1/PTDSS1/DVL3/COL1A1/SMAD4/ATP7A/SLC26A2
GOBP_MIDBRAIN_DEVELOPMENT	GOBP_MIDBRAIN_DEVELOPMENT	GOBP_MIDBRAIN_DEVELOPMENT	45	0.373169	1.25241	0.182243	1	0.998109	1450	tags=22%, list=17%, signal=19%	ATP5PF/PADI2/FGF9/KDM7A/ZNF148/UCHL5/SYNGR3/FZD3/KDM2B/HES1
GOBP_EMBRYONIC_NEUROCRANIUM_MORPHOGENESIS	GOBP_EMBRYONIC_NEUROCRANIUM_MORPHOGENESIS	GOBP_EMBRYONIC_NEUROCRANIUM_MORPHOGENESIS	4	0.681766	1.25223	0.179931	1	0.998109	2382	tags=75%, list=27%, signal=55%	MTHFD1L/MED12/TULP3
GOBP_POSITIVE_REGULATION_OF_MONOCYTE_CHEMOTAXIS	GOBP_POSITIVE_REGULATION_OF_MONOCYTE_CHEMOTAXIS	GOBP_POSITIVE_REGULATION_OF_MONOCYTE_CHEMOTAXIS	9	0.544522	1.25211	0.232772	1	0.998109	2671	tags=67%, list=31%, signal=46%	CREB3/LGMN/CXCL12/S100A14/MOSPD2/ANO6
GOBP_SYNAPTIC_TRANSMISSION_CHOLINERGIC	GOBP_SYNAPTIC_TRANSMISSION_CHOLINERGIC	GOBP_SYNAPTIC_TRANSMISSION_CHOLINERGIC	5	0.634261	1.25154	0.207395	1	0.998109	139	tags=20%, list=2%, signal=20%	NQO1
HP_VENTILATOR_DEPENDENCE_WITH_INABILITY_TO_WEAN	HP_VENTILATOR_DEPENDENCE_WITH_INABILITY_TO_WEAN	HP_VENTILATOR_DEPENDENCE_WITH_INABILITY_TO_WEAN	4	0.681291	1.25136	0.181661	1	0.998109	2779	tags=100%, list=32%, signal=68%	TRMU/IGHMBP2/TK2/ALAD
HP_ARTERIOSCLEROSIS	HP_ARTERIOSCLEROSIS	HP_ARTERIOSCLEROSIS	41	0.381955	1.25136	0.182147	1	0.998109	2248	tags=34%, list=26%, signal=25%	SMARCAL1/ABCA1/ERCC5/GGCX/ZMPSTE24/SMAD3/HLA-DRB1/EPHX2/XYLT2/ERCC6/ERCC2/ZNF687/ALMS1/MFAP5
GOBP_MULTI_CILIATED_EPITHELIAL_CELL_DIFFERENTIATION	GOBP_MULTI_CILIATED_EPITHELIAL_CELL_DIFFERENTIATION	GOBP_MULTI_CILIATED_EPITHELIAL_CELL_DIFFERENTIATION	3	0.730244	1.25123	0.194004	1	0.998109	1197	tags=67%, list=14%, signal=58%	CEP63/CEP152
HP_CALCIFICATION_OF_CARTILAGE	HP_CALCIFICATION_OF_CARTILAGE	HP_CALCIFICATION_OF_CARTILAGE	6	0.604383	1.25101	0.204114	1	0.998109	851	tags=33%, list=10%, signal=30%	ZBTB20/PEX5
GOBP_LIPOPROTEIN_BIOSYNTHETIC_PROCESS	GOBP_LIPOPROTEIN_BIOSYNTHETIC_PROCESS	GOBP_LIPOPROTEIN_BIOSYNTHETIC_PROCESS	67	0.351874	1.25073	0.159817	1	0.998109	1449	tags=21%, list=17%, signal=18%	SELENOK/ABCA1/ZDHHC13/ZDHHC14/PIGC/ZDHHC4/DPM2/RABL3/PIGU/GBA/PIGV/PIGP/ZDHHC21/ZDHHC16
GOBP_RESPONSE_TO_CISPLATIN	GOBP_RESPONSE_TO_CISPLATIN	GOBP_RESPONSE_TO_CISPLATIN	2	0.806637	1.25063	0.18638	1	0.998109	1686	tags=100%, list=19%, signal=81%	DDX11/HMOX1
GOBP_REGULATION_OF_NEUTROPHIL_ACTIVATION	GOBP_REGULATION_OF_NEUTROPHIL_ACTIVATION	GOBP_REGULATION_OF_NEUTROPHIL_ACTIVATION	5	0.633797	1.25062	0.209003	1	0.998109	2855	tags=80%, list=33%, signal=54%	TNF/PLA2G2A/CD177/BCR
HP_WORMIAN_BONES	HP_WORMIAN_BONES	HP_WORMIAN_BONES	29	0.412554	1.25031	0.186483	1	0.998109	1263	tags=21%, list=14%, signal=18%	TENT5A/MESD/ZMPSTE24/WNK1/RUNX2/GORAB
GOBP_REGULATION_OF_GASTRIC_ACID_SECRETION	GOBP_REGULATION_OF_GASTRIC_ACID_SECRETION	GOBP_REGULATION_OF_GASTRIC_ACID_SECRETION	1	0.93915	1.25004	0.106029	1	0.998109	531	tags=100%, list=6%, signal=94%	SGK1
GOBP_POSITIVE_REGULATION_OF_MYOBLAST_PROLIFERATION	GOBP_POSITIVE_REGULATION_OF_MYOBLAST_PROLIFERATION	GOBP_POSITIVE_REGULATION_OF_MYOBLAST_PROLIFERATION	4	0.68056	1.25002	0.185121	1	0.998109	1995	tags=50%, list=23%, signal=39%	PPARD/GATA6
GOBP_ESTABLISHMENT_OF_CELL_POLARITY	GOBP_ESTABLISHMENT_OF_CELL_POLARITY	GOBP_ESTABLISHMENT_OF_CELL_POLARITY	76	0.342421	1.24998	0.166667	1	0.998109	1871	tags=24%, list=21%, signal=19%	RACK1/RIPOR2/JAM3/RUFY3/ROCK2/FSCN1/NUMA1/WDPCP/DOCK8/LLGL1/BCAS3/PTK2B/HES1/SCRIB/MISP/PAFAH1B1/CCL21/NSFL1C
GOBP_MAINTENANCE_OF_DNA_METHYLATION	GOBP_MAINTENANCE_OF_DNA_METHYLATION	GOBP_MAINTENANCE_OF_DNA_METHYLATION	4	0.680299	1.24954	0.186851	1	0.998109	1101	tags=50%, list=13%, signal=44%	USP7/HELLS
HP_THICK_HAIR	HP_THICK_HAIR	HP_THICK_HAIR	12	0.505454	1.24943	0.220089	1	0.998109	455	tags=25%, list=5%, signal=24%	VPS33A/ASXL1/VPS13B
HP_INAPPROPRIATE_ANTIDIURETIC_HORMONE_SECRETION	HP_INAPPROPRIATE_ANTIDIURETIC_HORMONE_SECRETION	HP_INAPPROPRIATE_ANTIDIURETIC_HORMONE_SECRETION	3	0.729103	1.24927	0.195767	1	0.998109	1812	tags=67%, list=21%, signal=53%	MOGS/PPOX
GOBP_REGULATION_OF_IRON_ION_TRANSPORT	GOBP_REGULATION_OF_IRON_ION_TRANSPORT	GOBP_REGULATION_OF_IRON_ION_TRANSPORT	5	0.633109	1.24927	0.209003	1	0.998109	80	tags=20%, list=1%, signal=20%	TF
HP_NEPHROTIC_SYNDROME	HP_NEPHROTIC_SYNDROME	HP_NEPHROTIC_SYNDROME	63	0.355075	1.24924	0.171429	1	0.998109	2752	tags=43%, list=32%, signal=30%	SMARCAL1/NUP85/WDR73/ZNF592/SLC17A5/VPS33A/PUS3/TP53RK/WDPCP/BBS9/DHX37/NUP205/CCND1/WDR4/PDSS2/FN1/IFIH1/NUP133/BBS4/LYZ/MAP3K1/SCARB2/ALG1/PRKCD/WWOX/ARHGDIA/MYO1E
HP_PANCREATIC_FIBROSIS	HP_PANCREATIC_FIBROSIS	HP_PANCREATIC_FIBROSIS	12	0.505375	1.24923	0.220089	1	0.998109	2058	tags=33%, list=24%, signal=25%	TCTN1/TMEM216/TMEM231/NPHP3
HP_SUPERNUMERARY_SPLEENS	HP_SUPERNUMERARY_SPLEENS	HP_SUPERNUMERARY_SPLEENS	23	0.432312	1.24922	0.204161	1	0.998109	3265	tags=52%, list=37%, signal=33%	TCTN1/SPEF2/TMEM216/TMEM231/CENPF/CTBP1/NPHP3/DNAAF2/DNAL1/SPAG1/RFWD3/FGFRL1
GOMF_TRIPLET_CODON_AMINO_ACID_ADAPTOR_ACTIVITY	GOMF_TRIPLET_CODON_AMINO_ACID_ADAPTOR_ACTIVITY	GOMF_TRIPLET_CODON_AMINO_ACID_ADAPTOR_ACTIVITY	1	0.938462	1.24912	0.110187	1	0.998109	537	tags=100%, list=6%, signal=94%	LINC00324
GOBP_INDUCTION_OF_BACTERIAL_AGGLUTINATION	GOBP_INDUCTION_OF_BACTERIAL_AGGLUTINATION	GOBP_INDUCTION_OF_BACTERIAL_AGGLUTINATION	1	0.938347	1.24897	0.110187	1	0.998109	538	tags=100%, list=6%, signal=94%	SPON2
GOBP_OPSONIZATION	GOBP_OPSONIZATION	GOBP_OPSONIZATION	1	0.938347	1.24897	0.110187	1	0.998109	538	tags=100%, list=6%, signal=94%	SPON2
GOBP_POSITIVE_REGULATION_OF_HEAT_GENERATION	GOBP_POSITIVE_REGULATION_OF_HEAT_GENERATION	GOBP_POSITIVE_REGULATION_OF_HEAT_GENERATION	3	0.72887	1.24887	0.195767	1	0.998109	2364	tags=100%, list=27%, signal=73%	TNF/SLC27A1/ABAT
GOBP_REGULATION_OF_GAMMA_AMINOBUTYRIC_ACID_SECRETION	GOBP_REGULATION_OF_GAMMA_AMINOBUTYRIC_ACID_SECRETION	GOBP_REGULATION_OF_GAMMA_AMINOBUTYRIC_ACID_SECRETION	3	0.72887	1.24887	0.195767	1	0.998109	2364	tags=100%, list=27%, signal=73%	SV2A/P2RX7/ABAT
GOBP_DOUBLE_STRAND_BREAK_REPAIR	GOBP_DOUBLE_STRAND_BREAK_REPAIR	GOBP_DOUBLE_STRAND_BREAK_REPAIR	161	0.318976	1.24877	0.102775	1	0.998109	1925	tags=26%, list=22%, signal=21%	PAXX/SHLD1/SMARCAL1/LIG3/SLF2/BRCA2/BRD8/DTX3L/ERCC5/SMARCAD1/POLB/DDX11/REV3L/HELB/AP5Z1/TP53BP1/MCM5/ERCC1/DDX1/KMT5B/MCM2/CHEK1/MMS19/PRKDC/ZSWIM7/UBR5/FANCD2/POLL/ZCWPW1/PARP3/SETMAR/SFR1/ERCC6/SPIDR/MSH2/ZBTB7A/ACTR2/OGG1/WRAP53/EYA3/XRCC4/MCM4
HP_ABNORMALITY_OF_AMINO_ACID_METABOLISM	HP_ABNORMALITY_OF_AMINO_ACID_METABOLISM	HP_ABNORMALITY_OF_AMINO_ACID_METABOLISM	4	0.679873	1.24876	0.186851	1	0.998109	1823	tags=50%, list=21%, signal=40%	ERCC5/ERCC2
HP_ABNORMAL_LUNG_DEVELOPMENT	HP_ABNORMAL_LUNG_DEVELOPMENT	HP_ABNORMAL_LUNG_DEVELOPMENT	79	0.340825	1.24871	0.168306	1	0.998109	2969	tags=44%, list=34%, signal=29%	TENT5A/DGCR8/MCTP2/SPEF2/ZMPSTE24/ETFB/FGFR1/AARS2/GLE1/DYNC2H1/FLNB/PIGT/TMEM94/CEP57/CTBP1/GATA6/BUB3/NPHP3/DNAAF2/NEK9/NSDHL/LMOD3/PLXND1/HIRA/DPAGT1/ETFA/TRIP4/SON/DNAL1/PEX1/CEP120/PORCN/SPAG1/TTC21B/FUZ
GOBP_NUCLEOSIDE_SALVAGE	GOBP_NUCLEOSIDE_SALVAGE	GOBP_NUCLEOSIDE_SALVAGE	7	0.579526	1.24865	0.218553	1	0.998109	453	tags=29%, list=5%, signal=27%	MTAP/ADK
GOBP_N_TERMINAL_PEPTIDYL_METHIONINE_ACETYLATION	GOBP_N_TERMINAL_PEPTIDYL_METHIONINE_ACETYLATION	GOBP_N_TERMINAL_PEPTIDYL_METHIONINE_ACETYLATION	7	0.579474	1.24854	0.218553	1	0.998109	1605	tags=43%, list=18%, signal=35%	NAA16/NAA30/NAA15
GOMF_FRIZZLED_BINDING	GOMF_FRIZZLED_BINDING	GOMF_FRIZZLED_BINDING	5	0.632719	1.2485	0.210611	1	0.998109	2667	tags=80%, list=31%, signal=56%	DVL2/CCDC88C/DVL3/WNT10A
GOBP_CLEAVAGE_INVOLVED_IN_RRNA_PROCESSING	GOBP_CLEAVAGE_INVOLVED_IN_RRNA_PROCESSING	GOBP_CLEAVAGE_INVOLVED_IN_RRNA_PROCESSING	23	0.432019	1.24838	0.204161	1	0.998109	1100	tags=22%, list=13%, signal=19%	UTP20/UTP23/BMS1/RPP40/EXOSC3
HP_ADRENAL_HYPOPLASIA	HP_ADRENAL_HYPOPLASIA	HP_ADRENAL_HYPOPLASIA	10	0.528484	1.24776	0.231818	1	0.998109	2756	tags=60%, list=32%, signal=41%	ZMPSTE24/CDKN1C/MTHFR/NSDHL/WDR11/PEX1
HP_UPPER_EXTREMITY_JOINT_DISLOCATION	HP_UPPER_EXTREMITY_JOINT_DISLOCATION	HP_UPPER_EXTREMITY_JOINT_DISLOCATION	39	0.384004	1.24761	0.193742	1	0.998109	718	tags=13%, list=8%, signal=12%	TENT5A/ERMARD/ATR/ASXL1/ERCC1
GOMF_UBIQUITIN_LIKE_PROTEIN_BINDING	GOMF_UBIQUITIN_LIKE_PROTEIN_BINDING	GOMF_UBIQUITIN_LIKE_PROTEIN_BINDING	91	0.337644	1.24761	0.156114	1	0.998109	1079	tags=21%, list=12%, signal=18%	OTULINL/UEVLD/FAF2/TOM1/SMARCAD1/MVB12B/USP5/USP25/TAB2/PLAA/UBXN2A/SMAD3/CKS1B/TP53INP2/TSG101/UBR5/RNF185/MARK4/STAM2
HP_KNEE_DISLOCATION	HP_KNEE_DISLOCATION	HP_KNEE_DISLOCATION	3	0.728066	1.2475	0.197531	1	0.998109	2371	tags=100%, list=27%, signal=73%	FLNB/SLC10A7/B3GAT3
HP_ABNORMAL_MALE_REPRODUCTIVE_SYSTEM_PHYSIOLOGY	HP_ABNORMAL_MALE_REPRODUCTIVE_SYSTEM_PHYSIOLOGY	HP_ABNORMAL_MALE_REPRODUCTIVE_SYSTEM_PHYSIOLOGY	95	0.33591	1.24728	0.146262	1	0.998109	2923	tags=48%, list=34%, signal=33%	FANCG/GBA2/USP9Y/UBE2T/BRCA2/KDM5D/SPEF2/ERCC1/TBL2/FGFR1/DHX37/CDKN2C/SLC29A3/TAF4B/HBB/FANCD2/SYNJ1/GBA/DMPK/AIP/SYCP2/MEN1/ERCC6/DCAF17/PINK1/NSMF/CATSPER2/BLM/ALMS1/DNAAF2/ABHD11/MAP3K1/HS6ST1/CCDC141/PIGA/WWOX/WDR11/FANCF/PIK3CA/DNAL1/ATM/GTF2IRD2/BRCC3/STK11/SPAG1/TXNRD2
HP_MUSCLE_FIBER_INCLUSION_BODIES	HP_MUSCLE_FIBER_INCLUSION_BODIES	HP_MUSCLE_FIBER_INCLUSION_BODIES	14	0.489458	1.24708	0.21645	1	0.998109	2483	tags=50%, list=29%, signal=36%	TPM2/STIM1/ALG14/CRYAB/LMOD3/TPM3/DPAGT1
HP_BILATERAL_MICROPHTHALMOS	HP_BILATERAL_MICROPHTHALMOS	HP_BILATERAL_MICROPHTHALMOS	14	0.489424	1.24699	0.21645	1	0.998109	2482	tags=57%, list=28%, signal=41%	GTF2H5/ERCC1/RTTN/ERCC2/VAC14/FIG4/CAPN15/RNF113A
GOBP_SYNCYTIUM_FORMATION	GOBP_SYNCYTIUM_FORMATION	GOBP_SYNCYTIUM_FORMATION	24	0.427729	1.24686	0.206186	1	0.998109	1679	tags=33%, list=19%, signal=27%	RIPOR2/NFATC2/ERCC1/EHD1/PLEKHO1/ADAM9/SH3PXD2A/GDF15
GOBP_POSITIVE_REGULATION_OF_MITOCHONDRIAL_DEPOLARIZATION	GOBP_POSITIVE_REGULATION_OF_MITOCHONDRIAL_DEPOLARIZATION	GOBP_POSITIVE_REGULATION_OF_MITOCHONDRIAL_DEPOLARIZATION	6	0.602345	1.24679	0.207278	1	0.998109	1469	tags=50%, list=17%, signal=42%	RACK1/MLLT11/P2RX7
HP_IMPACTED_TOOTH	HP_IMPACTED_TOOTH	HP_IMPACTED_TOOTH	4	0.678704	1.24661	0.188581	1	0.998109	1719	tags=50%, list=20%, signal=40%	ZMPSTE24/SH3BP2
HP_DECREASED_MEAN_CORPUSCULAR_VOLUME	HP_DECREASED_MEAN_CORPUSCULAR_VOLUME	HP_DECREASED_MEAN_CORPUSCULAR_VOLUME	7	0.578493	1.24642	0.220126	1	0.998109	3012	tags=86%, list=35%, signal=56%	NHLRC2/HBB/GLRX5/SLC11A2/TRNT1/LPIN2
HP_METATARSAL_SYNOSTOSIS	HP_METATARSAL_SYNOSTOSIS	HP_METATARSAL_SYNOSTOSIS	3	0.727365	1.2463	0.197531	1	0.998109	224	tags=33%, list=3%, signal=32%	FGF9
GOCC_SERINE_TYPE_ENDOPEPTIDASE_COMPLEX	GOCC_SERINE_TYPE_ENDOPEPTIDASE_COMPLEX	GOCC_SERINE_TYPE_ENDOPEPTIDASE_COMPLEX	2	0.803834	1.24628	0.188172	1	0.998109	774	tags=50%, list=9%, signal=46%	PLAUR
GOCC_SERINE_TYPE_PEPTIDASE_COMPLEX	GOCC_SERINE_TYPE_PEPTIDASE_COMPLEX	GOCC_SERINE_TYPE_PEPTIDASE_COMPLEX	2	0.803834	1.24628	0.188172	1	0.998109	774	tags=50%, list=9%, signal=46%	PLAUR
HP_OVARIAN_NEOPLASM	HP_OVARIAN_NEOPLASM	HP_OVARIAN_NEOPLASM	38	0.387017	1.24617	0.193431	1	0.998109	2667	tags=45%, list=31%, signal=31%	BARD1/BRCA2/IDH1/FLI1/RABL3/DHX37/DMPK/MSH2/EWSR1/PMS2/RAD51D/MAP3K1/MLH3/WWOX/WRN/PIK3CA/WNT10A
GOBP_POSITIVE_REGULATION_OF_CELL_CYCLE_G2_M_PHASE_TRANSITION	GOBP_POSITIVE_REGULATION_OF_CELL_CYCLE_G2_M_PHASE_TRANSITION	GOBP_POSITIVE_REGULATION_OF_CELL_CYCLE_G2_M_PHASE_TRANSITION	18	0.459467	1.24616	0.208219	1	0.998109	1637	tags=39%, list=19%, signal=32%	CDC25B/RAB11A/CCNB1/DYRK3/CCND1/HSPA2/VPS4B
GOBP_RIBOSE_PHOSPHATE_METABOLIC_PROCESS	GOBP_RIBOSE_PHOSPHATE_METABOLIC_PROCESS	GOBP_RIBOSE_PHOSPHATE_METABOLIC_PROCESS	207	0.313311	1.24608	0.0966429	1	0.998109	963	tags=14%, list=11%, signal=12%	ATP5F1E/ATP5MG/ATP5PF/ATP5PD/ATP5MC3/ATP5F1B/ATP5MC2/PFKFB2/PFAS/SLC25A16/ACSL5/PAPSS1/MT-ATP8/NUDT14/ADK/ZBTB20/DPYD/DLD/NME3/ACAT1/GMPS/DLG1/AK2/DIP2A/OXSM/CROT/SUCLG2/TKT
GOBP_POSITIVE_REGULATION_OF_STRESS_FIBER_ASSEMBLY	GOBP_POSITIVE_REGULATION_OF_STRESS_FIBER_ASSEMBLY	GOBP_POSITIVE_REGULATION_OF_STRESS_FIBER_ASSEMBLY	28	0.413235	1.24607	0.194199	1	0.998109	842	tags=18%, list=10%, signal=16%	SYNPO2L/ROCK2/PPM1F/SMAD3/PXN
HP_CAMPTODACTYLY_OF_TOE	HP_CAMPTODACTYLY_OF_TOE	HP_CAMPTODACTYLY_OF_TOE	6	0.601932	1.24594	0.207278	1	0.998109	3008	tags=67%, list=35%, signal=44%	PPP2R5D/FHL1/MMP2/PHF6
HP_PSYCHOMOTOR_RETARDATION	HP_PSYCHOMOTOR_RETARDATION	HP_PSYCHOMOTOR_RETARDATION	64	0.352286	1.24577	0.169704	1	0.998109	2868	tags=47%, list=33%, signal=32%	VLDLR/BTD/EPG5/DDX11/VPS33A/GTF2H5/FGFR1/MRPS22/TMEM70/AUH/GK/GBA/PIGV/ERCC2/GLYCTK/SLC25A15/PCCA/HMGCL/MCCC1/ABAT/ALG1/RNF113A/AIFM1/PIK3CA/ALG6/ALG12/PEX1/SERAC1/ALDH18A1/EMC1
GOMF_PHOSPHODIESTERASE_I_ACTIVITY	GOMF_PHOSPHODIESTERASE_I_ACTIVITY	GOMF_PHOSPHODIESTERASE_I_ACTIVITY	1	0.935936	1.24576	0.116424	1	0.998109	559	tags=100%, list=6%, signal=94%	APEX1
GOBP_REGULATION_OF_TRANSCRIPTION_OF_NUCLEOLAR_LARGE_RRNA_BY_RNA_POLYMERASE_I	GOBP_REGULATION_OF_TRANSCRIPTION_OF_NUCLEOLAR_LARGE_RRNA_BY_RNA_POLYMERASE_I	GOBP_REGULATION_OF_TRANSCRIPTION_OF_NUCLEOLAR_LARGE_RRNA_BY_RNA_POLYMERASE_I	11	0.516853	1.24552	0.238671	1	0.998109	536	tags=27%, list=6%, signal=26%	DDX11/NOL11/PIH1D1
HP_AORTIC_REGURGITATION	HP_AORTIC_REGURGITATION	HP_AORTIC_REGURGITATION	49	0.366641	1.24545	0.171893	1	0.998109	1022	tags=20%, list=12%, signal=18%	TENT5A/ERMARD/COA6/TAB2/ZMPSTE24/SMAD3/EHMT1/PDSS1/FAS/GNPTAB
GOBP_POSITIVE_REGULATION_OF_INTERLEUKIN_1_PRODUCTION	GOBP_POSITIVE_REGULATION_OF_INTERLEUKIN_1_PRODUCTION	GOBP_POSITIVE_REGULATION_OF_INTERLEUKIN_1_PRODUCTION	32	0.401767	1.24538	0.181818	1	0.998109	834	tags=25%, list=10%, signal=23%	STMP1/AIM2/TNF/GBP5/HDAC2/GSDMD/SMAD3/NLRP1
GOMF_FILAMIN_BINDING	GOMF_FILAMIN_BINDING	GOMF_FILAMIN_BINDING	3	0.726805	1.24534	0.199295	1	0.998109	1181	tags=67%, list=14%, signal=58%	FBLIM1/CEACAM1
GOCC_LATERAL_PLASMA_MEMBRANE	GOCC_LATERAL_PLASMA_MEMBRANE	GOCC_LATERAL_PLASMA_MEMBRANE	32	0.401676	1.2451	0.181818	1	0.998109	1228	tags=28%, list=14%, signal=24%	CLDN12/DVL2/MYO1C/NUMA1/DLG1/RAB13/ANK3/CEACAM1/FZD3
HP_REDUCED_FACTOR_VIII_ACTIVITY	HP_REDUCED_FACTOR_VIII_ACTIVITY	HP_REDUCED_FACTOR_VIII_ACTIVITY	3	0.726583	1.24496	0.199295	1	0.998109	164	tags=33%, list=2%, signal=33%	F8
HP_ABNORMAL_CERVICAL_CURVATURE	HP_ABNORMAL_CERVICAL_CURVATURE	HP_ABNORMAL_CERVICAL_CURVATURE	5	0.630778	1.24467	0.215434	1	0.998109	39	tags=20%, list=0%, signal=20%	TENT5A
HP_CERVICAL_KYPHOSIS	HP_CERVICAL_KYPHOSIS	HP_CERVICAL_KYPHOSIS	5	0.630778	1.24467	0.215434	1	0.998109	39	tags=20%, list=0%, signal=20%	TENT5A
HP_BREECH_PRESENTATION	HP_BREECH_PRESENTATION	HP_BREECH_PRESENTATION	13	0.496927	1.24465	0.229868	1	0.998109	2918	tags=54%, list=33%, signal=36%	TPM2/LMOD3/TPM3/SON/KDM3B/PEX1/COL1A1
GOBP_MICROTUBULE_POLYMERIZATION	GOBP_MICROTUBULE_POLYMERIZATION	GOBP_MICROTUBULE_POLYMERIZATION	49	0.366399	1.24462	0.171893	1	0.998109	1106	tags=20%, list=13%, signal=18%	PRUNE1/GBA2/MAP7D3/TUBGCP5/HAUS2/CLIP1/EML2/NUMA1/HSPA1A/TUBG1
GOMF_MOLECULAR_CARRIER_ACTIVITY	GOMF_MOLECULAR_CARRIER_ACTIVITY	GOMF_MOLECULAR_CARRIER_ACTIVITY	50	0.366875	1.24455	0.171729	1	0.998109	2048	tags=30%, list=24%, signal=23%	HIKESHI/TF/NUP214/EMC2/RANBP6/URM1/COX17/COX18/HBB/SNUPN/TNPO2/EMC9/TMCO6/IPO4/XPO7
HP_AGENESIS_OF_PREMOLAR	HP_AGENESIS_OF_PREMOLAR	HP_AGENESIS_OF_PREMOLAR	4	0.677501	1.2444	0.192042	1	0.998109	2812	tags=100%, list=32%, signal=68%	FGFR1/WNT10A/SUMO1/EDARADD
HP_CEREBELLAR_CYST	HP_CEREBELLAR_CYST	HP_CEREBELLAR_CYST	74	0.342318	1.24427	0.17124	1	0.998109	2058	tags=31%, list=24%, signal=24%	TCTN1/WDR73/ASXL1/TMEM216/DPF2/FGFR1/FKRP/CPT2/EXOSC3/DAG1/CDKN1C/DYNC2H1/TMEM231/POLR3A/FTO/SMARCC2/C2CD3/POMT1/B3GALNT2/CEP57/BUB3/KCNQ1OT1/NPHP3
GOBP_ONE_CARBON_COMPOUND_TRANSPORT	GOBP_ONE_CARBON_COMPOUND_TRANSPORT	GOBP_ONE_CARBON_COMPOUND_TRANSPORT	3	0.726089	1.24411	0.201058	1	0.998109	212	tags=33%, list=2%, signal=33%	SLC14A1
GOMF_APOLIPOPROTEIN_A_I_BINDING	GOMF_APOLIPOPROTEIN_A_I_BINDING	GOMF_APOLIPOPROTEIN_A_I_BINDING	2	0.802298	1.2439	0.188172	1	0.998109	115	tags=50%, list=1%, signal=49%	ABCA1
GOBP_NEGATIVE_REGULATION_OF_ADENYLATE_CYCLASE_ACTIVATING_ADRENERGIC_RECEPTOR_SIGNALING_PATHWAY	GOBP_NEGATIVE_REGULATION_OF_ADENYLATE_CYCLASE_ACTIVATING_ADRENERGIC_RECEPTOR_SIGNALING_PATHWAY	GOBP_NEGATIVE_REGULATION_OF_ADENYLATE_CYCLASE_ACTIVATING_ADRENERGIC_RECEPTOR_SIGNALING_PATHWAY	5	0.630336	1.24379	0.215434	1	0.998109	1364	tags=60%, list=16%, signal=51%	GNAI2/ARRDC3/ATP2B4
GOBP_NEGATIVE_REGULATION_OF_ADENYLATE_CYCLASE_ACTIVATING_G_PROTEIN_COUPLED_RECEPTOR_SIGNALING_PATHWAY	GOBP_NEGATIVE_REGULATION_OF_ADENYLATE_CYCLASE_ACTIVATING_G_PROTEIN_COUPLED_RECEPTOR_SIGNALING_PATHWAY	GOBP_NEGATIVE_REGULATION_OF_ADENYLATE_CYCLASE_ACTIVATING_G_PROTEIN_COUPLED_RECEPTOR_SIGNALING_PATHWAY	5	0.630336	1.24379	0.215434	1	0.998109	1364	tags=60%, list=16%, signal=51%	GNAI2/ARRDC3/ATP2B4
GOBP_POSITIVE_REGULATION_OF_PROTEIN_CONTAINING_COMPLEX_ASSEMBLY	GOBP_POSITIVE_REGULATION_OF_PROTEIN_CONTAINING_COMPLEX_ASSEMBLY	GOBP_POSITIVE_REGULATION_OF_PROTEIN_CONTAINING_COMPLEX_ASSEMBLY	109	0.329577	1.24373	0.145281	1	0.998109	1018	tags=18%, list=12%, signal=16%	RACK1/STMP1/ABCA1/ATR/SLF2/GNL3L/TNF/GBP5/FSCN1/CLIP1/PIH1D1/SKAP1/PSMC6/NUMA1/ASAP1/DLG1/ICE1/CRBN/TRABD2A/HSPA1A
GOMF_TRANSKETOLASE_OR_TRANSALDOLASE_ACTIVITY	GOMF_TRANSKETOLASE_OR_TRANSALDOLASE_ACTIVITY	GOMF_TRANSKETOLASE_OR_TRANSALDOLASE_ACTIVITY	3	0.725772	1.24357	0.201058	1	0.998109	963	tags=67%, list=11%, signal=59%	TALDO1/TKT
GOBP_LUNG_ASSOCIATED_MESENCHYME_DEVELOPMENT	GOBP_LUNG_ASSOCIATED_MESENCHYME_DEVELOPMENT	GOBP_LUNG_ASSOCIATED_MESENCHYME_DEVELOPMENT	2	0.802011	1.24345	0.188172	1	0.998109	224	tags=50%, list=3%, signal=49%	FGF9
GOBP_CANONICAL_WNT_SIGNALING_PATHWAY_INVOLVED_IN_REGULATION_OF_CELL_PROLIFERATION	GOBP_CANONICAL_WNT_SIGNALING_PATHWAY_INVOLVED_IN_REGULATION_OF_CELL_PROLIFERATION	GOBP_CANONICAL_WNT_SIGNALING_PATHWAY_INVOLVED_IN_REGULATION_OF_CELL_PROLIFERATION	2	0.801864	1.24323	0.189964	1	0.998109	225	tags=50%, list=3%, signal=49%	DVL2
HP_MENOMETRORRHAGIA	HP_MENOMETRORRHAGIA	HP_MENOMETRORRHAGIA	2	0.801748	1.24305	0.189964	1	0.998109	398	tags=50%, list=5%, signal=48%	ARMC5
HP_ABNORMAL_CIRCULATING_LONG_CHAIN_FATTY_ACID_CONCENTRATION	HP_ABNORMAL_CIRCULATING_LONG_CHAIN_FATTY_ACID_CONCENTRATION	HP_ABNORMAL_CIRCULATING_LONG_CHAIN_FATTY_ACID_CONCENTRATION	12	0.502769	1.24279	0.22452	1	0.998109	1623	tags=42%, list=19%, signal=34%	PEX26/PEX5/CPT2/PEX14/PEX10
GOBP_EPITHELIAL_FLUID_TRANSPORT	GOBP_EPITHELIAL_FLUID_TRANSPORT	GOBP_EPITHELIAL_FLUID_TRANSPORT	3	0.725285	1.24273	0.201058	1	0.998109	976	tags=33%, list=11%, signal=30%	SLC26A6
GOBP_RETINA_VASCULATURE_MORPHOGENESIS_IN_CAMERA_TYPE_EYE	GOBP_RETINA_VASCULATURE_MORPHOGENESIS_IN_CAMERA_TYPE_EYE	GOBP_RETINA_VASCULATURE_MORPHOGENESIS_IN_CAMERA_TYPE_EYE	2	0.80124	1.24226	0.189964	1	0.998109	1733	tags=100%, list=20%, signal=80%	CLIC4/LRP5L
HP_BONE_MARROW_HYPOCELLULARITY	HP_BONE_MARROW_HYPOCELLULARITY	HP_BONE_MARROW_HYPOCELLULARITY	45	0.370099	1.2421	0.191589	1	0.998109	1206	tags=24%, list=14%, signal=21%	SMARCAL1/UBE2T/BRCA2/VPS33A/SF3B1/SRP72/FLI1/FAS/RASGRP1/FANCD2/SAMD9
GOMF_PRE_MRNA_3_SPLICE_SITE_BINDING	GOMF_PRE_MRNA_3_SPLICE_SITE_BINDING	GOMF_PRE_MRNA_3_SPLICE_SITE_BINDING	5	0.629423	1.24199	0.215434	1	0.998109	567	tags=40%, list=7%, signal=37%	U2AF1L4/U2AF2
GOMF_PHOSPHATIDYLINOSITOL_3_KINASE_CATALYTIC_SUBUNIT_BINDING	GOMF_PHOSPHATIDYLINOSITOL_3_KINASE_CATALYTIC_SUBUNIT_BINDING	GOMF_PHOSPHATIDYLINOSITOL_3_KINASE_CATALYTIC_SUBUNIT_BINDING	3	0.724753	1.24182	0.202822	1	0.998109	101	tags=33%, list=1%, signal=33%	PLGLB1
HP_SIDEROBLASTIC_ANEMIA	HP_SIDEROBLASTIC_ANEMIA	HP_SIDEROBLASTIC_ANEMIA	15	0.479925	1.24172	0.217143	1	0.998109	209	tags=20%, list=2%, signal=20%	FANCG/UBE2T/BRCA2
HP_ABNORMALITY_OF_NEURONAL_MIGRATION	HP_ABNORMALITY_OF_NEURONAL_MIGRATION	HP_ABNORMALITY_OF_NEURONAL_MIGRATION	277	0.307679	1.2414	0.0762287	1	0.998109	2756	tags=36%, list=32%, signal=25%	TCTN1/VLDLR/SASS6/ERMARD/ATR/PHC1/WDR73/EOMES/MED23/EPG5/KIF2A/ZNF292/PIGC/KIAA1109/PEX26/TAOK1/ASXL1/ARL13B/CLIP1/TP53RK/SLC20A2/SMPD4/DYNC1I2/CEP63/ASNS/ETFB/TMEM216/PLAA/ZC3H14/DPF2/CSNK2A1/FLI1/COPB2/ERCC1/KANSL1/ATXN2/PEX5/FGFR1/CRBN/RTTN/PRKDC/RAB11A/DHX37/FKRP/CPT2/TUBG1/DOCK8/CEP152/EDC3/SYNGAP1/PIGP/DAG1/METTL5/THOC2/TMEM231/SPOP/POLR3A/FTO/PDHB/PEX14/SMARCC2/PEX10/WDR4/C2CD3/TRIM8/COG6/…
HP_ACANTHOSIS_NIGRICANS	HP_ACANTHOSIS_NIGRICANS	HP_ACANTHOSIS_NIGRICANS	21	0.439961	1.24134	0.202381	1	0.998109	2079	tags=48%, list=24%, signal=36%	SMARCD2/ERF/COPB1/PSMB8/AKT2/AIP/POLR3A/XRCC4/CUL4B/ALMS1
GOBP_G2_MI_TRANSITION_OF_MEIOTIC_CELL_CYCLE	GOBP_G2_MI_TRANSITION_OF_MEIOTIC_CELL_CYCLE	GOBP_G2_MI_TRANSITION_OF_MEIOTIC_CELL_CYCLE	1	0.932606	1.24133	0.120582	1	0.998109	588	tags=100%, list=7%, signal=93%	CDC25B
GOBP_POSITIVE_REGULATION_OF_MEIOTIC_CELL_CYCLE_PHASE_TRANSITION	GOBP_POSITIVE_REGULATION_OF_MEIOTIC_CELL_CYCLE_PHASE_TRANSITION	GOBP_POSITIVE_REGULATION_OF_MEIOTIC_CELL_CYCLE_PHASE_TRANSITION	1	0.932606	1.24133	0.120582	1	0.998109	588	tags=100%, list=7%, signal=93%	CDC25B
GOMF_SIRNA_BINDING	GOMF_SIRNA_BINDING	GOMF_SIRNA_BINDING	8	0.557094	1.24127	0.232772	1	0.998109	380	tags=25%, list=4%, signal=24%	MBD2/TARBP2
HP_ELEVATED_CIRCULATING_THYROID_STIMULATING_HORMONE_CONCENTRATION	HP_ELEVATED_CIRCULATING_THYROID_STIMULATING_HORMONE_CONCENTRATION	HP_ELEVATED_CIRCULATING_THYROID_STIMULATING_HORMONE_CONCENTRATION	8	0.557049	1.24117	0.232772	1	0.998109	2079	tags=50%, list=24%, signal=38%	SMARCAL1/PSMB8/DCAF17/ALMS1
GOMF_HYDROLASE_ACTIVITY_ACTING_ON_ESTER_BONDS	GOMF_HYDROLASE_ACTIVITY_ACTING_ON_ESTER_BONDS	GOMF_HYDROLASE_ACTIVITY_ACTING_ON_ESTER_BONDS	363	0.30439	1.24104	0.0480962	0.959677	0.957862	2251	tags=30%, list=26%, signal=23%	PRUNE1/TRIR/PFKFB2/SYNJ2/MBLAC2/PPP4R1/PPP2CB/H6PD/DIS3L2/NT5C3B/PAN3/MTMR3/STYX/RNASEK/CAMK2G/POP4/HIBCH/KHNYN/ERCC5/EXOSC4/PTPMT1/PPM1F/CTDSP2/PLCB2/PTRHD1/APEX1/SMPD4/PPM1D/CDC25B/AOAH/PPP3CC/PTPRE/DCP2/PTPRJ/ERCC1/DTD1/DDX1/PTP4A2/DLG1/PTPN6/PPP2R5D/ABHD10/AARS2/CNOT8/RPPH1/PDE6B/CDKN3/RPP40/MTMR9/EXOSC3/G3BP1/ZRANB3/SYNJ1/EPHX2/DNASE1L1/TEFM/EDC3/DNASE1/PDE8A/SGPP1/SETMAR/PPP1R3D/PLA2G2A/PLB…
HP_ABNORMAL_THYROID_STIMULATING_HORMONE_LEVEL	HP_ABNORMAL_THYROID_STIMULATING_HORMONE_LEVEL	HP_ABNORMAL_THYROID_STIMULATING_HORMONE_LEVEL	9	0.539697	1.24102	0.237366	1	0.998109	2079	tags=44%, list=24%, signal=34%	SMARCAL1/PSMB8/DCAF17/ALMS1
HP_FATIGABLE_WEAKNESS_OF_DISTAL_LIMB_MUSCLES	HP_FATIGABLE_WEAKNESS_OF_DISTAL_LIMB_MUSCLES	HP_FATIGABLE_WEAKNESS_OF_DISTAL_LIMB_MUSCLES	3	0.724202	1.24088	0.202822	1	0.998109	99	tags=33%, list=1%, signal=33%	TPM2
GOBP_LYTIC_VACUOLE_ORGANIZATION	GOBP_LYTIC_VACUOLE_ORGANIZATION	GOBP_LYTIC_VACUOLE_ORGANIZATION	50	0.365745	1.24072	0.17757	1	0.998109	3172	tags=50%, list=36%, signal=32%	ABCA1/VPS33A/CLN8/SNAPIN/MBTPS1/HOOK3/LYST/GNPTAB/TPCN2/GBA/P2RX7/RAB7A/MTOR/LAPTM4B/CHMP3/MFSD8/CLN5/SCARB2/ATP6AP2/ACP2/GAA/RAB14/TMEM9/PIKFYVE/VPS18
HP_NASAL_CONGESTION	HP_NASAL_CONGESTION	HP_NASAL_CONGESTION	9	0.539563	1.24071	0.237366	1	0.998109	2889	tags=56%, list=33%, signal=37%	SPEF2/FGFR1/DNAAF2/DNAL1/SPAG1
GOCC_PERIKARYON	GOCC_PERIKARYON	GOCC_PERIKARYON	40	0.380441	1.24042	0.197353	1	0.998109	3058	tags=45%, list=35%, signal=29%	RACK1/RUFY3/GIGYF2/DIP2B/G3BP1/PI4K2A/CRYAB/MYO1D/SMN1/EPHA4/NSMF/ROGDI/SERPINI1/CDK5/FCHSD1/NCDN/C9orf72/ZPR1
GOBP_LYMPHOCYTE_HOMEOSTASIS	GOBP_LYMPHOCYTE_HOMEOSTASIS	GOBP_LYMPHOCYTE_HOMEOSTASIS	44	0.370673	1.24037	0.193699	1	0.998109	1469	tags=25%, list=17%, signal=21%	GPR174/RC3H1/SOS2/DOCK10/DOCK11/CASP3/FAS/LAT/STAT5B/IL2/P2RX7
GOBP_POSITIVE_REGULATION_OF_EPIDERMAL_CELL_DIFFERENTIATION	GOBP_POSITIVE_REGULATION_OF_EPIDERMAL_CELL_DIFFERENTIATION	GOBP_POSITIVE_REGULATION_OF_EPIDERMAL_CELL_DIFFERENTIATION	6	0.599196	1.24028	0.213608	1	0.998109	3495	tags=100%, list=40%, signal=60%	NUMA1/NME2/ZBED2/PRKCH/SFN/NOTCH1
GOBP_ACTIVIN_RECEPTOR_SIGNALING_PATHWAY	GOBP_ACTIVIN_RECEPTOR_SIGNALING_PATHWAY	GOBP_ACTIVIN_RECEPTOR_SIGNALING_PATHWAY	18	0.457283	1.24024	0.210959	1	0.998109	1935	tags=44%, list=22%, signal=35%	FGF9/SMAD3/ACVR1/CITED2/NOMO1/ZC3H3/MEN1/NOMO3
GOBP_LIPID_STORAGE	GOBP_LIPID_STORAGE	GOBP_LIPID_STORAGE	43	0.373833	1.2402	0.197647	1	0.998109	1764	tags=33%, list=20%, signal=26%	ABCA1/TNF/OSBPL8/CRY2/CDS2/PPARD/RNF213/EHD1/GBA/STAT5B/ZFYVE1/FTO/PPARA/ITGAV
GOBP_PEPTIDYL_LYSINE_TRIMETHYLATION	GOBP_PEPTIDYL_LYSINE_TRIMETHYLATION	GOBP_PEPTIDYL_LYSINE_TRIMETHYLATION	39	0.381683	1.24007	0.196149	1	0.998109	1791	tags=26%, list=21%, signal=20%	CSKMT/SETD1A/IWS1/PIH1D1/KMT5B/WDR61/SMYD5/EEF2KMT/ARID4A/ATRX
HP_ABNORMALITY_OF_THE_AMNIOTIC_FLUID	HP_ABNORMALITY_OF_THE_AMNIOTIC_FLUID	HP_ABNORMALITY_OF_THE_AMNIOTIC_FLUID	174	0.314957	1.23997	0.11168	1	0.998109	2821	tags=40%, list=32%, signal=27%	TPM2/TCTN1/FANCG/SETD1A/UBE2T/BRCA2/WDR73/DIS3L2/AMMECR1/KIDINS220/ASXL1/MOGS/SLC35D1/DPM2/ERF/ZMPSTE24/TMEM216/FXR1/TALDO1/COX14/MAGED2/TMCO1/MRPS22/TMEM70/GNPTAB/ALG14/CPT2/FANCD2/GLE1/GBA/DMPK/PIGV/CDKN1C/TMEM231/SPOP/ITGA6/FLNB/AGRN/MTHFR/PDSS2/VAC14/PAFAH1B1/CEP57/GATA6/BUB3/PLAGL1/UROS/PGAP2/GBE1/NPHP3/FIG4/LZTR1/NEK9/LMOD3/ALG1/HIRA/TRAPPC12/TPM3/PIGA/SMG9/FANCF/TRIP4/HS2ST1/ATAD3A/ALG12/H…
GOBP_XENOBIOTIC_CATABOLIC_PROCESS	GOBP_XENOBIOTIC_CATABOLIC_PROCESS	GOBP_XENOBIOTIC_CATABOLIC_PROCESS	8	0.556478	1.2399	0.232772	1	0.998109	279	tags=25%, list=3%, signal=24%	CRYZ/NUDT15
GOBP_G_PROTEIN_COUPLED_ACETYLCHOLINE_RECEPTOR_SIGNALING_PATHWAY	GOBP_G_PROTEIN_COUPLED_ACETYLCHOLINE_RECEPTOR_SIGNALING_PATHWAY	GOBP_G_PROTEIN_COUPLED_ACETYLCHOLINE_RECEPTOR_SIGNALING_PATHWAY	7	0.575409	1.23978	0.226415	1	0.998109	1796	tags=57%, list=21%, signal=45%	GNAQ/GNAI2/AGRN/PLCB1
GOCC_SARCOPLASMIC_RETICULUM_MEMBRANE	GOCC_SARCOPLASMIC_RETICULUM_MEMBRANE	GOCC_SARCOPLASMIC_RETICULUM_MEMBRANE	15	0.479099	1.23958	0.221429	1	0.998109	1981	tags=47%, list=23%, signal=36%	ITPR2/STIM1/CAMK2G/DMPK/FKBP1B/ASPH/ATP2A3
GOCC_PCG_PROTEIN_COMPLEX	GOCC_PCG_PROTEIN_COMPLEX	GOCC_PCG_PROTEIN_COMPLEX	27	0.414507	1.23956	0.19469	1	0.998109	648	tags=19%, list=7%, signal=17%	EZH1/PHC1/ASXL1/HDAC2/AEBP2
GOCC_SEPTIN_CYTOSKELETON	GOCC_SEPTIN_CYTOSKELETON	GOCC_SEPTIN_CYTOSKELETON	1	0.931228	1.23949	0.120582	1	0.998109	600	tags=100%, list=7%, signal=93%	MAPK6
GOBP_INOSITOL_PHOSPHATE_CATABOLIC_PROCESS	GOBP_INOSITOL_PHOSPHATE_CATABOLIC_PROCESS	GOBP_INOSITOL_PHOSPHATE_CATABOLIC_PROCESS	10	0.524976	1.23948	0.236364	1	0.998109	3349	tags=60%, list=38%, signal=37%	SYNJ2/SYNJ1/INPP5B/INPP1/BPNT1/MTMR2
GOBP_RESPONSE_TO_GLYCOPROTEIN	GOBP_RESPONSE_TO_GLYCOPROTEIN	GOBP_RESPONSE_TO_GLYCOPROTEIN	4	0.674708	1.23927	0.200692	1	0.998109	348	tags=25%, list=4%, signal=24%	MAN1A1
GOBP_UBIQUITIN_DEPENDENT_GLYCOPROTEIN_ERAD_PATHWAY	GOBP_UBIQUITIN_DEPENDENT_GLYCOPROTEIN_ERAD_PATHWAY	GOBP_UBIQUITIN_DEPENDENT_GLYCOPROTEIN_ERAD_PATHWAY	4	0.674708	1.23927	0.200692	1	0.998109	348	tags=25%, list=4%, signal=24%	MAN1A1
GOBP_CYCLOOXYGENASE_PATHWAY	GOBP_CYCLOOXYGENASE_PATHWAY	GOBP_CYCLOOXYGENASE_PATHWAY	3	0.723263	1.23927	0.202822	1	0.998109	1111	tags=67%, list=13%, signal=58%	PTGES2/PTGES3
HP_BROAD_HALLUX_PHALANX	HP_BROAD_HALLUX_PHALANX	HP_BROAD_HALLUX_PHALANX	5	0.62798	1.23914	0.21865	1	0.998109	2156	tags=60%, list=25%, signal=45%	FLI1/FGFR1/EFNB1
HP_INCREASED_MUSCLE_GLYCOGEN_CONTENT	HP_INCREASED_MUSCLE_GLYCOGEN_CONTENT	HP_INCREASED_MUSCLE_GLYCOGEN_CONTENT	4	0.674584	1.23904	0.200692	1	0.998109	2470	tags=75%, list=28%, signal=54%	TRMU/PHKA2/MSTO1
GOMF_OXIDOREDUCTASE_ACTIVITY_ACTING_ON_THE_CH_CH_GROUP_OF_DONORS	GOMF_OXIDOREDUCTASE_ACTIVITY_ACTING_ON_THE_CH_CH_GROUP_OF_DONORS	GOMF_OXIDOREDUCTASE_ACTIVITY_ACTING_ON_THE_CH_CH_GROUP_OF_DONORS	38	0.384789	1.23899	0.199513	1	0.998109	1932	tags=37%, list=22%, signal=29%	ACAD10/ZADH2/DECR1/BLVRA/DPYD/SDHA/DUS4L/PTGES2/CRAT/ACAD9/PECR/COX15/PPOX/DHODH
HP_ADRENOCORTICOTROPIC_HORMONE_DEFICIENCY	HP_ADRENOCORTICOTROPIC_HORMONE_DEFICIENCY	HP_ADRENOCORTICOTROPIC_HORMONE_DEFICIENCY	3	0.723071	1.23894	0.202822	1	0.998109	1496	tags=67%, list=17%, signal=55%	AIP/MEN1
HP_LOW_BACK_PAIN	HP_LOW_BACK_PAIN	HP_LOW_BACK_PAIN	5	0.627848	1.23888	0.21865	1	0.998109	2862	tags=80%, list=33%, signal=54%	STAT6/NAB2/SPAST/ALDH18A1
GOBP_GAMMA_AMINOBUTYRIC_ACID_TRANSPORT	GOBP_GAMMA_AMINOBUTYRIC_ACID_TRANSPORT	GOBP_GAMMA_AMINOBUTYRIC_ACID_TRANSPORT	6	0.598508	1.23885	0.216772	1	0.998109	2695	tags=67%, list=31%, signal=46%	SV2A/P2RX7/ABAT/SLC9A3R1
GOMF_GAMMA_CATENIN_BINDING	GOMF_GAMMA_CATENIN_BINDING	GOMF_GAMMA_CATENIN_BINDING	5	0.627757	1.23871	0.21865	1	0.998109	2367	tags=60%, list=27%, signal=44%	PTPRJ/TCF7L2/PTPRK
HP_OROMANDIBULAR_DYSTONIA	HP_OROMANDIBULAR_DYSTONIA	HP_OROMANDIBULAR_DYSTONIA	14	0.486169	1.2387	0.223665	1	0.998109	1517	tags=29%, list=17%, signal=24%	VPS13A/KMT2B/SLC39A14/ALS2
GOBP_NEGATIVE_REGULATION_OF_TRIGLYCERIDE_CATABOLIC_PROCESS	GOBP_NEGATIVE_REGULATION_OF_TRIGLYCERIDE_CATABOLIC_PROCESS	GOBP_NEGATIVE_REGULATION_OF_TRIGLYCERIDE_CATABOLIC_PROCESS	2	0.798811	1.23849	0.193548	1	0.998109	562	tags=50%, list=6%, signal=47%	PIK3CG
GOBP_LOBAR_BRONCHUS_DEVELOPMENT	GOBP_LOBAR_BRONCHUS_DEVELOPMENT	GOBP_LOBAR_BRONCHUS_DEVELOPMENT	1	0.93031	1.23827	0.126819	1	0.998109	608	tags=100%, list=7%, signal=93%	AGR2
GOBP_LOBAR_BRONCHUS_EPITHELIUM_DEVELOPMENT	GOBP_LOBAR_BRONCHUS_EPITHELIUM_DEVELOPMENT	GOBP_LOBAR_BRONCHUS_EPITHELIUM_DEVELOPMENT	1	0.93031	1.23827	0.126819	1	0.998109	608	tags=100%, list=7%, signal=93%	AGR2
GOBP_CELLULAR_AMINO_ACID_CATABOLIC_PROCESS	GOBP_CELLULAR_AMINO_ACID_CATABOLIC_PROCESS	GOBP_CELLULAR_AMINO_ACID_CATABOLIC_PROCESS	46	0.368406	1.2381	0.192757	1	0.998109	3243	tags=50%, list=37%, signal=32%	KYAT3/HIBCH/BCKDK/ETFB/DLD/ACAT1/FAH/AUH/ATP2B4/DBT/ADHFE1/ARHGAP11B/GSTZ1/HMGCL/MCCC1/ABAT/ETFA/ACADSB/IL4I1/BCAT2/SHMT1/HIBADH/MTRR
GOBP_NK_T_CELL_PROLIFERATION	GOBP_NK_T_CELL_PROLIFERATION	GOBP_NK_T_CELL_PROLIFERATION	6	0.598142	1.2381	0.216772	1	0.998109	1722	tags=67%, list=20%, signal=54%	TYK2/ELF4/ZBTB7B/IL15
GOMF_CALCIUM_DEPENDENT_CYSTEINE_TYPE_ENDOPEPTIDASE_ACTIVITY	GOMF_CALCIUM_DEPENDENT_CYSTEINE_TYPE_ENDOPEPTIDASE_ACTIVITY	GOMF_CALCIUM_DEPENDENT_CYSTEINE_TYPE_ENDOPEPTIDASE_ACTIVITY	7	0.574521	1.23786	0.227987	1	0.998109	607	tags=29%, list=7%, signal=27%	CAPN10/CAPNS1
GOBP_ROSTROCAUDAL_NEURAL_TUBE_PATTERNING	GOBP_ROSTROCAUDAL_NEURAL_TUBE_PATTERNING	GOBP_ROSTROCAUDAL_NEURAL_TUBE_PATTERNING	3	0.722439	1.23785	0.206349	1	0.998109	2420	tags=100%, list=28%, signal=72%	KDM2B/HES1/ATP6AP2
GOBP_REGULATION_OF_RAS_PROTEIN_SIGNAL_TRANSDUCTION	GOBP_REGULATION_OF_RAS_PROTEIN_SIGNAL_TRANSDUCTION	GOBP_REGULATION_OF_RAS_PROTEIN_SIGNAL_TRANSDUCTION	104	0.330869	1.23762	0.150054	1	0.998109	1909	tags=25%, list=22%, signal=20%	RIPOR2/SYNPO2L/GPR174/ABCA1/KCTD13/RASGEF1A/PPP2CB/KBTBD6/DENND3/HEG1/PIK3CG/CYTH2/RABL3/RASGRF2/RASGRP1/CUL3/MAPRE2/SYNGAP1/TNFAIP1/FBXO8/ALS2/LPAR6/PIK3CB/SSX2IP/DENND1A/GPR55
HP_ABNORMAL_COCHLEA_MORPHOLOGY	HP_ABNORMAL_COCHLEA_MORPHOLOGY	HP_ABNORMAL_COCHLEA_MORPHOLOGY	3	0.722258	1.23754	0.206349	1	0.998109	391	tags=33%, list=4%, signal=32%	DDX11
HP_INABILITY_TO_WALK	HP_INABILITY_TO_WALK	HP_INABILITY_TO_WALK	146	0.318709	1.23749	0.114315	1	0.998109	2483	tags=32%, list=29%, signal=23%	TENT5A/LNPK/SLC17A5/KLHL9/AP4S1/VPS13A/VPS33A/ASXL1/CLN8/DPYD/DYNC1I2/COPB1/SDHA/FGFR1/LYST/SLC9A6/GNPTAB/FKRP/CRAT/SYNJ1/GLE1/DMPK/TRAPPC2L/PMP22/PIGP/GLRX5/TRAPPC11/SLC39A14/ERLIN2/ALS2/AGTPBP1/SPATA5/FOXRED1/GDAP1/VAC14/POMT1/CTBP1/AIMP2/SLC25A4/OTUD6B/TK2/MAPK8IP3/CLN5/ATP6AP2/MSTO1/GFM2/DPAGT1
HP_APLASTIC_CLAVICLE	HP_APLASTIC_CLAVICLE	HP_APLASTIC_CLAVICLE	9	0.538037	1.2372	0.243492	1	0.998109	4029	tags=100%, list=46%, signal=54%	RUNX2/PTDSS1/ORC6/FIG4/PIGL/KIAA0586/ATP7A/ORC4/GMNN
GOBP_FORMATION_OF_EXTRACHROMOSOMAL_CIRCULAR_DNA	GOBP_FORMATION_OF_EXTRACHROMOSOMAL_CIRCULAR_DNA	GOBP_FORMATION_OF_EXTRACHROMOSOMAL_CIRCULAR_DNA	8	0.55525	1.23716	0.234303	1	0.998109	2542	tags=62%, list=29%, signal=44%	SMARCAL1/ERCC1/TERF2/BLM/WRN
GOBP_REGULATION_OF_ARTERY_MORPHOGENESIS	GOBP_REGULATION_OF_ARTERY_MORPHOGENESIS	GOBP_REGULATION_OF_ARTERY_MORPHOGENESIS	4	0.673493	1.23704	0.200692	1	0.998109	1053	tags=50%, list=12%, signal=44%	EFNB2/MDK
GOBP_ESTABLISHMENT_OF_PROTEIN_LOCALIZATION_TO_CHROMATIN	GOBP_ESTABLISHMENT_OF_PROTEIN_LOCALIZATION_TO_CHROMATIN	GOBP_ESTABLISHMENT_OF_PROTEIN_LOCALIZATION_TO_CHROMATIN	4	0.673452	1.23696	0.200692	1	0.998109	637	tags=50%, list=7%, signal=46%	PIH1D1/SGF29
GOBP_MODULATION_OF_PROCESS_OF_ANOTHER_ORGANISM	GOBP_MODULATION_OF_PROCESS_OF_ANOTHER_ORGANISM	GOBP_MODULATION_OF_PROCESS_OF_ANOTHER_ORGANISM	5	0.626854	1.23692	0.220257	1	0.998109	1469	tags=60%, list=17%, signal=50%	GSDMD/BCL2L1/P2RX7
HP_AGENESIS_OF_CORPUS_CALLOSUM	HP_AGENESIS_OF_CORPUS_CALLOSUM	HP_AGENESIS_OF_CORPUS_CALLOSUM	160	0.316424	1.23681	0.113285	1	0.998109	2201	tags=32%, list=25%, signal=25%	SASS6/PHC1/EOMES/DIS3L2/EPG5/HIBCH/KIDINS220/ASXL1/GTF2H5/DPYD/DYNC1I2/CEP63/ZNF148/DPF2/IGBP1/EHMT1/FLI1/COPB2/KANSL1/MDH1/FGFR1/RTTN/FKRP/CPT2/FANCD2/CEP152/DAG1/METTL5/DYNC2H1/POLR3A/PDHB/PTDSS1/MTHFR/SMARCC2/ERCC6/WDR4/C2CD3/CASZ1/CENPF/ATRX/ERCC2/VAC14/POMT1/B3GALNT2/CTBP1/DNAL4/NFIA/EFNB1/NARS2/MED12/FIG4/PMS2
HP_ERYTHEMA_NODOSUM	HP_ERYTHEMA_NODOSUM	HP_ERYTHEMA_NODOSUM	3	0.721826	1.2368	0.208113	1	0.998109	759	tags=67%, list=9%, signal=61%	HLA-DRB1/PSMB8
GOMF_ARYL_HYDROCARBON_RECEPTOR_BINDING	GOMF_ARYL_HYDROCARBON_RECEPTOR_BINDING	GOMF_ARYL_HYDROCARBON_RECEPTOR_BINDING	7	0.574012	1.23677	0.231132	1	0.998109	2689	tags=57%, list=31%, signal=40%	TAF4/AIP/ARNT/TBP
GOMF_NEUREGULIN_BINDING	GOMF_NEUREGULIN_BINDING	GOMF_NEUREGULIN_BINDING	2	0.797681	1.23674	0.193548	1	0.998109	1764	tags=100%, list=20%, signal=80%	ITGA6/ITGAV
GOBP_DNA_MODIFICATION	GOBP_DNA_MODIFICATION	GOBP_DNA_MODIFICATION	66	0.34893	1.23672	0.174857	1	0.998109	2274	tags=41%, list=26%, signal=30%	USP7/MBD2/MUTYH/EXOSC4/UNG/APEX1/PPM1D/ZMPSTE24/EHMT1/NEIL2/EXOSC3/HELLS/ALKBH3/PARP3/MTA2/PICK1/FTO/APOBEC3D/ATRX/OGG1/NTHL1/KDM1B/APOBEC3C/MGMT/ALKBH4/EXOSC5/HEMK1
GOBP_RNA_PHOSPHODIESTER_BOND_HYDROLYSIS_ENDONUCLEOLYTIC	GOBP_RNA_PHOSPHODIESTER_BOND_HYDROLYSIS_ENDONUCLEOLYTIC	GOBP_RNA_PHOSPHODIESTER_BOND_HYDROLYSIS_ENDONUCLEOLYTIC	52	0.363519	1.23668	0.191315	1	0.998109	1976	tags=27%, list=23%, signal=21%	UTP20/RNASEK/POP4/KHNYN/UTP23/APEX1/BMS1/RPPH1/RPP40/EDC3/LACTB2/RNASE1/ELAC1/RPP25
GOMF_FLAVIN_ADENINE_DINUCLEOTIDE_BINDING	GOMF_FLAVIN_ADENINE_DINUCLEOTIDE_BINDING	GOMF_FLAVIN_ADENINE_DINUCLEOTIDE_BINDING	45	0.368444	1.23655	0.19743	1	0.998109	3675	tags=56%, list=42%, signal=32%	ACAD10/CRY2/DPYD/DLD/SDHA/DUS4L/ACAD9/MTHFR/PPOX/MICAL2/KDM1B/KDM1A/GSR/ETFA/AIFM1/ACADSB/ACOX1/ERO1B/TXNRD2/COQ6/ACADS/MTRR/NQO2/IVD/ILVBL
GOCC_MICROTUBULE_ASSOCIATED_COMPLEX	GOCC_MICROTUBULE_ASSOCIATED_COMPLEX	GOCC_MICROTUBULE_ASSOCIATED_COMPLEX	69	0.345296	1.23652	0.172686	1	0.998109	2126	tags=33%, list=24%, signal=25%	HAUS8/KIFAP3/RABGAP1/KIF2A/HAUS2/DYNC1I2/EML2/PXN/TPR/KLC1/KIF1C/DYNC2H1/KIFC2/KIF3C/MAP1S/KIF16B/DCTN3/HAUS7/PAFAH1B1/DNAL4/FNTA/DYNLT1/KLC4
HP_PROGRESSIVE_SPASTIC_PARAPARESIS	HP_PROGRESSIVE_SPASTIC_PARAPARESIS	HP_PROGRESSIVE_SPASTIC_PARAPARESIS	2	0.797464	1.2364	0.193548	1	0.998109	564	tags=50%, list=6%, signal=47%	SPG7
HP_GONADAL_NEOPLASM	HP_GONADAL_NEOPLASM	HP_GONADAL_NEOPLASM	53	0.362201	1.23621	0.181818	1	0.998109	3528	tags=55%, list=41%, signal=33%	BARD1/BRCA2/IDH1/FLI1/KANSL1/RABL3/DHX37/DMPK/CDKN1C/CCND1/MSH2/EWSR1/KCNQ1OT1/PMS2/RAD51D/MAP3K1/MLH3/WWOX/WRN/PIK3CA/WNT10A/STK11/TXNRD2/SMAD4/MSH6/NNT/PMS1/STAG3/CTNNB1
HP_ABNORMAL_BLOOD_CARBON_DIOXIDE_LEVEL	HP_ABNORMAL_BLOOD_CARBON_DIOXIDE_LEVEL	HP_ABNORMAL_BLOOD_CARBON_DIOXIDE_LEVEL	3	0.721327	1.23595	0.209877	1	0.998109	99	tags=33%, list=1%, signal=33%	TPM2
GOBP_POSITIVE_REGULATION_OF_PHOSPHOLIPASE_A2_ACTIVITY	GOBP_POSITIVE_REGULATION_OF_PHOSPHOLIPASE_A2_ACTIVITY	GOBP_POSITIVE_REGULATION_OF_PHOSPHOLIPASE_A2_ACTIVITY	1	0.928473	1.23583	0.126819	1	0.998109	624	tags=100%, list=7%, signal=93%	PLAA
GOBP_TRANS_SYNAPTIC_SIGNALING_MODULATING_SYNAPTIC_TRANSMISSION	GOBP_TRANS_SYNAPTIC_SIGNALING_MODULATING_SYNAPTIC_TRANSMISSION	GOBP_TRANS_SYNAPTIC_SIGNALING_MODULATING_SYNAPTIC_TRANSMISSION	3	0.721179	1.2357	0.209877	1	0.998109	1557	tags=67%, list=18%, signal=55%	NPTN/PLAT
GOBP_SPLEEN_DEVELOPMENT	GOBP_SPLEEN_DEVELOPMENT	GOBP_SPLEEN_DEVELOPMENT	20	0.4412	1.23561	0.215608	1	0.998109	884	tags=25%, list=10%, signal=23%	FLVCR1/RC3H1/POLB/BCL3/CITED2
HP_NONPROGRESSIVE	HP_NONPROGRESSIVE	HP_NONPROGRESSIVE	8	0.55455	1.2356	0.238897	1	0.998109	110	tags=12%, list=1%, signal=12%	VLDLR
GOBP_REGULATION_OF_SMALL_GTPASE_MEDIATED_SIGNAL_TRANSDUCTION	GOBP_REGULATION_OF_SMALL_GTPASE_MEDIATED_SIGNAL_TRANSDUCTION	GOBP_REGULATION_OF_SMALL_GTPASE_MEDIATED_SIGNAL_TRANSDUCTION	154	0.317062	1.23534	0.117405	1	0.998109	1909	tags=26%, list=22%, signal=21%	RIPOR2/SYNPO2L/GPR174/ABCA1/KCTD13/RASGEF1A/PPP2CB/SRGAP2/KBTBD6/ABR/DENND3/SOS2/HEG1/FGD3/PIK3CG/TAGAP/CD2AP/CYTH2/RABL3/RASGRF2/RACGAP1/RASGRP1/CUL3/DOCK8/MAPRE2/ARHGEF19/SYNGAP1/TNFAIP1/ARHGAP21/FBXO8/ALS2/ARHGAP10/SIPA1/LPAR6/ITGAV/ARHGAP11B/PIK3CB/SSX2IP/DENND1A/GPR55
HP_PILI_TORTI	HP_PILI_TORTI	HP_PILI_TORTI	5	0.626022	1.23528	0.220257	1	0.998109	2756	tags=80%, list=32%, signal=55%	ST14/BCS1L/WRN/PEX1
HP_CORNEAL_STROMAL_EDEMA	HP_CORNEAL_STROMAL_EDEMA	HP_CORNEAL_STROMAL_EDEMA	2	0.796736	1.23528	0.193548	1	0.998109	1034	tags=50%, list=12%, signal=44%	TGFBI
GOBP_MEMBRANE_DISRUPTION_IN_ANOTHER_ORGANISM	GOBP_MEMBRANE_DISRUPTION_IN_ANOTHER_ORGANISM	GOBP_MEMBRANE_DISRUPTION_IN_ANOTHER_ORGANISM	1	0.928014	1.23521	0.126819	1	0.998109	628	tags=100%, list=7%, signal=93%	GSDMD
GOBP_SOFT_PALATE_DEVELOPMENT	GOBP_SOFT_PALATE_DEVELOPMENT	GOBP_SOFT_PALATE_DEVELOPMENT	1	0.927784	1.23491	0.126819	1	0.998109	630	tags=100%, list=7%, signal=93%	TSHZ1
GOBP_REGULATION_OF_MEMBRANE_DEPOLARIZATION	GOBP_REGULATION_OF_MEMBRANE_DEPOLARIZATION	GOBP_REGULATION_OF_MEMBRANE_DEPOLARIZATION	19	0.447129	1.2347	0.212202	1	0.998109	1469	tags=32%, list=17%, signal=26%	RACK1/HSH2D/SLMAP/MLLT11/ANK3/P2RX7
HP_REDUCED_SPERM_MOTILITY	HP_REDUCED_SPERM_MOTILITY	HP_REDUCED_SPERM_MOTILITY	6	0.596304	1.23429	0.218354	1	0.998109	336	tags=33%, list=4%, signal=32%	GBA2/SPEF2
HP_NARROW_NASAL_RIDGE	HP_NARROW_NASAL_RIDGE	HP_NARROW_NASAL_RIDGE	10	0.522735	1.23419	0.243939	1	0.998109	1439	tags=40%, list=17%, signal=33%	WDR73/ZMPSTE24/POLR3A/SMARCA2
GOMF_ATPASE_COUPLED_INORGANIC_ANION_TRANSMEMBRANE_TRANSPORTER_ACTIVITY	GOMF_ATPASE_COUPLED_INORGANIC_ANION_TRANSMEMBRANE_TRANSPORTER_ACTIVITY	GOMF_ATPASE_COUPLED_INORGANIC_ANION_TRANSMEMBRANE_TRANSPORTER_ACTIVITY	8	0.553832	1.234	0.240429	1	0.998109	3891	tags=100%, list=45%, signal=55%	SLC26A6/ABCC10/SLC4A8/ABCC5/SLC26A3/CLCN7/SLC26A2/ABCC1
GOBP_HISTONE_MRNA_CATABOLIC_PROCESS	GOBP_HISTONE_MRNA_CATABOLIC_PROCESS	GOBP_HISTONE_MRNA_CATABOLIC_PROCESS	9	0.536562	1.23381	0.245023	1	0.998109	703	tags=33%, list=8%, signal=31%	UPF1/EXOSC4/DCP2
GOBP_REGULATION_OF_CHROMOSOME_SEPARATION	GOBP_REGULATION_OF_CHROMOSOME_SEPARATION	GOBP_REGULATION_OF_CHROMOSOME_SEPARATION	38	0.383102	1.23356	0.210462	1	0.998109	1997	tags=34%, list=23%, signal=26%	ANAPC7/CDC27/ANAPC4/ANAPC5/CSNK2A1/NUMA1/LCMT1/TPR/CUL3/CCNB1/CENPF/CDC23/BUB3
GOBP_REGULATION_OF_DOUBLE_STRAND_BREAK_REPAIR_VIA_NONHOMOLOGOUS_END_JOINING	GOBP_REGULATION_OF_DOUBLE_STRAND_BREAK_REPAIR_VIA_NONHOMOLOGOUS_END_JOINING	GOBP_REGULATION_OF_DOUBLE_STRAND_BREAK_REPAIR_VIA_NONHOMOLOGOUS_END_JOINING	21	0.437031	1.23307	0.208995	1	0.998109	1865	tags=43%, list=21%, signal=34%	SHLD1/DTX3L/KMT5B/PRKDC/PARP3/SETMAR/ERCC6/ACTR2/WRAP53
HP_ANKLE_FLEXION_CONTRACTURE	HP_ANKLE_FLEXION_CONTRACTURE	HP_ANKLE_FLEXION_CONTRACTURE	23	0.426708	1.23303	0.214564	1	0.998109	2843	tags=48%, list=33%, signal=32%	TPM2/KLHL9/RTTN/DAG1/ERLIN2/COL6A1/FIG4/TPM3/ALAD/COL6A2/MMP2
GOBP_DNA_INTEGRITY_CHECKPOINT_SIGNALING	GOBP_DNA_INTEGRITY_CHECKPOINT_SIGNALING	GOBP_DNA_INTEGRITY_CHECKPOINT_SIGNALING	83	0.335871	1.23294	0.175631	1	0.998109	3013	tags=47%, list=35%, signal=31%	ATR/TAOK1/GIGYF2/TP53BP1/FZR1/CEP63/SYF2/FOXN3/DDX39B/TIPRL/MDC1/CHEK1/PRKDC/TAOK3/FANCD2/E2F1/INTS7/CCND1/SETMAR/RPS27L/ERCC6/MSH2/CDK2/FBXO4/BLM/DOT1L/RINT1/PIDD1/ZNF830/FBXO31/PLK2/THOC5/FOXO4/ATM/BRCC3/CLSPN/RAD17/CASP2/USP28
GOBP_REGULATION_OF_GUANYL_NUCLEOTIDE_EXCHANGE_FACTOR_ACTIVITY	GOBP_REGULATION_OF_GUANYL_NUCLEOTIDE_EXCHANGE_FACTOR_ACTIVITY	GOBP_REGULATION_OF_GUANYL_NUCLEOTIDE_EXCHANGE_FACTOR_ACTIVITY	7	0.572176	1.23281	0.232704	1	0.998109	6	tags=14%, list=0%, signal=14%	RIPOR2
HP_SPINAL_RIGIDITY	HP_SPINAL_RIGIDITY	HP_SPINAL_RIGIDITY	27	0.412203	1.23267	0.206068	1	0.998109	2959	tags=56%, list=34%, signal=37%	TPM2/ACVR1/SYNE1/ERLIN2/AGRN/POMT1/FHL1/COL6A1/LMOD3/TPM3/TRIP4/MGME1/TTN/COL6A2/BAG3
GOBP_PROTEIN_K48_LINKED_DEUBIQUITINATION	GOBP_PROTEIN_K48_LINKED_DEUBIQUITINATION	GOBP_PROTEIN_K48_LINKED_DEUBIQUITINATION	22	0.429555	1.23255	0.214379	1	0.998109	563	tags=18%, list=6%, signal=17%	MINDY2/USP7/USP5/USP25
HP_ABNORMALITY_OF_THE_ANTITRAGUS	HP_ABNORMALITY_OF_THE_ANTITRAGUS	HP_ABNORMALITY_OF_THE_ANTITRAGUS	6	0.595394	1.23241	0.221519	1	0.998109	2476	tags=50%, list=28%, signal=36%	FN1/B3GAT3/KAT6A
HP_ABNORMALITY_OF_THE_BREAST	HP_ABNORMALITY_OF_THE_BREAST	HP_ABNORMALITY_OF_THE_BREAST	216	0.309006	1.23217	0.10142	1	0.998109	3032	tags=43%, list=35%, signal=28%	ERMARD/ATR/BARD1/BRCA2/AMMECR1/SOS2/IDH1/ASXL1/GTF2H5/REV3L/ZBTB20/SMPD4/PPM1D/RBM28/KANSL1/PSMB8/PPP2R5D/FGFR1/RABL3/TMCO1/FAS/MRPS22/RASGRP1/DHX37/GNPTAB/ALG14/CDKN2C/SLC29A3/CPT2/MAPRE2/AKT2/PIGV/AIP/NUP188/PSMC3IP/POLR3A/SMARCA2/MGAT2/MEN1/ERCC6/ORC6/SPIDR/PIGT/MSH2/ERCC2/VAC14/NTHL1/DHODH/NSMF/CTBP1/CUL4B/PGAP2/BLM/ALMS1/EFNB1/KDM1A/FIG4/MGMT/LZTR1/ADNP/RAD51D/MAP3K1/HS6ST1/CCDC141/PLXND1/PR…
GOBP_PROTEIN_LOCALIZATION_TO_CHROMOSOME	GOBP_PROTEIN_LOCALIZATION_TO_CHROMOSOME	GOBP_PROTEIN_LOCALIZATION_TO_CHROMOSOME	63	0.350136	1.23186	0.184	1	0.998109	1997	tags=32%, list=23%, signal=25%	ATR/SLF2/GNL3L/BRCA2/ZNF827/PIH1D1/CCT3/SGF29/BOD1/CCT4/CCT7/CHMP7/PARP3/TERF2/SPIDR/MSH2/ATRX/WRAP53/XRCC4/BUB3
GOBP_COMMISSURAL_NEURON_AXON_GUIDANCE	GOBP_COMMISSURAL_NEURON_AXON_GUIDANCE	GOBP_COMMISSURAL_NEURON_AXON_GUIDANCE	3	0.718694	1.23144	0.213404	1	0.998109	1323	tags=67%, list=15%, signal=57%	FZD3/DAG1
GOBP_NON_MEMBRANE_BOUNDED_ORGANELLE_ASSEMBLY	GOBP_NON_MEMBRANE_BOUNDED_ORGANELLE_ASSEMBLY	GOBP_NON_MEMBRANE_BOUNDED_ORGANELLE_ASSEMBLY	231	0.308569	1.2314	0.0888889	1	0.998109	1896	tags=28%, list=22%, signal=23%	TOGARAM2/SYNPO2L/CEP72/SASS6/CCSAP/TMOD2/PATL2/HAUS8/TNF/PAN3/KIF2A/MRPS11/TUBGCP5/RC3H1/HAUS2/FSCN1/BRIX1/CEP63/NUMA1/STAG1/ATXN2/ASAP1/CDS2/NLE1/SAC3D1/RNF213/FARP2/TPR/RTTN/RACGAP1/PRKDC/LSM14A/CHMP7/RAB11A/CEP76/DHX37/HSPA1A/G3BP1/MAPRE2/MDM1/CEP152/EDC3/ZFYVE1/RRP7A/PRC1/PRRC2C/DHX29/CEP192/KIFC2/RNF4/RPS27L/LZTS2/PAN2/VPS4B/EIF2S1/C2CD3/TUBGCP3/CENPF/MISP/HAUS7/STYXL1/MTERF4/CDK2/CEP295/MAP…
HP_HYPOPLASIA_OF_TEETH	HP_HYPOPLASIA_OF_TEETH	HP_HYPOPLASIA_OF_TEETH	58	0.355288	1.23132	0.190092	1	0.998109	2864	tags=47%, list=33%, signal=31%	ATR/GTF2H5/ZMPSTE24/ERCC1/FGFR1/RUNX2/TRMT10A/SMARCA2/ITGA6/FLNB/ERCC6/COG6/ERCC2/IFIH1/ROGDI/NUP133/ALDH3A2/RNF113A/PPP1R15B/WNT10A/TRIM37/SUMO1/PEX1/CYP2R1/EDARADD/TTC7A/PORCN
GOMF_DNA_N_GLYCOSYLASE_ACTIVITY	GOMF_DNA_N_GLYCOSYLASE_ACTIVITY	GOMF_DNA_N_GLYCOSYLASE_ACTIVITY	12	0.498127	1.23132	0.231905	1	0.998109	1870	tags=50%, list=21%, signal=39%	MUTYH/UNG/APEX1/NEIL2/OGG1/NTHL1
HP_DIASTASIS_RECTI	HP_DIASTASIS_RECTI	HP_DIASTASIS_RECTI	9	0.535443	1.23123	0.245023	1	0.998109	2039	tags=56%, list=23%, signal=43%	ELMO2/GNPTAB/CDKN1C/MTOR/KCNQ1OT1
GOBP_PARALLEL_ACTIN_FILAMENT_BUNDLE_ASSEMBLY	GOBP_PARALLEL_ACTIN_FILAMENT_BUNDLE_ASSEMBLY	GOBP_PARALLEL_ACTIN_FILAMENT_BUNDLE_ASSEMBLY	2	0.793961	1.23097	0.195341	1	0.998109	469	tags=50%, list=5%, signal=47%	FSCN1
GOBP_MRNA_EXPORT_FROM_NUCLEUS	GOBP_MRNA_EXPORT_FROM_NUCLEUS	GOBP_MRNA_EXPORT_FROM_NUCLEUS	54	0.359505	1.23067	0.189977	1	0.998109	1407	tags=26%, list=16%, signal=22%	NUP85/NUP214/UPF1/DDX19B/IWS1/CHTOP/NCBP3/DDX39B/TPR/DDX39A/GLE1/THOC2/NUP155/POLDIP3
GOBP_SUBSTANTIA_NIGRA_DEVELOPMENT	GOBP_SUBSTANTIA_NIGRA_DEVELOPMENT	GOBP_SUBSTANTIA_NIGRA_DEVELOPMENT	30	0.403346	1.23041	0.201258	1	0.998109	911	tags=17%, list=10%, signal=15%	ATP5PF/PADI2/FGF9/ZNF148/SYNGR3
GOBP_POSITIVE_REGULATION_OF_ALKALINE_PHOSPHATASE_ACTIVITY	GOBP_POSITIVE_REGULATION_OF_ALKALINE_PHOSPHATASE_ACTIVITY	GOBP_POSITIVE_REGULATION_OF_ALKALINE_PHOSPHATASE_ACTIVITY	1	0.92434	1.23032	0.130977	1	0.998109	660	tags=100%, list=8%, signal=92%	SMAD3
GOBP_TRANSDIFFERENTIATION	GOBP_TRANSDIFFERENTIATION	GOBP_TRANSDIFFERENTIATION	1	0.92434	1.23032	0.130977	1	0.998109	660	tags=100%, list=8%, signal=92%	SMAD3
GOBP_NEUTROPHIL_EXTRAVASATION	GOBP_NEUTROPHIL_EXTRAVASATION	GOBP_NEUTROPHIL_EXTRAVASATION	10	0.52109	1.2303	0.245455	1	0.998109	1053	tags=30%, list=12%, signal=26%	RIPOR2/PIK3CG/MDK
GOBP_ANTIBACTERIAL_HUMORAL_RESPONSE	GOBP_ANTIBACTERIAL_HUMORAL_RESPONSE	GOBP_ANTIBACTERIAL_HUMORAL_RESPONSE	10	0.521018	1.23013	0.245455	1	0.998109	538	tags=20%, list=6%, signal=19%	TF/SPON2
HP_BROAD_FOREHEAD	HP_BROAD_FOREHEAD	HP_BROAD_FOREHEAD	77	0.33652	1.22998	0.180921	1	0.998109	2954	tags=40%, list=34%, signal=27%	TENT5A/SH2B1/AMMECR1/ZBTB20/TAB2/PPM1D/IGBP1/KANSL1/TBL2/CITED2/RUNX2/PIGU/BRPF1/AIP/THOC2/POLR3A/PTDSS1/LFNG/GATA6/NFIA/IFIH1/MAN2B1/ABHD11/B3GAT3/PIK3CA/DEAF1/GTF2IRD2/HRAS/ALDH18A1/PAK1/YY1
GOBP_POSITIVE_REGULATION_OF_JUN_KINASE_ACTIVITY	GOBP_POSITIVE_REGULATION_OF_JUN_KINASE_ACTIVITY	GOBP_POSITIVE_REGULATION_OF_JUN_KINASE_ACTIVITY	21	0.435854	1.22975	0.21164	1	0.998109	3236	tags=57%, list=37%, signal=36%	DVL2/TNF/TAOK3/TRAF2/PTK2B/EPHA4/MAP3K12/DVL3/MAP3K4/PAK1/TRAF6/MAP3K5
GOMF_PHOSPHATIDYLINOSITOL_4_5_BISPHOSPHATE_3_KINASE_ACTIVITY	GOMF_PHOSPHATIDYLINOSITOL_4_5_BISPHOSPHATE_3_KINASE_ACTIVITY	GOMF_PHOSPHATIDYLINOSITOL_4_5_BISPHOSPHATE_3_KINASE_ACTIVITY	6	0.594073	1.22967	0.221519	1	0.998109	3068	tags=67%, list=35%, signal=43%	PIK3CG/PIK3CB/PIK3CA/IPMK
GOBP_REGULATION_OF_BRANCHING_INVOLVED_IN_LUNG_MORPHOGENESIS	GOBP_REGULATION_OF_BRANCHING_INVOLVED_IN_LUNG_MORPHOGENESIS	GOBP_REGULATION_OF_BRANCHING_INVOLVED_IN_LUNG_MORPHOGENESIS	2	0.792587	1.22884	0.200717	1	0.998109	252	tags=50%, list=3%, signal=49%	TNF
HP_ABNORMAL_TENDON_MORPHOLOGY	HP_ABNORMAL_TENDON_MORPHOLOGY	HP_ABNORMAL_TENDON_MORPHOLOGY	406	0.29968	1.22847	0.046953	0.952624	0.950822	3073	tags=39%, list=35%, signal=27%	TENT5A/HIKESHI/PRUNE1/TPM2/ATR/GBA2/F8/USP7/WDR73/FLVCR1/KLHL9/STIM1/AP4S1/TBC1D2B/KIAA1109/ERCC5/SMARCAD1/VPS33A/KIDINS220/ASXL1/GTF2H5/REV3L/ZBTB20/DPM2/TP53RK/RFC1/SMPD4/ZMPSTE24/RBM28/PLAA/PSTPIP1/SMAD3/HLA-DRB1/SDHA/ERCC1/PSMB8/PPP2R5D/PEX5/SYNE1/FGFR1/VMA21/RTTN/SLC9A6/TMEM70/GNPTAB/FKRP/ALG14/SLC29A3/CPT2/EXOSC3/GLE1/EPHX2/BRPF1/ERLIN1/GBA/GORAB/PMP22/PIGP/DAG1/CRYAB/NUP188/POLR3A/SLC39A14…
GOBP_COCHLEA_DEVELOPMENT	GOBP_COCHLEA_DEVELOPMENT	GOBP_COCHLEA_DEVELOPMENT	10	0.520282	1.22839	0.245455	1	0.998109	1832	tags=50%, list=21%, signal=40%	DVL2/MCM2/HES1/EPHA4/PAFAH1B1
GOBP_REGULATION_OF_HAIR_FOLLICLE_DEVELOPMENT	GOBP_REGULATION_OF_HAIR_FOLLICLE_DEVELOPMENT	GOBP_REGULATION_OF_HAIR_FOLLICLE_DEVELOPMENT	6	0.593366	1.22821	0.221519	1	0.998109	735	tags=33%, list=8%, signal=31%	TNF/NUMA1
HP_METAPHYSEAL_STRIATIONS	HP_METAPHYSEAL_STRIATIONS	HP_METAPHYSEAL_STRIATIONS	7	0.570025	1.22818	0.235849	1	0.998109	155	tags=14%, list=2%, signal=14%	MTAP
GOCC_ORIGIN_RECOGNITION_COMPLEX	GOCC_ORIGIN_RECOGNITION_COMPLEX	GOCC_ORIGIN_RECOGNITION_COMPLEX	6	0.593337	1.22815	0.221519	1	0.998109	3546	tags=100%, list=41%, signal=59%	MCM2/ORC6/ORC3/ORC2/REPIN1/ORC4
GOBP_SYNAPTIC_VESICLE_MATURATION	GOBP_SYNAPTIC_VESICLE_MATURATION	GOBP_SYNAPTIC_VESICLE_MATURATION	4	0.668407	1.2277	0.205882	1	0.998109	693	tags=50%, list=8%, signal=46%	SNAPIN/PICALM
GOCC_CILIARY_TRANSITION_ZONE	GOCC_CILIARY_TRANSITION_ZONE	GOCC_CILIARY_TRANSITION_ZONE	25	0.419472	1.22763	0.213094	1	0.998109	1465	tags=28%, list=17%, signal=23%	TCTN1/CCSAP/KIFAP3/TMEM216/BBS9/TMEM231/UNC119B
GOBP_DETECTION_OF_TEMPERATURE_STIMULUS	GOBP_DETECTION_OF_TEMPERATURE_STIMULUS	GOBP_DETECTION_OF_TEMPERATURE_STIMULUS	4	0.668365	1.22762	0.205882	1	0.998109	1071	tags=50%, list=12%, signal=44%	CXCL12/LXN
GOBP_DETECTION_OF_TEMPERATURE_STIMULUS_INVOLVED_IN_SENSORY_PERCEPTION	GOBP_DETECTION_OF_TEMPERATURE_STIMULUS_INVOLVED_IN_SENSORY_PERCEPTION	GOBP_DETECTION_OF_TEMPERATURE_STIMULUS_INVOLVED_IN_SENSORY_PERCEPTION	4	0.668365	1.22762	0.205882	1	0.998109	1071	tags=50%, list=12%, signal=44%	CXCL12/LXN
GOBP_DETECTION_OF_TEMPERATURE_STIMULUS_INVOLVED_IN_SENSORY_PERCEPTION_OF_PAIN	GOBP_DETECTION_OF_TEMPERATURE_STIMULUS_INVOLVED_IN_SENSORY_PERCEPTION_OF_PAIN	GOBP_DETECTION_OF_TEMPERATURE_STIMULUS_INVOLVED_IN_SENSORY_PERCEPTION_OF_PAIN	4	0.668365	1.22762	0.205882	1	0.998109	1071	tags=50%, list=12%, signal=44%	CXCL12/LXN
GOBP_ENDOCRINE_PANCREAS_DEVELOPMENT	GOBP_ENDOCRINE_PANCREAS_DEVELOPMENT	GOBP_ENDOCRINE_PANCREAS_DEVELOPMENT	18	0.45262	1.22759	0.226027	1	0.998109	2166	tags=39%, list=25%, signal=29%	SIDT2/RFX3/GIPR/HES1/MEN1/GATA6/RHEB
GOBP_DNA_REPLICATION_INDEPENDENT_CHROMATIN_ORGANIZATION	GOBP_DNA_REPLICATION_INDEPENDENT_CHROMATIN_ORGANIZATION	GOBP_DNA_REPLICATION_INDEPENDENT_CHROMATIN_ORGANIZATION	13	0.490065	1.22746	0.240117	1	0.998109	2511	tags=62%, list=29%, signal=44%	CABIN1/SUPT16H/ASF1B/UBN1/ATRX/IPO4/HIRA/UBN2
HP_INCREASED_BLOOD_UREA_NITROGEN	HP_INCREASED_BLOOD_UREA_NITROGEN	HP_INCREASED_BLOOD_UREA_NITROGEN	3	0.716353	1.22743	0.216931	1	0.998109	2473	tags=100%, list=28%, signal=72%	ERCC6/CD46/PIGA
GOBP_BONE_MATURATION	GOBP_BONE_MATURATION	GOBP_BONE_MATURATION	5	0.622001	1.22735	0.228296	1	0.998109	1084	tags=40%, list=12%, signal=35%	SNX10/SEMA4D
HP_PULMONARY_HYPOPLASIA	HP_PULMONARY_HYPOPLASIA	HP_PULMONARY_HYPOPLASIA	49	0.361262	1.22717	0.182346	1	0.998109	2969	tags=43%, list=34%, signal=28%	TENT5A/MCTP2/ZMPSTE24/ETFB/AARS2/GLE1/DYNC2H1/FLNB/TMEM94/GATA6/NPHP3/NEK9/NSDHL/LMOD3/PLXND1/DPAGT1/ETFA/TRIP4/PEX1/CEP120/FUZ
GOBP_LIPOPROTEIN_METABOLIC_PROCESS	GOBP_LIPOPROTEIN_METABOLIC_PROCESS	GOBP_LIPOPROTEIN_METABOLIC_PROCESS	83	0.334273	1.22707	0.182217	1	0.998109	1764	tags=25%, list=20%, signal=20%	SELENOK/ABCA1/ZDHHC13/ZDHHC14/PIGC/ZDHHC4/DPM2/ABHD10/RABL3/PIGU/GBA/PIGV/PIGP/APOL6/ZDHHC21/ZDHHC16/APOLD1/PPARA/PIGT/ABHD17B/ITGAV
GOBP_EMBRYONIC_CAMERA_TYPE_EYE_FORMATION	GOBP_EMBRYONIC_CAMERA_TYPE_EYE_FORMATION	GOBP_EMBRYONIC_CAMERA_TYPE_EYE_FORMATION	2	0.79143	1.22705	0.200717	1	0.998109	1080	tags=50%, list=12%, signal=44%	FRS2
GOMF_1_PHOSPHATIDYLINOSITOL_BINDING	GOMF_1_PHOSPHATIDYLINOSITOL_BINDING	GOMF_1_PHOSPHATIDYLINOSITOL_BINDING	8	0.550663	1.22694	0.243492	1	0.998109	1254	tags=38%, list=14%, signal=32%	SNX10/PICALM/ZFYVE1
GOBP_NEGATIVE_REGULATION_OF_INTERLEUKIN_6_PRODUCTION	GOBP_NEGATIVE_REGULATION_OF_INTERLEUKIN_6_PRODUCTION	GOBP_NEGATIVE_REGULATION_OF_INTERLEUKIN_6_PRODUCTION	20	0.438096	1.22692	0.219577	1	0.998109	2164	tags=40%, list=25%, signal=30%	TNF/CD200R1/NLRC3/PTPN6/GBA/SOCS5/GHRL/RABGEF1
HP_INTRAALVEOLAR_PHOSPHOLIPID_ACCUMULATION	HP_INTRAALVEOLAR_PHOSPHOLIPID_ACCUMULATION	HP_INTRAALVEOLAR_PHOSPHOLIPID_ACCUMULATION	1	0.921699	1.22681	0.14553	1	0.998109	683	tags=100%, list=8%, signal=92%	HLA-DRB1
HP_REDUCED_SYSTOLIC_FUNCTION	HP_REDUCED_SYSTOLIC_FUNCTION	HP_REDUCED_SYSTOLIC_FUNCTION	3	0.715912	1.22667	0.216931	1	0.998109	99	tags=33%, list=1%, signal=33%	TPM2
GOMF_BASIC_AMINO_ACID_TRANSMEMBRANE_TRANSPORTER_ACTIVITY	GOMF_BASIC_AMINO_ACID_TRANSMEMBRANE_TRANSPORTER_ACTIVITY	GOMF_BASIC_AMINO_ACID_TRANSMEMBRANE_TRANSPORTER_ACTIVITY	5	0.621525	1.22641	0.228296	1	0.998109	3300	tags=100%, list=38%, signal=62%	SLC7A6/SLC38A9/SLC7A1/SLC15A4/SLC38A5
HP_VERTEBRAL_ARCH_ANOMALY	HP_VERTEBRAL_ARCH_ANOMALY	HP_VERTEBRAL_ARCH_ANOMALY	10	0.519383	1.22627	0.245455	1	0.998109	39	tags=10%, list=0%, signal=10%	TENT5A
GOBP_REGULATION_OF_POTASSIUM_ION_IMPORT	GOBP_REGULATION_OF_POTASSIUM_ION_IMPORT	GOBP_REGULATION_OF_POTASSIUM_ION_IMPORT	4	0.667427	1.2259	0.209343	1	0.998109	799	tags=50%, list=9%, signal=45%	WNK1/DLG1
GOBP_RESPONSE_TO_TESTOSTERONE	GOBP_RESPONSE_TO_TESTOSTERONE	GOBP_RESPONSE_TO_TESTOSTERONE	21	0.434419	1.2257	0.216931	1	0.998109	495	tags=19%, list=6%, signal=18%	NQO1/MTAP/ROCK2/NCOA4
HP_WIDELY_SPACED_PRIMARY_TEETH	HP_WIDELY_SPACED_PRIMARY_TEETH	HP_WIDELY_SPACED_PRIMARY_TEETH	3	0.715319	1.22566	0.216931	1	0.998109	2482	tags=100%, list=28%, signal=72%	ERCC1/ERCC6/RNF113A
HP_ECLABION	HP_ECLABION	HP_ECLABION	69	0.342259	1.22565	0.18623	1	0.998109	2812	tags=45%, list=32%, signal=31%	SETD1A/MCOLN1/AP4S1/ERCC5/REV3L/EHMT1/ERCC1/KANSL1/MDH1/KMT2C/TBL2/QRICH1/FGFR1/GBA/FBXL4/SMARCA2/MGAT2/ERCC6/ATRX/ERCC2/FHL1/AP4M1/ADNP/ABHD11/PLXND1/SMG9/WNT10A/GTF2IRD2/HRAS/SUMO1/EDARADD
HP_ROUND_EAR	HP_ROUND_EAR	HP_ROUND_EAR	4	0.667259	1.22559	0.211073	1	0.998109	566	tags=50%, list=6%, signal=47%	TPM2/ERF
GOCC_TRANSCRIPTION_EXPORT_COMPLEX	GOCC_TRANSCRIPTION_EXPORT_COMPLEX	GOCC_TRANSCRIPTION_EXPORT_COMPLEX	9	0.532803	1.22516	0.251149	1	0.998109	2399	tags=44%, list=28%, signal=32%	CHTOP/DDX39B/THOC2/THOC5
GOBP_BRADYKININ_CATABOLIC_PROCESS	GOBP_BRADYKININ_CATABOLIC_PROCESS	GOBP_BRADYKININ_CATABOLIC_PROCESS	3	0.715028	1.22516	0.216931	1	0.998109	148	tags=33%, list=2%, signal=33%	XPNPEP1
GOBP_POSITIVE_REGULATION_OF_NATURAL_KILLER_CELL_PROLIFERATION	GOBP_POSITIVE_REGULATION_OF_NATURAL_KILLER_CELL_PROLIFERATION	GOBP_POSITIVE_REGULATION_OF_NATURAL_KILLER_CELL_PROLIFERATION	6	0.591846	1.22506	0.224684	1	0.998109	1771	tags=67%, list=20%, signal=53%	TYK2/STAT5B/IL15/FCGR3A
HP_MENINGOENCEPHALOCELE	HP_MENINGOENCEPHALOCELE	HP_MENINGOENCEPHALOCELE	2	0.790102	1.22499	0.200717	1	0.998109	1830	tags=100%, list=21%, signal=79%	FKRP/POMT1
GOBP_SEX_DIFFERENTIATION	GOBP_SEX_DIFFERENTIATION	GOBP_SEX_DIFFERENTIATION	97	0.328231	1.2248	0.173118	1	0.998109	2292	tags=31%, list=26%, signal=23%	CNOT9/FANCG/BRCA2/FGF9/IDH1/NCOA4/DNAJC19/ERCC1/CASP3/CITED2/DHX37/AGO4/RAB13/TAF4/STAT5B/CCND1/EIF2S2/SYCP2/BCL2L1/ADAM15/ARID4A/MSH2/LFNG/ATRX/GATA6/ARID5B/NUPR1/ZFY/IMMP2L/ZNF830
HP_ABSENT_BRAINSTEM_AUDITORY_RESPONSES	HP_ABSENT_BRAINSTEM_AUDITORY_RESPONSES	HP_ABSENT_BRAINSTEM_AUDITORY_RESPONSES	4	0.66682	1.22478	0.211073	1	0.998109	1639	tags=50%, list=19%, signal=41%	MOGS/ERCC6
HP_DYSDIADOCHOKINESIS	HP_DYSDIADOCHOKINESIS	HP_DYSDIADOCHOKINESIS	23	0.423842	1.22475	0.222367	1	0.998109	2966	tags=52%, list=34%, signal=35%	VLDLR/SLC20A2/RFC1/SPG7/ATXN2/XRCC4/CCDC88C/CLN5/MSTO1/ATXN1/ATN1/XRCC1
GOBP_NEGATIVE_REGULATION_OF_BICELLULAR_TIGHT_JUNCTION_ASSEMBLY	GOBP_NEGATIVE_REGULATION_OF_BICELLULAR_TIGHT_JUNCTION_ASSEMBLY	GOBP_NEGATIVE_REGULATION_OF_BICELLULAR_TIGHT_JUNCTION_ASSEMBLY	3	0.714716	1.22462	0.216931	1	0.998109	299	tags=67%, list=3%, signal=64%	TNF/ROCK2
GOBP_GLUTAMINE_FAMILY_AMINO_ACID_METABOLIC_PROCESS	GOBP_GLUTAMINE_FAMILY_AMINO_ACID_METABOLIC_PROCESS	GOBP_GLUTAMINE_FAMILY_AMINO_ACID_METABOLIC_PROCESS	32	0.395066	1.22461	0.199253	1	0.998109	1773	tags=31%, list=20%, signal=25%	PFAS/ASNS/ASNSD1/GMPS/FAH/PPAT/ATP2B4/ADHFE1/CAD/ARHGAP11B
GOBP_ANATOMICAL_STRUCTURE_MATURATION	GOBP_ANATOMICAL_STRUCTURE_MATURATION	GOBP_ANATOMICAL_STRUCTURE_MATURATION	78	0.334672	1.22448	0.193194	1	0.998109	2618	tags=41%, list=30%, signal=29%	BRCA2/FLVCR1/PTBP3/SNX10/CDC25B/DLD/FARP2/CBFB/RFX3/SLC26A6/RUNX2/L3MBTL3/SEMA4D/GBA/DAG1/CDKN1C/PTK2B/HES1/PICK1/AGRN/IL15/ZBTB7A/PRKACA/ERCC2/CCL21/CATSPER2/KDM1A/CLN5/ATP6AP2/REC8/EPB42/WDR77
GOBP_HEPARAN_SULFATE_PROTEOGLYCAN_BIOSYNTHETIC_PROCESS	GOBP_HEPARAN_SULFATE_PROTEOGLYCAN_BIOSYNTHETIC_PROCESS	GOBP_HEPARAN_SULFATE_PROTEOGLYCAN_BIOSYNTHETIC_PROCESS	14	0.480587	1.22448	0.239538	1	0.998109	2859	tags=64%, list=33%, signal=43%	TCF7L2/XYLT2/NDST2/HS3ST3B1/DSE/HS6ST1/B3GAT3/HS2ST1/GLCE
GOBP_SARCOMERE_ORGANIZATION	GOBP_SARCOMERE_ORGANIZATION	GOBP_SARCOMERE_ORGANIZATION	11	0.50805	1.2243	0.256798	1	0.998109	85	tags=9%, list=1%, signal=9%	SYNPO2L
GOBP_POSITIVE_REGULATION_OF_CATECHOLAMINE_SECRETION	GOBP_POSITIVE_REGULATION_OF_CATECHOLAMINE_SECRETION	GOBP_POSITIVE_REGULATION_OF_CATECHOLAMINE_SECRETION	2	0.789413	1.22392	0.200717	1	0.998109	1836	tags=100%, list=21%, signal=79%	CXCL12/PINK1
GOBP_POSITIVE_REGULATION_OF_DOPAMINE_SECRETION	GOBP_POSITIVE_REGULATION_OF_DOPAMINE_SECRETION	GOBP_POSITIVE_REGULATION_OF_DOPAMINE_SECRETION	2	0.789413	1.22392	0.200717	1	0.998109	1836	tags=100%, list=21%, signal=79%	CXCL12/PINK1
GOBP_POSITIVE_REGULATION_OF_RHO_PROTEIN_SIGNAL_TRANSDUCTION	GOBP_POSITIVE_REGULATION_OF_RHO_PROTEIN_SIGNAL_TRANSDUCTION	GOBP_POSITIVE_REGULATION_OF_RHO_PROTEIN_SIGNAL_TRANSDUCTION	15	0.472989	1.22377	0.242857	1	0.998109	93	tags=13%, list=1%, signal=13%	SYNPO2L/GPR174
GOMF_OMEGA_PEPTIDASE_ACTIVITY	GOMF_OMEGA_PEPTIDASE_ACTIVITY	GOMF_OMEGA_PEPTIDASE_ACTIVITY	61	0.34908	1.22369	0.201143	1	0.998109	1851	tags=30%, list=21%, signal=23%	MINDY2/USP9Y/USP7/USP10/STAMBPL1/USP5/USP25/APEH/UCHL5/USP35/DESI2/YOD1/MPND/USP46/PAN2/USP47/GGH/USP19
HP_NEURALGIA	HP_NEURALGIA	HP_NEURALGIA	9	0.532128	1.22361	0.251149	1	0.998109	39	tags=11%, list=0%, signal=11%	TENT5A
GOBP_REGULATION_OF_ANAPHASE_PROMOTING_COMPLEX_DEPENDENT_CATABOLIC_PROCESS	GOBP_REGULATION_OF_ANAPHASE_PROMOTING_COMPLEX_DEPENDENT_CATABOLIC_PROCESS	GOBP_REGULATION_OF_ANAPHASE_PROMOTING_COMPLEX_DEPENDENT_CATABOLIC_PROCESS	2	0.789184	1.22357	0.200717	1	0.998109	1838	tags=100%, list=21%, signal=79%	FZR1/CDK2
HP_APLASIA_OF_METACARPAL_BONES	HP_APLASIA_OF_METACARPAL_BONES	HP_APLASIA_OF_METACARPAL_BONES	4	0.666131	1.22352	0.212803	1	0.998109	2911	tags=100%, list=33%, signal=67%	FANCD2/VAC14/FIG4/LMBR1
HP_APLASIA_OF_THE_PROXIMAL_PHALANGES_OF_THE_HAND	HP_APLASIA_OF_THE_PROXIMAL_PHALANGES_OF_THE_HAND	HP_APLASIA_OF_THE_PROXIMAL_PHALANGES_OF_THE_HAND	4	0.666131	1.22352	0.212803	1	0.998109	2911	tags=100%, list=33%, signal=67%	FANCD2/VAC14/FIG4/LMBR1
HP_PARTIAL_ABSENCE_OF_THUMB	HP_PARTIAL_ABSENCE_OF_THUMB	HP_PARTIAL_ABSENCE_OF_THUMB	4	0.666131	1.22352	0.212803	1	0.998109	2911	tags=100%, list=33%, signal=67%	FANCD2/VAC14/FIG4/LMBR1
GOBP_SODIUM_ION_TRANSMEMBRANE_TRANSPORT	GOBP_SODIUM_ION_TRANSMEMBRANE_TRANSPORT	GOBP_SODIUM_ION_TRANSMEMBRANE_TRANSPORT	47	0.363543	1.22347	0.20329	1	0.998109	2873	tags=55%, list=33%, signal=37%	SLC20A2/GLRX/UTRN/WNK1/DLG1/SLMAP/SLC9A6/FXYD1/TPCN2/ANK3/SLC9B2/ATP2B4/STOM/SLC4A8/ATP1A3/FXYD2/PRKCE/STK39/SLC9A8/NETO2/SNTA1/ANO6/SLC9A3R1/CNNM4/SLC3A2/SLC8B1
HP_ABNORMAL_URINARY_COLOR	HP_ABNORMAL_URINARY_COLOR	HP_ABNORMAL_URINARY_COLOR	10	0.518179	1.22343	0.248485	1	0.998109	2881	tags=60%, list=33%, signal=40%	BLVRA/CPT2/UROS/HMBS/ALAD/TSC1
HP_BILATERAL_SINGLE_TRANSVERSE_PALMAR_CREASES	HP_BILATERAL_SINGLE_TRANSVERSE_PALMAR_CREASES	HP_BILATERAL_SINGLE_TRANSVERSE_PALMAR_CREASES	30	0.400989	1.22322	0.205031	1	0.998109	1623	tags=27%, list=19%, signal=22%	TPM2/FGF9/DIS3L2/PEX26/PEX5/NUP188/PEX14/PEX10
GOBP_HEPARIN_BIOSYNTHETIC_PROCESS	GOBP_HEPARIN_BIOSYNTHETIC_PROCESS	GOBP_HEPARIN_BIOSYNTHETIC_PROCESS	5	0.619837	1.22308	0.228296	1	0.998109	2859	tags=80%, list=33%, signal=54%	XYLT2/NDST2/SLC10A7/GLCE
GOMF_PRENYLTRANSFERASE_ACTIVITY	GOMF_PRENYLTRANSFERASE_ACTIVITY	GOMF_PRENYLTRANSFERASE_ACTIVITY	15	0.472652	1.2229	0.242857	1	0.998109	2835	tags=53%, list=33%, signal=36%	COX10/PGGT1B/PDSS1/RABGGTB/PDSS2/FNTA/CHM/FDPS
HP_ABNORMAL_CIRCULATING_SULFUR_AMINO_ACID_CONCENTRATION	HP_ABNORMAL_CIRCULATING_SULFUR_AMINO_ACID_CONCENTRATION	HP_ABNORMAL_CIRCULATING_SULFUR_AMINO_ACID_CONCENTRATION	11	0.507425	1.2228	0.258308	1	0.998109	1558	tags=36%, list=18%, signal=30%	ADK/AHCY/FAH/MTHFR
HP_IMPAIRED_SMOOTH_PURSUIT	HP_IMPAIRED_SMOOTH_PURSUIT	HP_IMPAIRED_SMOOTH_PURSUIT	25	0.41778	1.22268	0.216945	1	0.998109	2047	tags=44%, list=23%, signal=34%	DPM2/RFC1/TMEM216/ATXN2/SYNE1/PDHB/PEX10/PAFAH1B1/XRCC4/NOP56/MAN2B1
GOMF_CXCR_CHEMOKINE_RECEPTOR_BINDING	GOMF_CXCR_CHEMOKINE_RECEPTOR_BINDING	GOMF_CXCR_CHEMOKINE_RECEPTOR_BINDING	6	0.590682	1.22265	0.226266	1	0.998109	3079	tags=83%, list=35%, signal=54%	CXCL12/CXCL2/CXCL3/CXCL1/CXCL8
HP_CONGENITAL_LOCALIZED_ABSENCE_OF_SKIN	HP_CONGENITAL_LOCALIZED_ABSENCE_OF_SKIN	HP_CONGENITAL_LOCALIZED_ABSENCE_OF_SKIN	2	0.788553	1.22259	0.200717	1	0.998109	823	tags=50%, list=9%, signal=45%	BMS1
GOMF_RIBONUCLEASE_P_ACTIVITY	GOMF_RIBONUCLEASE_P_ACTIVITY	GOMF_RIBONUCLEASE_P_ACTIVITY	9	0.531577	1.22234	0.251149	1	0.998109	1976	tags=44%, list=23%, signal=34%	POP4/RPPH1/RPP40/RPP25
HP_ABNORMAL_HAIR_LABORATORY_EXAMINATION	HP_ABNORMAL_HAIR_LABORATORY_EXAMINATION	HP_ABNORMAL_HAIR_LABORATORY_EXAMINATION	13	0.487904	1.22205	0.24451	1	0.998109	2756	tags=54%, list=32%, signal=37%	GTF2H5/ST14/BCS1L/ERCC2/RNF113A/WRN/PEX1
GOBP_BONE_TRABECULA_MORPHOGENESIS	GOBP_BONE_TRABECULA_MORPHOGENESIS	GOBP_BONE_TRABECULA_MORPHOGENESIS	4	0.665327	1.22204	0.219723	1	0.998109	2918	tags=100%, list=33%, signal=67%	SEMA4D/SBNO2/MMP2/COL1A1
GOMF_FERRIC_IRON_BINDING	GOMF_FERRIC_IRON_BINDING	GOMF_FERRIC_IRON_BINDING	5	0.619288	1.222	0.229904	1	0.998109	80	tags=20%, list=1%, signal=20%	TF
GOBP_MEIOTIC_CYTOKINESIS	GOBP_MEIOTIC_CYTOKINESIS	GOBP_MEIOTIC_CYTOKINESIS	2	0.78815	1.22196	0.202509	1	0.998109	1847	tags=100%, list=21%, signal=79%	ACTR3/ACTR2
HP_AMNIOTIC_CONSTRICTION_RING	HP_AMNIOTIC_CONSTRICTION_RING	HP_AMNIOTIC_CONSTRICTION_RING	3	0.713122	1.22189	0.216931	1	0.998109	1155	tags=67%, list=13%, signal=58%	SMARCAD1/GLE1
GOBP_STRIATED_MUSCLE_CELL_DEVELOPMENT	GOBP_STRIATED_MUSCLE_CELL_DEVELOPMENT	GOBP_STRIATED_MUSCLE_CELL_DEVELOPMENT	19	0.442433	1.22173	0.221485	1	0.998109	158	tags=11%, list=2%, signal=10%	SYNPO2L/TMOD2
GOBP_RESPONSE_TO_DISACCHARIDE	GOBP_RESPONSE_TO_DISACCHARIDE	GOBP_RESPONSE_TO_DISACCHARIDE	1	0.917681	1.22146	0.155925	1	0.998109	718	tags=100%, list=8%, signal=92%	ERCC1
GOBP_BRANCHED_CHAIN_AMINO_ACID_METABOLIC_PROCESS	GOBP_BRANCHED_CHAIN_AMINO_ACID_METABOLIC_PROCESS	GOBP_BRANCHED_CHAIN_AMINO_ACID_METABOLIC_PROCESS	19	0.442239	1.2212	0.222812	1	0.998109	3839	tags=79%, list=44%, signal=44%	HIBCH/BCKDK/DLD/ACAT1/AUH/DBT/HMGCL/MCCC1/ACADSB/BCAT2/HIBADH/BCKDHB/IVD/ILVBL/ACAD8
HP_ABNORMALITY_OF_THE_FIRST_METATARSAL_BONE	HP_ABNORMALITY_OF_THE_FIRST_METATARSAL_BONE	HP_ABNORMALITY_OF_THE_FIRST_METATARSAL_BONE	5	0.618719	1.22087	0.229904	1	0.998109	2188	tags=60%, list=25%, signal=45%	ACVR1/VAC14/FIG4
GOBP_REGULATION_OF_PHOSPHATIDYLINOSITOL_DEPHOSPHORYLATION	GOBP_REGULATION_OF_PHOSPHATIDYLINOSITOL_DEPHOSPHORYLATION	GOBP_REGULATION_OF_PHOSPHATIDYLINOSITOL_DEPHOSPHORYLATION	5	0.618702	1.22084	0.229904	1	0.998109	2445	tags=80%, list=28%, signal=58%	MTMR3/MTMR9/MTMR1/MTMR4
HP_PORTAL_FIBROSIS	HP_PORTAL_FIBROSIS	HP_PORTAL_FIBROSIS	5	0.618649	1.22073	0.229904	1	0.998109	453	tags=40%, list=5%, signal=38%	UNC45A/ADK
HP_APLASIA_INVOLVING_BONES_OF_THE_EXTREMITIES	HP_APLASIA_INVOLVING_BONES_OF_THE_EXTREMITIES	HP_APLASIA_INVOLVING_BONES_OF_THE_EXTREMITIES	7	0.566535	1.22066	0.246855	1	0.998109	3417	tags=86%, list=39%, signal=52%	FANCD2/DYNC2H1/VAC14/FIG4/LMBR1/ATP7A
GOBP_DNA_REPAIR	GOBP_DNA_REPAIR	GOBP_DNA_REPAIR	341	0.299845	1.22046	0.0720721	1	0.998109	1982	tags=26%, list=23%, signal=21%	PAXX/SHLD1/SMARCAL1/FANCG/ATR/LIG3/UBE2T/SLF2/PRIMPOL/BRCA2/USP7/BRD8/DTX3L/UPF1/MUTYH/TAOK1/ERCC5/USP10/SMARCAD1/POLB/DDX11/UNG/GTF2H5/POLD4/REV3L/CRY2/HELB/AP5Z1/EMSY/TP53BP1/FZR1/RFC1/MCM5/APEX1/ZMPSTE24/UCHL5/ERCC1/DDX1/KMT5B/KIN/MCM2/MDC1/CHEK1/MMS19/PRKDC/ZSWIM7/UBR5/TAOK3/NEIL2/FANCD2/ZRANB3/POLL/SUPT16H/ZCWPW1/PARG/ALKBH3/POLD3/PARP3/SETMAR/TERF2/INO80B/UVSSA/FTO/MEN1/EXO5/SFR1/RFC5/ERCC6…
GOBP_TELOMERE_ORGANIZATION	GOBP_TELOMERE_ORGANIZATION	GOBP_TELOMERE_ORGANIZATION	100	0.32731	1.22045	0.182505	1	0.998109	954	tags=17%, list=11%, signal=15%	SMARCAL1/EZH1/ATR/GNL3L/BRCA2/USP7/ZNF827/UPF1/RFC1/APEX1/CCT3/DCP2/CCT4/ERCC1/CCT7/SP100/PRKDC
GOCC_STEREOCILIA_COUPLING_LINK	GOCC_STEREOCILIA_COUPLING_LINK	GOCC_STEREOCILIA_COUPLING_LINK	1	0.916762	1.22024	0.160083	1	0.998109	726	tags=100%, list=8%, signal=92%	VEZT
GOBP_ORGANOPHOSPHATE_BIOSYNTHETIC_PROCESS	GOBP_ORGANOPHOSPHATE_BIOSYNTHETIC_PROCESS	GOBP_ORGANOPHOSPHATE_BIOSYNTHETIC_PROCESS	299	0.30106	1.21996	0.0860861	1	0.998109	3040	tags=36%, list=35%, signal=25%	ATP5F1E/ATP5MG/ATP5PF/ATP5PD/NAXD/ATP5MC3/ATP5F1B/ATP5MC2/SYNJ2/PFAS/LPGAT1/SLC25A16/MTMR3/ACSL5/PIGC/PAPSS1/AKR1A1/PTPMT1/IDH1/MT-ATP8/ADK/PIP5K1A/DPM2/PIK3CG/DLD/NME3/ACAT1/GMPS/CDS2/AK2/PPARD/DIP2A/TKT/PIGU/NME2/SYNJ1/PI4K2A/TPK1/GK/PPAT/PGS1/PIGV/PIP4K2B/PIGP/ELOVL6/PTK2B/SOCS5/DCK/NFS1/PDHB/PTDSS1/DCAKD/PPARA/SLC27A1/PIGT/CAD/PPCDC/PIK3CB/VAC14/PINK1/LCLAT1/TMEM150A/DHODH/RAB38/PGAP2/MTMR1/I…
HP_TRICEPS_WEAKNESS	HP_TRICEPS_WEAKNESS	HP_TRICEPS_WEAKNESS	7	0.566168	1.21987	0.246855	1	0.998109	2708	tags=71%, list=31%, signal=49%	AGRN/FBXO38/POMT1/AK9/CHRNB1
GOCC_LATERAL_ELEMENT	GOCC_LATERAL_ELEMENT	GOCC_LATERAL_ELEMENT	5	0.618079	1.21961	0.231511	1	0.998109	3330	tags=100%, list=38%, signal=62%	BRCA2/SYCP2/BLM/REC8/SMC3
GOBP_THIAMINE_CONTAINING_COMPOUND_METABOLIC_PROCESS	GOBP_THIAMINE_CONTAINING_COMPOUND_METABOLIC_PROCESS	GOBP_THIAMINE_CONTAINING_COMPOUND_METABOLIC_PROCESS	3	0.71172	1.21949	0.220459	1	0.998109	1892	tags=67%, list=22%, signal=52%	TPK1/THTPA
HP_STILLBIRTH	HP_STILLBIRTH	HP_STILLBIRTH	13	0.486838	1.21938	0.24451	1	0.998109	2321	tags=46%, list=27%, signal=34%	SLC35D1/ZMPSTE24/GBA/FLNB/CENPF/NSDHL
GOBP_NUCLEOBASE_CATABOLIC_PROCESS	GOBP_NUCLEOBASE_CATABOLIC_PROCESS	GOBP_NUCLEOBASE_CATABOLIC_PROCESS	2	0.786428	1.21929	0.204301	1	0.998109	1862	tags=100%, list=21%, signal=79%	DPYD/DPYSL2
GOBP_PYRIMIDINE_NUCLEOBASE_CATABOLIC_PROCESS	GOBP_PYRIMIDINE_NUCLEOBASE_CATABOLIC_PROCESS	GOBP_PYRIMIDINE_NUCLEOBASE_CATABOLIC_PROCESS	2	0.786428	1.21929	0.204301	1	0.998109	1862	tags=100%, list=21%, signal=79%	DPYD/DPYSL2
HP_OCULAR_ANTERIOR_SEGMENT_DYSGENESIS	HP_OCULAR_ANTERIOR_SEGMENT_DYSGENESIS	HP_OCULAR_ANTERIOR_SEGMENT_DYSGENESIS	161	0.311376	1.21902	0.129496	1	0.998109	1435	tags=19%, list=16%, signal=16%	SEM1/TCTN1/FANCG/UBE2T/BRCA2/WDR73/DIS3L2/EPG5/STIM1/GNAQ/GTF2H5/SLC25A11/ETFB/TMEM216/SDHA/EHMT1/ERCC1/KANSL1/KMT2C/TBL2/PEX5/FGFR1/FKRP/FANCD2/XYLT2/EPHA2/DAG1/CRYAB/NUP188/TMEM231/ELP4
GOCC_LATERAL_PART_OF_CELL	GOCC_LATERAL_PART_OF_CELL	GOCC_LATERAL_PART_OF_CELL	1	0.915729	1.21886	0.160083	1	0.998109	735	tags=100%, list=8%, signal=92%	NUMA1
HP_MULTICYSTIC_KIDNEY_DYSPLASIA	HP_MULTICYSTIC_KIDNEY_DYSPLASIA	HP_MULTICYSTIC_KIDNEY_DYSPLASIA	52	0.358229	1.21868	0.204225	1	0.998109	2187	tags=33%, list=25%, signal=25%	TCTN1/SH2B1/MCTP2/PEX26/TMEM216/FLI1/PEX5/WDPCP/BBS9/TMEM231/SPOP/PEX14/PEX10/CEP57/BUB3/NPHP3/BBS4
GOBP_MITOCHONDRIAL_CYTOCHROME_C_OXIDASE_ASSEMBLY	GOBP_MITOCHONDRIAL_CYTOCHROME_C_OXIDASE_ASSEMBLY	GOBP_MITOCHONDRIAL_CYTOCHROME_C_OXIDASE_ASSEMBLY	21	0.431927	1.21867	0.223545	1	0.998109	1787	tags=43%, list=21%, signal=34%	SMIM20/COX14/PET100/COX17/COX18/BCS1L/FASTKD3/COA4/TIMM21
HP_ABNORMAL_CAROTID_ARTERY_MORPHOLOGY	HP_ABNORMAL_CAROTID_ARTERY_MORPHOLOGY	HP_ABNORMAL_CAROTID_ARTERY_MORPHOLOGY	44	0.364143	1.21852	0.21937	1	0.998109	1098	tags=18%, list=13%, signal=16%	FANCG/ABCA1/UBE2T/BRCA2/ZMPSTE24/SMAD3/TBL2/FANCD2
GOBP_ACTIVATION_OF_PHOSPHOLIPASE_C_ACTIVITY	GOBP_ACTIVATION_OF_PHOSPHOLIPASE_C_ACTIVITY	GOBP_ACTIVATION_OF_PHOSPHOLIPASE_C_ACTIVITY	11	0.505609	1.21842	0.26284	1	0.998109	3055	tags=73%, list=35%, signal=47%	TXK/GNAQ/PLCB2/NMUR1/GPR55/ITK/GNA15/S1PR4
GOBP_PYRIDINE_CONTAINING_COMPOUND_CATABOLIC_PROCESS	GOBP_PYRIDINE_CONTAINING_COMPOUND_CATABOLIC_PROCESS	GOBP_PYRIDINE_CONTAINING_COMPOUND_CATABOLIC_PROCESS	2	0.785859	1.21841	0.207885	1	0.998109	155	tags=50%, list=2%, signal=49%	MTAP
GOBP_POSITIVE_REGULATION_OF_PODOSOME_ASSEMBLY	GOBP_POSITIVE_REGULATION_OF_PODOSOME_ASSEMBLY	GOBP_POSITIVE_REGULATION_OF_PODOSOME_ASSEMBLY	8	0.546734	1.21819	0.251149	1	0.998109	770	tags=38%, list=9%, signal=34%	TNF/FSCN1/ASAP1
HP_TRISMUS	HP_TRISMUS	HP_TRISMUS	4	0.663201	1.21814	0.221453	1	0.998109	1220	tags=50%, list=14%, signal=43%	TPM2/GBA
GOCC_FHF_COMPLEX	GOCC_FHF_COMPLEX	GOCC_FHF_COMPLEX	3	0.710828	1.21796	0.220459	1	0.998109	827	tags=33%, list=9%, signal=30%	HOOK3
GOBP_REGULATION_OF_CHROMATIN_ORGANIZATION	GOBP_REGULATION_OF_CHROMATIN_ORGANIZATION	GOBP_REGULATION_OF_CHROMATIN_ORGANIZATION	30	0.399166	1.21766	0.213836	1	0.998109	2200	tags=43%, list=25%, signal=33%	PADI2/SETD1A/TLK2/SPTY2D1/TPR/L3MBTL3/PHF2/SETDB1/MAP1S/CDK2/SSRP1/KDM1A/ALKBH4
GOBP_LIPID_GLYCOSYLATION	GOBP_LIPID_GLYCOSYLATION	GOBP_LIPID_GLYCOSYLATION	4	0.662798	1.21739	0.221453	1	0.998109	1220	tags=50%, list=14%, signal=43%	GBA2/GBA
GOCC_INTEGRAL_COMPONENT_OF_SYNAPTIC_VESICLE_MEMBRANE	GOCC_INTEGRAL_COMPONENT_OF_SYNAPTIC_VESICLE_MEMBRANE	GOCC_INTEGRAL_COMPONENT_OF_SYNAPTIC_VESICLE_MEMBRANE	8	0.546218	1.21704	0.251149	1	0.998109	1500	tags=50%, list=17%, signal=41%	SYNGR1/SV2A/SYPL1/STX10
GOBP_PANCREAS_DEVELOPMENT	GOBP_PANCREAS_DEVELOPMENT	GOBP_PANCREAS_DEVELOPMENT	24	0.417488	1.217	0.23067	1	0.998109	2166	tags=38%, list=25%, signal=28%	SIDT2/TCF7L2/RFX3/GIPR/HES1/MEN1/GATA6/NPHP3/RHEB
GOMF_NUCLEASE_ACTIVITY	GOMF_NUCLEASE_ACTIVITY	GOMF_NUCLEASE_ACTIVITY	125	0.319288	1.21697	0.152151	1	0.998109	2234	tags=29%, list=26%, signal=22%	TRIR/DIS3L2/PAN3/RNASEK/POP4/KHNYN/ERCC5/EXOSC4/APEX1/DCP2/ERCC1/DDX1/CNOT8/RPPH1/RPP40/EXOSC3/G3BP1/ZRANB3/DNASE1L1/TEFM/EDC3/DNASE1/SETMAR/EXO5/PAN2/LACTB2/MAP1S/RNASE1/ELAC1/OGG1/NTHL1/RPP25/ENDOD1/PMS2/DIS3L/EXOSC5
HP_SPINAL_DEFORMITIES	HP_SPINAL_DEFORMITIES	HP_SPINAL_DEFORMITIES	11	0.504998	1.21695	0.26284	1	0.998109	2739	tags=45%, list=31%, signal=31%	FKRP/AGRN/GDAP1/POMT1/MGME1
HP_BRONCHOCONSTRICTION	HP_BRONCHOCONSTRICTION	HP_BRONCHOCONSTRICTION	4	0.66251	1.21687	0.221453	1	0.998109	1451	tags=50%, list=17%, signal=42%	TNF/PTGER2
GOMF_L_ARGININE_TRANSMEMBRANE_TRANSPORTER_ACTIVITY	GOMF_L_ARGININE_TRANSMEMBRANE_TRANSPORTER_ACTIVITY	GOMF_L_ARGININE_TRANSMEMBRANE_TRANSPORTER_ACTIVITY	2	0.78482	1.2168	0.207885	1	0.998109	1876	tags=100%, list=22%, signal=78%	SLC38A9/SLC7A1
GOBP_FAT_CELL_PROLIFERATION	GOBP_FAT_CELL_PROLIFERATION	GOBP_FAT_CELL_PROLIFERATION	5	0.616649	1.21679	0.233119	1	0.998109	1895	tags=60%, list=22%, signal=47%	E2F1/FTO/E2F3
HP_AGENESIS_OF_PERMANENT_TEETH	HP_AGENESIS_OF_PERMANENT_TEETH	HP_AGENESIS_OF_PERMANENT_TEETH	10	0.515293	1.21661	0.256061	1	0.998109	57	tags=10%, list=1%, signal=10%	MESD
HP_ABNORMAL_ATRIAL_ARRANGEMENT	HP_ABNORMAL_ATRIAL_ARRANGEMENT	HP_ABNORMAL_ATRIAL_ARRANGEMENT	6	0.587661	1.2164	0.232595	1	0.998109	2889	tags=67%, list=33%, signal=45%	SPEF2/DNAAF2/DNAL1/SPAG1
GOBP_MYOBLAST_FUSION	GOBP_MYOBLAST_FUSION	GOBP_MYOBLAST_FUSION	17	0.455896	1.21632	0.24	1	0.998109	1175	tags=24%, list=13%, signal=20%	RIPOR2/NFATC2/EHD1/PLEKHO1
HP_UNDETECTABLE_ELECTRORETINOGRAM	HP_UNDETECTABLE_ELECTRORETINOGRAM	HP_UNDETECTABLE_ELECTRORETINOGRAM	9	0.528951	1.2163	0.25268	1	0.998109	441	tags=22%, list=5%, signal=21%	FLVCR1/CLN8
HP_TACHYPNEA	HP_TACHYPNEA	HP_TACHYPNEA	39	0.374359	1.21628	0.219013	1	0.998109	2134	tags=33%, list=24%, signal=25%	TCTN1/BTD/NHLRC2/ARL13B/COA6/TMEM216/ACAT1/TMEM231/HLCS/IGHMBP2/SLC25A15/PCCA/HMGCL
GOMF_CYTOCHROME_B5_REDUCTASE_ACTIVITY_ACTING_ON_NAD_P_H	GOMF_CYTOCHROME_B5_REDUCTASE_ACTIVITY_ACTING_ON_NAD_P_H	GOMF_CYTOCHROME_B5_REDUCTASE_ACTIVITY_ACTING_ON_NAD_P_H	5	0.616374	1.21624	0.233119	1	0.998109	139	tags=20%, list=2%, signal=20%	NQO1
GOBP_TRIGLYCERIDE_CATABOLIC_PROCESS	GOBP_TRIGLYCERIDE_CATABOLIC_PROCESS	GOBP_TRIGLYCERIDE_CATABOLIC_PROCESS	7	0.564386	1.21603	0.246855	1	0.998109	2842	tags=71%, list=33%, signal=48%	PIK3CG/PNPLA4/DAGLB/MGLL/PNPLA2
GOBP_REGULATION_OF_MITOCHONDRIAL_DNA_REPLICATION	GOBP_REGULATION_OF_MITOCHONDRIAL_DNA_REPLICATION	GOBP_REGULATION_OF_MITOCHONDRIAL_DNA_REPLICATION	5	0.616252	1.216	0.233119	1	0.998109	1042	tags=40%, list=12%, signal=35%	LIG3/SSBP1
HP_DEFORMED_SELLA_TURCICA	HP_DEFORMED_SELLA_TURCICA	HP_DEFORMED_SELLA_TURCICA	11	0.504533	1.21583	0.26435	1	0.998109	1022	tags=27%, list=12%, signal=24%	SLC17A5/VPS33A/GNPTAB
HP_LARGE_BASAL_GANGLIA	HP_LARGE_BASAL_GANGLIA	HP_LARGE_BASAL_GANGLIA	33	0.390609	1.21565	0.204005	1	0.998109	1229	tags=21%, list=14%, signal=18%	ATR/MED23/PIGC/CLIP1/ZC3H14/CRBN/EDC3
GOBP_POSITIVE_REGULATION_OF_TRANSCRIPTION_BY_RNA_POLYMERASE_I	GOBP_POSITIVE_REGULATION_OF_TRANSCRIPTION_BY_RNA_POLYMERASE_I	GOBP_POSITIVE_REGULATION_OF_TRANSCRIPTION_BY_RNA_POLYMERASE_I	20	0.434029	1.21553	0.223545	1	0.998109	536	tags=25%, list=6%, signal=24%	WDR75/DDX11/NOL11/WDR43/PIH1D1
GOBP_REGULATION_OF_NEUTROPHIL_CHEMOTAXIS	GOBP_REGULATION_OF_NEUTROPHIL_CHEMOTAXIS	GOBP_REGULATION_OF_NEUTROPHIL_CHEMOTAXIS	20	0.434017	1.21549	0.223545	1	0.998109	149	tags=10%, list=2%, signal=10%	RIPOR2/JAM3
GOBP_PROTEIN_ACTIVATION_CASCADE	GOBP_PROTEIN_ACTIVATION_CASCADE	GOBP_PROTEIN_ACTIVATION_CASCADE	2	0.783787	1.2152	0.207885	1	0.998109	1885	tags=100%, list=22%, signal=78%	F8/FN1
GOBP_5S_CLASS_RRNA_TRANSCRIPTION_BY_RNA_POLYMERASE_III	GOBP_5S_CLASS_RRNA_TRANSCRIPTION_BY_RNA_POLYMERASE_III	GOBP_5S_CLASS_RRNA_TRANSCRIPTION_BY_RNA_POLYMERASE_III	5	0.615814	1.21514	0.233119	1	0.998109	705	tags=40%, list=8%, signal=37%	GTF3C5/GTF3C1
GOCC_TRANSCRIPTION_FACTOR_TFIIIC_COMPLEX	GOCC_TRANSCRIPTION_FACTOR_TFIIIC_COMPLEX	GOCC_TRANSCRIPTION_FACTOR_TFIIIC_COMPLEX	5	0.615814	1.21514	0.233119	1	0.998109	705	tags=40%, list=8%, signal=37%	GTF3C5/GTF3C1
HP_CEREBELLAR_ATROPHY	HP_CEREBELLAR_ATROPHY	HP_CEREBELLAR_ATROPHY	233	0.303984	1.21501	0.108871	1	0.998109	2370	tags=32%, list=27%, signal=24%	LNPK/PRUNE1/VLDLR/GBA2/MCOLN1/BTD/WDR73/NUP214/TRAPPC6B/AP4S1/TBC1D2B/PIK3R5/NDUFA9/NDUFA8/GTF2H5/CLN8/RFC1/SPG7/PLAA/SDHA/ATXN2/SYNE1/LIPT1/AARS2/RTTN/LYST/PIGU/SLC9A6/TRAPPC4/FKRP/CRAT/EXOSC3/KIF1C/BCS1L/CTSF/FBXL4/PIGP/TRAPPC11/POLR3A/SLC39A14/AGTPBP1/FOXRED1/PEX10/ERCC6/WDR4/COA7/TRIM8/PIGT/RORA/ATP1A3/TTBK2/COG6/ERCC2/POMT1/XRCC4/CTBP1/NOP56/CUL4B/CCDC88C/MAN2B1/CARS2/GNAO1/ZNHIT3/MFSD8/NARS…
GOBP_POLY_A_PLUS_MRNA_EXPORT_FROM_NUCLEUS	GOBP_POLY_A_PLUS_MRNA_EXPORT_FROM_NUCLEUS	GOBP_POLY_A_PLUS_MRNA_EXPORT_FROM_NUCLEUS	16	0.462344	1.2148	0.236439	1	0.998109	2479	tags=50%, list=28%, signal=36%	DDX19B/IWS1/GLE1/THOC2/POLDIP3/NUP133/HHEX/PABPN1
GOBP_PHOSPHATIDYLINOSITOL_PHOSPHATE_BIOSYNTHETIC_PROCESS	GOBP_PHOSPHATIDYLINOSITOL_PHOSPHATE_BIOSYNTHETIC_PROCESS	GOBP_PHOSPHATIDYLINOSITOL_PHOSPHATE_BIOSYNTHETIC_PROCESS	45	0.361945	1.21474	0.221963	1	0.998109	3340	tags=56%, list=38%, signal=34%	SYNJ2/PIP5K1A/PIK3CG/SYNJ1/PI4K2A/PIP4K2B/SOCS5/PIK3CB/TMEM150A/INPP1/FIG4/PI4K2B/SOCS2/PIK3R3/PIK3CA/CISH/ATM/BPNT1/PIP4K2C/TTC7A/ATG14/IPMK/PIKFYVE/SMG1/PI4KA
HP_BILATERAL_CLEFT_PALATE	HP_BILATERAL_CLEFT_PALATE	HP_BILATERAL_CLEFT_PALATE	5	0.615501	1.21452	0.234727	1	0.998109	1398	tags=60%, list=16%, signal=50%	DLG1/CTNND1/SPOP
HP_BROAD_JAW	HP_BROAD_JAW	HP_BROAD_JAW	3	0.708704	1.21432	0.222222	1	0.998109	1719	tags=67%, list=20%, signal=54%	AIP/SH3BP2
HP_HYPOPLASIA_OF_THE_BRAINSTEM	HP_HYPOPLASIA_OF_THE_BRAINSTEM	HP_HYPOPLASIA_OF_THE_BRAINSTEM	45	0.361795	1.21424	0.223131	1	0.998109	1832	tags=27%, list=21%, signal=21%	VLDLR/WDR73/KIAA1109/ASXL1/SMPD4/DYNC1I2/TMEM216/FKRP/TRMT10A/PDHB/POMT1/PAFAH1B1
HP_CHRONIC_NONINFECTIOUS_LYMPHADENOPATHY	HP_CHRONIC_NONINFECTIOUS_LYMPHADENOPATHY	HP_CHRONIC_NONINFECTIOUS_LYMPHADENOPATHY	8	0.544946	1.2142	0.254211	1	0.998109	2407	tags=62%, list=28%, signal=45%	ABCA1/FAS/RASGRP1/ATRX/PRKCD
GOMF_DEOXYRIBONUCLEASE_ACTIVITY	GOMF_DEOXYRIBONUCLEASE_ACTIVITY	GOMF_DEOXYRIBONUCLEASE_ACTIVITY	30	0.398012	1.21414	0.216352	1	0.998109	1698	tags=33%, list=19%, signal=27%	ERCC5/APEX1/ERCC1/ZRANB3/DNASE1L1/TEFM/DNASE1/SETMAR/EXO5/MAP1S
GOBP_AMINO_ACID_SALVAGE	GOBP_AMINO_ACID_SALVAGE	GOBP_AMINO_ACID_SALVAGE	5	0.6153	1.21413	0.234727	1	0.998109	155	tags=20%, list=2%, signal=20%	MTAP
GOBP_L_METHIONINE_SALVAGE_FROM_METHYLTHIOADENOSINE	GOBP_L_METHIONINE_SALVAGE_FROM_METHYLTHIOADENOSINE	GOBP_L_METHIONINE_SALVAGE_FROM_METHYLTHIOADENOSINE	5	0.6153	1.21413	0.234727	1	0.998109	155	tags=20%, list=2%, signal=20%	MTAP
GOBP_SERTOLI_CELL_DEVELOPMENT	GOBP_SERTOLI_CELL_DEVELOPMENT	GOBP_SERTOLI_CELL_DEVELOPMENT	6	0.586439	1.21387	0.235759	1	0.998109	3429	tags=83%, list=39%, signal=51%	RAB13/ARID4A/ATRX/HSD17B4/ARID4B
GOBP_STRAND_INVASION	GOBP_STRAND_INVASION	GOBP_STRAND_INVASION	3	0.708429	1.21385	0.223986	1	0.998109	2542	tags=100%, list=29%, signal=71%	PSMC3IP/RAD51D/WRN
GOBP_TOLL_LIKE_RECEPTOR_3_SIGNALING_PATHWAY	GOBP_TOLL_LIKE_RECEPTOR_3_SIGNALING_PATHWAY	GOBP_TOLL_LIKE_RECEPTOR_3_SIGNALING_PATHWAY	13	0.484596	1.21376	0.250366	1	0.998109	252	tags=15%, list=3%, signal=15%	OAS1/TNF
HP_DECREASED_CORNEAL_REFLEX	HP_DECREASED_CORNEAL_REFLEX	HP_DECREASED_CORNEAL_REFLEX	1	0.911825	1.21367	0.170478	1	0.998109	769	tags=100%, list=9%, signal=91%	WNK1
HP_OLIGODONTIA	HP_OLIGODONTIA	HP_OLIGODONTIA	28	0.402477	1.21364	0.225725	1	0.998109	3048	tags=50%, list=35%, signal=33%	NEPRO/FGFR1/CEP152/TRMT10A/POLR3A/POLR3GL/SH3BP2/PPP1R15B/DVL3/WNT10A/SUMO1/EDARADD/PORCN/CHSY1
GOBP_GLYCOSIDE_METABOLIC_PROCESS	GOBP_GLYCOSIDE_METABOLIC_PROCESS	GOBP_GLYCOSIDE_METABOLIC_PROCESS	11	0.503544	1.21345	0.265861	1	0.998109	1220	tags=36%, list=14%, signal=31%	GBA2/AKR1A1/ABHD10/GBA
GOBP_RECEPTOR_CLUSTERING	GOBP_RECEPTOR_CLUSTERING	GOBP_RECEPTOR_CLUSTERING	25	0.414602	1.21338	0.231065	1	0.998109	1542	tags=32%, list=18%, signal=26%	MESD/DLG1/ITGAL/SYNGAP1/PICK1/DLG3/AGRN/SCRIB
GOCC_UBIQUITIN_LIGASE_COMPLEX	GOCC_UBIQUITIN_LIGASE_COMPLEX	GOCC_UBIQUITIN_LIGASE_COMPLEX	211	0.304955	1.213	0.123093	1	0.998109	1883	tags=24%, list=22%, signal=19%	ELOB/ELOC/KCTD13/ANAPC7/BARD1/BRCA2/FBXO44/PHC1/KBTBD6/CBLL1/CDC27/FAM8A1/KLHL9/ZSWIM4/ANAPC4/MED11/ENC1/FZR1/FBXO32/ANAPC5/CKS1B/KLHL2/FEM1A/DERL2/CRBN/TRAF2/CUL3/KLHL25/KCTD5/CACYBP/PCGF6/FBXL4/TNFAIP1/SPOP/RNF144A/KLHDC10/LMO7/FBXO8/FBXL3/FBXO45/FBXO38/RMND5A/UBE2V1/USP47/ZER1/FBXL22/CDC23/DCAF17/FBXO4/DCAF4/RAD18
GOBP_NEUROMUSCULAR_JUNCTION_DEVELOPMENT	GOBP_NEUROMUSCULAR_JUNCTION_DEVELOPMENT	GOBP_NEUROMUSCULAR_JUNCTION_DEVELOPMENT	13	0.484287	1.21299	0.25183	1	0.998109	2066	tags=38%, list=24%, signal=29%	MESD/ANK3/ALS2/AGRN/FNTA
GOCC_PROTEIN_COMPLEX_INVOLVED_IN_CELL_MATRIX_ADHESION	GOCC_PROTEIN_COMPLEX_INVOLVED_IN_CELL_MATRIX_ADHESION	GOCC_PROTEIN_COMPLEX_INVOLVED_IN_CELL_MATRIX_ADHESION	1	0.911251	1.2129	0.170478	1	0.998109	774	tags=100%, list=9%, signal=91%	PLAUR
HP_LOSS_OF_EYELASHES	HP_LOSS_OF_EYELASHES	HP_LOSS_OF_EYELASHES	4	0.660229	1.21268	0.228374	1	0.998109	2037	tags=50%, list=23%, signal=38%	ZMPSTE24/UROS
GOBP_UTP_BIOSYNTHETIC_PROCESS	GOBP_UTP_BIOSYNTHETIC_PROCESS	GOBP_UTP_BIOSYNTHETIC_PROCESS	7	0.562793	1.2126	0.248428	1	0.998109	1750	tags=43%, list=20%, signal=34%	NME3/NME2/CAD
HP_PRENATAL_MOVEMENT_ABNORMALITY	HP_PRENATAL_MOVEMENT_ABNORMALITY	HP_PRENATAL_MOVEMENT_ABNORMALITY	94	0.326988	1.21259	0.18587	1	0.998109	2597	tags=37%, list=30%, signal=26%	PRUNE1/SZT2/TPM2/CAMKMT/USP7/ERCC5/VPS13B/ZMPSTE24/FXR1/SYNE1/TMCO1/ALG14/SYNJ1/GLE1/GBA/DMPK/SYNGAP1/ARV1/NUP188/AGRN/COX15/SMN1/CCDC174/IGHMBP2/CTBP1/GBE1/COL6A1/CELF2/TRAK1/NEK9/LMOD3/TPM3/DPAGT1/WWOX/TRIP4
GOBP_MITOCHONDRIAL_DEPOLARIZATION	GOBP_MITOCHONDRIAL_DEPOLARIZATION	GOBP_MITOCHONDRIAL_DEPOLARIZATION	13	0.484105	1.21253	0.25183	1	0.998109	1469	tags=31%, list=17%, signal=26%	RACK1/HSH2D/MLLT11/P2RX7
GOBP_TERTIARY_ALCOHOL_METABOLIC_PROCESS	GOBP_TERTIARY_ALCOHOL_METABOLIC_PROCESS	GOBP_TERTIARY_ALCOHOL_METABOLIC_PROCESS	7	0.562761	1.21253	0.248428	1	0.998109	384	tags=29%, list=4%, signal=27%	H6PD/AKR1A1
HP_NUMEROUS_PIGMENTED_FRECKLES	HP_NUMEROUS_PIGMENTED_FRECKLES	HP_NUMEROUS_PIGMENTED_FRECKLES	7	0.562704	1.2124	0.248428	1	0.998109	2482	tags=57%, list=28%, signal=41%	ERCC5/GTF2H5/ERCC2/RNF113A
HP_ABNORMAL_LACRIMAL_GLAND_MORPHOLOGY	HP_ABNORMAL_LACRIMAL_GLAND_MORPHOLOGY	HP_ABNORMAL_LACRIMAL_GLAND_MORPHOLOGY	2	0.781962	1.21237	0.21147	1	0.998109	683	tags=50%, list=8%, signal=46%	HLA-DRB1
HP_INCREASED_BODY_MASS_INDEX	HP_INCREASED_BODY_MASS_INDEX	HP_INCREASED_BODY_MASS_INDEX	2	0.78195	1.21235	0.21147	1	0.998109	1901	tags=100%, list=22%, signal=78%	THOC2/THRA
HP_INTERRUPTED_AORTIC_ARCH	HP_INTERRUPTED_AORTIC_ARCH	HP_INTERRUPTED_AORTIC_ARCH	10	0.513485	1.21235	0.257576	1	0.998109	2514	tags=60%, list=29%, signal=43%	DGCR8/DIS3L2/FGFR1/GATA6/PLXND1/SMG9
HP_AGANGLIONIC_MEGACOLON	HP_AGANGLIONIC_MEGACOLON	HP_AGANGLIONIC_MEGACOLON	49	0.356886	1.21231	0.198606	1	0.998109	603	tags=14%, list=7%, signal=13%	TCTN1/FANCG/UBE2T/SH2B1/BRCA2/ARL13B/TMEM216
GOMF_METALLODIPEPTIDASE_ACTIVITY	GOMF_METALLODIPEPTIDASE_ACTIVITY	GOMF_METALLODIPEPTIDASE_ACTIVITY	2	0.781849	1.21219	0.21147	1	0.998109	419	tags=50%, list=5%, signal=48%	CPQ
GOBP_UBIQUITIN_DEPENDENT_ENDOCYTOSIS	GOBP_UBIQUITIN_DEPENDENT_ENDOCYTOSIS	GOBP_UBIQUITIN_DEPENDENT_ENDOCYTOSIS	3	0.707401	1.21209	0.22575	1	0.998109	2000	tags=67%, list=23%, signal=51%	TSG101/IL10RA
HP_WIDE_INTERMAMILLARY_DISTANCE	HP_WIDE_INTERMAMILLARY_DISTANCE	HP_WIDE_INTERMAMILLARY_DISTANCE	58	0.349711	1.21199	0.213134	1	0.998109	2566	tags=36%, list=29%, signal=26%	ERMARD/AMMECR1/SOS2/ASXL1/SMPD4/KANSL1/FGFR1/TMCO1/GNPTAB/ALG14/CPT2/MAPRE2/NUP188/SMARCA2/ERCC6/NSMF/LZTR1/ADNP/HS6ST1/KAT6A/WDR11
GOBP_AMP_METABOLIC_PROCESS	GOBP_AMP_METABOLIC_PROCESS	GOBP_AMP_METABOLIC_PROCESS	17	0.454099	1.21152	0.245517	1	0.998109	1235	tags=24%, list=14%, signal=20%	PFAS/ADK/AK2/PPAT
GOBP_NEGATIVE_REGULATION_OF_INTRACELLULAR_ESTROGEN_RECEPTOR_SIGNALING_PATHWAY	GOBP_NEGATIVE_REGULATION_OF_INTRACELLULAR_ESTROGEN_RECEPTOR_SIGNALING_PATHWAY	GOBP_NEGATIVE_REGULATION_OF_INTRACELLULAR_ESTROGEN_RECEPTOR_SIGNALING_PATHWAY	8	0.543694	1.21141	0.255743	1	0.998109	34	tags=12%, list=0%, signal=12%	CNOT9
GOBP_POSITIVE_REGULATION_OF_TYPE_I_INTERFERON_MEDIATED_SIGNALING_PATHWAY	GOBP_POSITIVE_REGULATION_OF_TYPE_I_INTERFERON_MEDIATED_SIGNALING_PATHWAY	GOBP_POSITIVE_REGULATION_OF_TYPE_I_INTERFERON_MEDIATED_SIGNALING_PATHWAY	13	0.483626	1.21133	0.25183	1	0.998109	1424	tags=38%, list=16%, signal=32%	NLRC5/LSM14A/RNF185/UBE2K/TRIM56
GOMF_VITAMIN_BINDING	GOMF_VITAMIN_BINDING	GOMF_VITAMIN_BINDING	45	0.360929	1.21133	0.224299	1	0.998109	4189	tags=64%, list=48%, signal=34%	KYAT3/MMAB/HACL1/GGCX/TKT/TPK1/ALKBH3/NFS1/HLCS/SEC14L2/UROS/PCCA/MCCC1/ABAT/CYP2R1/SHMT1/ALAS1/SLC19A1/PANK3/PAM/FASN/ILVBL/PYGB/PLOD3/CSAD/GOT1/SPTLC1/P3H1/SHMT2
GOCC_DYSTROGLYCAN_COMPLEX	GOCC_DYSTROGLYCAN_COMPLEX	GOCC_DYSTROGLYCAN_COMPLEX	2	0.781261	1.21128	0.213262	1	0.998109	1907	tags=100%, list=22%, signal=78%	DAG1/SGCB
GOBP_COENZYME_A_BIOSYNTHETIC_PROCESS	GOBP_COENZYME_A_BIOSYNTHETIC_PROCESS	GOBP_COENZYME_A_BIOSYNTHETIC_PROCESS	9	0.526704	1.21114	0.255743	1	0.998109	1751	tags=44%, list=20%, signal=36%	SLC25A16/ACAT1/DCAKD/PPCDC
HP_DEFECTIVE_DNA_REPAIR_AFTER_ULTRAVIOLET_RADIATION_DAMAGE	HP_DEFECTIVE_DNA_REPAIR_AFTER_ULTRAVIOLET_RADIATION_DAMAGE	HP_DEFECTIVE_DNA_REPAIR_AFTER_ULTRAVIOLET_RADIATION_DAMAGE	11	0.502423	1.21074	0.271903	1	0.998109	2482	tags=45%, list=28%, signal=33%	ERCC5/GTF2H5/ERCC6/ERCC2/RNF113A
HP_REDUCED_NATURAL_KILLER_CELL_COUNT	HP_REDUCED_NATURAL_KILLER_CELL_COUNT	HP_REDUCED_NATURAL_KILLER_CELL_COUNT	8	0.543328	1.2106	0.255743	1	0.998109	1925	tags=38%, list=22%, signal=29%	CD70/FCGR3A/MCM4
GOCC_PHOTORECEPTOR_OUTER_SEGMENT	GOCC_PHOTORECEPTOR_OUTER_SEGMENT	GOCC_PHOTORECEPTOR_OUTER_SEGMENT	15	0.467881	1.21056	0.254286	1	0.998109	2761	tags=47%, list=32%, signal=32%	CEP250/GNAQ/PDE6B/BBS4/GRK4/RAB27A/BSG
HP_COLON_CANCER	HP_COLON_CANCER	HP_COLON_CANCER	25	0.413583	1.2104	0.234917	1	0.998109	3534	tags=64%, list=41%, signal=38%	BRCA2/MUTYH/RABL3/DMPK/MSH2/NTHL1/CEP57/SH3KBP1/BUB3/PMS2/MLH3/PIK3CA/SMAD4/MSH6/PMS1/FLCN
GOBP_SPINDLE_ORGANIZATION	GOBP_SPINDLE_ORGANIZATION	GOBP_SPINDLE_ORGANIZATION	121	0.317961	1.21032	0.169474	1	0.998109	1951	tags=30%, list=22%, signal=23%	TOGARAM2/CEP72/CCSAP/HAUS8/KIF2A/TUBGCP5/HAUS2/CEP63/NUMA1/STAG1/DLG1/SAC3D1/TPR/CHD3/RACGAP1/LSM14A/CHMP7/RAB11A/HSPA1A/TUBG1/MAPRE2/CCNB1/PRC1/CEP192/KIFC2/PARP3/RNF4/NTMT1/LZTS2/VPS4B/TUBGCP3/MISP/HAUS7/ATRX/MAPRE3/TPPP
GOBP_NEGATIVE_REGULATION_OF_RECEPTOR_RECYCLING	GOBP_NEGATIVE_REGULATION_OF_RECEPTOR_RECYCLING	GOBP_NEGATIVE_REGULATION_OF_RECEPTOR_RECYCLING	4	0.658842	1.21013	0.230104	1	0.998109	2395	tags=75%, list=27%, signal=54%	AP1AR/OPTN/TRAT1
HP_VERTICAL_NYSTAGMUS	HP_VERTICAL_NYSTAGMUS	HP_VERTICAL_NYSTAGMUS	5	0.613215	1.21001	0.234727	1	0.998109	1811	tags=60%, list=21%, signal=48%	PET100/PEX5/TTBK2
GOCC_CENTRIOLE	GOCC_CENTRIOLE	GOCC_CENTRIOLE	81	0.330112	1.21	0.205269	1	0.998109	2611	tags=42%, list=30%, signal=30%	SASS6/CCSAP/SFI1/CEP250/KIF2A/TUBD1/CEP63/RTTN/CEP76/HSPA1A/POC5/CEP170/TUBG1/GLE1/MDM1/CEP152/TSGA10/CEP192/PARP3/C2CD3/TUBGCP3/TTBK2/ODF2L/IFT88/CEP295/ALMS1/CCHCR1/BBS4/RP2/CEP44/PLK2/SPICE1/CEP128/NIN
HP_MITRAL_VALVE_CALCIFICATION	HP_MITRAL_VALVE_CALCIFICATION	HP_MITRAL_VALVE_CALCIFICATION	5	0.613089	1.20976	0.234727	1	0.998109	2006	tags=60%, list=23%, signal=46%	ZMPSTE24/GBA/IFIH1
HP_BROAD_RIBS	HP_BROAD_RIBS	HP_BROAD_RIBS	7	0.561362	1.20951	0.254717	1	0.998109	3417	tags=71%, list=39%, signal=43%	GNPTAB/PTDSS1/NEK9/SMAD4/ATP7A
GOCC_ENDORIBONUCLEASE_COMPLEX	GOCC_ENDORIBONUCLEASE_COMPLEX	GOCC_ENDORIBONUCLEASE_COMPLEX	28	0.401062	1.20937	0.230769	1	0.998109	1047	tags=21%, list=12%, signal=19%	DGCR8/POP4/TARBP2/RPPH1/AGO4/RPP40
GOCC_ACTIVIN_RECEPTOR_COMPLEX	GOCC_ACTIVIN_RECEPTOR_COMPLEX	GOCC_ACTIVIN_RECEPTOR_COMPLEX	2	0.779993	1.20932	0.215054	1	0.998109	817	tags=50%, list=9%, signal=45%	ACVR1
GOMF_ACTIVIN_RECEPTOR_ACTIVITY_TYPE_I	GOMF_ACTIVIN_RECEPTOR_ACTIVITY_TYPE_I	GOMF_ACTIVIN_RECEPTOR_ACTIVITY_TYPE_I	2	0.779993	1.20932	0.215054	1	0.998109	817	tags=50%, list=9%, signal=45%	ACVR1
GOMF_TRANSFORMING_GROWTH_FACTOR_BETA_RECEPTOR_ACTIVITY_TYPE_I	GOMF_TRANSFORMING_GROWTH_FACTOR_BETA_RECEPTOR_ACTIVITY_TYPE_I	GOMF_TRANSFORMING_GROWTH_FACTOR_BETA_RECEPTOR_ACTIVITY_TYPE_I	2	0.779993	1.20932	0.215054	1	0.998109	817	tags=50%, list=9%, signal=45%	ACVR1
GOBP_HARD_PALATE_DEVELOPMENT	GOBP_HARD_PALATE_DEVELOPMENT	GOBP_HARD_PALATE_DEVELOPMENT	1	0.908381	1.20908	0.180873	1	0.998109	799	tags=100%, list=9%, signal=91%	DLG1
GOBP_PERISTALSIS	GOBP_PERISTALSIS	GOBP_PERISTALSIS	1	0.908381	1.20908	0.180873	1	0.998109	799	tags=100%, list=9%, signal=91%	DLG1
HP_PALATE_FISTULA	HP_PALATE_FISTULA	HP_PALATE_FISTULA	1	0.908381	1.20908	0.180873	1	0.998109	799	tags=100%, list=9%, signal=91%	DLG1
GOBP_NCRNA_CATABOLIC_PROCESS	GOBP_NCRNA_CATABOLIC_PROCESS	GOBP_NCRNA_CATABOLIC_PROCESS	32	0.390052	1.20907	0.221669	1	0.998109	386	tags=9%, list=4%, signal=9%	TRIR/DIS3L2/EXOSC4
GOBP_VASCULAR_WOUND_HEALING	GOBP_VASCULAR_WOUND_HEALING	GOBP_VASCULAR_WOUND_HEALING	8	0.542526	1.20881	0.255743	1	0.998109	1093	tags=38%, list=13%, signal=33%	TNF/ADIPOR2/MCAM
GOCC_GEMINI_OF_COILED_BODIES	GOCC_GEMINI_OF_COILED_BODIES	GOCC_GEMINI_OF_COILED_BODIES	9	0.525638	1.20869	0.257274	1	0.998109	3812	tags=89%, list=44%, signal=50%	GEMIN7/GEMIN2/GEMIN8/SMN1/GEMIN6/ZPR1/DDX20/HABP4
HP_APLASIA_HYPOPLASIA_OF_THE_NAILS	HP_APLASIA_HYPOPLASIA_OF_THE_NAILS	HP_APLASIA_HYPOPLASIA_OF_THE_NAILS	125	0.317006	1.20827	0.161595	1	0.998109	2956	tags=41%, list=34%, signal=27%	NEPRO/WDR73/MCTP2/SMARCAD1/GTF2H5/ZBTB20/SLC35D1/DPYD/PPM1D/ZMPSTE24/DPF2/TBL2/PPP2R5D/FGFR1/DHX37/CPT2/PIGV/PIGP/CDKN1C/POLR3A/SMARCA2/ITGA6/FTO/FLNB/PTDSS1/SMARCC2/TRIM8/ERCC2/VAC14/WRAP53/PLAGL1/PGAP2/GNAO1/KDM1A/FIG4/ABHD11/PIGB/PIGA/RNF113A/TRRAP/WNT10A/SIAH1/TELO2/GTF2IRD2/ALG12/HRAS/SIK1/BCR/PORCN/PIGO/PIGL
HP_SINGLE_TRANSVERSE_PALMAR_CREASE	HP_SINGLE_TRANSVERSE_PALMAR_CREASE	HP_SINGLE_TRANSVERSE_PALMAR_CREASE	97	0.323791	1.20823	0.190323	1	0.998109	851	tags=16%, list=10%, signal=15%	TPM2/ATR/FGF9/DIS3L2/ZNF292/MCTP2/PEX26/SMARCAD1/DDX11/VPS13B/SMPD4/PLAA/EHMT1/STAG1/COX14/PEX5
GOBP_INTEGRIN_MEDIATED_SIGNALING_PATHWAY	GOBP_INTEGRIN_MEDIATED_SIGNALING_PATHWAY	GOBP_INTEGRIN_MEDIATED_SIGNALING_PATHWAY	52	0.355128	1.20813	0.214789	1	0.998109	1885	tags=33%, list=22%, signal=26%	FYB1/TXK/CCM2/TLN1/CUL3/NME2/LAT/ILK/CEACAM1/ITGAL/ADAM9/PTK2B/ITGA6/ADAM15/ITGAV/CD177/FN1
HP_ABNORMAL_DENSE_GRANULES	HP_ABNORMAL_DENSE_GRANULES	HP_ABNORMAL_DENSE_GRANULES	6	0.58364	1.20808	0.240506	1	0.998109	1232	tags=33%, list=14%, signal=29%	LYST/BLOC1S5
HP_MACROSCOPIC_HEMATURIA	HP_MACROSCOPIC_HEMATURIA	HP_MACROSCOPIC_HEMATURIA	4	0.65772	1.20807	0.233564	1	0.998109	164	tags=25%, list=2%, signal=25%	F8
HP_ABNORMALITY_OF_THE_NASAL_DORSUM	HP_ABNORMALITY_OF_THE_NASAL_DORSUM	HP_ABNORMALITY_OF_THE_NASAL_DORSUM	107	0.320974	1.20793	0.183652	1	0.998109	3097	tags=41%, list=36%, signal=27%	TENT5A/TCTN1/ATR/WDR73/VPS13B/ERF/ZMPSTE24/TMEM216/FGFR1/RUNX2/CEP152/STAT5B/FBXL4/METTL5/NUP188/TMEM231/POLR3A/SMARCA2/MGAT2/CASZ1/ATRX/ERCC2/ASPH/XRCC4/CEP57/CTBP1/BUB3/IFIH1/MAN2B1/EFNB1/AP4M1/WRN/COG4/HRAS/PEX1/PRMT7/EDARADD/ALDH18A1/LMBR1/COL1A1/PIGL/SLC35C1/ZPR1/TRAF6
HP_ABNORMALITY_OF_THE_SPINAL_CORD	HP_ABNORMALITY_OF_THE_SPINAL_CORD	HP_ABNORMALITY_OF_THE_SPINAL_CORD	156	0.309547	1.20756	0.146543	1	0.998109	1098	tags=16%, list=13%, signal=14%	NEPRO/TENT5A/FANCG/ABCA1/UBE2T/SH2B1/BTD/BRCA2/FLVCR1/SPG7/TMEM216/CCM2/SMAD3/FLI1/KANSL1/ATXN2/BMS1/TBL2/FGFR1/LYST/RUNX2/GNPTAB/FKRP/HBB/FANCD2
HP_IMPAIRED_VIBRATORY_SENSATION	HP_IMPAIRED_VIBRATORY_SENSATION	HP_IMPAIRED_VIBRATORY_SENSATION	47	0.358712	1.20721	0.225617	1	0.998109	3630	tags=53%, list=42%, signal=31%	GBA2/FLVCR1/KLHL9/VPS13A/SPG7/ATXN2/SYNE1/NIPA1/PMP22/POLR3A/ERLIN2/SLC25A15/SPAST/HSPD1/ATXN1/FXN/ALDH18A1/KLC2/SLC33A1/MT-ATP6/HINT1/SACS/SAR1B/ATP13A2/FMR1
GOBP_PROTEIN_DE_ADP_RIBOSYLATION	GOBP_PROTEIN_DE_ADP_RIBOSYLATION	GOBP_PROTEIN_DE_ADP_RIBOSYLATION	1	0.906889	1.2071	0.189189	1	0.998109	812	tags=100%, list=9%, signal=91%	MACROD1
HP_DYSMETRIA	HP_DYSMETRIA	HP_DYSMETRIA	99	0.323666	1.20704	0.195043	1	0.998109	905	tags=16%, list=10%, signal=15%	LNPK/VLDLR/ERMARD/GBA2/SFXN4/PIK3R5/HIBCH/SLC7A6OS/AP5Z1/SLC20A2/RFC1/SPG7/ATXN2/TBL2/SYNE1/TIMMDC1
HP_ABNORMAL_CIRCULATING_TYROSINE_CONCENTRATION	HP_ABNORMAL_CIRCULATING_TYROSINE_CONCENTRATION	HP_ABNORMAL_CIRCULATING_TYROSINE_CONCENTRATION	1	0.906774	1.20694	0.189189	1	0.998109	813	tags=100%, list=9%, signal=91%	FAH
GOBP_PARENTAL_BEHAVIOR	GOBP_PARENTAL_BEHAVIOR	GOBP_PARENTAL_BEHAVIOR	3	0.704377	1.20691	0.229277	1	0.998109	2216	tags=67%, list=25%, signal=50%	MBD2/ZFY
HP_RESTRICTIVE_CARDIOMYOPATHY	HP_RESTRICTIVE_CARDIOMYOPATHY	HP_RESTRICTIVE_CARDIOMYOPATHY	3	0.70418	1.20657	0.229277	1	0.998109	2579	tags=100%, list=30%, signal=70%	XYLT2/PIGT/EPB42
HP_SYNDACTYLY	HP_SYNDACTYLY	HP_SYNDACTYLY	180	0.30633	1.20655	0.143443	1	0.998109	3048	tags=39%, list=35%, signal=26%	SEM1/FANCG/UBE2T/BRCA2/FGF9/MCTP2/KIAA1109/SMARCAD1/DDX11/ASXL1/VPS13B/REV3L/ERF/TMEM216/ARHGEF6/HCFC1/FLI1/SVBP/STAG1/BMS1/CTNND1/FGFR1/ZNF41/WDPCP/RTTN/BBS9/FANCD2/SYNGAP1/CDKN1C/DYNC2H1/TMEM231/POLR3A/POLR3GL/DLG3/FLNB/PTDSS1/CLCF1/LFNG/VAC14/TMEM94/DHODH/CUL4B/CRIPT/CCDC28B/BLM/EFNB1/MED12/BBS4/FIG4/ADNP/OTUD6B/NEK9/PLXND1/TTI2/KAT6A/FANCF/DVL3/PIK3CA/DEAF1/TELO2/PHF21A/CEP120/BCR/PORCN/LMBR1…
HP_MORTALITY_AGING	HP_MORTALITY_AGING	HP_MORTALITY_AGING	179	0.306433	1.20653	0.145492	1	0.998109	2828	tags=40%, list=32%, signal=28%	NAXD/FCHO1/SLC17A5/GATC/SMARCD2/EPG5/COX10/PEX26/ERCC5/VPS33A/REV3L/SLC35D1/DPM2/SMPD4/ZMPSTE24/ETFB/FXR1/FLI1/ERCC1/PSMB8/PET100/TBL2/PEX5/LIPT1/TIMMDC1/AARS2/MRPS22/SLC9A6/TMEM70/GNPTAB/FKRP/ALG14/LAT/GLE1/GBA/BCS1L/NSF/NFS1/ITGA6/FLNB/PEX14/PEX10/ERCC6/CLCF1/MSH2/CENPF/ATRX/COG6/ERCC2/RINT1/HMGCL/PMS2/ABHD11/NSDHL/ABAT/ALG1/MLH3/PLXND1/PIGB/VPS33B/PIGA/ATG7/ETFA/WDR11/QRSL1/PIK3CA/ATAD3A/GTF2I…
GOMF_TRANSCRIPTION_ELONGATION_REGULATOR_ACTIVITY	GOMF_TRANSCRIPTION_ELONGATION_REGULATOR_ACTIVITY	GOMF_TRANSCRIPTION_ELONGATION_REGULATOR_ACTIVITY	5	0.611407	1.20644	0.241158	1	0.998109	526	tags=20%, list=6%, signal=19%	WDR43
GOBP_BMP_SIGNALING_PATHWAY_INVOLVED_IN_HEART_DEVELOPMENT	GOBP_BMP_SIGNALING_PATHWAY_INVOLVED_IN_HEART_DEVELOPMENT	GOBP_BMP_SIGNALING_PATHWAY_INVOLVED_IN_HEART_DEVELOPMENT	1	0.906315	1.20633	0.189189	1	0.998109	817	tags=100%, list=9%, signal=91%	ACVR1
GOBP_SEPTUM_PRIMUM_DEVELOPMENT	GOBP_SEPTUM_PRIMUM_DEVELOPMENT	GOBP_SEPTUM_PRIMUM_DEVELOPMENT	1	0.906315	1.20633	0.189189	1	0.998109	817	tags=100%, list=9%, signal=91%	ACVR1
GOBP_NEGATIVE_REGULATION_OF_NODAL_SIGNALING_PATHWAY	GOBP_NEGATIVE_REGULATION_OF_NODAL_SIGNALING_PATHWAY	GOBP_NEGATIVE_REGULATION_OF_NODAL_SIGNALING_PATHWAY	2	0.778046	1.2063	0.218638	1	0.998109	1935	tags=100%, list=22%, signal=78%	NOMO1/NOMO3
GOBP_PROSTAGLANDIN_TRANSPORT	GOBP_PROSTAGLANDIN_TRANSPORT	GOBP_PROSTAGLANDIN_TRANSPORT	5	0.611278	1.20619	0.242765	1	0.998109	1798	tags=60%, list=21%, signal=48%	SLCO3A1/P2RX7/MAP2K6
HP_HAMARTOMA_OF_TONGUE	HP_HAMARTOMA_OF_TONGUE	HP_HAMARTOMA_OF_TONGUE	11	0.500341	1.20573	0.271903	1	0.998109	1651	tags=45%, list=19%, signal=37%	TMEM216/WDPCP/DYNC2H1/TMEM231/C2CD3
HP_ABNORMAL_UVULA_MORPHOLOGY	HP_ABNORMAL_UVULA_MORPHOLOGY	HP_ABNORMAL_UVULA_MORPHOLOGY	74	0.331631	1.20543	0.20966	1	0.998109	2049	tags=31%, list=24%, signal=24%	FANCG/UBE2T/BRCA2/AMMECR1/SMPD4/SMAD3/IGBP1/KMT2C/FGFR1/FKRP/CUL3/FANCD2/PIGV/DAG1/TMEM231/DLG3/FTO/PTDSS1/ORC6/SERPING1/POMT1/B3GALNT2/PGAP2
GOBP_FEMALE_MEIOSIS_I	GOBP_FEMALE_MEIOSIS_I	GOBP_FEMALE_MEIOSIS_I	3	0.703476	1.20536	0.229277	1	0.998109	2373	tags=67%, list=27%, signal=49%	CDC25B/MLH3
HP_CORONARY_ARTERY_ATHEROSCLEROSIS	HP_CORONARY_ARTERY_ATHEROSCLEROSIS	HP_CORONARY_ARTERY_ATHEROSCLEROSIS	20	0.430385	1.20532	0.232804	1	0.998109	2972	tags=50%, list=34%, signal=33%	ABCA1/SMAD3/EPHX2/XYLT2/ERCC6/ZNF687/MFAP5/BRCC3/PNPLA2/SMAD4
GOMF_PHOSPHATIDYLINOSITOL_PHOSPHATE_5_PHOSPHATASE_ACTIVITY	GOMF_PHOSPHATIDYLINOSITOL_PHOSPHATE_5_PHOSPHATASE_ACTIVITY	GOMF_PHOSPHATIDYLINOSITOL_PHOSPHATE_5_PHOSPHATASE_ACTIVITY	9	0.524004	1.20493	0.260337	1	0.998109	2188	tags=56%, list=25%, signal=42%	SYNJ2/PTPMT1/SYNJ1/INPP5B/FIG4
GOBP_NUCLEOLAR_LARGE_RRNA_TRANSCRIPTION_BY_RNA_POLYMERASE_I	GOBP_NUCLEOLAR_LARGE_RRNA_TRANSCRIPTION_BY_RNA_POLYMERASE_I	GOBP_NUCLEOLAR_LARGE_RRNA_TRANSCRIPTION_BY_RNA_POLYMERASE_I	14	0.472885	1.20485	0.25974	1	0.998109	536	tags=21%, list=6%, signal=20%	DDX11/NOL11/PIH1D1
HP_JOINT_HEMORRHAGE	HP_JOINT_HEMORRHAGE	HP_JOINT_HEMORRHAGE	4	0.655905	1.20473	0.240484	1	0.998109	456	tags=50%, list=5%, signal=47%	F8/GGCX
GOBP_MALE_SEX_DETERMINATION	GOBP_MALE_SEX_DETERMINATION	GOBP_MALE_SEX_DETERMINATION	4	0.655531	1.20405	0.242215	1	0.998109	224	tags=25%, list=3%, signal=24%	FGF9
HP_LIMITED_HIP_MOVEMENT	HP_LIMITED_HIP_MOVEMENT	HP_LIMITED_HIP_MOVEMENT	26	0.404829	1.20381	0.237374	1	0.998109	2843	tags=50%, list=33%, signal=34%	TPM2/F8/ZBTB20/ZMPSTE24/GNPTAB/NIPA1/ERLIN2/SLC10A7/TPM3/HS2ST1/TELO2/TTN/MMP2
HP_HYPEREOSINOPHILIA	HP_HYPEREOSINOPHILIA	HP_HYPEREOSINOPHILIA	1	0.904363	1.20373	0.193347	1	0.998109	834	tags=100%, list=10%, signal=90%	NLRP1
HP_LIMBAL_STEM_CELL_DEFICIENCY	HP_LIMBAL_STEM_CELL_DEFICIENCY	HP_LIMBAL_STEM_CELL_DEFICIENCY	1	0.904363	1.20373	0.193347	1	0.998109	834	tags=100%, list=10%, signal=90%	NLRP1
GOBP_HISTONE_H4_K16_ACETYLATION	GOBP_HISTONE_H4_K16_ACETYLATION	GOBP_HISTONE_H4_K16_ACETYLATION	24	0.4129	1.20363	0.242268	1	0.998109	790	tags=21%, list=9%, signal=19%	PIH1D1/ZMPSTE24/HCFC1/KANSL1/JADE2
HP_ANISOCYTOSIS	HP_ANISOCYTOSIS	HP_ANISOCYTOSIS	9	0.523417	1.20358	0.260337	1	0.998109	3412	tags=78%, list=39%, signal=47%	NHLRC2/HBB/GLRX5/UROS/KIF23/TRNT1/UMPS
GOBP_ESTABLISHMENT_OF_PLANAR_POLARITY_OF_EMBRYONIC_EPITHELIUM	GOBP_ESTABLISHMENT_OF_PLANAR_POLARITY_OF_EMBRYONIC_EPITHELIUM	GOBP_ESTABLISHMENT_OF_PLANAR_POLARITY_OF_EMBRYONIC_EPITHELIUM	6	0.581438	1.20352	0.246835	1	0.998109	3083	tags=83%, list=35%, signal=54%	DVL2/PAFAH1B1/NPHP3/DVL3/SFRP2
HP_SHORT_PALPEBRAL_FISSURE	HP_SHORT_PALPEBRAL_FISSURE	HP_SHORT_PALPEBRAL_FISSURE	54	0.351565	1.20349	0.214452	1	0.998109	1158	tags=20%, list=13%, signal=18%	FANCG/ERMARD/UBE2T/BRCA2/MOGS/SMPD4/ZMPSTE24/ZNF148/KANSL1/FANCD2/MAPRE2
HP_ABNORMAL_DENTIN_MORPHOLOGY	HP_ABNORMAL_DENTIN_MORPHOLOGY	HP_ABNORMAL_DENTIN_MORPHOLOGY	9	0.523368	1.20347	0.260337	1	0.998109	39	tags=11%, list=0%, signal=11%	TENT5A
GOCC_MICROTUBULE_BUNDLE	GOCC_MICROTUBULE_BUNDLE	GOCC_MICROTUBULE_BUNDLE	2	0.776209	1.20345	0.22043	1	0.998109	1951	tags=100%, list=22%, signal=78%	NUMA1/TPPP
GOMF_VOLTAGE_GATED_CATION_CHANNEL_ACTIVITY	GOMF_VOLTAGE_GATED_CATION_CHANNEL_ACTIVITY	GOMF_VOLTAGE_GATED_CATION_CHANNEL_ACTIVITY	9	0.523267	1.20324	0.260337	1	0.998109	3347	tags=78%, list=38%, signal=48%	TPCN2/PTK2B/ITGAV/CACNA2D4/KCNA3/CDK5/KCNK5
HP_DIFFUSE_MESANGIAL_SCLEROSIS	HP_DIFFUSE_MESANGIAL_SCLEROSIS	HP_DIFFUSE_MESANGIAL_SCLEROSIS	20	0.429638	1.20323	0.232804	1	0.998109	1144	tags=25%, list=13%, signal=22%	NUP85/WDR73/TP53RK/CD2AP/NUP205
GOBP_VITAMIN_A_METABOLIC_PROCESS	GOBP_VITAMIN_A_METABOLIC_PROCESS	GOBP_VITAMIN_A_METABOLIC_PROCESS	1	0.903674	1.20282	0.197505	1	0.998109	840	tags=100%, list=10%, signal=90%	PPARD
GOBP_POSITIVE_REGULATION_OF_I_KAPPAB_PHOSPHORYLATION	GOBP_POSITIVE_REGULATION_OF_I_KAPPAB_PHOSPHORYLATION	GOBP_POSITIVE_REGULATION_OF_I_KAPPAB_PHOSPHORYLATION	4	0.654849	1.20279	0.245675	1	0.998109	1014	tags=50%, list=12%, signal=44%	TNF/TRAF2
GOBP_REGULATION_OF_I_KAPPAB_PHOSPHORYLATION	GOBP_REGULATION_OF_I_KAPPAB_PHOSPHORYLATION	GOBP_REGULATION_OF_I_KAPPAB_PHOSPHORYLATION	4	0.654849	1.20279	0.245675	1	0.998109	1014	tags=50%, list=12%, signal=44%	TNF/TRAF2
HP_ADIPOSE_TISSUE_LOSS	HP_ADIPOSE_TISSUE_LOSS	HP_ADIPOSE_TISSUE_LOSS	16	0.45776	1.20275	0.251739	1	0.998109	2482	tags=50%, list=28%, signal=36%	GTF2H5/ZMPSTE24/PSMB8/POLR3A/ERCC6/ERCC2/BLM/RNF113A
HP_BICONCAVE_VERTEBRAL_BODIES	HP_BICONCAVE_VERTEBRAL_BODIES	HP_BICONCAVE_VERTEBRAL_BODIES	15	0.464814	1.20262	0.26	1	0.998109	1885	tags=40%, list=22%, signal=31%	TENT5A/ZBTB20/GORAB/AIP/SERPINF1/FN1
GOBP_REGULATION_OF_MICROTUBULE_POLYMERIZATION_OR_DEPOLYMERIZATION	GOBP_REGULATION_OF_MICROTUBULE_POLYMERIZATION_OR_DEPOLYMERIZATION	GOBP_REGULATION_OF_MICROTUBULE_POLYMERIZATION_OR_DEPOLYMERIZATION	46	0.357786	1.20241	0.23014	1	0.998109	2415	tags=37%, list=28%, signal=27%	PRUNE1/GBA2/TAOK1/CLIP1/EML2/NUMA1/HSPA1A/MAPRE2/MID1IP1/MAP1S/GAS2L1/TTBK2/MAPRE3/SPAST/AKAP9/CAMSAP1/GIT1
HP_EEG_WITH_SPIKE_WAVE_COMPLEXES	HP_EEG_WITH_SPIKE_WAVE_COMPLEXES	HP_EEG_WITH_SPIKE_WAVE_COMPLEXES	31	0.390497	1.20229	0.235294	1	0.998109	3674	tags=71%, list=42%, signal=41%	SYNGAP1/PIGV/PIGP/AGRN/TRIM8/PIGT/PAFAH1B1/PGAP2/GNAO1/CLN5/SCARB2/PIK3CA/SIK1/PIGO/PIGL/CHD2/EFHC1/STARD7/PI4KA/PIGQ/SLC25A22/ADGRG1
GOMF_CARGO_RECEPTOR_ACTIVITY	GOMF_CARGO_RECEPTOR_ACTIVITY	GOMF_CARGO_RECEPTOR_ACTIVITY	20	0.42929	1.20225	0.236772	1	0.998109	115	tags=10%, list=1%, signal=10%	VLDLR/ABCA1
HP_RETROGNATHIA	HP_RETROGNATHIA	HP_RETROGNATHIA	159	0.307907	1.20201	0.151546	1	0.998109	2918	tags=38%, list=33%, signal=26%	NEPRO/MESD/TPM2/DGCR8/DIS3L2/ASXL1/GTF2H5/MOGS/DPYD/ERF/ZMPSTE24/SMAD3/IGBP1/RTTN/MRPS22/TMEM70/SLC29A3/GLE1/CEP152/GBA/NUP188/POLR3A/FTO/MGAT2/FBXL3/AGRN/SPATA5/ASXL2/C2CD3/ORC6/COG6/ERCC2/ASPH/DSE/CTBP1/FHL1/CRIPT/PLAGL1/BLM/ZNHIT3/SLC10A7/MFAP5/OTUD6B/NSDHL/ABAT/B3GAT3/KAT6A/RNF113A/ATG7/TRIP4/DVL3/HS2ST1/TELO2/TTN/HCCS/PRMT7/BRCC3/CEP120/EMC1/TASP1/COL1A1
GOMF_SINGLE_STRANDED_DNA_ENDODEOXYRIBONUCLEASE_ACTIVITY	GOMF_SINGLE_STRANDED_DNA_ENDODEOXYRIBONUCLEASE_ACTIVITY	GOMF_SINGLE_STRANDED_DNA_ENDODEOXYRIBONUCLEASE_ACTIVITY	7	0.557863	1.20197	0.261006	1	0.998109	3605	tags=86%, list=41%, signal=50%	ERCC1/SETMAR/EXOG/XRCC1/DCLRE1C/ENDOG
GOMF_TRANSMEMBRANE_RECEPTOR_PROTEIN_TYROSINE_KINASE_ACTIVITY	GOMF_TRANSMEMBRANE_RECEPTOR_PROTEIN_TYROSINE_KINASE_ACTIVITY	GOMF_TRANSMEMBRANE_RECEPTOR_PROTEIN_TYROSINE_KINASE_ACTIVITY	9	0.52259	1.20168	0.260337	1	0.998109	2285	tags=56%, list=26%, signal=41%	FGFR1/EPHA2/EPHB6/EPHA4/EFNA4
HP_ABNORMAL_NUMBER_OF_GRANULOCYTE_PRECURSORS	HP_ABNORMAL_NUMBER_OF_GRANULOCYTE_PRECURSORS	HP_ABNORMAL_NUMBER_OF_GRANULOCYTE_PRECURSORS	5	0.608919	1.20153	0.244373	1	0.998109	623	tags=40%, list=7%, signal=37%	ASXL1/SF3B1
HP_HYDROCEPHALUS	HP_HYDROCEPHALUS	HP_HYDROCEPHALUS	174	0.305172	1.20145	0.151639	1	0.998109	2188	tags=29%, list=25%, signal=22%	TENT5A/TCTN1/FANCG/UBE2T/BRCA2/USP7/SLC17A5/GNAQ/SPEF2/KIAA1109/ERCC5/SNX10/UNC45A/VPS33A/ARL13B/ZBTB20/ERF/TMEM216/KANSL1/PPP2R5D/FGFR1/PIGU/FKRP/SLC29A3/CPT2/FANCD2/HELLS/SAMD9/GBA/PIGV/DAG1/TMEM231/POLR3A/FTO/PTDSS1/MTHFR/ERCC6/CENPF/COG6/ERCC2/VAC14/POMT1/B3GALNT2/CTBP1/CCDC88C/ROGDI/MAN2B1/ZNHIT3/DNAAF2/MED12/FIG4
GOBP_PROTEIN_LOCALIZATION_TO_CILIUM	GOBP_PROTEIN_LOCALIZATION_TO_CILIUM	GOBP_PROTEIN_LOCALIZATION_TO_CILIUM	32	0.387398	1.20084	0.229141	1	0.998109	3138	tags=47%, list=36%, signal=30%	TCTN1/EXOC4/SNX10/ARL13B/BBS9/EHD1/DYNC2H1/BBS4/TULP3/GDI2/CSNK1D/TTC21B/EXOC7/CCDC88A/CROCC
GOMF_PHOSPHATIDYLINOSITOL_3_5_BISPHOSPHATE_5_PHOSPHATASE_ACTIVITY	GOMF_PHOSPHATIDYLINOSITOL_3_5_BISPHOSPHATE_5_PHOSPHATASE_ACTIVITY	GOMF_PHOSPHATIDYLINOSITOL_3_5_BISPHOSPHATE_5_PHOSPHATASE_ACTIVITY	4	0.653786	1.20084	0.245675	1	0.998109	2188	tags=75%, list=25%, signal=56%	SYNJ2/SYNJ1/FIG4
HP_ABNORMALITY_OF_CARPAL_BONE_OSSIFICATION	HP_ABNORMALITY_OF_CARPAL_BONE_OSSIFICATION	HP_ABNORMALITY_OF_CARPAL_BONE_OSSIFICATION	12	0.485756	1.20074	0.262925	1	0.998109	2222	tags=42%, list=26%, signal=31%	SLC35D1/MBTPS1/PIGV/FLNB/SLC10A7
HP_ABNORMALITY_OF_DNA_REPAIR	HP_ABNORMALITY_OF_DNA_REPAIR	HP_ABNORMALITY_OF_DNA_REPAIR	13	0.479355	1.20063	0.265007	1	0.998109	1823	tags=38%, list=21%, signal=30%	ERCC5/GTF2H5/FANCD2/ERCC6/ERCC2
GOBP_ASPARTATE_FAMILY_AMINO_ACID_BIOSYNTHETIC_PROCESS	GOBP_ASPARTATE_FAMILY_AMINO_ACID_BIOSYNTHETIC_PROCESS	GOBP_ASPARTATE_FAMILY_AMINO_ACID_BIOSYNTHETIC_PROCESS	16	0.456949	1.20062	0.25452	1	0.998109	614	tags=19%, list=7%, signal=17%	MTAP/ASNS/ASNSD1
GOBP_REGULATION_OF_CELL_CHEMOTAXIS_TO_FIBROBLAST_GROWTH_FACTOR	GOBP_REGULATION_OF_CELL_CHEMOTAXIS_TO_FIBROBLAST_GROWTH_FACTOR	GOBP_REGULATION_OF_CELL_CHEMOTAXIS_TO_FIBROBLAST_GROWTH_FACTOR	1	0.901952	1.20052	0.199584	1	0.998109	855	tags=100%, list=10%, signal=90%	FGFR1
HP_BICORONAL_SYNOSTOSIS	HP_BICORONAL_SYNOSTOSIS	HP_BICORONAL_SYNOSTOSIS	1	0.901952	1.20052	0.199584	1	0.998109	855	tags=100%, list=10%, signal=90%	FGFR1
HP_HYPERNATREMIA	HP_HYPERNATREMIA	HP_HYPERNATREMIA	1	0.901952	1.20052	0.199584	1	0.998109	855	tags=100%, list=10%, signal=90%	FGFR1
HP_SHORT_MIDDLE_PHALANX_OF_TOE	HP_SHORT_MIDDLE_PHALANX_OF_TOE	HP_SHORT_MIDDLE_PHALANX_OF_TOE	1	0.901952	1.20052	0.199584	1	0.998109	855	tags=100%, list=10%, signal=90%	FGFR1
GOBP_NEGATIVE_REGULATION_OF_CYCLIN_DEPENDENT_PROTEIN_SERINE_THREONINE_KINASE_ACTIVITY	GOBP_NEGATIVE_REGULATION_OF_CYCLIN_DEPENDENT_PROTEIN_SERINE_THREONINE_KINASE_ACTIVITY	GOBP_NEGATIVE_REGULATION_OF_CYCLIN_DEPENDENT_PROTEIN_SERINE_THREONINE_KINASE_ACTIVITY	22	0.418308	1.20028	0.247059	1	0.998109	1496	tags=27%, list=17%, signal=23%	TFAP4/IPO7/CASP3/CDKN2C/CDKN1C/MEN1
GOBP_CORTICOSPINAL_TRACT_MORPHOGENESIS	GOBP_CORTICOSPINAL_TRACT_MORPHOGENESIS	GOBP_CORTICOSPINAL_TRACT_MORPHOGENESIS	3	0.700505	1.20027	0.232804	1	0.998109	2611	tags=100%, list=30%, signal=70%	FBXO45/EPHA4/NIN
HP_VITREOUS_HEMORRHAGE	HP_VITREOUS_HEMORRHAGE	HP_VITREOUS_HEMORRHAGE	7	0.557047	1.20022	0.261006	1	0.998109	3661	tags=86%, list=42%, signal=50%	GNAQ/SF3B1/ZNF408/BEST1/CTNNB1/RB1
GOBP_NEGATIVE_REGULATION_OF_TELOMERE_CAPPING	GOBP_NEGATIVE_REGULATION_OF_TELOMERE_CAPPING	GOBP_NEGATIVE_REGULATION_OF_TELOMERE_CAPPING	7	0.557047	1.20022	0.261006	1	0.998109	2966	tags=57%, list=34%, signal=38%	ERCC1/TERF2/ATM/XRCC1
GOBP_DNA_REPLICATION	GOBP_DNA_REPLICATION	GOBP_DNA_REPLICATION	176	0.304851	1.19952	0.152508	1	0.998109	2071	tags=29%, list=24%, signal=23%	RTF2/SMARCAL1/KCTD13/ATR/LIG3/PRIMPOL/BRCA2/UPF1/POLB/DDX11/POLD4/DDX23/REV3L/HELB/RFC1/MCM5/ZMPSTE24/UCHL5/DTD1/KIN/JADE2/MCM2/CHTF18/CHEK1/SLFN11/SSBP1/ZRANB3/POLL/SUPT16H/TEFM/NPM2/TNFAIP1/PRIM1/POLD3/SETMAR/TERF2/INO80B/RFC5/ORC6/NOC3L/ORC3/ATRX/CDK2/IGHMBP2/MCM4/POLH/SSRP1/ORC2/NFIA/BLM/RBMS1
GOBP_HEPARAN_SULFATE_PROTEOGLYCAN_BIOSYNTHETIC_PROCESS_ENZYMATIC_MODIFICATION	GOBP_HEPARAN_SULFATE_PROTEOGLYCAN_BIOSYNTHETIC_PROCESS_ENZYMATIC_MODIFICATION	GOBP_HEPARAN_SULFATE_PROTEOGLYCAN_BIOSYNTHETIC_PROCESS_ENZYMATIC_MODIFICATION	3	0.699816	1.19909	0.234568	1	0.998109	2617	tags=100%, list=30%, signal=70%	HS3ST3B1/HS6ST1/HS2ST1
[truncated: 13,081 more rows]

## Sheet: healthy_vs_Tumor
	ID	Description	setSize	enrichmentScore	NES	pvalue	p.adjust	qvalue	rank	leading_edge	core_enrichment
[truncated: 14,801 more rows]

## Sheet: NAT_vs_healthy
	ID	Description	setSize	enrichmentScore	NES	pvalue	p.adjust	qvalue	rank	leading_edge	core_enrichment
[truncated: 14,751 more rows]

[truncated: 3 more sheets: NAT_vs_Tumor, Tumor_vs_healthy, Tumor_vs_NAT]
