# Supplementary material for: Challenging the control through a single-cell perspective on normal adjacent tissue in colorectal cancer
Source: iScience. 2026 Apr 9;29(6):115671. doi: 10.1016/j.isci.2026.115671 (PMC13276536; doi:10.1016/j.isci.2026.115671)
Supplement: Table S20. GSEA_sc_C5_Endothelial cells [file mmc21.xlsx]

## Sheet: healthy_vs_NAT
	ID	Description	setSize	enrichmentScore	NES	pvalue	p.adjust	qvalue	rank	leading_edge	core_enrichment
GOBP_ATP_SYNTHESIS_COUPLED_PROTON_TRANSPORT	GOBP_ATP_SYNTHESIS_COUPLED_PROTON_TRANSPORT	GOBP_ATP_SYNTHESIS_COUPLED_PROTON_TRANSPORT	21	0.957146	2.26676	1e-10	1.15377e-07	1.15377e-07	66	tags=71%, list=0%, signal=71%	ATP5F1E/ATP5MG/ATP5MC2/ATP5PF/ATP5F1B/ATP5ME/ATP5MF/ATP5F1C/ATP5PO/ATP5PD/ATP5MC3/ATP5MC1/ATP5F1A/ATP5PB/ATP5F1D
GOCC_PROTON_TRANSPORTING_TWO_SECTOR_ATPASE_COMPLEX	GOCC_PROTON_TRANSPORTING_TWO_SECTOR_ATPASE_COMPLEX	GOCC_PROTON_TRANSPORTING_TWO_SECTOR_ATPASE_COMPLEX	38	0.885068	2.26423	1e-10	1.15377e-07	1.15377e-07	66	tags=39%, list=0%, signal=39%	ATP5F1E/ATP5MG/ATP5MC2/ATP5PF/ATP5F1B/ATP5ME/ATP5MF/ATP5F1C/ATP5PO/ATP5PD/ATP5MC3/ATP5MC1/ATP5F1A/ATP5PB/ATP5F1D
GOBP_ATP_BIOSYNTHETIC_PROCESS	GOBP_ATP_BIOSYNTHETIC_PROCESS	GOBP_ATP_BIOSYNTHETIC_PROCESS	40	0.870243	2.23458	1e-10	1.15377e-07	1.15377e-07	66	tags=38%, list=0%, signal=37%	ATP5F1E/ATP5MG/ATP5MC2/ATP5PF/ATP5F1B/ATP5ME/ATP5MF/ATP5F1C/ATP5PO/ATP5PD/ATP5MC3/ATP5MC1/ATP5F1A/ATP5PB/ATP5F1D
GOCC_PROTON_TRANSPORTING_ATP_SYNTHASE_COMPLEX	GOCC_PROTON_TRANSPORTING_ATP_SYNTHASE_COMPLEX	GOCC_PROTON_TRANSPORTING_ATP_SYNTHASE_COMPLEX	17	0.964081	2.1736	1e-10	1.15377e-07	1.15377e-07	66	tags=88%, list=0%, signal=88%	ATP5F1E/ATP5MG/ATP5MC2/ATP5PF/ATP5F1B/ATP5ME/ATP5MF/ATP5F1C/ATP5PO/ATP5PD/ATP5MC3/ATP5MC1/ATP5F1A/ATP5PB/ATP5F1D
GOBP_RIBONUCLEOSIDE_TRIPHOSPHATE_BIOSYNTHETIC_PROCESS	GOBP_RIBONUCLEOSIDE_TRIPHOSPHATE_BIOSYNTHETIC_PROCESS	GOBP_RIBONUCLEOSIDE_TRIPHOSPHATE_BIOSYNTHETIC_PROCESS	54	0.815559	2.16773	1e-10	1.15377e-07	1.15377e-07	66	tags=28%, list=0%, signal=28%	ATP5F1E/ATP5MG/ATP5MC2/ATP5PF/ATP5F1B/ATP5ME/ATP5MF/ATP5F1C/ATP5PO/ATP5PD/ATP5MC3/ATP5MC1/ATP5F1A/ATP5PB/ATP5F1D
GOBP_NUCLEOSIDE_TRIPHOSPHATE_BIOSYNTHETIC_PROCESS	GOBP_NUCLEOSIDE_TRIPHOSPHATE_BIOSYNTHETIC_PROCESS	GOBP_NUCLEOSIDE_TRIPHOSPHATE_BIOSYNTHETIC_PROCESS	62	0.797459	2.15532	1e-10	1.15377e-07	1.15377e-07	66	tags=24%, list=0%, signal=24%	ATP5F1E/ATP5MG/ATP5MC2/ATP5PF/ATP5F1B/ATP5ME/ATP5MF/ATP5F1C/ATP5PO/ATP5PD/ATP5MC3/ATP5MC1/ATP5F1A/ATP5PB/ATP5F1D
GOBP_MITOCHONDRIAL_ATP_SYNTHESIS_COUPLED_PROTON_TRANSPORT	GOBP_MITOCHONDRIAL_ATP_SYNTHESIS_COUPLED_PROTON_TRANSPORT	GOBP_MITOCHONDRIAL_ATP_SYNTHESIS_COUPLED_PROTON_TRANSPORT	16	0.952467	2.14066	1e-10	1.15377e-07	1.15377e-07	66	tags=75%, list=0%, signal=75%	ATP5F1E/ATP5MG/ATP5PF/ATP5F1B/ATP5ME/ATP5MF/ATP5F1C/ATP5PO/ATP5PD/ATP5F1A/ATP5PB/ATP5F1D
GOMF_PROTON_TRANSPORTING_ATP_SYNTHASE_ACTIVITY_ROTATIONAL_MECHANISM	GOMF_PROTON_TRANSPORTING_ATP_SYNTHASE_ACTIVITY_ROTATIONAL_MECHANISM	GOMF_PROTON_TRANSPORTING_ATP_SYNTHASE_ACTIVITY_ROTATIONAL_MECHANISM	15	0.95495	2.12144	1e-10	1.15377e-07	1.15377e-07	66	tags=80%, list=0%, signal=80%	ATP5F1E/ATP5MG/ATP5PF/ATP5F1B/ATP5ME/ATP5MF/ATP5F1C/ATP5PO/ATP5PD/ATP5F1A/ATP5PB/ATP5F1D
GOMF_PROTON_CHANNEL_ACTIVITY	GOMF_PROTON_CHANNEL_ACTIVITY	GOMF_PROTON_CHANNEL_ACTIVITY	18	0.923652	2.11405	1e-10	1.15377e-07	1.15377e-07	439	tags=72%, list=3%, signal=70%	ATP5F1E/ATP5MG/ATP5PF/ATP5F1B/ATP5ME/ATP5MF/ATP5F1C/ATP5PO/ATP5PD/ATP5F1A/ATP5PB/ATP5F1D/NOX5
GOCC_PROTON_TRANSPORTING_TWO_SECTOR_ATPASE_COMPLEX_PROTON_TRANSPORTING_DOMAIN	GOCC_PROTON_TRANSPORTING_TWO_SECTOR_ATPASE_COMPLEX_PROTON_TRANSPORTING_DOMAIN	GOCC_PROTON_TRANSPORTING_TWO_SECTOR_ATPASE_COMPLEX_PROTON_TRANSPORTING_DOMAIN	21	0.891744	2.11187	4.80324e-10	4.50274e-07	4.50274e-07	61	tags=48%, list=0%, signal=47%	ATP5MG/ATP5MC2/ATP5PF/ATP5ME/ATP5MF/ATP5PO/ATP5PD/ATP5MC3/ATP5MC1/ATP5PB
GOBP_RIBONUCLEOSIDE_TRIPHOSPHATE_METABOLIC_PROCESS	GOBP_RIBONUCLEOSIDE_TRIPHOSPHATE_METABOLIC_PROCESS	GOBP_RIBONUCLEOSIDE_TRIPHOSPHATE_METABOLIC_PROCESS	68	0.770824	2.10518	1e-10	1.15377e-07	1.15377e-07	241	tags=24%, list=2%, signal=23%	ATP5F1E/ATP5MG/ATP5MC2/ATP5PF/ATP5F1B/ATP5ME/ATP5MF/ATP5F1C/ATP5PO/ATP5PD/ATP5MC3/ATP5MC1/ATP5F1A/ATP5PB/ATP5F1D/EFL1
GOCC_PROTON_TRANSPORTING_TWO_SECTOR_ATPASE_COMPLEX_CATALYTIC_DOMAIN	GOCC_PROTON_TRANSPORTING_TWO_SECTOR_ATPASE_COMPLEX_CATALYTIC_DOMAIN	GOCC_PROTON_TRANSPORTING_TWO_SECTOR_ATPASE_COMPLEX_CATALYTIC_DOMAIN	16	0.905029	2.03405	8.17808e-09	6.45595e-06	6.45595e-06	66	tags=38%, list=0%, signal=37%	ATP5F1E/ATP5F1B/ATP5F1C/ATP5PO/ATP5F1A/ATP5F1D
GOCC_PROTON_TRANSPORTING_ATP_SYNTHASE_COMPLEX_COUPLING_FACTOR_F_O	GOCC_PROTON_TRANSPORTING_ATP_SYNTHASE_COMPLEX_COUPLING_FACTOR_F_O	GOCC_PROTON_TRANSPORTING_ATP_SYNTHASE_COMPLEX_COUPLING_FACTOR_F_O	12	0.948451	2.02011	2.56209e-10	2.56192e-07	2.56192e-07	61	tags=83%, list=0%, signal=83%	ATP5MG/ATP5MC2/ATP5PF/ATP5ME/ATP5MF/ATP5PO/ATP5PD/ATP5MC3/ATP5MC1/ATP5PB
GOBP_NUCLEOSIDE_TRIPHOSPHATE_METABOLIC_PROCESS	GOBP_NUCLEOSIDE_TRIPHOSPHATE_METABOLIC_PROCESS	GOBP_NUCLEOSIDE_TRIPHOSPHATE_METABOLIC_PROCESS	84	0.72513	2.01209	1e-10	1.15377e-07	1.15377e-07	241	tags=19%, list=2%, signal=19%	ATP5F1E/ATP5MG/ATP5MC2/ATP5PF/ATP5F1B/ATP5ME/ATP5MF/ATP5F1C/ATP5PO/ATP5PD/ATP5MC3/ATP5MC1/ATP5F1A/ATP5PB/ATP5F1D/EFL1
GOMF_PROTON_TRANSMEMBRANE_TRANSPORTER_ACTIVITY	GOMF_PROTON_TRANSMEMBRANE_TRANSPORTER_ACTIVITY	GOMF_PROTON_TRANSMEMBRANE_TRANSPORTER_ACTIVITY	88	0.70554	1.95916	1.20836e-10	1.29459e-07	1.29459e-07	713	tags=19%, list=5%, signal=18%	ATP5F1E/ATP5MG/ATP5MC2/ATP5PF/ATP5F1B/ATP5ME/ATP5MF/ATP5F1C/ATP5PO/ATP5PD/ATP5MC3/ATP5MC1/ATP5F1A/ATP5PB/ATP5F1D/NOX5/SLC9A3
GOCC_MITOCHONDRIAL_PROTON_TRANSPORTING_ATP_SYNTHASE_COMPLEX_COUPLING_FACTOR_F_O	GOCC_MITOCHONDRIAL_PROTON_TRANSPORTING_ATP_SYNTHASE_COMPLEX_COUPLING_FACTOR_F_O	GOCC_MITOCHONDRIAL_PROTON_TRANSPORTING_ATP_SYNTHASE_COMPLEX_COUPLING_FACTOR_F_O	10	0.95952	1.95755	7.96464e-10	7.02716e-07	7.02716e-07	61	tags=90%, list=0%, signal=90%	ATP5MG/ATP5MC2/ATP5PF/ATP5ME/ATP5PO/ATP5PD/ATP5MC3/ATP5MC1/ATP5PB
GOBP_MITOCHONDRIAL_TRANSMEMBRANE_TRANSPORT	GOBP_MITOCHONDRIAL_TRANSMEMBRANE_TRANSPORT	GOBP_MITOCHONDRIAL_TRANSMEMBRANE_TRANSPORT	87	0.6776	1.87864	1.04777e-08	7.85773e-06	7.85773e-06	565	tags=17%, list=4%, signal=17%	ATP5F1E/ATP5MG/ATP5PF/ATP5F1B/ATP5ME/ATP5MF/ATP5F1C/ATP5PO/ATP5PD/ATP5F1A/ATP5PB/ATP5F1D/MAIP1/TOMM70/MCUB
GOCC_WASH_COMPLEX	GOCC_WASH_COMPLEX	GOCC_WASH_COMPLEX	8	0.977656	1.87305	1e-10	1.15377e-07	1.15377e-07	228	tags=75%, list=2%, signal=74%	WASHC3/WASHC4/WASHC1/WASHC2C/WASHC2A/WASHC5
GOCC_INNER_MITOCHONDRIAL_MEMBRANE_PROTEIN_COMPLEX	GOCC_INNER_MITOCHONDRIAL_MEMBRANE_PROTEIN_COMPLEX	GOCC_INNER_MITOCHONDRIAL_MEMBRANE_PROTEIN_COMPLEX	126	0.644124	1.82292	1.48337e-09	1.23606e-06	1.23606e-06	230	tags=13%, list=2%, signal=13%	ATP5F1E/ATP5MG/ATP5MC2/ATP5PF/ATP5F1B/ATP5ME/ATP5MF/ATP5F1C/ATP5PO/ATP5PD/ATP5MC3/ATP5MC1/ATP5F1A/ATP5PB/ATP5F1D/TIMM29
GOBP_PROTON_TRANSMEMBRANE_TRANSPORT	GOBP_PROTON_TRANSMEMBRANE_TRANSPORT	GOBP_PROTON_TRANSMEMBRANE_TRANSPORT	106	0.644274	1.80882	2.56698e-08	1.7501e-05	1.7501e-05	66	tags=14%, list=0%, signal=14%	ATP5F1E/ATP5MG/ATP5MC2/ATP5PF/ATP5F1B/ATP5ME/ATP5MF/ATP5F1C/ATP5PO/ATP5PD/ATP5MC3/ATP5MC1/ATP5F1A/ATP5PB/ATP5F1D
GOCC_PROTON_TRANSPORTING_ATP_SYNTHASE_COMPLEX_CATALYTIC_CORE_F_1	GOCC_PROTON_TRANSPORTING_ATP_SYNTHASE_COMPLEX_CATALYTIC_CORE_F_1	GOCC_PROTON_TRANSPORTING_ATP_SYNTHASE_COMPLEX_CATALYTIC_CORE_F_1	6	0.995802	1.79547	1e-10	1.15377e-07	1.15377e-07	66	tags=100%, list=0%, signal=100%	ATP5F1E/ATP5F1B/ATP5F1C/ATP5PO/ATP5F1A/ATP5F1D
GOMF_POLYNUCLEOTIDE_ADENYLYLTRANSFERASE_ACTIVITY	GOMF_POLYNUCLEOTIDE_ADENYLYLTRANSFERASE_ACTIVITY	GOMF_POLYNUCLEOTIDE_ADENYLYLTRANSFERASE_ACTIVITY	9	0.892496	1.77359	8.42347e-05	0.0308155	0.0308155	581	tags=56%, list=4%, signal=53%	TENT4B/TENT2/TENT4A/TENT5A/TENT5C
GOBP_NUCLEAR_TRANSCRIBED_MRNA_POLY_A_TAIL_SHORTENING	GOBP_NUCLEAR_TRANSCRIBED_MRNA_POLY_A_TAIL_SHORTENING	GOBP_NUCLEAR_TRANSCRIBED_MRNA_POLY_A_TAIL_SHORTENING	23	0.731008	1.76291	0.000331793	0.101563	0.101563	212	tags=17%, list=1%, signal=17%	TUT7/TENT4B/TUT4/TENT4A
GOBP_MITOTIC_G2_DNA_DAMAGE_CHECKPOINT_SIGNALING	GOBP_MITOTIC_G2_DNA_DAMAGE_CHECKPOINT_SIGNALING	GOBP_MITOTIC_G2_DNA_DAMAGE_CHECKPOINT_SIGNALING	25	0.717624	1.7504	0.000608777	0.169093	0.169093	270	tags=20%, list=2%, signal=20%	NOP53/BABAM2/MRE11/ABRAXAS1/MRNIP
GOBP_RIBOSE_PHOSPHATE_BIOSYNTHETIC_PROCESS	GOBP_RIBOSE_PHOSPHATE_BIOSYNTHETIC_PROCESS	GOBP_RIBOSE_PHOSPHATE_BIOSYNTHETIC_PROCESS	137	0.614653	1.74444	1.37527e-08	9.82269e-06	9.82269e-06	367	tags=12%, list=3%, signal=12%	ATP5F1E/ATP5MG/ATP5MC2/ATP5PF/ATP5F1B/ATP5ME/ATP5MF/ATP5F1C/ATP5PO/ATP5PD/ATP5MC3/ATP5MC1/ATP5F1A/ATP5PB/ATP5F1D/GUCY1A1/GUCY1B1
GOBP_OXIDATIVE_PHOSPHORYLATION	GOBP_OXIDATIVE_PHOSPHORYLATION	GOBP_OXIDATIVE_PHOSPHORYLATION	112	0.616023	1.73424	4.96519e-07	0.000297892	0.000297892	489	tags=12%, list=3%, signal=12%	ATP5F1E/ATP5MG/ATP5PF/ATP5F1B/ATP5ME/ATP5MF/ATP5F1C/ATP5PO/ATP5PD/ATP5F1A/ATP5PB/ATP5F1D/NIPSNAP2/AFG1L
GOBP_PURINE_CONTAINING_COMPOUND_BIOSYNTHETIC_PROCESS	GOBP_PURINE_CONTAINING_COMPOUND_BIOSYNTHETIC_PROCESS	GOBP_PURINE_CONTAINING_COMPOUND_BIOSYNTHETIC_PROCESS	139	0.603937	1.71362	1.56322e-07	9.76947e-05	9.76947e-05	367	tags=13%, list=3%, signal=13%	ATP5F1E/ATP5MG/ATP5MC2/ATP5PF/ATP5F1B/ATP5ME/ATP5MF/ATP5F1C/ATP5PO/ATP5PD/ATP5MC3/ATP5MC1/ATP5F1A/ATP5PB/ATP5F1D/ADA2/GUCY1A1/GUCY1B1
GOBP_MITOTIC_G2_M_TRANSITION_CHECKPOINT	GOBP_MITOTIC_G2_M_TRANSITION_CHECKPOINT	GOBP_MITOTIC_G2_M_TRANSITION_CHECKPOINT	35	0.655185	1.67048	0.00136681	0.344924	0.344924	270	tags=14%, list=2%, signal=14%	NOP53/BABAM2/MRE11/ABRAXAS1/MRNIP
GOMF_ADENYLYLTRANSFERASE_ACTIVITY	GOMF_ADENYLYLTRANSFERASE_ACTIVITY	GOMF_ADENYLYLTRANSFERASE_ACTIVITY	25	0.683872	1.66807	0.00317385	0.595057	0.595057	946	tags=24%, list=7%, signal=22%	TENT4B/TENT2/TENT4A/TENT5A/TENT5C/SELENOO
GOBP_RNA_3_URIDYLATION	GOBP_RNA_3_URIDYLATION	GOBP_RNA_3_URIDYLATION	4	0.985447	1.66337	5.22841e-07	0.000301619	0.000301619	212	tags=100%, list=1%, signal=99%	TUT7/TENT4B/TUT4/TENT4A
GOMF_CATION_CHANNEL_ACTIVITY	GOMF_CATION_CHANNEL_ACTIVITY	GOMF_CATION_CHANNEL_ACTIVITY	137	0.585451	1.66157	7.17393e-07	0.000398525	0.000398525	2966	tags=38%, list=21%, signal=30%	ATP5F1E/ATP5MG/ATP5PF/ATP5F1B/ATP5ME/ATP5MF/ATP5F1C/ATP5PO/ATP5PD/ATP5F1A/ATP5PB/ATP5F1D/NOX5/KCNN1/CALHM5/SCN8A/KCNC1/KCNMA1/P2RX1/CACNA1D/KCNT2/MT-ATP8/TRPC3/SCN3A/SCN7A/SCN4A/KCNQ4/CACNA2D2/CACNG8/TRPC1/KCNH1/TRPM6/KCNE4/TRPV1/SLC24A4/KCNB1/CACNB3/SLC24A1/CACNA1A/KCND3/RYR3/CACNB1/KCNK15/CATSPER2/TRPC4/MT-ATP6/KCNJ12/KCNJ15/KCNQ3/KCNAB2/MCU/PKD1L1
GOBP_MIRNA_CATABOLIC_PROCESS	GOBP_MIRNA_CATABOLIC_PROCESS	GOBP_MIRNA_CATABOLIC_PROCESS	10	0.811919	1.65642	0.00192499	0.417473	0.417473	191	tags=30%, list=1%, signal=30%	TENT4B/TENT2/TUT4
GOBP_NEGATIVE_REGULATION_OF_DOUBLE_STRAND_BREAK_REPAIR_VIA_HOMOLOGOUS_RECOMBINATION	GOBP_NEGATIVE_REGULATION_OF_DOUBLE_STRAND_BREAK_REPAIR_VIA_HOMOLOGOUS_RECOMBINATION	GOBP_NEGATIVE_REGULATION_OF_DOUBLE_STRAND_BREAK_REPAIR_VIA_HOMOLOGOUS_RECOMBINATION	15	0.744622	1.65419	0.00229203	0.470933	0.470933	462	tags=33%, list=3%, signal=32%	FBH1/SHLD1/SHLD2/CGAS/SHLD3
GOMF_LIGASE_ACTIVITY	GOMF_LIGASE_ACTIVITY	GOMF_LIGASE_ACTIVITY	117	0.584359	1.65016	7.67967e-06	0.00397198	0.00397198	66	tags=10%, list=0%, signal=10%	ATP5F1E/ATP5MG/ATP5PF/ATP5F1B/ATP5ME/ATP5MF/ATP5F1C/ATP5PO/ATP5PD/ATP5F1A/ATP5PB/ATP5F1D
GOMF_SELENIUM_BINDING	GOMF_SELENIUM_BINDING	GOMF_SELENIUM_BINDING	6	0.913441	1.64697	0.000469276	0.138013	0.138013	58	tags=50%, list=0%, signal=50%	SELENOP/SELENOF/SELENOT
GOBP_HISTONE_MRNA_CATABOLIC_PROCESS	GOBP_HISTONE_MRNA_CATABOLIC_PROCESS	GOBP_HISTONE_MRNA_CATABOLIC_PROCESS	14	0.746844	1.64114	0.00423841	0.722409	0.722409	191	tags=29%, list=1%, signal=28%	TUT7/TENT4B/TENT2/TUT4
GOMF_PEROXIREDOXIN_ACTIVITY	GOMF_PEROXIREDOXIN_ACTIVITY	GOMF_PEROXIREDOXIN_ACTIVITY	7	0.874985	1.61761	0.00150289	0.363578	0.363578	33	tags=14%, list=0%, signal=14%	SELENOF
GOBP_PROTON_TRANSPORTING_TWO_SECTOR_ATPASE_COMPLEX_ASSEMBLY	GOBP_PROTON_TRANSPORTING_TWO_SECTOR_ATPASE_COMPLEX_ASSEMBLY	GOBP_PROTON_TRANSPORTING_TWO_SECTOR_ATPASE_COMPLEX_ASSEMBLY	14	0.734496	1.61401	0.00560324	0.866422	0.866422	1405	tags=29%, list=10%, signal=26%	ATP5F1D/FMC1/PIP4P1/ATP23
GOMF_URIDYLYLTRANSFERASE_ACTIVITY	GOMF_URIDYLYLTRANSFERASE_ACTIVITY	GOMF_URIDYLYLTRANSFERASE_ACTIVITY	6	0.892798	1.60975	0.00160405	0.381891	0.381891	191	tags=33%, list=1%, signal=33%	TUT7/TUT4
GOBP_NUCLEOSIDE_PHOSPHATE_BIOSYNTHETIC_PROCESS	GOBP_NUCLEOSIDE_PHOSPHATE_BIOSYNTHETIC_PROCESS	GOBP_NUCLEOSIDE_PHOSPHATE_BIOSYNTHETIC_PROCESS	174	0.558768	1.6052	1.77843e-06	0.000952668	0.000952668	367	tags=10%, list=3%, signal=10%	ATP5F1E/ATP5MG/ATP5MC2/ATP5PF/ATP5F1B/ATP5ME/ATP5MF/ATP5F1C/ATP5PO/ATP5PD/ATP5MC3/ATP5MC1/ATP5F1A/ATP5PB/ATP5F1D/GUCY1A1/NAXD/GUCY1B1
GOMF_HEXOSAMINIDASE_ACTIVITY	GOMF_HEXOSAMINIDASE_ACTIVITY	GOMF_HEXOSAMINIDASE_ACTIVITY	10	0.783218	1.59787	0.006309	0.936917	0.936917	59	tags=20%, list=0%, signal=20%	CEMIP2/OGA
GOBP_AEROBIC_RESPIRATION	GOBP_AEROBIC_RESPIRATION	GOBP_AEROBIC_RESPIRATION	153	0.559364	1.59658	8.32516e-06	0.0041623	0.0041623	489	tags=10%, list=3%, signal=10%	ATP5F1E/ATP5MG/ATP5PF/ATP5F1B/ATP5ME/ATP5MF/ATP5F1C/ATP5PO/ATP5PD/NOP53/ATP5F1A/ATP5PB/ATP5F1D/NIPSNAP2/AFG1L
GOMF_HYALURONONGLUCOSAMINIDASE_ACTIVITY	GOMF_HYALURONONGLUCOSAMINIDASE_ACTIVITY	GOMF_HYALURONONGLUCOSAMINIDASE_ACTIVITY	4	0.945305	1.59561	0.000493414	0.142322	0.142322	59	tags=50%, list=0%, signal=50%	CEMIP2/OGA
GOBP_RESPIRATORY_BURST_INVOLVED_IN_DEFENSE_RESPONSE	GOBP_RESPIRATORY_BURST_INVOLVED_IN_DEFENSE_RESPONSE	GOBP_RESPIRATORY_BURST_INVOLVED_IN_DEFENSE_RESPONSE	9	0.7959	1.58163	0.00715348	1	1	139	tags=22%, list=1%, signal=22%	SELENOK/CYBC1
GOBP_MITOCHONDRIAL_TRANSPORT	GOBP_MITOCHONDRIAL_TRANSPORT	GOBP_MITOCHONDRIAL_TRANSPORT	167	0.548521	1.57502	1.47049e-05	0.00689246	0.00689246	508	tags=10%, list=4%, signal=10%	ATP5F1E/ATP5MG/ATP5PF/ATP5IF1/ATP5F1B/ATP5ME/ATP5MF/ATP5F1C/ATP5PO/ATP5PD/ATP5F1A/ATP5PB/ATP5F1D/TIMM29/MAIP1/RTL10/TOMM70
GOMF_MHC_CLASS_I_PROTEIN_BINDING	GOMF_MHC_CLASS_I_PROTEIN_BINDING	GOMF_MHC_CLASS_I_PROTEIN_BINDING	14	0.716731	1.57497	0.0107125	1	1	2086	tags=29%, list=15%, signal=24%	ATP5F1B/ATP5F1A/LILRB1/PILRB
GOBP_NEGATIVE_REGULATION_OF_PHAGOCYTOSIS	GOBP_NEGATIVE_REGULATION_OF_PHAGOCYTOSIS	GOBP_NEGATIVE_REGULATION_OF_PHAGOCYTOSIS	14	0.716066	1.57351	0.0107125	1	1	213	tags=14%, list=1%, signal=14%	RACK1/PIP4P2
GOCC_ELONGIN_COMPLEX	GOCC_ELONGIN_COMPLEX	GOCC_ELONGIN_COMPLEX	3	0.990765	1.56841	1.01006e-05	0.00488706	0.00488706	135	tags=100%, list=1%, signal=99%	ELOB/ELOC/ELOA
GOBP_SPERMATID_NUCLEUS_DIFFERENTIATION	GOBP_SPERMATID_NUCLEUS_DIFFERENTIATION	GOBP_SPERMATID_NUCLEUS_DIFFERENTIATION	9	0.78596	1.56188	0.00955462	1	1	45	tags=22%, list=0%, signal=22%	SELENOF/NECTIN2
GOCC_INTEGRATOR_COMPLEX	GOCC_INTEGRATOR_COMPLEX	GOCC_INTEGRATOR_COMPLEX	16	0.694874	1.56172	0.0119867	1	1	426	tags=25%, list=3%, signal=24%	INTS11/INTS13/INTS14/INTS6L
GOMF_CYSTEINE_TYPE_EXOPEPTIDASE_ACTIVITY	GOMF_CYSTEINE_TYPE_EXOPEPTIDASE_ACTIVITY	GOMF_CYSTEINE_TYPE_EXOPEPTIDASE_ACTIVITY	5	0.895819	1.55772	0.00199758	0.417473	0.417473	591	tags=40%, list=4%, signal=38%	MINDY2/MINDY1
GOBP_REGULATION_OF_DOUBLE_STRAND_BREAK_REPAIR_VIA_NONHOMOLOGOUS_END_JOINING	GOBP_REGULATION_OF_DOUBLE_STRAND_BREAK_REPAIR_VIA_NONHOMOLOGOUS_END_JOINING	GOBP_REGULATION_OF_DOUBLE_STRAND_BREAK_REPAIR_VIA_NONHOMOLOGOUS_END_JOINING	26	0.632428	1.54703	0.0142845	1	1	3966	tags=65%, list=28%, signal=47%	SHLD1/MRNIP/SHLD2/CYREN/NSD2/SHLD3/KDM4D/WAS/ERCC6/PARP3/WRAP53/DTX3L/TFIP11/POT1/RIF1/SETMAR/PRKDC
GOMF_K48_LINKED_POLYUBIQUITIN_MODIFICATION_DEPENDENT_PROTEIN_BINDING	GOMF_K48_LINKED_POLYUBIQUITIN_MODIFICATION_DEPENDENT_PROTEIN_BINDING	GOMF_K48_LINKED_POLYUBIQUITIN_MODIFICATION_DEPENDENT_PROTEIN_BINDING	9	0.776124	1.54233	0.0117636	1	1	1812	tags=44%, list=13%, signal=39%	MINDY2/UFD1/MINDY1/RNF31
GOBP_KYNURENINE_METABOLIC_PROCESS	GOBP_KYNURENINE_METABOLIC_PROCESS	GOBP_KYNURENINE_METABOLIC_PROCESS	5	0.886521	1.54155	0.00325015	0.60184	0.60184	555	tags=40%, list=4%, signal=38%	KYAT3/KYAT1
GOMF_G_PROTEIN_COUPLED_RECEPTOR_KINASE_ACTIVITY	GOMF_G_PROTEIN_COUPLED_RECEPTOR_KINASE_ACTIVITY	GOMF_G_PROTEIN_COUPLED_RECEPTOR_KINASE_ACTIVITY	4	0.912994	1.54108	0.00350183	0.640536	0.640536	407	tags=50%, list=3%, signal=49%	GRK2/GRK3
GOMF_LYS48_SPECIFIC_DEUBIQUITINASE_ACTIVITY	GOMF_LYS48_SPECIFIC_DEUBIQUITINASE_ACTIVITY	GOMF_LYS48_SPECIFIC_DEUBIQUITINASE_ACTIVITY	15	0.692267	1.53788	0.0143924	1	1	591	tags=27%, list=4%, signal=26%	MINDY2/MINDY3/MINDY4/MINDY1
GOBP_PROTEIN_K63_LINKED_DEUBIQUITINATION	GOBP_PROTEIN_K63_LINKED_DEUBIQUITINATION	GOBP_PROTEIN_K63_LINKED_DEUBIQUITINATION	28	0.621309	1.53463	0.0163315	1	1	263	tags=14%, list=2%, signal=14%	NOP53/BABAM2/ABRAXAS1/ABRAXAS2
HP_ABNORMAL_BLOOD_CARBON_DIOXIDE_LEVEL	HP_ABNORMAL_BLOOD_CARBON_DIOXIDE_LEVEL	HP_ABNORMAL_BLOOD_CARBON_DIOXIDE_LEVEL	7	0.829038	1.53266	0.00839386	1	1	125	tags=29%, list=1%, signal=28%	SELENON/MAP3K20
GOBP_OOCYTE_MATURATION	GOBP_OOCYTE_MATURATION	GOBP_OOCYTE_MATURATION	16	0.681021	1.53059	0.0175743	1	1	1465	tags=25%, list=10%, signal=22%	TUT7/TUT4/WASHC5/DMC1
GOBP_ATP_METABOLIC_PROCESS	GOBP_ATP_METABOLIC_PROCESS	GOBP_ATP_METABOLIC_PROCESS	199	0.530841	1.52715	3.17431e-05	0.0140034	0.0140034	190	tags=9%, list=1%, signal=9%	ATP5F1E/ATP5MG/ATP5MC2/ATP5PF/ATP5IF1/ATP5F1B/ATP5ME/ATP5MF/ATP5F1C/ATP5PO/ATP5PD/ATP5MC3/ATP5MC1/ATP5F1A/ATP5PB/ATP5F1D/NIPSNAP2
GOBP_MIRNA_METABOLIC_PROCESS	GOBP_MIRNA_METABOLIC_PROCESS	GOBP_MIRNA_METABOLIC_PROCESS	23	0.633136	1.52688	0.0153377	1	1	2340	tags=30%, list=16%, signal=25%	TUT7/TENT4B/TENT2/TUT4/XPO5/BCDIN3D/DICER1
HP_REDUCED_VITAL_CAPACITY	HP_REDUCED_VITAL_CAPACITY	HP_REDUCED_VITAL_CAPACITY	15	0.68723	1.52669	0.0160424	1	1	1590	tags=33%, list=11%, signal=30%	SELENON/MAP3K20/TTN/SCN4A/NEB
HP_INTERCOSTAL_MUSCLE_WEAKNESS	HP_INTERCOSTAL_MUSCLE_WEAKNESS	HP_INTERCOSTAL_MUSCLE_WEAKNESS	7	0.824649	1.52455	0.00955526	1	1	125	tags=29%, list=1%, signal=28%	SELENON/MAP3K20
GOBP_TRANSPOSITION_RNA_MEDIATED	GOBP_TRANSPOSITION_RNA_MEDIATED	GOBP_TRANSPOSITION_RNA_MEDIATED	3	0.957901	1.51638	0.00248165	0.489766	0.489766	191	tags=67%, list=1%, signal=66%	TUT7/TUT4
GOBP_POSITIVE_REGULATION_OF_CYCLIC_NUCLEOTIDE_PHOSPHODIESTERASE_ACTIVITY	GOBP_POSITIVE_REGULATION_OF_CYCLIC_NUCLEOTIDE_PHOSPHODIESTERASE_ACTIVITY	GOBP_POSITIVE_REGULATION_OF_CYCLIC_NUCLEOTIDE_PHOSPHODIESTERASE_ACTIVITY	4	0.897359	1.51468	0.00703824	1	1	2	tags=25%, list=0%, signal=25%	RACK1
GOBP_DOUBLE_STRAND_BREAK_REPAIR_VIA_NONHOMOLOGOUS_END_JOINING	GOBP_DOUBLE_STRAND_BREAK_REPAIR_VIA_NONHOMOLOGOUS_END_JOINING	GOBP_DOUBLE_STRAND_BREAK_REPAIR_VIA_NONHOMOLOGOUS_END_JOINING	59	0.560711	1.50807	0.0045741	0.753921	0.753921	3966	tags=46%, list=28%, signal=33%	MRE11/PAXX/SHLD1/MRNIP/SHLD2/CYREN/NSD2/SHLD3/ATP23/KDM4D/WAS/ERCC8/ERCC6/PARP3/DCLRE1A/ATM/WRAP53/DTX3L/LIG3/TFIP11/ERCC4/POLA1/POT1/RIF1/SETMAR/LIG4/PRKDC
GOBP_L_KYNURENINE_METABOLIC_PROCESS	GOBP_L_KYNURENINE_METABOLIC_PROCESS	GOBP_L_KYNURENINE_METABOLIC_PROCESS	3	0.950639	1.50489	0.00456967	0.753921	0.753921	555	tags=67%, list=4%, signal=64%	KYAT3/KYAT1
GOBP_REGULATION_OF_NUCLEAR_TRANSCRIBED_MRNA_POLY_A_TAIL_SHORTENING	GOBP_REGULATION_OF_NUCLEAR_TRANSCRIBED_MRNA_POLY_A_TAIL_SHORTENING	GOBP_REGULATION_OF_NUCLEAR_TRANSCRIBED_MRNA_POLY_A_TAIL_SHORTENING	13	0.696343	1.50396	0.0311333	1	1	212	tags=15%, list=1%, signal=15%	TENT4B/TENT4A
GOBP_POSITIVE_REGULATION_OF_ACTIN_FILAMENT_DEPOLYMERIZATION	GOBP_POSITIVE_REGULATION_OF_ACTIN_FILAMENT_DEPOLYMERIZATION	GOBP_POSITIVE_REGULATION_OF_ACTIN_FILAMENT_DEPOLYMERIZATION	7	0.813362	1.50368	0.0124143	1	1	560	tags=29%, list=4%, signal=27%	WASHC2C/CARMIL1
GOBP_NEURON_DEATH_IN_RESPONSE_TO_HYDROGEN_PEROXIDE	GOBP_NEURON_DEATH_IN_RESPONSE_TO_HYDROGEN_PEROXIDE	GOBP_NEURON_DEATH_IN_RESPONSE_TO_HYDROGEN_PEROXIDE	4	0.89062	1.50331	0.00895261	1	1	2	tags=25%, list=0%, signal=25%	RACK1
GOBP_MITOCHONDRIAL_PROTON_TRANSPORTING_ATP_SYNTHASE_COMPLEX_ASSEMBLY	GOBP_MITOCHONDRIAL_PROTON_TRANSPORTING_ATP_SYNTHASE_COMPLEX_ASSEMBLY	GOBP_MITOCHONDRIAL_PROTON_TRANSPORTING_ATP_SYNTHASE_COMPLEX_ASSEMBLY	8	0.784349	1.50271	0.0150021	1	1	1405	tags=38%, list=10%, signal=34%	ATP5F1D/FMC1/ATP23
HP_IMMOTILE_CILIA	HP_IMMOTILE_CILIA	HP_IMMOTILE_CILIA	4	0.887282	1.49767	0.0099661	1	1	288	tags=50%, list=2%, signal=49%	CFAP298/DNAAF4
GOMF_GUANYLYLTRANSFERASE_ACTIVITY	GOMF_GUANYLYLTRANSFERASE_ACTIVITY	GOMF_GUANYLYLTRANSFERASE_ACTIVITY	6	0.830101	1.4967	0.0173286	1	1	212	tags=33%, list=1%, signal=33%	TENT4B/TENT4A
GOBP_NEGATIVE_REGULATION_OF_ENDOPLASMIC_RETICULUM_STRESS_INDUCED_INTRINSIC_APOPTOTIC_SIGNALING_PATHWAY	GOBP_NEGATIVE_REGULATION_OF_ENDOPLASMIC_RETICULUM_STRESS_INDUCED_INTRINSIC_APOPTOTIC_SIGNALING_PATHWAY	GOBP_NEGATIVE_REGULATION_OF_ENDOPLASMIC_RETICULUM_STRESS_INDUCED_INTRINSIC_APOPTOTIC_SIGNALING_PATHWAY	14	0.680738	1.49588	0.0367197	1	1	1551	tags=21%, list=11%, signal=19%	SELENOS/PRKN/CREB3L1
GOMF_OLFACTORY_RECEPTOR_ACTIVITY	GOMF_OLFACTORY_RECEPTOR_ACTIVITY	GOMF_OLFACTORY_RECEPTOR_ACTIVITY	4	0.885191	1.49415	0.0105291	1	1	1231	tags=75%, list=9%, signal=69%	OR51M1/OR2A7/OR52I1
GOCC_BRISC_COMPLEX	GOCC_BRISC_COMPLEX	GOCC_BRISC_COMPLEX	4	0.883855	1.49189	0.0113174	1	1	263	tags=50%, list=2%, signal=49%	BABAM2/ABRAXAS2
GOBP_REPLICATION_FORK_PROCESSING	GOBP_REPLICATION_FORK_PROCESSING	GOBP_REPLICATION_FORK_PROCESSING	34	0.588415	1.49019	0.0184404	1	1	3867	tags=53%, list=27%, signal=39%	CENPX/MRE11/FBH1/CENPS/ZGRF1/DNA2/TONSL/TRAIP/FANCM/MMS22L/BOD1L1/THOC1/DDX11/BRCA2/RFWD3/SETMAR/EME2/SAMHD1
GOBP_NEURONAL_ACTION_POTENTIAL	GOBP_NEURONAL_ACTION_POTENTIAL	GOBP_NEURONAL_ACTION_POTENTIAL	18	0.649671	1.48696	0.0295159	1	1	1577	tags=28%, list=11%, signal=25%	SCN8A/P2RX1/SCN3A/SCN7A/SCN4A
GOBP_BENZENE_CONTAINING_COMPOUND_METABOLIC_PROCESS	GOBP_BENZENE_CONTAINING_COMPOUND_METABOLIC_PROCESS	GOBP_BENZENE_CONTAINING_COMPOUND_METABOLIC_PROCESS	15	0.669345	1.48696	0.0367647	1	1	1823	tags=33%, list=13%, signal=29%	KYAT3/KYAT1/CYP4B1/CYP2E1/PON3
GOBP_DNA_DEPENDENT_DNA_REPLICATION_MAINTENANCE_OF_FIDELITY	GOBP_DNA_DEPENDENT_DNA_REPLICATION_MAINTENANCE_OF_FIDELITY	GOBP_DNA_DEPENDENT_DNA_REPLICATION_MAINTENANCE_OF_FIDELITY	42	0.570904	1.48696	0.0200998	1	1	3913	tags=52%, list=27%, signal=38%	CENPX/MRE11/FBH1/CENPS/ZGRF1/DNA2/TONSL/TRAIP/TIMELESS/MCM9/FANCM/MMS22L/BOD1L1/THOC1/DDX11/POLE/BRCA2/RFWD3/SETMAR/EME2/SAMHD1/SLFN11
GOBP_NCRNA_CATABOLIC_PROCESS	GOBP_NCRNA_CATABOLIC_PROCESS	GOBP_NCRNA_CATABOLIC_PROCESS	36	0.582147	1.48635	0.0245094	1	1	191	tags=14%, list=1%, signal=14%	TRIR/TENT4B/MTREX/TENT2/TUT4
GOMF_NERVE_GROWTH_FACTOR_RECEPTOR_BINDING	GOMF_NERVE_GROWTH_FACTOR_RECEPTOR_BINDING	GOMF_NERVE_GROWTH_FACTOR_RECEPTOR_BINDING	4	0.878339	1.48258	0.013467	1	1	30	tags=25%, list=0%, signal=25%	BEX3
HP_HASHIMOTO_THYROIDITIS	HP_HASHIMOTO_THYROIDITIS	HP_HASHIMOTO_THYROIDITIS	10	0.726457	1.48207	0.0239054	1	1	1704	tags=40%, list=12%, signal=35%	ADA2/SLC12A3/PLCG2/CTLA4
GOBP_HISTONE_H2A_PHOSPHORYLATION	GOBP_HISTONE_H2A_PHOSPHORYLATION	GOBP_HISTONE_H2A_PHOSPHORYLATION	4	0.876887	1.48013	0.0136933	1	1	236	tags=25%, list=2%, signal=25%	DCAF1
GOMF_CYCLASE_ACTIVITY	GOMF_CYCLASE_ACTIVITY	GOMF_CYCLASE_ACTIVITY	12	0.693401	1.47688	0.03861	1	1	367	tags=25%, list=3%, signal=24%	DGLUCY/GUCY1A1/GUCY1B1
GOCC_MITOCHONDRIAL_PROTEIN_CONTAINING_COMPLEX	GOCC_MITOCHONDRIAL_PROTEIN_CONTAINING_COMPLEX	GOCC_MITOCHONDRIAL_PROTEIN_CONTAINING_COMPLEX	234	0.509013	1.47447	4.68652e-05	0.0195259	0.0195259	565	tags=8%, list=4%, signal=8%	ATP5F1E/ATP5MG/ATP5MC2/ATP5PF/ATP5F1B/ATP5ME/ATP5MF/ATP5F1C/ATP5PO/ATP5PD/ATP5MC3/ATP5MC1/ATP5F1A/ATP5PB/ATP5F1D/MRPL58/TIMM29/TOMM70/MCUB
GOBP_NEGATIVE_REGULATION_OF_DNA_REPAIR	GOBP_NEGATIVE_REGULATION_OF_DNA_REPAIR	GOBP_NEGATIVE_REGULATION_OF_DNA_REPAIR	28	0.596707	1.47386	0.0282805	1	1	462	tags=21%, list=3%, signal=21%	FBH1/SHLD1/SHLD2/CYREN/CGAS/SHLD3
GOBP_HISTONE_MRNA_METABOLIC_PROCESS	GOBP_HISTONE_MRNA_METABOLIC_PROCESS	GOBP_HISTONE_MRNA_METABOLIC_PROCESS	22	0.616272	1.47356	0.0402299	1	1	2973	tags=41%, list=21%, signal=32%	TUT7/TENT4B/TENT2/TUT4/MBLAC1/LSM11/ATM/DCP2/UPF1
GOBP_NEGATIVE_REGULATION_OF_ENDOPLASMIC_RETICULUM_UNFOLDED_PROTEIN_RESPONSE	GOBP_NEGATIVE_REGULATION_OF_ENDOPLASMIC_RETICULUM_UNFOLDED_PROTEIN_RESPONSE	GOBP_NEGATIVE_REGULATION_OF_ENDOPLASMIC_RETICULUM_UNFOLDED_PROTEIN_RESPONSE	12	0.691771	1.47341	0.03861	1	1	2	tags=8%, list=0%, signal=8%	RACK1
GOBP_RESPONSE_TO_LIGHT_INTENSITY	GOBP_RESPONSE_TO_LIGHT_INTENSITY	GOBP_RESPONSE_TO_LIGHT_INTENSITY	11	0.708626	1.47287	0.0355263	1	1	3215	tags=73%, list=22%, signal=56%	TENT2/RGS9/KCNC1/MT-ND3/SLC24A4/SLC24A1/AKT2/CAT
GOBP_ACROSOME_ASSEMBLY	GOBP_ACROSOME_ASSEMBLY	GOBP_ACROSOME_ASSEMBLY	8	0.768658	1.47264	0.0239141	1	1	627	tags=25%, list=4%, signal=24%	NECTIN2/KNL1
HP_ORAL_ULCER	HP_ORAL_ULCER	HP_ORAL_ULCER	27	0.598063	1.47188	0.0293123	1	1	3215	tags=41%, list=22%, signal=32%	CYBC1/ADA2/EFL1/CD40LG/CCR1/ELANE/TLR4/IL12A/IRAK1/PTPRC/CAT
GOCC_CUL5_RING_UBIQUITIN_LIGASE_COMPLEX	GOCC_CUL5_RING_UBIQUITIN_LIGASE_COMPLEX	GOCC_CUL5_RING_UBIQUITIN_LIGASE_COMPLEX	6	0.815099	1.46965	0.0287714	1	1	18	tags=33%, list=0%, signal=33%	ELOB/ELOC
GOMF_LYSINE_N_METHYLTRANSFERASE_ACTIVITY	GOMF_LYSINE_N_METHYLTRANSFERASE_ACTIVITY	GOMF_LYSINE_N_METHYLTRANSFERASE_ACTIVITY	52	0.553459	1.46918	0.0137087	1	1	452	tags=15%, list=3%, signal=15%	NSD3/CSKMT/EEF1AKMT1/ETFBKMT/EEF1AKMT4/EEF1AKMT3/EEF1AKMT2/NSD2
GOBP_CGMP_BIOSYNTHETIC_PROCESS	GOBP_CGMP_BIOSYNTHETIC_PROCESS	GOBP_CGMP_BIOSYNTHETIC_PROCESS	4	0.86914	1.46705	0.0179936	1	1	367	tags=50%, list=3%, signal=49%	GUCY1A1/GUCY1B1
GOMF_GUANYLATE_CYCLASE_ACTIVITY	GOMF_GUANYLATE_CYCLASE_ACTIVITY	GOMF_GUANYLATE_CYCLASE_ACTIVITY	4	0.86914	1.46705	0.0179936	1	1	367	tags=50%, list=3%, signal=49%	GUCY1A1/GUCY1B1
GOBP_POSITIVE_REGULATION_OF_DOUBLE_STRAND_BREAK_REPAIR	GOBP_POSITIVE_REGULATION_OF_DOUBLE_STRAND_BREAK_REPAIR	GOBP_POSITIVE_REGULATION_OF_DOUBLE_STRAND_BREAK_REPAIR	56	0.547334	1.46566	0.0159843	1	1	3541	tags=39%, list=25%, signal=30%	SHLD1/MRNIP/SHLD2/HDGFL2/SHLD3/KDM4D/SPIRE2/WAS/SLF2/SPIRE1/ERCC6/PARP3/TIMELESS/WRAP53/RAD51AP1/DTX3L/BRD8/TRRAP/DDX11/RUVBL1/WDR48/RIF1
GOBP_RNA_POLYADENYLATION	GOBP_RNA_POLYADENYLATION	GOBP_RNA_POLYADENYLATION	43	0.561065	1.4651	0.0181509	1	1	212	tags=9%, list=1%, signal=9%	TENT4B/VIRMA/TENT2/TENT4A
GOBP_PROTEIN_INSERTION_INTO_MITOCHONDRIAL_INNER_MEMBRANE	GOBP_PROTEIN_INSERTION_INTO_MITOCHONDRIAL_INNER_MEMBRANE	GOBP_PROTEIN_INSERTION_INTO_MITOCHONDRIAL_INNER_MEMBRANE	13	0.677252	1.46273	0.0473225	1	1	508	tags=15%, list=4%, signal=15%	TIMM29/TOMM70
GOMF_BH3_DOMAIN_BINDING	GOMF_BH3_DOMAIN_BINDING	GOMF_BH3_DOMAIN_BINDING	5	0.840525	1.46157	0.0131293	1	1	2	tags=20%, list=0%, signal=20%	RACK1
GOCC_DERLIN_1_RETROTRANSLOCATION_COMPLEX	GOCC_DERLIN_1_RETROTRANSLOCATION_COMPLEX	GOCC_DERLIN_1_RETROTRANSLOCATION_COMPLEX	6	0.809902	1.46028	0.0374101	1	1	46	tags=17%, list=0%, signal=17%	SELENOS
GOBP_NEGATIVE_REGULATION_OF_RESPONSE_TO_ENDOPLASMIC_RETICULUM_STRESS	GOBP_NEGATIVE_REGULATION_OF_RESPONSE_TO_ENDOPLASMIC_RETICULUM_STRESS	GOBP_NEGATIVE_REGULATION_OF_RESPONSE_TO_ENDOPLASMIC_RETICULUM_STRESS	35	0.572741	1.46028	0.0307692	1	1	1551	tags=11%, list=11%, signal=10%	RACK1/SELENOS/PRKN/CREB3L1
GOBP_POSITIVE_REGULATION_OF_DOUBLE_STRAND_BREAK_REPAIR_VIA_NONHOMOLOGOUS_END_JOINING	GOBP_POSITIVE_REGULATION_OF_DOUBLE_STRAND_BREAK_REPAIR_VIA_NONHOMOLOGOUS_END_JOINING	GOBP_POSITIVE_REGULATION_OF_DOUBLE_STRAND_BREAK_REPAIR_VIA_NONHOMOLOGOUS_END_JOINING	14	0.664317	1.45979	0.0489596	1	1	3966	tags=71%, list=28%, signal=52%	SHLD1/SHLD2/SHLD3/KDM4D/PARP3/WRAP53/DTX3L/RIF1/SETMAR/PRKDC
GOBP_POSITIVE_REGULATION_OF_B_CELL_MEDIATED_IMMUNITY	GOBP_POSITIVE_REGULATION_OF_B_CELL_MEDIATED_IMMUNITY	GOBP_POSITIVE_REGULATION_OF_B_CELL_MEDIATED_IMMUNITY	26	0.596188	1.45838	0.0418079	1	1	462	tags=19%, list=3%, signal=19%	NECTIN2/SHLD1/SHLD2/NSD2/SHLD3
GOBP_CELLULAR_RESPIRATION	GOBP_CELLULAR_RESPIRATION	GOBP_CELLULAR_RESPIRATION	186	0.507233	1.45702	0.000304558	0.0993058	0.0993058	190	tags=8%, list=1%, signal=8%	ATP5F1E/ATP5MG/ATP5PF/ATP5F1B/ATP5ME/ATP5MF/ATP5F1C/ATP5PO/ATP5PD/NOP53/ATP5F1A/ATP5PB/ATP5F1D/ETFRF1/NIPSNAP2
GOBP_RELAXATION_OF_SMOOTH_MUSCLE	GOBP_RELAXATION_OF_SMOOTH_MUSCLE	GOBP_RELAXATION_OF_SMOOTH_MUSCLE	7	0.787585	1.45603	0.0275103	1	1	1043	tags=43%, list=7%, signal=40%	GUCY1A1/GRK2/KCNMA1
GOCC_FANCM_MHF_COMPLEX	GOCC_FANCM_MHF_COMPLEX	GOCC_FANCM_MHF_COMPLEX	4	0.86099	1.4533	0.0218413	1	1	189	tags=50%, list=1%, signal=49%	CENPX/CENPS
GOMF_POLYUBIQUITIN_MODIFICATION_DEPENDENT_PROTEIN_BINDING	GOMF_POLYUBIQUITIN_MODIFICATION_DEPENDENT_PROTEIN_BINDING	GOMF_POLYUBIQUITIN_MODIFICATION_DEPENDENT_PROTEIN_BINDING	47	0.554177	1.45164	0.0252183	1	1	1812	tags=19%, list=13%, signal=17%	MINDY2/UFD1/BABAM2/ABRAXAS1/ABRAXAS2/MINDY1/ATRIP/UBQLNL/RNF31
GOBP_NEGATIVE_REGULATION_OF_ACUTE_INFLAMMATORY_RESPONSE	GOBP_NEGATIVE_REGULATION_OF_ACUTE_INFLAMMATORY_RESPONSE	GOBP_NEGATIVE_REGULATION_OF_ACUTE_INFLAMMATORY_RESPONSE	5	0.834268	1.45069	0.0166598	1	1	46	tags=20%, list=0%, signal=20%	SELENOS
GOBP_NEURONAL_SIGNAL_TRANSDUCTION	GOBP_NEURONAL_SIGNAL_TRANSDUCTION	GOBP_NEURONAL_SIGNAL_TRANSDUCTION	5	0.833901	1.45005	0.0166598	1	1	245	tags=20%, list=2%, signal=20%	MACO1
GOBP_NEGATIVE_REGULATION_OF_DNA_RECOMBINATION	GOBP_NEGATIVE_REGULATION_OF_DNA_RECOMBINATION	GOBP_NEGATIVE_REGULATION_OF_DNA_RECOMBINATION	27	0.588412	1.44812	0.0394589	1	1	462	tags=19%, list=3%, signal=18%	FBH1/SHLD1/SHLD2/CGAS/SHLD3
GOBP_REGULATION_OF_SUPEROXIDE_DISMUTASE_ACTIVITY	GOBP_REGULATION_OF_SUPEROXIDE_DISMUTASE_ACTIVITY	GOBP_REGULATION_OF_SUPEROXIDE_DISMUTASE_ACTIVITY	4	0.856121	1.44508	0.027067	1	1	1728	tags=75%, list=12%, signal=66%	TNF/RGN/SZT2
GOMF_VOLTAGE_GATED_CATION_CHANNEL_ACTIVITY	GOMF_VOLTAGE_GATED_CATION_CHANNEL_ACTIVITY	GOMF_VOLTAGE_GATED_CATION_CHANNEL_ACTIVITY	43	0.553293	1.4448	0.0239333	1	1	2905	tags=47%, list=20%, signal=37%	KCNN1/KCNC1/KCNMA1/CACNA1D/KCNT2/KCNQ4/CACNA2D2/CACNG8/KCNH1/KCNE4/TRPV1/KCNB1/CACNB3/CACNA1A/KCND3/CACNB1/KCNJ12/KCNJ15/KCNQ3/KCNAB2
HP_PERCUSSION_MYOTONIA	HP_PERCUSSION_MYOTONIA	HP_PERCUSSION_MYOTONIA	4	0.855525	1.44407	0.027067	1	1	1577	tags=50%, list=11%, signal=44%	CAVIN1/SCN4A
GOBP_NEURON_DEATH_IN_RESPONSE_TO_OXIDATIVE_STRESS	GOBP_NEURON_DEATH_IN_RESPONSE_TO_OXIDATIVE_STRESS	GOBP_NEURON_DEATH_IN_RESPONSE_TO_OXIDATIVE_STRESS	24	0.594395	1.44321	0.0488636	1	1	3539	tags=46%, list=25%, signal=35%	RACK1/PRKN/TNF/SLC7A11/TLR4/FBXW7/TRPM2/TBC1D24/OXR1/FZD1/REST
GOMF_MHC_PROTEIN_BINDING	GOMF_MHC_PROTEIN_BINDING	GOMF_MHC_PROTEIN_BINDING	20	0.617252	1.44272	0.0363423	1	1	39	tags=10%, list=0%, signal=10%	ATP5F1B/ATP5F1A
GOBP_POSITIVE_REGULATION_OF_PROTEIN_DEPOLYMERIZATION	GOBP_POSITIVE_REGULATION_OF_PROTEIN_DEPOLYMERIZATION	GOBP_POSITIVE_REGULATION_OF_PROTEIN_DEPOLYMERIZATION	12	0.67669	1.44128	0.0514801	1	1	560	tags=17%, list=4%, signal=16%	WASHC2C/CARMIL1
GOBP_REGULATION_OF_BARBED_END_ACTIN_FILAMENT_CAPPING	GOBP_REGULATION_OF_BARBED_END_ACTIN_FILAMENT_CAPPING	GOBP_REGULATION_OF_BARBED_END_ACTIN_FILAMENT_CAPPING	3	0.908336	1.43792	0.0312818	1	1	560	tags=67%, list=4%, signal=64%	WASHC2C/CARMIL1
HP_HYPOMETRIC_SACCADES	HP_HYPOMETRIC_SACCADES	HP_HYPOMETRIC_SACCADES	7	0.777636	1.43764	0.0368794	1	1	583	tags=29%, list=4%, signal=27%	MRE11/MYORG
GOBP_POSITIVE_REGULATION_OF_ISOTYPE_SWITCHING	GOBP_POSITIVE_REGULATION_OF_ISOTYPE_SWITCHING	GOBP_POSITIVE_REGULATION_OF_ISOTYPE_SWITCHING	20	0.614558	1.43643	0.0410317	1	1	462	tags=20%, list=3%, signal=19%	SHLD1/SHLD2/NSD2/SHLD3
GOBP_ABSCISSION	GOBP_ABSCISSION	GOBP_ABSCISSION	5	0.825559	1.43554	0.0383481	1	1	51	tags=20%, list=0%, signal=20%	SPART
HP_ABSENT_HAND	HP_ABSENT_HAND	HP_ABSENT_HAND	12	0.673911	1.43536	0.0527671	1	1	12	tags=8%, list=0%, signal=8%	SEM1
GOBP_NEGATIVE_REGULATION_OF_PHOSPHATIDYLINOSITOL_3_KINASE_ACTIVITY	GOBP_NEGATIVE_REGULATION_OF_PHOSPHATIDYLINOSITOL_3_KINASE_ACTIVITY	GOBP_NEGATIVE_REGULATION_OF_PHOSPHATIDYLINOSITOL_3_KINASE_ACTIVITY	3	0.906073	1.43434	0.0322518	1	1	117	tags=33%, list=1%, signal=33%	WASHC1
GOBP_POSITIVE_REGULATION_OF_3_UTR_MEDIATED_MRNA_STABILIZATION	GOBP_POSITIVE_REGULATION_OF_3_UTR_MEDIATED_MRNA_STABILIZATION	GOBP_POSITIVE_REGULATION_OF_3_UTR_MEDIATED_MRNA_STABILIZATION	3	0.905672	1.4337	0.0322518	1	1	212	tags=67%, list=1%, signal=66%	TENT4B/TENT4A
GOBP_URATE_METABOLIC_PROCESS	GOBP_URATE_METABOLIC_PROCESS	GOBP_URATE_METABOLIC_PROCESS	5	0.824242	1.43325	0.0412979	1	1	560	tags=20%, list=4%, signal=19%	CARMIL1
GOCC_CUL2_RING_UBIQUITIN_LIGASE_COMPLEX	GOCC_CUL2_RING_UBIQUITIN_LIGASE_COMPLEX	GOCC_CUL2_RING_UBIQUITIN_LIGASE_COMPLEX	17	0.635457	1.43269	0.0560191	1	1	18	tags=12%, list=0%, signal=12%	ELOB/ELOC
GOMF_ATPASE_INHIBITOR_ACTIVITY	GOMF_ATPASE_INHIBITOR_ACTIVITY	GOMF_ATPASE_INHIBITOR_ACTIVITY	5	0.823748	1.4324	0.0412979	1	1	15	tags=20%, list=0%, signal=20%	ATP5IF1
GOBP_NEGATIVE_REGULATION_OF_ACUTE_INFLAMMATORY_RESPONSE_TO_ANTIGENIC_STIMULUS	GOBP_NEGATIVE_REGULATION_OF_ACUTE_INFLAMMATORY_RESPONSE_TO_ANTIGENIC_STIMULUS	GOBP_NEGATIVE_REGULATION_OF_ACUTE_INFLAMMATORY_RESPONSE_TO_ANTIGENIC_STIMULUS	3	0.904175	1.43133	0.0361316	1	1	46	tags=33%, list=0%, signal=33%	SELENOS
GOBP_REGULATION_OF_FERTILIZATION	GOBP_REGULATION_OF_FERTILIZATION	GOBP_REGULATION_OF_FERTILIZATION	7	0.773279	1.42958	0.0411348	1	1	910	tags=29%, list=6%, signal=27%	INTS13/FAM170B
GOBP_MONOAMINE_TRANSPORT	GOBP_MONOAMINE_TRANSPORT	GOBP_MONOAMINE_TRANSPORT	34	0.564452	1.4295	0.0320442	1	1	2138	tags=29%, list=15%, signal=25%	GRK2/PRKN/SLC18A2/P2RX1/RAB3B/SLC22A3/GRM2/LILRB1/P2RY1/KCNB1
GOBP_MITOTIC_DNA_INTEGRITY_CHECKPOINT_SIGNALING	GOBP_MITOTIC_DNA_INTEGRITY_CHECKPOINT_SIGNALING	GOBP_MITOTIC_DNA_INTEGRITY_CHECKPOINT_SIGNALING	64	0.525117	1.42815	0.0206358	1	1	4846	tags=52%, list=34%, signal=34%	NOP53/BABAM2/MRE11/MAP3K20/ABRAXAS1/MRNIP/BRCA1/ATM/FANCD2/MDM2/CASP2/NEK11/CDK2/CRADD/RAD17/DTL/CHEK2/RFWD3/XPC/HUS1/FZR1/SETMAR/EME2/PRKDC/MSH2/ATF2/BRCC3/TOPBP1/GIGYF2/CDC14B/TAOK1/MUC1/PLK2
GOBP_MITOTIC_INTRA_S_DNA_DAMAGE_CHECKPOINT_SIGNALING	GOBP_MITOTIC_INTRA_S_DNA_DAMAGE_CHECKPOINT_SIGNALING	GOBP_MITOTIC_INTRA_S_DNA_DAMAGE_CHECKPOINT_SIGNALING	13	0.660312	1.42614	0.0560399	1	1	4034	tags=77%, list=28%, signal=55%	MRE11/FANCD2/NEK11/RAD17/CHEK2/XPC/HUS1/EME2/MSH2/ATF2
GOMF_HIGH_VOLTAGE_GATED_CALCIUM_CHANNEL_ACTIVITY	GOMF_HIGH_VOLTAGE_GATED_CALCIUM_CHANNEL_ACTIVITY	GOMF_HIGH_VOLTAGE_GATED_CALCIUM_CHANNEL_ACTIVITY	5	0.819465	1.42495	0.0457227	1	1	2303	tags=80%, list=16%, signal=67%	CACNA1D/CACNB3/CACNA1A/CACNB1
GOBP_CGMP_METABOLIC_PROCESS	GOBP_CGMP_METABOLIC_PROCESS	GOBP_CGMP_METABOLIC_PROCESS	9	0.716547	1.42394	0.047043	1	1	367	tags=22%, list=3%, signal=22%	GUCY1A1/GUCY1B1
GOBP_REGULATION_OF_3_UTR_MEDIATED_MRNA_STABILIZATION	GOBP_REGULATION_OF_3_UTR_MEDIATED_MRNA_STABILIZATION	GOBP_REGULATION_OF_3_UTR_MEDIATED_MRNA_STABILIZATION	4	0.842812	1.42261	0.0453858	1	1	212	tags=50%, list=1%, signal=49%	TENT4B/TENT4A
HP_TYPE_1_MUSCLE_FIBER_ATROPHY	HP_TYPE_1_MUSCLE_FIBER_ATROPHY	HP_TYPE_1_MUSCLE_FIBER_ATROPHY	13	0.65745	1.41996	0.0585305	1	1	125	tags=15%, list=1%, signal=15%	SELENON/MAP3K20
GOMF_BH_DOMAIN_BINDING	GOMF_BH_DOMAIN_BINDING	GOMF_BH_DOMAIN_BINDING	8	0.741018	1.41969	0.0470263	1	1	2	tags=12%, list=0%, signal=13%	RACK1
GOCC_CALCIUM_CHANNEL_COMPLEX	GOCC_CALCIUM_CHANNEL_COMPLEX	GOCC_CALCIUM_CHANNEL_COMPLEX	36	0.555882	1.41929	0.0404814	1	1	3262	tags=44%, list=23%, signal=34%	PTPA/MCUB/TMEM262/CACNA1D/AKAP6/CACNA2D2/CACNG8/CACNB3/CACNA1A/RYR3/CACNB1/CATSPER2/TRPC4/MCU/PKD1L1/CATSPERG
GOBP_FEMALE_MEIOTIC_NUCLEAR_DIVISION	GOBP_FEMALE_MEIOTIC_NUCLEAR_DIVISION	GOBP_FEMALE_MEIOTIC_NUCLEAR_DIVISION	19	0.613195	1.41812	0.0552291	1	1	2348	tags=32%, list=16%, signal=26%	MARF1/WASHC5/SPIRE2/HSF2BP/SPIRE1/ATM
GOBP_POSITIVE_REGULATION_OF_CALCIUM_MEDIATED_SIGNALING	GOBP_POSITIVE_REGULATION_OF_CALCIUM_MEDIATED_SIGNALING	GOBP_POSITIVE_REGULATION_OF_CALCIUM_MEDIATED_SIGNALING	19	0.613127	1.41797	0.0552291	1	1	2260	tags=37%, list=16%, signal=31%	STIMATE/CCL4/CCL3/PLCG2/TNF/AKAP6/IGF1
GOMF_VOLTAGE_GATED_CALCIUM_CHANNEL_ACTIVITY	GOMF_VOLTAGE_GATED_CALCIUM_CHANNEL_ACTIVITY	GOMF_VOLTAGE_GATED_CALCIUM_CHANNEL_ACTIVITY	15	0.638013	1.41736	0.0625	1	1	2303	tags=47%, list=16%, signal=39%	CACNA1D/CACNA2D2/CACNG8/TRPV1/CACNB3/CACNA1A/CACNB1
HP_PROMINENT_UMBILICUS	HP_PROMINENT_UMBILICUS	HP_PROMINENT_UMBILICUS	7	0.766539	1.41712	0.0496454	1	1	7	tags=14%, list=0%, signal=14%	CAVIN1
GOMF_RNA_ADENYLYLTRANSFERASE_ACTIVITY	GOMF_RNA_ADENYLYLTRANSFERASE_ACTIVITY	GOMF_RNA_ADENYLYLTRANSFERASE_ACTIVITY	4	0.839365	1.41679	0.0468986	1	1	581	tags=50%, list=4%, signal=48%	TENT5A/TENT5C
HP_DELAYED_ABILITY_TO_ROLL_OVER	HP_DELAYED_ABILITY_TO_ROLL_OVER	HP_DELAYED_ABILITY_TO_ROLL_OVER	5	0.813832	1.41515	0.0545723	1	1	64	tags=20%, list=0%, signal=20%	VPS35L
GOBP_TRANS_SYNAPTIC_SIGNALING_MODULATING_SYNAPTIC_TRANSMISSION	GOBP_TRANS_SYNAPTIC_SIGNALING_MODULATING_SYNAPTIC_TRANSMISSION	GOBP_TRANS_SYNAPTIC_SIGNALING_MODULATING_SYNAPTIC_TRANSMISSION	5	0.813747	1.41501	0.0545723	1	1	367	tags=40%, list=3%, signal=39%	GUCY1A1/GUCY1B1
HP_TYPE_1_FIBERS_RELATIVELY_SMALLER_THAN_TYPE_2_FIBERS	HP_TYPE_1_FIBERS_RELATIVELY_SMALLER_THAN_TYPE_2_FIBERS	HP_TYPE_1_FIBERS_RELATIVELY_SMALLER_THAN_TYPE_2_FIBERS	3	0.893731	1.4148	0.0443763	1	1	65	tags=33%, list=0%, signal=33%	SELENON
GOBP_SPERM_DNA_CONDENSATION	GOBP_SPERM_DNA_CONDENSATION	GOBP_SPERM_DNA_CONDENSATION	3	0.89358	1.41456	0.0443763	1	1	33	tags=33%, list=0%, signal=33%	SELENOF
HP_MOTOR_REGRESSION	HP_MOTOR_REGRESSION	HP_MOTOR_REGRESSION	4	0.837708	1.414	0.0484115	1	1	309	tags=25%, list=2%, signal=24%	SELENOI
GOMF_NOTCH_BINDING	GOMF_NOTCH_BINDING	GOMF_NOTCH_BINDING	17	0.626969	1.41355	0.0631704	1	1	4	tags=6%, list=0%, signal=6%	TCIM
HP_DECREASED_NASAL_NITRIC_OXIDE	HP_DECREASED_NASAL_NITRIC_OXIDE	HP_DECREASED_NASAL_NITRIC_OXIDE	2	0.95085	1.41345	0.0141067	1	1	118	tags=50%, list=1%, signal=50%	CFAP298
HP_3_METHYLGLUTACONIC_ACIDURIA	HP_3_METHYLGLUTACONIC_ACIDURIA	HP_3_METHYLGLUTACONIC_ACIDURIA	16	0.628744	1.4131	0.0590361	1	1	66	tags=12%, list=0%, signal=12%	ATP5F1E/ATP5F1D
GOBP_NEGATIVE_REGULATION_OF_CELL_CYCLE_G2_M_PHASE_TRANSITION	GOBP_NEGATIVE_REGULATION_OF_CELL_CYCLE_G2_M_PHASE_TRANSITION	GOBP_NEGATIVE_REGULATION_OF_CELL_CYCLE_G2_M_PHASE_TRANSITION	45	0.540098	1.41249	0.036286	1	1	270	tags=11%, list=2%, signal=11%	NOP53/BABAM2/MRE11/ABRAXAS1/MRNIP
GOMF_MIRNA_BINDING	GOMF_MIRNA_BINDING	GOMF_MIRNA_BINDING	26	0.576887	1.41116	0.0564972	1	1	191	tags=12%, list=1%, signal=11%	TUT7/SPOUT1/TUT4
HP_ABNORMAL_ATRIOVENTRICULAR_CONNECTION	HP_ABNORMAL_ATRIOVENTRICULAR_CONNECTION	HP_ABNORMAL_ATRIOVENTRICULAR_CONNECTION	3	0.89138	1.41108	0.0472862	1	1	262	tags=33%, list=2%, signal=33%	CCNQ
GOCC_SITE_OF_DNA_DAMAGE	GOCC_SITE_OF_DNA_DAMAGE	GOCC_SITE_OF_DNA_DAMAGE	85	0.508898	1.41043	0.0107736	1	1	3913	tags=38%, list=27%, signal=28%	HPF1/MRE11/PAXX/ELOA/SHLD1/SHLD2/CYREN/CGAS/SHLD3/KDM4D/WAS/SLF2/TRAIP/ERCC6/HELB/PARP3/KAT7/TIMELESS/WRAP53/POLK/POLH/WDR76/RIF1/RFWD3/PARP2/XPC/HUS1/CUL5/CBX5/SETMAR/SAMHD1/SLFN11
GOBP_CENTROMERIC_SISTER_CHROMATID_COHESION	GOBP_CENTROMERIC_SISTER_CHROMATID_COHESION	GOBP_CENTROMERIC_SISTER_CHROMATID_COHESION	7	0.762847	1.4103	0.0524823	1	1	137	tags=14%, list=1%, signal=14%	SGO2
GOBP_OOCYTE_DIFFERENTIATION	GOBP_OOCYTE_DIFFERENTIATION	GOBP_OOCYTE_DIFFERENTIATION	32	0.561671	1.40866	0.0446927	1	1	3956	tags=44%, list=28%, signal=32%	TUT7/TUT4/WASHC5/DMC1/ZFY/IGF1/ATM/ZGLP1/BRCA2/TDRKH/ZP3/TDRD6/BCL2/NPR2
GOMF_MITOCHONDRION_TARGETING_SEQUENCE_BINDING	GOMF_MITOCHONDRION_TARGETING_SEQUENCE_BINDING	GOMF_MITOCHONDRION_TARGETING_SEQUENCE_BINDING	4	0.834459	1.40851	0.0529501	1	1	508	tags=25%, list=4%, signal=24%	TOMM70
HP_FACIAL_CLEFT	HP_FACIAL_CLEFT	HP_FACIAL_CLEFT	8	0.735105	1.40836	0.0525588	1	1	3165	tags=75%, list=22%, signal=58%	WDR35/IFT80/POLR1B/EVC2/SPECC1L/POLR1C
GOMF_PASSIVE_TRANSMEMBRANE_TRANSPORTER_ACTIVITY	GOMF_PASSIVE_TRANSMEMBRANE_TRANSPORTER_ACTIVITY	GOMF_PASSIVE_TRANSMEMBRANE_TRANSPORTER_ACTIVITY	204	0.488851	1.40826	0.00100325	0.265514	0.265514	2966	tags=30%, list=21%, signal=24%	ATP5F1E/ATP5MG/ATP5PF/ATP5F1B/ATP5ME/ATP5MF/ATP5F1C/ATP5PO/ATP5PD/ATP5F1A/ATP5PB/ATP5F1D/NOX5/MCUB/KCNN1/CALHM5/SCN8A/KCNC1/KCNMA1/P2RX1/CACNA1D/KCNT2/MT-ATP8/TRPC3/SCN3A/TMC8/SCN7A/SCN4A/KCNQ4/GJB1/CACNA2D2/CACNG8/TRPC1/KCNH1/TRPM6/CLCN5/KCNE4/TRPV1/SLC24A4/KCNB1/CACNB3/SLC24A1/CACNA1A/KCND3/RYR3/CACNB1/GJB2/KCNK15/CATSPER2/GJC1/GPR89B/CLCA1/TRPC4/MT-ATP6/GABRA2/KCNJ12/KCNJ15/KCNQ3/KCNAB2/MCU/PK…
GOBP_REGULATION_OF_RECEPTOR_CLUSTERING	GOBP_REGULATION_OF_RECEPTOR_CLUSTERING	GOBP_REGULATION_OF_RECEPTOR_CLUSTERING	10	0.688891	1.40543	0.0578187	1	1	2681	tags=40%, list=19%, signal=33%	MESD/TNFAIP6/SLC7A11/LRP4
GOBP_POSITIVE_REGULATION_OF_DNA_REPAIR	GOBP_POSITIVE_REGULATION_OF_DNA_REPAIR	GOBP_POSITIVE_REGULATION_OF_DNA_REPAIR	79	0.509802	1.40517	0.0207322	1	1	3794	tags=37%, list=27%, signal=27%	BABAM2/SHLD1/ABRAXAS1/MRNIP/SHLD2/HDGFL2/SHLD3/KDM4D/SPIRE2/WAS/SLF2/SPIRE1/ERCC6/PARP3/TIGAR/BRCA1/TIMELESS/WRAP53/RAD51AP1/DHX9/DTX3L/BRD8/TRRAP/DDX11/RUVBL1/WDR48/RIF1/EYA3/SETMAR
GOBP_SEROTONIN_TRANSPORT	GOBP_SEROTONIN_TRANSPORT	GOBP_SEROTONIN_TRANSPORT	7	0.759985	1.405	0.0539007	1	1	1919	tags=57%, list=13%, signal=49%	SLC18A2/P2RX1/SLC22A3/LILRB1
GOBP_RNA_GUANINE_N7_METHYLATION	GOBP_RNA_GUANINE_N7_METHYLATION	GOBP_RNA_GUANINE_N7_METHYLATION	5	0.807906	1.40485	0.060472	1	1	1649	tags=40%, list=12%, signal=35%	BUD23/WDR4
GOMF_S_ADENOSYL_L_METHIONINE_BINDING	GOMF_S_ADENOSYL_L_METHIONINE_BINDING	GOMF_S_ADENOSYL_L_METHIONINE_BINDING	15	0.632298	1.40466	0.0661765	1	1	3558	tags=53%, list=25%, signal=40%	BMT2/METTL17/SETD6/ZCCHC4/SUV39H2/N6AMT1/METTL3/PCIF1
GOBP_NEGATIVE_REGULATION_OF_EXECUTION_PHASE_OF_APOPTOSIS	GOBP_NEGATIVE_REGULATION_OF_EXECUTION_PHASE_OF_APOPTOSIS	GOBP_NEGATIVE_REGULATION_OF_EXECUTION_PHASE_OF_APOPTOSIS	12	0.659272	1.40419	0.0669241	1	1	1629	tags=33%, list=11%, signal=30%	MTRNR2L11/MTRNR2L10/MTRNR2L12/MTRNR2L8
GOMF_RNA_BINDING_INVOLVED_IN_POSTTRANSCRIPTIONAL_GENE_SILENCING	GOMF_RNA_BINDING_INVOLVED_IN_POSTTRANSCRIPTIONAL_GENE_SILENCING	GOMF_RNA_BINDING_INVOLVED_IN_POSTTRANSCRIPTIONAL_GENE_SILENCING	2	0.944596	1.40416	0.0190245	1	1	216	tags=50%, list=2%, signal=49%	MARF1
GOBP_NEGATIVE_REGULATION_OF_NUCLEAR_TRANSCRIBED_MRNA_CATABOLIC_PROCESS_DEADENYLATION_DEPENDENT_DECAY	GOBP_NEGATIVE_REGULATION_OF_NUCLEAR_TRANSCRIBED_MRNA_CATABOLIC_PROCESS_DEADENYLATION_DEPENDENT_DECAY	GOBP_NEGATIVE_REGULATION_OF_NUCLEAR_TRANSCRIBED_MRNA_CATABOLIC_PROCESS_DEADENYLATION_DEPENDENT_DECAY	11	0.675335	1.40367	0.0644737	1	1	212	tags=18%, list=1%, signal=18%	TENT4B/TENT4A
GOBP_ENDOPLASMIC_RETICULUM_TO_CYTOSOL_TRANSPORT	GOBP_ENDOPLASMIC_RETICULUM_TO_CYTOSOL_TRANSPORT	GOBP_ENDOPLASMIC_RETICULUM_TO_CYTOSOL_TRANSPORT	22	0.586282	1.40185	0.0689655	1	1	75	tags=9%, list=1%, signal=9%	SELENOS/UFD1
GOMF_PROTEIN_METHYLTRANSFERASE_ACTIVITY	GOMF_PROTEIN_METHYLTRANSFERASE_ACTIVITY	GOMF_PROTEIN_METHYLTRANSFERASE_ACTIVITY	79	0.508431	1.40139	0.0222679	1	1	4281	tags=43%, list=30%, signal=30%	NSD3/CSKMT/EEF1AKMT1/ETFBKMT/EEF1AKMT4/EEF1AKMT3/EEF1AKMT2/NSD2/SMYD5/EHMT1/DNMT3A/SETD6/PRDM6/EZH1/PRMT3/KMT2A/SUV39H2/N6AMT1/VCPKMT/PRDM2/PRMT7/PRMT6/SETD4/NSD1/PRMT2/SETMAR/SETDB2/FAM98B/WDR82/ASH2L/NDUFAF7/MECOM/PRMT9/RBBP5
GOMF_PEPTIDASE_ACTIVATOR_ACTIVITY	GOMF_PEPTIDASE_ACTIVATOR_ACTIVITY	GOMF_PEPTIDASE_ACTIVATOR_ACTIVITY	38	0.547234	1.39997	0.0478261	1	1	30	tags=8%, list=0%, signal=8%	RACK1/VSIR/BEX3
GOBP_POSITIVE_REGULATION_OF_GOLGI_TO_PLASMA_MEMBRANE_PROTEIN_TRANSPORT	GOBP_POSITIVE_REGULATION_OF_GOLGI_TO_PLASMA_MEMBRANE_PROTEIN_TRANSPORT	GOBP_POSITIVE_REGULATION_OF_GOLGI_TO_PLASMA_MEMBRANE_PROTEIN_TRANSPORT	5	0.80498	1.39976	0.060472	1	1	2	tags=20%, list=0%, signal=20%	RACK1
GOBP_ESTABLISHMENT_OF_PROTEIN_LOCALIZATION_TO_MITOCHONDRIAL_MEMBRANE	GOBP_ESTABLISHMENT_OF_PROTEIN_LOCALIZATION_TO_MITOCHONDRIAL_MEMBRANE	GOBP_ESTABLISHMENT_OF_PROTEIN_LOCALIZATION_TO_MITOCHONDRIAL_MEMBRANE	28	0.566316	1.3988	0.0576923	1	1	508	tags=11%, list=4%, signal=10%	TIMM29/MAIP1/TOMM70
GOMF_HISTONE_METHYLTRANSFERASE_ACTIVITY_H3_K36_SPECIFIC	GOMF_HISTONE_METHYLTRANSFERASE_ACTIVITY_H3_K36_SPECIFIC	GOMF_HISTONE_METHYLTRANSFERASE_ACTIVITY_H3_K36_SPECIFIC	9	0.703336	1.39768	0.0564516	1	1	452	tags=22%, list=3%, signal=22%	NSD3/NSD2
GOBP_POSITIVE_REGULATION_OF_PROTEIN_KINASE_A_SIGNALING	GOBP_POSITIVE_REGULATION_OF_PROTEIN_KINASE_A_SIGNALING	GOBP_POSITIVE_REGULATION_OF_PROTEIN_KINASE_A_SIGNALING	5	0.803353	1.39693	0.060472	1	1	4	tags=20%, list=0%, signal=20%	TCIM
GOBP_MEIOTIC_CHROMOSOME_SEGREGATION	GOBP_MEIOTIC_CHROMOSOME_SEGREGATION	GOBP_MEIOTIC_CHROMOSOME_SEGREGATION	44	0.533183	1.39692	0.0395299	1	1	4743	tags=52%, list=33%, signal=35%	CENPX/MRE11/SGO2/CENPS/HORMAD1/DMC1/HFM1/P3H4/STAG3/ATM/FANCM/FANCD2/CCNE2/ERCC4/CENPC/AGO4/EME2/TOP2A/RAD21/SLX4/TOP2B/PSMC3IP/TERF1
GOBP_COLLATERAL_SPROUTING_IN_ABSENCE_OF_INJURY	GOBP_COLLATERAL_SPROUTING_IN_ABSENCE_OF_INJURY	GOBP_COLLATERAL_SPROUTING_IN_ABSENCE_OF_INJURY	2	0.93965	1.39681	0.0236835	1	1	51	tags=50%, list=0%, signal=50%	SPART
GOBP_NEGATIVE_REGULATION_OF_PROTEIN_KINASE_B_SIGNALING	GOBP_NEGATIVE_REGULATION_OF_PROTEIN_KINASE_B_SIGNALING	GOBP_NEGATIVE_REGULATION_OF_PROTEIN_KINASE_B_SIGNALING	33	0.553207	1.39644	0.057842	1	1	72	tags=9%, list=1%, signal=9%	RACK1/NOP53/CAVIN3
GOBP_MEIOTIC_CYTOKINESIS	GOBP_MEIOTIC_CYTOKINESIS	GOBP_MEIOTIC_CYTOKINESIS	6	0.77419	1.39589	0.0604317	1	1	1847	tags=50%, list=13%, signal=44%	WASHC5/SPIRE2/SPIRE1
GOBP_CD8_POSITIVE_ALPHA_BETA_T_CELL_PROLIFERATION	GOBP_CD8_POSITIVE_ALPHA_BETA_T_CELL_PROLIFERATION	GOBP_CD8_POSITIVE_ALPHA_BETA_T_CELL_PROLIFERATION	6	0.774019	1.39559	0.0604317	1	1	23	tags=17%, list=0%, signal=17%	VSIR
HP_ABSENT_OR_MINIMALLY_OSSIFIED_VERTEBRAL_BODIES	HP_ABSENT_OR_MINIMALLY_OSSIFIED_VERTEBRAL_BODIES	HP_ABSENT_OR_MINIMALLY_OSSIFIED_VERTEBRAL_BODIES	11	0.671244	1.39517	0.0684211	1	1	2604	tags=45%, list=18%, signal=37%	VPS35L/WDR35/IFT80/SOX9/TRIP11
GOBP_NEGATIVE_REGULATION_OF_GLYCOGEN_METABOLIC_PROCESS	GOBP_NEGATIVE_REGULATION_OF_GLYCOGEN_METABOLIC_PROCESS	GOBP_NEGATIVE_REGULATION_OF_GLYCOGEN_METABOLIC_PROCESS	6	0.772249	1.39239	0.0604317	1	1	2641	tags=50%, list=18%, signal=41%	SELENOS/PASK/ENPP1
GOBP_POSITIVE_REGULATION_OF_CALCIUM_ION_TRANSMEMBRANE_TRANSPORTER_ACTIVITY	GOBP_POSITIVE_REGULATION_OF_CALCIUM_ION_TRANSMEMBRANE_TRANSPORTER_ACTIVITY	GOBP_POSITIVE_REGULATION_OF_CALCIUM_ION_TRANSMEMBRANE_TRANSPORTER_ACTIVITY	22	0.582203	1.39209	0.0712644	1	1	2143	tags=27%, list=15%, signal=23%	NIPSNAP2/STIMATE/PLCG2/AKAP6/RGN/CACNB3
GOMF_PEPTIDASE_ACTIVATOR_ACTIVITY_INVOLVED_IN_APOPTOTIC_PROCESS	GOMF_PEPTIDASE_ACTIVATOR_ACTIVITY_INVOLVED_IN_APOPTOTIC_PROCESS	GOMF_PEPTIDASE_ACTIVATOR_ACTIVITY_INVOLVED_IN_APOPTOTIC_PROCESS	19	0.600325	1.38836	0.0705053	1	1	30	tags=11%, list=0%, signal=11%	RACK1/BEX3
GOBP_NEUROTRANSMITTER_REUPTAKE	GOBP_NEUROTRANSMITTER_REUPTAKE	GOBP_NEUROTRANSMITTER_REUPTAKE	12	0.651342	1.3873	0.0733591	1	1	2712	tags=50%, list=19%, signal=41%	PRKN/SLC18A2/RAB3B/SLC22A3/SLC6A1/ATP1A2
GOBP_MEIOSIS_II_CELL_CYCLE_PROCESS	GOBP_MEIOSIS_II_CELL_CYCLE_PROCESS	GOBP_MEIOSIS_II_CELL_CYCLE_PROCESS	5	0.797801	1.38728	0.0693215	1	1	1110	tags=40%, list=8%, signal=37%	SGO2/HORMAD1
GOBP_RESOLUTION_OF_MEIOTIC_RECOMBINATION_INTERMEDIATES	GOBP_RESOLUTION_OF_MEIOTIC_RECOMBINATION_INTERMEDIATES	GOBP_RESOLUTION_OF_MEIOTIC_RECOMBINATION_INTERMEDIATES	12	0.651079	1.38674	0.0733591	1	1	4476	tags=75%, list=31%, signal=52%	CENPX/CENPS/HFM1/FANCM/ERCC4/EME2/TOP2A/SLX4/TOP2B
GOBP_ER_OVERLOAD_RESPONSE	GOBP_ER_OVERLOAD_RESPONSE	GOBP_ER_OVERLOAD_RESPONSE	11	0.666377	1.38505	0.0736842	1	1	46	tags=9%, list=0%, signal=9%	SELENOS
GOBP_NEGATIVE_REGULATION_OF_BONE_MINERALIZATION	GOBP_NEGATIVE_REGULATION_OF_BONE_MINERALIZATION	GOBP_NEGATIVE_REGULATION_OF_BONE_MINERALIZATION	12	0.649286	1.38292	0.0733591	1	1	2641	tags=50%, list=18%, signal=41%	RFLNB/CCR1/CCL3/BCOR/SOX9/ENPP1
GOMF_BILE_ACID_TRANSMEMBRANE_TRANSPORTER_ACTIVITY	GOMF_BILE_ACID_TRANSMEMBRANE_TRANSPORTER_ACTIVITY	GOMF_BILE_ACID_TRANSMEMBRANE_TRANSPORTER_ACTIVITY	10	0.67753	1.38225	0.0775296	1	1	2494	tags=50%, list=17%, signal=41%	SLC10A1/SLC51A/SLC51B/SLCO1C1/SLC10A6
HP_ABNORMALLY_OSSIFIED_VERTEBRAE	HP_ABNORMALLY_OSSIFIED_VERTEBRAE	HP_ABNORMALLY_OSSIFIED_VERTEBRAE	16	0.614987	1.38218	0.073494	1	1	2604	tags=44%, list=18%, signal=36%	VPS35L/WDR35/IFT80/SOX9/LFNG/INPPL1/TRIP11
GOMF_N_METHYLTRANSFERASE_ACTIVITY	GOMF_N_METHYLTRANSFERASE_ACTIVITY	GOMF_N_METHYLTRANSFERASE_ACTIVITY	81	0.50033	1.3817	0.0216094	1	1	4281	tags=43%, list=30%, signal=30%	NSD3/CSKMT/EEF1AKMT1/ETFBKMT/EEF1AKMT4/EEF1AKMT3/EEF1AKMT2/NSD2/SMYD5/EHMT1/SETD6/EZH1/PRMT3/KMT2A/ZCCHC4/SUV39H2/N6AMT1/VCPKMT/PRMT7/PRMT6/SETD4/INMT/TRMT11/METTL16/NSD1/PRMT2/SETMAR/SETDB2/METTL15/WDR82/ASH2L/NDUFAF7/MECOM/PRMT9/RBBP5
GOMF_RETROMER_COMPLEX_BINDING	GOMF_RETROMER_COMPLEX_BINDING	GOMF_RETROMER_COMPLEX_BINDING	8	0.721142	1.38161	0.0733057	1	1	220	tags=25%, list=2%, signal=25%	WASHC2C/WASHC2A
GOBP_PLASMA_MEMBRANE_FUSION	GOBP_PLASMA_MEMBRANE_FUSION	GOBP_PLASMA_MEMBRANE_FUSION	8	0.720782	1.38092	0.0733057	1	1	2613	tags=62%, list=18%, signal=51%	NOX5/SPACA6/IZUMO1/FOLR2/SPESP1
GOBP_REGULATION_OF_AUTOPHAGY_OF_MITOCHONDRION_IN_RESPONSE_TO_MITOCHONDRIAL_DEPOLARIZATION	GOBP_REGULATION_OF_AUTOPHAGY_OF_MITOCHONDRION_IN_RESPONSE_TO_MITOCHONDRIAL_DEPOLARIZATION	GOBP_REGULATION_OF_AUTOPHAGY_OF_MITOCHONDRION_IN_RESPONSE_TO_MITOCHONDRIAL_DEPOLARIZATION	12	0.647592	1.37931	0.0772201	1	1	1005	tags=17%, list=7%, signal=16%	ATP5IF1/PRKN
GOBP_RENAL_VESICLE_DEVELOPMENT	GOBP_RENAL_VESICLE_DEVELOPMENT	GOBP_RENAL_VESICLE_DEVELOPMENT	10	0.676029	1.37919	0.0788436	1	1	2045	tags=40%, list=14%, signal=34%	FMN1/SALL1/OSR1/SOX9
GOBP_REGULATION_OF_CYCLIC_NUCLEOTIDE_PHOSPHODIESTERASE_ACTIVITY	GOBP_REGULATION_OF_CYCLIC_NUCLEOTIDE_PHOSPHODIESTERASE_ACTIVITY	GOBP_REGULATION_OF_CYCLIC_NUCLEOTIDE_PHOSPHODIESTERASE_ACTIVITY	9	0.693866	1.37886	0.0806452	1	1	1721	tags=22%, list=12%, signal=20%	RACK1/RGN
HP_LOW_PLASMA_CITRULLINE	HP_LOW_PLASMA_CITRULLINE	HP_LOW_PLASMA_CITRULLINE	11	0.663335	1.37873	0.0815789	1	1	2637	tags=45%, list=18%, signal=37%	MRM2/OTC/MT-ND3/MT-ND6/MT-ATP6
GOBP_DOPAMINE_TRANSPORT	GOBP_DOPAMINE_TRANSPORT	GOBP_DOPAMINE_TRANSPORT	20	0.589191	1.37713	0.0820633	1	1	1861	tags=25%, list=13%, signal=22%	PRKN/SLC18A2/RAB3B/SLC22A3/GRM2
GOBP_REGULATION_OF_RETROGRADE_TRANSPORT_ENDOSOME_TO_GOLGI	GOBP_REGULATION_OF_RETROGRADE_TRANSPORT_ENDOSOME_TO_GOLGI	GOBP_REGULATION_OF_RETROGRADE_TRANSPORT_ENDOSOME_TO_GOLGI	6	0.763476	1.37658	0.0633094	1	1	1005	tags=33%, list=7%, signal=31%	EIPR1/PRKN
GOBP_DOUBLE_STRAND_BREAK_REPAIR	GOBP_DOUBLE_STRAND_BREAK_REPAIR	GOBP_DOUBLE_STRAND_BREAK_REPAIR	224	0.475392	1.37604	0.00116892	0.302288	0.302288	4147	tags=40%, list=29%, signal=29%	HPF1/BABAM2/MRE11/PAXX/FBH1/TENT4A/MARF1/SHLD1/ABRAXAS1/MRNIP/SHLD2/CYREN/HDGFL2/CGAS/NSD2/SHLD3/ATP23/DMC1/MCMDC2/KDM4D/CDCA5/SPIRE2/WAS/GINS2/SLF2/HSF2BP/ERCC8/SPIRE1/PALB2/DNA2/TONSL/ERCC6/HELB/RAD51D/PARP3/SWSAP1/BRCA1/DCLRE1A/ATM/GGN/POLN/TIMELESS/MCM9/WRAP53/FANCM/MMS22L/XRCC3/FANCD2/ACTR8/MCM6/RAD51AP1/OGG1/MCM8/DTX3L/LIG3/BRD8/FEN1/TWIST1/TRRAP/ZFYVE26/DDX11/NIPBL/TFIP11/BRCA2/ERCC4/RUVBL…
HP_PAROXYSMAL_DYSKINESIA	HP_PAROXYSMAL_DYSKINESIA	HP_PAROXYSMAL_DYSKINESIA	9	0.692082	1.37532	0.0833333	1	1	2712	tags=56%, list=19%, signal=45%	SCN8A/KCNMA1/ATP1A3/CACNA1A/ATP1A2
GOBP_MEIOTIC_DNA_DOUBLE_STRAND_BREAK_FORMATION	GOBP_MEIOTIC_DNA_DOUBLE_STRAND_BREAK_FORMATION	GOBP_MEIOTIC_DNA_DOUBLE_STRAND_BREAK_FORMATION	3	0.868414	1.37472	0.0677419	1	1	1110	tags=67%, list=8%, signal=62%	MRE11/HORMAD1
GOMF_ANION_SODIUM_SYMPORTER_ACTIVITY	GOMF_ANION_SODIUM_SYMPORTER_ACTIVITY	GOMF_ANION_SODIUM_SYMPORTER_ACTIVITY	3	0.868266	1.37449	0.0677419	1	1	1886	tags=100%, list=13%, signal=87%	SLC18A2/SLC12A3/SLC6A1
GOMF_SODIUM_CHLORIDE_SYMPORTER_ACTIVITY	GOMF_SODIUM_CHLORIDE_SYMPORTER_ACTIVITY	GOMF_SODIUM_CHLORIDE_SYMPORTER_ACTIVITY	3	0.868266	1.37449	0.0677419	1	1	1886	tags=100%, list=13%, signal=87%	SLC18A2/SLC12A3/SLC6A1
GOMF_DNA_TRANSLOCASE_ACTIVITY	GOMF_DNA_TRANSLOCASE_ACTIVITY	GOMF_DNA_TRANSLOCASE_ACTIVITY	2	0.924634	1.37448	0.050173	1	1	145	tags=50%, list=1%, signal=49%	FBH1
GOMF_BETA_N_ACETYLHEXOSAMINIDASE_ACTIVITY	GOMF_BETA_N_ACETYLHEXOSAMINIDASE_ACTIVITY	GOMF_BETA_N_ACETYLHEXOSAMINIDASE_ACTIVITY	4	0.813884	1.37378	0.0771558	1	1	59	tags=25%, list=0%, signal=25%	OGA
GOBP_MEIOTIC_CHROMOSOME_SEPARATION	GOBP_MEIOTIC_CHROMOSOME_SEPARATION	GOBP_MEIOTIC_CHROMOSOME_SEPARATION	14	0.625112	1.37364	0.0832313	1	1	4476	tags=64%, list=31%, signal=44%	CENPX/CENPS/HFM1/FANCM/ERCC4/EME2/TOP2A/SLX4/TOP2B
GOBP_PEPTIDYL_LYSINE_MONOMETHYLATION	GOBP_PEPTIDYL_LYSINE_MONOMETHYLATION	GOBP_PEPTIDYL_LYSINE_MONOMETHYLATION	10	0.673285	1.37359	0.0814717	1	1	3176	tags=50%, list=22%, signal=39%	CSKMT/EEF1AKMT2/EHMT1/SETD6/SETD4
GOBP_REGULATION_OF_CYTOPLASMIC_MRNA_PROCESSING_BODY_ASSEMBLY	GOBP_REGULATION_OF_CYTOPLASMIC_MRNA_PROCESSING_BODY_ASSEMBLY	GOBP_REGULATION_OF_CYTOPLASMIC_MRNA_PROCESSING_BODY_ASSEMBLY	5	0.789544	1.37292	0.0737463	1	1	40	tags=20%, list=0%, signal=20%	NBDY
GOBP_POSITIVE_REGULATION_OF_MUSCLE_ADAPTATION	GOBP_POSITIVE_REGULATION_OF_MUSCLE_ADAPTATION	GOBP_POSITIVE_REGULATION_OF_MUSCLE_ADAPTATION	4	0.812912	1.37214	0.0771558	1	1	1698	tags=50%, list=12%, signal=44%	TRPC3/AIF1
GOBP_THREONINE_CATABOLIC_PROCESS	GOBP_THREONINE_CATABOLIC_PROCESS	GOBP_THREONINE_CATABOLIC_PROCESS	3	0.865933	1.3708	0.0709677	1	1	107	tags=33%, list=1%, signal=33%	RIDA
GOBP_HOMOPHILIC_CELL_ADHESION_VIA_PLASMA_MEMBRANE_ADHESION_MOLECULES	GOBP_HOMOPHILIC_CELL_ADHESION_VIA_PLASMA_MEMBRANE_ADHESION_MOLECULES	GOBP_HOMOPHILIC_CELL_ADHESION_VIA_PLASMA_MEMBRANE_ADHESION_MOLECULES	81	0.496116	1.37007	0.0254842	1	1	3284	tags=38%, list=23%, signal=30%	NECTIN2/CDH20/NECTIN3/NECTIN1/PCDHGA7/PCDHGA12/PCDHGA5/PCDHGB7/PCDH7/AMIGO2/PCDHGA11/RET/PCDHGA8/PCDHGB6/PCDHB9/PCDHB15/FAT1/DSCAML1/PCDH11X/PCDHB13/PCDHGA10/PCDHB16/CDH17/CDHR3/CDH6/EMB/PTPN23/PCDHGC3/CLSTN1/PLXNB2/PCDH18
GOBP_POSITIVE_REGULATION_OF_NATURAL_KILLER_CELL_MEDIATED_IMMUNE_RESPONSE_TO_TUMOR_CELL	GOBP_POSITIVE_REGULATION_OF_NATURAL_KILLER_CELL_MEDIATED_IMMUNE_RESPONSE_TO_TUMOR_CELL	GOBP_POSITIVE_REGULATION_OF_NATURAL_KILLER_CELL_MEDIATED_IMMUNE_RESPONSE_TO_TUMOR_CELL	4	0.811108	1.3691	0.0832073	1	1	45	tags=25%, list=0%, signal=25%	NECTIN2
GOBP_INTERSTRAND_CROSS_LINK_REPAIR	GOBP_INTERSTRAND_CROSS_LINK_REPAIR	GOBP_INTERSTRAND_CROSS_LINK_REPAIR	25	0.561261	1.36901	0.0839955	1	1	2718	tags=44%, list=19%, signal=36%	CENPX/CENPS/RAD51D/DCLRE1A/POLN/MCM9/FANCM/XRCC3/FANCD2/RAD51AP1/MCM8
GOBP_FUSION_OF_SPERM_TO_EGG_PLASMA_MEMBRANE_INVOLVED_IN_SINGLE_FERTILIZATION	GOBP_FUSION_OF_SPERM_TO_EGG_PLASMA_MEMBRANE_INVOLVED_IN_SINGLE_FERTILIZATION	GOBP_FUSION_OF_SPERM_TO_EGG_PLASMA_MEMBRANE_INVOLVED_IN_SINGLE_FERTILIZATION	6	0.758441	1.3675	0.0719424	1	1	2613	tags=83%, list=18%, signal=68%	NOX5/SPACA6/IZUMO1/FOLR2/SPESP1
GOBP_REGULATION_OF_NATURAL_KILLER_CELL_MEDIATED_IMMUNE_RESPONSE_TO_TUMOR_CELL	GOBP_REGULATION_OF_NATURAL_KILLER_CELL_MEDIATED_IMMUNE_RESPONSE_TO_TUMOR_CELL	GOBP_REGULATION_OF_NATURAL_KILLER_CELL_MEDIATED_IMMUNE_RESPONSE_TO_TUMOR_CELL	5	0.785641	1.36613	0.079646	1	1	45	tags=20%, list=0%, signal=20%	NECTIN2
GOCC_SITE_OF_DOUBLE_STRAND_BREAK	GOCC_SITE_OF_DOUBLE_STRAND_BREAK	GOCC_SITE_OF_DOUBLE_STRAND_BREAK	65	0.501922	1.36542	0.0402062	1	1	2572	tags=23%, list=18%, signal=19%	MRE11/PAXX/SHLD1/SHLD2/CYREN/CGAS/SHLD3/KDM4D/WAS/SLF2/HELB/PARP3/TIMELESS/WRAP53/POLH
HP_KNEE_CLONUS	HP_KNEE_CLONUS	HP_KNEE_CLONUS	5	0.785228	1.36541	0.079646	1	1	51	tags=20%, list=0%, signal=20%	SPART
GOBP_POSITIVE_REGULATION_OF_NATURAL_KILLER_CELL_CHEMOTAXIS	GOBP_POSITIVE_REGULATION_OF_NATURAL_KILLER_CELL_CHEMOTAXIS	GOBP_POSITIVE_REGULATION_OF_NATURAL_KILLER_CELL_CHEMOTAXIS	4	0.80892	1.36541	0.0847201	1	1	1497	tags=75%, list=10%, signal=67%	CCL7/CCL4/CCL3
GOMF_PHOSPHATIDYLINOSITOL_PHOSPHATE_4_PHOSPHATASE_ACTIVITY	GOMF_PHOSPHATIDYLINOSITOL_PHOSPHATE_4_PHOSPHATASE_ACTIVITY	GOMF_PHOSPHATIDYLINOSITOL_PHOSPHATE_4_PHOSPHATASE_ACTIVITY	10	0.669212	1.36528	0.086728	1	1	297	tags=20%, list=2%, signal=20%	PIP4P2/PIP4P1
GOBP_MITOCHONDRIAL_DEPOLARIZATION	GOBP_MITOCHONDRIAL_DEPOLARIZATION	GOBP_MITOCHONDRIAL_DEPOLARIZATION	18	0.596211	1.3646	0.0909091	1	1	15	tags=11%, list=0%, signal=11%	RACK1/ATP5IF1
HP_CENTRAL_DIABETES_INSIPIDUS	HP_CENTRAL_DIABETES_INSIPIDUS	HP_CENTRAL_DIABETES_INSIPIDUS	9	0.686035	1.3633	0.0913978	1	1	2648	tags=56%, list=19%, signal=45%	DISP1/GLI2/BRAF/TDGF1/GAS1
HP_ADULT_ONSET_SENSORINEURAL_HEARING_IMPAIRMENT	HP_ADULT_ONSET_SENSORINEURAL_HEARING_IMPAIRMENT	HP_ADULT_ONSET_SENSORINEURAL_HEARING_IMPAIRMENT	3	0.860431	1.36208	0.0774194	1	1	1998	tags=100%, list=14%, signal=86%	DKK1/ERCC8/ERCC6
GOBP_REGULATION_OF_DNA_REPAIR	GOBP_REGULATION_OF_DNA_REPAIR	GOBP_REGULATION_OF_DNA_REPAIR	126	0.481272	1.36203	0.0130323	1	1	4094	tags=38%, list=29%, signal=27%	BABAM2/FBH1/SHLD1/ABRAXAS1/MRNIP/SHLD2/CYREN/HDGFL2/CGAS/NSD2/SHLD3/UBE2V1/KDM4D/SPIRE2/WAS/SLF2/ERCC8/SPIRE1/ERCC6/HELB/PARP3/TIGAR/KAT7/BRCA1/TIMELESS/WRAP53/POLH/RAD51AP1/DHX9/OGG1/DTX3L/PARG/BRD8/TWIST1/TRRAP/DDX11/TFIP11/RUVBL1/WDR48/POT1/RIF1/FIGNL1/EYA3/SETMAR/PRKDC/PPP4R3B/TRIP12/BRCC3
GOBP_POSITIVE_REGULATION_OF_ANIMAL_ORGAN_MORPHOGENESIS	GOBP_POSITIVE_REGULATION_OF_ANIMAL_ORGAN_MORPHOGENESIS	GOBP_POSITIVE_REGULATION_OF_ANIMAL_ORGAN_MORPHOGENESIS	19	0.5889	1.36194	0.092832	1	1	2045	tags=32%, list=14%, signal=27%	STOX1/NGFR/HOXA11/DKK1/FGF1/SOX9
GOBP_PRE_MIRNA_PROCESSING	GOBP_PRE_MIRNA_PROCESSING	GOBP_PRE_MIRNA_PROCESSING	12	0.639372	1.3618	0.0913771	1	1	2340	tags=33%, list=16%, signal=28%	TUT7/TUT4/BCDIN3D/DICER1
GOBP_PROTEIN_K48_LINKED_DEUBIQUITINATION	GOBP_PROTEIN_K48_LINKED_DEUBIQUITINATION	GOBP_PROTEIN_K48_LINKED_DEUBIQUITINATION	30	0.546555	1.36177	0.0862262	1	1	4731	tags=53%, list=33%, signal=36%	MINDY2/MINDY3/MINDY4/MINDY1/USP9X/USP13/USP19/USP33/OTUD7A/ATXN3/USP20/USP5/BAP1/OTUD5/USP7/YOD1
GOBP_REGULATION_OF_TRANSCRIPTION_OF_NUCLEOLAR_LARGE_RRNA_BY_RNA_POLYMERASE_I	GOBP_REGULATION_OF_TRANSCRIPTION_OF_NUCLEOLAR_LARGE_RRNA_BY_RNA_POLYMERASE_I	GOBP_REGULATION_OF_TRANSCRIPTION_OF_NUCLEOLAR_LARGE_RRNA_BY_RNA_POLYMERASE_I	10	0.667205	1.36119	0.0932983	1	1	37	tags=10%, list=0%, signal=10%	NOP53
GOBP_REGULATION_OF_RIG_I_SIGNALING_PATHWAY	GOBP_REGULATION_OF_RIG_I_SIGNALING_PATHWAY	GOBP_REGULATION_OF_RIG_I_SIGNALING_PATHWAY	16	0.605629	1.36115	0.0879518	1	1	75	tags=12%, list=1%, signal=12%	NOP53/UFD1
HP_PROGRESSIVE_SPASTIC_PARAPARESIS	HP_PROGRESSIVE_SPASTIC_PARAPARESIS	HP_PROGRESSIVE_SPASTIC_PARAPARESIS	6	0.7547	1.36075	0.0733813	1	1	2439	tags=50%, list=17%, signal=41%	SELENOI/TBCE/ABCD1
GOCC_EXTRINSIC_COMPONENT_OF_MITOCHONDRIAL_INNER_MEMBRANE	GOCC_EXTRINSIC_COMPONENT_OF_MITOCHONDRIAL_INNER_MEMBRANE	GOCC_EXTRINSIC_COMPONENT_OF_MITOCHONDRIAL_INNER_MEMBRANE	13	0.629968	1.3606	0.0958904	1	1	2264	tags=38%, list=16%, signal=32%	COQ8A/COQ8B/ATP23/COQ3/NDUFAF5
GOMF_MONOCARBOXYLATE_SODIUM_SYMPORTER_ACTIVITY	GOMF_MONOCARBOXYLATE_SODIUM_SYMPORTER_ACTIVITY	GOMF_MONOCARBOXYLATE_SODIUM_SYMPORTER_ACTIVITY	4	0.806052	1.36056	0.086233	1	1	2494	tags=75%, list=17%, signal=62%	SLC10A1/SLC6A1/SLC10A6
GOBP_BILE_ACID_SECRETION	GOBP_BILE_ACID_SECRETION	GOBP_BILE_ACID_SECRETION	7	0.73491	1.35865	0.0808511	1	1	1949	tags=57%, list=14%, signal=49%	SLC10A1/TNF/SLC51A/SLC51B
GOBP_POSITIVE_REGULATION_OF_NEUROINFLAMMATORY_RESPONSE	GOBP_POSITIVE_REGULATION_OF_NEUROINFLAMMATORY_RESPONSE	GOBP_POSITIVE_REGULATION_OF_NEUROINFLAMMATORY_RESPONSE	8	0.708927	1.35821	0.0926694	1	1	1618	tags=50%, list=11%, signal=44%	CCL3/PLCG2/TNF/IL1B
GOBP_REGULATION_OF_PROTEIN_DEUBIQUITINATION	GOBP_REGULATION_OF_PROTEIN_DEUBIQUITINATION	GOBP_REGULATION_OF_PROTEIN_DEUBIQUITINATION	9	0.683348	1.35796	0.0981183	1	1	37	tags=11%, list=0%, signal=11%	NOP53
GOBP_REGULATION_OF_PROTEIN_KINASE_C_ACTIVITY	GOBP_REGULATION_OF_PROTEIN_KINASE_C_ACTIVITY	GOBP_REGULATION_OF_PROTEIN_KINASE_C_ACTIVITY	2	0.91118	1.35448	0.0761246	1	1	4	tags=50%, list=0%, signal=50%	TCIM
HP_ABNORMALITY_OF_TASTE_SENSATION	HP_ABNORMALITY_OF_TASTE_SENSATION	HP_ABNORMALITY_OF_TASTE_SENSATION	5	0.778247	1.35328	0.0884956	1	1	1059	tags=40%, list=7%, signal=37%	ELP1/RETREG1
GOBP_REGULATION_OF_DOUBLE_STRAND_BREAK_REPAIR	GOBP_REGULATION_OF_DOUBLE_STRAND_BREAK_REPAIR	GOBP_REGULATION_OF_DOUBLE_STRAND_BREAK_REPAIR	91	0.485792	1.35318	0.0304569	1	1	4076	tags=40%, list=29%, signal=28%	FBH1/SHLD1/MRNIP/SHLD2/CYREN/HDGFL2/CGAS/NSD2/SHLD3/KDM4D/SPIRE2/WAS/SLF2/SPIRE1/ERCC6/HELB/PARP3/TIMELESS/WRAP53/RAD51AP1/OGG1/DTX3L/BRD8/TWIST1/TRRAP/DDX11/TFIP11/RUVBL1/WDR48/POT1/RIF1/FIGNL1/SETMAR/PRKDC/PPP4R3B/TRIP12
GOBP_POSITIVE_REGULATION_OF_NEUROTRANSMITTER_UPTAKE	GOBP_POSITIVE_REGULATION_OF_NEUROTRANSMITTER_UPTAKE	GOBP_POSITIVE_REGULATION_OF_NEUROTRANSMITTER_UPTAKE	3	0.854346	1.35245	0.083871	1	1	1249	tags=67%, list=9%, signal=61%	PRKN/RAB3B
HP_CHOLANGITIS	HP_CHOLANGITIS	HP_CHOLANGITIS	10	0.662865	1.35233	0.105125	1	1	2847	tags=60%, list=20%, signal=48%	CD40LG/WDR35/IL21R/CLDN1/CIITA/RFXAP
GOMF_CALCIUM_ACTIVATED_POTASSIUM_CHANNEL_ACTIVITY	GOMF_CALCIUM_ACTIVATED_POTASSIUM_CHANNEL_ACTIVITY	GOMF_CALCIUM_ACTIVATED_POTASSIUM_CHANNEL_ACTIVITY	6	0.749795	1.35191	0.076259	1	1	1043	tags=33%, list=7%, signal=31%	KCNN1/KCNMA1
HP_SHOULDER_GIRDLE_MUSCLE_WEAKNESS	HP_SHOULDER_GIRDLE_MUSCLE_WEAKNESS	HP_SHOULDER_GIRDLE_MUSCLE_WEAKNESS	32	0.538923	1.35161	0.0782123	1	1	1577	tags=16%, list=11%, signal=14%	SELENON/MAP3K20/TWNK/TTN/SCN4A
GOBP_REGULATION_OF_B_CELL_MEDIATED_IMMUNITY	GOBP_REGULATION_OF_B_CELL_MEDIATED_IMMUNITY	GOBP_REGULATION_OF_B_CELL_MEDIATED_IMMUNITY	38	0.52786	1.3504	0.073913	1	1	3982	tags=42%, list=28%, signal=30%	NECTIN2/SHLD1/SHLD2/NSD2/SHLD3/TNF/BTK/PARP3/THOC1/PTPRC/TFRC/RIF1/ATAD5/CD46/MSH2/SLC15A4
HP_DECREASED_CSF_HOMOVANILLIC_ACID	HP_DECREASED_CSF_HOMOVANILLIC_ACID	HP_DECREASED_CSF_HOMOVANILLIC_ACID	4	0.799929	1.35023	0.0953101	1	1	1158	tags=25%, list=8%, signal=23%	DDC
GOBP_URETERIC_BUD_ELONGATION	GOBP_URETERIC_BUD_ELONGATION	GOBP_URETERIC_BUD_ELONGATION	4	0.799512	1.34952	0.096823	1	1	1929	tags=75%, list=13%, signal=65%	FMN1/FGF1/SALL1
HP_LOP_EAR	HP_LOP_EAR	HP_LOP_EAR	4	0.799378	1.3493	0.096823	1	1	262	tags=25%, list=2%, signal=25%	CCNQ
GOBP_RRNA_TRANSCRIPTION	GOBP_RRNA_TRANSCRIPTION	GOBP_RRNA_TRANSCRIPTION	26	0.551552	1.34919	0.0892655	1	1	37	tags=8%, list=0%, signal=8%	CAVIN1/NOP53
GOBP_REGULATION_OF_GOLGI_TO_PLASMA_MEMBRANE_PROTEIN_TRANSPORT	GOBP_REGULATION_OF_GOLGI_TO_PLASMA_MEMBRANE_PROTEIN_TRANSPORT	GOBP_REGULATION_OF_GOLGI_TO_PLASMA_MEMBRANE_PROTEIN_TRANSPORT	8	0.703911	1.3486	0.102351	1	1	2	tags=12%, list=0%, signal=13%	RACK1
GOMF_ATPASE_COUPLED_ION_TRANSMEMBRANE_TRANSPORTER_ACTIVITY	GOMF_ATPASE_COUPLED_ION_TRANSMEMBRANE_TRANSPORTER_ACTIVITY	GOMF_ATPASE_COUPLED_ION_TRANSMEMBRANE_TRANSPORTER_ACTIVITY	12	0.632672	1.34753	0.0978121	1	1	17	tags=8%, list=0%, signal=8%	ATP5F1B
GOMF_PYROPHOSPHATE_HYDROLYSIS_DRIVEN_PROTON_TRANSMEMBRANE_TRANSPORTER_ACTIVITY	GOMF_PYROPHOSPHATE_HYDROLYSIS_DRIVEN_PROTON_TRANSMEMBRANE_TRANSPORTER_ACTIVITY	GOMF_PYROPHOSPHATE_HYDROLYSIS_DRIVEN_PROTON_TRANSMEMBRANE_TRANSPORTER_ACTIVITY	12	0.632672	1.34753	0.0978121	1	1	17	tags=8%, list=0%, signal=8%	ATP5F1B
GOBP_RELAXATION_OF_VASCULAR_ASSOCIATED_SMOOTH_MUSCLE	GOBP_RELAXATION_OF_VASCULAR_ASSOCIATED_SMOOTH_MUSCLE	GOBP_RELAXATION_OF_VASCULAR_ASSOCIATED_SMOOTH_MUSCLE	5	0.774326	1.34646	0.0973451	1	1	1043	tags=40%, list=7%, signal=37%	GUCY1A1/KCNMA1
GOBP_3_UTR_MEDIATED_MRNA_STABILIZATION	GOBP_3_UTR_MEDIATED_MRNA_STABILIZATION	GOBP_3_UTR_MEDIATED_MRNA_STABILIZATION	13	0.623306	1.34622	0.103362	1	1	212	tags=15%, list=1%, signal=15%	TENT4B/TENT4A
GOBP_INOSINE_METABOLIC_PROCESS	GOBP_INOSINE_METABOLIC_PROCESS	GOBP_INOSINE_METABOLIC_PROCESS	4	0.797497	1.34612	0.0983359	1	1	222	tags=25%, list=2%, signal=25%	ADA2
GOMF_TRANSCRIPTION_COREPRESSOR_BINDING	GOMF_TRANSCRIPTION_COREPRESSOR_BINDING	GOMF_TRANSCRIPTION_COREPRESSOR_BINDING	40	0.524154	1.34591	0.0761697	1	1	84	tags=8%, list=1%, signal=7%	ELOB/ELOC/TRAPPC2B
GOBP_CELLULAR_RESPONSE_TO_LIGHT_INTENSITY	GOBP_CELLULAR_RESPONSE_TO_LIGHT_INTENSITY	GOBP_CELLULAR_RESPONSE_TO_LIGHT_INTENSITY	5	0.773885	1.34569	0.0988201	1	1	2835	tags=80%, list=20%, signal=64%	TENT2/RGS9/SLC24A4/AKT2
GOBP_NEGATIVE_REGULATION_OF_CHROMATIN_BINDING	GOBP_NEGATIVE_REGULATION_OF_CHROMATIN_BINDING	GOBP_NEGATIVE_REGULATION_OF_CHROMATIN_BINDING	8	0.70228	1.34547	0.106501	1	1	145	tags=12%, list=1%, signal=12%	FBH1
GOBP_GLUTAMATE_HOMEOSTASIS	GOBP_GLUTAMATE_HOMEOSTASIS	GOBP_GLUTAMATE_HOMEOSTASIS	4	0.796983	1.34526	0.0983359	1	1	2272	tags=75%, list=16%, signal=63%	KCTD7/GRM2/SLC7A11
GOBP_V_D_J_RECOMBINATION	GOBP_V_D_J_RECOMBINATION	GOBP_V_D_J_RECOMBINATION	17	0.596442	1.34473	0.090584	1	1	3966	tags=59%, list=28%, signal=43%	DCAF1/CYREN/LIG1/ATM/LIG3/BCL11B/LEF1/TCF3/LIG4/PRKDC
GOBP_OOGENESIS	GOBP_OOGENESIS	GOBP_OOGENESIS	56	0.502149	1.34467	0.0547368	1	1	3956	tags=41%, list=28%, signal=30%	TUT7/TUT4/MARF1/WASHC5/HORMAD1/DMC1/ZFY/PAQR5/TNFAIP6/NANOS1/NANOS3/IGF1/ATM/ZGLP1/DIAPH2/METTL3/BRCA2/TDRKH/PAQR7/ZP3/TDRD6/BCL2/NPR2
HP_ABNORMALITY_OF_ABDOMINAL_SITUS	HP_ABNORMALITY_OF_ABDOMINAL_SITUS	HP_ABNORMALITY_OF_ABDOMINAL_SITUS	11	0.646931	1.34463	0.110526	1	1	452	tags=18%, list=3%, signal=18%	CCDC32/NSD2
GOMF_PROTEIN_TYROSINE_KINASE_INHIBITOR_ACTIVITY	GOMF_PROTEIN_TYROSINE_KINASE_INHIBITOR_ACTIVITY	GOMF_PROTEIN_TYROSINE_KINASE_INHIBITOR_ACTIVITY	4	0.796387	1.34425	0.0998487	1	1	2665	tags=75%, list=19%, signal=61%	RACK1/NCAPG2/IBTK
GOBP_HYALURONAN_CATABOLIC_PROCESS	GOBP_HYALURONAN_CATABOLIC_PROCESS	GOBP_HYALURONAN_CATABOLIC_PROCESS	6	0.745487	1.34414	0.0791367	1	1	24	tags=17%, list=0%, signal=17%	CEMIP2
GOBP_POSITIVE_REGULATION_OF_RESPONSE_TO_OXIDATIVE_STRESS	GOBP_POSITIVE_REGULATION_OF_RESPONSE_TO_OXIDATIVE_STRESS	GOBP_POSITIVE_REGULATION_OF_RESPONSE_TO_OXIDATIVE_STRESS	8	0.701535	1.34405	0.106501	1	1	65	tags=12%, list=0%, signal=12%	SELENON
GOMF_THIOREDOXIN_DISULFIDE_REDUCTASE_ACTIVITY	GOMF_THIOREDOXIN_DISULFIDE_REDUCTASE_ACTIVITY	GOMF_THIOREDOXIN_DISULFIDE_REDUCTASE_ACTIVITY	5	0.772778	1.34376	0.100295	1	1	58	tags=20%, list=0%, signal=20%	SELENOT
GOBP_TRANSMISSION_OF_NERVE_IMPULSE	GOBP_TRANSMISSION_OF_NERVE_IMPULSE	GOBP_TRANSMISSION_OF_NERVE_IMPULSE	32	0.535421	1.34282	0.0815642	1	1	2934	tags=31%, list=21%, signal=25%	SCN8A/MAG/P2RX1/SCN3A/SCN7A/SCN4A/CACNG8/JAM3/CNTNAP1/OTOA
GOBP_RESPONSE_TO_PHEROMONE	GOBP_RESPONSE_TO_PHEROMONE	GOBP_RESPONSE_TO_PHEROMONE	2	0.903333	1.34282	0.0899654	1	1	725	tags=50%, list=5%, signal=47%	VN1R1
GOMF_C_C_CHEMOKINE_BINDING	GOMF_C_C_CHEMOKINE_BINDING	GOMF_C_C_CHEMOKINE_BINDING	11	0.645976	1.34265	0.114474	1	1	2240	tags=45%, list=16%, signal=38%	CXCR5/CCR1/CCR7/CXCR6/ACKR4
GOBP_RESPONSE_TO_HYDROXYUREA	GOBP_RESPONSE_TO_HYDROXYUREA	GOBP_RESPONSE_TO_HYDROXYUREA	10	0.657882	1.34216	0.115637	1	1	3064	tags=50%, list=21%, signal=39%	RTF2/KAT7/TIMELESS/DDX11/DDI2
GOMF_HISTONE_H3_METHYL_LYSINE_4_DEMETHYLASE_ACTIVITY	GOMF_HISTONE_H3_METHYL_LYSINE_4_DEMETHYLASE_ACTIVITY	GOMF_HISTONE_H3_METHYL_LYSINE_4_DEMETHYLASE_ACTIVITY	8	0.700496	1.34206	0.106501	1	1	1931	tags=38%, list=14%, signal=32%	RIOX2/RIOX1/KDM5D
GOBP_CELLULAR_RESPONSE_TO_REACTIVE_NITROGEN_SPECIES	GOBP_CELLULAR_RESPONSE_TO_REACTIVE_NITROGEN_SPECIES	GOBP_CELLULAR_RESPONSE_TO_REACTIVE_NITROGEN_SPECIES	13	0.621195	1.34166	0.104608	1	1	3028	tags=38%, list=21%, signal=30%	ATP5F1A/GUCY1B1/AIFM1/MAP3K5/CDK2
GOBP_HISTONE_H3_K36_DEMETHYLATION	GOBP_HISTONE_H3_K36_DEMETHYLATION	GOBP_HISTONE_H3_K36_DEMETHYLATION	10	0.657486	1.34136	0.115637	1	1	1038	tags=30%, list=7%, signal=28%	RIOX2/RIOX1/KDM8
GOMF_HISTONE_H3_METHYL_LYSINE_36_DEMETHYLASE_ACTIVITY	GOMF_HISTONE_H3_METHYL_LYSINE_36_DEMETHYLASE_ACTIVITY	GOMF_HISTONE_H3_METHYL_LYSINE_36_DEMETHYLASE_ACTIVITY	10	0.657486	1.34136	0.115637	1	1	1038	tags=30%, list=7%, signal=28%	RIOX2/RIOX1/KDM8
GOBP_SENSORY_PERCEPTION_OF_SMELL	GOBP_SENSORY_PERCEPTION_OF_SMELL	GOBP_SENSORY_PERCEPTION_OF_SMELL	15	0.60369	1.34111	0.10049	1	1	2127	tags=33%, list=15%, signal=28%	OR51M1/OR2A7/OR52I1/BBS1/SLC24A4
GOCC_FANCONI_ANAEMIA_NUCLEAR_COMPLEX	GOCC_FANCONI_ANAEMIA_NUCLEAR_COMPLEX	GOCC_FANCONI_ANAEMIA_NUCLEAR_COMPLEX	12	0.629329	1.34041	0.108108	1	1	2450	tags=33%, list=17%, signal=28%	CENPX/CENPS/FANCA/FANCM
GOBP_SEROTONIN_SECRETION	GOBP_SEROTONIN_SECRETION	GOBP_SEROTONIN_SECRETION	3	0.846316	1.33974	0.0935484	1	1	1919	tags=67%, list=13%, signal=58%	P2RX1/LILRB1
HP_DECREASED_SERUM_COMPLEMENT_FACTOR_I	HP_DECREASED_SERUM_COMPLEMENT_FACTOR_I	HP_DECREASED_SERUM_COMPLEMENT_FACTOR_I	4	0.793101	1.3387	0.102874	1	1	2610	tags=75%, list=18%, signal=61%	C1QB/C1QC/C1QA
GOMF_POTASSIUM_ION_TRANSMEMBRANE_TRANSPORTER_ACTIVITY	GOMF_POTASSIUM_ION_TRANSMEMBRANE_TRANSPORTER_ACTIVITY	GOMF_POTASSIUM_ION_TRANSMEMBRANE_TRANSPORTER_ACTIVITY	53	0.504958	1.33812	0.0553781	1	1	3246	tags=42%, list=23%, signal=32%	SLC9A3/KCNN1/KCNC1/KCNMA1/ATP1A3/SLC12A3/KCNT2/KCNQ4/KCNH1/KCNE4/SLC24A4/KCNB1/SLC24A1/KCND3/KCNK15/ATP1A2/KCNJ12/KCNJ15/KCNQ3/KCNAB2/SLC12A6/GRIK3
GOBP_MRNA_ALTERNATIVE_POLYADENYLATION	GOBP_MRNA_ALTERNATIVE_POLYADENYLATION	GOBP_MRNA_ALTERNATIVE_POLYADENYLATION	5	0.768602	1.3365	0.106195	1	1	142	tags=20%, list=1%, signal=20%	VIRMA
GOMF_PRE_MRNA_5_SPLICE_SITE_BINDING	GOMF_PRE_MRNA_5_SPLICE_SITE_BINDING	GOMF_PRE_MRNA_5_SPLICE_SITE_BINDING	2	0.897991	1.33488	0.100346	1	1	1057	tags=50%, list=7%, signal=46%	LINC01715
GOBP_HOMOLOGOUS_CHROMOSOME_SEGREGATION	GOBP_HOMOLOGOUS_CHROMOSOME_SEGREGATION	GOBP_HOMOLOGOUS_CHROMOSOME_SEGREGATION	27	0.542226	1.33446	0.0947012	1	1	2807	tags=33%, list=20%, signal=27%	MRE11/SGO2/HORMAD1/DMC1/P3H4/STAG3/ATM/FANCD2/CCNE2
GOBP_CYCLIC_NUCLEOTIDE_BIOSYNTHETIC_PROCESS	GOBP_CYCLIC_NUCLEOTIDE_BIOSYNTHETIC_PROCESS	GOBP_CYCLIC_NUCLEOTIDE_BIOSYNTHETIC_PROCESS	10	0.654044	1.33433	0.123522	1	1	3956	tags=70%, list=28%, signal=51%	GUCY1A1/GUCY1B1/ADCY5/ADCY9/AMPD2/ADCY6/NPR2
GOMF_RNA_2_O_METHYLTRANSFERASE_ACTIVITY	GOMF_RNA_2_O_METHYLTRANSFERASE_ACTIVITY	GOMF_RNA_2_O_METHYLTRANSFERASE_ACTIVITY	8	0.696333	1.33408	0.114799	1	1	331	tags=25%, list=2%, signal=24%	MRM2/MRM3
HP_PELVIC_GIRDLE_MUSCLE_WEAKNESS	HP_PELVIC_GIRDLE_MUSCLE_WEAKNESS	HP_PELVIC_GIRDLE_MUSCLE_WEAKNESS	25	0.546805	1.33375	0.106697	1	1	1577	tags=16%, list=11%, signal=14%	SELENON/MAP3K20/TTN/SCN4A
GOBP_NEUROTRANSMITTER_LOADING_INTO_SYNAPTIC_VESICLE	GOBP_NEUROTRANSMITTER_LOADING_INTO_SYNAPTIC_VESICLE	GOBP_NEUROTRANSMITTER_LOADING_INTO_SYNAPTIC_VESICLE	3	0.842438	1.3336	0.1	1	1	1158	tags=67%, list=8%, signal=61%	SLC18A2/DDC
GOBP_SOMATIC_DIVERSIFICATION_OF_IMMUNE_RECEPTORS	GOBP_SOMATIC_DIVERSIFICATION_OF_IMMUNE_RECEPTORS	GOBP_SOMATIC_DIVERSIFICATION_OF_IMMUNE_RECEPTORS	61	0.493649	1.33281	0.0594369	1	1	3982	tags=43%, list=28%, signal=31%	DCAF1/SHLD1/SHLD2/CYREN/NSD2/SHLD3/CD40LG/PARP3/LIG1/ATM/LIG3/BCL11B/LEF1/MCM3AP/PMS2/THOC1/PTPRC/TFRC/TCF3/RIF1/ATAD5/SAMHD1/LIG4/PRKDC/MSH2/SLC15A4
HP_FOCAL_MOTOR_STATUS_EPILEPTICUS	HP_FOCAL_MOTOR_STATUS_EPILEPTICUS	HP_FOCAL_MOTOR_STATUS_EPILEPTICUS	7	0.720888	1.33272	0.103546	1	1	606	tags=29%, list=4%, signal=27%	MRM2/TWNK
GOCC_TRANSCRIPTION_ELONGATION_FACTOR_COMPLEX	GOCC_TRANSCRIPTION_ELONGATION_FACTOR_COMPLEX	GOCC_TRANSCRIPTION_ELONGATION_FACTOR_COMPLEX	39	0.519919	1.33262	0.0892274	1	1	135	tags=8%, list=1%, signal=8%	ELOB/ELOC/ELOA
GOBP_POSITIVE_REGULATION_OF_ADENYLATE_CYCLASE_ACTIVITY	GOBP_POSITIVE_REGULATION_OF_ADENYLATE_CYCLASE_ACTIVITY	GOBP_POSITIVE_REGULATION_OF_ADENYLATE_CYCLASE_ACTIVITY	4	0.789394	1.33245	0.1059	1	1	1139	tags=25%, list=8%, signal=23%	CACNA1D
HP_ANAL_FISSURE	HP_ANAL_FISSURE	HP_ANAL_FISSURE	3	0.841509	1.33213	0.1	1	1	139	tags=33%, list=1%, signal=33%	CYBC1
GOBP_POSITIVE_REGULATION_OF_ACTIN_NUCLEATION	GOBP_POSITIVE_REGULATION_OF_ACTIN_NUCLEATION	GOBP_POSITIVE_REGULATION_OF_ACTIN_NUCLEATION	14	0.605843	1.3313	0.108935	1	1	1661	tags=14%, list=12%, signal=13%	FMN1/WAS
GOBP_CATECHOLAMINE_UPTAKE	GOBP_CATECHOLAMINE_UPTAKE	GOBP_CATECHOLAMINE_UPTAKE	7	0.720085	1.33124	0.103546	1	1	1516	tags=43%, list=11%, signal=38%	PRKN/RAB3B/SLC22A3
GOMF_VOLTAGE_GATED_POTASSIUM_CHANNEL_ACTIVITY	GOMF_VOLTAGE_GATED_POTASSIUM_CHANNEL_ACTIVITY	GOMF_VOLTAGE_GATED_POTASSIUM_CHANNEL_ACTIVITY	27	0.540782	1.3309	0.0992108	1	1	2905	tags=48%, list=20%, signal=38%	KCNN1/KCNC1/KCNMA1/KCNT2/KCNQ4/KCNH1/KCNE4/KCNB1/KCND3/KCNJ12/KCNJ15/KCNQ3/KCNAB2
GOMF_G_PROTEIN_COUPLED_CHEMOATTRACTANT_RECEPTOR_ACTIVITY	GOMF_G_PROTEIN_COUPLED_CHEMOATTRACTANT_RECEPTOR_ACTIVITY	GOMF_G_PROTEIN_COUPLED_CHEMOATTRACTANT_RECEPTOR_ACTIVITY	11	0.640319	1.33089	0.126316	1	1	2240	tags=45%, list=16%, signal=38%	CXCR5/CCR1/CCR7/CXCR6/ACKR4
GOMF_MONOAMINE_TRANSMEMBRANE_TRANSPORTER_ACTIVITY	GOMF_MONOAMINE_TRANSMEMBRANE_TRANSPORTER_ACTIVITY	GOMF_MONOAMINE_TRANSMEMBRANE_TRANSPORTER_ACTIVITY	2	0.894089	1.32908	0.108997	1	1	1516	tags=100%, list=11%, signal=89%	SLC18A2/SLC22A3
GOBP_MEIOTIC_SISTER_CHROMATID_COHESION_CENTROMERIC	GOBP_MEIOTIC_SISTER_CHROMATID_COHESION_CENTROMERIC	GOBP_MEIOTIC_SISTER_CHROMATID_COHESION_CENTROMERIC	1	0.990487	1.32854	0.0259754	1	1	137	tags=100%, list=1%, signal=99%	SGO2
GOBP_REGULATION_OF_MITOTIC_RECOMBINATION	GOBP_REGULATION_OF_MITOTIC_RECOMBINATION	GOBP_REGULATION_OF_MITOTIC_RECOMBINATION	4	0.786772	1.32802	0.107413	1	1	112	tags=25%, list=1%, signal=25%	MRE11
GOBP_MHC_CLASS_I_BIOSYNTHETIC_PROCESS	GOBP_MHC_CLASS_I_BIOSYNTHETIC_PROCESS	GOBP_MHC_CLASS_I_BIOSYNTHETIC_PROCESS	4	0.786516	1.32759	0.107413	1	1	2231	tags=75%, list=16%, signal=63%	IFNL1/NLRP12/CIITA
GOBP_POSITIVE_REGULATION_OF_MHC_CLASS_I_BIOSYNTHETIC_PROCESS	GOBP_POSITIVE_REGULATION_OF_MHC_CLASS_I_BIOSYNTHETIC_PROCESS	GOBP_POSITIVE_REGULATION_OF_MHC_CLASS_I_BIOSYNTHETIC_PROCESS	4	0.786516	1.32759	0.107413	1	1	2231	tags=75%, list=16%, signal=63%	IFNL1/NLRP12/CIITA
GOMF_5_3_EXONUCLEASE_ACTIVITY	GOMF_5_3_EXONUCLEASE_ACTIVITY	GOMF_5_3_EXONUCLEASE_ACTIVITY	13	0.614472	1.32714	0.11208	1	1	112	tags=15%, list=1%, signal=15%	TRIR/MRE11
GOBP_HOMOLOGOUS_RECOMBINATION	GOBP_HOMOLOGOUS_RECOMBINATION	GOBP_HOMOLOGOUS_RECOMBINATION	34	0.523611	1.32607	0.0994475	1	1	2652	tags=32%, list=19%, signal=26%	CENPX/MRE11/CENPS/DMC1/HFM1/HSF2BP/RAD51D/ATM/FANCM/FANCD2/RAD51AP1
GOBP_RENAL_VESICLE_FORMATION	GOBP_RENAL_VESICLE_FORMATION	GOBP_RENAL_VESICLE_FORMATION	5	0.762366	1.32566	0.109145	1	1	2045	tags=60%, list=14%, signal=51%	FMN1/SALL1/SOX9
GOBP_REGULATION_OF_EXECUTION_PHASE_OF_APOPTOSIS	GOBP_REGULATION_OF_EXECUTION_PHASE_OF_APOPTOSIS	GOBP_REGULATION_OF_EXECUTION_PHASE_OF_APOPTOSIS	19	0.57319	1.32561	0.117509	1	1	2919	tags=32%, list=20%, signal=25%	MTRNR2L11/MTRNR2L10/MTRNR2L12/MTRNR2L8/MTRNR2L1/FAP
GOBP_REGULATION_OF_DOUBLE_STRAND_BREAK_REPAIR_VIA_HOMOLOGOUS_RECOMBINATION	GOBP_REGULATION_OF_DOUBLE_STRAND_BREAK_REPAIR_VIA_HOMOLOGOUS_RECOMBINATION	GOBP_REGULATION_OF_DOUBLE_STRAND_BREAK_REPAIR_VIA_HOMOLOGOUS_RECOMBINATION	60	0.491677	1.3251	0.066107	1	1	3718	tags=32%, list=26%, signal=24%	FBH1/SHLD1/MRNIP/SHLD2/HDGFL2/CGAS/SHLD3/WAS/ERCC6/HELB/TIMELESS/WRAP53/RAD51AP1/BRD8/TRRAP/RUVBL1/WDR48/RIF1/FIGNL1
GOMF_VOLTAGE_GATED_CHANNEL_ACTIVITY	GOMF_VOLTAGE_GATED_CHANNEL_ACTIVITY	GOMF_VOLTAGE_GATED_CHANNEL_ACTIVITY	72	0.482374	1.32482	0.0551583	1	1	2905	tags=39%, list=20%, signal=31%	KCNN1/SCN8A/KCNC1/KCNMA1/CACNA1D/KCNT2/SCN3A/SCN7A/SCN4A/KCNQ4/CACNA2D2/CACNG8/KCNH1/CLCN5/KCNE4/TRPV1/KCNB1/CACNB3/CACNA1A/KCND3/CACNB1/KCNK15/CATSPER2/GPR89B/KCNJ12/KCNJ15/KCNQ3/KCNAB2
GOBP_NATURAL_KILLER_CELL_MEDIATED_IMMUNE_RESPONSE_TO_TUMOR_CELL	GOBP_NATURAL_KILLER_CELL_MEDIATED_IMMUNE_RESPONSE_TO_TUMOR_CELL	GOBP_NATURAL_KILLER_CELL_MEDIATED_IMMUNE_RESPONSE_TO_TUMOR_CELL	6	0.734466	1.32427	0.0992806	1	1	45	tags=17%, list=0%, signal=17%	NECTIN2
GOMF_CATION_TRANSMEMBRANE_TRANSPORTER_ACTIVITY	GOMF_CATION_TRANSMEMBRANE_TRANSPORTER_ACTIVITY	GOMF_CATION_TRANSMEMBRANE_TRANSPORTER_ACTIVITY	312	0.454317	1.32365	0.00197942	0.417473	0.417473	2966	tags=23%, list=21%, signal=18%	ATP5F1E/ATP5MG/ATP5MC2/ATP5PF/ATP5F1B/ATP5ME/ATP5MF/ATP5F1C/ATP5PO/ATP5PD/ATP5MC3/ATP5MC1/ATP5F1A/ATP5PB/ATP5F1D/SLC10A1/NOX5/SLC9A3/KCNN1/CALHM5/SCN8A/KCNC1/SLC18A2/KCNMA1/ATP1A3/P2RX1/CACNA1D/SLC12A3/KCNT2/MT-ATP8/SLC22A3/TRPC3/SCN3A/SCN7A/SCN4A/KCNQ4/RHD/NIPAL1/CACNA2D2/CACNG8/TRPC1/KCNH1/SLC6A1/TRPM6/CLCN5/KCNE4/TRPV1/SLC25A18/SLC24A4/KCNB1/CACNB3/SLC24A1/CACNA1A/KCND3/RYR3/CACNB1/SLC25A42/KC…
GOBP_HISTONE_H3_K4_DEMETHYLATION	GOBP_HISTONE_H3_K4_DEMETHYLATION	GOBP_HISTONE_H3_K4_DEMETHYLATION	7	0.715776	1.32327	0.106383	1	1	1931	tags=43%, list=14%, signal=37%	RIOX2/RIOX1/KDM5D
HP_RED_GREEN_DYSCHROMATOPSIA	HP_RED_GREEN_DYSCHROMATOPSIA	HP_RED_GREEN_DYSCHROMATOPSIA	4	0.783548	1.32258	0.11649	1	1	1578	tags=50%, list=11%, signal=44%	NR2E3/FGF14
GOBP_POSITIVE_REGULATION_OF_RECEPTOR_CLUSTERING	GOBP_POSITIVE_REGULATION_OF_RECEPTOR_CLUSTERING	GOBP_POSITIVE_REGULATION_OF_RECEPTOR_CLUSTERING	6	0.732703	1.32109	0.102158	1	1	2681	tags=50%, list=19%, signal=41%	MESD/TNFAIP6/LRP4
GOBP_NEGATIVE_REGULATION_OF_SYNAPSE_ASSEMBLY	GOBP_NEGATIVE_REGULATION_OF_SYNAPSE_ASSEMBLY	GOBP_NEGATIVE_REGULATION_OF_SYNAPSE_ASSEMBLY	2	0.888283	1.32045	0.119377	1	1	1599	tags=100%, list=11%, signal=89%	EPHA7/DKK1
HP_VERTICAL_NYSTAGMUS	HP_VERTICAL_NYSTAGMUS	HP_VERTICAL_NYSTAGMUS	13	0.611322	1.32033	0.11457	1	1	2712	tags=38%, list=19%, signal=31%	MRE11/CACNA1A/PIGN/AHDC1/ATP1A2
GOBP_NEGATIVE_REGULATION_OF_OXIDATIVE_STRESS_INDUCED_NEURON_INTRINSIC_APOPTOTIC_SIGNALING_PATHWAY	GOBP_NEGATIVE_REGULATION_OF_OXIDATIVE_STRESS_INDUCED_NEURON_INTRINSIC_APOPTOTIC_SIGNALING_PATHWAY	GOBP_NEGATIVE_REGULATION_OF_OXIDATIVE_STRESS_INDUCED_NEURON_INTRINSIC_APOPTOTIC_SIGNALING_PATHWAY	5	0.759016	1.31984	0.116519	1	1	1005	tags=20%, list=7%, signal=19%	PRKN
GOBP_REGULATION_OF_PROTEIN_NEDDYLATION	GOBP_REGULATION_OF_PROTEIN_NEDDYLATION	GOBP_REGULATION_OF_PROTEIN_NEDDYLATION	9	0.664139	1.31979	0.127688	1	1	19	tags=11%, list=0%, signal=11%	COPS9
GOBP_POSITIVE_REGULATION_OF_RESPONSE_TO_DNA_DAMAGE_STIMULUS	GOBP_POSITIVE_REGULATION_OF_RESPONSE_TO_DNA_DAMAGE_STIMULUS	GOBP_POSITIVE_REGULATION_OF_RESPONSE_TO_DNA_DAMAGE_STIMULUS	108	0.469684	1.31968	0.0385396	1	1	2772	tags=24%, list=19%, signal=20%	BABAM2/MAP3K20/FBH1/SHLD1/ABRAXAS1/MRNIP/SHLD2/HDGFL2/SHLD3/KDM4D/SPIRE2/WAS/SLF2/SPIRE1/ERCC6/PARP3/TIGAR/BRCA1/ATM/TIMELESS/WRAP53/PLA2R1/RAD51AP1/DHX9/DTX3L/BRD8
GOBP_REGULATION_OF_VIRAL_INDUCED_CYTOPLASMIC_PATTERN_RECOGNITION_RECEPTOR_SIGNALING_PATHWAY	GOBP_REGULATION_OF_VIRAL_INDUCED_CYTOPLASMIC_PATTERN_RECOGNITION_RECEPTOR_SIGNALING_PATHWAY	GOBP_REGULATION_OF_VIRAL_INDUCED_CYTOPLASMIC_PATTERN_RECOGNITION_RECEPTOR_SIGNALING_PATHWAY	18	0.576435	1.31934	0.125148	1	1	75	tags=11%, list=1%, signal=11%	NOP53/UFD1
GOCC_TRNA_SPLICING_LIGASE_COMPLEX	GOCC_TRNA_SPLICING_LIGASE_COMPLEX	GOCC_TRNA_SPLICING_LIGASE_COMPLEX	8	0.688638	1.31934	0.118949	1	1	16	tags=12%, list=0%, signal=12%	RTRAF
GOCC_ANCHORED_COMPONENT_OF_SYNAPTIC_VESICLE_MEMBRANE	GOCC_ANCHORED_COMPONENT_OF_SYNAPTIC_VESICLE_MEMBRANE	GOCC_ANCHORED_COMPONENT_OF_SYNAPTIC_VESICLE_MEMBRANE	8	0.688497	1.31907	0.120332	1	1	1249	tags=25%, list=9%, signal=23%	RAB27B/RAB3B
HP_UPPER_LIMB_SPASTICITY	HP_UPPER_LIMB_SPASTICITY	HP_UPPER_LIMB_SPASTICITY	18	0.576309	1.31905	0.125148	1	1	309	tags=17%, list=2%, signal=16%	SPART/WASHC5/SELENOI
HP_ATYPICAL_ABSENCE_SEIZURE	HP_ATYPICAL_ABSENCE_SEIZURE	HP_ATYPICAL_ABSENCE_SEIZURE	16	0.586898	1.31905	0.122892	1	1	2836	tags=44%, list=20%, signal=35%	KCNMA1/EPM2A/KCNT2/KCNB1/MAPK10/CACNA1A/SRPX2
GOMF_PHOSPHOLIPASE_BINDING	GOMF_PHOSPHOLIPASE_BINDING	GOMF_PHOSPHOLIPASE_BINDING	18	0.576116	1.31861	0.125148	1	1	3059	tags=39%, list=21%, signal=31%	PRKN/APOC2/TESPA1/WAS/BTK/PLA2R1/SELE
GOMF_PROTEIN_DEMETHYLASE_ACTIVITY	GOMF_PROTEIN_DEMETHYLASE_ACTIVITY	GOMF_PROTEIN_DEMETHYLASE_ACTIVITY	27	0.535727	1.31846	0.111612	1	1	3336	tags=41%, list=23%, signal=31%	RIOX2/RIOX1/KDM8/KDM4D/UTY/KDM5D/HR/KDM7A/FBXL19/KDM4C/KDM5C
GOBP_SISTER_CHROMATID_COHESION	GOBP_SISTER_CHROMATID_COHESION	GOBP_SISTER_CHROMATID_COHESION	41	0.510467	1.31827	0.0971922	1	1	3089	tags=32%, list=22%, signal=25%	MRE11/SGO2/TENT4A/HORMAD1/CDCA5/SLF2/STAG3/FBXW7/FEN1/TNKS/PDS5B/DDX11/NIPBL
HP_CHORIORETINAL_DYSPLASIA	HP_CHORIORETINAL_DYSPLASIA	HP_CHORIORETINAL_DYSPLASIA	18	0.575921	1.31816	0.125148	1	1	1875	tags=28%, list=13%, signal=24%	RXYLT1/KIF11/LARGE1/POMK/TUBGCP6
HP_STATUS_EPILEPTICUS_WITH_PROMINENT_MOTOR_SYMPTOMS	HP_STATUS_EPILEPTICUS_WITH_PROMINENT_MOTOR_SYMPTOMS	HP_STATUS_EPILEPTICUS_WITH_PROMINENT_MOTOR_SYMPTOMS	11	0.633878	1.3175	0.136842	1	1	1739	tags=27%, list=12%, signal=24%	MRM2/TWNK/KCTD7
GOBP_FERMENTATION	GOBP_FERMENTATION	GOBP_FERMENTATION	3	0.831739	1.31667	0.11129	1	1	2187	tags=67%, list=15%, signal=56%	CAVIN3/TIGAR
GOBP_POSITIVE_REGULATION_OF_CELL_CELL_ADHESION_MEDIATED_BY_CADHERIN	GOBP_POSITIVE_REGULATION_OF_CELL_CELL_ADHESION_MEDIATED_BY_CADHERIN	GOBP_POSITIVE_REGULATION_OF_CELL_CELL_ADHESION_MEDIATED_BY_CADHERIN	5	0.757139	1.31657	0.117994	1	1	49	tags=20%, list=0%, signal=20%	AFDN
GOBP_DNA_INTEGRITY_CHECKPOINT_SIGNALING	GOBP_DNA_INTEGRITY_CHECKPOINT_SIGNALING	GOBP_DNA_INTEGRITY_CHECKPOINT_SIGNALING	97	0.472504	1.31573	0.0426829	1	1	4846	tags=46%, list=34%, signal=31%	NOP53/BABAM2/MRE11/MAP3K20/ABRAXAS1/MRNIP/ATRIP/INTS7/DNA2/E2F1/ERCC6/BRCA1/ATM/TIMELESS/DDX39B/FANCD2/MDM2/CASP2/NEK11/USP28/CDK2/THOC1/CRADD/RAD17/DTL/WDR76/CHEK2/RFWD3/XPC/HUS1/FZR1/SETMAR/EME2/PRKDC/MSH2/ATF2/BRCC3/TOPBP1/GIGYF2/ATR/CDC14B/TAOK1/MUC1/FEM1B/PLK2
HP_BILATERAL_TONIC_CLONIC_SEIZURE_WITH_FOCAL_ONSET	HP_BILATERAL_TONIC_CLONIC_SEIZURE_WITH_FOCAL_ONSET	HP_BILATERAL_TONIC_CLONIC_SEIZURE_WITH_FOCAL_ONSET	17	0.583553	1.31566	0.116806	1	1	2859	tags=41%, list=20%, signal=33%	SCN8A/KCNMA1/EPM2A/KCTD7/KCNB1/SRPX2/KCNQ3
GOBP_POSITIVE_REGULATION_OF_DNA_RECOMBINATION	GOBP_POSITIVE_REGULATION_OF_DNA_RECOMBINATION	GOBP_POSITIVE_REGULATION_OF_DNA_RECOMBINATION	56	0.490992	1.31479	0.0757895	1	1	3634	tags=34%, list=25%, signal=25%	SHLD1/MRNIP/SHLD2/HDGFL2/NSD2/SHLD3/WAS/ERCC6/TIMELESS/WRAP53/RAD51AP1/BRD8/TRRAP/PTPRC/RUVBL1/TFRC/WDR48/RIF1/ATAD5
GOBP_ENERGY_DERIVATION_BY_OXIDATION_OF_ORGANIC_COMPOUNDS	GOBP_ENERGY_DERIVATION_BY_OXIDATION_OF_ORGANIC_COMPOUNDS	GOBP_ENERGY_DERIVATION_BY_OXIDATION_OF_ORGANIC_COMPOUNDS	247	0.453242	1.31465	0.00591176	0.904801	0.904801	190	tags=7%, list=1%, signal=7%	ATP5F1E/ATP5MG/ATP5PF/ATP5F1B/ATP5ME/ATP5MF/ATP5F1C/ATP5PO/ATP5PD/NOP53/ATP5F1A/SELENOS/ATP5PB/ATP5F1D/CAVIN3/ETFRF1/NIPSNAP2
HP_RETINAL_DYSPLASIA	HP_RETINAL_DYSPLASIA	HP_RETINAL_DYSPLASIA	19	0.568293	1.31428	0.12926	1	1	1138	tags=21%, list=8%, signal=19%	RXYLT1/KIF11/LARGE1/POMK
GOBP_POSITIVE_REGULATION_OF_CATECHOLAMINE_SECRETION	GOBP_POSITIVE_REGULATION_OF_CATECHOLAMINE_SECRETION	GOBP_POSITIVE_REGULATION_OF_CATECHOLAMINE_SECRETION	5	0.755221	1.31324	0.122419	1	1	2138	tags=40%, list=15%, signal=34%	GRK2/KCNB1
GOBP_HISTONE_LYSINE_DEMETHYLATION	GOBP_HISTONE_LYSINE_DEMETHYLATION	GOBP_HISTONE_LYSINE_DEMETHYLATION	25	0.538313	1.31303	0.116913	1	1	2310	tags=32%, list=16%, signal=27%	RIOX2/RIOX1/KDM8/KDM4D/UTY/KDM5D/HR/KDM7A
HP_RETINAL_THINNING	HP_RETINAL_THINNING	HP_RETINAL_THINNING	13	0.607786	1.3127	0.123288	1	1	2207	tags=38%, list=15%, signal=33%	GRM6/GNB3/ELOVL4/CYP4V2/SLC24A1
GOMF_S_ADENOSYLMETHIONINE_DEPENDENT_METHYLTRANSFERASE_ACTIVITY	GOMF_S_ADENOSYLMETHIONINE_DEPENDENT_METHYLTRANSFERASE_ACTIVITY	GOMF_S_ADENOSYLMETHIONINE_DEPENDENT_METHYLTRANSFERASE_ACTIVITY	132	0.463077	1.31194	0.0332661	1	1	4303	tags=42%, list=30%, signal=29%	BUD23/NSD3/MRM2/CSKMT/EEF1AKMT1/ETFBKMT/EEF1AKMT4/MRM3/EEF1AKMT3/EEF1AKMT2/NSD2/METTL7B/WDR4/COQ3/SMYD5/EHMT1/RRP8/MRM1/DNMT3A/SETD6/EZH1/PRMT3/KMT2A/TRMT10B/ZCCHC4/SUV39H2/METTL2B/N6AMT1/VCPKMT/PRMT7/METTL3/TRMT5/NSUN3/PRMT6/SETD4/INMT/EMG1/PCIF1/TRMT11/METTL16/NSD1/PRMT2/SETMAR/CARNMT1/SETDB2/METTL15/WDR82/ASH2L/THUMPD3/NDUFAF7/NSUN5/MECOM/PRMT9/RBBP5/CMTR2
GOMF_ALPHA_2A_ADRENERGIC_RECEPTOR_BINDING	GOMF_ALPHA_2A_ADRENERGIC_RECEPTOR_BINDING	GOMF_ALPHA_2A_ADRENERGIC_RECEPTOR_BINDING	4	0.776833	1.31124	0.130106	1	1	347	tags=25%, list=2%, signal=24%	GRK2
GOBP_REGULATION_OF_ATTACHMENT_OF_SPINDLE_MICROTUBULES_TO_KINETOCHORE	GOBP_REGULATION_OF_ATTACHMENT_OF_SPINDLE_MICROTUBULES_TO_KINETOCHORE	GOBP_REGULATION_OF_ATTACHMENT_OF_SPINDLE_MICROTUBULES_TO_KINETOCHORE	10	0.642578	1.31094	0.147175	1	1	4022	tags=70%, list=28%, signal=50%	RACGAP1/KNSTRN/CCNB1/APC/ECT2/RCC2/SPAG5
GOBP_ACUTE_INFLAMMATORY_RESPONSE_TO_ANTIGENIC_STIMULUS	GOBP_ACUTE_INFLAMMATORY_RESPONSE_TO_ANTIGENIC_STIMULUS	GOBP_ACUTE_INFLAMMATORY_RESPONSE_TO_ANTIGENIC_STIMULUS	15	0.589872	1.31041	0.129902	1	1	2095	tags=33%, list=15%, signal=28%	SELENOS/FCGR3A/ELANE/CCR7/BTK
GOBP_NEGATIVE_REGULATION_OF_OXIDATIVE_STRESS_INDUCED_NEURON_DEATH	GOBP_NEGATIVE_REGULATION_OF_OXIDATIVE_STRESS_INDUCED_NEURON_DEATH	GOBP_NEGATIVE_REGULATION_OF_OXIDATIVE_STRESS_INDUCED_NEURON_DEATH	16	0.583019	1.31033	0.13012	1	1	3539	tags=38%, list=25%, signal=28%	RACK1/PRKN/SLC7A11/OXR1/FZD1/REST
GOBP_RNA_3_END_PROCESSING	GOBP_RNA_3_END_PROCESSING	GOBP_RNA_3_END_PROCESSING	93	0.47093	1.30976	0.051882	1	1	426	tags=9%, list=3%, signal=8%	TUT7/TENT4B/VIRMA/TENT2/TUT4/TENT4A/INTS14/INTS6L
GOBP_REGULATION_OF_ACUTE_INFLAMMATORY_RESPONSE_TO_ANTIGENIC_STIMULUS	GOBP_REGULATION_OF_ACUTE_INFLAMMATORY_RESPONSE_TO_ANTIGENIC_STIMULUS	GOBP_REGULATION_OF_ACUTE_INFLAMMATORY_RESPONSE_TO_ANTIGENIC_STIMULUS	9	0.659055	1.30969	0.13172	1	1	2095	tags=33%, list=15%, signal=28%	SELENOS/CCR7/BTK
GOBP_ATTACHMENT_OF_SPINDLE_MICROTUBULES_TO_KINETOCHORE	GOBP_ATTACHMENT_OF_SPINDLE_MICROTUBULES_TO_KINETOCHORE	GOBP_ATTACHMENT_OF_SPINDLE_MICROTUBULES_TO_KINETOCHORE	28	0.530205	1.3096	0.118778	1	1	2111	tags=29%, list=15%, signal=24%	ABRAXAS1/ABRAXAS2/KNL1/SPC24/RACGAP1/KNSTRN/CCNB1/APC
GOBP_PARALLEL_ACTIN_FILAMENT_BUNDLE_ASSEMBLY	GOBP_PARALLEL_ACTIN_FILAMENT_BUNDLE_ASSEMBLY	GOBP_PARALLEL_ACTIN_FILAMENT_BUNDLE_ASSEMBLY	5	0.75275	1.30894	0.125369	1	1	1847	tags=60%, list=13%, signal=52%	SPIRE2/AIF1/SPIRE1
GOBP_REGULATION_OF_BONE_MINERALIZATION_INVOLVED_IN_BONE_MATURATION	GOBP_REGULATION_OF_BONE_MINERALIZATION_INVOLVED_IN_BONE_MATURATION	GOBP_REGULATION_OF_BONE_MINERALIZATION_INVOLVED_IN_BONE_MATURATION	3	0.826823	1.30888	0.125806	1	1	48	tags=33%, list=0%, signal=33%	RFLNB
GOBP_CENTROMERE_COMPLEX_ASSEMBLY	GOBP_CENTROMERE_COMPLEX_ASSEMBLY	GOBP_CENTROMERE_COMPLEX_ASSEMBLY	25	0.536445	1.30848	0.123723	1	1	4425	tags=48%, list=31%, signal=33%	CENPX/CENPS/CENPO/CENPI/CENPN/CENPF/KNTC1/CENPC/RB1/CENPP/MIS12/RNF4
HP_HETEROTAXY	HP_HETEROTAXY	HP_HETEROTAXY	15	0.588801	1.30803	0.132353	1	1	452	tags=13%, list=3%, signal=13%	CCDC32/NSD2
GOBP_REGULATION_OF_CALCIUM_MEDIATED_SIGNALING	GOBP_REGULATION_OF_CALCIUM_MEDIATED_SIGNALING	GOBP_REGULATION_OF_CALCIUM_MEDIATED_SIGNALING	49	0.496252	1.30752	0.0806794	1	1	2260	tags=27%, list=16%, signal=22%	SELENOK/STIMATE/CCL4/CCL3/PLCG2/GPR143/TNF/AKAP6/EFHB/RGN/HOMER2/SLC24A4/IGF1
GOMF_OXIDOREDUCTASE_ACTIVITY_ACTING_ON_A_SULFUR_GROUP_OF_DONORS_NAD_P_AS_ACCEPTOR	GOMF_OXIDOREDUCTASE_ACTIVITY_ACTING_ON_A_SULFUR_GROUP_OF_DONORS_NAD_P_AS_ACCEPTOR	GOMF_OXIDOREDUCTASE_ACTIVITY_ACTING_ON_A_SULFUR_GROUP_OF_DONORS_NAD_P_AS_ACCEPTOR	11	0.628912	1.30718	0.152632	1	1	58	tags=9%, list=0%, signal=9%	SELENOT
GOMF_CATALYTIC_ACTIVITY_ACTING_ON_A_RRNA	GOMF_CATALYTIC_ACTIVITY_ACTING_ON_A_RRNA	GOMF_CATALYTIC_ACTIVITY_ACTING_ON_A_RRNA	18	0.571034	1.30698	0.131051	1	1	331	tags=17%, list=2%, signal=16%	BUD23/MRM2/MRM3
GOCC_CHROMOSOME_TELOMERIC_REPEAT_REGION	GOCC_CHROMOSOME_TELOMERIC_REPEAT_REGION	GOCC_CHROMOSOME_TELOMERIC_REPEAT_REGION	12	0.613194	1.30604	0.149292	1	1	546	tags=17%, list=4%, signal=16%	STN1/TEN1
GOCC_CATION_CHANNEL_COMPLEX	GOCC_CATION_CHANNEL_COMPLEX	GOCC_CATION_CHANNEL_COMPLEX	89	0.469925	1.30601	0.0539166	1	1	3512	tags=42%, list=25%, signal=32%	PTPA/MCUB/TMEM262/KCNN1/SCN8A/KCNC1/KCNMA1/CACNA1D/TRPC3/SCN3A/SCN7A/SCN4A/AKAP6/KCNQ4/CACNA2D2/CACNG8/TRPC1/KCNH1/KCNB1/CACNB3/CACNA1A/KCND3/RYR3/CACNB1/CATSPER2/TRPC4/KCNQ3/KCNAB2/MCU/PKD1L1/CNIH3/GRIK3/CATSPERG/TRPC6/DPP6/KCND1/ABHD6
GOMF_PROTEIN_DISULFIDE_REDUCTASE_NAD_P_ACTIVITY	GOMF_PROTEIN_DISULFIDE_REDUCTASE_NAD_P_ACTIVITY	GOMF_PROTEIN_DISULFIDE_REDUCTASE_NAD_P_ACTIVITY	9	0.657026	1.30566	0.138441	1	1	58	tags=11%, list=0%, signal=11%	SELENOT
GOMF_TRANSFERASE_ACTIVITY_TRANSFERRING_ONE_CARBON_GROUPS	GOMF_TRANSFERASE_ACTIVITY_TRANSFERRING_ONE_CARBON_GROUPS	GOMF_TRANSFERASE_ACTIVITY_TRANSFERRING_ONE_CARBON_GROUPS	186	0.454477	1.30548	0.0128428	1	1	5093	tags=51%, list=36%, signal=33%	BUD23/NSD3/MRM2/SPOUT1/CSKMT/EEF1AKMT1/ETFBKMT/EEF1AKMT4/MRM3/EEF1AKMT3/EEF1AKMT2/NSD2/METTL7B/BMT2/METTL27/TRMT9B/WDR4/COQ3/PRDM15/OTC/LCMT2/BCDIN3D/SMYD5/METTL17/EHMT1/PRDM10/RRP8/MRM1/NDUFAF5/DNMT3A/SETD6/PRDM6/FAM86B1/EZH1/PRMT3/PRDM4/KMT2A/TRMT10B/ZCCHC4/SUV39H2/METTL2B/N6AMT1/VCPKMT/PRDM2/PRMT7/METTL3/TRMT5/NSUN3/PRMT6/TYW3/SETD4/INMT/EMG1/GART/PCIF1/HENMT1/TRMT11/PRDM11/METTL16/CAD/TRMT12/…
GOBP_REGULATION_OF_BILE_ACID_SECRETION	GOBP_REGULATION_OF_BILE_ACID_SECRETION	GOBP_REGULATION_OF_BILE_ACID_SECRETION	3	0.824605	1.30537	0.133871	1	1	1581	tags=67%, list=11%, signal=59%	SLC10A1/TNF
GOMF_5_3_DNA_HELICASE_ACTIVITY	GOMF_5_3_DNA_HELICASE_ACTIVITY	GOMF_5_3_DNA_HELICASE_ACTIVITY	8	0.681319	1.30531	0.130014	1	1	3243	tags=75%, list=23%, signal=58%	TWNK/DNA2/HELB/PIF1/DDX11/RUVBL1
GOMF_DEATH_DOMAIN_BINDING	GOMF_DEATH_DOMAIN_BINDING	GOMF_DEATH_DOMAIN_BINDING	9	0.656823	1.30525	0.138441	1	1	2	tags=11%, list=0%, signal=11%	RACK1
GOBP_VIRION_ATTACHMENT_TO_HOST_CELL	GOBP_VIRION_ATTACHMENT_TO_HOST_CELL	GOBP_VIRION_ATTACHMENT_TO_HOST_CELL	6	0.72336	1.30424	0.123741	1	1	772	tags=33%, list=5%, signal=32%	NECTIN2/NECTIN1
HP_REDUCED_SPERM_MOTILITY	HP_REDUCED_SPERM_MOTILITY	HP_REDUCED_SPERM_MOTILITY	13	0.603693	1.30386	0.132005	1	1	2913	tags=38%, list=20%, signal=31%	CFAP298/BRDT/CATSPER2/STK36/ALG9
GOMF_PHOSPHATIDYLINOSITOL_4_5_BISPHOSPHATE_PHOSPHATASE_ACTIVITY	GOMF_PHOSPHATIDYLINOSITOL_4_5_BISPHOSPHATE_PHOSPHATASE_ACTIVITY	GOMF_PHOSPHATIDYLINOSITOL_4_5_BISPHOSPHATE_PHOSPHATASE_ACTIVITY	13	0.603476	1.30339	0.132005	1	1	297	tags=15%, list=2%, signal=15%	PIP4P2/PIP4P1
GOBP_MITOCHONDRIAL_RESPIRASOME_ASSEMBLY	GOBP_MITOCHONDRIAL_RESPIRASOME_ASSEMBLY	GOBP_MITOCHONDRIAL_RESPIRASOME_ASSEMBLY	7	0.704691	1.30278	0.123404	1	1	165	tags=14%, list=1%, signal=14%	RAB5IF
GOMF_RRNA_BINDING	GOMF_RRNA_BINDING	GOMF_RRNA_BINDING	60	0.483334	1.30261	0.0849948	1	1	273	tags=7%, list=2%, signal=7%	CAVIN1/NOP53/UTP25/RCC1L
GOBP_NEGATIVE_REGULATION_OF_HEART_RATE	GOBP_NEGATIVE_REGULATION_OF_HEART_RATE	GOBP_NEGATIVE_REGULATION_OF_HEART_RATE	6	0.722425	1.30256	0.123741	1	1	2020	tags=50%, list=14%, signal=43%	TNF/RNLS/TRPV1
HP_RESPIRATORY_INSUFFICIENCY_DUE_TO_DEFECTIVE_CILIARY_CLEARANCE	HP_RESPIRATORY_INSUFFICIENCY_DUE_TO_DEFECTIVE_CILIARY_CLEARANCE	HP_RESPIRATORY_INSUFFICIENCY_DUE_TO_DEFECTIVE_CILIARY_CLEARANCE	4	0.771525	1.30228	0.13767	1	1	1113	tags=50%, list=8%, signal=46%	CFAP298/CCDC65
GOBP_COMPLEMENT_RECEPTOR_MEDIATED_SIGNALING_PATHWAY	GOBP_COMPLEMENT_RECEPTOR_MEDIATED_SIGNALING_PATHWAY	GOBP_COMPLEMENT_RECEPTOR_MEDIATED_SIGNALING_PATHWAY	4	0.771386	1.30205	0.13767	1	1	1431	tags=50%, list=10%, signal=45%	C3AR1/C5AR2
GOMF_COMPLEMENT_RECEPTOR_ACTIVITY	GOMF_COMPLEMENT_RECEPTOR_ACTIVITY	GOMF_COMPLEMENT_RECEPTOR_ACTIVITY	4	0.771386	1.30205	0.13767	1	1	1431	tags=50%, list=10%, signal=45%	C3AR1/C5AR2
GOMF_CARBOXYPEPTIDASE_ACTIVITY	GOMF_CARBOXYPEPTIDASE_ACTIVITY	GOMF_CARBOXYPEPTIDASE_ACTIVITY	28	0.527112	1.30196	0.124434	1	1	2142	tags=21%, list=15%, signal=18%	MINDY2/MINDY1/CNDP1/CPA2/VASH2/AGBL2
HP_COILED_SPERM_FLAGELLA	HP_COILED_SPERM_FLAGELLA	HP_COILED_SPERM_FLAGELLA	7	0.703816	1.30116	0.123404	1	1	3765	tags=71%, list=26%, signal=53%	FSIP2/CFAP44/QRICH2/DNAH1/DNAH17
GOCC_L_TYPE_VOLTAGE_GATED_CALCIUM_CHANNEL_COMPLEX	GOCC_L_TYPE_VOLTAGE_GATED_CALCIUM_CHANNEL_COMPLEX	GOCC_L_TYPE_VOLTAGE_GATED_CALCIUM_CHANNEL_COMPLEX	5	0.74786	1.30044	0.140118	1	1	2143	tags=60%, list=15%, signal=51%	CACNA1D/CACNG8/CACNB3
HP_DIABETES_INSIPIDUS	HP_DIABETES_INSIPIDUS	HP_DIABETES_INSIPIDUS	38	0.507924	1.2994	0.106522	1	1	3933	tags=47%, list=28%, signal=34%	LHX4/STRADA/CTLA4/STIL/DISP1/GLI2/BRAF/TDGF1/BBS1/ALMS1/GPR161/GAS1/VIPAS39/AKT1/P4HA2/STAG2/CNOT1/HLA-DRB1
HP_COR_PULMONALE	HP_COR_PULMONALE	HP_COR_PULMONALE	11	0.624782	1.2986	0.159211	1	1	125	tags=18%, list=1%, signal=18%	SELENON/MAP3K20
GOCC_HEMIDESMOSOME	GOCC_HEMIDESMOSOME	GOCC_HEMIDESMOSOME	4	0.769066	1.29813	0.140696	1	1	68	tags=25%, list=0%, signal=25%	ERBIN
GOBP_HYALURONAN_METABOLIC_PROCESS	GOBP_HYALURONAN_METABOLIC_PROCESS	GOBP_HYALURONAN_METABOLIC_PROCESS	18	0.567158	1.29811	0.136954	1	1	2902	tags=39%, list=20%, signal=31%	CEMIP2/IL1B/TNFAIP6/ABCC5/ITIH4/CLTC/PDGFB
GOBP_POSITIVE_REGULATION_OF_PROTEIN_DEUBIQUITINATION	GOBP_POSITIVE_REGULATION_OF_PROTEIN_DEUBIQUITINATION	GOBP_POSITIVE_REGULATION_OF_PROTEIN_DEUBIQUITINATION	7	0.702038	1.29788	0.124823	1	1	37	tags=14%, list=0%, signal=14%	NOP53
HP_ABNORMAL_FULL_FIELD_ELECTRORETINOGRAM	HP_ABNORMAL_FULL_FIELD_ELECTRORETINOGRAM	HP_ABNORMAL_FULL_FIELD_ELECTRORETINOGRAM	27	0.527311	1.29775	0.125141	1	1	2805	tags=33%, list=20%, signal=27%	LARGE1/OPN1SW/NR2E3/GRM6/GNB3/CYP4V2/SLC24A1/MT-ATP6/ALG3
HP_LOBULATED_TONGUE	HP_LOBULATED_TONGUE	HP_LOBULATED_TONGUE	11	0.624337	1.29767	0.159211	1	1	1961	tags=27%, list=14%, signal=24%	CPLANE1/C2CD3/KIF7
GOMF_5S_RRNA_BINDING	GOMF_5S_RRNA_BINDING	GOMF_5S_RRNA_BINDING	10	0.635483	1.29647	0.164258	1	1	3416	tags=40%, list=24%, signal=30%	NOP53/MDM2/RRS1/TST
HP_BIFID_EPIGLOTTIS	HP_BIFID_EPIGLOTTIS	HP_BIFID_EPIGLOTTIS	4	0.767702	1.29583	0.142209	1	1	1955	tags=50%, list=14%, signal=43%	WDR35/IFT80
GOBP_REGULATION_OF_PRESYNAPTIC_CYTOSOLIC_CALCIUM_ION_CONCENTRATION	GOBP_REGULATION_OF_PRESYNAPTIC_CYTOSOLIC_CALCIUM_ION_CONCENTRATION	GOBP_REGULATION_OF_PRESYNAPTIC_CYTOSOLIC_CALCIUM_ION_CONCENTRATION	3	0.81794	1.29482	0.154839	1	1	2065	tags=67%, list=14%, signal=57%	P2RX1/P2RY1
GOBP_MITOCHONDRIAL_FUSION	GOBP_MITOCHONDRIAL_FUSION	GOBP_MITOCHONDRIAL_FUSION	27	0.526101	1.29477	0.128523	1	1	1005	tags=15%, list=7%, signal=14%	MIGA1/MIGA2/MIEF2/PRKN
GOBP_MITOTIC_DNA_REPLICATION	GOBP_MITOTIC_DNA_REPLICATION	GOBP_MITOTIC_DNA_REPLICATION	12	0.607899	1.29477	0.163449	1	1	3389	tags=50%, list=24%, signal=38%	RTF2/LIG1/MCM6/GINS3/BRCA2/POLA1
GOBP_HISTONE_H3_K36_TRIMETHYLATION	GOBP_HISTONE_H3_K36_TRIMETHYLATION	GOBP_HISTONE_H3_K36_TRIMETHYLATION	4	0.766704	1.29415	0.143722	1	1	110	tags=25%, list=1%, signal=25%	NSD3
HP_HYPOKALEMIC_METABOLIC_ALKALOSIS	HP_HYPOKALEMIC_METABOLIC_ALKALOSIS	HP_HYPOKALEMIC_METABOLIC_ALKALOSIS	3	0.817504	1.29413	0.156452	1	1	2262	tags=67%, list=16%, signal=56%	IKZF1/HSD11B2
GOBP_CHROMOSOME_CONDENSATION	GOBP_CHROMOSOME_CONDENSATION	GOBP_CHROMOSOME_CONDENSATION	23	0.536619	1.29412	0.135166	1	1	3639	tags=48%, list=25%, signal=36%	TENT4A/NCAPG2/TTN/CDCA5/NUSAP1/AIFM1/NCAPD2/NCAPD3/MCPH1/GPER1/ACIN1
HP_NOCTURIA	HP_NOCTURIA	HP_NOCTURIA	6	0.717474	1.29363	0.130935	1	1	1343	tags=33%, list=9%, signal=30%	TWNK/SLC12A3
GOBP_RESPONSE_TO_ATP	GOBP_RESPONSE_TO_ATP	GOBP_RESPONSE_TO_ATP	20	0.553451	1.2936	0.144197	1	1	2245	tags=30%, list=16%, signal=25%	P2RX1/TRPC3/IL1B/TRPV1/P2RY1/RYR3
GOBP_ACTIN_MODIFICATION	GOBP_ACTIN_MODIFICATION	GOBP_ACTIN_MODIFICATION	5	0.743616	1.29306	0.144543	1	1	371	tags=20%, list=3%, signal=19%	NAA80
HP_ABNORMALITY_OF_THE_POSTERIOR_PITUITARY	HP_ABNORMALITY_OF_THE_POSTERIOR_PITUITARY	HP_ABNORMALITY_OF_THE_POSTERIOR_PITUITARY	30	0.518947	1.29298	0.12654	1	1	4320	tags=50%, list=30%, signal=35%	LHX4/DISP1/GLI2/BRAF/TDGF1/GPR161/GAS1/SRPX2/PDGFB/PI4KA/VANGL2/AKT1/BAP1/DYRK1A/ADGRG1
GOBP_NEGATIVE_REGULATION_OF_GLUCOSE_TRANSMEMBRANE_TRANSPORT	GOBP_NEGATIVE_REGULATION_OF_GLUCOSE_TRANSMEMBRANE_TRANSPORT	GOBP_NEGATIVE_REGULATION_OF_GLUCOSE_TRANSMEMBRANE_TRANSPORT	15	0.581799	1.29248	0.147059	1	1	1618	tags=20%, list=11%, signal=18%	SELENOS/TNF/IL1B
GOMF_PEROXISOME_TARGETING_SEQUENCE_BINDING	GOMF_PEROXISOME_TARGETING_SEQUENCE_BINDING	GOMF_PEROXISOME_TARGETING_SEQUENCE_BINDING	5	0.743231	1.29239	0.146018	1	1	103	tags=20%, list=1%, signal=20%	BABAM2
HP_THORACOLUMBAR_KYPHOSCOLIOSIS	HP_THORACOLUMBAR_KYPHOSCOLIOSIS	HP_THORACOLUMBAR_KYPHOSCOLIOSIS	5	0.742764	1.29157	0.146018	1	1	201	tags=20%, list=1%, signal=20%	NEPRO
GOBP_ADHESION_OF_SYMBIONT_TO_HOST_CELL	GOBP_ADHESION_OF_SYMBIONT_TO_HOST_CELL	GOBP_ADHESION_OF_SYMBIONT_TO_HOST_CELL	7	0.698623	1.29156	0.129078	1	1	772	tags=29%, list=5%, signal=27%	NECTIN2/NECTIN1
GOBP_NEGATIVE_REGULATION_OF_MACROPHAGE_APOPTOTIC_PROCESS	GOBP_NEGATIVE_REGULATION_OF_MACROPHAGE_APOPTOTIC_PROCESS	GOBP_NEGATIVE_REGULATION_OF_MACROPHAGE_APOPTOTIC_PROCESS	3	0.815844	1.2915	0.158065	1	1	46	tags=33%, list=0%, signal=33%	SELENOS
GOBP_RECOMBINATIONAL_REPAIR	GOBP_RECOMBINATIONAL_REPAIR	GOBP_RECOMBINATIONAL_REPAIR	139	0.455068	1.29122	0.0362903	1	1	3718	tags=34%, list=26%, signal=25%	MRE11/FBH1/SHLD1/MRNIP/SHLD2/HDGFL2/CGAS/SHLD3/DMC1/MCMDC2/KDM4D/WAS/GINS2/PALB2/TONSL/ERCC6/HELB/RAD51D/SWSAP1/BRCA1/ATM/POLN/TIMELESS/MCM9/WRAP53/FANCM/MMS22L/XRCC3/MCM6/RAD51AP1/MCM8/LIG3/BRD8/FEN1/TRRAP/ZFYVE26/NIPBL/BRCA2/ERCC4/RUVBL1/WDR48/RECQL/TOP3A/RIF1/RFWD3/HUS1/FIGNL1
HP_PRECOCIOUS_PUBERTY_IN_FEMALES	HP_PRECOCIOUS_PUBERTY_IN_FEMALES	HP_PRECOCIOUS_PUBERTY_IN_FEMALES	7	0.698366	1.29109	0.130496	1	1	7	tags=14%, list=0%, signal=14%	CAVIN1
GOBP_PROGRAMMED_CELL_DEATH_INVOLVED_IN_CELL_DEVELOPMENT	GOBP_PROGRAMMED_CELL_DEATH_INVOLVED_IN_CELL_DEVELOPMENT	GOBP_PROGRAMMED_CELL_DEATH_INVOLVED_IN_CELL_DEVELOPMENT	8	0.673633	1.29059	0.145228	1	1	3966	tags=75%, list=28%, signal=54%	IL1B/CASP2/KITLG/DNASE1L3/BCL2/PRKDC
GOBP_TRANSCRIPTION_INITIATION_FROM_RNA_POLYMERASE_I_PROMOTER	GOBP_TRANSCRIPTION_INITIATION_FROM_RNA_POLYMERASE_I_PROMOTER	GOBP_TRANSCRIPTION_INITIATION_FROM_RNA_POLYMERASE_I_PROMOTER	11	0.620665	1.29004	0.169737	1	1	7	tags=9%, list=0%, signal=9%	CAVIN1
HP_SHORT_PHALANX_OF_THE_THUMB	HP_SHORT_PHALANX_OF_THE_THUMB	HP_SHORT_PHALANX_OF_THE_THUMB	22	0.539431	1.28982	0.147126	1	1	4784	tags=59%, list=33%, signal=39%	VPS35L/HOXA13/KCNH1/KNSTRN/PTCH2/PCNT/NIPBL/CANT1/PIK3CD/SMC3/RAD21/SMC1A/FANCI
GOMF_SIALIC_ACID_BINDING	GOMF_SIALIC_ACID_BINDING	GOMF_SIALIC_ACID_BINDING	5	0.74153	1.28943	0.147493	1	1	3075	tags=80%, list=22%, signal=63%	MAG/ST8SIA4/SELE/SIGLEC9
GOBP_RESPONSE_TO_SELENIUM_ION	GOBP_RESPONSE_TO_SELENIUM_ION	GOBP_RESPONSE_TO_SELENIUM_ION	8	0.672979	1.28934	0.145228	1	1	52	tags=25%, list=0%, signal=25%	SELENOW/SELENOM
GOMF_TRANSFERASE_ACTIVITY_TRANSFERRING_NITROGENOUS_GROUPS	GOMF_TRANSFERASE_ACTIVITY_TRANSFERRING_NITROGENOUS_GROUPS	GOMF_TRANSFERASE_ACTIVITY_TRANSFERRING_NITROGENOUS_GROUPS	13	0.596845	1.28907	0.158157	1	1	1851	tags=23%, list=13%, signal=20%	KYAT3/KYAT1/BCAT1
HP_OVERFOLDING_OF_THE_SUPERIOR_HELICES	HP_OVERFOLDING_OF_THE_SUPERIOR_HELICES	HP_OVERFOLDING_OF_THE_SUPERIOR_HELICES	3	0.814085	1.28872	0.158065	1	1	1929	tags=67%, list=13%, signal=58%	BICRA/SALL1
HP_ABSENT_FACIAL_HAIR	HP_ABSENT_FACIAL_HAIR	HP_ABSENT_FACIAL_HAIR	18	0.563026	1.28865	0.142857	1	1	3178	tags=56%, list=22%, signal=43%	HR/EDA/BRAF/ZBTB20/POLR1B/GJB2/DSP/ANAPC1/POLR1C/PHGDH
GOBP_NEGATIVE_REGULATION_OF_RESPONSE_TO_REACTIVE_OXYGEN_SPECIES	GOBP_NEGATIVE_REGULATION_OF_RESPONSE_TO_REACTIVE_OXYGEN_SPECIES	GOBP_NEGATIVE_REGULATION_OF_RESPONSE_TO_REACTIVE_OXYGEN_SPECIES	11	0.619646	1.28792	0.169737	1	1	2	tags=9%, list=0%, signal=9%	RACK1
GOBP_POSITIVE_REGULATION_OF_CALCINEURIN_MEDIATED_SIGNALING	GOBP_POSITIVE_REGULATION_OF_CALCINEURIN_MEDIATED_SIGNALING	GOBP_POSITIVE_REGULATION_OF_CALCINEURIN_MEDIATED_SIGNALING	10	0.631248	1.28783	0.172142	1	1	2260	tags=40%, list=16%, signal=34%	STIMATE/TNF/AKAP6/IGF1
GOBP_PROTEIN_LOCALIZATION_TO_NUCLEOLUS	GOBP_PROTEIN_LOCALIZATION_TO_NUCLEOLUS	GOBP_PROTEIN_LOCALIZATION_TO_NUCLEOLUS	14	0.585998	1.28769	0.154223	1	1	250	tags=14%, list=2%, signal=14%	NOP53/UTP25
GOBP_RESPONSE_TO_NITROSATIVE_STRESS	GOBP_RESPONSE_TO_NITROSATIVE_STRESS	GOBP_RESPONSE_TO_NITROSATIVE_STRESS	7	0.696412	1.28747	0.130496	1	1	2452	tags=43%, list=17%, signal=36%	STOX1/ATM/GCLC
GOBP_NEGATIVE_REGULATION_OF_LIPID_CATABOLIC_PROCESS	GOBP_NEGATIVE_REGULATION_OF_LIPID_CATABOLIC_PROCESS	GOBP_NEGATIVE_REGULATION_OF_LIPID_CATABOLIC_PROCESS	15	0.579364	1.28707	0.150735	1	1	1618	tags=27%, list=11%, signal=24%	FMC1/ETFBKMT/TNF/IL1B
GOBP_POSITIVE_REGULATION_OF_T_CELL_RECEPTOR_SIGNALING_PATHWAY	GOBP_POSITIVE_REGULATION_OF_T_CELL_RECEPTOR_SIGNALING_PATHWAY	GOBP_POSITIVE_REGULATION_OF_T_CELL_RECEPTOR_SIGNALING_PATHWAY	13	0.595817	1.28685	0.158157	1	1	1952	tags=23%, list=14%, signal=20%	NECTIN2/TESPA1/CCR7
GOCC_STEREOCILIUM_MEMBRANE	GOCC_STEREOCILIUM_MEMBRANE	GOCC_STEREOCILIUM_MEMBRANE	2	0.865038	1.28589	0.153979	1	1	293	tags=50%, list=2%, signal=49%	RIPOR2
GOBP_REGULATION_OF_THE_FORCE_OF_HEART_CONTRACTION_BY_CHEMICAL_SIGNAL	GOBP_REGULATION_OF_THE_FORCE_OF_HEART_CONTRACTION_BY_CHEMICAL_SIGNAL	GOBP_REGULATION_OF_THE_FORCE_OF_HEART_CONTRACTION_BY_CHEMICAL_SIGNAL	3	0.81225	1.28581	0.16129	1	1	347	tags=33%, list=2%, signal=33%	GRK2
HP_ABSENT_OUTER_DYNEIN_ARMS	HP_ABSENT_OUTER_DYNEIN_ARMS	HP_ABSENT_OUTER_DYNEIN_ARMS	4	0.760949	1.28443	0.14826	1	1	118	tags=25%, list=1%, signal=25%	CFAP298
HP_ABSENT_SHORTENED_DYNEIN_ARMS	HP_ABSENT_SHORTENED_DYNEIN_ARMS	HP_ABSENT_SHORTENED_DYNEIN_ARMS	4	0.760949	1.28443	0.14826	1	1	118	tags=25%, list=1%, signal=25%	CFAP298
HP_HYPOTELORISM	HP_HYPOTELORISM	HP_HYPOTELORISM	89	0.462154	1.28441	0.069176	1	1	4906	tags=51%, list=34%, signal=33%	CCDC32/BICRA/WDR35/WDR4/STIL/DISP1/MLXIPL/GLI2/TDGF1/PYCR1/RTTN/EVC2/WDR73/FANCD2/SLC35A1/KANSL1/USP9X/GAS1/EPG5/ARID1B/SHPK/TWIST1/TRRAP/MSX2/FARSB/NUP133/NDE1/KCTD1/KIAA1109/STAG2/CNOT1/SMPD4/AP3D1/LIG4/PDE4D/HUWE1/RAB3GAP1/DYRK1A/ACBD5/TRMT10A/DDB1/SMC1A/RLIM/ATP6AP1/TPRKB
GOBP_NEGATIVE_REGULATION_OF_INTERLEUKIN_10_PRODUCTION	GOBP_NEGATIVE_REGULATION_OF_INTERLEUKIN_10_PRODUCTION	GOBP_NEGATIVE_REGULATION_OF_INTERLEUKIN_10_PRODUCTION	12	0.602988	1.28431	0.168597	1	1	2860	tags=33%, list=20%, signal=27%	VSIR/LILRB1/JAK3/AGER
HP_DECREASED_CIRCULATING_IGA_LEVEL	HP_DECREASED_CIRCULATING_IGA_LEVEL	HP_DECREASED_CIRCULATING_IGA_LEVEL	36	0.502961	1.28418	0.124726	1	1	2527	tags=25%, list=18%, signal=21%	CAVIN1/CD40LG/PLCG2/CTLA4/PMM2/KNSTRN/JAK3/ATM/CSNK2A1
GOCC_BRCA1_A_COMPLEX	GOCC_BRCA1_A_COMPLEX	GOCC_BRCA1_A_COMPLEX	7	0.694552	1.28404	0.134752	1	1	257	tags=29%, list=2%, signal=28%	BABAM2/ABRAXAS1
GOBP_ENDOCYTIC_RECYCLING	GOBP_ENDOCYTIC_RECYCLING	GOBP_ENDOCYTIC_RECYCLING	55	0.481799	1.28403	0.0974576	1	1	281	tags=11%, list=2%, signal=11%	VPS35L/WASHC1/VPS26C/WASHC2C/EIPR1/ENTR1
GOBP_POSITIVE_REGULATION_OF_ENDOCYTIC_RECYCLING	GOBP_POSITIVE_REGULATION_OF_ENDOCYTIC_RECYCLING	GOBP_POSITIVE_REGULATION_OF_ENDOCYTIC_RECYCLING	5	0.738376	1.28395	0.154867	1	1	225	tags=20%, list=2%, signal=20%	EIPR1
GOCC_CUL4A_RING_E3_UBIQUITIN_LIGASE_COMPLEX	GOCC_CUL4A_RING_E3_UBIQUITIN_LIGASE_COMPLEX	GOCC_CUL4A_RING_E3_UBIQUITIN_LIGASE_COMPLEX	10	0.629278	1.28381	0.177398	1	1	4629	tags=60%, list=32%, signal=41%	COP1/ERCC8/DTL/CRBN/GLMN/DDB1
HP_SPINAL_CORD_LESION	HP_SPINAL_CORD_LESION	HP_SPINAL_CORD_LESION	30	0.515199	1.28364	0.135498	1	1	1599	tags=17%, list=11%, signal=15%	WASHC5/CCNQ/TENT5A/TBX6/DKK1
GOCC_CCR4_NOT_CORE_COMPLEX	GOCC_CCR4_NOT_CORE_COMPLEX	GOCC_CCR4_NOT_CORE_COMPLEX	6	0.711785	1.28338	0.136691	1	1	140	tags=17%, list=1%, signal=17%	CNOT9
HP_OCULAR_FLUTTER	HP_OCULAR_FLUTTER	HP_OCULAR_FLUTTER	3	0.81048	1.28301	0.169355	1	1	2712	tags=100%, list=19%, signal=81%	ATP1A3/CACNA1A/ATP1A2
GOCC_VCP_NPL4_UFD1_AAA_ATPASE_COMPLEX	GOCC_VCP_NPL4_UFD1_AAA_ATPASE_COMPLEX	GOCC_VCP_NPL4_UFD1_AAA_ATPASE_COMPLEX	8	0.669576	1.28282	0.153527	1	1	75	tags=12%, list=1%, signal=12%	UFD1
GOCC_VOLTAGE_GATED_CALCIUM_CHANNEL_COMPLEX	GOCC_VOLTAGE_GATED_CALCIUM_CHANNEL_COMPLEX	GOCC_VOLTAGE_GATED_CALCIUM_CHANNEL_COMPLEX	18	0.560477	1.28282	0.149941	1	1	2484	tags=44%, list=17%, signal=37%	TMEM262/CACNA1D/CACNA2D2/CACNG8/CACNB3/CACNA1A/CACNB1/CATSPER2
GOBP_REGULATION_OF_CALCIDIOL_1_MONOOXYGENASE_ACTIVITY	GOBP_REGULATION_OF_CALCIDIOL_1_MONOOXYGENASE_ACTIVITY	GOBP_REGULATION_OF_CALCIDIOL_1_MONOOXYGENASE_ACTIVITY	4	0.759793	1.28248	0.152799	1	1	1618	tags=50%, list=11%, signal=44%	TNF/IL1B
GOBP_NEUROMUSCULAR_JUNCTION_DEVELOPMENT	GOBP_NEUROMUSCULAR_JUNCTION_DEVELOPMENT	GOBP_NEUROMUSCULAR_JUNCTION_DEVELOPMENT	31	0.51348	1.28245	0.136465	1	1	2984	tags=35%, list=21%, signal=28%	MESD/UNC13B/ZC4H2/CACNB3/NEDD4/PPFIBP2/CACNB1/CNTNAP1/LRP4/COLQ/ALS2
GOBP_AMINO_ACID_HOMEOSTASIS	GOBP_AMINO_ACID_HOMEOSTASIS	GOBP_AMINO_ACID_HOMEOSTASIS	5	0.737411	1.28227	0.156342	1	1	2272	tags=60%, list=16%, signal=50%	KCTD7/GRM2/SLC7A11
HP_DECREASED_THYROID_STIMULATING_HORMONE_LEVEL	HP_DECREASED_THYROID_STIMULATING_HORMONE_LEVEL	HP_DECREASED_THYROID_STIMULATING_HORMONE_LEVEL	2	0.862571	1.28223	0.153979	1	1	1122	tags=50%, list=8%, signal=46%	LHX4
GOBP_POSITIVE_REGULATION_OF_MEMBRANE_DEPOLARIZATION	GOBP_POSITIVE_REGULATION_OF_MEMBRANE_DEPOLARIZATION	GOBP_POSITIVE_REGULATION_OF_MEMBRANE_DEPOLARIZATION	8	0.668831	1.28139	0.156293	1	1	2	tags=12%, list=0%, signal=13%	RACK1
GOCC_NONHOMOLOGOUS_END_JOINING_COMPLEX	GOCC_NONHOMOLOGOUS_END_JOINING_COMPLEX	GOCC_NONHOMOLOGOUS_END_JOINING_COMPLEX	7	0.692875	1.28094	0.13617	1	1	1405	tags=29%, list=10%, signal=26%	PAXX/ATP23
GOMF_SECONDARY_ACTIVE_MONOCARBOXYLATE_TRANSMEMBRANE_TRANSPORTER_ACTIVITY	GOMF_SECONDARY_ACTIVE_MONOCARBOXYLATE_TRANSMEMBRANE_TRANSPORTER_ACTIVITY	GOMF_SECONDARY_ACTIVE_MONOCARBOXYLATE_TRANSMEMBRANE_TRANSPORTER_ACTIVITY	5	0.736356	1.28043	0.160767	1	1	2494	tags=60%, list=17%, signal=50%	SLC10A1/SLC6A1/SLC10A6
HP_ABNORMAL_SPERM_TAIL_MORPHOLOGY	HP_ABNORMAL_SPERM_TAIL_MORPHOLOGY	HP_ABNORMAL_SPERM_TAIL_MORPHOLOGY	10	0.627556	1.2803	0.18134	1	1	3765	tags=60%, list=26%, signal=44%	FSIP2/CFAP44/NANOS1/QRICH2/DNAH1/DNAH17
GOBP_REGULATION_OF_DEFENSE_RESPONSE_TO_VIRUS_BY_HOST	GOBP_REGULATION_OF_DEFENSE_RESPONSE_TO_VIRUS_BY_HOST	GOBP_REGULATION_OF_DEFENSE_RESPONSE_TO_VIRUS_BY_HOST	31	0.512522	1.28006	0.136465	1	1	2732	tags=26%, list=19%, signal=21%	SELENOK/CGAS/TOMM70/IL1B/LILRB1/TRIM6/DHX9/DTX3L
HP_DECREASED_LACRIMATION	HP_DECREASED_LACRIMATION	HP_DECREASED_LACRIMATION	13	0.59261	1.27992	0.166874	1	1	3847	tags=46%, list=27%, signal=34%	ELP1/ERCC8/ERCC6/DST/ERCC4/TRAPPC11
GOMF_ODORANT_BINDING	GOMF_ODORANT_BINDING	GOMF_ODORANT_BINDING	1	0.954183	1.27984	0.0910816	1	1	656	tags=100%, list=5%, signal=95%	OR2A7
GOBP_ACTIN_FILAMENT_NETWORK_FORMATION	GOBP_ACTIN_FILAMENT_NETWORK_FORMATION	GOBP_ACTIN_FILAMENT_NETWORK_FORMATION	9	0.643881	1.27953	0.166667	1	1	3974	tags=56%, list=28%, signal=40%	CARMIL1/SPIRE2/SPIRE1/PLS1/FHOD1
GOBP_METANEPHRIC_NEPHRON_DEVELOPMENT	GOBP_METANEPHRIC_NEPHRON_DEVELOPMENT	GOBP_METANEPHRIC_NEPHRON_DEVELOPMENT	22	0.535071	1.2794	0.150575	1	1	2902	tags=32%, list=20%, signal=25%	FMN1/SALL1/RET/OSR1/SOX9/LGR4/PDGFB
GOCC_SEPTIN_CYTOSKELETON	GOCC_SEPTIN_CYTOSKELETON	GOCC_SEPTIN_CYTOSKELETON	2	0.860054	1.27849	0.157439	1	1	382	tags=50%, list=3%, signal=49%	TMEM250
HP_FOCAL_SENSORY_SEIZURE	HP_FOCAL_SENSORY_SEIZURE	HP_FOCAL_SENSORY_SEIZURE	9	0.643267	1.27831	0.166667	1	1	4560	tags=89%, list=32%, signal=61%	EPM2A/CACNA1A/ATP1A2/SRPX2/PI4KA/RELN/ADGRG1/MICAL1
GOBP_RRNA_METHYLATION	GOBP_RRNA_METHYLATION	GOBP_RRNA_METHYLATION	19	0.552715	1.27826	0.146886	1	1	331	tags=16%, list=2%, signal=15%	BUD23/MRM2/MRM3
HP_EEG_WITH_IRREGULAR_GENERALIZED_SPIKE_AND_WAVE_COMPLEXES	HP_EEG_WITH_IRREGULAR_GENERALIZED_SPIKE_AND_WAVE_COMPLEXES	HP_EEG_WITH_IRREGULAR_GENERALIZED_SPIKE_AND_WAVE_COMPLEXES	10	0.626489	1.27812	0.185283	1	1	4206	tags=70%, list=29%, signal=49%	NEXMIF/SLC6A1/SRPX2/SYNGAP1/TBC1D24/CHD2/SAMD12
GOBP_REGULATION_OF_ESTABLISHMENT_OR_MAINTENANCE_OF_CELL_POLARITY	GOBP_REGULATION_OF_ESTABLISHMENT_OR_MAINTENANCE_OF_CELL_POLARITY	GOBP_REGULATION_OF_ESTABLISHMENT_OR_MAINTENANCE_OF_CELL_POLARITY	22	0.53453	1.2781	0.151724	1	1	293	tags=9%, list=2%, signal=9%	RACK1/RIPOR2
GOMF_POTASSIUM_ION_ANTIPORTER_ACTIVITY	GOMF_POTASSIUM_ION_ANTIPORTER_ACTIVITY	GOMF_POTASSIUM_ION_ANTIPORTER_ACTIVITY	6	0.708705	1.27782	0.142446	1	1	2207	tags=50%, list=15%, signal=42%	SLC9A3/SLC24A4/SLC24A1
HP_ANTERIOR_PITUITARY_AGENESIS	HP_ANTERIOR_PITUITARY_AGENESIS	HP_ANTERIOR_PITUITARY_AGENESIS	2	0.859461	1.2776	0.15917	1	1	2011	tags=100%, list=14%, signal=86%	LHX4/GLI2
HP_ECTOPIC_ANTERIOR_PITUITARY_GLAND	HP_ECTOPIC_ANTERIOR_PITUITARY_GLAND	HP_ECTOPIC_ANTERIOR_PITUITARY_GLAND	2	0.859461	1.2776	0.15917	1	1	2011	tags=100%, list=14%, signal=86%	LHX4/GLI2
HP_PITUITARY_DWARFISM	HP_PITUITARY_DWARFISM	HP_PITUITARY_DWARFISM	2	0.859461	1.2776	0.15917	1	1	2011	tags=100%, list=14%, signal=86%	LHX4/GLI2
HP_Y_LINKED_INHERITANCE	HP_Y_LINKED_INHERITANCE	HP_Y_LINKED_INHERITANCE	3	0.806982	1.27747	0.179032	1	1	2762	tags=100%, list=19%, signal=81%	KDM5D/USP9Y/DDX3Y
GOMF_UDP_XYLOSYLTRANSFERASE_ACTIVITY	GOMF_UDP_XYLOSYLTRANSFERASE_ACTIVITY	GOMF_UDP_XYLOSYLTRANSFERASE_ACTIVITY	7	0.6909	1.27728	0.137589	1	1	3129	tags=57%, list=22%, signal=45%	RXYLT1/LARGE1/XYLT1/POGLUT1
GOBP_POSITIVE_REGULATION_OF_INTRINSIC_APOPTOTIC_SIGNALING_PATHWAY_IN_RESPONSE_TO_DNA_DAMAGE	GOBP_POSITIVE_REGULATION_OF_INTRINSIC_APOPTOTIC_SIGNALING_PATHWAY_IN_RESPONSE_TO_DNA_DAMAGE	GOBP_POSITIVE_REGULATION_OF_INTRINSIC_APOPTOTIC_SIGNALING_PATHWAY_IN_RESPONSE_TO_DNA_DAMAGE	6	0.708276	1.27705	0.142446	1	1	145	tags=17%, list=1%, signal=17%	FBH1
HP_ERYTHEMA_NODOSUM	HP_ERYTHEMA_NODOSUM	HP_ERYTHEMA_NODOSUM	6	0.708188	1.27689	0.142446	1	1	1645	tags=33%, list=12%, signal=30%	ADA2/NLRP12
GOBP_CD4_POSITIVE_ALPHA_BETA_T_CELL_PROLIFERATION	GOBP_CD4_POSITIVE_ALPHA_BETA_T_CELL_PROLIFERATION	GOBP_CD4_POSITIVE_ALPHA_BETA_T_CELL_PROLIFERATION	8	0.666445	1.27682	0.160443	1	1	23	tags=12%, list=0%, signal=12%	VSIR
GOBP_TRANSPOSITION	GOBP_TRANSPOSITION	GOBP_TRANSPOSITION	12	0.599217	1.27628	0.176319	1	1	2603	tags=42%, list=18%, signal=34%	TUT7/TUT4/SMYD5/ZNF91/THAP9
GOMF_UBIQUITIN_SPECIFIC_PROTEASE_BINDING	GOMF_UBIQUITIN_SPECIFIC_PROTEASE_BINDING	GOMF_UBIQUITIN_SPECIFIC_PROTEASE_BINDING	17	0.565924	1.27592	0.152563	1	1	2586	tags=24%, list=18%, signal=19%	SELENOS/PRKN/LCOR/CLTC
GOBP_NEGATIVE_REGULATION_OF_ENDOTHELIAL_CELL_PROLIFERATION	GOBP_NEGATIVE_REGULATION_OF_ENDOTHELIAL_CELL_PROLIFERATION	GOBP_NEGATIVE_REGULATION_OF_ENDOTHELIAL_CELL_PROLIFERATION	28	0.516568	1.27592	0.14819	1	1	1594	tags=14%, list=11%, signal=13%	ATP5IF1/ATP5F1A/TNF/NGFR
GOBP_RNA_STABILIZATION	GOBP_RNA_STABILIZATION	GOBP_RNA_STABILIZATION	44	0.486947	1.27578	0.129274	1	1	581	tags=11%, list=4%, signal=11%	TENT4B/TENT2/TENT4A/TENT5A/TENT5C
GOBP_REGULATION_OF_CHONDROCYTE_DEVELOPMENT	GOBP_REGULATION_OF_CHONDROCYTE_DEVELOPMENT	GOBP_REGULATION_OF_CHONDROCYTE_DEVELOPMENT	4	0.755699	1.27557	0.15885	1	1	2101	tags=50%, list=15%, signal=43%	RFLNB/PTHLH
GOBP_MEMBRANE_FUSION_INVOLVED_IN_VIRAL_ENTRY_INTO_HOST_CELL	GOBP_MEMBRANE_FUSION_INVOLVED_IN_VIRAL_ENTRY_INTO_HOST_CELL	GOBP_MEMBRANE_FUSION_INVOLVED_IN_VIRAL_ENTRY_INTO_HOST_CELL	5	0.733483	1.27544	0.163717	1	1	45	tags=20%, list=0%, signal=20%	NECTIN2
GOBP_NEGATIVE_REGULATION_OF_LIPID_KINASE_ACTIVITY	GOBP_NEGATIVE_REGULATION_OF_LIPID_KINASE_ACTIVITY	GOBP_NEGATIVE_REGULATION_OF_LIPID_KINASE_ACTIVITY	7	0.689659	1.27499	0.140426	1	1	117	tags=14%, list=1%, signal=14%	WASHC1
GOBP_POSITIVE_REGULATION_OF_DOUBLE_STRAND_BREAK_REPAIR_VIA_HOMOLOGOUS_RECOMBINATION	GOBP_POSITIVE_REGULATION_OF_DOUBLE_STRAND_BREAK_REPAIR_VIA_HOMOLOGOUS_RECOMBINATION	GOBP_POSITIVE_REGULATION_OF_DOUBLE_STRAND_BREAK_REPAIR_VIA_HOMOLOGOUS_RECOMBINATION	34	0.503375	1.27482	0.149171	1	1	3423	tags=32%, list=24%, signal=25%	MRNIP/HDGFL2/WAS/ERCC6/TIMELESS/WRAP53/RAD51AP1/BRD8/TRRAP/RUVBL1/WDR48
GOBP_SUBSTANTIA_NIGRA_DEVELOPMENT	GOBP_SUBSTANTIA_NIGRA_DEVELOPMENT	GOBP_SUBSTANTIA_NIGRA_DEVELOPMENT	32	0.508251	1.27468	0.134078	1	1	801	tags=9%, list=6%, signal=9%	ATP5PF/ATP5PB/CASP5
GOBP_CELLULAR_POTASSIUM_ION_HOMEOSTASIS	GOBP_CELLULAR_POTASSIUM_ION_HOMEOSTASIS	GOBP_CELLULAR_POTASSIUM_ION_HOMEOSTASIS	9	0.641385	1.27457	0.168011	1	1	2712	tags=44%, list=19%, signal=36%	KCNMA1/ATP1A3/KCTD7/ATP1A2
GOCC_COP9_SIGNALOSOME	GOCC_COP9_SIGNALOSOME	GOCC_COP9_SIGNALOSOME	11	0.61307	1.27426	0.177632	1	1	1550	tags=18%, list=11%, signal=16%	COPS9/TESPA1
HP_HORIZONTAL_RIBS	HP_HORIZONTAL_RIBS	HP_HORIZONTAL_RIBS	11	0.612738	1.27357	0.177632	1	1	3687	tags=55%, list=26%, signal=41%	WDR35/CCDC8/EVC2/IFT81/CUL7/INTU
HP_BRANCHIAL_ANOMALY	HP_BRANCHIAL_ANOMALY	HP_BRANCHIAL_ANOMALY	13	0.589583	1.27338	0.174346	1	1	4238	tags=62%, list=30%, signal=43%	STIL/DISP1/SIX5/GLI2/POLR1B/POLR1C/TFAP2A/MAPK1
GOMF_PHEROMONE_RECEPTOR_ACTIVITY	GOMF_PHEROMONE_RECEPTOR_ACTIVITY	GOMF_PHEROMONE_RECEPTOR_ACTIVITY	1	0.949356	1.27337	0.106262	1	1	725	tags=100%, list=5%, signal=95%	VN1R1
HP_RENAL_POTASSIUM_WASTING	HP_RENAL_POTASSIUM_WASTING	HP_RENAL_POTASSIUM_WASTING	2	0.85652	1.27323	0.16436	1	1	1343	tags=50%, list=9%, signal=45%	SLC12A3
GOBP_REGULATION_OF_ENDOPLASMIC_RETICULUM_STRESS_INDUCED_INTRINSIC_APOPTOTIC_SIGNALING_PATHWAY	GOBP_REGULATION_OF_ENDOPLASMIC_RETICULUM_STRESS_INDUCED_INTRINSIC_APOPTOTIC_SIGNALING_PATHWAY	GOBP_REGULATION_OF_ENDOPLASMIC_RETICULUM_STRESS_INDUCED_INTRINSIC_APOPTOTIC_SIGNALING_PATHWAY	24	0.52432	1.27307	0.147727	1	1	1551	tags=12%, list=11%, signal=11%	SELENOS/PRKN/CREB3L1
GOBP_THREONINE_METABOLIC_PROCESS	GOBP_THREONINE_METABOLIC_PROCESS	GOBP_THREONINE_METABOLIC_PROCESS	4	0.754123	1.27291	0.166415	1	1	107	tags=25%, list=1%, signal=25%	RIDA
GOBP_KETONE_CATABOLIC_PROCESS	GOBP_KETONE_CATABOLIC_PROCESS	GOBP_KETONE_CATABOLIC_PROCESS	7	0.688417	1.27269	0.143262	1	1	555	tags=29%, list=4%, signal=27%	KYAT3/KYAT1
GOBP_POSITIVE_REGULATION_OF_GASTRULATION	GOBP_POSITIVE_REGULATION_OF_GASTRULATION	GOBP_POSITIVE_REGULATION_OF_GASTRULATION	3	0.803848	1.27251	0.18871	1	1	2	tags=33%, list=0%, signal=33%	RACK1
GOBP_REGULATION_OF_PROTEIN_KINASE_A_SIGNALING	GOBP_REGULATION_OF_PROTEIN_KINASE_A_SIGNALING	GOBP_REGULATION_OF_PROTEIN_KINASE_A_SIGNALING	11	0.61215	1.27234	0.177632	1	1	1596	tags=18%, list=11%, signal=16%	TCIM/AKAP6
GOBP_ESTABLISHMENT_OF_GOLGI_LOCALIZATION	GOBP_ESTABLISHMENT_OF_GOLGI_LOCALIZATION	GOBP_ESTABLISHMENT_OF_GOLGI_LOCALIZATION	7	0.687982	1.27189	0.144681	1	1	47	tags=14%, list=0%, signal=14%	RIPOR1
GOBP_SOMATIC_DIVERSIFICATION_OF_IMMUNOGLOBULINS	GOBP_SOMATIC_DIVERSIFICATION_OF_IMMUNOGLOBULINS	GOBP_SOMATIC_DIVERSIFICATION_OF_IMMUNOGLOBULINS	50	0.481718	1.27187	0.102019	1	1	4695	tags=50%, list=33%, signal=34%	SHLD1/SHLD2/CYREN/NSD2/SHLD3/CD40LG/PARP3/MCM3AP/PMS2/THOC1/PTPRC/TFRC/TCF3/RIF1/ATAD5/SAMHD1/LIG4/PRKDC/MSH2/SLC15A4/RNF168/MSH6/CLCF1/POLB/PAXIP1
HP_RECURRENT_TONSILLITIS	HP_RECURRENT_TONSILLITIS	HP_RECURRENT_TONSILLITIS	7	0.687788	1.27153	0.144681	1	1	1749	tags=43%, list=12%, signal=38%	CYBC1/MPEG1/ELANE
GOBP_POSITIVE_REGULATION_OF_EMBRYONIC_DEVELOPMENT	GOBP_POSITIVE_REGULATION_OF_EMBRYONIC_DEVELOPMENT	GOBP_POSITIVE_REGULATION_OF_EMBRYONIC_DEVELOPMENT	12	0.596932	1.27141	0.18018	1	1	2561	tags=42%, list=18%, signal=34%	RACK1/UTP25/TLE6/OSR1/NR2C2
HP_INCREASED_OVERBITE	HP_INCREASED_OVERBITE	HP_INCREASED_OVERBITE	4	0.753202	1.27136	0.16944	1	1	2285	tags=50%, list=16%, signal=42%	SPART/RIC1
GOBP_HOMOLOGOUS_CHROMOSOME_PAIRING_AT_MEIOSIS	GOBP_HOMOLOGOUS_CHROMOSOME_PAIRING_AT_MEIOSIS	GOBP_HOMOLOGOUS_CHROMOSOME_PAIRING_AT_MEIOSIS	21	0.536784	1.27124	0.163972	1	1	2807	tags=33%, list=20%, signal=27%	MRE11/HORMAD1/DMC1/P3H4/STAG3/FANCD2/CCNE2
GOBP_RESPONSE_TO_MITOCHONDRIAL_DEPOLARISATION	GOBP_RESPONSE_TO_MITOCHONDRIAL_DEPOLARISATION	GOBP_RESPONSE_TO_MITOCHONDRIAL_DEPOLARISATION	17	0.563621	1.27073	0.158522	1	1	1005	tags=12%, list=7%, signal=11%	ATP5IF1/PRKN
GOBP_REGULATION_OF_OSTEOCLAST_DEVELOPMENT	GOBP_REGULATION_OF_OSTEOCLAST_DEVELOPMENT	GOBP_REGULATION_OF_OSTEOCLAST_DEVELOPMENT	8	0.663223	1.27064	0.167358	1	1	4181	tags=75%, list=29%, signal=53%	SIGLEC15/LILRB1/FBXW7/GPR68/LTF/SLC9B2
GOBP_POSITIVE_REGULATION_OF_NITRIC_OXIDE_MEDIATED_SIGNAL_TRANSDUCTION	GOBP_POSITIVE_REGULATION_OF_NITRIC_OXIDE_MEDIATED_SIGNAL_TRANSDUCTION	GOBP_POSITIVE_REGULATION_OF_NITRIC_OXIDE_MEDIATED_SIGNAL_TRANSDUCTION	3	0.80252	1.27041	0.191935	1	1	285	tags=33%, list=2%, signal=33%	GUCY1A1
GOBP_INFLAMMASOME_COMPLEX_ASSEMBLY	GOBP_INFLAMMASOME_COMPLEX_ASSEMBLY	GOBP_INFLAMMASOME_COMPLEX_ASSEMBLY	15	0.571848	1.27037	0.165441	1	1	4247	tags=53%, list=30%, signal=38%	STMP1/PLCG2/TLR4/NLRC3/NLRP1/DHX33/CD36/CARD8
GOBP_NUCLEOBASE_CONTAINING_SMALL_MOLECULE_BIOSYNTHETIC_PROCESS	GOBP_NUCLEOBASE_CONTAINING_SMALL_MOLECULE_BIOSYNTHETIC_PROCESS	GOBP_NUCLEOBASE_CONTAINING_SMALL_MOLECULE_BIOSYNTHETIC_PROCESS	13	0.588157	1.2703	0.179328	1	1	513	tags=15%, list=4%, signal=15%	ADA2/DHFR2
HP_CUTANEOUS_ANERGY	HP_CUTANEOUS_ANERGY	HP_CUTANEOUS_ANERGY	5	0.730466	1.27019	0.166667	1	1	2847	tags=80%, list=20%, signal=64%	JAK3/CIITA/EPG5/RFXAP
HP_CHRONIC_PULMONARY_OBSTRUCTION	HP_CHRONIC_PULMONARY_OBSTRUCTION	HP_CHRONIC_PULMONARY_OBSTRUCTION	25	0.520483	1.26954	0.148695	1	1	2201	tags=28%, list=15%, signal=24%	UFD1/CYBC1/DNAAF4/MPEG1/WAS/CTLA4/ALMS1
HP_SHORT_1ST_METACARPAL	HP_SHORT_1ST_METACARPAL	HP_SHORT_1ST_METACARPAL	13	0.587583	1.26906	0.179328	1	1	4784	tags=69%, list=33%, signal=46%	VPS35L/HOXA13/PCNT/NIPBL/CANT1/SMC3/RAD21/SMC1A/FANCI
HP_HYPOPLASIA_OF_OLFACTORY_TRACT	HP_HYPOPLASIA_OF_OLFACTORY_TRACT	HP_HYPOPLASIA_OF_OLFACTORY_TRACT	8	0.662199	1.26868	0.168741	1	1	2045	tags=38%, list=14%, signal=32%	CPLANE1/KIF7/SOX9
GOCC_HIPPOCAMPAL_MOSSY_FIBER_TO_CA3_SYNAPSE	GOCC_HIPPOCAMPAL_MOSSY_FIBER_TO_CA3_SYNAPSE	GOCC_HIPPOCAMPAL_MOSSY_FIBER_TO_CA3_SYNAPSE	21	0.535562	1.26834	0.167436	1	1	4046	tags=48%, list=28%, signal=34%	NECTIN3/NECTIN1/EPHA7/SHANK2/RNF19A/STXBP5/EFNB3/PTPRD/GPER1/CTNND1
GOBP_NEGATIVE_REGULATION_OF_OSSIFICATION	GOBP_NEGATIVE_REGULATION_OF_OSSIFICATION	GOBP_NEGATIVE_REGULATION_OF_OSSIFICATION	24	0.522356	1.2683	0.153409	1	1	2681	tags=33%, list=19%, signal=27%	RFLNB/CCR1/CCL3/DKK1/BCOR/SOX9/ENPP1/LRP4
HP_SPARSE_LATERAL_EYEBROW	HP_SPARSE_LATERAL_EYEBROW	HP_SPARSE_LATERAL_EYEBROW	17	0.562512	1.26823	0.162098	1	1	772	tags=12%, list=5%, signal=11%	MESD/NECTIN1
GOBP_NEGATIVE_REGULATION_OF_CD4_POSITIVE_ALPHA_BETA_T_CELL_PROLIFERATION	GOBP_NEGATIVE_REGULATION_OF_CD4_POSITIVE_ALPHA_BETA_T_CELL_PROLIFERATION	GOBP_NEGATIVE_REGULATION_OF_CD4_POSITIVE_ALPHA_BETA_T_CELL_PROLIFERATION	5	0.729172	1.26794	0.168142	1	1	23	tags=20%, list=0%, signal=20%	VSIR
HP_HAMSTRING_CONTRACTURES	HP_HAMSTRING_CONTRACTURES	HP_HAMSTRING_CONTRACTURES	4	0.751087	1.26779	0.175492	1	1	65	tags=25%, list=0%, signal=25%	SELENON
GOBP_POSITIVE_REGULATION_OF_CARDIAC_MUSCLE_ADAPTATION	GOBP_POSITIVE_REGULATION_OF_CARDIAC_MUSCLE_ADAPTATION	GOBP_POSITIVE_REGULATION_OF_CARDIAC_MUSCLE_ADAPTATION	2	0.852646	1.26747	0.178201	1	1	1544	tags=50%, list=11%, signal=45%	TRPC3
GOBP_MEIOTIC_SPINDLE_ASSEMBLY	GOBP_MEIOTIC_SPINDLE_ASSEMBLY	GOBP_MEIOTIC_SPINDLE_ASSEMBLY	5	0.72881	1.26731	0.168142	1	1	228	tags=20%, list=2%, signal=20%	WASHC5
GOBP_POSITIVE_REGULATION_OF_MITOCHONDRIAL_DEPOLARIZATION	GOBP_POSITIVE_REGULATION_OF_MITOCHONDRIAL_DEPOLARIZATION	GOBP_POSITIVE_REGULATION_OF_MITOCHONDRIAL_DEPOLARIZATION	6	0.702671	1.26694	0.161151	1	1	2	tags=17%, list=0%, signal=17%	RACK1
GOBP_ECTODERMAL_CELL_DIFFERENTIATION	GOBP_ECTODERMAL_CELL_DIFFERENTIATION	GOBP_ECTODERMAL_CELL_DIFFERENTIATION	5	0.728569	1.26689	0.169617	1	1	3698	tags=80%, list=26%, signal=59%	VPS52/EDA2R/FZD7/ITGA6
HP_DECREASED_CORNEAL_REFLEX	HP_DECREASED_CORNEAL_REFLEX	HP_DECREASED_CORNEAL_REFLEX	8	0.661193	1.26675	0.168741	1	1	2722	tags=50%, list=19%, signal=41%	ELP1/RETREG1/CLTCL1/ALG11
GOBP_POSITIVE_REGULATION_OF_VOLTAGE_GATED_CALCIUM_CHANNEL_ACTIVITY	GOBP_POSITIVE_REGULATION_OF_VOLTAGE_GATED_CALCIUM_CHANNEL_ACTIVITY	GOBP_POSITIVE_REGULATION_OF_VOLTAGE_GATED_CALCIUM_CHANNEL_ACTIVITY	4	0.750432	1.26668	0.18003	1	1	2143	tags=50%, list=15%, signal=43%	NIPSNAP2/CACNB3
GOMF_BILE_ACID_SODIUM_SYMPORTER_ACTIVITY	GOMF_BILE_ACID_SODIUM_SYMPORTER_ACTIVITY	GOMF_BILE_ACID_SODIUM_SYMPORTER_ACTIVITY	3	0.799901	1.26626	0.196774	1	1	2494	tags=67%, list=17%, signal=55%	SLC10A1/SLC10A6
GOBP_CELLULAR_RESPONSE_TO_HEPARIN	GOBP_CELLULAR_RESPONSE_TO_HEPARIN	GOBP_CELLULAR_RESPONSE_TO_HEPARIN	5	0.727892	1.26571	0.171091	1	1	2858	tags=60%, list=20%, signal=48%	SOX9/SLIT2/AOC1
HP_APLASTIC_ANEMIA	HP_APLASTIC_ANEMIA	HP_APLASTIC_ANEMIA	20	0.541501	1.26567	0.166471	1	1	2280	tags=25%, list=16%, signal=21%	EFL1/HOXA11/ELANE/PALB2/SH2D1A
GOMF_SIGNALING_RECEPTOR_INHIBITOR_ACTIVITY	GOMF_SIGNALING_RECEPTOR_INHIBITOR_ACTIVITY	GOMF_SIGNALING_RECEPTOR_INHIBITOR_ACTIVITY	18	0.552981	1.26566	0.174734	1	1	2059	tags=39%, list=14%, signal=33%	MTRNR2L11/MTRNR2L10/NCAPG2/MTRNR2L12/DKK1/MTRNR2L8/ESR2
GOBP_REGULATION_OF_PROTEIN_ADP_RIBOSYLATION	GOBP_REGULATION_OF_PROTEIN_ADP_RIBOSYLATION	GOBP_REGULATION_OF_PROTEIN_ADP_RIBOSYLATION	7	0.684533	1.26551	0.156028	1	1	93	tags=14%, list=1%, signal=14%	HPF1
HP_POSITIVE_ROMBERG_SIGN	HP_POSITIVE_ROMBERG_SIGN	HP_POSITIVE_ROMBERG_SIGN	12	0.594107	1.26539	0.187902	1	1	3572	tags=58%, list=25%, signal=44%	TWNK/KNSTRN/SH3TC2/POLR3A/MFN2/RFC1/PIK3CD
GOBP_POSITIVE_REGULATION_OF_VASCULAR_ENDOTHELIAL_GROWTH_FACTOR_SIGNALING_PATHWAY	GOBP_POSITIVE_REGULATION_OF_VASCULAR_ENDOTHELIAL_GROWTH_FACTOR_SIGNALING_PATHWAY	GOBP_POSITIVE_REGULATION_OF_VASCULAR_ENDOTHELIAL_GROWTH_FACTOR_SIGNALING_PATHWAY	4	0.749514	1.26513	0.18003	1	1	69	tags=25%, list=0%, signal=25%	JCAD
HP_MENINGITIS	HP_MENINGITIS	HP_MENINGITIS	46	0.483087	1.26469	0.131915	1	1	3933	tags=48%, list=28%, signal=35%	CYBC1/CD40LG/CCR1/WAS/CTLA4/JAK3/BTK/CIITA/SH2D1A/TLR4/IL7/NCF4/IL12A/RFXAP/TFRC/ICOS/TCF3/NDE1/DNASE1L3/P4HA2/BCL2/HLA-DRB1
GOMF_REGULATORY_RNA_BINDING	GOMF_REGULATORY_RNA_BINDING	GOMF_REGULATORY_RNA_BINDING	31	0.506339	1.26462	0.149888	1	1	2684	tags=23%, list=19%, signal=18%	TUT7/SPOUT1/TUT4/TLR7/ZC3H10/DICER1/DHX9
HP_CORNEAL_ULCERATION	HP_CORNEAL_ULCERATION	HP_CORNEAL_ULCERATION	12	0.593454	1.264	0.187902	1	1	2400	tags=33%, list=17%, signal=28%	ELP1/ERCC8/ERCC6/GJB2
HP_HYPERGONADOTROPIC_HYPOGONADISM	HP_HYPERGONADOTROPIC_HYPOGONADISM	HP_HYPERGONADOTROPIC_HYPOGONADISM	44	0.482378	1.26381	0.135684	1	1	3401	tags=34%, list=24%, signal=26%	MRE11/TWNK/FANCA/AMACR/PMM2/SOX9/ZBTB20/ALMS1/POLR3A/FANCD2/SLC29A3/POLR3B/POLR1C/POLA1/SAMD9
GOBP_PYRIDINE_NUCLEOTIDE_METABOLIC_PROCESS	GOBP_PYRIDINE_NUCLEOTIDE_METABOLIC_PROCESS	GOBP_PYRIDINE_NUCLEOTIDE_METABOLIC_PROCESS	21	0.5335	1.26346	0.167436	1	1	1159	tags=14%, list=8%, signal=13%	NAXE/NAXD/NUDT13
GOBP_PROTEIN_LOCALIZATION_TO_NUCLEOPLASM	GOBP_PROTEIN_LOCALIZATION_TO_NUCLEOPLASM	GOBP_PROTEIN_LOCALIZATION_TO_NUCLEOPLASM	13	0.584753	1.26295	0.184309	1	1	37	tags=8%, list=0%, signal=8%	NOP53
GOMF_DEMETHYLASE_ACTIVITY	GOMF_DEMETHYLASE_ACTIVITY	GOMF_DEMETHYLASE_ACTIVITY	34	0.498672	1.26291	0.161326	1	1	3336	tags=35%, list=23%, signal=27%	RIOX2/RIOX1/KDM8/KDM4D/UTY/KDM5D/HR/KDM7A/CYP51A1/FBXL19/KDM4C/KDM5C
GOBP_RESPONSE_TO_NITRIC_OXIDE	GOBP_RESPONSE_TO_NITRIC_OXIDE	GOBP_RESPONSE_TO_NITRIC_OXIDE	15	0.568261	1.2624	0.178922	1	1	3028	tags=33%, list=21%, signal=26%	ATP5F1A/GUCY1B1/CCR7/AIFM1/CDK2
GOBP_NEGATIVE_REGULATION_OF_TRANSCRIPTION_BY_RNA_POLYMERASE_I	GOBP_NEGATIVE_REGULATION_OF_TRANSCRIPTION_BY_RNA_POLYMERASE_I	GOBP_NEGATIVE_REGULATION_OF_TRANSCRIPTION_BY_RNA_POLYMERASE_I	3	0.797178	1.26195	0.198387	1	1	37	tags=33%, list=0%, signal=33%	NOP53
GOBP_POSITIVE_REGULATION_OF_EPITHELIAL_CELL_PROLIFERATION_INVOLVED_IN_WOUND_HEALING	GOBP_POSITIVE_REGULATION_OF_EPITHELIAL_CELL_PROLIFERATION_INVOLVED_IN_WOUND_HEALING	GOBP_POSITIVE_REGULATION_OF_EPITHELIAL_CELL_PROLIFERATION_INVOLVED_IN_WOUND_HEALING	4	0.7476	1.2619	0.184569	1	1	2483	tags=75%, list=17%, signal=62%	JAML/CLDN1/FZD7
GOBP_REGULATION_OF_EATING_BEHAVIOR	GOBP_REGULATION_OF_EATING_BEHAVIOR	GOBP_REGULATION_OF_EATING_BEHAVIOR	2	0.848828	1.2618	0.185121	1	1	2163	tags=100%, list=15%, signal=85%	SLC24A4/TTC21B
GOCC_MITOTIC_COHESIN_COMPLEX	GOCC_MITOTIC_COHESIN_COMPLEX	GOCC_MITOTIC_COHESIN_COMPLEX	4	0.747474	1.26169	0.184569	1	1	137	tags=25%, list=1%, signal=25%	SGO2
GOBP_METANEPHRIC_RENAL_VESICLE_MORPHOGENESIS	GOBP_METANEPHRIC_RENAL_VESICLE_MORPHOGENESIS	GOBP_METANEPHRIC_RENAL_VESICLE_MORPHOGENESIS	7	0.68239	1.26155	0.157447	1	1	1929	tags=29%, list=13%, signal=25%	FMN1/SALL1
GOBP_NUCLEOLAR_LARGE_RRNA_TRANSCRIPTION_BY_RNA_POLYMERASE_I	GOBP_NUCLEOLAR_LARGE_RRNA_TRANSCRIPTION_BY_RNA_POLYMERASE_I	GOBP_NUCLEOLAR_LARGE_RRNA_TRANSCRIPTION_BY_RNA_POLYMERASE_I	12	0.592131	1.26118	0.190476	1	1	37	tags=8%, list=0%, signal=8%	NOP53
GOCC_ACROSOMAL_MEMBRANE	GOCC_ACROSOMAL_MEMBRANE	GOCC_ACROSOMAL_MEMBRANE	12	0.591985	1.26087	0.190476	1	1	3761	tags=50%, list=26%, signal=37%	SPACA6/FAM170B/IZUMO1/TRIP11/ATP8B3/CD46
GOMF_MYOSIN_V_BINDING	GOMF_MYOSIN_V_BINDING	GOMF_MYOSIN_V_BINDING	12	0.591893	1.26067	0.190476	1	1	1249	tags=17%, list=9%, signal=15%	RAB27B/RAB3B
GOCC_CHROMOCENTER	GOCC_CHROMOCENTER	GOCC_CHROMOCENTER	10	0.617932	1.26066	0.195795	1	1	3785	tags=50%, list=26%, signal=37%	SALL1/MBD5/CDCA8/MBD6/CBX5
GOCC_PORE_COMPLEX	GOCC_PORE_COMPLEX	GOCC_PORE_COMPLEX	21	0.532316	1.26066	0.169746	1	1	3010	tags=24%, list=21%, signal=19%	AFDN/C5/PLEKHA7/C7/C8G
HP_MYELOPATHY	HP_MYELOPATHY	HP_MYELOPATHY	14	0.573642	1.26054	0.187271	1	1	3384	tags=36%, list=24%, signal=27%	NAXE/DKK1/RASA1/ABCD1/NMNAT1
HP_ABNORMAL_HYPOTHALAMUS_MORPHOLOGY	HP_ABNORMAL_HYPOTHALAMUS_MORPHOLOGY	HP_ABNORMAL_HYPOTHALAMUS_MORPHOLOGY	13	0.583297	1.25981	0.18929	1	1	2028	tags=23%, list=14%, signal=20%	CPLANE1/KIF7/BRAF
GOMF_MOLECULAR_SEQUESTERING_ACTIVITY	GOMF_MOLECULAR_SEQUESTERING_ACTIVITY	GOMF_MOLECULAR_SEQUESTERING_ACTIVITY	2	0.847479	1.25979	0.188581	1	1	1556	tags=50%, list=11%, signal=45%	TMC8
GOMF_PROTEIN_SEQUESTERING_ACTIVITY	GOMF_PROTEIN_SEQUESTERING_ACTIVITY	GOMF_PROTEIN_SEQUESTERING_ACTIVITY	2	0.847479	1.25979	0.188581	1	1	1556	tags=50%, list=11%, signal=45%	TMC8
GOBP_PROTEIN_NEDDYLATION	GOBP_PROTEIN_NEDDYLATION	GOBP_PROTEIN_NEDDYLATION	15	0.566869	1.25931	0.181373	1	1	19	tags=7%, list=0%, signal=7%	COPS9
GOBP_MONOCYTE_CHEMOTACTIC_PROTEIN_1_PRODUCTION	GOBP_MONOCYTE_CHEMOTACTIC_PROTEIN_1_PRODUCTION	GOBP_MONOCYTE_CHEMOTACTIC_PROTEIN_1_PRODUCTION	15	0.566509	1.25851	0.182598	1	1	3651	tags=47%, list=26%, signal=35%	SELENOK/ERBIN/IL1B/TWIST1/AGER/CLEC7A/NR1H4
GOBP_REGULATION_OF_SKELETAL_MUSCLE_TISSUE_REGENERATION	GOBP_REGULATION_OF_SKELETAL_MUSCLE_TISSUE_REGENERATION	GOBP_REGULATION_OF_SKELETAL_MUSCLE_TISSUE_REGENERATION	6	0.697743	1.25806	0.178417	1	1	388	tags=17%, list=3%, signal=16%	SPAAR
GOBP_REGULATION_OF_MITOCHONDRIAL_MEMBRANE_POTENTIAL	GOBP_REGULATION_OF_MITOCHONDRIAL_MEMBRANE_POTENTIAL	GOBP_REGULATION_OF_MITOCHONDRIAL_MEMBRANE_POTENTIAL	57	0.469068	1.25803	0.12382	1	1	1005	tags=11%, list=7%, signal=10%	RACK1/ATP5IF1/SPART/RTL10/STOX1/PRKN
HP_PROGRESSIVE_FLEXION_CONTRACTURES	HP_PROGRESSIVE_FLEXION_CONTRACTURES	HP_PROGRESSIVE_FLEXION_CONTRACTURES	5	0.72345	1.25799	0.176991	1	1	522	tags=20%, list=4%, signal=19%	PRUNE1
HP_ABSENT_NARES	HP_ABSENT_NARES	HP_ABSENT_NARES	5	0.723292	1.25771	0.176991	1	1	2011	tags=60%, list=14%, signal=52%	STIL/DISP1/GLI2
HP_PSEUDOEPIPHYSES	HP_PSEUDOEPIPHYSES	HP_PSEUDOEPIPHYSES	13	0.582328	1.25771	0.193026	1	1	2997	tags=46%, list=21%, signal=37%	NSD2/HOXA13/KCNH1/SALL1/FGFRL1/PCNT
GOBP_REGULATION_OF_ISOTYPE_SWITCHING	GOBP_REGULATION_OF_ISOTYPE_SWITCHING	GOBP_REGULATION_OF_ISOTYPE_SWITCHING	27	0.511036	1.2577	0.156708	1	1	462	tags=15%, list=3%, signal=14%	SHLD1/SHLD2/NSD2/SHLD3
GOMF_CALCIUM_POTASSIUM_SODIUM_ANTIPORTER_ACTIVITY	GOMF_CALCIUM_POTASSIUM_SODIUM_ANTIPORTER_ACTIVITY	GOMF_CALCIUM_POTASSIUM_SODIUM_ANTIPORTER_ACTIVITY	2	0.84575	1.25722	0.192042	1	1	2207	tags=100%, list=15%, signal=85%	SLC24A4/SLC24A1
GOBP_POSITIVE_REGULATION_OF_GROWTH_HORMONE_SECRETION	GOBP_POSITIVE_REGULATION_OF_GROWTH_HORMONE_SECRETION	GOBP_POSITIVE_REGULATION_OF_GROWTH_HORMONE_SECRETION	3	0.794036	1.25698	0.203226	1	1	58	tags=33%, list=0%, signal=33%	SELENOT
GOBP_NEUROTRANSMITTER_UPTAKE	GOBP_NEUROTRANSMITTER_UPTAKE	GOBP_NEUROTRANSMITTER_UPTAKE	14	0.571809	1.25651	0.19339	1	1	2712	tags=43%, list=19%, signal=35%	PRKN/SLC18A2/RAB3B/SLC22A3/SLC6A1/ATP1A2
GOMF_ADP_BINDING	GOMF_ADP_BINDING	GOMF_ADP_BINDING	29	0.506322	1.25647	0.169109	1	1	2635	tags=28%, list=18%, signal=23%	ATP5F1A/ATP5F1D/COQ8A/P2RY1/MYO3A/ABCD1/GCLC/MYO18A
HP_POSTERIOR_PITUITARY_DYSGENESIS	HP_POSTERIOR_PITUITARY_DYSGENESIS	HP_POSTERIOR_PITUITARY_DYSGENESIS	13	0.581459	1.25584	0.193026	1	1	4320	tags=62%, list=30%, signal=43%	LHX4/GLI2/GPR161/SRPX2/PI4KA/VANGL2/DYRK1A/ADGRG1
HP_MINICORE_MYOPATHY	HP_MINICORE_MYOPATHY	HP_MINICORE_MYOPATHY	4	0.744007	1.25584	0.189107	1	1	65	tags=25%, list=0%, signal=25%	SELENON
HP_INAPPROPRIATE_ANTIDIURETIC_HORMONE_SECRETION	HP_INAPPROPRIATE_ANTIDIURETIC_HORMONE_SECRETION	HP_INAPPROPRIATE_ANTIDIURETIC_HORMONE_SECRETION	4	0.743997	1.25582	0.189107	1	1	2658	tags=50%, list=19%, signal=41%	LHX4/SP110
GOBP_PHOSPHATIDYLSERINE_EXPOSURE_ON_APOPTOTIC_CELL_SURFACE	GOBP_PHOSPHATIDYLSERINE_EXPOSURE_ON_APOPTOTIC_CELL_SURFACE	GOBP_PHOSPHATIDYLSERINE_EXPOSURE_ON_APOPTOTIC_CELL_SURFACE	3	0.793282	1.25579	0.206452	1	1	2559	tags=67%, list=18%, signal=55%	XKR9/XKR8
GOBP_DNA_LIGATION	GOBP_DNA_LIGATION	GOBP_DNA_LIGATION	12	0.589584	1.25576	0.19305	1	1	5348	tags=75%, list=37%, signal=47%	PARP3/LIG1/LIG3/TFIP11/LIG4/TOP2A/APTX/RAD51/XRCC1
GOBP_HISTONE_H3_K36_METHYLATION	GOBP_HISTONE_H3_K36_METHYLATION	GOBP_HISTONE_H3_K36_METHYLATION	12	0.589577	1.25574	0.19305	1	1	5170	tags=75%, list=36%, signal=48%	NSD3/NSD2/BCOR/NSD1/SETMAR/PAXIP1/IWS1/SETD2/SETD5
GOBP_MULTI_CILIATED_EPITHELIAL_CELL_DIFFERENTIATION	GOBP_MULTI_CILIATED_EPITHELIAL_CELL_DIFFERENTIATION	GOBP_MULTI_CILIATED_EPITHELIAL_CELL_DIFFERENTIATION	4	0.743643	1.25522	0.19062	1	1	1794	tags=25%, list=13%, signal=22%	CEP152
GOBP_SENSORY_PERCEPTION_OF_CHEMICAL_STIMULUS	GOBP_SENSORY_PERCEPTION_OF_CHEMICAL_STIMULUS	GOBP_SENSORY_PERCEPTION_OF_CHEMICAL_STIMULUS	30	0.503396	1.25423	0.163494	1	1	2127	tags=27%, list=15%, signal=23%	OR51M1/OR2A7/OR52I1/TAS2R20/TAS2R30/TRPV1/BBS1/SLC24A4
GOMF_C_X_C_CHEMOKINE_RECEPTOR_ACTIVITY	GOMF_C_X_C_CHEMOKINE_RECEPTOR_ACTIVITY	GOMF_C_X_C_CHEMOKINE_RECEPTOR_ACTIVITY	4	0.743009	1.25415	0.193646	1	1	2085	tags=50%, list=15%, signal=43%	CXCR5/CXCR6
HP_HYPERMAGNESEMIA	HP_HYPERMAGNESEMIA	HP_HYPERMAGNESEMIA	3	0.792181	1.25404	0.206452	1	1	1343	tags=33%, list=9%, signal=30%	SLC12A3
GOBP_MEIOSIS_I_CELL_CYCLE_PROCESS	GOBP_MEIOSIS_I_CELL_CYCLE_PROCESS	GOBP_MEIOSIS_I_CELL_CYCLE_PROCESS	69	0.457512	1.2532	0.114872	1	1	4743	tags=46%, list=33%, signal=31%	CENPX/MRE11/SGO2/CENPS/BRDT/HORMAD1/DMC1/HFM1/HSF2BP/RAD51D/P3H4/STAG3/ATM/FANCM/FANCD2/RAD51AP1/CCNE2/BRCA2/ERCC4/CENPC/AGO4/EME2/UBR2/TOP2A/RAD21/SLX4/TOP2B/PSMC3IP/SLC2A8/MSH6/MYBL1/TERF1
HP_MYOPATHIC_FACIES	HP_MYOPATHIC_FACIES	HP_MYOPATHIC_FACIES	33	0.496414	1.25308	0.163515	1	1	5703	tags=61%, list=40%, signal=37%	SELENON/MAP3K20/NEB/KCNH1/KNSTRN/EBF3/BCL11B/HACD1/PIK3CD/GFM2/TANGO2/GLE1/SLC16A2/DMXL2/TPM3/GMPPB/VAMP1/SGCB/SLC52A3/UBA1
GOBP_POSITIVE_REGULATION_OF_VOLTAGE_GATED_POTASSIUM_CHANNEL_ACTIVITY	GOBP_POSITIVE_REGULATION_OF_VOLTAGE_GATED_POTASSIUM_CHANNEL_ACTIVITY	GOBP_POSITIVE_REGULATION_OF_VOLTAGE_GATED_POTASSIUM_CHANNEL_ACTIVITY	5	0.720482	1.25283	0.182891	1	1	2748	tags=60%, list=19%, signal=48%	KCNC1/AKAP6/ALG10B
HP_VERTEBRAL_COMPRESSION_FRACTURE	HP_VERTEBRAL_COMPRESSION_FRACTURE	HP_VERTEBRAL_COMPRESSION_FRACTURE	27	0.509048	1.2528	0.161218	1	1	2133	tags=22%, list=15%, signal=19%	MESD/EFL1/TENT5A/CREB3L1/DKK1/PYCR1
HP_ABNORMALITY_OF_THE_TONSILS	HP_ABNORMALITY_OF_THE_TONSILS	HP_ABNORMALITY_OF_THE_TONSILS	24	0.515663	1.25205	0.168182	1	1	2095	tags=25%, list=15%, signal=21%	UFD1/CYBC1/CD40LG/MPEG1/ELANE/BTK
GOBP_PROTEIN_LOCALIZATION_TO_NUCLEAR_ENVELOPE	GOBP_PROTEIN_LOCALIZATION_TO_NUCLEAR_ENVELOPE	GOBP_PROTEIN_LOCALIZATION_TO_NUCLEAR_ENVELOPE	7	0.676988	1.25157	0.168794	1	1	198	tags=14%, list=1%, signal=14%	INTS13
GOBP_SKELETAL_MUSCLE_ACETYLCHOLINE_GATED_CHANNEL_CLUSTERING	GOBP_SKELETAL_MUSCLE_ACETYLCHOLINE_GATED_CHANNEL_CLUSTERING	GOBP_SKELETAL_MUSCLE_ACETYLCHOLINE_GATED_CHANNEL_CLUSTERING	9	0.629635	1.25122	0.193548	1	1	2710	tags=33%, list=19%, signal=27%	MESD/LRP4/COLQ
GOBP_ACTIVATION_OF_STORE_OPERATED_CALCIUM_CHANNEL_ACTIVITY	GOBP_ACTIVATION_OF_STORE_OPERATED_CALCIUM_CHANNEL_ACTIVITY	GOBP_ACTIVATION_OF_STORE_OPERATED_CALCIUM_CHANNEL_ACTIVITY	4	0.741222	1.25114	0.199697	1	1	1509	tags=50%, list=11%, signal=45%	STIMATE/PLCG2
GOBP_POSITIVE_REGULATION_OF_STORE_OPERATED_CALCIUM_CHANNEL_ACTIVITY	GOBP_POSITIVE_REGULATION_OF_STORE_OPERATED_CALCIUM_CHANNEL_ACTIVITY	GOBP_POSITIVE_REGULATION_OF_STORE_OPERATED_CALCIUM_CHANNEL_ACTIVITY	4	0.741222	1.25114	0.199697	1	1	1509	tags=50%, list=11%, signal=45%	STIMATE/PLCG2
GOBP_POSITIVE_REGULATION_OF_RRNA_PROCESSING	GOBP_POSITIVE_REGULATION_OF_RRNA_PROCESSING	GOBP_POSITIVE_REGULATION_OF_RRNA_PROCESSING	9	0.629193	1.25035	0.194892	1	1	54	tags=11%, list=0%, signal=11%	BUD23
GOBP_GLUCOCORTICOID_SECRETION	GOBP_GLUCOCORTICOID_SECRETION	GOBP_GLUCOCORTICOID_SECRETION	7	0.676326	1.25034	0.170213	1	1	52	tags=14%, list=0%, signal=14%	SELENOM
GOCC_MEMBRANE_ATTACK_COMPLEX	GOCC_MEMBRANE_ATTACK_COMPLEX	GOCC_MEMBRANE_ATTACK_COMPLEX	3	0.789632	1.25001	0.209677	1	1	3010	tags=100%, list=21%, signal=79%	C5/C7/C8G
GOBP_RESCUE_OF_STALLED_RIBOSOME	GOBP_RESCUE_OF_STALLED_RIBOSOME	GOBP_RESCUE_OF_STALLED_RIBOSOME	7	0.676116	1.24995	0.170213	1	1	2	tags=14%, list=0%, signal=14%	RACK1
HP_DECREASED_SERUM_TERMINAL_COMPLEMENT_COMPONENT	HP_DECREASED_SERUM_TERMINAL_COMPLEMENT_COMPONENT	HP_DECREASED_SERUM_TERMINAL_COMPLEMENT_COMPONENT	2	0.840783	1.24984	0.198962	1	1	2278	tags=100%, list=16%, signal=84%	C5/C7
HP_RECURRENT_NEISSERIAL_INFECTIONS	HP_RECURRENT_NEISSERIAL_INFECTIONS	HP_RECURRENT_NEISSERIAL_INFECTIONS	2	0.840783	1.24984	0.198962	1	1	2278	tags=100%, list=16%, signal=84%	C5/C7
GOBP_RELAXATION_OF_MUSCLE	GOBP_RELAXATION_OF_MUSCLE	GOBP_RELAXATION_OF_MUSCLE	23	0.51817	1.24962	0.177549	1	1	2712	tags=22%, list=19%, signal=18%	GUCY1A1/GRK2/KCNMA1/P2RY1/ATP1A2
GOBP_DETECTION_OF_BACTERIAL_LIPOPROTEIN	GOBP_DETECTION_OF_BACTERIAL_LIPOPROTEIN	GOBP_DETECTION_OF_BACTERIAL_LIPOPROTEIN	2	0.840364	1.24921	0.198962	1	1	2284	tags=100%, list=16%, signal=84%	SSC5D/TLR1
GOBP_NEGATIVE_REGULATION_OF_COLLATERAL_SPROUTING	GOBP_NEGATIVE_REGULATION_OF_COLLATERAL_SPROUTING	GOBP_NEGATIVE_REGULATION_OF_COLLATERAL_SPROUTING	7	0.675654	1.2491	0.170213	1	1	1385	tags=29%, list=10%, signal=26%	SPART/EPHA7
GOBP_NEGATIVE_REGULATION_OF_AMYLOID_BETA_CLEARANCE	GOBP_NEGATIVE_REGULATION_OF_AMYLOID_BETA_CLEARANCE	GOBP_NEGATIVE_REGULATION_OF_AMYLOID_BETA_CLEARANCE	8	0.651853	1.24886	0.186722	1	1	2398	tags=50%, list=17%, signal=42%	TNF/MYOCD/HMGCR/CYP51A1
HP_ABNORMAL_BOWMAN_CAPSULE_MORPHOLOGY	HP_ABNORMAL_BOWMAN_CAPSULE_MORPHOLOGY	HP_ABNORMAL_BOWMAN_CAPSULE_MORPHOLOGY	5	0.718136	1.24875	0.188791	1	1	408	tags=20%, list=3%, signal=19%	KIRREL1
HP_DYSURIA	HP_DYSURIA	HP_DYSURIA	11	0.600456	1.24804	0.198684	1	1	2201	tags=27%, list=15%, signal=23%	SPART/IKZF1/ALMS1
GOBP_DETECTION_OF_STIMULUS_INVOLVED_IN_SENSORY_PERCEPTION	GOBP_DETECTION_OF_STIMULUS_INVOLVED_IN_SENSORY_PERCEPTION	GOBP_DETECTION_OF_STIMULUS_INVOLVED_IN_SENSORY_PERCEPTION	46	0.476719	1.24802	0.145745	1	1	2127	tags=28%, list=15%, signal=24%	OR51M1/OR2A7/PPEF2/PJVK/OR52I1/TAS2R20/TAS2R30/GRM6/MMP24/TNF/TRPV1/ATP8A2/SLC24A4
HP_BASAL_ENCEPHALOCELE	HP_BASAL_ENCEPHALOCELE	HP_BASAL_ENCEPHALOCELE	7	0.674981	1.24785	0.170213	1	1	2648	tags=57%, list=19%, signal=47%	DISP1/GLI2/TDGF1/GAS1
HP_ABNORMAL_DARK_ADAPTED_ELECTRORETINOGRAM	HP_ABNORMAL_DARK_ADAPTED_ELECTRORETINOGRAM	HP_ABNORMAL_DARK_ADAPTED_ELECTRORETINOGRAM	5	0.717598	1.24781	0.188791	1	1	2207	tags=60%, list=15%, signal=51%	GRM6/GNB3/SLC24A1
HP_REDUCED_AMPLITUDE_OF_DARK_ADAPTED_BRIGHT_FLASH_ELECTRORETINOGRAM_A_WAVE	HP_REDUCED_AMPLITUDE_OF_DARK_ADAPTED_BRIGHT_FLASH_ELECTRORETINOGRAM_A_WAVE	HP_REDUCED_AMPLITUDE_OF_DARK_ADAPTED_BRIGHT_FLASH_ELECTRORETINOGRAM_A_WAVE	5	0.717598	1.24781	0.188791	1	1	2207	tags=60%, list=15%, signal=51%	GRM6/GNB3/SLC24A1
GOBP_MEIOTIC_CELL_CYCLE_PROCESS	GOBP_MEIOTIC_CELL_CYCLE_PROCESS	GOBP_MEIOTIC_CELL_CYCLE_PROCESS	105	0.445036	1.24777	0.0840932	1	1	4743	tags=45%, list=33%, signal=30%	CENPX/MRE11/SGO2/CENPS/MARF1/WASHC5/BRDT/HORMAD1/DMC1/FANCA/HFM1/SPIRE2/HSF2BP/SPIRE1/RAD51D/P3H4/STAG3/ATM/FANCM/FANCD2/TUBG2/RAD51AP1/CCNE2/MSX2/NCAPD2/BRCA2/ERCC4/NCAPD3/TDRKH/CENPC/AGO4/HUS1/FIGNL1/FZR1/TUBG1/EME2/PLCB1/UBR2/TOP2A/RAD21/SLX4/TOP2B/PSMC3IP/SLC2A8/MSH6/MYBL1/TERF1
HP_MEDIAN_CLEFT_LIP_AND_PALATE	HP_MEDIAN_CLEFT_LIP_AND_PALATE	HP_MEDIAN_CLEFT_LIP_AND_PALATE	11	0.600315	1.24774	0.198684	1	1	2011	tags=36%, list=14%, signal=31%	LHX4/STIL/DISP1/GLI2
GOBP_POSITIVE_REGULATION_OF_HUMORAL_IMMUNE_RESPONSE	GOBP_POSITIVE_REGULATION_OF_HUMORAL_IMMUNE_RESPONSE	GOBP_POSITIVE_REGULATION_OF_HUMORAL_IMMUNE_RESPONSE	9	0.627768	1.24751	0.197581	1	1	3627	tags=56%, list=25%, signal=41%	TNF/IL1B/CCR7/PTPRC/ZP3
GOBP_NEGATIVE_REGULATION_OF_RELAXATION_OF_MUSCLE	GOBP_NEGATIVE_REGULATION_OF_RELAXATION_OF_MUSCLE	GOBP_NEGATIVE_REGULATION_OF_RELAXATION_OF_MUSCLE	3	0.787807	1.24712	0.21129	1	1	347	tags=33%, list=2%, signal=33%	GRK2
GOBP_MEIOTIC_CELL_CYCLE	GOBP_MEIOTIC_CELL_CYCLE	GOBP_MEIOTIC_CELL_CYCLE	141	0.439015	1.24699	0.0584089	1	1	4743	tags=45%, list=33%, signal=31%	CENPX/MRE11/SGO2/CENPS/MARF1/WASHC5/BRDT/FAM9C/HORMAD1/DMC1/FKBP6/MCMDC2/FANCA/HFM1/SPIRE2/HSF2BP/SPIRE1/TUBGCP6/ZW10/RAD51D/LFNG/PDIK1L/P3H4/STAG3/ATM/FANCM/FANCD2/TUBG2/RAD51AP1/TUBGCP2/CCNE2/ZNF318/METTL3/MSX2/CDK2/NCAPD2/BRCA2/ERCC4/NCAPD3/TDRKH/TOP3A/CENPC/AGO4/HUS1/FIGNL1/FZR1/TUBG1/EME2/NPR2/PLCB1/SMC3/UBR2/TOP2A/RAD21/SLX4/NUMA1/TOP2B/MNS1/PSMC3IP/SLC2A8/MSH6/MYBL1/SMC1A/TERF1
HP_TIBIALIS_MUSCLE_WEAKNESS	HP_TIBIALIS_MUSCLE_WEAKNESS	HP_TIBIALIS_MUSCLE_WEAKNESS	4	0.738728	1.24693	0.208775	1	1	1533	tags=25%, list=11%, signal=22%	TTN
GOBP_POSITIVE_REGULATION_OF_DEFENSE_RESPONSE_TO_VIRUS_BY_HOST	GOBP_POSITIVE_REGULATION_OF_DEFENSE_RESPONSE_TO_VIRUS_BY_HOST	GOBP_POSITIVE_REGULATION_OF_DEFENSE_RESPONSE_TO_VIRUS_BY_HOST	23	0.51677	1.24625	0.178694	1	1	2081	tags=22%, list=15%, signal=19%	SELENOK/CGAS/TOMM70/LILRB1/TRIM6
GOCC_ZONULA_ADHERENS	GOCC_ZONULA_ADHERENS	GOCC_ZONULA_ADHERENS	6	0.691163	1.24619	0.197122	1	1	1656	tags=33%, list=12%, signal=29%	NECTIN2/PLEKHA7
GOBP_CALCIUM_ION_IMPORT	GOBP_CALCIUM_ION_IMPORT	GOBP_CALCIUM_ION_IMPORT	51	0.470725	1.246	0.130573	1	1	3162	tags=31%, list=22%, signal=25%	MAIP1/MCUB/P2RX1/CACNA1D/CCL3/GRM6/WNK3/TRPV1/SLC24A4/SLC24A1/CACNA1A/SPHK2/TRPC4/PDGFB/MCU/TRPM2
GOMF_TRANSLATION_TERMINATION_FACTOR_ACTIVITY	GOMF_TRANSLATION_TERMINATION_FACTOR_ACTIVITY	GOMF_TRANSLATION_TERMINATION_FACTOR_ACTIVITY	4	0.73811	1.24588	0.210287	1	1	199	tags=25%, list=1%, signal=25%	MRPL58
GOBP_REGULATION_OF_ELECTRON_TRANSFER_ACTIVITY	GOBP_REGULATION_OF_ELECTRON_TRANSFER_ACTIVITY	GOBP_REGULATION_OF_ELECTRON_TRANSFER_ACTIVITY	7	0.673892	1.24584	0.170213	1	1	2249	tags=29%, list=16%, signal=24%	ETFBKMT/SPHK2
GOBP_NEGATIVE_REGULATION_OF_CELL_ADHESION_MEDIATED_BY_INTEGRIN	GOBP_NEGATIVE_REGULATION_OF_CELL_ADHESION_MEDIATED_BY_INTEGRIN	GOBP_NEGATIVE_REGULATION_OF_CELL_ADHESION_MEDIATED_BY_INTEGRIN	9	0.6269	1.24579	0.201613	1	1	2359	tags=33%, list=16%, signal=28%	NEXMIF/ACER2/JAM3
HP_APLASIA_HYPOPLASIA_OF_THE_PHALANGES_OF_THE_THUMB	HP_APLASIA_HYPOPLASIA_OF_THE_PHALANGES_OF_THE_THUMB	HP_APLASIA_HYPOPLASIA_OF_THE_PHALANGES_OF_THE_THUMB	29	0.501748	1.24512	0.180383	1	1	4784	tags=55%, list=33%, signal=37%	VPS35L/HOXA13/KCNH1/KNSTRN/PTCH2/FANCD2/PCNT/NIPBL/CANT1/PIK3CD/TRIO/CNOT1/SMC3/RAD21/SMC1A/FANCI
HP_APLASIA_HYPOPLASIA_OF_THE_INNER_EAR	HP_APLASIA_HYPOPLASIA_OF_THE_INNER_EAR	HP_APLASIA_HYPOPLASIA_OF_THE_INNER_EAR	3	0.786344	1.2448	0.214516	1	1	3057	tags=100%, list=21%, signal=79%	SIX5/SLC26A4/DDX11
HP_HYPOPLASIA_OF_THE_COCHLEA	HP_HYPOPLASIA_OF_THE_COCHLEA	HP_HYPOPLASIA_OF_THE_COCHLEA	3	0.786344	1.2448	0.214516	1	1	3057	tags=100%, list=21%, signal=79%	SIX5/SLC26A4/DDX11
HP_ONYCHOMYCOSIS	HP_ONYCHOMYCOSIS	HP_ONYCHOMYCOSIS	12	0.584279	1.24446	0.207207	1	1	3643	tags=50%, list=25%, signal=37%	CYBC1/PLCG2/TNFSF15/IL12A/DOCK8/CLEC7A
HP_IMPAIRED_MASTICATION	HP_IMPAIRED_MASTICATION	HP_IMPAIRED_MASTICATION	28	0.50372	1.24419	0.182127	1	1	3933	tags=39%, list=28%, signal=29%	SELENON/MAP3K20/NECTIN1/EDA/KANSL1/COLQ/HACD1/ALS2/P4HA2/LRP6/HLA-DRB1
GOCC_CELL_TIP	GOCC_CELL_TIP	GOCC_CELL_TIP	4	0.736859	1.24377	0.213313	1	1	2595	tags=75%, list=18%, signal=61%	GRM6/PI4K2A/RAB8B
GOBP_NEGATIVE_REGULATION_OF_TORC1_SIGNALING	GOBP_NEGATIVE_REGULATION_OF_TORC1_SIGNALING	GOBP_NEGATIVE_REGULATION_OF_TORC1_SIGNALING	17	0.551664	1.24377	0.189511	1	1	2348	tags=35%, list=16%, signal=30%	SPAAR/CASTOR1/BMT2/CASTOR3/SZT2/ATM
HP_RETINAL_FOLD	HP_RETINAL_FOLD	HP_RETINAL_FOLD	7	0.672725	1.24368	0.175887	1	1	4449	tags=86%, list=31%, signal=59%	KIF11/TUBGCP6/ZNF408/FZD4/LRP5/TSPAN12
HP_HIPPOCAMPAL_ATROPHY	HP_HIPPOCAMPAL_ATROPHY	HP_HIPPOCAMPAL_ATROPHY	5	0.715059	1.2434	0.193215	1	1	924	tags=20%, list=6%, signal=19%	BICRA
GOBP_NEGATIVE_REGULATION_OF_GLUCOSE_IMPORT	GOBP_NEGATIVE_REGULATION_OF_GLUCOSE_IMPORT	GOBP_NEGATIVE_REGULATION_OF_GLUCOSE_IMPORT	11	0.598191	1.24333	0.203947	1	1	2641	tags=27%, list=18%, signal=22%	SELENOS/TNF/ENPP1
GOBP_CELLULAR_RESPONSE_TO_NITROSATIVE_STRESS	GOBP_CELLULAR_RESPONSE_TO_NITROSATIVE_STRESS	GOBP_CELLULAR_RESPONSE_TO_NITROSATIVE_STRESS	5	0.71477	1.2429	0.193215	1	1	2348	tags=40%, list=16%, signal=33%	STOX1/ATM
HP_SEESAW_NYSTAGMUS	HP_SEESAW_NYSTAGMUS	HP_SEESAW_NYSTAGMUS	4	0.736325	1.24287	0.213313	1	1	2712	tags=75%, list=19%, signal=61%	CLTCL1/CACNA1A/ATP1A2
HP_SOLITARY_MEDIAN_MAXILLARY_CENTRAL_INCISOR	HP_SOLITARY_MEDIAN_MAXILLARY_CENTRAL_INCISOR	HP_SOLITARY_MEDIAN_MAXILLARY_CENTRAL_INCISOR	16	0.552853	1.24253	0.189157	1	1	3816	tags=56%, list=27%, signal=41%	STIL/DISP1/BCOR/GLI2/TDGF1/EVC2/GAS1/STAG2/CNOT1
HP_WIDELY_SPACED_PRIMARY_TEETH	HP_WIDELY_SPACED_PRIMARY_TEETH	HP_WIDELY_SPACED_PRIMARY_TEETH	4	0.735987	1.2423	0.213313	1	1	3240	tags=75%, list=23%, signal=58%	ERCC8/ERCC6/ERCC4
GOMF_GANGLIOSIDE_BINDING	GOMF_GANGLIOSIDE_BINDING	GOMF_GANGLIOSIDE_BINDING	4	0.735814	1.24201	0.213313	1	1	1126	tags=25%, list=8%, signal=23%	MAG
HP_PARTIAL_DUPLICATION_OF_THE_DISTAL_PHALANGES_OF_THE_HAND	HP_PARTIAL_DUPLICATION_OF_THE_DISTAL_PHALANGES_OF_THE_HAND	HP_PARTIAL_DUPLICATION_OF_THE_DISTAL_PHALANGES_OF_THE_HAND	4	0.7356	1.24165	0.214826	1	1	3181	tags=75%, list=22%, signal=58%	KIF7/TWIST1/CANT1
HP_EEG_WITH_FOCAL_SPIKE_WAVES	HP_EEG_WITH_FOCAL_SPIKE_WAVES	HP_EEG_WITH_FOCAL_SPIKE_WAVES	12	0.582878	1.24147	0.211068	1	1	3685	tags=50%, list=26%, signal=37%	NEXMIF/SLC6A1/SRPX2/SYNGAP1/TBC1D24/CHD2
GOCC_DOPAMINERGIC_SYNAPSE	GOCC_DOPAMINERGIC_SYNAPSE	GOCC_DOPAMINERGIC_SYNAPSE	5	0.713543	1.24076	0.196165	1	1	1249	tags=40%, list=9%, signal=37%	SLC18A2/RAB3B
HP_HEMIPLEGIA	HP_HEMIPLEGIA	HP_HEMIPLEGIA	22	0.518752	1.24038	0.194253	1	1	3580	tags=41%, list=25%, signal=31%	ADA2/ATP1A3/CTLA4/CACNA1A/ATP1A2/IRAK1/TBC1D24/DOCK8/MT-CYB
GOBP_CATECHOLAMINE_UPTAKE_INVOLVED_IN_SYNAPTIC_TRANSMISSION	GOBP_CATECHOLAMINE_UPTAKE_INVOLVED_IN_SYNAPTIC_TRANSMISSION	GOBP_CATECHOLAMINE_UPTAKE_INVOLVED_IN_SYNAPTIC_TRANSMISSION	5	0.713179	1.24013	0.196165	1	1	1249	tags=40%, list=9%, signal=37%	PRKN/RAB3B
HP_ATRIOVENTRICULAR_CANAL_DEFECT	HP_ATRIOVENTRICULAR_CANAL_DEFECT	HP_ATRIOVENTRICULAR_CANAL_DEFECT	30	0.497599	1.23979	0.176932	1	1	228	tags=10%, list=2%, signal=10%	VPS35L/CCDC32/WASHC5
HP_RECURRENT_SINUSITIS	HP_RECURRENT_SINUSITIS	HP_RECURRENT_SINUSITIS	40	0.482816	1.23976	0.156692	1	1	3572	tags=35%, list=25%, signal=26%	CFAP298/ADA2/DNAAF4/CCDC65/IL21R/FCGR3A/WAS/ALMS1/STK36/NCF4/DNAAF5/ICOS/DOCK8/PIK3CD
HP_REDUCED_FACTOR_XIII_ACTIVITY	HP_REDUCED_FACTOR_XIII_ACTIVITY	HP_REDUCED_FACTOR_XIII_ACTIVITY	4	0.734467	1.23973	0.22239	1	1	2028	tags=50%, list=14%, signal=43%	F13A1/BRAF
HP_EARLY_ONSET_ABSENCE_SEIZURES	HP_EARLY_ONSET_ABSENCE_SEIZURES	HP_EARLY_ONSET_ABSENCE_SEIZURES	4	0.733922	1.23881	0.223903	1	1	120	tags=25%, list=1%, signal=25%	PLPBP
GOBP_CHROMOSOME_ORGANIZATION_INVOLVED_IN_MEIOTIC_CELL_CYCLE	GOBP_CHROMOSOME_ORGANIZATION_INVOLVED_IN_MEIOTIC_CELL_CYCLE	GOBP_CHROMOSOME_ORGANIZATION_INVOLVED_IN_MEIOTIC_CELL_CYCLE	32	0.493923	1.23875	0.172067	1	1	3592	tags=38%, list=25%, signal=28%	MRE11/SGO2/HORMAD1/DMC1/P3H4/STAG3/ATM/FANCD2/CCNE2/NCAPD2/NCAPD3/AGO4
GOBP_REGULATION_OF_MIRNA_CATABOLIC_PROCESS	GOBP_REGULATION_OF_MIRNA_CATABOLIC_PROCESS	GOBP_REGULATION_OF_MIRNA_CATABOLIC_PROCESS	5	0.712031	1.23813	0.20059	1	1	162	tags=20%, list=1%, signal=20%	TENT2
GOMF_ENDOPEPTIDASE_ACTIVATOR_ACTIVITY	GOMF_ENDOPEPTIDASE_ACTIVATOR_ACTIVITY	GOMF_ENDOPEPTIDASE_ACTIVATOR_ACTIVITY	11	0.595658	1.23806	0.210526	1	1	23	tags=9%, list=0%, signal=9%	VSIR
HP_ACEPHALIC_SPERMATOZOA	HP_ACEPHALIC_SPERMATOZOA	HP_ACEPHALIC_SPERMATOZOA	3	0.782039	1.23799	0.224194	1	1	774	tags=33%, list=5%, signal=32%	BRDT
HP_PRIMARY_PERITONEAL_CARCINOMA	HP_PRIMARY_PERITONEAL_CARCINOMA	HP_PRIMARY_PERITONEAL_CARCINOMA	13	0.573157	1.2379	0.214197	1	1	3372	tags=46%, list=24%, signal=35%	MRE11/PALB2/RAD51D/BRCA1/BRCA2/CHEK2
GOBP_REGULATION_OF_T_CELL_MEDIATED_CYTOTOXICITY	GOBP_REGULATION_OF_T_CELL_MEDIATED_CYTOTOXICITY	GOBP_REGULATION_OF_T_CELL_MEDIATED_CYTOTOXICITY	25	0.50736	1.23753	0.182747	1	1	4645	tags=44%, list=32%, signal=30%	NECTIN2/LILRB1/IL12A/AGER/PTPRC/MR1/NCKAP1L/HLA-DRB1/RIPK3/CD1D/PPP3CB
GOBP_CEREBROSPINAL_FLUID_CIRCULATION	GOBP_CEREBROSPINAL_FLUID_CIRCULATION	GOBP_CEREBROSPINAL_FLUID_CIRCULATION	5	0.711594	1.23737	0.20059	1	1	339	tags=20%, list=2%, signal=20%	JHY
GOBP_ER_ASSOCIATED_MISFOLDED_PROTEIN_CATABOLIC_PROCESS	GOBP_ER_ASSOCIATED_MISFOLDED_PROTEIN_CATABOLIC_PROCESS	GOBP_ER_ASSOCIATED_MISFOLDED_PROTEIN_CATABOLIC_PROCESS	10	0.606509	1.23736	0.222076	1	1	75	tags=10%, list=1%, signal=10%	UFD1
GOBP_RESPONSE_TO_POTASSIUM_ION	GOBP_RESPONSE_TO_POTASSIUM_ION	GOBP_RESPONSE_TO_POTASSIUM_ION	8	0.645794	1.23725	0.196404	1	1	3126	tags=38%, list=22%, signal=29%	KCNC1/DLG2/CARF
GOBP_MITOTIC_CHROMOSOME_CONDENSATION	GOBP_MITOTIC_CHROMOSOME_CONDENSATION	GOBP_MITOTIC_CHROMOSOME_CONDENSATION	14	0.563015	1.23719	0.215422	1	1	3464	tags=43%, list=24%, signal=33%	TENT4A/TTN/CDCA5/NUSAP1/NCAPD2/NCAPD3
GOCC_CYTOPLASMIC_UBIQUITIN_LIGASE_COMPLEX	GOCC_CYTOPLASMIC_UBIQUITIN_LIGASE_COMPLEX	GOCC_CYTOPLASMIC_UBIQUITIN_LIGASE_COMPLEX	9	0.622212	1.23647	0.209677	1	1	9	tags=11%, list=0%, signal=11%	ELOB
HP_ABNORMAL_CIRCULATING_BETA_GLOBULIN_LEVEL	HP_ABNORMAL_CIRCULATING_BETA_GLOBULIN_LEVEL	HP_ABNORMAL_CIRCULATING_BETA_GLOBULIN_LEVEL	4	0.73253	1.23646	0.223903	1	1	2847	tags=75%, list=20%, signal=60%	TF/CIITA/RFXAP
HP_ABNORMAL_CIRCULATING_GLOBULIN_LEVEL	HP_ABNORMAL_CIRCULATING_GLOBULIN_LEVEL	HP_ABNORMAL_CIRCULATING_GLOBULIN_LEVEL	4	0.73253	1.23646	0.223903	1	1	2847	tags=75%, list=20%, signal=60%	TF/CIITA/RFXAP
HP_NOCTURNAL_HYPOVENTILATION	HP_NOCTURNAL_HYPOVENTILATION	HP_NOCTURNAL_HYPOVENTILATION	11	0.594857	1.2364	0.210526	1	1	1590	tags=27%, list=11%, signal=24%	SELENON/TTN/NEB
GOCC_PROCENTRIOLE_REPLICATION_COMPLEX	GOCC_PROCENTRIOLE_REPLICATION_COMPLEX	GOCC_PROCENTRIOLE_REPLICATION_COMPLEX	5	0.711011	1.23636	0.20059	1	1	1794	tags=60%, list=13%, signal=52%	STIL/CEP192/CEP152
GOBP_REGULATION_OF_TRANSPOSITION	GOBP_REGULATION_OF_TRANSPOSITION	GOBP_REGULATION_OF_TRANSPOSITION	11	0.594521	1.2357	0.211842	1	1	2465	tags=36%, list=17%, signal=30%	TUT7/TUT4/SMYD5/ZNF91
GOBP_NEGATIVE_REGULATION_OF_MEIOTIC_NUCLEAR_DIVISION	GOBP_NEGATIVE_REGULATION_OF_MEIOTIC_NUCLEAR_DIVISION	GOBP_NEGATIVE_REGULATION_OF_MEIOTIC_NUCLEAR_DIVISION	4	0.731893	1.23539	0.223903	1	1	1110	tags=25%, list=8%, signal=23%	HORMAD1
GOBP_ANTIBACTERIAL_PEPTIDE_PRODUCTION	GOBP_ANTIBACTERIAL_PEPTIDE_PRODUCTION	GOBP_ANTIBACTERIAL_PEPTIDE_PRODUCTION	2	0.83085	1.23507	0.209343	1	1	2420	tags=100%, list=17%, signal=83%	ELANE/SPINK5
GOBP_ANTIMICROBIAL_PEPTIDE_PRODUCTION	GOBP_ANTIMICROBIAL_PEPTIDE_PRODUCTION	GOBP_ANTIMICROBIAL_PEPTIDE_PRODUCTION	2	0.83085	1.23507	0.209343	1	1	2420	tags=100%, list=17%, signal=83%	ELANE/SPINK5
HP_LEUKONYCHIA	HP_LEUKONYCHIA	HP_LEUKONYCHIA	10	0.605253	1.2348	0.22339	1	1	3532	tags=60%, list=25%, signal=45%	KIF11/GJB2/PEX6/DSP/PEX1/TRPS1
GOBP_MEMBRANE_DEPOLARIZATION_DURING_SA_NODE_CELL_ACTION_POTENTIAL	GOBP_MEMBRANE_DEPOLARIZATION_DURING_SA_NODE_CELL_ACTION_POTENTIAL	GOBP_MEMBRANE_DEPOLARIZATION_DURING_SA_NODE_CELL_ACTION_POTENTIAL	1	0.920397	1.23453	0.157495	1	1	1139	tags=100%, list=8%, signal=92%	CACNA1D
HP_ANOMALOUS_TRICHROMACY	HP_ANOMALOUS_TRICHROMACY	HP_ANOMALOUS_TRICHROMACY	4	0.731377	1.23452	0.223903	1	1	1391	tags=50%, list=10%, signal=45%	OPN1SW/NR2E3
HP_TRITANOMALY	HP_TRITANOMALY	HP_TRITANOMALY	4	0.731377	1.23452	0.223903	1	1	1391	tags=50%, list=10%, signal=45%	OPN1SW/NR2E3
GOBP_BONE_MINERALIZATION_INVOLVED_IN_BONE_MATURATION	GOBP_BONE_MINERALIZATION_INVOLVED_IN_BONE_MATURATION	GOBP_BONE_MINERALIZATION_INVOLVED_IN_BONE_MATURATION	6	0.684639	1.23443	0.218705	1	1	3301	tags=67%, list=23%, signal=51%	RFLNB/IFT80/IGF1/LTF
HP_UTERUS_DIDELPHYS	HP_UTERUS_DIDELPHYS	HP_UTERUS_DIDELPHYS	7	0.667499	1.23402	0.190071	1	1	1955	tags=43%, list=14%, signal=37%	WDR35/HOXA13/IFT80
GOBP_DE_NOVO_CENTRIOLE_ASSEMBLY	GOBP_DE_NOVO_CENTRIOLE_ASSEMBLY	GOBP_DE_NOVO_CENTRIOLE_ASSEMBLY	2	0.830105	1.23396	0.209343	1	1	1794	tags=50%, list=13%, signal=44%	CEP152
HP_ACUTE_ENCEPHALOPATHY	HP_ACUTE_ENCEPHALOPATHY	HP_ACUTE_ENCEPHALOPATHY	7	0.667388	1.23382	0.190071	1	1	167	tags=14%, list=1%, signal=14%	SQOR
HP_PANHYPOPITUITARISM	HP_PANHYPOPITUITARISM	HP_PANHYPOPITUITARISM	15	0.555264	1.23353	0.208333	1	1	2648	tags=40%, list=19%, signal=33%	LHX4/STIL/DISP1/GLI2/TDGF1/GAS1
GOBP_POLYADENYLATION_DEPENDENT_RNA_CATABOLIC_PROCESS	GOBP_POLYADENYLATION_DEPENDENT_RNA_CATABOLIC_PROCESS	GOBP_POLYADENYLATION_DEPENDENT_RNA_CATABOLIC_PROCESS	7	0.667119	1.23332	0.192908	1	1	129	tags=14%, list=1%, signal=14%	TENT4B
GOBP_CELLULAR_RESPONSE_TO_TEMPERATURE_STIMULUS	GOBP_CELLULAR_RESPONSE_TO_TEMPERATURE_STIMULUS	GOBP_CELLULAR_RESPONSE_TO_TEMPERATURE_STIMULUS	3	0.778998	1.23317	0.229032	1	1	3162	tags=100%, list=22%, signal=78%	HTR2B/TRPV1/TRPM2
HP_SIMPLE_EAR	HP_SIMPLE_EAR	HP_SIMPLE_EAR	8	0.643642	1.23313	0.201936	1	1	5100	tags=100%, list=36%, signal=64%	BICRA/SH3PXD2B/CAPN15/DHX16/SMARCD2/DDB1/EXOC2/POR
GOBP_GLYCINE_METABOLIC_PROCESS	GOBP_GLYCINE_METABOLIC_PROCESS	GOBP_GLYCINE_METABOLIC_PROCESS	10	0.604259	1.23277	0.227332	1	1	513	tags=20%, list=4%, signal=19%	RIDA/DHFR2
GOBP_MITOTIC_CELL_CYCLE_CHECKPOINT_SIGNALING	GOBP_MITOTIC_CELL_CYCLE_CHECKPOINT_SIGNALING	GOBP_MITOTIC_CELL_CYCLE_CHECKPOINT_SIGNALING	99	0.441761	1.23269	0.093401	1	1	4889	tags=45%, list=34%, signal=30%	NOP53/BABAM2/MRE11/MAP3K20/ABRAXAS1/MRNIP/ZW10/CCNB1/APC/SPDL1/BRCA1/ATM/XRCC3/FANCD2/MDM2/CASP2/CENPF/NEK11/CDK2/CRADD/RAD17/DTL/CHEK2/KNTC1/RFWD3/CDK5RAP2/XPC/HUS1/FZR1/SETMAR/EME2/PRKDC/MSH2/ATF2/BRCC3/USP44/ZWINT/TOPBP1/GIGYF2/CDC14B/TAOK1/IK/MUC1/PLK2/ZNF207
GOBP_PROTEIN_DEMETHYLATION	GOBP_PROTEIN_DEMETHYLATION	GOBP_PROTEIN_DEMETHYLATION	31	0.493487	1.23252	0.177852	1	1	3336	tags=35%, list=23%, signal=27%	RIOX2/RIOX1/KDM8/KDM4D/UTY/KDM5D/HR/KDM7A/FBXL19/KDM4C/KDM5C
GOBP_PARACRINE_SIGNALING	GOBP_PARACRINE_SIGNALING	GOBP_PARACRINE_SIGNALING	4	0.730174	1.23249	0.226929	1	1	2902	tags=50%, list=20%, signal=40%	CGAS/PDGFB
GOCC_OUTER_KINETOCHORE	GOCC_OUTER_KINETOCHORE	GOCC_OUTER_KINETOCHORE	7	0.666664	1.23248	0.195745	1	1	2794	tags=57%, list=20%, signal=46%	CCNB1/SPDL1/CENPF/BOD1L1
HP_CHRONIC_HEPATITIS_DUE_TO_CRYPTOSPORIDIUM_INFECTION	HP_CHRONIC_HEPATITIS_DUE_TO_CRYPTOSPORIDIUM_INFECTION	HP_CHRONIC_HEPATITIS_DUE_TO_CRYPTOSPORIDIUM_INFECTION	4	0.729712	1.23171	0.226929	1	1	2847	tags=75%, list=20%, signal=60%	IL21R/CIITA/RFXAP
GOCC_MYELIN_SHEATH_ADAXONAL_REGION	GOCC_MYELIN_SHEATH_ADAXONAL_REGION	GOCC_MYELIN_SHEATH_ADAXONAL_REGION	4	0.729607	1.23153	0.226929	1	1	1126	tags=25%, list=8%, signal=23%	MAG
GOBP_PROTEIN_KINASE_A_SIGNALING	GOBP_PROTEIN_KINASE_A_SIGNALING	GOBP_PROTEIN_KINASE_A_SIGNALING	21	0.519943	1.23135	0.19746	1	1	2029	tags=19%, list=14%, signal=16%	TCIM/TTN/AKAP6/MYOM1
GOBP_PLASMA_MEMBRANE_TUBULATION	GOBP_PLASMA_MEMBRANE_TUBULATION	GOBP_PLASMA_MEMBRANE_TUBULATION	17	0.546119	1.23127	0.20143	1	1	5	tags=6%, list=0%, signal=6%	CAVIN2
GOMF_INORGANIC_MOLECULAR_ENTITY_TRANSMEMBRANE_TRANSPORTER_ACTIVITY	GOMF_INORGANIC_MOLECULAR_ENTITY_TRANSMEMBRANE_TRANSPORTER_ACTIVITY	GOMF_INORGANIC_MOLECULAR_ENTITY_TRANSMEMBRANE_TRANSPORTER_ACTIVITY	348	0.422111	1.23089	0.0199761	1	1	2966	tags=23%, list=21%, signal=18%	ATP5F1E/ATP5MG/ATP5MC2/ATP5PF/ATP5F1B/ATP5ME/ATP5MF/ATP5F1C/ATP5PO/ATP5PD/ATP5MC3/ATP5MC1/ATP5F1A/ATP5PB/ATP5F1D/SLC10A1/NOX5/MCUB/SLC9A3/KCNN1/CALHM5/SCN8A/KCNC1/SLC18A2/KCNMA1/ATP1A3/P2RX1/CACNA1D/SLC12A3/SLC26A1/KCNT2/MT-ATP8/TRPC3/SCN3A/TMC8/SCN7A/SCN4A/KCNQ4/RHD/NIPAL1/CACNA2D2/CACNG8/TRPC1/KCNH1/SLC6A1/TRPM6/CLCN5/KCNE4/TRPV1/SLC25A18/SLC24A4/KCNB1/CACNB3/ABCC5/SLC24A1/CACNA1A/ABCC10/KCND3/…
GOBP_LONG_CHAIN_FATTY_ACID_CATABOLIC_PROCESS	GOBP_LONG_CHAIN_FATTY_ACID_CATABOLIC_PROCESS	GOBP_LONG_CHAIN_FATTY_ACID_CATABOLIC_PROCESS	3	0.777125	1.23021	0.232258	1	1	2439	tags=67%, list=17%, signal=55%	ADTRP/ABCD1
GOBP_PROTON_TRANSPORTING_V_TYPE_ATPASE_COMPLEX_ASSEMBLY	GOBP_PROTON_TRANSPORTING_V_TYPE_ATPASE_COMPLEX_ASSEMBLY	GOBP_PROTON_TRANSPORTING_V_TYPE_ATPASE_COMPLEX_ASSEMBLY	6	0.682151	1.22994	0.225899	1	1	297	tags=17%, list=2%, signal=16%	PIP4P1
HP_MECONIUM_STAINED_AMNIOTIC_FLUID	HP_MECONIUM_STAINED_AMNIOTIC_FLUID	HP_MECONIUM_STAINED_AMNIOTIC_FLUID	5	0.707255	1.22983	0.20649	1	1	120	tags=20%, list=1%, signal=20%	PLPBP
HP_THIN_RIBS	HP_THIN_RIBS	HP_THIN_RIBS	32	0.490312	1.22969	0.179888	1	1	2694	tags=31%, list=19%, signal=25%	TENT5A/NEB/EXOC6B/TBCE/SOX9/RTTN/CCDC8/POLR3A/AIFM1/CUL7
GOMF_SIRNA_BINDING	GOMF_SIRNA_BINDING	GOMF_SIRNA_BINDING	8	0.641614	1.22924	0.210235	1	1	2684	tags=38%, list=19%, signal=30%	TLR7/DICER1/DHX9
HP_MEDULLOBLASTOMA	HP_MEDULLOBLASTOMA	HP_MEDULLOBLASTOMA	17	0.54513	1.22904	0.205006	1	1	3372	tags=41%, list=24%, signal=32%	PALB2/APC/PTCH2/DICER1/MDM2/BRCA2/CHEK2
GOBP_DOUBLE_STRAND_BREAK_REPAIR_INVOLVED_IN_MEIOTIC_RECOMBINATION	GOBP_DOUBLE_STRAND_BREAK_REPAIR_INVOLVED_IN_MEIOTIC_RECOMBINATION	GOBP_DOUBLE_STRAND_BREAK_REPAIR_INVOLVED_IN_MEIOTIC_RECOMBINATION	2	0.826723	1.22894	0.212803	1	1	2479	tags=100%, list=17%, signal=83%	HSF2BP/FANCD2
GOBP_POSITIVE_REGULATION_OF_IMMUNOGLOBULIN_PRODUCTION	GOBP_POSITIVE_REGULATION_OF_IMMUNOGLOBULIN_PRODUCTION	GOBP_POSITIVE_REGULATION_OF_IMMUNOGLOBULIN_PRODUCTION	32	0.489963	1.22882	0.179888	1	1	462	tags=12%, list=3%, signal=12%	SHLD1/SHLD2/NSD2/SHLD3
GOBP_KINETOCHORE_ASSEMBLY	GOBP_KINETOCHORE_ASSEMBLY	GOBP_KINETOCHORE_ASSEMBLY	16	0.546705	1.22872	0.20241	1	1	189	tags=12%, list=1%, signal=12%	CENPX/CENPS
GOBP_AMINE_TRANSPORT	GOBP_AMINE_TRANSPORT	GOBP_AMINE_TRANSPORT	40	0.478421	1.22847	0.163221	1	1	2138	tags=25%, list=15%, signal=21%	GRK2/PRKN/SLC18A2/DDC/RAB3B/TNF/GRM2/SLC6A1/P2RY1/KCNB1
HP_ABNORMAL_PLATELET_MEMBRANE_PROTEIN_EXPRESSION	HP_ABNORMAL_PLATELET_MEMBRANE_PROTEIN_EXPRESSION	HP_ABNORMAL_PLATELET_MEMBRANE_PROTEIN_EXPRESSION	2	0.826303	1.22831	0.216263	1	1	2485	tags=100%, list=17%, signal=83%	ITGA2B/SLC35A1
HP_MACROTHROMBOCYTOPENIA	HP_MACROTHROMBOCYTOPENIA	HP_MACROTHROMBOCYTOPENIA	2	0.826303	1.22831	0.216263	1	1	2485	tags=100%, list=17%, signal=83%	ITGA2B/SLC35A1
HP_CUTANEOUS_AMYLOIDOSIS	HP_CUTANEOUS_AMYLOIDOSIS	HP_CUTANEOUS_AMYLOIDOSIS	4	0.727658	1.22824	0.228442	1	1	3389	tags=75%, list=24%, signal=57%	RET/NLRP1/POLA1
GOBP_PEPTIDYL_LYSINE_METHYLATION	GOBP_PEPTIDYL_LYSINE_METHYLATION	GOBP_PEPTIDYL_LYSINE_METHYLATION	110	0.43694	1.22817	0.0964467	1	1	5170	tags=46%, list=36%, signal=30%	NSD3/CSKMT/EEF1AKMT1/ETFBKMT/EEF1AKMT4/EEF1AKMT3/EEF1AKMT2/NSD2/KDM4D/BCOR/SMYD5/EHMT1/WDR5B/BRCA1/SETD6/KANSL1/EZH1/KMT2A/SUV39H2/N6AMT1/VCPKMT/PRMT6/SETD4/KDM4C/TET2/RIF1/NSD1/SETMAR/SETDB2/WDR82/ASH2L/MECOM/HCFC1/RBBP5/RLF/KDM3A/OGT/KDM6A/AUTS2/NELFA/NFYA/PYGO2/TET3/PAXIP1/NFYB/IWS1/METTL22/KMT2C/SETD2/KMT5A/SETD5
GOBP_RIG_I_SIGNALING_PATHWAY	GOBP_RIG_I_SIGNALING_PATHWAY	GOBP_RIG_I_SIGNALING_PATHWAY	24	0.505806	1.22812	0.195455	1	1	75	tags=8%, list=1%, signal=8%	NOP53/UFD1
GOMF_S_METHYLTRANSFERASE_ACTIVITY	GOMF_S_METHYLTRANSFERASE_ACTIVITY	GOMF_S_METHYLTRANSFERASE_ACTIVITY	7	0.664118	1.22777	0.201418	1	1	4609	tags=86%, list=32%, signal=58%	METTL7B/DNMT3A/KMT2A/INMT/MTR/BHMT2
GOMF_P_TYPE_POTASSIUM_TRANSMEMBRANE_TRANSPORTER_ACTIVITY	GOMF_P_TYPE_POTASSIUM_TRANSMEMBRANE_TRANSPORTER_ACTIVITY	GOMF_P_TYPE_POTASSIUM_TRANSMEMBRANE_TRANSPORTER_ACTIVITY	4	0.727197	1.22746	0.228442	1	1	2712	tags=50%, list=19%, signal=41%	ATP1A3/ATP1A2
HP_ABNORMALITY_OF_THE_ISCHIUM	HP_ABNORMALITY_OF_THE_ISCHIUM	HP_ABNORMALITY_OF_THE_ISCHIUM	16	0.546072	1.22729	0.20241	1	1	4879	tags=69%, list=34%, signal=45%	CCDC8/INPPL1/TRIP11/CUL7/EXTL3/ALG9/HLA-DRB1/PAM16/COL11A2/HSPG2/KIAA0319L
GOCC_EKC_KEOPS_COMPLEX	GOCC_EKC_KEOPS_COMPLEX	GOCC_EKC_KEOPS_COMPLEX	5	0.705607	1.22696	0.216814	1	1	215	tags=20%, list=2%, signal=20%	GON7
HP_CHRONIC_MUCOCUTANEOUS_CANDIDIASIS	HP_CHRONIC_MUCOCUTANEOUS_CANDIDIASIS	HP_CHRONIC_MUCOCUTANEOUS_CANDIDIASIS	24	0.505316	1.22693	0.195455	1	1	4211	tags=50%, list=29%, signal=35%	KNSTRN/JAK3/CIITA/ZNF341/SP110/EPG5/RFXAP/TFRC/PIK3CD/CLEC7A/MVK/AP3B1
HP_ABNORMAL_MEGAKARYOCYTE_MORPHOLOGY	HP_ABNORMAL_MEGAKARYOCYTE_MORPHOLOGY	HP_ABNORMAL_MEGAKARYOCYTE_MORPHOLOGY	14	0.558325	1.22688	0.22399	1	1	4246	tags=64%, list=30%, signal=45%	HOXA11/SLC35A1/ANKRD26/MYSM1/TET2/SAMD9/RFWD3/JAK2/GNA14
GOBP_RETROGRADE_TRANSPORT_ENDOSOME_TO_GOLGI	GOBP_RETROGRADE_TRANSPORT_ENDOSOME_TO_GOLGI	GOBP_RETROGRADE_TRANSPORT_ENDOSOME_TO_GOLGI	77	0.445562	1.22666	0.128966	1	1	3709	tags=31%, list=26%, signal=23%	WASHC1/WASHC2C/WASHC2A/EIPR1/PHETA1/RAB9B/PRKN/PHETA2/CLTCL1/RAB7B/SNX32/UBE2O/VPS52/RIC1/CLTC/BAIAP3/HEATR5A/TRAPPC10/PREPL/GCC2/TBC1D14/TBC1D23/TMEM87A/VTI1A
GOBP_SEROTONIN_UPTAKE	GOBP_SEROTONIN_UPTAKE	GOBP_SEROTONIN_UPTAKE	4	0.726375	1.22607	0.231467	1	1	1516	tags=50%, list=11%, signal=45%	SLC18A2/SLC22A3
GOBP_PARKIN_MEDIATED_STIMULATION_OF_MITOPHAGY_IN_RESPONSE_TO_MITOCHONDRIAL_DEPOLARIZATION	GOBP_PARKIN_MEDIATED_STIMULATION_OF_MITOPHAGY_IN_RESPONSE_TO_MITOCHONDRIAL_DEPOLARIZATION	GOBP_PARKIN_MEDIATED_STIMULATION_OF_MITOPHAGY_IN_RESPONSE_TO_MITOCHONDRIAL_DEPOLARIZATION	5	0.705049	1.22599	0.216814	1	1	3242	tags=60%, list=23%, signal=46%	PRKN/MFN2/VPS13C
GOCC_CATENIN_COMPLEX	GOCC_CATENIN_COMPLEX	GOCC_CATENIN_COMPLEX	15	0.551686	1.22558	0.219363	1	1	4422	tags=53%, list=31%, signal=37%	CDH20/APC/CDH17/CDHR3/CDH6/DCHS1/CTNND1/CDH1
GOBP_NEGATIVE_REGULATION_OF_HEXOKINASE_ACTIVITY	GOBP_NEGATIVE_REGULATION_OF_HEXOKINASE_ACTIVITY	GOBP_NEGATIVE_REGULATION_OF_HEXOKINASE_ACTIVITY	3	0.774146	1.22549	0.232258	1	1	1005	tags=33%, list=7%, signal=31%	PRKN
HP_RHEGMATOGENOUS_RETINAL_DETACHMENT	HP_RHEGMATOGENOUS_RETINAL_DETACHMENT	HP_RHEGMATOGENOUS_RETINAL_DETACHMENT	7	0.662786	1.22531	0.204255	1	1	4449	tags=86%, list=31%, signal=59%	ZNF408/LCA5/FZD4/SPATA7/LRP5/TSPAN12
GOBP_NEURAL_NUCLEUS_DEVELOPMENT	GOBP_NEURAL_NUCLEUS_DEVELOPMENT	GOBP_NEURAL_NUCLEUS_DEVELOPMENT	41	0.474263	1.22478	0.172786	1	1	1024	tags=10%, list=7%, signal=9%	ATP5PF/ATP5PB/CASP5/KCNC1
GOBP_POSITIVE_REGULATION_OF_NATURAL_KILLER_CELL_MEDIATED_CYTOTOXICITY	GOBP_POSITIVE_REGULATION_OF_NATURAL_KILLER_CELL_MEDIATED_CYTOTOXICITY	GOBP_POSITIVE_REGULATION_OF_NATURAL_KILLER_CELL_MEDIATED_CYTOTOXICITY	14	0.55734	1.22472	0.225214	1	1	2842	tags=29%, list=20%, signal=23%	NECTIN2/SH2D1A/RAET1E/IL12A
GOBP_NEGATIVE_REGULATION_OF_GRANULOCYTE_DIFFERENTIATION	GOBP_NEGATIVE_REGULATION_OF_GRANULOCYTE_DIFFERENTIATION	GOBP_NEGATIVE_REGULATION_OF_GRANULOCYTE_DIFFERENTIATION	6	0.679231	1.22468	0.231655	1	1	2391	tags=33%, list=17%, signal=28%	C1QC/INPP5D
GOMF_CDP_ALCOHOL_PHOSPHATIDYLTRANSFERASE_ACTIVITY	GOMF_CDP_ALCOHOL_PHOSPHATIDYLTRANSFERASE_ACTIVITY	GOMF_CDP_ALCOHOL_PHOSPHATIDYLTRANSFERASE_ACTIVITY	6	0.679139	1.22451	0.231655	1	1	309	tags=17%, list=2%, signal=16%	SELENOI
HP_ABNORMAL_CIRCULATING_CITRULLINE_CONCENTRATION	HP_ABNORMAL_CIRCULATING_CITRULLINE_CONCENTRATION	HP_ABNORMAL_CIRCULATING_CITRULLINE_CONCENTRATION	14	0.557019	1.22401	0.225214	1	1	2637	tags=36%, list=18%, signal=29%	MRM2/OTC/MT-ND3/MT-ND6/MT-ATP6
GOBP_NEGATIVE_REGULATION_OF_OSTEOCLAST_DEVELOPMENT	GOBP_NEGATIVE_REGULATION_OF_OSTEOCLAST_DEVELOPMENT	GOBP_NEGATIVE_REGULATION_OF_OSTEOCLAST_DEVELOPMENT	4	0.725098	1.22392	0.23298	1	1	3301	tags=75%, list=23%, signal=58%	LILRB1/FBXW7/LTF
GOBP_NCRNA_TRANSCRIPTION	GOBP_NCRNA_TRANSCRIPTION	GOBP_NCRNA_TRANSCRIPTION	44	0.467102	1.22379	0.175214	1	1	5141	tags=45%, list=36%, signal=29%	CAVIN1/NOP53/SNAPC4/POLR1B/ZNF143/GTF3C3/ICE1/DDX11/SNAPC3/TAF1B/GTF3C1/RPAP2/GTF3C4/ZC3H8/GTF3C2/SNAPC1/NCL/ICE2/CDK7/USPL1
HP_BICORNUATE_UTERUS	HP_BICORNUATE_UTERUS	HP_BICORNUATE_UTERUS	34	0.483163	1.22363	0.192265	1	1	3749	tags=44%, list=26%, signal=33%	CCNQ/FANCA/HOXA13/PALB2/PIGN/BRCA1/FANCM/FANCD2/ALG9/LARS2/SPECC1L/BRCA2/ERCC4/RFWD3/UBE2T
GOMF_CYSTEINE_TYPE_ENDOPEPTIDASE_REGULATOR_ACTIVITY_INVOLVED_IN_APOPTOTIC_PROCESS	GOMF_CYSTEINE_TYPE_ENDOPEPTIDASE_REGULATOR_ACTIVITY_INVOLVED_IN_APOPTOTIC_PROCESS	GOMF_CYSTEINE_TYPE_ENDOPEPTIDASE_REGULATOR_ACTIVITY_INVOLVED_IN_APOPTOTIC_PROCESS	31	0.489594	1.2228	0.187919	1	1	30	tags=6%, list=0%, signal=6%	RACK1/BEX3
GOMF_INHIBITORY_MHC_CLASS_I_RECEPTOR_ACTIVITY	GOMF_INHIBITORY_MHC_CLASS_I_RECEPTOR_ACTIVITY	GOMF_INHIBITORY_MHC_CLASS_I_RECEPTOR_ACTIVITY	2	0.822455	1.22259	0.223183	1	1	2540	tags=100%, list=18%, signal=82%	LILRB1/LILRB3
GOBP_ADHESION_OF_SYMBIONT_TO_HOST	GOBP_ADHESION_OF_SYMBIONT_TO_HOST	GOBP_ADHESION_OF_SYMBIONT_TO_HOST	10	0.599181	1.22241	0.233903	1	1	772	tags=20%, list=5%, signal=19%	NECTIN2/NECTIN1
GOBP_PURINE_RIBONUCLEOSIDE_CATABOLIC_PROCESS	GOBP_PURINE_RIBONUCLEOSIDE_CATABOLIC_PROCESS	GOBP_PURINE_RIBONUCLEOSIDE_CATABOLIC_PROCESS	5	0.70298	1.2224	0.219764	1	1	222	tags=20%, list=2%, signal=20%	ADA2
GOBP_SNRNA_PROCESSING	GOBP_SNRNA_PROCESSING	GOBP_SNRNA_PROCESSING	22	0.511128	1.22215	0.209195	1	1	426	tags=14%, list=3%, signal=13%	INTS11/INTS14/INTS6L
HP_INTERMITTENT_EPISODES_OF_RESPIRATORY_INSUFFICIENCY_DUE_TO_MUSCLE_WEAKNESS	HP_INTERMITTENT_EPISODES_OF_RESPIRATORY_INSUFFICIENCY_DUE_TO_MUSCLE_WEAKNESS	HP_INTERMITTENT_EPISODES_OF_RESPIRATORY_INSUFFICIENCY_DUE_TO_MUSCLE_WEAKNESS	7	0.661073	1.22214	0.207092	1	1	1533	tags=29%, list=11%, signal=26%	SELENON/TTN
GOMF_G_PROTEIN_COUPLED_RECEPTOR_ACTIVITY	GOMF_G_PROTEIN_COUPLED_RECEPTOR_ACTIVITY	GOMF_G_PROTEIN_COUPLED_RECEPTOR_ACTIVITY	148	0.428583	1.22183	0.0773869	1	1	4415	tags=46%, list=31%, signal=32%	OR51M1/OR2A7/VN1R1/GPR135/GPR174/CXCR5/ADGRF4/OPN1SW/ADGRF3/OR52I1/TAS2R20/C3AR1/CCR1/TAS2R30/C5AR2/HTR2B/GPR132/GPR18/GRM6/GPR143/GPR176/GPR153/CYSLTR2/GPR85/GRM2/ELOVL4/CCR7/P2RY1/CXCR6/ADGRG6/GPR160/ACKR4/SPHK2/ZNF219/GPR161/FZD5/P2RY10/FZD7/LGR4/GPR158/ADGRA3/CALCRL/FZD4/ADGRE5/P2RY8/GRIK3/GPR68/ADGRE2/CYSLTR1/HRH2/GPR63/LPAR2/FZD1/GPER1/TAS2R14/ADRA2A/TMEM116/TACR1/GPR65/NPY1R/ADGRG1/OPN4/TA…
GOBP_POSITIVE_REGULATION_OF_RESPONSE_TO_TUMOR_CELL	GOBP_POSITIVE_REGULATION_OF_RESPONSE_TO_TUMOR_CELL	GOBP_POSITIVE_REGULATION_OF_RESPONSE_TO_TUMOR_CELL	9	0.614784	1.22171	0.231183	1	1	4163	tags=56%, list=29%, signal=39%	NECTIN2/IL12A/MR1/HLA-DRB1/CD274
GOBP_REGULATION_OF_PHENOTYPIC_SWITCHING	GOBP_REGULATION_OF_PHENOTYPIC_SWITCHING	GOBP_REGULATION_OF_PHENOTYPIC_SWITCHING	2	0.821822	1.22165	0.226644	1	1	1802	tags=50%, list=13%, signal=44%	MYOCD
GOBP_TACHYKININ_RECEPTOR_SIGNALING_PATHWAY	GOBP_TACHYKININ_RECEPTOR_SIGNALING_PATHWAY	GOBP_TACHYKININ_RECEPTOR_SIGNALING_PATHWAY	2	0.821725	1.22151	0.226644	1	1	347	tags=50%, list=2%, signal=49%	GRK2
GOBP_ECTOPIC_GERM_CELL_PROGRAMMED_CELL_DEATH	GOBP_ECTOPIC_GERM_CELL_PROGRAMMED_CELL_DEATH	GOBP_ECTOPIC_GERM_CELL_PROGRAMMED_CELL_DEATH	5	0.702407	1.2214	0.222714	1	1	3966	tags=80%, list=28%, signal=58%	IL1B/CASP2/KITLG/PRKDC
GOBP_INHIBITORY_POSTSYNAPTIC_POTENTIAL	GOBP_INHIBITORY_POSTSYNAPTIC_POTENTIAL	GOBP_INHIBITORY_POSTSYNAPTIC_POTENTIAL	3	0.771469	1.22126	0.23871	1	1	1924	tags=33%, list=13%, signal=29%	UNC13B
GOBP_POSITIVE_REGULATION_OF_INHIBITORY_POSTSYNAPTIC_POTENTIAL	GOBP_POSITIVE_REGULATION_OF_INHIBITORY_POSTSYNAPTIC_POTENTIAL	GOBP_POSITIVE_REGULATION_OF_INHIBITORY_POSTSYNAPTIC_POTENTIAL	3	0.771469	1.22126	0.23871	1	1	1924	tags=33%, list=13%, signal=29%	UNC13B
HP_HYPEREOSINOPHILIA	HP_HYPEREOSINOPHILIA	HP_HYPEREOSINOPHILIA	3	0.771443	1.22121	0.23871	1	1	3270	tags=100%, list=23%, signal=77%	SPINK5/EXTL3/NLRP1
GOMF_BITTER_TASTE_RECEPTOR_ACTIVITY	GOMF_BITTER_TASTE_RECEPTOR_ACTIVITY	GOMF_BITTER_TASTE_RECEPTOR_ACTIVITY	4	0.723453	1.22114	0.234493	1	1	1412	tags=50%, list=10%, signal=45%	TAS2R20/TAS2R30
GOMF_TASTE_RECEPTOR_ACTIVITY	GOMF_TASTE_RECEPTOR_ACTIVITY	GOMF_TASTE_RECEPTOR_ACTIVITY	4	0.723453	1.22114	0.234493	1	1	1412	tags=50%, list=10%, signal=45%	TAS2R20/TAS2R30
HP_SUPERNUMERARY_MAXILLARY_INCISOR	HP_SUPERNUMERARY_MAXILLARY_INCISOR	HP_SUPERNUMERARY_MAXILLARY_INCISOR	3	0.771036	1.22057	0.23871	1	1	772	tags=33%, list=5%, signal=32%	NECTIN1
GOMF_POTASSIUM_PROTON_ANTIPORTER_ACTIVITY	GOMF_POTASSIUM_PROTON_ANTIPORTER_ACTIVITY	GOMF_POTASSIUM_PROTON_ANTIPORTER_ACTIVITY	4	0.723101	1.22055	0.236006	1	1	713	tags=25%, list=5%, signal=24%	SLC9A3
HP_ABNORMALITY_OF_THE_EUSTACHIAN_TUBE	HP_ABNORMALITY_OF_THE_EUSTACHIAN_TUBE	HP_ABNORMALITY_OF_THE_EUSTACHIAN_TUBE	4	0.722708	1.21989	0.236006	1	1	772	tags=25%, list=5%, signal=24%	NECTIN1
HP_PERIVENTRICULAR_NODULAR_HETEROTOPIA	HP_PERIVENTRICULAR_NODULAR_HETEROTOPIA	HP_PERIVENTRICULAR_NODULAR_HETEROTOPIA	13	0.564811	1.21988	0.232877	1	1	3608	tags=38%, list=25%, signal=29%	VPS35L/ZNF292/TBC1D24/ARFGEF2/DCHS1
HP_PYODERMA_GANGRENOSUM	HP_PYODERMA_GANGRENOSUM	HP_PYODERMA_GANGRENOSUM	6	0.676565	1.21987	0.235971	1	1	1764	tags=33%, list=12%, signal=29%	ELANE/PSTPIP1
HP_PROGRESSIVE_PES_CAVUS	HP_PROGRESSIVE_PES_CAVUS	HP_PROGRESSIVE_PES_CAVUS	6	0.676463	1.21969	0.235971	1	1	228	tags=17%, list=2%, signal=16%	WASHC5
GOBP_ASPARTATE_FAMILY_AMINO_ACID_CATABOLIC_PROCESS	GOBP_ASPARTATE_FAMILY_AMINO_ACID_CATABOLIC_PROCESS	GOBP_ASPARTATE_FAMILY_AMINO_ACID_CATABOLIC_PROCESS	10	0.597816	1.21962	0.237845	1	1	2087	tags=20%, list=15%, signal=17%	RIDA/DDO
GOBP_REGULATION_OF_T_CELL_DIFFERENTIATION_IN_THYMUS	GOBP_REGULATION_OF_T_CELL_DIFFERENTIATION_IN_THYMUS	GOBP_REGULATION_OF_T_CELL_DIFFERENTIATION_IN_THYMUS	15	0.548786	1.21914	0.226716	1	1	2011	tags=27%, list=14%, signal=23%	TMEM131L/TOX/TESPA1/GLI2
GOCC_PHAGOCYTIC_CUP	GOCC_PHAGOCYTIC_CUP	GOCC_PHAGOCYTIC_CUP	22	0.509745	1.21884	0.212644	1	1	2298	tags=23%, list=16%, signal=19%	RACK1/TNF/AIF1/RAB11FIP2/TLR4
GOBP_NEGATIVE_REGULATION_OF_SYNAPSE_ORGANIZATION	GOBP_NEGATIVE_REGULATION_OF_SYNAPSE_ORGANIZATION	GOBP_NEGATIVE_REGULATION_OF_SYNAPSE_ORGANIZATION	4	0.722045	1.21877	0.239032	1	1	1599	tags=50%, list=11%, signal=44%	EPHA7/DKK1
HP_SCLEROSING_CHOLANGITIS	HP_SCLEROSING_CHOLANGITIS	HP_SCLEROSING_CHOLANGITIS	5	0.700625	1.2183	0.230088	1	1	2847	tags=60%, list=20%, signal=48%	CD40LG/CIITA/RFXAP
GOMF_POTASSIUM_CHANNEL_ACTIVITY	GOMF_POTASSIUM_CHANNEL_ACTIVITY	GOMF_POTASSIUM_CHANNEL_ACTIVITY	37	0.476576	1.21779	0.19193	1	1	3482	tags=43%, list=24%, signal=33%	KCNN1/KCNC1/KCNMA1/KCNT2/KCNQ4/KCNH1/KCNE4/KCNB1/KCND3/KCNK15/KCNJ12/KCNJ15/KCNQ3/KCNAB2/GRIK3/KCND1
HP_INCREASED_BLOOD_UREA_NITROGEN	HP_INCREASED_BLOOD_UREA_NITROGEN	HP_INCREASED_BLOOD_UREA_NITROGEN	11	0.585875	1.21773	0.239474	1	1	3761	tags=45%, list=26%, signal=34%	ELP1/ERCC8/ERCC6/ERCC4/CD46
HP_RIGHT_VENTRICULAR_HYPERTROPHY	HP_RIGHT_VENTRICULAR_HYPERTROPHY	HP_RIGHT_VENTRICULAR_HYPERTROPHY	15	0.54801	1.21741	0.230392	1	1	5077	tags=60%, list=36%, signal=39%	SELENON/TTN/PIGN/COLQ/VIPAS39/BMPR2/PLXND1/FOXF1/VPS33B
GOCC_VOLTAGE_GATED_SODIUM_CHANNEL_COMPLEX	GOCC_VOLTAGE_GATED_SODIUM_CHANNEL_COMPLEX	GOCC_VOLTAGE_GATED_SODIUM_CHANNEL_COMPLEX	10	0.596686	1.21732	0.237845	1	1	1577	tags=40%, list=11%, signal=36%	SCN8A/SCN3A/SCN7A/SCN4A
HP_SKEWFOOT	HP_SKEWFOOT	HP_SKEWFOOT	5	0.699988	1.21719	0.231563	1	1	2712	tags=60%, list=19%, signal=49%	ATP1A3/CACNA1A/ATP1A2
GOBP_PROTEIN_DNA_COVALENT_CROSS_LINKING_REPAIR	GOBP_PROTEIN_DNA_COVALENT_CROSS_LINKING_REPAIR	GOBP_PROTEIN_DNA_COVALENT_CROSS_LINKING_REPAIR	7	0.658279	1.21698	0.209929	1	1	3364	tags=43%, list=24%, signal=33%	GCNA/TRAIP/SPRTN
HP_PREAXIAL_FOOT_POLYDACTYLY	HP_PREAXIAL_FOOT_POLYDACTYLY	HP_PREAXIAL_FOOT_POLYDACTYLY	13	0.563386	1.2168	0.235367	1	1	3380	tags=38%, list=24%, signal=29%	CPLANE1/NSD2/KIF7/FGFRL1/MEGF8
HP_DEFORMED_RIB_CAGE	HP_DEFORMED_RIB_CAGE	HP_DEFORMED_RIB_CAGE	4	0.720655	1.21642	0.242057	1	1	241	tags=25%, list=2%, signal=25%	EFL1
GOBP_CALCIUM_IMPORT_INTO_THE_MITOCHONDRION	GOBP_CALCIUM_IMPORT_INTO_THE_MITOCHONDRION	GOBP_CALCIUM_IMPORT_INTO_THE_MITOCHONDRION	10	0.596216	1.21636	0.237845	1	1	565	tags=20%, list=4%, signal=19%	MAIP1/MCUB
HP_ENLARGED_CEREBELLUM	HP_ENLARGED_CEREBELLUM	HP_ENLARGED_CEREBELLUM	6	0.674452	1.21606	0.238849	1	1	924	tags=17%, list=6%, signal=16%	BICRA
GOBP_REGULATION_OF_SPROUTING_ANGIOGENESIS	GOBP_REGULATION_OF_SPROUTING_ANGIOGENESIS	GOBP_REGULATION_OF_SPROUTING_ANGIOGENESIS	28	0.492281	1.21593	0.204751	1	1	1732	tags=14%, list=12%, signal=13%	CEMIP2/JCAD/CREB3L1/FGF1
HP_INCREASED_C_PEPTIDE_LEVEL	HP_INCREASED_C_PEPTIDE_LEVEL	HP_INCREASED_C_PEPTIDE_LEVEL	9	0.611734	1.21565	0.232527	1	1	7	tags=11%, list=0%, signal=11%	CAVIN1
GOBP_RESPONSE_TO_HEPARIN	GOBP_RESPONSE_TO_HEPARIN	GOBP_RESPONSE_TO_HEPARIN	7	0.657496	1.21553	0.211348	1	1	2858	tags=43%, list=20%, signal=34%	SOX9/SLIT2/AOC1
GOBP_NEGATIVE_REGULATION_OF_SMOOTHENED_SIGNALING_PATHWAY	GOBP_NEGATIVE_REGULATION_OF_SMOOTHENED_SIGNALING_PATHWAY	GOBP_NEGATIVE_REGULATION_OF_SMOOTHENED_SIGNALING_PATHWAY	26	0.49691	1.21553	0.20904	1	1	4863	tags=58%, list=34%, signal=38%	RACK1/MOSMO/KCTD21/KIF7/GPR161/PTCH2/ENPP1/MEGF8/GLIS2/PRKACA/HERC4/RB1/IFT172/GLI1/TULP3
HP_DECREASED_URINARY_POTASSIUM	HP_DECREASED_URINARY_POTASSIUM	HP_DECREASED_URINARY_POTASSIUM	1	0.906128	1.21539	0.185958	1	1	1343	tags=100%, list=9%, signal=91%	SLC12A3
HP_GRAVES_DISEASE	HP_GRAVES_DISEASE	HP_GRAVES_DISEASE	1	0.906128	1.21539	0.185958	1	1	1343	tags=100%, list=9%, signal=91%	SLC12A3
HP_THYROTOXICOSIS_WITH_DIFFUSE_GOITER	HP_THYROTOXICOSIS_WITH_DIFFUSE_GOITER	HP_THYROTOXICOSIS_WITH_DIFFUSE_GOITER	1	0.906128	1.21539	0.185958	1	1	1343	tags=100%, list=9%, signal=91%	SLC12A3
HP_ABNORMALITY_OF_THE_FIRST_METATARSAL_BONE	HP_ABNORMALITY_OF_THE_FIRST_METATARSAL_BONE	HP_ABNORMALITY_OF_THE_FIRST_METATARSAL_BONE	9	0.61148	1.21515	0.232527	1	1	3181	tags=44%, list=22%, signal=35%	VPS35L/HOXA13/TWIST1/CANT1
GOMF_GLUCOSIDASE_ACTIVITY	GOMF_GLUCOSIDASE_ACTIVITY	GOMF_GLUCOSIDASE_ACTIVITY	9	0.611461	1.21511	0.232527	1	1	111	tags=11%, list=1%, signal=11%	PGGHG
HP_DIASTEMA	HP_DIASTEMA	HP_DIASTEMA	16	0.540387	1.21452	0.219277	1	1	5352	tags=69%, list=37%, signal=43%	KCNMA1/DNMT3A/PACS1/TUBGCP2/UBE3B/HMGB3/KDM5C/PRKACA/GATAD2B/ANKRD11/STAG1
GOBP_METANEPHRIC_GLOMERULUS_DEVELOPMENT	GOBP_METANEPHRIC_GLOMERULUS_DEVELOPMENT	GOBP_METANEPHRIC_GLOMERULUS_DEVELOPMENT	10	0.595301	1.21449	0.239159	1	1	2902	tags=40%, list=20%, signal=32%	RET/OSR1/LGR4/PDGFB
GOBP_DEVELOPMENTAL_INDUCTION	GOBP_DEVELOPMENTAL_INDUCTION	GOBP_DEVELOPMENTAL_INDUCTION	19	0.524994	1.21414	0.218566	1	1	2402	tags=32%, list=17%, signal=26%	HOXA11/DKK1/FGF1/SALL1/SOX9/FZD5
HP_CHRONIC_NEUTROPENIA	HP_CHRONIC_NEUTROPENIA	HP_CHRONIC_NEUTROPENIA	8	0.633732	1.21414	0.233748	1	1	241	tags=12%, list=2%, signal=12%	EFL1
GOMF_HYDROLASE_ACTIVITY_HYDROLYZING_O_GLYCOSYL_COMPOUNDS	GOMF_HYDROLASE_ACTIVITY_HYDROLYZING_O_GLYCOSYL_COMPOUNDS	GOMF_HYDROLASE_ACTIVITY_HYDROLYZING_O_GLYCOSYL_COMPOUNDS	54	0.456672	1.21382	0.148936	1	1	4024	tags=31%, list=28%, signal=23%	CEMIP2/OGA/PGGHG/MYORG/ACER2/MANEAL/ABHD10/PARG/MANEA/MAN2B1/KL/AMY2B/GLB1L/NEU3/MANBA/EDEM3/GM2A
HP_ILEUS	HP_ILEUS	HP_ILEUS	8	0.633518	1.21373	0.233748	1	1	7	tags=12%, list=0%, signal=13%	CAVIN1
HP_PROPORTIONATE_TALL_STATURE	HP_PROPORTIONATE_TALL_STATURE	HP_PROPORTIONATE_TALL_STATURE	14	0.552068	1.21313	0.241126	1	1	7	tags=7%, list=0%, signal=7%	CAVIN1
HP_PANHYPOGAMMAGLOBULINEMIA	HP_PANHYPOGAMMAGLOBULINEMIA	HP_PANHYPOGAMMAGLOBULINEMIA	14	0.552048	1.21309	0.241126	1	1	2847	tags=43%, list=20%, signal=34%	IL21R/JAK3/BTK/CIITA/SP110/RFXAP
GOMF_RNA_METHYLTRANSFERASE_ACTIVITY	GOMF_RNA_METHYLTRANSFERASE_ACTIVITY	GOMF_RNA_METHYLTRANSFERASE_ACTIVITY	56	0.452913	1.21282	0.162105	1	1	5008	tags=59%, list=35%, signal=38%	BUD23/MRM2/MRM3/TRMT9B/WDR4/LCMT2/BCDIN3D/MRM1/TRMT10B/ZCCHC4/METTL2B/METTL3/TRMT5/NSUN3/TYW3/EMG1/PCIF1/HENMT1/TRMT11/METTL16/TRMT12/METTL15/THUMPD3/NSUN5/CMTR2/TRMT13/TRDMT1/TRMT10A/METTL14/METTL2A/METTL4/NSUN4/TGS1
GOBP_RIBOSE_PHOSPHATE_METABOLIC_PROCESS	GOBP_RIBOSE_PHOSPHATE_METABOLIC_PROCESS	GOBP_RIBOSE_PHOSPHATE_METABOLIC_PROCESS	278	0.41766	1.21279	0.036963	1	1	367	tags=6%, list=3%, signal=6%	ATP5F1E/ATP5MG/ATP5MC2/ATP5PF/ATP5F1B/ATP5ME/ATP5MF/ATP5F1C/ATP5PO/ATP5PD/ATP5MC3/ATP5MC1/ATP5F1A/ATP5PB/ATP5F1D/EFL1/GUCY1A1/GUCY1B1
GOBP_DNA_RECOMBINATION	GOBP_DNA_RECOMBINATION	GOBP_DNA_RECOMBINATION	237	0.4183	1.21279	0.045954	1	1	4759	tags=41%, list=33%, signal=28%	CENPX/MRE11/FBH1/CENPS/DCAF1/SHLD1/MRNIP/SHLD2/CYREN/HDGFL2/CGAS/NSD2/SHLD3/CD40LG/DMC1/MCMDC2/KDM4D/HFM1/WAS/GINS2/HSF2BP/PALB2/TONSL/ERCC6/HELB/RAD51D/PARP3/LIG1/SWSAP1/BRCA1/ATM/POLN/TIMELESS/MCM9/WRAP53/FANCM/MMS22L/XRCC3/FANCD2/ACTR8/PIF1/THAP9/MCM6/RAD51AP1/TEP1/MCM8/LIG3/BCL11B/LEF1/BRD8/FEN1/APEX2/TRRAP/ZFYVE26/THOC1/NIPBL/PTPRC/BRCA2/ERCC4/RUVBL1/HMGB3/TFRC/KIN/TCF3/WDR48/RECQL/KPNA1/TOP…
GOMF_AMINO_ACID_BINDING	GOMF_AMINO_ACID_BINDING	GOMF_AMINO_ACID_BINDING	27	0.492748	1.21269	0.210823	1	1	4137	tags=48%, list=29%, signal=34%	CASTOR1/DDC/GPR143/OTC/SCLY/GCLC/NAGS/AARS2/CAD/DDAH1/NOS3/SESN3/UBR2
HP_ABNORMAL_DELAYED_HYPERSENSITIVITY_SKIN_TEST	HP_ABNORMAL_DELAYED_HYPERSENSITIVITY_SKIN_TEST	HP_ABNORMAL_DELAYED_HYPERSENSITIVITY_SKIN_TEST	9	0.61008	1.21236	0.235215	1	1	3812	tags=67%, list=27%, signal=49%	WAS/JAK3/CIITA/EPG5/RFXAP/CASP10
GOMF_RECEPTOR_ANTAGONIST_ACTIVITY	GOMF_RECEPTOR_ANTAGONIST_ACTIVITY	GOMF_RECEPTOR_ANTAGONIST_ACTIVITY	14	0.551605	1.21212	0.24235	1	1	2059	tags=43%, list=14%, signal=37%	MTRNR2L11/MTRNR2L10/MTRNR2L12/DKK1/MTRNR2L8/ESR2
GOBP_MACROPHAGE_APOPTOTIC_PROCESS	GOBP_MACROPHAGE_APOPTOTIC_PROCESS	GOBP_MACROPHAGE_APOPTOTIC_PROCESS	9	0.609951	1.21211	0.235215	1	1	46	tags=11%, list=0%, signal=11%	SELENOS
HP_STAPES_ANKYLOSIS	HP_STAPES_ANKYLOSIS	HP_STAPES_ANKYLOSIS	2	0.81539	1.21209	0.242215	1	1	2641	tags=100%, list=18%, signal=82%	GJB2/ENPP1
HP_TOOTH_ABSCESS	HP_TOOTH_ABSCESS	HP_TOOTH_ABSCESS	2	0.81539	1.21209	0.242215	1	1	2641	tags=100%, list=18%, signal=82%	ELANE/ENPP1
HP_CEREBELLAR_CALCIFICATIONS	HP_CEREBELLAR_CALCIFICATIONS	HP_CEREBELLAR_CALCIFICATIONS	5	0.697039	1.21206	0.235988	1	1	2902	tags=60%, list=20%, signal=48%	ERCC8/ERCC6/PDGFB
HP_DENSE_CALCIFICATIONS_IN_THE_CEREBELLAR_DENTATE_NUCLEUS	HP_DENSE_CALCIFICATIONS_IN_THE_CEREBELLAR_DENTATE_NUCLEUS	HP_DENSE_CALCIFICATIONS_IN_THE_CEREBELLAR_DENTATE_NUCLEUS	5	0.697039	1.21206	0.235988	1	1	2902	tags=60%, list=20%, signal=48%	ERCC8/ERCC6/PDGFB
GOCC_STEREOCILIUM_BASE	GOCC_STEREOCILIUM_BASE	GOCC_STEREOCILIUM_BASE	3	0.765571	1.21192	0.245161	1	1	1075	tags=33%, list=8%, signal=31%	PJVK
GOMF_FLAP_ENDONUCLEASE_ACTIVITY	GOMF_FLAP_ENDONUCLEASE_ACTIVITY	GOMF_FLAP_ENDONUCLEASE_ACTIVITY	6	0.672072	1.21177	0.246043	1	1	2797	tags=50%, list=20%, signal=40%	ZGRF1/DNA2/FEN1
HP_OLIGODACTYLY	HP_OLIGODACTYLY	HP_OLIGODACTYLY	17	0.537465	1.21176	0.221692	1	1	5362	tags=65%, list=38%, signal=40%	SEM1/APC/LRP4/NIPBL/SMC3/RAD21/SMC1A/MBTPS2/SF3B4/CHD7/PORCN
GOBP_POSITIVE_REGULATION_OF_CGMP_MEDIATED_SIGNALING	GOBP_POSITIVE_REGULATION_OF_CGMP_MEDIATED_SIGNALING	GOBP_POSITIVE_REGULATION_OF_CGMP_MEDIATED_SIGNALING	3	0.765445	1.21172	0.245161	1	1	422	tags=33%, list=3%, signal=32%	CGAS
HP_HIGH_ANTERIOR_HAIRLINE	HP_HIGH_ANTERIOR_HAIRLINE	HP_HIGH_ANTERIOR_HAIRLINE	42	0.465199	1.21164	0.185027	1	1	5224	tags=55%, list=37%, signal=35%	NEPRO/NSD2/BICRA/KCNH1/ZC4H2/PEX6/TWIST1/PEX1/MID1/SPECC1L/SPEN/NSD1/CCNK/STAG2/CDH1/ADNP/NELFA/PIGG/RALGAPA1/SOS1/TBL1XR1/SETD2/ATP6V1B2
GOBP_NEGATIVE_REGULATION_OF_SEROTONIN_SECRETION	GOBP_NEGATIVE_REGULATION_OF_SEROTONIN_SECRETION	GOBP_NEGATIVE_REGULATION_OF_SEROTONIN_SECRETION	2	0.814873	1.21132	0.243945	1	1	1919	tags=50%, list=13%, signal=43%	LILRB1
GOBP_REGULATION_OF_SEROTONIN_SECRETION	GOBP_REGULATION_OF_SEROTONIN_SECRETION	GOBP_REGULATION_OF_SEROTONIN_SECRETION	2	0.814873	1.21132	0.243945	1	1	1919	tags=50%, list=13%, signal=43%	LILRB1
HP_TONGUE_NODULES	HP_TONGUE_NODULES	HP_TONGUE_NODULES	10	0.593682	1.21119	0.243101	1	1	1961	tags=20%, list=14%, signal=17%	CPLANE1/KIF7
GOBP_NEGATIVE_REGULATION_OF_MONOCYTE_CHEMOTACTIC_PROTEIN_1_PRODUCTION	GOBP_NEGATIVE_REGULATION_OF_MONOCYTE_CHEMOTACTIC_PROTEIN_1_PRODUCTION	GOBP_NEGATIVE_REGULATION_OF_MONOCYTE_CHEMOTACTIC_PROTEIN_1_PRODUCTION	6	0.67163	1.21097	0.246043	1	1	68	tags=17%, list=0%, signal=17%	ERBIN
GOBP_MEMBRANE_RAFT_LOCALIZATION	GOBP_MEMBRANE_RAFT_LOCALIZATION	GOBP_MEMBRANE_RAFT_LOCALIZATION	6	0.671625	1.21096	0.246043	1	1	3207	tags=50%, list=22%, signal=39%	NAXE/CD2/PTPRC
GOMF_GLYCOSPHINGOLIPID_BINDING	GOMF_GLYCOSPHINGOLIPID_BINDING	GOMF_GLYCOSPHINGOLIPID_BINDING	5	0.696272	1.21073	0.240413	1	1	1126	tags=20%, list=8%, signal=18%	MAG
HP_PARTIAL_ALBINISM	HP_PARTIAL_ALBINISM	HP_PARTIAL_ALBINISM	5	0.696205	1.21061	0.240413	1	1	741	tags=20%, list=5%, signal=19%	MLPH
GOBP_ESTABLISHMENT_OF_MEIOTIC_SPINDLE_LOCALIZATION	GOBP_ESTABLISHMENT_OF_MEIOTIC_SPINDLE_LOCALIZATION	GOBP_ESTABLISHMENT_OF_MEIOTIC_SPINDLE_LOCALIZATION	4	0.716899	1.21008	0.252648	1	1	1847	tags=50%, list=13%, signal=44%	SPIRE2/SPIRE1
GOBP_INTERLEUKIN_18_MEDIATED_SIGNALING_PATHWAY	GOBP_INTERLEUKIN_18_MEDIATED_SIGNALING_PATHWAY	GOBP_INTERLEUKIN_18_MEDIATED_SIGNALING_PATHWAY	4	0.7168	1.20991	0.252648	1	1	3467	tags=75%, list=24%, signal=57%	IL18RAP/PDGFB/AKT1
GOBP_IMMUNOGLOBULIN_PRODUCTION_INVOLVED_IN_IMMUNOGLOBULIN_MEDIATED_IMMUNE_RESPONSE	GOBP_IMMUNOGLOBULIN_PRODUCTION_INVOLVED_IN_IMMUNOGLOBULIN_MEDIATED_IMMUNE_RESPONSE	GOBP_IMMUNOGLOBULIN_PRODUCTION_INVOLVED_IN_IMMUNOGLOBULIN_MEDIATED_IMMUNE_RESPONSE	51	0.456968	1.20959	0.179406	1	1	4695	tags=43%, list=33%, signal=29%	SHLD1/SHLD2/NSD2/SHLD3/CD40LG/BTK/PARP3/HLA-DQB2/THOC1/PTPRC/TFRC/RIF1/HLA-DOA/ATAD5/HLA-DRB1/LIG4/MSH2/SLC15A4/RNF168/MSH6/CLCF1/PAXIP1
GOBP_NEGATIVE_REGULATION_OF_RESPONSE_TO_OXIDATIVE_STRESS	GOBP_NEGATIVE_REGULATION_OF_RESPONSE_TO_OXIDATIVE_STRESS	GOBP_NEGATIVE_REGULATION_OF_RESPONSE_TO_OXIDATIVE_STRESS	15	0.544272	1.20911	0.241422	1	1	2	tags=7%, list=0%, signal=7%	RACK1
HP_ASPIRATION	HP_ASPIRATION	HP_ASPIRATION	17	0.536257	1.20903	0.22646	1	1	4524	tags=65%, list=32%, signal=44%	ATP1A3/CACNA1A/ATP1A2/SRPX2/PI4KA/MID1/SPECC1L/DHX16/GM2A/ADGRG1/ADNP
GOMF_ALL_TRANS_RETINAL_BINDING	GOMF_ALL_TRANS_RETINAL_BINDING	GOMF_ALL_TRANS_RETINAL_BINDING	2	0.813172	1.20879	0.245675	1	1	1878	tags=50%, list=13%, signal=43%	CYP27C1
GOMF_SUMO_POLYMER_BINDING	GOMF_SUMO_POLYMER_BINDING	GOMF_SUMO_POLYMER_BINDING	6	0.67021	1.20841	0.251799	1	1	4425	tags=83%, list=31%, signal=58%	GCNA/SIMC1/RNF111/CASP8AP2/RNF4
HP_ABNORMAL_PULSE	HP_ABNORMAL_PULSE	HP_ABNORMAL_PULSE	4	0.715859	1.20832	0.25416	1	1	2641	tags=75%, list=18%, signal=61%	RASA1/XYLT1/ENPP1
GOMF_STORE_OPERATED_CALCIUM_CHANNEL_ACTIVITY	GOMF_STORE_OPERATED_CALCIUM_CHANNEL_ACTIVITY	GOMF_STORE_OPERATED_CALCIUM_CHANNEL_ACTIVITY	8	0.630639	1.20822	0.239281	1	1	4074	tags=62%, list=28%, signal=45%	TRPC3/TRPC1/TRPC4/TRPC6/STIM2
GOBP_MAINTENANCE_OF_GASTROINTESTINAL_EPITHELIUM	GOBP_MAINTENANCE_OF_GASTROINTESTINAL_EPITHELIUM	GOBP_MAINTENANCE_OF_GASTROINTESTINAL_EPITHELIUM	10	0.59221	1.20818	0.247043	1	1	2298	tags=40%, list=16%, signal=34%	MUC2/MUC4/SOX9/TLR4
GOMF_O_METHYLTRANSFERASE_ACTIVITY	GOMF_O_METHYLTRANSFERASE_ACTIVITY	GOMF_O_METHYLTRANSFERASE_ACTIVITY	23	0.500918	1.20802	0.229095	1	1	2252	tags=22%, list=16%, signal=18%	MRM2/MRM3/COQ3/BCDIN3D/MRM1
HP_CHORIORETINAL_COLOBOMA	HP_CHORIORETINAL_COLOBOMA	HP_CHORIORETINAL_COLOBOMA	33	0.478561	1.20801	0.196885	1	1	2011	tags=21%, list=14%, signal=18%	VPS35L/WASHC5/STIL/DISP1/SALL1/BCOR/GLI2
GOMF_NUCLEOCYTOPLASMIC_CARRIER_ACTIVITY	GOMF_NUCLEOCYTOPLASMIC_CARRIER_ACTIVITY	GOMF_NUCLEOCYTOPLASMIC_CARRIER_ACTIVITY	24	0.497411	1.20773	0.213636	1	1	5516	tags=58%, list=39%, signal=36%	HIKESHI/XPO5/XPO4/RANBP17/TNPO1/XPO1/RANBP6/KPNA1/KPNA5/XPO6/KPNA6/NUP214/KPNA3/IPO4
GOBP_CENTRIOLE_ASSEMBLY	GOBP_CENTRIOLE_ASSEMBLY	GOBP_CENTRIOLE_ASSEMBLY	37	0.472456	1.20727	0.202835	1	1	3878	tags=46%, list=27%, signal=34%	C2CD3/STIL/CEP192/CEP152/SPICE1/RTTN/ALMS1/CEP295NL/CCP110/BRCA1/CNTROB/CEP295/CDK2/VPS4B/CDK5RAP2/TRIM37/CENPJ
GOBP_ACID_SECRETION	GOBP_ACID_SECRETION	GOBP_ACID_SECRETION	21	0.509643	1.20696	0.232102	1	1	4120	tags=48%, list=29%, signal=34%	SLC10A1/TNF/SLC51A/SLC6A1/SLC51B/TRPV1/TRPC4/HRH2/SLC9A3R1/HIP1R
HP_MODERATELY_SHORT_STATURE	HP_MODERATELY_SHORT_STATURE	HP_MODERATELY_SHORT_STATURE	3	0.762414	1.20692	0.248387	1	1	309	tags=33%, list=2%, signal=33%	SELENOI
GOMF_CENTROMERIC_DNA_BINDING	GOMF_CENTROMERIC_DNA_BINDING	GOMF_CENTROMERIC_DNA_BINDING	5	0.694078	1.20692	0.244838	1	1	3971	tags=80%, list=28%, signal=58%	ZW10/CENPB/CENPC/MSH2
GOBP_GROWTH_HORMONE_SECRETION	GOBP_GROWTH_HORMONE_SECRETION	GOBP_GROWTH_HORMONE_SECRETION	7	0.652801	1.20685	0.221277	1	1	58	tags=14%, list=0%, signal=14%	SELENOT
GOBP_POSITIVE_REGULATION_OF_LYMPHOCYTE_MEDIATED_IMMUNITY	GOBP_POSITIVE_REGULATION_OF_LYMPHOCYTE_MEDIATED_IMMUNITY	GOBP_POSITIVE_REGULATION_OF_LYMPHOCYTE_MEDIATED_IMMUNITY	69	0.440567	1.20679	0.173333	1	1	4049	tags=35%, list=28%, signal=25%	NECTIN2/SHLD1/SHLD2/NSD2/SHLD3/TNF/IL1B/BTK/SH2D1A/FZD5/RAET1E/IL12A/PTPRC/TFRC/RIF1/ZP3/ATAD5/MR1/MALT1/ZBTB1/TRAF6/HLA-DRB1/MSH2/IL1R1
GOBP_INTESTINE_SMOOTH_MUSCLE_CONTRACTION	GOBP_INTESTINE_SMOOTH_MUSCLE_CONTRACTION	GOBP_INTESTINE_SMOOTH_MUSCLE_CONTRACTION	1	0.899692	1.20676	0.203036	1	1	1435	tags=100%, list=10%, signal=90%	HTR2B
GOMF_AMINE_BINDING	GOMF_AMINE_BINDING	GOMF_AMINE_BINDING	1	0.899692	1.20676	0.203036	1	1	1435	tags=100%, list=10%, signal=90%	HTR2B
HP_RECURRENT_INTRAPULMONARY_HEMORRHAGE	HP_RECURRENT_INTRAPULMONARY_HEMORRHAGE	HP_RECURRENT_INTRAPULMONARY_HEMORRHAGE	6	0.669218	1.20662	0.254676	1	1	1704	tags=33%, list=12%, signal=29%	WAS/CTLA4
HP_APLASIA_HYPOPLASIA_OF_THE_THYROID_GLAND	HP_APLASIA_HYPOPLASIA_OF_THE_THYROID_GLAND	HP_APLASIA_HYPOPLASIA_OF_THE_THYROID_GLAND	6	0.669193	1.20658	0.254676	1	1	3165	tags=67%, list=22%, signal=52%	LHX4/POLR1B/SLC26A4/POLR1C
GOMF_AXON_GUIDANCE_RECEPTOR_ACTIVITY	GOMF_AXON_GUIDANCE_RECEPTOR_ACTIVITY	GOMF_AXON_GUIDANCE_RECEPTOR_ACTIVITY	5	0.693532	1.20597	0.246313	1	1	1659	tags=40%, list=12%, signal=35%	EPHA7/EPHB3
GOBP_CARDIAC_MYOFIBRIL_ASSEMBLY	GOBP_CARDIAC_MYOFIBRIL_ASSEMBLY	GOBP_CARDIAC_MYOFIBRIL_ASSEMBLY	11	0.580194	1.20592	0.25	1	1	1904	tags=27%, list=13%, signal=24%	TTN/NEB/ADPRHL1
GOBP_REGULATION_OF_NUCLEOTIDE_BINDING_OLIGOMERIZATION_DOMAIN_CONTAINING_2_SIGNALING_PATHWAY	GOBP_REGULATION_OF_NUCLEOTIDE_BINDING_OLIGOMERIZATION_DOMAIN_CONTAINING_2_SIGNALING_PATHWAY	GOBP_REGULATION_OF_NUCLEOTIDE_BINDING_OLIGOMERIZATION_DOMAIN_CONTAINING_2_SIGNALING_PATHWAY	8	0.62933	1.20571	0.242047	1	1	68	tags=12%, list=0%, signal=12%	ERBIN
GOBP_CELL_CYCLE_CHECKPOINT_SIGNALING	GOBP_CELL_CYCLE_CHECKPOINT_SIGNALING	GOBP_CELL_CYCLE_CHECKPOINT_SIGNALING	134	0.425242	1.20564	0.10574	1	1	4889	tags=44%, list=34%, signal=29%	NOP53/BABAM2/MRE11/MAP3K20/ABRAXAS1/MRNIP/HORMAD1/ATRIP/INTS7/DNA2/E2F1/ERCC6/ZW10/CCNB1/APC/SPDL1/BRCA1/ATM/TIMELESS/DDX39B/XRCC3/FANCD2/MDM2/CASP2/CENPF/NEK11/USP28/CDK2/THOC1/CRADD/RAD17/DTL/WDR76/CHEK2/KNTC1/PROX1/RFWD3/CDK5RAP2/XPC/HUS1/FZR1/SETMAR/EME2/PRKDC/MSH2/ATF2/BRCC3/USP44/ZWINT/TOPBP1/GIGYF2/ATR/CDC14B/TAOK1/IK/MUC1/FEM1B/PLK2/ZNF207
GOBP_NEGATIVE_REGULATION_OF_ALPHA_BETA_T_CELL_PROLIFERATION	GOBP_NEGATIVE_REGULATION_OF_ALPHA_BETA_T_CELL_PROLIFERATION	GOBP_NEGATIVE_REGULATION_OF_ALPHA_BETA_T_CELL_PROLIFERATION	7	0.651896	1.20518	0.225532	1	1	23	tags=14%, list=0%, signal=14%	VSIR
HP_CONGENITAL_PTOSIS	HP_CONGENITAL_PTOSIS	HP_CONGENITAL_PTOSIS	4	0.713846	1.20493	0.257186	1	1	4094	tags=100%, list=29%, signal=71%	DNA2/IGF1/TRIO/BRCC3
HP_ULNAR_DEVIATION_OF_THE_2ND_FINGER	HP_ULNAR_DEVIATION_OF_THE_2ND_FINGER	HP_ULNAR_DEVIATION_OF_THE_2ND_FINGER	2	0.810054	1.20416	0.247405	1	1	1553	tags=50%, list=11%, signal=45%	HOXA13
GOMF_MOLECULAR_FUNCTION_INHIBITOR_ACTIVITY	GOMF_MOLECULAR_FUNCTION_INHIBITOR_ACTIVITY	GOMF_MOLECULAR_FUNCTION_INHIBITOR_ACTIVITY	45	0.46036	1.20395	0.185699	1	1	565	tags=9%, list=4%, signal=9%	RACK1/ATP5IF1/TRAPPC2B/MCUB
GOBP_NEGATIVE_REGULATION_OF_DNA_METABOLIC_PROCESS	GOBP_NEGATIVE_REGULATION_OF_DNA_METABOLIC_PROCESS	GOBP_NEGATIVE_REGULATION_OF_DNA_METABOLIC_PROCESS	85	0.434384	1.20391	0.139939	1	1	3240	tags=29%, list=23%, signal=23%	TENT4B/FBH1/STN1/SHLD1/SHLD2/CYREN/CGAS/SHLD3/TEN1/RGN/ERCC6/HELB/PARP3/GNL3L/ATM/ZNF91/DCP2/PIF1/OGG1/KMT2A/TWIST1/THOC1/TNKS/TFIP11/ERCC4
GOBP_POSITIVE_REGULATION_OF_INTRINSIC_APOPTOTIC_SIGNALING_PATHWAY	GOBP_POSITIVE_REGULATION_OF_INTRINSIC_APOPTOTIC_SIGNALING_PATHWAY	GOBP_POSITIVE_REGULATION_OF_INTRINSIC_APOPTOTIC_SIGNALING_PATHWAY	46	0.459702	1.20347	0.187234	1	1	518	tags=7%, list=4%, signal=6%	RACK1/FBH1/GSDME
HP_ACUTE_OTITIS_MEDIA	HP_ACUTE_OTITIS_MEDIA	HP_ACUTE_OTITIS_MEDIA	4	0.712815	1.20319	0.258699	1	1	2847	tags=75%, list=20%, signal=60%	JAK3/CIITA/RFXAP
HP_CUTANEOUS_SYNDACTYLY	HP_CUTANEOUS_SYNDACTYLY	HP_CUTANEOUS_SYNDACTYLY	41	0.465884	1.20313	0.192225	1	1	6255	tags=71%, list=44%, signal=40%	MAP3K20/NECTIN1/BICRA/KIF7/BCOR/XYLT1/LRP4/TWIST1/TBC1D24/MEGF8/DCHS1/KCTD1/KIAA1109/CTNND1/DYRK1A/CDH1/LEMD3/ANKRD11/ATP6V1B2/TMEM94/KAT6A/WDR19/CREBBP/SMARCAD1/CHUK/FAT4/GJA1/MEIS2/MECP2
GOBP_CELL_CELL_ADHESION_MEDIATED_BY_CADHERIN	GOBP_CELL_CELL_ADHESION_MEDIATED_BY_CADHERIN	GOBP_CELL_CELL_ADHESION_MEDIATED_BY_CADHERIN	19	0.520193	1.20304	0.224442	1	1	1656	tags=21%, list=12%, signal=19%	AFDN/NEXMIF/MMP24/PLEKHA7
GOMF_ADENOSINE_RECEPTOR_BINDING	GOMF_ADENOSINE_RECEPTOR_BINDING	GOMF_ADENOSINE_RECEPTOR_BINDING	3	0.759947	1.20302	0.254839	1	1	2065	tags=67%, list=14%, signal=57%	ADA2/P2RY1
GOBP_PYRIMIDINE_DEOXYRIBONUCLEOSIDE_METABOLIC_PROCESS	GOBP_PYRIMIDINE_DEOXYRIBONUCLEOSIDE_METABOLIC_PROCESS	GOBP_PYRIMIDINE_DEOXYRIBONUCLEOSIDE_METABOLIC_PROCESS	4	0.712694	1.20298	0.258699	1	1	513	tags=25%, list=4%, signal=24%	DHFR2
GOBP_PURINE_CONTAINING_COMPOUND_METABOLIC_PROCESS	GOBP_PURINE_CONTAINING_COMPOUND_METABOLIC_PROCESS	GOBP_PURINE_CONTAINING_COMPOUND_METABOLIC_PROCESS	283	0.414156	1.20285	0.042957	1	1	367	tags=7%, list=3%, signal=7%	ATP5F1E/ATP5MG/ATP5MC2/ATP5PF/ATP5F1B/ATP5ME/ATP5MF/ATP5F1C/ATP5PO/ATP5PD/ATP5MC3/ATP5MC1/ATP5F1A/ATP5PB/ATP5F1D/ADA2/EFL1/GUCY1A1/GUCY1B1
HP_ABNORMAL_CIRCULATING_IGA_LEVEL	HP_ABNORMAL_CIRCULATING_IGA_LEVEL	HP_ABNORMAL_CIRCULATING_IGA_LEVEL	51	0.454332	1.20261	0.183652	1	1	3835	tags=33%, list=27%, signal=24%	CAVIN1/CD40LG/PLCG2/WAS/CTLA4/PMM2/KNSTRN/JAK3/ATM/TNFSF15/CSNK2A1/IL12A/NLRP1/ICOS/PIK3CD/CASP10/MVK
GOBP_REGULATION_OF_CELL_CYCLE_G2_M_PHASE_TRANSITION	GOBP_REGULATION_OF_CELL_CYCLE_G2_M_PHASE_TRANSITION	GOBP_REGULATION_OF_CELL_CYCLE_G2_M_PHASE_TRANSITION	77	0.436746	1.20238	0.168884	1	1	3729	tags=27%, list=26%, signal=20%	NOP53/BABAM2/MRE11/ABRAXAS1/CCNQ/MRNIP/STOX1/GPR132/DBF4B/CCNB1/BRCA1/ATM/CENPF/CDK2/VPS4B/RAD17/DTL/RCC2/ATAD5/HUS1/FZR1
GOMF_MISMATCH_REPAIR_COMPLEX_BINDING	GOMF_MISMATCH_REPAIR_COMPLEX_BINDING	GOMF_MISMATCH_REPAIR_COMPLEX_BINDING	8	0.627408	1.20203	0.246196	1	1	4747	tags=88%, list=33%, signal=58%	MCM9/MCM8/PMS2/MSH2/ATR/MSH6/WRN
HP_CALCIUM_NEPHROLITHIASIS	HP_CALCIUM_NEPHROLITHIASIS	HP_CALCIUM_NEPHROLITHIASIS	3	0.758816	1.20123	0.256452	1	1	1481	tags=33%, list=10%, signal=30%	SLC26A1
HP_CALCIUM_OXALATE_NEPHROLITHIASIS	HP_CALCIUM_OXALATE_NEPHROLITHIASIS	HP_CALCIUM_OXALATE_NEPHROLITHIASIS	3	0.758816	1.20123	0.256452	1	1	1481	tags=33%, list=10%, signal=30%	SLC26A1
HP_ULCERATIVE_COLITIS	HP_ULCERATIVE_COLITIS	HP_ULCERATIVE_COLITIS	8	0.626986	1.20122	0.246196	1	1	1509	tags=25%, list=11%, signal=22%	CYBC1/PLCG2
GOBP_GLUTAMATE_METABOLIC_PROCESS	GOBP_GLUTAMATE_METABOLIC_PROCESS	GOBP_GLUTAMATE_METABOLIC_PROCESS	17	0.532725	1.20107	0.237187	1	1	3840	tags=47%, list=27%, signal=34%	DGLUCY/PRODH/SLC7A11/GCLC/NAGS/BLOC1S6/NR1H4/ALDH5A1
GOMF_HYDROLASE_ACTIVITY_ACTING_ON_CARBON_NITROGEN_BUT_NOT_PEPTIDE_BONDS_IN_CYCLIC_AMIDES	GOMF_HYDROLASE_ACTIVITY_ACTING_ON_CARBON_NITROGEN_BUT_NOT_PEPTIDE_BONDS_IN_CYCLIC_AMIDES	GOMF_HYDROLASE_ACTIVITY_ACTING_ON_CARBON_NITROGEN_BUT_NOT_PEPTIDE_BONDS_IN_CYCLIC_AMIDES	8	0.62671	1.20069	0.246196	1	1	4966	tags=88%, list=35%, signal=57%	DCLRE1A/DHODH/CRMP1/CAD/MBLAC2/DPYSL2/DPYSL3
GOMF_HISTONE_METHYLTRANSFERASE_ACTIVITY	GOMF_HISTONE_METHYLTRANSFERASE_ACTIVITY	GOMF_HISTONE_METHYLTRANSFERASE_ACTIVITY	51	0.453547	1.20053	0.186837	1	1	4281	tags=41%, list=30%, signal=29%	NSD3/NSD2/SMYD5/EHMT1/PRDM6/EZH1/KMT2A/SUV39H2/N6AMT1/PRDM2/PRMT7/PRMT6/SETD4/NSD1/PRMT2/SETMAR/SETDB2/WDR82/ASH2L/MECOM/RBBP5
HP_HYPOAMYLASEMIA	HP_HYPOAMYLASEMIA	HP_HYPOAMYLASEMIA	4	0.710881	1.19992	0.266263	1	1	241	tags=25%, list=2%, signal=25%	EFL1
HP_SYRINGOMYELIA	HP_SYRINGOMYELIA	HP_SYRINGOMYELIA	24	0.494121	1.19975	0.222727	1	1	1599	tags=17%, list=11%, signal=15%	CCNQ/TENT5A/TBX6/DKK1
GOBP_AXO_DENDRITIC_PROTEIN_TRANSPORT	GOBP_AXO_DENDRITIC_PROTEIN_TRANSPORT	GOBP_AXO_DENDRITIC_PROTEIN_TRANSPORT	6	0.665298	1.19956	0.264748	1	1	1891	tags=50%, list=13%, signal=43%	RAB27B/DLG2/MAPK8IP3
GOBP_POSITIVE_REGULATION_OF_BLOOD_VESSEL_ENDOTHELIAL_CELL_PROLIFERATION_INVOLVED_IN_SPROUTING_ANGIOGENESIS	GOBP_POSITIVE_REGULATION_OF_BLOOD_VESSEL_ENDOTHELIAL_CELL_PROLIFERATION_INVOLVED_IN_SPROUTING_ANGIOGENESIS	GOBP_POSITIVE_REGULATION_OF_BLOOD_VESSEL_ENDOTHELIAL_CELL_PROLIFERATION_INVOLVED_IN_SPROUTING_ANGIOGENESIS	8	0.626015	1.19936	0.246196	1	1	69	tags=12%, list=0%, signal=12%	JCAD
GOMF_HISTONE_DEACETYLASE_REGULATOR_ACTIVITY	GOMF_HISTONE_DEACETYLASE_REGULATOR_ACTIVITY	GOMF_HISTONE_DEACETYLASE_REGULATOR_ACTIVITY	4	0.710484	1.19925	0.267776	1	1	1413	tags=25%, list=10%, signal=23%	NCAPG2
GOBP_POSITIVE_REGULATION_OF_CAMP_MEDIATED_SIGNALING	GOBP_POSITIVE_REGULATION_OF_CAMP_MEDIATED_SIGNALING	GOBP_POSITIVE_REGULATION_OF_CAMP_MEDIATED_SIGNALING	4	0.71038	1.19908	0.267776	1	1	3026	tags=50%, list=21%, signal=39%	CGAS/RAPGEF2
GOBP_DETECTION_OF_MUSCLE_STRETCH	GOBP_DETECTION_OF_MUSCLE_STRETCH	GOBP_DETECTION_OF_MUSCLE_STRETCH	3	0.757448	1.19906	0.259677	1	1	1533	tags=33%, list=11%, signal=30%	TTN
GOBP_POSITIVE_REGULATION_OF_MONOCYTE_CHEMOTACTIC_PROTEIN_1_PRODUCTION	GOBP_POSITIVE_REGULATION_OF_MONOCYTE_CHEMOTACTIC_PROTEIN_1_PRODUCTION	GOBP_POSITIVE_REGULATION_OF_MONOCYTE_CHEMOTACTIC_PROTEIN_1_PRODUCTION	9	0.603139	1.19857	0.244624	1	1	3643	tags=56%, list=25%, signal=41%	SELENOK/IL1B/TWIST1/AGER/CLEC7A
GOBP_CORTICOSTEROID_HORMONE_SECRETION	GOBP_CORTICOSTEROID_HORMONE_SECRETION	GOBP_CORTICOSTEROID_HORMONE_SECRETION	11	0.576534	1.19832	0.259211	1	1	52	tags=9%, list=0%, signal=9%	SELENOM
GOBP_SNRNA_TRANSCRIPTION	GOBP_SNRNA_TRANSCRIPTION	GOBP_SNRNA_TRANSCRIPTION	16	0.533146	1.19824	0.236145	1	1	5141	tags=62%, list=36%, signal=40%	SNAPC4/ZNF143/ICE1/SNAPC3/RPAP2/ZC3H8/SNAPC1/ICE2/CDK7/USPL1
GOBP_CATECHOLAMINE_SECRETION	GOBP_CATECHOLAMINE_SECRETION	GOBP_CATECHOLAMINE_SECRETION	23	0.496859	1.19823	0.238259	1	1	2138	tags=22%, list=15%, signal=19%	GRK2/PRKN/GRM2/P2RY1/KCNB1
GOMF_METALLODIPEPTIDASE_ACTIVITY	GOMF_METALLODIPEPTIDASE_ACTIVITY	GOMF_METALLODIPEPTIDASE_ACTIVITY	4	0.70965	1.19784	0.269289	1	1	1098	tags=25%, list=8%, signal=23%	CNDP1
GOMF_NEUROTROPHIN_RECEPTOR_BINDING	GOMF_NEUROTROPHIN_RECEPTOR_BINDING	GOMF_NEUROTROPHIN_RECEPTOR_BINDING	9	0.602717	1.19773	0.244624	1	1	30	tags=11%, list=0%, signal=11%	BEX3
GOBP_PYRIDINE_CONTAINING_COMPOUND_METABOLIC_PROCESS	GOBP_PYRIDINE_CONTAINING_COMPOUND_METABOLIC_PROCESS	GOBP_PYRIDINE_CONTAINING_COMPOUND_METABOLIC_PROCESS	26	0.489565	1.19756	0.227119	1	1	1159	tags=12%, list=8%, signal=11%	NAXE/NAXD/NUDT13
GOBP_NEGATIVE_REGULATION_OF_ATP_DEPENDENT_ACTIVITY	GOBP_NEGATIVE_REGULATION_OF_ATP_DEPENDENT_ACTIVITY	GOBP_NEGATIVE_REGULATION_OF_ATP_DEPENDENT_ACTIVITY	15	0.53897	1.19733	0.257353	1	1	3485	tags=40%, list=24%, signal=30%	ATP5IF1/RGN/VCPKMT/LTF/MNAT1/THADA
GOBP_GLYCOSYL_COMPOUND_BIOSYNTHETIC_PROCESS	GOBP_GLYCOSYL_COMPOUND_BIOSYNTHETIC_PROCESS	GOBP_GLYCOSYL_COMPOUND_BIOSYNTHETIC_PROCESS	17	0.530834	1.19681	0.238379	1	1	2154	tags=24%, list=15%, signal=20%	ADA2/DHFR2/LCMT2/TYW5
GOMF_GLIAL_CELL_DERIVED_NEUROTROPHIC_FACTOR_RECEPTOR_ACTIVITY	GOMF_GLIAL_CELL_DERIVED_NEUROTROPHIC_FACTOR_RECEPTOR_ACTIVITY	GOMF_GLIAL_CELL_DERIVED_NEUROTROPHIC_FACTOR_RECEPTOR_ACTIVITY	1	0.892208	1.19672	0.212524	1	1	1542	tags=100%, list=11%, signal=89%	GFRA2
HP_HELICOBACTER_PYLORI_INFECTION	HP_HELICOBACTER_PYLORI_INFECTION	HP_HELICOBACTER_PYLORI_INFECTION	3	0.755963	1.19671	0.266129	1	1	576	tags=33%, list=4%, signal=32%	STOX1
GOBP_T_CELL_ANTIGEN_PROCESSING_AND_PRESENTATION	GOBP_T_CELL_ANTIGEN_PROCESSING_AND_PRESENTATION	GOBP_T_CELL_ANTIGEN_PROCESSING_AND_PRESENTATION	5	0.688179	1.19666	0.256637	1	1	1931	tags=40%, list=14%, signal=35%	WAS/KDM5D
GOBP_INTESTINAL_EPITHELIAL_STRUCTURE_MAINTENANCE	GOBP_INTESTINAL_EPITHELIAL_STRUCTURE_MAINTENANCE	GOBP_INTESTINAL_EPITHELIAL_STRUCTURE_MAINTENANCE	4	0.708915	1.1966	0.270802	1	1	2298	tags=50%, list=16%, signal=42%	SOX9/TLR4
GOBP_NUCLEAR_CHROMOSOME_SEGREGATION	GOBP_NUCLEAR_CHROMOSOME_SEGREGATION	GOBP_NUCLEAR_CHROMOSOME_SEGREGATION	195	0.415971	1.19647	0.084	1	1	4476	tags=40%, list=31%, signal=28%	CENPX/MRE11/SGO2/CENPS/TENT4A/ABRAXAS1/ABRAXAS2/KNL1/SPC24/HORMAD1/NCAPG2/DMC1/TTN/HFM1/CDCA5/RACGAP1/SLF2/SPICE1/ZW10/KNSTRN/CCNB1/NUSAP1/APC/SPDL1/UBE2C/P3H4/CDCA8/STAG3/ATM/FBXW7/FANCM/XRCC3/FANCD2/TUBG2/CENPF/ECT2/FEN1/CCNE2/RIOK2/PIBF1/TNKS/PDS5B/DDX11/NIPBL/ANAPC1/DYNC1H1/NCAPD2/TTL/HECW2/ERCC4/RRS1/VPS4B/KIF25/KNTC1/NCAPD3/ESCO1/CENPC/AGO4/CDK5RAP2/RCC2/TUBG1/STAG2/EME2/CHMP7/SMC3/SPAG5/DI…
GOBP_POSITIVE_REGULATION_OF_OXIDATIVE_STRESS_INDUCED_NEURON_DEATH	GOBP_POSITIVE_REGULATION_OF_OXIDATIVE_STRESS_INDUCED_NEURON_DEATH	GOBP_POSITIVE_REGULATION_OF_OXIDATIVE_STRESS_INDUCED_NEURON_DEATH	6	0.663519	1.19635	0.266187	1	1	3539	tags=83%, list=25%, signal=63%	TNF/TLR4/FBXW7/TRPM2/REST
GOBP_POSITIVE_REGULATION_OF_NLRP3_INFLAMMASOME_COMPLEX_ASSEMBLY	GOBP_POSITIVE_REGULATION_OF_NLRP3_INFLAMMASOME_COMPLEX_ASSEMBLY	GOBP_POSITIVE_REGULATION_OF_NLRP3_INFLAMMASOME_COMPLEX_ASSEMBLY	10	0.586329	1.19619	0.260184	1	1	2298	tags=30%, list=16%, signal=25%	STMP1/PLCG2/TLR4
HP_RETINOSCHISIS	HP_RETINOSCHISIS	HP_RETINOSCHISIS	2	0.804458	1.19584	0.257785	1	1	1391	tags=50%, list=10%, signal=45%	NR2E3
GOBP_UBIQUINONE_METABOLIC_PROCESS	GOBP_UBIQUINONE_METABOLIC_PROCESS	GOBP_UBIQUINONE_METABOLIC_PROCESS	14	0.544187	1.19582	0.26683	1	1	1652	tags=21%, list=12%, signal=19%	COQ8A/COQ8B/COQ3
GOBP_PROTEIN_LOCALIZATION_TO_PRESYNAPSE	GOBP_PROTEIN_LOCALIZATION_TO_PRESYNAPSE	GOBP_PROTEIN_LOCALIZATION_TO_PRESYNAPSE	7	0.646709	1.19559	0.239716	1	1	1891	tags=43%, list=13%, signal=37%	RAB27B/DLG2/MAPK8IP3
GOBP_POSITIVE_REGULATION_OF_PROTEOLYSIS_INVOLVED_IN_CELLULAR_PROTEIN_CATABOLIC_PROCESS	GOBP_POSITIVE_REGULATION_OF_PROTEOLYSIS_INVOLVED_IN_CELLULAR_PROTEIN_CATABOLIC_PROCESS	GOBP_POSITIVE_REGULATION_OF_PROTEOLYSIS_INVOLVED_IN_CELLULAR_PROTEIN_CATABOLIC_PROCESS	113	0.42434	1.19546	0.125633	1	1	4084	tags=28%, list=29%, signal=20%	RACK1/ECSCR/ELOB/ATP5IF1/NOP53/COP1/PRKN/RGN/CDC20B/FBXO22/RNF19A/OSBPL7/FBXW7/GCLC/MDM2/SH3RF2/CBFA2T3/RNF217/USP13/SOCS4/PIAS1/BBS7/ZYG11B/AKT1/ATXN3/FBXW8/FZR1/RNF144A/HECTD1/USP5/TAF1/SMAD7
GOCC_HFE_TRANSFERRIN_RECEPTOR_COMPLEX	GOCC_HFE_TRANSFERRIN_RECEPTOR_COMPLEX	GOCC_HFE_TRANSFERRIN_RECEPTOR_COMPLEX	6	0.663008	1.19543	0.266187	1	1	3342	tags=50%, list=23%, signal=38%	TF/TFR2/TFRC
HP_URETHROVAGINAL_FISTULA	HP_URETHROVAGINAL_FISTULA	HP_URETHROVAGINAL_FISTULA	4	0.708206	1.19541	0.270802	1	1	1955	tags=50%, list=14%, signal=43%	WDR35/IFT80
GOBP_SOMATIC_DIVERSIFICATION_OF_IMMUNOGLOBULINS_INVOLVED_IN_IMMUNE_RESPONSE	GOBP_SOMATIC_DIVERSIFICATION_OF_IMMUNOGLOBULINS_INVOLVED_IN_IMMUNE_RESPONSE	GOBP_SOMATIC_DIVERSIFICATION_OF_IMMUNOGLOBULINS_INVOLVED_IN_IMMUNE_RESPONSE	38	0.46726	1.19537	0.206522	1	1	4695	tags=47%, list=33%, signal=32%	SHLD1/SHLD2/NSD2/SHLD3/CD40LG/PARP3/THOC1/PTPRC/TFRC/RIF1/ATAD5/LIG4/MSH2/SLC15A4/RNF168/MSH6/CLCF1/PAXIP1
HP_CEREBRAL_HYPOPLASIA	HP_CEREBRAL_HYPOPLASIA	HP_CEREBRAL_HYPOPLASIA	39	0.466353	1.19532	0.203482	1	1	4062	tags=38%, list=28%, signal=28%	KNL1/C2CD3/STIL/CEP152/BRAF/RTTN/PHC1/MYSM1/PHGDH/NCAPD3/MCPH1/CDK5RAP2/CENPJ/CSPP1/KIAA0586
GOBP_NEGATIVE_REGULATION_OF_OXIDOREDUCTASE_ACTIVITY	GOBP_NEGATIVE_REGULATION_OF_OXIDOREDUCTASE_ACTIVITY	GOBP_NEGATIVE_REGULATION_OF_OXIDOREDUCTASE_ACTIVITY	12	0.561079	1.19504	0.265122	1	1	1005	tags=17%, list=7%, signal=16%	ETFBKMT/PRKN
GOBP_NEURON_CELL_CELL_ADHESION	GOBP_NEURON_CELL_CELL_ADHESION	GOBP_NEURON_CELL_CELL_ADHESION	4	0.707964	1.195	0.270802	1	1	1963	tags=50%, list=14%, signal=43%	NLGN4Y/RET
HP_ANGIOID_STREAKS_OF_THE_FUNDUS	HP_ANGIOID_STREAKS_OF_THE_FUNDUS	HP_ANGIOID_STREAKS_OF_THE_FUNDUS	8	0.623451	1.19445	0.251729	1	1	3467	tags=62%, list=24%, signal=47%	XYLT1/TNFRSF11B/GGCX/ENPP1/AKT1
GOMF_1_PHOSPHATIDYLINOSITOL_4_KINASE_ACTIVITY	GOMF_1_PHOSPHATIDYLINOSITOL_4_KINASE_ACTIVITY	GOMF_1_PHOSPHATIDYLINOSITOL_4_KINASE_ACTIVITY	4	0.707409	1.19406	0.270802	1	1	4186	tags=100%, list=29%, signal=71%	PI4K2A/PI4KA/PI4KB/PI4K2B
GOCC_SPERM_FIBROUS_SHEATH	GOCC_SPERM_FIBROUS_SHEATH	GOCC_SPERM_FIBROUS_SHEATH	2	0.80316	1.19391	0.259516	1	1	1536	tags=50%, list=11%, signal=45%	AKAP3
GOCC_CELL_POLE	GOCC_CELL_POLE	GOCC_CELL_POLE	5	0.686591	1.1939	0.261062	1	1	2595	tags=60%, list=18%, signal=49%	GRM6/PI4K2A/RAB8B
GOMF_VITAMIN_B6_BINDING	GOMF_VITAMIN_B6_BINDING	GOMF_VITAMIN_B6_BINDING	30	0.479171	1.19388	0.226204	1	1	2478	tags=20%, list=17%, signal=17%	PLPBP/KYAT3/KYAT1/DDC/SCLY/SPTLC1
GOCC_CILIARY_PLASM	GOCC_CILIARY_PLASM	GOCC_CILIARY_PLASM	69	0.435835	1.19382	0.191795	1	1	4863	tags=49%, list=34%, signal=33%	TOGARAM1/CCDC65/WDR35/CFAP74/CFAP46/MAK/DNAH6/TRAF3IP1/BBS1/ATG16L1/CENPF/RSPH9/LCA5/DNAH1/BBS7/PIK3R4/ARFGEF2/CEP162/KIFAP3/TTC30B/PRKACA/DNAH17/GAS8/CCDC40/SPATA7/CCSAP/BBS5/MNS1/IFT172/CFAP70/GLI1/WDPCP/PRKAR2A/TULP3
GOBP_NUCLEAR_TRANSCRIBED_MRNA_CATABOLIC_PROCESS_DEADENYLATION_DEPENDENT_DECAY	GOBP_NUCLEAR_TRANSCRIBED_MRNA_CATABOLIC_PROCESS_DEADENYLATION_DEPENDENT_DECAY	GOBP_NUCLEAR_TRANSCRIBED_MRNA_CATABOLIC_PROCESS_DEADENYLATION_DEPENDENT_DECAY	54	0.448975	1.19336	0.185106	1	1	212	tags=7%, list=1%, signal=7%	TUT7/TENT4B/TUT4/TENT4A
GOMF_DOPAMINE_BINDING	GOMF_DOPAMINE_BINDING	GOMF_DOPAMINE_BINDING	1	0.889619	1.19325	0.216319	1	1	1579	tags=100%, list=11%, signal=89%	GPR143
GOBP_REGULATION_OF_CILIUM_MOVEMENT	GOBP_REGULATION_OF_CILIUM_MOVEMENT	GOBP_REGULATION_OF_CILIUM_MOVEMENT	13	0.552446	1.19317	0.267746	1	1	4086	tags=54%, list=29%, signal=38%	CFAP298/CCDC65/RGN/BBS4/TACR1/CCDC40/CCSAP
GOBP_NEGATIVE_REGULATION_OF_VASCULAR_WOUND_HEALING	GOBP_NEGATIVE_REGULATION_OF_VASCULAR_WOUND_HEALING	GOBP_NEGATIVE_REGULATION_OF_VASCULAR_WOUND_HEALING	1	0.88948	1.19306	0.216319	1	1	1581	tags=100%, list=11%, signal=89%	TNF
HP_CONGENITAL_MUSCULAR_DYSTROPHY	HP_CONGENITAL_MUSCULAR_DYSTROPHY	HP_CONGENITAL_MUSCULAR_DYSTROPHY	16	0.530717	1.19278	0.240964	1	1	1533	tags=25%, list=11%, signal=22%	SELENON/LARGE1/POMK/TTN
HP_INCREASED_MUSCLE_LIPID_CONTENT	HP_INCREASED_MUSCLE_LIPID_CONTENT	HP_INCREASED_MUSCLE_LIPID_CONTENT	23	0.494585	1.19275	0.245132	1	1	1590	tags=22%, list=11%, signal=19%	SELENON/COQ8A/TTN/SCN4A/NEB
HP_GENERALIZED_MYOCLONIC_ATONIC_SEIZURE	HP_GENERALIZED_MYOCLONIC_ATONIC_SEIZURE	HP_GENERALIZED_MYOCLONIC_ATONIC_SEIZURE	7	0.645034	1.19249	0.243972	1	1	3685	tags=57%, list=26%, signal=42%	NEXMIF/SLC6A1/SYNGAP1/CHD2
GOBP_AXONEME_ASSEMBLY	GOBP_AXONEME_ASSEMBLY	GOBP_AXONEME_ASSEMBLY	34	0.470811	1.19235	0.220994	1	1	1753	tags=24%, list=12%, signal=21%	TOGARAM1/DNAAF4/JHY/FSIP2/CCDC65/CFAP74/CFAP46/CFAP44
GOCC_SPERM_PRINCIPAL_PIECE	GOCC_SPERM_PRINCIPAL_PIECE	GOCC_SPERM_PRINCIPAL_PIECE	13	0.551996	1.1922	0.271482	1	1	4603	tags=62%, list=32%, signal=42%	FSIP2/AKAP3/IFT81/CATSPERG/CCDC189/SLC9B2/ATP2B4/IFT172
GOBP_LUTEOLYSIS	GOBP_LUTEOLYSIS	GOBP_LUTEOLYSIS	6	0.661045	1.19189	0.270504	1	1	4850	tags=100%, list=34%, signal=66%	SLIT2/CASP2/SLIT3/CASP3/MMP19/HSPA5
GOBP_NEGATIVE_REGULATION_OF_HAIR_FOLLICLE_DEVELOPMENT	GOBP_NEGATIVE_REGULATION_OF_HAIR_FOLLICLE_DEVELOPMENT	GOBP_NEGATIVE_REGULATION_OF_HAIR_FOLLICLE_DEVELOPMENT	1	0.88857	1.19184	0.216319	1	1	1594	tags=100%, list=11%, signal=89%	NGFR
HP_ANAL_STENOSIS	HP_ANAL_STENOSIS	HP_ANAL_STENOSIS	16	0.530141	1.19149	0.244578	1	1	6055	tags=81%, list=42%, signal=47%	CCNQ/SALL1/PIGN/SPECC1L/DCHS1/AMER1/LIG4/KDM6A/PIGO/CHD7/MED12/FAT4/NBN
HP_FRONTAL_BALDING	HP_FRONTAL_BALDING	HP_FRONTAL_BALDING	12	0.559333	1.19133	0.268983	1	1	3685	tags=50%, list=26%, signal=37%	NEXMIF/SLC6A1/ALMS1/ABCD1/SYNGAP1/CHD2
GOBP_SPLICEOSOMAL_CONFORMATIONAL_CHANGES_TO_GENERATE_CATALYTIC_CONFORMATION	GOBP_SPLICEOSOMAL_CONFORMATIONAL_CHANGES_TO_GENERATE_CATALYTIC_CONFORMATION	GOBP_SPLICEOSOMAL_CONFORMATIONAL_CHANGES_TO_GENERATE_CATALYTIC_CONFORMATION	5	0.684837	1.19085	0.265487	1	1	246	tags=20%, list=2%, signal=20%	YJU2
GOBP_SPONTANEOUS_NEUROTRANSMITTER_SECRETION	GOBP_SPONTANEOUS_NEUROTRANSMITTER_SECRETION	GOBP_SPONTANEOUS_NEUROTRANSMITTER_SECRETION	3	0.752189	1.19074	0.275806	1	1	1005	tags=33%, list=7%, signal=31%	PRKN
GOBP_INTERLEUKIN_18_PRODUCTION	GOBP_INTERLEUKIN_18_PRODUCTION	GOBP_INTERLEUKIN_18_PRODUCTION	4	0.705414	1.19069	0.272315	1	1	2684	tags=75%, list=19%, signal=61%	TNF/NLRP12/DHX9
GOCC_SORTING_ENDOSOME	GOCC_SORTING_ENDOSOME	GOCC_SORTING_ENDOSOME	6	0.6602	1.19036	0.270504	1	1	4176	tags=67%, list=29%, signal=47%	CLTCL1/NRP1/KDR/LDLR
HP_LIPEMIA_RETINALIS	HP_LIPEMIA_RETINALIS	HP_LIPEMIA_RETINALIS	4	0.704916	1.18985	0.272315	1	1	1312	tags=25%, list=9%, signal=23%	APOC2
GOCC_FILTRATION_DIAPHRAGM	GOCC_FILTRATION_DIAPHRAGM	GOCC_FILTRATION_DIAPHRAGM	7	0.64354	1.18973	0.246809	1	1	4562	tags=71%, list=32%, signal=49%	MAGI2/KIRREL2/TRPC6/PODXL/IQGAP1
HP_URETEROPELVIC_JUNCTION_OBSTRUCTION	HP_URETEROPELVIC_JUNCTION_OBSTRUCTION	HP_URETEROPELVIC_JUNCTION_OBSTRUCTION	12	0.558486	1.18952	0.27027	1	1	5532	tags=75%, list=39%, signal=46%	SLC26A1/HOXA13/SIX5/NSD1/KDM6A/PIGL/SETD2/DSTYK/YY1
GOMF_VOLTAGE_GATED_SODIUM_CHANNEL_ACTIVITY	GOMF_VOLTAGE_GATED_SODIUM_CHANNEL_ACTIVITY	GOMF_VOLTAGE_GATED_SODIUM_CHANNEL_ACTIVITY	12	0.558459	1.18946	0.27027	1	1	1577	tags=33%, list=11%, signal=30%	SCN8A/SCN3A/SCN7A/SCN4A
GOBP_REGULATION_OF_DNA_DEPENDENT_DNA_REPLICATION_INITIATION	GOBP_REGULATION_OF_DNA_DEPENDENT_DNA_REPLICATION_INITIATION	GOBP_REGULATION_OF_DNA_DEPENDENT_DNA_REPLICATION_INITIATION	6	0.659628	1.18933	0.270504	1	1	3028	tags=50%, list=21%, signal=39%	CIZ1/KAT7/CDK2
GOMF_ATP_GATED_ION_CHANNEL_ACTIVITY	GOMF_ATP_GATED_ION_CHANNEL_ACTIVITY	GOMF_ATP_GATED_ION_CHANNEL_ACTIVITY	4	0.704574	1.18927	0.272315	1	1	1128	tags=25%, list=8%, signal=23%	P2RX1
HP_MATERNAL_TERATOGENIC_EXPOSURE	HP_MATERNAL_TERATOGENIC_EXPOSURE	HP_MATERNAL_TERATOGENIC_EXPOSURE	4	0.704468	1.1891	0.272315	1	1	772	tags=25%, list=5%, signal=24%	NECTIN1
HP_PREGNANCY_EXPOSURE	HP_PREGNANCY_EXPOSURE	HP_PREGNANCY_EXPOSURE	4	0.704468	1.1891	0.272315	1	1	772	tags=25%, list=5%, signal=24%	NECTIN1
HP_DYSGAMMAGLOBULINEMIA	HP_DYSGAMMAGLOBULINEMIA	HP_DYSGAMMAGLOBULINEMIA	5	0.683757	1.18897	0.265487	1	1	2280	tags=40%, list=16%, signal=34%	CD40LG/SH2D1A
GOBP_REGULATION_OF_DEFENSE_RESPONSE_TO_VIRUS	GOBP_REGULATION_OF_DEFENSE_RESPONSE_TO_VIRUS	GOBP_REGULATION_OF_DEFENSE_RESPONSE_TO_VIRUS	50	0.450057	1.18828	0.198725	1	1	2740	tags=22%, list=19%, signal=18%	SELENOK/UFD1/CGAS/TOMM70/IL1B/LILRB1/TRAF3IP1/TRIM6/DHX9/DTX3L/NPLOC4
HP_TETANY	HP_TETANY	HP_TETANY	13	0.550101	1.18811	0.273973	1	1	1903	tags=31%, list=13%, signal=27%	UFD1/SLC12A3/TBCE/TRPM6
GOBP_REGULATION_OF_SMOOTHENED_SIGNALING_PATHWAY	GOBP_REGULATION_OF_SMOOTHENED_SIGNALING_PATHWAY	GOBP_REGULATION_OF_SMOOTHENED_SIGNALING_PATHWAY	58	0.442	1.18779	0.192227	1	1	2682	tags=24%, list=19%, signal=20%	RACK1/MOSMO/TEDC1/SCUBE1/C2CD3/KCTD21/KIF7/TTC21B/GPR161/PTCH2/IFT81/ENPP1/GAS1/STK36
HP_ABSENT_EARLOBE	HP_ABSENT_EARLOBE	HP_ABSENT_EARLOBE	13	0.549779	1.18741	0.275218	1	1	4555	tags=54%, list=32%, signal=37%	ATRIP/CEP152/TRAIP/POLR3A/PCNT/CENPJ/ATR
HP_CONGENITAL_STATIONARY_NIGHT_BLINDNESS	HP_CONGENITAL_STATIONARY_NIGHT_BLINDNESS	HP_CONGENITAL_STATIONARY_NIGHT_BLINDNESS	8	0.61969	1.18724	0.26556	1	1	2207	tags=38%, list=15%, signal=32%	GRM6/GNB3/SLC24A1
GOBP_POSITIVE_REGULATION_OF_MITOPHAGY_IN_RESPONSE_TO_MITOCHONDRIAL_DEPOLARIZATION	GOBP_POSITIVE_REGULATION_OF_MITOPHAGY_IN_RESPONSE_TO_MITOCHONDRIAL_DEPOLARIZATION	GOBP_POSITIVE_REGULATION_OF_MITOPHAGY_IN_RESPONSE_TO_MITOCHONDRIAL_DEPOLARIZATION	8	0.619266	1.18643	0.26556	1	1	4083	tags=50%, list=29%, signal=36%	PRKN/MFN2/VPS13C/HUWE1
HP_ANOPHTHALMIA	HP_ANOPHTHALMIA	HP_ANOPHTHALMIA	49	0.450271	1.18637	0.204883	1	1	2011	tags=22%, list=14%, signal=19%	RXYLT1/KIF11/LARGE1/POMK/STIL/DISP1/ERCC8/KIF7/BCOR/ERCC6/GLI2
GOBP_NEGATIVE_REGULATION_OF_TELOMERE_MAINTENANCE_VIA_TELOMERASE	GOBP_NEGATIVE_REGULATION_OF_TELOMERE_MAINTENANCE_VIA_TELOMERASE	GOBP_NEGATIVE_REGULATION_OF_TELOMERE_MAINTENANCE_VIA_TELOMERASE	20	0.50746	1.1861	0.257913	1	1	2565	tags=30%, list=18%, signal=25%	TENT4B/STN1/TEN1/GNL3L/DCP2/PIF1
GOMF_PATCHED_BINDING	GOMF_PATCHED_BINDING	GOMF_PATCHED_BINDING	5	0.682075	1.18604	0.269912	1	1	2067	tags=40%, list=14%, signal=34%	CCNB1/BBS1
HP_THICK_NASAL_ALAE	HP_THICK_NASAL_ALAE	HP_THICK_NASAL_ALAE	32	0.472824	1.18583	0.235754	1	1	3746	tags=41%, list=26%, signal=30%	NEXMIF/KCNH1/SLC6A1/KANSL1/SMARCC2/ARID1B/SMARCA2/SYNGAP1/AKT1/TRPS1/PIK3C2A/CHD2/CCNK
GOBP_KINETOCHORE_ORGANIZATION	GOBP_KINETOCHORE_ORGANIZATION	GOBP_KINETOCHORE_ORGANIZATION	18	0.517963	1.18551	0.253837	1	1	189	tags=11%, list=1%, signal=11%	CENPX/CENPS
HP_GRAY_MATTER_HETEROTOPIA	HP_GRAY_MATTER_HETEROTOPIA	HP_GRAY_MATTER_HETEROTOPIA	88	0.426866	1.18533	0.165988	1	1	3878	tags=36%, list=27%, signal=27%	VPS35L/KNL1/POMK/C2CD3/STIL/CEP152/KIF2A/RTTN/KANSL1/ALG11/TUBGCP2/EPG5/ZNF292/FKTN/PHC1/PEX1/PMS2/DHX16/TBC1D24/SPEN/NCAPD3/AKT1/EML1/ARFGEF2/LAMB1/MCPH1/CDK5RAP2/DCHS1/NDE1/KIAA1109/TUBG1/CENPJ
GOBP_POSITIVE_REGULATION_OF_ENDOTHELIAL_CELL_APOPTOTIC_PROCESS	GOBP_POSITIVE_REGULATION_OF_ENDOTHELIAL_CELL_APOPTOTIC_PROCESS	GOBP_POSITIVE_REGULATION_OF_ENDOTHELIAL_CELL_APOPTOTIC_PROCESS	13	0.54855	1.18476	0.278954	1	1	1055	tags=15%, list=7%, signal=14%	ECSCR/CD40LG
HP_GENERALIZED_OSTEOPOROSIS	HP_GENERALIZED_OSTEOPOROSIS	HP_GENERALIZED_OSTEOPOROSIS	10	0.580646	1.18459	0.264126	1	1	2106	tags=30%, list=15%, signal=26%	TENT5A/CHST3/ZBTB20
GOBP_PEPTIDYL_LYSINE_DIMETHYLATION	GOBP_PEPTIDYL_LYSINE_DIMETHYLATION	GOBP_PEPTIDYL_LYSINE_DIMETHYLATION	23	0.491087	1.18431	0.256586	1	1	3176	tags=26%, list=22%, signal=20%	CSKMT/EEF1AKMT2/EHMT1/KMT2A/SUV39H2/SETD4
HP_LARGE_POSTERIOR_FONTANELLE	HP_LARGE_POSTERIOR_FONTANELLE	HP_LARGE_POSTERIOR_FONTANELLE	4	0.701456	1.18401	0.279879	1	1	3687	tags=75%, list=26%, signal=56%	LHX4/TPO/INTU
GOCC_PERICENTRIC_HETEROCHROMATIN	GOCC_PERICENTRIC_HETEROCHROMATIN	GOCC_PERICENTRIC_HETEROCHROMATIN	19	0.51195	1.18398	0.244418	1	1	3785	tags=42%, list=26%, signal=31%	KDM4D/UHRF2/IKZF1/CENPB/KDM4C/NCAPD3/CENPC/CBX5
GOMF_NUCLEOTIDE_RECEPTOR_ACTIVITY	GOMF_NUCLEOTIDE_RECEPTOR_ACTIVITY	GOMF_NUCLEOTIDE_RECEPTOR_ACTIVITY	9	0.595752	1.18389	0.252688	1	1	3236	tags=44%, list=23%, signal=34%	P2RX1/P2RY1/P2RY10/P2RY8
GOBP_REGULATION_OF_STORE_OPERATED_CALCIUM_CHANNEL_ACTIVITY	GOBP_REGULATION_OF_STORE_OPERATED_CALCIUM_CHANNEL_ACTIVITY	GOBP_REGULATION_OF_STORE_OPERATED_CALCIUM_CHANNEL_ACTIVITY	6	0.656573	1.18383	0.277698	1	1	1509	tags=33%, list=11%, signal=30%	STIMATE/PLCG2
GOBP_NEGATIVE_REGULATION_OF_BLOOD_CIRCULATION	GOBP_NEGATIVE_REGULATION_OF_BLOOD_CIRCULATION	GOBP_NEGATIVE_REGULATION_OF_BLOOD_CIRCULATION	17	0.525076	1.18382	0.247914	1	1	3998	tags=47%, list=28%, signal=34%	GRK2/TNF/RNLS/TRPV1/ATP1A2/AGER/JAK2/PDE4D
HP_TYPE_II_LISSENCEPHALY	HP_TYPE_II_LISSENCEPHALY	HP_TYPE_II_LISSENCEPHALY	13	0.548096	1.18378	0.278954	1	1	1138	tags=23%, list=8%, signal=21%	RXYLT1/LARGE1/POMK
GOMF_ENDORIBONUCLEASE_ACTIVITY_PRODUCING_3_PHOSPHOMONOESTERS	GOMF_ENDORIBONUCLEASE_ACTIVITY_PRODUCING_3_PHOSPHOMONOESTERS	GOMF_ENDORIBONUCLEASE_ACTIVITY_PRODUCING_3_PHOSPHOMONOESTERS	5	0.680491	1.18329	0.274336	1	1	107	tags=20%, list=1%, signal=20%	RIDA
HP_HYPOTHALAMIC_HAMARTOMA	HP_HYPOTHALAMIC_HAMARTOMA	HP_HYPOTHALAMIC_HAMARTOMA	9	0.59542	1.18323	0.255376	1	1	1961	tags=22%, list=14%, signal=19%	CPLANE1/KIF7
GOBP_REGULATION_OF_RESPONSE_TO_TUMOR_CELL	GOBP_REGULATION_OF_RESPONSE_TO_TUMOR_CELL	GOBP_REGULATION_OF_RESPONSE_TO_TUMOR_CELL	14	0.53834	1.18297	0.27907	1	1	45	tags=7%, list=0%, signal=7%	NECTIN2
GOBP_RESPONSE_TO_DISACCHARIDE	GOBP_RESPONSE_TO_DISACCHARIDE	GOBP_RESPONSE_TO_DISACCHARIDE	4	0.700353	1.18215	0.284418	1	1	3027	tags=50%, list=21%, signal=39%	SLC6A1/CALCRL
GOCC_TIM22_MITOCHONDRIAL_IMPORT_INNER_MEMBRANE_INSERTION_COMPLEX	GOCC_TIM22_MITOCHONDRIAL_IMPORT_INNER_MEMBRANE_INSERTION_COMPLEX	GOCC_TIM22_MITOCHONDRIAL_IMPORT_INNER_MEMBRANE_INSERTION_COMPLEX	7	0.639401	1.18208	0.252482	1	1	230	tags=14%, list=2%, signal=14%	TIMM29
GOBP_MUCOSA_ASSOCIATED_LYMPHOID_TISSUE_DEVELOPMENT	GOBP_MUCOSA_ASSOCIATED_LYMPHOID_TISSUE_DEVELOPMENT	GOBP_MUCOSA_ASSOCIATED_LYMPHOID_TISSUE_DEVELOPMENT	5	0.679768	1.18203	0.275811	1	1	1963	tags=40%, list=14%, signal=35%	TOX/RET
GOMF_TUMOR_NECROSIS_FACTOR_RECEPTOR_BINDING	GOMF_TUMOR_NECROSIS_FACTOR_RECEPTOR_BINDING	GOMF_TUMOR_NECROSIS_FACTOR_RECEPTOR_BINDING	23	0.490138	1.18202	0.261168	1	1	4443	tags=43%, list=31%, signal=30%	BABAM2/CD40LG/TNF/EDA/TNFSF15/TRAF1/TRIM37/TRAF6/TNFSF9/LTB
GOMF_NAD_P_H_OXIDASE_H2O2_FORMING_ACTIVITY	GOMF_NAD_P_H_OXIDASE_H2O2_FORMING_ACTIVITY	GOMF_NAD_P_H_OXIDASE_H2O2_FORMING_ACTIVITY	6	0.655544	1.18197	0.277698	1	1	4560	tags=83%, list=32%, signal=57%	NOX4/AIFM1/CYB5R4/FMO5/MICAL1
GOBP_REGULATION_OF_VESICLE_SIZE	GOBP_REGULATION_OF_VESICLE_SIZE	GOBP_REGULATION_OF_VESICLE_SIZE	9	0.594517	1.18144	0.258065	1	1	1249	tags=22%, list=9%, signal=20%	WASHC5/RAB3B
HP_PROXIMAL_RADIO_ULNAR_SYNOSTOSIS	HP_PROXIMAL_RADIO_ULNAR_SYNOSTOSIS	HP_PROXIMAL_RADIO_ULNAR_SYNOSTOSIS	4	0.699804	1.18122	0.284418	1	1	2848	tags=50%, list=20%, signal=40%	HOXA11/TWIST1
GOBP_REGULATION_OF_MACROPHAGE_APOPTOTIC_PROCESS	GOBP_REGULATION_OF_MACROPHAGE_APOPTOTIC_PROCESS	GOBP_REGULATION_OF_MACROPHAGE_APOPTOTIC_PROCESS	6	0.655085	1.18114	0.279137	1	1	46	tags=17%, list=0%, signal=17%	SELENOS
GOMF_PHOSPHATIDYLINOSITOL_KINASE_ACTIVITY	GOMF_PHOSPHATIDYLINOSITOL_KINASE_ACTIVITY	GOMF_PHOSPHATIDYLINOSITOL_KINASE_ACTIVITY	15	0.531568	1.18089	0.270833	1	1	4754	tags=73%, list=33%, signal=49%	ATM/PI4K2A/PI4KA/PIK3C2A/PI4KB/PIK3CD/PIK3C2B/PIK3R3/PI4K2B/PIK3CB/PIKFYVE
GOBP_ANIMAL_ORGAN_MATURATION	GOBP_ANIMAL_ORGAN_MATURATION	GOBP_ANIMAL_ORGAN_MATURATION	21	0.498554	1.1807	0.264434	1	1	2260	tags=29%, list=16%, signal=24%	RFLNB/IFT80/RET/THBS3/XYLT1/IGF1
GOBP_HISTONE_THREONINE_PHOSPHORYLATION	GOBP_HISTONE_THREONINE_PHOSPHORYLATION	GOBP_HISTONE_THREONINE_PHOSPHORYLATION	6	0.654819	1.18066	0.279137	1	1	236	tags=17%, list=2%, signal=16%	DCAF1
GOMF_HISTONE_THREONINE_KINASE_ACTIVITY	GOMF_HISTONE_THREONINE_KINASE_ACTIVITY	GOMF_HISTONE_THREONINE_KINASE_ACTIVITY	6	0.654819	1.18066	0.279137	1	1	236	tags=17%, list=2%, signal=16%	DCAF1
GOBP_NORADRENERGIC_NEURON_DEVELOPMENT	GOBP_NORADRENERGIC_NEURON_DEVELOPMENT	GOBP_NORADRENERGIC_NEURON_DEVELOPMENT	2	0.794175	1.18055	0.273356	1	1	2074	tags=50%, list=15%, signal=43%	ZC4H2
HP_METAPHYSEAL_CHONDRODYSPLASIA	HP_METAPHYSEAL_CHONDRODYSPLASIA	HP_METAPHYSEAL_CHONDRODYSPLASIA	10	0.578515	1.18025	0.270696	1	1	2805	tags=30%, list=20%, signal=24%	EFL1/AIFM1/ALG3
GOBP_FERTILIZATION	GOBP_FERTILIZATION	GOBP_FERTILIZATION	89	0.424653	1.18019	0.167854	1	1	3761	tags=31%, list=26%, signal=23%	NECTIN2/INTS13/NOX5/SPACA6/NECTIN3/FAM170B/ZFY/AKAP3/TRPC3/HOXA11/IZUMO1/PLCD4/UNC13B/PLB1/CECR2/SPAG8/FOLR2/CATSPER2/MST1R/SPESP1/FUT10/ATP8B3/TRPC6/WDR48/TDRKH/ZP3/LY6K/CD46
GOBP_REGULATION_OF_DNA_RECOMBINATION	GOBP_REGULATION_OF_DNA_RECOMBINATION	GOBP_REGULATION_OF_DNA_RECOMBINATION	95	0.424259	1.18006	0.169043	1	1	3718	tags=28%, list=26%, signal=21%	MRE11/FBH1/SHLD1/MRNIP/SHLD2/HDGFL2/CGAS/NSD2/SHLD3/WAS/ERCC6/HELB/PARP3/TIMELESS/WRAP53/RAD51AP1/BRD8/TRRAP/THOC1/PTPRC/RUVBL1/TFRC/WDR48/KPNA1/RIF1/ATAD5/FIGNL1
HP_RESPIRATORY_ALKALOSIS	HP_RESPIRATORY_ALKALOSIS	HP_RESPIRATORY_ALKALOSIS	5	0.67851	1.17984	0.277286	1	1	1867	tags=40%, list=13%, signal=35%	CA5A/OTC
GOBP_REGULATION_OF_CALCIUM_ION_TRANSMEMBRANE_TRANSPORTER_ACTIVITY	GOBP_REGULATION_OF_CALCIUM_ION_TRANSMEMBRANE_TRANSPORTER_ACTIVITY	GOBP_REGULATION_OF_CALCIUM_ION_TRANSMEMBRANE_TRANSPORTER_ACTIVITY	48	0.448681	1.17945	0.206164	1	1	4074	tags=33%, list=28%, signal=24%	SELENON/NIPSNAP2/STIMATE/PLCG2/AKAP6/RGN/CACNB3/CACNB1/ATP1A2/AHNAK/THADA/DMD/PRKACA/ADRA2A/PDE4D/STIM2
GOMF_PROTEIN_ARGININE_OMEGA_N_MONOMETHYLTRANSFERASE_ACTIVITY	GOMF_PROTEIN_ARGININE_OMEGA_N_MONOMETHYLTRANSFERASE_ACTIVITY	GOMF_PROTEIN_ARGININE_OMEGA_N_MONOMETHYLTRANSFERASE_ACTIVITY	5	0.678123	1.17917	0.281711	1	1	4259	tags=80%, list=30%, signal=56%	PRMT3/PRMT7/PRMT6/PRMT9
HP_ABNORMALITY_OF_MALE_INTERNAL_GENITALIA	HP_ABNORMALITY_OF_MALE_INTERNAL_GENITALIA	HP_ABNORMALITY_OF_MALE_INTERNAL_GENITALIA	42	0.452634	1.17892	0.219251	1	1	2502	tags=26%, list=18%, signal=22%	MRE11/CTLA4/PALB2/SOX9/RAD51D/BTK/APC/BRCA1/RNASEL/PHF6/MDM2
HP_DYSTROPHIC_TOENAIL	HP_DYSTROPHIC_TOENAIL	HP_DYSTROPHIC_TOENAIL	14	0.536449	1.17881	0.27907	1	1	2458	tags=29%, list=17%, signal=24%	NECTIN1/RETREG1/GJB2/KLHL24
GOBP_HYDROCARBON_METABOLIC_PROCESS	GOBP_HYDROCARBON_METABOLIC_PROCESS	GOBP_HYDROCARBON_METABOLIC_PROCESS	2	0.792934	1.17871	0.275087	1	1	1761	tags=50%, list=12%, signal=44%	CYP2E1
GOBP_CD40_SIGNALING_PATHWAY	GOBP_CD40_SIGNALING_PATHWAY	GOBP_CD40_SIGNALING_PATHWAY	13	0.545739	1.17869	0.281445	1	1	2479	tags=31%, list=17%, signal=25%	CD40LG/FANCA/RNF31/FANCD2
HP_ABNORMALITY_OF_THE_1ST_METACARPAL	HP_ABNORMALITY_OF_THE_1ST_METACARPAL	HP_ABNORMALITY_OF_THE_1ST_METACARPAL	21	0.497657	1.17857	0.265589	1	1	4784	tags=52%, list=33%, signal=35%	VPS35L/HOXA13/FANCD2/PCNT/NIPBL/CANT1/TRIO/SMC3/RAD21/SMC1A/FANCI
GOMF_HISTONE_LYSINE_N_METHYLTRANSFERASE_ACTIVITY	GOMF_HISTONE_LYSINE_N_METHYLTRANSFERASE_ACTIVITY	GOMF_HISTONE_LYSINE_N_METHYLTRANSFERASE_ACTIVITY	39	0.459777	1.17847	0.224157	1	1	6154	tags=64%, list=43%, signal=37%	NSD3/NSD2/SMYD5/EHMT1/EZH1/KMT2A/SUV39H2/N6AMT1/SETD4/NSD1/SETMAR/SETDB2/WDR82/ASH2L/MECOM/RBBP5/KMT2C/SETD2/KMT5A/SETD5/SUV39H1/ASH1L/TTLL12/EHMT2/SETD1B
GOBP_EMBRYONIC_SKELETAL_JOINT_MORPHOGENESIS	GOBP_EMBRYONIC_SKELETAL_JOINT_MORPHOGENESIS	GOBP_EMBRYONIC_SKELETAL_JOINT_MORPHOGENESIS	4	0.698126	1.17839	0.291982	1	1	2043	tags=50%, list=14%, signal=43%	HOXA11/OSR1
HP_EEG_WITH_FRONTAL_EPILEPTIFORM_DISCHARGES	HP_EEG_WITH_FRONTAL_EPILEPTIFORM_DISCHARGES	HP_EEG_WITH_FRONTAL_EPILEPTIFORM_DISCHARGES	4	0.698034	1.17824	0.291982	1	1	4320	tags=100%, list=30%, signal=70%	SPATA5/SRPX2/PI4KA/ADGRG1
HP_SHORT_THORAX	HP_SHORT_THORAX	HP_SHORT_THORAX	28	0.47702	1.17823	0.247738	1	1	2694	tags=32%, list=19%, signal=26%	WDR35/TBX6/IFT80/LFNG/TTC21B/CCDC8/EVC2/TRIP11/CUL7
GOMF_PHOSPHATIDYLINOSITOL_BISPHOSPHATE_PHOSPHATASE_ACTIVITY	GOMF_PHOSPHATIDYLINOSITOL_BISPHOSPHATE_PHOSPHATASE_ACTIVITY	GOMF_PHOSPHATIDYLINOSITOL_BISPHOSPHATE_PHOSPHATASE_ACTIVITY	21	0.497341	1.17783	0.265589	1	1	2391	tags=24%, list=17%, signal=20%	PIP4P2/PIP4P1/MTMR8/MTMR4/INPP5D
GOCC_SIN3_COMPLEX	GOCC_SIN3_COMPLEX	GOCC_SIN3_COMPLEX	8	0.614731	1.17774	0.272476	1	1	122	tags=12%, list=1%, signal=12%	SINHCAF
GOCC_CENTRIOLE	GOCC_CENTRIOLE	GOCC_CENTRIOLE	113	0.417983	1.17755	0.161094	1	1	5124	tags=53%, list=36%, signal=34%	WASHC1/TEDC1/TSKS/CEP128/C2CD3/STIL/CCNF/SFI1/CEP192/CEP152/SPICE1/NEDD1/KIF2A/CEP97/PARP3/AGBL2/RTTN/ALMS1/NEURL4/CEP295NL/CCP110/CCDC120/CNTROB/CEP295/CEP78/PCNT/CEP250/CEP83/CEP162/BBS4/CCHCR1/CCDC88A/TUBG1/CEP164/IQCB1/CENPJ/CCDC68/HERC2/HSPA6/KIAA0586/CCSAP/CNTLN/TOP2A/GLE1/IFT88/AKNA/SCLT1/CEP89/CEP41/WRAP73/CCDC146/KIF3A/PLK2/CEP170/STARD9/MPHOSPH9/CEP120/CEP350/ROCK1/IFT20
GOCC_SYNAPTONEMAL_STRUCTURE	GOCC_SYNAPTONEMAL_STRUCTURE	GOCC_SYNAPTONEMAL_STRUCTURE	20	0.503712	1.17734	0.26612	1	1	2344	tags=30%, list=16%, signal=25%	FAM9C/HORMAD1/FKBP6/BRCA1/P3H4/STAG3
GOBP_RNA_METHYLATION	GOBP_RNA_METHYLATION	GOBP_RNA_METHYLATION	69	0.429744	1.17714	0.214359	1	1	5008	tags=54%, list=35%, signal=35%	BUD23/VIRMA/MRM2/MRM3/TRMT9B/WDR4/LCMT2/BCDIN3D/MRM1/TRMT10B/ZCCHC4/METTL2B/METTL3/TRMT5/NSUN3/TYW3/EMG1/THADA/PCIF1/HENMT1/TRMT11/METTL16/TRMT12/METTL15/RBM15/THUMPD3/NSUN5/CMTR2/TRMT13/TRDMT1/TRMT10A/METTL14/METTL2A/METTL4/NSUN4/CBLL1/TGS1
GOMF_GLUTAMATE_RECEPTOR_ACTIVITY	GOMF_GLUTAMATE_RECEPTOR_ACTIVITY	GOMF_GLUTAMATE_RECEPTOR_ACTIVITY	5	0.676952	1.17714	0.284661	1	1	4622	tags=100%, list=32%, signal=68%	GRM6/GRM2/GRIK3/GRM3/GRID1
HP_TRACTIONAL_RETINAL_DETACHMENT	HP_TRACTIONAL_RETINAL_DETACHMENT	HP_TRACTIONAL_RETINAL_DETACHMENT	6	0.6528	1.17702	0.286331	1	1	4489	tags=83%, list=31%, signal=57%	ZNF408/FZD4/LRP5/TSPAN12/VCAN
GOBP_REGULATION_OF_NATURAL_KILLER_CELL_CHEMOTAXIS	GOBP_REGULATION_OF_NATURAL_KILLER_CELL_CHEMOTAXIS	GOBP_REGULATION_OF_NATURAL_KILLER_CELL_CHEMOTAXIS	5	0.676861	1.17698	0.284661	1	1	1497	tags=60%, list=10%, signal=54%	CCL7/CCL4/CCL3
HP_FEMALE_INFERTILITY	HP_FEMALE_INFERTILITY	HP_FEMALE_INFERTILITY	26	0.481118	1.1769	0.254237	1	1	3916	tags=42%, list=27%, signal=31%	CFAP298/DNAAF4/CCDC65/TLE6/HSF2BP/STK36/RSPH9/DNAH1/DNAAF5/GAS8/CCDC40
HP_ERYSIPELAS	HP_ERYSIPELAS	HP_ERYSIPELAS	7	0.636476	1.17667	0.256738	1	1	1229	tags=29%, list=9%, signal=26%	KIF11/FAM111B
HP_3_4_FINGER_SYNDACTYLY	HP_3_4_FINGER_SYNDACTYLY	HP_3_4_FINGER_SYNDACTYLY	3	0.74329	1.17665	0.290323	1	1	2644	tags=67%, list=18%, signal=54%	SALL1/DSP
HP_MESOAXIAL_HAND_POLYDACTYLY	HP_MESOAXIAL_HAND_POLYDACTYLY	HP_MESOAXIAL_HAND_POLYDACTYLY	7	0.636423	1.17657	0.256738	1	1	77	tags=14%, list=1%, signal=14%	CPLANE1
HP_ABNORMAL_PROSTATE_MORPHOLOGY	HP_ABNORMAL_PROSTATE_MORPHOLOGY	HP_ABNORMAL_PROSTATE_MORPHOLOGY	34	0.464575	1.17656	0.244199	1	1	3372	tags=35%, list=24%, signal=27%	MRE11/CTLA4/PALB2/RAD51D/BTK/APC/BRCA1/RNASEL/PHF6/MDM2/BRCA2/CHEK2
GOBP_HISTONE_H3_K4_DEMETHYLATION_TRIMETHYL_H3_K4_SPECIFIC	GOBP_HISTONE_H3_K4_DEMETHYLATION_TRIMETHYL_H3_K4_SPECIFIC	GOBP_HISTONE_H3_K4_DEMETHYLATION_TRIMETHYL_H3_K4_SPECIFIC	5	0.67648	1.17631	0.284661	1	1	3336	tags=60%, list=23%, signal=46%	RIOX1/KDM5D/KDM5C
GOBP_RESPONSE_TO_THYROXINE	GOBP_RESPONSE_TO_THYROXINE	GOBP_RESPONSE_TO_THYROXINE	3	0.74305	1.17627	0.290323	1	1	2452	tags=67%, list=17%, signal=55%	TOMM70/GCLC
HP_ABNORMAL_GERM_CELL_MORPHOLOGY	HP_ABNORMAL_GERM_CELL_MORPHOLOGY	HP_ABNORMAL_GERM_CELL_MORPHOLOGY	17	0.521671	1.17615	0.252682	1	1	3021	tags=35%, list=21%, signal=28%	BRDT/FSIP2/CFAP44/NANOS1/QRICH2/DNAH1
HP_APLASIA_HYPOPLASIA_OF_THE_ULNA	HP_APLASIA_HYPOPLASIA_OF_THE_ULNA	HP_APLASIA_HYPOPLASIA_OF_THE_ULNA	43	0.450339	1.17596	0.230769	1	1	3998	tags=42%, list=28%, signal=30%	VPS35L/FANCA/EXOC6B/PALB2/CHST3/APC/CCDC8/BRCA1/DHODH/FANCM/FANCD2/LRP4/CUL7/BRCA2/ERCC4/RFWD3/UBE2T/PDE4D
HP_ABNORMAL_RESPIRATORY_MOTILE_CILIUM_PHYSIOLOGY	HP_ABNORMAL_RESPIRATORY_MOTILE_CILIUM_PHYSIOLOGY	HP_ABNORMAL_RESPIRATORY_MOTILE_CILIUM_PHYSIOLOGY	14	0.535138	1.17593	0.281518	1	1	3916	tags=57%, list=27%, signal=42%	CFAP298/DNAAF4/CCDC65/STK36/RSPH9/DNAAF5/GAS8/CCDC40
GOBP_ACTIN_NUCLEATION	GOBP_ACTIN_NUCLEATION	GOBP_ACTIN_NUCLEATION	42	0.451304	1.17545	0.224599	1	1	1847	tags=14%, list=13%, signal=12%	WASHC1/WASHC5/FMN1/SPIRE2/WAS/SPIRE1
GOBP_DETERMINATION_OF_ADULT_LIFESPAN	GOBP_DETERMINATION_OF_ADULT_LIFESPAN	GOBP_DETERMINATION_OF_ADULT_LIFESPAN	13	0.544064	1.17507	0.287671	1	1	2995	tags=38%, list=21%, signal=30%	CGAS/TFCP2L1/ATM/INPP5D/PRDM2
HP_MULTIPLE_PRENATAL_FRACTURES	HP_MULTIPLE_PRENATAL_FRACTURES	HP_MULTIPLE_PRENATAL_FRACTURES	12	0.551573	1.1748	0.287001	1	1	1590	tags=17%, list=11%, signal=15%	MESD/NEB
GOCC_PHOTORECEPTOR_INNER_SEGMENT	GOCC_PHOTORECEPTOR_INNER_SEGMENT	GOCC_PHOTORECEPTOR_INNER_SEGMENT	25	0.4814	1.17421	0.255392	1	1	2027	tags=24%, list=14%, signal=21%	PPEF2/ATP1A3/OPN1SW/SHANK2/MAK/ATP8A2
HP_ABNORMAL_PELVIS_BONE_OSSIFICATION	HP_ABNORMAL_PELVIS_BONE_OSSIFICATION	HP_ABNORMAL_PELVIS_BONE_OSSIFICATION	5	0.675132	1.17397	0.284661	1	1	1955	tags=40%, list=14%, signal=35%	WDR35/IFT80
GOBP_NEGATIVE_REGULATION_OF_RNA_CATABOLIC_PROCESS	GOBP_NEGATIVE_REGULATION_OF_RNA_CATABOLIC_PROCESS	GOBP_NEGATIVE_REGULATION_OF_RNA_CATABOLIC_PROCESS	54	0.441589	1.17373	0.212766	1	1	581	tags=9%, list=4%, signal=9%	TENT4B/TENT2/TENT4A/TENT5A/TENT5C
GOBP_INDOLE_CONTAINING_COMPOUND_BIOSYNTHETIC_PROCESS	GOBP_INDOLE_CONTAINING_COMPOUND_BIOSYNTHETIC_PROCESS	GOBP_INDOLE_CONTAINING_COMPOUND_BIOSYNTHETIC_PROCESS	2	0.789499	1.1736	0.283737	1	1	1158	tags=50%, list=8%, signal=46%	DDC
GOBP_REGULATION_OF_MIRNA_METABOLIC_PROCESS	GOBP_REGULATION_OF_MIRNA_METABOLIC_PROCESS	GOBP_REGULATION_OF_MIRNA_METABOLIC_PROCESS	10	0.575146	1.17337	0.278581	1	1	162	tags=10%, list=1%, signal=10%	TENT2
HP_ABNORMALITY_OF_NEUTROPHIL_PHYSIOLOGY	HP_ABNORMALITY_OF_NEUTROPHIL_PHYSIOLOGY	HP_ABNORMALITY_OF_NEUTROPHIL_PHYSIOLOGY	12	0.55077	1.17309	0.287001	1	1	241	tags=17%, list=2%, signal=16%	CYBC1/EFL1
HP_PROSTATITIS	HP_PROSTATITIS	HP_PROSTATITIS	4	0.694641	1.17251	0.304085	1	1	2095	tags=50%, list=15%, signal=43%	CTLA4/BTK
HP_RHINITIS	HP_RHINITIS	HP_RHINITIS	42	0.450043	1.17217	0.228877	1	1	3259	tags=33%, list=23%, signal=26%	CFAP298/DNAAF4/CCDC65/PLCG2/ELANE/EDA/CIITA/SPINK5/SLC29A3/STK36/RSPH9/RFXAP/DNAH1/DNAAF5
GOBP_TRIVALENT_INORGANIC_ANION_HOMEOSTASIS	GOBP_TRIVALENT_INORGANIC_ANION_HOMEOSTASIS	GOBP_TRIVALENT_INORGANIC_ANION_HOMEOSTASIS	4	0.694116	1.17162	0.304085	1	1	4376	tags=100%, list=31%, signal=69%	ENPP1/SLC9A3R1/FGFR4/XPR1
HP_DELAYED_EPIPHYSEAL_OSSIFICATION	HP_DELAYED_EPIPHYSEAL_OSSIFICATION	HP_DELAYED_EPIPHYSEAL_OSSIFICATION	15	0.527272	1.17134	0.279412	1	1	2001	tags=33%, list=14%, signal=29%	LHX4/KCNH1/KIF7/TONSL/CLCN5
HP_HONEYCOMB_LUNG	HP_HONEYCOMB_LUNG	HP_HONEYCOMB_LUNG	6	0.649571	1.1712	0.292086	1	1	193	tags=17%, list=1%, signal=16%	STN1
HP_BIFID_TONGUE	HP_BIFID_TONGUE	HP_BIFID_TONGUE	12	0.549832	1.17109	0.288288	1	1	1955	tags=25%, list=14%, signal=22%	WDR35/C2CD3/IFT80
GOCC_CYTOPLASMIC_MICROTUBULE	GOCC_CYTOPLASMIC_MICROTUBULE	GOCC_CYTOPLASMIC_MICROTUBULE	54	0.440555	1.17098	0.218085	1	1	4668	tags=44%, list=33%, signal=30%	SELENOS/TOGARAM1/GRAMD2B/SPACA9/CLMP/APC/SNPH/MAP9/TUBG2/TUBGCP2/BCAS3/MID1/ARHGAP18/DYNC1H1/ARFGEF2/CEP162/TTC30B/TUBG1/CCSAP/CLASP2/CLASP1/NUMA1/BCL10/FAM161B
GOCC_STEREOCILIUM_TIP	GOCC_STEREOCILIUM_TIP	GOCC_STEREOCILIUM_TIP	11	0.563196	1.17059	0.285526	1	1	3672	tags=45%, list=26%, signal=34%	HOMER2/MYO3A/CEACAM16/PKHD1L1/SLC9A3R1
HP_PERIVENTRICULAR_WHITE_MATTER_HYPERINTENSITIES	HP_PERIVENTRICULAR_WHITE_MATTER_HYPERINTENSITIES	HP_PERIVENTRICULAR_WHITE_MATTER_HYPERINTENSITIES	11	0.563185	1.17057	0.285526	1	1	1525	tags=18%, list=11%, signal=16%	SELENOI/STRADA
GOMF_TUMOR_NECROSIS_FACTOR_RECEPTOR_SUPERFAMILY_BINDING	GOMF_TUMOR_NECROSIS_FACTOR_RECEPTOR_SUPERFAMILY_BINDING	GOMF_TUMOR_NECROSIS_FACTOR_RECEPTOR_SUPERFAMILY_BINDING	39	0.456675	1.17052	0.235038	1	1	4827	tags=38%, list=34%, signal=26%	BEX3/BABAM2/CD40LG/TNF/EDA/TNFSF15/TRAF1/TRIM37/CASP8AP2/TRAF6/TNFSF9/LTB/MADD/CASP3/FEM1B
GOBP_REGULATION_OF_ANAPHASE_PROMOTING_COMPLEX_DEPENDENT_CATABOLIC_PROCESS	GOBP_REGULATION_OF_ANAPHASE_PROMOTING_COMPLEX_DEPENDENT_CATABOLIC_PROCESS	GOBP_REGULATION_OF_ANAPHASE_PROMOTING_COMPLEX_DEPENDENT_CATABOLIC_PROCESS	3	0.739331	1.17038	0.303226	1	1	3729	tags=100%, list=26%, signal=74%	CDC20B/CDK2/FZR1
GOBP_SNRNA_TRANSCRIPTION_BY_RNA_POLYMERASE_II	GOBP_SNRNA_TRANSCRIPTION_BY_RNA_POLYMERASE_II	GOBP_SNRNA_TRANSCRIPTION_BY_RNA_POLYMERASE_II	13	0.541826	1.17024	0.291407	1	1	5074	tags=62%, list=35%, signal=40%	SNAPC4/ZNF143/ICE1/SNAPC3/ZC3H8/SNAPC1/ICE2/CDK7
GOMF_MONOCARBOXYLIC_ACID_TRANSMEMBRANE_TRANSPORTER_ACTIVITY	GOMF_MONOCARBOXYLIC_ACID_TRANSMEMBRANE_TRANSPORTER_ACTIVITY	GOMF_MONOCARBOXYLIC_ACID_TRANSMEMBRANE_TRANSPORTER_ACTIVITY	33	0.463596	1.17024	0.253615	1	1	5413	tags=61%, list=38%, signal=38%	SLC10A1/SLC16A13/SLC16A8/SLC51A/SLC6A1/SLC51B/SLCO1C1/SLC16A12/SLC10A6/SLC16A5/SLC16A4/SLC9A3R1/CD36/SLC10A7/SLC16A2/SLC16A7/ABCC4/SLC16A1/SLC6A6/SLC43A3
HP_ECTOPIC_KIDNEY	HP_ECTOPIC_KIDNEY	HP_ECTOPIC_KIDNEY	59	0.435074	1.17016	0.216387	1	1	3102	tags=34%, list=22%, signal=27%	BUD23/CCNQ/METTL27/FKBP6/FANCA/DNA2/MLXIPL/SALL1/KNSTRN/APC/RTTN/JAM3/SPINK5/FANCD2/USP9X/LRP4/ARID1B/SPECC1L/NIPBL/GTF2IRD1
HP_ABNORMALITY_OF_THE_TRAGUS	HP_ABNORMALITY_OF_THE_TRAGUS	HP_ABNORMALITY_OF_THE_TRAGUS	7	0.632861	1.16999	0.262411	1	1	4332	tags=86%, list=30%, signal=60%	SALL1/GLI2/PIGN/EFTUD2/KCTD1/NUP188
GOBP_ECTODERM_DEVELOPMENT	GOBP_ECTODERM_DEVELOPMENT	GOBP_ECTODERM_DEVELOPMENT	15	0.526616	1.16989	0.283088	1	1	4410	tags=47%, list=31%, signal=32%	VAX2/VPS52/EDA2R/FZD7/ITGA6/ZBTB7B/SMURF1
HP_CONGENITAL_THROMBOCYTOPENIA	HP_CONGENITAL_THROMBOCYTOPENIA	HP_CONGENITAL_THROMBOCYTOPENIA	4	0.693077	1.16987	0.305598	1	1	1661	tags=50%, list=12%, signal=44%	HOXA11/WAS
GOCC_RDNA_HETEROCHROMATIN	GOCC_RDNA_HETEROCHROMATIN	GOCC_RDNA_HETEROCHROMATIN	5	0.672679	1.16971	0.29351	1	1	2137	tags=40%, list=15%, signal=34%	NOP53/RRP8
GOBP_RESPONSE_TO_CELL_CYCLE_CHECKPOINT_SIGNALING	GOBP_RESPONSE_TO_CELL_CYCLE_CHECKPOINT_SIGNALING	GOBP_RESPONSE_TO_CELL_CYCLE_CHECKPOINT_SIGNALING	6	0.648665	1.16957	0.292086	1	1	2187	tags=33%, list=15%, signal=28%	FBH1/TIGAR
HP_RECURRENT_SINOPULMONARY_INFECTIONS	HP_RECURRENT_SINOPULMONARY_INFECTIONS	HP_RECURRENT_SINOPULMONARY_INFECTIONS	35	0.458689	1.16949	0.253846	1	1	3916	tags=40%, list=27%, signal=29%	CFAP298/DNAAF4/CCDC65/PLCG2/ELANE/STK36/RSPH9/DNAH1/DNAAF5/TFRC/DOCK8/PIK3CD/GAS8/CCDC40
GOMF_HISTONE_H3_TRI_DI_MONOMETHYL_LYSINE_4_DEMETHYLASE_ACTIVITY	GOMF_HISTONE_H3_TRI_DI_MONOMETHYL_LYSINE_4_DEMETHYLASE_ACTIVITY	GOMF_HISTONE_H3_TRI_DI_MONOMETHYL_LYSINE_4_DEMETHYLASE_ACTIVITY	6	0.64843	1.16914	0.292086	1	1	3336	tags=50%, list=23%, signal=38%	RIOX1/KDM5D/KDM5C
HP_PUNCTATE_OPACIFICATION_OF_THE_CORNEA	HP_PUNCTATE_OPACIFICATION_OF_THE_CORNEA	HP_PUNCTATE_OPACIFICATION_OF_THE_CORNEA	2	0.786125	1.16859	0.290657	1	1	2159	tags=50%, list=15%, signal=42%	CYP4V2
GOBP_SERINE_FAMILY_AMINO_ACID_METABOLIC_PROCESS	GOBP_SERINE_FAMILY_AMINO_ACID_METABOLIC_PROCESS	GOBP_SERINE_FAMILY_AMINO_ACID_METABOLIC_PROCESS	26	0.477562	1.1682	0.262147	1	1	3714	tags=38%, list=26%, signal=29%	RIDA/DHFR2/SEPHS2/SCLY/SLC7A11/GCLC/PHGDH/GART/TST/CTH
GOMF_GLUCURONOSYLTRANSFERASE_ACTIVITY	GOMF_GLUCURONOSYLTRANSFERASE_ACTIVITY	GOMF_GLUCURONOSYLTRANSFERASE_ACTIVITY	10	0.572572	1.16812	0.279895	1	1	1628	tags=20%, list=11%, signal=18%	LARGE1/CHSY3
GOBP_DETECTION_OF_OTHER_ORGANISM	GOBP_DETECTION_OF_OTHER_ORGANISM	GOBP_DETECTION_OF_OTHER_ORGANISM	10	0.572441	1.16785	0.279895	1	1	4498	tags=70%, list=31%, signal=48%	SSC5D/TLR1/TLR4/CLEC7A/HLA-DRB1/CD1D/NAIP
GOBP_DNA_REPAIR	GOBP_DNA_REPAIR	GOBP_DNA_REPAIR	422	0.398606	1.16763	0.043956	1	1	4759	tags=40%, list=33%, signal=27%	NOP53/HPF1/CENPX/BABAM2/MRE11/PAXX/FBH1/CENPS/TENT4A/MARF1/SHLD1/ABRAXAS1/MRNIP/SHLD2/CYREN/HDGFL2/CGAS/NSD2/SHLD3/GCNA/ATRIP/ATP23/DMC1/CHAF1B/UBE2V1/MCMDC2/KDM4D/FANCA/CDCA5/SPIRE2/WAS/GINS2/SLF2/HSF2BP/ERCC8/SPIRE1/PALB2/DNA2/TONSL/TRAIP/ERCC6/HELB/RAD51D/PARP3/TIGAR/LIG1/SWSAP1/KAT7/BRCA1/DCLRE1A/ATM/GGN/POLN/TIMELESS/MCM9/FBXW7/WRAP53/FANCM/MMS22L/XRCC3/FANCD2/ACTR8/POLK/PIF1/POLH/MCM6/RAD51…
GOCC_TERMINAL_BOUTON	GOCC_TERMINAL_BOUTON	GOCC_TERMINAL_BOUTON	20	0.499487	1.16747	0.279015	1	1	4560	tags=50%, list=32%, signal=34%	SLC18A2/UNC13B/PRSS12/GRIK3/TBC1D24/SYP/CAD/AP3D1/AAK1/MICAL1
GOMF_HISTONE_METHYLTRANSFERASE_ACTIVITY_H4_K20_SPECIFIC	GOMF_HISTONE_METHYLTRANSFERASE_ACTIVITY_H4_K20_SPECIFIC	GOMF_HISTONE_METHYLTRANSFERASE_ACTIVITY_H4_K20_SPECIFIC	7	0.631384	1.16726	0.265248	1	1	3666	tags=57%, list=26%, signal=43%	NSD2/SMYD5/SETD4/NSD1
GOMF_PROTEIN_KINASE_C_BINDING	GOMF_PROTEIN_KINASE_C_BINDING	GOMF_PROTEIN_KINASE_C_BINDING	45	0.446157	1.16681	0.237994	1	1	72	tags=7%, list=1%, signal=7%	RACK1/CAVIN2/CAVIN3
GOBP_REGULATION_OF_RESPONSE_TO_DRUG	GOBP_REGULATION_OF_RESPONSE_TO_DRUG	GOBP_REGULATION_OF_RESPONSE_TO_DRUG	1	0.869894	1.16679	0.259962	1	1	1861	tags=100%, list=13%, signal=87%	GRM2
GOBP_CEREBELLAR_PURKINJE_CELL_LAYER_MORPHOGENESIS	GOBP_CEREBELLAR_PURKINJE_CELL_LAYER_MORPHOGENESIS	GOBP_CEREBELLAR_PURKINJE_CELL_LAYER_MORPHOGENESIS	10	0.571917	1.16678	0.279895	1	1	2941	tags=40%, list=21%, signal=32%	COQ8B/TTC21B/LDB1/HERC1
HP_MACULAR_THICKENING	HP_MACULAR_THICKENING	HP_MACULAR_THICKENING	21	0.492584	1.16656	0.275982	1	1	4449	tags=43%, list=31%, signal=30%	NR2E3/KIAA1549/APC/CYP4V2/ZNF408/PRPF8/FZD4/LRP5/TSPAN12
HP_NONPROGRESSIVE	HP_NONPROGRESSIVE	HP_NONPROGRESSIVE	15	0.525092	1.1665	0.286765	1	1	966	tags=13%, list=7%, signal=12%	SELENON/SCN8A
GOBP_PRIMARY_AMINO_COMPOUND_BIOSYNTHETIC_PROCESS	GOBP_PRIMARY_AMINO_COMPOUND_BIOSYNTHETIC_PROCESS	GOBP_PRIMARY_AMINO_COMPOUND_BIOSYNTHETIC_PROCESS	3	0.736874	1.16649	0.306452	1	1	1158	tags=33%, list=8%, signal=31%	DDC
GOBP_BARBED_END_ACTIN_FILAMENT_CAPPING	GOBP_BARBED_END_ACTIN_FILAMENT_CAPPING	GOBP_BARBED_END_ACTIN_FILAMENT_CAPPING	21	0.492448	1.16624	0.275982	1	1	560	tags=10%, list=4%, signal=9%	WASHC2C/CARMIL1
GOBP_OTIC_VESICLE_DEVELOPMENT	GOBP_OTIC_VESICLE_DEVELOPMENT	GOBP_OTIC_VESICLE_DEVELOPMENT	5	0.670269	1.16552	0.29646	1	1	3577	tags=60%, list=25%, signal=45%	STOX1/SOX9/PROX1
GOBP_NEGATIVE_REGULATION_OF_DNA_BIOSYNTHETIC_PROCESS	GOBP_NEGATIVE_REGULATION_OF_DNA_BIOSYNTHETIC_PROCESS	GOBP_NEGATIVE_REGULATION_OF_DNA_BIOSYNTHETIC_PROCESS	29	0.469629	1.16541	0.263811	1	1	2565	tags=28%, list=18%, signal=23%	TENT4B/STN1/TEN1/RGN/PARP3/GNL3L/DCP2/PIF1
HP_LUPUS_ANTICOAGULANT	HP_LUPUS_ANTICOAGULANT	HP_LUPUS_ANTICOAGULANT	5	0.669955	1.16497	0.29646	1	1	222	tags=20%, list=2%, signal=20%	ADA2
HP_PERIVENTRICULAR_HETEROTOPIA	HP_PERIVENTRICULAR_HETEROTOPIA	HP_PERIVENTRICULAR_HETEROTOPIA	29	0.469448	1.16496	0.264938	1	1	3663	tags=31%, list=26%, signal=23%	VPS35L/C2CD3/RTTN/ZNF292/DHX16/TBC1D24/ARFGEF2/DCHS1/NDE1
HP_SUBCORTICAL_BAND_HETEROTOPIA	HP_SUBCORTICAL_BAND_HETEROTOPIA	HP_SUBCORTICAL_BAND_HETEROTOPIA	9	0.586149	1.16481	0.278226	1	1	3788	tags=67%, list=26%, signal=49%	KIF2A/TUBGCP2/EML1/LAMB1/DCHS1/TUBG1
GOBP_REGULATION_OF_NUCLEOTIDE_BINDING_OLIGOMERIZATION_DOMAIN_CONTAINING_SIGNALING_PATHWAY	GOBP_REGULATION_OF_NUCLEOTIDE_BINDING_OLIGOMERIZATION_DOMAIN_CONTAINING_SIGNALING_PATHWAY	GOBP_REGULATION_OF_NUCLEOTIDE_BINDING_OLIGOMERIZATION_DOMAIN_CONTAINING_SIGNALING_PATHWAY	11	0.560388	1.16476	0.290789	1	1	68	tags=9%, list=0%, signal=9%	ERBIN
HP_ABNORMALITY_OF_VITAMIN_E_METABOLISM	HP_ABNORMALITY_OF_VITAMIN_E_METABOLISM	HP_ABNORMALITY_OF_VITAMIN_E_METABOLISM	7	0.629842	1.1644	0.270922	1	1	1949	tags=29%, list=14%, signal=25%	EFL1/SLC51B
HP_NEOPLASM_OF_THE_TRACHEOBRONCHIAL_SYSTEM	HP_NEOPLASM_OF_THE_TRACHEOBRONCHIAL_SYSTEM	HP_NEOPLASM_OF_THE_TRACHEOBRONCHIAL_SYSTEM	12	0.546595	1.16419	0.292149	1	1	2340	tags=33%, list=16%, signal=28%	PRKN/ERCC6/BRAF/DICER1
HP_POLYSPLENIA	HP_POLYSPLENIA	HP_POLYSPLENIA	27	0.472853	1.16373	0.266065	1	1	3916	tags=44%, list=27%, signal=32%	CFAP298/DNAAF4/CCDC65/WDR35/STK36/RSPH9/DNAH1/DNAAF5/MEGF8/RFWD3/GAS8/CCDC40
HP_GASTROINTESTINAL_ATRESIA	HP_GASTROINTESTINAL_ATRESIA	HP_GASTROINTESTINAL_ATRESIA	52	0.438388	1.16372	0.229873	1	1	5532	tags=60%, list=39%, signal=37%	WDR35/STIL/DISP1/SALL1/IFT80/GLI2/TDGF1/RTTN/PIGN/SPINK5/FANCD2/GAS1/CENPF/WBP11/ERCC4/EFTUD2/RFWD3/ITGA6/STAG2/DIS3L2/DYRK1A/FOXF1/ITGB4/TCTN3/CHD7/RAD51C/PORCN/SON/AR/MYH11/YY1
HP_SUBCORTICAL_HETEROTOPIA	HP_SUBCORTICAL_HETEROTOPIA	HP_SUBCORTICAL_HETEROTOPIA	12	0.546244	1.16345	0.292149	1	1	3788	tags=58%, list=26%, signal=43%	KIF2A/TUBGCP2/EML1/LAMB1/DCHS1/NDE1/TUBG1
HP_MEMBRANOPROLIFERATIVE_GLOMERULONEPHRITIS	HP_MEMBRANOPROLIFERATIVE_GLOMERULONEPHRITIS	HP_MEMBRANOPROLIFERATIVE_GLOMERULONEPHRITIS	7	0.629322	1.16344	0.273759	1	1	2610	tags=43%, list=18%, signal=35%	C1QB/C1QC/C1QA
HP_SPASTIC_DYSARTHRIA	HP_SPASTIC_DYSARTHRIA	HP_SPASTIC_DYSARTHRIA	20	0.497608	1.16307	0.28136	1	1	2984	tags=40%, list=21%, signal=32%	SPART/MAG/GJB1/POLR3A/PEX6/FAR1/AP4M1/ALS2
GOBP_DEOXYRIBONUCLEOSIDE_METABOLIC_PROCESS	GOBP_DEOXYRIBONUCLEOSIDE_METABOLIC_PROCESS	GOBP_DEOXYRIBONUCLEOSIDE_METABOLIC_PROCESS	7	0.628941	1.16274	0.275177	1	1	513	tags=14%, list=4%, signal=14%	DHFR2
HP_BUPHTHALMOS	HP_BUPHTHALMOS	HP_BUPHTHALMOS	19	0.50276	1.16272	0.26792	1	1	3467	tags=37%, list=24%, signal=28%	MAB21L1/LARGE1/NCAPG2/TWIST1/FKTN/SH3PXD2B/AKT1
HP_HYPOPLASIA_OF_THE_FRONTAL_LOBES	HP_HYPOPLASIA_OF_THE_FRONTAL_LOBES	HP_HYPOPLASIA_OF_THE_FRONTAL_LOBES	27	0.472404	1.16262	0.267193	1	1	3878	tags=37%, list=27%, signal=27%	KNL1/STIL/CEP152/BRAF/RTTN/PHC1/NCAPD3/MCPH1/CDK5RAP2/CENPJ
GOBP_REPLICATION_FORK_PROTECTION	GOBP_REPLICATION_FORK_PROTECTION	GOBP_REPLICATION_FORK_PROTECTION	9	0.585008	1.16254	0.283602	1	1	3225	tags=33%, list=23%, signal=26%	FBH1/TIMELESS/BRCA2
HP_ABNORMAL_CIRCULATING_MONOCARBOXYLIC_ACID_COCENTRATION	HP_ABNORMAL_CIRCULATING_MONOCARBOXYLIC_ACID_COCENTRATION	HP_ABNORMAL_CIRCULATING_MONOCARBOXYLIC_ACID_COCENTRATION	12	0.545625	1.16213	0.292149	1	1	356	tags=17%, list=2%, signal=16%	EFL1/SLC10A1
GOBP_NEGATIVE_REGULATION_OF_INTRACELLULAR_ESTROGEN_RECEPTOR_SIGNALING_PATHWAY	GOBP_NEGATIVE_REGULATION_OF_INTRACELLULAR_ESTROGEN_RECEPTOR_SIGNALING_PATHWAY	GOBP_NEGATIVE_REGULATION_OF_INTRACELLULAR_ESTROGEN_RECEPTOR_SIGNALING_PATHWAY	12	0.545569	1.16201	0.293436	1	1	3816	tags=42%, list=27%, signal=31%	CNOT9/BRCA1/VPS18/CYP7B1/CNOT1
GOBP_REGULATION_OF_VIRAL_ENTRY_INTO_HOST_CELL	GOBP_REGULATION_OF_VIRAL_ENTRY_INTO_HOST_CELL	GOBP_REGULATION_OF_VIRAL_ENTRY_INTO_HOST_CELL	31	0.465135	1.16171	0.260626	1	1	3047	tags=32%, list=21%, signal=25%	NECTIN2/TRIM34/TRIM14/TRIM6/TRIM59/CIITA/TRIM62/TRIM68/CH25H/IFITM1
GOBP_CELL_CYCLE_DNA_REPLICATION	GOBP_CELL_CYCLE_DNA_REPLICATION	GOBP_CELL_CYCLE_DNA_REPLICATION	35	0.455607	1.16163	0.261538	1	1	4747	tags=43%, list=33%, signal=29%	RTF2/DNA2/DBF4B/LIG1/MCM6/GINS3/FEN1/UPF1/BRCA2/POLA1/ATAD5/MCM3/WIZ/TERF1/WRN
HP_SMALL_FOREHEAD	HP_SMALL_FOREHEAD	HP_SMALL_FOREHEAD	7	0.628187	1.16135	0.279433	1	1	4649	tags=71%, list=33%, signal=48%	PIGN/KDM5C/RELN/TFAP2A/DMXL2
GOBP_CD8_POSITIVE_ALPHA_BETA_T_CELL_ACTIVATION	GOBP_CD8_POSITIVE_ALPHA_BETA_T_CELL_ACTIVATION	GOBP_CD8_POSITIVE_ALPHA_BETA_T_CELL_ACTIVATION	20	0.496845	1.16129	0.282532	1	1	1919	tags=25%, list=13%, signal=22%	VSIR/WDFY4/TOX/GPR18/LILRB1
GOBP_DNA_DEPENDENT_DNA_REPLICATION	GOBP_DNA_DEPENDENT_DNA_REPLICATION	GOBP_DNA_DEPENDENT_DNA_REPLICATION	130	0.410311	1.16128	0.164315	1	1	4876	tags=45%, list=34%, signal=30%	RTF2/CENPX/MRE11/FBH1/CENPS/TWNK/ZGRF1/GINS2/DNA2/DBF4B/CIZ1/TONSL/TRAIP/HELB/LIG1/NOC3L/KAT7/POLN/TIMELESS/MCM9/FANCM/MMS22L/MCM6/LIG3/GINS3/BOD1L1/FEN1/CCNE2/UPF1/CDK2/THOC1/DDX11/POLE/RFC3/RFC1/BRCA2/POLA1/RECQL/RFWD3/ATAD5/SETMAR/EME2/SAMHD1/SLFN11/MCM3/ALYREF/EXD2/TOPBP1/RRM2B/ORC5/ATR/POLB/WIZ/TERF1/WRN/ORC6/TEFM/METTL4
GOBP_POSITIVE_REGULATION_OF_PROTEASOMAL_UBIQUITIN_DEPENDENT_PROTEIN_CATABOLIC_PROCESS	GOBP_POSITIVE_REGULATION_OF_PROTEASOMAL_UBIQUITIN_DEPENDENT_PROTEIN_CATABOLIC_PROCESS	GOBP_POSITIVE_REGULATION_OF_PROTEASOMAL_UBIQUITIN_DEPENDENT_PROTEIN_CATABOLIC_PROCESS	83	0.419659	1.16122	0.214505	1	1	4084	tags=30%, list=29%, signal=22%	RACK1/ELOB/NOP53/COP1/PRKN/CDC20B/FBXO22/RNF19A/GCLC/MDM2/SH3RF2/CBFA2T3/RNF217/SOCS4/PIAS1/BBS7/ZYG11B/AKT1/FBXW8/FZR1/RNF144A/HECTD1/USP5/TAF1/SMAD7
GOCC_PERICENTRIOLAR_MATERIAL	GOCC_PERICENTRIOLAR_MATERIAL	GOCC_PERICENTRIOLAR_MATERIAL	20	0.496806	1.1612	0.282532	1	1	4253	tags=50%, list=30%, signal=35%	CEP192/CEP152/NEDD1/CEP85/TUBG2/TNKS/BBS4/CDK5RAP2/TUBG1/HOOK3
HP_ABNORMAL_SPERM_MOTILITY	HP_ABNORMAL_SPERM_MOTILITY	HP_ABNORMAL_SPERM_MOTILITY	33	0.459912	1.16094	0.263626	1	1	3916	tags=39%, list=27%, signal=29%	CFAP298/DNAAF4/BRDT/CCDC65/CATSPER2/STK36/RSPH9/ALG9/DNAH1/DNAAF5/DNAH17/GAS8/CCDC40
HP_ABNORMAL_ATRIAL_ARRANGEMENT	HP_ABNORMAL_ATRIAL_ARRANGEMENT	HP_ABNORMAL_ATRIAL_ARRANGEMENT	22	0.485453	1.16076	0.278161	1	1	3916	tags=45%, list=27%, signal=33%	CFAP298/DNAAF4/CCDC65/STK36/RSPH9/PKD1L1/DNAH1/DNAAF5/GAS8/CCDC40
GOBP_POSITIVE_REGULATION_OF_CALCIUM_ION_IMPORT	GOBP_POSITIVE_REGULATION_OF_CALCIUM_ION_IMPORT	GOBP_POSITIVE_REGULATION_OF_CALCIUM_ION_IMPORT	14	0.52822	1.16073	0.29743	1	1	2902	tags=36%, list=20%, signal=28%	P2RX1/CCL3/GRM6/SPHK2/PDGFB
GOBP_MITOCHONDRIAL_CALCIUM_ION_TRANSMEMBRANE_TRANSPORT	GOBP_MITOCHONDRIAL_CALCIUM_ION_TRANSMEMBRANE_TRANSPORT	GOBP_MITOCHONDRIAL_CALCIUM_ION_TRANSMEMBRANE_TRANSPORT	14	0.528204	1.1607	0.29743	1	1	565	tags=14%, list=4%, signal=14%	MAIP1/MCUB
GOBP_NEGATIVE_REGULATION_OF_DNA_DEPENDENT_DNA_REPLICATION	GOBP_NEGATIVE_REGULATION_OF_DNA_DEPENDENT_DNA_REPLICATION	GOBP_NEGATIVE_REGULATION_OF_DNA_DEPENDENT_DNA_REPLICATION	14	0.528199	1.16068	0.29743	1	1	3913	tags=36%, list=27%, signal=26%	FBH1/TIMELESS/LIG3/BRCA2/SLFN11
GOBP_MICTURITION	GOBP_MICTURITION	GOBP_MICTURITION	3	0.733175	1.16063	0.312903	1	1	3817	tags=100%, list=27%, signal=73%	KCNMA1/TRPV1/TACR1
GOBP_POSITIVE_REGULATION_OF_T_CELL_DIFFERENTIATION_IN_THYMUS	GOBP_POSITIVE_REGULATION_OF_T_CELL_DIFFERENTIATION_IN_THYMUS	GOBP_POSITIVE_REGULATION_OF_T_CELL_DIFFERENTIATION_IN_THYMUS	4	0.687548	1.16054	0.3177	1	1	2011	tags=50%, list=14%, signal=43%	TESPA1/GLI2
GOBP_POSITIVE_REGULATION_OF_CYTOPLASMIC_TRANSPORT	GOBP_POSITIVE_REGULATION_OF_CYTOPLASMIC_TRANSPORT	GOBP_POSITIVE_REGULATION_OF_CYTOPLASMIC_TRANSPORT	11	0.55817	1.16015	0.297368	1	1	1005	tags=18%, list=7%, signal=17%	EIPR1/PRKN
GOCC_PARANODAL_JUNCTION	GOCC_PARANODAL_JUNCTION	GOCC_PARANODAL_JUNCTION	4	0.687095	1.15977	0.319213	1	1	4006	tags=75%, list=28%, signal=54%	JAM3/CNTNAP1/MARVELD2
GOBP_CELLULAR_PROCESS_INVOLVED_IN_REPRODUCTION_IN_MULTICELLULAR_ORGANISM	GOBP_CELLULAR_PROCESS_INVOLVED_IN_REPRODUCTION_IN_MULTICELLULAR_ORGANISM	GOBP_CELLULAR_PROCESS_INVOLVED_IN_REPRODUCTION_IN_MULTICELLULAR_ORGANISM	201	0.403048	1.15942	0.12987	1	1	3971	tags=32%, list=28%, signal=23%	SELENOF/NECTIN2/TUT7/TUT4/MARF1/WASHC5/NOX5/SPACA6/KNL1/NECTIN3/BRDT/FSIP2/FAM9C/HORMAD1/DMC1/FKBP6/ZFY/FANCA/FSCN3/IZUMO1/SPIRE2/CFAP44/ZMYND15/PAQR5/HSF2BP/SPIRE1/SIX5/TNFAIP6/ROPN1L/NANOS1/NANOS3/FOLR2/IGF1/SLIT2/DNMT3A/ATM/JAM3/CATSPER2/RHBDD1/SPESP1/ZGLP1/DIAPH2/SMARCA2/PRMT7/METTL3/DNAH1/TMF1/BRCA2/FZD4/SBF1/SMAD5/AKT1/TDRKH/ZNF449/PAQR7/AGO4/BBS4/ZP3/FIGNL1/PRKACA/TDRD6/BCL2/NPR2/MSH2
HP_ACCESSORY_ORAL_FRENULUM	HP_ACCESSORY_ORAL_FRENULUM	HP_ACCESSORY_ORAL_FRENULUM	13	0.536809	1.1594	0.300125	1	1	1617	tags=15%, list=11%, signal=14%	CPLANE1/C2CD3
GOBP_REGULATION_OF_RESTING_MEMBRANE_POTENTIAL	GOBP_REGULATION_OF_RESTING_MEMBRANE_POTENTIAL	GOBP_REGULATION_OF_RESTING_MEMBRANE_POTENTIAL	5	0.666623	1.15917	0.30236	1	1	1053	tags=20%, list=7%, signal=19%	ATP1A3
GOBP_MITOTIC_SPINDLE_ORGANIZATION	GOBP_MITOTIC_SPINDLE_ORGANIZATION	GOBP_MITOTIC_SPINDLE_ORGANIZATION	101	0.414876	1.15875	0.197769	1	1	4473	tags=40%, list=31%, signal=27%	PTPA/TOGARAM1/INTS13/ABRAXAS1/ABRAXAS2/KIF11/KIFC2/RACGAP1/STIL/CEP192/TBCE/SPICE1/KIF2A/CEP97/CCNB1/PARP3/MAP9/KIF15/TUBG2/CLTC/CKAP5/PIBF1/PCNT/TNKS/DYNC1H1/MZT1/VPS4B/CHEK2/EML1/RCC1/TUBG1/CEP126/STAG2/CHMP7/SMC3/CCSAP/CLASP2/CLASP1/PDCD6IP/NUMA1
GOBP_REGULATION_OF_PLASMA_MEMBRANE_ORGANIZATION	GOBP_REGULATION_OF_PLASMA_MEMBRANE_ORGANIZATION	GOBP_REGULATION_OF_PLASMA_MEMBRANE_ORGANIZATION	12	0.54388	1.15841	0.294723	1	1	2394	tags=25%, list=17%, signal=21%	NOX5/ATP10A/SYTL4
GOBP_MICROTUBULE_CYTOSKELETON_ORGANIZATION_INVOLVED_IN_MITOSIS	GOBP_MICROTUBULE_CYTOSKELETON_ORGANIZATION_INVOLVED_IN_MITOSIS	GOBP_MICROTUBULE_CYTOSKELETON_ORGANIZATION_INVOLVED_IN_MITOSIS	119	0.410243	1.15834	0.187437	1	1	4086	tags=36%, list=29%, signal=26%	PTPA/TOGARAM1/INTS13/ABRAXAS1/ABRAXAS2/KIF11/KIFC2/RACGAP1/STIL/CEP192/TBCE/SPICE1/KIF2A/ZW10/CEP97/CCNB1/NUSAP1/PARP3/SPDL1/MAP9/KIF15/TUBG2/CLTC/INSC/CKAP5/PIBF1/PCNT/TNKS/DYNC1H1/MZT1/VPS4B/CHEK2/EML1/RCC1/MCPH1/CDK5RAP2/NDE1/TUBG1/CEP126/STAG2/CHMP7/SMC3/CCSAP
HP_NON_OBSTRUCTIVE_AZOOSPERMIA	HP_NON_OBSTRUCTIVE_AZOOSPERMIA	HP_NON_OBSTRUCTIVE_AZOOSPERMIA	14	0.52702	1.15809	0.29743	1	1	2762	tags=43%, list=19%, signal=35%	ZMYND15/GNRH1/USP9Y/NANOS1/FANCM/DDX3Y
GOBP_BONE_MATURATION	GOBP_BONE_MATURATION	GOBP_BONE_MATURATION	19	0.500651	1.15785	0.273796	1	1	2260	tags=26%, list=16%, signal=22%	RFLNB/IFT80/THBS3/XYLT1/IGF1
GOBP_POSITIVE_REGULATION_OF_LEUKOCYTE_MEDIATED_IMMUNITY	GOBP_POSITIVE_REGULATION_OF_LEUKOCYTE_MEDIATED_IMMUNITY	GOBP_POSITIVE_REGULATION_OF_LEUKOCYTE_MEDIATED_IMMUNITY	81	0.419266	1.15784	0.229358	1	1	4049	tags=33%, list=28%, signal=24%	NECTIN2/SHLD1/SHLD2/NSD2/SHLD3/PLCG2/TNF/IL1B/BTK/SH2D1A/FZD5/RAET1E/IL12A/PTPRC/TFRC/RIF1/ITGB2/ZP3/ATAD5/CLEC7A/MR1/MALT1/ZBTB1/TRAF6/HLA-DRB1/MSH2/IL1R1
HP_TINNITUS	HP_TINNITUS	HP_TINNITUS	41	0.448263	1.15763	0.239741	1	1	4951	tags=49%, list=35%, signal=32%	CACNA1D/SLC12A3/DKK1/KCNQ4/RET/CACNA1A/DNMT3A/AIFM1/MFN2/ATP1A2/PDGFB/TET2/AKT1/JAK2/BAP1/OSBPL2/SLC44A4/SDHAF2/KIF1B/CLCN2
HP_COMPENSATORY_HEAD_POSTURE	HP_COMPENSATORY_HEAD_POSTURE	HP_COMPENSATORY_HEAD_POSTURE	6	0.641951	1.15746	0.296403	1	1	4675	tags=83%, list=33%, signal=56%	GRM6/GNB3/SLC24A1/KIF21A/CACNA2D4
GOCC_CELL_BODY_MEMBRANE	GOCC_CELL_BODY_MEMBRANE	GOCC_CELL_BODY_MEMBRANE	9	0.582417	1.15739	0.290323	1	1	2138	tags=33%, list=15%, signal=28%	KCNC1/ATP1A3/KCNB1
HP_NYSTAGMUS_INDUCED_HEAD_NODDING	HP_NYSTAGMUS_INDUCED_HEAD_NODDING	HP_NYSTAGMUS_INDUCED_HEAD_NODDING	20	0.495083	1.15717	0.288394	1	1	1913	tags=25%, list=13%, signal=22%	BUD23/METTL27/FKBP6/GPR143/MLXIPL
HP_ABNORMALITY_OF_THE_PERITONEUM	HP_ABNORMALITY_OF_THE_PERITONEUM	HP_ABNORMALITY_OF_THE_PERITONEUM	45	0.442389	1.15695	0.254002	1	1	4450	tags=42%, list=31%, signal=29%	COQ8B/ELP1/ELANE/MAGI2/PALB2/BRCA1/TBC1D8B/NUP85/SLC29A3/BRCA2/TRPC6/NUP133/MVK/JAK2/BCL2/HLA-DRB1/PALLD/ANKFY1/CD2AP
GOBP_OTIC_VESICLE_MORPHOGENESIS	GOBP_OTIC_VESICLE_MORPHOGENESIS	GOBP_OTIC_VESICLE_MORPHOGENESIS	4	0.685364	1.15685	0.322239	1	1	3577	tags=75%, list=25%, signal=56%	STOX1/SOX9/PROX1
HP_ABSENT_TOENAIL	HP_ABSENT_TOENAIL	HP_ABSENT_TOENAIL	12	0.543138	1.15683	0.299871	1	1	6067	tags=83%, list=42%, signal=48%	KCNH1/APC/DSP/LRP4/MAPK1/ATP6V1B2/PORCN/ARID1A/LBR/PIGF
HP_ULNAR_BOWING	HP_ULNAR_BOWING	HP_ULNAR_BOWING	9	0.582086	1.15673	0.290323	1	1	2997	tags=44%, list=21%, signal=35%	VPS35L/HOXA11/CHST3/PCNT
GOBP_PROTEIN_O_LINKED_GLYCOSYLATION_VIA_SERINE	GOBP_PROTEIN_O_LINKED_GLYCOSYLATION_VIA_SERINE	GOBP_PROTEIN_O_LINKED_GLYCOSYLATION_VIA_SERINE	3	0.730655	1.15665	0.324194	1	1	3129	tags=67%, list=22%, signal=52%	MGAT5B/POGLUT1
GOBP_N_ACETYLGLUCOSAMINE_METABOLIC_PROCESS	GOBP_N_ACETYLGLUCOSAMINE_METABOLIC_PROCESS	GOBP_N_ACETYLGLUCOSAMINE_METABOLIC_PROCESS	14	0.526321	1.15656	0.298654	1	1	2046	tags=29%, list=14%, signal=25%	OGA/LARGE1/CHST5/CHST3
HP_SPINAL_CORD_TUMOR	HP_SPINAL_CORD_TUMOR	HP_SPINAL_CORD_TUMOR	11	0.556429	1.15653	0.301316	1	1	2011	tags=27%, list=14%, signal=23%	STIL/DISP1/GLI2
HP_LETHAL_SKELETAL_DYSPLASIA	HP_LETHAL_SKELETAL_DYSPLASIA	HP_LETHAL_SKELETAL_DYSPLASIA	7	0.625371	1.15614	0.287943	1	1	2604	tags=43%, list=18%, signal=35%	WDR35/IFT80/TRIP11
GOMF_ION_TRANSMEMBRANE_TRANSPORTER_ACTIVITY	GOMF_ION_TRANSMEMBRANE_TRANSPORTER_ACTIVITY	GOMF_ION_TRANSMEMBRANE_TRANSPORTER_ACTIVITY	420	0.394732	1.15612	0.0599401	1	1	2966	tags=21%, list=21%, signal=17%	ATP5F1E/ATP5MG/ATP5MC2/ATP5PF/ATP5F1B/ATP5ME/ATP5MF/ATP5F1C/ATP5PO/ATP5PD/ATP5MC3/ATP5MC1/ATP5F1A/ATP5PB/ATP5F1D/SLC10A1/NOX5/MCUB/SLC9A3/KCNN1/CALHM5/SCN8A/KCNC1/SLC18A2/KCNMA1/ATP1A3/P2RX1/CACNA1D/SLC12A3/SLC26A1/KCNT2/MT-ATP8/SLC22A3/TRPC3/SCN3A/TMC8/SCN7A/SCN4A/KCNQ4/RHD/NIPAL1/SLC16A8/CACNA2D2/CACNG8/TRPC1/KCNH1/SLC6A1/TRPM6/CLCN5/KCNE4/TRPV1/SLC25A18/SLCO1C1/SLC16A12/SLC24A4/SLCO4C1/KCNB1/C…
HP_PROXIMAL_FEMORAL_EPIPHYSIOLYSIS	HP_PROXIMAL_FEMORAL_EPIPHYSIOLYSIS	HP_PROXIMAL_FEMORAL_EPIPHYSIOLYSIS	6	0.640904	1.15557	0.296403	1	1	2997	tags=50%, list=21%, signal=40%	EFL1/RET/PCNT
GOBP_FEMALE_GAMETE_GENERATION	GOBP_FEMALE_GAMETE_GENERATION	GOBP_FEMALE_GAMETE_GENERATION	90	0.415441	1.15555	0.21058	1	1	4010	tags=33%, list=28%, signal=24%	TUT7/TUT4/MARF1/WASHC5/HORMAD1/DMC1/ZFY/SPIRE2/PAQR5/HSF2BP/SPIRE1/TNFAIP6/NANOS1/NANOS3/IGF1/ATM/MCM9/USP9X/MCM8/ZGLP1/DIAPH2/METTL3/BRCA2/TDRKH/PAQR7/ZP3/TDRD6/BCL2/NPR2/NOS3
GOMF_ADENYLATE_CYCLASE_ACTIVITY	GOMF_ADENYLATE_CYCLASE_ACTIVITY	GOMF_ADENYLATE_CYCLASE_ACTIVITY	6	0.640863	1.1555	0.296403	1	1	3825	tags=67%, list=27%, signal=49%	GUCY1B1/ADCY5/ADCY9/ADCY6
GOBP_POSITIVE_REGULATION_OF_HUMORAL_IMMUNE_RESPONSE_MEDIATED_BY_CIRCULATING_IMMUNOGLOBULIN	GOBP_POSITIVE_REGULATION_OF_HUMORAL_IMMUNE_RESPONSE_MEDIATED_BY_CIRCULATING_IMMUNOGLOBULIN	GOBP_POSITIVE_REGULATION_OF_HUMORAL_IMMUNE_RESPONSE_MEDIATED_BY_CIRCULATING_IMMUNOGLOBULIN	3	0.729698	1.15513	0.327419	1	1	3207	tags=67%, list=22%, signal=52%	TNF/PTPRC
GOMF_NUCLEAR_EXPORT_SIGNAL_RECEPTOR_ACTIVITY	GOMF_NUCLEAR_EXPORT_SIGNAL_RECEPTOR_ACTIVITY	GOMF_NUCLEAR_EXPORT_SIGNAL_RECEPTOR_ACTIVITY	9	0.581121	1.15482	0.293011	1	1	4178	tags=56%, list=29%, signal=39%	XPO5/XPO4/RANBP17/XPO1/XPO6
GOBP_POSITIVE_REGULATION_OF_PLATELET_ACTIVATION	GOBP_POSITIVE_REGULATION_OF_PLATELET_ACTIVATION	GOBP_POSITIVE_REGULATION_OF_PLATELET_ACTIVATION	3	0.729467	1.15477	0.327419	1	1	3870	tags=100%, list=27%, signal=73%	TLR4/PLA2G4A/JAK2
GOMF_CHANNEL_INHIBITOR_ACTIVITY	GOMF_CHANNEL_INHIBITOR_ACTIVITY	GOMF_CHANNEL_INHIBITOR_ACTIVITY	25	0.473343	1.15456	0.287174	1	1	2255	tags=20%, list=16%, signal=17%	RACK1/MCUB/WNK3/RASA1/NEDD4
GOBP_SNRNA_TRANSCRIPTION_BY_RNA_POLYMERASE_III	GOBP_SNRNA_TRANSCRIPTION_BY_RNA_POLYMERASE_III	GOBP_SNRNA_TRANSCRIPTION_BY_RNA_POLYMERASE_III	7	0.624366	1.15428	0.289362	1	1	5058	tags=86%, list=35%, signal=55%	SNAPC4/ICE1/SNAPC3/ZC3H8/SNAPC1/ICE2
GOBP_HINDGUT_DEVELOPMENT	GOBP_HINDGUT_DEVELOPMENT	GOBP_HINDGUT_DEVELOPMENT	4	0.683799	1.15421	0.322239	1	1	2011	tags=50%, list=14%, signal=43%	HOXA13/GLI2
GOBP_CALCIUM_DEPENDENT_CELL_CELL_ADHESION_VIA_PLASMA_MEMBRANE_CELL_ADHESION_MOLECULES	GOBP_CALCIUM_DEPENDENT_CELL_CELL_ADHESION_VIA_PLASMA_MEMBRANE_CELL_ADHESION_MOLECULES	GOBP_CALCIUM_DEPENDENT_CELL_CELL_ADHESION_VIA_PLASMA_MEMBRANE_CELL_ADHESION_MOLECULES	24	0.475253	1.15393	0.284091	1	1	3922	tags=50%, list=27%, signal=36%	CDH20/PCDHB9/PCDHB13/PCDHB16/CDH17/CDHR3/CDH6/PCDHGC3/KIFAP3/DCHS1/PCDHB4/PCDHB11
GOBP_TRANSCRIPTION_INITIATION_FROM_RNA_POLYMERASE_II_PROMOTER	GOBP_TRANSCRIPTION_INITIATION_FROM_RNA_POLYMERASE_II_PROMOTER	GOBP_TRANSCRIPTION_INITIATION_FROM_RNA_POLYMERASE_II_PROMOTER	62	0.426926	1.15387	0.239085	1	1	135	tags=5%, list=1%, signal=5%	ELOB/ELOC/ELOA
GOMF_PROTEASOME_BINDING	GOMF_PROTEASOME_BINDING	GOMF_PROTEASOME_BINDING	12	0.541687	1.15374	0.302445	1	1	86	tags=8%, list=1%, signal=8%	ECPAS
GOBP_PURINERGIC_NUCLEOTIDE_RECEPTOR_SIGNALING_PATHWAY	GOBP_PURINERGIC_NUCLEOTIDE_RECEPTOR_SIGNALING_PATHWAY	GOBP_PURINERGIC_NUCLEOTIDE_RECEPTOR_SIGNALING_PATHWAY	12	0.54167	1.1537	0.302445	1	1	3236	tags=42%, list=23%, signal=32%	P2RX1/P2RY1/P2RY10/ADCY5/P2RY8
HP_PERISYLVIAN_POLYMICROGYRIA	HP_PERISYLVIAN_POLYMICROGYRIA	HP_PERISYLVIAN_POLYMICROGYRIA	16	0.513322	1.15369	0.3	1	1	2909	tags=44%, list=20%, signal=35%	DISP1/MAPK8IP3/GLI2/TDGF1/GAS1/SRPX2/PI4KA
GOBP_NEGATIVE_REGULATION_OF_RESPONSE_TO_DNA_DAMAGE_STIMULUS	GOBP_NEGATIVE_REGULATION_OF_RESPONSE_TO_DNA_DAMAGE_STIMULUS	GOBP_NEGATIVE_REGULATION_OF_RESPONSE_TO_DNA_DAMAGE_STIMULUS	70	0.420701	1.15355	0.25	1	1	462	tags=10%, list=3%, signal=10%	FBH1/YJU2/SHLD1/SHLD2/CYREN/CGAS/SHLD3
GOBP_METANEPHRIC_NEPHRON_MORPHOGENESIS	GOBP_METANEPHRIC_NEPHRON_MORPHOGENESIS	GOBP_METANEPHRIC_NEPHRON_MORPHOGENESIS	14	0.524812	1.15324	0.302326	1	1	2645	tags=29%, list=19%, signal=23%	FMN1/SALL1/SOX9/LGR4
HP_REDUCTION_OF_NEUTROPHIL_MOTILITY	HP_REDUCTION_OF_NEUTROPHIL_MOTILITY	HP_REDUCTION_OF_NEUTROPHIL_MOTILITY	7	0.623794	1.15322	0.29078	1	1	1932	tags=29%, list=14%, signal=25%	EFL1/PMM2
HP_CHRONIC_ATROPHIC_GASTRITIS	HP_CHRONIC_ATROPHIC_GASTRITIS	HP_CHRONIC_ATROPHIC_GASTRITIS	5	0.662994	1.15286	0.30531	1	1	1704	tags=40%, list=12%, signal=35%	IL1B/CTLA4
GOBP_RESPONSE_TO_INSECTICIDE	GOBP_RESPONSE_TO_INSECTICIDE	GOBP_RESPONSE_TO_INSECTICIDE	4	0.682866	1.15263	0.325265	1	1	1158	tags=25%, list=8%, signal=23%	DDC
GOMF_AMINOACYLASE_ACTIVITY	GOMF_AMINOACYLASE_ACTIVITY	GOMF_AMINOACYLASE_ACTIVITY	2	0.775236	1.1524	0.316609	1	1	3215	tags=100%, list=22%, signal=78%	PM20D1/CAT
GOBP_POSITIVE_REGULATION_OF_T_CELL_MEDIATED_CYTOTOXICITY	GOBP_POSITIVE_REGULATION_OF_T_CELL_MEDIATED_CYTOTOXICITY	GOBP_POSITIVE_REGULATION_OF_T_CELL_MEDIATED_CYTOTOXICITY	16	0.512687	1.15226	0.306024	1	1	4462	tags=38%, list=31%, signal=26%	NECTIN2/IL12A/PTPRC/MR1/HLA-DRB1/CD1D
GOCC_BRCA1_C_COMPLEX	GOCC_BRCA1_C_COMPLEX	GOCC_BRCA1_C_COMPLEX	6	0.639024	1.15218	0.299281	1	1	112	tags=17%, list=1%, signal=17%	MRE11
GOBP_GERM_CELL_DEVELOPMENT	GOBP_GERM_CELL_DEVELOPMENT	GOBP_GERM_CELL_DEVELOPMENT	148	0.404024	1.15181	0.168844	1	1	3971	tags=30%, list=28%, signal=22%	SELENOF/NECTIN2/TUT7/TUT4/MARF1/WASHC5/KNL1/NECTIN3/FSIP2/FAM9C/HORMAD1/DMC1/ZFY/FSCN3/CFAP44/ZMYND15/PAQR5/SIX5/TNFAIP6/ROPN1L/NANOS1/NANOS3/IGF1/ATM/JAM3/CATSPER2/ZGLP1/DIAPH2/SMARCA2/METTL3/DNAH1/TMF1/BRCA2/SBF1/SMAD5/AKT1/TDRKH/PAQR7/BBS4/ZP3/PRKACA/TDRD6/BCL2/NPR2/MSH2
GOCC_ORGANELLE_INNER_MEMBRANE	GOCC_ORGANELLE_INNER_MEMBRANE	GOCC_ORGANELLE_INNER_MEMBRANE	443	0.392998	1.15175	0.0599401	1	1	273	tags=6%, list=2%, signal=6%	ATP5F1E/ATP5MG/ATP5MC2/ATP5PF/ATP5F1B/ATP5ME/ATP5MF/ATP5F1C/ATP5PO/ATP5PD/ATP5MC3/ATP5MC1/ATP5F1A/ATP5PB/ATP5F1D/DMAC1/STMP1/RAB5IF/SQOR/DELE1/MRPL58/COQ8A/TIMM29/MAIP1/COQ8B/RCC1L
GOBP_CELLULAR_RESPONSE_TO_GLUCAGON_STIMULUS	GOBP_CELLULAR_RESPONSE_TO_GLUCAGON_STIMULUS	GOBP_CELLULAR_RESPONSE_TO_GLUCAGON_STIMULUS	5	0.662141	1.15138	0.306785	1	1	2400	tags=40%, list=17%, signal=33%	CYSLTR2/GJB2
GOBP_UBIQUITIN_RECYCLING	GOBP_UBIQUITIN_RECYCLING	GOBP_UBIQUITIN_RECYCLING	12	0.54054	1.1513	0.302445	1	1	2406	tags=33%, list=17%, signal=28%	PRKN/TRIM6/UBE2C/FBXW7
HP_ABNORMAL_NUMBER_OF_PERMANENT_TEETH	HP_ABNORMAL_NUMBER_OF_PERMANENT_TEETH	HP_ABNORMAL_NUMBER_OF_PERMANENT_TEETH	20	0.492408	1.15092	0.295428	1	1	1474	tags=15%, list=10%, signal=13%	MESD/NECTIN1/WDR35
HP_HYPOPLASTIC_ISCHIA	HP_HYPOPLASTIC_ISCHIA	HP_HYPOPLASTIC_ISCHIA	10	0.564075	1.15079	0.296978	1	1	4789	tags=70%, list=33%, signal=47%	CCDC8/INPPL1/TRIP11/CUL7/PAM16/COL11A2/HSPG2
GOBP_PURINE_NUCLEOSIDE_CATABOLIC_PROCESS	GOBP_PURINE_NUCLEOSIDE_CATABOLIC_PROCESS	GOBP_PURINE_NUCLEOSIDE_CATABOLIC_PROCESS	6	0.638236	1.15076	0.300719	1	1	222	tags=17%, list=2%, signal=16%	ADA2
HP_HYPEROXALURIA	HP_HYPEROXALURIA	HP_HYPEROXALURIA	3	0.726847	1.15062	0.333871	1	1	2983	tags=67%, list=21%, signal=53%	SLC26A1/PEX1
GOBP_ENDOTHELIAL_CELL_MORPHOGENESIS	GOBP_ENDOTHELIAL_CELL_MORPHOGENESIS	GOBP_ENDOTHELIAL_CELL_MORPHOGENESIS	10	0.563933	1.1505	0.296978	1	1	3979	tags=50%, list=28%, signal=36%	HOXA13/HEG1/ARHGEF26/COL15A1/MET
GOBP_GROWTH_PLATE_CARTILAGE_DEVELOPMENT	GOBP_GROWTH_PLATE_CARTILAGE_DEVELOPMENT	GOBP_GROWTH_PLATE_CARTILAGE_DEVELOPMENT	13	0.532657	1.15043	0.307597	1	1	2045	tags=23%, list=14%, signal=20%	IFT80/THBS3/SOX9
HP_ABNORMAL_FALLOPIAN_TUBE_MORPHOLOGY	HP_ABNORMAL_FALLOPIAN_TUBE_MORPHOLOGY	HP_ABNORMAL_FALLOPIAN_TUBE_MORPHOLOGY	20	0.491914	1.14977	0.2966	1	1	3372	tags=35%, list=24%, signal=27%	MRE11/PALB2/KIF7/RAD51D/BRCA1/BRCA2/CHEK2
GOBP_POSITIVE_REGULATION_OF_HISTONE_PHOSPHORYLATION	GOBP_POSITIVE_REGULATION_OF_HISTONE_PHOSPHORYLATION	GOBP_POSITIVE_REGULATION_OF_HISTONE_PHOSPHORYLATION	7	0.621913	1.14975	0.300709	1	1	2348	tags=29%, list=16%, signal=24%	IL1B/ATM
GOBP_PROTEASOME_ASSEMBLY	GOBP_PROTEASOME_ASSEMBLY	GOBP_PROTEASOME_ASSEMBLY	10	0.563477	1.14957	0.298292	1	1	86	tags=10%, list=1%, signal=10%	ECPAS
GOBP_TRANSLATIONAL_ELONGATION	GOBP_TRANSLATIONAL_ELONGATION	GOBP_TRANSLATIONAL_ELONGATION	44	0.438719	1.14943	0.262821	1	1	241	tags=7%, list=2%, signal=7%	RACK1/SELENOT/EFL1
GOBP_REGULATION_OF_PRESYNAPTIC_MEMBRANE_POTENTIAL	GOBP_REGULATION_OF_PRESYNAPTIC_MEMBRANE_POTENTIAL	GOBP_REGULATION_OF_PRESYNAPTIC_MEMBRANE_POTENTIAL	2	0.773068	1.14918	0.318339	1	1	3246	tags=100%, list=23%, signal=77%	KCNC1/GRIK3
GOBP_NEGATIVE_REGULATION_OF_VASCULAR_ASSOCIATED_SMOOTH_MUSCLE_CELL_APOPTOTIC_PROCESS	GOBP_NEGATIVE_REGULATION_OF_VASCULAR_ASSOCIATED_SMOOTH_MUSCLE_CELL_APOPTOTIC_PROCESS	GOBP_NEGATIVE_REGULATION_OF_VASCULAR_ASSOCIATED_SMOOTH_MUSCLE_CELL_APOPTOTIC_PROCESS	2	0.773062	1.14917	0.318339	1	1	2260	tags=50%, list=16%, signal=42%	IGF1
GOBP_CHROMOSOME_SEGREGATION	GOBP_CHROMOSOME_SEGREGATION	GOBP_CHROMOSOME_SEGREGATION	242	0.396168	1.14913	0.115884	1	1	4759	tags=41%, list=33%, signal=28%	CENPX/MRE11/SGO2/CENPS/TENT4A/ABRAXAS1/ABRAXAS2/KNL1/SPC24/HORMAD1/NCAPG2/DMC1/TTN/HFM1/CDCA5/RACGAP1/SLF2/NUP43/SPICE1/ZW10/KNSTRN/CCNB1/NUSAP1/APC/SPDL1/CENPN/UBE2C/CEP85/BRCA1/P3H4/CDCA8/STAG3/ATM/FBXW7/FANCM/XRCC3/FANCD2/TUBG2/CSNK2A1/USP9X/CENPF/TOP3B/ECT2/FEN1/CCNE2/NEK11/RIOK2/PIBF1/TNKS/PDS5B/DDX11/NIPBL/ANAPC1/DYNC1H1/NCAPD2/TTL/HECW2/ERCC4/RRS1/VPS4B/KIF25/RIOK3/KNTC1/NCAPD3/RCC1/TOP3A/…
GOBP_CALCIUM_ION_IMPORT_INTO_CYTOSOL	GOBP_CALCIUM_ION_IMPORT_INTO_CYTOSOL	GOBP_CALCIUM_ION_IMPORT_INTO_CYTOSOL	14	0.522836	1.1489	0.307222	1	1	5011	tags=64%, list=35%, signal=42%	P2RX1/TRPV1/SLC24A4/SLC24A1/TRPM2/RAMP3/ATP2B4/TRPV2/SLC8A1
GOMF_NODAL_BINDING	GOMF_NODAL_BINDING	GOMF_NODAL_BINDING	1	0.856393	1.14868	0.282732	1	1	2054	tags=100%, list=14%, signal=86%	TDGF1
GOMF_EXTRACELLULARLY_ATP_GATED_CATION_CHANNEL_ACTIVITY	GOMF_EXTRACELLULARLY_ATP_GATED_CATION_CHANNEL_ACTIVITY	GOMF_EXTRACELLULARLY_ATP_GATED_CATION_CHANNEL_ACTIVITY	3	0.725588	1.14862	0.335484	1	1	1128	tags=33%, list=8%, signal=31%	P2RX1
GOBP_SYNAPSE_PRUNING	GOBP_SYNAPSE_PRUNING	GOBP_SYNAPSE_PRUNING	7	0.621289	1.14859	0.302128	1	1	2610	tags=57%, list=18%, signal=47%	C1QB/DKK1/C1QC/C1QA
GOBP_POSITIVE_REGULATION_OF_FATTY_ACID_BIOSYNTHETIC_PROCESS	GOBP_POSITIVE_REGULATION_OF_FATTY_ACID_BIOSYNTHETIC_PROCESS	GOBP_POSITIVE_REGULATION_OF_FATTY_ACID_BIOSYNTHETIC_PROCESS	16	0.511048	1.14858	0.312048	1	1	2439	tags=31%, list=17%, signal=26%	APOC2/IL1B/RGN/MLXIPL/ABCD1
GOBP_IMMUNE_RESPONSE_TO_TUMOR_CELL	GOBP_IMMUNE_RESPONSE_TO_TUMOR_CELL	GOBP_IMMUNE_RESPONSE_TO_TUMOR_CELL	15	0.516992	1.14851	0.3125	1	1	45	tags=7%, list=0%, signal=7%	NECTIN2
GOBP_HISTONE_H4_K20_METHYLATION	GOBP_HISTONE_H4_K20_METHYLATION	GOBP_HISTONE_H4_K20_METHYLATION	11	0.552336	1.14802	0.311842	1	1	3666	tags=45%, list=26%, signal=34%	NSD2/SMYD5/BRCA1/SETD4/NSD1
GOMF_TRIPLET_CODON_AMINO_ACID_ADAPTOR_ACTIVITY	GOMF_TRIPLET_CODON_AMINO_ACID_ADAPTOR_ACTIVITY	GOMF_TRIPLET_CODON_AMINO_ACID_ADAPTOR_ACTIVITY	1	0.855834	1.14793	0.282732	1	1	2062	tags=100%, list=14%, signal=86%	LINC00324
HP_EPILEPTIC_AURA	HP_EPILEPTIC_AURA	HP_EPILEPTIC_AURA	14	0.52236	1.14785	0.307222	1	1	5311	tags=79%, list=37%, signal=49%	SCN8A/EPM2A/CACNA1A/ATP1A2/SRPX2/PI4KA/RELN/ADGRG1/MICAL1/DEPDC5/PDE2A
GOCC_MICROTUBULE_MINUS_END	GOCC_MICROTUBULE_MINUS_END	GOCC_MICROTUBULE_MINUS_END	5	0.660105	1.14784	0.312684	1	1	263	tags=20%, list=2%, signal=20%	ABRAXAS2
HP_METAPHYSEAL_CUPPING	HP_METAPHYSEAL_CUPPING	HP_METAPHYSEAL_CUPPING	14	0.522159	1.14741	0.307222	1	1	2604	tags=29%, list=18%, signal=23%	NEPRO/INPPL1/AIFM1/TRIP11
GOCC_SIN3_TYPE_COMPLEX	GOCC_SIN3_TYPE_COMPLEX	GOCC_SIN3_TYPE_COMPLEX	11	0.551944	1.14721	0.311842	1	1	122	tags=9%, list=1%, signal=9%	SINHCAF
HP_MIGRAINE_WITH_AURA	HP_MIGRAINE_WITH_AURA	HP_MIGRAINE_WITH_AURA	6	0.636241	1.14717	0.305036	1	1	2712	tags=50%, list=19%, signal=41%	TNF/CACNA1A/ATP1A2
HP_ABNORMAL_CRY	HP_ABNORMAL_CRY	HP_ABNORMAL_CRY	33	0.454393	1.14701	0.282536	1	1	65	tags=6%, list=0%, signal=6%	ATP5F1A/SELENON
GOMF_MODIFICATION_DEPENDENT_PROTEIN_BINDING	GOMF_MODIFICATION_DEPENDENT_PROTEIN_BINDING	GOMF_MODIFICATION_DEPENDENT_PROTEIN_BINDING	134	0.404534	1.14693	0.182276	1	1	4106	tags=28%, list=29%, signal=20%	MINDY2/UFD1/BABAM2/ABRAXAS1/ABRAXAS2/HDGFL2/MINDY1/BRDT/KDM8/ATRIP/SPIN2A/NCAPG2/PLCG2/ANKRD13B/UBQLNL/SPIN3/RNF31/RRP8/L3MBTL2/TNIP3/KDM7A/NPLOC4/KMT2A/YEATS2/ZMYND8/PRPF8/OTUD7A/SPIN2B/SPRTN/MORC4/NCAPD3/DAXX/CBX5/ZBTB1/MORC3/TAF1/BRCC3/TDRD3
GOBP_CILIUM_MOVEMENT	GOBP_CILIUM_MOVEMENT	GOBP_CILIUM_MOVEMENT	71	0.417458	1.14676	0.257406	1	1	4181	tags=41%, list=29%, signal=29%	CFAP298/INTS13/DNAAF4/JHY/MAFIP/FSIP2/CCDC65/TTLL9/CFAP46/RGN/CFAP44/ROPN1L/QRICH2/CATSPER2/STK36/RSPH9/RFX3/DNAH1/TMF1/DNAAF5/INPP5B/BBS4/SLC9A3R1/DNAH17/GAS8/TACR1/CCDC40/CCSAP/SLC9B2
HP_CHRONIC_BRONCHITIS	HP_CHRONIC_BRONCHITIS	HP_CHRONIC_BRONCHITIS	10	0.561994	1.14654	0.304862	1	1	2201	tags=40%, list=15%, signal=34%	CFAP298/CCDC65/ZBTB24/ALMS1
GOBP_INTERMEDIATE_FILAMENT_BUNDLE_ASSEMBLY	GOBP_INTERMEDIATE_FILAMENT_BUNDLE_ASSEMBLY	GOBP_INTERMEDIATE_FILAMENT_BUNDLE_ASSEMBLY	1	0.854645	1.14633	0.28463	1	1	2079	tags=100%, list=15%, signal=85%	PKP2
GOBP_POSITIVE_REGULATION_OF_NATURAL_KILLER_CELL_MEDIATED_IMMUNITY	GOBP_POSITIVE_REGULATION_OF_NATURAL_KILLER_CELL_MEDIATED_IMMUNITY	GOBP_POSITIVE_REGULATION_OF_NATURAL_KILLER_CELL_MEDIATED_IMMUNITY	16	0.509913	1.14603	0.316867	1	1	2842	tags=25%, list=20%, signal=20%	NECTIN2/SH2D1A/RAET1E/IL12A
GOBP_GLYCOLYTIC_FERMENTATION	GOBP_GLYCOLYTIC_FERMENTATION	GOBP_GLYCOLYTIC_FERMENTATION	2	0.770827	1.14585	0.320069	1	1	2187	tags=50%, list=15%, signal=42%	TIGAR
GOBP_ADENYLATE_CYCLASE_INHIBITING_G_PROTEIN_COUPLED_GLUTAMATE_RECEPTOR_SIGNALING_PATHWAY	GOBP_ADENYLATE_CYCLASE_INHIBITING_G_PROTEIN_COUPLED_GLUTAMATE_RECEPTOR_SIGNALING_PATHWAY	GOBP_ADENYLATE_CYCLASE_INHIBITING_G_PROTEIN_COUPLED_GLUTAMATE_RECEPTOR_SIGNALING_PATHWAY	4	0.678794	1.14576	0.337368	1	1	4595	tags=100%, list=32%, signal=68%	GRM6/GRM2/GRIK3/GRM3
GOMF_G_PROTEIN_COUPLED_GLUTAMATE_RECEPTOR_ACTIVITY	GOMF_G_PROTEIN_COUPLED_GLUTAMATE_RECEPTOR_ACTIVITY	GOMF_G_PROTEIN_COUPLED_GLUTAMATE_RECEPTOR_ACTIVITY	4	0.678794	1.14576	0.337368	1	1	4595	tags=100%, list=32%, signal=68%	GRM6/GRM2/GRIK3/GRM3
HP_METATARSUS_VALGUS	HP_METATARSUS_VALGUS	HP_METATARSUS_VALGUS	18	0.500419	1.14536	0.285714	1	1	1138	tags=17%, list=8%, signal=15%	RXYLT1/LARGE1/POMK
HP_ABSENT_HAIR	HP_ABSENT_HAIR	HP_ABSENT_HAIR	29	0.461537	1.14533	0.289741	1	1	3178	tags=45%, list=22%, signal=35%	GNRH1/HR/EDA/BRAF/ZBTB20/POLR1B/GJB2/DSP/UBE3B/SMARCA2/ANAPC1/POLR1C/PHGDH
GOBP_PEPTIDYL_ARGININE_METHYLATION_TO_ASYMMETRICAL_DIMETHYL_ARGININE	GOBP_PEPTIDYL_ARGININE_METHYLATION_TO_ASYMMETRICAL_DIMETHYL_ARGININE	GOBP_PEPTIDYL_ARGININE_METHYLATION_TO_ASYMMETRICAL_DIMETHYL_ARGININE	5	0.658659	1.14533	0.314159	1	1	3759	tags=60%, list=26%, signal=44%	PRMT3/PRMT6/PRMT2
GOMF_PROTEIN_ARGININE_OMEGA_N_ASYMMETRIC_METHYLTRANSFERASE_ACTIVITY	GOMF_PROTEIN_ARGININE_OMEGA_N_ASYMMETRIC_METHYLTRANSFERASE_ACTIVITY	GOMF_PROTEIN_ARGININE_OMEGA_N_ASYMMETRIC_METHYLTRANSFERASE_ACTIVITY	5	0.658659	1.14533	0.314159	1	1	3759	tags=60%, list=26%, signal=44%	PRMT3/PRMT6/PRMT2
GOBP_GROWTH_INVOLVED_IN_HEART_MORPHOGENESIS	GOBP_GROWTH_INVOLVED_IN_HEART_MORPHOGENESIS	GOBP_GROWTH_INVOLVED_IN_HEART_MORPHOGENESIS	3	0.723317	1.14503	0.341935	1	1	3562	tags=67%, list=25%, signal=50%	ADPRHL1/MESP1
GOBP_VESICLE_CARGO_LOADING	GOBP_VESICLE_CARGO_LOADING	GOBP_VESICLE_CARGO_LOADING	16	0.509467	1.14502	0.319277	1	1	1685	tags=12%, list=12%, signal=11%	MIA2/SEC31B
GOCC_PHOTORECEPTOR_OUTER_SEGMENT	GOCC_PHOTORECEPTOR_OUTER_SEGMENT	GOCC_PHOTORECEPTOR_OUTER_SEGMENT	45	0.437777	1.14489	0.273212	1	1	6028	tags=58%, list=42%, signal=34%	PPEF2/OPN1SW/SHANK2/MAK/ATP8A2/SLC24A4/PCDHB13/PEX6/CEP250/BBS7/CNGA1/BBS4/IQCB1/SPATA7/OPN4/VCAN/RPGR/CCDC66/CIB2/IFT20/NAPEPLD/LYAR/WDR19/PTGS1/PDE6G/CDHR1
GOBP_NEGATIVE_REGULATION_OF_OXIDATIVE_PHOSPHORYLATION	GOBP_NEGATIVE_REGULATION_OF_OXIDATIVE_PHOSPHORYLATION	GOBP_NEGATIVE_REGULATION_OF_OXIDATIVE_PHOSPHORYLATION	7	0.619247	1.14482	0.303546	1	1	1913	tags=29%, list=13%, signal=25%	TNF/MLXIPL
GOBP_FC_RECEPTOR_MEDIATED_INHIBITORY_SIGNALING_PATHWAY	GOBP_FC_RECEPTOR_MEDIATED_INHIBITORY_SIGNALING_PATHWAY	GOBP_FC_RECEPTOR_MEDIATED_INHIBITORY_SIGNALING_PATHWAY	2	0.770012	1.14464	0.320069	1	1	1919	tags=50%, list=13%, signal=43%	LILRB1
GOBP_PHOTOTRANSDUCTION	GOBP_PHOTOTRANSDUCTION	GOBP_PHOTOTRANSDUCTION	16	0.509271	1.14458	0.319277	1	1	2127	tags=25%, list=15%, signal=21%	OPN1SW/NR2E3/TRPC3/SLC24A4
HP_ABNORMAL_UMBILICAL_STUMP_BLEEDING	HP_ABNORMAL_UMBILICAL_STUMP_BLEEDING	HP_ABNORMAL_UMBILICAL_STUMP_BLEEDING	3	0.72285	1.14429	0.341935	1	1	1487	tags=33%, list=10%, signal=30%	F13A1
GOBP_REGULATION_OF_GASTRULATION	GOBP_REGULATION_OF_GASTRULATION	GOBP_REGULATION_OF_GASTRULATION	11	0.550388	1.14397	0.319737	1	1	3129	tags=36%, list=22%, signal=28%	RACK1/OSR1/HNF4A/POGLUT1
GOBP_METHYLATION	GOBP_METHYLATION	GOBP_METHYLATION	277	0.393755	1.14375	0.110889	1	1	5093	tags=45%, list=36%, signal=29%	BUD23/NSD3/VIRMA/MRM2/SPOUT1/CSKMT/EEF1AKMT1/ETFBKMT/EEF1AKMT4/MRM3/EEF1AKMT3/EEF1AKMT2/NSD2/METTL7B/BMT2/TRMT9B/FKBP6/KDM4D/WDR4/COQ3/PRDM15/LCMT2/BCDIN3D/BCOR/SMYD5/METTL17/EHMT1/PRDM10/RRP8/MRM1/NDUFAF5/WDR5B/BRCA1/DNMT3A/SETD6/MTRR/PRDM6/FAM86B1/KANSL1/EZH1/PRMT3/PRDM4/KMT2A/TRMT10B/ZCCHC4/SUV39H2/METTL2B/N6AMT1/ATF7IP/VCPKMT/PRDM2/PRMT7/METTL3/TRMT5/NSUN3/PRMT6/TYW3/SETD4/INMT/KDM4C/EMG1/TET…
GOCC_SPINDLE_POLE_CENTROSOME	GOCC_SPINDLE_POLE_CENTROSOME	GOCC_SPINDLE_POLE_CENTROSOME	11	0.550239	1.14366	0.319737	1	1	263	tags=18%, list=2%, signal=18%	SPOUT1/ABRAXAS2
HP_IVORY_EPIPHYSES_OF_THE_PHALANGES_OF_THE_HAND	HP_IVORY_EPIPHYSES_OF_THE_PHALANGES_OF_THE_HAND	HP_IVORY_EPIPHYSES_OF_THE_PHALANGES_OF_THE_HAND	5	0.657531	1.14336	0.318584	1	1	3532	tags=80%, list=25%, signal=60%	ERCC8/TONSL/ERCC6/TRPS1
GOBP_DETECTION_OF_EXTERNAL_BIOTIC_STIMULUS	GOBP_DETECTION_OF_EXTERNAL_BIOTIC_STIMULUS	GOBP_DETECTION_OF_EXTERNAL_BIOTIC_STIMULUS	12	0.53677	1.14327	0.30888	1	1	4498	tags=67%, list=31%, signal=46%	SSC5D/TLR1/TLR4/CLEC7A/SCARB1/HLA-DRB1/CD1D/NAIP
GOBP_REGULATION_OF_RRNA_PROCESSING	GOBP_REGULATION_OF_RRNA_PROCESSING	GOBP_REGULATION_OF_RRNA_PROCESSING	14	0.520244	1.1432	0.310894	1	1	54	tags=7%, list=0%, signal=7%	BUD23
HP_RETINAL_TELANGIECTASIA	HP_RETINAL_TELANGIECTASIA	HP_RETINAL_TELANGIECTASIA	22	0.478109	1.1432	0.297701	1	1	6182	tags=68%, list=43%, signal=39%	STN1/ZNF408/MT-ND6/MT-ND4L/MT-ATP6/FZD4/MT-CYB/LRP5/TSPAN12/MT-CO3/MT-ND1/SMAD4/CTC1/MT-ND5/MT-CO1
GOMF_CCR5_CHEMOKINE_RECEPTOR_BINDING	GOMF_CCR5_CHEMOKINE_RECEPTOR_BINDING	GOMF_CCR5_CHEMOKINE_RECEPTOR_BINDING	6	0.633772	1.14272	0.310791	1	1	1497	tags=33%, list=10%, signal=30%	CCL4/CCL3
HP_TEMPERATURE_INSTABILITY	HP_TEMPERATURE_INSTABILITY	HP_TEMPERATURE_INSTABILITY	19	0.494043	1.14256	0.292597	1	1	2722	tags=37%, list=19%, signal=30%	SLC18A2/DDC/DISP1/GLI2/TDGF1/GAS1/ALG11
GOBP_SIGNAL_TRANSDUCTION_IN_RESPONSE_TO_DNA_DAMAGE	GOBP_SIGNAL_TRANSDUCTION_IN_RESPONSE_TO_DNA_DAMAGE	GOBP_SIGNAL_TRANSDUCTION_IN_RESPONSE_TO_DNA_DAMAGE	142	0.401928	1.14247	0.185297	1	1	4846	tags=39%, list=34%, signal=26%	NOP53/BABAM2/MRE11/MAP3K20/YJU2/ABRAXAS1/MRNIP/ATRIP/ACER2/RPS6KA6/INTS7/E2F1/ERCC6/BRCA1/ATM/DDX39B/FANCD2/MDM2/PLA2R1/CASP2/NEK11/TWIST1/USP28/CDK2/THOC1/CRADD/BRCA2/RAD17/DTL/WDR76/CHEK2/TFAP4/CASP9/RFWD3/ATAD5/XPC/HUS1/FZR1/EME2/PRKDC/MSH2/ATF2/BRCC3/ABL1/DYRK1A/TOPBP1/GIGYF2/ATR/CDC14B/SPRED1/PAXIP1/TAOK1/MUC1/FEM1B/PLK2
HP_ALKALOSIS	HP_ALKALOSIS	HP_ALKALOSIS	19	0.493944	1.14234	0.292597	1	1	2262	tags=32%, list=16%, signal=27%	CACNA1D/SLC12A3/CA5A/OTC/IKZF1/HSD11B2
GOBP_HYDROGEN_SULFIDE_METABOLIC_PROCESS	GOBP_HYDROGEN_SULFIDE_METABOLIC_PROCESS	GOBP_HYDROGEN_SULFIDE_METABOLIC_PROCESS	5	0.656835	1.14215	0.320059	1	1	167	tags=20%, list=1%, signal=20%	SQOR
GOBP_PEPTIDYL_LYSINE_TRIMETHYLATION	GOBP_PEPTIDYL_LYSINE_TRIMETHYLATION	GOBP_PEPTIDYL_LYSINE_TRIMETHYLATION	43	0.437312	1.14194	0.267094	1	1	5170	tags=44%, list=36%, signal=28%	NSD3/CSKMT/ETFBKMT/KDM4D/SMYD5/KMT2A/SUV39H2/VCPKMT/SETD4/KDM4C/TET2/WDR82/OGT/NFYA/TET3/NFYB/IWS1/SETD2/SETD5
GOMF_SINGLE_STRANDED_DNA_ENDODEOXYRIBONUCLEASE_ACTIVITY	GOMF_SINGLE_STRANDED_DNA_ENDODEOXYRIBONUCLEASE_ACTIVITY	GOMF_SINGLE_STRANDED_DNA_ENDODEOXYRIBONUCLEASE_ACTIVITY	9	0.574274	1.14121	0.314516	1	1	112	tags=11%, list=1%, signal=11%	MRE11
GOBP_NEGATIVE_REGULATION_OF_OSTEOCLAST_DIFFERENTIATION	GOBP_NEGATIVE_REGULATION_OF_OSTEOCLAST_DIFFERENTIATION	GOBP_NEGATIVE_REGULATION_OF_OSTEOCLAST_DIFFERENTIATION	24	0.469977	1.14112	0.307955	1	1	3301	tags=42%, list=23%, signal=32%	CCL3/ZNF675/LILRB1/TNFAIP6/TLR4/INPP5D/FBXW7/LILRB3/LRRC17/LTF
GOBP_POSITIVE_REGULATION_OF_LONG_TERM_SYNAPTIC_DEPRESSION	GOBP_POSITIVE_REGULATION_OF_LONG_TERM_SYNAPTIC_DEPRESSION	GOBP_POSITIVE_REGULATION_OF_LONG_TERM_SYNAPTIC_DEPRESSION	1	0.850518	1.1408	0.290323	1	1	2138	tags=100%, list=15%, signal=85%	KCNB1
GOMF_VOLTAGE_GATED_CALCIUM_CHANNEL_ACTIVITY_INVOLVED_IN_CARDIAC_MUSCLE_CELL_ACTION_POTENTIAL	GOMF_VOLTAGE_GATED_CALCIUM_CHANNEL_ACTIVITY_INVOLVED_IN_CARDIAC_MUSCLE_CELL_ACTION_POTENTIAL	GOMF_VOLTAGE_GATED_CALCIUM_CHANNEL_ACTIVITY_INVOLVED_IN_CARDIAC_MUSCLE_CELL_ACTION_POTENTIAL	3	0.720624	1.14077	0.346774	1	1	1139	tags=33%, list=8%, signal=31%	CACNA1D
GOBP_B_CELL_ACTIVATION_INVOLVED_IN_IMMUNE_RESPONSE	GOBP_B_CELL_ACTIVATION_INVOLVED_IN_IMMUNE_RESPONSE	GOBP_B_CELL_ACTIVATION_INVOLVED_IN_IMMUNE_RESPONSE	61	0.422362	1.14034	0.260688	1	1	4695	tags=44%, list=33%, signal=30%	SHLD1/SHLD2/NSD2/SHLD3/CD40LG/PLCG2/PARP3/LFNG/TLR4/CDH17/THOC1/PTPRC/TFRC/DOCK11/RIF1/ATAD5/ITFG2/LIG4/MSH2/SLC15A4/PLCL2/ABL1/RNF168/MSH6/CLCF1/DOCK10/PAXIP1
HP_REMNANTS_OF_THE_HYALOID_VASCULAR_SYSTEM	HP_REMNANTS_OF_THE_HYALOID_VASCULAR_SYSTEM	HP_REMNANTS_OF_THE_HYALOID_VASCULAR_SYSTEM	2	0.76712	1.14034	0.323529	1	1	1981	tags=50%, list=14%, signal=43%	BCOR
GOBP_CANONICAL_WNT_SIGNALING_PATHWAY_INVOLVED_IN_HEART_DEVELOPMENT	GOBP_CANONICAL_WNT_SIGNALING_PATHWAY_INVOLVED_IN_HEART_DEVELOPMENT	GOBP_CANONICAL_WNT_SIGNALING_PATHWAY_INVOLVED_IN_HEART_DEVELOPMENT	3	0.7203	1.14025	0.346774	1	1	1599	tags=33%, list=11%, signal=30%	DKK1
HP_NASOGASTRIC_TUBE_FEEDING_IN_INFANCY	HP_NASOGASTRIC_TUBE_FEEDING_IN_INFANCY	HP_NASOGASTRIC_TUBE_FEEDING_IN_INFANCY	26	0.466131	1.14024	0.305085	1	1	2971	tags=23%, list=21%, signal=18%	SELENON/MAP3K20/CLTCL1/BRAF/KANSL1/HACD1
HP_STIFF_SKIN	HP_STIFF_SKIN	HP_STIFF_SKIN	7	0.616766	1.14023	0.306383	1	1	222	tags=14%, list=2%, signal=14%	ADA2
GOBP_B_CELL_LINEAGE_COMMITMENT	GOBP_B_CELL_LINEAGE_COMMITMENT	GOBP_B_CELL_LINEAGE_COMMITMENT	4	0.67542	1.14007	0.341906	1	1	3966	tags=75%, list=28%, signal=54%	TCF3/BCL2/PRKDC
HP_BLURRED_VISION	HP_BLURRED_VISION	HP_BLURRED_VISION	27	0.463233	1.14005	0.296505	1	1	4082	tags=48%, list=29%, signal=34%	SLC12A3/COL8A2/SCN4A/CACNA1A/MT-ND6/MT-ND4L/MT-ATP6/ATP1A2/LCA5/MT-CYB/HLA-DRB1/ZEB1/SPATA7
GOBP_CANONICAL_WNT_SIGNALING_PATHWAY_INVOLVED_IN_CARDIAC_MUSCLE_CELL_FATE_COMMITMENT	GOBP_CANONICAL_WNT_SIGNALING_PATHWAY_INVOLVED_IN_CARDIAC_MUSCLE_CELL_FATE_COMMITMENT	GOBP_CANONICAL_WNT_SIGNALING_PATHWAY_INVOLVED_IN_CARDIAC_MUSCLE_CELL_FATE_COMMITMENT	2	0.766911	1.14003	0.323529	1	1	1599	tags=50%, list=11%, signal=44%	DKK1
GOBP_CLEAVAGE_FURROW_FORMATION	GOBP_CLEAVAGE_FURROW_FORMATION	GOBP_CLEAVAGE_FURROW_FORMATION	6	0.632251	1.13997	0.31223	1	1	1847	tags=33%, list=13%, signal=29%	SPIRE2/SPIRE1
HP_PERONEAL_MUSCLE_ATROPHY	HP_PERONEAL_MUSCLE_ATROPHY	HP_PERONEAL_MUSCLE_ATROPHY	7	0.616599	1.13992	0.306383	1	1	1533	tags=29%, list=11%, signal=26%	WASHC5/TTN
HP_LIMITED_HIP_EXTENSION	HP_LIMITED_HIP_EXTENSION	HP_LIMITED_HIP_EXTENSION	3	0.720054	1.13986	0.346774	1	1	3137	tags=67%, list=22%, signal=52%	CHST3/DST
GOBP_REGULATION_OF_RESPONSE_TO_DNA_DAMAGE_STIMULUS	GOBP_REGULATION_OF_RESPONSE_TO_DNA_DAMAGE_STIMULUS	GOBP_REGULATION_OF_RESPONSE_TO_DNA_DAMAGE_STIMULUS	210	0.395522	1.13975	0.156843	1	1	4094	tags=31%, list=29%, signal=22%	BABAM2/MAP3K20/FBH1/YJU2/SHLD1/ABRAXAS1/MRNIP/SHLD2/CYREN/HDGFL2/CGAS/NSD2/SHLD3/UBE2V1/KDM4D/SPIRE2/WAS/SLF2/ERCC8/DDIAS/SPIRE1/ERCC6/HELB/PARP3/TIGAR/KAT7/BRCA1/ATM/TIMELESS/DDX39B/WRAP53/MDM2/POLH/PLA2R1/RAD51AP1/DHX9/OGG1/DTX3L/PARG/BRD8/TWIST1/TRRAP/SMG1/THOC1/DDX11/TFIP11/ERCC4/RUVBL1/WDR76/CHEK2/WDR48/POT1/RIF1/CASP9/RFWD3/ATAD5/FIGNL1/EYA3/SETMAR/BCL2/FXR1/PRKDC/PPP4R3B/TRIP12/BRCC3
HP_EXCESSIVE_SALIVATION	HP_EXCESSIVE_SALIVATION	HP_EXCESSIVE_SALIVATION	90	0.409741	1.13969	0.229908	1	1	4346	tags=39%, list=30%, signal=27%	SPART/MRE11/ATP1A3/NEXMIF/STRADA/ZC4H2/ATP10A/IKZF1/SH3TC2/KIF15/POLR3A/ZNF711/USP9X/ATP7B/SRPX2/AP4M1/GNS/EXTL3/SMARCA2/PI4KA/HERC1/POLR3B/ALS2/ZNF41/ALG13/SYP/SPEN/DMD/GFM2/AP4S1/TANGO2/HCFC1/SLC16A2/ADGRG1/ZBTB11
GOCC_SET1C_COMPASS_COMPLEX	GOCC_SET1C_COMPASS_COMPLEX	GOCC_SET1C_COMPASS_COMPLEX	12	0.535085	1.13968	0.312741	1	1	4281	tags=58%, list=30%, signal=41%	WDR5B/BOD1L1/HCFC2/WDR82/ASH2L/HCFC1/RBBP5
HP_BRANCHIAL_FISTULA	HP_BRANCHIAL_FISTULA	HP_BRANCHIAL_FISTULA	4	0.675126	1.13957	0.343419	1	1	4238	tags=75%, list=30%, signal=53%	POLR1B/POLR1C/MAPK1
HP_ECTODERMAL_DYSPLASIA	HP_ECTODERMAL_DYSPLASIA	HP_ECTODERMAL_DYSPLASIA	15	0.512847	1.1393	0.319853	1	1	3270	tags=40%, list=23%, signal=31%	NECTIN1/WDR35/EDA/EVC2/KANSL1/NLRP1
GOMF_ARGININE_BINDING	GOMF_ARGININE_BINDING	GOMF_ARGININE_BINDING	3	0.719673	1.13926	0.346774	1	1	4010	tags=100%, list=28%, signal=72%	CASTOR1/NAGS/NOS3
HP_ACANTHOSIS_NIGRICANS	HP_ACANTHOSIS_NIGRICANS	HP_ACANTHOSIS_NIGRICANS	31	0.456119	1.13919	0.284116	1	1	3774	tags=32%, list=26%, signal=24%	CAVIN1/CLDN1/ALMS1/POLR3A/SPINK5/PEX6/AKT2/PEX1/SMARCD2/ELOVL1
GOMF_CALCIUM_ION_TRANSMEMBRANE_TRANSPORTER_ACTIVITY	GOMF_CALCIUM_ION_TRANSMEMBRANE_TRANSPORTER_ACTIVITY	GOMF_CALCIUM_ION_TRANSMEMBRANE_TRANSPORTER_ACTIVITY	67	0.416865	1.13912	0.270298	1	1	5131	tags=48%, list=36%, signal=31%	CACNA1D/TRPC3/CACNA2D2/CACNG8/TRPC1/TRPM6/TRPV1/SLC24A4/CACNB3/SLC24A1/CACNA1A/RYR3/CACNB1/CATSPER2/TRPC4/MCU/PKD1L1/TRPM2/TRPC6/TRPM7/TMEM37/CUL5/STIM2/CACHD1/PKD2L2/ATP2B4/TRPV2/RYR2/CACNA2D4/TPCN2/SLC8A1/SEC61A1
GOBP_FATTY_ACID_OMEGA_OXIDATION	GOBP_FATTY_ACID_OMEGA_OXIDATION	GOBP_FATTY_ACID_OMEGA_OXIDATION	1	0.849049	1.13883	0.294118	1	1	2159	tags=100%, list=15%, signal=85%	CYP4V2
HP_CLINODACTYLY_OF_THE_3RD_FINGER	HP_CLINODACTYLY_OF_THE_3RD_FINGER	HP_CLINODACTYLY_OF_THE_3RD_FINGER	3	0.719361	1.13877	0.346774	1	1	3572	tags=67%, list=25%, signal=50%	KNSTRN/PIK3CD
HP_NONCOMMUNICATING_HYDROCEPHALUS	HP_NONCOMMUNICATING_HYDROCEPHALUS	HP_NONCOMMUNICATING_HYDROCEPHALUS	8	0.594382	1.13875	0.329184	1	1	924	tags=25%, list=6%, signal=23%	TENT5A/BICRA
HP_FOCAL_MYOCLONIC_SEIZURE	HP_FOCAL_MYOCLONIC_SEIZURE	HP_FOCAL_MYOCLONIC_SEIZURE	17	0.505081	1.13874	0.305125	1	1	3934	tags=47%, list=28%, signal=34%	PLPBP/CACNA1D/KCTD7/EXTL3/HACE1/SLC25A22/ALDH7A1/AP3D1
HP_PHONOPHOBIA	HP_PHONOPHOBIA	HP_PHONOPHOBIA	23	0.472125	1.13858	0.306987	1	1	1913	tags=22%, list=13%, signal=19%	BUD23/METTL27/FKBP6/TNF/MLXIPL
HP_ABNORMAL_MIDBRAIN_MORPHOLOGY	HP_ABNORMAL_MIDBRAIN_MORPHOLOGY	HP_ABNORMAL_MIDBRAIN_MORPHOLOGY	58	0.423656	1.13849	0.263655	1	1	2054	tags=16%, list=14%, signal=13%	CPLANE1/TOGARAM1/PRKN/C2CD3/DISP1/TBCE/KIF7/GLI2/TDGF1
GOBP_NEGATIVE_REGULATION_OF_FEEDING_BEHAVIOR	GOBP_NEGATIVE_REGULATION_OF_FEEDING_BEHAVIOR	GOBP_NEGATIVE_REGULATION_OF_FEEDING_BEHAVIOR	1	0.848769	1.13845	0.294118	1	1	2163	tags=100%, list=15%, signal=85%	TTC21B
GOCC_PLASMA_MEMBRANE_RAFT	GOCC_PLASMA_MEMBRANE_RAFT	GOCC_PLASMA_MEMBRANE_RAFT	76	0.413904	1.13842	0.249744	1	1	4764	tags=42%, list=33%, signal=28%	CAVIN2/CAVIN1/CAVIN3/MS4A4A/ADTRP/KCNMA1/AKAP6/ADD2/TRPC4/LRP4/ATP1A2/SELE/CBL/NEU3/ITGB2/SCARB1/PRKACA/SELPLG/LRP6/JAK2/BMPR2/NOS3/HAS2/CD36/SORBS1/MAPK1/IRS1/CDH1/ATP2B4/HMOX1/SPRED1/PRKAR2A
GOBP_C_5_METHYLATION_OF_CYTOSINE	GOBP_C_5_METHYLATION_OF_CYTOSINE	GOBP_C_5_METHYLATION_OF_CYTOSINE	2	0.765624	1.13811	0.32699	1	1	2327	tags=50%, list=16%, signal=42%	DNMT3A
HP_APHTHOUS_ULCER	HP_APHTHOUS_ULCER	HP_APHTHOUS_ULCER	23	0.47191	1.13806	0.306987	1	1	3966	tags=43%, list=28%, signal=31%	ADA2/CCR1/NLRP12/ELANE/TLR4/NCF4/IL12A/CASP10/MVK/PRKDC
HP_FOCAL_NON_MOTOR_SEIZURE	HP_FOCAL_NON_MOTOR_SEIZURE	HP_FOCAL_NON_MOTOR_SEIZURE	43	0.435816	1.13804	0.271368	1	1	4765	tags=49%, list=33%, signal=33%	SCN8A/EPM2A/MBD5/CACNA1A/PACS1/CLTC/ATP1A2/SRPX2/KCNQ3/PI4KA/SYNGAP1/DYNC1H1/PHGDH/DOCK8/RELN/NBEA/ADGRG1/MICAL1/TAOK1/CUX1/STXBP1
GOBP_REGULATION_OF_CELL_CELL_ADHESION_MEDIATED_BY_CADHERIN	GOBP_REGULATION_OF_CELL_CELL_ADHESION_MEDIATED_BY_CADHERIN	GOBP_REGULATION_OF_CELL_CELL_ADHESION_MEDIATED_BY_CADHERIN	14	0.517866	1.13798	0.321909	1	1	1390	tags=14%, list=10%, signal=13%	AFDN/NEXMIF
GOBP_REGULATION_OF_BIOLOGICAL_PROCESS_INVOLVED_IN_SYMBIOTIC_INTERACTION	GOBP_REGULATION_OF_BIOLOGICAL_PROCESS_INVOLVED_IN_SYMBIOTIC_INTERACTION	GOBP_REGULATION_OF_BIOLOGICAL_PROCESS_INVOLVED_IN_SYMBIOTIC_INTERACTION	39	0.443922	1.13783	0.278564	1	1	3301	tags=31%, list=23%, signal=24%	NECTIN2/TRIM34/TRIM14/CXCL6/TRIM6/TRIM59/CIITA/TRIM62/TRIM68/CH25H/IFITM1/LTF
HP_APLASIA_HYPOPLASIA_OF_THE_UVULA	HP_APLASIA_HYPOPLASIA_OF_THE_UVULA	HP_APLASIA_HYPOPLASIA_OF_THE_UVULA	23	0.471776	1.13774	0.306987	1	1	5945	tags=74%, list=42%, signal=43%	WDR35/FANCA/PALB2/BRCA1/FANCM/FANCD2/BRCA2/ERCC4/RFWD3/UBE2T/SLX4/SPTBN1/FANCI/RAD51/RAD51C/FANCE/FANCL
GOCC_COHESIN_COMPLEX	GOCC_COHESIN_COMPLEX	GOCC_COHESIN_COMPLEX	8	0.593853	1.13774	0.330567	1	1	5352	tags=88%, list=37%, signal=55%	SGO2/STAG3/STAG2/SMC3/RAD21/SMC1A/STAG1
HP_OPPORTUNISTIC_INFECTION	HP_OPPORTUNISTIC_INFECTION	HP_OPPORTUNISTIC_INFECTION	13	0.526738	1.13765	0.321295	1	1	3572	tags=46%, list=25%, signal=35%	IL21R/MPEG1/ELANE/JAK3/PTPRC/PIK3CD
HP_CEREBRAL_EDEMA	HP_CEREBRAL_EDEMA	HP_CEREBRAL_EDEMA	26	0.465068	1.13764	0.308475	1	1	2712	tags=27%, list=19%, signal=22%	NAXE/NAXD/DBT/OTC/CACNA1A/RANBP2/ATP1A2
HP_LOW_APGAR_SCORE	HP_LOW_APGAR_SCORE	HP_LOW_APGAR_SCORE	7	0.615352	1.13762	0.312057	1	1	120	tags=14%, list=1%, signal=14%	PLPBP
GOMF_PROTEIN_PHOSPHATASE_ACTIVATOR_ACTIVITY	GOMF_PROTEIN_PHOSPHATASE_ACTIVATOR_ACTIVITY	GOMF_PROTEIN_PHOSPHATASE_ACTIVATOR_ACTIVITY	13	0.526707	1.13758	0.321295	1	1	53	tags=8%, list=0%, signal=8%	PTPA
GOBP_NLS_BEARING_PROTEIN_IMPORT_INTO_NUCLEUS	GOBP_NLS_BEARING_PROTEIN_IMPORT_INTO_NUCLEUS	GOBP_NLS_BEARING_PROTEIN_IMPORT_INTO_NUCLEUS	12	0.533931	1.13722	0.316602	1	1	5364	tags=75%, list=38%, signal=47%	RANBP2/RGPD5/KPNA1/KPNA5/KPNA6/NUP35/NUP54/CBLB/KPNA3
HP_RAYNAUD_PHENOMENON	HP_RAYNAUD_PHENOMENON	HP_RAYNAUD_PHENOMENON	19	0.491661	1.13706	0.299647	1	1	1343	tags=16%, list=9%, signal=14%	ADA2/GUCY1A1/SLC12A3
GOMF_STEROID_HORMONE_BINDING	GOMF_STEROID_HORMONE_BINDING	GOMF_STEROID_HORMONE_BINDING	5	0.65385	1.13696	0.330383	1	1	3624	tags=60%, list=25%, signal=45%	ATP1A3/ATP1A2/GPER1
GOBP_DETECTION_OF_MOLECULE_OF_BACTERIAL_ORIGIN	GOBP_DETECTION_OF_MOLECULE_OF_BACTERIAL_ORIGIN	GOBP_DETECTION_OF_MOLECULE_OF_BACTERIAL_ORIGIN	5	0.65382	1.13691	0.330383	1	1	3720	tags=80%, list=26%, signal=59%	SSC5D/TLR1/TLR4/SCARB1
GOCC_JUXTAPARANODE_REGION_OF_AXON	GOCC_JUXTAPARANODE_REGION_OF_AXON	GOCC_JUXTAPARANODE_REGION_OF_AXON	4	0.673546	1.1369	0.346445	1	1	4243	tags=75%, list=30%, signal=53%	DLG2/KCNAB2/EPB41L3
GOMF_PEPTIDE_ALPHA_N_ACETYLTRANSFERASE_ACTIVITY	GOMF_PEPTIDE_ALPHA_N_ACETYLTRANSFERASE_ACTIVITY	GOMF_PEPTIDE_ALPHA_N_ACETYLTRANSFERASE_ACTIVITY	9	0.572058	1.13681	0.319892	1	1	371	tags=11%, list=3%, signal=11%	NAA80
HP_ABSENCE_OF_SECONDARY_SEX_CHARACTERISTICS	HP_ABSENCE_OF_SECONDARY_SEX_CHARACTERISTICS	HP_ABSENCE_OF_SECONDARY_SEX_CHARACTERISTICS	18	0.496623	1.13667	0.301063	1	1	2045	tags=22%, list=14%, signal=19%	LHX4/GNRH1/GLI2/SOX9
HP_SIMPLIFIED_GYRAL_PATTERN	HP_SIMPLIFIED_GYRAL_PATTERN	HP_SIMPLIFIED_GYRAL_PATTERN	53	0.428925	1.13663	0.260916	1	1	4141	tags=36%, list=29%, signal=26%	KIF11/C2CD3/STIL/CEP152/TUBGCP6/TRAIP/RTTN/CSNK2A1/SMARCC2/AHDC1/ARID1B/CDK5RAP2/DCHS1/NDE1/GFM2/TSEN2/SMPD4/PRKDC/SPOP
GOBP_DETECTION_OF_LIGHT_STIMULUS	GOBP_DETECTION_OF_LIGHT_STIMULUS	GOBP_DETECTION_OF_LIGHT_STIMULUS	26	0.464576	1.13643	0.308475	1	1	2127	tags=27%, list=15%, signal=23%	OPN1SW/NR2E3/GRM6/TRPC3/ELOVL4/ATP8A2/SLC24A4
GOBP_REGULATION_OF_HISTONE_H3_K36_METHYLATION	GOBP_REGULATION_OF_HISTONE_H3_K36_METHYLATION	GOBP_REGULATION_OF_HISTONE_H3_K36_METHYLATION	5	0.653442	1.13626	0.330383	1	1	4958	tags=100%, list=35%, signal=65%	NSD3/BCOR/NSD1/PAXIP1/IWS1
GOBP_METANEPHROS_MORPHOGENESIS	GOBP_METANEPHROS_MORPHOGENESIS	GOBP_METANEPHROS_MORPHOGENESIS	16	0.505494	1.13609	0.326506	1	1	2645	tags=25%, list=19%, signal=20%	FMN1/SALL1/SOX9/LGR4
GOBP_SERINE_FAMILY_AMINO_ACID_BIOSYNTHETIC_PROCESS	GOBP_SERINE_FAMILY_AMINO_ACID_BIOSYNTHETIC_PROCESS	GOBP_SERINE_FAMILY_AMINO_ACID_BIOSYNTHETIC_PROCESS	13	0.525999	1.13605	0.32254	1	1	803	tags=15%, list=6%, signal=15%	DHFR2/SEPHS2
HP_VIRAL_HEPATITIS	HP_VIRAL_HEPATITIS	HP_VIRAL_HEPATITIS	13	0.525928	1.1359	0.32254	1	1	4412	tags=54%, list=31%, signal=37%	BTK/APC/CIITA/RFXAP/IGF2R/MET/PDGFRL
GOBP_POSITIVE_REGULATION_OF_PHOSPHOLIPID_METABOLIC_PROCESS	GOBP_POSITIVE_REGULATION_OF_PHOSPHOLIPID_METABOLIC_PROCESS	GOBP_POSITIVE_REGULATION_OF_PHOSPHOLIPID_METABOLIC_PROCESS	9	0.571477	1.13565	0.319892	1	1	1435	tags=22%, list=10%, signal=20%	APOC2/HTR2B
GOBP_PYRIMIDINE_NUCLEOSIDE_DIPHOSPHATE_METABOLIC_PROCESS	GOBP_PYRIMIDINE_NUCLEOSIDE_DIPHOSPHATE_METABOLIC_PROCESS	GOBP_PYRIMIDINE_NUCLEOSIDE_DIPHOSPHATE_METABOLIC_PROCESS	8	0.592744	1.13562	0.33195	1	1	4446	tags=62%, list=31%, signal=43%	ENTPD4/DHODH/CAD/ENTPD7/UMPS
HP_PERIPHERAL_RETINAL_AVASCULARIZATION	HP_PERIPHERAL_RETINAL_AVASCULARIZATION	HP_PERIPHERAL_RETINAL_AVASCULARIZATION	6	0.629787	1.13553	0.32518	1	1	4449	tags=67%, list=31%, signal=46%	ZNF408/FZD4/LRP5/TSPAN12
HP_MICRORETROGNATHIA	HP_MICRORETROGNATHIA	HP_MICRORETROGNATHIA	46	0.433589	1.13511	0.278723	1	1	5603	tags=52%, list=39%, signal=32%	SELENON/TTN/C2CD3/KIF7/CHST3/ZC4H2/RTTN/PIGN/MYO9A/ALG9/CANT1/RELN/TRIP4/TAF1/COL13A1/SLC10A7/ORC6/CRIPT/CEP120/NSDHL/SF3B4/KAT6A/VAMP1/FBXL3
GOBP_SEPTUM_PRIMUM_DEVELOPMENT	GOBP_SEPTUM_PRIMUM_DEVELOPMENT	GOBP_SEPTUM_PRIMUM_DEVELOPMENT	4	0.672462	1.13507	0.347958	1	1	452	tags=25%, list=3%, signal=24%	NSD2
GOBP_PROTEIN_LOCALIZATION_TO_CONDENSED_CHROMOSOME	GOBP_PROTEIN_LOCALIZATION_TO_CONDENSED_CHROMOSOME	GOBP_PROTEIN_LOCALIZATION_TO_CONDENSED_CHROMOSOME	14	0.516499	1.13497	0.326805	1	1	5992	tags=79%, list=42%, signal=46%	KNL1/MTBP/ZW10/SPDL1/KNTC1/RCC2/MIS12/IK/ZWILCH/BUB3/CHAMP1
GOMF_FOUR_WAY_JUNCTION_DNA_BINDING	GOMF_FOUR_WAY_JUNCTION_DNA_BINDING	GOMF_FOUR_WAY_JUNCTION_DNA_BINDING	16	0.504931	1.13483	0.328916	1	1	5532	tags=69%, list=39%, signal=42%	RAD51D/FANCM/XRCC3/HMGB3/MSH2/ABL1/MSH6/WRN/RAD51B/RAD51C/YY1
HP_CYCLOPIA	HP_CYCLOPIA	HP_CYCLOPIA	13	0.525355	1.13466	0.32254	1	1	2648	tags=38%, list=19%, signal=31%	STIL/DISP1/GLI2/TDGF1/GAS1
GOBP_PRESYNAPTIC_MEMBRANE_ORGANIZATION	GOBP_PRESYNAPTIC_MEMBRANE_ORGANIZATION	GOBP_PRESYNAPTIC_MEMBRANE_ORGANIZATION	6	0.629244	1.13455	0.32518	1	1	4730	tags=67%, list=33%, signal=45%	NLGN4Y/LRP4/PTPRD/NLGN4X
GOBP_REGULATION_OF_CD40_SIGNALING_PATHWAY	GOBP_REGULATION_OF_CD40_SIGNALING_PATHWAY	GOBP_REGULATION_OF_CD40_SIGNALING_PATHWAY	5	0.65209	1.1339	0.331858	1	1	2479	tags=40%, list=17%, signal=33%	FANCA/FANCD2
GOBP_CYTOPLASMIC_PATTERN_RECOGNITION_RECEPTOR_SIGNALING_PATHWAY_IN_RESPONSE_TO_VIRUS	GOBP_CYTOPLASMIC_PATTERN_RECOGNITION_RECEPTOR_SIGNALING_PATHWAY_IN_RESPONSE_TO_VIRUS	GOBP_CYTOPLASMIC_PATTERN_RECOGNITION_RECEPTOR_SIGNALING_PATHWAY_IN_RESPONSE_TO_VIRUS	29	0.456805	1.13359	0.307779	1	1	75	tags=7%, list=1%, signal=7%	NOP53/UFD1
HP_PARIETAL_BOSSING	HP_PARIETAL_BOSSING	HP_PARIETAL_BOSSING	6	0.628506	1.13322	0.32518	1	1	2409	tags=33%, list=17%, signal=28%	PTCH2/POLR3A
HP_PSEUDOEPIPHYSES_OF_HAND_BONES	HP_PSEUDOEPIPHYSES_OF_HAND_BONES	HP_PSEUDOEPIPHYSES_OF_HAND_BONES	10	0.555353	1.13299	0.321945	1	1	2997	tags=50%, list=21%, signal=40%	NSD2/KCNH1/SALL1/FGFRL1/PCNT
HP_CYTOCHROME_C_OXIDASE_NEGATIVE_MUSCLE_FIBERS	HP_CYTOCHROME_C_OXIDASE_NEGATIVE_MUSCLE_FIBERS	HP_CYTOCHROME_C_OXIDASE_NEGATIVE_MUSCLE_FIBERS	18	0.494828	1.13256	0.304604	1	1	769	tags=11%, list=5%, signal=11%	TWNK/MIEF2
GOBP_CEREBRAL_CORTEX_GABAERGIC_INTERNEURON_DEVELOPMENT	GOBP_CEREBRAL_CORTEX_GABAERGIC_INTERNEURON_DEVELOPMENT	GOBP_CEREBRAL_CORTEX_GABAERGIC_INTERNEURON_DEVELOPMENT	1	0.844082	1.13217	0.309298	1	1	2230	tags=100%, list=16%, signal=84%	LHX6
GOBP_CEREBRAL_CORTEX_GABAERGIC_INTERNEURON_DIFFERENTIATION	GOBP_CEREBRAL_CORTEX_GABAERGIC_INTERNEURON_DIFFERENTIATION	GOBP_CEREBRAL_CORTEX_GABAERGIC_INTERNEURON_DIFFERENTIATION	1	0.844082	1.13217	0.309298	1	1	2230	tags=100%, list=16%, signal=84%	LHX6
GOBP_INTERNEURON_MIGRATION	GOBP_INTERNEURON_MIGRATION	GOBP_INTERNEURON_MIGRATION	1	0.844082	1.13217	0.309298	1	1	2230	tags=100%, list=16%, signal=84%	LHX6
GOBP_REGULATION_OF_RELAXATION_OF_MUSCLE	GOBP_REGULATION_OF_RELAXATION_OF_MUSCLE	GOBP_REGULATION_OF_RELAXATION_OF_MUSCLE	7	0.612335	1.13204	0.32766	1	1	347	tags=14%, list=2%, signal=14%	GRK2
GOBP_PYRIMIDINE_RIBONUCLEOSIDE_DIPHOSPHATE_METABOLIC_PROCESS	GOBP_PYRIMIDINE_RIBONUCLEOSIDE_DIPHOSPHATE_METABOLIC_PROCESS	GOBP_PYRIMIDINE_RIBONUCLEOSIDE_DIPHOSPHATE_METABOLIC_PROCESS	6	0.627785	1.13192	0.32518	1	1	4446	tags=83%, list=31%, signal=57%	ENTPD4/DHODH/CAD/ENTPD7/UMPS
HP_CARDIORESPIRATORY_ARREST	HP_CARDIORESPIRATORY_ARREST	HP_CARDIORESPIRATORY_ARREST	7	0.612171	1.13174	0.32766	1	1	1806	tags=29%, list=13%, signal=25%	DDC/EXOC6B
HP_ABNORMAL_RADIOACTIVE_IODINE_UPTAKE_TEST_RESULT	HP_ABNORMAL_RADIOACTIVE_IODINE_UPTAKE_TEST_RESULT	HP_ABNORMAL_RADIOACTIVE_IODINE_UPTAKE_TEST_RESULT	2	0.761035	1.13129	0.34083	1	1	3418	tags=100%, list=24%, signal=76%	LHX4/TPO
GOCC_LOW_DENSITY_LIPOPROTEIN_PARTICLE	GOCC_LOW_DENSITY_LIPOPROTEIN_PARTICLE	GOCC_LOW_DENSITY_LIPOPROTEIN_PARTICLE	7	0.611854	1.13115	0.330496	1	1	1312	tags=29%, list=9%, signal=26%	SELENOS/APOC2
HP_HAMARTOMA_OF_TONGUE	HP_HAMARTOMA_OF_TONGUE	HP_HAMARTOMA_OF_TONGUE	15	0.509176	1.13114	0.329657	1	1	1961	tags=20%, list=14%, signal=17%	CPLANE1/C2CD3/KIF7
HP_LYMPHOPROLIFERATIVE_DISORDER	HP_LYMPHOPROLIFERATIVE_DISORDER	HP_LYMPHOPROLIFERATIVE_DISORDER	11	0.544169	1.13105	0.330263	1	1	222	tags=9%, list=2%, signal=9%	ADA2
GOMF_CATION_CHLORIDE_SYMPORTER_ACTIVITY	GOMF_CATION_CHLORIDE_SYMPORTER_ACTIVITY	GOMF_CATION_CHLORIDE_SYMPORTER_ACTIVITY	8	0.590243	1.13082	0.338866	1	1	3098	tags=50%, list=22%, signal=39%	SLC18A2/SLC12A3/SLC6A1/SLC12A6
GOBP_EPITHELIAL_STRUCTURE_MAINTENANCE	GOBP_EPITHELIAL_STRUCTURE_MAINTENANCE	GOBP_EPITHELIAL_STRUCTURE_MAINTENANCE	17	0.501447	1.13055	0.311085	1	1	2360	tags=29%, list=17%, signal=25%	MUC2/MUC4/SOX9/TLR4/LDB1
GOBP_PROTEIN_LINEAR_POLYUBIQUITINATION	GOBP_PROTEIN_LINEAR_POLYUBIQUITINATION	GOBP_PROTEIN_LINEAR_POLYUBIQUITINATION	5	0.649814	1.12995	0.337758	1	1	1812	tags=40%, list=13%, signal=35%	PRKN/RNF31
HP_CERVICAL_SPINAL_CANAL_STENOSIS	HP_CERVICAL_SPINAL_CANAL_STENOSIS	HP_CERVICAL_SPINAL_CANAL_STENOSIS	7	0.611164	1.12987	0.330496	1	1	4062	tags=71%, list=28%, signal=51%	PHF6/KANSL1/EXTL3/CSPP1/KIAA0586
GOMF_ACTIVIN_RECEPTOR_BINDING	GOMF_ACTIVIN_RECEPTOR_BINDING	GOMF_ACTIVIN_RECEPTOR_BINDING	5	0.649738	1.12981	0.337758	1	1	2054	tags=40%, list=14%, signal=34%	MAGI2/TDGF1
GOMF_MHC_CLASS_IB_RECEPTOR_ACTIVITY	GOMF_MHC_CLASS_IB_RECEPTOR_ACTIVITY	GOMF_MHC_CLASS_IB_RECEPTOR_ACTIVITY	3	0.713602	1.12965	0.358065	1	1	1919	tags=33%, list=13%, signal=29%	LILRB1
GOBP_REGULATION_OF_SYNAPTIC_VESICLE_TRANSPORT	GOBP_REGULATION_OF_SYNAPTIC_VESICLE_TRANSPORT	GOBP_REGULATION_OF_SYNAPTIC_VESICLE_TRANSPORT	5	0.649343	1.12913	0.337758	1	1	1005	tags=20%, list=7%, signal=19%	PRKN
HP_LOW_LEVELS_OF_VITAMIN_D	HP_LOW_LEVELS_OF_VITAMIN_D	HP_LOW_LEVELS_OF_VITAMIN_D	20	0.48304	1.12902	0.315358	1	1	356	tags=10%, list=2%, signal=10%	EFL1/SLC10A1
GOBP_REGULATION_OF_TYPE_B_PANCREATIC_CELL_PROLIFERATION	GOBP_REGULATION_OF_TYPE_B_PANCREATIC_CELL_PROLIFERATION	GOBP_REGULATION_OF_TYPE_B_PANCREATIC_CELL_PROLIFERATION	7	0.61069	1.129	0.330496	1	1	96	tags=14%, list=1%, signal=14%	FMC1
GOBP_RESPONSE_TO_GLYCOSIDE	GOBP_RESPONSE_TO_GLYCOSIDE	GOBP_RESPONSE_TO_GLYCOSIDE	5	0.649252	1.12897	0.337758	1	1	3372	tags=60%, list=24%, signal=46%	ATP1A3/ATP1A2/CHEK2
GOMF_POLYPEPTIDE_N_ACETYLGALACTOSAMINYLTRANSFERASE_ACTIVITY	GOMF_POLYPEPTIDE_N_ACETYLGALACTOSAMINYLTRANSFERASE_ACTIVITY	GOMF_POLYPEPTIDE_N_ACETYLGALACTOSAMINYLTRANSFERASE_ACTIVITY	9	0.568064	1.12887	0.336022	1	1	3088	tags=44%, list=22%, signal=35%	GALNT5/GALNT14/GALNT7/GALNT15
HP_CONE_SHAPED_EPIPHYSIS	HP_CONE_SHAPED_EPIPHYSIS	HP_CONE_SHAPED_EPIPHYSIS	57	0.420872	1.12877	0.279119	1	1	4062	tags=40%, list=28%, signal=29%	ATRIP/CEP152/TRAF3IP1/IFT80/TRAIP/KNSTRN/INVS/TTC21B/EVC2/KIF15/AIFM1/TRIP11/PCNT/TRPS1/PIK3CD/MIA3/CEP164/IQCB1/CENPJ/NPR2/PDE4D/CSPP1/KIAA0586
GOBP_MEMBRANE_DEPOLARIZATION_DURING_ACTION_POTENTIAL	GOBP_MEMBRANE_DEPOLARIZATION_DURING_ACTION_POTENTIAL	GOBP_MEMBRANE_DEPOLARIZATION_DURING_ACTION_POTENTIAL	21	0.476418	1.12828	0.314088	1	1	1577	tags=24%, list=11%, signal=21%	SCN8A/CACNA1D/SCN3A/SCN7A/SCN4A
HP_ABNORMAL_CORNEAL_ENDOTHELIUM_MORPHOLOGY	HP_ABNORMAL_CORNEAL_ENDOTHELIUM_MORPHOLOGY	HP_ABNORMAL_CORNEAL_ENDOTHELIUM_MORPHOLOGY	6	0.625739	1.12823	0.329496	1	1	4082	tags=67%, list=29%, signal=48%	COL8A2/LCA5/ZEB1/SPATA7
GOBP_SNO_S_RNA_PROCESSING	GOBP_SNO_S_RNA_PROCESSING	GOBP_SNO_S_RNA_PROCESSING	10	0.552892	1.12797	0.327201	1	1	129	tags=10%, list=1%, signal=10%	TENT4B
GOMF_MUTLALPHA_COMPLEX_BINDING	GOMF_MUTLALPHA_COMPLEX_BINDING	GOMF_MUTLALPHA_COMPLEX_BINDING	4	0.668159	1.12781	0.354009	1	1	4747	tags=100%, list=33%, signal=67%	MSH2/ATR/MSH6/WRN
HP_RETINAL_VASCULAR_TORTUOSITY	HP_RETINAL_VASCULAR_TORTUOSITY	HP_RETINAL_VASCULAR_TORTUOSITY	48	0.429017	1.12776	0.276302	1	1	3580	tags=33%, list=25%, signal=25%	BUD23/UFD1/SELENOI/ESS2/METTL27/FKBP6/MLXIPL/MT-ND6/MT-ND4L/MT-ATP6/CENPF/DGCR6/GTF2IRD1/FZD4/DGCR8/MT-CYB
HP_ENLARGEMENT_OF_THE_WRISTS	HP_ENLARGEMENT_OF_THE_WRISTS	HP_ENLARGEMENT_OF_THE_WRISTS	4	0.668118	1.12774	0.354009	1	1	2641	tags=75%, list=18%, signal=61%	CLCN5/AIFM1/ENPP1
HP_RETINAL_ARTERIAL_TORTUOSITY	HP_RETINAL_ARTERIAL_TORTUOSITY	HP_RETINAL_ARTERIAL_TORTUOSITY	12	0.529439	1.12765	0.324324	1	1	3580	tags=42%, list=25%, signal=31%	SELENOI/MT-ND6/MT-ND4L/MT-ATP6/MT-CYB
HP_POSTERIOR_FOSSA_CYST	HP_POSTERIOR_FOSSA_CYST	HP_POSTERIOR_FOSSA_CYST	10	0.552681	1.12754	0.328515	1	1	3072	tags=40%, list=21%, signal=31%	WASHC5/LARGE1/FKTN/DPH1
HP_Y_SHAPED_METACARPALS	HP_Y_SHAPED_METACARPALS	HP_Y_SHAPED_METACARPALS	10	0.552673	1.12752	0.328515	1	1	1961	tags=20%, list=14%, signal=17%	CPLANE1/KIF7
GOBP_PROTEIN_METHYLATION	GOBP_PROTEIN_METHYLATION	GOBP_PROTEIN_METHYLATION	153	0.395015	1.12748	0.204225	1	1	5093	tags=42%, list=36%, signal=28%	NSD3/CSKMT/EEF1AKMT1/ETFBKMT/EEF1AKMT4/EEF1AKMT3/EEF1AKMT2/NSD2/KDM4D/BCOR/SMYD5/EHMT1/RRP8/WDR5B/BRCA1/DNMT3A/SETD6/PRDM6/KANSL1/EZH1/PRMT3/PRDM4/KMT2A/SUV39H2/N6AMT1/VCPKMT/PRDM2/PRMT7/PRMT6/SETD4/KDM4C/TET2/RIF1/NR1H4/NSD1/PRMT2/SETMAR/SETDB2/FAM98B/WDR82/ASH2L/NDUFAF7/MECOM/PRMT9/HCFC1/RBBP5/RLF/KDM3A/OGT/KDM6A/AUTS2/NELFA/NFYA/PYGO2/TET3/PAXIP1/FAM98A/NFYB/CTCF/PCMTD1/IWS1/METTL22/KMT2C/SETD…
GOBP_ADAPTATION_OF_SIGNALING_PATHWAY	GOBP_ADAPTATION_OF_SIGNALING_PATHWAY	GOBP_ADAPTATION_OF_SIGNALING_PATHWAY	11	0.542422	1.12742	0.339474	1	1	1435	tags=27%, list=10%, signal=25%	GRK2/GRK3/HTR2B
HP_STEREOTYPICAL_BODY_ROCKING	HP_STEREOTYPICAL_BODY_ROCKING	HP_STEREOTYPICAL_BODY_ROCKING	4	0.667917	1.1274	0.354009	1	1	2407	tags=50%, list=17%, signal=42%	NEXMIF/KIF15
GOMF_ORGANIC_HYDROXY_COMPOUND_TRANSMEMBRANE_TRANSPORTER_ACTIVITY	GOMF_ORGANIC_HYDROXY_COMPOUND_TRANSMEMBRANE_TRANSPORTER_ACTIVITY	GOMF_ORGANIC_HYDROXY_COMPOUND_TRANSMEMBRANE_TRANSPORTER_ACTIVITY	23	0.467427	1.12725	0.319588	1	1	2494	tags=30%, list=17%, signal=25%	SLC10A1/SLC18A2/SLC16A8/SLC51A/SLC51B/SLCO1C1/SLC10A6
GOCC_TRIGLYCERIDE_RICH_PLASMA_LIPOPROTEIN_PARTICLE	GOCC_TRIGLYCERIDE_RICH_PLASMA_LIPOPROTEIN_PARTICLE	GOCC_TRIGLYCERIDE_RICH_PLASMA_LIPOPROTEIN_PARTICLE	11	0.542336	1.12724	0.340789	1	1	1312	tags=18%, list=9%, signal=17%	SELENOS/APOC2
HP_IMPAIRED_RISTOCETIN_INDUCED_PLATELET_AGGREGATION	HP_IMPAIRED_RISTOCETIN_INDUCED_PLATELET_AGGREGATION	HP_IMPAIRED_RISTOCETIN_INDUCED_PLATELET_AGGREGATION	2	0.758167	1.12703	0.347751	1	1	3459	tags=100%, list=24%, signal=76%	ITGA2B/IKZF5
GOBP_POSITIVE_REGULATION_OF_BLOOD_VESSEL_ENDOTHELIAL_CELL_MIGRATION	GOBP_POSITIVE_REGULATION_OF_BLOOD_VESSEL_ENDOTHELIAL_CELL_MIGRATION	GOBP_POSITIVE_REGULATION_OF_BLOOD_VESSEL_ENDOTHELIAL_CELL_MIGRATION	47	0.430198	1.12689	0.284188	1	1	69	tags=6%, list=0%, signal=6%	ATP5F1B/ATP5F1A/JCAD
HP_ABNORMAL_DURA_MATER_MORPHOLOGY	HP_ABNORMAL_DURA_MATER_MORPHOLOGY	HP_ABNORMAL_DURA_MATER_MORPHOLOGY	14	0.512739	1.12671	0.332925	1	1	3800	tags=50%, list=27%, signal=37%	DISP1/GLI2/TDGF1/PTCH2/GAS1/NDE1/STAG2
GOCC_CONDENSED_NUCLEAR_CHROMOSOME	GOCC_CONDENSED_NUCLEAR_CHROMOSOME	GOCC_CONDENSED_NUCLEAR_CHROMOSOME	44	0.430004	1.12659	0.288462	1	1	4715	tags=45%, list=33%, signal=31%	FAM9C/HORMAD1/DMC1/FKBP6/TTN/BRCA1/P3H4/STAG3/BRCA2/RRS1/RCC1/KIFAP3/HUS1/TUBG1/STAG2/SMC3/TOPBP1/RAD21/PSMC3IP/SMC1A
HP_ABNORMALLY_LARGE_GLOBE	HP_ABNORMALLY_LARGE_GLOBE	HP_ABNORMALLY_LARGE_GLOBE	31	0.451	1.12641	0.312081	1	1	2962	tags=26%, list=21%, signal=21%	MAB21L1/LARGE1/POMK/NCAPG2/CHST3/TWIST1/FKTN/SH3PXD2B
GOBP_INORGANIC_ION_TRANSMEMBRANE_TRANSPORT	GOBP_INORGANIC_ION_TRANSMEMBRANE_TRANSPORT	GOBP_INORGANIC_ION_TRANSMEMBRANE_TRANSPORT	458	0.384171	1.1264	0.0939061	1	1	2966	tags=21%, list=21%, signal=17%	ATP5F1E/ATP5MG/ATP5MC2/ATP5PF/ATP5F1B/ATP5ME/ATP5MF/ATP5F1C/ATP5PO/ATP5PD/ATP5MC3/ATP5MC1/ATP5F1A/ATP5PB/SELENON/ATP5F1D/NIPSNAP2/MAIP1/NOX5/MCUB/STIMATE/SLC9A3/KCNN1/SCN8A/KCNC1/KCNMA1/ATP1A3/P2RX1/CACNA1D/SLC12A3/HTR2B/SLC26A1/CCL3/KCNT2/MT-ATP8/PLCG2/TRPC3/SCN3A/SCN7A/SCN4A/FGF14/AKAP6/KCNQ4/RHD/NIPAL1/PM20D1/RGN/CACNA2D2/CACNG8/WNK3/TRPC1/KCNH1/SLC6A1/TRPM6/CCR7/RNASEK/CLCN5/SLC35G1/KCNE4/TRP…
GOBP_POSITIVE_REGULATION_OF_CALCIUM_ION_TRANSPORT	GOBP_POSITIVE_REGULATION_OF_CALCIUM_ION_TRANSPORT	GOBP_POSITIVE_REGULATION_OF_CALCIUM_ION_TRANSPORT	72	0.409948	1.1259	0.282942	1	1	2249	tags=24%, list=16%, signal=20%	NIPSNAP2/STIMATE/P2RX1/CACNA1D/CCR1/CCL4/CCL3/PLCG2/GRM6/TRPC3/AKAP6/RGN/WNK3/TRPC1/JAK3/CACNB3/SPHK2
GOBP_STARTLE_RESPONSE	GOBP_STARTLE_RESPONSE	GOBP_STARTLE_RESPONSE	6	0.62441	1.12583	0.332374	1	1	1005	tags=17%, list=7%, signal=16%	PRKN
GOBP_CHORIONIC_TROPHOBLAST_CELL_PROLIFERATION	GOBP_CHORIONIC_TROPHOBLAST_CELL_PROLIFERATION	GOBP_CHORIONIC_TROPHOBLAST_CELL_PROLIFERATION	2	0.757339	1.1258	0.354671	1	1	2402	tags=50%, list=17%, signal=42%	FZD5
GOBP_GENERATION_OF_PRECURSOR_METABOLITES_AND_ENERGY	GOBP_GENERATION_OF_PRECURSOR_METABOLITES_AND_ENERGY	GOBP_GENERATION_OF_PRECURSOR_METABOLITES_AND_ENERGY	361	0.385897	1.12565	0.122877	1	1	503	tags=6%, list=4%, signal=6%	ATP5F1E/ATP5MG/ATP5PF/ATP5IF1/ATP5F1B/ATP5ME/ATP5MF/ATP5F1C/ATP5PO/ATP5PD/NOP53/ATP5F1A/SELENOS/ATP5PB/ATP5F1D/CAVIN3/ETFRF1/NIPSNAP2/ETFBKMT/AFG1L/FDX2
GOBP_GROWTH_PLATE_CARTILAGE_CHONDROCYTE_DIFFERENTIATION	GOBP_GROWTH_PLATE_CARTILAGE_CHONDROCYTE_DIFFERENTIATION	GOBP_GROWTH_PLATE_CARTILAGE_CHONDROCYTE_DIFFERENTIATION	8	0.587478	1.12553	0.344398	1	1	4034	tags=38%, list=28%, signal=27%	IFT80/SOX9/ATF2
HP_ABNORMAL_FACIAL_EXPRESSION	HP_ABNORMAL_FACIAL_EXPRESSION	HP_ABNORMAL_FACIAL_EXPRESSION	117	0.398504	1.12533	0.239108	1	1	2971	tags=21%, list=21%, signal=16%	SELENON/MRE11/PLPBP/MAP3K20/TWNK/NECTIN1/LARGE1/SLC18A2/ATP1A3/NEB/KCNH1/DNA2/KNSTRN/DNAJC13/CACNA1A/EBF3/CP/ATP1A2/BCL11B/KCNQ3/FKTN/EIF4G1/PDGFB/HACD1
GOBP_DNA_DOUBLE_STRAND_BREAK_PROCESSING	GOBP_DNA_DOUBLE_STRAND_BREAK_PROCESSING	GOBP_DNA_DOUBLE_STRAND_BREAK_PROCESSING	14	0.511937	1.12495	0.334149	1	1	2021	tags=21%, list=14%, signal=18%	MRE11/DNA2/HELB
HP_FACIAL_GRIMACING	HP_FACIAL_GRIMACING	HP_FACIAL_GRIMACING	9	0.566022	1.12481	0.344086	1	1	120	tags=11%, list=1%, signal=11%	PLPBP
GOMF_UBIQUITIN_LIKE_PROTEIN_SPECIFIC_PROTEASE_ACTIVITY	GOMF_UBIQUITIN_LIKE_PROTEIN_SPECIFIC_PROTEASE_ACTIVITY	GOMF_UBIQUITIN_LIKE_PROTEIN_SPECIFIC_PROTEASE_ACTIVITY	93	0.404428	1.12481	0.256358	1	1	5500	tags=47%, list=38%, signal=29%	MINDY2/UFD1/MINDY3/MINDY4/ZUP1/MINDY1/USP40/USP9Y/USP46/USP9X/USP13/USP19/USP33/USP28/MYSM1/PRPF8/USP3/OTUD7A/ALG13/USP53/ATXN3/SENP1/USP20/USP5/OTUD1/BRCC3/USP54/USP44/BAP1/USP4/OTUD6B/OTUD5/ATG4A/USP7/YOD1/SENP3/USP49/CYLD/SENP7/USPL1/OTUD7B/USP45/OTUB1/USP15
GOBP_ORGAN_INDUCTION	GOBP_ORGAN_INDUCTION	GOBP_ORGAN_INDUCTION	12	0.528036	1.12467	0.325611	1	1	1732	tags=25%, list=12%, signal=22%	HOXA11/DKK1/FGF1
GOBP_VOCALIZATION_BEHAVIOR	GOBP_VOCALIZATION_BEHAVIOR	GOBP_VOCALIZATION_BEHAVIOR	9	0.565712	1.12419	0.34543	1	1	2836	tags=33%, list=20%, signal=27%	SHANK2/NLGN4Y/SRPX2
GOMF_TRNA_METHYLTRANSFERASE_ACTIVITY	GOMF_TRNA_METHYLTRANSFERASE_ACTIVITY	GOMF_TRNA_METHYLTRANSFERASE_ACTIVITY	29	0.452973	1.12408	0.321308	1	1	4834	tags=55%, list=34%, signal=37%	TRMT9B/WDR4/LCMT2/BCDIN3D/TRMT10B/METTL2B/TRMT5/NSUN3/TYW3/TRMT11/TRMT12/THUMPD3/TRMT13/TRDMT1/TRMT10A/METTL2A
GOMF_DEAMINASE_ACTIVITY	GOMF_DEAMINASE_ACTIVITY	GOMF_DEAMINASE_ACTIVITY	19	0.486017	1.124	0.318449	1	1	222	tags=11%, list=2%, signal=10%	RIDA/ADA2
GOBP_CARTILAGE_DEVELOPMENT_INVOLVED_IN_ENDOCHONDRAL_BONE_MORPHOGENESIS	GOBP_CARTILAGE_DEVELOPMENT_INVOLVED_IN_ENDOCHONDRAL_BONE_MORPHOGENESIS	GOBP_CARTILAGE_DEVELOPMENT_INVOLVED_IN_ENDOCHONDRAL_BONE_MORPHOGENESIS	21	0.474508	1.12375	0.318707	1	1	2604	tags=24%, list=18%, signal=20%	HOXA11/IFT80/THBS3/SOX9/TRIP11
HP_MYOCARDIAL_FIBROSIS	HP_MYOCARDIAL_FIBROSIS	HP_MYOCARDIAL_FIBROSIS	5	0.645999	1.12331	0.346608	1	1	3649	tags=60%, list=26%, signal=45%	ALMS1/FKTN/TRIM37
GOMF_3_5_DNA_HELICASE_ACTIVITY	GOMF_3_5_DNA_HELICASE_ACTIVITY	GOMF_3_5_DNA_HELICASE_ACTIVITY	14	0.511172	1.12327	0.335373	1	1	3484	tags=43%, list=24%, signal=32%	FBH1/FANCM/MCM6/DHX9/ASCC3/RECQL
HP_PANNICULITIS	HP_PANNICULITIS	HP_PANNICULITIS	16	0.499599	1.12285	0.338554	1	1	761	tags=12%, list=5%, signal=12%	ADA2/KIF11
GOBP_TELOMERE_CAPPING	GOBP_TELOMERE_CAPPING	GOBP_TELOMERE_CAPPING	32	0.447653	1.1227	0.321788	1	1	3472	tags=31%, list=24%, signal=24%	MRE11/STN1/TEN1/DCLRE1A/ATM/TNKS/TFIP11/ERCC4/PKIB/POT1
GOMF_DNA_HELICASE_ACTIVITY	GOMF_DNA_HELICASE_ACTIVITY	GOMF_DNA_HELICASE_ACTIVITY	61	0.415736	1.12245	0.282586	1	1	3685	tags=33%, list=26%, signal=24%	MRE11/FBH1/TWNK/HFM1/DNA2/ERCC6/HELB/MCM9/FANCM/PIF1/MCM6/DHX9/MCM8/UPF1/ASCC3/DDX11/RFC3/RUVBL1/RECQL/CHD2
GOBP_BRANCHING_MORPHOGENESIS_OF_A_NERVE	GOBP_BRANCHING_MORPHOGENESIS_OF_A_NERVE	GOBP_BRANCHING_MORPHOGENESIS_OF_A_NERVE	4	0.664907	1.12232	0.363086	1	1	1385	tags=25%, list=10%, signal=23%	EPHA7
GOBP_EXTRACELLULAR_MATRIX_CONSTITUENT_SECRETION	GOBP_EXTRACELLULAR_MATRIX_CONSTITUENT_SECRETION	GOBP_EXTRACELLULAR_MATRIX_CONSTITUENT_SECRETION	9	0.564651	1.12209	0.350806	1	1	2285	tags=33%, list=16%, signal=28%	ADTRP/CREB3L1/RIC1
HP_NASAL_CONGESTION	HP_NASAL_CONGESTION	HP_NASAL_CONGESTION	26	0.458711	1.12209	0.328814	1	1	3916	tags=38%, list=27%, signal=28%	CFAP298/DNAAF4/CCDC65/DDC/STK36/RSPH9/DNAH1/DNAAF5/GAS8/CCDC40
HP_ECTROPION_OF_LOWER_EYELIDS	HP_ECTROPION_OF_LOWER_EYELIDS	HP_ECTROPION_OF_LOWER_EYELIDS	4	0.66427	1.12124	0.364599	1	1	4422	tags=75%, list=31%, signal=52%	DHODH/CTNND1/CDH1
GOBP_DORSAL_VENTRAL_AXIS_SPECIFICATION	GOBP_DORSAL_VENTRAL_AXIS_SPECIFICATION	GOBP_DORSAL_VENTRAL_AXIS_SPECIFICATION	10	0.549537	1.12113	0.339028	1	1	1157	tags=10%, list=8%, signal=9%	VAX2
GOBP_REGULATION_OF_BRANCHING_INVOLVED_IN_LUNG_MORPHOGENESIS	GOBP_REGULATION_OF_BRANCHING_INVOLVED_IN_LUNG_MORPHOGENESIS	GOBP_REGULATION_OF_BRANCHING_INVOLVED_IN_LUNG_MORPHOGENESIS	5	0.644645	1.12096	0.349558	1	1	2045	tags=40%, list=14%, signal=34%	TNF/SOX9
GOBP_REGULATION_OF_ODONTOGENESIS_OF_DENTIN_CONTAINING_TOOTH	GOBP_REGULATION_OF_ODONTOGENESIS_OF_DENTIN_CONTAINING_TOOTH	GOBP_REGULATION_OF_ODONTOGENESIS_OF_DENTIN_CONTAINING_TOOTH	5	0.64461	1.1209	0.349558	1	1	4841	tags=80%, list=34%, signal=53%	NGFR/TNFRSF11B/APCDD1/BMP4
HP_RECURRENT_SPONTANEOUS_ABORTION	HP_RECURRENT_SPONTANEOUS_ABORTION	HP_RECURRENT_SPONTANEOUS_ABORTION	4	0.664061	1.12089	0.364599	1	1	2641	tags=50%, list=18%, signal=41%	F13A1/ENPP1
GOMF_SODIUM_ION_TRANSMEMBRANE_TRANSPORTER_ACTIVITY	GOMF_SODIUM_ION_TRANSMEMBRANE_TRANSPORTER_ACTIVITY	GOMF_SODIUM_ION_TRANSMEMBRANE_TRANSPORTER_ACTIVITY	53	0.422903	1.12067	0.290735	1	1	2712	tags=26%, list=19%, signal=21%	SLC10A1/SLC9A3/SCN8A/SLC18A2/ATP1A3/SLC12A3/SCN3A/SCN7A/SCN4A/SLC6A1/SLC24A4/SLC24A1/SLC10A6/ATP1A2
GOBP_CYTOPLASMIC_PATTERN_RECOGNITION_RECEPTOR_SIGNALING_PATHWAY	GOBP_CYTOPLASMIC_PATTERN_RECOGNITION_RECEPTOR_SIGNALING_PATHWAY	GOBP_CYTOPLASMIC_PATTERN_RECOGNITION_RECEPTOR_SIGNALING_PATHWAY	49	0.425175	1.12024	0.286624	1	1	75	tags=6%, list=1%, signal=6%	NOP53/ERBIN/UFD1
GOBP_OLFACTORY_NERVE_DEVELOPMENT	GOBP_OLFACTORY_NERVE_DEVELOPMENT	GOBP_OLFACTORY_NERVE_DEVELOPMENT	3	0.707551	1.12007	0.369355	1	1	2127	tags=67%, list=15%, signal=57%	SALL1/SLC24A4
HP_FATIGABLE_WEAKNESS_OF_BULBAR_MUSCLES	HP_FATIGABLE_WEAKNESS_OF_BULBAR_MUSCLES	HP_FATIGABLE_WEAKNESS_OF_BULBAR_MUSCLES	40	0.436148	1.11993	0.299238	1	1	1823	tags=15%, list=13%, signal=13%	SELENON/MAP3K20/NEB/DKK1/CCNF/PON3
GOBP_REGULATION_OF_NEUTROPHIL_MEDIATED_CYTOTOXICITY	GOBP_REGULATION_OF_NEUTROPHIL_MEDIATED_CYTOTOXICITY	GOBP_REGULATION_OF_NEUTROPHIL_MEDIATED_CYTOTOXICITY	3	0.70743	1.11988	0.369355	1	1	4185	tags=100%, list=29%, signal=71%	CXCL6/DNASE1L3/DNASE1
GOMF_DEOXYRIBONUCLEASE_I_ACTIVITY	GOMF_DEOXYRIBONUCLEASE_I_ACTIVITY	GOMF_DEOXYRIBONUCLEASE_I_ACTIVITY	3	0.70743	1.11988	0.369355	1	1	4185	tags=100%, list=29%, signal=71%	DICER1/DNASE1L3/DNASE1
GOBP_NCRNA_3_END_PROCESSING	GOBP_NCRNA_3_END_PROCESSING	GOBP_NCRNA_3_END_PROCESSING	33	0.443386	1.11922	0.319244	1	1	426	tags=9%, list=3%, signal=9%	TENT4B/INTS14/INTS6L
HP_PITUITARY_HYPOTHYROIDISM	HP_PITUITARY_HYPOTHYROIDISM	HP_PITUITARY_HYPOTHYROIDISM	20	0.478767	1.11904	0.328253	1	1	4245	tags=35%, list=30%, signal=25%	LHX4/GLI2/BRAF/RBM28/PDGFB/AKT1/BAP1
HP_ELEVATED_CIRCULATING_FOLLICLE_STIMULATING_HORMONE_LEVEL	HP_ELEVATED_CIRCULATING_FOLLICLE_STIMULATING_HORMONE_LEVEL	HP_ELEVATED_CIRCULATING_FOLLICLE_STIMULATING_HORMONE_LEVEL	19	0.483794	1.11886	0.324324	1	1	2718	tags=26%, list=19%, signal=21%	ERCC6/SOX9/ESR2/FANCM/MCM8
GOBP_CELLULAR_RESPONSE_TO_NICOTINE	GOBP_CELLULAR_RESPONSE_TO_NICOTINE	GOBP_CELLULAR_RESPONSE_TO_NICOTINE	5	0.643382	1.11876	0.355457	1	1	1581	tags=20%, list=11%, signal=18%	TNF
HP_MULTIPLE_JOINT_DISLOCATION	HP_MULTIPLE_JOINT_DISLOCATION	HP_MULTIPLE_JOINT_DISLOCATION	5	0.643302	1.11862	0.355457	1	1	2046	tags=40%, list=14%, signal=34%	EXOC6B/CHST3
GOBP_DNA_GEOMETRIC_CHANGE	GOBP_DNA_GEOMETRIC_CHANGE	GOBP_DNA_GEOMETRIC_CHANGE	79	0.405827	1.11858	0.283963	1	1	3484	tags=30%, list=24%, signal=23%	MRE11/FBH1/TWNK/MCMDC2/HFM1/GINS2/DNA2/HELB/MCM9/FANCM/PIF1/MCM6/DHX9/MCM8/GINS3/UPF1/ASCC3/DDX11/RFC3/RUVBL1/HMGB3/MNAT1/POT1/RECQL
GOBP_REGULATION_OF_ISOMERASE_ACTIVITY	GOBP_REGULATION_OF_ISOMERASE_ACTIVITY	GOBP_REGULATION_OF_ISOMERASE_ACTIVITY	4	0.662691	1.11858	0.367625	1	1	3794	tags=75%, list=27%, signal=55%	DHX9/ITGB2/SETMAR
HP_DECREASED_SIZE_OF_NERVE_TERMINALS	HP_DECREASED_SIZE_OF_NERVE_TERMINALS	HP_DECREASED_SIZE_OF_NERVE_TERMINALS	10	0.548269	1.11854	0.340342	1	1	4239	tags=60%, list=30%, signal=42%	SCN4A/LRP4/COLQ/GFPT1/COL13A1/CHRNB1
GOMF_PRE_MIRNA_BINDING	GOMF_PRE_MIRNA_BINDING	GOMF_PRE_MIRNA_BINDING	6	0.620334	1.11849	0.338129	1	1	2340	tags=33%, list=16%, signal=28%	XPO5/DICER1
GOBP_MEMBRANOUS_SEPTUM_MORPHOGENESIS	GOBP_MEMBRANOUS_SEPTUM_MORPHOGENESIS	GOBP_MEMBRANOUS_SEPTUM_MORPHOGENESIS	5	0.643218	1.11848	0.355457	1	1	4841	tags=80%, list=34%, signal=53%	NSD2/FZD1/TGFB2/BMP4
GOMF_N_N_DIMETHYLANILINE_MONOOXYGENASE_ACTIVITY	GOMF_N_N_DIMETHYLANILINE_MONOOXYGENASE_ACTIVITY	GOMF_N_N_DIMETHYLANILINE_MONOOXYGENASE_ACTIVITY	2	0.752291	1.11829	0.363322	1	1	3543	tags=100%, list=25%, signal=75%	FMO4/FMO5
GOCC_CHROMOSOME_CENTROMERIC_REGION	GOCC_CHROMOSOME_CENTROMERIC_REGION	GOCC_CHROMOSOME_CENTROMERIC_REGION	165	0.389921	1.11824	0.226453	1	1	5385	tags=47%, list=38%, signal=30%	CENPX/SGO2/SPOUT1/CENPS/KNL1/SPC24/KDM4D/CDCA5/NUP43/UHRF2/CENPO/MTBP/ZW10/KNSTRN/CCNB1/CENPI/APC/SPDL1/CENPN/IKZF1/KAT7/DNMT3A/CDCA8/STAG3/PHF6/KANSL1/NUP85/CENPF/GPATCH11/BOD1L1/SUV39H2/CKAP5/SS18L1/PDS5B/CENPB/XPO1/NCAPD2/KDM4C/DYNC1LI2/KNTC1/NCAPD3/NUP133/CENPC/RCC2/NDE1/DAXX/CBX5/STAG2/MIS18BP1/NUP98/CHMP7/SMC3/PPP2R5A/SPAG5/ZWINT/TOP2A/CLASP2/ZNF276/CENPP/CLASP1/MIS12/RAD21/RANGAP1/AHCTF1/S…
GOBP_RETICULOPHAGY	GOBP_RETICULOPHAGY	GOBP_RETICULOPHAGY	12	0.524785	1.11774	0.338481	1	1	3823	tags=42%, list=27%, signal=31%	RETREG3/RETREG1/ATG2B/RB1CC1/UBA5
HP_CROHN_S_DISEASE	HP_CROHN_S_DISEASE	HP_CROHN_S_DISEASE	7	0.604598	1.11774	0.346099	1	1	1764	tags=43%, list=12%, signal=38%	CYBC1/CTLA4/PSTPIP1
GOMF_DEATH_RECEPTOR_BINDING	GOMF_DEATH_RECEPTOR_BINDING	GOMF_DEATH_RECEPTOR_BINDING	18	0.488192	1.11737	0.328217	1	1	30	tags=6%, list=0%, signal=6%	BEX3
GOBP_I_KAPPAB_PHOSPHORYLATION	GOBP_I_KAPPAB_PHOSPHORYLATION	GOBP_I_KAPPAB_PHOSPHORYLATION	16	0.497135	1.11731	0.348193	1	1	2298	tags=25%, list=16%, signal=21%	TLR7/PLCG2/TNF/TLR4
HP_ABNORMALITY_OF_THE_ANTIHELIX	HP_ABNORMALITY_OF_THE_ANTIHELIX	HP_ABNORMALITY_OF_THE_ANTIHELIX	31	0.447271	1.11709	0.328859	1	1	4332	tags=48%, list=30%, signal=34%	BICRA/STIL/DISP1/SALL1/GLI2/PIGN/EVC2/TWIST1/EFTUD2/TRIO/KCTD1/LIG4/RAB3GAP1/SLC16A2/NUP188
GOMF_OMEGA_PEPTIDASE_ACTIVITY	GOMF_OMEGA_PEPTIDASE_ACTIVITY	GOMF_OMEGA_PEPTIDASE_ACTIVITY	86	0.403153	1.11701	0.280612	1	1	4837	tags=41%, list=34%, signal=27%	MINDY2/UFD1/MINDY3/MINDY4/ZUP1/MINDY1/GGT6/USP40/USP9Y/USP46/USP9X/USP13/USP19/USP33/USP28/MYSM1/USP3/OTUD7A/ALG13/USP53/ATXN3/USP20/USP5/OTUD1/BRCC3/USP54/USP44/BAP1/USP4/OTUD6B/OTUD5/USP7/YOD1/GGT5/USP49
GOBP_NEGATIVE_REGULATION_OF_MRNA_CATABOLIC_PROCESS	GOBP_NEGATIVE_REGULATION_OF_MRNA_CATABOLIC_PROCESS	GOBP_NEGATIVE_REGULATION_OF_MRNA_CATABOLIC_PROCESS	43	0.427756	1.11699	0.311966	1	1	581	tags=9%, list=4%, signal=9%	TENT4B/TENT4A/TENT5A/TENT5C
GOCC_CELL_CELL_CONTACT_ZONE	GOCC_CELL_CELL_CONTACT_ZONE	GOCC_CELL_CELL_CONTACT_ZONE	52	0.420713	1.1168	0.290254	1	1	2944	tags=27%, list=21%, signal=21%	NECTIN2/AFDN/NECTIN3/NECTIN1/AKAP6/BAIAP2L2/PKP2/JAM3/RAP2C/GJC1/DSP/ATP1A2/AHNAK/FGFRL1
HP_PROGRESSIVE_HEARING_IMPAIRMENT	HP_PROGRESSIVE_HEARING_IMPAIRMENT	HP_PROGRESSIVE_HEARING_IMPAIRMENT	35	0.437984	1.11669	0.316484	1	1	3580	tags=31%, list=25%, signal=24%	TENT5A/GSDME/TWNK/ATP1A3/ALMS1/MYO3A/GJB2/MT-ND6/LARS2/TBC1D24/MT-CYB
GOCC_CAVEOLA	GOCC_CAVEOLA	GOCC_CAVEOLA	61	0.413576	1.11662	0.296142	1	1	4691	tags=39%, list=33%, signal=27%	CAVIN2/CAVIN1/CAVIN3/ADTRP/KCNMA1/AKAP6/TRPC4/ATP1A2/SELE/CBL/NEU3/SCARB1/LRP6/JAK2/BMPR2/NOS3/CD36/SORBS1/MAPK1/IRS1/CDH1/ATP2B4/HMOX1/SPRED1
HP_ABNORMAL_RENAL_VASCULAR_MORPHOLOGY	HP_ABNORMAL_RENAL_VASCULAR_MORPHOLOGY	HP_ABNORMAL_RENAL_VASCULAR_MORPHOLOGY	16	0.496771	1.11649	0.348193	1	1	2913	tags=25%, list=20%, signal=20%	ADA2/MLXIPL/RET/ALG9
GOBP_REGULATION_OF_HEART_INDUCTION	GOBP_REGULATION_OF_HEART_INDUCTION	GOBP_REGULATION_OF_HEART_INDUCTION	2	0.750962	1.11632	0.363322	1	1	3562	tags=100%, list=25%, signal=75%	DKK1/MESP1
GOBP_MANGANESE_ION_TRANSPORT	GOBP_MANGANESE_ION_TRANSPORT	GOBP_MANGANESE_ION_TRANSPORT	12	0.524086	1.11625	0.342342	1	1	3345	tags=50%, list=23%, signal=38%	TRPC3/TRPC1/SLC11A1/TRPC4/TRPM2/TRPC6
GOBP_GAP_JUNCTION_MEDIATED_INTERCELLULAR_TRANSPORT	GOBP_GAP_JUNCTION_MEDIATED_INTERCELLULAR_TRANSPORT	GOBP_GAP_JUNCTION_MEDIATED_INTERCELLULAR_TRANSPORT	1	0.832191	1.11622	0.335863	1	1	2400	tags=100%, list=17%, signal=83%	GJB2
HP_DILATATED_INTERNAL_AUDITORY_CANAL	HP_DILATATED_INTERNAL_AUDITORY_CANAL	HP_DILATATED_INTERNAL_AUDITORY_CANAL	1	0.832191	1.11622	0.335863	1	1	2400	tags=100%, list=17%, signal=83%	GJB2
GOBP_IMMUNOGLOBULIN_V_D_J_RECOMBINATION	GOBP_IMMUNOGLOBULIN_V_D_J_RECOMBINATION	GOBP_IMMUNOGLOBULIN_V_D_J_RECOMBINATION	7	0.603767	1.1162	0.348936	1	1	4670	tags=71%, list=33%, signal=48%	CYREN/TCF3/LIG4/PRKDC/POLB
HP_HYPOHIDROSIS	HP_HYPOHIDROSIS	HP_HYPOHIDROSIS	38	0.436256	1.11605	0.31087	1	1	6023	tags=66%, list=42%, signal=38%	ELP1/NECTIN1/FAM111B/ERCC8/ELOVL4/ERCC6/EDA/EDA2R/GJB2/ERCC4/POLA1/KCTD1/TRAF6/TRIP4/COG6/CLCF1/MADD/MBTPS2/SCN9A/ZFHX2/LMNB1/GHR/LIFR/SMARCAD1/STS
GOCC_INTRINSIC_COMPONENT_OF_PRESYNAPTIC_MEMBRANE	GOCC_INTRINSIC_COMPONENT_OF_PRESYNAPTIC_MEMBRANE	GOCC_INTRINSIC_COMPONENT_OF_PRESYNAPTIC_MEMBRANE	29	0.4497	1.11596	0.335964	1	1	5026	tags=52%, list=35%, signal=34%	NECTIN1/KCNC1/P2RX1/SLC6A1/P2RY1/ADAM23/EFNB3/PTPRD/ADRA2A/EPHA4/PCDH17/ATP2B4/GRM3/RGS7BP/NTNG2
GOBP_PROTEIN_INSERTION_INTO_MEMBRANE	GOBP_PROTEIN_INSERTION_INTO_MEMBRANE	GOBP_PROTEIN_INSERTION_INTO_MEMBRANE	44	0.425899	1.11584	0.311966	1	1	508	tags=7%, list=4%, signal=7%	TIMM29/MAIP1/TOMM70
GOBP_HAIR_CYCLE_PHASE	GOBP_HAIR_CYCLE_PHASE	GOBP_HAIR_CYCLE_PHASE	4	0.661043	1.1158	0.375189	1	1	4187	tags=75%, list=29%, signal=53%	SPINK5/MSX2/TGFB2
GOMF_INORGANIC_DIPHOSPHATASE_ACTIVITY	GOMF_INORGANIC_DIPHOSPHATASE_ACTIVITY	GOMF_INORGANIC_DIPHOSPHATASE_ACTIVITY	5	0.641668	1.11578	0.359882	1	1	522	tags=20%, list=4%, signal=19%	PRUNE1
GOBP_GLUCOSAMINE_CONTAINING_COMPOUND_METABOLIC_PROCESS	GOBP_GLUCOSAMINE_CONTAINING_COMPOUND_METABOLIC_PROCESS	GOBP_GLUCOSAMINE_CONTAINING_COMPOUND_METABOLIC_PROCESS	16	0.496446	1.11576	0.348193	1	1	2046	tags=25%, list=14%, signal=21%	OGA/LARGE1/CHST5/CHST3
GOBP_STEROID_HORMONE_SECRETION	GOBP_STEROID_HORMONE_SECRETION	GOBP_STEROID_HORMONE_SECRETION	14	0.507643	1.11551	0.346389	1	1	52	tags=7%, list=0%, signal=7%	SELENOM
HP_IMMOTILE_SPERM	HP_IMMOTILE_SPERM	HP_IMMOTILE_SPERM	6	0.618642	1.11544	0.339568	1	1	4642	tags=83%, list=32%, signal=56%	CATSPER2/RSPH9/DNAAF5/CCDC40/CFAP70
HP_FOCAL_MOTOR_SEIZURE	HP_FOCAL_MOTOR_SEIZURE	HP_FOCAL_MOTOR_SEIZURE	70	0.406783	1.11539	0.306352	1	1	4765	tags=44%, list=33%, signal=30%	PLPBP/SCN8A/ATP1A3/CACNA1D/KCTD7/MBD5/CACNA1A/KANSL1/CLTC/ATP1A2/FAR1/SRPX2/PTPN23/KCNQ3/EXTL3/SYNGAP1/HACE1/DYNC1H1/TBC1D24/SLC25A22/DPYD/DOCK8/ALDH7A1/RELN/AP3D1/NBEA/MICAL1/DMXL2/TAOK1/CUX1/STXBP1
GOMF_FILAMIN_BINDING	GOMF_FILAMIN_BINDING	GOMF_FILAMIN_BINDING	10	0.546718	1.11538	0.345598	1	1	48	tags=10%, list=0%, signal=10%	RFLNB
HP_ABNORMALITY_OF_THE_2ND_METACARPAL	HP_ABNORMALITY_OF_THE_2ND_METACARPAL	HP_ABNORMALITY_OF_THE_2ND_METACARPAL	2	0.750272	1.11529	0.363322	1	1	1929	tags=50%, list=13%, signal=43%	SALL1
HP_CLINODACTYLY_OF_THE_4TH_FINGER	HP_CLINODACTYLY_OF_THE_4TH_FINGER	HP_CLINODACTYLY_OF_THE_4TH_FINGER	2	0.750262	1.11528	0.363322	1	1	3572	tags=100%, list=25%, signal=75%	KNSTRN/PIK3CD
HP_DEVIATION_OF_THE_4TH_FINGER	HP_DEVIATION_OF_THE_4TH_FINGER	HP_DEVIATION_OF_THE_4TH_FINGER	2	0.750262	1.11528	0.363322	1	1	3572	tags=100%, list=25%, signal=75%	KNSTRN/PIK3CD
GOBP_OSTEOBLAST_DEVELOPMENT	GOBP_OSTEOBLAST_DEVELOPMENT	GOBP_OSTEOBLAST_DEVELOPMENT	13	0.516377	1.11527	0.349938	1	1	4806	tags=62%, list=34%, signal=41%	GLI2/PTHLH/HOXA2/MSX2/BGLAP/LRP5L/LRP5/LIMD1
HP_HIGHLY_ARCHED_EYEBROW	HP_HIGHLY_ARCHED_EYEBROW	HP_HIGHLY_ARCHED_EYEBROW	168	0.388097	1.11526	0.225451	1	1	5530	tags=46%, list=39%, signal=28%	MESD/VPS35L/CCDC32/CPLANE1/NSD2/NECTIN1/BICRA/KCNMA1/STRADA/STIL/SZT2/DISP1/MAPK8IP3/TANC2/KIF7/BCOR/GLI2/MBD5/EHMT1/CHST3/SPATA5/PIGW/CSNK2A1/PACS1/RUSC2/FAR1/PTPN23/SMARCA2/TRRAP/FGFRL1/PIBF1/SPECC1L/NIPBL/MAN2B1/MEGF8/SPEN/TRIO/STAG2/SMPD4/SMC3/CSPP1/KIAA0586/TRIP12/HUWE1/SPOP/MAPK1/CLCN6/NUP188/OTUD6B/KDM6A/RAD21/AUTS2/NELFA/CEP41/MADD/SMC1A/PIGL/STXBP1/ASXL2/RLIM/CTCF/BCORL1/PIGG/PIGO/CEP120…
HP_ADRENAL_HYPOPLASIA	HP_ADRENAL_HYPOPLASIA	HP_ADRENAL_HYPOPLASIA	20	0.476987	1.11488	0.33646	1	1	5046	tags=50%, list=35%, signal=32%	WASHC5/LHX4/GPR161/PEX1/VANGL2/POLE/TBC1D7/TBX19/BMP4/NSDHL
HP_ABNORMAL_CIRCULATING_APOLIPOPROTEIN_CONCENTRATION	HP_ABNORMAL_CIRCULATING_APOLIPOPROTEIN_CONCENTRATION	HP_ABNORMAL_CIRCULATING_APOLIPOPROTEIN_CONCENTRATION	5	0.641112	1.11481	0.359882	1	1	1312	tags=20%, list=9%, signal=18%	APOC2
GOMF_GABA_GATED_CHLORIDE_ION_CHANNEL_ACTIVITY	GOMF_GABA_GATED_CHLORIDE_ION_CHANNEL_ACTIVITY	GOMF_GABA_GATED_CHLORIDE_ION_CHANNEL_ACTIVITY	2	0.749843	1.11465	0.363322	1	1	3578	tags=100%, list=25%, signal=75%	GABRA2/GABRE
GOMF_INHIBITORY_EXTRACELLULAR_LIGAND_GATED_ION_CHANNEL_ACTIVITY	GOMF_INHIBITORY_EXTRACELLULAR_LIGAND_GATED_ION_CHANNEL_ACTIVITY	GOMF_INHIBITORY_EXTRACELLULAR_LIGAND_GATED_ION_CHANNEL_ACTIVITY	2	0.749843	1.11465	0.363322	1	1	3578	tags=100%, list=25%, signal=75%	GABRA2/GABRE
GOMF_LIGAND_GATED_ANION_CHANNEL_ACTIVITY	GOMF_LIGAND_GATED_ANION_CHANNEL_ACTIVITY	GOMF_LIGAND_GATED_ANION_CHANNEL_ACTIVITY	2	0.749843	1.11465	0.363322	1	1	3578	tags=100%, list=25%, signal=75%	GABRA2/GABRE
GOCC_INTERPHOTORECEPTOR_MATRIX	GOCC_INTERPHOTORECEPTOR_MATRIX	GOCC_INTERPHOTORECEPTOR_MATRIX	2	0.749784	1.11457	0.363322	1	1	1028	tags=50%, list=7%, signal=46%	IMPG2
HP_PHYSICAL_URTICARIA	HP_PHYSICAL_URTICARIA	HP_PHYSICAL_URTICARIA	6	0.618051	1.11437	0.342446	1	1	2842	tags=50%, list=20%, signal=40%	PLCG2/TNFSF15/IL12A
GOBP_RNA_DESTABILIZATION	GOBP_RNA_DESTABILIZATION	GOBP_RNA_DESTABILIZATION	78	0.404255	1.11423	0.293878	1	1	5481	tags=47%, list=38%, signal=29%	TUT7/RIDA/TENT4B/TUT4/TENT4A/ZC3H12D/DCP1B/NANOS1/ZC3H18/NANOS3/DCP2/DHX9/UPF1/METTL3/EXOSC5/METTL16/CNOT1/CELF1/DIS3L2/TARDBP/GIGYF2/EXOSC2/TNFRSF1B/YTHDF1/METTL14/SAMD4B/ZFP36L1/DXO/ROCK1/RC3H1/ROCK2/TNRC6C/TNRC6B/PATL2/CPEB3/PUM1/TNRC6A
GOBP_CHONDROCYTE_DIFFERENTIATION_INVOLVED_IN_ENDOCHONDRAL_BONE_MORPHOGENESIS	GOBP_CHONDROCYTE_DIFFERENTIATION_INVOLVED_IN_ENDOCHONDRAL_BONE_MORPHOGENESIS	GOBP_CHONDROCYTE_DIFFERENTIATION_INVOLVED_IN_ENDOCHONDRAL_BONE_MORPHOGENESIS	11	0.536077	1.11423	0.356579	1	1	4034	tags=36%, list=28%, signal=26%	IFT80/SOX9/TRIP11/ATF2
GOBP_PROTEIN_LOCALIZATION_TO_CHROMOSOME_CENTROMERIC_REGION	GOBP_PROTEIN_LOCALIZATION_TO_CHROMOSOME_CENTROMERIC_REGION	GOBP_PROTEIN_LOCALIZATION_TO_CHROMOSOME_CENTROMERIC_REGION	19	0.481635	1.11387	0.32785	1	1	5992	tags=68%, list=42%, signal=40%	KNL1/MTBP/ZW10/SPDL1/KNTC1/RCC2/RB1/MIS12/IK/CTCF/ZWILCH/BUB3/CHAMP1
HP_ACQUIRED_ABNORMAL_HAIR_PATTERN	HP_ACQUIRED_ABNORMAL_HAIR_PATTERN	HP_ACQUIRED_ABNORMAL_HAIR_PATTERN	23	0.461816	1.11372	0.33677	1	1	3685	tags=39%, list=26%, signal=29%	NEXMIF/SLC6A1/HR/APC/ALMS1/ABCD1/SYNGAP1/KDM5C/CHD2
HP_TRANSIENT_NEUTROPENIA	HP_TRANSIENT_NEUTROPENIA	HP_TRANSIENT_NEUTROPENIA	6	0.617667	1.11368	0.342446	1	1	2211	tags=33%, list=15%, signal=28%	EFL1/CLPB
GOBP_CHEMOKINE_PRODUCTION	GOBP_CHEMOKINE_PRODUCTION	GOBP_CHEMOKINE_PRODUCTION	61	0.412464	1.11362	0.297185	1	1	2860	tags=23%, list=20%, signal=18%	SELENOK/ERBIN/TLR7/C5/TNF/IL1B/CXCL6/AIF1/ELANE/TLR4/TSLP/IL7/TWIST1/AGER
GOCC_CLATHRIN_SCULPTED_MONOAMINE_TRANSPORT_VESICLE	GOCC_CLATHRIN_SCULPTED_MONOAMINE_TRANSPORT_VESICLE	GOCC_CLATHRIN_SCULPTED_MONOAMINE_TRANSPORT_VESICLE	3	0.70346	1.1136	0.377419	1	1	1036	tags=33%, list=7%, signal=31%	SLC18A2
GOBP_PROTEIN_MODIFICATION_BY_SMALL_PROTEIN_REMOVAL	GOBP_PROTEIN_MODIFICATION_BY_SMALL_PROTEIN_REMOVAL	GOBP_PROTEIN_MODIFICATION_BY_SMALL_PROTEIN_REMOVAL	129	0.393412	1.11339	0.253024	1	1	4943	tags=37%, list=35%, signal=25%	NOP53/MINDY2/BABAM2/MINDY3/EPOP/MINDY4/ABRAXAS1/ABRAXAS2/MINDY1/PRKN/USP40/USP9Y/USP46/USP9X/USP13/USP19/TRRAP/SUPT7L/USP33/USP28/MYSM1/USP3/OTUD7A/SUPT20H/USP53/WDR48/TAF5L/ATXN3/SENP1/USP20/USP5/OTUD1/BRCC3/SUPT3H/USP54/USP44/BAP1/USP4/OTUD6B/OTUD5/USP7/YOD1/SENP3/USP49/COPS2/SART3/COPS7A/CYLD
GOBP_RESPONSE_TO_INTERLEUKIN_7	GOBP_RESPONSE_TO_INTERLEUKIN_7	GOBP_RESPONSE_TO_INTERLEUKIN_7	12	0.522632	1.11316	0.344916	1	1	17	tags=8%, list=0%, signal=8%	ATP5F1B
HP_BASILAR_INVAGINATION	HP_BASILAR_INVAGINATION	HP_BASILAR_INVAGINATION	5	0.640129	1.1131	0.361357	1	1	1599	tags=40%, list=11%, signal=36%	TENT5A/DKK1
GOBP_ADULT_FEEDING_BEHAVIOR	GOBP_ADULT_FEEDING_BEHAVIOR	GOBP_ADULT_FEEDING_BEHAVIOR	1	0.829673	1.11284	0.337761	1	1	2436	tags=100%, list=17%, signal=83%	USP46
GOCC_GROWTH_CONE_MEMBRANE	GOCC_GROWTH_CONE_MEMBRANE	GOCC_GROWTH_CONE_MEMBRANE	5	0.639967	1.11282	0.361357	1	1	4554	tags=80%, list=32%, signal=55%	NECTIN1/ZFYVE27/EXOC4/TRPV2
GOBP_NEGATIVE_REGULATION_OF_GUANYL_NUCLEOTIDE_EXCHANGE_FACTOR_ACTIVITY	GOBP_NEGATIVE_REGULATION_OF_GUANYL_NUCLEOTIDE_EXCHANGE_FACTOR_ACTIVITY	GOBP_NEGATIVE_REGULATION_OF_GUANYL_NUCLEOTIDE_EXCHANGE_FACTOR_ACTIVITY	4	0.659251	1.11277	0.378215	1	1	293	tags=25%, list=2%, signal=24%	RIPOR2
GOBP_POSITIVE_REGULATION_OF_LYMPHOCYTE_CHEMOTAXIS	GOBP_POSITIVE_REGULATION_OF_LYMPHOCYTE_CHEMOTAXIS	GOBP_POSITIVE_REGULATION_OF_LYMPHOCYTE_CHEMOTAXIS	10	0.545218	1.11232	0.34954	1	1	1497	tags=30%, list=10%, signal=27%	CCL7/CCL4/CCL3
HP_PULMONARY_CYST	HP_PULMONARY_CYST	HP_PULMONARY_CYST	11	0.535135	1.11227	0.360526	1	1	193	tags=9%, list=1%, signal=9%	STN1
GOBP_PROTEIN_DEGLYCOSYLATION	GOBP_PROTEIN_DEGLYCOSYLATION	GOBP_PROTEIN_DEGLYCOSYLATION	21	0.469584	1.11209	0.336028	1	1	59	tags=5%, list=0%, signal=5%	OGA
GOBP_NEGATIVE_REGULATION_OF_TELOMERE_MAINTENANCE_VIA_TELOMERE_LENGTHENING	GOBP_NEGATIVE_REGULATION_OF_TELOMERE_MAINTENANCE_VIA_TELOMERE_LENGTHENING	GOBP_NEGATIVE_REGULATION_OF_TELOMERE_MAINTENANCE_VIA_TELOMERE_LENGTHENING	26	0.454622	1.11208	0.340113	1	1	3472	tags=35%, list=24%, signal=26%	TENT4B/STN1/TEN1/GNL3L/DCP2/PIF1/TNKS/ERCC4/POT1
HP_GANGRENE	HP_GANGRENE	HP_GANGRENE	28	0.450221	1.11204	0.335973	1	1	5071	tags=54%, list=35%, signal=35%	KIF11/CCR1/CTLA4/BCOR/TLR4/ENPP1/IL12A/CAT/P4HA2/HLA-DRB1/NUMA1/TNFRSF1B/ERAP1/FAS/TBL1XR1
GOBP_REGULATION_OF_PHOSPHATIDYLCHOLINE_METABOLIC_PROCESS	GOBP_REGULATION_OF_PHOSPHATIDYLCHOLINE_METABOLIC_PROCESS	GOBP_REGULATION_OF_PHOSPHATIDYLCHOLINE_METABOLIC_PROCESS	6	0.616707	1.11195	0.342446	1	1	4176	tags=67%, list=29%, signal=47%	SCARB1/LPCAT1/APOC1/LDLR
GOBP_POSITIVE_REGULATION_OF_PHOSPHOPROTEIN_PHOSPHATASE_ACTIVITY	GOBP_POSITIVE_REGULATION_OF_PHOSPHOPROTEIN_PHOSPHATASE_ACTIVITY	GOBP_POSITIVE_REGULATION_OF_PHOSPHOPROTEIN_PHOSPHATASE_ACTIVITY	18	0.485764	1.11181	0.33412	1	1	3870	tags=39%, list=27%, signal=28%	PTPA/MAGI2/GNA12/CD300A/PTPRC/ITGA1/JAK2
GOBP_GROWTH_PLATE_CARTILAGE_CHONDROCYTE_DEVELOPMENT	GOBP_GROWTH_PLATE_CARTILAGE_CHONDROCYTE_DEVELOPMENT	GOBP_GROWTH_PLATE_CARTILAGE_CHONDROCYTE_DEVELOPMENT	5	0.639336	1.11173	0.365782	1	1	2045	tags=20%, list=14%, signal=17%	SOX9
HP_BIVENTRICULAR_HYPERTROPHY	HP_BIVENTRICULAR_HYPERTROPHY	HP_BIVENTRICULAR_HYPERTROPHY	6	0.616543	1.11165	0.342446	1	1	1139	tags=17%, list=8%, signal=15%	CACNA1D
GOMF_EPHRIN_RECEPTOR_ACTIVITY	GOMF_EPHRIN_RECEPTOR_ACTIVITY	GOMF_EPHRIN_RECEPTOR_ACTIVITY	10	0.54485	1.11156	0.34954	1	1	4970	tags=60%, list=35%, signal=39%	EPHA7/EPHB3/EFNA3/EFNB3/EPHA4/EPHB4
HP_ADRENOCORTICAL_ADENOMA	HP_ADRENOCORTICAL_ADENOMA	HP_ADRENOCORTICAL_ADENOMA	6	0.616458	1.1115	0.342446	1	1	4951	tags=67%, list=35%, signal=44%	SCN4A/APC/KCNE3/CLCN2
GOBP_G_PROTEIN_COUPLED_ACETYLCHOLINE_RECEPTOR_SIGNALING_PATHWAY	GOBP_G_PROTEIN_COUPLED_ACETYLCHOLINE_RECEPTOR_SIGNALING_PATHWAY	GOBP_G_PROTEIN_COUPLED_ACETYLCHOLINE_RECEPTOR_SIGNALING_PATHWAY	9	0.559307	1.11147	0.362903	1	1	347	tags=11%, list=2%, signal=11%	GRK2
GOBP_MATURE_RIBOSOME_ASSEMBLY	GOBP_MATURE_RIBOSOME_ASSEMBLY	GOBP_MATURE_RIBOSOME_ASSEMBLY	4	0.658308	1.11118	0.381241	1	1	241	tags=25%, list=2%, signal=25%	EFL1
GOMF_INOSITOL_1_3_4_5_6_PENTAKISPHOSPHATE_KINASE_ACTIVITY	GOMF_INOSITOL_1_3_4_5_6_PENTAKISPHOSPHATE_KINASE_ACTIVITY	GOMF_INOSITOL_1_3_4_5_6_PENTAKISPHOSPHATE_KINASE_ACTIVITY	4	0.658282	1.11114	0.381241	1	1	2723	tags=50%, list=19%, signal=40%	PPIP5K1/PPIP5K2
GOBP_RESPIRATORY_BURST	GOBP_RESPIRATORY_BURST	GOBP_RESPIRATORY_BURST	23	0.460672	1.11096	0.340206	1	1	139	tags=9%, list=1%, signal=9%	SELENOK/CYBC1
GOBP_NEUTROPHIL_MEDIATED_KILLING_OF_GRAM_NEGATIVE_BACTERIUM	GOBP_NEUTROPHIL_MEDIATED_KILLING_OF_GRAM_NEGATIVE_BACTERIUM	GOBP_NEUTROPHIL_MEDIATED_KILLING_OF_GRAM_NEGATIVE_BACTERIUM	3	0.701593	1.11064	0.382258	1	1	1749	tags=67%, list=12%, signal=59%	CXCL6/ELANE
GOBP_DENSE_CORE_GRANULE_TRANSPORT	GOBP_DENSE_CORE_GRANULE_TRANSPORT	GOBP_DENSE_CORE_GRANULE_TRANSPORT	5	0.638584	1.11042	0.367257	1	1	1945	tags=40%, list=14%, signal=35%	PPFIA2/TANC2
GOCC_ION_CHANNEL_COMPLEX	GOCC_ION_CHANNEL_COMPLEX	GOCC_ION_CHANNEL_COMPLEX	114	0.393987	1.11041	0.266734	1	1	3578	tags=35%, list=25%, signal=27%	PTPA/MCUB/TMEM262/KCNN1/SCN8A/KCNC1/KCNMA1/CACNA1D/TRPC3/SCN3A/SCN7A/SCN4A/AKAP6/KCNQ4/CACNA2D2/CACNG8/TRPC1/KCNH1/KCNB1/CACNB3/CACNA1A/KCND3/RYR3/CACNB1/CATSPER2/TRPC4/GABRA2/STXBP5/KCNQ3/KCNAB2/MCU/PKD1L1/CNIH3/GRIK3/CATSPERG/TRPC6/DPP6/KCND1/ABHD6/GABRE
HP_DECREASED_LYMPHOCYTE_PROLIFERATION_IN_RESPONSE_TO_ANTI_CD3	HP_DECREASED_LYMPHOCYTE_PROLIFERATION_IN_RESPONSE_TO_ANTI_CD3	HP_DECREASED_LYMPHOCYTE_PROLIFERATION_IN_RESPONSE_TO_ANTI_CD3	4	0.657788	1.1103	0.381241	1	1	3572	tags=75%, list=25%, signal=56%	KNSTRN/JAK3/PIK3CD
GOBP_CELL_FATE_COMMITMENT_INVOLVED_IN_PATTERN_SPECIFICATION	GOBP_CELL_FATE_COMMITMENT_INVOLVED_IN_PATTERN_SPECIFICATION	GOBP_CELL_FATE_COMMITMENT_INVOLVED_IN_PATTERN_SPECIFICATION	3	0.701305	1.11018	0.382258	1	1	2011	tags=33%, list=14%, signal=29%	GLI2
GOBP_CELL_FATE_SPECIFICATION_INVOLVED_IN_PATTERN_SPECIFICATION	GOBP_CELL_FATE_SPECIFICATION_INVOLVED_IN_PATTERN_SPECIFICATION	GOBP_CELL_FATE_SPECIFICATION_INVOLVED_IN_PATTERN_SPECIFICATION	3	0.701305	1.11018	0.382258	1	1	2011	tags=33%, list=14%, signal=29%	GLI2
GOBP_FLOOR_PLATE_DEVELOPMENT	GOBP_FLOOR_PLATE_DEVELOPMENT	GOBP_FLOOR_PLATE_DEVELOPMENT	4	0.65766	1.11009	0.384266	1	1	2011	tags=50%, list=14%, signal=43%	STIL/GLI2
GOMF_SODIUM_INDEPENDENT_ORGANIC_ANION_TRANSMEMBRANE_TRANSPORTER_ACTIVITY	GOMF_SODIUM_INDEPENDENT_ORGANIC_ANION_TRANSMEMBRANE_TRANSPORTER_ACTIVITY	GOMF_SODIUM_INDEPENDENT_ORGANIC_ANION_TRANSMEMBRANE_TRANSPORTER_ACTIVITY	6	0.615278	1.10937	0.345324	1	1	2132	tags=33%, list=15%, signal=28%	SLCO1C1/SLCO4C1
HP_RECURRENT_INFECTION_OF_THE_GASTROINTESTINAL_TRACT	HP_RECURRENT_INFECTION_OF_THE_GASTROINTESTINAL_TRACT	HP_RECURRENT_INFECTION_OF_THE_GASTROINTESTINAL_TRACT	27	0.450613	1.10899	0.342728	1	1	3173	tags=30%, list=22%, signal=23%	STOX1/IL21R/ELANE/JAK3/CIITA/SP110/RFXAP/MAN2B1
HP_BILATERAL_CLEFT_LIP	HP_BILATERAL_CLEFT_LIP	HP_BILATERAL_CLEFT_LIP	14	0.504666	1.10897	0.354957	1	1	4422	tags=57%, list=31%, signal=40%	NECTIN1/STIL/DISP1/GLI2/SMPD4/CTNND1/SPOP/CDH1
HP_CENTRAL_Y_SHAPED_METACARPAL	HP_CENTRAL_Y_SHAPED_METACARPAL	HP_CENTRAL_Y_SHAPED_METACARPAL	8	0.578724	1.10876	0.35823	1	1	1961	tags=25%, list=14%, signal=22%	CPLANE1/KIF7
GOBP_MITOTIC_RECOMBINATION	GOBP_MITOTIC_RECOMBINATION	GOBP_MITOTIC_RECOMBINATION	22	0.463701	1.10875	0.336782	1	1	5348	tags=59%, list=37%, signal=37%	MRE11/DMC1/RAD51D/XRCC3/TEP1/BRCA2/ERCC4/MSH2/SMC6/TPRKB/RAD51/RAD51C/XRCC1
GOBP_MRNA_5_SPLICE_SITE_RECOGNITION	GOBP_MRNA_5_SPLICE_SITE_RECOGNITION	GOBP_MRNA_5_SPLICE_SITE_RECOGNITION	6	0.614906	1.1087	0.345324	1	1	2271	tags=33%, list=16%, signal=28%	LINC01715/PRPF39
HP_ABNORMAL_SHAPE_OF_THE_PALPEBRAL_FISSURE	HP_ABNORMAL_SHAPE_OF_THE_PALPEBRAL_FISSURE	HP_ABNORMAL_SHAPE_OF_THE_PALPEBRAL_FISSURE	35	0.434812	1.10861	0.330769	1	1	5345	tags=57%, list=37%, signal=36%	FANCA/PALB2/EHMT1/BRCA1/KIF15/FANCM/FANCD2/BRCA2/ERCC4/RFWD3/UBE2T/HERC2/MAPK1/SLX4/STXBP1/FANCI/NSDHL/KMT2C/RAD51/RAD51C
HP_WIDE_INTERMAMILLARY_DISTANCE	HP_WIDE_INTERMAMILLARY_DISTANCE	HP_WIDE_INTERMAMILLARY_DISTANCE	72	0.403624	1.10854	0.314607	1	1	5527	tags=50%, list=39%, signal=31%	TOGARAM1/NECTIN1/MAB21L1/GNRH1/ERCC6/BRAF/CHST3/KNSTRN/ZC4H2/PIGN/KANSL1/PACS1/SMARCA2/ALG9/MEGF8/CBL/PIK3CD/INTU/SMPD4/AMER1/RASA2/CSPP1/KIAA0586/LZTR1/TFAP2A/NUP188/ADNP/MADD/SOS1/TBL1XR1/EXOC2/GNPTAB/CHD7/WASF1/KAT6A/ARHGEF2
GOBP_T_CELL_PROLIFERATION_INVOLVED_IN_IMMUNE_RESPONSE	GOBP_T_CELL_PROLIFERATION_INVOLVED_IN_IMMUNE_RESPONSE	GOBP_T_CELL_PROLIFERATION_INVOLVED_IN_IMMUNE_RESPONSE	4	0.656729	1.10852	0.385779	1	1	2601	tags=50%, list=18%, signal=41%	LILRB1/SLC11A1
GOBP_REGULATION_OF_IMMUNOGLOBULIN_PRODUCTION	GOBP_REGULATION_OF_IMMUNOGLOBULIN_PRODUCTION	GOBP_REGULATION_OF_IMMUNOGLOBULIN_PRODUCTION	48	0.421691	1.1085	0.309245	1	1	1581	tags=15%, list=11%, signal=13%	SHLD1/SHLD2/CGAS/NSD2/SHLD3/CD40LG/TNF
HP_VELOPHARYNGEAL_INSUFFICIENCY	HP_VELOPHARYNGEAL_INSUFFICIENCY	HP_VELOPHARYNGEAL_INSUFFICIENCY	18	0.484172	1.10817	0.335301	1	1	924	tags=17%, list=6%, signal=16%	ESS2/NECTIN1/BICRA
HP_DISTURBANCE_OF_FACIAL_EXPRESSION	HP_DISTURBANCE_OF_FACIAL_EXPRESSION	HP_DISTURBANCE_OF_FACIAL_EXPRESSION	23	0.459483	1.1081	0.340206	1	1	2859	tags=26%, list=20%, signal=21%	PLPBP/NECTIN1/CACNA1A/CP/ATP1A2/KCNQ3
HP_HYPERVENTILATION	HP_HYPERVENTILATION	HP_HYPERVENTILATION	22	0.463286	1.10775	0.341379	1	1	2637	tags=23%, list=18%, signal=19%	CPLANE1/CIZ1/MT-ND3/MT-ND6/MT-ATP6
HP_ABNORMAL_LIGHT_ADAPTED_ELECTRORETINOGRAM	HP_ABNORMAL_LIGHT_ADAPTED_ELECTRORETINOGRAM	HP_ABNORMAL_LIGHT_ADAPTED_ELECTRORETINOGRAM	3	0.699706	1.10765	0.382258	1	1	1198	tags=33%, list=8%, signal=31%	OPN1SW
GOBP_REGULATION_OF_T_CELL_COSTIMULATION	GOBP_REGULATION_OF_T_CELL_COSTIMULATION	GOBP_REGULATION_OF_T_CELL_COSTIMULATION	2	0.744915	1.10733	0.371972	1	1	1952	tags=50%, list=14%, signal=43%	CCR7
GOBP_REGULATION_OF_DNA_DEMETHYLATION	GOBP_REGULATION_OF_DNA_DEMETHYLATION	GOBP_REGULATION_OF_DNA_DEMETHYLATION	4	0.656005	1.10729	0.385779	1	1	4530	tags=75%, list=32%, signal=51%	TOX/USP9X/USP7
GOMF_ATP_DEPENDENT_ACTIVITY_ACTING_ON_DNA	GOMF_ATP_DEPENDENT_ACTIVITY_ACTING_ON_DNA	GOMF_ATP_DEPENDENT_ACTIVITY_ACTING_ON_DNA	89	0.398424	1.10729	0.293998	1	1	5345	tags=49%, list=37%, signal=31%	MRE11/FBH1/TWNK/DMC1/HFM1/DNA2/ERCC6/HELB/CECR2/RAD51D/MCM9/FANCM/XRCC3/PIF1/MCM6/MYO18A/DHX9/MCM8/SMARCA2/UPF1/ASCC3/DDX11/RFC3/RFC1/RUVBL1/RAD17/RECQL/ATAD5/BTAF1/CHD2/MSH2/SMC3/MCM3/TOP2A/TOP2B/G3BP1/MSH6/WRN/IGHMBP2/RAD51B/CDK7/CHD7/RAD51/RAD51C
GOBP_ESTABLISHMENT_OR_MAINTENANCE_OF_TRANSMEMBRANE_ELECTROCHEMICAL_GRADIENT	GOBP_ESTABLISHMENT_OR_MAINTENANCE_OF_TRANSMEMBRANE_ELECTROCHEMICAL_GRADIENT	GOBP_ESTABLISHMENT_OR_MAINTENANCE_OF_TRANSMEMBRANE_ELECTROCHEMICAL_GRADIENT	5	0.636761	1.10725	0.368732	1	1	2712	tags=40%, list=19%, signal=32%	ATP1A3/ATP1A2
GOBP_NATURAL_KILLER_CELL_CHEMOTAXIS	GOBP_NATURAL_KILLER_CELL_CHEMOTAXIS	GOBP_NATURAL_KILLER_CELL_CHEMOTAXIS	7	0.598895	1.10719	0.357447	1	1	1497	tags=43%, list=10%, signal=38%	CCL7/CCL4/CCL3
HP_MOLAR_TOOTH_SIGN_ON_MRI	HP_MOLAR_TOOTH_SIGN_ON_MRI	HP_MOLAR_TOOTH_SIGN_ON_MRI	32	0.441403	1.10703	0.340782	1	1	1961	tags=12%, list=14%, signal=11%	CPLANE1/TOGARAM1/C2CD3/KIF7
GOBP_T_CELL_MEDIATED_CYTOTOXICITY	GOBP_T_CELL_MEDIATED_CYTOTOXICITY	GOBP_T_CELL_MEDIATED_CYTOTOXICITY	32	0.441387	1.10699	0.340782	1	1	4645	tags=34%, list=32%, signal=23%	NECTIN2/LILRB1/IL12A/AGER/PTPRC/MR1/NCKAP1L/HLA-DRB1/RIPK3/CD1D/PPP3CB
HP_SYNOSTOSIS_OF_CARPAL_BONES	HP_SYNOSTOSIS_OF_CARPAL_BONES	HP_SYNOSTOSIS_OF_CARPAL_BONES	10	0.542568	1.10691	0.361367	1	1	2681	tags=40%, list=19%, signal=33%	HOXA13/APC/EVC2/LRP4
HP_CLEFT_UPPER_LIP	HP_CLEFT_UPPER_LIP	HP_CLEFT_UPPER_LIP	114	0.392708	1.1068	0.274848	1	1	3212	tags=29%, list=22%, signal=23%	CPLANE1/NSD2/NECTIN1/LARGE1/LHX4/WDR35/IL1B/STIL/DISP1/IFT80/KIF7/RET/BCOR/GLI2/TDGF1/PTCH2/POLR1B/PIGN/EVC2/DHODH/KANSL1/SLC29A3/GAS1/EPG5/FKTN/FGFRL1/MSX2/MID1/SPECC1L/NIPBL/POLR1C/PHGDH/NUAK2
HP_HAND_CLENCHING	HP_HAND_CLENCHING	HP_HAND_CLENCHING	19	0.478557	1.10675	0.33725	1	1	4286	tags=47%, list=30%, signal=33%	NEB/BCOR/WDR73/CNTNAP1/DST/KIAA1109/KIDINS220/SMG9/GLE1
HP_OROFACIAL_DYSKINESIA	HP_OROFACIAL_DYSKINESIA	HP_OROFACIAL_DYSKINESIA	19	0.478521	1.10667	0.33725	1	1	3194	tags=26%, list=22%, signal=20%	MRE11/SLC18A2/FGF14/SLC35A1/ADCY5
GOBP_POSITIVE_REGULATION_OF_CELLULAR_PROTEIN_CATABOLIC_PROCESS	GOBP_POSITIVE_REGULATION_OF_CELLULAR_PROTEIN_CATABOLIC_PROCESS	GOBP_POSITIVE_REGULATION_OF_CELLULAR_PROTEIN_CATABOLIC_PROCESS	127	0.390882	1.10658	0.267875	1	1	4176	tags=28%, list=29%, signal=20%	RACK1/ECSCR/ELOB/ATP5IF1/NOP53/COP1/PRKN/RGN/CDC20B/FBXO22/RNF19A/OSBPL7/FBXW7/GCLC/MDM2/SH3RF2/CBFA2T3/RNF217/USP13/SOCS4/PIAS1/BBS7/ZYG11B/AKT1/ATXN3/FBXW8/FZR1/RNF144A/AMER1/HECTD1/USP5/TAF1/SMAD7/ABCA2/LDLR
GOBP_SYNAPTIC_VESICLE_RECYCLING_VIA_ENDOSOME	GOBP_SYNAPTIC_VESICLE_RECYCLING_VIA_ENDOSOME	GOBP_SYNAPTIC_VESICLE_RECYCLING_VIA_ENDOSOME	6	0.613617	1.10638	0.34964	1	1	451	tags=17%, list=3%, signal=16%	BTBD8
GOBP_SPERMATID_DIFFERENTIATION	GOBP_SPERMATID_DIFFERENTIATION	GOBP_SPERMATID_DIFFERENTIATION	80	0.401213	1.10636	0.296221	1	1	3298	tags=24%, list=23%, signal=18%	SELENOF/NECTIN2/KNL1/NECTIN3/FSIP2/FAM9C/DMC1/FSCN3/CFAP44/ZMYND15/SIX5/ROPN1L/JAM3/CATSPER2/RHBDD1/SMARCA2/DNAH1/TMF1/SBF1
HP_SCLEROSIS_OF_FINGER_PHALANX	HP_SCLEROSIS_OF_FINGER_PHALANX	HP_SCLEROSIS_OF_FINGER_PHALANX	7	0.598436	1.10634	0.357447	1	1	3532	tags=57%, list=25%, signal=43%	ERCC8/TONSL/ERCC6/TRPS1
HP_HYPOPLASTIC_PELVIS	HP_HYPOPLASTIC_PELVIS	HP_HYPOPLASTIC_PELVIS	10	0.542253	1.10627	0.361367	1	1	5362	tags=70%, list=38%, signal=44%	ERCC8/ERCC6/CCDC8/CUL7/CEP120/NSDHL/PORCN
GOMF_ENDODEOXYRIBONUCLEASE_ACTIVITY_PRODUCING_5_PHOSPHOMONOESTERS	GOMF_ENDODEOXYRIBONUCLEASE_ACTIVITY_PRODUCING_5_PHOSPHOMONOESTERS	GOMF_ENDODEOXYRIBONUCLEASE_ACTIVITY_PRODUCING_5_PHOSPHOMONOESTERS	11	0.532081	1.10592	0.365789	1	1	4185	tags=55%, list=29%, signal=39%	ZGRF1/DNA2/DICER1/FEN1/DNASE1L3/DNASE1
GOBP_HETEROPHILIC_CELL_CELL_ADHESION_VIA_PLASMA_MEMBRANE_CELL_ADHESION_MOLECULES	GOBP_HETEROPHILIC_CELL_CELL_ADHESION_VIA_PLASMA_MEMBRANE_CELL_ADHESION_MOLECULES	GOBP_HETEROPHILIC_CELL_CELL_ADHESION_VIA_PLASMA_MEMBRANE_CELL_ADHESION_MOLECULES	24	0.45547	1.1059	0.361364	1	1	3608	tags=38%, list=25%, signal=28%	NECTIN3/NECTIN1/JAML/AMIGO2/TENM2/SELE/CD6/PTPRD/DCHS1
GOBP_POSITIVE_REGULATION_OF_ADAPTIVE_IMMUNE_RESPONSE	GOBP_POSITIVE_REGULATION_OF_ADAPTIVE_IMMUNE_RESPONSE	GOBP_POSITIVE_REGULATION_OF_ADAPTIVE_IMMUNE_RESPONSE	75	0.401865	1.10544	0.320041	1	1	4163	tags=35%, list=29%, signal=25%	NECTIN2/SHLD1/SHLD2/NSD2/SHLD3/TNF/IL1B/BTK/FZD5/PLA2G4A/SLC11A1/IL12A/PTPRC/TFRC/RIF1/ZP3/ATAD5/CLEC7A/MR1/MALT1/ZBTB1/TRAF6/HLA-DRB1/MSH2/IL1R1/CD274
HP_ABNORMALITY_OF_MASTICATORY_MUSCLE	HP_ABNORMALITY_OF_MASTICATORY_MUSCLE	HP_ABNORMALITY_OF_MASTICATORY_MUSCLE	16	0.491569	1.1048	0.366265	1	1	4320	tags=50%, list=30%, signal=35%	NECTIN1/SCN4A/LRP4/SRPX2/PI4KA/COL13A1/CHRNB1/ADGRG1
GOMF_SOLUTE_SODIUM_SYMPORTER_ACTIVITY	GOMF_SOLUTE_SODIUM_SYMPORTER_ACTIVITY	GOMF_SOLUTE_SODIUM_SYMPORTER_ACTIVITY	18	0.482655	1.1047	0.343566	1	1	2494	tags=28%, list=17%, signal=23%	SLC10A1/SLC18A2/SLC12A3/SLC6A1/SLC10A6
GOBP_ENDOTHELIAL_CELL_ACTIVATION	GOBP_ENDOTHELIAL_CELL_ACTIVATION	GOBP_ENDOTHELIAL_CELL_ACTIVATION	9	0.555882	1.10466	0.366935	1	1	4	tags=11%, list=0%, signal=11%	TCIM
HP_ABNORMAL_FACTOR_IX_ACTIVITY	HP_ABNORMAL_FACTOR_IX_ACTIVITY	HP_ABNORMAL_FACTOR_IX_ACTIVITY	4	0.654382	1.10455	0.387292	1	1	2576	tags=50%, list=18%, signal=41%	PMM2/GGCX
HP_NON_MIDLINE_CLEFT_LIP	HP_NON_MIDLINE_CLEFT_LIP	HP_NON_MIDLINE_CLEFT_LIP	31	0.442204	1.10444	0.340045	1	1	4422	tags=45%, list=31%, signal=31%	NECTIN1/STIL/DISP1/KIF7/RET/GLI2/PIGN/DHODH/SMPD4/CTNND1/SPOP/TFAP2A/TAPT1/CDH1
GOBP_FRUCTOSE_2_6_BISPHOSPHATE_METABOLIC_PROCESS	GOBP_FRUCTOSE_2_6_BISPHOSPHATE_METABOLIC_PROCESS	GOBP_FRUCTOSE_2_6_BISPHOSPHATE_METABOLIC_PROCESS	4	0.654276	1.10438	0.387292	1	1	2187	tags=50%, list=15%, signal=42%	PFKFB4/TIGAR
GOMF_FRUCTOSE_2_6_BISPHOSPHATE_2_PHOSPHATASE_ACTIVITY	GOMF_FRUCTOSE_2_6_BISPHOSPHATE_2_PHOSPHATASE_ACTIVITY	GOMF_FRUCTOSE_2_6_BISPHOSPHATE_2_PHOSPHATASE_ACTIVITY	4	0.654276	1.10438	0.387292	1	1	2187	tags=50%, list=15%, signal=42%	PFKFB4/TIGAR
GOBP_POSITIVE_REGULATION_OF_UBIQUITIN_DEPENDENT_PROTEIN_CATABOLIC_PROCESS	GOBP_POSITIVE_REGULATION_OF_UBIQUITIN_DEPENDENT_PROTEIN_CATABOLIC_PROCESS	GOBP_POSITIVE_REGULATION_OF_UBIQUITIN_DEPENDENT_PROTEIN_CATABOLIC_PROCESS	92	0.396649	1.10437	0.298477	1	1	4084	tags=28%, list=29%, signal=20%	RACK1/ELOB/NOP53/COP1/PRKN/CDC20B/FBXO22/RNF19A/FBXW7/GCLC/MDM2/SH3RF2/CBFA2T3/RNF217/SOCS4/PIAS1/BBS7/ZYG11B/AKT1/FBXW8/FZR1/RNF144A/HECTD1/USP5/TAF1/SMAD7
GOCC_CATSPER_COMPLEX	GOCC_CATSPER_COMPLEX	GOCC_CATSPER_COMPLEX	4	0.654245	1.10432	0.387292	1	1	3262	tags=75%, list=23%, signal=58%	TMEM262/CATSPER2/CATSPERG
HP_INTESTINAL_ATRESIA	HP_INTESTINAL_ATRESIA	HP_INTESTINAL_ATRESIA	40	0.430002	1.10415	0.325354	1	1	5508	tags=60%, list=39%, signal=37%	STIL/DISP1/SALL1/GLI2/TDGF1/RTTN/PIGN/SPINK5/GAS1/CENPF/WBP11/RFWD3/ITGA6/STAG2/DIS3L2/DYRK1A/FOXF1/ITGB4/TCTN3/CHD7/RAD51C/PORCN/SON/MYH11
GOBP_RESPONSE_TO_L_PHENYLALANINE_DERIVATIVE	GOBP_RESPONSE_TO_L_PHENYLALANINE_DERIVATIVE	GOBP_RESPONSE_TO_L_PHENYLALANINE_DERIVATIVE	4	0.654083	1.10405	0.390318	1	1	2452	tags=50%, list=17%, signal=41%	TOMM70/GCLC
GOCC_CONDENSED_CHROMOSOME	GOCC_CONDENSED_CHROMOSOME	GOCC_CONDENSED_CHROMOSOME	183	0.384159	1.104	0.241968	1	1	5385	tags=46%, list=38%, signal=29%	CENPX/SGO2/SPOUT1/CENPS/KNL1/SPC24/FAM9C/HORMAD1/DMC1/FKBP6/TTN/NUP43/CENPO/MTBP/ZW10/KNSTRN/CCNB1/CENPI/APC/SPDL1/CENPN/BRCA1/P3H4/STAG3/PHF6/FANCD2/KANSL1/NUP85/CENPF/TOP3B/GPATCH11/BOD1L1/CKAP5/CDK2/SS18L1/CENPB/XPO1/NCAPD2/BRCA2/RRS1/DYNC1LI2/KNTC1/NCAPD3/RCC1/KIFAP3/NUP133/RIF1/CENPC/NDE1/HUS1/CBX5/TUBG1/SETMAR/STAG2/NUP98/LIG4/CHMP7/SMC3/SPAG5/ZWINT/TOP2A/CLASP2/ZNF276/CLASP1/MIS12/TOPBP1/R…
GOBP_NEGATIVE_REGULATION_OF_HISTONE_H3_K4_METHYLATION	GOBP_NEGATIVE_REGULATION_OF_HISTONE_H3_K4_METHYLATION	GOBP_NEGATIVE_REGULATION_OF_HISTONE_H3_K4_METHYLATION	5	0.634882	1.10398	0.371681	1	1	3091	tags=60%, list=22%, signal=47%	BCOR/BRCA1/PRMT6
HP_ASPIRATION_PNEUMONIA	HP_ASPIRATION_PNEUMONIA	HP_ASPIRATION_PNEUMONIA	65	0.405801	1.10394	0.316495	1	1	4072	tags=34%, list=28%, signal=24%	SELENON/MAP3K20/EPM2A/DISP1/PMM2/GLI2/KNSTRN/TDGF1/PIGN/GAS1/PTCD3/SP110/SMARCC2/ARID1B/HACD1/TBC1D24/SAMD9/PIK3CD/STAG2/CSPP1/KIAA0586/TAF1
HP_PANCYTOPENIA	HP_PANCYTOPENIA	HP_PANCYTOPENIA	92	0.396336	1.1035	0.299492	1	1	3941	tags=33%, list=28%, signal=24%	STN1/ADA2/EFL1/NAXD/FANCA/HOXA11/ELANE/PSTPIP1/PALB2/AMN/BCOR/IKZF1/CIITA/SH2D1A/MTRR/WRAP53/FANCD2/SP110/RFXAP/ANAPC1/MAN2B1/FARSB/TET2/SAMD9/CBL/ALPK1/UBE2T/JAK2/HLA-DRB1/LIG4
GOMF_DELAYED_RECTIFIER_POTASSIUM_CHANNEL_ACTIVITY	GOMF_DELAYED_RECTIFIER_POTASSIUM_CHANNEL_ACTIVITY	GOMF_DELAYED_RECTIFIER_POTASSIUM_CHANNEL_ACTIVITY	12	0.517913	1.1031	0.36036	1	1	2859	tags=50%, list=20%, signal=40%	KCNC1/KCNQ4/KCNH1/KCNE4/KCNB1/KCNQ3
HP_ABNORMAL_CIRCULATING_AMYLASE_LEVEL	HP_ABNORMAL_CIRCULATING_AMYLASE_LEVEL	HP_ABNORMAL_CIRCULATING_AMYLASE_LEVEL	5	0.634271	1.10292	0.376106	1	1	241	tags=20%, list=2%, signal=20%	EFL1
HP_APLASIA_HYPOPLASIA_INVOLVING_THE_SKELETAL_MUSCULATURE	HP_APLASIA_HYPOPLASIA_INVOLVING_THE_SKELETAL_MUSCULATURE	HP_APLASIA_HYPOPLASIA_INVOLVING_THE_SKELETAL_MUSCULATURE	35	0.432558	1.10286	0.331868	1	1	1138	tags=14%, list=8%, signal=13%	SELENON/MAP3K20/RXYLT1/LARGE1/POMK
HP_ABNORMALLY_LOW_PITCHED_VOICE	HP_ABNORMALLY_LOW_PITCHED_VOICE	HP_ABNORMALLY_LOW_PITCHED_VOICE	11	0.53046	1.10255	0.368421	1	1	4715	tags=64%, list=33%, signal=43%	SRPX2/NIPBL/TRPS1/NSD1/SMC3/RAD21/SMC1A
GOBP_POSITIVE_REGULATION_OF_REGULATORY_T_CELL_DIFFERENTIATION	GOBP_POSITIVE_REGULATION_OF_REGULATORY_T_CELL_DIFFERENTIATION	GOBP_POSITIVE_REGULATION_OF_REGULATORY_T_CELL_DIFFERENTIATION	15	0.496282	1.1025	0.362745	1	1	23	tags=7%, list=0%, signal=7%	VSIR
GOBP_REGULATION_OF_ACTIN_NUCLEATION	GOBP_REGULATION_OF_ACTIN_NUCLEATION	GOBP_REGULATION_OF_ACTIN_NUCLEATION	25	0.451951	1.10238	0.360953	1	1	1661	tags=12%, list=12%, signal=11%	WASHC5/FMN1/WAS
HP_EPIGASTRIC_PAIN	HP_EPIGASTRIC_PAIN	HP_EPIGASTRIC_PAIN	5	0.633842	1.10217	0.377581	1	1	3979	tags=60%, list=28%, signal=43%	ALMS1/CD46/MET
HP_ABNORMAL_CIRCULATING_T4_LEVEL	HP_ABNORMAL_CIRCULATING_T4_LEVEL	HP_ABNORMAL_CIRCULATING_T4_LEVEL	4	0.652786	1.10186	0.393343	1	1	3418	tags=75%, list=24%, signal=57%	LHX4/ALMS1/TPO
HP_TYPE_I_DIABETES_MELLITUS	HP_TYPE_I_DIABETES_MELLITUS	HP_TYPE_I_DIABETES_MELLITUS	34	0.435043	1.10177	0.338122	1	1	3816	tags=35%, list=27%, signal=26%	ADA2/STOX1/SLC12A3/PSTPIP1/EDA/EDA2R/MT-ND6/SLC29A3/CAT/MIA3/KCTD1/CNOT1
GOBP_THERMOCEPTION	GOBP_THERMOCEPTION	GOBP_THERMOCEPTION	3	0.695886	1.10161	0.385484	1	1	4350	tags=100%, list=30%, signal=70%	TRPV1/ADRA2A/OPN4
HP_HIP_SUBLUXATION	HP_HIP_SUBLUXATION	HP_HIP_SUBLUXATION	16	0.490109	1.10152	0.372289	1	1	1974	tags=19%, list=14%, signal=16%	NEPRO/BICRA/TONSL
GOBP_LIMB_BUD_FORMATION	GOBP_LIMB_BUD_FORMATION	GOBP_LIMB_BUD_FORMATION	4	0.652517	1.10141	0.393343	1	1	2259	tags=50%, list=16%, signal=42%	SOX9/ZNF219
HP_INCREASED_CIRCULATING_GONADOTROPIN_LEVEL	HP_INCREASED_CIRCULATING_GONADOTROPIN_LEVEL	HP_INCREASED_CIRCULATING_GONADOTROPIN_LEVEL	36	0.431143	1.10081	0.332604	1	1	3389	tags=31%, list=24%, signal=23%	HFM1/ZMYND15/ERCC6/SOX9/ESR2/NANOS1/STAG3/FANCM/MCM8/LARS2/POLA1
HP_BASILAR_IMPRESSION	HP_BASILAR_IMPRESSION	HP_BASILAR_IMPRESSION	5	0.632712	1.10021	0.379056	1	1	2106	tags=40%, list=15%, signal=34%	DKK1/ZBTB20
GOBP_RETINA_MORPHOGENESIS_IN_CAMERA_TYPE_EYE	GOBP_RETINA_MORPHOGENESIS_IN_CAMERA_TYPE_EYE	GOBP_RETINA_MORPHOGENESIS_IN_CAMERA_TYPE_EYE	27	0.447019	1.10015	0.363021	1	1	4449	tags=37%, list=31%, signal=26%	NECTIN3/IMPG2/ATP8A2/SOX9/PROX1/BBS4/RDH13/LRP5/TFAP2A/TSPAN12
GOMF_CYCLIN_BINDING	GOMF_CYCLIN_BINDING	GOMF_CYCLIN_BINDING	28	0.445223	1.0997	0.354072	1	1	2406	tags=18%, list=17%, signal=15%	RACK1/CIZ1/POLN/PROCA1/FBXW7
GOMF_EXTRACELLULAR_LIGAND_GATED_ION_CHANNEL_ACTIVITY	GOMF_EXTRACELLULAR_LIGAND_GATED_ION_CHANNEL_ACTIVITY	GOMF_EXTRACELLULAR_LIGAND_GATED_ION_CHANNEL_ACTIVITY	11	0.529048	1.09962	0.369737	1	1	4622	tags=64%, list=32%, signal=43%	P2RX1/TRPV1/GABRA2/GRIK3/GABRE/CHRNB1/GRID1
GOBP_G_PROTEIN_COUPLED_PURINERGIC_NUCLEOTIDE_RECEPTOR_SIGNALING_PATHWAY	GOBP_G_PROTEIN_COUPLED_PURINERGIC_NUCLEOTIDE_RECEPTOR_SIGNALING_PATHWAY	GOBP_G_PROTEIN_COUPLED_PURINERGIC_NUCLEOTIDE_RECEPTOR_SIGNALING_PATHWAY	6	0.609795	1.09948	0.364029	1	1	3236	tags=50%, list=23%, signal=39%	P2RY1/P2RY10/P2RY8
GOMF_G_PROTEIN_COUPLED_PURINERGIC_NUCLEOTIDE_RECEPTOR_ACTIVITY	GOMF_G_PROTEIN_COUPLED_PURINERGIC_NUCLEOTIDE_RECEPTOR_ACTIVITY	GOMF_G_PROTEIN_COUPLED_PURINERGIC_NUCLEOTIDE_RECEPTOR_ACTIVITY	6	0.609795	1.09948	0.364029	1	1	3236	tags=50%, list=23%, signal=39%	P2RY1/P2RY10/P2RY8
GOBP_ADIPOSE_TISSUE_DEVELOPMENT	GOBP_ADIPOSE_TISSUE_DEVELOPMENT	GOBP_ADIPOSE_TISSUE_DEVELOPMENT	33	0.43549	1.09929	0.343715	1	1	52	tags=6%, list=0%, signal=6%	SPART/SELENOM
GOBP_CELL_JUNCTION_DISASSEMBLY	GOBP_CELL_JUNCTION_DISASSEMBLY	GOBP_CELL_JUNCTION_DISASSEMBLY	13	0.508962	1.09926	0.368618	1	1	2610	tags=31%, list=18%, signal=25%	C1QB/DKK1/C1QC/C1QA
HP_EEG_WITH_FOCAL_SHARP_SLOW_WAVES	HP_EEG_WITH_FOCAL_SHARP_SLOW_WAVES	HP_EEG_WITH_FOCAL_SHARP_SLOW_WAVES	6	0.609669	1.09926	0.365468	1	1	3685	tags=67%, list=26%, signal=50%	MAPK10/CACNA1A/SPATA5/CHD2
GOBP_NUCLEOSIDE_TRANSMEMBRANE_TRANSPORT	GOBP_NUCLEOSIDE_TRANSMEMBRANE_TRANSPORT	GOBP_NUCLEOSIDE_TRANSMEMBRANE_TRANSPORT	1	0.81946	1.09914	0.349146	1	1	2582	tags=100%, list=18%, signal=82%	SLC29A3
GOBP_NUCLEOSIDE_TRANSPORT	GOBP_NUCLEOSIDE_TRANSPORT	GOBP_NUCLEOSIDE_TRANSPORT	1	0.81946	1.09914	0.349146	1	1	2582	tags=100%, list=18%, signal=82%	SLC29A3
GOMF_NUCLEOSIDE_TRANSMEMBRANE_TRANSPORTER_ACTIVITY	GOMF_NUCLEOSIDE_TRANSMEMBRANE_TRANSPORTER_ACTIVITY	GOMF_NUCLEOSIDE_TRANSMEMBRANE_TRANSPORTER_ACTIVITY	1	0.81946	1.09914	0.349146	1	1	2582	tags=100%, list=18%, signal=82%	SLC29A3
GOMF_ORGANIC_ACID_SODIUM_SYMPORTER_ACTIVITY	GOMF_ORGANIC_ACID_SODIUM_SYMPORTER_ACTIVITY	GOMF_ORGANIC_ACID_SODIUM_SYMPORTER_ACTIVITY	8	0.573704	1.09914	0.37621	1	1	2494	tags=38%, list=17%, signal=31%	SLC10A1/SLC6A1/SLC10A6
GOBP_DNA_TEMPLATED_TRANSCRIPTION_TERMINATION	GOBP_DNA_TEMPLATED_TRANSCRIPTION_TERMINATION	GOBP_DNA_TEMPLATED_TRANSCRIPTION_TERMINATION	19	0.475255	1.09912	0.346651	1	1	7	tags=5%, list=0%, signal=5%	CAVIN1
HP_PRELINGUAL_SENSORINEURAL_HEARING_IMPAIRMENT	HP_PRELINGUAL_SENSORINEURAL_HEARING_IMPAIRMENT	HP_PRELINGUAL_SENSORINEURAL_HEARING_IMPAIRMENT	9	0.553068	1.09907	0.373656	1	1	4006	tags=44%, list=28%, signal=32%	RIPOR2/IGF1/HGF/MARVELD2
GOBP_NEGATIVE_REGULATION_OF_NOTCH_SIGNALING_PATHWAY	GOBP_NEGATIVE_REGULATION_OF_NOTCH_SIGNALING_PATHWAY	GOBP_NEGATIVE_REGULATION_OF_NOTCH_SIGNALING_PATHWAY	28	0.444928	1.09897	0.354072	1	1	2406	tags=18%, list=17%, signal=15%	TCIM/CDK3/BEND6/LFNG/FBXW7
GOMF_PHOTORECEPTOR_ACTIVITY	GOMF_PHOTORECEPTOR_ACTIVITY	GOMF_PHOTORECEPTOR_ACTIVITY	6	0.609387	1.09875	0.365468	1	1	1946	tags=33%, list=14%, signal=29%	OPN1SW/ELOVL4
GOBP_CELLULAR_TRIVALENT_INORGANIC_ANION_HOMEOSTASIS	GOBP_CELLULAR_TRIVALENT_INORGANIC_ANION_HOMEOSTASIS	GOBP_CELLULAR_TRIVALENT_INORGANIC_ANION_HOMEOSTASIS	3	0.694067	1.09873	0.38871	1	1	4376	tags=100%, list=31%, signal=69%	ENPP1/SLC9A3R1/XPR1
GOBP_REGULATION_OF_NUCLEAR_TRANSCRIBED_MRNA_CATABOLIC_PROCESS_DEADENYLATION_DEPENDENT_DECAY	GOBP_REGULATION_OF_NUCLEAR_TRANSCRIBED_MRNA_CATABOLIC_PROCESS_DEADENYLATION_DEPENDENT_DECAY	GOBP_REGULATION_OF_NUCLEAR_TRANSCRIBED_MRNA_CATABOLIC_PROCESS_DEADENYLATION_DEPENDENT_DECAY	23	0.455591	1.09871	0.353952	1	1	2684	tags=22%, list=19%, signal=18%	TENT4B/TENT4A/NANOS1/NANOS3/DHX9
HP_HYPOPLASIA_OF_THE_PRIMARY_TEETH	HP_HYPOPLASIA_OF_THE_PRIMARY_TEETH	HP_HYPOPLASIA_OF_THE_PRIMARY_TEETH	5	0.631783	1.09859	0.379056	1	1	3240	tags=60%, list=23%, signal=46%	ERCC8/ERCC6/ERCC4
HP_ABSENT_TESTIS	HP_ABSENT_TESTIS	HP_ABSENT_TESTIS	22	0.459347	1.09833	0.351724	1	1	5945	tags=73%, list=42%, signal=43%	FANCA/PALB2/BRCA1/FANCM/FANCD2/BRCA2/ERCC4/RFWD3/UBE2T/SLX4/FANCI/TCTN3/RAD51/RAD51C/FANCE/FANCL
GOBP_REGULATION_OF_SKELETAL_MUSCLE_FIBER_DEVELOPMENT	GOBP_REGULATION_OF_SKELETAL_MUSCLE_FIBER_DEVELOPMENT	GOBP_REGULATION_OF_SKELETAL_MUSCLE_FIBER_DEVELOPMENT	4	0.650633	1.09823	0.396369	1	1	3918	tags=75%, list=27%, signal=54%	FBXO22/HDAC9/BCL2
HP_RETINAL_PIGMENT_EPITHELIAL_ATROPHY	HP_RETINAL_PIGMENT_EPITHELIAL_ATROPHY	HP_RETINAL_PIGMENT_EPITHELIAL_ATROPHY	16	0.488515	1.09793	0.377108	1	1	2820	tags=44%, list=20%, signal=35%	IMPG2/KIAA1549/ELOVL4/CYP4V2/ALMS1/LCA5/SNRNP200
GOBP_CORTICOTROPIN_SECRETION	GOBP_CORTICOTROPIN_SECRETION	GOBP_CORTICOTROPIN_SECRETION	1	0.818551	1.09792	0.349146	1	1	2595	tags=100%, list=18%, signal=82%	RAB8B
GOBP_REGULATION_OF_CORTICOTROPIN_SECRETION	GOBP_REGULATION_OF_CORTICOTROPIN_SECRETION	GOBP_REGULATION_OF_CORTICOTROPIN_SECRETION	1	0.818551	1.09792	0.349146	1	1	2595	tags=100%, list=18%, signal=82%	RAB8B
GOBP_MAINTENANCE_OF_DNA_METHYLATION	GOBP_MAINTENANCE_OF_DNA_METHYLATION	GOBP_MAINTENANCE_OF_DNA_METHYLATION	6	0.608917	1.0979	0.365468	1	1	4862	tags=67%, list=34%, signal=44%	UHRF2/ZNF445/USP7/CTCF
GOBP_SMOOTHENED_SIGNALING_PATHWAY	GOBP_SMOOTHENED_SIGNALING_PATHWAY	GOBP_SMOOTHENED_SIGNALING_PATHWAY	100	0.393551	1.09784	0.302846	1	1	5434	tags=48%, list=38%, signal=30%	RACK1/MOSMO/TEDC1/SCUBE1/C2CD3/STIL/KCTD21/IFT80/KIF7/BOC/GLI2/TTC21B/GPR161/PTCH2/EVC2/GPC2/IFT81/ENPP1/GAS1/STK36/BBS7/MEGF8/GLIS2/DISP2/INTU/PRKACA/GAS8/CENPJ/HERC4/KIAA0586/TBC1D32/HES5/RB1/NDST1/IFT172/FOXF1/GLI1/WDPCP/TULP3/NSDHL/TCTN3/POR/IFT20/RORA/TTBK2/CD3E/TTC23/HHAT
HP_UROGENITAL_FISTULA	HP_UROGENITAL_FISTULA	HP_UROGENITAL_FISTULA	27	0.446071	1.09781	0.365276	1	1	3165	tags=44%, list=22%, signal=35%	CCNQ/WDR35/SALL1/IFT80/KIF7/RET/JAK3/LFNG/POLR1B/PIGN/CAPN15/POLR1C
GOBP_EPITHELIAL_CELL_PROLIFERATION_INVOLVED_IN_SALIVARY_GLAND_MORPHOGENESIS	GOBP_EPITHELIAL_CELL_PROLIFERATION_INVOLVED_IN_SALIVARY_GLAND_MORPHOGENESIS	GOBP_EPITHELIAL_CELL_PROLIFERATION_INVOLVED_IN_SALIVARY_GLAND_MORPHOGENESIS	2	0.738418	1.09767	0.378893	1	1	1581	tags=50%, list=11%, signal=44%	TNF
GOBP_NEGATIVE_REGULATION_OF_INTERLEUKIN_5_PRODUCTION	GOBP_NEGATIVE_REGULATION_OF_INTERLEUKIN_5_PRODUCTION	GOBP_NEGATIVE_REGULATION_OF_INTERLEUKIN_5_PRODUCTION	3	0.693226	1.0974	0.391935	1	1	2769	tags=67%, list=19%, signal=54%	IFNL1/LEF1
GOBP_SENSORY_PERCEPTION_OF_TASTE	GOBP_SENSORY_PERCEPTION_OF_TASTE	GOBP_SENSORY_PERCEPTION_OF_TASTE	11	0.527722	1.09686	0.375	1	1	4819	tags=64%, list=34%, signal=42%	TAS2R20/TAS2R30/LEF1/TAS2R14/CD36/PLCB2/RTP4
GOCC_CUL4_RING_E3_UBIQUITIN_LIGASE_COMPLEX	GOCC_CUL4_RING_E3_UBIQUITIN_LIGASE_COMPLEX	GOCC_CUL4_RING_E3_UBIQUITIN_LIGASE_COMPLEX	28	0.44398	1.09663	0.356335	1	1	5249	tags=43%, list=37%, signal=27%	COP1/DCAF1/ERCC8/DTL/CRBN/GLMN/DCAF17/DDB2/DDB1/DDA1/WDTC1/DCAF7
GOBP_MEMBRANE_DEPOLARIZATION	GOBP_MEMBRANE_DEPOLARIZATION	GOBP_MEMBRANE_DEPOLARIZATION	52	0.412944	1.09618	0.324153	1	1	1577	tags=13%, list=11%, signal=12%	RACK1/ATP5IF1/SCN8A/CACNA1D/SCN3A/SCN7A/SCN4A
HP_CHRONIC_ORAL_CANDIDIASIS	HP_CHRONIC_ORAL_CANDIDIASIS	HP_CHRONIC_ORAL_CANDIDIASIS	12	0.51465	1.09615	0.369369	1	1	5456	tags=67%, list=38%, signal=41%	KNSTRN/JAK3/TFRC/PIK3CD/MVK/AP3B1/CD3E/CD247
HP_MULTIPLE_SUTURE_CRANIOSYNOSTOSIS	HP_MULTIPLE_SUTURE_CRANIOSYNOSTOSIS	HP_MULTIPLE_SUTURE_CRANIOSYNOSTOSIS	9	0.55159	1.09613	0.377688	1	1	75	tags=11%, list=1%, signal=11%	UFD1
HP_INCREASED_SENSITIVITY_TO_IONIZING_RADIATION	HP_INCREASED_SENSITIVITY_TO_IONIZING_RADIATION	HP_INCREASED_SENSITIVITY_TO_IONIZING_RADIATION	11	0.5273	1.09598	0.375	1	1	112	tags=9%, list=1%, signal=9%	MRE11
GOCC_CHROMOSOMAL_REGION	GOCC_CHROMOSOMAL_REGION	GOCC_CHROMOSOMAL_REGION	275	0.377123	1.09598	0.222777	1	1	5392	tags=45%, list=38%, signal=29%	CENPX/MRE11/SGO2/SPOUT1/CENPS/STN1/TEN1/KNL1/SPC24/DMC1/KDM4D/CDCA5/NUP43/UHRF2/DNA2/CENPO/MTBP/ZW10/KNSTRN/CCNB1/RAD51D/CENPI/APC/SPDL1/CENPN/IKZF1/KAT7/DNMT3A/CDCA8/STAG3/ATM/WRAP53/XRCC3/PHF6/KANSL1/NUP85/PIF1/EZH1/MCM6/RAD51AP1/CENPF/TEP1/GPATCH11/BOD1L1/FEN1/SUV39H2/CKAP5/UPF1/CDK2/THOC1/SS18L1/TNKS/PDS5B/CENPB/TFIP11/XPO1/NCAPD2/KDM4C/BRCA2/ERCC4/RAD17/DYNC1LI2/CHEK2/KNTC1/NCAPD3/POT1/NUP13…
GOBP_POSITIVE_REGULATION_OF_CHEMOKINE_PRODUCTION	GOBP_POSITIVE_REGULATION_OF_CHEMOKINE_PRODUCTION	GOBP_POSITIVE_REGULATION_OF_CHEMOKINE_PRODUCTION	43	0.419698	1.09595	0.34188	1	1	2860	tags=26%, list=20%, signal=21%	SELENOK/TLR7/C5/TNF/IL1B/AIF1/TLR4/TSLP/IL7/TWIST1/AGER
HP_FOCAL_CLONIC_SEIZURE	HP_FOCAL_CLONIC_SEIZURE	HP_FOCAL_CLONIC_SEIZURE	14	0.498655	1.09576	0.372093	1	1	5196	tags=71%, list=36%, signal=46%	SCN8A/KANSL1/SRPX2/KCNQ3/TBC1D24/RELN/MICAL1/DMXL2/STXBP1/SCN9A
GOCC_INNER_ACROSOMAL_MEMBRANE	GOCC_INNER_ACROSOMAL_MEMBRANE	GOCC_INNER_ACROSOMAL_MEMBRANE	2	0.737041	1.09562	0.384083	1	1	3761	tags=100%, list=26%, signal=74%	TRIP11/CD46
GOMF_CATECHOLAMINE_BINDING	GOMF_CATECHOLAMINE_BINDING	GOMF_CATECHOLAMINE_BINDING	5	0.630053	1.09558	0.380531	1	1	1719	tags=40%, list=12%, signal=35%	GPR143/RNLS
GOBP_POSTSYNAPTIC_MEMBRANE_ASSEMBLY	GOBP_POSTSYNAPTIC_MEMBRANE_ASSEMBLY	GOBP_POSTSYNAPTIC_MEMBRANE_ASSEMBLY	4	0.648963	1.09541	0.399395	1	1	4730	tags=75%, list=33%, signal=50%	NLGN4Y/LRP4/NLGN4X
HP_T_LYMPHOCYTOPENIA	HP_T_LYMPHOCYTOPENIA	HP_T_LYMPHOCYTOPENIA	38	0.428123	1.09525	0.33587	1	1	3812	tags=42%, list=27%, signal=31%	WAS/KNSTRN/JAK3/CIITA/FCHO1/ATM/SP110/IL7/EPG5/RFXAP/EXTL3/PTPRC/DOCK8/PIK3CD/CD3G/CASP10
HP_ABNORMALITY_OF_THE_NASAL_CAVITY	HP_ABNORMALITY_OF_THE_NASAL_CAVITY	HP_ABNORMALITY_OF_THE_NASAL_CAVITY	10	0.536747	1.09503	0.375821	1	1	2648	tags=40%, list=19%, signal=33%	DISP1/GLI2/TDGF1/GAS1
HP_DECREASED_CERVICAL_SPINE_MOBILITY	HP_DECREASED_CERVICAL_SPINE_MOBILITY	HP_DECREASED_CERVICAL_SPINE_MOBILITY	8	0.571454	1.09483	0.381743	1	1	2011	tags=38%, list=14%, signal=32%	LARGE1/LHX4/GLI2
HP_ABNORMALITY_OF_THE_PHALANGES_OF_THE_2ND_FINGER	HP_ABNORMALITY_OF_THE_PHALANGES_OF_THE_2ND_FINGER	HP_ABNORMALITY_OF_THE_PHALANGES_OF_THE_2ND_FINGER	4	0.648491	1.09461	0.402421	1	1	3687	tags=75%, list=26%, signal=56%	KIF15/TWIST1/INTU
GOBP_REGULATION_OF_DNA_PRIMASE_ACTIVITY	GOBP_REGULATION_OF_DNA_PRIMASE_ACTIVITY	GOBP_REGULATION_OF_DNA_PRIMASE_ACTIVITY	3	0.691412	1.09452	0.396774	1	1	2745	tags=67%, list=19%, signal=54%	GINS2/GINS3
HP_ABNORMAL_RIGHT_VENTRICLE_MORPHOLOGY	HP_ABNORMAL_RIGHT_VENTRICLE_MORPHOLOGY	HP_ABNORMAL_RIGHT_VENTRICLE_MORPHOLOGY	30	0.439251	1.09442	0.365062	1	1	3902	tags=40%, list=27%, signal=29%	SELENON/MAP3K20/TTN/BTK/PIGN/TLL1/COLQ/ALG9/HACD1/VIPAS39/TRAPPC11/BMPR2
GOBP_PROTEIN_O_LINKED_MANNOSYLATION	GOBP_PROTEIN_O_LINKED_MANNOSYLATION	GOBP_PROTEIN_O_LINKED_MANNOSYLATION	15	0.492429	1.09394	0.375	1	1	2933	tags=33%, list=21%, signal=27%	RXYLT1/LARGE1/TMTC4/FKTN/TMTC1
HP_APLASIA_HYPOPLASIA_OF_METATARSAL_BONES	HP_APLASIA_HYPOPLASIA_OF_METATARSAL_BONES	HP_APLASIA_HYPOPLASIA_OF_METATARSAL_BONES	42	0.419958	1.09381	0.340107	1	1	3998	tags=33%, list=28%, signal=24%	VPS35L/HOXA13/SALL1/KNSTRN/PTHLH/TWIST1/SMARCA2/PRMT7/CANT1/TRPS1/PIK3CD/DCHS1/NPR2/PDE4D
HP_PERITONITIS	HP_PERITONITIS	HP_PERITONITIS	28	0.442725	1.09353	0.36086	1	1	5508	tags=57%, list=39%, signal=35%	COQ8B/ELANE/MAGI2/BRCA1/TBC1D8B/NUP85/TRPC6/NUP133/MVK/JAK2/ANKFY1/CD2AP/MYO1E/ACTN4/NUP160/MYH11
HP_ALACRIMA	HP_ALACRIMA	HP_ALACRIMA	9	0.550016	1.093	0.385753	1	1	311	tags=11%, list=2%, signal=11%	ELP1
GOCC_SYMMETRIC_SYNAPSE	GOCC_SYMMETRIC_SYNAPSE	GOCC_SYMMETRIC_SYNAPSE	4	0.647464	1.09288	0.403933	1	1	4730	tags=75%, list=33%, signal=50%	NLGN4Y/ARFGEF2/NLGN4X
GOBP_POSITIVE_REGULATION_OF_INFLAMMATORY_RESPONSE_TO_ANTIGENIC_STIMULUS	GOBP_POSITIVE_REGULATION_OF_INFLAMMATORY_RESPONSE_TO_ANTIGENIC_STIMULUS	GOBP_POSITIVE_REGULATION_OF_INFLAMMATORY_RESPONSE_TO_ANTIGENIC_STIMULUS	9	0.549922	1.09282	0.385753	1	1	2095	tags=33%, list=15%, signal=28%	TNF/CCR7/BTK
HP_EPISODIC_HYPERHIDROSIS	HP_EPISODIC_HYPERHIDROSIS	HP_EPISODIC_HYPERHIDROSIS	18	0.477449	1.09278	0.361275	1	1	2327	tags=22%, list=16%, signal=19%	ELP1/RETREG1/RET/DNMT3A
GOBP_CIRCADIAN_SLEEP_WAKE_CYCLE_NON_REM_SLEEP	GOBP_CIRCADIAN_SLEEP_WAKE_CYCLE_NON_REM_SLEEP	GOBP_CIRCADIAN_SLEEP_WAKE_CYCLE_NON_REM_SLEEP	1	0.814633	1.09267	0.354839	1	1	2651	tags=100%, list=19%, signal=81%	BTBD9
HP_ABNORMALITY_OF_THE_HEPATIC_VASCULATURE	HP_ABNORMALITY_OF_THE_HEPATIC_VASCULATURE	HP_ABNORMALITY_OF_THE_HEPATIC_VASCULATURE	44	0.417001	1.09253	0.340812	1	1	3946	tags=39%, list=28%, signal=28%	STN1/ADA2/STOX1/MLXIPL/CLDN1/ALMS1/PIGM/TNFSF15/SP110/SHPK/IL12A/FARSB/TET2/CBL/JAK2/HLA-DRB1/ABCD3
GOBP_REGULATION_OF_MITOTIC_CENTROSOME_SEPARATION	GOBP_REGULATION_OF_MITOTIC_CENTROSOME_SEPARATION	GOBP_REGULATION_OF_MITOTIC_CENTROSOME_SEPARATION	7	0.590948	1.0925	0.375887	1	1	3308	tags=57%, list=23%, signal=44%	KIF11/CEP85/MAP9/KIF25
GOBP_NEGATIVE_REGULATION_OF_B_CELL_PROLIFERATION	GOBP_NEGATIVE_REGULATION_OF_B_CELL_PROLIFERATION	GOBP_NEGATIVE_REGULATION_OF_B_CELL_PROLIFERATION	14	0.49716	1.09248	0.375765	1	1	2750	tags=36%, list=19%, signal=29%	CTLA4/BTK/ATM/INPP5D/CD300A
HP_ABNORMALITY_OF_THE_SPINOCEREBELLAR_TRACTS	HP_ABNORMALITY_OF_THE_SPINOCEREBELLAR_TRACTS	HP_ABNORMALITY_OF_THE_SPINOCEREBELLAR_TRACTS	9	0.549739	1.09245	0.387097	1	1	5454	tags=78%, list=38%, signal=48%	GJB1/GCLC/MAN2B1/ATXN3/RRM2B/ATXN2/TDP1
GOBP_GAMMA_DELTA_T_CELL_ACTIVATION	GOBP_GAMMA_DELTA_T_CELL_ACTIVATION	GOBP_GAMMA_DELTA_T_CELL_ACTIVATION	14	0.496869	1.09184	0.376989	1	1	3901	tags=43%, list=27%, signal=31%	JAML/GPR18/LILRB1/LEF1/PTPRC/NCKAP1L
HP_PERIPHERAL_PULMONARY_ARTERY_STENOSIS	HP_PERIPHERAL_PULMONARY_ARTERY_STENOSIS	HP_PERIPHERAL_PULMONARY_ARTERY_STENOSIS	34	0.43107	1.0917	0.358011	1	1	2306	tags=21%, list=16%, signal=17%	BUD23/CCNQ/METTL27/FKBP6/MLXIPL/BCOR/PIGN
GOBP_REGULATION_OF_T_CELL_MEDIATED_IMMUNITY	GOBP_REGULATION_OF_T_CELL_MEDIATED_IMMUNITY	GOBP_REGULATION_OF_T_CELL_MEDIATED_IMMUNITY	54	0.410728	1.0917	0.329787	1	1	5258	tags=46%, list=37%, signal=29%	NECTIN2/IL1B/WAS/LILRB1/FZD5/IL12A/AGER/PTPRC/ZP3/MR1/NCKAP1L/MALT1/ZBTB1/TRAF6/HLA-DRB1/IL1R1/SMAD7/RIPK3/CD1D/DUSP22/PPP3CB/TNFRSF1B/IL20RB/CD81/DENND1B
HP_ESOPHAGEAL_VARIX	HP_ESOPHAGEAL_VARIX	HP_ESOPHAGEAL_VARIX	22	0.456526	1.09159	0.356322	1	1	222	tags=9%, list=2%, signal=9%	STN1/ADA2
GOCC_INTEGRAL_COMPONENT_OF_PRESYNAPTIC_ACTIVE_ZONE_MEMBRANE	GOCC_INTEGRAL_COMPONENT_OF_PRESYNAPTIC_ACTIVE_ZONE_MEMBRANE	GOCC_INTEGRAL_COMPONENT_OF_PRESYNAPTIC_ACTIVE_ZONE_MEMBRANE	10	0.534971	1.09141	0.379763	1	1	2065	tags=30%, list=14%, signal=26%	NECTIN1/P2RX1/P2RY1
GOBP_GLYCINE_BIOSYNTHETIC_PROCESS	GOBP_GLYCINE_BIOSYNTHETIC_PROCESS	GOBP_GLYCINE_BIOSYNTHETIC_PROCESS	4	0.646268	1.09086	0.403933	1	1	513	tags=25%, list=4%, signal=24%	DHFR2
HP_RECURRENT_HAND_FLAPPING	HP_RECURRENT_HAND_FLAPPING	HP_RECURRENT_HAND_FLAPPING	8	0.569178	1.09047	0.384509	1	1	4007	tags=50%, list=28%, signal=36%	NEXMIF/SYNGAP1/HECW2/HERC2
HP_FETAL_POLYURIA	HP_FETAL_POLYURIA	HP_FETAL_POLYURIA	2	0.733442	1.09027	0.389273	1	1	1963	tags=50%, list=14%, signal=43%	RET
GOMF_PROTEIN_TRANSPORTER_ACTIVITY	GOMF_PROTEIN_TRANSPORTER_ACTIVITY	GOMF_PROTEIN_TRANSPORTER_ACTIVITY	26	0.445703	1.09027	0.372881	1	1	508	tags=8%, list=4%, signal=7%	TIMM29/TOMM70
GOMF_NETRIN_RECEPTOR_ACTIVITY	GOMF_NETRIN_RECEPTOR_ACTIVITY	GOMF_NETRIN_RECEPTOR_ACTIVITY	4	0.645854	1.09016	0.403933	1	1	3744	tags=75%, list=26%, signal=55%	UNC5CL/UNC5D/UNC5C
GOBP_STRAND_INVASION	GOBP_STRAND_INVASION	GOBP_STRAND_INVASION	5	0.626784	1.0899	0.383481	1	1	5339	tags=100%, list=37%, signal=63%	DMC1/RAD51D/PSMC3IP/WRN/RAD51
HP_IVORY_EPIPHYSES	HP_IVORY_EPIPHYSES	HP_IVORY_EPIPHYSES	8	0.568825	1.08979	0.385892	1	1	4555	tags=75%, list=32%, signal=51%	ERCC8/TONSL/ERCC6/PCNT/TRPS1/ATR
GOCC_RNAI_EFFECTOR_COMPLEX	GOCC_RNAI_EFFECTOR_COMPLEX	GOCC_RNAI_EFFECTOR_COMPLEX	14	0.495893	1.08969	0.380661	1	1	5575	tags=57%, list=39%, signal=35%	XPO5/DICER1/DCP2/DHX9/AGO4/LIMD1/TNRC6A/AGO3
GOBP_POSITIVE_REGULATION_OF_HEAT_GENERATION	GOBP_POSITIVE_REGULATION_OF_HEAT_GENERATION	GOBP_POSITIVE_REGULATION_OF_HEAT_GENERATION	6	0.604337	1.08964	0.382734	1	1	1618	tags=33%, list=11%, signal=30%	TNF/IL1B
GOCC_PWP2P_CONTAINING_SUBCOMPLEX_OF_90S_PRERIBOSOME	GOCC_PWP2P_CONTAINING_SUBCOMPLEX_OF_90S_PRERIBOSOME	GOCC_PWP2P_CONTAINING_SUBCOMPLEX_OF_90S_PRERIBOSOME	5	0.626542	1.08948	0.383481	1	1	3985	tags=60%, list=28%, signal=43%	PWP2/UTP6/WDR3
HP_CORNEAL_EROSION	HP_CORNEAL_EROSION	HP_CORNEAL_EROSION	21	0.460021	1.08944	0.362587	1	1	2400	tags=24%, list=17%, signal=20%	ELP1/PLCG2/CLTCL1/IKZF1/GJB2
HP_INFERTILITY	HP_INFERTILITY	HP_INFERTILITY	86	0.393119	1.08921	0.328571	1	1	2762	tags=24%, list=19%, signal=20%	CFAP298/DNAAF4/BRDT/FSIP2/CCDC65/LHX4/FANCA/TLE6/CFAP44/HSF2BP/GNRH1/GLI2/BRAF/SOX9/USP9Y/NANOS1/QRICH2/CATSPER2/STK36/RSPH9/DDX3Y
GOBP_ANTIGEN_PROCESSING_AND_PRESENTATION_OF_LIPID_ANTIGEN_VIA_MHC_CLASS_IB	GOBP_ANTIGEN_PROCESSING_AND_PRESENTATION_OF_LIPID_ANTIGEN_VIA_MHC_CLASS_IB	GOBP_ANTIGEN_PROCESSING_AND_PRESENTATION_OF_LIPID_ANTIGEN_VIA_MHC_CLASS_IB	3	0.688051	1.0892	0.401613	1	1	4462	tags=100%, list=31%, signal=69%	AP3D1/AP3B1/CD1D
GOMF_JUN_KINASE_KINASE_KINASE_ACTIVITY	GOMF_JUN_KINASE_KINASE_KINASE_ACTIVITY	GOMF_JUN_KINASE_KINASE_KINASE_ACTIVITY	9	0.54796	1.08892	0.392473	1	1	2823	tags=44%, list=20%, signal=36%	MAP3K20/MAP3K21/MAP3K12/MAP3K5
HP_ADIPOSE_TISSUE_LOSS	HP_ADIPOSE_TISSUE_LOSS	HP_ADIPOSE_TISSUE_LOSS	23	0.45152	1.08889	0.373425	1	1	2409	tags=17%, list=17%, signal=14%	CAVIN1/ERCC8/ERCC6/POLR3A
GOBP_INOSITOL_TRISPHOSPHATE_METABOLIC_PROCESS	GOBP_INOSITOL_TRISPHOSPHATE_METABOLIC_PROCESS	GOBP_INOSITOL_TRISPHOSPHATE_METABOLIC_PROCESS	10	0.533692	1.0888	0.383706	1	1	5858	tags=70%, list=41%, signal=41%	PLCG2/P2RY1/GPER1/PLCB1/HRH1/ITPKB/PTAFR
GOBP_EMBRYONIC_AXIS_SPECIFICATION	GOBP_EMBRYONIC_AXIS_SPECIFICATION	GOBP_EMBRYONIC_AXIS_SPECIFICATION	23	0.451451	1.08872	0.373425	1	1	3839	tags=35%, list=27%, signal=25%	TBX6/C2CD3/STIL/TDGF1/FZD5/TDRKH/MESP1/TDRD6
HP_WEAKNESS_OF_THE_INTRINSIC_HAND_MUSCLES	HP_WEAKNESS_OF_THE_INTRINSIC_HAND_MUSCLES	HP_WEAKNESS_OF_THE_INTRINSIC_HAND_MUSCLES	13	0.504071	1.08869	0.382316	1	1	4239	tags=46%, list=30%, signal=32%	SCN4A/NEB/LRP4/KLHL9/COL13A1/CHRNB1
GOBP_METANEPHRIC_MESENCHYMAL_CELL_DIFFERENTIATION	GOBP_METANEPHRIC_MESENCHYMAL_CELL_DIFFERENTIATION	GOBP_METANEPHRIC_MESENCHYMAL_CELL_DIFFERENTIATION	3	0.687714	1.08867	0.406452	1	1	2043	tags=33%, list=14%, signal=29%	OSR1
HP_ABNORMAL_THYROID_STIMULATING_HORMONE_LEVEL	HP_ABNORMAL_THYROID_STIMULATING_HORMONE_LEVEL	HP_ABNORMAL_THYROID_STIMULATING_HORMONE_LEVEL	14	0.495424	1.08866	0.380661	1	1	4313	tags=43%, list=30%, signal=30%	LHX4/PMM2/ALMS1/TPO/DCAF17/SLC16A2
GOCC_CONDENSED_CHROMOSOME_CENTROMERIC_REGION	GOCC_CONDENSED_CHROMOSOME_CENTROMERIC_REGION	GOCC_CONDENSED_CHROMOSOME_CENTROMERIC_REGION	121	0.385716	1.08866	0.296859	1	1	5385	tags=45%, list=38%, signal=29%	CENPX/SGO2/SPOUT1/CENPS/KNL1/SPC24/NUP43/CENPO/MTBP/ZW10/KNSTRN/CCNB1/CENPI/APC/SPDL1/CENPN/PHF6/KANSL1/NUP85/CENPF/GPATCH11/BOD1L1/CKAP5/SS18L1/CENPB/XPO1/NCAPD2/DYNC1LI2/KNTC1/NCAPD3/NUP133/CENPC/NDE1/CBX5/NUP98/CHMP7/SPAG5/ZWINT/CLASP2/ZNF276/CLASP1/MIS12/RANGAP1/AHCTF1/SMC1A/DSN1/ZNF207/TP53BP1/FBXO28/DCTN5/TPR/ORC2/ZWILCH/DYNC1LI1/NUP160
GOBP_REGULATION_OF_SPONTANEOUS_SYNAPTIC_TRANSMISSION	GOBP_REGULATION_OF_SPONTANEOUS_SYNAPTIC_TRANSMISSION	GOBP_REGULATION_OF_SPONTANEOUS_SYNAPTIC_TRANSMISSION	4	0.644951	1.08864	0.406959	1	1	2860	tags=50%, list=20%, signal=40%	PRKN/AGER
HP_ALVEOLAR_CELL_CARCINOMA	HP_ALVEOLAR_CELL_CARCINOMA	HP_ALVEOLAR_CELL_CARCINOMA	9	0.547786	1.08857	0.392473	1	1	2028	tags=33%, list=14%, signal=29%	PRKN/ERCC6/BRAF
GOBP_POSITIVE_REGULATION_OF_MICROGLIAL_CELL_ACTIVATION	GOBP_POSITIVE_REGULATION_OF_MICROGLIAL_CELL_ACTIVATION	GOBP_POSITIVE_REGULATION_OF_MICROGLIAL_CELL_ACTIVATION	3	0.687524	1.08837	0.406452	1	1	1497	tags=33%, list=10%, signal=30%	CCL3
GOBP_PARENTAL_BEHAVIOR	GOBP_PARENTAL_BEHAVIOR	GOBP_PARENTAL_BEHAVIOR	4	0.644678	1.08818	0.406959	1	1	1521	tags=25%, list=11%, signal=22%	ZFY
GOBP_TRANSLATIONAL_READTHROUGH	GOBP_TRANSLATIONAL_READTHROUGH	GOBP_TRANSLATIONAL_READTHROUGH	7	0.588545	1.08806	0.38156	1	1	58	tags=14%, list=0%, signal=14%	SELENOT
GOBP_POSITIVE_REGULATION_OF_DNA_REPLICATION	GOBP_POSITIVE_REGULATION_OF_DNA_REPLICATION	GOBP_POSITIVE_REGULATION_OF_DNA_REPLICATION	30	0.436606	1.08782	0.3729	1	1	3028	tags=30%, list=21%, signal=24%	STN1/DNA2/DBF4B/CIZ1/GLI2/KAT7/KCTD13/DHX9/CDK2
GOBP_POSITIVE_REGULATION_OF_OXIDATIVE_STRESS_INDUCED_CELL_DEATH	GOBP_POSITIVE_REGULATION_OF_OXIDATIVE_STRESS_INDUCED_CELL_DEATH	GOBP_POSITIVE_REGULATION_OF_OXIDATIVE_STRESS_INDUCED_CELL_DEATH	15	0.489437	1.08729	0.386029	1	1	4252	tags=40%, list=30%, signal=28%	TNF/TLR4/FBXW7/TRPM2/REST/ABL1
GOBP_NEGATIVE_REGULATION_OF_NEUROTRANSMITTER_SECRETION	GOBP_NEGATIVE_REGULATION_OF_NEUROTRANSMITTER_SECRETION	GOBP_NEGATIVE_REGULATION_OF_NEUROTRANSMITTER_SECRETION	7	0.588072	1.08718	0.38156	1	1	1005	tags=14%, list=7%, signal=13%	PRKN
HP_SILVER_GRAY_HAIR	HP_SILVER_GRAY_HAIR	HP_SILVER_GRAY_HAIR	5	0.625025	1.08684	0.389381	1	1	741	tags=20%, list=5%, signal=19%	MLPH
GOCC_DNA_REPAIR_COMPLEX	GOCC_DNA_REPAIR_COMPLEX	GOCC_DNA_REPAIR_COMPLEX	36	0.425673	1.08684	0.352298	1	1	4234	tags=44%, list=30%, signal=31%	PAXX/ATP23/ERCC8/PALB2/SWSAP1/BRCA1/ATM/FANCD2/PMS2/BRCA2/ERCC4/XPC/LIG4/PRKDC/MSH2/PMS1
HP_TRACHEOESOPHAGEAL_FISTULA	HP_TRACHEOESOPHAGEAL_FISTULA	HP_TRACHEOESOPHAGEAL_FISTULA	61	0.402534	1.08681	0.349322	1	1	3240	tags=33%, list=23%, signal=25%	BUD23/CYBC1/METTL27/FKBP6/FANCA/PALB2/MLXIPL/RET/POLR1B/BRCA1/WRAP53/FANCM/FANCD2/NCF4/SPECC1L/GTF2IRD1/POLR1C/WBP11/BRCA2/ERCC4
GOBP_DNA_TEMPLATED_TRANSCRIPTION_INITIATION	GOBP_DNA_TEMPLATED_TRANSCRIPTION_INITIATION	GOBP_DNA_TEMPLATED_TRANSCRIPTION_INITIATION	95	0.390637	1.08654	0.334012	1	1	135	tags=4%, list=1%, signal=4%	CAVIN1/ELOB/ELOC/ELOA
GOBP_NEGATIVE_REGULATION_OF_SYSTEMIC_ARTERIAL_BLOOD_PRESSURE	GOBP_NEGATIVE_REGULATION_OF_SYSTEMIC_ARTERIAL_BLOOD_PRESSURE	GOBP_NEGATIVE_REGULATION_OF_SYSTEMIC_ARTERIAL_BLOOD_PRESSURE	8	0.567102	1.08649	0.388658	1	1	3902	tags=62%, list=27%, signal=45%	TNF/TRPV1/KL/BBS4/BMPR2
GOBP_SYNAPTIC_VESICLE_ENDOSOMAL_PROCESSING	GOBP_SYNAPTIC_VESICLE_ENDOSOMAL_PROCESSING	GOBP_SYNAPTIC_VESICLE_ENDOSOMAL_PROCESSING	8	0.567054	1.0864	0.388658	1	1	451	tags=12%, list=3%, signal=12%	BTBD8
HP_CLUBBING_OF_TOES	HP_CLUBBING_OF_TOES	HP_CLUBBING_OF_TOES	27	0.441424	1.08638	0.384442	1	1	5945	tags=67%, list=42%, signal=39%	FANCA/PALB2/BRCA1/FANCM/FANCD2/TLL1/SMARCA2/BRCA2/ERCC4/RFWD3/UBE2T/SLX4/PIGL/FANCI/RAD51/RAD51C/FANCE/FANCL
HP_APLASIA_HYPOPLASIA_OF_THE_GALLBLADDER	HP_APLASIA_HYPOPLASIA_OF_THE_GALLBLADDER	HP_APLASIA_HYPOPLASIA_OF_THE_GALLBLADDER	5	0.624615	1.08613	0.393805	1	1	5370	tags=100%, list=38%, signal=62%	SPECC1L/INTU/CNOT1/FOXF1/SON
GOBP_NEGATIVE_REGULATION_OF_CARBOHYDRATE_METABOLIC_PROCESS	GOBP_NEGATIVE_REGULATION_OF_CARBOHYDRATE_METABOLIC_PROCESS	GOBP_NEGATIVE_REGULATION_OF_CARBOHYDRATE_METABOLIC_PROCESS	32	0.43303	1.08603	0.373184	1	1	2641	tags=25%, list=18%, signal=20%	SELENOS/C1QTNF12/PRKN/TIGAR/PASK/CLTC/CBFA2T3/ENPP1
HP_ALLERGY	HP_ALLERGY	HP_ALLERGY	20	0.46464	1.08602	0.364596	1	1	2420	tags=25%, list=17%, signal=21%	PLCG2/CTLA4/PSTPIP1/BBS1/SPINK5
GOBP_CORTICAL_ACTIN_CYTOSKELETON_ORGANIZATION	GOBP_CORTICAL_ACTIN_CYTOSKELETON_ORGANIZATION	GOBP_CORTICAL_ACTIN_CYTOSKELETON_ORGANIZATION	35	0.425933	1.08597	0.371429	1	1	5137	tags=46%, list=36%, signal=29%	CAVIN3/TNF/RACGAP1/AKAP11/FMNL3/ECT2/EPB41/PLS1/STRIP1/NCKAP1L/FHOD1/EPB41L3/PDCD6IP/FMNL2/ROCK1/ROCK2
HP_HYPOPLASIA_OF_THE_MUSCULATURE	HP_HYPOPLASIA_OF_THE_MUSCULATURE	HP_HYPOPLASIA_OF_THE_MUSCULATURE	15	0.488771	1.08581	0.387255	1	1	125	tags=13%, list=1%, signal=13%	SELENON/MAP3K20
HP_PELVIC_KIDNEY	HP_PELVIC_KIDNEY	HP_PELVIC_KIDNEY	30	0.435751	1.08569	0.37514	1	1	2479	tags=23%, list=17%, signal=19%	BUD23/CCNQ/METTL27/FKBP6/MLXIPL/RTTN/FANCD2
HP_MALIGNANT_HYPERTHERMIA	HP_MALIGNANT_HYPERTHERMIA	HP_MALIGNANT_HYPERTHERMIA	9	0.546253	1.08553	0.393817	1	1	1577	tags=22%, list=11%, signal=20%	ELP1/SCN4A
HP_ABNORMALITY_OF_FACIAL_ADIPOSE_TISSUE	HP_ABNORMALITY_OF_FACIAL_ADIPOSE_TISSUE	HP_ABNORMALITY_OF_FACIAL_ADIPOSE_TISSUE	8	0.566588	1.0855	0.390041	1	1	2409	tags=38%, list=17%, signal=31%	ERCC8/ERCC6/POLR3A
GOBP_CENTROSOME_SEPARATION	GOBP_CENTROSOME_SEPARATION	GOBP_CENTROSOME_SEPARATION	13	0.502528	1.08536	0.386052	1	1	3663	tags=46%, list=26%, signal=34%	KIF11/CEP85/MAP9/CNTROB/KIF25/NDE1
GOBP_PHOSPHATIDYLINOSITOL_DEPHOSPHORYLATION	GOBP_PHOSPHATIDYLINOSITOL_DEPHOSPHORYLATION	GOBP_PHOSPHATIDYLINOSITOL_DEPHOSPHORYLATION	26	0.443665	1.08528	0.377401	1	1	2391	tags=23%, list=17%, signal=19%	PIP4P2/PIP4P1/MTMR8/MTMR4/INPPL1/INPP5D
GOMF_GLUCURONOSYL_N_ACETYLGALACTOSAMINYL_PROTEOGLYCAN_4_BETA_N_ACETYLGALACTOSAMINYLTRANSFERASE_ACTIVITY	GOMF_GLUCURONOSYL_N_ACETYLGALACTOSAMINYL_PROTEOGLYCAN_4_BETA_N_ACETYLGALACTOSAMINYLTRANSFERASE_ACTIVITY	GOMF_GLUCURONOSYL_N_ACETYLGALACTOSAMINYL_PROTEOGLYCAN_4_BETA_N_ACETYLGALACTOSAMINYLTRANSFERASE_ACTIVITY	5	0.624077	1.08519	0.39823	1	1	1628	tags=20%, list=11%, signal=18%	CHSY3
GOBP_ESTABLISHMENT_OF_SISTER_CHROMATID_COHESION	GOBP_ESTABLISHMENT_OF_SISTER_CHROMATID_COHESION	GOBP_ESTABLISHMENT_OF_SISTER_CHROMATID_COHESION	8	0.566344	1.08504	0.390041	1	1	4326	tags=50%, list=30%, signal=35%	CDCA5/DDX11/NIPBL/RB1
HP_ABNORMAL_C_PEPTIDE_LEVEL	HP_ABNORMAL_C_PEPTIDE_LEVEL	HP_ABNORMAL_C_PEPTIDE_LEVEL	15	0.488372	1.08493	0.387255	1	1	7	tags=7%, list=0%, signal=7%	CAVIN1
GOMF_TOXIN_TRANSMEMBRANE_TRANSPORTER_ACTIVITY	GOMF_TOXIN_TRANSMEMBRANE_TRANSPORTER_ACTIVITY	GOMF_TOXIN_TRANSMEMBRANE_TRANSPORTER_ACTIVITY	4	0.642681	1.0848	0.411498	1	1	4157	tags=75%, list=29%, signal=53%	SLC22A3/LRP6/LRP5
GOBP_GROOMING_BEHAVIOR	GOBP_GROOMING_BEHAVIOR	GOBP_GROOMING_BEHAVIOR	6	0.601642	1.08478	0.392806	1	1	2578	tags=33%, list=18%, signal=27%	DDO/HOXB8
GOBP_PHOSPHATIDYLETHANOLAMINE_BIOSYNTHETIC_PROCESS	GOBP_PHOSPHATIDYLETHANOLAMINE_BIOSYNTHETIC_PROCESS	GOBP_PHOSPHATIDYLETHANOLAMINE_BIOSYNTHETIC_PROCESS	9	0.545733	1.08449	0.395161	1	1	309	tags=11%, list=2%, signal=11%	SELENOI
GOBP_RECEPTOR_LOCALIZATION_TO_NON_MOTILE_CILIUM	GOBP_RECEPTOR_LOCALIZATION_TO_NON_MOTILE_CILIUM	GOBP_RECEPTOR_LOCALIZATION_TO_NON_MOTILE_CILIUM	3	0.685075	1.08449	0.41129	1	1	1955	tags=33%, list=14%, signal=29%	IFT80
HP_CHYLOTHORAX	HP_CHYLOTHORAX	HP_CHYLOTHORAX	13	0.502118	1.08448	0.387298	1	1	5199	tags=62%, list=36%, signal=39%	KIF11/BRAF/RASA1/TSC2/CBL/HLA-DRB1/EPHB4/TSC1
GOBP_REGULATION_OF_RESPONSE_TO_REACTIVE_OXYGEN_SPECIES	GOBP_REGULATION_OF_RESPONSE_TO_REACTIVE_OXYGEN_SPECIES	GOBP_REGULATION_OF_RESPONSE_TO_REACTIVE_OXYGEN_SPECIES	25	0.444567	1.08437	0.38479	1	1	2	tags=4%, list=0%, signal=4%	RACK1
HP_SKIN_PLAQUE	HP_SKIN_PLAQUE	HP_SKIN_PLAQUE	20	0.463887	1.08426	0.365768	1	1	5883	tags=70%, list=41%, signal=41%	ADA2/TMC8/CTLA4/RASA1/IL7/TSC2/HLA-DRB1/GLMN/KRT5/TNFRSF1B/TSC1/TRPM4/UBA1/ATP2A2
GOBP_DNA_LIGATION_INVOLVED_IN_DNA_REPAIR	GOBP_DNA_LIGATION_INVOLVED_IN_DNA_REPAIR	GOBP_DNA_LIGATION_INVOLVED_IN_DNA_REPAIR	3	0.684797	1.08405	0.412903	1	1	3941	tags=67%, list=28%, signal=48%	LIG3/LIG4
HP_BRANCHIAL_CYST	HP_BRANCHIAL_CYST	HP_BRANCHIAL_CYST	3	0.684739	1.08396	0.412903	1	1	1885	tags=33%, list=13%, signal=29%	SIX5
GOBP_POSITIVE_REGULATION_OF_CYTOSOLIC_CALCIUM_ION_CONCENTRATION_INVOLVED_IN_PHOSPHOLIPASE_C_ACTIVATING_G_PROTEIN_COUPLED_SIGNALING_PATHWAY	GOBP_POSITIVE_REGULATION_OF_CYTOSOLIC_CALCIUM_ION_CONCENTRATION_INVOLVED_IN_PHOSPHOLIPASE_C_ACTIVATING_G_PROTEIN_COUPLED_SIGNALING_PATHWAY	GOBP_POSITIVE_REGULATION_OF_CYTOSOLIC_CALCIUM_ION_CONCENTRATION_INVOLVED_IN_PHOSPHOLIPASE_C_ACTIVATING_G_PROTEIN_COUPLED_SIGNALING_PATHWAY	14	0.493275	1.08394	0.386781	1	1	3908	tags=43%, list=27%, signal=31%	GPR174/C3AR1/GPR18/P2RY10/P2RY8/GPR65
GOBP_REGULATION_OF_HEXOKINASE_ACTIVITY	GOBP_REGULATION_OF_HEXOKINASE_ACTIVITY	GOBP_REGULATION_OF_HEXOKINASE_ACTIVITY	8	0.565726	1.08385	0.391425	1	1	3412	tags=50%, list=24%, signal=38%	PRKN/TIGAR/RANBP2/DUSP12
GOCC_ELONGATOR_HOLOENZYME_COMPLEX	GOCC_ELONGATOR_HOLOENZYME_COMPLEX	GOCC_ELONGATOR_HOLOENZYME_COMPLEX	6	0.60101	1.08364	0.392806	1	1	311	tags=17%, list=2%, signal=16%	ELP1
GOBP_DESMOSOME_ORGANIZATION	GOBP_DESMOSOME_ORGANIZATION	GOBP_DESMOSOME_ORGANIZATION	8	0.565541	1.0835	0.394191	1	1	2644	tags=50%, list=18%, signal=41%	NECTIN1/GRHL1/PKP2/DSP
GOBP_CEREBELLAR_PURKINJE_CELL_LAYER_DEVELOPMENT	GOBP_CEREBELLAR_PURKINJE_CELL_LAYER_DEVELOPMENT	GOBP_CEREBELLAR_PURKINJE_CELL_LAYER_DEVELOPMENT	15	0.487656	1.08334	0.38848	1	1	5138	tags=53%, list=36%, signal=34%	COQ8B/TTC21B/LDB1/HERC1/B4GALT2/HSPA5/TTLL1/RORA
GOBP_ANAGEN	GOBP_ANAGEN	GOBP_ANAGEN	2	0.728767	1.08332	0.394464	1	1	2420	tags=50%, list=17%, signal=42%	SPINK5
GOBP_NEGATIVE_REGULATION_OF_SKELETAL_MUSCLE_CELL_DIFFERENTIATION	GOBP_NEGATIVE_REGULATION_OF_SKELETAL_MUSCLE_CELL_DIFFERENTIATION	GOBP_NEGATIVE_REGULATION_OF_SKELETAL_MUSCLE_CELL_DIFFERENTIATION	3	0.684261	1.0832	0.416129	1	1	1802	tags=33%, list=13%, signal=29%	MYOCD
HP_MULTIPLE_GLOMERULAR_CYSTS	HP_MULTIPLE_GLOMERULAR_CYSTS	HP_MULTIPLE_GLOMERULAR_CYSTS	9	0.545069	1.08317	0.397849	1	1	2637	tags=44%, list=18%, signal=36%	MYOCD/MT-ND3/MT-ND6/MT-ATP6
GOBP_DETECTION_OF_STIMULUS	GOBP_DETECTION_OF_STIMULUS	GOBP_DETECTION_OF_STIMULUS	103	0.387248	1.08308	0.319797	1	1	2365	tags=22%, list=17%, signal=19%	OR51M1/OR2A7/PPEF2/PJVK/OPN1SW/OR52I1/TAS2R20/NR2E3/TAS2R30/TTN/GRM6/TRPC3/MMP24/TNF/NGFR/ELOVL4/TRPV1/ATP8A2/SSC5D/SLC24A4/TLR1/TLR4/TIMELESS
HP_PSEUDOEPIPHYSES_OF_THE_METACARPALS	HP_PSEUDOEPIPHYSES_OF_THE_METACARPALS	HP_PSEUDOEPIPHYSES_OF_THE_METACARPALS	8	0.565249	1.08294	0.395574	1	1	2997	tags=50%, list=21%, signal=40%	NSD2/SALL1/FGFRL1/PCNT
HP_DECREASED_FERTILITY_IN_FEMALES	HP_DECREASED_FERTILITY_IN_FEMALES	HP_DECREASED_FERTILITY_IN_FEMALES	40	0.421716	1.08287	0.35691	1	1	3259	tags=25%, list=23%, signal=19%	CFAP298/DNAAF4/CCDC65/TLE6/HSF2BP/SOX9/STK36/RSPH9/DNAH1/DNAAF5
GOBP_AXONEMAL_CENTRAL_APPARATUS_ASSEMBLY	GOBP_AXONEMAL_CENTRAL_APPARATUS_ASSEMBLY	GOBP_AXONEMAL_CENTRAL_APPARATUS_ASSEMBLY	1	0.807219	1.08272	0.370019	1	1	2757	tags=100%, list=19%, signal=81%	RSPH9
HP_MATERNAL_DIABETES	HP_MATERNAL_DIABETES	HP_MATERNAL_DIABETES	17	0.480192	1.08263	0.382598	1	1	3046	tags=35%, list=21%, signal=28%	SLC12A3/DISP1/GLI2/TDGF1/GAS1/VANGL2
GOBP_RETROGRADE_TRANS_SYNAPTIC_SIGNALING	GOBP_RETROGRADE_TRANS_SYNAPTIC_SIGNALING	GOBP_RETROGRADE_TRANS_SYNAPTIC_SIGNALING	6	0.600418	1.08258	0.392806	1	1	285	tags=17%, list=2%, signal=16%	GUCY1A1
GOBP_REGULATION_OF_GLUTAMATE_RECEPTOR_CLUSTERING	GOBP_REGULATION_OF_GLUTAMATE_RECEPTOR_CLUSTERING	GOBP_REGULATION_OF_GLUTAMATE_RECEPTOR_CLUSTERING	3	0.683861	1.08257	0.417742	1	1	2272	tags=33%, list=16%, signal=28%	SLC7A11
HP_ABNORMAL_COCHLEA_MORPHOLOGY	HP_ABNORMAL_COCHLEA_MORPHOLOGY	HP_ABNORMAL_COCHLEA_MORPHOLOGY	12	0.508245	1.08251	0.395109	1	1	3057	tags=42%, list=21%, signal=33%	SIX5/PEX6/CEP78/SLC26A4/DDX11
GOBP_NEGATIVE_REGULATION_OF_TUMOR_NECROSIS_FACTOR_SUPERFAMILY_CYTOKINE_PRODUCTION	GOBP_NEGATIVE_REGULATION_OF_TUMOR_NECROSIS_FACTOR_SUPERFAMILY_CYTOKINE_PRODUCTION	GOBP_NEGATIVE_REGULATION_OF_TUMOR_NECROSIS_FACTOR_SUPERFAMILY_CYTOKINE_PRODUCTION	41	0.419128	1.08239	0.360691	1	1	3651	tags=32%, list=26%, signal=24%	VSIR/SELENOS/C5AR2/GPR18/LILRB1/IGF1/TLR4/DICER1/NLRC3/TWIST1/LTF/CACTIN/NR1H4
GOBP_NEURON_INTRINSIC_APOPTOTIC_SIGNALING_PATHWAY_IN_RESPONSE_TO_OXIDATIVE_STRESS	GOBP_NEURON_INTRINSIC_APOPTOTIC_SIGNALING_PATHWAY_IN_RESPONSE_TO_OXIDATIVE_STRESS	GOBP_NEURON_INTRINSIC_APOPTOTIC_SIGNALING_PATHWAY_IN_RESPONSE_TO_OXIDATIVE_STRESS	8	0.564952	1.08237	0.395574	1	1	2406	tags=25%, list=17%, signal=21%	PRKN/FBXW7
HP_SEPTO_OPTIC_DYSPLASIA	HP_SEPTO_OPTIC_DYSPLASIA	HP_SEPTO_OPTIC_DYSPLASIA	7	0.585125	1.08174	0.385816	1	1	2286	tags=43%, list=16%, signal=36%	LHX4/GLI2/GPR161
GOBP_POSITIVE_REGULATION_OF_DNA_DEMETHYLATION	GOBP_POSITIVE_REGULATION_OF_DNA_DEMETHYLATION	GOBP_POSITIVE_REGULATION_OF_DNA_DEMETHYLATION	3	0.683294	1.08167	0.420968	1	1	4530	tags=100%, list=32%, signal=68%	TOX/USP9X/USP7
GOMF_MUTSALPHA_COMPLEX_BINDING	GOMF_MUTSALPHA_COMPLEX_BINDING	GOMF_MUTSALPHA_COMPLEX_BINDING	5	0.622026	1.08163	0.40118	1	1	4555	tags=80%, list=32%, signal=55%	MCM9/MCM8/PMS2/ATR
GOBP_FOREBRAIN_NEUROBLAST_DIVISION	GOBP_FOREBRAIN_NEUROBLAST_DIVISION	GOBP_FOREBRAIN_NEUROBLAST_DIVISION	1	0.806379	1.0816	0.370019	1	1	2769	tags=100%, list=19%, signal=81%	LEF1
HP_IMPAIRED_DISTAL_PROPRIOCEPTION	HP_IMPAIRED_DISTAL_PROPRIOCEPTION	HP_IMPAIRED_DISTAL_PROPRIOCEPTION	6	0.599861	1.08157	0.395683	1	1	3782	tags=67%, list=26%, signal=49%	TWNK/POLR3A/DARS2/CYP7B1
GOBP_NEPHRIC_DUCT_MORPHOGENESIS	GOBP_NEPHRIC_DUCT_MORPHOGENESIS	GOBP_NEPHRIC_DUCT_MORPHOGENESIS	6	0.599841	1.08154	0.395683	1	1	4841	tags=67%, list=34%, signal=44%	EPHA7/OSR1/EPHA4/BMP4
GOBP_SUBSTRATE_DEPENDENT_CELL_MIGRATION	GOBP_SUBSTRATE_DEPENDENT_CELL_MIGRATION	GOBP_SUBSTRATE_DEPENDENT_CELL_MIGRATION	20	0.462688	1.08145	0.369285	1	1	3425	tags=35%, list=24%, signal=27%	ATP5F1B/ITGA11/STK4/SLIT2/NRP1/PTPRC/ANKS1A
GOBP_POSITIVE_REGULATION_OF_TUMOR_NECROSIS_FACTOR_MEDIATED_SIGNALING_PATHWAY	GOBP_POSITIVE_REGULATION_OF_TUMOR_NECROSIS_FACTOR_MEDIATED_SIGNALING_PATHWAY	GOBP_POSITIVE_REGULATION_OF_TUMOR_NECROSIS_FACTOR_MEDIATED_SIGNALING_PATHWAY	11	0.520289	1.08141	0.389474	1	1	1005	tags=9%, list=7%, signal=8%	PRKN
GOMF_CYSTEINE_TYPE_ENDOPEPTIDASE_ACTIVITY_INVOLVED_IN_APOPTOTIC_SIGNALING_PATHWAY	GOMF_CYSTEINE_TYPE_ENDOPEPTIDASE_ACTIVITY_INVOLVED_IN_APOPTOTIC_SIGNALING_PATHWAY	GOMF_CYSTEINE_TYPE_ENDOPEPTIDASE_ACTIVITY_INVOLVED_IN_APOPTOTIC_SIGNALING_PATHWAY	9	0.544144	1.08133	0.400538	1	1	4778	tags=56%, list=33%, signal=37%	CASP5/CASP2/CASP9/CASP10/CASP3
GOBP_MITOCHONDRIAL_OUTER_MEMBRANE_PERMEABILIZATION	GOBP_MITOCHONDRIAL_OUTER_MEMBRANE_PERMEABILIZATION	GOBP_MITOCHONDRIAL_OUTER_MEMBRANE_PERMEABILIZATION	29	0.435741	1.08132	0.383315	1	1	300	tags=7%, list=2%, signal=7%	ATP5IF1/RTL10
HP_TYPICAL_ABSENCE_SEIZURE	HP_TYPICAL_ABSENCE_SEIZURE	HP_TYPICAL_ABSENCE_SEIZURE	37	0.423159	1.0813	0.357688	1	1	4960	tags=43%, list=35%, signal=28%	PLPBP/MBD5/ALMS1/CLTC/SYNGAP1/DYNC1H1/DOCK8/ALDH7A1/JRK/NBEA/DYRK1A/ADGRG1/TAOK1/CUX1/STXBP1/ALDH4A1
HP_FLANK_PAIN	HP_FLANK_PAIN	HP_FLANK_PAIN	3	0.683032	1.08126	0.420968	1	1	3870	tags=67%, list=27%, signal=49%	TET2/JAK2
GOBP_NEGATIVE_REGULATION_OF_T_CELL_DIFFERENTIATION_IN_THYMUS	GOBP_NEGATIVE_REGULATION_OF_T_CELL_DIFFERENTIATION_IN_THYMUS	GOBP_NEGATIVE_REGULATION_OF_T_CELL_DIFFERENTIATION_IN_THYMUS	5	0.621726	1.0811	0.40118	1	1	5165	tags=80%, list=36%, signal=51%	TMEM131L/ZC3H8/BMP4/PTPN2
HP_HYPERPLASTIC_CALLUS_FORMATION	HP_HYPERPLASTIC_CALLUS_FORMATION	HP_HYPERPLASTIC_CALLUS_FORMATION	3	0.682818	1.08092	0.420968	1	1	469	tags=33%, list=3%, signal=32%	TENT5A
HP_VITAMIN_B12_DEFICIENCY	HP_VITAMIN_B12_DEFICIENCY	HP_VITAMIN_B12_DEFICIENCY	6	0.599489	1.0809	0.395683	1	1	2439	tags=33%, list=17%, signal=28%	AMN/ABCD1
GOMF_OUTWARD_RECTIFIER_POTASSIUM_CHANNEL_ACTIVITY	GOMF_OUTWARD_RECTIFIER_POTASSIUM_CHANNEL_ACTIVITY	GOMF_OUTWARD_RECTIFIER_POTASSIUM_CHANNEL_ACTIVITY	5	0.621452	1.08063	0.40118	1	1	3482	tags=80%, list=24%, signal=61%	KCNT2/KCNB1/KCND3/KCND1
GOBP_DOUBLE_STRAND_BREAK_REPAIR_VIA_SYNTHESIS_DEPENDENT_STRAND_ANNEALING	GOBP_DOUBLE_STRAND_BREAK_REPAIR_VIA_SYNTHESIS_DEPENDENT_STRAND_ANNEALING	GOBP_DOUBLE_STRAND_BREAK_REPAIR_VIA_SYNTHESIS_DEPENDENT_STRAND_ANNEALING	6	0.599266	1.0805	0.397122	1	1	2466	tags=50%, list=17%, signal=41%	DMC1/FANCM/XRCC3
HP_OCCIPITAL_MENINGOCELE	HP_OCCIPITAL_MENINGOCELE	HP_OCCIPITAL_MENINGOCELE	9	0.543705	1.08046	0.403226	1	1	75	tags=11%, list=1%, signal=11%	UFD1
HP_SEVERE_INFECTION	HP_SEVERE_INFECTION	HP_SEVERE_INFECTION	28	0.437376	1.08031	0.382353	1	1	3362	tags=32%, list=24%, signal=25%	TLR7/TMC8/FCGR3A/ELANE/SH2D1A/IL7/IKZF3/PTPRC/TET2
GOMF_TRNA_GUANINE_METHYLTRANSFERASE_ACTIVITY	GOMF_TRNA_GUANINE_METHYLTRANSFERASE_ACTIVITY	GOMF_TRNA_GUANINE_METHYLTRANSFERASE_ACTIVITY	12	0.507167	1.08022	0.395109	1	1	4594	tags=50%, list=32%, signal=34%	WDR4/TRMT10B/TRMT5/TRMT11/THUMPD3/TRMT10A
HP_ABNORMAL_4TH_FINGER_MORPHOLOGY	HP_ABNORMAL_4TH_FINGER_MORPHOLOGY	HP_ABNORMAL_4TH_FINGER_MORPHOLOGY	4	0.639886	1.08009	0.417549	1	1	4207	tags=75%, list=29%, signal=53%	KNSTRN/PIK3CD/MECOM
HP_INTERNALLY_NUCLEATED_SKELETAL_MUSCLE_FIBERS	HP_INTERNALLY_NUCLEATED_SKELETAL_MUSCLE_FIBERS	HP_INTERNALLY_NUCLEATED_SKELETAL_MUSCLE_FIBERS	2	0.726527	1.07999	0.399654	1	1	1533	tags=50%, list=11%, signal=45%	TTN
HP_SECOND_DEGREE_ATRIOVENTRICULAR_BLOCK	HP_SECOND_DEGREE_ATRIOVENTRICULAR_BLOCK	HP_SECOND_DEGREE_ATRIOVENTRICULAR_BLOCK	3	0.682228	1.07998	0.420968	1	1	1139	tags=33%, list=8%, signal=31%	CACNA1D
GOMF_AMINO_ACID_PROTON_SYMPORTER_ACTIVITY	GOMF_AMINO_ACID_PROTON_SYMPORTER_ACTIVITY	GOMF_AMINO_ACID_PROTON_SYMPORTER_ACTIVITY	3	0.682227	1.07998	0.420968	1	1	3327	tags=67%, list=23%, signal=51%	SLC25A18/SLC25A22
GOCC_CONDENSIN_COMPLEX	GOCC_CONDENSIN_COMPLEX	GOCC_CONDENSIN_COMPLEX	5	0.62099	1.07983	0.40413	1	1	3464	tags=60%, list=24%, signal=45%	NCAPG2/NCAPD2/NCAPD3
GOCC_CYCLIN_CDK_POSITIVE_TRANSCRIPTION_ELONGATION_FACTOR_COMPLEX	GOCC_CYCLIN_CDK_POSITIVE_TRANSCRIPTION_ELONGATION_FACTOR_COMPLEX	GOCC_CYCLIN_CDK_POSITIVE_TRANSCRIPTION_ELONGATION_FACTOR_COMPLEX	4	0.639692	1.07976	0.417549	1	1	4545	tags=75%, list=32%, signal=51%	CCNK/CCNT1/CDK13
GOBP_NEGATIVE_REGULATION_OF_PHOSPHOPROTEIN_PHOSPHATASE_ACTIVITY	GOBP_NEGATIVE_REGULATION_OF_PHOSPHOPROTEIN_PHOSPHATASE_ACTIVITY	GOBP_NEGATIVE_REGULATION_OF_PHOSPHOPROTEIN_PHOSPHATASE_ACTIVITY	23	0.447719	1.07972	0.382589	1	1	1721	tags=13%, list=12%, signal=11%	PTPA/TNF/RGN
HP_ARTERIAL_THROMBOSIS	HP_ARTERIAL_THROMBOSIS	HP_ARTERIAL_THROMBOSIS	18	0.471733	1.0797	0.375443	1	1	4820	tags=56%, list=34%, signal=37%	CCR1/TLR4/IL12A/TET2/AKT1/P4HA2/JAK2/HLA-DRB1/ERAP1/FAS
GOBP_MITOTIC_SPINDLE_ASSEMBLY	GOBP_MITOTIC_SPINDLE_ASSEMBLY	GOBP_MITOTIC_SPINDLE_ASSEMBLY	57	0.402547	1.07962	0.345226	1	1	4889	tags=46%, list=34%, signal=30%	TOGARAM1/ABRAXAS1/ABRAXAS2/KIF11/KIFC2/RACGAP1/CEP192/SPICE1/KIF2A/CEP97/MAP9/KIF15/PIBF1/MZT1/VPS4B/CHEK2/STAG2/CHMP7/SMC3/CCSAP/CLASP2/CLASP1/PDCD6IP/SMC1A/WRAP73/ZNF207
GOBP_POSITIVE_REGULATION_OF_FEVER_GENERATION	GOBP_POSITIVE_REGULATION_OF_FEVER_GENERATION	GOBP_POSITIVE_REGULATION_OF_FEVER_GENERATION	4	0.63957	1.07955	0.417549	1	1	1618	tags=50%, list=11%, signal=44%	TNF/IL1B
HP_CHILDHOOD_ONSET_SENSORINEURAL_HEARING_IMPAIRMENT	HP_CHILDHOOD_ONSET_SENSORINEURAL_HEARING_IMPAIRMENT	HP_CHILDHOOD_ONSET_SENSORINEURAL_HEARING_IMPAIRMENT	13	0.499689	1.07923	0.393524	1	1	4006	tags=38%, list=28%, signal=28%	RIPOR2/IGF1/HGF/NDE1/MARVELD2
GOBP_POSITIVE_REGULATION_OF_AMINE_TRANSPORT	GOBP_POSITIVE_REGULATION_OF_AMINE_TRANSPORT	GOBP_POSITIVE_REGULATION_OF_AMINE_TRANSPORT	17	0.478658	1.07917	0.387366	1	1	2138	tags=24%, list=15%, signal=20%	GRK2/RAB3B/SLC6A1/KCNB1
GOMF_PHOSPHATIDYLINOSITOL_3_4_5_TRISPHOSPHATE_BINDING	GOMF_PHOSPHATIDYLINOSITOL_3_4_5_TRISPHOSPHATE_BINDING	GOMF_PHOSPHATIDYLINOSITOL_3_4_5_TRISPHOSPHATE_BINDING	32	0.43005	1.07856	0.381006	1	1	4685	tags=47%, list=33%, signal=32%	WASHC2C/RACGAP1/BTK/DAPP1/ZFYVE16/AKT1/MYO1G/ARAP3/HIP1R/OGT/MYO10/IQGAP2/IQGAP1/PHLDA3/MYO1B
HP_SPINOCEREBELLAR_TRACT_DEGENERATION	HP_SPINOCEREBELLAR_TRACT_DEGENERATION	HP_SPINOCEREBELLAR_TRACT_DEGENERATION	7	0.583333	1.07842	0.391489	1	1	5454	tags=86%, list=38%, signal=53%	GJB1/GCLC/MAN2B1/ATXN3/ATXN2/TDP1
GOMF_FIBROBLAST_GROWTH_FACTOR_RECEPTOR_BINDING	GOMF_FIBROBLAST_GROWTH_FACTOR_RECEPTOR_BINDING	GOMF_FIBROBLAST_GROWTH_FACTOR_RECEPTOR_BINDING	10	0.528581	1.07837	0.396846	1	1	1732	tags=30%, list=12%, signal=26%	FGF22/FRS3/FGF1
HP_FOCAL_SENSORY_SEIZURE_WITH_VISUAL_FEATURES	HP_FOCAL_SENSORY_SEIZURE_WITH_VISUAL_FEATURES	HP_FOCAL_SENSORY_SEIZURE_WITH_VISUAL_FEATURES	3	0.681195	1.07835	0.420968	1	1	4560	tags=100%, list=32%, signal=68%	EPM2A/RELN/MICAL1
GOBP_RRNA_MODIFICATION	GOBP_RRNA_MODIFICATION	GOBP_RRNA_MODIFICATION	30	0.432756	1.07823	0.382979	1	1	331	tags=10%, list=2%, signal=10%	BUD23/MRM2/MRM3
HP_POSTURAL_INSTABILITY	HP_POSTURAL_INSTABILITY	HP_POSTURAL_INSTABILITY	59	0.400867	1.07816	0.355042	1	1	4082	tags=37%, list=29%, signal=27%	PRKN/ATP1A3/TRPC3/ERCC8/ERCC6/DNAJC13/CACNA1A/KCND3/ENPP1/ATP1A2/LCA5/FAR1/EIF4G1/PDGFB/RFC1/ERCC4/VPS13C/ATXN3/DDHD1/PODXL/TAF1/SPATA7
GOBP_SNRNA_METABOLIC_PROCESS	GOBP_SNRNA_METABOLIC_PROCESS	GOBP_SNRNA_METABOLIC_PROCESS	47	0.411497	1.0779	0.361111	1	1	5141	tags=45%, list=36%, signal=29%	INTS11/MTREX/INTS14/INTS6L/SNAPC4/INTS7/ZNF143/ICE1/SNAPC3/EXOSC5/RPAP2/METTL16/ZC3H8/INTS8/EXOSC2/SNAPC1/EXOSC10/METTL4/ICE2/CDK7/USPL1
GOBP_FORELIMB_MORPHOGENESIS	GOBP_FORELIMB_MORPHOGENESIS	GOBP_FORELIMB_MORPHOGENESIS	23	0.446906	1.07776	0.382589	1	1	3353	tags=39%, list=23%, signal=30%	FMN1/LNPK/HOXA13/HOXA11/OSR1/TWIST1/MSX2/NIPBL/RNF165
GOBP_LYMPHOCYTE_MIGRATION_INTO_LYMPHOID_ORGANS	GOBP_LYMPHOCYTE_MIGRATION_INTO_LYMPHOID_ORGANS	GOBP_LYMPHOCYTE_MIGRATION_INTO_LYMPHOID_ORGANS	5	0.61977	1.0777	0.411504	1	1	1963	tags=40%, list=14%, signal=35%	CCR7/RET
HP_CALCIFICATION_OF_CARTILAGE	HP_CALCIFICATION_OF_CARTILAGE	HP_CALCIFICATION_OF_CARTILAGE	7	0.582935	1.07769	0.391489	1	1	2641	tags=43%, list=18%, signal=35%	ZBTB20/TNFRSF11B/ENPP1
GOBP_NEUROTRANSMITTER_RECEPTOR_TRANSPORT_POSTSYNAPTIC_ENDOSOME_TO_LYSOSOME	GOBP_NEUROTRANSMITTER_RECEPTOR_TRANSPORT_POSTSYNAPTIC_ENDOSOME_TO_LYSOSOME	GOBP_NEUROTRANSMITTER_RECEPTOR_TRANSPORT_POSTSYNAPTIC_ENDOSOME_TO_LYSOSOME	2	0.724939	1.07763	0.399654	1	1	3934	tags=100%, list=28%, signal=72%	CACNG8/AP3D1
HP_PAIN_IN_HEAD_AND_NECK_REGION	HP_PAIN_IN_HEAD_AND_NECK_REGION	HP_PAIN_IN_HEAD_AND_NECK_REGION	23	0.446834	1.07759	0.382589	1	1	4245	tags=43%, list=30%, signal=31%	COL8A2/DKK1/CYSLTR2/TONSL/RASA1/PDGFB/AKT1/HMBS/ZEB1/BAP1
GOBP_GENE_SILENCING_BY_RNA	GOBP_GENE_SILENCING_BY_RNA	GOBP_GENE_SILENCING_BY_RNA	95	0.387362	1.07743	0.349287	1	1	4152	tags=31%, list=29%, signal=22%	TUT7/CNOT9/SPOUT1/TUT4/MIR29B2CHG/FKBP6/MIR34AHG/TNF/XPO5/MYOCD/ZC3H10/BCDIN3D/DICER1/DHX9/EIF4G1/METTL3/WTIP/TDRKH/DGCR8/HENMT1/AGO4/CNOT1/FXR1/MIRLET7BHG/SMAD1/SRRT/DROSHA/CARMN/CELF1
GOBP_RESPONSE_TO_BLUE_LIGHT	GOBP_RESPONSE_TO_BLUE_LIGHT	GOBP_RESPONSE_TO_BLUE_LIGHT	4	0.638276	1.07737	0.422088	1	1	1505	tags=25%, list=11%, signal=22%	CPT1B
HP_B_LYMPHOCYTOPENIA	HP_B_LYMPHOCYTOPENIA	HP_B_LYMPHOCYTOPENIA	26	0.440426	1.07736	0.387571	1	1	3572	tags=42%, list=25%, signal=32%	KNSTRN/JAK3/BTK/IKZF1/FCHO1/IKZF3/MYSM1/ICOS/TCF3/DOCK8/PIK3CD
GOBP_CHROMOSOME_SEPARATION	GOBP_CHROMOSOME_SEPARATION	GOBP_CHROMOSOME_SEPARATION	70	0.392851	1.07719	0.36373	1	1	4476	tags=44%, list=31%, signal=31%	CENPX/CENPS/HFM1/ZW10/CCNB1/APC/SPDL1/UBE2C/ATM/FANCM/XRCC3/CSNK2A1/CENPF/RIOK2/ANAPC1/HECW2/ERCC4/KNTC1/TOP3A/CDK5RAP2/EME2/DIS3L2/USP44/ZWINT/TOP2A/RB1/RAD21/ANAPC4/SLX4/NUMA1/TOP2B
GOBP_REGULATION_OF_METANEPHROS_DEVELOPMENT	GOBP_REGULATION_OF_METANEPHROS_DEVELOPMENT	GOBP_REGULATION_OF_METANEPHROS_DEVELOPMENT	2	0.724253	1.07661	0.399654	1	1	1963	tags=50%, list=14%, signal=43%	RET
GOCC_NBAF_COMPLEX	GOCC_NBAF_COMPLEX	GOCC_NBAF_COMPLEX	13	0.498268	1.07616	0.398506	1	1	3036	tags=38%, list=21%, signal=30%	DPF3/SMARCC2/ARID1B/SMARCA2/SS18L1
HP_INCOMPLETE_PARTITION_OF_THE_COCHLEA_TYPE_II	HP_INCOMPLETE_PARTITION_OF_THE_COCHLEA_TYPE_II	HP_INCOMPLETE_PARTITION_OF_THE_COCHLEA_TYPE_II	1	0.802322	1.07615	0.377609	1	1	2827	tags=100%, list=20%, signal=80%	SLC26A4
HP_THYROID_AGENESIS	HP_THYROID_AGENESIS	HP_THYROID_AGENESIS	1	0.802322	1.07615	0.377609	1	1	2827	tags=100%, list=20%, signal=80%	SLC26A4
HP_CHRONIC_LYMPHOCYTIC_MENINGITIS	HP_CHRONIC_LYMPHOCYTIC_MENINGITIS	HP_CHRONIC_LYMPHOCYTIC_MENINGITIS	4	0.637553	1.07615	0.426626	1	1	2847	tags=50%, list=20%, signal=40%	CIITA/RFXAP
HP_PAIN_INSENSITIVITY	HP_PAIN_INSENSITIVITY	HP_PAIN_INSENSITIVITY	16	0.478787	1.07607	0.39759	1	1	6942	tags=88%, list=49%, signal=45%	CLTCL1/EBF3/SPTLC1/KDM5C/DDHD1/ATL3/ATL1/SCN9A/ZFHX2/TDP1/MECP2/NGF/SPTLC2/MPV17
GOBP_CENTRAL_NERVOUS_SYSTEM_MYELIN_FORMATION	GOBP_CENTRAL_NERVOUS_SYSTEM_MYELIN_FORMATION	GOBP_CENTRAL_NERVOUS_SYSTEM_MYELIN_FORMATION	2	0.723764	1.07589	0.401384	1	1	1126	tags=50%, list=8%, signal=46%	MAG
GOBP_LIPID_HYDROXYLATION	GOBP_LIPID_HYDROXYLATION	GOBP_LIPID_HYDROXYLATION	2	0.72368	1.07576	0.403114	1	1	3952	tags=100%, list=28%, signal=72%	CYP2E1/CYP3A5
GOMF_POTASSIUM_CHANNEL_INHIBITOR_ACTIVITY	GOMF_POTASSIUM_CHANNEL_INHIBITOR_ACTIVITY	GOMF_POTASSIUM_CHANNEL_INHIBITOR_ACTIVITY	7	0.58186	1.0757	0.394326	1	1	2156	tags=29%, list=15%, signal=24%	WNK3/RASA1
GOCC_MRNA_EDITING_COMPLEX	GOCC_MRNA_EDITING_COMPLEX	GOCC_MRNA_EDITING_COMPLEX	7	0.581856	1.07569	0.394326	1	1	142	tags=14%, list=1%, signal=14%	VIRMA
GOBP_NEGATIVE_REGULATION_OF_MYELOID_CELL_APOPTOTIC_PROCESS	GOBP_NEGATIVE_REGULATION_OF_MYELOID_CELL_APOPTOTIC_PROCESS	GOBP_NEGATIVE_REGULATION_OF_MYELOID_CELL_APOPTOTIC_PROCESS	8	0.561367	1.0755	0.408022	1	1	46	tags=12%, list=0%, signal=12%	SELENOS
HP_ABNORMAL_TARSAL_OSSIFICATION	HP_ABNORMAL_TARSAL_OSSIFICATION	HP_ABNORMAL_TARSAL_OSSIFICATION	7	0.581672	1.07535	0.394326	1	1	3181	tags=43%, list=22%, signal=33%	HOXA13/INPPL1/CANT1
GOBP_DEMETHYLATION	GOBP_DEMETHYLATION	GOBP_DEMETHYLATION	52	0.404958	1.07498	0.365466	1	1	3362	tags=29%, list=24%, signal=22%	RIOX2/RIOX1/KDM8/TOX/KDM4D/UTY/KDM5D/HR/KDM7A/CYP51A1/USP9X/FBXL19/KDM4C/KDM5C/TET2
GOBP_REGULATION_OF_COLLATERAL_SPROUTING	GOBP_REGULATION_OF_COLLATERAL_SPROUTING	GOBP_REGULATION_OF_COLLATERAL_SPROUTING	13	0.497683	1.0749	0.399751	1	1	1385	tags=15%, list=10%, signal=14%	SPART/EPHA7
HP_DECREASED_FACIAL_EXPRESSION	HP_DECREASED_FACIAL_EXPRESSION	HP_DECREASED_FACIAL_EXPRESSION	95	0.38641	1.07478	0.352342	1	1	4649	tags=33%, list=33%, signal=22%	SELENON/MRE11/MAP3K20/TWNK/LARGE1/SLC18A2/ATP1A3/NEB/KCNH1/DNA2/KNSTRN/DNAJC13/EBF3/BCL11B/FKTN/EIF4G1/PDGFB/HACD1/PIK3CD/GFM2/PODXL/UBA5/TECPR2/TANGO2/GLE1/SLC16A2/PLXND1/KDM6A/RRM2B/GIGYF2/DMXL2
HP_ACUTE_PANCREATITIS	HP_ACUTE_PANCREATITIS	HP_ACUTE_PANCREATITIS	7	0.581323	1.07471	0.394326	1	1	139	tags=14%, list=1%, signal=14%	CYBC1
GOCC_NEURON_PROJECTION_MEMBRANE	GOCC_NEURON_PROJECTION_MEMBRANE	GOCC_NEURON_PROJECTION_MEMBRANE	21	0.45377	1.07464	0.382217	1	1	4823	tags=48%, list=34%, signal=32%	RIPOR2/KCNC1/TRPV1/KCNB1/GABRA2/GABRE/GPER1/EPB41L3/SPTBN1/MYO1C
GOCC_MEIOTIC_COHESIN_COMPLEX	GOCC_MEIOTIC_COHESIN_COMPLEX	GOCC_MEIOTIC_COHESIN_COMPLEX	6	0.595691	1.07405	0.405755	1	1	4715	tags=83%, list=33%, signal=56%	STAG3/STAG2/SMC3/RAD21/SMC1A
HP_ABNORMAL_MAGNESIUM_CONCENTRATION	HP_ABNORMAL_MAGNESIUM_CONCENTRATION	HP_ABNORMAL_MAGNESIUM_CONCENTRATION	11	0.516666	1.07388	0.405263	1	1	3923	tags=45%, list=27%, signal=33%	SLC12A3/TBCE/TRPM6/FXYD2/CNNM2
GOBP_CELL_PROLIFERATION_IN_BONE_MARROW	GOBP_CELL_PROLIFERATION_IN_BONE_MARROW	GOBP_CELL_PROLIFERATION_IN_BONE_MARROW	4	0.636063	1.07363	0.429652	1	1	3176	tags=50%, list=22%, signal=39%	LEF1/SETD4
HP_ABNORMAL_EPIGLOTTIS_MORPHOLOGY	HP_ABNORMAL_EPIGLOTTIS_MORPHOLOGY	HP_ABNORMAL_EPIGLOTTIS_MORPHOLOGY	14	0.488579	1.07362	0.397797	1	1	1955	tags=21%, list=14%, signal=19%	WDR35/C2CD3/IFT80
HP_SMALL_THENAR_EMINENCE	HP_SMALL_THENAR_EMINENCE	HP_SMALL_THENAR_EMINENCE	3	0.678034	1.07335	0.424194	1	1	1553	tags=33%, list=11%, signal=30%	HOXA13
GOBP_PEPTIDYL_GLUTAMIC_ACID_MODIFICATION	GOBP_PEPTIDYL_GLUTAMIC_ACID_MODIFICATION	GOBP_PEPTIDYL_GLUTAMIC_ACID_MODIFICATION	21	0.453175	1.07323	0.382217	1	1	2799	tags=33%, list=20%, signal=27%	NAA80/TTLL9/TTLL4/AGBL2/VKORC1L1/GGCX/AGBL3
HP_LARGE_HANDS	HP_LARGE_HANDS	HP_LARGE_HANDS	31	0.429667	1.07313	0.383669	1	1	3666	tags=29%, list=26%, signal=22%	CAVIN1/POLR3A/PEX6/PACS1/HERC1/PEX1/PHGDH/KDM5C/NSD1
HP_EEG_WITH_GENERALIZED_SHARP_SLOW_WAVES	HP_EEG_WITH_GENERALIZED_SHARP_SLOW_WAVES	HP_EEG_WITH_GENERALIZED_SHARP_SLOW_WAVES	9	0.539949	1.073	0.409946	1	1	3630	tags=44%, list=25%, signal=33%	PLPBP/CACNA1A/ATP1A2/ALDH7A1
GOBP_POSITIVE_REGULATION_OF_AMYLOID_PRECURSOR_PROTEIN_CATABOLIC_PROCESS	GOBP_POSITIVE_REGULATION_OF_AMYLOID_PRECURSOR_PROTEIN_CATABOLIC_PROCESS	GOBP_POSITIVE_REGULATION_OF_AMYLOID_PRECURSOR_PROTEIN_CATABOLIC_PROCESS	20	0.459019	1.07288	0.376319	1	1	5561	tags=60%, list=39%, signal=37%	TNF/AGER/GSAP/EFNA3/SP1/ABCA2/EPHA4/CASP3/IFNG/ROCK2/SPON1/IFNGR1
HP_MEDIAN_CLEFT_LIP	HP_MEDIAN_CLEFT_LIP	HP_MEDIAN_CLEFT_LIP	26	0.438481	1.0726	0.39322	1	1	3800	tags=38%, list=27%, signal=28%	LHX4/STIL/DISP1/GLI2/TDGF1/PIGN/GAS1/NUAK2/INTU/STAG2
GOBP_ACTIVATION_OF_CYSTEINE_TYPE_ENDOPEPTIDASE_ACTIVITY_INVOLVED_IN_APOPTOTIC_PROCESS	GOBP_ACTIVATION_OF_CYSTEINE_TYPE_ENDOPEPTIDASE_ACTIVITY_INVOLVED_IN_APOPTOTIC_PROCESS	GOBP_ACTIVATION_OF_CYSTEINE_TYPE_ENDOPEPTIDASE_ACTIVITY_INVOLVED_IN_APOPTOTIC_PROCESS	66	0.393625	1.07254	0.365602	1	1	3905	tags=29%, list=27%, signal=21%	RACK1/BEX3/CASP5/P2RX1/ACER2/TNF/NGFR/NLRP12/AIFM1/TNFSF15/CASP2/CRADD/NLRP1/S100A9/SENP1/CASP9/CASP10/JAK2/CASP8AP2
HP_CONGENITAL_NYSTAGMUS	HP_CONGENITAL_NYSTAGMUS	HP_CONGENITAL_NYSTAGMUS	44	0.409367	1.07253	0.375	1	1	6815	tags=68%, list=48%, signal=36%	CCDC32/KCNMA1/MAPK8IP3/TANC2/MT-ATP6/PTPN23/TBC1D24/BLOC1S6/TRIP12/HUWE1/KRT5/LRP5/MADD/RLIM/BCORL1/NTNG2/ATP6V1B2/ACTL6A/TNRC6B/TRAPPC4/WASF1/HTT/PUS7/HS2ST1/PSMD12/WDFY3/ZMIZ1/TCF20/CNOT3/NUP62
GOBP_NEGATIVE_REGULATION_OF_GRANULOCYTE_CHEMOTAXIS	GOBP_NEGATIVE_REGULATION_OF_GRANULOCYTE_CHEMOTAXIS	GOBP_NEGATIVE_REGULATION_OF_GRANULOCYTE_CHEMOTAXIS	4	0.635361	1.07245	0.429652	1	1	2305	tags=75%, list=16%, signal=63%	C5AR2/TNFAIP6/SLIT2
GOBP_NEGATIVE_REGULATION_OF_NEUTROPHIL_MIGRATION	GOBP_NEGATIVE_REGULATION_OF_NEUTROPHIL_MIGRATION	GOBP_NEGATIVE_REGULATION_OF_NEUTROPHIL_MIGRATION	4	0.635361	1.07245	0.429652	1	1	2305	tags=75%, list=16%, signal=63%	C5AR2/TNFAIP6/SLIT2
HP_CLONUS	HP_CLONUS	HP_CLONUS	77	0.389457	1.0722	0.371546	1	1	522	tags=8%, list=4%, signal=8%	SPART/HIKESHI/PLPBP/WASHC5/SELENOI/PRUNE1
GOBP_NEGATIVE_REGULATION_OF_T_CELL_MIGRATION	GOBP_NEGATIVE_REGULATION_OF_T_CELL_MIGRATION	GOBP_NEGATIVE_REGULATION_OF_T_CELL_MIGRATION	4	0.635165	1.07212	0.429652	1	1	293	tags=25%, list=2%, signal=24%	RIPOR2
GOBP_NEGATIVE_REGULATION_OF_SIGNAL_TRANSDUCTION_BY_P53_CLASS_MEDIATOR	GOBP_NEGATIVE_REGULATION_OF_SIGNAL_TRANSDUCTION_BY_P53_CLASS_MEDIATOR	GOBP_NEGATIVE_REGULATION_OF_SIGNAL_TRANSDUCTION_BY_P53_CLASS_MEDIATOR	29	0.432024	1.07209	0.403608	1	1	1005	tags=10%, list=7%, signal=10%	NOP53/YJU2/PRKN
HP_ABNORMAL_ANTERIOR_HORN_CELL_MORPHOLOGY	HP_ABNORMAL_ANTERIOR_HORN_CELL_MORPHOLOGY	HP_ABNORMAL_ANTERIOR_HORN_CELL_MORPHOLOGY	14	0.487705	1.0717	0.401469	1	1	77	tags=7%, list=1%, signal=7%	CPLANE1
HP_BROAD_CHIN	HP_BROAD_CHIN	HP_BROAD_CHIN	6	0.594366	1.07166	0.407194	1	1	4765	tags=83%, list=33%, signal=56%	EBF3/KANSL1/TAF1/DYRK1A/STXBP1
HP_ABNORMAL_PROLACTIN_LEVEL	HP_ABNORMAL_PROLACTIN_LEVEL	HP_ABNORMAL_PROLACTIN_LEVEL	14	0.487687	1.07166	0.401469	1	1	4245	tags=43%, list=30%, signal=30%	LHX4/GLI2/RBM28/PDGFB/AKT1/BAP1
HP_GASTRITIS	HP_GASTRITIS	HP_GASTRITIS	12	0.503092	1.07154	0.410553	1	1	6018	tags=75%, list=42%, signal=43%	IL1B/CTLA4/CASP10/CARD8/CDH1/FAS/SKIV2L/TTC37/LRBA
GOBP_TRANSCRIPTION_BY_RNA_POLYMERASE_I	GOBP_TRANSCRIPTION_BY_RNA_POLYMERASE_I	GOBP_TRANSCRIPTION_BY_RNA_POLYMERASE_I	41	0.414907	1.07149	0.37797	1	1	37	tags=5%, list=0%, signal=5%	CAVIN1/NOP53
GOBP_REGULATION_OF_LYMPHOCYTE_MEDIATED_IMMUNITY	GOBP_REGULATION_OF_LYMPHOCYTE_MEDIATED_IMMUNITY	GOBP_REGULATION_OF_LYMPHOCYTE_MEDIATED_IMMUNITY	101	0.383516	1.07116	0.344828	1	1	4695	tags=40%, list=33%, signal=27%	NECTIN2/SHLD1/SHLD2/NSD2/SHLD3/TNF/IL1B/WAS/LILRB1/BTK/PARP3/SH2D1A/FZD5/RAET1E/IL12A/AGER/THOC1/PTPRC/TFRC/RIF1/ZP3/ATAD5/CD46/MR1/NCKAP1L/MALT1/ZBTB1/TRAF6/HLA-DRB1/MSH2/SLC15A4/IL1R1/SMAD7/RIPK3/CD1D/DUSP22/PPP3CB/CLCF1/TNFRSF1B/PAXIP1
GOBP_REGULATION_OF_GLUCOSE_IMPORT	GOBP_REGULATION_OF_GLUCOSE_IMPORT	GOBP_REGULATION_OF_GLUCOSE_IMPORT	39	0.41791	1.07116	0.365615	1	1	2835	tags=21%, list=20%, signal=16%	SELENOS/C1QTNF12/TNF/CLTCL1/IGF1/RNASEL/ENPP1/AKT2
GOMF_NUCLEOTIDYLTRANSFERASE_ACTIVITY	GOMF_NUCLEOTIDYLTRANSFERASE_ACTIVITY	GOMF_NUCLEOTIDYLTRANSFERASE_ACTIVITY	105	0.381981	1.07098	0.353597	1	1	3468	tags=26%, list=24%, signal=20%	TUT7/TENT4B/TENT2/TUT4/TENT4A/CGAS/TENT5A/TENT5C/MAB21L1/SELENOO/GDPGP1/POLR1A/POLR1B/POLN/POLR3A/POLK/POLH/TEP1/POLR3B/MED20/POLE/POLR1C/POLR3G/POLI/NMNAT1/POLA1/RNGTT
HP_NEONATAL_RESPIRATORY_DISTRESS	HP_NEONATAL_RESPIRATORY_DISTRESS	HP_NEONATAL_RESPIRATORY_DISTRESS	80	0.388352	1.07089	0.368744	1	1	5032	tags=46%, list=35%, signal=30%	CFAP298/PLPBP/DNAAF4/TENT5A/CCDC65/SCN4A/SOX9/KNSTRN/ZC4H2/XYLT1/PTCD3/STK36/CUL7/COLQ/RSPH9/UBE3B/SHPK/SMARCA2/DNAH1/CANT1/DNAAF5/PIK3CD/ALDH7A1/NR1H4/GAS8/SMPD4/CCDC40/TRIP4/SPOP/RNF168/FOXF1/RSPH3/MADD/SPAG1/RPGR/RALGAPA1/MBTPS2
GOBP_POSTSYNAPTIC_MEMBRANE_ORGANIZATION	GOBP_POSTSYNAPTIC_MEMBRANE_ORGANIZATION	GOBP_POSTSYNAPTIC_MEMBRANE_ORGANIZATION	23	0.444013	1.07079	0.389462	1	1	2710	tags=26%, list=19%, signal=21%	MESD/NLGN4Y/LHFPL4/SLC7A11/LRP4/COLQ
HP_ACHROMATOPSIA	HP_ACHROMATOPSIA	HP_ACHROMATOPSIA	1	0.798195	1.07062	0.388994	1	1	2886	tags=100%, list=20%, signal=80%	NBAS
HP_UNUSUAL_FUNGAL_INFECTION	HP_UNUSUAL_FUNGAL_INFECTION	HP_UNUSUAL_FUNGAL_INFECTION	47	0.408698	1.07057	0.370726	1	1	3835	tags=38%, list=27%, signal=28%	CYBC1/IL21R/PLCG2/KNSTRN/JAK3/STK4/CIITA/ZNF341/TNFSF15/SP110/EPG5/IL12A/RFXAP/TFRC/DOCK8/PIK3CD/CLEC7A/MVK
GOMF_LOW_DENSITY_LIPOPROTEIN_PARTICLE_RECEPTOR_BINDING	GOMF_LOW_DENSITY_LIPOPROTEIN_PARTICLE_RECEPTOR_BINDING	GOMF_LOW_DENSITY_LIPOPROTEIN_PARTICLE_RECEPTOR_BINDING	15	0.481895	1.07054	0.405637	1	1	2623	tags=27%, list=18%, signal=22%	MESD/DKK1/CLTC/ANKRA2
HP_BONE_CYST	HP_BONE_CYST	HP_BONE_CYST	21	0.452	1.07045	0.384527	1	1	3933	tags=29%, list=28%, signal=21%	CAVIN1/ZBTB20/SH3BP2/AKT1/USF3/HLA-DRB1
HP_PROGRESSIVE_SENSORINEURAL_HEARING_IMPAIRMENT	HP_PROGRESSIVE_SENSORINEURAL_HEARING_IMPAIRMENT	HP_PROGRESSIVE_SENSORINEURAL_HEARING_IMPAIRMENT	25	0.438836	1.07039	0.399546	1	1	6182	tags=68%, list=43%, signal=39%	GSDME/ATP1A3/ALMS1/MYO3A/GJB2/MT-ND6/LARS2/MT-CYB/MT-CO3/MT-ND1/MT-CO2/OPA1/TPRN/MYO6/IARS2/MT-ND5/MT-CO1
GOBP_REGULATION_OF_ASYMMETRIC_CELL_DIVISION	GOBP_REGULATION_OF_ASYMMETRIC_CELL_DIVISION	GOBP_REGULATION_OF_ASYMMETRIC_CELL_DIVISION	1	0.797846	1.07015	0.392789	1	1	2891	tags=100%, list=20%, signal=80%	INSC
GOMF_DNA_POLYMERASE_BINDING	GOMF_DNA_POLYMERASE_BINDING	GOMF_DNA_POLYMERASE_BINDING	15	0.481686	1.07007	0.405637	1	1	131	tags=7%, list=1%, signal=7%	PAXX
HP_DEEP_VENOUS_THROMBOSIS	HP_DEEP_VENOUS_THROMBOSIS	HP_DEEP_VENOUS_THROMBOSIS	13	0.495432	1.07003	0.402242	1	1	3550	tags=38%, list=25%, signal=29%	F13A1/PMM2/MTRR/AKT1/ALG6
GOBP_DNA_REPLICATION_CHECKPOINT_SIGNALING	GOBP_DNA_REPLICATION_CHECKPOINT_SIGNALING	GOBP_DNA_REPLICATION_CHECKPOINT_SIGNALING	10	0.524379	1.0698	0.408673	1	1	4427	tags=50%, list=31%, signal=35%	DNA2/TIMELESS/RAD17/HUS1/TOPBP1
GOBP_NEGATIVE_REGULATION_OF_MUSCLE_CONTRACTION	GOBP_NEGATIVE_REGULATION_OF_MUSCLE_CONTRACTION	GOBP_NEGATIVE_REGULATION_OF_MUSCLE_CONTRACTION	18	0.467151	1.06921	0.390791	1	1	1043	tags=17%, list=7%, signal=15%	GUCY1A1/GRK2/KCNMA1
HP_NATAL_TOOTH	HP_NATAL_TOOTH	HP_NATAL_TOOTH	22	0.447141	1.06915	0.385057	1	1	5076	tags=55%, list=36%, signal=35%	C2CD3/EHMT1/EVC2/POLR3A/DSP/BCL11B/SPECC1L/INTU/AMER1/KDM6A/CEP120/KMT2C
GOBP_ANATOMICAL_STRUCTURE_REGRESSION	GOBP_ANATOMICAL_STRUCTURE_REGRESSION	GOBP_ANATOMICAL_STRUCTURE_REGRESSION	8	0.558047	1.06914	0.413555	1	1	5727	tags=75%, list=40%, signal=45%	LEF1/SMAD5/LRP5/OPN4/GLI1/FLT1
HP_DISPROPORTIONATE_SHORT_LIMB_SHORT_STATURE	HP_DISPROPORTIONATE_SHORT_LIMB_SHORT_STATURE	HP_DISPROPORTIONATE_SHORT_LIMB_SHORT_STATURE	70	0.38985	1.06896	0.375	1	1	3181	tags=23%, list=22%, signal=18%	MESD/TENT5A/WDR35/CREB3L1/IFT80/TONSL/SOX9/CHST3/XYLT1/EVC2/INPPL1/TRIP11/KMT2A/ALG9/MYSM1/CANT1
HP_ABNORMAL_FOREARM_BONE_MORPHOLOGY	HP_ABNORMAL_FOREARM_BONE_MORPHOLOGY	HP_ABNORMAL_FOREARM_BONE_MORPHOLOGY	71	0.389093	1.06884	0.374872	1	1	3998	tags=37%, list=28%, signal=27%	VPS35L/CCNQ/FANCA/HOXA11/EXOC6B/PALB2/CHST3/APC/CCDC8/BRCA1/DHODH/FANCM/FANCD2/IFT81/TRIP11/LRP4/CUL7/PCNT/NIPBL/BRCA2/ERCC4/SAMD9/RFWD3/UBE2T/NPR2/PDE4D
GOMF_AMINOACYLTRANSFERASE_ACTIVITY	GOMF_AMINOACYLTRANSFERASE_ACTIVITY	GOMF_AMINOACYLTRANSFERASE_ACTIVITY	8	0.557864	1.06879	0.413555	1	1	1612	tags=38%, list=11%, signal=33%	QPCTL/F13A1/GGT6
HP_ABNORMALITY_OF_VITAMIN_D_METABOLISM	HP_ABNORMALITY_OF_VITAMIN_D_METABOLISM	HP_ABNORMALITY_OF_VITAMIN_D_METABOLISM	25	0.438169	1.06877	0.402951	1	1	3313	tags=28%, list=23%, signal=22%	EFL1/SLC10A1/SLC51B/CLCN5/ENPP1/KL/FARSB
HP_APLASIA_HYPOPLASIA_OF_THE_TRAGUS	HP_APLASIA_HYPOPLASIA_OF_THE_TRAGUS	HP_APLASIA_HYPOPLASIA_OF_THE_TRAGUS	5	0.61447	1.06849	0.429204	1	1	5515	tags=100%, list=39%, signal=61%	GLI2/EFTUD2/KCTD1/NUP188/KAT6A
HP_UNDERDEVELOPED_TRAGUS	HP_UNDERDEVELOPED_TRAGUS	HP_UNDERDEVELOPED_TRAGUS	5	0.61447	1.06849	0.429204	1	1	5515	tags=100%, list=39%, signal=61%	GLI2/EFTUD2/KCTD1/NUP188/KAT6A
GOBP_POSITIVE_REGULATION_OF_LYMPHOCYTE_MIGRATION	GOBP_POSITIVE_REGULATION_OF_LYMPHOCYTE_MIGRATION	GOBP_POSITIVE_REGULATION_OF_LYMPHOCYTE_MIGRATION	22	0.446847	1.06845	0.388506	1	1	1698	tags=23%, list=12%, signal=20%	SELENOK/CCL7/CCL4/CCL3/AIF1
HP_VASCULITIS	HP_VASCULITIS	HP_VASCULITIS	44	0.40781	1.06845	0.382479	1	1	3933	tags=36%, list=28%, signal=26%	ADA2/CCR1/WAS/CTLA4/CIITA/SH2D1A/TLR4/IL12A/ICOS/DOCK8/DNASE1L3/P4HA2/CASP10/MVK/SAMHD1/HLA-DRB1
HP_RECURRENT_ABSCESS_FORMATION	HP_RECURRENT_ABSCESS_FORMATION	HP_RECURRENT_ABSCESS_FORMATION	13	0.494687	1.06843	0.408468	1	1	6078	tags=69%, list=43%, signal=40%	BTK/SP110/FCN3/AP3B1/LCP2/CD3E/CD247/CTSC/PSEN1
HP_AIRWAY_OBSTRUCTION	HP_AIRWAY_OBSTRUCTION	HP_AIRWAY_OBSTRUCTION	66	0.39208	1.06833	0.376931	1	1	3021	tags=27%, list=21%, signal=22%	UFD1/CFAP298/CYBC1/DNAAF4/CCDC65/MPEG1/WAS/CTLA4/SOX9/APC/ALMS1/TLL1/STK36/AHDC1/RSPH9/NCF4/SH3BP2/DNAH1
GOBP_REGULATION_OF_AEROBIC_RESPIRATION	GOBP_REGULATION_OF_AEROBIC_RESPIRATION	GOBP_REGULATION_OF_AEROBIC_RESPIRATION	29	0.430484	1.06827	0.409245	1	1	2626	tags=17%, list=18%, signal=14%	NOP53/TNF/MLXIPL/ABCD1/CBFA2T3
GOBP_INTERLEUKIN_10_PRODUCTION	GOBP_INTERLEUKIN_10_PRODUCTION	GOBP_INTERLEUKIN_10_PRODUCTION	36	0.418374	1.06821	0.384026	1	1	4163	tags=39%, list=29%, signal=28%	VSIR/CD40LG/PLCG2/LILRB1/JAK3/TLR4/TSLP/AGER/PIBF1/HGF/CLEC7A/CD46/HLA-DRB1/CD274
HP_ABNORMALITY_OF_VITAMIN_A_METABOLISM	HP_ABNORMALITY_OF_VITAMIN_A_METABOLISM	HP_ABNORMALITY_OF_VITAMIN_A_METABOLISM	8	0.557387	1.06788	0.414938	1	1	3313	tags=38%, list=23%, signal=29%	EFL1/SLC51B/FARSB
HP_REDUCED_NUMBER_OF_CORNEAL_ENDOTHELIAL_CELLS	HP_REDUCED_NUMBER_OF_CORNEAL_ENDOTHELIAL_CELLS	HP_REDUCED_NUMBER_OF_CORNEAL_ENDOTHELIAL_CELLS	2	0.718363	1.06786	0.411765	1	1	4028	tags=100%, list=28%, signal=72%	COL8A2/ZEB1
GOBP_REGULATION_OF_MYELOID_DENDRITIC_CELL_ACTIVATION	GOBP_REGULATION_OF_MYELOID_DENDRITIC_CELL_ACTIVATION	GOBP_REGULATION_OF_MYELOID_DENDRITIC_CELL_ACTIVATION	1	0.796097	1.0678	0.396584	1	1	2916	tags=100%, list=20%, signal=80%	CD2
GOBP_NEGATIVE_REGULATION_OF_SIGNALING_RECEPTOR_ACTIVITY	GOBP_NEGATIVE_REGULATION_OF_SIGNALING_RECEPTOR_ACTIVITY	GOBP_NEGATIVE_REGULATION_OF_SIGNALING_RECEPTOR_ACTIVITY	33	0.422901	1.06751	0.393771	1	1	2059	tags=24%, list=14%, signal=21%	MTRNR2L11/MTRNR2L10/NCAPG2/MTRNR2L12/TNF/DKK1/MTRNR2L8/ESR2
GOBP_MITOCHONDRIAL_DNA_METABOLIC_PROCESS	GOBP_MITOCHONDRIAL_DNA_METABOLIC_PROCESS	GOBP_MITOCHONDRIAL_DNA_METABOLIC_PROCESS	14	0.485751	1.06741	0.402693	1	1	3524	tags=29%, list=25%, signal=22%	STOX1/DNA2/LIG3/TOP3A
GOBP_REGULATION_OF_GLUCOSE_TRANSMEMBRANE_TRANSPORT	GOBP_REGULATION_OF_GLUCOSE_TRANSMEMBRANE_TRANSPORT	GOBP_REGULATION_OF_GLUCOSE_TRANSMEMBRANE_TRANSPORT	52	0.402093	1.06737	0.372881	1	1	2835	tags=21%, list=20%, signal=17%	SELENOS/C1QTNF12/TNF/IL1B/CLTCL1/BRAF/IGF1/RNASEL/ENPP1/STXBP4/AKT2
HP_LACK_OF_PEER_RELATIONSHIPS	HP_LACK_OF_PEER_RELATIONSHIPS	HP_LACK_OF_PEER_RELATIONSHIPS	8	0.557058	1.06725	0.414938	1	1	4730	tags=62%, list=33%, signal=42%	NEXMIF/SLC6A1/SYNGAP1/CHD2/NLGN4X
GOBP_IMMATURE_T_CELL_PROLIFERATION	GOBP_IMMATURE_T_CELL_PROLIFERATION	GOBP_IMMATURE_T_CELL_PROLIFERATION	4	0.632188	1.06709	0.431165	1	1	1618	tags=50%, list=11%, signal=44%	TMEM131L/IL1B
GOBP_REGULATION_OF_IMMATURE_T_CELL_PROLIFERATION	GOBP_REGULATION_OF_IMMATURE_T_CELL_PROLIFERATION	GOBP_REGULATION_OF_IMMATURE_T_CELL_PROLIFERATION	4	0.632188	1.06709	0.431165	1	1	1618	tags=50%, list=11%, signal=44%	TMEM131L/IL1B
GOBP_POSITIVE_REGULATION_OF_PROGRAMMED_NECROTIC_CELL_DEATH	GOBP_POSITIVE_REGULATION_OF_PROGRAMMED_NECROTIC_CELL_DEATH	GOBP_POSITIVE_REGULATION_OF_PROGRAMMED_NECROTIC_CELL_DEATH	5	0.613642	1.06705	0.433628	1	1	4499	tags=60%, list=31%, signal=41%	ZBP1/RIPK3/CASP6
GOBP_REGULATION_OF_CALCINEURIN_MEDIATED_SIGNALING	GOBP_REGULATION_OF_CALCINEURIN_MEDIATED_SIGNALING	GOBP_REGULATION_OF_CALCINEURIN_MEDIATED_SIGNALING	26	0.436154	1.06691	0.40113	1	1	2260	tags=27%, list=16%, signal=23%	STIMATE/PLCG2/TNF/AKAP6/EFHB/HOMER2/IGF1
GOBP_REGULATION_OF_ANTIMICROBIAL_HUMORAL_RESPONSE	GOBP_REGULATION_OF_ANTIMICROBIAL_HUMORAL_RESPONSE	GOBP_REGULATION_OF_ANTIMICROBIAL_HUMORAL_RESPONSE	2	0.717675	1.06684	0.411765	1	1	2420	tags=50%, list=17%, signal=42%	SPINK5
HP_HYPERTENSIVE_CRISIS	HP_HYPERTENSIVE_CRISIS	HP_HYPERTENSIVE_CRISIS	12	0.500833	1.06673	0.415701	1	1	75	tags=8%, list=1%, signal=8%	UFD1
GOBP_REGULATION_OF_DNA_DEPENDENT_DNA_REPLICATION	GOBP_REGULATION_OF_DNA_DEPENDENT_DNA_REPLICATION	GOBP_REGULATION_OF_DNA_DEPENDENT_DNA_REPLICATION	41	0.413056	1.06671	0.383369	1	1	3225	tags=27%, list=23%, signal=21%	FBH1/GINS2/DBF4B/CIZ1/KAT7/TIMELESS/LIG3/GINS3/CDK2/RFC3/BRCA2
GOBP_MEMBRANE_DISRUPTION_IN_ANOTHER_ORGANISM	GOBP_MEMBRANE_DISRUPTION_IN_ANOTHER_ORGANISM	GOBP_MEMBRANE_DISRUPTION_IN_ANOTHER_ORGANISM	3	0.673744	1.06655	0.435484	1	1	3301	tags=67%, list=23%, signal=51%	MPEG1/LTF
HP_ABNORMAL_NUMBER_OF_INCISORS	HP_ABNORMAL_NUMBER_OF_INCISORS	HP_ABNORMAL_NUMBER_OF_INCISORS	32	0.425238	1.06649	0.393296	1	1	3850	tags=38%, list=27%, signal=27%	NECTIN1/STIL/DISP1/BCOR/GLI2/EDA/TDGF1/EVC2/GAS1/STAG2/CNOT1/LRP6
GOBP_FOREBRAIN_DORSAL_VENTRAL_PATTERN_FORMATION	GOBP_FOREBRAIN_DORSAL_VENTRAL_PATTERN_FORMATION	GOBP_FOREBRAIN_DORSAL_VENTRAL_PATTERN_FORMATION	2	0.717398	1.06642	0.413495	1	1	2163	tags=50%, list=15%, signal=42%	TTC21B
GOBP_POSITIVE_REGULATION_OF_MITOCHONDRIAL_OUTER_MEMBRANE_PERMEABILIZATION_INVOLVED_IN_APOPTOTIC_SIGNALING_PATHWAY	GOBP_POSITIVE_REGULATION_OF_MITOCHONDRIAL_OUTER_MEMBRANE_PERMEABILIZATION_INVOLVED_IN_APOPTOTIC_SIGNALING_PATHWAY	GOBP_POSITIVE_REGULATION_OF_MITOCHONDRIAL_OUTER_MEMBRANE_PERMEABILIZATION_INVOLVED_IN_APOPTOTIC_SIGNALING_PATHWAY	10	0.52268	1.06634	0.415243	1	1	15	tags=10%, list=0%, signal=10%	ATP5IF1
GOBP_RESPONSE_TO_REDOX_STATE	GOBP_RESPONSE_TO_REDOX_STATE	GOBP_RESPONSE_TO_REDOX_STATE	11	0.512863	1.06598	0.409211	1	1	46	tags=9%, list=0%, signal=9%	SELENOS
GOCC_LATE_ENDOSOME_LUMEN	GOCC_LATE_ENDOSOME_LUMEN	GOCC_LATE_ENDOSOME_LUMEN	3	0.673284	1.06583	0.435484	1	1	3903	tags=67%, list=27%, signal=48%	IL12A/NAPSA
GOMF_BIOTIN_BINDING	GOMF_BIOTIN_BINDING	GOMF_BIOTIN_BINDING	5	0.612877	1.06572	0.436578	1	1	3796	tags=60%, list=27%, signal=44%	MCCC1/PC/ACACB
HP_CEREBRAL_WHITE_MATTER_ATROPHY	HP_CEREBRAL_WHITE_MATTER_ATROPHY	HP_CEREBRAL_WHITE_MATTER_ATROPHY	37	0.417013	1.06559	0.380589	1	1	5503	tags=57%, list=38%, signal=35%	MAG/ERCC8/ERCC6/ATP8A2/ALG11/ALG3/FAR1/L2HGDH/HACE1/MAN2B1/PHGDH/GFM2/TRAPPC11/DNM1L/COG5/USP7/ATXN2/IRF2BPL/FAM126A/LMNB1/OPA1
HP_APLASIA_HYPOPLASIA_OF_THE_CEREBELLAR_VERMIS	HP_APLASIA_HYPOPLASIA_OF_THE_CEREBELLAR_VERMIS	HP_APLASIA_HYPOPLASIA_OF_THE_CEREBELLAR_VERMIS	194	0.37049	1.06548	0.325325	1	1	4082	tags=32%, list=29%, signal=23%	VPS35L/CCDC32/CPLANE1/MRE11/TOGARAM1/WASHC5/RXYLT1/MAB21L1/LARGE1/POMK/NCAPG2/WDR35/C2CD3/STIL/DISP1/PMM2/IFT80/KIF7/BCOR/GLI2/PIGN/EVC2/WDR73/POLR3A/EBF3/PACS1/USP9X/SMARCC2/CENPF/LCA5/EPG5/SEPSECS/ARID1B/ALG3/FAR1/SRPX2/FKTN/PI4KA/TRRAP/PIBF1/NUP88/DPH1/SPECC1L/PHGDH/TBC1D24/NMNAT1/LAMB1/SACS/DCHS1/NSD1/TSEN2/CEP164/MVK/THOC2/IQCB1/SMG9/PRKDC/DENND5A/CSPP1/KIAA0586/TAF1/SPATA7
HP_ELEVATED_DIASTOLIC_BLOOD_PRESSURE	HP_ELEVATED_DIASTOLIC_BLOOD_PRESSURE	HP_ELEVATED_DIASTOLIC_BLOOD_PRESSURE	9	0.536114	1.06538	0.424731	1	1	6637	tags=100%, list=46%, signal=54%	STOX1/GNB3/CYP3A5/NOS3/PTGIS/FLT1/AGTR1/ECE1/ADD1
GOBP_REGULATION_OF_VERY_LOW_DENSITY_LIPOPROTEIN_PARTICLE_CLEARANCE	GOBP_REGULATION_OF_VERY_LOW_DENSITY_LIPOPROTEIN_PARTICLE_CLEARANCE	GOBP_REGULATION_OF_VERY_LOW_DENSITY_LIPOPROTEIN_PARTICLE_CLEARANCE	3	0.672944	1.06529	0.435484	1	1	3962	tags=67%, list=28%, signal=48%	APOC2/APOC1
HP_AXIAL_MUSCLE_WEAKNESS	HP_AXIAL_MUSCLE_WEAKNESS	HP_AXIAL_MUSCLE_WEAKNESS	21	0.449808	1.06526	0.385681	1	1	1590	tags=19%, list=11%, signal=17%	SELENON/LARGE1/TTN/NEB
HP_VITILIGO	HP_VITILIGO	HP_VITILIGO	22	0.445499	1.06522	0.394253	1	1	6402	tags=86%, list=45%, signal=48%	PLCG2/KANSL1/MT-ND6/KITLG/CAT/NLRP1/SLX4/MT-CO3/FAS/MT-ND1/MT-CO2/DSTYK/POGZ/PTPN22/LRBA/NBN/MT-ND5/MT-CO1/CXCR4
GOBP_NEGATIVE_REGULATION_OF_HIPPO_SIGNALING	GOBP_NEGATIVE_REGULATION_OF_HIPPO_SIGNALING	GOBP_NEGATIVE_REGULATION_OF_HIPPO_SIGNALING	9	0.536031	1.06521	0.424731	1	1	3122	tags=44%, list=22%, signal=35%	SHANK2/WWC1/WTIP/WWC2
GOBP_UBIQUITIN_DEPENDENT_ERAD_PATHWAY	GOBP_UBIQUITIN_DEPENDENT_ERAD_PATHWAY	GOBP_UBIQUITIN_DEPENDENT_ERAD_PATHWAY	68	0.389909	1.06487	0.382957	1	1	86	tags=4%, list=1%, signal=4%	SELENOS/UFD1/ECPAS
HP_BREATHING_DYSREGULATION	HP_BREATHING_DYSREGULATION	HP_BREATHING_DYSREGULATION	9	0.535808	1.06477	0.426075	1	1	2659	tags=33%, list=19%, signal=27%	ELP1/RET/TLL1
GOCC_TRAPP_COMPLEX	GOCC_TRAPP_COMPLEX	GOCC_TRAPP_COMPLEX	15	0.47928	1.06473	0.415441	1	1	84	tags=7%, list=1%, signal=7%	TRAPPC2B
GOBP_NEGATIVE_REGULATION_OF_MYELOID_LEUKOCYTE_DIFFERENTIATION	GOBP_NEGATIVE_REGULATION_OF_MYELOID_LEUKOCYTE_DIFFERENTIATION	GOBP_NEGATIVE_REGULATION_OF_MYELOID_LEUKOCYTE_DIFFERENTIATION	37	0.416671	1.06472	0.381679	1	1	3301	tags=32%, list=23%, signal=25%	CCL3/C1QC/ZNF675/LILRB1/TNFAIP6/TLR4/INPP5D/FBXW7/LILRB3/GPR68/LRRC17/LTF
HP_WHEEZING	HP_WHEEZING	HP_WHEEZING	27	0.432593	1.06464	0.405862	1	1	3916	tags=37%, list=27%, signal=27%	CFAP298/DNAAF4/CCDC65/FCGR3A/STK36/RSPH9/DNAH1/DNAAF5/GAS8/CCDC40
HP_SEVERE_PHOTOSENSITIVITY	HP_SEVERE_PHOTOSENSITIVITY	HP_SEVERE_PHOTOSENSITIVITY	4	0.630697	1.06458	0.434191	1	1	1181	tags=25%, list=8%, signal=23%	EPM2A
GOBP_REGULATION_OF_ENDOPLASMIC_RETICULUM_UNFOLDED_PROTEIN_RESPONSE	GOBP_REGULATION_OF_ENDOPLASMIC_RETICULUM_UNFOLDED_PROTEIN_RESPONSE	GOBP_REGULATION_OF_ENDOPLASMIC_RETICULUM_UNFOLDED_PROTEIN_RESPONSE	26	0.435139	1.06442	0.40226	1	1	2	tags=4%, list=0%, signal=4%	RACK1
GOCC_NUCLEAR_STRESS_GRANULE	GOCC_NUCLEAR_STRESS_GRANULE	GOCC_NUCLEAR_STRESS_GRANULE	6	0.590199	1.06415	0.415827	1	1	2684	tags=50%, list=19%, signal=41%	RBFOX1/TIA1/DHX9
GOBP_CATION_TRANSMEMBRANE_TRANSPORT	GOBP_CATION_TRANSMEMBRANE_TRANSPORT	GOBP_CATION_TRANSMEMBRANE_TRANSPORT	487	0.362821	1.06406	0.246753	1	1	2255	tags=15%, list=16%, signal=13%	ATP5F1E/ATP5MG/ATP5MC2/ATP5PF/ATP5F1B/ATP5ME/ATP5MF/ATP5F1C/ATP5PO/ATP5PD/ATP5MC3/ATP5MC1/ATP5F1A/ATP5PB/SELENON/ATP5F1D/NIPSNAP2/MAIP1/NOX5/MCUB/STIMATE/SLC9A3/KCNN1/CALHM5/SCN8A/KCNC1/KCNMA1/ATP1A3/P2RX1/CACNA1D/SLC12A3/HTR2B/CCL3/KCNT2/MT-ATP8/PLCG2/TRPC3/SCN3A/SCN7A/SCN4A/FGF14/AKAP6/KCNQ4/RHD/NIPAL1/PM20D1/RGN/CACNA2D2/CACNG8/WNK3/TRPC1/KCNH1/SLC6A1/TRPM6/CCR7/RNASEK/CLCN5/SLC35G1/KCNE4/TRPV…
HP_DUODENAL_STENOSIS	HP_DUODENAL_STENOSIS	HP_DUODENAL_STENOSIS	23	0.441214	1.06404	0.399771	1	1	5945	tags=70%, list=42%, signal=41%	FANCA/PALB2/BRCA1/FANCM/FANCD2/BRCA2/ERCC4/RFWD3/UBE2T/SLX4/FOXF1/FANCI/RAD51/RAD51C/FANCE/FANCL
HP_RESPIRATORY_PARALYSIS	HP_RESPIRATORY_PARALYSIS	HP_RESPIRATORY_PARALYSIS	6	0.590102	1.06398	0.415827	1	1	4191	tags=50%, list=29%, signal=35%	SCN4A/HMBS/KCNE3
HP_FETAL_AKINESIA_SEQUENCE	HP_FETAL_AKINESIA_SEQUENCE	HP_FETAL_AKINESIA_SEQUENCE	12	0.49952	1.06393	0.415701	1	1	6469	tags=83%, list=45%, signal=46%	NEB/ZC4H2/CNTNAP1/NUP88/GLE1/TPM3/DPAGT1/NEK9/PIGS/TRPV4
HP_MIGRAINE_WITHOUT_AURA	HP_MIGRAINE_WITHOUT_AURA	HP_MIGRAINE_WITHOUT_AURA	3	0.672004	1.0638	0.437097	1	1	1581	tags=33%, list=11%, signal=30%	TNF
HP_ABSENT_BRAINSTEM_AUDITORY_RESPONSES	HP_ABSENT_BRAINSTEM_AUDITORY_RESPONSES	HP_ABSENT_BRAINSTEM_AUDITORY_RESPONSES	6	0.589958	1.06372	0.415827	1	1	3240	tags=50%, list=23%, signal=39%	ERCC8/ERCC6/ERCC4
GOBP_BILE_ACID_AND_BILE_SALT_TRANSPORT	GOBP_BILE_ACID_AND_BILE_SALT_TRANSPORT	GOBP_BILE_ACID_AND_BILE_SALT_TRANSPORT	15	0.478776	1.06361	0.415441	1	1	2494	tags=33%, list=17%, signal=28%	SLC10A1/SLC51A/SLC51B/SLCO1C1/SLC10A6
GOCC_DEUTEROSOME	GOCC_DEUTEROSOME	GOCC_DEUTEROSOME	2	0.715435	1.06351	0.418685	1	1	1794	tags=50%, list=13%, signal=44%	CEP152
GOBP_SPINDLE_ORGANIZATION	GOBP_SPINDLE_ORGANIZATION	GOBP_SPINDLE_ORGANIZATION	147	0.372986	1.06349	0.355422	1	1	4473	tags=35%, list=31%, signal=24%	PTPA/TOGARAM1/INTS13/WASHC5/ABRAXAS1/ABRAXAS2/KIF11/KIFC2/RACGAP1/STIL/CEP192/TUBGCP6/TBCE/SPICE1/KIF2A/CEP97/KNSTRN/CCNB1/PARP3/MAP9/KIF15/HAUS8/TUBG2/CLTC/TUBGCP2/CKAP5/PIBF1/PCNT/TNKS/DYNC1H1/MZT1/VPS4B/CHEK2/EML1/RCC1/HAUS3/TUBG1/CEP126/STAG2/CENPJ/CHMP7/HAUS2/SMC3/SPAG5/CCSAP/CLASP2/CLASP1/RNF4/KIZ/PDCD6IP/NUMA1
HP_PYRIDOXINE_RESPONSIVE_SIDEROBLASTIC_ANEMIA	HP_PYRIDOXINE_RESPONSIVE_SIDEROBLASTIC_ANEMIA	HP_PYRIDOXINE_RESPONSIVE_SIDEROBLASTIC_ANEMIA	21	0.449046	1.06345	0.386836	1	1	5945	tags=71%, list=42%, signal=42%	FANCA/PALB2/BRCA1/FANCM/FANCD2/BRCA2/ERCC4/RFWD3/UBE2T/SLX4/FANCI/RAD51/RAD51C/FANCE/FANCL
HP_IMPAIRED_ADP_INDUCED_PLATELET_AGGREGATION	HP_IMPAIRED_ADP_INDUCED_PLATELET_AGGREGATION	HP_IMPAIRED_ADP_INDUCED_PLATELET_AGGREGATION	4	0.629707	1.06291	0.437216	1	1	4211	tags=75%, list=29%, signal=53%	HPS6/IKZF5/AP3B1
HP_VAGINAL_FISTULA	HP_VAGINAL_FISTULA	HP_VAGINAL_FISTULA	18	0.464389	1.06289	0.397875	1	1	3165	tags=50%, list=22%, signal=39%	CCNQ/WDR35/SALL1/IFT80/KIF7/JAK3/POLR1B/CAPN15/POLR1C
[truncated: 13,272 more rows]

## Sheet: healthy_vs_Tumor
	ID	Description	setSize	enrichmentScore	NES	pvalue	p.adjust	qvalue	rank	leading_edge	core_enrichment
[truncated: 14,973 more rows]

## Sheet: NAT_vs_healthy
	ID	Description	setSize	enrichmentScore	NES	pvalue	p.adjust	qvalue	rank	leading_edge	core_enrichment
[truncated: 15,026 more rows]

[truncated: 3 more sheets: NAT_vs_Tumor, Tumor_vs_healthy, Tumor_vs_NAT]
