# Supplementary material for: Challenging the control through a single-cell perspective on normal adjacent tissue in colorectal cancer
Source: iScience. 2026 Apr 9;29(6):115671. doi: 10.1016/j.isci.2026.115671 (PMC13276536; doi:10.1016/j.isci.2026.115671)
Supplement: Table S21. GSEA_sc_C5_Epithelial cells [file mmc22.xlsx]

## Sheet: healthy_vs_NAT
	ID	Description	setSize	enrichmentScore	NES	pvalue	p.adjust	qvalues	rank	leading_edge	core_enrichment
GOCC_PROTON_TRANSPORTING_TWO_SECTOR_ATPASE_COMPLEX	GOCC_PROTON_TRANSPORTING_TWO_SECTOR_ATPASE_COMPLEX	GOCC_PROTON_TRANSPORTING_TWO_SECTOR_ATPASE_COMPLEX	23	0.88324	3.1728	1e-10	5.57955e-08	5.44833e-08	89	tags=70%, list=4%, signal=67%	ATP5F1E/ATP5ME/ATP5MC3/ATP5MG/ATP5PF/ATP5F1B/ATP5F1D/ATP5MC2/ATP5MF/ATP5MC1/ATP5PD/ATP5PO/ATP5F1C/ATP5F1A/MT-ATP8/ATP5PB
GOBP_ATP_SYNTHESIS_COUPLED_PROTON_TRANSPORT	GOBP_ATP_SYNTHESIS_COUPLED_PROTON_TRANSPORT	GOBP_ATP_SYNTHESIS_COUPLED_PROTON_TRANSPORT	17	0.951059	3.11679	1e-10	5.57955e-08	5.44833e-08	89	tags=94%, list=4%, signal=91%	ATP5F1E/ATP5ME/ATP5MC3/ATP5MG/ATP5PF/ATP5F1B/ATP5F1D/ATP5MC2/ATP5MF/ATP5MC1/ATP5PD/ATP5PO/ATP5F1C/ATP5F1A/MT-ATP8/ATP5PB
GOCC_PROTON_TRANSPORTING_ATP_SYNTHASE_COMPLEX	GOCC_PROTON_TRANSPORTING_ATP_SYNTHASE_COMPLEX	GOCC_PROTON_TRANSPORTING_ATP_SYNTHASE_COMPLEX	17	0.951059	3.11679	1e-10	5.57955e-08	5.44833e-08	89	tags=94%, list=4%, signal=91%	ATP5F1E/ATP5ME/ATP5MC3/ATP5MG/ATP5PF/ATP5F1B/ATP5F1D/ATP5MC2/ATP5MF/ATP5MC1/ATP5PD/ATP5PO/ATP5F1C/ATP5F1A/MT-ATP8/ATP5PB
GOBP_RIBONUCLEOSIDE_TRIPHOSPHATE_METABOLIC_PROCESS	GOBP_RIBONUCLEOSIDE_TRIPHOSPHATE_METABOLIC_PROCESS	GOBP_RIBONUCLEOSIDE_TRIPHOSPHATE_METABOLIC_PROCESS	27	0.791337	3.01229	1e-10	5.57955e-08	5.44833e-08	89	tags=59%, list=4%, signal=57%	ATP5F1E/ATP5ME/ATP5MC3/ATP5MG/ATP5PF/ATP5F1B/ATP5F1D/ATP5MC2/ATP5MF/ATP5MC1/ATP5PD/ATP5PO/ATP5F1C/ATP5F1A/MT-ATP8/ATP5PB
GOMF_LIGASE_ACTIVITY	GOMF_LIGASE_ACTIVITY	GOMF_LIGASE_ACTIVITY	23	0.83549	3.00127	1e-10	5.57955e-08	5.44833e-08	89	tags=57%, list=4%, signal=55%	ATP5F1E/ATP5ME/ATP5MG/ATP5PF/ATP5F1B/ATP5F1D/ATP5MF/ATP5PD/ATP5PO/ATP5F1C/ATP5F1A/MT-ATP8/ATP5PB
GOBP_RIBONUCLEOSIDE_TRIPHOSPHATE_BIOSYNTHETIC_PROCESS	GOBP_RIBONUCLEOSIDE_TRIPHOSPHATE_BIOSYNTHETIC_PROCESS	GOBP_RIBONUCLEOSIDE_TRIPHOSPHATE_BIOSYNTHETIC_PROCESS	26	0.798707	2.99542	1e-10	5.57955e-08	5.44833e-08	89	tags=62%, list=4%, signal=60%	ATP5F1E/ATP5ME/ATP5MC3/ATP5MG/ATP5PF/ATP5F1B/ATP5F1D/ATP5MC2/ATP5MF/ATP5MC1/ATP5PD/ATP5PO/ATP5F1C/ATP5F1A/MT-ATP8/ATP5PB
GOBP_NUCLEOSIDE_TRIPHOSPHATE_BIOSYNTHETIC_PROCESS	GOBP_NUCLEOSIDE_TRIPHOSPHATE_BIOSYNTHETIC_PROCESS	GOBP_NUCLEOSIDE_TRIPHOSPHATE_BIOSYNTHETIC_PROCESS	27	0.783497	2.98245	1e-10	5.57955e-08	5.44833e-08	89	tags=59%, list=4%, signal=57%	ATP5F1E/ATP5ME/ATP5MC3/ATP5MG/ATP5PF/ATP5F1B/ATP5F1D/ATP5MC2/ATP5MF/ATP5MC1/ATP5PD/ATP5PO/ATP5F1C/ATP5F1A/MT-ATP8/ATP5PB
GOBP_RIBOSE_PHOSPHATE_BIOSYNTHETIC_PROCESS	GOBP_RIBOSE_PHOSPHATE_BIOSYNTHETIC_PROCESS	GOBP_RIBOSE_PHOSPHATE_BIOSYNTHETIC_PROCESS	36	0.725362	2.97863	1e-10	5.57955e-08	5.44833e-08	89	tags=47%, list=4%, signal=46%	ATP5F1E/ATP5ME/ATP5MC3/ATP5MG/ATP5PF/ATP5F1B/ATP5F1D/ATP5MC2/ATP5MF/ATP5MC1/ATP5PD/ATP5PO/ATP5F1C/ATP5F1A/SLC26A2/MT-ATP8/ATP5PB
GOBP_NUCLEOSIDE_TRIPHOSPHATE_METABOLIC_PROCESS	GOBP_NUCLEOSIDE_TRIPHOSPHATE_METABOLIC_PROCESS	GOBP_NUCLEOSIDE_TRIPHOSPHATE_METABOLIC_PROCESS	29	0.766637	2.95865	1e-10	5.57955e-08	5.44833e-08	89	tags=55%, list=4%, signal=54%	ATP5F1E/ATP5ME/ATP5MC3/ATP5MG/ATP5PF/ATP5F1B/ATP5F1D/ATP5MC2/ATP5MF/ATP5MC1/ATP5PD/ATP5PO/ATP5F1C/ATP5F1A/MT-ATP8/ATP5PB
GOBP_ATP_BIOSYNTHETIC_PROCESS	GOBP_ATP_BIOSYNTHETIC_PROCESS	GOBP_ATP_BIOSYNTHETIC_PROCESS	23	0.817789	2.93769	1e-10	5.57955e-08	5.44833e-08	89	tags=70%, list=4%, signal=67%	ATP5F1E/ATP5ME/ATP5MC3/ATP5MG/ATP5PF/ATP5F1B/ATP5F1D/ATP5MC2/ATP5MF/ATP5MC1/ATP5PD/ATP5PO/ATP5F1C/ATP5F1A/MT-ATP8/ATP5PB
GOBP_MITOCHONDRIAL_TRANSMEMBRANE_TRANSPORT	GOBP_MITOCHONDRIAL_TRANSMEMBRANE_TRANSPORT	GOBP_MITOCHONDRIAL_TRANSMEMBRANE_TRANSPORT	23	0.814585	2.92618	1e-10	5.57955e-08	5.44833e-08	89	tags=57%, list=4%, signal=55%	ATP5F1E/ATP5ME/ATP5MG/ATP5PF/ATP5F1B/ATP5F1D/ATP5MF/ATP5PD/ATP5PO/ATP5F1C/ATP5F1A/MT-ATP8/ATP5PB
GOBP_MITOCHONDRIAL_ATP_SYNTHESIS_COUPLED_PROTON_TRANSPORT	GOBP_MITOCHONDRIAL_ATP_SYNTHESIS_COUPLED_PROTON_TRANSPORT	GOBP_MITOCHONDRIAL_ATP_SYNTHESIS_COUPLED_PROTON_TRANSPORT	14	0.946511	2.86893	1e-10	5.57955e-08	5.44833e-08	89	tags=93%, list=4%, signal=89%	ATP5F1E/ATP5ME/ATP5MG/ATP5PF/ATP5F1B/ATP5F1D/ATP5MF/ATP5PD/ATP5PO/ATP5F1C/ATP5F1A/MT-ATP8/ATP5PB
GOMF_PROTON_TRANSPORTING_ATP_SYNTHASE_ACTIVITY_ROTATIONAL_MECHANISM	GOMF_PROTON_TRANSPORTING_ATP_SYNTHASE_ACTIVITY_ROTATIONAL_MECHANISM	GOMF_PROTON_TRANSPORTING_ATP_SYNTHASE_ACTIVITY_ROTATIONAL_MECHANISM	14	0.946511	2.86893	1e-10	5.57955e-08	5.44833e-08	89	tags=93%, list=4%, signal=89%	ATP5F1E/ATP5ME/ATP5MG/ATP5PF/ATP5F1B/ATP5F1D/ATP5MF/ATP5PD/ATP5PO/ATP5F1C/ATP5F1A/MT-ATP8/ATP5PB
GOMF_CATION_CHANNEL_ACTIVITY	GOMF_CATION_CHANNEL_ACTIVITY	GOMF_CATION_CHANNEL_ACTIVITY	24	0.783302	2.85603	2.66286e-10	1.36194e-07	1.32991e-07	142	tags=62%, list=7%, signal=59%	ATP5F1E/ATP5ME/ATP5MG/ATP5PF/ATP5F1B/ATP5F1D/ATP5MF/ATP5PD/ATP5PO/ATP5F1C/ATP5F1A/MT-ATP8/ATP5PB/TMEM63A/TRPM4
GOMF_PROTON_CHANNEL_ACTIVITY	GOMF_PROTON_CHANNEL_ACTIVITY	GOMF_PROTON_CHANNEL_ACTIVITY	15	0.904845	2.84212	1e-10	5.57955e-08	5.44833e-08	89	tags=87%, list=4%, signal=83%	ATP5F1E/ATP5ME/ATP5MG/ATP5PF/ATP5F1B/ATP5F1D/ATP5MF/ATP5PD/ATP5PO/ATP5F1C/ATP5F1A/MT-ATP8/ATP5PB
GOCC_PROTON_TRANSPORTING_TWO_SECTOR_ATPASE_COMPLEX_PROTON_TRANSPORTING_DOMAIN	GOCC_PROTON_TRANSPORTING_TWO_SECTOR_ATPASE_COMPLEX_PROTON_TRANSPORTING_DOMAIN	GOCC_PROTON_TRANSPORTING_TWO_SECTOR_ATPASE_COMPLEX_PROTON_TRANSPORTING_DOMAIN	17	0.8637	2.8305	1e-10	5.57955e-08	5.44833e-08	89	tags=65%, list=4%, signal=62%	ATP5ME/ATP5MC3/ATP5MG/ATP5PF/ATP5MC2/ATP5MF/ATP5MC1/ATP5PD/ATP5PO/MT-ATP8/ATP5PB
GOBP_MITOCHONDRIAL_TRANSPORT	GOBP_MITOCHONDRIAL_TRANSPORT	GOBP_MITOCHONDRIAL_TRANSPORT	37	0.678079	2.79494	2.53801e-09	1.11265e-06	1.08648e-06	89	tags=38%, list=4%, signal=37%	ATP5F1E/ATP5ME/ATP5IF1/ATP5MG/ATP5PF/ATP5F1B/ATP5F1D/ATP5MF/ATP5PD/ATP5PO/ATP5F1C/ATP5F1A/MT-ATP8/ATP5PB
GOCC_PROTON_TRANSPORTING_ATP_SYNTHASE_COMPLEX_COUPLING_FACTOR_F_O	GOCC_PROTON_TRANSPORTING_ATP_SYNTHASE_COMPLEX_COUPLING_FACTOR_F_O	GOCC_PROTON_TRANSPORTING_ATP_SYNTHASE_COMPLEX_COUPLING_FACTOR_F_O	12	0.942529	2.77843	1e-10	5.57955e-08	5.44833e-08	89	tags=92%, list=4%, signal=88%	ATP5ME/ATP5MC3/ATP5MG/ATP5PF/ATP5MC2/ATP5MF/ATP5MC1/ATP5PD/ATP5PO/MT-ATP8/ATP5PB
GOMF_PROTON_TRANSMEMBRANE_TRANSPORTER_ACTIVITY	GOMF_PROTON_TRANSMEMBRANE_TRANSPORTER_ACTIVITY	GOMF_PROTON_TRANSMEMBRANE_TRANSPORTER_ACTIVITY	43	0.655406	2.74358	3.39275e-09	1.3882e-06	1.35555e-06	89	tags=37%, list=4%, signal=36%	ATP5F1E/ATP5ME/ATP5MC3/ATP5MG/ATP5PF/ATP5F1B/ATP5F1D/ATP5MC2/ATP5MF/ATP5MC1/ATP5PD/ATP5PO/ATP5F1C/ATP5F1A/MT-ATP8/ATP5PB
GOMF_PASSIVE_TRANSMEMBRANE_TRANSPORTER_ACTIVITY	GOMF_PASSIVE_TRANSMEMBRANE_TRANSPORTER_ACTIVITY	GOMF_PASSIVE_TRANSMEMBRANE_TRANSPORTER_ACTIVITY	36	0.658892	2.70567	5.0312e-08	1.54395e-05	1.50764e-05	142	tags=44%, list=7%, signal=42%	ATP5F1E/ATP5ME/ATP5MG/ATP5PF/ATP5F1B/ATP5F1D/ATP5MF/ATP5PD/ATP5PO/ATP5F1C/ATP5F1A/CLCA1/MT-ATP8/ATP5PB/TMEM63A/TRPM4
GOCC_MITOCHONDRIAL_PROTON_TRANSPORTING_ATP_SYNTHASE_COMPLEX_COUPLING_FACTOR_F_O	GOCC_MITOCHONDRIAL_PROTON_TRANSPORTING_ATP_SYNTHASE_COMPLEX_COUPLING_FACTOR_F_O	GOCC_MITOCHONDRIAL_PROTON_TRANSPORTING_ATP_SYNTHASE_COMPLEX_COUPLING_FACTOR_F_O	10	0.960755	2.67066	1e-10	5.57955e-08	5.44833e-08	89	tags=100%, list=4%, signal=96%	ATP5ME/ATP5MC3/ATP5MG/ATP5PF/ATP5MC2/ATP5MC1/ATP5PD/ATP5PO/MT-ATP8/ATP5PB
GOBP_PROTON_TRANSMEMBRANE_TRANSPORT	GOBP_PROTON_TRANSMEMBRANE_TRANSPORT	GOBP_PROTON_TRANSMEMBRANE_TRANSPORT	45	0.628313	2.66381	1.99001e-08	7.18453e-06	7.01556e-06	89	tags=36%, list=4%, signal=35%	ATP5F1E/ATP5ME/ATP5MC3/ATP5MG/ATP5PF/ATP5F1B/ATP5F1D/ATP5MC2/ATP5MF/ATP5MC1/ATP5PD/ATP5PO/ATP5F1C/ATP5F1A/MT-ATP8/ATP5PB
GOMF_CATION_TRANSMEMBRANE_TRANSPORTER_ACTIVITY	GOMF_CATION_TRANSMEMBRANE_TRANSPORTER_ACTIVITY	GOMF_CATION_TRANSMEMBRANE_TRANSPORTER_ACTIVITY	60	0.579252	2.62871	8.38282e-09	3.2156e-06	3.13997e-06	142	tags=33%, list=7%, signal=32%	ATP5F1E/ATP5ME/ATP5MC3/ATP5MG/ATP5PF/ATP5F1B/ATP5F1D/ATP5MC2/ATP5MF/ATP5MC1/ATP5PD/ATP5PO/ATP5F1C/ATP5F1A/ATP2C2/MT-ATP8/ATP5PB/ATP2A3/TMEM63A/TRPM4
GOMF_INORGANIC_MOLECULAR_ENTITY_TRANSMEMBRANE_TRANSPORTER_ACTIVITY	GOMF_INORGANIC_MOLECULAR_ENTITY_TRANSMEMBRANE_TRANSPORTER_ACTIVITY	GOMF_INORGANIC_MOLECULAR_ENTITY_TRANSMEMBRANE_TRANSPORTER_ACTIVITY	74	0.550498	2.61951	2.67843e-09	1.13371e-06	1.10705e-06	142	tags=32%, list=7%, signal=31%	ATP5F1E/ATP5ME/ATP5MC3/ATP5MG/ATP5PF/ATP5F1B/ATP5F1D/ATP5MC2/ATP5MF/ATP5MC1/ATP5PD/ATP5PO/ATP5F1C/ATP5F1A/CLCA1/SLC26A2/ATP2C2/MT-ATP8/ATP5PB/ABCC3/ATP2A3/SLC26A3/TMEM63A/TRPM4
GOBP_RIBOSE_PHOSPHATE_METABOLIC_PROCESS	GOBP_RIBOSE_PHOSPHATE_METABOLIC_PROCESS	GOBP_RIBOSE_PHOSPHATE_METABOLIC_PROCESS	62	0.570216	2.61419	2.143e-08	7.5158e-06	7.33905e-06	89	tags=27%, list=4%, signal=27%	ATP5F1E/ATP5ME/ATP5MC3/ATP5MG/ATP5PF/ATP5F1B/ATP5F1D/ATP5MC2/ATP5MF/ATP5MC1/ATP5PD/ATP5PO/ATP5F1C/ATP5F1A/SLC26A2/MT-ATP8/ATP5PB
GOBP_PURINE_CONTAINING_COMPOUND_BIOSYNTHETIC_PROCESS	GOBP_PURINE_CONTAINING_COMPOUND_BIOSYNTHETIC_PROCESS	GOBP_PURINE_CONTAINING_COMPOUND_BIOSYNTHETIC_PROCESS	39	0.628268	2.6112	2.1176e-07	5.53054e-05	5.40047e-05	89	tags=44%, list=4%, signal=42%	ATP5F1E/ATP5ME/ATP5MC3/ATP5MG/ATP5PF/ATP5F1B/ATP5F1D/ATP5MC2/ATP5MF/ATP5MC1/ATP5PD/ATP5PO/ATP5F1C/ATP5F1A/SLC26A2/MT-ATP8/ATP5PB
GOBP_NUCLEOSIDE_PHOSPHATE_BIOSYNTHETIC_PROCESS	GOBP_NUCLEOSIDE_PHOSPHATE_BIOSYNTHETIC_PROCESS	GOBP_NUCLEOSIDE_PHOSPHATE_BIOSYNTHETIC_PROCESS	42	0.613156	2.58309	3.32208e-07	7.99579e-05	7.80774e-05	89	tags=40%, list=4%, signal=40%	ATP5F1E/ATP5ME/ATP5MC3/ATP5MG/ATP5PF/ATP5F1B/ATP5F1D/ATP5MC2/ATP5MF/ATP5MC1/ATP5PD/ATP5PO/ATP5F1C/ATP5F1A/SLC26A2/MT-ATP8/ATP5PB
GOMF_ION_TRANSMEMBRANE_TRANSPORTER_ACTIVITY	GOMF_ION_TRANSMEMBRANE_TRANSPORTER_ACTIVITY	GOMF_ION_TRANSMEMBRANE_TRANSPORTER_ACTIVITY	82	0.518125	2.52967	1.15154e-08	4.28338e-06	4.18265e-06	142	tags=29%, list=7%, signal=28%	ATP5F1E/ATP5ME/ATP5MC3/ATP5MG/ATP5PF/ATP5F1B/ATP5F1D/ATP5MC2/ATP5MF/ATP5MC1/ATP5PD/ATP5PO/ATP5F1C/ATP5F1A/CLCA1/SLC26A2/ATP2C2/MT-ATP8/ATP5PB/ABCC3/ATP2A3/SLC26A3/TMEM63A/TRPM4
GOBP_INORGANIC_ION_TRANSMEMBRANE_TRANSPORT	GOBP_INORGANIC_ION_TRANSMEMBRANE_TRANSPORT	GOBP_INORGANIC_ION_TRANSMEMBRANE_TRANSPORT	95	0.499378	2.50987	8.04096e-09	3.18396e-06	3.10908e-06	142	tags=26%, list=7%, signal=26%	PLCG2/ATP5F1E/ATP5ME/ATP5MC3/ATP5MG/ATP5PF/ATP5F1B/ATP5F1D/ATP5MC2/ATP5MF/ATP5MC1/ATP5PD/ATP5PO/ATP5F1C/ATP5F1A/SLC26A2/AHNAK/HSPA2/ATP2C2/MT-ATP8/AKAP9/ATP5PB/ATP2A3/SLC26A3/TRPM4
GOBP_ORGANOPHOSPHATE_BIOSYNTHETIC_PROCESS	GOBP_ORGANOPHOSPHATE_BIOSYNTHETIC_PROCESS	GOBP_ORGANOPHOSPHATE_BIOSYNTHETIC_PROCESS	73	0.523025	2.49201	6.88464e-08	2.06119e-05	2.01272e-05	99	tags=26%, list=5%, signal=26%	PLCG2/ATP5F1E/ATP5ME/ATP5MC3/ATP5MG/ATP5PF/ATP5F1B/ATP5F1D/ATP5MC2/ATP5MF/ATP5MC1/ATP5PD/ATP5PO/ATP5F1C/ATP5F1A/SLC26A2/MT-ATP8/ATP5PB/SMG1
GOBP_CATION_TRANSMEMBRANE_TRANSPORT	GOBP_CATION_TRANSMEMBRANE_TRANSPORT	GOBP_CATION_TRANSMEMBRANE_TRANSPORT	96	0.489549	2.47018	2.96529e-08	9.57866e-06	9.35339e-06	142	tags=25%, list=7%, signal=24%	PLCG2/ATP5F1E/ATP5ME/ATP5MC3/ATP5MG/ATP5PF/ATP5F1B/ATP5F1D/ATP5MC2/ATP5MF/ATP5MC1/ATP5PD/ATP5PO/ATP5F1C/ATP5F1A/AHNAK/HSPA2/ATP2C2/MT-ATP8/AKAP9/ATP5PB/ATP2A3/TMEM63A/TRPM4
GOBP_ION_TRANSMEMBRANE_TRANSPORT	GOBP_ION_TRANSMEMBRANE_TRANSPORT	GOBP_ION_TRANSMEMBRANE_TRANSPORT	114	0.467699	2.41466	2.93091e-08	9.57866e-06	9.35339e-06	142	tags=24%, list=7%, signal=23%	PLCG2/ATP5F1E/ATP5ME/ATP5MC3/ATP5MG/ATP5PF/ATP5F1B/ATP5F1D/ATP5MC2/ATP5MF/ATP5MC1/ATP5PD/ATP5PO/ATP5F1C/ATP5F1A/CLCA1/SLC26A2/AHNAK/HSPA2/ATP2C2/MT-ATP8/AKAP9/ATP5PB/ATP2A3/SLC26A3/TMEM63A/TRPM4
GOMF_ATP_DEPENDENT_ACTIVITY	GOMF_ATP_DEPENDENT_ACTIVITY	GOMF_ATP_DEPENDENT_ACTIVITY	95	0.470957	2.36703	1.60578e-07	4.28499e-05	4.18422e-05	704	tags=66%, list=35%, signal=45%	ATP5F1B/ATP5F1C/ATP5F1A/SLC26A2/HSPA2/ATP2C2/YME1L1/ABCC3/RNF213/ATP2A3/SLC26A3/DDX3X/CHD6/MYH9/DDX46/DDX17/ACIN1/DDX24/DYNC1H1/SPG7/CHD9/DDX39B/ATRX/DDX5/MYO1C/DDX18/HSPA8/MYO7B/MYO1A/DDX21/MYO1E/CHD4/SHPRH/BPTF/KIF13B/DDX27/CFTR/HSPA5/CHD2/SNRNP200/CHD7/KIF16B/SMC5/VPS4B/SETX/DDX23/MYO19/DHX36/DICER1/CLU/DYNC1I2/MYO6/SMARCA2/MYH14/ATP10B/SMC1A/HSP90B1/SMARCA4/MCM7/EIF4A2/MYO5C/HSP90AA1/TAPBP
GOBP_PURINE_CONTAINING_COMPOUND_METABOLIC_PROCESS	GOBP_PURINE_CONTAINING_COMPOUND_METABOLIC_PROCESS	GOBP_PURINE_CONTAINING_COMPOUND_METABOLIC_PROCESS	64	0.511457	2.35199	3.34108e-06	0.00053262	0.000520094	89	tags=27%, list=4%, signal=26%	ATP5F1E/ATP5ME/ATP5MC3/ATP5MG/ATP5PF/ATP5F1B/ATP5F1D/ATP5MC2/ATP5MF/ATP5MC1/ATP5PD/ATP5PO/ATP5F1C/ATP5F1A/SLC26A2/MT-ATP8/ATP5PB
GOBP_CATION_TRANSPORT	GOBP_CATION_TRANSPORT	GOBP_CATION_TRANSPORT	122	0.447301	2.34739	1.593e-07	4.28499e-05	4.18422e-05	142	tags=23%, list=7%, signal=23%	PLCG2/ATP5F1E/ATP5ME/ATP5MC3/ATP5MG/ATP5PF/ATP5F1B/ATP5F1D/ATP5MC2/ATP5MF/ATP5MC1/ATP5PD/SELENOK/ATP5PO/ATP5F1C/ATP5F1A/CLCA1/AHNAK/HSPA2/ATP2C2/MT-ATP8/AKAP9/ATP5PB/SGK1/ATP2A3/TMEM63A/HES1/TRPM4
GOCC_PROTON_TRANSPORTING_TWO_SECTOR_ATPASE_COMPLEX_CATALYTIC_DOMAIN	GOCC_PROTON_TRANSPORTING_TWO_SECTOR_ATPASE_COMPLEX_CATALYTIC_DOMAIN	GOCC_PROTON_TRANSPORTING_TWO_SECTOR_ATPASE_COMPLEX_CATALYTIC_DOMAIN	7	0.938396	2.31297	2.68736e-08	9.16314e-06	8.94764e-06	52	tags=86%, list=3%, signal=84%	ATP5F1E/ATP5F1B/ATP5F1D/ATP5PO/ATP5F1C/ATP5F1A
GOCC_PROTON_TRANSPORTING_ATP_SYNTHASE_COMPLEX_CATALYTIC_CORE_F_1	GOCC_PROTON_TRANSPORTING_ATP_SYNTHASE_COMPLEX_CATALYTIC_CORE_F_1	GOCC_PROTON_TRANSPORTING_ATP_SYNTHASE_COMPLEX_CATALYTIC_CORE_F_1	6	0.977194	2.30333	4.4006e-10	2.07759e-07	2.02873e-07	52	tags=100%, list=3%, signal=98%	ATP5F1E/ATP5F1B/ATP5F1D/ATP5PO/ATP5F1C/ATP5F1A
GOBP_TRANSMEMBRANE_TRANSPORT	GOBP_TRANSMEMBRANE_TRANSPORT	GOBP_TRANSMEMBRANE_TRANSPORT	141	0.429409	2.29614	3.04744e-08	9.59161e-06	9.36603e-06	142	tags=21%, list=7%, signal=21%	PLCG2/ATP5F1E/ATP5ME/ATP5MC3/ATP5MG/ATP5PF/ATP5F1B/ATP5F1D/ATP5MC2/ATP5MF/ATP5MC1/ATP5PD/ITLN1/ATP5PO/ATP5F1C/ATP5F1A/CLCA1/SLC26A2/AHNAK/HSPA2/ATP2C2/MT-ATP8/AKAP9/ATP5PB/SELENOS/ABCC3/ATP2A3/SLC26A3/TMEM63A/TRPM4
GOBP_CARBOHYDRATE_DERIVATIVE_BIOSYNTHETIC_PROCESS	GOBP_CARBOHYDRATE_DERIVATIVE_BIOSYNTHETIC_PROCESS	GOBP_CARBOHYDRATE_DERIVATIVE_BIOSYNTHETIC_PROCESS	78	0.47707	2.29452	1.21644e-06	0.000244783	0.000239026	89	tags=22%, list=4%, signal=22%	ATP5F1E/ATP5ME/ATP5MC3/ATP5MG/ATP5PF/ATP5F1B/ATP5F1D/ATP5MC2/ATP5MF/ATP5MC1/ATP5PD/ATP5PO/ATP5F1C/ATP5F1A/SLC26A2/MT-ATP8/ATP5PB
GOCC_INNER_MITOCHONDRIAL_MEMBRANE_PROTEIN_COMPLEX	GOCC_INNER_MITOCHONDRIAL_MEMBRANE_PROTEIN_COMPLEX	GOCC_INNER_MITOCHONDRIAL_MEMBRANE_PROTEIN_COMPLEX	70	0.489334	2.29362	4.43112e-06	0.000690453	0.000674215	89	tags=23%, list=4%, signal=23%	ATP5F1E/ATP5ME/ATP5MC3/ATP5MG/ATP5PF/ATP5F1B/ATP5F1D/ATP5MC2/ATP5MF/ATP5MC1/ATP5PD/ATP5PO/ATP5F1C/ATP5F1A/MT-ATP8/ATP5PB
GOCC_NUCLEAR_BODY	GOCC_NUCLEAR_BODY	GOCC_NUCLEAR_BODY	153	0.418222	2.2914	9.88743e-08	2.82252e-05	2.75614e-05	537	tags=48%, list=27%, signal=38%	TCIM/PPP1R10/PNN/LUC7L3/BRD2/PRPF4B/PNISR/SON/HNRNPA2B1/NUFIP2/YME1L1/NEAT1/SGK1/RBM39/HNRNPU/SRSF7/SRSF10/PKN2/RBM25/CARMIL1/AFDN/SRRM2/DDX46/DDX17/ACIN1/SRSF1/SRSF11/DDX39B/SUGP2/CDK12/KMT2E/SF3B1/ZFHX3/ATRX/ZNF638/SRRM1/MYO1C/CCNL2/BCLAF1/GON4L/SCAF11/ERBIN/ZC3H18/ACTN4/GPATCH2/STAG1/EHMT1/RETREG1/HP1BP3/RSRC1/SREK1/TDG/CDK13/TRIP11/TCF7L2/SRSF3/EPB41/SRRT/CENPC/MAML2/NRDE2/SRPK1/SMC5/CALCOCO2…
GOBP_NUCLEOBASE_CONTAINING_SMALL_MOLECULE_METABOLIC_PROCESS	GOBP_NUCLEOBASE_CONTAINING_SMALL_MOLECULE_METABOLIC_PROCESS	GOBP_NUCLEOBASE_CONTAINING_SMALL_MOLECULE_METABOLIC_PROCESS	78	0.468478	2.2532	2.35145e-06	0.00041832	0.000408482	93	tags=23%, list=5%, signal=23%	ATP5F1E/ATP5ME/ATP5MC3/ATP5MG/ATP5PF/ATP5F1B/ATP5F1D/ATP5MC2/ATP5MF/ATP5MC1/ATP5PD/ATP5PO/ATP5F1C/ATP5F1A/SLC26A2/MT-ATP8/ATP5PB/UGP2
GOMF_ATP_HYDROLYSIS_ACTIVITY	GOMF_ATP_HYDROLYSIS_ACTIVITY	GOMF_ATP_HYDROLYSIS_ACTIVITY	60	0.493473	2.23943	1.45249e-05	0.0020033	0.00195618	700	tags=70%, list=35%, signal=47%	ATP5F1C/ATP5F1A/HSPA2/YME1L1/RNF213/DDX3X/CHD6/DDX46/DDX17/ACIN1/DDX24/SPG7/CHD9/DDX39B/ATRX/DDX5/DDX18/HSPA8/DDX21/MYO1E/CHD4/KIF13B/DDX27/CFTR/HSPA5/CHD2/SNRNP200/CHD7/KIF16B/SMC5/VPS4B/DDX23/MYO19/DHX36/CLU/SMARCA2/SMC1A/HSP90B1/SMARCA4/MCM7/EIF4A2/HSP90AA1
GOBP_ORGANOPHOSPHATE_METABOLIC_PROCESS	GOBP_ORGANOPHOSPHATE_METABOLIC_PROCESS	GOBP_ORGANOPHOSPHATE_METABOLIC_PROCESS	108	0.434448	2.22685	1.46298e-06	0.000289646	0.000282834	115	tags=19%, list=6%, signal=19%	PLCG2/ATP5F1E/ATP5ME/ATP5MC3/ATP5MG/ATP5PF/ATP5F1B/ATP5F1D/ATP5MC2/ATP5MF/ATP5MC1/ATP5PD/ATP5PO/ATP5F1C/ATP5F1A/SLC26A2/MT-ATP8/ATP5PB/UGP2/SMG1/LDLR
GOBP_ION_TRANSPORT	GOBP_ION_TRANSPORT	GOBP_ION_TRANSPORT	151	0.397066	2.17717	6.48672e-07	0.000150235	0.000146702	142	tags=21%, list=7%, signal=21%	PLCG2/ATP5F1E/ATP5ME/ATP5MC3/ATP5MG/ATP5PF/ATP5F1B/ATP5F1D/ATP5MC2/ATP5MF/ATP5MC1/ATP5PD/SELENOK/ATP5PO/ATP5F1C/ATP5F1A/CLCA1/SLC26A2/AHNAK/HSPA2/ATP2C2/MT-ATP8/AKAP9/ATP5PB/SGK1/ABCC3/ATP2A3/SLC26A3/TMEM63A/HES1/TRPM4
GOBP_ATP_METABOLIC_PROCESS	GOBP_ATP_METABOLIC_PROCESS	GOBP_ATP_METABOLIC_PROCESS	85	0.447629	2.17329	1.45137e-05	0.0020033	0.00195618	89	tags=20%, list=4%, signal=20%	ATP5F1E/ATP5ME/ATP5MC3/ATP5IF1/ATP5MG/ATP5PF/ATP5F1B/ATP5F1D/ATP5MC2/ATP5MF/ATP5MC1/ATP5PD/ATP5PO/ATP5F1C/ATP5F1A/MT-ATP8/ATP5PB
GOCC_NUCLEAR_SPECK	GOCC_NUCLEAR_SPECK	GOCC_NUCLEAR_SPECK	99	0.428659	2.16844	9.8766e-06	0.00144328	0.00140933	831	tags=71%, list=41%, signal=44%	TCIM/PNN/LUC7L3/BRD2/PRPF4B/PNISR/SON/SGK1/RBM39/HNRNPU/SRSF7/SRSF10/RBM25/CARMIL1/AFDN/SRRM2/DDX46/DDX17/ACIN1/SRSF1/SRSF11/DDX39B/CDK12/KMT2E/SF3B1/ZNF638/SRRM1/CCNL2/BCLAF1/ERBIN/ZC3H18/GPATCH2/HP1BP3/RSRC1/SREK1/CDK13/TRIP11/SRSF3/MAML2/NRDE2/SRPK1/SMC5/BAZ2A/TRIP12/DHX36/SFPQ/CWC25/PRPF40A/ZNF830/TCERG1/ARHGAP18/CCNL1/THRAP3/USP36/MBD4/PPP4R3A/THOC2/RBM10/NXF1/CDC5L/SRSF5/PPP4R3B/ZNF106/ZC3H…
GOBP_OXIDATIVE_PHOSPHORYLATION	GOBP_OXIDATIVE_PHOSPHORYLATION	GOBP_OXIDATIVE_PHOSPHORYLATION	59	0.470052	2.1299	7.56299e-05	0.00821555	0.00802234	89	tags=22%, list=4%, signal=22%	ATP5F1E/ATP5ME/ATP5MG/ATP5PF/ATP5F1B/ATP5F1D/ATP5MF/ATP5PD/ATP5PO/ATP5F1C/ATP5F1A/MT-ATP8/ATP5PB
GOCC_MITOCHONDRIAL_PROTEIN_CONTAINING_COMPLEX	GOCC_MITOCHONDRIAL_PROTEIN_CONTAINING_COMPLEX	GOCC_MITOCHONDRIAL_PROTEIN_CONTAINING_COMPLEX	86	0.435464	2.12251	1.12229e-05	0.00162072	0.0015826	89	tags=19%, list=4%, signal=19%	ATP5F1E/ATP5ME/ATP5MC3/ATP5MG/ATP5PF/ATP5F1B/ATP5F1D/ATP5MC2/ATP5MF/ATP5MC1/ATP5PD/ATP5PO/ATP5F1C/ATP5F1A/MT-ATP8/ATP5PB
GOBP_AEROBIC_RESPIRATION	GOBP_AEROBIC_RESPIRATION	GOBP_AEROBIC_RESPIRATION	68	0.448987	2.10074	8.25598e-05	0.00881236	0.00860511	94	tags=21%, list=5%, signal=20%	ATP5F1E/ATP5ME/ATP5MG/ATP5PF/ATP5F1B/ATP5F1D/ATP5MF/ATP5PD/ATP5PO/ATP5F1C/ATP5F1A/MT-ATP8/ATP5PB/NOP53
GOMF_PROTEIN_TYROSINE_KINASE_BINDING	GOMF_PROTEIN_TYROSINE_KINASE_BINDING	GOMF_PROTEIN_TYROSINE_KINASE_BINDING	9	0.770355	2.07305	0.000225207	0.0209081	0.0204164	5	tags=22%, list=0%, signal=22%	PLCG2/RACK1
GOMF_HELICASE_ACTIVITY	GOMF_HELICASE_ACTIVITY	GOMF_HELICASE_ACTIVITY	35	0.509755	2.06245	0.00114386	0.0793268	0.0774612	680	tags=71%, list=34%, signal=48%	DDX3X/CHD6/DDX46/DDX17/DDX24/CHD9/DDX39B/ATRX/DDX5/DDX18/DDX21/CHD4/SHPRH/DDX27/CHD2/SNRNP200/CHD7/SETX/DDX23/DHX36/DICER1/SMARCA2/SMARCA4/MCM7/EIF4A2
GOMF_ADENYL_NUCLEOTIDE_BINDING	GOMF_ADENYL_NUCLEOTIDE_BINDING	GOMF_ADENYL_NUCLEOTIDE_BINDING	185	0.363883	2.05311	2.43201e-06	0.000420463	0.000410575	709	tags=56%, list=35%, signal=40%	ATP5F1B/ATP5F1D/PRPF4B/ATP5F1A/HSPA2/ATP2C2/YME1L1/NLRC5/SMG1/SGK1/MAT2A/ABCC3/HNRNPU/PKN2/ATP2A3/DDX3X/ERN2/TRPM4/CHD6/MYH9/DDX46/DDX17/DDX24/DYNC1H1/SPG7/CHD9/DDX39B/CDK12/ATRX/DDX5/MYO1C/SEPHS2/CDK11A/DDX18/HSPA8/MYO7B/NADSYN1/MYO1A/DDX21/MYO1E/RIOK3/CHD4/ABCF1/SHPRH/KIF13B/DDX27/CFTR/CDK10/EIF4G1/HSPA5/LIMK2/CHD2/ACOT11/TDG/CDK13/SNRNP200/CHD7/KIF16B/PANK3/WNK2/DYNC1LI2/HADHA/SRPK1/PEAK1/SMC5…
GOBP_REGULATION_OF_RNA_SPLICING	GOBP_REGULATION_OF_RNA_SPLICING	GOBP_REGULATION_OF_RNA_SPLICING	52	0.465654	2.04893	0.00022654	0.0209081	0.0204164	297	tags=42%, list=15%, signal=37%	POLR2A/AHNAK/SON/HNRNPA2B1/RBM39/HNRNPU/SRSF7/SRSF10/RBM25/DDX17/NCL/SRSF1/SLC38A2/FUS/RBM5/HNRNPH1/CDK12/DDX5/SRRM1/CCNL2/HSPA8/TRA2B
GOMF_TRANSPORTER_ACTIVITY	GOMF_TRANSPORTER_ACTIVITY	GOMF_TRANSPORTER_ACTIVITY	126	0.385232	2.02941	4.86461e-05	0.00563331	0.00550083	142	tags=19%, list=7%, signal=19%	ATP5F1E/ATP5ME/ATP5MC3/ATP5MG/ATP5PF/ATP5F1B/ATP5F1D/ATP5MC2/ATP5MF/ATP5MC1/ATP5PD/ATP5PO/ATP5F1C/ATP5F1A/CLCA1/SLC26A2/ATP2C2/MT-ATP8/ATP5PB/ABCC3/ATP2A3/SLC26A3/TMEM63A/TRPM4
GOBP_CELLULAR_RESPIRATION	GOBP_CELLULAR_RESPIRATION	GOBP_CELLULAR_RESPIRATION	74	0.424316	2.01908	0.00019408	0.0184676	0.0180333	94	tags=19%, list=5%, signal=19%	ATP5F1E/ATP5ME/ATP5MG/ATP5PF/ATP5F1B/ATP5F1D/ATP5MF/ATP5PD/ATP5PO/ATP5F1C/ATP5F1A/MT-ATP8/ATP5PB/NOP53
GOBP_CARBOHYDRATE_DERIVATIVE_METABOLIC_PROCESS	GOBP_CARBOHYDRATE_DERIVATIVE_METABOLIC_PROCESS	GOBP_CARBOHYDRATE_DERIVATIVE_METABOLIC_PROCESS	118	0.386609	2.01615	3.51874e-05	0.00427649	0.00417592	93	tags=16%, list=5%, signal=16%	ATP5F1E/ATP5ME/ATP5MC3/ATP5MG/ATP5PF/ATP5F1B/ATP5F1D/ATP5MC2/ATP5MF/ATP5MC1/ATP5PD/ATP5PO/ATP5F1C/ATP5F1A/SLC26A2/CEMIP2/MT-ATP8/ATP5PB/UGP2
GOBP_PROTEIN_METHYLATION	GOBP_PROTEIN_METHYLATION	GOBP_PROTEIN_METHYLATION	28	0.528637	2.01498	0.0012045	0.083063	0.0811095	714	tags=75%, list=35%, signal=49%	CSKMT/BTG2/NSD3/KMT2C/NSD2/KMT2E/ATRX/KANSL1/NSD1/EHMT1/ASH1L/OGT/ARID4B/MLLT6/SETD2/IWS1/SETD5/PRDM2/SUPT6H/RIF1/KMT2A
GOBP_RNA_SPLICING	GOBP_RNA_SPLICING	GOBP_RNA_SPLICING	125	0.380643	1.9974	2.93584e-05	0.00367729	0.00359081	403	tags=38%, list=20%, signal=32%	ZRANB2/PNN/LUC7L3/PRPF4B/POLR2A/AHNAK/SON/HNRNPA2B1/RBM39/HNRNPU/SRSF7/SRSF10/KHDC4/RTRAF/RBM25/SRRM2/RBM6/DDX46/DDX17/ACIN1/NCL/SRSF1/SLC38A2/SRSF11/FUS/RBM5/HNRNPH1/DDX39B/SUGP2/CDK12/SF3B1/IVNS1ABP/DDX5/ZNF638/SRRM1/CCNL2/HSPA8/SCAF11/TRA2B/RNPC3/HNRNPA3/MBNL1/RSRC1/SREK1/CDK13/SNRNP200/SRSF3
GOBP_ENERGY_DERIVATION_BY_OXIDATION_OF_ORGANIC_COMPOUNDS	GOBP_ENERGY_DERIVATION_BY_OXIDATION_OF_ORGANIC_COMPOUNDS	GOBP_ENERGY_DERIVATION_BY_OXIDATION_OF_ORGANIC_COMPOUNDS	86	0.409258	1.99478	7.29967e-05	0.0080003	0.00781215	94	tags=19%, list=5%, signal=19%	ATP5F1E/ATP5ME/ATP5MG/ATP5PF/ATP5F1B/ATP5F1D/ATP5MF/ATP5PD/ATP5PO/ATP5F1C/ATP5F1A/MT-ATP8/ATP5PB/SELENOS/UGP2/NOP53
GOBP_METHYLATION	GOBP_METHYLATION	GOBP_METHYLATION	46	0.465699	1.99323	0.000857389	0.068944	0.0673226	714	tags=67%, list=35%, signal=45%	CSKMT/BTG2/BUD23/NSD3/MPHOSPH8/KMT2C/NSD2/KMT2E/ATRX/KANSL1/MEPCE/FOS/NSUN6/NSD1/EHMT1/ASH1L/TRIM28/OGT/BAZ2A/ARID4B/MLLT6/SETD2/IWS1/WDR6/METTL17/RNMT/SETD5/PRDM2/SUPT6H/RIF1/KMT2A
GOBP_PEPTIDYL_LYSINE_METHYLATION	GOBP_PEPTIDYL_LYSINE_METHYLATION	GOBP_PEPTIDYL_LYSINE_METHYLATION	24	0.546592	1.99295	0.00322637	0.169973	0.165976	714	tags=79%, list=35%, signal=52%	CSKMT/NSD3/KMT2C/NSD2/KMT2E/ATRX/KANSL1/NSD1/EHMT1/ASH1L/OGT/ARID4B/MLLT6/SETD2/IWS1/SETD5/SUPT6H/RIF1/KMT2A
GOMF_RIBONUCLEOTIDE_BINDING	GOMF_RIBONUCLEOTIDE_BINDING	GOMF_RIBONUCLEOTIDE_BINDING	223	0.343989	1.98924	3.16554e-06	0.000518094	0.000505909	701	tags=53%, list=35%, signal=39%	ATP5F1B/ATP5F1D/PCK1/PRPF4B/ATP5F1A/HSPA2/ATP2C2/YME1L1/UGP2/NLRC5/TUBA1B/SMG1/SGK1/MAT2A/ABCC3/HNRNPU/PKN2/ATP2A3/DDX3X/ERN2/TRPM4/CHD6/MYH9/DDX46/DDX17/DDX24/DYNC1H1/SPG7/CHD9/DDX39B/CDK12/ATRX/DDX5/MYO1C/SEPHS2/CDK11A/DDX18/HSPA8/MYO7B/NADSYN1/EIF5B/MYO1A/DDX21/MYO1E/RIOK3/CHD4/ABCF1/SHPRH/KIF13B/DDX27/CFTR/RASD1/CDK10/EIF4G1/HSPA5/LIMK2/CHD2/ACOT11/GNAS/TDG/CDK13/SNRNP200/CHD7/KIF16B/PANK3/WN…
GOBP_POSITIVE_REGULATION_OF_CELLULAR_PROTEIN_CATABOLIC_PROCESS	GOBP_POSITIVE_REGULATION_OF_CELLULAR_PROTEIN_CATABOLIC_PROCESS	GOBP_POSITIVE_REGULATION_OF_CELLULAR_PROTEIN_CATABOLIC_PROCESS	26	0.528897	1.98354	0.00250476	0.144347	0.140952	115	tags=19%, list=6%, signal=18%	RACK1/ELOB/ATP5IF1/NOP53/LDLR
HP_UPSLANTED_PALPEBRAL_FISSURE	HP_UPSLANTED_PALPEBRAL_FISSURE	HP_UPSLANTED_PALPEBRAL_FISSURE	44	0.467631	1.9822	0.000931921	0.0690522	0.0674282	628	tags=64%, list=31%, signal=45%	HNRNPU/ANKRD11/SPTBN1/ARID1B/ATRX/KANSL1/HERC2/SPEN/CHD4/BPTF/MCTP2/EHMT1/CLTC/CDK13/PMM2/UFD1/PHIP/PPP1R12A/KIAA1109/AP3B1/ANKRD17/TRIP12/TRIO/DYNC1I2/RERE/HUWE1/SMC1A/SETD5
GOMF_ATPASE_COUPLED_TRANSMEMBRANE_TRANSPORTER_ACTIVITY	GOMF_ATPASE_COUPLED_TRANSMEMBRANE_TRANSPORTER_ACTIVITY	GOMF_ATPASE_COUPLED_TRANSMEMBRANE_TRANSPORTER_ACTIVITY	15	0.630685	1.98098	0.00113733	0.079322	0.0774565	124	tags=40%, list=6%, signal=38%	ATP5F1B/SLC26A2/ATP2C2/ABCC3/ATP2A3/SLC26A3
GOMF_MODIFICATION_DEPENDENT_PROTEIN_BINDING	GOMF_MODIFICATION_DEPENDENT_PROTEIN_BINDING	GOMF_MODIFICATION_DEPENDENT_PROTEIN_BINDING	20	0.571313	1.96396	0.00324041	0.169983	0.165986	521	tags=60%, list=26%, signal=45%	PLCG2/BRD2/USP15/MPHOSPH8/KMT2E/ATRX/BPTF/UFD1/PHIP/ZMYND8/BAZ2A/ZZEF1
GOBP_DNA_CONFORMATION_CHANGE	GOBP_DNA_CONFORMATION_CHANGE	GOBP_DNA_CONFORMATION_CHANGE	48	0.45241	1.9583	0.000879937	0.0690522	0.0674282	507	tags=52%, list=25%, signal=40%	BRD2/HNRNPA2B1/DDX3X/ERN2/CHD6/MPHOSPH8/ACIN1/CHD9/ATRX/SELENOF/CHD4/SHPRH/TPR/UBR2/NASP/CHD2/HP1BP3/TRIM28/CHD7/NRDE2/SRPK1/SMC5/BAZ2A/SETX/DHX36
GOBP_POSITIVE_REGULATION_OF_PROTEOLYSIS_INVOLVED_IN_CELLULAR_PROTEIN_CATABOLIC_PROCESS	GOBP_POSITIVE_REGULATION_OF_PROTEOLYSIS_INVOLVED_IN_CELLULAR_PROTEIN_CATABOLIC_PROCESS	GOBP_POSITIVE_REGULATION_OF_PROTEOLYSIS_INVOLVED_IN_CELLULAR_PROTEIN_CATABOLIC_PROCESS	23	0.543301	1.95166	0.00235123	0.140103	0.136808	94	tags=17%, list=5%, signal=17%	RACK1/ELOB/ATP5IF1/NOP53
GOBP_FC_RECEPTOR_SIGNALING_PATHWAY	GOBP_FC_RECEPTOR_SIGNALING_PATHWAY	GOBP_FC_RECEPTOR_SIGNALING_PATHWAY	6	0.818423	1.92909	0.00150507	0.0993264	0.0969905	1	tags=17%, list=0%, signal=17%	PLCG2
GOBP_REGULATION_OF_CALCIUM_MEDIATED_SIGNALING	GOBP_REGULATION_OF_CALCIUM_MEDIATED_SIGNALING	GOBP_REGULATION_OF_CALCIUM_MEDIATED_SIGNALING	10	0.693614	1.92808	0.00142052	0.0942535	0.0920368	45	tags=20%, list=2%, signal=20%	PLCG2/SELENOK
GOBP_HISTONE_METHYLATION	GOBP_HISTONE_METHYLATION	GOBP_HISTONE_METHYLATION	24	0.528379	1.92654	0.00544431	0.22106	0.215861	714	tags=79%, list=35%, signal=52%	NSD3/KMT2C/NSD2/KMT2E/ATRX/KANSL1/NSD1/EHMT1/ASH1L/OGT/ARID4B/MLLT6/SETD2/IWS1/SETD5/PRDM2/SUPT6H/RIF1/KMT2A
GOCC_ORGANELLE_INNER_MEMBRANE	GOCC_ORGANELLE_INNER_MEMBRANE	GOCC_ORGANELLE_INNER_MEMBRANE	118	0.369137	1.92504	0.000134191	0.0135016	0.0131841	89	tags=14%, list=4%, signal=15%	ATP5F1E/ATP5ME/ATP5MC3/ATP5MG/ATP5PF/ATP5F1B/ATP5F1D/ATP5MC2/ATP5MF/ATP5MC1/ATP5PD/ATP5PO/ATP5F1C/ATP5F1A/MT-ATP8/YME1L1/ATP5PB
GOBP_REGULATION_OF_PHAGOCYTOSIS	GOBP_REGULATION_OF_PHAGOCYTOSIS	GOBP_REGULATION_OF_PHAGOCYTOSIS	11	0.662154	1.92466	0.00399736	0.189647	0.185186	5	tags=18%, list=0%, signal=18%	PLCG2/RACK1
GOMF_LYSINE_N_METHYLTRANSFERASE_ACTIVITY	GOMF_LYSINE_N_METHYLTRANSFERASE_ACTIVITY	GOMF_LYSINE_N_METHYLTRANSFERASE_ACTIVITY	12	0.652405	1.92319	0.0051669	0.214805	0.209753	366	tags=67%, list=18%, signal=55%	CSKMT/NSD3/KMT2C/NSD2/KMT2E/NSD1/EHMT1/ASH1L
GOMF_S_ADENOSYLMETHIONINE_DEPENDENT_METHYLTRANSFERASE_ACTIVITY	GOMF_S_ADENOSYLMETHIONINE_DEPENDENT_METHYLTRANSFERASE_ACTIVITY	GOMF_S_ADENOSYLMETHIONINE_DEPENDENT_METHYLTRANSFERASE_ACTIVITY	21	0.547712	1.92219	0.00488035	0.205158	0.200333	366	tags=52%, list=18%, signal=43%	CSKMT/BUD23/NSD3/KMT2C/NSD2/KMT2E/MEPCE/NSUN6/NSD1/EHMT1/ASH1L
GOBP_EXECUTION_PHASE_OF_APOPTOSIS	GOBP_EXECUTION_PHASE_OF_APOPTOSIS	GOBP_EXECUTION_PHASE_OF_APOPTOSIS	11	0.66087	1.92093	0.00420235	0.189647	0.185186	376	tags=55%, list=19%, signal=45%	MTRNR2L12/MTRNR2L8/ERN2/ACIN1/CDK5RAP3/MTRNR2L1
HP_TALL_STATURE	HP_TALL_STATURE	HP_TALL_STATURE	27	0.501709	1.9098	0.0041112	0.189647	0.185186	604	tags=70%, list=30%, signal=50%	MAT2A/TPM3/KMT2C/POF1B/NSD2/KMT2E/KANSL1/FOS/TNRC6B/BPTF/NSD1/EHMT1/CNOT1/KCNQ1OT1/TRIP12/DICER1/SETD2/RERE/HUWE1
GOBP_RNA_SPLICING_VIA_TRANSESTERIFICATION_REACTIONS	GOBP_RNA_SPLICING_VIA_TRANSESTERIFICATION_REACTIONS	GOBP_RNA_SPLICING_VIA_TRANSESTERIFICATION_REACTIONS	85	0.393312	1.90957	0.000405715	0.0355725	0.0347359	537	tags=47%, list=27%, signal=36%	PNN/LUC7L3/PRPF4B/SON/HNRNPA2B1/RBM39/HNRNPU/SRSF7/SRSF10/KHDC4/RBM25/SRRM2/RBM6/DDX46/DDX17/NCL/SRSF1/RBM5/HNRNPH1/DDX39B/SF3B1/DDX5/SRRM1/HSPA8/SCAF11/TRA2B/RNPC3/HNRNPA3/MBNL1/RSRC1/CDK13/SNRNP200/SRSF3/SRPK1/TRA2A/SETX/DDX23/SFPQ/CWC25/PRPF40A
GOBP_SKELETAL_MUSCLE_CELL_DIFFERENTIATION	GOBP_SKELETAL_MUSCLE_CELL_DIFFERENTIATION	GOBP_SKELETAL_MUSCLE_CELL_DIFFERENTIATION	10	0.685885	1.90659	0.00190923	0.119571	0.116759	296	tags=60%, list=15%, signal=51%	BTG2/NR4A1/EGR1/DDX17/DDX5/FOS
GOBP_RESPONSE_TO_CALCIUM_ION	GOBP_RESPONSE_TO_CALCIUM_ION	GOBP_RESPONSE_TO_CALCIUM_ION	19	0.561153	1.9057	0.00412641	0.189647	0.185186	373	tags=42%, list=18%, signal=35%	PLCG2/FOSB/TXNIP/IQGAP1/THBS1/FOS/HSPA5/ITPR3
HP_APLASIA_HYPOPLASIA_AFFECTING_THE_FUNDUS	HP_APLASIA_HYPOPLASIA_AFFECTING_THE_FUNDUS	HP_APLASIA_HYPOPLASIA_AFFECTING_THE_FUNDUS	5	0.860505	1.90302	0.000864959	0.068944	0.0673226	147	tags=80%, list=7%, signal=74%	SON/UGP2/HNRNPU/ANKRD11
GOMF_PROTEIN_SERINE_KINASE_ACTIVITY	GOMF_PROTEIN_SERINE_KINASE_ACTIVITY	GOMF_PROTEIN_SERINE_KINASE_ACTIVITY	40	0.458566	1.90283	0.00214463	0.130324	0.127259	709	tags=65%, list=35%, signal=43%	PCK1/PRPF4B/SMG1/SGK1/PKN2/ERN2/CDK12/CDK11A/RIOK3/CDK10/LIMK2/CDK13/WNK2/SRPK1/WNK4/CSNK2A1/STK38/GAK/PLK2/TRIO/ROCK2/CSNK1D/CAMK2D/MINK1/PRKDC/AAK1
HP_COLITIS	HP_COLITIS	HP_COLITIS	8	0.723026	1.89147	0.00827846	0.295401	0.288454	284	tags=50%, list=14%, signal=43%	PLCG2/INAVA/IVNS1ABP/LRBA
GOCC_CHROMOSOME	GOCC_CHROMOSOME	GOCC_CHROMOSOME	203	0.331013	1.88899	3.84789e-05	0.00454248	0.00443565	751	tags=55%, list=37%, signal=38%	SOX4/PPP1R10/CENPX/BRD2/PRPF4B/POLR2A/HNRNPA2B1/ELF3/HSPA2/FOSB/NOP53/HNRNPU/COPS9/NR4A1/HES1/EGR1/NUMA1/EHF/NSD3/IRF3/MPHOSPH8/NCL/NSD2/KMT2E/ARID1B/NABP1/SF3B1/ZFHX3/PUM3/PAXX/ATRX/ZNF207/KANSL1/BOD1L1/SATB2/DDX18/FOS/NIPBL/DDX21/NR3C2/CHD4/SHPRH/BPTF/NSD1/DDX27/TPR/UBR2/VDR/STAG1/EHMT1/SMG6/ASH1L/SINHCAF/NASP/HP1BP3/TRIM28/RTF2/TCF7L2/CENPC/PPP1R12A/DYNC1LI2/ZBTB38/SRPK1/SMC5/BAZ2A/ANKRD17/SET…
GOBP_ACTIVATION_OF_INNATE_IMMUNE_RESPONSE	GOBP_ACTIVATION_OF_INNATE_IMMUNE_RESPONSE	GOBP_ACTIVATION_OF_INNATE_IMMUNE_RESPONSE	11	0.649358	1.88747	0.00659389	0.252937	0.246989	63	tags=18%, list=3%, signal=18%	PLCG2/HEXIM1
HP_ABNORMAL_CEREBRAL_ARTERY_MORPHOLOGY	HP_ABNORMAL_CEREBRAL_ARTERY_MORPHOLOGY	HP_ABNORMAL_CEREBRAL_ARTERY_MORPHOLOGY	5	0.850336	1.88054	0.00121952	0.0836293	0.0816625	177	tags=80%, list=9%, signal=73%	MAT2A/LDLR/RNF213/SPTBN1
GOBP_POSITIVE_REGULATION_OF_CELL_CYCLE_PROCESS	GOBP_POSITIVE_REGULATION_OF_CELL_CYCLE_PROCESS	GOBP_POSITIVE_REGULATION_OF_CELL_CYCLE_PROCESS	41	0.447948	1.87695	0.00461233	0.197959	0.193304	534	tags=51%, list=26%, signal=38%	PLCG2/PPP1R10/HSPA2/HNRNPU/PKN2/DDX3X/NUMA1/DYNC1H1/DDX39B/KMT2E/ATRX/MEPCE/TPR/CDK10/EIF4G1/PHIP/SMC5/VPS4B/ANKRD17/SFPQ/ANAPC5
GOBP_NEGATIVE_REGULATION_OF_SIGNALING_RECEPTOR_ACTIVITY	GOBP_NEGATIVE_REGULATION_OF_SIGNALING_RECEPTOR_ACTIVITY	GOBP_NEGATIVE_REGULATION_OF_SIGNALING_RECEPTOR_ACTIVITY	9	0.696991	1.87562	0.00403179	0.189647	0.185186	8	tags=22%, list=0%, signal=22%	MTRNR2L12/MTRNR2L8
GOBP_CELL_CELL_SIGNALING_BY_WNT	GOBP_CELL_CELL_SIGNALING_BY_WNT	GOBP_CELL_CELL_SIGNALING_BY_WNT	46	0.437754	1.87363	0.00247394	0.143667	0.140288	142	tags=20%, list=7%, signal=19%	PLCG2/RACK1/SOX4/TLE4/CTNND1/RNF213/DDX3X/EGR1/TRPM4
GOBP_REGULATION_OF_RECEPTOR_INTERNALIZATION	GOBP_REGULATION_OF_RECEPTOR_INTERNALIZATION	GOBP_REGULATION_OF_RECEPTOR_INTERNALIZATION	8	0.715412	1.87155	0.00994802	0.323825	0.316209	206	tags=38%, list=10%, signal=34%	PLCG2/AHI1/VEGFA
GOBP_POSITIVE_REGULATION_OF_CELL_CYCLE_G1_S_PHASE_TRANSITION	GOBP_POSITIVE_REGULATION_OF_CELL_CYCLE_G1_S_PHASE_TRANSITION	GOBP_POSITIVE_REGULATION_OF_CELL_CYCLE_G1_S_PHASE_TRANSITION	12	0.634552	1.87056	0.00773639	0.286037	0.27931	368	tags=50%, list=18%, signal=41%	PLCG2/DDX3X/KMT2E/MEPCE/CDK10/EIF4G1
GOBP_POLYOL_BIOSYNTHETIC_PROCESS	GOBP_POLYOL_BIOSYNTHETIC_PROCESS	GOBP_POLYOL_BIOSYNTHETIC_PROCESS	6	0.791247	1.86504	0.00343985	0.17667	0.172515	40	tags=33%, list=2%, signal=33%	PLCG2/PCK1
GOBP_REGULATION_OF_MRNA_SPLICING_VIA_SPLICEOSOME	GOBP_REGULATION_OF_MRNA_SPLICING_VIA_SPLICEOSOME	GOBP_REGULATION_OF_MRNA_SPLICING_VIA_SPLICEOSOME	32	0.473019	1.86112	0.00419734	0.189647	0.185186	475	tags=56%, list=23%, signal=44%	SON/HNRNPA2B1/RBM39/HNRNPU/SRSF7/SRSF10/RBM25/DDX17/NCL/RBM5/DDX5/SRRM1/HSPA8/TRA2B/MBNL1/SRSF3/SRPK1/TRA2A
GOBP_PHOSPHATIDYLINOSITOL_BIOSYNTHETIC_PROCESS	GOBP_PHOSPHATIDYLINOSITOL_BIOSYNTHETIC_PROCESS	GOBP_PHOSPHATIDYLINOSITOL_BIOSYNTHETIC_PROCESS	10	0.669277	1.86042	0.00341557	0.176468	0.172317	226	tags=30%, list=11%, signal=27%	PLCG2/SMG1/PIK3R3
GOMF_PROTEIN_SERINE_THREONINE_KINASE_ACTIVITY	GOMF_PROTEIN_SERINE_THREONINE_KINASE_ACTIVITY	GOMF_PROTEIN_SERINE_THREONINE_KINASE_ACTIVITY	48	0.42969	1.85995	0.00237491	0.140831	0.137519	709	tags=62%, list=35%, signal=42%	BRD2/PRPF4B/SMG1/SGK1/PKN2/ERN2/CDK12/CDK11A/AKAP13/RIOK3/CDK10/LIMK2/CDK13/WNK2/SRPK1/WNK4/CSNK2A1/STK38/GAK/PLK2/TRIO/ROCK2/PRKAG2/CCNK/CSNK1D/CAMK2D/PHKG2/MINK1/PRKDC/AAK1
GOBP_CELL_SURFACE_RECEPTOR_SIGNALING_PATHWAY_INVOLVED_IN_CELL_CELL_SIGNALING	GOBP_CELL_SURFACE_RECEPTOR_SIGNALING_PATHWAY_INVOLVED_IN_CELL_CELL_SIGNALING	GOBP_CELL_SURFACE_RECEPTOR_SIGNALING_PATHWAY_INVOLVED_IN_CELL_CELL_SIGNALING	48	0.429515	1.85919	0.0024086	0.1421	0.138758	142	tags=19%, list=7%, signal=18%	PLCG2/RACK1/SOX4/TLE4/CTNND1/RNF213/DDX3X/EGR1/TRPM4
GOBP_POSITIVE_REGULATION_OF_CALCIUM_ION_TRANSMEMBRANE_TRANSPORTER_ACTIVITY	GOBP_POSITIVE_REGULATION_OF_CALCIUM_ION_TRANSMEMBRANE_TRANSPORTER_ACTIVITY	GOBP_POSITIVE_REGULATION_OF_CALCIUM_ION_TRANSMEMBRANE_TRANSPORTER_ACTIVITY	7	0.75143	1.85213	0.0027098	0.153994	0.150372	220	tags=43%, list=11%, signal=38%	PLCG2/HSPA2/VMP1
GOBP_PHOSPHATIDYLINOSITOL_METABOLIC_PROCESS	GOBP_PHOSPHATIDYLINOSITOL_METABOLIC_PROCESS	GOBP_PHOSPHATIDYLINOSITOL_METABOLIC_PROCESS	11	0.633315	1.84084	0.0102315	0.329638	0.321886	226	tags=27%, list=11%, signal=24%	PLCG2/SMG1/PIK3R3
GOBP_POLYOL_METABOLIC_PROCESS	GOBP_POLYOL_METABOLIC_PROCESS	GOBP_POLYOL_METABOLIC_PROCESS	10	0.661968	1.84011	0.00418936	0.189647	0.185186	40	tags=20%, list=2%, signal=20%	PLCG2/PCK1
HP_ABNORMAL_FINGERTIP_MORPHOLOGY	HP_ABNORMAL_FINGERTIP_MORPHOLOGY	HP_ABNORMAL_FINGERTIP_MORPHOLOGY	18	0.551184	1.83978	0.00894602	0.305884	0.29869	357	tags=56%, list=18%, signal=46%	DSP/MUC5B/LAMA3/KMT2E/ARID1B/KANSL1/LRBA/TNRC6B/BPTF/CFTR
HP_HIP_DYSPLASIA	HP_HIP_DYSPLASIA	HP_HIP_DYSPLASIA	27	0.482879	1.83812	0.00881849	0.303213	0.296082	939	tags=89%, list=46%, signal=48%	SLC26A2/ANKRD11/NSD2/KMT2E/KANSL1/LUZP1/NIPBL/HERC2/TNRC6B/SPEN/BPTF/TRIP12/CASZ1/SMARCA2/RERE/HUWE1/SMC1A/THOC2/DDX6/PPP2R3C/BRD4/MRPS25/EP300/LETM1
GOBP_ESTABLISHMENT_OF_CELL_POLARITY	GOBP_ESTABLISHMENT_OF_CELL_POLARITY	GOBP_ESTABLISHMENT_OF_CELL_POLARITY	22	0.517035	1.83348	0.00840412	0.298152	0.29114	159	tags=32%, list=8%, signal=30%	RACK1/PATJ/FAT1/HES1/LLGL2/NUMA1/MYH9
GOCC_GOLGI_LUMEN	GOCC_GOLGI_LUMEN	GOCC_GOLGI_LUMEN	12	0.62115	1.83106	0.00982726	0.322539	0.314954	146	tags=33%, list=7%, signal=31%	MUC2/MUC4/MUC12/MUC5B
HP_ABNORMAL_URINE_CARBOXYLIC_ACID_LEVEL	HP_ABNORMAL_URINE_CARBOXYLIC_ACID_LEVEL	HP_ABNORMAL_URINE_CARBOXYLIC_ACID_LEVEL	4	0.876941	1.82951	0.00200213	0.123498	0.120594	21	tags=50%, list=1%, signal=50%	ATP5F1E/ATP5F1D
GOBP_GENERATION_OF_PRECURSOR_METABOLITES_AND_ENERGY	GOBP_GENERATION_OF_PRECURSOR_METABOLITES_AND_ENERGY	GOBP_GENERATION_OF_PRECURSOR_METABOLITES_AND_ENERGY	112	0.352845	1.82879	0.000466518	0.0403276	0.0393791	94	tags=15%, list=5%, signal=15%	ATP5F1E/ATP5ME/ATP5IF1/ATP5MG/ATP5PF/ATP5F1B/ATP5F1D/ATP5MF/ATP5PD/ATP5PO/ATP5F1C/ATP5F1A/MT-ATP8/ATP5PB/SELENOS/UGP2/NOP53
HP_AUTOIMMUNE_ANTIBODY_POSITIVITY	HP_AUTOIMMUNE_ANTIBODY_POSITIVITY	HP_AUTOIMMUNE_ANTIBODY_POSITIVITY	5	0.826428	1.82766	0.00290306	0.159798	0.15604	1	tags=20%, list=0%, signal=20%	PLCG2
GOBP_MRNA_METABOLIC_PROCESS	GOBP_MRNA_METABOLIC_PROCESS	GOBP_MRNA_METABOLIC_PROCESS	174	0.329282	1.8268	0.000138835	0.0137436	0.0134204	674	tags=49%, list=33%, signal=36%	ZRANB2/BTG2/PNN/LUC7L3/PRPF4B/SON/HNRNPA2B1/SMG1/UPF2/RBM39/HNRNPU/SRSF7/SRSF10/KHDC4/ERN2/RBM25/TENT5A/SRRM2/RBM6/DDX46/DDX17/ACIN1/NCL/SRSF1/PCF11/SRSF11/TUT7/FUS/RBM5/HNRNPH1/DDX39B/SUGP2/CDK12/SF3B1/DDX5/SRRM1/CDK11A/HSPA8/SCAF11/TRA2B/RNPC3/TNRC6B/HNRNPA3/VDR/MBNL1/SMG6/RSRC1/SREK1/CDK13/SNRNP200/SRSF3/SRRT/CNOT1/SUPT5H/NRDE2/SRPK1/TRA2A/AP3B1/SETX/DDX23/SLTM/SYMPK/DHX36/GIGYF2/SFPQ/CWC25/PR…
GOBP_REGULATION_OF_LIPID_METABOLIC_PROCESS	GOBP_REGULATION_OF_LIPID_METABOLIC_PROCESS	GOBP_REGULATION_OF_LIPID_METABOLIC_PROCESS	31	0.465642	1.82613	0.00519732	0.214805	0.209753	138	tags=19%, list=7%, signal=18%	PLCG2/PCK1/WASHC1/LDLR/RNF213/EGR1
HP_BRACHYCEPHALY	HP_BRACHYCEPHALY	HP_BRACHYCEPHALY	31	0.465186	1.82434	0.00519732	0.214805	0.209753	628	tags=65%, list=31%, signal=45%	POLR2A/DDX3X/TENT5A/KMT2C/ARID1B/SATB2/LUZP1/NIPBL/SPEN/EHMT1/CDK10/MESD/ANKRD17/RALGAPA1/CASZ1/RERE/HUWE1/ACOX1/SMC1A/SETD5
GOBP_CELLULAR_RESPONSE_TO_CALCIUM_ION	GOBP_CELLULAR_RESPONSE_TO_CALCIUM_ION	GOBP_CELLULAR_RESPONSE_TO_CALCIUM_ION	11	0.627335	1.82345	0.0114676	0.353679	0.345361	369	tags=45%, list=18%, signal=37%	PLCG2/FOSB/IQGAP1/FOS/HSPA5
HP_URTICARIA	HP_URTICARIA	HP_URTICARIA	4	0.873118	1.82154	0.00210844	0.128762	0.125733	1	tags=25%, list=0%, signal=25%	PLCG2
HP_GASTROINTESTINAL_INFLAMMATION	HP_GASTROINTESTINAL_INFLAMMATION	HP_GASTROINTESTINAL_INFLAMMATION	14	0.600371	1.81976	0.0068861	0.260083	0.253966	284	tags=36%, list=14%, signal=31%	PLCG2/LAMA3/INAVA/IVNS1ABP/LRBA
GOMF_ION_GATED_CHANNEL_ACTIVITY	GOMF_ION_GATED_CHANNEL_ACTIVITY	GOMF_ION_GATED_CHANNEL_ACTIVITY	4	0.871719	1.81862	0.00232105	0.13898	0.135711	263	tags=100%, list=13%, signal=87%	CLCA1/TMEM63A/TRPM4/ANO9
HP_LARGE_FACE	HP_LARGE_FACE	HP_LARGE_FACE	31	0.462526	1.81391	0.00574802	0.227877	0.222518	427	tags=52%, list=21%, signal=41%	AHI1/DDX3X/ANKRD11/TPM3/KMT2E/KANSL1/SATB2/TNRC6B/SPEN/BPTF/NSD1/FLNB/OFD1/PMM2/UFD1/PPP1R12A
HP_ABNORMAL_CIRCULATING_IGM_LEVEL	HP_ABNORMAL_CIRCULATING_IGM_LEVEL	HP_ABNORMAL_CIRCULATING_IGM_LEVEL	8	0.691912	1.81007	0.0166387	0.418524	0.408681	284	tags=38%, list=14%, signal=32%	PLCG2/IVNS1ABP/LRBA
HP_WADDLING_GAIT	HP_WADDLING_GAIT	HP_WADDLING_GAIT	12	0.613822	1.80945	0.0124757	0.375341	0.366514	202	tags=50%, list=10%, signal=45%	SLC26A2/HNRNPA2B1/SYNE2/DYNC1H1/SPG7/TPM3
GOMF_SCAFFOLD_PROTEIN_BINDING	GOMF_SCAFFOLD_PROTEIN_BINDING	GOMF_SCAFFOLD_PROTEIN_BINDING	9	0.672209	1.80894	0.00752973	0.280083	0.273496	244	tags=33%, list=12%, signal=29%	PLCG2/DSP/CDC37
HP_SHORT_FOOT	HP_SHORT_FOOT	HP_SHORT_FOOT	16	0.561285	1.80833	0.0097426	0.320618	0.313078	627	tags=75%, list=31%, signal=52%	SLC26A2/SON/SATB2/LUZP1/NIPBL/HERC2/SPEN/TRIP11/CASZ1/RERE/HUWE1/SMC1A
GOMF_HISTONE_LYSINE_N_METHYLTRANSFERASE_ACTIVITY	GOMF_HISTONE_LYSINE_N_METHYLTRANSFERASE_ACTIVITY	GOMF_HISTONE_LYSINE_N_METHYLTRANSFERASE_ACTIVITY	10	0.650273	1.8076	0.00545671	0.22106	0.215861	714	tags=100%, list=35%, signal=65%	NSD3/KMT2C/NSD2/KMT2E/NSD1/EHMT1/ASH1L/SETD2/SETD5/KMT2A
HP_NARROW_PALATE	HP_NARROW_PALATE	HP_NARROW_PALATE	18	0.54152	1.80752	0.0112679	0.350872	0.34262	419	tags=56%, list=21%, signal=44%	MAT2A/SPTBN1/TPM3/KANSL1/NIPBL/HERC2/SPEN/NSD1/CDK10/MESD
GOBP_KIDNEY_MORPHOGENESIS	GOBP_KIDNEY_MORPHOGENESIS	GOBP_KIDNEY_MORPHOGENESIS	8	0.69058	1.80658	0.0171979	0.426326	0.4163	278	tags=62%, list=14%, signal=54%	SOX4/AHI1/HES1/VEGFA/FMN1
GOBP_I_KAPPAB_PHOSPHORYLATION	GOBP_I_KAPPAB_PHOSPHORYLATION	GOBP_I_KAPPAB_PHOSPHORYLATION	4	0.864908	1.80441	0.0031715	0.167802	0.163856	1	tags=25%, list=0%, signal=25%	PLCG2
GOBP_ACTIN_FILAMENT_BASED_TRANSPORT	GOBP_ACTIN_FILAMENT_BASED_TRANSPORT	GOBP_ACTIN_FILAMENT_BASED_TRANSPORT	12	0.611882	1.80374	0.0130333	0.377438	0.368561	578	tags=83%, list=29%, signal=60%	SYNE2/MYO1C/MYO7B/MYO1A/MYO1E/ACTN4/MYO19/WASL/FNBP1L/MYO6
GOBP_CHROMOSOME_ORGANIZATION	GOBP_CHROMOSOME_ORGANIZATION	GOBP_CHROMOSOME_ORGANIZATION	149	0.330299	1.80302	0.000295241	0.0266477	0.026021	714	tags=56%, list=35%, signal=39%	PPP1R10/CENPX/BRD2/HNRNPA2B1/HSPA2/SMG1/HNRNPU/BUD23/DDX3X/ERN2/CHD6/NUMA1/NSD3/MPHOSPH8/ACIN1/CHD9/KMT2C/BAZ2B/NSD2/KMT2E/ARID1B/ATRX/ZNF207/KANSL1/SATB2/NIPBL/SELENOF/CHD4/SHPRH/BPTF/NSD1/TPR/UBR2/STAG1/EHMT1/SMG6/ASH1L/NASP/CHD2/HP1BP3/XIST/TRIM28/TDG/TCF7L2/CHD7/CENPC/NRDE2/SRPK1/OGT/SMC5/BAZ2A/VPS4B/SETX/MIER1/DHX36/MYSM1/ARID4B/SFPQ/ANAPC5/SMARCC2/USP3/ZNF518A/ZNF830/KDM5A/GNL3/SMARCA2/SETD…
HP_ABNORMAL_BREATH_SOUND	HP_ABNORMAL_BREATH_SOUND	HP_ABNORMAL_BREATH_SOUND	8	0.688882	1.80214	0.0183165	0.438364	0.428055	385	tags=75%, list=19%, signal=61%	DSP/MUC5B/LAMA3/SCNN1A/CFTR/OFD1
HP_INFLAMMATION_OF_THE_LARGE_INTESTINE	HP_INFLAMMATION_OF_THE_LARGE_INTESTINE	HP_INFLAMMATION_OF_THE_LARGE_INTESTINE	10	0.64752	1.79994	0.00616079	0.24084	0.235176	284	tags=40%, list=14%, signal=35%	PLCG2/INAVA/IVNS1ABP/LRBA
GOBP_DNA_GEOMETRIC_CHANGE	GOBP_DNA_GEOMETRIC_CHANGE	GOBP_DNA_GEOMETRIC_CHANGE	14	0.593546	1.79907	0.00839025	0.298152	0.29114	507	tags=71%, list=25%, signal=54%	HNRNPA2B1/DDX3X/CHD6/CHD9/ATRX/CHD4/CHD2/CHD7/SETX/DHX36
HP_BROAD_LONG_BONES	HP_BROAD_LONG_BONES	HP_BROAD_LONG_BONES	16	0.557982	1.79769	0.0110042	0.346351	0.338205	672	tags=81%, list=33%, signal=55%	SLC26A2/KMT2E/SATB2/TNRC6B/BPTF/NSD1/FLNB/GNAS/TRIP12/SMARCA2/HUWE1/SETD5/PNKP
GOMF_DNA_HELICASE_ACTIVITY	GOMF_DNA_HELICASE_ACTIVITY	GOMF_DNA_HELICASE_ACTIVITY	12	0.609559	1.79689	0.0135908	0.377438	0.368561	507	tags=75%, list=25%, signal=57%	DDX3X/CHD6/CHD9/ATRX/CHD4/CHD2/CHD7/SETX/DHX36
GOMF_TRANSFERASE_ACTIVITY_TRANSFERRING_ONE_CARBON_GROUPS	GOMF_TRANSFERASE_ACTIVITY_TRANSFERRING_ONE_CARBON_GROUPS	GOMF_TRANSFERASE_ACTIVITY_TRANSFERRING_ONE_CARBON_GROUPS	26	0.478927	1.79614	0.0122409	0.369182	0.3605	714	tags=69%, list=35%, signal=45%	CSKMT/BUD23/NSD3/KMT2C/NSD2/KMT2E/MEPCE/NSUN6/NSD1/EHMT1/ASH1L/SETD2/METTL17/RNMT/SETD5/PRDM2/GART/KMT2A
GOMF_PROTEIN_KINASE_ACTIVITY	GOMF_PROTEIN_KINASE_ACTIVITY	GOMF_PROTEIN_KINASE_ACTIVITY	59	0.396354	1.79596	0.00285173	0.158478	0.154751	709	tags=58%, list=35%, signal=39%	BRD2/PCK1/PRPF4B/SMG1/SGK1/PKN2/ERN2/CDK12/CDK11A/AKAP13/RIOK3/CDK10/LIMK2/TRIM28/CDK13/WNK2/SRPK1/PEAK1/WNK4/CSNK2A1/STK38/GAK/PLK2/TRIO/ROCK2/PRKAG2/CCNK/CSNK1D/CAMK2D/PHKG2/MINK1/PRKDC/IGF2R/AAK1
GOMF_HISTONE_METHYLTRANSFERASE_ACTIVITY	GOMF_HISTONE_METHYLTRANSFERASE_ACTIVITY	GOMF_HISTONE_METHYLTRANSFERASE_ACTIVITY	12	0.608635	1.79416	0.0135908	0.377438	0.368561	714	tags=92%, list=35%, signal=60%	NSD3/KMT2C/NSD2/KMT2E/NSD1/EHMT1/ASH1L/SETD2/SETD5/PRDM2/KMT2A
GOBP_CALCINEURIN_MEDIATED_SIGNALING	GOBP_CALCINEURIN_MEDIATED_SIGNALING	GOBP_CALCINEURIN_MEDIATED_SIGNALING	7	0.727659	1.79354	0.00481388	0.20376	0.198968	1	tags=14%, list=0%, signal=14%	PLCG2
GOBP_REGULATION_OF_CALCINEURIN_MEDIATED_SIGNALING	GOBP_REGULATION_OF_CALCINEURIN_MEDIATED_SIGNALING	GOBP_REGULATION_OF_CALCINEURIN_MEDIATED_SIGNALING	7	0.727659	1.79354	0.00481388	0.20376	0.198968	1	tags=14%, list=0%, signal=14%	PLCG2
GOBP_CALCIUM_ION_TRANSPORT	GOBP_CALCIUM_ION_TRANSPORT	GOBP_CALCIUM_ION_TRANSPORT	39	0.430098	1.78757	0.0108981	0.343893	0.335805	142	tags=23%, list=7%, signal=22%	PLCG2/SELENOK/CLCA1/AHNAK/HSPA2/ATP2C2/ATP2A3/HES1/TRPM4
GOMF_N_METHYLTRANSFERASE_ACTIVITY	GOMF_N_METHYLTRANSFERASE_ACTIVITY	GOMF_N_METHYLTRANSFERASE_ACTIVITY	15	0.568983	1.78718	0.00683887	0.259096	0.253003	366	tags=53%, list=18%, signal=44%	CSKMT/NSD3/KMT2C/NSD2/KMT2E/NSD1/EHMT1/ASH1L
GOBP_MRNA_PROCESSING	GOBP_MRNA_PROCESSING	GOBP_MRNA_PROCESSING	134	0.335109	1.78668	0.000724373	0.0600789	0.058666	850	tags=64%, list=42%, signal=40%	ZRANB2/PNN/LUC7L3/PRPF4B/SON/HNRNPA2B1/RBM39/HNRNPU/SRSF7/SRSF10/KHDC4/ERN2/RBM25/SRRM2/RBM6/DDX46/DDX17/ACIN1/NCL/SRSF1/PCF11/SRSF11/RBM5/HNRNPH1/DDX39B/SUGP2/CDK12/SF3B1/DDX5/SRRM1/CDK11A/HSPA8/SCAF11/TRA2B/RNPC3/HNRNPA3/MBNL1/RSRC1/SREK1/CDK13/SNRNP200/SRSF3/SRRT/SUPT5H/NRDE2/SRPK1/TRA2A/SETX/DDX23/SLTM/SYMPK/DHX36/SFPQ/CWC25/PRPF40A/ZNF830/ZNF326/TCERG1/IWS1/LUC7L/SAFB2/RNMT/ZFP36L1/KIN/SUPT6…
HP_LONG_FINGERS	HP_LONG_FINGERS	HP_LONG_FINGERS	38	0.431212	1.78245	0.00658175	0.252937	0.246989	627	tags=63%, list=31%, signal=44%	SON/MAT2A/KMT2C/NSD2/KMT2E/ATRX/KANSL1/SATB2/SPEN/CHD4/EHMT1/RETREG1/OFD1/PMM2/UFD1/PHIP/SCN9A/CNOT1/PUM1/TRIO/SMARCA2/CCNK/HUWE1/SMC1A
GOBP_GENE_SILENCING_BY_RNA	GOBP_GENE_SILENCING_BY_RNA	GOBP_GENE_SILENCING_BY_RNA	27	0.468188	1.78219	0.0127069	0.376857	0.367994	552	tags=59%, list=27%, signal=44%	HNRNPA2B1/NEAT1/DDX3X/DDX17/TUT7/MIR194-2HG/DDX5/TNRC6B/EIF4G1/SRRT/CNOT1/KCNQ1OT1/NRDE2/MIR22HG/DICER1/PUM1
GOBP_POSITIVE_REGULATION_OF_INNATE_IMMUNE_RESPONSE	GOBP_POSITIVE_REGULATION_OF_INNATE_IMMUNE_RESPONSE	GOBP_POSITIVE_REGULATION_OF_INNATE_IMMUNE_RESPONSE	19	0.524642	1.78171	0.0113094	0.350872	0.34262	160	tags=21%, list=8%, signal=20%	PLCG2/HEXIM1/NLRC5/IRF3
HP_ABNORMAL_CRY	HP_ABNORMAL_CRY	HP_ABNORMAL_CRY	4	0.852402	1.77832	0.00573333	0.227877	0.222518	302	tags=100%, list=15%, signal=85%	ATP5F1A/LAMA3/TPM3/NIPBL
GOMF_ATP_DEPENDENT_ACTIVITY_ACTING_ON_DNA	GOMF_ATP_DEPENDENT_ACTIVITY_ACTING_ON_DNA	GOMF_ATP_DEPENDENT_ACTIVITY_ACTING_ON_DNA	17	0.542047	1.77638	0.0193885	0.44344	0.433011	874	tags=94%, list=43%, signal=54%	DDX3X/CHD6/CHD9/ATRX/CHD4/BPTF/CHD2/CHD7/SETX/DHX36/SMARCA2/SMARCA4/MCM7/RFC1/UPF1/RBBP4
GOBP_REGULATION_OF_MRNA_PROCESSING	GOBP_REGULATION_OF_MRNA_PROCESSING	GOBP_REGULATION_OF_MRNA_PROCESSING	44	0.418016	1.77189	0.00920229	0.310325	0.303026	831	tags=77%, list=41%, signal=47%	SON/HNRNPA2B1/RBM39/HNRNPU/SRSF7/SRSF10/RBM25/DDX17/NCL/RBM5/DDX5/SRRM1/CDK11A/HSPA8/TRA2B/MBNL1/SRSF3/SUPT5H/SRPK1/TRA2A/SLTM/DHX36/IWS1/SAFB2/ZFP36L1/SUPT6H/THRAP3/RBM10/HNRNPL/TIA1/CDK11B/ZC3H14/SAFB/SRSF6
HP_HIGH_ANTERIOR_HAIRLINE	HP_HIGH_ANTERIOR_HAIRLINE	HP_HIGH_ANTERIOR_HAIRLINE	11	0.609407	1.77134	0.0183559	0.438364	0.428055	601	tags=82%, list=30%, signal=58%	UGP2/NSD2/SPEN/NSD1/ANKRD17/RALGAPA1/SETD2/RERE/CCNK
GOBP_POSITIVE_REGULATION_OF_CELL_CYCLE	GOBP_POSITIVE_REGULATION_OF_CELL_CYCLE	GOBP_POSITIVE_REGULATION_OF_CELL_CYCLE	47	0.41012	1.76993	0.00650157	0.251756	0.245835	534	tags=47%, list=26%, signal=35%	PLCG2/PPP1R10/HSPA2/HNRNPU/PKN2/DDX3X/HES1/NUMA1/DYNC1H1/DDX39B/KMT2E/ATRX/MEPCE/TPR/CDK10/EIF4G1/PHIP/SMC5/VPS4B/ANKRD17/SFPQ/ANAPC5
GOBP_POSITIVE_REGULATION_OF_CALCIUM_ION_TRANSPORT	GOBP_POSITIVE_REGULATION_OF_CALCIUM_ION_TRANSPORT	GOBP_POSITIVE_REGULATION_OF_CALCIUM_ION_TRANSPORT	12	0.600343	1.76972	0.0161095	0.410258	0.400609	77	tags=25%, list=4%, signal=24%	PLCG2/HSPA2/ATP2C2
GOBP_PHOSPHOLIPID_CATABOLIC_PROCESS	GOBP_PHOSPHOLIPID_CATABOLIC_PROCESS	GOBP_PHOSPHOLIPID_CATABOLIC_PROCESS	4	0.848216	1.76959	0.00644554	0.250376	0.244488	115	tags=50%, list=6%, signal=47%	PLCG2/LDLR
GOBP_POSITIVE_REGULATION_OF_RECEPTOR_INTERNALIZATION	GOBP_POSITIVE_REGULATION_OF_RECEPTOR_INTERNALIZATION	GOBP_POSITIVE_REGULATION_OF_RECEPTOR_INTERNALIZATION	4	0.847891	1.76891	0.00658798	0.252937	0.246989	206	tags=75%, list=10%, signal=67%	PLCG2/AHI1/VEGFA
HP_SHORT_PHILTRUM	HP_SHORT_PHILTRUM	HP_SHORT_PHILTRUM	25	0.477155	1.766	0.0139653	0.385224	0.376164	627	tags=64%, list=31%, signal=45%	SON/SPTBN1/NSD2/ARID1B/SATB2/SPEN/BPTF/MCTP2/CDK13/UFD1/PHIP/PPP1R15B/ANKRD17/SMARCA2/HUWE1/SMC1A
HP_ONYCHOMYCOSIS	HP_ONYCHOMYCOSIS	HP_ONYCHOMYCOSIS	4	0.845981	1.76492	0.00694408	0.261468	0.255319	1	tags=25%, list=0%, signal=25%	PLCG2
GOBP_PLATELET_DERIVED_GROWTH_FACTOR_RECEPTOR_SIGNALING_PATHWAY	GOBP_PLATELET_DERIVED_GROWTH_FACTOR_RECEPTOR_SIGNALING_PATHWAY	GOBP_PLATELET_DERIVED_GROWTH_FACTOR_RECEPTOR_SIGNALING_PATHWAY	8	0.67396	1.76311	0.0244685	0.506493	0.494582	313	tags=62%, list=15%, signal=53%	TXNIP/HIP1R/IQGAP1/VEGFA/MYO1E
GOMF_PROTEIN_METHYLTRANSFERASE_ACTIVITY	GOMF_PROTEIN_METHYLTRANSFERASE_ACTIVITY	GOMF_PROTEIN_METHYLTRANSFERASE_ACTIVITY	16	0.54723	1.76305	0.0147918	0.389634	0.380471	366	tags=50%, list=18%, signal=41%	CSKMT/NSD3/KMT2C/NSD2/KMT2E/NSD1/EHMT1/ASH1L
GOBP_POSITIVE_REGULATION_OF_CALCIUM_ION_TRANSMEMBRANE_TRANSPORT	GOBP_POSITIVE_REGULATION_OF_CALCIUM_ION_TRANSMEMBRANE_TRANSPORT	GOBP_POSITIVE_REGULATION_OF_CALCIUM_ION_TRANSMEMBRANE_TRANSPORT	8	0.673531	1.76198	0.0244685	0.506493	0.494582	220	tags=38%, list=11%, signal=34%	PLCG2/HSPA2/VMP1
GOBP_INTERLEUKIN_6_PRODUCTION	GOBP_INTERLEUKIN_6_PRODUCTION	GOBP_INTERLEUKIN_6_PRODUCTION	17	0.536749	1.75902	0.0218636	0.472398	0.461288	161	tags=24%, list=8%, signal=22%	PLCG2/SELENOK/SELENOS/INAVA
GOBP_HISTONE_MODIFICATION	GOBP_HISTONE_MODIFICATION	GOBP_HISTONE_MODIFICATION	69	0.375653	1.75881	0.00608192	0.238516	0.232907	1002	tags=81%, list=50%, signal=42%	USP15/NSD3/KMT2C/VEGFA/NSD2/KMT2E/ATRX/KANSL1/NIPBL/CHD4/NSD1/UBR2/EHMT1/ASH1L/OGT/BAZ2A/MIER1/TRIP12/MYSM1/ARID4B/SFPQ/USP3/MLLT6/KDM5A/SETD2/HUWE1/IWS1/PER1/EPC1/SETD5/PRDM2/CAMK2D/SUPT6H/USP36/POLE3/RIF1/KMT2A/PADI2/KDM2A/MBD3/PPP4R3B/UBR5/AKAP8L/MUC1/GLYR1/RBBP4/BRD4/PER2/EP300/ZNF451/KDM5C/DMAP1/RBBP7/ARID4A/KAT6A/PPP4R2
HP_SLENDER_FINGER	HP_SLENDER_FINGER	HP_SLENDER_FINGER	16	0.545061	1.75606	0.0170458	0.424415	0.414434	429	tags=56%, list=21%, signal=45%	SON/MAT2A/NSD2/ATRX/KANSL1/SATB2/BPTF/UFD1/PPP1R15B
HP_ABNORMAL_AGGRESSIVE_IMPULSIVE_OR_VIOLENT_BEHAVIOR	HP_ABNORMAL_AGGRESSIVE_IMPULSIVE_OR_VIOLENT_BEHAVIOR	HP_ABNORMAL_AGGRESSIVE_IMPULSIVE_OR_VIOLENT_BEHAVIOR	58	0.389593	1.75473	0.00510004	0.212936	0.207928	714	tags=62%, list=35%, signal=41%	SOX4/DDX3X/SPTBN1/DYNC1H1/KMT2C/KMT2E/ARID1B/ATRX/SATB2/LUZP1/NIPBL/HERC2/SPEN/VPS13A/TSC2/BPTF/NSD1/EHMT1/ASH1L/CLTC/CHD2/PHIP/TRIP12/CUX1/CASZ1/SMARCC2/TRIO/DYNC1I2/SMARCA2/SETD2/RERE/SMARCA4/PNKP/MAOA/THOC2/KMT2A
HP_SLANTING_OF_THE_PALPEBRAL_FISSURE	HP_SLANTING_OF_THE_PALPEBRAL_FISSURE	HP_SLANTING_OF_THE_PALPEBRAL_FISSURE	80	0.361457	1.75333	0.00197904	0.122691	0.119805	1026	tags=82%, list=51%, signal=42%	SON/HNRNPU/ANKRD11/SPTBN1/DYNC1H1/NSD2/KMT2E/ARID1B/ATRX/KANSL1/SATB2/HERC2/TNRC6B/SPEN/CHD4/BPTF/NSD1/MCTP2/EHMT1/CDK10/CLTC/OFD1/CDK13/CHD7/PMM2/UFD1/PHIP/PPP1R12A/PPP1R15B/DHDDS/KIAA1109/AP3B1/ANKRD17/TRIP12/TRIO/DYNC1I2/SMARCA2/ARHGEF2/SETD2/RERE/HUWE1/SMC1A/SETD5/TTC37/AFF4/KMT2A/PEX26/DDX6/CNOT2/ZNF292/TCOF1/TRAK1/BUB3/TUBGCP2/ZNF148/EP300/LETM1/KDM5C/UPF3B/SHOC2/JAG1/ABCA5/UQCC2/SMPD4/HSD1…
GOBP_ESTABLISHMENT_OF_PROTEIN_LOCALIZATION_TO_PLASMA_MEMBRANE	GOBP_ESTABLISHMENT_OF_PROTEIN_LOCALIZATION_TO_PLASMA_MEMBRANE	GOBP_ESTABLISHMENT_OF_PROTEIN_LOCALIZATION_TO_PLASMA_MEMBRANE	15	0.558134	1.7531	0.00909308	0.308336	0.301084	200	tags=33%, list=10%, signal=30%	RACK1/GOLGA4/AFDN/SPTBN1/GCC2
GOBP_POSITIVE_REGULATION_OF_CALCIUM_MEDIATED_SIGNALING	GOBP_POSITIVE_REGULATION_OF_CALCIUM_MEDIATED_SIGNALING	GOBP_POSITIVE_REGULATION_OF_CALCIUM_MEDIATED_SIGNALING	6	0.743569	1.75266	0.0129181	0.377438	0.368561	1	tags=17%, list=0%, signal=17%	PLCG2
GOBP_PROTEIN_TARGETING_TO_VACUOLE	GOBP_PROTEIN_TARGETING_TO_VACUOLE	GOBP_PROTEIN_TARGETING_TO_VACUOLE	8	0.669827	1.7523	0.0267056	0.524054	0.511729	547	tags=88%, list=27%, signal=64%	GCC2/VPS13C/HSPA8/VPS13A/AP3B1/AP3D1/CLU
GOMF_ATP_DEPENDENT_ACTIVITY_ACTING_ON_RNA	GOMF_ATP_DEPENDENT_ACTIVITY_ACTING_ON_RNA	GOMF_ATP_DEPENDENT_ACTIVITY_ACTING_ON_RNA	21	0.49909	1.75155	0.0191554	0.441978	0.431584	507	tags=57%, list=25%, signal=43%	DDX3X/DDX46/DDX17/DDX24/DDX39B/DDX5/DDX18/DDX21/DDX27/SNRNP200/DDX23/DHX36
GOBP_DNA_TEMPLATED_TRANSCRIPTION_ELONGATION	GOBP_DNA_TEMPLATED_TRANSCRIPTION_ELONGATION	GOBP_DNA_TEMPLATED_TRANSCRIPTION_ELONGATION	18	0.524731	1.75148	0.0185294	0.439062	0.428736	657	tags=72%, list=32%, signal=49%	ELOB/HEXIM1/HNRNPU/DDX39B/CDK12/CDK13/SUPT5H/ZNF326/TCERG1/SETD2/CCNK/SETD5/SUPT6H
GOBP_REGULATION_OF_PEPTIDYL_TYROSINE_PHOSPHORYLATION	GOBP_REGULATION_OF_PEPTIDYL_TYROSINE_PHOSPHORYLATION	GOBP_REGULATION_OF_PEPTIDYL_TYROSINE_PHOSPHORYLATION	19	0.515238	1.74977	0.0141894	0.386652	0.377558	5	tags=11%, list=0%, signal=11%	PLCG2/RACK1
GOBP_ALCOHOL_BIOSYNTHETIC_PROCESS	GOBP_ALCOHOL_BIOSYNTHETIC_PROCESS	GOBP_ALCOHOL_BIOSYNTHETIC_PROCESS	14	0.577117	1.74927	0.0121192	0.366411	0.357794	40	tags=14%, list=2%, signal=14%	PLCG2/PCK1
GOBP_POSITIVE_REGULATION_OF_PROTEASOMAL_UBIQUITIN_DEPENDENT_PROTEIN_CATABOLIC_PROCESS	GOBP_POSITIVE_REGULATION_OF_PROTEASOMAL_UBIQUITIN_DEPENDENT_PROTEIN_CATABOLIC_PROCESS	GOBP_POSITIVE_REGULATION_OF_PROTEASOMAL_UBIQUITIN_DEPENDENT_PROTEIN_CATABOLIC_PROCESS	19	0.514813	1.74833	0.0147404	0.389321	0.380165	94	tags=16%, list=5%, signal=15%	RACK1/ELOB/NOP53
GOBP_REGULATION_OF_SIGNALING_RECEPTOR_ACTIVITY	GOBP_REGULATION_OF_SIGNALING_RECEPTOR_ACTIVITY	GOBP_REGULATION_OF_SIGNALING_RECEPTOR_ACTIVITY	20	0.508136	1.74679	0.0228962	0.483013	0.471653	87	tags=20%, list=4%, signal=19%	MTRNR2L12/MTRNR2L8/MUC4/AKAP9
GOBP_REGULATION_OF_CALCIUM_ION_TRANSMEMBRANE_TRANSPORTER_ACTIVITY	GOBP_REGULATION_OF_CALCIUM_ION_TRANSMEMBRANE_TRANSPORTER_ACTIVITY	GOBP_REGULATION_OF_CALCIUM_ION_TRANSMEMBRANE_TRANSPORTER_ACTIVITY	12	0.592544	1.74673	0.0200317	0.452835	0.442186	75	tags=25%, list=4%, signal=24%	PLCG2/AHNAK/HSPA2
GOBP_DNA_RECOMBINATION	GOBP_DNA_RECOMBINATION	GOBP_DNA_RECOMBINATION	25	0.471898	1.74655	0.0156245	0.401687	0.39224	712	tags=76%, list=35%, signal=50%	CENPX/FUS/NSD2/NABP1/NIPBL/UBR2/TFRC/SMC5/SETX/STAT6/SFPQ/SETD2/EPC1/KIN/MCM7/SUPT6H/NUCKS1/PRKDC/RIF1
HP_HIGH_NARROW_PALATE	HP_HIGH_NARROW_PALATE	HP_HIGH_NARROW_PALATE	12	0.592049	1.74527	0.0200317	0.452835	0.442186	365	tags=58%, list=18%, signal=48%	MAT2A/SPTBN1/TPM3/NIPBL/SPEN/NSD1/CDK10
HP_ABNORMAL_CONSUMPTION_BEHAVIOR	HP_ABNORMAL_CONSUMPTION_BEHAVIOR	HP_ABNORMAL_CONSUMPTION_BEHAVIOR	16	0.540949	1.74281	0.0184545	0.438986	0.428662	651	tags=81%, list=32%, signal=56%	SOX4/ARID1B/SATB2/LUZP1/HERC2/SPEN/ITPR3/GNAS/CASZ1/SMARCC2/SETD2/RERE/SMARCA4
HP_ABNORMAL_EATING_BEHAVIOR	HP_ABNORMAL_EATING_BEHAVIOR	HP_ABNORMAL_EATING_BEHAVIOR	16	0.540949	1.74281	0.0184545	0.438986	0.428662	651	tags=81%, list=32%, signal=56%	SOX4/ARID1B/SATB2/LUZP1/HERC2/SPEN/ITPR3/GNAS/CASZ1/SMARCC2/SETD2/RERE/SMARCA4
HP_APLASIA_HYPOPLASIA_OF_THE_OPTIC_NERVE	HP_APLASIA_HYPOPLASIA_OF_THE_OPTIC_NERVE	HP_APLASIA_HYPOPLASIA_OF_THE_OPTIC_NERVE	3	0.928713	1.74155	0.00182461	0.114857	0.112156	147	tags=100%, list=7%, signal=93%	SON/HNRNPU/ANKRD11
HP_DECREASED_CIRCULATING_TOTAL_IGM	HP_DECREASED_CIRCULATING_TOTAL_IGM	HP_DECREASED_CIRCULATING_TOTAL_IGM	5	0.786475	1.7393	0.00919921	0.310325	0.303026	284	tags=60%, list=14%, signal=52%	PLCG2/IVNS1ABP/LRBA
GOBP_INTRINSIC_APOPTOTIC_SIGNALING_PATHWAY_IN_RESPONSE_TO_ENDOPLASMIC_RETICULUM_STRESS	GOBP_INTRINSIC_APOPTOTIC_SIGNALING_PATHWAY_IN_RESPONSE_TO_ENDOPLASMIC_RETICULUM_STRESS	GOBP_INTRINSIC_APOPTOTIC_SIGNALING_PATHWAY_IN_RESPONSE_TO_ENDOPLASMIC_RETICULUM_STRESS	12	0.588875	1.73591	0.0219929	0.472789	0.46167	237	tags=42%, list=12%, signal=37%	SELENOK/SELENOS/ATP2A3/ERN2/PPP1R15A
GOBP_B_CELL_DIFFERENTIATION	GOBP_B_CELL_DIFFERENTIATION	GOBP_B_CELL_DIFFERENTIATION	12	0.588717	1.73545	0.0219929	0.472789	0.46167	1	tags=8%, list=0%, signal=8%	PLCG2
GOBP_PEPTIDYL_TYROSINE_MODIFICATION	GOBP_PEPTIDYL_TYROSINE_MODIFICATION	GOBP_PEPTIDYL_TYROSINE_MODIFICATION	25	0.468589	1.7343	0.0172837	0.426877	0.416838	5	tags=8%, list=0%, signal=8%	PLCG2/RACK1
GOBP_SMOOTHENED_SIGNALING_PATHWAY	GOBP_SMOOTHENED_SIGNALING_PATHWAY	GOBP_SMOOTHENED_SIGNALING_PATHWAY	5	0.782526	1.73057	0.0103228	0.329979	0.322218	132	tags=40%, list=7%, signal=37%	RACK1/HES1
HP_ABNORMALITY_OF_UPPER_LIP_VERMILLION	HP_ABNORMALITY_OF_UPPER_LIP_VERMILLION	HP_ABNORMALITY_OF_UPPER_LIP_VERMILLION	62	0.377379	1.73011	0.0068169	0.259063	0.252971	690	tags=60%, list=34%, signal=41%	SOX4/SLC26A2/HNRNPU/ANKRD11/SPTBN1/ARID1B/ATRX/SATB2/NIPBL/HERC2/TNRC6B/SPEN/BPTF/MCTP2/EHMT1/CDK10/FAR1/CLTC/CHD2/OFD1/CDK13/PMM2/MESD/PPP1R15B/OGT/AP3B1/ANKRD17/CSNK2A1/SMARCC2/SMARCA2/ARHGEF2/HUWE1/SMC1A/SETD5/SMARCA4/AFF4/PRKDC
HP_THIN_UPPER_LIP_VERMILION	HP_THIN_UPPER_LIP_VERMILION	HP_THIN_UPPER_LIP_VERMILION	56	0.386237	1.72976	0.00574215	0.227877	0.222518	714	tags=62%, list=35%, signal=42%	SOX4/SLC26A2/ANKRD11/SPTBN1/ARID1B/ATRX/SATB2/NIPBL/HERC2/TNRC6B/SPEN/BPTF/MCTP2/CDK10/FAR1/CLTC/CHD2/OFD1/CDK13/PMM2/PPP1R15B/OGT/AP3B1/ANKRD17/CSNK2A1/SMARCC2/SMARCA2/ARHGEF2/HUWE1/SMC1A/SETD5/SMARCA4/AFF4/PRKDC/KMT2A
GOCC_NUCLEAR_PERIPHERY	GOCC_NUCLEAR_PERIPHERY	GOCC_NUCLEAR_PERIPHERY	21	0.492816	1.72954	0.0213925	0.467903	0.456899	653	tags=71%, list=32%, signal=49%	HNRNPA2B1/HNRNPU/HES1/NUMA1/SRRM1/SATB2/TPR/STAG1/SRPK1/SFPQ/PRPF40A/ARFGEF1/ZNF326/SMC1A/KIN
GOBP_POSITIVE_REGULATION_OF_CELL_CYCLE_PHASE_TRANSITION	GOBP_POSITIVE_REGULATION_OF_CELL_CYCLE_PHASE_TRANSITION	GOBP_POSITIVE_REGULATION_OF_CELL_CYCLE_PHASE_TRANSITION	24	0.474091	1.7286	0.0183508	0.438364	0.428055	368	tags=38%, list=18%, signal=31%	PLCG2/PPP1R10/HSPA2/DDX3X/DDX39B/KMT2E/MEPCE/CDK10/EIF4G1
GOBP_POSITIVE_REGULATION_OF_CATION_CHANNEL_ACTIVITY	GOBP_POSITIVE_REGULATION_OF_CATION_CHANNEL_ACTIVITY	GOBP_POSITIVE_REGULATION_OF_CATION_CHANNEL_ACTIVITY	8	0.660047	1.72671	0.0323176	0.562693	0.54946	1	tags=12%, list=0%, signal=13%	PLCG2
GOBP_ESTABLISHMENT_OF_PROTEIN_LOCALIZATION_TO_VACUOLE	GOBP_ESTABLISHMENT_OF_PROTEIN_LOCALIZATION_TO_VACUOLE	GOBP_ESTABLISHMENT_OF_PROTEIN_LOCALIZATION_TO_VACUOLE	10	0.620735	1.72549	0.0118164	0.361711	0.353204	547	tags=80%, list=27%, signal=59%	GCC2/VPS36/VPS13C/HSPA8/VPS13A/AP3B1/AP3D1/CLU
GOBP_POSITIVE_REGULATION_OF_RNA_METABOLIC_PROCESS	GOBP_POSITIVE_REGULATION_OF_RNA_METABOLIC_PROCESS	GOBP_POSITIVE_REGULATION_OF_RNA_METABOLIC_PROCESS	238	0.29511	1.72353	0.000138167	0.0137436	0.0134204	666	tags=47%, list=33%, signal=36%	SOX4/BTG2/PCK1/POLR2A/ELF3/AHI1/FOSB/NLRC5/HNRNPU/BUD23/RTRAF/NR4A1/DDX3X/HES1/EGR1/CHD6/EHF/NSD3/IRF3/DDX17/NCL/ZNF91/SLC38A2/KMT2C/VEGFA/TUT7/FUS/DDX39B/CDK12/KMT2E/ARID1B/SF3B1/ZFHX3/ATRX/MEPCE/DDX5/BCLAF1/SATB2/HSPA8/ILF3/CDK5RAP3/FOS/TRA2B/NIPBL/DDX21/CEBPZ/ZC3H18/TNRC6B/BPTF/NSD1/ACTN4/VDR/ASH1L/HSPA5/TRIM28/CDK13/TRIP11/TCF7L2/CHD7/IER5/PHIP/PPP1R12A/MAVS/CNOT1/ZBTB38/SUPT5H/MAML2/TMF1/ZNF…
GOBP_CHROMATIN_ORGANIZATION	GOBP_CHROMATIN_ORGANIZATION	GOBP_CHROMATIN_ORGANIZATION	96	0.341335	1.72232	0.00316205	0.167802	0.163856	759	tags=60%, list=38%, signal=40%	BRD2/HNRNPU/BUD23/CHD6/NSD3/MPHOSPH8/CHD9/KMT2C/BAZ2B/NSD2/KMT2E/ARID1B/ATRX/KANSL1/SATB2/SELENOF/CHD4/SHPRH/BPTF/NSD1/TPR/UBR2/EHMT1/ASH1L/NASP/CHD2/HP1BP3/XIST/TRIM28/TDG/CHD7/NRDE2/SRPK1/OGT/BAZ2A/MIER1/MYSM1/ARID4B/SMARCC2/USP3/ZNF518A/KDM5A/SMARCA2/SETD2/RERE/EPC1/SETD5/SMARCA4/SUPT6H/NUCKS1/SOX9/POLE3/RIF1/KMT2A/NAP1L4/PADI2/KDM2A/MBD3
HP_THIN_VERMILION_BORDER	HP_THIN_VERMILION_BORDER	HP_THIN_VERMILION_BORDER	69	0.367331	1.71984	0.00812656	0.295401	0.288454	690	tags=57%, list=34%, signal=39%	SOX4/SLC26A2/SON/HNRNPU/ANKRD11/SPTBN1/KMT2E/ARID1B/ATRX/SATB2/NIPBL/HERC2/TNRC6B/SPEN/BPTF/MCTP2/CDK10/FAR1/CLTC/CHD2/OFD1/CDK13/PMM2/PHIP/PPP1R15B/OGT/AP3B1/ANKRD17/TRIP12/CSNK2A1/SMARCC2/SMARCA2/ARHGEF2/HUWE1/SMC1A/SETD5/SMARCA4/AFF4/PRKDC
GOBP_NEGATIVE_REGULATION_OF_EXECUTION_PHASE_OF_APOPTOSIS	GOBP_NEGATIVE_REGULATION_OF_EXECUTION_PHASE_OF_APOPTOSIS	GOBP_NEGATIVE_REGULATION_OF_EXECUTION_PHASE_OF_APOPTOSIS	3	0.916944	1.71948	0.00316142	0.167802	0.163856	8	tags=67%, list=0%, signal=67%	MTRNR2L12/MTRNR2L8
GOBP_REGULATION_OF_EXECUTION_PHASE_OF_APOPTOSIS	GOBP_REGULATION_OF_EXECUTION_PHASE_OF_APOPTOSIS	GOBP_REGULATION_OF_EXECUTION_PHASE_OF_APOPTOSIS	3	0.916944	1.71948	0.00316142	0.167802	0.163856	8	tags=67%, list=0%, signal=67%	MTRNR2L12/MTRNR2L8
GOMF_RECEPTOR_ANTAGONIST_ACTIVITY	GOMF_RECEPTOR_ANTAGONIST_ACTIVITY	GOMF_RECEPTOR_ANTAGONIST_ACTIVITY	3	0.916944	1.71948	0.00316142	0.167802	0.163856	8	tags=67%, list=0%, signal=67%	MTRNR2L12/MTRNR2L8
GOMF_SIGNALING_RECEPTOR_INHIBITOR_ACTIVITY	GOMF_SIGNALING_RECEPTOR_INHIBITOR_ACTIVITY	GOMF_SIGNALING_RECEPTOR_INHIBITOR_ACTIVITY	3	0.916944	1.71948	0.00316142	0.167802	0.163856	8	tags=67%, list=0%, signal=67%	MTRNR2L12/MTRNR2L8
GOBP_MYELOID_CELL_ACTIVATION_INVOLVED_IN_IMMUNE_RESPONSE	GOBP_MYELOID_CELL_ACTIVATION_INVOLVED_IN_IMMUNE_RESPONSE	GOBP_MYELOID_CELL_ACTIVATION_INVOLVED_IN_IMMUNE_RESPONSE	10	0.617638	1.71688	0.0125239	0.375871	0.367031	1	tags=10%, list=0%, signal=10%	PLCG2
HP_ABNORMALITY_OF_THE_PHILTRUM	HP_ABNORMALITY_OF_THE_PHILTRUM	HP_ABNORMALITY_OF_THE_PHILTRUM	96	0.340121	1.71619	0.00351643	0.179823	0.175594	963	tags=76%, list=48%, signal=42%	SOX4/SLC26A2/SON/UGP2/HNRNPU/BUD23/ANKRD11/SPTBN1/TPM3/NSD2/KMT2E/ARID1B/ATRX/SATB2/LUZP1/NIPBL/TNRC6B/SPEN/BPTF/NSD1/MCTP2/CDK10/FAR1/CLTC/CHD2/OFD1/CDK13/TRIP11/PMM2/UFD1/PHIP/PPP1R12A/PPP1R15B/CNOT1/AP3B1/ANKRD17/TRIP12/CASZ1/SMARCC2/EXOC7/AP3D1/TRIO/SMARCA2/ARHGEF2/RERE/CCNK/HUWE1/SMC1A/SETD5/SMARCA4/TTC37/AFF4/PRKDC/KMT2A/UGDH/PEX26/DDX6/PDHA1/GTF2I/CANT1/ZNF292/PPP2R3C/INPPL1/PTPRF/BRD4/TUB…
GOBP_RESPONSE_TO_MONOSACCHARIDE	GOBP_RESPONSE_TO_MONOSACCHARIDE	GOBP_RESPONSE_TO_MONOSACCHARIDE	25	0.463158	1.7142	0.0186664	0.439062	0.428736	142	tags=28%, list=7%, signal=26%	RACK1/SOX4/PCK1/TXNIP/SELENOS/EGR1/TRPM4
GOBP_MITOCHONDRIAL_DEPOLARIZATION	GOBP_MITOCHONDRIAL_DEPOLARIZATION	GOBP_MITOCHONDRIAL_DEPOLARIZATION	5	0.774985	1.71389	0.0127103	0.376857	0.367994	10	tags=40%, list=0%, signal=40%	RACK1/ATP5IF1
HP_SMOOTH_PHILTRUM	HP_SMOOTH_PHILTRUM	HP_SMOOTH_PHILTRUM	33	0.433003	1.71389	0.0130651	0.377438	0.368561	950	tags=85%, list=47%, signal=46%	SON/HNRNPU/ANKRD11/SPTBN1/KMT2E/SATB2/TNRC6B/BPTF/CDK10/FAR1/AP3B1/ANKRD17/TRIP12/AP3D1/SMARCA2/RERE/HUWE1/SMC1A/SETD5/UGDH/DDX6/CANT1/ZNF292/PPP2R3C/PTPRF/TUBGCP2/ZNF148/KDM5C
HP_SMALL_HAND	HP_SMALL_HAND	HP_SMALL_HAND	18	0.513119	1.71272	0.024294	0.504584	0.492717	880	tags=89%, list=43%, signal=51%	SON/DYNC1H1/SATB2/NIPBL/HERC2/BPTF/MCTP2/CDK10/PUM1/HUWE1/SMC1A/AFF4/HPGD/CANT1/COG4/BRD4
GOMF_MHC_CLASS_I_PROTEIN_BINDING	GOMF_MHC_CLASS_I_PROTEIN_BINDING	GOMF_MHC_CLASS_I_PROTEIN_BINDING	5	0.774199	1.71216	0.0128507	0.377438	0.368561	201	tags=60%, list=10%, signal=54%	ATP5F1B/ATP5F1A/PILRB
GOMF_MHC_PROTEIN_BINDING	GOMF_MHC_PROTEIN_BINDING	GOMF_MHC_PROTEIN_BINDING	6	0.726081	1.71144	0.0189466	0.440997	0.430626	201	tags=50%, list=10%, signal=45%	ATP5F1B/ATP5F1A/PILRB
GOBP_REGULATION_OF_METAPHASE_PLATE_CONGRESSION	GOBP_REGULATION_OF_METAPHASE_PLATE_CONGRESSION	GOBP_REGULATION_OF_METAPHASE_PLATE_CONGRESSION	3	0.912376	1.71091	0.00439341	0.193294	0.188748	180	tags=100%, list=9%, signal=91%	HNRNPU/NUMA1/DYNC1H1
GOBP_GLYCEROLIPID_BIOSYNTHETIC_PROCESS	GOBP_GLYCEROLIPID_BIOSYNTHETIC_PROCESS	GOBP_GLYCEROLIPID_BIOSYNTHETIC_PROCESS	25	0.462225	1.71075	0.0186664	0.439062	0.428736	115	tags=16%, list=6%, signal=15%	PLCG2/PCK1/SMG1/LDLR
GOBP_INNATE_IMMUNE_RESPONSE_ACTIVATING_SIGNAL_TRANSDUCTION	GOBP_INNATE_IMMUNE_RESPONSE_ACTIVATING_SIGNAL_TRANSDUCTION	GOBP_INNATE_IMMUNE_RESPONSE_ACTIVATING_SIGNAL_TRANSDUCTION	3	0.912282	1.71074	0.00439341	0.193294	0.188748	1	tags=33%, list=0%, signal=33%	PLCG2
GOBP_RESPONSE_TO_LECTIN	GOBP_RESPONSE_TO_LECTIN	GOBP_RESPONSE_TO_LECTIN	3	0.912282	1.71074	0.00439341	0.193294	0.188748	1	tags=33%, list=0%, signal=33%	PLCG2
GOBP_DEFENSE_RESPONSE_TO_FUNGUS	GOBP_DEFENSE_RESPONSE_TO_FUNGUS	GOBP_DEFENSE_RESPONSE_TO_FUNGUS	5	0.773283	1.71013	0.0134125	0.377438	0.368561	118	tags=40%, list=6%, signal=38%	PLCG2/USP15
GOBP_RESPONSE_TO_FUNGUS	GOBP_RESPONSE_TO_FUNGUS	GOBP_RESPONSE_TO_FUNGUS	5	0.773283	1.71013	0.0134125	0.377438	0.368561	118	tags=40%, list=6%, signal=38%	PLCG2/USP15
GOBP_POSITIVE_REGULATION_OF_I_KAPPAB_PHOSPHORYLATION	GOBP_POSITIVE_REGULATION_OF_I_KAPPAB_PHOSPHORYLATION	GOBP_POSITIVE_REGULATION_OF_I_KAPPAB_PHOSPHORYLATION	3	0.911947	1.71011	0.00453864	0.196908	0.192277	1	tags=33%, list=0%, signal=33%	PLCG2
GOBP_REGULATION_OF_I_KAPPAB_PHOSPHORYLATION	GOBP_REGULATION_OF_I_KAPPAB_PHOSPHORYLATION	GOBP_REGULATION_OF_I_KAPPAB_PHOSPHORYLATION	3	0.911947	1.71011	0.00453864	0.196908	0.192277	1	tags=33%, list=0%, signal=33%	PLCG2
HP_RECURRENT_SINOPULMONARY_INFECTIONS	HP_RECURRENT_SINOPULMONARY_INFECTIONS	HP_RECURRENT_SINOPULMONARY_INFECTIONS	6	0.725107	1.70914	0.019508	0.445093	0.434625	406	tags=67%, list=20%, signal=53%	PLCG2/CFTR/OFD1/TFRC
GOMF_SULFUR_COMPOUND_TRANSMEMBRANE_TRANSPORTER_ACTIVITY	GOMF_SULFUR_COMPOUND_TRANSMEMBRANE_TRANSPORTER_ACTIVITY	GOMF_SULFUR_COMPOUND_TRANSMEMBRANE_TRANSPORTER_ACTIVITY	5	0.772006	1.70731	0.013553	0.377438	0.368561	124	tags=60%, list=6%, signal=56%	SLC26A2/ABCC3/SLC26A3
HP_ABNORMAL_OVARIAN_PHYSIOLOGY	HP_ABNORMAL_OVARIAN_PHYSIOLOGY	HP_ABNORMAL_OVARIAN_PHYSIOLOGY	5	0.771556	1.70631	0.013553	0.377438	0.368561	466	tags=100%, list=23%, signal=77%	POF1B/DIAPH2/CHD7/PMM2/USP8
HP_HYPOTELORISM	HP_HYPOTELORISM	HP_HYPOTELORISM	11	0.587007	1.70624	0.0263607	0.524054	0.511729	627	tags=82%, list=31%, signal=57%	ARID1B/KANSL1/PPP1R15B/CNOT1/KIAA1109/AP3D1/RERE/HUWE1/SMC1A
GOBP_POSITIVE_REGULATION_OF_TRANSPORTER_ACTIVITY	GOBP_POSITIVE_REGULATION_OF_TRANSPORTER_ACTIVITY	GOBP_POSITIVE_REGULATION_OF_TRANSPORTER_ACTIVITY	23	0.474815	1.70564	0.0162618	0.412424	0.402725	101	tags=17%, list=5%, signal=17%	PLCG2/HSPA2/AKAP9/SGK1
GOBP_VENTRICULAR_SEPTUM_MORPHOGENESIS	GOBP_VENTRICULAR_SEPTUM_MORPHOGENESIS	GOBP_VENTRICULAR_SEPTUM_MORPHOGENESIS	4	0.816832	1.70411	0.0129547	0.377438	0.368561	229	tags=75%, list=11%, signal=67%	SOX4/HES1/NSD2
GOBP_DSRNA_PROCESSING	GOBP_DSRNA_PROCESSING	GOBP_DSRNA_PROCESSING	10	0.612956	1.70387	0.0143636	0.386652	0.377558	610	tags=80%, list=30%, signal=56%	HNRNPA2B1/DDX3X/TUT7/DDX5/SRRT/DICER1/PUM1/PUM2
GOBP_SPLICEOSOMAL_COMPLEX_ASSEMBLY	GOBP_SPLICEOSOMAL_COMPLEX_ASSEMBLY	GOBP_SPLICEOSOMAL_COMPLEX_ASSEMBLY	21	0.484387	1.69995	0.0250278	0.509522	0.497539	492	tags=57%, list=24%, signal=44%	LUC7L3/SRSF10/KHDC4/SRSF1/RBM5/DDX39B/SF3B1/SCAF11/SNRNP200/SRPK1/SETX/DDX23
GOCC_CHROMATIN	GOCC_CHROMATIN	GOCC_CHROMATIN	137	0.317449	1.69949	0.00272925	0.154135	0.15051	790	tags=57%, list=39%, signal=37%	SOX4/PPP1R10/CENPX/BRD2/ELF3/FOSB/NOP53/COPS9/NR4A1/HES1/EGR1/EHF/NSD3/IRF3/MPHOSPH8/NSD2/KMT2E/ARID1B/SF3B1/ZFHX3/ATRX/SATB2/FOS/NIPBL/DDX21/NR3C2/CHD4/SHPRH/BPTF/NSD1/UBR2/VDR/STAG1/SINHCAF/NASP/HP1BP3/TRIM28/TCF7L2/CENPC/SRPK1/BAZ2A/ANKRD17/DDX23/STAT6/NFE2L1/CUX1/CASZ1/CSNK2A1/SFPQ/SMARCC2/USP3/PLK2/SPDEF/IRF1/SMARCA2/TRIM56/EPC1/SETD5/JUN/SMARCA4/MCM7/SUPT6H/TTC37/NUCKS1/MLXIP/AFF4/SOX9/POLE…
GOBP_RESPONSE_TO_CARBOHYDRATE	GOBP_RESPONSE_TO_CARBOHYDRATE	GOBP_RESPONSE_TO_CARBOHYDRATE	26	0.453128	1.69938	0.0271625	0.526397	0.514017	142	tags=27%, list=7%, signal=25%	RACK1/SOX4/PCK1/TXNIP/SELENOS/EGR1/TRPM4
GOBP_POSITIVE_REGULATION_OF_RECEPTOR_MEDIATED_ENDOCYTOSIS	GOBP_POSITIVE_REGULATION_OF_RECEPTOR_MEDIATED_ENDOCYTOSIS	GOBP_POSITIVE_REGULATION_OF_RECEPTOR_MEDIATED_ENDOCYTOSIS	10	0.610539	1.69715	0.0152168	0.397419	0.388072	206	tags=30%, list=10%, signal=27%	PLCG2/AHI1/VEGFA
HP_ANTINUCLEAR_ANTIBODY_POSITIVITY	HP_ANTINUCLEAR_ANTIBODY_POSITIVITY	HP_ANTINUCLEAR_ANTIBODY_POSITIVITY	3	0.904351	1.69587	0.00737071	0.27584	0.269353	1	tags=33%, list=0%, signal=33%	PLCG2
HP_ABNORMAL_LUNG_DEVELOPMENT	HP_ABNORMAL_LUNG_DEVELOPMENT	HP_ABNORMAL_LUNG_DEVELOPMENT	20	0.492914	1.69446	0.0340139	0.577483	0.563902	410	tags=50%, list=20%, signal=40%	ATP5F1A/SLC26A2/SON/TENT5A/NSD2/MCTP2/FLNB/OFD1/TRIP11/UFD1
HP_ARTHRALGIA	HP_ARTHRALGIA	HP_ARTHRALGIA	21	0.482761	1.69425	0.0261463	0.522713	0.51042	137	tags=24%, list=7%, signal=22%	PLCG2/SLC26A2/LDLR/BUD23/TENT5A
GOMF_METHYLATED_HISTONE_BINDING	GOMF_METHYLATED_HISTONE_BINDING	GOMF_METHYLATED_HISTONE_BINDING	8	0.647407	1.69364	0.0435583	0.64419	0.62904	575	tags=88%, list=28%, signal=63%	MPHOSPH8/KMT2E/ATRX/BPTF/ZMYND8/ZZEF1/KDM5A
GOMF_PROMOTER_SPECIFIC_CHROMATIN_BINDING	GOMF_PROMOTER_SPECIFIC_CHROMATIN_BINDING	GOMF_PROMOTER_SPECIFIC_CHROMATIN_BINDING	12	0.574374	1.69317	0.0275961	0.528276	0.515852	405	tags=67%, list=20%, signal=54%	POLR2A/HNRNPU/EGR1/IRF3/DDX5/NIPBL/TRIM28/CHD7
HP_BIPARIETAL_NARROWING	HP_BIPARIETAL_NARROWING	HP_BIPARIETAL_NARROWING	4	0.811293	1.69255	0.0145293	0.388557	0.379418	385	tags=100%, list=19%, signal=81%	AHI1/HNRNPU/ANKRD11/OFD1
HP_APLASIA_HYPOPLASIA_INVOLVING_BONES_OF_THE_FEET	HP_APLASIA_HYPOPLASIA_INVOLVING_BONES_OF_THE_FEET	HP_APLASIA_HYPOPLASIA_INVOLVING_BONES_OF_THE_FEET	44	0.39928	1.69247	0.0146595	0.389321	0.380165	880	tags=75%, list=43%, signal=43%	SLC26A2/SON/NSD2/KMT2E/ARID1B/SATB2/LUZP1/NIPBL/HERC2/TNRC6B/SPEN/BPTF/FLNB/OFD1/GNAS/TRIP11/CHD7/MIA3/TRIP12/CASZ1/SMARCA2/RERE/HUWE1/SMC1A/DLL4/SOX9/KMT2A/PHYH/DDX6/CANT1/COG4/INPPL1/BRD4
GOBP_GOLGI_TO_PLASMA_MEMBRANE_PROTEIN_TRANSPORT	GOBP_GOLGI_TO_PLASMA_MEMBRANE_PROTEIN_TRANSPORT	GOBP_GOLGI_TO_PLASMA_MEMBRANE_PROTEIN_TRANSPORT	12	0.573963	1.69195	0.0275961	0.528276	0.515852	200	tags=33%, list=10%, signal=30%	RACK1/GOLGA4/SPTBN1/GCC2
HP_BREECH_PRESENTATION	HP_BREECH_PRESENTATION	HP_BREECH_PRESENTATION	3	0.901485	1.69049	0.00897616	0.306062	0.298864	202	tags=100%, list=10%, signal=90%	SLC26A2/SON/TPM3
GOBP_INOSITOL_PHOSPHATE_METABOLIC_PROCESS	GOBP_INOSITOL_PHOSPHATE_METABOLIC_PROCESS	GOBP_INOSITOL_PHOSPHATE_METABOLIC_PROCESS	4	0.809585	1.68899	0.0145293	0.388557	0.379418	1	tags=25%, list=0%, signal=25%	PLCG2
GOBP_NEPHRON_DEVELOPMENT	GOBP_NEPHRON_DEVELOPMENT	GOBP_NEPHRON_DEVELOPMENT	18	0.505839	1.68842	0.0275881	0.528276	0.515852	784	tags=78%, list=39%, signal=48%	AHI1/HES1/EGR1/IQGAP1/VEGFA/FMN1/PLCE1/MYO1E/WNK4/CFLAR/SEC61A1/SOX9/MTSS1/DLG1
GOBP_PEPTIDYL_SERINE_MODIFICATION	GOBP_PEPTIDYL_SERINE_MODIFICATION	GOBP_PEPTIDYL_SERINE_MODIFICATION	30	0.436082	1.68767	0.018978	0.440997	0.430626	700	tags=60%, list=35%, signal=40%	RACK1/PCK1/AKAP9/SMG1/SGK1/PKN2/VEGFA/NSD1/EIF4G1/TFRC/CSNK2A1/STK38/PLK2/ROCK2/CSNK1D/CAMK2D/PRKDC/HSP90AA1
GOMF_GATED_CHANNEL_ACTIVITY	GOMF_GATED_CHANNEL_ACTIVITY	GOMF_GATED_CHANNEL_ACTIVITY	15	0.537206	1.68736	0.0160092	0.408552	0.398943	541	tags=67%, list=27%, signal=49%	CLCA1/TMEM63A/TRPM4/ANO9/SCNN1A/CFTR/ITPR3/SCN9A/TPCN1/TMC5
GOBP_PEPTIDYL_LYSINE_TRIMETHYLATION	GOBP_PEPTIDYL_LYSINE_TRIMETHYLATION	GOBP_PEPTIDYL_LYSINE_TRIMETHYLATION	12	0.571979	1.6861	0.0284365	0.530419	0.517944	714	tags=83%, list=35%, signal=54%	CSKMT/NSD3/KMT2E/ATRX/OGT/ARID4B/SETD2/IWS1/SETD5/KMT2A
GOBP_POSITIVE_REGULATION_OF_UBIQUITIN_DEPENDENT_PROTEIN_CATABOLIC_PROCESS	GOBP_POSITIVE_REGULATION_OF_UBIQUITIN_DEPENDENT_PROTEIN_CATABOLIC_PROCESS	GOBP_POSITIVE_REGULATION_OF_UBIQUITIN_DEPENDENT_PROTEIN_CATABOLIC_PROCESS	21	0.480299	1.68561	0.0272648	0.527049	0.514654	94	tags=14%, list=5%, signal=14%	RACK1/ELOB/NOP53
GOBP_T_CELL_RECEPTOR_SIGNALING_PATHWAY	GOBP_T_CELL_RECEPTOR_SIGNALING_PATHWAY	GOBP_T_CELL_RECEPTOR_SIGNALING_PATHWAY	8	0.64406	1.68489	0.0480545	0.678252	0.6623	1	tags=12%, list=0%, signal=13%	PLCG2
GOBP_POSITIVE_REGULATION_OF_INTERLEUKIN_10_PRODUCTION	GOBP_POSITIVE_REGULATION_OF_INTERLEUKIN_10_PRODUCTION	GOBP_POSITIVE_REGULATION_OF_INTERLEUKIN_10_PRODUCTION	8	0.643981	1.68468	0.0480545	0.678252	0.6623	266	tags=38%, list=13%, signal=33%	PLCG2/INAVA/CD46
HP_DECREASED_CIRCULATING_IGA_LEVEL	HP_DECREASED_CIRCULATING_IGA_LEVEL	HP_DECREASED_CIRCULATING_IGA_LEVEL	6	0.714076	1.68314	0.0254024	0.513697	0.501615	409	tags=67%, list=20%, signal=53%	PLCG2/IVNS1ABP/LRBA/PMM2
GOBP_DNA_METABOLIC_PROCESS	GOBP_DNA_METABOLIC_PROCESS	GOBP_DNA_METABOLIC_PROCESS	102	0.329853	1.68191	0.00355985	0.179823	0.175594	808	tags=63%, list=40%, signal=40%	PPP1R10/BTG2/CENPX/HNRNPA2B1/NOP53/SMG1/HNRNPU/MPHOSPH8/ZNF91/FUS/NSD2/KMT2E/NABP1/PAXX/ATRX/BOD1L1/FOS/NIPBL/DDX21/HERC2/SHPRH/UBR2/EHMT1/SMG6/TRIM28/TDG/RTF2/TCF7L2/TFRC/SMC5/BAZ2A/SETX/DDX23/STAT6/TRIP12/DHX36/SFPQ/DICER1/USP3/ZNF830/GNL3/SETD2/HUWE1/EPC1/XRN1/SMC1A/KIN/MCM7/SUPT6H/NUCKS1/PNKP/POLE3/PRKDC/MBD4/HSP90AA1/RIF1/KMT2A/CDC5L/KDM2A/MBD3/PPP4R3B/UBR5/GTF2I/ENDOV
HP_INTELLECTUAL_DISABILITY_MODERATE	HP_INTELLECTUAL_DISABILITY_MODERATE	HP_INTELLECTUAL_DISABILITY_MODERATE	27	0.441657	1.6812	0.0269349	0.524802	0.51246	703	tags=63%, list=35%, signal=42%	SOX4/ANKRD11/DYNC1H1/ARID1B/KANSL1/SATB2/NSD1/ASH1L/CLTC/RSRC1/CC2D1A/CUX1/SMARCC2/SETD2/SMARCA4/THOC2/NEMF
HP_ADRENAL_OVERACTIVITY	HP_ADRENAL_OVERACTIVITY	HP_ADRENAL_OVERACTIVITY	4	0.805844	1.68119	0.0153924	0.400669	0.391246	396	tags=100%, list=20%, signal=81%	SLC26A3/SCNN1A/NR3C2/GNAS
HP_ABNORMAL_CIRCULATING_IGA_LEVEL	HP_ABNORMAL_CIRCULATING_IGA_LEVEL	HP_ABNORMAL_CIRCULATING_IGA_LEVEL	7	0.681856	1.68064	0.0126414	0.376857	0.367994	409	tags=57%, list=20%, signal=46%	PLCG2/IVNS1ABP/LRBA/PMM2
GOBP_SMALL_MOLECULE_METABOLIC_PROCESS	GOBP_SMALL_MOLECULE_METABOLIC_PROCESS	GOBP_SMALL_MOLECULE_METABOLIC_PROCESS	200	0.294635	1.68057	0.0013923	0.0931561	0.0909652	140	tags=13%, list=7%, signal=13%	PLCG2/ATP5F1E/ATP5ME/ATP5MC3/ATP5MG/ATP5PF/ATP5F1B/ATP5F1D/ATP5MC2/ATP5MF/ATP5MC1/PCK1/CA1/ATP5PD/ATP5PO/ATP5F1C/ATP5F1A/SLC26A2/MT-ATP8/ATP5PB/SELENOS/UGP2/MAT2A/LDLR/EGR1/CARMIL1
GOBP_REGULATION_OF_HISTONE_METHYLATION	GOBP_REGULATION_OF_HISTONE_METHYLATION	GOBP_REGULATION_OF_HISTONE_METHYLATION	13	0.560168	1.6803	0.0247438	0.509138	0.497164	714	tags=85%, list=35%, signal=55%	NSD3/KMT2E/ATRX/KANSL1/NSD1/OGT/MLLT6/IWS1/SUPT6H/RIF1/KMT2A
GOBP_POSITIVE_REGULATION_OF_INTERLEUKIN_6_PRODUCTION	GOBP_POSITIVE_REGULATION_OF_INTERLEUKIN_6_PRODUCTION	GOBP_POSITIVE_REGULATION_OF_INTERLEUKIN_6_PRODUCTION	13	0.559673	1.67882	0.0250299	0.509522	0.497539	161	tags=23%, list=8%, signal=21%	PLCG2/SELENOK/INAVA
HP_ABNORMALITY_OF_UPPER_LIP	HP_ABNORMALITY_OF_UPPER_LIP	HP_ABNORMALITY_OF_UPPER_LIP	119	0.320609	1.67865	0.00280404	0.157167	0.153471	628	tags=50%, list=31%, signal=36%	SOX4/SLC26A2/SON/UGP2/HNRNPU/CTNND1/BUD23/DDX3X/ANKRD11/SPTBN1/TPM3/NSD2/KMT2E/ARID1B/ATRX/KANSL1/SATB2/LUZP1/NIPBL/HERC2/TNRC6B/SPEN/BPTF/NSD1/MCTP2/EHMT1/CDK10/FAR1/CLTC/FLNB/CHD2/OFD1/CDK13/TRIP11/CHD7/PMM2/UFD1/MESD/PHIP/PPP1R12A/PPP1R15B/CNOT1/OGT/AP3B1/ANKRD17/TRIP12/CASZ1/CSNK2A1/SMARCC2/EXOC7/AP3D1/TRIO/SMARCA2/ARHGEF2/RERE/CCNK/HUWE1/SMC1A/SETD5
GOBP_INTERLEUKIN_10_PRODUCTION	GOBP_INTERLEUKIN_10_PRODUCTION	GOBP_INTERLEUKIN_10_PRODUCTION	9	0.623285	1.67728	0.0229167	0.483013	0.471653	266	tags=33%, list=13%, signal=29%	PLCG2/INAVA/CD46
GOMF_LIGAND_GATED_ION_CHANNEL_ACTIVITY	GOMF_LIGAND_GATED_ION_CHANNEL_ACTIVITY	GOMF_LIGAND_GATED_ION_CHANNEL_ACTIVITY	5	0.758176	1.67672	0.0184893	0.438986	0.428662	493	tags=100%, list=24%, signal=76%	TRPM4/SCNN1A/CFTR/ITPR3/TPCN1
GOBP_TRANSCRIPTION_ELONGATION_FROM_RNA_POLYMERASE_II_PROMOTER	GOBP_TRANSCRIPTION_ELONGATION_FROM_RNA_POLYMERASE_II_PROMOTER	GOBP_TRANSCRIPTION_ELONGATION_FROM_RNA_POLYMERASE_II_PROMOTER	14	0.553133	1.67658	0.0185929	0.439062	0.428736	657	tags=71%, list=32%, signal=49%	ELOB/HEXIM1/HNRNPU/CDK12/CDK13/SUPT5H/TCERG1/SETD2/CCNK/SUPT6H
GOBP_NEGATIVE_REGULATION_OF_RESPONSE_TO_ENDOPLASMIC_RETICULUM_STRESS	GOBP_NEGATIVE_REGULATION_OF_RESPONSE_TO_ENDOPLASMIC_RETICULUM_STRESS	GOBP_NEGATIVE_REGULATION_OF_RESPONSE_TO_ENDOPLASMIC_RETICULUM_STRESS	9	0.622333	1.67472	0.0240698	0.501624	0.489827	429	tags=56%, list=21%, signal=44%	RACK1/SELENOS/PPP1R15A/HSPA5/PPP1R15B
GOBP_INOSITOL_PHOSPHATE_MEDIATED_SIGNALING	GOBP_INOSITOL_PHOSPHATE_MEDIATED_SIGNALING	GOBP_INOSITOL_PHOSPHATE_MEDIATED_SIGNALING	11	0.575908	1.67397	0.0368932	0.59982	0.585713	1	tags=9%, list=0%, signal=9%	PLCG2
GOMF_METALLOENDOPEPTIDASE_ACTIVITY	GOMF_METALLOENDOPEPTIDASE_ACTIVITY	GOMF_METALLOENDOPEPTIDASE_ACTIVITY	8	0.639703	1.67349	0.0503027	0.691965	0.675691	232	tags=50%, list=11%, signal=44%	CLCA1/YME1L1/SPG7/NRDC
HP_SELF_INJURIOUS_BEHAVIOR	HP_SELF_INJURIOUS_BEHAVIOR	HP_SELF_INJURIOUS_BEHAVIOR	32	0.42531	1.67341	0.0163857	0.41471	0.404956	696	tags=69%, list=34%, signal=46%	DYNC1H1/KMT2C/KMT2E/ATRX/SATB2/LUZP1/NIPBL/HERC2/SPEN/VPS13A/TSC2/EHMT1/ASH1L/CLTC/CUX1/CASZ1/SMARCC2/TRIO/RERE/PNKP/MAOA/THOC2
HP_NON_MOTOR_SEIZURE	HP_NON_MOTOR_SEIZURE	HP_NON_MOTOR_SEIZURE	23	0.465432	1.67194	0.0199383	0.452389	0.441749	599	tags=61%, list=30%, signal=43%	SON/DYNC1H1/SATB2/NSD1/EHMT1/ASH1L/FAR1/CLTC/CHD2/SCN9A/DHDDS/CUX1/SMARCA2/SETD2
GOBP_POSITIVE_REGULATION_OF_TRANSMEMBRANE_TRANSPORT	GOBP_POSITIVE_REGULATION_OF_TRANSMEMBRANE_TRANSPORT	GOBP_POSITIVE_REGULATION_OF_TRANSMEMBRANE_TRANSPORT	28	0.438634	1.67193	0.0241804	0.503075	0.491244	87	tags=14%, list=4%, signal=14%	PLCG2/ITLN1/HSPA2/AKAP9
GOBP_NEUROINFLAMMATORY_RESPONSE	GOBP_NEUROINFLAMMATORY_RESPONSE	GOBP_NEUROINFLAMMATORY_RESPONSE	3	0.889919	1.6688	0.0130628	0.377438	0.368561	115	tags=67%, list=6%, signal=63%	PLCG2/LDLR
GOBP_CALCIUM_ION_TRANSMEMBRANE_TRANSPORT	GOBP_CALCIUM_ION_TRANSMEMBRANE_TRANSPORT	GOBP_CALCIUM_ION_TRANSMEMBRANE_TRANSPORT	28	0.437765	1.66861	0.024746	0.509138	0.497164	142	tags=21%, list=7%, signal=20%	PLCG2/AHNAK/HSPA2/ATP2C2/ATP2A3/TRPM4
HP_CELLULITIS	HP_CELLULITIS	HP_CELLULITIS	7	0.676793	1.66816	0.0141951	0.386652	0.377558	1	tags=14%, list=0%, signal=14%	PLCG2
GOBP_VESICLE_CYTOSKELETAL_TRAFFICKING	GOBP_VESICLE_CYTOSKELETAL_TRAFFICKING	GOBP_VESICLE_CYTOSKELETAL_TRAFFICKING	20	0.485238	1.66807	0.0397304	0.612175	0.597778	578	tags=65%, list=29%, signal=47%	BICDL2/DYNC1H1/MYO1C/MYO7B/MYO1A/MYO1E/ACTN4/AP3B1/MYO19/WASL/AP3D1/FNBP1L/MYO6
HP_THYROIDITIS	HP_THYROIDITIS	HP_THYROIDITIS	4	0.799506	1.66796	0.017694	0.432046	0.421885	1	tags=25%, list=0%, signal=25%	PLCG2
GOBP_APPENDAGE_MORPHOGENESIS	GOBP_APPENDAGE_MORPHOGENESIS	GOBP_APPENDAGE_MORPHOGENESIS	10	0.599746	1.66715	0.0211897	0.467903	0.456899	405	tags=60%, list=20%, signal=48%	SOX4/ATRX/FMN1/NIPBL/MBNL1/CHD7
GOMF_ORGANIC_ACID_TRANSMEMBRANE_TRANSPORTER_ACTIVITY	GOMF_ORGANIC_ACID_TRANSMEMBRANE_TRANSPORTER_ACTIVITY	GOMF_ORGANIC_ACID_TRANSMEMBRANE_TRANSPORTER_ACTIVITY	7	0.676351	1.66708	0.0143363	0.386652	0.377558	196	tags=57%, list=10%, signal=52%	SLC26A2/ABCC3/SLC26A3/SLC38A2
GOMF_ATPASE_COUPLED_INORGANIC_ANION_TRANSMEMBRANE_TRANSPORTER_ACTIVITY	GOMF_ATPASE_COUPLED_INORGANIC_ANION_TRANSMEMBRANE_TRANSPORTER_ACTIVITY	GOMF_ATPASE_COUPLED_INORGANIC_ANION_TRANSMEMBRANE_TRANSPORTER_ACTIVITY	5	0.753502	1.66639	0.0193361	0.44344	0.433011	357	tags=80%, list=18%, signal=66%	SLC26A2/ABCC3/SLC26A3/CFTR
HP_EXERTIONAL_DYSPNEA	HP_EXERTIONAL_DYSPNEA	HP_EXERTIONAL_DYSPNEA	10	0.599414	1.66622	0.0211897	0.467903	0.456899	239	tags=50%, list=12%, signal=44%	DSP/MAT2A/MUC5B/NUMA1/NABP1
GOBP_POST_GOLGI_VESICLE_MEDIATED_TRANSPORT	GOBP_POST_GOLGI_VESICLE_MEDIATED_TRANSPORT	GOBP_POST_GOLGI_VESICLE_MEDIATED_TRANSPORT	24	0.456865	1.6658	0.0289996	0.533689	0.521138	551	tags=50%, list=27%, signal=37%	RACK1/GOLGA4/SPTBN1/GCC2/VPS13C/AP1G2/VPS13A/KIF16B/MACF1/GGA1/AP3D1/GAK
HP_IMMUNOLOGIC_HYPERSENSITIVITY	HP_IMMUNOLOGIC_HYPERSENSITIVITY	HP_IMMUNOLOGIC_HYPERSENSITIVITY	17	0.507782	1.66409	0.0411794	0.622864	0.608215	410	tags=41%, list=20%, signal=33%	PLCG2/SPTBN1/IVNS1ABP/SATB2/LRBA/CFTR/UFD1
GOBP_REGULATION_OF_WNT_SIGNALING_PATHWAY	GOBP_REGULATION_OF_WNT_SIGNALING_PATHWAY	GOBP_REGULATION_OF_WNT_SIGNALING_PATHWAY	37	0.403682	1.66392	0.0178494	0.433864	0.42366	142	tags=22%, list=7%, signal=20%	RACK1/SOX4/TLE4/CTNND1/RNF213/DDX3X/EGR1/TRPM4
GOCC_NUCLEAR_PROTEIN_CONTAINING_COMPLEX	GOCC_NUCLEAR_PROTEIN_CONTAINING_COMPLEX	GOCC_NUCLEAR_PROTEIN_CONTAINING_COMPLEX	201	0.290129	1.66343	0.000945408	0.0690522	0.0674282	696	tags=47%, list=34%, signal=34%	ELOB/PNN/CENPX/LUC7L3/PRPF4B/POLR2A/HEXIM1/HNRNPA2B1/TAF1D/TLE4/SYNE2/UPF2/HNRNPU/COPS9/SRRM2/INTS6/NCL/SRSF1/MED29/PCF11/KMT2C/INTS11/RBM5/HNRNPH1/DDX39B/CDK12/ARID1B/NABP1/SF3B1/IVNS1ABP/KANSL1/MEPCE/DDX5/SRRM1/MYO1C/ELOC/BOD1L1/BCLAF1/SATB2/HSPA8/FOS/TRA2B/NIPBL/RNPC3/DDX21/CEBPZ/CHD4/BPTF/HNRNPA3/TPR/VDR/SMG6/SINHCAF/SREK1/TRIM28/CDK13/SNRNP200/TCF7L2/SUPT5H/OGT/TRA2A/BAZ2A/DDX23/STAT6/NFE2L1…
HP_DIALEPTIC_SEIZURE	HP_DIALEPTIC_SEIZURE	HP_DIALEPTIC_SEIZURE	27	0.436953	1.6633	0.0300134	0.544187	0.531388	599	tags=59%, list=30%, signal=42%	SON/DYNC1H1/SATB2/TSC2/NSD1/EHMT1/ASH1L/FAR1/CLTC/CHD2/SCN9A/DHDDS/CUX1/DNM1L/SMARCA2/SETD2
HP_OCULAR_ALBINISM	HP_OCULAR_ALBINISM	HP_OCULAR_ALBINISM	6	0.705503	1.66293	0.0284899	0.530419	0.517944	600	tags=100%, list=30%, signal=71%	LUZP1/SPEN/AP3B1/CASZ1/AP3D1/RERE
GOBP_POSITIVE_REGULATION_OF_ENDOCYTOSIS	GOBP_POSITIVE_REGULATION_OF_ENDOCYTOSIS	GOBP_POSITIVE_REGULATION_OF_ENDOCYTOSIS	13	0.553988	1.66176	0.0276044	0.528276	0.515852	73	tags=15%, list=4%, signal=15%	PLCG2/AHI1
HP_ARACHNODACTYLY	HP_ARACHNODACTYLY	HP_ARACHNODACTYLY	11	0.571686	1.6617	0.0407766	0.619471	0.604903	410	tags=55%, list=20%, signal=44%	SON/MAT2A/NSD2/KANSL1/SATB2/UFD1
HP_HYPEREXTENSIBLE_SKIN	HP_HYPEREXTENSIBLE_SKIN	HP_HYPEREXTENSIBLE_SKIN	5	0.751064	1.66099	0.0196184	0.446782	0.436275	362	tags=80%, list=18%, signal=66%	SLC26A2/SON/KMT2C/EHMT1
HP_EMBRYONAL_NEOPLASM	HP_EMBRYONAL_NEOPLASM	HP_EMBRYONAL_NEOPLASM	14	0.547876	1.66064	0.0223402	0.477604	0.466372	684	tags=79%, list=34%, signal=52%	SOX4/ARID1B/NSD1/TRIM28/KCNQ1OT1/DICER1/SMARCC2/SETD2/SMARCA4/TTC37/SOX9
GOMF_ATPASE_COUPLED_CATION_TRANSMEMBRANE_TRANSPORTER_ACTIVITY	GOMF_ATPASE_COUPLED_CATION_TRANSMEMBRANE_TRANSPORTER_ACTIVITY	GOMF_ATPASE_COUPLED_CATION_TRANSMEMBRANE_TRANSPORTER_ACTIVITY	7	0.67344	1.6599	0.0154719	0.400669	0.391246	120	tags=43%, list=6%, signal=40%	ATP5F1B/ATP2C2/ATP2A3
HP_FALLS	HP_FALLS	HP_FALLS	7	0.67289	1.65854	0.0154719	0.400669	0.391246	383	tags=71%, list=19%, signal=58%	SPTBN1/DYNC1H1/VPS13A/FAR1/CHD2
GOMF_ADP_BINDING	GOMF_ADP_BINDING	GOMF_ADP_BINDING	7	0.672397	1.65733	0.0154719	0.400669	0.391246	159	tags=43%, list=8%, signal=40%	ATP5F1D/ATP5F1A/MYH9
HP_BROAD_PHILTRUM	HP_BROAD_PHILTRUM	HP_BROAD_PHILTRUM	8	0.632619	1.65496	0.046729	0.676413	0.660505	651	tags=88%, list=32%, signal=60%	SOX4/SPTBN1/ARID1B/CHD2/SMARCC2/SMARCA2/SMARCA4
GOMF_PROTEIN_SERINE_THREONINE_TYROSINE_KINASE_ACTIVITY	GOMF_PROTEIN_SERINE_THREONINE_TYROSINE_KINASE_ACTIVITY	GOMF_PROTEIN_SERINE_THREONINE_TYROSINE_KINASE_ACTIVITY	44	0.390408	1.65486	0.0187695	0.439062	0.428736	709	tags=57%, list=35%, signal=38%	PRPF4B/SMG1/SGK1/PKN2/ERN2/CDK12/CDK11A/RIOK3/CDK10/LIMK2/CDK13/WNK2/SRPK1/WNK4/CSNK2A1/STK38/GAK/PLK2/TRIO/ROCK2/CSNK1D/CAMK2D/MINK1/PRKDC/AAK1
GOBP_MACROPHAGE_ACTIVATION_INVOLVED_IN_IMMUNE_RESPONSE	GOBP_MACROPHAGE_ACTIVATION_INVOLVED_IN_IMMUNE_RESPONSE	GOBP_MACROPHAGE_ACTIVATION_INVOLVED_IN_IMMUNE_RESPONSE	3	0.881871	1.65371	0.018921	0.440997	0.430626	1	tags=33%, list=0%, signal=33%	PLCG2
GOBP_MEMBRANE_DEPOLARIZATION	GOBP_MEMBRANE_DEPOLARIZATION	GOBP_MEMBRANE_DEPOLARIZATION	12	0.560676	1.65279	0.0351935	0.590165	0.576285	142	tags=25%, list=7%, signal=23%	RACK1/ATP5IF1/TRPM4
HP_ABNORMALITY_OF_THE_NASAL_ALAE	HP_ABNORMALITY_OF_THE_NASAL_ALAE	HP_ABNORMALITY_OF_THE_NASAL_ALAE	80	0.34047	1.65152	0.00591626	0.233512	0.22802	675	tags=56%, list=33%, signal=39%	SOX4/SLC26A2/AHI1/DDX3X/ANKRD11/SPTBN1/CDHR1/ARID1B/ATRX/KANSL1/SATB2/NIPBL/SPEN/BPTF/MCTP2/EHMT1/CDK10/FLNB/CHD2/OFD1/TRIP11/SNRNP200/PMM2/PHIP/PPP1R15B/DHDDS/KIAA1109/ANKRD17/RALGAPA1/CSNK2A1/SMARCC2/TRIO/PLEC/DYNC1I2/SEMA4A/SMARCA2/RERE/CCNK/HUWE1/SMC1A/SETD5/SMARCA4/TTC37/PNKP/AFF4
GOBP_PATTERN_RECOGNITION_RECEPTOR_SIGNALING_PATHWAY	GOBP_PATTERN_RECOGNITION_RECEPTOR_SIGNALING_PATHWAY	GOBP_PATTERN_RECOGNITION_RECEPTOR_SIGNALING_PATHWAY	26	0.440341	1.65143	0.0334422	0.572529	0.559064	161	tags=23%, list=8%, signal=22%	PLCG2/NOP53/USP15/DDX3X/IRF3/INAVA
GOCC_CELL_PROJECTION_MEMBRANE	GOCC_CELL_PROJECTION_MEMBRANE	GOCC_CELL_PROJECTION_MEMBRANE	40	0.397695	1.65025	0.0176911	0.432046	0.421885	322	tags=32%, list=16%, signal=28%	PLCG2/ITLN1/SLC26A2/SYNE2/SLC26A3/HIP1R/SPTBN1/UTRN/CDHR1/EPS8/MYO1C/SCNN1A/LIMA1
GOBP_B_CELL_ACTIVATION_INVOLVED_IN_IMMUNE_RESPONSE	GOBP_B_CELL_ACTIVATION_INVOLVED_IN_IMMUNE_RESPONSE	GOBP_B_CELL_ACTIVATION_INVOLVED_IN_IMMUNE_RESPONSE	9	0.612934	1.64943	0.0298378	0.54341	0.53063	1	tags=11%, list=0%, signal=11%	PLCG2
GOBP_DENDRITIC_CELL_CYTOKINE_PRODUCTION	GOBP_DENDRITIC_CELL_CYTOKINE_PRODUCTION	GOBP_DENDRITIC_CELL_CYTOKINE_PRODUCTION	5	0.745828	1.64941	0.0207475	0.462205	0.451335	1	tags=20%, list=0%, signal=20%	PLCG2
GOBP_POSITIVE_REGULATION_OF_DENDRITIC_CELL_CYTOKINE_PRODUCTION	GOBP_POSITIVE_REGULATION_OF_DENDRITIC_CELL_CYTOKINE_PRODUCTION	GOBP_POSITIVE_REGULATION_OF_DENDRITIC_CELL_CYTOKINE_PRODUCTION	5	0.745828	1.64941	0.0207475	0.462205	0.451335	1	tags=20%, list=0%, signal=20%	PLCG2
HP_RECURRENT_ACUTE_RESPIRATORY_TRACT_INFECTION	HP_RECURRENT_ACUTE_RESPIRATORY_TRACT_INFECTION	HP_RECURRENT_ACUTE_RESPIRATORY_TRACT_INFECTION	3	0.879096	1.64851	0.0215611	0.467903	0.456899	1	tags=33%, list=0%, signal=33%	PLCG2
GOBP_DNA_METHYLATION_OR_DEMETHYLATION	GOBP_DNA_METHYLATION_OR_DEMETHYLATION	GOBP_DNA_METHYLATION_OR_DEMETHYLATION	12	0.558766	1.64716	0.0368828	0.59982	0.585713	481	tags=67%, list=24%, signal=51%	MPHOSPH8/KMT2E/ATRX/FOS/EHMT1/TRIM28/TDG/BAZ2A
HP_APLASIA_HYPOPLASIA_OF_THE_LUNGS	HP_APLASIA_HYPOPLASIA_OF_THE_LUNGS	HP_APLASIA_HYPOPLASIA_OF_THE_LUNGS	15	0.524118	1.64625	0.0230928	0.484554	0.473158	400	tags=53%, list=20%, signal=43%	ATP5F1A/SLC26A2/SON/TENT5A/NSD2/MCTP2/FLNB/TRIP11
GOBP_CALCIUM_MEDIATED_SIGNALING	GOBP_CALCIUM_MEDIATED_SIGNALING	GOBP_CALCIUM_MEDIATED_SIGNALING	18	0.493135	1.64602	0.0339315	0.577483	0.563902	142	tags=17%, list=7%, signal=16%	PLCG2/SELENOK/TRPM4
HP_ABNORMALITY_OF_THE_CALVARIA	HP_ABNORMALITY_OF_THE_CALVARIA	HP_ABNORMALITY_OF_THE_CALVARIA	126	0.312252	1.64495	0.0057254	0.227877	0.222518	774	tags=58%, list=38%, signal=38%	POLR2A/SLC26A2/SON/HNRNPA2B1/AHI1/UGP2/HNRNPU/DDX3X/TENT5A/ANKRD11/SPTBN1/DYNC1H1/KMT2C/NSD2/KMT2E/ARID1B/ATRX/KANSL1/SATB2/LUZP1/NIPBL/RNPC3/HERC2/SPEN/CHD4/NSD1/VDR/MCTP2/EHMT1/CDK10/RETREG1/FLNB/OFD1/GNAS/TRIP11/UFD1/EPB41/MESD/PPP1R12A/SCN9A/CNOT1/KCNQ1OT1/KIAA1109/PLEKHM1/ANKRD17/RALGAPA1/MYSM1/CASZ1/DICER1/TRIO/PLEC/SMARCA2/SETD2/RERE/HUWE1/ACOX1/SMC1A/SETD5/DLL4/TTC37/AFF4/LRP5/BMS1/SOX9/T…
HP_FLAT_FACE	HP_FLAT_FACE	HP_FLAT_FACE	13	0.548285	1.64466	0.0307594	0.552006	0.539023	745	tags=85%, list=37%, signal=54%	SLC26A2/CTNND1/ATRX/EHMT1/FLNB/TRIP11/PPP1R12A/SMARCA2/SOX9/KMT2A/PEX26
HP_FLEXION_CONTRACTURE_OF_DIGIT	HP_FLEXION_CONTRACTURE_OF_DIGIT	HP_FLEXION_CONTRACTURE_OF_DIGIT	27	0.431559	1.64276	0.0356232	0.594106	0.580134	627	tags=63%, list=31%, signal=44%	SLC26A2/DSP/LAMA3/TPM3/ARID1B/SATB2/LUZP1/SPEN/NSD1/CDK13/CHD7/KIAA1109/CASZ1/SETD2/RERE/HUWE1/SMC1A
HP_ABNORMALITY_OF_DENTAL_ERUPTION	HP_ABNORMALITY_OF_DENTAL_ERUPTION	HP_ABNORMALITY_OF_DENTAL_ERUPTION	36	0.399767	1.6416	0.0311729	0.553759	0.540736	651	tags=56%, list=32%, signal=38%	SOX4/DSP/TENT5A/KMT2C/ARID1B/NIPBL/NSD1/VDR/EHMT1/FLNB/GNAS/TRIP11/CHD7/MIA3/MYSM1/SMARCC2/TRIO/SETD2/SMC1A/SMARCA4
GOBP_METANEPHROS_DEVELOPMENT	GOBP_METANEPHROS_DEVELOPMENT	GOBP_METANEPHROS_DEVELOPMENT	5	0.7422	1.64139	0.0232879	0.487815	0.476342	302	tags=80%, list=15%, signal=68%	HES1/EGR1/FMN1/NIPBL
HP_AUTOIMMUNITY	HP_AUTOIMMUNITY	HP_AUTOIMMUNITY	19	0.482924	1.64003	0.0346102	0.584375	0.570632	410	tags=37%, list=20%, signal=30%	PLCG2/LRBA/CFTR/ITPR3/PNP/CHD7/UFD1
HP_MACRODONTIA	HP_MACRODONTIA	HP_MACRODONTIA	8	0.626652	1.63935	0.0504673	0.691965	0.675691	604	tags=88%, list=30%, signal=62%	ANKRD11/KMT2E/TNRC6B/BPTF/CDK10/TRIP12/HUWE1
GOBP_RECEPTOR_METABOLIC_PROCESS	GOBP_RECEPTOR_METABOLIC_PROCESS	GOBP_RECEPTOR_METABOLIC_PROCESS	23	0.456319	1.6392	0.0267257	0.524054	0.511729	422	tags=35%, list=21%, signal=28%	PLCG2/AHI1/LDLR/VEGFA/REP15/CLTC/TFRC/KIF16B
GOBP_REGULATION_OF_AUTOPHAGY_OF_MITOCHONDRION_IN_RESPONSE_TO_MITOCHONDRIAL_DEPOLARIZATION	GOBP_REGULATION_OF_AUTOPHAGY_OF_MITOCHONDRION_IN_RESPONSE_TO_MITOCHONDRIAL_DEPOLARIZATION	GOBP_REGULATION_OF_AUTOPHAGY_OF_MITOCHONDRION_IN_RESPONSE_TO_MITOCHONDRIAL_DEPOLARIZATION	4	0.785552	1.63885	0.0234481	0.490333	0.478801	244	tags=75%, list=12%, signal=66%	ATP5IF1/VPS13C/CDC37
HP_HYPERACTIVITY	HP_HYPERACTIVITY	HP_HYPERACTIVITY	77	0.342205	1.63832	0.00417922	0.189647	0.185186	716	tags=64%, list=35%, signal=43%	SOX4/YME1L1/BUD23/DDX3X/SPTBN1/SPG7/KMT2E/ARID1B/ATRX/KANSL1/SATB2/NIPBL/HERC2/TNRC6B/SPEN/VPS13A/TSC2/BPTF/NSD1/MCTP2/ASH1L/CLTC/CHD2/RSRC1/PNP/CHD7/UFD1/PHIP/PPP1R12A/CC2D1A/DHDDS/ANKRD17/TRIP12/CSNK2A1/SMARCC2/TRIO/DYNC1I2/SEMA4A/SMARCA2/SETD2/RERE/HUWE1/SMC1A/SETD5/SMARCA4/PNKP/NEMF/KMT2A/NOP56
GOBP_REGULATION_OF_CELL_CYCLE	GOBP_REGULATION_OF_CELL_CYCLE	GOBP_REGULATION_OF_CELL_CYCLE	146	0.300487	1.63749	0.00331613	0.173215	0.169141	643	tags=43%, list=32%, signal=32%	PLCG2/RACK1/TCIM/PPP1R10/BTG2/GADD45B/HEXIM1/SON/HSPA2/NOP53/HNRNPU/PKN2/NR4A1/DDX3X/HES1/NUMA1/IQGAP1/DYNC1H1/DDX39B/CDK12/KMT2E/PPP1R15A/NABP1/ZFHX3/CDC37/ATRX/ZNF207/MEPCE/CDK11A/HSPA8/CDK5RAP3/TSC2/TPR/EIF4G2/PHACTR4/CDK10/EIF4G1/CLTC/CDK13/PHIP/SMC5/VPS4B/ANKRD17/MYO19/BIRC6/MDM4/GIGYF2/CSNK2A1/SFPQ/ANAPC5/PRPF40A/PUM1/PLK2/ZNF830/ROCK2/IRF1/SETD2/CCNK/EPC1/ZFP36L1/JUN/XPO1/CCNL1
GOBP_NEGATIVE_REGULATION_OF_ENDOPLASMIC_RETICULUM_UNFOLDED_PROTEIN_RESPONSE	GOBP_NEGATIVE_REGULATION_OF_ENDOPLASMIC_RETICULUM_UNFOLDED_PROTEIN_RESPONSE	GOBP_NEGATIVE_REGULATION_OF_ENDOPLASMIC_RETICULUM_UNFOLDED_PROTEIN_RESPONSE	5	0.73973	1.63593	0.0246993	0.509138	0.497164	429	tags=80%, list=21%, signal=63%	RACK1/PPP1R15A/HSPA5/PPP1R15B
GOCC_MITOCHONDRIAL_ENVELOPE	GOCC_MITOCHONDRIAL_ENVELOPE	GOCC_MITOCHONDRIAL_ENVELOPE	160	0.296273	1.63532	0.00414039	0.189647	0.185186	89	tags=11%, list=4%, signal=12%	ATP5F1E/ATP5ME/ATP5MC3/ATP5MG/ATP5PF/ATP5F1B/ATP5F1D/ATP5MC2/ATP5MF/ATP5MC1/ATP5PD/ATP5PO/ATP5F1C/ATP5F1A/MT-ATP8/YME1L1/TXNIP/ATP5PB
HP_IRIS_HYPOPIGMENTATION	HP_IRIS_HYPOPIGMENTATION	HP_IRIS_HYPOPIGMENTATION	10	0.588253	1.6352	0.0265937	0.524054	0.511729	718	tags=90%, list=35%, signal=58%	KANSL1/LUZP1/HERC2/SPEN/AP3B1/CASZ1/AP3D1/RERE/MLPH
HP_DELAYED_GROSS_MOTOR_DEVELOPMENT	HP_DELAYED_GROSS_MOTOR_DEVELOPMENT	HP_DELAYED_GROSS_MOTOR_DEVELOPMENT	52	0.371177	1.63322	0.0146595	0.389321	0.380165	767	tags=63%, list=38%, signal=40%	POLR2A/SON/AHI1/TMEM63A/DYNC1H1/KMT2C/FUS/KMT2E/ARID1B/HERC2/TNRC6B/BPTF/EHMT1/FAR1/PNP/CDK13/MESD/TRIP12/TRIO/PLEC/DYNC1I2/SMARCA2/HUWE1/SMC1A/SETD5/PHKG2/SPG11/LRP5/KMT2A/DNM2/UGDH/TRIM2/DDX6
HP_3_METHYLGLUTACONIC_ACIDURIA	HP_3_METHYLGLUTACONIC_ACIDURIA	HP_3_METHYLGLUTACONIC_ACIDURIA	2	0.990599	1.63321	0.000183904	0.0176361	0.0172213	21	tags=100%, list=1%, signal=99%	ATP5F1E/ATP5F1D
HP_BROAD_FINGER	HP_BROAD_FINGER	HP_BROAD_FINGER	16	0.506849	1.63295	0.0365249	0.59982	0.585713	935	tags=94%, list=46%, signal=51%	KMT2E/SATB2/TNRC6B/BPTF/NSD1/FLNB/GNAS/TRIP12/SMARCA2/HUWE1/SETD5/PNKP/DDX6/INPPL1/EP300
GOBP_SISTER_CHROMATID_COHESION	GOBP_SISTER_CHROMATID_COHESION	GOBP_SISTER_CHROMATID_COHESION	6	0.692117	1.63138	0.0469043	0.676558	0.660646	627	tags=100%, list=31%, signal=69%	ATRX/NIPBL/STAG1/SMC5/SFPQ/SMC1A
GOBP_ORGANIC_HYDROXY_COMPOUND_BIOSYNTHETIC_PROCESS	GOBP_ORGANIC_HYDROXY_COMPOUND_BIOSYNTHETIC_PROCESS	GOBP_ORGANIC_HYDROXY_COMPOUND_BIOSYNTHETIC_PROCESS	20	0.474535	1.63128	0.0483051	0.678252	0.6623	40	tags=10%, list=2%, signal=10%	PLCG2/PCK1
GOBP_MATURE_B_CELL_DIFFERENTIATION	GOBP_MATURE_B_CELL_DIFFERENTIATION	GOBP_MATURE_B_CELL_DIFFERENTIATION	3	0.869821	1.63111	0.0286014	0.530419	0.517944	1	tags=33%, list=0%, signal=33%	PLCG2
GOMF_PEPTIDASE_ACTIVATOR_ACTIVITY_INVOLVED_IN_APOPTOTIC_PROCESS	GOMF_PEPTIDASE_ACTIVATOR_ACTIVITY_INVOLVED_IN_APOPTOTIC_PROCESS	GOMF_PEPTIDASE_ACTIVATOR_ACTIVITY_INVOLVED_IN_APOPTOTIC_PROCESS	4	0.781589	1.63058	0.0251743	0.511613	0.499581	120	tags=50%, list=6%, signal=47%	RACK1/ATP2A3
GOMF_HISTONE_METHYLTRANSFERASE_ACTIVITY_H3_K36_SPECIFIC	GOMF_HISTONE_METHYLTRANSFERASE_ACTIVITY_H3_K36_SPECIFIC	GOMF_HISTONE_METHYLTRANSFERASE_ACTIVITY_H3_K36_SPECIFIC	6	0.691621	1.63021	0.0469043	0.676558	0.660646	628	tags=100%, list=31%, signal=69%	NSD3/NSD2/NSD1/ASH1L/SETD2/SETD5
GOBP_DNA_PACKAGING	GOBP_DNA_PACKAGING	GOBP_DNA_PACKAGING	35	0.402766	1.62957	0.0346954	0.585009	0.571251	481	tags=46%, list=24%, signal=35%	BRD2/ERN2/MPHOSPH8/ACIN1/ATRX/SELENOF/SHPRH/TPR/UBR2/NASP/HP1BP3/TRIM28/NRDE2/SRPK1/SMC5/BAZ2A
HP_ABNORMAL_LEUKOCYTE_PHYSIOLOGY	HP_ABNORMAL_LEUKOCYTE_PHYSIOLOGY	HP_ABNORMAL_LEUKOCYTE_PHYSIOLOGY	32	0.413536	1.62709	0.0206601	0.461936	0.451072	531	tags=44%, list=26%, signal=33%	PLCG2/SON/MUC5B/IVNS1ABP/LRBA/CFTR/PNP/TFRC/PMM2/UFD1/AP3B1/SETX/MYSM1/CSNK2A1
GOMF_CATALYTIC_ACTIVITY_ACTING_ON_A_NUCLEIC_ACID	GOMF_CATALYTIC_ACTIVITY_ACTING_ON_A_NUCLEIC_ACID	GOMF_CATALYTIC_ACTIVITY_ACTING_ON_A_NUCLEIC_ACID	76	0.338665	1.62603	0.00971203	0.320486	0.312949	691	tags=53%, list=34%, signal=36%	POLR2A/BUD23/DDX3X/ERN2/CHD6/DDX46/DDX17/DDX24/CHD9/INTS11/TUT7/DDX39B/ATRX/MEPCE/DDX5/DDX18/NSUN6/DDX21/CHD4/SHPRH/BPTF/DDX27/SMG6/CHD2/TDG/SNRNP200/CHD7/CNOT1/SETX/DDX23/DHX36/DICER1/SMARCA2/XRN1/RNMT/SMARCA4/MCM7/EIF4A2/POLE3/MBD4
HP_ABNORMAL_FEMALE_REPRODUCTIVE_SYSTEM_PHYSIOLOGY	HP_ABNORMAL_FEMALE_REPRODUCTIVE_SYSTEM_PHYSIOLOGY	HP_ABNORMAL_FEMALE_REPRODUCTIVE_SYSTEM_PHYSIOLOGY	28	0.426102	1.62416	0.0343894	0.581446	0.567771	684	tags=68%, list=34%, signal=46%	NUMA1/MYH9/POF1B/VPS13C/NABP1/FOS/NIPBL/HERC2/BPTF/DIAPH2/GNAS/CHD7/PMM2/USP8/DNM1L/SETD2/SMC1A/PHKG2/SOX9
HP_RHINITIS	HP_RHINITIS	HP_RHINITIS	3	0.865992	1.62393	0.0309539	0.55215	0.539164	1	tags=33%, list=0%, signal=33%	PLCG2
HP_ASTHMA	HP_ASTHMA	HP_ASTHMA	11	0.558279	1.62273	0.0479705	0.678252	0.6623	1	tags=9%, list=0%, signal=9%	PLCG2
GOBP_CELLULAR_RESPONSE_TO_TOPOLOGICALLY_INCORRECT_PROTEIN	GOBP_CELLULAR_RESPONSE_TO_TOPOLOGICALLY_INCORRECT_PROTEIN	GOBP_CELLULAR_RESPONSE_TO_TOPOLOGICALLY_INCORRECT_PROTEIN	25	0.437883	1.62065	0.0280686	0.529657	0.5172	429	tags=40%, list=21%, signal=32%	RACK1/HSPA2/SELENOS/ERN2/PPP1R15A/HSPA8/CDK5RAP3/HSPA5/UFD1/PPP1R15B
GOBP_CELLULAR_LIPID_CATABOLIC_PROCESS	GOBP_CELLULAR_LIPID_CATABOLIC_PROCESS	GOBP_CELLULAR_LIPID_CATABOLIC_PROCESS	31	0.413238	1.62061	0.0215513	0.467903	0.456899	115	tags=10%, list=6%, signal=9%	PLCG2/PCK1/LDLR
GOMF_PHOSPHOLIPASE_C_ACTIVITY	GOMF_PHOSPHOLIPASE_C_ACTIVITY	GOMF_PHOSPHOLIPASE_C_ACTIVITY	4	0.776715	1.62042	0.0257497	0.51816	0.505974	1	tags=25%, list=0%, signal=25%	PLCG2
GOMF_SELENIUM_BINDING	GOMF_SELENIUM_BINDING	GOMF_SELENIUM_BINDING	4	0.776628	1.62024	0.0257497	0.51816	0.505974	304	tags=75%, list=15%, signal=64%	SELENOP/SELENBP1/SELENOF
HP_AORTIC_ROOT_ANEURYSM	HP_AORTIC_ROOT_ANEURYSM	HP_AORTIC_ROOT_ANEURYSM	12	0.549566	1.62004	0.0419506	0.630174	0.615354	767	tags=92%, list=38%, signal=57%	MAT2A/TENT5A/TPM3/KMT2E/KANSL1/TNRC6B/BPTF/TRIP12/HUWE1/AFF4/DDX6
HP_ABNORMAL_MACROSCOPIC_URINE_APPEARANCE	HP_ABNORMAL_MACROSCOPIC_URINE_APPEARANCE	HP_ABNORMAL_MACROSCOPIC_URINE_APPEARANCE	7	0.65703	1.61945	0.0531309	0.696032	0.679663	555	tags=86%, list=27%, signal=62%	PLCE1/MYO1E/TSC2/ACTN4/CD2AP/INF2
HP_TUBE_FEEDING	HP_TUBE_FEEDING	HP_TUBE_FEEDING	31	0.412771	1.61878	0.0215513	0.467903	0.456899	795	tags=71%, list=39%, signal=44%	SON/DYNC1H1/TPM3/FUS/KANSL1/SATB2/ASH1L/CLTC/RSRC1/CC2D1A/RALGAPA1/CUX1/TRIO/PTCD3/DNM1L/SMC1A/AFF4/SPG11/NEMF/UGDH/PDHA1/ZC3H14
GOBP_INFLAMMASOME_COMPLEX_ASSEMBLY	GOBP_INFLAMMASOME_COMPLEX_ASSEMBLY	GOBP_INFLAMMASOME_COMPLEX_ASSEMBLY	3	0.863223	1.61874	0.0321331	0.56035	0.547172	131	tags=67%, list=6%, signal=62%	PLCG2/DDX3X
GOBP_POSITIVE_REGULATION_OF_NLRP3_INFLAMMASOME_COMPLEX_ASSEMBLY	GOBP_POSITIVE_REGULATION_OF_NLRP3_INFLAMMASOME_COMPLEX_ASSEMBLY	GOBP_POSITIVE_REGULATION_OF_NLRP3_INFLAMMASOME_COMPLEX_ASSEMBLY	3	0.863223	1.61874	0.0321331	0.56035	0.547172	131	tags=67%, list=6%, signal=62%	PLCG2/DDX3X
GOBP_REGULATION_OF_PROTEASOMAL_UBIQUITIN_DEPENDENT_PROTEIN_CATABOLIC_PROCESS	GOBP_REGULATION_OF_PROTEASOMAL_UBIQUITIN_DEPENDENT_PROTEIN_CATABOLIC_PROCESS	GOBP_REGULATION_OF_PROTEASOMAL_UBIQUITIN_DEPENDENT_PROTEIN_CATABOLIC_PROCESS	25	0.437062	1.61761	0.0280686	0.529657	0.5172	94	tags=12%, list=5%, signal=12%	RACK1/ELOB/NOP53
HP_CLUBBING_OF_FINGERS	HP_CLUBBING_OF_FINGERS	HP_CLUBBING_OF_FINGERS	5	0.731342	1.61738	0.0280866	0.529657	0.5172	357	tags=80%, list=18%, signal=66%	DSP/MUC5B/LRBA/CFTR
GOBP_HISTONE_H3_K36_METHYLATION	GOBP_HISTONE_H3_K36_METHYLATION	GOBP_HISTONE_H3_K36_METHYLATION	8	0.617993	1.6167	0.0542056	0.701871	0.685364	628	tags=88%, list=31%, signal=61%	NSD3/NSD2/NSD1/ASH1L/SETD2/IWS1/SETD5
GOBP_REGULATION_OF_GASTRULATION	GOBP_REGULATION_OF_GASTRULATION	GOBP_REGULATION_OF_GASTRULATION	3	0.861931	1.61632	0.0327226	0.565733	0.552428	5	tags=33%, list=0%, signal=33%	RACK1
HP_ABNORMALITY_OF_THE_DENTITION	HP_ABNORMALITY_OF_THE_DENTITION	HP_ABNORMALITY_OF_THE_DENTITION	119	0.308698	1.61628	0.00531374	0.216698	0.211602	628	tags=47%, list=31%, signal=34%	SOX4/POLR2A/SON/DSP/CTNND1/BUD23/TENT5A/ANKRD11/LAMA3/TPM3/KMT2C/POF1B/NSD2/KMT2E/ARID1B/ATRX/KANSL1/SATB2/NIPBL/HERC2/TNRC6B/SPEN/BPTF/NSD1/VDR/STAG1/MCTP2/EHMT1/CDK10/CLTC/FLNB/OFD1/GNAS/TRIP11/CHD7/UFD1/MESD/PLCB4/PPP1R15B/CNOT1/DHDDS/KCNQ1OT1/PLEKHM1/AP3B1/MIA3/TRIP12/MYSM1/SMARCC2/TRIO/PLEC/SMARCA2/SETD2/HUWE1/ACOX1/SMC1A/SETD5
HP_CRACKLES	HP_CRACKLES	HP_CRACKLES	5	0.730808	1.6162	0.0283689	0.530419	0.517944	357	tags=80%, list=18%, signal=66%	DSP/MUC5B/SCNN1A/CFTR
GOMF_MOLECULAR_FUNCTION_INHIBITOR_ACTIVITY	GOMF_MOLECULAR_FUNCTION_INHIBITOR_ACTIVITY	GOMF_MOLECULAR_FUNCTION_INHIBITOR_ACTIVITY	12	0.548159	1.61589	0.0419506	0.630174	0.615354	10	tags=17%, list=0%, signal=17%	RACK1/ATP5IF1
GOBP_REGULATION_OF_REACTIVE_OXYGEN_SPECIES_BIOSYNTHETIC_PROCESS	GOBP_REGULATION_OF_REACTIVE_OXYGEN_SPECIES_BIOSYNTHETIC_PROCESS	GOBP_REGULATION_OF_REACTIVE_OXYGEN_SPECIES_BIOSYNTHETIC_PROCESS	8	0.617642	1.61578	0.0542056	0.701871	0.685364	1	tags=12%, list=0%, signal=13%	PLCG2
GOBP_CELLULAR_RESPONSE_TO_UNFOLDED_PROTEIN	GOBP_CELLULAR_RESPONSE_TO_UNFOLDED_PROTEIN	GOBP_CELLULAR_RESPONSE_TO_UNFOLDED_PROTEIN	21	0.460171	1.61497	0.0379379	0.600778	0.586649	429	tags=43%, list=21%, signal=34%	RACK1/HSPA2/SELENOS/ERN2/PPP1R15A/HSPA8/CDK5RAP3/HSPA5/PPP1R15B
HP_BROAD_BASED_GAIT	HP_BROAD_BASED_GAIT	HP_BROAD_BASED_GAIT	10	0.580746	1.61433	0.0475285	0.678252	0.6623	757	tags=90%, list=37%, signal=57%	DDX3X/SPTBN1/SATB2/CDK10/PPP1R15B/GBA2/KMT2A/RBM10/TRIM2
HP_PROXIMAL_AMYOTROPHY	HP_PROXIMAL_AMYOTROPHY	HP_PROXIMAL_AMYOTROPHY	4	0.773385	1.61347	0.0271882	0.526397	0.514017	211	tags=75%, list=10%, signal=67%	SYNE2/DYNC1H1/FUS
GOMF_CYCLIN_BINDING	GOMF_CYCLIN_BINDING	GOMF_CYCLIN_BINDING	5	0.729435	1.61316	0.0286512	0.530419	0.517944	551	tags=100%, list=27%, signal=73%	RACK1/CDK12/CDK5RAP3/CDK13/GAK
GOBP_POSITIVE_REGULATION_OF_TRANSCRIPTION_BY_RNA_POLYMERASE_II	GOBP_POSITIVE_REGULATION_OF_TRANSCRIPTION_BY_RNA_POLYMERASE_II	GOBP_POSITIVE_REGULATION_OF_TRANSCRIPTION_BY_RNA_POLYMERASE_II	158	0.293217	1.61277	0.0040456	0.189647	0.185186	690	tags=49%, list=34%, signal=35%	SOX4/PCK1/ELF3/AHI1/FOSB/NLRC5/HNRNPU/RTRAF/NR4A1/DDX3X/HES1/EGR1/CHD6/EHF/IRF3/DDX17/NCL/ZNF91/KMT2C/VEGFA/CDK12/ZFHX3/ATRX/MEPCE/BCLAF1/SATB2/CDK5RAP3/FOS/NIPBL/CEBPZ/BPTF/VDR/ASH1L/HSPA5/CDK13/TCF7L2/CHD7/IER5/PHIP/PPP1R12A/MAVS/ZBTB38/SUPT5H/MAML2/TMF1/ZNF721/OGT/AP3B1/SETX/STAT6/DHX36/MYSM1/ARID4B/CASZ1/SFPQ/WASL/AP3D1/SPDEF/TCERG1/MYO6/IRF1/SMARCA2/ARHGEF2/CCNK/PER1/EPC1/PRDM2/JUN/NFATC2IP/…
GOMF_PHOSPHOLIPASE_ACTIVITY	GOMF_PHOSPHOLIPASE_ACTIVITY	GOMF_PHOSPHOLIPASE_ACTIVITY	9	0.599287	1.6127	0.0379488	0.600778	0.586649	1	tags=11%, list=0%, signal=11%	PLCG2
HP_ABNORMAL_ATRIOVENTRICULAR_CONDUCTION	HP_ABNORMAL_ATRIOVENTRICULAR_CONDUCTION	HP_ABNORMAL_ATRIOVENTRICULAR_CONDUCTION	11	0.554645	1.61217	0.0479705	0.678252	0.6623	300	tags=45%, list=15%, signal=39%	MT-ATP8/SYNE2/AKAP9/TRPM4/SCNN1A
HP_ABNORMALITY_OF_THE_MENSTRUAL_CYCLE	HP_ABNORMALITY_OF_THE_MENSTRUAL_CYCLE	HP_ABNORMALITY_OF_THE_MENSTRUAL_CYCLE	25	0.435543	1.61199	0.029736	0.542362	0.529606	684	tags=68%, list=34%, signal=46%	NUMA1/MYH9/POF1B/NABP1/FOS/NIPBL/HERC2/BPTF/DIAPH2/GNAS/CHD7/USP8/DNM1L/SETD2/SMC1A/PHKG2/SOX9
GOBP_REGULATION_OF_RESPONSE_TO_REACTIVE_OXYGEN_SPECIES	GOBP_REGULATION_OF_RESPONSE_TO_REACTIVE_OXYGEN_SPECIES	GOBP_REGULATION_OF_RESPONSE_TO_REACTIVE_OXYGEN_SPECIES	4	0.77221	1.61102	0.0280513	0.529657	0.5172	5	tags=25%, list=0%, signal=25%	RACK1
GOMF_CYSTEINE_TYPE_ENDOPEPTIDASE_REGULATOR_ACTIVITY_INVOLVED_IN_APOPTOTIC_PROCESS	GOMF_CYSTEINE_TYPE_ENDOPEPTIDASE_REGULATOR_ACTIVITY_INVOLVED_IN_APOPTOTIC_PROCESS	GOMF_CYSTEINE_TYPE_ENDOPEPTIDASE_REGULATOR_ACTIVITY_INVOLVED_IN_APOPTOTIC_PROCESS	8	0.615791	1.61093	0.0598131	0.705967	0.689364	120	tags=25%, list=6%, signal=24%	RACK1/ATP2A3
GOBP_TOLL_LIKE_RECEPTOR_SIGNALING_PATHWAY	GOBP_TOLL_LIKE_RECEPTOR_SIGNALING_PATHWAY	GOBP_TOLL_LIKE_RECEPTOR_SIGNALING_PATHWAY	13	0.536789	1.61017	0.0353588	0.591321	0.577414	160	tags=23%, list=8%, signal=21%	PLCG2/DDX3X/IRF3
GOBP_CHLORIDE_TRANSMEMBRANE_TRANSPORT	GOBP_CHLORIDE_TRANSMEMBRANE_TRANSPORT	GOBP_CHLORIDE_TRANSMEMBRANE_TRANSPORT	6	0.682958	1.60979	0.0525328	0.693505	0.677195	357	tags=67%, list=18%, signal=55%	SLC26A2/SLC26A3/ANO9/CFTR
HP_PREMATURE_OVARIAN_INSUFFICIENCY	HP_PREMATURE_OVARIAN_INSUFFICIENCY	HP_PREMATURE_OVARIAN_INSUFFICIENCY	4	0.771174	1.60886	0.0286267	0.530419	0.517944	466	tags=100%, list=23%, signal=77%	POF1B/DIAPH2/PMM2/USP8
GOBP_POSITIVE_REGULATION_OF_WNT_SIGNALING_PATHWAY	GOBP_POSITIVE_REGULATION_OF_WNT_SIGNALING_PATHWAY	GOBP_POSITIVE_REGULATION_OF_WNT_SIGNALING_PATHWAY	16	0.499323	1.6087	0.0416213	0.627643	0.612882	651	tags=62%, list=32%, signal=43%	SOX4/DDX3X/TRPM4/USP34/WNK2/MACF1/USP8/CSNK2A1/CSNK1D/SMARCA4
GOMF_TRANSCRIPTION_COREPRESSOR_BINDING	GOMF_TRANSCRIPTION_COREPRESSOR_BINDING	GOMF_TRANSCRIPTION_COREPRESSOR_BINDING	9	0.597712	1.60846	0.0396869	0.612175	0.597778	407	tags=56%, list=20%, signal=45%	ELOB/HES1/ELOC/EHMT1/LCOR
HP_UNUSUAL_FUNGAL_INFECTION	HP_UNUSUAL_FUNGAL_INFECTION	HP_UNUSUAL_FUNGAL_INFECTION	9	0.597549	1.60802	0.0396869	0.612175	0.597778	1	tags=11%, list=0%, signal=11%	PLCG2
GOBP_SPERMATID_NUCLEUS_DIFFERENTIATION	GOBP_SPERMATID_NUCLEUS_DIFFERENTIATION	GOBP_SPERMATID_NUCLEUS_DIFFERENTIATION	4	0.770679	1.60782	0.0286267	0.530419	0.517944	467	tags=100%, list=23%, signal=77%	SELENOF/NECTIN2/TMF1/SRPK1
HP_GASTROSTOMY_TUBE_FEEDING_IN_INFANCY	HP_GASTROSTOMY_TUBE_FEEDING_IN_INFANCY	HP_GASTROSTOMY_TUBE_FEEDING_IN_INFANCY	18	0.481664	1.60773	0.0400004	0.61299	0.598574	774	tags=78%, list=38%, signal=48%	SON/DYNC1H1/FUS/ASH1L/CLTC/RALGAPA1/CUX1/TRIO/DNM1L/SMC1A/AFF4/SPG11/UGDH/PDHA1
GOBP_B_CELL_RECEPTOR_SIGNALING_PATHWAY	GOBP_B_CELL_RECEPTOR_SIGNALING_PATHWAY	GOBP_B_CELL_RECEPTOR_SIGNALING_PATHWAY	7	0.651799	1.60656	0.056926	0.705668	0.689072	1	tags=14%, list=0%, signal=14%	PLCG2
GOCC_ACTIN_BASED_CELL_PROJECTION	GOCC_ACTIN_BASED_CELL_PROJECTION	GOCC_ACTIN_BASED_CELL_PROJECTION	29	0.416051	1.60565	0.0390104	0.609569	0.595233	313	tags=38%, list=15%, signal=33%	CLCA1/SLC26A2/SYNE2/FAT1/UTRN/DYNC1H1/EPS8/MYO1C/MYO7B/MYO1A/MYO1E
GOBP_POSITIVE_REGULATION_OF_PROTEIN_CATABOLIC_PROCESS	GOBP_POSITIVE_REGULATION_OF_PROTEIN_CATABOLIC_PROCESS	GOBP_POSITIVE_REGULATION_OF_PROTEIN_CATABOLIC_PROCESS	42	0.380989	1.60502	0.0296265	0.54226	0.529507	115	tags=12%, list=6%, signal=11%	RACK1/ELOB/ATP5IF1/NOP53/LDLR
HP_ABNORMALITY_OF_THE_CHEEK	HP_ABNORMALITY_OF_THE_CHEEK	HP_ABNORMALITY_OF_THE_CHEEK	29	0.415848	1.60486	0.0390104	0.609569	0.595233	429	tags=45%, list=21%, signal=36%	SLC26A2/SON/HNRNPU/ANKRD11/SPTBN1/NSD2/KMT2E/ARID1B/FLNB/GNAS/CHD7/PLCB4/PPP1R15B
HP_FACIAL_HYPERTRICHOSIS	HP_FACIAL_HYPERTRICHOSIS	HP_FACIAL_HYPERTRICHOSIS	31	0.409116	1.60445	0.0229417	0.483013	0.471653	743	tags=71%, list=37%, signal=46%	UGP2/HNRNPU/ANKRD11/SPTBN1/ARID1B/NIPBL/SPEN/BPTF/STAG1/EHMT1/CDK10/PHIP/PPP1R15B/OGT/CSNK2A1/TRIO/SMARCA2/SMC1A/SETD5/AFF4/KMT2A/UGDH
HP_POSITIONAL_FOOT_DEFORMITY	HP_POSITIONAL_FOOT_DEFORMITY	HP_POSITIONAL_FOOT_DEFORMITY	49	0.370533	1.60407	0.0229417	0.483013	0.471653	1013	tags=84%, list=50%, signal=43%	SLC26A2/SPTBN1/TPM3/NSD2/ATRX/KANSL1/SATB2/NADSYN1/NIPBL/NSD1/MCTP2/EHMT1/FLNB/OFD1/CHD7/UFD1/KIAA1109/USP8/SMARCA2/SETD2/SEC31A/SMC1A/DLL4/SOX9/RBM10/PEX26/DST/FGD4/TRIM2/PDHA1/CANT1/COG4/BRD4/ZNF148/NDRG1/LETM1/KIDINS220/KDM5C/PI4KA/NOTCH1/HSD17B4
HP_LONG_PHILTRUM	HP_LONG_PHILTRUM	HP_LONG_PHILTRUM	66	0.344965	1.60349	0.0140432	0.386503	0.377413	774	tags=67%, list=38%, signal=43%	SLC26A2/UGP2/BUD23/ANKRD11/TPM3/KMT2E/ARID1B/SATB2/LUZP1/NIPBL/TNRC6B/SPEN/BPTF/NSD1/CDK10/FAR1/CLTC/CHD2/TRIP11/PMM2/UFD1/PHIP/PPP1R12A/PPP1R15B/CNOT1/AP3B1/TRIP12/CASZ1/EXOC7/TRIO/SMARCA2/ARHGEF2/RERE/CCNK/HUWE1/SMC1A/SETD5/TTC37/AFF4/PRKDC/KMT2A/PEX26/DDX6/PDHA1
HP_TOE_WALKING	HP_TOE_WALKING	HP_TOE_WALKING	7	0.650532	1.60343	0.056926	0.705668	0.689072	211	tags=57%, list=10%, signal=51%	SYNE2/SPTBN1/TPM3/FUS
HP_EXPRESSIVE_LANGUAGE_DELAY	HP_EXPRESSIVE_LANGUAGE_DELAY	HP_EXPRESSIVE_LANGUAGE_DELAY	5	0.724848	1.60302	0.0314878	0.558545	0.545409	362	tags=80%, list=18%, signal=66%	KMT2C/ARID1B/NSD1/EHMT1
GOBP_CELL_DEATH_IN_RESPONSE_TO_HYDROGEN_PEROXIDE	GOBP_CELL_DEATH_IN_RESPONSE_TO_HYDROGEN_PEROXIDE	GOBP_CELL_DEATH_IN_RESPONSE_TO_HYDROGEN_PEROXIDE	3	0.854742	1.60284	0.0356705	0.594106	0.580134	5	tags=33%, list=0%, signal=33%	RACK1
HP_ABNORMALITY_OF_THE_INTERVERTEBRAL_DISK	HP_ABNORMALITY_OF_THE_INTERVERTEBRAL_DISK	HP_ABNORMALITY_OF_THE_INTERVERTEBRAL_DISK	3	0.854438	1.60227	0.0356705	0.594106	0.580134	79	tags=67%, list=4%, signal=64%	SLC26A2/MT-ATP8
GOMF_HYDROLASE_ACTIVITY_HYDROLYZING_O_GLYCOSYL_COMPOUNDS	GOMF_HYDROLASE_ACTIVITY_HYDROLYZING_O_GLYCOSYL_COMPOUNDS	GOMF_HYDROLASE_ACTIVITY_HYDROLYZING_O_GLYCOSYL_COMPOUNDS	7	0.64985	1.60176	0.056926	0.705668	0.689072	455	tags=71%, list=22%, signal=56%	CEMIP2/OGA/MAN2C1/ENGASE/GBA2
HP_BILATERAL_EXTERNAL_EAR_DEFORMITY	HP_BILATERAL_EXTERNAL_EAR_DEFORMITY	HP_BILATERAL_EXTERNAL_EAR_DEFORMITY	3	0.853953	1.60136	0.0362601	0.59664	0.582608	100	tags=67%, list=5%, signal=63%	SLC26A2/DSP
HP_BROAD_THUMB	HP_BROAD_THUMB	HP_BROAD_THUMB	12	0.543174	1.60119	0.0505618	0.691965	0.675691	604	tags=75%, list=30%, signal=53%	KMT2E/SATB2/TNRC6B/BPTF/NSD1/FLNB/GNAS/TRIP12/HUWE1
HP_ABNORMAL_ST_SEGMENT	HP_ABNORMAL_ST_SEGMENT	HP_ABNORMAL_ST_SEGMENT	3	0.85297	1.59951	0.0368497	0.59982	0.585713	300	tags=100%, list=15%, signal=85%	AKAP9/TRPM4/SCNN1A
HP_FIRST_DEGREE_ATRIOVENTRICULAR_BLOCK	HP_FIRST_DEGREE_ATRIOVENTRICULAR_BLOCK	HP_FIRST_DEGREE_ATRIOVENTRICULAR_BLOCK	3	0.85297	1.59951	0.0368497	0.59982	0.585713	300	tags=100%, list=15%, signal=85%	AKAP9/TRPM4/SCNN1A
HP_SICK_SINUS_SYNDROME	HP_SICK_SINUS_SYNDROME	HP_SICK_SINUS_SYNDROME	3	0.85297	1.59951	0.0368497	0.59982	0.585713	300	tags=100%, list=15%, signal=85%	AKAP9/TRPM4/SCNN1A
HP_ST_SEGMENT_ELEVATION	HP_ST_SEGMENT_ELEVATION	HP_ST_SEGMENT_ELEVATION	3	0.85297	1.59951	0.0368497	0.59982	0.585713	300	tags=100%, list=15%, signal=85%	AKAP9/TRPM4/SCNN1A
HP_SUPRAVENTRICULAR_TACHYCARDIA	HP_SUPRAVENTRICULAR_TACHYCARDIA	HP_SUPRAVENTRICULAR_TACHYCARDIA	3	0.85297	1.59951	0.0368497	0.59982	0.585713	300	tags=100%, list=15%, signal=85%	AKAP9/TRPM4/SCNN1A
GOMF_LIPASE_ACTIVITY	GOMF_LIPASE_ACTIVITY	GOMF_LIPASE_ACTIVITY	13	0.533042	1.59893	0.0399583	0.61299	0.598574	1	tags=8%, list=0%, signal=8%	PLCG2
GOBP_FORELIMB_MORPHOGENESIS	GOBP_FORELIMB_MORPHOGENESIS	GOBP_FORELIMB_MORPHOGENESIS	3	0.85198	1.59766	0.0380289	0.600778	0.586649	302	tags=100%, list=15%, signal=85%	ATRX/FMN1/NIPBL
GOCC_INTEGRATOR_COMPLEX	GOCC_INTEGRATOR_COMPLEX	GOCC_INTEGRATOR_COMPLEX	3	0.85198	1.59766	0.0380289	0.600778	0.586649	302	tags=100%, list=15%, signal=85%	INTS6/INTS11/NIPBL
HP_WEAK_CRY	HP_WEAK_CRY	HP_WEAK_CRY	3	0.85198	1.59766	0.0380289	0.600778	0.586649	302	tags=100%, list=15%, signal=85%	LAMA3/TPM3/NIPBL
HP_VERTEBRAL_FUSION	HP_VERTEBRAL_FUSION	HP_VERTEBRAL_FUSION	7	0.647883	1.59691	0.0588235	0.705668	0.689072	381	tags=71%, list=19%, signal=58%	ANKRD11/NSD2/KANSL1/NADSYN1/FLNB
GOBP_POSITIVE_REGULATION_OF_PHAGOCYTOSIS	GOBP_POSITIVE_REGULATION_OF_PHAGOCYTOSIS	GOBP_POSITIVE_REGULATION_OF_PHAGOCYTOSIS	8	0.610374	1.59676	0.0616822	0.713619	0.696836	1	tags=12%, list=0%, signal=13%	PLCG2
HP_AGGRESSIVE_BEHAVIOR	HP_AGGRESSIVE_BEHAVIOR	HP_AGGRESSIVE_BEHAVIOR	39	0.384153	1.59661	0.035164	0.590165	0.576285	599	tags=54%, list=30%, signal=39%	SOX4/DDX3X/SPTBN1/KMT2E/ARID1B/SATB2/HERC2/SPEN/VPS13A/TSC2/BPTF/NSD1/EHMT1/CHD2/PHIP/TRIP12/SMARCC2/TRIO/DYNC1I2/SMARCA2/SETD2
HP_ABNORMAL_LARYNX_MORPHOLOGY	HP_ABNORMAL_LARYNX_MORPHOLOGY	HP_ABNORMAL_LARYNX_MORPHOLOGY	21	0.454929	1.59657	0.0429962	0.638957	0.62393	486	tags=48%, list=24%, signal=37%	SOX4/SLC26A2/LAMA3/SPTBN1/KANSL1/SATB2/FLNB/CHD7/UFD1/RALGAPA1
GOBP_INOSITOL_PHOSPHATE_BIOSYNTHETIC_PROCESS	GOBP_INOSITOL_PHOSPHATE_BIOSYNTHETIC_PROCESS	GOBP_INOSITOL_PHOSPHATE_BIOSYNTHETIC_PROCESS	3	0.851364	1.5965	0.0380289	0.600778	0.586649	1	tags=33%, list=0%, signal=33%	PLCG2
GOBP_ACTIVATION_OF_CYSTEINE_TYPE_ENDOPEPTIDASE_ACTIVITY_INVOLVED_IN_APOPTOTIC_PROCESS	GOBP_ACTIVATION_OF_CYSTEINE_TYPE_ENDOPEPTIDASE_ACTIVITY_INVOLVED_IN_APOPTOTIC_PROCESS	GOBP_ACTIVATION_OF_CYSTEINE_TYPE_ENDOPEPTIDASE_ACTIVITY_INVOLVED_IN_APOPTOTIC_PROCESS	13	0.532169	1.59632	0.0399583	0.61299	0.598574	143	tags=23%, list=7%, signal=22%	RACK1/ATP2A3/HIP1R
GOBP_RESPONSE_TO_ELECTRICAL_STIMULUS	GOBP_RESPONSE_TO_ELECTRICAL_STIMULUS	GOBP_RESPONSE_TO_ELECTRICAL_STIMULUS	6	0.677213	1.59625	0.054409	0.703022	0.686488	130	tags=50%, list=6%, signal=47%	BTG2/AKAP9/NR4A1
HP_TITUBATION	HP_TITUBATION	HP_TITUBATION	7	0.647363	1.59562	0.0588235	0.705668	0.689072	394	tags=71%, list=19%, signal=58%	TMEM63A/SPTBN1/FUS/VPS13A/IFRD1
HP_FACIAL_ASYMMETRY	HP_FACIAL_ASYMMETRY	HP_FACIAL_ASYMMETRY	19	0.469558	1.59464	0.0478821	0.678252	0.6623	627	tags=63%, list=31%, signal=44%	SON/CTNND1/NSD2/SATB2/OFD1/GNAS/CHD7/PLCB4/MACF1/KCNQ1OT1/TRIO/SMC1A
HP_ABNORMAL_GROWTH_HORMONE_LEVEL	HP_ABNORMAL_GROWTH_HORMONE_LEVEL	HP_ABNORMAL_GROWTH_HORMONE_LEVEL	16	0.494771	1.59404	0.0489642	0.68086	0.664848	714	tags=75%, list=35%, signal=49%	KANSL1/RNPC3/HERC2/FLNB/GNAS/CHD7/PMM2/SMC1A/AFF4/THOC2/HPGD/KMT2A
GOBP_MYELOID_LEUKOCYTE_CYTOKINE_PRODUCTION	GOBP_MYELOID_LEUKOCYTE_CYTOKINE_PRODUCTION	GOBP_MYELOID_LEUKOCYTE_CYTOKINE_PRODUCTION	7	0.646699	1.59399	0.0588235	0.705668	0.689072	1	tags=14%, list=0%, signal=14%	PLCG2
GOBP_POSITIVE_REGULATION_OF_MYELOID_LEUKOCYTE_CYTOKINE_PRODUCTION_INVOLVED_IN_IMMUNE_RESPONSE	GOBP_POSITIVE_REGULATION_OF_MYELOID_LEUKOCYTE_CYTOKINE_PRODUCTION_INVOLVED_IN_IMMUNE_RESPONSE	GOBP_POSITIVE_REGULATION_OF_MYELOID_LEUKOCYTE_CYTOKINE_PRODUCTION_INVOLVED_IN_IMMUNE_RESPONSE	7	0.646699	1.59399	0.0588235	0.705668	0.689072	1	tags=14%, list=0%, signal=14%	PLCG2
GOMF_7SK_SNRNA_BINDING	GOMF_7SK_SNRNA_BINDING	GOMF_7SK_SNRNA_BINDING	3	0.849505	1.59302	0.0386185	0.606968	0.592693	307	tags=100%, list=15%, signal=85%	HEXIM1/MEPCE/DDX21
HP_PROMINENT_FOREHEAD	HP_PROMINENT_FOREHEAD	HP_PROMINENT_FOREHEAD	33	0.40239	1.59272	0.0288143	0.531074	0.518584	1147	tags=94%, list=57%, signal=41%	SON/DYNC1H1/KMT2E/SATB2/TNRC6B/BPTF/NSD1/FLNB/CHD2/TRIP11/PMM2/TRIP12/SETD2/HUWE1/TTC37/PRKDC/DDX6/COG4/ZNF292/D2HGDH/MBTPS1/EP300/KIDINS220/UPF3B/SHOC2/CCND2/PIK3R1/WAC/STAT3/RPS6KA3/KDM6B
GOBP_INTERLEUKIN_2_PRODUCTION	GOBP_INTERLEUKIN_2_PRODUCTION	GOBP_INTERLEUKIN_2_PRODUCTION	4	0.763423	1.59269	0.0326716	0.565647	0.552344	177	tags=50%, list=9%, signal=46%	PLCG2/SPTBN1
GOBP_POSITIVE_REGULATION_OF_INTERLEUKIN_2_PRODUCTION	GOBP_POSITIVE_REGULATION_OF_INTERLEUKIN_2_PRODUCTION	GOBP_POSITIVE_REGULATION_OF_INTERLEUKIN_2_PRODUCTION	4	0.763423	1.59269	0.0326716	0.565647	0.552344	177	tags=50%, list=9%, signal=46%	PLCG2/SPTBN1
GOBP_RECEPTOR_INTERNALIZATION	GOBP_RECEPTOR_INTERNALIZATION	GOBP_RECEPTOR_INTERNALIZATION	16	0.494333	1.59262	0.0489642	0.68086	0.664848	73	tags=12%, list=4%, signal=12%	PLCG2/AHI1
GOCC_PHAGOCYTIC_CUP	GOCC_PHAGOCYTIC_CUP	GOCC_PHAGOCYTIC_CUP	3	0.848815	1.59172	0.039208	0.61076	0.596396	5	tags=33%, list=0%, signal=33%	RACK1
HP_RADIAL_DEVIATION_OF_THE_HAND_OR_OF_FINGERS_OF_THE_HAND	HP_RADIAL_DEVIATION_OF_THE_HAND_OR_OF_FINGERS_OF_THE_HAND	HP_RADIAL_DEVIATION_OF_THE_HAND_OR_OF_FINGERS_OF_THE_HAND	12	0.539934	1.59164	0.0524345	0.693505	0.677195	385	tags=50%, list=19%, signal=41%	SLC26A2/ANKRD11/ATRX/HERC2/FLNB/OFD1
GOBP_GOLGI_TO_PLASMA_MEMBRANE_TRANSPORT	GOBP_GOLGI_TO_PLASMA_MEMBRANE_TRANSPORT	GOBP_GOLGI_TO_PLASMA_MEMBRANE_TRANSPORT	14	0.525107	1.59163	0.0520231	0.693505	0.677195	200	tags=29%, list=10%, signal=26%	RACK1/GOLGA4/SPTBN1/GCC2
HP_PAROXYSMAL_VENTRICULAR_TACHYCARDIA	HP_PAROXYSMAL_VENTRICULAR_TACHYCARDIA	HP_PAROXYSMAL_VENTRICULAR_TACHYCARDIA	4	0.762902	1.5916	0.0326716	0.565647	0.552344	300	tags=75%, list=15%, signal=64%	AKAP9/TRPM4/SCNN1A
HP_ABNORMAL_LIP_MORPHOLOGY	HP_ABNORMAL_LIP_MORPHOLOGY	HP_ABNORMAL_LIP_MORPHOLOGY	132	0.298273	1.59138	0.00986743	0.322994	0.315398	628	tags=47%, list=31%, signal=35%	SOX4/SLC26A2/SON/UGP2/HNRNPU/CTNND1/BUD23/DDX3X/ANKRD11/SPTBN1/TPM3/KMT2C/NSD2/KMT2E/ARID1B/ATRX/KANSL1/SATB2/LUZP1/NIPBL/CAST/HERC2/TNRC6B/SPEN/BPTF/NSD1/MCTP2/EHMT1/CDK10/FAR1/CLTC/FLNB/CHD2/OFD1/CDK13/TRIP11/CHD7/PMM2/UFD1/MESD/PHIP/PPP1R12A/PPP1R15B/CNOT1/OGT/AP3B1/ANKRD17/TRIP12/CASZ1/CSNK2A1/SMARCC2/EXOC7/AP3D1/TRIO/SMARCA2/ARHGEF2/RERE/CCNK/SEC31A/HUWE1/SMC1A/SETD5
GOBP_REGULATION_OF_CALCIUM_ION_TRANSMEMBRANE_TRANSPORT	GOBP_REGULATION_OF_CALCIUM_ION_TRANSMEMBRANE_TRANSPORT	GOBP_REGULATION_OF_CALCIUM_ION_TRANSMEMBRANE_TRANSPORT	15	0.506613	1.59127	0.0549242	0.704317	0.687753	75	tags=20%, list=4%, signal=19%	PLCG2/AHNAK/HSPA2
GOBP_NEUTRAL_LIPID_BIOSYNTHETIC_PROCESS	GOBP_NEUTRAL_LIPID_BIOSYNTHETIC_PROCESS	GOBP_NEUTRAL_LIPID_BIOSYNTHETIC_PROCESS	6	0.674713	1.59036	0.0562852	0.705668	0.689072	532	tags=83%, list=26%, signal=62%	PCK1/LDLR/PLCE1/DGAT1/MOGAT3
HP_ABNORMAL_SHAPE_OF_THE_PALPEBRAL_FISSURE	HP_ABNORMAL_SHAPE_OF_THE_PALPEBRAL_FISSURE	HP_ABNORMAL_SHAPE_OF_THE_PALPEBRAL_FISSURE	4	0.762259	1.59026	0.0332498	0.571837	0.558389	484	tags=100%, list=24%, signal=76%	KMT2C/HERC2/EHMT1/ANKRD17
HP_ABNORMAL_DELIVERY	HP_ABNORMAL_DELIVERY	HP_ABNORMAL_DELIVERY	8	0.607745	1.58989	0.0635514	0.718684	0.701782	386	tags=62%, list=19%, signal=51%	SLC26A2/SON/SPTBN1/TPM3/XIST
HP_ABNORMALITY_OF_RENIN_ANGIOTENSIN_SYSTEM	HP_ABNORMALITY_OF_RENIN_ANGIOTENSIN_SYSTEM	HP_ABNORMALITY_OF_RENIN_ANGIOTENSIN_SYSTEM	3	0.847525	1.5893	0.0397976	0.612175	0.597778	311	tags=100%, list=15%, signal=85%	SLC26A3/SCNN1A/NR3C2
HP_HYPERACTIVE_RENIN_ANGIOTENSIN_SYSTEM	HP_HYPERACTIVE_RENIN_ANGIOTENSIN_SYSTEM	HP_HYPERACTIVE_RENIN_ANGIOTENSIN_SYSTEM	3	0.847525	1.5893	0.0397976	0.612175	0.597778	311	tags=100%, list=15%, signal=85%	SLC26A3/SCNN1A/NR3C2
HP_HYPERALDOSTERONISM	HP_HYPERALDOSTERONISM	HP_HYPERALDOSTERONISM	3	0.847525	1.5893	0.0397976	0.612175	0.597778	311	tags=100%, list=15%, signal=85%	SLC26A3/SCNN1A/NR3C2
HP_MATERNAL_HYPERTENSION	HP_MATERNAL_HYPERTENSION	HP_MATERNAL_HYPERTENSION	3	0.847525	1.5893	0.0397976	0.612175	0.597778	311	tags=100%, list=15%, signal=85%	SPTBN1/CD46/NR3C2
HP_RELATIVE_MACROCEPHALY	HP_RELATIVE_MACROCEPHALY	HP_RELATIVE_MACROCEPHALY	12	0.538983	1.58884	0.0543071	0.702445	0.685924	604	tags=75%, list=30%, signal=53%	SON/TENT5A/KMT2E/SATB2/TNRC6B/BPTF/TRIP11/TRIP12/HUWE1
GOBP_REGULATION_OF_CALCIUM_ION_TRANSPORT	GOBP_REGULATION_OF_CALCIUM_ION_TRANSPORT	GOBP_REGULATION_OF_CALCIUM_ION_TRANSPORT	23	0.44224	1.58863	0.0548204	0.704317	0.687753	132	tags=22%, list=7%, signal=21%	PLCG2/AHNAK/HSPA2/ATP2C2/HES1
GOBP_REGULATION_OF_DNA_TEMPLATED_TRANSCRIPTION_IN_RESPONSE_TO_STRESS	GOBP_REGULATION_OF_DNA_TEMPLATED_TRANSCRIPTION_IN_RESPONSE_TO_STRESS	GOBP_REGULATION_OF_DNA_TEMPLATED_TRANSCRIPTION_IN_RESPONSE_TO_STRESS	14	0.523966	1.58817	0.0520231	0.693505	0.677195	369	tags=43%, list=18%, signal=35%	TCIM/EGR1/CHD6/VEGFA/BCLAF1/HSPA5
GOBP_POSITIVE_REGULATION_OF_TYPE_I_INTERFERON_PRODUCTION	GOBP_POSITIVE_REGULATION_OF_TYPE_I_INTERFERON_PRODUCTION	GOBP_POSITIVE_REGULATION_OF_TYPE_I_INTERFERON_PRODUCTION	14	0.523576	1.58699	0.0520231	0.693505	0.677195	612	tags=64%, list=30%, signal=45%	PLCG2/DDX3X/IRF3/RIOK3/MAVS/DHX36/IRF1/SETD2/TRIM56
GOCC_MEMBRANE_PROTEIN_COMPLEX	GOCC_MEMBRANE_PROTEIN_COMPLEX	GOCC_MEMBRANE_PROTEIN_COMPLEX	188	0.280551	1.58687	0.00203849	0.125112	0.12217	142	tags=13%, list=7%, signal=14%	ATP5F1E/ATP5ME/ATP5MC3/ATP5MG/ATP5PF/ATP5F1B/ATP5F1D/ATP5MC2/ATP5MF/ATP5MC1/ATP5PD/ATP5PO/ATP5F1C/ATP5F1A/AHNAK/HSPA2/MT-ATP8/SYNE2/AKAP9/ATP5PB/SELENOS/CTNND1/ERN2/AFDN/TRPM4
GOBP_CYTOSKELETON_DEPENDENT_INTRACELLULAR_TRANSPORT	GOBP_CYTOSKELETON_DEPENDENT_INTRACELLULAR_TRANSPORT	GOBP_CYTOSKELETON_DEPENDENT_INTRACELLULAR_TRANSPORT	43	0.378819	1.58576	0.0254024	0.513697	0.501615	580	tags=56%, list=29%, signal=41%	SYNE2/TUBA1B/HNRNPU/BICDL2/DYNC1H1/SPG7/MYO1C/HSPA8/MYO7B/MYO1A/HOOK2/MYO1E/ACTN4/PCM1/TUBA1A/AP3B1/MYO19/SFPQ/WASL/AP3D1/FNBP1L/DYNC1I2/MYO6/RHOT2
GOMF_PEPTIDASE_ACTIVATOR_ACTIVITY	GOMF_PEPTIDASE_ACTIVATOR_ACTIVITY	GOMF_PEPTIDASE_ACTIVATOR_ACTIVITY	9	0.589276	1.58576	0.0597303	0.705668	0.689072	120	tags=22%, list=6%, signal=21%	RACK1/ATP2A3
HP_AUTISTIC_BEHAVIOR	HP_AUTISTIC_BEHAVIOR	HP_AUTISTIC_BEHAVIOR	102	0.310813	1.58483	0.0092553	0.310407	0.303107	628	tags=49%, list=31%, signal=36%	SOX4/POLR2A/SON/UGP2/BUD23/DDX3X/ANKRD11/SPTBN1/DYNC1H1/KMT2C/VPS13C/KMT2E/ARID1B/ATRX/KANSL1/SATB2/LUZP1/NIPBL/HERC2/TNRC6B/SPEN/TSC2/BPTF/NSD1/MT-ND3/STAG1/MCTP2/EHMT1/ASH1L/CLTC/CHD2/RSRC1/CHD7/UFD1/SCN9A/CC2D1A/DHDDS/ANKRD17/TRIP12/CUX1/CASZ1/SMARCC2/TRIO/SMARCA2/SETD2/RERE/HUWE1/ACOX1/SMC1A/SETD5
GOBP_REGULATION_OF_RECEPTOR_MEDIATED_ENDOCYTOSIS	GOBP_REGULATION_OF_RECEPTOR_MEDIATED_ENDOCYTOSIS	GOBP_REGULATION_OF_RECEPTOR_MEDIATED_ENDOCYTOSIS	18	0.474608	1.58418	0.0550459	0.704523	0.687954	206	tags=22%, list=10%, signal=20%	PLCG2/AHI1/HIP1R/VEGFA
HP_ABNORMAL_PULMONARY_INTERSTITIAL_MORPHOLOGY	HP_ABNORMAL_PULMONARY_INTERSTITIAL_MORPHOLOGY	HP_ABNORMAL_PULMONARY_INTERSTITIAL_MORPHOLOGY	16	0.491679	1.58407	0.0508475	0.691965	0.675691	146	tags=19%, list=7%, signal=18%	PLCG2/DSP/MUC5B
GOMF_CATALYTIC_ACTIVITY_ACTING_ON_RNA	GOMF_CATALYTIC_ACTIVITY_ACTING_ON_RNA	GOMF_CATALYTIC_ACTIVITY_ACTING_ON_RNA	49	0.365309	1.58145	0.0271128	0.526397	0.514017	539	tags=45%, list=27%, signal=34%	POLR2A/BUD23/DDX3X/ERN2/DDX46/DDX17/DDX24/INTS11/TUT7/DDX39B/MEPCE/DDX5/DDX18/NSUN6/DDX21/DDX27/SMG6/SNRNP200/CNOT1/DDX23/DHX36/DICER1
HP_ABNORMAL_RESPIRATORY_SYSTEM_MORPHOLOGY	HP_ABNORMAL_RESPIRATORY_SYSTEM_MORPHOLOGY	HP_ABNORMAL_RESPIRATORY_SYSTEM_MORPHOLOGY	161	0.285799	1.58131	0.0072733	0.273027	0.266606	604	tags=45%, list=30%, signal=34%	PLCG2/SOX4/ATP5F1A/POLR2A/SLC26A2/SON/UGP2/DSP/MAT2A/BUD23/TENT5A/MUC5B/NUMA1/LAMA3/SPTBN1/TPM3/KMT2C/FUS/NSD2/KMT2E/ARID1B/NABP1/IVNS1ABP/ATRX/KANSL1/CD46/SATB2/LRBA/PLCE1/SCNN1A/NIPBL/HERC2/MYO1E/TNRC6B/TSC2/BPTF/NSD1/ACTN4/CFTR/MCTP2/EHMT1/FLNB/OFD1/PNP/TRIM28/TRIP11/CHD7/TFRC/PMM2/UFD1/SCN9A/CD2AP/AP3B1/RALGAPA1/STAT6/TRIP12/MYSM1/MDM4/DICER1/SMARCC2/AP3D1/INF2/PTCD3/COQ7/TAF15/PLEC/ARHGEF1/I…
GOBP_REGULATION_OF_MRNA_METABOLIC_PROCESS	GOBP_REGULATION_OF_MRNA_METABOLIC_PROCESS	GOBP_REGULATION_OF_MRNA_METABOLIC_PROCESS	74	0.332272	1.58109	0.0141633	0.386652	0.377558	795	tags=64%, list=39%, signal=40%	BTG2/SON/HNRNPA2B1/RBM39/HNRNPU/SRSF7/SRSF10/RBM25/TENT5A/DDX17/NCL/TUT7/FUS/RBM5/DDX5/SRRM1/CDK11A/HSPA8/TRA2B/TNRC6B/MBNL1/SRSF3/CNOT1/SUPT5H/SRPK1/TRA2A/SLTM/DHX36/GIGYF2/PUM1/TAF15/ROCK2/IWS1/PUM2/SAFB2/ZFP36L1/SUPT6H/THRAP3/TBRG4/TNRC6A/RBM10/HNRNPL/TIA1/PABPC4/CDK11B/CNOT2/ZC3H14
GOMF_LIGAND_GATED_CATION_CHANNEL_ACTIVITY	GOMF_LIGAND_GATED_CATION_CHANNEL_ACTIVITY	GOMF_LIGAND_GATED_CATION_CHANNEL_ACTIVITY	4	0.757801	1.58096	0.0361411	0.59664	0.582608	493	tags=100%, list=24%, signal=76%	TRPM4/SCNN1A/ITPR3/TPCN1
GOMF_SODIUM_CHANNEL_ACTIVITY	GOMF_SODIUM_CHANNEL_ACTIVITY	GOMF_SODIUM_CHANNEL_ACTIVITY	4	0.757801	1.58096	0.0361411	0.59664	0.582608	493	tags=100%, list=24%, signal=76%	TRPM4/SCNN1A/SCN9A/TPCN1
GOMF_PHOSPHORIC_DIESTER_HYDROLASE_ACTIVITY	GOMF_PHOSPHORIC_DIESTER_HYDROLASE_ACTIVITY	GOMF_PHOSPHORIC_DIESTER_HYDROLASE_ACTIVITY	6	0.670445	1.5803	0.0581614	0.705668	0.689072	1	tags=17%, list=0%, signal=17%	PLCG2
HP_PRURITUS	HP_PRURITUS	HP_PRURITUS	14	0.521315	1.58013	0.0520231	0.693505	0.677195	142	tags=21%, list=7%, signal=20%	PLCG2/DSP/TRPM4
GOBP_PROTEIN_LOCALIZATION_TO_CYTOSKELETON	GOBP_PROTEIN_LOCALIZATION_TO_CYTOSKELETON	GOBP_PROTEIN_LOCALIZATION_TO_CYTOSKELETON	8	0.60378	1.57951	0.0672897	0.722399	0.705409	420	tags=62%, list=21%, signal=50%	GOLGB1/HNRNPU/NUMA1/PCM1/CCDC14
GOCC_TRANSCRIPTION_ELONGATION_FACTOR_COMPLEX	GOCC_TRANSCRIPTION_ELONGATION_FACTOR_COMPLEX	GOCC_TRANSCRIPTION_ELONGATION_FACTOR_COMPLEX	11	0.543224	1.57897	0.0553506	0.705668	0.689072	675	tags=73%, list=33%, signal=49%	ELOB/CDK12/ELOC/CDK13/SUPT5H/CCNK/SUPT6H/AFF4
HP_GRAY_MATTER_HETEROTOPIA	HP_GRAY_MATTER_HETEROTOPIA	HP_GRAY_MATTER_HETEROTOPIA	13	0.526332	1.57881	0.0516252	0.693505	0.677195	486	tags=62%, list=24%, signal=47%	ANKRD11/KANSL1/SPEN/OFD1/PPP1R12A/TUBA1A/KIAA1109/RALGAPA1
GOBP_REGULATION_OF_HEART_RATE_BY_CARDIAC_CONDUCTION	GOBP_REGULATION_OF_HEART_RATE_BY_CARDIAC_CONDUCTION	GOBP_REGULATION_OF_HEART_RATE_BY_CARDIAC_CONDUCTION	7	0.640346	1.57833	0.0645161	0.719443	0.702523	142	tags=43%, list=7%, signal=40%	AKAP9/DSP/TRPM4
GOBP_RNA_PROCESSING	GOBP_RNA_PROCESSING	GOBP_RNA_PROCESSING	210	0.275893	1.57736	0.00417817	0.189647	0.185186	744	tags=53%, list=37%, signal=38%	ZRANB2/PNN/LUC7L3/PRPF4B/POLR2A/AHNAK/SON/HNRNPA2B1/ZFC3H1/SNHG12/NOP53/RBM39/HNRNPU/SRSF7/SRSF10/KHDC4/BUD23/RTRAF/DDX3X/ERN2/RBM25/SRRM2/RBM6/DDX46/DDX17/ACIN1/INTS6/NCL/SRSF1/PCF11/SLC38A2/SRSF11/INTS11/TUT7/FUS/RBM5/U2SURP/HNRNPH1/DDX39B/SUGP2/CDK12/SF3B1/IVNS1ABP/DDX5/ZNF638/SRRM1/CCNL2/CDK11A/DDX18/HSPA8/SCAF11/TRA2B/NSUN6/RNPC3/DDX21/RIOK3/DDX27/HNRNPA3/MBNL1/RSRC1/SREK1/ESF1/CDK13/SNRNP20…
GOBP_FC_EPSILON_RECEPTOR_SIGNALING_PATHWAY	GOBP_FC_EPSILON_RECEPTOR_SIGNALING_PATHWAY	GOBP_FC_EPSILON_RECEPTOR_SIGNALING_PATHWAY	2	0.956619	1.57719	0.00353622	0.179823	0.175594	1	tags=50%, list=0%, signal=50%	PLCG2
HP_INTERSTITIAL_PNEUMONITIS	HP_INTERSTITIAL_PNEUMONITIS	HP_INTERSTITIAL_PNEUMONITIS	2	0.95636	1.57676	0.00365091	0.183668	0.179348	1	tags=50%, list=0%, signal=50%	PLCG2
GOBP_ESTABLISHMENT_OR_MAINTENANCE_OF_MONOPOLAR_CELL_POLARITY	GOBP_ESTABLISHMENT_OR_MAINTENANCE_OF_MONOPOLAR_CELL_POLARITY	GOBP_ESTABLISHMENT_OR_MAINTENANCE_OF_MONOPOLAR_CELL_POLARITY	2	0.955962	1.5761	0.00380382	0.188335	0.183906	91	tags=100%, list=4%, signal=96%	PATJ/FAT1
GOBP_POLARIZED_EPITHELIAL_CELL_DIFFERENTIATION	GOBP_POLARIZED_EPITHELIAL_CELL_DIFFERENTIATION	GOBP_POLARIZED_EPITHELIAL_CELL_DIFFERENTIATION	2	0.955962	1.5761	0.00380382	0.188335	0.183906	91	tags=100%, list=4%, signal=96%	AHI1/FAT1
GOBP_LIPOPOLYSACCHARIDE_MEDIATED_SIGNALING_PATHWAY	GOBP_LIPOPOLYSACCHARIDE_MEDIATED_SIGNALING_PATHWAY	GOBP_LIPOPOLYSACCHARIDE_MEDIATED_SIGNALING_PATHWAY	11	0.542141	1.57582	0.0553506	0.705668	0.689072	160	tags=18%, list=8%, signal=17%	PLCG2/IRF3
GOBP_LYMPHOID_PROGENITOR_CELL_DIFFERENTIATION	GOBP_LYMPHOID_PROGENITOR_CELL_DIFFERENTIATION	GOBP_LYMPHOID_PROGENITOR_CELL_DIFFERENTIATION	4	0.755233	1.5756	0.0372976	0.600036	0.585924	132	tags=50%, list=7%, signal=47%	SOX4/HES1
GOBP_PRO_B_CELL_DIFFERENTIATION	GOBP_PRO_B_CELL_DIFFERENTIATION	GOBP_PRO_B_CELL_DIFFERENTIATION	4	0.755233	1.5756	0.0372976	0.600036	0.585924	132	tags=50%, list=7%, signal=47%	SOX4/HES1
HP_SHOCK	HP_SHOCK	HP_SHOCK	4	0.754663	1.57441	0.0372976	0.600036	0.585924	300	tags=75%, list=15%, signal=64%	DSP/ATRX/SCNN1A
HP_PRENATAL_MATERNAL_ABNORMALITY	HP_PRENATAL_MATERNAL_ABNORMALITY	HP_PRENATAL_MATERNAL_ABNORMALITY	9	0.584797	1.57371	0.0635838	0.718684	0.701782	463	tags=67%, list=23%, signal=52%	MAT2A/SPTBN1/CD46/NR3C2/OFD1/HADHA
HP_ABNORMAL_SPUTUM	HP_ABNORMAL_SPUTUM	HP_ABNORMAL_SPUTUM	6	0.667585	1.57356	0.0600375	0.707935	0.691286	385	tags=83%, list=19%, signal=68%	MAT2A/SCNN1A/TSC2/CFTR/OFD1
HP_HEMIVERTEBRAE	HP_HEMIVERTEBRAE	HP_HEMIVERTEBRAE	5	0.711468	1.57343	0.0509434	0.692239	0.675959	405	tags=80%, list=20%, signal=64%	SON/ATRX/CDK10/CHD7
HP_APLASIA_HYPOPLASIA_INVOLVING_BONES_OF_THE_LOWER_LIMBS	HP_APLASIA_HYPOPLASIA_INVOLVING_BONES_OF_THE_LOWER_LIMBS	HP_APLASIA_HYPOPLASIA_INVOLVING_BONES_OF_THE_LOWER_LIMBS	51	0.358203	1.57291	0.0268138	0.524107	0.511781	737	tags=59%, list=36%, signal=38%	SLC26A2/SON/NSD2/KMT2E/ARID1B/SATB2/LUZP1/NIPBL/HERC2/TNRC6B/SPEN/CHD4/BPTF/FLNB/OFD1/GNAS/TRIP11/CHD7/MIA3/TRIP12/CASZ1/SMARCA2/RERE/HUWE1/SMC1A/DLL4/AFF4/SOX9/KMT2A/PHYH
GOBP_REGULATION_OF_CARDIAC_MUSCLE_CELL_ACTION_POTENTIAL	GOBP_REGULATION_OF_CARDIAC_MUSCLE_CELL_ACTION_POTENTIAL	GOBP_REGULATION_OF_CARDIAC_MUSCLE_CELL_ACTION_POTENTIAL	7	0.638056	1.57268	0.0664137	0.722399	0.705409	142	tags=43%, list=7%, signal=40%	AKAP9/DSP/TRPM4
GOBP_NEGATIVE_REGULATION_OF_WNT_SIGNALING_PATHWAY	GOBP_NEGATIVE_REGULATION_OF_WNT_SIGNALING_PATHWAY	GOBP_NEGATIVE_REGULATION_OF_WNT_SIGNALING_PATHWAY	18	0.471019	1.5722	0.0587156	0.705668	0.689072	138	tags=28%, list=7%, signal=26%	RACK1/TLE4/CTNND1/RNF213/EGR1
HP_EPILEPTIC_ENCEPHALOPATHY	HP_EPILEPTIC_ENCEPHALOPATHY	HP_EPILEPTIC_ENCEPHALOPATHY	9	0.584113	1.57187	0.0655106	0.721562	0.704592	583	tags=78%, list=29%, signal=56%	HNRNPU/SPTAN1/KMT2E/STAG1/CHD2/DHDDS/DNM1L
GOBP_MACROPHAGE_CYTOKINE_PRODUCTION	GOBP_MACROPHAGE_CYTOKINE_PRODUCTION	GOBP_MACROPHAGE_CYTOKINE_PRODUCTION	2	0.953301	1.57172	0.00457179	0.196908	0.192277	1	tags=50%, list=0%, signal=50%	PLCG2
GOBP_POSITIVE_REGULATION_OF_MACROPHAGE_CYTOKINE_PRODUCTION	GOBP_POSITIVE_REGULATION_OF_MACROPHAGE_CYTOKINE_PRODUCTION	GOBP_POSITIVE_REGULATION_OF_MACROPHAGE_CYTOKINE_PRODUCTION	2	0.953301	1.57172	0.00457179	0.196908	0.192277	1	tags=50%, list=0%, signal=50%	PLCG2
GOBP_MAINTENANCE_OF_GASTROINTESTINAL_EPITHELIUM	GOBP_MAINTENANCE_OF_GASTROINTESTINAL_EPITHELIUM	GOBP_MAINTENANCE_OF_GASTROINTESTINAL_EPITHELIUM	8	0.600557	1.57108	0.0691589	0.728257	0.71113	243	tags=50%, list=12%, signal=44%	MUC2/MUC4/INAVA/TFF3
HP_KYPHOSIS	HP_KYPHOSIS	HP_KYPHOSIS	72	0.332121	1.57107	0.0179475	0.434646	0.424424	703	tags=57%, list=35%, signal=39%	SLC26A2/SON/SYNE2/BUD23/TENT5A/ANKRD11/SPTBN1/TPM3/KMT2C/NSD2/KMT2E/ARID1B/ATRX/KANSL1/LUZP1/HERC2/TNRC6B/SPEN/BPTF/NSD1/FLNB/GNAS/PMM2/MESD/PPP1R12A/PPP1R15B/GBA2/USP8/TRIP12/CASZ1/TRIO/SETD2/RERE/HUWE1/SMC1A/SETD5/PNKP/SPG11/LRP5/SOX9/NEMF
GOBP_POSITIVE_REGULATION_OF_PROTEIN_CONTAINING_COMPLEX_ASSEMBLY	GOBP_POSITIVE_REGULATION_OF_PROTEIN_CONTAINING_COMPLEX_ASSEMBLY	GOBP_POSITIVE_REGULATION_OF_PROTEIN_CONTAINING_COMPLEX_ASSEMBLY	38	0.379976	1.57066	0.0301802	0.546404	0.533554	152	tags=18%, list=8%, signal=17%	PLCG2/RACK1/AKAP9/DDX3X/CARMIL1/HIP1R/NUMA1
HP_SANDAL_GAP	HP_SANDAL_GAP	HP_SANDAL_GAP	15	0.499901	1.57019	0.0625	0.716328	0.699482	628	tags=67%, list=31%, signal=46%	SLC26A2/DSP/ARID1B/HERC2/BPTF/NSD1/FLNB/TRIP12/SMARCA2/SETD5
GOMF_DOUBLE_STRANDED_RNA_BINDING	GOMF_DOUBLE_STRANDED_RNA_BINDING	GOMF_DOUBLE_STRANDED_RNA_BINDING	15	0.499871	1.5701	0.0625	0.716328	0.699482	539	tags=60%, list=27%, signal=44%	TUBA1B/HNRNPU/ILF3/DDX21/MBNL1/CLTC/TFRC/DHX36/DICER1
HP_HYPOPITUITARISM	HP_HYPOPITUITARISM	HP_HYPOPITUITARISM	15	0.499778	1.5698	0.0625	0.716328	0.699482	714	tags=73%, list=35%, signal=48%	MT-ATP8/KANSL1/RNPC3/HERC2/FLNB/GNAS/CHD7/SMC1A/AFF4/THOC2/KMT2A
GOBP_POSITIVE_REGULATION_OF_PROTEIN_PHOSPHORYLATION	GOBP_POSITIVE_REGULATION_OF_PROTEIN_PHOSPHORYLATION	GOBP_POSITIVE_REGULATION_OF_PROTEIN_PHOSPHORYLATION	74	0.329601	1.56839	0.0155384	0.401544	0.392101	242	tags=20%, list=12%, signal=19%	PLCG2/RACK1/TCIM/ITLN1/HSPA2/AKAP9/DDX3X/HES1/ERN2/EGR1/IQGAP1/PILRB/VEGFA/PIK3R3/THBS1
GOBP_POSITIVE_REGULATION_OF_IMMUNE_EFFECTOR_PROCESS	GOBP_POSITIVE_REGULATION_OF_IMMUNE_EFFECTOR_PROCESS	GOBP_POSITIVE_REGULATION_OF_IMMUNE_EFFECTOR_PROCESS	30	0.405246	1.56833	0.0403708	0.615592	0.601114	511	tags=43%, list=25%, signal=33%	PLCG2/PCK1/INAVA/NSD2/CD46/DDX21/NECTIN2/TFRC/MAVS/ANKRD17/STAT6/DHX36/TNFRSF14
GOBP_NEUROEPITHELIAL_CELL_DIFFERENTIATION	GOBP_NEUROEPITHELIAL_CELL_DIFFERENTIATION	GOBP_NEUROEPITHELIAL_CELL_DIFFERENTIATION	3	0.836169	1.56801	0.0468726	0.676558	0.660646	132	tags=67%, list=7%, signal=62%	SOX4/HES1
GOBP_NEPHRON_EPITHELIUM_DEVELOPMENT	GOBP_NEPHRON_EPITHELIUM_DEVELOPMENT	GOBP_NEPHRON_EPITHELIUM_DEVELOPMENT	13	0.522449	1.56716	0.0573614	0.705668	0.689072	313	tags=46%, list=15%, signal=39%	AHI1/HES1/IQGAP1/VEGFA/FMN1/MYO1E
GOBP_MACROMOLECULE_DEACYLATION	GOBP_MACROMOLECULE_DEACYLATION	GOBP_MACROMOLECULE_DEACYLATION	16	0.486422	1.56714	0.0621469	0.71536	0.698536	972	tags=94%, list=48%, signal=49%	VEGFA/NIPBL/CHD4/BAZ2A/MIER1/SFPQ/KDM5A/PER1/CAMK2D/MBD3/AKAP8L/RBBP4/PER2/EP300/RBBP7
HP_PRODUCTIVE_COUGH	HP_PRODUCTIVE_COUGH	HP_PRODUCTIVE_COUGH	7	0.635562	1.56654	0.0664137	0.722399	0.705409	385	tags=71%, list=19%, signal=58%	NUMA1/NABP1/SCNN1A/CFTR/OFD1
HP_PHYSICAL_URTICARIA	HP_PHYSICAL_URTICARIA	HP_PHYSICAL_URTICARIA	2	0.950104	1.56644	0.00618534	0.241032	0.235363	1	tags=50%, list=0%, signal=50%	PLCG2
HP_SYNDACTYLY	HP_SYNDACTYLY	HP_SYNDACTYLY	40	0.377467	1.56631	0.0293976	0.540202	0.527498	794	tags=65%, list=39%, signal=40%	SEM1/DSP/CTNND1/ANKRD11/NIPBL/HERC2/NSD1/STAG1/MCTP2/FLNB/CHD2/OFD1/PPP1R12A/KIAA1109/TRIO/PLEC/SETD2/RERE/SMC1A/SETD5/DLL4/BMS1/RBM10/ITGB4/DDX6/CNOT2
GOBP_DNA_METHYLATION	GOBP_DNA_METHYLATION	GOBP_DNA_METHYLATION	11	0.53882	1.56617	0.0590406	0.705668	0.689072	481	tags=64%, list=24%, signal=49%	MPHOSPH8/KMT2E/ATRX/FOS/EHMT1/TRIM28/BAZ2A
GOMF_HISTONE_BINDING	GOMF_HISTONE_BINDING	GOMF_HISTONE_BINDING	38	0.378622	1.56506	0.030734	0.552006	0.539023	732	tags=61%, list=36%, signal=39%	BRD2/USP15/MPHOSPH8/KMT2C/KMT2E/ATRX/BPTF/NASP/CHD2/PHIP/ZMYND8/BAZ2A/MYSM1/ZZEF1/SMARCC2/USP3/MLLT6/KDM5A/SMARCA2/SMARCA4/SUPT6H/KMT2A/NAP1L4
HP_ISCHEMIC_STROKE	HP_ISCHEMIC_STROKE	HP_ISCHEMIC_STROKE	3	0.834298	1.5645	0.0474622	0.678252	0.6623	103	tags=67%, list=5%, signal=63%	SON/MAT2A
GOBP_CARDIAC_SEPTUM_DEVELOPMENT	GOBP_CARDIAC_SEPTUM_DEVELOPMENT	GOBP_CARDIAC_SEPTUM_DEVELOPMENT	12	0.530572	1.56405	0.0655431	0.721562	0.704592	519	tags=58%, list=26%, signal=44%	SOX4/HES1/NSD2/LUZP1/TRIP11/CHD7/MDM4
GOBP_PROTEIN_DNA_COMPLEX_ASSEMBLY	GOBP_PROTEIN_DNA_COMPLEX_ASSEMBLY	GOBP_PROTEIN_DNA_COMPLEX_ASSEMBLY	21	0.445591	1.5638	0.0560748	0.705668	0.689072	732	tags=67%, list=36%, signal=43%	CENPX/BRD2/BDP1/ATRX/SHPRH/NASP/HP1BP3/CENPC/BAZ2A/SMARCA4/SOX9/POLE3/SENP6/NAP1L4
GOBP_REGULATION_OF_INNATE_IMMUNE_RESPONSE	GOBP_REGULATION_OF_INNATE_IMMUNE_RESPONSE	GOBP_REGULATION_OF_INNATE_IMMUNE_RESPONSE	31	0.3986	1.56321	0.0321374	0.56035	0.547172	160	tags=16%, list=8%, signal=15%	PLCG2/HEXIM1/NLRC5/USP15/IRF3
GOBP_POSITIVE_REGULATION_OF_RESPONSE_TO_BIOTIC_STIMULUS	GOBP_POSITIVE_REGULATION_OF_RESPONSE_TO_BIOTIC_STIMULUS	GOBP_POSITIVE_REGULATION_OF_RESPONSE_TO_BIOTIC_STIMULUS	28	0.409995	1.56276	0.0525785	0.693505	0.677195	160	tags=18%, list=8%, signal=17%	PLCG2/HEXIM1/NLRC5/USP15/IRF3
GOMF_HYDROLASE_ACTIVITY_ACTING_ON_ACID_ANHYDRIDES	GOMF_HYDROLASE_ACTIVITY_ACTING_ON_ACID_ANHYDRIDES	GOMF_HYDROLASE_ACTIVITY_ACTING_ON_ACID_ANHYDRIDES	103	0.306264	1.56254	0.0136369	0.377862	0.368976	680	tags=50%, list=34%, signal=35%	ATP5F1C/ATP5F1A/HSPA2/YME1L1/TUBA1B/RNF213/DDX3X/CHD6/DDX46/DDX17/ACIN1/DDX24/SPG7/CHD9/DDX39B/ATRX/DDX5/DDX18/HSPA8/EIF5B/DDX21/MYO1E/CHD4/KIF13B/DDX27/CFTR/RASD1/HSPA5/CHD2/GNAS/SNRNP200/CHD7/KIF16B/TUBA1A/SMC5/TUBA4A/VPS4B/DDX23/MYO19/DHX36/RAP1B/CLU/RHOT2/DNM1L/SMARCA2/SMC1A/HSP90B1/RAB1B/SMARCA4/MCM7/BMS1/EIF4A2
GOBP_CELL_ACTIVATION_INVOLVED_IN_IMMUNE_RESPONSE	GOBP_CELL_ACTIVATION_INVOLVED_IN_IMMUNE_RESPONSE	GOBP_CELL_ACTIVATION_INVOLVED_IN_IMMUNE_RESPONSE	31	0.398082	1.56118	0.0321374	0.56035	0.547172	40	tags=10%, list=2%, signal=10%	PLCG2/TCIM/PCK1
GOBP_NEGATIVE_REGULATION_OF_STEM_CELL_DIFFERENTIATION	GOBP_NEGATIVE_REGULATION_OF_STEM_CELL_DIFFERENTIATION	GOBP_NEGATIVE_REGULATION_OF_STEM_CELL_DIFFERENTIATION	8	0.596712	1.56102	0.0747664	0.752877	0.735171	442	tags=62%, list=22%, signal=49%	HNRNPU/HES1/CDK12/CDK13/N4BP2L2
GOBP_POSITIVE_REGULATION_OF_PROTEIN_ACETYLATION	GOBP_POSITIVE_REGULATION_OF_PROTEIN_ACETYLATION	GOBP_POSITIVE_REGULATION_OF_PROTEIN_ACETYLATION	5	0.705702	1.56067	0.054717	0.704317	0.687753	131	tags=40%, list=6%, signal=38%	SOX4/DDX3X
GOBP_INTERFERON_ALPHA_PRODUCTION	GOBP_INTERFERON_ALPHA_PRODUCTION	GOBP_INTERFERON_ALPHA_PRODUCTION	5	0.705649	1.56056	0.054717	0.704317	0.687753	599	tags=100%, list=30%, signal=71%	DDX3X/IRF3/MAVS/DHX36/SETD2
GOBP_POSITIVE_REGULATION_OF_INTERFERON_ALPHA_PRODUCTION	GOBP_POSITIVE_REGULATION_OF_INTERFERON_ALPHA_PRODUCTION	GOBP_POSITIVE_REGULATION_OF_INTERFERON_ALPHA_PRODUCTION	5	0.705649	1.56056	0.054717	0.704317	0.687753	599	tags=100%, list=30%, signal=71%	DDX3X/IRF3/MAVS/DHX36/SETD2
GOBP_REPLICATION_FORK_PROCESSING	GOBP_REPLICATION_FORK_PROCESSING	GOBP_REPLICATION_FORK_PROCESSING	4	0.747921	1.56035	0.0401888	0.614331	0.599883	273	tags=75%, list=13%, signal=65%	CENPX/ATRX/BOD1L1
GOBP_NEGATIVE_REGULATION_OF_ENDOTHELIAL_CELL_PROLIFERATION	GOBP_NEGATIVE_REGULATION_OF_ENDOTHELIAL_CELL_PROLIFERATION	GOBP_NEGATIVE_REGULATION_OF_ENDOTHELIAL_CELL_PROLIFERATION	8	0.596453	1.56034	0.0747664	0.752877	0.735171	242	tags=38%, list=12%, signal=33%	ATP5IF1/ATP5F1A/THBS1
HP_ABNORMAL_CORPUS_CALLOSUM_MORPHOLOGY	HP_ABNORMAL_CORPUS_CALLOSUM_MORPHOLOGY	HP_ABNORMAL_CORPUS_CALLOSUM_MORPHOLOGY	118	0.298847	1.55848	0.0100253	0.324698	0.317062	604	tags=44%, list=30%, signal=33%	SOX4/POLR2A/SON/AHI1/UGP2/HNRNPU/DDX3X/ANKRD11/DYNC1H1/KMT2C/SPTAN1/NSD2/KMT2E/ARID1B/ATRX/KANSL1/LUZP1/TNRC6B/SPEN/BPTF/NSD1/EHMT1/CDK10/ASH1L/FAR1/CLTC/OFD1/RSRC1/CDK13/PPP1R12A/PPP1R15B/CNOT1/MACF1/CC2D1A/DHDDS/GBA2/TUBA1A/MT-ND6/KIAA1109/RALGAPA1/TRIP12/CUX1/CASZ1/SMARCC2/EXOC7/DYNC1I2/DNM1L/SMARCA2/SETD2/RERE/SEC31A/HUWE1
HP_COLOR_VISION_DEFECT	HP_COLOR_VISION_DEFECT	HP_COLOR_VISION_DEFECT	7	0.632267	1.55842	0.0683112	0.72411	0.707081	585	tags=86%, list=29%, signal=61%	VPS13C/CDHR1/OFD1/CHD7/DNM1L/SEMA4A
HP_ABNORMALITY_OF_THE_MIDFACE	HP_ABNORMALITY_OF_THE_MIDFACE	HP_ABNORMALITY_OF_THE_MIDFACE	63	0.338588	1.55838	0.021549	0.467903	0.456899	529	tags=43%, list=26%, signal=33%	SLC26A2/SON/YME1L1/HNRNPU/ANKRD11/SPTBN1/KMT2C/NSD2/KMT2E/ARID1B/ATRX/SATB2/LUZP1/SPEN/BPTF/EHMT1/FLNB/GNAS/CHD7/UFD1/MESD/PLCB4/PPP1R15B/KCNQ1OT1/ANKRD17/MYSM1/CASZ1
GOBP_POSITIVE_REGULATION_OF_REACTIVE_OXYGEN_SPECIES_BIOSYNTHETIC_PROCESS	GOBP_POSITIVE_REGULATION_OF_REACTIVE_OXYGEN_SPECIES_BIOSYNTHETIC_PROCESS	GOBP_POSITIVE_REGULATION_OF_REACTIVE_OXYGEN_SPECIES_BIOSYNTHETIC_PROCESS	5	0.704217	1.55739	0.0566038	0.705668	0.689072	1	tags=20%, list=0%, signal=20%	PLCG2
GOBP_POSITIVE_REGULATION_OF_INTERLEUKIN_12_PRODUCTION	GOBP_POSITIVE_REGULATION_OF_INTERLEUKIN_12_PRODUCTION	GOBP_POSITIVE_REGULATION_OF_INTERLEUKIN_12_PRODUCTION	4	0.746437	1.55725	0.040767	0.619471	0.604903	1	tags=25%, list=0%, signal=25%	PLCG2
GOBP_REGULATION_OF_MEMBRANE_INVAGINATION	GOBP_REGULATION_OF_MEMBRANE_INVAGINATION	GOBP_REGULATION_OF_MEMBRANE_INVAGINATION	2	0.944333	1.55693	0.00872545	0.301513	0.294422	1	tags=50%, list=0%, signal=50%	PLCG2
HP_HYPERLIPOPROTEINEMIA	HP_HYPERLIPOPROTEINEMIA	HP_HYPERLIPOPROTEINEMIA	2	0.944087	1.55652	0.00872545	0.301513	0.294422	115	tags=100%, list=6%, signal=94%	SYNE2/LDLR
HP_INCREASED_LDL_CHOLESTEROL_CONCENTRATION	HP_INCREASED_LDL_CHOLESTEROL_CONCENTRATION	HP_INCREASED_LDL_CHOLESTEROL_CONCENTRATION	2	0.944087	1.55652	0.00872545	0.301513	0.294422	115	tags=100%, list=6%, signal=94%	SYNE2/LDLR
HP_PERIPHERAL_ARTERIAL_STENOSIS	HP_PERIPHERAL_ARTERIAL_STENOSIS	HP_PERIPHERAL_ARTERIAL_STENOSIS	2	0.944087	1.55652	0.00872545	0.301513	0.294422	115	tags=100%, list=6%, signal=94%	MAT2A/LDLR
HP_RENAL_STEATOSIS	HP_RENAL_STEATOSIS	HP_RENAL_STEATOSIS	2	0.944087	1.55652	0.00872545	0.301513	0.294422	115	tags=100%, list=6%, signal=94%	PCK1/LDLR
HP_INTELLECTUAL_DISABILITY_SEVERE	HP_INTELLECTUAL_DISABILITY_SEVERE	HP_INTELLECTUAL_DISABILITY_SEVERE	63	0.338182	1.55651	0.0223725	0.477604	0.466372	703	tags=52%, list=35%, signal=35%	SOX4/SON/HNRNPU/DYNC1H1/SPTAN1/NSD2/ARID1B/ATRX/KANSL1/SATB2/NIPBL/NSD1/STAG1/EHMT1/ASH1L/CLTC/OFD1/RSRC1/PPP1R15B/CC2D1A/TUBA1A/CUX1/SMARCC2/DYNC1I2/SMARCA2/SETD2/ACOX1/SMC1A/MT-ATP6/SMARCA4/PNKP/THOC2/NEMF
GOMF_PROTEIN_KINASE_C_ACTIVITY	GOMF_PROTEIN_KINASE_C_ACTIVITY	GOMF_PROTEIN_KINASE_C_ACTIVITY	2	0.943592	1.55571	0.00887988	0.304471	0.29731	116	tags=100%, list=6%, signal=94%	SMG1/PKN2
GOBP_EPITHELIAL_STRUCTURE_MAINTENANCE	GOBP_EPITHELIAL_STRUCTURE_MAINTENANCE	GOBP_EPITHELIAL_STRUCTURE_MAINTENANCE	9	0.578093	1.55567	0.0693642	0.728257	0.71113	243	tags=44%, list=12%, signal=39%	MUC2/MUC4/INAVA/TFF3
GOCC_CATALYTIC_STEP_2_SPLICEOSOME	GOCC_CATALYTIC_STEP_2_SPLICEOSOME	GOCC_CATALYTIC_STEP_2_SPLICEOSOME	33	0.392848	1.55495	0.0362316	0.59664	0.582608	264	tags=30%, list=13%, signal=27%	PNN/PRPF4B/HNRNPA2B1/HNRNPU/SRRM2/SRSF1/HNRNPH1/SF3B1/DDX5/SRRM1
GOBP_ANTIFUNGAL_INNATE_IMMUNE_RESPONSE	GOBP_ANTIFUNGAL_INNATE_IMMUNE_RESPONSE	GOBP_ANTIFUNGAL_INNATE_IMMUNE_RESPONSE	2	0.942603	1.55408	0.00903431	0.307192	0.299967	118	tags=100%, list=6%, signal=94%	PLCG2/USP15
GOBP_MRNA_CIS_SPLICING_VIA_SPLICEOSOME	GOBP_MRNA_CIS_SPLICING_VIA_SPLICEOSOME	GOBP_MRNA_CIS_SPLICING_VIA_SPLICEOSOME	6	0.659278	1.55398	0.0637899	0.719443	0.702523	537	tags=83%, list=27%, signal=61%	PRPF4B/SRSF1/SNRNP200/DDX23/PRPF40A
GOBP_APPENDAGE_DEVELOPMENT	GOBP_APPENDAGE_DEVELOPMENT	GOBP_APPENDAGE_DEVELOPMENT	12	0.52711	1.55384	0.0655431	0.721562	0.704592	405	tags=50%, list=20%, signal=40%	SOX4/ATRX/FMN1/NIPBL/MBNL1/CHD7
GOMF_SH2_DOMAIN_BINDING	GOMF_SH2_DOMAIN_BINDING	GOMF_SH2_DOMAIN_BINDING	7	0.629924	1.55264	0.0683112	0.72411	0.707081	5	tags=14%, list=0%, signal=14%	RACK1
GOMF_P_TYPE_CALCIUM_TRANSPORTER_ACTIVITY	GOMF_P_TYPE_CALCIUM_TRANSPORTER_ACTIVITY	GOMF_P_TYPE_CALCIUM_TRANSPORTER_ACTIVITY	2	0.941613	1.55245	0.00934317	0.310806	0.303496	120	tags=100%, list=6%, signal=94%	ATP2C2/ATP2A3
HP_ASTIGMATISM	HP_ASTIGMATISM	HP_ASTIGMATISM	22	0.437753	1.55234	0.0474383	0.678252	0.6623	628	tags=68%, list=31%, signal=48%	ANKRD11/KMT2E/ARID1B/NIPBL/TNRC6B/CHD4/BPTF/NSD1/PPP1R12A/TRIP12/ARHGEF2/SETD2/RERE/HUWE1/SETD5
HP_ABNORMAL_HEAD_MOVEMENTS	HP_ABNORMAL_HEAD_MOVEMENTS	HP_ABNORMAL_HEAD_MOVEMENTS	6	0.65855	1.55226	0.0675422	0.722399	0.705409	324	tags=67%, list=16%, signal=56%	TMEM63A/SPTBN1/FUS/VPS13A
HP_HEAD_TITUBATION	HP_HEAD_TITUBATION	HP_HEAD_TITUBATION	6	0.65855	1.55226	0.0675422	0.722399	0.705409	324	tags=67%, list=16%, signal=56%	TMEM63A/SPTBN1/FUS/VPS13A
GOBP_REGULATION_OF_TRANSPOSITION	GOBP_REGULATION_OF_TRANSPOSITION	GOBP_REGULATION_OF_TRANSPOSITION	3	0.827723	1.55217	0.0504102	0.691965	0.675691	351	tags=100%, list=17%, signal=83%	ZNF91/TUT7/UBR2
GOBP_TRANSPOSITION	GOBP_TRANSPOSITION	GOBP_TRANSPOSITION	3	0.827723	1.55217	0.0504102	0.691965	0.675691	351	tags=100%, list=17%, signal=83%	ZNF91/TUT7/UBR2
HP_PNEUMOTHORAX	HP_PNEUMOTHORAX	HP_PNEUMOTHORAX	4	0.743663	1.55146	0.0480769	0.678252	0.6623	331	tags=75%, list=16%, signal=63%	MAT2A/LAMA3/TSC2
GOBP_MACROPHAGE_ACTIVATION	GOBP_MACROPHAGE_ACTIVATION	GOBP_MACROPHAGE_ACTIVATION	13	0.516812	1.55025	0.0611855	0.713249	0.696475	115	tags=15%, list=6%, signal=15%	PLCG2/LDLR
HP_NEPHRITIS	HP_NEPHRITIS	HP_NEPHRITIS	8	0.592355	1.54962	0.0785047	0.762981	0.745037	555	tags=75%, list=27%, signal=55%	MYH9/PLCE1/MYO1E/ACTN4/CD2AP/INF2
GOBP_RESPONSE_TO_AXON_INJURY	GOBP_RESPONSE_TO_AXON_INJURY	GOBP_RESPONSE_TO_AXON_INJURY	7	0.628645	1.54949	0.0683112	0.72411	0.707081	1	tags=14%, list=0%, signal=14%	PLCG2
GOBP_REGULATION_OF_PRODUCTION_OF_MOLECULAR_MEDIATOR_OF_IMMUNE_RESPONSE	GOBP_REGULATION_OF_PRODUCTION_OF_MOLECULAR_MEDIATOR_OF_IMMUNE_RESPONSE	GOBP_REGULATION_OF_PRODUCTION_OF_MOLECULAR_MEDIATOR_OF_IMMUNE_RESPONSE	22	0.436502	1.5479	0.0493359	0.683519	0.667444	511	tags=45%, list=25%, signal=34%	PLCG2/TRPM4/INAVA/NSD2/DDX21/TFRC/MAVS/STAT6/DHX36/TNFRSF14
GOBP_AUTONOMIC_NERVOUS_SYSTEM_DEVELOPMENT	GOBP_AUTONOMIC_NERVOUS_SYSTEM_DEVELOPMENT	GOBP_AUTONOMIC_NERVOUS_SYSTEM_DEVELOPMENT	3	0.825248	1.54753	0.0521789	0.693505	0.677195	356	tags=100%, list=18%, signal=83%	SOX4/HES1/PHACTR4
HP_HALITOSIS	HP_HALITOSIS	HP_HALITOSIS	3	0.824752	1.5466	0.0521789	0.693505	0.677195	357	tags=100%, list=18%, signal=82%	SELENBP1/SCNN1A/CFTR
GOBP_REGULATION_OF_CELL_CYCLE_PHASE_TRANSITION	GOBP_REGULATION_OF_CELL_CYCLE_PHASE_TRANSITION	GOBP_REGULATION_OF_CELL_CYCLE_PHASE_TRANSITION	55	0.346327	1.54574	0.0283104	0.530419	0.517944	368	tags=27%, list=18%, signal=23%	PLCG2/TCIM/PPP1R10/HSPA2/NOP53/DDX3X/DDX39B/KMT2E/NABP1/ZNF207/MEPCE/CDK5RAP3/TPR/CDK10/EIF4G1
GOBP_MRNA_TRANSPORT	GOBP_MRNA_TRANSPORT	GOBP_MRNA_TRANSPORT	33	0.390522	1.54574	0.0362316	0.59664	0.582608	952	tags=79%, list=47%, signal=42%	HNRNPA2B1/SMG1/UPF2/SRSF7/SRSF1/DDX39B/MYO1C/HNRNPA3/TPR/SMG6/SRSF3/SETD2/IWS1/ZFP36L1/XPO1/SUPT6H/G3BP2/THOC2/NXF1/IGF2BP2/NUP214/AKAP8L/UPF1/NUP62/NCBP3/UPF3B
GOBP_REGULATION_OF_ENDOPLASMIC_RETICULUM_UNFOLDED_PROTEIN_RESPONSE	GOBP_REGULATION_OF_ENDOPLASMIC_RETICULUM_UNFOLDED_PROTEIN_RESPONSE	GOBP_REGULATION_OF_ENDOPLASMIC_RETICULUM_UNFOLDED_PROTEIN_RESPONSE	7	0.626852	1.54507	0.0683112	0.72411	0.707081	429	tags=57%, list=21%, signal=45%	RACK1/PPP1R15A/HSPA5/PPP1R15B
HP_ABNORMAL_LDL_CHOLESTEROL_CONCENTRATION	HP_ABNORMAL_LDL_CHOLESTEROL_CONCENTRATION	HP_ABNORMAL_LDL_CHOLESTEROL_CONCENTRATION	3	0.823924	1.54505	0.0521789	0.693505	0.677195	115	tags=67%, list=6%, signal=63%	SYNE2/LDLR
GOBP_REGULATION_OF_PEPTIDYL_SERINE_PHOSPHORYLATION	GOBP_REGULATION_OF_PEPTIDYL_SERINE_PHOSPHORYLATION	GOBP_REGULATION_OF_PEPTIDYL_SERINE_PHOSPHORYLATION	13	0.515054	1.54498	0.0630975	0.718626	0.701725	406	tags=46%, list=20%, signal=37%	RACK1/AKAP9/VEGFA/NSD1/EIF4G1/TFRC
GOBP_OXALATE_TRANSPORT	GOBP_OXALATE_TRANSPORT	GOBP_OXALATE_TRANSPORT	3	0.823702	1.54463	0.0527685	0.693505	0.677195	124	tags=67%, list=6%, signal=63%	SLC26A2/SLC26A3
GOBP_SULFATE_TRANSPORT	GOBP_SULFATE_TRANSPORT	GOBP_SULFATE_TRANSPORT	3	0.823702	1.54463	0.0527685	0.693505	0.677195	124	tags=67%, list=6%, signal=63%	SLC26A2/SLC26A3
GOMF_DICARBOXYLIC_ACID_TRANSMEMBRANE_TRANSPORTER_ACTIVITY	GOMF_DICARBOXYLIC_ACID_TRANSMEMBRANE_TRANSPORTER_ACTIVITY	GOMF_DICARBOXYLIC_ACID_TRANSMEMBRANE_TRANSPORTER_ACTIVITY	3	0.823702	1.54463	0.0527685	0.693505	0.677195	124	tags=67%, list=6%, signal=63%	SLC26A2/SLC26A3
GOMF_OXALATE_TRANSMEMBRANE_TRANSPORTER_ACTIVITY	GOMF_OXALATE_TRANSMEMBRANE_TRANSPORTER_ACTIVITY	GOMF_OXALATE_TRANSMEMBRANE_TRANSPORTER_ACTIVITY	3	0.823702	1.54463	0.0527685	0.693505	0.677195	124	tags=67%, list=6%, signal=63%	SLC26A2/SLC26A3
GOMF_SECONDARY_ACTIVE_SULFATE_TRANSMEMBRANE_TRANSPORTER_ACTIVITY	GOMF_SECONDARY_ACTIVE_SULFATE_TRANSMEMBRANE_TRANSPORTER_ACTIVITY	GOMF_SECONDARY_ACTIVE_SULFATE_TRANSMEMBRANE_TRANSPORTER_ACTIVITY	3	0.823702	1.54463	0.0527685	0.693505	0.677195	124	tags=67%, list=6%, signal=63%	SLC26A2/SLC26A3
GOMF_SULFATE_TRANSMEMBRANE_TRANSPORTER_ACTIVITY	GOMF_SULFATE_TRANSMEMBRANE_TRANSPORTER_ACTIVITY	GOMF_SULFATE_TRANSMEMBRANE_TRANSPORTER_ACTIVITY	3	0.823702	1.54463	0.0527685	0.693505	0.677195	124	tags=67%, list=6%, signal=63%	SLC26A2/SLC26A3
GOBP_REGULATION_OF_HAIR_CYCLE	GOBP_REGULATION_OF_HAIR_CYCLE	GOBP_REGULATION_OF_HAIR_CYCLE	5	0.698216	1.54412	0.0566038	0.705668	0.689072	614	tags=100%, list=30%, signal=70%	NUMA1/NIPBL/MYSM1/EPS8L3/PER1
HP_HIGHLY_ARCHED_EYEBROW	HP_HIGHLY_ARCHED_EYEBROW	HP_HIGHLY_ARCHED_EYEBROW	35	0.381616	1.544	0.0506567	0.691965	0.675691	628	tags=60%, list=31%, signal=42%	AHI1/UGP2/ANKRD11/NSD2/KMT2E/NIPBL/TNRC6B/SPEN/BPTF/EHMT1/FAR1/OFD1/CHD7/MESD/TRIP12/CSNK2A1/TRIO/SMARCA2/HUWE1/SMC1A/SETD5
HP_ABNORMALITY_OF_THE_CURVATURE_OF_THE_VERTEBRAL_COLUMN	HP_ABNORMALITY_OF_THE_CURVATURE_OF_THE_VERTEBRAL_COLUMN	HP_ABNORMALITY_OF_THE_CURVATURE_OF_THE_VERTEBRAL_COLUMN	143	0.286582	1.54387	0.0092546	0.310407	0.303107	728	tags=52%, list=36%, signal=36%	SOX4/SLC26A2/SON/HNRNPA2B1/AHI1/SYNE2/MAT2A/HNRNPU/BUD23/DDX3X/TENT5A/ANKRD11/SPTBN1/DYNC1H1/SPG7/TPM3/KMT2C/FUS/NSD2/KMT2E/ARID1B/ATRX/KANSL1/SATB2/LUZP1/HERC2/TNRC6B/SPEN/BPTF/NSD1/VDR/STAG1/ASH1L/RETREG1/CLTC/FLNB/GNAS/TRIP11/CHD7/PMM2/UFD1/MESD/PPP1R12A/PPP1R15B/SCN9A/GBA2/KCNQ1OT1/USP8/ANKRD17/MIA3/SETX/TRIP12/CUX1/CASZ1/CSNK2A1/SMARCC2/TRIO/PLEC/DNM1L/SMARCA2/SETD2/RERE/HUWE1/SMC1A/SETD5/SM…
GOBP_CELLULAR_RESPONSE_TO_CORTICOSTEROID_STIMULUS	GOBP_CELLULAR_RESPONSE_TO_CORTICOSTEROID_STIMULUS	GOBP_CELLULAR_RESPONSE_TO_CORTICOSTEROID_STIMULUS	13	0.514536	1.54342	0.0630975	0.718626	0.701725	107	tags=31%, list=5%, signal=29%	PCK1/ATP5F1A/SGK1/HNRNPU
GOBP_REGULATION_OF_EMBRYONIC_DEVELOPMENT	GOBP_REGULATION_OF_EMBRYONIC_DEVELOPMENT	GOBP_REGULATION_OF_EMBRYONIC_DEVELOPMENT	12	0.523548	1.54334	0.0674157	0.722399	0.705409	507	tags=67%, list=25%, signal=50%	RACK1/HES1/LAMA3/NIPBL/EHMT1/TDG/TRIP12/DHX36
GOBP_RESPONSE_TO_MITOCHONDRIAL_DEPOLARISATION	GOBP_RESPONSE_TO_MITOCHONDRIAL_DEPOLARISATION	GOBP_RESPONSE_TO_MITOCHONDRIAL_DEPOLARISATION	5	0.697606	1.54277	0.0566038	0.705668	0.689072	244	tags=60%, list=12%, signal=53%	ATP5IF1/VPS13C/CDC37
GOBP_ASCENDING_AORTA_DEVELOPMENT	GOBP_ASCENDING_AORTA_DEVELOPMENT	GOBP_ASCENDING_AORTA_DEVELOPMENT	2	0.935675	1.54266	0.0111963	0.350872	0.34262	132	tags=100%, list=7%, signal=94%	SOX4/HES1
HP_VITILIGO	HP_VITILIGO	HP_VITILIGO	9	0.573146	1.54235	0.0770713	0.755028	0.737271	1	tags=11%, list=0%, signal=11%	PLCG2
HP_SEVERE_EXPRESSIVE_LANGUAGE_DELAY	HP_SEVERE_EXPRESSIVE_LANGUAGE_DELAY	HP_SEVERE_EXPRESSIVE_LANGUAGE_DELAY	3	0.822277	1.54196	0.0533581	0.696777	0.68039	362	tags=100%, list=18%, signal=82%	KMT2C/ARID1B/EHMT1
GOBP_NEGATIVE_REGULATION_OF_PHAGOCYTOSIS	GOBP_NEGATIVE_REGULATION_OF_PHAGOCYTOSIS	GOBP_NEGATIVE_REGULATION_OF_PHAGOCYTOSIS	3	0.821961	1.54136	0.0533581	0.696777	0.68039	5	tags=33%, list=0%, signal=33%	RACK1
GOBP_TRIGLYCERIDE_BIOSYNTHETIC_PROCESS	GOBP_TRIGLYCERIDE_BIOSYNTHETIC_PROCESS	GOBP_TRIGLYCERIDE_BIOSYNTHETIC_PROCESS	4	0.738484	1.54066	0.0538462	0.700914	0.684429	532	tags=100%, list=26%, signal=74%	PCK1/LDLR/DGAT1/MOGAT3
GOBP_MRNA_SPLICE_SITE_SELECTION	GOBP_MRNA_SPLICE_SITE_SELECTION	GOBP_MRNA_SPLICE_SITE_SELECTION	10	0.553276	1.53797	0.0703422	0.734412	0.71714	182	tags=40%, list=9%, signal=37%	LUC7L3/SRSF10/KHDC4/SRSF1
GOBP_REGULATION_OF_DNA_TEMPLATED_TRANSCRIPTION_ELONGATION	GOBP_REGULATION_OF_DNA_TEMPLATED_TRANSCRIPTION_ELONGATION	GOBP_REGULATION_OF_DNA_TEMPLATED_TRANSCRIPTION_ELONGATION	15	0.48956	1.53771	0.0700758	0.733316	0.71607	657	tags=73%, list=32%, signal=50%	HEXIM1/HNRNPU/DDX39B/CDK12/CDK13/SUPT5H/ZNF326/TCERG1/CCNK/SETD5/SUPT6H
HP_POSTNATAL_GROWTH_RETARDATION	HP_POSTNATAL_GROWTH_RETARDATION	HP_POSTNATAL_GROWTH_RETARDATION	32	0.390759	1.53746	0.042097	0.630941	0.616102	658	tags=66%, list=33%, signal=45%	SOX4/NSD2/ARID1B/ATRX/KANSL1/SATB2/NIPBL/RNPC3/MCTP2/CDK10/CHD7/EPB41/PPP1R15B/ANKRD17/SMARCC2/COQ7/SMARCA2/RERE/SMC1A/SMARCA4/PHKG2
HP_BROAD_NASAL_TIP	HP_BROAD_NASAL_TIP	HP_BROAD_NASAL_TIP	18	0.46049	1.53705	0.0678899	0.722766	0.705767	651	tags=61%, list=32%, signal=42%	SOX4/ARID1B/BPTF/MCTP2/CDK10/FLNB/OFD1/SMARCC2/CCNK/HUWE1/SMARCA4
GOBP_REGULATION_OF_MITOCHONDRIAL_MEMBRANE_POTENTIAL	GOBP_REGULATION_OF_MITOCHONDRIAL_MEMBRANE_POTENTIAL	GOBP_REGULATION_OF_MITOCHONDRIAL_MEMBRANE_POTENTIAL	16	0.476988	1.53674	0.0734463	0.746829	0.729265	10	tags=12%, list=0%, signal=13%	RACK1/ATP5IF1
HP_GENU_VALGUM	HP_GENU_VALGUM	HP_GENU_VALGUM	18	0.460298	1.53641	0.0697248	0.730266	0.713091	360	tags=56%, list=18%, signal=46%	SLC26A2/UGP2/BUD23/TENT5A/SPTBN1/ATRX/HERC2/NSD1/VDR/MCTP2
GOBP_NEGATIVE_REGULATION_OF_SMOOTHENED_SIGNALING_PATHWAY	GOBP_NEGATIVE_REGULATION_OF_SMOOTHENED_SIGNALING_PATHWAY	GOBP_NEGATIVE_REGULATION_OF_SMOOTHENED_SIGNALING_PATHWAY	2	0.931281	1.53541	0.0130495	0.377438	0.368561	5	tags=50%, list=0%, signal=50%	RACK1
GOBP_REGULATION_OF_SMOOTHENED_SIGNALING_PATHWAY	GOBP_REGULATION_OF_SMOOTHENED_SIGNALING_PATHWAY	GOBP_REGULATION_OF_SMOOTHENED_SIGNALING_PATHWAY	2	0.931281	1.53541	0.0130495	0.377438	0.368561	5	tags=50%, list=0%, signal=50%	RACK1
GOBP_PHOTORECEPTOR_CELL_DEVELOPMENT	GOBP_PHOTORECEPTOR_CELL_DEVELOPMENT	GOBP_PHOTORECEPTOR_CELL_DEVELOPMENT	5	0.694097	1.53501	0.0603774	0.708539	0.691876	233	tags=60%, list=12%, signal=53%	AHI1/VEGFA/CDHR1
HP_ABNORMALITY_OF_REFRACTION	HP_ABNORMALITY_OF_REFRACTION	HP_ABNORMALITY_OF_REFRACTION	75	0.320231	1.53476	0.0181219	0.436169	0.425911	628	tags=51%, list=31%, signal=36%	SOX4/SON/YME1L1/BUD23/TMEM63A/ANKRD11/KMT2C/KMT2E/ARID1B/SF3B1/ATRX/KANSL1/SATB2/LUZP1/NIPBL/HERC2/TNRC6B/SPEN/CHD4/BPTF/NSD1/EHMT1/PMM2/PHIP/PPP1R12A/HADHA/KIAA1109/OGT/TRIP12/CASZ1/SMARCC2/ARHGEF2/SETD2/RERE/HUWE1/ACOX1/SMC1A/SETD5
GOBP_REGULATION_OF_CARDIAC_CONDUCTION	GOBP_REGULATION_OF_CARDIAC_CONDUCTION	GOBP_REGULATION_OF_CARDIAC_CONDUCTION	2	0.930727	1.5345	0.0135128	0.377438	0.368561	142	tags=100%, list=7%, signal=93%	ATP2A3/TRPM4
GOMF_CALCIUM_ACTIVATED_CATION_CHANNEL_ACTIVITY	GOMF_CALCIUM_ACTIVATED_CATION_CHANNEL_ACTIVITY	GOMF_CALCIUM_ACTIVATED_CATION_CHANNEL_ACTIVITY	2	0.930727	1.5345	0.0135128	0.377438	0.368561	142	tags=100%, list=7%, signal=93%	TMEM63A/TRPM4
GOBP_MIRNA_METABOLIC_PROCESS	GOBP_MIRNA_METABOLIC_PROCESS	GOBP_MIRNA_METABOLIC_PROCESS	4	0.735017	1.53343	0.0576923	0.705668	0.689072	539	tags=100%, list=27%, signal=74%	DDX17/TUT7/KCNQ1OT1/DICER1
HP_ELBOW_FLEXION_CONTRACTURE	HP_ELBOW_FLEXION_CONTRACTURE	HP_ELBOW_FLEXION_CONTRACTURE	8	0.586149	1.53339	0.0803738	0.765732	0.747723	302	tags=50%, list=15%, signal=43%	SLC26A2/SYNE2/TPM3/NIPBL
GOMF_NUCLEOTIDYLTRANSFERASE_ACTIVITY	GOMF_NUCLEOTIDYLTRANSFERASE_ACTIVITY	GOMF_NUCLEOTIDYLTRANSFERASE_ACTIVITY	11	0.527355	1.53285	0.0738007	0.746829	0.729265	209	tags=36%, list=10%, signal=33%	POLR2A/UGP2/TENT5A/TUT7
GOCC_PROTEIN_LIPID_COMPLEX	GOCC_PROTEIN_LIPID_COMPLEX	GOCC_PROTEIN_LIPID_COMPLEX	6	0.649941	1.53197	0.0694184	0.728257	0.71113	547	tags=83%, list=27%, signal=61%	SELENOS/LDLR/HDLBP/APOBR/CLU
GOBP_POSITIVE_REGULATION_OF_ION_TRANSMEMBRANE_TRANSPORT	GOBP_POSITIVE_REGULATION_OF_ION_TRANSMEMBRANE_TRANSPORT	GOBP_POSITIVE_REGULATION_OF_ION_TRANSMEMBRANE_TRANSPORT	23	0.42644	1.53187	0.0661626	0.722399	0.705409	87	tags=13%, list=4%, signal=13%	PLCG2/HSPA2/AKAP9
HP_LUMBAR_HYPERLORDOSIS	HP_LUMBAR_HYPERLORDOSIS	HP_LUMBAR_HYPERLORDOSIS	9	0.569206	1.53175	0.0770713	0.755028	0.737271	279	tags=44%, list=14%, signal=38%	SLC26A2/SON/TPM3/SATB2
GOBP_POSITIVE_REGULATION_OF_CYCLIC_NUCLEOTIDE_PHOSPHODIESTERASE_ACTIVITY	GOBP_POSITIVE_REGULATION_OF_CYCLIC_NUCLEOTIDE_PHOSPHODIESTERASE_ACTIVITY	GOBP_POSITIVE_REGULATION_OF_CYCLIC_NUCLEOTIDE_PHOSPHODIESTERASE_ACTIVITY	2	0.92903	1.5317	0.0142849	0.386652	0.377558	5	tags=50%, list=0%, signal=50%	RACK1
GOBP_REGULATION_OF_CYCLIC_NUCLEOTIDE_PHOSPHODIESTERASE_ACTIVITY	GOBP_REGULATION_OF_CYCLIC_NUCLEOTIDE_PHOSPHODIESTERASE_ACTIVITY	GOBP_REGULATION_OF_CYCLIC_NUCLEOTIDE_PHOSPHODIESTERASE_ACTIVITY	2	0.92903	1.5317	0.0142849	0.386652	0.377558	5	tags=50%, list=0%, signal=50%	RACK1
GOBP_METAL_ION_TRANSPORT	GOBP_METAL_ION_TRANSPORT	GOBP_METAL_ION_TRANSPORT	73	0.321433	1.5315	0.0303428	0.547121	0.534254	434	tags=34%, list=21%, signal=28%	PLCG2/SELENOK/CLCA1/AHNAK/HSPA2/ATP2C2/AKAP9/SGK1/ATP2A3/HES1/TRPM4/UTRN/SLC38A2/VMP1/SCNN1A/ACTN4/VDR/ITPR3/REP15/CLTC/CHD7/TFRC/EPB41/SCN9A/WNK2
GOBP_SOMATIC_STEM_CELL_POPULATION_MAINTENANCE	GOBP_SOMATIC_STEM_CELL_POPULATION_MAINTENANCE	GOBP_SOMATIC_STEM_CELL_POPULATION_MAINTENANCE	4	0.733937	1.53117	0.0596154	0.705668	0.689072	132	tags=50%, list=7%, signal=47%	SOX4/HES1
HP_CLINODACTYLY	HP_CLINODACTYLY	HP_CLINODACTYLY	69	0.327001	1.53102	0.0350349	0.589115	0.57526	627	tags=52%, list=31%, signal=37%	SOX4/DSP/BUD23/ANKRD11/KMT2E/ARID1B/ATRX/SATB2/LUZP1/NIPBL/HERC2/TNRC6B/SPEN/BPTF/STAG1/MCTP2/CDK10/FLNB/OFD1/CDK13/CHD7/PHIP/PPP1R15B/KIAA1109/OGT/MIA3/TRIP12/CASZ1/CSNK2A1/SMARCC2/PUM1/TRIO/SMARCA2/RERE/HUWE1/SMC1A
GOBP_GLOMERULUS_DEVELOPMENT	GOBP_GLOMERULUS_DEVELOPMENT	GOBP_GLOMERULUS_DEVELOPMENT	10	0.55075	1.53095	0.0760456	0.755028	0.737271	313	tags=50%, list=15%, signal=42%	HES1/EGR1/IQGAP1/PLCE1/MYO1E
HP_AORTIC_ANEURYSM	HP_AORTIC_ANEURYSM	HP_AORTIC_ANEURYSM	31	0.390251	1.53047	0.0394031	0.612175	0.597778	604	tags=65%, list=30%, signal=46%	MAT2A/BUD23/TENT5A/SPTBN1/TPM3/KMT2E/KANSL1/LUZP1/TNRC6B/SPEN/TSC2/BPTF/NSD1/FLNB/CHD7/TRIP12/CASZ1/SETD2/RERE/HUWE1
GOBP_CARDIAC_SEPTUM_MORPHOGENESIS	GOBP_CARDIAC_SEPTUM_MORPHOGENESIS	GOBP_CARDIAC_SEPTUM_MORPHOGENESIS	7	0.620918	1.53044	0.0759013	0.755028	0.737271	405	tags=57%, list=20%, signal=46%	SOX4/HES1/NSD2/CHD7
HP_CERVICAL_RIBS	HP_CERVICAL_RIBS	HP_CERVICAL_RIBS	2	0.928253	1.53042	0.0147482	0.389321	0.380165	147	tags=100%, list=7%, signal=93%	SON/ANKRD11
HP_OPTIC_NERVE_HYPOPLASIA	HP_OPTIC_NERVE_HYPOPLASIA	HP_OPTIC_NERVE_HYPOPLASIA	2	0.928253	1.53042	0.0147482	0.389321	0.380165	147	tags=100%, list=7%, signal=93%	SON/ANKRD11
GOBP_GLYCEROPHOSPHOLIPID_BIOSYNTHETIC_PROCESS	GOBP_GLYCEROPHOSPHOLIPID_BIOSYNTHETIC_PROCESS	GOBP_GLYCEROPHOSPHOLIPID_BIOSYNTHETIC_PROCESS	19	0.45052	1.52999	0.0644567	0.719443	0.702523	99	tags=11%, list=5%, signal=10%	PLCG2/SMG1
HP_TALIPES_EQUINOVARUS	HP_TALIPES_EQUINOVARUS	HP_TALIPES_EQUINOVARUS	39	0.367849	1.52885	0.0550991	0.704523	0.687954	950	tags=79%, list=47%, signal=43%	SLC26A2/SPTBN1/TPM3/NSD2/ATRX/SATB2/NADSYN1/NSD1/MCTP2/EHMT1/FLNB/OFD1/UFD1/KIAA1109/USP8/SMARCA2/SETD2/SEC31A/SOX9/RBM10/PEX26/DST/FGD4/TRIM2/CANT1/COG4/ZNF148/NDRG1/LETM1/KIDINS220/KDM5C
GOBP_POSITIVE_REGULATION_OF_PRODUCTION_OF_MOLECULAR_MEDIATOR_OF_IMMUNE_RESPONSE	GOBP_POSITIVE_REGULATION_OF_PRODUCTION_OF_MOLECULAR_MEDIATOR_OF_IMMUNE_RESPONSE	GOBP_POSITIVE_REGULATION_OF_PRODUCTION_OF_MOLECULAR_MEDIATOR_OF_IMMUNE_RESPONSE	19	0.450045	1.52837	0.0644567	0.719443	0.702523	511	tags=47%, list=25%, signal=36%	PLCG2/INAVA/NSD2/DDX21/TFRC/MAVS/STAT6/DHX36/TNFRSF14
HP_RESPIRATORY_TRACT_INFECTION	HP_RESPIRATORY_TRACT_INFECTION	HP_RESPIRATORY_TRACT_INFECTION	84	0.313308	1.5282	0.0215445	0.467903	0.456899	589	tags=46%, list=29%, signal=34%	PLCG2/SOX4/POLR2A/SLC26A2/UGP2/BUD23/LAMA3/TPM3/NSD2/ARID1B/IVNS1ABP/KANSL1/LRBA/PLCE1/SCNN1A/NIPBL/HERC2/MYO1E/TSC2/ACTN4/CFTR/EHMT1/OFD1/PNP/TRIP11/CHD7/TFRC/PMM2/SCN9A/CD2AP/AP3B1/MYSM1/MDM4/SMARCC2/AP3D1/INF2/PTCD3/PLEC/SMARCA2
GOBP_NEGATIVE_REGULATION_OF_RESPONSE_TO_OXIDATIVE_STRESS	GOBP_NEGATIVE_REGULATION_OF_RESPONSE_TO_OXIDATIVE_STRESS	GOBP_NEGATIVE_REGULATION_OF_RESPONSE_TO_OXIDATIVE_STRESS	2	0.926059	1.5268	0.0156748	0.401687	0.39224	5	tags=50%, list=0%, signal=50%	RACK1
GOBP_NEGATIVE_REGULATION_OF_RESPONSE_TO_REACTIVE_OXYGEN_SPECIES	GOBP_NEGATIVE_REGULATION_OF_RESPONSE_TO_REACTIVE_OXYGEN_SPECIES	GOBP_NEGATIVE_REGULATION_OF_RESPONSE_TO_REACTIVE_OXYGEN_SPECIES	2	0.926059	1.5268	0.0156748	0.401687	0.39224	5	tags=50%, list=0%, signal=50%	RACK1
GOCC_MITOCHONDRION	GOCC_MITOCHONDRION	GOCC_MITOCHONDRION	264	0.25735	1.52668	0.0027374	0.154135	0.15051	101	tags=9%, list=5%, signal=10%	ATP5F1E/RACK1/ATP5ME/ATP5MC3/ATP5IF1/ATP5MG/CSKMT/ATP5PF/ATP5F1B/SOX4/ATP5F1D/ATP5MC2/ATP5MF/ATP5MC1/PCK1/ATP5PD/ATP5PO/ATP5F1C/ATP5F1A/MT-ATP8/SYNE2/YME1L1/TXNIP/ATP5PB/SGK1
GOBP_INORGANIC_ANION_TRANSMEMBRANE_TRANSPORT	GOBP_INORGANIC_ANION_TRANSMEMBRANE_TRANSPORT	GOBP_INORGANIC_ANION_TRANSMEMBRANE_TRANSPORT	7	0.619274	1.52639	0.0777989	0.760335	0.742454	357	tags=57%, list=18%, signal=47%	SLC26A2/SLC26A3/ANO9/CFTR
GOCC_MITOTIC_SPINDLE_MIDZONE	GOCC_MITOTIC_SPINDLE_MIDZONE	GOCC_MITOTIC_SPINDLE_MIDZONE	2	0.925779	1.52634	0.0159852	0.408552	0.398943	152	tags=100%, list=8%, signal=93%	HNRNPU/NUMA1
HP_DELAYED_ABILITY_TO_SIT	HP_DELAYED_ABILITY_TO_SIT	HP_DELAYED_ABILITY_TO_SIT	4	0.731535	1.52616	0.0634615	0.718626	0.701725	70	tags=50%, list=3%, signal=48%	POLR2A/SON
GOBP_INTRACELLULAR_TRANSPORT	GOBP_INTRACELLULAR_TRANSPORT	GOBP_INTRACELLULAR_TRANSPORT	268	0.256859	1.5261	0.00229942	0.13836	0.135106	485	tags=29%, list=24%, signal=25%	ATP5F1E/ATP5ME/ATP5IF1/ATP5MG/ATP5PF/ATP5F1B/ATP5F1D/ATP5MF/PPP1R10/ATP5PD/ATP5PO/ATP5F1C/ATP5F1A/HNRNPA2B1/MT-ATP8/SYNE2/TXNIP/ATP5PB/SELENOS/TUBA1B/SMG1/UPF2/HNRNPU/SRSF10/WASHC1/LDLR/ATP2A3/HIP1R/BICDL2/NUMA1/DYNC1H1/SPG7/GCC2/SYTL2/DDX39B/VPS36/VPS13C/CDC37/AP1G2/MYO1C/HSPA8/MYO7B/ERBIN/MYO1A/HERC2/AKAP13/HOOK2/MYO1E/VPS13A/TSC2/KIF13B/ACTN4/TPR/SMG6/HSPA5/MIA2/CLTC/PCM1/RSRC1/TRIM28/TRIP11/T…
GOBP_NEGATIVE_REGULATION_OF_PROTEIN_TYROSINE_KINASE_ACTIVITY	GOBP_NEGATIVE_REGULATION_OF_PROTEIN_TYROSINE_KINASE_ACTIVITY	GOBP_NEGATIVE_REGULATION_OF_PROTEIN_TYROSINE_KINASE_ACTIVITY	4	0.731484	1.52605	0.0634615	0.718626	0.701725	5	tags=25%, list=0%, signal=25%	RACK1
HP_APLASIA_HYPOPLASIA_OF_THE_CEREBELLAR_VERMIS	HP_APLASIA_HYPOPLASIA_OF_THE_CEREBELLAR_VERMIS	HP_APLASIA_HYPOPLASIA_OF_THE_CEREBELLAR_VERMIS	25	0.412174	1.5255	0.0720887	0.745037	0.727516	723	tags=68%, list=36%, signal=44%	SOX4/AHI1/ARID1B/NSD1/FAR1/OFD1/CHD7/PMM2/TUBA1A/KCNQ1OT1/SMARCC2/SETD2/RERE/SMARCA4/PRKDC/THOC2/RBM10
HP_PES_CAVUS	HP_PES_CAVUS	HP_PES_CAVUS	38	0.368682	1.52398	0.0478821	0.678252	0.6623	781	tags=76%, list=39%, signal=48%	DYNC1H1/SPG7/TPM3/KMT2E/KANSL1/TNRC6B/SPEN/VPS13A/BPTF/NSD1/FAR1/IFRD1/CHD7/GBA2/HADHA/SETX/TRIP12/INF2/DNM1L/HUWE1/PNKP/SPG11/DNM2/PHYH/FGD4/TRIM2/DDX6/PDHA1/KIF1B
GOBP_VENTRICULAR_SEPTUM_DEVELOPMENT	GOBP_VENTRICULAR_SEPTUM_DEVELOPMENT	GOBP_VENTRICULAR_SEPTUM_DEVELOPMENT	10	0.548014	1.52334	0.0798479	0.765732	0.747723	519	tags=60%, list=26%, signal=45%	SOX4/HES1/NSD2/LUZP1/TRIP11/MDM4
GOMF_BICARBONATE_TRANSMEMBRANE_TRANSPORTER_ACTIVITY	GOMF_BICARBONATE_TRANSMEMBRANE_TRANSPORTER_ACTIVITY	GOMF_BICARBONATE_TRANSMEMBRANE_TRANSPORTER_ACTIVITY	4	0.729867	1.52268	0.0634615	0.718626	0.701725	357	tags=75%, list=18%, signal=62%	SLC26A2/SLC26A3/CFTR
GOMF_CHLORIDE_TRANSMEMBRANE_TRANSPORTER_ACTIVITY	GOMF_CHLORIDE_TRANSMEMBRANE_TRANSPORTER_ACTIVITY	GOMF_CHLORIDE_TRANSMEMBRANE_TRANSPORTER_ACTIVITY	4	0.729867	1.52268	0.0634615	0.718626	0.701725	357	tags=75%, list=18%, signal=62%	SLC26A2/SLC26A3/CFTR
GOBP_METANEPHRIC_NEPHRON_DEVELOPMENT	GOBP_METANEPHRIC_NEPHRON_DEVELOPMENT	GOBP_METANEPHRIC_NEPHRON_DEVELOPMENT	4	0.729695	1.52232	0.0634615	0.718626	0.701725	278	tags=75%, list=14%, signal=65%	HES1/EGR1/FMN1
GOBP_HISTONE_DEACETYLATION	GOBP_HISTONE_DEACETYLATION	GOBP_HISTONE_DEACETYLATION	15	0.484425	1.52158	0.0795455	0.765732	0.747723	972	tags=93%, list=48%, signal=49%	VEGFA/NIPBL/CHD4/BAZ2A/MIER1/SFPQ/KDM5A/PER1/CAMK2D/MBD3/AKAP8L/RBBP4/PER2/RBBP7
GOBP_DICARBOXYLIC_ACID_TRANSPORT	GOBP_DICARBOXYLIC_ACID_TRANSPORT	GOBP_DICARBOXYLIC_ACID_TRANSPORT	4	0.729067	1.52101	0.0653846	0.721562	0.704592	124	tags=50%, list=6%, signal=47%	SLC26A2/SLC26A3
HP_FRONTAL_CORTICAL_ATROPHY	HP_FRONTAL_CORTICAL_ATROPHY	HP_FRONTAL_CORTICAL_ATROPHY	9	0.565112	1.52073	0.0789981	0.763989	0.746022	767	tags=89%, list=38%, signal=55%	KMT2E/TNRC6B/VPS13A/BPTF/TRIP12/HUWE1/SPG11/DDX6
HP_BILATERAL_CLEFT_PALATE	HP_BILATERAL_CLEFT_PALATE	HP_BILATERAL_CLEFT_PALATE	3	0.810924	1.52067	0.0586644	0.705668	0.689072	117	tags=67%, list=6%, signal=63%	SLC26A2/CTNND1
HP_U_SHAPED_UPPER_LIP_VERMILION	HP_U_SHAPED_UPPER_LIP_VERMILION	HP_U_SHAPED_UPPER_LIP_VERMILION	3	0.810891	1.52061	0.0586644	0.705668	0.689072	385	tags=100%, list=19%, signal=81%	ATRX/EHMT1/OFD1
HP_WHEEZING	HP_WHEEZING	HP_WHEEZING	3	0.810891	1.52061	0.0586644	0.705668	0.689072	385	tags=100%, list=19%, signal=81%	SCNN1A/CFTR/OFD1
GOBP_POSITIVE_REGULATION_OF_NUCLEOBASE_CONTAINING_COMPOUND_METABOLIC_PROCESS	GOBP_POSITIVE_REGULATION_OF_NUCLEOBASE_CONTAINING_COMPOUND_METABOLIC_PROCESS	GOBP_POSITIVE_REGULATION_OF_NUCLEOBASE_CONTAINING_COMPOUND_METABOLIC_PROCESS	256	0.25817	1.52045	0.00285325	0.158478	0.154751	715	tags=49%, list=35%, signal=36%	SOX4/PPP1R10/BTG2/PCK1/POLR2A/HNRNPA2B1/ELF3/AHI1/FOSB/NLRC5/HNRNPU/BUD23/RTRAF/NR4A1/DDX3X/HES1/EGR1/CHD6/EHF/NSD3/IRF3/DDX17/NCL/ZNF91/SLC38A2/KMT2C/VEGFA/TUT7/FUS/DDX39B/CDK12/NSD2/KMT2E/ARID1B/SF3B1/ZFHX3/ATRX/MEPCE/DDX5/BCLAF1/SATB2/HSPA8/ILF3/CDK5RAP3/FOS/TRA2B/NIPBL/DDX21/CEBPZ/ZC3H18/TNRC6B/BPTF/NSD1/ACTN4/VDR/ASH1L/HSPA5/TRIM28/CDK13/TRIP11/TCF7L2/CHD7/TFRC/IER5/PHIP/PPP1R12A/MAVS/CNOT1/…
HP_VENTRICULAR_FIBRILLATION	HP_VENTRICULAR_FIBRILLATION	HP_VENTRICULAR_FIBRILLATION	8	0.581178	1.52039	0.082243	0.765732	0.747723	300	tags=50%, list=15%, signal=43%	AKAP9/DSP/TRPM4/SCNN1A
GOMF_GUANYL_NUCLEOTIDE_EXCHANGE_FACTOR_ACTIVITY	GOMF_GUANYL_NUCLEOTIDE_EXCHANGE_FACTOR_ACTIVITY	GOMF_GUANYL_NUCLEOTIDE_EXCHANGE_FACTOR_ACTIVITY	30	0.392846	1.52034	0.0462963	0.671734	0.655936	598	tags=57%, list=30%, signal=41%	ABR/ARHGEF38/DNMBP/PLCE1/HERC2/AKAP13/ARHGEF10L/RALGPS2/FARP2/ARHGEF5/NET1/DENND4C/TRIO/ARFGEF1/ARHGEF1/EPS8L3/ARHGEF2
GOBP_INFLAMMATORY_CELL_APOPTOTIC_PROCESS	GOBP_INFLAMMATORY_CELL_APOPTOTIC_PROCESS	GOBP_INFLAMMATORY_CELL_APOPTOTIC_PROCESS	2	0.921821	1.51981	0.0169163	0.422048	0.412123	160	tags=100%, list=8%, signal=92%	SELENOS/IRF3
GOBP_MACROPHAGE_APOPTOTIC_PROCESS	GOBP_MACROPHAGE_APOPTOTIC_PROCESS	GOBP_MACROPHAGE_APOPTOTIC_PROCESS	2	0.921821	1.51981	0.0169163	0.422048	0.412123	160	tags=100%, list=8%, signal=92%	SELENOS/IRF3
HP_THICK_EYEBROW	HP_THICK_EYEBROW	HP_THICK_EYEBROW	31	0.387501	1.51968	0.0483271	0.678252	0.6623	723	tags=58%, list=36%, signal=38%	SOX4/ANKRD11/SPTBN1/KMT2C/ARID1B/NIPBL/SPEN/BPTF/PHIP/RALGAPA1/SMARCC2/TRIO/SMARCA2/SMC1A/SMARCA4/AFF4/KMT2A/RBM10
HP_ULCERATIVE_COLITIS	HP_ULCERATIVE_COLITIS	HP_ULCERATIVE_COLITIS	2	0.921326	1.519	0.0172267	0.426326	0.4163	161	tags=100%, list=8%, signal=92%	PLCG2/INAVA
GOBP_POSITIVE_REGULATION_OF_INFLAMMATORY_RESPONSE	GOBP_POSITIVE_REGULATION_OF_INFLAMMATORY_RESPONSE	GOBP_POSITIVE_REGULATION_OF_INFLAMMATORY_RESPONSE	17	0.46339	1.51861	0.0790441	0.763989	0.746022	115	tags=18%, list=6%, signal=17%	PLCG2/NEAT1/LDLR
GOBP_REGULATION_OF_CATION_CHANNEL_ACTIVITY	GOBP_REGULATION_OF_CATION_CHANNEL_ACTIVITY	GOBP_REGULATION_OF_CATION_CHANNEL_ACTIVITY	17	0.463369	1.51854	0.0790441	0.763989	0.746022	62	tags=12%, list=3%, signal=12%	PLCG2/AHNAK
GOBP_POSITIVE_REGULATION_OF_PROTEIN_MODIFICATION_PROCESS	GOBP_POSITIVE_REGULATION_OF_PROTEIN_MODIFICATION_PROCESS	GOBP_POSITIVE_REGULATION_OF_PROTEIN_MODIFICATION_PROCESS	117	0.291421	1.51835	0.0180108	0.434646	0.424424	258	tags=20%, list=13%, signal=18%	PLCG2/RACK1/TCIM/SOX4/CENPX/ITLN1/HSPA2/AKAP9/NOP53/DDX3X/HES1/ERN2/EGR1/NSD3/INAVA/IQGAP1/PILRB/VEGFA/PIK3R3/KMT2E/PPP1R15A/THBS1/KANSL1
GOBP_ALCOHOL_METABOLIC_PROCESS	GOBP_ALCOHOL_METABOLIC_PROCESS	GOBP_ALCOHOL_METABOLIC_PROCESS	39	0.365311	1.5183	0.0460405	0.6703	0.654536	594	tags=46%, list=29%, signal=33%	PLCG2/PCK1/LDLR/CYP3A5/HDLBP/LIMA1/HRH1/CFTR/HMGCS1/DHDDS/GBA2/NFE2L1/DGAT1/MOGAT3/APOBR/GK5/PPIP5K2/SLC5A3
GOMF_METAL_ION_TRANSMEMBRANE_TRANSPORTER_ACTIVITY	GOMF_METAL_ION_TRANSMEMBRANE_TRANSPORTER_ACTIVITY	GOMF_METAL_ION_TRANSMEMBRANE_TRANSPORTER_ACTIVITY	17	0.463252	1.51816	0.0808824	0.765732	0.747723	594	tags=59%, list=29%, signal=42%	ATP2C2/ATP2A3/TRPM4/SLC38A2/SCNN1A/ITPR3/SCN9A/TPCN1/SEC61A1/SLC5A3
GOMF_LYSINE_ACETYLATED_HISTONE_BINDING	GOMF_LYSINE_ACETYLATED_HISTONE_BINDING	GOMF_LYSINE_ACETYLATED_HISTONE_BINDING	8	0.579963	1.51721	0.0841121	0.765732	0.747723	714	tags=88%, list=35%, signal=57%	BRD2/PHIP/ZMYND8/BAZ2A/ZZEF1/SMARCA4/KMT2A
HP_ABNORMAL_SHAPE_OF_THE_OCCIPUT	HP_ABNORMAL_SHAPE_OF_THE_OCCIPUT	HP_ABNORMAL_SHAPE_OF_THE_OCCIPUT	14	0.500543	1.51717	0.0693642	0.728257	0.71113	486	tags=64%, list=24%, signal=49%	TENT5A/SATB2/VDR/MCTP2/EHMT1/FLNB/CNOT1/KCNQ1OT1/RALGAPA1
GOMF_P_TYPE_TRANSMEMBRANE_TRANSPORTER_ACTIVITY	GOMF_P_TYPE_TRANSMEMBRANE_TRANSPORTER_ACTIVITY	GOMF_P_TYPE_TRANSMEMBRANE_TRANSPORTER_ACTIVITY	3	0.808255	1.51566	0.0610285	0.712096	0.695349	120	tags=67%, list=6%, signal=63%	ATP2C2/ATP2A3
GOBP_NEGATIVE_REGULATION_OF_PROTEIN_KINASE_B_SIGNALING	GOBP_NEGATIVE_REGULATION_OF_PROTEIN_KINASE_B_SIGNALING	GOBP_NEGATIVE_REGULATION_OF_PROTEIN_KINASE_B_SIGNALING	9	0.563073	1.51525	0.0789981	0.763989	0.746022	94	tags=22%, list=5%, signal=21%	RACK1/NOP53
HP_DIFFUSE_MESANGIAL_SCLEROSIS	HP_DIFFUSE_MESANGIAL_SCLEROSIS	HP_DIFFUSE_MESANGIAL_SCLEROSIS	6	0.642813	1.51517	0.0694184	0.728257	0.71113	555	tags=83%, list=27%, signal=61%	PLCE1/MYO1E/ACTN4/CD2AP/INF2
HP_MINIMAL_CHANGE_GLOMERULONEPHRITIS	HP_MINIMAL_CHANGE_GLOMERULONEPHRITIS	HP_MINIMAL_CHANGE_GLOMERULONEPHRITIS	6	0.642813	1.51517	0.0694184	0.728257	0.71113	555	tags=83%, list=27%, signal=61%	PLCE1/MYO1E/ACTN4/CD2AP/INF2
HP_FEEDING_DIFFICULTIES_IN_INFANCY	HP_FEEDING_DIFFICULTIES_IN_INFANCY	HP_FEEDING_DIFFICULTIES_IN_INFANCY	68	0.32379	1.51497	0.0391846	0.61076	0.596396	794	tags=65%, list=39%, signal=41%	SON/AHI1/UGP2/SPTBN1/DYNC1H1/TPM3/FUS/ARID1B/ATRX/KANSL1/SATB2/LUZP1/SCNN1A/NIPBL/HERC2/SPEN/NSD1/ASH1L/RETREG1/CLTC/OFD1/CHD7/PMM2/UFD1/SCN9A/HADHA/RALGAPA1/CUX1/CASZ1/SMARCC2/TRIO/DNM1L/RERE/SMC1A/AFF4/SPG11/LRP5/ASL/CPT1A/UGDH/PEX26/PDHA1/DLG1/CNOT2
GOBP_NEPHRON_MORPHOGENESIS	GOBP_NEPHRON_MORPHOGENESIS	GOBP_NEPHRON_MORPHOGENESIS	7	0.614583	1.51483	0.0815939	0.765732	0.747723	784	tags=100%, list=39%, signal=61%	AHI1/HES1/VEGFA/FMN1/WNK4/SOX9/DLG1
GOBP_POSITIVE_REGULATION_OF_CANONICAL_WNT_SIGNALING_PATHWAY	GOBP_POSITIVE_REGULATION_OF_CANONICAL_WNT_SIGNALING_PATHWAY	GOBP_POSITIVE_REGULATION_OF_CANONICAL_WNT_SIGNALING_PATHWAY	13	0.504983	1.51477	0.0745698	0.752707	0.735005	466	tags=46%, list=23%, signal=36%	SOX4/DDX3X/TRPM4/USP34/WNK2/USP8
GOBP_APOPTOTIC_CHROMOSOME_CONDENSATION	GOBP_APOPTOTIC_CHROMOSOME_CONDENSATION	GOBP_APOPTOTIC_CHROMOSOME_CONDENSATION	2	0.918357	1.5141	0.0187786	0.439062	0.428736	167	tags=100%, list=8%, signal=92%	ERN2/ACIN1
GOCC_CYTOPLASMIC_UBIQUITIN_LIGASE_COMPLEX	GOCC_CYTOPLASMIC_UBIQUITIN_LIGASE_COMPLEX	GOCC_CYTOPLASMIC_UBIQUITIN_LIGASE_COMPLEX	2	0.918348	1.51409	0.019089	0.441276	0.430898	7	tags=50%, list=0%, signal=50%	ELOB
HP_ABNORMALITY_OF_LIPOPROTEIN_CHOLESTEROL_CONCENTRATION	HP_ABNORMALITY_OF_LIPOPROTEIN_CHOLESTEROL_CONCENTRATION	HP_ABNORMALITY_OF_LIPOPROTEIN_CHOLESTEROL_CONCENTRATION	4	0.725688	1.51396	0.0653846	0.721562	0.704592	115	tags=50%, list=6%, signal=47%	SYNE2/LDLR
GOCC_LEADING_EDGE_MEMBRANE	GOCC_LEADING_EDGE_MEMBRANE	GOCC_LEADING_EDGE_MEMBRANE	26	0.403672	1.5139	0.0760456	0.755028	0.737271	267	tags=23%, list=13%, signal=20%	PLCG2/SYNE2/HIP1R/SPTBN1/EPS8/MYO1C
GOBP_PRODUCTION_OF_MOLECULAR_MEDIATOR_OF_IMMUNE_RESPONSE	GOBP_PRODUCTION_OF_MOLECULAR_MEDIATOR_OF_IMMUNE_RESPONSE	GOBP_PRODUCTION_OF_MOLECULAR_MEDIATOR_OF_IMMUNE_RESPONSE	23	0.421029	1.51243	0.0661626	0.722399	0.705409	511	tags=43%, list=25%, signal=33%	PLCG2/TRPM4/INAVA/NSD2/DDX21/TFRC/MAVS/STAT6/DHX36/TNFRSF14
GOBP_DNA_REPAIR	GOBP_DNA_REPAIR	GOBP_DNA_REPAIR	58	0.335771	1.51231	0.035294	0.591042	0.577142	808	tags=64%, list=40%, signal=39%	BTG2/CENPX/NOP53/SMG1/FUS/NSD2/NABP1/PAXX/ATRX/BOD1L1/NIPBL/HERC2/SHPRH/TRIM28/TDG/SMC5/SETX/TRIP12/SFPQ/USP3/SETD2/HUWE1/EPC1/SMC1A/KIN/MCM7/NUCKS1/PNKP/PRKDC/MBD4/RIF1/CDC5L/KDM2A/PPP4R3B/UBR5/GTF2I/ENDOV
GOBP_REACTIVE_OXYGEN_SPECIES_BIOSYNTHETIC_PROCESS	GOBP_REACTIVE_OXYGEN_SPECIES_BIOSYNTHETIC_PROCESS	GOBP_REACTIVE_OXYGEN_SPECIES_BIOSYNTHETIC_PROCESS	11	0.520135	1.51186	0.0738007	0.746829	0.729265	1	tags=9%, list=0%, signal=9%	PLCG2
GOBP_MITOTIC_G2_M_TRANSITION_CHECKPOINT	GOBP_MITOTIC_G2_M_TRANSITION_CHECKPOINT	GOBP_MITOTIC_G2_M_TRANSITION_CHECKPOINT	4	0.724616	1.51173	0.0653846	0.721562	0.704592	560	tags=100%, list=28%, signal=72%	NOP53/NABP1/CDK5RAP3/ZNF830
GOMF_CHROMO_SHADOW_DOMAIN_BINDING	GOMF_CHROMO_SHADOW_DOMAIN_BINDING	GOMF_CHROMO_SHADOW_DOMAIN_BINDING	3	0.805941	1.51132	0.0490196	0.68086	0.664848	395	tags=100%, list=20%, signal=81%	ATRX/NIPBL/TRIM28
GOBP_MRNA_EXPORT_FROM_NUCLEUS	GOBP_MRNA_EXPORT_FROM_NUCLEUS	GOBP_MRNA_EXPORT_FROM_NUCLEUS	20	0.439314	1.5102	0.0646388	0.719443	0.702523	869	tags=75%, list=43%, signal=43%	HNRNPA2B1/SMG1/UPF2/DDX39B/TPR/SMG6/SRSF3/SETD2/IWS1/SUPT6H/THOC2/NXF1/NUP214/AKAP8L/UPF1
HP_APLASIA_HYPOPLASIA_OF_THE_CEREBELLUM	HP_APLASIA_HYPOPLASIA_OF_THE_CEREBELLUM	HP_APLASIA_HYPOPLASIA_OF_THE_CEREBELLUM	56	0.337186	1.51009	0.0311729	0.553759	0.540736	464	tags=38%, list=23%, signal=30%	SOX4/ATP5F1A/SON/AHI1/YME1L1/DYNC1H1/KMT2C/NSD2/ARID1B/NIPBL/NSD1/EHMT1/FAR1/OFD1/CHD7/PMM2/PPP1R15B/MACF1/TUBA1A/KCNQ1OT1/KIAA1109
HP_DECREASED_CIRCULATING_ANTIBODY_LEVEL	HP_DECREASED_CIRCULATING_ANTIBODY_LEVEL	HP_DECREASED_CIRCULATING_ANTIBODY_LEVEL	22	0.425778	1.50987	0.0645161	0.719443	0.702523	409	tags=32%, list=20%, signal=26%	PLCG2/SON/IVNS1ABP/LRBA/CFTR/TFRC/PMM2
HP_ATTENTION_DEFICIT_HYPERACTIVITY_DISORDER	HP_ATTENTION_DEFICIT_HYPERACTIVITY_DISORDER	HP_ATTENTION_DEFICIT_HYPERACTIVITY_DISORDER	53	0.341622	1.50934	0.0339315	0.577483	0.563902	628	tags=64%, list=31%, signal=45%	BUD23/SPTBN1/SPG7/KMT2E/KANSL1/SATB2/NIPBL/HERC2/TNRC6B/SPEN/TSC2/BPTF/NSD1/MCTP2/CLTC/CHD2/RSRC1/CHD7/UFD1/PHIP/PPP1R12A/DHDDS/ANKRD17/TRIP12/CSNK2A1/TRIO/DYNC1I2/SEMA4A/SMARCA2/SETD2/RERE/HUWE1/SMC1A/SETD5
HP_CEREBELLAR_HYPOPLASIA	HP_CEREBELLAR_HYPOPLASIA	HP_CEREBELLAR_HYPOPLASIA	49	0.348575	1.50901	0.0410798	0.622536	0.607895	464	tags=39%, list=23%, signal=31%	SOX4/ATP5F1A/SON/AHI1/YME1L1/DYNC1H1/KMT2C/ARID1B/NSD1/EHMT1/FAR1/OFD1/CHD7/PMM2/PPP1R15B/MACF1/TUBA1A/KCNQ1OT1/KIAA1109
GOBP_REGULATION_OF_NOTCH_SIGNALING_PATHWAY	GOBP_REGULATION_OF_NOTCH_SIGNALING_PATHWAY	GOBP_REGULATION_OF_NOTCH_SIGNALING_PATHWAY	11	0.518911	1.5083	0.0738007	0.746829	0.729265	266	tags=36%, list=13%, signal=32%	TCIM/HES1/LLGL2/CD46
GOBP_REGULATION_OF_HISTONE_MODIFICATION	GOBP_REGULATION_OF_HISTONE_MODIFICATION	GOBP_REGULATION_OF_HISTONE_MODIFICATION	32	0.383286	1.50807	0.047619	0.678252	0.6623	880	tags=72%, list=43%, signal=41%	NSD3/VEGFA/KMT2E/ATRX/KANSL1/NIPBL/NSD1/OGT/TRIP12/MLLT6/KDM5A/IWS1/SETD5/CAMK2D/SUPT6H/RIF1/KMT2A/PPP4R3B/UBR5/AKAP8L/MUC1/GLYR1/BRD4
HP_MICROPENIS	HP_MICROPENIS	HP_MICROPENIS	25	0.407458	1.50805	0.0757856	0.755028	0.737271	696	tags=68%, list=34%, signal=45%	SPTBN1/ATRX/SATB2/HERC2/CHD4/MCTP2/EHMT1/OFD1/CHD7/PPP1R12A/DHDDS/KIAA1109/HUWE1/PNKP/SOX9/PRKDC/THOC2
GOBP_NEGATIVE_REGULATION_OF_CELL_DEATH	GOBP_NEGATIVE_REGULATION_OF_CELL_DEATH	GOBP_NEGATIVE_REGULATION_OF_CELL_DEATH	136	0.282431	1.50705	0.0112598	0.350872	0.34262	143	tags=11%, list=7%, signal=11%	PLCG2/MTRNR2L12/RACK1/MTRNR2L8/TCIM/SOX4/PPP1R10/BTG2/SON/AHI1/YME1L1/SELENOS/NR4A1/DDX3X/HIP1R
HP_CORONAL_CLEFT_VERTEBRAE	HP_CORONAL_CLEFT_VERTEBRAE	HP_CORONAL_CLEFT_VERTEBRAE	3	0.803465	1.50668	0.0490196	0.68086	0.664848	400	tags=100%, list=20%, signal=80%	SLC26A2/FLNB/TRIP11
HP_FEMORAL_HERNIA	HP_FEMORAL_HERNIA	HP_FEMORAL_HERNIA	3	0.803465	1.50668	0.0490196	0.68086	0.664848	400	tags=100%, list=20%, signal=80%	SLC26A2/EHMT1/TRIP11
HP_SHORT_THORAX	HP_SHORT_THORAX	HP_SHORT_THORAX	3	0.803465	1.50668	0.0490196	0.68086	0.664848	400	tags=100%, list=20%, signal=80%	SLC26A2/NADSYN1/TRIP11
HP_STILLBIRTH	HP_STILLBIRTH	HP_STILLBIRTH	3	0.803465	1.50668	0.0490196	0.68086	0.664848	400	tags=100%, list=20%, signal=80%	SLC26A2/FLNB/TRIP11
HP_VERTEBRAL_CLEFTING	HP_VERTEBRAL_CLEFTING	HP_VERTEBRAL_CLEFTING	3	0.803465	1.50668	0.0490196	0.68086	0.664848	400	tags=100%, list=20%, signal=80%	SLC26A2/FLNB/TRIP11
HP_POLYPHAGIA	HP_POLYPHAGIA	HP_POLYPHAGIA	11	0.518341	1.50665	0.0738007	0.746829	0.729265	600	tags=82%, list=30%, signal=58%	SATB2/LUZP1/HERC2/SPEN/ITPR3/GNAS/CASZ1/SETD2/RERE
HP_ABNORMAL_THYROID_MORPHOLOGY	HP_ABNORMAL_THYROID_MORPHOLOGY	HP_ABNORMAL_THYROID_MORPHOLOGY	22	0.424864	1.50663	0.0645161	0.719443	0.702523	19	tags=9%, list=1%, signal=9%	PLCG2/SOX4
GOBP_DNA_DEPENDENT_DNA_REPLICATION	GOBP_DNA_DEPENDENT_DNA_REPLICATION	GOBP_DNA_DEPENDENT_DNA_REPLICATION	16	0.467439	1.50598	0.0828625	0.765732	0.747723	685	tags=69%, list=34%, signal=46%	CENPX/ATRX/BOD1L1/DDX21/RTF2/DDX23/ZNF830/MCM7/NUCKS1/PNKP/POLE3
HP_ALLERGY	HP_ALLERGY	HP_ALLERGY	2	0.913409	1.50595	0.0206409	0.461936	0.451072	177	tags=100%, list=9%, signal=91%	PLCG2/SPTBN1
HP_DILATATION_OF_THE_CEREBRAL_ARTERY	HP_DILATATION_OF_THE_CEREBRAL_ARTERY	HP_DILATATION_OF_THE_CEREBRAL_ARTERY	2	0.913409	1.50595	0.0206409	0.461936	0.451072	177	tags=100%, list=9%, signal=91%	MAT2A/SPTBN1
HP_PERSISTENT_HEAD_LAG	HP_PERSISTENT_HEAD_LAG	HP_PERSISTENT_HEAD_LAG	2	0.913409	1.50595	0.0206409	0.461936	0.451072	177	tags=100%, list=9%, signal=91%	UGP2/SPTBN1
HP_TAPERED_DISTAL_PHALANGES_OF_FINGER	HP_TAPERED_DISTAL_PHALANGES_OF_FINGER	HP_TAPERED_DISTAL_PHALANGES_OF_FINGER	2	0.913409	1.50595	0.0206409	0.461936	0.451072	177	tags=100%, list=9%, signal=91%	DSP/SPTBN1
GOBP_BUNDLE_OF_HIS_CELL_TO_PURKINJE_MYOCYTE_COMMUNICATION	GOBP_BUNDLE_OF_HIS_CELL_TO_PURKINJE_MYOCYTE_COMMUNICATION	GOBP_BUNDLE_OF_HIS_CELL_TO_PURKINJE_MYOCYTE_COMMUNICATION	4	0.721689	1.50562	0.0653846	0.721562	0.704592	142	tags=50%, list=7%, signal=47%	DSP/TRPM4
GOMF_TRANSCRIPTION_COREGULATOR_BINDING	GOMF_TRANSCRIPTION_COREGULATOR_BINDING	GOMF_TRANSCRIPTION_COREGULATOR_BINDING	19	0.443206	1.50515	0.0773481	0.756634	0.738839	407	tags=42%, list=20%, signal=34%	ELOB/HES1/CHD6/ELOC/FOS/CHD4/EHMT1/LCOR
GOBP_POSITIVE_REGULATION_OF_SPINDLE_ASSEMBLY	GOBP_POSITIVE_REGULATION_OF_SPINDLE_ASSEMBLY	GOBP_POSITIVE_REGULATION_OF_SPINDLE_ASSEMBLY	2	0.911925	1.5035	0.0215721	0.467903	0.456899	180	tags=100%, list=9%, signal=91%	NUMA1/DYNC1H1
HP_LARYNGEAL_STENOSIS	HP_LARYNGEAL_STENOSIS	HP_LARYNGEAL_STENOSIS	4	0.720627	1.5034	0.0653846	0.721562	0.704592	381	tags=75%, list=19%, signal=61%	SLC26A2/LAMA3/FLNB
GOBP_CYTOKINE_PRODUCTION_INVOLVED_IN_IMMUNE_RESPONSE	GOBP_CYTOKINE_PRODUCTION_INVOLVED_IN_IMMUNE_RESPONSE	GOBP_CYTOKINE_PRODUCTION_INVOLVED_IN_IMMUNE_RESPONSE	14	0.495991	1.50338	0.0770713	0.755028	0.737271	161	tags=21%, list=8%, signal=20%	PLCG2/TRPM4/INAVA
HP_ABNORMAL_HAIR_WHORL	HP_ABNORMAL_HAIR_WHORL	HP_ABNORMAL_HAIR_WHORL	9	0.55859	1.50318	0.0809249	0.765732	0.747723	604	tags=78%, list=30%, signal=55%	KMT2E/HERC2/TNRC6B/BPTF/OGT/TRIP12/HUWE1
HP_CORONARY_ARTERY_ATHEROSCLEROSIS	HP_CORONARY_ARTERY_ATHEROSCLEROSIS	HP_CORONARY_ARTERY_ATHEROSCLEROSIS	4	0.720507	1.50315	0.0653846	0.721562	0.704592	115	tags=50%, list=6%, signal=47%	MAT2A/LDLR
HP_ABNORMAL_CORONARY_ARTERY_MORPHOLOGY	HP_ABNORMAL_CORONARY_ARTERY_MORPHOLOGY	HP_ABNORMAL_CORONARY_ARTERY_MORPHOLOGY	5	0.679571	1.50288	0.0735849	0.746829	0.729265	288	tags=60%, list=14%, signal=52%	MAT2A/LDLR/NADSYN1
GOMF_PROTEIN_PHOSPHORYLATED_AMINO_ACID_BINDING	GOMF_PROTEIN_PHOSPHORYLATED_AMINO_ACID_BINDING	GOMF_PROTEIN_PHOSPHORYLATED_AMINO_ACID_BINDING	6	0.637589	1.50285	0.0712946	0.74039	0.722977	1	tags=17%, list=0%, signal=17%	PLCG2
HP_GENERALIZED_JOINT_LAXITY	HP_GENERALIZED_JOINT_LAXITY	HP_GENERALIZED_JOINT_LAXITY	3	0.80099	1.50204	0.0509804	0.692239	0.675959	405	tags=100%, list=20%, signal=80%	SATB2/MCTP2/CHD7
GOMF_PHOSPHOPROTEIN_BINDING	GOMF_PHOSPHOPROTEIN_BINDING	GOMF_PHOSPHOPROTEIN_BINDING	9	0.557969	1.50151	0.0847784	0.765732	0.747723	1	tags=11%, list=0%, signal=11%	PLCG2
GOBP_ALTERNATIVE_MRNA_SPLICING_VIA_SPLICEOSOME	GOBP_ALTERNATIVE_MRNA_SPLICING_VIA_SPLICEOSOME	GOBP_ALTERNATIVE_MRNA_SPLICING_VIA_SPLICEOSOME	21	0.42784	1.5015	0.0785047	0.762981	0.745037	770	tags=76%, list=38%, signal=48%	HNRNPU/RBM25/DDX17/SRSF1/RBM5/DDX5/TRA2B/MBNL1/RSRC1/CDK13/SFPQ/THRAP3/RBM10/HNRNPL/TIA1/ESRP2
HP_TAPERED_FINGER	HP_TAPERED_FINGER	HP_TAPERED_FINGER	26	0.400334	1.50139	0.0760456	0.755028	0.737271	627	tags=65%, list=31%, signal=46%	KMT2C/KMT2E/ATRX/SPEN/CHD4/EHMT1/RETREG1/OFD1/PHIP/SCN9A/CNOT1/PUM1/TRIO/SMARCA2/CCNK/HUWE1/SMC1A
GOBP_GLUCOSE_IMPORT	GOBP_GLUCOSE_IMPORT	GOBP_GLUCOSE_IMPORT	5	0.678792	1.50116	0.0735849	0.746829	0.729265	92	tags=40%, list=5%, signal=38%	ITLN1/SELENOS
GOBP_REGULATION_OF_GLUCOSE_IMPORT	GOBP_REGULATION_OF_GLUCOSE_IMPORT	GOBP_REGULATION_OF_GLUCOSE_IMPORT	5	0.678792	1.50116	0.0735849	0.746829	0.729265	92	tags=40%, list=5%, signal=38%	ITLN1/SELENOS
GOBP_REGULATION_OF_B_CELL_MEDIATED_IMMUNITY	GOBP_REGULATION_OF_B_CELL_MEDIATED_IMMUNITY	GOBP_REGULATION_OF_B_CELL_MEDIATED_IMMUNITY	8	0.573545	1.50042	0.0934579	0.765732	0.747723	712	tags=88%, list=35%, signal=57%	NSD2/CD46/NECTIN2/TFRC/STAT6/SUPT6H/RIF1
GOMF_RECEPTOR_TYROSINE_KINASE_BINDING	GOMF_RECEPTOR_TYROSINE_KINASE_BINDING	GOMF_RECEPTOR_TYROSINE_KINASE_BINDING	5	0.67824	1.49994	0.0735849	0.746829	0.729265	5	tags=20%, list=0%, signal=20%	RACK1
GOBP_INOSITOL_TRISPHOSPHATE_BIOSYNTHETIC_PROCESS	GOBP_INOSITOL_TRISPHOSPHATE_BIOSYNTHETIC_PROCESS	GOBP_INOSITOL_TRISPHOSPHATE_BIOSYNTHETIC_PROCESS	2	0.909485	1.49948	0.0221928	0.475423	0.464242	1	tags=50%, list=0%, signal=50%	PLCG2
GOBP_INOSITOL_TRISPHOSPHATE_METABOLIC_PROCESS	GOBP_INOSITOL_TRISPHOSPHATE_METABOLIC_PROCESS	GOBP_INOSITOL_TRISPHOSPHATE_METABOLIC_PROCESS	2	0.909485	1.49948	0.0221928	0.475423	0.464242	1	tags=50%, list=0%, signal=50%	PLCG2
GOCC_CUL5_RING_UBIQUITIN_LIGASE_COMPLEX	GOCC_CUL5_RING_UBIQUITIN_LIGASE_COMPLEX	GOCC_CUL5_RING_UBIQUITIN_LIGASE_COMPLEX	3	0.799518	1.49928	0.0529412	0.69503	0.678684	270	tags=67%, list=13%, signal=58%	ELOB/ELOC
GOMF_SEQUENCE_SPECIFIC_DNA_BINDING	GOMF_SEQUENCE_SPECIFIC_DNA_BINDING	GOMF_SEQUENCE_SPECIFIC_DNA_BINDING	129	0.283822	1.49788	0.0147178	0.389321	0.380165	759	tags=53%, list=38%, signal=36%	SOX4/GOLGB1/HNRNPA2B1/ELF3/FOSB/NLRC5/SMG1/UPF2/HNRNPU/NR4A1/HES1/EGR1/EHF/IRF3/NCL/ZNF91/NSD2/ZFHX3/ZKSCAN1/SATB2/FOS/NR3C2/BPTF/NSD1/ACTN4/VDR/SMG6/CHD2/TCF7L2/CHD7/CENPC/CC2D1A/ZBTB38/ZNF721/BAZ2A/SETX/STAT6/SLTM/NFE2L1/DHX36/CUX1/ARID4B/CASZ1/SFPQ/ZNF518A/SPDEF/KDM5A/IRF1/SMARCA2/RERE/PER1/CCAR1/SAFB2/PRDM2/JUN/SMARCA4/THRAP3/MLXIP/SOX9/MBD4/ZNF644/KMT2A/ZBTB10/CDC5L/HNRNPL/TFCP2L1/REL/KDM2A/…
GOBP_CELLULAR_CARBOHYDRATE_BIOSYNTHETIC_PROCESS	GOBP_CELLULAR_CARBOHYDRATE_BIOSYNTHETIC_PROCESS	GOBP_CELLULAR_CARBOHYDRATE_BIOSYNTHETIC_PROCESS	10	0.538716	1.4975	0.081749	0.765732	0.747723	93	tags=30%, list=5%, signal=29%	PCK1/SELENOS/UGP2
GOMF_SODIUM_ION_TRANSMEMBRANE_TRANSPORTER_ACTIVITY	GOMF_SODIUM_ION_TRANSMEMBRANE_TRANSPORTER_ACTIVITY	GOMF_SODIUM_ION_TRANSMEMBRANE_TRANSPORTER_ACTIVITY	8	0.572376	1.49736	0.0953271	0.765732	0.747723	594	tags=75%, list=29%, signal=53%	TRPM4/SLC38A2/SCNN1A/SCN9A/TPCN1/SLC5A3
GOMF_CALMODULIN_BINDING	GOMF_CALMODULIN_BINDING	GOMF_CALMODULIN_BINDING	29	0.38797	1.49727	0.0643939	0.719443	0.702523	699	tags=59%, list=35%, signal=39%	ATP5IF1/TRPM4/MYH9/IQGAP1/SPTBN1/SPTAN1/MYO1C/MYO1A/MYO1E/EPB41/UBR4/PHKB/MYO6/MYH14/CAMK2D/PHKG2/MYO5C
HP_HEAD_TREMOR	HP_HEAD_TREMOR	HP_HEAD_TREMOR	12	0.507564	1.49622	0.082397	0.765732	0.747723	716	tags=75%, list=35%, signal=49%	TMEM63A/SPTBN1/FUS/VPS13A/IFRD1/GBA2/SETX/SPG11/NOP56
HP_TREMOR_BY_ANATOMICAL_SITE	HP_TREMOR_BY_ANATOMICAL_SITE	HP_TREMOR_BY_ANATOMICAL_SITE	12	0.507564	1.49622	0.082397	0.765732	0.747723	716	tags=75%, list=35%, signal=49%	TMEM63A/SPTBN1/FUS/VPS13A/IFRD1/GBA2/SETX/SPG11/NOP56
HP_VENTRICULAR_TACHYCARDIA	HP_VENTRICULAR_TACHYCARDIA	HP_VENTRICULAR_TACHYCARDIA	9	0.555938	1.49605	0.0847784	0.765732	0.747723	300	tags=44%, list=15%, signal=38%	AKAP9/DSP/TRPM4/SCNN1A
GOBP_CELL_CYCLE	GOBP_CELL_CYCLE	GOBP_CELL_CYCLE	236	0.256485	1.49547	0.00744366	0.277723	0.271192	636	tags=41%, list=31%, signal=32%	PLCG2/RACK1/TCIM/PPP1R10/BTG2/CENPX/GADD45B/HEXIM1/SON/HSPA2/TXNIP/NOP53/TUBA1B/HNRNPU/PKN2/NR4A1/DDX3X/HES1/LLGL2/NUMA1/MYH9/IQGAP1/SPTBN1/DYNC1H1/DDX39B/CDK12/KMT2E/PPP1R15A/NABP1/ZFHX3/CDC37/ATRX/ZNF207/EPS8/MEPCE/CDK11A/HSPA8/CDK5RAP3/NIPBL/TSC2/TPR/UBR2/EIF4G2/PHACTR4/STAG1/CDK10/EIF4G1/LIMK2/NASP/CLTC/PCM1/OFD1/CDK13/RTF2/EPB41/PHIP/CENPC/PPP1R12A/TUBA1A/NRDE2/USP8/CD2AP/SMC5/TUBA4A/VPS4B/A…
GOBP_NEGATIVE_REGULATION_OF_PEPTIDYL_TYROSINE_PHOSPHORYLATION	GOBP_NEGATIVE_REGULATION_OF_PEPTIDYL_TYROSINE_PHOSPHORYLATION	GOBP_NEGATIVE_REGULATION_OF_PEPTIDYL_TYROSINE_PHOSPHORYLATION	6	0.634337	1.49519	0.0712946	0.74039	0.722977	5	tags=17%, list=0%, signal=17%	RACK1
GOMF_PHOSPHATIDYLINOSITOL_3_4_5_TRISPHOSPHATE_BINDING	GOMF_PHOSPHATIDYLINOSITOL_3_4_5_TRISPHOSPHATE_BINDING	GOMF_PHOSPHATIDYLINOSITOL_3_4_5_TRISPHOSPHATE_BINDING	5	0.675818	1.49458	0.0735849	0.746829	0.729265	469	tags=80%, list=23%, signal=62%	HIP1R/IQGAP1/KIF16B/OGT
HP_AGENESIS_OF_CORPUS_CALLOSUM	HP_AGENESIS_OF_CORPUS_CALLOSUM	HP_AGENESIS_OF_CORPUS_CALLOSUM	48	0.345281	1.49458	0.0349068	0.587766	0.573943	676	tags=54%, list=33%, signal=37%	SOX4/POLR2A/AHI1/HNRNPU/NSD2/ARID1B/ATRX/KANSL1/LUZP1/SPEN/NSD1/EHMT1/OFD1/CDK13/PPP1R12A/CNOT1/TUBA1A/MT-ND6/CASZ1/SMARCC2/DYNC1I2/RERE/SEC31A/SMC1A/SMARCA4/SPG11
HP_ABNORMALITY_OF_THE_SENSE_OF_SMELL	HP_ABNORMALITY_OF_THE_SENSE_OF_SMELL	HP_ABNORMALITY_OF_THE_SENSE_OF_SMELL	9	0.555336	1.49443	0.0867052	0.765732	0.747723	767	tags=89%, list=38%, signal=55%	VPS13C/EIF4G1/CHD7/SCN9A/GIGYF2/SOX9/PHYH/DDX6
GOBP_REGULATION_OF_STEM_CELL_DIFFERENTIATION	GOBP_REGULATION_OF_STEM_CELL_DIFFERENTIATION	GOBP_REGULATION_OF_STEM_CELL_DIFFERENTIATION	11	0.514043	1.49415	0.0756458	0.755028	0.737271	690	tags=73%, list=34%, signal=48%	HNRNPU/HES1/CDK12/CDK13/N4BP2L2/DHX36/SOX9/PRKDC
HP_COUGH	HP_COUGH	HP_COUGH	17	0.455866	1.49395	0.0919118	0.765732	0.747723	385	tags=47%, list=19%, signal=38%	DSP/MUC5B/NUMA1/NABP1/SCNN1A/TSC2/CFTR/OFD1
GOMF_TRANSFERASE_ACTIVITY_TRANSFERRING_PHOSPHORUS_CONTAINING_GROUPS	GOMF_TRANSFERASE_ACTIVITY_TRANSFERRING_PHOSPHORUS_CONTAINING_GROUPS	GOMF_TRANSFERASE_ACTIVITY_TRANSFERRING_PHOSPHORUS_CONTAINING_GROUPS	95	0.297226	1.49386	0.0207933	0.462388	0.451514	692	tags=48%, list=34%, signal=33%	BRD2/PCK1/PRPF4B/POLR2A/UGP2/SMG1/SGK1/PKN2/ERN2/TENT5A/TUT7/CDK12/PIK3R3/SEPHS2/CDK11A/AKAP13/RIOK3/CDK10/LIMK2/TRIM28/CDK13/PANK3/WNK2/SRPK1/PEAK1/WNK4/CSNK2A1/STK38/GAK/GK5/PLK2/TRIO/PPIP5K2/ROCK2/PRKAG2/CCNK/CSNK1D/CAMK2D/DGKD/PHKG2/MINK1/PGM2L1/PNKP/POLE3/PRKDC/IGF2R
GOBP_LOCOMOTORY_BEHAVIOR	GOBP_LOCOMOTORY_BEHAVIOR	GOBP_LOCOMOTORY_BEHAVIOR	14	0.49277	1.49361	0.0789981	0.763989	0.746022	552	tags=57%, list=27%, signal=42%	SELENOP/EGR1/ZFHX3/EPS8/VPS13A/CHD7/GIGYF2/PUM1
GOBP_VESICLE_MEDIATED_TRANSPORT_TO_THE_PLASMA_MEMBRANE	GOBP_VESICLE_MEDIATED_TRANSPORT_TO_THE_PLASMA_MEMBRANE	GOBP_VESICLE_MEDIATED_TRANSPORT_TO_THE_PLASMA_MEMBRANE	25	0.403446	1.4932	0.0813309	0.765732	0.747723	464	tags=36%, list=23%, signal=28%	RACK1/WASHC1/GOLGA4/SPTBN1/GCC2/MACF1/GGA1/MICALL2/KIAA1109
HP_ABNORMAL_FACIAL_SHAPE	HP_ABNORMAL_FACIAL_SHAPE	HP_ABNORMAL_FACIAL_SHAPE	137	0.278861	1.49291	0.0213533	0.467903	0.456899	604	tags=47%, list=30%, signal=35%	SOX4/SLC26A2/SON/AHI1/CTNND1/BUD23/DDX3X/TENT5A/ANKRD11/SPTBN1/DYNC1H1/TPM3/KMT2C/NSD2/KMT2E/ARID1B/ATRX/KANSL1/SATB2/FOS/TNRC6B/SPEN/CHD4/BPTF/NSD1/STAG1/MCTP2/EHMT1/CDK10/ASH1L/FAR1/CLTC/FLNB/CHD2/OFD1/RSRC1/GNAS/TRIP11/CHD7/PMM2/UFD1/PHIP/PLCB4/PPP1R12A/PPP1R15B/CNOT1/MACF1/CC2D1A/KCNQ1OT1/USP8/AP3B1/ANKRD17/TRIP12/CUX1/MYSM1/SMARCC2/PUM1/TRIO/PRKAG2/SMARCA2/SETD2/RERE/SEC31A/HUWE1
HP_ABNORMALITY_OF_THE_CALCANEUS	HP_ABNORMALITY_OF_THE_CALCANEUS	HP_ABNORMALITY_OF_THE_CALCANEUS	5	0.674924	1.49261	0.0735849	0.746829	0.729265	463	tags=80%, list=23%, signal=62%	KANSL1/SATB2/FLNB/HADHA
HP_EEG_WITH_FOCAL_EPILEPTIFORM_DISCHARGES	HP_EEG_WITH_FOCAL_EPILEPTIFORM_DISCHARGES	HP_EEG_WITH_FOCAL_EPILEPTIFORM_DISCHARGES	12	0.506216	1.49225	0.082397	0.765732	0.747723	1005	tags=100%, list=50%, signal=51%	SPTBN1/KANSL1/CHD2/RSRC1/SCN9A/CC2D1A/PNKP/NEMF/PDHA1/ZC3H14/CLIP1/PI4KA
HP_DELAYED_ERUPTION_OF_TEETH	HP_DELAYED_ERUPTION_OF_TEETH	HP_DELAYED_ERUPTION_OF_TEETH	29	0.386594	1.49196	0.0643939	0.719443	0.702523	651	tags=55%, list=32%, signal=38%	SOX4/TENT5A/ARID1B/NIPBL/NSD1/VDR/GNAS/TRIP11/CHD7/MIA3/MYSM1/SMARCC2/TRIO/SETD2/SMC1A/SMARCA4
HP_PROTUBERANT_ABDOMEN	HP_PROTUBERANT_ABDOMEN	HP_PROTUBERANT_ABDOMEN	6	0.632874	1.49174	0.0712946	0.74039	0.722977	400	tags=67%, list=20%, signal=54%	SLC26A2/VDR/FLNB/TRIP11
GOBP_DNA_DEPENDENT_DNA_REPLICATION_MAINTENANCE_OF_FIDELITY	GOBP_DNA_DEPENDENT_DNA_REPLICATION_MAINTENANCE_OF_FIDELITY	GOBP_DNA_DEPENDENT_DNA_REPLICATION_MAINTENANCE_OF_FIDELITY	5	0.67443	1.49152	0.0735849	0.746829	0.729265	662	tags=100%, list=33%, signal=67%	CENPX/ATRX/BOD1L1/ZNF830/NUCKS1
HP_SKIN_PLAQUE	HP_SKIN_PLAQUE	HP_SKIN_PLAQUE	5	0.674343	1.49132	0.0735849	0.746829	0.729265	357	tags=80%, list=18%, signal=66%	TRPM4/LAMA3/TSC2/CFTR
GOBP_NEUTRAL_AMINO_ACID_TRANSPORT	GOBP_NEUTRAL_AMINO_ACID_TRANSPORT	GOBP_NEUTRAL_AMINO_ACID_TRANSPORT	2	0.904008	1.49045	0.0249863	0.509522	0.497539	196	tags=100%, list=10%, signal=90%	LLGL2/SLC38A2
HP_TRANSIENT_ISCHEMIC_ATTACK	HP_TRANSIENT_ISCHEMIC_ATTACK	HP_TRANSIENT_ISCHEMIC_ATTACK	5	0.673868	1.49027	0.0735849	0.746829	0.729265	119	tags=60%, list=6%, signal=57%	SON/MAT2A/RNF213
HP_ADVANCED_ERUPTION_OF_TEETH	HP_ADVANCED_ERUPTION_OF_TEETH	HP_ADVANCED_ERUPTION_OF_TEETH	7	0.604535	1.49006	0.0872865	0.765732	0.747723	362	tags=57%, list=18%, signal=47%	DSP/KMT2C/NSD1/EHMT1
GOBP_GLYCEROPHOSPHOLIPID_METABOLIC_PROCESS	GOBP_GLYCEROPHOSPHOLIPID_METABOLIC_PROCESS	GOBP_GLYCEROPHOSPHOLIPID_METABOLIC_PROCESS	25	0.402585	1.49001	0.0831793	0.765732	0.747723	115	tags=12%, list=6%, signal=11%	PLCG2/SMG1/LDLR
HP_DELAYED_MYELINATION	HP_DELAYED_MYELINATION	HP_DELAYED_MYELINATION	25	0.402516	1.48976	0.0831793	0.765732	0.747723	429	tags=40%, list=21%, signal=32%	POLR2A/HNRNPU/TMEM63A/SPTBN1/KMT2E/ARID1B/SATB2/FAR1/PMM2/PPP1R15B
GOBP_RESCUE_OF_STALLED_RIBOSOME	GOBP_RESCUE_OF_STALLED_RIBOSOME	GOBP_RESCUE_OF_STALLED_RIBOSOME	2	0.902996	1.48878	0.0256071	0.516985	0.504826	5	tags=50%, list=0%, signal=50%	RACK1
GOMF_CALCIUM_ION_TRANSMEMBRANE_TRANSPORTER_ACTIVITY	GOMF_CALCIUM_ION_TRANSMEMBRANE_TRANSPORTER_ACTIVITY	GOMF_CALCIUM_ION_TRANSMEMBRANE_TRANSPORTER_ACTIVITY	8	0.568846	1.48812	0.102804	0.773104	0.754922	590	tags=75%, list=29%, signal=53%	ATP2C2/ATP2A3/TRPM4/ITPR3/TPCN1/SEC61A1
GOBP_POSITIVE_REGULATION_OF_PEPTIDYL_TYROSINE_PHOSPHORYLATION	GOBP_POSITIVE_REGULATION_OF_PEPTIDYL_TYROSINE_PHOSPHORYLATION	GOBP_POSITIVE_REGULATION_OF_PEPTIDYL_TYROSINE_PHOSPHORYLATION	13	0.496052	1.48798	0.082218	0.765732	0.747723	206	tags=23%, list=10%, signal=21%	PLCG2/HES1/VEGFA
GOCC_TRANSCRIPTION_REGULATOR_COMPLEX	GOCC_TRANSCRIPTION_REGULATOR_COMPLEX	GOCC_TRANSCRIPTION_REGULATOR_COMPLEX	55	0.333343	1.48779	0.0426027	0.635417	0.620473	533	tags=42%, list=26%, signal=32%	SOX4/TAF1D/TLE4/NR4A1/BDP1/MED29/ZFHX3/IVNS1ABP/SATB2/FOS/CEBPZ/SPEN/CHD4/VDR/TRIM28/TCF7L2/N4BP2L2/MIER1/STAT6/NFE2L1/MDM4/CSNK2A1/SFPQ
GOBP_PROTEIN_HEXAMERIZATION	GOBP_PROTEIN_HEXAMERIZATION	GOBP_PROTEIN_HEXAMERIZATION	4	0.712795	1.48706	0.075	0.754611	0.736864	103	tags=50%, list=5%, signal=48%	YME1L1/MAT2A
HP_HYPOSMIA	HP_HYPOSMIA	HP_HYPOSMIA	6	0.630751	1.48673	0.0731707	0.746829	0.729265	524	tags=83%, list=26%, signal=62%	VPS13C/EIF4G1/CHD7/SCN9A/GIGYF2
GOBP_GOLGI_TO_ENDOSOME_TRANSPORT	GOBP_GOLGI_TO_ENDOSOME_TRANSPORT	GOBP_GOLGI_TO_ENDOSOME_TRANSPORT	3	0.792574	1.48626	0.0588235	0.705668	0.689072	422	tags=100%, list=21%, signal=79%	VPS13C/VPS13A/KIF16B
HP_SPINAL_RIGIDITY	HP_SPINAL_RIGIDITY	HP_SPINAL_RIGIDITY	2	0.901039	1.48555	0.0259175	0.519831	0.507606	202	tags=100%, list=10%, signal=90%	SYNE2/TPM3
HP_TYPE_1_MUSCLE_FIBER_ATROPHY	HP_TYPE_1_MUSCLE_FIBER_ATROPHY	HP_TYPE_1_MUSCLE_FIBER_ATROPHY	2	0.901039	1.48555	0.0259175	0.519831	0.507606	202	tags=100%, list=10%, signal=90%	SYNE2/TPM3
HP_ABNORMALITY_OF_THE_UPPER_ARM	HP_ABNORMALITY_OF_THE_UPPER_ARM	HP_ABNORMALITY_OF_THE_UPPER_ARM	7	0.602508	1.48506	0.0929791	0.765732	0.747723	515	tags=71%, list=25%, signal=53%	SLC26A2/SYNE2/FLNB/GNAS/MYSM1
GOBP_PEPTIDYL_LYSINE_MODIFICATION	GOBP_PEPTIDYL_LYSINE_MODIFICATION	GOBP_PEPTIDYL_LYSINE_MODIFICATION	54	0.334645	1.48475	0.0451315	0.663461	0.647857	759	tags=57%, list=38%, signal=37%	CSKMT/SOX4/EGR1/TRPM4/NSD3/KMT2C/NSD2/KMT2E/ATRX/KANSL1/NSD1/EHMT1/ASH1L/TRIM28/OGT/SMC5/ARID4B/MLLT6/GNL3/SETD2/IWS1/PER1/EPC1/SETD5/SUPT6H/POLE3/RIF1/SENP6/KMT2A/MDM2/MBD3
GOMF_HYALURONONGLUCOSAMINIDASE_ACTIVITY	GOMF_HYALURONONGLUCOSAMINIDASE_ACTIVITY	GOMF_HYALURONONGLUCOSAMINIDASE_ACTIVITY	2	0.900544	1.48473	0.0262278	0.523491	0.511179	203	tags=100%, list=10%, signal=90%	CEMIP2/OGA
HP_MULTIFOCAL_EPILEPTIFORM_DISCHARGES	HP_MULTIFOCAL_EPILEPTIFORM_DISCHARGES	HP_MULTIFOCAL_EPILEPTIFORM_DISCHARGES	9	0.551639	1.48448	0.0924855	0.765732	0.747723	912	tags=100%, list=45%, signal=55%	SPTBN1/CHD2/RSRC1/SCN9A/CC2D1A/PNKP/NEMF/ZC3H14/CLIP1
HP_CONTRACTURES_OF_THE_JOINTS_OF_THE_UPPER_LIMBS	HP_CONTRACTURES_OF_THE_JOINTS_OF_THE_UPPER_LIMBS	HP_CONTRACTURES_OF_THE_JOINTS_OF_THE_UPPER_LIMBS	27	0.389967	1.48444	0.0764925	0.755028	0.737271	334	tags=37%, list=17%, signal=31%	SLC26A2/SYNE2/LAMA3/TPM3/FUS/ARID1B/LUZP1/NIPBL/SPEN/NSD1
HP_APLASIA_HYPOPLASIA_OF_TOE	HP_APLASIA_HYPOPLASIA_OF_TOE	HP_APLASIA_HYPOPLASIA_OF_TOE	23	0.412907	1.48326	0.0756144	0.755028	0.737271	767	tags=70%, list=38%, signal=44%	SLC26A2/NSD2/KMT2E/ARID1B/TNRC6B/BPTF/OFD1/GNAS/CHD7/MIA3/TRIP12/HUWE1/DLL4/SOX9/KMT2A/DDX6
HP_SIMPLIFIED_GYRAL_PATTERN	HP_SIMPLIFIED_GYRAL_PATTERN	HP_SIMPLIFIED_GYRAL_PATTERN	15	0.472083	1.48281	0.094697	0.765732	0.747723	690	tags=67%, list=34%, signal=44%	SOX4/SON/ARID1B/CSNK2A1/SMARCC2/EXOC7/DYNC1I2/SMARCA4/PNKP/PRKDC
GOBP_CARDIAC_CONDUCTION	GOBP_CARDIAC_CONDUCTION	GOBP_CARDIAC_CONDUCTION	12	0.502738	1.48199	0.0898876	0.765732	0.747723	142	tags=33%, list=7%, signal=31%	AKAP9/DSP/ATP2A3/TRPM4
HP_DEPRESSED_NASAL_RIDGE	HP_DEPRESSED_NASAL_RIDGE	HP_DEPRESSED_NASAL_RIDGE	10	0.53283	1.48114	0.0931559	0.765732	0.747723	684	tags=80%, list=34%, signal=53%	ATRX/LUZP1/SPEN/CASZ1/RERE/SMC1A/TTC37/SOX9
GOBP_REGULATION_OF_CANONICAL_WNT_SIGNALING_PATHWAY	GOBP_REGULATION_OF_CANONICAL_WNT_SIGNALING_PATHWAY	GOBP_REGULATION_OF_CANONICAL_WNT_SIGNALING_PATHWAY	25	0.400185	1.48113	0.0850277	0.765732	0.747723	215	tags=28%, list=11%, signal=25%	SOX4/TLE4/CTNND1/DDX3X/EGR1/TRPM4/USP34
GOBP_SECOND_MESSENGER_MEDIATED_SIGNALING	GOBP_SECOND_MESSENGER_MEDIATED_SIGNALING	GOBP_SECOND_MESSENGER_MEDIATED_SIGNALING	28	0.388466	1.4807	0.0680529	0.723873	0.706849	373	tags=36%, list=18%, signal=30%	PLCG2/SELENOK/TRPM4/VEGFA/THBS1/PLCE1/HRH1/RASD1/MCTP2/ITPR3
GOBP_SNRNA_PROCESSING	GOBP_SNRNA_PROCESSING	GOBP_SNRNA_PROCESSING	2	0.89807	1.48066	0.0280902	0.529657	0.5172	208	tags=100%, list=10%, signal=90%	INTS6/INTS11
GOBP_ASSOCIATIVE_LEARNING	GOBP_ASSOCIATIVE_LEARNING	GOBP_ASSOCIATIVE_LEARNING	5	0.669249	1.48006	0.0773585	0.756634	0.738839	344	tags=60%, list=17%, signal=50%	BTG2/FOS/HRH1
HP_ABNORMAL_LOWER_LIMB_BONE_MORPHOLOGY	HP_ABNORMAL_LOWER_LIMB_BONE_MORPHOLOGY	HP_ABNORMAL_LOWER_LIMB_BONE_MORPHOLOGY	83	0.301786	1.47987	0.0266874	0.524054	0.511729	737	tags=55%, list=36%, signal=37%	SLC26A2/SON/AHI1/TENT5A/NSD2/KMT2E/ARID1B/ATRX/KANSL1/SATB2/LUZP1/NIPBL/HERC2/TNRC6B/SPEN/CHD4/BPTF/VDR/RETREG1/FLNB/OFD1/GNAS/TRIP11/CHD7/UFD1/SCN9A/HADHA/PLEKHM1/MIA3/TRIP12/CASZ1/EXOC7/SMARCA2/RERE/HUWE1/SMC1A/SETD5/DLL4/PNKP/AFF4/LRP5/SOX9/HPGD/KMT2A/RBM10/PHYH
GOMF_URIDYLYLTRANSFERASE_ACTIVITY	GOMF_URIDYLYLTRANSFERASE_ACTIVITY	GOMF_URIDYLYLTRANSFERASE_ACTIVITY	2	0.897575	1.47984	0.0284005	0.530419	0.517944	209	tags=100%, list=10%, signal=90%	UGP2/TUT7
GOMF_KINASE_REGULATOR_ACTIVITY	GOMF_KINASE_REGULATOR_ACTIVITY	GOMF_KINASE_REGULATOR_ACTIVITY	27	0.388661	1.47947	0.0783582	0.762981	0.745037	271	tags=26%, list=13%, signal=23%	RACK1/HEXIM1/DDX3X/IQGAP1/PIK3R3/CDC37/CCNL2
HP_PAPILLARY_THYROID_CARCINOMA	HP_PAPILLARY_THYROID_CARCINOMA	HP_PAPILLARY_THYROID_CARCINOMA	8	0.565115	1.47836	0.106542	0.775549	0.757309	655	tags=75%, list=32%, signal=51%	SOX4/ARID1B/DICER1/SMARCC2/SMARCA4/SRGAP1
GOBP_NEGATIVE_REGULATION_OF_KINASE_ACTIVITY	GOBP_NEGATIVE_REGULATION_OF_KINASE_ACTIVITY	GOBP_NEGATIVE_REGULATION_OF_KINASE_ACTIVITY	33	0.373336	1.47772	0.0626186	0.717018	0.700155	129	tags=18%, list=6%, signal=17%	RACK1/GADD45B/HEXIM1/HNRNPU/WASHC1/RTRAF
GOCC_HETEROCHROMATIN	GOCC_HETEROCHROMATIN	GOCC_HETEROCHROMATIN	10	0.531461	1.47733	0.095057	0.765732	0.747723	481	tags=60%, list=24%, signal=46%	NOP53/MPHOSPH8/ATRX/TRIM28/CENPC/BAZ2A
GOCC_SODIUM_CHANNEL_COMPLEX	GOCC_SODIUM_CHANNEL_COMPLEX	GOCC_SODIUM_CHANNEL_COMPLEX	3	0.787624	1.47698	0.0627451	0.717129	0.700263	432	tags=100%, list=21%, signal=79%	TRPM4/SCNN1A/SCN9A
HP_PROLONGED_BLEEDING_TIME	HP_PROLONGED_BLEEDING_TIME	HP_PROLONGED_BLEEDING_TIME	6	0.626177	1.47595	0.0806754	0.765732	0.747723	760	tags=100%, list=38%, signal=63%	MYH9/AP3B1/PLEC/DLL4/BMS1/ITGB4
HP_ABNORMAL_NASAL_BASE	HP_ABNORMAL_NASAL_BASE	HP_ABNORMAL_NASAL_BASE	9	0.548159	1.47511	0.100193	0.771075	0.752941	651	tags=67%, list=32%, signal=45%	SOX4/SLC26A2/ARID1B/SMARCC2/SMARCA2/SMARCA4
GOBP_DIGESTIVE_SYSTEM_PROCESS	GOBP_DIGESTIVE_SYSTEM_PROCESS	GOBP_DIGESTIVE_SYSTEM_PROCESS	25	0.398232	1.4739	0.0850277	0.765732	0.747723	441	tags=48%, list=22%, signal=38%	MUC2/MUC4/SGK1/LDLR/HIP1R/INAVA/TFF3/LIMA1/VDR/EPB41/VIL1/PLS1
GOMF_KINASE_INHIBITOR_ACTIVITY	GOMF_KINASE_INHIBITOR_ACTIVITY	GOMF_KINASE_INHIBITOR_ACTIVITY	8	0.563402	1.47388	0.11028	0.775549	0.757309	63	tags=25%, list=3%, signal=24%	RACK1/HEXIM1
HP_DISINHIBITION	HP_DISINHIBITION	HP_DISINHIBITION	28	0.386627	1.47369	0.073724	0.746829	0.729265	454	tags=50%, list=22%, signal=39%	SPTBN1/FUS/VPS13C/KANSL1/SPEN/VPS13A/TSC2/EIF4G1/CLTC/RSRC1/PHIP/SCN9A/CC2D1A/DHDDS
GOBP_REGULATION_OF_ASTROCYTE_DIFFERENTIATION	GOBP_REGULATION_OF_ASTROCYTE_DIFFERENTIATION	GOBP_REGULATION_OF_ASTROCYTE_DIFFERENTIATION	4	0.706383	1.47369	0.0826923	0.765732	0.747723	132	tags=50%, list=7%, signal=47%	LDLR/HES1
GOBP_REGULATION_OF_LEUKOCYTE_MEDIATED_IMMUNITY	GOBP_REGULATION_OF_LEUKOCYTE_MEDIATED_IMMUNITY	GOBP_REGULATION_OF_LEUKOCYTE_MEDIATED_IMMUNITY	25	0.398139	1.47356	0.0850277	0.765732	0.747723	507	tags=40%, list=25%, signal=30%	PLCG2/TRPM4/NSD2/CD46/DDX21/NECTIN2/TFRC/MAVS/STAT6/DHX36
GOMF_HEXOSAMINIDASE_ACTIVITY	GOMF_HEXOSAMINIDASE_ACTIVITY	GOMF_HEXOSAMINIDASE_ACTIVITY	3	0.78579	1.47354	0.0627451	0.717129	0.700263	203	tags=67%, list=10%, signal=60%	CEMIP2/OGA
GOBP_NEGATIVE_REGULATION_OF_DNA_DAMAGE_CHECKPOINT	GOBP_NEGATIVE_REGULATION_OF_DNA_DAMAGE_CHECKPOINT	GOBP_NEGATIVE_REGULATION_OF_DNA_DAMAGE_CHECKPOINT	2	0.893617	1.47331	0.0339997	0.577483	0.563902	217	tags=100%, list=11%, signal=89%	PPP1R10/DDX39B
GOBP_REGULATION_OF_DNA_DAMAGE_CHECKPOINT	GOBP_REGULATION_OF_DNA_DAMAGE_CHECKPOINT	GOBP_REGULATION_OF_DNA_DAMAGE_CHECKPOINT	2	0.893617	1.47331	0.0339997	0.577483	0.563902	217	tags=100%, list=11%, signal=89%	PPP1R10/DDX39B
HP_PLAGIOCEPHALY	HP_PLAGIOCEPHALY	HP_PLAGIOCEPHALY	20	0.428522	1.4731	0.0931559	0.765732	0.747723	464	tags=50%, list=23%, signal=39%	POLR2A/SLC26A2/SPTBN1/DYNC1H1/KMT2C/ARID1B/HERC2/EHMT1/MESD/KIAA1109
HP_ABNORMAL_PONS_MORPHOLOGY	HP_ABNORMAL_PONS_MORPHOLOGY	HP_ABNORMAL_PONS_MORPHOLOGY	8	0.563031	1.47291	0.11028	0.775549	0.757309	600	tags=75%, list=30%, signal=53%	AHI1/PMM2/SETX/SMARCA2/ARHGEF2/RERE
GOBP_PRIMARY_MIRNA_PROCESSING	GOBP_PRIMARY_MIRNA_PROCESSING	GOBP_PRIMARY_MIRNA_PROCESSING	4	0.705968	1.47282	0.0826923	0.765732	0.747723	414	tags=75%, list=20%, signal=60%	HNRNPA2B1/DDX3X/SRRT
HP_THICK_NASAL_ALAE	HP_THICK_NASAL_ALAE	HP_THICK_NASAL_ALAE	15	0.468829	1.47259	0.0984848	0.765732	0.747723	651	tags=60%, list=32%, signal=41%	SOX4/ARID1B/KANSL1/CHD2/ANKRD17/SMARCC2/SMARCA2/CCNK/SMARCA4
GOBP_DNA_TEMPLATED_TRANSCRIPTION_INITIATION	GOBP_DNA_TEMPLATED_TRANSCRIPTION_INITIATION	GOBP_DNA_TEMPLATED_TRANSCRIPTION_INITIATION	14	0.485668	1.47209	0.0828516	0.765732	0.747723	651	tags=64%, list=32%, signal=44%	ELOB/BDP1/ELOC/BCLAF1/BAZ2A/SETX/DHX36/JUN/SMARCA4
HP_HONEYCOMB_LUNG	HP_HONEYCOMB_LUNG	HP_HONEYCOMB_LUNG	3	0.784842	1.47176	0.0647059	0.719443	0.702523	146	tags=67%, list=7%, signal=62%	DSP/MUC5B
HP_PULMONARY_INSUFFICIENCY	HP_PULMONARY_INSUFFICIENCY	HP_PULMONARY_INSUFFICIENCY	3	0.784842	1.47176	0.0647059	0.719443	0.702523	146	tags=67%, list=7%, signal=62%	DSP/MUC5B
HP_PULMONARY_INTERSTITIAL_HIGH_RESOLUTION_COMPUTED_TOMOGRAPHY_ABNORMALITY	HP_PULMONARY_INTERSTITIAL_HIGH_RESOLUTION_COMPUTED_TOMOGRAPHY_ABNORMALITY	HP_PULMONARY_INTERSTITIAL_HIGH_RESOLUTION_COMPUTED_TOMOGRAPHY_ABNORMALITY	3	0.784842	1.47176	0.0647059	0.719443	0.702523	146	tags=67%, list=7%, signal=62%	DSP/MUC5B
HP_RECURRENT_RESPIRATORY_INFECTIONS	HP_RECURRENT_RESPIRATORY_INFECTIONS	HP_RECURRENT_RESPIRATORY_INFECTIONS	65	0.316434	1.47042	0.0366901	0.59982	0.585713	406	tags=32%, list=20%, signal=27%	PLCG2/SOX4/POLR2A/SLC26A2/UGP2/BUD23/TPM3/NSD2/ARID1B/IVNS1ABP/KANSL1/LRBA/SCNN1A/HERC2/TSC2/CFTR/EHMT1/OFD1/PNP/TRIP11/TFRC
HP_ANNULAR_PANCREAS	HP_ANNULAR_PANCREAS	HP_ANNULAR_PANCREAS	4	0.704804	1.47039	0.0826923	0.765732	0.747723	600	tags=100%, list=30%, signal=70%	LUZP1/SPEN/CASZ1/RERE
HP_BIFID_RIBS	HP_BIFID_RIBS	HP_BIFID_RIBS	4	0.704804	1.47039	0.0826923	0.765732	0.747723	600	tags=100%, list=30%, signal=70%	LUZP1/SPEN/CASZ1/RERE
HP_CRYPTORCHIDISM	HP_CRYPTORCHIDISM	HP_CRYPTORCHIDISM	82	0.30116	1.47037	0.0342059	0.579141	0.565521	723	tags=57%, list=36%, signal=38%	SOX4/SLC26A2/BUD23/ANKRD11/NSD2/KMT2E/ARID1B/ATRX/KANSL1/SATB2/LUZP1/NIPBL/HERC2/TNRC6B/SPEN/CHD4/BPTF/NSD1/STAG1/MCTP2/EHMT1/ASH1L/FLNB/OFD1/CHD7/UFD1/PHIP/PPP1R12A/PPP1R15B/DHDDS/KCNQ1OT1/OGT/TRIP12/CASZ1/SMARCC2/SMARCA2/SETD2/RERE/HUWE1/SMC1A/SETD5/SMARCA4/AFF4/SOX9/THOC2/DNM2/RBM10
HP_CORNEAL_EROSION	HP_CORNEAL_EROSION	HP_CORNEAL_EROSION	5	0.664859	1.47035	0.0830189	0.765732	0.747723	1	tags=20%, list=0%, signal=20%	PLCG2
GOCC_SPLICEOSOMAL_COMPLEX	GOCC_SPLICEOSOMAL_COMPLEX	GOCC_SPLICEOSOMAL_COMPLEX	64	0.319725	1.47029	0.043631	0.644489	0.629332	401	tags=33%, list=20%, signal=27%	PNN/LUC7L3/PRPF4B/HNRNPA2B1/HNRNPU/SRRM2/NCL/SRSF1/RBM5/HNRNPH1/DDX39B/SF3B1/IVNS1ABP/DDX5/SRRM1/HSPA8/TRA2B/RNPC3/HNRNPA3/SREK1/SNRNP200
HP_CHILDHOOD_ONSET	HP_CHILDHOOD_ONSET	HP_CHILDHOOD_ONSET	23	0.409178	1.46986	0.0793951	0.765732	0.747723	383	tags=26%, list=19%, signal=21%	PLCG2/SYNE2/DYNC1H1/PLCE1/CFTR/CHD2
GOMF_KINASE_ACTIVITY	GOMF_KINASE_ACTIVITY	GOMF_KINASE_ACTIVITY	81	0.302453	1.46919	0.0320059	0.56035	0.547172	709	tags=52%, list=35%, signal=35%	BRD2/PCK1/PRPF4B/SMG1/SGK1/PKN2/ERN2/CDK12/PIK3R3/SEPHS2/CDK11A/AKAP13/RIOK3/CDK10/LIMK2/TRIM28/CDK13/PANK3/WNK2/SRPK1/PEAK1/WNK4/CSNK2A1/STK38/GAK/GK5/PLK2/TRIO/PPIP5K2/ROCK2/PRKAG2/CCNK/CSNK1D/CAMK2D/DGKD/PHKG2/MINK1/PGM2L1/PNKP/PRKDC/IGF2R/AAK1
HP_VASCULAR_DILATATION	HP_VASCULAR_DILATATION	HP_VASCULAR_DILATATION	37	0.356395	1.469	0.0619308	0.714207	0.69741	677	tags=65%, list=33%, signal=44%	MAT2A/BUD23/TENT5A/SPTBN1/TPM3/KMT2E/KANSL1/LUZP1/TNRC6B/SPEN/TSC2/BPTF/NSD1/FLNB/OFD1/CHD7/TRIP12/CASZ1/SEC61A1/SETD2/RERE/HUWE1/AFF4/LRP5
HP_LIMITED_ELBOW_MOVEMENT	HP_LIMITED_ELBOW_MOVEMENT	HP_LIMITED_ELBOW_MOVEMENT	13	0.489368	1.46793	0.0860421	0.765732	0.747723	381	tags=46%, list=19%, signal=38%	SLC26A2/SYNE2/TPM3/NIPBL/STAG1/FLNB
GOBP_GASTRIC_ACID_SECRETION	GOBP_GASTRIC_ACID_SECRETION	GOBP_GASTRIC_ACID_SECRETION	3	0.782775	1.46788	0.0666667	0.722399	0.705409	143	tags=67%, list=7%, signal=62%	SGK1/HIP1R
GOBP_REGULATION_OF_GASTRIC_ACID_SECRETION	GOBP_REGULATION_OF_GASTRIC_ACID_SECRETION	GOBP_REGULATION_OF_GASTRIC_ACID_SECRETION	3	0.782775	1.46788	0.0666667	0.722399	0.705409	143	tags=67%, list=7%, signal=62%	SGK1/HIP1R
HP_INCISOR_MACRODONTIA	HP_INCISOR_MACRODONTIA	HP_INCISOR_MACRODONTIA	6	0.622707	1.46777	0.0844278	0.765732	0.747723	767	tags=100%, list=38%, signal=62%	KMT2E/TNRC6B/BPTF/TRIP12/HUWE1/DDX6
HP_PULMONARY_ARTERY_DILATATION	HP_PULMONARY_ARTERY_DILATATION	HP_PULMONARY_ARTERY_DILATATION	6	0.622707	1.46777	0.0844278	0.765732	0.747723	767	tags=100%, list=38%, signal=62%	KMT2E/TNRC6B/BPTF/TRIP12/HUWE1/DDX6
HP_ABNORMALITY_OF_THE_SKULL_BASE	HP_ABNORMALITY_OF_THE_SKULL_BASE	HP_ABNORMALITY_OF_THE_SKULL_BASE	26	0.391313	1.46756	0.0912548	0.765732	0.747723	461	tags=46%, list=23%, signal=36%	SOX4/POLR2A/TENT5A/ARID1B/NSD1/FAR1/FLNB/OFD1/GNAS/CHD7/PMM2/KCNQ1OT1
GOMF_ATP_DEPENDENT_PEPTIDASE_ACTIVITY	GOMF_ATP_DEPENDENT_PEPTIDASE_ACTIVITY	GOMF_ATP_DEPENDENT_PEPTIDASE_ACTIVITY	3	0.782332	1.46705	0.0666667	0.722399	0.705409	191	tags=67%, list=9%, signal=60%	YME1L1/SPG7
GOCC_SPECTRIN	GOCC_SPECTRIN	GOCC_SPECTRIN	2	0.889659	1.46679	0.0358712	0.596638	0.582606	225	tags=100%, list=11%, signal=89%	SPTBN1/SPTAN1
GOBP_CELL_DIVISION	GOBP_CELL_DIVISION	GOBP_CELL_DIVISION	82	0.30038	1.46656	0.0342059	0.579141	0.565521	627	tags=50%, list=31%, signal=36%	RACK1/CENPX/SON/TXNIP/TUBA1B/HNRNPU/PKN2/LLGL2/NUMA1/MYH9/SPTBN1/DYNC1H1/VEGFA/ZNF207/TPR/STAG1/CLTC/EPB41/CENPC/TUBA1A/NRDE2/USP8/CD2AP/SMC5/VPS4B/MYO19/BIRC6/ANAPC5/WASL/PRPF40A/MAP4/PLK2/ZNF830/ROCK2/PLEC/GNL3/ARHGEF2/SETD2/CCNK/MICAL3/SMC1A
GOBP_POSITIVE_REGULATION_OF_EPITHELIAL_CELL_MIGRATION	GOBP_POSITIVE_REGULATION_OF_EPITHELIAL_CELL_MIGRATION	GOBP_POSITIVE_REGULATION_OF_EPITHELIAL_CELL_MIGRATION	27	0.385256	1.46651	0.0839552	0.765732	0.747723	52	tags=11%, list=3%, signal=11%	PLCG2/ATP5F1B/ATP5F1A
GOBP_IMMUNE_RESPONSE_REGULATING_CELL_SURFACE_RECEPTOR_SIGNALING_PATHWAY	GOBP_IMMUNE_RESPONSE_REGULATING_CELL_SURFACE_RECEPTOR_SIGNALING_PATHWAY	GOBP_IMMUNE_RESPONSE_REGULATING_CELL_SURFACE_RECEPTOR_SIGNALING_PATHWAY	19	0.431786	1.46637	0.0976059	0.765732	0.747723	1	tags=5%, list=0%, signal=5%	PLCG2
GOBP_MEIOTIC_CELL_CYCLE_PROCESS	GOBP_MEIOTIC_CELL_CYCLE_PROCESS	GOBP_MEIOTIC_CELL_CYCLE_PROCESS	12	0.497276	1.46589	0.0917603	0.765732	0.747723	425	tags=50%, list=21%, signal=40%	CENPX/HSPA2/MYH9/ATRX/UBR2/CENPC
GOBP_ORGANOPHOSPHATE_CATABOLIC_PROCESS	GOBP_ORGANOPHOSPHATE_CATABOLIC_PROCESS	GOBP_ORGANOPHOSPHATE_CATABOLIC_PROCESS	15	0.466665	1.46579	0.0984848	0.765732	0.747723	115	tags=13%, list=6%, signal=13%	PLCG2/LDLR
GOMF_TELOMERIC_DNA_BINDING	GOMF_TELOMERIC_DNA_BINDING	GOMF_TELOMERIC_DNA_BINDING	10	0.527173	1.46541	0.10076	0.773022	0.754842	181	tags=40%, list=9%, signal=37%	HNRNPA2B1/SMG1/UPF2/NCL
GOBP_UROGENITAL_SYSTEM_DEVELOPMENT	GOBP_UROGENITAL_SYSTEM_DEVELOPMENT	GOBP_UROGENITAL_SYSTEM_DEVELOPMENT	29	0.379694	1.46534	0.0795455	0.765732	0.747723	313	tags=34%, list=15%, signal=30%	SOX4/AHI1/HES1/EGR1/IQGAP1/VEGFA/FMN1/PLCE1/NIPBL/MYO1E
GOBP_ENDOCRINE_PANCREAS_DEVELOPMENT	GOBP_ENDOCRINE_PANCREAS_DEVELOPMENT	GOBP_ENDOCRINE_PANCREAS_DEVELOPMENT	6	0.621602	1.46517	0.0844278	0.765732	0.747723	132	tags=33%, list=7%, signal=31%	SOX4/HES1
GOCC_CENTRIOLAR_SATELLITE	GOCC_CENTRIOLAR_SATELLITE	GOCC_CENTRIOLAR_SATELLITE	18	0.438659	1.46419	0.110092	0.775549	0.757309	543	tags=50%, list=27%, signal=37%	TAF1D/PATJ/RBM39/TMEM63A/PCM1/OFD1/CCDC14/CD2AP/EXOC7
HP_CLUBBING	HP_CLUBBING	HP_CLUBBING	12	0.496522	1.46367	0.0917603	0.765732	0.747723	385	tags=58%, list=19%, signal=48%	DSP/MUC5B/LRBA/SCNN1A/CFTR/FLNB/OFD1
GOBP_ATRIAL_SEPTUM_MORPHOGENESIS	GOBP_ATRIAL_SEPTUM_MORPHOGENESIS	GOBP_ATRIAL_SEPTUM_MORPHOGENESIS	2	0.887679	1.46352	0.0371189	0.600036	0.585924	229	tags=100%, list=11%, signal=89%	SOX4/NSD2
GOBP_SEPTUM_PRIMUM_DEVELOPMENT	GOBP_SEPTUM_PRIMUM_DEVELOPMENT	GOBP_SEPTUM_PRIMUM_DEVELOPMENT	2	0.887679	1.46352	0.0371189	0.600036	0.585924	229	tags=100%, list=11%, signal=89%	SOX4/NSD2
GOBP_TYPE_I_INTERFERON_PRODUCTION	GOBP_TYPE_I_INTERFERON_PRODUCTION	GOBP_TYPE_I_INTERFERON_PRODUCTION	20	0.425728	1.4635	0.0988593	0.767072	0.749032	645	tags=55%, list=32%, signal=38%	PLCG2/DDX3X/IRF3/RIOK3/UFD1/MAVS/DHX36/IRF1/SETD2/TRIM56/TRIM38
HP_GASTROPARESIS	HP_GASTROPARESIS	HP_GASTROPARESIS	2	0.887185	1.46271	0.0377427	0.600778	0.586649	230	tags=100%, list=11%, signal=89%	SON/VPS13C
HP_MIDFACE_RETRUSION	HP_MIDFACE_RETRUSION	HP_MIDFACE_RETRUSION	36	0.355994	1.46185	0.0788991	0.763989	0.746022	529	tags=44%, list=26%, signal=33%	SLC26A2/SON/YME1L1/KMT2C/ATRX/SATB2/LUZP1/SPEN/BPTF/EHMT1/FLNB/MESD/KCNQ1OT1/ANKRD17/MYSM1/CASZ1
HP_FEEDING_DIFFICULTIES	HP_FEEDING_DIFFICULTIES	HP_FEEDING_DIFFICULTIES	137	0.272948	1.46125	0.0264566	0.524054	0.511729	795	tags=57%, list=39%, signal=37%	SOX4/POLR2A/SON/AHI1/UGP2/ANKRD11/SPTBN1/DYNC1H1/TPM3/FUS/KMT2E/ARID1B/ATRX/KANSL1/SATB2/LUZP1/SCNN1A/NIPBL/HERC2/NR3C2/TNRC6B/SPEN/BPTF/NSD1/MT-ND3/STAG1/EHMT1/ASH1L/RETREG1/CLTC/OFD1/RSRC1/CDK13/CHD7/PMM2/UFD1/PLCB4/SCN9A/CC2D1A/DHDDS/HADHA/ANKRD17/RALGAPA1/TRIP12/CUX1/CA12/CASZ1/CSNK2A1/SMARCC2/AP3D1/TRIO/PTCD3/COQ7/DNM1L/SMARCA2/SETD2/RERE/HUWE1/SMC1A/SETD5/SMARCA4/AFF4/SPG11/LRP5/THOC2/NEMF/…
GOCC_FILOPODIUM_MEMBRANE	GOCC_FILOPODIUM_MEMBRANE	GOCC_FILOPODIUM_MEMBRANE	3	0.779138	1.46106	0.072549	0.746829	0.729265	178	tags=67%, list=9%, signal=61%	SYNE2/UTRN
GOBP_INTERLEUKIN_12_PRODUCTION	GOBP_INTERLEUKIN_12_PRODUCTION	GOBP_INTERLEUKIN_12_PRODUCTION	8	0.558472	1.46099	0.114019	0.780145	0.761797	1	tags=12%, list=0%, signal=13%	PLCG2
GOBP_PHAGOCYTOSIS	GOBP_PHAGOCYTOSIS	GOBP_PHAGOCYTOSIS	31	0.372393	1.46043	0.0687732	0.726499	0.709413	5	tags=6%, list=0%, signal=7%	PLCG2/RACK1
GOBP_CELLULAR_RESPONSE_TO_CAMP	GOBP_CELLULAR_RESPONSE_TO_CAMP	GOBP_CELLULAR_RESPONSE_TO_CAMP	10	0.525341	1.46032	0.102662	0.773104	0.754922	629	tags=70%, list=31%, signal=48%	PCK1/AKAP9/SLC26A3/CFTR/HSPA5/RAP1B/ZFP36L1
GOBP_PHOTORECEPTOR_CELL_OUTER_SEGMENT_ORGANIZATION	GOBP_PHOTORECEPTOR_CELL_OUTER_SEGMENT_ORGANIZATION	GOBP_PHOTORECEPTOR_CELL_OUTER_SEGMENT_ORGANIZATION	2	0.8857	1.46026	0.0377427	0.600778	0.586649	233	tags=100%, list=12%, signal=89%	AHI1/CDHR1
GOBP_POSITIVE_REGULATION_OF_LEUKOCYTE_MEDIATED_IMMUNITY	GOBP_POSITIVE_REGULATION_OF_LEUKOCYTE_MEDIATED_IMMUNITY	GOBP_POSITIVE_REGULATION_OF_LEUKOCYTE_MEDIATED_IMMUNITY	19	0.429906	1.45998	0.101289	0.773104	0.754922	507	tags=42%, list=25%, signal=32%	PLCG2/NSD2/DDX21/NECTIN2/TFRC/MAVS/STAT6/DHX36
GOBP_POSITIVE_REGULATION_OF_DEFENSE_RESPONSE	GOBP_POSITIVE_REGULATION_OF_DEFENSE_RESPONSE	GOBP_POSITIVE_REGULATION_OF_DEFENSE_RESPONSE	37	0.354135	1.45969	0.0673953	0.722399	0.705409	160	tags=16%, list=8%, signal=15%	PLCG2/HEXIM1/NLRC5/NEAT1/LDLR/IRF3
HP_DECREASED_NUMBER_OF_PERIPHERAL_MYELINATED_NERVE_FIBERS	HP_DECREASED_NUMBER_OF_PERIPHERAL_MYELINATED_NERVE_FIBERS	HP_DECREASED_NUMBER_OF_PERIPHERAL_MYELINATED_NERVE_FIBERS	9	0.542243	1.45919	0.104046	0.774937	0.756712	781	tags=89%, list=39%, signal=55%	VPS13A/RETREG1/SCN9A/SPG11/DNM2/FGD4/TRIM2/KIF1B
GOBP_ESTABLISHMENT_OR_MAINTENANCE_OF_BIPOLAR_CELL_POLARITY	GOBP_ESTABLISHMENT_OR_MAINTENANCE_OF_BIPOLAR_CELL_POLARITY	GOBP_ESTABLISHMENT_OR_MAINTENANCE_OF_BIPOLAR_CELL_POLARITY	5	0.65971	1.45896	0.0924528	0.765732	0.747723	299	tags=60%, list=15%, signal=51%	PATJ/FAT1/ERBIN
GOBP_SPROUTING_ANGIOGENESIS	GOBP_SPROUTING_ANGIOGENESIS	GOBP_SPROUTING_ANGIOGENESIS	15	0.464471	1.4589	0.0984848	0.765732	0.747723	242	tags=40%, list=12%, signal=35%	CEMIP2/RNF213/NR4A1/VEGFA/PIK3R3/THBS1
HP_HEPATOBLASTOMA	HP_HEPATOBLASTOMA	HP_HEPATOBLASTOMA	8	0.557647	1.45883	0.114019	0.780145	0.761797	660	tags=75%, list=33%, signal=51%	SOX4/ARID1B/KCNQ1OT1/SMARCC2/SMARCA4/TTC37
GOBP_POSITIVE_REGULATION_OF_TYPE_I_INTERFERON_MEDIATED_SIGNALING_PATHWAY	GOBP_POSITIVE_REGULATION_OF_TYPE_I_INTERFERON_MEDIATED_SIGNALING_PATHWAY	GOBP_POSITIVE_REGULATION_OF_TYPE_I_INTERFERON_MEDIATED_SIGNALING_PATHWAY	4	0.698861	1.45799	0.0826923	0.765732	0.747723	612	tags=100%, list=30%, signal=70%	NLRC5/IRF3/MAVS/TRIM56
HP_ABNORMALITY_OF_RENAL_EXCRETION	HP_ABNORMALITY_OF_RENAL_EXCRETION	HP_ABNORMALITY_OF_RENAL_EXCRETION	4	0.698589	1.45743	0.0826923	0.765732	0.747723	373	tags=75%, list=18%, signal=61%	SON/CD46/ITPR3
HP_REDUCED_SYSTOLIC_FUNCTION	HP_REDUCED_SYSTOLIC_FUNCTION	HP_REDUCED_SYSTOLIC_FUNCTION	3	0.776968	1.45699	0.0745098	0.752707	0.735005	202	tags=67%, list=10%, signal=60%	DSP/TPM3
HP_ABNORMALITY_OF_CRANIAL_SUTURES	HP_ABNORMALITY_OF_CRANIAL_SUTURES	HP_ABNORMALITY_OF_CRANIAL_SUTURES	42	0.345824	1.45688	0.0589319	0.705668	0.689072	842	tags=67%, list=42%, signal=40%	SON/HNRNPU/TENT5A/ANKRD11/KANSL1/LUZP1/SPEN/CHD4/NSD1/VDR/RETREG1/FLNB/UFD1/MESD/SCN9A/KCNQ1OT1/CASZ1/SETD2/RERE/HUWE1/AFF4/LRP5/HPGD/RBM10/DDX6/TCIRG1/KCNQ1/ZNF292
GOBP_CELLULAR_RESPONSE_TO_ORGANIC_CYCLIC_COMPOUND	GOBP_CELLULAR_RESPONSE_TO_ORGANIC_CYCLIC_COMPOUND	GOBP_CELLULAR_RESPONSE_TO_ORGANIC_CYCLIC_COMPOUND	75	0.303927	1.45662	0.0303981	0.547121	0.534254	651	tags=49%, list=32%, signal=35%	PCK1/ATP5F1A/AKAP9/SGK1/HNRNPU/SLC26A3/EGR1/TRPM4/IRF3/DDX17/DDX5/HSPA8/SCNN1A/NR3C2/RIOK3/MT-ND3/HRH1/VDR/CFTR/HSPA5/GNAS/LCOR/MAVS/CNOT1/TMF1/USP8/RAP1B/CLU/ROCK2/CFLAR/PER1/XRN1/SAFB2/ZFP36L1/ADCY6/HSP90B1/SMARCA4
HP_DELAYED_CNS_MYELINATION	HP_DELAYED_CNS_MYELINATION	HP_DELAYED_CNS_MYELINATION	12	0.494073	1.45645	0.0917603	0.765732	0.747723	947	tags=92%, list=47%, signal=49%	POLR2A/TMEM63A/ARID1B/FAR1/AP3D1/RERE/UGDH/DDX6/CDC40/D2HGDH/KIDINS220
GOBP_REGULATION_OF_ACTION_POTENTIAL	GOBP_REGULATION_OF_ACTION_POTENTIAL	GOBP_REGULATION_OF_ACTION_POTENTIAL	9	0.540939	1.45569	0.104046	0.774937	0.756712	142	tags=33%, list=7%, signal=31%	AKAP9/DSP/TRPM4
GOBP_RESPONSE_TO_PURINE_CONTAINING_COMPOUND	GOBP_RESPONSE_TO_PURINE_CONTAINING_COMPOUND	GOBP_RESPONSE_TO_PURINE_CONTAINING_COMPOUND	20	0.423328	1.45525	0.102662	0.773104	0.754922	638	tags=65%, list=32%, signal=45%	PCK1/FOSB/AKAP9/SLC26A3/TRPM4/FOS/CFTR/HSPA5/RAP1B/PER1/XRN1/ZFP36L1/HSP90B1
GOCC_BRUSH_BORDER	GOCC_BRUSH_BORDER	GOCC_BRUSH_BORDER	29	0.377027	1.45504	0.0795455	0.765732	0.747723	591	tags=59%, list=29%, signal=42%	ITLN1/SLC26A3/MYH9/SLC38A2/EPS8/MYO1C/MYO7B/MYO1A/MYO1E/LIMA1/ITPR3/FLNB/VIL1/PLS1/PLEC/DNM1L/MYH14
HP_ABNORMAL_GRANULOCYTOPOIETIC_CELL_MORPHOLOGY	HP_ABNORMAL_GRANULOCYTOPOIETIC_CELL_MORPHOLOGY	HP_ABNORMAL_GRANULOCYTOPOIETIC_CELL_MORPHOLOGY	2	0.882237	1.45455	0.0408619	0.619999	0.605418	240	tags=100%, list=12%, signal=88%	NUMA1/SF3B1
GOBP_DOUBLE_STRAND_BREAK_REPAIR_VIA_NONHOMOLOGOUS_END_JOINING	GOBP_DOUBLE_STRAND_BREAK_REPAIR_VIA_NONHOMOLOGOUS_END_JOINING	GOBP_DOUBLE_STRAND_BREAK_REPAIR_VIA_NONHOMOLOGOUS_END_JOINING	8	0.555977	1.45446	0.115888	0.784783	0.766326	753	tags=88%, list=37%, signal=55%	NSD2/PAXX/SMC5/PNKP/PRKDC/RIF1/KDM2A
HP_ABNORMALITY_OF_THE_INCISOR	HP_ABNORMALITY_OF_THE_INCISOR	HP_ABNORMALITY_OF_THE_INCISOR	16	0.451446	1.45445	0.101695	0.773104	0.754922	935	tags=88%, list=46%, signal=47%	ANKRD11/KMT2E/ATRX/TNRC6B/BPTF/STAG1/CNOT1/TRIP12/HUWE1/SMC1A/DDX6/DLG1/TUBGCP2/EP300
HP_HEMOPTYSIS	HP_HEMOPTYSIS	HP_HEMOPTYSIS	5	0.657353	1.45375	0.0924528	0.765732	0.747723	357	tags=80%, list=18%, signal=66%	MAT2A/SCNN1A/TSC2/CFTR
HP_ABNORMALITY_OF_THE_EXTERNAL_NOSE	HP_ABNORMALITY_OF_THE_EXTERNAL_NOSE	HP_ABNORMALITY_OF_THE_EXTERNAL_NOSE	106	0.282938	1.45354	0.0266406	0.524054	0.511729	991	tags=74%, list=49%, signal=40%	SOX4/SLC26A2/AHI1/DDX3X/TENT5A/ANKRD11/SPTBN1/NSD2/CDHR1/ARID1B/ATRX/KANSL1/SATB2/LUZP1/NIPBL/SPEN/BPTF/MCTP2/EHMT1/CDK10/FLNB/CHD2/OFD1/TRIP11/SNRNP200/PMM2/UFD1/MESD/PHIP/PPP1R15B/CNOT1/DHDDS/KIAA1109/ANKRD17/RALGAPA1/CASZ1/CSNK2A1/SMARCC2/TRIO/PLEC/DYNC1I2/SEMA4A/SMARCA2/RERE/CCNK/HUWE1/SMC1A/SETD5/SMARCA4/TTC37/PNKP/AFF4/SOX9/KMT2A/RBM10/PEX26/PDHA1/CNOT2/CANT1/COG4/ZNF292/PPP2R3C/PRPF8/INPPL…
HP_ERYTHEMA	HP_ERYTHEMA	HP_ERYTHEMA	20	0.422805	1.45345	0.102662	0.773104	0.754922	142	tags=15%, list=7%, signal=14%	PLCG2/DSP/TRPM4
HP_MISALIGNMENT_OF_INCISORS	HP_MISALIGNMENT_OF_INCISORS	HP_MISALIGNMENT_OF_INCISORS	4	0.696656	1.45339	0.0865385	0.765732	0.747723	358	tags=75%, list=18%, signal=62%	ANKRD11/ATRX/STAG1
HP_WIDELY_SPACED_INCISORS	HP_WIDELY_SPACED_INCISORS	HP_WIDELY_SPACED_INCISORS	4	0.696656	1.45339	0.0865385	0.765732	0.747723	358	tags=75%, list=18%, signal=62%	ANKRD11/ATRX/STAG1
GOMF_PHOSPHOTYROSINE_RESIDUE_BINDING	GOMF_PHOSPHOTYROSINE_RESIDUE_BINDING	GOMF_PHOSPHOTYROSINE_RESIDUE_BINDING	5	0.656966	1.45289	0.0924528	0.765732	0.747723	1	tags=20%, list=0%, signal=20%	PLCG2
GOBP_ANTIGEN_RECEPTOR_MEDIATED_SIGNALING_PATHWAY	GOBP_ANTIGEN_RECEPTOR_MEDIATED_SIGNALING_PATHWAY	GOBP_ANTIGEN_RECEPTOR_MEDIATED_SIGNALING_PATHWAY	14	0.479188	1.45245	0.0867052	0.765732	0.747723	1	tags=7%, list=0%, signal=7%	PLCG2
GOMF_CIS_REGULATORY_REGION_SEQUENCE_SPECIFIC_DNA_BINDING	GOMF_CIS_REGULATORY_REGION_SEQUENCE_SPECIFIC_DNA_BINDING	GOMF_CIS_REGULATORY_REGION_SEQUENCE_SPECIFIC_DNA_BINDING	76	0.30245	1.45216	0.0456204	0.668247	0.652531	507	tags=37%, list=25%, signal=29%	SOX4/ELF3/FOSB/NLRC5/HNRNPU/NR4A1/HES1/EGR1/EHF/IRF3/ZNF91/ZFHX3/ZKSCAN1/SATB2/FOS/NR3C2/BPTF/NSD1/VDR/CHD2/TCF7L2/CHD7/CC2D1A/ZBTB38/ZNF721/STAT6/NFE2L1/DHX36
HP_LIMB_JOINT_CONTRACTURE	HP_LIMB_JOINT_CONTRACTURE	HP_LIMB_JOINT_CONTRACTURE	33	0.366703	1.45146	0.0721063	0.745037	0.727516	760	tags=61%, list=38%, signal=38%	SLC26A2/SYNE2/DSP/LAMA3/TPM3/FUS/ARID1B/LUZP1/NIPBL/SPEN/NSD1/CASZ1/PLEC/SETD2/RERE/SMC1A/SPG11/SVIL/TRIM2/ITGB4
HP_ABNORMAL_THORACIC_SPINE_MORPHOLOGY	HP_ABNORMAL_THORACIC_SPINE_MORPHOLOGY	HP_ABNORMAL_THORACIC_SPINE_MORPHOLOGY	7	0.588529	1.45061	0.108159	0.775549	0.757309	381	tags=57%, list=19%, signal=47%	SLC26A2/ANKRD11/TPM3/FLNB
GOBP_NEGATIVE_REGULATION_OF_PEPTIDYL_SERINE_PHOSPHORYLATION	GOBP_NEGATIVE_REGULATION_OF_PEPTIDYL_SERINE_PHOSPHORYLATION	GOBP_NEGATIVE_REGULATION_OF_PEPTIDYL_SERINE_PHOSPHORYLATION	2	0.879623	1.45024	0.0427334	0.636592	0.621621	5	tags=50%, list=0%, signal=50%	RACK1
HP_SHORT_PALPEBRAL_FISSURE	HP_SHORT_PALPEBRAL_FISSURE	HP_SHORT_PALPEBRAL_FISSURE	15	0.461653	1.45005	0.0984848	0.765732	0.747723	1096	tags=100%, list=54%, signal=46%	KANSL1/CHD4/BPTF/CDK13/PPP1R12A/SMARCA2/HUWE1/SOX9/KMT2A/RBM10/UGDH/ZNF148/EP300/SMPD4/WAC
HP_SUPRAVENTRICULAR_ARRHYTHMIA	HP_SUPRAVENTRICULAR_ARRHYTHMIA	HP_SUPRAVENTRICULAR_ARRHYTHMIA	8	0.554158	1.4497	0.115888	0.784783	0.766326	300	tags=50%, list=15%, signal=43%	SYNE2/AKAP9/TRPM4/SCNN1A
GOBP_REGULATION_OF_TELOMERE_MAINTENANCE	GOBP_REGULATION_OF_TELOMERE_MAINTENANCE	GOBP_REGULATION_OF_TELOMERE_MAINTENANCE	16	0.449932	1.44957	0.103578	0.774937	0.756712	672	tags=62%, list=33%, signal=42%	PPP1R10/HNRNPA2B1/SMG1/HNRNPU/ATRX/SMG6/DHX36/GNL3/XRN1/PNKP
GOCC_DESMOSOME	GOCC_DESMOSOME	GOCC_DESMOSOME	7	0.587986	1.44927	0.108159	0.775549	0.757309	219	tags=43%, list=11%, signal=38%	PNN/DSP/POF1B
HP_EMPHYSEMA	HP_EMPHYSEMA	HP_EMPHYSEMA	9	0.538367	1.44876	0.109827	0.775549	0.757309	357	tags=56%, list=18%, signal=46%	SON/SCNN1A/TSC2/NSD1/CFTR
HP_CEREBELLAR_CYST	HP_CEREBELLAR_CYST	HP_CEREBELLAR_CYST	15	0.461241	1.44876	0.0984848	0.765732	0.747723	540	tags=53%, list=27%, signal=39%	SOX4/ARID1B/FAR1/OFD1/CHD7/PMM2/KCNQ1OT1/SMARCC2
GOMF_HISTONE_DEACETYLASE_BINDING	GOMF_HISTONE_DEACETYLASE_BINDING	GOMF_HISTONE_DEACETYLASE_BINDING	17	0.442061	1.44871	0.112132	0.779081	0.760758	533	tags=53%, list=26%, signal=39%	PKN2/HES1/SATB2/NIPBL/CHD4/LCOR/MIER1/DHX36/SFPQ
HP_EQUINOVARUS_DEFORMITY	HP_EQUINOVARUS_DEFORMITY	HP_EQUINOVARUS_DEFORMITY	3	0.772277	1.4482	0.0764706	0.755028	0.737271	463	tags=100%, list=23%, signal=77%	SLC26A2/VPS13A/HADHA
HP_VERTEBRAL_SEGMENTATION_DEFECT	HP_VERTEBRAL_SEGMENTATION_DEFECT	HP_VERTEBRAL_SEGMENTATION_DEFECT	17	0.441716	1.44758	0.112132	0.779081	0.760758	405	tags=59%, list=20%, signal=47%	SON/BUD23/ANKRD11/NSD2/ATRX/KANSL1/NADSYN1/CDK10/FLNB/CHD7
GOBP_POSITIVE_REGULATION_OF_REACTIVE_OXYGEN_SPECIES_METABOLIC_PROCESS	GOBP_POSITIVE_REGULATION_OF_REACTIVE_OXYGEN_SPECIES_METABOLIC_PROCESS	GOBP_POSITIVE_REGULATION_OF_REACTIVE_OXYGEN_SPECIES_METABOLIC_PROCESS	12	0.490856	1.44697	0.0955056	0.765732	0.747723	1	tags=8%, list=0%, signal=8%	PLCG2
GOMF_CYTOSKELETAL_MOTOR_ACTIVITY	GOMF_CYTOSKELETAL_MOTOR_ACTIVITY	GOMF_CYTOSKELETAL_MOTOR_ACTIVITY	19	0.425991	1.44669	0.112339	0.779954	0.761611	591	tags=63%, list=29%, signal=45%	MYH9/DYNC1H1/MYO1C/MYO7B/MYO1A/MYO1E/KIF13B/KIF16B/MYO19/DYNC1I2/MYO6/MYH14
GOBP_CARDIAC_ATRIUM_MORPHOGENESIS	GOBP_CARDIAC_ATRIUM_MORPHOGENESIS	GOBP_CARDIAC_ATRIUM_MORPHOGENESIS	4	0.693427	1.44666	0.0903846	0.765732	0.747723	229	tags=50%, list=11%, signal=44%	SOX4/NSD2
HP_TELECANTHUS	HP_TELECANTHUS	HP_TELECANTHUS	18	0.433367	1.44652	0.117431	0.784783	0.766326	410	tags=44%, list=20%, signal=36%	SLC26A2/HNRNPU/ANKRD11/ATRX/CDK10/FLNB/OFD1/UFD1
GOBP_LIPOPROTEIN_METABOLIC_PROCESS	GOBP_LIPOPROTEIN_METABOLIC_PROCESS	GOBP_LIPOPROTEIN_METABOLIC_PROCESS	6	0.613625	1.44637	0.0919325	0.765732	0.747723	115	tags=33%, list=6%, signal=32%	SELENOK/LDLR
HP_ABNORMALITY_OF_THE_ELBOW	HP_ABNORMALITY_OF_THE_ELBOW	HP_ABNORMALITY_OF_THE_ELBOW	24	0.396548	1.44587	0.082397	0.765732	0.747723	381	tags=38%, list=19%, signal=31%	SLC26A2/SYNE2/TENT5A/TPM3/ARID1B/NIPBL/BPTF/STAG1/FLNB
HP_ABDOMINAL_OBESITY	HP_ABDOMINAL_OBESITY	HP_ABDOMINAL_OBESITY	3	0.770792	1.44541	0.0764706	0.755028	0.737271	466	tags=100%, list=23%, signal=77%	RNPC3/HERC2/USP8
HP_SPINAL_CANAL_STENOSIS	HP_SPINAL_CANAL_STENOSIS	HP_SPINAL_CANAL_STENOSIS	6	0.612757	1.44432	0.0919325	0.765732	0.747723	600	tags=83%, list=30%, signal=59%	KANSL1/LUZP1/SPEN/CASZ1/RERE
GOBP_CELLULAR_GLUCOSE_HOMEOSTASIS	GOBP_CELLULAR_GLUCOSE_HOMEOSTASIS	GOBP_CELLULAR_GLUCOSE_HOMEOSTASIS	17	0.440704	1.44426	0.113971	0.780145	0.761797	142	tags=24%, list=7%, signal=22%	RACK1/SOX4/PCK1/TRPM4
HP_ABNORMALITY_OF_THE_HUMERUS	HP_ABNORMALITY_OF_THE_HUMERUS	HP_ABNORMALITY_OF_THE_HUMERUS	5	0.652879	1.44386	0.0981132	0.765732	0.747723	515	tags=80%, list=25%, signal=60%	SLC26A2/FLNB/GNAS/MYSM1
GOBP_PEPTIDYL_AMINO_ACID_MODIFICATION	GOBP_PEPTIDYL_AMINO_ACID_MODIFICATION	GOBP_PEPTIDYL_AMINO_ACID_MODIFICATION	128	0.273811	1.44383	0.0379908	0.600778	0.586649	714	tags=44%, list=35%, signal=30%	PLCG2/RACK1/CSKMT/SOX4/PCK1/AKAP9/SMG1/SGK1/PKN2/NKTR/HES1/EGR1/TRPM4/NSD3/KMT2C/VEGFA/NSD2/KMT2E/ATRX/KANSL1/NSD1/EHMT1/CDK10/ASH1L/EIF4G1/TRIM28/TFRC/OGT/SNX6/PEAK1/SMC5/TNFRSF14/ARID4B/CSNK2A1/STK38/PLK2/MLLT6/ROCK2/GNL3/PRKAG2/ARHGEF2/SETD2/IWS1/PER1/EPC1/CSNK1D/SETD5/CAMK2D/SUPT6H/METAP2/POLE3/PRKDC/HSP90AA1/RIF1/SENP6/KMT2A
GOBP_PROTEIN_DNA_COMPLEX_SUBUNIT_ORGANIZATION	GOBP_PROTEIN_DNA_COMPLEX_SUBUNIT_ORGANIZATION	GOBP_PROTEIN_DNA_COMPLEX_SUBUNIT_ORGANIZATION	29	0.374085	1.44369	0.0852273	0.765732	0.747723	732	tags=62%, list=36%, signal=40%	CENPX/BRD2/BDP1/ATRX/SHPRH/BPTF/NASP/HP1BP3/CENPC/BAZ2A/SMARCC2/SETD2/SMARCA4/SUPT6H/SOX9/POLE3/SENP6/NAP1L4
GOMF_CYCLIN_DEPENDENT_PROTEIN_KINASE_ACTIVITY	GOMF_CYCLIN_DEPENDENT_PROTEIN_KINASE_ACTIVITY	GOMF_CYCLIN_DEPENDENT_PROTEIN_KINASE_ACTIVITY	6	0.612295	1.44323	0.0919325	0.765732	0.747723	788	tags=100%, list=39%, signal=61%	CDK12/CDK11A/CDK10/CDK13/CCNK/CDK11B
HP_MITTEN_DEFORMITY	HP_MITTEN_DEFORMITY	HP_MITTEN_DEFORMITY	3	0.769527	1.44304	0.0764706	0.755028	0.737271	153	tags=67%, list=8%, signal=62%	DSP/LAMA3
HP_LANGUAGE_IMPAIRMENT	HP_LANGUAGE_IMPAIRMENT	HP_LANGUAGE_IMPAIRMENT	127	0.273348	1.44294	0.0276039	0.528276	0.515852	658	tags=47%, list=33%, signal=34%	SOX4/ATP5F1D/HNRNPA2B1/YME1L1/UGP2/HNRNPU/TENT5A/ANKRD11/SPTBN1/KMT2C/KMT2E/ARID1B/KANSL1/SATB2/LUZP1/NIPBL/HERC2/TNRC6B/SPEN/BPTF/NSD1/STAG1/MCTP2/EHMT1/CDK10/ASH1L/FAR1/CLTC/CHD2/OFD1/RSRC1/GNAS/CDK13/PMM2/MESD/CNOT1/MACF1/CC2D1A/DHDDS/KIAA1109/ANKRD17/RALGAPA1/TRIP12/CASZ1/CSNK2A1/SMARCC2/PUM1/TRIO/DYNC1I2/DNM1L/SMARCA2/SETD2/RERE/HUWE1/ACOX1/SMC1A/SETD5/MT-ATP6/SMARCA4/PHKG2
GOBP_NCRNA_TRANSCRIPTION	GOBP_NCRNA_TRANSCRIPTION	GOBP_NCRNA_TRANSCRIPTION	9	0.536052	1.44253	0.11368	0.780124	0.761777	440	tags=56%, list=22%, signal=44%	NOP53/NCL/ATRX/MEPCE/CC2D1A
GOBP_MITOTIC_SISTER_CHROMATID_COHESION	GOBP_MITOTIC_SISTER_CHROMATID_COHESION	GOBP_MITOTIC_SISTER_CHROMATID_COHESION	4	0.691431	1.44249	0.0923077	0.765732	0.747723	627	tags=100%, list=31%, signal=69%	ATRX/NIPBL/SMC5/SMC1A
HP_HYPOKALEMIA	HP_HYPOKALEMIA	HP_HYPOKALEMIA	6	0.611607	1.44161	0.0919325	0.765732	0.747723	466	tags=67%, list=23%, signal=51%	AKAP9/SLC26A3/SCNN1A/USP8
GOMF_ACTIN_FILAMENT_BINDING	GOMF_ACTIN_FILAMENT_BINDING	GOMF_ACTIN_FILAMENT_BINDING	56	0.321843	1.44137	0.0513761	0.693505	0.677195	460	tags=41%, list=23%, signal=33%	SYNE2/AFDN/HIP1R/MYH9/IQGAP1/SPTBN1/UTRN/TPM3/TLN2/POF1B/SPTAN1/MYO1C/SHROOM3/MYO7B/MYO1A/MYO1E/LIMA1/ACTN4/FLNB/VIL1/MACF1/PLS1/MICALL2
GOCC_PERIKARYON	GOCC_PERIKARYON	GOCC_PERIKARYON	7	0.584622	1.44098	0.110057	0.775549	0.757309	5	tags=14%, list=0%, signal=14%	RACK1
GOBP_MITOCHONDRIAL_PROTEIN_PROCESSING	GOBP_MITOCHONDRIAL_PROTEIN_PROCESSING	GOBP_MITOCHONDRIAL_PROTEIN_PROCESSING	3	0.768213	1.44058	0.0764706	0.755028	0.737271	191	tags=67%, list=9%, signal=60%	YME1L1/SPG7
GOBP_POSITIVE_REGULATION_OF_PEPTIDYL_LYSINE_ACETYLATION	GOBP_POSITIVE_REGULATION_OF_PEPTIDYL_LYSINE_ACETYLATION	GOBP_POSITIVE_REGULATION_OF_PEPTIDYL_LYSINE_ACETYLATION	4	0.690453	1.44045	0.0942308	0.765732	0.747723	19	tags=25%, list=1%, signal=25%	SOX4
HP_DISPROPORTIONATE_TALL_STATURE	HP_DISPROPORTIONATE_TALL_STATURE	HP_DISPROPORTIONATE_TALL_STATURE	11	0.495527	1.44033	0.101476	0.773104	0.754922	1026	tags=100%, list=51%, signal=50%	NSD2/KMT2E/TNRC6B/BPTF/TRIP12/HUWE1/HPGD/DDX6/LETM1/UPF3B/AKT1
HP_ABNORMAL_SPINAL_MENINGEAL_MORPHOLOGY	HP_ABNORMAL_SPINAL_MENINGEAL_MORPHOLOGY	HP_ABNORMAL_SPINAL_MENINGEAL_MORPHOLOGY	2	0.87333	1.43987	0.0483479	0.678252	0.6623	258	tags=100%, list=13%, signal=87%	MAT2A/KANSL1
GOBP_CELLULAR_RESPONSE_TO_CARBOHYDRATE_STIMULUS	GOBP_CELLULAR_RESPONSE_TO_CARBOHYDRATE_STIMULUS	GOBP_CELLULAR_RESPONSE_TO_CARBOHYDRATE_STIMULUS	17	0.439353	1.43984	0.113971	0.780145	0.761797	142	tags=24%, list=7%, signal=22%	RACK1/SOX4/PCK1/TRPM4
GOBP_PROTEIN_LOCALIZATION_TO_NUCLEOPLASM	GOBP_PROTEIN_LOCALIZATION_TO_NUCLEOPLASM	GOBP_PROTEIN_LOCALIZATION_TO_NUCLEOPLASM	2	0.872835	1.43905	0.0483479	0.678252	0.6623	259	tags=100%, list=13%, signal=87%	NOP53/MEPCE
HP_NON_MIDLINE_CLEFT_PALATE	HP_NON_MIDLINE_CLEFT_PALATE	HP_NON_MIDLINE_CLEFT_PALATE	4	0.68973	1.43895	0.0942308	0.765732	0.747723	117	tags=50%, list=6%, signal=47%	SLC26A2/CTNND1
GOBP_MAINTENANCE_OF_SISTER_CHROMATID_COHESION	GOBP_MAINTENANCE_OF_SISTER_CHROMATID_COHESION	GOBP_MAINTENANCE_OF_SISTER_CHROMATID_COHESION	3	0.767327	1.43891	0.0764706	0.755028	0.737271	473	tags=100%, list=23%, signal=77%	ATRX/NIPBL/SMC5
GOBP_POSITIVE_REGULATION_OF_EMBRYONIC_DEVELOPMENT	GOBP_POSITIVE_REGULATION_OF_EMBRYONIC_DEVELOPMENT	GOBP_POSITIVE_REGULATION_OF_EMBRYONIC_DEVELOPMENT	2	0.872582	1.43863	0.0483479	0.678252	0.6623	5	tags=50%, list=0%, signal=50%	RACK1
GOBP_NCRNA_CATABOLIC_PROCESS	GOBP_NCRNA_CATABOLIC_PROCESS	GOBP_NCRNA_CATABOLIC_PROCESS	6	0.610323	1.43859	0.0938086	0.765732	0.747723	621	tags=83%, list=31%, signal=58%	ERN2/TRIR/KCNQ1OT1/DICER1/XRN1
HP_PULMONARY_CYST	HP_PULMONARY_CYST	HP_PULMONARY_CYST	4	0.689352	1.43816	0.0942308	0.765732	0.747723	146	tags=50%, list=7%, signal=46%	DSP/MUC5B
GOCC_MITOTIC_SPINDLE	GOCC_MITOTIC_SPINDLE	GOCC_MITOTIC_SPINDLE	19	0.42332	1.43761	0.119705	0.784783	0.766326	412	tags=47%, list=20%, signal=38%	TAF1D/HNRNPU/RTRAF/NUMA1/TPR/STAG1/LIMK2/CLTC/EPB41
GOBP_POSITIVE_REGULATION_OF_B_CELL_MEDIATED_IMMUNITY	GOBP_POSITIVE_REGULATION_OF_B_CELL_MEDIATED_IMMUNITY	GOBP_POSITIVE_REGULATION_OF_B_CELL_MEDIATED_IMMUNITY	5	0.649653	1.43672	0.0981132	0.765732	0.747723	712	tags=100%, list=35%, signal=65%	NSD2/NECTIN2/TFRC/STAT6/RIF1
GOBP_CARDIAC_CHAMBER_FORMATION	GOBP_CARDIAC_CHAMBER_FORMATION	GOBP_CARDIAC_CHAMBER_FORMATION	2	0.87116	1.43629	0.0508432	0.691965	0.675691	19	tags=50%, list=1%, signal=50%	SOX4
GOBP_CARDIAC_VENTRICLE_FORMATION	GOBP_CARDIAC_VENTRICLE_FORMATION	GOBP_CARDIAC_VENTRICLE_FORMATION	2	0.87116	1.43629	0.0508432	0.691965	0.675691	19	tags=50%, list=1%, signal=50%	SOX4
HP_HORIZONTAL_EYEBROW	HP_HORIZONTAL_EYEBROW	HP_HORIZONTAL_EYEBROW	6	0.609321	1.43622	0.0994371	0.769118	0.75103	794	tags=100%, list=39%, signal=61%	LUZP1/SPEN/RALGAPA1/CASZ1/RERE/CNOT2
GOBP_NEGATIVE_REGULATION_OF_ATP_DEPENDENT_ACTIVITY	GOBP_NEGATIVE_REGULATION_OF_ATP_DEPENDENT_ACTIVITY	GOBP_NEGATIVE_REGULATION_OF_ATP_DEPENDENT_ACTIVITY	2	0.87111	1.43621	0.0508432	0.691965	0.675691	10	tags=50%, list=0%, signal=50%	ATP5IF1
HP_UNUSUAL_INFECTION	HP_UNUSUAL_INFECTION	HP_UNUSUAL_INFECTION	110	0.278858	1.43598	0.0524892	0.693505	0.677195	599	tags=43%, list=30%, signal=32%	PLCG2/SOX4/POLR2A/SLC26A2/SON/UGP2/BUD23/NUMA1/LAMA3/IRF3/SPTBN1/TPM3/KMT2C/NSD2/ARID1B/NABP1/SF3B1/IVNS1ABP/ATRX/KANSL1/LRBA/SCNN1A/HERC2/TNRC6B/TSC2/BPTF/CFTR/EHMT1/OFD1/PNP/TRIP11/TFRC/SCN9A/USP8/PLEKHM1/AP3B1/ANKRD17/RALGAPA1/MYSM1/MDM4/SMARCC2/AP3D1/TRIO/PLEC/SMARCA2/SEC61A1/SETD2
GOBP_PLASMA_MEMBRANE_PHOSPHOLIPID_SCRAMBLING	GOBP_PLASMA_MEMBRANE_PHOSPHOLIPID_SCRAMBLING	GOBP_PLASMA_MEMBRANE_PHOSPHOLIPID_SCRAMBLING	2	0.870856	1.43579	0.0508432	0.691965	0.675691	263	tags=100%, list=13%, signal=87%	VMP1/ANO9
GOMF_INTRACELLULAR_CALCIUM_ACTIVATED_CHLORIDE_CHANNEL_ACTIVITY	GOMF_INTRACELLULAR_CALCIUM_ACTIVATED_CHLORIDE_CHANNEL_ACTIVITY	GOMF_INTRACELLULAR_CALCIUM_ACTIVATED_CHLORIDE_CHANNEL_ACTIVITY	2	0.870856	1.43579	0.0508432	0.691965	0.675691	263	tags=100%, list=13%, signal=87%	CLCA1/ANO9
GOMF_PHOSPHOLIPID_SCRAMBLASE_ACTIVITY	GOMF_PHOSPHOLIPID_SCRAMBLASE_ACTIVITY	GOMF_PHOSPHOLIPID_SCRAMBLASE_ACTIVITY	2	0.870856	1.43579	0.0508432	0.691965	0.675691	263	tags=100%, list=13%, signal=87%	VMP1/ANO9
HP_HYPERPARATHYROIDISM	HP_HYPERPARATHYROIDISM	HP_HYPERPARATHYROIDISM	3	0.765347	1.4352	0.0784314	0.762981	0.745037	477	tags=100%, list=24%, signal=77%	VDR/GNAS/PLEKHM1
GOMF_NUCLEOSIDE_TRIPHOSPHATASE_REGULATOR_ACTIVITY	GOMF_NUCLEOSIDE_TRIPHOSPHATASE_REGULATOR_ACTIVITY	GOMF_NUCLEOSIDE_TRIPHOSPHATASE_REGULATOR_ACTIVITY	60	0.316232	1.43509	0.051968	0.693505	0.677195	1134	tags=87%, list=56%, signal=39%	LLGL2/ABR/ARHGEF38/IQGAP1/DNMBP/PLCE1/HERC2/AKAP13/ARHGEF10L/TSC2/RALGPS2/FARP2/PLXNB1/ARHGEF5/RALGAPA1/NET1/WASL/DENND4C/TRIO/ARFGEF1/ARHGEF1/DNM1L/EPS8L3/ARHGAP18/ARHGEF2/JUN/SRGAP1/FGD4/RALGAPA2/SIPA1L2/RTKN/CYTH1/ARHGAP21/RAB3IP/MYCBP2/ARHGAP26/SIPA1L1/ARHGAP5/DOCK5/KRIT1/AGAP1/ARHGEF16/ARHGAP32/DENND1B/RABGAP1L/STXBP5/ARHGEF7/ARFGAP1/SIPA1L3/VAV3/SEC23A/RANBP2
GOBP_REGULATION_OF_MEMBRANE_DEPOLARIZATION	GOBP_REGULATION_OF_MEMBRANE_DEPOLARIZATION	GOBP_REGULATION_OF_MEMBRANE_DEPOLARIZATION	8	0.548491	1.43487	0.128972	0.78533	0.76686	142	tags=25%, list=7%, signal=23%	RACK1/TRPM4
HP_CYSTIC_HYGROMA	HP_CYSTIC_HYGROMA	HP_CYSTIC_HYGROMA	6	0.608688	1.43473	0.0994371	0.769118	0.75103	464	tags=67%, list=23%, signal=52%	SLC26A2/MCTP2/TRIP11/KIAA1109
GOBP_PEPTIDYL_LYSINE_DIMETHYLATION	GOBP_PEPTIDYL_LYSINE_DIMETHYLATION	GOBP_PEPTIDYL_LYSINE_DIMETHYLATION	5	0.648662	1.43453	0.0981132	0.765732	0.747723	714	tags=100%, list=35%, signal=65%	CSKMT/EHMT1/ASH1L/SETD2/KMT2A
GOBP_POSITIVE_REGULATION_OF_NF_KAPPAB_TRANSCRIPTION_FACTOR_ACTIVITY	GOBP_POSITIVE_REGULATION_OF_NF_KAPPAB_TRANSCRIPTION_FACTOR_ACTIVITY	GOBP_POSITIVE_REGULATION_OF_NF_KAPPAB_TRANSCRIPTION_FACTOR_ACTIVITY	22	0.404417	1.43412	0.0967742	0.765732	0.747723	1	tags=5%, list=0%, signal=5%	PLCG2
HP_ABSENT_SPEECH	HP_ABSENT_SPEECH	HP_ABSENT_SPEECH	44	0.338325	1.43409	0.0677656	0.722399	0.705409	651	tags=55%, list=32%, signal=38%	SOX4/YME1L1/UGP2/HNRNPU/SPTBN1/ARID1B/SATB2/LUZP1/SPEN/ASH1L/MACF1/KIAA1109/RALGAPA1/CASZ1/CSNK2A1/SMARCC2/TRIO/DNM1L/SMARCA2/RERE/HUWE1/ACOX1/SMC1A/SMARCA4
HP_ABNORMAL_METACARPAL_MORPHOLOGY	HP_ABNORMAL_METACARPAL_MORPHOLOGY	HP_ABNORMAL_METACARPAL_MORPHOLOGY	20	0.41709	1.4338	0.11597	0.784783	0.766326	880	tags=75%, list=43%, signal=43%	SLC26A2/NIPBL/FLNB/OFD1/GNAS/TRIP11/MYSM1/TRIO/SMARCA2/SMC1A/LRP5/PHYH/CANT1/COG4/BRD4
GOBP_REGULATION_OF_CLATHRIN_DEPENDENT_ENDOCYTOSIS	GOBP_REGULATION_OF_CLATHRIN_DEPENDENT_ENDOCYTOSIS	GOBP_REGULATION_OF_CLATHRIN_DEPENDENT_ENDOCYTOSIS	5	0.648167	1.43343	0.0981132	0.765732	0.747723	715	tags=100%, list=35%, signal=65%	HIP1R/WASL/DGKD/AAK1/DNM2
GOBP_POSITIVE_REGULATION_OF_TUMOR_NECROSIS_FACTOR_SUPERFAMILY_CYTOKINE_PRODUCTION	GOBP_POSITIVE_REGULATION_OF_TUMOR_NECROSIS_FACTOR_SUPERFAMILY_CYTOKINE_PRODUCTION	GOBP_POSITIVE_REGULATION_OF_TUMOR_NECROSIS_FACTOR_SUPERFAMILY_CYTOKINE_PRODUCTION	16	0.444905	1.43338	0.109228	0.775549	0.757309	45	tags=12%, list=2%, signal=12%	PLCG2/SELENOK
GOBP_IMMUNOLOGICAL_MEMORY_FORMATION_PROCESS	GOBP_IMMUNOLOGICAL_MEMORY_FORMATION_PROCESS	GOBP_IMMUNOLOGICAL_MEMORY_FORMATION_PROCESS	2	0.869372	1.43334	0.0520909	0.693505	0.677195	266	tags=100%, list=13%, signal=87%	PCK1/CD46
GOBP_POSITIVE_REGULATION_OF_MEMORY_T_CELL_DIFFERENTIATION	GOBP_POSITIVE_REGULATION_OF_MEMORY_T_CELL_DIFFERENTIATION	GOBP_POSITIVE_REGULATION_OF_MEMORY_T_CELL_DIFFERENTIATION	2	0.869372	1.43334	0.0520909	0.693505	0.677195	266	tags=100%, list=13%, signal=87%	PCK1/CD46
GOBP_POSITIVE_REGULATION_OF_MEMBRANE_DEPOLARIZATION	GOBP_POSITIVE_REGULATION_OF_MEMBRANE_DEPOLARIZATION	GOBP_POSITIVE_REGULATION_OF_MEMBRANE_DEPOLARIZATION	5	0.648072	1.43322	0.0981132	0.765732	0.747723	142	tags=40%, list=7%, signal=37%	RACK1/TRPM4
GOBP_POSITIVE_REGULATION_OF_TYROSINE_PHOSPHORYLATION_OF_STAT_PROTEIN	GOBP_POSITIVE_REGULATION_OF_TYROSINE_PHOSPHORYLATION_OF_STAT_PROTEIN	GOBP_POSITIVE_REGULATION_OF_TYROSINE_PHOSPHORYLATION_OF_STAT_PROTEIN	3	0.763861	1.43241	0.0784314	0.762981	0.745037	206	tags=67%, list=10%, signal=60%	HES1/VEGFA
GOMF_MICROFILAMENT_MOTOR_ACTIVITY	GOMF_MICROFILAMENT_MOTOR_ACTIVITY	GOMF_MICROFILAMENT_MOTOR_ACTIVITY	11	0.492802	1.43241	0.105166	0.775549	0.757309	699	tags=82%, list=35%, signal=54%	MYH9/MYO1C/MYO7B/MYO1A/MYO1E/MYO19/MYO6/MYH14/MYO5C
GOBP_RESPONSE_TO_ENDOPLASMIC_RETICULUM_STRESS	GOBP_RESPONSE_TO_ENDOPLASMIC_RETICULUM_STRESS	GOBP_RESPONSE_TO_ENDOPLASMIC_RETICULUM_STRESS	44	0.337699	1.43144	0.0677656	0.722399	0.705409	429	tags=32%, list=21%, signal=26%	RACK1/SELENOK/SELENOS/ATP2A3/DDX3X/ERN2/PPP1R15A/THBS1/CDK5RAP3/CFTR/EIF4G1/HSPA5/UFD1/PPP1R15B
GOCC_CIS_GOLGI_NETWORK	GOCC_CIS_GOLGI_NETWORK	GOCC_CIS_GOLGI_NETWORK	9	0.531464	1.43019	0.11368	0.780124	0.761777	400	tags=56%, list=20%, signal=45%	GOLGB1/AKAP9/LIMK2/RETREG1/TRIP11
GOCC_CUL2_RING_UBIQUITIN_LIGASE_COMPLEX	GOCC_CUL2_RING_UBIQUITIN_LIGASE_COMPLEX	GOCC_CUL2_RING_UBIQUITIN_LIGASE_COMPLEX	2	0.867392	1.43008	0.0520909	0.693505	0.677195	270	tags=100%, list=13%, signal=87%	ELOB/ELOC
GOCC_ELONGIN_COMPLEX	GOCC_ELONGIN_COMPLEX	GOCC_ELONGIN_COMPLEX	2	0.867392	1.43008	0.0520909	0.693505	0.677195	270	tags=100%, list=13%, signal=87%	ELOB/ELOC
GOBP_POSITIVE_REGULATION_OF_CATABOLIC_PROCESS	GOBP_POSITIVE_REGULATION_OF_CATABOLIC_PROCESS	GOBP_POSITIVE_REGULATION_OF_CATABOLIC_PROCESS	84	0.292842	1.42837	0.0465116	0.674062	0.658209	802	tags=54%, list=40%, signal=34%	RACK1/ELOB/ATP5IF1/BTG2/NOP53/HNRNPU/LDLR/TUT7/NRDC/CDK5RAP3/ZC3H18/TNRC6B/TSC2/RNF19A/CNOT1/SUPT5H/GGA1/KCNQ1OT1/CALCOCO2/TPCN1/DHX36/GIGYF2/CSNK2A1/CLU/PUM1/PLK2/ROCK2/SH3RF2/HUWE1/CSNK1D/ZFP36L1/TRIM38/PHKG2/NUB1/SOX9/TNRC6A/HSP90AA1/CPT1A/ABHD5/MDM2/SPTLC2/ENTPD5/PPARA/CNOT2/ATG2A
GOMF_SNRNA_BINDING	GOMF_SNRNA_BINDING	GOMF_SNRNA_BINDING	15	0.454677	1.42814	0.104167	0.774937	0.756712	307	tags=40%, list=15%, signal=34%	HEXIM1/HNRNPU/DDX39B/MEPCE/RNPC3/DDX21
GOCC_MICROVILLUS	GOCC_MICROVILLUS	GOCC_MICROVILLUS	15	0.454582	1.42784	0.104167	0.774937	0.756712	428	tags=47%, list=21%, signal=37%	CLCA1/SLC26A2/MYO1C/MYO7B/MYO1A/MYO1E/VIL1
GOBP_PROTEIN_LOCALIZATION_TO_VACUOLE	GOBP_PROTEIN_LOCALIZATION_TO_VACUOLE	GOBP_PROTEIN_LOCALIZATION_TO_VACUOLE	13	0.475597	1.42662	0.105163	0.775549	0.757309	568	tags=69%, list=28%, signal=50%	GCC2/VPS36/VPS13C/HSPA8/VPS13A/AP3B1/AP3D1/CLU/ROCK2
GOBP_REGULATION_OF_CELL_CYCLE_PROCESS	GOBP_REGULATION_OF_CELL_CYCLE_PROCESS	GOBP_REGULATION_OF_CELL_CYCLE_PROCESS	93	0.286295	1.42659	0.0440141	0.647809	0.632574	568	tags=39%, list=28%, signal=29%	PLCG2/TCIM/PPP1R10/HSPA2/NOP53/HNRNPU/PKN2/DDX3X/NUMA1/DYNC1H1/DDX39B/KMT2E/NABP1/ATRX/ZNF207/MEPCE/CDK5RAP3/TPR/CDK10/EIF4G1/CLTC/CDK13/PHIP/SMC5/VPS4B/ANKRD17/MYO19/BIRC6/GIGYF2/CSNK2A1/SFPQ/ANAPC5/PRPF40A/PLK2/ZNF830/ROCK2
GOBP_ACID_SECRETION	GOBP_ACID_SECRETION	GOBP_ACID_SECRETION	4	0.683789	1.42655	0.1	0.770559	0.752437	143	tags=50%, list=7%, signal=47%	SGK1/HIP1R
GOBP_POSITIVE_REGULATION_OF_ION_TRANSPORT	GOBP_POSITIVE_REGULATION_OF_ION_TRANSPORT	GOBP_POSITIVE_REGULATION_OF_ION_TRANSPORT	33	0.360372	1.4264	0.0872865	0.765732	0.747723	87	tags=12%, list=4%, signal=12%	PLCG2/HSPA2/ATP2C2/AKAP9
HP_THORACIC_KYPHOSIS	HP_THORACIC_KYPHOSIS	HP_THORACIC_KYPHOSIS	5	0.644887	1.42618	0.0981132	0.765732	0.747723	381	tags=60%, list=19%, signal=49%	SLC26A2/ANKRD11/FLNB
GOBP_POSITIVE_REGULATION_OF_CYSTEINE_TYPE_ENDOPEPTIDASE_ACTIVITY	GOBP_POSITIVE_REGULATION_OF_CYSTEINE_TYPE_ENDOPEPTIDASE_ACTIVITY	GOBP_POSITIVE_REGULATION_OF_CYSTEINE_TYPE_ENDOPEPTIDASE_ACTIVITY	20	0.414811	1.42597	0.121673	0.78533	0.76686	143	tags=20%, list=7%, signal=19%	RACK1/ATP2A3/DDX3X/HIP1R
GOBP_POSITIVE_REGULATION_OF_ORGANELLE_ASSEMBLY	GOBP_POSITIVE_REGULATION_OF_ORGANELLE_ASSEMBLY	GOBP_POSITIVE_REGULATION_OF_ORGANELLE_ASSEMBLY	11	0.490261	1.42503	0.112546	0.780124	0.761777	887	tags=91%, list=44%, signal=51%	NUMA1/DYNC1H1/CNOT1/ARHGEF5/VPS4B/G3BP2/CNOT2/ATG2A/PDCD6IP/NUP62
GOBP_N_TERMINAL_PROTEIN_AMINO_ACID_ACETYLATION	GOBP_N_TERMINAL_PROTEIN_AMINO_ACID_ACETYLATION	GOBP_N_TERMINAL_PROTEIN_AMINO_ACID_ACETYLATION	2	0.864115	1.42467	0.0518672	0.693505	0.677195	19	tags=50%, list=1%, signal=50%	SOX4
HP_ABNORMALITY_OF_THE_NASAL_TIP	HP_ABNORMALITY_OF_THE_NASAL_TIP	HP_ABNORMALITY_OF_THE_NASAL_TIP	42	0.338062	1.42418	0.0755064	0.755028	0.737271	651	tags=52%, list=32%, signal=36%	SOX4/DDX3X/SPTBN1/ARID1B/ATRX/KANSL1/SATB2/SPEN/BPTF/MCTP2/CDK10/FLNB/OFD1/UFD1/MESD/SMARCC2/DYNC1I2/RERE/CCNK/HUWE1/SETD5/SMARCA4
GOBP_LYMPHOCYTE_ACTIVATION_INVOLVED_IN_IMMUNE_RESPONSE	GOBP_LYMPHOCYTE_ACTIVATION_INVOLVED_IN_IMMUNE_RESPONSE	GOBP_LYMPHOCYTE_ACTIVATION_INVOLVED_IN_IMMUNE_RESPONSE	24	0.390573	1.42408	0.0955056	0.765732	0.747723	40	tags=8%, list=2%, signal=8%	PLCG2/PCK1
GOCC_PLATELET_DENSE_GRANULE_LUMEN	GOCC_PLATELET_DENSE_GRANULE_LUMEN	GOCC_PLATELET_DENSE_GRANULE_LUMEN	2	0.863608	1.42384	0.0518672	0.693505	0.677195	20	tags=50%, list=1%, signal=50%	SELENOP
GOBP_POSITIVE_REGULATION_OF_CYTOKINE_PRODUCTION_INVOLVED_IN_IMMUNE_RESPONSE	GOBP_POSITIVE_REGULATION_OF_CYTOKINE_PRODUCTION_INVOLVED_IN_IMMUNE_RESPONSE	GOBP_POSITIVE_REGULATION_OF_CYTOKINE_PRODUCTION_INVOLVED_IN_IMMUNE_RESPONSE	13	0.474664	1.42382	0.105163	0.775549	0.757309	1	tags=8%, list=0%, signal=8%	PLCG2
GOCC_CHROMOSOME_TELOMERIC_REGION	GOCC_CHROMOSOME_TELOMERIC_REGION	GOCC_CHROMOSOME_TELOMERIC_REGION	23	0.396339	1.42374	0.0964083	0.765732	0.747723	725	tags=61%, list=36%, signal=40%	PPP1R10/HNRNPA2B1/NABP1/ATRX/CHD4/SMG6/SMC5/SETX/DHX36/MCM7/PRKDC/THOC2/RIF1/ZBTB10
GOBP_RESPONSE_TO_LEUKEMIA_INHIBITORY_FACTOR	GOBP_RESPONSE_TO_LEUKEMIA_INHIBITORY_FACTOR	GOBP_RESPONSE_TO_LEUKEMIA_INHIBITORY_FACTOR	21	0.405649	1.42362	0.11215	0.779081	0.760758	406	tags=43%, list=20%, signal=35%	TLE4/MAT2A/HNRNPU/SRSF7/NCL/EPS8/BCLAF1/SRSF3/TFRC
HP_ABNORMAL_CORNEAL_EPITHELIUM_MORPHOLOGY	HP_ABNORMAL_CORNEAL_EPITHELIUM_MORPHOLOGY	HP_ABNORMAL_CORNEAL_EPITHELIUM_MORPHOLOGY	9	0.528731	1.42283	0.115607	0.784783	0.766326	1	tags=11%, list=0%, signal=11%	PLCG2
HP_BILATERAL_TALIPES_EQUINOVARUS	HP_BILATERAL_TALIPES_EQUINOVARUS	HP_BILATERAL_TALIPES_EQUINOVARUS	2	0.862939	1.42273	0.0539419	0.701416	0.68492	279	tags=100%, list=14%, signal=86%	SLC26A2/SATB2
GOBP_CELLULAR_COMPONENT_DISASSEMBLY_INVOLVED_IN_EXECUTION_PHASE_OF_APOPTOSIS	GOBP_CELLULAR_COMPONENT_DISASSEMBLY_INVOLVED_IN_EXECUTION_PHASE_OF_APOPTOSIS	GOBP_CELLULAR_COMPONENT_DISASSEMBLY_INVOLVED_IN_EXECUTION_PHASE_OF_APOPTOSIS	5	0.643278	1.42262	0.1	0.770559	0.752437	539	tags=80%, list=27%, signal=59%	ERN2/ACIN1/CDK5RAP3/DICER1
GOMF_TRANSCRIPTION_COREPRESSOR_ACTIVITY	GOMF_TRANSCRIPTION_COREPRESSOR_ACTIVITY	GOMF_TRANSCRIPTION_COREPRESSOR_ACTIVITY	30	0.367567	1.42251	0.0907407	0.765732	0.747723	651	tags=53%, list=32%, signal=37%	BTG2/TCF25/TLE4/HNRNPU/GON4L/SPEN/NSD1/TRIM28/LCOR/N4BP2L2/ZMYND8/MIER1/TCERG1/RERE/CCAR1/SMARCA4
HP_INCOMITANT_STRABISMUS	HP_INCOMITANT_STRABISMUS	HP_INCOMITANT_STRABISMUS	8	0.543683	1.4223	0.136449	0.795833	0.777117	767	tags=88%, list=38%, signal=55%	KMT2E/TNRC6B/BPTF/TRIP12/DNM1L/HUWE1/DDX6
HP_SHORT_NOSE	HP_SHORT_NOSE	HP_SHORT_NOSE	44	0.335461	1.42195	0.0750916	0.754913	0.737159	675	tags=57%, list=33%, signal=39%	SOX4/SLC26A2/SON/BUD23/SPTBN1/ARID1B/ATRX/SATB2/NIPBL/EHMT1/FAR1/FLNB/OFD1/TRIP11/PHIP/PPP1R12A/PPP1R15B/KIAA1109/TRIP12/SMARCC2/TRIO/HUWE1/SMC1A/SMARCA4/AFF4
GOBP_POSITIVE_REGULATION_OF_HISTONE_MODIFICATION	GOBP_POSITIVE_REGULATION_OF_HISTONE_MODIFICATION	GOBP_POSITIVE_REGULATION_OF_HISTONE_MODIFICATION	15	0.452559	1.42149	0.107955	0.775549	0.757309	880	tags=80%, list=43%, signal=46%	NSD3/VEGFA/KMT2E/KANSL1/NIPBL/OGT/RIF1/KMT2A/AKAP8L/MUC1/GLYR1/BRD4
HP_ABNORMALITY_OF_THE_PALPEBRAL_FISSURES	HP_ABNORMALITY_OF_THE_PALPEBRAL_FISSURES	HP_ABNORMALITY_OF_THE_PALPEBRAL_FISSURES	93	0.285192	1.4211	0.0440141	0.647809	0.632574	628	tags=49%, list=31%, signal=36%	SON/HNRNPU/BUD23/ANKRD11/SPTBN1/DYNC1H1/KMT2C/NSD2/KMT2E/ARID1B/ATRX/KANSL1/SATB2/HERC2/TNRC6B/SPEN/CHD4/BPTF/NSD1/MCTP2/EHMT1/CDK10/CLTC/OFD1/CDK13/CHD7/PMM2/UFD1/PHIP/PPP1R12A/PPP1R15B/DHDDS/KIAA1109/AP3B1/ANKRD17/TRIP12/TRIO/DYNC1I2/SMARCA2/ARHGEF2/SETD2/RERE/CCNK/HUWE1/SMC1A/SETD5
HP_METATARSUS_ADDUCTUS	HP_METATARSUS_ADDUCTUS	HP_METATARSUS_ADDUCTUS	3	0.757759	1.42097	0.0862745	0.765732	0.747723	229	tags=67%, list=11%, signal=59%	SLC26A2/NSD2
GOBP_REGULATION_OF_MEMBRANE_POTENTIAL	GOBP_REGULATION_OF_MEMBRANE_POTENTIAL	GOBP_REGULATION_OF_MEMBRANE_POTENTIAL	38	0.343733	1.42085	0.0791897	0.764794	0.746808	142	tags=16%, list=7%, signal=15%	RACK1/ATP5IF1/AKAP9/DSP/SLC26A3/TRPM4
HP_ABNORMAL_EMOTION_AFFECT_BEHAVIOR	HP_ABNORMAL_EMOTION_AFFECT_BEHAVIOR	HP_ABNORMAL_EMOTION_AFFECT_BEHAVIOR	103	0.278436	1.42056	0.0495575	0.685816	0.669687	714	tags=55%, list=35%, signal=38%	SOX4/ATP5F1A/DDX3X/SPTBN1/DYNC1H1/KMT2C/FUS/VPS13C/KMT2E/ARID1B/ATRX/KANSL1/SATB2/LUZP1/PLCE1/NIPBL/HERC2/MYO1E/SPEN/VPS13A/TSC2/BPTF/NSD1/ACTN4/VDR/EHMT1/ASH1L/EIF4G1/CLTC/CHD2/GNAS/PHIP/USP8/CD2AP/TRIP12/CUX1/GIGYF2/CASZ1/SMARCC2/INF2/TRIO/TAF15/DYNC1I2/SEMA4A/SMARCA2/SETD2/RERE/ACOX1/SMC1A/MT-ATP6/SMARCA4/PNKP/SPG11/MAOA/THOC2/ASL/KMT2A
GOBP_HISTONE_H3_K4_METHYLATION	GOBP_HISTONE_H3_K4_METHYLATION	GOBP_HISTONE_H3_K4_METHYLATION	8	0.542946	1.42037	0.136449	0.795833	0.777117	469	tags=62%, list=23%, signal=48%	KMT2C/KMT2E/KANSL1/ASH1L/OGT
GOMF_INTRACELLULAR_LIGAND_GATED_ION_CHANNEL_ACTIVITY	GOMF_INTRACELLULAR_LIGAND_GATED_ION_CHANNEL_ACTIVITY	GOMF_INTRACELLULAR_LIGAND_GATED_ION_CHANNEL_ACTIVITY	3	0.757426	1.42035	0.0882353	0.765732	0.747723	493	tags=100%, list=24%, signal=76%	CFTR/ITPR3/TPCN1
GOMF_LIGAND_GATED_CALCIUM_CHANNEL_ACTIVITY	GOMF_LIGAND_GATED_CALCIUM_CHANNEL_ACTIVITY	GOMF_LIGAND_GATED_CALCIUM_CHANNEL_ACTIVITY	3	0.757426	1.42035	0.0882353	0.765732	0.747723	493	tags=100%, list=24%, signal=76%	TRPM4/ITPR3/TPCN1
HP_DEVIATION_OF_THE_THUMB	HP_DEVIATION_OF_THE_THUMB	HP_DEVIATION_OF_THE_THUMB	8	0.542896	1.42024	0.136449	0.795833	0.777117	381	tags=50%, list=19%, signal=41%	SLC26A2/ANKRD11/NIPBL/FLNB
HP_BOWING_OF_THE_LEGS	HP_BOWING_OF_THE_LEGS	HP_BOWING_OF_THE_LEGS	26	0.378609	1.41991	0.106464	0.775549	0.757309	400	tags=50%, list=20%, signal=41%	SLC26A2/UGP2/BUD23/TENT5A/SPTBN1/ATRX/SATB2/HERC2/NSD1/VDR/MCTP2/FLNB/TRIP11
GOBP_RENAL_TUBULE_DEVELOPMENT	GOBP_RENAL_TUBULE_DEVELOPMENT	GOBP_RENAL_TUBULE_DEVELOPMENT	10	0.510547	1.41919	0.121673	0.78533	0.76686	784	tags=80%, list=39%, signal=49%	AHI1/HES1/VEGFA/FMN1/WNK4/SOX9/MTSS1/DLG1
GOBP_EYE_MORPHOGENESIS	GOBP_EYE_MORPHOGENESIS	GOBP_EYE_MORPHOGENESIS	12	0.481341	1.41892	0.106742	0.775549	0.757309	356	tags=42%, list=18%, signal=35%	AHI1/FAT1/VEGFA/NIPBL/PHACTR4
HP_PULMONARY_HYPOPLASIA	HP_PULMONARY_HYPOPLASIA	HP_PULMONARY_HYPOPLASIA	12	0.481282	1.41874	0.106742	0.775549	0.757309	400	tags=50%, list=20%, signal=40%	ATP5F1A/SLC26A2/TENT5A/MCTP2/FLNB/TRIP11
GOBP_ENDOPLASMIC_RETICULUM_UNFOLDED_PROTEIN_RESPONSE	GOBP_ENDOPLASMIC_RETICULUM_UNFOLDED_PROTEIN_RESPONSE	GOBP_ENDOPLASMIC_RETICULUM_UNFOLDED_PROTEIN_RESPONSE	18	0.424991	1.41856	0.124771	0.78533	0.76686	429	tags=39%, list=21%, signal=31%	RACK1/SELENOS/ERN2/PPP1R15A/CDK5RAP3/HSPA5/PPP1R15B
GOBP_SPERMIDINE_METABOLIC_PROCESS	GOBP_SPERMIDINE_METABOLIC_PROCESS	GOBP_SPERMIDINE_METABOLIC_PROCESS	2	0.85997	1.41784	0.0560166	0.705668	0.689072	285	tags=100%, list=14%, signal=86%	AMD1/SAT1
GOBP_AORTA_MORPHOGENESIS	GOBP_AORTA_MORPHOGENESIS	GOBP_AORTA_MORPHOGENESIS	6	0.600822	1.41619	0.110694	0.775549	0.757309	132	tags=33%, list=7%, signal=31%	SOX4/HES1
HP_ABNORMALITY_OF_HUMORAL_IMMUNITY	HP_ABNORMALITY_OF_HUMORAL_IMMUNITY	HP_ABNORMALITY_OF_HUMORAL_IMMUNITY	28	0.371187	1.41484	0.100189	0.771075	0.752941	531	tags=39%, list=26%, signal=29%	PLCG2/SON/MUC5B/IVNS1ABP/LRBA/CFTR/TFRC/PMM2/SETX/MYSM1/CSNK2A1
GOBP_MITOCHONDRIAL_OUTER_MEMBRANE_PERMEABILIZATION_INVOLVED_IN_PROGRAMMED_CELL_DEATH	GOBP_MITOCHONDRIAL_OUTER_MEMBRANE_PERMEABILIZATION_INVOLVED_IN_PROGRAMMED_CELL_DEATH	GOBP_MITOCHONDRIAL_OUTER_MEMBRANE_PERMEABILIZATION_INVOLVED_IN_PROGRAMMED_CELL_DEATH	9	0.525733	1.41477	0.119461	0.784783	0.766326	191	tags=33%, list=9%, signal=30%	ATP5IF1/HIP1R/SPG7
HP_RECURRENT_OTITIS_MEDIA	HP_RECURRENT_OTITIS_MEDIA	HP_RECURRENT_OTITIS_MEDIA	19	0.416534	1.41457	0.128913	0.78533	0.76686	385	tags=32%, list=19%, signal=26%	PLCG2/KANSL1/LRBA/TNRC6B/BPTF/OFD1
GOBP_REGULATION_OF_TRANSCRIPTION_ELONGATION_FROM_RNA_POLYMERASE_II_PROMOTER	GOBP_REGULATION_OF_TRANSCRIPTION_ELONGATION_FROM_RNA_POLYMERASE_II_PROMOTER	GOBP_REGULATION_OF_TRANSCRIPTION_ELONGATION_FROM_RNA_POLYMERASE_II_PROMOTER	10	0.508659	1.41395	0.123574	0.78533	0.76686	657	tags=70%, list=32%, signal=48%	HEXIM1/HNRNPU/CDK12/CDK13/TCERG1/CCNK/SUPT6H
GOBP_MITOTIC_G2_DNA_DAMAGE_CHECKPOINT_SIGNALING	GOBP_MITOTIC_G2_DNA_DAMAGE_CHECKPOINT_SIGNALING	GOBP_MITOTIC_G2_DNA_DAMAGE_CHECKPOINT_SIGNALING	2	0.857496	1.41376	0.060166	0.708089	0.691437	290	tags=100%, list=14%, signal=86%	NOP53/CDK5RAP3
HP_ABNORMAL_VERTEBRAL_MORPHOLOGY	HP_ABNORMAL_VERTEBRAL_MORPHOLOGY	HP_ABNORMAL_VERTEBRAL_MORPHOLOGY	49	0.326455	1.41325	0.0687732	0.726499	0.709413	485	tags=45%, list=24%, signal=35%	SLC26A2/SON/AHI1/BUD23/TENT5A/ANKRD11/NSD2/ATRX/KANSL1/NADSYN1/NSD1/VDR/CDK10/FLNB/TRIP11/CHD7/PMM2/MESD/PPP1R15B/USP8/PLEKHM1/MIA3
HP_JOINT_LAXITY	HP_JOINT_LAXITY	HP_JOINT_LAXITY	34	0.351846	1.41311	0.0953271	0.765732	0.747723	429	tags=44%, list=21%, signal=35%	SOX4/BUD23/DDX3X/TENT5A/SPTBN1/ARID1B/KANSL1/SATB2/NSD1/STAG1/MCTP2/FLNB/CHD7/PMM2/PPP1R15B
GOBP_TELOMERE_MAINTENANCE	GOBP_TELOMERE_MAINTENANCE	GOBP_TELOMERE_MAINTENANCE	23	0.392856	1.41123	0.10586	0.775549	0.757309	712	tags=61%, list=35%, signal=40%	PPP1R10/HNRNPA2B1/SMG1/HNRNPU/ATRX/SMG6/SMC5/DHX36/GNL3/XRN1/PNKP/PRKDC/HSP90AA1/RIF1
GOBP_TELOMERE_ORGANIZATION	GOBP_TELOMERE_ORGANIZATION	GOBP_TELOMERE_ORGANIZATION	23	0.392856	1.41123	0.10586	0.775549	0.757309	712	tags=61%, list=35%, signal=40%	PPP1R10/HNRNPA2B1/SMG1/HNRNPU/ATRX/SMG6/SMC5/DHX36/GNL3/XRN1/PNKP/PRKDC/HSP90AA1/RIF1
HP_JOINT_CONTRACTURE_OF_THE_HAND	HP_JOINT_CONTRACTURE_OF_THE_HAND	HP_JOINT_CONTRACTURE_OF_THE_HAND	20	0.410461	1.41101	0.134981	0.7949	0.776205	994	tags=90%, list=49%, signal=46%	SLC26A2/LAMA3/TPM3/ARID1B/LUZP1/SPEN/NSD1/CASZ1/SETD2/RERE/SMC1A/SVIL/ITGB4/CANT1/KIAA0319L/KDM5C/UPF3B/NUP88
HP_KYPHOSCOLIOSIS	HP_KYPHOSCOLIOSIS	HP_KYPHOSCOLIOSIS	20	0.410063	1.40965	0.134981	0.7949	0.776205	703	tags=65%, list=35%, signal=43%	SLC26A2/SON/TPM3/ATRX/PMM2/MESD/PPP1R12A/PPP1R15B/PNKP/SPG11/LRP5/SOX9/NEMF
GOBP_REGULATION_OF_ALTERNATIVE_MRNA_SPLICING_VIA_SPLICEOSOME	GOBP_REGULATION_OF_ALTERNATIVE_MRNA_SPLICING_VIA_SPLICEOSOME	GOBP_REGULATION_OF_ALTERNATIVE_MRNA_SPLICING_VIA_SPLICEOSOME	14	0.465003	1.40945	0.1079	0.775549	0.757309	363	tags=50%, list=18%, signal=41%	HNRNPU/RBM25/DDX17/RBM5/DDX5/TRA2B/MBNL1
GOBP_RESPONSE_TO_CORTICOSTERONE	GOBP_RESPONSE_TO_CORTICOSTERONE	GOBP_RESPONSE_TO_CORTICOSTERONE	2	0.854527	1.40887	0.0622407	0.71536	0.698536	296	tags=100%, list=15%, signal=85%	FOSB/FOS
GOBP_REGULATION_OF_TRANSCRIPTION_FROM_RNA_POLYMERASE_II_PROMOTER_IN_RESPONSE_TO_HYPOXIA	GOBP_REGULATION_OF_TRANSCRIPTION_FROM_RNA_POLYMERASE_II_PROMOTER_IN_RESPONSE_TO_HYPOXIA	GOBP_REGULATION_OF_TRANSCRIPTION_FROM_RNA_POLYMERASE_II_PROMOTER_IN_RESPONSE_TO_HYPOXIA	3	0.751189	1.40865	0.0960784	0.765732	0.747723	206	tags=67%, list=10%, signal=60%	EGR1/VEGFA
GOBP_REGULATION_OF_GENE_SILENCING_BY_RNA	GOBP_REGULATION_OF_GENE_SILENCING_BY_RNA	GOBP_REGULATION_OF_GENE_SILENCING_BY_RNA	11	0.484576	1.4085	0.118081	0.784783	0.766326	610	tags=64%, list=30%, signal=45%	NEAT1/DDX5/TNRC6B/EIF4G1/KCNQ1OT1/PUM1/PUM2
GOBP_POSITIVE_REGULATION_OF_G1_S_TRANSITION_OF_MITOTIC_CELL_CYCLE	GOBP_POSITIVE_REGULATION_OF_G1_S_TRANSITION_OF_MITOTIC_CELL_CYCLE	GOBP_POSITIVE_REGULATION_OF_G1_S_TRANSITION_OF_MITOTIC_CELL_CYCLE	10	0.506666	1.40841	0.129278	0.78533	0.76686	484	tags=60%, list=24%, signal=46%	DDX3X/KMT2E/MEPCE/CDK10/EIF4G1/ANKRD17
HP_GENERALIZED_HYPOPIGMENTATION	HP_GENERALIZED_HYPOPIGMENTATION	HP_GENERALIZED_HYPOPIGMENTATION	4	0.675087	1.4084	0.117308	0.784783	0.766326	660	tags=100%, list=33%, signal=68%	HERC2/AP3B1/AP3D1/TTC37
HP_CONGENITAL_NYSTAGMUS	HP_CONGENITAL_NYSTAGMUS	HP_CONGENITAL_NYSTAGMUS	10	0.506615	1.40826	0.129278	0.78533	0.76686	887	tags=90%, list=44%, signal=51%	KMT2E/TNRC6B/BPTF/TRIP12/HUWE1/MT-ATP6/LRP5/DDX6/NUP62
HP_HYPOPLASTIC_FINGERNAIL	HP_HYPOPLASTIC_FINGERNAIL	HP_HYPOPLASTIC_FINGERNAIL	9	0.522979	1.40735	0.121387	0.78533	0.76686	654	tags=67%, list=32%, signal=45%	SOX4/ARID1B/SMARCC2/PLEC/SMARCA4/DLL4
GOBP_RNA_SECONDARY_STRUCTURE_UNWINDING	GOBP_RNA_SECONDARY_STRUCTURE_UNWINDING	GOBP_RNA_SECONDARY_STRUCTURE_UNWINDING	3	0.750495	1.40735	0.0960784	0.765732	0.747723	507	tags=100%, list=25%, signal=75%	DDX3X/DDX39B/DHX36
GOBP_POSITIVE_REGULATION_OF_RNA_SPLICING	GOBP_POSITIVE_REGULATION_OF_RNA_SPLICING	GOBP_POSITIVE_REGULATION_OF_RNA_SPLICING	14	0.463987	1.40637	0.1079	0.775549	0.757309	488	tags=50%, list=24%, signal=38%	POLR2A/NCL/SLC38A2/HSPA8/TRA2B/TRA2A/SETX
GOBP_REGULATION_OF_RESPONSE_TO_ENDOPLASMIC_RETICULUM_STRESS	GOBP_REGULATION_OF_RESPONSE_TO_ENDOPLASMIC_RETICULUM_STRESS	GOBP_REGULATION_OF_RESPONSE_TO_ENDOPLASMIC_RETICULUM_STRESS	15	0.447658	1.40609	0.113636	0.780124	0.761777	429	tags=33%, list=21%, signal=26%	RACK1/SELENOS/PPP1R15A/HSPA5/PPP1R15B
HP_OVERGROWTH	HP_OVERGROWTH	HP_OVERGROWTH	6	0.59643	1.40584	0.114447	0.78133	0.762955	820	tags=100%, list=41%, signal=60%	KMT2C/EHMT1/KCNQ1OT1/DICER1/SETD2/KCNQ1
HP_DELAYED_ABILITY_TO_WALK	HP_DELAYED_ABILITY_TO_WALK	HP_DELAYED_ABILITY_TO_WALK	34	0.350036	1.40584	0.0971963	0.765732	0.747723	628	tags=50%, list=31%, signal=35%	POLR2A/SON/AHI1/TMEM63A/DYNC1H1/FUS/KMT2E/ARID1B/HERC2/FAR1/CDK13/TRIO/DYNC1I2/SMARCA2/HUWE1/SMC1A/SETD5
GOBP_SPINDLE_LOCALIZATION	GOBP_SPINDLE_LOCALIZATION	GOBP_SPINDLE_LOCALIZATION	8	0.537387	1.40583	0.147664	0.801077	0.782237	180	tags=50%, list=9%, signal=46%	LLGL2/NUMA1/MYH9/DYNC1H1
HP_ABNORMAL_PHALANGEAL_JOINT_MORPHOLOGY_OF_THE_HAND	HP_ABNORMAL_PHALANGEAL_JOINT_MORPHOLOGY_OF_THE_HAND	HP_ABNORMAL_PHALANGEAL_JOINT_MORPHOLOGY_OF_THE_HAND	20	0.40884	1.40544	0.134981	0.7949	0.776205	994	tags=90%, list=49%, signal=46%	SLC26A2/LAMA3/ARID1B/LUZP1/SPEN/NSD1/CFTR/CASZ1/SMARCA2/SETD2/RERE/SMC1A/ITGB4/CANT1/KDM5C/UPF3B/KAT6A/NUP88
GOBP_REGULATION_OF_INTEGRIN_ACTIVATION	GOBP_REGULATION_OF_INTEGRIN_ACTIVATION	GOBP_REGULATION_OF_INTEGRIN_ACTIVATION	4	0.673601	1.4053	0.117308	0.784783	0.766326	663	tags=100%, list=33%, signal=67%	FBLIM1/FARP2/RAP1B/CDH17
GOBP_NORADRENERGIC_NEURON_DIFFERENTIATION	GOBP_NORADRENERGIC_NEURON_DIFFERENTIATION	GOBP_NORADRENERGIC_NEURON_DIFFERENTIATION	2	0.851908	1.40455	0.0643154	0.719443	0.702523	19	tags=50%, list=1%, signal=50%	SOX4
HP_BROAD_EYEBROW	HP_BROAD_EYEBROW	HP_BROAD_EYEBROW	5	0.634696	1.40364	0.109434	0.775549	0.757309	332	tags=60%, list=16%, signal=50%	SON/SPTBN1/BPTF
GOBP_IMMUNOLOGICAL_MEMORY_PROCESS	GOBP_IMMUNOLOGICAL_MEMORY_PROCESS	GOBP_IMMUNOLOGICAL_MEMORY_PROCESS	3	0.748515	1.40364	0.0960784	0.765732	0.747723	511	tags=100%, list=25%, signal=75%	PCK1/CD46/TNFRSF14
HP_ABNORMALITY_OF_NAIL_COLOR	HP_ABNORMALITY_OF_NAIL_COLOR	HP_ABNORMALITY_OF_NAIL_COLOR	2	0.851064	1.40316	0.0643154	0.719443	0.702523	303	tags=100%, list=15%, signal=85%	DSP/CAST
HP_LEUKONYCHIA	HP_LEUKONYCHIA	HP_LEUKONYCHIA	2	0.851064	1.40316	0.0643154	0.719443	0.702523	303	tags=100%, list=15%, signal=85%	DSP/CAST
HP_PERITONITIS	HP_PERITONITIS	HP_PERITONITIS	7	0.569251	1.40309	0.129032	0.78533	0.76686	555	tags=71%, list=27%, signal=52%	PLCE1/MYO1E/ACTN4/CD2AP/INF2
GOBP_AMINO_ACID_TRANSPORT	GOBP_AMINO_ACID_TRANSPORT	GOBP_AMINO_ACID_TRANSPORT	3	0.748217	1.40308	0.0960784	0.765732	0.747723	196	tags=67%, list=10%, signal=60%	LLGL2/SLC38A2
GOBP_N_TERMINAL_PROTEIN_AMINO_ACID_MODIFICATION	GOBP_N_TERMINAL_PROTEIN_AMINO_ACID_MODIFICATION	GOBP_N_TERMINAL_PROTEIN_AMINO_ACID_MODIFICATION	4	0.672522	1.40304	0.117308	0.784783	0.766326	19	tags=25%, list=1%, signal=25%	SOX4
HP_NARROW_FOREHEAD	HP_NARROW_FOREHEAD	HP_NARROW_FOREHEAD	20	0.408097	1.40289	0.134981	0.7949	0.776205	1043	tags=85%, list=52%, signal=42%	SON/UGP2/SPTBN1/ATRX/HERC2/SPEN/PPP1R15B/PUM1/SMC1A/AFF4/DDX6/PPP2R3C/TUBGCP2/SHOC2/KAT6A/SMPD4/ATN1
GOCC_CONTRACTILE_RING	GOCC_CONTRACTILE_RING	GOCC_CONTRACTILE_RING	3	0.74791	1.4025	0.0960784	0.765732	0.747723	178	tags=67%, list=9%, signal=61%	MYH9/UTRN
HP_ABNORMALITY_OF_THE_MUSCULATURE_OF_THE_THIGH	HP_ABNORMALITY_OF_THE_MUSCULATURE_OF_THE_THIGH	HP_ABNORMALITY_OF_THE_MUSCULATURE_OF_THE_THIGH	3	0.747875	1.40244	0.0960784	0.765732	0.747723	180	tags=67%, list=9%, signal=61%	SYNE2/DYNC1H1
GOMF_PROTEIN_KINASE_A_REGULATORY_SUBUNIT_BINDING	GOMF_PROTEIN_KINASE_A_REGULATORY_SUBUNIT_BINDING	GOMF_PROTEIN_KINASE_A_REGULATORY_SUBUNIT_BINDING	6	0.594943	1.40233	0.114447	0.78133	0.762955	823	tags=100%, list=41%, signal=59%	AKAP9/AKAP1/ARFGEF1/PJA2/KCNQ1/AKAP8L
HP_BROAD_TOE	HP_BROAD_TOE	HP_BROAD_TOE	10	0.504468	1.4023	0.129278	0.78533	0.76686	767	tags=80%, list=38%, signal=50%	KMT2E/SATB2/TNRC6B/BPTF/TRIP12/HUWE1/SMC1A/DDX6
HP_DOWNSLANTED_PALPEBRAL_FISSURES	HP_DOWNSLANTED_PALPEBRAL_FISSURES	HP_DOWNSLANTED_PALPEBRAL_FISSURES	51	0.319341	1.40226	0.0753676	0.755028	0.737271	675	tags=55%, list=33%, signal=38%	SON/DYNC1H1/NSD2/KMT2E/ARID1B/SATB2/TNRC6B/SPEN/BPTF/NSD1/CDK10/CLTC/OFD1/CHD7/UFD1/PPP1R15B/DHDDS/TRIP12/TRIO/SMARCA2/ARHGEF2/SETD2/RERE/HUWE1/SMC1A/SETD5/TTC37/AFF4
GOBP_TUMOR_NECROSIS_FACTOR_SUPERFAMILY_CYTOKINE_PRODUCTION	GOBP_TUMOR_NECROSIS_FACTOR_SUPERFAMILY_CYTOKINE_PRODUCTION	GOBP_TUMOR_NECROSIS_FACTOR_SUPERFAMILY_CYTOKINE_PRODUCTION	21	0.399359	1.40155	0.127103	0.78533	0.76686	92	tags=14%, list=5%, signal=14%	PLCG2/SELENOK/SELENOS
HP_ABNORMALITY_OF_THE_KNEE	HP_ABNORMALITY_OF_THE_KNEE	HP_ABNORMALITY_OF_THE_KNEE	41	0.33447	1.40146	0.0867159	0.765732	0.747723	432	tags=44%, list=21%, signal=35%	SLC26A2/UGP2/BUD23/TENT5A/SPTBN1/TPM3/ARID1B/ATRX/SATB2/HERC2/NSD1/VDR/MCTP2/RETREG1/FLNB/TRIP11/UFD1/SCN9A
GOBP_PHOSPHOLIPID_BIOSYNTHETIC_PROCESS	GOBP_PHOSPHOLIPID_BIOSYNTHETIC_PROCESS	GOBP_PHOSPHOLIPID_BIOSYNTHETIC_PROCESS	26	0.373524	1.40084	0.110266	0.775549	0.757309	99	tags=8%, list=5%, signal=7%	PLCG2/SMG1
HP_ABNORMAL_MENINGEAL_MORPHOLOGY	HP_ABNORMAL_MENINGEAL_MORPHOLOGY	HP_ABNORMAL_MENINGEAL_MORPHOLOGY	12	0.474833	1.39973	0.114232	0.78117	0.762799	461	tags=50%, list=23%, signal=39%	SON/MAT2A/KANSL1/OFD1/UFD1/KCNQ1OT1
GOBP_RESPONSE_TO_TOPOLOGICALLY_INCORRECT_PROTEIN	GOBP_RESPONSE_TO_TOPOLOGICALLY_INCORRECT_PROTEIN	GOBP_RESPONSE_TO_TOPOLOGICALLY_INCORRECT_PROTEIN	32	0.355674	1.39942	0.0990476	0.767072	0.749032	429	tags=34%, list=21%, signal=28%	RACK1/HSPA2/SELENOS/ERN2/PPP1R15A/THBS1/HSPA8/CDK5RAP3/HSPA5/UFD1/PPP1R15B
HP_ACROMICRIA	HP_ACROMICRIA	HP_ACROMICRIA	2	0.84859	1.39908	0.06639	0.722399	0.705409	308	tags=100%, list=15%, signal=85%	SLC26A2/HERC2
HP_DIMINISHED_ABILITY_TO_CONCENTRATE	HP_DIMINISHED_ABILITY_TO_CONCENTRATE	HP_DIMINISHED_ABILITY_TO_CONCENTRATE	2	0.84859	1.39908	0.06639	0.722399	0.705409	308	tags=100%, list=15%, signal=85%	SPTBN1/HERC2
HP_NARROW_PALM	HP_NARROW_PALM	HP_NARROW_PALM	2	0.84859	1.39908	0.06639	0.722399	0.705409	308	tags=100%, list=15%, signal=85%	KANSL1/HERC2
GOCC_LOW_DENSITY_LIPOPROTEIN_PARTICLE	GOCC_LOW_DENSITY_LIPOPROTEIN_PARTICLE	GOCC_LOW_DENSITY_LIPOPROTEIN_PARTICLE	4	0.670568	1.39897	0.119231	0.784783	0.766326	115	tags=50%, list=6%, signal=47%	SELENOS/LDLR
HP_APLASIA_HYPOPLASIA_INVOLVING_BONES_OF_THE_THORAX	HP_APLASIA_HYPOPLASIA_INVOLVING_BONES_OF_THE_THORAX	HP_APLASIA_HYPOPLASIA_INVOLVING_BONES_OF_THE_THORAX	19	0.411798	1.39849	0.139963	0.801077	0.782237	723	tags=68%, list=36%, signal=44%	SLC26A2/ARID1B/LUZP1/NIPBL/SPEN/CHD4/FLNB/TRIP11/CASZ1/RERE/SOX9/KMT2A/RBM10
GOCC_CORTICAL_CYTOSKELETON	GOCC_CORTICAL_CYTOSKELETON	GOCC_CORTICAL_CYTOSKELETON	26	0.372831	1.39824	0.110266	0.775549	0.757309	441	tags=54%, list=22%, signal=43%	LLGL2/NUMA1/MYH9/IQGAP1/SPTBN1/UTRN/SPTAN1/SHROOM3/MYO1A/AKAP13/MYO1E/ACTN4/EPB41/PLS1
GOBP_CELLULAR_RESPONSE_TO_ACIDIC_PH	GOBP_CELLULAR_RESPONSE_TO_ACIDIC_PH	GOBP_CELLULAR_RESPONSE_TO_ACIDIC_PH	3	0.745488	1.39796	0.0960784	0.765732	0.747723	300	tags=67%, list=15%, signal=57%	PCK1/SCNN1A
GOBP_CELLULAR_RESPONSE_TO_PH	GOBP_CELLULAR_RESPONSE_TO_PH	GOBP_CELLULAR_RESPONSE_TO_PH	3	0.745488	1.39796	0.0960784	0.765732	0.747723	300	tags=67%, list=15%, signal=57%	PCK1/SCNN1A
GOBP_RESPONSE_TO_ACIDIC_PH	GOBP_RESPONSE_TO_ACIDIC_PH	GOBP_RESPONSE_TO_ACIDIC_PH	3	0.745488	1.39796	0.0960784	0.765732	0.747723	300	tags=67%, list=15%, signal=57%	PCK1/SCNN1A
GOBP_RESPONSE_TO_PH	GOBP_RESPONSE_TO_PH	GOBP_RESPONSE_TO_PH	3	0.745488	1.39796	0.0960784	0.765732	0.747723	300	tags=67%, list=15%, signal=57%	PCK1/SCNN1A
GOBP_CALCIUM_ION_TRANSPORT_INTO_CYTOSOL	GOBP_CALCIUM_ION_TRANSPORT_INTO_CYTOSOL	GOBP_CALCIUM_ION_TRANSPORT_INTO_CYTOSOL	11	0.480782	1.39747	0.119926	0.784783	0.766326	1	tags=9%, list=0%, signal=9%	PLCG2
HP_APLASIA_HYPOPLASIA_OF_THE_PHALANGES_OF_THE_THUMB	HP_APLASIA_HYPOPLASIA_OF_THE_PHALANGES_OF_THE_THUMB	HP_APLASIA_HYPOPLASIA_OF_THE_PHALANGES_OF_THE_THUMB	7	0.566964	1.39746	0.129032	0.78533	0.76686	880	tags=100%, list=43%, signal=57%	NIPBL/GNAS/CNOT1/TRIO/SMC1A/CANT1/BRD4
HP_ABNORMAL_CIRCULATING_RENIN	HP_ABNORMAL_CIRCULATING_RENIN	HP_ABNORMAL_CIRCULATING_RENIN	2	0.847105	1.39663	0.0705394	0.734412	0.71714	311	tags=100%, list=15%, signal=85%	SCNN1A/NR3C2
HP_INCREASED_CIRCULATING_RENIN_LEVEL	HP_INCREASED_CIRCULATING_RENIN_LEVEL	HP_INCREASED_CIRCULATING_RENIN_LEVEL	2	0.847105	1.39663	0.0705394	0.734412	0.71714	311	tags=100%, list=15%, signal=85%	SCNN1A/NR3C2
HP_ABNORMAL_PANCREAS_MORPHOLOGY	HP_ABNORMAL_PANCREAS_MORPHOLOGY	HP_ABNORMAL_PANCREAS_MORPHOLOGY	14	0.460637	1.39622	0.11368	0.780124	0.761777	600	tags=64%, list=30%, signal=46%	LUZP1/SPEN/CFTR/FLNB/OFD1/CNOT1/KCNQ1OT1/CASZ1/RERE
GOBP_POSITIVE_REGULATION_OF_MITOTIC_CELL_CYCLE	GOBP_POSITIVE_REGULATION_OF_MITOTIC_CELL_CYCLE	GOBP_POSITIVE_REGULATION_OF_MITOTIC_CELL_CYCLE	24	0.382681	1.39531	0.110487	0.775549	0.757309	534	tags=50%, list=26%, signal=37%	PPP1R10/HSPA2/PKN2/DDX3X/HES1/KMT2E/MEPCE/CDK10/EIF4G1/VPS4B/ANKRD17/ANAPC5
HP_NATAL_TOOTH	HP_NATAL_TOOTH	HP_NATAL_TOOTH	5	0.630812	1.39505	0.116981	0.784783	0.766326	362	tags=60%, list=18%, signal=49%	DSP/KMT2C/EHMT1
GOCC_CUTICULAR_PLATE	GOCC_CUTICULAR_PLATE	GOCC_CUTICULAR_PLATE	2	0.846116	1.395	0.0726141	0.746829	0.729265	313	tags=100%, list=15%, signal=85%	SPTBN1/MYO1E
GOCC_SPINDLE_MIDZONE	GOCC_SPINDLE_MIDZONE	GOCC_SPINDLE_MIDZONE	4	0.668574	1.39481	0.121154	0.784783	0.766326	152	tags=50%, list=8%, signal=46%	HNRNPU/NUMA1
GOBP_REGULATION_OF_CELLULAR_PROTEIN_CATABOLIC_PROCESS	GOBP_REGULATION_OF_CELLULAR_PROTEIN_CATABOLIC_PROCESS	GOBP_REGULATION_OF_CELLULAR_PROTEIN_CATABOLIC_PROCESS	45	0.328968	1.3947	0.0858209	0.765732	0.747723	115	tags=11%, list=6%, signal=11%	RACK1/ELOB/ATP5IF1/NOP53/LDLR
GOBP_REGULATION_OF_ENDOCYTOSIS	GOBP_REGULATION_OF_ENDOCYTOSIS	GOBP_REGULATION_OF_ENDOCYTOSIS	28	0.365796	1.39429	0.10586	0.775549	0.757309	206	tags=14%, list=10%, signal=13%	PLCG2/AHI1/HIP1R/VEGFA
HP_ABNORMAL_EYEBROW_MORPHOLOGY	HP_ABNORMAL_EYEBROW_MORPHOLOGY	HP_ABNORMAL_EYEBROW_MORPHOLOGY	84	0.285742	1.39374	0.059034	0.705668	0.689072	628	tags=48%, list=31%, signal=34%	SOX4/SON/AHI1/UGP2/DSP/HNRNPU/ANKRD11/SPTBN1/KMT2C/NSD2/KMT2E/ARID1B/LUZP1/NIPBL/TNRC6B/SPEN/BPTF/STAG1/EHMT1/CDK10/FAR1/OFD1/CHD7/MESD/PHIP/PPP1R15B/OGT/RALGAPA1/TRIP12/CASZ1/CSNK2A1/SMARCC2/TRIO/EPS8L3/SMARCA2/RERE/CCNK/HUWE1/SMC1A/SETD5
HP_ABSENT_OR_MINIMALLY_OSSIFIED_VERTEBRAL_BODIES	HP_ABSENT_OR_MINIMALLY_OSSIFIED_VERTEBRAL_BODIES	HP_ABSENT_OR_MINIMALLY_OSSIFIED_VERTEBRAL_BODIES	4	0.667961	1.39353	0.121154	0.784783	0.766326	400	tags=75%, list=20%, signal=60%	SLC26A2/FLNB/TRIP11
GOBP_PROTEIN_K48_LINKED_DEUBIQUITINATION	GOBP_PROTEIN_K48_LINKED_DEUBIQUITINATION	GOBP_PROTEIN_K48_LINKED_DEUBIQUITINATION	4	0.667753	1.39309	0.121154	0.784783	0.766326	466	tags=75%, list=23%, signal=58%	USP15/USP34/USP8
HP_CHRONIC_LUNG_DISEASE	HP_CHRONIC_LUNG_DISEASE	HP_CHRONIC_LUNG_DISEASE	4	0.667657	1.3929	0.121154	0.784783	0.766326	675	tags=100%, list=33%, signal=67%	LRBA/CFTR/SMC1A/AFF4
HP_DOWNTURNED_CORNERS_OF_MOUTH	HP_DOWNTURNED_CORNERS_OF_MOUTH	HP_DOWNTURNED_CORNERS_OF_MOUTH	17	0.424989	1.39276	0.134191	0.7949	0.776205	1102	tags=94%, list=54%, signal=43%	SON/NSD2/NIPBL/HERC2/EHMT1/PPP1R15B/TRIP12/SMC1A/SETD5/AFF4/BRD4/LETM1/KAT6A/PIK3R1/WAC/STAT3
HP_DISSEMINATED_INTRAVASCULAR_COAGULATION	HP_DISSEMINATED_INTRAVASCULAR_COAGULATION	HP_DISSEMINATED_INTRAVASCULAR_COAGULATION	5	0.629706	1.39261	0.116981	0.784783	0.766326	266	tags=60%, list=13%, signal=52%	NUMA1/NABP1/CD46
HP_FLAT_ACETABULAR_ROOF	HP_FLAT_ACETABULAR_ROOF	HP_FLAT_ACETABULAR_ROOF	7	0.564853	1.39225	0.132827	0.792638	0.773996	400	tags=57%, list=20%, signal=46%	SLC26A2/CHD4/FLNB/TRIP11
HP_SYNCOPE	HP_SYNCOPE	HP_SYNCOPE	10	0.500512	1.3913	0.136882	0.795833	0.777117	300	tags=40%, list=15%, signal=34%	AKAP9/DSP/TRPM4/SCNN1A
HP_ENLARGED_POSTERIOR_FOSSA	HP_ENLARGED_POSTERIOR_FOSSA	HP_ENLARGED_POSTERIOR_FOSSA	22	0.39234	1.39129	0.121442	0.78533	0.76686	651	tags=59%, list=32%, signal=41%	SOX4/POLR2A/ARID1B/NSD1/FAR1/FLNB/OFD1/CHD7/PMM2/KCNQ1OT1/SMARCC2/SETD2/SMARCA4
HP_FOCAL_MOTOR_SEIZURE	HP_FOCAL_MOTOR_SEIZURE	HP_FOCAL_MOTOR_SEIZURE	13	0.463817	1.39128	0.126195	0.78533	0.76686	546	tags=62%, list=27%, signal=45%	DYNC1H1/KANSL1/ASH1L/FAR1/CLTC/SCN9A/CUX1/AP3D1
GOBP_CELLULAR_RESPONSE_TO_DNA_DAMAGE_STIMULUS	GOBP_CELLULAR_RESPONSE_TO_DNA_DAMAGE_STIMULUS	GOBP_CELLULAR_RESPONSE_TO_DNA_DAMAGE_STIMULUS	106	0.270811	1.39124	0.0561404	0.705668	0.689072	811	tags=57%, list=40%, signal=36%	SOX4/PPP1R10/BTG2/CENPX/NOP53/SMG1/SGK1/IRF3/FUS/DDX39B/NSD2/PPP1R15A/NABP1/PAXX/ATRX/DDX5/BOD1L1/BCLAF1/CDK5RAP3/NIPBL/HERC2/SHPRH/TRIM28/TDG/ZBTB38/NRDE2/SMC5/SETX/TRIP12/MDM4/GIGYF2/SFPQ/USP3/CLU/PLK2/ZNF830/MYO6/SETD2/CCNK/HUWE1/EPC1/SMC1A/KIN/MCM7/NUCKS1/PMAIP1/PNKP/POLE3/PRKDC/MBD4/PPP4R3A/RIF1/CDC5L/KDM2A/MDM2/PPP4R3B/UBR5/GTF2I/ENDOV/DDIT3
GOBP_POSITIVE_REGULATION_OF_MRNA_METABOLIC_PROCESS	GOBP_POSITIVE_REGULATION_OF_MRNA_METABOLIC_PROCESS	GOBP_POSITIVE_REGULATION_OF_MRNA_METABOLIC_PROCESS	25	0.375719	1.39058	0.116451	0.784783	0.766326	698	tags=64%, list=35%, signal=42%	BTG2/HNRNPU/NCL/TUT7/HSPA8/TRA2B/TNRC6B/CNOT1/TRA2A/DHX36/GIGYF2/PUM1/ROCK2/ZFP36L1/THRAP3/TNRC6A
HP_OTITIS_MEDIA	HP_OTITIS_MEDIA	HP_OTITIS_MEDIA	40	0.334736	1.38899	0.0875233	0.765732	0.747723	410	tags=35%, list=20%, signal=28%	PLCG2/BUD23/ANKRD11/SPTBN1/NSD2/KANSL1/LRBA/NIPBL/TNRC6B/BPTF/NSD1/OFD1/PNP/UFD1
HP_VENTRICULOMEGALY	HP_VENTRICULOMEGALY	HP_VENTRICULOMEGALY	98	0.275401	1.38899	0.0637168	0.719443	0.702523	696	tags=47%, list=34%, signal=32%	SOX4/POLR2A/SON/AHI1/HNRNPU/RNF213/DDX3X/TENT5A/ANKRD11/SPTBN1/DYNC1H1/KMT2C/NSD2/ARID1B/KANSL1/LUZP1/NIPBL/HERC2/SPEN/VPS13A/CHD4/NSD1/EHMT1/ASH1L/FAR1/CLTC/OFD1/CHD7/PMM2/TUBA1A/KCNQ1OT1/KIAA1109/CUX1/CASZ1/SMARCC2/SETD2/RERE/SEC31A/HUWE1/SMC1A/MT-ATP6/SMARCA4/PNKP/SPG11/SOX9/THOC2
GOBP_ARTERY_MORPHOGENESIS	GOBP_ARTERY_MORPHOGENESIS	GOBP_ARTERY_MORPHOGENESIS	11	0.477843	1.38893	0.125461	0.78533	0.76686	206	tags=36%, list=10%, signal=33%	SOX4/LDLR/HES1/VEGFA
GOBP_PROTEIN_LOCALIZATION_TO_MICROTUBULE_ORGANIZING_CENTER	GOBP_PROTEIN_LOCALIZATION_TO_MICROTUBULE_ORGANIZING_CENTER	GOBP_PROTEIN_LOCALIZATION_TO_MICROTUBULE_ORGANIZING_CENTER	7	0.563492	1.3889	0.134725	0.7949	0.776205	887	tags=100%, list=44%, signal=56%	GOLGB1/NUMA1/PCM1/CCDC14/CSNK1D/CEP350/NUP62
GOBP_CAMERA_TYPE_EYE_MORPHOGENESIS	GOBP_CAMERA_TYPE_EYE_MORPHOGENESIS	GOBP_CAMERA_TYPE_EYE_MORPHOGENESIS	9	0.516071	1.38876	0.131021	0.789616	0.771046	356	tags=44%, list=18%, signal=37%	AHI1/FAT1/VEGFA/PHACTR4
GOBP_HISTONE_DEUBIQUITINATION	GOBP_HISTONE_DEUBIQUITINATION	GOBP_HISTONE_DEUBIQUITINATION	4	0.665676	1.38876	0.121154	0.784783	0.766326	679	tags=100%, list=34%, signal=67%	USP15/MYSM1/USP3/USP36
GOBP_LIPID_DIGESTION	GOBP_LIPID_DIGESTION	GOBP_LIPID_DIGESTION	2	0.841663	1.38766	0.0809129	0.765732	0.747723	322	tags=100%, list=16%, signal=84%	LDLR/LIMA1
GOBP_POSITIVE_REGULATION_OF_BMP_SIGNALING_PATHWAY	GOBP_POSITIVE_REGULATION_OF_BMP_SIGNALING_PATHWAY	GOBP_POSITIVE_REGULATION_OF_BMP_SIGNALING_PATHWAY	4	0.665082	1.38752	0.121154	0.784783	0.766326	152	tags=50%, list=8%, signal=46%	HES1/NUMA1
GOMF_SIGNALING_ADAPTOR_ACTIVITY	GOMF_SIGNALING_ADAPTOR_ACTIVITY	GOMF_SIGNALING_ADAPTOR_ACTIVITY	15	0.441645	1.38721	0.128788	0.78533	0.76686	310	tags=27%, list=15%, signal=23%	RACK1/IQGAP1/EPS8/AKAP13
GOCC_ENVELOPE	GOCC_ENVELOPE	GOCC_ENVELOPE	224	0.239441	1.38718	0.0202702	0.457385	0.446628	89	tags=9%, list=4%, signal=10%	ATP5F1E/ATP5ME/ATP5MC3/ATP5MG/ATP5PF/ATP5F1B/ATP5F1D/ATP5MC2/ATP5MF/ATP5MC1/JPT1/ATP5PD/ATP5PO/ATP5F1C/ATP5F1A/MT-ATP8/SYNE2/YME1L1/TXNIP/ATP5PB
GOMF_TRANSCRIPTION_COREGULATOR_ACTIVITY	GOMF_TRANSCRIPTION_COREGULATOR_ACTIVITY	GOMF_TRANSCRIPTION_COREGULATOR_ACTIVITY	78	0.288403	1.38711	0.0490909	0.680894	0.66488	664	tags=47%, list=33%, signal=33%	BTG2/TCF25/TLE4/HNRNPU/DDX17/MED29/KMT2C/FUS/ARID1B/BCLAF1/GON4L/CEBPZ/SPEN/NSD1/ACTN4/TRIM28/TDG/TRIP11/LCOR/N4BP2L2/MAML2/TMF1/ZMYND8/MIER1/MYSM1/ZZEF1/SMARCC2/TAF15/TCERG1/KDM5A/SMARCA2/RERE/CCAR1/TRIM38/SMARCA4/NUCKS1/THRAP3
GOBP_LIPID_MODIFICATION	GOBP_LIPID_MODIFICATION	GOBP_LIPID_MODIFICATION	23	0.385993	1.38657	0.115312	0.784783	0.766326	1128	tags=91%, list=56%, signal=41%	RNF213/CYP3A5/GBA2/HADHA/MTMR11/PRKAG2/ACOX1/DGKD/SOX9/CPT1A/PHYH/PPARA/INPPL1/ACADVL/ETFB/ABCD4/HSD17B4/AKT1/ECHDC2/LONP2/SAMD1
GOBP_CARDIAC_MUSCLE_CELL_ACTION_POTENTIAL	GOBP_CARDIAC_MUSCLE_CELL_ACTION_POTENTIAL	GOBP_CARDIAC_MUSCLE_CELL_ACTION_POTENTIAL	11	0.47699	1.38645	0.129151	0.78533	0.76686	142	tags=27%, list=7%, signal=25%	AKAP9/DSP/TRPM4
GOBP_PROTEIN_TARGETING_TO_LYSOSOME	GOBP_PROTEIN_TARGETING_TO_LYSOSOME	GOBP_PROTEIN_TARGETING_TO_LYSOSOME	5	0.626734	1.38603	0.118868	0.784783	0.766326	547	tags=80%, list=27%, signal=59%	GCC2/HSPA8/AP3B1/CLU
GOBP_LYSOSOMAL_PROTEIN_CATABOLIC_PROCESS	GOBP_LYSOSOMAL_PROTEIN_CATABOLIC_PROCESS	GOBP_LYSOSOMAL_PROTEIN_CATABOLIC_PROCESS	2	0.840673	1.38602	0.0809129	0.765732	0.747723	324	tags=100%, list=16%, signal=84%	LDLR/VPS13A
HP_TICS	HP_TICS	HP_TICS	2	0.840673	1.38602	0.0809129	0.765732	0.747723	324	tags=100%, list=16%, signal=84%	SPTBN1/VPS13A
HP_PSEUDOHYPOALDOSTERONISM	HP_PSEUDOHYPOALDOSTERONISM	HP_PSEUDOHYPOALDOSTERONISM	3	0.739109	1.386	0.101961	0.773104	0.754922	530	tags=100%, list=26%, signal=74%	SCNN1A/NR3C2/WNK4
HP_ABNORMAL_CIRCULATING_ALBUMIN_CONCENTRATION	HP_ABNORMAL_CIRCULATING_ALBUMIN_CONCENTRATION	HP_ABNORMAL_CIRCULATING_ALBUMIN_CONCENTRATION	12	0.470146	1.38592	0.125468	0.78533	0.76686	660	tags=75%, list=33%, signal=51%	PLCE1/MYO1E/ACTN4/PMM2/CD2AP/SETX/DGAT1/INF2/TTC37
GOBP_DIGESTION	GOBP_DIGESTION	GOBP_DIGESTION	27	0.364062	1.38583	0.117537	0.784783	0.766326	441	tags=44%, list=22%, signal=35%	MUC2/MUC4/SGK1/LDLR/HIP1R/INAVA/TFF3/LIMA1/VDR/EPB41/VIL1/PLS1
GOMF_METALLOAMINOPEPTIDASE_ACTIVITY	GOMF_METALLOAMINOPEPTIDASE_ACTIVITY	GOMF_METALLOAMINOPEPTIDASE_ACTIVITY	4	0.66419	1.38566	0.121154	0.784783	0.766326	682	tags=100%, list=34%, signal=66%	ANPEP/RNPEPL1/METAP2/NPEPPS
HP_ABNORMAL_SHAPE_OF_THE_FRONTAL_REGION	HP_ABNORMAL_SHAPE_OF_THE_FRONTAL_REGION	HP_ABNORMAL_SHAPE_OF_THE_FRONTAL_REGION	51	0.315493	1.38537	0.0827206	0.765732	0.747723	947	tags=73%, list=47%, signal=40%	SLC26A2/SON/UGP2/HNRNPU/ANKRD11/NSD2/ARID1B/SATB2/LUZP1/RNPC3/SPEN/NSD1/VDR/FLNB/OFD1/TRIP11/EPB41/CASZ1/DICER1/TRIO/SMARCA2/RERE/ACOX1/TTC37/LRP5/DDX6/PDHA1/TCIRG1/COG4/TCOF1/INPPL1/BUB3/D2HGDH/ZNF148/EP300/LETM1/KIDINS220
GOBP_ATRIAL_SEPTUM_DEVELOPMENT	GOBP_ATRIAL_SEPTUM_DEVELOPMENT	GOBP_ATRIAL_SEPTUM_DEVELOPMENT	4	0.664019	1.3853	0.121154	0.784783	0.766326	229	tags=50%, list=11%, signal=44%	SOX4/NSD2
GOBP_ACTIN_FILAMENT_BASED_MOVEMENT	GOBP_ACTIN_FILAMENT_BASED_MOVEMENT	GOBP_ACTIN_FILAMENT_BASED_MOVEMENT	31	0.353148	1.38496	0.113383	0.780124	0.761777	648	tags=58%, list=32%, signal=40%	SYNE2/AKAP9/DSP/TRPM4/MYH9/MYO1C/MYO7B/MYO1A/MYO1E/ACTN4/VIL1/MYO19/WASL/FNBP1L/MYO6/MYH14/CAMK2D/SHTN1
HP_ABNORMAL_CEREBELLAR_VERMIS_MORPHOLOGY	HP_ABNORMAL_CEREBELLAR_VERMIS_MORPHOLOGY	HP_ABNORMAL_CEREBELLAR_VERMIS_MORPHOLOGY	32	0.351939	1.38472	0.104762	0.775549	0.757309	723	tags=62%, list=36%, signal=41%	SOX4/AHI1/ARID1B/NSD1/FAR1/OFD1/CHD7/PMM2/TUBA1A/KCNQ1OT1/SETX/SMARCC2/PUM1/SETD2/RERE/SMARCA4/PRKDC/THOC2/NOP56/RBM10
HP_APLASIA_CUTIS_CONGENITA_OVER_THE_SCALP_VERTEX	HP_APLASIA_CUTIS_CONGENITA_OVER_THE_SCALP_VERTEX	HP_APLASIA_CUTIS_CONGENITA_OVER_THE_SCALP_VERTEX	5	0.625867	1.38412	0.120755	0.784783	0.766326	760	tags=100%, list=38%, signal=63%	MCTP2/PLEC/DLL4/BMS1/ITGB4
HP_CONGENITAL_LOCALIZED_ABSENCE_OF_SKIN	HP_CONGENITAL_LOCALIZED_ABSENCE_OF_SKIN	HP_CONGENITAL_LOCALIZED_ABSENCE_OF_SKIN	5	0.625867	1.38412	0.120755	0.784783	0.766326	760	tags=100%, list=38%, signal=63%	LAMA3/PLEC/DLL4/BMS1/ITGB4
HP_NASAL_SPEECH	HP_NASAL_SPEECH	HP_NASAL_SPEECH	21	0.394292	1.38377	0.140187	0.801077	0.782237	794	tags=71%, list=39%, signal=44%	SPG7/TPM3/KMT2E/KANSL1/HERC2/TNRC6B/BPTF/UFD1/TRIP12/PLEC/DYNC1I2/HUWE1/DDX6/DLG1/CNOT2
GOMF_METALLOEXOPEPTIDASE_ACTIVITY	GOMF_METALLOEXOPEPTIDASE_ACTIVITY	GOMF_METALLOEXOPEPTIDASE_ACTIVITY	6	0.58701	1.38363	0.125704	0.78533	0.76686	839	tags=100%, list=41%, signal=59%	ANPEP/TFRC/RNPEPL1/METAP2/NPEPPS/CNDP2
HP_TIBIAL_BOWING	HP_TIBIAL_BOWING	HP_TIBIAL_BOWING	4	0.6632	1.3836	0.123077	0.78533	0.76686	684	tags=100%, list=34%, signal=66%	SATB2/VDR/FLNB/SOX9
GOBP_NITRIC_OXIDE_MEDIATED_SIGNAL_TRANSDUCTION	GOBP_NITRIC_OXIDE_MEDIATED_SIGNAL_TRANSDUCTION	GOBP_NITRIC_OXIDE_MEDIATED_SIGNAL_TRANSDUCTION	4	0.66319	1.38358	0.123077	0.78533	0.76686	359	tags=75%, list=18%, signal=62%	VEGFA/THBS1/RASD1
HP_ASPIRATION_PNEUMONIA	HP_ASPIRATION_PNEUMONIA	HP_ASPIRATION_PNEUMONIA	13	0.461185	1.38339	0.131931	0.791486	0.772871	675	tags=69%, list=33%, signal=46%	SOX4/TPM3/ARID1B/PMM2/SMARCC2/PTCD3/SMC1A/SMARCA4/AFF4
GOBP_REGULATION_OF_TRANSCRIPTION_OF_NUCLEOLAR_LARGE_RRNA_BY_RNA_POLYMERASE_I	GOBP_REGULATION_OF_TRANSCRIPTION_OF_NUCLEOLAR_LARGE_RRNA_BY_RNA_POLYMERASE_I	GOBP_REGULATION_OF_TRANSCRIPTION_OF_NUCLEOLAR_LARGE_RRNA_BY_RNA_POLYMERASE_I	3	0.73763	1.38322	0.103922	0.774937	0.756712	181	tags=67%, list=9%, signal=61%	NOP53/NCL
GOBP_REGULATION_OF_SISTER_CHROMATID_COHESION	GOBP_REGULATION_OF_SISTER_CHROMATID_COHESION	GOBP_REGULATION_OF_SISTER_CHROMATID_COHESION	3	0.737624	1.38321	0.103922	0.774937	0.756712	533	tags=100%, list=26%, signal=74%	ATRX/SMC5/SFPQ
GOMF_TRANSCRIPTION_REGULATOR_ACTIVITY	GOMF_TRANSCRIPTION_REGULATOR_ACTIVITY	GOMF_TRANSCRIPTION_REGULATOR_ACTIVITY	154	0.251984	1.38283	0.0303865	0.547121	0.534254	666	tags=43%, list=33%, signal=31%	SOX4/BTG2/TCF25/ELF3/TLE4/FOSB/HNRNPU/NR4A1/HES1/EGR1/EHF/IRF3/DDX17/ZNF91/MED29/KMT2C/FUS/ARID1B/ZFHX3/BCLAF1/ZKSCAN1/SATB2/GON4L/FOS/CEBPZ/NR3C2/SPEN/NSD1/ACTN4/VDR/TRIM28/TDG/TRIP11/TCF7L2/LCOR/CC2D1A/N4BP2L2/ZBTB38/MAML2/TMF1/ZNF721/ZMYND8/MIER1/STAT6/NFE2L1/CUX1/MYSM1/ZZEF1/CASZ1/SMARCC2/ZNF518A/SPDEF/TAF15/TCERG1/KDM5A/IRF1/SMARCA2/RERE/CCAR1/PRDM2/JUN/TRIM38/SMARCA4/NUCKS1/THRAP3/MLXIP
HP_FUNCTIONAL_ABNORMALITY_OF_THE_MIDDLE_EAR	HP_FUNCTIONAL_ABNORMALITY_OF_THE_MIDDLE_EAR	HP_FUNCTIONAL_ABNORMALITY_OF_THE_MIDDLE_EAR	53	0.312965	1.38273	0.0844037	0.765732	0.747723	677	tags=55%, list=33%, signal=37%	AHI1/CTNND1/TENT5A/ANKRD11/NSD2/CDHR1/KMT2E/LUZP1/NIPBL/TNRC6B/SPEN/BPTF/NSD1/FLNB/OFD1/SNRNP200/CHD7/UFD1/CNOT1/DHDDS/TRIP12/CASZ1/SEMA4A/SETD2/RERE/HUWE1/SMC1A/AFF4/LRP5
GOBP_LIPID_CATABOLIC_PROCESS	GOBP_LIPID_CATABOLIC_PROCESS	GOBP_LIPID_CATABOLIC_PROCESS	38	0.334489	1.38264	0.110497	0.775549	0.757309	115	tags=8%, list=6%, signal=8%	PLCG2/PCK1/LDLR
GOBP_HETEROCHROMATIN_ORGANIZATION	GOBP_HETEROCHROMATIN_ORGANIZATION	GOBP_HETEROCHROMATIN_ORGANIZATION	14	0.456035	1.38227	0.115607	0.784783	0.766326	759	tags=71%, list=38%, signal=45%	MPHOSPH8/TPR/UBR2/HP1BP3/TRIM28/NRDE2/BAZ2A/POLE3/RIF1/MBD3
GOBP_MESONEPHRIC_TUBULE_MORPHOGENESIS	GOBP_MESONEPHRIC_TUBULE_MORPHOGENESIS	GOBP_MESONEPHRIC_TUBULE_MORPHOGENESIS	5	0.625026	1.38226	0.124528	0.78533	0.76686	278	tags=60%, list=14%, signal=52%	HES1/VEGFA/FMN1
GOMF_RNA_POLYMERASE_BINDING	GOMF_RNA_POLYMERASE_BINDING	GOMF_RNA_POLYMERASE_BINDING	13	0.460735	1.38204	0.131931	0.791486	0.772871	195	tags=31%, list=10%, signal=28%	HNRNPU/PKN2/RTRAF/PCF11
GOBP_CYTOPLASMIC_PATTERN_RECOGNITION_RECEPTOR_SIGNALING_PATHWAY_IN_RESPONSE_TO_VIRUS	GOBP_CYTOPLASMIC_PATTERN_RECOGNITION_RECEPTOR_SIGNALING_PATHWAY_IN_RESPONSE_TO_VIRUS	GOBP_CYTOPLASMIC_PATTERN_RECOGNITION_RECEPTOR_SIGNALING_PATHWAY_IN_RESPONSE_TO_VIRUS	10	0.497172	1.38202	0.140684	0.801077	0.782237	610	tags=80%, list=30%, signal=56%	NOP53/USP15/IRF3/RIOK3/UFD1/ANKRD17/PUM1/PUM2
GOBP_LIMB_BUD_FORMATION	GOBP_LIMB_BUD_FORMATION	GOBP_LIMB_BUD_FORMATION	2	0.838174	1.3819	0.0809129	0.765732	0.747723	19	tags=50%, list=1%, signal=50%	SOX4
HP_INGUINAL_HERNIA	HP_INGUINAL_HERNIA	HP_INGUINAL_HERNIA	37	0.335145	1.38142	0.102004	0.773104	0.754922	410	tags=41%, list=20%, signal=33%	POLR2A/SLC26A2/MAT2A/BUD23/TENT5A/KMT2C/ARID1B/SATB2/NIPBL/TNRC6B/NSD1/EHMT1/FLNB/OFD1/UFD1
GOBP_POSITIVE_REGULATION_OF_PROTEIN_LOCALIZATION_TO_NUCLEUS	GOBP_POSITIVE_REGULATION_OF_PROTEIN_LOCALIZATION_TO_NUCLEUS	GOBP_POSITIVE_REGULATION_OF_PROTEIN_LOCALIZATION_TO_NUCLEUS	15	0.439784	1.38136	0.130682	0.789616	0.771046	468	tags=53%, list=23%, signal=41%	MEPCE/CDK5RAP3/TPR/LIMK2/TRIM28/TFRC/MAVS/CD2AP
GOBP_ESTABLISHMENT_OF_EPITHELIAL_CELL_POLARITY	GOBP_ESTABLISHMENT_OF_EPITHELIAL_CELL_POLARITY	GOBP_ESTABLISHMENT_OF_EPITHELIAL_CELL_POLARITY	5	0.624582	1.38128	0.124528	0.78533	0.76686	132	tags=40%, list=7%, signal=37%	FAT1/HES1
GOBP_LOCOMOTOR_RHYTHM	GOBP_LOCOMOTOR_RHYTHM	GOBP_LOCOMOTOR_RHYTHM	3	0.736481	1.38107	0.103922	0.774937	0.756712	241	tags=67%, list=12%, signal=59%	EGR1/ZFHX3
HP_HYPERLORDOSIS	HP_HYPERLORDOSIS	HP_HYPERLORDOSIS	27	0.362703	1.38066	0.119403	0.784783	0.766326	432	tags=44%, list=21%, signal=35%	SLC26A2/SON/HNRNPA2B1/SYNE2/BUD23/TPM3/KANSL1/SATB2/RETREG1/FLNB/PPP1R15B/SCN9A
GOBP_CELLULAR_RESPONSE_TO_STEROID_HORMONE_STIMULUS	GOBP_CELLULAR_RESPONSE_TO_STEROID_HORMONE_STIMULUS	GOBP_CELLULAR_RESPONSE_TO_STEROID_HORMONE_STIMULUS	36	0.336196	1.38056	0.108257	0.775549	0.757309	824	tags=61%, list=41%, signal=37%	PCK1/ATP5F1A/SGK1/HNRNPU/DDX17/DDX5/HSPA8/NR3C2/MT-ND3/CNOT1/TMF1/USP8/CFLAR/PER1/SAFB2/ZFP36L1/SMARCA4/PADI2/PPARA/CNOT2/UBR5/SAFB
GOBP_NEGATIVE_REGULATION_OF_PHOSPHATIDYLINOSITOL_3_KINASE_SIGNALING	GOBP_NEGATIVE_REGULATION_OF_PHOSPHATIDYLINOSITOL_3_KINASE_SIGNALING	GOBP_NEGATIVE_REGULATION_OF_PHOSPHATIDYLINOSITOL_3_KINASE_SIGNALING	2	0.837209	1.38031	0.0829876	0.765732	0.747723	331	tags=100%, list=16%, signal=84%	NOP53/TSC2
HP_CARCINOID_TUMOR	HP_CARCINOID_TUMOR	HP_CARCINOID_TUMOR	2	0.837209	1.38031	0.0829876	0.765732	0.747723	331	tags=100%, list=16%, signal=84%	ATRX/TSC2
GOBP_REGULATION_OF_RESPONSE_TO_INTERFERON_GAMMA	GOBP_REGULATION_OF_RESPONSE_TO_INTERFERON_GAMMA	GOBP_REGULATION_OF_RESPONSE_TO_INTERFERON_GAMMA	3	0.735948	1.38007	0.103922	0.774937	0.756712	244	tags=67%, list=12%, signal=59%	NLRC5/CDC37
HP_TOXEMIA_OF_PREGNANCY	HP_TOXEMIA_OF_PREGNANCY	HP_TOXEMIA_OF_PREGNANCY	5	0.623956	1.37989	0.126415	0.78533	0.76686	311	tags=60%, list=15%, signal=51%	SPTBN1/CD46/NR3C2
GOBP_REGULATION_OF_VENTRICULAR_CARDIAC_MUSCLE_CELL_ACTION_POTENTIAL	GOBP_REGULATION_OF_VENTRICULAR_CARDIAC_MUSCLE_CELL_ACTION_POTENTIAL	GOBP_REGULATION_OF_VENTRICULAR_CARDIAC_MUSCLE_CELL_ACTION_POTENTIAL	5	0.623631	1.37917	0.126415	0.78533	0.76686	142	tags=40%, list=7%, signal=37%	DSP/TRPM4
GOBP_POSITIVE_REGULATION_OF_EPITHELIAL_CELL_DIFFERENTIATION	GOBP_POSITIVE_REGULATION_OF_EPITHELIAL_CELL_DIFFERENTIATION	GOBP_POSITIVE_REGULATION_OF_EPITHELIAL_CELL_DIFFERENTIATION	5	0.623283	1.3784	0.126415	0.78533	0.76686	355	tags=60%, list=18%, signal=50%	AHI1/NUMA1/VDR
GOMF_HISTONE_METHYLTRANSFERASE_ACTIVITY_H4_K20_SPECIFIC	GOMF_HISTONE_METHYLTRANSFERASE_ACTIVITY_H4_K20_SPECIFIC	GOMF_HISTONE_METHYLTRANSFERASE_ACTIVITY_H4_K20_SPECIFIC	2	0.835725	1.37787	0.0850622	0.765732	0.747723	334	tags=100%, list=17%, signal=84%	NSD2/NSD1
GOBP_RESPONSE_TO_CAMP	GOBP_RESPONSE_TO_CAMP	GOBP_RESPONSE_TO_CAMP	16	0.427602	1.37763	0.129944	0.788071	0.769537	369	tags=44%, list=18%, signal=36%	PCK1/FOSB/AKAP9/SLC26A3/FOS/CFTR/HSPA5
HP_HEART_BLOCK	HP_HEART_BLOCK	HP_HEART_BLOCK	14	0.454364	1.3772	0.117534	0.784783	0.766326	142	tags=29%, list=7%, signal=27%	MT-ATP8/SYNE2/AKAP9/TRPM4
GOBP_POSITIVE_REGULATION_OF_PROTEIN_AUTOPHOSPHORYLATION	GOBP_POSITIVE_REGULATION_OF_PROTEIN_AUTOPHOSPHORYLATION	GOBP_POSITIVE_REGULATION_OF_PROTEIN_AUTOPHOSPHORYLATION	4	0.659952	1.37682	0.123077	0.78533	0.76686	206	tags=50%, list=10%, signal=45%	DDX3X/VEGFA
GOBP_RESPONSE_TO_MOLECULE_OF_BACTERIAL_ORIGIN	GOBP_RESPONSE_TO_MOLECULE_OF_BACTERIAL_ORIGIN	GOBP_RESPONSE_TO_MOLECULE_OF_BACTERIAL_ORIGIN	41	0.328479	1.37636	0.097786	0.765732	0.747723	161	tags=15%, list=8%, signal=14%	PLCG2/PCK1/SELENOS/NR4A1/IRF3/INAVA
GOBP_CARDIAC_VENTRICLE_DEVELOPMENT	GOBP_CARDIAC_VENTRICLE_DEVELOPMENT	GOBP_CARDIAC_VENTRICLE_DEVELOPMENT	15	0.438182	1.37633	0.136364	0.795833	0.777117	405	tags=47%, list=20%, signal=38%	SOX4/DSP/HES1/NSD2/LUZP1/TRIP11/CHD7
HP_INTELLECTUAL_DISABILITY_PROFOUND	HP_INTELLECTUAL_DISABILITY_PROFOUND	HP_INTELLECTUAL_DISABILITY_PROFOUND	17	0.419936	1.3762	0.139706	0.801077	0.782237	385	tags=41%, list=19%, signal=34%	UGP2/DYNC1H1/SPTAN1/ASH1L/FAR1/CLTC/OFD1
HP_AUTOSOMAL_DOMINANT_GERMLINE_DE_NOVO_MUTATION	HP_AUTOSOMAL_DOMINANT_GERMLINE_DE_NOVO_MUTATION	HP_AUTOSOMAL_DOMINANT_GERMLINE_DE_NOVO_MUTATION	3	0.733711	1.37588	0.107843	0.775549	0.757309	204	tags=67%, list=10%, signal=60%	POLR2A/KMT2C
GOBP_DNA_MODIFICATION	GOBP_DNA_MODIFICATION	GOBP_DNA_MODIFICATION	15	0.437973	1.37567	0.136364	0.795833	0.777117	759	tags=73%, list=38%, signal=46%	MPHOSPH8/KMT2E/ATRX/FOS/EHMT1/TRIM28/TDG/BAZ2A/MBD4/KMT2A/MBD3
HP_EMBRYONAL_RENAL_NEOPLASM	HP_EMBRYONAL_RENAL_NEOPLASM	HP_EMBRYONAL_RENAL_NEOPLASM	7	0.558036	1.37545	0.14611	0.801077	0.782237	898	tags=100%, list=44%, signal=56%	NSD1/TRIM28/KCNQ1OT1/DICER1/SOX9/KCNQ1/BUB3
HP_APLASIA_HYPOPLASIA_INVOLVING_THE_NOSE	HP_APLASIA_HYPOPLASIA_INVOLVING_THE_NOSE	HP_APLASIA_HYPOPLASIA_INVOLVING_THE_NOSE	11	0.473031	1.37494	0.136531	0.795833	0.777117	589	tags=64%, list=29%, signal=45%	ANKRD11/KANSL1/FLNB/OFD1/TRIO/PLEC/SMARCA2
HP_UNDERDEVELOPED_NASAL_ALAE	HP_UNDERDEVELOPED_NASAL_ALAE	HP_UNDERDEVELOPED_NASAL_ALAE	11	0.473031	1.37494	0.136531	0.795833	0.777117	589	tags=64%, list=29%, signal=45%	ANKRD11/KANSL1/FLNB/OFD1/TRIO/PLEC/SMARCA2
GOCC_PLATELET_DENSE_GRANULE	GOCC_PLATELET_DENSE_GRANULE	GOCC_PLATELET_DENSE_GRANULE	3	0.733096	1.37472	0.107843	0.775549	0.757309	20	tags=33%, list=1%, signal=33%	SELENOP
HP_ABNORMAL_DIAPHYSIS_MORPHOLOGY	HP_ABNORMAL_DIAPHYSIS_MORPHOLOGY	HP_ABNORMAL_DIAPHYSIS_MORPHOLOGY	34	0.342248	1.37456	0.119626	0.784783	0.766326	400	tags=44%, list=20%, signal=36%	SLC26A2/UGP2/BUD23/TENT5A/SPTBN1/ATRX/KANSL1/SATB2/HERC2/NSD1/VDR/MCTP2/FLNB/GNAS/TRIP11
GOBP_NEGATIVE_REGULATION_OF_GLIAL_CELL_DIFFERENTIATION	GOBP_NEGATIVE_REGULATION_OF_GLIAL_CELL_DIFFERENTIATION	GOBP_NEGATIVE_REGULATION_OF_GLIAL_CELL_DIFFERENTIATION	4	0.658807	1.37443	0.125	0.78533	0.76686	132	tags=50%, list=7%, signal=47%	LDLR/HES1
HP_OMPHALOCELE	HP_OMPHALOCELE	HP_OMPHALOCELE	6	0.583044	1.37429	0.129456	0.785502	0.767029	847	tags=100%, list=42%, signal=58%	FLNB/CHD7/PPP1R12A/KCNQ1OT1/KCNQ1/PPP2R3C
GOMF_PRE_MRNA_BINDING	GOMF_PRE_MRNA_BINDING	GOMF_PRE_MRNA_BINDING	11	0.472799	1.37427	0.136531	0.795833	0.777117	306	tags=45%, list=15%, signal=39%	HNRNPA2B1/HNRNPU/DDX5/TRA2B/RNPC3
GOBP_REGULATION_OF_RESPONSE_TO_BIOTIC_STIMULUS	GOBP_REGULATION_OF_RESPONSE_TO_BIOTIC_STIMULUS	GOBP_REGULATION_OF_RESPONSE_TO_BIOTIC_STIMULUS	49	0.317347	1.37382	0.0910781	0.765732	0.747723	160	tags=14%, list=8%, signal=13%	PLCG2/SELENOK/HEXIM1/NOP53/NLRC5/USP15/IRF3
GOBP_REGULATION_OF_MITOCHONDRIAL_OUTER_MEMBRANE_PERMEABILIZATION_INVOLVED_IN_APOPTOTIC_SIGNALING_PATHWAY	GOBP_REGULATION_OF_MITOCHONDRIAL_OUTER_MEMBRANE_PERMEABILIZATION_INVOLVED_IN_APOPTOTIC_SIGNALING_PATHWAY	GOBP_REGULATION_OF_MITOCHONDRIAL_OUTER_MEMBRANE_PERMEABILIZATION_INVOLVED_IN_APOPTOTIC_SIGNALING_PATHWAY	6	0.582564	1.37315	0.131332	0.790777	0.772179	143	tags=33%, list=7%, signal=31%	ATP5IF1/HIP1R
GOBP_LONG_TERM_MEMORY	GOBP_LONG_TERM_MEMORY	GOBP_LONG_TERM_MEMORY	4	0.658022	1.37279	0.126923	0.78533	0.76686	115	tags=50%, list=6%, signal=47%	SGK1/LDLR
HP_ABNORMAL_GLOMERULAR_MESANGIUM_MORPHOLOGY	HP_ABNORMAL_GLOMERULAR_MESANGIUM_MORPHOLOGY	HP_ABNORMAL_GLOMERULAR_MESANGIUM_MORPHOLOGY	7	0.556946	1.37276	0.14611	0.801077	0.782237	555	tags=71%, list=27%, signal=52%	PLCE1/MYO1E/ACTN4/CD2AP/INF2
HP_GLOMERULONEPHRITIS	HP_GLOMERULONEPHRITIS	HP_GLOMERULONEPHRITIS	7	0.556946	1.37276	0.14611	0.801077	0.782237	555	tags=71%, list=27%, signal=52%	PLCE1/MYO1E/ACTN4/CD2AP/INF2
GOCC_CHROMOSOMAL_REGION	GOCC_CHROMOSOMAL_REGION	GOCC_CHROMOSOMAL_REGION	50	0.313942	1.37265	0.0914077	0.765732	0.747723	725	tags=54%, list=36%, signal=36%	PPP1R10/CENPX/HNRNPA2B1/HNRNPU/NABP1/ATRX/ZNF207/KANSL1/BOD1L1/CHD4/TPR/STAG1/SMG6/CENPC/PPP1R12A/DYNC1LI2/SMC5/SETX/DHX36/SMC1A/XPO1/MCM7/PRKDC/THOC2/MIS18BP1/RIF1/ZBTB10
GOCC_FILOPODIUM	GOCC_FILOPODIUM	GOCC_FILOPODIUM	12	0.465576	1.37245	0.132959	0.792651	0.77401	180	tags=33%, list=9%, signal=31%	SYNE2/FAT1/UTRN/DYNC1H1
GOMF_PHOSPHATASE_BINDING	GOMF_PHOSPHATASE_BINDING	GOMF_PHOSPHATASE_BINDING	37	0.332959	1.37241	0.102004	0.773104	0.754922	534	tags=35%, list=26%, signal=26%	RACK1/PPP1R10/IQGAP1/SYTL2/PPP1R15A/BOD1L1/TSC2/PHACTR4/CTTNBP2NL/AP3B1/SH2D4A/STAT6/ANAPC5
GOBP_DOUBLE_STRAND_BREAK_REPAIR	GOBP_DOUBLE_STRAND_BREAK_REPAIR	GOBP_DOUBLE_STRAND_BREAK_REPAIR	27	0.360504	1.37229	0.123134	0.78533	0.76686	797	tags=70%, list=39%, signal=43%	FUS/NSD2/NABP1/PAXX/NIPBL/SMC5/SETX/TRIP12/SFPQ/SETD2/EPC1/MCM7/NUCKS1/PNKP/PRKDC/RIF1/KDM2A/PPP4R3B/UBR5
GOBP_RESPONSE_TO_INTERLEUKIN_6	GOBP_RESPONSE_TO_INTERLEUKIN_6	GOBP_RESPONSE_TO_INTERLEUKIN_6	2	0.832338	1.37228	0.0892116	0.765732	0.747723	40	tags=50%, list=2%, signal=49%	PCK1
HP_KETONURIA	HP_KETONURIA	HP_KETONURIA	2	0.832338	1.37228	0.0892116	0.765732	0.747723	40	tags=50%, list=2%, signal=49%	PCK1
GOBP_SEQUESTERING_OF_CALCIUM_ION	GOBP_SEQUESTERING_OF_CALCIUM_ION	GOBP_SEQUESTERING_OF_CALCIUM_ION	12	0.465454	1.37209	0.132959	0.792651	0.77401	1	tags=8%, list=0%, signal=8%	PLCG2
GOCC_CORTICAL_ACTIN_CYTOSKELETON	GOCC_CORTICAL_ACTIN_CYTOSKELETON	GOCC_CORTICAL_ACTIN_CYTOSKELETON	23	0.381914	1.37192	0.130435	0.789616	0.771046	340	tags=48%, list=17%, signal=40%	LLGL2/MYH9/IQGAP1/SPTBN1/UTRN/SPTAN1/SHROOM3/MYO1A/AKAP13/MYO1E/ACTN4
HP_PEDIATRIC_ONSET	HP_PEDIATRIC_ONSET	HP_PEDIATRIC_ONSET	105	0.268911	1.37192	0.0608229	0.711049	0.694326	485	tags=31%, list=24%, signal=25%	PLCG2/PCK1/SON/SYNE2/YME1L1/HNRNPU/DDX3X/LAMA3/MYH9/DYNC1H1/TPM3/SPTAN1/KMT2E/PLCE1/SCNN1A/HERC2/NR3C2/TSC2/VDR/CFTR/ASH1L/FAR1/RETREG1/CHD2/PNP/GNAS/PHIP/SCN9A/MACF1/CC2D1A/HADHA/PLEKHM1/MIA3
GOBP_INTERLEUKIN_23_PRODUCTION	GOBP_INTERLEUKIN_23_PRODUCTION	GOBP_INTERLEUKIN_23_PRODUCTION	2	0.832022	1.37176	0.0892116	0.765732	0.747723	1	tags=50%, list=0%, signal=50%	PLCG2
HP_PERSISTENCE_OF_PRIMARY_TEETH	HP_PERSISTENCE_OF_PRIMARY_TEETH	HP_PERSISTENCE_OF_PRIMARY_TEETH	3	0.73134	1.37143	0.107843	0.775549	0.757309	362	tags=67%, list=18%, signal=55%	SOX4/EHMT1
HP_ABNORMALITY_OF_THE_VOICE	HP_ABNORMALITY_OF_THE_VOICE	HP_ABNORMALITY_OF_THE_VOICE	68	0.292924	1.37055	0.0702403	0.734412	0.71714	633	tags=50%, list=31%, signal=36%	ATP5F1A/SLC26A2/SYNE2/BUD23/LAMA3/SPTBN1/SPG7/TPM3/KMT2E/ARID1B/KANSL1/NIPBL/HERC2/TNRC6B/VPS13A/BPTF/NSD1/MT-ND3/EIF4G1/GNAS/CHD7/UFD1/PLCB4/PPP1R15B/MT-ND6/TRIP12/GIGYF2/PLEC/DYNC1I2/MYH14/SEC31A/HUWE1/SMC1A/MT-ATP6
GOBP_NEGATIVE_REGULATION_OF_GENE_EXPRESSION_EPIGENETIC	GOBP_NEGATIVE_REGULATION_OF_GENE_EXPRESSION_EPIGENETIC	GOBP_NEGATIVE_REGULATION_OF_GENE_EXPRESSION_EPIGENETIC	14	0.452004	1.37005	0.117534	0.784783	0.766326	759	tags=71%, list=38%, signal=45%	MPHOSPH8/TPR/UBR2/TRIM28/NRDE2/BAZ2A/EPC1/POLE3/RIF1/MBD3
GOBP_POSITIVE_REGULATION_OF_AXONOGENESIS	GOBP_POSITIVE_REGULATION_OF_AXONOGENESIS	GOBP_POSITIVE_REGULATION_OF_AXONOGENESIS	9	0.508934	1.36956	0.136802	0.795833	0.777117	439	tags=56%, list=22%, signal=44%	GOLGA4/VEGFA/EIF4G2/PLXNB1/MACF1
HP_HEPATIC_ENCEPHALOPATHY	HP_HEPATIC_ENCEPHALOPATHY	HP_HEPATIC_ENCEPHALOPATHY	2	0.830398	1.36908	0.0912863	0.765732	0.747723	40	tags=50%, list=2%, signal=49%	PCK1
GOBP_NEGATIVE_REGULATION_OF_DNA_TEMPLATED_TRANSCRIPTION_ELONGATION	GOBP_NEGATIVE_REGULATION_OF_DNA_TEMPLATED_TRANSCRIPTION_ELONGATION	GOBP_NEGATIVE_REGULATION_OF_DNA_TEMPLATED_TRANSCRIPTION_ELONGATION	5	0.619066	1.36908	0.135849	0.795833	0.777117	574	tags=80%, list=28%, signal=57%	HEXIM1/HNRNPU/SUPT5H/TCERG1
HP_DUPLICATION_INVOLVING_BONES_OF_THE_FEET	HP_DUPLICATION_INVOLVING_BONES_OF_THE_FEET	HP_DUPLICATION_INVOLVING_BONES_OF_THE_FEET	14	0.451529	1.36861	0.117534	0.784783	0.766326	628	tags=64%, list=31%, signal=45%	AHI1/NSD2/LUZP1/SPEN/OFD1/UFD1/CASZ1/RERE/SETD5
GOBP_FIBROBLAST_GROWTH_FACTOR_RECEPTOR_SIGNALING_PATHWAY	GOBP_FIBROBLAST_GROWTH_FACTOR_RECEPTOR_SIGNALING_PATHWAY	GOBP_FIBROBLAST_GROWTH_FACTOR_RECEPTOR_SIGNALING_PATHWAY	6	0.580533	1.36837	0.133208	0.793388	0.774729	488	tags=67%, list=24%, signal=51%	IQGAP1/THBS1/KIF16B/SETX
GOBP_CYTOPLASMIC_PATTERN_RECOGNITION_RECEPTOR_SIGNALING_PATHWAY	GOBP_CYTOPLASMIC_PATTERN_RECOGNITION_RECEPTOR_SIGNALING_PATHWAY	GOBP_CYTOPLASMIC_PATTERN_RECOGNITION_RECEPTOR_SIGNALING_PATHWAY	15	0.43541	1.36762	0.142045	0.801077	0.782237	610	tags=67%, list=30%, signal=47%	NOP53/USP15/IRF3/INAVA/ERBIN/RIOK3/UFD1/ANKRD17/PUM1/PUM2
GOBP_LEARNING	GOBP_LEARNING	GOBP_LEARNING	7	0.554823	1.36753	0.149905	0.806505	0.787537	344	tags=43%, list=17%, signal=36%	BTG2/FOS/HRH1
HP_SCROTAL_HYPOPLASIA	HP_SCROTAL_HYPOPLASIA	HP_SCROTAL_HYPOPLASIA	6	0.580069	1.36727	0.135084	0.7949	0.776205	853	tags=100%, list=42%, signal=58%	ATRX/HERC2/KIAA1109/SMARCA2/SOX9/TCOF1
HP_LIMB_DYSTONIA	HP_LIMB_DYSTONIA	HP_LIMB_DYSTONIA	6	0.580064	1.36726	0.135084	0.7949	0.776205	676	tags=83%, list=33%, signal=56%	FUS/VPS13C/VPS13A/SMC1A/SPG11
GOBP_CELL_CYCLE_PROCESS	GOBP_CELL_CYCLE_PROCESS	GOBP_CELL_CYCLE_PROCESS	150	0.249941	1.36715	0.0571258	0.705668	0.689072	636	tags=41%, list=31%, signal=31%	PLCG2/TCIM/PPP1R10/CENPX/SON/HSPA2/NOP53/HNRNPU/PKN2/DDX3X/LLGL2/NUMA1/MYH9/SPTBN1/DYNC1H1/DDX39B/KMT2E/NABP1/ATRX/ZNF207/EPS8/MEPCE/CDK5RAP3/NIPBL/TPR/UBR2/STAG1/CDK10/EIF4G1/LIMK2/NASP/CLTC/PCM1/OFD1/CDK13/RTF2/PHIP/CENPC/PPP1R12A/USP8/SMC5/VPS4B/ANKRD17/MYO19/BIRC6/GIGYF2/CSNK2A1/SFPQ/ANAPC5/WASL/PRPF40A/MAP4/PLK2/ZNF830/ROCK2/PLEC/SETD2/CSNK1D/WDR6/SMC1A/ZFP36L1/XPO1
GOMF_DNA_POLYMERASE_BINDING	GOMF_DNA_POLYMERASE_BINDING	GOMF_DNA_POLYMERASE_BINDING	4	0.655275	1.36706	0.126923	0.78533	0.76686	700	tags=100%, list=35%, signal=66%	PAXX/SMG6/SMARCA4/HSP90AA1
GOBP_CELLULAR_RESPONSE_TO_HYDROGEN_PEROXIDE	GOBP_CELLULAR_RESPONSE_TO_HYDROGEN_PEROXIDE	GOBP_CELLULAR_RESPONSE_TO_HYDROGEN_PEROXIDE	11	0.470316	1.36705	0.142066	0.801077	0.782237	5	tags=9%, list=0%, signal=9%	RACK1
HP_PREAURICULAR_SKIN_TAG	HP_PREAURICULAR_SKIN_TAG	HP_PREAURICULAR_SKIN_TAG	13	0.455605	1.36665	0.141491	0.801077	0.782237	426	tags=54%, list=21%, signal=43%	HNRNPU/ANKRD11/NSD2/ARID1B/FLNB/CHD7/PLCB4
GOCC_PLASMA_MEMBRANE_REGION	GOCC_PLASMA_MEMBRANE_REGION	GOCC_PLASMA_MEMBRANE_REGION	113	0.264189	1.3666	0.0548673	0.704317	0.687753	412	tags=29%, list=20%, signal=25%	PLCG2/ITLN1/SLC26A2/ATP2C2/SYNE2/AKAP9/PATJ/FAT1/DSP/ABCC3/LDLR/PKN2/SLC26A3/HIP1R/MYH9/SPTBN1/UTRN/CDHR1/EPS8/MYO1C/SHROOM3/HSPA8/ERBIN/SCNN1A/MYO1A/LIMA1/MAP7/CFTR/EPPK1/CLTC/GNAS/TFRC/EPB41
GOMF_CHROMATIN_BINDING	GOMF_CHROMATIN_BINDING	GOMF_CHROMATIN_BINDING	86	0.280266	1.36605	0.0752688	0.755028	0.737271	685	tags=48%, list=34%, signal=33%	BRD2/POLR2A/TLE4/HNRNPU/HES1/EGR1/IRF3/MPHOSPH8/FUS/NSD2/ARID1B/ATRX/DDX5/SATB2/FOS/NIPBL/CHD4/NSD1/ACTN4/TPR/STAG1/ASH1L/HP1BP3/TRIM28/CHD7/SUPT5H/ANKRD17/SFPQ/SMARCC2/MLLT6/KDM5A/SMARCA2/RERE/PER1/SMC1A/JUN/SMARCA4/SUPT6H/NUCKS1/SOX9/POLE3
HP_APLASIA_HYPOPLASIA_OF_THE_PHALANGES_OF_THE_HAND	HP_APLASIA_HYPOPLASIA_OF_THE_PHALANGES_OF_THE_HAND	HP_APLASIA_HYPOPLASIA_OF_THE_PHALANGES_OF_THE_HAND	29	0.35386	1.36563	0.117424	0.784783	0.766326	1011	tags=79%, list=50%, signal=40%	SLC26A2/ARID1B/NIPBL/MCTP2/FLNB/GNAS/TRIP11/CNOT1/MIA3/TRIO/SMARCA2/SMC1A/SMARCA4/DLL4/SOX9/KMT2A/CANT1/COG4/BRD4/KDM5C/UPF3B/JAG1/NOTCH1
GOBP_PORE_COMPLEX_ASSEMBLY	GOBP_PORE_COMPLEX_ASSEMBLY	GOBP_PORE_COMPLEX_ASSEMBLY	2	0.828303	1.36563	0.093361	0.765732	0.747723	349	tags=100%, list=17%, signal=83%	AFDN/TPR
GOMF_DYNEIN_COMPLEX_BINDING	GOMF_DYNEIN_COMPLEX_BINDING	GOMF_DYNEIN_COMPLEX_BINDING	2	0.828303	1.36563	0.093361	0.765732	0.747723	349	tags=100%, list=17%, signal=83%	NUMA1/TPR
GOBP_REGULATION_OF_UBIQUITIN_DEPENDENT_PROTEIN_CATABOLIC_PROCESS	GOBP_REGULATION_OF_UBIQUITIN_DEPENDENT_PROTEIN_CATABOLIC_PROCESS	GOBP_REGULATION_OF_UBIQUITIN_DEPENDENT_PROTEIN_CATABOLIC_PROCESS	31	0.348134	1.36529	0.124535	0.78533	0.76686	94	tags=10%, list=5%, signal=9%	RACK1/ELOB/NOP53
GOBP_ER_OVERLOAD_RESPONSE	GOBP_ER_OVERLOAD_RESPONSE	GOBP_ER_OVERLOAD_RESPONSE	4	0.65433	1.36509	0.128846	0.78533	0.76686	429	tags=75%, list=21%, signal=59%	SELENOS/HSPA5/PPP1R15B
GOBP_AXON_EXTENSION	GOBP_AXON_EXTENSION	GOBP_AXON_EXTENSION	15	0.434417	1.3645	0.143939	0.801077	0.782237	715	tags=67%, list=35%, signal=43%	GOLGA4/VEGFA/EIF4G2/VCL/MACF1/SEMA4A/SHTN1/SPG11/HSP90AA1/DNM2
HP_INFANTILE_ONSET	HP_INFANTILE_ONSET	HP_INFANTILE_ONSET	83	0.278255	1.36448	0.0685413	0.725297	0.708239	439	tags=29%, list=22%, signal=24%	PLCG2/PCK1/SON/YME1L1/HNRNPU/DDX3X/LAMA3/SPTAN1/KMT2E/SCNN1A/HERC2/NR3C2/TSC2/VDR/CFTR/ASH1L/FAR1/RETREG1/CHD2/PNP/GNAS/PHIP/SCN9A/MACF1
GOCC_AP_TYPE_MEMBRANE_COAT_ADAPTOR_COMPLEX	GOCC_AP_TYPE_MEMBRANE_COAT_ADAPTOR_COMPLEX	GOCC_AP_TYPE_MEMBRANE_COAT_ADAPTOR_COMPLEX	5	0.616947	1.36439	0.139623	0.801077	0.782237	778	tags=100%, list=38%, signal=62%	AP1G2/AP3B1/AP3D1/AP2B1/AP1G1
GOBP_SULFUR_COMPOUND_TRANSPORT	GOBP_SULFUR_COMPOUND_TRANSPORT	GOBP_SULFUR_COMPOUND_TRANSPORT	5	0.616477	1.36335	0.139623	0.801077	0.782237	124	tags=40%, list=6%, signal=38%	SLC26A2/SLC26A3
GOBP_POSITIVE_REGULATION_OF_MITOCHONDRIAL_OUTER_MEMBRANE_PERMEABILIZATION_INVOLVED_IN_APOPTOTIC_SIGNALING_PATHWAY	GOBP_POSITIVE_REGULATION_OF_MITOCHONDRIAL_OUTER_MEMBRANE_PERMEABILIZATION_INVOLVED_IN_APOPTOTIC_SIGNALING_PATHWAY	GOBP_POSITIVE_REGULATION_OF_MITOCHONDRIAL_OUTER_MEMBRANE_PERMEABILIZATION_INVOLVED_IN_APOPTOTIC_SIGNALING_PATHWAY	4	0.653496	1.36335	0.130769	0.789616	0.771046	143	tags=50%, list=7%, signal=47%	ATP5IF1/HIP1R
HP_EXTERNAL_GENITAL_HYPOPLASIA	HP_EXTERNAL_GENITAL_HYPOPLASIA	HP_EXTERNAL_GENITAL_HYPOPLASIA	59	0.300766	1.36283	0.0805861	0.765732	0.747723	696	tags=61%, list=34%, signal=41%	AHI1/BUD23/SPTBN1/CDHR1/ARID1B/ATRX/SATB2/LUZP1/NIPBL/HERC2/SPEN/CHD4/NSD1/CFTR/STAG1/MCTP2/EHMT1/OFD1/SNRNP200/CHD7/PMM2/PPP1R12A/DHDDS/GBA2/KIAA1109/OGT/CASZ1/SEMA4A/SMARCA2/RERE/HUWE1/SMC1A/PNKP/SOX9/PRKDC/THOC2
GOBP_NEGATIVE_REGULATION_OF_CELL_CYCLE_G2_M_PHASE_TRANSITION	GOBP_NEGATIVE_REGULATION_OF_CELL_CYCLE_G2_M_PHASE_TRANSITION	GOBP_NEGATIVE_REGULATION_OF_CELL_CYCLE_G2_M_PHASE_TRANSITION	5	0.616121	1.36257	0.139623	0.801077	0.782237	560	tags=80%, list=28%, signal=58%	NOP53/NABP1/CDK5RAP3/ZNF830
HP_SLENDER_LONG_BONE	HP_SLENDER_LONG_BONE	HP_SLENDER_LONG_BONE	3	0.726427	1.36222	0.115686	0.784783	0.766326	137	tags=67%, list=7%, signal=62%	SON/TENT5A
GOBP_RNA_PHOSPHODIESTER_BOND_HYDROLYSIS	GOBP_RNA_PHOSPHODIESTER_BOND_HYDROLYSIS	GOBP_RNA_PHOSPHODIESTER_BOND_HYDROLYSIS	15	0.433604	1.36195	0.143939	0.801077	0.782237	808	tags=80%, list=40%, signal=48%	ERN2/TRIR/PCF11/INTS11/SMG6/CNOT1/DICER1/XRN1/BMS1/CPSF1/CNOT2/ENDOV
GOBP_SOMATIC_DIVERSIFICATION_OF_IMMUNOGLOBULINS	GOBP_SOMATIC_DIVERSIFICATION_OF_IMMUNOGLOBULINS	GOBP_SOMATIC_DIVERSIFICATION_OF_IMMUNOGLOBULINS	7	0.552455	1.36169	0.149905	0.806505	0.787537	712	tags=86%, list=35%, signal=56%	NSD2/TFRC/STAT6/SUPT6H/PRKDC/RIF1
GOBP_POSITIVE_REGULATION_OF_MEMBRANE_PERMEABILITY	GOBP_POSITIVE_REGULATION_OF_MEMBRANE_PERMEABILITY	GOBP_POSITIVE_REGULATION_OF_MEMBRANE_PERMEABILITY	11	0.468471	1.36169	0.145756	0.801077	0.782237	191	tags=27%, list=9%, signal=25%	ATP5IF1/HIP1R/SPG7
GOCC_ADHERENS_JUNCTION	GOCC_ADHERENS_JUNCTION	GOCC_ADHERENS_JUNCTION	34	0.339004	1.36153	0.128972	0.78533	0.76686	411	tags=35%, list=20%, signal=29%	AHI1/CTNND1/AFDN/MYH9/VEGFA/POF1B/SHROOM3/FMN1/MYO1E/NECTIN2/EIF4G2/VCL
GOBP_MAMMARY_GLAND_INVOLUTION	GOBP_MAMMARY_GLAND_INVOLUTION	GOBP_MAMMARY_GLAND_INVOLUTION	2	0.825334	1.36074	0.0954357	0.765732	0.747723	355	tags=100%, list=18%, signal=83%	ELF3/VDR
GOBP_GLUCAN_BIOSYNTHETIC_PROCESS	GOBP_GLUCAN_BIOSYNTHETIC_PROCESS	GOBP_GLUCAN_BIOSYNTHETIC_PROCESS	6	0.577233	1.36059	0.136961	0.795833	0.777117	93	tags=33%, list=5%, signal=32%	SELENOS/UGP2
HP_PROPTOSIS	HP_PROPTOSIS	HP_PROPTOSIS	19	0.400303	1.35945	0.152855	0.811544	0.792458	1026	tags=89%, list=51%, signal=45%	SPTBN1/NSD2/NIPBL/FLNB/KCNQ1OT1/DYNC1I2/TTC37/AFF4/SOX9/CANT1/KCNQ1/COG4/EP300/LETM1/JAG1/KAT6A/AKT1
GOBP_CARDIAC_CHAMBER_MORPHOGENESIS	GOBP_CARDIAC_CHAMBER_MORPHOGENESIS	GOBP_CARDIAC_CHAMBER_MORPHOGENESIS	11	0.467676	1.35938	0.147601	0.801077	0.782237	229	tags=36%, list=11%, signal=32%	SOX4/DSP/HES1/NSD2
GOBP_MEMBRANE_HYPERPOLARIZATION	GOBP_MEMBRANE_HYPERPOLARIZATION	GOBP_MEMBRANE_HYPERPOLARIZATION	2	0.824344	1.3591	0.0954357	0.765732	0.747723	357	tags=100%, list=18%, signal=82%	SLC26A3/CFTR
GOBP_REGULATION_OF_ANION_CHANNEL_ACTIVITY	GOBP_REGULATION_OF_ANION_CHANNEL_ACTIVITY	GOBP_REGULATION_OF_ANION_CHANNEL_ACTIVITY	2	0.824344	1.3591	0.0954357	0.765732	0.747723	357	tags=100%, list=18%, signal=82%	ANO9/CFTR
GOBP_REGULATION_OF_INORGANIC_ANION_TRANSMEMBRANE_TRANSPORT	GOBP_REGULATION_OF_INORGANIC_ANION_TRANSMEMBRANE_TRANSPORT	GOBP_REGULATION_OF_INORGANIC_ANION_TRANSMEMBRANE_TRANSPORT	2	0.824344	1.3591	0.0954357	0.765732	0.747723	357	tags=100%, list=18%, signal=82%	ANO9/CFTR
GOBP_VESICLE_DOCKING_INVOLVED_IN_EXOCYTOSIS	GOBP_VESICLE_DOCKING_INVOLVED_IN_EXOCYTOSIS	GOBP_VESICLE_DOCKING_INVOLVED_IN_EXOCYTOSIS	2	0.824344	1.3591	0.0954357	0.765732	0.747723	357	tags=100%, list=18%, signal=82%	SYTL2/CFTR
HP_ACUTE_INFECTIOUS_PNEUMONIA	HP_ACUTE_INFECTIOUS_PNEUMONIA	HP_ACUTE_INFECTIOUS_PNEUMONIA	2	0.824344	1.3591	0.0954357	0.765732	0.747723	357	tags=100%, list=18%, signal=82%	SCNN1A/CFTR
HP_ATOPIC_DERMATITIS	HP_ATOPIC_DERMATITIS	HP_ATOPIC_DERMATITIS	2	0.824344	1.3591	0.0954357	0.765732	0.747723	357	tags=100%, list=18%, signal=82%	SCNN1A/CFTR
HP_CHRONIC_BRONCHITIS	HP_CHRONIC_BRONCHITIS	HP_CHRONIC_BRONCHITIS	2	0.824344	1.3591	0.0954357	0.765732	0.747723	357	tags=100%, list=18%, signal=82%	SCNN1A/CFTR
HP_COR_PULMONALE	HP_COR_PULMONALE	HP_COR_PULMONALE	2	0.824344	1.3591	0.0954357	0.765732	0.747723	357	tags=100%, list=18%, signal=82%	TPM3/CFTR
HP_RECURRENT_HAEMOPHILUS_INFLUENZAE_INFECTIONS	HP_RECURRENT_HAEMOPHILUS_INFLUENZAE_INFECTIONS	HP_RECURRENT_HAEMOPHILUS_INFLUENZAE_INFECTIONS	2	0.824344	1.3591	0.0954357	0.765732	0.747723	357	tags=100%, list=18%, signal=82%	SCNN1A/CFTR
HP_REDUCED_FEV1_FVC_RATIO	HP_REDUCED_FEV1_FVC_RATIO	HP_REDUCED_FEV1_FVC_RATIO	2	0.824344	1.3591	0.0954357	0.765732	0.747723	357	tags=100%, list=18%, signal=82%	SCNN1A/CFTR
HP_REDUCED_FORCED_VITAL_CAPACITY	HP_REDUCED_FORCED_VITAL_CAPACITY	HP_REDUCED_FORCED_VITAL_CAPACITY	2	0.824344	1.3591	0.0954357	0.765732	0.747723	357	tags=100%, list=18%, signal=82%	TPM3/CFTR
GOBP_HEPATOCYTE_DIFFERENTIATION	GOBP_HEPATOCYTE_DIFFERENTIATION	GOBP_HEPATOCYTE_DIFFERENTIATION	2	0.823982	1.35851	0.0954357	0.765732	0.747723	40	tags=50%, list=2%, signal=49%	PCK1
GOMF_MOLECULAR_ADAPTOR_ACTIVITY	GOMF_MOLECULAR_ADAPTOR_ACTIVITY	GOMF_MOLECULAR_ADAPTOR_ACTIVITY	56	0.303335	1.35849	0.093578	0.765732	0.747723	438	tags=32%, list=22%, signal=26%	RACK1/SYNE2/AKAP9/HIP1R/MYH9/IQGAP1/AP1G2/PAXX/EPS8/ELOC/HSPA8/AKAP13/ZC3H18/TPR/EIF4G1/SRRT/MAVS/CNOT1
GOBP_CELLULAR_RESPONSE_TO_DEXAMETHASONE_STIMULUS	GOBP_CELLULAR_RESPONSE_TO_DEXAMETHASONE_STIMULUS	GOBP_CELLULAR_RESPONSE_TO_DEXAMETHASONE_STIMULUS	7	0.55097	1.35803	0.149905	0.806505	0.787537	52	tags=29%, list=3%, signal=28%	PCK1/ATP5F1A
GOBP_REGULATION_OF_METAL_ION_TRANSPORT	GOBP_REGULATION_OF_METAL_ION_TRANSPORT	GOBP_REGULATION_OF_METAL_ION_TRANSPORT	42	0.322161	1.3572	0.110497	0.775549	0.757309	220	tags=19%, list=11%, signal=17%	PLCG2/AHNAK/HSPA2/ATP2C2/AKAP9/HES1/UTRN/VMP1
GOBP_S_ADENOSYLMETHIONINE_METABOLIC_PROCESS	GOBP_S_ADENOSYLMETHIONINE_METABOLIC_PROCESS	GOBP_S_ADENOSYLMETHIONINE_METABOLIC_PROCESS	3	0.723515	1.35676	0.117647	0.784783	0.766326	185	tags=67%, list=9%, signal=61%	MAT2A/AMD1
HP_SECONDARY_AMENORRHEA	HP_SECONDARY_AMENORRHEA	HP_SECONDARY_AMENORRHEA	4	0.650187	1.35645	0.130769	0.789616	0.771046	405	tags=75%, list=20%, signal=60%	BPTF/DIAPH2/CHD7
GOBP_CHROMATIN_ASSEMBLY_OR_DISASSEMBLY	GOBP_CHROMATIN_ASSEMBLY_OR_DISASSEMBLY	GOBP_CHROMATIN_ASSEMBLY_OR_DISASSEMBLY	33	0.342657	1.35628	0.111954	0.779081	0.760758	759	tags=58%, list=38%, signal=37%	BRD2/MPHOSPH8/ATRX/SHPRH/TPR/UBR2/NASP/HP1BP3/TRIM28/NRDE2/BAZ2A/SMARCC2/SMARCA4/SOX9/POLE3/RIF1/NAP1L4/PADI2/MBD3
GOBP_REGULATION_OF_CELL_CYCLE_G1_S_PHASE_TRANSITION	GOBP_REGULATION_OF_CELL_CYCLE_G1_S_PHASE_TRANSITION	GOBP_REGULATION_OF_CELL_CYCLE_G1_S_PHASE_TRANSITION	32	0.344635	1.35599	0.121905	0.78533	0.76686	18	tags=6%, list=1%, signal=6%	PLCG2/TCIM
HP_FULL_CHEEKS	HP_FULL_CHEEKS	HP_FULL_CHEEKS	16	0.420821	1.35579	0.137476	0.795833	0.777117	429	tags=44%, list=21%, signal=35%	SLC26A2/SON/SPTBN1/KMT2E/GNAS/PLCB4/PPP1R15B
GOBP_REGULATION_OF_PROTEIN_PHOSPHORYLATION	GOBP_REGULATION_OF_PROTEIN_PHOSPHORYLATION	GOBP_REGULATION_OF_PROTEIN_PHOSPHORYLATION	126	0.257252	1.35521	0.0530035	0.695105	0.678758	338	tags=21%, list=17%, signal=19%	PLCG2/RACK1/TCIM/ITLN1/GADD45B/HEXIM1/HSPA2/AKAP9/NOP53/RTRAF/DDX3X/HES1/ERN2/EGR1/IQGAP1/PILRB/VEGFA/CDK12/PIK3R3/THBS1/CDC37/CDK5RAP3/PLCE1/AKAP13/TSC2/NSD1/AKT1S1
HP_ABNORMALITY_OF_THE_GLABELLA	HP_ABNORMALITY_OF_THE_GLABELLA	HP_ABNORMALITY_OF_THE_GLABELLA	3	0.722669	1.35517	0.123529	0.78533	0.76686	229	tags=67%, list=11%, signal=59%	SPTBN1/NSD2
GOMF_C2H2_ZINC_FINGER_DOMAIN_BINDING	GOMF_C2H2_ZINC_FINGER_DOMAIN_BINDING	GOMF_C2H2_ZINC_FINGER_DOMAIN_BINDING	2	0.82187	1.35502	0.0975104	0.765732	0.747723	362	tags=100%, list=18%, signal=82%	SRRM2/EHMT1
HP_UPLIFTED_EARLOBE	HP_UPLIFTED_EARLOBE	HP_UPLIFTED_EARLOBE	2	0.82187	1.35502	0.0975104	0.765732	0.747723	362	tags=100%, list=18%, signal=82%	KMT2C/EHMT1
HP_GERM_CELL_NEOPLASIA	HP_GERM_CELL_NEOPLASIA	HP_GERM_CELL_NEOPLASIA	10	0.487332	1.35466	0.152091	0.809224	0.790193	1042	tags=100%, list=52%, signal=49%	NSD1/KCNQ1OT1/DICER1/SETD2/RNF43/SOX9/MDM2/KCNQ1/AKT1/ERBB2
GOBP_POSITIVE_REGULATION_OF_ISOTYPE_SWITCHING	GOBP_POSITIVE_REGULATION_OF_ISOTYPE_SWITCHING	GOBP_POSITIVE_REGULATION_OF_ISOTYPE_SWITCHING	4	0.649331	1.35466	0.134615	0.7949	0.776205	712	tags=100%, list=35%, signal=65%	NSD2/TFRC/STAT6/RIF1
GOBP_REGULATION_OF_DOUBLE_STRAND_BREAK_REPAIR_VIA_NONHOMOLOGOUS_END_JOINING	GOBP_REGULATION_OF_DOUBLE_STRAND_BREAK_REPAIR_VIA_NONHOMOLOGOUS_END_JOINING	GOBP_REGULATION_OF_DOUBLE_STRAND_BREAK_REPAIR_VIA_NONHOMOLOGOUS_END_JOINING	4	0.649331	1.35466	0.134615	0.7949	0.776205	712	tags=100%, list=35%, signal=65%	NSD2/PNKP/PRKDC/RIF1
HP_UPPER_EXTREMITY_JOINT_DISLOCATION	HP_UPPER_EXTREMITY_JOINT_DISLOCATION	HP_UPPER_EXTREMITY_JOINT_DISLOCATION	11	0.465944	1.35435	0.149446	0.806354	0.78739	381	tags=45%, list=19%, signal=37%	SLC26A2/TENT5A/ARID1B/NIPBL/FLNB
HP_GASTROESOPHAGEAL_REFLUX	HP_GASTROESOPHAGEAL_REFLUX	HP_GASTROESOPHAGEAL_REFLUX	72	0.286226	1.35396	0.0732601	0.746829	0.729265	887	tags=64%, list=44%, signal=37%	POLR2A/SON/DSP/BUD23/MUC5B/DYNC1H1/KMT2C/NSD2/ATRX/SATB2/LUZP1/NIPBL/SPEN/NSD1/STAG1/EHMT1/ASH1L/RETREG1/CLTC/GNAS/CHD7/UFD1/SCN9A/DHDDS/AP3B1/CUX1/CASZ1/SMARCA2/SETD2/RERE/SEC31A/SMC1A/MT-ATP6/AFF4/LRP5/KMT2A/SPTLC2/PDHA1/NUP214/GTF2I/KIAA0319L/DPP9/ACADVL/TRAK1/BRD4/NUP62
GOBP_GLYCEROLIPID_METABOLIC_PROCESS	GOBP_GLYCEROLIPID_METABOLIC_PROCESS	GOBP_GLYCEROLIPID_METABOLIC_PROCESS	38	0.327534	1.35389	0.116022	0.784783	0.766326	115	tags=11%, list=6%, signal=10%	PLCG2/PCK1/SMG1/LDLR
HP_TRIANGULAR_FACE	HP_TRIANGULAR_FACE	HP_TRIANGULAR_FACE	19	0.398546	1.35348	0.156538	0.81365	0.794514	627	tags=63%, list=31%, signal=44%	TENT5A/ANKRD11/TNRC6B/BPTF/MCTP2/CDK10/ANKRD17/SMARCA2/RERE/SEC31A/HUWE1/SMC1A
GOBP_REGULATION_OF_PROTEASOMAL_PROTEIN_CATABOLIC_PROCESS	GOBP_REGULATION_OF_PROTEASOMAL_PROTEIN_CATABOLIC_PROCESS	GOBP_REGULATION_OF_PROTEASOMAL_PROTEIN_CATABOLIC_PROCESS	31	0.345071	1.35328	0.137546	0.795833	0.777117	94	tags=10%, list=5%, signal=9%	RACK1/ELOB/NOP53
GOBP_HEAD_DEVELOPMENT	GOBP_HEAD_DEVELOPMENT	GOBP_HEAD_DEVELOPMENT	76	0.28179	1.35296	0.0766423	0.755028	0.737271	420	tags=30%, list=21%, signal=25%	ATP5PF/SELENOP/BTG2/AHI1/SYNE2/ATP5PB/UGP2/CTNND1/HES1/ANKRD11/SLC38A2/ZFHX3/ATRX/SATB2/CDK5RAP3/TRA2B/NIPBL/BPTF/HSPA5/LIMK2/PCM1/CHD7/CCDC14
GOBP_PLATELET_ACTIVATION	GOBP_PLATELET_ACTIVATION	GOBP_PLATELET_ACTIVATION	17	0.412839	1.35295	0.147059	0.801077	0.782237	1	tags=6%, list=0%, signal=6%	PLCG2
GOBP_NEGATIVE_REGULATION_OF_ACUTE_INFLAMMATORY_RESPONSE	GOBP_NEGATIVE_REGULATION_OF_ACUTE_INFLAMMATORY_RESPONSE	GOBP_NEGATIVE_REGULATION_OF_ACUTE_INFLAMMATORY_RESPONSE	2	0.819891	1.35176	0.0975104	0.765732	0.747723	366	tags=100%, list=18%, signal=82%	SELENOS/ASH1L
GOBP_REGULATION_OF_ACUTE_INFLAMMATORY_RESPONSE	GOBP_REGULATION_OF_ACUTE_INFLAMMATORY_RESPONSE	GOBP_REGULATION_OF_ACUTE_INFLAMMATORY_RESPONSE	2	0.819891	1.35176	0.0975104	0.765732	0.747723	366	tags=100%, list=18%, signal=82%	SELENOS/ASH1L
GOBP_UTERUS_DEVELOPMENT	GOBP_UTERUS_DEVELOPMENT	GOBP_UTERUS_DEVELOPMENT	2	0.819891	1.35176	0.0975104	0.765732	0.747723	366	tags=100%, list=18%, signal=82%	NIPBL/ASH1L
GOBP_UTERUS_MORPHOGENESIS	GOBP_UTERUS_MORPHOGENESIS	GOBP_UTERUS_MORPHOGENESIS	2	0.819891	1.35176	0.0975104	0.765732	0.747723	366	tags=100%, list=18%, signal=82%	NIPBL/ASH1L
GOBP_CELLULAR_RESPONSE_TO_REACTIVE_NITROGEN_SPECIES	GOBP_CELLULAR_RESPONSE_TO_REACTIVE_NITROGEN_SPECIES	GOBP_CELLULAR_RESPONSE_TO_REACTIVE_NITROGEN_SPECIES	4	0.647845	1.35156	0.140385	0.801077	0.782237	715	tags=100%, list=35%, signal=65%	ATP5F1A/STAT6/CFLAR/DNM2
GOBP_TRANSFERRIN_TRANSPORT	GOBP_TRANSFERRIN_TRANSPORT	GOBP_TRANSFERRIN_TRANSPORT	4	0.647845	1.35156	0.140385	0.801077	0.782237	715	tags=100%, list=35%, signal=65%	REP15/CLTC/TFRC/DNM2
GOBP_RENAL_SYSTEM_VASCULATURE_DEVELOPMENT	GOBP_RENAL_SYSTEM_VASCULATURE_DEVELOPMENT	GOBP_RENAL_SYSTEM_VASCULATURE_DEVELOPMENT	4	0.64784	1.35155	0.140385	0.801077	0.782237	138	tags=50%, list=7%, signal=47%	HES1/EGR1
HP_ABNORMAL_TESTIS_MORPHOLOGY	HP_ABNORMAL_TESTIS_MORPHOLOGY	HP_ABNORMAL_TESTIS_MORPHOLOGY	106	0.263066	1.35145	0.0684211	0.724649	0.707607	628	tags=47%, list=31%, signal=34%	SOX4/SLC26A2/AHI1/BUD23/ANKRD11/NSD2/CDHR1/KMT2E/ARID1B/ATRX/KANSL1/SATB2/LUZP1/NIPBL/HERC2/TNRC6B/SPEN/CHD4/BPTF/NSD1/CFTR/STAG1/MCTP2/EHMT1/ASH1L/FLNB/OFD1/GNAS/SNRNP200/CHD7/PMM2/UFD1/PHIP/PPP1R12A/PPP1R15B/DHDDS/GBA2/KCNQ1OT1/OGT/TRIP12/CASZ1/DICER1/SMARCC2/SEMA4A/SMARCA2/SETD2/RERE/HUWE1/SMC1A/SETD5
GOBP_DEVELOPMENTAL_CELL_GROWTH	GOBP_DEVELOPMENTAL_CELL_GROWTH	GOBP_DEVELOPMENTAL_CELL_GROWTH	22	0.380967	1.35096	0.148008	0.801077	0.782237	783	tags=64%, list=39%, signal=39%	GOLGA4/IQGAP1/VEGFA/AKAP13/EIF4G2/VCL/MACF1/SEMA4A/SHTN1/SPG11/SOX9/HSP90AA1/DNM2/PPARA
GOBP_ADULT_LOCOMOTORY_BEHAVIOR	GOBP_ADULT_LOCOMOTORY_BEHAVIOR	GOBP_ADULT_LOCOMOTORY_BEHAVIOR	5	0.610619	1.3504	0.145283	0.801077	0.782237	552	tags=80%, list=27%, signal=58%	EPS8/CHD7/GIGYF2/PUM1
GOBP_PHOSPHORYLATION	GOBP_PHOSPHORYLATION	GOBP_PHOSPHORYLATION	210	0.236171	1.35026	0.0534623	0.697397	0.680995	709	tags=44%, list=35%, signal=32%	PLCG2/RACK1/TCIM/BRD2/PCK1/ITLN1/PRPF4B/GADD45B/HEXIM1/HSPA2/AKAP9/NOP53/NLRC5/SMG1/SGK1/HNRNPU/WASHC1/PKN2/USP15/RTRAF/DDX3X/HES1/ERN2/EGR1/IQGAP1/SPTBN1/PILRB/VEGFA/CDK12/PIK3R3/THBS1/CDC37/SEPHS2/CDK11A/ILF3/CDK5RAP3/PLCE1/AKAP13/RIOK3/TSC2/NSD1/AKT1S1/CDK10/EIF4G1/LIMK2/RSRC1/TRIM28/CDK13/TFRC/PHIP/PPP1R15B/PANK3/WNK2/MAVS/SRPK1/OGT/SNX6/PEAK1/ARHGEF5/BIRC6/PHKB/TNFRSF14/WNK4/CSNK2A1/STK38/CL…
HP_LARYNGOMALACIA	HP_LARYNGOMALACIA	HP_LARYNGOMALACIA	12	0.458037	1.35022	0.149813	0.806505	0.787537	684	tags=67%, list=34%, signal=44%	SOX4/KANSL1/SATB2/CHD7/UFD1/RALGAPA1/AFF4/SOX9
GOBP_POSITIVE_REGULATION_OF_TRANSLATION_IN_RESPONSE_TO_ENDOPLASMIC_RETICULUM_STRESS	GOBP_POSITIVE_REGULATION_OF_TRANSLATION_IN_RESPONSE_TO_ENDOPLASMIC_RETICULUM_STRESS	GOBP_POSITIVE_REGULATION_OF_TRANSLATION_IN_RESPONSE_TO_ENDOPLASMIC_RETICULUM_STRESS	2	0.818902	1.35013	0.0975104	0.765732	0.747723	368	tags=100%, list=18%, signal=82%	DDX3X/EIF4G1
GOBP_POSITIVE_REGULATION_OF_TRANSLATION_IN_RESPONSE_TO_STRESS	GOBP_POSITIVE_REGULATION_OF_TRANSLATION_IN_RESPONSE_TO_STRESS	GOBP_POSITIVE_REGULATION_OF_TRANSLATION_IN_RESPONSE_TO_STRESS	2	0.818902	1.35013	0.0975104	0.765732	0.747723	368	tags=100%, list=18%, signal=82%	DDX3X/EIF4G1
GOMF_DNA_BINDING_TRANSCRIPTION_FACTOR_ACTIVITY	GOMF_DNA_BINDING_TRANSCRIPTION_FACTOR_ACTIVITY	GOMF_DNA_BINDING_TRANSCRIPTION_FACTOR_ACTIVITY	73	0.283364	1.35012	0.0836364	0.765732	0.747723	811	tags=56%, list=40%, signal=35%	SOX4/ELF3/FOSB/NR4A1/HES1/EGR1/EHF/IRF3/ZNF91/ZFHX3/ZKSCAN1/SATB2/FOS/NR3C2/VDR/TCF7L2/CC2D1A/ZBTB38/ZNF721/STAT6/NFE2L1/CUX1/CASZ1/ZNF518A/SPDEF/IRF1/PRDM2/JUN/MLXIP/SOX9/ZNF644/ZBTB10/CDC5L/TFCP2L1/REL/GPBP1/PPARA/ATF5/GTF2I/ZNF217/DDIT3
GOBP_MONOCYTE_CHEMOTACTIC_PROTEIN_1_PRODUCTION	GOBP_MONOCYTE_CHEMOTACTIC_PROTEIN_1_PRODUCTION	GOBP_MONOCYTE_CHEMOTACTIC_PROTEIN_1_PRODUCTION	3	0.719894	1.34997	0.133333	0.793388	0.774729	299	tags=67%, list=15%, signal=57%	SELENOK/ERBIN
HP_HYPERMETROPIA	HP_HYPERMETROPIA	HP_HYPERMETROPIA	36	0.328668	1.34964	0.113761	0.780124	0.761777	628	tags=56%, list=31%, signal=39%	SON/YME1L1/BUD23/KMT2C/KANSL1/SATB2/LUZP1/HERC2/SPEN/NSD1/EHMT1/PHIP/PPP1R12A/KIAA1109/OGT/CASZ1/SETD2/RERE/HUWE1/SETD5
HP_PRIMARY_AMENORRHEA	HP_PRIMARY_AMENORRHEA	HP_PRIMARY_AMENORRHEA	9	0.50149	1.34952	0.152216	0.809224	0.790193	1013	tags=100%, list=50%, signal=50%	POF1B/NIPBL/HERC2/CHD7/SMC1A/SOX9/BRD4/PPARG/HSD17B4
GOBP_HINDBRAIN_MORPHOGENESIS	GOBP_HINDBRAIN_MORPHOGENESIS	GOBP_HINDBRAIN_MORPHOGENESIS	2	0.818407	1.34931	0.0995851	0.769293	0.751201	369	tags=100%, list=18%, signal=82%	HES1/HSPA5
GOBP_PHOTORECEPTOR_CELL_DIFFERENTIATION	GOBP_PHOTORECEPTOR_CELL_DIFFERENTIATION	GOBP_PHOTORECEPTOR_CELL_DIFFERENTIATION	8	0.515762	1.34925	0.179439	0.839256	0.819518	233	tags=38%, list=12%, signal=33%	AHI1/VEGFA/CDHR1
HP_ROUND_FACE	HP_ROUND_FACE	HP_ROUND_FACE	14	0.445064	1.34901	0.125241	0.78533	0.76686	714	tags=71%, list=35%, signal=47%	ANKRD11/NSD1/GNAS/PHIP/PLCB4/PPP1R15B/USP8/SMC1A/AFF4/KMT2A
GOBP_STRESS_GRANULE_ASSEMBLY	GOBP_STRESS_GRANULE_ASSEMBLY	GOBP_STRESS_GRANULE_ASSEMBLY	9	0.501194	1.34873	0.156069	0.81365	0.794514	767	tags=78%, list=38%, signal=49%	PRRC2C/DDX3X/DYNC1H1/PUM2/G3BP2/TIA1/DDX6
HP_HYPOVOLEMIC_SHOCK	HP_HYPOVOLEMIC_SHOCK	HP_HYPOVOLEMIC_SHOCK	3	0.719142	1.34856	0.133333	0.793388	0.774729	300	tags=67%, list=15%, signal=57%	DSP/SCNN1A
HP_ABNORMAL_CERVICAL_CURVATURE	HP_ABNORMAL_CERVICAL_CURVATURE	HP_ABNORMAL_CERVICAL_CURVATURE	4	0.64638	1.34851	0.140385	0.801077	0.782237	381	tags=75%, list=19%, signal=61%	SLC26A2/TENT5A/FLNB
HP_CERVICAL_KYPHOSIS	HP_CERVICAL_KYPHOSIS	HP_CERVICAL_KYPHOSIS	4	0.64638	1.34851	0.140385	0.801077	0.782237	381	tags=75%, list=19%, signal=61%	SLC26A2/TENT5A/FLNB
HP_HYPOPLASTIC_FIFTH_FINGERNAIL	HP_HYPOPLASTIC_FIFTH_FINGERNAIL	HP_HYPOPLASTIC_FIFTH_FINGERNAIL	5	0.609708	1.34838	0.145283	0.801077	0.782237	651	tags=80%, list=32%, signal=54%	SOX4/ARID1B/SMARCC2/SMARCA4
HP_HYPOPLASTIC_FIFTH_TOENAIL	HP_HYPOPLASTIC_FIFTH_TOENAIL	HP_HYPOPLASTIC_FIFTH_TOENAIL	5	0.609708	1.34838	0.145283	0.801077	0.782237	651	tags=80%, list=32%, signal=54%	SOX4/ARID1B/SMARCC2/SMARCA4
HP_ORAL_AVERSION	HP_ORAL_AVERSION	HP_ORAL_AVERSION	5	0.609708	1.34838	0.145283	0.801077	0.782237	651	tags=80%, list=32%, signal=54%	SOX4/ARID1B/SMARCC2/SMARCA4
HP_PROMINENT_EYELASHES	HP_PROMINENT_EYELASHES	HP_PROMINENT_EYELASHES	5	0.609708	1.34838	0.145283	0.801077	0.782237	651	tags=80%, list=32%, signal=54%	SOX4/ARID1B/SMARCC2/SMARCA4
GOBP_SNRNA_METABOLIC_PROCESS	GOBP_SNRNA_METABOLIC_PROCESS	GOBP_SNRNA_METABOLIC_PROCESS	6	0.572023	1.34831	0.138837	0.799615	0.78081	440	tags=67%, list=22%, signal=52%	INTS6/INTS11/MEPCE/CC2D1A
GOBP_RESPONSE_TO_FRUCTOSE	GOBP_RESPONSE_TO_FRUCTOSE	GOBP_RESPONSE_TO_FRUCTOSE	2	0.817758	1.34825	0.0995851	0.769293	0.751201	40	tags=50%, list=2%, signal=49%	PCK1
HP_IMPAIRED_TANDEM_GAIT	HP_IMPAIRED_TANDEM_GAIT	HP_IMPAIRED_TANDEM_GAIT	7	0.546569	1.34719	0.1537	0.812591	0.79348	767	tags=86%, list=38%, signal=53%	KMT2E/TNRC6B/BPTF/TRIP12/HUWE1/DDX6
GOBP_REGULATION_OF_PROTEIN_CONTAINING_COMPLEX_ASSEMBLY	GOBP_REGULATION_OF_PROTEIN_CONTAINING_COMPLEX_ASSEMBLY	GOBP_REGULATION_OF_PROTEIN_CONTAINING_COMPLEX_ASSEMBLY	77	0.281256	1.34653	0.0752294	0.755028	0.737271	428	tags=30%, list=21%, signal=24%	PLCG2/RACK1/AKAP9/NOP53/DDX3X/HES1/CARMIL1/HIP1R/NUMA1/SPTBN1/VEGFA/SPTAN1/EPS8/FMN1/HSPA8/FBLIM1/RIOK3/EIF4G1/HSPA5/TFRC/FARP2/STMP1/VIL1
HP_ESODEVIATION	HP_ESODEVIATION	HP_ESODEVIATION	15	0.428658	1.34641	0.147727	0.801077	0.782237	604	tags=53%, list=30%, signal=38%	SON/SATB2/HERC2/BPTF/OFD1/PMM2/RERE/HUWE1
GOBP_HISTONE_H3_K9_MODIFICATION	GOBP_HISTONE_H3_K9_MODIFICATION	GOBP_HISTONE_H3_K9_MODIFICATION	10	0.484352	1.34638	0.153992	0.813014	0.793893	1048	tags=100%, list=52%, signal=48%	ATRX/EHMT1/ASH1L/ARID4B/SETD5/RIF1/KMT2A/ZNF451/ARID4A/DNMT1
GOMF_FIBRONECTIN_BINDING	GOMF_FIBRONECTIN_BINDING	GOMF_FIBRONECTIN_BINDING	3	0.717951	1.34632	0.135294	0.795752	0.777038	242	tags=67%, list=12%, signal=59%	VEGFA/THBS1
GOBP_REGULATION_OF_STRIATED_MUSCLE_CONTRACTION	GOBP_REGULATION_OF_STRIATED_MUSCLE_CONTRACTION	GOBP_REGULATION_OF_STRIATED_MUSCLE_CONTRACTION	14	0.44416	1.34627	0.127168	0.78533	0.76686	142	tags=29%, list=7%, signal=27%	AKAP9/DSP/NR4A1/TRPM4
GOBP_RESPONSE_TO_DEXAMETHASONE	GOBP_RESPONSE_TO_DEXAMETHASONE	GOBP_RESPONSE_TO_DEXAMETHASONE	8	0.514565	1.34612	0.179439	0.839256	0.819518	52	tags=25%, list=3%, signal=24%	PCK1/ATP5F1A
GOCC_PLATELET_DENSE_TUBULAR_NETWORK	GOCC_PLATELET_DENSE_TUBULAR_NETWORK	GOCC_PLATELET_DENSE_TUBULAR_NETWORK	2	0.816428	1.34605	0.105809	0.775549	0.757309	373	tags=100%, list=18%, signal=82%	ATP2A3/ITPR3
GOCC_PLATELET_DENSE_TUBULAR_NETWORK_MEMBRANE	GOCC_PLATELET_DENSE_TUBULAR_NETWORK_MEMBRANE	GOCC_PLATELET_DENSE_TUBULAR_NETWORK_MEMBRANE	2	0.816428	1.34605	0.105809	0.775549	0.757309	373	tags=100%, list=18%, signal=82%	ATP2A3/ITPR3
HP_POLYURIA	HP_POLYURIA	HP_POLYURIA	2	0.816428	1.34605	0.105809	0.775549	0.757309	373	tags=100%, list=18%, signal=82%	SON/ITPR3
HP_SHORT_ATTENTION_SPAN	HP_SHORT_ATTENTION_SPAN	HP_SHORT_ATTENTION_SPAN	71	0.285284	1.34585	0.0756458	0.755028	0.737271	716	tags=62%, list=35%, signal=41%	BUD23/SPTBN1/SPG7/VPS13C/KMT2E/KANSL1/SATB2/NIPBL/HERC2/TNRC6B/SPEN/VPS13A/TSC2/BPTF/NSD1/MCTP2/CLTC/CHD2/RSRC1/CHD7/UFD1/PHIP/PPP1R12A/SCN9A/CC2D1A/DHDDS/MT-ND6/ANKRD17/TRIP12/CSNK2A1/TRIO/DYNC1I2/SEMA4A/SMARCA2/SETD2/RERE/HUWE1/SMC1A/SETD5/PNKP/SPG11/NEMF/KMT2A/NOP56
HP_BUNDLE_BRANCH_BLOCK	HP_BUNDLE_BRANCH_BLOCK	HP_BUNDLE_BRANCH_BLOCK	7	0.546003	1.34579	0.155598	0.81365	0.794514	587	tags=71%, list=29%, signal=51%	AKAP9/TRPM4/SCNN1A/PLEC/PRKAG2
GOBP_AORTA_DEVELOPMENT	GOBP_AORTA_DEVELOPMENT	GOBP_AORTA_DEVELOPMENT	8	0.514406	1.34571	0.179439	0.839256	0.819518	132	tags=25%, list=7%, signal=23%	SOX4/HES1
HP_ABNORMAL_CLAVICLE_MORPHOLOGY	HP_ABNORMAL_CLAVICLE_MORPHOLOGY	HP_ABNORMAL_CLAVICLE_MORPHOLOGY	9	0.499992	1.34549	0.159923	0.817258	0.798038	711	tags=78%, list=35%, signal=51%	SLC26A2/CHD4/FLNB/TRIP11/MYSM1/LRP5/HPGD
GOMF_STRUCTURAL_CONSTITUENT_OF_CYTOSKELETON	GOMF_STRUCTURAL_CONSTITUENT_OF_CYTOSKELETON	GOMF_STRUCTURAL_CONSTITUENT_OF_CYTOSKELETON	21	0.383367	1.34543	0.149533	0.806465	0.787498	478	tags=52%, list=24%, signal=40%	TUBA1B/DSP/SPTBN1/TLN2/SPTAN1/ERBIN/EPB41/PLS1/TUBA1A/CD2AP/TUBA4A
HP_ABNORMAL_QT_INTERVAL	HP_ABNORMAL_QT_INTERVAL	HP_ABNORMAL_QT_INTERVAL	8	0.514292	1.34541	0.179439	0.839256	0.819518	396	tags=50%, list=20%, signal=40%	AKAP9/TRPM4/BPTF/GNAS
HP_ABNORMALITY_OF_MOUTH_SIZE	HP_ABNORMALITY_OF_MOUTH_SIZE	HP_ABNORMALITY_OF_MOUTH_SIZE	62	0.293417	1.34518	0.0897436	0.765732	0.747723	604	tags=47%, list=30%, signal=34%	SOX4/SON/BUD23/ANKRD11/KMT2E/ARID1B/ATRX/SATB2/LUZP1/TNRC6B/SPEN/BPTF/STAG1/CHD2/OFD1/CDK13/CHD7/PMM2/UFD1/PLCB4/PPP1R15B/RALGAPA1/TRIP12/CASZ1/SMARCC2/TRIO/SMARCA2/RERE/HUWE1
HP_CEREBELLAR_MALFORMATION	HP_CEREBELLAR_MALFORMATION	HP_CEREBELLAR_MALFORMATION	30	0.347517	1.34492	0.125926	0.78533	0.76686	599	tags=53%, list=30%, signal=38%	SOX4/SON/BUD23/ARID1B/KANSL1/CHD4/FAR1/OFD1/CHD7/PMM2/PPP1R12A/DHDDS/KCNQ1OT1/SMARCC2/SMARCA2/SETD2
HP_DIFFICULTY_STANDING	HP_DIFFICULTY_STANDING	HP_DIFFICULTY_STANDING	2	0.815438	1.34442	0.107884	0.775549	0.757309	375	tags=100%, list=19%, signal=82%	VDR/FAR1
HP_JUVENILE_CATARACT	HP_JUVENILE_CATARACT	HP_JUVENILE_CATARACT	2	0.815438	1.34442	0.107884	0.775549	0.757309	375	tags=100%, list=19%, signal=82%	SPTBN1/FAR1
GOBP_ACTIVATION_OF_STORE_OPERATED_CALCIUM_CHANNEL_ACTIVITY	GOBP_ACTIVATION_OF_STORE_OPERATED_CALCIUM_CHANNEL_ACTIVITY	GOBP_ACTIVATION_OF_STORE_OPERATED_CALCIUM_CHANNEL_ACTIVITY	1	1	1.34409	0.000950698	0.0690522	0.0674282	1	tags=100%, list=0%, signal=100%	PLCG2
GOBP_POSITIVE_REGULATION_OF_INTERLEUKIN_23_PRODUCTION	GOBP_POSITIVE_REGULATION_OF_INTERLEUKIN_23_PRODUCTION	GOBP_POSITIVE_REGULATION_OF_INTERLEUKIN_23_PRODUCTION	1	1	1.34409	0.000950698	0.0690522	0.0674282	1	tags=100%, list=0%, signal=100%	PLCG2
GOBP_POSITIVE_REGULATION_OF_NEUROINFLAMMATORY_RESPONSE	GOBP_POSITIVE_REGULATION_OF_NEUROINFLAMMATORY_RESPONSE	GOBP_POSITIVE_REGULATION_OF_NEUROINFLAMMATORY_RESPONSE	1	1	1.34409	0.000950698	0.0690522	0.0674282	1	tags=100%, list=0%, signal=100%	PLCG2
GOBP_POSITIVE_REGULATION_OF_STORE_OPERATED_CALCIUM_CHANNEL_ACTIVITY	GOBP_POSITIVE_REGULATION_OF_STORE_OPERATED_CALCIUM_CHANNEL_ACTIVITY	GOBP_POSITIVE_REGULATION_OF_STORE_OPERATED_CALCIUM_CHANNEL_ACTIVITY	1	1	1.34409	0.000950698	0.0690522	0.0674282	1	tags=100%, list=0%, signal=100%	PLCG2
GOBP_REGULATION_OF_STORE_OPERATED_CALCIUM_CHANNEL_ACTIVITY	GOBP_REGULATION_OF_STORE_OPERATED_CALCIUM_CHANNEL_ACTIVITY	GOBP_REGULATION_OF_STORE_OPERATED_CALCIUM_CHANNEL_ACTIVITY	1	1	1.34409	0.000950698	0.0690522	0.0674282	1	tags=100%, list=0%, signal=100%	PLCG2
GOBP_RESPONSE_TO_YEAST	GOBP_RESPONSE_TO_YEAST	GOBP_RESPONSE_TO_YEAST	1	1	1.34409	0.000950698	0.0690522	0.0674282	1	tags=100%, list=0%, signal=100%	PLCG2
GOMF_PHOSPHORYLATION_DEPENDENT_PROTEIN_BINDING	GOMF_PHOSPHORYLATION_DEPENDENT_PROTEIN_BINDING	GOMF_PHOSPHORYLATION_DEPENDENT_PROTEIN_BINDING	1	1	1.34409	0.000950698	0.0690522	0.0674282	1	tags=100%, list=0%, signal=100%	PLCG2
HP_ALLERGIC_RHINITIS	HP_ALLERGIC_RHINITIS	HP_ALLERGIC_RHINITIS	1	1	1.34409	0.000950698	0.0690522	0.0674282	1	tags=100%, list=0%, signal=100%	PLCG2
HP_ANGIOEDEMA	HP_ANGIOEDEMA	HP_ANGIOEDEMA	1	1	1.34409	0.000950698	0.0690522	0.0674282	1	tags=100%, list=0%, signal=100%	PLCG2
HP_HASHIMOTO_THYROIDITIS	HP_HASHIMOTO_THYROIDITIS	HP_HASHIMOTO_THYROIDITIS	1	1	1.34409	0.000950698	0.0690522	0.0674282	1	tags=100%, list=0%, signal=100%	PLCG2
HP_IMMUNE_DYSREGULATION	HP_IMMUNE_DYSREGULATION	HP_IMMUNE_DYSREGULATION	1	1	1.34409	0.000950698	0.0690522	0.0674282	1	tags=100%, list=0%, signal=100%	PLCG2
HP_ABNORMALITY_OF_THE_FONTANELLES_OR_CRANIAL_SUTURES	HP_ABNORMALITY_OF_THE_FONTANELLES_OR_CRANIAL_SUTURES	HP_ABNORMALITY_OF_THE_FONTANELLES_OR_CRANIAL_SUTURES	51	0.306034	1.34383	0.101103	0.773104	0.754922	859	tags=67%, list=42%, signal=39%	SON/HNRNPU/TENT5A/ANKRD11/SPTBN1/ATRX/KANSL1/LUZP1/SPEN/CHD4/NSD1/VDR/RETREG1/FLNB/UFD1/MESD/SCN9A/KCNQ1OT1/CASZ1/SETD2/RERE/HUWE1/AFF4/LRP5/SOX9/HPGD/RBM10/PEX26/DDX6/TCIRG1/KCNQ1/COG4/ZNF292/INPPL1
HP_APLASIA_HYPOPLASIA_OF_THE_STERNUM	HP_APLASIA_HYPOPLASIA_OF_THE_STERNUM	HP_APLASIA_HYPOPLASIA_OF_THE_STERNUM	4	0.643883	1.3433	0.142308	0.801077	0.782237	723	tags=100%, list=36%, signal=64%	ARID1B/NIPBL/SOX9/RBM10
GOBP_CARDIAC_CHAMBER_DEVELOPMENT	GOBP_CARDIAC_CHAMBER_DEVELOPMENT	GOBP_CARDIAC_CHAMBER_DEVELOPMENT	16	0.416733	1.34262	0.152542	0.810237	0.791182	405	tags=44%, list=20%, signal=35%	SOX4/DSP/HES1/NSD2/LUZP1/TRIP11/CHD7
HP_SLEEP_DISTURBANCE	HP_SLEEP_DISTURBANCE	HP_SLEEP_DISTURBANCE	68	0.28684	1.34208	0.0813309	0.765732	0.747723	675	tags=53%, list=33%, signal=37%	POLR2A/BUD23/SPTBN1/DYNC1H1/TPM3/VPS13C/KMT2E/SATB2/NIPBL/HERC2/TNRC6B/VPS13A/TSC2/BPTF/EHMT1/ASH1L/EIF4G1/CLTC/RSRC1/PLCB4/CNOT1/CC2D1A/USP8/TRIP12/CUX1/GIGYF2/SMARCC2/TRIO/RERE/HUWE1/CSNK1D/SMC1A/SETD5/PHKG2/PNKP/AFF4
GOBP_NEGATIVE_REGULATION_OF_OXIDATIVE_STRESS_INDUCED_NEURON_DEATH	GOBP_NEGATIVE_REGULATION_OF_OXIDATIVE_STRESS_INDUCED_NEURON_DEATH	GOBP_NEGATIVE_REGULATION_OF_OXIDATIVE_STRESS_INDUCED_NEURON_DEATH	1	0.998022	1.34143	0.00406858	0.189647	0.185186	5	tags=100%, list=0%, signal=100%	RACK1
GOBP_NEURON_DEATH_IN_RESPONSE_TO_HYDROGEN_PEROXIDE	GOBP_NEURON_DEATH_IN_RESPONSE_TO_HYDROGEN_PEROXIDE	GOBP_NEURON_DEATH_IN_RESPONSE_TO_HYDROGEN_PEROXIDE	1	0.998022	1.34143	0.00406858	0.189647	0.185186	5	tags=100%, list=0%, signal=100%	RACK1
GOBP_NEURON_DEATH_IN_RESPONSE_TO_OXIDATIVE_STRESS	GOBP_NEURON_DEATH_IN_RESPONSE_TO_OXIDATIVE_STRESS	GOBP_NEURON_DEATH_IN_RESPONSE_TO_OXIDATIVE_STRESS	1	0.998022	1.34143	0.00406858	0.189647	0.185186	5	tags=100%, list=0%, signal=100%	RACK1
GOBP_POSITIVE_REGULATION_OF_GASTRULATION	GOBP_POSITIVE_REGULATION_OF_GASTRULATION	GOBP_POSITIVE_REGULATION_OF_GASTRULATION	1	0.998022	1.34143	0.00406858	0.189647	0.185186	5	tags=100%, list=0%, signal=100%	RACK1
GOBP_POSITIVE_REGULATION_OF_GOLGI_TO_PLASMA_MEMBRANE_PROTEIN_TRANSPORT	GOBP_POSITIVE_REGULATION_OF_GOLGI_TO_PLASMA_MEMBRANE_PROTEIN_TRANSPORT	GOBP_POSITIVE_REGULATION_OF_GOLGI_TO_PLASMA_MEMBRANE_PROTEIN_TRANSPORT	1	0.998022	1.34143	0.00406858	0.189647	0.185186	5	tags=100%, list=0%, signal=100%	RACK1
GOBP_REGULATION_OF_GOLGI_TO_PLASMA_MEMBRANE_PROTEIN_TRANSPORT	GOBP_REGULATION_OF_GOLGI_TO_PLASMA_MEMBRANE_PROTEIN_TRANSPORT	GOBP_REGULATION_OF_GOLGI_TO_PLASMA_MEMBRANE_PROTEIN_TRANSPORT	1	0.998022	1.34143	0.00406858	0.189647	0.185186	5	tags=100%, list=0%, signal=100%	RACK1
GOMF_BH3_DOMAIN_BINDING	GOMF_BH3_DOMAIN_BINDING	GOMF_BH3_DOMAIN_BINDING	1	0.998022	1.34143	0.00406858	0.189647	0.185186	5	tags=100%, list=0%, signal=100%	RACK1
GOMF_BH_DOMAIN_BINDING	GOMF_BH_DOMAIN_BINDING	GOMF_BH_DOMAIN_BINDING	1	0.998022	1.34143	0.00406858	0.189647	0.185186	5	tags=100%, list=0%, signal=100%	RACK1
GOMF_DEATH_DOMAIN_BINDING	GOMF_DEATH_DOMAIN_BINDING	GOMF_DEATH_DOMAIN_BINDING	1	0.998022	1.34143	0.00406858	0.189647	0.185186	5	tags=100%, list=0%, signal=100%	RACK1
GOMF_PROTEIN_TYROSINE_KINASE_INHIBITOR_ACTIVITY	GOMF_PROTEIN_TYROSINE_KINASE_INHIBITOR_ACTIVITY	GOMF_PROTEIN_TYROSINE_KINASE_INHIBITOR_ACTIVITY	1	0.998022	1.34143	0.00406858	0.189647	0.185186	5	tags=100%, list=0%, signal=100%	RACK1
GOBP_HYALURONAN_METABOLIC_PROCESS	GOBP_HYALURONAN_METABOLIC_PROCESS	GOBP_HYALURONAN_METABOLIC_PROCESS	2	0.813459	1.34116	0.107884	0.775549	0.757309	379	tags=100%, list=19%, signal=81%	CEMIP2/CLTC
GOCC_MITOTIC_SPINDLE_MICROTUBULE	GOCC_MITOTIC_SPINDLE_MICROTUBULE	GOCC_MITOTIC_SPINDLE_MICROTUBULE	2	0.813459	1.34116	0.107884	0.775549	0.757309	379	tags=100%, list=19%, signal=81%	HNRNPU/CLTC
GOMF_CLATHRIN_LIGHT_CHAIN_BINDING	GOMF_CLATHRIN_LIGHT_CHAIN_BINDING	GOMF_CLATHRIN_LIGHT_CHAIN_BINDING	2	0.813459	1.34116	0.107884	0.775549	0.757309	379	tags=100%, list=19%, signal=81%	HIP1R/CLTC
GOBP_CARDIAC_RIGHT_VENTRICLE_MORPHOGENESIS	GOBP_CARDIAC_RIGHT_VENTRICLE_MORPHOGENESIS	GOBP_CARDIAC_RIGHT_VENTRICLE_MORPHOGENESIS	4	0.642679	1.34078	0.144231	0.801077	0.782237	19	tags=25%, list=1%, signal=25%	SOX4
HP_PROTRUDING_TONGUE	HP_PROTRUDING_TONGUE	HP_PROTRUDING_TONGUE	6	0.568776	1.34065	0.140713	0.801077	0.782237	486	tags=67%, list=24%, signal=51%	ATRX/VPS13A/EHMT1/RALGAPA1
HP_ABNORMAL_CIRCULATING_HORMONE_CONCENTRATION	HP_ABNORMAL_CIRCULATING_HORMONE_CONCENTRATION	HP_ABNORMAL_CIRCULATING_HORMONE_CONCENTRATION	44	0.316194	1.34028	0.113553	0.780124	0.761777	714	tags=59%, list=35%, signal=39%	AHI1/CDHR1/ATRX/KANSL1/FOS/RNPC3/HERC2/VDR/CFTR/MCTP2/FLNB/OFD1/GNAS/SNRNP200/CHD7/PMM2/DHDDS/USP8/STAT6/SEMA4A/SMC1A/AFF4/SOX9/THOC2/HPGD/KMT2A
GOBP_PROTEIN_LOCALIZATION_TO_CILIUM	GOBP_PROTEIN_LOCALIZATION_TO_CILIUM	GOBP_PROTEIN_LOCALIZATION_TO_CILIUM	5	0.606046	1.34028	0.14717	0.801077	0.782237	800	tags=100%, list=40%, signal=61%	TRIP11/GGA1/EXOC7/CSNK1D/EXOC4
GOBP_LIPOPROTEIN_BIOSYNTHETIC_PROCESS	GOBP_LIPOPROTEIN_BIOSYNTHETIC_PROCESS	GOBP_LIPOPROTEIN_BIOSYNTHETIC_PROCESS	2	0.812918	1.34026	0.107884	0.775549	0.757309	45	tags=50%, list=2%, signal=49%	SELENOK
GOBP_SPINAL_CORD_MOTOR_NEURON_DIFFERENTIATION	GOBP_SPINAL_CORD_MOTOR_NEURON_DIFFERENTIATION	GOBP_SPINAL_CORD_MOTOR_NEURON_DIFFERENTIATION	2	0.812912	1.34026	0.107884	0.775549	0.757309	19	tags=50%, list=1%, signal=50%	SOX4
HP_ABNORMAL_HUMERUS_MORPHOLOGY	HP_ABNORMAL_HUMERUS_MORPHOLOGY	HP_ABNORMAL_HUMERUS_MORPHOLOGY	2	0.812469	1.33952	0.107884	0.775549	0.757309	381	tags=100%, list=19%, signal=81%	SLC26A2/FLNB
HP_ABNORMAL_OSSIFICATION_INVOLVING_THE_FEMORAL_HEAD_AND_NECK	HP_ABNORMAL_OSSIFICATION_INVOLVING_THE_FEMORAL_HEAD_AND_NECK	HP_ABNORMAL_OSSIFICATION_INVOLVING_THE_FEMORAL_HEAD_AND_NECK	2	0.812469	1.33952	0.107884	0.775549	0.757309	381	tags=100%, list=19%, signal=81%	SLC26A2/FLNB
HP_SHORT_FEMUR	HP_SHORT_FEMUR	HP_SHORT_FEMUR	2	0.812469	1.33952	0.107884	0.775549	0.757309	381	tags=100%, list=19%, signal=81%	SLC26A2/FLNB
HP_THORACOLUMBAR_KYPHOSIS	HP_THORACOLUMBAR_KYPHOSIS	HP_THORACOLUMBAR_KYPHOSIS	2	0.812469	1.33952	0.107884	0.775549	0.757309	381	tags=100%, list=19%, signal=81%	SLC26A2/FLNB
GOBP_MEIOSIS_I_CELL_CYCLE_PROCESS	GOBP_MEIOSIS_I_CELL_CYCLE_PROCESS	GOBP_MEIOSIS_I_CELL_CYCLE_PROCESS	7	0.543454	1.33951	0.163188	0.822696	0.803347	425	tags=57%, list=21%, signal=45%	CENPX/HSPA2/UBR2/CENPC
GOBP_REGULATION_OF_CHROMOSOME_ORGANIZATION	GOBP_REGULATION_OF_CHROMOSOME_ORGANIZATION	GOBP_REGULATION_OF_CHROMOSOME_ORGANIZATION	33	0.338416	1.3395	0.117647	0.784783	0.766326	621	tags=52%, list=31%, signal=36%	PPP1R10/HNRNPA2B1/SMG1/HNRNPU/NUMA1/MPHOSPH8/ATRX/ZNF207/TPR/SMG6/TRIM28/SMC5/DHX36/SFPQ/ANAPC5/GNL3/XRN1
HP_HERNIA	HP_HERNIA	HP_HERNIA	61	0.295013	1.33932	0.0909091	0.765732	0.747723	427	tags=36%, list=21%, signal=29%	SOX4/POLR2A/SLC26A2/MAT2A/BUD23/TENT5A/KMT2C/NSD2/ARID1B/ATRX/SATB2/NIPBL/TNRC6B/NSD1/MCTP2/EHMT1/FLNB/OFD1/TRIP11/CHD7/UFD1/PPP1R12A
GOBP_POSITIVE_REGULATION_OF_PROTEIN_LOCALIZATION_TO_CELL_PERIPHERY	GOBP_POSITIVE_REGULATION_OF_PROTEIN_LOCALIZATION_TO_CELL_PERIPHERY	GOBP_POSITIVE_REGULATION_OF_PROTEIN_LOCALIZATION_TO_CELL_PERIPHERY	18	0.401119	1.33888	0.161468	0.821708	0.802383	441	tags=33%, list=22%, signal=26%	RACK1/NUMA1/SPTBN1/EPB41/VIL1/PLS1
GOBP_POSITIVE_REGULATION_OF_MITOCHONDRIAL_DEPOLARIZATION	GOBP_POSITIVE_REGULATION_OF_MITOCHONDRIAL_DEPOLARIZATION	GOBP_POSITIVE_REGULATION_OF_MITOCHONDRIAL_DEPOLARIZATION	3	0.713656	1.33827	0.143137	0.801077	0.782237	5	tags=33%, list=0%, signal=33%	RACK1
GOBP_REGULATION_OF_ESTABLISHMENT_OR_MAINTENANCE_OF_CELL_POLARITY	GOBP_REGULATION_OF_ESTABLISHMENT_OR_MAINTENANCE_OF_CELL_POLARITY	GOBP_REGULATION_OF_ESTABLISHMENT_OR_MAINTENANCE_OF_CELL_POLARITY	9	0.497285	1.33821	0.16763	0.826481	0.807044	144	tags=22%, list=7%, signal=21%	RACK1/LLGL2
GOBP_VASCULAR_ASSOCIATED_SMOOTH_MUSCLE_CELL_DEVELOPMENT	GOBP_VASCULAR_ASSOCIATED_SMOOTH_MUSCLE_CELL_DEVELOPMENT	GOBP_VASCULAR_ASSOCIATED_SMOOTH_MUSCLE_CELL_DEVELOPMENT	4	0.64144	1.3382	0.148077	0.801077	0.782237	206	tags=50%, list=10%, signal=45%	HES1/VEGFA
GOMF_ATPASE_INHIBITOR_ACTIVITY	GOMF_ATPASE_INHIBITOR_ACTIVITY	GOMF_ATPASE_INHIBITOR_ACTIVITY	1	0.995549	1.33811	0.00764277	0.283429	0.276763	10	tags=100%, list=0%, signal=100%	ATP5IF1
HP_ABNORMALITY_OF_THE_PERITONEUM	HP_ABNORMALITY_OF_THE_PERITONEUM	HP_ABNORMALITY_OF_THE_PERITONEUM	10	0.481202	1.33762	0.159696	0.81672	0.797512	555	tags=60%, list=27%, signal=44%	PLCE1/MYO1E/ACTN4/CD2AP/STAT6/INF2
GOBP_POSITIVE_REGULATION_OF_NIK_NF_KAPPAB_SIGNALING	GOBP_POSITIVE_REGULATION_OF_NIK_NF_KAPPAB_SIGNALING	GOBP_POSITIVE_REGULATION_OF_NIK_NF_KAPPAB_SIGNALING	11	0.460129	1.33744	0.171587	0.831843	0.81228	340	tags=36%, list=17%, signal=30%	TCIM/DDX3X/NR3C2/ACTN4
GOBP_POSITIVE_REGULATION_OF_POSTTRANSCRIPTIONAL_GENE_SILENCING	GOBP_POSITIVE_REGULATION_OF_POSTTRANSCRIPTIONAL_GENE_SILENCING	GOBP_POSITIVE_REGULATION_OF_POSTTRANSCRIPTIONAL_GENE_SILENCING	7	0.542543	1.33726	0.165085	0.824592	0.805199	767	tags=86%, list=38%, signal=53%	DDX5/TNRC6B/EIF4G1/PUM1/PUM2/DDX6
GOBP_PHOSPHOLIPID_METABOLIC_PROCESS	GOBP_PHOSPHOLIPID_METABOLIC_PROCESS	GOBP_PHOSPHOLIPID_METABOLIC_PROCESS	33	0.337836	1.3372	0.117647	0.784783	0.766326	115	tags=9%, list=6%, signal=9%	PLCG2/SMG1/LDLR
GOBP_POSITIVE_REGULATION_OF_PROTEIN_SERINE_THREONINE_KINASE_ACTIVITY	GOBP_POSITIVE_REGULATION_OF_PROTEIN_SERINE_THREONINE_KINASE_ACTIVITY	GOBP_POSITIVE_REGULATION_OF_PROTEIN_SERINE_THREONINE_KINASE_ACTIVITY	23	0.37219	1.33699	0.155009	0.81365	0.794514	310	tags=30%, list=15%, signal=26%	TCIM/DDX3X/ERN2/IQGAP1/VEGFA/THBS1/AKAP13
HP_WORMIAN_BONES	HP_WORMIAN_BONES	HP_WORMIAN_BONES	10	0.48095	1.33692	0.161597	0.821708	0.802383	711	tags=80%, list=35%, signal=52%	TENT5A/CHD4/RETREG1/MESD/SCN9A/AFF4/LRP5/HPGD
GOBP_OXALOACETATE_METABOLIC_PROCESS	GOBP_OXALOACETATE_METABOLIC_PROCESS	GOBP_OXALOACETATE_METABOLIC_PROCESS	2	0.810838	1.33684	0.112033	0.779081	0.760758	40	tags=50%, list=2%, signal=49%	PCK1
HP_TRUNCAL_OBESITY	HP_TRUNCAL_OBESITY	HP_TRUNCAL_OBESITY	10	0.480909	1.33681	0.161597	0.821708	0.802383	935	tags=90%, list=46%, signal=49%	NIPBL/RNPC3/BPTF/GNAS/USP8/SMC1A/THOC2/BRD4/EP300
HP_SPEECH_APRAXIA	HP_SPEECH_APRAXIA	HP_SPEECH_APRAXIA	9	0.496571	1.33629	0.169557	0.828217	0.808739	767	tags=78%, list=38%, signal=49%	KMT2E/KANSL1/TNRC6B/BPTF/TRIP12/HUWE1/DDX6
HP_BIFID_TONGUE	HP_BIFID_TONGUE	HP_BIFID_TONGUE	2	0.81049	1.33626	0.112033	0.779081	0.760758	385	tags=100%, list=19%, signal=81%	MCTP2/OFD1
HP_CEREBRAL_HAMARTOMA	HP_CEREBRAL_HAMARTOMA	HP_CEREBRAL_HAMARTOMA	2	0.81049	1.33626	0.112033	0.779081	0.760758	385	tags=100%, list=19%, signal=81%	TSC2/OFD1
HP_FACIAL_HEMANGIOMA	HP_FACIAL_HEMANGIOMA	HP_FACIAL_HEMANGIOMA	2	0.81049	1.33626	0.112033	0.779081	0.760758	385	tags=100%, list=19%, signal=81%	SLC26A2/OFD1
GOBP_CELL_DIFFERENTIATION_IN_SPINAL_CORD	GOBP_CELL_DIFFERENTIATION_IN_SPINAL_CORD	GOBP_CELL_DIFFERENTIATION_IN_SPINAL_CORD	4	0.640355	1.33594	0.148077	0.801077	0.782237	19	tags=25%, list=1%, signal=25%	SOX4
HP_ABNORMALITY_OF_THE_1ST_METACARPAL	HP_ABNORMALITY_OF_THE_1ST_METACARPAL	HP_ABNORMALITY_OF_THE_1ST_METACARPAL	6	0.566683	1.33572	0.140713	0.801077	0.782237	880	tags=100%, list=43%, signal=57%	NIPBL/GNAS/TRIO/SMC1A/CANT1/BRD4
GOCC_PORE_COMPLEX	GOCC_PORE_COMPLEX	GOCC_PORE_COMPLEX	4	0.640241	1.3357	0.148077	0.801077	0.782237	191	tags=50%, list=9%, signal=45%	AFDN/SPG7
GOBP_REGULATION_OF_IMMUNE_EFFECTOR_PROCESS	GOBP_REGULATION_OF_IMMUNE_EFFECTOR_PROCESS	GOBP_REGULATION_OF_IMMUNE_EFFECTOR_PROCESS	38	0.323094	1.33553	0.130755	0.789616	0.771046	511	tags=37%, list=25%, signal=28%	PLCG2/PCK1/TRPM4/INAVA/NSD2/CD46/DDX21/NECTIN2/TFRC/MAVS/ANKRD17/STAT6/DHX36/TNFRSF14
GOBP_KIDNEY_EPITHELIUM_DEVELOPMENT	GOBP_KIDNEY_EPITHELIUM_DEVELOPMENT	GOBP_KIDNEY_EPITHELIUM_DEVELOPMENT	14	0.440468	1.33509	0.131021	0.789616	0.771046	313	tags=43%, list=15%, signal=36%	AHI1/HES1/IQGAP1/VEGFA/FMN1/MYO1E
GOBP_NEURON_PROJECTION_EXTENSION	GOBP_NEURON_PROJECTION_EXTENSION	GOBP_NEURON_PROJECTION_EXTENSION	18	0.399795	1.33446	0.165138	0.824592	0.805199	715	tags=61%, list=35%, signal=40%	GOLGA4/IQGAP1/VEGFA/EIF4G2/VCL/MACF1/SEMA4A/SHTN1/SPG11/HSP90AA1/DNM2
GOMF_LOW_DENSITY_LIPOPROTEIN_PARTICLE_BINDING	GOMF_LOW_DENSITY_LIPOPROTEIN_PARTICLE_BINDING	GOMF_LOW_DENSITY_LIPOPROTEIN_PARTICLE_BINDING	4	0.639535	1.33423	0.148077	0.801077	0.782237	242	tags=50%, list=12%, signal=44%	LDLR/THBS1
GOMF_PROTEIN_LIPID_COMPLEX_BINDING	GOMF_PROTEIN_LIPID_COMPLEX_BINDING	GOMF_PROTEIN_LIPID_COMPLEX_BINDING	4	0.639535	1.33423	0.148077	0.801077	0.782237	242	tags=50%, list=12%, signal=44%	LDLR/THBS1
HP_ABNORMALITY_OF_CIRCULATING_FIBRINOGEN	HP_ABNORMALITY_OF_CIRCULATING_FIBRINOGEN	HP_ABNORMALITY_OF_CIRCULATING_FIBRINOGEN	6	0.566026	1.33417	0.140713	0.801077	0.782237	266	tags=50%, list=13%, signal=44%	NUMA1/NABP1/CD46
HP_ABNORMALITY_OF_THE_COMMON_COAGULATION_PATHWAY	HP_ABNORMALITY_OF_THE_COMMON_COAGULATION_PATHWAY	HP_ABNORMALITY_OF_THE_COMMON_COAGULATION_PATHWAY	6	0.566026	1.33417	0.140713	0.801077	0.782237	266	tags=50%, list=13%, signal=44%	NUMA1/NABP1/CD46
HP_ABNORMAL_MUSCLE_FIBER_TYPE_DISTRIBUTION	HP_ABNORMAL_MUSCLE_FIBER_TYPE_DISTRIBUTION	HP_ABNORMAL_MUSCLE_FIBER_TYPE_DISTRIBUTION	3	0.711174	1.33361	0.143137	0.801077	0.782237	202	tags=67%, list=10%, signal=60%	DYNC1H1/TPM3
GOBP_REGULATION_OF_SKELETAL_MUSCLE_CELL_DIFFERENTIATION	GOBP_REGULATION_OF_SKELETAL_MUSCLE_CELL_DIFFERENTIATION	GOBP_REGULATION_OF_SKELETAL_MUSCLE_CELL_DIFFERENTIATION	3	0.711129	1.33353	0.143137	0.801077	0.782237	260	tags=67%, list=13%, signal=58%	DDX17/DDX5
HP_PSYCHOGENIC_NON_EPILEPTIC_SEIZURE	HP_PSYCHOGENIC_NON_EPILEPTIC_SEIZURE	HP_PSYCHOGENIC_NON_EPILEPTIC_SEIZURE	12	0.452309	1.33334	0.162921	0.822696	0.803347	781	tags=75%, list=39%, signal=46%	VPS13C/KMT2E/TNRC6B/BPTF/TRIP12/HUWE1/SMC1A/DDX6/KIF1B
GOBP_REGULATION_OF_PROTEIN_KINASE_C_ACTIVITY	GOBP_REGULATION_OF_PROTEIN_KINASE_C_ACTIVITY	GOBP_REGULATION_OF_PROTEIN_KINASE_C_ACTIVITY	1	0.991592	1.33279	0.0127627	0.377438	0.368561	18	tags=100%, list=1%, signal=99%	TCIM
HP_SPASTIC_PARAPARESIS	HP_SPASTIC_PARAPARESIS	HP_SPASTIC_PARAPARESIS	7	0.540699	1.33272	0.170778	0.831142	0.811595	429	tags=57%, list=21%, signal=45%	SPG7/FAR1/PNP/PPP1R15B
GOBP_POSITIVE_REGULATION_OF_ATPASE_COUPLED_CALCIUM_TRANSMEMBRANE_TRANSPORTER_ACTIVITY	GOBP_POSITIVE_REGULATION_OF_ATPASE_COUPLED_CALCIUM_TRANSMEMBRANE_TRANSPORTER_ACTIVITY	GOBP_POSITIVE_REGULATION_OF_ATPASE_COUPLED_CALCIUM_TRANSMEMBRANE_TRANSPORTER_ACTIVITY	3	0.710696	1.33272	0.143137	0.801077	0.782237	220	tags=67%, list=11%, signal=60%	HSPA2/VMP1
HP_APLASIA_CUTIS_CONGENITA	HP_APLASIA_CUTIS_CONGENITA	HP_APLASIA_CUTIS_CONGENITA	12	0.452043	1.33255	0.162921	0.822696	0.803347	1011	tags=92%, list=50%, signal=46%	DSP/LAMA3/NSD2/MCTP2/PLEC/DLL4/BMS1/ITGB4/LETM1/ITGA6/NOTCH1
GOBP_CANONICAL_WNT_SIGNALING_PATHWAY	GOBP_CANONICAL_WNT_SIGNALING_PATHWAY	GOBP_CANONICAL_WNT_SIGNALING_PATHWAY	29	0.345274	1.3325	0.138258	0.798641	0.779858	215	tags=24%, list=11%, signal=22%	SOX4/TLE4/CTNND1/DDX3X/EGR1/TRPM4/USP34
GOCC_MICROVILLUS_MEMBRANE	GOCC_MICROVILLUS_MEMBRANE	GOCC_MICROVILLUS_MEMBRANE	2	0.808004	1.33216	0.116183	0.784783	0.766326	61	tags=50%, list=3%, signal=49%	SLC26A2
HP_INTELLECTUAL_DISABILITY_MILD	HP_INTELLECTUAL_DISABILITY_MILD	HP_INTELLECTUAL_DISABILITY_MILD	53	0.301514	1.33214	0.111927	0.779081	0.760758	703	tags=55%, list=35%, signal=37%	DYNC1H1/KMT2E/ARID1B/KANSL1/TNRC6B/BPTF/NSD1/ASH1L/CLTC/RSRC1/UFD1/CC2D1A/GBA2/KCNQ1OT1/AP3B1/MIA3/TRIP12/CUX1/TRIO/SMARCA2/SETD2/HUWE1/SMC1A/MT-ATP6/TTC37/SPG11/LRP5/THOC2/NEMF
GOBP_GAMMA_DELTA_T_CELL_ACTIVATION	GOBP_GAMMA_DELTA_T_CELL_ACTIVATION	GOBP_GAMMA_DELTA_T_CELL_ACTIVATION	1	0.991098	1.33213	0.013374	0.377438	0.368561	19	tags=100%, list=1%, signal=99%	SOX4
GOBP_GAMMA_DELTA_T_CELL_DIFFERENTIATION	GOBP_GAMMA_DELTA_T_CELL_DIFFERENTIATION	GOBP_GAMMA_DELTA_T_CELL_DIFFERENTIATION	1	0.991098	1.33213	0.013374	0.377438	0.368561	19	tags=100%, list=1%, signal=99%	SOX4
GOBP_POSITIVE_REGULATION_OF_GAMMA_DELTA_T_CELL_ACTIVATION	GOBP_POSITIVE_REGULATION_OF_GAMMA_DELTA_T_CELL_ACTIVATION	GOBP_POSITIVE_REGULATION_OF_GAMMA_DELTA_T_CELL_ACTIVATION	1	0.991098	1.33213	0.013374	0.377438	0.368561	19	tags=100%, list=1%, signal=99%	SOX4
GOBP_POSITIVE_REGULATION_OF_GAMMA_DELTA_T_CELL_DIFFERENTIATION	GOBP_POSITIVE_REGULATION_OF_GAMMA_DELTA_T_CELL_DIFFERENTIATION	GOBP_POSITIVE_REGULATION_OF_GAMMA_DELTA_T_CELL_DIFFERENTIATION	1	0.991098	1.33213	0.013374	0.377438	0.368561	19	tags=100%, list=1%, signal=99%	SOX4
GOBP_REGULATION_OF_GAMMA_DELTA_T_CELL_ACTIVATION	GOBP_REGULATION_OF_GAMMA_DELTA_T_CELL_ACTIVATION	GOBP_REGULATION_OF_GAMMA_DELTA_T_CELL_ACTIVATION	1	0.991098	1.33213	0.013374	0.377438	0.368561	19	tags=100%, list=1%, signal=99%	SOX4
GOBP_REGULATION_OF_GAMMA_DELTA_T_CELL_DIFFERENTIATION	GOBP_REGULATION_OF_GAMMA_DELTA_T_CELL_DIFFERENTIATION	GOBP_REGULATION_OF_GAMMA_DELTA_T_CELL_DIFFERENTIATION	1	0.991098	1.33213	0.013374	0.377438	0.368561	19	tags=100%, list=1%, signal=99%	SOX4
GOBP_SYMPATHETIC_NERVOUS_SYSTEM_DEVELOPMENT	GOBP_SYMPATHETIC_NERVOUS_SYSTEM_DEVELOPMENT	GOBP_SYMPATHETIC_NERVOUS_SYSTEM_DEVELOPMENT	1	0.991098	1.33213	0.013374	0.377438	0.368561	19	tags=100%, list=1%, signal=99%	SOX4
GOBP_NUCLEOSOME_ORGANIZATION	GOBP_NUCLEOSOME_ORGANIZATION	GOBP_NUCLEOSOME_ORGANIZATION	21	0.37937	1.3314	0.153271	0.812591	0.79348	732	tags=62%, list=36%, signal=40%	BRD2/ATRX/SHPRH/BPTF/NASP/HP1BP3/SMARCC2/SETD2/SMARCA4/SUPT6H/SOX9/POLE3/NAP1L4
HP_APLASIA_HYPOPLASIA_INVOLVING_THE_METACARPAL_BONES	HP_APLASIA_HYPOPLASIA_INVOLVING_THE_METACARPAL_BONES	HP_APLASIA_HYPOPLASIA_INVOLVING_THE_METACARPAL_BONES	18	0.398868	1.33137	0.166972	0.826481	0.807044	880	tags=72%, list=43%, signal=41%	SLC26A2/NIPBL/FLNB/GNAS/TRIP11/MYSM1/TRIO/SMARCA2/SMC1A/PHYH/CANT1/COG4/BRD4
GOBP_HEMATOPOIETIC_PROGENITOR_CELL_DIFFERENTIATION	GOBP_HEMATOPOIETIC_PROGENITOR_CELL_DIFFERENTIATION	GOBP_HEMATOPOIETIC_PROGENITOR_CELL_DIFFERENTIATION	16	0.413105	1.33093	0.156309	0.81365	0.794514	132	tags=19%, list=7%, signal=18%	SOX4/PRRC2C/HES1
GOBP_MITOCHONDRIAL_PROTON_TRANSPORTING_ATP_SYNTHASE_COMPLEX_ASSEMBLY	GOBP_MITOCHONDRIAL_PROTON_TRANSPORTING_ATP_SYNTHASE_COMPLEX_ASSEMBLY	GOBP_MITOCHONDRIAL_PROTON_TRANSPORTING_ATP_SYNTHASE_COMPLEX_ASSEMBLY	1	0.990109	1.3308	0.0150553	0.394881	0.385594	21	tags=100%, list=1%, signal=99%	ATP5F1D
GOBP_PROTON_TRANSPORTING_TWO_SECTOR_ATPASE_COMPLEX_ASSEMBLY	GOBP_PROTON_TRANSPORTING_TWO_SECTOR_ATPASE_COMPLEX_ASSEMBLY	GOBP_PROTON_TRANSPORTING_TWO_SECTOR_ATPASE_COMPLEX_ASSEMBLY	1	0.990109	1.3308	0.0150553	0.394881	0.385594	21	tags=100%, list=1%, signal=99%	ATP5F1D
HP_ABNORMALITY_OF_THE_MIDDLE_EAR	HP_ABNORMALITY_OF_THE_MIDDLE_EAR	HP_ABNORMALITY_OF_THE_MIDDLE_EAR	78	0.276552	1.33011	0.0890909	0.765732	0.747723	604	tags=44%, list=30%, signal=32%	PLCG2/AHI1/CTNND1/BUD23/TENT5A/ANKRD11/SPTBN1/NSD2/CDHR1/KMT2E/KANSL1/LRBA/LUZP1/NIPBL/TNRC6B/SPEN/BPTF/NSD1/FLNB/OFD1/PNP/SNRNP200/CHD7/UFD1/CNOT1/DHDDS/AP3B1/TRIP12/CASZ1/SEMA4A/SMARCA2/SETD2/RERE/HUWE1
GOMF_NOTCH_BINDING	GOMF_NOTCH_BINDING	GOMF_NOTCH_BINDING	5	0.601403	1.33001	0.156604	0.81365	0.794514	18	tags=20%, list=1%, signal=20%	TCIM
GOBP_PURINE_NUCLEOSIDE_BIOSYNTHETIC_PROCESS	GOBP_PURINE_NUCLEOSIDE_BIOSYNTHETIC_PROCESS	GOBP_PURINE_NUCLEOSIDE_BIOSYNTHETIC_PROCESS	2	0.806531	1.32974	0.118257	0.784783	0.766326	393	tags=100%, list=19%, signal=81%	AMD1/PNP
GOBP_PURINE_NUCLEOSIDE_METABOLIC_PROCESS	GOBP_PURINE_NUCLEOSIDE_METABOLIC_PROCESS	GOBP_PURINE_NUCLEOSIDE_METABOLIC_PROCESS	2	0.806531	1.32974	0.118257	0.784783	0.766326	393	tags=100%, list=19%, signal=81%	AMD1/PNP
GOBP_PURINE_RIBONUCLEOSIDE_METABOLIC_PROCESS	GOBP_PURINE_RIBONUCLEOSIDE_METABOLIC_PROCESS	GOBP_PURINE_RIBONUCLEOSIDE_METABOLIC_PROCESS	2	0.806531	1.32974	0.118257	0.784783	0.766326	393	tags=100%, list=19%, signal=81%	AMD1/PNP
GOBP_PYRIDINE_CONTAINING_COMPOUND_METABOLIC_PROCESS	GOBP_PYRIDINE_CONTAINING_COMPOUND_METABOLIC_PROCESS	GOBP_PYRIDINE_CONTAINING_COMPOUND_METABOLIC_PROCESS	2	0.806531	1.32974	0.118257	0.784783	0.766326	393	tags=100%, list=19%, signal=81%	NADSYN1/PNP
GOMF_PHOSPHORIC_ESTER_HYDROLASE_ACTIVITY	GOMF_PHOSPHORIC_ESTER_HYDROLASE_ACTIVITY	GOMF_PHOSPHORIC_ESTER_HYDROLASE_ACTIVITY	29	0.344503	1.32952	0.145833	0.801077	0.782237	1	tags=3%, list=0%, signal=3%	PLCG2
GOBP_MULTICELLULAR_ORGANISMAL_MOVEMENT	GOBP_MULTICELLULAR_ORGANISMAL_MOVEMENT	GOBP_MULTICELLULAR_ORGANISMAL_MOVEMENT	3	0.708911	1.32937	0.145098	0.801077	0.782237	591	tags=100%, list=29%, signal=71%	NR4A1/GIGYF2/MYH14
GOMF_REGULATORY_RNA_BINDING	GOMF_REGULATORY_RNA_BINDING	GOMF_REGULATORY_RNA_BINDING	12	0.450961	1.32936	0.164794	0.824592	0.805199	610	tags=75%, list=30%, signal=53%	SOX4/HNRNPA2B1/NEAT1/TUT7/DDX21/KCNQ1OT1/DICER1/PUM1/PUM2
HP_ABNORMALITY_OF_THE_PERIUNGUAL_REGION	HP_ABNORMALITY_OF_THE_PERIUNGUAL_REGION	HP_ABNORMALITY_OF_THE_PERIUNGUAL_REGION	7	0.539254	1.32916	0.172676	0.835299	0.815655	432	tags=57%, list=21%, signal=45%	LAMA3/TSC2/RETREG1/SCN9A
GOBP_REGULATION_OF_TRANSLATION_IN_RESPONSE_TO_ENDOPLASMIC_RETICULUM_STRESS	GOBP_REGULATION_OF_TRANSLATION_IN_RESPONSE_TO_ENDOPLASMIC_RETICULUM_STRESS	GOBP_REGULATION_OF_TRANSLATION_IN_RESPONSE_TO_ENDOPLASMIC_RETICULUM_STRESS	5	0.600887	1.32887	0.160377	0.818558	0.799307	429	tags=80%, list=21%, signal=63%	DDX3X/PPP1R15A/EIF4G1/PPP1R15B
HP_DIASTEMA	HP_DIASTEMA	HP_DIASTEMA	5	0.600663	1.32838	0.160377	0.818558	0.799307	358	tags=60%, list=18%, signal=50%	ANKRD11/ATRX/STAG1
GOCC_CELL_LEADING_EDGE	GOCC_CELL_LEADING_EDGE	GOCC_CELL_LEADING_EDGE	76	0.276657	1.32832	0.0912409	0.765732	0.747723	292	tags=20%, list=14%, signal=18%	PLCG2/SYNE2/FAT1/PKN2/CTNND1/DDX3X/CARMIL1/HIP1R/MYH9/IQGAP1/SPTBN1/TLN2/EPS8/MYO1C/PLCE1
GOBP_NEGATIVE_REGULATION_OF_SINGLE_STRANDED_VIRAL_RNA_REPLICATION_VIA_DOUBLE_STRANDED_DNA_INTERMEDIATE	GOBP_NEGATIVE_REGULATION_OF_SINGLE_STRANDED_VIRAL_RNA_REPLICATION_VIA_DOUBLE_STRANDED_DNA_INTERMEDIATE	GOBP_NEGATIVE_REGULATION_OF_SINGLE_STRANDED_VIRAL_RNA_REPLICATION_VIA_DOUBLE_STRANDED_DNA_INTERMEDIATE	2	0.805542	1.3281	0.120332	0.784783	0.766326	395	tags=100%, list=20%, signal=81%	MPHOSPH8/TRIM28
HP_BROAD_METACARPALS	HP_BROAD_METACARPALS	HP_BROAD_METACARPALS	2	0.805047	1.32729	0.120332	0.784783	0.766326	396	tags=100%, list=20%, signal=81%	SLC26A2/GNAS
HP_ELEVATED_CIRCULATING_PARATHYROID_HORMONE_LEVEL	HP_ELEVATED_CIRCULATING_PARATHYROID_HORMONE_LEVEL	HP_ELEVATED_CIRCULATING_PARATHYROID_HORMONE_LEVEL	2	0.805047	1.32729	0.120332	0.784783	0.766326	396	tags=100%, list=20%, signal=81%	VDR/GNAS
HP_HYPOCALCEMIC_SEIZURES	HP_HYPOCALCEMIC_SEIZURES	HP_HYPOCALCEMIC_SEIZURES	2	0.805047	1.32729	0.120332	0.784783	0.766326	396	tags=100%, list=20%, signal=81%	VDR/GNAS
HP_LARYNGEAL_DYSTONIA	HP_LARYNGEAL_DYSTONIA	HP_LARYNGEAL_DYSTONIA	2	0.805047	1.32729	0.120332	0.784783	0.766326	396	tags=100%, list=20%, signal=81%	VPS13A/GNAS
HP_NASAL_CONGESTION	HP_NASAL_CONGESTION	HP_NASAL_CONGESTION	2	0.805047	1.32729	0.120332	0.784783	0.766326	396	tags=100%, list=20%, signal=81%	OFD1/GNAS
HP_OSTEOMALACIA	HP_OSTEOMALACIA	HP_OSTEOMALACIA	2	0.805047	1.32729	0.120332	0.784783	0.766326	396	tags=100%, list=20%, signal=81%	VDR/GNAS
HP_SYMPTOMATIC_SEIZURES	HP_SYMPTOMATIC_SEIZURES	HP_SYMPTOMATIC_SEIZURES	2	0.805047	1.32729	0.120332	0.784783	0.766326	396	tags=100%, list=20%, signal=81%	VDR/GNAS
GOBP_NUCLEAR_MIGRATION	GOBP_NUCLEAR_MIGRATION	GOBP_NUCLEAR_MIGRATION	5	0.600099	1.32713	0.162264	0.822696	0.803347	812	tags=100%, list=40%, signal=60%	SYNE2/DYNC1H1/PCM1/CLMN/SUN1
GOBP_NUCLEUS_LOCALIZATION	GOBP_NUCLEUS_LOCALIZATION	GOBP_NUCLEUS_LOCALIZATION	5	0.600099	1.32713	0.162264	0.822696	0.803347	812	tags=100%, list=40%, signal=60%	SYNE2/DYNC1H1/PCM1/CLMN/SUN1
GOMF_EXTRACELLULAR_MATRIX_STRUCTURAL_CONSTITUENT	GOMF_EXTRACELLULAR_MATRIX_STRUCTURAL_CONSTITUENT	GOMF_EXTRACELLULAR_MATRIX_STRUCTURAL_CONSTITUENT	9	0.493163	1.32712	0.171484	0.831672	0.812113	242	tags=33%, list=12%, signal=29%	MUC4/LAMA3/THBS1
GOMF_ARYLESTERASE_ACTIVITY	GOMF_ARYLESTERASE_ACTIVITY	GOMF_ARYLESTERASE_ACTIVITY	2	0.804698	1.32671	0.120332	0.784783	0.766326	41	tags=50%, list=2%, signal=49%	CA1
HP_APLASIA_OF_THE_UTERUS	HP_APLASIA_OF_THE_UTERUS	HP_APLASIA_OF_THE_UTERUS	3	0.707407	1.32655	0.145098	0.801077	0.782237	238	tags=67%, list=12%, signal=59%	NSD2/ARID1B
GOBP_NEGATIVE_REGULATION_OF_CHROMATIN_BINDING	GOBP_NEGATIVE_REGULATION_OF_CHROMATIN_BINDING	GOBP_NEGATIVE_REGULATION_OF_CHROMATIN_BINDING	2	0.804552	1.32647	0.120332	0.784783	0.766326	397	tags=100%, list=20%, signal=80%	MEPCE/TDG
GOBP_OXIDATIVE_DEMETHYLATION	GOBP_OXIDATIVE_DEMETHYLATION	GOBP_OXIDATIVE_DEMETHYLATION	2	0.804552	1.32647	0.120332	0.784783	0.766326	397	tags=100%, list=20%, signal=80%	CYP3A5/TDG
GOBP_REGULATION_OF_CHROMATIN_BINDING	GOBP_REGULATION_OF_CHROMATIN_BINDING	GOBP_REGULATION_OF_CHROMATIN_BINDING	2	0.804552	1.32647	0.120332	0.784783	0.766326	397	tags=100%, list=20%, signal=80%	MEPCE/TDG
GOMF_SUMO_BINDING	GOMF_SUMO_BINDING	GOMF_SUMO_BINDING	2	0.804552	1.32647	0.120332	0.784783	0.766326	397	tags=100%, list=20%, signal=80%	HERC2/TDG
GOBP_CELLULAR_RESPONSE_TO_KETONE	GOBP_CELLULAR_RESPONSE_TO_KETONE	GOBP_CELLULAR_RESPONSE_TO_KETONE	16	0.41162	1.32614	0.158192	0.815543	0.796363	635	tags=56%, list=31%, signal=39%	PCK1/ATP5F1A/SGK1/CFTR/USP8/ROCK2/CFLAR/XRN1/ADCY6
HP_AORTIC_REGURGITATION	HP_AORTIC_REGURGITATION	HP_AORTIC_REGURGITATION	13	0.442005	1.32586	0.16826	0.826481	0.807044	177	tags=31%, list=9%, signal=28%	SON/MAT2A/TENT5A/SPTBN1
HP_TOE_CLINODACTYLY	HP_TOE_CLINODACTYLY	HP_TOE_CLINODACTYLY	9	0.492582	1.32555	0.171484	0.831672	0.812113	767	tags=78%, list=38%, signal=49%	KMT2E/SATB2/TNRC6B/BPTF/TRIP12/HUWE1/DDX6
HP_SKIN_EROSION	HP_SKIN_EROSION	HP_SKIN_EROSION	4	0.635358	1.32551	0.151923	0.809048	0.790021	153	tags=50%, list=8%, signal=46%	DSP/LAMA3
GOMF_LIPOPOLYSACCHARIDE_BINDING	GOMF_LIPOPOLYSACCHARIDE_BINDING	GOMF_LIPOPOLYSACCHARIDE_BINDING	1	0.986152	1.32548	0.0213506	0.467903	0.456899	29	tags=100%, list=1%, signal=99%	ZRANB2
GOBP_SODIUM_ION_IMPORT_ACROSS_PLASMA_MEMBRANE	GOBP_SODIUM_ION_IMPORT_ACROSS_PLASMA_MEMBRANE	GOBP_SODIUM_ION_IMPORT_ACROSS_PLASMA_MEMBRANE	3	0.706824	1.32546	0.147059	0.801077	0.782237	300	tags=67%, list=15%, signal=57%	TRPM4/SCNN1A
GOBP_POSITIVE_REGULATION_OF_PROTEOLYSIS	GOBP_POSITIVE_REGULATION_OF_PROTEOLYSIS	GOBP_POSITIVE_REGULATION_OF_PROTEOLYSIS	59	0.292506	1.3254	0.10989	0.775549	0.757309	159	tags=14%, list=8%, signal=13%	RACK1/ELOB/ATP5IF1/NOP53/ATP2A3/DDX3X/HIP1R/MYH9
HP_CENTRAL_NERVOUS_SYSTEM_CYST	HP_CENTRAL_NERVOUS_SYSTEM_CYST	HP_CENTRAL_NERVOUS_SYSTEM_CYST	23	0.36896	1.32539	0.1569	0.81365	0.794514	939	tags=78%, list=46%, signal=42%	SOX4/NSD2/ARID1B/FAR1/OFD1/CHD7/PMM2/KCNQ1OT1/SMARCC2/MT-ATP6/SMARCA4/PDHA1/KCNQ1/NUP62/BUB3/D2HGDH/TUBGCP2/LETM1
HP_APLASIA_CUTIS_CONGENITA_OF_SCALP	HP_APLASIA_CUTIS_CONGENITA_OF_SCALP	HP_APLASIA_CUTIS_CONGENITA_OF_SCALP	7	0.537698	1.32532	0.178368	0.839256	0.819518	939	tags=100%, list=46%, signal=54%	NSD2/MCTP2/PLEC/DLL4/BMS1/ITGB4/LETM1
GOBP_RESPONSE_TO_HYDROXYUREA	GOBP_RESPONSE_TO_HYDROXYUREA	GOBP_RESPONSE_TO_HYDROXYUREA	2	0.803563	1.32484	0.120332	0.784783	0.766326	399	tags=100%, list=20%, signal=80%	ATRX/RTF2
GOBP_POSITIVE_REGULATION_OF_GLUCOSE_IMPORT	GOBP_POSITIVE_REGULATION_OF_GLUCOSE_IMPORT	GOBP_POSITIVE_REGULATION_OF_GLUCOSE_IMPORT	3	0.706484	1.32482	0.147059	0.801077	0.782237	44	tags=33%, list=2%, signal=33%	ITLN1
GOBP_POSITIVE_REGULATION_OF_GLUCOSE_TRANSMEMBRANE_TRANSPORT	GOBP_POSITIVE_REGULATION_OF_GLUCOSE_TRANSMEMBRANE_TRANSPORT	GOBP_POSITIVE_REGULATION_OF_GLUCOSE_TRANSMEMBRANE_TRANSPORT	3	0.706484	1.32482	0.147059	0.801077	0.782237	44	tags=33%, list=2%, signal=33%	ITLN1
HP_GENERALIZED_HYPOTONIA	HP_GENERALIZED_HYPOTONIA	HP_GENERALIZED_HYPOTONIA	132	0.248169	1.32406	0.0604982	0.708603	0.691938	723	tags=48%, list=36%, signal=33%	SOX4/ATP5F1A/POLR2A/AHI1/YME1L1/HNRNPU/TMEM63A/DDX3X/TPM3/KMT2C/SPTAN1/NSD2/KMT2E/KANSL1/HERC2/CHD4/BPTF/VDR/STAG1/EHMT1/CDK10/ASH1L/RETREG1/CLTC/OFD1/RSRC1/PNP/CDK13/PMM2/PHIP/PLCB4/SCN9A/CNOT1/MACF1/CC2D1A/DHDDS/TUBA1A/HADHA/KIAA1109/TRIP12/CUX1/PHKB/CSNK2A1/SMARCC2/AP3D1/PUM1/COQ7/DYNC1I2/DNM1L/ARHGEF2/SETD2/RERE/HUWE1/SMC1A/ADCY6/SMARCA4/LRP5/SOX9/NEMF/OGDH/KMT2A/DNM2/CPT1A/RBM10
GOCC_INNER_ACROSOMAL_MEMBRANE	GOCC_INNER_ACROSOMAL_MEMBRANE	GOCC_INNER_ACROSOMAL_MEMBRANE	2	0.803068	1.32402	0.124481	0.78533	0.76686	400	tags=100%, list=20%, signal=80%	CD46/TRIP11
HP_APLASIA_HYPOPLASIA_OF_THE_CLAVICLES	HP_APLASIA_HYPOPLASIA_OF_THE_CLAVICLES	HP_APLASIA_HYPOPLASIA_OF_THE_CLAVICLES	2	0.803068	1.32402	0.124481	0.78533	0.76686	400	tags=100%, list=20%, signal=80%	CHD4/TRIP11
HP_DISPROPORTIONATE_SHORT_TRUNK_SHORT_STATURE	HP_DISPROPORTIONATE_SHORT_TRUNK_SHORT_STATURE	HP_DISPROPORTIONATE_SHORT_TRUNK_SHORT_STATURE	2	0.803068	1.32402	0.124481	0.78533	0.76686	400	tags=100%, list=20%, signal=80%	FLNB/TRIP11
HP_LETHAL_SKELETAL_DYSPLASIA	HP_LETHAL_SKELETAL_DYSPLASIA	HP_LETHAL_SKELETAL_DYSPLASIA	2	0.803068	1.32402	0.124481	0.78533	0.76686	400	tags=100%, list=20%, signal=80%	SLC26A2/TRIP11
HP_NEPHRONOPHTHISIS	HP_NEPHRONOPHTHISIS	HP_NEPHRONOPHTHISIS	2	0.803068	1.32402	0.124481	0.78533	0.76686	400	tags=100%, list=20%, signal=80%	AHI1/TRIP11
HP_SHORT_CLAVICLES	HP_SHORT_CLAVICLES	HP_SHORT_CLAVICLES	2	0.803068	1.32402	0.124481	0.78533	0.76686	400	tags=100%, list=20%, signal=80%	CHD4/TRIP11
GOBP_POSITIVE_REGULATION_OF_CHROMOSOME_ORGANIZATION	GOBP_POSITIVE_REGULATION_OF_CHROMOSOME_ORGANIZATION	GOBP_POSITIVE_REGULATION_OF_CHROMOSOME_ORGANIZATION	18	0.396492	1.32344	0.166972	0.826481	0.807044	582	tags=61%, list=29%, signal=44%	PPP1R10/HNRNPA2B1/NUMA1/MPHOSPH8/ATRX/TPR/TRIM28/SMC5/DHX36/SFPQ/GNL3
GOBP_PEPTIDYL_LYSINE_MONOMETHYLATION	GOBP_PEPTIDYL_LYSINE_MONOMETHYLATION	GOBP_PEPTIDYL_LYSINE_MONOMETHYLATION	3	0.705741	1.32343	0.147059	0.801077	0.782237	12	tags=33%, list=1%, signal=33%	CSKMT
GOBP_RESPONSE_TO_INORGANIC_SUBSTANCE	GOBP_RESPONSE_TO_INORGANIC_SUBSTANCE	GOBP_RESPONSE_TO_INORGANIC_SUBSTANCE	75	0.276136	1.32343	0.0947177	0.765732	0.747723	85	tags=9%, list=4%, signal=9%	PLCG2/RACK1/SELENOW/ATP5F1D/ATP5F1A/FOSB/TXNIP
HP_RETINAL_PIGMENT_EPITHELIAL_ATROPHY	HP_RETINAL_PIGMENT_EPITHELIAL_ATROPHY	HP_RETINAL_PIGMENT_EPITHELIAL_ATROPHY	2	0.802573	1.32321	0.124481	0.78533	0.76686	401	tags=100%, list=20%, signal=80%	CDHR1/SNRNP200
GOBP_NEGATIVE_REGULATION_OF_TRANSCRIPTION_BY_RNA_POLYMERASE_II	GOBP_NEGATIVE_REGULATION_OF_TRANSCRIPTION_BY_RNA_POLYMERASE_II	GOBP_NEGATIVE_REGULATION_OF_TRANSCRIPTION_BY_RNA_POLYMERASE_II	113	0.255791	1.32316	0.079646	0.765732	0.747723	654	tags=45%, list=32%, signal=32%	BTG2/HEXIM1/TCF25/HNRNPA2B1/TLE4/FOSB/TXNIP/NOP53/HNRNPU/HES1/EGR1/IRF3/VEGFA/NSD2/ZFHX3/ATRX/MEPCE/DDX5/SATB2/NIPBL/SPEN/BPTF/NSD1/TPR/VDR/EHMT1/TRIM28/TDG/TCF7L2/LCOR/CNOT1/CC2D1A/N4BP2L2/SUPT5H/MIER1/STAT6/CUX1/MDM4/SFPQ/DICER1/SPDEF/TCERG1/KDM5A/SMARCA2/PER1/EPC1/PRDM2/JUN/YWHAZ/SMARCA4/DLL4
HP_ABNORMALITY_OF_PRIMARY_TEETH	HP_ABNORMALITY_OF_PRIMARY_TEETH	HP_ABNORMALITY_OF_PRIMARY_TEETH	7	0.536755	1.323	0.182163	0.839256	0.819518	362	tags=43%, list=18%, signal=35%	SOX4/VDR/EHMT1
HP_SPASTIC_DYSARTHRIA	HP_SPASTIC_DYSARTHRIA	HP_SPASTIC_DYSARTHRIA	4	0.634133	1.32295	0.153846	0.812591	0.79348	455	tags=75%, list=22%, signal=58%	SPG7/FAR1/GBA2
GOBP_NUCLEOLAR_LARGE_RRNA_TRANSCRIPTION_BY_RNA_POLYMERASE_I	GOBP_NUCLEOLAR_LARGE_RRNA_TRANSCRIPTION_BY_RNA_POLYMERASE_I	GOBP_NUCLEOLAR_LARGE_RRNA_TRANSCRIPTION_BY_RNA_POLYMERASE_I	4	0.634126	1.32294	0.153846	0.812591	0.79348	181	tags=50%, list=9%, signal=46%	NOP53/NCL
GOBP_REGULATION_OF_PROGRAMMED_NECROTIC_CELL_DEATH	GOBP_REGULATION_OF_PROGRAMMED_NECROTIC_CELL_DEATH	GOBP_REGULATION_OF_PROGRAMMED_NECROTIC_CELL_DEATH	3	0.705446	1.32287	0.147059	0.801077	0.782237	598	tags=100%, list=30%, signal=71%	OGT/CFLAR/ARHGEF2
GOBP_MYOBLAST_FATE_COMMITMENT	GOBP_MYOBLAST_FATE_COMMITMENT	GOBP_MYOBLAST_FATE_COMMITMENT	2	0.802078	1.32239	0.124481	0.78533	0.76686	402	tags=100%, list=20%, signal=80%	IFRD1/TCF7L2
GOCC_BETA_CATENIN_TCF_COMPLEX	GOCC_BETA_CATENIN_TCF_COMPLEX	GOCC_BETA_CATENIN_TCF_COMPLEX	2	0.802078	1.32239	0.124481	0.78533	0.76686	402	tags=100%, list=20%, signal=80%	TLE4/TCF7L2
GOBP_REGULATION_OF_CELL_CYCLE_G2_M_PHASE_TRANSITION	GOBP_REGULATION_OF_CELL_CYCLE_G2_M_PHASE_TRANSITION	GOBP_REGULATION_OF_CELL_CYCLE_G2_M_PHASE_TRANSITION	11	0.454916	1.32229	0.178967	0.839256	0.819518	560	tags=55%, list=28%, signal=40%	HSPA2/NOP53/NABP1/CDK5RAP3/VPS4B/ZNF830
HP_MORPHOLOGICAL_ABNORMALITY_OF_THE_MIDDLE_EAR	HP_MORPHOLOGICAL_ABNORMALITY_OF_THE_MIDDLE_EAR	HP_MORPHOLOGICAL_ABNORMALITY_OF_THE_MIDDLE_EAR	3	0.70495	1.32194	0.147059	0.801077	0.782237	599	tags=100%, list=30%, signal=70%	BPTF/NSD1/SETD2
HP_URETERAL_OBSTRUCTION	HP_URETERAL_OBSTRUCTION	HP_URETERAL_OBSTRUCTION	3	0.70495	1.32194	0.147059	0.801077	0.782237	599	tags=100%, list=30%, signal=70%	LAMA3/NSD1/SETD2
HP_ABNORMAL_T_CELL_MORPHOLOGY	HP_ABNORMAL_T_CELL_MORPHOLOGY	HP_ABNORMAL_T_CELL_MORPHOLOGY	4	0.63361	1.32186	0.155769	0.81365	0.794514	480	tags=75%, list=24%, signal=57%	IVNS1ABP/PNP/AP3B1
HP_ABNORMAL_T_CELL_SUBSET_DISTRIBUTION	HP_ABNORMAL_T_CELL_SUBSET_DISTRIBUTION	HP_ABNORMAL_T_CELL_SUBSET_DISTRIBUTION	4	0.63361	1.32186	0.155769	0.81365	0.794514	480	tags=75%, list=24%, signal=57%	IVNS1ABP/PNP/AP3B1
HP_POSTERIORLY_ROTATED_EARS	HP_POSTERIORLY_ROTATED_EARS	HP_POSTERIORLY_ROTATED_EARS	53	0.299174	1.3218	0.113761	0.780124	0.761777	627	tags=47%, list=31%, signal=33%	SOX4/SLC26A2/AHI1/BUD23/NSD2/ARID1B/ATRX/LUZP1/NIPBL/SPEN/NSD1/CDK10/OFD1/CDK13/CHD7/MESD/PLCB4/KIAA1109/AP3B1/CASZ1/SMARCA2/RERE/CCNK/HUWE1/SMC1A
HP_CONSPICUOUSLY_HAPPY_DISPOSITION	HP_CONSPICUOUSLY_HAPPY_DISPOSITION	HP_CONSPICUOUSLY_HAPPY_DISPOSITION	3	0.704783	1.32163	0.14902	0.804758	0.785832	279	tags=67%, list=14%, signal=58%	KANSL1/SATB2
HP_ABNORMAL_PALMAR_DERMATOGLYPHICS	HP_ABNORMAL_PALMAR_DERMATOGLYPHICS	HP_ABNORMAL_PALMAR_DERMATOGLYPHICS	31	0.33692	1.32131	0.14684	0.801077	0.782237	1012	tags=77%, list=50%, signal=39%	ANKRD11/SPTBN1/NSD2/ARID1B/NIPBL/STAG1/MCTP2/EHMT1/CDK10/OFD1/CHD7/SMARCA2/SMC1A/THOC2/RBM10/PEX26/PDHA1/ZNF292/BRD4/EP300/LETM1/SHOC2/NUP88/SMPD4
GOBP_MEIOTIC_CHROMOSOME_SEPARATION	GOBP_MEIOTIC_CHROMOSOME_SEPARATION	GOBP_MEIOTIC_CHROMOSOME_SEPARATION	1	0.98269	1.32083	0.0278018	0.528276	0.515852	36	tags=100%, list=2%, signal=98%	CENPX
GOBP_RESOLUTION_OF_MEIOTIC_RECOMBINATION_INTERMEDIATES	GOBP_RESOLUTION_OF_MEIOTIC_RECOMBINATION_INTERMEDIATES	GOBP_RESOLUTION_OF_MEIOTIC_RECOMBINATION_INTERMEDIATES	1	0.98269	1.32083	0.0278018	0.528276	0.515852	36	tags=100%, list=2%, signal=98%	CENPX
GOCC_FANCM_MHF_COMPLEX	GOCC_FANCM_MHF_COMPLEX	GOCC_FANCM_MHF_COMPLEX	1	0.98269	1.32083	0.0278018	0.528276	0.515852	36	tags=100%, list=2%, signal=98%	CENPX
GOCC_FANCONI_ANAEMIA_NUCLEAR_COMPLEX	GOCC_FANCONI_ANAEMIA_NUCLEAR_COMPLEX	GOCC_FANCONI_ANAEMIA_NUCLEAR_COMPLEX	1	0.98269	1.32083	0.0278018	0.528276	0.515852	36	tags=100%, list=2%, signal=98%	CENPX
GOBP_MEIOTIC_CELL_CYCLE	GOBP_MEIOTIC_CELL_CYCLE	GOBP_MEIOTIC_CELL_CYCLE	18	0.395692	1.32077	0.168807	0.826481	0.807044	425	tags=39%, list=21%, signal=31%	CENPX/HSPA2/NUMA1/MYH9/ATRX/UBR2/CENPC
GOBP_CARDIAC_ATRIUM_DEVELOPMENT	GOBP_CARDIAC_ATRIUM_DEVELOPMENT	GOBP_CARDIAC_ATRIUM_DEVELOPMENT	6	0.560266	1.3206	0.159475	0.815986	0.796796	758	tags=83%, list=37%, signal=52%	SOX4/NSD2/MDM4/DLL4/MDM2
GOBP_RRNA_CATABOLIC_PROCESS	GOBP_RRNA_CATABOLIC_PROCESS	GOBP_RRNA_CATABOLIC_PROCESS	4	0.632992	1.32057	0.157692	0.81365	0.794514	170	tags=50%, list=8%, signal=46%	ERN2/TRIR
GOBP_NEGATIVE_REGULATION_OF_BIOSYNTHETIC_PROCESS	GOBP_NEGATIVE_REGULATION_OF_BIOSYNTHETIC_PROCESS	GOBP_NEGATIVE_REGULATION_OF_BIOSYNTHETIC_PROCESS	198	0.231208	1.32017	0.0507881	0.691965	0.675691	634	tags=41%, list=31%, signal=31%	RACK1/BTG2/HEXIM1/TCF25/HNRNPA2B1/ELF3/TLE4/FOSB/TXNIP/SELENOS/NOP53/HNRNPU/DDX3X/HES1/ERN2/EGR1/IRF3/MPHOSPH8/NCL/ZNF91/VEGFA/TUT7/NSD2/ZFHX3/ATRX/MEPCE/DDX5/BCLAF1/SATB2/GON4L/HSPA8/ILF3/NIPBL/TNRC6B/SPEN/BPTF/NSD1/TPR/VDR/RASD1/EHMT1/EIF4G1/CLTC/TRIM28/TDG/TCF7L2/LCOR/CNOT1/CC2D1A/N4BP2L2/ZBTB38/SUPT5H/ZMYND8/SNX6/MIER1/STAT6/DHX36/CUX1/MDM4/GIGYF2/SFPQ/DICER1/SMARCC2/PUM1/ZNF830/SPDEF/ROCK2/C…
HP_INFECTION_RELATED_SEIZURE	HP_INFECTION_RELATED_SEIZURE	HP_INFECTION_RELATED_SEIZURE	11	0.45418	1.32015	0.180812	0.839256	0.819518	672	tags=73%, list=33%, signal=49%	SPTBN1/HERC2/FAR1/CHD2/RSRC1/SCN9A/SETD5/PNKP
GOMF_OLIGOSACCHARIDE_BINDING	GOMF_OLIGOSACCHARIDE_BINDING	GOMF_OLIGOSACCHARIDE_BINDING	2	0.80071	1.32014	0.124481	0.78533	0.76686	44	tags=50%, list=2%, signal=49%	ITLN1
GOBP_CORTICAL_ACTIN_CYTOSKELETON_ORGANIZATION	GOBP_CORTICAL_ACTIN_CYTOSKELETON_ORGANIZATION	GOBP_CORTICAL_ACTIN_CYTOSKELETON_ORGANIZATION	12	0.447821	1.32011	0.170412	0.830742	0.811204	1006	tags=92%, list=50%, signal=46%	LLGL2/EPB41/VIL1/PLS1/ROCK2/PLEC/DLG1/RTKN/PDCD6IP/TLN1/ROCK1
GOCC_CARBOXY_TERMINAL_DOMAIN_PROTEIN_KINASE_COMPLEX	GOCC_CARBOXY_TERMINAL_DOMAIN_PROTEIN_KINASE_COMPLEX	GOCC_CARBOXY_TERMINAL_DOMAIN_PROTEIN_KINASE_COMPLEX	3	0.70396	1.32009	0.15098	0.809048	0.790021	601	tags=100%, list=30%, signal=70%	CDK12/CDK13/CCNK
GOCC_CYCLIN_CDK_POSITIVE_TRANSCRIPTION_ELONGATION_FACTOR_COMPLEX	GOCC_CYCLIN_CDK_POSITIVE_TRANSCRIPTION_ELONGATION_FACTOR_COMPLEX	GOCC_CYCLIN_CDK_POSITIVE_TRANSCRIPTION_ELONGATION_FACTOR_COMPLEX	3	0.70396	1.32009	0.15098	0.809048	0.790021	601	tags=100%, list=30%, signal=70%	CDK12/CDK13/CCNK
GOCC_NUCLEAR_CYCLIN_DEPENDENT_PROTEIN_KINASE_HOLOENZYME_COMPLEX	GOCC_NUCLEAR_CYCLIN_DEPENDENT_PROTEIN_KINASE_HOLOENZYME_COMPLEX	GOCC_NUCLEAR_CYCLIN_DEPENDENT_PROTEIN_KINASE_HOLOENZYME_COMPLEX	3	0.70396	1.32009	0.15098	0.809048	0.790021	601	tags=100%, list=30%, signal=70%	CDK12/CDK13/CCNK
GOBP_GENITALIA_DEVELOPMENT	GOBP_GENITALIA_DEVELOPMENT	GOBP_GENITALIA_DEVELOPMENT	2	0.800594	1.31995	0.126556	0.78533	0.76686	405	tags=100%, list=20%, signal=80%	NIPBL/CHD7
GOBP_VENTRICULAR_COMPACT_MYOCARDIUM_MORPHOGENESIS	GOBP_VENTRICULAR_COMPACT_MYOCARDIUM_MORPHOGENESIS	GOBP_VENTRICULAR_COMPACT_MYOCARDIUM_MORPHOGENESIS	2	0.800594	1.31995	0.126556	0.78533	0.76686	405	tags=100%, list=20%, signal=80%	DSP/CHD7
HP_NON_OBSTRUCTIVE_AZOOSPERMIA	HP_NON_OBSTRUCTIVE_AZOOSPERMIA	HP_NON_OBSTRUCTIVE_AZOOSPERMIA	2	0.800594	1.31995	0.126556	0.78533	0.76686	405	tags=100%, list=20%, signal=80%	CFTR/CHD7
HP_EARLY_ONSET_OF_SEXUAL_MATURATION	HP_EARLY_ONSET_OF_SEXUAL_MATURATION	HP_EARLY_ONSET_OF_SEXUAL_MATURATION	30	0.34086	1.31915	0.142593	0.801077	0.782237	504	tags=53%, list=25%, signal=41%	BUD23/DDX3X/KMT2C/NSD2/KMT2E/KANSL1/FOS/HERC2/TNRC6B/SPEN/TSC2/BPTF/EHMT1/GNAS/MIA3/TRIP12
HP_INFERTILITY	HP_INFERTILITY	HP_INFERTILITY	8	0.504248	1.31913	0.192523	0.851595	0.831567	847	tags=88%, list=42%, signal=51%	HERC2/CFTR/OFD1/GBA2/USP8/SOX9/PPP2R3C
GOBP_NEGATIVE_REGULATION_OF_CELL_GROWTH	GOBP_NEGATIVE_REGULATION_OF_CELL_GROWTH	GOBP_NEGATIVE_REGULATION_OF_CELL_GROWTH	17	0.402518	1.31912	0.167279	0.826481	0.807044	131	tags=12%, list=6%, signal=11%	RACK1/DDX3X
GOBP_VENTRAL_SPINAL_CORD_DEVELOPMENT	GOBP_VENTRAL_SPINAL_CORD_DEVELOPMENT	GOBP_VENTRAL_SPINAL_CORD_DEVELOPMENT	3	0.703384	1.31901	0.15098	0.809048	0.790021	19	tags=33%, list=1%, signal=33%	SOX4
GOBP_ENDOTHELIAL_CELL_ACTIVATION	GOBP_ENDOTHELIAL_CELL_ACTIVATION	GOBP_ENDOTHELIAL_CELL_ACTIVATION	2	0.79998	1.31893	0.134855	0.7949	0.776205	18	tags=50%, list=1%, signal=50%	TCIM
GOBP_ALDITOL_BIOSYNTHETIC_PROCESS	GOBP_ALDITOL_BIOSYNTHETIC_PROCESS	GOBP_ALDITOL_BIOSYNTHETIC_PROCESS	1	0.980712	1.31817	0.0308737	0.55215	0.539164	40	tags=100%, list=2%, signal=98%	PCK1
GOBP_CELLULAR_RESPONSE_TO_GLUCAGON_STIMULUS	GOBP_CELLULAR_RESPONSE_TO_GLUCAGON_STIMULUS	GOBP_CELLULAR_RESPONSE_TO_GLUCAGON_STIMULUS	1	0.980712	1.31817	0.0308737	0.55215	0.539164	40	tags=100%, list=2%, signal=98%	PCK1
GOBP_TYROSINE_PHOSPHORYLATION_OF_STAT_PROTEIN	GOBP_TYROSINE_PHOSPHORYLATION_OF_STAT_PROTEIN	GOBP_TYROSINE_PHOSPHORYLATION_OF_STAT_PROTEIN	4	0.63179	1.31807	0.163462	0.822696	0.803347	206	tags=50%, list=10%, signal=45%	HES1/VEGFA
GOBP_POSITIVE_REGULATION_OF_TRANSCRIPTION_ELONGATION_FROM_RNA_POLYMERASE_II_PROMOTER	GOBP_POSITIVE_REGULATION_OF_TRANSCRIPTION_ELONGATION_FROM_RNA_POLYMERASE_II_PROMOTER	GOBP_POSITIVE_REGULATION_OF_TRANSCRIPTION_ELONGATION_FROM_RNA_POLYMERASE_II_PROMOTER	7	0.534722	1.31799	0.184061	0.839256	0.819518	945	tags=100%, list=47%, signal=53%	CDK12/CDK13/TCERG1/CCNK/SUPT6H/BRD4/GTF2F1
GOBP_POSITIVE_REGULATION_OF_MONOCYTE_CHEMOTACTIC_PROTEIN_1_PRODUCTION	GOBP_POSITIVE_REGULATION_OF_MONOCYTE_CHEMOTACTIC_PROTEIN_1_PRODUCTION	GOBP_POSITIVE_REGULATION_OF_MONOCYTE_CHEMOTACTIC_PROTEIN_1_PRODUCTION	2	0.799061	1.31742	0.134855	0.7949	0.776205	45	tags=50%, list=2%, signal=49%	SELENOK
GOBP_POSITIVE_REGULATION_OF_MITOPHAGY_IN_RESPONSE_TO_MITOCHONDRIAL_DEPOLARIZATION	GOBP_POSITIVE_REGULATION_OF_MITOPHAGY_IN_RESPONSE_TO_MITOCHONDRIAL_DEPOLARIZATION	GOBP_POSITIVE_REGULATION_OF_MITOPHAGY_IN_RESPONSE_TO_MITOCHONDRIAL_DEPOLARIZATION	3	0.702475	1.3173	0.152941	0.811653	0.792564	604	tags=100%, list=30%, signal=70%	VPS13C/CDC37/HUWE1
GOBP_MANNOSE_METABOLIC_PROCESS	GOBP_MANNOSE_METABOLIC_PROCESS	GOBP_MANNOSE_METABOLIC_PROCESS	2	0.798615	1.31668	0.134855	0.7949	0.776205	409	tags=100%, list=20%, signal=80%	MAN2C1/PMM2
HP_ABNORMALITY_OF_PROTHROMBIN	HP_ABNORMALITY_OF_PROTHROMBIN	HP_ABNORMALITY_OF_PROTHROMBIN	2	0.798615	1.31668	0.134855	0.7949	0.776205	409	tags=100%, list=20%, signal=80%	CD46/PMM2
HP_GENERALIZED_EDEMA	HP_GENERALIZED_EDEMA	HP_GENERALIZED_EDEMA	2	0.798615	1.31668	0.134855	0.7949	0.776205	409	tags=100%, list=20%, signal=80%	CD46/PMM2
HP_IMPAIRED_ANTIGEN_SPECIFIC_RESPONSE	HP_IMPAIRED_ANTIGEN_SPECIFIC_RESPONSE	HP_IMPAIRED_ANTIGEN_SPECIFIC_RESPONSE	2	0.798615	1.31668	0.134855	0.7949	0.776205	409	tags=100%, list=20%, signal=80%	LRBA/PMM2
GOBP_REACTIVE_OXYGEN_SPECIES_METABOLIC_PROCESS	GOBP_REACTIVE_OXYGEN_SPECIES_METABOLIC_PROCESS	GOBP_REACTIVE_OXYGEN_SPECIES_METABOLIC_PROCESS	32	0.334439	1.31587	0.146667	0.801077	0.782237	10	tags=6%, list=0%, signal=6%	PLCG2/ATP5IF1
GOBP_PROGRAMMED_CELL_DEATH	GOBP_PROGRAMMED_CELL_DEATH	GOBP_PROGRAMMED_CELL_DEATH	271	0.222196	1.31573	0.0428082	0.636934	0.621955	143	tags=10%, list=7%, signal=11%	PLCG2/MTRNR2L12/RACK1/MTRNR2L8/ATP5IF1/TCIM/SOX4/PPP1R10/BTG2/SELENOK/ATP5F1A/GADD45B/SON/AHI1/YME1L1/TXNIP/SELENOS/NOP53/SGK1/PKN2/ATP2A3/NR4A1/DDX3X/ERN2/RBM25/EGR1/HIP1R
GOMF_RNA_POLYMERASE_CORE_ENZYME_BINDING	GOMF_RNA_POLYMERASE_CORE_ENZYME_BINDING	GOMF_RNA_POLYMERASE_CORE_ENZYME_BINDING	9	0.488927	1.31572	0.17341	0.837707	0.818005	195	tags=33%, list=10%, signal=30%	HNRNPU/RTRAF/PCF11
GOBP_POSITIVE_REGULATION_OF_HISTONE_METHYLATION	GOBP_POSITIVE_REGULATION_OF_HISTONE_METHYLATION	GOBP_POSITIVE_REGULATION_OF_HISTONE_METHYLATION	8	0.50294	1.31571	0.194393	0.851595	0.831567	714	tags=75%, list=35%, signal=49%	NSD3/KMT2E/KANSL1/OGT/RIF1/KMT2A
HP_HIP_CONTRACTURE	HP_HIP_CONTRACTURE	HP_HIP_CONTRACTURE	5	0.594926	1.31569	0.164151	0.822696	0.803347	334	tags=60%, list=17%, signal=50%	SLC26A2/TPM3/NSD1
GOBP_REGULATION_OF_HISTONE_DEACETYLATION	GOBP_REGULATION_OF_HISTONE_DEACETYLATION	GOBP_REGULATION_OF_HISTONE_DEACETYLATION	5	0.594648	1.31508	0.164151	0.822696	0.803347	823	tags=100%, list=41%, signal=59%	VEGFA/NIPBL/KDM5A/CAMK2D/AKAP8L
GOBP_REGULATION_OF_MRNA_EXPORT_FROM_NUCLEUS	GOBP_REGULATION_OF_MRNA_EXPORT_FROM_NUCLEUS	GOBP_REGULATION_OF_MRNA_EXPORT_FROM_NUCLEUS	5	0.594648	1.31508	0.164151	0.822696	0.803347	823	tags=100%, list=41%, signal=59%	TPR/SETD2/IWS1/SUPT6H/AKAP8L
GOBP_RIBONUCLEOPROTEIN_COMPLEX_LOCALIZATION	GOBP_RIBONUCLEOPROTEIN_COMPLEX_LOCALIZATION	GOBP_RIBONUCLEOPROTEIN_COMPLEX_LOCALIZATION	5	0.594648	1.31508	0.164151	0.822696	0.803347	823	tags=100%, list=41%, signal=59%	TPR/SETD2/IWS1/SUPT6H/AKAP8L
GOBP_PROTEIN_PALMITOYLATION	GOBP_PROTEIN_PALMITOYLATION	GOBP_PROTEIN_PALMITOYLATION	1	0.978239	1.31484	0.0513347	0.693505	0.677195	45	tags=100%, list=2%, signal=98%	SELENOK
HP_APLASIA_HYPOPLASIA_OF_THE_RIBS	HP_APLASIA_HYPOPLASIA_OF_THE_RIBS	HP_APLASIA_HYPOPLASIA_OF_THE_RIBS	14	0.43379	1.31484	0.144509	0.801077	0.782237	714	tags=64%, list=35%, signal=42%	SLC26A2/LUZP1/SPEN/FLNB/TRIP11/CASZ1/RERE/SOX9/KMT2A
GOBP_POSITIVE_REGULATION_OF_CHROMATIN_ORGANIZATION	GOBP_POSITIVE_REGULATION_OF_CHROMATIN_ORGANIZATION	GOBP_POSITIVE_REGULATION_OF_CHROMATIN_ORGANIZATION	5	0.594475	1.31469	0.164151	0.822696	0.803347	395	tags=60%, list=20%, signal=48%	MPHOSPH8/TPR/TRIM28
HP_ACUTE_LYMPHOBLASTIC_LEUKEMIA	HP_ACUTE_LYMPHOBLASTIC_LEUKEMIA	HP_ACUTE_LYMPHOBLASTIC_LEUKEMIA	6	0.557759	1.31469	0.159475	0.815986	0.796796	898	tags=100%, list=44%, signal=56%	NSD1/SETD2/MDM2/NUP214/TCIRG1/BUB3
GOBP_POSITIVE_REGULATION_OF_PROTEIN_LOCALIZATION_TO_CELL_CORTEX	GOBP_POSITIVE_REGULATION_OF_PROTEIN_LOCALIZATION_TO_CELL_CORTEX	GOBP_POSITIVE_REGULATION_OF_PROTEIN_LOCALIZATION_TO_CELL_CORTEX	2	0.79713	1.31424	0.134855	0.7949	0.776205	412	tags=100%, list=20%, signal=80%	NUMA1/EPB41
HP_SLENDER_BUILD	HP_SLENDER_BUILD	HP_SLENDER_BUILD	3	0.700687	1.31395	0.154902	0.81365	0.794514	258	tags=67%, list=13%, signal=58%	TPM3/KANSL1
GOBP_LIPID_TRANSLOCATION	GOBP_LIPID_TRANSLOCATION	GOBP_LIPID_TRANSLOCATION	3	0.700495	1.31359	0.154902	0.81365	0.794514	608	tags=100%, list=30%, signal=70%	VMP1/ANO9/ATP10B
GOMF_INTRAMEMBRANE_LIPID_TRANSPORTER_ACTIVITY	GOMF_INTRAMEMBRANE_LIPID_TRANSPORTER_ACTIVITY	GOMF_INTRAMEMBRANE_LIPID_TRANSPORTER_ACTIVITY	3	0.700495	1.31359	0.154902	0.81365	0.794514	608	tags=100%, list=30%, signal=70%	VMP1/ANO9/ATP10B
GOBP_CELLULAR_RESPONSE_TO_FATTY_ACID	GOBP_CELLULAR_RESPONSE_TO_FATTY_ACID	GOBP_CELLULAR_RESPONSE_TO_FATTY_ACID	5	0.593708	1.313	0.166038	0.826481	0.807044	132	tags=40%, list=7%, signal=37%	LDLR/HES1
HP_PREMATURE_OSTEOARTHRITIS	HP_PREMATURE_OSTEOARTHRITIS	HP_PREMATURE_OSTEOARTHRITIS	2	0.796339	1.31293	0.136929	0.795833	0.777117	61	tags=50%, list=3%, signal=49%	SLC26A2
HP_HYPSARRHYTHMIA	HP_HYPSARRHYTHMIA	HP_HYPSARRHYTHMIA	16	0.407353	1.3124	0.177024	0.839256	0.819518	912	tags=88%, list=45%, signal=48%	SPTBN1/SPTAN1/CLTC/RSRC1/CC2D1A/DHDDS/SMC1A/PNKP/NEMF/UGDH/PDHA1/ZC3H14/TRAK1/CLIP1
GOBP_REGULATION_OF_PROTEIN_KINASE_ACTIVITY	GOBP_REGULATION_OF_PROTEIN_KINASE_ACTIVITY	GOBP_REGULATION_OF_PROTEIN_KINASE_ACTIVITY	79	0.270872	1.3123	0.0980036	0.765732	0.747723	338	tags=24%, list=17%, signal=21%	RACK1/TCIM/GADD45B/HEXIM1/RTRAF/DDX3X/ERN2/EGR1/IQGAP1/PILRB/VEGFA/CDK12/THBS1/CDC37/CDK5RAP3/PLCE1/AKAP13/TSC2/AKT1S1
GOBP_CENTROMERE_COMPLEX_ASSEMBLY	GOBP_CENTROMERE_COMPLEX_ASSEMBLY	GOBP_CENTROMERE_COMPLEX_ASSEMBLY	5	0.593391	1.3123	0.166038	0.826481	0.807044	425	tags=60%, list=21%, signal=48%	CENPX/NASP/CENPC
HP_OLIGODACTYLY	HP_OLIGODACTYLY	HP_OLIGODACTYLY	7	0.53238	1.31221	0.193548	0.851595	0.831567	654	tags=71%, list=32%, signal=49%	SEM1/NIPBL/CHD7/SMC1A/DLL4
HP_FLAT_OCCIPUT	HP_FLAT_OCCIPUT	HP_FLAT_OCCIPUT	8	0.501551	1.31208	0.194393	0.851595	0.831567	486	tags=62%, list=24%, signal=48%	SATB2/VDR/MCTP2/EHMT1/RALGAPA1
HP_2_3_TOE_SYNDACTYLY	HP_2_3_TOE_SYNDACTYLY	HP_2_3_TOE_SYNDACTYLY	11	0.451292	1.31176	0.191882	0.850898	0.830886	1115	tags=100%, list=55%, signal=45%	NIPBL/NSD1/STAG1/TRIO/SETD2/SETD5/DDX6/CNOT2/UPF3B/NEDD4L/RPS6KA3
GOBP_POSITIVE_REGULATION_OF_RIG_I_SIGNALING_PATHWAY	GOBP_POSITIVE_REGULATION_OF_RIG_I_SIGNALING_PATHWAY	GOBP_POSITIVE_REGULATION_OF_RIG_I_SIGNALING_PATHWAY	5	0.593016	1.31147	0.167925	0.826481	0.807044	610	tags=80%, list=30%, signal=56%	USP15/ANKRD17/PUM1/PUM2
HP_FETAL_ULTRASOUND_SOFT_MARKER	HP_FETAL_ULTRASOUND_SOFT_MARKER	HP_FETAL_ULTRASOUND_SOFT_MARKER	10	0.471776	1.31142	0.176806	0.839256	0.819518	400	tags=50%, list=20%, signal=40%	SLC26A2/KANSL1/MCTP2/OFD1/TRIP11
HP_AUTISM	HP_AUTISM	HP_AUTISM	32	0.333296	1.31137	0.148571	0.802691	0.783813	454	tags=47%, list=22%, signal=37%	BUD23/ANKRD11/SPTBN1/ATRX/SATB2/LUZP1/NIPBL/HERC2/SPEN/TSC2/EHMT1/CLTC/CHD7/UFD1/DHDDS
GOCC_RUFFLE_MEMBRANE	GOCC_RUFFLE_MEMBRANE	GOCC_RUFFLE_MEMBRANE	20	0.381349	1.31094	0.171103	0.831142	0.811595	1	tags=5%, list=0%, signal=5%	PLCG2
HP_BRUISING_SUSCEPTIBILITY	HP_BRUISING_SUSCEPTIBILITY	HP_BRUISING_SUSCEPTIBILITY	15	0.417355	1.31091	0.159091	0.81572	0.796536	466	tags=53%, list=23%, signal=41%	MAT2A/TENT5A/NUMA1/MYH9/NABP1/ATRX/GNAS/USP8
HP_11_PAIRS_OF_RIBS	HP_11_PAIRS_OF_RIBS	HP_11_PAIRS_OF_RIBS	8	0.500963	1.31054	0.196262	0.852478	0.832429	684	tags=75%, list=34%, signal=50%	LUZP1/SPEN/FLNB/CASZ1/RERE/SOX9
HP_MISSING_RIBS	HP_MISSING_RIBS	HP_MISSING_RIBS	8	0.500963	1.31054	0.196262	0.852478	0.832429	684	tags=75%, list=34%, signal=50%	LUZP1/SPEN/FLNB/CASZ1/RERE/SOX9
GOMF_HISTONE_ACETYLTRANSFERASE_BINDING	GOMF_HISTONE_ACETYLTRANSFERASE_BINDING	GOMF_HISTONE_ACETYLTRANSFERASE_BINDING	3	0.698857	1.31052	0.158824	0.81572	0.796536	258	tags=67%, list=13%, signal=58%	EGR1/KANSL1
GOBP_NUCLEAR_TRANSCRIBED_MRNA_POLY_A_TAIL_SHORTENING	GOBP_NUCLEAR_TRANSCRIBED_MRNA_POLY_A_TAIL_SHORTENING	GOBP_NUCLEAR_TRANSCRIBED_MRNA_POLY_A_TAIL_SHORTENING	7	0.531679	1.31049	0.195446	0.852478	0.832429	438	tags=57%, list=22%, signal=45%	BTG2/TUT7/TNRC6B/CNOT1
GOCC_CENTROSOME	GOCC_CENTROSOME	GOCC_CENTROSOME	79	0.270485	1.31042	0.0980036	0.765732	0.747723	577	tags=41%, list=29%, signal=30%	AHI1/TAF1D/AKAP9/PATJ/NLRC5/RBM39/HNRNPU/PKN2/TMEM63A/RTRAF/DDX3X/NUMA1/DYNC1H1/BOD1L1/CDK5RAP3/HOOK2/CHD4/LIMK2/PCM1/OFD1/CCDC14/RNF19A/PPP1R12A/DYNC1LI2/CD2AP/UBR4/VPS4B/RABL6/EXOC7/PLK2/ROCK2/DYNC1I2
GOBP_RESPONSE_TO_MUSCLE_ACTIVITY	GOBP_RESPONSE_TO_MUSCLE_ACTIVITY	GOBP_RESPONSE_TO_MUSCLE_ACTIVITY	1	0.974777	1.31019	0.0554415	0.705668	0.689072	52	tags=100%, list=3%, signal=97%	ATP5F1A
HP_FRAGILE_NAILS	HP_FRAGILE_NAILS	HP_FRAGILE_NAILS	6	0.555827	1.31013	0.166979	0.826481	0.807044	153	tags=33%, list=8%, signal=31%	DSP/LAMA3
HP_LACK_OF_SKIN_ELASTICITY	HP_LACK_OF_SKIN_ELASTICITY	HP_LACK_OF_SKIN_ELASTICITY	4	0.62748	1.30908	0.163462	0.822696	0.803347	466	tags=75%, list=23%, signal=58%	SPEN/GNAS/USP8
HP_STRIAE_DISTENSAE	HP_STRIAE_DISTENSAE	HP_STRIAE_DISTENSAE	4	0.62748	1.30908	0.163462	0.822696	0.803347	466	tags=75%, list=23%, signal=58%	SPEN/GNAS/USP8
HP_SYNOSTOSIS_INVOLVING_BONES_OF_THE_LOWER_LIMBS	HP_SYNOSTOSIS_INVOLVING_BONES_OF_THE_LOWER_LIMBS	HP_SYNOSTOSIS_INVOLVING_BONES_OF_THE_LOWER_LIMBS	4	0.627373	1.30885	0.163462	0.822696	0.803347	385	tags=75%, list=19%, signal=61%	SLC26A2/FLNB/OFD1
HP_VASCULAR_NEOPLASM	HP_VASCULAR_NEOPLASM	HP_VASCULAR_NEOPLASM	25	0.353592	1.30868	0.168207	0.826481	0.807044	385	tags=36%, list=19%, signal=30%	SLC26A2/TENT5A/NSD2/ARID1B/KANSL1/SPEN/TSC2/NSD1/OFD1
GOBP_POSITIVE_REGULATION_OF_TRANSPORT	GOBP_POSITIVE_REGULATION_OF_TRANSPORT	GOBP_POSITIVE_REGULATION_OF_TRANSPORT	116	0.252601	1.30867	0.0815603	0.765732	0.747723	152	tags=11%, list=8%, signal=11%	PLCG2/RACK1/ATP5IF1/SOX4/ITLN1/AHI1/HSPA2/ATP2C2/AKAP9/SGK1/TRPM4/HIP1R/NUMA1
HP_SHORT_UPPER_LIP	HP_SHORT_UPPER_LIP	HP_SHORT_UPPER_LIP	3	0.697699	1.30834	0.162745	0.822696	0.803347	253	tags=67%, list=13%, signal=58%	NSD2/ATRX
HP_DIMINISHED_MOVEMENT	HP_DIMINISHED_MOVEMENT	HP_DIMINISHED_MOVEMENT	6	0.555056	1.30832	0.170732	0.831142	0.811595	524	tags=67%, list=26%, signal=50%	TPM3/VPS13C/EIF4G1/GIGYF2
GOBP_TRANSCRIPTION_INITIATION_FROM_RNA_POLYMERASE_II_PROMOTER	GOBP_TRANSCRIPTION_INITIATION_FROM_RNA_POLYMERASE_II_PROMOTER	GOBP_TRANSCRIPTION_INITIATION_FROM_RNA_POLYMERASE_II_PROMOTER	7	0.530456	1.30747	0.197343	0.852603	0.832552	7	tags=14%, list=0%, signal=14%	ELOB
GOBP_MITOCHONDRIAL_OUTER_MEMBRANE_PERMEABILIZATION	GOBP_MITOCHONDRIAL_OUTER_MEMBRANE_PERMEABILIZATION	GOBP_MITOCHONDRIAL_OUTER_MEMBRANE_PERMEABILIZATION	8	0.499757	1.30738	0.198131	0.852603	0.832552	143	tags=25%, list=7%, signal=23%	ATP5IF1/HIP1R
GOBP_REGULATION_OF_MITOCHONDRIAL_MEMBRANE_PERMEABILITY_INVOLVED_IN_APOPTOTIC_PROCESS	GOBP_REGULATION_OF_MITOCHONDRIAL_MEMBRANE_PERMEABILITY_INVOLVED_IN_APOPTOTIC_PROCESS	GOBP_REGULATION_OF_MITOCHONDRIAL_MEMBRANE_PERMEABILITY_INVOLVED_IN_APOPTOTIC_PROCESS	8	0.499757	1.30738	0.198131	0.852603	0.832552	143	tags=25%, list=7%, signal=23%	ATP5IF1/HIP1R
HP_ABNORMAL_DISTAL_PHALANX_MORPHOLOGY_OF_FINGER	HP_ABNORMAL_DISTAL_PHALANX_MORPHOLOGY_OF_FINGER	HP_ABNORMAL_DISTAL_PHALANX_MORPHOLOGY_OF_FINGER	22	0.368624	1.30719	0.165085	0.824592	0.805199	1115	tags=91%, list=55%, signal=41%	DSP/SPTBN1/ARID1B/MCTP2/FLNB/GNAS/SMARCA2/SETD5/SMARCA4/DLL4/CANT1/COG4/PPP2R3C/EP300/KDM5C/UPF3B/JAG1/NOTCH1/ARID1A/RPS6KA3
HP_ABNORMAL_PLACENTA_MORPHOLOGY	HP_ABNORMAL_PLACENTA_MORPHOLOGY	HP_ABNORMAL_PLACENTA_MORPHOLOGY	4	0.626548	1.30713	0.163462	0.822696	0.803347	758	tags=100%, list=37%, signal=63%	SPTBN1/CD46/TTC37/MDM2
GOBP_AMINOGLYCAN_CATABOLIC_PROCESS	GOBP_AMINOGLYCAN_CATABOLIC_PROCESS	GOBP_AMINOGLYCAN_CATABOLIC_PROCESS	2	0.792785	1.30707	0.145228	0.801077	0.782237	65	tags=50%, list=3%, signal=48%	CEMIP2
GOBP_GLYCOSAMINOGLYCAN_CATABOLIC_PROCESS	GOBP_GLYCOSAMINOGLYCAN_CATABOLIC_PROCESS	GOBP_GLYCOSAMINOGLYCAN_CATABOLIC_PROCESS	2	0.792785	1.30707	0.145228	0.801077	0.782237	65	tags=50%, list=3%, signal=48%	CEMIP2
GOBP_SUBSTRATE_DEPENDENT_CELL_MIGRATION	GOBP_SUBSTRATE_DEPENDENT_CELL_MIGRATION	GOBP_SUBSTRATE_DEPENDENT_CELL_MIGRATION	3	0.696976	1.30699	0.164706	0.824537	0.805145	17	tags=33%, list=1%, signal=33%	ATP5F1B
HP_SKIN_TAGS	HP_SKIN_TAGS	HP_SKIN_TAGS	14	0.431123	1.30676	0.156069	0.81365	0.794514	426	tags=50%, list=21%, signal=40%	HNRNPU/ANKRD11/NSD2/ARID1B/FLNB/CHD7/PLCB4
GOBP_POSITIVE_REGULATION_OF_AXON_EXTENSION	GOBP_POSITIVE_REGULATION_OF_AXON_EXTENSION	GOBP_POSITIVE_REGULATION_OF_AXON_EXTENSION	7	0.530157	1.30673	0.197343	0.852603	0.832552	648	tags=71%, list=32%, signal=49%	GOLGA4/VEGFA/EIF4G2/MACF1/SHTN1
HP_CARDIAC_ARREST	HP_CARDIAC_ARREST	HP_CARDIAC_ARREST	22	0.368476	1.30667	0.166983	0.826481	0.807044	142	tags=27%, list=7%, signal=26%	SYNE2/AKAP9/DSP/LDLR/BUD23/TRPM4
HP_SELF_MUTILATION	HP_SELF_MUTILATION	HP_SELF_MUTILATION	6	0.55432	1.30658	0.170732	0.831142	0.811595	696	tags=83%, list=34%, signal=55%	SATB2/HERC2/VPS13A/TRIO/THOC2
HP_POLYDACTYLY	HP_POLYDACTYLY	HP_POLYDACTYLY	20	0.380071	1.30654	0.171103	0.831142	0.811595	628	tags=55%, list=31%, signal=38%	AHI1/NSD2/LUZP1/SPEN/OFD1/CHD7/UFD1/CASZ1/RERE/ACOX1/SETD5
GOBP_RESPONSE_TO_PROGESTERONE	GOBP_RESPONSE_TO_PROGESTERONE	GOBP_RESPONSE_TO_PROGESTERONE	8	0.499158	1.30582	0.198131	0.852603	0.832552	296	tags=50%, list=15%, signal=43%	FOSB/TXNIP/THBS1/FOS
HP_FOCAL_IMPAIRED_AWARENESS_SEIZURE	HP_FOCAL_IMPAIRED_AWARENESS_SEIZURE	HP_FOCAL_IMPAIRED_AWARENESS_SEIZURE	15	0.415556	1.30526	0.162879	0.822696	0.803347	599	tags=60%, list=30%, signal=43%	DYNC1H1/TSC2/NSD1/ASH1L/CLTC/SCN9A/CUX1/DNM1L/SETD2
GOBP_3_PHOSPHOADENOSINE_5_PHOSPHOSULFATE_BIOSYNTHETIC_PROCESS	GOBP_3_PHOSPHOADENOSINE_5_PHOSPHOSULFATE_BIOSYNTHETIC_PROCESS	GOBP_3_PHOSPHOADENOSINE_5_PHOSPHOSULFATE_BIOSYNTHETIC_PROCESS	1	0.970326	1.30421	0.0595483	0.705668	0.689072	61	tags=100%, list=3%, signal=97%	SLC26A2
GOBP_3_PHOSPHOADENOSINE_5_PHOSPHOSULFATE_METABOLIC_PROCESS	GOBP_3_PHOSPHOADENOSINE_5_PHOSPHOSULFATE_METABOLIC_PROCESS	GOBP_3_PHOSPHOADENOSINE_5_PHOSPHOSULFATE_METABOLIC_PROCESS	1	0.970326	1.30421	0.0595483	0.705668	0.689072	61	tags=100%, list=3%, signal=97%	SLC26A2
HP_ABNORMALITY_OF_RADIAL_EPIPHYSES	HP_ABNORMALITY_OF_RADIAL_EPIPHYSES	HP_ABNORMALITY_OF_RADIAL_EPIPHYSES	1	0.970326	1.30421	0.0595483	0.705668	0.689072	61	tags=100%, list=3%, signal=97%	SLC26A2
HP_ACROPARESTHESIA	HP_ACROPARESTHESIA	HP_ACROPARESTHESIA	1	0.970326	1.30421	0.0595483	0.705668	0.689072	61	tags=100%, list=3%, signal=97%	SLC26A2
HP_FLATTENED_FEMORAL_EPIPHYSIS	HP_FLATTENED_FEMORAL_EPIPHYSIS	HP_FLATTENED_FEMORAL_EPIPHYSIS	1	0.970326	1.30421	0.0595483	0.705668	0.689072	61	tags=100%, list=3%, signal=97%	SLC26A2
HP_HYPOPLASIA_OF_THE_FEMORAL_HEAD	HP_HYPOPLASIA_OF_THE_FEMORAL_HEAD	HP_HYPOPLASIA_OF_THE_FEMORAL_HEAD	1	0.970326	1.30421	0.0595483	0.705668	0.689072	61	tags=100%, list=3%, signal=97%	SLC26A2
HP_INCREASED_INTERVERTEBRAL_SPACE	HP_INCREASED_INTERVERTEBRAL_SPACE	HP_INCREASED_INTERVERTEBRAL_SPACE	1	0.970326	1.30421	0.0595483	0.705668	0.689072	61	tags=100%, list=3%, signal=97%	SLC26A2
HP_LIMITED_ELBOW_FLEXION	HP_LIMITED_ELBOW_FLEXION	HP_LIMITED_ELBOW_FLEXION	1	0.970326	1.30421	0.0595483	0.705668	0.689072	61	tags=100%, list=3%, signal=97%	SLC26A2
HP_METATARSAL_SYNOSTOSIS	HP_METATARSAL_SYNOSTOSIS	HP_METATARSAL_SYNOSTOSIS	1	0.970326	1.30421	0.0595483	0.705668	0.689072	61	tags=100%, list=3%, signal=97%	SLC26A2
HP_MODERATELY_SHORT_STATURE	HP_MODERATELY_SHORT_STATURE	HP_MODERATELY_SHORT_STATURE	1	0.970326	1.30421	0.0595483	0.705668	0.689072	61	tags=100%, list=3%, signal=97%	SLC26A2
HP_SHORT_GREATER_SCIATIC_NOTCH	HP_SHORT_GREATER_SCIATIC_NOTCH	HP_SHORT_GREATER_SCIATIC_NOTCH	1	0.970326	1.30421	0.0595483	0.705668	0.689072	61	tags=100%, list=3%, signal=97%	SLC26A2
HP_SYMPHALANGISM_AFFECTING_THE_PHALANGES_OF_THE_HAND	HP_SYMPHALANGISM_AFFECTING_THE_PHALANGES_OF_THE_HAND	HP_SYMPHALANGISM_AFFECTING_THE_PHALANGES_OF_THE_HAND	1	0.970326	1.30421	0.0595483	0.705668	0.689072	61	tags=100%, list=3%, signal=97%	SLC26A2
HP_SYNOSTOSIS_OF_METACARPALS_METATARSALS	HP_SYNOSTOSIS_OF_METACARPALS_METATARSALS	HP_SYNOSTOSIS_OF_METACARPALS_METATARSALS	1	0.970326	1.30421	0.0595483	0.705668	0.689072	61	tags=100%, list=3%, signal=97%	SLC26A2
HP_THORACOLUMBAR_KYPHOSCOLIOSIS	HP_THORACOLUMBAR_KYPHOSCOLIOSIS	HP_THORACOLUMBAR_KYPHOSCOLIOSIS	1	0.970326	1.30421	0.0595483	0.705668	0.689072	61	tags=100%, list=3%, signal=97%	SLC26A2
HP_ULNAR_BOWING	HP_ULNAR_BOWING	HP_ULNAR_BOWING	1	0.970326	1.30421	0.0595483	0.705668	0.689072	61	tags=100%, list=3%, signal=97%	SLC26A2
HP_ULNAR_DEVIATION_OF_FINGER	HP_ULNAR_DEVIATION_OF_FINGER	HP_ULNAR_DEVIATION_OF_FINGER	1	0.970326	1.30421	0.0595483	0.705668	0.689072	61	tags=100%, list=3%, signal=97%	SLC26A2
HP_ULNAR_DEVIATION_OF_THE_HAND	HP_ULNAR_DEVIATION_OF_THE_HAND	HP_ULNAR_DEVIATION_OF_THE_HAND	1	0.970326	1.30421	0.0595483	0.705668	0.689072	61	tags=100%, list=3%, signal=97%	SLC26A2
HP_ULNAR_DEVIATION_OF_THE_HAND_OR_OF_FINGERS_OF_THE_HAND	HP_ULNAR_DEVIATION_OF_THE_HAND_OR_OF_FINGERS_OF_THE_HAND	HP_ULNAR_DEVIATION_OF_THE_HAND_OR_OF_FINGERS_OF_THE_HAND	1	0.970326	1.30421	0.0595483	0.705668	0.689072	61	tags=100%, list=3%, signal=97%	SLC26A2
GOBP_ATTACHMENT_OF_MITOTIC_SPINDLE_MICROTUBULES_TO_KINETOCHORE	GOBP_ATTACHMENT_OF_MITOTIC_SPINDLE_MICROTUBULES_TO_KINETOCHORE	GOBP_ATTACHMENT_OF_MITOTIC_SPINDLE_MICROTUBULES_TO_KINETOCHORE	2	0.790698	1.30363	0.145228	0.801077	0.782237	425	tags=100%, list=21%, signal=79%	HNRNPU/CENPC
GOMF_STRUCTURAL_MOLECULE_ACTIVITY_CONFERRING_ELASTICITY	GOMF_STRUCTURAL_MOLECULE_ACTIVITY_CONFERRING_ELASTICITY	GOMF_STRUCTURAL_MOLECULE_ACTIVITY_CONFERRING_ELASTICITY	1	0.969832	1.30354	0.0595483	0.705668	0.689072	62	tags=100%, list=3%, signal=97%	AHNAK
GOBP_REGULATION_OF_SPROUTING_ANGIOGENESIS	GOBP_REGULATION_OF_SPROUTING_ANGIOGENESIS	GOBP_REGULATION_OF_SPROUTING_ANGIOGENESIS	5	0.589386	1.30344	0.169811	0.828801	0.809309	242	tags=60%, list=12%, signal=53%	CEMIP2/VEGFA/THBS1
GOMF_DNA_BINDING_TRANSCRIPTION_ACTIVATOR_ACTIVITY	GOMF_DNA_BINDING_TRANSCRIPTION_ACTIVATOR_ACTIVITY	GOMF_DNA_BINDING_TRANSCRIPTION_ACTIVATOR_ACTIVITY	45	0.307413	1.30332	0.149254	0.805668	0.78672	811	tags=56%, list=40%, signal=34%	SOX4/ELF3/FOSB/NR4A1/EGR1/EHF/IRF3/ZNF91/SATB2/FOS/ZNF721/STAT6/CASZ1/IRF1/PRDM2/JUN/MLXIP/SOX9/CDC5L/TFCP2L1/REL/PPARA/ATF5/GTF2I/DDIT3
GOBP_REGULATION_OF_POSTSYNAPTIC_MEMBRANE_NEUROTRANSMITTER_RECEPTOR_LEVELS	GOBP_REGULATION_OF_POSTSYNAPTIC_MEMBRANE_NEUROTRANSMITTER_RECEPTOR_LEVELS	GOBP_REGULATION_OF_POSTSYNAPTIC_MEMBRANE_NEUROTRANSMITTER_RECEPTOR_LEVELS	7	0.528626	1.30296	0.199241	0.854835	0.834731	784	tags=86%, list=39%, signal=53%	CTNND1/EPS8/ERBIN/GRIPAP1/NUMB/DLG1
HP_RIGHT_BUNDLE_BRANCH_BLOCK	HP_RIGHT_BUNDLE_BRANCH_BLOCK	HP_RIGHT_BUNDLE_BRANCH_BLOCK	6	0.552765	1.30291	0.170732	0.831142	0.811595	300	tags=50%, list=15%, signal=43%	AKAP9/TRPM4/SCNN1A
GOBP_NEGATIVE_REGULATION_OF_CYCLIN_DEPENDENT_PROTEIN_SERINE_THREONINE_KINASE_ACTIVITY	GOBP_NEGATIVE_REGULATION_OF_CYCLIN_DEPENDENT_PROTEIN_SERINE_THREONINE_KINASE_ACTIVITY	GOBP_NEGATIVE_REGULATION_OF_CYCLIN_DEPENDENT_PROTEIN_SERINE_THREONINE_KINASE_ACTIVITY	1	0.969337	1.30288	0.0595483	0.705668	0.689072	63	tags=100%, list=3%, signal=97%	HEXIM1
GOMF_CYCLIN_DEPENDENT_PROTEIN_SERINE_THREONINE_KINASE_INHIBITOR_ACTIVITY	GOMF_CYCLIN_DEPENDENT_PROTEIN_SERINE_THREONINE_KINASE_INHIBITOR_ACTIVITY	GOMF_CYCLIN_DEPENDENT_PROTEIN_SERINE_THREONINE_KINASE_INHIBITOR_ACTIVITY	1	0.969337	1.30288	0.0595483	0.705668	0.689072	63	tags=100%, list=3%, signal=97%	HEXIM1
HP_PNEUMONIA	HP_PNEUMONIA	HP_PNEUMONIA	32	0.331038	1.30249	0.152381	0.80973	0.790687	675	tags=59%, list=33%, signal=40%	SOX4/LAMA3/TPM3/ARID1B/LRBA/SCNN1A/NIPBL/CFTR/OFD1/PNP/CHD7/PMM2/AP3B1/SMARCC2/PTCD3/SMARCA2/SMC1A/SMARCA4/AFF4
GOBP_HYALURONAN_CATABOLIC_PROCESS	GOBP_HYALURONAN_CATABOLIC_PROCESS	GOBP_HYALURONAN_CATABOLIC_PROCESS	1	0.968348	1.30155	0.0595483	0.705668	0.689072	65	tags=100%, list=3%, signal=97%	CEMIP2
GOBP_NEGATIVE_REGULATION_OF_EPITHELIAL_CELL_PROLIFERATION	GOBP_NEGATIVE_REGULATION_OF_EPITHELIAL_CELL_PROLIFERATION	GOBP_NEGATIVE_REGULATION_OF_EPITHELIAL_CELL_PROLIFERATION	16	0.403753	1.3008	0.184557	0.839256	0.819518	371	tags=31%, list=18%, signal=26%	ATP5IF1/ATP5F1A/THBS1/VDR/EPPK1
GOBP_SHORT_CHAIN_FATTY_ACID_CATABOLIC_PROCESS	GOBP_SHORT_CHAIN_FATTY_ACID_CATABOLIC_PROCESS	GOBP_SHORT_CHAIN_FATTY_ACID_CATABOLIC_PROCESS	2	0.788914	1.30069	0.145228	0.801077	0.782237	40	tags=50%, list=2%, signal=49%	PCK1
GOBP_SHORT_CHAIN_FATTY_ACID_METABOLIC_PROCESS	GOBP_SHORT_CHAIN_FATTY_ACID_METABOLIC_PROCESS	GOBP_SHORT_CHAIN_FATTY_ACID_METABOLIC_PROCESS	2	0.788914	1.30069	0.145228	0.801077	0.782237	40	tags=50%, list=2%, signal=49%	PCK1
HP_ABNORMALITY_OF_MALAR_BONES	HP_ABNORMALITY_OF_MALAR_BONES	HP_ABNORMALITY_OF_MALAR_BONES	21	0.370604	1.30063	0.17757	0.839256	0.819518	410	tags=38%, list=20%, signal=31%	SLC26A2/ARID1B/ATRX/SATB2/EHMT1/FLNB/CHD7/UFD1
GOBP_NEGATIVE_REGULATION_OF_PERK_MEDIATED_UNFOLDED_PROTEIN_RESPONSE	GOBP_NEGATIVE_REGULATION_OF_PERK_MEDIATED_UNFOLDED_PROTEIN_RESPONSE	GOBP_NEGATIVE_REGULATION_OF_PERK_MEDIATED_UNFOLDED_PROTEIN_RESPONSE	2	0.788718	1.30037	0.145228	0.801077	0.782237	429	tags=100%, list=21%, signal=79%	PPP1R15A/PPP1R15B
GOMF_CHANNEL_INHIBITOR_ACTIVITY	GOMF_CHANNEL_INHIBITOR_ACTIVITY	GOMF_CHANNEL_INHIBITOR_ACTIVITY	7	0.527499	1.30018	0.203036	0.859094	0.83889	5	tags=14%, list=0%, signal=14%	RACK1
HP_ABNORMAL_FORM_OF_THE_VERTEBRAL_BODIES	HP_ABNORMAL_FORM_OF_THE_VERTEBRAL_BODIES	HP_ABNORMAL_FORM_OF_THE_VERTEBRAL_BODIES	42	0.308589	1.30002	0.151013	0.809048	0.790021	485	tags=43%, list=24%, signal=33%	SLC26A2/SON/AHI1/BUD23/TENT5A/ANKRD11/NSD2/ATRX/VDR/CDK10/FLNB/TRIP11/CHD7/PMM2/PPP1R15B/USP8/PLEKHM1/MIA3
HP_RECEPTIVE_LANGUAGE_DELAY	HP_RECEPTIVE_LANGUAGE_DELAY	HP_RECEPTIVE_LANGUAGE_DELAY	10	0.467635	1.29991	0.184411	0.839256	0.819518	604	tags=70%, list=30%, signal=49%	KMT2C/KMT2E/TNRC6B/BPTF/EHMT1/TRIP12/HUWE1
GOBP_CELLULAR_RESPONSE_TO_MOLECULE_OF_BACTERIAL_ORIGIN	GOBP_CELLULAR_RESPONSE_TO_MOLECULE_OF_BACTERIAL_ORIGIN	GOBP_CELLULAR_RESPONSE_TO_MOLECULE_OF_BACTERIAL_ORIGIN	26	0.346587	1.29982	0.163498	0.822696	0.803347	160	tags=12%, list=8%, signal=11%	PLCG2/SELENOS/IRF3
HP_CONTRACTURES_OF_THE_JOINTS_OF_THE_LOWER_LIMBS	HP_CONTRACTURES_OF_THE_JOINTS_OF_THE_LOWER_LIMBS	HP_CONTRACTURES_OF_THE_JOINTS_OF_THE_LOWER_LIMBS	18	0.389285	1.29938	0.181651	0.839256	0.819518	211	tags=28%, list=10%, signal=25%	SLC26A2/SYNE2/DSP/TPM3/FUS
GOMF_MIRNA_BINDING	GOMF_MIRNA_BINDING	GOMF_MIRNA_BINDING	11	0.446935	1.29909	0.204797	0.859122	0.838917	307	tags=45%, list=15%, signal=39%	SOX4/HNRNPA2B1/NEAT1/TUT7/DDX21
GOBP_ACUTE_INFLAMMATORY_RESPONSE	GOBP_ACUTE_INFLAMMATORY_RESPONSE	GOBP_ACUTE_INFLAMMATORY_RESPONSE	5	0.587416	1.29908	0.169811	0.828801	0.809309	406	tags=60%, list=20%, signal=48%	SELENOS/ASH1L/TFRC
HP_AUDITORY_HALLUCINATIONS	HP_AUDITORY_HALLUCINATIONS	HP_AUDITORY_HALLUCINATIONS	1	0.965875	1.29822	0.0616016	0.713359	0.696582	70	tags=100%, list=3%, signal=97%	SON
HP_METOPIC_SYNOSTOSIS	HP_METOPIC_SYNOSTOSIS	HP_METOPIC_SYNOSTOSIS	1	0.965875	1.29822	0.0616016	0.713359	0.696582	70	tags=100%, list=3%, signal=97%	SON
HP_SAGITTAL_CRANIOSYNOSTOSIS	HP_SAGITTAL_CRANIOSYNOSTOSIS	HP_SAGITTAL_CRANIOSYNOSTOSIS	1	0.965875	1.29822	0.0616016	0.713359	0.696582	70	tags=100%, list=3%, signal=97%	SON
GOMF_SODIUM_ION_BINDING	GOMF_SODIUM_ION_BINDING	GOMF_SODIUM_ION_BINDING	2	0.787234	1.29792	0.145228	0.801077	0.782237	432	tags=100%, list=21%, signal=79%	TDG/SCN9A
HP_ACRAL_ULCERATION	HP_ACRAL_ULCERATION	HP_ACRAL_ULCERATION	2	0.787234	1.29792	0.145228	0.801077	0.782237	432	tags=100%, list=21%, signal=79%	RETREG1/SCN9A
HP_ATYPICAL_ABSENCE_SEIZURE	HP_ATYPICAL_ABSENCE_SEIZURE	HP_ATYPICAL_ABSENCE_SEIZURE	2	0.787234	1.29792	0.145228	0.801077	0.782237	432	tags=100%, list=21%, signal=79%	CHD2/SCN9A
HP_AUTOAMPUTATION_OF_DIGITS	HP_AUTOAMPUTATION_OF_DIGITS	HP_AUTOAMPUTATION_OF_DIGITS	2	0.787234	1.29792	0.145228	0.801077	0.782237	432	tags=100%, list=21%, signal=79%	RETREG1/SCN9A
HP_DECREASED_CORNEAL_REFLEX	HP_DECREASED_CORNEAL_REFLEX	HP_DECREASED_CORNEAL_REFLEX	2	0.787234	1.29792	0.145228	0.801077	0.782237	432	tags=100%, list=21%, signal=79%	RETREG1/SCN9A
HP_FOCAL_CLONIC_SEIZURE	HP_FOCAL_CLONIC_SEIZURE	HP_FOCAL_CLONIC_SEIZURE	2	0.787234	1.29792	0.145228	0.801077	0.782237	432	tags=100%, list=21%, signal=79%	KANSL1/SCN9A
HP_FOCAL_HEMICLONIC_SEIZURE	HP_FOCAL_HEMICLONIC_SEIZURE	HP_FOCAL_HEMICLONIC_SEIZURE	2	0.787234	1.29792	0.145228	0.801077	0.782237	432	tags=100%, list=21%, signal=79%	KANSL1/SCN9A
HP_FOOT_ACROOSTEOLYSIS	HP_FOOT_ACROOSTEOLYSIS	HP_FOOT_ACROOSTEOLYSIS	2	0.787234	1.29792	0.145228	0.801077	0.782237	432	tags=100%, list=21%, signal=79%	RETREG1/SCN9A
HP_OCULAR_PAIN	HP_OCULAR_PAIN	HP_OCULAR_PAIN	2	0.787234	1.29792	0.145228	0.801077	0.782237	432	tags=100%, list=21%, signal=79%	SF3B1/SCN9A
HP_OSTEOLYSIS_INVOLVING_BONES_OF_THE_FEET	HP_OSTEOLYSIS_INVOLVING_BONES_OF_THE_FEET	HP_OSTEOLYSIS_INVOLVING_BONES_OF_THE_FEET	2	0.787234	1.29792	0.145228	0.801077	0.782237	432	tags=100%, list=21%, signal=79%	RETREG1/SCN9A
HP_PAINLESS_FRACTURES_DUE_TO_INJURY	HP_PAINLESS_FRACTURES_DUE_TO_INJURY	HP_PAINLESS_FRACTURES_DUE_TO_INJURY	2	0.787234	1.29792	0.145228	0.801077	0.782237	432	tags=100%, list=21%, signal=79%	RETREG1/SCN9A
HP_REFLEX_SEIZURE	HP_REFLEX_SEIZURE	HP_REFLEX_SEIZURE	2	0.787234	1.29792	0.145228	0.801077	0.782237	432	tags=100%, list=21%, signal=79%	CHD2/SCN9A
GOMF_N6_METHYLADENOSINE_CONTAINING_RNA_BINDING	GOMF_N6_METHYLADENOSINE_CONTAINING_RNA_BINDING	GOMF_N6_METHYLADENOSINE_CONTAINING_RNA_BINDING	1	0.965381	1.29756	0.0616016	0.713359	0.696582	71	tags=100%, list=4%, signal=97%	HNRNPA2B1
HP_STATUS_EPILEPTICUS	HP_STATUS_EPILEPTICUS	HP_STATUS_EPILEPTICUS	22	0.365894	1.29751	0.174573	0.839256	0.819518	589	tags=55%, list=29%, signal=39%	SON/DYNC1H1/TSC2/EHMT1/ASH1L/CLTC/CHD2/SCN9A/DHDDS/CUX1/DNM1L/SMARCA2
HP_NARROW_MOUTH	HP_NARROW_MOUTH	HP_NARROW_MOUTH	33	0.32764	1.29685	0.148008	0.801077	0.782237	1054	tags=82%, list=52%, signal=40%	SON/KMT2E/SATB2/LUZP1/TNRC6B/SPEN/BPTF/CDK13/CHD7/UFD1/PLCB4/PPP1R15B/TRIP12/CASZ1/RERE/HUWE1/TTC37/MDM2/DDX6/CANT1/TCOF1/NFIA/EP300/CCND2/KAT6A/AKT1/RREB1
GOBP_TRANSLATIONAL_ELONGATION	GOBP_TRANSLATIONAL_ELONGATION	GOBP_TRANSLATIONAL_ELONGATION	9	0.48191	1.29684	0.184971	0.839256	0.819518	5	tags=11%, list=0%, signal=11%	RACK1
HP_ABNORMAL_CAROTID_ARTERY_MORPHOLOGY	HP_ABNORMAL_CAROTID_ARTERY_MORPHOLOGY	HP_ABNORMAL_CAROTID_ARTERY_MORPHOLOGY	9	0.48175	1.2964	0.184971	0.839256	0.819518	125	tags=44%, list=6%, signal=42%	SON/MAT2A/LDLR/BUD23
HP_ABNORMAL_CEREBRAL_VENTRICLE_MORPHOLOGY	HP_ABNORMAL_CEREBRAL_VENTRICLE_MORPHOLOGY	HP_ABNORMAL_CEREBRAL_VENTRICLE_MORPHOLOGY	117	0.248808	1.29633	0.0931459	0.765732	0.747723	464	tags=31%, list=23%, signal=25%	SOX4/POLR2A/SON/AHI1/HNRNPU/RNF213/DDX3X/TENT5A/ANKRD11/SPTBN1/DYNC1H1/KMT2C/NSD2/ARID1B/KANSL1/LUZP1/NIPBL/HERC2/SPEN/VPS13A/CHD4/TSC2/NSD1/EHMT1/ASH1L/FAR1/CLTC/OFD1/GNAS/CHD7/PMM2/UFD1/PPP1R12A/TUBA1A/KCNQ1OT1/KIAA1109
GOBP_NEPHRIC_DUCT_DEVELOPMENT	GOBP_NEPHRIC_DUCT_DEVELOPMENT	GOBP_NEPHRIC_DUCT_DEVELOPMENT	1	0.964392	1.29623	0.0677618	0.722399	0.705409	73	tags=100%, list=4%, signal=96%	AHI1
GOBP_NEPHRIC_DUCT_MORPHOGENESIS	GOBP_NEPHRIC_DUCT_MORPHOGENESIS	GOBP_NEPHRIC_DUCT_MORPHOGENESIS	1	0.964392	1.29623	0.0677618	0.722399	0.705409	73	tags=100%, list=4%, signal=96%	AHI1
GOBP_RETINA_LAYER_FORMATION	GOBP_RETINA_LAYER_FORMATION	GOBP_RETINA_LAYER_FORMATION	1	0.964392	1.29623	0.0677618	0.722399	0.705409	73	tags=100%, list=4%, signal=96%	AHI1
HP_ABNORMALITY_OF_THE_BRAINSTEM_WHITE_MATTER	HP_ABNORMALITY_OF_THE_BRAINSTEM_WHITE_MATTER	HP_ABNORMALITY_OF_THE_BRAINSTEM_WHITE_MATTER	1	0.964392	1.29623	0.0677618	0.722399	0.705409	73	tags=100%, list=4%, signal=96%	AHI1
HP_ABNORMAL_SUPERIOR_CEREBELLAR_PEDUNCLE_MORPHOLOGY	HP_ABNORMAL_SUPERIOR_CEREBELLAR_PEDUNCLE_MORPHOLOGY	HP_ABNORMAL_SUPERIOR_CEREBELLAR_PEDUNCLE_MORPHOLOGY	1	0.964392	1.29623	0.0677618	0.722399	0.705409	73	tags=100%, list=4%, signal=96%	AHI1
HP_BREATHING_DYSREGULATION	HP_BREATHING_DYSREGULATION	HP_BREATHING_DYSREGULATION	1	0.964392	1.29623	0.0677618	0.722399	0.705409	73	tags=100%, list=4%, signal=96%	AHI1
HP_ELONGATED_SUPERIOR_CEREBELLAR_PEDUNCLE	HP_ELONGATED_SUPERIOR_CEREBELLAR_PEDUNCLE	HP_ELONGATED_SUPERIOR_CEREBELLAR_PEDUNCLE	1	0.964392	1.29623	0.0677618	0.722399	0.705409	73	tags=100%, list=4%, signal=96%	AHI1
HP_NEONATAL_BREATHING_DYSREGULATION	HP_NEONATAL_BREATHING_DYSREGULATION	HP_NEONATAL_BREATHING_DYSREGULATION	1	0.964392	1.29623	0.0677618	0.722399	0.705409	73	tags=100%, list=4%, signal=96%	AHI1
GOMF_PROTEIN_MACROMOLECULE_ADAPTOR_ACTIVITY	GOMF_PROTEIN_MACROMOLECULE_ADAPTOR_ACTIVITY	GOMF_PROTEIN_MACROMOLECULE_ADAPTOR_ACTIVITY	45	0.305712	1.2961	0.154851	0.81365	0.794514	349	tags=27%, list=17%, signal=23%	RACK1/SYNE2/HIP1R/MYH9/IQGAP1/AP1G2/EPS8/ELOC/HSPA8/AKAP13/ZC3H18/TPR
HP_ABNORMAL_3RD_FINGER_MORPHOLOGY	HP_ABNORMAL_3RD_FINGER_MORPHOLOGY	HP_ABNORMAL_3RD_FINGER_MORPHOLOGY	3	0.691089	1.29595	0.17451	0.839256	0.819518	627	tags=100%, list=31%, signal=69%	SLC26A2/GNAS/SMC1A
HP_SEMILOBAR_HOLOPROSENCEPHALY	HP_SEMILOBAR_HOLOPROSENCEPHALY	HP_SEMILOBAR_HOLOPROSENCEPHALY	3	0.691089	1.29595	0.17451	0.839256	0.819518	627	tags=100%, list=31%, signal=69%	CNOT1/SEC31A/SMC1A
HP_SOLITARY_MEDIAN_MAXILLARY_CENTRAL_INCISOR	HP_SOLITARY_MEDIAN_MAXILLARY_CENTRAL_INCISOR	HP_SOLITARY_MEDIAN_MAXILLARY_CENTRAL_INCISOR	3	0.691089	1.29595	0.17451	0.839256	0.819518	627	tags=100%, list=31%, signal=69%	ANKRD11/CNOT1/SMC1A
GOMF_HISTONE_METHYLTRANSFERASE_ACTIVITY_H3_K9_SPECIFIC	GOMF_HISTONE_METHYLTRANSFERASE_ACTIVITY_H3_K9_SPECIFIC	GOMF_HISTONE_METHYLTRANSFERASE_ACTIVITY_H3_K9_SPECIFIC	3	0.690594	1.29502	0.17451	0.839256	0.819518	628	tags=100%, list=31%, signal=69%	EHMT1/ASH1L/SETD5
HP_ABNORMAL_ORAL_FRENULUM_MORPHOLOGY	HP_ABNORMAL_ORAL_FRENULUM_MORPHOLOGY	HP_ABNORMAL_ORAL_FRENULUM_MORPHOLOGY	3	0.690594	1.29502	0.17451	0.839256	0.819518	628	tags=100%, list=31%, signal=69%	SPTBN1/OFD1/SETD5
GOBP_SYNAPTONEMAL_COMPLEX_ORGANIZATION	GOBP_SYNAPTONEMAL_COMPLEX_ORGANIZATION	GOBP_SYNAPTONEMAL_COMPLEX_ORGANIZATION	1	0.963403	1.2949	0.0677618	0.722399	0.705409	75	tags=100%, list=4%, signal=96%	HSPA2
GOCC_CATSPER_COMPLEX	GOCC_CATSPER_COMPLEX	GOCC_CATSPER_COMPLEX	1	0.963403	1.2949	0.0677618	0.722399	0.705409	75	tags=100%, list=4%, signal=96%	HSPA2
GOCC_MEIOTIC_SPINDLE	GOCC_MEIOTIC_SPINDLE	GOCC_MEIOTIC_SPINDLE	1	0.963403	1.2949	0.0677618	0.722399	0.705409	75	tags=100%, list=4%, signal=96%	HSPA2
GOCC_SYNAPTONEMAL_STRUCTURE	GOCC_SYNAPTONEMAL_STRUCTURE	GOCC_SYNAPTONEMAL_STRUCTURE	1	0.963403	1.2949	0.0677618	0.722399	0.705409	75	tags=100%, list=4%, signal=96%	HSPA2
GOBP_REGULATION_OF_MITOTIC_CELL_CYCLE	GOBP_REGULATION_OF_MITOTIC_CELL_CYCLE	GOBP_REGULATION_OF_MITOTIC_CELL_CYCLE	67	0.277736	1.29479	0.115888	0.784783	0.766326	560	tags=39%, list=28%, signal=29%	PPP1R10/BTG2/HSPA2/NOP53/HNRNPU/PKN2/DDX3X/HES1/IQGAP1/KMT2E/NABP1/ZNF207/MEPCE/CDK11A/CDK5RAP3/TPR/CDK10/EIF4G1/CDK13/PHIP/VPS4B/ANKRD17/GIGYF2/ANAPC5/PLK2/ZNF830
HP_PROMINENT_DIGIT_PAD	HP_PROMINENT_DIGIT_PAD	HP_PROMINENT_DIGIT_PAD	12	0.43922	1.29475	0.187266	0.840471	0.820705	935	tags=83%, list=46%, signal=45%	KMT2E/ARID1B/KANSL1/TNRC6B/BPTF/TRIP12/HUWE1/DDX6/ZNF292/EP300
HP_HYPOCALCEMIA	HP_HYPOCALCEMIA	HP_HYPOCALCEMIA	9	0.481132	1.29474	0.184971	0.839256	0.819518	1054	tags=100%, list=52%, signal=48%	VDR/GNAS/CHD7/UFD1/HADHA/TCIRG1/ACADVL/PIK3C2A/RREB1
GOBP_INTERSTRAND_CROSS_LINK_REPAIR	GOBP_INTERSTRAND_CROSS_LINK_REPAIR	GOBP_INTERSTRAND_CROSS_LINK_REPAIR	3	0.690418	1.29469	0.176471	0.839256	0.819518	36	tags=33%, list=2%, signal=33%	CENPX
GOBP_CELLULAR_RESPONSE_TO_EXOGENOUS_DSRNA	GOBP_CELLULAR_RESPONSE_TO_EXOGENOUS_DSRNA	GOBP_CELLULAR_RESPONSE_TO_EXOGENOUS_DSRNA	2	0.785255	1.29466	0.145228	0.801077	0.782237	436	tags=100%, list=22%, signal=79%	IRF3/MAVS
GOBP_CHEMOKINE_C_C_MOTIF_LIGAND_5_PRODUCTION	GOBP_CHEMOKINE_C_C_MOTIF_LIGAND_5_PRODUCTION	GOBP_CHEMOKINE_C_C_MOTIF_LIGAND_5_PRODUCTION	2	0.785255	1.29466	0.145228	0.801077	0.782237	436	tags=100%, list=22%, signal=79%	DDX3X/MAVS
GOBP_POSITIVE_REGULATION_OF_CHEMOKINE_C_C_MOTIF_LIGAND_5_PRODUCTION	GOBP_POSITIVE_REGULATION_OF_CHEMOKINE_C_C_MOTIF_LIGAND_5_PRODUCTION	GOBP_POSITIVE_REGULATION_OF_CHEMOKINE_C_C_MOTIF_LIGAND_5_PRODUCTION	2	0.785255	1.29466	0.145228	0.801077	0.782237	436	tags=100%, list=22%, signal=79%	DDX3X/MAVS
HP_DECREASED_FERTILITY	HP_DECREASED_FERTILITY	HP_DECREASED_FERTILITY	14	0.426672	1.29327	0.16763	0.826481	0.807044	684	tags=71%, list=34%, signal=48%	HERC2/NSD1/CFTR/OFD1/GNAS/CHD7/GBA2/USP8/SETD2/SOX9
HP_ABNORMAL_LUMBAR_SPINE_MORPHOLOGY	HP_ABNORMAL_LUMBAR_SPINE_MORPHOLOGY	HP_ABNORMAL_LUMBAR_SPINE_MORPHOLOGY	3	0.689623	1.2932	0.176471	0.839256	0.819518	381	tags=67%, list=19%, signal=54%	SLC26A2/FLNB
GOMF_ARMADILLO_REPEAT_DOMAIN_BINDING	GOMF_ARMADILLO_REPEAT_DOMAIN_BINDING	GOMF_ARMADILLO_REPEAT_DOMAIN_BINDING	2	0.784265	1.29302	0.145228	0.801077	0.782237	438	tags=100%, list=22%, signal=78%	TCF7L2/CNOT1
HP_ABNORMAL_BLOOD_GAS_LEVEL	HP_ABNORMAL_BLOOD_GAS_LEVEL	HP_ABNORMAL_BLOOD_GAS_LEVEL	2	0.784265	1.29302	0.145228	0.801077	0.782237	438	tags=100%, list=22%, signal=78%	TPM3/CNOT1
HP_APLASIA_HYPOPLASIA_OF_THE_GALLBLADDER	HP_APLASIA_HYPOPLASIA_OF_THE_GALLBLADDER	HP_APLASIA_HYPOPLASIA_OF_THE_GALLBLADDER	2	0.784265	1.29302	0.145228	0.801077	0.782237	438	tags=100%, list=22%, signal=78%	SON/CNOT1
GOBP_DNA_TEMPLATED_TRANSCRIPTION_TERMINATION	GOBP_DNA_TEMPLATED_TRANSCRIPTION_TERMINATION	GOBP_DNA_TEMPLATED_TRANSCRIPTION_TERMINATION	4	0.619761	1.29297	0.171154	0.831142	0.811595	488	tags=75%, list=24%, signal=57%	POLR2A/PCF11/SETX
GOBP_INTEGRIN_ACTIVATION	GOBP_INTEGRIN_ACTIVATION	GOBP_INTEGRIN_ACTIVATION	6	0.548339	1.29248	0.185741	0.839256	0.819518	917	tags=100%, list=45%, signal=55%	FBLIM1/FARP2/RAP1B/CDH17/KRIT1/TLN1
GOBP_MANGANESE_ION_TRANSMEMBRANE_TRANSPORT	GOBP_MANGANESE_ION_TRANSMEMBRANE_TRANSPORT	GOBP_MANGANESE_ION_TRANSMEMBRANE_TRANSPORT	2	0.783864	1.29236	0.145228	0.801077	0.782237	77	tags=50%, list=4%, signal=48%	ATP2C2
GOBP_MANGANESE_ION_TRANSPORT	GOBP_MANGANESE_ION_TRANSPORT	GOBP_MANGANESE_ION_TRANSPORT	2	0.783864	1.29236	0.145228	0.801077	0.782237	77	tags=50%, list=4%, signal=48%	ATP2C2
GOMF_MANGANESE_ION_TRANSMEMBRANE_TRANSPORTER_ACTIVITY	GOMF_MANGANESE_ION_TRANSMEMBRANE_TRANSPORTER_ACTIVITY	GOMF_MANGANESE_ION_TRANSMEMBRANE_TRANSPORTER_ACTIVITY	2	0.783864	1.29236	0.145228	0.801077	0.782237	77	tags=50%, list=4%, signal=48%	ATP2C2
HP_ABNORMAL_RENAL_MEDULLA_MORPHOLOGY	HP_ABNORMAL_RENAL_MEDULLA_MORPHOLOGY	HP_ABNORMAL_RENAL_MEDULLA_MORPHOLOGY	7	0.524306	1.29231	0.208729	0.863547	0.843238	966	tags=100%, list=48%, signal=52%	AHI1/NIPBL/TRIP11/COQ7/PDHA1/MUC1/JAG1
HP_INTERVERTEBRAL_SPACE_NARROWING	HP_INTERVERTEBRAL_SPACE_NARROWING	HP_INTERVERTEBRAL_SPACE_NARROWING	1	0.961424	1.29224	0.0718686	0.743834	0.72634	79	tags=100%, list=4%, signal=96%	MT-ATP8
HP_THIRD_DEGREE_ATRIOVENTRICULAR_BLOCK	HP_THIRD_DEGREE_ATRIOVENTRICULAR_BLOCK	HP_THIRD_DEGREE_ATRIOVENTRICULAR_BLOCK	1	0.961424	1.29224	0.0718686	0.743834	0.72634	79	tags=100%, list=4%, signal=96%	MT-ATP8
GOBP_CYTOSOLIC_CALCIUM_ION_TRANSPORT	GOBP_CYTOSOLIC_CALCIUM_ION_TRANSPORT	GOBP_CYTOSOLIC_CALCIUM_ION_TRANSPORT	14	0.426311	1.29217	0.16763	0.826481	0.807044	120	tags=14%, list=6%, signal=14%	PLCG2/ATP2A3
GOBP_CELL_CELL_SIGNALING	GOBP_CELL_CELL_SIGNALING	GOBP_CELL_CELL_SIGNALING	117	0.247982	1.29203	0.0931459	0.765732	0.747723	142	tags=12%, list=7%, signal=12%	PLCG2/RACK1/SOX4/TLE4/AKAP9/FAT1/CTNND1/RNF213/NR4A1/DDX3X/HES1/EGR1/AFDN/TRPM4
GOMF_MANGANESE_ION_BINDING	GOMF_MANGANESE_ION_BINDING	GOMF_MANGANESE_ION_BINDING	3	0.688914	1.29187	0.176471	0.839256	0.819518	40	tags=33%, list=2%, signal=33%	PCK1
HP_ABNORMAL_RENAL_PELVIS_MORPHOLOGY	HP_ABNORMAL_RENAL_PELVIS_MORPHOLOGY	HP_ABNORMAL_RENAL_PELVIS_MORPHOLOGY	30	0.333701	1.29145	0.172222	0.834265	0.814645	767	tags=63%, list=38%, signal=40%	LAMA3/ARID1B/ATRX/KANSL1/LUZP1/SPEN/NSD1/OFD1/CHD7/MIA3/CASZ1/PLEC/SETD2/RERE/SOX9/RBM10/PEX26/ITGB4/DDX6
GOBP_REGULATION_OF_SNRNA_TRANSCRIPTION_BY_RNA_POLYMERASE_II	GOBP_REGULATION_OF_SNRNA_TRANSCRIPTION_BY_RNA_POLYMERASE_II	GOBP_REGULATION_OF_SNRNA_TRANSCRIPTION_BY_RNA_POLYMERASE_II	2	0.783276	1.29139	0.147303	0.801077	0.782237	440	tags=100%, list=22%, signal=78%	MEPCE/CC2D1A
HP_INCOMPREHENSIBLE_SPEECH	HP_INCOMPREHENSIBLE_SPEECH	HP_INCOMPREHENSIBLE_SPEECH	2	0.783276	1.29139	0.147303	0.801077	0.782237	440	tags=100%, list=22%, signal=78%	SATB2/CC2D1A
GOBP_REGULATION_OF_TRANSPORTER_ACTIVITY	GOBP_REGULATION_OF_TRANSPORTER_ACTIVITY	GOBP_REGULATION_OF_TRANSPORTER_ACTIVITY	43	0.308489	1.29136	0.146341	0.801077	0.782237	101	tags=12%, list=5%, signal=11%	PLCG2/AHNAK/HSPA2/AKAP9/SGK1
HP_ABNORMAL_MORPHOLOGY_OF_THE_LIMBIC_SYSTEM	HP_ABNORMAL_MORPHOLOGY_OF_THE_LIMBIC_SYSTEM	HP_ABNORMAL_MORPHOLOGY_OF_THE_LIMBIC_SYSTEM	10	0.464503	1.2912	0.186312	0.839256	0.819518	508	tags=60%, list=25%, signal=45%	DYNC1H1/VPS13A/ASH1L/CLTC/SCN9A/CUX1
GOBP_NEGATIVE_REGULATION_OF_NOTCH_SIGNALING_PATHWAY	GOBP_NEGATIVE_REGULATION_OF_NOTCH_SIGNALING_PATHWAY	GOBP_NEGATIVE_REGULATION_OF_NOTCH_SIGNALING_PATHWAY	4	0.618861	1.2911	0.176923	0.839256	0.819518	18	tags=25%, list=1%, signal=25%	TCIM
GOBP_REGULATION_OF_ESTABLISHMENT_OF_PROTEIN_LOCALIZATION_TO_MITOCHONDRION	GOBP_REGULATION_OF_ESTABLISHMENT_OF_PROTEIN_LOCALIZATION_TO_MITOCHONDRION	GOBP_REGULATION_OF_ESTABLISHMENT_OF_PROTEIN_LOCALIZATION_TO_MITOCHONDRION	8	0.493423	1.29081	0.203738	0.859094	0.83889	10	tags=12%, list=0%, signal=12%	ATP5IF1
GOBP_INTESTINAL_HEXOSE_ABSORPTION	GOBP_INTESTINAL_HEXOSE_ABSORPTION	GOBP_INTESTINAL_HEXOSE_ABSORPTION	2	0.782781	1.29058	0.147303	0.801077	0.782237	441	tags=100%, list=22%, signal=78%	VIL1/PLS1
HP_SKEWFOOT	HP_SKEWFOOT	HP_SKEWFOOT	2	0.782254	1.28971	0.147303	0.801077	0.782237	61	tags=50%, list=3%, signal=49%	SLC26A2
HP_ABNORMAL_MUSCLE_FIBER_PROTEIN_EXPRESSION	HP_ABNORMAL_MUSCLE_FIBER_PROTEIN_EXPRESSION	HP_ABNORMAL_MUSCLE_FIBER_PROTEIN_EXPRESSION	1	0.959446	1.28958	0.0800821	0.765732	0.747723	83	tags=100%, list=4%, signal=96%	SYNE2
HP_VENTRICULAR_ESCAPE_RHYTHM	HP_VENTRICULAR_ESCAPE_RHYTHM	HP_VENTRICULAR_ESCAPE_RHYTHM	1	0.959446	1.28958	0.0800821	0.765732	0.747723	83	tags=100%, list=4%, signal=96%	SYNE2
HP_CONTRACTURES_INVOLVING_THE_JOINTS_OF_THE_FEET	HP_CONTRACTURES_INVOLVING_THE_JOINTS_OF_THE_FEET	HP_CONTRACTURES_INVOLVING_THE_JOINTS_OF_THE_FEET	6	0.54705	1.28944	0.195122	0.852478	0.832429	100	tags=33%, list=5%, signal=32%	SYNE2/DSP
HP_INTERICTAL_EEG_ABNORMALITY	HP_INTERICTAL_EEG_ABNORMALITY	HP_INTERICTAL_EEG_ABNORMALITY	22	0.363561	1.28924	0.178368	0.839256	0.819518	912	tags=82%, list=45%, signal=45%	SPTBN1/SPTAN1/KANSL1/CLTC/CHD2/RSRC1/SCN9A/CC2D1A/DHDDS/SMC1A/PNKP/NEMF/UGDH/PDHA1/ZC3H14/TRAK1/TUBGCP2/CLIP1
GOCC_MYOSIN_COMPLEX	GOCC_MYOSIN_COMPLEX	GOCC_MYOSIN_COMPLEX	14	0.425285	1.28906	0.171484	0.831672	0.812113	591	tags=64%, list=29%, signal=46%	MYH9/MYO1C/MYO7B/MYO1A/MYO1E/MYO19/CGN/MYO6/MYH14
GOBP_MITOCHONDRIAL_PROTEIN_CATABOLIC_PROCESS	GOBP_MITOCHONDRIAL_PROTEIN_CATABOLIC_PROCESS	GOBP_MITOCHONDRIAL_PROTEIN_CATABOLIC_PROCESS	1	0.958952	1.28892	0.0800821	0.765732	0.747723	84	tags=100%, list=4%, signal=96%	YME1L1
HP_ABNORMALITY_OF_THE_PUBIC_HAIR	HP_ABNORMALITY_OF_THE_PUBIC_HAIR	HP_ABNORMALITY_OF_THE_PUBIC_HAIR	5	0.582755	1.28877	0.171698	0.832055	0.812486	847	tags=100%, list=42%, signal=58%	EPS8L3/SOX9/MDM2/ITGB4/PPP2R3C
GOBP_MONOCARBOXYLIC_ACID_CATABOLIC_PROCESS	GOBP_MONOCARBOXYLIC_ACID_CATABOLIC_PROCESS	GOBP_MONOCARBOXYLIC_ACID_CATABOLIC_PROCESS	18	0.386096	1.28874	0.185321	0.839256	0.819518	1090	tags=89%, list=54%, signal=41%	PCK1/HADHA/ACOX1/CPT1A/PHYH/PPARA/ACADVL/ETFB/ABCD4/FAAH/HSD17B4/AKT1/ABHD2/CYP4F12/ECHDC2/LONP2
GOBP_CHONDROCYTE_PROLIFERATION	GOBP_CHONDROCYTE_PROLIFERATION	GOBP_CHONDROCYTE_PROLIFERATION	3	0.686938	1.28817	0.178431	0.839256	0.819518	39	tags=33%, list=2%, signal=33%	GOLGB1
GOBP_REGULATION_OF_REACTIVE_OXYGEN_SPECIES_METABOLIC_PROCESS	GOBP_REGULATION_OF_REACTIVE_OXYGEN_SPECIES_METABOLIC_PROCESS	GOBP_REGULATION_OF_REACTIVE_OXYGEN_SPECIES_METABOLIC_PROCESS	18	0.385889	1.28805	0.187156	0.840285	0.820523	1	tags=6%, list=0%, signal=6%	PLCG2
GOCC_EXORIBONUCLEASE_COMPLEX	GOCC_EXORIBONUCLEASE_COMPLEX	GOCC_EXORIBONUCLEASE_COMPLEX	1	0.957962	1.28759	0.0821355	0.765732	0.747723	86	tags=100%, list=4%, signal=96%	ZFC3H1
GOBP_MAINTENANCE_OF_CENTROSOME_LOCATION	GOBP_MAINTENANCE_OF_CENTROSOME_LOCATION	GOBP_MAINTENANCE_OF_CENTROSOME_LOCATION	1	0.957468	1.28692	0.0821355	0.765732	0.747723	87	tags=100%, list=4%, signal=96%	AKAP9
GOBP_NEGATIVE_REGULATION_OF_ADENYLATE_CYCLASE_ACTIVITY	GOBP_NEGATIVE_REGULATION_OF_ADENYLATE_CYCLASE_ACTIVITY	GOBP_NEGATIVE_REGULATION_OF_ADENYLATE_CYCLASE_ACTIVITY	1	0.957468	1.28692	0.0821355	0.765732	0.747723	87	tags=100%, list=4%, signal=96%	AKAP9
GOBP_NEGATIVE_REGULATION_OF_LYASE_ACTIVITY	GOBP_NEGATIVE_REGULATION_OF_LYASE_ACTIVITY	GOBP_NEGATIVE_REGULATION_OF_LYASE_ACTIVITY	1	0.957468	1.28692	0.0821355	0.765732	0.747723	87	tags=100%, list=4%, signal=96%	AKAP9
GOBP_REGULATION_OF_ADENYLATE_CYCLASE_ACTIVITY	GOBP_REGULATION_OF_ADENYLATE_CYCLASE_ACTIVITY	GOBP_REGULATION_OF_ADENYLATE_CYCLASE_ACTIVITY	1	0.957468	1.28692	0.0821355	0.765732	0.747723	87	tags=100%, list=4%, signal=96%	AKAP9
GOCC_EXTRINSIC_COMPONENT_OF_POSTSYNAPTIC_MEMBRANE	GOCC_EXTRINSIC_COMPONENT_OF_POSTSYNAPTIC_MEMBRANE	GOCC_EXTRINSIC_COMPONENT_OF_POSTSYNAPTIC_MEMBRANE	1	0.957468	1.28692	0.0821355	0.765732	0.747723	87	tags=100%, list=4%, signal=96%	AKAP9
GOCC_EXTRINSIC_COMPONENT_OF_POSTSYNAPTIC_SPECIALIZATION_MEMBRANE	GOCC_EXTRINSIC_COMPONENT_OF_POSTSYNAPTIC_SPECIALIZATION_MEMBRANE	GOCC_EXTRINSIC_COMPONENT_OF_POSTSYNAPTIC_SPECIALIZATION_MEMBRANE	1	0.957468	1.28692	0.0821355	0.765732	0.747723	87	tags=100%, list=4%, signal=96%	AKAP9
GOCC_EXTRINSIC_COMPONENT_OF_SYNAPTIC_MEMBRANE	GOCC_EXTRINSIC_COMPONENT_OF_SYNAPTIC_MEMBRANE	GOCC_EXTRINSIC_COMPONENT_OF_SYNAPTIC_MEMBRANE	1	0.957468	1.28692	0.0821355	0.765732	0.747723	87	tags=100%, list=4%, signal=96%	AKAP9
HP_MOTOR_SEIZURE	HP_MOTOR_SEIZURE	HP_MOTOR_SEIZURE	53	0.291256	1.28681	0.126606	0.78533	0.76686	633	tags=53%, list=31%, signal=37%	SPTBN1/DYNC1H1/SQOR/SPTAN1/KANSL1/TSC2/NSD1/MT-ND3/EHMT1/ASH1L/FAR1/CLTC/CHD2/RSRC1/SCN9A/CC2D1A/DHDDS/MT-ND6/RALGAPA1/CUX1/CSNK2A1/EXOC7/AP3D1/DNM1L/SMARCA2/SETD2/SMC1A/MT-ATP6
GOCC_CLATHRIN_ADAPTOR_COMPLEX	GOCC_CLATHRIN_ADAPTOR_COMPLEX	GOCC_CLATHRIN_ADAPTOR_COMPLEX	4	0.616642	1.28647	0.182692	0.839256	0.819518	778	tags=100%, list=38%, signal=62%	AP1G2/AP3B1/AP2B1/AP1G1
GOMF_CARGO_ADAPTOR_ACTIVITY	GOMF_CARGO_ADAPTOR_ACTIVITY	GOMF_CARGO_ADAPTOR_ACTIVITY	4	0.616642	1.28647	0.182692	0.839256	0.819518	778	tags=100%, list=38%, signal=62%	HIP1R/AP1G2/AP2B1/AP1G1
GOBP_TRANSCRIPTION_BY_RNA_POLYMERASE_III	GOBP_TRANSCRIPTION_BY_RNA_POLYMERASE_III	GOBP_TRANSCRIPTION_BY_RNA_POLYMERASE_III	10	0.462683	1.28614	0.192015	0.850898	0.830886	507	tags=50%, list=25%, signal=38%	BDP1/SF3B1/IVNS1ABP/DDX21/DHX36
GOCC_AXON	GOCC_AXON	GOCC_AXON	61	0.283296	1.28613	0.118738	0.784783	0.766326	813	tags=61%, list=40%, signal=37%	SRSF10/CTNND1/ABR/IQGAP1/SPTBN1/DYNC1H1/SPG7/SLC38A2/EPS8/HSPA8/KIF13B/MAP7/EIF4G2/SCN9A/CD2AP/AP3B1/SETX/DHX36/MAP4/EXOC7/AP3D1/PLEC/MYH14/SHTN1/MINK1/SPG11/GRIPAP1/HSP90AA1/AAK1/DNM2/DST/KIF1B/DLG1/ZC3H14/EXOC4/ANK3/MYO1D
GOBP_CELLULAR_RESPONSE_TO_VIRUS	GOBP_CELLULAR_RESPONSE_TO_VIRUS	GOBP_CELLULAR_RESPONSE_TO_VIRUS	15	0.409339	1.28573	0.176136	0.839256	0.819518	610	tags=60%, list=30%, signal=42%	NOP53/USP15/DDX3X/IRF3/RIOK3/UFD1/ANKRD17/PUM1/PUM2
GOBP_ACROSOME_ASSEMBLY	GOBP_ACROSOME_ASSEMBLY	GOBP_ACROSOME_ASSEMBLY	2	0.779812	1.28568	0.151452	0.809048	0.790021	447	tags=100%, list=22%, signal=78%	NECTIN2/TMF1
GOBP_INSULIN_RECEPTOR_SIGNALING_PATHWAY	GOBP_INSULIN_RECEPTOR_SIGNALING_PATHWAY	GOBP_INSULIN_RECEPTOR_SIGNALING_PATHWAY	10	0.462494	1.28562	0.192015	0.850898	0.830886	1092	tags=100%, list=54%, signal=46%	PIK3R3/TSC2/PHIP/OGT/NUCKS1/ZNF106/PIK3C2A/AKT1/SORL1/PIK3R1
HP_CONSTRICTION_OF_PERIPHERAL_VISUAL_FIELD	HP_CONSTRICTION_OF_PERIPHERAL_VISUAL_FIELD	HP_CONSTRICTION_OF_PERIPHERAL_VISUAL_FIELD	5	0.581269	1.28549	0.173585	0.83809	0.81838	850	tags=100%, list=42%, signal=58%	CDHR1/SEMA4A/MT-ATP6/PEX26/PRPF8
HP_BRACHYDACTYLY	HP_BRACHYDACTYLY	HP_BRACHYDACTYLY	43	0.307071	1.28542	0.153846	0.812591	0.79348	1186	tags=88%, list=59%, signal=37%	SLC26A2/ATRX/LUZP1/SPEN/EHMT1/FLNB/OFD1/GNAS/TRIP11/CHD7/MYSM1/CASZ1/CSNK2A1/TRIO/SMARCA2/RERE/HUWE1/SMC1A/DLL4/AFF4/CANT1/INPPL1/MBTPS1/KDM5C/UPF3B/SHOC2/JAG1/KAT6A/NOTCH1/AKT1/ARID1A/PIK3R1/WAC/SIL1/RPS6KA3/EXT1/FLII/SIN3A
GOBP_CELLULAR_HOMEOSTASIS	GOBP_CELLULAR_HOMEOSTASIS	GOBP_CELLULAR_HOMEOSTASIS	93	0.257956	1.28538	0.116197	0.784783	0.766326	142	tags=12%, list=7%, signal=12%	PLCG2/RACK1/ATP5F1B/SOX4/PCK1/SELENOK/ATP2C2/SELENOS/ATP2A3/SLC26A3/TRPM4
HP_EXCESSIVE_SALIVATION	HP_EXCESSIVE_SALIVATION	HP_EXCESSIVE_SALIVATION	13	0.428405	1.28506	0.189293	0.844319	0.824462	628	tags=62%, list=31%, signal=43%	SPTBN1/ATRX/SATB2/SPEN/VPS13A/SCN9A/SMARCA2/SETD5
GOBP_BEHAVIOR	GOBP_BEHAVIOR	GOBP_BEHAVIOR	49	0.296834	1.28502	0.143123	0.801077	0.782237	432	tags=35%, list=21%, signal=28%	SELENOP/BTG2/AHI1/SGK1/LDLR/EGR1/ZFHX3/THBS1/EPS8/FOS/VPS13A/HRH1/EIF4G1/ITPR3/PCM1/CHD7/SCN9A
GOBP_HISTONE_H3_K9_METHYLATION	GOBP_HISTONE_H3_K9_METHYLATION	GOBP_HISTONE_H3_K9_METHYLATION	8	0.491111	1.28477	0.203738	0.859094	0.83889	712	tags=75%, list=35%, signal=49%	ATRX/EHMT1/ASH1L/ARID4B/SETD5/RIF1
GOBP_ESTABLISHMENT_OR_MAINTENANCE_OF_CELL_POLARITY	GOBP_ESTABLISHMENT_OR_MAINTENANCE_OF_CELL_POLARITY	GOBP_ESTABLISHMENT_OR_MAINTENANCE_OF_CELL_POLARITY	37	0.311686	1.28472	0.165756	0.826481	0.807044	159	tags=19%, list=8%, signal=18%	RACK1/PATJ/FAT1/HES1/LLGL2/NUMA1/MYH9
GOBP_ESTABLISHMENT_OF_EPITHELIAL_CELL_APICAL_BASAL_POLARITY	GOBP_ESTABLISHMENT_OF_EPITHELIAL_CELL_APICAL_BASAL_POLARITY	GOBP_ESTABLISHMENT_OF_EPITHELIAL_CELL_APICAL_BASAL_POLARITY	1	0.95549	1.28427	0.0862423	0.765732	0.747723	91	tags=100%, list=4%, signal=96%	FAT1
GOBP_CELLULAR_RESPONSE_TO_BIOTIC_STIMULUS	GOBP_CELLULAR_RESPONSE_TO_BIOTIC_STIMULUS	GOBP_CELLULAR_RESPONSE_TO_BIOTIC_STIMULUS	33	0.324437	1.28417	0.157495	0.81365	0.794514	160	tags=12%, list=8%, signal=11%	PLCG2/TXNIP/SELENOS/IRF3
GOBP_NEGATIVE_REGULATION_OF_ACUTE_INFLAMMATORY_RESPONSE_TO_ANTIGENIC_STIMULUS	GOBP_NEGATIVE_REGULATION_OF_ACUTE_INFLAMMATORY_RESPONSE_TO_ANTIGENIC_STIMULUS	GOBP_NEGATIVE_REGULATION_OF_ACUTE_INFLAMMATORY_RESPONSE_TO_ANTIGENIC_STIMULUS	1	0.954995	1.2836	0.0882957	0.765732	0.747723	92	tags=100%, list=5%, signal=95%	SELENOS
GOBP_NEGATIVE_REGULATION_OF_GLUCOSE_IMPORT	GOBP_NEGATIVE_REGULATION_OF_GLUCOSE_IMPORT	GOBP_NEGATIVE_REGULATION_OF_GLUCOSE_IMPORT	1	0.954995	1.2836	0.0882957	0.765732	0.747723	92	tags=100%, list=5%, signal=95%	SELENOS
GOBP_NEGATIVE_REGULATION_OF_GLYCOGEN_METABOLIC_PROCESS	GOBP_NEGATIVE_REGULATION_OF_GLYCOGEN_METABOLIC_PROCESS	GOBP_NEGATIVE_REGULATION_OF_GLYCOGEN_METABOLIC_PROCESS	1	0.954995	1.2836	0.0882957	0.765732	0.747723	92	tags=100%, list=5%, signal=95%	SELENOS
GOBP_NEGATIVE_REGULATION_OF_INTERLEUKIN_6_PRODUCTION	GOBP_NEGATIVE_REGULATION_OF_INTERLEUKIN_6_PRODUCTION	GOBP_NEGATIVE_REGULATION_OF_INTERLEUKIN_6_PRODUCTION	1	0.954995	1.2836	0.0882957	0.765732	0.747723	92	tags=100%, list=5%, signal=95%	SELENOS
GOBP_NEGATIVE_REGULATION_OF_MACROPHAGE_APOPTOTIC_PROCESS	GOBP_NEGATIVE_REGULATION_OF_MACROPHAGE_APOPTOTIC_PROCESS	GOBP_NEGATIVE_REGULATION_OF_MACROPHAGE_APOPTOTIC_PROCESS	1	0.954995	1.2836	0.0882957	0.765732	0.747723	92	tags=100%, list=5%, signal=95%	SELENOS
GOBP_REGULATION_OF_ACUTE_INFLAMMATORY_RESPONSE_TO_ANTIGENIC_STIMULUS	GOBP_REGULATION_OF_ACUTE_INFLAMMATORY_RESPONSE_TO_ANTIGENIC_STIMULUS	GOBP_REGULATION_OF_ACUTE_INFLAMMATORY_RESPONSE_TO_ANTIGENIC_STIMULUS	1	0.954995	1.2836	0.0882957	0.765732	0.747723	92	tags=100%, list=5%, signal=95%	SELENOS
GOBP_REGULATION_OF_MACROPHAGE_APOPTOTIC_PROCESS	GOBP_REGULATION_OF_MACROPHAGE_APOPTOTIC_PROCESS	GOBP_REGULATION_OF_MACROPHAGE_APOPTOTIC_PROCESS	1	0.954995	1.2836	0.0882957	0.765732	0.747723	92	tags=100%, list=5%, signal=95%	SELENOS
GOBP_CELLULAR_RESPONSE_TO_LIPID	GOBP_CELLULAR_RESPONSE_TO_LIPID	GOBP_CELLULAR_RESPONSE_TO_LIPID	79	0.264936	1.28354	0.114338	0.78133	0.762955	166	tags=13%, list=8%, signal=12%	PLCG2/PCK1/ATP5F1A/SELENOS/SGK1/HNRNPU/LDLR/HES1/IRF3/DDX17
HP_ABNORMAL_PUPILLARY_FUNCTION	HP_ABNORMAL_PUPILLARY_FUNCTION	HP_ABNORMAL_PUPILLARY_FUNCTION	4	0.615156	1.28337	0.184615	0.839256	0.819518	781	tags=100%, list=39%, signal=62%	DNMBP/SF3B1/PHYH/KIF1B
GOBP_REGULATION_OF_DNA_METABOLIC_PROCESS	GOBP_REGULATION_OF_DNA_METABOLIC_PROCESS	GOBP_REGULATION_OF_DNA_METABOLIC_PROCESS	48	0.296478	1.28333	0.149909	0.806505	0.787537	797	tags=60%, list=39%, signal=38%	PPP1R10/HNRNPA2B1/SMG1/HNRNPU/MPHOSPH8/ZNF91/FUS/NSD2/ATRX/SMG6/TRIM28/TFRC/STAT6/TRIP12/DHX36/GNL3/SETD2/EPC1/XRN1/SUPT6H/NUCKS1/PNKP/PRKDC/HSP90AA1/RIF1/KMT2A/MBD3/PPP4R3B/UBR5
GOMF_PROTEIN_PHOSPHATASE_BINDING	GOMF_PROTEIN_PHOSPHATASE_BINDING	GOMF_PROTEIN_PHOSPHATASE_BINDING	30	0.331575	1.28322	0.17963	0.839256	0.819518	534	tags=33%, list=26%, signal=25%	RACK1/PPP1R10/IQGAP1/PPP1R15A/BOD1L1/PHACTR4/CTTNBP2NL/AP3B1/STAT6/ANAPC5
GOBP_BLOOD_VESSEL_MORPHOGENESIS	GOBP_BLOOD_VESSEL_MORPHOGENESIS	GOBP_BLOOD_VESSEL_MORPHOGENESIS	70	0.273763	1.28319	0.107407	0.775549	0.757309	242	tags=20%, list=12%, signal=18%	ATP5IF1/ATP5F1B/SOX4/CEMIP2/LDLR/RNF213/NR4A1/HES1/MYH9/ANPEP/NCL/VEGFA/PIK3R3/THBS1
HP_ABNORMALITY_OF_THE_METACARPAL_BONES	HP_ABNORMALITY_OF_THE_METACARPAL_BONES	HP_ABNORMALITY_OF_THE_METACARPAL_BONES	26	0.342138	1.28313	0.174905	0.839256	0.819518	1143	tags=88%, list=57%, signal=39%	SLC26A2/NSD2/NIPBL/FLNB/OFD1/GNAS/TRIP11/MYSM1/TRIO/SMARCA2/SMC1A/DLL4/LRP5/PHYH/CANT1/COG4/BRD4/LETM1/NOTCH1/AKT1/SIL1/RPS6KA3/EXT1
GOBP_REGULATION_OF_DEACETYLASE_ACTIVITY	GOBP_REGULATION_OF_DEACETYLASE_ACTIVITY	GOBP_REGULATION_OF_DEACETYLASE_ACTIVITY	3	0.684158	1.28295	0.180392	0.839256	0.819518	641	tags=100%, list=32%, signal=68%	VEGFA/KDM5A/CAMK2D
GOBP_REGULATION_OF_HISTONE_DEACETYLASE_ACTIVITY	GOBP_REGULATION_OF_HISTONE_DEACETYLASE_ACTIVITY	GOBP_REGULATION_OF_HISTONE_DEACETYLASE_ACTIVITY	3	0.684158	1.28295	0.180392	0.839256	0.819518	641	tags=100%, list=32%, signal=68%	VEGFA/KDM5A/CAMK2D
GOBP_UDP_GLUCOSE_METABOLIC_PROCESS	GOBP_UDP_GLUCOSE_METABOLIC_PROCESS	GOBP_UDP_GLUCOSE_METABOLIC_PROCESS	1	0.9545	1.28294	0.0944559	0.765732	0.747723	93	tags=100%, list=5%, signal=95%	UGP2
GOMF_GLUCOSE_BINDING	GOMF_GLUCOSE_BINDING	GOMF_GLUCOSE_BINDING	1	0.9545	1.28294	0.0944559	0.765732	0.747723	93	tags=100%, list=5%, signal=95%	UGP2
GOMF_PYRIMIDINE_NUCLEOTIDE_BINDING	GOMF_PYRIMIDINE_NUCLEOTIDE_BINDING	GOMF_PYRIMIDINE_NUCLEOTIDE_BINDING	1	0.9545	1.28294	0.0944559	0.765732	0.747723	93	tags=100%, list=5%, signal=95%	UGP2
HP_ABNORMAL_FOVEAL_MORPHOLOGY	HP_ABNORMAL_FOVEAL_MORPHOLOGY	HP_ABNORMAL_FOVEAL_MORPHOLOGY	1	0.9545	1.28294	0.0944559	0.765732	0.747723	93	tags=100%, list=5%, signal=95%	UGP2
HP_HYPOPLASIA_OF_THE_FOVEA	HP_HYPOPLASIA_OF_THE_FOVEA	HP_HYPOPLASIA_OF_THE_FOVEA	1	0.9545	1.28294	0.0944559	0.765732	0.747723	93	tags=100%, list=5%, signal=95%	UGP2
[truncated: 10,672 more rows]

## Sheet: healthy_vs_Tumor
	ID	Description	setSize	enrichmentScore	NES	pvalue	p.adjust	qvalues	rank	leading_edge	core_enrichment
[truncated: 13,394 more rows]

[truncated: 4 more sheets: NAT_vs_healthy, NAT_vs_Tumor, Tumor_vs_healthy, Tumor_vs_NAT]
