# Supplementary material for: Challenging the control through a single-cell perspective on normal adjacent tissue in colorectal cancer
Source: iScience. 2026 Apr 9;29(6):115671. doi: 10.1016/j.isci.2026.115671 (PMC13276536; doi:10.1016/j.isci.2026.115671)
Supplement: Table S22. GSEA_sc_C5_Macrophages [file mmc23.xlsx]

## Sheet: healthy_vs_NAT
	ID	Description	setSize	enrichmentScore	NES	pvalue	p.adjust	qvalue	rank	leading_edge	core_enrichment
GOCC_PROTON_TRANSPORTING_TWO_SECTOR_ATPASE_COMPLEX	GOCC_PROTON_TRANSPORTING_TWO_SECTOR_ATPASE_COMPLEX	GOCC_PROTON_TRANSPORTING_TWO_SECTOR_ATPASE_COMPLEX	36	0.901022	2.92533	1e-10	4.71e-08	4.57599e-08	44	tags=42%, list=0%, signal=42%	ATP5F1E/ATP5MG/ATP5MC2/ATP5ME/ATP5MF/ATP5MC3/ATP5PF/ATP5F1B/ATP5PD/ATP5PO/ATP5F1C/ATP5PB/ATP5F1A/ATP5MC1/ATP5F1D
GOBP_ATP_BIOSYNTHETIC_PROCESS	GOBP_ATP_BIOSYNTHETIC_PROCESS	GOBP_ATP_BIOSYNTHETIC_PROCESS	41	0.847125	2.87024	1e-10	4.71e-08	4.57599e-08	44	tags=37%, list=0%, signal=37%	ATP5F1E/ATP5MG/ATP5MC2/ATP5ME/ATP5MF/ATP5MC3/ATP5PF/ATP5F1B/ATP5PD/ATP5PO/ATP5F1C/ATP5PB/ATP5F1A/ATP5MC1/ATP5F1D
GOBP_RIBONUCLEOSIDE_TRIPHOSPHATE_BIOSYNTHETIC_PROCESS	GOBP_RIBONUCLEOSIDE_TRIPHOSPHATE_BIOSYNTHETIC_PROCESS	GOBP_RIBONUCLEOSIDE_TRIPHOSPHATE_BIOSYNTHETIC_PROCESS	54	0.800027	2.86671	1e-10	4.71e-08	4.57599e-08	44	tags=28%, list=0%, signal=28%	ATP5F1E/ATP5MG/ATP5MC2/ATP5ME/ATP5MF/ATP5MC3/ATP5PF/ATP5F1B/ATP5PD/ATP5PO/ATP5F1C/ATP5PB/ATP5F1A/ATP5MC1/ATP5F1D
GOBP_NUCLEOSIDE_TRIPHOSPHATE_BIOSYNTHETIC_PROCESS	GOBP_NUCLEOSIDE_TRIPHOSPHATE_BIOSYNTHETIC_PROCESS	GOBP_NUCLEOSIDE_TRIPHOSPHATE_BIOSYNTHETIC_PROCESS	61	0.767601	2.81603	1e-10	4.71e-08	4.57599e-08	44	tags=25%, list=0%, signal=25%	ATP5F1E/ATP5MG/ATP5MC2/ATP5ME/ATP5MF/ATP5MC3/ATP5PF/ATP5F1B/ATP5PD/ATP5PO/ATP5F1C/ATP5PB/ATP5F1A/ATP5MC1/ATP5F1D
GOBP_RIBONUCLEOSIDE_TRIPHOSPHATE_METABOLIC_PROCESS	GOBP_RIBONUCLEOSIDE_TRIPHOSPHATE_METABOLIC_PROCESS	GOBP_RIBONUCLEOSIDE_TRIPHOSPHATE_METABOLIC_PROCESS	68	0.730774	2.74362	1e-10	4.71e-08	4.57599e-08	561	tags=26%, list=5%, signal=25%	ATP5F1E/ATP5MG/ATP5MC2/ATP5ME/ATP5MF/ATP5MC3/ATP5PF/ATP5F1B/ATP5PD/ATP5PO/ATP5F1C/ATP5PB/ATP5F1A/ATP5MC1/ATP5F1D/EFL1/PPARA/LRRK2
GOMF_PROTON_TRANSMEMBRANE_TRANSPORTER_ACTIVITY	GOMF_PROTON_TRANSMEMBRANE_TRANSPORTER_ACTIVITY	GOMF_PROTON_TRANSMEMBRANE_TRANSPORTER_ACTIVITY	84	0.700941	2.74066	1e-10	4.71e-08	4.57599e-08	44	tags=18%, list=0%, signal=18%	ATP5F1E/ATP5MG/ATP5MC2/ATP5ME/ATP5MF/ATP5MC3/ATP5PF/ATP5F1B/ATP5PD/ATP5PO/ATP5F1C/ATP5PB/ATP5F1A/ATP5MC1/ATP5F1D
GOBP_ATP_SYNTHESIS_COUPLED_PROTON_TRANSPORT	GOBP_ATP_SYNTHESIS_COUPLED_PROTON_TRANSPORT	GOBP_ATP_SYNTHESIS_COUPLED_PROTON_TRANSPORT	21	0.951659	2.7338	1e-10	4.71e-08	4.57599e-08	44	tags=71%, list=0%, signal=71%	ATP5F1E/ATP5MG/ATP5MC2/ATP5ME/ATP5MF/ATP5MC3/ATP5PF/ATP5F1B/ATP5PD/ATP5PO/ATP5F1C/ATP5PB/ATP5F1A/ATP5MC1/ATP5F1D
GOBP_PROTON_TRANSMEMBRANE_TRANSPORT	GOBP_PROTON_TRANSMEMBRANE_TRANSPORT	GOBP_PROTON_TRANSMEMBRANE_TRANSPORT	95	0.677833	2.72379	1e-10	4.71e-08	4.57599e-08	44	tags=16%, list=0%, signal=16%	ATP5F1E/ATP5MG/ATP5MC2/ATP5ME/ATP5MF/ATP5MC3/ATP5PF/ATP5F1B/ATP5PD/ATP5PO/ATP5F1C/ATP5PB/ATP5F1A/ATP5MC1/ATP5F1D
GOCC_PROTON_TRANSPORTING_ATP_SYNTHASE_COMPLEX	GOCC_PROTON_TRANSPORTING_ATP_SYNTHASE_COMPLEX	GOCC_PROTON_TRANSPORTING_ATP_SYNTHASE_COMPLEX	17	0.976003	2.6966	1e-10	4.71e-08	4.57599e-08	44	tags=88%, list=0%, signal=88%	ATP5F1E/ATP5MG/ATP5MC2/ATP5ME/ATP5MF/ATP5MC3/ATP5PF/ATP5F1B/ATP5PD/ATP5PO/ATP5F1C/ATP5PB/ATP5F1A/ATP5MC1/ATP5F1D
GOBP_MITOCHONDRIAL_TRANSMEMBRANE_TRANSPORT	GOBP_MITOCHONDRIAL_TRANSMEMBRANE_TRANSPORT	GOBP_MITOCHONDRIAL_TRANSMEMBRANE_TRANSPORT	81	0.691488	2.68694	1e-10	4.71e-08	4.57599e-08	259	tags=19%, list=2%, signal=18%	ATP5F1E/ATP5MG/ATP5ME/ATP5MF/ATP5PF/ATP5F1B/ATP5PD/ATP5PO/ATP5F1C/ATP5PB/ATP5F1A/ATP5F1D/MCUB/TOMM70/MAIP1
GOCC_PROTON_TRANSPORTING_TWO_SECTOR_ATPASE_COMPLEX_PROTON_TRANSPORTING_DOMAIN	GOCC_PROTON_TRANSPORTING_TWO_SECTOR_ATPASE_COMPLEX_PROTON_TRANSPORTING_DOMAIN	GOCC_PROTON_TRANSPORTING_TWO_SECTOR_ATPASE_COMPLEX_PROTON_TRANSPORTING_DOMAIN	20	0.922282	2.62293	1e-10	4.71e-08	4.57599e-08	40	tags=50%, list=0%, signal=50%	ATP5MG/ATP5MC2/ATP5ME/ATP5MF/ATP5MC3/ATP5PF/ATP5PD/ATP5PO/ATP5PB/ATP5MC1
GOBP_MITOCHONDRIAL_ATP_SYNTHESIS_COUPLED_PROTON_TRANSPORT	GOBP_MITOCHONDRIAL_ATP_SYNTHESIS_COUPLED_PROTON_TRANSPORT	GOBP_MITOCHONDRIAL_ATP_SYNTHESIS_COUPLED_PROTON_TRANSPORT	16	0.954359	2.6022	1e-10	4.71e-08	4.57599e-08	44	tags=75%, list=0%, signal=75%	ATP5F1E/ATP5MG/ATP5ME/ATP5MF/ATP5PF/ATP5F1B/ATP5PD/ATP5PO/ATP5F1C/ATP5PB/ATP5F1A/ATP5F1D
GOBP_NUCLEOSIDE_TRIPHOSPHATE_METABOLIC_PROCESS	GOBP_NUCLEOSIDE_TRIPHOSPHATE_METABOLIC_PROCESS	GOBP_NUCLEOSIDE_TRIPHOSPHATE_METABOLIC_PROCESS	83	0.665617	2.59826	1e-10	4.71e-08	4.57599e-08	561	tags=22%, list=5%, signal=21%	ATP5F1E/ATP5MG/ATP5MC2/ATP5ME/ATP5MF/ATP5MC3/ATP5PF/ATP5F1B/ATP5PD/ATP5PO/ATP5F1C/ATP5PB/ATP5F1A/ATP5MC1/ATP5F1D/EFL1/PPARA/LRRK2
GOCC_INNER_MITOCHONDRIAL_MEMBRANE_PROTEIN_COMPLEX	GOCC_INNER_MITOCHONDRIAL_MEMBRANE_PROTEIN_COMPLEX	GOCC_INNER_MITOCHONDRIAL_MEMBRANE_PROTEIN_COMPLEX	123	0.621857	2.57393	1e-10	4.71e-08	4.57599e-08	120	tags=13%, list=1%, signal=13%	ATP5F1E/ATP5MG/ATP5MC2/ATP5ME/ATP5MF/ATP5MC3/ATP5PF/ATP5F1B/ATP5PD/ATP5PO/ATP5F1C/ATP5PB/ATP5F1A/ATP5MC1/ATP5F1D/MCUB
GOMF_PROTON_TRANSPORTING_ATP_SYNTHASE_ACTIVITY_ROTATIONAL_MECHANISM	GOMF_PROTON_TRANSPORTING_ATP_SYNTHASE_ACTIVITY_ROTATIONAL_MECHANISM	GOMF_PROTON_TRANSPORTING_ATP_SYNTHASE_ACTIVITY_ROTATIONAL_MECHANISM	15	0.960774	2.57068	1e-10	4.71e-08	4.57599e-08	44	tags=80%, list=0%, signal=80%	ATP5F1E/ATP5MG/ATP5ME/ATP5MF/ATP5PF/ATP5F1B/ATP5PD/ATP5PO/ATP5F1C/ATP5PB/ATP5F1A/ATP5F1D
GOMF_PROTON_CHANNEL_ACTIVITY	GOMF_PROTON_CHANNEL_ACTIVITY	GOMF_PROTON_CHANNEL_ACTIVITY	17	0.919721	2.5411	1e-10	4.71e-08	4.57599e-08	44	tags=71%, list=0%, signal=70%	ATP5F1E/ATP5MG/ATP5ME/ATP5MF/ATP5PF/ATP5F1B/ATP5PD/ATP5PO/ATP5F1C/ATP5PB/ATP5F1A/ATP5F1D
GOCC_PROTON_TRANSPORTING_ATP_SYNTHASE_COMPLEX_COUPLING_FACTOR_F_O	GOCC_PROTON_TRANSPORTING_ATP_SYNTHASE_COMPLEX_COUPLING_FACTOR_F_O	GOCC_PROTON_TRANSPORTING_ATP_SYNTHASE_COMPLEX_COUPLING_FACTOR_F_O	12	0.96561	2.44489	1e-10	4.71e-08	4.57599e-08	40	tags=83%, list=0%, signal=83%	ATP5MG/ATP5MC2/ATP5ME/ATP5MF/ATP5MC3/ATP5PF/ATP5PD/ATP5PO/ATP5PB/ATP5MC1
GOBP_OXIDATIVE_PHOSPHORYLATION	GOBP_OXIDATIVE_PHOSPHORYLATION	GOBP_OXIDATIVE_PHOSPHORYLATION	110	0.597044	2.43755	1e-10	4.71e-08	4.57599e-08	61	tags=12%, list=1%, signal=12%	ATP5F1E/ATP5MG/ATP5ME/ATP5MF/ATP5PF/ATP5F1B/ATP5PD/ATP5PO/ATP5F1C/ATP5PB/ATP5F1A/ATP5F1D/NIPSNAP2
GOBP_RIBOSE_PHOSPHATE_BIOSYNTHETIC_PROCESS	GOBP_RIBOSE_PHOSPHATE_BIOSYNTHETIC_PROCESS	GOBP_RIBOSE_PHOSPHATE_BIOSYNTHETIC_PROCESS	134	0.569467	2.38147	1e-10	4.71e-08	4.57599e-08	834	tags=17%, list=7%, signal=16%	ATP5F1E/ATP5MG/ATP5MC2/ATP5ME/ATP5MF/ATP5MC3/ATP5PF/ATP5F1B/ATP5PD/ATP5PO/ATP5F1C/ATP5PB/ATP5F1A/ATP5MC1/ATP5F1D/UMPS/DCAKD/GUCY1A1/PPARA/GUCY1B1/PPAT/PPT2/PDK4
GOCC_PROTON_TRANSPORTING_TWO_SECTOR_ATPASE_COMPLEX_CATALYTIC_DOMAIN	GOCC_PROTON_TRANSPORTING_TWO_SECTOR_ATPASE_COMPLEX_CATALYTIC_DOMAIN	GOCC_PROTON_TRANSPORTING_TWO_SECTOR_ATPASE_COMPLEX_CATALYTIC_DOMAIN	15	0.885864	2.37025	4.56787e-09	1.72118e-06	1.6722e-06	44	tags=40%, list=0%, signal=40%	ATP5F1E/ATP5F1B/ATP5PO/ATP5F1C/ATP5F1A/ATP5F1D
GOBP_PURINE_CONTAINING_COMPOUND_BIOSYNTHETIC_PROCESS	GOBP_PURINE_CONTAINING_COMPOUND_BIOSYNTHETIC_PROCESS	GOBP_PURINE_CONTAINING_COMPOUND_BIOSYNTHETIC_PROCESS	133	0.563052	2.3558	1e-10	4.71e-08	4.57599e-08	834	tags=17%, list=7%, signal=16%	ATP5F1E/ATP5MG/ATP5MC2/ATP5ME/ATP5MF/ATP5MC3/ATP5PF/ATP5F1B/ATP5PD/ADA2/ATP5PO/ATP5F1C/ATP5PB/ATP5F1A/ATP5MC1/ATP5F1D/DCAKD/GUCY1A1/PPARA/GUCY1B1/PPAT/PPT2/PDK4
GOCC_MITOCHONDRIAL_PROTON_TRANSPORTING_ATP_SYNTHASE_COMPLEX_COUPLING_FACTOR_F_O	GOCC_MITOCHONDRIAL_PROTON_TRANSPORTING_ATP_SYNTHASE_COMPLEX_COUPLING_FACTOR_F_O	GOCC_MITOCHONDRIAL_PROTON_TRANSPORTING_ATP_SYNTHASE_COMPLEX_COUPLING_FACTOR_F_O	10	0.972717	2.32106	1e-10	4.71e-08	4.57599e-08	40	tags=90%, list=0%, signal=90%	ATP5MG/ATP5MC2/ATP5ME/ATP5MC3/ATP5PF/ATP5PD/ATP5PO/ATP5PB/ATP5MC1
GOBP_AEROBIC_RESPIRATION	GOBP_AEROBIC_RESPIRATION	GOBP_AEROBIC_RESPIRATION	150	0.537992	2.2994	1e-10	4.71e-08	4.57599e-08	801	tags=14%, list=7%, signal=13%	ATP5F1E/ATP5MG/ATP5ME/ATP5MF/ATP5PF/ATP5F1B/ATP5PD/ATP5PO/ATP5F1C/ATP5PB/ATP5F1A/ATP5F1D/NOP53/NIPSNAP2/DHTKD1/IDH3A/COX7A1/COA6/AFG1L/SUCLA2/MTFR2
GOMF_CATION_CHANNEL_ACTIVITY	GOMF_CATION_CHANNEL_ACTIVITY	GOMF_CATION_CHANNEL_ACTIVITY	93	0.55647	2.23241	6.47505e-08	1.95184e-05	1.8963e-05	124	tags=14%, list=1%, signal=14%	ATP5F1E/ATP5MG/ATP5ME/ATP5MF/ATP5PF/ATP5F1B/ATP5PD/ATP5PO/ATP5F1C/ATP5PB/ATP5F1A/ATP5F1D/CALHM6
GOBP_NUCLEOSIDE_PHOSPHATE_BIOSYNTHETIC_PROCESS	GOBP_NUCLEOSIDE_PHOSPHATE_BIOSYNTHETIC_PROCESS	GOBP_NUCLEOSIDE_PHOSPHATE_BIOSYNTHETIC_PROCESS	168	0.500334	2.18098	3.98592e-10	1.66877e-07	1.62129e-07	834	tags=15%, list=7%, signal=14%	ATP5F1E/ATP5MG/ATP5MC2/ATP5ME/ATP5MF/ATP5MC3/ATP5PF/ATP5F1B/ATP5PD/ATP5PO/ATP5F1C/ATP5PB/ATP5F1A/ATP5MC1/ATP5F1D/IDO1/NAXD/UMPS/DCAKD/GUCY1A1/PPARA/GUCY1B1/PPAT/PPT2/PDK4
GOBP_REGULATION_OF_DOUBLE_STRAND_BREAK_REPAIR_VIA_HOMOLOGOUS_RECOMBINATION	GOBP_REGULATION_OF_DOUBLE_STRAND_BREAK_REPAIR_VIA_HOMOLOGOUS_RECOMBINATION	GOBP_REGULATION_OF_DOUBLE_STRAND_BREAK_REPAIR_VIA_HOMOLOGOUS_RECOMBINATION	54	0.602511	2.15895	1.34155e-06	0.000320951	0.000311819	1828	tags=39%, list=16%, signal=33%	SHLD2/CGAS/RAD51AP1/FBH1/WRAP53/HDGFL2/FIGNL1/PARPBP/MRNIP/SHLD1/TRRAP/RUVBL1/MAGEF1/RECQL5/YEATS4/FANCB/MMS19/KAT5/HELB/ARID2/MBTD1
GOCC_WASH_COMPLEX	GOCC_WASH_COMPLEX	GOCC_WASH_COMPLEX	8	0.9546	2.14429	9.40082e-09	3.37355e-06	3.27756e-06	153	tags=75%, list=1%, signal=74%	WASHC4/WASHC3/WASHC1/WASHC2A/WASHC5/WASHC2C
GOBP_ATP_METABOLIC_PROCESS	GOBP_ATP_METABOLIC_PROCESS	GOBP_ATP_METABOLIC_PROCESS	199	0.48402	2.14123	2.35448e-10	1.01391e-07	9.85057e-08	762	tags=12%, list=7%, signal=11%	ATP5F1E/ATP5MG/ATP5MC2/ATP5ME/ATP5MF/ATP5MC3/ATP5PF/ATP5F1B/ATP5IF1/ATP5PD/ATP5PO/ATP5F1C/ATP5PB/ATP5F1A/ATP5MC1/ATP5F1D/NIPSNAP2/DHTKD1/FIGNL1/COX7A1/PPARA/CLPX/COA6/AFG1L
GOMF_LIGASE_ACTIVITY	GOMF_LIGASE_ACTIVITY	GOMF_LIGASE_ACTIVITY	114	0.520161	2.13716	6.90764e-08	2.04141e-05	1.98333e-05	2621	tags=34%, list=23%, signal=27%	ATP5F1E/ATP5MG/ATP5ME/ATP5MF/ATP5PF/ATP5F1B/ATP5PD/ATP5PO/ATP5F1C/ATP5PB/ATP5F1A/ATP5F1D/SUCLA2/YARS2/MCCC2/CTPS1/MT-ATP8/AASDH/TTL/LRRC47/FARSA/HLCS/MTHFD1/FARS2/MOCS3/AARS2/AACS/PCCB/RARS2/MARS2/TTLL11/RTCB/NAE1/GART/ASNS/LIG3/GCLM/ACSF3/FARSB
GOBP_DNA_REPAIR	GOBP_DNA_REPAIR	GOBP_DNA_REPAIR	396	0.44557	2.12039	1e-10	4.71e-08	4.57599e-08	3071	tags=40%, list=27%, signal=30%	CENPX/NOP53/BABAM2/SHLD2/CGAS/HPF1/PAXX/MRE11/RFC4/SMARCAD1/RAD51AP1/MARF1/TENT4A/VCPIP1/FBH1/PCLAF/RFC3/ABRAXAS1/WRAP53/HDGFL2/FANCL/RFC1/CYREN/ALKBH1/ATP23/RAD18/FIGNL1/NSD2/PARPBP/MRNIP/TDP1/UBE2T/POLD1/DTX3L/GCNA/GINS2/CDK2/SHLD1/ERCC4/TRRAP/SLF2/RUVBL1/MCM4/EYA3/RFC5/MCM9/MAGEF1/PIAS4/HINFP/XPC/SMARCAL1/PARP4/POLD3/ZCWPW1/UNG/RMI1/PRMT6/CLSPN/FAAP24/CHAF1A/PCNA/CDKN2D/GTF2H2/ERCC3/RECQL5/TTC…
GOBP_RRNA_METABOLIC_PROCESS	GOBP_RRNA_METABOLIC_PROCESS	GOBP_RRNA_METABOLIC_PROCESS	229	0.469691	2.11965	1e-10	4.71e-08	4.57599e-08	3680	tags=50%, list=32%, signal=35%	TRIR/BUD23/NOP53/TENT4B/UTP11/MTREX/MRM2/CHD7/UTP25/BRIX1/TAF1B/NOP14/CAVIN1/PDCD11/RPP38/SRFBP1/WDR75/WDR12/RCL1/MRM3/GTF3C3/POLR1E/URB1/NOP9/GEMIN4/RRP36/IPPK/RPP40/ERI2/TFB1M/RNASEL/EXOSC8/UTP6/GTF3C1/DKC1/KRI1/ABT1/PELO/UTP15/FDXACB1/RPUSD3/MTOR/WDR43/POP5/TBL3/RPF1/WDR36/UTP14A/NOB1/HEATR1/ERI1/RPUSD2/XRN1/MRPL44/HELB/BMS1/SUV39H1/UTP18/BYSL/EXOSC3/EXOSC5/ERCC2/NSUN4/RBFA/NOL6/MPHOSPH10/NVL/…
GOBP_REGULATION_OF_DOUBLE_STRAND_BREAK_REPAIR	GOBP_REGULATION_OF_DOUBLE_STRAND_BREAK_REPAIR	GOBP_REGULATION_OF_DOUBLE_STRAND_BREAK_REPAIR	83	0.54017	2.10858	5.16585e-07	0.000134241	0.000130421	1828	tags=34%, list=16%, signal=29%	SHLD2/CGAS/RAD51AP1/FBH1/WRAP53/HDGFL2/CYREN/FIGNL1/NSD2/PARPBP/MRNIP/DTX3L/SHLD1/TRRAP/SLF2/RUVBL1/MAGEF1/ZCWPW1/RECQL5/YEATS4/TFIP11/FANCB/MMS19/KMT5C/KAT5/HELB/ARID2/MBTD1
GOBP_REGULATION_OF_DNA_RECOMBINATION	GOBP_REGULATION_OF_DNA_RECOMBINATION	GOBP_REGULATION_OF_DNA_RECOMBINATION	88	0.531471	2.09995	1.13577e-06	0.000280629	0.000272644	1873	tags=34%, list=16%, signal=29%	SHLD2/CGAS/MRE11/SMARCAD1/RAD51AP1/FBH1/WRAP53/HDGFL2/FIGNL1/NSD2/PARPBP/MRNIP/SHLD1/TRRAP/RUVBL1/MAGEF1/ATAD5/ZCWPW1/RECQL5/YEATS4/FANCB/MSH6/MMS19/KMT5C/KAT5/HELB/ARID2/EXOSC3/MBTD1/ERCC2
GOBP_CELLULAR_RESPIRATION	GOBP_CELLULAR_RESPIRATION	GOBP_CELLULAR_RESPIRATION	181	0.475535	2.09624	2.1761e-09	8.63108e-07	8.3855e-07	801	tags=13%, list=7%, signal=12%	ATP5F1E/ATP5MG/ATP5ME/ATP5MF/ATP5PF/ATP5F1B/ATP5PD/ATP5PO/ATP5F1C/ATP5PB/ATP5F1A/ATP5F1D/NOP53/NIPSNAP2/ETFRF1/DHTKD1/IDH3A/COX7A1/MYBBP1A/COA6/AFG1L/SUCLA2/MTFR2
GOBP_NEGATIVE_REGULATION_OF_DNA_RECOMBINATION	GOBP_NEGATIVE_REGULATION_OF_DNA_RECOMBINATION	GOBP_NEGATIVE_REGULATION_OF_DNA_RECOMBINATION	22	0.71376	2.09434	2.81721e-05	0.00439565	0.00427058	1640	tags=45%, list=14%, signal=39%	SHLD2/CGAS/FBH1/PARPBP/SHLD1/MAGEF1/RECQL5/FANCB/MSH6/HELB
GOBP_DOUBLE_STRAND_BREAK_REPAIR	GOBP_DOUBLE_STRAND_BREAK_REPAIR	GOBP_DOUBLE_STRAND_BREAK_REPAIR	200	0.473304	2.09269	1.17085e-09	4.76946e-07	4.63375e-07	2623	tags=38%, list=23%, signal=30%	BABAM2/SHLD2/CGAS/HPF1/PAXX/MRE11/SMARCAD1/RAD51AP1/MARF1/TENT4A/FBH1/ABRAXAS1/WRAP53/HDGFL2/CYREN/ATP23/FIGNL1/NSD2/PARPBP/MRNIP/TDP1/DTX3L/GINS2/SHLD1/ERCC4/TRRAP/SLF2/RUVBL1/MCM4/EYA3/MCM9/MAGEF1/PIAS4/SMARCAL1/ZCWPW1/RMI1/RECQL5/YEATS4/TFIP11/PALB2/FANCB/MMS19/RAD51C/FAN1/KMT5C/KAT5/HELB/NIPBL/ARID2/APTX/GINS4/MBTD1/ERCC1/XRCC5/PARP2/BRCC3/SAMHD1/EXD2/PSMD14/XRCC6/RECQL/SMC5/GEN1/TNKS1BP1/MCM…
GOMF_POLYNUCLEOTIDE_ADENYLYLTRANSFERASE_ACTIVITY	GOMF_POLYNUCLEOTIDE_ADENYLYLTRANSFERASE_ACTIVITY	GOMF_POLYNUCLEOTIDE_ADENYLYLTRANSFERASE_ACTIVITY	10	0.875532	2.08917	5.19984e-06	0.0010885	0.00105753	352	tags=50%, list=3%, signal=49%	TENT4B/TENT2/TENT5A/TENT4A/TENT5C
GOBP_NEGATIVE_REGULATION_OF_DOUBLE_STRAND_BREAK_REPAIR_VIA_HOMOLOGOUS_RECOMBINATION	GOBP_NEGATIVE_REGULATION_OF_DOUBLE_STRAND_BREAK_REPAIR_VIA_HOMOLOGOUS_RECOMBINATION	GOBP_NEGATIVE_REGULATION_OF_DOUBLE_STRAND_BREAK_REPAIR_VIA_HOMOLOGOUS_RECOMBINATION	14	0.795617	2.08589	3.42669e-05	0.00516471	0.00501776	1640	tags=64%, list=14%, signal=55%	SHLD2/CGAS/FBH1/PARPBP/SHLD1/MAGEF1/RECQL5/FANCB/HELB
GOBP_MITOCHONDRIAL_TRANSPORT	GOBP_MITOCHONDRIAL_TRANSPORT	GOBP_MITOCHONDRIAL_TRANSPORT	160	0.479703	2.08427	4.06906e-08	1.33323e-05	1.2953e-05	259	tags=9%, list=2%, signal=9%	ATP5F1E/ATP5MG/ATP5ME/ATP5MF/ATP5PF/ATP5F1B/ATP5IF1/ATP5PD/ATP5PO/ATP5F1C/ATP5PB/ATP5F1A/ATP5F1D/TOMM70/MAIP1
GOCC_MITOCHONDRIAL_PROTEIN_CONTAINING_COMPLEX	GOCC_MITOCHONDRIAL_PROTEIN_CONTAINING_COMPLEX	GOCC_MITOCHONDRIAL_PROTEIN_CONTAINING_COMPLEX	237	0.460568	2.08426	2.29278e-10	1.01391e-07	9.85057e-08	1603	tags=17%, list=14%, signal=15%	ATP5F1E/ATP5MG/ATP5MC2/ATP5ME/ATP5MF/ATP5MC3/ATP5PF/ATP5F1B/ATP5PD/ATP5PO/ATP5F1C/ATP5PB/ATP5F1A/ATP5MC1/ATP5F1D/MCUB/TOMM70/MRPL58/IDH3A/MRPL46/DBT/COX7A1/CLPX/MRPS9/GRPEL2/MRPS35/MCCC2/MRPL49/AGK/MRPS10/TIMM22/MT-ATP8/TIMM29/MRPL22/TRMT10B/MRPL17/MRPL40/MRPS18C/MRPL44/DLAT
GOCC_PROTON_TRANSPORTING_ATP_SYNTHASE_COMPLEX_CATALYTIC_CORE_F_1	GOCC_PROTON_TRANSPORTING_ATP_SYNTHASE_COMPLEX_CATALYTIC_CORE_F_1	GOCC_PROTON_TRANSPORTING_ATP_SYNTHASE_COMPLEX_CATALYTIC_CORE_F_1	6	0.996698	2.07742	1e-10	4.71e-08	4.57599e-08	44	tags=100%, list=0%, signal=100%	ATP5F1E/ATP5F1B/ATP5PO/ATP5F1C/ATP5F1A/ATP5F1D
GOMF_CATALYTIC_ACTIVITY_ACTING_ON_A_NUCLEIC_ACID	GOMF_CATALYTIC_ACTIVITY_ACTING_ON_A_NUCLEIC_ACID	GOMF_CATALYTIC_ACTIVITY_ACTING_ON_A_NUCLEIC_ACID	466	0.428916	2.07303	1e-10	4.71e-08	4.57599e-08	3071	tags=42%, list=27%, signal=32%	BUD23/TENT4B/TENT2/TUT7/MTREX/MRE11/TUT4/MRM2/RFC4/SMARCAD1/INTS11/QTRT2/MRPL58/RIDA/FBH1/RFC3/CHD7/RFC1/DDX60L/ALKBH1/DTD2/DUS2/TRMT12/TRMT13/LCMT2/TDP1/RPP38/TYW1/POLD1/HENMT1/RCL1/MRM3/TRMT61A/ERCC4/DDX58/NYNRIN/RUVBL1/MCM4/RFC5/METTL2B/POLR1E/DHX33/MCM9/DFFB/WDR4/DUS4L/RPP40/ERI2/TFB1M/RNASEL/EXOSC8/ATAD5/SMARCAL1/DKC1/ALKBH4/POLD3/PUS10/YARS2/UNG/HELLS/POLR3A/MYO18A/PCNA/CHD8/ERCC3/RECQL5/N6…
GOBP_CLEAVAGE_INVOLVED_IN_RRNA_PROCESSING	GOBP_CLEAVAGE_INVOLVED_IN_RRNA_PROCESSING	GOBP_CLEAVAGE_INVOLVED_IN_RRNA_PROCESSING	26	0.673162	2.07041	4.63175e-05	0.00634634	0.00616577	1744	tags=54%, list=15%, signal=46%	NOP14/RCL1/NOP9/RRP36/RPP40/ERI2/EXOSC8/KRI1/ABT1/TBL3/NOB1/ERI1/BMS1/EXOSC3
GOBP_NCRNA_METABOLIC_PROCESS	GOBP_NCRNA_METABOLIC_PROCESS	GOBP_NCRNA_METABOLIC_PROCESS	434	0.431541	2.06869	1e-10	4.71e-08	4.57599e-08	3022	tags=40%, list=26%, signal=30%	RTRAF/TRIR/BUD23/NOP53/TENT4B/TENT2/TUT7/UTP11/MTREX/TUT4/MRM2/INTS11/QTRT2/CHD7/ELP1/UTP25/BRIX1/TAF1B/ALKBH1/DTD2/DUS2/TRMT12/NOP14/TRMT13/LCMT2/CAVIN1/INTS14/PDCD11/RPP38/TRMT6/TYW1/HENMT1/SRFBP1/WDR75/WDR12/RCL1/MRM3/TRMT61A/GTF3C3/ZSWIM8/PUS7/METTL2B/POLR1E/URB1/NOP9/WDR4/DUS4L/GEMIN4/SNAPC4/TRUB1/RRP36/IPPK/RPP40/ERI2/TFB1M/RNASEL/EXOSC8/UTP6/GTF3C1/DKC1/PUS10/CTU2/YARS2/KRI1/INTS7/SMAD1/RP…
GOBP_MATURATION_OF_5_8S_RRNA_FROM_TRICISTRONIC_RRNA_TRANSCRIPT_SSU_RRNA_5_8S_RRNA_LSU_RRNA	GOBP_MATURATION_OF_5_8S_RRNA_FROM_TRICISTRONIC_RRNA_TRANSCRIPT_SSU_RRNA_5_8S_RRNA_LSU_RRNA	GOBP_MATURATION_OF_5_8S_RRNA_FROM_TRICISTRONIC_RRNA_TRANSCRIPT_SSU_RRNA_5_8S_RRNA_LSU_RRNA	23	0.69474	2.05857	6.63875e-05	0.00840833	0.00816909	1744	tags=52%, list=15%, signal=44%	NOP14/WDR12/RCL1/URB1/NOP9/RPP40/ERI2/EXOSC8/KRI1/ABT1/ERI1/EXOSC3
GOBP_MATURATION_OF_SSU_RRNA_FROM_TRICISTRONIC_RRNA_TRANSCRIPT_SSU_RRNA_5_8S_RRNA_LSU_RRNA	GOBP_MATURATION_OF_SSU_RRNA_FROM_TRICISTRONIC_RRNA_TRANSCRIPT_SSU_RRNA_5_8S_RRNA_LSU_RRNA	GOBP_MATURATION_OF_SSU_RRNA_FROM_TRICISTRONIC_RRNA_TRANSCRIPT_SSU_RRNA_5_8S_RRNA_LSU_RRNA	32	0.633337	2.04681	6.9554e-05	0.00866378	0.00841727	1873	tags=47%, list=16%, signal=39%	UTP25/NOP14/RCL1/NOP9/RRP36/RPP40/UTP6/KRI1/ABT1/TBL3/HEATR1/HELB/BMS1/BYSL/ERCC2
GOBP_RNA_MODIFICATION	GOBP_RNA_MODIFICATION	GOBP_RNA_MODIFICATION	135	0.488012	2.04439	2.35187e-07	6.56433e-05	6.37755e-05	2019	tags=36%, list=18%, signal=30%	BUD23/VIRMA/MRM2/QTRT2/CBLL1/ELP1/ALKBH1/DUS2/TRMT12/TRMT13/LCMT2/TRMT6/TYW1/HENMT1/MRM3/TRMT61A/PUS7/METTL2B/APOBEC3G/WDR4/DUS4L/TRUB1/TFB1M/DKC1/PUS10/CTU2/RBM15/THUMPD3/TRDMT1/FDXACB1/RPUSD3/METTL2A/FTSJ1/TYW3/DTWD2/RPUSD2/TRMT10B/TRMT11/OSGEPL1/TGS1/METTL14/CMTR2/ELP4/NSUN4/ALKBH3/MOCS3/AARS2/FTO
HP_ABNORMAL_PREPUTIUM_MORPHOLOGY	HP_ABNORMAL_PREPUTIUM_MORPHOLOGY	HP_ABNORMAL_PREPUTIUM_MORPHOLOGY	25	0.676863	2.04411	6.18677e-05	0.00796983	0.00774307	1737	tags=52%, list=15%, signal=44%	FANCI/FANCL/UBE2T/ERCC4/CTCF/DKC1/NSD1/FANCG/FANCF/PALB2/FANCB/RAD51C/CENPT
GOBP_MATURATION_OF_SSU_RRNA	GOBP_MATURATION_OF_SSU_RRNA	GOBP_MATURATION_OF_SSU_RRNA	43	0.598605	2.0439	2.82894e-05	0.00439565	0.00427058	3321	tags=60%, list=29%, signal=43%	UTP25/NOP14/SRFBP1/RCL1/NOP9/RRP36/RPP40/UTP6/KRI1/ABT1/TBL3/NOB1/HEATR1/HELB/BMS1/BYSL/ERCC2/RIOK2/LSM6/WDR3/NGDN/TSR1/DDX52/UTP3/RIOK3/PWP2
GOBP_MATURATION_OF_5_8S_RRNA	GOBP_MATURATION_OF_5_8S_RRNA	GOBP_MATURATION_OF_5_8S_RRNA	33	0.630981	2.04336	5.7052e-05	0.00760876	0.00739227	2572	tags=55%, list=22%, signal=42%	MTREX/NOP14/WDR12/RCL1/URB1/NOP9/RPP40/ERI2/EXOSC8/KRI1/ABT1/RPF1/ERI1/EXOSC3/C1D/MAK16/PRKDC/EXOSC7
HP_BONE_MARROW_HYPOCELLULARITY	HP_BONE_MARROW_HYPOCELLULARITY	HP_BONE_MARROW_HYPOCELLULARITY	50	0.572583	2.03453	5.89289e-05	0.00766924	0.00745103	2522	tags=46%, list=22%, signal=36%	ADA2/FANCI/WRAP53/FANCL/EFL1/UBE2T/ACD/ERCC4/SMARCAL1/DKC1/PRKCD/MYSM1/CLPB/FANCF/ZCCHC8/ERCC6L2/SRP54/CTC1/DDX41/SAMD9/NBN/PGM3/USB1
GOBP_PROTON_TRANSPORTING_TWO_SECTOR_ATPASE_COMPLEX_ASSEMBLY	GOBP_PROTON_TRANSPORTING_TWO_SECTOR_ATPASE_COMPLEX_ASSEMBLY	GOBP_PROTON_TRANSPORTING_TWO_SECTOR_ATPASE_COMPLEX_ASSEMBLY	11	0.821436	2.02777	3.54073e-05	0.00523195	0.00508309	343	tags=36%, list=3%, signal=35%	ATP5F1D/FMC1/PIP4P1/ATP23
GOBP_NCRNA_PROCESSING	GOBP_NCRNA_PROCESSING	GOBP_NCRNA_PROCESSING	342	0.432078	2.02057	1e-10	4.71e-08	4.57599e-08	3022	tags=40%, list=26%, signal=30%	RTRAF/BUD23/NOP53/TENT4B/TUT7/UTP11/MTREX/TUT4/MRM2/INTS11/QTRT2/CHD7/ELP1/UTP25/BRIX1/ALKBH1/DUS2/TRMT12/NOP14/TRMT13/LCMT2/INTS14/PDCD11/RPP38/TRMT6/TYW1/SRFBP1/WDR75/WDR12/RCL1/MRM3/TRMT61A/PUS7/METTL2B/URB1/NOP9/WDR4/DUS4L/GEMIN4/TRUB1/RRP36/RPP40/ERI2/TFB1M/RNASEL/EXOSC8/UTP6/DKC1/PUS10/CTU2/KRI1/INTS7/SMAD1/RPP14/ABT1/THUMPD3/ZCCHC8/TRDMT1/INTS6L/UTP15/FDXACB1/RPUSD3/METTL2A/DGCR8/WDR43/POP…
GOCC_SITE_OF_DNA_DAMAGE	GOCC_SITE_OF_DNA_DAMAGE	GOCC_SITE_OF_DNA_DAMAGE	77	0.520605	2.00214	1.88305e-05	0.00322516	0.00313339	3224	tags=45%, list=28%, signal=33%	ELOA/SHLD2/CGAS/HPF1/PAXX/MRE11/SMARCAD1/WRAP53/CYREN/RAD18/SHLD1/SLF2/XPC/SMARCAL1/WDR76/HELB/XRCC5/PARP2/SAMHD1/EXD2/SMC5/ARPC1A/NBN/POLL/POLH/PRPF19/POLK/SETMAR/RNF169/VCP/TIMELESS/INTS3/ACTR3/OARD1/KAT7
GOBP_REGULATION_OF_DNA_REPAIR	GOBP_REGULATION_OF_DNA_REPAIR	GOBP_REGULATION_OF_DNA_REPAIR	114	0.487194	2.00171	1.71372e-06	0.000397373	0.000386066	1684	tags=28%, list=15%, signal=24%	BABAM2/SHLD2/CGAS/RAD51AP1/FBH1/ABRAXAS1/WRAP53/HDGFL2/CYREN/FIGNL1/NSD2/PARPBP/MRNIP/DTX3L/SHLD1/TRRAP/SLF2/RUVBL1/EYA3/MAGEF1/ZCWPW1/PCNA/RECQL5/YEATS4/TFIP11/FANCB/MMS19/TIGAR/KMT5C/KAT5/HELB/ARID2
HP_APLASIA_HYPOPLASIA_OF_THE_UVULA	HP_APLASIA_HYPOPLASIA_OF_THE_UVULA	HP_APLASIA_HYPOPLASIA_OF_THE_UVULA	21	0.694423	1.99485	9.0705e-05	0.0105162	0.010217	1433	tags=52%, list=12%, signal=46%	FANCI/FANCL/UBE2T/ERCC4/WDR35/FANCG/NXN/FANCF/PALB2/FANCB/RAD51C
HP_PYRIDOXINE_RESPONSIVE_SIDEROBLASTIC_ANEMIA	HP_PYRIDOXINE_RESPONSIVE_SIDEROBLASTIC_ANEMIA	HP_PYRIDOXINE_RESPONSIVE_SIDEROBLASTIC_ANEMIA	18	0.7152	1.98839	0.000233952	0.0227492	0.0221019	1433	tags=56%, list=12%, signal=49%	FANCI/FANCL/UBE2T/ERCC4/PNPO/FANCG/FANCF/PALB2/FANCB/RAD51C
GOBP_DOUBLE_STRAND_BREAK_REPAIR_VIA_NONHOMOLOGOUS_END_JOINING	GOBP_DOUBLE_STRAND_BREAK_REPAIR_VIA_NONHOMOLOGOUS_END_JOINING	GOBP_DOUBLE_STRAND_BREAK_REPAIR_VIA_NONHOMOLOGOUS_END_JOINING	56	0.547265	1.97665	4.91766e-05	0.00667739	0.0064874	2601	tags=43%, list=23%, signal=33%	SHLD2/PAXX/MRE11/WRAP53/CYREN/ATP23/NSD2/MRNIP/DTX3L/SHLD1/ERCC4/SMARCAL1/TFIP11/KMT5C/ERCC1/XRCC5/PSMD14/XRCC6/SMC5/PRKDC/LIG3/POLL/ERCC8/PRPF19
GOBP_NCRNA_CATABOLIC_PROCESS	GOBP_NCRNA_CATABOLIC_PROCESS	GOBP_NCRNA_CATABOLIC_PROCESS	40	0.587658	1.97541	0.000101699	0.0116122	0.0112818	2679	tags=48%, list=23%, signal=37%	TRIR/TENT4B/TENT2/MTREX/TUT4/ZSWIM8/EXOSC8/PELO/ZCCHC8/TRDMT1/XRN1/MRPL44/EXOSC3/EXOSC5/DROSHA/DIS3/SLFN13/EXOSC7/NSUN2
GOMF_SELENIUM_BINDING	GOMF_SELENIUM_BINDING	GOMF_SELENIUM_BINDING	6	0.947335	1.97454	4.42293e-06	0.000938906	0.000912192	35	tags=50%, list=0%, signal=50%	SELENOP/SELENOT/SELENOF
GOBP_NEGATIVE_REGULATION_OF_DNA_REPAIR	GOBP_NEGATIVE_REGULATION_OF_DNA_REPAIR	GOBP_NEGATIVE_REGULATION_OF_DNA_REPAIR	26	0.639202	1.96596	0.000323277	0.0300768	0.029221	1640	tags=42%, list=14%, signal=36%	SHLD2/CGAS/FBH1/CYREN/PARPBP/SHLD1/MAGEF1/RECQL5/TFIP11/FANCB/HELB
GOBP_RIBOSOME_BIOGENESIS	GOBP_RIBOSOME_BIOGENESIS	GOBP_RIBOSOME_BIOGENESIS	264	0.427657	1.96297	2.83964e-09	1.09741e-06	1.06619e-06	3680	tags=47%, list=32%, signal=33%	BUD23/NOP53/TENT4B/UTP11/MTREX/MRM2/CHD7/UTP25/BRIX1/SURF6/NOP14/EFL1/PDCD11/URB2/RPP38/GTPBP10/SRFBP1/WDR75/WDR12/RCL1/MRM3/NOP16/MYBBP1A/URB1/NOP9/GEMIN4/RRP36/RIOX2/RPP40/ERI2/TFB1M/RNASEL/EXOSC8/NUP88/UTP6/DKC1/KRI1/ABT1/UTP15/FDXACB1/RPUSD3/WDR43/POP5/TBL3/RPF1/LSG1/WDR36/PAK1IP1/UTP14A/NOB1/MRPL22/HEATR1/ERI1/RPUSD2/NLE1/HELB/BMS1/SUV39H1/UTP18/BYSL/EXOSC3/AATF/EXOSC5/SDAD1/XRCC5/ERCC2/NSUN…
GOBP_RIBONUCLEOPROTEIN_COMPLEX_BIOGENESIS	GOBP_RIBONUCLEOPROTEIN_COMPLEX_BIOGENESIS	GOBP_RIBONUCLEOPROTEIN_COMPLEX_BIOGENESIS	368	0.414169	1.9561	1e-10	4.71e-08	4.57599e-08	3688	tags=46%, list=32%, signal=32%	BUD23/NOP53/TENT4B/UTP11/MTREX/MRM2/YJU2/GEMIN5/CHD7/UTP25/KHDC4/BRIX1/SURF6/NOP14/EFL1/PDCD11/URB2/RPP38/GTPBP10/SRFBP1/WDR75/WDR12/RCL1/MRM3/NOP16/RUVBL1/SMN2/MYBBP1A/URB1/NOP9/GEMIN4/RRP36/PRMT5/RIOX2/RPP40/ERI2/TFB1M/RNASEL/EXOSC8/NUP88/UTP6/DKC1/CRNKL1/KRI1/PTBP2/ISY1/ABT1/UTP15/FDXACB1/RPUSD3/WDR43/POP5/TBL3/RPF1/LSG1/WDR36/PAK1IP1/UTP14A/NOB1/MRPL22/HEATR1/ERI1/RPUSD2/NLE1/CDC73/HELB/BMS1/…
GOMF_CATALYTIC_ACTIVITY_ACTING_ON_DNA	GOMF_CATALYTIC_ACTIVITY_ACTING_ON_DNA	GOMF_CATALYTIC_ACTIVITY_ACTING_ON_DNA	166	0.448101	1.94997	3.78859e-07	0.000101967	9.90658e-05	3121	tags=46%, list=27%, signal=34%	TENT4B/MRE11/RFC4/SMARCAD1/FBH1/RFC3/CHD7/RFC1/ALKBH1/TDP1/POLD1/ERCC4/RUVBL1/MCM4/RFC5/MCM9/DFFB/ATAD5/SMARCAL1/DKC1/ALKBH4/POLD3/UNG/MYO18A/PCNA/CHD8/ERCC3/RECQL5/N6AMT1/HLTF/POLI/TEFM/MSH6/RAD51C/FAN1/TOP3B/HELB/APTX/ERCC1/TEP1/MBD4/XRCC5/ERCC2/POLE/POLE3/FTO/GTF2F2/EXD2/RFC2/XRCC6/RECQL/GEN1/MCM6/LIG3/POLL/SETX/POLH/TDG/XRCC3/POLK/CHTF8/SMUG1/FEN1/PGBD5/RUVBL2/G3BP1/SMARCA2/CHD6/DICER1/DHX9/S…
GOBP_RNA_METHYLATION	GOBP_RNA_METHYLATION	GOBP_RNA_METHYLATION	72	0.51433	1.94947	5.05282e-05	0.00679965	0.00660618	1882	tags=38%, list=16%, signal=32%	BUD23/VIRMA/MRM2/CBLL1/TRMT12/TRMT13/LCMT2/TRMT6/HENMT1/MRM3/TRMT61A/METTL2B/WDR4/TFB1M/RBM15/THUMPD3/TRDMT1/FDXACB1/METTL2A/FTSJ1/TYW3/TRMT10B/TRMT11/TGS1/METTL14/CMTR2/NSUN4
GOBP_MIRNA_CATABOLIC_PROCESS	GOBP_MIRNA_CATABOLIC_PROCESS	GOBP_MIRNA_CATABOLIC_PROCESS	10	0.816852	1.94915	0.000215033	0.0211829	0.0205802	613	tags=40%, list=5%, signal=38%	TENT4B/TENT2/TUT4/ZSWIM8
GOMF_RNA_METHYLTRANSFERASE_ACTIVITY	GOMF_RNA_METHYLTRANSFERASE_ACTIVITY	GOMF_RNA_METHYLTRANSFERASE_ACTIVITY	57	0.534489	1.94263	0.000112943	0.0125481	0.0121911	1882	tags=40%, list=16%, signal=34%	BUD23/MRM2/TRMT12/TRMT13/LCMT2/HENMT1/MRM3/TRMT61A/METTL2B/WDR4/TFB1M/THUMPD3/TRDMT1/FDXACB1/METTL2A/FTSJ1/TYW3/TRMT10B/TRMT11/TGS1/METTL14/CMTR2/NSUN4
GOCC_90S_PRERIBOSOME	GOCC_90S_PRERIBOSOME	GOCC_90S_PRERIBOSOME	25	0.641371	1.93693	0.000376004	0.032758	0.031826	1989	tags=56%, list=17%, signal=46%	NOP14/SRFBP1/WDR12/NOP9/RRP36/UTP6/KRI1/TBL3/WDR36/HEATR1/BMS1/UTP18/NOL6/MPHOSPH10
GOBP_POSITIVE_REGULATION_OF_DNA_REPAIR	GOBP_POSITIVE_REGULATION_OF_DNA_REPAIR	GOBP_POSITIVE_REGULATION_OF_DNA_REPAIR	73	0.508568	1.93611	2.59864e-05	0.00412282	0.00400551	2968	tags=42%, list=26%, signal=32%	BABAM2/SHLD2/RAD51AP1/ABRAXAS1/WRAP53/HDGFL2/MRNIP/DTX3L/SHLD1/TRRAP/SLF2/RUVBL1/EYA3/ZCWPW1/PCNA/YEATS4/FANCB/MMS19/TIGAR/KMT5C/KAT5/ARID2/MBTD1/BRCC3/ACTL6A/PRKDC/VPS72/SPIDR/RUVBL2/DHX9/SETMAR
GOBP_TRANSCRIPTION_BY_RNA_POLYMERASE_I	GOBP_TRANSCRIPTION_BY_RNA_POLYMERASE_I	GOBP_TRANSCRIPTION_BY_RNA_POLYMERASE_I	43	0.565055	1.92935	0.000141432	0.0148053	0.0143841	1873	tags=40%, list=16%, signal=33%	NOP53/TAF1B/CAVIN1/WDR75/UBTF/POLR1E/DHX33/IPPK/ERCC3/UTP15/MTOR/POLR1A/WDR43/HEATR1/POLR1C/TAF1/ERCC2
GOBP_TRNA_MODIFICATION	GOBP_TRNA_MODIFICATION	GOBP_TRNA_MODIFICATION	78	0.498909	1.92664	7.20135e-05	0.00883906	0.00858756	1951	tags=37%, list=17%, signal=31%	QTRT2/ELP1/ALKBH1/DUS2/TRMT12/TRMT13/LCMT2/TRMT6/TYW1/TRMT61A/PUS7/METTL2B/WDR4/DUS4L/TRUB1/PUS10/CTU2/THUMPD3/TRDMT1/METTL2A/FTSJ1/TYW3/DTWD2/TRMT10B/TRMT11/OSGEPL1/ELP4/MOCS3/AARS2
GOBP_ENERGY_DERIVATION_BY_OXIDATION_OF_ORGANIC_COMPOUNDS	GOBP_ENERGY_DERIVATION_BY_OXIDATION_OF_ORGANIC_COMPOUNDS	GOBP_ENERGY_DERIVATION_BY_OXIDATION_OF_ORGANIC_COMPOUNDS	234	0.425555	1.92572	6.03559e-08	1.8565e-05	1.80367e-05	1656	tags=17%, list=14%, signal=15%	ATP5F1E/ATP5MG/ATP5ME/ATP5MF/ATP5PF/ATP5F1B/ATP5PD/ATP5PO/ATP5F1C/ATP5PB/ATP5F1A/SELENOS/ATP5F1D/NOP53/NIPSNAP2/RUBCNL/ETFRF1/DHTKD1/IDH3A/COX7A1/PASK/MYBBP1A/COA6/AFG1L/SUCLA2/MTFR2/AIFM2/EPM2AIP1/COQ9/TEFM/MTOR/KHK/ENPP1/MT-ATP8/TIGAR/PIK3CA/GPD2/DLAT/PHKA2
GOBP_POSITIVE_REGULATION_OF_DNA_RECOMBINATION	GOBP_POSITIVE_REGULATION_OF_DNA_RECOMBINATION	GOBP_POSITIVE_REGULATION_OF_DNA_RECOMBINATION	52	0.537129	1.92121	0.00011614	0.0126845	0.0123236	1873	tags=38%, list=16%, signal=32%	SHLD2/RAD51AP1/WRAP53/HDGFL2/NSD2/MRNIP/SHLD1/TRRAP/RUVBL1/ATAD5/ZCWPW1/YEATS4/FANCB/MMS19/KMT5C/KAT5/ARID2/EXOSC3/MBTD1/ERCC2
GOMF_ATP_DEPENDENT_ACTIVITY_ACTING_ON_DNA	GOMF_ATP_DEPENDENT_ACTIVITY_ACTING_ON_DNA	GOMF_ATP_DEPENDENT_ACTIVITY_ACTING_ON_DNA	74	0.504351	1.92046	6.47347e-05	0.00826849	0.00803322	2987	tags=51%, list=26%, signal=38%	MRE11/RFC4/SMARCAD1/FBH1/RFC3/CHD7/RFC1/RUVBL1/MCM4/RFC5/MCM9/ATAD5/SMARCAL1/MYO18A/CHD8/ERCC3/RECQL5/HLTF/MSH6/RAD51C/HELB/XRCC5/ERCC2/GTF2F2/RFC2/XRCC6/RECQL/MCM6/SETX/XRCC3/CHTF8/RUVBL2/G3BP1/SMARCA2/CHD6/DHX9/SMC3/ATRX
GOBP_ENDONUCLEOLYTIC_CLEAVAGE_IN_ITS1_TO_SEPARATE_SSU_RRNA_FROM_5_8S_RRNA_AND_LSU_RRNA_FROM_TRICISTRONIC_RRNA_TRANSCRIPT_SSU_RRNA_5_8S_RRNA_LSU_RRNA	GOBP_ENDONUCLEOLYTIC_CLEAVAGE_IN_ITS1_TO_SEPARATE_SSU_RRNA_FROM_5_8S_RRNA_AND_LSU_RRNA_FROM_TRICISTRONIC_RRNA_TRANSCRIPT_SSU_RRNA_5_8S_RRNA_LSU_RRNA	GOBP_ENDONUCLEOLYTIC_CLEAVAGE_IN_ITS1_TO_SEPARATE_SSU_RRNA_FROM_5_8S_RRNA_AND_LSU_RRNA_FROM_TRICISTRONIC_RRNA_TRANSCRIPT_SSU_RRNA_5_8S_RRNA_LSU_RRNA	9	0.83572	1.91937	0.000200204	0.0199832	0.0194146	1115	tags=67%, list=10%, signal=60%	NOP14/RCL1/NOP9/RPP40/KRI1/ABT1
GOBP_RIBOSOMAL_SMALL_SUBUNIT_BIOGENESIS	GOBP_RIBOSOMAL_SMALL_SUBUNIT_BIOGENESIS	GOBP_RIBOSOMAL_SMALL_SUBUNIT_BIOGENESIS	64	0.517516	1.91173	8.71995e-05	0.0102677	0.00997559	3411	tags=52%, list=30%, signal=36%	UTP25/SURF6/NOP14/SRFBP1/RCL1/NOP9/RRP36/RPP40/UTP6/KRI1/ABT1/TBL3/NOB1/HEATR1/HELB/BMS1/BYSL/XRCC5/ERCC2/RIOK2/PRKDC/LSM6/WDR3/NGDN/ERAL1/NOM1/TSR1/RRP7A/DDX52/UTP3/RIOK3/PWP2/LTV1
GOBP_POSITIVE_REGULATION_OF_DOUBLE_STRAND_BREAK_REPAIR	GOBP_POSITIVE_REGULATION_OF_DOUBLE_STRAND_BREAK_REPAIR	GOBP_POSITIVE_REGULATION_OF_DOUBLE_STRAND_BREAK_REPAIR	53	0.534378	1.90951	0.000133324	0.0142515	0.013846	2968	tags=45%, list=26%, signal=34%	SHLD2/RAD51AP1/WRAP53/HDGFL2/MRNIP/DTX3L/SHLD1/TRRAP/SLF2/RUVBL1/ZCWPW1/YEATS4/FANCB/MMS19/KMT5C/KAT5/ARID2/MBTD1/ACTL6A/PRKDC/VPS72/SPIDR/RUVBL2/SETMAR
HP_SIDEROBLASTIC_ANEMIA	HP_SIDEROBLASTIC_ANEMIA	HP_SIDEROBLASTIC_ANEMIA	26	0.620313	1.90787	0.000702787	0.0526986	0.0511991	1479	tags=46%, list=13%, signal=40%	FANCI/FANCL/UBE2T/ERCC4/PNPO/YARS2/FANCG/FANCF/PALB2/FANCB/RAD51C/WFS1
GOMF_CATALYTIC_ACTIVITY_ACTING_ON_RNA	GOMF_CATALYTIC_ACTIVITY_ACTING_ON_RNA	GOMF_CATALYTIC_ACTIVITY_ACTING_ON_RNA	314	0.406956	1.88889	1.21208e-08	4.2485e-06	4.12762e-06	3071	tags=40%, list=27%, signal=30%	BUD23/TENT2/TUT7/MTREX/TUT4/MRM2/INTS11/QTRT2/MRPL58/RIDA/DDX60L/ALKBH1/DTD2/DUS2/TRMT12/TRMT13/LCMT2/RPP38/TYW1/HENMT1/RCL1/MRM3/TRMT61A/DDX58/NYNRIN/METTL2B/POLR1E/DHX33/WDR4/DUS4L/RPP40/ERI2/TFB1M/RNASEL/EXOSC8/PUS10/YARS2/POLR3A/POLR3H/RPP14/THUMPD3/TRDMT1/CRCP/FDXACB1/METTL2A/POLR1A/POP5/FTSJ1/TYW3/TOE1/DTWD2/PAN3/CNOT6L/NOB1/ERI1/TRMT10B/XRN1/TRMT11/MRPL44/LRRC47/POLR1C/FARSA/TGS1/METTL14/D…
GOBP_TRANSLATIONAL_ELONGATION	GOBP_TRANSLATIONAL_ELONGATION	GOBP_TRANSLATIONAL_ELONGATION	42	0.555318	1.88423	0.000394016	0.0338945	0.0329301	1569	tags=29%, list=14%, signal=25%	RACK1/SELENOT/ALKBH1/EFL1/TSFM/EIF5A2/GFM2/DPH2/SECISBP2L/TRIP4/DPH7/MRPL44
GOBP_DNA_GEOMETRIC_CHANGE	GOBP_DNA_GEOMETRIC_CHANGE	GOBP_DNA_GEOMETRIC_CHANGE	69	0.500765	1.88413	8.31684e-05	0.00987019	0.00958935	2987	tags=49%, list=26%, signal=37%	MRE11/RFC4/SMARCAD1/FBH1/RFC3/CHD7/GINS2/RUVBL1/MCM4/RFC5/MCM9/CHD8/GTF2H2/ERCC3/RECQL5/MNAT1/MTERF1/HELB/GINS4/XRCC5/ERCC2/GTF2F2/RFC2/XRCC6/RECQL/MCM6/NBN/SETX/CHTF8/RUVBL2/G3BP1/CHD6/DHX9/ATRX
GOBP_POSITIVE_REGULATION_OF_RESPONSE_TO_DNA_DAMAGE_STIMULUS	GOBP_POSITIVE_REGULATION_OF_RESPONSE_TO_DNA_DAMAGE_STIMULUS	GOBP_POSITIVE_REGULATION_OF_RESPONSE_TO_DNA_DAMAGE_STIMULUS	97	0.467576	1.88286	4.18719e-05	0.00584345	0.00567719	2971	tags=38%, list=26%, signal=29%	BABAM2/SHLD2/RAD51AP1/FBH1/ABRAXAS1/WRAP53/MAP3K20/HDGFL2/MRNIP/DTX3L/SHLD1/TRRAP/SLF2/RUVBL1/EYA3/PIAS4/PRKCD/ZCWPW1/PCNA/YEATS4/FANCB/MMS19/TIGAR/KMT5C/KAT5/ARID2/MBTD1/BRCC3/ACTL6A/PRKDC/FXR1/VPS72/SPIDR/RUVBL2/DHX9/SETMAR/FMR1
GOCC_REPLICATION_FORK	GOCC_REPLICATION_FORK	GOCC_REPLICATION_FORK	44	0.54698	1.88235	0.000395796	0.0338945	0.0329301	2623	tags=48%, list=23%, signal=37%	RTF2/MRE11/RFC4/SMARCAD1/RFC3/RFC1/RAD18/POLD1/RFC5/SMARCAL1/POLD3/PCNA/RAD51C/POLD2/BAZ1B/WDHD1/RFC2/NBN/ZMIZ2/POLH/XRCC3
GOBP_ENDONUCLEOLYTIC_CLEAVAGE_INVOLVED_IN_RRNA_PROCESSING	GOBP_ENDONUCLEOLYTIC_CLEAVAGE_INVOLVED_IN_RRNA_PROCESSING	GOBP_ENDONUCLEOLYTIC_CLEAVAGE_INVOLVED_IN_RRNA_PROCESSING	14	0.716709	1.87902	0.00130087	0.0830494	0.0806864	1644	tags=57%, list=14%, signal=49%	NOP14/RCL1/NOP9/RPP40/KRI1/ABT1/TBL3/BMS1
GOMF_PASSIVE_TRANSMEMBRANE_TRANSPORTER_ACTIVITY	GOMF_PASSIVE_TRANSMEMBRANE_TRANSPORTER_ACTIVITY	GOMF_PASSIVE_TRANSMEMBRANE_TRANSPORTER_ACTIVITY	143	0.442971	1.87607	1.21282e-05	0.00217614	0.00211422	519	tags=12%, list=5%, signal=11%	ATP5F1E/ATP5MG/ATP5ME/ATP5MF/ATP5PF/ATP5F1B/ATP5PD/ATP5PO/ATP5F1C/ATP5PB/ATP5F1A/ATP5F1D/MCUB/CALHM6/CLIC5/KCNF1/SLC24A4
GOBP_RECOMBINATIONAL_REPAIR	GOBP_RECOMBINATIONAL_REPAIR	GOBP_RECOMBINATIONAL_REPAIR	123	0.452951	1.87481	2.58922e-05	0.00412282	0.00400551	2767	tags=39%, list=24%, signal=30%	SHLD2/CGAS/MRE11/RAD51AP1/FBH1/WRAP53/HDGFL2/FIGNL1/PARPBP/MRNIP/GINS2/SHLD1/ERCC4/TRRAP/RUVBL1/MCM4/MCM9/MAGEF1/RMI1/RECQL5/YEATS4/PALB2/FANCB/MMS19/RAD51C/FAN1/KAT5/HELB/NIPBL/ARID2/GINS4/MBTD1/SAMHD1/EXD2/PSMD14/RECQL/SMC5/GEN1/MCM6/ACTL6A/LIG3/NBN/POLL/RAD21/VPS72/XRCC3/SPIDR/FEN1
HP_DUODENAL_STENOSIS	HP_DUODENAL_STENOSIS	HP_DUODENAL_STENOSIS	18	0.673812	1.87333	0.00154567	0.0925388	0.0899058	1433	tags=50%, list=12%, signal=44%	FANCI/FANCL/UBE2T/ERCC4/FANCG/FANCF/PALB2/FANCB/RAD51C
HP_CHRONIC_MUCOCUTANEOUS_CANDIDIASIS	HP_CHRONIC_MUCOCUTANEOUS_CANDIDIASIS	HP_CHRONIC_MUCOCUTANEOUS_CANDIDIASIS	26	0.608683	1.8721	0.00112824	0.0756729	0.0735198	3464	tags=62%, list=30%, signal=43%	CD3D/EPG5/IL17RA/ZNF341/CD3E/JAK3/CIITA/KNSTRN/SP110/IL2RA/PGM3/RFX5/MVK/IL2RG/STAT1/AP3B1
GOBP_PROTEIN_MODIFICATION_BY_SMALL_PROTEIN_REMOVAL	GOBP_PROTEIN_MODIFICATION_BY_SMALL_PROTEIN_REMOVAL	GOBP_PROTEIN_MODIFICATION_BY_SMALL_PROTEIN_REMOVAL	129	0.449444	1.87182	7.56625e-06	0.00148102	0.00143888	3486	tags=45%, list=30%, signal=32%	OTULINL/NOP53/BABAM2/ABRAXAS2/OTUD6B/VCPIP1/ABRAXAS1/MINDY2/TADA2B/EPOP/MINDY3/TRRAP/USP27X/TRIM21/TADA1/SUPT3H/USP9Y/USP20/MYSM1/YOD1/USP47/USP19/TAF5/USPL1/USP6/SART3/USP30/SENP5/UCHL3/USP8/MINDY1/USP10/BRCC3/PSMD14/USP24/TAF5L/COPS7A/COPS8/UCHL5/USP4/USP49/SF3B3/USP46/COPS5/USP40/BAP1/TOR1A/SGF29/VCP/COPS4/USP25/USP14/PRKN/USP5/USP28/OTUD5/TAF2/COPS2
GOMF_CHANNEL_INHIBITOR_ACTIVITY	GOMF_CHANNEL_INHIBITOR_ACTIVITY	GOMF_CHANNEL_INHIBITOR_ACTIVITY	15	0.699387	1.8713	0.00120309	0.0781592	0.0759353	120	tags=13%, list=1%, signal=13%	RACK1/MCUB
GOBP_NEGATIVE_REGULATION_OF_DNA_METABOLIC_PROCESS	GOBP_NEGATIVE_REGULATION_OF_DNA_METABOLIC_PROCESS	GOBP_NEGATIVE_REGULATION_OF_DNA_METABOLIC_PROCESS	76	0.486342	1.86851	0.000162159	0.0166263	0.0161532	1862	tags=32%, list=16%, signal=27%	TENT4B/SHLD2/CGAS/TEN1/FBH1/CYREN/PARPBP/ACD/DFFA/SHLD1/ERCC4/STN1/MAGEF1/KMT2A/RECQL5/TFIP11/MEN1/FANCB/MSH6/XRN1/ZNF91/HELB/ERCC1/XRCC5
GOMF_TRNA_METHYLTRANSFERASE_ACTIVITY	GOMF_TRNA_METHYLTRANSFERASE_ACTIVITY	GOMF_TRNA_METHYLTRANSFERASE_ACTIVITY	30	0.584487	1.86561	0.0015396	0.0925388	0.0899058	1533	tags=43%, list=13%, signal=38%	TRMT12/TRMT13/LCMT2/TRMT61A/METTL2B/WDR4/THUMPD3/TRDMT1/METTL2A/FTSJ1/TYW3/TRMT10B/TRMT11
HP_APLASIA_HYPOPLASIA_OF_THE_ULNA	HP_APLASIA_HYPOPLASIA_OF_THE_ULNA	HP_APLASIA_HYPOPLASIA_OF_THE_ULNA	33	0.574285	1.85976	0.00123245	0.0794703	0.0772091	1849	tags=45%, list=16%, signal=38%	VPS35L/EXOC6B/FANCI/CHD7/FANCL/UBE2T/ERCC4/FANCG/FANCF/LMBR1/PALB2/FANCB/RAD51C/SF3B4/DHODH
GOCC_PRERIBOSOME	GOCC_PRERIBOSOME	GOCC_PRERIBOSOME	71	0.491018	1.85863	0.000267703	0.0256995	0.0249682	3669	tags=54%, list=32%, signal=37%	UTP11/UTP25/NOP14/PDCD11/SRFBP1/WDR12/NOP9/RRP36/UTP6/KRI1/TBL3/RPF1/WDR36/UTP14A/NOB1/HEATR1/BMS1/UTP18/BYSL/XRCC5/NOL6/MPHOSPH10/NOP58/RIOK2/MAK16/PRKDC/WDR3/NGDN/TSR1/RRP7A/UTP3/RIOK3/PWP2/LTV1/RRP15/EBNA1BP2/NSA2/MRTO4
GOMF_ADENYLYLTRANSFERASE_ACTIVITY	GOMF_ADENYLYLTRANSFERASE_ACTIVITY	GOMF_ADENYLYLTRANSFERASE_ACTIVITY	26	0.604034	1.8578	0.00130591	0.0830494	0.0806864	2151	tags=42%, list=19%, signal=34%	TENT4B/TENT2/TENT5A/TENT4A/SELENOO/TENT5C/FICD/NMNAT1/NMNAT3/MOCS3/ABL1
GOBP_REGULATION_OF_SMOOTHENED_SIGNALING_PATHWAY	GOBP_REGULATION_OF_SMOOTHENED_SIGNALING_PATHWAY	GOBP_REGULATION_OF_SMOOTHENED_SIGNALING_PATHWAY	51	0.520923	1.85209	0.000338359	0.030837	0.0299596	3043	tags=49%, list=26%, signal=36%	RACK1/TTC21B/IFT81/TTC23/MOSMO/TULP3/ARMC9/KCTD6/TEDC1/CD3E/ENPP1/SMO/TUBD1/FUZ/SUFU/IFT122/PDCL/UCHL5/RORA/GORAB/KCTD21/STK36/INTU/TXNDC15/VCP
GOBP_RNA_3_END_PROCESSING	GOBP_RNA_3_END_PROCESSING	GOBP_RNA_3_END_PROCESSING	98	0.459855	1.84987	7.2134e-05	0.00883906	0.00858756	2599	tags=35%, list=23%, signal=27%	TENT4B/TENT2/TUT7/VIRMA/TUT4/TENT4A/INTS14/CSTF1/CPSF2/ERI2/EXOSC8/DKC1/RNF20/INTS7/FIP1L1/INTS6L/TOE1/LEO1/ERI1/CDC73/EXOSC3/EXOSC5/RPRD1A/BARD1/CPSF3/ZNF473/POLR3K/INTS5/SYMPK/SSB/USB1/CLP1/EXOSC7/TRNT1
GOMF_CATALYTIC_ACTIVITY_ACTING_ON_A_TRNA	GOMF_CATALYTIC_ACTIVITY_ACTING_ON_A_TRNA	GOMF_CATALYTIC_ACTIVITY_ACTING_ON_A_TRNA	97	0.458705	1.84713	7.83534e-05	0.00944755	0.00917874	2027	tags=35%, list=18%, signal=29%	QTRT2/MRPL58/ALKBH1/DTD2/DUS2/TRMT12/TRMT13/LCMT2/RPP38/TYW1/TRMT61A/METTL2B/WDR4/DUS4L/RPP40/PUS10/YARS2/RPP14/THUMPD3/TRDMT1/METTL2A/POP5/FTSJ1/TYW3/DTWD2/TRMT10B/TRMT11/LRRC47/FARSA/FARS2/AARS2/RARS2/FTO/MARS2
GOMF_DNA_HELICASE_ACTIVITY	GOMF_DNA_HELICASE_ACTIVITY	GOMF_DNA_HELICASE_ACTIVITY	53	0.516605	1.846	0.000356509	0.0317155	0.0308131	2987	tags=53%, list=26%, signal=39%	MRE11/RFC4/SMARCAD1/FBH1/RFC3/CHD7/RUVBL1/MCM4/RFC5/MCM9/CHD8/ERCC3/RECQL5/HELB/XRCC5/ERCC2/GTF2F2/RFC2/XRCC6/RECQL/MCM6/SETX/CHTF8/RUVBL2/G3BP1/CHD6/DHX9/ATRX
GOBP_HISTONE_MRNA_CATABOLIC_PROCESS	GOBP_HISTONE_MRNA_CATABOLIC_PROCESS	GOBP_HISTONE_MRNA_CATABOLIC_PROCESS	14	0.703776	1.84511	0.00190315	0.107432	0.104375	1523	tags=43%, list=13%, signal=37%	TENT4B/TENT2/TUT7/TUT4/ERI1/XRN1
GOCC_CUL2_RING_UBIQUITIN_LIGASE_COMPLEX	GOCC_CUL2_RING_UBIQUITIN_LIGASE_COMPLEX	GOCC_CUL2_RING_UBIQUITIN_LIGASE_COMPLEX	17	0.666596	1.84174	0.00495884	0.19692	0.191317	2231	tags=41%, list=19%, signal=33%	ELOB/ELOC/ZSWIM8/GLMN/KLHDC3/FEM1B/KLHDC10
HP_ABSENT_TESTIS	HP_ABSENT_TESTIS	HP_ABSENT_TESTIS	19	0.656836	1.83404	0.00218351	0.117535	0.114191	1433	tags=47%, list=12%, signal=42%	FANCI/FANCL/UBE2T/ERCC4/FANCG/FANCF/PALB2/FANCB/RAD51C
GOBP_REGULATION_OF_DNA_METABOLIC_PROCESS	GOBP_REGULATION_OF_DNA_METABOLIC_PROCESS	GOBP_REGULATION_OF_DNA_METABOLIC_PROCESS	283	0.397092	1.83355	1.6992e-07	4.92505e-05	4.78492e-05	3095	tags=35%, list=27%, signal=26%	TENT4B/BABAM2/SHLD2/CGAS/TEN1/MRE11/RFC4/SMARCAD1/RAD51AP1/FBH1/RFC3/ABRAXAS1/WRAP53/HDGFL2/CYREN/FIGNL1/NSD2/PARPBP/MRNIP/ACD/DTX3L/DFFA/GINS2/CDK2/SHLD1/ERCC4/STN1/TRRAP/SLF2/RUVBL1/EYA3/RFC5/PARM1/MAGEF1/KMT2A/PRMT5/ATAD5/DKC1/PARP4/PRKCD/ZCWPW1/PCNA/CCT3/RECQL5/JADE2/YEATS4/TFIP11/MEN1/FANCB/MSH6/MMS19/MAP3K4/TIGAR/XRN1/PIK3CA/KMT5C/ZNF91/CCT5/KAT5/HELB/ARID2/EXOSC3/GINS4/MBTD1/ERCC1/XRCC5/ER…
HP_BICORNUATE_UTERUS	HP_BICORNUATE_UTERUS	HP_BICORNUATE_UTERUS	25	0.605957	1.82997	0.00184633	0.10584	0.102828	1532	tags=48%, list=13%, signal=42%	CCNQ/FANCI/FANCL/UBE2T/ERCC4/FANCG/FANCF/PIGN/PALB2/FANCB/RAD51C/SF3B4
GOBP_RIBOSE_PHOSPHATE_METABOLIC_PROCESS	GOBP_RIBOSE_PHOSPHATE_METABOLIC_PROCESS	GOBP_RIBOSE_PHOSPHATE_METABOLIC_PROCESS	262	0.398948	1.82816	3.72175e-07	0.000101967	9.90658e-05	834	tags=11%, list=7%, signal=11%	ATP5F1E/ATP5MG/ATP5MC2/ATP5ME/ATP5MF/ATP5MC3/ATP5PF/ATP5F1B/ATP5PD/ATP5PO/ATP5F1C/ATP5PB/ATP5F1A/ATP5MC1/ATP5F1D/DHTKD1/UMPS/DCAKD/GUCY1A1/EFL1/GPAM/PPARA/LRRK2/GUCY1B1/HMGCS2/PPAT/SUCLA2/PPT2/PDK4
HP_ORAL_LEUKOPLAKIA	HP_ORAL_LEUKOPLAKIA	HP_ORAL_LEUKOPLAKIA	12	0.721711	1.82735	0.00254949	0.129817	0.126123	2522	tags=58%, list=22%, signal=46%	WRAP53/ACD/DKC1/MEFV/GJB2/CTC1/USB1
GOBP_INFLAMMASOME_COMPLEX_ASSEMBLY	GOBP_INFLAMMASOME_COMPLEX_ASSEMBLY	GOBP_INFLAMMASOME_COMPLEX_ASSEMBLY	18	0.657144	1.82698	0.00296459	0.143862	0.139769	1021	tags=28%, list=9%, signal=25%	STMP1/AIM2/GBP5/DHX33/MEFV
GOBP_POSITIVE_REGULATION_OF_EMBRYONIC_DEVELOPMENT	GOBP_POSITIVE_REGULATION_OF_EMBRYONIC_DEVELOPMENT	GOBP_POSITIVE_REGULATION_OF_EMBRYONIC_DEVELOPMENT	7	0.838001	1.82539	0.000908321	0.0636754	0.0618637	272	tags=29%, list=2%, signal=28%	RACK1/UTP25
GOBP_SNRNA_METABOLIC_PROCESS	GOBP_SNRNA_METABOLIC_PROCESS	GOBP_SNRNA_METABOLIC_PROCESS	50	0.51174	1.81834	0.0013724	0.0858294	0.0833873	3221	tags=50%, list=28%, signal=36%	MTREX/INTS11/INTS14/SNAPC4/EXOSC8/DKC1/INTS7/ZCCHC8/INTS6L/USPL1/TOE1/RPAP2/ICE1/EXOSC3/INTS4/EXOSC5/INTS5/USB1/EXOSC7/ZNF143/INTS9/INTS10/SNAPC2/INTS3/EXOSC2
GOMF_PHOSPHATIDYLINOSITOL_5_PHOSPHATE_BINDING	GOMF_PHOSPHATIDYLINOSITOL_5_PHOSPHATE_BINDING	GOMF_PHOSPHATIDYLINOSITOL_5_PHOSPHATE_BINDING	12	0.71641	1.81392	0.00314729	0.15107	0.146771	1506	tags=50%, list=13%, signal=44%	RUBCNL/WASHC2C/SAP30L/PLA2G4A/PLEKHA5/SH3PXD2A
GOMF_PEPTIDASE_ACTIVATOR_ACTIVITY_INVOLVED_IN_APOPTOTIC_PROCESS	GOMF_PEPTIDASE_ACTIVATOR_ACTIVITY_INVOLVED_IN_APOPTOTIC_PROCESS	GOMF_PEPTIDASE_ACTIVATOR_ACTIVITY_INVOLVED_IN_APOPTOTIC_PROCESS	17	0.655833	1.812	0.0062072	0.224792	0.218396	463	tags=18%, list=4%, signal=17%	RACK1/BEX3/CASP8AP2
GOBP_DNA_CONFORMATION_CHANGE	GOBP_DNA_CONFORMATION_CHANGE	GOBP_DNA_CONFORMATION_CHANGE	197	0.409182	1.81018	6.02882e-06	0.00121155	0.00117708	3515	tags=45%, list=31%, signal=32%	SELENOF/MRE11/RFC4/SMARCAD1/SETDB1/TENT4A/FBH1/RFC3/CHD7/NCAPD2/GRWD1/GINS2/CDK2/RUVBL1/MCM4/RFC5/MCM9/DFFB/SCMH1/CTCF/PHF13/HELLS/CHAF1A/IPO4/CHD8/GTF2H2/ERCC3/RECQL5/ASF1A/MNAT1/NAA60/UBR2/AKAP8/MCPH1/PIK3CA/RSF1/ZNF445/TOP3B/MTERF1/HELB/SUV39H1/SART3/AXIN1/NRDE2/ACIN1/GINS4/LIN54/UBN2/BAZ1B/XRCC5/ERCC2/POLE3/AIFM1/GTF2F2/SHPRH/RFC2/XRCC6/ABL1/RECQL/SMC5/NAP1L4/MCM6/PHF2/NBN/SETX/CHTF8/ATF7IP/R…
GOBP_POSITIVE_REGULATION_OF_DOUBLE_STRAND_BREAK_REPAIR_VIA_HOMOLOGOUS_RECOMBINATION	GOBP_POSITIVE_REGULATION_OF_DOUBLE_STRAND_BREAK_REPAIR_VIA_HOMOLOGOUS_RECOMBINATION	GOBP_POSITIVE_REGULATION_OF_DOUBLE_STRAND_BREAK_REPAIR_VIA_HOMOLOGOUS_RECOMBINATION	31	0.562583	1.808	0.00361922	0.163811	0.15915	1828	tags=39%, list=16%, signal=33%	RAD51AP1/WRAP53/HDGFL2/MRNIP/TRRAP/RUVBL1/YEATS4/FANCB/MMS19/KAT5/ARID2/MBTD1
GOBP_RNA_3_URIDYLATION	GOBP_RNA_3_URIDYLATION	GOBP_RNA_3_URIDYLATION	4	0.982189	1.80797	1.9335e-06	0.000441542	0.000428978	209	tags=100%, list=2%, signal=98%	TENT4B/TUT7/TUT4/TENT4A
GOBP_PROTEIN_K63_LINKED_DEUBIQUITINATION	GOBP_PROTEIN_K63_LINKED_DEUBIQUITINATION	GOBP_PROTEIN_K63_LINKED_DEUBIQUITINATION	27	0.583516	1.80716	0.00195916	0.109047	0.105944	2102	tags=37%, list=18%, signal=30%	NOP53/BABAM2/ABRAXAS2/ABRAXAS1/USP27X/USP20/YOD1/USP8/BRCC3/PSMD14
GOCC_SITE_OF_DOUBLE_STRAND_BREAK	GOCC_SITE_OF_DOUBLE_STRAND_BREAK	GOCC_SITE_OF_DOUBLE_STRAND_BREAK	59	0.493985	1.80492	0.000803601	0.0582179	0.0565614	3183	tags=42%, list=28%, signal=31%	SHLD2/CGAS/PAXX/MRE11/SMARCAD1/WRAP53/CYREN/RAD18/SHLD1/SLF2/SMARCAL1/HELB/SAMHD1/SMC5/ARPC1A/NBN/POLL/POLH/PRPF19/SETMAR/RNF169/VCP/TIMELESS/INTS3/ACTR3
HP_CEREBELLAR_DYSPLASIA	HP_CEREBELLAR_DYSPLASIA	HP_CEREBELLAR_DYSPLASIA	16	0.660948	1.80217	0.00187013	0.106767	0.103729	1371	tags=44%, list=12%, signal=39%	RXYLT1/KIAA0586/B3GALNT2/ARMC9/COG1/GPSM2/POMT2
GOBP_TRNA_METABOLIC_PROCESS	GOBP_TRNA_METABOLIC_PROCESS	GOBP_TRNA_METABOLIC_PROCESS	152	0.421802	1.80149	2.11239e-05	0.00354886	0.00344789	2754	tags=39%, list=24%, signal=30%	RTRAF/QTRT2/ELP1/ALKBH1/DTD2/DUS2/TRMT12/TRMT13/LCMT2/RPP38/TRMT6/TYW1/TRMT61A/GTF3C3/PUS7/METTL2B/WDR4/DUS4L/TRUB1/RPP40/EXOSC8/GTF3C1/PUS10/CTU2/YARS2/RPP14/THUMPD3/TRDMT1/METTL2A/POP5/FTSJ1/TYW3/DTWD2/TRMT10B/TRMT11/OSGEPL1/LRRC47/FARSA/EXOSC3/FARS2/ELP4/TSEN15/MOCS3/AARS2/RARS2/POLR3K/MARS2/GTF3C5/RTCB/SLFN13/SSB/CLP1/EXOSC7/TRNT1/FARSB/NSUN2/LSM6/TRMT9B/TARS2
GOBP_DNA_DEPENDENT_DNA_REPLICATION	GOBP_DNA_DEPENDENT_DNA_REPLICATION	GOBP_DNA_DEPENDENT_DNA_REPLICATION	117	0.436493	1.79924	0.000122898	0.0132309	0.0128544	3358	tags=46%, list=29%, signal=33%	RTF2/CENPX/MRE11/RFC4/FBH1/RFC3/RFC1/CDC6/POLD1/GINS2/CDK2/MCM4/RFC5/ORC6/MCM9/ATAD5/SMARCAL1/POLD3/FBXO5/PCNA/RECQL5/TEFM/WIZ/ZNF830/POLD2/HELB/GINS4/FAM111A/POLE/DDX23/POLE3/SAMHD1/BOD1L1/EXD2/WDHD1/RFC2/RECQL/GEN1/MCM6/LIG3/NBN/CHTF8/FEN1/RPAIN/SETMAR/RRM1/ATRX/PRIM1/DBF4B/STOML2/TIMELESS/KAT7/NUCKS1/DBF4
GOBP_DNA_TEMPLATED_TRANSCRIPTION_INITIATION	GOBP_DNA_TEMPLATED_TRANSCRIPTION_INITIATION	GOBP_DNA_TEMPLATED_TRANSCRIPTION_INITIATION	92	0.449753	1.79808	0.000227002	0.0222167	0.0215846	2290	tags=29%, list=20%, signal=24%	ELOB/ELOC/ELOA/TAF1B/MED24/CAVIN1/UBTF/MED23/POLR1E/TFB1M/GTF3C1/GTF2H2/ERCC3/MED1/POLR3H/CRCP/TAF5/TAF11/BRF2/RSF1/TFAM/TAF1/ERCC1/GTF2F2/GTF3C5/GTF2E1/NCOA6
GOMF_TRANSFERASE_ACTIVITY_TRANSFERRING_ONE_CARBON_GROUPS	GOMF_TRANSFERASE_ACTIVITY_TRANSFERRING_ONE_CARBON_GROUPS	GOMF_TRANSFERASE_ACTIVITY_TRANSFERRING_ONE_CARBON_GROUPS	171	0.410722	1.79578	1.06401e-05	0.0019557	0.00190005	3545	tags=47%, list=31%, signal=33%	BUD23/NSD3/MRM2/PRDM4/SETDB1/CSKMT/METTL27/SPOUT1/EEF1AKMT2/TRMT12/TRMT13/LCMT2/EEF1AKMT1/NSD2/HENMT1/MRM3/TRMT61A/BMT2/METTL2B/HEMK1/WDR4/KMT2A/PRMT5/TFB1M/FAM98A/PRMT6/NSD1/N6AMT1/EEF1AKMT4/THUMPD3/TRDMT1/SUZ12/FDXACB1/METTL2A/FTSJ1/TYW3/FAM98B/SETD7/LCMT1/TRMT10B/TRMT11/KMT5C/SUV39H1/TGS1/KMT2B/METTL14/CMTR2/NSUN4/SHMT1/MTR/EHMT1/PCMTD2/EHMT2/EEF2KMT/CIAPIN1/GART/ASH2L/SETD3/CMTR1/NSUN2/TRMT9B…
GOBP_NCRNA_3_END_PROCESSING	GOBP_NCRNA_3_END_PROCESSING	GOBP_NCRNA_3_END_PROCESSING	38	0.544568	1.79498	0.00123381	0.0794703	0.0772091	2599	tags=45%, list=23%, signal=35%	TENT4B/INTS14/ERI2/EXOSC8/DKC1/INTS7/INTS6L/TOE1/ERI1/EXOSC3/EXOSC5/POLR3K/INTS5/SSB/USB1/EXOSC7/TRNT1
GOBP_TRNA_PROCESSING	GOBP_TRNA_PROCESSING	GOBP_TRNA_PROCESSING	110	0.438734	1.79122	0.000200063	0.0199832	0.0194146	1987	tags=34%, list=17%, signal=28%	RTRAF/QTRT2/ELP1/ALKBH1/DUS2/TRMT12/TRMT13/LCMT2/RPP38/TRMT6/TYW1/TRMT61A/PUS7/METTL2B/WDR4/DUS4L/TRUB1/RPP40/PUS10/CTU2/RPP14/THUMPD3/TRDMT1/METTL2A/POP5/FTSJ1/TYW3/DTWD2/TRMT10B/TRMT11/OSGEPL1/FARS2/ELP4/TSEN15/MOCS3/AARS2/POLR3K
GOBP_REGULATION_OF_DOUBLE_STRAND_BREAK_REPAIR_VIA_NONHOMOLOGOUS_END_JOINING	GOBP_REGULATION_OF_DOUBLE_STRAND_BREAK_REPAIR_VIA_NONHOMOLOGOUS_END_JOINING	GOBP_REGULATION_OF_DOUBLE_STRAND_BREAK_REPAIR_VIA_NONHOMOLOGOUS_END_JOINING	25	0.592185	1.78838	0.00265066	0.133169	0.12938	1539	tags=36%, list=13%, signal=31%	SHLD2/WRAP53/CYREN/NSD2/MRNIP/DTX3L/SHLD1/TFIP11/KMT5C
GOBP_SERINE_FAMILY_AMINO_ACID_BIOSYNTHETIC_PROCESS	GOBP_SERINE_FAMILY_AMINO_ACID_BIOSYNTHETIC_PROCESS	GOBP_SERINE_FAMILY_AMINO_ACID_BIOSYNTHETIC_PROCESS	12	0.706277	1.78827	0.00385197	0.170003	0.165166	1909	tags=58%, list=17%, signal=49%	SEPHS2/SRR/DHFR/CTH/MTHFD1/DHFR2/SHMT1
GOCC_DNA_REPAIR_COMPLEX	GOCC_DNA_REPAIR_COMPLEX	GOCC_DNA_REPAIR_COMPLEX	33	0.551234	1.78511	0.00326118	0.153907	0.149528	2571	tags=45%, list=22%, signal=35%	PAXX/FANCI/ATP23/POLD1/ERCC4/XPC/ERCC3/XPA/PALB2/MSH6/ERCC1/XRCC5/XRCC6/PRKDC/ERCC8
GOBP_SMOOTHENED_SIGNALING_PATHWAY	GOBP_SMOOTHENED_SIGNALING_PATHWAY	GOBP_SMOOTHENED_SIGNALING_PATHWAY	81	0.459117	1.78401	0.000409777	0.0348936	0.0339007	3511	tags=49%, list=30%, signal=35%	RACK1/TTC21B/IFT81/KIAA0586/TTC23/MOSMO/TULP3/ARMC9/KCTD6/TEDC1/CD3E/TTC26/BBS7/ENPP1/SMO/TUBD1/FUZ/SUFU/IFT122/ARL3/PDCL/IFT20/UCHL5/RORA/GORAB/KCTD21/STK36/IFT52/INTU/PKD2L1/TTBK2/TXNDC15/VCP/CENPJ/IFT80/HIPK2/TCTN3/NDST1/GPR161/RUNX2
GOMF_PROTEIN_METHYLTRANSFERASE_ACTIVITY	GOMF_PROTEIN_METHYLTRANSFERASE_ACTIVITY	GOMF_PROTEIN_METHYLTRANSFERASE_ACTIVITY	73	0.468363	1.78305	0.000357725	0.0317155	0.0308131	3834	tags=60%, list=33%, signal=40%	NSD3/SETDB1/CSKMT/EEF1AKMT2/EEF1AKMT1/NSD2/HEMK1/KMT2A/PRMT5/FAM98A/PRMT6/NSD1/N6AMT1/EEF1AKMT4/SUZ12/FAM98B/SETD7/LCMT1/KMT5C/SUV39H1/KMT2B/EHMT1/PCMTD2/EHMT2/EEF2KMT/ASH2L/SETD3/PCMTD1/EZH1/SETMAR/WDR82/PRMT1/PRDM2/CAMKMT/KMT5A/PRMT7/CXXC1/PRMT2/SETD5/NDUFAF7/SETD1B/SETD2/FBXO11/ARMT1
HP_AGANGLIONIC_MEGACOLON	HP_AGANGLIONIC_MEGACOLON	HP_AGANGLIONIC_MEGACOLON	84	0.455984	1.78288	0.000328611	0.0303854	0.0295208	1766	tags=30%, list=15%, signal=25%	UFD1/CPLANE1/FANCI/FANCL/KIAA0586/UBE2T/ERCC4/PIBF1/SEC24C/ERBB3/ARMC9/NSD1/FANCG/FANCF/BCOR/PIGN/PALB2/FANCB/CBY1/RAD51C/CEP104/SF3B4/SMO/GJB2/SUFU
HP_CEREBRAL_EDEMA	HP_CEREBRAL_EDEMA	HP_CEREBRAL_EDEMA	17	0.644824	1.78159	0.00871213	0.2713	0.263581	1357	tags=29%, list=12%, signal=26%	NAXE/NAXD/DBT/ACAD9/CPT2
GOMF_G_PROTEIN_COUPLED_RECEPTOR_KINASE_ACTIVITY	GOMF_G_PROTEIN_COUPLED_RECEPTOR_KINASE_ACTIVITY	GOMF_G_PROTEIN_COUPLED_RECEPTOR_KINASE_ACTIVITY	5	0.905911	1.78068	0.000360679	0.0317904	0.0308858	115	tags=40%, list=1%, signal=40%	GRK3/GRK2
GOCC_CAJAL_BODY	GOCC_CAJAL_BODY	GOCC_CAJAL_BODY	52	0.497263	1.77862	0.00112967	0.0756729	0.0735198	3568	tags=56%, list=31%, signal=39%	WRAP53/CDK2/SMN2/GEMIN4/HINFP/DKC1/NPAT/PRPF4/USPL1/TOE1/LSG1/SART3/TGS1/ICE1/FAM118B/PRPF3/ZNF473/SMN1/PHAX/COIL/NOP58/LSM10/FMR1/DDX42/FRG1/XPO1/SART1/PRPF31/NOLC1
GOMF_LYSINE_N_METHYLTRANSFERASE_ACTIVITY	GOMF_LYSINE_N_METHYLTRANSFERASE_ACTIVITY	GOMF_LYSINE_N_METHYLTRANSFERASE_ACTIVITY	48	0.510135	1.77638	0.00138404	0.0861994	0.0837468	3672	tags=58%, list=32%, signal=40%	NSD3/SETDB1/CSKMT/EEF1AKMT2/EEF1AKMT1/NSD2/KMT2A/NSD1/N6AMT1/EEF1AKMT4/SETD7/KMT5C/SUV39H1/KMT2B/EHMT1/EHMT2/EEF2KMT/ASH2L/SETD3/EZH1/SETMAR/WDR82/CAMKMT/KMT5A/CXXC1/SETD5/SETD1B/SETD2
GOMF_CATION_TRANSMEMBRANE_TRANSPORTER_ACTIVITY	GOMF_CATION_TRANSMEMBRANE_TRANSPORTER_ACTIVITY	GOMF_CATION_TRANSMEMBRANE_TRANSPORTER_ACTIVITY	255	0.389375	1.77483	1.05283e-06	0.00026447	0.000256945	519	tags=8%, list=5%, signal=8%	ATP5F1E/ATP5MG/ATP5MC2/ATP5ME/ATP5MF/ATP5MC3/ATP5PF/ATP5F1B/ATP5PD/ATP5PO/ATP5F1C/ATP5PB/ATP5F1A/ATP5MC1/ATP5F1D/CALHM6/ATP8A1/COX7A1/KCNF1/SLC24A4
GOCC_ORGANELLE_INNER_MEMBRANE	GOCC_ORGANELLE_INNER_MEMBRANE	GOCC_ORGANELLE_INNER_MEMBRANE	423	0.371176	1.77317	9.27032e-09	3.37355e-06	3.27756e-06	1601	tags=15%, list=14%, signal=14%	ATP5F1E/ATP5MG/ATP5MC2/ATP5ME/ATP5MF/ATP5MC3/ATP5PF/ATP5F1B/ATP5PD/ATP5PO/ATP5F1C/ATP5PB/ATP5F1A/ATP5MC1/ATP5F1D/STMP1/SQOR/DMAC1/DELE1/RAB5IF/MCUB/COQ8A/MRPS31/MRPL58/MAIP1/C12orf73/LMNB2/RCC1L/FGR/ATP23/MRPL46/COX7A1/LRRK2/CLPX/SCO1/MRPS9/GRPEL2/LMNB1/PLA2G4A/LETM2/MRPS35/SMAD1/UQCC1/MRPL49/ACAD9/NDUFAF2/AGK/COQ9/MRPS10/COQ8B/TIMM22/CPT2/MT-ATP8/TIMM29/MRPL22/CHCHD1/TRMT10B/MRPL17/MRPL40/GPD2/M…
GOMF_HELICASE_ACTIVITY	GOMF_HELICASE_ACTIVITY	GOMF_HELICASE_ACTIVITY	123	0.428209	1.7724	0.000150159	0.0156083	0.0151642	3016	tags=42%, list=26%, signal=32%	MTREX/MRE11/RFC4/SMARCAD1/FBH1/RFC3/CHD7/DDX60L/DDX58/RUVBL1/MCM4/RFC5/DHX33/MCM9/SMARCAL1/HELLS/CHD8/ERCC3/RECQL5/HLTF/ERCC6L2/HELB/DDX55/DHX40/XRCC5/ERCC2/DHX34/DDX23/GTF2F2/SHPRH/RFC2/AQR/XRCC6/RECQL/DDX41/SKIV2L/MCM6/SETX/DDX10/DDX28/DDX17/CHTF8/SNRNP200/RUVBL2/G3BP1/SMARCA2/CHD6/DICER1/DHX9/DDX52/ATRX/DDX42
GOBP_DNA_REPLICATION	GOBP_DNA_REPLICATION	GOBP_DNA_REPLICATION	208	0.398302	1.77082	7.51667e-06	0.00148102	0.00143888	3680	tags=47%, list=32%, signal=32%	RTF2/CENPX/MRE11/RFC4/FBH1/PCLAF/RFC3/RFC1/CDC6/GRWD1/POLD1/GINS2/CDK2/STN1/RUVBL1/MCM4/RFC5/ORC6/MCM9/ATAD5/SMARCAL1/FAM111B/POLD3/RMI1/FBXO5/CHAF1A/PCNA/RECQL5/JADE2/POLI/CINP/TEFM/KCTD13/BRPF3/WIZ/ZNF830/POLD2/ZBTB38/HELB/TBRG1/GINS4/ATF1/FAM111A/POLE/DDX23/POLE3/SAMHD1/BOD1L1/EXD2/WDHD1/RFC2/EHMT2/RECQL/RNASEH1/RBBP7/CTC1/GEN1/TNFAIP1/ANKRD17/MCM6/ACTL6A/LIG3/NBN/POLL/POLH/UCHL5/POLK/CHTF8/SU…
GOBP_DNA_STRAND_ELONGATION_INVOLVED_IN_DNA_REPLICATION	GOBP_DNA_STRAND_ELONGATION_INVOLVED_IN_DNA_REPLICATION	GOBP_DNA_STRAND_ELONGATION_INVOLVED_IN_DNA_REPLICATION	12	0.698713	1.76912	0.00477077	0.193769	0.188256	2449	tags=75%, list=21%, signal=59%	RFC4/RFC3/MCM4/POLD3/PCNA/POLD2/POLE/POLE3/LIG3
GOMF_EXONUCLEASE_ACTIVITY_ACTIVE_WITH_EITHER_RIBO_OR_DEOXYRIBONUCLEIC_ACIDS_AND_PRODUCING_5_PHOSPHOMONOESTERS	GOMF_EXONUCLEASE_ACTIVITY_ACTIVE_WITH_EITHER_RIBO_OR_DEOXYRIBONUCLEIC_ACIDS_AND_PRODUCING_5_PHOSPHOMONOESTERS	GOMF_EXONUCLEASE_ACTIVITY_ACTIVE_WITH_EITHER_RIBO_OR_DEOXYRIBONUCLEIC_ACIDS_AND_PRODUCING_5_PHOSPHOMONOESTERS	50	0.497676	1.76837	0.00242061	0.125373	0.121805	3221	tags=48%, list=28%, signal=35%	MRE11/POLD1/ERI2/TOE1/PAN3/CNOT6L/ERI1/XRN1/EXOSC3/APTX/ANGEL1/EXOSC5/CPSF3/POLE/EXD2/DIS3/USB1/EXOSC7/CNOT6/FEN1/DCP2/APEX2/APEX1/EXOSC2
GOBP_SNRNA_PROCESSING	GOBP_SNRNA_PROCESSING	GOBP_SNRNA_PROCESSING	25	0.58542	1.76795	0.00330874	0.154468	0.150072	3221	tags=64%, list=28%, signal=46%	INTS11/INTS14/EXOSC8/INTS7/INTS6L/TOE1/EXOSC3/INTS4/EXOSC5/INTS5/USB1/EXOSC7/INTS9/INTS10/INTS3/EXOSC2
GOBP_POSITIVE_REGULATION_OF_DNA_METABOLIC_PROCESS	GOBP_POSITIVE_REGULATION_OF_DNA_METABOLIC_PROCESS	GOBP_POSITIVE_REGULATION_OF_DNA_METABOLIC_PROCESS	169	0.405323	1.76772	3.31907e-05	0.00505303	0.00490926	2465	tags=31%, list=21%, signal=25%	BABAM2/SHLD2/MRE11/RFC4/RAD51AP1/RFC3/ABRAXAS1/WRAP53/HDGFL2/NSD2/MRNIP/ACD/DTX3L/GINS2/CDK2/SHLD1/TRRAP/SLF2/RUVBL1/EYA3/RFC5/PARM1/ATAD5/DKC1/PRKCD/ZCWPW1/PCNA/CCT3/YEATS4/FANCB/MMS19/MAP3K4/TIGAR/KMT5C/CCT5/KAT5/ARID2/EXOSC3/GINS4/MBTD1/ERCC1/XRCC5/ERCC2/NVL/BRCC3/RFC2/TNKS/MAP2K7/CCT2/ACTL6A/PRKDC/CCT6A/NBN
GOBP_MITOCHONDRIAL_PROTON_TRANSPORTING_ATP_SYNTHASE_COMPLEX_ASSEMBLY	GOBP_MITOCHONDRIAL_PROTON_TRANSPORTING_ATP_SYNTHASE_COMPLEX_ASSEMBLY	GOBP_MITOCHONDRIAL_PROTON_TRANSPORTING_ATP_SYNTHASE_COMPLEX_ASSEMBLY	5	0.898062	1.76525	0.00055535	0.044287	0.0430269	343	tags=60%, list=3%, signal=58%	ATP5F1D/FMC1/ATP23
GOBP_ENDONUCLEOLYTIC_CLEAVAGE_IN_5_ETS_OF_TRICISTRONIC_RRNA_TRANSCRIPT_SSU_RRNA_5_8S_RRNA_LSU_RRNA	GOBP_ENDONUCLEOLYTIC_CLEAVAGE_IN_5_ETS_OF_TRICISTRONIC_RRNA_TRANSCRIPT_SSU_RRNA_5_8S_RRNA_LSU_RRNA	GOBP_ENDONUCLEOLYTIC_CLEAVAGE_IN_5_ETS_OF_TRICISTRONIC_RRNA_TRANSCRIPT_SSU_RRNA_5_8S_RRNA_LSU_RRNA	7	0.810198	1.76483	0.00237158	0.123683	0.120164	1383	tags=71%, list=12%, signal=63%	NOP14/RCL1/NOP9/ABT1/TBL3
GOCC_SMALL_SUBUNIT_PROCESSOME	GOCC_SMALL_SUBUNIT_PROCESSOME	GOCC_SMALL_SUBUNIT_PROCESSOME	36	0.5433	1.76393	0.00188578	0.107202	0.104151	3018	tags=50%, list=26%, signal=37%	UTP11/UTP25/NOP14/PDCD11/UTP6/TBL3/WDR36/UTP14A/HEATR1/UTP18/XRCC5/NOL6/MPHOSPH10/NOP58/PRKDC/WDR3/NGDN/UTP3
GOBP_PURINE_CONTAINING_COMPOUND_METABOLIC_PROCESS	GOBP_PURINE_CONTAINING_COMPOUND_METABOLIC_PROCESS	GOBP_PURINE_CONTAINING_COMPOUND_METABOLIC_PROCESS	269	0.38341	1.76392	2.66776e-06	0.000600127	0.000583051	834	tags=11%, list=7%, signal=10%	ATP5F1E/ATP5MG/ATP5MC2/ATP5ME/ATP5MF/ATP5MC3/ATP5PF/ATP5F1B/ATP5PD/ADA2/ATP5PO/ATP5F1C/ATP5PB/ATP5F1A/ATP5MC1/ATP5F1D/DHTKD1/DCAKD/GUCY1A1/EFL1/GPAM/PPARA/LRRK2/GUCY1B1/HMGCS2/PPAT/SUCLA2/PPT2/PDK4
GOBP_RRNA_CATABOLIC_PROCESS	GOBP_RRNA_CATABOLIC_PROCESS	GOBP_RRNA_CATABOLIC_PROCESS	19	0.631146	1.7623	0.00474537	0.193614	0.188105	2572	tags=58%, list=22%, signal=45%	TRIR/EXOSC8/PELO/XRN1/MRPL44/EXOSC3/EXOSC5/DROSHA/DIS3/SLFN13/EXOSC7
GOCC_TRANSCRIPTION_ELONGATION_FACTOR_COMPLEX	GOCC_TRANSCRIPTION_ELONGATION_FACTOR_COMPLEX	GOCC_TRANSCRIPTION_ELONGATION_FACTOR_COMPLEX	42	0.519219	1.76175	0.00184633	0.10584	0.102828	3424	tags=43%, list=30%, signal=30%	ELOB/ELOC/ELOA/CDK13/LEO1/PEX2/CDC73/ICE1/ELP4/AFF1/MLLT1/NUFIP1/SUPT16H/EAF2/SUPT6H/CTR9/TTF2/NELFCD
GOBP_DNA_RECOMBINATION	GOBP_DNA_RECOMBINATION	GOBP_DNA_RECOMBINATION	211	0.394235	1.76112	8.4369e-06	0.00163027	0.00158388	2864	tags=36%, list=25%, signal=27%	CENPX/SHLD2/CGAS/DCAF1/MRE11/SMARCAD1/RAD51AP1/FBH1/WRAP53/HDGFL2/CYREN/FIGNL1/NSD2/PARPBP/MRNIP/GINS2/SHLD1/ERCC4/TRRAP/CCR6/RUVBL1/MCM4/MCM9/MAGEF1/ATAD5/ZCWPW1/UNG/RMI1/RECQL5/YEATS4/PALB2/UBR2/SWAP70/FANCB/MSH6/MMS19/RAD51C/FAN1/KMT5C/KAT5/HELB/NIPBL/ARID2/EXOSC3/GINS4/MBTD1/ERCC1/TEP1/XRCC5/ERCC2/KLHDC3/SAMHD1/EXD2/PSMD14/RECQL/SMC5/GEN1/MCM6/ACTL6A/PRKDC/PSMC3IP/LIG3/NBN/POLL/SETX/RAD21/UCH…
GOBP_GOLGI_TO_PLASMA_MEMBRANE_TRANSPORT	GOBP_GOLGI_TO_PLASMA_MEMBRANE_TRANSPORT	GOBP_GOLGI_TO_PLASMA_MEMBRANE_TRANSPORT	47	0.504484	1.75979	0.00135219	0.0849176	0.0825014	2158	tags=30%, list=19%, signal=24%	RACK1/VPS35L/EXOC6B/CNST/OSBPL5/EXOC8/EXOC4/GOLGA4/VAMP4/ARL3/EXOC1/GGA3/GCC2/CSK
GOBP_MIRNA_METABOLIC_PROCESS	GOBP_MIRNA_METABOLIC_PROCESS	GOBP_MIRNA_METABOLIC_PROCESS	23	0.593741	1.7593	0.00517191	0.200905	0.195189	613	tags=22%, list=5%, signal=21%	TENT4B/TENT2/TUT7/TUT4/ZSWIM8
GOMF_UBIQUITIN_LIKE_PROTEIN_SPECIFIC_PROTEASE_ACTIVITY	GOMF_UBIQUITIN_LIKE_PROTEIN_SPECIFIC_PROTEASE_ACTIVITY	GOMF_UBIQUITIN_LIKE_PROTEIN_SPECIFIC_PROTEASE_ACTIVITY	89	0.443134	1.75804	0.000383819	0.0332466	0.0323007	3442	tags=45%, list=30%, signal=32%	OTULINL/UFD1/OTUD6B/VCPIP1/MINDY2/MINDY3/USP27X/ZUP1/USP9Y/USP20/MYSM1/YOD1/USP47/USP19/USPL1/USP6/USP30/SENP5/UCHL3/ATG4B/USP8/MINDY1/USP10/PSMD7/BRCC3/PSMD14/USP24/UCHL5/USP4/USP49/USP46/COPS5/USP40/BAP1/COPS4/USP25/USP14/USP5/USP28/OTUD5
HP_TRIPHALANGEAL_THUMB	HP_TRIPHALANGEAL_THUMB	HP_TRIPHALANGEAL_THUMB	41	0.518746	1.75762	0.00174928	0.102588	0.099669	1532	tags=29%, list=13%, signal=25%	ADA2/FANCI/FANCL/UBE2T/ERCC4/FANCG/FANCF/LMBR1/PALB2/FANCB/RAD51C/SF3B4
GOMF_PHOSPHATIDYLINOSITOL_4_PHOSPHATE_BINDING	GOMF_PHOSPHATIDYLINOSITOL_4_PHOSPHATE_BINDING	GOMF_PHOSPHATIDYLINOSITOL_4_PHOSPHATE_BINDING	19	0.629402	1.75743	0.0050308	0.197459	0.191841	1676	tags=37%, list=15%, signal=32%	RUBCNL/WASHC2C/OSBPL5/PLA2G4A/PLEKHA5/SH3PXD2A/OSBP
HP_DECREASED_CIRCULATING_IGA_LEVEL	HP_DECREASED_CIRCULATING_IGA_LEVEL	HP_DECREASED_CIRCULATING_IGA_LEVEL	31	0.546846	1.75743	0.00621937	0.224792	0.218396	1915	tags=35%, list=17%, signal=30%	PMM2/CD3D/CAVIN1/UNG/CD3E/CSNK2A1/JAK3/MTOR/LRBA/KNSTRN/IL2RA
GOBP_NUCLEIC_ACID_PHOSPHODIESTER_BOND_HYDROLYSIS	GOBP_NUCLEIC_ACID_PHOSPHODIESTER_BOND_HYDROLYSIS	GOBP_NUCLEIC_ACID_PHOSPHODIESTER_BOND_HYDROLYSIS	198	0.396591	1.75535	2.37414e-05	0.00384764	0.00373816	3071	tags=41%, list=27%, signal=31%	TRIR/MRE11/INTS11/RIDA/FBH1/ALKBH1/NOP14/TDP1/RPP38/POLD1/DFFA/RCL1/ERCC4/NYNRIN/NOP9/DFFB/RRP36/CPSF2/RPP40/ERI2/XPC/RNASEL/EXOSC8/ATAD5/KRI1/DCP1B/ERCC3/FIP1L1/RPP14/ABT1/PELO/XPA/POP5/TBL3/TOE1/ENPP1/PAN3/FAN1/CNOT6L/NOB1/ERI1/XRN1/MRPL44/BMS1/EXOSC3/APTX/ANGEL1/EXOSC5/ERCC1/ERCC2/CPSF3/TSEN15/POLE/POLR3K/SAMHD1/AIFM1/EXD2/DROSHA/AEN/APAF1/DBR1/DIS3/RNASEH1/DXO/GEN1/TSNAX/SLFN13/USB1/EXOSC7/CN…
HP_ABNORMALITY_OF_CHROMOSOME_STABILITY	HP_ABNORMALITY_OF_CHROMOSOME_STABILITY	HP_ABNORMALITY_OF_CHROMOSOME_STABILITY	38	0.532119	1.75395	0.0020092	0.110188	0.107053	1960	tags=39%, list=17%, signal=33%	FANCI/FANCL/UBE2T/ERCC4/MCM4/HELLS/FANCG/FANCF/PALB2/FANCB/RAD51C/PIK3CA/SMO/SUFU/TRAF7
GOBP_POSITIVE_REGULATION_OF_RRNA_PROCESSING	GOBP_POSITIVE_REGULATION_OF_RRNA_PROCESSING	GOBP_POSITIVE_REGULATION_OF_RRNA_PROCESSING	10	0.734832	1.75343	0.00559349	0.213431	0.207358	2277	tags=60%, list=20%, signal=48%	BUD23/WDR75/UTP15/WDR43/HEATR1/RIOK2
GOBP_RNA_5_END_PROCESSING	GOBP_RNA_5_END_PROCESSING	GOBP_RNA_5_END_PROCESSING	20	0.615797	1.7513	0.00384738	0.170003	0.165166	1383	tags=40%, list=12%, signal=35%	NOP14/RPP38/NOP9/RPP40/RPP14/ABT1/POP5/TBL3
GOBP_REGULATION_OF_TRANSPOSITION	GOBP_REGULATION_OF_TRANSPOSITION	GOBP_REGULATION_OF_TRANSPOSITION	12	0.691505	1.75087	0.00583092	0.216851	0.210681	1557	tags=42%, list=14%, signal=36%	TUT7/TUT4/APOBEC3G/UBR2/ZNF91
GOMF_NUCLEOTIDYLTRANSFERASE_ACTIVITY	GOMF_NUCLEOTIDYLTRANSFERASE_ACTIVITY	GOMF_NUCLEOTIDYLTRANSFERASE_ACTIVITY	107	0.429508	1.7507	0.000273411	0.0260813	0.0253392	2015	tags=28%, list=18%, signal=23%	TENT4B/TENT2/TUT7/TENT5A/CGAS/TUT4/TENT4A/SELENOO/TENT5C/POLD1/POLR1E/DKC1/POLD3/CTU2/FICD/POLR3A/NMNAT1/POLR3H/POLI/CRCP/POLR1A/PCYT1A/POLR1C/NMNAT3/POLR3F/TEP1/POLE/MOCS3/POLR3K/POLE3
GOCC_METHYLTRANSFERASE_COMPLEX	GOCC_METHYLTRANSFERASE_COMPLEX	GOCC_METHYLTRANSFERASE_COMPLEX	80	0.45153	1.75061	0.000876463	0.0622401	0.0604692	3724	tags=50%, list=32%, signal=34%	VIRMA/PRDM4/CBLL1/TRMT6/TRMT61A/RUVBL1/WDR4/KMT2A/PRMT5/CHD8/TEX10/RBM15/N6AMT1/SUZ12/MEN1/HCFC2/TAF1/KMT2B/METTL14/KANSL1/BOD1L1/RBBP7/NCOA6/KDM6A/MGA/ASH2L/KAT8/RUVBL2/ZC3H13/EZH1/WDR82/PRMT1/SNRPF/TRMT10C/CXXC1/SETD1B/PRPF31/PHF20/C17orf49/WDR77
GOBP_REGULATION_OF_DNA_DEPENDENT_DNA_REPLICATION	GOBP_REGULATION_OF_DNA_DEPENDENT_DNA_REPLICATION	GOBP_REGULATION_OF_DNA_DEPENDENT_DNA_REPLICATION	36	0.539029	1.75006	0.0024964	0.128415	0.124762	3358	tags=61%, list=29%, signal=43%	RFC4/FBH1/RFC3/GINS2/CDK2/RFC5/SMARCAL1/FBXO5/PCNA/WIZ/ZNF830/GINS4/RFC2/LIG3/NBN/CHTF8/ATRX/DBF4B/STOML2/TIMELESS/KAT7/DBF4
GOBP_REGULATION_OF_DNA_REPLICATION	GOBP_REGULATION_OF_DNA_REPLICATION	GOBP_REGULATION_OF_DNA_REPLICATION	92	0.437352	1.7485	0.000470284	0.0386954	0.0375944	3680	tags=53%, list=32%, signal=37%	RFC4/FBH1/RFC3/CDC6/GINS2/CDK2/STN1/RUVBL1/RFC5/ATAD5/SMARCAL1/FBXO5/PCNA/JADE2/KCTD13/BRPF3/WIZ/ZNF830/ZBTB38/GINS4/ATF1/POLE3/RFC2/EHMT2/CTC1/TNFAIP1/ANKRD17/ACTL6A/LIG3/NBN/UCHL5/CHTF8/ACVRL1/RUVBL2/DHX9/SMC3/ATRX/DBF4B/STOML2/TIMELESS/CCDC88A/KAT7/WAPL/NUCKS1/DBF4/ID3/CIZ1/CDAN1/GTPBP4
GOCC_SPINDLE_POLE	GOCC_SPINDLE_POLE	GOCC_SPINDLE_POLE	130	0.419879	1.74739	8.24087e-05	0.00985765	0.00957718	3309	tags=40%, list=29%, signal=29%	ABRAXAS2/TUBG1/SPOUT1/CEP85/RMDN2/CDC6/TUBGCP4/MAD2L1/CENPF/KLHL22/POC1A/FRY/NDE1/POC1B/UBXN2B/GPSM2/KATNAL1/CNTRL/CEP104/CDC25B/DYNC1LI1/KNSTRN/IK/AURKC/BRCC3/BOD1L1/CEP63/TNKS/VPS4B/CDC14A/BIRC6/KATNA1/EML1/KIF2A/RAD21/PKP4/DCTN1/NUMA1/STAG1/SMC3/MISP/RALBP1/NEDD9/TACC3/RMDN1/GIT1/TUBGCP3/CSPP1/DCTN4/WDR73/FAM161A/CCNB1
GOMF_NUCLEOCYTOPLASMIC_CARRIER_ACTIVITY	GOMF_NUCLEOCYTOPLASMIC_CARRIER_ACTIVITY	GOMF_NUCLEOCYTOPLASMIC_CARRIER_ACTIVITY	27	0.563089	1.7439	0.00386673	0.170003	0.165166	3532	tags=63%, list=31%, signal=44%	HIKESHI/IPO9/IPO11/IPO4/RANBP6/TNPO2/KPNA5/XPO4/SNUPN/KPNB1/EIF4ENIF1/XPO7/CSE1L/XPO1/XPO6/KPNA1/TMCO6
GOBP_TRNA_METHYLATION	GOBP_TRNA_METHYLATION	GOBP_TRNA_METHYLATION	38	0.528419	1.74175	0.00237121	0.123683	0.120164	1533	tags=37%, list=13%, signal=32%	TRMT12/TRMT13/LCMT2/TRMT6/TRMT61A/METTL2B/WDR4/THUMPD3/TRDMT1/METTL2A/FTSJ1/TYW3/TRMT10B/TRMT11
GOBP_REGULATION_OF_DNA_DIRECTED_DNA_POLYMERASE_ACTIVITY	GOBP_REGULATION_OF_DNA_DIRECTED_DNA_POLYMERASE_ACTIVITY	GOBP_REGULATION_OF_DNA_DIRECTED_DNA_POLYMERASE_ACTIVITY	10	0.729771	1.74135	0.00649678	0.230122	0.223575	2660	tags=80%, list=23%, signal=62%	RFC4/RFC3/GINS2/RFC5/PCNA/GINS4/RFC2/CHTF8
GOBP_DNA_BIOSYNTHETIC_PROCESS	GOBP_DNA_BIOSYNTHETIC_PROCESS	GOBP_DNA_BIOSYNTHETIC_PROCESS	141	0.411832	1.74047	0.000141452	0.0148053	0.0143841	2689	tags=35%, list=23%, signal=28%	TENT4B/TEN1/MRE11/RFC4/PCLAF/RFC3/WRAP53/RFC1/ACD/POLD1/GINS2/ERCC4/STN1/CENPF/RFC5/PARM1/DKC1/PARP4/POLD3/PCNA/CDKN2D/CCT3/JADE2/POLI/MEN1/MAP3K4/XRN1/POLD2/CCT5/GINS4/TEP1/XRCC5/POLE/USP10/POLE3/NVL/RFC2/RCHY1/TNKS/MAP2K7/CCT2/CTC1/TNKS1BP1/CCT6A/LIG3/POLL/POLH/POLK/CHTF8/ACVRL1
HP_ABNORMAL_SHAPE_OF_THE_PALPEBRAL_FISSURE	HP_ABNORMAL_SHAPE_OF_THE_PALPEBRAL_FISSURE	HP_ABNORMAL_SHAPE_OF_THE_PALPEBRAL_FISSURE	32	0.538507	1.74034	0.00650425	0.230122	0.223575	2327	tags=41%, list=20%, signal=33%	FANCI/FANCL/UBE2T/ERCC4/STXBP1/FANCG/FANCF/PALB2/FANCB/RAD51C/KAT5/EHMT1/ANKRD17
GOBP_HISTONE_MRNA_METABOLIC_PROCESS	GOBP_HISTONE_MRNA_METABOLIC_PROCESS	GOBP_HISTONE_MRNA_METABOLIC_PROCESS	23	0.586231	1.73705	0.00625691	0.22507	0.218666	1913	tags=39%, list=17%, signal=33%	TENT4B/TENT2/TUT7/TUT4/CPSF2/ERI1/XRN1/CPSF3/ZNF473
GOBP_TRANSCRIPTION_INITIATION_FROM_RNA_POLYMERASE_I_PROMOTER	GOBP_TRANSCRIPTION_INITIATION_FROM_RNA_POLYMERASE_I_PROMOTER	GOBP_TRANSCRIPTION_INITIATION_FROM_RNA_POLYMERASE_I_PROMOTER	8	0.767209	1.72336	0.00466345	0.19146	0.186012	1707	tags=62%, list=15%, signal=53%	TAF1B/CAVIN1/UBTF/POLR1E/TAF1
GOBP_RESPIRATORY_BURST_INVOLVED_IN_DEFENSE_RESPONSE	GOBP_RESPIRATORY_BURST_INVOLVED_IN_DEFENSE_RESPONSE	GOBP_RESPIRATORY_BURST_INVOLVED_IN_DEFENSE_RESPONSE	9	0.749445	1.72122	0.00524608	0.202941	0.197167	79	tags=22%, list=1%, signal=22%	SELENOK/CYBC1
GOBP_TELOMERE_CAPPING	GOBP_TELOMERE_CAPPING	GOBP_TELOMERE_CAPPING	30	0.53912	1.72081	0.00840412	0.26723	0.259626	2465	tags=43%, list=21%, signal=34%	TEN1/MRE11/ACD/ERCC4/STN1/TFIP11/MAP3K4/ERCC1/TNKS/MAP2K7/CTC1/PRKDC/NBN
GOMF_MOLECULAR_FUNCTION_INHIBITOR_ACTIVITY	GOMF_MOLECULAR_FUNCTION_INHIBITOR_ACTIVITY	GOMF_MOLECULAR_FUNCTION_INHIBITOR_ACTIVITY	32	0.531044	1.71622	0.00750083	0.249307	0.242214	122	tags=12%, list=1%, signal=12%	RACK1/ATP5IF1/MCUB/TRAPPC2B
GOBP_REGULATION_OF_RRNA_PROCESSING	GOBP_REGULATION_OF_RRNA_PROCESSING	GOBP_REGULATION_OF_RRNA_PROCESSING	16	0.628939	1.71489	0.00603459	0.222043	0.215725	2742	tags=44%, list=24%, signal=33%	BUD23/WDR75/UTP15/WDR43/HEATR1/RIOK2/METTL18
GOMF_EXONUCLEASE_ACTIVITY	GOMF_EXONUCLEASE_ACTIVITY	GOMF_EXONUCLEASE_ACTIVITY	70	0.455206	1.71394	0.000994016	0.0684101	0.0664636	3345	tags=46%, list=29%, signal=33%	TRIR/MRE11/TDP1/POLD1/ERI2/EXOSC8/TOE1/ENPP1/PAN3/FAN1/CNOT6L/ERI1/XRN1/EXOSC3/APTX/ANGEL1/EXOSC5/CPSF3/POLE/EXD2/AEN/DIS3/DXO/USB1/EXOSC7/CNOT6/FEN1/DCP2/APEX2/APEX1/EXOSC2/DCPS
GOBP_REGULATION_OF_CHROMOSOME_ORGANIZATION	GOBP_REGULATION_OF_CHROMOSOME_ORGANIZATION	GOBP_REGULATION_OF_CHROMOSOME_ORGANIZATION	168	0.393118	1.71362	9.24288e-05	0.0106343	0.0103317	3456	tags=43%, list=30%, signal=30%	TENT4B/TEN1/MRE11/SETDB1/NCAPD2/CDC6/ACD/MAD2L1/CDK2/ERCC4/STN1/CENPF/KLHL22/SLF2/RUVBL1/CTCF/DKC1/FBXO5/ANAPC1/CCT3/GTF2H2/MNAT1/MAP3K4/LCMT1/XRN1/MCPH1/CCT5/DYNC1LI1/PCID2/IK/ERCC1/BAZ1B/XRCC5/TNKS/SMC5/MAP2K7/CCT2/CTC1/RIOK2/GEN1/ACTL6A/CCT6A/NBN/CENPE/HDAC8/ESPL1/ANAPC7/RAD21/UCHL5/XRCC3/ANAPC5/ATF7IP/FEN1/NUMA1/CHFR/RUVBL2/PTTG1/BUB3/CDC16/SETMAR/DCP2/ATRX/SMG5/TACC3/TPR/CCNB1/WAPL/ZNF207/CC…
GOBP_RNA_POLYMERASE_I_PREINITIATION_COMPLEX_ASSEMBLY	GOBP_RNA_POLYMERASE_I_PREINITIATION_COMPLEX_ASSEMBLY	GOBP_RNA_POLYMERASE_I_PREINITIATION_COMPLEX_ASSEMBLY	6	0.819637	1.70838	0.00763629	0.252908	0.245712	643	tags=50%, list=6%, signal=47%	TAF1B/UBTF/POLR1E
GOBP_VESICLE_MEDIATED_TRANSPORT_TO_THE_PLASMA_MEMBRANE	GOBP_VESICLE_MEDIATED_TRANSPORT_TO_THE_PLASMA_MEMBRANE	GOBP_VESICLE_MEDIATED_TRANSPORT_TO_THE_PLASMA_MEMBRANE	100	0.423529	1.70812	0.000686625	0.0517441	0.0502718	2549	tags=28%, list=22%, signal=22%	RACK1/WASHC1/VPS35L/WASHC2C/VPS26C/EXOC6B/ENTR1/CNST/EIPR1/EPG5/OSBPL5/RAB11FIP4/EXOC8/EXOC4/GOLGA4/VPS39/VAMP4/ARL3/ANKRD50/EXOC1/GGA3/GCC2/MICALL1/CSK/VPS50/SEC16A/GRIP1/RAB8A
GOBP_NEGATIVE_REGULATION_OF_SMOOTHENED_SIGNALING_PATHWAY	GOBP_NEGATIVE_REGULATION_OF_SMOOTHENED_SIGNALING_PATHWAY	GOBP_NEGATIVE_REGULATION_OF_SMOOTHENED_SIGNALING_PATHWAY	23	0.576292	1.7076	0.00865034	0.270462	0.262766	1949	tags=35%, list=17%, signal=29%	RACK1/MOSMO/TULP3/KCTD6/CD3E/ENPP1/SUFU/IFT122
HP_IMPAIRED_T_CELL_FUNCTION	HP_IMPAIRED_T_CELL_FUNCTION	HP_IMPAIRED_T_CELL_FUNCTION	19	0.611113	1.70637	0.00810341	0.262091	0.254634	1413	tags=42%, list=12%, signal=37%	UFD1/ESS2/UMPS/SEC24C/SMARCAL1/CD3E/DGCR8/CTPS1
GOMF_RNA_2_O_METHYLTRANSFERASE_ACTIVITY	GOMF_RNA_2_O_METHYLTRANSFERASE_ACTIVITY	GOMF_RNA_2_O_METHYLTRANSFERASE_ACTIVITY	7	0.782486	1.70446	0.00606965	0.222043	0.215725	1342	tags=71%, list=12%, signal=63%	MRM2/TRMT13/HENMT1/MRM3/FTSJ1
HP_MYOPATHIC_FACIES	HP_MYOPATHIC_FACIES	HP_MYOPATHIC_FACIES	22	0.580721	1.70398	0.00866727	0.270462	0.262766	2671	tags=41%, list=23%, signal=31%	SELENON/MAP3K20/PYROXD1/GFM2/MSTO1/KNSTRN/VPS41/CCDC174/TANGO2
GOBP_RRNA_TRANSCRIPTION	GOBP_RRNA_TRANSCRIPTION	GOBP_RRNA_TRANSCRIPTION	27	0.55018	1.70392	0.00564042	0.213814	0.20773	3508	tags=56%, list=30%, signal=39%	NOP53/TAF1B/CAVIN1/GTF3C3/POLR1E/IPPK/GTF3C1/MTOR/GTF3C5/NIFK/SPIN1/GTF3C6/PWP1/DEDD/NCL
GOBP_NEGATIVE_REGULATION_OF_NATURAL_KILLER_CELL_ACTIVATION	GOBP_NEGATIVE_REGULATION_OF_NATURAL_KILLER_CELL_ACTIVATION	GOBP_NEGATIVE_REGULATION_OF_NATURAL_KILLER_CELL_ACTIVATION	7	0.780728	1.70063	0.00661831	0.23252	0.225904	598	tags=43%, list=5%, signal=41%	FGR/PIBF1/CLNK
GOBP_CHROMOSOME_SEGREGATION	GOBP_CHROMOSOME_SEGREGATION	GOBP_CHROMOSOME_SEGREGATION	227	0.376518	1.70047	1.05437e-05	0.0019557	0.00190005	3544	tags=43%, list=31%, signal=30%	CENPX/MRE11/ABRAXAS2/SMARCAD1/TENT4A/TUBG1/ABRAXAS1/NCAPD2/CEP85/RAD18/CDC6/MAD2L1/ERCC4/PIBF1/CENPF/KLHL22/SLF2/ECT2/CTCF/ZCWPW1/PHF13/RMI1/FBXO5/NDE1/KIFC1/ANAPC1/RECQL5/CSNK2A1/NAA60/SGO2/CENPQ/NEK11/TLK1/MMS19/RAD51C/LCMT1/AKAP8/NUDC/TTL/TOP3B/NIPBL/CENPT/DYNC1LI1/PCID2/KNSTRN/IK/BAZ1B/ERCC2/AURKC/EHMT2/TNKS/SMC5/VPS4B/RIOK2/GEN1/KPNB1/PSMC3IP/CENPE/HDAC8/ESPL1/ANAPC7/RAD21/CHMP7/XRCC3/ANAPC5…
GOBP_POSITIVE_REGULATION_OF_NLRP3_INFLAMMASOME_COMPLEX_ASSEMBLY	GOBP_POSITIVE_REGULATION_OF_NLRP3_INFLAMMASOME_COMPLEX_ASSEMBLY	GOBP_POSITIVE_REGULATION_OF_NLRP3_INFLAMMASOME_COMPLEX_ASSEMBLY	10	0.712565	1.7003	0.0119405	0.320456	0.311338	662	tags=30%, list=6%, signal=28%	STMP1/GBP5/DHX33
HP_ABNORMAL_ILEUM_MORPHOLOGY	HP_ABNORMAL_ILEUM_MORPHOLOGY	HP_ABNORMAL_ILEUM_MORPHOLOGY	44	0.493924	1.69976	0.00496542	0.19692	0.191317	1433	tags=27%, list=12%, signal=24%	FANCI/FANCL/UBE2T/ERCC4/USP27X/CLCN4/FANCG/FANCF/PALB2/FANCB/FTSJ1/RAD51C
GOBP_RNA_PHOSPHODIESTER_BOND_HYDROLYSIS	GOBP_RNA_PHOSPHODIESTER_BOND_HYDROLYSIS	GOBP_RNA_PHOSPHODIESTER_BOND_HYDROLYSIS	120	0.410018	1.69934	0.000296973	0.0279748	0.0271789	3221	tags=43%, list=28%, signal=32%	TRIR/INTS11/RIDA/NOP14/RPP38/RCL1/NYNRIN/NOP9/RRP36/CPSF2/RPP40/ERI2/RNASEL/EXOSC8/KRI1/FIP1L1/RPP14/ABT1/POP5/TBL3/TOE1/PAN3/CNOT6L/NOB1/ERI1/XRN1/BMS1/EXOSC3/ANGEL1/EXOSC5/CPSF3/POLR3K/SAMHD1/EXD2/DROSHA/DBR1/DIS3/RNASEH1/TSNAX/SLFN13/USB1/EXOSC7/CNOT6/FEN1/EDC3/TSR1/DICER1/DCP2/NUDT12/APEX1/POP7/EXOSC2
GOBP_POSITIVE_REGULATION_OF_DEFENSE_RESPONSE_TO_VIRUS_BY_HOST	GOBP_POSITIVE_REGULATION_OF_DEFENSE_RESPONSE_TO_VIRUS_BY_HOST	GOBP_POSITIVE_REGULATION_OF_DEFENSE_RESPONSE_TO_VIRUS_BY_HOST	25	0.562552	1.69889	0.00642971	0.228558	0.222055	706	tags=28%, list=6%, signal=26%	SELENOK/CGAS/TOMM70/AIM2/DTX3L/DDX58/APOBEC3G
GOBP_NEGATIVE_REGULATION_OF_RESPONSE_TO_REACTIVE_OXYGEN_SPECIES	GOBP_NEGATIVE_REGULATION_OF_RESPONSE_TO_REACTIVE_OXYGEN_SPECIES	GOBP_NEGATIVE_REGULATION_OF_RESPONSE_TO_REACTIVE_OXYGEN_SPECIES	11	0.688114	1.69865	0.00857792	0.269347	0.261683	561	tags=18%, list=5%, signal=17%	RACK1/LRRK2
GOCC_CUL5_RING_UBIQUITIN_LIGASE_COMPLEX	GOCC_CUL5_RING_UBIQUITIN_LIGASE_COMPLEX	GOCC_CUL5_RING_UBIQUITIN_LIGASE_COMPLEX	5	0.863533	1.69738	0.00285989	0.140864	0.136856	34	tags=40%, list=0%, signal=40%	ELOB/ELOC
GOBP_REGULATION_OF_RESPONSE_TO_DNA_DAMAGE_STIMULUS	GOBP_REGULATION_OF_RESPONSE_TO_DNA_DAMAGE_STIMULUS	GOBP_REGULATION_OF_RESPONSE_TO_DNA_DAMAGE_STIMULUS	189	0.383477	1.69624	5.90255e-05	0.00766924	0.00745103	3240	tags=36%, list=28%, signal=26%	BABAM2/SHLD2/CGAS/YJU2/RAD51AP1/FBH1/ABRAXAS1/WRAP53/MAP3K20/HDGFL2/CYREN/FIGNL1/NSD2/PARPBP/MRNIP/DTX3L/SHLD1/ERCC4/TRRAP/SLF2/RUVBL1/EYA3/MAGEF1/PIAS4/ATAD5/PRKCD/ZCWPW1/FBXO5/PCNA/CDKN2D/RECQL5/USP47/YEATS4/WDR76/TFIP11/FANCB/MMS19/TIGAR/KMT5C/KAT5/HELB/ARID2/MBTD1/ERCC1/FEM1B/BRCC3/ABL1/ACTL6A/SOX4/PRKDC/FXR1/POLH/PSMD10/ERCC8/VPS72/SPIDR/RUVBL2/TRIP12/DHX9/SETMAR/FMR1/RNF169/PPP4R2/TIMELESS/…
GOMF_DNA_CLAMP_LOADER_ACTIVITY	GOMF_DNA_CLAMP_LOADER_ACTIVITY	GOMF_DNA_CLAMP_LOADER_ACTIVITY	7	0.777324	1.69322	0.00709907	0.243175	0.236256	626	tags=57%, list=5%, signal=54%	RFC4/RFC3/RFC1/RFC5
HP_HIGH_PITCHED_VOICE	HP_HIGH_PITCHED_VOICE	HP_HIGH_PITCHED_VOICE	28	0.537197	1.69285	0.00428134	0.1828	0.177599	1930	tags=32%, list=17%, signal=27%	SELENON/TRIM37/POLD1/ERCC4/POC1A/SMARCAL1/PCNT/FAM111A/ARID1B
GOMF_ADP_BINDING	GOMF_ADP_BINDING	GOMF_ADP_BINDING	25	0.560202	1.6918	0.00731149	0.246891	0.239866	3043	tags=52%, list=26%, signal=38%	ATP5F1A/ATP5F1D/COQ8A/RUVBL1/P2RY1/MYO18A/MSH6/MIEF1/APAF1/PRKAG1/RUVBL2/CHORDC1/VCP
GOMF_S_ADENOSYLMETHIONINE_DEPENDENT_METHYLTRANSFERASE_ACTIVITY	GOMF_S_ADENOSYLMETHIONINE_DEPENDENT_METHYLTRANSFERASE_ACTIVITY	GOMF_S_ADENOSYLMETHIONINE_DEPENDENT_METHYLTRANSFERASE_ACTIVITY	127	0.407109	1.69158	0.000331479	0.0304637	0.0295969	3545	tags=46%, list=31%, signal=33%	BUD23/NSD3/MRM2/SETDB1/CSKMT/EEF1AKMT2/EEF1AKMT1/NSD2/MRM3/TRMT61A/METTL2B/WDR4/KMT2A/PRMT5/TFB1M/PRMT6/NSD1/N6AMT1/EEF1AKMT4/THUMPD3/TRDMT1/FDXACB1/METTL2A/FTSJ1/SETD7/LCMT1/TRMT10B/TRMT11/KMT5C/SUV39H1/KMT2B/METTL14/CMTR2/NSUN4/EHMT1/PCMTD2/EHMT2/EEF2KMT/ASH2L/SETD3/CMTR1/NSUN2/METTL18/PCMTD1/EZH1/SETMAR/WDR82/PRMT1/CAMKMT/KMT5A/TRMT10C/PRMT7/CXXC1/PRMT2/METTL8/SETD5/NDUFAF7/METTL16/SETD1B
GOBP_PEPTIDYL_LYSINE_METHYLATION	GOBP_PEPTIDYL_LYSINE_METHYLATION	GOBP_PEPTIDYL_LYSINE_METHYLATION	103	0.418749	1.69072	0.000712733	0.0528272	0.0513241	3672	tags=50%, list=32%, signal=34%	NSD3/SETDB1/CSKMT/EEF1AKMT2/EEF1AKMT1/NSD2/KMT2A/PRMT6/NSD1/N6AMT1/EEF1AKMT4/BCOR/MEN1/KANSL3/SETD7/ARID4A/NFYB/KMT5C/IWS1/SNW1/SUV39H1/KMT2B/ZNF274/EHMT1/KANSL1/EHMT2/SMAD4/EEF2KMT/KDM3A/KDM6A/ASH2L/SETD3/PYGO2/KAT8/METTL18/BRD4/EZH1/SETMAR/WDR82/ATRX/SUPT6H/CAMKMT/KMT5A/CTR9/PWP1/CXXC1/SETD5/SETD1B/NFYC/PHF20/SETD2
GOCC_CILIARY_BASAL_BODY	GOCC_CILIARY_BASAL_BODY	GOCC_CILIARY_BASAL_BODY	105	0.417759	1.6898	0.000669085	0.0506756	0.0492337	3543	tags=46%, list=31%, signal=32%	ENTR1/TUBG1/TOGARAM1/IFT81/KIAA0586/CENPF/POC1A/CCDC66/KIFAP3/TRAF3IP1/ARMC9/POC1B/CCDC61/WDR35/IQCD/TTC26/BBS7/CBY1/CCDC170/KIF17/RTTN/IFT122/CEP131/DAAM1/TTLL11/BBS4/LCA5/ERC1/CDC14A/DISC1/CEP250/CEP41/IFT20/PCM1/RAB8A/IFT52/CEP290/INTU/TTBK2/CENPJ/SSX2IP/BBS2/IFT80/CCDC88A/FAM161A/WHRN/TTC8/PSMB4
GOCC_NON_MOTILE_CILIUM	GOCC_NON_MOTILE_CILIUM	GOCC_NON_MOTILE_CILIUM	67	0.452992	1.68963	0.00226527	0.120219	0.116798	3550	tags=49%, list=31%, signal=34%	TUBG1/IQCB1/SLC24A4/TULP3/CDH23/CCDC66/KIFAP3/PEX6/CDHR1/BBS7/SMO/KIF17/PHLPP2/IFT122/ARL3/BBS4/LCA5/PDE6B/CDC14A/CEP250/IFT20/PCM1/RAB8A/IFT52/CEP290/PKD2L1/C1orf115/IFT80/FAM161A/WHRN/PDE6G/TTC8/DHRS3
GOCC_9PLUS0_NON_MOTILE_CILIUM	GOCC_9PLUS0_NON_MOTILE_CILIUM	GOCC_9PLUS0_NON_MOTILE_CILIUM	53	0.472727	1.68921	0.00262967	0.132827	0.129048	3550	tags=51%, list=31%, signal=35%	IQCB1/SLC24A4/TULP3/CCDC66/KIFAP3/PEX6/CDHR1/BBS7/SMO/KIF17/PHLPP2/IFT122/ARL3/BBS4/LCA5/PDE6B/CEP250/IFT20/IFT52/CEP290/C1orf115/IFT80/FAM161A/WHRN/PDE6G/TTC8/DHRS3
GOBP_TRANSLATIONAL_TERMINATION	GOBP_TRANSLATIONAL_TERMINATION	GOBP_TRANSLATIONAL_TERMINATION	15	0.630587	1.68722	0.0114791	0.316733	0.307721	1884	tags=53%, list=16%, signal=45%	MRPL58/EIF5A2/GFM2/OGFOD1/GSPT2/MTRF1L/MTRF1/ABCE1
GOBP_RNA_PHOSPHODIESTER_BOND_HYDROLYSIS_EXONUCLEOLYTIC	GOBP_RNA_PHOSPHODIESTER_BOND_HYDROLYSIS_EXONUCLEOLYTIC	GOBP_RNA_PHOSPHODIESTER_BOND_HYDROLYSIS_EXONUCLEOLYTIC	40	0.501113	1.68449	0.00467471	0.19146	0.186012	3345	tags=50%, list=29%, signal=36%	TRIR/ERI2/EXOSC8/TOE1/PAN3/CNOT6L/ERI1/XRN1/EXOSC3/ANGEL1/EXOSC5/CPSF3/EXD2/DIS3/USB1/EXOSC7/CNOT6/DCP2/EXOSC2/DCPS
GOCC_CULLIN_RING_UBIQUITIN_LIGASE_COMPLEX	GOCC_CULLIN_RING_UBIQUITIN_LIGASE_COMPLEX	GOCC_CULLIN_RING_UBIQUITIN_LIGASE_COMPLEX	133	0.40256	1.6843	0.000344527	0.030909	0.0300295	3427	tags=38%, list=30%, signal=27%	ELOB/ELOC/DMAC2/DCAF1/COP1/FBH1/KLHL42/KBTBD7/SPSB2/KLHL22/SKP2/DCAF5/ZSWIM8/DET1/ANAPC1/USP47/KBTBD6/KLHL9/DCAF16/FBXL18/KCTD13/AMBRA1/KLHL24/GLMN/KLHDC3/FBXW8/FEM1B/FBXO44/KLHDC10/TNFAIP1/KLHL2/ANAPC7/FBXO31/ERCC8/DCAF12/CACYBP/ANAPC5/KLHL20/DCAF7/CDC16/FBXL4/FBXL3/FBXL19/CUL1/TRPC4AP/AMN1/KCTD17/PRKN/APPBP2/BUB1B
GOBP_PROTEIN_MONOUBIQUITINATION	GOBP_PROTEIN_MONOUBIQUITINATION	GOBP_PROTEIN_MONOUBIQUITINATION	60	0.459991	1.68403	0.00263505	0.132827	0.129048	1934	tags=30%, list=17%, signal=25%	FANCL/TRIM37/RAD18/PEX12/UBE2T/DTX3L/KLHL22/TRIM21/RNF20/FANCG/FANCF/BCOR/FANCB/LEO1/CDC73/PCGF1/NEURL1/PCGF6
GOBP_NUCLEAR_CHROMOSOME_SEGREGATION	GOBP_NUCLEAR_CHROMOSOME_SEGREGATION	GOBP_NUCLEAR_CHROMOSOME_SEGREGATION	178	0.382882	1.68285	8.81648e-05	0.0103009	0.0100078	3515	tags=43%, list=31%, signal=31%	CENPX/MRE11/ABRAXAS2/TENT4A/TUBG1/ABRAXAS1/NCAPD2/CDC6/MAD2L1/ERCC4/PIBF1/CENPF/KLHL22/SLF2/ECT2/CTCF/ZCWPW1/PHF13/RMI1/FBXO5/KIFC1/ANAPC1/SGO2/CENPQ/RAD51C/LCMT1/AKAP8/NUDC/TTL/NIPBL/DYNC1LI1/PCID2/KNSTRN/IK/BAZ1B/AURKC/EHMT2/TNKS/SMC5/VPS4B/RIOK2/GEN1/KPNB1/PSMC3IP/CENPE/HDAC8/ESPL1/ANAPC7/RAD21/CHMP7/XRCC3/ANAPC5/CHTF8/FEN1/NUMA1/CHFR/PTTG1/BUB3/STAG1/CDC16/SMC3/NCAPD3/ATRX/TACC3/RMDN1/ACTR3/I…
GOBP_INTRACILIARY_TRANSPORT	GOBP_INTRACILIARY_TRANSPORT	GOBP_INTRACILIARY_TRANSPORT	26	0.547095	1.68267	0.00887179	0.273447	0.265667	3080	tags=58%, list=27%, signal=42%	TTC21B/IFT81/TRAF3IP1/WDR35/TTC26/IFT74/IFT122/CEP131/ARL3/LCA5/IFT20/PCM1/KIF3B/IFT52/SSX2IP
GOCC_CENTRIOLE	GOCC_CENTRIOLE	GOCC_CENTRIOLE	104	0.416655	1.68263	0.0011706	0.0774379	0.0752346	3207	tags=42%, list=28%, signal=31%	WASHC1/TUBG1/CEP295/KIAA0586/CEP76/IQCB1/POC1A/SASS6/MDM1/ARMC9/POC1B/PCNT/TEDC1/KIF3A/CCP110/NUBP1/CBY1/CEP104/WDR90/TUBD1/CEP83/POC5/RTTN/CEP131/HTT/CEP63/BBS4/CCDC68/CEP250/CCDC120/CEP41/KIF2A/IFT20/CEP192/PCM1/RAB8A/CEP97/DCTN1/IFT52/CEP290/TTBK2/CENPJ/CCDC88A/TUBGCP3
HP_APLASIA_HYPOPLASIA_OF_THE_CEREBELLAR_VERMIS	HP_APLASIA_HYPOPLASIA_OF_THE_CEREBELLAR_VERMIS	HP_APLASIA_HYPOPLASIA_OF_THE_CEREBELLAR_VERMIS	170	0.385325	1.68205	0.000110054	0.0123786	0.0120264	3316	tags=38%, list=29%, signal=28%	CCDC32/WASHC5/VPS35L/MRE11/CPLANE1/CHD7/PMM2/TOGARAM1/RXYLT1/KIAA0586/B3GALNT2/EPG5/IQCB1/PIBF1/TRRAP/CENPF/PDE6D/SACS/EXOSC8/NUP88/ARMC9/POLR3A/NSD1/NMNAT1/WDR35/COG1/BCOR/PIGN/SMARCC2/CPT2/POMT2/PCYT1A/CBY1/CEP104/ARID2/TAF1/SUFU/B4GAT1/TSEN15/ARID1B/ARL3/FTO/LCA5/KRAS/SOX4/PRKDC/RNF113A/CEP41/NUP37/DPF2/TBC1D20/BUB3/CEP290/DHCR7/MVK/TXNDC15/TUBA1A/IFT80/ATP6V1A/CSPP1/WDR73/CDKN1C/TCTN3/INPP5E/…
GOCC_CILIARY_MEMBRANE	GOCC_CILIARY_MEMBRANE	GOCC_CILIARY_MEMBRANE	30	0.526188	1.67953	0.0113702	0.316185	0.307188	3550	tags=67%, list=31%, signal=46%	MOSMO/CDHR1/BBS9/BBS7/SMO/PHLPP2/BBS4/SCNN1A/PDE6B/EFCAB7/PKD2L1/TXNDC15/BBS2/ADCY3/GPI/TCTN3/PDE6G/GPR161/TTC8/DHRS3
HP_3_METHYLGLUTACONIC_ACIDURIA	HP_3_METHYLGLUTACONIC_ACIDURIA	HP_3_METHYLGLUTACONIC_ACIDURIA	16	0.615931	1.67943	0.00852485	0.2688	0.261152	1266	tags=25%, list=11%, signal=22%	ATP5F1E/ATP5F1D/CLPB/AGK
GOBP_POSITIVE_REGULATION_OF_MULTICELLULAR_ORGANISM_GROWTH	GOBP_POSITIVE_REGULATION_OF_MULTICELLULAR_ORGANISM_GROWTH	GOBP_POSITIVE_REGULATION_OF_MULTICELLULAR_ORGANISM_GROWTH	15	0.627041	1.67773	0.0124773	0.328199	0.318861	2141	tags=53%, list=19%, signal=43%	CHD7/GPAM/VIL1/PEX5/SMO/NIPBL/PLS1/BBS4
GOCC_VESICLE_TETHERING_COMPLEX	GOCC_VESICLE_TETHERING_COMPLEX	GOCC_VESICLE_TETHERING_COMPLEX	44	0.487513	1.6777	0.00548808	0.210081	0.204103	2603	tags=41%, list=23%, signal=32%	TRAPPC2B/EXOC6B/VPS8/VPS33B/EXOC8/COG1/EXOC4/TRAPPC4/VPS39/TRAPPC13/COG7/NBAS/EXOC1/RINT1/TRAPPC6B/COG4/COG2/VPS41
GOMF_HISTONE_METHYLTRANSFERASE_ACTIVITY	GOMF_HISTONE_METHYLTRANSFERASE_ACTIVITY	GOMF_HISTONE_METHYLTRANSFERASE_ACTIVITY	48	0.481709	1.67739	0.00357089	0.162599	0.157973	3672	tags=60%, list=32%, signal=41%	NSD3/SETDB1/NSD2/KMT2A/PRMT5/PRMT6/NSD1/N6AMT1/SUZ12/SETD7/KMT5C/SUV39H1/KMT2B/EHMT1/EHMT2/ASH2L/SETD3/EZH1/SETMAR/WDR82/PRMT1/PRDM2/KMT5A/PRMT7/CXXC1/PRMT2/SETD5/SETD1B/SETD2
GOCC_NONHOMOLOGOUS_END_JOINING_COMPLEX	GOCC_NONHOMOLOGOUS_END_JOINING_COMPLEX	GOCC_NONHOMOLOGOUS_END_JOINING_COMPLEX	7	0.770036	1.67734	0.00847749	0.267867	0.260246	2420	tags=71%, list=21%, signal=56%	PAXX/ATP23/XRCC5/XRCC6/PRKDC
GOCC_ELONGIN_COMPLEX	GOCC_ELONGIN_COMPLEX	GOCC_ELONGIN_COMPLEX	3	0.992181	1.677	1.01348e-06	0.000258902	0.000251536	93	tags=100%, list=1%, signal=99%	ELOB/ELOC/ELOA
GOCC_DNA_REPLICATION_FACTOR_C_COMPLEX	GOCC_DNA_REPLICATION_FACTOR_C_COMPLEX	GOCC_DNA_REPLICATION_FACTOR_C_COMPLEX	5	0.853135	1.67694	0.0036829	0.165697	0.160983	626	tags=80%, list=5%, signal=76%	RFC4/RFC3/RFC1/RFC5
GOCC_CILIARY_TRANSITION_ZONE	GOCC_CILIARY_TRANSITION_ZONE	GOCC_CILIARY_TRANSITION_ZONE	41	0.494897	1.67682	0.00467471	0.19146	0.186012	3494	tags=51%, list=30%, signal=36%	CPLANE1/CFAP36/IQCB1/CCDC66/KIFAP3/TRAF3IP1/BBS9/KIF17/IFT122/CEP131/ARL3/BBS4/LCA5/IFT20/PCM1/IFT52/CEP290/TTBK2/FAM161A/WHRN/TTC8
GOBP_RNA_CATABOLIC_PROCESS	GOBP_RNA_CATABOLIC_PROCESS	GOBP_RNA_CATABOLIC_PROCESS	231	0.37144	1.67663	3.72497e-05	0.00539834	0.00524475	3071	tags=34%, list=27%, signal=26%	NBDY/TRIR/TENT4B/TENT2/TUT7/TENT5A/MTREX/TUT4/TENT4A/RIDA/TENT5C/TIRAP/ZSWIM8/RNASEL/EXOSC8/DKC1/PRKCD/ELAVL4/DCP1B/TTC5/PELO/FASTKD3/ZCCHC8/GSPT2/TRDMT1/PLEKHN1/PAN3/CNOT6L/ERI1/XRN1/ZC3H18/MRPL44/NT5C3B/RC3H1/METTL14/EXOSC3/NRDE2/PCID2/NBAS/EXOSC5/ROCK2/DHX34/PHAX/FTO/THRAP3/MEX3D/DROSHA/DIS3/RNASEH1/TTC37/DXO/SKIV2L/PATL2/SLFN13/MYD88/TAF15/SSB/FXR1/EXOSC7/CNOT6/CNOT10/YTHDF1/NSUN2/LSM6/AGO1/F…
GOMF_URIDYLYLTRANSFERASE_ACTIVITY	GOMF_URIDYLYLTRANSFERASE_ACTIVITY	GOMF_URIDYLYLTRANSFERASE_ACTIVITY	6	0.803858	1.67549	0.0114888	0.316733	0.307721	150	tags=33%, list=1%, signal=33%	TUT7/TUT4
GOMF_BH3_DOMAIN_BINDING	GOMF_BH3_DOMAIN_BINDING	GOMF_BH3_DOMAIN_BINDING	5	0.852091	1.67489	0.00382057	0.170003	0.165166	3	tags=20%, list=0%, signal=20%	RACK1
GOBP_REGULATION_OF_DNA_BIOSYNTHETIC_PROCESS	GOBP_REGULATION_OF_DNA_BIOSYNTHETIC_PROCESS	GOBP_REGULATION_OF_DNA_BIOSYNTHETIC_PROCESS	90	0.42137	1.6744	0.00154722	0.0925388	0.0899058	2241	tags=31%, list=19%, signal=25%	TENT4B/TEN1/RFC4/RFC3/WRAP53/ACD/GINS2/ERCC4/STN1/RFC5/PARM1/DKC1/PARP4/PCNA/CCT3/JADE2/MEN1/MAP3K4/XRN1/CCT5/GINS4/XRCC5/NVL/RFC2/TNKS/MAP2K7/CCT2/CTC1
GOBP_CELLULAR_RESPONSE_TO_LIGHT_INTENSITY	GOBP_CELLULAR_RESPONSE_TO_LIGHT_INTENSITY	GOBP_CELLULAR_RESPONSE_TO_LIGHT_INTENSITY	5	0.851289	1.67331	0.00395825	0.172217	0.167317	519	tags=60%, list=5%, signal=57%	TENT2/RGS9/SLC24A4
GOBP_NUCLEAR_TRANSCRIBED_MRNA_CATABOLIC_PROCESS_EXONUCLEOLYTIC	GOBP_NUCLEAR_TRANSCRIBED_MRNA_CATABOLIC_PROCESS_EXONUCLEOLYTIC	GOBP_NUCLEAR_TRANSCRIBED_MRNA_CATABOLIC_PROCESS_EXONUCLEOLYTIC	18	0.601836	1.67322	0.0129797	0.333914	0.324413	3345	tags=67%, list=29%, signal=47%	EXOSC8/NT5C3B/EXOSC3/EXOSC5/DIS3/TTC37/SKIV2L/EXOSC7/CNOT6/DCP2/EXOSC2/DCPS
GOBP_METHYLATION	GOBP_METHYLATION	GOBP_METHYLATION	264	0.364523	1.67318	1.1049e-05	0.0020064	0.00194931	3560	tags=41%, list=31%, signal=29%	BUD23/NSD3/VIRMA/MRM2/PRDM4/SETDB1/CSKMT/CBLL1/SPOUT1/EEF1AKMT2/TRMT12/TRMT13/LCMT2/EEF1AKMT1/NSD2/TRMT6/HENMT1/MRM3/TRMT61A/BMT2/METTL2B/HEMK1/WDR4/KMT2A/PRMT5/TFB1M/FAM98A/CTCF/RNF20/HELLS/PRMT6/NSD1/RBM15/N6AMT1/EEF1AKMT4/BCOR/THUMPD3/TRDMT1/SUZ12/FDXACB1/MEN1/METTL2A/FTSJ1/TYW3/FAM98B/KANSL3/SETD7/ARID4A/NFYB/LCMT1/TRMT10B/TRMT11/PIK3CA/KMT5C/IWS1/SNW1/SUV39H1/MTRR/TGS1/KMT2B/METTL14/CMTR2/NS…
GOCC_MITOTIC_SPINDLE	GOCC_MITOTIC_SPINDLE	GOCC_MITOTIC_SPINDLE	116	0.406153	1.67261	0.000412421	0.0349214	0.0339278	3572	tags=43%, list=31%, signal=30%	RTRAF/TUBG1/SPOUT1/TBL1X/TOGARAM1/RMDN2/CEP295/CDC6/IQCB1/MAD2L1/KLHL22/ECT2/EML2/KIFC1/GPSM2/HAUS3/HAUS5/CNTRL/NUDC/LIMK2/KNSTRN/PHLPP2/IK/TNKS/CDC14A/TPPP/KATNA1/EML1/CENPE/HAUS7/ESPL1/PKP4/DCTN1/NUMA1/STAG1/CDC16/CLTC/SMC3/MISP/DIAPH1/TACC3/RMDN1/GIT1/TPR/FAM161A/WAPL/HAUS2/SMC1A/HDAC3/GOLGA2
GOBP_NUCLEAR_TRANSCRIBED_MRNA_POLY_A_TAIL_SHORTENING	GOBP_NUCLEAR_TRANSCRIBED_MRNA_POLY_A_TAIL_SHORTENING	GOBP_NUCLEAR_TRANSCRIBED_MRNA_POLY_A_TAIL_SHORTENING	26	0.543698	1.67223	0.0103143	0.297811	0.289338	209	tags=15%, list=2%, signal=15%	TENT4B/TUT7/TUT4/TENT4A
HP_INCREASED_CIRCULATING_PROLACTIN_CONCENTRATION	HP_INCREASED_CIRCULATING_PROLACTIN_CONCENTRATION	HP_INCREASED_CIRCULATING_PROLACTIN_CONCENTRATION	19	0.598832	1.67208	0.010685	0.304608	0.295941	3363	tags=68%, list=29%, signal=49%	PMM2/CDH23/MSTO1/POLR3A/MEN1/PIK3CA/SMO/SUFU/TRAF7/BRAF/BAP1/AIP/PRLR
GOCC_FANCONI_ANAEMIA_NUCLEAR_COMPLEX	GOCC_FANCONI_ANAEMIA_NUCLEAR_COMPLEX	GOCC_FANCONI_ANAEMIA_NUCLEAR_COMPLEX	9	0.727629	1.67112	0.00942674	0.281904	0.273883	1332	tags=67%, list=12%, signal=59%	CENPX/FANCL/FAAP24/FANCG/FANCF/FANCB
GOMF_NUCLEAR_IMPORT_SIGNAL_RECEPTOR_ACTIVITY	GOMF_NUCLEAR_IMPORT_SIGNAL_RECEPTOR_ACTIVITY	GOMF_NUCLEAR_IMPORT_SIGNAL_RECEPTOR_ACTIVITY	18	0.600854	1.67049	0.0136968	0.344617	0.334811	2434	tags=50%, list=21%, signal=39%	HIKESHI/IPO9/IPO11/IPO4/RANBP6/TNPO2/KPNA5/SNUPN/KPNB1
GOCC_CARBOXY_TERMINAL_DOMAIN_PROTEIN_KINASE_COMPLEX	GOCC_CARBOXY_TERMINAL_DOMAIN_PROTEIN_KINASE_COMPLEX	GOCC_CARBOXY_TERMINAL_DOMAIN_PROTEIN_KINASE_COMPLEX	15	0.624227	1.6702	0.0126199	0.330795	0.321383	1979	tags=47%, list=17%, signal=39%	GTF2H2/ERCC3/MNAT1/MMS19/CDK13/ERCC2/GTF2H2C
GOBP_RESPONSE_TO_LEUCINE	GOBP_RESPONSE_TO_LEUCINE	GOBP_RESPONSE_TO_LEUCINE	10	0.699795	1.66983	0.0152977	0.363686	0.353338	2279	tags=70%, list=20%, signal=56%	KLHL22/UBR2/MTOR/PIK3CA/RPS6KB1/PIK3C3/RPTOR
GOBP_MRNA_MODIFICATION	GOBP_MRNA_MODIFICATION	GOBP_MRNA_MODIFICATION	24	0.560259	1.66912	0.00780026	0.255325	0.248061	3530	tags=67%, list=31%, signal=46%	VIRMA/CBLL1/TRMT6/TRMT61A/PUS7/TRUB1/DKC1/RPUSD2/METTL14/CMTR2/CMTR1/NSUN2/ZC3H13/TRMT10C/METTL8/METTL16
GOMF_ATP_HYDROLYSIS_ACTIVITY	GOMF_ATP_HYDROLYSIS_ACTIVITY	GOMF_ATP_HYDROLYSIS_ACTIVITY	227	0.369527	1.6689	2.11915e-05	0.00354886	0.00344789	3132	tags=37%, list=27%, signal=28%	ATP5F1C/ATP5F1A/MTREX/RFC4/SMARCAD1/ATAD2/FBH1/CHD7/RFC1/DDX60L/FIGNL1/DDX58/RUVBL1/MCM4/RFC5/CLPX/DHX33/MCM9/AFG1L/PEX6/ATAD5/KIFC1/MYO18A/CHD8/CCT3/ERCC3/RECQL5/KIF3A/CLPB/C10orf88/KATNAL1/COQ8B/NUBP1/PSMC2/RSF1/KIF17/CCT5/HELB/DDX55/DHX40/ACIN1/ERCC2/HSPA14/SPAST/DHX34/DDX23/NVL/HSPA4/GTF2F2/RFC2/ATAD2B/AQR/RECQL/SMC5/VPS4B/CCT2/DDX41/MCM6/KATNA1/CCT6A/KIF2A/DDX10/DDX28/DDX17/ATF7IP/SNRNP200/M…
GOBP_RRNA_5_END_PROCESSING	GOBP_RRNA_5_END_PROCESSING	GOBP_RRNA_5_END_PROCESSING	5	0.848408	1.66765	0.00409592	0.176887	0.171854	1383	tags=80%, list=12%, signal=70%	NOP14/NOP9/ABT1/TBL3
HP_UPPER_LIMB_SPASTICITY	HP_UPPER_LIMB_SPASTICITY	HP_UPPER_LIMB_SPASTICITY	14	0.635885	1.66712	0.0138669	0.345459	0.335629	2240	tags=50%, list=19%, signal=40%	SPART/WASHC5/SELENOI/CLCN4/ALS2/RARS2/GBA2
GOMF_INORGANIC_MOLECULAR_ENTITY_TRANSMEMBRANE_TRANSPORTER_ACTIVITY	GOMF_INORGANIC_MOLECULAR_ENTITY_TRANSMEMBRANE_TRANSPORTER_ACTIVITY	GOMF_INORGANIC_MOLECULAR_ENTITY_TRANSMEMBRANE_TRANSPORTER_ACTIVITY	282	0.36029	1.66675	3.80879e-05	0.00546725	0.00531169	519	tags=8%, list=5%, signal=8%	ATP5F1E/ATP5MG/ATP5MC2/ATP5ME/ATP5MF/ATP5MC3/ATP5PF/ATP5F1B/ATP5PD/ATP5PO/ATP5F1C/ATP5PB/ATP5F1A/ATP5MC1/ATP5F1D/MCUB/CALHM6/ATP8A1/CLIC5/COX7A1/KCNF1/SLC24A4
GOBP_TRANSPOSITION	GOBP_TRANSPOSITION	GOBP_TRANSPOSITION	13	0.644728	1.66508	0.0203478	0.425948	0.413828	1557	tags=38%, list=14%, signal=33%	TUT7/TUT4/APOBEC3G/UBR2/ZNF91
HP_INTRAUTERINE_GROWTH_RETARDATION	HP_INTRAUTERINE_GROWTH_RETARDATION	HP_INTRAUTERINE_GROWTH_RETARDATION	372	0.352502	1.66469	1.6726e-06	0.000393898	0.00038269	3646	tags=41%, list=32%, signal=29%	ATP5F1A/UFD1/MESD/TENT5A/NDUFAF8/WASHC5/OTUD6B/CCNQ/FANCI/WRAP53/CHD7/FANCL/TRIM37/GATAD2B/CDC6/NSD2/UBE2T/TSFM/ACD/VPS13B/FGFRL1/TUBGCP4/ERCC4/EPB41L1/STN1/MCM4/SEC24C/PDE6D/ORC6/WDR4/SCO1/KMT2A/GFM2/NUP88/SMARCAL1/DKC1/CTU2/FUT8/NDE1/POLR3A/PCNT/ERCC3/FANCG/FLT1/COG1/FANCF/NDUFAF2/SMARCC2/COQ9/PALB2/FANCB/TIMM22/RAD51C/PEX5/SF3B4/PEX2/PTCD3/TFAM/COG7/NIPBL/ARID2/MTRR/TAF1/SUFU/PDHA1/ERCC1/RTTN/…
GOCC_PROTEIN_DNA_COMPLEX	GOCC_PROTEIN_DNA_COMPLEX	GOCC_PROTEIN_DNA_COMPLEX	93	0.414898	1.66446	0.00209566	0.114028	0.110784	3560	tags=43%, list=31%, signal=30%	TEN1/ACD/POLD1/GINS2/STN1/TRRAP/RUVBL1/MCM4/POLD3/PCNA/ERCC3/YEATS4/SUZ12/NFYB/BRF2/POLD2/KAT5/GINS4/MBTD1/XRCC5/GTF2F2/SHPRH/IRF4/XRCC6/GTF2E1/CTC1/MCM6/ACTL6A/PRKDC/VPS72/KDM5A/RUVBL2/PRIM1/KAT6B/KAT6A/JUP/MPHOSPH8/SP3/POLA1/NFYC
GOBP_NCRNA_TRANSCRIPTION	GOBP_NCRNA_TRANSCRIPTION	GOBP_NCRNA_TRANSCRIPTION	45	0.481707	1.66287	0.00386882	0.170003	0.165166	3508	tags=49%, list=30%, signal=34%	NOP53/TAF1B/CAVIN1/GTF3C3/POLR1E/SNAPC4/IPPK/GTF3C1/MTOR/USPL1/RPAP2/ICE1/GTF3C5/NIFK/SPIN1/ZNF143/GTF3C6/ATRX/SNAPC2/PWP1/DEDD/NCL
GOBP_PROTEIN_METHYLATION	GOBP_PROTEIN_METHYLATION	GOBP_PROTEIN_METHYLATION	145	0.393338	1.6622	0.000341678	0.030837	0.0299596	3834	tags=49%, list=33%, signal=33%	NSD3/PRDM4/SETDB1/CSKMT/EEF1AKMT2/EEF1AKMT1/NSD2/HEMK1/KMT2A/PRMT5/FAM98A/CTCF/RNF20/PRMT6/NSD1/N6AMT1/EEF1AKMT4/BCOR/SUZ12/MEN1/FAM98B/KANSL3/SETD7/ARID4A/NFYB/LCMT1/KMT5C/IWS1/SNW1/SUV39H1/KMT2B/ZNF274/EHMT1/KANSL1/PCMTD2/EHMT2/SMAD4/EEF2KMT/KDM3A/KDM6A/ASH2L/SETD3/PYGO2/KAT8/METTL18/PCMTD1/BRD4/EZH1/SETMAR/WDR82/ATRX/PRMT1/SUPT6H/PRDM2/CAMKMT/KMT5A/PRMT7/CTR9/PWP1/CXXC1/PRMT2/SETD5/NDUFAF7/CHT…
HP_POSTNATAL_GROWTH_RETARDATION	HP_POSTNATAL_GROWTH_RETARDATION	HP_POSTNATAL_GROWTH_RETARDATION	130	0.399278	1.66166	0.0003086	0.0288895	0.0280676	2987	tags=40%, list=26%, signal=30%	WASHC5/VPS35L/BNC2/CHD7/NSD2/FGFRL1/ERCC4/MCM4/KMT2A/NDE1/PCNT/IL2RB/COG1/SATB2/SMARCC2/PALB2/PCYT1A/WFS1/NIPBL/ARID2/MTRR/TAF1/NBAS/DHODH/FAM111A/IL2RA/ARID1B/KANSL1/TGDS/PHKG2/CTC1/ANKRD17/PTRH2/ALDH18A1/GNPTAB/SOX4/KDM6A/HDAC8/COG4/RAD21/ERCC8/PTPN22/NSUN2/XYLT1/LETM1/DPF2/TBC1D20/SMARCA2/BRD4/BRAF/SMC3/ATRX
GOBP_NUCLEAR_TRANSCRIBED_MRNA_CATABOLIC_PROCESS	GOBP_NUCLEAR_TRANSCRIBED_MRNA_CATABOLIC_PROCESS	GOBP_NUCLEAR_TRANSCRIBED_MRNA_CATABOLIC_PROCESS	107	0.407594	1.66138	0.00118266	0.0775003	0.0752952	3027	tags=34%, list=26%, signal=25%	NBDY/TENT4B/TENT2/TUT7/TUT4/TENT4A/EXOSC8/DCP1B/PELO/GSPT2/PAN3/CNOT6L/ERI1/XRN1/NT5C3B/RC3H1/EXOSC3/PCID2/NBAS/EXOSC5/DHX34/THRAP3/DIS3/TTC37/DXO/SKIV2L/PATL2/SSB/EXOSC7/CNOT6/AGO1/EDC3/EIF4ENIF1/DHX9/DCP2/SMG5
GOBP_EXONUCLEOLYTIC_CATABOLISM_OF_DEADENYLATED_MRNA	GOBP_EXONUCLEOLYTIC_CATABOLISM_OF_DEADENYLATED_MRNA	GOBP_EXONUCLEOLYTIC_CATABOLISM_OF_DEADENYLATED_MRNA	12	0.655936	1.66081	0.0127138	0.331849	0.322407	3345	tags=83%, list=29%, signal=59%	EXOSC8/NT5C3B/EXOSC3/EXOSC5/DIS3/EXOSC7/CNOT6/DCP2/EXOSC2/DCPS
HP_ATRIOVENTRICULAR_CANAL_DEFECT	HP_ATRIOVENTRICULAR_CANAL_DEFECT	HP_ATRIOVENTRICULAR_CANAL_DEFECT	22	0.565941	1.66061	0.0139112	0.345793	0.335954	3407	tags=55%, list=30%, signal=38%	CCDC32/WASHC5/VPS35L/FANCB/KDM6A/ACVR2B/TRIO/BRAF/DHCR7/INTU/KAT6B/PTPN11
HP_SPASTIC_DYSARTHRIA	HP_SPASTIC_DYSARTHRIA	HP_SPASTIC_DYSARTHRIA	20	0.583898	1.66058	0.00961168	0.284735	0.276633	2369	tags=45%, list=21%, signal=36%	SPART/TDP1/PEX6/POLR3A/ALS2/AP4E1/MARS2/GBA2/ALDH18A1
GOBP_DNA_TEMPLATED_TRANSCRIPTION_ELONGATION	GOBP_DNA_TEMPLATED_TRANSCRIPTION_ELONGATION	GOBP_DNA_TEMPLATED_TRANSCRIPTION_ELONGATION	68	0.44228	1.6605	0.00279249	0.137995	0.134068	4032	tags=44%, list=35%, signal=29%	ELOB/ELOA/TSFM/POLR1E/ERCC3/RECQL5/TEFM/WDR43/CDK13/LEO1/CDC73/AXIN1/PCID2/ERCC2/ELP4/GTF2F2/SUPT16H/EAF2/BRD4/GTF2F1/SUPT6H/KAT7/CTR9/NELFCD/RNF8/SETD5/SETD2/RNF168/DDX39B/CCAR2
HP_ABNORMAL_FOREARM_BONE_MORPHOLOGY	HP_ABNORMAL_FOREARM_BONE_MORPHOLOGY	HP_ABNORMAL_FOREARM_BONE_MORPHOLOGY	53	0.464415	1.65951	0.00372693	0.16718	0.162423	1849	tags=34%, list=16%, signal=29%	VPS35L/EXOC6B/CCNQ/FANCI/CHD7/FANCL/IFT81/UBE2T/ERCC4/PCNT/FANCG/FANCF/PALB2/FANCB/RAD51C/SF3B4/NIPBL/DHODH
GOMF_MHC_CLASS_I_PROTEIN_BINDING	GOMF_MHC_CLASS_I_PROTEIN_BINDING	GOMF_MHC_CLASS_I_PROTEIN_BINDING	17	0.600624	1.65947	0.0250746	0.469472	0.456114	28	tags=12%, list=0%, signal=12%	ATP5F1B/ATP5F1A
GOBP_PROTEIN_LOCALIZATION_TO_NUCLEOPLASM	GOBP_PROTEIN_LOCALIZATION_TO_NUCLEOPLASM	GOBP_PROTEIN_LOCALIZATION_TO_NUCLEOPLASM	14	0.632837	1.65913	0.0145854	0.354219	0.344141	2435	tags=57%, list=21%, signal=45%	NOP53/WRAP53/DKC1/CCT3/CCT5/TBRG1/CCT2/CCT6A
HP_ESOPHAGEAL_VARIX	HP_ESOPHAGEAL_VARIX	HP_ESOPHAGEAL_VARIX	20	0.583083	1.65826	0.00975622	0.287199	0.279027	2875	tags=50%, list=25%, signal=38%	ADA2/STN1/PHKA2/ARHGAP31/NOTCH1/SMAD4/PHKG2/FARSB/ACVRL1/KIF3B
HP_ABNORMAL_BLOOD_CARBON_DIOXIDE_LEVEL	HP_ABNORMAL_BLOOD_CARBON_DIOXIDE_LEVEL	HP_ABNORMAL_BLOOD_CARBON_DIOXIDE_LEVEL	6	0.794993	1.65701	0.015348	0.363686	0.353338	250	tags=33%, list=2%, signal=33%	SELENON/MAP3K20
GOBP_REGULATION_OF_TRANSCRIPTION_BY_RNA_POLYMERASE_I	GOBP_REGULATION_OF_TRANSCRIPTION_BY_RNA_POLYMERASE_I	GOBP_REGULATION_OF_TRANSCRIPTION_BY_RNA_POLYMERASE_I	27	0.534966	1.6568	0.00876981	0.272318	0.26457	1480	tags=33%, list=13%, signal=29%	NOP53/WDR75/UBTF/DHX33/IPPK/UTP15/MTOR/WDR43/HEATR1
HP_BRUSHFIELD_SPOTS	HP_BRUSHFIELD_SPOTS	HP_BRUSHFIELD_SPOTS	12	0.654321	1.65672	0.013282	0.337582	0.327977	1597	tags=42%, list=14%, signal=36%	PEX11B/PEX12/PEX6/PEX5/PEX2
GOMF_POLYUBIQUITIN_MODIFICATION_DEPENDENT_PROTEIN_BINDING	GOMF_POLYUBIQUITIN_MODIFICATION_DEPENDENT_PROTEIN_BINDING	GOMF_POLYUBIQUITIN_MODIFICATION_DEPENDENT_PROTEIN_BINDING	44	0.481092	1.65561	0.00668275	0.233687	0.227038	366	tags=16%, list=3%, signal=15%	UFD1/BABAM2/ABRAXAS2/ABRAXAS1/DZIP3/MINDY2/RAD18
HP_HYPOPIGMENTED_SKIN_PATCHES	HP_HYPOPIGMENTED_SKIN_PATCHES	HP_HYPOPIGMENTED_SKIN_PATCHES	75	0.432891	1.65374	0.00226463	0.120219	0.116798	1873	tags=31%, list=16%, signal=26%	UFD1/FANCI/WRAP53/FANCL/UBE2T/ERCC4/CCR6/SEC24C/XPC/DKC1/PCNT/ERCC3/FANCG/FANCF/XPA/PALB2/MTOR/FANCB/RAD51C/PIK3CA/SMO/KIAA0319L/ERCC2
GOBP_CHROMOSOME_SEPARATION	GOBP_CHROMOSOME_SEPARATION	GOBP_CHROMOSOME_SEPARATION	68	0.439578	1.65035	0.00290647	0.142691	0.138631	3427	tags=50%, list=30%, signal=35%	CENPX/SMARCAD1/CDC6/MAD2L1/ERCC4/CENPF/KLHL22/RMI1/FBXO5/ANAPC1/RECQL5/CSNK2A1/LCMT1/DYNC1LI1/PCID2/IK/RIOK2/GEN1/CENPE/ESPL1/ANAPC7/RAD21/XRCC3/ANAPC5/NUMA1/CHFR/PTTG1/BUB3/CDC16/TACC3/TPR/CCNB1/ZNF207/BUB1B
GOBP_PROTEIN_K48_LINKED_DEUBIQUITINATION	GOBP_PROTEIN_K48_LINKED_DEUBIQUITINATION	GOBP_PROTEIN_K48_LINKED_DEUBIQUITINATION	25	0.546427	1.6502	0.011003	0.311009	0.30216	3838	tags=64%, list=33%, signal=43%	VCPIP1/MINDY2/MINDY3/USP27X/USP20/YOD1/USP19/USP8/MINDY1/BAP1/USP25/USP5/OTUD5/PARK7/USP7/USP34
HP_SPASTIC_GAIT	HP_SPASTIC_GAIT	HP_SPASTIC_GAIT	49	0.467843	1.64813	0.00593022	0.219069	0.212836	2688	tags=37%, list=23%, signal=28%	SPART/WASHC5/SLC39A14/SACS/NIPA1/LMNB1/ZFYVE27/ALS2/DSTYK/CCT5/FARS2/SPAST/TECPR2/USP8/GBA2/ALDH18A1/KIDINS220/C19orf12
GOMF_N_METHYLTRANSFERASE_ACTIVITY	GOMF_N_METHYLTRANSFERASE_ACTIVITY	GOMF_N_METHYLTRANSFERASE_ACTIVITY	77	0.428535	1.64806	0.00446162	0.186793	0.181479	3545	tags=51%, list=31%, signal=35%	NSD3/SETDB1/CSKMT/EEF1AKMT2/EEF1AKMT1/NSD2/HEMK1/KMT2A/PRMT5/TFB1M/PRMT6/NSD1/N6AMT1/EEF1AKMT4/FDXACB1/SETD7/TRMT11/KMT5C/SUV39H1/KMT2B/EHMT1/EHMT2/EEF2KMT/ASH2L/SETD3/METTL18/EZH1/SETMAR/WDR82/PRMT1/CAMKMT/KMT5A/PRMT7/CXXC1/PRMT2/SETD5/NDUFAF7/METTL16/SETD1B
GOMF_5_3_EXONUCLEASE_ACTIVITY	GOMF_5_3_EXONUCLEASE_ACTIVITY	GOMF_5_3_EXONUCLEASE_ACTIVITY	15	0.615887	1.64789	0.01562	0.366585	0.356154	2977	tags=60%, list=26%, signal=45%	TRIR/MRE11/FAN1/XRN1/APTX/CPSF3/DXO/FEN1/DCP2
GOCC_CCR4_NOT_CORE_COMPLEX	GOCC_CCR4_NOT_CORE_COMPLEX	GOCC_CCR4_NOT_CORE_COMPLEX	5	0.83752	1.64624	0.00629873	0.226034	0.219603	149	tags=20%, list=1%, signal=20%	CNOT9
GOMF_HISTONE_LYSINE_N_METHYLTRANSFERASE_ACTIVITY	GOMF_HISTONE_LYSINE_N_METHYLTRANSFERASE_ACTIVITY	GOMF_HISTONE_LYSINE_N_METHYLTRANSFERASE_ACTIVITY	36	0.506932	1.64585	0.0074727	0.249289	0.242196	3672	tags=61%, list=32%, signal=42%	NSD3/SETDB1/NSD2/KMT2A/NSD1/N6AMT1/SETD7/KMT5C/SUV39H1/KMT2B/EHMT1/EHMT2/ASH2L/SETD3/EZH1/SETMAR/WDR82/KMT5A/CXXC1/SETD5/SETD1B/SETD2
GOBP_NUCLEOLAR_LARGE_RRNA_TRANSCRIPTION_BY_RNA_POLYMERASE_I	GOBP_NUCLEOLAR_LARGE_RRNA_TRANSCRIPTION_BY_RNA_POLYMERASE_I	GOBP_NUCLEOLAR_LARGE_RRNA_TRANSCRIPTION_BY_RNA_POLYMERASE_I	13	0.637239	1.64574	0.0223972	0.447114	0.434392	1315	tags=38%, list=11%, signal=34%	NOP53/TAF1B/POLR1E/IPPK/MTOR
GOBP_HISTONE_MODIFICATION	GOBP_HISTONE_MODIFICATION	GOBP_HISTONE_MODIFICATION	376	0.34834	1.64481	3.61196e-06	0.000781413	0.000759179	3786	tags=41%, list=33%, signal=29%	NSD3/HPF1/DCAF1/SMARCAD1/PRDM4/SETDB1/KDM5B/TBL1X/MED24/TRIM37/GATAD2B/NSD2/TADA2B/DTX3L/EPOP/KAT14/CDK2/TRRAP/LRRK2/RUVBL1/EYA3/RIOX1/KMT2A/PRMT5/RIOX2/TADA1/CTCF/SUPT3H/RNF20/PRKCD/MAP3K12/MYSM1/PRMT6/NSD1/N6AMT1/JADE2/YEATS4/BCOR/NAA60/SUZ12/NEK11/UBR2/MIER3/MEN1/TAF5/KANSL3/SETD7/ARID4A/ATG5/BRPF3/NFYB/LEO1/AKAP8/KMT5C/MBIP/IWS1/CDC73/KAT5/SNW1/SUV39H1/SART3/BRMS1L/PCGF1/NIPBL/TAF1/KMT2B/HLCS…
HP_SHORT_1ST_METACARPAL	HP_SHORT_1ST_METACARPAL	HP_SHORT_1ST_METACARPAL	14	0.627371	1.6448	0.015163	0.362758	0.352436	3473	tags=79%, list=30%, signal=55%	VPS35L/FANCI/PCNT/NIPBL/FZD2/HDAC8/RAD21/BRD4/SMC3/ACVR1/SMC1A
GOCC_INTEGRATOR_COMPLEX	GOCC_INTEGRATOR_COMPLEX	GOCC_INTEGRATOR_COMPLEX	16	0.603134	1.64453	0.0112971	0.3159	0.306911	3149	tags=69%, list=27%, signal=50%	INTS11/INTS13/INTS14/INTS7/INTS6L/NIPBL/INTS4/INTS5/INTS9/INTS10/INTS3
HP_CHRONIC_ORAL_CANDIDIASIS	HP_CHRONIC_ORAL_CANDIDIASIS	HP_CHRONIC_ORAL_CANDIDIASIS	13	0.635816	1.64207	0.02269	0.448828	0.436057	3464	tags=69%, list=30%, signal=48%	CD3D/IL17RA/CD3E/JAK3/KNSTRN/IL2RA/MVK/IL2RG/AP3B1
HP_IRREGULAR_MENSTRUATION	HP_IRREGULAR_MENSTRUATION	HP_IRREGULAR_MENSTRUATION	22	0.559251	1.64098	0.0185912	0.405509	0.393971	4227	tags=73%, list=37%, signal=46%	CDH23/BBS9/MEN1/PHKA2/PHKG2/ERCC8/ERAL1/FMR1/AIP/NR3C1/PSMB8/CDKN1C/SLC37A4/SETD2/GNAS/ALMS1
GOCC_PRP19_COMPLEX	GOCC_PRP19_COMPLEX	GOCC_PRP19_COMPLEX	10	0.687559	1.64063	0.0209114	0.431378	0.419104	3524	tags=90%, list=31%, signal=63%	CRNKL1/ISY1/CWC15/PLRG1/XAB2/CDC5L/PRPF19/HSPA8/CTNNBL1
HP_EXTERNAL_EAR_MALFORMATION	HP_EXTERNAL_EAR_MALFORMATION	HP_EXTERNAL_EAR_MALFORMATION	54	0.45783	1.64053	0.00529619	0.204154	0.198345	1597	tags=33%, list=14%, signal=29%	FANCI/CHD7/FANCL/PEX11B/PEX12/UBE2T/ERCC4/PEX6/CTH/FANCG/FANCF/BLNK/BCOR/PALB2/FANCB/RAD51C/PEX5/PEX2
GOCC_CHROMOSOME_TELOMERIC_REPEAT_REGION	GOCC_CHROMOSOME_TELOMERIC_REPEAT_REGION	GOCC_CHROMOSOME_TELOMERIC_REPEAT_REGION	11	0.664552	1.64049	0.0139656	0.345907	0.336065	2241	tags=55%, list=19%, signal=44%	TEN1/ACD/STN1/XRCC5/XRCC6/CTC1
GOBP_MRNA_METHYLATION	GOBP_MRNA_METHYLATION	GOBP_MRNA_METHYLATION	15	0.612979	1.64011	0.0167664	0.381728	0.370867	3530	tags=80%, list=31%, signal=56%	VIRMA/CBLL1/TRMT6/TRMT61A/METTL14/CMTR2/CMTR1/NSUN2/ZC3H13/TRMT10C/METTL8/METTL16
GOBP_DNA_STRAND_ELONGATION	GOBP_DNA_STRAND_ELONGATION	GOBP_DNA_STRAND_ELONGATION	31	0.510217	1.63971	0.0200139	0.423666	0.411611	2560	tags=45%, list=22%, signal=35%	MRE11/RFC4/RFC3/RUVBL1/MCM4/POLD3/PCNA/POLD2/POLE/POLE3/ACTL6A/LIG3/NBN/UCHL5
GOCC_SPINDLE_POLE_CENTROSOME	GOCC_SPINDLE_POLE_CENTROSOME	GOCC_SPINDLE_POLE_CENTROSOME	12	0.646961	1.63808	0.0149894	0.36032	0.350068	2970	tags=58%, list=26%, signal=43%	ABRAXAS2/SPOUT1/NDE1/UBXN2B/AURKC/NUMA1/MISP
HP_LOW_APGAR_SCORE	HP_LOW_APGAR_SCORE	HP_LOW_APGAR_SCORE	7	0.751443	1.63684	0.0127506	0.331912	0.322468	1845	tags=57%, list=16%, signal=48%	PLPBP/PNPO/PDHA1/ALDH7A1
HP_APLASIA_HYPOPLASIA_OF_THE_CEREBELLUM	HP_APLASIA_HYPOPLASIA_OF_THE_CEREBELLUM	HP_APLASIA_HYPOPLASIA_OF_THE_CEREBELLUM	308	0.352304	1.6367	2.29531e-05	0.00376032	0.00365333	3481	tags=39%, list=30%, signal=28%	ATP5F1A/CCDC32/WASHC5/VPS35L/MRE11/CPLANE1/CHD7/PMM2/TOGARAM1/RXYLT1/KIAA0586/NSD2/B3GALNT2/EPG5/ACD/VPS13B/IQCB1/TUBGCP4/PIBF1/TRRAP/CENPF/DHFR/PDE6D/SASS6/CDH23/GFM2/SACS/EXOSC8/NUP88/DKC1/ARMC9/LMNB1/MSTO1/NDE1/POLR3A/NSD1/NMNAT1/WDR35/CDC40/COG1/GPSM2/BCOR/PIGN/SMARCC2/FANCB/CPT2/POMT2/PCYT1A/TOE1/ATG5/CBY1/CEP104/PIK3CA/NIPBL/ARID2/ALG6/TAF1/GJB2/SUFU/SLC9A6/B4GAT1/ERCC1/RTTN/ERCC2/TSEN15/AR…
GOMF_MHC_PROTEIN_BINDING	GOMF_MHC_PROTEIN_BINDING	GOMF_MHC_PROTEIN_BINDING	22	0.557628	1.63621	0.0194695	0.417418	0.405541	28	tags=9%, list=0%, signal=9%	ATP5F1B/ATP5F1A
GOCC_RNA_POLYMERASE_COMPLEX	GOCC_RNA_POLYMERASE_COMPLEX	GOCC_RNA_POLYMERASE_COMPLEX	91	0.409866	1.63558	0.00617253	0.224706	0.218313	2036	tags=30%, list=18%, signal=25%	TENT2/TRRAP/POLR1E/SUPT3H/POLR3A/GTF2H2/ERCC3/RECQL5/POLR3H/MNAT1/CRCP/POLR1A/TAF5/MMS19/LEO1/TAF11/PEX2/CDC73/POLR1C/RPAP2/TAF1/POLR3F/RPRD1A/ERCC2/GTF2H2C/POLR3K/GTF2F2
GOBP_MITOCHONDRIAL_RESPIRASOME_ASSEMBLY	GOBP_MITOCHONDRIAL_RESPIRASOME_ASSEMBLY	GOBP_MITOCHONDRIAL_RESPIRASOME_ASSEMBLY	5	0.831785	1.63497	0.00712546	0.243526	0.236597	416	tags=40%, list=4%, signal=39%	RAB5IF/COX7A1
HP_ABNORMAL_URINE_CARBOXYLIC_ACID_LEVEL	HP_ABNORMAL_URINE_CARBOXYLIC_ACID_LEVEL	HP_ABNORMAL_URINE_CARBOXYLIC_ACID_LEVEL	35	0.502688	1.63489	0.0152514	0.363686	0.353338	1599	tags=20%, list=14%, signal=17%	ATP5F1E/ATP5F1D/UMPS/DBT/CLPB/AGK/OXCT1
GOBP_REGULATION_OF_MIRNA_CATABOLIC_PROCESS	GOBP_REGULATION_OF_MIRNA_CATABOLIC_PROCESS	GOBP_REGULATION_OF_MIRNA_CATABOLIC_PROCESS	5	0.831471	1.63436	0.00726381	0.246891	0.239866	613	tags=40%, list=5%, signal=38%	TENT2/ZSWIM8
GOCC_SPINDLE	GOCC_SPINDLE	GOCC_SPINDLE	289	0.353735	1.63411	1.02109e-05	0.00192373	0.001869	3535	tags=38%, list=31%, signal=27%	RTRAF/ABRAXAS2/KLHL42/TUBG1/SPOUT1/TBL1X/CEP85/TOGARAM1/RMDN2/CEP295/CDC6/IQCB1/TUBGCP4/MAD2L1/CENPF/KLHL22/HMMR/POC1A/ECT2/KIFAP3/FRY/RAB11FIP4/PARP4/EML2/FBXO5/NDE1/KIFC1/POC1B/UBXN2B/KIF3A/GPSM2/KATNAL1/HAUS3/HAUS5/MMS19/CNTRL/CEP104/CDC25B/NUDC/SAC3D1/ACOT13/TTL/LIMK2/DYNC1LI1/KNSTRN/PHLPP2/IK/ERCC2/SPAST/AURKC/ARL3/BRCC3/BOD1L1/SPAG8/CEP63/TNKS/VPS4B/CDC14A/TPPP/ARHGEF2/BIRC6/MAP2K5/KATNA1/E…
GOBP_POSITIVE_REGULATION_OF_CYCLIC_NUCLEOTIDE_PHOSPHODIESTERASE_ACTIVITY	GOBP_POSITIVE_REGULATION_OF_CYCLIC_NUCLEOTIDE_PHOSPHODIESTERASE_ACTIVITY	GOBP_POSITIVE_REGULATION_OF_CYCLIC_NUCLEOTIDE_PHOSPHODIESTERASE_ACTIVITY	4	0.887687	1.63401	0.00480215	0.193769	0.188256	3	tags=25%, list=0%, signal=25%	RACK1
GOBP_SISTER_CHROMATID_COHESION	GOBP_SISTER_CHROMATID_COHESION	GOBP_SISTER_CHROMATID_COHESION	40	0.486025	1.63377	0.00881293	0.272748	0.264988	3473	tags=50%, list=30%, signal=35%	MRE11/TENT4A/SLF2/CTCF/SGO2/RAD51C/NIPBL/TNKS/SMC5/HDAC8/ESPL1/RAD21/CHTF8/FEN1/STAG1/SMC3/ATRX/WAPL/BUB1B/SMC1A
GOBP_GENERATION_OF_PRECURSOR_METABOLITES_AND_ENERGY	GOBP_GENERATION_OF_PRECURSOR_METABOLITES_AND_ENERGY	GOBP_GENERATION_OF_PRECURSOR_METABOLITES_AND_ENERGY	351	0.347493	1.63308	1.52513e-05	0.00267288	0.00259683	801	tags=9%, list=7%, signal=9%	ATP5F1E/ATP5MG/ATP5ME/ATP5MF/ATP5PF/ATP5F1B/ATP5IF1/ATP5PD/ATP5PO/ATP5F1C/ATP5PB/ATP5F1A/SELENOS/ATP5F1D/NOP53/NIPSNAP2/RUBCNL/ETFRF1/IDO1/DHTKD1/IDH3A/COX7A1/P4HA2/PASK/PPARA/MYBBP1A/FDX2/COA6/AFG1L/HMGCS2/SUCLA2/MTFR2
GOCC_OUTER_MEMBRANE	GOCC_OUTER_MEMBRANE	GOCC_OUTER_MEMBRANE	174	0.372842	1.63189	0.000455384	0.0379201	0.0368412	3092	tags=30%, list=27%, signal=23%	ATP5MC2/ATP5MC3/STMP1/NIPSNAP2/SPART/TRAPPC2B/TOMM70/QTRT2/MIGA1/BMF/MIGA2/GPAM/CLMN/LRRK2/SYNE2/PI4KB/MSTO1/AIFM2/AGK/BPHL/MTOR/RETSAT/RTN4IP1/DNM1L/FUNDC1/MIEF1/TIGAR/AMBRA1/USP30/RPS6KB1/APOO/PGAM5/SLC24A1/TRAF3IP3/EXD2/GDAP1/MTERF3/TRIM14/KRAS/AGPAT5/BAK1/IMMT/SYNE1/VDAC3/ACACB/MYO19/TMEM109/DHCR7/VDAC1/HK1/TOMM5/MTX1/NLRX1
HP_UPPER_LIMB_UNDERGROWTH	HP_UPPER_LIMB_UNDERGROWTH	HP_UPPER_LIMB_UNDERGROWTH	53	0.45663	1.63169	0.004753	0.193614	0.188105	1849	tags=32%, list=16%, signal=27%	VPS35L/EXOC6B/CCNQ/FANCI/CHD7/FANCL/IFT81/UBE2T/ERCC4/FANCG/FANCF/PALB2/FANCB/RAD51C/SF3B4/NIPBL/DHODH
GOBP_POSITIVE_REGULATION_OF_INNATE_IMMUNE_RESPONSE	GOBP_POSITIVE_REGULATION_OF_INNATE_IMMUNE_RESPONSE	GOBP_POSITIVE_REGULATION_OF_INNATE_IMMUNE_RESPONSE	96	0.40523	1.6293	0.0019607	0.109047	0.105944	3218	tags=38%, list=28%, signal=27%	NECTIN2/CGAS/TOMM70/CADM1/TRAF6/AIM2/TIRAP/GBP5/USP27X/NLRC4/CLNK/NMI/NLRC5/MED1/FADD/FPR2/FCN1/TRIM6/CCL5/LILRA2/PAK1/POLR3F/XRCC5/CASP6/XRCC6/IRF3/PRKDC/MAP3K7/TRIM5/POLR3B/DHX9/IKBKE/CD1D/UBE2K/RIOK3/ADAM8
GOBP_PROTECTION_FROM_NON_HOMOLOGOUS_END_JOINING_AT_TELOMERE	GOBP_PROTECTION_FROM_NON_HOMOLOGOUS_END_JOINING_AT_TELOMERE	GOBP_PROTECTION_FROM_NON_HOMOLOGOUS_END_JOINING_AT_TELOMERE	7	0.74798	1.6293	0.0138534	0.345459	0.335629	1832	tags=57%, list=16%, signal=48%	ACD/ERCC4/TFIP11/ERCC1
GOCC_CHROMOSOMAL_REGION	GOCC_CHROMOSOMAL_REGION	GOCC_CHROMOSOMAL_REGION	253	0.357243	1.62928	5.75503e-05	0.00760876	0.00739227	4410	tags=51%, list=38%, signal=32%	CENPX/TEN1/MRE11/RAD51AP1/WRAP53/NCAPD2/SPOUT1/UHRF2/PHF6/GATAD2B/ACD/POLD1/MAD2L1/CDK2/ERCC4/STN1/CENPF/MCM4/CTCF/ZBTB48/HELLS/NDE1/PCNA/CENPB/SGO2/TFIP11/CENPQ/GPATCH11/MEN1/CENPM/KMT5C/CDC73/SUV39H1/CENPT/DYNC1LI1/KNSTRN/ERCC1/TEP1/XRCC5/DCTN5/AURKC/KANSL1/BOD1L1/XRCC6/TNKS/SMC5/CENPL/RBBP7/CTC1/MCM6/DYNC1LI2/PHF2/PRKDC/NBN/CENPE/SETX/SSB/AHCTF1/RAD21/MIS18BP1/CHMP7/XRCC3/IKZF1/DCTN3/KAT8/FEN1…
GOBP_POSITIVE_REGULATION_OF_DOUBLE_STRAND_BREAK_REPAIR_VIA_NONHOMOLOGOUS_END_JOINING	GOBP_POSITIVE_REGULATION_OF_DOUBLE_STRAND_BREAK_REPAIR_VIA_NONHOMOLOGOUS_END_JOINING	GOBP_POSITIVE_REGULATION_OF_DOUBLE_STRAND_BREAK_REPAIR_VIA_NONHOMOLOGOUS_END_JOINING	13	0.630237	1.62766	0.026496	0.480973	0.467288	525	tags=31%, list=5%, signal=29%	SHLD2/WRAP53/DTX3L/SHLD1
GOBP_DNA_DEPENDENT_DNA_REPLICATION_MAINTENANCE_OF_FIDELITY	GOBP_DNA_DEPENDENT_DNA_REPLICATION_MAINTENANCE_OF_FIDELITY	GOBP_DNA_DEPENDENT_DNA_REPLICATION_MAINTENANCE_OF_FIDELITY	35	0.500389	1.62741	0.0158324	0.368568	0.358081	2280	tags=40%, list=20%, signal=32%	CENPX/MRE11/FBH1/POLD1/MCM9/SMARCAL1/PCNA/ZNF830/FAM111A/POLE/SAMHD1/BOD1L1/EXD2/GEN1
GOBP_NEGATIVE_REGULATION_OF_RNA_CATABOLIC_PROCESS	GOBP_NEGATIVE_REGULATION_OF_RNA_CATABOLIC_PROCESS	GOBP_NEGATIVE_REGULATION_OF_RNA_CATABOLIC_PROCESS	56	0.450276	1.62634	0.00461037	0.1909	0.185468	2971	tags=41%, list=26%, signal=31%	TENT4B/TENT2/TENT5A/TENT4A/TENT5C/TIRAP/DKC1/ELAVL4/TRDMT1/NRDE2/NBAS/DHX34/PHAX/THRAP3/MYD88/TAF15/NSUN2/SLIRP/EIF4ENIF1/DHX9/IKBKE/LARP4B/FMR1
HP_CLONUS	HP_CLONUS	HP_CLONUS	65	0.438865	1.62598	0.00747603	0.249289	0.242196	2690	tags=35%, list=23%, signal=27%	SPART/HIKESHI/PLPBP/WASHC5/PRUNE1/SELENOI/SLC39A14/GFM2/NIPA1/LMNB1/ZFYVE27/ALS2/POMT2/CCT5/SPAST/USP8/HTT/GBA2/SETX/ANO10/SYNE1/TANGO2/CAPN1
GOBP_ESTABLISHMENT_OF_PROTEIN_LOCALIZATION_TO_CHROMOSOME	GOBP_ESTABLISHMENT_OF_PROTEIN_LOCALIZATION_TO_CHROMOSOME	GOBP_ESTABLISHMENT_OF_PROTEIN_LOCALIZATION_TO_CHROMOSOME	20	0.57111	1.62421	0.0123578	0.326767	0.31747	4392	tags=80%, list=38%, signal=50%	WRAP53/ACD/DKC1/CCT3/CCT5/NIPBL/CCT2/CCT6A/SPIDR/RUVBL2/SGF29/CCT7/CCT4/POT1/TERF1/TCP1
GOMF_NUCLEASE_ACTIVITY	GOMF_NUCLEASE_ACTIVITY	GOMF_NUCLEASE_ACTIVITY	161	0.374523	1.62221	0.000419641	0.0353342	0.0343288	3861	tags=50%, list=34%, signal=33%	TRIR/MRE11/INTS11/RIDA/TDP1/RPP38/POLD1/RCL1/ERCC4/NYNRIN/DFFB/RPP40/ERI2/RNASEL/EXOSC8/RPP14/PELO/TEFM/POP5/TOE1/ENPP1/PAN3/RAD51C/FAN1/CNOT6L/NOB1/ERI1/XRN1/MRPL44/EXOSC3/APTX/ANGEL1/EXOSC5/ERCC1/MBD4/CPSF3/TSEN15/POLE/SAMHD1/EXD2/DROSHA/AEN/DBR1/DIS3/RNASEH1/DXO/GEN1/TSNAX/SLFN13/USB1/EXOSC7/CNOT6/XRCC3/AGO1/FEN1/EDC3/PGBD5/G3BP1/DICER1/SETMAR/DCP2/NUDT12/PMS2/APEX2/APEX1/POP7/EXOSC2/DNASE1L3/…
GOCC_NUCLEAR_REPLICATION_FORK	GOCC_NUCLEAR_REPLICATION_FORK	GOCC_NUCLEAR_REPLICATION_FORK	21	0.564205	1.62078	0.0153708	0.363686	0.353338	3819	tags=62%, list=33%, signal=41%	SMARCAD1/POLD1/SMARCAL1/POLD3/PCNA/POLD2/BAZ1B/WDHD1/ZMIZ2/PRIM1/TIMELESS/POLA1/TIPIN
HP_ASPIRATION_PNEUMONIA	HP_ASPIRATION_PNEUMONIA	HP_ASPIRATION_PNEUMONIA	50	0.455731	1.61933	0.0102331	0.296931	0.288483	2452	tags=38%, list=21%, signal=30%	SELENON/MAP3K20/PMM2/KIAA0586/LMNB1/EPM2A/PIGN/SMARCC2/PTCD3/ARID2/TAF1/PDHA1/KNSTRN/SP110/ARID1B/GLB1/SOX4/SAMD9/KDM6A
GOBP_REGULATION_OF_CHROMOSOME_SEPARATION	GOBP_REGULATION_OF_CHROMOSOME_SEPARATION	GOBP_REGULATION_OF_CHROMOSOME_SEPARATION	53	0.452864	1.61823	0.0057416	0.214963	0.208847	3427	tags=55%, list=30%, signal=39%	CDC6/MAD2L1/CENPF/KLHL22/FBXO5/ANAPC1/CSNK2A1/LCMT1/DYNC1LI1/PCID2/IK/RIOK2/GEN1/CENPE/ESPL1/ANAPC7/RAD21/XRCC3/ANAPC5/NUMA1/CHFR/PTTG1/BUB3/CDC16/TACC3/TPR/CCNB1/ZNF207/BUB1B
GOBP_NUCLEOBASE_BIOSYNTHETIC_PROCESS	GOBP_NUCLEOBASE_BIOSYNTHETIC_PROCESS	GOBP_NUCLEOBASE_BIOSYNTHETIC_PROCESS	18	0.582048	1.6182	0.0223402	0.446568	0.433861	2390	tags=44%, list=21%, signal=35%	UMPS/PPAT/MTOR/CTPS1/DHODH/SHMT1/PRTFDC1/GART
GOBP_NEURON_DEATH_IN_RESPONSE_TO_HYDROGEN_PEROXIDE	GOBP_NEURON_DEATH_IN_RESPONSE_TO_HYDROGEN_PEROXIDE	GOBP_NEURON_DEATH_IN_RESPONSE_TO_HYDROGEN_PEROXIDE	5	0.822649	1.61701	0.00933913	0.281519	0.273509	3	tags=20%, list=0%, signal=20%	RACK1
HP_CLUBBING_OF_TOES	HP_CLUBBING_OF_TOES	HP_CLUBBING_OF_TOES	22	0.550919	1.61653	0.0215189	0.437288	0.424846	1433	tags=41%, list=12%, signal=36%	FANCI/FANCL/UBE2T/ERCC4/FANCG/FANCF/PALB2/FANCB/RAD51C
GOCC_TRANSCRIPTION_FACTOR_TFIIH_HOLO_COMPLEX	GOCC_TRANSCRIPTION_FACTOR_TFIIH_HOLO_COMPLEX	GOCC_TRANSCRIPTION_FACTOR_TFIIH_HOLO_COMPLEX	10	0.677348	1.61626	0.0284899	0.4947	0.480625	1979	tags=60%, list=17%, signal=50%	GTF2H2/ERCC3/MNAT1/MMS19/ERCC2/GTF2H2C
GOMF_HISTONE_BINDING	GOMF_HISTONE_BINDING	GOMF_HISTONE_BINDING	186	0.365835	1.61402	0.000473232	0.0386954	0.0375944	3484	tags=41%, list=30%, signal=29%	HPF1/ATAD2/WRAP53/KDM5B/HDGFL2/NCAPD2/TBL1X/UHRF2/PHF6/GRWD1/DTX3L/IPO9/SAP30L/SCMH1/KMT2A/HINFP/RNF20/ZCWPW1/PHF13/MYSM1/PRMT6/CHD8/ASF1A/YEATS4/SUZ12/SMARCC2/MSH6/KMT5C/RSF1/KAT5/SART3/TAF1/THAP7/BRD1/MBTD1/BAZ1B/DPF3/SFMBT1/ATAD2B/SMARCC1/TNKS/RBBP7/SBNO2/NAP1L4/MLLT1/KDM8/SBNO1/PHF2/SPIN1/VPS72/USP49/PYGO2/KAT8/KDM5A/DPF2/SMARCA2/BRD4/PHC2/NCAPD3/FMR1/CD1D/ATRX/SGF29/CDYL/SUPT6H/SPTY2D1/KAT7/…
HP_ARTERIOVENOUS_MALFORMATION	HP_ARTERIOVENOUS_MALFORMATION	HP_ARTERIOVENOUS_MALFORMATION	36	0.497056	1.61378	0.00892367	0.274485	0.266675	2213	tags=42%, list=19%, signal=34%	FANCI/FANCL/UBE2T/ERCC4/FANCG/FANCF/PALB2/FANCB/RAD51C/PIK3CA/ARHGAP31/GLMN/NOTCH1/SMAD4/KRAS
HP_TOE_SYNDACTYLY	HP_TOE_SYNDACTYLY	HP_TOE_SYNDACTYLY	136	0.385452	1.6136	0.00071056	0.0528272	0.0513241	3271	tags=40%, list=28%, signal=29%	SMARCAD1/CPLANE1/OTUD6B/CCNQ/FANCI/FANCL/TTC21B/UBE2T/ERCC4/USP27X/PDE6D/GNE/CTCF/POLR3A/NSD1/CLCN4/CSGALNACT1/FANCG/NXN/FANCF/BCOR/LMBR1/PALB2/FANCB/BBS7/FTSJ1/RAD51C/SF3B4/PIK3CA/SMO/BMS1/NIPBL/TTI2/ARHGAP31/HDAC4/SMAD4/PSMD12/GRIP1/HDAC8/RAI1/RAD21/TRIO/NSUN2/CRKL/STAG1/BRD4/MRPS28/SMC3/DHCR7/ADNP/IFT80/ZNF41/DYRK1A/TCTN3
HP_INTERCOSTAL_MUSCLE_WEAKNESS	HP_INTERCOSTAL_MUSCLE_WEAKNESS	HP_INTERCOSTAL_MUSCLE_WEAKNESS	5	0.820681	1.61315	0.0097542	0.287199	0.279027	250	tags=40%, list=2%, signal=39%	SELENON/MAP3K20
HP_HYPOPLASTIC_FINGERNAIL	HP_HYPOPLASTIC_FINGERNAIL	HP_HYPOPLASTIC_FINGERNAIL	31	0.501555	1.61187	0.0237044	0.45687	0.443871	2817	tags=39%, list=24%, signal=29%	WASHC5/PIGN/SMARCC2/ARID2/GJB2/CENPT/ARHGAP31/ARID1B/NOTCH1/MBTPS2/SOX4/DPF2
GOCC_U2_TYPE_SPLICEOSOMAL_COMPLEX	GOCC_U2_TYPE_SPLICEOSOMAL_COMPLEX	GOCC_U2_TYPE_SPLICEOSOMAL_COMPLEX	82	0.414557	1.61134	0.00511516	0.200248	0.194551	3639	tags=48%, list=32%, signal=33%	YJU2/CRNKL1/ISY1/CWC15/PRPF4/CDC40/PRPF40B/PLRG1/TFIP11/MFAP1/SF3B4/SNW1/PRPF3/XAB2/IK/CWC27/AQR/SF3A3/LUC7L3/CWC22/WBP4/RBMX2/RNF113A/CDC5L/PRPF19/LSM6/SF3B3/SNRNP200/PPIE/SNRNP40/GCFC2/PRPF40A/DHX8/SNRPF/LSM8/BUD13/SART1/PRPF31/SF3B6
HP_HETERONYMOUS_HEMIANOPIA	HP_HETERONYMOUS_HEMIANOPIA	HP_HETERONYMOUS_HEMIANOPIA	14	0.614468	1.61097	0.0212281	0.434125	0.421773	3004	tags=64%, list=26%, signal=48%	CDH23/MEN1/PIK3CA/SMO/SUFU/TRAF7/BRAF/BAP1/AIP
GOBP_TRANSCRIPTION_ELONGATION_FROM_RNA_POLYMERASE_II_PROMOTER	GOBP_TRANSCRIPTION_ELONGATION_FROM_RNA_POLYMERASE_II_PROMOTER	GOBP_TRANSCRIPTION_ELONGATION_FROM_RNA_POLYMERASE_II_PROMOTER	52	0.450125	1.61002	0.00886871	0.273447	0.265667	3672	tags=40%, list=32%, signal=28%	ELOB/ELOA/ERCC3/RECQL5/WDR43/CDK13/LEO1/CDC73/AXIN1/PCID2/ELP4/GTF2F2/SUPT16H/EAF2/BRD4/GTF2F1/SUPT6H/CTR9/NELFCD/RNF8/SETD2
GOBP_NEGATIVE_REGULATION_OF_GLYCOGEN_METABOLIC_PROCESS	GOBP_NEGATIVE_REGULATION_OF_GLYCOGEN_METABOLIC_PROCESS	GOBP_NEGATIVE_REGULATION_OF_GLYCOGEN_METABOLIC_PROCESS	6	0.772439	1.61	0.0269625	0.483424	0.469669	1419	tags=50%, list=12%, signal=44%	SELENOS/PASK/ENPP1
HP_DISPLACEMENT_OF_THE_URETHRAL_MEATUS	HP_DISPLACEMENT_OF_THE_URETHRAL_MEATUS	HP_DISPLACEMENT_OF_THE_URETHRAL_MEATUS	235	0.356045	1.60991	0.000113795	0.0125481	0.0121911	3791	tags=40%, list=33%, signal=27%	ADA2/UFD1/WASHC5/FANCI/WRAP53/KDM5B/FANCL/PEX11B/GATAD2B/KIAA0586/CDC6/NSD2/PEX12/EPG5/UBE2T/FGFRL1/ERCC4/SEC24C/ORC6/PEX6/DKC1/BICRA/POLR3A/NSD1/PCNT/WDR35/FANCG/WWOX/COG1/FANCF/BCOR/PIGN/SMARCC2/PALB2/MTOR/FANCB/RAD51C/PEX5/PEX2/KAT5/NIPBL/ARID2/RTTN/POLE/ARID1B/FZD2/EHMT1/KANSL1/ABL1/SMAD4/KRAS/CTC1/PSMD12/TTC37/GABRD/SOX4/SAMD9/KDM6A/GRIP1/USB1/HDAC8/RAD21/NSUN2/PIGG/LETM1/MTM1/DPF2/SMARCA2/B…
GOBP_REGULATION_OF_SISTER_CHROMATID_COHESION	GOBP_REGULATION_OF_SISTER_CHROMATID_COHESION	GOBP_REGULATION_OF_SISTER_CHROMATID_COHESION	17	0.5825	1.60939	0.0340674	0.542841	0.527396	3323	tags=59%, list=29%, signal=42%	SLF2/CTCF/TNKS/SMC5/HDAC8/ESPL1/RAD21/FEN1/ATRX/WAPL
GOBP_NUCLEOBASE_CONTAINING_SMALL_MOLECULE_METABOLIC_PROCESS	GOBP_NUCLEOBASE_CONTAINING_SMALL_MOLECULE_METABOLIC_PROCESS	GOBP_NUCLEOBASE_CONTAINING_SMALL_MOLECULE_METABOLIC_PROCESS	371	0.341318	1.60935	1.3996e-05	0.00248173	0.00241112	1089	tags=12%, list=9%, signal=11%	ATP5F1E/ATP5MG/ATP5MC2/ATP5ME/ATP5MF/ATP5MC3/ATP5PF/ATP5F1B/ATP5PD/ADA2/ATP5PO/ATP5F1C/ATP5PB/ATP5F1A/ATP5MC1/ATP5F1D/IDO1/NAXE/PMM2/DHTKD1/NAXD/UMPS/DCAKD/GUCY1A1/EFL1/GPAM/PPARA/LRRK2/APOBEC3G/GUCY1B1/HMGCS2/PPAT/SUCLA2/PPT2/GNE/PDK4/FUT8/MPI/UNG/NMNAT1/MCCC2/GIMAP7/CSGALNACT1
HP_TRACHEOESOPHAGEAL_FISTULA	HP_TRACHEOESOPHAGEAL_FISTULA	HP_TRACHEOESOPHAGEAL_FISTULA	59	0.440256	1.60861	0.00826232	0.264394	0.256872	2241	tags=34%, list=19%, signal=27%	BUD23/CYBC1/METTL27/FANCI/WRAP53/CHD7/FANCL/UBE2T/ERCC4/DKC1/FANCG/FANCF/PALB2/FANCB/RAD51C/POLR1C/BAZ1B/RFC2/FBN2/CTC1
GOBP_RNA_GUANINE_N7_METHYLATION	GOBP_RNA_GUANINE_N7_METHYLATION	GOBP_RNA_GUANINE_N7_METHYLATION	5	0.818209	1.60829	0.00989255	0.290079	0.281825	710	tags=40%, list=6%, signal=38%	BUD23/WDR4
GOBP_POSITIVE_REGULATION_OF_TRANSCRIPTION_BY_RNA_POLYMERASE_I	GOBP_POSITIVE_REGULATION_OF_TRANSCRIPTION_BY_RNA_POLYMERASE_I	GOBP_POSITIVE_REGULATION_OF_TRANSCRIPTION_BY_RNA_POLYMERASE_I	19	0.575885	1.608	0.0180164	0.398679	0.387335	1480	tags=42%, list=13%, signal=37%	WDR75/UBTF/DHX33/IPPK/UTP15/MTOR/WDR43/HEATR1
GOMF_VITAMIN_B6_BINDING	GOMF_VITAMIN_B6_BINDING	GOMF_VITAMIN_B6_BINDING	28	0.51007	1.60736	0.0105638	0.302912	0.294294	1057	tags=25%, list=9%, signal=23%	PLPBP/KYAT3/SRR/SPTLC1/PNPO/CTH/NFS1
HP_EMBRYONAL_NEOPLASM	HP_EMBRYONAL_NEOPLASM	HP_EMBRYONAL_NEOPLASM	47	0.460747	1.60722	0.00926563	0.281519	0.273509	3672	tags=53%, list=32%, signal=36%	TRIM37/NSD1/WWOX/BCL10/SMARCC2/PALB2/PIK3CA/CDC73/ARID2/ARID1B/HDAC4/TTC37/SKIV2L/SOX4/REST/DPF2/BUB3/STK11/DICER1/CDKN1C/BUB1B/SLC37A4/CEP57/APC/SETD2
GOCC_HISTONE_METHYLTRANSFERASE_COMPLEX	GOCC_HISTONE_METHYLTRANSFERASE_COMPLEX	GOCC_HISTONE_METHYLTRANSFERASE_COMPLEX	52	0.449108	1.60638	0.00917191	0.279836	0.271874	3696	tags=52%, list=32%, signal=35%	PRDM4/RUVBL1/KMT2A/PRMT5/CHD8/TEX10/SUZ12/MEN1/HCFC2/TAF1/KMT2B/KANSL1/BOD1L1/RBBP7/NCOA6/KDM6A/MGA/ASH2L/KAT8/RUVBL2/EZH1/WDR82/CXXC1/SETD1B/PRPF31/PHF20/C17orf49
GOBP_HISTONE_METHYLATION	GOBP_HISTONE_METHYLATION	GOBP_HISTONE_METHYLATION	115	0.390623	1.60411	0.0017959	0.104914	0.101929	3672	tags=47%, list=32%, signal=32%	NSD3/PRDM4/SETDB1/NSD2/KMT2A/PRMT5/CTCF/RNF20/PRMT6/NSD1/N6AMT1/BCOR/SUZ12/MEN1/KANSL3/SETD7/ARID4A/NFYB/KMT5C/IWS1/SNW1/SUV39H1/KMT2B/ZNF274/EHMT1/KANSL1/EHMT2/SMAD4/KDM3A/KDM6A/ASH2L/SETD3/PYGO2/KAT8/BRD4/EZH1/SETMAR/WDR82/ATRX/PRMT1/SUPT6H/PRDM2/KMT5A/PRMT7/CTR9/PWP1/CXXC1/PRMT2/SETD5/CHTOP/SETD1B/NFYC/PHF20/SETD2
HP_ABNORMALITY_OF_BONE_MARROW_CELL_MORPHOLOGY	HP_ABNORMALITY_OF_BONE_MARROW_CELL_MORPHOLOGY	HP_ABNORMALITY_OF_BONE_MARROW_CELL_MORPHOLOGY	140	0.3789	1.60335	0.0020281	0.110752	0.107601	2686	tags=33%, list=23%, signal=26%	ADA2/FANCI/WRAP53/FANCL/NAXD/EFL1/UBE2T/ACD/ERCC4/STN1/NLRC4/DHFR/PSTPIP1/SMARCAL1/DKC1/PRKCD/MYSM1/ANAPC1/SLC35A1/FIP1L1/ANKRD26/CLPB/FANCF/BCOR/ZCCHC8/ERCC6L2/CIITA/PALB2/FANCB/LRBA/LPIN2/MTRR/MTHFD1/SP110/PCCB/SRP54/KRAS/CTC1/DDX41/SAMD9/NBN/PGM3/USB1/FARSB/IKZF1/RFX5
HP_ABNORMAL_DUODENUM_MORPHOLOGY	HP_ABNORMAL_DUODENUM_MORPHOLOGY	HP_ABNORMAL_DUODENUM_MORPHOLOGY	53	0.448625	1.60309	0.00642602	0.228558	0.222055	1930	tags=34%, list=17%, signal=28%	FANCI/CHD7/FANCL/UBE2T/ERCC4/CENPF/CDKN2C/PLA2G4A/FANCG/FANCF/PIGN/PALB2/MEN1/FANCB/RAD51C/SUFU/RTTN/ARID1B
GOBP_ORGANOPHOSPHATE_BIOSYNTHETIC_PROCESS	GOBP_ORGANOPHOSPHATE_BIOSYNTHETIC_PROCESS	GOBP_ORGANOPHOSPHATE_BIOSYNTHETIC_PROCESS	386	0.338123	1.6024	5.66606e-06	0.00116985	0.00113656	1997	tags=17%, list=17%, signal=15%	ATP5F1E/ATP5MG/ATP5MC2/ATP5ME/ATP5MF/ATP5MC3/ATP5PF/ATP5F1B/ATP5PD/ATP5PO/ATP5F1C/ATP5PB/ATP5F1A/ATP5MC1/ATP5F1D/IDO1/HDHD5/NAXD/UMPS/DCAKD/GUCY1A1/GPAM/SELENOI/PPARA/SPTLC1/PNPO/GUCY1B1/HMGCS2/IPPK/PPAT/PPT2/PDK4/SYNJ1/P2RY1/SOCS6/PI4KB/PLA2G4A/DGKE/NMNAT1/NFS1/SOCS7/DOLPP1/MBOAT2/PIGN/PI4K2A/PCYT1A/DGKA/CTPS1/CISH/MT-ATP8/PIK3CA/PIGM/DLAT/OSBP/NMNAT3/PDHA1/MTHFD1/SOCS4/INPP4B/DHODH/INPP5J/GK5/S…
GOCC_TRNA_METHYLTRANSFERASE_COMPLEX	GOCC_TRNA_METHYLTRANSFERASE_COMPLEX	GOCC_TRNA_METHYLTRANSFERASE_COMPLEX	7	0.735422	1.60195	0.0162076	0.374663	0.364003	710	tags=43%, list=6%, signal=40%	TRMT6/TRMT61A/WDR4
GOCC_CILIARY_TIP	GOCC_CILIARY_TIP	GOCC_CILIARY_TIP	34	0.489669	1.60171	0.0198632	0.421659	0.409661	3170	tags=47%, list=28%, signal=34%	TTC21B/IFT81/KIFAP3/TRAF3IP1/ARMC9/WDR35/KIF3A/TTC26/IFT74/SMO/SUFU/IFT122/IFT20/KIF3B/IFT52/IFT80
GOBP_PROTEIN_LOCALIZATION_TO_CHROMOSOME	GOBP_PROTEIN_LOCALIZATION_TO_CHROMOSOME	GOBP_PROTEIN_LOCALIZATION_TO_CHROMOSOME	69	0.425503	1.60095	0.00295665	0.143862	0.139769	3456	tags=43%, list=30%, signal=31%	VCPIP1/WRAP53/MRNIP/ACD/SLF2/MCM9/CTCF/DKC1/CCT3/CENPQ/CCT5/NIPBL/IK/XRCC5/TNKS/SMC5/CCT2/CCT6A/HDAC8/RAD21/CHMP7/SPIDR/RUVBL2/BUB3/ATRX/SGF29/VCP/WAPL/CCT7/GNL3L
GOBP_GROWTH_HORMONE_SECRETION	GOBP_GROWTH_HORMONE_SECRETION	GOBP_GROWTH_HORMONE_SECRETION	8	0.71206	1.59948	0.0177384	0.39491	0.383673	254	tags=25%, list=2%, signal=24%	SELENOT/CHD7
GOMF_BH_DOMAIN_BINDING	GOMF_BH_DOMAIN_BINDING	GOMF_BH_DOMAIN_BINDING	7	0.733868	1.59856	0.0167617	0.381728	0.370867	3	tags=14%, list=0%, signal=14%	RACK1
GOMF_ESTROGEN_RECEPTOR_BINDING	GOMF_ESTROGEN_RECEPTOR_BINDING	GOMF_ESTROGEN_RECEPTOR_BINDING	28	0.50708	1.59794	0.0116831	0.32016	0.31105	3898	tags=57%, list=34%, signal=38%	DCAF1/PPARGC1B/NSD1/PCNA/MED1/TRIP4/MMS19/ZNF366/NCOA6/LCOR/WIPI1/WBP2/PPID/PRMT2/STRN/PHB2
HP_DECREASED_CIRCULATING_IGG_LEVEL	HP_DECREASED_CIRCULATING_IGG_LEVEL	HP_DECREASED_CIRCULATING_IGG_LEVEL	39	0.478782	1.59781	0.0137498	0.344617	0.334811	1873	tags=33%, list=16%, signal=28%	PMM2/CD3D/EPG5/PRKCD/UNG/CD3E/CSNK2A1/JAK3/LRBA/CTPS1/KNSTRN/SP110/ERCC2
GOBP_MRNA_PROCESSING	GOBP_MRNA_PROCESSING	GOBP_MRNA_PROCESSING	385	0.336943	1.59724	1.61346e-05	0.00279517	0.00271564	4537	tags=49%, list=39%, signal=31%	NBDY/TENT4B/TENT2/MTREX/VIRMA/YJU2/TENT4A/GEMIN5/KHDC4/ESS2/PDCD11/TXNL4B/SCAF1/CSTF1/SMN2/GEMIN4/PRMT5/SUGP1/CPSF2/RNASEL/GPATCH1/RNF20/CRNKL1/PHRF1/PTBP2/ELAVL4/ISY1/RBM15/FIP1L1/CWC15/ZRANB2/PRPF4/SUGP2/CDC40/PRPF40B/PLRG1/ZCCHC8/TFIP11/RPUSD3/MFAP1/PAN3/RBM4B/CDK13/CNOT6L/SNRNP48/LEO1/ZNF830/SF3B4/IWS1/CDC73/SNW1/SART3/TIA1/TGS1/METTL14/PRPF3/CD2BP2/SNRNP27/NRDE2/CMTR2/ACIN1/XAB2/IK/RPRD1A/BA…
GOBP_MITOTIC_G2_M_TRANSITION_CHECKPOINT	GOBP_MITOTIC_G2_M_TRANSITION_CHECKPOINT	GOBP_MITOTIC_G2_M_TRANSITION_CHECKPOINT	34	0.488168	1.5968	0.0207084	0.429501	0.41728	2465	tags=38%, list=21%, signal=30%	NOP53/BABAM2/MRE11/ABRAXAS1/CDC6/MRNIP/CLSPN/ZNF830/TRIM39/BRCC3/NAE1/RINT1/NBN
HP_ABNORMAL_AORTIC_ARCH_MORPHOLOGY	HP_ABNORMAL_AORTIC_ARCH_MORPHOLOGY	HP_ABNORMAL_AORTIC_ARCH_MORPHOLOGY	29	0.504024	1.5942	0.0221271	0.444073	0.431438	1322	tags=24%, list=11%, signal=21%	UFD1/CHD7/ESS2/SEC24C/BCOR/PIGN/DGCR8
GOBP_REGULATION_OF_CYCLIC_NUCLEOTIDE_PHOSPHODIESTERASE_ACTIVITY	GOBP_REGULATION_OF_CYCLIC_NUCLEOTIDE_PHOSPHODIESTERASE_ACTIVITY	GOBP_REGULATION_OF_CYCLIC_NUCLEOTIDE_PHOSPHODIESTERASE_ACTIVITY	8	0.709228	1.59312	0.0182885	0.4024	0.39095	760	tags=25%, list=7%, signal=23%	RACK1/SLC39A14
GOMF_O_METHYLTRANSFERASE_ACTIVITY	GOMF_O_METHYLTRANSFERASE_ACTIVITY	GOMF_O_METHYLTRANSFERASE_ACTIVITY	19	0.570488	1.59293	0.0208989	0.431378	0.419104	2753	tags=53%, list=24%, signal=40%	MRM2/TRMT13/HENMT1/MRM3/FTSJ1/LCMT1/CMTR2/PCMTD2/CMTR1/PCMTD1
GOBP_SPINDLE_ORGANIZATION	GOBP_SPINDLE_ORGANIZATION	GOBP_SPINDLE_ORGANIZATION	141	0.376689	1.59195	0.00144294	0.088767	0.0862413	3602	tags=44%, list=31%, signal=31%	PTPA/WASHC5/ABRAXAS2/INTS13/TUBG1/ABRAXAS1/TOGARAM1/TUBGCP4/PIBF1/FBXO5/KIFC1/PCNT/CCDC61/GPSM2/HAUS3/GOLGA8A/HAUS5/NUDC/SAC3D1/LIMK2/GNAI1/KNSTRN/SPAST/AURKC/CEP63/TNKS/VPS4B/TPPP/KPNB1/EML1/CENPE/KIF2A/HAUS7/CEP192/ESPL1/CHMP7/CEP97/DCTN1/NUMA1/KIF3B/STAG1/CLTC/SMC3/MISP/ATRX/VCP/CENPJ/TACC3/RMDN1/TUBGCP3/INCENP/TPR/CCNB1/ZNF207/DYNC1H1/HAUS2/SMC1A/HDAC3/CHMP6/RCC1/GOLGA2/UVRAG
GOBP_REGULATION_OF_PHOSPHOLIPID_TRANSLOCATION	GOBP_REGULATION_OF_PHOSPHOLIPID_TRANSLOCATION	GOBP_REGULATION_OF_PHOSPHOLIPID_TRANSLOCATION	4	0.864615	1.59154	0.0111793	0.31408	0.305144	1027	tags=75%, list=9%, signal=68%	ATP8A1/PRKCD/ABCB4
GOBP_POSITIVE_REGULATION_OF_CYTOKINESIS	GOBP_POSITIVE_REGULATION_OF_CYTOKINESIS	GOBP_POSITIVE_REGULATION_OF_CYTOKINESIS	20	0.559596	1.59147	0.0158324	0.368568	0.358081	3341	tags=65%, list=29%, signal=46%	CDC6/ECT2/CDC25B/PRKCE/SPAST/AURKC/CDC14A/PKP4/KIF3B/SVIL/PKN2/CSPP1/CIT
HP_APLASIA_HYPOPLASIA_OF_THE_EARLOBES	HP_APLASIA_HYPOPLASIA_OF_THE_EARLOBES	HP_APLASIA_HYPOPLASIA_OF_THE_EARLOBES	31	0.49513	1.59122	0.0276787	0.487909	0.474027	998	tags=23%, list=9%, signal=21%	UFD1/CHD7/CDC6/VPS13B/SEC24C/POLR3A/PCNT
GOBP_TRANSCRIPTION_BY_RNA_POLYMERASE_III	GOBP_TRANSCRIPTION_BY_RNA_POLYMERASE_III	GOBP_TRANSCRIPTION_BY_RNA_POLYMERASE_III	49	0.451657	1.5911	0.0116114	0.319357	0.31027	3174	tags=43%, list=28%, signal=31%	GTF3C3/MYBBP1A/SNAPC4/GTF3C1/CHD8/POLR3H/CRCP/MTOR/BRF2/POLR1C/ICE1/POLR3F/BAZ1B/POLR3K/GTF3C5/RPTOR/NAB2/ZNF143/GTF3C6/SNAPC2/BDP1
GOMF_PSEUDOURIDINE_SYNTHASE_ACTIVITY	GOMF_PSEUDOURIDINE_SYNTHASE_ACTIVITY	GOMF_PSEUDOURIDINE_SYNTHASE_ACTIVITY	12	0.628189	1.59055	0.0244111	0.463381	0.450196	1504	tags=50%, list=13%, signal=44%	PUS7/TRUB1/DKC1/PUS10/RPUSD3/RPUSD2
GOBP_REGULATION_OF_CHROMOSOME_SEGREGATION	GOBP_REGULATION_OF_CHROMOSOME_SEGREGATION	GOBP_REGULATION_OF_CHROMOSOME_SEGREGATION	63	0.432046	1.59037	0.00855328	0.269134	0.261476	3427	tags=51%, list=30%, signal=36%	RAD18/CDC6/MAD2L1/CENPF/KLHL22/FBXO5/ANAPC1/CSNK2A1/LCMT1/DYNC1LI1/PCID2/IK/SMC5/RIOK2/GEN1/CENPE/ESPL1/ANAPC7/RAD21/XRCC3/ANAPC5/NUMA1/CHFR/PTTG1/BUB3/CDC16/TACC3/TPR/CCNB1/WAPL/ZNF207/BUB1B
GOBP_CELLULAR_RESPONSE_TO_ATP	GOBP_CELLULAR_RESPONSE_TO_ATP	GOBP_CELLULAR_RESPONSE_TO_ATP	10	0.666383	1.5901	0.0346954	0.546997	0.531434	2063	tags=50%, list=18%, signal=41%	P2RY1/TAF1/P2RY11/SSH1/TRPV1
HP_ABNORMALITY_OF_THE_URETHRA	HP_ABNORMALITY_OF_THE_URETHRA	HP_ABNORMALITY_OF_THE_URETHRA	274	0.34446	1.58955	0.000114059	0.0125481	0.0121911	3575	tags=38%, list=31%, signal=27%	ADA2/UFD1/BUD23/WASHC5/METTL27/BNC2/FANCI/WRAP53/KDM5B/FANCL/PEX11B/GATAD2B/KIAA0586/CDC6/NSD2/PEX12/EPG5/UBE2T/FGFRL1/ERCC4/SEC24C/ORC6/PEX6/DKC1/BICRA/POLR3A/NSD1/PCNT/WDR35/FANCG/WWOX/COG1/FANCF/BCOR/PIGN/SMARCC2/PALB2/MTOR/FANCB/RAD51C/PEX5/PEX2/KAT5/NIPBL/ARID2/BAZ1B/RTTN/POLE/ARID1B/FZD2/EHMT1/KANSL1/RFC2/ABL1/SMAD4/KRAS/CTC1/PSMD12/TTC37/GABRD/SOX4/SAMD9/MAP3K7/KDM6A/GRIP1/USB1/HDAC8/RAD21…
GOCC_MLL1_2_COMPLEX	GOCC_MLL1_2_COMPLEX	GOCC_MLL1_2_COMPLEX	28	0.503985	1.58819	0.013502	0.340875	0.331176	3696	tags=57%, list=32%, signal=39%	RUVBL1/KMT2A/CHD8/TEX10/MEN1/HCFC2/TAF1/KMT2B/KANSL1/MGA/ASH2L/KAT8/RUVBL2/PRPF31/PHF20/C17orf49
GOBP_RESPONSE_TO_NITRIC_OXIDE	GOBP_RESPONSE_TO_NITRIC_OXIDE	GOBP_RESPONSE_TO_NITRIC_OXIDE	15	0.592973	1.58658	0.0267975	0.482311	0.468588	2033	tags=33%, list=18%, signal=27%	ATP5F1A/CDK2/GUCY1B1/MTR/AIFM1
HP_CORTICAL_DYSPLASIA	HP_CORTICAL_DYSPLASIA	HP_CORTICAL_DYSPLASIA	65	0.427532	1.58399	0.011019	0.311009	0.30216	3425	tags=40%, list=30%, signal=28%	WASHC4/TUBG1/KDM5B/B3GALNT2/MED23/AKT3/TTC5/C12orf4/MTOR/PIK3CA/FUZ/B4GAT1/ARHGAP31/RTTN/GABRD/ASNS/KIF2A/FBXO31/TSC2/NSUN2/EDC3/VPS37A/TSC1/NDST1/DCPS/ZC3H14
HP_SKIN_VESICLE	HP_SKIN_VESICLE	HP_SKIN_VESICLE	19	0.567248	1.58388	0.0223402	0.446568	0.433861	2522	tags=37%, list=22%, signal=29%	WRAP53/POFUT1/DKC1/MEFV/CTC1/SLC35C1/USB1
GOCC_INFLAMMASOME_COMPLEX	GOCC_INFLAMMASOME_COMPLEX	GOCC_INFLAMMASOME_COMPLEX	14	0.604089	1.58376	0.0264268	0.480973	0.467288	1021	tags=29%, list=9%, signal=26%	AIM2/NLRC4/DHX33/MEFV
GOBP_REGULATION_OF_CENTRIOLE_REPLICATION	GOBP_REGULATION_OF_CENTRIOLE_REPLICATION	GOBP_REGULATION_OF_CENTRIOLE_REPLICATION	18	0.569601	1.5836	0.0333139	0.537475	0.522182	802	tags=28%, list=7%, signal=26%	TRIM37/CEP295/CEP76/SASS6/MDM1
GOBP_REGULATION_OF_DEFENSE_RESPONSE_TO_VIRUS_BY_HOST	GOBP_REGULATION_OF_DEFENSE_RESPONSE_TO_VIRUS_BY_HOST	GOBP_REGULATION_OF_DEFENSE_RESPONSE_TO_VIRUS_BY_HOST	33	0.488908	1.58327	0.0232948	0.453632	0.440725	706	tags=21%, list=6%, signal=20%	SELENOK/CGAS/TOMM70/AIM2/DTX3L/DDX58/APOBEC3G
GOBP_HISTONE_H3_K36_METHYLATION	GOBP_HISTONE_H3_K36_METHYLATION	GOBP_HISTONE_H3_K36_METHYLATION	13	0.612341	1.58144	0.037366	0.56257	0.546563	3672	tags=77%, list=32%, signal=52%	NSD3/NSD2/NSD1/BCOR/IWS1/SETD3/BRD4/SETMAR/SETD5/SETD2
HP_HYPERTENSIVE_CRISIS	HP_HYPERTENSIVE_CRISIS	HP_HYPERTENSIVE_CRISIS	12	0.624532	1.58129	0.0264097	0.480973	0.467288	637	tags=25%, list=6%, signal=24%	UFD1/CCR6/SEC24C
HP_ECZEMA	HP_ECZEMA	HP_ECZEMA	101	0.392241	1.58104	0.00335558	0.156096	0.151655	3003	tags=38%, list=26%, signal=28%	ADA2/UFD1/CYBC1/TRAF6/EFL1/SEC24C/IL17RA/MYSM1/ERCC3/MCCC2/ZNF341/EDA/SMARCC2/BTD/PIK3CA/TAF1/HLCS/MTHFD1/RTTN/ERCC2/IL2RA/POLE/PCCB/KANSL1/HDAC4/SRP54/SCNN1A/DOCK8/DDX41/MBTPS2/RNF113A/FECH/PGM3/NSUN2/SMARCA2/BRAF/DHCR7/NCF4
GOBP_NEGATIVE_REGULATION_OF_CHOLESTEROL_STORAGE	GOBP_NEGATIVE_REGULATION_OF_CHOLESTEROL_STORAGE	GOBP_NEGATIVE_REGULATION_OF_CHOLESTEROL_STORAGE	7	0.725816	1.58102	0.0206403	0.429091	0.416882	1918	tags=43%, list=17%, signal=36%	TTC39B/PPARA/NR1H3
GOCC_PROTEASOME_COMPLEX	GOCC_PROTEASOME_COMPLEX	GOCC_PROTEASOME_COMPLEX	55	0.438935	1.58028	0.0107316	0.304608	0.295941	5550	tags=80%, list=48%, signal=42%	ECPAS/PAAF1/PSMC2/PSMD7/PSMD14/PSMD12/TXNL1/PSMB9/PSMD10/UCHL5/PSMA3/PSMD11/PSMA5/PSME2/PSMC6/PSMD13/PSMC1/PSMD6/VCP/PSMA4/PSMB8/USP14/PSMB4/UBR1/PSMC4/PSMD1/PSMB6/ADRM1/PSMD8/PSMD9/PSMB1/PSMB7/PSMC5/PSMC3/PSME3/PSMB3/PSMB5/PSMD2/PSMA6/UBE3A/PSMB10/ZFAND2A/PSMD3/PSMD4
GOMF_TRANSLATION_TERMINATION_FACTOR_ACTIVITY	GOMF_TRANSLATION_TERMINATION_FACTOR_ACTIVITY	GOMF_TRANSLATION_TERMINATION_FACTOR_ACTIVITY	5	0.803832	1.58003	0.0145994	0.354219	0.344141	1786	tags=80%, list=16%, signal=68%	MRPL58/GSPT2/MTRF1L/MTRF1
HP_ARRHINENCEPHALY	HP_ARRHINENCEPHALY	HP_ARRHINENCEPHALY	23	0.533212	1.57995	0.0258598	0.475897	0.462356	2031	tags=30%, list=18%, signal=25%	UFD1/CHD7/SEC24C/FANCB/SF3B4/FUZ/SAMHD1
GOBP_CELLULAR_RESPONSE_TO_REACTIVE_NITROGEN_SPECIES	GOBP_CELLULAR_RESPONSE_TO_REACTIVE_NITROGEN_SPECIES	GOBP_CELLULAR_RESPONSE_TO_REACTIVE_NITROGEN_SPECIES	14	0.602406	1.57935	0.027582	0.487358	0.473491	2229	tags=43%, list=19%, signal=35%	ATP5F1A/CDK2/GUCY1B1/MTR/AIFM1/MAP3K5
GOBP_TRANSPOSITION_RNA_MEDIATED	GOBP_TRANSPOSITION_RNA_MEDIATED	GOBP_TRANSPOSITION_RNA_MEDIATED	3	0.934371	1.57928	0.00329539	0.154468	0.150072	150	tags=67%, list=1%, signal=66%	TUT7/TUT4
GOCC_CUL3_RING_UBIQUITIN_LIGASE_COMPLEX	GOCC_CUL3_RING_UBIQUITIN_LIGASE_COMPLEX	GOCC_CUL3_RING_UBIQUITIN_LIGASE_COMPLEX	32	0.488671	1.57928	0.0254131	0.471337	0.457926	2762	tags=38%, list=24%, signal=29%	KLHL42/KBTBD7/KLHL22/ZSWIM8/KBTBD6/KLHL9/KCTD13/KLHL24/GLMN/TNFAIP1/KLHL2/KLHL20
GOBP_POSITIVE_REGULATION_OF_DNA_BIOSYNTHETIC_PROCESS	GOBP_POSITIVE_REGULATION_OF_DNA_BIOSYNTHETIC_PROCESS	GOBP_POSITIVE_REGULATION_OF_DNA_BIOSYNTHETIC_PROCESS	55	0.438637	1.57921	0.0107316	0.304608	0.295941	2435	tags=36%, list=21%, signal=29%	RFC4/RFC3/WRAP53/ACD/GINS2/RFC5/PARM1/DKC1/PCNA/CCT3/MAP3K4/CCT5/GINS4/XRCC5/NVL/RFC2/TNKS/MAP2K7/CCT2/CCT6A
GOCC_NUCLEAR_CHROMOSOME	GOCC_NUCLEAR_CHROMOSOME	GOCC_NUCLEAR_CHROMOSOME	134	0.377594	1.57908	0.00164985	0.0975158	0.0947412	3578	tags=42%, list=31%, signal=29%	SINHCAF/SMARCAD1/TUBG1/NCAPD2/SAP130/FIGNL1/POLD1/GINS2/TRRAP/RUVBL1/MCM4/ORC6/KIFAP3/SMARCAL1/POLD3/PCNA/CSNK2A1/POLD2/KAT5/SUV39H1/BRMS1L/GINS4/IK/BAZ1B/NOL6/POLE/POLE3/WDHD1/NIFK/MCM6/ACTL6A/PSMC3IP/NUFIP1/ZMIZ2/SETX/HDAC8/RAD21/UCHL5/BRMS1/PHF12/SPIDR/RUVBL2/BRD4/DHX9/SMC3/ATRX/PRIM1/TIMELESS/INCENP/WAPL/SMC1A/REPIN1/SMC2/RCC1/POLA1/SWI5
GOBP_TRNA_5_END_PROCESSING	GOBP_TRNA_5_END_PROCESSING	GOBP_TRNA_5_END_PROCESSING	14	0.601813	1.57779	0.0284485	0.4947	0.480625	3657	tags=64%, list=32%, signal=44%	RPP38/RPP40/RPP14/POP5/SSB/POP7/TRMT10C/POP4/RPP30
HP_ABNORMAL_CEREBELLAR_VERMIS_MORPHOLOGY	HP_ABNORMAL_CEREBELLAR_VERMIS_MORPHOLOGY	HP_ABNORMAL_CEREBELLAR_VERMIS_MORPHOLOGY	193	0.355674	1.57675	0.00051948	0.0416468	0.0404618	3316	tags=37%, list=29%, signal=27%	CCDC32/WASHC5/VPS35L/MRE11/CPLANE1/CHD7/PMM2/TOGARAM1/RXYLT1/KIAA0586/B3GALNT2/EPG5/TDP1/IQCB1/PIBF1/TRRAP/CENPF/PDE6D/SACS/EXOSC8/NUP88/ARMC9/POLR3A/NSD1/STXBP1/NMNAT1/WDR35/COG1/BCOR/PIGN/SMARCC2/CPT2/POMT2/PCYT1A/CBY1/CEP104/ARID2/TAF1/SUFU/B4GAT1/TSEN15/ARID1B/ARL3/FTO/HTT/LCA5/KRAS/SOX4/PRKDC/RNF113A/CEP41/SETX/VPS41/NUP37/DPF2/TBC1D20/PIK3R5/BUB3/CEP290/DHCR7/MVK/TXNDC15/TUBA1A/IFT80/ATP6V1…
GOBP_MRNA_CATABOLIC_PROCESS	GOBP_MRNA_CATABOLIC_PROCESS	GOBP_MRNA_CATABOLIC_PROCESS	190	0.355543	1.57621	0.000659317	0.0504428	0.0490076	3071	tags=33%, list=27%, signal=24%	NBDY/TENT4B/TENT2/TUT7/TENT5A/TUT4/TENT4A/RIDA/TENT5C/TIRAP/RNASEL/EXOSC8/PRKCD/ELAVL4/DCP1B/TTC5/PELO/FASTKD3/GSPT2/PLEKHN1/PAN3/CNOT6L/ERI1/XRN1/NT5C3B/RC3H1/METTL14/EXOSC3/PCID2/NBAS/EXOSC5/ROCK2/DHX34/FTO/THRAP3/MEX3D/DIS3/TTC37/DXO/SKIV2L/PATL2/MYD88/TAF15/SSB/FXR1/EXOSC7/CNOT6/CNOT10/YTHDF1/LSM6/AGO1/EDC3/EIF4ENIF1/DHX9/IKBKE/LARP4B/FMR1/DCP2/CARHSP1/NUDT12/SMG5/APEX1
GOBP_TRNA_5_LEADER_REMOVAL	GOBP_TRNA_5_LEADER_REMOVAL	GOBP_TRNA_5_LEADER_REMOVAL	11	0.638217	1.57548	0.0226548	0.448828	0.436057	3657	tags=73%, list=32%, signal=50%	RPP38/RPP40/RPP14/POP5/SSB/POP7/POP4/RPP30
GOCC_ATPASE_COMPLEX	GOCC_ATPASE_COMPLEX	GOCC_ATPASE_COMPLEX	71	0.416021	1.57474	0.00846931	0.267867	0.260246	3043	tags=38%, list=26%, signal=28%	PTPA/GATAD2B/TRRAP/RUVBL1/MYBBP1A/BICRA/BICRAL/CSNK2A1/SMARCC2/RSF1/KAT5/ARID2/BAZ1B/ARID1B/DPF3/SS18/POLE3/SMARCD3/SMARCC1/RBBP7/ACTL6A/UCHL5/BCL7A/DPF2/RUVBL2/SMARCA2/VCP
GOBP_NEGATIVE_REGULATION_OF_CELLULAR_MACROMOLECULE_BIOSYNTHETIC_PROCESS	GOBP_NEGATIVE_REGULATION_OF_CELLULAR_MACROMOLECULE_BIOSYNTHETIC_PROCESS	GOBP_NEGATIVE_REGULATION_OF_CELLULAR_MACROMOLECULE_BIOSYNTHETIC_PROCESS	204	0.355265	1.57459	0.00056118	0.0445164	0.0432498	3688	tags=38%, list=32%, signal=26%	RACK1/SELENOS/TENT4B/TUT7/TEN1/CNOT9/TUT4/TENT4A/RIDA/FBH1/CDC6/ACD/PASK/ERCC4/STN1/DHFR/PUS7/EXOSC8/SMARCAL1/FBXO5/DCP1B/JAK3/PLEKHN1/MEN1/EIF2S1/ENPP1/PAN3/CNOT6L/ZNF830/XRN1/NT5C3B/TIA1/RC3H1/METTL14/EXOSC3/AATF/EXOSC5/ROCK2/SHMT1/FTO/MEX3D/BACE2/DIS3/CTC1/PATL2/LIG3/FXR1/EXOSC7/CNOT6/CNOT10/EIF4E2/YTHDF1/ACVRL1/EIF4G1/AGO1/BANK1/EIF4ENIF1/DHX9/FMR1/DCP2/IGF2BP2/TIMELESS/EXOSC2/TPR/INPP5E/TSC1…
HP_ABNORMALITY_OF_THE_1ST_METACARPAL	HP_ABNORMALITY_OF_THE_1ST_METACARPAL	HP_ABNORMALITY_OF_THE_1ST_METACARPAL	22	0.536329	1.57372	0.0314817	0.520277	0.505474	3064	tags=55%, list=27%, signal=40%	VPS35L/FANCI/PCNT/LMBR1/NIPBL/FZD2/HDAC8/RAD21/TRIO/BRD4/SMC3/ACVR1
GOMF_LYS48_SPECIFIC_DEUBIQUITINASE_ACTIVITY	GOMF_LYS48_SPECIFIC_DEUBIQUITINASE_ACTIVITY	GOMF_LYS48_SPECIFIC_DEUBIQUITINASE_ACTIVITY	12	0.621417	1.5734	0.0272662	0.484618	0.470829	2001	tags=50%, list=17%, signal=41%	MINDY2/MINDY3/USP27X/YOD1/USP19/MINDY1
GOBP_ESTABLISHMENT_OF_MITOTIC_SPINDLE_LOCALIZATION	GOBP_ESTABLISHMENT_OF_MITOTIC_SPINDLE_LOCALIZATION	GOBP_ESTABLISHMENT_OF_MITOTIC_SPINDLE_LOCALIZATION	23	0.530944	1.57323	0.0273208	0.485017	0.471217	2970	tags=52%, list=26%, signal=39%	MAD2L1/NDE1/UBXN2B/GPSM2/MCPH1/HTT/NSFL1C/KPNB1/ESPL1/DCTN1/NUMA1/MISP
GOBP_DNA_REPLICATION_DEPENDENT_CHROMATIN_ORGANIZATION	GOBP_DNA_REPLICATION_DEPENDENT_CHROMATIN_ORGANIZATION	GOBP_DNA_REPLICATION_DEPENDENT_CHROMATIN_ORGANIZATION	6	0.754765	1.57316	0.0375172	0.56257	0.546563	1151	tags=50%, list=10%, signal=45%	CHAF1A/IPO4/ASF1A
HP_PREAXIAL_FOOT_POLYDACTYLY	HP_PREAXIAL_FOOT_POLYDACTYLY	HP_PREAXIAL_FOOT_POLYDACTYLY	9	0.684685	1.57249	0.0270865	0.483424	0.469669	1256	tags=44%, list=11%, signal=40%	CPLANE1/NSD2/FGFRL1/LMBR1
GOBP_REGULATION_OF_EATING_BEHAVIOR	GOBP_REGULATION_OF_EATING_BEHAVIOR	GOBP_REGULATION_OF_EATING_BEHAVIOR	3	0.930291	1.57239	0.0041266	0.177316	0.172271	519	tags=67%, list=5%, signal=64%	TTC21B/SLC24A4
HP_INTELLECTUAL_DISABILITY_SEVERE	HP_INTELLECTUAL_DISABILITY_SEVERE	HP_INTELLECTUAL_DISABILITY_SEVERE	297	0.33988	1.57209	0.000185904	0.018805	0.01827	3809	tags=39%, list=33%, signal=27%	WASHC4/OTUD6B/KDM5B/PHF6/GATAD2B/PPP2R5D/NSD2/B3GALNT2/FGFRL1/EPB41L1/UBTF/USP27X/MED23/SASS6/NDE1/AKT3/NSD1/PCNA/STXBP1/CLCN4/CUX1/LIPT1/TTC5/CDC40/C12orf4/ANKLE2/NDUFAF2/SATB2/SMARCC2/FUCA1/FTSJ1/POMT2/PEX5/MCPH1/PIK3CA/DLAT/KAT5/NIPBL/ARID2/PDHA1/SLC9A6/PAK1/TTI2/RTTN/ARID1B/AP4E1/EHMT1/KANSL1/HTT/PDHX/COPB2/CEP63/DOCK8/SLC35C1/TBC1D23/MBTPS2/COPB1/SOX4/EML1/FOXP1/TRAPPC6B/HDAC8/ECHS1/FBXO31/N…
HP_MYELODYSPLASIA	HP_MYELODYSPLASIA	HP_MYELODYSPLASIA	70	0.417339	1.57136	0.00666633	0.233663	0.227014	1433	tags=21%, list=12%, signal=19%	ADA2/FANCI/FANCL/EFL1/UBE2T/ERCC4/ERBB3/DKC1/MYSM1/ANAPC1/FANCG/FANCF/PALB2/FANCB/RAD51C
HP_TETRALOGY_OF_FALLOT	HP_TETRALOGY_OF_FALLOT	HP_TETRALOGY_OF_FALLOT	113	0.383302	1.57097	0.00324356	0.153907	0.149528	2418	tags=32%, list=21%, signal=25%	UFD1/BUD23/WASHC5/METTL27/FANCI/CHD7/FANCL/HIBCH/ESS2/UBE2T/ERCC4/SEC24C/BICRA/FANCG/NXN/FANCF/PIGN/SMARCC2/PALB2/DGCR8/FANCB/RAD51C/SF3B4/ARID2/SUFU/BAZ1B/ARHGAP31/ARID1B/EHMT1/NOTCH1/RFC2/TTC37/SKIV2L/GABRD/CDK8/SOX4
GOCC_CTF18_RFC_LIKE_COMPLEX	GOCC_CTF18_RFC_LIKE_COMPLEX	GOCC_CTF18_RFC_LIKE_COMPLEX	6	0.752688	1.56883	0.0402962	0.581747	0.565195	2660	tags=83%, list=23%, signal=64%	RFC4/RFC3/RFC5/RFC2/CHTF8
GOCC_PHOTORECEPTOR_OUTER_SEGMENT	GOCC_PHOTORECEPTOR_OUTER_SEGMENT	GOCC_PHOTORECEPTOR_OUTER_SEGMENT	29	0.495956	1.56868	0.0255531	0.472561	0.459115	2486	tags=38%, list=22%, signal=30%	IQCB1/SLC24A4/CCDC66/PEX6/CDHR1/BBS7/PHLPP2/BBS4/PDE6B/CEP250/IFT20
HP_GONADAL_DYSGENESIS	HP_GONADAL_DYSGENESIS	HP_GONADAL_DYSGENESIS	19	0.561668	1.5683	0.0249345	0.468595	0.455262	2775	tags=58%, list=24%, signal=44%	RXYLT1/ERCC3/POLR3H/WWOX/TOE1/ERCC2/MINPP1/RNF113A/PSMC3IP/SPIDR/MRPS22
GOBP_REGULATION_OF_PROTEIN_NEDDYLATION	GOBP_REGULATION_OF_PROTEIN_NEDDYLATION	GOBP_REGULATION_OF_PROTEIN_NEDDYLATION	7	0.719716	1.56773	0.0242419	0.462499	0.44934	21	tags=14%, list=0%, signal=14%	COPS9
GOCC_SWI_SNF_COMPLEX	GOCC_SWI_SNF_COMPLEX	GOCC_SWI_SNF_COMPLEX	20	0.550855	1.56661	0.0184468	0.404634	0.393121	2881	tags=55%, list=25%, signal=41%	BICRA/BICRAL/SMARCC2/ARID2/ARID1B/SS18/SMARCD3/SMARCC1/ACTL6A/BCL7A/SMARCA2
HP_IMPAIRED_MASTICATION	HP_IMPAIRED_MASTICATION	HP_IMPAIRED_MASTICATION	22	0.533776	1.56623	0.0314817	0.520277	0.505474	3090	tags=55%, list=27%, signal=40%	SELENON/MAP3K20/PPP2R5D/P4HA2/PYROXD1/EDA/ALS2/FARS2/KANSL1/PTPN22/GNAI3/ADNP
GOBP_PEPTIDYL_LYSINE_DIMETHYLATION	GOBP_PEPTIDYL_LYSINE_DIMETHYLATION	GOBP_PEPTIDYL_LYSINE_DIMETHYLATION	20	0.550687	1.56613	0.0184468	0.404634	0.393121	3672	tags=70%, list=32%, signal=48%	CSKMT/EEF1AKMT2/KMT2A/SETD7/KMT5C/SUV39H1/KMT2B/EHMT1/EHMT2/KDM3A/SETD3/SETMAR/SETD1B/SETD2
GOBP_ESTABLISHMENT_OF_PROTEIN_LOCALIZATION_TO_TELOMERE	GOBP_ESTABLISHMENT_OF_PROTEIN_LOCALIZATION_TO_TELOMERE	GOBP_ESTABLISHMENT_OF_PROTEIN_LOCALIZATION_TO_TELOMERE	15	0.585188	1.56575	0.0313944	0.520277	0.505474	4392	tags=80%, list=38%, signal=50%	WRAP53/ACD/DKC1/CCT3/CCT5/CCT2/CCT6A/CCT7/CCT4/POT1/TERF1/TCP1
GOMF_OMEGA_PEPTIDASE_ACTIVITY	GOMF_OMEGA_PEPTIDASE_ACTIVITY	GOMF_OMEGA_PEPTIDASE_ACTIVITY	81	0.402687	1.56474	0.0057373	0.214963	0.208847	3924	tags=49%, list=34%, signal=33%	UFD1/OTUD6B/VCPIP1/MINDY2/MINDY3/USP27X/ZUP1/USP9Y/USP20/MYSM1/YOD1/USP47/USP19/GGH/USP6/USP30/UCHL3/USP8/MINDY1/USP10/BRCC3/BACE1/PSMD14/USP24/UCHL5/USP4/USP49/USP46/USP40/BAP1/USP25/USP14/USP5/USP28/OTUD5/USP38/USP7/USP34/USP22/APEH
GOBP_NEGATIVE_REGULATION_OF_PHAGOCYTOSIS	GOBP_NEGATIVE_REGULATION_OF_PHAGOCYTOSIS	GOBP_NEGATIVE_REGULATION_OF_PHAGOCYTOSIS	17	0.566266	1.56454	0.0442029	0.6146	0.597113	2215	tags=29%, list=19%, signal=24%	RACK1/PIP4P2/ATG5/CSK/SYT11
GOBP_RNA_DEPENDENT_DNA_BIOSYNTHETIC_PROCESS	GOBP_RNA_DEPENDENT_DNA_BIOSYNTHETIC_PROCESS	GOBP_RNA_DEPENDENT_DNA_BIOSYNTHETIC_PROCESS	59	0.42781	1.56313	0.0122039	0.323833	0.314619	2435	tags=34%, list=21%, signal=27%	TENT4B/TEN1/MRE11/WRAP53/RFC1/ACD/STN1/DKC1/CCT3/MAP3K4/XRN1/CCT5/TEP1/XRCC5/TNKS/MAP2K7/CCT2/CTC1/TNKS1BP1/CCT6A
GOCC_PROTEIN_PHOSPHATASE_TYPE_2A_COMPLEX	GOCC_PROTEIN_PHOSPHATASE_TYPE_2A_COMPLEX	GOCC_PROTEIN_PHOSPHATASE_TYPE_2A_COMPLEX	11	0.633184	1.56305	0.0249345	0.468595	0.455262	369	tags=18%, list=3%, signal=18%	PTPA/PPP2R5D
GOBP_DIACYLGLYCEROL_METABOLIC_PROCESS	GOBP_DIACYLGLYCEROL_METABOLIC_PROCESS	GOBP_DIACYLGLYCEROL_METABOLIC_PROCESS	17	0.565721	1.56303	0.0470184	0.634328	0.61628	3356	tags=59%, list=29%, signal=42%	GPAM/DGKE/DAGLA/DGKA/PLB1/PLA2G15/DGKG/DGKD/DGAT1/DGAT2
HP_PULMONARY_ARTERY_ATRESIA	HP_PULMONARY_ARTERY_ATRESIA	HP_PULMONARY_ARTERY_ATRESIA	10	0.654767	1.56238	0.0431576	0.602846	0.585693	2041	tags=50%, list=18%, signal=41%	ESS2/FADD/DGCR8/ARHGAP31/NOTCH1
GOBP_TELOMERE_MAINTENANCE	GOBP_TELOMERE_MAINTENANCE	GOBP_TELOMERE_MAINTENANCE	104	0.386725	1.56176	0.00480824	0.193769	0.188256	3071	tags=38%, list=27%, signal=28%	TENT4B/TEN1/MRE11/WRAP53/RFC1/ACD/ERCC4/STN1/SMARCAL1/DKC1/ZBTB48/PCNA/CCT3/TFIP11/MAP3K4/RAD51C/XRN1/CCT5/ERCC1/TEP1/XRCC5/XRCC6/TNKS/SMC5/MAP2K7/CCT2/CTC1/TNKS1BP1/PRKDC/CCT6A/NBN/HDAC8/XRCC3/FEN1/SP100/DCP2/ATRX/SMG5/APEX1
GOMF_GUANYLYLTRANSFERASE_ACTIVITY	GOMF_GUANYLYLTRANSFERASE_ACTIVITY	GOMF_GUANYLYLTRANSFERASE_ACTIVITY	5	0.79441	1.56151	0.0190486	0.411318	0.399615	209	tags=40%, list=2%, signal=39%	TENT4B/TENT4A
HP_APLASIA_HYPOPLASIA_OF_THE_PHALANGES_OF_THE_THUMB	HP_APLASIA_HYPOPLASIA_OF_THE_PHALANGES_OF_THE_THUMB	HP_APLASIA_HYPOPLASIA_OF_THE_PHALANGES_OF_THE_THUMB	26	0.507598	1.56119	0.0285587	0.495325	0.481231	3064	tags=58%, list=27%, signal=42%	VPS35L/FANCI/PCNT/LMBR1/NIPBL/SUFU/KNSTRN/FZD2/MAP3K7/HDAC8/RAD21/TRIO/BRD4/SMC3/ACVR1
GOBP_NEGATIVE_REGULATION_OF_RESPONSE_TO_DNA_DAMAGE_STIMULUS	GOBP_NEGATIVE_REGULATION_OF_RESPONSE_TO_DNA_DAMAGE_STIMULUS	GOBP_NEGATIVE_REGULATION_OF_RESPONSE_TO_DNA_DAMAGE_STIMULUS	65	0.42125	1.56071	0.0136389	0.343755	0.333974	1332	tags=25%, list=12%, signal=22%	SHLD2/CGAS/YJU2/FBH1/CYREN/PARPBP/SHLD1/ERCC4/MAGEF1/ATAD5/FBXO5/CDKN2D/RECQL5/USP47/TFIP11/FANCB
GOCC_TRANSFERASE_COMPLEX_TRANSFERRING_PHOSPHORUS_CONTAINING_GROUPS	GOCC_TRANSFERASE_COMPLEX_TRANSFERRING_PHOSPHORUS_CONTAINING_GROUPS	GOCC_TRANSFERASE_COMPLEX_TRANSFERRING_PHOSPHORUS_CONTAINING_GROUPS	203	0.351872	1.56025	0.000773916	0.0566236	0.0550125	3731	tags=41%, list=32%, signal=28%	TENT2/CCNQ/POLD1/CDK2/TRRAP/POLR1E/CCNG2/STRADA/SUPT3H/POLD3/SOCS6/POLR3A/PCNA/CDKN2D/GTF2H2/ERCC3/RECQL5/SOCS7/POLR3H/MNAT1/CRCP/POLR1A/TAF5/MMS19/CISH/CDK13/PRKAB2/LEO1/TAF11/PIK3CA/POLD2/PEX2/CDC73/PHKA2/CCNJ/POLR1C/RPAP2/TAF1/SOCS4/POLR3F/RPRD1A/XRCC5/ERCC2/POLE/GTF2H2C/POLR3K/PIK3C3/POLE3/GTF2F2/XRCC6/ERC1/PHKG2/GTF2E1/MAP3K5/PIK3C2B/PRKDC/TAF5L/ACVR2B/PRKAG1/CCNC/POLR3B/PIK3R5/ATG101/STK11/…
GOBP_SPERMATID_NUCLEUS_DIFFERENTIATION	GOBP_SPERMATID_NUCLEUS_DIFFERENTIATION	GOBP_SPERMATID_NUCLEUS_DIFFERENTIATION	10	0.653795	1.56006	0.0431576	0.602846	0.585693	3761	tags=80%, list=33%, signal=54%	SELENOF/NECTIN2/KDM3A/TMF1/PYGO2/TBPL1/RNF8/HMGB2
GOBP_TYPE_I_INTERFERON_PRODUCTION	GOBP_TYPE_I_INTERFERON_PRODUCTION	GOBP_TYPE_I_INTERFERON_PRODUCTION	81	0.401246	1.55914	0.00637037	0.227768	0.221287	4367	tags=51%, list=38%, signal=32%	UFD1/CGAS/TOMM70/TIRAP/DDX58/LILRA4/NMI/DHX33/TRIM21/TRAF3IP1/POLR3A/RNF216/POLR3F/ZBTB20/DTX4/IRF3/MYD88/TLR7/PTPN22/POLR3B/LILRB1/GPATCH3/G3BP1/DHX9/NLRX1/RIOK3/TLR4/PTPN11/OTUD5/STAT1/POLA1/SETD2/HMGB2/SYK/TICAM1/DHX58/IRF5/MAVS/TRIM38/RNF125/OAS1
HP_NEUROPATHIC_ARTHROPATHY	HP_NEUROPATHIC_ARTHROPATHY	HP_NEUROPATHIC_ARTHROPATHY	4	0.846935	1.559	0.0168867	0.383309	0.372402	541	tags=50%, list=5%, signal=48%	ELP1/SPTLC1
GOBP_GOLGI_ORGANIZATION	GOBP_GOLGI_ORGANIZATION	GOBP_GOLGI_ORGANIZATION	107	0.382444	1.55887	0.00501438	0.197328	0.191714	3454	tags=39%, list=30%, signal=28%	HIKESHI/ARMH3/VCPIP1/LRRK2/PRMT5/MYO18A/UBXN2B/STX17/COG1/GOLGA5/GOLGA8A/PI4K2A/ARL1/USO1/ZNF501/COG7/VAMP4/GORASP2/FAM174B/FBXW8/HTT/STX18/GCC2/GORASP1/NSFL1C/TRIP11/SEC16A/PDCD10/COG4/COG2/LYSMD3/SYNE1/TANGO2/YIPF4/TBC1D20/SEC23IP/TJAP1/ARFGEF1/OPTN/CIT/VTI1A/DNAJC28
GOBP_KYNURENINE_METABOLIC_PROCESS	GOBP_KYNURENINE_METABOLIC_PROCESS	GOBP_KYNURENINE_METABOLIC_PROCESS	7	0.715633	1.55884	0.0259042	0.476132	0.462585	126	tags=29%, list=1%, signal=28%	IDO1/KYAT3
HP_CEREBELLAR_HYPOPLASIA	HP_CEREBELLAR_HYPOPLASIA	HP_CEREBELLAR_HYPOPLASIA	272	0.338547	1.55857	0.000135874	0.0144217	0.0140114	3757	tags=39%, list=33%, signal=27%	ATP5F1A/CCDC32/WASHC5/VPS35L/MRE11/CPLANE1/CHD7/PMM2/TOGARAM1/RXYLT1/KIAA0586/B3GALNT2/EPG5/ACD/VPS13B/PIBF1/TRRAP/CENPF/DHFR/PDE6D/SASS6/GFM2/SACS/EXOSC8/NUP88/DKC1/ARMC9/MSTO1/NDE1/POLR3A/NSD1/WDR35/CDC40/COG1/GPSM2/BCOR/PIGN/SMARCC2/FANCB/CPT2/POMT2/TOE1/ATG5/CBY1/CEP104/ARID2/ALG6/TAF1/GJB2/SUFU/B4GAT1/ERCC1/RTTN/TSEN15/ARID1B/RARS2/EHMT1/ARL3/FTO/MARS2/ZBTB11/MINPP1/KRAS/DISC1/MBTPS2/PTRH2/S…
HP_COLOBOMA	HP_COLOBOMA	HP_COLOBOMA	142	0.367849	1.55728	0.0024767	0.127839	0.124201	3304	tags=34%, list=29%, signal=24%	WASHC5/VPS35L/CPLANE1/CHD7/TRIM37/RXYLT1/KIAA0586/NSD2/B3GALNT2/VPS13B/FGFRL1/PIBF1/CENPF/PDE6D/ARMC9/NMNAT1/BCOR/SATB2/POMT2/PCYT1A/CBY1/CEP104/SMO/POLR1C/NIPBL/SUFU/B4GAT1/ARL3/LCA5/KRAS/TBC1D23/CRYBB2/MBTPS2/KDM6A/CEP41/PIGG/LETM1/TBC1D20/CAPN15/CEP290/DHCR7/ADNP/ATP6V1A/HCCS/CSPP1/DYRK1A/INPP5E/PRMT7
GOBP_POSITIVE_REGULATION_OF_VOLTAGE_GATED_CALCIUM_CHANNEL_ACTIVITY	GOBP_POSITIVE_REGULATION_OF_VOLTAGE_GATED_CALCIUM_CHANNEL_ACTIVITY	GOBP_POSITIVE_REGULATION_OF_VOLTAGE_GATED_CALCIUM_CHANNEL_ACTIVITY	3	0.921266	1.55714	0.00606849	0.222043	0.215725	61	tags=33%, list=1%, signal=33%	NIPSNAP2
GOBP_ESTABLISHMENT_OF_PROTEIN_LOCALIZATION_TO_MITOCHONDRIAL_MEMBRANE	GOBP_ESTABLISHMENT_OF_PROTEIN_LOCALIZATION_TO_MITOCHONDRIAL_MEMBRANE	GOBP_ESTABLISHMENT_OF_PROTEIN_LOCALIZATION_TO_MITOCHONDRIAL_MEMBRANE	26	0.506157	1.55676	0.0300112	0.508272	0.49381	4295	tags=65%, list=37%, signal=41%	TOMM70/MAIP1/AGK/TIMM22/TIMM29/TRMT10B/HSPA4/NMT1/COX18/AP3B1/TIMM8A/TIMM10/BCS1L/TIMM8B/ROMO1/SAMM50/MOAP1
GOBP_CELL_CYCLE_CHECKPOINT_SIGNALING	GOBP_CELL_CYCLE_CHECKPOINT_SIGNALING	GOBP_CELL_CYCLE_CHECKPOINT_SIGNALING	124	0.375111	1.5567	0.00345498	0.159246	0.154715	3427	tags=43%, list=30%, signal=30%	NOP53/BABAM2/MRE11/ABRAXAS1/MAP3K20/CDC6/MRNIP/MAD2L1/CDK2/CENPF/KLHL22/HINFP/XPC/CLSPN/INTS7/WDR76/NEK11/ZNF830/LCMT1/DYNC1LI1/PCID2/TRIM39/IK/FEM1B/BRCC3/CEP63/GEN1/NAE1/RINT1/PRKDC/CDC5L/MDC1/NBN/FBXO31/PRPF19/XRCC3/NSUN2/CHFR/BUB3/TIPRL/SETMAR/SDE2/CCND1/TIMELESS/INTS3/TAOK2/TPR/CCNB1/ZNF207/ZFYVE19/PTPN11/USP28/BUB1B
GOBP_TELOMERE_ORGANIZATION	GOBP_TELOMERE_ORGANIZATION	GOBP_TELOMERE_ORGANIZATION	107	0.381874	1.55654	0.00525127	0.202941	0.197167	3071	tags=37%, list=27%, signal=28%	TENT4B/TEN1/MRE11/WRAP53/RFC1/ACD/ERCC4/STN1/SMARCAL1/DKC1/ZBTB48/PCNA/CCT3/TFIP11/MAP3K4/RAD51C/XRN1/CCT5/ERCC1/TEP1/XRCC5/XRCC6/TNKS/SMC5/MAP2K7/CCT2/CTC1/TNKS1BP1/PRKDC/CCT6A/NBN/HDAC8/XRCC3/FEN1/SP100/EZH1/DCP2/ATRX/SMG5/APEX1
HP_PANHYPOGAMMAGLOBULINEMIA	HP_PANHYPOGAMMAGLOBULINEMIA	HP_PANHYPOGAMMAGLOBULINEMIA	16	0.570813	1.55641	0.0252131	0.470895	0.457497	2686	tags=62%, list=23%, signal=48%	ERCC3/JAK3/CIITA/SP110/ERCC2/IL21R/TTC37/SKIV2L/RNF113A/RFX5
GOMF_EXORIBONUCLEASE_ACTIVITY	GOMF_EXORIBONUCLEASE_ACTIVITY	GOMF_EXORIBONUCLEASE_ACTIVITY	41	0.459181	1.55581	0.0156635	0.366585	0.356154	3345	tags=46%, list=29%, signal=33%	ERI2/EXOSC8/TOE1/PAN3/CNOT6L/ERI1/XRN1/EXOSC3/ANGEL1/EXOSC5/CPSF3/EXD2/DIS3/USB1/EXOSC7/CNOT6/DCP2/EXOSC2/DCPS
HP_OPTIC_NERVE_DYSPLASIA	HP_OPTIC_NERVE_DYSPLASIA	HP_OPTIC_NERVE_DYSPLASIA	6	0.74635	1.55562	0.0452984	0.62523	0.60744	2925	tags=100%, list=25%, signal=75%	PEX5/PEX2/B4GAT1/CPAMD8/KIDINS220/BRAF
GOBP_MITOTIC_CELL_CYCLE_CHECKPOINT_SIGNALING	GOBP_MITOTIC_CELL_CYCLE_CHECKPOINT_SIGNALING	GOBP_MITOTIC_CELL_CYCLE_CHECKPOINT_SIGNALING	94	0.38726	1.55519	0.00434129	0.183798	0.178568	3427	tags=44%, list=30%, signal=31%	NOP53/BABAM2/MRE11/ABRAXAS1/MAP3K20/CDC6/MRNIP/MAD2L1/CDK2/CENPF/KLHL22/XPC/CLSPN/NEK11/ZNF830/LCMT1/DYNC1LI1/PCID2/TRIM39/IK/BRCC3/GEN1/NAE1/RINT1/PRKDC/MDC1/NBN/FBXO31/XRCC3/CHFR/BUB3/SETMAR/SDE2/CCND1/INTS3/TAOK2/TPR/CCNB1/ZNF207/ZFYVE19/BUB1B
GOBP_POSITIVE_REGULATION_OF_GOLGI_TO_PLASMA_MEMBRANE_PROTEIN_TRANSPORT	GOBP_POSITIVE_REGULATION_OF_GOLGI_TO_PLASMA_MEMBRANE_PROTEIN_TRANSPORT	GOBP_POSITIVE_REGULATION_OF_GOLGI_TO_PLASMA_MEMBRANE_PROTEIN_TRANSPORT	5	0.791101	1.555	0.020717	0.429501	0.41728	208	tags=40%, list=2%, signal=39%	RACK1/CNST
GOBP_CARBOHYDRATE_DERIVATIVE_BIOSYNTHETIC_PROCESS	GOBP_CARBOHYDRATE_DERIVATIVE_BIOSYNTHETIC_PROCESS	GOBP_CARBOHYDRATE_DERIVATIVE_BIOSYNTHETIC_PROCESS	401	0.326151	1.55355	3.51979e-05	0.00523195	0.00508309	2284	tags=19%, list=20%, signal=16%	ATP5F1E/ATP5MG/ATP5MC2/ATP5ME/ATP5MF/ATP5MC3/ATP5PF/ATP5F1B/ATP5PD/ADA2/ATP5PO/ATP5F1C/ATP5PB/ATP5F1A/ATP5MC1/ATP5F1D/OGA/PMM2/UMPS/LCMT2/RXYLT1/DCAKD/GUCY1A1/B3GALNT2/TYW1/GALNT10/NANP/PPARA/POFUT1/GUCY1B1/CHST10/PPAT/ST3GAL2/PPT2/GNE/PDK4/FUT8/MPI/SCCPDH/CSGALNACT1/A4GALT/DOLPP1/ST6GALNAC4/PIGN/JAK3/POMT2/CTPS1/MT-ATP8/GCNT1/ALG11/PIGM/DLAT/TMTC4/CHST15/COG7/ALG6/AATF/PDHA1/DHFR2/B4GAT1/DHODH/G…
GOMF_RRNA_BINDING	GOMF_RRNA_BINDING	GOMF_RRNA_BINDING	57	0.427414	1.55346	0.011741	0.320192	0.311082	4797	tags=53%, list=42%, signal=31%	NOP53/UTP25/BRIX1/RCC1L/CAVIN1/RNASEL/RPF1/NOL12/ERI1/MRPS18C/PTCD3/NSUN4/MRPS18A/TST/DDX28/ERAL1/MRPL18/RPF2/FASTKD2/PPAN/RPL37/NGRN/MRPL11/DDX21/RPL5/RPS4Y1/MRPS7/UTP23/MRPL16/MRPL20
GOMF_CYSTEINE_TYPE_ENDOPEPTIDASE_REGULATOR_ACTIVITY_INVOLVED_IN_APOPTOTIC_PROCESS	GOMF_CYSTEINE_TYPE_ENDOPEPTIDASE_REGULATOR_ACTIVITY_INVOLVED_IN_APOPTOTIC_PROCESS	GOMF_CYSTEINE_TYPE_ENDOPEPTIDASE_REGULATOR_ACTIVITY_INVOLVED_IN_APOPTOTIC_PROCESS	28	0.492776	1.55286	0.0175761	0.392456	0.381289	463	tags=14%, list=4%, signal=14%	RACK1/BEX3/VIL1/CASP8AP2
GOBP_REPLICATION_FORK_PROCESSING	GOBP_REPLICATION_FORK_PROCESSING	GOBP_REPLICATION_FORK_PROCESSING	27	0.501344	1.55268	0.0207788	0.43019	0.41795	3516	tags=52%, list=31%, signal=36%	CENPX/MRE11/FBH1/SMARCAL1/PCNA/FAM111A/SAMHD1/BOD1L1/EXD2/GEN1/SETMAR/ATRX/NUCKS1/ZGRF1
HP_APLASIA_HYPOPLASIA_INVOLVING_FOREARM_BONES	HP_APLASIA_HYPOPLASIA_INVOLVING_FOREARM_BONES	HP_APLASIA_HYPOPLASIA_INVOLVING_FOREARM_BONES	55	0.431266	1.55267	0.013776	0.344617	0.334811	1849	tags=33%, list=16%, signal=28%	VPS35L/EXOC6B/CCNQ/FANCI/CHD7/FANCL/IFT81/UBE2T/ERCC4/FANCG/FANCF/LMBR1/PALB2/FANCB/RAD51C/SF3B4/NIPBL/DHODH
HP_DOLICHOCEPHALY	HP_DOLICHOCEPHALY	HP_DOLICHOCEPHALY	118	0.376242	1.55265	0.00292518	0.143144	0.139071	1441	tags=20%, list=13%, signal=18%	EXOC6B/FANCI/KDM5B/FANCL/TRIM37/PEX11B/IFT81/PPP2R5D/NSD2/PEX12/UBE2T/ERCC4/SLC35D1/KMT2A/PEX6/BICRA/NSD1/WDR35/FANCG/FANCF/PALB2/FANCB/RAD51C/PEX5
GOBP_REGULATION_OF_DEOXYRIBONUCLEASE_ACTIVITY	GOBP_REGULATION_OF_DEOXYRIBONUCLEASE_ACTIVITY	GOBP_REGULATION_OF_DEOXYRIBONUCLEASE_ACTIVITY	10	0.650571	1.55237	0.0442859	0.615039	0.59754	1008	tags=30%, list=9%, signal=27%	DFFA/PRKCD/PCNA
HP_RECURRENT_CANDIDA_INFECTIONS	HP_RECURRENT_CANDIDA_INFECTIONS	HP_RECURRENT_CANDIDA_INFECTIONS	12	0.612916	1.55188	0.0341437	0.542841	0.527396	2686	tags=50%, list=23%, signal=38%	CD3D/CD3E/BTD/CIITA/DOCK8/RFX5
GOCC_CATALYTIC_STEP_2_SPLICEOSOME	GOCC_CATALYTIC_STEP_2_SPLICEOSOME	GOCC_CATALYTIC_STEP_2_SPLICEOSOME	77	0.403484	1.55172	0.0153157	0.363686	0.353338	3204	tags=40%, list=28%, signal=29%	MTREX/ESS2/GPATCH1/CRNKL1/ISY1/CWC15/CDC40/PLRG1/ZCCHC8/TFIP11/SNW1/XAB2/SRRM1/PRPF4B/DDX23/CWC27/AQR/SF3A3/DDX41/CWC22/CDC5L/PRPF19/SF3B3/HNRNPR/SNRNP200/PPIE/SNRNP40/FRG1/DHX8/PNN/SNRPF
HP_CHROMOSOME_BREAKAGE	HP_CHROMOSOME_BREAKAGE	HP_CHROMOSOME_BREAKAGE	24	0.520832	1.55166	0.0216498	0.438583	0.426104	1960	tags=42%, list=17%, signal=35%	FANCI/FANCL/ERCC4/MCM4/FANCF/PALB2/PIK3CA/SMO/SUFU/TRAF7
GOMF_RNA_ADENYLYLTRANSFERASE_ACTIVITY	GOMF_RNA_ADENYLYLTRANSFERASE_ACTIVITY	GOMF_RNA_ADENYLYLTRANSFERASE_ACTIVITY	5	0.789341	1.55154	0.0215513	0.437288	0.424846	352	tags=40%, list=3%, signal=39%	TENT5A/TENT5C
HP_POSTERIOR_EMBRYOTOXON	HP_POSTERIOR_EMBRYOTOXON	HP_POSTERIOR_EMBRYOTOXON	45	0.449427	1.55144	0.0124563	0.328199	0.318861	2077	tags=29%, list=18%, signal=24%	UFD1/BUD23/METTL27/ESS2/PEX11B/PEX12/SEC24C/PEX6/DGCR8/PEX5/PEX2/BAZ1B/RFC2
HP_SECONDARY_GROWTH_HORMONE_DEFICIENCY	HP_SECONDARY_GROWTH_HORMONE_DEFICIENCY	HP_SECONDARY_GROWTH_HORMONE_DEFICIENCY	12	0.612483	1.55078	0.0341437	0.542841	0.527396	3004	tags=67%, list=26%, signal=49%	CDH23/MEN1/PIK3CA/SMO/SUFU/TRAF7/BAP1/AIP
HP_VERY_LONG_CHAIN_FATTY_ACID_ACCUMULATION	HP_VERY_LONG_CHAIN_FATTY_ACID_ACCUMULATION	HP_VERY_LONG_CHAIN_FATTY_ACID_ACCUMULATION	16	0.568751	1.55078	0.0266061	0.480973	0.467288	1597	tags=38%, list=14%, signal=32%	PEX11B/PEX12/PEX6/PEX5/ACBD5/PEX2
GOBP_RNA_DESTABILIZATION	GOBP_RNA_DESTABILIZATION	GOBP_RNA_DESTABILIZATION	82	0.39868	1.54963	0.00932449	0.281519	0.273509	3688	tags=41%, list=32%, signal=28%	TENT4B/TUT7/TUT4/TENT4A/RIDA/EXOSC8/DCP1B/PLEKHN1/PAN3/CNOT6L/ZC3H18/NT5C3B/RC3H1/METTL14/EXOSC3/EXOSC5/ROCK2/FTO/MEX3D/DIS3/DXO/PATL2/EXOSC7/CNOT6/YTHDF1/EIF4ENIF1/DHX9/DCP2/EXOSC2/DCPS/CELF1/METTL16/PATL1/POLR2D
GOMF_METAL_DEPENDENT_DEUBIQUITINASE_ACTIVITY	GOMF_METAL_DEPENDENT_DEUBIQUITINASE_ACTIVITY	GOMF_METAL_DEPENDENT_DEUBIQUITINASE_ACTIVITY	8	0.689842	1.54957	0.0243387	0.462588	0.449426	2804	tags=62%, list=24%, signal=47%	MYSM1/PSMD7/BRCC3/PSMD14/COPS5
HP_ENLARGED_POSTERIOR_FOSSA	HP_ENLARGED_POSTERIOR_FOSSA	HP_ENLARGED_POSTERIOR_FOSSA	107	0.380147	1.5495	0.0056461	0.213814	0.20773	3745	tags=42%, list=33%, signal=29%	PLPBP/WASHC5/CHD7/PMM2/RXYLT1/KIAA0586/B3GALNT2/NUP88/ARMC9/POLR3A/NSD1/WDR35/COG1/BCOR/PIGN/SMARCC2/CPT2/POMT2/ARID2/B4GAT1/ALDH7A1/ARID1B/FTO/KRAS/ALDH18A1/SOX4/RNF113A/EDEM3/DPF2/BUB3/CEP290/DHCR7/TXNDC15/IFT80/ATP6V1A/CSPP1/WDR73/CDKN1C/TCTN3/ATP6V1E1/BUB1B/CEP57/SETD2/FKRP/WDR81
HP_NASOGASTRIC_TUBE_FEEDING_IN_INFANCY	HP_NASOGASTRIC_TUBE_FEEDING_IN_INFANCY	HP_NASOGASTRIC_TUBE_FEEDING_IN_INFANCY	21	0.539345	1.54936	0.0303049	0.512058	0.497488	3240	tags=43%, list=28%, signal=31%	SELENON/MAP3K20/GFM2/CTCF/SATB2/KANSL1/EDEM3/BRAF/DYRK1A
GOBP_TELOMERE_MAINTENANCE_VIA_TELOMERE_LENGTHENING	GOBP_TELOMERE_MAINTENANCE_VIA_TELOMERE_LENGTHENING	GOBP_TELOMERE_MAINTENANCE_VIA_TELOMERE_LENGTHENING	65	0.418056	1.54888	0.0153341	0.363686	0.353338	2435	tags=32%, list=21%, signal=26%	TENT4B/TEN1/MRE11/WRAP53/RFC1/ACD/ERCC4/STN1/DKC1/ZBTB48/CCT3/MAP3K4/XRN1/CCT5/XRCC5/TNKS/MAP2K7/CCT2/CTC1/TNKS1BP1/CCT6A
GOBP_REGULATION_OF_T_CELL_EXTRAVASATION	GOBP_REGULATION_OF_T_CELL_EXTRAVASATION	GOBP_REGULATION_OF_T_CELL_EXTRAVASATION	4	0.840763	1.54764	0.0210735	0.432362	0.42006	1165	tags=75%, list=10%, signal=67%	CCR2/RIPK3/FADD
GOBP_RESCUE_OF_STALLED_RIBOSOME	GOBP_RESCUE_OF_STALLED_RIBOSOME	GOBP_RESCUE_OF_STALLED_RIBOSOME	7	0.709991	1.54655	0.0278435	0.487974	0.47409	1202	tags=29%, list=10%, signal=26%	RACK1/TRIP4
HP_NARROW_PALPEBRAL_FISSURE	HP_NARROW_PALPEBRAL_FISSURE	HP_NARROW_PALPEBRAL_FISSURE	33	0.477455	1.54618	0.0299532	0.508272	0.49381	3102	tags=52%, list=27%, signal=38%	ESS2/PHF6/GATAD2B/KMT2A/BICRA/PCNT/WDR35/DGCR8/ARID2/HDAC4/SMAD4/EDEM3/PGM3/TRIP12/SMARCA2/ADNP/EFEMP2
GOBP_SPINDLE_ASSEMBLY	GOBP_SPINDLE_ASSEMBLY	GOBP_SPINDLE_ASSEMBLY	91	0.387457	1.54615	0.019669	0.419063	0.407139	3572	tags=44%, list=31%, signal=31%	WASHC5/ABRAXAS2/ABRAXAS1/TOGARAM1/TUBGCP4/PIBF1/FBXO5/KIFC1/CCDC61/GPSM2/HAUS3/GOLGA8A/HAUS5/SAC3D1/AURKC/CEP63/TNKS/VPS4B/KPNB1/KIF2A/HAUS7/CEP192/CHMP7/CEP97/NUMA1/KIF3B/STAG1/SMC3/MISP/TUBGCP3/INCENP/TPR/ZNF207/DYNC1H1/HAUS2/SMC1A/HDAC3/CHMP6/RCC1/GOLGA2
HP_IRIS_COLOBOMA	HP_IRIS_COLOBOMA	HP_IRIS_COLOBOMA	99	0.383754	1.54615	0.0057428	0.214963	0.208847	3296	tags=36%, list=29%, signal=26%	WASHC5/CPLANE1/CHD7/TRIM37/RXYLT1/KIAA0586/NSD2/B3GALNT2/VPS13B/FGFRL1/PIBF1/CENPF/ARMC9/BCOR/POMT2/CBY1/CEP104/SMO/POLR1C/SUFU/B4GAT1/ARL3/KRAS/CRYBB2/MBTPS2/CEP41/PIGG/LETM1/CEP290/DHCR7/ADNP/ATP6V1A/HCCS/CSPP1/DYRK1A/INPP5E
GOBP_NON_MOTILE_CILIUM_ASSEMBLY	GOBP_NON_MOTILE_CILIUM_ASSEMBLY	GOBP_NON_MOTILE_CILIUM_ASSEMBLY	43	0.452745	1.54587	0.0151408	0.362758	0.352436	4366	tags=67%, list=38%, signal=42%	TOGARAM1/PIBF1/CLCN4/BBS7/IFT74/FUZ/IFT122/CEP131/BBS4/DISC1/CEP250/PCM1/GORAB/DCTN1/KCNJ10/IFT52/CEP290/INTU/CENPJ/BBS2/IFT80/CEP350/TTC8/CEP135/WRAP73/C2CD3/IFT57/TMEM216/ARL13B
GOBP_REGULATION_OF_MRNA_CATABOLIC_PROCESS	GOBP_REGULATION_OF_MRNA_CATABOLIC_PROCESS	GOBP_REGULATION_OF_MRNA_CATABOLIC_PROCESS	138	0.368325	1.54533	0.00443945	0.186383	0.18108	3688	tags=40%, list=32%, signal=27%	TENT4B/TUT7/TENT5A/TUT4/TENT4A/RIDA/TENT5C/TIRAP/RNASEL/EXOSC8/PRKCD/ELAVL4/DCP1B/TTC5/FASTKD3/PLEKHN1/PAN3/CNOT6L/NT5C3B/RC3H1/METTL14/EXOSC3/PCID2/NBAS/EXOSC5/ROCK2/DHX34/FTO/THRAP3/MEX3D/DIS3/PATL2/MYD88/TAF15/FXR1/EXOSC7/CNOT6/YTHDF1/EIF4ENIF1/DHX9/IKBKE/LARP4B/FMR1/DCP2/CARHSP1/APEX1/EXOSC2/DCPS/ZC3H14/CELF1/METTL16/FASTKD2/PATL1/FXR2/POLR2D
HP_WHITE_HAIR	HP_WHITE_HAIR	HP_WHITE_HAIR	11	0.625894	1.54506	0.0306422	0.514317	0.499683	2522	tags=45%, list=22%, signal=36%	WRAP53/DKC1/CTC1/GNPTAB/USB1
GOCC_POLAR_MICROTUBULE	GOCC_POLAR_MICROTUBULE	GOCC_POLAR_MICROTUBULE	5	0.785924	1.54483	0.0226636	0.448828	0.436057	565	tags=40%, list=5%, signal=38%	TUBG1/KLHL22
HP_PSEUDOEPIPHYSES_OF_HAND_BONES	HP_PSEUDOEPIPHYSES_OF_HAND_BONES	HP_PSEUDOEPIPHYSES_OF_HAND_BONES	6	0.741036	1.54455	0.0497448	0.647525	0.629101	998	tags=50%, list=9%, signal=46%	NSD2/FGFRL1/PCNT
HP_PSEUDOEPIPHYSES_OF_THE_METACARPALS	HP_PSEUDOEPIPHYSES_OF_THE_METACARPALS	HP_PSEUDOEPIPHYSES_OF_THE_METACARPALS	6	0.741036	1.54455	0.0497448	0.647525	0.629101	998	tags=50%, list=9%, signal=46%	NSD2/FGFRL1/PCNT
GOBP_POSTTRANSCRIPTIONAL_REGULATION_OF_GENE_EXPRESSION	GOBP_POSTTRANSCRIPTIONAL_REGULATION_OF_GENE_EXPRESSION	GOBP_POSTTRANSCRIPTIONAL_REGULATION_OF_GENE_EXPRESSION	405	0.323903	1.54438	3.66544e-05	0.00536364	0.00521103	3647	tags=36%, list=32%, signal=25%	RACK1/SELENOT/TENT4B/TENT2/TUT7/TENT5A/CNOT9/TUT4/MARF1/MIR29B2CHG/TENT4A/GEMIN5/RIDA/SPOUT1/RCC1L/ALKBH1/TENT5C/TIRAP/TSFM/HENMT1/PASK/EIF4E3/DHFR/PUS7/MIR3142HG/EIF5A2/DPH2/OGFOD1/LARP4/RNASEL/EXOSC8/DKC1/PRKCD/PUS10/ELAVL4/SMAD1/DCP1B/SECISBP2L/PELO/FASTKD3/TRDMT1/PLEKHN1/RPUSD3/MTOR/DGCR8/MTIF2/EIF2S1/PAN3/RBM4B/CNOT6L/DPH7/XRN1/ZC3H18/NT5C3B/PTCD3/CDC123/GCN1/CCL5/TIA1/RPS6KB1/RC3H1/METTL14/…
HP_HIGHLY_ARCHED_EYEBROW	HP_HIGHLY_ARCHED_EYEBROW	HP_HIGHLY_ARCHED_EYEBROW	157	0.356608	1.54361	0.00240781	0.12514	0.121579	3344	tags=35%, list=29%, signal=25%	MESD/CCDC32/VPS35L/CPLANE1/OTUD6B/CHD7/KIAA0586/NSD2/FGFRL1/PIBF1/TRRAP/PUS7/PDE6D/STRADA/CTCF/ARMC9/BICRA/CTU2/STXBP1/CSNK2A1/BCOR/TRAPPC4/CBY1/CEP104/NIPBL/PPP2R3C/SUFU/EHMT1/ARL3/HTT/HDAC4/TGDS/PSMD12/ACTL6A/KDM6A/CEP41/HDAC8/CLP1/RAD21/TRIO/PIGG/KAT8/CRKL/LETM1/TRIP12/SMARCA2/CEP290/BRD4/SMC3/RLIM/CSPP1/PGAP2/TCTN3/INPP5E/KAT6A
GOCC_U2_TYPE_CATALYTIC_STEP_2_SPLICEOSOME	GOCC_U2_TYPE_CATALYTIC_STEP_2_SPLICEOSOME	GOCC_U2_TYPE_CATALYTIC_STEP_2_SPLICEOSOME	27	0.498285	1.5432	0.022785	0.450087	0.43728	3204	tags=52%, list=28%, signal=38%	CRNKL1/CWC15/CDC40/PLRG1/SNW1/XAB2/AQR/CWC22/CDC5L/PRPF19/PPIE/SNRNP40/DHX8/SNRPF
GOBP_PROTEIN_K11_LINKED_DEUBIQUITINATION	GOBP_PROTEIN_K11_LINKED_DEUBIQUITINATION	GOBP_PROTEIN_K11_LINKED_DEUBIQUITINATION	4	0.838077	1.54269	0.022469	0.447407	0.434677	1689	tags=75%, list=15%, signal=64%	VCPIP1/YOD1/USP30
GOMF_RNA_POLYMERASE_I_TRANSCRIPTION_REGULATORY_REGION_SEQUENCE_SPECIFIC_DNA_BINDING	GOMF_RNA_POLYMERASE_I_TRANSCRIPTION_REGULATORY_REGION_SEQUENCE_SPECIFIC_DNA_BINDING	GOMF_RNA_POLYMERASE_I_TRANSCRIPTION_REGULATORY_REGION_SEQUENCE_SPECIFIC_DNA_BINDING	5	0.784747	1.54251	0.0229417	0.450763	0.437937	545	tags=40%, list=5%, signal=38%	TAF1B/UBTF
HP_PSEUDOEPIPHYSES	HP_PSEUDOEPIPHYSES	HP_PSEUDOEPIPHYSES	7	0.70808	1.54239	0.0303479	0.51221	0.497636	2776	tags=71%, list=24%, signal=54%	NSD2/FGFRL1/PCNT/MAP3K7/LETM1
GOMF_3_5_EXONUCLEASE_ACTIVITY	GOMF_3_5_EXONUCLEASE_ACTIVITY	GOMF_3_5_EXONUCLEASE_ACTIVITY	48	0.442871	1.54215	0.0131498	0.335354	0.325813	3221	tags=42%, list=28%, signal=30%	TRIR/MRE11/POLD1/ERI2/TOE1/PAN3/CNOT6L/ERI1/EXOSC3/ANGEL1/EXOSC5/POLE/EXD2/DIS3/USB1/EXOSC7/CNOT6/APEX2/APEX1/EXOSC2
HP_ABNORMAL_VESTIBULO_OCULAR_REFLEX	HP_ABNORMAL_VESTIBULO_OCULAR_REFLEX	HP_ABNORMAL_VESTIBULO_OCULAR_REFLEX	3	0.912346	1.54206	0.00773639	0.254592	0.247348	415	tags=67%, list=4%, signal=64%	RFC1/CLIC5
GOBP_REGULATION_OF_GOLGI_TO_PLASMA_MEMBRANE_PROTEIN_TRANSPORT	GOBP_REGULATION_OF_GOLGI_TO_PLASMA_MEMBRANE_PROTEIN_TRANSPORT	GOBP_REGULATION_OF_GOLGI_TO_PLASMA_MEMBRANE_PROTEIN_TRANSPORT	8	0.686489	1.54204	0.0246137	0.465467	0.452224	208	tags=25%, list=2%, signal=25%	RACK1/CNST
GOBP_RNA_STABILIZATION	GOBP_RNA_STABILIZATION	GOBP_RNA_STABILIZATION	47	0.441897	1.54147	0.0161189	0.373761	0.363126	2953	tags=38%, list=26%, signal=29%	TENT4B/TENT2/TENT5A/TENT4A/TENT5C/TIRAP/DKC1/ELAVL4/TRDMT1/PHAX/THRAP3/MYD88/TAF15/NSUN2/EIF4ENIF1/DHX9/IKBKE/LARP4B
GOMF_SNORNA_BINDING	GOMF_SNORNA_BINDING	GOMF_SNORNA_BINDING	32	0.476953	1.54141	0.033186	0.537084	0.521802	2919	tags=44%, list=25%, signal=33%	UTP25/NOP14/UTP6/DKC1/TBL3/HEATR1/BMS1/BYSL/XRCC5/NOP58/PRKDC/NUFIP1/WDR3/TSR1
GOCC_SPINDLE_MICROTUBULE	GOCC_SPINDLE_MICROTUBULE	GOCC_SPINDLE_MICROTUBULE	64	0.417192	1.54113	0.00953717	0.283519	0.275452	3514	tags=44%, list=31%, signal=31%	TUBG1/TOGARAM1/RMDN2/CEP295/KLHL22/KIFAP3/PARP4/KIF3A/HAUS3/HAUS5/TTL/AURKC/ARL3/BOD1L1/CENPE/KIF2A/HAUS7/CHMP7/NUMA1/KIF3B/CLTC/MISP/RMDN1/TUBGCP3/FAM161A/SKA2/HAUS2/CHMP6
GOBP_REGULATION_OF_PROTEIN_LOCALIZATION_TO_CHROMOSOME_TELOMERIC_REGION	GOBP_REGULATION_OF_PROTEIN_LOCALIZATION_TO_CHROMOSOME_TELOMERIC_REGION	GOBP_REGULATION_OF_PROTEIN_LOCALIZATION_TO_CHROMOSOME_TELOMERIC_REGION	13	0.596575	1.54072	0.0503115	0.647525	0.629101	4392	tags=85%, list=38%, signal=52%	WRAP53/DKC1/CCT3/CCT5/CCT2/CCT6A/CCT7/GNL3L/CCT4/TERF1/TCP1
GOBP_MITOCHONDRIAL_TRANSLATIONAL_ELONGATION	GOBP_MITOCHONDRIAL_TRANSLATIONAL_ELONGATION	GOBP_MITOCHONDRIAL_TRANSLATIONAL_ELONGATION	4	0.836745	1.54024	0.0230273	0.450763	0.437937	1569	tags=75%, list=14%, signal=65%	TSFM/GFM2/MRPL44
HP_TRIANGULAR_SHAPED_PHALANGES_OF_THE_HAND	HP_TRIANGULAR_SHAPED_PHALANGES_OF_THE_HAND	HP_TRIANGULAR_SHAPED_PHALANGES_OF_THE_HAND	149	0.360728	1.54024	0.00146808	0.089947	0.0873878	3859	tags=41%, list=34%, signal=28%	ADA2/CCDC32/VPS35L/OTUD6B/FANCI/FANCL/UBE2T/ERCC4/PUS7/BICRA/NSD1/PCNT/FANCG/NXN/FANCF/BCOR/SATB2/SUZ12/LMBR1/PALB2/TRAPPC4/FANCB/RAD51C/SF3B4/SMO/NIPBL/PPP2R3C/SUFU/KNSTRN/FZD2/HTT/PSMD12/PIGB/ACTL6A/MAP3K7/HDAC8/RAD21/TRIO/NSUN2/XYLT1/KAT8/TRIP12/BRD4/SMC3/INTU/SLC26A2/ACVR1/ADNP/RLIM/EXOSC2/G6PC3/SMC1A/RUNX2/FANCA/NUP107/CWF19L1/BPTF/ROR2/TNRC6B/BCORL1/GNAS
HP_TRUNCAL_ATAXIA	HP_TRUNCAL_ATAXIA	HP_TRUNCAL_ATAXIA	34	0.470799	1.53999	0.0314285	0.520277	0.505474	2603	tags=35%, list=23%, signal=27%	HIBCH/KCTD7/SACS/MSTO1/POLR3A/ATG5/APTX/SLC9A6/GBA2/CACNB4/ANO10/VPS41
HP_LOP_EAR	HP_LOP_EAR	HP_LOP_EAR	4	0.836452	1.5397	0.0230273	0.450763	0.437937	254	tags=50%, list=2%, signal=49%	CCNQ/CHD7
GOMF_P53_BINDING	GOMF_P53_BINDING	GOMF_P53_BINDING	47	0.441381	1.53967	0.0164319	0.377445	0.366706	3226	tags=40%, list=28%, signal=29%	NOP53/RNF34/PRMT5/RNF20/CHD8/SETD7/AXIN1/TAF1/TEP1/USP10/EHMT1/HTT/RCHY1/EHMT2/BRD4/STK11/TAF3/ZNF385A/KMT5A
HP_FINGER_SYNDACTYLY	HP_FINGER_SYNDACTYLY	HP_FINGER_SYNDACTYLY	112	0.375584	1.53956	0.00728756	0.246891	0.239866	2141	tags=29%, list=19%, signal=24%	SEM1/WASHC5/FANCI/FANCL/UBE2T/VPS13B/ERCC4/NSD1/WDR35/FANCG/NXN/FANCF/BBS9/BCOR/SUZ12/LMBR1/PALB2/FANCB/BBS7/IFT74/RAD51C/SF3B4/PIK3CA/SMO/BMS1/DHODH/ARHGAP31/RTTN/FZD2/IFT122/NOTCH1/HDAC4/BBS4
GOBP_METAPHASE_ANAPHASE_TRANSITION_OF_CELL_CYCLE	GOBP_METAPHASE_ANAPHASE_TRANSITION_OF_CELL_CYCLE	GOBP_METAPHASE_ANAPHASE_TRANSITION_OF_CELL_CYCLE	48	0.441824	1.53851	0.0137874	0.344617	0.334811	3427	tags=54%, list=30%, signal=38%	CDC6/MAD2L1/CENPF/KLHL22/FBXO5/ANAPC1/LCMT1/DYNC1LI1/PCID2/IK/RIOK2/GEN1/CENPE/ESPL1/ANAPC7/RAD21/XRCC3/ANAPC5/CHFR/BUB3/CDC16/TACC3/TPR/CCNB1/ZNF207/BUB1B
HP_ABNORMALITY_OF_NEURONAL_MIGRATION	HP_ABNORMALITY_OF_NEURONAL_MIGRATION	HP_ABNORMALITY_OF_NEURONAL_MIGRATION	339	0.329113	1.53827	0.00015792	0.0163026	0.0158387	3348	tags=34%, list=29%, signal=25%	WASHC4/WASHC5/VPS35L/CPLANE1/TUBG1/KDM5B/LMNB2/PEX11B/RXYLT1/KIAA0586/PEX12/B3GALNT2/EPG5/IQCB1/TUBGCP4/EPB41L1/PIBF1/TRRAP/MED23/PDE6D/VPS33B/SASS6/WDR4/PEX6/GFM2/ARMC9/LMNB1/CTU2/NDE1/AKT3/POLR3A/STXBP1/NMNAT1/CUX1/CSGALNACT1/TTC5/CDC40/C12orf4/ANKLE2/GPSM2/CSNK2A1/SUZ12/SMARCC2/MTOR/CPT2/POMT2/PCYT1A/CBY1/PEX5/CEP104/MCPH1/SF3B4/PIK3CA/ALG11/SMO/PEX2/FUZ/KAT5/ARID2/SUFU/PDHA1/B4GAT1/ERCC1/ARHG…
GOBP_DNA_PACKAGING	GOBP_DNA_PACKAGING	GOBP_DNA_PACKAGING	125	0.369471	1.53815	0.00482558	0.19395	0.188431	3515	tags=42%, list=31%, signal=29%	SELENOF/SETDB1/TENT4A/NCAPD2/GRWD1/CDK2/DFFB/SCMH1/CTCF/PHF13/HELLS/CHAF1A/IPO4/ASF1A/NAA60/UBR2/AKAP8/MCPH1/PIK3CA/RSF1/ZNF445/SUV39H1/SART3/AXIN1/NRDE2/ACIN1/LIN54/UBN2/BAZ1B/POLE3/AIFM1/SHPRH/SMC5/NAP1L4/PHF2/ATF7IP/EZH1/NCAPD3/ATRX/CENPW/SPTY2D1/KMT5A/TPR/CDKN1C/KAT6B/WAPL/KAT6A/MPHOSPH8/CTR9/SET/RNF8/SMC2
GOBP_POSITIVE_REGULATION_OF_RECEPTOR_CLUSTERING	GOBP_POSITIVE_REGULATION_OF_RECEPTOR_CLUSTERING	GOBP_POSITIVE_REGULATION_OF_RECEPTOR_CLUSTERING	5	0.782446	1.53799	0.024332	0.462588	0.449426	71	tags=20%, list=1%, signal=20%	MESD
HP_CEREBELLAR_CYST	HP_CEREBELLAR_CYST	HP_CEREBELLAR_CYST	95	0.382677	1.53775	0.00839917	0.26723	0.259626	3745	tags=44%, list=33%, signal=30%	WASHC5/CHD7/PMM2/RXYLT1/KIAA0586/B3GALNT2/NUP88/ARMC9/POLR3A/WDR35/BCOR/PIGN/SMARCC2/CPT2/POMT2/ARID2/EXOSC3/PDHA1/B4GAT1/TSEN15/ARID1B/FTO/KRAS/SOX4/RNF113A/DPF2/BUB3/CEP290/DHCR7/TXNDC15/IFT80/ATP6V1A/CSPP1/WDR73/CDKN1C/TCTN3/ATP6V1E1/BUB1B/CEP57/TSEN2/FKRP/WDR81
HP_RETINAL_VASCULAR_TORTUOSITY	HP_RETINAL_VASCULAR_TORTUOSITY	HP_RETINAL_VASCULAR_TORTUOSITY	40	0.457117	1.5366	0.0235683	0.456583	0.443592	637	tags=18%, list=6%, signal=17%	UFD1/BUD23/METTL27/ESS2/SELENOI/CENPF/SEC24C
GOMF_DEATH_DOMAIN_BINDING	GOMF_DEATH_DOMAIN_BINDING	GOMF_DEATH_DOMAIN_BINDING	10	0.643893	1.53644	0.0499273	0.647525	0.629101	3	tags=10%, list=0%, signal=10%	RACK1
GOBP_SISTER_CHROMATID_SEGREGATION	GOBP_SISTER_CHROMATID_SEGREGATION	GOBP_SISTER_CHROMATID_SEGREGATION	147	0.361399	1.53617	0.00141433	0.0873636	0.0848779	3515	tags=43%, list=31%, signal=30%	MRE11/TENT4A/TUBG1/NCAPD2/CDC6/MAD2L1/PIBF1/CENPF/KLHL22/SLF2/CTCF/PHF13/FBXO5/KIFC1/ANAPC1/SGO2/RAD51C/LCMT1/AKAP8/NUDC/NIPBL/DYNC1LI1/PCID2/KNSTRN/IK/BAZ1B/AURKC/TNKS/SMC5/VPS4B/RIOK2/GEN1/KPNB1/CENPE/HDAC8/ESPL1/ANAPC7/RAD21/CHMP7/XRCC3/ANAPC5/CHTF8/FEN1/NUMA1/CHFR/PTTG1/BUB3/STAG1/CDC16/SMC3/NCAPD3/ATRX/TACC3/RMDN1/KMT5A/TPR/CCNB1/WAPL/ZNF207/BUB1B/SMC1A/CHMP6/SMC2
GOMF_GENERAL_TRANSCRIPTION_INITIATION_FACTOR_BINDING	GOMF_GENERAL_TRANSCRIPTION_INITIATION_FACTOR_BINDING	GOMF_GENERAL_TRANSCRIPTION_INITIATION_FACTOR_BINDING	46	0.442759	1.53595	0.0245784	0.465383	0.452142	3174	tags=39%, list=28%, signal=28%	TAF1B/ERCC4/RUVBL1/POLR1E/BCL10/MTOR/TAF11/BRF2/TAF1/THAP7/ERCC1/NOP58/RPTOR/RELA/RUVBL2/PSMC1/GTF2F1/BDP1
HP_SLOPING_FOREHEAD	HP_SLOPING_FOREHEAD	HP_SLOPING_FOREHEAD	118	0.372042	1.53532	0.00368133	0.165697	0.160983	3739	tags=46%, list=32%, signal=31%	FANCI/FANCL/NCAPD2/PRUNE1/UBE2T/TUBGCP4/ERCC4/VPS33B/SASS6/NDE1/PCNT/STXBP1/FANCG/ANKLE2/FANCF/PALB2/FANCB/CPT2/POMT2/RAD51C/MCPH1/TTI2/RTTN/TSEN15/GPKOW/COPB2/CEP63/ASNS/NBN/CENPE/COG4/NSUN2/BUB3/CEP290/RRP7A/NCAPD3/TXNDC15/CENPJ/CCDC88A/CSPP1/WDR73/TCTN3/KAT6B/CIT/BUB1B/RUNX2/FANCA/CEP57/OCLN/CEP135/TSEN2/NUP107/PHC1/FKRP
GOBP_SPERM_DNA_CONDENSATION	GOBP_SPERM_DNA_CONDENSATION	GOBP_SPERM_DNA_CONDENSATION	4	0.833872	1.53495	0.0238646	0.458785	0.445731	35	tags=25%, list=0%, signal=25%	SELENOF
GOBP_REGULATION_OF_HISTONE_H3_K36_METHYLATION	GOBP_REGULATION_OF_HISTONE_H3_K36_METHYLATION	GOBP_REGULATION_OF_HISTONE_H3_K36_METHYLATION	6	0.736052	1.53416	0.051968	0.655449	0.6368	1585	tags=67%, list=14%, signal=58%	NSD3/NSD1/BCOR/IWS1
GOBP_MITOCHONDRIAL_DEPOLARIZATION	GOBP_MITOCHONDRIAL_DEPOLARIZATION	GOBP_MITOCHONDRIAL_DEPOLARIZATION	17	0.555042	1.53353	0.0565909	0.665318	0.646388	561	tags=18%, list=5%, signal=17%	RACK1/ATP5IF1/LRRK2
HP_APLASIA_OF_THE_FINGERS	HP_APLASIA_OF_THE_FINGERS	HP_APLASIA_OF_THE_FINGERS	44	0.445516	1.53318	0.0224713	0.447407	0.434677	1677	tags=25%, list=15%, signal=21%	ADA2/FANCI/CHD7/FANCL/ERCC4/FANCF/LMBR1/FANCB/RAD51C/SF3B4/NIPBL
GOBP_MAINTENANCE_OF_DNA_METHYLATION	GOBP_MAINTENANCE_OF_DNA_METHYLATION	GOBP_MAINTENANCE_OF_DNA_METHYLATION	6	0.735543	1.5331	0.0525238	0.6608	0.641999	1617	tags=67%, list=14%, signal=57%	UHRF2/CTCF/HELLS/ZNF445
GOCC_CILIARY_PLASM	GOCC_CILIARY_PLASM	GOCC_CILIARY_PLASM	46	0.441908	1.533	0.0257996	0.475369	0.461844	2147	tags=33%, list=19%, signal=27%	TOGARAM1/CFAP36/CENPF/TULP3/KIFAP3/TRAF3IP1/DNAL1/WDR35/BBS7/ATG5/KIF17/DNHD1/AMBRA1/PIK3C3/LCA5
GOBP_PEPTIDYL_LYSINE_TRIMETHYLATION	GOBP_PEPTIDYL_LYSINE_TRIMETHYLATION	GOBP_PEPTIDYL_LYSINE_TRIMETHYLATION	38	0.465051	1.53288	0.0254244	0.471337	0.457926	3672	tags=53%, list=32%, signal=36%	NSD3/CSKMT/KMT2A/ARID4A/NFYB/KMT5C/IWS1/SUV39H1/ZNF274/EEF2KMT/SETD3/BRD4/WDR82/ATRX/CTR9/PWP1/SETD5/SETD1B/NFYC/SETD2
HP_AZOOSPERMIA	HP_AZOOSPERMIA	HP_AZOOSPERMIA	46	0.441859	1.53283	0.0257996	0.475369	0.461844	1433	tags=30%, list=12%, signal=27%	FANCI/CHD7/FANCL/UBE2T/ERCC4/USP9Y/FANCG/WWOX/FANCF/SPINK2/BCL10/PALB2/FANCB/RAD51C
GOCC_BRISC_COMPLEX	GOCC_BRISC_COMPLEX	GOCC_BRISC_COMPLEX	4	0.832663	1.53273	0.0249811	0.468885	0.455544	160	tags=50%, list=1%, signal=49%	BABAM2/ABRAXAS2
GOBP_CHROMATIN_REMODELING	GOBP_CHROMATIN_REMODELING	GOBP_CHROMATIN_REMODELING	143	0.361786	1.53223	0.00346737	0.15933	0.154796	3385	tags=37%, list=29%, signal=26%	SMARCAD1/TTI1/CHD7/KDM5B/GATAD2B/GRWD1/TADA2B/RUVBL1/SCMH1/CTCF/HELLS/MYSM1/CHAF1A/CHD8/ASF1A/YEATS4/NAA60/SATB2/SMARCC2/RSF1/HCFC2/SART3/ARID2/PAK1/LIN54/BAZ1B/POLE3/SHPRH/HDAC4/SMARCD3/SMARCC1/RBBP7/NAP1L4/MLLT1/KDM5D/ACTL6A/KDM6A/UCHL5/VPS72/SUPT16H/KDM5A/RUVBL2/SMARCA2/BRD4/EZH1/ATRX/CENPW/SUPT6H/SPTY2D1/KAT6B/KAT6A/MIER1/SET
GOBP_INTRACILIARY_TRANSPORT_INVOLVED_IN_CILIUM_ASSEMBLY	GOBP_INTRACILIARY_TRANSPORT_INVOLVED_IN_CILIUM_ASSEMBLY	GOBP_INTRACILIARY_TRANSPORT_INVOLVED_IN_CILIUM_ASSEMBLY	7	0.703117	1.53158	0.0353593	0.552838	0.537108	3080	tags=86%, list=27%, signal=63%	IFT81/TTC26/IFT74/CEP131/PCM1/SSX2IP
GOCC_PRECATALYTIC_SPLICEOSOME	GOCC_PRECATALYTIC_SPLICEOSOME	GOCC_PRECATALYTIC_SPLICEOSOME	47	0.438964	1.53124	0.0173709	0.390184	0.379082	5140	tags=70%, list=45%, signal=39%	PRPF4/MFAP1/SF3B4/PRPF3/IK/CWC27/SF3A3/CWC22/WBP4/RBMX2/RNF113A/LSM6/SF3B3/SNRNP200/SNRPF/LSM8/BUD13/SART1/PRPF31/SF3B6/SNRPB2/EFTUD2/SF3B1/ZMAT2/SF3B5/PRPF38A/SNRPG/SNRPB/SNRPD3/PRPF6/SMU1/LSM3/SNRPD1
GOBP_POSITIVE_REGULATION_OF_MRNA_METABOLIC_PROCESS	GOBP_POSITIVE_REGULATION_OF_MRNA_METABOLIC_PROCESS	GOBP_POSITIVE_REGULATION_OF_MRNA_METABOLIC_PROCESS	104	0.379086	1.53091	0.00679508	0.234615	0.227939	3688	tags=40%, list=32%, signal=28%	TENT4B/TUT7/TUT4/TENT4A/RIDA/EXOSC8/DCP1B/TTC5/PLEKHN1/PAN3/CNOT6L/LEO1/SF3B4/NT5C3B/CDC73/SNW1/RC3H1/METTL14/EXOSC3/EXOSC5/ROCK2/FTO/THRAP3/MEX3D/DIS3/PATL2/EXOSC7/PRPF19/CNOT6/YTHDF1/EIF4ENIF1/DHX9/DCP2/HSPA8/EXOSC2/DCPS/CELF1/NCL/METTL16/PATL1/HSF1/POLR2D
GOBP_HYDROGEN_SULFIDE_METABOLIC_PROCESS	GOBP_HYDROGEN_SULFIDE_METABOLIC_PROCESS	GOBP_HYDROGEN_SULFIDE_METABOLIC_PROCESS	5	0.777931	1.52912	0.0282251	0.492372	0.478362	906	tags=40%, list=8%, signal=37%	SQOR/CTH
GOBP_MITOTIC_G2_DNA_DAMAGE_CHECKPOINT_SIGNALING	GOBP_MITOTIC_G2_DNA_DAMAGE_CHECKPOINT_SIGNALING	GOBP_MITOTIC_G2_DNA_DAMAGE_CHECKPOINT_SIGNALING	24	0.513207	1.52895	0.026129	0.479095	0.465464	2465	tags=42%, list=21%, signal=33%	NOP53/BABAM2/MRE11/ABRAXAS1/MRNIP/CLSPN/TRIM39/BRCC3/RINT1/NBN
GOBP_RRNA_MODIFICATION	GOBP_RRNA_MODIFICATION	GOBP_RRNA_MODIFICATION	28	0.485126	1.52876	0.0209507	0.431378	0.419104	1882	tags=32%, list=16%, signal=27%	BUD23/MRM2/MRM3/TFB1M/DKC1/FDXACB1/RPUSD3/RPUSD2/NSUN4
GOBP_REGULATION_OF_PRESYNAPTIC_CYTOSOLIC_CALCIUM_ION_CONCENTRATION	GOBP_REGULATION_OF_PRESYNAPTIC_CYTOSOLIC_CALCIUM_ION_CONCENTRATION	GOBP_REGULATION_OF_PRESYNAPTIC_CYTOSOLIC_CALCIUM_ION_CONCENTRATION	4	0.830383	1.52853	0.0263766	0.480973	0.467288	922	tags=50%, list=8%, signal=46%	P2RY1/TSPOAP1
GOBP_REGULATION_OF_ESTABLISHMENT_OF_PROTEIN_LOCALIZATION_TO_CHROMOSOME	GOBP_REGULATION_OF_ESTABLISHMENT_OF_PROTEIN_LOCALIZATION_TO_CHROMOSOME	GOBP_REGULATION_OF_ESTABLISHMENT_OF_PROTEIN_LOCALIZATION_TO_CHROMOSOME	12	0.603643	1.5284	0.0515267	0.652437	0.633874	4392	tags=92%, list=38%, signal=57%	WRAP53/DKC1/CCT3/CCT5/CCT2/CCT6A/SPIDR/CCT7/CCT4/TERF1/TCP1
HP_HYPOPLASTIC_FEMALE_EXTERNAL_GENITALIA	HP_HYPOPLASTIC_FEMALE_EXTERNAL_GENITALIA	HP_HYPOPLASTIC_FEMALE_EXTERNAL_GENITALIA	38	0.463631	1.5282	0.0266001	0.480973	0.467288	2947	tags=39%, list=26%, signal=29%	CCNQ/CHD7/CDC6/ORC6/POC1A/CTCF/NXN/NIPBL/FZD2/HDAC8/RAD21/TBC1D20/SMARCA2/BRD4/SMC3
GOBP_MICROTUBULE_CYTOSKELETON_ORGANIZATION_INVOLVED_IN_MITOSIS	GOBP_MICROTUBULE_CYTOSKELETON_ORGANIZATION_INVOLVED_IN_MITOSIS	GOBP_MICROTUBULE_CYTOSKELETON_ORGANIZATION_INVOLVED_IN_MITOSIS	109	0.374744	1.52817	0.00452922	0.188204	0.182849	3572	tags=45%, list=31%, signal=31%	PTPA/ABRAXAS2/INTS13/TUBG1/ABRAXAS1/TOGARAM1/MAD2L1/PIBF1/NDE1/KIFC1/PCNT/CCDC61/UBXN2B/GPSM2/NUDC/MCPH1/GNAI1/SPAST/AURKC/HTT/TNKS/VPS4B/NSFL1C/KPNB1/EML1/CENPE/KIF2A/CEP192/ESPL1/CHMP7/CEP97/DCTN1/NUMA1/KIF3B/STAG1/CLTC/SMC3/MISP/VCP/TACC3/RMDN1/TPR/CCNB1/ZNF207/DYNC1H1/SMC1A/CHMP6/RCC1/GOLGA2
HP_CEREBELLAR_ATROPHY	HP_CEREBELLAR_ATROPHY	HP_CEREBELLAR_ATROPHY	259	0.334268	1.52815	0.000465201	0.0385248	0.0374286	3268	tags=33%, list=28%, signal=24%	SPART/MRE11/COQ8A/MRM2/LNPK/GEMIN5/RFC1/COA7/PRUNE1/TDP1/KCTD7/UBTF/WDR4/SLC39A14/PEX6/SACS/ARMC9/NDE1/POLR3A/PCNA/ERCC3/STXBP1/NMNAT1/LIPT1/CLPB/WWOX/COG1/PIGN/BTD/COQ9/TRAPPC4/DNM1L/PEX2/KAT5/COG7/RNF216/POLR1C/TAF1/EXOSC3/APTX/SLC9A6/FARS2/MFSD8/RTTN/ERCC2/AARS2/TECPR2/AP4E1/RARS2/POLR3K/MARS2/HTT/GDAP2/RNASEH1/GBA2/GTPBP2/PTRH2/RNF113A/TRAPPC6B/SETX/ANO10/VPS41/SYNE1/RORA/C19orf12/PIGG/SERAC1…
GOCC_CUL4_RING_E3_UBIQUITIN_LIGASE_COMPLEX	GOCC_CUL4_RING_E3_UBIQUITIN_LIGASE_COMPLEX	GOCC_CUL4_RING_E3_UBIQUITIN_LIGASE_COMPLEX	28	0.484928	1.52813	0.0209507	0.431378	0.419104	2773	tags=36%, list=24%, signal=27%	DCAF1/COP1/DCAF5/DET1/DCAF16/AMBRA1/GLMN/ERCC8/DCAF12/DCAF7
GOMF_EXODEOXYRIBONUCLEASE_ACTIVITY	GOMF_EXODEOXYRIBONUCLEASE_ACTIVITY	GOMF_EXODEOXYRIBONUCLEASE_ACTIVITY	17	0.553018	1.52793	0.0582857	0.669064	0.650028	3071	tags=47%, list=27%, signal=35%	MRE11/POLD1/APTX/POLE/EXD2/FEN1/APEX2/APEX1
GOBP_MONOCYTE_CHEMOTACTIC_PROTEIN_1_PRODUCTION	GOBP_MONOCYTE_CHEMOTACTIC_PROTEIN_1_PRODUCTION	GOBP_MONOCYTE_CHEMOTACTIC_PROTEIN_1_PRODUCTION	14	0.582722	1.52774	0.0333782	0.537475	0.522182	51	tags=14%, list=0%, signal=14%	SELENOK/ERBIN
GOMF_MAP_KINASE_KINASE_KINASE_ACTIVITY	GOMF_MAP_KINASE_KINASE_KINASE_ACTIVITY	GOMF_MAP_KINASE_KINASE_KINASE_ACTIVITY	21	0.531568	1.52702	0.0361892	0.557713	0.541844	3332	tags=62%, list=29%, signal=44%	MAP3K20/LRRK2/MAP3K12/MLKL/MAP3K4/MAP3K5/MAP3K7/MAP3K14/BRAF/MAP3K2/MAP3K13/TAOK2/RIPK1
GOBP_RNA_POLYADENYLATION	GOBP_RNA_POLYADENYLATION	GOBP_RNA_POLYADENYLATION	45	0.442315	1.52689	0.0171458	0.385704	0.374729	1897	tags=22%, list=16%, signal=19%	TENT4B/TENT2/VIRMA/TENT4A/CPSF2/RNF20/FIP1L1/LEO1/CDC73/CPSF3
GOBP_HISTONE_H3_K4_DEMETHYLATION	GOBP_HISTONE_H3_K4_DEMETHYLATION	GOBP_HISTONE_H3_K4_DEMETHYLATION	8	0.67972	1.52683	0.0284665	0.4947	0.480625	2800	tags=62%, list=24%, signal=47%	KDM5B/RIOX1/RIOX2/KDM5D/KDM5A
GOBP_RNA_SURVEILLANCE	GOBP_RNA_SURVEILLANCE	GOBP_RNA_SURVEILLANCE	15	0.570297	1.52591	0.0417629	0.591544	0.574713	3221	tags=60%, list=28%, signal=43%	EXOSC8/PELO/XRN1/EXOSC3/PCID2/EXOSC5/DXO/EXOSC7/EXOSC2
HP_ABNORMAL_FINGERNAIL_MORPHOLOGY	HP_ABNORMAL_FINGERNAIL_MORPHOLOGY	HP_ABNORMAL_FINGERNAIL_MORPHOLOGY	117	0.370117	1.52563	0.00442989	0.186383	0.18108	3004	tags=35%, list=26%, signal=26%	BUD23/WASHC5/METTL27/WRAP53/PLCD1/TRAF6/SLC35D1/POFUT1/IL17RA/PEX6/DKC1/NSD1/ERCC3/WDR35/NXN/PIGN/SUZ12/SMARCC2/ARID2/GJB2/CENPT/BAZ1B/ARHGAP31/ERCC2/ARID1B/FZD2/IFT122/NOTCH1/ZBTB20/RFC2/KRAS/CTC1/MBTPS2/SOX4/RNF113A/USB1/NSUN2/DPF2/IFT52/BRAF/AIP
GOMF_DAMAGED_DNA_BINDING	GOMF_DAMAGED_DNA_BINDING	GOMF_DAMAGED_DNA_BINDING	55	0.423753	1.52563	0.0166742	0.380777	0.369943	3121	tags=44%, list=27%, signal=32%	RAD18/POLD1/ERCC4/XPC/UNG/PCNA/ERCC3/FANCG/POLI/XPA/MSH6/APTX/ERCC1/XRCC5/ERCC2/XRCC6/NBN/POLH/TDG/POLK/FEN1/APEX1/SDE2/CRY2
GOBP_SERINE_FAMILY_AMINO_ACID_METABOLIC_PROCESS	GOBP_SERINE_FAMILY_AMINO_ACID_METABOLIC_PROCESS	GOBP_SERINE_FAMILY_AMINO_ACID_METABOLIC_PROCESS	25	0.505107	1.52541	0.0271608	0.483887	0.470119	2566	tags=48%, list=22%, signal=37%	SEPHS2/RIDA/SRR/DHFR/CTH/MTHFD1/DHFR2/SHMT1/TST/GART/SLC7A11/GCLM
GOBP_POSITIVE_REGULATION_OF_3_UTR_MEDIATED_MRNA_STABILIZATION	GOBP_POSITIVE_REGULATION_OF_3_UTR_MEDIATED_MRNA_STABILIZATION	GOBP_POSITIVE_REGULATION_OF_3_UTR_MEDIATED_MRNA_STABILIZATION	4	0.828399	1.52488	0.0280513	0.490475	0.47652	986	tags=75%, list=9%, signal=69%	TENT4B/TENT4A/ELAVL4
HP_ANOTIA	HP_ANOTIA	HP_ANOTIA	8	0.678756	1.52467	0.029572	0.503058	0.488744	1332	tags=50%, list=12%, signal=44%	CDC6/ORC6/POLR1A/FANCB
HP_DILATED_FOURTH_VENTRICLE	HP_DILATED_FOURTH_VENTRICLE	HP_DILATED_FOURTH_VENTRICLE	93	0.380036	1.52461	0.0112112	0.31408	0.305144	3316	tags=38%, list=29%, signal=27%	WASHC5/MRE11/CHD7/PMM2/RXYLT1/KIAA0586/B3GALNT2/NUP88/ARMC9/POLR3A/WDR35/BCOR/PIGN/SMARCC2/CPT2/POMT2/ARID2/B4GAT1/ARID1B/FTO/KRAS/SOX4/RNF113A/DPF2/BUB3/CEP290/DHCR7/TXNDC15/IFT80/ATP6V1A/CSPP1/WDR73/CDKN1C/TCTN3/ATP6V1E1
GOBP_POST_GOLGI_VESICLE_MEDIATED_TRANSPORT	GOBP_POST_GOLGI_VESICLE_MEDIATED_TRANSPORT	GOBP_POST_GOLGI_VESICLE_MEDIATED_TRANSPORT	81	0.392354	1.52459	0.00819123	0.262677	0.255203	3892	tags=41%, list=34%, signal=27%	RACK1/VPS35L/EXOC6B/CNST/OSBPL5/EXOC8/AP1G2/EXOC4/GOLGA4/AP3S2/VAMP4/ARL3/EXOC1/GGA3/GCC2/CSK/AP2A1/SEC16A/KLHL20/SORL1/WIPI1/BBS2/ANKFY1/OPTN/CORO7/VTI1A/RABIF/GGA2/RAB14/AP4M1/MYO5A/VPS13A/MACF1
HP_HYPOPLASTIC_VERTEBRAL_BODIES	HP_HYPOPLASTIC_VERTEBRAL_BODIES	HP_HYPOPLASTIC_VERTEBRAL_BODIES	17	0.551729	1.52437	0.0468165	0.634328	0.61628	3233	tags=53%, list=28%, signal=38%	KIAA0586/SLC35D1/POLR3A/FUZ/RINT1/GLB1/SLC29A3/ACVR1/CSPP1
GOBP_RESOLUTION_OF_MEIOTIC_RECOMBINATION_INTERMEDIATES	GOBP_RESOLUTION_OF_MEIOTIC_RECOMBINATION_INTERMEDIATES	GOBP_RESOLUTION_OF_MEIOTIC_RECOMBINATION_INTERMEDIATES	9	0.663708	1.52431	0.0403369	0.581777	0.565224	924	tags=33%, list=8%, signal=31%	CENPX/ERCC4/RMI1
GOMF_HEXOSAMINIDASE_ACTIVITY	GOMF_HEXOSAMINIDASE_ACTIVITY	GOMF_HEXOSAMINIDASE_ACTIVITY	7	0.699725	1.52419	0.0375867	0.56257	0.546563	197	tags=29%, list=2%, signal=28%	OGA/CEMIP2
GOBP_REGULATION_OF_CYTOPLASMIC_MRNA_PROCESSING_BODY_ASSEMBLY	GOBP_REGULATION_OF_CYTOPLASMIC_MRNA_PROCESSING_BODY_ASSEMBLY	GOBP_REGULATION_OF_CYTOPLASMIC_MRNA_PROCESSING_BODY_ASSEMBLY	7	0.699543	1.52379	0.0381435	0.565721	0.549625	1456	tags=43%, list=13%, signal=37%	NBDY/PAN3/CNOT6L
GOBP_NEGATIVE_REGULATION_OF_NUCLEAR_TRANSCRIBED_MRNA_CATABOLIC_PROCESS_DEADENYLATION_DEPENDENT_DECAY	GOBP_NEGATIVE_REGULATION_OF_NUCLEAR_TRANSCRIBED_MRNA_CATABOLIC_PROCESS_DEADENYLATION_DEPENDENT_DECAY	GOBP_NEGATIVE_REGULATION_OF_NUCLEAR_TRANSCRIBED_MRNA_CATABOLIC_PROCESS_DEADENYLATION_DEPENDENT_DECAY	11	0.617277	1.52379	0.0375151	0.56257	0.546563	209	tags=18%, list=2%, signal=18%	TENT4B/TENT4A
HP_ABNORMAL_ESOPHAGUS_MORPHOLOGY	HP_ABNORMAL_ESOPHAGUS_MORPHOLOGY	HP_ABNORMAL_ESOPHAGUS_MORPHOLOGY	128	0.367545	1.52342	0.0026238	0.132827	0.129048	3003	tags=36%, list=26%, signal=27%	ADA2/BUD23/CYBC1/METTL27/FANCI/WRAP53/CHD7/FANCL/UBE2T/ACD/ERCC4/STN1/DKC1/PLA2G4A/STXBP1/WDR35/FANCG/WWOX/FANCF/PALB2/MEN1/FANCB/RAD51C/PHKA2/POLR1C/BAZ1B/ARHGAP31/NOTCH1/RFC2/FBN2/SMAD4/PHKG2/CTC1/SAMD9/PGM3/USB1/RAD21/FARSB/IKZF1/ACVRL1/KIF3B/ATP7A/STK11/BRAF/INTU/NCF4
HP_CRANIAL_ASYMMETRY	HP_CRANIAL_ASYMMETRY	HP_CRANIAL_ASYMMETRY	12	0.601376	1.52266	0.0534351	0.661379	0.642561	2776	tags=58%, list=24%, signal=44%	NSD2/FGFRL1/AKT3/POLR3A/PIK3CA/KRAS/LETM1
GOBP_INNER_MITOCHONDRIAL_MEMBRANE_ORGANIZATION	GOBP_INNER_MITOCHONDRIAL_MEMBRANE_ORGANIZATION	GOBP_INNER_MITOCHONDRIAL_MEMBRANE_ORGANIZATION	32	0.470965	1.52206	0.0366488	0.559647	0.543723	4115	tags=59%, list=36%, signal=38%	TOMM70/MAIP1/AGK/TIMM22/TIMM29/TRMT10B/TMEM11/APOO/OMA1/IMMT/LETM1/MTX1/DNAJC11/TIMM8A/TIMM10/TIMM8B/ROMO1/GHITM/SAMM50
HP_ABNORMALITY_OF_T_CELL_PHYSIOLOGY	HP_ABNORMALITY_OF_T_CELL_PHYSIOLOGY	HP_ABNORMALITY_OF_T_CELL_PHYSIOLOGY	36	0.468712	1.52176	0.0240597	0.460187	0.447093	1413	tags=31%, list=12%, signal=27%	UFD1/ESS2/UMPS/EPG5/SEC24C/SMARCAL1/CD3E/JAK3/CIITA/DGCR8/CTPS1
GOMF_TRANSCRIPTION_COREGULATOR_ACTIVITY	GOMF_TRANSCRIPTION_COREGULATOR_ACTIVITY	GOMF_TRANSCRIPTION_COREGULATOR_ACTIVITY	369	0.322879	1.5215	0.000108853	0.0123356	0.0119846	3499	tags=38%, list=30%, signal=27%	CNOT9/PPARGC1B/KDM5B/HDGFL2/TBL1X/MED24/TRIM37/TADA2B/CASP8AP2/TRRAP/RUVBL1/SAP30L/MED23/NMI/MYBBP1A/HDGFL3/TRIM21/NRG1/BCLAF3/PRMT5/RIOX2/TADA1/PIAS4/XPC/SUPT3H/RNF20/DYRK1B/MYSM1/NSD1/NPAT/MED1/ABT1/RIPK3/WWOX/BCOR/TRIP4/BCL10/SMARCC2/CIITA/MIER3/SCAI/MMS19/ZNF366/TAF11/LPIN2/RSF1/HCFC2/KAT5/SNW1/CEBPZ/SUFU/ARID1B/DPF3/SS18L2/SS18/TRIM52/SFMBT1/C1D/NOTCH1/THRAP3/IRF4/SMARCD3/BCL9L/SMARCC1/TRIM1…
GOBP_POSITIVE_REGULATION_OF_B_CELL_MEDIATED_IMMUNITY	GOBP_POSITIVE_REGULATION_OF_B_CELL_MEDIATED_IMMUNITY	GOBP_POSITIVE_REGULATION_OF_B_CELL_MEDIATED_IMMUNITY	25	0.503679	1.5211	0.0277545	0.487909	0.474027	1744	tags=28%, list=15%, signal=24%	NECTIN2/SHLD2/NSD2/SHLD1/ATAD5/KMT5C/EXOSC3
GOMF_PROTEIN_PHOSPHATASE_2A_BINDING	GOMF_PROTEIN_PHOSPHATASE_2A_BINDING	GOMF_PROTEIN_PHOSPHATASE_2A_BINDING	22	0.518323	1.52088	0.041485	0.58987	0.573087	4404	tags=68%, list=38%, signal=42%	PTPA/ANKLE2/PPME1/RPS6KB1/BOD1L1/GNA12/SMG5/STAT1/FOXO1/IGBP1/STRN/STRN4/STRN3/CTTNBP2NL/MFHAS1
GOMF_BASIC_AMINO_ACID_TRANSMEMBRANE_TRANSPORTER_ACTIVITY	GOMF_BASIC_AMINO_ACID_TRANSMEMBRANE_TRANSPORTER_ACTIVITY	GOMF_BASIC_AMINO_ACID_TRANSMEMBRANE_TRANSPORTER_ACTIVITY	8	0.676953	1.52062	0.0306775	0.514317	0.499683	2894	tags=75%, list=25%, signal=56%	SLC7A6/SLC47A1/SLC25A29/SLC38A9/SLC38A7/SLC7A1
GOMF_DEMETHYLASE_ACTIVITY	GOMF_DEMETHYLASE_ACTIVITY	GOMF_DEMETHYLASE_ACTIVITY	33	0.469464	1.5203	0.034606	0.546545	0.530994	3062	tags=42%, list=27%, signal=31%	KDM5B/ALKBH1/RIOX1/RIOX2/ALKBH4/ALKBH3/FTO/KDM3A/KDM8/PHF2/KDM5D/KDM6A/KDM5A/FBXL19
GOCC_UBIQUITIN_LIGASE_COMPLEX	GOCC_UBIQUITIN_LIGASE_COMPLEX	GOCC_UBIQUITIN_LIGASE_COMPLEX	234	0.335945	1.52022	0.000715018	0.0528272	0.0513241	4008	tags=39%, list=35%, signal=26%	ELOB/ELOC/BABAM2/DMAC2/DCAF1/COP1/CBLL1/FBH1/KLHL42/MED24/RAD18/KBTBD7/SPSB2/KLHL22/SKP2/DCAF5/ZSWIM8/DET1/BRAP/RNF20/ANAPC1/USP47/KBTBD6/BCOR/KLHL9/UBR2/DCAF16/FBXL18/KCTD13/PCGF1/AMBRA1/FAM8A1/KLHL24/BARD1/GLMN/KLHDC3/PCGF6/FBXW8/TRAF7/FEM1B/BRCC3/FBXO44/RCHY1/KLHDC10/TNFAIP1/KLHL2/ANAPC7/FBXO31/GID8/ERCC8/DCAF12/CACYBP/ANAPC5/KLHL20/DCAF7/CDC16/PHC2/UBE2J2/SEL1L/FBXL4/UBE2L3/FBXL3/FBXL19/FBXO8…
GOCC_GRANULAR_COMPONENT	GOCC_GRANULAR_COMPONENT	GOCC_GRANULAR_COMPONENT	4	0.825241	1.51906	0.0300134	0.508272	0.49381	338	tags=25%, list=3%, signal=24%	SURF6
GOCC_MITOCHONDRIAL_MATRIX	GOCC_MITOCHONDRIAL_MATRIX	GOCC_MITOCHONDRIAL_MATRIX	373	0.321386	1.5187	0.000212604	0.0210813	0.0204815	2628	tags=24%, list=23%, signal=19%	ATP5F1E/ATP5F1B/ATP5F1C/ATP5PB/ATP5F1A/ATP5F1D/DGLUCY/NAXE/MRM2/MRPL58/RIDA/MAIP1/ABHD10/DHTKD1/HIBCH/NAXD/IDH3A/MRPL46/DBT/TSFM/MRM3/LRRK2/CBR4/CLPX/FDX2/MRPS9/HMGCS2/GFM2/STYXL1/SUCLA2/TFB1M/RNASEL/PDK4/GRPEL2/PDP2/YARS2/MRPS35/MCCC2/NFS1/ALDH1B1/MRPL49/LIPT1/FASTKD3/BTD/RPUSD3/TEFM/MRPS10/MRPL22/MRPL17/MRPL40/ACOT13/MRPS18C/MRPL44/OXCT1/DLAT/TFAM/MTRF1L/MTERF1/FAHD1/NMNAT3/PDHA1/DHFR2/FARS2/AL…
GOBP_SPLICEOSOMAL_SNRNP_ASSEMBLY	GOBP_SPLICEOSOMAL_SNRNP_ASSEMBLY	GOBP_SPLICEOSOMAL_SNRNP_ASSEMBLY	34	0.464288	1.51869	0.03879	0.57094	0.554695	4968	tags=76%, list=43%, signal=44%	GEMIN5/SMN2/GEMIN4/PRMT5/SART3/TGS1/PRPF3/CD2BP2/SMN1/COIL/PRPF19/USP4/GEMIN6/SNRPF/PRMT7/SART1/PRPF31/GEMIN2/CLNS1A/SNRPC/GEMIN7/SNRPG/SNRPB/SNRPD3/PRPF6/SRSF10
GOBP_ESTABLISHMENT_OF_SPINDLE_ORIENTATION	GOBP_ESTABLISHMENT_OF_SPINDLE_ORIENTATION	GOBP_ESTABLISHMENT_OF_SPINDLE_ORIENTATION	21	0.52852	1.51827	0.0385429	0.56897	0.552781	2970	tags=52%, list=26%, signal=39%	MAD2L1/NDE1/UBXN2B/GPSM2/MCPH1/HTT/NSFL1C/LLGL2/DCTN1/NUMA1/MISP
GOCC_MULTIMERIC_RIBONUCLEASE_P_COMPLEX	GOCC_MULTIMERIC_RIBONUCLEASE_P_COMPLEX	GOCC_MULTIMERIC_RIBONUCLEASE_P_COMPLEX	9	0.660876	1.51781	0.0414651	0.58987	0.573087	3657	tags=78%, list=32%, signal=53%	RPP38/RPP40/RPP14/POP5/POP7/POP4/RPP30
GOMF_RIBONUCLEASE_P_RNA_BINDING	GOMF_RIBONUCLEASE_P_RNA_BINDING	GOMF_RIBONUCLEASE_P_RNA_BINDING	9	0.660876	1.51781	0.0414651	0.58987	0.573087	3657	tags=78%, list=32%, signal=53%	RPP38/RPP40/RPP14/POP5/POP7/POP4/RPP30
HP_TRUNCAL_OBESITY	HP_TRUNCAL_OBESITY	HP_TRUNCAL_OBESITY	39	0.454615	1.51716	0.0276354	0.487729	0.473851	4503	tags=69%, list=39%, signal=42%	PHF6/VPS13B/CDH23/DYRK1B/PCNT/BBS9/NIPBL/USP8/ZBTB20/PSMD12/HDAC8/RAD21/XYLT1/BRD4/SMC3/FMR1/ADNP/INPP5E/SMC1A/BPTF/GNAS/ARL6/IGF1/ALMS1/THOC2/IGF1R/AKT2
HP_PHIMOSIS	HP_PHIMOSIS	HP_PHIMOSIS	7	0.696493	1.51715	0.0387003	0.570735	0.554496	1737	tags=57%, list=15%, signal=49%	CTCF/DKC1/NSD1/CENPT
GOBP_POSITIVE_REGULATION_OF_MAST_CELL_ACTIVATION	GOBP_POSITIVE_REGULATION_OF_MAST_CELL_ACTIVATION	GOBP_POSITIVE_REGULATION_OF_MAST_CELL_ACTIVATION	11	0.614515	1.51697	0.0495238	0.647525	0.629101	1047	tags=27%, list=9%, signal=25%	NECTIN2/FGR/STXBP1
GOMF_ATP_DEPENDENT_CHROMATIN_REMODELER_ACTIVITY	GOMF_ATP_DEPENDENT_CHROMATIN_REMODELER_ACTIVITY	GOMF_ATP_DEPENDENT_CHROMATIN_REMODELER_ACTIVITY	5	0.771354	1.51619	0.0349319	0.549002	0.533382	1010	tags=40%, list=9%, signal=37%	SMARCAD1/CHD8
HP_POLYMICROGYRIA	HP_POLYMICROGYRIA	HP_POLYMICROGYRIA	181	0.343938	1.51614	0.00197151	0.109245	0.106136	1863	tags=23%, list=16%, signal=19%	WASHC4/CPLANE1/KDM5B/PEX11B/RXYLT1/KIAA0586/PEX12/B3GALNT2/EPB41L1/PIBF1/TRRAP/MED23/PEX6/ARMC9/NDE1/AKT3/POLR3A/STXBP1/CUX1/TTC5/C12orf4/GPSM2/SUZ12/MTOR/CPT2/POMT2/CBY1/PEX5/CEP104/SF3B4/PIK3CA/SMO/PEX2/FUZ/KAT5/SUFU/PDHA1/B4GAT1/ERCC1/ARHGAP31/RTTN
HP_APLASIA_CUTIS_CONGENITA_OF_SCALP	HP_APLASIA_CUTIS_CONGENITA_OF_SCALP	HP_APLASIA_CUTIS_CONGENITA_OF_SCALP	10	0.635051	1.51534	0.0487805	0.641553	0.623299	2776	tags=60%, list=24%, signal=46%	NSD2/FGFRL1/BMS1/ARHGAP31/PIGG/LETM1
GOBP_SNO_S_RNA_PROCESSING	GOBP_SNO_S_RNA_PROCESSING	GOBP_SNO_S_RNA_PROCESSING	12	0.598339	1.51497	0.0534351	0.661379	0.642561	2422	tags=42%, list=21%, signal=33%	TENT4B/DKC1/EXOSC3/EXOSC5/RNF113A
GOMF_RIBONUCLEASE_ACTIVITY	GOMF_RIBONUCLEASE_ACTIVITY	GOMF_RIBONUCLEASE_ACTIVITY	96	0.376737	1.51474	0.0109963	0.311009	0.30216	3395	tags=46%, list=29%, signal=33%	INTS11/RIDA/RPP38/RCL1/NYNRIN/RPP40/ERI2/RNASEL/EXOSC8/RPP14/POP5/TOE1/PAN3/CNOT6L/NOB1/ERI1/XRN1/MRPL44/EXOSC3/ANGEL1/EXOSC5/CPSF3/SAMHD1/EXD2/DROSHA/DBR1/DIS3/RNASEH1/TSNAX/SLFN13/USB1/EXOSC7/CNOT6/AGO1/FEN1/EDC3/DICER1/DCP2/NUDT12/APEX1/POP7/EXOSC2/DCPS/POP4
HP_BRAIN_STEM_COMPRESSION	HP_BRAIN_STEM_COMPRESSION	HP_BRAIN_STEM_COMPRESSION	14	0.577455	1.51393	0.0482625	0.639736	0.621533	2927	tags=57%, list=25%, signal=43%	TENT5A/PIK3CA/SMO/FUZ/SUFU/TRAF7/MBTPS2/BAP1
GOMF_CHROMATIN_BINDING	GOMF_CHROMATIN_BINDING	GOMF_CHROMATIN_BINDING	377	0.320684	1.5139	0.000121302	0.013153	0.0127788	3555	tags=37%, list=31%, signal=26%	CGAS/HPF1/SMARCAD1/SETDB1/ATAD2/PCLAF/CHD7/TTC21B/TRIM37/GATAD2B/NSD2/MRNIP/GRWD1/UBE2T/TADA2B/POLD1/EPOP/ERCC4/UBTF/CENPF/SAP30L/MCM9/SCMH1/HINFP/CTCF/RNF20/TSHZ3/PHF13/HELLS/PRMT6/FAAP24/CHAF1A/POLR3A/NSD1/PCNA/CHD8/ERCC3/MED1/TTC5/CENPB/ASF1A/SATB2/SUZ12/SMARCC2/MEN1/POLR1A/MSH6/IFT74/KMT5C/TFAM/ZNF445/SUV39H1/PCGF1/NIPBL/ZNF609/APTX/NRL/MBTD1/ERCC1/POLE/KLHDC3/ARID1B/GABPA/SFMBT1/PARP2/ZNF274…
GOBP_MITOCHONDRIAL_ELECTRON_TRANSPORT_CYTOCHROME_C_TO_OXYGEN	GOBP_MITOCHONDRIAL_ELECTRON_TRANSPORT_CYTOCHROME_C_TO_OXYGEN	GOBP_MITOCHONDRIAL_ELECTRON_TRANSPORT_CYTOCHROME_C_TO_OXYGEN	12	0.597815	1.51365	0.0534351	0.661379	0.642561	762	tags=17%, list=7%, signal=16%	COX7A1/AFG1L
HP_CRYPTORCHIDISM	HP_CRYPTORCHIDISM	HP_CRYPTORCHIDISM	484	0.312135	1.51341	9.33908e-06	0.00178175	0.00173106	3494	tags=37%, list=30%, signal=27%	UFD1/BUD23/CCDC32/VPS35L/CPLANE1/METTL27/OTUD6B/FANCI/CHD7/KDM5B/FANCL/HIBCH/LMNB2/ESS2/PHF6/TOGARAM1/PEX11B/RXYLT1/CDC6/NSD2/PEX12/B3GALNT2/UBE2T/POLD1/VPS13B/FGFRL1/ERCC4/TRRAP/PUS7/SEC24C/PDE6D/ORC6/SLC35D1/PEX6/GFM2/XPC/CTCF/NUP88/DKC1/USP9Y/BICRA/ANAPC1/POLR3A/NSD1/ERCC3/STXBP1/CLCN4/WDR35/FANCG/NXN/WWOX/COG1/ANKLE2/FANCF/BBS9/BCOR/TRIP4/PIGN/SATB2/SUZ12/LMBR1/XPA/SMARCC2/PALB2/MTOR/DGCR8/TR…
GOBP_MICROTUBULE_ORGANIZING_CENTER_LOCALIZATION	GOBP_MICROTUBULE_ORGANIZING_CENTER_LOCALIZATION	GOBP_MICROTUBULE_ORGANIZING_CENTER_LOCALIZATION	26	0.491744	1.51243	0.0381694	0.565721	0.549625	2486	tags=42%, list=22%, signal=33%	INTS13/SPOUT1/MAD2L1/SYNE2/NDE1/GPSM2/NUBP1/CEP83/FHOD1/DYNC1LI2/IFT20
HP_SHORT_PHALANX_OF_THE_THUMB	HP_SHORT_PHALANX_OF_THE_THUMB	HP_SHORT_PHALANX_OF_THE_THUMB	20	0.531799	1.51241	0.0291952	0.50182	0.487541	3064	tags=65%, list=27%, signal=48%	VPS35L/FANCI/PCNT/NIPBL/SUFU/KNSTRN/FZD2/MAP3K7/HDAC8/RAD21/BRD4/SMC3/ACVR1
GOBP_CHROMATIN_ORGANIZATION	GOBP_CHROMATIN_ORGANIZATION	GOBP_CHROMATIN_ORGANIZATION	395	0.318252	1.51201	6.84778e-05	0.00860081	0.00835609	3385	tags=35%, list=29%, signal=25%	SELENOF/BUD23/NSD3/BABAM2/DCAF1/SMARCAD1/SETDB1/ATAD2/ABRAXAS1/TTI1/CHD7/KDM5B/GATAD2B/NSD2/GRWD1/TADA2B/DTX3L/CDK2/TRRAP/RUVBL1/EYA3/RIOX1/SCMH1/KMT2A/PRMT5/CTCF/RNF20/ALKBH4/PHF13/HELLS/MYSM1/PRMT6/CHAF1A/NSD1/IPO4/CHD8/RBM15/N6AMT1/HLTF/ASF1A/YEATS4/BCOR/NAA60/SATB2/SUZ12/SMARCC2/UBR2/MEN1/TLK1/TCF7L1/KANSL3/SETD7/ARID4A/BRPF3/PIK3CA/KMT5C/RSF1/HCFC2/ZNF445/KAT5/SUV39H1/SART3/AXIN1/ARID2/KMT2B…
GOMF_TRANSCRIPTION_COACTIVATOR_ACTIVITY	GOMF_TRANSCRIPTION_COACTIVATOR_ACTIVITY	GOMF_TRANSCRIPTION_COACTIVATOR_ACTIVITY	210	0.339212	1.51118	0.001923	0.108147	0.10507	3354	tags=38%, list=29%, signal=27%	CNOT9/PPARGC1B/MED24/TRIM37/TADA2B/RUVBL1/MED23/TRIM21/TADA1/XPC/SUPT3H/RNF20/DYRK1B/MYSM1/NPAT/MED1/ABT1/RIPK3/WWOX/TRIP4/BCL10/SMARCC2/CIITA/MMS19/TAF11/LPIN2/HCFC2/KAT5/SNW1/CEBPZ/ARID1B/SS18L2/SS18/TRIM52/NOTCH1/THRAP3/IRF4/SMARCD3/BCL9L/SMARCC1/TRIM14/ABL1/LPIN3/NCOA6/MED6/TMF1/PHF2/TRIP11/ACTL6A/TAF5L/PSMC3IP/ZMIZ2/SETD3/CNOT6/DDX17/KAT8/TRIM5/ARRB1/MAGED1/KDM5A/COPS5/SMARCA2/BRD4/DHX9/NCOA…
HP_UPSLANTED_PALPEBRAL_FISSURE	HP_UPSLANTED_PALPEBRAL_FISSURE	HP_UPSLANTED_PALPEBRAL_FISSURE	200	0.341698	1.5108	0.00119185	0.0777644	0.0755517	3831	tags=40%, list=33%, signal=27%	UFD1/CCDC32/FANCI/FANCL/PMM2/PEX11B/GATAD2B/PEX12/UBE2T/ERCC4/TRRAP/SEC24C/SASS6/PEX6/BICRA/LMNB1/CTU2/ZNF148/POLR3A/PCNT/WDR35/FANCG/NXN/COG1/ANKLE2/FANCF/PIGN/PALB2/FANCB/TOE1/RAD51C/PEX5/CDK13/MCPH1/PEX2/COG7/RTTN/ARID1B/FZD2/EHMT1/KANSL1/HDAC4/COPB2/CEP63/MINPP1/PIGB/ANKRD17/COPB1/MAP3K7/NBN/RAI1/TRIO/KAT8/HERC1/TRIP12/CLTC/DHCR7/NCAPD3/TOR1A/ATRX/CENPJ/EXOSC2/DYRK1A/PGAP2/CIT/BUB1B/AP3B1/SMC…
GOBP_NEGATIVE_REGULATION_OF_CHROMOSOME_ORGANIZATION	GOBP_NEGATIVE_REGULATION_OF_CHROMOSOME_ORGANIZATION	GOBP_NEGATIVE_REGULATION_OF_CHROMOSOME_ORGANIZATION	69	0.401478	1.51056	0.00793685	0.258927	0.251559	3456	tags=51%, list=30%, signal=36%	TENT4B/TEN1/ACD/MAD2L1/ERCC4/STN1/CENPF/KLHL22/FBXO5/MNAT1/LCMT1/XRN1/DYNC1LI1/PCID2/IK/ERCC1/BAZ1B/TNKS/CTC1/GEN1/NBN/ESPL1/RAD21/XRCC3/PTTG1/BUB3/SETMAR/DCP2/ATRX/TPR/CCNB1/WAPL/ZNF207/BUB1B/GNL3L
GOBP_POSITIVE_REGULATION_OF_CHEMOKINE_C_X_C_MOTIF_LIGAND_1_PRODUCTION	GOBP_POSITIVE_REGULATION_OF_CHEMOKINE_C_X_C_MOTIF_LIGAND_1_PRODUCTION	GOBP_POSITIVE_REGULATION_OF_CHEMOKINE_C_X_C_MOTIF_LIGAND_1_PRODUCTION	3	0.893695	1.51054	0.0130333	0.334646	0.325125	685	tags=67%, list=6%, signal=63%	TIRAP/IL17RA
HP_RECURRENT_VIRAL_INFECTIONS	HP_RECURRENT_VIRAL_INFECTIONS	HP_RECURRENT_VIRAL_INFECTIONS	48	0.433724	1.5103	0.0187411	0.407598	0.396001	2686	tags=35%, list=23%, signal=27%	CD3D/EFL1/EPG5/MCM4/CD3E/JAK3/BTD/CIITA/CTPS1/TYK2/KNSTRN/SP110/IL2RA/SRP54/DOCK8/PGM3/RFX5
GOBP_GDP_MANNOSE_METABOLIC_PROCESS	GOBP_GDP_MANNOSE_METABOLIC_PROCESS	GOBP_GDP_MANNOSE_METABOLIC_PROCESS	5	0.768174	1.50994	0.0354908	0.553629	0.537877	901	tags=40%, list=8%, signal=37%	PMM2/MPI
HP_MACRODONTIA_OF_PERMANENT_MAXILLARY_CENTRAL_INCISOR	HP_MACRODONTIA_OF_PERMANENT_MAXILLARY_CENTRAL_INCISOR	HP_MACRODONTIA_OF_PERMANENT_MAXILLARY_CENTRAL_INCISOR	7	0.69311	1.50978	0.0414845	0.58987	0.573087	1841	tags=43%, list=16%, signal=36%	VPS13B/CTCF/FARS2
HP_APLASIA_HYPOPLASIA_OF_THE_THUMB	HP_APLASIA_HYPOPLASIA_OF_THE_THUMB	HP_APLASIA_HYPOPLASIA_OF_THE_THUMB	91	0.378199	1.50921	0.0264833	0.480973	0.467288	3064	tags=41%, list=27%, signal=30%	ADA2/VPS35L/FANCI/CHD7/FANCL/LMNB2/NSD2/UBE2T/FGFRL1/ERCC4/BICRA/PCNT/FANCF/BCOR/LMBR1/PALB2/FANCB/RAD51C/SF3B4/NIPBL/SUFU/KNSTRN/DHODH/FZD2/PSMD12/MAP3K7/HDAC8/RAD21/TRIO/NSUN2/PIGG/LETM1/BRD4/SMC3/DHCR7/SLC26A2/ACVR1
GOBP_RNA_SPLICING_VIA_TRANSESTERIFICATION_REACTIONS	GOBP_RNA_SPLICING_VIA_TRANSESTERIFICATION_REACTIONS	GOBP_RNA_SPLICING_VIA_TRANSESTERIFICATION_REACTIONS	245	0.330749	1.50899	0.0012932	0.082941	0.0805811	5006	tags=56%, list=43%, signal=32%	MTREX/YJU2/GEMIN5/KHDC4/ESS2/TXNL4B/SMN2/GEMIN4/PRMT5/GPATCH1/CRNKL1/PTBP2/ISY1/RBM15/CWC15/PRPF4/CDC40/PRPF40B/PLRG1/ZCCHC8/TFIP11/MFAP1/RBM4B/CDK13/SF3B4/SNW1/SART3/TIA1/TGS1/METTL14/PRPF3/CD2BP2/XAB2/IK/SRRM1/SMN1/PRPF4B/DDX23/MPHOSPH10/COIL/GPKOW/CWC27/THRAP3/AQR/SF3A3/DBR1/DDX41/LUC7L3/CWC22/WBP4/RBMX2/RBM5/REST/RNF113A/CDC5L/SETX/FXR1/PRPF19/USP4/DDX17/USP49/LSM6/SF3B3/HNRNPR/SNRNP200/PPIE/…
HP_ABNORMAL_PLACENTAL_MEMBRANE_MORPHOLOGY	HP_ABNORMAL_PLACENTAL_MEMBRANE_MORPHOLOGY	HP_ABNORMAL_PLACENTAL_MEMBRANE_MORPHOLOGY	5	0.767648	1.5089	0.0366086	0.559599	0.543677	1709	tags=40%, list=15%, signal=34%	SMARCAD1/GJB2
GOBP_NEGATIVE_REGULATION_OF_RELAXATION_OF_MUSCLE	GOBP_NEGATIVE_REGULATION_OF_RELAXATION_OF_MUSCLE	GOBP_NEGATIVE_REGULATION_OF_RELAXATION_OF_MUSCLE	3	0.892156	1.50793	0.0134514	0.340168	0.330489	514	tags=67%, list=4%, signal=64%	GRK2/TIFAB
GOMF_MRNA_METHYLTRANSFERASE_ACTIVITY	GOMF_MRNA_METHYLTRANSFERASE_ACTIVITY	GOMF_MRNA_METHYLTRANSFERASE_ACTIVITY	11	0.610828	1.50787	0.0533333	0.661379	0.642561	3530	tags=73%, list=31%, signal=50%	TRMT61A/METTL14/CMTR2/CMTR1/NSUN2/TRMT10C/METTL8/METTL16
GOBP_REGULATION_OF_3_UTR_MEDIATED_MRNA_STABILIZATION	GOBP_REGULATION_OF_3_UTR_MEDIATED_MRNA_STABILIZATION	GOBP_REGULATION_OF_3_UTR_MEDIATED_MRNA_STABILIZATION	5	0.766975	1.50758	0.0377264	0.56354	0.547506	986	tags=60%, list=9%, signal=55%	TENT4B/TENT4A/ELAVL4
GOBP_ADENOSINE_METABOLIC_PROCESS	GOBP_ADENOSINE_METABOLIC_PROCESS	GOBP_ADENOSINE_METABOLIC_PROCESS	5	0.766931	1.50749	0.0377264	0.56354	0.547506	19	tags=20%, list=0%, signal=20%	ADA2
HP_PROMINENT_NASAL_BRIDGE	HP_PROMINENT_NASAL_BRIDGE	HP_PROMINENT_NASAL_BRIDGE	150	0.35262	1.50711	0.00200047	0.110188	0.107053	3520	tags=41%, list=31%, signal=29%	UFD1/CPLANE1/OTUD6B/KDM5B/PMM2/KIAA0586/VPS13B/PIBF1/TRRAP/CENPF/SEC24C/PDE6D/ORC6/ARMC9/BICRA/LMNB1/NDE1/PCNT/BBS9/BCOR/SATB2/POLR1A/BBS7/IFT74/CBY1/NHS/CEP104/SF3B4/SUFU/MIA3/ERCC1/RTTN/RARS2/ARL3/KANSL1/BBS4/SMAD4/NBN/CEP41/HDAC8/NSUN2/KAT8/CRKL/TBC1D20/HERC1/STAG1/CEP290/SMC3/DOCK7/BBS2/RLIM/CSPP1/DYRK1A/PGAP2/TCTN3/KAT6B/INPP5E/KAT6A/TRIM32/SMC1A/TTC8/ARVCF
GOBP_MRNA_ALTERNATIVE_POLYADENYLATION	GOBP_MRNA_ALTERNATIVE_POLYADENYLATION	GOBP_MRNA_ALTERNATIVE_POLYADENYLATION	5	0.766713	1.50706	0.0382853	0.565721	0.549625	127	tags=20%, list=1%, signal=20%	VIRMA
GOBP_CENTRIOLE_ASSEMBLY	GOBP_CENTRIOLE_ASSEMBLY	GOBP_CENTRIOLE_ASSEMBLY	35	0.463244	1.5066	0.0423305	0.595509	0.578565	2521	tags=40%, list=22%, signal=31%	TRIM37/CEP295/CEP76/CDK2/SASS6/MDM1/POC1B/CCDC61/CCP110/RTTN/CEP63/VPS4B/E2F4/CEP192
GOBP_REGULATION_OF_BARBED_END_ACTIN_FILAMENT_CAPPING	GOBP_REGULATION_OF_BARBED_END_ACTIN_FILAMENT_CAPPING	GOBP_REGULATION_OF_BARBED_END_ACTIN_FILAMENT_CAPPING	3	0.891055	1.50607	0.014009	0.346137	0.336289	511	tags=67%, list=4%, signal=64%	WASHC2C/CARMIL1
GOCC_CHROMOSOME_CENTROMERIC_REGION	GOCC_CHROMOSOME_CENTROMERIC_REGION	GOCC_CHROMOSOME_CENTROMERIC_REGION	152	0.352608	1.50597	0.00320729	0.152976	0.148623	3984	tags=49%, list=35%, signal=33%	CENPX/NCAPD2/SPOUT1/UHRF2/PHF6/MAD2L1/CENPF/CTCF/HELLS/NDE1/CENPB/SGO2/CENPQ/GPATCH11/CENPM/KMT5C/SUV39H1/CENPT/DYNC1LI1/KNSTRN/DCTN5/AURKC/KANSL1/BOD1L1/SMC5/CENPL/DYNC1LI2/PHF2/CENPE/AHCTF1/RAD21/MIS18BP1/CHMP7/IKZF1/DCTN3/KAT8/DCTN1/NUP37/NGDN/BUB3/STAG1/PSEN2/SMC3/NCAPD3/FMR1/ATRX/NUP43/CENPW/INCENP/KAT7/DCTN4/TPR/CCNB1/XPO1/WAPL/ZNF207/SKA2/SUGT1/BUB1B/SMC1A/CHMP6/NUP85/UVRAG/APC/HSF1/PPP1R1…
GOBP_REGULATION_OF_GLYCOGEN_METABOLIC_PROCESS	GOBP_REGULATION_OF_GLYCOGEN_METABOLIC_PROCESS	GOBP_REGULATION_OF_GLYCOGEN_METABOLIC_PROCESS	24	0.505197	1.50508	0.0499002	0.647525	0.629101	1419	tags=25%, list=12%, signal=22%	SELENOS/RUBCNL/PASK/EPM2AIP1/KHK/ENPP1
GOMF_PHOSPHATIDYLINOSITOL_PHOSPHATE_4_PHOSPHATASE_ACTIVITY	GOMF_PHOSPHATIDYLINOSITOL_PHOSPHATE_4_PHOSPHATASE_ACTIVITY	GOMF_PHOSPHATIDYLINOSITOL_PHOSPHATE_4_PHOSPHATASE_ACTIVITY	10	0.630642	1.50482	0.0506567	0.647525	0.629101	2073	tags=50%, list=18%, signal=41%	PIP4P1/PIP4P2/SYNJ1/INPP4B/SACM1L
GOCC_CHROMOSOME_TELOMERIC_REGION	GOCC_CHROMOSOME_TELOMERIC_REGION	GOCC_CHROMOSOME_TELOMERIC_REGION	109	0.368955	1.50456	0.00605229	0.222043	0.215725	3071	tags=33%, list=27%, signal=24%	TEN1/MRE11/RAD51AP1/WRAP53/GATAD2B/ACD/POLD1/CDK2/ERCC4/STN1/MCM4/ZBTB48/PCNA/TFIP11/MEN1/CDC73/ERCC1/TEP1/XRCC5/XRCC6/TNKS/SMC5/RBBP7/CTC1/MCM6/PRKDC/NBN/SETX/SSB/XRCC3/FEN1/SP100/EZH1/WDR82/ATRX/APEX1
HP_INCREASED_OVERBITE	HP_INCREASED_OVERBITE	HP_INCREASED_OVERBITE	4	0.81732	1.50448	0.0328183	0.534325	0.519121	63	tags=25%, list=1%, signal=25%	SPART
GOBP_RESPONSE_TO_HYDROXYUREA	GOBP_RESPONSE_TO_HYDROXYUREA	GOBP_RESPONSE_TO_HYDROXYUREA	9	0.654899	1.50408	0.0469043	0.634328	0.61628	3224	tags=78%, list=28%, signal=56%	RTF2/DDI2/SPIDR/FMR1/ATRX/TIMELESS/KAT7
HP_ABNORMAL_CORTICAL_GYRATION	HP_ABNORMAL_CORTICAL_GYRATION	HP_ABNORMAL_CORTICAL_GYRATION	284	0.325173	1.50369	0.000242736	0.023452	0.0227847	3790	tags=38%, list=33%, signal=26%	WASHC4/CPLANE1/TUBG1/KDM5B/LMNB2/PEX11B/RXYLT1/KIAA0586/PEX12/B3GALNT2/EPB41L1/PIBF1/TRRAP/MED23/VPS33B/SASS6/WDR4/PEX6/GFM2/ARMC9/LMNB1/CTU2/NDE1/AKT3/POLR3A/STXBP1/CUX1/TTC5/CDC40/C12orf4/ANKLE2/GPSM2/CSNK2A1/SUZ12/SMARCC2/MTOR/CPT2/POMT2/CBY1/PEX5/CEP104/MCPH1/SF3B4/PIK3CA/SMO/PEX2/FUZ/KAT5/ARID2/SUFU/PDHA1/B4GAT1/ERCC1/ARHGAP31/RTTN/TSEN15/ARID1B/ARL3/FTO/COPB2/CEP63/DOCK8/PIGB/DISC1/STS/SOX4…
HP_OCULOMOTOR_APRAXIA	HP_OCULOMOTOR_APRAXIA	HP_OCULOMOTOR_APRAXIA	73	0.394784	1.50293	0.0128204	0.332009	0.322562	3296	tags=41%, list=29%, signal=30%	MRE11/CPLANE1/TOGARAM1/KIAA0586/PIBF1/PDE6D/ARMC9/TOE1/CBY1/DNM1L/CEP104/PEX2/DLAT/EXOSC3/SUFU/APTX/ARL3/CEP41/SPR/SETX/RORA/CRKL/PIK3R5/SORL1/CEP290/BRAF/PSEN2/CSPP1/PGAP2/INPP5E
GOCC_NUCLEAR_EXOSOME_RNASE_COMPLEX	GOCC_NUCLEAR_EXOSOME_RNASE_COMPLEX	GOCC_NUCLEAR_EXOSOME_RNASE_COMPLEX	12	0.593544	1.50283	0.0610687	0.676135	0.656897	3221	tags=58%, list=28%, signal=42%	EXOSC8/EXOSC3/EXOSC5/C1D/DIS3/EXOSC7/EXOSC2
GOBP_POSITIVE_REGULATION_OF_CATECHOLAMINE_SECRETION	GOBP_POSITIVE_REGULATION_OF_CATECHOLAMINE_SECRETION	GOBP_POSITIVE_REGULATION_OF_CATECHOLAMINE_SECRETION	4	0.815668	1.50144	0.0361842	0.557713	0.541844	115	tags=25%, list=1%, signal=25%	GRK2
GOBP_HEPOXILIN_METABOLIC_PROCESS	GOBP_HEPOXILIN_METABOLIC_PROCESS	GOBP_HEPOXILIN_METABOLIC_PROCESS	5	0.76384	1.50142	0.0501859	0.647525	0.629101	1417	tags=60%, list=12%, signal=53%	GSTM1/GSTM2/ALOX15B
GOBP_PROTEASOME_MEDIATED_UBIQUITIN_DEPENDENT_PROTEIN_CATABOLIC_PROCESS	GOBP_PROTEASOME_MEDIATED_UBIQUITIN_DEPENDENT_PROTEIN_CATABOLIC_PROCESS	GOBP_PROTEASOME_MEDIATED_UBIQUITIN_DEPENDENT_PROTEIN_CATABOLIC_PROCESS	319	0.322333	1.50109	0.000372735	0.032662	0.0317327	5001	tags=53%, list=43%, signal=31%	RACK1/ELOB/SELENOS/UFD1/NOP53/ECPAS/DMAC2/COP1/KLHL42/TBL1X/KBTBD7/SPSB2/CDK2/RNF34/LRRK2/KLHL22/SKP2/ZSWIM8/DET1/HECTD3/ANAPC1/UBXN2B/YOD1/KBTBD6/USP19/TRIP4/UBR2/FBXL18/BBS7/KCTD13/PSMC2/NUB1/WFS1/ANKZF1/KAT5/AXIN1/RNF216/TAF1/FAM8A1/SOCS4/TRIM39/GLMN/KLHDC3/FBXW8/FBXO22/FEM1B/PSMD7/FBXO44/PSMD14/SMARCC1/RCHY1/SH3RF1/SVIP/KLHDC10/AREL1/NSFL1C/TNFAIP1/EDEM3/GNA12/UBXN7/ANAPC7/FBXO31/PSMD10/UCHL5…
HP_SQUARE_FACE	HP_SQUARE_FACE	HP_SQUARE_FACE	8	0.667771	1.49999	0.0389685	0.572449	0.556161	256	tags=25%, list=2%, signal=24%	CHD7/KDM5B
GOBP_PROTEIN_INSERTION_INTO_MEMBRANE	GOBP_PROTEIN_INSERTION_INTO_MEMBRANE	GOBP_PROTEIN_INSERTION_INTO_MEMBRANE	40	0.44615	1.49973	0.0320702	0.527112	0.512114	4295	tags=52%, list=37%, signal=33%	TOMM70/MAIP1/AGK/TIMM22/TIMM29/TRMT10B/UBL4A/EMC2/RTP4/HSPA4/NMT1/COX18/EMC3/TIMM8A/TIMM10/BCS1L/TIMM8B/TRAM2/ROMO1/SAMM50/MOAP1
GOBP_CENTROSOME_DUPLICATION	GOBP_CENTROSOME_DUPLICATION	GOBP_CENTROSOME_DUPLICATION	55	0.416542	1.49966	0.0240167	0.45995	0.446863	2623	tags=35%, list=23%, signal=27%	TRIM37/CEP295/CEP76/CDK2/SASS6/MDM1/NDE1/POC1B/CCP110/NUBP1/SAC3D1/RTTN/ROCK2/CEP131/CEP63/VPS4B/GEN1/CEP192/XRCC3
HP_REDUCTION_OF_NEUTROPHIL_MOTILITY	HP_REDUCTION_OF_NEUTROPHIL_MOTILITY	HP_REDUCTION_OF_NEUTROPHIL_MOTILITY	7	0.688329	1.49937	0.0453823	0.62523	0.60744	2244	tags=57%, list=19%, signal=46%	PMM2/EFL1/SRP54/SLC35C1
GOMF_SULFURTRANSFERASE_ACTIVITY	GOMF_SULFURTRANSFERASE_ACTIVITY	GOMF_SULFURTRANSFERASE_ACTIVITY	9	0.652812	1.49929	0.0506567	0.647525	0.629101	2340	tags=56%, list=20%, signal=44%	CTU2/NFS1/MOCS3/TSTD1/TST
GOMF_EXORIBONUCLEASE_ACTIVITY_PRODUCING_5_PHOSPHOMONOESTERS	GOMF_EXORIBONUCLEASE_ACTIVITY_PRODUCING_5_PHOSPHOMONOESTERS	GOMF_EXORIBONUCLEASE_ACTIVITY_PRODUCING_5_PHOSPHOMONOESTERS	36	0.461758	1.49918	0.0281425	0.491499	0.477514	3221	tags=47%, list=28%, signal=34%	ERI2/TOE1/PAN3/CNOT6L/ERI1/XRN1/EXOSC3/ANGEL1/EXOSC5/CPSF3/EXD2/DIS3/USB1/EXOSC7/CNOT6/DCP2/EXOSC2
GOBP_ADIPOSE_TISSUE_DEVELOPMENT	GOBP_ADIPOSE_TISSUE_DEVELOPMENT	GOBP_ADIPOSE_TISSUE_DEVELOPMENT	31	0.46643	1.49899	0.0562014	0.664619	0.645709	2897	tags=32%, list=25%, signal=24%	SELENOM/SPART/HMGCS2/DYRK1B/PIK3CA/OXCT1/FTO/BBS4/SLC25A25/SORL1
HP_MECONIUM_STAINED_AMNIOTIC_FLUID	HP_MECONIUM_STAINED_AMNIOTIC_FLUID	HP_MECONIUM_STAINED_AMNIOTIC_FLUID	4	0.814183	1.49871	0.0378671	0.564936	0.548862	1845	tags=75%, list=16%, signal=63%	PLPBP/ABCB4/ALDH7A1
GOBP_PYRIMIDINE_NUCLEOBASE_BIOSYNTHETIC_PROCESS	GOBP_PYRIMIDINE_NUCLEOBASE_BIOSYNTHETIC_PROCESS	GOBP_PYRIMIDINE_NUCLEOBASE_BIOSYNTHETIC_PROCESS	7	0.688025	1.4987	0.0459391	0.629449	0.61154	1849	tags=57%, list=16%, signal=48%	UMPS/MTOR/CTPS1/DHODH
GOMF_JUN_KINASE_KINASE_KINASE_ACTIVITY	GOMF_JUN_KINASE_KINASE_KINASE_ACTIVITY	GOMF_JUN_KINASE_KINASE_KINASE_ACTIVITY	10	0.627856	1.49817	0.0562852	0.664619	0.645709	3332	tags=70%, list=29%, signal=50%	MAP3K20/LRRK2/MAP3K12/MLKL/MAP3K5/MAP3K13/RIPK1
HP_NEURALGIA	HP_NEURALGIA	HP_NEURALGIA	13	0.58008	1.49812	0.0626223	0.683449	0.664003	2927	tags=54%, list=25%, signal=40%	TENT5A/PIK3CA/SMO/SUFU/TRAF7/MBTPS2/BAP1
HP_LISSENCEPHALY	HP_LISSENCEPHALY	HP_LISSENCEPHALY	110	0.366874	1.49783	0.00979002	0.287632	0.279448	3943	tags=45%, list=34%, signal=30%	TUBG1/RXYLT1/B3GALNT2/VPS33B/SASS6/WDR4/GFM2/LMNB1/CTU2/NDE1/AKT3/STXBP1/ANKLE2/CSNK2A1/CPT2/POMT2/MCPH1/PIK3CA/B4GAT1/ARHGAP31/RTTN/FTO/COPB2/CEP63/STS/PRKDC/EML1/KIF2A/ETFDH/TBC1D20/NCAPD3/ETFA/TUBA1A/CENPJ/ISCA1/ATP6V1A/CCDC88A/WDR73/ATP6V1E1/CIT/DYNC1H1/OCLN/CEP135/NUP107/PHC1/FKRP/DCHS1/MACF1/ETFB/KIAA1109
GOBP_NUCLEAR_TRANSCRIBED_MRNA_CATABOLIC_PROCESS_DEADENYLATION_DEPENDENT_DECAY	GOBP_NUCLEAR_TRANSCRIBED_MRNA_CATABOLIC_PROCESS_DEADENYLATION_DEPENDENT_DECAY	GOBP_NUCLEAR_TRANSCRIBED_MRNA_CATABOLIC_PROCESS_DEADENYLATION_DEPENDENT_DECAY	57	0.411965	1.49731	0.0202048	0.425316	0.413215	3911	tags=44%, list=34%, signal=29%	TENT4B/TUT7/TUT4/TENT4A/EXOSC8/DCP1B/PAN3/CNOT6L/NT5C3B/RC3H1/EXOSC3/EXOSC5/DIS3/PATL2/EXOSC7/CNOT6/EIF4ENIF1/DHX9/DCP2/EXOSC2/DCPS/PATL1/POLR2D/TNRC6B/SYNCRIP
HP_SPORADIC	HP_SPORADIC	HP_SPORADIC	61	0.407948	1.4966	0.0141673	0.348337	0.338425	2914	tags=31%, list=25%, signal=23%	ADA2/CHD7/LMNB2/NSD2/FGFRL1/NSD1/BCL10/MTOR/TOE1/PIK3CA/NIPBL/EHMT1/ZBTB20/KRAS/ALDH18A1/RAI1/TSC2/LETM1/STK11
GOBP_NEGATIVE_REGULATION_OF_RESPONSE_TO_OXIDATIVE_STRESS	GOBP_NEGATIVE_REGULATION_OF_RESPONSE_TO_OXIDATIVE_STRESS	GOBP_NEGATIVE_REGULATION_OF_RESPONSE_TO_OXIDATIVE_STRESS	15	0.559184	1.49617	0.0498084	0.647525	0.629101	561	tags=13%, list=5%, signal=13%	RACK1/LRRK2
HP_PROMINENT_EYELASHES	HP_PROMINENT_EYELASHES	HP_PROMINENT_EYELASHES	11	0.606022	1.496	0.0552381	0.664444	0.645539	2817	tags=64%, list=24%, signal=48%	LMNB1/SMARCC2/ARID2/ARID1B/SOX4/KDM6A/DPF2
GOBP_MICROTUBULE_SEVERING	GOBP_MICROTUBULE_SEVERING	GOBP_MICROTUBULE_SEVERING	7	0.686694	1.4958	0.0470528	0.634328	0.61628	2419	tags=71%, list=21%, signal=56%	FIGNL1/KATNAL1/SPAST/TTLL11/KATNA1
GOMF_TRANSLATION_FACTOR_ACTIVITY_RNA_BINDING	GOMF_TRANSLATION_FACTOR_ACTIVITY_RNA_BINDING	GOMF_TRANSLATION_FACTOR_ACTIVITY_RNA_BINDING	68	0.398312	1.49542	0.0161948	0.374663	0.364003	4754	tags=59%, list=41%, signal=35%	MRPL58/EFL1/TSFM/EIF4E3/EIF5A2/GFM2/EIF2B3/GSPT2/MTIF2/EIF2S1/MTRF1L/GCN1/MTRF1/EIF2S2/GTPBP2/EIF4E2/EIF4G1/COPS5/EIF3A/MCTS1/EEF1G/HBS1L/EEF2K/EIF2D/EIF3G/EIF3K/EIF4G2/EIF4A1/EIF5B/MTIF3/EIF3D/DHX29/EIF3L/EEF1B2/DENR/EIF5A/EIF3M/EIF2A/EIF3B/EIF3J
GOBP_PROTEIN_INSERTION_INTO_MITOCHONDRIAL_INNER_MEMBRANE	GOBP_PROTEIN_INSERTION_INTO_MITOCHONDRIAL_INNER_MEMBRANE	GOBP_PROTEIN_INSERTION_INTO_MITOCHONDRIAL_INNER_MEMBRANE	12	0.590593	1.49536	0.0610687	0.676135	0.656897	3888	tags=75%, list=34%, signal=50%	TOMM70/AGK/TIMM22/TIMM29/TRMT10B/TIMM8A/TIMM10/TIMM8B/ROMO1
HP_APLASIA_HYPOPLASIA_OF_FINGERS	HP_APLASIA_HYPOPLASIA_OF_FINGERS	HP_APLASIA_HYPOPLASIA_OF_FINGERS	215	0.333661	1.49521	0.00161366	0.095752	0.0930276	3064	tags=33%, list=27%, signal=25%	ADA2/VPS35L/NEPRO/FANCI/CHD7/FANCL/LMNB2/PHF6/NSD2/UBE2T/FGFRL1/ERCC4/USP27X/POC1A/KMT2A/BICRA/PCNT/STXBP1/CLCN4/WDR35/FANCG/NXN/FANCF/BCOR/PIGN/EDA/LMBR1/SMARCC2/PALB2/MTOR/FANCB/FTSJ1/PCYT1A/RAD51C/SF3B4/NIPBL/ARID2/ALG6/SUFU/KNSTRN/DHODH/ARHGAP31/ARID1B/FZD2/IFT122/AIFM1/NOTCH1/CWC27/ZBTB20/SMAD4/PSMD12/PIGB/SOX4/MAP3K7/KDM6A/HDAC8/COG4/RAD21/TRIO/NSUN2/PIGG/CRKL/LETM1/DPF2/SMARCA2/IFT52/BRD4/…
GOBP_POSITIVE_REGULATION_OF_MITOTIC_CELL_CYCLE_SPINDLE_ASSEMBLY_CHECKPOINT	GOBP_POSITIVE_REGULATION_OF_MITOTIC_CELL_CYCLE_SPINDLE_ASSEMBLY_CHECKPOINT	GOBP_POSITIVE_REGULATION_OF_MITOTIC_CELL_CYCLE_SPINDLE_ASSEMBLY_CHECKPOINT	6	0.717066	1.49459	0.0742878	0.723573	0.702985	3262	tags=100%, list=28%, signal=72%	MAD2L1/DYNC1LI1/PCID2/GEN1/XRCC3/TPR
GOBP_REGULATION_OF_DEFENSE_RESPONSE_TO_VIRUS	GOBP_REGULATION_OF_DEFENSE_RESPONSE_TO_VIRUS	GOBP_REGULATION_OF_DEFENSE_RESPONSE_TO_VIRUS	58	0.410395	1.49375	0.0248831	0.468595	0.455262	752	tags=16%, list=7%, signal=15%	SELENOK/UFD1/CGAS/TOMM70/AIM2/DTX3L/DDX58/APOBEC3G/TRAF3IP1
HP_TELANGIECTASIA_OF_THE_SKIN	HP_TELANGIECTASIA_OF_THE_SKIN	HP_TELANGIECTASIA_OF_THE_SKIN	56	0.413426	1.49324	0.0189319	0.410563	0.398882	2704	tags=38%, list=23%, signal=29%	WRAP53/ERCC4/CCR6/CDH23/XPC/DKC1/PCNA/ERCC3/XPA/ENPP1/PIK3CA/KIAA0319L/ERCC2/POLE/USP8/SMAD4/CTC1/GNPTAB/USB1/ACVRL1/SLC29A3
HP_HEMIANOPIA	HP_HEMIANOPIA	HP_HEMIANOPIA	27	0.481935	1.49257	0.0365786	0.559599	0.543677	3487	tags=44%, list=30%, signal=31%	CDH23/AKT3/MEN1/PIK3CA/SMO/SUFU/TRAF7/BRAF/BAP1/AIP/WHRN/SETD5
GOBP_POSITIVE_REGULATION_OF_INTRINSIC_APOPTOTIC_SIGNALING_PATHWAY_IN_RESPONSE_TO_DNA_DAMAGE	GOBP_POSITIVE_REGULATION_OF_INTRINSIC_APOPTOTIC_SIGNALING_PATHWAY_IN_RESPONSE_TO_DNA_DAMAGE	GOBP_POSITIVE_REGULATION_OF_INTRINSIC_APOPTOTIC_SIGNALING_PATHWAY_IN_RESPONSE_TO_DNA_DAMAGE	6	0.715906	1.49217	0.0754049	0.727308	0.706614	810	tags=33%, list=7%, signal=31%	FBH1/PIAS4
GOBP_ESTABLISHMENT_OF_PROTEIN_LOCALIZATION_TO_PLASMA_MEMBRANE	GOBP_ESTABLISHMENT_OF_PROTEIN_LOCALIZATION_TO_PLASMA_MEMBRANE	GOBP_ESTABLISHMENT_OF_PROTEIN_LOCALIZATION_TO_PLASMA_MEMBRANE	46	0.43013	1.49214	0.0371265	0.562244	0.546246	3276	tags=37%, list=28%, signal=27%	RACK1/CNST/AFDN/GOLGA4/VAMP4/GORASP2/GGA3/GCC2/GORASP1/CSK/SEC16A/GRIP1/RAB8A/BBS2/VPS35/OPTN/GRIPAP1
GOMF_TRANSCRIPTION_COREPRESSOR_BINDING	GOMF_TRANSCRIPTION_COREPRESSOR_BINDING	GOMF_TRANSCRIPTION_COREPRESSOR_BINDING	38	0.452624	1.49192	0.0321962	0.528032	0.513007	3988	tags=55%, list=35%, signal=36%	ELOB/ELOC/TRAPPC2B/SUZ12/WIZ/THAP7/RUNX3/EHMT1/EHMT2/PER3/LCOR/PHF12/RORA/STK36/CTBP2/PER2/STAT1/HDAC3/HDAC6/HDGF/HDAC1
GOCC_CONDENSED_CHROMOSOME	GOCC_CONDENSED_CHROMOSOME	GOCC_CONDENSED_CHROMOSOME	166	0.342802	1.49175	0.00358625	0.162807	0.158175	3984	tags=48%, list=35%, signal=32%	CENPX/TUBG1/NCAPD2/SPOUT1/PHF6/MAD2L1/CDK2/CENPF/KIFAP3/CTCF/NDE1/CENPB/SGO2/CENPQ/GPATCH11/CENPM/AKAP8/KMT5C/TOP3B/SUV39H1/CENPT/DYNC1LI1/KNSTRN/BAZ1B/NOL6/DCTN5/AURKC/KANSL1/BOD1L1/SMC5/NIFK/DYNC1LI2/PHF2/PSMC3IP/CENPE/AHCTF1/RAD21/CHMP7/DCTN3/KAT8/DCTN1/NUP37/BUB3/STAG1/BRD4/PSEN2/SMC3/NCAPD3/SETMAR/ATRX/NUP43/CENPW/INCENP/DCTN4/TPR/CCNB1/XPO1/WAPL/ZNF207/SKA2/SUGT1/BUB1B/SMC1A/NSMCE4A/CHMP6/S…
HP_LACTIC_ACIDOSIS	HP_LACTIC_ACIDOSIS	HP_LACTIC_ACIDOSIS	149	0.349347	1.49164	0.00279009	0.137995	0.134068	3263	tags=28%, list=28%, signal=20%	ATP5F1E/ATP5F1D/SQOR/PLPBP/NDUFAF8/NAXE/COQ8A/DBT/TSFM/COA6/SUCLA2/YARS2/LIPT1/ACAD9/NDUFAF2/AGK/COQ9/DNM1L/DLAT/PHKA2/PDHA1/FARS2/ALDH7A1/AARS2/PCCB/PDHX/PHKG2/TRNT1/TANGO2/SERAC1/NDUFV2/MT-ND3/COX10/GATC/FBXL4/OGDH/NDUFS1/MPV17/NDUFS2/CAMKMT/NDUFS3/TRMT10C
GOMF_PEROXIREDOXIN_ACTIVITY	GOMF_PEROXIREDOXIN_ACTIVITY	GOMF_PEROXIREDOXIN_ACTIVITY	7	0.684676	1.49141	0.0462963	0.630834	0.612885	35	tags=14%, list=0%, signal=14%	SELENOF
GOMF_PRIMARY_MIRNA_BINDING	GOMF_PRIMARY_MIRNA_BINDING	GOMF_PRIMARY_MIRNA_BINDING	7	0.684608	1.49126	0.0462963	0.630834	0.612885	2112	tags=57%, list=18%, signal=47%	PUS10/SMAD1/DGCR8/DROSHA
HP_ABNORMAL_CRY	HP_ABNORMAL_CRY	HP_ABNORMAL_CRY	27	0.481371	1.49082	0.0371547	0.562244	0.546246	1677	tags=33%, list=15%, signal=29%	ATP5F1A/SELENON/VPS13B/PNPO/TRIP4/AGRN/COQ9/FUZ/NIPBL
GOBP_POSITIVE_REGULATION_OF_DNA_REPLICATION	GOBP_POSITIVE_REGULATION_OF_DNA_REPLICATION	GOBP_POSITIVE_REGULATION_OF_DNA_REPLICATION	25	0.493597	1.49065	0.0496032	0.647525	0.629101	3611	tags=68%, list=31%, signal=47%	CDK2/STN1/ATAD5/PCNA/KCTD13/BRPF3/WIZ/ATF1/CTC1/TNFAIP1/DHX9/ATRX/DBF4B/STOML2/KAT7/DBF4/CIZ1
HP_SEVERE_POSTNATAL_GROWTH_RETARDATION	HP_SEVERE_POSTNATAL_GROWTH_RETARDATION	HP_SEVERE_POSTNATAL_GROWTH_RETARDATION	27	0.48129	1.49057	0.0371547	0.562244	0.546246	3809	tags=67%, list=33%, signal=45%	NSD2/FGFRL1/IL2RB/WFS1/NIPBL/IL2RA/GNPTAB/HDAC8/RAD21/ERCC8/PTPN22/LETM1/TBC1D20/BRD4/SMC3/SMC1A/PTPN2/NIN
GOBP_ER_OVERLOAD_RESPONSE	GOBP_ER_OVERLOAD_RESPONSE	GOBP_ER_OVERLOAD_RESPONSE	10	0.624668	1.49056	0.0562852	0.664619	0.645709	1479	tags=20%, list=13%, signal=17%	SELENOS/WFS1
HP_ABNORMAL_STERNAL_OSSIFICATION	HP_ABNORMAL_STERNAL_OSSIFICATION	HP_ABNORMAL_STERNAL_OSSIFICATION	8	0.663532	1.49047	0.0514706	0.652437	0.633874	651	tags=38%, list=6%, signal=35%	NSD2/FGFRL1/ORC6
GOBP_DNA_DEALKYLATION_INVOLVED_IN_DNA_REPAIR	GOBP_DNA_DEALKYLATION_INVOLVED_IN_DNA_REPAIR	GOBP_DNA_DEALKYLATION_INVOLVED_IN_DNA_REPAIR	7	0.684147	1.49026	0.0462963	0.630834	0.612885	2019	tags=43%, list=18%, signal=35%	ALKBH1/ALKBH3/FTO
GOBP_MAINTENANCE_OF_CENTROSOME_LOCATION	GOBP_MAINTENANCE_OF_CENTROSOME_LOCATION	GOBP_MAINTENANCE_OF_CENTROSOME_LOCATION	4	0.808867	1.48892	0.044038	0.614006	0.596536	1177	tags=50%, list=10%, signal=45%	SPOUT1/GPSM2
HP_ABNORMALITY_OF_ACID_BASE_HOMEOSTASIS	HP_ABNORMALITY_OF_ACID_BASE_HOMEOSTASIS	HP_ABNORMALITY_OF_ACID_BASE_HOMEOSTASIS	282	0.321701	1.48823	0.00183578	0.10584	0.102828	3299	tags=31%, list=29%, signal=23%	ATP5F1E/ATP5F1D/SQOR/PLPBP/NDUFAF8/NAXE/COQ8A/MRM2/MYO5B/HIBCH/EHHADH/DBT/EPG5/TSFM/PNPO/VPS33B/FDX2/SCO1/COA6/GFM2/SUCLA2/SYNJ1/YARS2/MCCC2/NFS1/WDR35/LIPT1/CLPB/ACAD9/NDUFAF2/AGK/BTD/COQ9/TIMM22/CPT2/DNM1L/MRPL44/OXCT1/DLAT/PHKA2/HLCS/PDHA1/FARS2/ALDH7A1/AARS2/USP8/PCCB/RARS2/AIFM1/PDHX/SCNN1A/PHKG2/RNASEH1/GCDH/ECHS1/ACSF3/TRNT1/ETFDH/IKZF1/TANGO2/PTPN22/SERAC1/INVS/TARS2/MRPS22/NDUFV2/KCNJ10/…
GOBP_GENE_SILENCING_BY_RNA	GOBP_GENE_SILENCING_BY_RNA	GOBP_GENE_SILENCING_BY_RNA	88	0.376514	1.48769	0.0205751	0.428918	0.416714	3620	tags=39%, list=31%, signal=27%	TUT7/CNOT9/TUT4/MIR29B2CHG/SPOUT1/HENMT1/MIR3142HG/PUS10/SMAD1/DGCR8/CNOT6L/ERI1/NRDE2/MIR34AHG/DROSHA/TSNAX/FXR1/CLP1/CNOT6/DDX17/CNOT10/EIF4E2/EIF4G1/AGO1/EIF4ENIF1/DICER1/DHX9/FMR1/LIMD1/NCOR2/RIPK1/CELF1/ZC3H7B/TSN
HP_IMMOTILE_CILIA	HP_IMMOTILE_CILIA	HP_IMMOTILE_CILIA	3	0.880112	1.48758	0.0177905	0.395484	0.384231	542	tags=67%, list=5%, signal=64%	CFAP298/RSPH3
HP_ABNORMAL_MORPHOLOGY_OF_THE_CONJUNCTIVAL_VASCULATURE	HP_ABNORMAL_MORPHOLOGY_OF_THE_CONJUNCTIVAL_VASCULATURE	HP_ABNORMAL_MORPHOLOGY_OF_THE_CONJUNCTIVAL_VASCULATURE	20	0.523043	1.48751	0.0335727	0.538718	0.52339	2689	tags=60%, list=23%, signal=46%	ERCC4/PEX6/XPC/PCNA/ERCC3/XPA/FUCA1/ERCC2/SMAD4/SETX/ANO10/ACVRL1
GOBP_OXIDATIVE_DNA_DEMETHYLATION	GOBP_OXIDATIVE_DNA_DEMETHYLATION	GOBP_OXIDATIVE_DNA_DEMETHYLATION	7	0.682842	1.48741	0.0481481	0.638837	0.62066	2615	tags=71%, list=23%, signal=55%	ALKBH1/ALKBH4/ALKBH3/FTO/TDG
HP_PANCYTOPENIA	HP_PANCYTOPENIA	HP_PANCYTOPENIA	92	0.372041	1.48739	0.0118944	0.320456	0.311338	2801	tags=33%, list=24%, signal=25%	ADA2/WRAP53/NAXD/EFL1/UBE2T/ACD/STN1/NLRC4/DHFR/PSTPIP1/DKC1/ANAPC1/FIP1L1/BCOR/CIITA/PALB2/FANCB/LRBA/MTRR/MTHFD1/SP110/PCCB/SRP54/KRAS/SAMD9/NBN/FARSB/IKZF1/RFX5/NUMA1
GOBP_POSITIVE_REGULATION_OF_CELL_CYCLE_CHECKPOINT	GOBP_POSITIVE_REGULATION_OF_CELL_CYCLE_CHECKPOINT	GOBP_POSITIVE_REGULATION_OF_CELL_CYCLE_CHECKPOINT	8	0.661989	1.48701	0.0514706	0.652437	0.633874	3262	tags=88%, list=28%, signal=63%	MAP3K20/MAD2L1/DYNC1LI1/PCID2/GEN1/XRCC3/TPR
GOBP_NUCLEOTIDE_EXCISION_REPAIR_DNA_GAP_FILLING	GOBP_NUCLEOTIDE_EXCISION_REPAIR_DNA_GAP_FILLING	GOBP_NUCLEOTIDE_EXCISION_REPAIR_DNA_GAP_FILLING	6	0.71336	1.48686	0.0776391	0.730447	0.709664	2646	tags=67%, list=23%, signal=51%	POLD1/POLD3/POLE/POLK
HP_SMALL_NAIL	HP_SMALL_NAIL	HP_SMALL_NAIL	107	0.364694	1.48652	0.0119828	0.320456	0.311338	2418	tags=28%, list=21%, signal=22%	BUD23/WASHC5/SMARCAD1/METTL27/NEPRO/PPP2R5D/TRRAP/SLC35D1/POC1A/BICRA/POLR3A/NSD1/PIGN/SUZ12/SMARCC2/CPT2/ARID2/GJB2/CENPT/BAZ1B/ARHGAP31/ERCC2/ARID1B/FTO/NOTCH1/CWC27/RFC2/PIGB/MBTPS2/SOX4
GOMF_CYSTEINE_TYPE_EXOPEPTIDASE_ACTIVITY	GOMF_CYSTEINE_TYPE_EXOPEPTIDASE_ACTIVITY	GOMF_CYSTEINE_TYPE_EXOPEPTIDASE_ACTIVITY	5	0.75623	1.48646	0.0594796	0.671007	0.651915	2001	tags=60%, list=17%, signal=50%	MINDY2/SCRN1/MINDY1
GOBP_GLYCOSYL_COMPOUND_BIOSYNTHETIC_PROCESS	GOBP_GLYCOSYL_COMPOUND_BIOSYNTHETIC_PROCESS	GOBP_GLYCOSYL_COMPOUND_BIOSYNTHETIC_PROCESS	18	0.53457	1.48621	0.0500963	0.647525	0.629101	454	tags=17%, list=4%, signal=16%	ADA2/LCMT2/TYW1
GOBP_RIBONUCLEOPROTEIN_COMPLEX_SUBUNIT_ORGANIZATION	GOBP_RIBONUCLEOPROTEIN_COMPLEX_SUBUNIT_ORGANIZATION	GOBP_RIBONUCLEOPROTEIN_COMPLEX_SUBUNIT_ORGANIZATION	153	0.346196	1.48562	0.00400315	0.173378	0.168445	3688	tags=41%, list=32%, signal=28%	NOP53/YJU2/GEMIN5/KHDC4/BRIX1/RUVBL1/SMN2/GEMIN4/PRMT5/CRNKL1/PTBP2/ISY1/ABT1/TFIP11/NLE1/CDC73/SART3/TGS1/PRPF3/CD2BP2/XAB2/XRCC5/SMN1/TRAF7/DDX23/COIL/SF3A3/LUC7L3/EIF2S2/RBM5/PRKDC/NUFIP1/SETX/CLP1/PRPF19/DDX28/USP4/AGO1/SNRNP200/GCFC2/RUVBL2/ERAL1/DICER1/DHX9/RRP7A/VCP/EIF3A/MCTS1/DHX8/GEMIN6/SNRPF/PTGES3/PRMT7/PWP2/SART1/CELF1/DDX1/PRPF31/RPF2/FASTKD2/GEMIN2/MRTO4/POLR2D
GOBP_CELLULAR_RESPONSE_TO_LIGHT_STIMULUS	GOBP_CELLULAR_RESPONSE_TO_LIGHT_STIMULUS	GOBP_CELLULAR_RESPONSE_TO_LIGHT_STIMULUS	77	0.386244	1.48542	0.0253599	0.471337	0.457926	3419	tags=40%, list=30%, signal=28%	COPS9/TENT2/RGS9/BMF/POLD1/SLC24A4/ERCC4/XPC/POLD3/PRKCD/PCNA/USP47/XPA/EIF2S1/TAF1/ERCC1/NMT1/BAK1/POLH/POLK/RUVBL2/MMP3/STK11/FMR1/IMPACT/SDE2/CRY2/CAMKMT/PPID/CRIP1/USP28
HP_PARTIAL_AGENESIS_OF_THE_CORPUS_CALLOSUM	HP_PARTIAL_AGENESIS_OF_THE_CORPUS_CALLOSUM	HP_PARTIAL_AGENESIS_OF_THE_CORPUS_CALLOSUM	29	0.469543	1.48514	0.0515267	0.652437	0.633874	2509	tags=48%, list=22%, signal=38%	WDR4/NSD1/ERCC3/CDC40/GPSM2/FUZ/KAT5/PDHA1/ERCC2/ARID1B/PDHX/RNF113A/CENPE/KIDINS220
HP_ABNORMAL_SIZE_OF_THE_CLITORIS	HP_ABNORMAL_SIZE_OF_THE_CLITORIS	HP_ABNORMAL_SIZE_OF_THE_CLITORIS	45	0.430208	1.48509	0.026553	0.480973	0.467288	2167	tags=29%, list=19%, signal=24%	CCNQ/PEX11B/CDC6/CAVIN1/PEX12/ORC6/PEX6/WWOX/TOE1/PEX5/PEX2/ARID1B/MINPP1
GOMF_TRANSCRIPTION_COREGULATOR_BINDING	GOMF_TRANSCRIPTION_COREGULATOR_BINDING	GOMF_TRANSCRIPTION_COREGULATOR_BINDING	76	0.386521	1.485	0.0221118	0.444073	0.431438	3499	tags=38%, list=30%, signal=27%	ELOB/ELOC/TRAPPC2B/PPARA/CTCF/MED1/SUZ12/WIZ/TFAM/THAP7/RUNX3/EHMT1/SMARCD3/EHMT2/SMAD4/MED6/PER3/LCOR/PHF12/RORA/RELA/STK36/THRB/CHD6/CTBP2/PER2/CIT/STAT1/HDAC3
HP_HYPERCONVEX_FINGERNAILS	HP_HYPERCONVEX_FINGERNAILS	HP_HYPERCONVEX_FINGERNAILS	8	0.661034	1.48486	0.0514706	0.652437	0.633874	2776	tags=50%, list=24%, signal=38%	NSD2/FGFRL1/MBTPS2/LETM1
HP_ABNORMAL_TOENAIL_MORPHOLOGY	HP_ABNORMAL_TOENAIL_MORPHOLOGY	HP_ABNORMAL_TOENAIL_MORPHOLOGY	98	0.369113	1.48484	0.00940169	0.281714	0.273699	3004	tags=35%, list=26%, signal=26%	BUD23/METTL27/WRAP53/UMPS/PLCD1/PPP2R5D/SLC35D1/IL17RA/PEX6/DKC1/NSD1/WDR35/SUZ12/SMARCC2/CPT2/ARID2/TAF1/GJB2/KLHL24/BAZ1B/ARHGAP31/ARID1B/IFT122/NOTCH1/RFC2/CTC1/SOX4/USB1/NSUN2/CRKL/DPF2/SMARCA2/IFT52/AIP
GOBP_ACTIVATION_OF_INNATE_IMMUNE_RESPONSE	GOBP_ACTIVATION_OF_INNATE_IMMUNE_RESPONSE	GOBP_ACTIVATION_OF_INNATE_IMMUNE_RESPONSE	43	0.434865	1.48483	0.0253343	0.471337	0.457926	2441	tags=30%, list=21%, signal=24%	CGAS/TOMM70/TRAF6/AIM2/NLRC4/FCN1/LILRA2/PAK1/XRCC5/CASP6/XRCC6/PRKDC/MAP3K7
GOBP_REGULATION_OF_TELOMERASE_ACTIVITY	GOBP_REGULATION_OF_TELOMERASE_ACTIVITY	GOBP_REGULATION_OF_TELOMERASE_ACTIVITY	39	0.444861	1.48461	0.0363508	0.557795	0.541924	2236	tags=36%, list=19%, signal=29%	TEN1/WRAP53/ACD/ERCC4/PARM1/DKC1/PARP4/MEN1/MAP3K4/XRCC5/NVL/TNKS/MAP2K7/CCT2
GOBP_POSITIVE_REGULATION_OF_INTRINSIC_APOPTOTIC_SIGNALING_PATHWAY	GOBP_POSITIVE_REGULATION_OF_INTRINSIC_APOPTOTIC_SIGNALING_PATHWAY	GOBP_POSITIVE_REGULATION_OF_INTRINSIC_APOPTOTIC_SIGNALING_PATHWAY	44	0.431189	1.48387	0.0336463	0.538718	0.52339	1950	tags=20%, list=17%, signal=17%	RACK1/FBH1/STYXL1/PIAS4/RIPK3/DNM1L/S100A8/GSDME/LCK
GOBP_MRNA_PSEUDOURIDINE_SYNTHESIS	GOBP_MRNA_PSEUDOURIDINE_SYNTHESIS	GOBP_MRNA_PSEUDOURIDINE_SYNTHESIS	7	0.681203	1.48384	0.0481481	0.638837	0.62066	1504	tags=57%, list=13%, signal=50%	PUS7/TRUB1/DKC1/RPUSD2
HP_ANAL_ATRESIA	HP_ANAL_ATRESIA	HP_ANAL_ATRESIA	82	0.381568	1.48312	0.0164986	0.377445	0.366706	1740	tags=26%, list=15%, signal=22%	UFD1/WASHC5/CCNQ/FANCI/CHD7/FANCL/UBE2T/ERCC4/SEC24C/PRKCD/WDR35/FANCG/FANCF/BCOR/PIGN/PALB2/FANCB/POMT2/RAD51C/FUZ/PPP2R3C
HP_CAESARIAN_SECTION	HP_CAESARIAN_SECTION	HP_CAESARIAN_SECTION	6	0.711261	1.48249	0.0480591	0.638837	0.62066	1707	tags=67%, list=15%, signal=57%	MCM4/POLR3A/PTCD3/TAF1
HP_ABNORMAL_CONNECTION_OF_THE_CARDIAC_SEGMENTS	HP_ABNORMAL_CONNECTION_OF_THE_CARDIAC_SEGMENTS	HP_ABNORMAL_CONNECTION_OF_THE_CARDIAC_SEGMENTS	153	0.345426	1.48232	0.0043262	0.183674	0.178448	2418	tags=29%, list=21%, signal=23%	UFD1/BUD23/WASHC5/CFAP298/METTL27/CCNQ/FANCI/CHD7/FANCL/HIBCH/ESS2/P4HA2/UBE2T/ERCC4/RSPH3/SEC24C/DNAL1/BICRA/FANCG/NXN/FANCF/BCOR/PIGN/SMARCC2/PALB2/DGCR8/FANCB/RAD51C/SF3B4/DNAAF5/ARID2/SUFU/BAZ1B/ARHGAP31/ARID1B/TRAF7/EHMT1/NOTCH1/RFC2/TTC37/SKIV2L/GABRD/CDK8/SOX4
GOCC_TIM22_MITOCHONDRIAL_IMPORT_INNER_MEMBRANE_INSERTION_COMPLEX	GOCC_TIM22_MITOCHONDRIAL_IMPORT_INNER_MEMBRANE_INSERTION_COMPLEX	GOCC_TIM22_MITOCHONDRIAL_IMPORT_INNER_MEMBRANE_INSERTION_COMPLEX	7	0.680403	1.4821	0.0481481	0.638837	0.62066	1518	tags=57%, list=13%, signal=50%	AGK/TIMM22/TIMM29/TRMT10B
GOMF_PEPTIDASE_ACTIVATOR_ACTIVITY	GOMF_PEPTIDASE_ACTIVATOR_ACTIVITY	GOMF_PEPTIDASE_ACTIVATOR_ACTIVITY	37	0.455346	1.48189	0.033247	0.537084	0.521802	647	tags=16%, list=6%, signal=15%	RACK1/VSIR/BEX3/CASP8AP2/NLRC4/CLPX
GOBP_OLFACTORY_NERVE_DEVELOPMENT	GOBP_OLFACTORY_NERVE_DEVELOPMENT	GOBP_OLFACTORY_NERVE_DEVELOPMENT	2	0.95509	1.48168	0.00780952	0.255325	0.248061	519	tags=100%, list=5%, signal=96%	CHD7/SLC24A4
GOMF_TFIID_CLASS_TRANSCRIPTION_FACTOR_COMPLEX_BINDING	GOMF_TFIID_CLASS_TRANSCRIPTION_FACTOR_COMPLEX_BINDING	GOMF_TFIID_CLASS_TRANSCRIPTION_FACTOR_COMPLEX_BINDING	9	0.645109	1.4816	0.0675422	0.698883	0.678998	2864	tags=56%, list=25%, signal=42%	ERCC4/RUVBL1/ERCC1/NOP58/RUVBL2
GOBP_CILIUM_ORGANIZATION	GOBP_CILIUM_ORGANIZATION	GOBP_CILIUM_ORGANIZATION	229	0.328216	1.48119	0.00117194	0.0774379	0.0752346	3189	tags=37%, list=28%, signal=27%	NECTIN2/CCDC32/CFAP298/CPLANE1/ENTR1/TMEM250/TOGARAM1/TTC21B/IFT81/KIAA0586/TBC1D13/IQCB1/PIBF1/SYNE2/POC1A/CCDC66/KIFAP3/TRAF3IP1/ARMC9/DNAL1/NUDCD3/POC1B/PCNT/CLCN4/WDR35/KIF3A/PTPDC1/BBS9/TTC26/CCP110/EXOC4/BBS7/IFT74/ATG5/CBY1/WDR90/LIMK2/FUZ/CEP83/DNAAF5/TBC1D10B/NEURL1/FNBP1L/RTTN/IFT122/DTNBP1/CEP131/ARL3/NOTCH1/HTT/TBC1D19/BBS4/LCA5/EVI5L/CDC14A/DISC1/CEP250/E2F4/CEP41/IFT20/PCM1/RAB8A/VD…
GOCC_PROTEIN_ACETYLTRANSFERASE_COMPLEX	GOCC_PROTEIN_ACETYLTRANSFERASE_COMPLEX	GOCC_PROTEIN_ACETYLTRANSFERASE_COMPLEX	85	0.378058	1.48104	0.0143025	0.349946	0.339989	3712	tags=41%, list=32%, signal=28%	TADA2B/KAT14/TRRAP/RUVBL1/NAA16/TADA1/SUPT3H/JADE2/YEATS4/TAF5/KANSL3/BRPF3/MBIP/KAT5/NAA30/BRD1/MBTD1/BRPF1/POLE3/KANSL1/MLLT1/ACTL6A/TAF5L/MAP3K7/VPS72/KAT8/RUVBL2/SGF29/KAT7/KAT6B/KAT6A/TAF2/NAA25/PHF20/NAA20
HP_ACUTE_LYMPHOBLASTIC_LEUKEMIA	HP_ACUTE_LYMPHOBLASTIC_LEUKEMIA	HP_ACUTE_LYMPHOBLASTIC_LEUKEMIA	20	0.520655	1.48072	0.0382435	0.565721	0.549625	3672	tags=60%, list=32%, signal=41%	FLT3/NSD1/ABL1/SRP54/NBN/IKZF1/NSUN2/BUB3/BUB1B/HAX1/CEP57/SETD2
HP_RIB_SEGMENTATION_ABNORMALITIES	HP_RIB_SEGMENTATION_ABNORMALITIES	HP_RIB_SEGMENTATION_ABNORMALITIES	7	0.679711	1.48059	0.0481481	0.638837	0.62066	2776	tags=57%, list=24%, signal=43%	NSD2/FGFRL1/PIGG/LETM1
GOBP_TRNA_CATABOLIC_PROCESS	GOBP_TRNA_CATABOLIC_PROCESS	GOBP_TRNA_CATABOLIC_PROCESS	13	0.573192	1.48034	0.0665362	0.695522	0.675732	3807	tags=69%, list=33%, signal=46%	EXOSC8/TRDMT1/EXOSC3/SLFN13/EXOSC7/NSUN2/DICER1/EXOSC2/ELAC2
GOBP_NEGATIVE_REGULATION_OF_CELL_GROWTH_INVOLVED_IN_CARDIAC_MUSCLE_CELL_DEVELOPMENT	GOBP_NEGATIVE_REGULATION_OF_CELL_GROWTH_INVOLVED_IN_CARDIAC_MUSCLE_CELL_DEVELOPMENT	GOBP_NEGATIVE_REGULATION_OF_CELL_GROWTH_INVOLVED_IN_CARDIAC_MUSCLE_CELL_DEVELOPMENT	7	0.679169	1.47941	0.0481481	0.638837	0.62066	537	tags=29%, list=5%, signal=27%	TOMM70/PPARA
GOBP_ACETYL_COA_BIOSYNTHETIC_PROCESS_FROM_PYRUVATE	GOBP_ACETYL_COA_BIOSYNTHETIC_PROCESS_FROM_PYRUVATE	GOBP_ACETYL_COA_BIOSYNTHETIC_PROCESS_FROM_PYRUVATE	9	0.644014	1.47908	0.0712946	0.713514	0.693212	2097	tags=44%, list=18%, signal=36%	PDK4/DLAT/PDHA1/PDHX
HP_LYMPHOPROLIFERATIVE_DISORDER	HP_LYMPHOPROLIFERATIVE_DISORDER	HP_LYMPHOPROLIFERATIVE_DISORDER	11	0.599097	1.47891	0.0609524	0.675993	0.656759	2451	tags=73%, list=21%, signal=57%	ADA2/MCM4/SMARCAL1/PRKCD/LRBA/CTPS1/KRAS/MYD88
GOBP_MICROTUBULE_ORGANIZING_CENTER_ORGANIZATION	GOBP_MICROTUBULE_ORGANIZING_CENTER_ORGANIZATION	GOBP_MICROTUBULE_ORGANIZING_CENTER_ORGANIZATION	110	0.362179	1.47867	0.0114082	0.316338	0.307338	3080	tags=37%, list=27%, signal=28%	PCLAF/CEP85/TRIM37/CEP295/CEP76/CDK2/SASS6/MDM1/NDE1/POC1B/CCDC61/UBXN2B/KIF3A/CCP110/HAUS3/HAUS5/NUBP1/SAC3D1/MCPH1/PATJ/RTTN/ROCK2/CEP131/GCC2/CEP63/BBS4/VPS4B/NSFL1C/GEN1/CEP250/E2F4/HAUS7/CEP192/PCM1/XRCC3/DCTN1/FES/KIF3B/CHORDC1/CENPJ/SSX2IP
GOBP_PEPTIDYL_LYSINE_MONOMETHYLATION	GOBP_PEPTIDYL_LYSINE_MONOMETHYLATION	GOBP_PEPTIDYL_LYSINE_MONOMETHYLATION	11	0.59881	1.4782	0.0647619	0.691604	0.671926	3672	tags=73%, list=32%, signal=50%	CSKMT/EEF1AKMT2/SETD7/EHMT1/SETD3/METTL18/KMT5A/SETD2
GOCC_MITOTIC_SPINDLE_POLE	GOCC_MITOTIC_SPINDLE_POLE	GOCC_MITOTIC_SPINDLE_POLE	28	0.468963	1.47782	0.0469925	0.634328	0.61628	4399	tags=68%, list=38%, signal=42%	RMDN2/GPSM2/CNTRL/IK/TNKS/KATNA1/EML1/NUMA1/STAG1/SMC3/RMDN1/GIT1/FAM161A/SMC1A/HSF1/NIN/SMC6/MAPKBP1/KATNBL1
GOBP_DNA_SYNTHESIS_INVOLVED_IN_DNA_REPAIR	GOBP_DNA_SYNTHESIS_INVOLVED_IN_DNA_REPAIR	GOBP_DNA_SYNTHESIS_INVOLVED_IN_DNA_REPAIR	27	0.477137	1.47771	0.0498084	0.647525	0.629101	2646	tags=48%, list=23%, signal=37%	PCLAF/RFC3/POLD1/POLD3/PCNA/CDKN2D/POLI/POLD2/POLE/USP10/RCHY1/POLH/POLK
GOBP_MITOTIC_SPINDLE_ORGANIZATION	GOBP_MITOTIC_SPINDLE_ORGANIZATION	GOBP_MITOTIC_SPINDLE_ORGANIZATION	92	0.369596	1.47762	0.0137361	0.344617	0.334811	3572	tags=46%, list=31%, signal=32%	PTPA/ABRAXAS2/INTS13/TUBG1/ABRAXAS1/TOGARAM1/PIBF1/KIFC1/PCNT/CCDC61/GPSM2/NUDC/GNAI1/SPAST/AURKC/TNKS/VPS4B/KPNB1/EML1/CENPE/KIF2A/CEP192/CHMP7/CEP97/DCTN1/NUMA1/KIF3B/STAG1/CLTC/SMC3/MISP/VCP/TACC3/RMDN1/TPR/CCNB1/ZNF207/DYNC1H1/SMC1A/CHMP6/RCC1/GOLGA2
GOBP_POSITIVE_REGULATION_OF_MEMBRANE_DEPOLARIZATION	GOBP_POSITIVE_REGULATION_OF_MEMBRANE_DEPOLARIZATION	GOBP_POSITIVE_REGULATION_OF_MEMBRANE_DEPOLARIZATION	7	0.6781	1.47708	0.0481481	0.638837	0.62066	3	tags=14%, list=0%, signal=14%	RACK1
GOMF_RIBOSOME_BINDING	GOMF_RIBOSOME_BINDING	GOMF_RIBOSOME_BINDING	61	0.4026	1.47699	0.0170849	0.385309	0.374346	1662	tags=20%, list=14%, signal=17%	RACK1/GEMIN5/MAIP1/EFL1/NAA16/EIF5A2/LETM2/TTC5/MTOR/EIF2S1/ERI1/GCN1
GOMF_POTASSIUM_ION_ANTIPORTER_ACTIVITY	GOMF_POTASSIUM_ION_ANTIPORTER_ACTIVITY	GOMF_POTASSIUM_ION_ANTIPORTER_ACTIVITY	8	0.657457	1.47682	0.0551471	0.66441	0.645505	1945	tags=62%, list=17%, signal=52%	SLC24A4/SLC9A8/SLC9A3/SLC9A6/SLC24A1
GOCC_EXTRINSIC_COMPONENT_OF_MITOCHONDRIAL_INNER_MEMBRANE	GOCC_EXTRINSIC_COMPONENT_OF_MITOCHONDRIAL_INNER_MEMBRANE	GOCC_EXTRINSIC_COMPONENT_OF_MITOCHONDRIAL_INNER_MEMBRANE	13	0.571807	1.47676	0.0665362	0.695522	0.675732	1330	tags=23%, list=12%, signal=20%	COQ8A/ATP23/COQ8B
HP_APLASIA_HYPOPLASIA_OF_THE_NAILS	HP_APLASIA_HYPOPLASIA_OF_THE_NAILS	HP_APLASIA_HYPOPLASIA_OF_THE_NAILS	147	0.347298	1.47623	0.00393127	0.172199	0.167299	2422	tags=27%, list=21%, signal=21%	BUD23/CCDC32/WASHC5/SMARCAD1/METTL27/NEPRO/WRAP53/PPP2R5D/TRRAP/SLC35D1/POC1A/DKC1/BICRA/POLR3A/NSD1/ERCC3/STXBP1/PIGN/SUZ12/SMARCC2/CPT2/ARID2/GJB2/CENPT/BAZ1B/ARHGAP31/ERCC2/ARID1B/IFT122/FTO/NOTCH1/CWC27/ZBTB20/RFC2/CTC1/PIGB/MBTPS2/SOX4/RNF113A
GOBP_ENZYME_DIRECTED_RRNA_PSEUDOURIDINE_SYNTHESIS	GOBP_ENZYME_DIRECTED_RRNA_PSEUDOURIDINE_SYNTHESIS	GOBP_ENZYME_DIRECTED_RRNA_PSEUDOURIDINE_SYNTHESIS	4	0.80191	1.47612	0.0485259	0.640675	0.622446	1504	tags=75%, list=13%, signal=65%	DKC1/RPUSD3/RPUSD2
GOMF_ION_TRANSMEMBRANE_TRANSPORTER_ACTIVITY	GOMF_ION_TRANSMEMBRANE_TRANSPORTER_ACTIVITY	GOMF_ION_TRANSMEMBRANE_TRANSPORTER_ACTIVITY	349	0.314554	1.47581	0.000573143	0.0452273	0.0439404	1055	tags=9%, list=9%, signal=8%	ATP5F1E/ATP5MG/ATP5MC2/ATP5ME/ATP5MF/ATP5MC3/ATP5PF/ATP5F1B/ATP5PD/ATP5PO/ATP5F1C/ATP5PB/ATP5F1A/ATP5MC1/ATP5F1D/MCUB/CALHM6/ATP8A1/CLIC5/COX7A1/KCNF1/SLC24A4/SLC35D1/SLC39A14/LRRC8D/NIPA1/TSPOAP1/SLC9A8/SLC38A1/SLC35A1/CLCN4
GOBP_ENDOCYTIC_RECYCLING	GOBP_ENDOCYTIC_RECYCLING	GOBP_ENDOCYTIC_RECYCLING	54	0.411801	1.47559	0.0318638	0.524865	0.509931	3943	tags=44%, list=34%, signal=29%	WASHC1/VPS35L/WASHC2C/VPS26C/ENTR1/EIPR1/EPG5/RAB11FIP4/VPS39/ANKRD50/GGA3/MICALL1/VPS50/GRIP1/RAB8A/SORL1/VPS35/VPS53/GRIPAP1/EHD4/RAB14/SNX4/VPS29/KIAA1109
HP_EEG_WITH_GENERALIZED_SHARP_SLOW_WAVES	HP_EEG_WITH_GENERALIZED_SHARP_SLOW_WAVES	HP_EEG_WITH_GENERALIZED_SHARP_SLOW_WAVES	6	0.707871	1.47542	0.0499076	0.647525	0.629101	1845	tags=50%, list=16%, signal=42%	PLPBP/PDHA1/ALDH7A1
GOBP_SOMATIC_DIVERSIFICATION_OF_IMMUNOGLOBULINS	GOBP_SOMATIC_DIVERSIFICATION_OF_IMMUNOGLOBULINS	GOBP_SOMATIC_DIVERSIFICATION_OF_IMMUNOGLOBULINS	47	0.422904	1.47521	0.0292642	0.50182	0.487541	3095	tags=40%, list=27%, signal=30%	SHLD2/CYREN/NSD2/SHLD1/CCR6/ATAD5/UNG/SWAP70/MSH6/KMT5C/EXOSC3/ERCC1/SAMHD1/PRKDC/NBN/POLL/TCF3/PMS2/SUPT6H
HP_HEAD_TITUBATION	HP_HEAD_TITUBATION	HP_HEAD_TITUBATION	8	0.656484	1.47464	0.0569853	0.666258	0.647301	1245	tags=38%, list=11%, signal=33%	HIBCH/LMNB1/ALS2
HP_NAIL_DYSPLASIA	HP_NAIL_DYSPLASIA	HP_NAIL_DYSPLASIA	87	0.374308	1.47448	0.0214862	0.437288	0.424846	2422	tags=29%, list=21%, signal=23%	WRAP53/PLCD1/NSD2/FGFRL1/TRRAP/POC1A/IL17RA/DKC1/FAM111B/ANAPC1/NSD1/ERCC3/STXBP1/WDR35/NXN/SATB2/EDA/SUZ12/TAF1/GJB2/ERCC2/FZD2/CTC1/MBTPS2/RNF113A
GOBP_CHRONIC_INFLAMMATORY_RESPONSE	GOBP_CHRONIC_INFLAMMATORY_RESPONSE	GOBP_CHRONIC_INFLAMMATORY_RESPONSE	10	0.617926	1.47447	0.0675422	0.698883	0.678998	1682	tags=40%, list=15%, signal=34%	IDO1/VCAM1/S100A8/CCL5
GOMF_RETROMER_COMPLEX_BINDING	GOMF_RETROMER_COMPLEX_BINDING	GOMF_RETROMER_COMPLEX_BINDING	8	0.656233	1.47407	0.0588235	0.671007	0.651915	153	tags=25%, list=1%, signal=25%	WASHC2A/WASHC2C
HP_RECURRENT_SKIN_INFECTIONS	HP_RECURRENT_SKIN_INFECTIONS	HP_RECURRENT_SKIN_INFECTIONS	71	0.389318	1.47367	0.0204579	0.427657	0.415489	3464	tags=41%, list=30%, signal=29%	CD3D/EPG5/CDH23/IL17RA/POLR3A/ZNF341/CD3E/BLNK/JAK3/BTD/CIITA/GJB2/KNSTRN/SP110/IL2RA/USP8/SRP54/DOCK8/MYD88/FOXP1/PGM3/RFX5/TCF3/MVK/IL2RG/TMC8/DSE/STAT1/AP3B1
GOBP_PROTEIN_LOCALIZATION_TO_ENDOSOME	GOBP_PROTEIN_LOCALIZATION_TO_ENDOSOME	GOBP_PROTEIN_LOCALIZATION_TO_ENDOSOME	20	0.517798	1.47259	0.0485437	0.640675	0.622446	3212	tags=40%, list=28%, signal=29%	WASHC2A/WASHC2C/DTX3L/ROCK2/MICALL1/SORL1/AKAP11/VPS35
HP_PROXIMAL_FEMORAL_EPIPHYSIOLYSIS	HP_PROXIMAL_FEMORAL_EPIPHYSIOLYSIS	HP_PROXIMAL_FEMORAL_EPIPHYSIOLYSIS	6	0.706338	1.47223	0.0573013	0.666258	0.647301	2694	tags=67%, list=23%, signal=51%	EFL1/PCNT/SRP54/RSPRY1
GOBP_GLYCINE_BIOSYNTHETIC_PROCESS	GOBP_GLYCINE_BIOSYNTHETIC_PROCESS	GOBP_GLYCINE_BIOSYNTHETIC_PROCESS	4	0.799671	1.472	0.0518918	0.655036	0.636398	1909	tags=75%, list=17%, signal=63%	DHFR/DHFR2/SHMT1
HP_GAZE_EVOKED_NYSTAGMUS	HP_GAZE_EVOKED_NYSTAGMUS	HP_GAZE_EVOKED_NYSTAGMUS	24	0.493714	1.47087	0.0578842	0.666258	0.647301	2851	tags=38%, list=25%, signal=28%	MRE11/RFC1/TDP1/SACS/WWOX/APTX/CACNB4/SETX/PIK3R5
GOMF_RACEMASE_AND_EPIMERASE_ACTIVITY	GOMF_RACEMASE_AND_EPIMERASE_ACTIVITY	GOMF_RACEMASE_AND_EPIMERASE_ACTIVITY	12	0.580899	1.47082	0.0706107	0.709237	0.689057	1143	tags=33%, list=10%, signal=30%	NAXE/SRR/GNE/L3HYPDH
HP_ANOPHTHALMIA	HP_ANOPHTHALMIA	HP_ANOPHTHALMIA	40	0.43751	1.47069	0.0391313	0.572874	0.556574	3271	tags=45%, list=28%, signal=32%	CHD7/RXYLT1/B3GALNT2/ERCC4/BCOR/FANCB/POMT2/NUAK2/B4GAT1/ERCC1/GRIP1/ERCC8/CEP290/TXNDC15/DOCK7/HCCS/CSPP1/TCTN3
HP_ABNORMALITY_OF_NEUTROPHIL_PHYSIOLOGY	HP_ABNORMALITY_OF_NEUTROPHIL_PHYSIOLOGY	HP_ABNORMALITY_OF_NEUTROPHIL_PHYSIOLOGY	15	0.549602	1.47053	0.059387	0.671007	0.651915	392	tags=20%, list=3%, signal=19%	CYBC1/PMM2/EFL1
GOBP_3_UTR_MEDIATED_MRNA_STABILIZATION	GOBP_3_UTR_MEDIATED_MRNA_STABILIZATION	GOBP_3_UTR_MEDIATED_MRNA_STABILIZATION	15	0.549527	1.47033	0.059387	0.671007	0.651915	986	tags=27%, list=9%, signal=24%	TENT4B/TENT4A/TIRAP/ELAVL4
HP_ABSENT_SEPTUM_PELLUCIDUM	HP_ABSENT_SEPTUM_PELLUCIDUM	HP_ABSENT_SEPTUM_PELLUCIDUM	70	0.390471	1.4702	0.0196853	0.419063	0.407139	3446	tags=39%, list=30%, signal=27%	WASHC4/FANCI/KDM5B/RXYLT1/KIAA0586/NSD2/B3GALNT2/FGFRL1/MED23/CSGALNACT1/TTC5/C12orf4/POMT2/B4GAT1/EHMT1/KRAS/MBTPS2/FBXO31/NSUN2/LETM1/EDC3/HCCS/CSPP1/NDST1/DCPS/ZC3H14/GPR161
GOMF_PHOSPHATIDYLINOSITOL_PHOSPHATE_PHOSPHATASE_ACTIVITY	GOMF_PHOSPHATIDYLINOSITOL_PHOSPHATE_PHOSPHATASE_ACTIVITY	GOMF_PHOSPHATIDYLINOSITOL_PHOSPHATE_PHOSPHATASE_ACTIVITY	30	0.46056	1.47005	0.0474383	0.637575	0.619434	3470	tags=43%, list=30%, signal=30%	PIP4P1/PIP4P2/MTMR11/SYNJ1/INPP4B/INPP5J/SACM1L/INPP5B/MTM1/INPP4A/PIKFYVE/INPP5E/MTMR6
GOBP_TRANSCRIPTION_ELONGATION_FROM_RNA_POLYMERASE_I_PROMOTER	GOBP_TRANSCRIPTION_ELONGATION_FROM_RNA_POLYMERASE_I_PROMOTER	GOBP_TRANSCRIPTION_ELONGATION_FROM_RNA_POLYMERASE_I_PROMOTER	5	0.747652	1.4696	0.0650558	0.691826	0.672142	1873	tags=60%, list=16%, signal=50%	POLR1E/ERCC3/ERCC2
GOMF_NON_MEMBRANE_SPANNING_PROTEIN_TYROSINE_KINASE_ACTIVITY	GOMF_NON_MEMBRANE_SPANNING_PROTEIN_TYROSINE_KINASE_ACTIVITY	GOMF_NON_MEMBRANE_SPANNING_PROTEIN_TYROSINE_KINASE_ACTIVITY	32	0.454544	1.46899	0.0479846	0.638837	0.62066	3798	tags=59%, list=33%, signal=40%	FGR/PTK6/PRKCD/MATK/JAK3/SLA/TYK2/BAZ1B/LCK/ABL1/CSK/TNK2/MELK/PEAK1/FES/DYRK1A/FYN/STK16/SYK
GOBP_CELL_DIVISION	GOBP_CELL_DIVISION	GOBP_CELL_DIVISION	411	0.307707	1.4685	0.000164272	0.0167291	0.0162531	3348	tags=35%, list=29%, signal=26%	RACK1/CENPX/SPART/TENT4B/BABAM2/WASHC5/ABRAXAS2/ENTR1/INTS13/KLHL42/NCAPD2/SPOUT1/TMEM250/CDC6/MAD2L1/KAT14/CDK2/CENPF/KLHL22/RUVBL1/MITD1/ORC6/ECT2/CCNG2/TXNIP/RAB11FIP4/ALKBH4/RTKN/PHF13/FBXO5/HELLS/NDE1/KIFC1/ANAPC1/RECQL5/PELO/ANKLE2/CINP/GPSM2/CCP110/SGO2/HAUS3/KLHL9/HAUS5/LMLN/CNTRL/ZNF830/CDC25B/NUDC/SAC3D1/MBIP/CDC123/SENP5/PRKCE/CENPT/DYNC1LI1/AATF/GNAI1/NRDE2/KNSTRN/ERCC2/SPAST/ROCK2/US…
HP_GENERALIZED_HYPOPIGMENTATION_OF_HAIR	HP_GENERALIZED_HYPOPIGMENTATION_OF_HAIR	HP_GENERALIZED_HYPOPIGMENTATION_OF_HAIR	28	0.465938	1.46829	0.0507519	0.647525	0.629101	2522	tags=36%, list=22%, signal=28%	WRAP53/ACD/DKC1/PIGN/BLOC1S5/DSTYK/KANSL1/CTC1/GNPTAB/USB1
HP_CUTANEOUS_ANERGY	HP_CUTANEOUS_ANERGY	HP_CUTANEOUS_ANERGY	6	0.704383	1.46815	0.0591497	0.671007	0.651915	2686	tags=67%, list=23%, signal=51%	EPG5/JAK3/CIITA/RFX5
HP_CEREBRAL_HEMORRHAGE	HP_CEREBRAL_HEMORRHAGE	HP_CEREBRAL_HEMORRHAGE	46	0.423114	1.4678	0.0426493	0.59852	0.58149	2927	tags=33%, list=25%, signal=24%	ADA2/TENT5A/NDE1/CPT2/PIK3CA/SMO/SUFU/TRAF7/BRCC3/SMAD4/MBTPS2/PDCD10/KRIT1/ACVRL1/BAP1
HP_CELLULAR_IMMUNODEFICIENCY	HP_CELLULAR_IMMUNODEFICIENCY	HP_CELLULAR_IMMUNODEFICIENCY	24	0.49264	1.46767	0.0578842	0.666258	0.647301	2522	tags=33%, list=22%, signal=26%	WRAP53/EPG5/SMARCAL1/DKC1/HELLS/PIK3CA/CTC1/USB1
GOBP_REGULATION_OF_RESPONSE_TO_REACTIVE_OXYGEN_SPECIES	GOBP_REGULATION_OF_RESPONSE_TO_REACTIVE_OXYGEN_SPECIES	GOBP_REGULATION_OF_RESPONSE_TO_REACTIVE_OXYGEN_SPECIES	23	0.495289	1.46759	0.0546875	0.663113	0.644246	614	tags=13%, list=5%, signal=12%	RACK1/LRRK2/DHFR
GOCC_ENDOPLASMIC_RETICULUM_PLASMA_MEMBRANE_CONTACT_SITE	GOCC_ENDOPLASMIC_RETICULUM_PLASMA_MEMBRANE_CONTACT_SITE	GOCC_ENDOPLASMIC_RETICULUM_PLASMA_MEMBRANE_CONTACT_SITE	8	0.653207	1.46728	0.0606618	0.674106	0.654926	2530	tags=62%, list=22%, signal=49%	OSBPL5/STIMATE/C2CD2L/SACM1L/GRAMD1B
GOBP_TRANSCRIPTION_INITIATION_FROM_RNA_POLYMERASE_II_PROMOTER	GOBP_TRANSCRIPTION_INITIATION_FROM_RNA_POLYMERASE_II_PROMOTER	GOBP_TRANSCRIPTION_INITIATION_FROM_RNA_POLYMERASE_II_PROMOTER	64	0.397188	1.46724	0.0210386	0.432362	0.42006	2226	tags=22%, list=19%, signal=18%	ELOB/ELOC/ELOA/MED24/MED23/GTF2H2/ERCC3/MED1/TAF5/TAF11/TAF1/ERCC1/GTF2F2/GTF2E1
GOMF_ATP_DEPENDENT_ACTIVITY	GOMF_ATP_DEPENDENT_ACTIVITY	GOMF_ATP_DEPENDENT_ACTIVITY	348	0.312525	1.46666	0.000518669	0.0416468	0.0404618	3849	tags=41%, list=33%, signal=28%	ATP5F1B/ATP5F1C/ATP5F1A/MTREX/MRE11/RFC4/SMARCAD1/ATAD2/MYO5B/FBH1/RFC3/CHD7/RFC1/DDX60L/ATP8A1/FIGNL1/MYO1D/DDX58/RUVBL1/MCM4/RFC5/CLPX/DHX33/MCM9/AFG1L/PEX6/ATAD5/SMARCAL1/HELLS/KIFC1/MYO18A/CHD8/ABCB4/CCT3/ERCC3/RECQL5/KIF3A/HLTF/CLPB/C10orf88/KATNAL1/ERCC6L2/COQ8B/MSH6/NUBP1/PSMC2/RAD51C/RSF1/KIF17/CCT5/DNHD1/HELB/DDX55/DHX40/ACIN1/XRCC5/ERCC2/HSPA14/SPAST/DHX34/DDX23/NVL/HSPA4/GTF2F2/SHPRH/R…
GOMF_NADPH_BINDING	GOMF_NADPH_BINDING	GOMF_NADPH_BINDING	11	0.593976	1.46627	0.0704762	0.709237	0.689057	1722	tags=55%, list=15%, signal=46%	DUS2/DHFR/CBR4/SRD5A1/MTRR/TP53I3
HP_ABSENT_THUMB	HP_ABSENT_THUMB	HP_ABSENT_THUMB	35	0.450839	1.46626	0.0592625	0.671007	0.651915	1532	tags=23%, list=13%, signal=20%	ADA2/FANCI/FANCL/ERCC4/FANCF/FANCB/RAD51C/SF3B4
GOCC_PROTEASOME_ACCESSORY_COMPLEX	GOCC_PROTEASOME_ACCESSORY_COMPLEX	GOCC_PROTEASOME_ACCESSORY_COMPLEX	22	0.499541	1.46578	0.0606654	0.674106	0.654926	5550	tags=95%, list=48%, signal=50%	PSMC2/PSMD7/PSMD14/PSMD12/PSMD11/PSME2/PSMC6/PSMD13/PSMC1/PSMD6/PSMC4/PSMD1/ADRM1/PSMD8/PSMD9/PSMC5/PSMC3/PSME3/PSMD2/PSMD3/PSMD4
GOMF_DNA_POLYMERASE_ACTIVITY	GOMF_DNA_POLYMERASE_ACTIVITY	GOMF_DNA_POLYMERASE_ACTIVITY	25	0.485275	1.46552	0.0575397	0.666258	0.647301	2646	tags=44%, list=23%, signal=34%	TENT4B/POLD1/DKC1/POLD3/POLI/TEP1/POLE/POLE3/POLL/POLH/POLK
GOBP_MITOCHONDRIAL_TRANSCRIPTION	GOBP_MITOCHONDRIAL_TRANSCRIPTION	GOBP_MITOCHONDRIAL_TRANSCRIPTION	14	0.558905	1.4653	0.0656371	0.693206	0.673482	1635	tags=36%, list=14%, signal=31%	PPARGC1B/TFB1M/TEFM/TFAM/MTERF1
GOBP_HISTONE_H4_R3_METHYLATION	GOBP_HISTONE_H4_R3_METHYLATION	GOBP_HISTONE_H4_R3_METHYLATION	7	0.672236	1.46431	0.05	0.647525	0.629101	954	tags=43%, list=8%, signal=39%	PRDM4/PRMT5/PRMT6
GOBP_RNA_SPLICING	GOBP_RNA_SPLICING	GOBP_RNA_SPLICING	332	0.312019	1.4638	0.000729182	0.0536109	0.0520855	4634	tags=49%, list=40%, signal=30%	RTRAF/MTREX/VIRMA/YJU2/GEMIN5/KHDC4/ESS2/TXNL4B/SCAF1/SMN2/GEMIN4/PRMT5/SUGP1/GPATCH1/CRNKL1/PTBP2/ELAVL4/ISY1/RBM15/CWC15/ZRANB2/PRPF4/SUGP2/CDC40/PRPF40B/PLRG1/ZCCHC8/TFIP11/MFAP1/RBM4B/CDK13/SNRNP48/ZNF830/SF3B4/IWS1/SNW1/SART3/TIA1/TGS1/METTL14/PRPF3/CD2BP2/SNRNP27/NRDE2/RBM12B/ACIN1/XAB2/IK/SRRM1/TSEN15/SMN1/PRPF4B/DDX23/MPHOSPH10/COIL/GPKOW/CWC27/THRAP3/CLK2/AQR/SF3A3/RTCB/DBR1/DDX41/LUC7L3…
HP_ABNORMALITY_OF_THE_THORACIC_CAVITY	HP_ABNORMALITY_OF_THE_THORACIC_CAVITY	HP_ABNORMALITY_OF_THE_THORACIC_CAVITY	42	0.431399	1.46377	0.034902	0.549002	0.533382	3102	tags=45%, list=27%, signal=33%	CYBC1/EFL1/P4HA2/PRKCD/BCL10/PIK3CA/SMO/SUFU/GLMN/TRAF7/SRP54/GNPTAB/FOXP1/NAB2/PTPN22/BRD4/BAP1/NCF4/EFEMP2
GOBP_SOMATIC_DIVERSIFICATION_OF_IMMUNOGLOBULINS_INVOLVED_IN_IMMUNE_RESPONSE	GOBP_SOMATIC_DIVERSIFICATION_OF_IMMUNOGLOBULINS_INVOLVED_IN_IMMUNE_RESPONSE	GOBP_SOMATIC_DIVERSIFICATION_OF_IMMUNOGLOBULINS_INVOLVED_IN_IMMUNE_RESPONSE	35	0.450014	1.46357	0.0592625	0.671007	0.651915	1832	tags=31%, list=16%, signal=27%	SHLD2/NSD2/SHLD1/CCR6/ATAD5/UNG/SWAP70/MSH6/KMT5C/EXOSC3/ERCC1
HP_HYPOPLASTIC_FIFTH_TOENAIL	HP_HYPOPLASTIC_FIFTH_TOENAIL	HP_HYPOPLASTIC_FIFTH_TOENAIL	9	0.637097	1.4632	0.0750469	0.727308	0.706614	2817	tags=67%, list=24%, signal=50%	PPP2R5D/SMARCC2/ARID2/ARID1B/SOX4/DPF2
GOCC_TRANSCRIPTION_PREINITIATION_COMPLEX	GOCC_TRANSCRIPTION_PREINITIATION_COMPLEX	GOCC_TRANSCRIPTION_PREINITIATION_COMPLEX	10	0.613075	1.4629	0.0769231	0.729163	0.708416	2226	tags=40%, list=19%, signal=32%	ERCC3/BRF2/GTF2F2/GTF2E1
HP_HYPERTHYROIDISM	HP_HYPERTHYROIDISM	HP_HYPERTHYROIDISM	22	0.498479	1.46266	0.0606654	0.674106	0.654926	1535	tags=27%, list=13%, signal=24%	UFD1/SEC24C/CDH23/MSTO1/POLR3A/PIK3CA
HP_PULMONARY_HEMORRHAGE	HP_PULMONARY_HEMORRHAGE	HP_PULMONARY_HEMORRHAGE	26	0.475545	1.46261	0.0600775	0.671707	0.652595	2801	tags=35%, list=24%, signal=26%	NLRC4/CTCF/SLC35A1/FIP1L1/BCOR/SP110/PTPN22/COPA/NUMA1
HP_MULTIPLE_JOINT_CONTRACTURES	HP_MULTIPLE_JOINT_CONTRACTURES	HP_MULTIPLE_JOINT_CONTRACTURES	38	0.443598	1.46217	0.0404666	0.5825	0.565926	2043	tags=34%, list=18%, signal=28%	SELENON/PMM2/RFC1/SLC39A14/NUP88/NDE1/ERCC3/TRIP4/POMT2/RTTN/ERCC2/SAMHD1/GPKOW
GOMF_HYALURONONGLUCOSAMINIDASE_ACTIVITY	GOMF_HYALURONONGLUCOSAMINIDASE_ACTIVITY	GOMF_HYALURONONGLUCOSAMINIDASE_ACTIVITY	3	0.86493	1.46192	0.0245143	0.464754	0.451531	197	tags=67%, list=2%, signal=66%	OGA/CEMIP2
HP_PERONEAL_MUSCLE_ATROPHY	HP_PERONEAL_MUSCLE_ATROPHY	HP_PERONEAL_MUSCLE_ATROPHY	7	0.671066	1.46176	0.0555556	0.664619	0.645709	818	tags=29%, list=7%, signal=27%	WASHC5/SACS
HP_ABNORMALLY_LOW_PITCHED_VOICE	HP_ABNORMALLY_LOW_PITCHED_VOICE	HP_ABNORMALLY_LOW_PITCHED_VOICE	10	0.612387	1.46126	0.0769231	0.729163	0.708416	3473	tags=80%, list=30%, signal=56%	NSD1/SUZ12/NIPBL/HDAC8/RAD21/BRD4/SMC3/SMC1A
GOBP_REGULATION_OF_ENDOPLASMIC_RETICULUM_TUBULAR_NETWORK_ORGANIZATION	GOBP_REGULATION_OF_ENDOPLASMIC_RETICULUM_TUBULAR_NETWORK_ORGANIZATION	GOBP_REGULATION_OF_ENDOPLASMIC_RETICULUM_TUBULAR_NETWORK_ORGANIZATION	6	0.700972	1.46104	0.0628466	0.683615	0.664165	201	tags=17%, list=2%, signal=16%	LNPK
HP_BEAKING_OF_VERTEBRAL_BODIES	HP_BEAKING_OF_VERTEBRAL_BODIES	HP_BEAKING_OF_VERTEBRAL_BODIES	17	0.528796	1.46101	0.0580524	0.666895	0.64792	3507	tags=59%, list=30%, signal=41%	EXOC6B/NEPRO/FUCA1/RINT1/GLB1/GNPTAB/GORAB/RSPRY1/PYCR1/SERPINF1
GOBP_IMMUNOGLOBULIN_PRODUCTION_INVOLVED_IN_IMMUNOGLOBULIN_MEDIATED_IMMUNE_RESPONSE	GOBP_IMMUNOGLOBULIN_PRODUCTION_INVOLVED_IN_IMMUNOGLOBULIN_MEDIATED_IMMUNE_RESPONSE	GOBP_IMMUNOGLOBULIN_PRODUCTION_INVOLVED_IN_IMMUNOGLOBULIN_MEDIATED_IMMUNE_RESPONSE	52	0.408368	1.46066	0.0294034	0.50189	0.487609	1896	tags=27%, list=16%, signal=23%	SHLD2/NSD2/SHLD1/CCR6/GAPT/ATAD5/UNG/HLA-DOB/SWAP70/MSH6/KMT5C/EXOSC3/ERCC1/HLA-DQB2
GOBP_GOLGI_RIBBON_FORMATION	GOBP_GOLGI_RIBBON_FORMATION	GOBP_GOLGI_RIBBON_FORMATION	12	0.576881	1.46064	0.0706107	0.709237	0.689057	3572	tags=67%, list=31%, signal=46%	PRMT5/MYO18A/VAMP4/GCC2/TRIP11/OPTN/VTI1A/GOLGA2
HP_ABNORMAL_LOCALIZATION_OF_KIDNEY	HP_ABNORMAL_LOCALIZATION_OF_KIDNEY	HP_ABNORMAL_LOCALIZATION_OF_KIDNEY	125	0.35081	1.46046	0.0147453	0.356155	0.346021	2949	tags=32%, list=26%, signal=24%	ADA2/BUD23/METTL27/CCNQ/FANCI/CHD7/FANCL/UBE2T/ERCC4/DKC1/BICRA/AKT3/FANCG/FANCF/SMARCC2/PALB2/FANCB/RAD51C/DSTYK/FUZ/KAT5/NIPBL/ARID2/KNSTRN/BAZ1B/RTTN/ARID1B/CWC27/RFC2/KRAS/SOX4/MAP3K7/KDM6A/RAI1/DPF2/TBC1D20/CAPN15/STAG1/BRAF/DHCR7
GOBP_NEGATIVE_REGULATION_OF_DNA_BIOSYNTHETIC_PROCESS	GOBP_NEGATIVE_REGULATION_OF_DNA_BIOSYNTHETIC_PROCESS	GOBP_NEGATIVE_REGULATION_OF_DNA_BIOSYNTHETIC_PROCESS	26	0.474767	1.46022	0.0600775	0.671707	0.652595	1523	tags=27%, list=13%, signal=23%	TENT4B/TEN1/ACD/ERCC4/STN1/MEN1/XRN1
GOMF_SUMO_POLYMER_BINDING	GOMF_SUMO_POLYMER_BINDING	GOMF_SUMO_POLYMER_BINDING	5	0.742801	1.46006	0.070632	0.709237	0.689057	501	tags=40%, list=4%, signal=38%	CASP8AP2/GCNA
GOBP_RNA_PHOSPHODIESTER_BOND_HYDROLYSIS_ENDONUCLEOLYTIC	GOBP_RNA_PHOSPHODIESTER_BOND_HYDROLYSIS_ENDONUCLEOLYTIC	GOBP_RNA_PHOSPHODIESTER_BOND_HYDROLYSIS_ENDONUCLEOLYTIC	63	0.39659	1.45986	0.0271028	0.483424	0.469669	3169	tags=46%, list=28%, signal=34%	INTS11/RIDA/NOP14/RPP38/RCL1/NYNRIN/NOP9/RPP40/RNASEL/KRI1/RPP14/ABT1/POP5/TBL3/NOB1/BMS1/CPSF3/DROSHA/DBR1/RNASEH1/TSNAX/SLFN13/FEN1/EDC3/TSR1/DICER1/NUDT12/APEX1/POP7
GOMF_TRANSLATION_REGULATOR_ACTIVITY_NUCLEIC_ACID_BINDING	GOMF_TRANSLATION_REGULATOR_ACTIVITY_NUCLEIC_ACID_BINDING	GOMF_TRANSLATION_REGULATOR_ACTIVITY_NUCLEIC_ACID_BINDING	81	0.375687	1.45982	0.0164634	0.377445	0.366706	4754	tags=54%, list=41%, signal=32%	MRPL58/EFL1/TSFM/EIF4E3/DHFR/EIF5A2/GFM2/EIF2B3/GSPT2/MTIF2/EIF2S1/MTRF1L/GCN1/MTRF1/SHMT1/EIF2S2/GTPBP2/EIF4E2/EIF4G1/COPS5/EIF3A/MCTS1/MIF4GD/CELF1/EEF1G/HBS1L/EEF2K/EIF2D/EIF3G/EIF3K/EIF4G2/EIF4A1/EIF5B/MTIF3/EIF3D/DHX29/EIF3L/EEF1B2/DENR/EIF5A/EIF3M/EIF2A/EIF3B/EIF3J
HP_SHORTENING_OF_ALL_DISTAL_PHALANGES_OF_THE_FINGERS	HP_SHORTENING_OF_ALL_DISTAL_PHALANGES_OF_THE_FINGERS	HP_SHORTENING_OF_ALL_DISTAL_PHALANGES_OF_THE_FINGERS	28	0.463198	1.45966	0.0507519	0.647525	0.629101	1685	tags=21%, list=15%, signal=18%	VPS35L/PHF6/USP27X/CLCN4/FTSJ1/ALG6
GOCC_FIBRILLAR_CENTER	GOCC_FIBRILLAR_CENTER	GOCC_FIBRILLAR_CENTER	108	0.357807	1.45965	0.00810143	0.262091	0.254634	3133	tags=35%, list=27%, signal=26%	NOP53/DCAF1/RPP38/UBTF/STN1/SAP30L/POLR1E/ORC6/URB1/EXOSC8/DKC1/PLRG1/UTP15/WDR43/CHCHD1/HEATR1/LEO1/USO1/THAP1/CD2BP2/CDCA7L/FAM111A/COIL/SPECC1/NOP58/MLLT1/MBD6/KDM5D/NUFIP1/CD2AP/MAP3K14/CCDC137/SMUG1/RPAIN/YY1AP1/APEX2/FOXJ2/TXNRD1
HP_ABNORMAL_PERIVENTRICULAR_WHITE_MATTER_MORPHOLOGY	HP_ABNORMAL_PERIVENTRICULAR_WHITE_MATTER_MORPHOLOGY	HP_ABNORMAL_PERIVENTRICULAR_WHITE_MATTER_MORPHOLOGY	80	0.376371	1.45922	0.0188996	0.410453	0.398774	2442	tags=30%, list=21%, signal=24%	HIKESHI/NSD2/SELENOI/FGFRL1/STRADA/ERCC3/STXBP1/CLCN4/POMT2/DNM1L/FARSA/ARID2/PDHA1/PAK1/ARHGAP31/RTTN/ERCC2/AARS2/AP4E1/NOTCH1/PDHX/ALDH18A1/RNF113A/EDEM3
HP_ABNORMALITY_OF_SMALL_INTESTINAL_VILLUS_MORPHOLOGY	HP_ABNORMALITY_OF_SMALL_INTESTINAL_VILLUS_MORPHOLOGY	HP_ABNORMALITY_OF_SMALL_INTESTINAL_VILLUS_MORPHOLOGY	20	0.512946	1.4588	0.0543689	0.661379	0.642561	3798	tags=60%, list=33%, signal=40%	MYO5B/NLRC4/MPI/CIITA/LRBA/IL2RA/TTC37/SKIV2L/RFX5/DGAT1/STAT1/SYK
HP_ABNORMALITY_OF_OCULAR_SMOOTH_PURSUIT	HP_ABNORMALITY_OF_OCULAR_SMOOTH_PURSUIT	HP_ABNORMALITY_OF_OCULAR_SMOOTH_PURSUIT	44	0.423878	1.45871	0.040921	0.586215	0.569536	4649	tags=55%, list=40%, signal=33%	MRE11/RFC1/SACS/POLR3A/STXBP1/ALS2/GBA2/SETX/ANO10/SYNE1/POLR3B/PIK3R5/FMR1/TTBK2/INPP5E/SCYL1/PLA2G6/TBCD/GNB1/ITPR1/NOP56/TMEM216/ATXN3/ATXN2
HP_BONE_SPICULE_PIGMENTATION_OF_THE_RETINA	HP_BONE_SPICULE_PIGMENTATION_OF_THE_RETINA	HP_BONE_SPICULE_PIGMENTATION_OF_THE_RETINA	19	0.522407	1.45868	0.0539499	0.661379	0.642561	3565	tags=58%, list=31%, signal=40%	IDH3A/VPS13B/BBS9/ARL3/LCA5/PISD/RP9/SNRNP200/FAM161A/TTC8/PRPF31
GOBP_NUCLEOSOME_POSITIONING	GOBP_NUCLEOSOME_POSITIONING	GOBP_NUCLEOSOME_POSITIONING	5	0.741962	1.45841	0.070632	0.709237	0.689057	1835	tags=60%, list=16%, signal=50%	CTCF/RSF1/LIN54
GOBP_REGULATION_OF_TRANSCRIPTION_BY_RNA_POLYMERASE_III	GOBP_REGULATION_OF_TRANSCRIPTION_BY_RNA_POLYMERASE_III	GOBP_REGULATION_OF_TRANSCRIPTION_BY_RNA_POLYMERASE_III	26	0.474126	1.45825	0.0600775	0.671707	0.652595	2633	tags=38%, list=23%, signal=30%	MYBBP1A/CHD8/MTOR/BRF2/ICE1/POLR3F/BAZ1B/RPTOR/NAB2/ZNF143
HP_MALE_HYPOGONADISM	HP_MALE_HYPOGONADISM	HP_MALE_HYPOGONADISM	20	0.512507	1.45755	0.0543689	0.661379	0.642561	3880	tags=60%, list=34%, signal=40%	CHD7/ERCC4/CDH23/ANAPC1/MEN1/WFS1/ERCC1/ERCC8/AIP/CTNS/POLA1/HS6ST1
GOBP_CHROMOSOME_CONDENSATION	GOBP_CHROMOSOME_CONDENSATION	GOBP_CHROMOSOME_CONDENSATION	24	0.489233	1.45752	0.0658683	0.693273	0.673547	3515	tags=58%, list=31%, signal=41%	TENT4A/NCAPD2/DFFB/PHF13/AKAP8/MCPH1/ACIN1/BAZ1B/AIFM1/SMC5/NCAPD3/KMT5A/WAPL/SMC2
GOBP_POSITIVE_REGULATION_OF_ESTABLISHMENT_OF_PROTEIN_LOCALIZATION_TO_TELOMERE	GOBP_POSITIVE_REGULATION_OF_ESTABLISHMENT_OF_PROTEIN_LOCALIZATION_TO_TELOMERE	GOBP_POSITIVE_REGULATION_OF_ESTABLISHMENT_OF_PROTEIN_LOCALIZATION_TO_TELOMERE	10	0.610706	1.45725	0.0787992	0.735095	0.71418	3766	tags=80%, list=33%, signal=54%	WRAP53/DKC1/CCT3/CCT5/CCT2/CCT6A/CCT7/CCT4
HP_ABNORMAL_INTERNAL_GENITALIA	HP_ABNORMAL_INTERNAL_GENITALIA	HP_ABNORMAL_INTERNAL_GENITALIA	317	0.313147	1.45694	0.000579855	0.0455186	0.0442235	3735	tags=43%, list=32%, signal=30%	UFD1/BUD23/MRE11/METTL27/CCNQ/FANCI/WRAP53/CHD7/FANCL/PMM2/LMNB2/PHF6/RXYLT1/NSD2/CAVIN1/UBE2T/POLD1/IQCB1/FGFRL1/ERCC4/SEC24C/CDH23/IL17RA/TRAF3IP1/RNASEL/DKC1/PRKCD/UNG/ANAPC1/ERCC3/WDR35/POLR3H/EIF2B3/FANCG/WWOX/FLT1/FANCF/BBS9/BCOR/PIGN/JAK3/PALB2/MEN1/FANCB/MSH6/BBS7/IFT74/TOE1/RAD51C/FAN1/RABL3/SF3B4/PIK3CA/CDC73/PHKA2/AXIN1/POLR1C/NIPBL/SUFU/BAZ1B/TTI2/BARD1/ARHGAP31/ERCC2/POLE/ARID1B/AARS…
HP_CONSPICUOUSLY_HAPPY_DISPOSITION	HP_CONSPICUOUSLY_HAPPY_DISPOSITION	HP_CONSPICUOUSLY_HAPPY_DISPOSITION	4	0.791392	1.45676	0.0563797	0.664619	0.645709	2026	tags=75%, list=18%, signal=62%	SATB2/SLC9A6/KANSL1
GOCC_BRCA1_A_COMPLEX	GOCC_BRCA1_A_COMPLEX	GOCC_BRCA1_A_COMPLEX	7	0.668511	1.4562	0.0555556	0.664619	0.645709	2024	tags=57%, list=18%, signal=47%	BABAM2/ABRAXAS1/BARD1/BRCC3
GOBP_MITOCHONDRIAL_CALCIUM_ION_HOMEOSTASIS	GOBP_MITOCHONDRIAL_CALCIUM_ION_HOMEOSTASIS	GOBP_MITOCHONDRIAL_CALCIUM_ION_HOMEOSTASIS	21	0.50689	1.45613	0.0645793	0.691604	0.671926	3462	tags=48%, list=30%, signal=33%	MCUB/MAIP1/TGM2/DISC1/IMMT/RAP1GDS1/C19orf12/LETM1/PDZD8/MICU2
HP_MICROMELIA	HP_MICROMELIA	HP_MICROMELIA	57	0.400553	1.45583	0.0288418	0.499086	0.484885	3735	tags=47%, list=32%, signal=32%	TENT5A/TTC21B/IFT81/KIAA0586/SLC35D1/PCNT/WDR35/CSGALNACT1/SMO/NIPBL/NBAS/POLE/FZD2/MBTPS2/TRIP11/HDAC8/RAD21/BRD4/SMC3/DHCR7/SLC26A2/IFT80/CDKN1C/TCTN3/SMC1A/APC/ANTXR2
GOCC_SM_LIKE_PROTEIN_FAMILY_COMPLEX	GOCC_SM_LIKE_PROTEIN_FAMILY_COMPLEX	GOCC_SM_LIKE_PROTEIN_FAMILY_COMPLEX	71	0.38452	1.4555	0.0229565	0.450763	0.437937	5218	tags=66%, list=45%, signal=36%	GEMIN5/TXNL4B/SMN2/GEMIN4/PRPF4/PRPF40B/TGS1/PRPF3/CD2BP2/SMN1/DDX23/SF3A3/LUC7L3/RBMX2/LSM6/SF3B3/SNRNP200/SNRNP40/LSM10/PRPF40A/GEMIN6/ARFGEF1/SNRPF/LSM8/SART1/PRPF31/SF3B6/GEMIN2/SNRPB2/EFTUD2/DDX39B/CLNS1A/PPIH/SF3B1/SNRPC/GEMIN7/ZMAT2/SF3B5/SNRPG/SNRPB/SNRPD3/LSM1/PRPF6/LARP7/LSM3/SNRPD1/PRPF18
HP_SQUAMOUS_CELL_CARCINOMA_OF_THE_SKIN	HP_SQUAMOUS_CELL_CARCINOMA_OF_THE_SKIN	HP_SQUAMOUS_CELL_CARCINOMA_OF_THE_SKIN	12	0.574636	1.45496	0.0725191	0.718139	0.697706	1873	tags=50%, list=16%, signal=42%	SMARCAD1/ERCC4/XPC/ERCC3/GJB2/ERCC2
GOMF_MICROTUBULE_SEVERING_ATPASE_ACTIVITY	GOMF_MICROTUBULE_SEVERING_ATPASE_ACTIVITY	GOMF_MICROTUBULE_SEVERING_ATPASE_ACTIVITY	4	0.790182	1.45453	0.0466418	0.633891	0.615855	2419	tags=100%, list=21%, signal=79%	FIGNL1/KATNAL1/SPAST/KATNA1
HP_RECURRENT_URINARY_TRACT_INFECTIONS	HP_RECURRENT_URINARY_TRACT_INFECTIONS	HP_RECURRENT_URINARY_TRACT_INFECTIONS	92	0.36379	1.4544	0.0177371	0.39491	0.383673	3240	tags=41%, list=28%, signal=30%	BUD23/METTL27/BNC2/FANCI/FANCL/UBE2T/ERCC4/IL17RA/PRKCD/LMNB1/POLR3A/IL2RB/FANCG/FANCF/CIITA/PALB2/FANCB/RAD51C/WFS1/KAT5/KNSTRN/BAZ1B/ARL3/KANSL1/RFC2/SLC35C1/SAMD9/NBN/FARSB/RFX5/CRKL/SMARCA2/ATP7A/ATRX/ADNP/EFEMP2/CLIP2/DYRK1A
GOBP_AMMONIUM_ION_METABOLIC_PROCESS	GOBP_AMMONIUM_ION_METABOLIC_PROCESS	GOBP_AMMONIUM_ION_METABOLIC_PROCESS	6	0.697596	1.454	0.0628466	0.683615	0.664165	2911	tags=67%, list=25%, signal=50%	PDE1B/SRD5A1/ALDH7A1/ATP7A
HP_HYDROURETER	HP_HYDROURETER	HP_HYDROURETER	42	0.428262	1.45312	0.0402714	0.581747	0.565195	2955	tags=43%, list=26%, signal=32%	FANCI/FANCL/UBE2T/ERCC4/FANCG/FANCF/BCOR/PIGN/PALB2/FANCB/RAD51C/WFS1/ARID1B/MBTPS2/ERCC8/SOS2/SMC3/MYLK
HP_TACHYPNEA	HP_TACHYPNEA	HP_TACHYPNEA	56	0.402313	1.4531	0.0257041	0.474771	0.461262	3473	tags=45%, list=30%, signal=31%	CPLANE1/NHLRC2/KIAA0586/PIBF1/PDE6D/COA6/ARMC9/STXBP1/BTD/CBY1/CEP104/OXCT1/HLCS/SUFU/PCCB/ARL3/CEP41/FARSB/COPA/CEP290/CSPP1/TCTN3/INPP5E/HMGCL/SMC1A
HP_CHILDHOOD_ONSET_SENSORINEURAL_HEARING_IMPAIRMENT	HP_CHILDHOOD_ONSET_SENSORINEURAL_HEARING_IMPAIRMENT	HP_CHILDHOOD_ONSET_SENSORINEURAL_HEARING_IMPAIRMENT	9	0.632637	1.45295	0.0806754	0.744605	0.723419	956	tags=33%, list=8%, signal=31%	RIPOR2/CDH23/NDE1
GOBP_CYTOKINESIS	GOBP_CYTOKINESIS	GOBP_CYTOKINESIS	109	0.356281	1.45288	0.0111977	0.31408	0.305144	3672	tags=40%, list=32%, signal=28%	WASHC5/ENTR1/TMEM250/CDC6/MITD1/ECT2/RAB11FIP4/ALKBH4/RTKN/CCP110/KLHL9/CDC25B/PRKCE/SPAST/ROCK2/USP8/AURKC/PIK3C3/ARL3/BBS4/VPS4B/CDC14A/BIRC6/ESPL1/AHCTF1/SNX33/CHMP7/DCTN3/PKP4/MYO19/KIF3B/PRPF40A/SVIL/ACTR3/GIT1/PKN2/INCENP/CSPP1/ZFYVE19/CIT/CHMP6/UVRAG/APC/SETD2
GOMF_MISMATCHED_DNA_BINDING	GOMF_MISMATCHED_DNA_BINDING	GOMF_MISMATCHED_DNA_BINDING	11	0.588547	1.45287	0.0761905	0.728451	0.707724	3017	tags=55%, list=26%, signal=40%	XPC/PCNA/MSH6/APTX/TDG/PMS2
GOBP_MITOTIC_SISTER_CHROMATID_SEGREGATION	GOBP_MITOTIC_SISTER_CHROMATID_SEGREGATION	GOBP_MITOTIC_SISTER_CHROMATID_SEGREGATION	129	0.348832	1.45279	0.00672294	0.233687	0.227038	3515	tags=43%, list=31%, signal=30%	TENT4A/TUBG1/NCAPD2/CDC6/MAD2L1/PIBF1/CENPF/KLHL22/SLF2/PHF13/FBXO5/KIFC1/ANAPC1/SGO2/LCMT1/AKAP8/NUDC/NIPBL/DYNC1LI1/PCID2/KNSTRN/IK/BAZ1B/AURKC/TNKS/SMC5/VPS4B/RIOK2/GEN1/KPNB1/CENPE/ESPL1/ANAPC7/RAD21/CHMP7/XRCC3/ANAPC5/CHTF8/NUMA1/PTTG1/BUB3/CDC16/SMC3/NCAPD3/ATRX/TACC3/RMDN1/KMT5A/TPR/CCNB1/ZNF207/BUB1B/SMC1A/CHMP6/SMC2
GOBP_RIBOSOMAL_SUBUNIT_EXPORT_FROM_NUCLEUS	GOBP_RIBOSOMAL_SUBUNIT_EXPORT_FROM_NUCLEUS	GOBP_RIBOSOMAL_SUBUNIT_EXPORT_FROM_NUCLEUS	14	0.554108	1.45272	0.0714286	0.714035	0.693719	3411	tags=57%, list=30%, signal=40%	NOP9/NUP88/LSG1/SDAD1/ABCE1/RIOK2/XPO1/LTV1
HP_ABNORMAL_ACTIVITY_OF_MITOCHONDRIAL_RESPIRATORY_CHAIN	HP_ABNORMAL_ACTIVITY_OF_MITOCHONDRIAL_RESPIRATORY_CHAIN	HP_ABNORMAL_ACTIVITY_OF_MITOCHONDRIAL_RESPIRATORY_CHAIN	84	0.371479	1.45247	0.0191685	0.412314	0.400582	1774	tags=17%, list=15%, signal=14%	ATP5F1E/NDUFAF8/MRM2/TSFM/COA6/SUCLA2/NFS1/LIPT1/ACAD9/NDUFAF2/TIMM22/MRPS23/PTCD3/PDHA1
GOBP_FUCOSE_METABOLIC_PROCESS	GOBP_FUCOSE_METABOLIC_PROCESS	GOBP_FUCOSE_METABOLIC_PROCESS	10	0.60844	1.45184	0.0806754	0.744605	0.723419	1320	tags=30%, list=11%, signal=27%	POFUT1/FUT8/FUCA1
GOBP_REGULATION_OF_RETROGRADE_TRANSPORT_ENDOSOME_TO_GOLGI	GOBP_REGULATION_OF_RETROGRADE_TRANSPORT_ENDOSOME_TO_GOLGI	GOBP_REGULATION_OF_RETROGRADE_TRANSPORT_ENDOSOME_TO_GOLGI	6	0.696353	1.45141	0.0665434	0.695522	0.675732	561	tags=33%, list=5%, signal=32%	EIPR1/LRRK2
HP_ACRAL_BLISTERING	HP_ACRAL_BLISTERING	HP_ACRAL_BLISTERING	2	0.935533	1.45134	0.0185242	0.404634	0.393121	177	tags=50%, list=2%, signal=49%	SMARCAD1
GOMF_U3_SNORNA_BINDING	GOMF_U3_SNORNA_BINDING	GOMF_U3_SNORNA_BINDING	11	0.587827	1.45109	0.0780952	0.732453	0.711612	2919	tags=55%, list=25%, signal=41%	UTP25/TBL3/BMS1/XRCC5/PRKDC/TSR1
HP_CHROMOSOMAL_BREAKAGE_INDUCED_BY_CROSSLINKING_AGENTS	HP_CHROMOSOMAL_BREAKAGE_INDUCED_BY_CROSSLINKING_AGENTS	HP_CHROMOSOMAL_BREAKAGE_INDUCED_BY_CROSSLINKING_AGENTS	8	0.645983	1.45105	0.0625	0.683449	0.664003	1301	tags=38%, list=11%, signal=33%	FANCI/FANCF/PALB2
GOBP_INTERSTRAND_CROSS_LINK_REPAIR	GOBP_INTERSTRAND_CROSS_LINK_REPAIR	GOBP_INTERSTRAND_CROSS_LINK_REPAIR	24	0.486968	1.45078	0.0658683	0.693273	0.673547	1832	tags=38%, list=16%, signal=32%	CENPX/RAD51AP1/ERCC4/MCM9/FAAP24/ERCC6L2/XPA/FAN1/ERCC1
HP_FOCAL_TONIC_SEIZURE	HP_FOCAL_TONIC_SEIZURE	HP_FOCAL_TONIC_SEIZURE	7	0.665807	1.4503	0.0574074	0.666258	0.647301	1535	tags=43%, list=13%, signal=37%	AKT3/CLCN4/PIK3CA
GOMF_HISTONE_H3_METHYL_LYSINE_4_DEMETHYLASE_ACTIVITY	GOMF_HISTONE_H3_METHYL_LYSINE_4_DEMETHYLASE_ACTIVITY	GOMF_HISTONE_H3_METHYL_LYSINE_4_DEMETHYLASE_ACTIVITY	9	0.631345	1.44999	0.0825516	0.750433	0.729081	2800	tags=56%, list=24%, signal=42%	KDM5B/RIOX1/RIOX2/KDM5D/KDM5A
GOBP_REGULATION_OF_CYTOKINESIS	GOBP_REGULATION_OF_CYTOKINESIS	GOBP_REGULATION_OF_CYTOKINESIS	55	0.402712	1.44987	0.0341279	0.542841	0.527396	3672	tags=49%, list=32%, signal=34%	ENTR1/CDC6/ECT2/RAB11FIP4/CCP110/KLHL9/CDC25B/PRKCE/SPAST/AURKC/PIK3C3/BBS4/CDC14A/BIRC6/AHCTF1/PKP4/MYO19/KIF3B/PRPF40A/SVIL/GIT1/PKN2/CSPP1/ZFYVE19/CIT/UVRAG/SETD2
HP_SUBMUCOUS_CLEFT_OF_SOFT_AND_HARD_PALATE	HP_SUBMUCOUS_CLEFT_OF_SOFT_AND_HARD_PALATE	HP_SUBMUCOUS_CLEFT_OF_SOFT_AND_HARD_PALATE	46	0.417916	1.44977	0.0463312	0.630834	0.612885	3281	tags=41%, list=28%, signal=30%	ESS2/RXYLT1/PPP2R5D/CDC6/B3GALNT2/ORC6/BICRA/BCOR/DGCR8/POMT2/KAT5/B4GAT1/SMAD4/KRAS/NSUN2/BRAF/AMMECR1/TCTN3/KAT6B
GOBP_NEGATIVE_REGULATION_OF_CD4_POSITIVE_ALPHA_BETA_T_CELL_ACTIVATION	GOBP_NEGATIVE_REGULATION_OF_CD4_POSITIVE_ALPHA_BETA_T_CELL_ACTIVATION	GOBP_NEGATIVE_REGULATION_OF_CD4_POSITIVE_ALPHA_BETA_T_CELL_ACTIVATION	18	0.521291	1.44929	0.0751445	0.727308	0.706614	1899	tags=33%, list=16%, signal=28%	VSIR/HLX/JAK3/RC3H1/RUNX3/ZBTB7B
HP_ABNORMAL_CIRCULATING_AMYLASE_LEVEL	HP_ABNORMAL_CIRCULATING_AMYLASE_LEVEL	HP_ABNORMAL_CIRCULATING_AMYLASE_LEVEL	6	0.69522	1.44905	0.0683919	0.700749	0.680811	2171	tags=50%, list=19%, signal=41%	EFL1/NFS1/SRP54
HP_APLASIA_OF_THE_UTERUS	HP_APLASIA_OF_THE_UTERUS	HP_APLASIA_OF_THE_UTERUS	10	0.607256	1.44901	0.0806754	0.744605	0.723419	2776	tags=60%, list=24%, signal=46%	NSD2/FGFRL1/TOE1/ARID1B/MINPP1/LETM1
GOCC_PROTEASOME_REGULATORY_PARTICLE	GOCC_PROTEASOME_REGULATORY_PARTICLE	GOCC_PROTEASOME_REGULATORY_PARTICLE	19	0.518834	1.4487	0.0578035	0.666258	0.647301	5550	tags=100%, list=48%, signal=52%	PSMC2/PSMD7/PSMD14/PSMD12/PSMD11/PSMC6/PSMD13/PSMC1/PSMD6/PSMC4/PSMD1/ADRM1/PSMD8/PSMD9/PSMC5/PSMC3/PSMD2/PSMD3/PSMD4
HP_APLASIA_HYPOPLASIA_OF_THE_RADIUS	HP_APLASIA_HYPOPLASIA_OF_THE_RADIUS	HP_APLASIA_HYPOPLASIA_OF_THE_RADIUS	47	0.415198	1.44833	0.0355423	0.553629	0.537877	1849	tags=34%, list=16%, signal=29%	CCNQ/FANCI/CHD7/FANCL/IFT81/UBE2T/ERCC4/FANCG/FANCF/LMBR1/PALB2/FANCB/RAD51C/SF3B4/NIPBL/DHODH
GOCC_DNA_PACKAGING_COMPLEX	GOCC_DNA_PACKAGING_COMPLEX	GOCC_DNA_PACKAGING_COMPLEX	30	0.45369	1.44813	0.0550285	0.664398	0.645494	3515	tags=53%, list=31%, signal=37%	NCAPD2/TRRAP/RUVBL1/YEATS4/KAT5/MBTD1/SHPRH/IRF4/ACTL6A/VPS72/RUVBL2/NCAPD3/KAT6B/KAT6A/MPHOSPH8/SMC2
HP_LARGE_BASAL_GANGLIA	HP_LARGE_BASAL_GANGLIA	HP_LARGE_BASAL_GANGLIA	36	0.445813	1.44742	0.0424956	0.596918	0.579934	1169	tags=17%, list=10%, signal=15%	WASHC4/KDM5B/B3GALNT2/MED23/TTC5/C12orf4
GOBP_POSITIVE_REGULATION_OF_MHC_CLASS_I_BIOSYNTHETIC_PROCESS	GOBP_POSITIVE_REGULATION_OF_MHC_CLASS_I_BIOSYNTHETIC_PROCESS	GOBP_POSITIVE_REGULATION_OF_MHC_CLASS_I_BIOSYNTHETIC_PROCESS	3	0.856327	1.44737	0.0289996	0.501241	0.48698	1300	tags=67%, list=11%, signal=59%	NLRC5/CIITA
HP_ABNORMAL_HAND_MORPHOLOGY	HP_ABNORMAL_HAND_MORPHOLOGY	HP_ABNORMAL_HAND_MORPHOLOGY	253	0.317313	1.44717	0.00227625	0.120377	0.116952	3064	tags=32%, list=27%, signal=24%	ADA2/SPART/VPS35L/NEPRO/FANCI/CHD7/LMNB2/PHF6/NSD2/CAVIN1/UBE2T/FGFRL1/USP27X/POC1A/KMT2A/PEX6/BICRA/CTU2/POLR3A/NSD1/PCNT/STXBP1/CLCN4/WDR35/NXN/FANCF/BCOR/PIGN/EDA/SUZ12/SMARCC2/PALB2/MTOR/MEN1/FTSJ1/PCYT1A/RAD51C/COG7/NIPBL/ARID2/ALG6/SUFU/KNSTRN/DHODH/ARHGAP31/DST/ARID1B/FZD2/IFT122/AIFM1/NOTCH1/CWC27/ZBTB20/SMAD4/PSMD12/PIGB/GTPBP2/SOX4/PRKDC/SAMD9/ASNS/MAP3K7/KDM6A/KIDINS220/HDAC8/COG4/RAD2…
GOCC_RDNA_HETEROCHROMATIN	GOCC_RDNA_HETEROCHROMATIN	GOCC_RDNA_HETEROCHROMATIN	5	0.736223	1.44713	0.0799257	0.740405	0.719339	1645	tags=40%, list=14%, signal=34%	NOP53/SUV39H1
GOMF_RIBONUCLEOPROTEIN_COMPLEX_BINDING	GOMF_RIBONUCLEOPROTEIN_COMPLEX_BINDING	GOMF_RIBONUCLEOPROTEIN_COMPLEX_BINDING	131	0.346843	1.44666	0.00733641	0.246891	0.239866	1739	tags=18%, list=15%, signal=16%	RACK1/GEMIN5/MAIP1/PHF6/EFL1/WDR12/DHX33/GEMIN4/NAA16/PRMT5/EIF5A2/RNASEL/UNG/LETM2/TTC5/SECISBP2L/MTOR/MTIF2/EIF2S1/ERI1/SRPRA/PTCD3/GCN1/CD2BP2
GOCC_CONDENSED_CHROMOSOME_CENTROMERIC_REGION	GOCC_CONDENSED_CHROMOSOME_CENTROMERIC_REGION	GOCC_CONDENSED_CHROMOSOME_CENTROMERIC_REGION	113	0.352952	1.44658	0.011495	0.316733	0.307721	3984	tags=50%, list=35%, signal=33%	CENPX/NCAPD2/SPOUT1/PHF6/MAD2L1/CENPF/NDE1/CENPB/SGO2/CENPQ/GPATCH11/CENPM/KMT5C/CENPT/DYNC1LI1/KNSTRN/DCTN5/KANSL1/BOD1L1/DYNC1LI2/PHF2/CENPE/AHCTF1/CHMP7/DCTN3/KAT8/DCTN1/NUP37/BUB3/PSEN2/NCAPD3/ATRX/NUP43/CENPW/INCENP/DCTN4/TPR/CCNB1/XPO1/ZNF207/SKA2/SUGT1/BUB1B/SMC1A/CHMP6/NUP85/APC/HSF1/PPP1R12A/NUP107/NUDCD2/SS18L1/ZNF276/SEC13/NUP160/DCTN2
GOBP_NEGATIVE_REGULATION_OF_ORGANELLE_ASSEMBLY	GOBP_NEGATIVE_REGULATION_OF_ORGANELLE_ASSEMBLY	GOBP_NEGATIVE_REGULATION_OF_ORGANELLE_ASSEMBLY	36	0.44553	1.4465	0.0430817	0.602846	0.585693	2777	tags=33%, list=24%, signal=25%	NBDY/TRIM37/LRRK2/STYXL1/MDM1/CCP110/LIMK2/EHMT2/SMAD4/EVI5L/CEP97/MTM1
HP_ABNORMAL_SPERMATOGENESIS	HP_ABNORMAL_SPERMATOGENESIS	HP_ABNORMAL_SPERMATOGENESIS	56	0.400415	1.44625	0.0272433	0.484618	0.470829	1433	tags=27%, list=12%, signal=24%	FANCI/CHD7/FANCL/UBE2T/ERCC4/POC1A/USP9Y/FANCG/WWOX/FANCF/SPINK2/BCL10/PALB2/FANCB/RAD51C
GOBP_PURINE_NUCLEOSIDE_CATABOLIC_PROCESS	GOBP_PURINE_NUCLEOSIDE_CATABOLIC_PROCESS	GOBP_PURINE_NUCLEOSIDE_CATABOLIC_PROCESS	6	0.693707	1.4459	0.0683919	0.700749	0.680811	19	tags=17%, list=0%, signal=17%	ADA2
HP_LYMPHOPENIA	HP_LYMPHOPENIA	HP_LYMPHOPENIA	92	0.361612	1.4457	0.0186625	0.406475	0.394909	2763	tags=37%, list=24%, signal=28%	ADA2/CYBC1/CHD7/CD3D/EPG5/SMARCAL1/PRKCD/HELLS/MYSM1/CD3E/JAK3/CIITA/LRBA/CTPS1/KNSTRN/MTHFD1/TTI2/SP110/IL2RA/LCK/SRP54/DOCK8/TTC37/SKIV2L/SAMD9/MYD88/NBN/PGM3/PSMB9/TRNT1/IKZF1/RFX5/FCHO1/TCF3
HP_ABNORMAL_THROMBOCYTE_MORPHOLOGY	HP_ABNORMAL_THROMBOCYTE_MORPHOLOGY	HP_ABNORMAL_THROMBOCYTE_MORPHOLOGY	287	0.312171	1.44562	0.00213337	0.115248	0.111969	2686	tags=27%, list=23%, signal=21%	ADA2/FYB1/UFD1/TENT5A/FANCI/WRAP53/FANCL/PMM2/GUCY1A1/EFL1/P4HA2/UBE2T/ACD/ERCC4/NLRC4/DHFR/SEC24C/PSTPIP1/ERBB3/SMARCAL1/DKC1/PRKCD/PLA2G4A/MYSM1/DGKE/SLC35A1/FIP1L1/CDC40/ANKRD26/FANCG/ACAD9/FLT1/COG1/FANCF/BCOR/ERCC6L2/AGK/VPS45/CIITA/PALB2/BLOC1S5/MTOR/FANCB/LRBA/ENPP1/RAD51C/WFS1/NIPBL/HLCS/MTHFD1/RRAS/FARS2/ARHGAP31/SP110/DTNBP1/PCCB/LACC1/SAMHD1/NOTCH1/EPHB2/ABL1/SRP54/KRAS/CTC1/TTC37/SKIV…
GOBP_NEGATIVE_REGULATION_OF_ACUTE_INFLAMMATORY_RESPONSE	GOBP_NEGATIVE_REGULATION_OF_ACUTE_INFLAMMATORY_RESPONSE	GOBP_NEGATIVE_REGULATION_OF_ACUTE_INFLAMMATORY_RESPONSE	5	0.735228	1.44518	0.0817844	0.748604	0.727304	39	tags=20%, list=0%, signal=20%	SELENOS
HP_THYROID_ADENOMA	HP_THYROID_ADENOMA	HP_THYROID_ADENOMA	10	0.605343	1.44445	0.0863039	0.761952	0.740273	1607	tags=40%, list=14%, signal=34%	PRKCD/MEN1/PIK3CA/CDC73
GOMF_HISTONE_KINASE_ACTIVITY	GOMF_HISTONE_KINASE_ACTIVITY	GOMF_HISTONE_KINASE_ACTIVITY	13	0.559243	1.44431	0.0802348	0.742137	0.721021	1994	tags=31%, list=17%, signal=25%	DCAF1/CDK2/BAZ1B/AURKC
GOCC_H4_H2A_HISTONE_ACETYLTRANSFERASE_COMPLEX	GOCC_H4_H2A_HISTONE_ACETYLTRANSFERASE_COMPLEX	GOCC_H4_H2A_HISTONE_ACETYLTRANSFERASE_COMPLEX	20	0.507571	1.44351	0.0621359	0.681655	0.66226	2864	tags=45%, list=25%, signal=34%	TRRAP/RUVBL1/YEATS4/KAT5/MBTD1/MLLT1/ACTL6A/VPS72/RUVBL2
HP_PROFOUND_GLOBAL_DEVELOPMENTAL_DELAY	HP_PROFOUND_GLOBAL_DEVELOPMENTAL_DELAY	HP_PROFOUND_GLOBAL_DEVELOPMENTAL_DELAY	35	0.443497	1.44238	0.0504854	0.647525	0.629101	1841	tags=31%, list=16%, signal=26%	PEX11B/PRUNE1/PEX12/WDR4/PEX6/NDE1/PEX5/PEX2/COG7/SLC9A6/FARS2
HP_EPISODIC_TACHYPNEA	HP_EPISODIC_TACHYPNEA	HP_EPISODIC_TACHYPNEA	31	0.448495	1.44135	0.056926	0.666258	0.647301	4366	tags=68%, list=38%, signal=42%	CPLANE1/KIAA0586/PIBF1/PDE6D/ARMC9/STXBP1/CBY1/CEP104/SUFU/ARL3/CEP41/CEP290/CSPP1/TCTN3/INPP5E/SMC1A/CDKL5/UQCRC2/OFD1/TMEM216/ARL13B
HP_CENTRAL_NERVOUS_SYSTEM_CYST	HP_CENTRAL_NERVOUS_SYSTEM_CYST	HP_CENTRAL_NERVOUS_SYSTEM_CYST	117	0.349637	1.44121	0.0132349	0.336953	0.327365	3316	tags=37%, list=29%, signal=26%	WASHC5/CHD7/PMM2/RXYLT1/KIAA0586/NSD2/B3GALNT2/FGFRL1/NUP88/ARMC9/POLR3A/WDR35/BCOR/PIGN/SMARCC2/CPT2/POMT2/FARSA/ARID2/EXOSC3/PDHA1/B4GAT1/TSEN15/ARID1B/FTO/PDHX/KRAS/SOX4/RNF113A/LETM1/DPF2/BUB3/CEP290/BRAF/DHCR7/TXNDC15/IFT80/ATP6V1A/CSPP1/WDR73/CDKN1C/TCTN3/ATP6V1E1
GOBP_REGULATION_OF_CELL_CYCLE_PROCESS	GOBP_REGULATION_OF_CELL_CYCLE_PROCESS	GOBP_REGULATION_OF_CELL_CYCLE_PROCESS	448	0.298622	1.4412	0.000629762	0.0488241	0.0474349	3436	tags=38%, list=30%, signal=28%	NOP53/BABAM2/MRE11/RAD51AP1/CRLF3/ENTR1/CCNQ/ABRAXAS1/MAP3K20/CEP85/TRIM37/CEP295/CEP76/CDC6/MRNIP/MAD2L1/CDK2/CENPF/KLHL22/SLF2/CDKN2C/MYBBP1A/SASS6/ECT2/PRMT5/RAB11FIP4/MDM1/HINFP/XPC/CTCF/ATAD5/FBXO5/ANAPC1/CLSPN/INTS7/CDKN2D/UBXN2B/ERCC3/MED1/TXLNG/USP47/GPSM2/MNAT1/CSNK2A1/USP19/WDR76/PLRG1/CCP110/NEK11/KLHL9/MEN1/NUBP1/RAD51C/CDK13/WIZ/ZNF830/LCMT1/CDC25B/MCPH1/TTL/CDC73/CTDSPL/AMBRA1/TAF1/…
GOCC_EXTRINSIC_COMPONENT_OF_ENDOPLASMIC_RETICULUM_MEMBRANE	GOCC_EXTRINSIC_COMPONENT_OF_ENDOPLASMIC_RETICULUM_MEMBRANE	GOCC_EXTRINSIC_COMPONENT_OF_ENDOPLASMIC_RETICULUM_MEMBRANE	7	0.661406	1.44072	0.0648148	0.691604	0.671926	2974	tags=57%, list=26%, signal=42%	OTULINL/EMC2/GBA2/TOR1A
HP_ABNORMAL_CIRCULATING_LONG_CHAIN_FATTY_ACID_CONCENTRATION	HP_ABNORMAL_CIRCULATING_LONG_CHAIN_FATTY_ACID_CONCENTRATION	HP_ABNORMAL_CIRCULATING_LONG_CHAIN_FATTY_ACID_CONCENTRATION	16	0.52838	1.44071	0.0595903	0.671007	0.651915	1597	tags=38%, list=14%, signal=32%	PEX11B/PEX12/PEX6/CPT2/PEX5/PEX2
GOBP_GOLGI_VESICLE_TRANSPORT	GOBP_GOLGI_VESICLE_TRANSPORT	GOBP_GOLGI_VESICLE_TRANSPORT	233	0.318543	1.44065	0.0022876	0.120555	0.117125	3966	tags=37%, list=34%, signal=25%	RACK1/TRAPPC2B/MIA2/VPS35L/EXOC6B/CNST/LRRK2/SEC24C/OSBPL5/EXOC8/MYO18A/STX17/NRBP2/COG1/GOLGA5/AP1G2/EXOC4/GOLGA4/TRAPPC4/AP3S2/ARL1/USO1/COG7/VAMP4/NBAS/MIA3/BNIP1/SPAST/ARL3/EXOC1/HTT/STX18/COPB2/GGA3/GCC2/CSK/AP2A1/COPB1/RINT1/TRIP11/SEC16A/TRAPPC6B/COG4/RAB8A/COG2/RAB8B/COPA/KLHL20/YIPF4/TBC1D20/SORL1/SEC23IP/SNX2/COPG1/VCP/WIPI1/STX10/BBS2/SEC31A/RAB1B/ANKFY1/SEC23B/OPTN/ARFGAP2/CORO7/VTI1A…
GOBP_NEURON_FATE_COMMITMENT	GOBP_NEURON_FATE_COMMITMENT	GOBP_NEURON_FATE_COMMITMENT	11	0.583581	1.44061	0.0857143	0.761952	0.740273	2193	tags=64%, list=19%, signal=52%	EPOP/NRG1/SATB2/SUFU/NOTCH1/EHMT2/SMAD4
GOMF_SINGLE_STRANDED_DNA_HELICASE_ACTIVITY	GOMF_SINGLE_STRANDED_DNA_HELICASE_ACTIVITY	GOMF_SINGLE_STRANDED_DNA_HELICASE_ACTIVITY	18	0.518045	1.44026	0.0809249	0.74645	0.725211	2936	tags=56%, list=25%, signal=41%	RFC4/RFC3/MCM4/RFC5/MCM9/HELB/RFC2/MCM6/CHTF8/DHX9
HP_GRAY_MATTER_HETEROTOPIA	HP_GRAY_MATTER_HETEROTOPIA	HP_GRAY_MATTER_HETEROTOPIA	79	0.371997	1.44015	0.0259844	0.477025	0.463452	3790	tags=44%, list=33%, signal=30%	VPS35L/TUBG1/EPG5/SASS6/ARMC9/NDE1/AKT3/CSGALNACT1/ANKLE2/GPSM2/POMT2/MCPH1/PIK3CA/ALG11/B4GAT1/RTTN/KANSL1/COPB2/CEP63/EML1/KIF2A/KAT8/DHCR7/NCAPD3/FMR1/PMS2/TUBA1A/CENPJ/KAT6B/CIT/CEP135/PPP1R12A/PHC1/FKRP/DCHS1
GOBP_MRNA_3_END_PROCESSING	GOBP_MRNA_3_END_PROCESSING	GOBP_MRNA_3_END_PROCESSING	58	0.395647	1.44007	0.0351017	0.550524	0.53486	4516	tags=52%, list=39%, signal=32%	TENT4B/TENT2/VIRMA/CSTF1/CPSF2/RNF20/FIP1L1/LEO1/CDC73/RPRD1A/BARD1/CPSF3/ZNF473/SYMPK/CLP1/LSM10/RPRD1B/CTR9/ZC3H14/WDR33/HSF1/POLR2D/RNF40/NCBP2/CSTF2T/CSTF3/RPRD2/ZFP36L1/AHCYL1/SCAF8
GOBP_REGULATION_OF_NUCLEAR_TRANSCRIBED_MRNA_POLY_A_TAIL_SHORTENING	GOBP_REGULATION_OF_NUCLEAR_TRANSCRIBED_MRNA_POLY_A_TAIL_SHORTENING	GOBP_REGULATION_OF_NUCLEAR_TRANSCRIBED_MRNA_POLY_A_TAIL_SHORTENING	14	0.54893	1.43915	0.0810811	0.74652	0.72528	209	tags=14%, list=2%, signal=14%	TENT4B/TENT4A
GOBP_THREONINE_CATABOLIC_PROCESS	GOBP_THREONINE_CATABOLIC_PROCESS	GOBP_THREONINE_CATABOLIC_PROCESS	4	0.781803	1.4391	0.0541045	0.661379	0.642561	225	tags=25%, list=2%, signal=25%	RIDA
GOBP_THREONINE_METABOLIC_PROCESS	GOBP_THREONINE_METABOLIC_PROCESS	GOBP_THREONINE_METABOLIC_PROCESS	4	0.781803	1.4391	0.0541045	0.661379	0.642561	225	tags=25%, list=2%, signal=25%	RIDA
GOBP_TELOMERE_MAINTENANCE_IN_RESPONSE_TO_DNA_DAMAGE	GOBP_TELOMERE_MAINTENANCE_IN_RESPONSE_TO_DNA_DAMAGE	GOBP_TELOMERE_MAINTENANCE_IN_RESPONSE_TO_DNA_DAMAGE	9	0.626581	1.43904	0.0863039	0.761952	0.740273	1832	tags=44%, list=16%, signal=37%	ACD/ERCC4/TFIP11/ERCC1
HP_PHOCOMELIA	HP_PHOCOMELIA	HP_PHOCOMELIA	4	0.78174	1.43899	0.0541045	0.661379	0.642561	1677	tags=75%, list=15%, signal=64%	LMBR1/SF3B4/NIPBL
GOBP_POSITIVE_REGULATION_OF_MITOCHONDRIAL_DEPOLARIZATION	GOBP_POSITIVE_REGULATION_OF_MITOCHONDRIAL_DEPOLARIZATION	GOBP_POSITIVE_REGULATION_OF_MITOCHONDRIAL_DEPOLARIZATION	6	0.690387	1.43898	0.0739372	0.722217	0.701668	3	tags=17%, list=0%, signal=17%	RACK1
HP_ALBINISM	HP_ALBINISM	HP_ALBINISM	12	0.568153	1.43854	0.0801527	0.742052	0.720939	1974	tags=33%, list=17%, signal=28%	LRMDA/EPG5/BLOC1S5/DTNBP1
GOBP_NUCLEOTIDE_EXCISION_REPAIR	GOBP_NUCLEOTIDE_EXCISION_REPAIR	GOBP_NUCLEOTIDE_EXCISION_REPAIR	52	0.402104	1.43825	0.0382757	0.565721	0.549625	2646	tags=35%, list=23%, signal=27%	POLD1/ERCC4/XPC/POLD3/GTF2H2/ERCC3/MNAT1/XPA/MMS19/FAN1/XAB2/ERCC1/ERCC2/POLE/GTF2H2C/POLL/ERCC8/POLK
HP_ABNORMAL_DENTAL_ROOT_MORPHOLOGY	HP_ABNORMAL_DENTAL_ROOT_MORPHOLOGY	HP_ABNORMAL_DENTAL_ROOT_MORPHOLOGY	28	0.456232	1.4377	0.056391	0.664619	0.645709	2901	tags=39%, list=25%, signal=29%	WRAP53/PEX6/DKC1/WDR35/BCOR/EDA/IFT122/CTC1/USB1/RAI1/IFT52
GOCC_CLATHRIN_ADAPTOR_COMPLEX	GOCC_CLATHRIN_ADAPTOR_COMPLEX	GOCC_CLATHRIN_ADAPTOR_COMPLEX	14	0.548261	1.43739	0.0810811	0.74652	0.72528	5209	tags=100%, list=45%, signal=55%	AP3M2/AP1G2/AP2A1/AFTPH/AP3B1/AP4M1/AP4B1/AP3M1/AP2B1/SYNRG/AP2S1/AP2A2/AP1S1/AP2M1
GOBP_MICROTUBULE_CYTOSKELETON_ORGANIZATION	GOBP_MICROTUBULE_CYTOSKELETON_ORGANIZATION	GOBP_MICROTUBULE_CYTOSKELETON_ORGANIZATION	385	0.303152	1.43705	0.00093846	0.0648829	0.0630368	3672	tags=40%, list=32%, signal=28%	PTPA/WASHC5/ABRAXAS2/INTS13/PCLAF/TUBG1/ABRAXAS1/CEP85/TOGARAM1/TRIM37/CEP295/PRUNE1/CEP76/FIGNL1/TUBGCP4/MAD2L1/CDK2/PIBF1/SYNE2/HDGFL3/SASS6/CCDC66/TRAF3IP1/MDM1/DNAL1/EML2/FBXO5/NDE1/KIFC1/POC1B/PCNT/CCDC61/UBXN2B/KIF3A/GPSM2/NCKAP5/KATNAL1/TTC26/CCP110/HAUS3/GOLGA8A/HAUS5/NUBP1/NUDC/CCDC170/SAC3D1/MCPH1/TXNDC9/TTL/TUBD1/LIMK2/AXIN1/PATJ/DNAAF5/VAMP4/PPP2R3C/DYNC1LI1/GNAI1/KNSTRN/PAK1/NEURL1/R…
HP_MELANOMA	HP_MELANOMA	HP_MELANOMA	51	0.404072	1.43664	0.0292842	0.50182	0.487541	2927	tags=45%, list=25%, signal=34%	MRE11/ACD/ERCC4/XPC/ANAPC1/ERCC3/XPA/PALB2/RAD51C/RABL3/PIK3CA/BARD1/ERCC2/KANSL1/CYSLTR2/SMAD4/KRAS/MBTPS2/NBN/POLH/STK11/BRAF/BAP1
GOBP_REGULATION_OF_GLUCAN_BIOSYNTHETIC_PROCESS	GOBP_REGULATION_OF_GLUCAN_BIOSYNTHETIC_PROCESS	GOBP_REGULATION_OF_GLUCAN_BIOSYNTHETIC_PROCESS	19	0.514467	1.43651	0.061657	0.679806	0.660464	1419	tags=21%, list=12%, signal=18%	SELENOS/PASK/EPM2AIP1/ENPP1
GOBP_REGULATION_OF_CELL_CYCLE_G2_M_PHASE_TRANSITION	GOBP_REGULATION_OF_CELL_CYCLE_G2_M_PHASE_TRANSITION	GOBP_REGULATION_OF_CELL_CYCLE_G2_M_PHASE_TRANSITION	73	0.377229	1.4361	0.0232688	0.453632	0.440725	3340	tags=47%, list=29%, signal=33%	NOP53/BABAM2/MRE11/CCNQ/ABRAXAS1/CDC6/MRNIP/CDK2/CENPF/ATAD5/FBXO5/CLSPN/USP47/RAD51C/ZNF830/CDC25B/TRIM39/BRCC3/VPS4B/CTC1/NAE1/RINT1/NBN/RAD21/AVEN/CHFR/BRD4/RRM1/DBF4B/CCND1/INTS3/TAOK2/CCNB1/ZFYVE19
GOBP_ENAMEL_MINERALIZATION	GOBP_ENAMEL_MINERALIZATION	GOBP_ENAMEL_MINERALIZATION	9	0.625252	1.43599	0.0881801	0.764959	0.743193	537	tags=22%, list=5%, signal=21%	SLC24A4/PPARA
HP_FUNCTIONAL_INTESTINAL_OBSTRUCTION	HP_FUNCTIONAL_INTESTINAL_OBSTRUCTION	HP_FUNCTIONAL_INTESTINAL_OBSTRUCTION	7	0.659227	1.43597	0.0685185	0.70157	0.681608	2213	tags=71%, list=19%, signal=58%	ERBB3/PALB2/RABL3/SMAD4/KRAS
GOCC_ENDOPLASMIC_RETICULUM_TUBULAR_NETWORK_MEMBRANE	GOCC_ENDOPLASMIC_RETICULUM_TUBULAR_NETWORK_MEMBRANE	GOCC_ENDOPLASMIC_RETICULUM_TUBULAR_NETWORK_MEMBRANE	4	0.779992	1.43577	0.0541045	0.661379	0.642561	201	tags=25%, list=2%, signal=25%	LNPK
HP_FOCAL_CORTICAL_DYSPLASIA	HP_FOCAL_CORTICAL_DYSPLASIA	HP_FOCAL_CORTICAL_DYSPLASIA	8	0.639162	1.43573	0.0753676	0.727308	0.706614	3318	tags=62%, list=29%, signal=45%	AKT3/MTOR/PIK3CA/TSC2/TSC1
HP_ADRENAL_INSUFFICIENCY	HP_ADRENAL_INSUFFICIENCY	HP_ADRENAL_INSUFFICIENCY	62	0.390534	1.43558	0.0378948	0.564936	0.548862	3271	tags=37%, list=28%, signal=27%	PEX11B/PEX12/MCM4/CDH23/PEX6/NFS1/WWOX/BCOR/MEN1/PEX5/PIK3CA/SMO/PEX2/SUFU/TRAF7/KANSL1/SAMD9/BRAF/BAP1/GATC/AIP/NR3C1/TCTN3
HP_ABNORMALLY_FOLDED_HELIX	HP_ABNORMALLY_FOLDED_HELIX	HP_ABNORMALLY_FOLDED_HELIX	44	0.417105	1.4354	0.0494081	0.647525	0.629101	3520	tags=43%, list=31%, signal=30%	UFD1/CHD7/KIAA0586/SEC24C/BICRA/BCOR/PIGN/FANCB/CPT2/PPP2R3C/KANSL1/FBN2/PIGB/GNAI3/SLC26A2/AMMECR1/CSPP1/SMC1A/ARVCF
HP_RECURRENT_CORNEAL_EROSIONS	HP_RECURRENT_CORNEAL_EROSIONS	HP_RECURRENT_CORNEAL_EROSIONS	6	0.688623	1.4353	0.0757856	0.728436	0.707709	3267	tags=83%, list=28%, signal=60%	ELP1/GJB2/MBTPS2/MPV17/CTNS
HP_SIMPLIFIED_GYRAL_PATTERN	HP_SIMPLIFIED_GYRAL_PATTERN	HP_SIMPLIFIED_GYRAL_PATTERN	50	0.403803	1.43481	0.0401129	0.58077	0.564245	2543	tags=36%, list=22%, signal=28%	LMNB2/GFM2/LMNB1/NDE1/CDC40/ANKLE2/CSNK2A1/SMARCC2/ARID2/ERCC1/RTTN/ARID1B/COPB2/SOX4/PRKDC/ASNS/CENPE/CLP1
HP_ABNORMALITY_OF_THE_UTERUS	HP_ABNORMALITY_OF_THE_UTERUS	HP_ABNORMALITY_OF_THE_UTERUS	129	0.344501	1.43475	0.00798102	0.259806	0.252413	3720	tags=44%, list=32%, signal=30%	UFD1/CCNQ/FANCI/CHD7/FANCL/NSD2/UBE2T/POLD1/FGFRL1/ERCC4/SEC24C/WDR35/POLR3H/FANCG/FANCF/PIGN/PALB2/FANCB/MSH6/TOE1/RAD51C/SF3B4/PIK3CA/CDC73/AXIN1/NIPBL/POLE/ARID1B/MINPP1/PSMC3IP/GRIP1/HDAC8/RAD21/NAB2/SPIDR/MRPS22/LETM1/ERAL1/BRD4/STK11/BRAF/SMC3/DHCR7/INTU/PMS2/CCND1/IFT80/HCCS/SEC23B/BUB1B/SMC1A/ARVCF/TGFBR1/FANCA/APC/PPP1R12A/NUP107
HP_ESOPHAGEAL_STENOSIS	HP_ESOPHAGEAL_STENOSIS	HP_ESOPHAGEAL_STENOSIS	17	0.519103	1.43423	0.0749064	0.727308	0.706614	2658	tags=47%, list=23%, signal=36%	WRAP53/ACD/DKC1/CTC1/SAMD9/PGM3/USB1/IKZF1
GOBP_HISTONE_MONOUBIQUITINATION	GOBP_HISTONE_MONOUBIQUITINATION	GOBP_HISTONE_MONOUBIQUITINATION	22	0.488593	1.43365	0.0763209	0.728451	0.707724	1934	tags=36%, list=17%, signal=30%	TRIM37/DTX3L/RNF20/BCOR/LEO1/CDC73/PCGF1/PCGF6
GOMF_DNA_INSERTION_OR_DELETION_BINDING	GOMF_DNA_INSERTION_OR_DELETION_BINDING	GOMF_DNA_INSERTION_OR_DELETION_BINDING	5	0.729287	1.4335	0.0817844	0.748604	0.727304	1333	tags=60%, list=12%, signal=53%	XPC/PCNA/MSH6
GOBP_RETROGRADE_TRANSPORT_ENDOSOME_TO_GOLGI	GOBP_RETROGRADE_TRANSPORT_ENDOSOME_TO_GOLGI	GOBP_RETROGRADE_TRANSPORT_ENDOSOME_TO_GOLGI	75	0.375154	1.43317	0.0275013	0.486503	0.47266	4480	tags=48%, list=39%, signal=30%	WASHC1/WASHC2A/WASHC2C/EIPR1/LRRK2/HEATR5A/PHETA1/ARL1/PHETA2/TBC1D10B/GCC2/ERC1/VPS50/TBC1D23/UBE2O/HEATR5B/RAB9A/DCTN1/CLTC/SNX2/STX10/PIKFYVE/VPS35/ANKFY1/VPS53/PRKN/VTI1A/SGSM2/USP7/VPS29/GOSR1/TBC1D10A/RAB7B/DENND5A/TRAPPC10/VPS26A
GOBP_POSITIVE_REGULATION_OF_RESPONSE_TO_INTERFERON_GAMMA	GOBP_POSITIVE_REGULATION_OF_RESPONSE_TO_INTERFERON_GAMMA	GOBP_POSITIVE_REGULATION_OF_RESPONSE_TO_INTERFERON_GAMMA	3	0.847917	1.43316	0.0346305	0.546545	0.530994	1068	tags=67%, list=9%, signal=60%	NLRC5/MED1
GOCC_PRERIBOSOME_SMALL_SUBUNIT_PRECURSOR	GOCC_PRERIBOSOME_SMALL_SUBUNIT_PRECURSOR	GOCC_PRERIBOSOME_SMALL_SUBUNIT_PRECURSOR	14	0.546616	1.43308	0.0810811	0.74652	0.72528	3411	tags=57%, list=30%, signal=40%	NOP14/NOP9/NOB1/BYSL/RIOK2/TSR1/RIOK3/LTV1
HP_ABNORMAL_VENTRICULAR_SEPTUM_MORPHOLOGY	HP_ABNORMAL_VENTRICULAR_SEPTUM_MORPHOLOGY	HP_ABNORMAL_VENTRICULAR_SEPTUM_MORPHOLOGY	313	0.308928	1.43283	0.0018178	0.105783	0.102773	3281	tags=33%, list=28%, signal=24%	ADA2/UFD1/BUD23/CCDC32/WASHC5/METTL27/OTUD6B/FANCI/CHD7/ESS2/UMPS/PEX11B/IFT81/PPP2R5D/NSD2/PEX12/VPS13B/FGFRL1/SEC24C/VPS33B/PEX6/ERBB3/CTU2/AKT3/NSD1/ERCC3/STXBP1/CSGALNACT1/LIPT1/NXN/FADD/BCOR/NDUFAF2/SATB2/SMARCC2/PALB2/DGCR8/FANCB/PEX5/CDK13/SF3B4/PIK3CA/PEX2/KAT5/NIPBL/ARID2/PDHA1/BAZ1B/ARHGAP31/ERCC2/ARID1B/SMN1/FTO/DTNA/KANSL1/NOTCH1/CWC27/RFC2/ABL1/TGDS/FBN2/SMAD4/KRAS/PSMD12/TTC37/SKIV2…
GOMF_ENDONUCLEASE_ACTIVITY	GOMF_ENDONUCLEASE_ACTIVITY	GOMF_ENDONUCLEASE_ACTIVITY	91	0.359034	1.43273	0.0451351	0.624106	0.606348	3861	tags=56%, list=34%, signal=38%	MRE11/INTS11/RIDA/RPP38/RCL1/ERCC4/NYNRIN/DFFB/RPP40/RNASEL/RPP14/PELO/TEFM/POP5/RAD51C/FAN1/NOB1/MRPL44/ERCC1/MBD4/CPSF3/DROSHA/DBR1/DIS3/RNASEH1/GEN1/TSNAX/SLFN13/XRCC3/AGO1/FEN1/EDC3/PGBD5/G3BP1/DICER1/SETMAR/NUDT12/PMS2/APEX2/APEX1/POP7/DNASE1L3/POP4/ZGRF1/TSN/RPP30/TSEN2/ENDOD1/ELAC2/EME2/DNASE2
GOMF_DIACYLGLYCEROL_KINASE_ACTIVITY	GOMF_DIACYLGLYCEROL_KINASE_ACTIVITY	GOMF_DIACYLGLYCEROL_KINASE_ACTIVITY	8	0.637781	1.43263	0.0772059	0.729163	0.708416	3008	tags=62%, list=26%, signal=46%	DGKE/AGK/DGKA/DGKG/DGKD
HP_DECREASED_CSF_HOMOVANILLIC_ACID	HP_DECREASED_CSF_HOMOVANILLIC_ACID	HP_DECREASED_CSF_HOMOVANILLIC_ACID	4	0.778056	1.43221	0.0541045	0.661379	0.642561	922	tags=50%, list=8%, signal=46%	PNPO/TSPOAP1
HP_2_3_TOE_SYNDACTYLY	HP_2_3_TOE_SYNDACTYLY	HP_2_3_TOE_SYNDACTYLY	60	0.391135	1.43195	0.033851	0.540469	0.525091	3193	tags=37%, list=28%, signal=27%	USP27X/PDE6D/GNE/CTCF/POLR3A/NSD1/CLCN4/CSGALNACT1/BCOR/LMBR1/BBS7/FTSJ1/NIPBL/TTI2/SMAD4/PSMD12/RAI1/TRIO/STAG1/DHCR7/ADNP/ZNF41
GOBP_RESPONSE_TO_LIGHT_INTENSITY	GOBP_RESPONSE_TO_LIGHT_INTENSITY	GOBP_RESPONSE_TO_LIGHT_INTENSITY	9	0.623478	1.43192	0.0900563	0.768647	0.746776	519	tags=33%, list=5%, signal=32%	TENT2/RGS9/SLC24A4
GOMF_PHOSPHATIDYLINOSITOL_BISPHOSPHATE_PHOSPHATASE_ACTIVITY	GOMF_PHOSPHATIDYLINOSITOL_BISPHOSPHATE_PHOSPHATASE_ACTIVITY	GOMF_PHOSPHATIDYLINOSITOL_BISPHOSPHATE_PHOSPHATASE_ACTIVITY	23	0.48323	1.43185	0.0683594	0.700749	0.680811	3470	tags=48%, list=30%, signal=33%	PIP4P1/PIP4P2/SYNJ1/INPP4B/INPP5J/INPP5B/MTM1/INPP4A/PIKFYVE/INPP5E/MTMR6
HP_RECURRENT_ASPIRATION_PNEUMONIA	HP_RECURRENT_ASPIRATION_PNEUMONIA	HP_RECURRENT_ASPIRATION_PNEUMONIA	16	0.5251	1.43176	0.0614525	0.678544	0.659237	2452	tags=44%, list=21%, signal=34%	KIAA0586/EPM2A/PIGN/PDHA1/KNSTRN/SP110/KDM6A
GOBP_INORGANIC_ION_TRANSMEMBRANE_TRANSPORT	GOBP_INORGANIC_ION_TRANSMEMBRANE_TRANSPORT	GOBP_INORGANIC_ION_TRANSMEMBRANE_TRANSPORT	368	0.303109	1.43157	0.000801344	0.0582179	0.0565614	519	tags=7%, list=5%, signal=6%	ATP5F1E/ATP5MG/ATP5MC2/ATP5ME/ATP5MF/ATP5MC3/ATP5PF/ATP5F1B/ATP5PD/ATP5PO/ATP5F1C/ATP5PB/ATP5F1A/ATP5MC1/ATP5F1D/NIPSNAP2/SELENON/MCUB/CHD7/MAIP1/COX7A1/KCNF1/CRACR2A/SLC24A4
HP_ABNORMAL_SIZE_OF_THE_PALPEBRAL_FISSURES	HP_ABNORMAL_SIZE_OF_THE_PALPEBRAL_FISSURES	HP_ABNORMAL_SIZE_OF_THE_PALPEBRAL_FISSURES	216	0.319332	1.43151	0.00412937	0.177316	0.172271	3304	tags=33%, list=29%, signal=24%	BUD23/CCDC32/METTL27/OTUD6B/FANCI/FANCL/ESS2/PHF6/GATAD2B/UBE2T/ERCC4/USP27X/PUS7/KMT2A/BICRA/LMNB1/ZNF148/PCNT/CLCN4/WDR35/FANCG/NXN/FANCF/BCOR/PALB2/POLR1A/DGCR8/TRAPPC4/FANCB/FTSJ1/MYLPF/RAD51C/CDK13/NUAK2/SMO/COG7/ARID2/ERCC1/BAZ1B/BRPF1/FZD2/KANSL1/GPKOW/HTT/RFC2/HDAC4/SMAD4/KRAS/PSMD12/ACTL6A/EDEM3/KDM6A/FOXP1/PGM3/CLP1/NSUN2/KAT8/CRKL/TRIP12/SMARCA2/BRAF/ADNP/EFEMP2/CLIP2/ATP6V1A/PYCR1/ZNF…
GOCC_CELL_DIVISION_SITE	GOCC_CELL_DIVISION_SITE	GOCC_CELL_DIVISION_SITE	44	0.415953	1.43144	0.0506206	0.647525	0.629101	3341	tags=41%, list=29%, signal=29%	TMEM250/TUBGCP4/PSTPIP1/ECT2/RAB11FIP4/RTKN/NDE1/MEN1/SSH1/DCTN3/HTR3A/MYLK/SVIL/PKN2/TUBGCP3/WDR73/ZFYVE19/CIT
GOBP_PSEUDOURIDINE_SYNTHESIS	GOBP_PSEUDOURIDINE_SYNTHESIS	GOBP_PSEUDOURIDINE_SYNTHESIS	16	0.524966	1.4314	0.0614525	0.678544	0.659237	1504	tags=38%, list=13%, signal=33%	PUS7/TRUB1/DKC1/PUS10/RPUSD3/RPUSD2
GOBP_SMOOTHENED_SIGNALING_PATHWAY_INVOLVED_IN_VENTRAL_SPINAL_CORD_PATTERNING	GOBP_SMOOTHENED_SIGNALING_PATHWAY_INVOLVED_IN_VENTRAL_SPINAL_CORD_PATTERNING	GOBP_SMOOTHENED_SIGNALING_PATHWAY_INVOLVED_IN_VENTRAL_SPINAL_CORD_PATTERNING	3	0.846842	1.43134	0.0363197	0.557795	0.541924	1766	tags=100%, list=15%, signal=85%	TULP3/SMO/SUFU
GOMF_UNMETHYLATED_CPG_BINDING	GOMF_UNMETHYLATED_CPG_BINDING	GOMF_UNMETHYLATED_CPG_BINDING	7	0.656972	1.43106	0.0703704	0.708972	0.6888	3405	tags=71%, list=30%, signal=50%	KMT2A/KMT2B/MBD1/FBXL19/CXXC1
GOBP_NEGATIVE_REGULATION_OF_MRNA_CATABOLIC_PROCESS	GOBP_NEGATIVE_REGULATION_OF_MRNA_CATABOLIC_PROCESS	GOBP_NEGATIVE_REGULATION_OF_MRNA_CATABOLIC_PROCESS	44	0.415785	1.43086	0.0506206	0.647525	0.629101	2971	tags=36%, list=26%, signal=27%	TENT4B/TENT5A/TENT4A/TENT5C/TIRAP/ELAVL4/NBAS/DHX34/THRAP3/MYD88/TAF15/EIF4ENIF1/DHX9/IKBKE/LARP4B/FMR1
GOBP_NUCLEAR_TRANSCRIBED_MRNA_CATABOLIC_PROCESS_EXONUCLEOLYTIC_3_5	GOBP_NUCLEAR_TRANSCRIBED_MRNA_CATABOLIC_PROCESS_EXONUCLEOLYTIC_3_5	GOBP_NUCLEAR_TRANSCRIBED_MRNA_CATABOLIC_PROCESS_EXONUCLEOLYTIC_3_5	11	0.579516	1.43057	0.0914286	0.771752	0.749793	3221	tags=64%, list=28%, signal=46%	EXOSC8/EXOSC3/EXOSC5/TTC37/SKIV2L/EXOSC7/EXOSC2
GOBP_CELLULAR_NITROGEN_COMPOUND_CATABOLIC_PROCESS	GOBP_CELLULAR_NITROGEN_COMPOUND_CATABOLIC_PROCESS	GOBP_CELLULAR_NITROGEN_COMPOUND_CATABOLIC_PROCESS	342	0.305894	1.43048	0.000807294	0.0582179	0.0565614	3071	tags=30%, list=27%, signal=23%	ADA2/NBDY/TRIR/TENT4B/TENT2/TUT7/TENT5A/IDO1/MTREX/TUT4/TENT4A/RIDA/FBH1/NIT1/TENT5C/TIRAP/DFFA/ZSWIM8/DFFB/APOBEC3G/RNASEL/EXOSC8/DKC1/PRKCD/UNG/ELAVL4/DCP1B/TTC5/PELO/FASTKD3/NUDT15/ZCCHC8/ENTPD7/GSPT2/TRDMT1/PLEKHN1/ENPP1/PAN3/CNOT6L/ERI1/XRN1/ZC3H18/MRPL44/NT5C3B/RC3H1/METTL14/EXOSC3/NRDE2/PCID2/NBAS/EXOSC5/MBD4/ROCK2/DHX34/PHAX/FTO/SAMHD1/AIFM1/THRAP3/MEX3D/DROSHA/APAF1/DIS3/RNASEH1/TTC37/DX…
GOBP_NEGATIVE_REGULATION_OF_CELL_CYCLE_G2_M_PHASE_TRANSITION	GOBP_NEGATIVE_REGULATION_OF_CELL_CYCLE_G2_M_PHASE_TRANSITION	GOBP_NEGATIVE_REGULATION_OF_CELL_CYCLE_G2_M_PHASE_TRANSITION	43	0.418783	1.42991	0.0382646	0.565721	0.549625	3340	tags=47%, list=29%, signal=33%	NOP53/BABAM2/MRE11/ABRAXAS1/CDC6/MRNIP/CLSPN/USP47/ZNF830/TRIM39/BRCC3/NAE1/RINT1/NBN/RAD21/AVEN/CHFR/INTS3/TAOK2/ZFYVE19
HP_REDUCED_NATURAL_KILLER_CELL_COUNT	HP_REDUCED_NATURAL_KILLER_CELL_COUNT	HP_REDUCED_NATURAL_KILLER_CELL_COUNT	9	0.622461	1.42958	0.0938086	0.77354	0.751531	3798	tags=89%, list=33%, signal=60%	NLRC4/MCM4/KNSTRN/PGM3/IL2RG/RIPK1/AP3B1/SYK
GOBP_POSITIVE_REGULATION_OF_PHOSPHOLIPID_TRANSLOCATION	GOBP_POSITIVE_REGULATION_OF_PHOSPHOLIPID_TRANSLOCATION	GOBP_POSITIVE_REGULATION_OF_PHOSPHOLIPID_TRANSLOCATION	3	0.845792	1.42957	0.0368828	0.56208	0.546088	1027	tags=67%, list=9%, signal=61%	ATP8A1/ABCB4
GOMF_3_5_EXODEOXYRIBONUCLEASE_ACTIVITY	GOMF_3_5_EXODEOXYRIBONUCLEASE_ACTIVITY	GOMF_3_5_EXODEOXYRIBONUCLEASE_ACTIVITY	10	0.599018	1.42936	0.0900563	0.768647	0.746776	3071	tags=60%, list=27%, signal=44%	MRE11/POLD1/POLE/EXD2/APEX2/APEX1
GOCC_NUCLEOLAR_RIBONUCLEASE_P_COMPLEX	GOCC_NUCLEOLAR_RIBONUCLEASE_P_COMPLEX	GOCC_NUCLEOLAR_RIBONUCLEASE_P_COMPLEX	7	0.656154	1.42928	0.0722222	0.718139	0.697706	1335	tags=43%, list=12%, signal=38%	RPP38/RPP40/POP5
GOCC_MIDBODY	GOCC_MIDBODY	GOCC_MIDBODY	145	0.338215	1.42926	0.0102248	0.296931	0.288483	3341	tags=32%, list=29%, signal=23%	RACK1/SPART/ABRAXAS2/ENTR1/URB2/CENPF/MITD1/ECT2/CCDC66/RAB11FIP4/ALKBH4/SCCPDH/IL16/EXOC4/KLHL9/WIZ/CNTRL/NUDC/TXNDC9/GNAI1/SPAST/DTNBP1/USP8/AURKC/PIK3C3/SSH1/ARL3/EXOC1/VPS4B/BIRC6/KATNA1/CENPE/RAB8A/CHMP7/DCTN3/PKP4/GNAI2/KIF3B/GNAI3/SVIL/LAP3/PKN2/INCENP/PIK3CB/UHMK1/ZFYVE19/CIT
HP_CHRONIC_NEUTROPENIA	HP_CHRONIC_NEUTROPENIA	HP_CHRONIC_NEUTROPENIA	9	0.62223	1.42905	0.0938086	0.77354	0.751531	2171	tags=44%, list=19%, signal=36%	EFL1/CDC40/LRBA/SRP54
HP_DISSEMINATED_INTRAVASCULAR_COAGULATION	HP_DISSEMINATED_INTRAVASCULAR_COAGULATION	HP_DISSEMINATED_INTRAVASCULAR_COAGULATION	19	0.511784	1.42902	0.0732177	0.720305	0.69981	1198	tags=21%, list=10%, signal=19%	NLRC4/NFS1/FIP1L1/BCOR
GOCC_EXTRINSIC_COMPONENT_OF_ORGANELLE_MEMBRANE	GOCC_EXTRINSIC_COMPONENT_OF_ORGANELLE_MEMBRANE	GOCC_EXTRINSIC_COMPONENT_OF_ORGANELLE_MEMBRANE	41	0.421751	1.42898	0.0432503	0.603582	0.586409	2240	tags=22%, list=19%, signal=18%	OTULINL/COQ8A/ATP23/TEPSIN/COQ8B/ZFYVE1/EMC2/USP8/GBA2
HP_ABNORMAL_RENAL_PELVIS_MORPHOLOGY	HP_ABNORMAL_RENAL_PELVIS_MORPHOLOGY	HP_ABNORMAL_RENAL_PELVIS_MORPHOLOGY	149	0.334621	1.42877	0.00673733	0.233687	0.227038	3705	tags=43%, list=32%, signal=30%	SPART/WASHC5/BNC2/CHD7/TOGARAM1/PEX11B/PEX12/TRRAP/CENPF/GEMIN4/PEX6/ERBB3/LMNB1/POLR3A/NSD1/WDR35/NXN/COG1/BCOR/PIGN/FANCB/CPT2/RAD51C/PEX5/WFS1/PEX2/COG7/B4GAT1/MIA3/POLE/ARID1B/ARL3/KANSL1/KRAS/GABRD/MBTPS2/MAP3K7/KDM6A/NBN/ERCC8/RORA/PTPN22/NSUN2/SOS1/TBC1D20/ATP7A/BRAF/DHCR7/ATRX/IFT80/DYRK1A/PGAP2/CDKN1C/KAT6B/KAT6A/G6PC3/PLD1/OTUD5/DSE/UBR1/CD81/APC/SETD2/PGAP3
GOCC_PHOTORECEPTOR_CONNECTING_CILIUM	GOCC_PHOTORECEPTOR_CONNECTING_CILIUM	GOCC_PHOTORECEPTOR_CONNECTING_CILIUM	23	0.482158	1.42868	0.0703125	0.708972	0.6888	3494	tags=57%, list=30%, signal=39%	IQCB1/KIFAP3/KIF17/IFT122/ARL3/BBS4/LCA5/IFT20/IFT52/CEP290/FAM161A/WHRN/TTC8
HP_SYNDACTYLY	HP_SYNDACTYLY	HP_SYNDACTYLY	236	0.316539	1.42759	0.00429378	0.182813	0.177611	3791	tags=40%, list=33%, signal=27%	SEM1/WASHC5/SMARCAD1/CPLANE1/OTUD6B/CCNQ/FANCI/MAP3K20/FANCL/TTC21B/IFT81/UBE2T/VPS13B/ERCC4/USP27X/PDE6D/GNE/CTCF/BICRA/POLR3A/NSD1/CLCN4/WDR35/CSGALNACT1/FANCG/NXN/FANCF/BBS9/BCOR/SUZ12/LMBR1/PALB2/FANCB/BBS7/FTSJ1/IFT74/RAD51C/SF3B4/PIK3CA/SMO/BMS1/NIPBL/MTRR/NBAS/DHODH/TTI2/ARHGAP31/RTTN/FZD2/IFT122/NOTCH1/HDAC4/BBS4/SMAD4/PSMD12/EPS15L1/GRIP1/HDAC8/RAI1/RAD21/TRIO/NSUN2/XYLT1/CRKL/STAG1/IFT5…
GOBP_PEPTIDYL_LYSINE_MODIFICATION	GOBP_PEPTIDYL_LYSINE_MODIFICATION	GOBP_PEPTIDYL_LYSINE_MODIFICATION	287	0.308253	1.42748	0.00296849	0.143862	0.139769	3487	tags=36%, list=30%, signal=25%	NSD3/SETDB1/CSKMT/UHRF2/MED24/EEF1AKMT2/EEF1AKMT1/NSD2/TADA2B/KAT14/TRRAP/RUVBL1/VPS33B/KMT2A/TADA1/PIAS4/CTCF/SUPT3H/CTH/PRMT6/NSD1/N6AMT1/LIPT1/EEF1AKMT4/JADE2/YEATS4/BCOR/NAA60/MEN1/TAF5/KANSL3/USPL1/SETD7/ARID4A/ATG5/BRPF3/NFYB/KMT5C/MBIP/IWS1/KAT5/SNW1/SUV39H1/SENP5/TAF1/KMT2B/THAP7/BRD1/MBTD1/KIAA1586/BRPF1/ZNF274/EHMT1/POLE3/KANSL1/IRF4/HDAC4/EHMT2/SMC5/SMAD4/MLLT1/EEF2KMT/KDM3A/ACTL6A/SOX…
GOMF_HISTONE_METHYLTRANSFERASE_ACTIVITY_H3_K36_SPECIFIC	GOMF_HISTONE_METHYLTRANSFERASE_ACTIVITY_H3_K36_SPECIFIC	GOMF_HISTONE_METHYLTRANSFERASE_ACTIVITY_H3_K36_SPECIFIC	9	0.621502	1.42738	0.0938086	0.77354	0.751531	3672	tags=78%, list=32%, signal=53%	NSD3/NSD2/NSD1/SETD3/SETMAR/SETD5/SETD2
HP_TYPE_1_MUSCLE_FIBER_ATROPHY	HP_TYPE_1_MUSCLE_FIBER_ATROPHY	HP_TYPE_1_MUSCLE_FIBER_ATROPHY	13	0.552674	1.42734	0.0821918	0.748604	0.727304	625	tags=23%, list=5%, signal=22%	SELENON/MAP3K20/SYNE2
GOMF_CYSTEINE_TYPE_PEPTIDASE_ACTIVITY	GOMF_CYSTEINE_TYPE_PEPTIDASE_ACTIVITY	GOMF_CYSTEINE_TYPE_PEPTIDASE_ACTIVITY	131	0.342192	1.42726	0.00938342	0.281714	0.273699	3448	tags=38%, list=30%, signal=27%	OTULINL/UFD1/OTUD6B/VCPIP1/MINDY2/MINDY3/USP27X/ZUP1/USP9Y/USP20/MYSM1/CAPN10/YOD1/USP47/USP19/SCRN1/CAPN12/GGH/USPL1/USP6/USP30/SENP5/UCHL3/ATG4B/USP8/MINDY1/USP10/PSMD7/CASP6/BRCC3/PSMD14/USP24/ESPL1/UCHL5/USP4/USP49/CAPN1/USP46/COPS5/USP40/CAPN15/BAP1/COPS4/USP25/ATG4C/USP14/USP5/USP28/OTUD5/CASP4
GOBP_PROTEIN_LOCALIZATION_TO_CILIUM	GOBP_PROTEIN_LOCALIZATION_TO_CILIUM	GOBP_PROTEIN_LOCALIZATION_TO_CILIUM	43	0.417814	1.4266	0.0394698	0.574771	0.558417	3296	tags=47%, list=29%, signal=33%	ENTR1/TTC21B/TULP3/CCDC66/WDR35/BBS9/TTC26/EXOC4/IFT122/DTNBP1/ARL3/BBS4/EFCAB7/TRIP11/IFT20/RAB8A/INVS/IFT80/CCDC88A/INPP5E
GOMF_VASCULAR_ENDOTHELIAL_GROWTH_FACTOR_ACTIVATED_RECEPTOR_ACTIVITY	GOMF_VASCULAR_ENDOTHELIAL_GROWTH_FACTOR_ACTIVATED_RECEPTOR_ACTIVITY	GOMF_VASCULAR_ENDOTHELIAL_GROWTH_FACTOR_ACTIVATED_RECEPTOR_ACTIVITY	4	0.774988	1.42656	0.0559701	0.664619	0.645709	1161	tags=50%, list=10%, signal=45%	FLT3/FLT1
HP_PERIVENTRICULAR_LEUKOMALACIA	HP_PERIVENTRICULAR_LEUKOMALACIA	HP_PERIVENTRICULAR_LEUKOMALACIA	29	0.451019	1.42655	0.0591603	0.671007	0.651915	2442	tags=34%, list=21%, signal=27%	ERCC3/CLCN4/ARID2/PDHA1/ARHGAP31/ERCC2/AARS2/NOTCH1/RNF113A/EDEM3
HP_HEMIMEGALENCEPHALY	HP_HEMIMEGALENCEPHALY	HP_HEMIMEGALENCEPHALY	12	0.56333	1.42633	0.0820611	0.748604	0.727304	3318	tags=58%, list=29%, signal=42%	AKT3/MTOR/PIK3CA/SMO/KRAS/TSC2/TSC1
HP_FINGER_CLINODACTYLY	HP_FINGER_CLINODACTYLY	HP_FINGER_CLINODACTYLY	230	0.31629	1.4262	0.00563581	0.213814	0.20773	3831	tags=41%, list=33%, signal=28%	BUD23/CCDC32/CPLANE1/METTL27/CCNQ/FANCI/CHD7/FANCL/LMNB2/CDC6/UBE2T/VPS13B/ERCC4/EPB41L1/TRRAP/PDE6D/ORC6/WDR4/KMT2A/CTCF/PCNT/WDR35/CSGALNACT1/FANCG/NXN/FANCF/BCOR/PIGN/SATB2/LMBR1/PALB2/FANCB/MYLPF/RAD51C/RNF216/NIPBL/KNSTRN/RRAS/MIA3/BAZ1B/ARID1B/FZD2/IFT122/RFC2/HDAC4/ABL1/TGDS/KRAS/GABRD/MAP3K7/CENPE/HDAC8/RAI1/RAD21/TRIO/NSUN2/XYLT1/RSPRY1/KAT8/CRKL/SOS2/NUP37/SOS1/SMARCA2/BUB3/STAG1/IFT52/…
GOBP_PROTEIN_LOCALIZATION_TO_NUCLEAR_BODY	GOBP_PROTEIN_LOCALIZATION_TO_NUCLEAR_BODY	GOBP_PROTEIN_LOCALIZATION_TO_NUCLEAR_BODY	12	0.563157	1.42589	0.0820611	0.748604	0.727304	2435	tags=50%, list=21%, signal=39%	WRAP53/DKC1/CCT3/CCT5/CCT2/CCT6A
GOBP_HISTONE_H3_K4_DEMETHYLATION_TRIMETHYL_H3_K4_SPECIFIC	GOBP_HISTONE_H3_K4_DEMETHYLATION_TRIMETHYL_H3_K4_SPECIFIC	GOBP_HISTONE_H3_K4_DEMETHYLATION_TRIMETHYL_H3_K4_SPECIFIC	5	0.725376	1.42581	0.0892193	0.767093	0.745267	2800	tags=80%, list=24%, signal=61%	KDM5B/RIOX1/KDM5D/KDM5A
HP_PNEUMONIA	HP_PNEUMONIA	HP_PNEUMONIA	160	0.328139	1.42574	0.0150319	0.360765	0.350501	2522	tags=28%, list=22%, signal=22%	CYBC1/SELENON/MAP3K20/CHD7/PMM2/CD3D/KIAA0586/EFL1/ORC6/IL17RA/PRKCD/LMNB1/NDE1/SLC35A1/EPM2A/CD3E/FANCF/BLNK/PIGN/JAK3/SMARCC2/LRBA/PTCD3/FUZ/NIPBL/ARID2/TAF1/PDHA1/KNSTRN/MTHFD1/SP110/ARID1B/SRP54/IL21R/SCNN1A/DOCK8/SLC35C1/GLB1/GNPTAB/SOX4/SAMD9/KDM6A/NBN/PGM3/USB1
GOBP_NEGATIVE_REGULATION_OF_INTERFERON_ALPHA_PRODUCTION	GOBP_NEGATIVE_REGULATION_OF_INTERFERON_ALPHA_PRODUCTION	GOBP_NEGATIVE_REGULATION_OF_INTERFERON_ALPHA_PRODUCTION	4	0.774463	1.42559	0.0578358	0.666258	0.647301	638	tags=50%, list=6%, signal=47%	LILRA4/NMI
GOBP_PROTEIN_DEMETHYLATION	GOBP_PROTEIN_DEMETHYLATION	GOBP_PROTEIN_DEMETHYLATION	30	0.446596	1.42548	0.0626186	0.683449	0.664003	3062	tags=40%, list=27%, signal=29%	KDM5B/RIOX1/RIOX2/ALKBH4/PPME1/KDM3A/KDM8/PHF2/KDM5D/KDM6A/KDM5A/FBXL19
GOCC_NUCLEAR_OUTER_MEMBRANE	GOCC_NUCLEAR_OUTER_MEMBRANE	GOCC_NUCLEAR_OUTER_MEMBRANE	18	0.512721	1.42546	0.0905588	0.768647	0.746776	2949	tags=39%, list=26%, signal=29%	TRAPPC2B/CLMN/SYNE2/RETSAT/SYNE1/TMEM109/DHCR7
GOCC_RIBONUCLEASE_MRP_COMPLEX	GOCC_RIBONUCLEASE_MRP_COMPLEX	GOCC_RIBONUCLEASE_MRP_COMPLEX	8	0.634292	1.42479	0.0790441	0.735095	0.71418	3657	tags=75%, list=32%, signal=51%	RPP38/RPP40/POP5/POP7/POP4/RPP30
HP_PANNICULITIS	HP_PANNICULITIS	HP_PANNICULITIS	19	0.509978	1.42397	0.0751445	0.727308	0.706614	2536	tags=37%, list=22%, signal=29%	ADA2/PRKCD/MYSM1/MEFV/LCK/SAMHD1/PSMB9
GOMF_AMMONIA_LYASE_ACTIVITY	GOMF_AMMONIA_LYASE_ACTIVITY	GOMF_AMMONIA_LYASE_ACTIVITY	3	0.84231	1.42368	0.0374459	0.56257	0.546563	406	tags=33%, list=4%, signal=32%	SRR
HP_EXTRA_AXIAL_CEREBROSPINAL_FLUID_ACCUMULATION	HP_EXTRA_AXIAL_CEREBROSPINAL_FLUID_ACCUMULATION	HP_EXTRA_AXIAL_CEREBROSPINAL_FLUID_ACCUMULATION	5	0.724276	1.42365	0.0910781	0.770137	0.748224	890	tags=40%, list=8%, signal=37%	LMNB2/LMNB1
GOCC_HETEROCHROMATIN	GOCC_HETEROCHROMATIN	GOCC_HETEROCHROMATIN	44	0.413482	1.42294	0.0542579	0.661379	0.642561	3678	tags=39%, list=32%, signal=26%	NOP53/SMARCAD1/UHRF2/HELLS/CENPB/WDR76/SUZ12/KMT5C/SUV39H1/TNKS1BP1/IKZF1/NCAPD3/ATRX/INCENP/MPHOSPH8/ZBTB18/HSF1
HP_DECREASED_FERTILITY_IN_MALES	HP_DECREASED_FERTILITY_IN_MALES	HP_DECREASED_FERTILITY_IN_MALES	57	0.391477	1.42284	0.0356493	0.554413	0.538638	1740	tags=32%, list=15%, signal=27%	CFAP298/FANCI/FANCL/UBE2T/ERCC4/RSPH3/CDH23/DNAL1/USP9Y/FANCG/WWOX/FANCF/PALB2/MEN1/FANCB/RAD51C/DNAAF5/PPP2R3C
HP_ABSENT_OUTER_DYNEIN_ARMS	HP_ABSENT_OUTER_DYNEIN_ARMS	HP_ABSENT_OUTER_DYNEIN_ARMS	5	0.723831	1.42278	0.0910781	0.770137	0.748224	1678	tags=60%, list=15%, signal=51%	CFAP298/DNAL1/DNAAF5
GOBP_ACTIVATION_INDUCED_CELL_DEATH_OF_T_CELLS	GOBP_ACTIVATION_INDUCED_CELL_DEATH_OF_T_CELLS	GOBP_ACTIVATION_INDUCED_CELL_DEATH_OF_T_CELLS	7	0.653093	1.42261	0.0722222	0.718139	0.697706	1915	tags=57%, list=17%, signal=48%	GPAM/RIPK3/FADD/IL2RA
GOCC_NPBAF_COMPLEX	GOCC_NPBAF_COMPLEX	GOCC_NPBAF_COMPLEX	10	0.596168	1.42256	0.0938086	0.77354	0.751531	2881	tags=60%, list=25%, signal=45%	SMARCC2/SS18/SMARCD3/SMARCC1/ACTL6A/SMARCA2
HP_ABNORMALITY_OF_THE_BREAST	HP_ABNORMALITY_OF_THE_BREAST	HP_ABNORMALITY_OF_THE_BREAST	255	0.312083	1.42252	0.00318672	0.152477	0.148139	3407	tags=38%, list=30%, signal=27%	WASHC5/MRE11/COQ8A/CHD7/PMM2/PHF6/TOGARAM1/KIAA0586/PPP2R5D/CDC6/NSD2/ACD/POLD1/TRRAP/CDKN2C/HMMR/ORC6/POC1A/CDH23/GNE/PRKCD/BICRA/POLR3A/MEFV/ERCC3/POLR3H/WWOX/COG1/PIGN/EDA/PALB2/MEN1/MSH6/CPT2/RAD51C/RABL3/PIK3CA/ALG11/COG7/RNF216/NIPBL/KNSTRN/RRAS/DHODH/BARD1/ARHGAP31/ERCC2/POLE/TRAF7/KANSL1/ZBTB20/HDAC4/SMAD4/KRAS/ARHGEF2/GNPTAB/RNF113A/PSMC3IP/KDM6A/NBN/GRIP1/HDAC8/RAD21/XRCC3/PIGG/SLC29A3/…
GOBP_NEGATIVE_REGULATION_OF_CELL_CYCLE_PROCESS	GOBP_NEGATIVE_REGULATION_OF_CELL_CYCLE_PROCESS	GOBP_NEGATIVE_REGULATION_OF_CELL_CYCLE_PROCESS	197	0.32144	1.42201	0.00681153	0.234615	0.227939	3436	tags=39%, list=30%, signal=28%	NOP53/BABAM2/MRE11/CRLF3/ABRAXAS1/MAP3K20/TRIM37/CDC6/MRNIP/MAD2L1/CDK2/CENPF/KLHL22/MDM1/HINFP/XPC/FBXO5/CLSPN/INTS7/CDKN2D/USP47/WDR76/CCP110/NEK11/MEN1/NUBP1/ZNF830/LCMT1/CDC73/CTDSPL/DYNC1LI1/PCID2/TOM1L2/TRIM39/IK/BAZ1B/BTN2A2/FEM1B/BRCC3/CEP63/TNKS/GEN1/NAE1/RINT1/PRKDC/CDC5L/MDC1/NBN/ESPL1/FBXO31/RAD21/PRPF19/XRCC3/NSUN2/AVEN/CHFR/PTTG1/BUB3/TIPRL/SETMAR/ATRX/RBL2/ACVR1/SDE2/CCND1/TIMELESS…
HP_TAPERED_FINGER	HP_TAPERED_FINGER	HP_TAPERED_FINGER	74	0.373415	1.42188	0.0333752	0.537475	0.522182	5038	tags=54%, list=44%, signal=31%	SMARCAD1/EXOC6B/OTUD6B/LMNB2/PHF6/VPS13B/KMT2A/PIGN/CPT2/EHMT1/PIGB/COPB1/HDAC8/TRIO/SMARCA2/ATRX/AIP/AMMECR1/DYRK1A/DSE/SMC1A/RUNX2/SETD1B/FBXO11/BCORL1/KMT2C/PHF21A/CDKL5/PHIP/OFD1/WNK1/ACSL4/ZNHIT3/MAF/SPEN/FIG4/CHD4/USP9X/TCF4/SPOP
GOMF_FMN_BINDING	GOMF_FMN_BINDING	GOMF_FMN_BINDING	8	0.632976	1.42183	0.0790441	0.735095	0.71418	1701	tags=50%, list=15%, signal=43%	DUS2/TYW1/PNPO/MTRR
HP_CHORIORETINAL_DYSPLASIA	HP_CHORIORETINAL_DYSPLASIA	HP_CHORIORETINAL_DYSPLASIA	17	0.514577	1.42173	0.076779	0.729163	0.708416	1804	tags=29%, list=16%, signal=25%	RXYLT1/B3GALNT2/TUBGCP4/POMT2/B4GAT1
GOBP_RESPONSE_TO_DISACCHARIDE	GOBP_RESPONSE_TO_DISACCHARIDE	GOBP_RESPONSE_TO_DISACCHARIDE	3	0.841109	1.42165	0.0391351	0.572874	0.556574	1832	tags=100%, list=16%, signal=84%	CALCRL/KHK/ERCC1
HP_APLASTIC_CLAVICLE	HP_APLASTIC_CLAVICLE	HP_APLASTIC_CLAVICLE	11	0.575871	1.42157	0.0990476	0.788485	0.766051	651	tags=27%, list=6%, signal=26%	KIAA0586/CDC6/ORC6
GOBP_OOCYTE_MATURATION	GOBP_OOCYTE_MATURATION	GOBP_OOCYTE_MATURATION	17	0.514506	1.42153	0.076779	0.729163	0.708416	1498	tags=29%, list=13%, signal=26%	TUT7/WASHC5/TUT4/FBXO5/CDC25B
HP_ABNORMAL_CARDIAC_VENTRICLE_MORPHOLOGY	HP_ABNORMAL_CARDIAC_VENTRICLE_MORPHOLOGY	HP_ABNORMAL_CARDIAC_VENTRICLE_MORPHOLOGY	410	0.297869	1.42151	0.000631681	0.0488241	0.0474349	3281	tags=32%, list=28%, signal=24%	ADA2/UFD1/BUD23/CCDC32/SELENON/WASHC5/METTL27/OTUD6B/FANCI/MAP3K20/CHD7/ESS2/UMPS/PEX11B/IFT81/PPP2R5D/NSD2/PEX12/EPG5/VPS13B/FGFRL1/SEC24C/VPS33B/SCO1/PEX6/ERBB3/LDLRAP1/CTU2/NDE1/AKT3/NSD1/ERCC3/STXBP1/WDR35/CSGALNACT1/LIPT1/NXN/COG1/FADD/BCOR/NDUFAF2/PIGN/SATB2/SMARCC2/COQ9/PALB2/MEN1/DGCR8/FANCB/MSH6/CPT2/POMT2/ENPP1/PEX5/CDK13/ZNF687/FAN1/SF3B4/PIK3CA/PEX2/KAT5/NIPBL/ARID2/PDHA1/BAZ1B/ARHGAP…
GOMF_LIPOPEPTIDE_BINDING	GOMF_LIPOPEPTIDE_BINDING	GOMF_LIPOPEPTIDE_BINDING	7	0.652571	1.42147	0.0722222	0.718139	0.697706	828	tags=29%, list=7%, signal=27%	CD1E/CD1C
HP_SPARSE_HAIR	HP_SPARSE_HAIR	HP_SPARSE_HAIR	191	0.320149	1.42144	0.00584139	0.216851	0.210681	3350	tags=39%, list=29%, signal=28%	MESD/NEPRO/WRAP53/CHD7/PHF6/TOGARAM1/TRAF6/GATAD2B/ACD/ORC6/POC1A/DKC1/BICRA/KREMEN1/ANAPC1/POLR3A/NSD1/PCNT/ERCC3/WDR35/POLR3H/WWOX/SATB2/EDA/SMARCC2/SF3B4/ARID2/TAF1/GJB2/PPP2R3C/KLHL24/ARHGAP31/ERCC2/ARID1B/IFT122/NOTCH1/CWC27/ZBTB20/HDAC4/SMAD4/KRAS/CTC1/TTC37/SKIV2L/GTPBP2/MBTPS2/ALDH18A1/SOX4/RNF113A/PSMC3IP/CENPE/USB1/ERCC8/PTPN22/NSUN2/XYLT1/SPIDR/MRPS22/DPF2/SMARCA2/IFT52/ATP7A/BRAF/FMR1…
GOBP_PHOSPHATIDYLINOSITOL_DEPHOSPHORYLATION	GOBP_PHOSPHATIDYLINOSITOL_DEPHOSPHORYLATION	GOBP_PHOSPHATIDYLINOSITOL_DEPHOSPHORYLATION	27	0.458968	1.42144	0.0651341	0.691826	0.672142	3470	tags=41%, list=30%, signal=29%	PIP4P1/PIP4P2/MTMR11/SYNJ1/INPP4B/INPP5J/SACM1L/INPP5B/MTM1/INPP5E/MTMR6
GOCC_FANCM_MHF_COMPLEX	GOCC_FANCM_MHF_COMPLEX	GOCC_FANCM_MHF_COMPLEX	2	0.916088	1.42117	0.0304105	0.512693	0.498105	968	tags=100%, list=8%, signal=92%	CENPX/FAAP24
GOMF_GLYCOLIPID_MANNOSYLTRANSFERASE_ACTIVITY	GOMF_GLYCOLIPID_MANNOSYLTRANSFERASE_ACTIVITY	GOMF_GLYCOLIPID_MANNOSYLTRANSFERASE_ACTIVITY	5	0.722946	1.42104	0.0910781	0.770137	0.748224	2284	tags=60%, list=20%, signal=48%	ALG11/PIGM/PIGB
HP_ABNORMAL_5TH_FINGER_MORPHOLOGY	HP_ABNORMAL_5TH_FINGER_MORPHOLOGY	HP_ABNORMAL_5TH_FINGER_MORPHOLOGY	288	0.30683	1.42083	0.00210468	0.114107	0.11086	3575	tags=38%, list=31%, signal=27%	BUD23/CCDC32/METTL27/CCNQ/FANCI/CHD7/FANCL/LMNB2/TTC21B/CDC6/UBE2T/VPS13B/ERCC4/TRRAP/PDE6D/ORC6/WDR4/KMT2A/PYROXD1/CTCF/ARMC9/AKT3/PCNT/WDR35/FANCG/NXN/FANCF/BBS9/BCOR/PIGN/SATB2/LMBR1/SMARCC2/PALB2/FANCB/BBS7/IFT74/MYLPF/RAD51C/SMO/RNF216/NIPBL/ARID2/RRAS/MIA3/BAZ1B/ARID1B/FZD2/IFT122/RFC2/HDAC4/BBS4/TGDS/KRAS/GABRD/MBTPS2/SOX4/KDM6A/CENPE/HDAC8/RAI1/RAD21/TRIO/NSUN2/XYLT1/RSPRY1/SLC29A3/KAT8/C…
GOCC_PERICENTRIC_HETEROCHROMATIN	GOCC_PERICENTRIC_HETEROCHROMATIN	GOCC_PERICENTRIC_HETEROCHROMATIN	17	0.514216	1.42073	0.076779	0.729163	0.708416	3214	tags=47%, list=28%, signal=34%	UHRF2/HELLS/CENPB/KMT5C/IKZF1/NCAPD3/ATRX/INCENP
HP_MYELOPATHY	HP_MYELOPATHY	HP_MYELOPATHY	12	0.561073	1.42062	0.0858779	0.761952	0.740273	2395	tags=42%, list=21%, signal=33%	NAXE/NMNAT1/BTD/GLB1/GNPTAB
GOCC_SPLICEOSOMAL_TRI_SNRNP_COMPLEX	GOCC_SPLICEOSOMAL_TRI_SNRNP_COMPLEX	GOCC_SPLICEOSOMAL_TRI_SNRNP_COMPLEX	27	0.458523	1.42006	0.0651341	0.691826	0.672142	5218	tags=78%, list=45%, signal=43%	TXNL4B/PRPF4/PRPF3/CD2BP2/DDX23/LSM6/SNRNP200/SNRPF/LSM8/SART1/PRPF31/EFTUD2/PPIH/ZMAT2/SNRPG/SNRPB/SNRPD3/PRPF6/LSM3/SNRPD1/PRPF18
HP_ABNORMALITY_OF_THE_SKULL_BASE	HP_ABNORMALITY_OF_THE_SKULL_BASE	HP_ABNORMALITY_OF_THE_SKULL_BASE	133	0.339243	1.41939	0.0119319	0.320456	0.311338	3316	tags=35%, list=29%, signal=25%	PLPBP/TENT5A/WASHC5/MRE11/CHD7/PMM2/RXYLT1/KIAA0586/B3GALNT2/NUP88/ARMC9/POLR3A/NSD1/WDR35/COG1/BCOR/PIGN/SMARCC2/CPT2/POMT2/FUZ/ARID2/B4GAT1/ALDH7A1/ARID1B/FTO/ZBTB20/KRAS/MBTPS2/ALDH18A1/SOX4/RNF113A/MAP3K7/EDEM3/DPF2/BUB3/CEP290/DHCR7/TXNDC15/IFT80/ATP6V1A/CSPP1/WDR73/CDKN1C/TCTN3/ATP6V1E1
GOBP_ESTABLISHMENT_OF_CENTROSOME_LOCALIZATION	GOBP_ESTABLISHMENT_OF_CENTROSOME_LOCALIZATION	GOBP_ESTABLISHMENT_OF_CENTROSOME_LOCALIZATION	6	0.680886	1.41918	0.0850277	0.758649	0.737063	2970	tags=67%, list=26%, signal=49%	MAD2L1/CEP83/FHOD1/MISP
HP_SINGLE_TRANSVERSE_PALMAR_CREASE	HP_SINGLE_TRANSVERSE_PALMAR_CREASE	HP_SINGLE_TRANSVERSE_PALMAR_CREASE	114	0.345361	1.41897	0.0185	0.404634	0.393121	3831	tags=39%, list=33%, signal=27%	SMARCAD1/TRIM37/PEX11B/NSD2/PEX12/VPS13B/FGFRL1/PEX6/CTCF/STXBP1/CSGALNACT1/NXN/PEX5/PEX2/NIPBL/PDHA1/NBAS/TSEN15/ARID1B/IFT122/EHMT1/ARL3/HDAC4/TGDS/MAP3K7/FOXP1/HDAC8/RAD21/XYLT1/LETM1/STAG1/BRD4/SMC3/ADNP/KAT6B/G6PC3/SMC1A/UBR1/CEP57/APC/TSEN2/NECTIN1/NUP107/EXTL3/ROR2
HP_INTELLECTUAL_DISABILITY_MODERATE	HP_INTELLECTUAL_DISABILITY_MODERATE	HP_INTELLECTUAL_DISABILITY_MODERATE	164	0.325725	1.41865	0.00731904	0.246891	0.239866	3790	tags=38%, list=33%, signal=26%	WASHC4/COQ8A/KDM5B/NCAPD2/PPP2R5D/B3GALNT2/EPB41L1/USP27X/MED23/POLR3A/NSD1/STXBP1/CLCN4/CUX1/TTC5/COG1/C12orf4/SATB2/SMARCC2/FTSJ1/NHS/ARID2/TAF1/TTI2/RTTN/ARID1B/KANSL1/CWC27/DOCK8/PTRH2/ENTPD1/SOX4/FOXP1/PGM3/FBXO31/NSUN2/XYLT1/RSPRY1/DPF2/EDC3/CLTC/FMR1/TOR1A/CENPJ/CAMKMT/ZNF41/PGAP2/INPP5E/PRMT7/NDST1/DCPS/DYNC1H1/SET/HMGCL/ZC3H14/SETD1B/VPS16/APC/SETD2/PGAP3/UBE2A/CWF19L1/DCHS1
HP_ABNORMALITY_OF_THE_BRAINSTEM_WHITE_MATTER	HP_ABNORMALITY_OF_THE_BRAINSTEM_WHITE_MATTER	HP_ABNORMALITY_OF_THE_BRAINSTEM_WHITE_MATTER	12	0.560294	1.41864	0.0877863	0.764959	0.743193	3296	tags=58%, list=29%, signal=42%	KIAA0586/SACS/LMNB1/ARL3/CEP290/CSPP1/INPP5E
GOBP_MITOCHONDRION_DISTRIBUTION	GOBP_MITOCHONDRION_DISTRIBUTION	GOBP_MITOCHONDRION_DISTRIBUTION	10	0.594443	1.41844	0.0938086	0.77354	0.751531	2777	tags=60%, list=24%, signal=46%	LRRK2/MSTO1/TRAK2/DNM1L/CLUH/MTM1
GOBP_REGULATION_OF_RIG_I_SIGNALING_PATHWAY	GOBP_REGULATION_OF_RIG_I_SIGNALING_PATHWAY	GOBP_REGULATION_OF_RIG_I_SIGNALING_PATHWAY	14	0.541011	1.41838	0.0849421	0.758649	0.737063	60	tags=14%, list=1%, signal=14%	UFD1/NOP53
HP_IMMUNODEFICIENCY	HP_IMMUNODEFICIENCY	HP_IMMUNODEFICIENCY	169	0.325203	1.4183	0.00681802	0.234615	0.227939	2776	tags=30%, list=24%, signal=23%	ADA2/UFD1/WRAP53/CHD7/CD3D/LMNB2/NSD2/EFL1/EPG5/ACD/FGFRL1/SEC24C/CDH23/SMARCAL1/DKC1/PRKCD/UNG/HELLS/IL2RB/CD3E/BLNK/JAK3/BCL10/LRBA/CTPS1/PIK3CA/SLC9A3/TYK2/KNSTRN/MTHFD1/SP110/IL2RA/POLE/LCK/USP8/SRP54/IL21R/CTC1/TTC37/SKIV2L/MBTPS2/PRKDC/MYD88/PGM3/USB1/AGL/IKZF1/CRKL/TCF3/LETM1
GOBP_RELAXATION_OF_SMOOTH_MUSCLE	GOBP_RELAXATION_OF_SMOOTH_MUSCLE	GOBP_RELAXATION_OF_SMOOTH_MUSCLE	5	0.721472	1.41814	0.0929368	0.77354	0.751531	384	tags=40%, list=3%, signal=39%	GRK2/GUCY1A1
GOBP_NEGATIVE_REGULATION_OF_TELOMERE_MAINTENANCE_VIA_TELOMERASE	GOBP_NEGATIVE_REGULATION_OF_TELOMERE_MAINTENANCE_VIA_TELOMERASE	GOBP_NEGATIVE_REGULATION_OF_TELOMERE_MAINTENANCE_VIA_TELOMERASE	18	0.510071	1.4181	0.0924855	0.77354	0.751531	551	tags=22%, list=5%, signal=21%	TENT4B/TEN1/ACD/STN1
HP_CAFE_AU_LAIT_SPOT	HP_CAFE_AU_LAIT_SPOT	HP_CAFE_AU_LAIT_SPOT	120	0.342128	1.41796	0.0119573	0.320456	0.311338	3851	tags=42%, list=33%, signal=28%	CCDC32/FANCI/FANCL/UBE2T/ERCC4/PUS7/ANAPC1/PCNT/FANCG/FANCF/PALB2/MTOR/MEN1/TRAPPC4/FANCB/MSH6/RAD51C/PIK3CA/KANSL1/CWC27/HTT/KRAS/PSMD12/TTC37/SKIV2L/COPB1/ACTL6A/KDM6A/NBN/TSC2/KAT8/TRIP12/BUB3/BRAF/PMS2/CBL/RLIM/CDKN1C/SEC23B/TMC8/TSC1/PTPN11/BUB1B/UBR1/FANCA/CEP57/APC/BPTF/TNRC6B/BCORL1
HP_ERYSIPELAS	HP_ERYSIPELAS	HP_ERYSIPELAS	4	0.770213	1.41777	0.0652985	0.692596	0.67289	1021	tags=50%, list=9%, signal=46%	FAM111B/MEFV
HP_MULTIPLE_JOINT_DISLOCATION	HP_MULTIPLE_JOINT_DISLOCATION	HP_MULTIPLE_JOINT_DISLOCATION	5	0.721162	1.41753	0.0929368	0.77354	0.751531	178	tags=20%, list=2%, signal=20%	EXOC6B
HP_SUDDEN_LOSS_OF_VISUAL_ACUITY	HP_SUDDEN_LOSS_OF_VISUAL_ACUITY	HP_SUDDEN_LOSS_OF_VISUAL_ACUITY	5	0.721047	1.4173	0.0929368	0.77354	0.751531	3004	tags=80%, list=26%, signal=59%	CDH23/MEN1/BRAF/AIP
HP_SHORT_LONG_BONE	HP_SHORT_LONG_BONE	HP_SHORT_LONG_BONE	122	0.343452	1.4173	0.0120341	0.320456	0.311338	2969	tags=37%, list=26%, signal=28%	VPS35L/EXOC6B/CCNQ/FANCI/CHD7/FANCL/TTC21B/IFT81/UBE2T/VPS13B/ERCC4/SLC35D1/POC1A/MYSM1/POLR3A/WDR35/FANCG/COG1/FANCF/LMBR1/PALB2/FANCB/PCYT1A/RAD51C/PEX5/SF3B4/NIPBL/KNSTRN/DHODH/FZD2/IFT122/AGPS/HDAC4/SMAD4/GLB1/GNPTAB/TRIP11/MAP3K7/COG4/XYLT1/RSPRY1/SMARCA2/IFT52/ATP7A/INTU
GOBP_PEPTIDYL_METHIONINE_MODIFICATION	GOBP_PEPTIDYL_METHIONINE_MODIFICATION	GOBP_PEPTIDYL_METHIONINE_MODIFICATION	10	0.593912	1.41717	0.0956848	0.777027	0.754918	4015	tags=80%, list=35%, signal=52%	NAA16/NAA60/NAA30/METAP1D/METAP1/NAA25/NAA20/METAP2
GOBP_POSITIVE_REGULATION_OF_TYPE_I_INTERFERON_PRODUCTION	GOBP_POSITIVE_REGULATION_OF_TYPE_I_INTERFERON_PRODUCTION	GOBP_POSITIVE_REGULATION_OF_TYPE_I_INTERFERON_PRODUCTION	51	0.398596	1.41717	0.0356807	0.554413	0.538638	4120	tags=49%, list=36%, signal=32%	CGAS/TOMM70/DDX58/DHX33/POLR3A/POLR3F/ZBTB20/IRF3/MYD88/TLR7/PTPN22/POLR3B/G3BP1/DHX9/RIOK3/TLR4/PTPN11/STAT1/SETD2/HMGB2/SYK/TICAM1/DHX58/IRF5/MAVS
HP_DECREASED_CIRCULATING_TOTAL_IGA	HP_DECREASED_CIRCULATING_TOTAL_IGA	HP_DECREASED_CIRCULATING_TOTAL_IGA	6	0.679856	1.41703	0.0850277	0.758649	0.737063	1776	tags=50%, list=15%, signal=42%	CD3D/CD3E/KNSTRN
GOMF_UBIQUITIN_LIGASE_SUBSTRATE_ADAPTOR_ACTIVITY	GOMF_UBIQUITIN_LIGASE_SUBSTRATE_ADAPTOR_ACTIVITY	GOMF_UBIQUITIN_LIGASE_SUBSTRATE_ADAPTOR_ACTIVITY	22	0.482863	1.41684	0.0821918	0.748604	0.727304	3562	tags=50%, list=31%, signal=35%	SPSB2/ZSWIM8/DET1/AMBRA1/KLHDC3/FEM1B/KLHDC10/DCAF12/TRPC4AP/APPBP2/ARRDC1
HP_ABNORMAL_THYROID_STIMULATING_HORMONE_LEVEL	HP_ABNORMAL_THYROID_STIMULATING_HORMONE_LEVEL	HP_ABNORMAL_THYROID_STIMULATING_HORMONE_LEVEL	13	0.548386	1.41627	0.0841487	0.755745	0.734242	844	tags=31%, list=7%, signal=29%	PMM2/TBL1X/CDH23/SMARCAL1
HP_METAPHYSEAL_CHONDRODYSPLASIA	HP_METAPHYSEAL_CHONDRODYSPLASIA	HP_METAPHYSEAL_CHONDRODYSPLASIA	9	0.616639	1.41621	0.097561	0.783368	0.761079	2171	tags=44%, list=19%, signal=36%	EFL1/AIFM1/CWC27/SRP54
GOBP_HISTONE_H2A_K119_MONOUBIQUITINATION	GOBP_HISTONE_H2A_K119_MONOUBIQUITINATION	GOBP_HISTONE_H2A_K119_MONOUBIQUITINATION	5	0.720345	1.41592	0.0929368	0.77354	0.751531	1934	tags=60%, list=17%, signal=50%	TRIM37/PCGF1/PCGF6
GOBP_ENDOSOMAL_TRANSPORT	GOBP_ENDOSOMAL_TRANSPORT	GOBP_ENDOSOMAL_TRANSPORT	177	0.322586	1.41592	0.00673733	0.233687	0.227038	4246	tags=41%, list=37%, signal=26%	WASHC4/WASHC1/WASHC2A/VPS35L/WASHC2C/VPS26C/ENTR1/MYO5B/EIPR1/EPG5/LRRK2/RAB11FIP4/HEATR5A/BTBD8/PHETA1/ALS2/TMCC1/ARL1/PHETA2/VPS39/VAMP4/TBC1D10B/ANKRD50/GGA3/GCC2/MICALL1/VPS4B/ERC1/VPS50/TBC1D23/UBE2O/EPS15L1/GRIP1/RAB8A/SNX33/CHMP7/HEATR5B/RAB9A/DCTN1/SORL1/CLTC/STAM/SNX2/VCP/STX10/PIKFYVE/VPS35/ANKFY1/VPS53/GRIPAP1/EHD4/PRKN/VTI1A/AP3B1/CHMP6/VPS16/RAB14/SGSM2/SNX4/USP7/VPS29/KIAA1109/BLOC1…
GOBP_THORAX_AND_ANTERIOR_ABDOMEN_DETERMINATION	GOBP_THORAX_AND_ANTERIOR_ABDOMEN_DETERMINATION	GOBP_THORAX_AND_ANTERIOR_ABDOMEN_DETERMINATION	2	0.912576	1.41573	0.0326842	0.533711	0.518526	514	tags=50%, list=4%, signal=48%	TIFAB
GOBP_ZYGOTIC_DETERMINATION_OF_ANTERIOR_POSTERIOR_AXIS_EMBRYO	GOBP_ZYGOTIC_DETERMINATION_OF_ANTERIOR_POSTERIOR_AXIS_EMBRYO	GOBP_ZYGOTIC_DETERMINATION_OF_ANTERIOR_POSTERIOR_AXIS_EMBRYO	2	0.912576	1.41573	0.0326842	0.533711	0.518526	514	tags=50%, list=4%, signal=48%	TIFAB
GOBP_ACTOMYOSIN_CONTRACTILE_RING_ORGANIZATION	GOBP_ACTOMYOSIN_CONTRACTILE_RING_ORGANIZATION	GOBP_ACTOMYOSIN_CONTRACTILE_RING_ORGANIZATION	6	0.679149	1.41556	0.0868762	0.764051	0.742312	888	tags=33%, list=8%, signal=31%	ECT2/RTKN
GOMF_PHOSPHATIDYLINOSITOL_4_5_BISPHOSPHATE_PHOSPHATASE_ACTIVITY	GOMF_PHOSPHATIDYLINOSITOL_4_5_BISPHOSPHATE_PHOSPHATASE_ACTIVITY	GOMF_PHOSPHATIDYLINOSITOL_4_5_BISPHOSPHATE_PHOSPHATASE_ACTIVITY	14	0.539822	1.41527	0.0868726	0.764051	0.742312	3296	tags=57%, list=29%, signal=41%	PIP4P1/PIP4P2/SYNJ1/INPP4B/INPP5J/INPP5B/INPP4A/INPP5E
GOBP_MITOTIC_RECOMBINATION	GOBP_MITOTIC_RECOMBINATION	GOBP_MITOTIC_RECOMBINATION	20	0.497528	1.41495	0.0699029	0.70865	0.688487	2623	tags=45%, list=23%, signal=35%	MRE11/ERCC4/RAD51C/ERCC1/TEP1/ERCC2/SMC5/GEN1/XRCC3
GOBP_TELOMERASE_RNA_LOCALIZATION	GOBP_TELOMERASE_RNA_LOCALIZATION	GOBP_TELOMERASE_RNA_LOCALIZATION	19	0.506694	1.41481	0.0789981	0.735095	0.71418	3766	tags=58%, list=33%, signal=39%	WRAP53/RUVBL1/DKC1/CCT3/CCT5/CCT2/CCT6A/RUVBL2/DCP2/CCT7/CCT4
GOMF_DNA_DIRECTED_DNA_POLYMERASE_ACTIVITY	GOMF_DNA_DIRECTED_DNA_POLYMERASE_ACTIVITY	GOMF_DNA_DIRECTED_DNA_POLYMERASE_ACTIVITY	20	0.497458	1.41475	0.0699029	0.70865	0.688487	2646	tags=45%, list=23%, signal=35%	TENT4B/POLD1/POLD3/POLI/POLE/POLE3/POLL/POLH/POLK
GOMF_TRNA_BINDING	GOMF_TRNA_BINDING	GOMF_TRNA_BINDING	53	0.395894	1.41466	0.0472341	0.636203	0.618102	2722	tags=32%, list=24%, signal=25%	ELP1/ALKBH1/DTD2/DUS2/IFIT5/CTU2/YARS2/TRMT10B/TRMT11/FARSA/FARS2/AARS2/SLFN13/SSB/TRNT1/NSUN2/TRMT9B
GOBP_POLYADENYLATION_DEPENDENT_RNA_CATABOLIC_PROCESS	GOBP_POLYADENYLATION_DEPENDENT_RNA_CATABOLIC_PROCESS	GOBP_POLYADENYLATION_DEPENDENT_RNA_CATABOLIC_PROCESS	8	0.629755	1.4146	0.0827206	0.750451	0.729098	3221	tags=62%, list=28%, signal=45%	TENT4B/EXOSC8/EXOSC3/EXOSC7/EXOSC2
GOMF_PROTEIN_TYROSINE_KINASE_INHIBITOR_ACTIVITY	GOMF_PROTEIN_TYROSINE_KINASE_INHIBITOR_ACTIVITY	GOMF_PROTEIN_TYROSINE_KINASE_INHIBITOR_ACTIVITY	5	0.719459	1.41418	0.0929368	0.77354	0.751531	1263	tags=40%, list=11%, signal=36%	RACK1/IBTK
HP_SQUARED_ILIAC_BONES	HP_SQUARED_ILIAC_BONES	HP_SQUARED_ILIAC_BONES	6	0.67843	1.41406	0.0887246	0.765638	0.743853	211	tags=17%, list=2%, signal=16%	NEPRO
GOCC_CENTROSOME	GOCC_CENTROSOME	GOCC_CENTROSOME	443	0.294428	1.41405	0.00151643	0.0924905	0.0898589	3348	tags=33%, list=29%, signal=24%	RTRAF/ECPAS/ABRAXAS2/ENTR1/PCLAF/TUBG1/SPOUT1/CEP85/IFT81/CEP295/TENT5C/KIAA0586/RAD18/CEP76/TBC1D31/IQCB1/TUBGCP4/CDK2/PIBF1/CENPF/KLHL22/EYA3/HMMR/POC1A/SASS6/PXK/CDH23/NLRC5/CCDC66/KIFAP3/TRAF3IP1/MDM1/USP20/ZNF12/NDE1/POC1B/PCNT/PCNA/CCDC61/UBXN2B/WDR35/KIF3A/POLR3H/ANKRD26/GPSM2/BBS9/TRIP4/KATNAL1/TTC26/CCP110/ERCC6L2/ALS2/NEK11/HAUS3/HAUS5/BBS7/MFAP1/IFT74/CNTRL/LEO1/CDC25B/MIB1/SAC3D1/TXND…
GOMF_CXCR3_CHEMOKINE_RECEPTOR_BINDING	GOMF_CXCR3_CHEMOKINE_RECEPTOR_BINDING	GOMF_CXCR3_CHEMOKINE_RECEPTOR_BINDING	2	0.911397	1.4139	0.0343894	0.545023	0.529515	1022	tags=100%, list=9%, signal=91%	CXCL9/CXCL10
GOBP_ASPARTATE_FAMILY_AMINO_ACID_CATABOLIC_PROCESS	GOBP_ASPARTATE_FAMILY_AMINO_ACID_CATABOLIC_PROCESS	GOBP_ASPARTATE_FAMILY_AMINO_ACID_CATABOLIC_PROCESS	9	0.615355	1.41326	0.0994371	0.788485	0.766051	1993	tags=33%, list=17%, signal=28%	RIDA/PIPOX/DDO
HP_DECREASED_CIRCULATING_IGG_SUBCLASS_LEVEL	HP_DECREASED_CIRCULATING_IGG_SUBCLASS_LEVEL	HP_DECREASED_CIRCULATING_IGG_SUBCLASS_LEVEL	4	0.76769	1.41313	0.0690299	0.705368	0.685298	1413	tags=50%, list=12%, signal=44%	EPG5/CTPS1
HP_RIGHT_VENTRICULAR_HYPERTROPHY	HP_RIGHT_VENTRICULAR_HYPERTROPHY	HP_RIGHT_VENTRICULAR_HYPERTROPHY	13	0.54708	1.4129	0.0841487	0.755745	0.734242	2041	tags=31%, list=18%, signal=25%	SELENON/VPS33B/PIGN/NOTCH1
GOBP_SOMATIC_DIVERSIFICATION_OF_IMMUNE_RECEPTORS	GOBP_SOMATIC_DIVERSIFICATION_OF_IMMUNE_RECEPTORS	GOBP_SOMATIC_DIVERSIFICATION_OF_IMMUNE_RECEPTORS	55	0.392345	1.41255	0.0458111	0.62942	0.611511	2480	tags=33%, list=22%, signal=26%	SHLD2/DCAF1/CYREN/NSD2/SHLD1/CCR6/ATAD5/UNG/SWAP70/MSH6/KMT5C/EXOSC3/ERCC1/SAMHD1/PRKDC/LIG3/NBN/POLL
GOMF_PYRUVATE_DEHYDROGENASE_ACTIVITY	GOMF_PYRUVATE_DEHYDROGENASE_ACTIVITY	GOMF_PYRUVATE_DEHYDROGENASE_ACTIVITY	5	0.718589	1.41247	0.0929368	0.77354	0.751531	2097	tags=60%, list=18%, signal=49%	DLAT/PDHA1/PDHX
GOBP_REGULATION_OF_MACROPHAGE_APOPTOTIC_PROCESS	GOBP_REGULATION_OF_MACROPHAGE_APOPTOTIC_PROCESS	GOBP_REGULATION_OF_MACROPHAGE_APOPTOTIC_PROCESS	7	0.648406	1.4124	0.0833333	0.751646	0.730259	39	tags=14%, list=0%, signal=14%	SELENOS
HP_REDUCED_VITAL_CAPACITY	HP_REDUCED_VITAL_CAPACITY	HP_REDUCED_VITAL_CAPACITY	10	0.591785	1.4121	0.0994371	0.788485	0.766051	1220	tags=40%, list=11%, signal=36%	SELENON/MAP3K20/PYROXD1/AGRN
GOBP_NEGATIVE_REGULATION_OF_TELOMERE_MAINTENANCE_VIA_TELOMERE_LENGTHENING	GOBP_NEGATIVE_REGULATION_OF_TELOMERE_MAINTENANCE_VIA_TELOMERE_LENGTHENING	GOBP_NEGATIVE_REGULATION_OF_TELOMERE_MAINTENANCE_VIA_TELOMERE_LENGTHENING	24	0.473973	1.41206	0.0758483	0.728436	0.707709	551	tags=21%, list=5%, signal=20%	TENT4B/TEN1/ACD/ERCC4/STN1
GOBP_VITAMIN_B6_METABOLIC_PROCESS	GOBP_VITAMIN_B6_METABOLIC_PROCESS	GOBP_VITAMIN_B6_METABOLIC_PROCESS	2	0.909819	1.41145	0.0360946	0.557415	0.541555	555	tags=50%, list=5%, signal=48%	PNPO
GOBP_REGULATION_OF_MRNA_METABOLIC_PROCESS	GOBP_REGULATION_OF_MRNA_METABOLIC_PROCESS	GOBP_REGULATION_OF_MRNA_METABOLIC_PROCESS	231	0.312667	1.41134	0.00493524	0.196783	0.191184	3690	tags=34%, list=32%, signal=24%	TENT4B/TUT7/TENT5A/VIRMA/TUT4/TENT4A/RIDA/TENT5C/TIRAP/RNASEL/EXOSC8/RNF20/PRKCD/ELAVL4/DCP1B/RBM15/TTC5/FASTKD3/PLEKHN1/PAN3/CNOT6L/LEO1/SF3B4/NT5C3B/IWS1/CDC73/SNW1/TIA1/RC3H1/METTL14/EXOSC3/PCID2/NBAS/EXOSC5/BARD1/SRRM1/ROCK2/DHX34/CDK11B/FTO/THRAP3/MEX3D/DIS3/CWC22/PATL2/RBM5/REST/MYD88/TAF15/FXR1/EXOSC7/PRPF19/CNOT6/DDX17/YTHDF1/EIF4ENIF1/DHX9/IKBKE/LARP4B/FMR1/DCP2/CARHSP1/APEX1/SUPT6H/HSPA…
GOBP_REGULATION_OF_MIRNA_METABOLIC_PROCESS	GOBP_REGULATION_OF_MIRNA_METABOLIC_PROCESS	GOBP_REGULATION_OF_MIRNA_METABOLIC_PROCESS	11	0.571694	1.41126	0.100952	0.788485	0.766051	2752	tags=45%, list=24%, signal=35%	TENT2/ZSWIM8/RC3H1/DROSHA/RELA
GOCC_PML_BODY	GOCC_PML_BODY	GOCC_PML_BODY	83	0.361532	1.41126	0.0334459	0.537991	0.522683	5278	tags=60%, list=46%, signal=33%	MRE11/CASP8AP2/GCNA/PIAS4/NR2C1/CIITA/MTOR/THAP1/SPN/SMC5/ELF4/CALCOCO2/NBN/TDG/KLHL20/RPAIN/CHFR/MAPK7/EIF4ENIF1/SP100/IKBKE/ATRX/ZNF451/HIPK2/HIPK3/PIAS1/KAT6A/SP3/PATL1/HSF1/PARK7/USP7/SP140/SMC6/TRIM16/UBN1/RNF4/LRCH4/DAXX/TOPBP1/TP53INP1/ZBED1/TOP3A/TCF7L2/CDK9/MORC3/RNF6/ARNTL/HIPK1/N4BP1
GOBP_CELLULAR_RESPONSE_TO_ALKALOID	GOBP_CELLULAR_RESPONSE_TO_ALKALOID	GOBP_CELLULAR_RESPONSE_TO_ALKALOID	16	0.517535	1.41113	0.0670391	0.697947	0.678088	2706	tags=44%, list=24%, signal=34%	TGM2/RECQL5/GSTM2/CASP6/TRPV1/EHMT2/SPIDR
HP_HYDROCEPHALUS	HP_HYDROCEPHALUS	HP_HYDROCEPHALUS	243	0.310467	1.41091	0.0034787	0.159365	0.15483	3019	tags=32%, list=26%, signal=24%	UFD1/TENT5A/WASHC5/CFAP298/CPLANE1/FANCI/FANCL/RXYLT1/KIAA0586/PPP2R5D/NSD2/B3GALNT2/UBE2T/FGFRL1/ERCC4/RSPH3/PIBF1/CENPF/SEC24C/ARMC9/DNAL1/BICRA/HELLS/AKT3/POLR3A/ERCC3/CDC40/FANCG/GPSM2/FANCF/LMBR1/PALB2/FANCB/CPT2/POMT2/CBY1/RAD51C/CEP104/SF3B4/PIK3CA/SMO/FUZ/CEP83/DNAAF5/MTRR/SUFU/B4GAT1/ARHGAP31/ERCC2/FAM111A/TRAF7/ARL3/FTO/KANSL1/NOTCH1/ZBTB20/KRAS/MBTPS2/SAMD9/KDM6A/EML1/CEP41/GCDH/ERCC8/…
HP_SLANTING_OF_THE_PALPEBRAL_FISSURE	HP_SLANTING_OF_THE_PALPEBRAL_FISSURE	HP_SLANTING_OF_THE_PALPEBRAL_FISSURE	459	0.293366	1.41088	0.00117657	0.0774379	0.0752346	3851	tags=38%, list=33%, signal=26%	UFD1/SPART/CCDC32/WASHC5/VPS35L/OTUD6B/FANCI/CHD7/KDM5B/FANCL/PMM2/UMPS/PEX11B/GATAD2B/PPP2R5D/NSD2/PEX12/UBE2T/VPS13B/ERCC4/TRRAP/USP27X/PUS7/SEC24C/ORC6/SASS6/KMT2A/PEX6/SYNJ1/BICRA/LMNB1/CTU2/ZNF148/POLR3A/NSD1/PCNT/CHD8/STXBP1/CLCN4/WDR35/CSGALNACT1/FANCG/NXN/WWOX/COG1/ANKLE2/FANCF/BBS9/PIGN/SATB2/SUZ12/PALB2/MTOR/POLR1A/TRAPPC4/FANCB/BBS7/FTSJ1/IFT74/TOE1/RAD51C/PEX5/CDK13/MCPH1/SF3B4/PIK3CA…
HP_RIEGER_ANOMALY	HP_RIEGER_ANOMALY	HP_RIEGER_ANOMALY	6	0.676894	1.41086	0.090573	0.768647	0.746776	500	tags=33%, list=4%, signal=32%	NSD2/FGFRL1
HP_ABSENT_SHORTENED_DYNEIN_ARMS	HP_ABSENT_SHORTENED_DYNEIN_ARMS	HP_ABSENT_SHORTENED_DYNEIN_ARMS	6	0.676709	1.41047	0.090573	0.768647	0.746776	1678	tags=50%, list=15%, signal=43%	CFAP298/DNAL1/DNAAF5
GOCC_EXOCYST	GOCC_EXOCYST	GOCC_EXOCYST	10	0.591102	1.41047	0.101313	0.788485	0.766051	2037	tags=40%, list=18%, signal=33%	EXOC6B/EXOC8/EXOC4/EXOC1
GOBP_FEMALE_MEIOTIC_NUCLEAR_DIVISION	GOBP_FEMALE_MEIOTIC_NUCLEAR_DIVISION	GOBP_FEMALE_MEIOTIC_NUCLEAR_DIVISION	16	0.517226	1.41029	0.0670391	0.697947	0.678088	1498	tags=31%, list=13%, signal=27%	WASHC5/MARF1/FBXO5/RAD51C/CDC25B
GOCC_NUCLEAR_LAMINA	GOCC_NUCLEAR_LAMINA	GOCC_NUCLEAR_LAMINA	9	0.613737	1.40955	0.0994371	0.788485	0.766051	1719	tags=44%, list=15%, signal=38%	LMNB1/PCNA/SUV39H1/HLCS
GOBP_TETRAHYDROFOLATE_BIOSYNTHETIC_PROCESS	GOBP_TETRAHYDROFOLATE_BIOSYNTHETIC_PROCESS	GOBP_TETRAHYDROFOLATE_BIOSYNTHETIC_PROCESS	7	0.647064	1.40948	0.0851852	0.759261	0.737658	2390	tags=57%, list=21%, signal=45%	DHFR/MTHFD1/DHFR2/GART
GOCC_CILIUM	GOCC_CILIUM	GOCC_CILIUM	315	0.303019	1.40897	0.00384262	0.170003	0.165166	3550	tags=39%, list=31%, signal=28%	GRK2/NAXE/CFAP298/CPLANE1/ENTR1/TUBG1/TOGARAM1/TTC21B/IFT81/KIAA0586/TTC23/MOSMO/CFAP36/IQCB1/SLC24A4/RSPH3/CENPF/CCR6/TULP3/PDE6D/POC1A/CDH23/SPA17/CCDC66/KIFAP3/TRAF3IP1/PEX6/CDHR1/ARMC9/P2RY1/DNAL1/POC1B/CCDC61/TEDC1/CLCN4/WDR35/KIF3A/CCDC189/IQCD/BBS9/TTC26/CCP110/BBS7/NUBP1/IFT74/ATG5/CBY1/ANKMY2/CNTRL/CEP104/CCDC170/SMO/KIF17/TUBD1/DNHD1/CEP83/AMBRA1/DNAAF5/SUFU/PHLPP2/RTTN/IFT122/CEP131/PI…
HP_ABNORMAL_CERVICAL_SPINE_MORPHOLOGY	HP_ABNORMAL_CERVICAL_SPINE_MORPHOLOGY	HP_ABNORMAL_CERVICAL_SPINE_MORPHOLOGY	11	0.570483	1.40827	0.102857	0.788678	0.766237	3445	tags=55%, list=30%, signal=38%	TENT5A/POLR3A/FUCA1/MBTPS2/SLC26A2/DSE
HP_BIFID_SCROTUM	HP_BIFID_SCROTUM	HP_BIFID_SCROTUM	11	0.570406	1.40808	0.102857	0.788678	0.766237	3427	tags=55%, list=30%, signal=38%	CHD7/FZD2/MTM1/DHCR7/CDKN1C/BUB1B
HP_EYELID_COLOBOMA	HP_EYELID_COLOBOMA	HP_EYELID_COLOBOMA	19	0.504209	1.40787	0.0905588	0.768647	0.746776	2213	tags=37%, list=19%, signal=30%	CCNQ/CHD7/SF3B4/POLR1C/DHODH/SAMHD1/KRAS
GOBP_MICROTUBULE_ANCHORING_AT_CENTROSOME	GOBP_MICROTUBULE_ANCHORING_AT_CENTROSOME	GOBP_MICROTUBULE_ANCHORING_AT_CENTROSOME	10	0.589867	1.40752	0.103189	0.788678	0.766237	3809	tags=80%, list=33%, signal=54%	KIF3A/BBS4/CCDC68/CCDC120/PCM1/DCTN1/HOOK3/NIN
GOBP_CELLULAR_RESPONSE_TO_LEUCINE	GOBP_CELLULAR_RESPONSE_TO_LEUCINE	GOBP_CELLULAR_RESPONSE_TO_LEUCINE	7	0.646072	1.40732	0.087037	0.764051	0.742312	2279	tags=57%, list=20%, signal=46%	KLHL22/UBR2/MTOR/RPTOR
GOMF_SH2_DOMAIN_BINDING	GOMF_SH2_DOMAIN_BINDING	GOMF_SH2_DOMAIN_BINDING	29	0.444934	1.4073	0.0591603	0.671007	0.651915	3373	tags=38%, list=29%, signal=27%	RACK1/BLNK/SIT1/LCK/ABL1/RUFY1/PTPN6/SIGLEC10/LILRB1/CCDC88A/CTR9
GOBP_PROTEIN_ACETYLATION	GOBP_PROTEIN_ACETYLATION	GOBP_PROTEIN_ACETYLATION	159	0.324277	1.40727	0.0130744	0.335133	0.325597	3866	tags=40%, list=34%, signal=27%	MED24/CEP295/TADA2B/KAT14/TRRAP/RUVBL1/NAA16/KMT2A/TADA1/CTCF/SUPT3H/JADE2/YEATS4/NAA60/TAF5/KANSL3/ATG5/BRPF3/NFYB/NAA80/MBIP/IWS1/KAT5/NAA30/TAF1/THAP7/BRD1/MBTD1/BRPF1/POLE3/KANSL1/IRF4/SMC5/SMAD4/MLLT1/ACTL6A/SOX4/TAF5L/MAP3K7/VPS72/CRTC2/PYGO2/KAT8/ARRB1/RUVBL2/SGF29/WBP2/ZNF451/KAT7/KAT6B/FAM161A/KAT6A/SET/TAF2/SETD5/NAA25/NFYC/PHF20/NAA20/FOXO1/PARK7/DIP2A/USP22
HP_ANKYLOBLEPHARON	HP_ANKYLOBLEPHARON	HP_ANKYLOBLEPHARON	10	0.589736	1.40721	0.103189	0.788678	0.766237	1873	tags=60%, list=16%, signal=50%	ERCC4/XPC/ERCC3/BCOR/XPA/ERCC2
HP_UNUSUAL_FUNGAL_INFECTION	HP_UNUSUAL_FUNGAL_INFECTION	HP_UNUSUAL_FUNGAL_INFECTION	53	0.393805	1.4072	0.0515561	0.652437	0.633874	2206	tags=32%, list=19%, signal=26%	CYBC1/CD3D/EPG5/CDH23/IL17RA/ZNF341/CD3E/JAK3/BTD/CIITA/TYK2/KNSTRN/SP110/IL2RA/USP8/IL21R/DOCK8
HP_CLINODACTYLY	HP_CLINODACTYLY	HP_CLINODACTYLY	350	0.299365	1.40698	0.00141312	0.0873636	0.0848779	3875	tags=39%, list=34%, signal=27%	BUD23/SPART/CCDC32/CPLANE1/METTL27/CCNQ/FANCI/CHD7/FANCL/LMNB2/CDC6/UBE2T/VPS13B/ERCC4/EPB41L1/TRRAP/USP27X/PUS7/PDE6D/ORC6/POC1A/WDR4/KMT2A/CTCF/PCNT/SLC35A1/CLCN4/WDR35/CSGALNACT1/FANCG/NXN/WWOX/CSNK2A1/FANCF/BCOR/PIGN/SATB2/SUZ12/LMBR1/SMARCC2/PALB2/TRAPPC4/FANCB/BBS7/FTSJ1/MYLPF/RAD51C/CDK13/SF3B4/RNF216/NIPBL/ARID2/MTRR/KNSTRN/RRAS/MIA3/BAZ1B/POLE/ARID1B/FZD2/IFT122/TRAF7/HTT/RFC2/HDAC4/ABL1…
GOBP_MITOCHONDRION_LOCALIZATION	GOBP_MITOCHONDRION_LOCALIZATION	GOBP_MITOCHONDRION_LOCALIZATION	29	0.444622	1.40632	0.0591603	0.671007	0.651915	4047	tags=48%, list=35%, signal=31%	NECTIN2/LRRK2/MSTO1/TRAK2/DNM1L/SPAST/CLUH/ZBED3/MTM1/MYO19/MFN1/BRAT1/HDAC6/TRAK1
HP_SHORT_PALPEBRAL_FISSURE	HP_SHORT_PALPEBRAL_FISSURE	HP_SHORT_PALPEBRAL_FISSURE	67	0.377023	1.40627	0.0487693	0.641553	0.623299	2213	tags=27%, list=19%, signal=22%	FANCI/FANCL/UBE2T/ERCC4/KMT2A/ZNF148/FANCG/FANCF/PALB2/POLR1A/FANCB/RAD51C/CDK13/NUAK2/COG7/KANSL1/SMAD4/KRAS
HP_ABNORMAL_VISUAL_FIELD_TEST	HP_ABNORMAL_VISUAL_FIELD_TEST	HP_ABNORMAL_VISUAL_FIELD_TEST	13	0.544354	1.40586	0.0880626	0.764959	0.743193	2927	tags=54%, list=25%, signal=40%	CDH23/PIK3CA/SMO/SUFU/TRAF7/BRAF/BAP1
HP_ELEVATED_CIRCULATING_THYROID_STIMULATING_HORMONE_CONCENTRATION	HP_ELEVATED_CIRCULATING_THYROID_STIMULATING_HORMONE_CONCENTRATION	HP_ELEVATED_CIRCULATING_THYROID_STIMULATING_HORMONE_CONCENTRATION	11	0.569493	1.40583	0.102857	0.788678	0.766237	844	tags=27%, list=7%, signal=25%	PMM2/CDH23/SMARCAL1
GOBP_POSITIVE_REGULATION_OF_TELOMERASE_ACTIVITY	GOBP_POSITIVE_REGULATION_OF_TELOMERASE_ACTIVITY	GOBP_POSITIVE_REGULATION_OF_TELOMERASE_ACTIVITY	27	0.453763	1.40532	0.0727969	0.720305	0.69981	2236	tags=37%, list=19%, signal=30%	WRAP53/ACD/PARM1/DKC1/MAP3K4/XRCC5/NVL/TNKS/MAP2K7/CCT2
GOMF_BETA_N_ACETYLHEXOSAMINIDASE_ACTIVITY	GOMF_BETA_N_ACETYLHEXOSAMINIDASE_ACTIVITY	GOMF_BETA_N_ACETYLHEXOSAMINIDASE_ACTIVITY	3	0.831419	1.40527	0.0492707	0.646871	0.628466	102	tags=33%, list=1%, signal=33%	OGA
GOMF_DNA_SECONDARY_STRUCTURE_BINDING	GOMF_DNA_SECONDARY_STRUCTURE_BINDING	GOMF_DNA_SECONDARY_STRUCTURE_BINDING	24	0.471568	1.4049	0.0778443	0.731465	0.710652	2623	tags=50%, list=23%, signal=39%	RAD51AP1/RAD18/KMT2A/XPC/CLSPN/MEN1/MSH6/RAD51C/LIN54/ABL1/GEN1/XRCC3
GOMF_TRANSLATION_ELONGATION_FACTOR_ACTIVITY	GOMF_TRANSLATION_ELONGATION_FACTOR_ACTIVITY	GOMF_TRANSLATION_ELONGATION_FACTOR_ACTIVITY	15	0.524866	1.40435	0.0900383	0.768647	0.746776	782	tags=27%, list=7%, signal=25%	EFL1/TSFM/EIF5A2/GFM2
GOBP_PHOSPHATIDYLCHOLINE_ACYL_CHAIN_REMODELING	GOBP_PHOSPHATIDYLCHOLINE_ACYL_CHAIN_REMODELING	GOBP_PHOSPHATIDYLCHOLINE_ACYL_CHAIN_REMODELING	10	0.588478	1.40421	0.103189	0.788678	0.766237	1918	tags=50%, list=17%, signal=42%	TMEM86B/PLA2G4A/MBOAT2/PLB1/NR1H3
GOBP_CELL_DIFFERENTIATION_IN_SPINAL_CORD	GOBP_CELL_DIFFERENTIATION_IN_SPINAL_CORD	GOBP_CELL_DIFFERENTIATION_IN_SPINAL_CORD	11	0.568804	1.40413	0.102857	0.788678	0.766237	4344	tags=73%, list=38%, signal=45%	ABT1/SCYL3/SUFU/NOTCH1/SOX4/SCYL1/CLN8/GIGYF2
HP_ELEVATED_HEPATIC_TRANSAMINASE	HP_ELEVATED_HEPATIC_TRANSAMINASE	HP_ELEVATED_HEPATIC_TRANSAMINASE	187	0.317596	1.40374	0.0105077	0.302237	0.293638	4710	tags=51%, list=41%, signal=31%	ADA2/PMM2/KIAA0586/CAVIN1/EFL1/POLD1/ERCC4/VPS33B/SCO1/GNE/PRKCD/BICRA/YARS2/ABCB4/NFS1/WDR35/LIPT1/CLPB/ACAD9/FLT1/FADD/PALB2/CPT2/FAN1/RABL3/ALG11/MRPL44/TFAM/PHKA2/COG7/FARSA/ALG6/NBAS/SP110/SAMHD1/SRP54/SMAD4/PHKG2/KRAS/HAMP/RINT1/PSMB9/COG4/COG2/ERCC8/ACSF3/AGL/BCAT2/FARSB/IKZF1/TANGO2/PGM1/MRPS28/ATRX/MVK/FBXL4/MPV17/CSPP1/PSMB8/TRMT10C/INPP5E/HMGCL/OTUD5/PSMB4/SLC37A4/OCLN/CD81/FAH/PPOX/BC…
HP_ABNORMAL_PENIS_MORPHOLOGY	HP_ABNORMAL_PENIS_MORPHOLOGY	HP_ABNORMAL_PENIS_MORPHOLOGY	440	0.292185	1.40361	0.000645929	0.0496706	0.0482574	3575	tags=35%, list=31%, signal=25%	ADA2/UFD1/BUD23/WASHC5/METTL27/FANCI/WRAP53/CHD7/KDM5B/FANCL/LMNB2/PHF6/TOGARAM1/IDH3A/PEX11B/GATAD2B/RXYLT1/KIAA0586/CDC6/NSD2/PEX12/B3GALNT2/EPG5/UBE2T/FGFRL1/ERCC4/TRRAP/SEC24C/ORC6/POFUT1/PEX6/CDHR1/CTCF/DKC1/BICRA/CTU2/POLR3A/NSD1/PCNT/STXBP1/WDR35/PRPF4/FANCG/NXN/WWOX/COG1/FANCF/BBS9/BCOR/PIGN/SATB2/SUZ12/SMARCC2/PALB2/MTOR/FANCB/BBS7/IFT74/POMT2/TOE1/RAD51C/PEX5/PIK3CA/SMO/PEX2/KAT5/POLR1C…
HP_ABNORMAL_T_CELL_MORPHOLOGY	HP_ABNORMAL_T_CELL_MORPHOLOGY	HP_ABNORMAL_T_CELL_MORPHOLOGY	54	0.391688	1.40352	0.054137	0.661379	0.642561	4146	tags=54%, list=36%, signal=35%	CD3D/EPG5/SMARCAL1/PRKCD/CD3E/JAK3/BCL10/CIITA/CTPS1/KNSTRN/SP110/IL2RA/LCK/DOCK8/NBN/PGM3/RFX5/FCHO1/IL2RG/RIPK1/CD3G/AP3B1/NCKAP1L/EXTL3/SYK/LAT/PTPRC/RAC2/WAS
HP_MICROPHALLUS	HP_MICROPHALLUS	HP_MICROPHALLUS	10	0.588012	1.40309	0.103189	0.788678	0.766237	2425	tags=60%, list=21%, signal=47%	TRRAP/FANCF/TOE1/RTTN/MINPP1/SAMD9
GOCC_SNO_S_RNA_CONTAINING_RIBONUCLEOPROTEIN_COMPLEX	GOCC_SNO_S_RNA_CONTAINING_RIBONUCLEOPROTEIN_COMPLEX	GOCC_SNO_S_RNA_CONTAINING_RIBONUCLEOPROTEIN_COMPLEX	22	0.478161	1.40304	0.0880626	0.764959	0.743193	4538	tags=68%, list=39%, signal=41%	RPP38/RPP40/DKC1/POP5/MPHOSPH10/NOP58/LSM6/SNRNP40/POP7/POP4/NOLC1/RPP30/GAR1/NOP56/RRP9
HP_DISTAL_AMYOTROPHY	HP_DISTAL_AMYOTROPHY	HP_DISTAL_AMYOTROPHY	102	0.348261	1.40289	0.0250409	0.469424	0.456067	3094	tags=31%, list=27%, signal=23%	SPART/MRE11/CPLANE1/COA7/TDP1/SPTLC1/SACS/GNE/MSTO1/AGRN/ALS2/KLHL9/FUZ/CCT5/TIA1/APTX/SPAST/KANSL1/ZBTB20/GDAP1/GBA2/PTRH2/SETX/RAI1/AGL/FGD4/C19orf12/DCTN1/ATP7A/HK1/VCP/MPV17
GOBP_MITOTIC_DNA_INTEGRITY_CHECKPOINT_SIGNALING	GOBP_MITOTIC_DNA_INTEGRITY_CHECKPOINT_SIGNALING	GOBP_MITOTIC_DNA_INTEGRITY_CHECKPOINT_SIGNALING	61	0.38236	1.40273	0.0343386	0.54479	0.52929	2534	tags=33%, list=22%, signal=26%	NOP53/BABAM2/MRE11/ABRAXAS1/MAP3K20/CDC6/MRNIP/CDK2/XPC/CLSPN/NEK11/ZNF830/TRIM39/BRCC3/NAE1/RINT1/PRKDC/MDC1/NBN/FBXO31
GOBP_CALCIUM_IMPORT_INTO_THE_MITOCHONDRION	GOBP_CALCIUM_IMPORT_INTO_THE_MITOCHONDRION	GOBP_CALCIUM_IMPORT_INTO_THE_MITOCHONDRION	11	0.568174	1.40257	0.102857	0.788678	0.766237	259	tags=18%, list=2%, signal=18%	MCUB/MAIP1
HP_IMPAIRED_DISTAL_PROPRIOCEPTION	HP_IMPAIRED_DISTAL_PROPRIOCEPTION	HP_IMPAIRED_DISTAL_PROPRIOCEPTION	4	0.761776	1.40224	0.0820896	0.748604	0.727304	992	tags=50%, list=9%, signal=46%	TDP1/POLR3A
GOBP_CELL_CYCLE_G2_M_PHASE_TRANSITION	GOBP_CELL_CYCLE_G2_M_PHASE_TRANSITION	GOBP_CELL_CYCLE_G2_M_PHASE_TRANSITION	101	0.347883	1.40224	0.0266144	0.480973	0.467288	3341	tags=42%, list=29%, signal=30%	NOP53/BABAM2/MRE11/CCNQ/ABRAXAS1/CDC6/MRNIP/CDK2/CENPF/SKP2/ATAD5/FBXO5/CLSPN/USP47/PPME1/RAD51C/ZNF830/LCMT1/AKAP8/CDC25B/TRIM39/BRCC3/VPS4B/CTC1/NAE1/MELK/KDM8/RINT1/NBN/RAD21/AVEN/CHFR/BRD4/RRM1/FBXL3/DBF4B/CCND1/INTS3/TAOK2/CCNB1/ZFYVE19/CIT
HP_FRECKLING	HP_FRECKLING	HP_FRECKLING	32	0.43388	1.40221	0.0710173	0.711684	0.691434	3407	tags=47%, list=30%, signal=33%	ACD/ERCC4/POFUT1/XPC/ERCC3/XPA/MSH6/ERCC2/MAP3K7/NBN/ERCC8/BRAF/BAP1/KAT6A/PTPN11
HP_AQUEDUCTAL_STENOSIS	HP_AQUEDUCTAL_STENOSIS	HP_AQUEDUCTAL_STENOSIS	14	0.534807	1.40212	0.0965251	0.779857	0.757668	1623	tags=36%, list=14%, signal=31%	CHD7/WDR4/FANCB/SF3B4/FUZ
HP_TETANY	HP_TETANY	HP_TETANY	10	0.587536	1.40196	0.103189	0.788678	0.766237	637	tags=20%, list=6%, signal=19%	UFD1/SEC24C
HP_ABNORMALITY_OF_THE_CLITORIS	HP_ABNORMALITY_OF_THE_CLITORIS	HP_ABNORMALITY_OF_THE_CLITORIS	60	0.382858	1.40164	0.0375105	0.56257	0.546563	2167	tags=25%, list=19%, signal=20%	CCNQ/PEX11B/CDC6/CAVIN1/PEX12/ORC6/POC1A/PEX6/WWOX/TOE1/PEX5/PEX2/ARID1B/FZD2/MINPP1
GOCC_MRNA_EDITING_COMPLEX	GOCC_MRNA_EDITING_COMPLEX	GOCC_MRNA_EDITING_COMPLEX	8	0.623887	1.40142	0.0863971	0.761952	0.740273	1721	tags=50%, list=15%, signal=43%	VIRMA/CBLL1/RBM15/METTL14
HP_HIP_SUBLUXATION	HP_HIP_SUBLUXATION	HP_HIP_SUBLUXATION	14	0.534502	1.40132	0.100386	0.788485	0.766051	884	tags=21%, list=8%, signal=20%	NEPRO/LMNB2/BICRA
HP_ABNORMALITY_OF_GLOBE_SIZE	HP_ABNORMALITY_OF_GLOBE_SIZE	HP_ABNORMALITY_OF_GLOBE_SIZE	178	0.318761	1.40102	0.011681	0.32016	0.31105	1879	tags=22%, list=16%, signal=19%	UFD1/VPS35L/FANCI/CHD7/FANCL/TOGARAM1/RXYLT1/B3GALNT2/UBE2T/VPS13B/TUBGCP4/ERCC4/CENPF/SEC24C/PDE6D/FUT8/MSTO1/ERCC3/FANCG/FANCF/BCOR/PIGN/PALB2/FANCB/POMT2/PCYT1A/RAD51C/NHS/PIK3CA/NUAK2/SMO/POLR1C/SUFU/B4GAT1/ERCC1/ARHGAP31/RTTN/ERCC2/FAM111A
HP_ABNORMAL_CELLULAR_PHENOTYPE	HP_ABNORMAL_CELLULAR_PHENOTYPE	HP_ABNORMAL_CELLULAR_PHENOTYPE	409	0.293217	1.40076	0.00105733	0.071632	0.0695939	3548	tags=33%, list=31%, signal=24%	ATP5F1E/ADA2/UFD1/NDUFAF8/MRE11/MRM2/FANCI/FANCL/PMM2/CD3D/HIBCH/ESS2/UMPS/CAVIN1/EHHADH/EPG5/UBE2T/TSFM/KCTD7/ERCC4/NLRC4/MCM4/SEC24C/PSTPIP1/SCO1/COA6/SUCLA2/XPC/GNE/SMARCAL1/PRKCD/UNG/HELLS/MYSM1/ERCC3/NFS1/IL2RB/LIPT1/CD3E/FANCG/ACAD9/CSNK2A1/FANCF/BLNK/NDUFAF2/ZCCHC8/JAK3/BCL10/XPA/VPS45/CIITA/PALB2/MTOR/DGCR8/FANCB/TIMM22/CPT2/LRBA/CTPS1/RAD51C/DNM1L/PEX5/MCPH1/PIK3CA/PIGM/MRPS23/SMO/PTCD3/…
GOBP_SUBSTANTIA_NIGRA_DEVELOPMENT	GOBP_SUBSTANTIA_NIGRA_DEVELOPMENT	GOBP_SUBSTANTIA_NIGRA_DEVELOPMENT	30	0.438794	1.40058	0.0683112	0.700749	0.680811	27	tags=7%, list=0%, signal=7%	ATP5PF/ATP5PB
GOCC_NUCLEOTIDE_EXCISION_REPAIR_COMPLEX	GOCC_NUCLEOTIDE_EXCISION_REPAIR_COMPLEX	GOCC_NUCLEOTIDE_EXCISION_REPAIR_COMPLEX	11	0.567346	1.40053	0.104762	0.789319	0.766861	2571	tags=64%, list=22%, signal=49%	POLD1/ERCC4/XPC/ERCC3/XPA/ERCC1/ERCC8
HP_LIMB_UNDERGROWTH	HP_LIMB_UNDERGROWTH	HP_LIMB_UNDERGROWTH	146	0.330513	1.40046	0.0125703	0.33007	0.320679	1949	tags=25%, list=17%, signal=21%	TENT5A/VPS35L/EXOC6B/CCNQ/FANCI/CHD7/FANCL/TTC21B/IFT81/KIAA0586/UBE2T/ERCC4/SLC35D1/KMT2A/FUT8/MYSM1/PCNT/WDR35/CSGALNACT1/FANCG/NXN/COG1/FANCF/PALB2/MTOR/FANCB/PCYT1A/RAD51C/SF3B4/SMO/NIPBL/PDHA1/NBAS/DHODH/POLE/FZD2/IFT122
GOBP_VENTRAL_SPINAL_CORD_DEVELOPMENT	GOBP_VENTRAL_SPINAL_CORD_DEVELOPMENT	GOBP_VENTRAL_SPINAL_CORD_DEVELOPMENT	11	0.567268	1.40034	0.104762	0.789319	0.766861	4344	tags=73%, list=38%, signal=45%	ABT1/SCYL3/SUFU/SOX4/DCTN1/SCYL1/CLN8/GIGYF2
GOMF_SYNTAXIN_BINDING	GOMF_SYNTAXIN_BINDING	GOMF_SYNTAXIN_BINDING	39	0.419435	1.39976	0.0599613	0.671707	0.652595	4368	tags=51%, list=38%, signal=32%	SCFD2/LRRK2/HECTD3/STXBP1/TXLNG/NAPB/TXLNA/ABL1/STX10/STXBP3/GOLGA2/PTPN2/VPS18/BLOC1S6/RNF40/SNAP47/STX8/RAB11A/VPS11/SCFD1
GOBP_DNA_INTEGRITY_CHECKPOINT_SIGNALING	GOBP_DNA_INTEGRITY_CHECKPOINT_SIGNALING	GOBP_DNA_INTEGRITY_CHECKPOINT_SIGNALING	90	0.352247	1.39972	0.0268164	0.482311	0.468588	4084	tags=49%, list=35%, signal=32%	NOP53/BABAM2/MRE11/ABRAXAS1/MAP3K20/CDC6/MRNIP/CDK2/HINFP/XPC/CLSPN/INTS7/WDR76/NEK11/ZNF830/TRIM39/FEM1B/BRCC3/CEP63/NAE1/RINT1/PRKDC/CDC5L/MDC1/NBN/FBXO31/PRPF19/TIPRL/SETMAR/SDE2/CCND1/TIMELESS/TAOK2/PTPN11/USP28/FBXO6/ORC1/TIPIN/EME2/ATRIP/MAPK14/DDX39B/CCAR2/FOXN3
HP_TRANSIENT_NEUTROPENIA	HP_TRANSIENT_NEUTROPENIA	HP_TRANSIENT_NEUTROPENIA	7	0.642502	1.39954	0.0925926	0.77354	0.751531	2171	tags=43%, list=19%, signal=35%	EFL1/CLPB/SRP54
GOCC_PWP2P_CONTAINING_SUBCOMPLEX_OF_90S_PRERIBOSOME	GOCC_PWP2P_CONTAINING_SUBCOMPLEX_OF_90S_PRERIBOSOME	GOCC_PWP2P_CONTAINING_SUBCOMPLEX_OF_90S_PRERIBOSOME	5	0.711878	1.39928	0.0966543	0.779857	0.757668	3321	tags=100%, list=29%, signal=71%	UTP6/WDR36/UTP18/WDR3/PWP2
GOBP_POSITIVE_REGULATION_OF_TRANSCRIPTION_ELONGATION_FROM_RNA_POLYMERASE_II_PROMOTER	GOBP_POSITIVE_REGULATION_OF_TRANSCRIPTION_ELONGATION_FROM_RNA_POLYMERASE_II_PROMOTER	GOBP_POSITIVE_REGULATION_OF_TRANSCRIPTION_ELONGATION_FROM_RNA_POLYMERASE_II_PROMOTER	15	0.522942	1.3992	0.0938697	0.77354	0.751531	3095	tags=47%, list=27%, signal=34%	CDK13/LEO1/CDC73/SUPT16H/BRD4/GTF2F1/SUPT6H
HP_PRIMARY_ADRENAL_INSUFFICIENCY	HP_PRIMARY_ADRENAL_INSUFFICIENCY	HP_PRIMARY_ADRENAL_INSUFFICIENCY	35	0.430145	1.39895	0.0679612	0.700623	0.680688	3271	tags=40%, list=28%, signal=29%	PEX11B/PEX12/PEX6/PEX5/PIK3CA/SMO/PEX2/SUFU/TRAF7/KANSL1/BAP1/GATC/NR3C1/TCTN3
HP_ABNORMAL_UMBILICUS_MORPHOLOGY	HP_ABNORMAL_UMBILICUS_MORPHOLOGY	HP_ABNORMAL_UMBILICUS_MORPHOLOGY	170	0.320446	1.39884	0.00878095	0.272318	0.26457	2484	tags=28%, list=22%, signal=22%	UFD1/BUD23/TENT5A/METTL27/FANCI/CHD7/FANCL/ESS2/CAVIN1/UBE2T/ERCC4/TRRAP/SEC24C/FKBP14/HELLS/NSD1/ERCC3/STXBP1/FANCG/NXN/FANCF/BCOR/SUZ12/PALB2/MTOR/DGCR8/FANCB/RAD51C/NIPBL/KNSTRN/BAZ1B/ERCC2/ARID1B/FZD2/TRAF7/EHMT1/FTO/NOTCH1/RFC2/HDAC4/TGDS/SLC35C1/MBTPS2/ALDH18A1/GNPTAB/TRIP11/RNF113A/GRIP1
HP_ACCESSORY_SPLEEN	HP_ACCESSORY_SPLEEN	HP_ACCESSORY_SPLEEN	17	0.506213	1.39862	0.0955056	0.776408	0.754317	3271	tags=47%, list=28%, signal=34%	NSD2/FGFRL1/CENPF/LETM1/CEP290/TXNDC15/CSPP1/TCTN3
GOCC_UNIPLEX_COMPLEX	GOCC_UNIPLEX_COMPLEX	GOCC_UNIPLEX_COMPLEX	5	0.711512	1.39856	0.0966543	0.779857	0.757668	120	tags=20%, list=1%, signal=20%	MCUB
HP_SHYNESS	HP_SHYNESS	HP_SHYNESS	11	0.566548	1.39856	0.104762	0.789319	0.766861	3686	tags=73%, list=32%, signal=49%	C12orf4/AP4E1/FMR1/RLIM/POLA1/AP4M1/SETD2/AP4B1
GOBP_PARACRINE_SIGNALING	GOBP_PARACRINE_SIGNALING	GOBP_PARACRINE_SIGNALING	2	0.901404	1.39839	0.0474628	0.637575	0.619434	117	tags=50%, list=1%, signal=50%	CGAS
HP_ABNORMAL_CIRCULATING_ASPARTATE_FAMILY_AMINO_ACID_CONCENTRATION	HP_ABNORMAL_CIRCULATING_ASPARTATE_FAMILY_AMINO_ACID_CONCENTRATION	HP_ABNORMAL_CIRCULATING_ASPARTATE_FAMILY_AMINO_ACID_CONCENTRATION	11	0.566432	1.39827	0.104762	0.789319	0.766861	4603	tags=91%, list=40%, signal=55%	PNPO/MTRR/MTR/TTC37/PRDX1/MMADHC/FAH/ADK/AHCY/MTHFR
GOBP_PROTEIN_DNA_COMPLEX_SUBUNIT_ORGANIZATION	GOBP_PROTEIN_DNA_COMPLEX_SUBUNIT_ORGANIZATION	GOBP_PROTEIN_DNA_COMPLEX_SUBUNIT_ORGANIZATION	131	0.335213	1.39815	0.0152184	0.363504	0.353162	5529	tags=66%, list=48%, signal=35%	CENPX/TAF1B/GRWD1/UBTF/CENPF/RUVBL1/POLR1E/CTCF/HELLS/CHAF1A/ASF1A/NAA60/SMARCC2/TAF5/RAD51C/TAF11/BRF2/RSF1/SART3/ARID2/TAF1/CENPT/LIN54/POLE3/SHPRH/SMARCD3/SMARCC1/GTF2E1/NAP1L4/ACTL6A/CENPE/UCHL5/VPS72/SUPT16H/ATF7IP/RUVBL2/PSMC6/ATRX/CENPW/TAF3/SUPT6H/SPTY2D1/BDP1/KAT6B/KAT6A/SET/TAF2/RNF8/SETD2/HMGB2/BPTF/RAD52/MIS12/MCRS1/POGZ/INO80D/TERF1/CENPO/HMGB1/RNF4/CENPC/ACTR6/TSPYL5/MIS18A/TFPT/DAX…
HP_ABNORMALITY_OF_THE_SUPRAORBITAL_RIDGES	HP_ABNORMALITY_OF_THE_SUPRAORBITAL_RIDGES	HP_ABNORMALITY_OF_THE_SUPRAORBITAL_RIDGES	57	0.384645	1.39801	0.0474288	0.637575	0.619434	2679	tags=33%, list=23%, signal=26%	PHF6/PEX11B/CAVIN1/PEX12/ERCC4/PEX6/CHD8/EDA/SUZ12/PEX5/PEX2/TAF1/KNSTRN/KRAS/TTC37/MAP3K7/HDAC8/FBXO31/NSUN2
GOCC_EKC_KEOPS_COMPLEX	GOCC_EKC_KEOPS_COMPLEX	GOCC_EKC_KEOPS_COMPLEX	5	0.71097	1.3975	0.0966543	0.779857	0.757668	118	tags=20%, list=1%, signal=20%	GON7
HP_HYPOPIGMENTATION_OF_THE_SKIN	HP_HYPOPIGMENTATION_OF_THE_SKIN	HP_HYPOPIGMENTATION_OF_THE_SKIN	137	0.33329	1.39729	0.0164245	0.377445	0.366706	2289	tags=27%, list=20%, signal=22%	UFD1/LRMDA/FANCI/WRAP53/FANCL/EPG5/UBE2T/ERCC4/CCR6/SEC24C/POFUT1/XPC/DKC1/ANAPC1/NSD1/PCNT/ERCC3/FANCG/FANCF/PIGN/XPA/PALB2/BLOC1S5/MTOR/FANCB/RAD51C/PIK3CA/SMO/KLHL24/KIAA0319L/ERCC2/DTNBP1/KANSL1/KRAS/CTC1/TTC37/SKIV2L
GOBP_DOUBLE_STRAND_BREAK_REPAIR_VIA_BREAK_INDUCED_REPLICATION	GOBP_DOUBLE_STRAND_BREAK_REPAIR_VIA_BREAK_INDUCED_REPLICATION	GOBP_DOUBLE_STRAND_BREAK_REPAIR_VIA_BREAK_INDUCED_REPLICATION	8	0.622006	1.39719	0.0882353	0.764959	0.743193	2384	tags=50%, list=21%, signal=40%	GINS2/MCM4/GINS4/MCM6
HP_EEG_WITH_BURST_SUPPRESSION	HP_EEG_WITH_BURST_SUPPRESSION	HP_EEG_WITH_BURST_SUPPRESSION	23	0.471486	1.39705	0.0742188	0.723573	0.702985	1845	tags=30%, list=16%, signal=26%	PLPBP/PNPO/AKT3/STXBP1/PIK3CA/ALG11/ALDH7A1
GOBP_CARDIAC_ATRIUM_MORPHOGENESIS	GOBP_CARDIAC_ATRIUM_MORPHOGENESIS	GOBP_CARDIAC_ATRIUM_MORPHOGENESIS	11	0.565925	1.39702	0.104762	0.789319	0.766861	3064	tags=55%, list=27%, signal=40%	NSD2/SMO/NOTCH1/SOX4/SOS1/ACVR1
GOCC_TRICARBOXYLIC_ACID_CYCLE_ENZYME_COMPLEX	GOCC_TRICARBOXYLIC_ACID_CYCLE_ENZYME_COMPLEX	GOCC_TRICARBOXYLIC_ACID_CYCLE_ENZYME_COMPLEX	14	0.532858	1.39701	0.100386	0.788485	0.766051	799	tags=21%, list=7%, signal=20%	IDH3A/DBT/SUCLA2
HP_ABNORMAL_DERMATOGLYPHICS	HP_ABNORMAL_DERMATOGLYPHICS	HP_ABNORMAL_DERMATOGLYPHICS	183	0.316454	1.39687	0.00932449	0.281519	0.273509	3758	tags=38%, list=33%, signal=26%	BUD23/CCDC32/SMARCAD1/METTL27/CHD7/TRIM37/PEX11B/NSD2/PEX12/VPS13B/FGFRL1/PEX6/CTCF/NUP88/STXBP1/CSGALNACT1/NXN/BCOR/MTOR/PEX5/PEX2/NIPBL/PDHA1/NBAS/RRAS/BAZ1B/DHODH/TSEN15/ARID1B/IFT122/EHMT1/ARL3/GPKOW/RFC2/HDAC4/TGDS/KRAS/MAP3K7/KDM6A/FOXP1/HDAC8/RAD21/XYLT1/SOS2/LETM1/SOS1/SMARCA2/STAG1/BRD4/BRAF/SMC3/DHCR7/AIP/ADNP/CLIP2/CBL/KAT6B/PTPN11/G6PC3/OTUD5/DSE/SMC1A/UBR1/CEP57/APC/TSEN2/NECTIN1/NUP…
GOBP_POSITIVE_REGULATION_OF_DEOXYRIBONUCLEASE_ACTIVITY	GOBP_POSITIVE_REGULATION_OF_DEOXYRIBONUCLEASE_ACTIVITY	GOBP_POSITIVE_REGULATION_OF_DEOXYRIBONUCLEASE_ACTIVITY	5	0.710557	1.39668	0.0966543	0.779857	0.757668	1008	tags=40%, list=9%, signal=37%	PRKCD/PCNA
GOMF_ATPASE_COUPLED_ION_TRANSMEMBRANE_TRANSPORTER_ACTIVITY	GOMF_ATPASE_COUPLED_ION_TRANSMEMBRANE_TRANSPORTER_ACTIVITY	GOMF_ATPASE_COUPLED_ION_TRANSMEMBRANE_TRANSPORTER_ACTIVITY	12	0.551491	1.39635	0.0916031	0.771752	0.749793	15	tags=8%, list=0%, signal=8%	ATP5F1B
GOMF_PYROPHOSPHATE_HYDROLYSIS_DRIVEN_PROTON_TRANSMEMBRANE_TRANSPORTER_ACTIVITY	GOMF_PYROPHOSPHATE_HYDROLYSIS_DRIVEN_PROTON_TRANSMEMBRANE_TRANSPORTER_ACTIVITY	GOMF_PYROPHOSPHATE_HYDROLYSIS_DRIVEN_PROTON_TRANSMEMBRANE_TRANSPORTER_ACTIVITY	12	0.551491	1.39635	0.0916031	0.771752	0.749793	15	tags=8%, list=0%, signal=8%	ATP5F1B
HP_OBSESSIVE_COMPULSIVE_BEHAVIOR	HP_OBSESSIVE_COMPULSIVE_BEHAVIOR	HP_OBSESSIVE_COMPULSIVE_BEHAVIOR	81	0.359268	1.39602	0.0324468	0.530987	0.515878	3881	tags=46%, list=34%, signal=30%	BUD23/METTL27/CHD7/GATAD2B/TRRAP/STXBP1/CLCN4/NIPBL/BAZ1B/ARID1B/EHMT1/HTT/RFC2/HDAC4/SLC35C1/GABRD/FOXP1/HDAC8/RAD21/TRIO/CRKL/DPF2/BRD4/SMC3/FMR1/TOR1A/VCP/ADNP/PITRM1/CLIP2/KCTD17/SMC1A/SETD5/VPS16/UBE2A/USP7/VPS13A
GOMF_MITOCHONDRION_TARGETING_SEQUENCE_BINDING	GOMF_MITOCHONDRION_TARGETING_SEQUENCE_BINDING	GOMF_MITOCHONDRION_TARGETING_SEQUENCE_BINDING	4	0.758316	1.39587	0.0858209	0.761952	0.740273	1351	tags=50%, list=12%, signal=44%	TOMM70/TIMM22
GOCC_NBAF_COMPLEX	GOCC_NBAF_COMPLEX	GOCC_NBAF_COMPLEX	11	0.565317	1.39552	0.104762	0.789319	0.766861	2881	tags=64%, list=25%, signal=48%	SMARCC2/ARID1B/DPF3/SMARCD3/SMARCC1/DPF2/SMARCA2
HP_WIDELY_SPACED_PRIMARY_TEETH	HP_WIDELY_SPACED_PRIMARY_TEETH	HP_WIDELY_SPACED_PRIMARY_TEETH	5	0.709786	1.39517	0.0966543	0.779857	0.757668	2571	tags=80%, list=22%, signal=62%	ERCC4/ERCC1/RNF113A/ERCC8
GOBP_CATION_TRANSMEMBRANE_TRANSPORT	GOBP_CATION_TRANSMEMBRANE_TRANSPORT	GOBP_CATION_TRANSMEMBRANE_TRANSPORT	397	0.292709	1.39499	0.00152801	0.0924905	0.0898589	519	tags=7%, list=5%, signal=6%	ATP5F1E/ATP5MG/ATP5MC2/ATP5ME/ATP5MF/ATP5MC3/ATP5PF/ATP5F1B/ATP5PD/ATP5PO/ATP5F1C/ATP5PB/ATP5F1A/ATP5MC1/ATP5F1D/NIPSNAP2/SELENON/MCUB/CALHM6/CHD7/MAIP1/ATP8A1/COX7A1/KCNF1/CRACR2A/SLC24A4
GOBP_NEGATIVE_REGULATION_OF_MUSCLE_CONTRACTION	GOBP_NEGATIVE_REGULATION_OF_MUSCLE_CONTRACTION	GOBP_NEGATIVE_REGULATION_OF_MUSCLE_CONTRACTION	15	0.521256	1.39469	0.0938697	0.77354	0.751531	384	tags=20%, list=3%, signal=19%	GRK2/CALCRL/GUCY1A1
HP_ASTIGMATISM	HP_ASTIGMATISM	HP_ASTIGMATISM	135	0.332912	1.39464	0.0160311	0.372298	0.361705	2509	tags=27%, list=22%, signal=21%	CCDC32/FANCI/KDM5B/FANCL/TRIM37/GATAD2B/PPP2R5D/UBE2T/ERCC4/PUS7/SMARCAL1/NSD1/ERCC3/STXBP1/FANCG/FANCF/BBS9/PALB2/TRAPPC4/FANCB/RAD51C/NIPBL/KMT2B/ERCC2/ARID1B/HTT/KRAS/PSMD12/ARHGEF2/MBTPS2/GNPTAB/ACTL6A/RNF113A/MAP3K7/EDEM3/KIDINS220
HP_MACULE	HP_MACULE	HP_MACULE	192	0.315086	1.39454	0.0102755	0.297259	0.288801	3318	tags=33%, list=29%, signal=24%	CYBC1/CCDC32/SMARCAD1/FANCI/WRAP53/FANCL/UBE2T/ERCC4/CDKN2C/PUS7/POFUT1/XPC/SMARCAL1/DKC1/PRKCD/ANAPC1/PCNT/ERCC3/FANCG/FANCF/PIGN/XPA/PALB2/MTOR/MEN1/TRAPPC4/FANCB/MSH6/RAD51C/PIK3CA/DSTYK/GJB2/ERCC1/ERCC2/KANSL1/CWC27/HTT/KRAS/CTC1/PSMD12/TTC37/SKIV2L/GABRD/COPB1/ACTL6A/KDM6A/NBN/USB1/ERCC8/IKZF1/TSC2/KAT8/TRIP12/BUB3/STK11/BRAF/NCF4/PMS2/CBL/RLIM/CDKN1C/SEC23B/TMC8/TSC1
GOCC_TRNA_SPLICING_LIGASE_COMPLEX	GOCC_TRNA_SPLICING_LIGASE_COMPLEX	GOCC_TRNA_SPLICING_LIGASE_COMPLEX	8	0.620751	1.39437	0.0900735	0.768647	0.746776	3496	tags=75%, list=30%, signal=52%	RTRAF/FAM98A/FAM98B/RTCB/C2orf49/DDX1
HP_CORNEAL_NEOVASCULARIZATION	HP_CORNEAL_NEOVASCULARIZATION	HP_CORNEAL_NEOVASCULARIZATION	13	0.539896	1.39434	0.0919765	0.771865	0.749903	1873	tags=31%, list=16%, signal=26%	UFD1/SEC24C/GJB2/ERCC2
GOBP_MHC_CLASS_I_BIOSYNTHETIC_PROCESS	GOBP_MHC_CLASS_I_BIOSYNTHETIC_PROCESS	GOBP_MHC_CLASS_I_BIOSYNTHETIC_PROCESS	4	0.757374	1.39414	0.0876866	0.764959	0.743193	1300	tags=50%, list=11%, signal=44%	NLRC5/CIITA
GOBP_NEGATIVE_REGULATION_OF_PROSTAGLANDIN_BIOSYNTHETIC_PROCESS	GOBP_NEGATIVE_REGULATION_OF_PROSTAGLANDIN_BIOSYNTHETIC_PROCESS	GOBP_NEGATIVE_REGULATION_OF_PROSTAGLANDIN_BIOSYNTHETIC_PROCESS	2	0.898391	1.39372	0.0503048	0.647525	0.629101	546	tags=50%, list=5%, signal=48%	PIBF1
GOBP_MEIOTIC_SPINDLE_ASSEMBLY	GOBP_MEIOTIC_SPINDLE_ASSEMBLY	GOBP_MEIOTIC_SPINDLE_ASSEMBLY	4	0.756827	1.39313	0.0876866	0.764959	0.743193	931	tags=50%, list=8%, signal=46%	WASHC5/FBXO5
GOBP_NEGATIVE_REGULATION_OF_CENTROSOME_DUPLICATION	GOBP_NEGATIVE_REGULATION_OF_CENTROSOME_DUPLICATION	GOBP_NEGATIVE_REGULATION_OF_CENTROSOME_DUPLICATION	9	0.606568	1.39308	0.105066	0.789319	0.766861	1363	tags=33%, list=12%, signal=29%	TRIM37/MDM1/NUBP1
GOBP_SPINDLE_LOCALIZATION	GOBP_SPINDLE_LOCALIZATION	GOBP_SPINDLE_LOCALIZATION	34	0.425853	1.39297	0.0640301	0.68842	0.668832	3348	tags=47%, list=29%, signal=33%	MAD2L1/NDE1/UBXN2B/GPSM2/MCPH1/HTT/NSFL1C/KPNB1/ZBED3/ESPL1/LLGL2/DCTN1/NUMA1/MISP/ACTR3/DYNC1H1
GOBP_SUBSTRATE_DEPENDENT_CELL_MIGRATION	GOBP_SUBSTRATE_DEPENDENT_CELL_MIGRATION	GOBP_SUBSTRATE_DEPENDENT_CELL_MIGRATION	12	0.550124	1.39289	0.0916031	0.771752	0.749793	3218	tags=50%, list=28%, signal=36%	ATP5F1B/ANKS1A/CD2AP/SHTN1/NCK1/ADAM8
HP_THIN_NAIL	HP_THIN_NAIL	HP_THIN_NAIL	8	0.620091	1.39289	0.0919118	0.771752	0.749793	2325	tags=62%, list=20%, signal=50%	ANAPC1/NSD1/SUZ12/IFT122/MBTPS2
GOCC_RNA_POLYMERASE_III_COMPLEX	GOCC_RNA_POLYMERASE_III_COMPLEX	GOCC_RNA_POLYMERASE_III_COMPLEX	18	0.500999	1.39287	0.102119	0.788678	0.766237	2743	tags=39%, list=24%, signal=30%	POLR3A/POLR3H/CRCP/POLR1C/POLR3F/POLR3K/POLR3B
GOBP_TYPE_III_INTERFERON_PRODUCTION	GOBP_TYPE_III_INTERFERON_PRODUCTION	GOBP_TYPE_III_INTERFERON_PRODUCTION	2	0.897805	1.39281	0.0508732	0.64815	0.629708	539	tags=50%, list=5%, signal=48%	DDX58
GOBP_POSITIVE_REGULATION_OF_LYMPHOCYTE_MEDIATED_IMMUNITY	GOBP_POSITIVE_REGULATION_OF_LYMPHOCYTE_MEDIATED_IMMUNITY	GOBP_POSITIVE_REGULATION_OF_LYMPHOCYTE_MEDIATED_IMMUNITY	71	0.367909	1.39263	0.0411178	0.586863	0.570165	1165	tags=17%, list=10%, signal=15%	NECTIN2/SHLD2/CD1E/CADM1/TRAF6/NSD2/SHLD1/CLNK/CD1C/ATAD5/IL1R1/FADD
HP_ABNORMAL_URETER_MORPHOLOGY	HP_ABNORMAL_URETER_MORPHOLOGY	HP_ABNORMAL_URETER_MORPHOLOGY	82	0.35828	1.3926	0.0363795	0.557795	0.541924	3000	tags=35%, list=26%, signal=26%	FANCI/FANCL/EPG5/UBE2T/ERCC4/PEX6/NSD1/STXBP1/FANCG/FANCF/BCOR/PIGN/PALB2/FANCB/CPT2/RAD51C/WFS1/FUZ/AXIN1/ARID1B/PSMD12/MBTPS2/ERCC8/SOS2/SOS1/CEP290/SMC3/MYLK/TXNDC15
GOBP_UV_DAMAGE_EXCISION_REPAIR	GOBP_UV_DAMAGE_EXCISION_REPAIR	GOBP_UV_DAMAGE_EXCISION_REPAIR	9	0.606349	1.39258	0.105066	0.789319	0.766861	1832	tags=44%, list=16%, signal=37%	XPC/POLD3/XPA/ERCC1
HP_TRANSIENT_GLOBAL_AMNESIA	HP_TRANSIENT_GLOBAL_AMNESIA	HP_TRANSIENT_GLOBAL_AMNESIA	15	0.520335	1.39223	0.0977011	0.783368	0.761079	1960	tags=40%, list=17%, signal=33%	MEN1/PIK3CA/SMO/SUFU/P2RY11/TRAF7
GOBP_NEGATIVE_REGULATION_OF_SIGNAL_TRANSDUCTION_BY_P53_CLASS_MEDIATOR	GOBP_NEGATIVE_REGULATION_OF_SIGNAL_TRANSDUCTION_BY_P53_CLASS_MEDIATOR	GOBP_NEGATIVE_REGULATION_OF_SIGNAL_TRANSDUCTION_BY_P53_CLASS_MEDIATOR	25	0.460978	1.39214	0.0793651	0.736264	0.715315	842	tags=16%, list=7%, signal=15%	NOP53/YJU2/RNF34/ATAD5
GOMF_HYDROLASE_ACTIVITY_ACTING_ON_ESTER_BONDS	GOMF_HYDROLASE_ACTIVITY_ACTING_ON_ESTER_BONDS	GOMF_HYDROLASE_ACTIVITY_ACTING_ON_ESTER_BONDS	485	0.28725	1.39142	0.000667683	0.0506756	0.0492337	3589	tags=36%, list=31%, signal=26%	TRIR/PTPA/MRE11/INTS11/MRPL58/PIP4P1/RIDA/ABHD10/HIBCH/PIP4P2/PLCD1/DTD2/PRUNE1/PPP2R5D/TDP1/RPP38/MTMR11/POLD1/RCL1/NANP/ERCC4/LRRK2/NYNRIN/EYA3/DFFB/HDHD2/STYXL1/MBLAC2/PPT2/RPP40/ERI2/RNASEL/EXOSC8/SYNJ1/PDE1B/PDP2/GDPD1/FICD/PLA2G4A/PPP4R1/PPM1N/RPP14/PNPLA7/PTPDC1/PELO/PPM1H/BPHL/TEFM/POP5/DAGLA/TOE1/ENPP1/PAN3/PPME1/RAD51C/FAN1/CNOT6L/NOB1/DPH7/ERI1/CDC25B/TIGAR/XRN1/LPIN2/ACOT13/MRPL44/NT5…
GOBP_REGULATION_OF_GTP_BINDING	GOBP_REGULATION_OF_GTP_BINDING	GOBP_REGULATION_OF_GTP_BINDING	6	0.667404	1.39108	0.0924214	0.77354	0.751531	1356	tags=33%, list=12%, signal=29%	RIPOR2/EIF2S1
GOBP_INOSINE_METABOLIC_PROCESS	GOBP_INOSINE_METABOLIC_PROCESS	GOBP_INOSINE_METABOLIC_PROCESS	4	0.755569	1.39081	0.0876866	0.764959	0.743193	19	tags=25%, list=0%, signal=25%	ADA2
HP_OCCIPITAL_MENINGOCELE	HP_OCCIPITAL_MENINGOCELE	HP_OCCIPITAL_MENINGOCELE	8	0.619037	1.39052	0.09375	0.77354	0.751531	637	tags=25%, list=6%, signal=24%	UFD1/SEC24C
GOBP_REGULATION_OF_CHROMOSOME_CONDENSATION	GOBP_REGULATION_OF_CHROMOSOME_CONDENSATION	GOBP_REGULATION_OF_CHROMOSOME_CONDENSATION	7	0.638347	1.39049	0.101852	0.788678	0.766237	3515	tags=71%, list=31%, signal=50%	NCAPD2/MCPH1/BAZ1B/WAPL/SMC2
GOCC_MAGNESIUM_DEPENDENT_PROTEIN_SERINE_THREONINE_PHOSPHATASE_COMPLEX	GOCC_MAGNESIUM_DEPENDENT_PROTEIN_SERINE_THREONINE_PHOSPHATASE_COMPLEX	GOCC_MAGNESIUM_DEPENDENT_PROTEIN_SERINE_THREONINE_PHOSPHATASE_COMPLEX	20	0.488911	1.39044	0.0834951	0.752655	0.73124	1020	tags=15%, list=9%, signal=14%	PTPA/PPP2R5D/PPP4R1
HP_MEGALOBLASTIC_ANEMIA	HP_MEGALOBLASTIC_ANEMIA	HP_MEGALOBLASTIC_ANEMIA	13	0.538383	1.39044	0.0939335	0.773642	0.75163	1916	tags=46%, list=17%, signal=39%	UMPS/DHFR/WFS1/MTRR/MTHFD1/MTR
HP_DUPLICATION_INVOLVING_BONES_OF_THE_FEET	HP_DUPLICATION_INVOLVING_BONES_OF_THE_FEET	HP_DUPLICATION_INVOLVING_BONES_OF_THE_FEET	85	0.354745	1.38971	0.0274756	0.486503	0.47266	3520	tags=41%, list=31%, signal=29%	UFD1/CPLANE1/TTC21B/KIAA0586/NSD2/FGFRL1/PIBF1/SEC24C/PDE6D/ARMC9/BBS9/LMBR1/IFT74/CBY1/CEP104/PIK3CA/SMO/PPP2R3C/SUFU/ARL3/GABRD/CEP41/LETM1/CEP290/DHCR7/TXNDC15/BBS2/IFT80/CSPP1/TCTN3/INPP5E/KIAA0825/OTUD5/SETD5/ARVCF
GOCC_EUKARYOTIC_TRANSLATION_INITIATION_FACTOR_2B_COMPLEX	GOCC_EUKARYOTIC_TRANSLATION_INITIATION_FACTOR_2B_COMPLEX	GOCC_EUKARYOTIC_TRANSLATION_INITIATION_FACTOR_2B_COMPLEX	4	0.754936	1.38965	0.0895522	0.767413	0.745578	1356	tags=50%, list=12%, signal=44%	EIF2B3/EIF2S1
GOBP_DETERMINATION_OF_ADULT_LIFESPAN	GOBP_DETERMINATION_OF_ADULT_LIFESPAN	GOBP_DETERMINATION_OF_ADULT_LIFESPAN	10	0.582313	1.3895	0.105066	0.789319	0.766861	1333	tags=30%, list=12%, signal=27%	CGAS/LRRK2/MSH6
GOCC_SIN3_TYPE_COMPLEX	GOCC_SIN3_TYPE_COMPLEX	GOCC_SIN3_TYPE_COMPLEX	14	0.52991	1.38928	0.100386	0.788485	0.766051	2618	tags=43%, list=23%, signal=33%	SINHCAF/SAP130/CSNK2A1/BRMS1L/BRMS1/PHF12
HP_MUCOSAL_TELANGIECTASIAE	HP_MUCOSAL_TELANGIECTASIAE	HP_MUCOSAL_TELANGIECTASIAE	29	0.439182	1.38911	0.0725191	0.718139	0.697706	2689	tags=45%, list=23%, signal=34%	ERCC4/CCR6/PEX6/XPC/PCNA/ERCC3/XPA/PIK3CA/KIAA0319L/ERCC2/SMAD4/SETX/ACVRL1
HP_EPILEPTIC_SPASM	HP_EPILEPTIC_SPASM	HP_EPILEPTIC_SPASM	131	0.332898	1.3885	0.0163238	0.376773	0.366053	3545	tags=33%, list=31%, signal=23%	WASHC4/PLPBP/NDUFAF8/KDM5B/HIBCH/B3GALNT2/EPB41L1/MED23/STRADA/AKT3/STXBP1/CLCN4/CUX1/TTC5/CDC40/C12orf4/BTD/PIK3CA/PDHA1/ALDH7A1/TSEN15/EHMT1/DOCK8/GCDH/FBXO31/TANGO2/TSC2/NSUN2/EDC3/MT-ND3/SMARCA2/CLTC/HK1/DOCK7/VPS53/TSC1/NDST1/DCPS/DYNC1H1/SET/ZC3H14/SMC1A/SETD1B
GOBP_REGULATION_OF_VIRAL_INDUCED_CYTOPLASMIC_PATTERN_RECOGNITION_RECEPTOR_SIGNALING_PATHWAY	GOBP_REGULATION_OF_VIRAL_INDUCED_CYTOPLASMIC_PATTERN_RECOGNITION_RECEPTOR_SIGNALING_PATHWAY	GOBP_REGULATION_OF_VIRAL_INDUCED_CYTOPLASMIC_PATTERN_RECOGNITION_RECEPTOR_SIGNALING_PATHWAY	16	0.509181	1.38836	0.0893855	0.767413	0.745578	60	tags=12%, list=1%, signal=12%	UFD1/NOP53
HP_ABSENT_OR_MINIMALLY_OSSIFIED_VERTEBRAL_BODIES	HP_ABSENT_OR_MINIMALLY_OSSIFIED_VERTEBRAL_BODIES	HP_ABSENT_OR_MINIMALLY_OSSIFIED_VERTEBRAL_BODIES	6	0.665779	1.38769	0.0942699	0.774719	0.752676	3170	tags=83%, list=28%, signal=60%	VPS35L/WDR35/TRIP11/SLC26A2/IFT80
HP_MOLAR_TOOTH_SIGN_ON_MRI	HP_MOLAR_TOOTH_SIGN_ON_MRI	HP_MOLAR_TOOTH_SIGN_ON_MRI	30	0.434705	1.38753	0.0759013	0.728436	0.707709	3296	tags=47%, list=29%, signal=33%	CPLANE1/TOGARAM1/KIAA0586/PIBF1/PDE6D/ARMC9/CEP104/SUFU/ARL3/CEP41/CEP290/CSPP1/TCTN3/INPP5E
HP_ABNORMAL_PALMAR_DERMATOGLYPHICS	HP_ABNORMAL_PALMAR_DERMATOGLYPHICS	HP_ABNORMAL_PALMAR_DERMATOGLYPHICS	145	0.328283	1.38729	0.0144782	0.3531	0.343053	3758	tags=37%, list=33%, signal=25%	SMARCAD1/CHD7/TRIM37/PEX11B/NSD2/PEX12/VPS13B/FGFRL1/PEX6/CTCF/NUP88/STXBP1/CSGALNACT1/NXN/BCOR/MTOR/PEX5/PEX2/NIPBL/PDHA1/NBAS/TSEN15/ARID1B/IFT122/EHMT1/ARL3/HDAC4/TGDS/KRAS/MAP3K7/FOXP1/HDAC8/RAD21/XYLT1/LETM1/SMARCA2/STAG1/BRD4/BRAF/SMC3/AIP/ADNP/KAT6B/G6PC3/OTUD5/DSE/SMC1A/UBR1/CEP57/APC/TSEN2/NECTIN1/NUP107/EXTL3
HP_ABNORMALITY_OF_THE_SEPTUM_PELLUCIDUM	HP_ABNORMALITY_OF_THE_SEPTUM_PELLUCIDUM	HP_ABNORMALITY_OF_THE_SEPTUM_PELLUCIDUM	83	0.355374	1.38722	0.0449128	0.621603	0.603917	3739	tags=41%, list=32%, signal=28%	WASHC4/FANCI/KDM5B/RXYLT1/KIAA0586/PPP2R5D/NSD2/B3GALNT2/FGFRL1/MED23/NSD1/CSGALNACT1/TTC5/C12orf4/POMT2/PIK3CA/TAF1/B4GAT1/EHMT1/KRAS/MBTPS2/FBXO31/NSUN2/LETM1/EDC3/HCCS/CSPP1/NDST1/DCPS/ZC3H14/GPR161/SETD2/PPP1R12A/FKRP
GOCC_SPLICEOSOMAL_COMPLEX	GOCC_SPLICEOSOMAL_COMPLEX	GOCC_SPLICEOSOMAL_COMPLEX	166	0.318769	1.38716	0.012406	0.327467	0.31815	4762	tags=52%, list=41%, signal=31%	MTREX/YJU2/ESS2/TXNL4B/SUGP1/GPATCH1/CRNKL1/PTBP2/ISY1/CWC15/PRPF4/CDC40/PRPF40B/PLRG1/ZCCHC8/TFIP11/MFAP1/SNRNP48/ZNF830/SF3B4/SNW1/PRPF3/XAB2/IK/SRRM1/PRPF4B/DDX23/GPKOW/CWC27/AQR/SF3A3/DDX41/LUC7L3/CWC22/WBP4/RBMX2/RBM5/RNF113A/CDC5L/PRPF19/LSM6/SF3B3/HNRNPR/SNRNP200/PPIE/SNRNP40/GCFC2/FRG1/PRPF40A/DHX8/PNN/HSPA8/SNRPF/LGALS3/LSM8/BUD13/SART1/TTF2/NCL/CTNNBL1/PRPF31/DHX32/SF3B6/GEMIN2/SNRNP25/…
HP_ABNORMALITY_IRIS_MORPHOLOGY	HP_ABNORMALITY_IRIS_MORPHOLOGY	HP_ABNORMALITY_IRIS_MORPHOLOGY	259	0.303374	1.38691	0.00618717	0.224706	0.218313	2469	tags=24%, list=21%, signal=19%	SEM1/BUD23/WASHC5/CPLANE1/METTL27/FANCI/CHD7/ELP1/FANCL/TRIM37/PEX11B/RXYLT1/KIAA0586/NSD2/PEX12/B3GALNT2/EPG5/UBE2T/VPS13B/FGFRL1/ERCC4/PIBF1/CENPF/CDH23/PEX6/ARMC9/FANCG/FANCF/BCOR/PALB2/BLOC1S5/FANCB/MSH6/POMT2/PCYT1A/CBY1/RAD51C/PEX5/CEP104/SMO/PEX2/POLR1C/SUFU/B4GAT1/BAZ1B/FAM111A/ELP4/DTNBP1/ARL3/KANSL1/RFC2/CYSLTR2/CPAMD8/SMAD4/KRAS/GABRD/CRYBB2/MBTPS2/EPS15L1/REST/CEP41
GOBP_TRIGEMINAL_NERVE_DEVELOPMENT	GOBP_TRIGEMINAL_NERVE_DEVELOPMENT	GOBP_TRIGEMINAL_NERVE_DEVELOPMENT	4	0.752797	1.38571	0.0932836	0.77354	0.751531	1217	tags=50%, list=11%, signal=45%	TIFAB/DRGX
GOBP_PLUS_END_DIRECTED_ORGANELLE_TRANSPORT_ALONG_MICROTUBULE	GOBP_PLUS_END_DIRECTED_ORGANELLE_TRANSPORT_ALONG_MICROTUBULE	GOBP_PLUS_END_DIRECTED_ORGANELLE_TRANSPORT_ALONG_MICROTUBULE	6	0.664781	1.38561	0.0942699	0.774719	0.752676	2875	tags=67%, list=25%, signal=50%	KIFAP3/KIF3A/FYCO1/KIF3B
HP_VERTEBRAL_HYPOPLASIA	HP_VERTEBRAL_HYPOPLASIA	HP_VERTEBRAL_HYPOPLASIA	23	0.46747	1.38516	0.0761719	0.728451	0.707724	3233	tags=43%, list=28%, signal=31%	KIAA0586/SLC35D1/POLR3A/FUZ/RINT1/GLB1/SLC29A3/SLC26A2/ACVR1/CSPP1
HP_CAVUM_SEPTUM_PELLUCIDUM	HP_CAVUM_SEPTUM_PELLUCIDUM	HP_CAVUM_SEPTUM_PELLUCIDUM	14	0.528285	1.38502	0.102317	0.788678	0.766237	1535	tags=36%, list=13%, signal=31%	PPP2R5D/NSD2/FGFRL1/NSD1/PIK3CA
GOMF_HISTONE_METHYLTRANSFERASE_ACTIVITY_H4_K20_SPECIFIC	GOMF_HISTONE_METHYLTRANSFERASE_ACTIVITY_H4_K20_SPECIFIC	GOMF_HISTONE_METHYLTRANSFERASE_ACTIVITY_H4_K20_SPECIFIC	6	0.664474	1.38497	0.0942699	0.774719	0.752676	1539	tags=50%, list=13%, signal=43%	NSD2/NSD1/KMT5C
GOBP_RRNA_3_END_PROCESSING	GOBP_RRNA_3_END_PROCESSING	GOBP_RRNA_3_END_PROCESSING	10	0.580348	1.38481	0.105066	0.789319	0.766861	3221	tags=60%, list=28%, signal=43%	ERI2/EXOSC8/ERI1/EXOSC3/EXOSC7/EXOSC2
HP_PERIPHERAL_VISUAL_FIELD_LOSS	HP_PERIPHERAL_VISUAL_FIELD_LOSS	HP_PERIPHERAL_VISUAL_FIELD_LOSS	11	0.560965	1.38478	0.108571	0.795522	0.772887	2147	tags=36%, list=19%, signal=30%	RDH5/DLAT/CWC27/LCA5
GOBP_TUBE_LUMEN_CAVITATION	GOBP_TUBE_LUMEN_CAVITATION	GOBP_TUBE_LUMEN_CAVITATION	2	0.892547	1.38465	0.0559889	0.664619	0.645709	1239	tags=100%, list=11%, signal=89%	TGM2/EDA
GOCC_RNA_POLYMERASE_II_HOLOENZYME	GOCC_RNA_POLYMERASE_II_HOLOENZYME	GOCC_RNA_POLYMERASE_II_HOLOENZYME	68	0.3688	1.38462	0.043089	0.602846	0.585693	4330	tags=50%, list=38%, signal=31%	TRRAP/SUPT3H/GTF2H2/ERCC3/RECQL5/MNAT1/TAF5/MMS19/LEO1/TAF11/PEX2/CDC73/RPAP2/TAF1/RPRD1A/ERCC2/GTF2H2C/GTF2F2/GTF2E1/TAF5L/TAF3/GTF2F1/TBPL1/RPRD1B/CTR9/TAF2/POLR2D/CDK7/POLR2E/TCEA1/POLR2B/POLR2I/WDR61/RPRD2
HP_AMINOACIDURIA	HP_AMINOACIDURIA	HP_AMINOACIDURIA	71	0.365697	1.38425	0.043001	0.602846	0.585693	1982	tags=28%, list=17%, signal=23%	DHTKD1/HIBCH/UMPS/EHHADH/ERCC4/GEMIN4/SUCLA2/XPC/CTH/SLC35A1/ERCC3/MCCC2/NFS1/XPA/PEX5/MTRR/FARS2/ERCC2/MTR/PCCB
GOBP_ABSCISSION	GOBP_ABSCISSION	GOBP_ABSCISSION	4	0.751784	1.38385	0.0932836	0.77354	0.751531	63	tags=25%, list=1%, signal=25%	SPART
HP_ABNORMAL_OVARIAN_PHYSIOLOGY	HP_ABNORMAL_OVARIAN_PHYSIOLOGY	HP_ABNORMAL_OVARIAN_PHYSIOLOGY	53	0.387214	1.38364	0.0595827	0.671007	0.651915	3004	tags=42%, list=26%, signal=31%	CHD7/PMM2/IQCB1/CDH23/TRAF3IP1/PRKCD/ANAPC1/POLR3H/EIF2B3/MEN1/TTI2/AARS2/USP8/PSMC3IP/NBN/SPIDR/INVS/MRPS22/ERAL1/CEP290/FMR1/AIP
GOBP_SPLICEOSOMAL_CONFORMATIONAL_CHANGES_TO_GENERATE_CATALYTIC_CONFORMATION	GOBP_SPLICEOSOMAL_CONFORMATIONAL_CHANGES_TO_GENERATE_CATALYTIC_CONFORMATION	GOBP_SPLICEOSOMAL_CONFORMATIONAL_CHANGES_TO_GENERATE_CATALYTIC_CONFORMATION	5	0.703847	1.38349	0.10223	0.788678	0.766237	2798	tags=80%, list=24%, signal=61%	YJU2/ISY1/XAB2/SNRNP200
HP_LOW_FRUSTRATION_TOLERANCE	HP_LOW_FRUSTRATION_TOLERANCE	HP_LOW_FRUSTRATION_TOLERANCE	16	0.50724	1.38306	0.0912477	0.7709	0.748965	745	tags=25%, list=6%, signal=23%	GATAD2B/PPP2R5D/LRRK2/KMT2A
HP_CONGENITAL_POSTERIOR_URETHRAL_VALVE	HP_CONGENITAL_POSTERIOR_URETHRAL_VALVE	HP_CONGENITAL_POSTERIOR_URETHRAL_VALVE	4	0.751318	1.38299	0.0932836	0.77354	0.751531	996	tags=50%, list=9%, signal=46%	BNC2/NSD1
HP_URETHRAL_VALVE	HP_URETHRAL_VALVE	HP_URETHRAL_VALVE	4	0.751318	1.38299	0.0932836	0.77354	0.751531	996	tags=50%, list=9%, signal=46%	BNC2/NSD1
HP_APLASIA_CUTIS_CONGENITA	HP_APLASIA_CUTIS_CONGENITA	HP_APLASIA_CUTIS_CONGENITA	20	0.486286	1.38298	0.0893204	0.767413	0.745578	2776	tags=45%, list=24%, signal=34%	NSD2/FGFRL1/BMS1/TAF1/ARHGAP31/NOTCH1/KRAS/PIGG/LETM1
HP_ABNORMAL_CARDIAC_SEPTUM_MORPHOLOGY	HP_ABNORMAL_CARDIAC_SEPTUM_MORPHOLOGY	HP_ABNORMAL_CARDIAC_SEPTUM_MORPHOLOGY	455	0.286609	1.38288	0.000832007	0.0597144	0.0580153	3575	tags=35%, list=31%, signal=25%	ADA2/UFD1/BUD23/CCDC32/WASHC5/VPS35L/METTL27/OTUD6B/CCNQ/FANCI/CHD7/KDM5B/FANCL/ESS2/UMPS/PEX11B/IFT81/KIAA0586/PPP2R5D/NSD2/PEX12/UBE2T/TSFM/VPS13B/FGFRL1/ERCC4/TRRAP/SEC24C/VPS33B/STRADA/PEX6/ERBB3/CTCF/BICRA/LMNB1/CTU2/FUT8/AKT3/NSD1/PCNT/ERCC3/STXBP1/WDR35/CSGALNACT1/LIPT1/FANCG/NXN/COG1/FADD/FANCF/BCOR/TRIP4/NDUFAF2/PIGN/SATB2/SMARCC2/PALB2/POLR1A/DGCR8/FANCB/RAD51C/PEX5/CDK13/SF3B4/PIK3CA/P…
GOBP_PURINE_RIBONUCLEOSIDE_CATABOLIC_PROCESS	GOBP_PURINE_RIBONUCLEOSIDE_CATABOLIC_PROCESS	GOBP_PURINE_RIBONUCLEOSIDE_CATABOLIC_PROCESS	5	0.703486	1.38279	0.10223	0.788678	0.766237	19	tags=20%, list=0%, signal=20%	ADA2
GOBP_NEGATIVE_REGULATION_OF_PHOSPHATIDYLINOSITOL_3_KINASE_ACTIVITY	GOBP_NEGATIVE_REGULATION_OF_PHOSPHATIDYLINOSITOL_3_KINASE_ACTIVITY	GOBP_NEGATIVE_REGULATION_OF_PHOSPHATIDYLINOSITOL_3_KINASE_ACTIVITY	2	0.891326	1.38276	0.0565573	0.665318	0.646388	86	tags=50%, list=1%, signal=50%	WASHC1
HP_HYPERREFLEXIA	HP_HYPERREFLEXIA	HP_HYPERREFLEXIA	482	0.285587	1.3821	0.0010329	0.0704429	0.0684386	3773	tags=36%, list=33%, signal=25%	BUD23/SPART/HIKESHI/PLPBP/WASHC5/MRE11/COQ8A/METTL27/GEMIN5/FANCI/FANCL/HIBCH/IDH3A/PEX11B/PRUNE1/PEX12/UBE2T/SELENOI/ERCC4/LRRK2/FDX2/SASS6/WDR4/SLC39A14/PEX6/GFM2/SACS/CDHR1/SYNJ1/NIPA1/LMNB1/TSPOAP1/NDE1/POLR3A/NSD1/EXOC8/MEFV/ZFYVE27/ERCC3/MCCC2/LIPT1/PRPF4/CDC40/FANCG/CLPB/WWOX/ANKLE2/FANCF/NDUFAF2/PIGN/ALS2/COQ9/PALB2/FANCB/POMT2/TOE1/RAD51C/DNM1L/PEX5/MCPH1/ALG11/PEX2/DLAT/DSTYK/CCT5/TAF1/…
HP_DYSMETRIA	HP_DYSMETRIA	HP_DYSMETRIA	112	0.337112	1.38186	0.0423557	0.595509	0.578565	2743	tags=27%, list=24%, signal=21%	BUD23/SPART/WASHC5/MRE11/LNPK/METTL27/HIBCH/RFC1/COA7/SACS/LMNB1/MSTO1/POLR3A/NDUFAF2/ATG5/ACBD5/PEX2/BAZ1B/TECPR2/MARS2/RFC2/RNASEH1/GBA2/GTPBP2/PTRH2/ANO10/SYNE1/CAPN1/SLC7A6OS/POLR3B
GOBP_RETROGRADE_TRANS_SYNAPTIC_SIGNALING	GOBP_RETROGRADE_TRANS_SYNAPTIC_SIGNALING	GOBP_RETROGRADE_TRANS_SYNAPTIC_SIGNALING	6	0.662848	1.38158	0.0961183	0.779287	0.757114	2427	tags=50%, list=21%, signal=39%	GUCY1A1/DAGLA/DAGLB
GOCC_CYTOPLASMIC_UBIQUITIN_LIGASE_COMPLEX	GOCC_CYTOPLASMIC_UBIQUITIN_LIGASE_COMPLEX	GOCC_CYTOPLASMIC_UBIQUITIN_LIGASE_COMPLEX	12	0.545618	1.38148	0.101145	0.788485	0.766051	8	tags=8%, list=0%, signal=8%	ELOB
HP_CONCAVE_NAIL	HP_CONCAVE_NAIL	HP_CONCAVE_NAIL	9	0.601391	1.38119	0.108818	0.796168	0.773514	2422	tags=56%, list=21%, signal=44%	PLCD1/ERCC3/EDA/ERCC2/RNF113A
GOCC_RNA_POLYMERASE_III_TRANSCRIPTION_REGULATOR_COMPLEX	GOCC_RNA_POLYMERASE_III_TRANSCRIPTION_REGULATOR_COMPLEX	GOCC_RNA_POLYMERASE_III_TRANSCRIPTION_REGULATOR_COMPLEX	9	0.601341	1.38108	0.108818	0.796168	0.773514	3174	tags=67%, list=28%, signal=48%	GTF3C3/GTF3C1/BRF2/GTF3C5/GTF3C6/BDP1
GOMF_ADENOSINE_RECEPTOR_BINDING	GOMF_ADENOSINE_RECEPTOR_BINDING	GOMF_ADENOSINE_RECEPTOR_BINDING	3	0.817023	1.38094	0.0730337	0.720305	0.69981	865	tags=67%, list=8%, signal=62%	ADA2/P2RY1
GOBP_POSITIVE_REGULATION_OF_PROTEASOMAL_UBIQUITIN_DEPENDENT_PROTEIN_CATABOLIC_PROCESS	GOBP_POSITIVE_REGULATION_OF_PROTEASOMAL_UBIQUITIN_DEPENDENT_PROTEIN_CATABOLIC_PROCESS	GOBP_POSITIVE_REGULATION_OF_PROTEASOMAL_UBIQUITIN_DEPENDENT_PROTEIN_CATABOLIC_PROCESS	74	0.362637	1.38084	0.0460893	0.630834	0.612885	2134	tags=20%, list=19%, signal=17%	RACK1/ELOB/NOP53/COP1/LRRK2/DET1/BBS7/NUB1/AXIN1/TAF1/SOCS4/FBXW8/FBXO22/RCHY1/SH3RF1
GOBP_TRICARBOXYLIC_ACID_CYCLE	GOBP_TRICARBOXYLIC_ACID_CYCLE	GOBP_TRICARBOXYLIC_ACID_CYCLE	28	0.43801	1.38028	0.0733083	0.720305	0.69981	5203	tags=64%, list=45%, signal=35%	DHTKD1/IDH3A/SUCLA2/DLAT/PDHA1/OGDH/ACO1/IDH1/MDH2/MRPS36/SDHD/IDH3G/CS/IDH3B/SDHC/MDH1/SDHAF2/SUCLG2
GOCC_ALPHA_BETA_T_CELL_RECEPTOR_COMPLEX	GOCC_ALPHA_BETA_T_CELL_RECEPTOR_COMPLEX	GOCC_ALPHA_BETA_T_CELL_RECEPTOR_COMPLEX	6	0.662177	1.38018	0.0998152	0.788485	0.766051	3430	tags=67%, list=30%, signal=47%	CD3D/CD3E/PTPN6/CD3G
GOBP_GLIAL_CELL_FATE_COMMITMENT	GOBP_GLIAL_CELL_FATE_COMMITMENT	GOBP_GLIAL_CELL_FATE_COMMITMENT	2	0.889512	1.37995	0.0571257	0.666258	0.647301	730	tags=50%, list=6%, signal=47%	NRG1
HP_EXCESSIVE_SALIVATION	HP_EXCESSIVE_SALIVATION	HP_EXCESSIVE_SALIVATION	72	0.364054	1.37988	0.0422751	0.595486	0.578542	2987	tags=33%, list=26%, signal=25%	SPART/MRE11/LMNB2/USP27X/STRADA/GFM2/TSPOAP1/POLR3A/STXBP1/CLCN4/SATB2/ALS2/FTSJ1/DLAT/SLC9A6/AP4E1/ZBTB11/FOXP1/IKZF1/TANGO2/POLR3B/HERC1/SMARCA2/ATRX
HP_METAPHYSEAL_CUPPING	HP_METAPHYSEAL_CUPPING	HP_METAPHYSEAL_CUPPING	10	0.578182	1.37964	0.108818	0.796168	0.773514	2405	tags=50%, list=21%, signal=40%	NEPRO/PCYT1A/PEX5/AIFM1/TRIP11
HP_ABNORMAL_CIRCULATING_METHIONINE_CONCENTRATION	HP_ABNORMAL_CIRCULATING_METHIONINE_CONCENTRATION	HP_ABNORMAL_CIRCULATING_METHIONINE_CONCENTRATION	9	0.600695	1.37959	0.11257	0.806398	0.783453	4603	tags=100%, list=40%, signal=60%	MTRR/MTR/TTC37/PRDX1/MMADHC/FAH/ADK/AHCY/MTHFR
GOMF_L_ARGININE_TRANSMEMBRANE_TRANSPORTER_ACTIVITY	GOMF_L_ARGININE_TRANSMEMBRANE_TRANSPORTER_ACTIVITY	GOMF_L_ARGININE_TRANSMEMBRANE_TRANSPORTER_ACTIVITY	4	0.748914	1.37856	0.0951493	0.775488	0.753423	2894	tags=100%, list=25%, signal=75%	SLC47A1/SLC25A29/SLC38A9/SLC7A1
HP_FACIAL_GRIMACING	HP_FACIAL_GRIMACING	HP_FACIAL_GRIMACING	8	0.613531	1.37815	0.101103	0.788485	0.766051	357	tags=25%, list=3%, signal=24%	PLPBP/GATAD2B
GOBP_CHEMOKINE_C_X_C_MOTIF_LIGAND_1_PRODUCTION	GOBP_CHEMOKINE_C_X_C_MOTIF_LIGAND_1_PRODUCTION	GOBP_CHEMOKINE_C_X_C_MOTIF_LIGAND_1_PRODUCTION	4	0.748634	1.37805	0.0951493	0.775488	0.753423	2451	tags=75%, list=21%, signal=59%	TIRAP/IL17RA/MYD88
GOMF_PHOSPHATIDYLINOSITOL_4_5_BISPHOSPHATE_BINDING	GOMF_PHOSPHATIDYLINOSITOL_4_5_BISPHOSPHATE_BINDING	GOMF_PHOSPHATIDYLINOSITOL_4_5_BISPHOSPHATE_BINDING	44	0.400392	1.37789	0.0524194	0.660584	0.641788	2037	tags=27%, list=18%, signal=23%	CGAS/WASHC2C/PLCD1/VIL1/TIRAP/TULP3/SYTL2/LDLRAP1/SH3PXD2A/GSDME/HIP1/EXOC1
GOMF_U4_SNRNA_BINDING	GOMF_U4_SNRNA_BINDING	GOMF_U4_SNRNA_BINDING	6	0.661076	1.37789	0.101664	0.788678	0.766237	1646	tags=50%, list=14%, signal=43%	GEMIN5/PRPF4/SART3
GOBP_POSITIVE_REGULATION_OF_ISOTYPE_SWITCHING	GOBP_POSITIVE_REGULATION_OF_ISOTYPE_SWITCHING	GOBP_POSITIVE_REGULATION_OF_ISOTYPE_SWITCHING	18	0.495603	1.37787	0.1079	0.79337	0.770796	1744	tags=33%, list=15%, signal=28%	SHLD2/NSD2/SHLD1/ATAD5/KMT5C/EXOSC3
HP_LARGE_HANDS	HP_LARGE_HANDS	HP_LARGE_HANDS	23	0.464988	1.3778	0.0761719	0.728451	0.707724	1317	tags=26%, list=11%, signal=23%	CAVIN1/PEX6/POLR3A/NSD1/SUZ12/MEN1
GOBP_NEGATIVE_REGULATION_OF_CELL_CYCLE_PHASE_TRANSITION	GOBP_NEGATIVE_REGULATION_OF_CELL_CYCLE_PHASE_TRANSITION	GOBP_NEGATIVE_REGULATION_OF_CELL_CYCLE_PHASE_TRANSITION	171	0.315108	1.37773	0.0127262	0.331849	0.322407	3436	tags=39%, list=30%, signal=27%	NOP53/BABAM2/MRE11/CRLF3/ABRAXAS1/MAP3K20/CDC6/MRNIP/MAD2L1/CDK2/CENPF/KLHL22/HINFP/XPC/FBXO5/CLSPN/INTS7/CDKN2D/USP47/WDR76/NEK11/MEN1/ZNF830/LCMT1/CDC73/CTDSPL/DYNC1LI1/PCID2/TRIM39/IK/BTN2A2/FEM1B/BRCC3/CEP63/GEN1/NAE1/RINT1/PRKDC/CDC5L/MDC1/NBN/FBXO31/RAD21/PRPF19/XRCC3/NSUN2/AVEN/CHFR/BUB3/TIPRL/SETMAR/RBL2/ACVR1/SDE2/CCND1/TIMELESS/INTS3/TAOK2/TPR/CCNB1/ZNF207/ZFYVE19/PTPN11/USP28/BUB1B/PRM…
GOBP_RRNA_METHYLATION	GOBP_RRNA_METHYLATION	GOBP_RRNA_METHYLATION	20	0.484376	1.37754	0.0951456	0.775488	0.753423	1882	tags=30%, list=16%, signal=25%	BUD23/MRM2/MRM3/TFB1M/FDXACB1/NSUN4
GOBP_RIBOSOMAL_LARGE_SUBUNIT_BIOGENESIS	GOBP_RIBOSOMAL_LARGE_SUBUNIT_BIOGENESIS	GOBP_RIBOSOMAL_LARGE_SUBUNIT_BIOGENESIS	56	0.381312	1.37725	0.0417629	0.591544	0.574713	4797	tags=57%, list=42%, signal=33%	NOP53/BRIX1/SURF6/WDR12/NOP16/URB1/RPF1/PAK1IP1/NLE1/SDAD1/TRAF7/NVL/NIFK/MAK16/DDX28/RPL7L1/RRP15/EBNA1BP2/RPF2/NSA2/FASTKD2/MRTO4/GTPBP4/ZNF622/PPAN/NIP7/RPL5/RPL7A/MDN1/HEATR3/ZNHIT3/MRPL20
HP_ABNORMALITY_OF_THE_URETER	HP_ABNORMALITY_OF_THE_URETER	HP_ABNORMALITY_OF_THE_URETER	208	0.309764	1.37719	0.0117043	0.32016	0.31105	3789	tags=40%, list=33%, signal=28%	UFD1/BUD23/METTL27/BNC2/CCNQ/FANCI/CHD7/FANCL/UMPS/EPG5/UBE2T/ERCC4/TRRAP/SEC24C/SASS6/PEX6/POLR3A/NSD1/STXBP1/FANCG/ANKLE2/FANCF/BCOR/PIGN/PALB2/FANCB/CPT2/RAD51C/WFS1/MCPH1/DSTYK/FUZ/KAT5/AXIN1/NIPBL/BAZ1B/ARID1B/EHMT1/KANSL1/RFC2/COPB2/CEP63/KRAS/PSMD12/MBTPS2/MAP3K7/KDM6A/HDAC8/RAI1/RAD21/ERCC8/PTPN22/SOS2/SOS1/CEP290/ATP7A/BRD4/STK11/SMC3/DHCR7/MYLK/NCAPD3/ATRX/TXNDC15/CENPJ/EFEMP2/CLIP2/CSP…
GOBP_POSITIVE_REGULATION_OF_GROWTH_HORMONE_SECRETION	GOBP_POSITIVE_REGULATION_OF_GROWTH_HORMONE_SECRETION	GOBP_POSITIVE_REGULATION_OF_GROWTH_HORMONE_SECRETION	4	0.748099	1.37707	0.0951493	0.775488	0.753423	30	tags=25%, list=0%, signal=25%	SELENOT
HP_FUNCTIONAL_ABNORMALITY_OF_MALE_INTERNAL_GENITALIA	HP_FUNCTIONAL_ABNORMALITY_OF_MALE_INTERNAL_GENITALIA	HP_FUNCTIONAL_ABNORMALITY_OF_MALE_INTERNAL_GENITALIA	108	0.33755	1.37702	0.0236986	0.45687	0.443871	2077	tags=28%, list=18%, signal=23%	BUD23/CFAP298/METTL27/FANCI/CHD7/FANCL/UBE2T/ERCC4/RSPH3/POC1A/CDH23/DNAL1/USP9Y/ANAPC1/FANCG/WWOX/FANCF/SPINK2/BCL10/PALB2/MEN1/FANCB/RAD51C/WFS1/DNAAF5/ERCC1/BAZ1B/AURKC/BRCC3/RFC2
HP_RENAL_CORTICAL_CYSTS	HP_RENAL_CORTICAL_CYSTS	HP_RENAL_CORTICAL_CYSTS	14	0.525143	1.37678	0.108108	0.79337	0.770796	3270	tags=64%, list=28%, signal=46%	KIAA0586/PEX2/TTC37/ETFDH/INVS/CEP290/ETFA/CSPP1/CDKN1C
GOMF_CATALYTIC_ACTIVITY_ACTING_ON_A_RRNA	GOMF_CATALYTIC_ACTIVITY_ACTING_ON_A_RRNA	GOMF_CATALYTIC_ACTIVITY_ACTING_ON_A_RRNA	18	0.495131	1.37656	0.109827	0.798152	0.775442	1882	tags=33%, list=16%, signal=28%	BUD23/MRM2/MRM3/TFB1M/FDXACB1/NSUN4
HP_RETICULATED_SKIN_PIGMENTATION	HP_RETICULATED_SKIN_PIGMENTATION	HP_RETICULATED_SKIN_PIGMENTATION	3	0.814383	1.37648	0.082397	0.74948	0.728155	853	tags=33%, list=7%, signal=31%	DKC1
GOCC_NUCLEOID	GOCC_NUCLEOID	GOCC_NUCLEOID	36	0.423885	1.37622	0.0701754	0.708972	0.6888	1635	tags=19%, list=14%, signal=17%	ATP5F1B/DBT/CLPX/TFB1M/TEFM/TFAM/MTERF1
HP_SPASTIC_PARAPLEGIA	HP_SPASTIC_PARAPLEGIA	HP_SPASTIC_PARAPLEGIA	97	0.341719	1.37605	0.0270468	0.483424	0.469669	3213	tags=37%, list=28%, signal=27%	SPART/WASHC5/SELENOI/NIPA1/ZFYVE27/STXBP1/LIPT1/NDUFAF2/ALS2/TOE1/DNM1L/DSTYK/CCT5/PDHA1/FARS2/SPAST/TECPR2/AP4E1/USP8/AIFM1/PDHX/GBA2/ALDH18A1/ENTPD1/SETX/KIDINS220/ECHS1/C19orf12/CAPN1/NDUFV2/ATRX/VPS37A/VCP/NDUFS1/NDUFS2/NDUFS3
HP_ABNORMAL_BLOOD_GLUCOSE_CONCENTRATION	HP_ABNORMAL_BLOOD_GLUCOSE_CONCENTRATION	HP_ABNORMAL_BLOOD_GLUCOSE_CONCENTRATION	175	0.313548	1.37558	0.0141365	0.348145	0.338239	4144	tags=42%, list=36%, signal=27%	ATP5F1D/PLPBP/NDUFAF8/PPP2R5D/EHHADH/DBT/PNPO/SCO1/HMGCS2/GFM2/FUT8/NSD1/MCCC2/NFS1/CLPB/ACAD9/BBS9/NDUFAF2/MTOR/MEN1/CPT2/TFAM/PHKA2/COG7/NBAS/PAK1/ALDH7A1/PCCB/ACADSB/PHKG2/SAMD9/KDM6A/GCDH/ACSF3/AGL/NAB2/ETFDH/FARSB/TANGO2/PTPN22/SERAC1/NDUFV2/PGM1/HERC1/MT-ND3/ATP7A/MRPS28/COX10/GATC/ETFA/NDUFS1/MPV17/NDUFS2/CAMKMT/NDUFS3/NR3C1/CDKN1C/HMGCL/PCK2/GPR161/NDUFAF4/SLC37A4/SETD2/FAH/BCS1L/DNAJC19/…
HP_ANENCEPHALY	HP_ANENCEPHALY	HP_ANENCEPHALY	43	0.402688	1.37496	0.0601202	0.671707	0.652595	2043	tags=28%, list=18%, signal=23%	UFD1/CHD7/KIAA0586/SEC24C/NDE1/FANCB/SF3B4/NUAK2/FUZ/B4GAT1/SAMHD1/GPKOW
HP_ABNORMALITY_OF_THE_NAIL	HP_ABNORMALITY_OF_THE_NAIL	HP_ABNORMALITY_OF_THE_NAIL	268	0.299194	1.37488	0.00656375	0.231142	0.224566	3271	tags=32%, list=28%, signal=23%	BUD23/CCDC32/WASHC5/SMARCAD1/METTL27/NEPRO/WRAP53/UMPS/PLCD1/TRAF6/PPP2R5D/NSD2/ACD/FGFRL1/TRRAP/SLC35D1/POC1A/POFUT1/IL17RA/PEX6/DKC1/FAM111B/BICRA/ANAPC1/POLR3A/NSD1/ERCC3/STXBP1/WDR35/MYOF/NXN/PIGN/SATB2/EDA/SUZ12/SMARCC2/FUCA1/CPT2/AP1S3/ARID2/TAF1/GJB2/CENPT/KLHL24/BAZ1B/ARHGAP31/ERCC2/DST/ARID1B/FZD2/IFT122/FTO/NOTCH1/CWC27/ZBTB20/RFC2/KRAS/CTC1/PIGB/MBTPS2/SOX4/RNF113A/USB1/TSC2/NSUN2/ACVR…
HP_HEAD_TREMOR	HP_HEAD_TREMOR	HP_HEAD_TREMOR	20	0.483425	1.37484	0.0951456	0.775488	0.753423	4490	tags=65%, list=39%, signal=40%	HIBCH/PEX6/LMNB1/ALS2/GBA2/SETX/MTM1/PIK3R5/CIZ1/VPS13A/ITPR1/NOP56/KIF1C
GOBP_INTERLEUKIN_2_MEDIATED_SIGNALING_PATHWAY	GOBP_INTERLEUKIN_2_MEDIATED_SIGNALING_PATHWAY	GOBP_INTERLEUKIN_2_MEDIATED_SIGNALING_PATHWAY	6	0.659584	1.37478	0.101664	0.788678	0.766237	3577	tags=83%, list=31%, signal=57%	IL2RB/JAK3/IL2RA/IL2RG/PTPN2
HP_SHORT_THUMB	HP_SHORT_THUMB	HP_SHORT_THUMB	74	0.360999	1.37461	0.0486321	0.64128	0.623034	3064	tags=41%, list=27%, signal=30%	ADA2/VPS35L/FANCI/CHD7/LMNB2/NSD2/UBE2T/FGFRL1/BICRA/PCNT/FANCF/BCOR/PALB2/RAD51C/NIPBL/SUFU/KNSTRN/DHODH/FZD2/PSMD12/MAP3K7/HDAC8/RAD21/PIGG/LETM1/BRD4/SMC3/DHCR7/SLC26A2/ACVR1
GOMF_PROTEIN_KINASE_B_BINDING	GOMF_PROTEIN_KINASE_B_BINDING	GOMF_PROTEIN_KINASE_B_BINDING	10	0.576027	1.3745	0.110694	0.802107	0.779285	3189	tags=40%, list=28%, signal=29%	TRAF6/BCL10/PDE3B/CCDC88A
GOMF_HYDROLASE_ACTIVITY_ACTING_ON_ACID_ANHYDRIDES	GOMF_HYDROLASE_ACTIVITY_ACTING_ON_ACID_ANHYDRIDES	GOMF_HYDROLASE_ACTIVITY_ACTING_ON_ACID_ANHYDRIDES	477	0.284152	1.37441	0.00133902	0.0844425	0.0820399	3043	tags=31%, list=26%, signal=24%	ATP5F1C/ATP5F1A/MTREX/RFC4/SMARCAD1/RGS9/ATAD2/FBH1/TUBG1/CHD7/RFC1/TMEM250/DDX60L/TRIM23/PRUNE1/FIGNL1/EFL1/GTPBP10/CRACR2A/RAB39A/GBP5/DDX58/GNAL/LRRK2/RUVBL1/MCM4/RFC5/CLPX/DHX33/MCM9/RHOBTB1/AFG1L/PEX6/GFM2/ATAD5/KIFC1/MYO18A/CHD8/CCT3/ERCC3/RECQL5/GIMAP7/KIF3A/HLTF/DOLPP1/CLPB/C10orf88/NUDT15/KATNAL1/ENTPD7/GSPT2/COQ8B/MTIF2/NUBP1/PSMC2/LSG1/ENPP1/DNM1L/ARL1/RABL3/DRG2/SRPRA/RSF1/KIF17/TUBD1…
GOCC_H3_HISTONE_ACETYLTRANSFERASE_COMPLEX	GOCC_H3_HISTONE_ACETYLTRANSFERASE_COMPLEX	GOCC_H3_HISTONE_ACETYLTRANSFERASE_COMPLEX	10	0.575904	1.3742	0.110694	0.802107	0.779285	3344	tags=60%, list=29%, signal=43%	BRPF3/BRD1/BRPF1/KAT7/KAT6B/KAT6A
HP_INCREASED_SENSITIVITY_TO_IONIZING_RADIATION	HP_INCREASED_SENSITIVITY_TO_IONIZING_RADIATION	HP_INCREASED_SENSITIVITY_TO_IONIZING_RADIATION	12	0.542735	1.37418	0.10687	0.79337	0.770796	1960	tags=42%, list=17%, signal=35%	MRE11/PIK3CA/SMO/SUFU/TRAF7
GOCC_ENDOPLASMIC_RETICULUM_TUBULAR_NETWORK	GOCC_ENDOPLASMIC_RETICULUM_TUBULAR_NETWORK	GOCC_ENDOPLASMIC_RETICULUM_TUBULAR_NETWORK	18	0.494044	1.37354	0.111753	0.80594	0.783009	2434	tags=33%, list=21%, signal=26%	LNPK/ZFYVE27/STIMATE/C2CD2L/ARV1/KPNB1
HP_DOUBLE_AORTIC_ARCH	HP_DOUBLE_AORTIC_ARCH	HP_DOUBLE_AORTIC_ARCH	2	0.885337	1.37347	0.0529301	0.661379	0.642561	1322	tags=100%, list=11%, signal=89%	ESS2/DGCR8
HP_RIGHT_AORTIC_ARCH_WITH_MIRROR_IMAGE_BRANCHING	HP_RIGHT_AORTIC_ARCH_WITH_MIRROR_IMAGE_BRANCHING	HP_RIGHT_AORTIC_ARCH_WITH_MIRROR_IMAGE_BRANCHING	2	0.885337	1.37347	0.0529301	0.661379	0.642561	1322	tags=100%, list=11%, signal=89%	ESS2/DGCR8
HP_UNILATERAL_PRIMARY_PULMONARY_DYSGENESIS	HP_UNILATERAL_PRIMARY_PULMONARY_DYSGENESIS	HP_UNILATERAL_PRIMARY_PULMONARY_DYSGENESIS	2	0.885337	1.37347	0.0529301	0.661379	0.642561	1322	tags=100%, list=11%, signal=89%	ESS2/DGCR8
HP_FINE_HAIR	HP_FINE_HAIR	HP_FINE_HAIR	46	0.395789	1.37301	0.055102	0.664398	0.645494	3281	tags=46%, list=28%, signal=33%	GATAD2B/SMARCAL1/NSD1/PCNT/WDR35/SATB2/SUZ12/GJB2/NBAS/ERCC2/IFT122/SMAD4/KRAS/TTC37/GNPTAB/NSUN2/BRAF/CBL/PYCR1/RLIM/KAT6B
HP_ERYTHEMA_NODOSUM	HP_ERYTHEMA_NODOSUM	HP_ERYTHEMA_NODOSUM	4	0.745756	1.37275	0.0988806	0.788485	0.766051	1370	tags=50%, list=12%, signal=44%	ADA2/LRBA
HP_WEIGHT_LOSS	HP_WEIGHT_LOSS	HP_WEIGHT_LOSS	199	0.310189	1.37223	0.0128706	0.332736	0.323269	3212	tags=32%, list=28%, signal=24%	SELENON/FANCI/MAP3K20/FANCL/TRIM37/EHHADH/P4HA2/UBE2T/ERCC4/LRRK2/CDKN2C/CDH23/SUCLA2/ERBB3/PCNT/MEFV/ERCC3/IL2RB/FIP1L1/FANCG/FANCF/BCOR/ALS2/BCL10/CIITA/PALB2/MEN1/FANCB/MSH6/RAD51C/FAN1/RABL3/PIK3CA/LPIN2/SMO/CDC73/HLCS/SLC9A6/ERCC2/IL2RA/HTT/SMAD4/SCNN1A/KRAS/GNPTAB/CD244/REST/NBN/CENPE/FOXP1/NAB2/IKZF1/PTPN22/EIF4G1/DCTN1/NUMA1/ATP7A/BAP1/ATRX/PMS2/CENPJ/CCND1/CBL/VPS35
GOMF_HISTONE_H3_TRI_DI_MONOMETHYL_LYSINE_4_DEMETHYLASE_ACTIVITY	GOMF_HISTONE_H3_TRI_DI_MONOMETHYL_LYSINE_4_DEMETHYLASE_ACTIVITY	GOMF_HISTONE_H3_TRI_DI_MONOMETHYL_LYSINE_4_DEMETHYLASE_ACTIVITY	6	0.658361	1.37223	0.103512	0.789319	0.766861	2800	tags=67%, list=24%, signal=50%	KDM5B/RIOX1/KDM5D/KDM5A
HP_LARGE_SELLA_TURCICA	HP_LARGE_SELLA_TURCICA	HP_LARGE_SELLA_TURCICA	4	0.745372	1.37205	0.0988806	0.788485	0.766051	2395	tags=75%, list=21%, signal=59%	PCNT/GLB1/GNPTAB
GOCC_DNA_REPLICATION_PREINITIATION_COMPLEX	GOCC_DNA_REPLICATION_PREINITIATION_COMPLEX	GOCC_DNA_REPLICATION_PREINITIATION_COMPLEX	8	0.610549	1.37146	0.101103	0.788485	0.766051	2384	tags=50%, list=21%, signal=40%	GINS2/MCM4/GINS4/MCM6
HP_PREMATURE_OVARIAN_INSUFFICIENCY	HP_PREMATURE_OVARIAN_INSUFFICIENCY	HP_PREMATURE_OVARIAN_INSUFFICIENCY	43	0.401573	1.37115	0.0641283	0.68842	0.668832	2971	tags=44%, list=26%, signal=33%	PMM2/IQCB1/CDH23/TRAF3IP1/PRKCD/ANAPC1/POLR3H/EIF2B3/TTI2/AARS2/USP8/PSMC3IP/NBN/SPIDR/INVS/MRPS22/ERAL1/CEP290/FMR1
GOBP_MEIOTIC_CHROMOSOME_SEGREGATION	GOBP_MEIOTIC_CHROMOSOME_SEGREGATION	GOBP_MEIOTIC_CHROMOSOME_SEGREGATION	35	0.421364	1.3704	0.0737864	0.721212	0.700691	3515	tags=46%, list=31%, signal=32%	CENPX/MRE11/ERCC4/ZCWPW1/RMI1/SGO2/RAD51C/EHMT2/PSMC3IP/ESPL1/RAD21/CHFR/PTTG1/ACTR3/BUB1B/SMC2
GOBP_REGULATION_OF_GUANYL_NUCLEOTIDE_EXCHANGE_FACTOR_ACTIVITY	GOBP_REGULATION_OF_GUANYL_NUCLEOTIDE_EXCHANGE_FACTOR_ACTIVITY	GOBP_REGULATION_OF_GUANYL_NUCLEOTIDE_EXCHANGE_FACTOR_ACTIVITY	3	0.810767	1.37037	0.0842697	0.755763	0.734259	1356	tags=67%, list=12%, signal=59%	RIPOR2/EIF2S1
HP_GASTRIC_ULCER	HP_GASTRIC_ULCER	HP_GASTRIC_ULCER	5	0.697125	1.37028	0.107807	0.79337	0.770796	1930	tags=60%, list=17%, signal=50%	PLA2G4A/WFS1/ARID1B
GOBP_NEGATIVE_REGULATION_OF_PROTEIN_KINASE_B_SIGNALING	GOBP_NEGATIVE_REGULATION_OF_PROTEIN_KINASE_B_SIGNALING	GOBP_NEGATIVE_REGULATION_OF_PROTEIN_KINASE_B_SIGNALING	27	0.442409	1.37015	0.0842912	0.755763	0.734259	537	tags=11%, list=5%, signal=11%	RACK1/NOP53/PPARA
GOMF_BASAL_TRANSCRIPTION_MACHINERY_BINDING	GOMF_BASAL_TRANSCRIPTION_MACHINERY_BINDING	GOMF_BASAL_TRANSCRIPTION_MACHINERY_BINDING	54	0.382258	1.36973	0.0534979	0.661379	0.642561	3373	tags=39%, list=29%, signal=28%	RTRAF/SCAF1/ERCC4/RUVBL1/RECQL5/WDR43/LEO1/CDC73/TAF1/ERCC1/RPRD1A/ELP4/NOP58/AGO1/RUVBL2/BRD4/DHX9/GTF2F1/RPRD1B/URI1/CTR9
GOCC_BBSOME	GOCC_BBSOME	GOCC_BBSOME	6	0.656931	1.36925	0.107209	0.79337	0.770796	3494	tags=83%, list=30%, signal=58%	BBS9/BBS7/BBS4/BBS2/TTC8
GOBP_NEGATIVE_REGULATION_OF_GUANYL_NUCLEOTIDE_EXCHANGE_FACTOR_ACTIVITY	GOBP_NEGATIVE_REGULATION_OF_GUANYL_NUCLEOTIDE_EXCHANGE_FACTOR_ACTIVITY	GOBP_NEGATIVE_REGULATION_OF_GUANYL_NUCLEOTIDE_EXCHANGE_FACTOR_ACTIVITY	2	0.882384	1.36889	0.0529301	0.661379	0.642561	1356	tags=100%, list=12%, signal=88%	RIPOR2/EIF2S1
HP_PROGRESSIVE_CEREBELLAR_ATAXIA	HP_PROGRESSIVE_CEREBELLAR_ATAXIA	HP_PROGRESSIVE_CEREBELLAR_ATAXIA	66	0.367726	1.36879	0.0475268	0.637867	0.619718	3213	tags=36%, list=28%, signal=26%	COQ8A/RFC1/KCTD7/PEX6/SACS/MSTO1/CLCN4/LIPT1/NDUFAF2/WFS1/PDHA1/MARS2/HTT/GBA2/ECHS1/ANO10/VPS41/NDUFV2/MVK/TTBK2/VCP/NDUFS1/NDUFS2/NDUFS3
HP_LOWER_LIMB_SPASTICITY	HP_LOWER_LIMB_SPASTICITY	HP_LOWER_LIMB_SPASTICITY	155	0.317897	1.36869	0.0134083	0.339646	0.329982	3127	tags=32%, list=27%, signal=24%	SPART/WASHC5/MRE11/GATAD2B/SELENOI/ERCC4/GFM2/SACS/NIPA1/ZFYVE27/STXBP1/CLCN4/LIPT1/BCOR/NDUFAF2/SATB2/ALS2/BTD/TOE1/DNM1L/DSTYK/CCT5/PDHA1/ERCC1/FARS2/SPAST/TECPR2/AP4E1/USP8/RARS2/SAMHD1/AIFM1/PDHX/GBA2/ALDH18A1/ENTPD1/SETX/KIDINS220/ECHS1/ERCC8/VPS41/SYNE1/C19orf12/CAPN1/NDUFV2/ATRX/VPS37A/VCP/NDUFS1/NDUFS2
GOBP_NEGATIVE_REGULATION_OF_STRIATED_MUSCLE_CONTRACTION	GOBP_NEGATIVE_REGULATION_OF_STRIATED_MUSCLE_CONTRACTION	GOBP_NEGATIVE_REGULATION_OF_STRIATED_MUSCLE_CONTRACTION	5	0.69625	1.36856	0.107807	0.79337	0.770796	115	tags=20%, list=1%, signal=20%	GRK2
HP_ABNORMAL_NIPPLE_MORPHOLOGY	HP_ABNORMAL_NIPPLE_MORPHOLOGY	HP_ABNORMAL_NIPPLE_MORPHOLOGY	147	0.321808	1.36788	0.0139262	0.345793	0.335954	4149	tags=44%, list=36%, signal=28%	WASHC5/CHD7/PMM2/TOGARAM1/KIAA0586/PPP2R5D/NSD2/TRRAP/GNE/BICRA/ERCC3/COG1/PIGN/EDA/CPT2/ALG11/COG7/RNF216/NIPBL/KNSTRN/RRAS/DHODH/ARHGAP31/ERCC2/TRAF7/KANSL1/HDAC4/KRAS/ARHGEF2/GNPTAB/RNF113A/GRIP1/HDAC8/RAD21/PIGG/SOS2/LETM1/SOS1/SMARCA2/BRD4/BRAF/SMC3/DHCR7/INTU/ADNP/AMMECR1/CBL/CSPP1/PGAP2/KAT6A/PTPN11/SMC1A/UBR1/PGAP3/NECTIN1/UBE2A/IBA57/TNRC6B/HS6ST1/MDH2/RFT1/ARCN1/DOLK/ACOX1
HP_ASYMMETRY_OF_THE_THORAX	HP_ASYMMETRY_OF_THE_THORAX	HP_ASYMMETRY_OF_THE_THORAX	6	0.656248	1.36782	0.107209	0.79337	0.770796	71	tags=17%, list=1%, signal=17%	MESD
GOBP_CENTRAL_NERVOUS_SYSTEM_NEURON_DIFFERENTIATION	GOBP_CENTRAL_NERVOUS_SYSTEM_NEURON_DIFFERENTIATION	GOBP_CENTRAL_NERVOUS_SYSTEM_NEURON_DIFFERENTIATION	58	0.375694	1.36744	0.0537394	0.661379	0.642561	3019	tags=33%, list=26%, signal=24%	TTC21B/C21orf91/TULP3/ELAVL4/ABT1/EPHB6/SCYL3/SATB2/PEX5/SMO/SUFU/EPHB2/GBA2/DISC1/SOX4/RORA/HERC1/ATP7A/OGDH
HP_BILATERAL_MICROPHTHALMOS	HP_BILATERAL_MICROPHTHALMOS	HP_BILATERAL_MICROPHTHALMOS	14	0.521579	1.36744	0.11583	0.813131	0.789995	2895	tags=50%, list=25%, signal=37%	ERCC3/ERCC1/RTTN/ERCC2/FAM111A/RNF113A/CAPN15
HP_PERIVENTRICULAR_NODULAR_HETEROTOPIA	HP_PERIVENTRICULAR_NODULAR_HETEROTOPIA	HP_PERIVENTRICULAR_NODULAR_HETEROTOPIA	9	0.595319	1.36725	0.120075	0.820674	0.797323	137	tags=11%, list=1%, signal=11%	VPS35L
HP_ABNORMALITY_OF_LONG_BONE_MORPHOLOGY	HP_ABNORMALITY_OF_LONG_BONE_MORPHOLOGY	HP_ABNORMALITY_OF_LONG_BONE_MORPHOLOGY	477	0.282632	1.36705	0.00155616	0.0927051	0.0900674	3271	tags=31%, list=28%, signal=23%	BUD23/SPART/CCDC32/TENT5A/VPS35L/EXOC6B/METTL27/OTUD6B/NEPRO/CCNQ/FANCI/WRAP53/CHD7/FANCL/TTC21B/TRIM37/PEX11B/IFT81/GATAD2B/KIAA0586/CDC6/NSD2/EFL1/EHHADH/PEX12/UBE2T/VPS13B/IQCB1/FGFRL1/ERCC4/PUS7/ORC6/SLC35D1/POC1A/TRAF3IP1/PEX6/CTCF/SMARCAL1/DKC1/BICRA/MYSM1/ANAPC1/POLR3A/NSD1/PCNT/STXBP1/NMNAT1/WDR35/CSGALNACT1/FANCG/NXN/COG1/FANCF/BCOR/SATB2/SUZ12/LMBR1/PALB2/POLR1A/TRAPPC4/FANCB/PCYT1A/ENP…
HP_EEG_WITH_FOCAL_SPIKES	HP_EEG_WITH_FOCAL_SPIKES	HP_EEG_WITH_FOCAL_SPIKES	14	0.521363	1.36687	0.11583	0.813131	0.789995	2695	tags=43%, list=23%, signal=33%	AKT3/CLCN4/PIK3CA/CABP4/PDHA1/PIGG
GOBP_REGULATION_OF_TRANSCRIPTION_OF_NUCLEOLAR_LARGE_RRNA_BY_RNA_POLYMERASE_I	GOBP_REGULATION_OF_TRANSCRIPTION_OF_NUCLEOLAR_LARGE_RRNA_BY_RNA_POLYMERASE_I	GOBP_REGULATION_OF_TRANSCRIPTION_OF_NUCLEOLAR_LARGE_RRNA_BY_RNA_POLYMERASE_I	10	0.57278	1.36675	0.11257	0.806398	0.783453	4025	tags=70%, list=35%, signal=46%	NOP53/IPPK/MTOR/PWP1/DEDD/NCL/NOL11
GOMF_NUCLEOSIDE_TRIPHOSPHATE_DIPHOSPHATASE_ACTIVITY	GOMF_NUCLEOSIDE_TRIPHOSPHATE_DIPHOSPHATASE_ACTIVITY	GOMF_NUCLEOSIDE_TRIPHOSPHATE_DIPHOSPHATASE_ACTIVITY	8	0.608441	1.36672	0.102941	0.788678	0.766237	3236	tags=62%, list=28%, signal=45%	NUDT15/ENPP1/DCTPP1/DHX9/ITPA
GOBP_ADULT_HEART_DEVELOPMENT	GOBP_ADULT_HEART_DEVELOPMENT	GOBP_ADULT_HEART_DEVELOPMENT	3	0.808506	1.36655	0.0861423	0.761952	0.740273	1183	tags=67%, list=10%, signal=60%	CHD7/MNAT1
GOBP_DETOXIFICATION_OF_NITROGEN_COMPOUND	GOBP_DETOXIFICATION_OF_NITROGEN_COMPOUND	GOBP_DETOXIFICATION_OF_NITROGEN_COMPOUND	3	0.808474	1.36649	0.0861423	0.761952	0.740273	1374	tags=67%, list=12%, signal=59%	GSTM1/GSTM2
GOBP_PRE_MIRNA_PROCESSING	GOBP_PRE_MIRNA_PROCESSING	GOBP_PRE_MIRNA_PROCESSING	11	0.553448	1.36622	0.118095	0.818792	0.795495	150	tags=18%, list=1%, signal=18%	TUT7/TUT4
GOBP_REPLICATION_BORN_DOUBLE_STRAND_BREAK_REPAIR_VIA_SISTER_CHROMATID_EXCHANGE	GOBP_REPLICATION_BORN_DOUBLE_STRAND_BREAK_REPAIR_VIA_SISTER_CHROMATID_EXCHANGE	GOBP_REPLICATION_BORN_DOUBLE_STRAND_BREAK_REPAIR_VIA_SISTER_CHROMATID_EXCHANGE	6	0.655402	1.36606	0.109057	0.797144	0.774463	2553	tags=67%, list=22%, signal=52%	RECQL5/FANCB/NIPBL/RAD21
HP_PATELLAR_APLASIA	HP_PATELLAR_APLASIA	HP_PATELLAR_APLASIA	12	0.539465	1.3659	0.118321	0.818792	0.795495	1256	tags=42%, list=11%, signal=37%	CDC6/ORC6/ANAPC1/STXBP1/LMBR1
GOBP_CRANIAL_NERVE_FORMATION	GOBP_CRANIAL_NERVE_FORMATION	GOBP_CRANIAL_NERVE_FORMATION	2	0.880307	1.36567	0.0586011	0.671007	0.651915	514	tags=50%, list=4%, signal=48%	TIFAB
GOBP_VESTIBULOCOCHLEAR_NERVE_FORMATION	GOBP_VESTIBULOCOCHLEAR_NERVE_FORMATION	GOBP_VESTIBULOCOCHLEAR_NERVE_FORMATION	2	0.880307	1.36567	0.0586011	0.671007	0.651915	514	tags=50%, list=4%, signal=48%	TIFAB
GOBP_AMELOGENESIS	GOBP_AMELOGENESIS	GOBP_AMELOGENESIS	11	0.553217	1.36565	0.118095	0.818792	0.795495	537	tags=18%, list=5%, signal=17%	SLC24A4/PPARA
HP_CRANIOFACIAL_ASYMMETRY	HP_CRANIOFACIAL_ASYMMETRY	HP_CRANIOFACIAL_ASYMMETRY	5	0.694714	1.36554	0.107807	0.79337	0.770796	500	tags=40%, list=4%, signal=38%	NSD2/FGFRL1
GOBP_DNA_MODIFICATION	GOBP_DNA_MODIFICATION	GOBP_DNA_MODIFICATION	71	0.360718	1.36541	0.0536726	0.661379	0.642561	2157	tags=28%, list=19%, signal=23%	ALKBH1/HEMK1/APOBEC3G/KMT2A/PRMT5/CTCF/ALKBH4/UNG/HELLS/N6AMT1/PIK3CA/MTRR/EXOSC3/EXOSC5/MBD4/ALKBH3/PARP2/EHMT1/FTO/EHMT2
GOCC_PERIKARYON	GOCC_PERIKARYON	GOCC_PERIKARYON	56	0.37801	1.36532	0.0534979	0.661379	0.642561	2971	tags=41%, list=26%, signal=31%	RACK1/MYO1D/LRRK2/SMN2/BGLAP/FCHSD1/ELAVL4/CCR2/PI4K2A/TIAM2/CHRNA10/BRD1/KLHL24/NEURL1/SMN1/SYT11/RUFY3/GRIP1/FZD5/G3BP1/SHTN1/ATP7A/FMR1
GOCC_REPLISOME	GOCC_REPLISOME	GOCC_REPLISOME	12	0.539228	1.36531	0.118321	0.818792	0.795495	1550	tags=33%, list=13%, signal=29%	POLD1/POLD3/PCNA/POLD2
HP_ABNORMAL_PLATELET_AGGREGATION	HP_ABNORMAL_PLATELET_AGGREGATION	HP_ABNORMAL_PLATELET_AGGREGATION	14	0.520693	1.36512	0.11583	0.813131	0.789995	2053	tags=36%, list=18%, signal=29%	GUCY1A1/PLA2G4A/BLOC1S5/DTNBP1/EPHB2
HP_CUTANEOUS_PHOTOSENSITIVITY	HP_CUTANEOUS_PHOTOSENSITIVITY	HP_CUTANEOUS_PHOTOSENSITIVITY	57	0.375523	1.36486	0.0554885	0.664619	0.645709	3003	tags=37%, list=26%, signal=27%	CYBC1/ERCC4/CLPX/XPC/PCNA/EPM2A/ERCC3/XPA/ERCC1/ERCC2/SAMHD1/RNF113A/NBN/FECH/POLH/ERCC8/PTPN22/NSUN2/DHCR7/MVK/NCF4
GOBP_ORGANELLE_FISSION	GOBP_ORGANELLE_FISSION	GOBP_ORGANELLE_FISSION	304	0.294354	1.36457	0.00465202	0.19146	0.186012	3582	tags=38%, list=31%, signal=27%	CENPX/WASHC5/MRE11/ABRAXAS2/RAD51AP1/MARF1/TENT4A/TUBG1/ABRAXAS1/NCAPD2/CEP85/TOGARAM1/PEX11B/FIGNL1/CDC6/MAD2L1/ERCC4/PIBF1/LRRK2/CENPF/KLHL22/SLF2/PRMT5/MTFR2/ZCWPW1/PHF13/RMI1/FBXO5/NDE1/KIFC1/ANAPC1/CCDC61/UBXN2B/ANKLE2/SGO2/UBR2/TMCC1/RAD51C/DNM1L/CDK13/LCMT1/AKAP8/CDC25B/NUDC/MIEF1/NIPBL/DYNC1LI1/PCID2/KNSTRN/TOM1L2/IK/BAZ1B/SPAST/KLHDC3/PGAM5/AURKC/GDAP1/EHMT2/TNKS/SMC5/VPS4B/CDC14A/NSFL1C…
GOBP_POSITIVE_REGULATION_OF_OPSONIZATION	GOBP_POSITIVE_REGULATION_OF_OPSONIZATION	GOBP_POSITIVE_REGULATION_OF_OPSONIZATION	2	0.879517	1.36444	0.0586011	0.671007	0.651915	1389	tags=100%, list=12%, signal=88%	MYO18A/FCN1
HP_RECURRENT_ABSCESS_FORMATION	HP_RECURRENT_ABSCESS_FORMATION	HP_RECURRENT_ABSCESS_FORMATION	12	0.538765	1.36413	0.122137	0.827827	0.804273	3798	tags=58%, list=33%, signal=39%	CD3D/CD3E/SP110/AP3B1/TTC7A/UBE2A/SYK
GOBP_PROTEIN_LOCALIZATION_TO_CHROMOSOME_TELOMERIC_REGION	GOBP_PROTEIN_LOCALIZATION_TO_CHROMOSOME_TELOMERIC_REGION	GOBP_PROTEIN_LOCALIZATION_TO_CHROMOSOME_TELOMERIC_REGION	26	0.443403	1.36376	0.0833333	0.751646	0.730259	4392	tags=62%, list=38%, signal=38%	WRAP53/ACD/DKC1/CCT3/CCT5/XRCC5/TNKS/CCT2/CCT6A/ATRX/CCT7/GNL3L/CCT4/POT1/TERF1/TCP1
HP_EEG_WITH_FOCAL_EPILEPTIFORM_DISCHARGES	HP_EEG_WITH_FOCAL_EPILEPTIFORM_DISCHARGES	HP_EEG_WITH_FOCAL_EPILEPTIFORM_DISCHARGES	94	0.339535	1.36353	0.0302628	0.511921	0.497355	2818	tags=23%, list=24%, signal=18%	WASHC4/PLPBP/KDM5B/B3GALNT2/KCTD7/MED23/AKT3/STXBP1/CLCN4/TTC5/C12orf4/PIK3CA/CABP4/DNM1/PDHA1/ALDH7A1/KANSL1/MYD88/FBXO31/NSUN2/PIGG/EDC3
HP_CUTIS_MARMORATA	HP_CUTIS_MARMORATA	HP_CUTIS_MARMORATA	51	0.383495	1.36348	0.0588235	0.671007	0.651915	3555	tags=51%, list=31%, signal=35%	ADA2/GUCY1A1/AKT3/PIK3CA/NIPBL/ARHGAP31/ARID1B/FTO/SAMHD1/NOTCH1/ABL1/SMAD4/RNF113A/MYD88/HDAC8/RAD21/NSUN2/STAG1/BRD4/SMC3/DHCR7/MYLK/PRKG1/SMC1A/TGFBR1/POLA1
GOBP_PROTEIN_LOCALIZATION_TO_ENDOPLASMIC_RETICULUM_EXIT_SITE	GOBP_PROTEIN_LOCALIZATION_TO_ENDOPLASMIC_RETICULUM_EXIT_SITE	GOBP_PROTEIN_LOCALIZATION_TO_ENDOPLASMIC_RETICULUM_EXIT_SITE	5	0.693559	1.36327	0.107807	0.79337	0.770796	2438	tags=60%, list=21%, signal=47%	LRRK2/MIA3/SEC16A
GOBP_REGULATION_OF_TELOMERE_MAINTENANCE_VIA_TELOMERE_LENGTHENING	GOBP_REGULATION_OF_TELOMERE_MAINTENANCE_VIA_TELOMERE_LENGTHENING	GOBP_REGULATION_OF_TELOMERE_MAINTENANCE_VIA_TELOMERE_LENGTHENING	50	0.383668	1.36327	0.0549898	0.664398	0.645494	2435	tags=32%, list=21%, signal=25%	TENT4B/TEN1/ACD/ERCC4/STN1/DKC1/CCT3/MAP3K4/XRN1/CCT5/XRCC5/TNKS/MAP2K7/CCT2/CTC1/CCT6A
GOMF_S_METHYLTRANSFERASE_ACTIVITY	GOMF_S_METHYLTRANSFERASE_ACTIVITY	GOMF_S_METHYLTRANSFERASE_ACTIVITY	4	0.740571	1.36321	0.104478	0.789319	0.766861	1916	tags=50%, list=17%, signal=42%	KMT2A/MTR
HP_INTERMITTENT_EPISODES_OF_RESPIRATORY_INSUFFICIENCY_DUE_TO_MUSCLE_WEAKNESS	HP_INTERMITTENT_EPISODES_OF_RESPIRATORY_INSUFFICIENCY_DUE_TO_MUSCLE_WEAKNESS	HP_INTERMITTENT_EPISODES_OF_RESPIRATORY_INSUFFICIENCY_DUE_TO_MUSCLE_WEAKNESS	4	0.740345	1.36279	0.104478	0.789319	0.766861	1220	tags=50%, list=11%, signal=45%	SELENON/AGRN
GOBP_FEMALE_MEIOSIS_I	GOBP_FEMALE_MEIOSIS_I	GOBP_FEMALE_MEIOSIS_I	5	0.693111	1.36239	0.107807	0.79337	0.770796	1498	tags=40%, list=13%, signal=35%	FBXO5/CDC25B
GOCC_MICROTUBULE_ORGANIZING_CENTER_ATTACHMENT_SITE	GOCC_MICROTUBULE_ORGANIZING_CENTER_ATTACHMENT_SITE	GOCC_MICROTUBULE_ORGANIZING_CENTER_ATTACHMENT_SITE	6	0.653629	1.36236	0.109057	0.797144	0.774463	625	tags=33%, list=5%, signal=32%	CLMN/SYNE2
GOBP_MOTOR_NEURON_APOPTOTIC_PROCESS	GOBP_MOTOR_NEURON_APOPTOTIC_PROCESS	GOBP_MOTOR_NEURON_APOPTOTIC_PROCESS	5	0.692962	1.3621	0.107807	0.79337	0.770796	1165	tags=40%, list=10%, signal=36%	MAP3K12/FADD
HP_APLASTIC_HYPOPLASTIC_TOENAIL	HP_APLASTIC_HYPOPLASTIC_TOENAIL	HP_APLASTIC_HYPOPLASTIC_TOENAIL	70	0.361709	1.3619	0.0484273	0.640675	0.622446	2881	tags=34%, list=25%, signal=26%	BUD23/METTL27/WRAP53/PPP2R5D/SLC35D1/DKC1/NSD1/SUZ12/SMARCC2/CPT2/ARID2/GJB2/BAZ1B/ARHGAP31/ARID1B/NOTCH1/RFC2/CTC1/SOX4/USB1/NSUN2/CRKL/DPF2/SMARCA2
HP_ABNORMAL_LOWER_LIMB_BONE_MORPHOLOGY	HP_ABNORMAL_LOWER_LIMB_BONE_MORPHOLOGY	HP_ABNORMAL_LOWER_LIMB_BONE_MORPHOLOGY	470	0.281701	1.36172	0.00251928	0.128714	0.125052	3007	tags=30%, list=26%, signal=23%	UFD1/SPART/CCDC32/TENT5A/VPS35L/EXOC6B/CPLANE1/NEPRO/FANCI/CHD7/FANCL/LMNB2/PHF6/TTC21B/RXYLT1/KIAA0586/CDC6/NSD2/EFL1/B3GALNT2/UBE2T/VPS13B/FGFRL1/ERCC4/EPB41L1/PIBF1/TRRAP/PUS7/SEC24C/PDE6D/ORC6/SLC35D1/POC1A/KMT2A/TRAF3IP1/GFM2/CTCF/NUP88/SMARCAL1/ARMC9/ANAPC1/POLR3A/PCNT/STXBP1/IL2RB/WDR35/CSGALNACT1/FANCG/NXN/COG1/FANCF/BBS9/PIGN/SATB2/LMBR1/PALB2/FUCA1/POLR1A/TRAPPC4/FANCB/IFT74/POMT2/PCYT1…
HP_CONSTRICTION_OF_PERIPHERAL_VISUAL_FIELD	HP_CONSTRICTION_OF_PERIPHERAL_VISUAL_FIELD	HP_CONSTRICTION_OF_PERIPHERAL_VISUAL_FIELD	55	0.37809	1.36123	0.0735364	0.721193	0.700673	3565	tags=38%, list=31%, signal=26%	IDH3A/PEX11B/PEX12/PEX6/CDHR1/POC1B/RDH5/PEX5/PEX2/DLAT/ARL3/CWC27/LCA5/RP9/KIF3B/HK1/BBS2/FAM161A/PDE6G/TIMM8A/PRPF31
GOBP_POSITIVE_REGULATION_OF_TRANSCRIPTION_BY_RNA_POLYMERASE_III	GOBP_POSITIVE_REGULATION_OF_TRANSCRIPTION_BY_RNA_POLYMERASE_III	GOBP_POSITIVE_REGULATION_OF_TRANSCRIPTION_BY_RNA_POLYMERASE_III	16	0.499209	1.36117	0.108007	0.79337	0.770796	5277	tags=81%, list=46%, signal=44%	MYBBP1A/CHD8/MTOR/ICE1/BAZ1B/RPTOR/ZNF143/CEBPA/DDX21/SF3B1/ZC3H8/ICE2/ERCC6
GOBP_HOMOLOGOUS_RECOMBINATION	GOBP_HOMOLOGOUS_RECOMBINATION	GOBP_HOMOLOGOUS_RECOMBINATION	26	0.442504	1.36099	0.0852713	0.75958	0.737968	2553	tags=38%, list=22%, signal=30%	CENPX/MRE11/RAD51AP1/ERCC4/RMI1/UBR2/RAD51C/KLHDC3/PSMC3IP/RAD21
HP_MOTOR_SEIZURE	HP_MOTOR_SEIZURE	HP_MOTOR_SEIZURE	226	0.301306	1.36066	0.00915756	0.279836	0.271874	3473	tags=31%, list=30%, signal=22%	WASHC4/SQOR/PLPBP/NDUFAF8/LNPK/KDM5B/HIBCH/B3GALNT2/KCTD7/EPB41L1/MED23/JRK/STRADA/SMARCAL1/NDE1/AKT3/NSD1/EXOC8/EPM2A/STXBP1/CLCN4/CUX1/TTC5/CDC40/C12orf4/CSNK2A1/BTD/RTN4IP1/DNM1L/PIK3CA/PIGM/CABP4/DNM1/PDHA1/KNSTRN/SLC9A6/ALDH7A1/MFSD8/TSEN15/EHMT1/KANSL1/DOCK8/GABRD/PTRH2/CACNB4/GLB1/GCDH/FBXO31/COG2/ACSF3/TANGO2/TSC2/NSUN2/EDC3/MT-ND3/SMARCA2/CLTC/HK1/DOCK7/DYRK1A/VPS53/TSC1/NDST1/DCPS/DYNC1…
GOCC_PHOTORECEPTOR_OUTER_SEGMENT_MEMBRANE	GOCC_PHOTORECEPTOR_OUTER_SEGMENT_MEMBRANE	GOCC_PHOTORECEPTOR_OUTER_SEGMENT_MEMBRANE	5	0.69198	1.36017	0.109665	0.798152	0.775442	3550	tags=100%, list=31%, signal=69%	CDHR1/PHLPP2/PDE6B/PDE6G/DHRS3
HP_APLASIA_HYPOPLASIA_OF_THE_LUNGS	HP_APLASIA_HYPOPLASIA_OF_THE_LUNGS	HP_APLASIA_HYPOPLASIA_OF_THE_LUNGS	81	0.349982	1.35994	0.0491517	0.645871	0.627494	3337	tags=41%, list=29%, signal=29%	ATP5F1A/TENT5A/TTC21B/IFT81/KIAA0586/NSD2/NUP88/WDR35/BCOR/TRIP4/PIGN/FANCB/SMO/FUZ/AARS2/GPKOW/MBTPS2/TRIP11/GRIP1/ETFDH/PIGG/INVS/LETM1/DHCR7/INTU/ETFA/SLC26A2/IFT80/RLIM/CSPP1/TCTN3/KAT6B/ACE
HP_EMBRYONAL_RENAL_NEOPLASM	HP_EMBRYONAL_RENAL_NEOPLASM	HP_EMBRYONAL_RENAL_NEOPLASM	27	0.439078	1.35984	0.0881226	0.764959	0.743193	3632	tags=48%, list=32%, signal=33%	TRIM37/NSD1/WWOX/PALB2/PIK3CA/CDC73/HDAC4/REST/BUB3/DICER1/CDKN1C/BUB1B/CEP57
GOCC_RNA_POLYMERASE_I_COMPLEX	GOCC_RNA_POLYMERASE_I_COMPLEX	GOCC_RNA_POLYMERASE_I_COMPLEX	10	0.569609	1.35918	0.114447	0.808656	0.785648	1673	tags=30%, list=15%, signal=26%	POLR1E/POLR1A/POLR1C
HP_APLASIA_HYPOPLASIA_OF_THE_EXTREMITIES	HP_APLASIA_HYPOPLASIA_OF_THE_EXTREMITIES	HP_APLASIA_HYPOPLASIA_OF_THE_EXTREMITIES	452	0.282254	1.35902	0.00314198	0.15107	0.146771	3348	tags=32%, list=29%, signal=24%	ADA2/SEM1/SPART/CCDC32/TENT5A/VPS35L/EXOC6B/NEPRO/CCNQ/FANCI/CHD7/FANCL/LMNB2/PHF6/TTC21B/IFT81/KIAA0586/CDC6/NSD2/UBE2T/VPS13B/FGFRL1/ERCC4/TRRAP/USP27X/PUS7/ORC6/SLC35D1/POC1A/KMT2A/TRAF3IP1/BICRA/FUT8/MYSM1/ANAPC1/POLR3A/PCNT/STXBP1/CLCN4/WDR35/CSGALNACT1/FANCG/NXN/COG1/FANCF/BCOR/PIGN/SATB2/EDA/LMBR1/SMARCC2/PALB2/MTOR/TRAPPC4/FANCB/FTSJ1/PCYT1A/RAD51C/PEX5/NHS/SF3B4/SMO/NIPBL/ARID2/ALG6/PPP2…
GOBP_RESPONSE_TO_INTERLEUKIN_2	GOBP_RESPONSE_TO_INTERLEUKIN_2	GOBP_RESPONSE_TO_INTERLEUKIN_2	7	0.623881	1.35898	0.122222	0.827827	0.804273	3577	tags=71%, list=31%, signal=49%	IL2RB/JAK3/IL2RA/IL2RG/PTPN2
GOBP_MEIOSIS_I_CELL_CYCLE_PROCESS	GOBP_MEIOSIS_I_CELL_CYCLE_PROCESS	GOBP_MEIOSIS_I_CELL_CYCLE_PROCESS	50	0.382452	1.35895	0.0549898	0.664398	0.645494	2882	tags=40%, list=25%, signal=30%	CENPX/MRE11/RAD51AP1/ERCC4/ZCWPW1/RMI1/FBXO5/SGO2/UBR2/MSH6/RAD51C/CDC25B/ERCC1/KLHDC3/EHMT2/PSMC3IP/ESPL1/RAD21/PTTG1/PSMD13
GOBP_PROTEASOME_ASSEMBLY	GOBP_PROTEASOME_ASSEMBLY	GOBP_PROTEASOME_ASSEMBLY	10	0.569484	1.35888	0.114447	0.808656	0.785648	206	tags=20%, list=2%, signal=20%	ECPAS/OTUD6B
GOBP_REGULATION_OF_PROTEASOMAL_UBIQUITIN_DEPENDENT_PROTEIN_CATABOLIC_PROCESS	GOBP_REGULATION_OF_PROTEASOMAL_UBIQUITIN_DEPENDENT_PROTEIN_CATABOLIC_PROCESS	GOBP_REGULATION_OF_PROTEASOMAL_UBIQUITIN_DEPENDENT_PROTEIN_CATABOLIC_PROCESS	107	0.333375	1.35886	0.0419945	0.593197	0.576319	4785	tags=51%, list=42%, signal=30%	RACK1/ELOB/NOP53/COP1/CDK2/LRRK2/DET1/BBS7/NUB1/AXIN1/TAF1/SOCS4/TRIM39/GLMN/FBXW8/FBXO22/SMARCC1/RCHY1/SH3RF1/SVIP/GNA12/PSMD10/UCHL5/MTM1/CHFR/VCP/UBE2K/PIAS1/XPO1/USP14/PRKN/BAG2/USP5/CEBPA/PARK7/USP7/UFL1/CBFA2T3/KEAP1/GSK3A/CCAR2/STYX/SIRT2/HFE/DAB2/AKT1/ANKIB1/BAG5/GCLC/HSP90AB1/DESI1/COMMD1/MKRN2/RNF19A/MAPK9
HP_ECTODERMAL_DYSPLASIA	HP_ECTODERMAL_DYSPLASIA	HP_ECTODERMAL_DYSPLASIA	13	0.525914	1.35823	0.11546	0.812803	0.789676	2325	tags=46%, list=20%, signal=37%	SMARCAD1/WDR35/EDA/IFT122/KANSL1/MBTPS2
GOCC_GROWTH_CONE_MEMBRANE	GOCC_GROWTH_CONE_MEMBRANE	GOCC_GROWTH_CONE_MEMBRANE	6	0.651576	1.35808	0.110906	0.802868	0.780024	1554	tags=50%, list=13%, signal=43%	ZFYVE27/EXOC4/LAMP5
HP_ABNORMAL_MONOCYTE_MORPHOLOGY	HP_ABNORMAL_MONOCYTE_MORPHOLOGY	HP_ABNORMAL_MONOCYTE_MORPHOLOGY	7	0.623458	1.35806	0.122222	0.827827	0.804273	4146	tags=86%, list=36%, signal=55%	SRP54/KRAS/DDX41/G6PC3/RAC2/WAS
HP_JOINT_HYPERMOBILITY	HP_JOINT_HYPERMOBILITY	HP_JOINT_HYPERMOBILITY	255	0.297907	1.35791	0.00814773	0.262677	0.255203	3205	tags=32%, list=28%, signal=24%	UFD1/BUD23/SPART/CCDC32/TENT5A/METTL27/OTUD6B/NEPRO/LMNB2/PHF6/TOGARAM1/CDC6/VPS13B/PUS7/SEC24C/ORC6/KMT2A/FKBP14/PYROXD1/GNE/POLR3A/NSD1/PCNT/MEFV/IL2RB/WDR35/ZNF341/CSGALNACT1/CSNK2A1/SATB2/SUZ12/TRAPPC4/ENPP1/CDK13/PIK3CA/FARSA/TAF1/SLC9A6/RRAS/BAZ1B/IL2RA/IFT122/KANSL1/HTT/RFC2/HDAC4/TGDS/KRAS/PSMD12/GTPBP2/MBTPS2/ANKRD17/ALDH18A1/TRIP11/ACTL6A/KDM6A/CENPE/PGM3/GORAB/PTPN22/NSUN2/XYLT1/RSPRY1…
HP_LEUKOPENIA	HP_LEUKOPENIA	HP_LEUKOPENIA	93	0.33845	1.35777	0.0576121	0.666258	0.647301	1433	tags=19%, list=12%, signal=17%	ADA2/FANCI/FANCL/EFL1/UBE2T/VPS13B/ERCC4/DKC1/MYSM1/FIP1L1/FANCG/FANCF/BCOR/ERCC6L2/VPS45/PALB2/FANCB/RAD51C
GOCC_CENTRIOLAR_SUBDISTAL_APPENDAGE	GOCC_CENTRIOLAR_SUBDISTAL_APPENDAGE	GOCC_CENTRIOLAR_SUBDISTAL_APPENDAGE	10	0.568985	1.35769	0.114447	0.808656	0.785648	2770	tags=60%, list=24%, signal=46%	CCDC61/CNTRL/CCDC68/CCDC120/KIF2A/DCTN1
GOCC_MITOCHONDRIAL_TRICARBOXYLIC_ACID_CYCLE_ENZYME_COMPLEX	GOCC_MITOCHONDRIAL_TRICARBOXYLIC_ACID_CYCLE_ENZYME_COMPLEX	GOCC_MITOCHONDRIAL_TRICARBOXYLIC_ACID_CYCLE_ENZYME_COMPLEX	10	0.568961	1.35764	0.114447	0.808656	0.785648	413	tags=20%, list=4%, signal=19%	IDH3A/DBT
HP_TYPE_1_FIBERS_RELATIVELY_SMALLER_THAN_TYPE_2_FIBERS	HP_TYPE_1_FIBERS_RELATIVELY_SMALLER_THAN_TYPE_2_FIBERS	HP_TYPE_1_FIBERS_RELATIVELY_SMALLER_THAN_TYPE_2_FIBERS	4	0.737521	1.35759	0.106343	0.79337	0.770796	111	tags=25%, list=1%, signal=25%	SELENON
GOBP_ENDOPLASMIC_RETICULUM_TUBULAR_NETWORK_ORGANIZATION	GOBP_ENDOPLASMIC_RETICULUM_TUBULAR_NETWORK_ORGANIZATION	GOBP_ENDOPLASMIC_RETICULUM_TUBULAR_NETWORK_ORGANIZATION	14	0.517744	1.35739	0.117761	0.818792	0.795495	1025	tags=14%, list=9%, signal=13%	LNPK/ZFYVE27
GOBP_REGULATION_OF_CENTROSOME_CYCLE	GOBP_REGULATION_OF_CENTROSOME_CYCLE	GOBP_REGULATION_OF_CENTROSOME_CYCLE	39	0.406732	1.35736	0.0812379	0.74699	0.725736	3319	tags=38%, list=29%, signal=27%	TRIM37/CEP295/CEP76/SASS6/MDM1/NUBP1/MCPH1/ROCK2/CEP131/VPS4B/GEN1/XRCC3/CHORDC1/CENPJ/XPO1
GOBP_MITOTIC_DNA_REPLICATION_CHECKPOINT_SIGNALING	GOBP_MITOTIC_DNA_REPLICATION_CHECKPOINT_SIGNALING	GOBP_MITOTIC_DNA_REPLICATION_CHECKPOINT_SIGNALING	7	0.62306	1.35719	0.122222	0.827827	0.804273	2354	tags=57%, list=20%, signal=45%	CDC6/CLSPN/ZNF830/NAE1
GOCC_NUCLEAR_MEMBRANE	GOCC_NUCLEAR_MEMBRANE	GOCC_NUCLEAR_MEMBRANE	220	0.301093	1.35718	0.0142135	0.348902	0.338975	3720	tags=34%, list=32%, signal=24%	ATP5MF/JPT1/ERBIN/TRAPPC2B/MACO1/TENT4A/LMNB2/TEPSIN/CLMN/MINDY3/GTF3C3/SYNE2/QSOX2/BRAP/RNF123/LMNB1/SMAD1/TMEM97/RBM15/MYOF/TXLNG/YEATS4/PLRG1/SCRN1/NUP50/SCAI/RETSAT/MRPS23/UTP18/ZNF383/THAP7/PAK1/CPNE1/SPAST/DCTN5/CEPT1/INTS5/NUP155/AEN/ABL1/TNKS/RAP1GAP2/TOR1AIP2/ANKRD17/KPNB1/SPIN1/PCM1/AHCTF1/SYNE1/DPY19L1/WDR3/TBC1D20/DNAJB14/TMEM109/INPP4A/PSEN2/DHCR7/TOR1A/TAF3/CCND1/TPR/TMC8/RB1CC1/XPO…
GOMF_PHOSPHATIDYLSERINE_FLIPPASE_ACTIVITY	GOMF_PHOSPHATIDYLSERINE_FLIPPASE_ACTIVITY	GOMF_PHOSPHATIDYLSERINE_FLIPPASE_ACTIVITY	3	0.802901	1.35707	0.093633	0.77354	0.751531	368	tags=33%, list=3%, signal=32%	ATP8A1
GOBP_TACHYKININ_RECEPTOR_SIGNALING_PATHWAY	GOBP_TACHYKININ_RECEPTOR_SIGNALING_PATHWAY	GOBP_TACHYKININ_RECEPTOR_SIGNALING_PATHWAY	2	0.87466	1.3569	0.0661626	0.694431	0.674672	115	tags=50%, list=1%, signal=50%	GRK2
HP_ABNORMALITY_OF_FEMUR_MORPHOLOGY	HP_ABNORMALITY_OF_FEMUR_MORPHOLOGY	HP_ABNORMALITY_OF_FEMUR_MORPHOLOGY	162	0.312852	1.35678	0.0238386	0.458785	0.445731	1441	tags=19%, list=13%, signal=16%	TENT5A/EXOC6B/NEPRO/FANCI/CHD7/FANCL/KIAA0586/CDC6/EFL1/UBE2T/ERCC4/ORC6/POC1A/TRAF3IP1/SMARCAL1/POLR3A/PCNT/STXBP1/CSGALNACT1/FANCG/COG1/FANCF/PALB2/FUCA1/POLR1A/FANCB/PCYT1A/ENPP1/RAD51C/PEX5
GOBP_REGULATION_OF_REMOVAL_OF_SUPEROXIDE_RADICALS	GOBP_REGULATION_OF_REMOVAL_OF_SUPEROXIDE_RADICALS	GOBP_REGULATION_OF_REMOVAL_OF_SUPEROXIDE_RADICALS	4	0.737066	1.35676	0.106343	0.79337	0.770796	614	tags=25%, list=5%, signal=24%	DHFR
HP_IMPAIRED_SMOOTH_PURSUIT	HP_IMPAIRED_SMOOTH_PURSUIT	HP_IMPAIRED_SMOOTH_PURSUIT	27	0.437954	1.35636	0.0881226	0.764959	0.743193	4649	tags=56%, list=40%, signal=33%	MRE11/RFC1/SACS/STXBP1/SYNE1/POLR3B/INPP5E/PLA2G6/TBCD/GNB1/ITPR1/NOP56/TMEM216/ATXN3/ATXN2
GOBP_DNA_ENDOREDUPLICATION	GOBP_DNA_ENDOREDUPLICATION	GOBP_DNA_ENDOREDUPLICATION	2	0.874218	1.35622	0.0661626	0.694431	0.674672	931	tags=50%, list=8%, signal=46%	FBXO5
GOCC_H4_HISTONE_ACETYLTRANSFERASE_COMPLEX	GOCC_H4_HISTONE_ACETYLTRANSFERASE_COMPLEX	GOCC_H4_HISTONE_ACETYLTRANSFERASE_COMPLEX	33	0.418763	1.35612	0.0870406	0.764051	0.742312	4283	tags=52%, list=37%, signal=32%	TRRAP/RUVBL1/YEATS4/KANSL3/KAT5/MBTD1/KANSL1/MLLT1/ACTL6A/VPS72/KAT8/RUVBL2/PHF20/MSL3/WDR5/KANSL1L/MCRS1
HP_OVARIAN_CARCINOMA	HP_OVARIAN_CARCINOMA	HP_OVARIAN_CARCINOMA	10	0.568258	1.35596	0.114447	0.808656	0.785648	2213	tags=60%, list=19%, signal=49%	PALB2/RAD51C/RABL3/SUFU/SMAD4/KRAS
GOCC_ELONGATOR_HOLOENZYME_COMPLEX	GOCC_ELONGATOR_HOLOENZYME_COMPLEX	GOCC_ELONGATOR_HOLOENZYME_COMPLEX	5	0.689718	1.35572	0.111524	0.805872	0.782942	1881	tags=40%, list=16%, signal=33%	ELP1/ELP4
HP_FETAL_DISTRESS	HP_FETAL_DISTRESS	HP_FETAL_DISTRESS	40	0.403197	1.35535	0.074364	0.723573	0.702985	3213	tags=32%, list=28%, signal=24%	PLPBP/NDUFAF8/CTCF/ABCB4/NDUFAF2/ENPP1/ALDH7A1/IKZF1/NDUFV2/MT-ND3/NDUFS1/NDUFS2/NDUFS3
GOCC_RIBONUCLEOPROTEIN_GRANULE	GOCC_RIBONUCLEOPROTEIN_GRANULE	GOCC_RIBONUCLEOPROTEIN_GRANULE	191	0.305261	1.35534	0.0139767	0.345907	0.336065	3688	tags=37%, list=32%, signal=25%	NBDY/MCRIP1/CNOT9/TUT4/MCRIP2/HENMT1/NYNRIN/SMN2/APOBEC3G/TRIM21/OGFOD1/LARP4/DCP1B/POLI/FASTKD3/BLNK/RPUSD3/EIF2S1/PSMC2/PAN3/XRN1/TIA1/RC3H1/BARD1/ROCK2/SMN1/CKAP4/RPTOR/TSTD1/PATL2/SYMPK/TAF5L/KPNB1/FXR1/SYNE1/DDX28/EIF4E2/YTHDF1/NSUN2/EIF4G1/LSM6/TRIM5/AGO1/EDC3/G3BP1/EIF4ENIF1/DHX9/LARP4B/FMR1/DCP2/CARHSP1/PMS2/TUBA1A/VCP/LIMD1/PSMA4/UHMK1/POLDIP3/DCPS/DDX19B/CELF1/DDX1/NCL/CHTOP/HAX1/FASTKD…
GOBP_ERROR_FREE_TRANSLESION_SYNTHESIS	GOBP_ERROR_FREE_TRANSLESION_SYNTHESIS	GOBP_ERROR_FREE_TRANSLESION_SYNTHESIS	4	0.736285	1.35532	0.106343	0.79337	0.770796	2539	tags=75%, list=22%, signal=58%	POLD1/RCHY1/POLH
HP_ABNORMAL_FACTOR_IX_ACTIVITY	HP_ABNORMAL_FACTOR_IX_ACTIVITY	HP_ABNORMAL_FACTOR_IX_ACTIVITY	3	0.801718	1.35507	0.0955056	0.776408	0.754317	265	tags=33%, list=2%, signal=33%	PMM2
GOBP_POSITIVE_REGULATION_OF_NATURAL_KILLER_CELL_MEDIATED_CYTOTOXICITY	GOBP_POSITIVE_REGULATION_OF_NATURAL_KILLER_CELL_MEDIATED_CYTOTOXICITY	GOBP_POSITIVE_REGULATION_OF_NATURAL_KILLER_CELL_MEDIATED_CYTOTOXICITY	12	0.535109	1.35488	0.131679	0.843893	0.819882	251	tags=17%, list=2%, signal=16%	NECTIN2/CADM1
GOBP_NEGATIVE_REGULATION_OF_MACROPHAGE_APOPTOTIC_PROCESS	GOBP_NEGATIVE_REGULATION_OF_MACROPHAGE_APOPTOTIC_PROCESS	GOBP_NEGATIVE_REGULATION_OF_MACROPHAGE_APOPTOTIC_PROCESS	4	0.735912	1.35463	0.106343	0.79337	0.770796	39	tags=25%, list=0%, signal=25%	SELENOS
GOCC_TRAPP_COMPLEX	GOCC_TRAPP_COMPLEX	GOCC_TRAPP_COMPLEX	11	0.54875	1.35462	0.127619	0.838676	0.814813	2488	tags=36%, list=22%, signal=29%	TRAPPC2B/TRAPPC4/TRAPPC13/TRAPPC6B
HP_SPINA_BIFIDA	HP_SPINA_BIFIDA	HP_SPINA_BIFIDA	98	0.336708	1.35448	0.0360959	0.557415	0.541555	2077	tags=23%, list=18%, signal=19%	UFD1/BUD23/METTL27/CCNQ/FANCI/FANCL/KIAA0586/B3GALNT2/UBE2T/ERCC4/SEC24C/FANCG/FANCF/PALB2/FANCB/POMT2/RAD51C/FUZ/SUFU/BAZ1B/ARID1B/KANSL1/RFC2
HP_INCREASED_FIBULAR_DIAMETER	HP_INCREASED_FIBULAR_DIAMETER	HP_INCREASED_FIBULAR_DIAMETER	3	0.801264	1.35431	0.0955056	0.776408	0.754317	1256	tags=67%, list=11%, signal=59%	SLC35D1/LMBR1
GOBP_POSITIVE_REGULATION_OF_ADAPTIVE_IMMUNE_RESPONSE	GOBP_POSITIVE_REGULATION_OF_ADAPTIVE_IMMUNE_RESPONSE	GOBP_POSITIVE_REGULATION_OF_ADAPTIVE_IMMUNE_RESPONSE	78	0.3507	1.35431	0.0557427	0.664619	0.645709	1165	tags=15%, list=10%, signal=14%	NECTIN2/SHLD2/CD1E/TRAF6/NSD2/SHLD1/CD1C/ATAD5/PLA2G4A/IL1R1/CCR2/FADD
GOBP_DEMETHYLATION	GOBP_DEMETHYLATION	GOBP_DEMETHYLATION	49	0.38443	1.35428	0.0578512	0.666258	0.647301	3071	tags=37%, list=27%, signal=27%	KDM5B/ALKBH1/RIOX1/APOBEC3G/RIOX2/ALKBH4/PPME1/ALKBH3/FTO/KDM3A/KDM8/PHF2/KDM5D/KDM6A/TDG/KDM5A/FBXL19/APEX1
HP_MULTIPLE_CAFE_AU_LAIT_SPOTS	HP_MULTIPLE_CAFE_AU_LAIT_SPOTS	HP_MULTIPLE_CAFE_AU_LAIT_SPOTS	45	0.392276	1.35415	0.0649087	0.691662	0.671982	1535	tags=27%, list=13%, signal=23%	FANCI/FANCL/UBE2T/ERCC4/PCNT/FANCG/FANCF/PALB2/FANCB/MSH6/RAD51C/PIK3CA
HP_BLEPHARITIS	HP_BLEPHARITIS	HP_BLEPHARITIS	37	0.416094	1.35415	0.074364	0.723573	0.702985	2947	tags=46%, list=26%, signal=34%	WRAP53/PLCD1/ERCC4/XPC/DKC1/ERCC3/PIGN/XPA/NIPBL/ERCC2/CTC1/MBTPS2/USB1/HDAC8/RAD21/BRD4/SMC3
HP_ABNORMAL_CHORIORETINAL_MORPHOLOGY	HP_ABNORMAL_CHORIORETINAL_MORPHOLOGY	HP_ABNORMAL_CHORIORETINAL_MORPHOLOGY	94	0.337166	1.35401	0.0321282	0.527491	0.512482	1804	tags=19%, list=16%, signal=16%	WASHC5/VPS35L/CHD7/PEX11B/RXYLT1/PEX12/B3GALNT2/VPS13B/TUBGCP4/PEX6/NDE1/BCOR/POMT2/PEX5/PEX2/RNF216/NRL/B4GAT1
GOBP_HISTONE_H2B_UBIQUITINATION	GOBP_HISTONE_H2B_UBIQUITINATION	GOBP_HISTONE_H2B_UBIQUITINATION	12	0.53471	1.35387	0.133588	0.848882	0.824729	4001	tags=67%, list=35%, signal=44%	DTX3L/RNF20/LEO1/CDC73/CTR9/RNF8/WDR70/RNF40
GOCC_ORGANELLE_MEMBRANE_CONTACT_SITE	GOCC_ORGANELLE_MEMBRANE_CONTACT_SITE	GOCC_ORGANELLE_MEMBRANE_CONTACT_SITE	34	0.413804	1.35356	0.0847458	0.758649	0.737063	3728	tags=41%, list=32%, signal=28%	OSBPL5/STX17/STIMATE/TMCC1/ATG5/ZFYVE1/C2CD2L/SACM1L/GRAMD1B/MOSPD2/SERAC1/PDZD8/OSBPL1A/ATG16L1
HP_SHORT_DIGIT	HP_SHORT_DIGIT	HP_SHORT_DIGIT	386	0.285615	1.35355	0.00331031	0.154468	0.150072	3345	tags=33%, list=29%, signal=24%	ADA2/SPART/CCDC32/WASHC5/VPS35L/CPLANE1/NEPRO/FANCI/CHD7/LMNB2/PHF6/TTC21B/IFT81/KIAA0586/NSD2/UBE2T/FGFRL1/EPB41L1/USP27X/PUS7/PDE6D/SLC35D1/POC1A/KMT2A/BICRA/MYSM1/PCNT/STXBP1/CLCN4/WDR35/CSGALNACT1/NXN/CSNK2A1/FANCF/BBS9/BCOR/PIGN/EDA/SMARCC2/PALB2/MTOR/TRAPPC4/FTSJ1/PCYT1A/RAD51C/SF3B4/PIK3CA/NIPBL/ARID2/ALG6/TAF1/SUFU/KNSTRN/NBAS/RRAS/MIA3/DHODH/ARHGAP31/FAM111A/ARID1B/FZD2/IFT122/EHMT1/FTO/…
HP_GENERALIZED_HYPOPIGMENTATION	HP_GENERALIZED_HYPOPIGMENTATION	HP_GENERALIZED_HYPOPIGMENTATION	22	0.461034	1.35279	0.113503	0.808656	0.785648	2289	tags=27%, list=20%, signal=22%	LRMDA/EPG5/BLOC1S5/DTNBP1/TTC37/SKIV2L
GOCC_SPLICEOSOMAL_SNRNP_COMPLEX	GOCC_SPLICEOSOMAL_SNRNP_COMPLEX	GOCC_SPLICEOSOMAL_SNRNP_COMPLEX	52	0.378174	1.35266	0.0631365	0.683615	0.664165	5218	tags=65%, list=45%, signal=36%	TXNL4B/PRPF4/PRPF40B/PRPF3/CD2BP2/DDX23/SF3A3/LUC7L3/RBMX2/LSM6/SF3B3/SNRNP200/SNRNP40/PRPF40A/SNRPF/LSM8/SART1/PRPF31/SF3B6/SNRPB2/EFTUD2/DDX39B/PPIH/SF3B1/SNRPC/ZMAT2/SF3B5/SNRPG/SNRPB/SNRPD3/PRPF6/LSM3/SNRPD1/PRPF18
GOBP_POSITIVE_REGULATION_OF_GASTRULATION	GOBP_POSITIVE_REGULATION_OF_GASTRULATION	GOBP_POSITIVE_REGULATION_OF_GASTRULATION	1	0.999826	1.35263	0.000474964	0.0386954	0.0375944	3	tags=100%, list=0%, signal=100%	RACK1
GOBP_OXIDATIVE_RNA_DEMETHYLATION	GOBP_OXIDATIVE_RNA_DEMETHYLATION	GOBP_OXIDATIVE_RNA_DEMETHYLATION	4	0.734802	1.35259	0.108209	0.79337	0.770796	2019	tags=75%, list=18%, signal=62%	ALKBH1/ALKBH3/FTO
GOMF_OXIDATIVE_RNA_DEMETHYLASE_ACTIVITY	GOMF_OXIDATIVE_RNA_DEMETHYLASE_ACTIVITY	GOMF_OXIDATIVE_RNA_DEMETHYLASE_ACTIVITY	4	0.734802	1.35259	0.108209	0.79337	0.770796	2019	tags=75%, list=18%, signal=62%	ALKBH1/ALKBH3/FTO
HP_HASHIMOTO_THYROIDITIS	HP_HASHIMOTO_THYROIDITIS	HP_HASHIMOTO_THYROIDITIS	10	0.566798	1.35248	0.116323	0.813557	0.790409	19	tags=10%, list=0%, signal=10%	ADA2
GOBP_MICROTUBULE_ANCHORING	GOBP_MICROTUBULE_ANCHORING	GOBP_MICROTUBULE_ANCHORING	19	0.484272	1.3522	0.119461	0.819904	0.796575	3809	tags=58%, list=33%, signal=39%	KIF3A/GCC2/BBS4/CCDC68/CCDC120/PCM1/DCTN1/CEP350/CEP57/HOOK3/NIN
GOBP_POSITIVE_REGULATION_OF_ACTIN_FILAMENT_DEPOLYMERIZATION	GOBP_POSITIVE_REGULATION_OF_ACTIN_FILAMENT_DEPOLYMERIZATION	GOBP_POSITIVE_REGULATION_OF_ACTIN_FILAMENT_DEPOLYMERIZATION	8	0.601957	1.35216	0.113971	0.808656	0.785648	511	tags=38%, list=4%, signal=36%	WASHC2C/VIL1/CARMIL1
GOBP_POSITIVE_REGULATION_OF_CENTRIOLE_REPLICATION	GOBP_POSITIVE_REGULATION_OF_CENTRIOLE_REPLICATION	GOBP_POSITIVE_REGULATION_OF_CENTRIOLE_REPLICATION	7	0.620632	1.3519	0.127778	0.838676	0.814813	3055	tags=57%, list=27%, signal=42%	CEP295/SASS6/VPS4B/CENPJ
GOBP_ENDOCARDIAL_CELL_DIFFERENTIATION	GOBP_ENDOCARDIAL_CELL_DIFFERENTIATION	GOBP_ENDOCARDIAL_CELL_DIFFERENTIATION	4	0.734144	1.35138	0.108209	0.79337	0.770796	3064	tags=100%, list=27%, signal=73%	NRG1/NOTCH1/SMAD4/ACVR1
GOMF_GLYCINE_BINDING	GOMF_GLYCINE_BINDING	GOMF_GLYCINE_BINDING	2	0.870744	1.35083	0.0680529	0.700749	0.680811	1490	tags=100%, list=13%, signal=87%	SRR/CEP104
GOBP_HISTONE_THREONINE_PHOSPHORYLATION	GOBP_HISTONE_THREONINE_PHOSPHORYLATION	GOBP_HISTONE_THREONINE_PHOSPHORYLATION	6	0.647991	1.35061	0.114603	0.808656	0.785648	136	tags=17%, list=1%, signal=16%	DCAF1
GOMF_HISTONE_THREONINE_KINASE_ACTIVITY	GOMF_HISTONE_THREONINE_KINASE_ACTIVITY	GOMF_HISTONE_THREONINE_KINASE_ACTIVITY	6	0.647991	1.35061	0.114603	0.808656	0.785648	136	tags=17%, list=1%, signal=16%	DCAF1
HP_PROTRACTED_DIARRHEA	HP_PROTRACTED_DIARRHEA	HP_PROTRACTED_DIARRHEA	12	0.533381	1.3505	0.137405	0.853653	0.829364	1300	tags=33%, list=11%, signal=30%	MYO5B/CD3D/CD3E/CIITA
GOBP_DNA_REPLICATION_CHECKPOINT_SIGNALING	GOBP_DNA_REPLICATION_CHECKPOINT_SIGNALING	GOBP_DNA_REPLICATION_CHECKPOINT_SIGNALING	10	0.56588	1.35028	0.116323	0.813557	0.790409	3819	tags=70%, list=33%, signal=47%	CDC6/CLSPN/ZNF830/NAE1/TIMELESS/ORC1/TIPIN
HP_CEREBRAL_HYPOPLASIA	HP_CEREBRAL_HYPOPLASIA	HP_CEREBRAL_HYPOPLASIA	38	0.409647	1.35026	0.0785855	0.734925	0.714014	4794	tags=66%, list=42%, signal=39%	KIAA0586/SASS6/MYSM1/ANKLE2/MCPH1/RTTN/COPB2/CEP63/SLC35C1/GCDH/BRAF/DHCR7/NCAPD3/CENPJ/CSPP1/CIT/BUB1B/CEP135/PHC1/HSD17B4/CDK6/C2CD3/COASY/HHAT/FIG4
HP_NASOGASTRIC_TUBE_FEEDING	HP_NASOGASTRIC_TUBE_FEEDING	HP_NASOGASTRIC_TUBE_FEEDING	50	0.37996	1.35009	0.0590631	0.671007	0.651915	3425	tags=36%, list=30%, signal=25%	WASHC4/KDM5B/B3GALNT2/MED23/ANAPC1/EPM2A/TTC5/C12orf4/PTCD3/KNSTRN/FBXO31/NACC1/ACSF3/NSUN2/EDC3/NDST1/DCPS/ZC3H14
HP_HYPERAMMONEMIA	HP_HYPERAMMONEMIA	HP_HYPERAMMONEMIA	44	0.392275	1.34995	0.0665323	0.695522	0.675732	4840	tags=55%, list=42%, signal=32%	ATP5F1D/MRM2/MCCC2/ACAD9/BTD/CPT2/HLCS/NBAS/PCCB/RINT1/TANGO2/SERAC1/HMGCL/HADHB/ASS1/MMAB/SLC25A20/UQCRC2/CAD/NDUFA6/ACAT1/HADH/CPT1A/HADHA
HP_AMNIOTIC_CONSTRICTION_RING	HP_AMNIOTIC_CONSTRICTION_RING	HP_AMNIOTIC_CONSTRICTION_RING	3	0.798685	1.34995	0.0973783	0.783368	0.761079	1709	tags=67%, list=15%, signal=57%	SMARCAD1/GJB2
HP_MALROTATION_OF_SMALL_BOWEL	HP_MALROTATION_OF_SMALL_BOWEL	HP_MALROTATION_OF_SMALL_BOWEL	6	0.647626	1.34985	0.114603	0.808656	0.785648	500	tags=33%, list=4%, signal=32%	NSD2/FGFRL1
GOBP_POSITIVE_REGULATION_OF_PROTEOLYSIS_INVOLVED_IN_CELLULAR_PROTEIN_CATABOLIC_PROCESS	GOBP_POSITIVE_REGULATION_OF_PROTEOLYSIS_INVOLVED_IN_CELLULAR_PROTEIN_CATABOLIC_PROCESS	GOBP_POSITIVE_REGULATION_OF_PROTEOLYSIS_INVOLVED_IN_CELLULAR_PROTEIN_CATABOLIC_PROCESS	102	0.33507	1.34975	0.0387889	0.57094	0.554695	2144	tags=19%, list=19%, signal=15%	RACK1/ELOB/ATP5IF1/NOP53/COP1/LRRK2/DET1/MAGEF1/BBS7/PSMC2/NUB1/AXIN1/TAF1/SOCS4/FBXW8/FBXO22/RCHY1/SH3RF1/OSBPL7
GOBP_U4_SNRNA_3_END_PROCESSING	GOBP_U4_SNRNA_3_END_PROCESSING	GOBP_U4_SNRNA_3_END_PROCESSING	8	0.600745	1.34943	0.115809	0.813131	0.789995	3221	tags=62%, list=28%, signal=45%	EXOSC8/EXOSC3/EXOSC5/EXOSC7/EXOSC2
GOBP_REGULATION_OF_TRANSCRIPTION_ELONGATION_FROM_RNA_POLYMERASE_II_PROMOTER	GOBP_REGULATION_OF_TRANSCRIPTION_ELONGATION_FROM_RNA_POLYMERASE_II_PROMOTER	GOBP_REGULATION_OF_TRANSCRIPTION_ELONGATION_FROM_RNA_POLYMERASE_II_PROMOTER	34	0.412437	1.34908	0.0885122	0.765638	0.743853	3484	tags=38%, list=30%, signal=27%	RECQL5/WDR43/CDK13/LEO1/CDC73/AXIN1/SUPT16H/EAF2/BRD4/GTF2F1/SUPT6H/NELFCD/RNF8
GOCC_DNA_POLYMERASE_COMPLEX	GOCC_DNA_POLYMERASE_COMPLEX	GOCC_DNA_POLYMERASE_COMPLEX	16	0.494686	1.34883	0.113594	0.808656	0.785648	2015	tags=38%, list=18%, signal=31%	POLD1/POLD3/CRCP/POLD2/POLE/POLE3
GOBP_DNA_METHYLATION_OR_DEMETHYLATION	GOBP_DNA_METHYLATION_OR_DEMETHYLATION	GOBP_DNA_METHYLATION_OR_DEMETHYLATION	53	0.377468	1.34882	0.0616016	0.679693	0.660353	3368	tags=40%, list=29%, signal=28%	ALKBH1/HEMK1/APOBEC3G/KMT2A/PRMT5/CTCF/ALKBH4/HELLS/N6AMT1/PIK3CA/MTRR/ALKBH3/EHMT1/FTO/EHMT2/TDG/ATF7IP/ATRX/APEX1/PRMT7/MPHOSPH8
GOBP_VESTIBULOCOCHLEAR_NERVE_DEVELOPMENT	GOBP_VESTIBULOCOCHLEAR_NERVE_DEVELOPMENT	GOBP_VESTIBULOCOCHLEAR_NERVE_DEVELOPMENT	4	0.732651	1.34863	0.108209	0.79337	0.770796	514	tags=25%, list=4%, signal=24%	TIFAB
GOBP_VESTIBULOCOCHLEAR_NERVE_MORPHOGENESIS	GOBP_VESTIBULOCOCHLEAR_NERVE_MORPHOGENESIS	GOBP_VESTIBULOCOCHLEAR_NERVE_MORPHOGENESIS	4	0.732651	1.34863	0.108209	0.79337	0.770796	514	tags=25%, list=4%, signal=24%	TIFAB
GOCC_TORC1_COMPLEX	GOCC_TORC1_COMPLEX	GOCC_TORC1_COMPLEX	6	0.647024	1.3486	0.118299	0.818792	0.795495	2279	tags=50%, list=20%, signal=40%	TTI1/MTOR/RPTOR
HP_HYPERCONVEX_NAIL	HP_HYPERCONVEX_NAIL	HP_HYPERCONVEX_NAIL	12	0.532348	1.34789	0.139313	0.858648	0.834217	2776	tags=33%, list=24%, signal=25%	NSD2/FGFRL1/MBTPS2/LETM1
GOBP_MITOCHONDRIAL_CALCIUM_ION_TRANSMEMBRANE_TRANSPORT	GOBP_MITOCHONDRIAL_CALCIUM_ION_TRANSMEMBRANE_TRANSPORT	GOBP_MITOCHONDRIAL_CALCIUM_ION_TRANSMEMBRANE_TRANSPORT	15	0.503711	1.34775	0.122605	0.828612	0.805035	3462	tags=47%, list=30%, signal=33%	MCUB/MAIP1/LETM1/PSEN2/VDAC1/STOML2/MICU2
GOBP_P_BODY_ASSEMBLY	GOBP_P_BODY_ASSEMBLY	GOBP_P_BODY_ASSEMBLY	20	0.473813	1.3475	0.114563	0.808656	0.785648	3638	tags=55%, list=32%, signal=38%	NBDY/PAN3/CNOT6L/RC3H1/PATL2/CNOT6/EDC3/EIF4ENIF1/LIMD1/DYNC1H1/PATL1
GOBP_MICROTUBULE_ANCHORING_AT_MICROTUBULE_ORGANIZING_CENTER	GOBP_MICROTUBULE_ANCHORING_AT_MICROTUBULE_ORGANIZING_CENTER	GOBP_MICROTUBULE_ANCHORING_AT_MICROTUBULE_ORGANIZING_CENTER	12	0.532142	1.34736	0.139313	0.858648	0.834217	3809	tags=67%, list=33%, signal=45%	KIF3A/BBS4/CCDC68/CCDC120/PCM1/DCTN1/HOOK3/NIN
HP_ABNORMAL_DARK_ADAPTED_ELECTRORETINOGRAM	HP_ABNORMAL_DARK_ADAPTED_ELECTRORETINOGRAM	HP_ABNORMAL_DARK_ADAPTED_ELECTRORETINOGRAM	4	0.731743	1.34696	0.108209	0.79337	0.770796	2214	tags=75%, list=19%, signal=61%	CABP4/SLC24A1/PDE6B
HP_COMPENSATORY_HEAD_POSTURE	HP_COMPENSATORY_HEAD_POSTURE	HP_COMPENSATORY_HEAD_POSTURE	4	0.731743	1.34696	0.108209	0.79337	0.770796	2214	tags=75%, list=19%, signal=61%	CABP4/SLC24A1/PDE6B
HP_REDUCED_AMPLITUDE_OF_DARK_ADAPTED_BRIGHT_FLASH_ELECTRORETINOGRAM_A_WAVE	HP_REDUCED_AMPLITUDE_OF_DARK_ADAPTED_BRIGHT_FLASH_ELECTRORETINOGRAM_A_WAVE	HP_REDUCED_AMPLITUDE_OF_DARK_ADAPTED_BRIGHT_FLASH_ELECTRORETINOGRAM_A_WAVE	4	0.731743	1.34696	0.108209	0.79337	0.770796	2214	tags=75%, list=19%, signal=61%	CABP4/SLC24A1/PDE6B
GOBP_CD8_POSITIVE_ALPHA_BETA_T_CELL_PROLIFERATION	GOBP_CD8_POSITIVE_ALPHA_BETA_T_CELL_PROLIFERATION	GOBP_CD8_POSITIVE_ALPHA_BETA_T_CELL_PROLIFERATION	5	0.685175	1.34679	0.118959	0.819448	0.796132	2678	tags=60%, list=23%, signal=46%	VSIR/SH3RF1/PTPN22
GOBP_ENDOSOMAL_VESICLE_FUSION	GOBP_ENDOSOMAL_VESICLE_FUSION	GOBP_ENDOSOMAL_VESICLE_FUSION	9	0.586338	1.34662	0.125704	0.837209	0.813388	3238	tags=67%, list=28%, signal=48%	VPS8/TGFBRAP1/VPS39/SAMD9/VPS41/ANKFY1
GOMF_DNA_POLYMERASE_BINDING	GOMF_DNA_POLYMERASE_BINDING	GOMF_DNA_POLYMERASE_BINDING	14	0.513627	1.34659	0.127413	0.838676	0.814813	1008	tags=29%, list=9%, signal=26%	PAXX/FANCI/ACD/PCNA
HP_ABNORMALITY_OF_THE_FOREARM	HP_ABNORMALITY_OF_THE_FOREARM	HP_ABNORMALITY_OF_THE_FOREARM	143	0.317898	1.34636	0.026865	0.482609	0.468877	2949	tags=35%, list=26%, signal=26%	BUD23/TENT5A/VPS35L/EXOC6B/METTL27/CCNQ/FANCI/CHD7/FANCL/IFT81/NSD2/UBE2T/FGFRL1/ERCC4/BICRA/ANAPC1/PCNT/FANCG/FANCF/BCOR/LMBR1/PALB2/FANCB/RAD51C/SF3B4/NIPBL/RRAS/ERCC1/BAZ1B/DHODH/ARID1B/FZD2/RFC2/KRAS/MBTPS2/TRIP11/SAMD9/MAP3K7/HDAC8/RAI1/RAD21/TRIO/XYLT1/SOS2/LETM1/SOS1/BRD4/BRAF/SMC3/DHCR7
GOBP_ACETYL_COA_BIOSYNTHETIC_PROCESS	GOBP_ACETYL_COA_BIOSYNTHETIC_PROCESS	GOBP_ACETYL_COA_BIOSYNTHETIC_PROCESS	15	0.503114	1.34615	0.124521	0.83274	0.809046	4639	tags=60%, list=40%, signal=36%	PDK4/DLAT/PDHA1/PDHX/DIP2A/ACLY/ACSS2/PDK1/ACAT1
GOCC_GEMINI_OF_COILED_BODIES	GOCC_GEMINI_OF_COILED_BODIES	GOCC_GEMINI_OF_COILED_BODIES	12	0.531407	1.3455	0.139313	0.858648	0.834217	1952	tags=42%, list=17%, signal=35%	GEMIN5/SMN2/GEMIN4/NPAT/SMN1
GOMF_NERVE_GROWTH_FACTOR_RECEPTOR_BINDING	GOMF_NERVE_GROWTH_FACTOR_RECEPTOR_BINDING	GOMF_NERVE_GROWTH_FACTOR_RECEPTOR_BINDING	1	0.994441	1.34535	0.0102062	0.296931	0.288483	65	tags=100%, list=1%, signal=99%	BEX3
GOMF_ATPASE_INHIBITOR_ACTIVITY	GOMF_ATPASE_INHIBITOR_ACTIVITY	GOMF_ATPASE_INHIBITOR_ACTIVITY	4	0.730825	1.34527	0.108209	0.79337	0.770796	17	tags=25%, list=0%, signal=25%	ATP5IF1
GOBP_PROTEIN_DNA_COMPLEX_ASSEMBLY	GOBP_PROTEIN_DNA_COMPLEX_ASSEMBLY	GOBP_PROTEIN_DNA_COMPLEX_ASSEMBLY	90	0.338499	1.34509	0.0463332	0.630834	0.612885	3447	tags=37%, list=30%, signal=26%	CENPX/TAF1B/GRWD1/UBTF/CENPF/POLR1E/HELLS/CHAF1A/ASF1A/NAA60/TAF5/RAD51C/TAF11/BRF2/RSF1/SART3/TAF1/CENPT/POLE3/SHPRH/NAP1L4/CENPE/ATF7IP/PSMC6/ATRX/CENPW/TAF3/SPTY2D1/BDP1/KAT6B/KAT6A/SET/TAF2
HP_EPIPHORA	HP_EPIPHORA	HP_EPIPHORA	10	0.56353	1.34468	0.120075	0.820674	0.797323	853	tags=20%, list=7%, signal=19%	SLC39A14/DKC1
GOBP_NEGATIVE_REGULATION_OF_CD4_POSITIVE_ALPHA_BETA_T_CELL_PROLIFERATION	GOBP_NEGATIVE_REGULATION_OF_CD4_POSITIVE_ALPHA_BETA_T_CELL_PROLIFERATION	GOBP_NEGATIVE_REGULATION_OF_CD4_POSITIVE_ALPHA_BETA_T_CELL_PROLIFERATION	4	0.730486	1.34464	0.11194	0.80594	0.783009	38	tags=25%, list=0%, signal=25%	VSIR
HP_ABNORMAL_NATURAL_KILLER_CELL_MORPHOLOGY	HP_ABNORMAL_NATURAL_KILLER_CELL_MORPHOLOGY	HP_ABNORMAL_NATURAL_KILLER_CELL_MORPHOLOGY	13	0.520619	1.34456	0.119374	0.819882	0.796554	3798	tags=77%, list=33%, signal=52%	NLRC4/MCM4/JAK3/KNSTRN/SP110/PGM3/IL2RG/RIPK1/AP3B1/SYK
HP_ABNORMALITY_OF_THE_ULNA	HP_ABNORMALITY_OF_THE_ULNA	HP_ABNORMALITY_OF_THE_ULNA	102	0.333729	1.34435	0.0407122	0.584952	0.568309	3178	tags=39%, list=28%, signal=29%	BUD23/VPS35L/EXOC6B/METTL27/FANCI/CHD7/FANCL/NSD2/UBE2T/FGFRL1/ERCC4/BICRA/ANAPC1/PCNT/FANCG/FANCF/BCOR/LMBR1/PALB2/FANCB/RAD51C/SF3B4/NIPBL/RRAS/BAZ1B/DHODH/RFC2/KRAS/HDAC8/RAD21/XYLT1/SOS2/LETM1/SOS1/BRD4/BRAF/SMC3/SLC26A2/CLIP2/CBL
GOBP_DE_NOVO_PYRIMIDINE_NUCLEOBASE_BIOSYNTHETIC_PROCESS	GOBP_DE_NOVO_PYRIMIDINE_NUCLEOBASE_BIOSYNTHETIC_PROCESS	GOBP_DE_NOVO_PYRIMIDINE_NUCLEOBASE_BIOSYNTHETIC_PROCESS	5	0.683844	1.34418	0.118959	0.819448	0.796132	1849	tags=60%, list=16%, signal=50%	UMPS/MTOR/DHODH
HP_IMPOTENCE	HP_IMPOTENCE	HP_IMPOTENCE	34	0.410912	1.3441	0.0903955	0.768647	0.746776	3004	tags=44%, list=26%, signal=33%	CHD7/GUCY1A1/CDKN2C/CDH23/SACS/LMNB1/MEN1/PIK3CA/SMO/SUFU/TRAF7/HAMP/BAP1/FMR1/AIP
GOBP_NON_MEMBRANE_BOUNDED_ORGANELLE_ASSEMBLY	GOBP_NON_MEMBRANE_BOUNDED_ORGANELLE_ASSEMBLY	GOBP_NON_MEMBRANE_BOUNDED_ORGANELLE_ASSEMBLY	268	0.292389	1.3436	0.0105714	0.302912	0.294294	3669	tags=37%, list=32%, signal=26%	NBDY/CENPX/NOP53/WASHC5/ABRAXAS2/ABRAXAS1/BRIX1/TOGARAM1/TRIM37/CEP295/CEP76/EFL1/VIL1/TUBGCP4/CDK2/PIBF1/CENPF/SASS6/OGFOD1/STYXL1/MDM1/FBXO5/KIFC1/POC1B/CCDC61/ABT1/GPSM2/CCP110/HAUS3/GOLGA8A/HAUS5/EIF2S1/PAN3/CNOT6L/MRPL22/SAC3D1/NLE1/ZFYVE1/TIA1/RC3H1/CENPT/XRCC5/RTTN/FSCN1/PLS1/TRAF7/AURKC/MTERF3/CEP63/TNKS/SMAD4/VPS4B/PATL2/PRKDC/KPNB1/E2F4/CENPE/KIF2A/HAUS7/CEP192/CHMP7/CNOT6/DDX28/CEP97/Y…
HP_CHILDHOOD_ONSET	HP_CHILDHOOD_ONSET	HP_CHILDHOOD_ONSET	95	0.334237	1.34309	0.0706962	0.709409	0.689225	3563	tags=42%, list=31%, signal=29%	ADA2/SPART/GEMIN5/IDH3A/SYNE2/PYROXD1/XPC/MEFV/ALS2/FANCB/RTN4IP1/GJB2/LACC1/GDAP1/DBR1/IL21R/PHKG2/MCM6/REST/SAMD9/FECH/TRNT1/VPS41/SYNE1/FGD4/IKZF1/FCHO1/COPA/KIF3B/DIAPH1/FRG1/VPS37A/SVIL/PITRM1/PSMB8/DYNC1H1/TIMM8A/POLA1/HAX1/VPS16
HP_HYPERINTENSITY_OF_CEREBRAL_WHITE_MATTER_ON_MRI	HP_HYPERINTENSITY_OF_CEREBRAL_WHITE_MATTER_ON_MRI	HP_HYPERINTENSITY_OF_CEREBRAL_WHITE_MATTER_ON_MRI	34	0.41057	1.34298	0.0903955	0.768647	0.746776	1797	tags=29%, list=16%, signal=25%	SELENOI/UBTF/SLC39A14/STRADA/GFM2/LMNB1/MSTO1/AKT3/PIK3CA/PAK1
GOBP_TRANSLATIONAL_READTHROUGH	GOBP_TRANSLATIONAL_READTHROUGH	GOBP_TRANSLATIONAL_READTHROUGH	7	0.616476	1.34285	0.137037	0.85348	0.829196	1108	tags=29%, list=10%, signal=26%	SELENOT/SECISBP2L
[truncated: 13,788 more rows]

## Sheet: healthy_vs_Tumor
	ID	Description	setSize	enrichmentScore	NES	pvalue	p.adjust	qvalue	rank	leading_edge	core_enrichment
[truncated: 15,089 more rows]

[truncated: 4 more sheets: NAT_vs_healthy, NAT_vs_Tumor, Tumor_vs_healthy, Tumor_vs_NAT]
