# Supplementary material for: Challenging the control through a single-cell perspective on normal adjacent tissue in colorectal cancer
Source: iScience. 2026 Apr 9;29(6):115671. doi: 10.1016/j.isci.2026.115671 (PMC13276536; doi:10.1016/j.isci.2026.115671)
Supplement: Table S23. GSEA_sc_C5_Mast cells [file mmc24.xlsx]

## Sheet: healthy_vs_NAT
	ID	Description	setSize	enrichmentScore	NES	pvalue	p.adjust	qvalue	rank	leading_edge	core_enrichment
GOCC_PROTON_TRANSPORTING_TWO_SECTOR_ATPASE_COMPLEX	GOCC_PROTON_TRANSPORTING_TWO_SECTOR_ATPASE_COMPLEX	GOCC_PROTON_TRANSPORTING_TWO_SECTOR_ATPASE_COMPLEX	36	0.89141	2.77172	1e-10	1.48625e-07	1.48625e-07	115	tags=44%, list=1%, signal=44%	ATP5F1E/ATP5MC2/ATP5MG/ATP5ME/ATP5PF/ATP5F1C/ATP5MF/ATP5PO/ATP5PD/ATP5MC3/ATP5MC1/ATP5F1B/ATP5F1A/ATP5PB/ATP5F1D/ATP6V1B2
GOCC_PROTON_TRANSPORTING_ATP_SYNTHASE_COMPLEX	GOCC_PROTON_TRANSPORTING_ATP_SYNTHASE_COMPLEX	GOCC_PROTON_TRANSPORTING_ATP_SYNTHASE_COMPLEX	17	0.960714	2.54154	1e-10	1.48625e-07	1.48625e-07	64	tags=88%, list=1%, signal=88%	ATP5F1E/ATP5MC2/ATP5MG/ATP5ME/ATP5PF/ATP5F1C/ATP5MF/ATP5PO/ATP5PD/ATP5MC3/ATP5MC1/ATP5F1B/ATP5F1A/ATP5PB/ATP5F1D
GOBP_ATP_SYNTHESIS_COUPLED_PROTON_TRANSPORT	GOBP_ATP_SYNTHESIS_COUPLED_PROTON_TRANSPORT	GOBP_ATP_SYNTHESIS_COUPLED_PROTON_TRANSPORT	19	0.935171	2.53511	1e-10	1.48625e-07	1.48625e-07	64	tags=79%, list=1%, signal=79%	ATP5F1E/ATP5MC2/ATP5MG/ATP5ME/ATP5PF/ATP5F1C/ATP5MF/ATP5PO/ATP5PD/ATP5MC3/ATP5MC1/ATP5F1B/ATP5F1A/ATP5PB/ATP5F1D
GOCC_PROTON_TRANSPORTING_TWO_SECTOR_ATPASE_COMPLEX_PROTON_TRANSPORTING_DOMAIN	GOCC_PROTON_TRANSPORTING_TWO_SECTOR_ATPASE_COMPLEX_PROTON_TRANSPORTING_DOMAIN	GOCC_PROTON_TRANSPORTING_TWO_SECTOR_ATPASE_COMPLEX_PROTON_TRANSPORTING_DOMAIN	20	0.903189	2.48864	1e-10	1.48625e-07	1.48625e-07	48	tags=50%, list=0%, signal=50%	ATP5MC2/ATP5MG/ATP5ME/ATP5PF/ATP5MF/ATP5PO/ATP5PD/ATP5MC3/ATP5MC1/ATP5PB
GOMF_PROTON_CHANNEL_ACTIVITY	GOMF_PROTON_CHANNEL_ACTIVITY	GOMF_PROTON_CHANNEL_ACTIVITY	16	0.928713	2.40576	1e-10	1.48625e-07	1.48625e-07	64	tags=75%, list=1%, signal=75%	ATP5F1E/ATP5MG/ATP5ME/ATP5PF/ATP5F1C/ATP5MF/ATP5PO/ATP5PD/ATP5F1B/ATP5F1A/ATP5PB/ATP5F1D
GOMF_PROTON_TRANSPORTING_ATP_SYNTHASE_ACTIVITY_ROTATIONAL_MECHANISM	GOMF_PROTON_TRANSPORTING_ATP_SYNTHASE_ACTIVITY_ROTATIONAL_MECHANISM	GOMF_PROTON_TRANSPORTING_ATP_SYNTHASE_ACTIVITY_ROTATIONAL_MECHANISM	15	0.940598	2.39408	1e-10	1.48625e-07	1.48625e-07	64	tags=80%, list=1%, signal=80%	ATP5F1E/ATP5MG/ATP5ME/ATP5PF/ATP5F1C/ATP5MF/ATP5PO/ATP5PD/ATP5F1B/ATP5F1A/ATP5PB/ATP5F1D
GOMF_PROTON_TRANSMEMBRANE_TRANSPORTER_ACTIVITY	GOMF_PROTON_TRANSMEMBRANE_TRANSPORTER_ACTIVITY	GOMF_PROTON_TRANSMEMBRANE_TRANSPORTER_ACTIVITY	72	0.686698	2.37852	1e-10	1.48625e-07	1.48625e-07	115	tags=22%, list=1%, signal=22%	ATP5F1E/ATP5MC2/ATP5MG/ATP5ME/ATP5PF/ATP5F1C/ATP5MF/ATP5PO/ATP5PD/ATP5MC3/ATP5MC1/ATP5F1B/ATP5F1A/ATP5PB/ATP5F1D/ATP6V1B2
GOBP_MITOCHONDRIAL_ATP_SYNTHESIS_COUPLED_PROTON_TRANSPORT	GOBP_MITOCHONDRIAL_ATP_SYNTHESIS_COUPLED_PROTON_TRANSPORT	GOBP_MITOCHONDRIAL_ATP_SYNTHESIS_COUPLED_PROTON_TRANSPORT	15	0.931239	2.37026	1e-10	1.48625e-07	1.48625e-07	64	tags=80%, list=1%, signal=80%	ATP5F1E/ATP5MG/ATP5ME/ATP5PF/ATP5F1C/ATP5MF/ATP5PO/ATP5PD/ATP5F1B/ATP5F1A/ATP5PB/ATP5F1D
GOBP_ATP_BIOSYNTHETIC_PROCESS	GOBP_ATP_BIOSYNTHETIC_PROCESS	GOBP_ATP_BIOSYNTHETIC_PROCESS	36	0.755424	2.34889	3.59076e-09	3.57784e-06	3.57784e-06	64	tags=42%, list=1%, signal=42%	ATP5F1E/ATP5MC2/ATP5MG/ATP5ME/ATP5PF/ATP5F1C/ATP5MF/ATP5PO/ATP5PD/ATP5MC3/ATP5MC1/ATP5F1B/ATP5F1A/ATP5PB/ATP5F1D
GOCC_PROTON_TRANSPORTING_TWO_SECTOR_ATPASE_COMPLEX_CATALYTIC_DOMAIN	GOCC_PROTON_TRANSPORTING_TWO_SECTOR_ATPASE_COMPLEX_CATALYTIC_DOMAIN	GOCC_PROTON_TRANSPORTING_TWO_SECTOR_ATPASE_COMPLEX_CATALYTIC_DOMAIN	15	0.915329	2.32976	1.14549e-10	1.48625e-07	1.48625e-07	115	tags=47%, list=1%, signal=46%	ATP5F1E/ATP5F1C/ATP5PO/ATP5F1B/ATP5F1A/ATP5F1D/ATP6V1B2
GOBP_RIBONUCLEOSIDE_TRIPHOSPHATE_BIOSYNTHETIC_PROCESS	GOBP_RIBONUCLEOSIDE_TRIPHOSPHATE_BIOSYNTHETIC_PROCESS	GOBP_RIBONUCLEOSIDE_TRIPHOSPHATE_BIOSYNTHETIC_PROCESS	47	0.704676	2.28907	3.93292e-09	3.67383e-06	3.67383e-06	64	tags=32%, list=1%, signal=32%	ATP5F1E/ATP5MC2/ATP5MG/ATP5ME/ATP5PF/ATP5F1C/ATP5MF/ATP5PO/ATP5PD/ATP5MC3/ATP5MC1/ATP5F1B/ATP5F1A/ATP5PB/ATP5F1D
GOCC_PROTON_TRANSPORTING_ATP_SYNTHASE_COMPLEX_COUPLING_FACTOR_F_O	GOCC_PROTON_TRANSPORTING_ATP_SYNTHASE_COMPLEX_COUPLING_FACTOR_F_O	GOCC_PROTON_TRANSPORTING_ATP_SYNTHASE_COMPLEX_COUPLING_FACTOR_F_O	12	0.946285	2.27845	1e-10	1.48625e-07	1.48625e-07	48	tags=83%, list=0%, signal=83%	ATP5MC2/ATP5MG/ATP5ME/ATP5PF/ATP5MF/ATP5PO/ATP5PD/ATP5MC3/ATP5MC1/ATP5PB
GOBP_RIBONUCLEOSIDE_TRIPHOSPHATE_METABOLIC_PROCESS	GOBP_RIBONUCLEOSIDE_TRIPHOSPHATE_METABOLIC_PROCESS	GOBP_RIBONUCLEOSIDE_TRIPHOSPHATE_METABOLIC_PROCESS	56	0.68093	2.27801	8.21783e-09	7.22492e-06	7.22492e-06	894	tags=36%, list=9%, signal=33%	ATP5F1E/ATP5MC2/ATP5MG/ATP5ME/ATP5PF/ATP5F1C/ATP5MF/ATP5PO/ATP5PD/ATP5MC3/ATP5MC1/ATP5F1B/ATP5F1A/ATP5PB/ATP5F1D/EFL1/SLC25A12/IL4/AK9/MT-ATP8
GOBP_PROTON_TRANSMEMBRANE_TRANSPORT	GOBP_PROTON_TRANSMEMBRANE_TRANSPORT	GOBP_PROTON_TRANSMEMBRANE_TRANSPORT	84	0.640723	2.27192	2.20214e-10	2.53179e-07	2.53179e-07	115	tags=19%, list=1%, signal=19%	ATP5F1E/ATP5MC2/ATP5MG/ATP5ME/ATP5PF/ATP5F1C/ATP5MF/ATP5PO/ATP5PD/ATP5MC3/ATP5MC1/ATP5F1B/ATP5F1A/ATP5PB/ATP5F1D/ATP6V1B2
GOBP_NUCLEOSIDE_TRIPHOSPHATE_BIOSYNTHETIC_PROCESS	GOBP_NUCLEOSIDE_TRIPHOSPHATE_BIOSYNTHETIC_PROCESS	GOBP_NUCLEOSIDE_TRIPHOSPHATE_BIOSYNTHETIC_PROCESS	54	0.669024	2.22773	3.23722e-08	2.5465e-05	2.5465e-05	64	tags=28%, list=1%, signal=28%	ATP5F1E/ATP5MC2/ATP5MG/ATP5ME/ATP5PF/ATP5F1C/ATP5MF/ATP5PO/ATP5PD/ATP5MC3/ATP5MC1/ATP5F1B/ATP5F1A/ATP5PB/ATP5F1D
GOCC_MITOCHONDRIAL_PROTON_TRANSPORTING_ATP_SYNTHASE_COMPLEX_COUPLING_FACTOR_F_O	GOCC_MITOCHONDRIAL_PROTON_TRANSPORTING_ATP_SYNTHASE_COMPLEX_COUPLING_FACTOR_F_O	GOCC_MITOCHONDRIAL_PROTON_TRANSPORTING_ATP_SYNTHASE_COMPLEX_COUPLING_FACTOR_F_O	10	0.957835	2.20867	1.19329e-10	1.48625e-07	1.48625e-07	48	tags=90%, list=0%, signal=90%	ATP5MC2/ATP5MG/ATP5ME/ATP5PF/ATP5PO/ATP5PD/ATP5MC3/ATP5MC1/ATP5PB
GOBP_NUCLEOSIDE_TRIPHOSPHATE_METABOLIC_PROCESS	GOBP_NUCLEOSIDE_TRIPHOSPHATE_METABOLIC_PROCESS	GOBP_NUCLEOSIDE_TRIPHOSPHATE_METABOLIC_PROCESS	69	0.639918	2.20039	1.01655e-08	8.44072e-06	8.44072e-06	894	tags=30%, list=9%, signal=28%	ATP5F1E/ATP5MC2/ATP5MG/ATP5ME/ATP5PF/ATP5F1C/ATP5MF/ATP5PO/ATP5PD/ATP5MC3/ATP5MC1/ATP5F1B/ATP5F1A/ATP5PB/ATP5F1D/EFL1/SLC25A12/SAMHD1/IL4/AK9/MT-ATP8
GOCC_INNER_MITOCHONDRIAL_MEMBRANE_PROTEIN_COMPLEX	GOCC_INNER_MITOCHONDRIAL_MEMBRANE_PROTEIN_COMPLEX	GOCC_INNER_MITOCHONDRIAL_MEMBRANE_PROTEIN_COMPLEX	122	0.567927	2.13202	1.08611e-09	1.1595e-06	1.1595e-06	1198	tags=21%, list=12%, signal=19%	ATP5F1E/ATP5MC2/ATP5MG/ATP5ME/ATP5PF/ATP5F1C/ATP5MF/ATP5PO/ATP5PD/ATP5MC3/ATP5MC1/ATP5F1B/ATP5F1A/ATP5PB/ATP5F1D/APOO/DNAJC11/PAM16/NDUFV3/TIMM29/MT-ATP8/GRPEL2/MT-ND3/MICU3/NDUFA8/MCUB
GOMF_CATION_CHANNEL_ACTIVITY	GOMF_CATION_CHANNEL_ACTIVITY	GOMF_CATION_CHANNEL_ACTIVITY	77	0.60111	2.08774	1.25221e-07	8.91216e-05	8.91216e-05	919	tags=23%, list=9%, signal=21%	ATP5F1E/ATP5MG/ATP5ME/ATP5PF/ATP5F1C/ATP5MF/ATP5PO/ATP5PD/ATP5F1B/ATP5F1A/ATP5PB/ATP5F1D/ANO6/CCDC51/CALHM2/TMEM63B/MT-ATP8/SCN9A
GOBP_MITOCHONDRIAL_TRANSMEMBRANE_TRANSPORT	GOBP_MITOCHONDRIAL_TRANSMEMBRANE_TRANSPORT	GOBP_MITOCHONDRIAL_TRANSMEMBRANE_TRANSPORT	75	0.594186	2.06193	2.56988e-07	0.000166997	0.000166997	1045	tags=28%, list=11%, signal=25%	ATP5F1E/ATP5MG/ATP5ME/ATP5PF/ATP5F1C/ATP5MF/ATP5PO/ATP5PD/ATP5F1B/ATP5F1A/ATP5PB/ATP5F1D/SLC25A12/PAM16/TOMM70/CCDC51/ABCB7/MT-ATP8/GRPEL2/MICU3/MAIP1
GOMF_ADENYLYLTRANSFERASE_ACTIVITY	GOMF_ADENYLYLTRANSFERASE_ACTIVITY	GOMF_ADENYLYLTRANSFERASE_ACTIVITY	21	0.727649	2.01263	5.82744e-05	0.0177749	0.0177749	2056	tags=71%, list=21%, signal=57%	TENT5A/TENT5C/TENT2/FLAD1/FICD/TENT4B/NMNAT3/TENT4A/OAS1/OASL/SELENOO/TRNT1/FHIT/NMNAT1/PAPSS2
GOCC_WASH_COMPLEX	GOCC_WASH_COMPLEX	GOCC_WASH_COMPLEX	8	0.919371	1.97807	2.54889e-06	0.00133653	0.00133653	592	tags=75%, list=6%, signal=71%	WASHC3/WASHC1/WASHC4/WASHC2A/WASHC2C/WASHC5
GOCC_PROTON_TRANSPORTING_ATP_SYNTHASE_COMPLEX_CATALYTIC_CORE_F_1	GOCC_PROTON_TRANSPORTING_ATP_SYNTHASE_COMPLEX_CATALYTIC_CORE_F_1	GOCC_PROTON_TRANSPORTING_ATP_SYNTHASE_COMPLEX_CATALYTIC_CORE_F_1	6	0.994063	1.93509	1e-10	1.48625e-07	1.48625e-07	64	tags=100%, list=1%, signal=99%	ATP5F1E/ATP5F1C/ATP5PO/ATP5F1B/ATP5F1A/ATP5F1D
HP_IMPAIRED_T_CELL_FUNCTION	HP_IMPAIRED_T_CELL_FUNCTION	HP_IMPAIRED_T_CELL_FUNCTION	17	0.725958	1.9205	0.000666058	0.126011	0.126011	1008	tags=35%, list=10%, signal=32%	UFD1/SMARCAL1/DGCR8/HIRA/ESS2/UMPS
GOMF_LIGASE_ACTIVITY	GOMF_LIGASE_ACTIVITY	GOMF_LIGASE_ACTIVITY	98	0.524343	1.90611	5.45754e-06	0.00247177	0.00247177	142	tags=13%, list=1%, signal=13%	ATP5F1E/ATP5MG/ATP5ME/ATP5PF/ATP5F1C/ATP5MF/ATP5PO/ATP5PD/ATP5F1B/ATP5F1A/ATP5PB/ATP5F1D/AASDH
GOBP_OXIDATIVE_PHOSPHORYLATION	GOBP_OXIDATIVE_PHOSPHORYLATION	GOBP_OXIDATIVE_PHOSPHORYLATION	105	0.51802	1.88841	2.59329e-06	0.00133653	0.00133653	64	tags=11%, list=1%, signal=11%	ATP5F1E/ATP5MG/ATP5ME/ATP5PF/ATP5F1C/ATP5MF/ATP5PO/ATP5PD/ATP5F1B/ATP5F1A/ATP5PB/ATP5F1D
GOBP_REPLICATION_FORK_PROCESSING	GOBP_REPLICATION_FORK_PROCESSING	GOBP_REPLICATION_FORK_PROCESSING	22	0.664653	1.85712	0.000954328	0.175298	0.175298	1021	tags=36%, list=10%, signal=33%	CENPX/MRE11/FBH1/MUS81/SMARCAL1/SAMHD1/RFWD3/CENPS
GOBP_RIBOSE_PHOSPHATE_BIOSYNTHETIC_PROCESS	GOBP_RIBOSE_PHOSPHATE_BIOSYNTHETIC_PROCESS	GOBP_RIBOSE_PHOSPHATE_BIOSYNTHETIC_PROCESS	118	0.494925	1.84226	6.7852e-06	0.0029827	0.0029827	64	tags=13%, list=1%, signal=13%	ATP5F1E/ATP5MC2/ATP5MG/ATP5ME/ATP5PF/ATP5F1C/ATP5MF/ATP5PO/ATP5PD/ATP5MC3/ATP5MC1/ATP5F1B/ATP5F1A/ATP5PB/ATP5F1D
GOBP_REGULATION_OF_ESTABLISHMENT_OR_MAINTENANCE_OF_CELL_POLARITY	GOBP_REGULATION_OF_ESTABLISHMENT_OR_MAINTENANCE_OF_CELL_POLARITY	GOBP_REGULATION_OF_ESTABLISHMENT_OR_MAINTENANCE_OF_CELL_POLARITY	18	0.686604	1.82603	0.00168578	0.254502	0.254502	2301	tags=61%, list=24%, signal=47%	RACK1/RIPOR2/PLEKHG3/WDPCP/ROCK2/KIF20B/PTK2B/LLGL2/DOCK8/RAP1B/RICTOR
GOMF_RNA_METHYLTRANSFERASE_ACTIVITY	GOMF_RNA_METHYLTRANSFERASE_ACTIVITY	GOMF_RNA_METHYLTRANSFERASE_ACTIVITY	51	0.555019	1.82583	0.000287064	0.0621805	0.0621805	2470	tags=47%, list=25%, signal=35%	BUD23/TRMT13/METTL2A/TGS1/THUMPD2/MRM2/MRM3/WDR4/TRMT1L/ZCCHC4/TRMT61B/METTL1/METTL16/TRMT10B/NSUN4/METTL2B/METTL5/TFB2M/METTL14/NSUN6/TRDMT1/THUMPD3/NSUN2/TRMT11
GOMF_TRANSCRIPTION_COREPRESSOR_BINDING	GOMF_TRANSCRIPTION_COREPRESSOR_BINDING	GOMF_TRANSCRIPTION_COREPRESSOR_BINDING	34	0.596214	1.82016	0.0017337	0.256553	0.256553	357	tags=21%, list=4%, signal=20%	ELOB/ELOC/TRAPPC2B/ZBTB16/PER3/EED/PHF12
HP_ABNORMALITY_OF_T_CELL_PHYSIOLOGY	HP_ABNORMALITY_OF_T_CELL_PHYSIOLOGY	HP_ABNORMALITY_OF_T_CELL_PHYSIOLOGY	32	0.605754	1.81744	0.00153922	0.239589	0.239589	1008	tags=22%, list=10%, signal=20%	UFD1/CASP10/SMARCAL1/DGCR8/HIRA/ESS2/UMPS
GOCC_EXTRINSIC_COMPONENT_OF_ORGANELLE_MEMBRANE	GOCC_EXTRINSIC_COMPONENT_OF_ORGANELLE_MEMBRANE	GOCC_EXTRINSIC_COMPONENT_OF_ORGANELLE_MEMBRANE	35	0.590068	1.81547	0.000618713	0.118555	0.118555	2404	tags=46%, list=25%, signal=35%	OTULINL/ULK1/COQ8B/PAM16/SARM1/COQ8A/ATP23/COQ3/EMC2/SNX16/TEPSIN/NDUFAF5/COQ6/ZFYVE1/PML/GBA2
GOBP_MITOTIC_SPINDLE_ORGANIZATION	GOBP_MITOTIC_SPINDLE_ORGANIZATION	GOBP_MITOTIC_SPINDLE_ORGANIZATION	81	0.516014	1.81203	8.73225e-05	0.0228969	0.0228969	2375	tags=44%, list=24%, signal=34%	ABRAXAS1/TOGARAM1/PIBF1/ABRAXAS2/GNAI1/CEP192/PTPA/GPSM2/RACGAP1/SPICE1/TUBG1/NUF2/SPAST/CHEK2/WRAP73/INTS13/CCNB1/TBCE/TOGARAM2/MAP9/MAP4/VPS4B/STAG2/KIF3B/PCNT/STAG1/DCTN1/CHMP5/KIF2A/AURKA/TNKS/HSPA1A/SMC3/SMC1A/GOLGA2/DCTN2
GOBP_PURINE_CONTAINING_COMPOUND_BIOSYNTHETIC_PROCESS	GOBP_PURINE_CONTAINING_COMPOUND_BIOSYNTHETIC_PROCESS	GOBP_PURINE_CONTAINING_COMPOUND_BIOSYNTHETIC_PROCESS	119	0.483983	1.80963	1.59361e-05	0.00643732	0.00643732	64	tags=13%, list=1%, signal=13%	ATP5F1E/ATP5MC2/ATP5MG/ATP5ME/ATP5PF/ATP5F1C/ATP5MF/ATP5PO/ATP5PD/ATP5MC3/ATP5MC1/ATP5F1B/ATP5F1A/ATP5PB/ATP5F1D
GOBP_HISTONE_MRNA_CATABOLIC_PROCESS	GOBP_HISTONE_MRNA_CATABOLIC_PROCESS	GOBP_HISTONE_MRNA_CATABOLIC_PROCESS	15	0.710735	1.80901	0.00115833	0.196731	0.196731	1561	tags=47%, list=16%, signal=39%	TUT4/TUT7/DCP2/TENT2/TENT4B/UPF1/XRN1
GOBP_AEROBIC_RESPIRATION	GOBP_AEROBIC_RESPIRATION	GOBP_AEROBIC_RESPIRATION	142	0.469056	1.8008	7.87839e-06	0.0033643	0.0033643	294	tags=11%, list=3%, signal=10%	ATP5F1E/ATP5MG/ATP5ME/ATP5PF/ATP5F1C/ATP5MF/ATP5PO/ATP5PD/ATP5F1B/NOP53/ATP5F1A/ATP5PB/ATP5F1D/ACO1/NIPSNAP2
HP_ABNORMALITY_OF_THE_TONSILS	HP_ABNORMALITY_OF_THE_TONSILS	HP_ABNORMALITY_OF_THE_TONSILS	15	0.70516	1.79482	0.00138835	0.223121	0.223121	646	tags=20%, list=7%, signal=19%	UFD1/CYBC1/HIRA
GOBP_HISTONE_MRNA_METABOLIC_PROCESS	GOBP_HISTONE_MRNA_METABOLIC_PROCESS	GOBP_HISTONE_MRNA_METABOLIC_PROCESS	22	0.642184	1.79434	0.00247546	0.324299	0.324299	1706	tags=45%, list=17%, signal=38%	TUT4/TUT7/DCP2/CPSF3/TENT2/TENT4B/LSM11/UPF1/XRN1/CPSF2
GOBP_RNA_METHYLATION	GOBP_RNA_METHYLATION	GOBP_RNA_METHYLATION	66	0.518728	1.78412	0.000361568	0.0740272	0.0740272	2470	tags=41%, list=25%, signal=31%	BUD23/VIRMA/TRMT13/TRMT6/METTL2A/TGS1/THUMPD2/MRM2/MRM3/WDR4/TRMT1L/ZCCHC4/THADA/TRMT61B/METTL1/METTL16/TRMT10B/NSUN4/METTL2B/METTL5/TFB2M/METTL14/NSUN6/TRDMT1/THUMPD3/NSUN2/TRMT11
GOBP_ATP_METABOLIC_PROCESS	GOBP_ATP_METABOLIC_PROCESS	GOBP_ATP_METABOLIC_PROCESS	178	0.450854	1.78273	4.51743e-06	0.00217799	0.00217799	1174	tags=16%, list=12%, signal=15%	ATP5F1E/ATP5MC2/ATP5MG/ATP5IF1/ATP5ME/ATP5PF/ATP5F1C/ATP5MF/ATP5PO/ATP5PD/ATP5MC3/ATP5MC1/ATP5F1B/ATP5F1A/ATP5PB/ATP5F1D/ATP6V1B2/NIPSNAP2/PARG/SLC25A12/IL4/NDUFV3/CTNS/AK9/MT-ATP8/MT-ND3/CCNB1/NDUFA8/SPHK2
GOCC_MITOCHONDRIAL_PROTEIN_CONTAINING_COMPLEX	GOCC_MITOCHONDRIAL_PROTEIN_CONTAINING_COMPLEX	GOCC_MITOCHONDRIAL_PROTEIN_CONTAINING_COMPLEX	228	0.437909	1.78069	3.09112e-07	0.000184799	0.000184799	2278	tags=27%, list=23%, signal=21%	ATP5F1E/ATP5MC2/ATP5MG/ATP5ME/ATP5PF/ATP5F1C/ATP5MF/ATP5PO/ATP5PD/ATP5MC3/ATP5MC1/ATP5F1B/ATP5F1A/ATP5PB/ATP5F1D/MRPL58/APOO/DNAJC11/MRPS27/PAM16/NDUFV3/TOMM70/TIMM29/MT-ATP8/GRPEL2/MT-ND3/SUPV3L1/MICU3/NDUFA8/MCUB/MRPS22/MRPS10/MRPS17/IMMT/TOMM5/TRMT10B/MRPL45/MRPL10/NDUFAF1/MRPL42/PHB/NSUN4/MT-ND4L/MRPS35/MT-ND6/MRPL34/MTX2/MT-CYB/MRPL17/NDUFC1/MRPL15/MCCC1/MT-ATP6/MRPL53/BCS1L/PDK2/MRPL16/MRPS…
GOMF_POLYNUCLEOTIDE_ADENYLYLTRANSFERASE_ACTIVITY	GOMF_POLYNUCLEOTIDE_ADENYLYLTRANSFERASE_ACTIVITY	GOMF_POLYNUCLEOTIDE_ADENYLYLTRANSFERASE_ACTIVITY	9	0.79229	1.77215	0.00218478	0.303589	0.303589	1572	tags=67%, list=16%, signal=56%	TENT5A/TENT5C/TENT2/TENT4B/TENT4A/TRNT1
GOBP_SPINDLE_ORGANIZATION	GOBP_SPINDLE_ORGANIZATION	GOBP_SPINDLE_ORGANIZATION	122	0.471665	1.77065	2.76874e-05	0.0106107	0.0106107	2375	tags=39%, list=24%, signal=30%	ABRAXAS1/TOGARAM1/CENPJ/PIBF1/ABRAXAS2/GNAI1/CEP192/PTPA/GPSM2/RACGAP1/SPICE1/TUBG1/WASHC5/RGS14/NUF2/SPAST/TUBGCP5/CHEK2/WRAP73/INTS13/DLG1/TPPP/CCNB1/TUBGCP6/LZTS2/TBCE/TOGARAM2/MAP9/MAP4/VPS4B/STAG2/KIF3B/HAUS8/PCNT/STAG1/DCTN1/CHMP5/KIF2A/AURKA/LIMK2/TNKS/HSPA1A/SMC3/NTMT1/SMC1A/GOLGA2/DCTN2
GOMF_ATPASE_COUPLED_ION_TRANSMEMBRANE_TRANSPORTER_ACTIVITY	GOMF_ATPASE_COUPLED_ION_TRANSMEMBRANE_TRANSPORTER_ACTIVITY	GOMF_ATPASE_COUPLED_ION_TRANSMEMBRANE_TRANSPORTER_ACTIVITY	12	0.734872	1.76942	0.00348689	0.391843	0.391843	115	tags=17%, list=1%, signal=16%	ATP5F1B/ATP6V1B2
GOMF_PYROPHOSPHATE_HYDROLYSIS_DRIVEN_PROTON_TRANSMEMBRANE_TRANSPORTER_ACTIVITY	GOMF_PYROPHOSPHATE_HYDROLYSIS_DRIVEN_PROTON_TRANSMEMBRANE_TRANSPORTER_ACTIVITY	GOMF_PYROPHOSPHATE_HYDROLYSIS_DRIVEN_PROTON_TRANSMEMBRANE_TRANSPORTER_ACTIVITY	12	0.734872	1.76942	0.00348689	0.391843	0.391843	115	tags=17%, list=1%, signal=16%	ATP5F1B/ATP6V1B2
GOBP_NEGATIVE_REGULATION_OF_DOUBLE_STRAND_BREAK_REPAIR_VIA_HOMOLOGOUS_RECOMBINATION	GOBP_NEGATIVE_REGULATION_OF_DOUBLE_STRAND_BREAK_REPAIR_VIA_HOMOLOGOUS_RECOMBINATION	GOBP_NEGATIVE_REGULATION_OF_DOUBLE_STRAND_BREAK_REPAIR_VIA_HOMOLOGOUS_RECOMBINATION	13	0.714881	1.76043	0.00408131	0.426568	0.426568	965	tags=46%, list=10%, signal=42%	FBH1/CGAS/SHLD1/SHLD2/SHLD3/MAGEF1
GOMF_CYSTEINE_TYPE_ENDOPEPTIDASE_ACTIVITY_INVOLVED_IN_APOPTOTIC_PROCESS	GOMF_CYSTEINE_TYPE_ENDOPEPTIDASE_ACTIVITY_INVOLVED_IN_APOPTOTIC_PROCESS	GOMF_CYSTEINE_TYPE_ENDOPEPTIDASE_ACTIVITY_INVOLVED_IN_APOPTOTIC_PROCESS	12	0.72919	1.75573	0.00402853	0.426568	0.426568	1348	tags=42%, list=14%, signal=36%	CLC/CASP10/CASP7/CASP9/CASP3
GOBP_PROTEIN_PALMITOYLATION	GOBP_PROTEIN_PALMITOYLATION	GOBP_PROTEIN_PALMITOYLATION	19	0.645149	1.7489	0.00290169	0.361406	0.361406	429	tags=21%, list=4%, signal=20%	SELENOK/ZDHHC17/ZDHHC9/ZDHHC8
GOMF_PEPTIDASE_ACTIVATOR_ACTIVITY_INVOLVED_IN_APOPTOTIC_PROCESS	GOMF_PEPTIDASE_ACTIVATOR_ACTIVITY_INVOLVED_IN_APOPTOTIC_PROCESS	GOMF_PEPTIDASE_ACTIVATOR_ACTIVITY_INVOLVED_IN_APOPTOTIC_PROCESS	13	0.708922	1.74576	0.00475589	0.436083	0.436083	580	tags=23%, list=6%, signal=22%	RACK1/BEX3/ST20
GOBP_MITOCHONDRIAL_TRANSPORT	GOBP_MITOCHONDRIAL_TRANSPORT	GOBP_MITOCHONDRIAL_TRANSPORT	144	0.453724	1.74069	3.0735e-05	0.011204	0.011204	929	tags=16%, list=10%, signal=15%	ATP5F1E/ATP5MG/ATP5IF1/ATP5ME/ATP5PF/ATP5F1C/ATP5MF/ATP5PO/ATP5PD/ATP5F1B/ATP5F1A/ATP5PB/ATP5F1D/RTL10/BBC3/PAM16/SLC25A30/TOMM70/ACAA2/GDAP1/TIMM29/MT-ATP8/GRPEL2
GOBP_RESPIRATORY_BURST_INVOLVED_IN_DEFENSE_RESPONSE	GOBP_RESPIRATORY_BURST_INVOLVED_IN_DEFENSE_RESPONSE	GOBP_RESPIRATORY_BURST_INVOLVED_IN_DEFENSE_RESPONSE	8	0.803076	1.72785	0.00287809	0.361406	0.361406	76	tags=25%, list=1%, signal=25%	SELENOK/CYBC1
GOCC_EXTRINSIC_COMPONENT_OF_MITOCHONDRIAL_INNER_MEMBRANE	GOCC_EXTRINSIC_COMPONENT_OF_MITOCHONDRIAL_INNER_MEMBRANE	GOCC_EXTRINSIC_COMPONENT_OF_MITOCHONDRIAL_INNER_MEMBRANE	11	0.737119	1.72547	0.00489468	0.443369	0.443369	1700	tags=64%, list=17%, signal=53%	COQ8B/PAM16/COQ8A/ATP23/COQ3/NDUFAF5/COQ6
HP_ABNORMALITY_OF_NEUTROPHIL_PHYSIOLOGY	HP_ABNORMALITY_OF_NEUTROPHIL_PHYSIOLOGY	HP_ABNORMALITY_OF_NEUTROPHIL_PHYSIOLOGY	11	0.736261	1.72346	0.00496313	0.444185	0.444185	291	tags=27%, list=3%, signal=26%	CYBC1/PMM2/EFL1
GOMF_PASSIVE_TRANSMEMBRANE_TRANSPORTER_ACTIVITY	GOMF_PASSIVE_TRANSMEMBRANE_TRANSPORTER_ACTIVITY	GOMF_PASSIVE_TRANSMEMBRANE_TRANSPORTER_ACTIVITY	111	0.468914	1.72191	4.6974e-05	0.0156016	0.0156016	919	tags=17%, list=9%, signal=16%	ATP5F1E/ATP5MG/ATP5ME/ATP5PF/ATP5F1C/ATP5MF/ATP5PO/ATP5PD/ATP5F1B/ATP5F1A/ATP5PB/ATP5F1D/AQP10/ANO6/CCDC51/CALHM2/TMEM63B/MT-ATP8/SCN9A
GOBP_PROTEIN_K63_LINKED_DEUBIQUITINATION	GOBP_PROTEIN_K63_LINKED_DEUBIQUITINATION	GOBP_PROTEIN_K63_LINKED_DEUBIQUITINATION	26	0.592456	1.71342	0.00331207	0.387952	0.387952	2403	tags=46%, list=25%, signal=35%	NOP53/BABAM2/ABRAXAS1/ABRAXAS2/ATXN3/STAMBP/DESI2/OTUD7B/USP16/SHMT2/TNFAIP3/BRCC3
HP_CHRONIC_PULMONARY_OBSTRUCTION	HP_CHRONIC_PULMONARY_OBSTRUCTION	HP_CHRONIC_PULMONARY_OBSTRUCTION	20	0.620294	1.70915	0.00935359	0.643548	0.643548	646	tags=20%, list=7%, signal=19%	UFD1/CYBC1/ALMS1/HIRA
GOBP_RRNA_METHYLATION	GOBP_RRNA_METHYLATION	GOBP_RRNA_METHYLATION	17	0.645542	1.70776	0.0111325	0.693275	0.693275	1943	tags=53%, list=20%, signal=42%	BUD23/MRM2/MRM3/ZCCHC4/TRMT61B/METTL16/NSUN4/METTL5/TFB2M
HP_CORNEAL_NEOVASCULARIZATION	HP_CORNEAL_NEOVASCULARIZATION	HP_CORNEAL_NEOVASCULARIZATION	9	0.763343	1.7074	0.00527615	0.466612	0.466612	646	tags=33%, list=7%, signal=31%	UFD1/CYP1B1/HIRA
GOBP_SNRNA_METABOLIC_PROCESS	GOBP_SNRNA_METABOLIC_PROCESS	GOBP_SNRNA_METABOLIC_PROCESS	48	0.524645	1.7064	0.00154897	0.239589	0.239589	1672	tags=31%, list=17%, signal=26%	MTREX/INTS11/INTS6L/INTS14/TOE1/USPL1/SNAPC3/ZNF143/RPAP2/CC2D1A/INTS9/SNAPC4/METTL16/EXOSC9/EXOSC7
GOBP_MIRNA_CATABOLIC_PROCESS	GOBP_MIRNA_CATABOLIC_PROCESS	GOBP_MIRNA_CATABOLIC_PROCESS	10	0.739828	1.70597	0.00937196	0.643548	0.643548	987	tags=40%, list=10%, signal=36%	TUT4/TENT2/TENT4B/SND1
GOBP_NUCLEOSIDE_PHOSPHATE_BIOSYNTHETIC_PROCESS	GOBP_NUCLEOSIDE_PHOSPHATE_BIOSYNTHETIC_PROCESS	GOBP_NUCLEOSIDE_PHOSPHATE_BIOSYNTHETIC_PROCESS	149	0.440857	1.70372	8.35139e-05	0.0222893	0.0222893	1182	tags=19%, list=12%, signal=17%	ATP5F1E/ATP5MC2/ATP5MG/ATP5ME/ATP5PF/ATP5F1C/ATP5MF/ATP5PO/ATP5PD/ATP5MC3/ATP5MC1/ATP5F1B/ATP5F1A/ATP5PB/ATP5F1D/FLAD1/HACD2/SLC25A12/IL4/NMNAT3/AK9/MT-ATP8/NUDT12/UMPS/MLYCD/ACACA/MTHFD2L/SPHK2/PARP9
GOMF_TRNA_METHYLTRANSFERASE_ACTIVITY	GOMF_TRNA_METHYLTRANSFERASE_ACTIVITY	GOMF_TRNA_METHYLTRANSFERASE_ACTIVITY	26	0.58908	1.70366	0.0039536	0.426387	0.426387	2470	tags=54%, list=25%, signal=40%	TRMT13/METTL2A/THUMPD2/WDR4/TRMT1L/TRMT61B/METTL1/TRMT10B/METTL2B/NSUN6/TRDMT1/THUMPD3/NSUN2/TRMT11
GOMF_TRANSFERASE_ACTIVITY_TRANSFERRING_ONE_CARBON_GROUPS	GOMF_TRANSFERASE_ACTIVITY_TRANSFERRING_ONE_CARBON_GROUPS	GOMF_TRANSFERASE_ACTIVITY_TRANSFERRING_ONE_CARBON_GROUPS	148	0.439881	1.69877	0.000101592	0.0250935	0.0250935	2502	tags=39%, list=26%, signal=30%	BUD23/NSD3/TRMT13/EEF1AKMT2/SPOUT1/CSKMT/METTL2A/SETD4/TGS1/PCMTD2/EED/THUMPD2/NSD2/MRM2/MRM3/SETDB2/WDR4/SETD6/TRMT1L/CARNMT1/COQ3/PRMT3/ZCCHC4/METTL25/EEF1AKMT4/TRMT61B/METTL1/DNMT1/FAM98A/METTL16/CAD/TRMT10B/EEF1AKMT1/NDUFAF5/EHMT1/NDUFAF7/PRMT9/KMT5A/NSUN4/KMT2A/METTL2B/METTL5/KMT2B/TFB2M/METTL14/NSUN6/SHMT2/TRDMT1/N6AMT1/THUMPD3/METTL13/NTMT1/PRDM11/ATIC/KMT2C/NSUN2/TRMT11/NSD1
GOBP_TRNA_METHYLATION	GOBP_TRNA_METHYLATION	GOBP_TRNA_METHYLATION	34	0.555388	1.69552	0.00633845	0.506601	0.506601	2470	tags=47%, list=25%, signal=35%	TRMT13/TRMT6/METTL2A/THUMPD2/WDR4/TRMT1L/THADA/TRMT61B/METTL1/TRMT10B/METTL2B/NSUN6/TRDMT1/THUMPD3/NSUN2/TRMT11
GOMF_NUCLEOCYTOPLASMIC_CARRIER_ACTIVITY	GOMF_NUCLEOCYTOPLASMIC_CARRIER_ACTIVITY	GOMF_NUCLEOCYTOPLASMIC_CARRIER_ACTIVITY	23	0.598998	1.69188	0.00532423	0.468093	0.468093	2076	tags=48%, list=21%, signal=38%	HIKESHI/SNUPN/XPO5/NUP214/XPO6/KPNA3/TNPO3/KPNA5/TNPO1/XPO4/KPNA1
GOBP_POSITIVE_REGULATION_OF_DEFENSE_RESPONSE_TO_VIRUS_BY_HOST	GOBP_POSITIVE_REGULATION_OF_DEFENSE_RESPONSE_TO_VIRUS_BY_HOST	GOBP_POSITIVE_REGULATION_OF_DEFENSE_RESPONSE_TO_VIRUS_BY_HOST	20	0.613246	1.68973	0.0123624	0.728792	0.728792	1990	tags=40%, list=20%, signal=32%	SELENOK/CGAS/IL4/TOMM70/PARP9/IL12RB1/APOBEC3G/DDX58
HP_REDUCTION_OF_NEUTROPHIL_MOTILITY	HP_REDUCTION_OF_NEUTROPHIL_MOTILITY	HP_REDUCTION_OF_NEUTROPHIL_MOTILITY	6	0.866392	1.68655	0.00249527	0.324299	0.324299	291	tags=33%, list=3%, signal=32%	PMM2/EFL1
GOBP_RNA_PHOSPHODIESTER_BOND_HYDROLYSIS_EXONUCLEOLYTIC	GOBP_RNA_PHOSPHODIESTER_BOND_HYDROLYSIS_EXONUCLEOLYTIC	GOBP_RNA_PHOSPHODIESTER_BOND_HYDROLYSIS_EXONUCLEOLYTIC	38	0.539135	1.68542	0.00457927	0.42913	0.42913	2907	tags=53%, list=30%, signal=37%	TRIR/DCP2/CPSF3/TOE1/CNOT8/CNOT2/CNOT6/CNOT6L/EXOSC9/XRN1/EXOSC7/DCPS/ANGEL1/EXOSC5/REXO2/DIS3L/ANGEL2/XRN2/EXOSC3/EXOSC8
GOMF_CATALYTIC_ACTIVITY_ACTING_ON_A_RRNA	GOMF_CATALYTIC_ACTIVITY_ACTING_ON_A_RRNA	GOMF_CATALYTIC_ACTIVITY_ACTING_ON_A_RRNA	17	0.635662	1.68163	0.0139017	0.738341	0.738341	1943	tags=53%, list=20%, signal=42%	BUD23/MRM2/MRM3/ZCCHC4/TRMT61B/METTL16/NSUN4/METTL5/TFB2M
GOBP_SNRNA_TRANSCRIPTION	GOBP_SNRNA_TRANSCRIPTION	GOBP_SNRNA_TRANSCRIPTION	17	0.63527	1.68059	0.0139017	0.738341	0.738341	1397	tags=35%, list=14%, signal=30%	USPL1/SNAPC3/ZNF143/RPAP2/CC2D1A/SNAPC4
GOMF_S_ADENOSYLMETHIONINE_DEPENDENT_METHYLTRANSFERASE_ACTIVITY	GOMF_S_ADENOSYLMETHIONINE_DEPENDENT_METHYLTRANSFERASE_ACTIVITY	GOMF_S_ADENOSYLMETHIONINE_DEPENDENT_METHYLTRANSFERASE_ACTIVITY	113	0.453137	1.67632	0.000270358	0.0594232	0.0594232	2502	tags=40%, list=26%, signal=30%	BUD23/NSD3/EEF1AKMT2/CSKMT/METTL2A/SETD4/PCMTD2/THUMPD2/NSD2/MRM2/MRM3/SETDB2/WDR4/SETD6/TRMT1L/CARNMT1/COQ3/PRMT3/ZCCHC4/EEF1AKMT4/TRMT61B/METTL1/DNMT1/METTL16/TRMT10B/EEF1AKMT1/EHMT1/NDUFAF7/PRMT9/KMT5A/NSUN4/KMT2A/METTL2B/METTL5/KMT2B/TFB2M/METTL14/NSUN6/TRDMT1/N6AMT1/THUMPD3/KMT2C/NSUN2/TRMT11/NSD1
GOBP_REGULATION_OF_DEFENSE_RESPONSE_TO_VIRUS_BY_HOST	GOBP_REGULATION_OF_DEFENSE_RESPONSE_TO_VIRUS_BY_HOST	GOBP_REGULATION_OF_DEFENSE_RESPONSE_TO_VIRUS_BY_HOST	26	0.576665	1.66775	0.00584588	0.485403	0.485403	2205	tags=42%, list=23%, signal=33%	SELENOK/CGAS/IL4/TOMM70/MICB/PARP9/IL12RB1/APOBEC3G/IL1B/DDX58/TNFAIP3
GOBP_ENDOCYTIC_RECYCLING	GOBP_ENDOCYTIC_RECYCLING	GOBP_ENDOCYTIC_RECYCLING	50	0.506566	1.66614	0.00215961	0.303589	0.303589	1908	tags=32%, list=20%, signal=26%	WASHC1/WASHC2C/EIPR1/VPS26C/VPS39/VPS35L/ANKRD50/ENTR1/MICALL1/CCDC22/EPS15/SCRIB/GGA3/RAB14/SORL1/SNX12
GOBP_MONOCYTE_CHEMOTACTIC_PROTEIN_1_PRODUCTION	GOBP_MONOCYTE_CHEMOTACTIC_PROTEIN_1_PRODUCTION	GOBP_MONOCYTE_CHEMOTACTIC_PROTEIN_1_PRODUCTION	9	0.743834	1.66376	0.00937295	0.643548	0.643548	945	tags=33%, list=10%, signal=30%	SELENOK/ERBIN/OAS1
HP_MULTIPLE_SUTURE_CRANIOSYNOSTOSIS	HP_MULTIPLE_SUTURE_CRANIOSYNOSTOSIS	HP_MULTIPLE_SUTURE_CRANIOSYNOSTOSIS	7	0.81287	1.66245	0.00494505	0.444185	0.444185	646	tags=29%, list=7%, signal=27%	UFD1/HIRA
GOBP_DOUBLE_STRAND_BREAK_REPAIR	GOBP_DOUBLE_STRAND_BREAK_REPAIR	GOBP_DOUBLE_STRAND_BREAK_REPAIR	187	0.415784	1.65531	5.72148e-05	0.0177749	0.0177749	2494	tags=36%, list=26%, signal=28%	BABAM2/HPF1/MRE11/FBH1/ABRAXAS1/PAXX/HDGFL2/ACTR8/CGAS/MARF1/SHLD1/MUS81/SPIDR/SMARCAL1/NSD2/MCM6/SAMHD1/MRNIP/SHLD2/FAN1/MCM8/RFWD3/GINS4/ERCC8/CHEK2/ATP23/POLA1/SHLD3/PARP2/TENT4A/MAGEF1/BRCA1/RMI1/CYREN/MMS19/PARP9/REC8/PIAS4/WDR70/EP400/MBTD1/BRD8/OGG1/ING3/INIP/RECQL/EPC2/ERCC6/RUVBL1/SLF1/MSH2/WDR48/TP53/POLB/MRGBP/XRCC1/PML/RNF8/XRCC4/SWI5/AP5Z1/MCM3/BRCC3/PRKDC/XRCC5/SLF2/RAD51C/SMARCAD1
GOBP_POSITIVE_REGULATION_OF_EMBRYONIC_DEVELOPMENT	GOBP_POSITIVE_REGULATION_OF_EMBRYONIC_DEVELOPMENT	GOBP_POSITIVE_REGULATION_OF_EMBRYONIC_DEVELOPMENT	7	0.80901	1.65455	0.00557632	0.481755	0.481755	742	tags=43%, list=8%, signal=40%	RACK1/NR2C2/UTP25
GOMF_MHC_PROTEIN_BINDING	GOMF_MHC_PROTEIN_BINDING	GOMF_MHC_PROTEIN_BINDING	14	0.657324	1.65034	0.0130531	0.734967	0.734967	45	tags=14%, list=0%, signal=14%	ATP5F1B/ATP5F1A
GOBP_DNA_DEPENDENT_DNA_REPLICATION_MAINTENANCE_OF_FIDELITY	GOBP_DNA_DEPENDENT_DNA_REPLICATION_MAINTENANCE_OF_FIDELITY	GOBP_DNA_DEPENDENT_DNA_REPLICATION_MAINTENANCE_OF_FIDELITY	28	0.564698	1.64746	0.00693554	0.537091	0.537091	1021	tags=32%, list=10%, signal=29%	CENPX/MRE11/FBH1/SLFN11/MUS81/SMARCAL1/SAMHD1/RFWD3/CENPS
GOBP_CELLULAR_RESPIRATION	GOBP_CELLULAR_RESPIRATION	GOBP_CELLULAR_RESPIRATION	171	0.417549	1.63936	0.000192122	0.0435069	0.0435069	294	tags=9%, list=3%, signal=9%	ATP5F1E/ATP5MG/ATP5ME/ATP5PF/ATP5F1C/ATP5MF/ATP5PO/ATP5PD/ATP5F1B/NOP53/ATP5F1A/ATP5PB/ETFRF1/ATP5F1D/ACO1/NIPSNAP2
GOMF_5_3_EXONUCLEASE_ACTIVITY	GOMF_5_3_EXONUCLEASE_ACTIVITY	GOMF_5_3_EXONUCLEASE_ACTIVITY	15	0.643771	1.63857	0.008871	0.630801	0.630801	631	tags=33%, list=6%, signal=31%	TRIR/DCP2/CPSF3/MRE11/FAN1
GOBP_OOCYTE_MATURATION	GOBP_OOCYTE_MATURATION	GOBP_OOCYTE_MATURATION	12	0.679656	1.63647	0.0160002	0.761907	0.761907	2090	tags=58%, list=21%, signal=46%	TUT4/TUT7/WASHC5/REC8/AURKA/EREG/PTK2B
HP_TRANSIENT_NEUTROPENIA	HP_TRANSIENT_NEUTROPENIA	HP_TRANSIENT_NEUTROPENIA	6	0.84038	1.63592	0.00613745	0.498535	0.498535	708	tags=50%, list=7%, signal=46%	EFL1/CLPB/IRAK4
GOMF_MHC_CLASS_I_PROTEIN_BINDING	GOMF_MHC_CLASS_I_PROTEIN_BINDING	GOMF_MHC_CLASS_I_PROTEIN_BINDING	11	0.698586	1.63527	0.0147949	0.738928	0.738928	45	tags=18%, list=0%, signal=18%	ATP5F1B/ATP5F1A
GOBP_POSITIVE_REGULATION_OF_NLRP3_INFLAMMASOME_COMPLEX_ASSEMBLY	GOBP_POSITIVE_REGULATION_OF_NLRP3_INFLAMMASOME_COMPLEX_ASSEMBLY	GOBP_POSITIVE_REGULATION_OF_NLRP3_INFLAMMASOME_COMPLEX_ASSEMBLY	7	0.798807	1.63368	0.00740138	0.555885	0.555885	659	tags=29%, list=7%, signal=27%	STMP1/PLCG2
GOBP_PEPTIDYL_L_CYSTEINE_S_PALMITOYLATION	GOBP_PEPTIDYL_L_CYSTEINE_S_PALMITOYLATION	GOBP_PEPTIDYL_L_CYSTEINE_S_PALMITOYLATION	13	0.663217	1.63321	0.0128128	0.734967	0.734967	429	tags=23%, list=4%, signal=22%	ZDHHC17/ZDHHC9/ZDHHC8
GOBP_ANTIVIRAL_INNATE_IMMUNE_RESPONSE	GOBP_ANTIVIRAL_INNATE_IMMUNE_RESPONSE	GOBP_ANTIVIRAL_INNATE_IMMUNE_RESPONSE	11	0.697421	1.63254	0.0150715	0.745888	0.745888	1990	tags=64%, list=20%, signal=51%	CLPB/IFIT1/OAS1/AKAP1/PHB/SENP7/DDX58
GOMF_RNA_2_O_METHYLTRANSFERASE_ACTIVITY	GOMF_RNA_2_O_METHYLTRANSFERASE_ACTIVITY	GOMF_RNA_2_O_METHYLTRANSFERASE_ACTIVITY	5	0.876382	1.63182	0.00359873	0.39842	0.39842	565	tags=60%, list=6%, signal=57%	TRMT13/MRM2/MRM3
GOCC_COHESIN_COMPLEX	GOCC_COHESIN_COMPLEX	GOCC_COHESIN_COMPLEX	8	0.75784	1.63053	0.0123143	0.728792	0.728792	2306	tags=88%, list=24%, signal=67%	SGO2/REC8/STAG3/STAG2/STAG1/SMC3/SMC1A
GOBP_MIRNA_METABOLIC_PROCESS	GOBP_MIRNA_METABOLIC_PROCESS	GOBP_MIRNA_METABOLIC_PROCESS	21	0.588717	1.62835	0.0118121	0.721501	0.721501	1335	tags=29%, list=14%, signal=25%	TUT4/TUT7/TENT2/TENT4B/SND1/XPO5
HP_LONG_CLAVICLES	HP_LONG_CLAVICLES	HP_LONG_CLAVICLES	8	0.755817	1.62617	0.012727	0.734967	0.734967	1878	tags=75%, list=19%, signal=61%	KIAA0586/MEG3/TBCE/HPGD/PCNT/LBR
GOMF_PROTEIN_METHYLTRANSFERASE_ACTIVITY	GOMF_PROTEIN_METHYLTRANSFERASE_ACTIVITY	GOMF_PROTEIN_METHYLTRANSFERASE_ACTIVITY	62	0.478731	1.6258	0.0032056	0.387952	0.387952	1907	tags=31%, list=20%, signal=25%	NSD3/EEF1AKMT2/CSKMT/SETD4/PCMTD2/EED/NSD2/SETDB2/SETD6/PRMT3/EEF1AKMT4/FAM98A/EEF1AKMT1/EHMT1/NDUFAF7/PRMT9/KMT5A/KMT2A/KMT2B
GOBP_MICROTUBULE_CYTOSKELETON_ORGANIZATION_INVOLVED_IN_MITOSIS	GOBP_MICROTUBULE_CYTOSKELETON_ORGANIZATION_INVOLVED_IN_MITOSIS	GOBP_MICROTUBULE_CYTOSKELETON_ORGANIZATION_INVOLVED_IN_MITOSIS	98	0.446722	1.62394	0.00155494	0.239589	0.239589	2552	tags=41%, list=26%, signal=30%	ABRAXAS1/TOGARAM1/PIBF1/ABRAXAS2/GNAI1/CEP192/PTPA/GPSM2/RACGAP1/SPICE1/TUBG1/NUF2/SPAST/CHEK2/WRAP73/SPDL1/INTS13/CCNB1/TBCE/TOGARAM2/MAP9/MAP4/VPS4B/STAG2/KIF3B/PCNT/STAG1/DCTN1/CHMP5/KIF2A/AURKA/TNKS/HSPA1A/SMC3/SMC1A/GOLGA2/DCTN2/DYNLT1/MZT1/CDK5RAP2
GOBP_REGULATION_OF_DEFENSE_RESPONSE_TO_VIRUS	GOBP_REGULATION_OF_DEFENSE_RESPONSE_TO_VIRUS	GOBP_REGULATION_OF_DEFENSE_RESPONSE_TO_VIRUS	46	0.500341	1.6203	0.00734152	0.555885	0.555885	2205	tags=37%, list=23%, signal=29%	SELENOK/UFD1/CGAS/IL4/TOMM70/IFIT1/MICB/PARP9/IL12RB1/TRIM38/APOBEC3G/GPATCH3/IL1B/TRAF3/DDX58/RNF26/TNFAIP3
HP_PREMATURE_OVARIAN_INSUFFICIENCY	HP_PREMATURE_OVARIAN_INSUFFICIENCY	HP_PREMATURE_OVARIAN_INSUFFICIENCY	34	0.53071	1.62019	0.0128729	0.734967	0.734967	1302	tags=29%, list=13%, signal=26%	PMM2/ERAL1/CASP10/SPIDR/MCM8/IQCB1/TTI2/GALT/MRPS22/STAG3
HP_ABNORMAL_ANTERIOR_HORN_CELL_MORPHOLOGY	HP_ABNORMAL_ANTERIOR_HORN_CELL_MORPHOLOGY	HP_ABNORMAL_ANTERIOR_HORN_CELL_MORPHOLOGY	8	0.752623	1.6193	0.0139653	0.738341	0.738341	1974	tags=62%, list=20%, signal=50%	VRK1/CPLANE1/SMN2/ATXN3/DCTN1
HP_VELOPHARYNGEAL_INSUFFICIENCY	HP_VELOPHARYNGEAL_INSUFFICIENCY	HP_VELOPHARYNGEAL_INSUFFICIENCY	15	0.634934	1.61608	0.0112721	0.699059	0.699059	1574	tags=40%, list=16%, signal=34%	DGCR8/ESS2/DLG1/BICRA/SIAH1/NECTIN1
GOMF_LYS48_SPECIFIC_DEUBIQUITINASE_ACTIVITY	GOMF_LYS48_SPECIFIC_DEUBIQUITINASE_ACTIVITY	GOMF_LYS48_SPECIFIC_DEUBIQUITINASE_ACTIVITY	10	0.700829	1.61604	0.0223598	0.913411	0.913411	1719	tags=60%, list=18%, signal=49%	MINDY2/MINDY3/MINDY1/ATXN3/DESI2/OTUD7B
GOCC_CENTRIOLE	GOCC_CENTRIOLE	GOCC_CENTRIOLE	88	0.455591	1.61535	0.00108608	0.193245	0.193245	2101	tags=35%, list=21%, signal=28%	WASHC1/ALMS1/CENPJ/TSGA10/CEP192/MPHOSPH9/C2CD3/TEDC1/SPICE1/TUBG1/CEP83/CEP44/TUBD1/POC5/CEP89/WRAP73/CEP78/FBF1/RTTN/IQCB1/KIAA0586/CETN3/CCDC68/PCNT/CEP250/CEP295/DCTN1/KIF2A/AURKA/SDCCAG8/HSPA1A
GOCC_CILIARY_BASAL_BODY	GOCC_CILIARY_BASAL_BODY	GOCC_CILIARY_BASAL_BODY	76	0.464633	1.61392	0.00154091	0.239589	0.239589	2114	tags=37%, list=22%, signal=29%	TOGARAM1/CENPJ/C2CD3/TUBG1/WRAP73/CEP78/BBS7/FBF1/INTU/RAB28/RTTN/ENTR1/WDR35/IFT80/KIAA0586/CDC14A/GAS8/DYNC2LI1/ARHGAP35/BBS5/CETN3/PTK2/WHRN/KIFAP3/CEP250/BLOC1S6/SDCCAG8/DAAM1
GOBP_PROTON_TRANSPORTING_TWO_SECTOR_ATPASE_COMPLEX_ASSEMBLY	GOBP_PROTON_TRANSPORTING_TWO_SECTOR_ATPASE_COMPLEX_ASSEMBLY	GOBP_PROTON_TRANSPORTING_TWO_SECTOR_ATPASE_COMPLEX_ASSEMBLY	13	0.654853	1.61261	0.0167594	0.777906	0.777906	2641	tags=69%, list=27%, signal=51%	ATP5F1D/FMC1/PIP4P1/ATP23/ATPAF2/TMEM199/TMEM70/VMA21/TMEM9
GOCC_9PLUS0_NON_MOTILE_CILIUM	GOCC_9PLUS0_NON_MOTILE_CILIUM	GOCC_9PLUS0_NON_MOTILE_CILIUM	32	0.537286	1.61201	0.0141373	0.738341	0.738341	2089	tags=44%, list=21%, signal=35%	BBS7/GRK4/IQCB1/IFT80/ATP1A4/KIAA1549/CETN3/PHLPP2/WHRN/KIFAP3/ARL3/CEP250/LYAR/SDCCAG8
GOBP_NEGATIVE_REGULATION_OF_ACUTE_INFLAMMATORY_RESPONSE	GOBP_NEGATIVE_REGULATION_OF_ACUTE_INFLAMMATORY_RESPONSE	GOBP_NEGATIVE_REGULATION_OF_ACUTE_INFLAMMATORY_RESPONSE	5	0.86306	1.60701	0.00583479	0.485403	0.485403	649	tags=40%, list=7%, signal=37%	SELENOS/IL4
HP_ABSENT_OR_MINIMALLY_OSSIFIED_VERTEBRAL_BODIES	HP_ABSENT_OR_MINIMALLY_OSSIFIED_VERTEBRAL_BODIES	HP_ABSENT_OR_MINIMALLY_OSSIFIED_VERTEBRAL_BODIES	8	0.745252	1.60344	0.0164541	0.774275	0.774275	1878	tags=75%, list=19%, signal=61%	VPS35L/WDR35/IFT80/TRIP11/DYNC2H1/LBR
GOBP_NEGATIVE_REGULATION_OF_PHOSPHATIDYLINOSITOL_3_KINASE_SIGNALING	GOBP_NEGATIVE_REGULATION_OF_PHOSPHATIDYLINOSITOL_3_KINASE_SIGNALING	GOBP_NEGATIVE_REGULATION_OF_PHOSPHATIDYLINOSITOL_3_KINASE_SIGNALING	8	0.74431	1.60142	0.0172837	0.792401	0.792401	1823	tags=50%, list=19%, signal=41%	NOP53/PIK3IP1/STAMBP/BTN2A2
GOBP_ENERGY_DERIVATION_BY_OXIDATION_OF_ORGANIC_COMPOUNDS	GOBP_ENERGY_DERIVATION_BY_OXIDATION_OF_ORGANIC_COMPOUNDS	GOBP_ENERGY_DERIVATION_BY_OXIDATION_OF_ORGANIC_COMPOUNDS	212	0.396616	1.60139	0.000102416	0.0250935	0.0250935	670	tags=10%, list=7%, signal=10%	ATP5F1E/ATP5MG/ATP5ME/ATP5PF/ATP5F1C/ATP5MF/ATP5PO/ATP5PD/ATP5F1B/NOP53/SELENOS/ATP5F1A/ATP5PB/ETFRF1/ATP5F1D/ACO1/NIPSNAP2/MTOR/SLC25A12/PYGB/IL4/NDUFV3
GOMF_INORGANIC_MOLECULAR_ENTITY_TRANSMEMBRANE_TRANSPORTER_ACTIVITY	GOMF_INORGANIC_MOLECULAR_ENTITY_TRANSMEMBRANE_TRANSPORTER_ACTIVITY	GOMF_INORGANIC_MOLECULAR_ENTITY_TRANSMEMBRANE_TRANSPORTER_ACTIVITY	229	0.393206	1.6008	0.000101784	0.0250935	0.0250935	1198	tags=15%, list=12%, signal=14%	ATP5F1E/ATP5MC2/ATP5MG/ATP5ME/ATP5PF/ATP5F1C/ATP5MF/ATP5PO/ATP5PD/ATP5MC3/ATP5MC1/ATP5F1B/ATP5F1A/ATP5PB/ATP5F1D/ATP6V1B2/ABCC10/ZDHHC17/AQP10/SLC2A10/SLC17A5/SLC25A30/CTNS/ANO6/SLC5A6/CCDC51/CALHM2/TMEM63B/MT-ATP8/SCN9A/RHD/TMEM150C/NIPAL3/SLC15A2/MCUB
GOCC_CILIUM	GOCC_CILIUM	GOCC_CILIUM	250	0.388065	1.60025	7.91118e-05	0.0217815	0.0217815	2033	tags=31%, list=21%, signal=25%	CFAP298/GRK2/NAXE/TOGARAM1/ALMS1/CENPJ/TSGA10/C2CD3/DNAL1/TEDC1/CLUAP1/ANKMY2/TUBG1/ACE/CEP83/IQCG/TUBD1/CEP89/WRAP73/CEP78/BBS7/GRK4/ATG16L1/FBF1/CPLANE1/INTU/RAB28/IFT22/VPS13A/RTTN/ENTR1/IQCB1/FAM149B1/PIK3R4/ADAM15/GPR157/WDR35/ARL6/CCDC40/IFT80/KIAA0586/ATP1A4/KIAA1549/PIK3C3/CDC14A/GAS8/PSEN2/DYNC2LI1/ARHGAP35/BBS5/UBXN10/TOGARAM2/DYNC2H1/CATSPER2/CETN3/CCDC68/PTK2/MNS1/KIF27/PHLPP2/MAP4/WD…
GOCC_ELONGIN_COMPLEX	GOCC_ELONGIN_COMPLEX	GOCC_ELONGIN_COMPLEX	3	0.982194	1.60015	4.04928e-05	0.0140745	0.0140745	177	tags=100%, list=2%, signal=98%	ELOB/ELOC/ELOA
HP_OCCIPITAL_MENINGOCELE	HP_OCCIPITAL_MENINGOCELE	HP_OCCIPITAL_MENINGOCELE	6	0.820516	1.59725	0.0136043	0.738341	0.738341	646	tags=33%, list=7%, signal=31%	UFD1/HIRA
GOBP_NUCLEAR_TRANSCRIBED_MRNA_POLY_A_TAIL_SHORTENING	GOBP_NUCLEAR_TRANSCRIBED_MRNA_POLY_A_TAIL_SHORTENING	GOBP_NUCLEAR_TRANSCRIBED_MRNA_POLY_A_TAIL_SHORTENING	24	0.563271	1.59635	0.0155	0.756087	0.756087	1087	tags=29%, list=11%, signal=26%	TUT4/TUT7/TENT4B/TENT4A/CNOT2/CNOT6/CNOT6L
GOMF_CATION_TRANSMEMBRANE_TRANSPORTER_ACTIVITY	GOMF_CATION_TRANSMEMBRANE_TRANSPORTER_ACTIVITY	GOMF_CATION_TRANSMEMBRANE_TRANSPORTER_ACTIVITY	209	0.396908	1.59626	0.000122623	0.0295602	0.0295602	919	tags=13%, list=9%, signal=12%	ATP5F1E/ATP5MC2/ATP5MG/ATP5ME/ATP5PF/ATP5F1C/ATP5MF/ATP5PO/ATP5PD/ATP5MC3/ATP5MC1/ATP5F1B/ATP5F1A/ATP5PB/ATP5F1D/ATP6V1B2/ZDHHC17/SLC2A10/SLC17A5/CTNS/ANO6/SLC5A6/CCDC51/CALHM2/TMEM63B/MT-ATP8/SCN9A
GOMF_CATALYTIC_ACTIVITY_ACTING_ON_RNA	GOMF_CATALYTIC_ACTIVITY_ACTING_ON_RNA	GOMF_CATALYTIC_ACTIVITY_ACTING_ON_RNA	280	0.382446	1.59508	3.23338e-05	0.0115062	0.0115062	2910	tags=39%, list=30%, signal=28%	BUD23/TUT4/TUT7/MTREX/INTS11/DCP2/TRMT13/CPSF3/TENT2/TOE1/METTL2A/PRIM1/TGS1/MRPL58/THUMPD2/PPP1R8/DUS2/MRM2/MRM3/SAMHD1/CNOT8/TARS2/WDR4/TRMT1L/DDX55/DDX59/RPP38/POLR3F/NUDT12/QRSL1/SUPV3L1/RPP25/SND1/CNOT2/CNOT6/ZCCHC4/CNOT6L/QTRT2/RARS2/TSEN2/UPF1/RPP40/TRMT61B/MOV10/DHX34/METTL1/PUS10/LACTB2/NOB1/METTL16/EXOSC9/RIDA/DHX32/TRMT10B/XRN1/DDX3Y/TRNT1/MED20/RNASEK/EXOSC7/LARS2/DTWD1/DCPS/DDX39B/NS…
GOBP_MITOTIC_G2_DNA_DAMAGE_CHECKPOINT_SIGNALING	GOBP_MITOTIC_G2_DNA_DAMAGE_CHECKPOINT_SIGNALING	GOBP_MITOTIC_G2_DNA_DAMAGE_CHECKPOINT_SIGNALING	23	0.56417	1.59351	0.0163676	0.774275	0.774275	1289	tags=30%, list=13%, signal=26%	NOP53/BABAM2/MRE11/ABRAXAS1/MRNIP/BRCA1/TRIM39
HP_ATRIOVENTRICULAR_CANAL_DEFECT	HP_ATRIOVENTRICULAR_CANAL_DEFECT	HP_ATRIOVENTRICULAR_CANAL_DEFECT	19	0.587474	1.59255	0.0163717	0.774275	0.774275	2224	tags=47%, list=23%, signal=37%	CCDC32/WASHC5/VPS35L/INTU/DYNC2LI1/CCDC22/WDPCP/LZTR1/BRAF
GOMF_CATALYTIC_ACTIVITY_ACTING_ON_A_NUCLEIC_ACID	GOMF_CATALYTIC_ACTIVITY_ACTING_ON_A_NUCLEIC_ACID	GOMF_CATALYTIC_ACTIVITY_ACTING_ON_A_NUCLEIC_ACID	414	0.370357	1.59081	5.31904e-06	0.00247177	0.00247177	2941	tags=38%, list=30%, signal=28%	BUD23/TUT4/TUT7/MTREX/INTS11/DCP2/TRMT13/CPSF3/MRE11/TENT2/FBH1/SLFN11/TOE1/METTL2A/PRIM1/TGS1/MRPL58/TEP1/MUS81/THUMPD2/RFC4/SMARCAL1/PPP1R8/MCM6/DUS2/MRM2/MRM3/RFC5/SAMHD1/CNOT8/FAN1/TENT4B/TARS2/MCM8/ATAD5/WDR4/TRMT1L/DDX55/DDX59/POLA1/RPP38/POLR3F/NUDT12/QRSL1/SUPV3L1/RPP25/SND1/CNOT2/CNOT6/ZCCHC4/CNOT6L/QTRT2/RARS2/RFC1/TSEN2/UPF1/RPP40/TRMT61B/MOV10/DHX34/METTL1/EP400/PUS10/LACTB2/NOB1/DNMT…
GOBP_PEPTIDYL_ARGININE_MODIFICATION	GOBP_PEPTIDYL_ARGININE_MODIFICATION	GOBP_PEPTIDYL_ARGININE_MODIFICATION	14	0.633533	1.59061	0.0240825	0.946565	0.946565	1699	tags=50%, list=17%, signal=41%	COPRS/PADI2/PRMT3/PADI4/NDUFAF5/NDUFAF7/PRMT9
GOBP_POSITIVE_REGULATION_OF_B_CELL_MEDIATED_IMMUNITY	GOBP_POSITIVE_REGULATION_OF_B_CELL_MEDIATED_IMMUNITY	GOBP_POSITIVE_REGULATION_OF_B_CELL_MEDIATED_IMMUNITY	26	0.549213	1.58836	0.015698	0.758974	0.758974	891	tags=27%, list=9%, signal=25%	NECTIN2/SHLD1/NSD2/SHLD2/IL4/ATAD5/SHLD3
GOBP_NEGATIVE_REGULATION_OF_PHAGOCYTOSIS	GOBP_NEGATIVE_REGULATION_OF_PHAGOCYTOSIS	GOBP_NEGATIVE_REGULATION_OF_PHAGOCYTOSIS	15	0.623858	1.58789	0.0143442	0.738341	0.738341	150	tags=13%, list=2%, signal=13%	RACK1/PIP4P2
HP_ONYCHOMYCOSIS	HP_ONYCHOMYCOSIS	HP_ONYCHOMYCOSIS	11	0.678081	1.58727	0.027239	0.975616	0.975616	2437	tags=64%, list=25%, signal=48%	CYBC1/PLCG2/CARD9/IL12RB1/TNPO3/DOCK8/KRT1
GOBP_REGULATION_OF_DOUBLE_STRAND_BREAK_REPAIR_VIA_NONHOMOLOGOUS_END_JOINING	GOBP_REGULATION_OF_DOUBLE_STRAND_BREAK_REPAIR_VIA_NONHOMOLOGOUS_END_JOINING	GOBP_REGULATION_OF_DOUBLE_STRAND_BREAK_REPAIR_VIA_NONHOMOLOGOUS_END_JOINING	24	0.558888	1.58393	0.0165782	0.776733	0.776733	1182	tags=29%, list=12%, signal=26%	SHLD1/NSD2/MRNIP/SHLD2/SHLD3/CYREN/PARP9
GOBP_RNA_MODIFICATION	GOBP_RNA_MODIFICATION	GOBP_RNA_MODIFICATION	122	0.421766	1.58333	0.00132943	0.220609	0.220609	2080	tags=29%, list=21%, signal=23%	BUD23/VIRMA/TRMT13/TRMT6/METTL2A/TGS1/THUMPD2/DUS2/MRM2/MRM3/ELP1/WDR4/TRMT1L/ZCCHC4/TRUB1/QTRT2/RPUSD2/THADA/TRMT61B/APOBEC3H/METTL1/PUS10/METTL16/TRMT10B/APOBEC3G/DPH3/DTWD1/NSUN4/METTL2B/METTL5/TFB2M/METTL14/RPUSD4/NSUN6/PUS7L
GOBP_MITOTIC_DNA_INTEGRITY_CHECKPOINT_SIGNALING	GOBP_MITOTIC_DNA_INTEGRITY_CHECKPOINT_SIGNALING	GOBP_MITOTIC_DNA_INTEGRITY_CHECKPOINT_SIGNALING	55	0.472872	1.57926	0.00750673	0.558187	0.558187	2415	tags=42%, list=25%, signal=32%	NOP53/BABAM2/MRE11/ABRAXAS1/MAP3K20/MUS81/MRNIP/RFWD3/CHEK2/MDC1/BRCA1/TRIM39/SDE2/GIGYF2/MDM2/MSH2/TP53/XPC/PML/NAE1/BRCC3/ZNF830/PRKDC
GOMF_LYSINE_N_METHYLTRANSFERASE_ACTIVITY	GOMF_LYSINE_N_METHYLTRANSFERASE_ACTIVITY	GOMF_LYSINE_N_METHYLTRANSFERASE_ACTIVITY	39	0.502693	1.57832	0.0103788	0.689426	0.689426	2502	tags=41%, list=26%, signal=31%	NSD3/EEF1AKMT2/CSKMT/SETD4/NSD2/SETDB2/SETD6/EEF1AKMT4/EEF1AKMT1/EHMT1/KMT5A/KMT2A/KMT2B/N6AMT1/KMT2C/NSD1
GOCC_INTEGRATOR_COMPLEX	GOCC_INTEGRATOR_COMPLEX	GOCC_INTEGRATOR_COMPLEX	14	0.628523	1.57803	0.0265041	0.971935	0.971935	1250	tags=36%, list=13%, signal=31%	INTS11/INTS6L/INTS14/INTS13/INTS9
GOBP_RESPONSE_TO_ERYTHROPOIETIN	GOBP_RESPONSE_TO_ERYTHROPOIETIN	GOBP_RESPONSE_TO_ERYTHROPOIETIN	4	0.906087	1.57411	0.00447719	0.42913	0.42913	7	tags=25%, list=0%, signal=25%	RHEX
GOBP_RNA_3_URIDYLATION	GOBP_RNA_3_URIDYLATION	GOBP_RNA_3_URIDYLATION	4	0.905844	1.57369	0.00447719	0.42913	0.42913	924	tags=100%, list=9%, signal=91%	TUT4/TUT7/TENT4B/TENT4A
GOBP_NEGATIVE_REGULATION_OF_LIPID_KINASE_ACTIVITY	GOBP_NEGATIVE_REGULATION_OF_LIPID_KINASE_ACTIVITY	GOBP_NEGATIVE_REGULATION_OF_LIPID_KINASE_ACTIVITY	6	0.807381	1.57168	0.018276	0.81939	0.81939	1806	tags=83%, list=18%, signal=68%	WASHC1/PIK3IP1/RUBCN/PIP4K2C/PPP2R5A
GOBP_OOCYTE_DIFFERENTIATION	GOBP_OOCYTE_DIFFERENTIATION	GOBP_OOCYTE_DIFFERENTIATION	20	0.570342	1.57151	0.0314434	1	1	2090	tags=45%, list=21%, signal=35%	TUT4/TUT7/WASHC5/REC8/TDRD15/ZFY/AURKA/EREG/PTK2B
GOBP_RNA_GUANINE_N7_METHYLATION	GOBP_RNA_GUANINE_N7_METHYLATION	GOBP_RNA_GUANINE_N7_METHYLATION	5	0.842097	1.56798	0.0115868	0.715602	0.715602	1347	tags=60%, list=14%, signal=52%	BUD23/WDR4/METTL1
GOBP_RNA_DESTABILIZATION	GOBP_RNA_DESTABILIZATION	GOBP_RNA_DESTABILIZATION	71	0.453389	1.56647	0.00447301	0.42913	0.42913	2384	tags=35%, list=24%, signal=27%	TUT4/TUT7/DCP2/CNOT8/TENT4B/TENT4A/CNOT2/CNOT6/CNOT6L/UPF1/MOV10/NT5C3B/METTL16/EXOSC9/RIDA/EXOSC7/GIGYF2/DCPS/ROCK2/METTL14/DXO/ZC3H18/HNRNPD/EXOSC5/SAMD4B
HP_AGANGLIONIC_MEGACOLON	HP_AGANGLIONIC_MEGACOLON	HP_AGANGLIONIC_MEGACOLON	64	0.459513	1.56277	0.00682963	0.531644	0.531644	2005	tags=31%, list=21%, signal=25%	UFD1/PIBF1/SH2B1/L1CAM/SEMA3C/CCDC28B/HIRA/RFWD3/DDX59/CPLANE1/BRCA1/RET/ARL6/KIAA0586/FANCF/PIGL/ARL3/ATP7A/EDNRB/PIGO
GOBP_CELLULAR_RESPONSE_TO_CORTICOSTEROID_STIMULUS	GOBP_CELLULAR_RESPONSE_TO_CORTICOSTEROID_STIMULUS	GOBP_CELLULAR_RESPONSE_TO_CORTICOSTEROID_STIMULUS	29	0.532143	1.56065	0.0233244	0.929617	0.929617	1073	tags=24%, list=11%, signal=22%	ATP5F1A/JAK2/SSTR2/CYP1B1/ACE/MT-ND3/CASP9
GOMF_O_METHYLTRANSFERASE_ACTIVITY	GOMF_O_METHYLTRANSFERASE_ACTIVITY	GOMF_O_METHYLTRANSFERASE_ACTIVITY	19	0.575362	1.55972	0.0224943	0.914072	0.914072	922	tags=26%, list=9%, signal=24%	TRMT13/PCMTD2/MRM2/MRM3/COQ3
GOCC_GAMMA_TUBULIN_COMPLEX	GOCC_GAMMA_TUBULIN_COMPLEX	GOCC_GAMMA_TUBULIN_COMPLEX	15	0.612257	1.55836	0.0183658	0.81939	0.81939	1239	tags=33%, list=13%, signal=29%	CENPJ/TUBG1/TUBGCP5/BRCA1/TUBGCP6
GOBP_KINETOCHORE_ORGANIZATION	GOBP_KINETOCHORE_ORGANIZATION	GOBP_KINETOCHORE_ORGANIZATION	17	0.58903	1.55826	0.0353913	1	1	1811	tags=35%, list=19%, signal=29%	CENPX/NUF2/CENPN/CENPS/CENPC/SMC2
GOBP_NEGATIVE_REGULATION_OF_DNA_REPAIR	GOBP_NEGATIVE_REGULATION_OF_DNA_REPAIR	GOBP_NEGATIVE_REGULATION_OF_DNA_REPAIR	24	0.549711	1.55792	0.0222389	0.913411	0.913411	1752	tags=38%, list=18%, signal=31%	FBH1/CGAS/SHLD1/SHLD2/SHLD3/MAGEF1/CYREN/OGG1/ERCC6
GOCC_CUL5_RING_UBIQUITIN_LIGASE_COMPLEX	GOCC_CUL5_RING_UBIQUITIN_LIGASE_COMPLEX	GOCC_CUL5_RING_UBIQUITIN_LIGASE_COMPLEX	6	0.799889	1.5571	0.0250762	0.950946	0.950946	32	tags=33%, list=0%, signal=33%	ELOB/ELOC
GOMF_EXORIBONUCLEASE_ACTIVITY_PRODUCING_5_PHOSPHOMONOESTERS	GOMF_EXORIBONUCLEASE_ACTIVITY_PRODUCING_5_PHOSPHOMONOESTERS	GOMF_EXORIBONUCLEASE_ACTIVITY_PRODUCING_5_PHOSPHOMONOESTERS	34	0.509946	1.5568	0.0242643	0.946565	0.946565	2886	tags=50%, list=30%, signal=35%	DCP2/CPSF3/TOE1/CNOT8/CNOT2/CNOT6/CNOT6L/EXOSC9/XRN1/EXOSC7/ANGEL1/EXOSC5/REXO2/DIS3L/ANGEL2/XRN2/EXOSC3
HP_POSTERIOR_FOSSA_CYST	HP_POSTERIOR_FOSSA_CYST	HP_POSTERIOR_FOSSA_CYST	7	0.761204	1.55678	0.0188427	0.828301	0.828301	592	tags=43%, list=6%, signal=40%	ABAT/FKTN/WASHC5
GOCC_DNA_REPAIR_COMPLEX	GOCC_DNA_REPAIR_COMPLEX	GOCC_DNA_REPAIR_COMPLEX	26	0.538232	1.5566	0.01952	0.843195	0.843195	2444	tags=42%, list=25%, signal=32%	PAXX/PMS2/ERCC8/ATP23/BRCA1/MSH2/XRCC1/XPC/XRCC4/PRKDC/XRCC5
GOBP_NCRNA_TRANSCRIPTION	GOBP_NCRNA_TRANSCRIPTION	GOBP_NCRNA_TRANSCRIPTION	46	0.480225	1.55516	0.0129593	0.734967	0.734967	617	tags=20%, list=6%, signal=18%	NOP53/CAVIN1/MTOR/USPL1/SNAPC3/ZNF143/RPAP2/CC2D1A/GTF3C3
GOBP_NCRNA_CATABOLIC_PROCESS	GOBP_NCRNA_CATABOLIC_PROCESS	GOBP_NCRNA_CATABOLIC_PROCESS	35	0.505322	1.55473	0.0132639	0.738341	0.738341	2907	tags=54%, list=30%, signal=38%	TRIR/TUT4/MTREX/TENT2/TENT4B/SND1/EXOSC9/PELO/XRN1/EXOSC7/TRDMT1/EXOSC5/ZSWIM8/NSUN2/MRPL44/DICER1/DIS3L/EXOSC3/EXOSC8
GOBP_EXONUCLEOLYTIC_CATABOLISM_OF_DEADENYLATED_MRNA	GOBP_EXONUCLEOLYTIC_CATABOLISM_OF_DEADENYLATED_MRNA	GOBP_EXONUCLEOLYTIC_CATABOLISM_OF_DEADENYLATED_MRNA	13	0.631138	1.55421	0.0276596	0.981948	0.981948	2907	tags=77%, list=30%, signal=54%	DCP2/CNOT8/CNOT6/NT5C3B/EXOSC9/EXOSC7/DCPS/EXOSC5/EXOSC3/EXOSC8
GOBP_POSITIVE_REGULATION_OF_RESPONSE_TO_DNA_DAMAGE_STIMULUS	GOBP_POSITIVE_REGULATION_OF_RESPONSE_TO_DNA_DAMAGE_STIMULUS	GOBP_POSITIVE_REGULATION_OF_RESPONSE_TO_DNA_DAMAGE_STIMULUS	93	0.430623	1.55274	0.00211138	0.302644	0.302644	2483	tags=35%, list=25%, signal=27%	BABAM2/FBH1/ABRAXAS1/HDGFL2/MAP3K20/SHLD1/SPIDR/PYHIN1/MRNIP/SHLD2/SHLD3/BRCA1/MMS19/PARP9/PIAS4/EP400/CCDC117/MBTD1/BRD8/ING3/EPC2/ERCC6/RUVBL1/FXR1/SLF1/WDR48/MRGBP/XRCC1/RNF8/BRCC3/PRKDC/SLF2/PCNA
GOMF_NUCLEAR_IMPORT_SIGNAL_RECEPTOR_ACTIVITY	GOMF_NUCLEAR_IMPORT_SIGNAL_RECEPTOR_ACTIVITY	GOMF_NUCLEAR_IMPORT_SIGNAL_RECEPTOR_ACTIVITY	15	0.609416	1.55113	0.0199745	0.860342	0.860342	2076	tags=47%, list=21%, signal=37%	HIKESHI/SNUPN/KPNA3/TNPO3/KPNA5/TNPO1/KPNA1
GOCC_ATAC_COMPLEX	GOCC_ATAC_COMPLEX	GOCC_ATAC_COMPLEX	11	0.661635	1.54877	0.038073	1	1	1644	tags=36%, list=17%, signal=30%	YEATS2/TADA2A/KAT14/SGF29
HP_TETANY	HP_TETANY	HP_TETANY	8	0.719106	1.54719	0.0291802	0.999866	0.999866	1407	tags=38%, list=14%, signal=32%	UFD1/HIRA/TBCE
GOBP_PEPTIDYL_LYSINE_MONOMETHYLATION	GOBP_PEPTIDYL_LYSINE_MONOMETHYLATION	GOBP_PEPTIDYL_LYSINE_MONOMETHYLATION	10	0.670811	1.54682	0.043851	1	1	1729	tags=60%, list=18%, signal=49%	EEF1AKMT2/CSKMT/SETD4/SETD6/EHMT1/KMT5A
GOBP_TRNA_PROCESSING	GOBP_TRNA_PROCESSING	GOBP_TRNA_PROCESSING	100	0.425325	1.54554	0.003348	0.387952	0.387952	2247	tags=31%, list=23%, signal=24%	RTRAF/TRMT13/TRMT6/METTL2A/THUMPD2/DUS2/ELP1/WDR4/TRMT1L/RPP38/RPP25/TRUB1/QTRT2/THADA/TSEN2/RPP40/TRMT61B/METTL1/PUS10/TRMT10B/TRNT1/DPH3/DTWD1/METTL2B/POLR3K/RPUSD4/NSUN6/PTCD1/LSM6/TRDMT1/THUMPD3
GOBP_MITOTIC_SPINDLE_ASSEMBLY	GOBP_MITOTIC_SPINDLE_ASSEMBLY	GOBP_MITOTIC_SPINDLE_ASSEMBLY	46	0.477162	1.54524	0.0147555	0.738928	0.738928	2365	tags=46%, list=24%, signal=35%	ABRAXAS1/TOGARAM1/PIBF1/ABRAXAS2/CEP192/RACGAP1/SPICE1/CHEK2/WRAP73/TOGARAM2/MAP9/VPS4B/STAG2/KIF3B/STAG1/CHMP5/KIF2A/HSPA1A/SMC3/SMC1A/GOLGA2
GOBP_INORGANIC_ION_TRANSMEMBRANE_TRANSPORT	GOBP_INORGANIC_ION_TRANSMEMBRANE_TRANSPORT	GOBP_INORGANIC_ION_TRANSMEMBRANE_TRANSPORT	295	0.368394	1.54403	9.59069e-05	0.0247142	0.0247142	1198	tags=14%, list=12%, signal=13%	ATP5F1E/ATP5MC2/ATP5MG/ATP5ME/ATP5PF/ATP5F1C/ATP5MF/ATP5PO/ATP5PD/ATP5MC3/ATP5MC1/ATP5F1B/ATP5F1A/ATP5PB/ATP5F1D/ATP6V1B2/ZDHHC17/NIPSNAP2/SELENON/SLC2A10/NEDD4/SLC17A5/PLCG2/SLC25A30/CTNS/ANO6/PLA2G6/SLC5A6/CCDC51/ABCB7/MT-ATP8/SCN9A/KLHL24/MICU3/MAIP1/RHD/DLG1/NIPAL3/SPHK2/THADA/SLC15A2/MCUB
HP_HYPOPLASTIC_FINGERNAIL	HP_HYPOPLASTIC_FINGERNAIL	HP_HYPOPLASTIC_FINGERNAIL	32	0.514559	1.54383	0.0262156	0.966375	0.966375	2005	tags=44%, list=21%, signal=35%	ATP6V1B2/EOGT/IKBKG/PIGF/WASHC5/PLAG1/CCDC22/ARID1B/TBC1D24/LBR/SOX4/MTX2/SMARCC2/PIGO
HP_ABNORMAL_LUNG_DEVELOPMENT	HP_ABNORMAL_LUNG_DEVELOPMENT	HP_ABNORMAL_LUNG_DEVELOPMENT	96	0.426277	1.54367	0.00285626	0.361406	0.361406	1576	tags=28%, list=16%, signal=24%	TENT5A/ATP5F1A/UFD1/CFAP298/MYH11/DNAL1/DGCR8/NSD2/ACE/HIRA/ESS2/TRIP4/SPECC1L/PEX1/INTU/RET/WDR35/CCDC40/IFT80/KIAA0586/GAS8/DYNC2LI1/MEG3/TRIP11/DYNC2H1/SPAG1/NELFA
GOBP_CILIUM_ORGANIZATION	GOBP_CILIUM_ORGANIZATION	GOBP_CILIUM_ORGANIZATION	199	0.386009	1.54355	0.000297966	0.0636199	0.0636199	1801	tags=28%, list=18%, signal=23%	CFAP298/EXOC4/NECTIN2/TOGARAM1/CENPJ/CCDC32/PIBF1/MPHOSPH9/C2CD3/DNAL1/FNBP1L/CLUAP1/CCDC28B/CEP83/IQCG/TBC1D13/CEP89/WRAP73/TESK1/CEP78/BBS7/TMEM250/FBF1/CPLANE1/INTU/RTTN/ENTR1/IQCB1/FAM149B1/TBC1D2/WDR35/ARL6/TCHP/CCDC40/IFT80/KIAA0586/CDC14A/GAS8/DYNC2LI1/TBC1D8/ARHGAP35/BBS5/UBXN10/DYNC2H1/CEP70/SPAG1/MNS1/KIF27/MAP4/WDPCP/KIFAP3/TBC1D24/KIF3B/ARL3/GBF1/PCNT
GOBP_POSITIVE_REGULATION_OF_DNA_REPLICATION	GOBP_POSITIVE_REGULATION_OF_DNA_REPLICATION	GOBP_POSITIVE_REGULATION_OF_DNA_REPLICATION	19	0.569349	1.54342	0.0256888	0.956872	0.956872	2954	tags=53%, list=30%, signal=37%	DBF4/STN1/ATAD5/BRPF3/BCAR3/EREG/WIZ/PCNA/INO80/KAT7
HP_ARACHNODACTYLY	HP_ARACHNODACTYLY	HP_ARACHNODACTYLY	63	0.455623	1.54332	0.00699024	0.538537	0.538537	1942	tags=27%, list=20%, signal=22%	UFD1/SH2B1/MYH11/ZDHHC9/SLC2A10/SPIDR/NSD2/PTCH2/HIRA/CHST14/KANSL1/MRPS22/BMP1/NELFA/SMAD4/OTUD6B/SMS
HP_FOCAL_CLONIC_SEIZURE	HP_FOCAL_CLONIC_SEIZURE	HP_FOCAL_CLONIC_SEIZURE	6	0.792197	1.54212	0.0298987	1	1	1650	tags=67%, list=17%, signal=55%	SMARCAL1/SCN9A/KANSL1/TBC1D24
HP_3_METHYLGLUTACONIC_ACIDURIA	HP_3_METHYLGLUTACONIC_ACIDURIA	HP_3_METHYLGLUTACONIC_ACIDURIA	15	0.605466	1.54107	0.0218513	0.902179	0.902179	1019	tags=27%, list=10%, signal=24%	ATP5F1E/ATP5F1D/CLPB/HMGCL
GOMF_EXORIBONUCLEASE_ACTIVITY	GOMF_EXORIBONUCLEASE_ACTIVITY	GOMF_EXORIBONUCLEASE_ACTIVITY	39	0.490751	1.54082	0.0142168	0.738341	0.738341	2907	tags=51%, list=30%, signal=36%	DCP2/CPSF3/TOE1/CNOT8/CNOT2/CNOT6/CNOT6L/EXOSC9/XRN1/EXOSC7/DCPS/ANGEL1/EXOSC1/EXOSC5/REXO2/DIS3L/ANGEL2/XRN2/EXOSC3/EXOSC8
GOCC_MIB_COMPLEX	GOCC_MIB_COMPLEX	GOCC_MIB_COMPLEX	8	0.716047	1.54061	0.0319592	1	1	1959	tags=50%, list=20%, signal=40%	APOO/DNAJC11/IMMT/MTX2
GOMF_NUCLEASE_ACTIVITY	GOMF_NUCLEASE_ACTIVITY	GOMF_NUCLEASE_ACTIVITY	138	0.401096	1.53991	0.00135796	0.220609	0.220609	1865	tags=26%, list=19%, signal=21%	TRIR/INTS11/DCP2/CPSF3/MRE11/PMS2/REXO5/TOE1/MUS81/PPP1R8/SAMHD1/CNOT8/FAN1/TATDN2/RPP38/NUDT12/RPP25/SND1/CNOT2/CNOT6/CNOT6L/TSEN2/RPP40/LACTB2/NOB1/OGG1/EXOSC9/RIDA/PELO/XRN1/ZRANB3/RNASEK/EXOSC7/DCPS/ENDOV/ANGEL1
GOBP_DOUBLE_STRAND_BREAK_REPAIR_VIA_NONHOMOLOGOUS_END_JOINING	GOBP_DOUBLE_STRAND_BREAK_REPAIR_VIA_NONHOMOLOGOUS_END_JOINING	GOBP_DOUBLE_STRAND_BREAK_REPAIR_VIA_NONHOMOLOGOUS_END_JOINING	54	0.462089	1.53868	0.0110392	0.693275	0.693275	1182	tags=24%, list=12%, signal=21%	MRE11/PAXX/SHLD1/SMARCAL1/NSD2/MRNIP/SHLD2/ERCC8/ATP23/POLA1/SHLD3/CYREN/PARP9
GOBP_POSITIVE_REGULATION_OF_DNA_REPAIR	GOBP_POSITIVE_REGULATION_OF_DNA_REPAIR	GOBP_POSITIVE_REGULATION_OF_DNA_REPAIR	73	0.444826	1.53845	0.00745618	0.557201	0.557201	2483	tags=38%, list=25%, signal=29%	BABAM2/ABRAXAS1/HDGFL2/SHLD1/SPIDR/MRNIP/SHLD2/SHLD3/BRCA1/MMS19/PARP9/EP400/CCDC117/MBTD1/BRD8/ING3/EPC2/ERCC6/RUVBL1/SLF1/WDR48/MRGBP/XRCC1/RNF8/BRCC3/PRKDC/SLF2/PCNA
GOBP_ER_ASSOCIATED_MISFOLDED_PROTEIN_CATABOLIC_PROCESS	GOBP_ER_ASSOCIATED_MISFOLDED_PROTEIN_CATABOLIC_PROCESS	GOBP_ER_ASSOCIATED_MISFOLDED_PROTEIN_CATABOLIC_PROCESS	11	0.657012	1.53795	0.0419636	1	1	234	tags=18%, list=2%, signal=18%	UFD1/UGGT1
HP_ABNORMAL_OVARIAN_PHYSIOLOGY	HP_ABNORMAL_OVARIAN_PHYSIOLOGY	HP_ABNORMAL_OVARIAN_PHYSIOLOGY	43	0.482001	1.53772	0.0141665	0.738341	0.738341	1302	tags=26%, list=13%, signal=22%	PMM2/ERAL1/CASP10/SPIDR/NSMF/MCM8/IQCB1/TTI2/GALT/MRPS22/STAG3
GOMF_VITAMIN_B6_BINDING	GOMF_VITAMIN_B6_BINDING	GOMF_VITAMIN_B6_BINDING	22	0.550064	1.53694	0.0286249	0.994947	0.994947	1771	tags=36%, list=18%, signal=30%	PLPBP/KYAT3/ABAT/PYGB/PNPO/GOT1/GPT2/PDXK
HP_HEMIMEGALENCEPHALY	HP_HEMIMEGALENCEPHALY	HP_HEMIMEGALENCEPHALY	12	0.637135	1.53408	0.0457038	1	1	700	tags=25%, list=7%, signal=23%	MTOR/DEPDC5/AKT3
GOBP_RNA_3_END_PROCESSING	GOBP_RNA_3_END_PROCESSING	GOBP_RNA_3_END_PROCESSING	86	0.432734	1.53376	0.00405825	0.426568	0.426568	2532	tags=30%, list=26%, signal=23%	TUT4/TUT7/VIRMA/INTS6L/CPSF3/TENT2/INTS14/TOE1/TENT4B/TENT4A/SUPV3L1/RPRD1A/LSM11/EXOSC9/TRNT1/ZC3H14/EXOSC7/CPSF2/POLR3K/PTCD1/LSM10/CSTF1/WDR33/EXOSC5/CDC73/FIP1L1
GOBP_REGULATION_OF_CYTOPLASMIC_MRNA_PROCESSING_BODY_ASSEMBLY	GOBP_REGULATION_OF_CYTOPLASMIC_MRNA_PROCESSING_BODY_ASSEMBLY	GOBP_REGULATION_OF_CYTOPLASMIC_MRNA_PROCESSING_BODY_ASSEMBLY	7	0.749509	1.53286	0.0253596	0.950946	0.950946	1087	tags=57%, list=11%, signal=51%	NBDY/CNOT2/CNOT6/CNOT6L
GOMF_POLY_A_SPECIFIC_RIBONUCLEASE_ACTIVITY	GOMF_POLY_A_SPECIFIC_RIBONUCLEASE_ACTIVITY	GOMF_POLY_A_SPECIFIC_RIBONUCLEASE_ACTIVITY	11	0.65385	1.53055	0.0425194	1	1	1087	tags=45%, list=11%, signal=40%	TOE1/CNOT8/CNOT2/CNOT6/CNOT6L
HP_ABSENT_SHORTENED_DYNEIN_ARMS	HP_ABSENT_SHORTENED_DYNEIN_ARMS	HP_ABSENT_SHORTENED_DYNEIN_ARMS	3	0.938041	1.52821	0.0035651	0.397642	0.397642	413	tags=67%, list=4%, signal=64%	CFAP298/DNAL1
HP_PERONEAL_MUSCLE_ATROPHY	HP_PERONEAL_MUSCLE_ATROPHY	HP_PERONEAL_MUSCLE_ATROPHY	7	0.746408	1.52652	0.027343	0.975616	0.975616	1292	tags=57%, list=13%, signal=50%	WASHC5/TTN/VPS13A/SACS
GOCC_RIBONUCLEASE_MRP_COMPLEX	GOCC_RIBONUCLEASE_MRP_COMPLEX	GOCC_RIBONUCLEASE_MRP_COMPLEX	7	0.745337	1.52433	0.0284763	0.994947	0.994947	1234	tags=43%, list=13%, signal=37%	RPP38/RPP25/RPP40
GOMF_UBIQUITIN_LIKE_PROTEIN_SPECIFIC_PROTEASE_ACTIVITY	GOMF_UBIQUITIN_LIKE_PROTEIN_SPECIFIC_PROTEASE_ACTIVITY	GOMF_UBIQUITIN_LIKE_PROTEIN_SPECIFIC_PROTEASE_ACTIVITY	75	0.439256	1.5243	0.00577294	0.485403	0.485403	2667	tags=37%, list=27%, signal=27%	UFD1/OTULINL/USP45/USPL1/MINDY2/ZUP1/VCPIP1/USP21/MINDY3/MINDY1/ATXN3/STAMBP/DESI2/OTUD7B/OTUD6B/SENP7/USP37/MYSM1/PSMD7/USP16/UCHL3/UFSP2/TNFAIP3/BRCC3/SENP5/SENP2/USP10/YOD1
GOBP_NEGATIVE_REGULATION_OF_CILIUM_ASSEMBLY	GOBP_NEGATIVE_REGULATION_OF_CILIUM_ASSEMBLY	GOBP_NEGATIVE_REGULATION_OF_CILIUM_ASSEMBLY	10	0.660689	1.52348	0.0471014	1	1	2055	tags=50%, list=21%, signal=40%	MPHOSPH9/TESK1/TCHP/MAP4/LIMK2
HP_TRUNCUS_ARTERIOSUS	HP_TRUNCUS_ARTERIOSUS	HP_TRUNCUS_ARTERIOSUS	12	0.6321	1.52196	0.047532	1	1	646	tags=17%, list=7%, signal=16%	UFD1/HIRA
GOBP_RRNA_MODIFICATION	GOBP_RRNA_MODIFICATION	GOBP_RRNA_MODIFICATION	26	0.525914	1.52098	0.025799	0.956872	0.956872	2014	tags=42%, list=21%, signal=34%	BUD23/MRM2/MRM3/ZCCHC4/RPUSD2/TRMT61B/METTL16/NSUN4/METTL5/TFB2M/RPUSD4
GOBP_NEGATIVE_REGULATION_OF_MONOCYTE_CHEMOTACTIC_PROTEIN_1_PRODUCTION	GOBP_NEGATIVE_REGULATION_OF_MONOCYTE_CHEMOTACTIC_PROTEIN_1_PRODUCTION	GOBP_NEGATIVE_REGULATION_OF_MONOCYTE_CHEMOTACTIC_PROTEIN_1_PRODUCTION	3	0.933256	1.52042	0.00446501	0.42913	0.42913	147	tags=33%, list=2%, signal=33%	ERBIN
GOBP_NEGATIVE_REGULATION_OF_DNA_RECOMBINATION	GOBP_NEGATIVE_REGULATION_OF_DNA_RECOMBINATION	GOBP_NEGATIVE_REGULATION_OF_DNA_RECOMBINATION	20	0.551689	1.52012	0.0425408	1	1	965	tags=30%, list=10%, signal=27%	FBH1/CGAS/SHLD1/SHLD2/SHLD3/MAGEF1
HP_FOCAL_CORTICAL_DYSPLASIA	HP_FOCAL_CORTICAL_DYSPLASIA	HP_FOCAL_CORTICAL_DYSPLASIA	8	0.706417	1.51989	0.0386288	1	1	700	tags=38%, list=7%, signal=35%	MTOR/DEPDC5/AKT3
GOBP_MITOCHONDRIAL_PROTON_TRANSPORTING_ATP_SYNTHASE_COMPLEX_ASSEMBLY	GOBP_MITOCHONDRIAL_PROTON_TRANSPORTING_ATP_SYNTHASE_COMPLEX_ASSEMBLY	GOBP_MITOCHONDRIAL_PROTON_TRANSPORTING_ATP_SYNTHASE_COMPLEX_ASSEMBLY	8	0.703816	1.51429	0.0386288	1	1	803	tags=38%, list=8%, signal=34%	ATP5F1D/FMC1/ATP23
GOMF_TRNA_SPECIFIC_RIBONUCLEASE_ACTIVITY	GOMF_TRNA_SPECIFIC_RIBONUCLEASE_ACTIVITY	GOMF_TRNA_SPECIFIC_RIBONUCLEASE_ACTIVITY	10	0.656642	1.51415	0.0525362	1	1	1234	tags=40%, list=13%, signal=35%	RPP38/RPP25/TSEN2/RPP40
GOMF_NUCLEOTIDYLTRANSFERASE_ACTIVITY	GOMF_NUCLEOTIDYLTRANSFERASE_ACTIVITY	GOMF_NUCLEOTIDYLTRANSFERASE_ACTIVITY	92	0.421699	1.51335	0.00725187	0.55342	0.55342	1732	tags=26%, list=18%, signal=22%	TENT5A/TUT4/TENT5C/TUT7/TENT2/FLAD1/PRIM1/CGAS/TEP1/FICD/TENT4B/NMNAT3/POLA1/TENT4A/OAS1/POLR3F/OASL/GALT/GDPGP1/SELENOO/TRNT1/MED20/POLD3/FHIT
GOMF_RIBONUCLEASE_ACTIVITY	GOMF_RIBONUCLEASE_ACTIVITY	GOMF_RIBONUCLEASE_ACTIVITY	83	0.427617	1.51269	0.00608262	0.496781	0.496781	1945	tags=33%, list=20%, signal=26%	INTS11/DCP2/CPSF3/TOE1/PPP1R8/SAMHD1/CNOT8/RPP38/NUDT12/RPP25/SND1/CNOT2/CNOT6/CNOT6L/TSEN2/RPP40/LACTB2/NOB1/EXOSC9/RIDA/XRN1/RNASEK/EXOSC7/DCPS/ENDOV/ANGEL1/EXOSC1
HP_ARRHINENCEPHALY	HP_ARRHINENCEPHALY	HP_ARRHINENCEPHALY	17	0.571293	1.51134	0.0513274	1	1	646	tags=24%, list=7%, signal=22%	UFD1/ATP6V1B2/SAMHD1/HIRA
GOMF_BH3_DOMAIN_BINDING	GOMF_BH3_DOMAIN_BINDING	GOMF_BH3_DOMAIN_BINDING	5	0.811232	1.51051	0.0266752	0.971935	0.971935	2	tags=20%, list=0%, signal=20%	RACK1
GOBP_NCRNA_METABOLIC_PROCESS	GOBP_NCRNA_METABOLIC_PROCESS	GOBP_NCRNA_METABOLIC_PROCESS	392	0.352629	1.51008	6.42901e-05	0.0192176	0.0192176	2951	tags=34%, list=30%, signal=25%	RTRAF/TRIR/NOP53/BUD23/TUT4/CAVIN1/TUT7/UTP11/MTREX/INTS11/INTS6L/TRMT13/TENT2/INTS14/TRMT6/TOE1/METTL2A/MTOR/THUMPD2/USPL1/DGCR8/PDCD11/DUS2/MRM2/SNAPC3/ZNF143/MRM3/RPAP2/CC2D1A/GTF3C3/ELP1/TENT4B/TARS2/WDR75/UTP14C/RRP36/UTP25/WDR4/TRMT1L/WDR36/RPP38/RIOK1/QRSL1/RPP25/SND1/ZCCHC4/TRUB1/QTRT2/RPUSD2/GTF3C5/RARS2/THADA/TSEN2/RPP40/TRMT61B/INTS9/GEMIN4/XPO5/METTL1/PUS10/SNAPC4/NOB1/METTL16/EXOSC9/…
GOMF_HELICASE_ACTIVITY	GOMF_HELICASE_ACTIVITY	GOMF_HELICASE_ACTIVITY	111	0.411198	1.50997	0.00227282	0.308814	0.308814	2805	tags=41%, list=29%, signal=30%	MTREX/MRE11/FBH1/SLFN11/RFC4/SMARCAL1/MCM6/RFC5/MCM8/DDX55/DDX59/SUPV3L1/UPF1/MOV10/DHX34/EP400/DHX32/RECQL/DDX3Y/CHD9/ZRANB3/SHPRH/CHD1L/ERCC6/RUVBL1/DDX39B/HLTF/TTF2/DDX50/DDX58/SNRNP200/DDX46/MCM3/AQR/DDX60/XRCC5/SMARCAD1/HELB/DICER1/DHX8/DDX27/ASCC3/DDX60L/DDX42/DDX24/DDX10
GOBP_NEGATIVE_REGULATION_OF_ATP_DEPENDENT_ACTIVITY	GOBP_NEGATIVE_REGULATION_OF_ATP_DEPENDENT_ACTIVITY	GOBP_NEGATIVE_REGULATION_OF_ATP_DEPENDENT_ACTIVITY	14	0.600788	1.5084	0.0467626	1	1	1189	tags=36%, list=12%, signal=31%	ATP5IF1/PAM16/IFIT1/MNAT1/THADA
GOMF_K48_LINKED_POLYUBIQUITIN_MODIFICATION_DEPENDENT_PROTEIN_BINDING	GOMF_K48_LINKED_POLYUBIQUITIN_MODIFICATION_DEPENDENT_PROTEIN_BINDING	GOMF_K48_LINKED_POLYUBIQUITIN_MODIFICATION_DEPENDENT_PROTEIN_BINDING	8	0.700873	1.50796	0.0425194	1	1	1050	tags=38%, list=11%, signal=33%	UFD1/MINDY2/MINDY1
GOBP_POSITIVE_REGULATION_OF_RRNA_PROCESSING	GOBP_POSITIVE_REGULATION_OF_RRNA_PROCESSING	GOBP_POSITIVE_REGULATION_OF_RRNA_PROCESSING	9	0.673987	1.50753	0.0606618	1	1	962	tags=33%, list=10%, signal=30%	BUD23/WDR75/RIOK1
GOBP_PROTEIN_LOCALIZATION_TO_CILIARY_MEMBRANE	GOBP_PROTEIN_LOCALIZATION_TO_CILIARY_MEMBRANE	GOBP_PROTEIN_LOCALIZATION_TO_CILIARY_MEMBRANE	13	0.611915	1.50687	0.0619308	1	1	1965	tags=46%, list=20%, signal=37%	EXOC4/IFT80/TRIP11/RAB29/ARL3/BLOC1S6
GOBP_CENTRIOLE_ASSEMBLY	GOBP_CENTRIOLE_ASSEMBLY	GOBP_CENTRIOLE_ASSEMBLY	31	0.506901	1.50637	0.028519	0.994947	0.994947	2319	tags=45%, list=24%, signal=35%	ALMS1/CENPJ/CEP192/C2CD3/SPICE1/CEP44/BRCA1/RTTN/VPS4B/CEP295/TRIM37/RBM14/CEP135/MDM1
GOCC_SITE_OF_DNA_DAMAGE	GOCC_SITE_OF_DNA_DAMAGE	GOCC_SITE_OF_DNA_DAMAGE	76	0.433323	1.50516	0.00672697	0.531644	0.531644	2707	tags=41%, list=28%, signal=30%	HPF1/MRE11/ELOA/PAXX/SLFN11/CGAS/SHLD1/SMARCAL1/SAMHD1/SHLD2/RFWD3/SHLD3/PARP2/CYREN/PARP9/WDR70/CBX5/INIP/ARPC1A/ERCC6/SLF1/TP53/XPC/RNF8/XRCC4/XRCC5/SLF2/SMARCAD1/HELB/ARPC5/RPA3
GOCC_ORGANELLE_INNER_MEMBRANE	GOCC_ORGANELLE_INNER_MEMBRANE	GOCC_ORGANELLE_INNER_MEMBRANE	397	0.35138	1.50514	6.9921e-05	0.020491	0.020491	2212	tags=23%, list=23%, signal=18%	ATP5F1E/ATP5MC2/ATP5MG/ATP5ME/ATP5PF/ATP5F1C/ATP5MF/ATP5PO/ATP5PD/ATP5MC3/ATP5MC1/STMP1/ATP5F1B/ATP5F1A/ATP5PB/ATP5F1D/DMAC1/RAB5IF/SQOR/ERAL1/MRPL58/APOO/COQ8B/RCC1L/DNAJC11/MRPS27/SLC25A12/PAM16/DELE1/NDUFV3/SLC25A30/MTG1/COQ8A/CCDC51/ATP23/TIMM29/ABCB7/MT-ATP8/COQ3/GRPEL2/CHDH/MT-ND3/MICU3/MAIP1/MTHFD2L/CRAT/NDUFA8/SPHK2/MCUB/MRPS22/PSEN2/MRPS10/MRPS17/IMMT/TMEM177/TRMT10B/MRPL45/MRPL10/NDUFAF…
GOBP_MITOTIC_INTRA_S_DNA_DAMAGE_CHECKPOINT_SIGNALING	GOBP_MITOTIC_INTRA_S_DNA_DAMAGE_CHECKPOINT_SIGNALING	GOBP_MITOTIC_INTRA_S_DNA_DAMAGE_CHECKPOINT_SIGNALING	10	0.652445	1.50447	0.0543478	1	1	872	tags=40%, list=9%, signal=36%	MRE11/MUS81/CHEK2/MDC1
GOBP_NEGATIVE_REGULATION_OF_BLOOD_CIRCULATION	GOBP_NEGATIVE_REGULATION_OF_BLOOD_CIRCULATION	GOBP_NEGATIVE_REGULATION_OF_BLOOD_CIRCULATION	10	0.652398	1.50436	0.0543478	1	1	1384	tags=30%, list=14%, signal=26%	GRK2/JAK2/RNLS
GOMF_GAMMA_TUBULIN_BINDING	GOMF_GAMMA_TUBULIN_BINDING	GOMF_GAMMA_TUBULIN_BINDING	25	0.524501	1.50411	0.0256508	0.956872	0.956872	1500	tags=28%, list=15%, signal=24%	WASHC1/CENPJ/CEP57L1/RACGAP1/TUBGCP5/TUBGCP6/CEP70
GOCC_TRNA_METHYLTRANSFERASE_COMPLEX	GOCC_TRNA_METHYLTRANSFERASE_COMPLEX	GOCC_TRNA_METHYLTRANSFERASE_COMPLEX	7	0.735052	1.5033	0.0378714	1	1	1347	tags=57%, list=14%, signal=49%	TRMT6/WDR4/TRMT61B/METTL1
HP_PULMONARY_HYPOPLASIA	HP_PULMONARY_HYPOPLASIA	HP_PULMONARY_HYPOPLASIA	54	0.451462	1.50329	0.0145805	0.738928	0.738928	1458	tags=28%, list=15%, signal=24%	TENT5A/ATP5F1A/MYH11/ACE/TRIP4/SPECC1L/PEX1/INTU/RET/WDR35/IFT80/KIAA0586/MEG3/TRIP11/DYNC2H1
GOMF_RNA_ADENYLYLTRANSFERASE_ACTIVITY	GOMF_RNA_ADENYLYLTRANSFERASE_ACTIVITY	GOMF_RNA_ADENYLYLTRANSFERASE_ACTIVITY	5	0.80664	1.50196	0.0292185	0.999866	0.999866	84	tags=40%, list=1%, signal=40%	TENT5A/TENT5C
GOBP_NEGATIVE_REGULATION_OF_PHOSPHATIDYLINOSITOL_3_KINASE_ACTIVITY	GOBP_NEGATIVE_REGULATION_OF_PHOSPHATIDYLINOSITOL_3_KINASE_ACTIVITY	GOBP_NEGATIVE_REGULATION_OF_PHOSPHATIDYLINOSITOL_3_KINASE_ACTIVITY	3	0.92192	1.50195	0.00681861	0.531644	0.531644	766	tags=100%, list=8%, signal=92%	WASHC1/PIK3IP1/RUBCN
GOMF_RRNA_ADENINE_METHYLTRANSFERASE_ACTIVITY	GOMF_RRNA_ADENINE_METHYLTRANSFERASE_ACTIVITY	GOMF_RRNA_ADENINE_METHYLTRANSFERASE_ACTIVITY	7	0.734219	1.50159	0.0384409	1	1	1943	tags=71%, list=20%, signal=57%	ZCCHC4/TRMT61B/METTL16/METTL5/TFB2M
HP_SEVERE_HEARING_IMPAIRMENT	HP_SEVERE_HEARING_IMPAIRMENT	HP_SEVERE_HEARING_IMPAIRMENT	10	0.650943	1.50101	0.0561594	1	1	440	tags=30%, list=5%, signal=29%	ATP6V1B2/ALMS1/GPSM2
GOBP_GENE_SILENCING_BY_RNA	GOBP_GENE_SILENCING_BY_RNA	GOBP_GENE_SILENCING_BY_RNA	77	0.432172	1.501	0.00736809	0.555885	0.555885	1386	tags=22%, list=14%, signal=19%	TUT4/TUT7/MIR29B2CHG/SPOUT1/CNOT9/MIR194-2HG/DGCR8/CNOT8/SND1/CNOT2/CNOT6/CNOT6L/MIR3142HG/MOV10/XPO5/MEG3/PUS10
GOBP_POSITIVE_REGULATION_OF_PROTEIN_LOCALIZATION_TO_CELL_PERIPHERY	GOBP_POSITIVE_REGULATION_OF_PROTEIN_LOCALIZATION_TO_CELL_PERIPHERY	GOBP_POSITIVE_REGULATION_OF_PROTEIN_LOCALIZATION_TO_CELL_PERIPHERY	40	0.478955	1.50085	0.0227781	0.92011	0.92011	2021	tags=32%, list=21%, signal=26%	RACK1/GNAI1/ZDHHC8/GPSM2/ITGA3/PTPN9/DLG1/SPTBN1/EPB41/PPP1R9B/PRKCE/LGALS3/CNST
GOBP_CELL_DIVISION	GOBP_CELL_DIVISION	GOBP_CELL_DIVISION	367	0.351893	1.50055	7.23743e-05	0.0208021	0.0208021	2490	tags=30%, list=25%, signal=23%	RACK1/SPART/CENPX/BABAM2/SPOUT1/ZBTB16/MICAL3/ACTR8/CENPJ/ABRAXAS2/GNAI1/YEATS2/TADA2A/SGO2/GPSM2/RACGAP1/SPICE1/VRK1/RTKN/MYO19/WASHC5/RGS14/NUF2/TENT4B/SPAST/SETDB2/SPECC1L/APC/CHEK2/TMEM250/KAT14/CDK3/INTU/IL1A/SPDL1/SKA2/CENPS/ENTR1/INTS13/PIK3R4/TPPP/CCNB1/DSN1/PIK3C3/CDC14A/CAT/LZTS2/TXNIP/DYRK3/STAMBP/CETN3/MAP9/BCAR1/MAP4/PELO/VPS4B/STAG2/SPTBN1/SGF29/EPB41/SDE2/KIF3B/KMT5A/HAUS8/RUVBL1/C…
HP_TRICUSPID_ATRESIA	HP_TRICUSPID_ATRESIA	HP_TRICUSPID_ATRESIA	8	0.696606	1.49878	0.0497448	1	1	646	tags=25%, list=7%, signal=23%	UFD1/HIRA
GOBP_INFLAMMASOME_COMPLEX_ASSEMBLY	GOBP_INFLAMMASOME_COMPLEX_ASSEMBLY	GOBP_INFLAMMASOME_COMPLEX_ASSEMBLY	13	0.607752	1.49662	0.0655738	1	1	659	tags=15%, list=7%, signal=14%	STMP1/PLCG2
HP_FOCAL_CORTICAL_DYSPLASIA_TYPE_II	HP_FOCAL_CORTICAL_DYSPLASIA_TYPE_II	HP_FOCAL_CORTICAL_DYSPLASIA_TYPE_II	5	0.802887	1.49497	0.0314878	1	1	412	tags=40%, list=4%, signal=38%	MTOR/DEPDC5
GOBP_GAMMA_AMINOBUTYRIC_ACID_SECRETION	GOBP_GAMMA_AMINOBUTYRIC_ACID_SECRETION	GOBP_GAMMA_AMINOBUTYRIC_ACID_SECRETION	3	0.917297	1.49442	0.00925237	0.643548	0.643548	443	tags=67%, list=5%, signal=64%	GABBR1/ABAT
GOBP_PRE_MIRNA_PROCESSING	GOBP_PRE_MIRNA_PROCESSING	GOBP_PRE_MIRNA_PROCESSING	10	0.648016	1.49426	0.0561594	1	1	92	tags=20%, list=1%, signal=20%	TUT4/TUT7
HP_NEOPLASM_OF_THE_HEART	HP_NEOPLASM_OF_THE_HEART	HP_NEOPLASM_OF_THE_HEART	4	0.859888	1.49385	0.017218	0.791815	0.791815	589	tags=50%, list=6%, signal=47%	MYH11/PTCH2
GOBP_HISTONE_H3_K14_ACETYLATION	GOBP_HISTONE_H3_K14_ACETYLATION	GOBP_HISTONE_H3_K14_ACETYLATION	16	0.576616	1.49368	0.0477032	1	1	1821	tags=38%, list=19%, signal=31%	YEATS2/TADA2A/KAT14/BRPF3/SGF29/KMT2A
GOMF_MIRNA_BINDING	GOMF_MIRNA_BINDING	GOMF_MIRNA_BINDING	24	0.526921	1.49333	0.0392797	1	1	199	tags=12%, list=2%, signal=12%	TUT4/TUT7/SPOUT1
GOBP_POSITIVE_REGULATION_OF_DOUBLE_STRAND_BREAK_REPAIR	GOBP_POSITIVE_REGULATION_OF_DOUBLE_STRAND_BREAK_REPAIR	GOBP_POSITIVE_REGULATION_OF_DOUBLE_STRAND_BREAK_REPAIR	52	0.451323	1.49311	0.0185433	0.819964	0.819964	2461	tags=38%, list=25%, signal=29%	HDGFL2/SHLD1/SPIDR/MRNIP/SHLD2/SHLD3/MMS19/PARP9/EP400/MBTD1/BRD8/ING3/EPC2/ERCC6/RUVBL1/SLF1/WDR48/MRGBP/PRKDC/SLF2
GOCC_CCR4_NOT_CORE_COMPLEX	GOCC_CCR4_NOT_CORE_COMPLEX	GOCC_CCR4_NOT_CORE_COMPLEX	6	0.766782	1.49265	0.0532475	1	1	1002	tags=50%, list=10%, signal=45%	CNOT9/CNOT8/CNOT2
HP_ABSENT_HAND	HP_ABSENT_HAND	HP_ABSENT_HAND	9	0.66702	1.49195	0.0643382	1	1	409	tags=33%, list=4%, signal=32%	SEM1/EOGT/IKBKG
HP_SUPERNUMERARY_TOOTH	HP_SUPERNUMERARY_TOOTH	HP_SUPERNUMERARY_TOOTH	23	0.527916	1.49111	0.0372468	1	1	1574	tags=30%, list=16%, signal=26%	ATP6V1B2/C2CD3/APC/DDX59/DYNC2LI1/PIGL/NECTIN1
GOMF_TRANSCRIPTION_COREGULATOR_BINDING	GOMF_TRANSCRIPTION_COREGULATOR_BINDING	GOMF_TRANSCRIPTION_COREGULATOR_BINDING	74	0.429208	1.49092	0.0107324	0.693275	0.693275	1853	tags=23%, list=19%, signal=19%	ELOB/ELOC/TRAPPC2B/ZBTB16/PER3/EED/PHF12/CTCF/NR5A2/CNOT2/ATF7/ETS1/EHMT1/SMAD4/LCOR/JUND/FOS
GOBP_SNRNA_TRANSCRIPTION_BY_RNA_POLYMERASE_II	GOBP_SNRNA_TRANSCRIPTION_BY_RNA_POLYMERASE_II	GOBP_SNRNA_TRANSCRIPTION_BY_RNA_POLYMERASE_II	14	0.593694	1.49059	0.0593525	1	1	1397	tags=29%, list=14%, signal=25%	SNAPC3/ZNF143/CC2D1A/SNAPC4
HP_ECTODERMAL_DYSPLASIA	HP_ECTODERMAL_DYSPLASIA	HP_ECTODERMAL_DYSPLASIA	10	0.64625	1.49019	0.057971	1	1	1574	tags=50%, list=16%, signal=42%	ATP6V1B2/IKBKG/KANSL1/WDR35/NECTIN1
GOBP_SPINDLE_ASSEMBLY	GOBP_SPINDLE_ASSEMBLY	GOBP_SPINDLE_ASSEMBLY	81	0.424354	1.49016	0.01059	0.691171	0.691171	2365	tags=36%, list=24%, signal=27%	ABRAXAS1/TOGARAM1/PIBF1/ABRAXAS2/CEP192/GPSM2/RACGAP1/SPICE1/WASHC5/TUBGCP5/CHEK2/WRAP73/TUBGCP6/LZTS2/TOGARAM2/MAP9/VPS4B/STAG2/KIF3B/HAUS8/STAG1/CHMP5/KIF2A/AURKA/TNKS/HSPA1A/SMC3/SMC1A/GOLGA2
HP_HEMIVERTEBRAE	HP_HEMIVERTEBRAE	HP_HEMIVERTEBRAE	27	0.511947	1.49001	0.025253	0.950946	0.950946	1650	tags=33%, list=17%, signal=28%	ATP6V1B2/IKBKG/PTCH2/WASHC5/TMEM251/CCDC22/MEG3/STAG2/TBC1D24
GOBP_NEGATIVE_REGULATION_OF_STRIATED_MUSCLE_CONTRACTION	GOBP_NEGATIVE_REGULATION_OF_STRIATED_MUSCLE_CONTRACTION	GOBP_NEGATIVE_REGULATION_OF_STRIATED_MUSCLE_CONTRACTION	3	0.913598	1.48839	0.0109219	0.693275	0.693275	96	tags=33%, list=1%, signal=33%	GRK2
GOBP_POSITIVE_REGULATION_OF_ISOTYPE_SWITCHING	GOBP_POSITIVE_REGULATION_OF_ISOTYPE_SWITCHING	GOBP_POSITIVE_REGULATION_OF_ISOTYPE_SWITCHING	21	0.538105	1.48836	0.0496454	1	1	891	tags=29%, list=9%, signal=26%	SHLD1/NSD2/SHLD2/IL4/ATAD5/SHLD3
GOBP_PROTEIN_K48_LINKED_DEUBIQUITINATION	GOBP_PROTEIN_K48_LINKED_DEUBIQUITINATION	GOBP_PROTEIN_K48_LINKED_DEUBIQUITINATION	24	0.525089	1.48814	0.0398215	1	1	2205	tags=38%, list=23%, signal=29%	MINDY2/VCPIP1/MINDY3/MINDY1/ATXN3/DESI2/OTUD7B/USP37/TNFAIP3
HP_ELEVATED_CIRCULATING_THYROID_STIMULATING_HORMONE_CONCENTRATION	HP_ELEVATED_CIRCULATING_THYROID_STIMULATING_HORMONE_CONCENTRATION	HP_ELEVATED_CIRCULATING_THYROID_STIMULATING_HORMONE_CONCENTRATION	9	0.664695	1.48675	0.0643382	1	1	455	tags=33%, list=5%, signal=32%	ALMS1/PMM2/SMARCAL1
HP_ROTARY_NYSTAGMUS	HP_ROTARY_NYSTAGMUS	HP_ROTARY_NYSTAGMUS	8	0.690402	1.48543	0.0462107	1	1	1092	tags=38%, list=11%, signal=33%	PPP1R21/PNPO/ACBD5
GOBP_SISTER_CHROMATID_COHESION	GOBP_SISTER_CHROMATID_COHESION	GOBP_SISTER_CHROMATID_COHESION	39	0.47302	1.48515	0.0235173	0.934813	0.934813	2468	tags=41%, list=25%, signal=31%	MRE11/CTCF/SGO2/TENT4A/HDAC8/REC8/STAG3/STAG2/STAG1/SLF1/TNKS/SMC3/MAU2/SMC1A/SLF2/RAD51C
HP_ABNORMAL_AORTIC_ARCH_MORPHOLOGY	HP_ABNORMAL_AORTIC_ARCH_MORPHOLOGY	HP_ABNORMAL_AORTIC_ARCH_MORPHOLOGY	28	0.508759	1.48426	0.0271887	0.975616	0.975616	1355	tags=21%, list=14%, signal=19%	UFD1/DGCR8/HIRA/ESS2/SMG9/MEG3
GOBP_GAMMA_AMINOBUTYRIC_ACID_TRANSPORT	GOBP_GAMMA_AMINOBUTYRIC_ACID_TRANSPORT	GOBP_GAMMA_AMINOBUTYRIC_ACID_TRANSPORT	5	0.796739	1.48353	0.0388632	1	1	443	tags=40%, list=5%, signal=38%	GABBR1/ABAT
GOCC_CHROMOSOME_TELOMERIC_REPEAT_REGION	GOCC_CHROMOSOME_TELOMERIC_REPEAT_REGION	GOCC_CHROMOSOME_TELOMERIC_REPEAT_REGION	9	0.662811	1.48254	0.0661765	1	1	172	tags=22%, list=2%, signal=22%	STN1/TEN1
GOBP_REGULATION_OF_MEMBRANE_INVAGINATION	GOBP_REGULATION_OF_MEMBRANE_INVAGINATION	GOBP_REGULATION_OF_MEMBRANE_INVAGINATION	8	0.688884	1.48217	0.0480591	1	1	726	tags=38%, list=7%, signal=35%	APPL2/PLCG2/ANO6
GOBP_NEGATIVE_REGULATION_OF_GLUCOSE_IMPORT	GOBP_NEGATIVE_REGULATION_OF_GLUCOSE_IMPORT	GOBP_NEGATIVE_REGULATION_OF_GLUCOSE_IMPORT	9	0.662421	1.48166	0.0661765	1	1	581	tags=33%, list=6%, signal=31%	SELENOS/APPL2/ACE
HP_LETHAL_SKELETAL_DYSPLASIA	HP_LETHAL_SKELETAL_DYSPLASIA	HP_LETHAL_SKELETAL_DYSPLASIA	6	0.760925	1.48125	0.0572339	1	1	1878	tags=83%, list=19%, signal=67%	WDR35/IFT80/TRIP11/DYNC2H1/LBR
HP_ABNORMALITY_OF_THE_UTERUS	HP_ABNORMALITY_OF_THE_UTERUS	HP_ABNORMALITY_OF_THE_UTERUS	102	0.407878	1.48027	0.00550116	0.480744	0.480744	2588	tags=36%, list=26%, signal=27%	UFD1/PMS2/TOE1/ERAL1/SPIDR/NSD2/NSMF/HIRA/SPECC1L/RFWD3/APC/CHEK2/CCNQ/INTU/BRCA1/WDR35/MRPS22/HDAC8/IFT80/ARID1B/FANCF/DYNC2H1/CXCR4/CLPP/LARS2/AURKA/MSH2/TP53/SMC3/BRAF/SMC1A/FGFR1/PPP1R12A/RAD51C/CDC73/DLC1/FANCL
GOBP_CHANGES_TO_DNA_METHYLATION_INVOLVED_IN_EMBRYO_DEVELOPMENT	GOBP_CHANGES_TO_DNA_METHYLATION_INVOLVED_IN_EMBRYO_DEVELOPMENT	GOBP_CHANGES_TO_DNA_METHYLATION_INVOLVED_IN_EMBRYO_DEVELOPMENT	6	0.760362	1.48015	0.0578034	1	1	1410	tags=50%, list=14%, signal=43%	TET3/PICK1/DNMT1
GOMF_SELENIUM_BINDING	GOMF_SELENIUM_BINDING	GOMF_SELENIUM_BINDING	5	0.794893	1.48009	0.0405652	1	1	685	tags=60%, list=7%, signal=56%	SELENOT/SELENOF/SELENOP
GOBP_DEFENSE_RESPONSE_TO_SYMBIONT	GOBP_DEFENSE_RESPONSE_TO_SYMBIONT	GOBP_DEFENSE_RESPONSE_TO_SYMBIONT	174	0.374428	1.47883	0.00158556	0.241813	0.241813	2353	tags=31%, list=24%, signal=24%	SELENOK/NOP53/UFD1/SLFN11/CGAS/SKP2/MAP3K14/TTC4/CLPB/TRIM35/SAMHD1/IL4/TOMM70/ATG16L1/IFIT1/OAS1/POLR3F/OASL/TRIM5/MICB/AKAP1/PARP9/CARD9/IL12RB1/MOV10/AGBL5/APOBEC3H/GBP3/TRIM38/TRIM8/IRF2/ZCCHC3/TRIM52/APOBEC3G/IRF3/PHB/GPATCH3/IFIT3/SENP7/IL1B/TRAF3/DDX58/IFI16/POLR3K/MICA/RNF26/TRIM32/TNFAIP3/PML/IFIT2/ANKRD17/POLR3B/POLR3A/EXOSC5
GOCC_CCR4_NOT_COMPLEX	GOCC_CCR4_NOT_COMPLEX	GOCC_CCR4_NOT_COMPLEX	12	0.614172	1.47879	0.0658135	1	1	1087	tags=42%, list=11%, signal=37%	CNOT9/CNOT8/CNOT2/CNOT6/CNOT6L
GOBP_METHYLATION	GOBP_METHYLATION	GOBP_METHYLATION	239	0.36105	1.47853	0.0011425	0.196731	0.196731	2502	tags=32%, list=26%, signal=24%	BUD23/VIRMA/NSD3/TRMT13/EEF1AKMT2/TRMT6/SPOUT1/CSKMT/METTL2A/SETD4/TGS1/PCMTD2/EED/CTCF/THUMPD2/NSD2/MRM2/MRM3/SETDB2/WDR4/TET3/COPRS/SETD6/TRMT1L/MTA2/CARNMT1/COQ3/PRMT3/KANSL1/BRCA1/ZCCHC4/THADA/METTL25/EEF1AKMT4/TRMT61B/PICK1/ZNF335/METTL1/DNMT1/FAM98A/METTL16/TRMT10B/EEF1AKMT1/NDUFAF5/NELFA/EHMT1/MTHFR/NDUFAF7/SMAD4/BAZ2A/PRMT9/KMT5A/NSUN4/KMT2A/FOS/METTL2B/MPHOSPH8/METTL5/KMT2B/TFB2M/METTL14…
GOBP_TRNA_MODIFICATION	GOBP_TRNA_MODIFICATION	GOBP_TRNA_MODIFICATION	71	0.427908	1.47843	0.0118821	0.72191	0.72191	2470	tags=34%, list=25%, signal=25%	TRMT13/TRMT6/METTL2A/THUMPD2/DUS2/ELP1/WDR4/TRMT1L/TRUB1/QTRT2/THADA/TRMT61B/METTL1/PUS10/TRMT10B/DPH3/DTWD1/METTL2B/RPUSD4/NSUN6/TRDMT1/THUMPD3/NSUN2/TRMT11
GOBP_FOAM_CELL_DIFFERENTIATION	GOBP_FOAM_CELL_DIFFERENTIATION	GOBP_FOAM_CELL_DIFFERENTIATION	19	0.544722	1.47666	0.0551601	1	1	797	tags=16%, list=8%, signal=15%	SELENOK/ABCG1/SAMD1
GOBP_CELLULAR_RESPONSE_TO_DEXAMETHASONE_STIMULUS	GOBP_CELLULAR_RESPONSE_TO_DEXAMETHASONE_STIMULUS	GOBP_CELLULAR_RESPONSE_TO_DEXAMETHASONE_STIMULUS	10	0.64026	1.47637	0.0615942	1	1	1073	tags=30%, list=11%, signal=27%	ATP5F1A/JAK2/CASP9
GOMF_CATALYTIC_ACTIVITY_ACTING_ON_A_TRNA	GOMF_CATALYTIC_ACTIVITY_ACTING_ON_A_TRNA	GOMF_CATALYTIC_ACTIVITY_ACTING_ON_A_TRNA	83	0.417274	1.4761	0.0089733	0.632617	0.632617	1860	tags=29%, list=19%, signal=24%	TRMT13/METTL2A/MRPL58/THUMPD2/DUS2/TARS2/WDR4/TRMT1L/RPP38/QRSL1/RPP25/QTRT2/RARS2/TSEN2/RPP40/TRMT61B/METTL1/PUS10/TRMT10B/TRNT1/LARS2/DTWD1/PTRH2/METTL2B
GOBP_NEGATIVE_REGULATION_OF_PROTEIN_KINASE_B_SIGNALING	GOBP_NEGATIVE_REGULATION_OF_PROTEIN_KINASE_B_SIGNALING	GOBP_NEGATIVE_REGULATION_OF_PROTEIN_KINASE_B_SIGNALING	19	0.544416	1.47583	0.0569395	1	1	38	tags=11%, list=0%, signal=11%	RACK1/NOP53
HP_FACIAL_CLEFT	HP_FACIAL_CLEFT	HP_FACIAL_CLEFT	7	0.721558	1.4757	0.0447052	1	1	1458	tags=57%, list=15%, signal=49%	SPECC1L/WDR35/IFT80/DYNC2H1
GOMF_ANNEALING_ACTIVITY	GOMF_ANNEALING_ACTIVITY	GOMF_ANNEALING_ACTIVITY	9	0.65973	1.47565	0.0661765	1	1	2130	tags=56%, list=22%, signal=43%	SMARCAL1/RECQL/ZRANB3/FXR1/TP53
HP_HYPERTENSIVE_CRISIS	HP_HYPERTENSIVE_CRISIS	HP_HYPERTENSIVE_CRISIS	8	0.68575	1.47542	0.0499076	1	1	646	tags=25%, list=7%, signal=23%	UFD1/HIRA
HP_HAMARTOMA_OF_TONGUE	HP_HAMARTOMA_OF_TONGUE	HP_HAMARTOMA_OF_TONGUE	12	0.612551	1.47489	0.0658135	1	1	2759	tags=75%, list=28%, signal=54%	C2CD3/CPLANE1/INTU/FAM149B1/DYNC2H1/WDPCP/TMEM107/TMEM216/TCTN3
HP_FOCAL_HEMICLONIC_SEIZURE	HP_FOCAL_HEMICLONIC_SEIZURE	HP_FOCAL_HEMICLONIC_SEIZURE	3	0.904728	1.47394	0.0144016	0.738341	0.738341	934	tags=100%, list=10%, signal=90%	SMARCAL1/SCN9A/KANSL1
GOBP_RECOMBINATIONAL_REPAIR	GOBP_RECOMBINATIONAL_REPAIR	GOBP_RECOMBINATIONAL_REPAIR	112	0.399941	1.47362	0.00450837	0.42913	0.42913	1758	tags=27%, list=18%, signal=22%	MRE11/FBH1/HDGFL2/CGAS/SHLD1/MUS81/SPIDR/MCM6/SAMHD1/MRNIP/SHLD2/FAN1/MCM8/RFWD3/GINS4/SHLD3/MAGEF1/BRCA1/RMI1/MMS19/REC8/EP400/MBTD1/BRD8/ING3/INIP/RECQL/EPC2/ERCC6/RUVBL1
GOBP_TRNA_5_LEADER_REMOVAL	GOBP_TRNA_5_LEADER_REMOVAL	GOBP_TRNA_5_LEADER_REMOVAL	9	0.658799	1.47356	0.0661765	1	1	1234	tags=33%, list=13%, signal=29%	RPP38/RPP25/RPP40
GOMF_PALMITOYL_COA_HYDROLASE_ACTIVITY	GOMF_PALMITOYL_COA_HYDROLASE_ACTIVITY	GOMF_PALMITOYL_COA_HYDROLASE_ACTIVITY	10	0.638969	1.4734	0.0615942	1	1	1809	tags=50%, list=19%, signal=41%	ACAA2/PLA2G6/ACOT8/ACOT13/ACOT9
HP_SECONDARY_AMENORRHEA	HP_SECONDARY_AMENORRHEA	HP_SECONDARY_AMENORRHEA	28	0.504974	1.47322	0.0285716	0.994947	0.994947	2408	tags=43%, list=25%, signal=32%	ERAL1/SPIDR/NSMF/GALT/MRPS22/LARS2/ERCC6/TBL1X/PAPSS2/FGFR1/BPTF/PSMD12
GOMF_ATP_DEPENDENT_ACTIVITY	GOMF_ATP_DEPENDENT_ACTIVITY	GOMF_ATP_DEPENDENT_ACTIVITY	305	0.350731	1.4731	0.000466898	0.0930435	0.0930435	2847	tags=35%, list=29%, signal=26%	ATP5F1C/ATP5F1B/ATP5F1A/ATAD2/MTREX/ATP6V1B2/MRE11/FBH1/PMS2/SLFN11/ABCC10/COQ8B/RFC4/SMARCAL1/MCM6/CLPB/ATP10D/MYO19/RFC5/SPAST/ABCG1/MYO1C/MCM8/ATAD5/ATP11A/DDX55/PEX1/DDX59/ABCB7/SUPV3L1/SPATA5L1/RFC1/UPF1/MOV10/ATP1A4/DHX34/EP400/NUBPL/DYNC2H1/DHX32/SPATA5/KIF27/VPS4B/RECQL/DDX3Y/KIF13B/CHD9/ZRANB3/SHPRH/MYO1F/ACIN1/KIF3B/CLPP/CHD1L/ERCC6/RUVBL1/DDX39B/RFT1/SMC2/HLTF/TTF2/DDX50/ABCB1/ATP7A/DD…
GOMF_PHOSPHATIDYLINOSITOL_4_5_BISPHOSPHATE_PHOSPHATASE_ACTIVITY	GOMF_PHOSPHATIDYLINOSITOL_4_5_BISPHOSPHATE_PHOSPHATASE_ACTIVITY	GOMF_PHOSPHATIDYLINOSITOL_4_5_BISPHOSPHATE_PHOSPHATASE_ACTIVITY	6	0.75673	1.47308	0.0635264	1	1	549	tags=33%, list=6%, signal=31%	PIP4P2/PIP4P1
GOBP_POSITIVE_REGULATION_OF_AMINO_ACID_TRANSPORT	GOBP_POSITIVE_REGULATION_OF_AMINO_ACID_TRANSPORT	GOBP_POSITIVE_REGULATION_OF_AMINO_ACID_TRANSPORT	8	0.684456	1.47264	0.0499076	1	1	443	tags=25%, list=5%, signal=24%	GABBR1/ABAT
GOBP_NEGATIVE_REGULATION_OF_MACROPHAGE_APOPTOTIC_PROCESS	GOBP_NEGATIVE_REGULATION_OF_MACROPHAGE_APOPTOTIC_PROCESS	GOBP_NEGATIVE_REGULATION_OF_MACROPHAGE_APOPTOTIC_PROCESS	2	0.979062	1.47211	0.00232454	0.312208	0.312208	40	tags=50%, list=0%, signal=50%	SELENOS
GOCC_MULTIMERIC_RIBONUCLEASE_P_COMPLEX	GOCC_MULTIMERIC_RIBONUCLEASE_P_COMPLEX	GOCC_MULTIMERIC_RIBONUCLEASE_P_COMPLEX	7	0.719746	1.47199	0.0458442	1	1	1234	tags=43%, list=13%, signal=37%	RPP38/RPP25/RPP40
GOMF_RIBONUCLEASE_P_ACTIVITY	GOMF_RIBONUCLEASE_P_ACTIVITY	GOMF_RIBONUCLEASE_P_ACTIVITY	7	0.719746	1.47199	0.0458442	1	1	1234	tags=43%, list=13%, signal=37%	RPP38/RPP25/RPP40
GOMF_RIBONUCLEASE_P_RNA_BINDING	GOMF_RIBONUCLEASE_P_RNA_BINDING	GOMF_RIBONUCLEASE_P_RNA_BINDING	7	0.719746	1.47199	0.0458442	1	1	1234	tags=43%, list=13%, signal=37%	RPP38/RPP25/RPP40
GOMF_ENDONUCLEASE_ACTIVITY	GOMF_ENDONUCLEASE_ACTIVITY	GOMF_ENDONUCLEASE_ACTIVITY	73	0.425504	1.47162	0.0170009	0.786673	0.786673	1642	tags=27%, list=17%, signal=23%	INTS11/CPSF3/MRE11/PMS2/MUS81/PPP1R8/FAN1/RPP38/NUDT12/RPP25/SND1/TSEN2/RPP40/LACTB2/NOB1/OGG1/RIDA/PELO/ZRANB3/RNASEK
GOMF_MOLECULAR_FUNCTION_INHIBITOR_ACTIVITY	GOMF_MOLECULAR_FUNCTION_INHIBITOR_ACTIVITY	GOMF_MOLECULAR_FUNCTION_INHIBITOR_ACTIVITY	31	0.495005	1.47102	0.0346102	1	1	394	tags=13%, list=4%, signal=12%	RACK1/ATP5IF1/TRAPPC2B/NEDD4
GOCC_CILIARY_PLASM	GOCC_CILIARY_PLASM	GOCC_CILIARY_PLASM	42	0.464943	1.47064	0.0203647	0.869632	0.869632	1772	tags=43%, list=18%, signal=35%	TOGARAM1/DNAL1/BBS7/ATG16L1/PIK3R4/WDR35/ARL6/CCDC40/PIK3C3/GAS8/DYNC2LI1/BBS5/DYNC2H1/MNS1/MAP4/WDPCP/KIFAP3/CFAP36
GOBP_POSITIVE_REGULATION_OF_DNA_RECOMBINATION	GOBP_POSITIVE_REGULATION_OF_DNA_RECOMBINATION	GOBP_POSITIVE_REGULATION_OF_DNA_RECOMBINATION	53	0.443234	1.47008	0.0185411	0.819964	0.819964	2162	tags=36%, list=22%, signal=28%	HDGFL2/SHLD1/NSD2/MRNIP/SHLD2/IL4/ATAD5/SHLD3/MMS19/EP400/MBTD1/BRD8/ING3/EPC2/ERCC6/RUVBL1/MSH2/WDR48/MRGBP
GOMF_N_METHYLTRANSFERASE_ACTIVITY	GOMF_N_METHYLTRANSFERASE_ACTIVITY	GOMF_N_METHYLTRANSFERASE_ACTIVITY	64	0.431753	1.46836	0.0190158	0.8286	0.8286	1943	tags=33%, list=20%, signal=26%	NSD3/EEF1AKMT2/CSKMT/SETD4/NSD2/SETDB2/SETD6/TRMT1L/PRMT3/ZCCHC4/EEF1AKMT4/METTL16/EEF1AKMT1/EHMT1/NDUFAF7/PRMT9/KMT5A/KMT2A/METTL5/KMT2B/TFB2M
HP_PROMINENT_NASAL_BRIDGE	HP_PROMINENT_NASAL_BRIDGE	HP_PROMINENT_NASAL_BRIDGE	129	0.387862	1.46752	0.00445958	0.42913	0.42913	2485	tags=34%, list=25%, signal=26%	UFD1/PIBF1/PMM2/SH2B1/ZDHHC9/HIRA/SPECC1L/BBS7/CPLANE1/KANSL1/BRCA1/RTTN/FAM149B1/RARS2/BICRA/ARL6/HDAC8/KIAA0586/ZNF335/BBS5/MIA3/WDPCP/PIGL/SMAD4/ERCC6/ARL3/PCNT/OTUD6B/STAG1/SMS/LEMD3/EDNRB/PIGO/SDCCAG8/TRIM32/SMC3/XRCC4/NSDHL/SMC1A/IGBP1/ATPAF2/ATIC/NSUN2/ORC6
GOCC_MEIOTIC_COHESIN_COMPLEX	GOCC_MEIOTIC_COHESIN_COMPLEX	GOCC_MEIOTIC_COHESIN_COMPLEX	6	0.75365	1.46709	0.0658155	1	1	2306	tags=83%, list=24%, signal=64%	REC8/STAG3/STAG2/SMC3/SMC1A
GOCC_SPINDLE_POLE_CENTROSOME	GOCC_SPINDLE_POLE_CENTROSOME	GOCC_SPINDLE_POLE_CENTROSOME	8	0.681764	1.46685	0.0499076	1	1	302	tags=25%, list=3%, signal=24%	SPOUT1/ABRAXAS2
GOBP_CELL_PROLIFERATION_IN_BONE_MARROW	GOBP_CELL_PROLIFERATION_IN_BONE_MARROW	GOBP_CELL_PROLIFERATION_IN_BONE_MARROW	3	0.900002	1.46624	0.0152405	0.748764	0.748764	581	tags=67%, list=6%, signal=63%	SETD4/ACE
GOBP_POSITIVE_REGULATION_OF_PHOSPHOPROTEIN_PHOSPHATASE_ACTIVITY	GOBP_POSITIVE_REGULATION_OF_PHOSPHOPROTEIN_PHOSPHATASE_ACTIVITY	GOBP_POSITIVE_REGULATION_OF_PHOSPHOPROTEIN_PHOSPHATASE_ACTIVITY	15	0.575976	1.46602	0.0609319	1	1	1456	tags=33%, list=15%, signal=28%	JAK2/PTPA/MTOR/GNA12/VRK3
GOBP_NUCLEAR_TRANSCRIBED_MRNA_CATABOLIC_PROCESS_EXONUCLEOLYTIC	GOBP_NUCLEAR_TRANSCRIBED_MRNA_CATABOLIC_PROCESS_EXONUCLEOLYTIC	GOBP_NUCLEAR_TRANSCRIBED_MRNA_CATABOLIC_PROCESS_EXONUCLEOLYTIC	19	0.540502	1.46522	0.0604982	1	1	2909	tags=63%, list=30%, signal=44%	DCP2/CNOT8/CNOT6/NT5C3B/EXOSC9/EXOSC7/DCPS/TTC37/EXOSC5/EXOSC3/EXOSC8/SKIV2L
GOMF_TRNA_GUANINE_METHYLTRANSFERASE_ACTIVITY	GOMF_TRNA_GUANINE_METHYLTRANSFERASE_ACTIVITY	GOMF_TRNA_GUANINE_METHYLTRANSFERASE_ACTIVITY	12	0.608232	1.46449	0.071298	1	1	2470	tags=58%, list=25%, signal=44%	THUMPD2/WDR4/TRMT1L/METTL1/TRMT10B/THUMPD3/TRMT11
GOBP_MAINTENANCE_OF_CENTROSOME_LOCATION	GOBP_MAINTENANCE_OF_CENTROSOME_LOCATION	GOBP_MAINTENANCE_OF_CENTROSOME_LOCATION	4	0.842735	1.46405	0.0267672	0.971935	0.971935	440	tags=50%, list=5%, signal=48%	SPOUT1/GPSM2
GOMF_MICROTUBULE_BINDING	GOMF_MICROTUBULE_BINDING	GOMF_MICROTUBULE_BINDING	139	0.381651	1.46398	0.0042351	0.42913	0.42913	2137	tags=29%, list=22%, signal=23%	ABRAXAS1/TOGARAM1/ALMS1/MACO1/HDGFL3/CEP57L1/ABRAXAS2/RACGAP1/CEP44/RGS14/SPAST/TUBGCP5/APC/SKA2/DPYSL2/GAS2L1/TPPP/MAP7D3/TUBGCP6/GAS8/CCSER2/TOGARAM2/OGG1/CETN3/MAP9/KIF27/MAP4/KIF13B/KIF3B/HAUS8/ARL3/CEP295/DCTN1/KIF2A/KIF20B/PEX14/KIF13A/CLIP2/STRBP/POLB
GOBP_MICROTUBULE_NUCLEATION_BY_MICROTUBULE_ORGANIZING_CENTER	GOBP_MICROTUBULE_NUCLEATION_BY_MICROTUBULE_ORGANIZING_CENTER	GOBP_MICROTUBULE_NUCLEATION_BY_MICROTUBULE_ORGANIZING_CENTER	5	0.785486	1.46257	0.0471698	1	1	1120	tags=60%, list=11%, signal=53%	CENPJ/CEP192/TPPP
GOBP_EXECUTION_PHASE_OF_APOPTOSIS	GOBP_EXECUTION_PHASE_OF_APOPTOSIS	GOBP_EXECUTION_PHASE_OF_APOPTOSIS	40	0.466632	1.46223	0.0316948	1	1	2583	tags=42%, list=26%, signal=31%	CASP10/BBC3/CASP7/ST20/MTRNR2L12/CIDEB/CASP9/CASP3/APAF1/MTRNR2L8/ACIN1/MTRNR2L1/TP53/RNF34/DLC1/DICER1/PLSCR1
GOMF_S_ACYLTRANSFERASE_ACTIVITY	GOMF_S_ACYLTRANSFERASE_ACTIVITY	GOMF_S_ACYLTRANSFERASE_ACTIVITY	20	0.530623	1.46207	0.0579965	1	1	429	tags=15%, list=4%, signal=14%	ZDHHC17/ZDHHC9/ZDHHC8
GOBP_NCRNA_PROCESSING	GOBP_NCRNA_PROCESSING	GOBP_NCRNA_PROCESSING	311	0.347574	1.46158	0.00077313	0.14444	0.14444	2921	tags=33%, list=30%, signal=24%	RTRAF/NOP53/BUD23/TUT4/TUT7/UTP11/MTREX/INTS11/INTS6L/TRMT13/INTS14/TRMT6/TOE1/METTL2A/THUMPD2/DGCR8/PDCD11/DUS2/MRM2/MRM3/ELP1/TENT4B/WDR75/UTP14C/RRP36/UTP25/WDR4/TRMT1L/WDR36/RPP38/RIOK1/RPP25/ZCCHC4/TRUB1/QTRT2/RPUSD2/THADA/TSEN2/RPP40/TRMT61B/INTS9/GEMIN4/METTL1/PUS10/NOB1/METTL16/EXOSC9/TRMT10B/TRNT1/NSA2/EXOSC7/RRP15/DPH3/DTWD1/NSUN4/METTL2B/METTL5/LYAR/TFB2M/EXOSC1/HEATR1/UTP6/POLR3K/RPUS…
HP_DECREASED_FERTILITY_IN_MALES	HP_DECREASED_FERTILITY_IN_MALES	HP_DECREASED_FERTILITY_IN_MALES	39	0.465471	1.46145	0.0291081	0.999866	0.999866	1565	tags=41%, list=16%, signal=35%	CFAP298/MAP3K1/ALMS1/DNAL1/RFWD3/CTNS/BRCA1/GALT/AMHR2/CCDC40/GAS8/FANCF/CATSPER2/SPAG1/MNS1/DDX3Y
HP_INCREASED_OVERBITE	HP_INCREASED_OVERBITE	HP_INCREASED_OVERBITE	3	0.896684	1.46084	0.0174776	0.796402	0.796402	52	tags=33%, list=1%, signal=33%	SPART
HP_DISTURBANCE_OF_FACIAL_EXPRESSION	HP_DISTURBANCE_OF_FACIAL_EXPRESSION	HP_DISTURBANCE_OF_FACIAL_EXPRESSION	13	0.593215	1.46082	0.0765027	1	1	1882	tags=38%, list=19%, signal=31%	PLPBP/SCN9A/PANK2/NECTIN1/PNKD
GOBP_CELLULAR_RESPONSE_TO_EXOGENOUS_DSRNA	GOBP_CELLULAR_RESPONSE_TO_EXOGENOUS_DSRNA	GOBP_CELLULAR_RESPONSE_TO_EXOGENOUS_DSRNA	10	0.633378	1.4605	0.0652174	1	1	1990	tags=50%, list=20%, signal=40%	CGAS/IFIT1/ZCCHC3/IRF3/DDX58
GOBP_REGULATION_OF_MEMBRANE_LIPID_DISTRIBUTION	GOBP_REGULATION_OF_MEMBRANE_LIPID_DISTRIBUTION	GOBP_REGULATION_OF_MEMBRANE_LIPID_DISTRIBUTION	27	0.501686	1.46014	0.0456204	1	1	2847	tags=56%, list=29%, signal=39%	ATP10D/ABCG1/ANO6/ATP11A/PLSCR4/ATG9B/TLCD2/RFT1/ABCB1/GBA2/ARV1/ATP8A1/PLSCR1/ABCC1/ATP11C
GOBP_AUDITORY_RECEPTOR_CELL_MORPHOGENESIS	GOBP_AUDITORY_RECEPTOR_CELL_MORPHOGENESIS	GOBP_AUDITORY_RECEPTOR_CELL_MORPHOGENESIS	6	0.750056	1.46009	0.0726831	1	1	1562	tags=67%, list=16%, signal=56%	SEC24B/SCRIB/WDPCP/WHRN
GOBP_MRNA_CATABOLIC_PROCESS	GOBP_MRNA_CATABOLIC_PROCESS	GOBP_MRNA_CATABOLIC_PROCESS	174	0.36959	1.45972	0.00221405	0.303589	0.303589	1933	tags=24%, list=20%, signal=19%	TENT5A/NBDY/TUT4/TENT5C/TUT7/DCP2/TENT2/GSPT2/MYEF2/SMG7/CNOT8/TENT4B/TENT4A/NUDT12/SUPV3L1/ZHX2/SND1/CNOT2/CNOT6/CNOT6L/UPF1/SMG9/TTC5/MOV10/TRAF2/DHX34/NT5C3B/METTL16/EXOSC9/RIDA/PELO/XRN1/ZC3H14/EXOSC7/GIGYF2/DCPS/ROCK2/FXR1/TTC37/NBAS/MAPK14
HP_NASOGASTRIC_TUBE_FEEDING_IN_INFANCY	HP_NASOGASTRIC_TUBE_FEEDING_IN_INFANCY	HP_NASOGASTRIC_TUBE_FEEDING_IN_INFANCY	23	0.516796	1.4597	0.0542495	1	1	2224	tags=35%, list=23%, signal=27%	MAP3K20/SELENON/CTCF/KANSL1/EDEM3/GPT2/GFM2/BRAF
GOBP_REGULATION_OF_ATTACHMENT_OF_SPINDLE_MICROTUBULES_TO_KINETOCHORE	GOBP_REGULATION_OF_ATTACHMENT_OF_SPINDLE_MICROTUBULES_TO_KINETOCHORE	GOBP_REGULATION_OF_ATTACHMENT_OF_SPINDLE_MICROTUBULES_TO_KINETOCHORE	8	0.678309	1.45941	0.0536044	1	1	1138	tags=38%, list=12%, signal=33%	RACGAP1/APC/CCNB1
HP_ANAL_FISSURE	HP_ANAL_FISSURE	HP_ANAL_FISSURE	2	0.970289	1.45892	0.00514946	0.458118	0.458118	76	tags=50%, list=1%, signal=50%	CYBC1
GOBP_P_BODY_ASSEMBLY	GOBP_P_BODY_ASSEMBLY	GOBP_P_BODY_ASSEMBLY	15	0.572853	1.45806	0.0645161	1	1	1087	tags=27%, list=11%, signal=24%	NBDY/CNOT2/CNOT6/CNOT6L
GOBP_ATTACHMENT_OF_SPINDLE_MICROTUBULES_TO_KINETOCHORE	GOBP_ATTACHMENT_OF_SPINDLE_MICROTUBULES_TO_KINETOCHORE	GOBP_ATTACHMENT_OF_SPINDLE_MICROTUBULES_TO_KINETOCHORE	23	0.5156	1.45632	0.0560579	1	1	1138	tags=26%, list=12%, signal=23%	ABRAXAS1/ABRAXAS2/RACGAP1/NUF2/APC/CCNB1
GOBP_RESPONSE_TO_LIGHT_INTENSITY	GOBP_RESPONSE_TO_LIGHT_INTENSITY	GOBP_RESPONSE_TO_LIGHT_INTENSITY	6	0.747832	1.45576	0.0772614	1	1	1303	tags=50%, list=13%, signal=43%	TENT2/MT-ND3/CAT
GOBP_REGULATION_OF_SMOOTHENED_SIGNALING_PATHWAY	GOBP_REGULATION_OF_SMOOTHENED_SIGNALING_PATHWAY	GOBP_REGULATION_OF_SMOOTHENED_SIGNALING_PATHWAY	35	0.473041	1.45541	0.031189	1	1	1694	tags=31%, list=17%, signal=26%	RACK1/C2CD3/TEDC1/FBXL17/PTCH2/TUBD1/KCTD6/INTU/GAS8/DYNC2H1/HERC4
GOBP_MITOTIC_DNA_REPLICATION	GOBP_MITOTIC_DNA_REPLICATION	GOBP_MITOTIC_DNA_REPLICATION	8	0.676263	1.45501	0.0536044	1	1	883	tags=38%, list=9%, signal=34%	RTF2/MCM6/POLA1
HP_INVERTED_NIPPLES	HP_INVERTED_NIPPLES	HP_INVERTED_NIPPLES	23	0.514947	1.45448	0.0578662	1	1	2082	tags=39%, list=21%, signal=31%	ACOX1/PMM2/NFIX/COG7/INTU/BICRA/MEG3/RFT1/ALG11
GOBP_PLASMA_MEMBRANE_TUBULATION	GOBP_PLASMA_MEMBRANE_TUBULATION	GOBP_PLASMA_MEMBRANE_TUBULATION	16	0.561377	1.4542	0.0742049	1	1	1191	tags=19%, list=12%, signal=16%	CAVIN2/FNBP1L/MICALL1
HP_THIN_BONY_CORTEX	HP_THIN_BONY_CORTEX	HP_THIN_BONY_CORTEX	3	0.892444	1.45393	0.0202739	0.869632	0.869632	24	tags=33%, list=0%, signal=33%	TENT5A
GOBP_TRNA_METABOLIC_PROCESS	GOBP_TRNA_METABOLIC_PROCESS	GOBP_TRNA_METABOLIC_PROCESS	133	0.382769	1.45352	0.00481398	0.438718	0.438718	2568	tags=33%, list=26%, signal=25%	RTRAF/TRMT13/TRMT6/METTL2A/THUMPD2/DUS2/GTF3C3/ELP1/TARS2/WDR4/TRMT1L/RPP38/QRSL1/RPP25/TRUB1/QTRT2/GTF3C5/RARS2/THADA/TSEN2/RPP40/TRMT61B/METTL1/PUS10/EXOSC9/TRMT10B/TRNT1/EXOSC7/LARS2/DPH3/DTWD1/METTL2B/POLR3K/RPUSD4/NSUN6/PTCD1/LSM6/TRDMT1/THUMPD3/GTF3C2/NSUN2/TRMT11/GTF3C6/DICER1
GOCC_BRCA1_A_COMPLEX	GOCC_BRCA1_A_COMPLEX	GOCC_BRCA1_A_COMPLEX	8	0.675307	1.45295	0.0554529	1	1	1696	tags=50%, list=17%, signal=41%	BABAM2/ABRAXAS1/BRCA1/ANKRD39
GOBP_SMOOTHENED_SIGNALING_PATHWAY	GOBP_SMOOTHENED_SIGNALING_PATHWAY	GOBP_SMOOTHENED_SIGNALING_PATHWAY	58	0.43159	1.45052	0.0174585	0.796402	0.796402	1776	tags=29%, list=18%, signal=24%	RACK1/CENPJ/C2CD3/TEDC1/FBXL17/PTCH2/TUBD1/BBS7/KCTD6/INTU/IFT80/KIAA0586/GAS8/DYNC2H1/WDPCP/HERC4/ARL3
GOMF_OXIDOREDUCTASE_ACTIVITY_ACTING_ON_PAIRED_DONORS_WITH_INCORPORATION_OR_REDUCTION_OF_MOLECULAR_OXYGEN_NAD_P_H_AS_ONE_DONOR_AND_INCORPORATION_OF_ONE_ATOM_OF_OXYGEN	GOMF_OXIDOREDUCTASE_ACTIVITY_ACTING_ON_PAIRED_DONORS_WITH_INCORPORATION_OR_REDUCTION_OF_MOLECULAR_OXYGEN_NAD_P_H_AS_ONE_DONOR_AND_INCORPORATION_OF_ONE_ATOM_OF_OXYGEN	GOMF_OXIDOREDUCTASE_ACTIVITY_ACTING_ON_PAIRED_DONORS_WITH_INCORPORATION_OR_REDUCTION_OF_MOLECULAR_OXYGEN_NAD_P_H_AS_ONE_DONOR_AND_INCORPORATION_OF_ONE_ATOM_OF_OXYGEN	9	0.647938	1.44927	0.0735294	1	1	1700	tags=44%, list=17%, signal=37%	MICAL3/CYP51A1/FMO5/COQ6
HP_PLATYBASIA	HP_PLATYBASIA	HP_PLATYBASIA	11	0.618859	1.44864	0.0757856	1	1	646	tags=27%, list=7%, signal=25%	UFD1/SH2B1/HIRA
GOMF_ATP_HYDROLYSIS_ACTIVITY	GOMF_ATP_HYDROLYSIS_ACTIVITY	GOMF_ATP_HYDROLYSIS_ACTIVITY	205	0.36013	1.4481	0.00326443	0.387952	0.387952	2845	tags=35%, list=29%, signal=25%	ATP5F1C/ATP5F1A/ATAD2/MTREX/FBH1/PMS2/SLFN11/COQ8B/RFC4/MCM6/CLPB/MYO19/RFC5/SPAST/MCM8/ATAD5/DDX55/PEX1/DDX59/SUPV3L1/SPATA5L1/RFC1/UPF1/MOV10/DHX34/NUBPL/DHX32/SPATA5/KIF27/VPS4B/RECQL/DDX3Y/KIF13B/CHD9/ACIN1/KIF3B/CHD1L/ERCC6/RUVBL1/DDX39B/SMC2/DDX50/DDX58/AK6/KIF2A/SNRNP200/KIF20B/CCT2/KIF13A/HSPA1A/BCS1L/MSH2/DDX46/SMC3/SMC1A/MCM3/AQR/HSPA5/DDX60/SMARCAD1/HELB/MDN1/DHX8/CCT8/DDX27/ASCC3/DDX6…
GOBP_MITOTIC_CELL_CYCLE_CHECKPOINT_SIGNALING	GOBP_MITOTIC_CELL_CYCLE_CHECKPOINT_SIGNALING	GOBP_MITOTIC_CELL_CYCLE_CHECKPOINT_SIGNALING	83	0.409333	1.448	0.0136778	0.738341	0.738341	2552	tags=39%, list=26%, signal=29%	NOP53/BABAM2/MRE11/ABRAXAS1/MAP3K20/MUS81/MRNIP/RFWD3/APC/CHEK2/MDC1/SPDL1/BRCA1/CCNB1/TRIM39/INIP/SDE2/GIGYF2/DYNC1LI1/MDM2/MSH2/TP53/XPC/PML/MAD2L1BP/NAE1/BRCC3/ZNF830/PRKDC/PSMG2/CHFR/CDK5RAP2
GOBP_NUCLEAR_TRANSCRIBED_MRNA_CATABOLIC_PROCESS_DEADENYLATION_DEPENDENT_DECAY	GOBP_NUCLEAR_TRANSCRIBED_MRNA_CATABOLIC_PROCESS_DEADENYLATION_DEPENDENT_DECAY	GOBP_NUCLEAR_TRANSCRIBED_MRNA_CATABOLIC_PROCESS_DEADENYLATION_DEPENDENT_DECAY	51	0.440086	1.44774	0.0207012	0.881196	0.881196	1755	tags=25%, list=18%, signal=21%	TUT4/TUT7/DCP2/CNOT8/TENT4B/TENT4A/CNOT2/CNOT6/CNOT6L/NT5C3B/EXOSC9/EXOSC7/DCPS
GOCC_CILIARY_TRANSITION_FIBER	GOCC_CILIARY_TRANSITION_FIBER	GOCC_CILIARY_TRANSITION_FIBER	8	0.672547	1.44701	0.0591497	1	1	899	tags=38%, list=9%, signal=34%	CEP83/CEP89/FBF1
GOBP_PIGMENT_GRANULE_LOCALIZATION	GOBP_PIGMENT_GRANULE_LOCALIZATION	GOBP_PIGMENT_GRANULE_LOCALIZATION	16	0.558512	1.44678	0.0795053	1	1	2375	tags=50%, list=24%, signal=38%	BBS7/ARL6/VPS33B/BBS5/RAB27B/BLOC1S6/VPS33A/DCTN2
HP_SPEECH_ARTICULATION_DIFFICULTIES	HP_SPEECH_ARTICULATION_DIFFICULTIES	HP_SPEECH_ARTICULATION_DIFFICULTIES	13	0.587483	1.44671	0.0819672	1	1	1687	tags=46%, list=17%, signal=38%	SH2B1/DLG1/GALT/STAG2/NECTIN1/ALDH4A1
GOBP_POSITIVE_REGULATION_OF_DOUBLE_STRAND_BREAK_REPAIR_VIA_NONHOMOLOGOUS_END_JOINING	GOBP_POSITIVE_REGULATION_OF_DOUBLE_STRAND_BREAK_REPAIR_VIA_NONHOMOLOGOUS_END_JOINING	GOBP_POSITIVE_REGULATION_OF_DOUBLE_STRAND_BREAK_REPAIR_VIA_NONHOMOLOGOUS_END_JOINING	14	0.576117	1.44646	0.0917266	1	1	1182	tags=29%, list=12%, signal=25%	SHLD1/SHLD2/SHLD3/PARP9
GOBP_PROTEIN_LOCALIZATION_TO_CILIUM	GOBP_PROTEIN_LOCALIZATION_TO_CILIUM	GOBP_PROTEIN_LOCALIZATION_TO_CILIUM	36	0.465098	1.44616	0.0477032	1	1	1965	tags=33%, list=20%, signal=27%	EXOC4/ENTR1/FAM149B1/WDR35/ARL6/IFT80/GAS8/TRIP11/DYNC2H1/RAB29/ARL3/BLOC1S6
GOMF_ION_TRANSMEMBRANE_TRANSPORTER_ACTIVITY	GOMF_ION_TRANSMEMBRANE_TRANSPORTER_ACTIVITY	GOMF_ION_TRANSMEMBRANE_TRANSPORTER_ACTIVITY	274	0.34725	1.44496	0.00115291	0.196731	0.196731	1198	tags=13%, list=12%, signal=12%	ATP5F1E/ATP5MC2/ATP5MG/ATP5ME/ATP5PF/ATP5F1C/ATP5MF/ATP5PO/ATP5PD/ATP5MC3/ATP5MC1/ATP5F1B/ATP5F1A/ATP5PB/ATP5F1D/ATP6V1B2/ABCC10/ZDHHC17/SLC2A10/SLC17A5/SLC25A12/SLC25A30/SLC16A7/CTNS/ANO6/SLC5A6/CCDC51/CALHM2/TMEM63B/MT-ATP8/SCN9A/RHD/TMEM150C/NIPAL3/SLC15A2/MCUB
GOMF_FLAVIN_ADENINE_DINUCLEOTIDE_BINDING	GOMF_FLAVIN_ADENINE_DINUCLEOTIDE_BINDING	GOMF_FLAVIN_ADENINE_DINUCLEOTIDE_BINDING	47	0.444636	1.44435	0.0191447	0.831792	0.831792	1700	tags=26%, list=17%, signal=21%	ACOX1/SQOR/MICAL3/DUS2/CHDH/D2HGDH/MAOA/TXNRD1/ACADSB/FMO5/MTHFR/COQ6
HP_BROAD_NECK	HP_BROAD_NECK	HP_BROAD_NECK	16	0.557531	1.44424	0.0795053	1	1	2966	tags=56%, list=30%, signal=39%	TOGARAM1/CCDC22/TECPR2/IGBP1/BPTF/PSMD12/RPS28/MED12/RPS26
GOBP_NEGATIVE_REGULATION_OF_COLLATERAL_SPROUTING	GOBP_NEGATIVE_REGULATION_OF_COLLATERAL_SPROUTING	GOBP_NEGATIVE_REGULATION_OF_COLLATERAL_SPROUTING	2	0.960503	1.44421	0.012406	0.728792	0.728792	388	tags=100%, list=4%, signal=96%	SPART/ULK1
HP_FOCAL_MOTOR_STATUS_EPILEPTICUS	HP_FOCAL_MOTOR_STATUS_EPILEPTICUS	HP_FOCAL_MOTOR_STATUS_EPILEPTICUS	3	0.885682	1.44291	0.0247481	0.948424	0.948424	919	tags=67%, list=9%, signal=60%	MRM2/SCN9A
GOBP_RIBOSE_PHOSPHATE_METABOLIC_PROCESS	GOBP_RIBOSE_PHOSPHATE_METABOLIC_PROCESS	GOBP_RIBOSE_PHOSPHATE_METABOLIC_PROCESS	210	0.358297	1.44227	0.00309593	0.379458	0.379458	64	tags=7%, list=1%, signal=7%	ATP5F1E/ATP5MC2/ATP5MG/ATP5ME/ATP5PF/ATP5F1C/ATP5MF/ATP5PO/ATP5PD/ATP5MC3/ATP5MC1/ATP5F1B/ATP5F1A/ATP5PB/ATP5F1D
HP_APLASIA_HYPOPLASIA_OF_THE_LUNGS	HP_APLASIA_HYPOPLASIA_OF_THE_LUNGS	HP_APLASIA_HYPOPLASIA_OF_THE_LUNGS	66	0.419336	1.44227	0.0223677	0.913411	0.913411	1576	tags=27%, list=16%, signal=23%	TENT5A/ATP5F1A/MYH11/NSD2/ACE/TRIP4/SPECC1L/PEX1/INTU/RET/WDR35/IFT80/KIAA0586/DYNC2LI1/MEG3/TRIP11/DYNC2H1/NELFA
GOMF_DNA_TRANSLOCASE_ACTIVITY	GOMF_DNA_TRANSLOCASE_ACTIVITY	GOMF_DNA_TRANSLOCASE_ACTIVITY	2	0.958446	1.44111	0.0136397	0.738341	0.738341	175	tags=50%, list=2%, signal=49%	FBH1
GOCC_OUTER_MITOCHONDRIAL_MEMBRANE_PROTEIN_COMPLEX	GOCC_OUTER_MITOCHONDRIAL_MEMBRANE_PROTEIN_COMPLEX	GOCC_OUTER_MITOCHONDRIAL_MEMBRANE_PROTEIN_COMPLEX	14	0.57395	1.44102	0.0935252	1	1	1959	tags=43%, list=20%, signal=34%	APOO/DNAJC11/TOMM70/IMMT/TOMM5/MTX2
HP_NEOPLASM_OF_THE_TONGUE	HP_NEOPLASM_OF_THE_TONGUE	HP_NEOPLASM_OF_THE_TONGUE	20	0.522965	1.44097	0.0667838	1	1	2876	tags=55%, list=29%, signal=39%	CASP10/C2CD3/CPLANE1/INTU/FAM149B1/DYNC2H1/WDPCP/TMEM107/TMEM216/TCTN3/MDM4
HP_SHORT_LINGUAL_FRENULUM	HP_SHORT_LINGUAL_FRENULUM	HP_SHORT_LINGUAL_FRENULUM	7	0.70453	1.44087	0.0587121	1	1	1650	tags=57%, list=17%, signal=48%	ATP6V1B2/SPECC1L/WDR35/TBC1D24
GOBP_FLAVIN_CONTAINING_COMPOUND_METABOLIC_PROCESS	GOBP_FLAVIN_CONTAINING_COMPOUND_METABOLIC_PROCESS	GOBP_FLAVIN_CONTAINING_COMPOUND_METABOLIC_PROCESS	4	0.829323	1.44076	0.0415852	1	1	257	tags=25%, list=3%, signal=24%	FLAD1
GOCC_NEURON_PROJECTION_MEMBRANE	GOCC_NEURON_PROJECTION_MEMBRANE	GOCC_NEURON_PROJECTION_MEMBRANE	12	0.598291	1.44056	0.0840951	1	1	1682	tags=42%, list=17%, signal=35%	RIPOR2/GABBR1/MYO1C/SPTBN1/PPP1R9B
HP_ABSENT_OUTER_DYNEIN_ARMS	HP_ABSENT_OUTER_DYNEIN_ARMS	HP_ABSENT_OUTER_DYNEIN_ARMS	2	0.957945	1.44036	0.0137768	0.738341	0.738341	413	tags=100%, list=4%, signal=96%	CFAP298/DNAL1
GOBP_PROTEIN_LOCALIZATION_TO_GOLGI_APPARATUS	GOBP_PROTEIN_LOCALIZATION_TO_GOLGI_APPARATUS	GOBP_PROTEIN_LOCALIZATION_TO_GOLGI_APPARATUS	24	0.508199	1.44027	0.0594595	1	1	1903	tags=46%, list=19%, signal=37%	RIPOR1/COG7/VPS13A/ARL5B/ARL1/ARFRP1/VPS13D/PAQR3/GBF1/VPS13C/SORL1
HP_TESTICULAR_DYSGENESIS	HP_TESTICULAR_DYSGENESIS	HP_TESTICULAR_DYSGENESIS	2	0.957249	1.43932	0.0141894	0.738341	0.738341	74	tags=50%, list=1%, signal=50%	MAP3K1
HP_ALBUMINURIA	HP_ALBUMINURIA	HP_ALBUMINURIA	7	0.703307	1.43837	0.0587121	1	1	1464	tags=43%, list=15%, signal=36%	PEX1/GALT/MIA3
GOBP_ASYMMETRIC_CELL_DIVISION	GOBP_ASYMMETRIC_CELL_DIVISION	GOBP_ASYMMETRIC_CELL_DIVISION	9	0.642953	1.43812	0.0753676	1	1	613	tags=22%, list=6%, signal=21%	ZBTB16/RGS14
HP_ABNORMAL_EPIGLOTTIS_MORPHOLOGY	HP_ABNORMAL_EPIGLOTTIS_MORPHOLOGY	HP_ABNORMAL_EPIGLOTTIS_MORPHOLOGY	7	0.70309	1.43793	0.0587121	1	1	1458	tags=57%, list=15%, signal=49%	C2CD3/WDR35/IFT80/DYNC2H1
GOBP_POSITIVE_REGULATION_OF_CYCLIC_NUCLEOTIDE_PHOSPHODIESTERASE_ACTIVITY	GOBP_POSITIVE_REGULATION_OF_CYCLIC_NUCLEOTIDE_PHOSPHODIESTERASE_ACTIVITY	GOBP_POSITIVE_REGULATION_OF_CYCLIC_NUCLEOTIDE_PHOSPHODIESTERASE_ACTIVITY	3	0.882561	1.43783	0.0253074	0.950946	0.950946	2	tags=33%, list=0%, signal=33%	RACK1
GOBP_NUCLEAR_TRANSCRIBED_MRNA_CATABOLIC_PROCESS	GOBP_NUCLEAR_TRANSCRIBED_MRNA_CATABOLIC_PROCESS	GOBP_NUCLEAR_TRANSCRIBED_MRNA_CATABOLIC_PROCESS	100	0.395466	1.43704	0.0117311	0.721501	0.721501	3004	tags=38%, list=31%, signal=27%	NBDY/TUT4/TUT7/DCP2/TENT2/GSPT2/SMG7/CNOT8/TENT4B/TENT4A/CNOT2/CNOT6/CNOT6L/UPF1/SMG9/DHX34/NT5C3B/EXOSC9/PELO/XRN1/EXOSC7/DCPS/TTC37/NBAS/DXO/HNRNPD/EXOSC5/SAMD4B/BTG2/CASC3/TNRC6A/XRN2/EXOSC3/EXOSC8/SKIV2L/NCBP2/MAGOHB/PNRC2
GOBP_VESICLE_MEDIATED_TRANSPORT_TO_THE_PLASMA_MEMBRANE	GOBP_VESICLE_MEDIATED_TRANSPORT_TO_THE_PLASMA_MEMBRANE	GOBP_VESICLE_MEDIATED_TRANSPORT_TO_THE_PLASMA_MEMBRANE	95	0.398518	1.43679	0.0109149	0.693275	0.693275	2358	tags=29%, list=24%, signal=23%	RACK1/WASHC1/EXOC4/WASHC2C/EIPR1/VPS26C/VPS39/VPS35L/ANKRD50/ENTR1/MICALL1/CCDC22/EPS15/SCRIB/GGA3/SPTBN1/ARFRP1/ARL3/RAB14/EXOC6B/SORL1/SNX12/CNST/KIF13A/GOLPH3L/GOPC/VPS53/ZDHHC2
GOBP_REGULATION_OF_DOUBLE_STRAND_BREAK_REPAIR_VIA_HOMOLOGOUS_RECOMBINATION	GOBP_REGULATION_OF_DOUBLE_STRAND_BREAK_REPAIR_VIA_HOMOLOGOUS_RECOMBINATION	GOBP_REGULATION_OF_DOUBLE_STRAND_BREAK_REPAIR_VIA_HOMOLOGOUS_RECOMBINATION	54	0.431453	1.43666	0.0293049	0.999866	0.999866	1758	tags=31%, list=18%, signal=26%	FBH1/HDGFL2/CGAS/SHLD1/SPIDR/MRNIP/SHLD2/SHLD3/MAGEF1/MMS19/EP400/MBTD1/BRD8/ING3/EPC2/ERCC6/RUVBL1
GOMF_LYS63_SPECIFIC_DEUBIQUITINASE_ACTIVITY	GOMF_LYS63_SPECIFIC_DEUBIQUITINASE_ACTIVITY	GOMF_LYS63_SPECIFIC_DEUBIQUITINASE_ACTIVITY	8	0.667695	1.43658	0.0591497	1	1	2667	tags=75%, list=27%, signal=55%	ATXN3/STAMBP/DESI2/TNFAIP3/BRCC3/YOD1
GOBP_REGULATION_OF_GAMMA_AMINOBUTYRIC_ACID_SECRETION	GOBP_REGULATION_OF_GAMMA_AMINOBUTYRIC_ACID_SECRETION	GOBP_REGULATION_OF_GAMMA_AMINOBUTYRIC_ACID_SECRETION	2	0.954876	1.43575	0.0158425	0.761015	0.761015	443	tags=100%, list=5%, signal=95%	GABBR1/ABAT
GOBP_TRANSPOSITION	GOBP_TRANSPOSITION	GOBP_TRANSPOSITION	14	0.571807	1.43564	0.0989209	1	1	1900	tags=57%, list=19%, signal=46%	TUT4/TUT7/UBR2/MOV10/APOBEC3H/ZNF93/APOBEC3G/ZNF91
GOMF_CYSTEINE_TYPE_ENDOPEPTIDASE_ACTIVITY_INVOLVED_IN_APOPTOTIC_SIGNALING_PATHWAY	GOMF_CYSTEINE_TYPE_ENDOPEPTIDASE_ACTIVITY_INVOLVED_IN_APOPTOTIC_SIGNALING_PATHWAY	GOMF_CYSTEINE_TYPE_ENDOPEPTIDASE_ACTIVITY_INVOLVED_IN_APOPTOTIC_SIGNALING_PATHWAY	8	0.667086	1.43527	0.0591497	1	1	1348	tags=38%, list=14%, signal=32%	CASP10/CASP9/CASP3
GOCC_CUL2_RING_UBIQUITIN_LIGASE_COMPLEX	GOCC_CUL2_RING_UBIQUITIN_LIGASE_COMPLEX	GOCC_CUL2_RING_UBIQUITIN_LIGASE_COMPLEX	17	0.542467	1.43508	0.0902655	1	1	32	tags=12%, list=0%, signal=12%	ELOB/ELOC
GOBP_CENTROMERIC_SISTER_CHROMATID_COHESION	GOBP_CENTROMERIC_SISTER_CHROMATID_COHESION	GOBP_CENTROMERIC_SISTER_CHROMATID_COHESION	7	0.701039	1.43373	0.0587121	1	1	399	tags=29%, list=4%, signal=27%	CTCF/SGO2
HP_URETHROVAGINAL_FISTULA	HP_URETHROVAGINAL_FISTULA	HP_URETHROVAGINAL_FISTULA	4	0.825197	1.43359	0.046238	1	1	1712	tags=100%, list=18%, signal=83%	WDR35/IFT80/DYNC2H1/UBR1
HP_JOINT_CONTRACTURE_OF_THE_5TH_FINGER	HP_JOINT_CONTRACTURE_OF_THE_5TH_FINGER	HP_JOINT_CONTRACTURE_OF_THE_5TH_FINGER	5	0.769745	1.43326	0.0584906	1	1	1547	tags=60%, list=16%, signal=51%	CTCF/ZDHHC9/PIGL
GOBP_ENDOTHELIN_RECEPTOR_SIGNALING_PATHWAY	GOBP_ENDOTHELIN_RECEPTOR_SIGNALING_PATHWAY	GOBP_ENDOTHELIN_RECEPTOR_SIGNALING_PATHWAY	5	0.769652	1.43309	0.0584906	1	1	2090	tags=80%, list=21%, signal=63%	BCAR3/BCAR1/EDNRB/PTK2B
GOMF_URIDYLYLTRANSFERASE_ACTIVITY	GOMF_URIDYLYLTRANSFERASE_ACTIVITY	GOMF_URIDYLYLTRANSFERASE_ACTIVITY	7	0.700275	1.43217	0.0587121	1	1	1185	tags=43%, list=12%, signal=38%	TUT4/TUT7/GALT
HP_SCHIZOPHRENIA	HP_SCHIZOPHRENIA	HP_SCHIZOPHRENIA	27	0.491946	1.4318	0.0583942	1	1	1684	tags=33%, list=17%, signal=28%	UFD1/ZDHHC9/APOL2/HIRA/CEP78/CAT/WHRN/MTHFR/GIGYF2
HP_APLASIA_HYPOPLASIA_OF_THE_UTERUS	HP_APLASIA_HYPOPLASIA_OF_THE_UTERUS	HP_APLASIA_HYPOPLASIA_OF_THE_UTERUS	27	0.491903	1.43167	0.0583942	1	1	1734	tags=33%, list=18%, signal=27%	TOE1/ERAL1/SPIDR/NSD2/NSMF/MRPS22/ARID1B/CLPP/LARS2
GOBP_REGULATION_OF_ACUTE_INFLAMMATORY_RESPONSE_TO_ANTIGENIC_STIMULUS	GOBP_REGULATION_OF_ACUTE_INFLAMMATORY_RESPONSE_TO_ANTIGENIC_STIMULUS	GOBP_REGULATION_OF_ACUTE_INFLAMMATORY_RESPONSE_TO_ANTIGENIC_STIMULUS	4	0.823989	1.43149	0.0474012	1	1	40	tags=25%, list=0%, signal=25%	SELENOS
HP_FETAL_DISTRESS	HP_FETAL_DISTRESS	HP_FETAL_DISTRESS	36	0.460176	1.43085	0.0583039	1	1	1586	tags=19%, list=16%, signal=16%	PLPBP/NDUFAF8/CTCF/MT-ND3/NUBPL/NDUFAF5/NDUFAF1
GOBP_MICROTUBULE_POLYMERIZATION	GOBP_MICROTUBULE_POLYMERIZATION	GOBP_MICROTUBULE_POLYMERIZATION	53	0.431273	1.43041	0.042735	1	1	2573	tags=36%, list=26%, signal=27%	TOGARAM1/CENPJ/HDGFL3/CEP192/TUBG1/TUBGCP5/TPPP/MAP7D3/TUBGCP6/PRUNE1/ARL3/TBCD/DCTN1/HSPA1A/GOLGA2/GBA2/MZT1/CDK5RAP2/TUBGCP4
GOCC_NONHOMOLOGOUS_END_JOINING_COMPLEX	GOCC_NONHOMOLOGOUS_END_JOINING_COMPLEX	GOCC_NONHOMOLOGOUS_END_JOINING_COMPLEX	6	0.73225	1.42543	0.0492424	1	1	2444	tags=83%, list=25%, signal=63%	PAXX/ATP23/XRCC4/PRKDC/XRCC5
GOBP_DNA_RECOMBINATION	GOBP_DNA_RECOMBINATION	GOBP_DNA_RECOMBINATION	187	0.35783	1.42458	0.0034313	0.391483	0.391483	2494	tags=32%, list=26%, signal=24%	CENPX/MRE11/FBH1/HDGFL2/ACTR8/CGAS/SHLD1/TEP1/MUS81/SPIDR/NSD2/MCM6/SAMHD1/MRNIP/SHLD2/FAN1/IL4/DCAF1/MCM8/UBR2/RFWD3/ATAD5/GINS4/SHLD3/MAGEF1/SUPV3L1/CENPS/BRCA1/RMI1/CYREN/INO80B/MMS19/REC8/EP400/MBTD1/BRD8/ING3/INIP/RECQL/ZRANB3/EPC2/ERCC6/RUVBL1/RPAIN/KPNA1/MSH2/WDR48/POLB/MRGBP/XRCC1/RNF8/XRCC4/SWI5/AP5Z1/MCM3/PRKDC/INO80E/XRCC5/RAD51C/SMARCAD1
HP_CEREBRAL_HYPOPLASIA	HP_CEREBRAL_HYPOPLASIA	HP_CEREBRAL_HYPOPLASIA	29	0.485692	1.42442	0.0479705	1	1	2552	tags=45%, list=26%, signal=33%	CENPJ/C2CD3/ARHGEF9/RTTN/KIAA0586/COPB2/PHC1/METTL5/MYSM1/BRAF/CEP135/HSD17B4/CDK5RAP2
HP_MALE_INFERTILITY	HP_MALE_INFERTILITY	HP_MALE_INFERTILITY	27	0.489346	1.42423	0.0620438	1	1	1565	tags=44%, list=16%, signal=37%	CFAP298/MAP3K1/DNAL1/CTNS/GALT/AMHR2/CCDC40/GAS8/CATSPER2/SPAG1/MNS1/DDX3Y
HP_ABNORMALITY_OF_DENTAL_COLOR	HP_ABNORMALITY_OF_DENTAL_COLOR	HP_ABNORMALITY_OF_DENTAL_COLOR	14	0.567195	1.42406	0.102518	1	1	235	tags=14%, list=2%, signal=14%	TENT5A/ALMS1
GOCC_PHOTORECEPTOR_CONNECTING_CILIUM	GOCC_PHOTORECEPTOR_CONNECTING_CILIUM	GOCC_PHOTORECEPTOR_CONNECTING_CILIUM	14	0.567192	1.42405	0.102518	1	1	1776	tags=43%, list=18%, signal=35%	IQCB1/KIAA1549/CETN3/WHRN/KIFAP3/ARL3
GOBP_NUCLEIC_ACID_PHOSPHODIESTER_BOND_HYDROLYSIS	GOBP_NUCLEIC_ACID_PHOSPHODIESTER_BOND_HYDROLYSIS	GOBP_NUCLEIC_ACID_PHOSPHODIESTER_BOND_HYDROLYSIS	174	0.360498	1.42381	0.00427771	0.42913	0.42913	1865	tags=24%, list=19%, signal=20%	TRIR/INTS11/DCP2/CPSF3/MRE11/FBH1/PMS2/REXO5/TOE1/MUS81/PPP1R8/ST20/SAMHD1/CNOT8/FAN1/TATDN2/ATAD5/RRP36/RPP38/NUDT12/RPP25/SND1/CNOT2/CNOT6/CNOT6L/TSEN2/RPP40/LACTB2/NOB1/OGG1/EXOSC9/APAF1/RIDA/PELO/XRN1/ZRANB3/RNASEK/EXOSC7/CPSF2/DCPS/ENDOV/ANGEL1
GOMF_CYSTEINE_TYPE_ENDOPEPTIDASE_REGULATOR_ACTIVITY_INVOLVED_IN_APOPTOTIC_PROCESS	GOMF_CYSTEINE_TYPE_ENDOPEPTIDASE_REGULATOR_ACTIVITY_INVOLVED_IN_APOPTOTIC_PROCESS	GOMF_CYSTEINE_TYPE_ENDOPEPTIDASE_REGULATOR_ACTIVITY_INVOLVED_IN_APOPTOTIC_PROCESS	24	0.502306	1.42357	0.0702703	1	1	580	tags=12%, list=6%, signal=12%	RACK1/BEX3/ST20
GOBP_NEGATIVE_REGULATION_OF_PROTEIN_TYROSINE_KINASE_ACTIVITY	GOBP_NEGATIVE_REGULATION_OF_PROTEIN_TYROSINE_KINASE_ACTIVITY	GOBP_NEGATIVE_REGULATION_OF_PROTEIN_TYROSINE_KINASE_ACTIVITY	19	0.525113	1.4235	0.0765125	1	1	2335	tags=32%, list=24%, signal=24%	RACK1/SH3BP5L/SNX6/NCAPG2/ZFYVE28/TSG101
GOCC_PHOTORECEPTOR_OUTER_SEGMENT	GOCC_PHOTORECEPTOR_OUTER_SEGMENT	GOCC_PHOTORECEPTOR_OUTER_SEGMENT	18	0.535082	1.42306	0.0887681	1	1	1930	tags=39%, list=20%, signal=31%	BBS7/GRK4/IQCB1/ATP1A4/PHLPP2/CEP250/LYAR
GOBP_CYTOPLASMIC_PATTERN_RECOGNITION_RECEPTOR_SIGNALING_PATHWAY_IN_RESPONSE_TO_VIRUS	GOBP_CYTOPLASMIC_PATTERN_RECOGNITION_RECEPTOR_SIGNALING_PATHWAY_IN_RESPONSE_TO_VIRUS	GOBP_CYTOPLASMIC_PATTERN_RECOGNITION_RECEPTOR_SIGNALING_PATHWAY_IN_RESPONSE_TO_VIRUS	26	0.491919	1.42266	0.0583942	1	1	2419	tags=42%, list=25%, signal=32%	NOP53/UFD1/CLPB/OASL/ZCCHC3/IRF3/PHB/GPATCH3/DDX58/ANKRD17/DDX60
GOCC_NUCLEOCYTOPLASMIC_TRANSPORT_COMPLEX	GOCC_NUCLEOCYTOPLASMIC_TRANSPORT_COMPLEX	GOCC_NUCLEOCYTOPLASMIC_TRANSPORT_COMPLEX	9	0.63585	1.42223	0.0827206	1	1	2076	tags=44%, list=21%, signal=35%	SNUPN/XPO5/KPNA3/KPNA1
GOMF_FAD_BINDING	GOMF_FAD_BINDING	GOMF_FAD_BINDING	17	0.537443	1.42179	0.099115	1	1	1700	tags=35%, list=17%, signal=29%	ACOX1/SQOR/MICAL3/D2HGDH/MTHFR/COQ6
GOBP_RIG_I_SIGNALING_PATHWAY	GOBP_RIG_I_SIGNALING_PATHWAY	GOBP_RIG_I_SIGNALING_PATHWAY	22	0.508791	1.42162	0.0676157	1	1	2419	tags=45%, list=25%, signal=34%	NOP53/UFD1/CLPB/OASL/ZCCHC3/PHB/GPATCH3/DDX58/ANKRD17/DDX60
GOBP_CELLULAR_NITROGEN_COMPOUND_CATABOLIC_PROCESS	GOBP_CELLULAR_NITROGEN_COMPOUND_CATABOLIC_PROCESS	GOBP_CELLULAR_NITROGEN_COMPOUND_CATABOLIC_PROCESS	288	0.340322	1.42148	0.0012558	0.210889	0.210889	2926	tags=35%, list=30%, signal=26%	TENT5A/TRIR/NBDY/TUT4/TENT5C/TUT7/MTREX/DCP2/TENT2/FBH1/GSPT2/MUS81/PPP1R8/HMOX2/MYEF2/SMG7/ST20/SAMHD1/CNOT8/SARM1/TENT4B/TET3/TENT4A/NUDT12/SUPV3L1/ZHX2/SND1/CNOT2/CNOT6/DPYSL2/CNOT6L/MLYCD/GALT/UPF1/SMG9/TTC5/MOV10/MTAP/TRAF2/APOBEC3H/DHX34/SMUG1/OGG1/NT5C3B/METTL16/EXOSC9/APAF1/RIDA/PELO/XRN1/ZC3H14/EXOSC7/GIGYF2/APOBEC3G/FHIT/DCPS/NIT1/ROCK2/GSK3A/FXR1/TTC37/NBAS/MAPK14/EXOSC1/METTL14/HSPA1A…
GOBP_MITOTIC_G2_M_TRANSITION_CHECKPOINT	GOBP_MITOTIC_G2_M_TRANSITION_CHECKPOINT	GOBP_MITOTIC_G2_M_TRANSITION_CHECKPOINT	31	0.478311	1.42141	0.053407	1	1	1503	tags=26%, list=15%, signal=22%	NOP53/BABAM2/MRE11/ABRAXAS1/MRNIP/BRCA1/TRIM39/INIP
HP_BROAD_EYEBROW	HP_BROAD_EYEBROW	HP_BROAD_EYEBROW	17	0.53718	1.42109	0.099115	1	1	2399	tags=35%, list=25%, signal=27%	NEPRO/POLA1/SPATA5/SPTBN1/POLR3A/BPTF
GOBP_TRANSPOSITION_RNA_MEDIATED	GOBP_TRANSPOSITION_RNA_MEDIATED	GOBP_TRANSPOSITION_RNA_MEDIATED	3	0.871777	1.42026	0.0379379	1	1	1256	tags=100%, list=13%, signal=87%	TUT4/TUT7/MOV10
GOBP_C4_DICARBOXYLATE_TRANSPORT	GOBP_C4_DICARBOXYLATE_TRANSPORT	GOBP_C4_DICARBOXYLATE_TRANSPORT	9	0.634781	1.41984	0.0827206	1	1	671	tags=33%, list=7%, signal=31%	ABAT/SLC25A12/SLC25A30
GOBP_ACTIVATION_OF_CYSTEINE_TYPE_ENDOPEPTIDASE_ACTIVITY_INVOLVED_IN_APOPTOTIC_PROCESS	GOBP_ACTIVATION_OF_CYSTEINE_TYPE_ENDOPEPTIDASE_ACTIVITY_INVOLVED_IN_APOPTOTIC_PROCESS	GOBP_ACTIVATION_OF_CYSTEINE_TYPE_ENDOPEPTIDASE_ACTIVITY_INVOLVED_IN_APOPTOTIC_PROCESS	46	0.438399	1.41971	0.0445969	1	1	580	tags=13%, list=6%, signal=12%	RACK1/BEX3/CASP10/JAK2/BBC3/ST20
HP_AMENORRHEA	HP_AMENORRHEA	HP_AMENORRHEA	69	0.412648	1.41891	0.0248928	0.950946	0.950946	2408	tags=38%, list=25%, signal=29%	MAP3K1/CAVIN1/ERAL1/SPIDR/NSMF/MCM8/PEX1/GALT/MRPS22/HDAC8/STAG3/CLPP/LARS2/ERCC6/TBL1X/FOS/CTDP1/PAPSS2/CDKN2C/SMC3/AIP/SMC1A/FGFR1/HSD17B4/BPTF/PSMD12
GOBP_SECONDARY_PALATE_DEVELOPMENT	GOBP_SECONDARY_PALATE_DEVELOPMENT	GOBP_SECONDARY_PALATE_DEVELOPMENT	8	0.659438	1.41881	0.0665434	1	1	1668	tags=38%, list=17%, signal=31%	ITGB8/DLG1/SMAD4
HP_ABNORMALITY_OF_TASTE_SENSATION	HP_ABNORMALITY_OF_TASTE_SENSATION	HP_ABNORMALITY_OF_TASTE_SENSATION	3	0.870721	1.41854	0.039062	1	1	919	tags=67%, list=9%, signal=60%	ELP1/SCN9A
GOMF_RETROMER_COMPLEX_BINDING	GOMF_RETROMER_COMPLEX_BINDING	GOMF_RETROMER_COMPLEX_BINDING	7	0.693416	1.41814	0.0625	1	1	398	tags=29%, list=4%, signal=27%	WASHC2A/WASHC2C
HP_RENAL_HYPOPLASIA	HP_RENAL_HYPOPLASIA	HP_RENAL_HYPOPLASIA	69	0.412122	1.4171	0.025143	0.950946	0.950946	2258	tags=35%, list=23%, signal=27%	BUD23/UFD1/RMND1/HIRA/RFWD3/ERCC8/INTU/WDR35/ARL6/IFT80/GEMIN4/ARID1B/FANCF/DYNC2H1/LIMK1/ERCC6/MDM2/TTC37/LEMD3/NCAPG2/CLIP2/COX14/NOTCH2/XRCC4
GOBP_REGULATION_OF_TRANSPOSITION	GOBP_REGULATION_OF_TRANSPOSITION	GOBP_REGULATION_OF_TRANSPOSITION	13	0.575417	1.41699	0.0928962	1	1	1900	tags=62%, list=19%, signal=50%	TUT4/TUT7/UBR2/MOV10/APOBEC3H/ZNF93/APOBEC3G/ZNF91
GOMF_EXONUCLEASE_ACTIVITY_ACTIVE_WITH_EITHER_RIBO_OR_DEOXYRIBONUCLEIC_ACIDS_AND_PRODUCING_5_PHOSPHOMONOESTERS	GOMF_EXONUCLEASE_ACTIVITY_ACTIVE_WITH_EITHER_RIBO_OR_DEOXYRIBONUCLEIC_ACIDS_AND_PRODUCING_5_PHOSPHOMONOESTERS	GOMF_EXONUCLEASE_ACTIVITY_ACTIVE_WITH_EITHER_RIBO_OR_DEOXYRIBONUCLEIC_ACIDS_AND_PRODUCING_5_PHOSPHOMONOESTERS	47	0.436146	1.41677	0.0491525	1	1	1865	tags=26%, list=19%, signal=21%	DCP2/CPSF3/MRE11/TOE1/CNOT8/CNOT2/CNOT6/CNOT6L/EXOSC9/XRN1/EXOSC7/ANGEL1
GOBP_COLLATERAL_SPROUTING_IN_ABSENCE_OF_INJURY	GOBP_COLLATERAL_SPROUTING_IN_ABSENCE_OF_INJURY	GOBP_COLLATERAL_SPROUTING_IN_ABSENCE_OF_INJURY	2	0.941931	1.41628	0.0238325	0.939842	0.939842	52	tags=50%, list=1%, signal=50%	SPART
HP_DELAYED_ERUPTION_OF_PERMANENT_TEETH	HP_DELAYED_ERUPTION_OF_PERMANENT_TEETH	HP_DELAYED_ERUPTION_OF_PERMANENT_TEETH	12	0.587949	1.41566	0.0895795	1	1	3849	tags=92%, list=39%, signal=56%	ATP6V1B2/PIGF/MIA3/TBC1D24/FGFR1/NSD1/EDARADD/SMARCB1/TONSL/TGFA/SETD2
GOBP_AUTOPHAGY_OF_PEROXISOME	GOBP_AUTOPHAGY_OF_PEROXISOME	GOBP_AUTOPHAGY_OF_PEROXISOME	3	0.868604	1.41509	0.0407481	1	1	1287	tags=100%, list=13%, signal=87%	ACBD5/PIK3R4/PIK3C3
HP_PERCUSSION_MYOTONIA	HP_PERCUSSION_MYOTONIA	HP_PERCUSSION_MYOTONIA	4	0.814512	1.41502	0.0578701	1	1	85	tags=25%, list=1%, signal=25%	CAVIN1
GOBP_MICROTUBULE_NUCLEATION	GOBP_MICROTUBULE_NUCLEATION	GOBP_MICROTUBULE_NUCLEATION	30	0.478341	1.41409	0.0576208	1	1	2573	tags=37%, list=26%, signal=27%	CENPJ/CEP192/TUBG1/TUBGCP5/TPPP/TUBGCP6/DCTN1/HSPA1A/GOLGA2/MZT1/TUBGCP4
HP_THICKENED_EARS	HP_THICKENED_EARS	HP_THICKENED_EARS	4	0.813962	1.41407	0.0584517	1	1	235	tags=50%, list=2%, signal=49%	ATP6V1B2/ALMS1
HP_UTERUS_DIDELPHYS	HP_UTERUS_DIDELPHYS	HP_UTERUS_DIDELPHYS	6	0.726022	1.41331	0.0530303	1	1	2433	tags=83%, list=25%, signal=63%	INTU/WDR35/IFT80/DYNC2H1/PPP1R12A
HP_ALLERGY	HP_ALLERGY	HP_ALLERGY	15	0.55513	1.41296	0.0949821	1	1	2046	tags=40%, list=21%, signal=32%	MTOR/CCDC28B/PLCG2/ARL6/SPTBN1/PGM3
GOBP_NEGATIVE_REGULATION_OF_DNA_METABOLIC_PROCESS	GOBP_NEGATIVE_REGULATION_OF_DNA_METABOLIC_PROCESS	GOBP_NEGATIVE_REGULATION_OF_DNA_METABOLIC_PROCESS	69	0.410882	1.41284	0.0274044	0.975616	0.975616	2199	tags=36%, list=22%, signal=28%	DCP2/STN1/TEN1/FBH1/CGAS/SHLD1/SHLD2/TENT4B/SHLD3/MAGEF1/CYREN/GNL3L/OGG1/ZNF93/XRN1/ZRANB3/DACH1/ERCC6/KMT2A/ZNF91/TNKS/BMPR2/MSH2/TP53/XRCC1
GOCC_PROCENTRIOLE_REPLICATION_COMPLEX	GOCC_PROCENTRIOLE_REPLICATION_COMPLEX	GOCC_PROCENTRIOLE_REPLICATION_COMPLEX	4	0.812934	1.41228	0.0602022	1	1	327	tags=50%, list=3%, signal=48%	CENPJ/CEP192
GOBP_RETICULOPHAGY	GOBP_RETICULOPHAGY	GOBP_RETICULOPHAGY	9	0.631171	1.41177	0.0863971	1	1	388	tags=22%, list=4%, signal=21%	RETREG3/ULK1
HP_ASYMMETRY_OF_THE_THORAX	HP_ASYMMETRY_OF_THE_THORAX	HP_ASYMMETRY_OF_THE_THORAX	4	0.812576	1.41166	0.0602022	1	1	63	tags=25%, list=1%, signal=25%	MESD
GOBP_RNA_CATABOLIC_PROCESS	GOBP_RNA_CATABOLIC_PROCESS	GOBP_RNA_CATABOLIC_PROCESS	207	0.350084	1.41142	0.00574387	0.485403	0.485403	2926	tags=34%, list=30%, signal=25%	TENT5A/TRIR/NBDY/TUT4/TENT5C/TUT7/MTREX/DCP2/TENT2/GSPT2/PPP1R8/MYEF2/SMG7/CNOT8/TENT4B/TENT4A/NUDT12/SUPV3L1/ZHX2/SND1/CNOT2/CNOT6/CNOT6L/UPF1/SMG9/TTC5/MOV10/TRAF2/DHX34/NT5C3B/METTL16/EXOSC9/RIDA/PELO/XRN1/ZC3H14/EXOSC7/GIGYF2/DCPS/ROCK2/FXR1/TTC37/NBAS/MAPK14/EXOSC1/METTL14/HSPA1A/LSM6/TRDMT1/DXO/ZC3H18/HNRNPD/EXOSC5/ZSWIM8/SAMD4B/NSUN2/MRPL44/BTG2/DICER1/CASC3/LARP4B/TNRC6A/DIS3L/ANGEL2/XRN2…
HP_ABNORMALITY_OF_LOWER_LIMB_METAPHYSES	HP_ABNORMALITY_OF_LOWER_LIMB_METAPHYSES	HP_ABNORMALITY_OF_LOWER_LIMB_METAPHYSES	12	0.586149	1.41132	0.0932358	1	1	2698	tags=50%, list=28%, signal=36%	CHEK2/KIAA0586/TRIP11/TP53/UFSP2/RASA1
GOBP_NADH_DEHYDROGENASE_COMPLEX_ASSEMBLY	GOBP_NADH_DEHYDROGENASE_COMPLEX_ASSEMBLY	GOBP_NADH_DEHYDROGENASE_COMPLEX_ASSEMBLY	50	0.429034	1.41113	0.0438449	1	1	4491	tags=68%, list=46%, signal=37%	DMAC1/NDUFAF8/DMAC2/NDUFA8/NUBPL/NDUFAF5/NDUFAF1/NDUFAF7/MT-ND6/NDUFC1/BCS1L/NDUFS1/NDUFB2/TMEM126B/NDUFA12/NDUFA3/NDUFAB1/MT-ND5/NDUFB4/NDUFB11/TMEM186/MT-ND1/NDUFA6/COA1/NDUFA13/NDUFA5/NDUFB3/FOXRED1/NDUFB5/NDUFS2/NDUFAF4/NDUFA1/NDUFB10/NDUFAF3
GOBP_NEGATIVE_REGULATION_OF_GLUCOSE_TRANSMEMBRANE_TRANSPORT	GOBP_NEGATIVE_REGULATION_OF_GLUCOSE_TRANSMEMBRANE_TRANSPORT	GOBP_NEGATIVE_REGULATION_OF_GLUCOSE_TRANSMEMBRANE_TRANSPORT	13	0.572899	1.4108	0.0928962	1	1	581	tags=23%, list=6%, signal=22%	SELENOS/APPL2/ACE
HP_CLONIC_SEIZURE	HP_CLONIC_SEIZURE	HP_CLONIC_SEIZURE	14	0.561889	1.41073	0.106115	1	1	1650	tags=43%, list=17%, signal=36%	SMARCAL1/SCN9A/KANSL1/TRIM8/SPTBN1/TBC1D24
GOBP_MICROTUBULE_POLYMERIZATION_OR_DEPOLYMERIZATION	GOBP_MICROTUBULE_POLYMERIZATION_OR_DEPOLYMERIZATION	GOBP_MICROTUBULE_POLYMERIZATION_OR_DEPOLYMERIZATION	71	0.408279	1.41061	0.0251451	0.950946	0.950946	2573	tags=35%, list=26%, signal=26%	TOGARAM1/CENPJ/HDGFL3/CEP192/TUBG1/SPAST/TUBGCP5/APC/SKA2/GAS2L1/TPPP/MAP7D3/TUBGCP6/PRUNE1/ARL3/TBCD/DCTN1/KIF2A/HSPA1A/CKAP2/GOLGA2/GBA2/MZT1/CDK5RAP2/TUBGCP4
GOMF_DEATH_DOMAIN_BINDING	GOMF_DEATH_DOMAIN_BINDING	GOMF_DEATH_DOMAIN_BINDING	9	0.630421	1.41009	0.0863971	1	1	2	tags=11%, list=0%, signal=11%	RACK1
GOBP_DSRNA_PROCESSING	GOBP_DSRNA_PROCESSING	GOBP_DSRNA_PROCESSING	36	0.453439	1.40991	0.0671378	1	1	464	tags=11%, list=5%, signal=11%	TUT4/TUT7/SPOUT1/DGCR8
GOMF_ATP_DEPENDENT_ACTIVITY_ACTING_ON_DNA	GOMF_ATP_DEPENDENT_ACTIVITY_ACTING_ON_DNA	GOMF_ATP_DEPENDENT_ACTIVITY_ACTING_ON_DNA	70	0.408884	1.40967	0.0289613	0.999866	0.999866	2564	tags=39%, list=26%, signal=29%	MRE11/FBH1/RFC4/SMARCAL1/MCM6/RFC5/MCM8/ATAD5/SUPV3L1/RFC1/UPF1/RECQL/CHD9/ZRANB3/CHD1L/ERCC6/RUVBL1/HLTF/TTF2/MSH2/SMC3/MCM3/BPTF/XRCC5/RAD51C/SMARCAD1/HELB
GOMF_PALMITOYLTRANSFERASE_ACTIVITY	GOMF_PALMITOYLTRANSFERASE_ACTIVITY	GOMF_PALMITOYLTRANSFERASE_ACTIVITY	21	0.509641	1.40963	0.0797872	1	1	429	tags=14%, list=4%, signal=14%	ZDHHC17/ZDHHC9/ZDHHC8
GOCC_CELL_DIVISION_SITE	GOCC_CELL_DIVISION_SITE	GOCC_CELL_DIVISION_SITE	32	0.469659	1.40912	0.066055	1	1	1924	tags=28%, list=20%, signal=23%	RACGAP1/RTKN/PSD4/TUBGCP5/TMEM250/TUBGCP6/STAMBP/WDR73/LIMA1
GOMF_CHANNEL_INHIBITOR_ACTIVITY	GOMF_CHANNEL_INHIBITOR_ACTIVITY	GOMF_CHANNEL_INHIBITOR_ACTIVITY	15	0.553311	1.40833	0.0967742	1	1	1198	tags=20%, list=12%, signal=18%	RACK1/NEDD4/MCUB
HP_CONICAL_TOOTH	HP_CONICAL_TOOTH	HP_CONICAL_TOOTH	21	0.508911	1.40761	0.0815603	1	1	3459	tags=62%, list=35%, signal=40%	ATP6V1B2/IKBKG/DLG1/DYNC2LI1/ARID1B/NECTIN1/FGFR1/EDARADD/CTNND1/PRKACB/ARHGAP29/SMARCD2/RHOA
GOBP_POSITIVE_REGULATION_OF_MHC_CLASS_II_BIOSYNTHETIC_PROCESS	GOBP_POSITIVE_REGULATION_OF_MHC_CLASS_II_BIOSYNTHETIC_PROCESS	GOBP_POSITIVE_REGULATION_OF_MHC_CLASS_II_BIOSYNTHETIC_PROCESS	5	0.755652	1.40702	0.0698113	1	1	649	tags=40%, list=7%, signal=37%	JAK2/IL4
GOCC_PERICENTRIOLAR_MATERIAL	GOCC_PERICENTRIOLAR_MATERIAL	GOCC_PERICENTRIOLAR_MATERIAL	19	0.519011	1.40696	0.088968	1	1	2552	tags=42%, list=26%, signal=31%	CEP192/TUBG1/TUBE1/DYRK3/CEP85/TNKS/NEDD1/CDK5RAP2
HP_ANTERIOR_OPEN_BITE_MALOCCLUSION	HP_ANTERIOR_OPEN_BITE_MALOCCLUSION	HP_ANTERIOR_OPEN_BITE_MALOCCLUSION	2	0.935543	1.40668	0.0296265	1	1	115	tags=50%, list=1%, signal=49%	ATP6V1B2
HP_IRON_ACCUMULATION_IN_BRAIN	HP_IRON_ACCUMULATION_IN_BRAIN	HP_IRON_ACCUMULATION_IN_BRAIN	8	0.653687	1.40644	0.0739372	1	1	1407	tags=50%, list=14%, signal=43%	PLA2G6/VPS13A/PANK2/TBCE
GOBP_RESPONSE_TO_HYDROXYUREA	GOBP_RESPONSE_TO_HYDROXYUREA	GOBP_RESPONSE_TO_HYDROXYUREA	8	0.653644	1.40634	0.0739372	1	1	1079	tags=38%, list=11%, signal=33%	RTF2/SPIDR/DDI2
GOBP_RESPONSE_TO_INTERLEUKIN_3	GOBP_RESPONSE_TO_INTERLEUKIN_3	GOBP_RESPONSE_TO_INTERLEUKIN_3	5	0.755274	1.40632	0.0716981	1	1	1880	tags=60%, list=19%, signal=48%	JAK2/IL3RA/GSK3A
GOMF_G_PROTEIN_COUPLED_RECEPTOR_KINASE_ACTIVITY	GOMF_G_PROTEIN_COUPLED_RECEPTOR_KINASE_ACTIVITY	GOMF_G_PROTEIN_COUPLED_RECEPTOR_KINASE_ACTIVITY	5	0.754764	1.40537	0.0716981	1	1	1134	tags=60%, list=12%, signal=53%	GRK2/GRK4/GRK3
HP_FIBROADENOMA_OF_THE_BREAST	HP_FIBROADENOMA_OF_THE_BREAST	HP_FIBROADENOMA_OF_THE_BREAST	3	0.862319	1.40485	0.046729	1	1	743	tags=67%, list=8%, signal=62%	CASP10/APC
HP_ABNORMALITY_OF_THE_AUTONOMIC_NERVOUS_SYSTEM	HP_ABNORMALITY_OF_THE_AUTONOMIC_NERVOUS_SYSTEM	HP_ABNORMALITY_OF_THE_AUTONOMIC_NERVOUS_SYSTEM	131	0.369751	1.40458	0.0111301	0.693275	0.693275	2588	tags=34%, list=26%, signal=25%	UFD1/ACOX1/PIBF1/ATL1/SH2B1/DEPDC5/L1CAM/SEMA3C/CCDC28B/HIRA/ELP1/RFWD3/PLA2G6/DDX59/CPLANE1/SCN9A/VPS13A/BRCA1/RET/RFC1/ARL6/ATXN3/IL12RB1/KIAA0586/FANCF/PIGL/STAG2/TNPO3/GIGYF2/ARL3/VPS13C/ATP7A/EDNRB/PIGO/ATL3/SMC1A/DISP1/POLR3A/FGFR1/WDR45/RAD51C/NSD1/TMEM216/FANCL
HP_ABNORMAL_PELVIS_BONE_OSSIFICATION	HP_ABNORMAL_PELVIS_BONE_OSSIFICATION	HP_ABNORMAL_PELVIS_BONE_OSSIFICATION	4	0.808208	1.40407	0.064878	1	1	1878	tags=100%, list=19%, signal=81%	WDR35/IFT80/DYNC2H1/LBR
GOBP_NON_MOTILE_CILIUM_ASSEMBLY	GOBP_NON_MOTILE_CILIUM_ASSEMBLY	GOBP_NON_MOTILE_CILIUM_ASSEMBLY	39	0.447195	1.40407	0.0603908	1	1	1974	tags=33%, list=20%, signal=27%	TOGARAM1/CENPJ/PIBF1/C2CD3/CEP89/WRAP73/BBS7/INTU/IFT80/DYNC2H1/MAP4/CEP250/DCTN1
GOMF_ASPARTIC_TYPE_PEPTIDASE_ACTIVITY	GOMF_ASPARTIC_TYPE_PEPTIDASE_ACTIVITY	GOMF_ASPARTIC_TYPE_PEPTIDASE_ACTIVITY	12	0.583118	1.40402	0.100548	1	1	1348	tags=33%, list=14%, signal=29%	CASP7/DDI2/PSEN2/CASP3
GOBP_NEGATIVE_REGULATION_OF_GUANYL_NUCLEOTIDE_EXCHANGE_FACTOR_ACTIVITY	GOBP_NEGATIVE_REGULATION_OF_GUANYL_NUCLEOTIDE_EXCHANGE_FACTOR_ACTIVITY	GOBP_NEGATIVE_REGULATION_OF_GUANYL_NUCLEOTIDE_EXCHANGE_FACTOR_ACTIVITY	3	0.861543	1.40359	0.046729	1	1	921	tags=67%, list=9%, signal=60%	RIPOR2/GPSM1
HP_APLASIA_HYPOPLASIA_OF_THE_PHALANGES_OF_THE_TOES	HP_APLASIA_HYPOPLASIA_OF_THE_PHALANGES_OF_THE_TOES	HP_APLASIA_HYPOPLASIA_OF_THE_PHALANGES_OF_THE_TOES	8	0.652362	1.40359	0.077634	1	1	1650	tags=62%, list=17%, signal=52%	ATP6V1B2/PIGF/ARID1B/PIGL/TBC1D24
GOCC_MICROTUBULE_ORGANIZING_CENTER	GOCC_MICROTUBULE_ORGANIZING_CENTER	GOCC_MICROTUBULE_ORGANIZING_CENTER	493	0.322331	1.40345	0.000359608	0.0740272	0.0740272	2130	tags=24%, list=22%, signal=20%	RTRAF/TENT5C/WASHC1/ZNF322/SPOUT1/RAPGEF6/TOGARAM1/ALMS1/ACTR8/CENPJ/PIBF1/CEP57L1/ABRAXAS2/TSGA10/GNAI1/CEP192/MPHOSPH9/C2CD3/TEDC1/GPSM2/CLUAP1/SPICE1/TUBG1/CCDC28B/CEP83/CEP44/CC2D1A/RGS14/SPAST/TUBD1/TRIP4/POC5/SPECC1L/CCDC77/TUBGCP5/APC/PLA2G6/CEP89/WRAP73/TESK1/CEP78/BBS7/ECPAS/FBF1/KLHL12/INTU/PLAG1/CAPRIN2/RAB28/IFT22/RPP25/SPDL1/BRCA1/RTTN/ENTR1/TUBE1/IQCB1/TTI2/CCNB1/MMS19/WDR35/MLLT11/…
HP_PHYSICAL_URTICARIA	HP_PHYSICAL_URTICARIA	HP_PHYSICAL_URTICARIA	4	0.807308	1.40251	0.0672159	1	1	1679	tags=75%, list=17%, signal=62%	PLCG2/IL12RB1/TNPO3
GOBP_WATER_SOLUBLE_VITAMIN_BIOSYNTHETIC_PROCESS	GOBP_WATER_SOLUBLE_VITAMIN_BIOSYNTHETIC_PROCESS	GOBP_WATER_SOLUBLE_VITAMIN_BIOSYNTHETIC_PROCESS	5	0.752723	1.40157	0.0716981	1	1	1771	tags=60%, list=18%, signal=49%	PNPO/TPK1/PDXK
GOBP_NITRIC_OXIDE_SYNTHASE_BIOSYNTHETIC_PROCESS	GOBP_NITRIC_OXIDE_SYNTHASE_BIOSYNTHETIC_PROCESS	GOBP_NITRIC_OXIDE_SYNTHASE_BIOSYNTHETIC_PROCESS	10	0.607761	1.40143	0.0960145	1	1	322	tags=20%, list=3%, signal=19%	SELENOS/JAK2
GOBP_NEUROMUSCULAR_PROCESS_CONTROLLING_POSTURE	GOBP_NEUROMUSCULAR_PROCESS_CONTROLLING_POSTURE	GOBP_NEUROMUSCULAR_PROCESS_CONTROLLING_POSTURE	7	0.685143	1.40122	0.0681818	1	1	1882	tags=43%, list=19%, signal=35%	TMEM150C/CLN8/PNKD
GOMF_NEUROPEPTIDE_BINDING	GOMF_NEUROPEPTIDE_BINDING	GOMF_NEUROPEPTIDE_BINDING	5	0.752314	1.40081	0.0716981	1	1	1903	tags=80%, list=19%, signal=64%	SSTR2/PTGDR2/NMUR1/SORL1
GOBP_POSITIVE_REGULATION_OF_T_CELL_RECEPTOR_SIGNALING_PATHWAY	GOBP_POSITIVE_REGULATION_OF_T_CELL_RECEPTOR_SIGNALING_PATHWAY	GOBP_POSITIVE_REGULATION_OF_T_CELL_RECEPTOR_SIGNALING_PATHWAY	11	0.598202	1.40029	0.0979667	1	1	1709	tags=45%, list=17%, signal=38%	NECTIN2/IKBKG/RAB29/PRKD2/BCL10
GOBP_RESPONSE_TO_DEXAMETHASONE	GOBP_RESPONSE_TO_DEXAMETHASONE	GOBP_RESPONSE_TO_DEXAMETHASONE	18	0.526503	1.40024	0.0996377	1	1	1073	tags=28%, list=11%, signal=25%	ATP5F1A/JAK2/CYP1B1/ACE/CASP9
HP_AMAUROSIS_FUGAX	HP_AMAUROSIS_FUGAX	HP_AMAUROSIS_FUGAX	23	0.495726	1.40019	0.0759494	1	1	631	tags=17%, list=6%, signal=16%	PMS2/JAK2/YEATS2/FAN1
HP_ATLANTOAXIAL_DISLOCATION	HP_ATLANTOAXIAL_DISLOCATION	HP_ATLANTOAXIAL_DISLOCATION	5	0.75184	1.39992	0.0716981	1	1	827	tags=40%, list=8%, signal=37%	NFIX/CHST14
GOMF_HISTONE_METHYLTRANSFERASE_ACTIVITY_H4_K20_SPECIFIC	GOMF_HISTONE_METHYLTRANSFERASE_ACTIVITY_H4_K20_SPECIFIC	GOMF_HISTONE_METHYLTRANSFERASE_ACTIVITY_H4_K20_SPECIFIC	7	0.68406	1.39901	0.0681818	1	1	2502	tags=57%, list=26%, signal=43%	SETD4/NSD2/KMT5A/NSD1
HP_BIRTH_LENGTH_LESS_THAN_3RD_PERCENTILE	HP_BIRTH_LENGTH_LESS_THAN_3RD_PERCENTILE	HP_BIRTH_LENGTH_LESS_THAN_3RD_PERCENTILE	9	0.625347	1.39874	0.0992647	1	1	2485	tags=56%, list=25%, signal=41%	SMPD4/PLAG1/TBCE/SMAD4/ORC6
GOBP_RESCUE_OF_STALLED_RIBOSOME	GOBP_RESCUE_OF_STALLED_RIBOSOME	GOBP_RESCUE_OF_STALLED_RIBOSOME	7	0.683622	1.39811	0.0700758	1	1	1172	tags=43%, list=12%, signal=38%	RACK1/TRIP4/ZNF598
GOCC_STEREOCILIUM_MEMBRANE	GOCC_STEREOCILIUM_MEMBRANE	GOCC_STEREOCILIUM_MEMBRANE	3	0.858159	1.39807	0.0485981	1	1	686	tags=67%, list=7%, signal=62%	RIPOR2/MYO1C
GOMF_PEROXIREDOXIN_ACTIVITY	GOMF_PEROXIREDOXIN_ACTIVITY	GOMF_PEROXIREDOXIN_ACTIVITY	7	0.683498	1.39786	0.0700758	1	1	1677	tags=29%, list=17%, signal=24%	SELENOF/PRDX3
GOBP_MITOCHONDRIAL_RESPIRASOME_ASSEMBLY	GOBP_MITOCHONDRIAL_RESPIRASOME_ASSEMBLY	GOBP_MITOCHONDRIAL_RESPIRASOME_ASSEMBLY	4	0.803483	1.39586	0.0502901	1	1	101	tags=25%, list=1%, signal=25%	RAB5IF
HP_MECONIUM_STAINED_AMNIOTIC_FLUID	HP_MECONIUM_STAINED_AMNIOTIC_FLUID	HP_MECONIUM_STAINED_AMNIOTIC_FLUID	2	0.927924	1.39522	0.0379327	1	1	117	tags=50%, list=1%, signal=49%	PLPBP
GOBP_REGULATION_OF_CENTRIOLE_REPLICATION	GOBP_REGULATION_OF_CENTRIOLE_REPLICATION	GOBP_REGULATION_OF_CENTRIOLE_REPLICATION	16	0.538474	1.39487	0.106007	1	1	2552	tags=62%, list=26%, signal=46%	ALMS1/CENPJ/SPICE1/BRCA1/VPS4B/CEP295/TRIM37/RBM14/MDM1/CDK5RAP2
GOBP_NUCLEOBASE_CONTAINING_SMALL_MOLECULE_METABOLIC_PROCESS	GOBP_NUCLEOBASE_CONTAINING_SMALL_MOLECULE_METABOLIC_PROCESS	GOBP_NUCLEOBASE_CONTAINING_SMALL_MOLECULE_METABOLIC_PROCESS	306	0.331808	1.39453	0.00237107	0.31361	0.31361	2457	tags=28%, list=25%, signal=22%	ATP5F1E/ATP5MC2/ATP5MG/ATP5ME/ATP5PF/ATP5F1C/ATP5MF/ATP5PO/ATP5PD/ATP5MC3/ATP5MC1/ATP5F1B/ATP5F1A/ATP5PB/ATP5F1D/NAXE/UGGT1/FLAD1/PMM2/EFL1/PARG/HACD2/MTOR/SLC25A12/SAMHD1/SARM1/IL4/NMNAT3/AK9/MT-ATP8/NUDT12/UMPS/DPYSL2/ACOT8/DLG1/MLYCD/ACACA/MTHFD2L/SPHK2/PARP9/GALT/MTAP/APOBEC3H/PANK2/PFKFB2/SMUG1/OGG1/NT5C3B/CAD/AMPD2/OXSM/APOBEC3G/FHIT/ELOVL6/NME2/ACOT9/SUCLA2/SLC35B3/PRKAG1/GSK3A/MCEE/GMPS/F…
HP_CHRONIC_BRONCHITIS	HP_CHRONIC_BRONCHITIS	HP_CHRONIC_BRONCHITIS	6	0.71627	1.39432	0.0662879	1	1	1521	tags=67%, list=16%, signal=56%	CFAP298/ALMS1/CCDC40/SPAG1
GOBP_PROTEIN_MODIFICATION_BY_SMALL_PROTEIN_REMOVAL	GOBP_PROTEIN_MODIFICATION_BY_SMALL_PROTEIN_REMOVAL	GOBP_PROTEIN_MODIFICATION_BY_SMALL_PROTEIN_REMOVAL	109	0.380629	1.39425	0.00890533	0.630801	0.630801	3079	tags=39%, list=31%, signal=27%	NOP53/BABAM2/ABRAXAS1/OTULINL/ABRAXAS2/USP45/USPL1/MINDY2/VCPIP1/USP21/MINDY3/MINDY1/ATXN3/TAF4/STAMBP/DESI2/SGF29/OTUD7B/OTUD6B/SENP7/USP37/MYSM1/USP16/WDR48/UCHL3/SHMT2/TNFAIP3/COPS3/BRCC3/SENP5/SENP2/USP10/TAF9/YOD1/TAF2/USP47/ATXN7L3/TAF5L/COPS7B/COPS2/USP36/SF3B3
GOBP_RESOLUTION_OF_MEIOTIC_RECOMBINATION_INTERMEDIATES	GOBP_RESOLUTION_OF_MEIOTIC_RECOMBINATION_INTERMEDIATES	GOBP_RESOLUTION_OF_MEIOTIC_RECOMBINATION_INTERMEDIATES	7	0.681648	1.39408	0.0738636	1	1	1096	tags=57%, list=11%, signal=51%	CENPX/MUS81/CENPS/RMI1
GOBP_LIPID_TRANSLOCATION	GOBP_LIPID_TRANSLOCATION	GOBP_LIPID_TRANSLOCATION	22	0.498828	1.39378	0.0782918	1	1	2847	tags=55%, list=29%, signal=39%	ATP10D/ABCG1/ANO6/ATP11A/PLSCR4/ATG9B/RFT1/ABCB1/ATP8A1/PLSCR1/ABCC1/ATP11C
GOCC_CYTOPLASMIC_MICROTUBULE	GOCC_CYTOPLASMIC_MICROTUBULE	GOCC_CYTOPLASMIC_MICROTUBULE	36	0.448197	1.39361	0.0706714	1	1	1776	tags=28%, list=18%, signal=23%	SELENOS/TOGARAM1/TUBG1/APC/ARL6/DYNC2LI1/TOGARAM2/MAP9/BCL10/ARL3
HP_NEOPLASM_OF_THE_ORAL_CAVITY	HP_NEOPLASM_OF_THE_ORAL_CAVITY	HP_NEOPLASM_OF_THE_ORAL_CAVITY	30	0.471313	1.39332	0.063197	1	1	1546	tags=33%, list=16%, signal=28%	CASP10/C2CD3/PTCH2/APC/CPLANE1/INTU/PLAG1/FAM149B1/DYNC2H1/WDPCP
GOBP_POSITIVE_REGULATION_OF_LIPID_STORAGE	GOBP_POSITIVE_REGULATION_OF_LIPID_STORAGE	GOBP_POSITIVE_REGULATION_OF_LIPID_STORAGE	8	0.647405	1.39292	0.0794824	1	1	737	tags=25%, list=8%, signal=23%	HILPDA/OSBPL11
GOCC_OUTER_MEMBRANE	GOCC_OUTER_MEMBRANE	GOCC_OUTER_MEMBRANE	152	0.358214	1.39249	0.0128001	0.734967	0.734967	1153	tags=14%, list=12%, signal=12%	ATP5MC2/ATP5MC3/STMP1/TRAPPC2B/SPART/ARMC1/MIGA1/NIPSNAP2/MTOR/APOO/ULK1/DNAJC11/SMPD4/MIGA2/MYO19/SARM1/TOMM70/GDAP1/VPS13A/QTRT2/AKAP1
GOBP_NEGATIVE_REGULATION_OF_CENTRIOLE_REPLICATION	GOBP_NEGATIVE_REGULATION_OF_CENTRIOLE_REPLICATION	GOBP_NEGATIVE_REGULATION_OF_CENTRIOLE_REPLICATION	6	0.715173	1.39219	0.0662879	1	1	2552	tags=83%, list=26%, signal=62%	BRCA1/TRIM37/RBM14/MDM1/CDK5RAP2
GOBP_PROTEIN_DEGLYCOSYLATION	GOBP_PROTEIN_DEGLYCOSYLATION	GOBP_PROTEIN_DEGLYCOSYLATION	21	0.503321	1.39215	0.0904255	1	1	1318	tags=19%, list=13%, signal=17%	OGA/UGGT1/ENGASE/EDEM3
GOMF_RNA_7_METHYLGUANOSINE_CAP_BINDING	GOMF_RNA_7_METHYLGUANOSINE_CAP_BINDING	GOMF_RNA_7_METHYLGUANOSINE_CAP_BINDING	9	0.621852	1.39092	0.0992647	1	1	3371	tags=78%, list=34%, signal=51%	GEMIN5/DCPS/CYFIP2/EIF4E2/NCBP2/NCBP1/LARP1
HP_EQUINOVARUS_DEFORMITY	HP_EQUINOVARUS_DEFORMITY	HP_EQUINOVARUS_DEFORMITY	9	0.621845	1.39091	0.0992647	1	1	1650	tags=33%, list=17%, signal=28%	ATP6V1B2/VPS13A/TBC1D24
GOBP_MAINTENANCE_OF_ORGANELLE_LOCATION	GOBP_MAINTENANCE_OF_ORGANELLE_LOCATION	GOBP_MAINTENANCE_OF_ORGANELLE_LOCATION	7	0.679854	1.39041	0.0738636	1	1	440	tags=29%, list=5%, signal=27%	SPOUT1/GPSM2
GOBP_REGULATION_OF_GASTRULATION	GOBP_REGULATION_OF_GASTRULATION	GOBP_REGULATION_OF_GASTRULATION	6	0.714257	1.3904	0.0662879	1	1	2	tags=17%, list=0%, signal=17%	RACK1
HP_CUTANEOUS_AMYLOIDOSIS	HP_CUTANEOUS_AMYLOIDOSIS	HP_CUTANEOUS_AMYLOIDOSIS	3	0.852776	1.3893	0.0598131	1	1	1091	tags=67%, list=11%, signal=59%	POLA1/RET
GOBP_POSITIVE_REGULATION_OF_INTRINSIC_APOPTOTIC_SIGNALING_PATHWAY_IN_RESPONSE_TO_DNA_DAMAGE	GOBP_POSITIVE_REGULATION_OF_INTRINSIC_APOPTOTIC_SIGNALING_PATHWAY_IN_RESPONSE_TO_DNA_DAMAGE	GOBP_POSITIVE_REGULATION_OF_INTRINSIC_APOPTOTIC_SIGNALING_PATHWAY_IN_RESPONSE_TO_DNA_DAMAGE	5	0.746049	1.38914	0.0792453	1	1	1293	tags=40%, list=13%, signal=35%	FBH1/PIAS4
GOBP_TRANSLATIONAL_ELONGATION	GOBP_TRANSLATIONAL_ELONGATION	GOBP_TRANSLATIONAL_ELONGATION	43	0.435321	1.38879	0.0566372	1	1	2102	tags=28%, list=22%, signal=22%	RACK1/SELENOT/EFL1/DNAJC24/TRIP4/GTPBP2/ZNF598/DPH3/SECISBP2L/LTN1/GFM2/USP16
GOBP_RNA_PHOSPHODIESTER_BOND_HYDROLYSIS	GOBP_RNA_PHOSPHODIESTER_BOND_HYDROLYSIS	GOBP_RNA_PHOSPHODIESTER_BOND_HYDROLYSIS	106	0.380051	1.38877	0.0164739	0.774275	0.774275	2072	tags=30%, list=21%, signal=24%	TRIR/INTS11/DCP2/CPSF3/TOE1/PPP1R8/SAMHD1/CNOT8/RRP36/RPP38/NUDT12/RPP25/SND1/CNOT2/CNOT6/CNOT6L/TSEN2/RPP40/LACTB2/NOB1/EXOSC9/RIDA/XRN1/RNASEK/EXOSC7/CPSF2/DCPS/ENDOV/ANGEL1/POLR3K/NOP14/UTP23
GOBP_FORELIMB_MORPHOGENESIS	GOBP_FORELIMB_MORPHOGENESIS	GOBP_FORELIMB_MORPHOGENESIS	9	0.620854	1.38869	0.102941	1	1	1086	tags=33%, list=11%, signal=30%	ZBTB16/LNPK/ZNF358
HP_NON_MIDLINE_CLEFT_LIP	HP_NON_MIDLINE_CLEFT_LIP	HP_NON_MIDLINE_CLEFT_LIP	19	0.512223	1.38856	0.0996441	1	1	2735	tags=42%, list=28%, signal=30%	SMPD4/DDX59/RET/NECTIN1/SMAD4/DISP1/FGFR1/CTNND1
GOMF_RNA_CAP_BINDING	GOMF_RNA_CAP_BINDING	GOMF_RNA_CAP_BINDING	14	0.552835	1.388	0.124101	1	1	3388	tags=64%, list=35%, signal=42%	SNUPN/GEMIN5/DCPS/CYFIP2/EIF4E2/NCBP2/NCBP1/LARP1/LSM1
GOBP_REGULATION_OF_RRNA_PROCESSING	GOBP_REGULATION_OF_RRNA_PROCESSING	GOBP_REGULATION_OF_RRNA_PROCESSING	13	0.563638	1.38799	0.112933	1	1	962	tags=23%, list=10%, signal=21%	BUD23/WDR75/RIOK1
GOBP_PLATELET_MORPHOGENESIS	GOBP_PLATELET_MORPHOGENESIS	GOBP_PLATELET_MORPHOGENESIS	17	0.524528	1.38762	0.113274	1	1	2894	tags=47%, list=30%, signal=33%	MPIG6B/ACTN1/CASP9/CASP3/VPS33A/PRKDC/PTPN6/GATA1
GOMF_FLAP_ENDONUCLEASE_ACTIVITY	GOMF_FLAP_ENDONUCLEASE_ACTIVITY	GOMF_FLAP_ENDONUCLEASE_ACTIVITY	3	0.851547	1.3873	0.0616822	1	1	631	tags=67%, list=6%, signal=62%	MUS81/FAN1
GOBP_VENTRAL_SPINAL_CORD_DEVELOPMENT	GOBP_VENTRAL_SPINAL_CORD_DEVELOPMENT	GOBP_VENTRAL_SPINAL_CORD_DEVELOPMENT	12	0.576115	1.38716	0.104205	1	1	1974	tags=50%, list=20%, signal=40%	SCYL3/DYNC2H1/CLN8/GIGYF2/SOX4/DCTN1
HP_BIFID_EPIGLOTTIS	HP_BIFID_EPIGLOTTIS	HP_BIFID_EPIGLOTTIS	3	0.851105	1.38658	0.0616822	1	1	1458	tags=100%, list=15%, signal=85%	WDR35/IFT80/DYNC2H1
GOBP_MAINTENANCE_OF_DNA_METHYLATION	GOBP_MAINTENANCE_OF_DNA_METHYLATION	GOBP_MAINTENANCE_OF_DNA_METHYLATION	5	0.744497	1.38625	0.0792453	1	1	1438	tags=60%, list=15%, signal=51%	CTCF/DNMT1/ZNF445
GOCC_NON_MOTILE_CILIUM	GOCC_NON_MOTILE_CILIUM	GOCC_NON_MOTILE_CILIUM	43	0.434507	1.3862	0.060177	1	1	2089	tags=40%, list=21%, signal=31%	TUBG1/CEP89/BBS7/GRK4/IQCB1/IFT80/ATP1A4/KIAA1549/CDC14A/CETN3/PHLPP2/WHRN/KIFAP3/ARL3/CEP250/LYAR/SDCCAG8
GOMF_TRANSLATION_TERMINATION_FACTOR_ACTIVITY	GOMF_TRANSLATION_TERMINATION_FACTOR_ACTIVITY	GOMF_TRANSLATION_TERMINATION_FACTOR_ACTIVITY	6	0.711961	1.38593	0.0681818	1	1	325	tags=33%, list=3%, signal=32%	GSPT2/MRPL58
GOBP_REGULATION_OF_SNRNA_TRANSCRIPTION_BY_RNA_POLYMERASE_II	GOBP_REGULATION_OF_SNRNA_TRANSCRIPTION_BY_RNA_POLYMERASE_II	GOBP_REGULATION_OF_SNRNA_TRANSCRIPTION_BY_RNA_POLYMERASE_II	4	0.797765	1.38593	0.0638298	1	1	608	tags=50%, list=6%, signal=47%	ZNF143/CC2D1A
HP_HYPOPLASTIC_FIFTH_FINGERNAIL	HP_HYPOPLASTIC_FIFTH_FINGERNAIL	HP_HYPOPLASTIC_FIFTH_FINGERNAIL	11	0.592049	1.38588	0.107209	1	1	1992	tags=36%, list=20%, signal=29%	PIGF/ARID1B/SOX4/SMARCC2
HP_HIGH_PITCHED_VOICE	HP_HIGH_PITCHED_VOICE	HP_HIGH_PITCHED_VOICE	25	0.483193	1.38565	0.0861759	1	1	2421	tags=44%, list=25%, signal=33%	SELENON/SMARCAL1/TTN/SERPINH1/ARID1B/PCNT/MDM2/MTX2/TRIM37/XRCC4/SEC24D
GOBP_POSITIVE_REGULATION_OF_MONOCYTE_CHEMOTACTIC_PROTEIN_1_PRODUCTION	GOBP_POSITIVE_REGULATION_OF_MONOCYTE_CHEMOTACTIC_PROTEIN_1_PRODUCTION	GOBP_POSITIVE_REGULATION_OF_MONOCYTE_CHEMOTACTIC_PROTEIN_1_PRODUCTION	6	0.711586	1.3852	0.0681818	1	1	945	tags=33%, list=10%, signal=30%	SELENOK/OAS1
HP_FACIAL_GRIMACING	HP_FACIAL_GRIMACING	HP_FACIAL_GRIMACING	7	0.677297	1.38518	0.0757576	1	1	1882	tags=43%, list=19%, signal=35%	PLPBP/PANK2/PNKD
GOBP_MITOTIC_CELL_CYCLE_PROCESS	GOBP_MITOTIC_CELL_CYCLE_PROCESS	GOBP_MITOTIC_CELL_CYCLE_PROCESS	452	0.319702	1.38513	0.000611029	0.118555	0.118555	2490	tags=30%, list=25%, signal=24%	RTF2/NOP53/BABAM2/DBF4/FBXL12/CPSF3/MRE11/ABRAXAS1/SLFN11/TOGARAM1/CENPJ/PIBF1/ABRAXAS2/GNAI1/CEP192/PTPA/SKP2/MAP3K20/SGO2/MUS81/GPSM2/FBXL17/RACGAP1/SPICE1/VRK1/MCM6/RTKN/TUBG1/APPL2/MRNIP/NUF2/SPAST/TTN/RFWD3/ATAD5/APC/CHEK2/WRAP73/PPME1/MDC1/CDK3/RPTOR/POLA1/TENT4A/IL1A/LSM11/SPDL1/L3MBTL1/MNAT1/BRCA1/INTS13/DLG1/GFI1B/CCNB1/DSN1/REC8/TRIM39/CDC14A/LZTS2/STAMBP/TBCE/CTDSP1/TOGARAM2/MAP9/INIP/…
GOMF_OXO_ACID_LYASE_ACTIVITY	GOMF_OXO_ACID_LYASE_ACTIVITY	GOMF_OXO_ACID_LYASE_ACTIVITY	3	0.849788	1.38444	0.0635514	1	1	1019	tags=67%, list=10%, signal=60%	CLYBL/HMGCL
GOBP_POSITIVE_REGULATION_OF_VASCULAR_ENDOTHELIAL_GROWTH_FACTOR_SIGNALING_PATHWAY	GOBP_POSITIVE_REGULATION_OF_VASCULAR_ENDOTHELIAL_GROWTH_FACTOR_SIGNALING_PATHWAY	GOBP_POSITIVE_REGULATION_OF_VASCULAR_ENDOTHELIAL_GROWTH_FACTOR_SIGNALING_PATHWAY	2	0.920291	1.38374	0.0467928	1	1	781	tags=100%, list=8%, signal=92%	MYO1C/JCAD
GOBP_ESTABLISHMENT_OF_MITOCHONDRION_LOCALIZATION	GOBP_ESTABLISHMENT_OF_MITOCHONDRION_LOCALIZATION	GOBP_ESTABLISHMENT_OF_MITOCHONDRION_LOCALIZATION	17	0.523005	1.38359	0.115044	1	1	860	tags=24%, list=9%, signal=21%	NECTIN2/MYO19/SPAST/TRAK1
GOBP_RRNA_METABOLIC_PROCESS	GOBP_RRNA_METABOLIC_PROCESS	GOBP_RRNA_METABOLIC_PROCESS	212	0.342633	1.38343	0.0095209	0.646815	0.646815	3287	tags=43%, list=34%, signal=29%	TRIR/NOP53/BUD23/CAVIN1/UTP11/MTREX/MTOR/PDCD11/MRM2/MRM3/GTF3C3/TENT4B/WDR75/UTP14C/RRP36/UTP25/WDR36/RPP38/RIOK1/RPP25/ZCCHC4/RPUSD2/GTF3C5/RPP40/TRMT61B/GEMIN4/NOB1/METTL16/EXOSC9/PELO/XRN1/NSA2/EXOSC7/RRP15/NSUN4/METTL5/LYAR/TFB2M/EXOSC1/HEATR1/UTP6/RPUSD4/NOP14/UTP23/SRFBP1/NCL/TP53/C1D/LSM6/PIN4/EXOSC5/WDR74/RPS28/PRKDC/GTF3C2/RPL7A/GTF3C6/MRPL44/HELB/MDN1/RRP9/DDX27/PPAN/RRP7A/RPS21/DIS3L/…
GOBP_GROWTH_HORMONE_SECRETION	GOBP_GROWTH_HORMONE_SECRETION	GOBP_GROWTH_HORMONE_SECRETION	9	0.61849	1.3834	0.104779	1	1	385	tags=22%, list=4%, signal=21%	SELENOT/GABBR1
GOBP_NEGATIVE_REGULATION_OF_RESPONSE_TO_DNA_DAMAGE_STIMULUS	GOBP_NEGATIVE_REGULATION_OF_RESPONSE_TO_DNA_DAMAGE_STIMULUS	GOBP_NEGATIVE_REGULATION_OF_RESPONSE_TO_DNA_DAMAGE_STIMULUS	58	0.411595	1.38332	0.0494037	1	1	2797	tags=41%, list=29%, signal=30%	FBH1/YJU2/CGAS/SHLD1/SHLD2/ATAD5/CHEK2/SHLD3/MAGEF1/CYREN/DYRK3/THOC5/OGG1/ERCC6/DDX39B/MDM2/TRIM32/XRCC1/HELB/TFIP11/TAF9/UBR5/PPP1R10/USP47
HP_MITOCHONDRIAL_INHERITANCE	HP_MITOCHONDRIAL_INHERITANCE	HP_MITOCHONDRIAL_INHERITANCE	17	0.522785	1.38301	0.115044	1	1	3586	tags=65%, list=37%, signal=41%	FDX2/MT-ND4L/MT-ND6/MT-CYB/MT-ATP6/BCS1L/CHKB/MT-CO2/MT-ND5/MT-CO3/MT-ND1
GOBP_PURINE_DEOXYRIBONUCLEOSIDE_TRIPHOSPHATE_METABOLIC_PROCESS	GOBP_PURINE_DEOXYRIBONUCLEOSIDE_TRIPHOSPHATE_METABOLIC_PROCESS	GOBP_PURINE_DEOXYRIBONUCLEOSIDE_TRIPHOSPHATE_METABOLIC_PROCESS	4	0.79604	1.38293	0.065764	1	1	841	tags=50%, list=9%, signal=46%	SAMHD1/AK9
GOBP_PIGMENTATION	GOBP_PIGMENTATION	GOBP_PIGMENTATION	58	0.411378	1.38259	0.0494037	1	1	2424	tags=34%, list=25%, signal=26%	RACK1/LRMDA/HPS6/BBS7/ATRN/AP1G1/ARL6/VPS33B/BBS5/RAB29/HPS1/RAB27B/ATP7A/BLOC1S6/EDNRB/KIF13A/MYSM1/VPS33A/DCTN2/AP3B1
HP_ABNORMAL_ORAL_FRENULUM_MORPHOLOGY	HP_ABNORMAL_ORAL_FRENULUM_MORPHOLOGY	HP_ABNORMAL_ORAL_FRENULUM_MORPHOLOGY	30	0.467648	1.38248	0.070632	1	1	1650	tags=33%, list=17%, signal=28%	ATP6V1B2/C2CD3/SPECC1L/DDX59/CPLANE1/FAM149B1/WDR35/DYNC2LI1/SPTBN1/TBC1D24
HP_ABNORMAL_DENTATE_NUCLEUS_MORPHOLOGY	HP_ABNORMAL_DENTATE_NUCLEUS_MORPHOLOGY	HP_ABNORMAL_DENTATE_NUCLEUS_MORPHOLOGY	5	0.741979	1.38156	0.0830189	1	1	1752	tags=40%, list=18%, signal=33%	ERCC8/ERCC6
GOMF_S_ADENOSYL_L_METHIONINE_BINDING	GOMF_S_ADENOSYL_L_METHIONINE_BINDING	GOMF_S_ADENOSYL_L_METHIONINE_BINDING	12	0.573779	1.38154	0.109689	1	1	2187	tags=42%, list=22%, signal=32%	SETD6/ZCCHC4/METTL5/METTL14/N6AMT1
GOBP_REGULATION_OF_MRNA_CATABOLIC_PROCESS	GOBP_REGULATION_OF_MRNA_CATABOLIC_PROCESS	GOBP_REGULATION_OF_MRNA_CATABOLIC_PROCESS	122	0.367995	1.38147	0.0148185	0.738928	0.738928	2011	tags=25%, list=21%, signal=20%	TENT5A/TUT4/TENT5C/TUT7/DCP2/MYEF2/CNOT8/TENT4B/TENT4A/CNOT2/CNOT6/CNOT6L/UPF1/TTC5/MOV10/TRAF2/DHX34/NT5C3B/METTL16/EXOSC9/RIDA/ZC3H14/EXOSC7/GIGYF2/DCPS/ROCK2/FXR1/NBAS/MAPK14/METTL14
GOBP_SNRNA_PROCESSING	GOBP_SNRNA_PROCESSING	GOBP_SNRNA_PROCESSING	23	0.488873	1.38083	0.0831826	1	1	1672	tags=30%, list=17%, signal=25%	INTS11/INTS6L/INTS14/TOE1/INTS9/EXOSC9/EXOSC7
HP_TALIPES_CALCANEOVALGUS	HP_TALIPES_CALCANEOVALGUS	HP_TALIPES_CALCANEOVALGUS	6	0.709262	1.38068	0.0719697	1	1	1266	tags=50%, list=13%, signal=44%	SPECC1L/PLA2G6/VPS33B
GOBP_REGULATION_OF_RESPONSE_TO_DNA_DAMAGE_STIMULUS	GOBP_REGULATION_OF_RESPONSE_TO_DNA_DAMAGE_STIMULUS	GOBP_REGULATION_OF_RESPONSE_TO_DNA_DAMAGE_STIMULUS	174	0.349577	1.38068	0.00836686	0.610006	0.610006	2243	tags=29%, list=23%, signal=23%	BABAM2/FBH1/ABRAXAS1/YJU2/HDGFL2/CGAS/PARG/MAP3K20/SHLD1/SPIDR/NSD2/PYHIN1/MRNIP/SHLD2/RFWD3/ATAD5/ERCC8/CHEK2/SHLD3/MAGEF1/BRCA1/CASP9/CYREN/MMS19/PARP9/PIAS4/EP400/DYRK3/THOC5/CCDC117/MBTD1/BRD8/OGG1/ING3/EPC2/KMT5A/ERCC6/RUVBL1/DDX39B/FXR1/SLF1/MDM2/SOX4/WDR48/TP53/TRIM32/MRGBP/XRCC1/COPS3/PML/RNF8
GOBP_PROTEIN_LOCALIZATION_TO_MICROTUBULE_ORGANIZING_CENTER	GOBP_PROTEIN_LOCALIZATION_TO_MICROTUBULE_ORGANIZING_CENTER	GOBP_PROTEIN_LOCALIZATION_TO_MICROTUBULE_ORGANIZING_CENTER	30	0.46697	1.38048	0.0743494	1	1	798	tags=20%, list=8%, signal=18%	PIBF1/CEP192/C2CD3/CEP83/APC/WRAP73
GOBP_RIBOFLAVIN_METABOLIC_PROCESS	GOBP_RIBOFLAVIN_METABOLIC_PROCESS	GOBP_RIBOFLAVIN_METABOLIC_PROCESS	3	0.847091	1.38004	0.0635514	1	1	257	tags=33%, list=3%, signal=32%	FLAD1
GOBP_DNA_REPAIR	GOBP_DNA_REPAIR	GOBP_DNA_REPAIR	358	0.324616	1.37945	0.00220524	0.303589	0.303589	2721	tags=32%, list=28%, signal=24%	NOP53/CENPX/BABAM2/HPF1/MRE11/FBH1/ABRAXAS1/PAXX/PMS2/HDGFL2/ACTR8/CGAS/PARG/MARF1/USP45/SHLD1/MUS81/RFC4/SPIDR/SMARCAL1/NSD2/MCM6/RFC5/SAMHD1/MRNIP/SHLD2/FAN1/MCM8/RFWD3/VCPIP1/GINS4/ERCC8/CHEK2/ATP23/MDC1/POLA1/SHLD3/PARP2/TENT4A/MAGEF1/CENPS/MNAT1/BRCA1/RMI1/CYREN/INO80B/MMS19/PARP9/RFC1/UPF1/ATXN3/TTC5/UVSSA/REC8/PIAS4/WDR70/EP400/CCDC117/MBTD1/SMUG1/BRD8/OGG1/ING3/INIP/RECQL/ZRANB3/SHPRH/POL…
HP_DECREASED_LYMPHOCYTE_APOPTOSIS	HP_DECREASED_LYMPHOCYTE_APOPTOSIS	HP_DECREASED_LYMPHOCYTE_APOPTOSIS	4	0.793984	1.37936	0.0676983	1	1	297	tags=25%, list=3%, signal=24%	CASP10
GOBP_REGULATION_OF_PROTEIN_LOCALIZATION_TO_CELL_CORTEX	GOBP_REGULATION_OF_PROTEIN_LOCALIZATION_TO_CELL_CORTEX	GOBP_REGULATION_OF_PROTEIN_LOCALIZATION_TO_CELL_CORTEX	7	0.674005	1.37845	0.0757576	1	1	1682	tags=57%, list=17%, signal=47%	GNAI1/GPSM2/EPB41/PPP1R9B
GOCC_IKAPPAB_KINASE_COMPLEX	GOCC_IKAPPAB_KINASE_COMPLEX	GOCC_IKAPPAB_KINASE_COMPLEX	3	0.845767	1.37789	0.0635514	1	1	409	tags=33%, list=4%, signal=32%	IKBKG
GOBP_PURINE_CONTAINING_COMPOUND_METABOLIC_PROCESS	GOBP_PURINE_CONTAINING_COMPOUND_METABOLIC_PROCESS	GOBP_PURINE_CONTAINING_COMPOUND_METABOLIC_PROCESS	219	0.339756	1.37776	0.00888876	0.630801	0.630801	64	tags=7%, list=1%, signal=7%	ATP5F1E/ATP5MC2/ATP5MG/ATP5ME/ATP5PF/ATP5F1C/ATP5MF/ATP5PO/ATP5PD/ATP5MC3/ATP5MC1/ATP5F1B/ATP5F1A/ATP5PB/ATP5F1D
GOBP_DNA_CATABOLIC_PROCESS_ENDONUCLEOLYTIC	GOBP_DNA_CATABOLIC_PROCESS_ENDONUCLEOLYTIC	GOBP_DNA_CATABOLIC_PROCESS_ENDONUCLEOLYTIC	14	0.548478	1.37706	0.125899	1	1	1492	tags=29%, list=15%, signal=24%	FBH1/MUS81/ST20/APAF1
GOBP_T_CELL_TOLERANCE_INDUCTION	GOBP_T_CELL_TOLERANCE_INDUCTION	GOBP_T_CELL_TOLERANCE_INDUCTION	4	0.792582	1.37693	0.0676983	1	1	16	tags=25%, list=0%, signal=25%	CLC
GOBP_REGULATION_OF_NON_MOTILE_CILIUM_ASSEMBLY	GOBP_REGULATION_OF_NON_MOTILE_CILIUM_ASSEMBLY	GOBP_REGULATION_OF_NON_MOTILE_CILIUM_ASSEMBLY	7	0.673138	1.37667	0.0757576	1	1	2267	tags=57%, list=23%, signal=44%	CENPJ/WRAP73/MAP4/CEP135
HP_ASPIRATION_PNEUMONIA	HP_ASPIRATION_PNEUMONIA	HP_ASPIRATION_PNEUMONIA	53	0.414523	1.37485	0.0529915	1	1	2522	tags=38%, list=26%, signal=28%	ATP6V1B2/PMM2/MAP3K20/SELENON/NFIX/PLA2G6/KIAA0586/PANK2/ARID1B/STAG2/TBC1D24/SP110/SOX4/SMARCC2/SMC1A/IGBP1/DISP1/FGFR1/TAF1/PIK3CD
GOBP_HARD_PALATE_DEVELOPMENT	GOBP_HARD_PALATE_DEVELOPMENT	GOBP_HARD_PALATE_DEVELOPMENT	4	0.791327	1.37475	0.0696325	1	1	1084	tags=50%, list=11%, signal=44%	ITGB8/DLG1
HP_RECURRENT_TONSILLITIS	HP_RECURRENT_TONSILLITIS	HP_RECURRENT_TONSILLITIS	2	0.914061	1.37438	0.0460405	1	1	76	tags=50%, list=1%, signal=50%	CYBC1
HP_DECREASED_NUMBER_OF_LARGE_PERIPHERAL_MYELINATED_NERVE_FIBERS	HP_DECREASED_NUMBER_OF_LARGE_PERIPHERAL_MYELINATED_NERVE_FIBERS	HP_DECREASED_NUMBER_OF_LARGE_PERIPHERAL_MYELINATED_NERVE_FIBERS	9	0.614414	1.37429	0.110294	1	1	1292	tags=33%, list=13%, signal=29%	ELP1/GDAP1/SACS
GOBP_CALCIUM_IMPORT_INTO_THE_MITOCHONDRION	GOBP_CALCIUM_IMPORT_INTO_THE_MITOCHONDRION	GOBP_CALCIUM_IMPORT_INTO_THE_MITOCHONDRION	10	0.595851	1.37397	0.105072	1	1	1312	tags=40%, list=13%, signal=35%	MICU3/MAIP1/MCUB/PSEN2
GOBP_HOMOLOGOUS_RECOMBINATION	GOBP_HOMOLOGOUS_RECOMBINATION	GOBP_HOMOLOGOUS_RECOMBINATION	22	0.491697	1.37386	0.0836299	1	1	1273	tags=32%, list=13%, signal=28%	CENPX/MRE11/MUS81/UBR2/CENPS/RMI1/REC8
HP_ABNORMAL_PULMONARY_VALVE_MORPHOLOGY	HP_ABNORMAL_PULMONARY_VALVE_MORPHOLOGY	HP_ABNORMAL_PULMONARY_VALVE_MORPHOLOGY	41	0.435686	1.3736	0.0676157	1	1	2512	tags=34%, list=26%, signal=25%	UFD1/EOGT/HIRA/POLA1/PIGL/RRAS/LZTR1/RIT1/BRAF/DISP1/POLR3A/FGFR1/DAXX/TMEM70
GOBP_REGULATION_OF_DOUBLE_STRAND_BREAK_REPAIR	GOBP_REGULATION_OF_DOUBLE_STRAND_BREAK_REPAIR	GOBP_REGULATION_OF_DOUBLE_STRAND_BREAK_REPAIR	81	0.3911	1.37338	0.0269537	0.975424	0.975424	2606	tags=36%, list=27%, signal=26%	FBH1/HDGFL2/CGAS/SHLD1/SPIDR/NSD2/MRNIP/SHLD2/SHLD3/MAGEF1/CYREN/MMS19/PARP9/EP400/MBTD1/BRD8/OGG1/ING3/EPC2/ERCC6/RUVBL1/SLF1/WDR48/MRGBP/PML/PRKDC/SLF2/HELB/TFIP11
GOBP_COLLATERAL_SPROUTING	GOBP_COLLATERAL_SPROUTING	GOBP_COLLATERAL_SPROUTING	9	0.613954	1.37326	0.110294	1	1	388	tags=22%, list=4%, signal=21%	SPART/ULK1
HP_ABNORMALITY_OF_THE_PREMAXILLA	HP_ABNORMALITY_OF_THE_PREMAXILLA	HP_ABNORMALITY_OF_THE_PREMAXILLA	3	0.842416	1.37243	0.0654206	1	1	396	tags=33%, list=4%, signal=32%	NFIX
HP_PROMINENCE_OF_THE_PREMAXILLA	HP_PROMINENCE_OF_THE_PREMAXILLA	HP_PROMINENCE_OF_THE_PREMAXILLA	3	0.842416	1.37243	0.0654206	1	1	396	tags=33%, list=4%, signal=32%	NFIX
GOMF_PEPTIDASE_ACTIVATOR_ACTIVITY	GOMF_PEPTIDASE_ACTIVATOR_ACTIVITY	GOMF_PEPTIDASE_ACTIVATOR_ACTIVITY	27	0.471494	1.37227	0.0839416	1	1	580	tags=15%, list=6%, signal=14%	RACK1/BEX3/VSIR/ST20
HP_EPIRETINAL_MEMBRANE	HP_EPIRETINAL_MEMBRANE	HP_EPIRETINAL_MEMBRANE	6	0.70476	1.37192	0.0757576	1	1	1572	tags=50%, list=16%, signal=42%	APC/ZNF408/TRNT1
GOBP_DOUBLE_STRAND_BREAK_REPAIR_VIA_BREAK_INDUCED_REPLICATION	GOBP_DOUBLE_STRAND_BREAK_REPAIR_VIA_BREAK_INDUCED_REPLICATION	GOBP_DOUBLE_STRAND_BREAK_REPAIR_VIA_BREAK_INDUCED_REPLICATION	9	0.613178	1.37152	0.117647	1	1	776	tags=33%, list=8%, signal=31%	MUS81/MCM6/GINS4
GOCC_DNA_PACKAGING_COMPLEX	GOCC_DNA_PACKAGING_COMPLEX	GOCC_DNA_PACKAGING_COMPLEX	30	0.463852	1.37126	0.0780669	1	1	2162	tags=43%, list=22%, signal=34%	SPHK2/EP400/MBTD1/BRD8/ING3/SHPRH/EPC2/RUVBL1/SMC2/MPHOSPH8/SLF1/NCAPG2/MRGBP
GOBP_RESPONSE_TO_MURAMYL_DIPEPTIDE	GOBP_RESPONSE_TO_MURAMYL_DIPEPTIDE	GOBP_RESPONSE_TO_MURAMYL_DIPEPTIDE	15	0.538727	1.3712	0.120072	1	1	2899	tags=53%, list=30%, signal=38%	ERBIN/CARD9/MAPK14/CHMP5/TNFAIP3/RIPK2/RELA/JAG1
GOMF_BH_DOMAIN_BINDING	GOMF_BH_DOMAIN_BINDING	GOMF_BH_DOMAIN_BINDING	7	0.670236	1.37074	0.0795455	1	1	2	tags=14%, list=0%, signal=14%	RACK1
GOBP_REGULATION_OF_CHONDROCYTE_DEVELOPMENT	GOBP_REGULATION_OF_CHONDROCYTE_DEVELOPMENT	GOBP_REGULATION_OF_CHONDROCYTE_DEVELOPMENT	2	0.911637	1.37073	0.0497238	1	1	228	tags=50%, list=2%, signal=49%	RFLNB
HP_OPEN_OPERCULUM	HP_OPEN_OPERCULUM	HP_OPEN_OPERCULUM	5	0.736076	1.37057	0.090566	1	1	1281	tags=40%, list=13%, signal=35%	C2CD3/KIAA0586
GOMF_POLYUBIQUITIN_MODIFICATION_DEPENDENT_PROTEIN_BINDING	GOMF_POLYUBIQUITIN_MODIFICATION_DEPENDENT_PROTEIN_BINDING	GOMF_POLYUBIQUITIN_MODIFICATION_DEPENDENT_PROTEIN_BINDING	43	0.429344	1.36972	0.0672566	1	1	1719	tags=26%, list=18%, signal=21%	UFD1/BABAM2/ABRAXAS1/ABRAXAS2/IKBKG/MINDY2/DZIP3/MINDY1/EPS15/ZRANB3/OTUD7B
GOMF_ATP_DEPENDENT_ACTIVITY_ACTING_ON_RNA	GOMF_ATP_DEPENDENT_ACTIVITY_ACTING_ON_RNA	GOMF_ATP_DEPENDENT_ACTIVITY_ACTING_ON_RNA	55	0.410042	1.36942	0.0525424	1	1	2909	tags=42%, list=30%, signal=30%	MTREX/DDX55/DDX59/SUPV3L1/UPF1/MOV10/DHX34/DHX32/DDX3Y/DDX39B/DDX50/DDX58/SNRNP200/DDX46/AQR/DDX60/DHX8/DDX27/DDX60L/DDX42/DDX24/DDX10/SKIV2L
GOBP_REGULATION_OF_T_CELL_MIGRATION	GOBP_REGULATION_OF_T_CELL_MIGRATION	GOBP_REGULATION_OF_T_CELL_MIGRATION	27	0.470509	1.36941	0.0839416	1	1	105	tags=7%, list=1%, signal=7%	SELENOK/RIPOR2
GOBP_DICARBOXYLIC_ACID_BIOSYNTHETIC_PROCESS	GOBP_DICARBOXYLIC_ACID_BIOSYNTHETIC_PROCESS	GOBP_DICARBOXYLIC_ACID_BIOSYNTHETIC_PROCESS	7	0.669582	1.3694	0.0795455	1	1	931	tags=29%, list=10%, signal=26%	SLC25A12/GOT1
HP_METAPHYSEAL_CUPPING	HP_METAPHYSEAL_CUPPING	HP_METAPHYSEAL_CUPPING	10	0.593776	1.36919	0.106884	1	1	2597	tags=50%, list=27%, signal=37%	NEPRO/PAM16/TRIP11/LBR/PEX5
GOBP_DEPHOSPHORYLATION_OF_RNA_POLYMERASE_II_C_TERMINAL_DOMAIN	GOBP_DEPHOSPHORYLATION_OF_RNA_POLYMERASE_II_C_TERMINAL_DOMAIN	GOBP_DEPHOSPHORYLATION_OF_RNA_POLYMERASE_II_C_TERMINAL_DOMAIN	4	0.787982	1.36893	0.0754352	1	1	1902	tags=75%, list=19%, signal=60%	RPAP2/RPRD1A/CTDP1
GOBP_PLASMA_MEMBRANE_PHOSPHOLIPID_SCRAMBLING	GOBP_PLASMA_MEMBRANE_PHOSPHOLIPID_SCRAMBLING	GOBP_PLASMA_MEMBRANE_PHOSPHOLIPID_SCRAMBLING	6	0.703045	1.36858	0.0776515	1	1	1144	tags=50%, list=12%, signal=44%	ANO6/PLSCR4/ATG9B
GOMF_PHOSPHOLIPID_SCRAMBLASE_ACTIVITY	GOMF_PHOSPHOLIPID_SCRAMBLASE_ACTIVITY	GOMF_PHOSPHOLIPID_SCRAMBLASE_ACTIVITY	6	0.703045	1.36858	0.0776515	1	1	1144	tags=50%, list=12%, signal=44%	ANO6/PLSCR4/ATG9B
GOBP_CATION_TRANSPORT	GOBP_CATION_TRANSPORT	GOBP_CATION_TRANSPORT	423	0.317388	1.3685	0.00170519	0.254858	0.254858	1708	tags=18%, list=17%, signal=15%	SELENOK/ATP5F1E/ATP5MC2/ATP5MG/ATP5ME/ATP5PF/ATP5F1C/ATP5MF/ATP5PO/ATP5PD/ATP5MC3/ATP5MC1/ATP5F1B/ATP5F1A/ATP5PB/ATP5F1D/MFSD4B/ATP6V1B2/ZDHHC17/NIPSNAP2/SELENON/GABBR1/SLC2A10/NEDD4/SLC38A11/ABAT/ATP10D/ACE/SLC17A5/PLCG2/CTNS/ANO6/PLA2G6/SLC5A6/CCDC51/CALHM2/CNIH3/TMEM63B/ABCB7/MT-ATP8/SCN9A/CALCRL/KLHL24/MICU3/MAIP1/RHD/DLG1/NMUR1/NIPAL3/SNX6/SPHK2/THADA/SLC15A2/MCUB/PGRMC2/ATP1A4/PSEN2/IL16/CL…
HP_CRANIAL_ASYMMETRY	HP_CRANIAL_ASYMMETRY	HP_CRANIAL_ASYMMETRY	13	0.555658	1.36834	0.12204	1	1	700	tags=23%, list=7%, signal=21%	NSD2/SPECC1L/AKT3
GOMF_HISTONE_LYSINE_N_METHYLTRANSFERASE_ACTIVITY	GOMF_HISTONE_LYSINE_N_METHYLTRANSFERASE_ACTIVITY	GOMF_HISTONE_LYSINE_N_METHYLTRANSFERASE_ACTIVITY	31	0.46039	1.36816	0.0736648	1	1	2502	tags=35%, list=26%, signal=26%	NSD3/SETD4/NSD2/SETDB2/EHMT1/KMT5A/KMT2A/KMT2B/N6AMT1/KMT2C/NSD1
GOBP_MEIOTIC_CHROMOSOME_SEGREGATION	GOBP_MEIOTIC_CHROMOSOME_SEGREGATION	GOBP_MEIOTIC_CHROMOSOME_SEGREGATION	36	0.439942	1.36794	0.0812721	1	1	1811	tags=31%, list=19%, signal=25%	CENPX/MRE11/SGO2/MUS81/NUF2/CENPS/RMI1/REC8/STAG3/CENPC/SMC2
GOMF_MODIFICATION_DEPENDENT_PROTEIN_BINDING	GOMF_MODIFICATION_DEPENDENT_PROTEIN_BINDING	GOMF_MODIFICATION_DEPENDENT_PROTEIN_BINDING	126	0.362657	1.36644	0.0149369	0.741684	0.741684	3024	tags=37%, list=31%, signal=26%	UFD1/BABAM2/ABRAXAS1/HDGFL2/ABRAXAS2/YEATS2/IKBKG/MINDY2/DZIP3/FAN1/PLCG2/L3MBTL1/MINDY1/SPIN3/SPIN4/MBTD1/EPS15/ING3/CBX5/ZRANB3/SGF29/BAZ2A/OTUD7B/CBX4/SPIN2B/KMT2A/MPHOSPH8/NCAPG2/PHF8/TNFAIP3/PML/TAF1/BPTF/BRCC3/TDRD3/ANKRD13D/DAXX/PTPN6/ZZEF1/BRD9/MLLT3/SPRTN/TRIM24/MORC3/ANKRD13A/NCAPD3
GOMF_CYSTEINE_TYPE_PEPTIDASE_ACTIVITY	GOMF_CYSTEINE_TYPE_PEPTIDASE_ACTIVITY	GOMF_CYSTEINE_TYPE_PEPTIDASE_ACTIVITY	116	0.3687	1.36622	0.0207583	0.881196	0.881196	2430	tags=29%, list=25%, signal=22%	CLC/UFD1/OTULINL/CASP10/USP45/USPL1/MINDY2/CASP7/ZUP1/VCPIP1/USP21/MINDY3/MINDY1/CASP9/CAPN12/ATXN3/CASP3/STAMBP/DESI2/OTUD7B/OTUD6B/SENP7/USP37/MYSM1/PSMD7/BLMH/USP16/UCHL3/GGH/UFSP2/TNFAIP3/BRCC3/CAPN7/SENP5
GOMF_CHROMATIN_INSULATOR_SEQUENCE_BINDING	GOMF_CHROMATIN_INSULATOR_SEQUENCE_BINDING	GOMF_CHROMATIN_INSULATOR_SEQUENCE_BINDING	4	0.786102	1.36567	0.0773694	1	1	2094	tags=100%, list=21%, signal=79%	CTCF/ZNF276/REPIN1/ZFX
GOBP_L_KYNURENINE_METABOLIC_PROCESS	GOBP_L_KYNURENINE_METABOLIC_PROCESS	GOBP_L_KYNURENINE_METABOLIC_PROCESS	2	0.907659	1.36475	0.0497238	1	1	346	tags=50%, list=4%, signal=48%	KYAT3
HP_ABNORMAL_CERVICAL_CURVATURE	HP_ABNORMAL_CERVICAL_CURVATURE	HP_ABNORMAL_CERVICAL_CURVATURE	6	0.700981	1.36456	0.0776515	1	1	827	tags=33%, list=8%, signal=31%	TENT5A/CHST14
HP_CERVICAL_KYPHOSIS	HP_CERVICAL_KYPHOSIS	HP_CERVICAL_KYPHOSIS	6	0.700981	1.36456	0.0776515	1	1	827	tags=33%, list=8%, signal=31%	TENT5A/CHST14
GOMF_PROTEIN_TYROSINE_KINASE_INHIBITOR_ACTIVITY	GOMF_PROTEIN_TYROSINE_KINASE_INHIBITOR_ACTIVITY	GOMF_PROTEIN_TYROSINE_KINASE_INHIBITOR_ACTIVITY	3	0.83757	1.36453	0.071028	1	1	2	tags=33%, list=0%, signal=33%	RACK1
GOBP_NEGATIVE_REGULATION_OF_ORGANELLE_ASSEMBLY	GOBP_NEGATIVE_REGULATION_OF_ORGANELLE_ASSEMBLY	GOBP_NEGATIVE_REGULATION_OF_ORGANELLE_ASSEMBLY	32	0.454759	1.36441	0.0788991	1	1	2552	tags=47%, list=26%, signal=35%	NBDY/MPHOSPH9/TESK1/BRCA1/SMCR8/TCHP/MAP4/SMAD4/FEZ2/TRIM37/LIMK2/RBM14/MDM1/MTM1/CDK5RAP2
GOBP_PROTEIN_LOCALIZATION_TO_CELL_CORTEX	GOBP_PROTEIN_LOCALIZATION_TO_CELL_CORTEX	GOBP_PROTEIN_LOCALIZATION_TO_CELL_CORTEX	8	0.634137	1.36437	0.0979667	1	1	1682	tags=50%, list=17%, signal=41%	GNAI1/GPSM2/EPB41/PPP1R9B
HP_PULMONARY_INSUFFICIENCY	HP_PULMONARY_INSUFFICIENCY	HP_PULMONARY_INSUFFICIENCY	7	0.66712	1.36436	0.0833333	1	1	796	tags=43%, list=8%, signal=39%	STN1/DNAL1/ATP11A
GOBP_ORGANIC_CYCLIC_COMPOUND_CATABOLIC_PROCESS	GOBP_ORGANIC_CYCLIC_COMPOUND_CATABOLIC_PROCESS	GOBP_ORGANIC_CYCLIC_COMPOUND_CATABOLIC_PROCESS	300	0.325262	1.36436	0.00448494	0.42913	0.42913	2926	tags=35%, list=30%, signal=25%	TENT5A/TRIR/NBDY/TUT4/TENT5C/TUT7/MTREX/DCP2/TENT2/FBH1/GSPT2/KYAT3/MUS81/PPP1R8/HMOX2/MYEF2/SMG7/ST20/SAMHD1/CNOT8/SARM1/TENT4B/TET3/TENT4A/NUDT12/SUPV3L1/ZHX2/SND1/CNOT2/CNOT6/DPYSL2/CNOT6L/MLYCD/GALT/UPF1/SMG9/TTC5/MOV10/MTAP/TRAF2/APOBEC3H/DHX34/SMUG1/OGG1/NT5C3B/METTL16/EXOSC9/APAF1/RIDA/MAOA/PELO/XRN1/ZC3H14/EXOSC7/GIGYF2/APOBEC3G/FHIT/DCPS/ROCK2/GSK3A/FXR1/TTC37/NBAS/MAPK14/EXOSC1/METTL14/…
GOBP_MELANOCYTE_DIFFERENTIATION	GOBP_MELANOCYTE_DIFFERENTIATION	GOBP_MELANOCYTE_DIFFERENTIATION	11	0.582733	1.36408	0.118299	1	1	1998	tags=36%, list=20%, signal=29%	LRMDA/HPS6/BLOC1S6/EDNRB
HP_BILATERAL_CLEFT_LIP	HP_BILATERAL_CLEFT_LIP	HP_BILATERAL_CLEFT_LIP	7	0.666707	1.36352	0.0833333	1	1	2735	tags=71%, list=28%, signal=51%	SMPD4/NECTIN1/DISP1/FGFR1/CTNND1
GOMF_HISTONE_METHYLTRANSFERASE_ACTIVITY	GOMF_HISTONE_METHYLTRANSFERASE_ACTIVITY	GOMF_HISTONE_METHYLTRANSFERASE_ACTIVITY	40	0.435097	1.36342	0.0630631	1	1	2502	tags=32%, list=26%, signal=24%	NSD3/SETD4/EED/NSD2/SETDB2/EHMT1/KMT5A/KMT2A/KMT2B/N6AMT1/NTMT1/KMT2C/NSD1
GOBP_PHOSPHATIDYLINOSITOL_DEPHOSPHORYLATION	GOBP_PHOSPHATIDYLINOSITOL_DEPHOSPHORYLATION	GOBP_PHOSPHATIDYLINOSITOL_DEPHOSPHORYLATION	16	0.5263	1.36334	0.123675	1	1	4212	tags=81%, list=43%, signal=46%	PIP4P2/PIP4P1/INPP5A/SACM1L/MTMR2/MTM1/SYNJ2/MTMR6/MTMR12/MTMR3/MTMR10/PTEN/MTMR4
GOBP_NEGATIVE_REGULATION_OF_INTRACELLULAR_ESTROGEN_RECEPTOR_SIGNALING_PATHWAY	GOBP_NEGATIVE_REGULATION_OF_INTRACELLULAR_ESTROGEN_RECEPTOR_SIGNALING_PATHWAY	GOBP_NEGATIVE_REGULATION_OF_INTRACELLULAR_ESTROGEN_RECEPTOR_SIGNALING_PATHWAY	11	0.58239	1.36327	0.121996	1	1	1037	tags=36%, list=11%, signal=33%	CNOT9/STRN3/CNOT2/BRCA1
GOBP_REGULATION_OF_STORE_OPERATED_CALCIUM_CHANNEL_ACTIVITY	GOBP_REGULATION_OF_STORE_OPERATED_CALCIUM_CHANNEL_ACTIVITY	GOBP_REGULATION_OF_STORE_OPERATED_CALCIUM_CHANNEL_ACTIVITY	4	0.784457	1.36281	0.0812379	1	1	769	tags=50%, list=8%, signal=46%	PLCG2/PLA2G6
HP_HIATUS_HERNIA	HP_HIATUS_HERNIA	HP_HIATUS_HERNIA	18	0.512426	1.3628	0.117754	1	1	1944	tags=39%, list=20%, signal=31%	MYH11/SLC2A10/SPECC1L/WDR4/CHST14/WDR73/ATP7A
GOBP_PYRIDINE_CONTAINING_COMPOUND_CATABOLIC_PROCESS	GOBP_PYRIDINE_CONTAINING_COMPOUND_CATABOLIC_PROCESS	GOBP_PYRIDINE_CONTAINING_COMPOUND_CATABOLIC_PROCESS	5	0.7317	1.36242	0.1	1	1	2208	tags=80%, list=23%, signal=62%	SARM1/NUDT12/MTAP/QPRT
HP_INTRAUTERINE_GROWTH_RETARDATION	HP_INTRAUTERINE_GROWTH_RETARDATION	HP_INTRAUTERINE_GROWTH_RETARDATION	328	0.32151	1.36234	0.00452773	0.42913	0.42913	2627	tags=30%, list=27%, signal=22%	TENT5A/ATP5F1A/MESD/UFD1/NDUFAF8/STN1/CENPJ/NFIX/SMPD4/SMARCAL1/NSD2/FKTN/COG7/COG5/WASHC5/HIRA/RFWD3/WDR4/ERCC8/POLA1/ABCB7/CCNQ/KANSL1/PLAG1/MT-ND3/QRSL1/BRCA1/RHD/RTTN/HDAC8/TUBGCP6/DYNC2LI1/ZNF335/MEG3/NUBPL/ARID1B/TBCE/FANCF/EXOSC9/NDUFAF5/NELFA/NDUFAF1/WDR73/SPTBN1/MTHFR/SMAD4/UBR1/LARS2/ERCC6/RAB18/PCNT/OTUD6B/KMT2A/STAG1/XYLT1/CTDP1/TTC37/SOX4/DHDDS/ATP7A/LEMD3/FUT8/TRIM37/SMARCC2/NCAPG2/…
GOBP_POSITIVE_REGULATION_OF_AMINE_TRANSPORT	GOBP_POSITIVE_REGULATION_OF_AMINE_TRANSPORT	GOBP_POSITIVE_REGULATION_OF_AMINE_TRANSPORT	11	0.581979	1.36231	0.121996	1	1	443	tags=27%, list=5%, signal=26%	GRK2/GABBR1/ABAT
HP_ANTERIOR_PLAGIOCEPHALY	HP_ANTERIOR_PLAGIOCEPHALY	HP_ANTERIOR_PLAGIOCEPHALY	4	0.784026	1.36206	0.0812379	1	1	2005	tags=75%, list=21%, signal=60%	ATP6V1B2/TBC1D24/PIGO
GOMF_PHOSPHATIDYLINOSITOL_PHOSPHATE_4_PHOSPHATASE_ACTIVITY	GOMF_PHOSPHATIDYLINOSITOL_PHOSPHATE_4_PHOSPHATASE_ACTIVITY	GOMF_PHOSPHATIDYLINOSITOL_PHOSPHATE_4_PHOSPHATASE_ACTIVITY	5	0.731484	1.36202	0.1	1	1	1616	tags=60%, list=17%, signal=50%	PIP4P2/PIP4P1/SACM1L
GOMF_HYALURONONGLUCOSAMINIDASE_ACTIVITY	GOMF_HYALURONONGLUCOSAMINIDASE_ACTIVITY	GOMF_HYALURONONGLUCOSAMINIDASE_ACTIVITY	2	0.905761	1.3619	0.0515654	1	1	923	tags=100%, list=9%, signal=91%	OGA/CEMIP2
GOCC_EXTRINSIC_COMPONENT_OF_ENDOPLASMIC_RETICULUM_MEMBRANE	GOCC_EXTRINSIC_COMPONENT_OF_ENDOPLASMIC_RETICULUM_MEMBRANE	GOCC_EXTRINSIC_COMPONENT_OF_ENDOPLASMIC_RETICULUM_MEMBRANE	7	0.665862	1.36179	0.0852273	1	1	2404	tags=57%, list=25%, signal=43%	OTULINL/EMC2/PML/GBA2
GOMF_LYSOPHOSPHOLIPASE_ACTIVITY	GOMF_LYSOPHOSPHOLIPASE_ACTIVITY	GOMF_LYSOPHOSPHOLIPASE_ACTIVITY	16	0.525673	1.36171	0.123675	1	1	1009	tags=19%, list=10%, signal=17%	CLC/PLA2G6/ABHD16A
GOMF_INTRAMEMBRANE_LIPID_TRANSPORTER_ACTIVITY	GOMF_INTRAMEMBRANE_LIPID_TRANSPORTER_ACTIVITY	GOMF_INTRAMEMBRANE_LIPID_TRANSPORTER_ACTIVITY	21	0.492299	1.36167	0.10461	1	1	2847	tags=52%, list=29%, signal=37%	ATP10D/ABCG1/ANO6/ATP11A/PLSCR4/ATG9B/RFT1/ABCB1/ATP8A1/PLSCR1/ATP11C
HP_PRECOCIOUS_PUBERTY_IN_FEMALES	HP_PRECOCIOUS_PUBERTY_IN_FEMALES	HP_PRECOCIOUS_PUBERTY_IN_FEMALES	4	0.783511	1.36117	0.0812379	1	1	235	tags=50%, list=2%, signal=49%	CAVIN1/ALMS1
GOCC_BRISC_COMPLEX	GOCC_BRISC_COMPLEX	GOCC_BRISC_COMPLEX	5	0.730893	1.36092	0.1	1	1	302	tags=40%, list=3%, signal=39%	BABAM2/ABRAXAS2
GOCC_MICROBODY_LUMEN	GOCC_MICROBODY_LUMEN	GOCC_MICROBODY_LUMEN	31	0.457909	1.36078	0.0773481	1	1	2720	tags=39%, list=28%, signal=28%	ACOX1/NUDT12/HMGCL/ACOT8/MLYCD/CRAT/CAT/CROT/HSD17B4/ACOX3/ECI2/NUDT19
HP_OVAL_FACE	HP_OVAL_FACE	HP_OVAL_FACE	8	0.632434	1.36071	0.0998152	1	1	1594	tags=38%, list=16%, signal=31%	SH2B1/NFIX/SPTBN1
GOBP_REGULATION_OF_DNA_REPAIR	GOBP_REGULATION_OF_DNA_REPAIR	GOBP_REGULATION_OF_DNA_REPAIR	110	0.37153	1.36057	0.0467446	1	1	2606	tags=35%, list=27%, signal=26%	BABAM2/FBH1/ABRAXAS1/HDGFL2/CGAS/PARG/SHLD1/SPIDR/NSD2/MRNIP/SHLD2/ERCC8/SHLD3/MAGEF1/BRCA1/CYREN/MMS19/PARP9/EP400/CCDC117/MBTD1/BRD8/OGG1/ING3/EPC2/ERCC6/RUVBL1/SLF1/WDR48/MRGBP/XRCC1/PML/RNF8/BRCC3/PRKDC/SLF2/PCNA/HELB/TFIP11
GOBP_POSITIVE_REGULATION_OF_PROTEIN_LOCALIZATION_TO_CELL_CORTEX	GOBP_POSITIVE_REGULATION_OF_PROTEIN_LOCALIZATION_TO_CELL_CORTEX	GOBP_POSITIVE_REGULATION_OF_PROTEIN_LOCALIZATION_TO_CELL_CORTEX	6	0.698744	1.3602	0.0833333	1	1	1682	tags=67%, list=17%, signal=55%	GNAI1/GPSM2/EPB41/PPP1R9B
HP_SIRENOMELIA	HP_SIRENOMELIA	HP_SIRENOMELIA	4	0.782929	1.36016	0.0851064	1	1	1650	tags=75%, list=17%, signal=62%	ATP6V1B2/RET/TBC1D24
GOBP_POSITIVE_REGULATION_OF_CAMP_MEDIATED_SIGNALING	GOBP_POSITIVE_REGULATION_OF_CAMP_MEDIATED_SIGNALING	GOBP_POSITIVE_REGULATION_OF_CAMP_MEDIATED_SIGNALING	3	0.834736	1.35991	0.071028	1	1	298	tags=33%, list=3%, signal=32%	CGAS
HP_APLASIA_HYPOPLASIA_OF_THE_RIBS	HP_APLASIA_HYPOPLASIA_OF_THE_RIBS	HP_APLASIA_HYPOPLASIA_OF_THE_RIBS	63	0.401451	1.35983	0.0507614	1	1	1878	tags=30%, list=19%, signal=25%	ATP6V1B2/CENPJ/C2CD3/PTCH2/WASHC5/PAM16/INTU/WDR35/IFT80/KIAA0586/DYNC2LI1/CCDC22/MEG3/TRIP11/DYNC2H1/B3GAT3/TBC1D24/KMT2A/LBR
GOBP_PEPTIDYL_LYSINE_DIMETHYLATION	GOBP_PEPTIDYL_LYSINE_DIMETHYLATION	GOBP_PEPTIDYL_LYSINE_DIMETHYLATION	19	0.501524	1.35955	0.108541	1	1	1907	tags=32%, list=20%, signal=25%	EEF1AKMT2/CSKMT/SETD4/EHMT1/KMT2A/KMT2B
GOBP_POSITIVE_REGULATION_OF_MRNA_METABOLIC_PROCESS	GOBP_POSITIVE_REGULATION_OF_MRNA_METABOLIC_PROCESS	GOBP_POSITIVE_REGULATION_OF_MRNA_METABOLIC_PROCESS	93	0.376988	1.35934	0.0448718	1	1	2926	tags=34%, list=30%, signal=24%	TUT4/TUT7/DCP2/CNOT8/TENT4B/TENT4A/CNOT2/CNOT6/CNOT6L/UPF1/TTC5/MOV10/NT5C3B/METTL16/EXOSC9/RIDA/EXOSC7/GIGYF2/DCPS/ROCK2/METTL14/NCL/HNRNPD/EXOSC5/SAMD4B/CDC73/BTG2/SNW1/TNRC6A/EXOSC3/EXOSC8/NCBP2
GOMF_ATP_DEPENDENT_DNA_DNA_ANNEALING_ACTIVITY	GOMF_ATP_DEPENDENT_DNA_DNA_ANNEALING_ACTIVITY	GOMF_ATP_DEPENDENT_DNA_DNA_ANNEALING_ACTIVITY	4	0.782417	1.35927	0.0870406	1	1	2130	tags=100%, list=22%, signal=78%	SMARCAL1/RECQL/ZRANB3/TP53
GOMF_DNA_DNA_ANNEALING_ACTIVITY	GOMF_DNA_DNA_ANNEALING_ACTIVITY	GOMF_DNA_DNA_ANNEALING_ACTIVITY	4	0.782417	1.35927	0.0870406	1	1	2130	tags=100%, list=22%, signal=78%	SMARCAL1/RECQL/ZRANB3/TP53
HP_ABNORMALLY_LOW_PITCHED_VOICE	HP_ABNORMALLY_LOW_PITCHED_VOICE	HP_ABNORMALLY_LOW_PITCHED_VOICE	10	0.589407	1.35911	0.11413	1	1	2502	tags=50%, list=26%, signal=37%	EED/HDAC8/SMC3/SMC1A/NSD1
GOBP_SOMATIC_DIVERSIFICATION_OF_IMMUNE_RECEPTORS_VIA_SOMATIC_MUTATION	GOBP_SOMATIC_DIVERSIFICATION_OF_IMMUNE_RECEPTORS_VIA_SOMATIC_MUTATION	GOBP_SOMATIC_DIVERSIFICATION_OF_IMMUNE_RECEPTORS_VIA_SOMATIC_MUTATION	8	0.631544	1.3588	0.0998152	1	1	2137	tags=50%, list=22%, signal=39%	PMS2/SAMHD1/MSH2/POLB
HP_GASTROINTESTINAL_OBSTRUCTION	HP_GASTROINTESTINAL_OBSTRUCTION	HP_GASTROINTESTINAL_OBSTRUCTION	42	0.42955	1.35869	0.0711744	1	1	2130	tags=31%, list=22%, signal=24%	TENT5A/CAVIN1/JAK2/MYH11/SEMA3C/APC/BRCA1/RET/TBCE/SMAD4/ATP7A/EDNRB/TP53
HP_MIXED_HYPO_AND_HYPERPIGMENTATION_OF_THE_SKIN	HP_MIXED_HYPO_AND_HYPERPIGMENTATION_OF_THE_SKIN	HP_MIXED_HYPO_AND_HYPERPIGMENTATION_OF_THE_SKIN	9	0.607409	1.35862	0.126838	1	1	2036	tags=44%, list=21%, signal=35%	POFUT1/PCNT/SMS/POGLUT1
GOMF_TRANSFERRIN_RECEPTOR_BINDING	GOMF_TRANSFERRIN_RECEPTOR_BINDING	GOMF_TRANSFERRIN_RECEPTOR_BINDING	6	0.697889	1.35854	0.0833333	1	1	1345	tags=33%, list=14%, signal=29%	IKBKG/SNX2
GOBP_NUCLEOSOME_POSITIONING	GOBP_NUCLEOSOME_POSITIONING	GOBP_NUCLEOSOME_POSITIONING	5	0.729491	1.35831	0.1	1	1	961	tags=40%, list=10%, signal=36%	CTCF/LIN54
GOBP_MRNA_ALTERNATIVE_POLYADENYLATION	GOBP_MRNA_ALTERNATIVE_POLYADENYLATION	GOBP_MRNA_ALTERNATIVE_POLYADENYLATION	4	0.781739	1.35809	0.0889749	1	1	143	tags=25%, list=1%, signal=25%	VIRMA
HP_ELLIPTOCYTOSIS	HP_ELLIPTOCYTOSIS	HP_ELLIPTOCYTOSIS	7	0.663807	1.35759	0.0852273	1	1	2894	tags=71%, list=30%, signal=50%	NHLRC2/TRNT1/EPB41/SPTB/GATA1
GOCC_SPINDLE_POLE	GOCC_SPINDLE_POLE	GOCC_SPINDLE_POLE	117	0.365778	1.35752	0.0253866	0.950946	0.950946	2573	tags=35%, list=26%, signal=26%	SPOUT1/ALMS1/ABRAXAS2/IKBKG/GPSM2/TUBG1/CEP44/RGS14/TUBGCP5/CEP89/FBF1/SPDL1/CCNB1/TUBGCP6/CDC14A/VPS4B/STAG2/WDR73/CEP85/HAUS8/STAG1/DYNC1LI1/CTDP1/MAPK14/DCTN1/KIF2A/KIF20B/AURKA/TNKS/UNC119/SMC3/CKAP2/TTC28/PKP4/SMC1A/GOLGA2/BRCC3/NEDD1/BEX4/CDK5RAP2/TUBGCP4
GOBP_POSITIVE_REGULATION_OF_HISTONE_H3_K4_METHYLATION	GOBP_POSITIVE_REGULATION_OF_HISTONE_H3_K4_METHYLATION	GOBP_POSITIVE_REGULATION_OF_HISTONE_H3_K4_METHYLATION	20	0.492269	1.35639	0.110721	1	1	3119	tags=50%, list=32%, signal=34%	KANSL1/BRCA1/DNMT1/NELFA/SMAD4/KMT2A/MYB/SNW1/MCRS1/KAT8
GOBP_SPINAL_CORD_MOTOR_NEURON_DIFFERENTIATION	GOBP_SPINAL_CORD_MOTOR_NEURON_DIFFERENTIATION	GOBP_SPINAL_CORD_MOTOR_NEURON_DIFFERENTIATION	10	0.588132	1.35617	0.115942	1	1	1927	tags=50%, list=20%, signal=40%	SCYL3/DYNC2H1/CLN8/GIGYF2/SOX4
GOBP_POSITIVE_REGULATION_OF_ORGANIC_ACID_TRANSPORT	GOBP_POSITIVE_REGULATION_OF_ORGANIC_ACID_TRANSPORT	GOBP_POSITIVE_REGULATION_OF_ORGANIC_ACID_TRANSPORT	17	0.512554	1.35595	0.130973	1	1	974	tags=24%, list=10%, signal=21%	GABBR1/ABAT/PLA2G6/IL1A
GOBP_NEGATIVE_REGULATION_OF_EXECUTION_PHASE_OF_APOPTOSIS	GOBP_NEGATIVE_REGULATION_OF_EXECUTION_PHASE_OF_APOPTOSIS	GOBP_NEGATIVE_REGULATION_OF_EXECUTION_PHASE_OF_APOPTOSIS	9	0.606149	1.3558	0.126838	1	1	3477	tags=78%, list=36%, signal=50%	MTRNR2L12/MTRNR2L8/MTRNR2L1/RNF34/RFFL/DFFA/FZD3
HP_FOLLICULAR_HYPERPLASIA	HP_FOLLICULAR_HYPERPLASIA	HP_FOLLICULAR_HYPERPLASIA	5	0.727809	1.35518	0.107547	1	1	297	tags=20%, list=3%, signal=19%	CASP10
GOCC_G_PROTEIN_COUPLED_RECEPTOR_COMPLEX	GOCC_G_PROTEIN_COUPLED_RECEPTOR_COMPLEX	GOCC_G_PROTEIN_COUPLED_RECEPTOR_COMPLEX	2	0.901156	1.35497	0.0570902	1	1	968	tags=100%, list=10%, signal=90%	GABBR1/CALCRL
GOCC_G_PROTEIN_COUPLED_RECEPTOR_DIMERIC_COMPLEX	GOCC_G_PROTEIN_COUPLED_RECEPTOR_DIMERIC_COMPLEX	GOCC_G_PROTEIN_COUPLED_RECEPTOR_DIMERIC_COMPLEX	2	0.901156	1.35497	0.0570902	1	1	968	tags=100%, list=10%, signal=90%	GABBR1/CALCRL
GOBP_PROTEIN_K11_LINKED_DEUBIQUITINATION	GOBP_PROTEIN_K11_LINKED_DEUBIQUITINATION	GOBP_PROTEIN_K11_LINKED_DEUBIQUITINATION	5	0.727533	1.35466	0.107547	1	1	2667	tags=100%, list=27%, signal=73%	VCPIP1/OTUD7B/USP37/TNFAIP3/YOD1
GOBP_MRNA_3_END_PROCESSING	GOBP_MRNA_3_END_PROCESSING	GOBP_MRNA_3_END_PROCESSING	49	0.412886	1.35417	0.071066	1	1	2532	tags=27%, list=26%, signal=20%	VIRMA/CPSF3/TENT2/TENT4B/RPRD1A/LSM11/ZC3H14/CPSF2/LSM10/CSTF1/WDR33/CDC73/FIP1L1
GOBP_GENERATION_OF_PRECURSOR_METABOLITES_AND_ENERGY	GOBP_GENERATION_OF_PRECURSOR_METABOLITES_AND_ENERGY	GOBP_GENERATION_OF_PRECURSOR_METABOLITES_AND_ENERGY	307	0.32205	1.3538	0.00620305	0.50114	0.50114	1174	tags=11%, list=12%, signal=10%	ATP5F1E/ATP5MG/ATP5IF1/ATP5ME/ATP5PF/ATP5F1C/ATP5MF/ATP5PO/ATP5PD/ATP5F1B/NOP53/SELENOS/ATP5F1A/ATP5PB/ETFRF1/ATP5F1D/ACO1/ACOX1/NIPSNAP2/MTOR/SLC25A12/PYGB/IL4/NDUFV3/SHPK/AK9/FDX2/MT-ATP8/PDIA5/MT-ND3/HMGCL/CCNB1/NDUFA8/SPHK2
GOBP_RNA_POLYADENYLATION	GOBP_RNA_POLYADENYLATION	GOBP_RNA_POLYADENYLATION	38	0.433015	1.35367	0.0848375	1	1	2532	tags=26%, list=26%, signal=20%	VIRMA/CPSF3/TENT2/TENT4B/TENT4A/ZC3H14/CPSF2/WDR33/CDC73/FIP1L1
GOCC_SMN_COMPLEX	GOCC_SMN_COMPLEX	GOCC_SMN_COMPLEX	7	0.661886	1.35366	0.0871212	1	1	1932	tags=71%, list=20%, signal=57%	GEMIN6/GEMIN5/SMN2/GEMIN4/GEMIN8
HP_REDUCED_DELAYED_HYPERSENSITIVITY	HP_REDUCED_DELAYED_HYPERSENSITIVITY	HP_REDUCED_DELAYED_HYPERSENSITIVITY	3	0.830894	1.35365	0.0766355	1	1	297	tags=33%, list=3%, signal=32%	CASP10
HP_APLASIA_HYPOPLASIA_OF_THE_GALLBLADDER	HP_APLASIA_HYPOPLASIA_OF_THE_GALLBLADDER	HP_APLASIA_HYPOPLASIA_OF_THE_GALLBLADDER	4	0.779184	1.35365	0.0909091	1	1	938	tags=50%, list=10%, signal=45%	SPECC1L/INTU
GOBP_POSITIVE_REGULATION_OF_TUMOR_NECROSIS_FACTOR_SUPERFAMILY_CYTOKINE_PRODUCTION	GOBP_POSITIVE_REGULATION_OF_TUMOR_NECROSIS_FACTOR_SUPERFAMILY_CYTOKINE_PRODUCTION	GOBP_POSITIVE_REGULATION_OF_TUMOR_NECROSIS_FACTOR_SUPERFAMILY_CYTOKINE_PRODUCTION	51	0.41148	1.35364	0.0645161	1	1	1188	tags=18%, list=12%, signal=16%	SELENOK/SETD4/JAK2/PLCG2/CD14/OAS1/IL1A/SPHK2/CARD9
HP_HONEYCOMB_LUNG	HP_HONEYCOMB_LUNG	HP_HONEYCOMB_LUNG	4	0.778927	1.3532	0.0928433	1	1	796	tags=50%, list=8%, signal=46%	STN1/ATP11A
GOBP_POSITIVE_REGULATION_OF_PROTEIN_LOCALIZATION_TO_MEMBRANE	GOBP_POSITIVE_REGULATION_OF_PROTEIN_LOCALIZATION_TO_MEMBRANE	GOBP_POSITIVE_REGULATION_OF_PROTEIN_LOCALIZATION_TO_MEMBRANE	60	0.398898	1.35309	0.0488215	1	1	2025	tags=25%, list=21%, signal=20%	RACK1/MESD/ZDHHC8/BBC3/MYO1C/ITGA3/PTPN9/DLG1/SPTBN1/PPP1R9B/PRKCE/LGALS3/NMT1/CNST/SLC5A3
GOMF_OXIDOREDUCTASE_ACTIVITY_ACTING_ON_A_SULFUR_GROUP_OF_DONORS_NAD_P_AS_ACCEPTOR	GOMF_OXIDOREDUCTASE_ACTIVITY_ACTING_ON_A_SULFUR_GROUP_OF_DONORS_NAD_P_AS_ACCEPTOR	GOMF_OXIDOREDUCTASE_ACTIVITY_ACTING_ON_A_SULFUR_GROUP_OF_DONORS_NAD_P_AS_ACCEPTOR	8	0.628613	1.35249	0.103512	1	1	1677	tags=38%, list=17%, signal=31%	SELENOT/TXNRD1/PRDX3
GOBP_SKELETAL_MUSCLE_ACETYLCHOLINE_GATED_CHANNEL_CLUSTERING	GOBP_SKELETAL_MUSCLE_ACETYLCHOLINE_GATED_CHANNEL_CLUSTERING	GOBP_SKELETAL_MUSCLE_ACETYLCHOLINE_GATED_CHANNEL_CLUSTERING	7	0.661306	1.35247	0.0909091	1	1	63	tags=14%, list=1%, signal=14%	MESD
GOBP_MICROTUBULE_CYTOSKELETON_ORGANIZATION	GOBP_MICROTUBULE_CYTOSKELETON_ORGANIZATION	GOBP_MICROTUBULE_CYTOSKELETON_ORGANIZATION	326	0.319037	1.35231	0.00462264	0.42913	0.42913	2375	tags=29%, list=24%, signal=23%	ABRAXAS1/TOGARAM1/ALMS1/CENPJ/PIBF1/HDGFL3/ABRAXAS2/GNAI1/CEP192/PTPA/C2CD3/DNAL1/GPSM2/RACGAP1/SPICE1/TUBG1/WASHC5/IQCG/CEP44/RGS14/NUF2/SPAST/TUBD1/TUBGCP5/APC/SRGAP2C/CHEK2/WRAP73/SPDL1/SKA2/KIAA1614/BRCA1/GAS2L1/RTTN/TTL/TUBE1/INTS13/DLG1/TPPP/CCNB1/MAP7D3/ATXN3/TUBGCP6/CCDC40/CDC14A/GAS8/LZTS2/CCSER2/TBCE/TOGARAM2/CETN3/MAP9/CEP70/CCDC68/SPAG1/MNS1/MAP4/VPS4B/STAG2/PRUNE1/WDR73/CEP85/KIF3B/H…
HP_ISCHEMIC_STROKE	HP_ISCHEMIC_STROKE	HP_ISCHEMIC_STROKE	13	0.54905	1.35207	0.134791	1	1	455	tags=23%, list=5%, signal=22%	MYH11/SLC2A10/SMARCAL1
HP_UPSLANTED_PALPEBRAL_FISSURE	HP_UPSLANTED_PALPEBRAL_FISSURE	HP_UPSLANTED_PALPEBRAL_FISSURE	172	0.343423	1.35191	0.013718	0.738341	0.738341	2609	tags=33%, list=27%, signal=24%	UFD1/TOE1/CENPJ/CCDC32/PMM2/NFIX/C2CD3/PPP1R21/COG7/HIRA/SPECC1L/RFWD3/PEX1/POLA1/KANSL1/CNOT2/BRCA1/RTTN/BICRA/WDR35/CCDC22/ARID1B/FANCF/PIGL/EHMT1/SPTBN1/COPB2/PCNT/PHC1/TBCD/METTL5/SMS/PIGO/PEX14/PHF8/CDK13/ZNF148/ANKRD17/XRCC4/CEP135/COPB1/NSDHL/SMC1A/DISP1/POLR3A/FGFR1/HSD17B4/BPTF/AP3B1/PPP1R12A/RAD51C/ZNF292/CDK5RAP2/FANCL/PEX5/DYNC1I2
GOMF_OXIDOREDUCTASE_ACTIVITY_ACTING_ON_THE_CH_NH2_GROUP_OF_DONORS_OXYGEN_AS_ACCEPTOR	GOMF_OXIDOREDUCTASE_ACTIVITY_ACTING_ON_THE_CH_NH2_GROUP_OF_DONORS_OXYGEN_AS_ACCEPTOR	GOMF_OXIDOREDUCTASE_ACTIVITY_ACTING_ON_THE_CH_NH2_GROUP_OF_DONORS_OXYGEN_AS_ACCEPTOR	4	0.778054	1.35169	0.0947776	1	1	1531	tags=75%, list=16%, signal=63%	PNPO/RNLS/MAOA
HP_OPEN_ANGLE_GLAUCOMA	HP_OPEN_ANGLE_GLAUCOMA	HP_OPEN_ANGLE_GLAUCOMA	4	0.777831	1.3513	0.0947776	1	1	830	tags=50%, list=8%, signal=46%	CYP1B1/WDR36
HP_PRELINGUAL_SENSORINEURAL_HEARING_IMPAIRMENT	HP_PRELINGUAL_SENSORINEURAL_HEARING_IMPAIRMENT	HP_PRELINGUAL_SENSORINEURAL_HEARING_IMPAIRMENT	4	0.777261	1.35031	0.0967118	1	1	1424	tags=50%, list=15%, signal=43%	RIPOR2/HGF
GOBP_KINETOCHORE_ASSEMBLY	GOBP_KINETOCHORE_ASSEMBLY	GOBP_KINETOCHORE_ASSEMBLY	14	0.537787	1.35022	0.145683	1	1	1765	tags=29%, list=18%, signal=23%	CENPX/CENPN/CENPS/CENPC
GOBP_CHROMOSOME_SEGREGATION	GOBP_CHROMOSOME_SEGREGATION	GOBP_CHROMOSOME_SEGREGATION	206	0.334782	1.34945	0.0132754	0.738341	0.738341	2583	tags=31%, list=26%, signal=23%	CENPX/MRE11/ABRAXAS1/PIBF1/ABRAXAS2/CTCF/SGO2/MUS81/RACGAP1/SPICE1/TUBG1/RGS14/NUF2/TTN/SETDB2/APC/WRAP73/CENPN/TENT4A/CENPQ/SPDL1/SKA2/CENPS/BRCA1/TTL/RMI1/CCNB1/MMS19/DSN1/HDAC8/REC8/STAG3/VPS4B/STAG2/GEM/SRPK1/CEP85/CSNK2A1/KMT5A/CENPC/SMC2/STAG1/SLF1/DYNC1LI1/CHMP5/AKAP8L/NCAPG2/TNKS/SEH1L/SMC3/MAU2/NTMT1/MAD2L1BP/SMC1A/DCTN2/NUP43/SLF2/RAD51C/PSMG2/SMARCAD1/BEX4/CHFR/CDK5RAP2/PLSCR1
GOBP_POSITIVE_REGULATION_OF_GROWTH_HORMONE_SECRETION	GOBP_POSITIVE_REGULATION_OF_GROWTH_HORMONE_SECRETION	GOBP_POSITIVE_REGULATION_OF_GROWTH_HORMONE_SECRETION	5	0.724504	1.34903	0.111321	1	1	385	tags=40%, list=4%, signal=38%	SELENOT/GABBR1
HP_LUMBAR_SCOLIOSIS	HP_LUMBAR_SCOLIOSIS	HP_LUMBAR_SCOLIOSIS	8	0.626899	1.3488	0.103512	1	1	2056	tags=50%, list=21%, signal=40%	ATP6V1B2/ALMS1/TBC1D24/PAPSS2
GOMF_EXTRACELLULAR_MATRIX_PROTEIN_BINDING	GOMF_EXTRACELLULAR_MATRIX_PROTEIN_BINDING	GOMF_EXTRACELLULAR_MATRIX_PROTEIN_BINDING	3	0.82772	1.34848	0.0766355	1	1	385	tags=67%, list=4%, signal=64%	ITGB8/GABBR1
GOCC_RIBONUCLEASE_P_COMPLEX	GOCC_RIBONUCLEASE_P_COMPLEX	GOCC_RIBONUCLEASE_P_COMPLEX	9	0.602812	1.34833	0.134191	1	1	1234	tags=33%, list=13%, signal=29%	RPP38/RPP25/RPP40
GOBP_INTRACELLULAR_ESTROGEN_RECEPTOR_SIGNALING_PATHWAY	GOBP_INTRACELLULAR_ESTROGEN_RECEPTOR_SIGNALING_PATHWAY	GOBP_INTRACELLULAR_ESTROGEN_RECEPTOR_SIGNALING_PATHWAY	33	0.448126	1.34829	0.0899083	1	1	1037	tags=21%, list=11%, signal=19%	CNOT9/SKP2/TRIP4/STRN3/PADI2/CNOT2/BRCA1
GOBP_ENDOPLASMIC_RETICULUM_TO_CYTOSOL_TRANSPORT	GOBP_ENDOPLASMIC_RETICULUM_TO_CYTOSOL_TRANSPORT	GOBP_ENDOPLASMIC_RETICULUM_TO_CYTOSOL_TRANSPORT	25	0.469995	1.3478	0.0969479	1	1	3410	tags=48%, list=35%, signal=31%	SELENOS/UFD1/RHBDD1/DERL1/DERL2/SEL1L/YOD1/SVIP/SEC61B/NPLOC4/EDEM2/HSP90B1
GOBP_POSITIVE_REGULATION_OF_INTERLEUKIN_6_PRODUCTION	GOBP_POSITIVE_REGULATION_OF_INTERLEUKIN_6_PRODUCTION	GOBP_POSITIVE_REGULATION_OF_INTERLEUKIN_6_PRODUCTION	45	0.41686	1.34769	0.080895	1	1	2066	tags=29%, list=21%, signal=23%	SELENOK/SETD4/PLCG2/TSLP/IL1A/SPHK2/CARD9/IL16/IL17RA/BCL10/IL1B/DDX58/EREG
GOBP_NEGATIVE_REGULATION_OF_RHO_PROTEIN_SIGNAL_TRANSDUCTION	GOBP_NEGATIVE_REGULATION_OF_RHO_PROTEIN_SIGNAL_TRANSDUCTION	GOBP_NEGATIVE_REGULATION_OF_RHO_PROTEIN_SIGNAL_TRANSDUCTION	12	0.559615	1.34743	0.131627	1	1	1329	tags=33%, list=14%, signal=29%	RIPOR2/CCDC125/ITGA3/ARHGAP35
HP_DRY_HAIR	HP_DRY_HAIR	HP_DRY_HAIR	8	0.626217	1.34733	0.103512	1	1	2105	tags=50%, list=22%, signal=39%	ERCC8/ARID1B/ERCC6/BCS1L
GOCC_FANCM_MHF_COMPLEX	GOCC_FANCM_MHF_COMPLEX	GOCC_FANCM_MHF_COMPLEX	2	0.895733	1.34682	0.0626151	1	1	1021	tags=100%, list=10%, signal=90%	CENPX/CENPS
GOBP_REGULATION_OF_COLLATERAL_SPROUTING	GOBP_REGULATION_OF_COLLATERAL_SPROUTING	GOBP_REGULATION_OF_COLLATERAL_SPROUTING	4	0.774829	1.34608	0.0967118	1	1	388	tags=50%, list=4%, signal=48%	SPART/ULK1
HP_HYPOPARATHYROIDISM	HP_HYPOPARATHYROIDISM	HP_HYPOPARATHYROIDISM	23	0.47653	1.34597	0.0958409	1	1	2436	tags=35%, list=25%, signal=26%	UFD1/DGCR8/HIRA/ESS2/TBCE/MT-ND6/DGCR2/NSUN2
HP_INTESTINAL_POLYP	HP_INTESTINAL_POLYP	HP_INTESTINAL_POLYP	44	0.418896	1.34559	0.0746528	1	1	2130	tags=32%, list=22%, signal=25%	PMS2/MTOR/SEMA3C/PTCH2/FAN1/APC/CHEK2/RET/SMAD4/MDM2/ATP7A/EDNRB/MSH2/TP53
GOBP_HISTIDINE_METABOLIC_PROCESS	GOBP_HISTIDINE_METABOLIC_PROCESS	GOBP_HISTIDINE_METABOLIC_PROCESS	5	0.722088	1.34453	0.120755	1	1	1965	tags=60%, list=20%, signal=48%	CARNMT1/MTHFD2L/BLOC1S6
HP_RIGHT_VENTRICULAR_HYPERTROPHY	HP_RIGHT_VENTRICULAR_HYPERTROPHY	HP_RIGHT_VENTRICULAR_HYPERTROPHY	13	0.545946	1.34442	0.136612	1	1	2723	tags=54%, list=28%, signal=39%	SELENON/TTN/VPS33B/STAMBP/BMPR2/VIPAS39/NPHP3
GOBP_CATION_TRANSMEMBRANE_TRANSPORT	GOBP_CATION_TRANSMEMBRANE_TRANSPORT	GOBP_CATION_TRANSMEMBRANE_TRANSPORT	321	0.318785	1.34407	0.0046087	0.42913	0.42913	1198	tags=13%, list=12%, signal=12%	ATP5F1E/ATP5MC2/ATP5MG/ATP5ME/ATP5PF/ATP5F1C/ATP5MF/ATP5PO/ATP5PD/ATP5MC3/ATP5MC1/ATP5F1B/ATP5F1A/ATP5PB/ATP5F1D/ATP6V1B2/ZDHHC17/NIPSNAP2/SELENON/SLC2A10/NEDD4/SLC17A5/PLCG2/CTNS/ANO6/PLA2G6/CCDC51/CALHM2/CNIH3/TMEM63B/ABCB7/MT-ATP8/SCN9A/KLHL24/MICU3/MAIP1/RHD/DLG1/NIPAL3/SPHK2/THADA/SLC15A2/MCUB
HP_CONICAL_INCISOR	HP_CONICAL_INCISOR	HP_CONICAL_INCISOR	10	0.58286	1.34402	0.130435	1	1	3225	tags=70%, list=33%, signal=47%	IKBKG/DLG1/DYNC2LI1/NECTIN1/FGFR1/EDARADD/ARHGAP29
HP_LOW_APGAR_SCORE	HP_LOW_APGAR_SCORE	HP_LOW_APGAR_SCORE	6	0.690075	1.34333	0.094697	1	1	925	tags=33%, list=9%, signal=30%	PLPBP/PNPO
HP_HYPOMELANOTIC_MACULE	HP_HYPOMELANOTIC_MACULE	HP_HYPOMELANOTIC_MACULE	3	0.824344	1.34298	0.082243	1	1	352	tags=33%, list=4%, signal=32%	POFUT1
HP_ABNORMALLY_OSSIFIED_VERTEBRAE	HP_ABNORMALLY_OSSIFIED_VERTEBRAE	HP_ABNORMALLY_OSSIFIED_VERTEBRAE	12	0.557703	1.34283	0.135283	1	1	1878	tags=50%, list=19%, signal=40%	VPS35L/WDR35/IFT80/TRIP11/DYNC2H1/LBR
GOBP_POSITIVE_REGULATION_OF_GASTRULATION	GOBP_POSITIVE_REGULATION_OF_GASTRULATION	GOBP_POSITIVE_REGULATION_OF_GASTRULATION	1	0.999898	1.34272	0.000442889	0.0894516	0.0894516	2	tags=100%, list=0%, signal=100%	RACK1
HP_PRIMARY_AMENORRHEA	HP_PRIMARY_AMENORRHEA	HP_PRIMARY_AMENORRHEA	46	0.414571	1.34254	0.084048	1	1	2386	tags=37%, list=24%, signal=28%	MAP3K1/ERAL1/SPIDR/NSMF/MCM8/PEX1/GALT/MRPS22/HDAC8/STAG3/CLPP/LARS2/CTDP1/SMC3/SMC1A/FGFR1/HSD17B4
GOMF_OXIDOREDUCTASE_ACTIVITY_ACTING_ON_THE_CH_NH2_GROUP_OF_DONORS	GOMF_OXIDOREDUCTASE_ACTIVITY_ACTING_ON_THE_CH_NH2_GROUP_OF_DONORS	GOMF_OXIDOREDUCTASE_ACTIVITY_ACTING_ON_THE_CH_NH2_GROUP_OF_DONORS	5	0.72093	1.34237	0.120755	1	1	1531	tags=60%, list=16%, signal=51%	PNPO/RNLS/MAOA
HP_STREAK_OVARY	HP_STREAK_OVARY	HP_STREAK_OVARY	10	0.582137	1.34235	0.130435	1	1	1209	tags=40%, list=12%, signal=35%	MAP3K1/ERAL1/SPIDR/MRPS22
GOBP_REGULATION_OF_GLUCAN_BIOSYNTHETIC_PROCESS	GOBP_REGULATION_OF_GLUCAN_BIOSYNTHETIC_PROCESS	GOBP_REGULATION_OF_GLUCAN_BIOSYNTHETIC_PROCESS	13	0.545058	1.34223	0.138434	1	1	40	tags=8%, list=0%, signal=8%	SELENOS
GOBP_POSITIVE_REGULATION_OF_MAST_CELL_ACTIVATION	GOBP_POSITIVE_REGULATION_OF_MAST_CELL_ACTIVATION	GOBP_POSITIVE_REGULATION_OF_MAST_CELL_ACTIVATION	17	0.507249	1.34191	0.136283	1	1	1174	tags=24%, list=12%, signal=21%	NECTIN2/IL4/TSLP/SPHK2
HP_PALMAR_PITS	HP_PALMAR_PITS	HP_PALMAR_PITS	6	0.689244	1.34171	0.0984848	1	1	589	tags=33%, list=6%, signal=31%	POFUT1/PTCH2
HP_FOCAL_AWARE_SEIZURE	HP_FOCAL_AWARE_SEIZURE	HP_FOCAL_AWARE_SEIZURE	10	0.581731	1.34141	0.13587	1	1	919	tags=30%, list=9%, signal=27%	PLPBP/DEPDC5/SCN9A
HP_FACIAL_TELANGIECTASIA	HP_FACIAL_TELANGIECTASIA	HP_FACIAL_TELANGIECTASIA	6	0.689085	1.3414	0.0984848	1	1	2476	tags=50%, list=25%, signal=37%	SLC2A10/VPS53/DAXX
HP_FOCAL_AUTONOMIC_SEIZURE	HP_FOCAL_AUTONOMIC_SEIZURE	HP_FOCAL_AUTONOMIC_SEIZURE	2	0.892049	1.34128	0.0626151	1	1	412	tags=50%, list=4%, signal=48%	DEPDC5
GOMF_NEUROPEPTIDE_RECEPTOR_ACTIVITY	GOMF_NEUROPEPTIDE_RECEPTOR_ACTIVITY	GOMF_NEUROPEPTIDE_RECEPTOR_ACTIVITY	3	0.823195	1.34111	0.0859813	1	1	1152	tags=67%, list=12%, signal=59%	SSTR2/NMUR1
GOCC_PRESYNAPTIC_MEMBRANE	GOCC_PRESYNAPTIC_MEMBRANE	GOCC_PRESYNAPTIC_MEMBRANE	35	0.435619	1.34027	0.0851064	1	1	2863	tags=43%, list=29%, signal=30%	ZDHHC17/GABBR1/PI4K2A/PICK1/SCRIB/NECTIN1/ZNRF2/HIP1/SYT11/ADGRL1/NPTN/ADRA2A/STX1A/FCHO2/P2RY1
HP_LACTOSE_INTOLERANCE	HP_LACTOSE_INTOLERANCE	HP_LACTOSE_INTOLERANCE	4	0.771359	1.34006	0.102515	1	1	489	tags=50%, list=5%, signal=48%	MTOR/MCM6
GOCC_P_BODY	GOCC_P_BODY	GOCC_P_BODY	66	0.389569	1.33989	0.0669935	1	1	1755	tags=20%, list=18%, signal=16%	NBDY/DCP2/CNOT9/CNOT8/CNOT2/TRIM5/UPF1/BTBD2/MOV10/APOBEC3H/XRN1/APOBEC3G/DCPS
GOMF_3_5_DNA_HELICASE_ACTIVITY	GOMF_3_5_DNA_HELICASE_ACTIVITY	GOMF_3_5_DNA_HELICASE_ACTIVITY	9	0.598828	1.33942	0.136029	1	1	1560	tags=33%, list=16%, signal=28%	FBH1/MCM6/RECQL
HP_INCOMPREHENSIBLE_SPEECH	HP_INCOMPREHENSIBLE_SPEECH	HP_INCOMPREHENSIBLE_SPEECH	3	0.822147	1.3394	0.0897196	1	1	608	tags=33%, list=6%, signal=31%	CC2D1A
HP_POLYCYSTIC_KIDNEY_DYSPLASIA	HP_POLYCYSTIC_KIDNEY_DYSPLASIA	HP_POLYCYSTIC_KIDNEY_DYSPLASIA	26	0.463094	1.3393	0.109489	1	1	2909	tags=42%, list=30%, signal=30%	UFD1/HIRA/WDR35/TRIP11/DYNC2H1/TTC37/CDC73/TMEM107/PEX5/NPHP3/SKIV2L
GOMF_DEAMINASE_ACTIVITY	GOMF_DEAMINASE_ACTIVITY	GOMF_DEAMINASE_ACTIVITY	14	0.533299	1.33895	0.154676	1	1	2280	tags=50%, list=23%, signal=38%	APOBEC3H/GNPDA2/RIDA/AMPD2/APOBEC3G/GNPDA1/ADAL
GOBP_NEGATIVE_REGULATION_OF_CELL_VOLUME	GOBP_NEGATIVE_REGULATION_OF_CELL_VOLUME	GOBP_NEGATIVE_REGULATION_OF_CELL_VOLUME	2	0.89028	1.33862	0.0662983	1	1	726	tags=50%, list=7%, signal=46%	ANO6
GOCC_CILIARY_TIP	GOCC_CILIARY_TIP	GOCC_CILIARY_TIP	20	0.485699	1.33829	0.119508	1	1	1669	tags=40%, list=17%, signal=33%	CLUAP1/IFT22/WDR35/IFT80/DYNC2LI1/DYNC2H1/KIFAP3/KIF3B
GOBP_PROTEIN_LOCALIZATION_TO_NUCLEOPLASM	GOBP_PROTEIN_LOCALIZATION_TO_NUCLEOPLASM	GOBP_PROTEIN_LOCALIZATION_TO_NUCLEOPLASM	14	0.533004	1.33821	0.154676	1	1	4009	tags=79%, list=41%, signal=46%	NOP53/CCT2/CCT8/CCT5/CCT6A/DKC1/CCT4/MEPCE/LARP7/CCT3/TCP1
GOCC_SIN3_COMPLEX	GOCC_SIN3_COMPLEX	GOCC_SIN3_COMPLEX	11	0.571663	1.33816	0.131238	1	1	357	tags=18%, list=4%, signal=18%	SINHCAF/PHF12
GOBP_PROTEIN_MATURATION_BY_IRON_SULFUR_CLUSTER_TRANSFER	GOBP_PROTEIN_MATURATION_BY_IRON_SULFUR_CLUSTER_TRANSFER	GOBP_PROTEIN_MATURATION_BY_IRON_SULFUR_CLUSTER_TRANSFER	11	0.571495	1.33777	0.131238	1	1	1913	tags=55%, list=20%, signal=44%	BOLA2B/MAGEF1/MMS19/ISCA1/ISCA2/HSCB
HP_HYPOPLASIA_OF_THE_PRIMARY_TEETH	HP_HYPOPLASIA_OF_THE_PRIMARY_TEETH	HP_HYPOPLASIA_OF_THE_PRIMARY_TEETH	3	0.821019	1.33757	0.0897196	1	1	1752	tags=100%, list=18%, signal=82%	ERCC8/UBR1/ERCC6
GOBP_NEGATIVE_REGULATION_OF_ACUTE_INFLAMMATORY_RESPONSE_TO_ANTIGENIC_STIMULUS	GOBP_NEGATIVE_REGULATION_OF_ACUTE_INFLAMMATORY_RESPONSE_TO_ANTIGENIC_STIMULUS	GOBP_NEGATIVE_REGULATION_OF_ACUTE_INFLAMMATORY_RESPONSE_TO_ANTIGENIC_STIMULUS	1	0.99601	1.3375	0.00578899	0.485403	0.485403	40	tags=100%, list=0%, signal=100%	SELENOS
GOBP_PERISTALSIS	GOBP_PERISTALSIS	GOBP_PERISTALSIS	2	0.889287	1.33713	0.0662983	1	1	1084	tags=100%, list=11%, signal=89%	SSTR2/DLG1
GOMF_EXONUCLEASE_ACTIVITY	GOMF_EXONUCLEASE_ACTIVITY	GOMF_EXONUCLEASE_ACTIVITY	68	0.389469	1.33686	0.0519263	1	1	1945	tags=25%, list=20%, signal=20%	TRIR/DCP2/CPSF3/MRE11/REXO5/TOE1/CNOT8/FAN1/CNOT2/CNOT6/CNOT6L/EXOSC9/XRN1/EXOSC7/DCPS/ANGEL1/EXOSC1
GOBP_MEIOTIC_CHROMOSOME_SEPARATION	GOBP_MEIOTIC_CHROMOSOME_SEPARATION	GOBP_MEIOTIC_CHROMOSOME_SEPARATION	9	0.597588	1.33665	0.137868	1	1	1096	tags=44%, list=11%, signal=39%	CENPX/MUS81/CENPS/RMI1
HP_PSYCHOTIC_MENTATION	HP_PSYCHOTIC_MENTATION	HP_PSYCHOTIC_MENTATION	13	0.542786	1.33664	0.138434	1	1	3586	tags=69%, list=37%, signal=44%	DEPDC5/MTHFR/ALDH4A1/MT-ND6/AIP/MT-CO2/MT-ND5/MT-CO3/MT-ND1
HP_MOLAR_TOOTH_SIGN_ON_MRI	HP_MOLAR_TOOTH_SIGN_ON_MRI	HP_MOLAR_TOOTH_SIGN_ON_MRI	24	0.47153	1.33635	0.104505	1	1	1281	tags=25%, list=13%, signal=22%	TOGARAM1/PIBF1/C2CD3/CPLANE1/FAM149B1/KIAA0586
GOBP_BONE_MINERALIZATION_INVOLVED_IN_BONE_MATURATION	GOBP_BONE_MINERALIZATION_INVOLVED_IN_BONE_MATURATION	GOBP_BONE_MINERALIZATION_INVOLVED_IN_BONE_MATURATION	3	0.820253	1.33632	0.0915888	1	1	1258	tags=67%, list=13%, signal=58%	RFLNB/IFT80
HP_CUTIS_MARMORATA	HP_CUTIS_MARMORATA	HP_CUTIS_MARMORATA	38	0.427408	1.33614	0.0920578	1	1	2486	tags=37%, list=25%, signal=28%	EOGT/MYH11/NFIX/SAMHD1/AKT3/POLA1/HDAC8/ARID1B/SMAD4/STAG1/SMC3/SMC1A/NSUN2/RNF113A
GOBP_NEGATIVE_REGULATION_OF_FILOPODIUM_ASSEMBLY	GOBP_NEGATIVE_REGULATION_OF_FILOPODIUM_ASSEMBLY	GOBP_NEGATIVE_REGULATION_OF_FILOPODIUM_ASSEMBLY	3	0.820133	1.33612	0.0915888	1	1	783	tags=33%, list=8%, signal=31%	SRGAP2C
HP_ABNORMAL_ARACHNOID_MATER_MORPHOLOGY	HP_ABNORMAL_ARACHNOID_MATER_MORPHOLOGY	HP_ABNORMAL_ARACHNOID_MATER_MORPHOLOGY	19	0.492732	1.33572	0.128114	1	1	2402	tags=37%, list=25%, signal=28%	SH2B1/GPSM2/RTTN/SACS/XPNPEP3/FGFR1/DNAJC19
GOBP_SULFATE_TRANSPORT	GOBP_SULFATE_TRANSPORT	GOBP_SULFATE_TRANSPORT	5	0.717298	1.33561	0.124528	1	1	2026	tags=60%, list=21%, signal=48%	RACGAP1/SLC25A30/SLC26A3
GOMF_RRNA_BINDING	GOMF_RRNA_BINDING	GOMF_RRNA_BINDING	59	0.395153	1.33548	0.059322	1	1	3097	tags=36%, list=32%, signal=24%	NOP53/CAVIN1/ERAL1/RCC1L/MRPS27/UTP25/MRPS17/NSUN4/RPS4Y1/MDM2/RPUSD4/UTP23/MRPL16/PPAN/MRPS18C/RPL5/RPS13/RPL37/RPF2/TACO1/NOL12
GOBP_NEGATIVE_REGULATION_OF_CELL_ADHESION_MEDIATED_BY_INTEGRIN	GOBP_NEGATIVE_REGULATION_OF_CELL_ADHESION_MEDIATED_BY_INTEGRIN	GOBP_NEGATIVE_REGULATION_OF_CELL_ADHESION_MEDIATED_BY_INTEGRIN	6	0.685557	1.33454	0.102273	1	1	2363	tags=50%, list=24%, signal=38%	CYP1B1/SERPINE1/PDE3B
HP_PERITONITIS	HP_PERITONITIS	HP_PERITONITIS	19	0.492203	1.33429	0.131673	1	1	1037	tags=32%, list=11%, signal=28%	GAPVD1/JAK2/MYH11/COQ8B/INF2/BRCA1
GOMF_NERVE_GROWTH_FACTOR_RECEPTOR_BINDING	GOMF_NERVE_GROWTH_FACTOR_RECEPTOR_BINDING	GOMF_NERVE_GROWTH_FACTOR_RECEPTOR_BINDING	1	0.993452	1.33407	0.00917808	0.643548	0.643548	65	tags=100%, list=1%, signal=99%	BEX3
GOBP_DNA_DEPENDENT_DNA_REPLICATION	GOBP_DNA_DEPENDENT_DNA_REPLICATION	GOBP_DNA_DEPENDENT_DNA_REPLICATION	105	0.365885	1.33381	0.0507365	1	1	1219	tags=19%, list=12%, signal=17%	RTF2/CENPX/DBF4/MRE11/FBH1/SLFN11/PRIM1/MUS81/RFC4/SMARCAL1/MCM6/RFC5/SAMHD1/RFWD3/ATAD5/GINS4/POLA1/CENPS/RFC1/UPF1
HP_DECREASED_NASAL_NITRIC_OXIDE	HP_DECREASED_NASAL_NITRIC_OXIDE	HP_DECREASED_NASAL_NITRIC_OXIDE	1	0.99294	1.33338	0.0104789	0.689945	0.689945	70	tags=100%, list=1%, signal=99%	CFAP298
HP_IMMOTILE_CILIA	HP_IMMOTILE_CILIA	HP_IMMOTILE_CILIA	1	0.99294	1.33338	0.0104789	0.689945	0.689945	70	tags=100%, list=1%, signal=99%	CFAP298
GOBP_PROTON_TRANSPORTING_V_TYPE_ATPASE_COMPLEX_ASSEMBLY	GOBP_PROTON_TRANSPORTING_V_TYPE_ATPASE_COMPLEX_ASSEMBLY	GOBP_PROTON_TRANSPORTING_V_TYPE_ATPASE_COMPLEX_ASSEMBLY	5	0.715985	1.33316	0.124528	1	1	2641	tags=80%, list=27%, signal=58%	PIP4P1/TMEM199/VMA21/TMEM9
GOMF_HYDROLASE_ACTIVITY_ACTING_ON_ACID_ANHYDRIDES	GOMF_HYDROLASE_ACTIVITY_ACTING_ON_ACID_ANHYDRIDES	GOMF_HYDROLASE_ACTIVITY_ACTING_ON_ACID_ANHYDRIDES	425	0.308717	1.33287	0.00590176	0.485991	0.485991	2125	tags=24%, list=22%, signal=19%	ATP5F1C/ATP5F1A/ATAD2/MTREX/DCP2/FBH1/PMS2/SLFN11/GSPT2/EFL1/ATL1/GNAI1/RGS18/COQ8B/RFC4/RRAGB/MCM6/TUBG1/CLPB/MYO19/RFC5/RGS14/SPAST/TUBD1/MCM8/ATAD5/MTG1/DDX55/PEX1/TMEM250/DDX59/RAB28/NUDT12/IFT22/SUPV3L1/SPATA5L1/TUBE1/GTPBP2/TPPP/GNA12/ARL10/RFC1/UPF1/ARL6/DNAJC27/MOV10/ARL5B/DHX34/ARHGAP35/NUBPL/GBP3/RAB29/DHX32/SPATA5/NUDT22/KIF27/VPS4B/RAB27B/RECQL/DDX3Y/PRUNE1/KIF13B/CHD9/GEM/ACIN1/ARL1/…
GOBP_GOLGI_TO_ENDOSOME_TRANSPORT	GOBP_GOLGI_TO_ENDOSOME_TRANSPORT	GOBP_GOLGI_TO_ENDOSOME_TRANSPORT	14	0.530869	1.33285	0.160072	1	1	2745	tags=57%, list=28%, signal=41%	VPS13A/EPS15/GBF1/RAB14/VPS13C/KLHL20/AP2A1/CORO7
HP_SEX_REVERSAL	HP_SEX_REVERSAL	HP_SEX_REVERSAL	1	0.992531	1.33283	0.011057	0.693275	0.693275	74	tags=100%, list=1%, signal=99%	MAP3K1
GOBP_SODIUM_ION_HOMEOSTASIS	GOBP_SODIUM_ION_HOMEOSTASIS	GOBP_SODIUM_ION_HOMEOSTASIS	14	0.530628	1.33225	0.160072	1	1	2477	tags=43%, list=25%, signal=32%	ACE/IL1A/ATP1A4/SCN7A/EDNRB/GNAI2
HP_MOTOR_AXONAL_NEUROPATHY	HP_MOTOR_AXONAL_NEUROPATHY	HP_MOTOR_AXONAL_NEUROPATHY	23	0.471585	1.332	0.0994575	1	1	2169	tags=35%, list=22%, signal=27%	ATL1/C19orf12/GAN/TBCD/CTDP1/ATL3/WDR48/PLEKHG4
GOBP_C_TERMINAL_PROTEIN_AMINO_ACID_MODIFICATION	GOBP_C_TERMINAL_PROTEIN_AMINO_ACID_MODIFICATION	GOBP_C_TERMINAL_PROTEIN_AMINO_ACID_MODIFICATION	10	0.57757	1.33182	0.139493	1	1	1274	tags=30%, list=13%, signal=26%	ATG16L1/TTL/AGBL5
HP_ATTENUATION_OF_RETINAL_BLOOD_VESSELS	HP_ATTENUATION_OF_RETINAL_BLOOD_VESSELS	HP_ATTENUATION_OF_RETINAL_BLOOD_VESSELS	22	0.476454	1.33127	0.106762	1	1	2020	tags=36%, list=21%, signal=29%	USP45/CCDC28B/RTTN/ARL6/KIAA1549/ARL3/NMNAT1/SNRNP200
GOCC_CENTROSOME	GOCC_CENTROSOME	GOCC_CENTROSOME	399	0.310487	1.33046	0.0045825	0.42913	0.42913	2948	tags=34%, list=30%, signal=25%	RTRAF/TENT5C/ZNF322/SPOUT1/RAPGEF6/ALMS1/ACTR8/CENPJ/PIBF1/CEP57L1/ABRAXAS2/GNAI1/CEP192/MPHOSPH9/C2CD3/GPSM2/CLUAP1/SPICE1/TUBG1/CCDC28B/CEP44/RGS14/SPAST/TRIP4/POC5/CCDC77/TUBGCP5/APC/PLA2G6/CEP89/WRAP73/TESK1/CEP78/BBS7/ECPAS/FBF1/KLHL12/PLAG1/CAPRIN2/IFT22/RPP25/RTTN/ENTR1/TUBE1/IQCB1/TTI2/CCNB1/WDR35/TSEN2/TCHP/TUBGCP6/IFT80/KIAA0586/CDC14A/PSEN2/DYNC2LI1/LZTS2/DYRK3/DCAF12/CIR1/BBS5/VPS37A/…
GOBP_ENDOSOMAL_TRANSPORT	GOBP_ENDOSOMAL_TRANSPORT	GOBP_ENDOSOMAL_TRANSPORT	160	0.339525	1.33028	0.0402477	1	1	2424	tags=28%, list=25%, signal=22%	WASHC1/WASHC4/WASHC2A/ALMS1/WASHC2C/AP5M1/EIPR1/VPS26C/VPS39/TMCC1/RBSN/VPS35L/ANKRD50/STAM/ENTR1/SNX6/MICALL1/RNF126/CCDC22/SNX2/EPS15L1/PHETA1/EPS15/ZFYVE16/SCRIB/RAB29/VPS4B/GGA3/ARL1/ARFRP1/GBF1/RAB14/SORL1/SNX12/SGSM2/BLOC1S6/DCTN1/CHMP5/AP5Z1/VPS53/SNX8/ZDHHC2/TBC1D23/VPS36/AP3B1
GOBP_CELLULAR_RESPONSE_TO_LIGHT_INTENSITY	GOBP_CELLULAR_RESPONSE_TO_LIGHT_INTENSITY	GOBP_CELLULAR_RESPONSE_TO_LIGHT_INTENSITY	4	0.765499	1.32988	0.108317	1	1	165	tags=25%, list=2%, signal=25%	TENT2
GOBP_REGULATION_OF_THE_FORCE_OF_HEART_CONTRACTION_BY_CHEMICAL_SIGNAL	GOBP_REGULATION_OF_THE_FORCE_OF_HEART_CONTRACTION_BY_CHEMICAL_SIGNAL	GOBP_REGULATION_OF_THE_FORCE_OF_HEART_CONTRACTION_BY_CHEMICAL_SIGNAL	1	0.99028	1.32981	0.0130805	0.734967	0.734967	96	tags=100%, list=1%, signal=99%	GRK2
GOMF_ALPHA_2A_ADRENERGIC_RECEPTOR_BINDING	GOMF_ALPHA_2A_ADRENERGIC_RECEPTOR_BINDING	GOMF_ALPHA_2A_ADRENERGIC_RECEPTOR_BINDING	1	0.99028	1.32981	0.0130805	0.734967	0.734967	96	tags=100%, list=1%, signal=99%	GRK2
GOCC_REPLICATION_FORK	GOCC_REPLICATION_FORK	GOCC_REPLICATION_FORK	42	0.420316	1.32949	0.0871886	1	1	2707	tags=48%, list=28%, signal=35%	RTF2/MRE11/PRIM1/RFC4/SMARCAL1/RFC5/POLA1/RFC1/DNMT1/ZRANB3/POLD3/TP53/POLD2/MCM3/RAD51C/PCNA/SMARCAD1/ZMIZ2/HMCES/RPA3
HP_MALE_HYPOGONADISM	HP_MALE_HYPOGONADISM	HP_MALE_HYPOGONADISM	16	0.513091	1.32912	0.14841	1	1	2773	tags=50%, list=28%, signal=36%	NSMF/CTNS/ERCC8/POLA1/ERCC6/AIP/FGFR1/CISD2
HP_BARRETT_ESOPHAGUS	HP_BARRETT_ESOPHAGUS	HP_BARRETT_ESOPHAGUS	3	0.815625	1.32878	0.0915888	1	1	368	tags=33%, list=4%, signal=32%	MYH11
HP_UNILATERAL_CRYPTORCHIDISM	HP_UNILATERAL_CRYPTORCHIDISM	HP_UNILATERAL_CRYPTORCHIDISM	2	0.883501	1.32843	0.0699816	1	1	396	tags=50%, list=4%, signal=48%	NFIX
GOMF_GUANYLYLTRANSFERASE_ACTIVITY	GOMF_GUANYLYLTRANSFERASE_ACTIVITY	GOMF_GUANYLYLTRANSFERASE_ACTIVITY	6	0.682339	1.32827	0.106061	1	1	924	tags=33%, list=9%, signal=30%	TENT4B/TENT4A
GOBP_PROTEIN_RETENTION_IN_GOLGI_APPARATUS	GOBP_PROTEIN_RETENTION_IN_GOLGI_APPARATUS	GOBP_PROTEIN_RETENTION_IN_GOLGI_APPARATUS	5	0.713297	1.32816	0.132075	1	1	1903	tags=80%, list=19%, signal=64%	VPS13A/VPS13D/VPS13C/SORL1
GOMF_ACETYL_COA_HYDROLASE_ACTIVITY	GOMF_ACETYL_COA_HYDROLASE_ACTIVITY	GOMF_ACETYL_COA_HYDROLASE_ACTIVITY	3	0.815186	1.32806	0.0915888	1	1	1809	tags=100%, list=19%, signal=82%	ACAA2/ACOT8/ACOT9
GOBP_DNA_CATABOLIC_PROCESS	GOBP_DNA_CATABOLIC_PROCESS	GOBP_DNA_CATABOLIC_PROCESS	17	0.501903	1.32777	0.143363	1	1	580	tags=18%, list=6%, signal=17%	FBH1/MUS81/ST20
HP_GENERALIZED_CEREBRAL_ATROPHY_HYPOPLASIA	HP_GENERALIZED_CEREBRAL_ATROPHY_HYPOPLASIA	HP_GENERALIZED_CEREBRAL_ATROPHY_HYPOPLASIA	3	0.814832	1.32749	0.0953271	1	1	919	tags=67%, list=9%, signal=60%	PLA2G6/SCN9A
GOBP_POSITIVE_REGULATION_OF_DOUBLE_STRAND_BREAK_REPAIR_VIA_HOMOLOGOUS_RECOMBINATION	GOBP_POSITIVE_REGULATION_OF_DOUBLE_STRAND_BREAK_REPAIR_VIA_HOMOLOGOUS_RECOMBINATION	GOBP_POSITIVE_REGULATION_OF_DOUBLE_STRAND_BREAK_REPAIR_VIA_HOMOLOGOUS_RECOMBINATION	31	0.446699	1.32747	0.0994475	1	1	2162	tags=39%, list=22%, signal=30%	HDGFL2/MRNIP/MMS19/EP400/MBTD1/BRD8/ING3/EPC2/ERCC6/RUVBL1/WDR48/MRGBP
GOBP_POSITIVE_REGULATION_OF_PHOSPHATASE_ACTIVITY	GOBP_POSITIVE_REGULATION_OF_PHOSPHATASE_ACTIVITY	GOBP_POSITIVE_REGULATION_OF_PHOSPHATASE_ACTIVITY	21	0.479923	1.32743	0.134752	1	1	1910	tags=29%, list=20%, signal=23%	JAK2/PTPA/MTOR/GNA12/VRK3/PLEK
GOBP_REGULATION_OF_CELL_DIVISION	GOBP_REGULATION_OF_CELL_DIVISION	GOBP_REGULATION_OF_CELL_DIVISION	84	0.374231	1.32697	0.0613893	1	1	2066	tags=29%, list=21%, signal=23%	RACK1/YEATS2/TADA2A/RACGAP1/MYO19/SPAST/KAT14/INTU/IL1A/ENTR1/PIK3R4/PIK3C3/CDC14A/CAT/TXNIP/MAP9/SGF29/KIF3B/PRKCE/IL1B/KIF20B/AURKA/KIF13A/EREG
GOBP_REGULATION_OF_DNA_METABOLIC_PROCESS	GOBP_REGULATION_OF_DNA_METABOLIC_PROCESS	GOBP_REGULATION_OF_DNA_METABOLIC_PROCESS	266	0.320403	1.32689	0.00967217	0.654118	0.654118	2954	tags=37%, list=30%, signal=27%	BABAM2/DCP2/MRE11/STN1/TEN1/FBH1/ABRAXAS1/HDGFL2/ACTR8/CGAS/PARG/SHLD1/RFC4/SPIDR/NSD2/CYP1B1/ST20/RFC5/MRNIP/SHLD2/IL4/TENT4B/ATAD5/GINS4/ERCC8/SHLD3/MAGEF1/BRCA1/CYREN/INO80B/MMS19/PARP9/UPF1/HDAC8/WDR70/EP400/CCDC117/MBTD1/GNL3L/HGF/BRD8/OGG1/ING3/APAF1/ZNF93/XRN1/ZRANB3/PRKD2/DACH1/EPC2/ERCC6/RUVBL1/KMT2A/MPHOSPH8/SLF1/ZNF91/CCT2/TNKS/MBD2/BMPR2/KPNA1/PTK2B/MSH2/WDR48/TP53/MRGBP/XRCC1/PML/RNF…
GOBP_MEMBRANOUS_SEPTUM_MORPHOGENESIS	GOBP_MEMBRANOUS_SEPTUM_MORPHOGENESIS	GOBP_MEMBRANOUS_SEPTUM_MORPHOGENESIS	4	0.763054	1.32563	0.116054	1	1	465	tags=25%, list=5%, signal=24%	NSD2
GOBP_SOMATIC_DIVERSIFICATION_OF_IMMUNE_RECEPTORS	GOBP_SOMATIC_DIVERSIFICATION_OF_IMMUNE_RECEPTORS	GOBP_SOMATIC_DIVERSIFICATION_OF_IMMUNE_RECEPTORS	50	0.403	1.3255	0.084317	1	1	1122	tags=20%, list=11%, signal=18%	PMS2/SHLD1/NSD2/SAMHD1/SHLD2/IL4/DCAF1/ATAD5/SHLD3/CYREN
GOCC_SEPTIN_CYTOSKELETON	GOCC_SEPTIN_CYTOSKELETON	GOCC_SEPTIN_CYTOSKELETON	2	0.881479	1.32539	0.0736648	1	1	842	tags=50%, list=9%, signal=46%	TMEM250
GOCC_INO80_TYPE_COMPLEX	GOCC_INO80_TYPE_COMPLEX	GOCC_INO80_TYPE_COMPLEX	25	0.462083	1.32512	0.116697	1	1	2842	tags=48%, list=29%, signal=34%	ACTR8/INO80B/EP400/BRD8/ING3/CFDP1/RUVBL1/ACTR6/INO80E/MCRS1/INO80/ACTR5
GOCC_BRUSH_BORDER_MEMBRANE	GOCC_BRUSH_BORDER_MEMBRANE	GOCC_BRUSH_BORDER_MEMBRANE	14	0.527445	1.32426	0.160072	1	1	2026	tags=43%, list=21%, signal=34%	ACE/SLC5A6/GNA12/LIMA1/ATP7A/SLC26A3
HP_LARGE_FLESHY_EARS	HP_LARGE_FLESHY_EARS	HP_LARGE_FLESHY_EARS	4	0.762178	1.32411	0.117988	1	1	115	tags=25%, list=1%, signal=25%	ATP6V1B2
HP_ATRESIA_OF_THE_EXTERNAL_AUDITORY_CANAL	HP_ATRESIA_OF_THE_EXTERNAL_AUDITORY_CANAL	HP_ATRESIA_OF_THE_EXTERNAL_AUDITORY_CANAL	20	0.480436	1.32379	0.135325	1	1	2966	tags=45%, list=30%, signal=31%	ATP6V1B2/FKTN/HDAC8/TBC1D24/SMC3/SMC1A/ORC6/GMNN/RPS26
GOBP_NEGATIVE_REGULATION_OF_RESPONSE_TO_ENDOPLASMIC_RETICULUM_STRESS	GOBP_NEGATIVE_REGULATION_OF_RESPONSE_TO_ENDOPLASMIC_RETICULUM_STRESS	GOBP_NEGATIVE_REGULATION_OF_RESPONSE_TO_ENDOPLASMIC_RETICULUM_STRESS	34	0.4335	1.32342	0.0949821	1	1	40	tags=6%, list=0%, signal=6%	RACK1/SELENOS
GOBP_OXALOACETATE_TRANSPORT	GOBP_OXALOACETATE_TRANSPORT	GOBP_OXALOACETATE_TRANSPORT	2	0.880129	1.32336	0.0755064	1	1	671	tags=50%, list=7%, signal=47%	SLC25A30
GOBP_SUCCINATE_TRANSMEMBRANE_TRANSPORT	GOBP_SUCCINATE_TRANSMEMBRANE_TRANSPORT	GOBP_SUCCINATE_TRANSMEMBRANE_TRANSPORT	2	0.880129	1.32336	0.0755064	1	1	671	tags=50%, list=7%, signal=47%	SLC25A30
GOMF_SUCCINATE_TRANSMEMBRANE_TRANSPORTER_ACTIVITY	GOMF_SUCCINATE_TRANSMEMBRANE_TRANSPORTER_ACTIVITY	GOMF_SUCCINATE_TRANSMEMBRANE_TRANSPORTER_ACTIVITY	2	0.880129	1.32336	0.0755064	1	1	671	tags=50%, list=7%, signal=47%	SLC25A30
HP_AXONAL_REGENERATION	HP_AXONAL_REGENERATION	HP_AXONAL_REGENERATION	3	0.812219	1.32323	0.0990654	1	1	805	tags=67%, list=8%, signal=61%	GNB4/GDAP1
GOCC_TRANSCRIPTION_ELONGATION_FACTOR_COMPLEX	GOCC_TRANSCRIPTION_ELONGATION_FACTOR_COMPLEX	GOCC_TRANSCRIPTION_ELONGATION_FACTOR_COMPLEX	40	0.422215	1.32305	0.0864865	1	1	177	tags=8%, list=2%, signal=7%	ELOB/ELOC/ELOA
GOCC_INTRINSIC_COMPONENT_OF_PRESYNAPTIC_MEMBRANE	GOCC_INTRINSIC_COMPONENT_OF_PRESYNAPTIC_MEMBRANE	GOCC_INTRINSIC_COMPONENT_OF_PRESYNAPTIC_MEMBRANE	12	0.549474	1.32302	0.142596	1	1	2863	tags=50%, list=29%, signal=35%	GABBR1/NECTIN1/NPTN/ADRA2A/STX1A/P2RY1
GOMF_PEPTIDE_HORMONE_RECEPTOR_BINDING	GOMF_PEPTIDE_HORMONE_RECEPTOR_BINDING	GOMF_PEPTIDE_HORMONE_RECEPTOR_BINDING	4	0.761483	1.3229	0.117988	1	1	322	tags=25%, list=3%, signal=24%	JAK2
GOBP_TRANSCRIPTION_INITIATION_FROM_RNA_POLYMERASE_I_PROMOTER	GOBP_TRANSCRIPTION_INITIATION_FROM_RNA_POLYMERASE_I_PROMOTER	GOBP_TRANSCRIPTION_INITIATION_FROM_RNA_POLYMERASE_I_PROMOTER	10	0.57317	1.32167	0.150362	1	1	3572	tags=70%, list=37%, signal=44%	CAVIN1/BAZ2A/UBTF/TAF1/SMARCB1/TAF1B/POLR1E
GOBP_HISTONE_H3_K36_TRIMETHYLATION	GOBP_HISTONE_H3_K36_TRIMETHYLATION	GOBP_HISTONE_H3_K36_TRIMETHYLATION	4	0.760549	1.32128	0.123791	1	1	148	tags=25%, list=2%, signal=25%	NSD3
HP_PULMONARY_ARTERY_ATRESIA	HP_PULMONARY_ARTERY_ATRESIA	HP_PULMONARY_ARTERY_ATRESIA	11	0.564308	1.32095	0.142329	1	1	655	tags=27%, list=7%, signal=25%	EOGT/DGCR8/ESS2
GOCC_SPINDLE	GOCC_SPINDLE	GOCC_SPINDLE	253	0.319975	1.32089	0.0125427	0.732278	0.732278	2573	tags=32%, list=26%, signal=24%	RTRAF/SPOUT1/TOGARAM1/ALMS1/MICAL3/ABRAXAS2/IKBKG/GPSM2/RACGAP1/SPICE1/VRK1/TUBG1/CEP44/RGS14/SPAST/SPECC1L/TUBGCP5/CEP89/WRAP73/FBF1/SPDL1/SKA2/SPATA5L1/TTL/IQCB1/TPPP/CCNB1/MMS19/MAP7D3/TUBGCP6/AGBL5/CDC14A/ACOT13/CCDC117/TOGARAM2/MAP9/SPATA5/PHLPP2/MAP4/VPS4B/STAG2/GEM/KIFAP3/WDR73/EPB41/CEP85/KIF3B/HAUS8/ARL3/TBL1X/STAG1/DYNC1LI1/CTDP1/CEP295/MAPK14/DCTN1/CHMP5/KIF2A/KIF20B/AURKA/LIMK2/TNKS/P…
GOBP_PARAXIAL_MESODERM_FORMATION	GOBP_PARAXIAL_MESODERM_FORMATION	GOBP_PARAXIAL_MESODERM_FORMATION	1	0.98363	1.32088	0.0216423	0.896026	0.896026	161	tags=100%, list=2%, signal=98%	EXOC4
HP_ABNORMAL_DELAYED_HYPERSENSITIVITY_SKIN_TEST	HP_ABNORMAL_DELAYED_HYPERSENSITIVITY_SKIN_TEST	HP_ABNORMAL_DELAYED_HYPERSENSITIVITY_SKIN_TEST	9	0.59037	1.3205	0.152574	1	1	297	tags=11%, list=3%, signal=11%	CASP10
GOCC_MITOTIC_COHESIN_COMPLEX	GOCC_MITOTIC_COHESIN_COMPLEX	GOCC_MITOTIC_COHESIN_COMPLEX	4	0.760086	1.32047	0.125725	1	1	2220	tags=75%, list=23%, signal=58%	SGO2/REC8/SMC3
GOBP_UDP_GLUCOSE_METABOLIC_PROCESS	GOBP_UDP_GLUCOSE_METABOLIC_PROCESS	GOBP_UDP_GLUCOSE_METABOLIC_PROCESS	5	0.709097	1.32034	0.135849	1	1	1880	tags=60%, list=19%, signal=48%	UGGT1/GALT/GSK3A
HP_HIGH_FOREHEAD	HP_HIGH_FOREHEAD	HP_HIGH_FOREHEAD	184	0.332112	1.3199	0.0157421	0.758974	0.758974	3392	tags=43%, list=35%, signal=29%	BUD23/ATP6V1B2/CENPJ/CCDC32/MTOR/CTCF/ZDHHC9/NFIX/NSD2/PPP1R21/WASHC5/AKT3/APC/WDR4/TET3/SHPK/PEX1/TRAK1/KANSL1/WDR35/SERPINH1/TBCE/NECAP1/NELFA/SPTBN1/LIMK1/RRAS/KMT2A/LBR/LZTR1/DHDDS/ATP7A/EXOSC1/MTX2/RIT1/PEX14/ALG11/CLIP2/CYFIP2/UBR7/TRAPPC4/BRAF/XRCC4/IGBP1/ATP6V1A/FGFR1/HSD17B4/BPTF/PSMD12/RNF113A/ARV1/PIK3CD/PEX5/GTF2IRD2/MED27/STX1A/STRADA/NPHP3/CTNND1/IFT52/PEX13/SOS1/GMNN/CRIPT/MED12/TB…
GOBP_NEGATIVE_REGULATION_OF_MYELOID_CELL_APOPTOTIC_PROCESS	GOBP_NEGATIVE_REGULATION_OF_MYELOID_CELL_APOPTOTIC_PROCESS	GOBP_NEGATIVE_REGULATION_OF_MYELOID_CELL_APOPTOTIC_PROCESS	6	0.677665	1.31917	0.11553	1	1	40	tags=17%, list=0%, signal=17%	SELENOS
GOMF_PEPTIDE_RECEPTOR_ACTIVITY	GOMF_PEPTIDE_RECEPTOR_ACTIVITY	GOMF_PEPTIDE_RECEPTOR_ACTIVITY	20	0.478753	1.31915	0.144112	1	1	1998	tags=45%, list=20%, signal=36%	OGFRL1/SSTR2/CALCRL/NMUR1/S1PR2/CYSLTR1/CXCR4/FPR1/EDNRB
GOBP_FEVER_GENERATION	GOBP_FEVER_GENERATION	GOBP_FEVER_GENERATION	6	0.677647	1.31914	0.11553	1	1	1998	tags=67%, list=20%, signal=53%	IL1A/PTGER3/IL1B/EDNRB
GOBP_GLOMERULAR_VISCERAL_EPITHELIAL_CELL_MIGRATION	GOBP_GLOMERULAR_VISCERAL_EPITHELIAL_CELL_MIGRATION	GOBP_GLOMERULAR_VISCERAL_EPITHELIAL_CELL_MIGRATION	4	0.759168	1.31888	0.125725	1	1	2124	tags=75%, list=22%, signal=59%	TESK1/WDPCP/KANK2
HP_RETINAL_FOLD	HP_RETINAL_FOLD	HP_RETINAL_FOLD	3	0.809355	1.31857	0.100935	1	1	1239	tags=67%, list=13%, signal=58%	ZNF408/TUBGCP6
GOBP_NEGATIVE_REGULATION_OF_DOPAMINE_SECRETION	GOBP_NEGATIVE_REGULATION_OF_DOPAMINE_SECRETION	GOBP_NEGATIVE_REGULATION_OF_DOPAMINE_SECRETION	3	0.80928	1.31844	0.100935	1	1	443	tags=67%, list=5%, signal=64%	GABBR1/ABAT
GOBP_REGULATION_OF_INTRACELLULAR_ESTROGEN_RECEPTOR_SIGNALING_PATHWAY	GOBP_REGULATION_OF_INTRACELLULAR_ESTROGEN_RECEPTOR_SIGNALING_PATHWAY	GOBP_REGULATION_OF_INTRACELLULAR_ESTROGEN_RECEPTOR_SIGNALING_PATHWAY	23	0.466543	1.31776	0.110307	1	1	1037	tags=22%, list=11%, signal=19%	CNOT9/SKP2/STRN3/CNOT2/BRCA1
GOMF_DNA_HELICASE_ACTIVITY	GOMF_DNA_HELICASE_ACTIVITY	GOMF_DNA_HELICASE_ACTIVITY	49	0.401736	1.3176	0.0829103	1	1	1758	tags=29%, list=18%, signal=24%	MRE11/FBH1/RFC4/MCM6/RFC5/MCM8/SUPV3L1/UPF1/RECQL/CHD9/ZRANB3/CHD1L/ERCC6/RUVBL1
GOMF_ADP_BINDING	GOMF_ADP_BINDING	GOMF_ADP_BINDING	26	0.455482	1.31728	0.127737	1	1	2113	tags=31%, list=22%, signal=24%	ATP5F1A/ATP5F1D/ABCG1/COQ8A/APAF1/RUVBL1/PRKAG1/MSH2
GOMF_HISTONE_METHYLTRANSFERASE_ACTIVITY_H3_K36_SPECIFIC	GOMF_HISTONE_METHYLTRANSFERASE_ACTIVITY_H3_K36_SPECIFIC	GOMF_HISTONE_METHYLTRANSFERASE_ACTIVITY_H3_K36_SPECIFIC	9	0.588903	1.31722	0.152574	1	1	465	tags=22%, list=5%, signal=21%	NSD3/NSD2
HP_HAND_POLYDACTYLY	HP_HAND_POLYDACTYLY	HP_HAND_POLYDACTYLY	98	0.362329	1.31715	0.0662461	1	1	1576	tags=26%, list=16%, signal=22%	UFD1/ACOX1/PIBF1/ZNF141/SH2B1/C2CD3/NSD2/CCDC28B/WASHC5/HIRA/AKT3/BBS7/DDX59/CPLANE1/FAM149B1/WDR35/ARL6/IFT80/KIAA0586/DYNC2LI1/CCDC22/BBS5/DYNC2H1/WDPCP/NELFA
GOBP_POSITIVE_REGULATION_OF_PROTEIN_DEUBIQUITINATION	GOBP_POSITIVE_REGULATION_OF_PROTEIN_DEUBIQUITINATION	GOBP_POSITIVE_REGULATION_OF_PROTEIN_DEUBIQUITINATION	7	0.643621	1.3163	0.121212	1	1	38	tags=14%, list=0%, signal=14%	NOP53
GOBP_IODIDE_TRANSPORT	GOBP_IODIDE_TRANSPORT	GOBP_IODIDE_TRANSPORT	2	0.875256	1.31603	0.0810313	1	1	794	tags=50%, list=8%, signal=46%	SLC5A6
GOMF_RIBOSOME_BINDING	GOMF_RIBOSOME_BINDING	GOMF_RIBOSOME_BINDING	58	0.391547	1.31595	0.0647359	1	1	1238	tags=17%, list=13%, signal=15%	RACK1/EFL1/MTOR/GCN1/MRPS27/GEMIN5/PRMT3/MAIP1/ZNF598/TTC5
HP_NO_SOCIAL_INTERACTION	HP_NO_SOCIAL_INTERACTION	HP_NO_SOCIAL_INTERACTION	4	0.757446	1.31588	0.131528	1	1	2374	tags=100%, list=24%, signal=76%	ACOX1/SH2B1/GFM2/EXTL3
GOBP_POSITIVE_REGULATION_OF_INTRACELLULAR_STEROID_HORMONE_RECEPTOR_SIGNALING_PATHWAY	GOBP_POSITIVE_REGULATION_OF_INTRACELLULAR_STEROID_HORMONE_RECEPTOR_SIGNALING_PATHWAY	GOBP_POSITIVE_REGULATION_OF_INTRACELLULAR_STEROID_HORMONE_RECEPTOR_SIGNALING_PATHWAY	5	0.706671	1.31582	0.143396	1	1	341	tags=20%, list=3%, signal=19%	SKP2
HP_TOENAIL_DYSPLASIA	HP_TOENAIL_DYSPLASIA	HP_TOENAIL_DYSPLASIA	4	0.757036	1.31517	0.133462	1	1	2378	tags=100%, list=24%, signal=76%	ATP6V1B2/EOGT/TBC1D24/TAF1
HP_ABNORMAL_CIRCULATING_NUCLEOBASE_CONCENTRATION	HP_ABNORMAL_CIRCULATING_NUCLEOBASE_CONCENTRATION	HP_ABNORMAL_CIRCULATING_NUCLEOBASE_CONCENTRATION	16	0.507685	1.31512	0.157244	1	1	1019	tags=25%, list=10%, signal=22%	ALMS1/SH2B1/CTNS/HMGCL
HP_ABSENCE_OF_SECONDARY_SEX_CHARACTERISTICS	HP_ABSENCE_OF_SECONDARY_SEX_CHARACTERISTICS	HP_ABSENCE_OF_SECONDARY_SEX_CHARACTERISTICS	12	0.546112	1.31492	0.142596	1	1	883	tags=25%, list=9%, signal=23%	MAP3K1/NSMF/POLA1
GOBP_CANNABINOID_SIGNALING_PATHWAY	GOBP_CANNABINOID_SIGNALING_PATHWAY	GOBP_CANNABINOID_SIGNALING_PATHWAY	3	0.807099	1.31489	0.100935	1	1	636	tags=33%, list=7%, signal=31%	DAGLB
GOBP_ENDOCANNABINOID_SIGNALING_PATHWAY	GOBP_ENDOCANNABINOID_SIGNALING_PATHWAY	GOBP_ENDOCANNABINOID_SIGNALING_PATHWAY	3	0.807099	1.31489	0.100935	1	1	636	tags=33%, list=7%, signal=31%	DAGLB
GOBP_PROTEIN_QUALITY_CONTROL_FOR_MISFOLDED_OR_INCOMPLETELY_SYNTHESIZED_PROTEINS	GOBP_PROTEIN_QUALITY_CONTROL_FOR_MISFOLDED_OR_INCOMPLETELY_SYNTHESIZED_PROTEINS	GOBP_PROTEIN_QUALITY_CONTROL_FOR_MISFOLDED_OR_INCOMPLETELY_SYNTHESIZED_PROTEINS	26	0.454456	1.31431	0.127737	1	1	1691	tags=23%, list=17%, signal=19%	UFD1/UGGT1/FBXL17/ATXN3/RNF126/CLPP
HP_MALROTATION_OF_SMALL_BOWEL	HP_MALROTATION_OF_SMALL_BOWEL	HP_MALROTATION_OF_SMALL_BOWEL	5	0.705782	1.31416	0.143396	1	1	827	tags=40%, list=8%, signal=37%	NSD2/CHST14
GOBP_MITOCHONDRION_LOCALIZATION	GOBP_MITOCHONDRION_LOCALIZATION	GOBP_MITOCHONDRION_LOCALIZATION	26	0.454384	1.31411	0.127737	1	1	860	tags=19%, list=9%, signal=18%	ARMC1/NECTIN2/MYO19/SPAST/TRAK1
HP_ORAL_CLEFT	HP_ORAL_CLEFT	HP_ORAL_CLEFT	309	0.312051	1.31379	0.0102651	0.684923	0.684923	2492	tags=29%, list=25%, signal=22%	UFD1/ATP6V1B2/CCDC32/PIBF1/SH2B1/CTCF/SLC2A10/NFIX/C2CD3/IKBKG/SMPD4/DGCR8/NSD2/FKTN/PTCH2/WASHC5/NSMF/HIRA/ESS2/TTN/SPECC1L/RFWD3/CHST14/DDX59/POLA1/CPLANE1/KANSL1/INTU/PLAG1/BRCA1/DLG1/RET/ACBD5/FAM149B1/BICRA/WDR35/SIAH1/HDAC8/SMG9/IFT80/KIAA0586/EDEM3/CCDC22/MEG3/ARID1B/STAMBP/TBCE/FANCF/TRIM8/DYNC2H1/B3GAT3/PIGL/STAG2/NECTIN1/NELFA/MTHFR/TBC1D24/SMAD4/LARS2/ARL3/STAG1/EXOC6B/LBR/FKBP14/XYLT1…
HP_SHORT_UPPER_LIP	HP_SHORT_UPPER_LIP	HP_SHORT_UPPER_LIP	7	0.642056	1.3131	0.123106	1	1	1637	tags=43%, list=17%, signal=36%	NSD2/EMC1/AMPD2
HP_BASILAR_INVAGINATION	HP_BASILAR_INVAGINATION	HP_BASILAR_INVAGINATION	3	0.805793	1.31276	0.104673	1	1	24	tags=33%, list=0%, signal=33%	TENT5A
GOCC_VESICLE_COAT	GOCC_VESICLE_COAT	GOCC_VESICLE_COAT	41	0.416344	1.31262	0.094306	1	1	3106	tags=44%, list=32%, signal=30%	COPZ2/KLHL12/SEC24B/AP1G1/NECAP1/COPB2/CLINT1/COPB1/SEC24D/AP2A2/EPN1/AP2A1/AP2B1/NECAP2/ARCN1/SYNRG/AP2S1/SAR1B
HP_CRACKLES	HP_CRACKLES	HP_CRACKLES	7	0.641519	1.31201	0.123106	1	1	796	tags=43%, list=8%, signal=39%	STN1/CSF2RA/ATP11A
HP_ABNORMAL_DURA_MATER_MORPHOLOGY	HP_ABNORMAL_DURA_MATER_MORPHOLOGY	HP_ABNORMAL_DURA_MATER_MORPHOLOGY	7	0.641501	1.31197	0.123106	1	1	2371	tags=71%, list=24%, signal=54%	PTCH2/STAG2/SMC1A/DISP1/FGFR1
GOBP_REGULATION_OF_BONE_MINERALIZATION_INVOLVED_IN_BONE_MATURATION	GOBP_REGULATION_OF_BONE_MINERALIZATION_INVOLVED_IN_BONE_MATURATION	GOBP_REGULATION_OF_BONE_MINERALIZATION_INVOLVED_IN_BONE_MATURATION	1	0.976775	1.31167	0.0504854	1	1	228	tags=100%, list=2%, signal=98%	RFLNB
GOBP_EPIGENETIC_MAINTENANCE_OF_CHROMATIN_IN_TRANSCRIPTION_COMPETENT_CONFORMATION	GOBP_EPIGENETIC_MAINTENANCE_OF_CHROMATIN_IN_TRANSCRIPTION_COMPETENT_CONFORMATION	GOBP_EPIGENETIC_MAINTENANCE_OF_CHROMATIN_IN_TRANSCRIPTION_COMPETENT_CONFORMATION	10	0.568611	1.31116	0.157609	1	1	1396	tags=30%, list=14%, signal=26%	PADI2/SPHK2/ARID1B
HP_ABNORMAL_MITOCHONDRIA_IN_MUSCLE_TISSUE	HP_ABNORMAL_MITOCHONDRIA_IN_MUSCLE_TISSUE	HP_ABNORMAL_MITOCHONDRIA_IN_MUSCLE_TISSUE	35	0.426149	1.31114	0.0939716	1	1	4491	tags=71%, list=46%, signal=39%	NDUFAF8/MT-ND3/NUBPL/NDUFAF5/NDUFAF1/MT-ND6/NDUFS1/TMEM126B/SDHA/MT-CO2/MT-ND5/NDUFV2/NDUFB11/MT-CO3/MT-ND1/NDUFA6/NDUFB3/FOXRED1/NDUFS2/NDUFS6/NDUFAF4/TIMMDC1/NDUFA1/NDUFB10/NDUFAF3
HP_ACNE	HP_ACNE	HP_ACNE	28	0.44941	1.31112	0.114391	1	1	2286	tags=32%, list=23%, signal=25%	UFD1/POFUT1/HIRA/LPIN2/HPGD/XYLT1/POGLUT1/PAPSS2/AIP
GOBP_PEPTIDYL_ARGININE_METHYLATION	GOBP_PEPTIDYL_ARGININE_METHYLATION	GOBP_PEPTIDYL_ARGININE_METHYLATION	9	0.586166	1.3111	0.159926	1	1	1699	tags=44%, list=17%, signal=37%	COPRS/PRMT3/NDUFAF7/PRMT9
GOBP_METHIONINE_METABOLIC_PROCESS	GOBP_METHIONINE_METABOLIC_PROCESS	GOBP_METHIONINE_METABOLIC_PROCESS	12	0.544513	1.31107	0.144424	1	1	1942	tags=42%, list=20%, signal=33%	MRI1/MTHFD2L/MTAP/MTHFR/SMS
GOMF_COA_HYDROLASE_ACTIVITY	GOMF_COA_HYDROLASE_ACTIVITY	GOMF_COA_HYDROLASE_ACTIVITY	13	0.532343	1.31092	0.153005	1	1	1809	tags=38%, list=19%, signal=31%	ACAA2/PLA2G6/ACOT8/ACOT13/ACOT9
GOCC_SITE_OF_DOUBLE_STRAND_BREAK	GOCC_SITE_OF_DOUBLE_STRAND_BREAK	GOCC_SITE_OF_DOUBLE_STRAND_BREAK	60	0.386452	1.31087	0.0707071	1	1	2707	tags=37%, list=28%, signal=27%	MRE11/PAXX/CGAS/SHLD1/SMARCAL1/SAMHD1/SHLD2/RFWD3/SHLD3/CYREN/WDR70/INIP/ARPC1A/SLF1/TP53/RNF8/XRCC4/SLF2/SMARCAD1/HELB/ARPC5/RPA3
GOCC_MEMBRANE_COAT	GOCC_MEMBRANE_COAT	GOCC_MEMBRANE_COAT	64	0.385407	1.31074	0.0774411	1	1	3303	tags=44%, list=34%, signal=29%	AP5M1/VPS39/COPZ2/AP3M2/KLHL12/SEC24B/AP1G1/ARL6/EPS15L1/EPS15/NECAP1/COPB2/CLINT1/COPB1/AP5Z1/SEC24D/AP3B1/AP2A2/EPN1/AP2A1/AP2B1/NECAP2/ARCN1/SYNRG/AP2S1/SAR1B/SCLT1/SGIP1
GOMF_VOLTAGE_GATED_SODIUM_CHANNEL_ACTIVITY	GOMF_VOLTAGE_GATED_SODIUM_CHANNEL_ACTIVITY	GOMF_VOLTAGE_GATED_SODIUM_CHANNEL_ACTIVITY	3	0.804314	1.31035	0.104673	1	1	1457	tags=67%, list=15%, signal=57%	SCN9A/SCN7A
GOMF_ICOSANOID_BINDING	GOMF_ICOSANOID_BINDING	GOMF_ICOSANOID_BINDING	2	0.871403	1.31024	0.0865562	1	1	926	tags=50%, list=9%, signal=45%	OXER1
GOBP_ACTIVATION_OF_JANUS_KINASE_ACTIVITY	GOBP_ACTIVATION_OF_JANUS_KINASE_ACTIVITY	GOBP_ACTIVATION_OF_JANUS_KINASE_ACTIVITY	9	0.58558	1.30979	0.161765	1	1	649	tags=33%, list=7%, signal=31%	PIBF1/JAK2/IL4
GOMF_TRANSPORTER_ACTIVITY	GOMF_TRANSPORTER_ACTIVITY	GOMF_TRANSPORTER_ACTIVITY	452	0.30229	1.30969	0.00437737	0.42913	0.42913	1207	tags=13%, list=12%, signal=12%	ATP5F1E/ATP5MC2/ATP5MG/ATP5ME/ATP5PF/ATP5F1C/ATP5MF/ATP5PO/ATP5PD/ATP5MC3/ATP5MC1/ATP5F1B/ATP5F1A/ATP5PB/ATP5F1D/MFSD4B/ATP6V1B2/ABCC10/ZDHHC17/AQP10/TMEM184C/SLC2A10/SLC38A11/TMEM184B/ATP10D/SLC17A5/SLC25A12/OSBPL7/ABCG1/NDUFV3/SLC25A30/SLC16A7/TOMM70/CTNS/ANO6/OSBPL11/SLC5A6/ATP11A/CCDC51/CALHM2/PLSCR4/TIMM29/TMEM63B/MFSD8/ABCB7/MT-ATP8/SCN9A/CNNM3/MT-ND3/RHD/MFSD14C/TMEM150C/ATG9B/NIPAL3/NDUFA…
HP_SHORT_RIBS	HP_SHORT_RIBS	HP_SHORT_RIBS	34	0.428902	1.30938	0.105735	1	1	1458	tags=32%, list=15%, signal=28%	C2CD3/PTCH2/PAM16/INTU/WDR35/IFT80/KIAA0586/DYNC2LI1/MEG3/TRIP11/DYNC2H1
GOBP_LYMPHOCYTE_ANERGY	GOBP_LYMPHOCYTE_ANERGY	GOBP_LYMPHOCYTE_ANERGY	3	0.803717	1.30938	0.106542	1	1	16	tags=33%, list=0%, signal=33%	CLC
GOBP_TOXIN_METABOLIC_PROCESS	GOBP_TOXIN_METABOLIC_PROCESS	GOBP_TOXIN_METABOLIC_PROCESS	4	0.753638	1.30927	0.143133	1	1	2187	tags=75%, list=22%, signal=58%	CYP1B1/ARL1/N6AMT1
HP_INTERRUPTED_AORTIC_ARCH	HP_INTERRUPTED_AORTIC_ARCH	HP_INTERRUPTED_AORTIC_ARCH	12	0.543761	1.30926	0.144424	1	1	3479	tags=67%, list=36%, signal=43%	DGCR8/ESS2/SMG9/DGCR2/FGFR1/SUCLG1/CHD7/MED13L
GOBP_HEAT_GENERATION	GOBP_HEAT_GENERATION	GOBP_HEAT_GENERATION	10	0.567714	1.30909	0.157609	1	1	1998	tags=50%, list=20%, signal=40%	ABAT/IL1A/PTGER3/IL1B/EDNRB
GOMF_REGULATORY_RNA_BINDING	GOMF_REGULATORY_RNA_BINDING	GOMF_REGULATORY_RNA_BINDING	29	0.446192	1.30858	0.116236	1	1	199	tags=10%, list=2%, signal=10%	TUT4/TUT7/SPOUT1
GOBP_SKELETAL_MYOFIBRIL_ASSEMBLY	GOBP_SKELETAL_MYOFIBRIL_ASSEMBLY	GOBP_SKELETAL_MYOFIBRIL_ASSEMBLY	5	0.702745	1.30851	0.158491	1	1	682	tags=40%, list=7%, signal=37%	MYH11/TTN
HP_HIGH_ANTERIOR_HAIRLINE	HP_HIGH_ANTERIOR_HAIRLINE	HP_HIGH_ANTERIOR_HAIRLINE	32	0.43608	1.30837	0.111927	1	1	1576	tags=25%, list=16%, signal=21%	ATP6V1B2/NEPRO/NSD2/SPECC1L/PEX1/BICRA/STAG2/NELFA
HP_PROGRESSIVE_ENCEPHALOPATHY	HP_PROGRESSIVE_ENCEPHALOPATHY	HP_PROGRESSIVE_ENCEPHALOPATHY	4	0.753045	1.30824	0.143133	1	1	2417	tags=100%, list=25%, signal=75%	GLYCTK/TBCE/SUCLA2/WDR45
GOBP_REGULATION_OF_EXECUTION_PHASE_OF_APOPTOSIS	GOBP_REGULATION_OF_EXECUTION_PHASE_OF_APOPTOSIS	GOBP_REGULATION_OF_EXECUTION_PHASE_OF_APOPTOSIS	14	0.520882	1.30778	0.163669	1	1	3477	tags=64%, list=36%, signal=41%	MTRNR2L12/MTRNR2L8/MTRNR2L1/TP53/RNF34/DLC1/RFFL/DFFA/FZD3
HP_CONJUGATED_HYPERBILIRUBINEMIA	HP_CONJUGATED_HYPERBILIRUBINEMIA	HP_CONJUGATED_HYPERBILIRUBINEMIA	7	0.639152	1.30717	0.130682	1	1	1679	tags=57%, list=17%, signal=47%	SLC17A5/IL12RB1/VPS33B/TNPO3
GOMF_SUGAR_TRANSMEMBRANE_TRANSPORTER_ACTIVITY	GOMF_SUGAR_TRANSMEMBRANE_TRANSPORTER_ACTIVITY	GOMF_SUGAR_TRANSMEMBRANE_TRANSPORTER_ACTIVITY	9	0.584318	1.30697	0.163603	1	1	2570	tags=56%, list=26%, signal=41%	MFSD4B/SLC2A10/SLC2A11/SLC5A3/SLC2A8
GOBP_MICROTUBULE_ORGANIZING_CENTER_LOCALIZATION	GOBP_MICROTUBULE_ORGANIZING_CENTER_LOCALIZATION	GOBP_MICROTUBULE_ORGANIZING_CENTER_LOCALIZATION	23	0.462451	1.3062	0.117541	1	1	1084	tags=22%, list=11%, signal=19%	SPOUT1/GPSM2/CEP83/INTS13/DLG1
GOMF_UDP_XYLOSYLTRANSFERASE_ACTIVITY	GOMF_UDP_XYLOSYLTRANSFERASE_ACTIVITY	GOMF_UDP_XYLOSYLTRANSFERASE_ACTIVITY	4	0.751562	1.30566	0.147002	1	1	2168	tags=75%, list=22%, signal=58%	XYLT1/POGLUT1/XXYLT1
GOCC_NLS_DEPENDENT_PROTEIN_NUCLEAR_IMPORT_COMPLEX	GOCC_NLS_DEPENDENT_PROTEIN_NUCLEAR_IMPORT_COMPLEX	GOCC_NLS_DEPENDENT_PROTEIN_NUCLEAR_IMPORT_COMPLEX	7	0.638068	1.30495	0.13447	1	1	2076	tags=43%, list=21%, signal=34%	SNUPN/KPNA3/KPNA1
HP_PROXIMAL_FEMORAL_EPIPHYSIOLYSIS	HP_PROXIMAL_FEMORAL_EPIPHYSIOLYSIS	HP_PROXIMAL_FEMORAL_EPIPHYSIOLYSIS	6	0.670218	1.30468	0.125	1	1	1801	tags=50%, list=18%, signal=41%	EFL1/RET/PCNT
GOMF_MECHANOSENSITIVE_ION_CHANNEL_ACTIVITY	GOMF_MECHANOSENSITIVE_ION_CHANNEL_ACTIVITY	GOMF_MECHANOSENSITIVE_ION_CHANNEL_ACTIVITY	6	0.670204	1.30465	0.125	1	1	1083	tags=33%, list=11%, signal=30%	TMEM63B/TMEM150C
GOBP_CELLULAR_PIGMENTATION	GOBP_CELLULAR_PIGMENTATION	GOBP_CELLULAR_PIGMENTATION	38	0.417223	1.3043	0.104693	1	1	2424	tags=34%, list=25%, signal=26%	BBS7/AP1G1/ARL6/VPS33B/BBS5/RAB29/HPS1/RAB27B/BLOC1S6/KIF13A/VPS33A/DCTN2/AP3B1
HP_FLANK_PAIN	HP_FLANK_PAIN	HP_FLANK_PAIN	3	0.800558	1.30423	0.11028	1	1	322	tags=33%, list=3%, signal=32%	JAK2
HP_NEURALGIA	HP_NEURALGIA	HP_NEURALGIA	9	0.582796	1.30356	0.165441	1	1	24	tags=11%, list=0%, signal=11%	TENT5A
GOBP_DNA_INTEGRITY_CHECKPOINT_SIGNALING	GOBP_DNA_INTEGRITY_CHECKPOINT_SIGNALING	GOBP_DNA_INTEGRITY_CHECKPOINT_SIGNALING	80	0.372641	1.30313	0.0697674	1	1	2415	tags=35%, list=25%, signal=27%	NOP53/BABAM2/MRE11/ABRAXAS1/MAP3K20/MUS81/MRNIP/RFWD3/CHEK2/MDC1/BRCA1/TRIM39/THOC5/SDE2/GIGYF2/ERCC6/DDX39B/CLOCK/MDM2/MAPK14/MSH2/TP53/XPC/PML/NAE1/BRCC3/ZNF830/PRKDC
GOBP_DNA_REPLICATION	GOBP_DNA_REPLICATION	GOBP_DNA_REPLICATION	186	0.327207	1.30273	0.0246358	0.947287	0.947287	2867	tags=34%, list=29%, signal=25%	RTF2/CENPX/DBF4/MRE11/STN1/FBH1/SLFN11/ACTR8/PRIM1/NFIX/MUS81/RFC4/SMARCAL1/MCM6/RFC5/SAMHD1/MCM8/RFWD3/ATAD5/GINS4/POLA1/CENPS/RMI1/INO80B/BRPF3/RFC1/UPF1/REPIN1/BCAR3/RECQL/ZRANB3/DACH1/SDE2/POLD3/RUVBL1/RPAIN/USP37/EREG/WIZ/ZBTB38/TP53/POLB/POLD2/SMC3/ANKRD17/NFIC/MCM3/ZNF830/INO80E/JADE2/ORC3/PCNA/ORC6/ORC2/ADRA2A/HELB/SENP2/RPA3/CINP/MCRS1/DNAJA3/INO80/ACTR5/GMNN
GOCC_SWR1_COMPLEX	GOCC_SWR1_COMPLEX	GOCC_SWR1_COMPLEX	12	0.540993	1.30259	0.153565	1	1	2155	tags=50%, list=22%, signal=39%	EP400/BRD8/ING3/CFDP1/RUVBL1/ACTR6
HP_ABNORMAL_PROPORTION_OF_DOUBLE_NEGATIVE_ALPHA_BETA_REGULATORY_T_CELL	HP_ABNORMAL_PROPORTION_OF_DOUBLE_NEGATIVE_ALPHA_BETA_REGULATORY_T_CELL	HP_ABNORMAL_PROPORTION_OF_DOUBLE_NEGATIVE_ALPHA_BETA_REGULATORY_T_CELL	1	0.969716	1.30219	0.0621359	1	1	297	tags=100%, list=3%, signal=97%	CASP10
HP_ELEVATED_PROPORTION_OF_CD4_NEGATIVE_CD8_NEGATIVE_ALPHA_BETA_REGULATORY_T_CELLS	HP_ELEVATED_PROPORTION_OF_CD4_NEGATIVE_CD8_NEGATIVE_ALPHA_BETA_REGULATORY_T_CELLS	HP_ELEVATED_PROPORTION_OF_CD4_NEGATIVE_CD8_NEGATIVE_ALPHA_BETA_REGULATORY_T_CELLS	1	0.969716	1.30219	0.0621359	1	1	297	tags=100%, list=3%, signal=97%	CASP10
GOBP_RESPONSE_TO_INDOLE_3_METHANOL	GOBP_RESPONSE_TO_INDOLE_3_METHANOL	GOBP_RESPONSE_TO_INDOLE_3_METHANOL	5	0.699279	1.30206	0.162264	1	1	1037	tags=40%, list=11%, signal=36%	CYP1B1/BRCA1
GOBP_PARACRINE_SIGNALING	GOBP_PARACRINE_SIGNALING	GOBP_PARACRINE_SIGNALING	1	0.969613	1.30205	0.0621359	1	1	298	tags=100%, list=3%, signal=97%	CGAS
GOMF_CYSTEINE_TYPE_EXOPEPTIDASE_ACTIVITY	GOMF_CYSTEINE_TYPE_EXOPEPTIDASE_ACTIVITY	GOMF_CYSTEINE_TYPE_EXOPEPTIDASE_ACTIVITY	5	0.699229	1.30196	0.162264	1	1	1050	tags=40%, list=11%, signal=36%	MINDY2/MINDY1
GOMF_MUTSALPHA_COMPLEX_BINDING	GOMF_MUTSALPHA_COMPLEX_BINDING	GOMF_MUTSALPHA_COMPLEX_BINDING	6	0.668691	1.3017	0.130682	1	1	692	tags=33%, list=7%, signal=31%	PMS2/MCM8
HP_ABNORMALITY_OF_DENTAL_ERUPTION	HP_ABNORMALITY_OF_DENTAL_ERUPTION	HP_ABNORMALITY_OF_DENTAL_ERUPTION	124	0.346071	1.30155	0.0555556	1	1	2516	tags=31%, list=26%, signal=23%	TENT5A/ATP6V1B2/EFL1/NFIX/C2CD3/IKBKG/PIGF/SPECC1L/APC/ERCC8/SUOX/ZNF41/INTU/DLG1/HDAC8/DYNC2LI1/ARID1B/TRIP11/MIA3/NECTIN1/EHMT1/TBC1D24/UBR1/ERCC6/SOX4/TSPAN7/SMARCC2/MYSM1/SMC3/POLR3B/SMC1A/POLR3A/FGFR1/KMT2C/SEC24D/NSUN2/NSD1/PDE4D
GOCC_COP9_SIGNALOSOME	GOCC_COP9_SIGNALOSOME	GOCC_COP9_SIGNALOSOME	12	0.540549	1.30153	0.153565	1	1	26	tags=8%, list=0%, signal=8%	COPS9
HP_ABNORMALITY_OF_THE_FONTANELLES_OR_CRANIAL_SUTURES	HP_ABNORMALITY_OF_THE_FONTANELLES_OR_CRANIAL_SUTURES	HP_ABNORMALITY_OF_THE_FONTANELLES_OR_CRANIAL_SUTURES	219	0.320917	1.30136	0.0266409	0.971935	0.971935	2502	tags=27%, list=26%, signal=21%	TENT5A/MESD/UFD1/ATP6V1B2/TOGARAM1/CENPJ/SH2B1/NEPRO/MTOR/CTCF/SLC2A10/NFIX/PPP1R21/ACE/WASHC5/PAM16/HIRA/SPECC1L/SHPK/CHST14/VPS35L/PEX1/POLA1/CCNQ/SCN9A/KANSL1/INTU/RTTN/BICRA/WDR35/SMG9/BMP1/CCDC22/MEG3/TBCE/B3GAT3/SPTBN1/TBC1D24/UBR1/ERCC6/HPGD/PCNT/ATP7A/LEMD3/MTX2/PIGO/PEX14/SMC3/NOTCH2/NUP188/POLR3A/ATP6V1A/FGFR1/EXTL3/HSD17B4/SEC24D/NSUN2/ORC6/RNF113A/NSD1
HP_HYPOTHERMIA	HP_HYPOTHERMIA	HP_HYPOTHERMIA	25	0.453785	1.30132	0.129264	1	1	2093	tags=36%, list=21%, signal=28%	SCN9A/MT-ND3/HMGCL/ACADSB/SLC25A20/MT-ND6/ATP7A/COA6/MT-ATP6
HP_PREAXIAL_HAND_POLYDACTYLY	HP_PREAXIAL_HAND_POLYDACTYLY	HP_PREAXIAL_HAND_POLYDACTYLY	25	0.453761	1.30125	0.129264	1	1	2759	tags=44%, list=28%, signal=32%	NSD2/CPLANE1/WDR35/IFT80/DYNC2H1/NELFA/PHF8/EXTL3/TMEM107/TMEM216/TCTN3
GOBP_REGULATION_OF_RIBONUCLEASE_ACTIVITY	GOBP_REGULATION_OF_RIBONUCLEASE_ACTIVITY	GOBP_REGULATION_OF_RIBONUCLEASE_ACTIVITY	5	0.698844	1.30125	0.162264	1	1	2101	tags=60%, list=21%, signal=47%	OAS1/OASL/HSPA1A
GOBP_PYRIMIDINE_CONTAINING_COMPOUND_CATABOLIC_PROCESS	GOBP_PYRIMIDINE_CONTAINING_COMPOUND_CATABOLIC_PROCESS	GOBP_PYRIMIDINE_CONTAINING_COMPOUND_CATABOLIC_PROCESS	20	0.472222	1.30116	0.156415	1	1	1731	tags=30%, list=18%, signal=25%	TET3/DPYSL2/APOBEC3H/SMUG1/OGG1/APOBEC3G
GOBP_REGULATION_OF_PATTERN_RECOGNITION_RECEPTOR_SIGNALING_PATHWAY	GOBP_REGULATION_OF_PATTERN_RECOGNITION_RECEPTOR_SIGNALING_PATHWAY	GOBP_REGULATION_OF_PATTERN_RECOGNITION_RECEPTOR_SIGNALING_PATHWAY	53	0.392291	1.30111	0.0803419	1	1	2250	tags=28%, list=23%, signal=22%	NOP53/UFD1/ERBIN/APPL2/SARM1/OASL/SLC15A2/CACTIN/ZCCHC3/GPATCH3/MFHAS1/PJA2/HSPA1A/TNFAIP3/ANKRD17
GOBP_NEGATIVE_REGULATION_OF_INTERLEUKIN_1_MEDIATED_SIGNALING_PATHWAY	GOBP_NEGATIVE_REGULATION_OF_INTERLEUKIN_1_MEDIATED_SIGNALING_PATHWAY	GOBP_NEGATIVE_REGULATION_OF_INTERLEUKIN_1_MEDIATED_SIGNALING_PATHWAY	2	0.865029	1.30065	0.101289	1	1	807	tags=50%, list=8%, signal=46%	ZNF675
GOBP_SOMATIC_DIVERSIFICATION_OF_IMMUNOGLOBULINS	GOBP_SOMATIC_DIVERSIFICATION_OF_IMMUNOGLOBULINS	GOBP_SOMATIC_DIVERSIFICATION_OF_IMMUNOGLOBULINS	41	0.412543	1.30064	0.106762	1	1	1122	tags=22%, list=11%, signal=20%	PMS2/SHLD1/NSD2/SAMHD1/SHLD2/IL4/ATAD5/SHLD3/CYREN
GOBP_NEGATIVE_REGULATION_OF_CD4_POSITIVE_ALPHA_BETA_T_CELL_ACTIVATION	GOBP_NEGATIVE_REGULATION_OF_CD4_POSITIVE_ALPHA_BETA_T_CELL_ACTIVATION	GOBP_NEGATIVE_REGULATION_OF_CD4_POSITIVE_ALPHA_BETA_T_CELL_ACTIVATION	18	0.488802	1.29997	0.150362	1	1	649	tags=11%, list=7%, signal=10%	VSIR/IL4
HP_SHALLOW_ANTERIOR_CHAMBER	HP_SHALLOW_ANTERIOR_CHAMBER	HP_SHALLOW_ANTERIOR_CHAMBER	4	0.747879	1.29927	0.154739	1	1	2005	tags=75%, list=21%, signal=60%	PIGL/RAB18/PIGO
GOBP_TRANSCRIPTION_ELONGATION_FROM_RNA_POLYMERASE_II_PROMOTER	GOBP_TRANSCRIPTION_ELONGATION_FROM_RNA_POLYMERASE_II_PROMOTER	GOBP_TRANSCRIPTION_ELONGATION_FROM_RNA_POLYMERASE_II_PROMOTER	49	0.396105	1.29913	0.0964467	1	1	3034	tags=37%, list=31%, signal=25%	ELOB/ELOA/LDB1/NELFA/ERCC6/CTDP1/CDK13/TCERG1/RNF8/ELP2/EAF2/EAPP/CDC73/VHL/POLR2I/SUPT6H/WDR43/GTF2F2
GOBP_NEGATIVE_REGULATION_OF_CELLULAR_MACROMOLECULE_BIOSYNTHETIC_PROCESS	GOBP_NEGATIVE_REGULATION_OF_CELLULAR_MACROMOLECULE_BIOSYNTHETIC_PROCESS	GOBP_NEGATIVE_REGULATION_OF_CELLULAR_MACROMOLECULE_BIOSYNTHETIC_PROCESS	182	0.32837	1.29913	0.0305429	1	1	2410	tags=26%, list=25%, signal=20%	RACK1/SELENOS/TUT4/TUT7/DCP2/STN1/TEN1/FBH1/SLFN11/UNK/CNOT9/SLC2A10/SMARCAL1/CNOT8/TENT4B/TENT4A/CAPRIN2/CNOT2/CNOT6/ACOT8/CNOT6L/UPF1/MOV10/GNL3L/NT5C3B/METTL16/EXOSC9/RIDA/XRN1/ZRANB3/DACH1/EXOSC7/GIGYF2/DCPS/ROCK2/GSK3A/FXR1/METTL14/BMPR2/NCL/TP53/SHMT2/HNRNPD/TIA1/EXOSC5/EIF4E2/SAMD4B/ZNF830
GOBP_MEIOTIC_SPINDLE_ORGANIZATION	GOBP_MEIOTIC_SPINDLE_ORGANIZATION	GOBP_MEIOTIC_SPINDLE_ORGANIZATION	6	0.667342	1.29908	0.130682	1	1	2365	tags=67%, list=24%, signal=51%	TUBG1/WASHC5/AURKA/GOLGA2
HP_ACEPHALIC_SPERMATOZOA	HP_ACEPHALIC_SPERMATOZOA	HP_ACEPHALIC_SPERMATOZOA	1	0.966953	1.29848	0.0660194	1	1	324	tags=100%, list=3%, signal=97%	TSGA10
GOBP_PROPRIOCEPTION	GOBP_PROPRIOCEPTION	GOBP_PROPRIOCEPTION	3	0.796981	1.29841	0.11028	1	1	1083	tags=33%, list=11%, signal=30%	TMEM150C
GOMF_G_PROTEIN_COUPLED_SEROTONIN_RECEPTOR_BINDING	GOMF_G_PROTEIN_COUPLED_SEROTONIN_RECEPTOR_BINDING	GOMF_G_PROTEIN_COUPLED_SEROTONIN_RECEPTOR_BINDING	1	0.966749	1.29821	0.0660194	1	1	326	tags=100%, list=3%, signal=97%	GNAI1
GOCC_CLATHRIN_COAT	GOCC_CLATHRIN_COAT	GOCC_CLATHRIN_COAT	26	0.448692	1.29764	0.142336	1	1	3303	tags=62%, list=34%, signal=41%	AP3M2/AP1G1/EPS15L1/EPS15/NECAP1/CLINT1/AP3B1/AP2A2/EPN1/AP2A1/AP2B1/NECAP2/SYNRG/AP2S1/SCLT1/SGIP1
GOBP_RESPONSE_TO_OZONE	GOBP_RESPONSE_TO_OZONE	GOBP_RESPONSE_TO_OZONE	3	0.796502	1.29763	0.11028	1	1	1303	tags=67%, list=13%, signal=58%	IL1A/CAT
HP_APLASIA_HYPOPLASIA_OF_THE_OVARY	HP_APLASIA_HYPOPLASIA_OF_THE_OVARY	HP_APLASIA_HYPOPLASIA_OF_THE_OVARY	41	0.411549	1.2975	0.11032	1	1	2433	tags=39%, list=25%, signal=29%	MAP3K1/PMM2/ERAL1/SPIDR/NSMF/MCM8/BBS7/MRPS22/ARL6/BBS5/WDPCP/LARS2/SDCCAG8/TRIM32/FGFR1/PPP1R12A
HP_SLENDER_FINGER	HP_SLENDER_FINGER	HP_SLENDER_FINGER	79	0.371357	1.29721	0.0715474	1	1	1942	tags=24%, list=20%, signal=19%	UFD1/SH2B1/MYH11/ZDHHC9/SLC2A10/SPIDR/NSD2/PTCH2/HIRA/CHST14/KANSL1/BICRA/MRPS22/BMP1/NELFA/WDR73/SMAD4/OTUD6B/SMS
GOBP_POSITIVE_REGULATION_OF_UTERINE_SMOOTH_MUSCLE_CONTRACTION	GOBP_POSITIVE_REGULATION_OF_UTERINE_SMOOTH_MUSCLE_CONTRACTION	GOBP_POSITIVE_REGULATION_OF_UTERINE_SMOOTH_MUSCLE_CONTRACTION	2	0.862685	1.29713	0.104972	1	1	443	tags=50%, list=5%, signal=48%	ABAT
HP_VOLVULUS	HP_VOLVULUS	HP_VOLVULUS	10	0.562401	1.29684	0.172101	1	1	2306	tags=40%, list=24%, signal=31%	MYH11/HDAC8/SMC3/SMC1A
GOBP_ENTERIC_NERVOUS_SYSTEM_DEVELOPMENT	GOBP_ENTERIC_NERVOUS_SYSTEM_DEVELOPMENT	GOBP_ENTERIC_NERVOUS_SYSTEM_DEVELOPMENT	3	0.795845	1.29656	0.115888	1	1	1998	tags=100%, list=20%, signal=80%	RET/PHACTR4/EDNRB
HP_PERIPHERAL_RETINAL_AVASCULARIZATION	HP_PERIPHERAL_RETINAL_AVASCULARIZATION	HP_PERIPHERAL_RETINAL_AVASCULARIZATION	3	0.795712	1.29634	0.115888	1	1	1355	tags=67%, list=14%, signal=57%	ZNF408/MEG3
GOBP_RESPONSE_TO_GLYCOSIDE	GOBP_RESPONSE_TO_GLYCOSIDE	GOBP_RESPONSE_TO_GLYCOSIDE	2	0.86204	1.29616	0.104972	1	1	793	tags=50%, list=8%, signal=46%	CHEK2
GOBP_SPINDLE_MIDZONE_ASSEMBLY	GOBP_SPINDLE_MIDZONE_ASSEMBLY	GOBP_SPINDLE_MIDZONE_ASSEMBLY	4	0.746031	1.29605	0.156673	1	1	1319	tags=50%, list=13%, signal=43%	RACGAP1/LZTS2
GOCC_MITOTIC_SPINDLE	GOCC_MITOTIC_SPINDLE	GOCC_MITOTIC_SPINDLE	101	0.356512	1.29577	0.0723473	1	1	2365	tags=33%, list=24%, signal=25%	RTRAF/SPOUT1/TOGARAM1/IKBKG/GPSM2/RACGAP1/TUBG1/WRAP73/IQCB1/TPPP/AGBL5/CDC14A/CCDC117/TOGARAM2/MAP9/PHLPP2/MAP4/STAG2/GEM/EPB41/HAUS8/TBL1X/STAG1/CEP295/DCTN1/KIF20B/AURKA/LIMK2/TNKS/SMC3/PKP4/SMC1A/GOLGA2
GOBP_METHYLGUANOSINE_CAP_DECAPPING	GOBP_METHYLGUANOSINE_CAP_DECAPPING	GOBP_METHYLGUANOSINE_CAP_DECAPPING	9	0.579163	1.29544	0.174632	1	1	1755	tags=33%, list=18%, signal=27%	DCP2/NUDT12/DCPS
GOCC_PROTEIN_DNA_COMPLEX	GOCC_PROTEIN_DNA_COMPLEX	GOCC_PROTEIN_DNA_COMPLEX	84	0.365315	1.29536	0.0759289	1	1	3090	tags=46%, list=32%, signal=32%	STN1/TEN1/PRIM1/MCM6/GINS4/POLA1/SPHK2/EP400/MBTD1/SP3/BRD8/ING3/SHPRH/POLD3/EPC2/DDIT3/JUND/RUVBL1/GTF2H3/FOS/MPHOSPH8/SLF1/NFE2/MRGBP/POLD2/MCM3/PRKDC/XRCC5/ORC3/PCNA/GTF2B/NFYC/POLR2H/RPA3/GTF2A1/GATA1/GTF2F2/MCM7/MEAF6
HP_NEGATIVISM	HP_NEGATIVISM	HP_NEGATIVISM	3	0.794917	1.29504	0.115888	1	1	1614	tags=67%, list=17%, signal=56%	APOL2/MTHFR
GOBP_PARAXIAL_MESODERM_MORPHOGENESIS	GOBP_PARAXIAL_MESODERM_MORPHOGENESIS	GOBP_PARAXIAL_MESODERM_MORPHOGENESIS	4	0.745399	1.29496	0.156673	1	1	161	tags=25%, list=2%, signal=25%	EXOC4
GOCC_CD95_DEATH_INDUCING_SIGNALING_COMPLEX	GOCC_CD95_DEATH_INDUCING_SIGNALING_COMPLEX	GOCC_CD95_DEATH_INDUCING_SIGNALING_COMPLEX	5	0.695288	1.29462	0.171698	1	1	297	tags=20%, list=3%, signal=19%	CASP10
HP_CURLY_HAIR	HP_CURLY_HAIR	HP_CURLY_HAIR	22	0.463277	1.29445	0.144128	1	1	2224	tags=32%, list=23%, signal=25%	MTOR/GAN/TTC37/LZTR1/RIT1/CDK13/BRAF
HP_VERTEBRAL_COMPRESSION_FRACTURE	HP_VERTEBRAL_COMPRESSION_FRACTURE	HP_VERTEBRAL_COMPRESSION_FRACTURE	19	0.477405	1.29417	0.163701	1	1	291	tags=16%, list=3%, signal=15%	TENT5A/MESD/EFL1
GOBP_CORTICAL_ACTIN_CYTOSKELETON_ORGANIZATION	GOBP_CORTICAL_ACTIN_CYTOSKELETON_ORGANIZATION	GOBP_CORTICAL_ACTIN_CYTOSKELETON_ORGANIZATION	27	0.444491	1.29368	0.135036	1	1	2152	tags=33%, list=22%, signal=26%	NCKAP1/RACGAP1/RTKN/DLG1/AKAP11/EPB41/ROCK2/PLEK/LLGL2
GOMF_MISMATCHED_DNA_BINDING	GOMF_MISMATCHED_DNA_BINDING	GOMF_MISMATCHED_DNA_BINDING	11	0.552641	1.29364	0.158965	1	1	3442	tags=64%, list=35%, signal=41%	PMS2/MSH2/XPC/PCNA/TDG/MLH1/APTX
HP_DEEP_PALMAR_CREASE	HP_DEEP_PALMAR_CREASE	HP_DEEP_PALMAR_CREASE	19	0.477182	1.29357	0.163701	1	1	2322	tags=37%, list=24%, signal=28%	ATP6V1B2/MTOR/SPECC1L/MTX2/BRAF/AIP/VPS33A
HP_CONTIGUOUS_GENE_SYNDROME	HP_CONTIGUOUS_GENE_SYNDROME	HP_CONTIGUOUS_GENE_SYNDROME	2	0.860111	1.29326	0.106814	1	1	934	tags=50%, list=10%, signal=45%	KANSL1
GOBP_NEGATIVE_REGULATION_OF_OXIDATIVE_STRESS_INDUCED_NEURON_DEATH	GOBP_NEGATIVE_REGULATION_OF_OXIDATIVE_STRESS_INDUCED_NEURON_DEATH	GOBP_NEGATIVE_REGULATION_OF_OXIDATIVE_STRESS_INDUCED_NEURON_DEATH	14	0.514923	1.29282	0.167266	1	1	2	tags=7%, list=0%, signal=7%	RACK1
GOBP_REGULATION_OF_GERM_CELL_PROLIFERATION	GOBP_REGULATION_OF_GERM_CELL_PROLIFERATION	GOBP_REGULATION_OF_GERM_CELL_PROLIFERATION	5	0.694296	1.29278	0.173585	1	1	1598	tags=40%, list=16%, signal=33%	PTGDR2/RHBDD1
HP_LARGE_HANDS	HP_LARGE_HANDS	HP_LARGE_HANDS	23	0.457636	1.29261	0.126582	1	1	2502	tags=39%, list=26%, signal=29%	CAVIN1/EED/PEX1/PIGL/FOS/PHF8/AIP/POLR3A/NSD1
GOCC_MON1_CCZ1_COMPLEX	GOCC_MON1_CCZ1_COMPLEX	GOCC_MON1_CCZ1_COMPLEX	3	0.793205	1.29225	0.121495	1	1	319	tags=33%, list=3%, signal=32%	RMC1
HP_ABSENT_TOENAIL	HP_ABSENT_TOENAIL	HP_ABSENT_TOENAIL	9	0.5777	1.29217	0.178309	1	1	743	tags=33%, list=8%, signal=31%	ATP6V1B2/PIGF/APC
HP_SHORT_PROXIMAL_PHALANX_OF_FINGER	HP_SHORT_PROXIMAL_PHALANX_OF_FINGER	HP_SHORT_PROXIMAL_PHALANX_OF_FINGER	1	0.962247	1.29216	0.0718447	1	1	370	tags=100%, list=4%, signal=96%	MTOR
HP_APLASIA_HYPOPLASIA_INVOLVING_THE_NOSE	HP_APLASIA_HYPOPLASIA_INVOLVING_THE_NOSE	HP_APLASIA_HYPOPLASIA_INVOLVING_THE_NOSE	57	0.385586	1.29197	0.0853242	1	1	2617	tags=37%, list=27%, signal=27%	ATP6V1B2/CENPJ/NFIX/DGCR8/ESS2/KANSL1/BICRA/EDEM3/SPATA5/STAG2/UBR1/PCNT/MTX2/EDNRB/DGCR2/DISP1/FGFR1/NSUN2/PDE4D/PPP2R3C/CWC27
GOBP_NUCLEAR_CHROMOSOME_SEGREGATION	GOBP_NUCLEAR_CHROMOSOME_SEGREGATION	GOBP_NUCLEAR_CHROMOSOME_SEGREGATION	163	0.329628	1.29195	0.0546022	1	1	2552	tags=31%, list=26%, signal=23%	CENPX/MRE11/ABRAXAS1/PIBF1/ABRAXAS2/CTCF/SGO2/MUS81/RACGAP1/SPICE1/TUBG1/NUF2/TTN/APC/WRAP73/TENT4A/CENPQ/SPDL1/CENPS/TTL/RMI1/CCNB1/DSN1/HDAC8/REC8/STAG3/VPS4B/STAG2/GEM/KMT5A/CENPC/SMC2/STAG1/SLF1/DYNC1LI1/CHMP5/AKAP8L/NCAPG2/TNKS/SEH1L/SMC3/MAU2/MAD2L1BP/SMC1A/DCTN2/SLF2/RAD51C/PSMG2/CHFR/CDK5RAP2
HP_LIMITED_NECK_RANGE_OF_MOTION	HP_LIMITED_NECK_RANGE_OF_MOTION	HP_LIMITED_NECK_RANGE_OF_MOTION	2	0.859009	1.2916	0.106814	1	1	919	tags=50%, list=9%, signal=45%	SCN9A
HP_PYELONEPHRITIS	HP_PYELONEPHRITIS	HP_PYELONEPHRITIS	4	0.743434	1.29154	0.160542	1	1	368	tags=25%, list=4%, signal=24%	MYH11
GOBP_POSITIVE_REGULATION_OF_CELL_CYCLE_PROCESS	GOBP_POSITIVE_REGULATION_OF_CELL_CYCLE_PROCESS	GOBP_POSITIVE_REGULATION_OF_CELL_CYCLE_PROCESS	125	0.343306	1.29153	0.0637959	1	1	2482	tags=33%, list=25%, signal=25%	DBF4/CPSF3/CENPJ/MAP3K20/GPSM2/RACGAP1/PLCG2/SPAST/ATAD5/CHEK2/RPTOR/IL1A/LSM11/CCNB1/CDC14A/DYRK3/THOC5/PLRG1/VPS4B/STXBP4/KIF3B/DDX39B/PRKCE/ROCK2/SLF1/DYNC1LI1/MDM2/CEP295/IL1B/KIF20B/AURKA/LSM10/EREG/WIZ/ANKRD17/PKP4/MAD2L1BP/CDK4/SLF2/RAD51C/CDC73
HP_DISPROPORTIONATE_SHORT_LIMB_SHORT_STATURE	HP_DISPROPORTIONATE_SHORT_LIMB_SHORT_STATURE	HP_DISPROPORTIONATE_SHORT_LIMB_SHORT_STATURE	47	0.397587	1.29152	0.105085	1	1	2371	tags=34%, list=24%, signal=26%	TENT5A/MESD/MTOR/WDR35/IFT80/KIAA0586/DYNC2LI1/TRIP11/DYNC2H1/B3GAT3/KMT2A/LBR/XYLT1/MYSM1/XRCC4/FGFR1
GOBP_REGULATION_OF_CELL_CYCLE_G2_M_PHASE_TRANSITION	GOBP_REGULATION_OF_CELL_CYCLE_G2_M_PHASE_TRANSITION	GOBP_REGULATION_OF_CELL_CYCLE_G2_M_PHASE_TRANSITION	63	0.381222	1.29131	0.0846024	1	1	2551	tags=33%, list=26%, signal=25%	NOP53/BABAM2/MRE11/ABRAXAS1/MRNIP/ATAD5/CCNQ/BRCA1/CCNB1/TRIM39/DYRK3/INIP/VPS4B/AURKA/TP53/NAE1/CDK4/BRCC3/ZNF830/RAD51C/CHFR
HP_GASTROINTESTINAL_ATRESIA	HP_GASTROINTESTINAL_ATRESIA	HP_GASTROINTESTINAL_ATRESIA	35	0.419681	1.29124	0.108156	1	1	3426	tags=54%, list=35%, signal=35%	MYH11/RFWD3/RTTN/WDR35/IFT80/FANCF/DYNC2H1/STAG2/DISP1/FGFR1/PPP1R12A/RAD51C/FANCL/TCTN3/TTC7A/KDM3B/CHD7/EFTUD2/CENPF
GOBP_ESTABLISHMENT_OF_PIGMENT_GRANULE_LOCALIZATION	GOBP_ESTABLISHMENT_OF_PIGMENT_GRANULE_LOCALIZATION	GOBP_ESTABLISHMENT_OF_PIGMENT_GRANULE_LOCALIZATION	14	0.514162	1.29091	0.169065	1	1	2375	tags=43%, list=24%, signal=32%	BBS7/ARL6/BBS5/RAB27B/BLOC1S6/DCTN2
GOBP_CELL_CYCLE_G2_M_PHASE_TRANSITION	GOBP_CELL_CYCLE_G2_M_PHASE_TRANSITION	GOBP_CELL_CYCLE_G2_M_PHASE_TRANSITION	89	0.3626	1.29073	0.0777958	1	1	1548	tags=20%, list=16%, signal=17%	NOP53/BABAM2/FBXL12/MRE11/ABRAXAS1/SKP2/FBXL17/MRNIP/ATAD5/CHEK2/PPME1/CCNQ/BRCA1/CCNB1/TRIM39/DYRK3/INIP/VPS4B
GOBP_POSITIVE_REGULATION_OF_CELL_CYCLE_G1_S_PHASE_TRANSITION	GOBP_POSITIVE_REGULATION_OF_CELL_CYCLE_G1_S_PHASE_TRANSITION	GOBP_POSITIVE_REGULATION_OF_CELL_CYCLE_G1_S_PHASE_TRANSITION	31	0.434266	1.29052	0.119705	1	1	2482	tags=35%, list=25%, signal=27%	CPSF3/CENPJ/PLCG2/RPTOR/LSM11/PLRG1/STXBP4/MDM2/LSM10/ANKRD17/CDC73
GOBP_REGULATION_OF_CYCLIC_NUCLEOTIDE_PHOSPHODIESTERASE_ACTIVITY	GOBP_REGULATION_OF_CYCLIC_NUCLEOTIDE_PHOSPHODIESTERASE_ACTIVITY	GOBP_REGULATION_OF_CYCLIC_NUCLEOTIDE_PHOSPHODIESTERASE_ACTIVITY	6	0.662876	1.29038	0.132576	1	1	2	tags=17%, list=0%, signal=17%	RACK1
GOBP_NEURON_GLIAL_CELL_SIGNALING	GOBP_NEURON_GLIAL_CELL_SIGNALING	GOBP_NEURON_GLIAL_CELL_SIGNALING	1	0.960712	1.2901	0.0757282	1	1	385	tags=100%, list=4%, signal=96%	GABBR1
GOCC_GABA_RECEPTOR_COMPLEX	GOCC_GABA_RECEPTOR_COMPLEX	GOCC_GABA_RECEPTOR_COMPLEX	1	0.960712	1.2901	0.0757282	1	1	385	tags=100%, list=4%, signal=96%	GABBR1
GOMF_GABA_RECEPTOR_ACTIVITY	GOMF_GABA_RECEPTOR_ACTIVITY	GOMF_GABA_RECEPTOR_ACTIVITY	1	0.960712	1.2901	0.0757282	1	1	385	tags=100%, list=4%, signal=96%	GABBR1
GOMF_G_PROTEIN_COUPLED_NEUROTRANSMITTER_RECEPTOR_ACTIVITY	GOMF_G_PROTEIN_COUPLED_NEUROTRANSMITTER_RECEPTOR_ACTIVITY	GOMF_G_PROTEIN_COUPLED_NEUROTRANSMITTER_RECEPTOR_ACTIVITY	1	0.960712	1.2901	0.0757282	1	1	385	tags=100%, list=4%, signal=96%	GABBR1
GOBP_CARBOHYDRATE_IMPORT_ACROSS_PLASMA_MEMBRANE	GOBP_CARBOHYDRATE_IMPORT_ACROSS_PLASMA_MEMBRANE	GOBP_CARBOHYDRATE_IMPORT_ACROSS_PLASMA_MEMBRANE	1	0.96061	1.28996	0.0757282	1	1	386	tags=100%, list=4%, signal=96%	SLC2A10
GOBP_GLUCOSE_IMPORT_ACROSS_PLASMA_MEMBRANE	GOBP_GLUCOSE_IMPORT_ACROSS_PLASMA_MEMBRANE	GOBP_GLUCOSE_IMPORT_ACROSS_PLASMA_MEMBRANE	1	0.96061	1.28996	0.0757282	1	1	386	tags=100%, list=4%, signal=96%	SLC2A10
HP_MOTOR_TICS	HP_MOTOR_TICS	HP_MOTOR_TICS	3	0.791658	1.28973	0.127103	1	1	1360	tags=67%, list=14%, signal=57%	VPS13A/PANK2
GOBP_NEGATIVE_REGULATION_OF_GLYCOGEN_METABOLIC_PROCESS	GOBP_NEGATIVE_REGULATION_OF_GLYCOGEN_METABOLIC_PROCESS	GOBP_NEGATIVE_REGULATION_OF_GLYCOGEN_METABOLIC_PROCESS	3	0.791475	1.28944	0.127103	1	1	40	tags=33%, list=0%, signal=33%	SELENOS
GOBP_POSITIVE_REGULATION_OF_CELL_CYCLE_PHASE_TRANSITION	GOBP_POSITIVE_REGULATION_OF_CELL_CYCLE_PHASE_TRANSITION	GOBP_POSITIVE_REGULATION_OF_CELL_CYCLE_PHASE_TRANSITION	67	0.376261	1.28919	0.0751252	1	1	2482	tags=31%, list=25%, signal=24%	CPSF3/CENPJ/PLCG2/ATAD5/CHEK2/RPTOR/LSM11/CCNB1/DYRK3/THOC5/PLRG1/VPS4B/STXBP4/DDX39B/MDM2/LSM10/ANKRD17/MAD2L1BP/CDK4/RAD51C/CDC73
GOBP_NEGATIVE_REGULATION_OF_SMAD_PROTEIN_SIGNAL_TRANSDUCTION	GOBP_NEGATIVE_REGULATION_OF_SMAD_PROTEIN_SIGNAL_TRANSDUCTION	GOBP_NEGATIVE_REGULATION_OF_SMAD_PROTEIN_SIGNAL_TRANSDUCTION	2	0.857376	1.28915	0.110497	1	1	386	tags=50%, list=4%, signal=48%	SLC2A10
HP_CORTICAL_DYSPLASIA	HP_CORTICAL_DYSPLASIA	HP_CORTICAL_DYSPLASIA	54	0.38713	1.28908	0.0932203	1	1	2506	tags=41%, list=26%, signal=30%	WASHC4/MTOR/DEPDC5/TUBG1/CC2D1A/AKT3/SCN9A/RTTN/TTC5/VPS37A/ZC3H14/DCPS/KIF2A/CRBN/UFSP2/ST3GAL3/FGFR1/HSD17B4/SIN3B/NSUN2/PIGC/UBE4A
GOCC_IRON_SULFUR_CLUSTER_ASSEMBLY_COMPLEX	GOCC_IRON_SULFUR_CLUSTER_ASSEMBLY_COMPLEX	GOCC_IRON_SULFUR_CLUSTER_ASSEMBLY_COMPLEX	5	0.692245	1.28896	0.179245	1	1	1675	tags=60%, list=17%, signal=50%	BOLA1/BOLA2B/BOLA3
HP_DEATH_IN_CHILDHOOD	HP_DEATH_IN_CHILDHOOD	HP_DEATH_IN_CHILDHOOD	36	0.414467	1.28873	0.113074	1	1	2645	tags=42%, list=27%, signal=31%	NFIX/ABAT/MRM2/SLC17A5/HMGCL/RARS2/UBR1/ERCC6/ATP7A/MTX2/TPP2/TSFM/VPS33A/PEX5/MRPL3
GOMF_SUMO_BINDING	GOMF_SUMO_BINDING	GOMF_SUMO_BINDING	14	0.513261	1.28864	0.169065	1	1	2871	tags=50%, list=29%, signal=35%	USPL1/SIMC1/CBX4/PML/CASP8AP2/TDG/SERBP1
HP_ABNORMAL_MANDIBULAR_RAMUS_MORPHOLOGY	HP_ABNORMAL_MANDIBULAR_RAMUS_MORPHOLOGY	HP_ABNORMAL_MANDIBULAR_RAMUS_MORPHOLOGY	1	0.959587	1.28859	0.0815534	1	1	396	tags=100%, list=4%, signal=96%	NFIX
GOBP_CYTOSKELETON_DEPENDENT_CYTOKINESIS	GOBP_CYTOSKELETON_DEPENDENT_CYTOKINESIS	GOBP_CYTOSKELETON_DEPENDENT_CYTOKINESIS	57	0.384556	1.28852	0.0870307	1	1	2239	tags=30%, list=23%, signal=23%	RACGAP1/RTKN/WASHC5/SPAST/APC/TMEM250/LZTS2/STAMBP/MAP9/VPS4B/SPTBN1/ARL3/ROCK2/CHMP5/KIF20B/UNC119/CKAP2
GOBP_CALCIUM_ACTIVATED_PHOSPHOLIPID_SCRAMBLING	GOBP_CALCIUM_ACTIVATED_PHOSPHOLIPID_SCRAMBLING	GOBP_CALCIUM_ACTIVATED_PHOSPHOLIPID_SCRAMBLING	2	0.856501	1.28783	0.110497	1	1	726	tags=50%, list=7%, signal=46%	ANO6
HP_ABNORMAL_CERVICAL_SPINE_MORPHOLOGY	HP_ABNORMAL_CERVICAL_SPINE_MORPHOLOGY	HP_ABNORMAL_CERVICAL_SPINE_MORPHOLOGY	8	0.598535	1.28778	0.16451	1	1	827	tags=25%, list=8%, signal=23%	TENT5A/CHST14
GOBP_PIGMENT_CELL_DIFFERENTIATION	GOBP_PIGMENT_CELL_DIFFERENTIATION	GOBP_PIGMENT_CELL_DIFFERENTIATION	19	0.474898	1.28738	0.16548	1	1	1998	tags=26%, list=20%, signal=21%	LRMDA/HPS6/AP1G1/BLOC1S6/EDNRB
GOBP_AMINOACYL_TRNA_METABOLISM_INVOLVED_IN_TRANSLATIONAL_FIDELITY	GOBP_AMINOACYL_TRNA_METABOLISM_INVOLVED_IN_TRANSLATIONAL_FIDELITY	GOBP_AMINOACYL_TRNA_METABOLISM_INVOLVED_IN_TRANSLATIONAL_FIDELITY	6	0.661178	1.28708	0.136364	1	1	1734	tags=33%, list=18%, signal=27%	TARS2/LARS2
GOMF_AMINOACYL_TRNA_EDITING_ACTIVITY	GOMF_AMINOACYL_TRNA_EDITING_ACTIVITY	GOMF_AMINOACYL_TRNA_EDITING_ACTIVITY	6	0.661178	1.28708	0.136364	1	1	1734	tags=33%, list=18%, signal=27%	TARS2/LARS2
HP_MYELOFIBROSIS	HP_MYELOFIBROSIS	HP_MYELOFIBROSIS	10	0.558139	1.28701	0.181159	1	1	1125	tags=30%, list=12%, signal=27%	JAK2/MPIG6B/GFI1B
HP_ABNORMAL_SERUM_IRON_CONCENTRATION	HP_ABNORMAL_SERUM_IRON_CONCENTRATION	HP_ABNORMAL_SERUM_IRON_CONCENTRATION	7	0.629207	1.28683	0.155303	1	1	3396	tags=86%, list=35%, signal=56%	CARD9/TRNT1/TTC37/BCS1L/SKIV2L/PIGA
GOBP_HISTONE_CITRULLINATION	GOBP_HISTONE_CITRULLINATION	GOBP_HISTONE_CITRULLINATION	2	0.855827	1.28682	0.110497	1	1	1411	tags=100%, list=14%, signal=86%	PADI2/PADI4
GOMF_ARGININE_BINDING	GOMF_ARGININE_BINDING	GOMF_ARGININE_BINDING	2	0.855827	1.28682	0.110497	1	1	1411	tags=100%, list=14%, signal=86%	CASTOR1/PADI4
GOMF_PROTEIN_ARGININE_DEIMINASE_ACTIVITY	GOMF_PROTEIN_ARGININE_DEIMINASE_ACTIVITY	GOMF_PROTEIN_ARGININE_DEIMINASE_ACTIVITY	2	0.855827	1.28682	0.110497	1	1	1411	tags=100%, list=14%, signal=86%	PADI2/PADI4
HP_NARROW_PALATE	HP_NARROW_PALATE	HP_NARROW_PALATE	96	0.355293	1.28662	0.073132	1	1	2930	tags=38%, list=30%, signal=27%	MESD/ATP6V1B2/MYH11/CCDC28B/WASHC5/APC/PEX1/DDX59/KANSL1/INTU/BRCA1/RET/RARS2/ARL6/SMG9/CCDC22/PRUNE1/SPTBN1/TBC1D24/SMAD4/RAB18/SMS/ATP7A/BRAF/COPB1/GNE/TAF1/ORC6/RNF113A/NSD1/PEX5/TCTN3/GMNN/MPLKIP/MED12/BBS1
GOCC_MUSCLE_MYOSIN_COMPLEX	GOCC_MUSCLE_MYOSIN_COMPLEX	GOCC_MUSCLE_MYOSIN_COMPLEX	4	0.740598	1.28662	0.16441	1	1	368	tags=25%, list=4%, signal=24%	MYH11
HP_CONFUSIONAL_AROUSAL	HP_CONFUSIONAL_AROUSAL	HP_CONFUSIONAL_AROUSAL	1	0.95795	1.28639	0.0834951	1	1	412	tags=100%, list=4%, signal=96%	DEPDC5
HP_SOMNAMBULISM	HP_SOMNAMBULISM	HP_SOMNAMBULISM	1	0.95795	1.28639	0.0834951	1	1	412	tags=100%, list=4%, signal=96%	DEPDC5
GOBP_REGULATION_OF_GENE_EXPRESSION_BY_GENOMIC_IMPRINTING	GOBP_REGULATION_OF_GENE_EXPRESSION_BY_GENOMIC_IMPRINTING	GOBP_REGULATION_OF_GENE_EXPRESSION_BY_GENOMIC_IMPRINTING	9	0.575066	1.28627	0.181985	1	1	1037	tags=22%, list=11%, signal=20%	CTCF/BRCA1
HP_SMALL_NAIL	HP_SMALL_NAIL	HP_SMALL_NAIL	94	0.357269	1.28627	0.073955	1	1	2873	tags=40%, list=29%, signal=29%	BUD23/ATP6V1B2/EED/EOGT/NEPRO/IKBKG/PIGF/WASHC5/PLAG1/BICRA/SIAH1/DYNC2LI1/CCDC22/MEG3/ARID1B/STAMBP/PIGL/WDR73/LIMK1/TBC1D24/LBR/SOX4/TSPAN7/MTX2/SMARCC2/PIGO/CLIP2/POLR3A/FGFR1/NSUN2/SMARCAD1/NSD1/CWC27/GTF2IRD2/STX1A/TCTN3/ALG12/MPLKIP
GOBP_POSITIVE_REGULATION_OF_NATURAL_KILLER_CELL_MEDIATED_IMMUNITY	GOBP_POSITIVE_REGULATION_OF_NATURAL_KILLER_CELL_MEDIATED_IMMUNITY	GOBP_POSITIVE_REGULATION_OF_NATURAL_KILLER_CELL_MEDIATED_IMMUNITY	10	0.557717	1.28604	0.182971	1	1	1221	tags=30%, list=12%, signal=26%	NECTIN2/NCR3/AP1G1
GOMF_14_3_3_PROTEIN_BINDING	GOMF_14_3_3_PROTEIN_BINDING	GOMF_14_3_3_PROTEIN_BINDING	22	0.460158	1.28573	0.147687	1	1	1820	tags=27%, list=19%, signal=22%	RIPOR2/RIPOR1/HDAC7/RPTOR/KIF13B/PRKCE
GOBP_REGULATION_OF_CHROMATIN_BINDING	GOBP_REGULATION_OF_CHROMATIN_BINDING	GOBP_REGULATION_OF_CHROMATIN_BINDING	13	0.522071	1.28563	0.17122	1	1	3659	tags=77%, list=37%, signal=48%	FBH1/PARP9/MBD2/TDG/SENP2/GMNN/ZNF618/DTX3L/MED25/MEPCE
GOBP_NEGATIVE_REGULATION_OF_TELOMERE_MAINTENANCE_VIA_TELOMERASE	GOBP_NEGATIVE_REGULATION_OF_TELOMERE_MAINTENANCE_VIA_TELOMERASE	GOBP_NEGATIVE_REGULATION_OF_TELOMERE_MAINTENANCE_VIA_TELOMERASE	18	0.483358	1.2855	0.15942	1	1	1561	tags=33%, list=16%, signal=28%	DCP2/STN1/TEN1/TENT4B/GNL3L/XRN1
GOMF_TUBULIN_BINDING	GOMF_TUBULIN_BINDING	GOMF_TUBULIN_BINDING	203	0.319758	1.28548	0.0273571	0.975616	0.975616	2220	tags=26%, list=23%, signal=20%	WASHC1/ABRAXAS1/TOGARAM1/ALMS1/CENPJ/MACO1/HDGFL3/CEP57L1/ABRAXAS2/DNAL1/RACGAP1/CEP44/RGS14/SPAST/TUBGCP5/APC/SKA2/DPYSL2/BRCA1/GAS2L1/TPPP/MAP7D3/TUBGCP6/AGBL5/GAS8/CCSER2/TBCE/TOGARAM2/OGG1/CETN3/MAP9/CEP70/KIF27/MAP4/PRUNE1/KIF13B/KIF3B/HAUS8/TTLL5/ARL3/TBCD/CEP295/DCTN1/KIF2A/KIF20B/PEX14/KIF13A/CLIP2/STRBP/POLB/SYT11/SMC3
HP_RECURRENT_CORNEAL_EROSIONS	HP_RECURRENT_CORNEAL_EROSIONS	HP_RECURRENT_CORNEAL_EROSIONS	4	0.739907	1.28542	0.166344	1	1	718	tags=50%, list=7%, signal=46%	ELP1/CTNS
HP_OPTIC_NEUROPATHY	HP_OPTIC_NEUROPATHY	HP_OPTIC_NEUROPATHY	44	0.400129	1.28531	0.100694	1	1	4491	tags=70%, list=46%, signal=38%	NDUFAF8/CYP1B1/MT-ND3/NUBPL/NDUFAF5/NDUFAF1/MT-ND4L/MT-ND6/MT-CYB/MT-ATP6/TSFM/NDUFS1/CISD2/TMEM126B/HLA-DRB1/MT-ND5/NDUFV2/NDUFB11/MT-CO3/MT-ND1/NDUFA6/NDUFA13/NDUFB3/FOXRED1/NDUFS2/NDUFS6/NDUFAF4/TIMMDC1/NDUFA1/NDUFB10/NDUFAF3
GOBP_REGULATION_OF_CILIUM_MOVEMENT	GOBP_REGULATION_OF_CILIUM_MOVEMENT	GOBP_REGULATION_OF_CILIUM_MOVEMENT	9	0.574258	1.28447	0.185662	1	1	1255	tags=22%, list=13%, signal=19%	CFAP298/CCDC40
GOBP_REGULATION_OF_VASCULAR_ENDOTHELIAL_GROWTH_FACTOR_RECEPTOR_SIGNALING_PATHWAY	GOBP_REGULATION_OF_VASCULAR_ENDOTHELIAL_GROWTH_FACTOR_RECEPTOR_SIGNALING_PATHWAY	GOBP_REGULATION_OF_VASCULAR_ENDOTHELIAL_GROWTH_FACTOR_RECEPTOR_SIGNALING_PATHWAY	11	0.548593	1.28416	0.171904	1	1	1937	tags=36%, list=20%, signal=29%	NEDD4/ITGA5/PRKD2/IL1B
HP_SAGITTAL_CRANIOSYNOSTOSIS	HP_SAGITTAL_CRANIOSYNOSTOSIS	HP_SAGITTAL_CRANIOSYNOSTOSIS	8	0.596731	1.28389	0.166359	1	1	1650	tags=25%, list=17%, signal=21%	ATP6V1B2/TBC1D24
HP_ABNORMAL_GERM_CELL_MORPHOLOGY	HP_ABNORMAL_GERM_CELL_MORPHOLOGY	HP_ABNORMAL_GERM_CELL_MORPHOLOGY	4	0.738819	1.28353	0.168279	1	1	2556	tags=100%, list=26%, signal=74%	TSGA10/CDC14A/GBA2/PPP2R3C
HP_FACIAL_HYPERTRICHOSIS	HP_FACIAL_HYPERTRICHOSIS	HP_FACIAL_HYPERTRICHOSIS	102	0.353651	1.28347	0.0779221	1	1	2935	tags=41%, list=30%, signal=29%	ATP6V1B2/CTCF/NFIX/TTI2/BICRA/HDAC8/ARID1B/NECTIN1/EHMT1/SPTBN1/CSNK2A1/ARL3/KMT2A/STAG1/TBCD/NAGLU/XYLT1/SMS/LEMD3/NMNAT1/EDNRB/PACS2/PHF8/SMC3/NOTCH2/AIP/SMC1A/DISP1/VPS33A/POLR3A/GNE/FGFR1/TAF1/BPTF/PSMD12/NSUN2/ZNF292/MED27/ABCA5/UQCC2/GATA1/ZBTB20
GOBP_REGULATION_OF_3_UTR_MEDIATED_MRNA_STABILIZATION	GOBP_REGULATION_OF_3_UTR_MEDIATED_MRNA_STABILIZATION	GOBP_REGULATION_OF_3_UTR_MEDIATED_MRNA_STABILIZATION	4	0.738738	1.28338	0.168279	1	1	1481	tags=75%, list=15%, signal=64%	TENT4B/TENT4A/METTL16
HP_ACCESSORY_ORAL_FRENULUM	HP_ACCESSORY_ORAL_FRENULUM	HP_ACCESSORY_ORAL_FRENULUM	12	0.532955	1.28324	0.159049	1	1	1313	tags=33%, list=13%, signal=29%	C2CD3/DDX59/CPLANE1/DYNC2LI1
HP_DEFORMED_RIB_CAGE	HP_DEFORMED_RIB_CAGE	HP_DEFORMED_RIB_CAGE	4	0.738361	1.28273	0.168279	1	1	291	tags=25%, list=3%, signal=24%	EFL1
GOBP_CELL_CYCLE_DNA_REPLICATION	GOBP_CELL_CYCLE_DNA_REPLICATION	GOBP_CELL_CYCLE_DNA_REPLICATION	26	0.443474	1.28255	0.156934	1	1	2867	tags=54%, list=29%, signal=38%	RTF2/DBF4/MCM6/ATAD5/POLA1/UPF1/DACH1/WIZ/MCM3/ZNF830/PCNA/SENP2/INO80/GMNN
GOBP_METHIONINE_BIOSYNTHETIC_PROCESS	GOBP_METHIONINE_BIOSYNTHETIC_PROCESS	GOBP_METHIONINE_BIOSYNTHETIC_PROCESS	10	0.556153	1.28243	0.188406	1	1	1614	tags=40%, list=17%, signal=33%	MRI1/MTHFD2L/MTAP/MTHFR
GOMF_FUCOSYLTRANSFERASE_ACTIVITY	GOMF_FUCOSYLTRANSFERASE_ACTIVITY	GOMF_FUCOSYLTRANSFERASE_ACTIVITY	4	0.738057	1.2822	0.168279	1	1	1976	tags=75%, list=20%, signal=60%	POFUT1/FUT8/FUT11
GOBP_REGULATION_OF_RIG_I_SIGNALING_PATHWAY	GOBP_REGULATION_OF_RIG_I_SIGNALING_PATHWAY	GOBP_REGULATION_OF_RIG_I_SIGNALING_PATHWAY	15	0.503748	1.28217	0.168459	1	1	2419	tags=47%, list=25%, signal=35%	NOP53/UFD1/OASL/ZCCHC3/GPATCH3/ANKRD17/DDX60
GOBP_ACTIVATION_OF_INNATE_IMMUNE_RESPONSE	GOBP_ACTIVATION_OF_INNATE_IMMUNE_RESPONSE	GOBP_ACTIVATION_OF_INNATE_IMMUNE_RESPONSE	32	0.427337	1.28214	0.130275	1	1	2444	tags=31%, list=25%, signal=24%	CGAS/PYHIN1/PLCG2/TOMM70/TRIM5/ZCCHC3/IFI16/RBM14/PRKDC/XRCC5
GOBP_INHIBITORY_POSTSYNAPTIC_POTENTIAL	GOBP_INHIBITORY_POSTSYNAPTIC_POTENTIAL	GOBP_INHIBITORY_POSTSYNAPTIC_POTENTIAL	1	0.954778	1.28213	0.0893204	1	1	443	tags=100%, list=5%, signal=95%	ABAT
GOBP_POSITIVE_REGULATION_OF_INHIBITORY_POSTSYNAPTIC_POTENTIAL	GOBP_POSITIVE_REGULATION_OF_INHIBITORY_POSTSYNAPTIC_POTENTIAL	GOBP_POSITIVE_REGULATION_OF_INHIBITORY_POSTSYNAPTIC_POTENTIAL	1	0.954778	1.28213	0.0893204	1	1	443	tags=100%, list=5%, signal=95%	ABAT
HP_ABSENT_BRAINSTEM_AUDITORY_RESPONSES	HP_ABSENT_BRAINSTEM_AUDITORY_RESPONSES	HP_ABSENT_BRAINSTEM_AUDITORY_RESPONSES	5	0.68848	1.28195	0.183019	1	1	1752	tags=40%, list=18%, signal=33%	ERCC8/ERCC6
GOCC_MITOCHONDRIAL_SMALL_RIBOSOMAL_SUBUNIT	GOCC_MITOCHONDRIAL_SMALL_RIBOSOMAL_SUBUNIT	GOCC_MITOCHONDRIAL_SMALL_RIBOSOMAL_SUBUNIT	24	0.452328	1.28193	0.135135	1	1	3101	tags=46%, list=32%, signal=31%	MRPS27/MRPS22/MRPS10/MRPS17/MRPL42/MRPS35/MRPS2/MRPS18C/MRPS15/MRPS9/DAP3
HP_DYSGERMINOMA	HP_DYSGERMINOMA	HP_DYSGERMINOMA	3	0.786759	1.28175	0.136449	1	1	74	tags=33%, list=1%, signal=33%	MAP3K1
GOBP_MITOTIC_SPINDLE_MIDZONE_ASSEMBLY	GOBP_MITOTIC_SPINDLE_MIDZONE_ASSEMBLY	GOBP_MITOTIC_SPINDLE_MIDZONE_ASSEMBLY	1	0.954471	1.28172	0.0912621	1	1	446	tags=100%, list=5%, signal=95%	RACGAP1
GOBP_CYTIDINE_METABOLIC_PROCESS	GOBP_CYTIDINE_METABOLIC_PROCESS	GOBP_CYTIDINE_METABOLIC_PROCESS	3	0.786539	1.28139	0.136449	1	1	1731	tags=67%, list=18%, signal=55%	APOBEC3H/APOBEC3G
GOBP_CYTIDINE_TO_URIDINE_EDITING	GOBP_CYTIDINE_TO_URIDINE_EDITING	GOBP_CYTIDINE_TO_URIDINE_EDITING	3	0.786539	1.28139	0.136449	1	1	1731	tags=67%, list=18%, signal=55%	APOBEC3H/APOBEC3G
GOBP_DNA_CYTOSINE_DEAMINATION	GOBP_DNA_CYTOSINE_DEAMINATION	GOBP_DNA_CYTOSINE_DEAMINATION	3	0.786539	1.28139	0.136449	1	1	1731	tags=67%, list=18%, signal=55%	APOBEC3H/APOBEC3G
GOMF_CYTIDINE_DEAMINASE_ACTIVITY	GOMF_CYTIDINE_DEAMINASE_ACTIVITY	GOMF_CYTIDINE_DEAMINASE_ACTIVITY	3	0.786539	1.28139	0.136449	1	1	1731	tags=67%, list=18%, signal=55%	APOBEC3H/APOBEC3G
GOMF_DEOXYCYTIDINE_DEAMINASE_ACTIVITY	GOMF_DEOXYCYTIDINE_DEAMINASE_ACTIVITY	GOMF_DEOXYCYTIDINE_DEAMINASE_ACTIVITY	3	0.786539	1.28139	0.136449	1	1	1731	tags=67%, list=18%, signal=55%	APOBEC3H/APOBEC3G
GOMF_DNA_INSERTION_OR_DELETION_BINDING	GOMF_DNA_INSERTION_OR_DELETION_BINDING	GOMF_DNA_INSERTION_OR_DELETION_BINDING	5	0.688178	1.28139	0.183019	1	1	2483	tags=80%, list=25%, signal=60%	PMS2/MSH2/XPC/PCNA
HP_CORNEAL_EROSION	HP_CORNEAL_EROSION	HP_CORNEAL_EROSION	11	0.547237	1.28099	0.182994	1	1	718	tags=27%, list=7%, signal=25%	ELP1/PLCG2/CTNS
GOBP_POSITIVE_REGULATION_OF_ANTIGEN_RECEPTOR_MEDIATED_SIGNALING_PATHWAY	GOBP_POSITIVE_REGULATION_OF_ANTIGEN_RECEPTOR_MEDIATED_SIGNALING_PATHWAY	GOBP_POSITIVE_REGULATION_OF_ANTIGEN_RECEPTOR_MEDIATED_SIGNALING_PATHWAY	19	0.472462	1.28077	0.170819	1	1	3317	tags=53%, list=34%, signal=35%	NECTIN2/IKBKG/RAB29/PRKD2/BCL10/STAP1/SLC39A10/RELA/CD226/PTPRC
GOBP_INTERSTRAND_CROSS_LINK_REPAIR	GOBP_INTERSTRAND_CROSS_LINK_REPAIR	GOBP_INTERSTRAND_CROSS_LINK_REPAIR	18	0.481362	1.28019	0.168478	1	1	1021	tags=28%, list=10%, signal=25%	CENPX/FAN1/MCM8/RFWD3/CENPS
GOMF_PSEUDOURIDINE_SYNTHASE_ACTIVITY	GOMF_PSEUDOURIDINE_SYNTHASE_ACTIVITY	GOMF_PSEUDOURIDINE_SYNTHASE_ACTIVITY	10	0.555175	1.28018	0.195652	1	1	3589	tags=80%, list=37%, signal=51%	TRUB1/RPUSD2/PUS10/RPUSD4/PUS7L/DKC1/RPUSD3/PUS3
GOBP_ENDOSOME_ORGANIZATION	GOBP_ENDOSOME_ORGANIZATION	GOBP_ENDOSOME_ORGANIZATION	64	0.376379	1.28004	0.0925926	1	1	2671	tags=34%, list=27%, signal=25%	WASHC4/TMCC1/WASHC5/PI4K2A/STAM/STAM2/VPS33B/AKTIP/PIK3C3/PHETA1/VPS37A/VPS4B/RNASEK/PI4K2B/BLOC1S6/CHMP5/RNF26/TSG101/VPS36/SCARB2/TMEM9/IST1
HP_SOCIAL_AND_OCCUPATIONAL_DETERIORATION	HP_SOCIAL_AND_OCCUPATIONAL_DETERIORATION	HP_SOCIAL_AND_OCCUPATIONAL_DETERIORATION	5	0.687386	1.27991	0.183019	1	1	1614	tags=40%, list=17%, signal=33%	APOL2/MTHFR
GOCC_SODIUM_CHANNEL_COMPLEX	GOCC_SODIUM_CHANNEL_COMPLEX	GOCC_SODIUM_CHANNEL_COMPLEX	2	0.85112	1.27974	0.119705	1	1	1457	tags=100%, list=15%, signal=85%	SCN9A/SCN7A
GOCC_VOLTAGE_GATED_SODIUM_CHANNEL_COMPLEX	GOCC_VOLTAGE_GATED_SODIUM_CHANNEL_COMPLEX	GOCC_VOLTAGE_GATED_SODIUM_CHANNEL_COMPLEX	2	0.85112	1.27974	0.119705	1	1	1457	tags=100%, list=15%, signal=85%	SCN9A/SCN7A
GOCC_MUTLALPHA_COMPLEX	GOCC_MUTLALPHA_COMPLEX	GOCC_MUTLALPHA_COMPLEX	2	0.85093	1.27945	0.121547	1	1	185	tags=50%, list=2%, signal=49%	PMS2
HP_CYCLOPIA	HP_CYCLOPIA	HP_CYCLOPIA	5	0.687098	1.27937	0.183019	1	1	2371	tags=80%, list=24%, signal=61%	STAG2/SMC1A/DISP1/FGFR1
GOMF_THIOREDOXIN_DISULFIDE_REDUCTASE_ACTIVITY	GOMF_THIOREDOXIN_DISULFIDE_REDUCTASE_ACTIVITY	GOMF_THIOREDOXIN_DISULFIDE_REDUCTASE_ACTIVITY	4	0.7363	1.27915	0.172147	1	1	1536	tags=50%, list=16%, signal=42%	SELENOT/TXNRD1
HP_HYPERPLASTIC_CALLUS_FORMATION	HP_HYPERPLASTIC_CALLUS_FORMATION	HP_HYPERPLASTIC_CALLUS_FORMATION	2	0.85069	1.27909	0.121547	1	1	24	tags=50%, list=0%, signal=50%	TENT5A
GOBP_REGULATION_OF_HISTONE_DEACETYLATION	GOBP_REGULATION_OF_HISTONE_DEACETYLATION	GOBP_REGULATION_OF_HISTONE_DEACETYLATION	27	0.439472	1.27907	0.14781	1	1	2130	tags=37%, list=22%, signal=29%	YEATS2/TADA2A/KAT14/SPHK2/PRKD2/SGF29/AKAP8L/NCAPG2/C6orf89/TP53
HP_ATELECTASIS	HP_ATELECTASIS	HP_ATELECTASIS	26	0.442235	1.27897	0.156934	1	1	1539	tags=35%, list=16%, signal=29%	UFD1/CFAP298/DNAL1/HIRA/CCDC40/GAS8/NHLRC2/SPAG1/CXCR4
GOBP_MEDIUM_CHAIN_FATTY_ACID_METABOLIC_PROCESS	GOBP_MEDIUM_CHAIN_FATTY_ACID_METABOLIC_PROCESS	GOBP_MEDIUM_CHAIN_FATTY_ACID_METABOLIC_PROCESS	8	0.594312	1.27869	0.173752	1	1	2895	tags=62%, list=30%, signal=44%	CRAT/OXSM/ACADM/CROT/ABHD2
GOBP_POSITIVE_REGULATION_OF_INTERLEUKIN_1_BETA_PRODUCTION	GOBP_POSITIVE_REGULATION_OF_INTERLEUKIN_1_BETA_PRODUCTION	GOBP_POSITIVE_REGULATION_OF_INTERLEUKIN_1_BETA_PRODUCTION	24	0.451184	1.27869	0.138739	1	1	593	tags=12%, list=6%, signal=12%	STMP1/JAK2/PYHIN1
HP_HIGHLY_ARCHED_EYEBROW	HP_HIGHLY_ARCHED_EYEBROW	HP_HIGHLY_ARCHED_EYEBROW	129	0.337934	1.27861	0.0669856	1	1	2759	tags=32%, list=28%, signal=23%	MESD/CCDC32/PIBF1/CTCF/SMPD4/NSD2/SPECC1L/VPS35L/CPLANE1/FAM149B1/BICRA/HDAC8/KIAA0586/SPATA5/PIGL/STAG2/NECTIN1/NELFA/EHMT1/CSNK2A1/ARL3/OTUD6B/PIGO/CYFIP2/UBR7/TRAPPC4/SHMT2/SMC3/NUP188/SMC1A/DISP1/FGFR1/BPTF/PSMD12/RNF2/PPP2R3C/TMEM216/TGDS/MED27/STRADA/TCTN3
HP_LEBER_OPTIC_ATROPHY	HP_LEBER_OPTIC_ATROPHY	HP_LEBER_OPTIC_ATROPHY	9	0.571613	1.27855	0.191176	1	1	3586	tags=78%, list=37%, signal=49%	MT-ND4L/MT-ND6/MT-CYB/MT-ATP6/MT-ND5/MT-CO3/MT-ND1
GOBP_NEGATIVE_REGULATION_OF_DNA_DAMAGE_CHECKPOINT	GOBP_NEGATIVE_REGULATION_OF_DNA_DAMAGE_CHECKPOINT	GOBP_NEGATIVE_REGULATION_OF_DNA_DAMAGE_CHECKPOINT	5	0.686635	1.27851	0.183019	1	1	2760	tags=80%, list=28%, signal=57%	CHEK2/THOC5/DDX39B/PPP1R10
GOBP_TRNA_5_END_PROCESSING	GOBP_TRNA_5_END_PROCESSING	GOBP_TRNA_5_END_PROCESSING	12	0.530871	1.27822	0.159049	1	1	1234	tags=25%, list=13%, signal=22%	RPP38/RPP25/RPP40
GOCC_NUCLEOLAR_RIBONUCLEASE_P_COMPLEX	GOCC_NUCLEOLAR_RIBONUCLEASE_P_COMPLEX	GOCC_NUCLEOLAR_RIBONUCLEASE_P_COMPLEX	6	0.656572	1.27811	0.151515	1	1	1234	tags=33%, list=13%, signal=29%	RPP38/RPP40
HP_LOW_PLASMA_CITRULLINE	HP_LOW_PLASMA_CITRULLINE	HP_LOW_PLASMA_CITRULLINE	9	0.571384	1.27804	0.191176	1	1	2093	tags=44%, list=21%, signal=35%	MRM2/MT-ND3/MT-ND6/MT-ATP6
GOBP_REGULATION_OF_PROTEIN_DEUBIQUITINATION	GOBP_REGULATION_OF_PROTEIN_DEUBIQUITINATION	GOBP_REGULATION_OF_PROTEIN_DEUBIQUITINATION	11	0.545799	1.27762	0.184843	1	1	38	tags=9%, list=0%, signal=9%	NOP53
HP_HYPERTHYROIDISM	HP_HYPERTHYROIDISM	HP_HYPERTHYROIDISM	16	0.4932	1.2776	0.183746	1	1	646	tags=12%, list=7%, signal=12%	UFD1/HIRA
GOBP_CYTOPLASMIC_PATTERN_RECOGNITION_RECEPTOR_SIGNALING_PATHWAY	GOBP_CYTOPLASMIC_PATTERN_RECOGNITION_RECEPTOR_SIGNALING_PATHWAY	GOBP_CYTOPLASMIC_PATTERN_RECOGNITION_RECEPTOR_SIGNALING_PATHWAY	44	0.39759	1.27715	0.109375	1	1	3715	tags=59%, list=38%, signal=37%	NOP53/UFD1/ERBIN/CLPB/OASL/SLC15A2/ZCCHC3/IRF3/PHB/GPATCH3/DDX58/HSPA1A/TNFAIP3/ANKRD17/DDX60/RIPK2/RELA/MAP2K6/XIAP/LACC1/RIOK3/NPLOC4/SEC14L1/TRAF6/IFIH1/PUM1
HP_BIFID_TONGUE	HP_BIFID_TONGUE	HP_BIFID_TONGUE	12	0.530403	1.2771	0.160878	1	1	1458	tags=42%, list=15%, signal=35%	C2CD3/DDX59/WDR35/IFT80/DYNC2H1
HP_STATUS_EPILEPTICUS_WITH_PROMINENT_MOTOR_SYMPTOMS	HP_STATUS_EPILEPTICUS_WITH_PROMINENT_MOTOR_SYMPTOMS	HP_STATUS_EPILEPTICUS_WITH_PROMINENT_MOTOR_SYMPTOMS	6	0.65588	1.27676	0.155303	1	1	919	tags=33%, list=9%, signal=30%	MRM2/SCN9A
HP_RENAL_TUBULAR_ATROPHY	HP_RENAL_TUBULAR_ATROPHY	HP_RENAL_TUBULAR_ATROPHY	8	0.593367	1.27666	0.175601	1	1	2723	tags=62%, list=28%, signal=45%	CEP83/ITGA3/XPNPEP3/VPS33A/NPHP3
HP_ABNORMAL_PULMONARY_INTERSTITIAL_MORPHOLOGY	HP_ABNORMAL_PULMONARY_INTERSTITIAL_MORPHOLOGY	HP_ABNORMAL_PULMONARY_INTERSTITIAL_MORPHOLOGY	67	0.37257	1.27654	0.096828	1	1	1655	tags=25%, list=17%, signal=21%	CFAP298/CYBC1/STN1/CASP10/DNAL1/SPIDR/CSF2RA/PLCG2/ITGA3/ATP11A/KIAA0319L/MRPS22/CCDC40/GAS8/HPS1/SPAG1/SP110
GOBP_REGULATION_OF_DNA_RECOMBINATION	GOBP_REGULATION_OF_DNA_RECOMBINATION	GOBP_REGULATION_OF_DNA_RECOMBINATION	84	0.360005	1.27653	0.0840065	1	1	2162	tags=31%, list=22%, signal=24%	MRE11/FBH1/HDGFL2/CGAS/SHLD1/SPIDR/NSD2/MRNIP/SHLD2/IL4/ATAD5/SHLD3/MAGEF1/MMS19/EP400/MBTD1/BRD8/ING3/ZRANB3/EPC2/ERCC6/RUVBL1/KPNA1/MSH2/WDR48/MRGBP
HP_CARDIAC_RHABDOMYOMA	HP_CARDIAC_RHABDOMYOMA	HP_CARDIAC_RHABDOMYOMA	3	0.783502	1.27645	0.143925	1	1	589	tags=33%, list=6%, signal=31%	PTCH2
HP_DOUBLE_AORTIC_ARCH	HP_DOUBLE_AORTIC_ARCH	HP_DOUBLE_AORTIC_ARCH	3	0.783435	1.27634	0.143925	1	1	655	tags=67%, list=7%, signal=62%	DGCR8/ESS2
HP_UNILATERAL_PRIMARY_PULMONARY_DYSGENESIS	HP_UNILATERAL_PRIMARY_PULMONARY_DYSGENESIS	HP_UNILATERAL_PRIMARY_PULMONARY_DYSGENESIS	3	0.783435	1.27634	0.143925	1	1	655	tags=67%, list=7%, signal=62%	DGCR8/ESS2
GOBP_MRNA_3_END_PROCESSING_BY_STEM_LOOP_BINDING_AND_CLEAVAGE	GOBP_MRNA_3_END_PROCESSING_BY_STEM_LOOP_BINDING_AND_CLEAVAGE	GOBP_MRNA_3_END_PROCESSING_BY_STEM_LOOP_BINDING_AND_CLEAVAGE	5	0.685461	1.27633	0.186792	1	1	2047	tags=80%, list=21%, signal=63%	CPSF3/LSM11/CPSF2/LSM10
HP_NARROW_FOREHEAD	HP_NARROW_FOREHEAD	HP_NARROW_FOREHEAD	85	0.35988	1.27612	0.0853462	1	1	2332	tags=28%, list=24%, signal=22%	CTCF/SMPD4/PPP1R21/COG7/GTPBP2/RARS2/BICRA/WDR35/SMG9/SERPINH1/MEG3/GPT2/SPTBN1/AMPD2/TBC1D24/TBCD/NBAS/LZTR1/FUT8/TRAPPC4/BRAF/NUP188/SMC1A/VPS53
GOMF_CATALYTIC_ACTIVITY_ACTING_ON_DNA	GOMF_CATALYTIC_ACTIVITY_ACTING_ON_DNA	GOMF_CATALYTIC_ACTIVITY_ACTING_ON_DNA	148	0.33037	1.27585	0.0541401	1	1	2689	tags=32%, list=28%, signal=23%	MRE11/FBH1/TEP1/MUS81/RFC4/SMARCAL1/MCM6/RFC5/FAN1/TENT4B/MCM8/ATAD5/POLA1/SUPV3L1/RFC1/UPF1/DNMT1/SMUG1/OGG1/RECQL/CHD9/ZRANB3/POLD3/CHD1L/ERCC6/RUVBL1/ENDOV/HLTF/TTF2/MSH2/POLB/N6AMT1/XRCC1/SMC3/MCM3/BPTF/XRCC5/REXO2/RAD51C/PCNA/SMARCAD1/HELB/DICER1/TDG/HMCES/PTGES3/ASCC3
GOCC_GAMMA_TUBULIN_LARGE_COMPLEX	GOCC_GAMMA_TUBULIN_LARGE_COMPLEX	GOCC_GAMMA_TUBULIN_LARGE_COMPLEX	7	0.623832	1.27583	0.170455	1	1	2573	tags=71%, list=26%, signal=53%	TUBGCP5/BRCA1/TUBGCP6/MZT1/TUBGCP4
GOBP_MITOCHONDRIAL_DEPOLARIZATION	GOBP_MITOCHONDRIAL_DEPOLARIZATION	GOBP_MITOCHONDRIAL_DEPOLARIZATION	14	0.508148	1.27581	0.183453	1	1	1213	tags=29%, list=12%, signal=25%	RACK1/ATP5IF1/HSH2D/MLLT11
HP_ABNORMALITY_OF_THE_OVARY	HP_ABNORMALITY_OF_THE_OVARY	HP_ABNORMALITY_OF_THE_OVARY	143	0.33297	1.27561	0.0565428	1	1	2142	tags=26%, list=22%, signal=21%	BUD23/MAP3K1/CAVIN1/MRE11/PMS2/ALMS1/PMM2/ERAL1/CASP10/SPIDR/CCDC28B/PTCH2/NSMF/FAN1/MCM8/CHEK2/BBS7/BRCA1/IQCB1/TTI2/GALT/MRPS22/ARL6/STAG3/BBS5/WDPCP/LIMK1/SMAD4/LARS2/FOS/MDM2/MT-CYB/CLIP2/SDCCAG8/MSH2/TP53/TRIM32
HP_OCULAR_PAIN	HP_OCULAR_PAIN	HP_OCULAR_PAIN	5	0.685069	1.2756	0.186792	1	1	919	tags=40%, list=9%, signal=36%	CTNS/SCN9A
GOBP_NEGATIVE_REGULATION_OF_PLASMA_MEMBRANE_BOUNDED_CELL_PROJECTION_ASSEMBLY	GOBP_NEGATIVE_REGULATION_OF_PLASMA_MEMBRANE_BOUNDED_CELL_PROJECTION_ASSEMBLY	GOBP_NEGATIVE_REGULATION_OF_PLASMA_MEMBRANE_BOUNDED_CELL_PROJECTION_ASSEMBLY	16	0.49242	1.27558	0.185512	1	1	2515	tags=44%, list=26%, signal=33%	MPHOSPH9/SRGAP2C/TESK1/TCHP/MAP4/LIMK2/STAP1
HP_ABNORMALITY_OF_HAIR_PIGMENTATION	HP_ABNORMALITY_OF_HAIR_PIGMENTATION	HP_ABNORMALITY_OF_HAIR_PIGMENTATION	60	0.376017	1.27548	0.10101	1	1	2516	tags=32%, list=26%, signal=24%	LRMDA/STN1/HPS6/SLC17A5/CTNS/ERCC8/KANSL1/MTAP/HPS1/UBR1/ERCC6/MDM2/TTC37/ATP7A/EDNRB/BRCC3/AP3B1/HPS3/PDE4D
GOMF_FATTY_ACID_SYNTHASE_ACTIVITY	GOMF_FATTY_ACID_SYNTHASE_ACTIVITY	GOMF_FATTY_ACID_SYNTHASE_ACTIVITY	7	0.623498	1.27515	0.170455	1	1	1783	tags=43%, list=18%, signal=35%	OXSM/ELOVL6/CBR4
GOBP_RESPONSE_TO_VIRUS	GOBP_RESPONSE_TO_VIRUS	GOBP_RESPONSE_TO_VIRUS	234	0.312484	1.27485	0.0299301	1	1	2262	tags=25%, list=23%, signal=20%	SELENOK/NOP53/UFD1/SLFN11/CGAS/ITGB8/SKP2/IKBKG/MAP3K14/TTC4/CLPB/TRIM35/SAMHD1/IL4/TOMM70/ATG16L1/IFIT1/OAS1/POLR3F/OASL/TRIM5/MICB/AKAP1/PARP9/CARD9/IL12RB1/MOV10/AGBL5/APOBEC3H/GBP3/TRIM38/TRIM8/IRF2/CXCR4/IL17RA/ZCCHC3/TRIM52/APOBEC3G/IRF3/PHB/GBF1/GPATCH3/CREBZF/IFIT3/SENP7/MAPK14/IL1B/TRAF3/DDX58/IFI16/POLR3K/MICA/RNF26/TRIM32/TNFAIP3/PML/IFIT2/ANKRD17/POLR3B
HP_TUBULOINTERSTITIAL_NEPHRITIS	HP_TUBULOINTERSTITIAL_NEPHRITIS	HP_TUBULOINTERSTITIAL_NEPHRITIS	11	0.544474	1.27452	0.184843	1	1	631	tags=27%, list=6%, signal=26%	ALMS1/CEP83/FAN1
GOBP_POSITIVE_REGULATION_OF_HISTONE_METHYLATION	GOBP_POSITIVE_REGULATION_OF_HISTONE_METHYLATION	GOBP_POSITIVE_REGULATION_OF_HISTONE_METHYLATION	33	0.423583	1.27445	0.13211	1	1	3604	tags=48%, list=37%, signal=31%	NSD3/KANSL1/BRCA1/DNMT1/NELFA/SMAD4/KMT2A/PAXBP1/MYB/SNW1/MCRS1/CHTOP/KAT8/MTF2/PHF19/RTF1
GOMF_ICOSANOID_RECEPTOR_ACTIVITY	GOMF_ICOSANOID_RECEPTOR_ACTIVITY	GOMF_ICOSANOID_RECEPTOR_ACTIVITY	6	0.654565	1.2742	0.157197	1	1	1790	tags=67%, list=18%, signal=54%	PTGDR2/CYSLTR1/PTGER3/HPGD
GOCC_OUTER_KINETOCHORE	GOCC_OUTER_KINETOCHORE	GOCC_OUTER_KINETOCHORE	6	0.654427	1.27394	0.159091	1	1	1138	tags=50%, list=12%, signal=44%	SPDL1/SKA2/CCNB1
HP_EARLY_ONSET_ABSENCE_SEIZURES	HP_EARLY_ONSET_ABSENCE_SEIZURES	HP_EARLY_ONSET_ABSENCE_SEIZURES	3	0.781776	1.27363	0.145794	1	1	1687	tags=67%, list=17%, signal=55%	PLPBP/ALDH4A1
GOBP_RIBOSOME_DISASSEMBLY	GOBP_RIBOSOME_DISASSEMBLY	GOBP_RIBOSOME_DISASSEMBLY	7	0.622735	1.27359	0.170455	1	1	2068	tags=57%, list=21%, signal=45%	PELO/MRRF/MTIF3/GFM2
GOBP_NON_MEMBRANE_BOUNDED_ORGANELLE_ASSEMBLY	GOBP_NON_MEMBRANE_BOUNDED_ORGANELLE_ASSEMBLY	GOBP_NON_MEMBRANE_BOUNDED_ORGANELLE_ASSEMBLY	237	0.310739	1.27312	0.0396841	1	1	2581	tags=27%, list=26%, signal=21%	NOP53/NBDY/CENPX/ABRAXAS1/TOGARAM1/ALMS1/CENPJ/PIBF1/ERAL1/EFL1/ABRAXAS2/CEP192/MYH11/C2CD3/GPSM2/RACGAP1/SPICE1/WASHC5/CEP44/TTN/TUBGCP5/CHEK2/WRAP73/CENPN/CNOT2/CENPS/CNOT6/BRCA1/RTTN/CNOT6L/TUBGCP6/LZTS2/TOGARAM2/MAP9/VPS4B/STAG2/SMAD4/KIF3B/HAUS8/CENPC/STAG1/CEP295/TRIM37/CHMP5/ZFYVE1/KIF2A/AURKA/TNKS/HSPA1A/RBM14/SMC3/MRPS2/CEP135/BIN2/SMC1A/MDM1/TIA1/GOLGA2/RPS28/PRKDC/XRCC5/MZT1/CDK5RAP2/T…
HP_NEPHRITIS	HP_NEPHRITIS	HP_NEPHRITIS	37	0.409077	1.27262	0.124777	1	1	590	tags=19%, list=6%, signal=18%	ALMS1/GAPVD1/CASP10/MYH11/COQ8B/SMARCAL1/INF2
HP_EPIDERMOID_CYST	HP_EPIDERMOID_CYST	HP_EPIDERMOID_CYST	8	0.591326	1.27226	0.181146	1	1	2735	tags=50%, list=28%, signal=36%	POFUT1/APC/POGLUT1/CTNND1
HP_PULMONARY_FIBROSIS	HP_PULMONARY_FIBROSIS	HP_PULMONARY_FIBROSIS	38	0.4067	1.27141	0.120939	1	1	1655	tags=24%, list=17%, signal=20%	CYBC1/STN1/CASP10/SPIDR/ATP11A/KIAA0319L/MRPS22/HPS1/SP110
HP_METAPHYSEAL_SPURS	HP_METAPHYSEAL_SPURS	HP_METAPHYSEAL_SPURS	5	0.682509	1.27083	0.196226	1	1	1944	tags=60%, list=20%, signal=48%	MEG3/DYNC2H1/ATP7A
GOBP_POSITIVE_REGULATION_OF_HISTONE_H3_K9_ACETYLATION	GOBP_POSITIVE_REGULATION_OF_HISTONE_H3_K9_ACETYLATION	GOBP_POSITIVE_REGULATION_OF_HISTONE_H3_K9_ACETYLATION	5	0.682298	1.27044	0.2	1	1	1668	tags=60%, list=17%, signal=50%	BRCA1/SPHK2/SMAD4
HP_ABNORMAL_INTERNAL_GENITALIA	HP_ABNORMAL_INTERNAL_GENITALIA	HP_ABNORMAL_INTERNAL_GENITALIA	265	0.306797	1.27043	0.0229729	0.922994	0.922994	2633	tags=30%, list=27%, signal=22%	BUD23/UFD1/MAP3K1/CAVIN1/MRE11/PMS2/TOE1/ALMS1/PMM2/ERAL1/CASP10/SPIDR/NSD2/CCDC28B/PTCH2/NSMF/FAN1/HIRA/MCM8/SPECC1L/RFWD3/APC/CHEK2/BBS7/CCNQ/INTU/BRCA1/IQCB1/RET/TTI2/GALT/WDR35/AMHR2/MRPS22/ARL6/HDAC8/IFT80/STAG3/DYNC2LI1/ARID1B/BBS5/FANCF/DYNC2H1/CXCR4/WDPCP/IL17RA/LIMK1/SMAD4/CLPP/UBR1/LARS2/ERCC6/FOS/MDM2/MT-CYB/AURKA/CLIP2/SDCCAG8/ZFHX3/MSH2/TP53/TRIM32/SMC3/BRAF/AIP/SMC1A/FGFR1/HSD17B4/P…
GOCC_DNA_REPLICATION_FACTOR_C_COMPLEX	GOCC_DNA_REPLICATION_FACTOR_C_COMPLEX	GOCC_DNA_REPLICATION_FACTOR_C_COMPLEX	5	0.682148	1.27016	0.2	1	1	1204	tags=60%, list=12%, signal=53%	RFC4/RFC5/RFC1
HP_RESPIRATORY_INSUFFICIENCY_DUE_TO_DEFECTIVE_CILIARY_CLEARANCE	HP_RESPIRATORY_INSUFFICIENCY_DUE_TO_DEFECTIVE_CILIARY_CLEARANCE	HP_RESPIRATORY_INSUFFICIENCY_DUE_TO_DEFECTIVE_CILIARY_CLEARANCE	2	0.844572	1.26989	0.134438	1	1	1521	tags=100%, list=16%, signal=84%	CFAP298/SPAG1
GOBP_PROTEIN_INSERTION_INTO_ER_MEMBRANE_BY_STOP_TRANSFER_MEMBRANE_ANCHOR_SEQUENCE	GOBP_PROTEIN_INSERTION_INTO_ER_MEMBRANE_BY_STOP_TRANSFER_MEMBRANE_ANCHOR_SEQUENCE	GOBP_PROTEIN_INSERTION_INTO_ER_MEMBRANE_BY_STOP_TRANSFER_MEMBRANE_ANCHOR_SEQUENCE	9	0.567574	1.26952	0.194853	1	1	1523	tags=33%, list=16%, signal=28%	EMC9/EMC2/EMC1
GOCC_EMC_COMPLEX	GOCC_EMC_COMPLEX	GOCC_EMC_COMPLEX	9	0.567574	1.26952	0.194853	1	1	1523	tags=33%, list=16%, signal=28%	EMC9/EMC2/EMC1
HP_LONG_PHILTRUM	HP_LONG_PHILTRUM	HP_LONG_PHILTRUM	235	0.310444	1.26946	0.0355239	1	1	2556	tags=29%, list=26%, signal=22%	BUD23/UFD1/ATP6V1B2/CCDC32/PMM2/EED/MTOR/CTCF/SLC2A10/PPP1R21/HIRA/SPECC1L/APC/TET3/ZNF41/CHST14/WDR35/HDAC8/BMP1/IFT80/MEG3/ARID1B/TBCE/TRIP11/DYNC2H1/B3GAT3/STAG2/LIMK1/TBC1D24/ERCC6/OTUD6B/KMT2A/METTL5/XYLT1/TTC37/NBAS/TNNI2/ATP7A/EXOSC1/TSPAN7/MTX2/ALG11/CLIP2/UBR7/TRAPPC4/SHMT2/SMC3/BRAF/NOTCH2/SMC1A/GNE/ATP6V1A/FGFR1/EXTL3/TAF1/HSD17B4/BPTF/BRCC3/PSMD12/PRKDC/AP3B1/PPP1R12A/NSD1/TMEM70/PDE4…
GOBP_TUBULIN_DEACETYLATION	GOBP_TUBULIN_DEACETYLATION	GOBP_TUBULIN_DEACETYLATION	17	0.479842	1.26941	0.187611	1	1	1644	tags=29%, list=17%, signal=25%	YEATS2/TADA2A/KAT14/TPPP/SGF29
HP_PLAGIOCEPHALY	HP_PLAGIOCEPHALY	HP_PLAGIOCEPHALY	66	0.369077	1.26941	0.101307	1	1	2220	tags=29%, list=23%, signal=22%	MESD/ATP6V1B2/NEPRO/NFIX/FKTN/PPP1R21/SAMHD1/WDR35/MEG3/ARID1B/PIGL/PRUNE1/EHMT1/SPTBN1/TBC1D24/TBCD/PIGO/CYFIP2/SMC3
GOBP_POSITIVE_REGULATION_OF_T_HELPER_2_CELL_CYTOKINE_PRODUCTION	GOBP_POSITIVE_REGULATION_OF_T_HELPER_2_CELL_CYTOKINE_PRODUCTION	GOBP_POSITIVE_REGULATION_OF_T_HELPER_2_CELL_CYTOKINE_PRODUCTION	6	0.652078	1.26936	0.164773	1	1	649	tags=17%, list=7%, signal=16%	IL4
GOBP_T_HELPER_2_CELL_CYTOKINE_PRODUCTION	GOBP_T_HELPER_2_CELL_CYTOKINE_PRODUCTION	GOBP_T_HELPER_2_CELL_CYTOKINE_PRODUCTION	6	0.652078	1.26936	0.164773	1	1	649	tags=17%, list=7%, signal=16%	IL4
GOBP_POSITIVE_REGULATION_OF_RESPONSE_TO_TUMOR_CELL	GOBP_POSITIVE_REGULATION_OF_RESPONSE_TO_TUMOR_CELL	GOBP_POSITIVE_REGULATION_OF_RESPONSE_TO_TUMOR_CELL	7	0.620647	1.26932	0.176136	1	1	3155	tags=86%, list=32%, signal=58%	NECTIN2/CD274/MR1/HSPD1/CD226/HLA-DRB1
GOCC_SMN_SM_PROTEIN_COMPLEX	GOCC_SMN_SM_PROTEIN_COMPLEX	GOCC_SMN_SM_PROTEIN_COMPLEX	14	0.505529	1.26923	0.194245	1	1	2463	tags=43%, list=25%, signal=32%	GEMIN6/GEMIN5/SMN2/GEMIN4/GEMIN8/SNRPD3
GOBP_SOMATOSTATIN_RECEPTOR_SIGNALING_PATHWAY	GOBP_SOMATOSTATIN_RECEPTOR_SIGNALING_PATHWAY	GOBP_SOMATOSTATIN_RECEPTOR_SIGNALING_PATHWAY	1	0.945161	1.26922	0.11068	1	1	537	tags=100%, list=5%, signal=95%	SSTR2
GOMF_SOMATOSTATIN_RECEPTOR_ACTIVITY	GOMF_SOMATOSTATIN_RECEPTOR_ACTIVITY	GOMF_SOMATOSTATIN_RECEPTOR_ACTIVITY	1	0.945161	1.26922	0.11068	1	1	537	tags=100%, list=5%, signal=95%	SSTR2
HP_SHORT_PALPEBRAL_FISSURE	HP_SHORT_PALPEBRAL_FISSURE	HP_SHORT_PALPEBRAL_FISSURE	47	0.390691	1.26912	0.113559	1	1	2588	tags=36%, list=26%, signal=27%	SLC2A10/SMPD4/COG7/RFWD3/KANSL1/BRCA1/MEG3/FANCF/SMAD4/KMT2A/CDK13/ZNF148/BPTF/PPP1R12A/RAD51C/TMEM107/FANCL
GOBP_HYALURONAN_CATABOLIC_PROCESS	GOBP_HYALURONAN_CATABOLIC_PROCESS	GOBP_HYALURONAN_CATABOLIC_PROCESS	2	0.843776	1.2687	0.138122	1	1	923	tags=50%, list=9%, signal=45%	CEMIP2
GOBP_NEGATIVE_REGULATION_OF_ENDOPLASMIC_RETICULUM_UNFOLDED_PROTEIN_RESPONSE	GOBP_NEGATIVE_REGULATION_OF_ENDOPLASMIC_RETICULUM_UNFOLDED_PROTEIN_RESPONSE	GOBP_NEGATIVE_REGULATION_OF_ENDOPLASMIC_RETICULUM_UNFOLDED_PROTEIN_RESPONSE	11	0.541968	1.26865	0.192237	1	1	2	tags=9%, list=0%, signal=9%	RACK1
GOBP_VIRION_ATTACHMENT_TO_HOST_CELL	GOBP_VIRION_ATTACHMENT_TO_HOST_CELL	GOBP_VIRION_ATTACHMENT_TO_HOST_CELL	5	0.68134	1.26865	0.201887	1	1	1574	tags=40%, list=16%, signal=34%	NECTIN2/NECTIN1
HP_NEUROPATHIC_ARTHROPATHY	HP_NEUROPATHIC_ARTHROPATHY	HP_NEUROPATHIC_ARTHROPATHY	6	0.651665	1.26856	0.166667	1	1	650	tags=33%, list=7%, signal=31%	ATL1/ELP1
GOBP_NEGATIVE_REGULATION_OF_PROSTAGLANDIN_BIOSYNTHETIC_PROCESS	GOBP_NEGATIVE_REGULATION_OF_PROSTAGLANDIN_BIOSYNTHETIC_PROCESS	GOBP_NEGATIVE_REGULATION_OF_PROSTAGLANDIN_BIOSYNTHETIC_PROCESS	2	0.843663	1.26853	0.138122	1	1	265	tags=50%, list=3%, signal=49%	PIBF1
HP_STOMATOCYTOSIS	HP_STOMATOCYTOSIS	HP_STOMATOCYTOSIS	5	0.681196	1.26838	0.201887	1	1	2705	tags=60%, list=28%, signal=43%	RHD/EPB41/SPTB
GOBP_MRNA_MODIFICATION	GOBP_MRNA_MODIFICATION	GOBP_MRNA_MODIFICATION	23	0.449046	1.26834	0.153707	1	1	1481	tags=26%, list=15%, signal=22%	VIRMA/TRMT6/TRUB1/RPUSD2/TRMT61B/METTL16
GOBP_PHOSPHATE_ION_TRANSMEMBRANE_TRANSPORT	GOBP_PHOSPHATE_ION_TRANSMEMBRANE_TRANSPORT	GOBP_PHOSPHATE_ION_TRANSMEMBRANE_TRANSPORT	7	0.620109	1.26822	0.176136	1	1	671	tags=14%, list=7%, signal=13%	SLC25A30
GOMF_MYOSIN_LIGHT_CHAIN_BINDING	GOMF_MYOSIN_LIGHT_CHAIN_BINDING	GOMF_MYOSIN_LIGHT_CHAIN_BINDING	2	0.84273	1.26712	0.138122	1	1	1539	tags=100%, list=16%, signal=84%	MYO19/CXCR4
GOBP_DETECTION_OF_MUSCLE_STRETCH	GOBP_DETECTION_OF_MUSCLE_STRETCH	GOBP_DETECTION_OF_MUSCLE_STRETCH	3	0.777463	1.26661	0.162617	1	1	1520	tags=67%, list=16%, signal=56%	TTN/PTK2
HP_FOCAL_T2_HYPERINTENSE_BRAINSTEM_LESION	HP_FOCAL_T2_HYPERINTENSE_BRAINSTEM_LESION	HP_FOCAL_T2_HYPERINTENSE_BRAINSTEM_LESION	29	0.431866	1.26656	0.129151	1	1	4491	tags=72%, list=46%, signal=39%	NDUFAF8/MT-ND3/NUBPL/NDUFAF5/NDUFAF1/PDCD10/NDUFS1/TMEM126B/NDUFV2/NDUFB11/MT-ND1/NDUFA6/NDUFB3/FOXRED1/NDUFS2/NDUFS6/NDUFAF4/TIMMDC1/NDUFA1/NDUFB10/NDUFAF3
HP_INCREASED_CIRCULATING_IGA_LEVEL	HP_INCREASED_CIRCULATING_IGA_LEVEL	HP_INCREASED_CIRCULATING_IGA_LEVEL	11	0.541037	1.26647	0.194085	1	1	2046	tags=45%, list=21%, signal=36%	CASP10/IKBKG/IL12RB1/TNPO3/PGM3
HP_ACUTE_INFECTIOUS_PNEUMONIA	HP_ACUTE_INFECTIOUS_PNEUMONIA	HP_ACUTE_INFECTIOUS_PNEUMONIA	1	0.943114	1.26647	0.116505	1	1	557	tags=100%, list=6%, signal=94%	CSF2RA
GOBP_ERYTHROCYTE_MATURATION	GOBP_ERYTHROCYTE_MATURATION	GOBP_ERYTHROCYTE_MATURATION	10	0.549097	1.26616	0.211957	1	1	7	tags=10%, list=0%, signal=10%	RHEX
HP_DECREASED_LACRIMATION	HP_DECREASED_LACRIMATION	HP_DECREASED_LACRIMATION	10	0.54906	1.26608	0.213768	1	1	1752	tags=30%, list=18%, signal=25%	ELP1/ERCC8/ERCC6
GOBP_ACTOMYOSIN_CONTRACTILE_RING_ORGANIZATION	GOBP_ACTOMYOSIN_CONTRACTILE_RING_ORGANIZATION	GOBP_ACTOMYOSIN_CONTRACTILE_RING_ORGANIZATION	5	0.679828	1.26584	0.203774	1	1	504	tags=40%, list=5%, signal=38%	RACGAP1/RTKN
GOBP_RNA_DECAPPING	GOBP_RNA_DECAPPING	GOBP_RNA_DECAPPING	10	0.548933	1.26578	0.213768	1	1	2264	tags=40%, list=23%, signal=31%	DCP2/NUDT12/DCPS/DXO
GOBP_REGULATION_OF_DNA_DIRECTED_DNA_POLYMERASE_ACTIVITY	GOBP_REGULATION_OF_DNA_DIRECTED_DNA_POLYMERASE_ACTIVITY	GOBP_REGULATION_OF_DNA_DIRECTED_DNA_POLYMERASE_ACTIVITY	10	0.548929	1.26577	0.213768	1	1	776	tags=30%, list=8%, signal=28%	RFC4/RFC5/GINS4
HP_LIVER_ABSCESS	HP_LIVER_ABSCESS	HP_LIVER_ABSCESS	6	0.650225	1.26576	0.168561	1	1	708	tags=33%, list=7%, signal=31%	CYBC1/IRAK4
HP_ABNORMALLY_FOLDED_HELIX	HP_ABNORMALLY_FOLDED_HELIX	HP_ABNORMALLY_FOLDED_HELIX	36	0.406938	1.26532	0.128975	1	1	1547	tags=19%, list=16%, signal=16%	UFD1/NFIX/HIRA/KANSL1/BICRA/KIAA0586/PIGL
HP_HYPERGONADOTROPIC_HYPOGONADISM	HP_HYPERGONADOTROPIC_HYPOGONADISM	HP_HYPERGONADOTROPIC_HYPOGONADISM	29	0.431418	1.26525	0.132841	1	1	2403	tags=38%, list=25%, signal=29%	MAP3K1/MRE11/ALMS1/PMM2/POLA1/GALT/CLPP/CTDP1/POLR3B/POLR3A/BRCC3
GOBP_REGULATION_OF_B_CELL_MEDIATED_IMMUNITY	GOBP_REGULATION_OF_B_CELL_MEDIATED_IMMUNITY	GOBP_REGULATION_OF_B_CELL_MEDIATED_IMMUNITY	35	0.411224	1.26522	0.136525	1	1	891	tags=20%, list=9%, signal=18%	NECTIN2/SHLD1/NSD2/SHLD2/IL4/ATAD5/SHLD3
HP_RHEUMATOID_FACTOR_POSITIVE	HP_RHEUMATOID_FACTOR_POSITIVE	HP_RHEUMATOID_FACTOR_POSITIVE	8	0.58792	1.26494	0.194085	1	1	297	tags=25%, list=3%, signal=24%	CYBC1/CASP10
HP_ABNORMALITY_OF_THE_2ND_TOE	HP_ABNORMALITY_OF_THE_2ND_TOE	HP_ABNORMALITY_OF_THE_2ND_TOE	20	0.45906	1.26489	0.177504	1	1	1951	tags=25%, list=20%, signal=20%	ATP6V1B2/ZNF41/PIGL/TBC1D24/TSPAN7
GOBP_TORC1_SIGNALING	GOBP_TORC1_SIGNALING	GOBP_TORC1_SIGNALING	39	0.402759	1.26455	0.127886	1	1	1354	tags=26%, list=14%, signal=22%	MTOR/DEPDC5/RRAGB/PIP4P1/CTNS/MFSD8/RPTOR/CASTOR1/SMCR8/DYRK3
GOBP_POSITIVE_REGULATION_OF_NATURAL_KILLER_CELL_MEDIATED_CYTOTOXICITY	GOBP_POSITIVE_REGULATION_OF_NATURAL_KILLER_CELL_MEDIATED_CYTOTOXICITY	GOBP_POSITIVE_REGULATION_OF_NATURAL_KILLER_CELL_MEDIATED_CYTOTOXICITY	9	0.565146	1.26409	0.196691	1	1	1221	tags=33%, list=12%, signal=29%	NECTIN2/NCR3/AP1G1
HP_BULBOUS_NOSE	HP_BULBOUS_NOSE	HP_BULBOUS_NOSE	93	0.350467	1.26372	0.088141	1	1	2391	tags=30%, list=24%, signal=23%	MESD/UFD1/ATP6V1B2/C2CD3/SMPD4/SMARCAL1/DGCR8/HIRA/ESS2/CCNQ/KANSL1/BICRA/EDEM3/PIGL/STAG2/SPTBN1/TBC1D24/KMT2B/SMS/MTX2/PIGO/SMC3/BRAF/DGCR2/ATP6V1A/EXTL3/TAF1/TBC1D23
GOBP_EPOXYGENASE_P450_PATHWAY	GOBP_EPOXYGENASE_P450_PATHWAY	GOBP_EPOXYGENASE_P450_PATHWAY	1	0.940864	1.26345	0.118447	1	1	579	tags=100%, list=6%, signal=94%	CYP1B1
GOBP_RETINAL_BLOOD_VESSEL_MORPHOGENESIS	GOBP_RETINAL_BLOOD_VESSEL_MORPHOGENESIS	GOBP_RETINAL_BLOOD_VESSEL_MORPHOGENESIS	1	0.940864	1.26345	0.118447	1	1	579	tags=100%, list=6%, signal=94%	CYP1B1
GOMF_AROMATASE_ACTIVITY	GOMF_AROMATASE_ACTIVITY	GOMF_AROMATASE_ACTIVITY	1	0.940864	1.26345	0.118447	1	1	579	tags=100%, list=6%, signal=94%	CYP1B1
GOMF_ESTROGEN_16_ALPHA_HYDROXYLASE_ACTIVITY	GOMF_ESTROGEN_16_ALPHA_HYDROXYLASE_ACTIVITY	GOMF_ESTROGEN_16_ALPHA_HYDROXYLASE_ACTIVITY	1	0.940864	1.26345	0.118447	1	1	579	tags=100%, list=6%, signal=94%	CYP1B1
GOMF_HYDROPEROXY_ICOSATETRAENOATE_DEHYDRATASE_ACTIVITY	GOMF_HYDROPEROXY_ICOSATETRAENOATE_DEHYDRATASE_ACTIVITY	GOMF_HYDROPEROXY_ICOSATETRAENOATE_DEHYDRATASE_ACTIVITY	1	0.940864	1.26345	0.118447	1	1	579	tags=100%, list=6%, signal=94%	CYP1B1
HP_ABNORMAL_CORNEAL_ENDOTHELIUM_MORPHOLOGY	HP_ABNORMAL_CORNEAL_ENDOTHELIUM_MORPHOLOGY	HP_ABNORMAL_CORNEAL_ENDOTHELIUM_MORPHOLOGY	1	0.940864	1.26345	0.118447	1	1	579	tags=100%, list=6%, signal=94%	CYP1B1
HP_ABNORMAL_DESCEMET_MEMBRANE_MORPHOLOGY	HP_ABNORMAL_DESCEMET_MEMBRANE_MORPHOLOGY	HP_ABNORMAL_DESCEMET_MEMBRANE_MORPHOLOGY	1	0.940864	1.26345	0.118447	1	1	579	tags=100%, list=6%, signal=94%	CYP1B1
HP_POSTERIOR_SYNECHIAE_OF_THE_ANTERIOR_CHAMBER	HP_POSTERIOR_SYNECHIAE_OF_THE_ANTERIOR_CHAMBER	HP_POSTERIOR_SYNECHIAE_OF_THE_ANTERIOR_CHAMBER	1	0.940864	1.26345	0.118447	1	1	579	tags=100%, list=6%, signal=94%	CYP1B1
HP_THINNING_OF_DESCEMET_MEMBRANE	HP_THINNING_OF_DESCEMET_MEMBRANE	HP_THINNING_OF_DESCEMET_MEMBRANE	1	0.940864	1.26345	0.118447	1	1	579	tags=100%, list=6%, signal=94%	CYP1B1
GOMF_NEUROTRANSMITTER_RECEPTOR_ACTIVITY	GOMF_NEUROTRANSMITTER_RECEPTOR_ACTIVITY	GOMF_NEUROTRANSMITTER_RECEPTOR_ACTIVITY	5	0.678529	1.26342	0.203774	1	1	2207	tags=80%, list=23%, signal=62%	GABBR1/CHRNB1/PTK2B/CHRNE
HP_ABNORMAL_CIRCULATING_IGA_LEVEL	HP_ABNORMAL_CIRCULATING_IGA_LEVEL	HP_ABNORMAL_CIRCULATING_IGA_LEVEL	36	0.406309	1.26336	0.130742	1	1	1704	tags=25%, list=17%, signal=21%	CAVIN1/PMM2/CASP10/MTOR/IKBKG/PLCG2/IL12RB1/TNPO3/CSNK2A1
GOMF_CALCIUM_INDEPENDENT_PHOSPHOLIPASE_A2_ACTIVITY	GOMF_CALCIUM_INDEPENDENT_PHOSPHOLIPASE_A2_ACTIVITY	GOMF_CALCIUM_INDEPENDENT_PHOSPHOLIPASE_A2_ACTIVITY	4	0.727142	1.26324	0.189555	1	1	769	tags=25%, list=8%, signal=23%	PLA2G6
HP_HEAD_BANGING	HP_HEAD_BANGING	HP_HEAD_BANGING	7	0.617659	1.26321	0.176136	1	1	1015	tags=29%, list=10%, signal=26%	PIGF/VPS13A
HP_ABNORMALITY_OF_CRANIAL_SUTURES	HP_ABNORMALITY_OF_CRANIAL_SUTURES	HP_ABNORMALITY_OF_CRANIAL_SUTURES	181	0.319203	1.26309	0.0734375	1	1	2502	tags=29%, list=26%, signal=22%	TENT5A/MESD/UFD1/ATP6V1B2/TOGARAM1/CENPJ/SH2B1/CTCF/SLC2A10/NFIX/PPP1R21/ACE/PAM16/HIRA/SPECC1L/CHST14/PEX1/POLA1/CCNQ/SCN9A/KANSL1/INTU/RTTN/BICRA/WDR35/SMG9/BMP1/MEG3/TBCE/B3GAT3/TBC1D24/ERCC6/HPGD/PCNT/ATP7A/LEMD3/MTX2/PIGO/PEX14/SMC3/NOTCH2/NUP188/POLR3A/ATP6V1A/FGFR1/EXTL3/HSD17B4/SEC24D/NSUN2/ORC6/RNF113A/NSD1
GOBP_SIALIC_ACID_TRANSPORT	GOBP_SIALIC_ACID_TRANSPORT	GOBP_SIALIC_ACID_TRANSPORT	1	0.940454	1.2629	0.118447	1	1	583	tags=100%, list=6%, signal=94%	SLC17A5
GOMF_SIALIC_ACID_TRANSMEMBRANE_TRANSPORTER_ACTIVITY	GOMF_SIALIC_ACID_TRANSMEMBRANE_TRANSPORTER_ACTIVITY	GOMF_SIALIC_ACID_TRANSMEMBRANE_TRANSPORTER_ACTIVITY	1	0.940454	1.2629	0.118447	1	1	583	tags=100%, list=6%, signal=94%	SLC17A5
HP_ABNORMAL_URINE_CARBOXYLIC_ACID_LEVEL	HP_ABNORMAL_URINE_CARBOXYLIC_ACID_LEVEL	HP_ABNORMAL_URINE_CARBOXYLIC_ACID_LEVEL	33	0.419674	1.26269	0.137615	1	1	1327	tags=21%, list=14%, signal=18%	ATP5F1E/ATP5F1D/CLPB/UMPS/HMGCL/RET/PCCB
GOBP_HYALURONAN_METABOLIC_PROCESS	GOBP_HYALURONAN_METABOLIC_PROCESS	GOBP_HYALURONAN_METABOLIC_PROCESS	8	0.586761	1.26244	0.195933	1	1	2614	tags=50%, list=27%, signal=37%	CEMIP2/ITIH4/IL1B/AP2A1
GOCC_MPP7_DLG1_LIN7_COMPLEX	GOCC_MPP7_DLG1_LIN7_COMPLEX	GOCC_MPP7_DLG1_LIN7_COMPLEX	2	0.839558	1.26236	0.14733	1	1	1570	tags=100%, list=16%, signal=84%	DLG1/LIN7C
GOCC_INTERCELLULAR_BRIDGE	GOCC_INTERCELLULAR_BRIDGE	GOCC_INTERCELLULAR_BRIDGE	44	0.392955	1.26226	0.112847	1	1	2156	tags=30%, list=22%, signal=23%	MICAL3/GSTM5/RBM18/FAN1/IQCB1/DUSP11/AGBL5/FAM50B/PHLPP2/EPB41/DCTN1/KIF20B/UNC119
HP_FINE_HAIR	HP_FINE_HAIR	HP_FINE_HAIR	39	0.402029	1.26226	0.127886	1	1	2502	tags=41%, list=26%, signal=31%	ALMS1/EED/IKBKG/SMARCAL1/ITGA3/SUOX/WDR35/PIGL/SMAD4/PCNT/TTC37/NBAS/BRAF/SIN3B/NSUN2/NSD1
HP_CALCIFICATION_OF_FALX_CEREBRI	HP_CALCIFICATION_OF_FALX_CEREBRI	HP_CALCIFICATION_OF_FALX_CEREBRI	1	0.93984	1.26207	0.118447	1	1	589	tags=100%, list=6%, signal=94%	PTCH2
HP_ORBITAL_CYST	HP_ORBITAL_CYST	HP_ORBITAL_CYST	1	0.93984	1.26207	0.118447	1	1	589	tags=100%, list=6%, signal=94%	PTCH2
HP_CHIN_WITH_HORIZONTAL_CREASE	HP_CHIN_WITH_HORIZONTAL_CREASE	HP_CHIN_WITH_HORIZONTAL_CREASE	4	0.726421	1.26199	0.189555	1	1	1355	tags=50%, list=14%, signal=43%	EED/MEG3
HP_CLUBBING_OF_FINGERS	HP_CLUBBING_OF_FINGERS	HP_CLUBBING_OF_FINGERS	18	0.474502	1.26194	0.182971	1	1	938	tags=22%, list=10%, signal=20%	STN1/SLC5A6/ATP11A/INTU
HP_ABNORMAL_CRY	HP_ABNORMAL_CRY	HP_ABNORMAL_CRY	29	0.430289	1.26194	0.140221	1	1	925	tags=28%, list=9%, signal=25%	ATP5F1A/SELENON/ABAT/FKTN/PPP1R21/TRIP4/SPECC1L/PNPO
HP_THIN_UPPER_LIP_VERMILION	HP_THIN_UPPER_LIP_VERMILION	HP_THIN_UPPER_LIP_VERMILION	167	0.321306	1.26187	0.0657277	1	1	2552	tags=29%, list=26%, signal=22%	ATP6V1B2/CENPJ/PMM2/MTOR/CTCF/SMPD4/SPECC1L/ZNF41/CHST14/VPS35L/CCNQ/CNOT2/HDAC8/EDEM3/ARID1B/STAG2/SPTBN1/COPB2/TBC1D24/SMAD4/CSNK2A1/DCPS/OTUD6B/KMT2A/PTRH2/PHC1/METTL5/SOX4/TSPAN7/SMARCC2/PACS2/CDK13/SHMT2/SMC3/ANKRD17/CEP135/SMC1A/POLR3A/GNE/ATIC/TAF1/BPTF/PSMD12/PRKDC/AP3B1/PDE4D/ZNF292/CDK5RAP2
GOMF_NEUROTRANSMITTER_RECEPTOR_ACTIVITY_INVOLVED_IN_REGULATION_OF_POSTSYNAPTIC_MEMBRANE_POTENTIAL	GOMF_NEUROTRANSMITTER_RECEPTOR_ACTIVITY_INVOLVED_IN_REGULATION_OF_POSTSYNAPTIC_MEMBRANE_POTENTIAL	GOMF_NEUROTRANSMITTER_RECEPTOR_ACTIVITY_INVOLVED_IN_REGULATION_OF_POSTSYNAPTIC_MEMBRANE_POTENTIAL	3	0.774458	1.26171	0.162617	1	1	2207	tags=100%, list=23%, signal=77%	GABBR1/CHRNB1/CHRNE
GOMF_POSTSYNAPTIC_NEUROTRANSMITTER_RECEPTOR_ACTIVITY	GOMF_POSTSYNAPTIC_NEUROTRANSMITTER_RECEPTOR_ACTIVITY	GOMF_POSTSYNAPTIC_NEUROTRANSMITTER_RECEPTOR_ACTIVITY	3	0.774458	1.26171	0.162617	1	1	2207	tags=100%, list=23%, signal=77%	GABBR1/CHRNB1/CHRNE
GOMF_TRANSMITTER_GATED_CHANNEL_ACTIVITY	GOMF_TRANSMITTER_GATED_CHANNEL_ACTIVITY	GOMF_TRANSMITTER_GATED_CHANNEL_ACTIVITY	3	0.774458	1.26171	0.162617	1	1	2207	tags=100%, list=23%, signal=77%	CHRNB1/PTK2B/CHRNE
HP_HIGH_MYOPIA	HP_HIGH_MYOPIA	HP_HIGH_MYOPIA	22	0.45153	1.26163	0.169039	1	1	3154	tags=50%, list=32%, signal=34%	EFL1/CYP1B1/RAB28/ADAMTSL4/TBC1D24/SMS/NMNAT1/ATP6V1A/CRIPT/ATP6V1E1/COL9A2
HP_DEEP_PLANTAR_CREASES	HP_DEEP_PLANTAR_CREASES	HP_DEEP_PLANTAR_CREASES	12	0.52395	1.26156	0.175503	1	1	370	tags=17%, list=4%, signal=16%	ATP6V1B2/MTOR
HP_HYPOAMYLASEMIA	HP_HYPOAMYLASEMIA	HP_HYPOAMYLASEMIA	4	0.726159	1.26153	0.189555	1	1	291	tags=25%, list=3%, signal=24%	EFL1
HP_ABNORMAL_SIZE_OF_THE_CLITORIS	HP_ABNORMAL_SIZE_OF_THE_CLITORIS	HP_ABNORMAL_SIZE_OF_THE_CLITORIS	35	0.409924	1.26122	0.136525	1	1	2867	tags=43%, list=29%, signal=30%	MAP3K1/CAVIN1/TOE1/PEX1/CCNQ/ARID1B/UBR1/FOS/PEX14/ATIC/PPP1R12A/ORC6/PEX5/PEX13/GMNN
GOBP_POSITIVE_REGULATION_OF_VOLTAGE_GATED_CALCIUM_CHANNEL_ACTIVITY	GOBP_POSITIVE_REGULATION_OF_VOLTAGE_GATED_CALCIUM_CHANNEL_ACTIVITY	GOBP_POSITIVE_REGULATION_OF_VOLTAGE_GATED_CALCIUM_CHANNEL_ACTIVITY	4	0.72592	1.26112	0.189555	1	1	294	tags=25%, list=3%, signal=24%	NIPSNAP2
GOBP_NEGATIVE_REGULATION_OF_TYPE_I_INTERFERON_MEDIATED_SIGNALING_PATHWAY	GOBP_NEGATIVE_REGULATION_OF_TYPE_I_INTERFERON_MEDIATED_SIGNALING_PATHWAY	GOBP_NEGATIVE_REGULATION_OF_TYPE_I_INTERFERON_MEDIATED_SIGNALING_PATHWAY	13	0.512067	1.26099	0.189435	1	1	1334	tags=23%, list=14%, signal=20%	SAMHD1/OAS1/CACTIN
GOBP_POSITIVE_REGULATION_OF_NON_MOTILE_CILIUM_ASSEMBLY	GOBP_POSITIVE_REGULATION_OF_NON_MOTILE_CILIUM_ASSEMBLY	GOBP_POSITIVE_REGULATION_OF_NON_MOTILE_CILIUM_ASSEMBLY	3	0.773925	1.26084	0.162617	1	1	798	tags=67%, list=8%, signal=61%	CENPJ/WRAP73
HP_PANCREATIC_HYPOPLASIA	HP_PANCREATIC_HYPOPLASIA	HP_PANCREATIC_HYPOPLASIA	5	0.676996	1.26056	0.207547	1	1	291	tags=20%, list=3%, signal=19%	EFL1
HP_ABNORMALITY_OF_THE_NASAL_SEPTUM	HP_ABNORMALITY_OF_THE_NASAL_SEPTUM	HP_ABNORMALITY_OF_THE_NASAL_SEPTUM	9	0.563515	1.26044	0.200368	1	1	1574	tags=22%, list=16%, signal=19%	ATP6V1B2/NECTIN1
GOBP_POSITIVE_REGULATION_OF_LYMPHOCYTE_MEDIATED_IMMUNITY	GOBP_POSITIVE_REGULATION_OF_LYMPHOCYTE_MEDIATED_IMMUNITY	GOBP_POSITIVE_REGULATION_OF_LYMPHOCYTE_MEDIATED_IMMUNITY	58	0.374995	1.26032	0.109029	1	1	1280	tags=19%, list=13%, signal=17%	NECTIN2/SHLD1/NSD2/SHLD2/IL4/ATAD5/SHLD3/NCR3/AP1G1/IL12RB1/TRAF2
GOBP_REGULATION_OF_ISOTYPE_SWITCHING	GOBP_REGULATION_OF_ISOTYPE_SWITCHING	GOBP_REGULATION_OF_ISOTYPE_SWITCHING	26	0.435784	1.26031	0.167883	1	1	891	tags=23%, list=9%, signal=21%	SHLD1/NSD2/SHLD2/IL4/ATAD5/SHLD3
HP_APLASIA_HYPOPLASIA_OF_THE_PROXIMAL_PHALANGES_OF_THE_HAND	HP_APLASIA_HYPOPLASIA_OF_THE_PROXIMAL_PHALANGES_OF_THE_HAND	HP_APLASIA_HYPOPLASIA_OF_THE_PROXIMAL_PHALANGES_OF_THE_HAND	2	0.838009	1.26003	0.14733	1	1	370	tags=50%, list=4%, signal=48%	MTOR
HP_UNDERDEVELOPED_NASAL_ALAE	HP_UNDERDEVELOPED_NASAL_ALAE	HP_UNDERDEVELOPED_NASAL_ALAE	48	0.387377	1.25994	0.116638	1	1	2617	tags=35%, list=27%, signal=26%	ATP6V1B2/CENPJ/NFIX/DGCR8/ESS2/KANSL1/BICRA/EDEM3/SPATA5/UBR1/PCNT/MTX2/EDNRB/DGCR2/NSUN2/PPP2R3C/CWC27
HP_ABNORMAL_NASAL_BASE	HP_ABNORMAL_NASAL_BASE	HP_ABNORMAL_NASAL_BASE	21	0.455504	1.25989	0.187943	1	1	1992	tags=29%, list=20%, signal=23%	ATP6V1B2/ARID1B/TBC1D24/METTL5/SOX4/SMARCC2
HP_ABNORMALITY_OF_SKELETAL_MATURATION	HP_ABNORMALITY_OF_SKELETAL_MATURATION	HP_ABNORMALITY_OF_SKELETAL_MATURATION	211	0.312165	1.25982	0.0448916	1	1	2633	tags=29%, list=27%, signal=22%	BUD23/MAP3K1/CAVIN1/ALMS1/ZBTB16/CENPJ/EFL1/EED/NFIX/SPIDR/NSD2/PPP1R21/NSMF/PAM16/CTNS/WDR4/TET3/PEX1/POLA1/MT-ATP8/MRPS22/HDAC8/DYNC2LI1/ARID1B/TBCE/B3GAT3/NELFA/LPIN2/LIMK1/UBR1/RRAS/PCNT/KMT2A/FOS/XYLT1/NBAS/LZTR1/SOX4/NMNAT1/SMARCC2/RIT1/CLIP2/TP53/SMC3/XPC/BRAF/ANKRD17/AIP/SMC1A/FGFR1/EXTL3/HSD17B4/SIN3B/NSUN2/ORC6/RNF113A/NSD1/PDE4D/PPP2R3C/SCARB2/CCDC141/GTF2IRD2
HP_OPTIC_DISC_PALLOR	HP_OPTIC_DISC_PALLOR	HP_OPTIC_DISC_PALLOR	96	0.347823	1.25957	0.0922099	1	1	2093	tags=25%, list=21%, signal=20%	NDUFAF8/ALMS1/USP45/NFIX/CYP1B1/ZNF408/ERCC8/PEX1/MFSD8/MT-ND3/RTTN/TUBGCP6/KIAA1549/PANK2/NUBPL/NDUFAF5/TRNT1/NDUFAF1/CLN8/ERCC6/NMNAT1/SNRNP200/GFM2/MT-ATP6
HP_CARDIORESPIRATORY_ARREST	HP_CARDIORESPIRATORY_ARREST	HP_CARDIORESPIRATORY_ARREST	7	0.615796	1.2594	0.185606	1	1	1864	tags=43%, list=19%, signal=35%	SLC2A10/SLC25A20/EXOC6B
HP_MEGALENCEPHALY	HP_MEGALENCEPHALY	HP_MEGALENCEPHALY	18	0.47348	1.25923	0.184783	1	1	700	tags=17%, list=7%, signal=16%	MTOR/DEPDC5/AKT3
GOBP_CENTROSOME_DUPLICATION	GOBP_CENTROSOME_DUPLICATION	GOBP_CENTROSOME_DUPLICATION	49	0.383863	1.25898	0.115059	1	1	2319	tags=33%, list=24%, signal=25%	ALMS1/CENPJ/CEP192/C2CD3/SPICE1/CEP44/BRCA1/RTTN/VPS4B/ROCK2/CEP295/TRIM37/CHMP5/RBM14/CEP135/MDM1
HP_GASTRITIS	HP_GASTRITIS	HP_GASTRITIS	10	0.545823	1.25861	0.219203	1	1	3107	tags=60%, list=32%, signal=41%	CASP10/TTC37/IL1B/LRBA/SKIV2L/CARD8
HP_FLAT_FOREHEAD	HP_FLAT_FOREHEAD	HP_FLAT_FOREHEAD	6	0.646528	1.25856	0.181818	1	1	827	tags=33%, list=8%, signal=31%	COG7/CHST14
HP_CONSPICUOUSLY_HAPPY_DISPOSITION	HP_CONSPICUOUSLY_HAPPY_DISPOSITION	HP_CONSPICUOUSLY_HAPPY_DISPOSITION	3	0.772398	1.25836	0.166355	1	1	934	tags=33%, list=10%, signal=30%	KANSL1
GOBP_POSITIVE_REGULATION_OF_INTERLEUKIN_13_PRODUCTION	GOBP_POSITIVE_REGULATION_OF_INTERLEUKIN_13_PRODUCTION	GOBP_POSITIVE_REGULATION_OF_INTERLEUKIN_13_PRODUCTION	9	0.562566	1.25831	0.202206	1	1	1578	tags=44%, list=16%, signal=37%	IL4/TSLP/SPHK2/IL17RA
GOMF_PATTERN_RECOGNITION_RECEPTOR_ACTIVITY	GOMF_PATTERN_RECOGNITION_RECEPTOR_ACTIVITY	GOMF_PATTERN_RECOGNITION_RECEPTOR_ACTIVITY	5	0.675768	1.25828	0.207547	1	1	1080	tags=40%, list=11%, signal=36%	CD14/TRIM5
GOBP_RESPONSE_TO_BACTERIAL_LIPOPROTEIN	GOBP_RESPONSE_TO_BACTERIAL_LIPOPROTEIN	GOBP_RESPONSE_TO_BACTERIAL_LIPOPROTEIN	2	0.836795	1.2582	0.149171	1	1	1597	tags=100%, list=16%, signal=84%	CD14/SSC5D
GOMF_OMEGA_PEPTIDASE_ACTIVITY	GOMF_OMEGA_PEPTIDASE_ACTIVITY	GOMF_OMEGA_PEPTIDASE_ACTIVITY	66	0.365723	1.25787	0.112745	1	1	2205	tags=29%, list=23%, signal=22%	UFD1/USP45/MINDY2/ZUP1/VCPIP1/USP21/MINDY3/MINDY1/ATXN3/STAMBP/DESI2/OTUD7B/OTUD6B/USP37/MYSM1/USP16/UCHL3/GGH/TNFAIP3
GOBP_POSITIVE_REGULATION_OF_PROTEIN_DEPOLYMERIZATION	GOBP_POSITIVE_REGULATION_OF_PROTEIN_DEPOLYMERIZATION	GOBP_POSITIVE_REGULATION_OF_PROTEIN_DEPOLYMERIZATION	7	0.614874	1.25751	0.185606	1	1	1910	tags=43%, list=20%, signal=35%	WASHC2C/SPAST/PLEK
HP_EEG_WITH_GENERALIZED_SHARP_SLOW_WAVES	HP_EEG_WITH_GENERALIZED_SHARP_SLOW_WAVES	HP_EEG_WITH_GENERALIZED_SHARP_SLOW_WAVES	5	0.675281	1.25737	0.211321	1	1	1687	tags=40%, list=17%, signal=33%	PLPBP/ALDH4A1
GOBP_EMBRYONIC_DIGIT_MORPHOGENESIS	GOBP_EMBRYONIC_DIGIT_MORPHOGENESIS	GOBP_EMBRYONIC_DIGIT_MORPHOGENESIS	24	0.443656	1.25735	0.16036	1	1	1668	tags=33%, list=17%, signal=28%	ZBTB16/MAP3K20/C2CD3/LNPK/INTU/GNA12/WDPCP/SMAD4
GOBP_REGULATION_OF_VIRAL_INDUCED_CYTOPLASMIC_PATTERN_RECOGNITION_RECEPTOR_SIGNALING_PATHWAY	GOBP_REGULATION_OF_VIRAL_INDUCED_CYTOPLASMIC_PATTERN_RECOGNITION_RECEPTOR_SIGNALING_PATHWAY	GOBP_REGULATION_OF_VIRAL_INDUCED_CYTOPLASMIC_PATTERN_RECOGNITION_RECEPTOR_SIGNALING_PATHWAY	16	0.485382	1.25735	0.206714	1	1	2419	tags=44%, list=25%, signal=33%	NOP53/UFD1/OASL/ZCCHC3/GPATCH3/ANKRD17/DDX60
GOBP_NEGATIVE_REGULATION_OF_SMOOTHENED_SIGNALING_PATHWAY	GOBP_NEGATIVE_REGULATION_OF_SMOOTHENED_SIGNALING_PATHWAY	GOBP_NEGATIVE_REGULATION_OF_SMOOTHENED_SIGNALING_PATHWAY	14	0.50073	1.25718	0.19964	1	1	901	tags=21%, list=9%, signal=19%	RACK1/PTCH2/KCTD6
HP_SHORT_STERNUM	HP_SHORT_STERNUM	HP_SHORT_STERNUM	4	0.723653	1.25718	0.193424	1	1	1396	tags=50%, list=14%, signal=43%	NFIX/ARID1B
HP_WORMIAN_BONES	HP_WORMIAN_BONES	HP_WORMIAN_BONES	27	0.431942	1.25716	0.167883	1	1	2421	tags=37%, list=25%, signal=28%	TENT5A/MESD/PAM16/SCN9A/BMP1/MEG3/HPGD/ATP7A/NOTCH2/SEC24D
GOBP_FATTY_ACID_BETA_OXIDATION_USING_ACYL_COA_OXIDASE	GOBP_FATTY_ACID_BETA_OXIDATION_USING_ACYL_COA_OXIDASE	GOBP_FATTY_ACID_BETA_OXIDATION_USING_ACYL_COA_OXIDASE	8	0.58425	1.25704	0.201479	1	1	2441	tags=62%, list=25%, signal=47%	ACOX1/ACOT8/CRAT/CROT/ACOX3
GOBP_HISTONE_H3_K36_METHYLATION	GOBP_HISTONE_H3_K36_METHYLATION	GOBP_HISTONE_H3_K36_METHYLATION	11	0.536967	1.25695	0.197782	1	1	465	tags=18%, list=5%, signal=17%	NSD3/NSD2
GOBP_CELLULAR_RESPONSE_TO_LEUCINE_STARVATION	GOBP_CELLULAR_RESPONSE_TO_LEUCINE_STARVATION	GOBP_CELLULAR_RESPONSE_TO_LEUCINE_STARVATION	11	0.536763	1.25647	0.197782	1	1	478	tags=27%, list=5%, signal=26%	MTOR/GCN1/RRAGB
HP_NAIL_PITS	HP_NAIL_PITS	HP_NAIL_PITS	3	0.771224	1.25644	0.168224	1	1	409	tags=33%, list=4%, signal=32%	IKBKG
HP_APLASIA_HYPOPLASIA_OF_THE_DISTAL_PHALANGES_OF_THE_TOES	HP_APLASIA_HYPOPLASIA_OF_THE_DISTAL_PHALANGES_OF_THE_TOES	HP_APLASIA_HYPOPLASIA_OF_THE_DISTAL_PHALANGES_OF_THE_TOES	3	0.771199	1.2564	0.168224	1	1	1396	tags=67%, list=14%, signal=57%	PIGF/ARID1B
GOBP_CELL_CYCLE_CHECKPOINT_SIGNALING	GOBP_CELL_CYCLE_CHECKPOINT_SIGNALING	GOBP_CELL_CYCLE_CHECKPOINT_SIGNALING	109	0.342948	1.25622	0.0891089	1	1	2552	tags=35%, list=26%, signal=26%	NOP53/BABAM2/MRE11/ABRAXAS1/MAP3K20/MUS81/MRNIP/RFWD3/APC/CHEK2/MDC1/SPDL1/BRCA1/CCNB1/TRIM39/THOC5/INIP/SDE2/GIGYF2/ERCC6/DDX39B/CLOCK/DYNC1LI1/MDM2/MAPK14/MSH2/TP53/XPC/PML/MAD2L1BP/NAE1/BRCC3/ZNF830/PRKDC/NSUN2/PSMG2/CHFR/CDK5RAP2
GOCC_PML_BODY	GOCC_PML_BODY	GOCC_PML_BODY	83	0.355105	1.25618	0.10356	1	1	2612	tags=35%, list=27%, signal=26%	MRE11/ZBTB16/MTOR/RGS14/HIRA/RFWD3/CHEK2/ELF4/PIAS4/SP3/TRIM8/CBX5/TP53INP1/CALCOCO2/RPAIN/KLHL20/NFE2/AKAP8L/TP53/PML/CASP8AP2/TRIM16/PIAS2/HIPK3/DAXX/SP100/CHFR/TDG/SENP2
GOMF_PROTEIN_DISULFIDE_REDUCTASE_NAD_P_ACTIVITY	GOMF_PROTEIN_DISULFIDE_REDUCTASE_NAD_P_ACTIVITY	GOMF_PROTEIN_DISULFIDE_REDUCTASE_NAD_P_ACTIVITY	7	0.613969	1.25566	0.185606	1	1	1536	tags=29%, list=16%, signal=24%	SELENOT/TXNRD1
HP_MANDIBULAR_PROGNATHIA	HP_MANDIBULAR_PROGNATHIA	HP_MANDIBULAR_PROGNATHIA	95	0.348276	1.25565	0.0913462	1	1	2516	tags=29%, list=26%, signal=22%	MESD/CAVIN1/PMM2/SELENON/NFIX/SMPD4/PTCH2/TTN/APC/ERCC8/ADAMTSL4/MEG3/PIGL/STAG2/EHMT1/SMAD4/ERCC6/FOS/TNNI2/SMS/PIGO/CHRNE/AIP/FGFR1/GFPT1/RNF113A/NSD1/PDE4D
HP_ABNORMAL_BRANCHING_PATTERN_OF_THE_AORTIC_ARCH	HP_ABNORMAL_BRANCHING_PATTERN_OF_THE_AORTIC_ARCH	HP_ABNORMAL_BRANCHING_PATTERN_OF_THE_AORTIC_ARCH	9	0.561181	1.25522	0.204044	1	1	655	tags=22%, list=7%, signal=21%	DGCR8/ESS2
HP_PARASOMNIA	HP_PARASOMNIA	HP_PARASOMNIA	2	0.834727	1.25509	0.154696	1	1	412	tags=50%, list=4%, signal=48%	DEPDC5
HP_ELEVATED_ALKALINE_PHOSPHATASE_OF_BONE_ORIGIN	HP_ELEVATED_ALKALINE_PHOSPHATASE_OF_BONE_ORIGIN	HP_ELEVATED_ALKALINE_PHOSPHATASE_OF_BONE_ORIGIN	4	0.722409	1.25502	0.193424	1	1	718	tags=25%, list=7%, signal=23%	CTNS
GOBP_NK_T_CELL_PROLIFERATION	GOBP_NK_T_CELL_PROLIFERATION	GOBP_NK_T_CELL_PROLIFERATION	7	0.613572	1.25485	0.185606	1	1	914	tags=29%, list=9%, signal=26%	JAK2/ELF4
HP_ABNORMALITY_OF_THE_INTRAHEPATIC_BILE_DUCT	HP_ABNORMALITY_OF_THE_INTRAHEPATIC_BILE_DUCT	HP_ABNORMALITY_OF_THE_INTRAHEPATIC_BILE_DUCT	11	0.535949	1.25456	0.19963	1	1	2899	tags=55%, list=30%, signal=38%	PEX1/IL12RB1/KIF3B/TNPO3/PEX5/JAG1
GOMF_ENDORIBONUCLEASE_ACTIVITY	GOMF_ENDORIBONUCLEASE_ACTIVITY	GOMF_ENDORIBONUCLEASE_ACTIVITY	43	0.393232	1.25452	0.123894	1	1	1852	tags=30%, list=19%, signal=25%	INTS11/CPSF3/RPP38/NUDT12/RPP25/SND1/TSEN2/RPP40/LACTB2/NOB1/RIDA/RNASEK/ENDOV
GOBP_MRNA_METHYLATION	GOBP_MRNA_METHYLATION	GOBP_MRNA_METHYLATION	16	0.484233	1.25437	0.208481	1	1	2724	tags=44%, list=28%, signal=32%	VIRMA/TRMT6/TRMT61B/METTL16/METTL14/NSUN2/CBLL1
GOBP_NUCLEOTIDE_EXCISION_REPAIR_DNA_INCISION	GOBP_NUCLEOTIDE_EXCISION_REPAIR_DNA_INCISION	GOBP_NUCLEOTIDE_EXCISION_REPAIR_DNA_INCISION	6	0.643969	1.25358	0.183712	1	1	1460	tags=33%, list=15%, signal=28%	FAN1/OGG1
HP_CLONUS	HP_CLONUS	HP_CLONUS	62	0.369092	1.25346	0.127731	1	1	2068	tags=27%, list=21%, signal=22%	SPART/HIKESHI/PLPBP/ATL1/WASHC5/SPAST/TRAK1/ABCB7/TSEN2/VPS37A/PRUNE1/SPTBN1/AMPD2/PTS/RAB18/NIPA1/GFM2
GOBP_DNA_TEMPLATED_TRANSCRIPTION_ELONGATION	GOBP_DNA_TEMPLATED_TRANSCRIPTION_ELONGATION	GOBP_DNA_TEMPLATED_TRANSCRIPTION_ELONGATION	66	0.364264	1.25285	0.116013	1	1	3034	tags=35%, list=31%, signal=24%	ELOB/ELOA/LDB1/THOC5/NELFA/ERCC6/DDX39B/CTDP1/ZNF326/CDK13/TCERG1/RNF8/ELP2/TSFM/EAF2/EAPP/CDC73/VHL/POLR2I/SUPT6H/WDR43/KAT7/GTF2F2
GOBP_CITRATE_METABOLIC_PROCESS	GOBP_CITRATE_METABOLIC_PROCESS	GOBP_CITRATE_METABOLIC_PROCESS	5	0.672778	1.25271	0.216981	1	1	146	tags=20%, list=1%, signal=20%	ACO1
HP_EMG_SLOW_MOTOR_CONDUCTION	HP_EMG_SLOW_MOTOR_CONDUCTION	HP_EMG_SLOW_MOTOR_CONDUCTION	5	0.672625	1.25243	0.216981	1	1	2074	tags=40%, list=21%, signal=32%	ATL1/ATL3
HP_RETROGNATHIA	HP_RETROGNATHIA	HP_RETROGNATHIA	170	0.318623	1.2523	0.0688576	1	1	2530	tags=34%, list=26%, signal=25%	MESD/CENPJ/PMM2/EED/SELENON/MYH11/NEPRO/NFIX/C2CD3/ABAT/DGCR8/COG7/COG5/ESS2/TRIP4/TTN/CHST14/POLA1/INTU/RTTN/WDR35/MRPS22/HDAC8/EDEM3/MEG3/ARID1B/TRIP11/MIA3/B3GAT3/SPATA5/EMC1/SMAD4/PCNT/OTUD6B/EXOSC1/FUT8/ALG11/NUP188/CEP135/DGCR2/NSDHL/SMC1A/IGBP1/POLR3A/ATPAF2/ATP6V1A/TAF1/HSD17B4/BRCC3/PSMD12/SEC24D/ORC6/RNF113A/TMEM107/NSD1/TMEM70/MTM1
HP_MYOCARDIAL_FIBROSIS	HP_MYOCARDIAL_FIBROSIS	HP_MYOCARDIAL_FIBROSIS	5	0.672435	1.25207	0.216981	1	1	2075	tags=80%, list=21%, signal=63%	ALMS1/FKTN/TRIM37/SERPINE1
GOMF_TOXIN_TRANSMEMBRANE_TRANSPORTER_ACTIVITY	GOMF_TOXIN_TRANSMEMBRANE_TRANSPORTER_ACTIVITY	GOMF_TOXIN_TRANSMEMBRANE_TRANSPORTER_ACTIVITY	1	0.932372	1.25204	0.132039	1	1	662	tags=100%, list=7%, signal=93%	ABCG1
GOBP_MITOTIC_CYTOKINESIS	GOBP_MITOTIC_CYTOKINESIS	GOBP_MITOTIC_CYTOKINESIS	47	0.385315	1.25165	0.128814	1	1	2239	tags=32%, list=23%, signal=25%	RACGAP1/RTKN/SPAST/APC/LZTS2/STAMBP/MAP9/VPS4B/SPTBN1/ARL3/ROCK2/CHMP5/KIF20B/UNC119/CKAP2
GOMF_LIM_DOMAIN_BINDING	GOMF_LIM_DOMAIN_BINDING	GOMF_LIM_DOMAIN_BINDING	5	0.672063	1.25138	0.216981	1	1	2717	tags=80%, list=28%, signal=58%	LDB1/KAT14/MKRN2/RIPK2
GOBP_REGULATION_OF_POTASSIUM_ION_EXPORT_ACROSS_PLASMA_MEMBRANE	GOBP_REGULATION_OF_POTASSIUM_ION_EXPORT_ACROSS_PLASMA_MEMBRANE	GOBP_REGULATION_OF_POTASSIUM_ION_EXPORT_ACROSS_PLASMA_MEMBRANE	4	0.720189	1.25116	0.199226	1	1	1084	tags=50%, list=11%, signal=44%	ANO6/DLG1
HP_OVERTUBULATED_LONG_BONES	HP_OVERTUBULATED_LONG_BONES	HP_OVERTUBULATED_LONG_BONES	3	0.767844	1.25094	0.179439	1	1	115	tags=33%, list=1%, signal=33%	ATP6V1B2
GOBP_POTASSIUM_ION_EXPORT_ACROSS_PLASMA_MEMBRANE	GOBP_POTASSIUM_ION_EXPORT_ACROSS_PLASMA_MEMBRANE	GOBP_POTASSIUM_ION_EXPORT_ACROSS_PLASMA_MEMBRANE	6	0.642519	1.25076	0.185606	1	1	1084	tags=33%, list=11%, signal=30%	ANO6/DLG1
GOMF_CHLORIDE_CHANNEL_REGULATOR_ACTIVITY	GOMF_CHLORIDE_CHANNEL_REGULATOR_ACTIVITY	GOMF_CHLORIDE_CHANNEL_REGULATOR_ACTIVITY	6	0.642381	1.25049	0.185606	1	1	86	tags=17%, list=1%, signal=17%	SGK3
HP_APLASTIC_CLAVICLE	HP_APLASTIC_CLAVICLE	HP_APLASTIC_CLAVICLE	7	0.611337	1.25028	0.1875	1	1	2867	tags=71%, list=29%, signal=51%	KIAA0586/PIGL/ATP7A/ORC6/GMNN
GOBP_REGULATION_OF_DNA_METHYLATION_DEPENDENT_HETEROCHROMATIN_ASSEMBLY	GOBP_REGULATION_OF_DNA_METHYLATION_DEPENDENT_HETEROCHROMATIN_ASSEMBLY	GOBP_REGULATION_OF_DNA_METHYLATION_DEPENDENT_HETEROCHROMATIN_ASSEMBLY	11	0.53408	1.25019	0.207024	1	1	2446	tags=45%, list=25%, signal=34%	SETDB2/SAMD1/DNMT1/MPHOSPH8/L3MBTL3
GOBP_TAIL_ANCHORED_MEMBRANE_PROTEIN_INSERTION_INTO_ER_MEMBRANE	GOBP_TAIL_ANCHORED_MEMBRANE_PROTEIN_INSERTION_INTO_ER_MEMBRANE	GOBP_TAIL_ANCHORED_MEMBRANE_PROTEIN_INSERTION_INTO_ER_MEMBRANE	13	0.507571	1.24992	0.1949	1	1	2704	tags=46%, list=28%, signal=33%	EMC9/EMC2/EMC1/UBL4A/MMGT1/SGTA
GOCC_TOR_COMPLEX	GOCC_TOR_COMPLEX	GOCC_TOR_COMPLEX	9	0.558805	1.2499	0.209559	1	1	1107	tags=33%, list=11%, signal=30%	MTOR/RPTOR/PRR5
GOBP_REGULATION_OF_MITOCHONDRIAL_MEMBRANE_POTENTIAL	GOBP_REGULATION_OF_MITOCHONDRIAL_MEMBRANE_POTENTIAL	GOBP_REGULATION_OF_MITOCHONDRIAL_MEMBRANE_POTENTIAL	43	0.391771	1.24986	0.129204	1	1	718	tags=14%, list=7%, signal=13%	RACK1/ATP5IF1/SPART/RTL10/HSH2D/CTNS
HP_DIAPHYSEAL_THICKENING	HP_DIAPHYSEAL_THICKENING	HP_DIAPHYSEAL_THICKENING	9	0.55877	1.24982	0.209559	1	1	24	tags=11%, list=0%, signal=11%	TENT5A
GOMF_PHOSPHATIDYLSERINE_BINDING	GOMF_PHOSPHATIDYLSERINE_BINDING	GOMF_PHOSPHATIDYLSERINE_BINDING	20	0.453446	1.24942	0.188049	1	1	519	tags=10%, list=5%, signal=9%	CAVIN2/APPL2
GOMF_TELETHONIN_BINDING	GOMF_TELETHONIN_BINDING	GOMF_TELETHONIN_BINDING	1	0.930325	1.24929	0.132039	1	1	682	tags=100%, list=7%, signal=93%	TTN
GOMF_TRNA_CYTOSINE_METHYLTRANSFERASE_ACTIVITY	GOMF_TRNA_CYTOSINE_METHYLTRANSFERASE_ACTIVITY	GOMF_TRNA_CYTOSINE_METHYLTRANSFERASE_ACTIVITY	8	0.580601	1.24919	0.210721	1	1	2436	tags=62%, list=25%, signal=47%	METTL2A/METTL2B/NSUN6/TRDMT1/NSUN2
GOBP_MHC_CLASS_II_BIOSYNTHETIC_PROCESS	GOBP_MHC_CLASS_II_BIOSYNTHETIC_PROCESS	GOBP_MHC_CLASS_II_BIOSYNTHETIC_PROCESS	10	0.541537	1.24873	0.224638	1	1	649	tags=20%, list=7%, signal=19%	JAK2/IL4
GOBP_DE_NOVO_PYRIMIDINE_NUCLEOBASE_BIOSYNTHETIC_PROCESS	GOBP_DE_NOVO_PYRIMIDINE_NUCLEOBASE_BIOSYNTHETIC_PROCESS	GOBP_DE_NOVO_PYRIMIDINE_NUCLEOBASE_BIOSYNTHETIC_PROCESS	5	0.670483	1.24844	0.222642	1	1	1493	tags=60%, list=15%, signal=51%	MTOR/UMPS/CAD
GOBP_PROTEIN_LOCALIZATION_TO_NUCLEAR_BODY	GOBP_PROTEIN_LOCALIZATION_TO_NUCLEAR_BODY	GOBP_PROTEIN_LOCALIZATION_TO_NUCLEAR_BODY	12	0.518499	1.24843	0.1883	1	1	4009	tags=83%, list=41%, signal=49%	CCT2/CCT8/CCT5/CCT6A/DKC1/CCT4/MEPCE/LARP7/CCT3/TCP1
GOBP_REGULATION_OF_ANGIOTENSIN_LEVELS_IN_BLOOD	GOBP_REGULATION_OF_ANGIOTENSIN_LEVELS_IN_BLOOD	GOBP_REGULATION_OF_ANGIOTENSIN_LEVELS_IN_BLOOD	5	0.670416	1.24831	0.222642	1	1	581	tags=20%, list=6%, signal=19%	ACE
GOBP_POSITIVE_REGULATION_OF_CELL_AGING	GOBP_POSITIVE_REGULATION_OF_CELL_AGING	GOBP_POSITIVE_REGULATION_OF_CELL_AGING	8	0.580182	1.24829	0.214418	1	1	2599	tags=50%, list=27%, signal=37%	CGAS/YPEL3/TP53/ARG2
GOCC_HOST_CELLULAR_COMPONENT	GOCC_HOST_CELLULAR_COMPONENT	GOCC_HOST_CELLULAR_COMPONENT	4	0.718508	1.24824	0.201161	1	1	2490	tags=75%, list=25%, signal=56%	IFIT1/KPNA3/DYNLT1
HP_MUSCLE_FIBER_SPLITTING	HP_MUSCLE_FIBER_SPLITTING	HP_MUSCLE_FIBER_SPLITTING	2	0.830092	1.24812	0.162063	1	1	682	tags=50%, list=7%, signal=47%	TTN
HP_SHORT_PHILTRUM	HP_SHORT_PHILTRUM	HP_SHORT_PHILTRUM	119	0.33379	1.24805	0.0961538	1	1	2547	tags=32%, list=26%, signal=24%	UFD1/CTCF/ZDHHC9/NFIX/SMPD4/NSD2/HIRA/APC/WDR4/EDEM3/CCDC22/MEG3/ARID1B/EMC1/PIGL/STAG2/NELFA/SPTBN1/SMAD4/RAB18/SMS/TSPAN7/MTX2/PIGO/CDK13/SHMT2/ANKRD17/SMC1A/DISP1/POLR3A/FGFR1/BPTF/PSMD12/NSUN2/TMEM70/PDE4D/RNF2/ZNF292
HP_MICROSCOPIC_HEMATURIA	HP_MICROSCOPIC_HEMATURIA	HP_MICROSCOPIC_HEMATURIA	7	0.610169	1.24789	0.1875	1	1	1608	tags=57%, list=16%, signal=48%	SMARCAL1/INF2/CTNS/LPIN2
GOCC_EQUATORIAL_MICROTUBULE_ORGANIZING_CENTER	GOCC_EQUATORIAL_MICROTUBULE_ORGANIZING_CENTER	GOCC_EQUATORIAL_MICROTUBULE_ORGANIZING_CENTER	5	0.670171	1.24786	0.222642	1	1	2573	tags=60%, list=26%, signal=44%	TUBGCP5/TUBGCP6/TUBGCP4
HP_ACANTHOSIS_NIGRICANS	HP_ACANTHOSIS_NIGRICANS	HP_ACANTHOSIS_NIGRICANS	25	0.435122	1.2478	0.163375	1	1	2345	tags=36%, list=24%, signal=27%	CAVIN1/ALMS1/PEX1/FOS/MTX2/XRCC4/COPB1/AIP/POLR3A
GOBP_PROTEIN_DESUMOYLATION	GOBP_PROTEIN_DESUMOYLATION	GOBP_PROTEIN_DESUMOYLATION	6	0.640935	1.24767	0.1875	1	1	2612	tags=67%, list=27%, signal=49%	USPL1/SENP7/SENP5/SENP2
GOMF_SUMO_SPECIFIC_PROTEASE_ACTIVITY	GOMF_SUMO_SPECIFIC_PROTEASE_ACTIVITY	GOMF_SUMO_SPECIFIC_PROTEASE_ACTIVITY	6	0.640935	1.24767	0.1875	1	1	2612	tags=67%, list=27%, signal=49%	USPL1/SENP7/SENP5/SENP2
HP_ABNORMAL_UVULA_MORPHOLOGY	HP_ABNORMAL_UVULA_MORPHOLOGY	HP_ABNORMAL_UVULA_MORPHOLOGY	79	0.357124	1.24749	0.108153	1	1	2485	tags=38%, list=25%, signal=29%	ATP6V1B2/SMPD4/FKTN/TTN/SPECC1L/RFWD3/DDX59/POLA1/BRCA1/WDR35/SIAH1/MEG3/TBCE/FANCF/PIGL/STAG2/SPTBN1/SMAD4/XYLT1/TTC37/SMS/PIGO/SHMT2/SMC1A/IGBP1/DISP1/FGFR1/KMT2C/RAD51C/ORC6
GOBP_CELLULAR_RESPONSE_TO_DSRNA	GOBP_CELLULAR_RESPONSE_TO_DSRNA	GOBP_CELLULAR_RESPONSE_TO_DSRNA	13	0.506562	1.24744	0.1949	1	1	1990	tags=38%, list=20%, signal=31%	CGAS/IFIT1/ZCCHC3/IRF3/DDX58
HP_SEVERE_EXPRESSIVE_LANGUAGE_DELAY	HP_SEVERE_EXPRESSIVE_LANGUAGE_DELAY	HP_SEVERE_EXPRESSIVE_LANGUAGE_DELAY	11	0.532874	1.24737	0.208872	1	1	2378	tags=55%, list=24%, signal=41%	SH2B1/ARID1B/SPATA5/EHMT1/KMT2C/TAF1
HP_ABNORMAL_CORTICAL_BONE_MORPHOLOGY	HP_ABNORMAL_CORTICAL_BONE_MORPHOLOGY	HP_ABNORMAL_CORTICAL_BONE_MORPHOLOGY	36	0.401147	1.24731	0.14841	1	1	2288	tags=33%, list=23%, signal=26%	TENT5A/CENPJ/SCN9A/TBCE/COPB2/HPGD/PHC1/METTL5/LEMD3/TRIM37/CEP135/NSDHL
GOMF_INTRACILIARY_TRANSPORT_PARTICLE_B_BINDING	GOMF_INTRACILIARY_TRANSPORT_PARTICLE_B_BINDING	GOMF_INTRACILIARY_TRANSPORT_PARTICLE_B_BINDING	2	0.829428	1.24712	0.163904	1	1	1669	tags=100%, list=17%, signal=83%	KIFAP3/KIF3B
GOBP_GAMMA_AMINOBUTYRIC_ACID_METABOLIC_PROCESS	GOBP_GAMMA_AMINOBUTYRIC_ACID_METABOLIC_PROCESS	GOBP_GAMMA_AMINOBUTYRIC_ACID_METABOLIC_PROCESS	3	0.76545	1.24704	0.179439	1	1	443	tags=33%, list=5%, signal=32%	ABAT
HP_SHORTENING_OF_ALL_PHALANGES_OF_THE_TOES	HP_SHORTENING_OF_ALL_PHALANGES_OF_THE_TOES	HP_SHORTENING_OF_ALL_PHALANGES_OF_THE_TOES	2	0.829215	1.2468	0.163904	1	1	420	tags=50%, list=4%, signal=48%	PIGF
HP_HYPOPLASTIC_ILIAC_WING	HP_HYPOPLASTIC_ILIAC_WING	HP_HYPOPLASTIC_ILIAC_WING	15	0.489843	1.24678	0.191756	1	1	1801	tags=47%, list=18%, signal=38%	EED/ERCC8/TMEM251/MEG3/SMAD4/ERCC6/PCNT
GOCC_ALPHA_DNA_POLYMERASE_PRIMASE_COMPLEX	GOCC_ALPHA_DNA_POLYMERASE_PRIMASE_COMPLEX	GOCC_ALPHA_DNA_POLYMERASE_PRIMASE_COMPLEX	4	0.717657	1.24676	0.205029	1	1	883	tags=50%, list=9%, signal=46%	PRIM1/POLA1
GOBP_T_CELL_CYTOKINE_PRODUCTION	GOBP_T_CELL_CYTOKINE_PRODUCTION	GOBP_T_CELL_CYTOKINE_PRODUCTION	19	0.459904	1.24673	0.199288	1	1	1280	tags=16%, list=13%, signal=14%	CLC/IL4/TRAF2
GOBP_GONADOTROPIN_SECRETION	GOBP_GONADOTROPIN_SECRETION	GOBP_GONADOTROPIN_SECRETION	3	0.765248	1.24671	0.179439	1	1	2297	tags=100%, list=23%, signal=77%	SMAD4/INHBA/TMF1
HP_UNUSUAL_SKIN_INFECTION	HP_UNUSUAL_SKIN_INFECTION	HP_UNUSUAL_SKIN_INFECTION	4	0.71761	1.24668	0.205029	1	1	2046	tags=75%, list=21%, signal=59%	IKBKG/CARD9/PGM3
GOBP_POSITIVE_REGULATION_OF_3_UTR_MEDIATED_MRNA_STABILIZATION	GOBP_POSITIVE_REGULATION_OF_3_UTR_MEDIATED_MRNA_STABILIZATION	GOBP_POSITIVE_REGULATION_OF_3_UTR_MEDIATED_MRNA_STABILIZATION	3	0.765227	1.24667	0.179439	1	1	924	tags=67%, list=9%, signal=60%	TENT4B/TENT4A
GOCC_RDNA_HETEROCHROMATIN	GOCC_RDNA_HETEROCHROMATIN	GOCC_RDNA_HETEROCHROMATIN	4	0.717606	1.24667	0.205029	1	1	1676	tags=50%, list=17%, signal=41%	NOP53/BAZ2A
GOBP_POSITIVE_REGULATION_OF_NATURAL_KILLER_CELL_MEDIATED_IMMUNE_RESPONSE_TO_TUMOR_CELL	GOBP_POSITIVE_REGULATION_OF_NATURAL_KILLER_CELL_MEDIATED_IMMUNE_RESPONSE_TO_TUMOR_CELL	GOBP_POSITIVE_REGULATION_OF_NATURAL_KILLER_CELL_MEDIATED_IMMUNE_RESPONSE_TO_TUMOR_CELL	2	0.82892	1.24636	0.163904	1	1	210	tags=50%, list=2%, signal=49%	NECTIN2
HP_TEMPORAL_OPTIC_DISC_PALLOR	HP_TEMPORAL_OPTIC_DISC_PALLOR	HP_TEMPORAL_OPTIC_DISC_PALLOR	3	0.764931	1.24619	0.181308	1	1	579	tags=33%, list=6%, signal=31%	CYP1B1
GOBP_HYDROGEN_SULFIDE_METABOLIC_PROCESS	GOBP_HYDROGEN_SULFIDE_METABOLIC_PROCESS	GOBP_HYDROGEN_SULFIDE_METABOLIC_PROCESS	3	0.764902	1.24614	0.181308	1	1	200	tags=33%, list=2%, signal=33%	SQOR
GOCC_INTEGRIN_COMPLEX	GOCC_INTEGRIN_COMPLEX	GOCC_INTEGRIN_COMPLEX	15	0.489407	1.24567	0.193548	1	1	689	tags=20%, list=7%, signal=19%	ITGB8/ITGA5/ITGA3
GOBP_RESPIRATORY_BURST	GOBP_RESPIRATORY_BURST	GOBP_RESPIRATORY_BURST	21	0.45032	1.24555	0.195035	1	1	76	tags=10%, list=1%, signal=9%	SELENOK/CYBC1
HP_HYPOHIDROSIS	HP_HYPOHIDROSIS	HP_HYPOHIDROSIS	23	0.440944	1.24546	0.175407	1	1	1752	tags=35%, list=18%, signal=29%	ELP1/TRIP4/CTNS/ERCC8/POLA1/SCN9A/NECTIN1/ERCC6
GOBP_MEIOTIC_CYTOKINESIS	GOBP_MEIOTIC_CYTOKINESIS	GOBP_MEIOTIC_CYTOKINESIS	4	0.716303	1.24441	0.206963	1	1	592	tags=25%, list=6%, signal=23%	WASHC5
GOBP_NEGATIVE_REGULATION_OF_CENTROSOME_DUPLICATION	GOBP_NEGATIVE_REGULATION_OF_CENTROSOME_DUPLICATION	GOBP_NEGATIVE_REGULATION_OF_CENTROSOME_DUPLICATION	8	0.578353	1.24435	0.219963	1	1	2552	tags=62%, list=26%, signal=46%	BRCA1/TRIM37/RBM14/MDM1/CDK5RAP2
HP_REDUNDANT_NECK_SKIN	HP_REDUNDANT_NECK_SKIN	HP_REDUNDANT_NECK_SKIN	13	0.505143	1.24394	0.1949	1	1	1355	tags=31%, list=14%, signal=27%	PEX1/MRPS22/KIAA0586/MEG3
GOBP_METANEPHRIC_GLOMERULUS_DEVELOPMENT	GOBP_METANEPHRIC_GLOMERULUS_DEVELOPMENT	GOBP_METANEPHRIC_GLOMERULUS_DEVELOPMENT	2	0.82711	1.24364	0.167587	1	1	1091	tags=50%, list=11%, signal=44%	RET
GOCC_NADH_DEHYDROGENASE_COMPLEX	GOCC_NADH_DEHYDROGENASE_COMPLEX	GOCC_NADH_DEHYDROGENASE_COMPLEX	41	0.394365	1.24333	0.154804	1	1	4487	tags=66%, list=46%, signal=36%	NDUFV3/MT-ND3/NDUFA8/NDUFAF1/MT-ND4L/MT-ND6/NDUFC1/NDUFS1/NDUFB2/NDUFA12/NDUFA3/NDUFAB1/MT-ND5/NDUFV2/NDUFB4/NDUFB11/MT-ND1/NDUFA6/NDUFA13/NDUFA5/NDUFB3/FOXRED1/NDUFB5/NDUFS2/NDUFS6/NDUFA1/NDUFB10
GOBP_REGULATION_OF_ESTABLISHMENT_OF_PROTEIN_LOCALIZATION_TO_CHROMOSOME	GOBP_REGULATION_OF_ESTABLISHMENT_OF_PROTEIN_LOCALIZATION_TO_CHROMOSOME	GOBP_REGULATION_OF_ESTABLISHMENT_OF_PROTEIN_LOCALIZATION_TO_CHROMOSOME	12	0.516272	1.24307	0.191956	1	1	4009	tags=75%, list=41%, signal=44%	SPIDR/CCT2/CCT8/CCT5/CCT6A/DKC1/CCT4/CCT3/TCP1
GOBP_NEGATIVE_REGULATION_OF_SINGLE_STRANDED_VIRAL_RNA_REPLICATION_VIA_DOUBLE_STRANDED_DNA_INTERMEDIATE	GOBP_NEGATIVE_REGULATION_OF_SINGLE_STRANDED_VIRAL_RNA_REPLICATION_VIA_DOUBLE_STRANDED_DNA_INTERMEDIATE	GOBP_NEGATIVE_REGULATION_OF_SINGLE_STRANDED_VIRAL_RNA_REPLICATION_VIA_DOUBLE_STRANDED_DNA_INTERMEDIATE	8	0.577721	1.24299	0.22366	1	1	1872	tags=38%, list=19%, signal=30%	APOBEC3H/APOBEC3G/MPHOSPH8
GOBP_POSITIVE_REGULATION_OF_RIG_I_SIGNALING_PATHWAY	GOBP_POSITIVE_REGULATION_OF_RIG_I_SIGNALING_PATHWAY	GOBP_POSITIVE_REGULATION_OF_RIG_I_SIGNALING_PATHWAY	6	0.638468	1.24287	0.191288	1	1	2419	tags=67%, list=25%, signal=50%	OASL/ZCCHC3/ANKRD17/DDX60
GOBP_SUBSTANTIA_NIGRA_DEVELOPMENT	GOBP_SUBSTANTIA_NIGRA_DEVELOPMENT	GOBP_SUBSTANTIA_NIGRA_DEVELOPMENT	30	0.420379	1.24274	0.152416	1	1	863	tags=13%, list=9%, signal=12%	ATP5PF/ATP5PB/GNB4/PADI2
HP_ANAL_ATRESIA	HP_ANAL_ATRESIA	HP_ANAL_ATRESIA	63	0.36686	1.24266	0.128596	1	1	1712	tags=27%, list=18%, signal=22%	UFD1/FKTN/WASHC5/HIRA/SPECC1L/RFWD3/CCNQ/INTU/BRCA1/WDR35/IFT80/CCDC22/FANCF/DYNC2H1/EMC1/EHMT1/UBR1
GOMF_PROTEIN_PRENYLTRANSFERASE_ACTIVITY	GOMF_PROTEIN_PRENYLTRANSFERASE_ACTIVITY	GOMF_PROTEIN_PRENYLTRANSFERASE_ACTIVITY	6	0.638307	1.24256	0.191288	1	1	1580	tags=33%, list=16%, signal=28%	PTAR1/CHM
GOMF_SODIUM_CHANNEL_INHIBITOR_ACTIVITY	GOMF_SODIUM_CHANNEL_INHIBITOR_ACTIVITY	GOMF_SODIUM_CHANNEL_INHIBITOR_ACTIVITY	2	0.826273	1.24238	0.167587	1	1	394	tags=50%, list=4%, signal=48%	NEDD4
GOBP_MITOTIC_SISTER_CHROMATID_COHESION	GOBP_MITOTIC_SISTER_CHROMATID_COHESION	GOBP_MITOTIC_SISTER_CHROMATID_COHESION	20	0.450863	1.2423	0.200351	1	1	3484	tags=55%, list=36%, signal=35%	REC8/SLF1/TNKS/SMC3/MAU2/SMC1A/SLF2/BOD1/POGZ/SMC5/NSMCE2
GOBP_RESPONSE_TO_LIPOTEICHOIC_ACID	GOBP_RESPONSE_TO_LIPOTEICHOIC_ACID	GOBP_RESPONSE_TO_LIPOTEICHOIC_ACID	4	0.715075	1.24228	0.206963	1	1	2788	tags=100%, list=29%, signal=72%	CD14/MAPK14/RIPK2/RELA
HP_ABNORMALITY_OF_THE_PERIPHERAL_NERVOUS_SYSTEM	HP_ABNORMALITY_OF_THE_PERIPHERAL_NERVOUS_SYSTEM	HP_ABNORMALITY_OF_THE_PERIPHERAL_NERVOUS_SYSTEM	206	0.30819	1.24227	0.0540123	1	1	2588	tags=29%, list=26%, signal=22%	UFD1/ACOX1/PIBF1/ATL1/SH2B1/YEATS2/DEPDC5/L1CAM/SEMA3C/CCDC28B/HIRA/ELP1/RFWD3/PLA2G6/ERCC8/GDAP1/DDX59/CPLANE1/SCN9A/VPS13A/BRCA1/RET/RFC1/ARL6/ATXN3/IL12RB1/KIAA0586/SACS/FANCF/PIGL/STAG2/TBC1D24/SEMA6B/TNPO3/GIGYF2/ERCC6/ARL3/SORD/PTRH2/SUCLA2/VPS13C/CTDP1/ATP7A/NMNAT1/EDNRB/PIGO/GFM2/ATL3/SMC1A/SBF2/DISP1/POLR3A/FGFR1/HSD17B4/MTMR2/WDR45/RAD51C/NSD1/TMEM216/FANCL
GOBP_POSITIVE_REGULATION_OF_T_CELL_MIGRATION	GOBP_POSITIVE_REGULATION_OF_T_CELL_MIGRATION	GOBP_POSITIVE_REGULATION_OF_T_CELL_MIGRATION	18	0.467096	1.24225	0.20471	1	1	1	tags=6%, list=0%, signal=6%	SELENOK
GOCC_TORC1_COMPLEX	GOCC_TORC1_COMPLEX	GOCC_TORC1_COMPLEX	5	0.667151	1.24223	0.233962	1	1	882	tags=40%, list=9%, signal=36%	MTOR/RPTOR
HP_GENERALIZED_HYPERTRICHOSIS	HP_GENERALIZED_HYPERTRICHOSIS	HP_GENERALIZED_HYPERTRICHOSIS	2	0.826131	1.24217	0.167587	1	1	115	tags=50%, list=1%, signal=49%	ATP6V1B2
GOBP_HISTONE_H2A_K119_MONOUBIQUITINATION	GOBP_HISTONE_H2A_K119_MONOUBIQUITINATION	GOBP_HISTONE_H2A_K119_MONOUBIQUITINATION	7	0.607293	1.24201	0.193182	1	1	2634	tags=71%, list=27%, signal=52%	PCGF6/TRIM37/PCGF1/RNF2/PCGF3
GOBP_ESTABLISHMENT_OF_PROTEIN_LOCALIZATION_TO_VACUOLE	GOBP_ESTABLISHMENT_OF_PROTEIN_LOCALIZATION_TO_VACUOLE	GOBP_ESTABLISHMENT_OF_PROTEIN_LOCALIZATION_TO_VACUOLE	36	0.399372	1.24179	0.155477	1	1	2575	tags=42%, list=26%, signal=31%	NEDD4/VPS13A/STAM/PIK3R4/SNX16/ZFYVE16/VPS37A/GGA3/VPS13D/VPS13C/SORL1/TNFAIP3/VPS36/AP3B1/SCARB2
GOBP_POSITIVE_REGULATION_OF_PLATELET_ACTIVATION	GOBP_POSITIVE_REGULATION_OF_PLATELET_ACTIVATION	GOBP_POSITIVE_REGULATION_OF_PLATELET_ACTIVATION	3	0.762148	1.24166	0.192523	1	1	1910	tags=67%, list=20%, signal=54%	JAK2/PLEK
GOBP_POSTTRANSCRIPTIONAL_REGULATION_OF_GENE_EXPRESSION	GOBP_POSTTRANSCRIPTIONAL_REGULATION_OF_GENE_EXPRESSION	GOBP_POSTTRANSCRIPTIONAL_REGULATION_OF_GENE_EXPRESSION	366	0.291349	1.24159	0.033532	1	1	2384	tags=23%, list=24%, signal=18%	RACK1/TENT5A/SELENOT/TUT4/TENT5C/TUT7/MIR29B2CHG/DCP2/ACO1/TENT2/SPOUT1/UNK/MARF1/CNOT9/MTOR/GCN1/RCC1L/MIR194-2HG/DNAJC24/DGCR8/MYEF2/RMND1/MRPS27/CYP1B1/ACE/CNOT8/TENT4B/GEMIN5/MTG1/LARP4/TENT4A/CAPRIN2/CNOT2/CNOT6/ZCCHC4/CNOT6L/MIR3142HG/ZNF598/PARP9/UPF1/MOV10/TRAF2/XPO5/MEG3/PUS10/NT5C3B/METTL16/EXOSC9/RIDA/PELO/XRN1/ZC3H14/MKNK1/EXOSC7/GIGYF2/DPH3/DCPS/ROCK2/FXR1/NCK1/METTL5/SECISBP2L/SOX4/…
GOCC_SCF_UBIQUITIN_LIGASE_COMPLEX	GOCC_SCF_UBIQUITIN_LIGASE_COMPLEX	GOCC_SCF_UBIQUITIN_LIGASE_COMPLEX	35	0.403302	1.24084	0.157801	1	1	800	tags=17%, list=8%, signal=16%	FBXL12/FBH1/DMAC2/SKP2/FBXL17/FBXW4
GOBP_RESPONSE_TO_YEAST	GOBP_RESPONSE_TO_YEAST	GOBP_RESPONSE_TO_YEAST	2	0.824936	1.24037	0.178637	1	1	659	tags=50%, list=7%, signal=47%	PLCG2
HP_ABNORMAL_PERIPHERAL_MYELINATION	HP_ABNORMAL_PERIPHERAL_MYELINATION	HP_ABNORMAL_PERIPHERAL_MYELINATION	68	0.361294	1.24015	0.120603	1	1	2527	tags=29%, list=26%, signal=22%	GNB4/INF2/ELP1/ERCC8/GDAP1/SCN9A/MT-ND3/VPS13A/SACS/DNMT1/SPTBN1/GAN/ERCC6/MT-ND6/CTDP1/MT-ATP6/SBF2/UBTF/MTMR2/MOCS2
HP_DECREASED_NUMBER_OF_PERIPHERAL_MYELINATED_NERVE_FIBERS	HP_DECREASED_NUMBER_OF_PERIPHERAL_MYELINATED_NERVE_FIBERS	HP_DECREASED_NUMBER_OF_PERIPHERAL_MYELINATED_NERVE_FIBERS	26	0.428801	1.24012	0.189781	1	1	1646	tags=27%, list=17%, signal=22%	ELP1/GDAP1/SCN9A/VPS13A/SACS/DNMT1/GAN
GOBP_CELLULAR_RESPONSE_TO_BACTERIAL_LIPOPROTEIN	GOBP_CELLULAR_RESPONSE_TO_BACTERIAL_LIPOPROTEIN	GOBP_CELLULAR_RESPONSE_TO_BACTERIAL_LIPOPROTEIN	1	0.92347	1.24009	0.143689	1	1	749	tags=100%, list=8%, signal=92%	CD14
GOBP_RESPONSE_TO_DIACYL_BACTERIAL_LIPOPEPTIDE	GOBP_RESPONSE_TO_DIACYL_BACTERIAL_LIPOPEPTIDE	GOBP_RESPONSE_TO_DIACYL_BACTERIAL_LIPOPEPTIDE	1	0.92347	1.24009	0.143689	1	1	749	tags=100%, list=8%, signal=92%	CD14
GOMF_LIPOPEPTIDE_BINDING	GOMF_LIPOPEPTIDE_BINDING	GOMF_LIPOPEPTIDE_BINDING	1	0.92347	1.24009	0.143689	1	1	749	tags=100%, list=8%, signal=92%	CD14
HP_RIGHT_AORTIC_ARCH_WITH_MIRROR_IMAGE_BRANCHING	HP_RIGHT_AORTIC_ARCH_WITH_MIRROR_IMAGE_BRANCHING	HP_RIGHT_AORTIC_ARCH_WITH_MIRROR_IMAGE_BRANCHING	4	0.71373	1.23994	0.206963	1	1	655	tags=50%, list=7%, signal=47%	DGCR8/ESS2
GOCC_ZYMOGEN_GRANULE_MEMBRANE	GOCC_ZYMOGEN_GRANULE_MEMBRANE	GOCC_ZYMOGEN_GRANULE_MEMBRANE	5	0.665864	1.23984	0.233962	1	1	1549	tags=60%, list=16%, signal=51%	CLCA1/SCAMP1/RAB27B
GOBP_RESPONSE_TO_STAUROSPORINE	GOBP_RESPONSE_TO_STAUROSPORINE	GOBP_RESPONSE_TO_STAUROSPORINE	3	0.760931	1.23967	0.194393	1	1	1348	tags=67%, list=14%, signal=57%	CASP7/CASP3
GOMF_C4_DICARBOXYLATE_TRANSMEMBRANE_TRANSPORTER_ACTIVITY	GOMF_C4_DICARBOXYLATE_TRANSMEMBRANE_TRANSPORTER_ACTIVITY	GOMF_C4_DICARBOXYLATE_TRANSMEMBRANE_TRANSPORTER_ACTIVITY	6	0.636737	1.2395	0.19697	1	1	671	tags=33%, list=7%, signal=31%	SLC25A12/SLC25A30
HP_BONE_MARROW_HYPERCELLULARITY	HP_BONE_MARROW_HYPERCELLULARITY	HP_BONE_MARROW_HYPERCELLULARITY	20	0.449776	1.23931	0.202109	1	1	322	tags=15%, list=3%, signal=15%	ZBTB16/CASP10/JAK2
GOCC_CIS_GOLGI_NETWORK	GOCC_CIS_GOLGI_NETWORK	GOCC_CIS_GOLGI_NETWORK	35	0.402776	1.23922	0.161348	1	1	2811	tags=43%, list=29%, signal=31%	FKTN/COPZ2/TRIP11/B3GAT3/RAB29/UBXN2A/GBF1/ANGEL1/GOLGA5/LIMK2/SLC35C2/YIPF6/GOLGA2/GOSR1/SCFD1
GOBP_HISTONE_H2A_ACETYLATION	GOBP_HISTONE_H2A_ACETYLATION	GOBP_HISTONE_H2A_ACETYLATION	20	0.449684	1.23905	0.202109	1	1	2162	tags=40%, list=22%, signal=31%	SPHK2/EP400/MBTD1/BRD8/ING3/EPC2/RUVBL1/MRGBP
GOBP_REGULATION_OF_DNA_DEPENDENT_DNA_REPLICATION	GOBP_REGULATION_OF_DNA_DEPENDENT_DNA_REPLICATION	GOBP_REGULATION_OF_DNA_DEPENDENT_DNA_REPLICATION	34	0.405769	1.23876	0.154122	1	1	776	tags=21%, list=8%, signal=19%	DBF4/FBH1/SLFN11/RFC4/SMARCAL1/RFC5/GINS4
HP_INCREASED_CIRCULATING_ANDROGEN_CONCENTRATION	HP_INCREASED_CIRCULATING_ANDROGEN_CONCENTRATION	HP_INCREASED_CIRCULATING_ANDROGEN_CONCENTRATION	3	0.760336	1.2387	0.196262	1	1	2345	tags=100%, list=24%, signal=76%	ALMS1/TP53/POLR3A
HP_FIBROSARCOMA	HP_FIBROSARCOMA	HP_FIBROSARCOMA	4	0.712943	1.23857	0.208897	1	1	1257	tags=50%, list=13%, signal=44%	APC/MTAP
GOBP_POSITIVE_REGULATION_OF_GLUTAMATE_SECRETION	GOBP_POSITIVE_REGULATION_OF_GLUTAMATE_SECRETION	GOBP_POSITIVE_REGULATION_OF_GLUTAMATE_SECRETION	3	0.760202	1.23849	0.196262	1	1	385	tags=33%, list=4%, signal=32%	GABBR1
GOBP_REGULATION_OF_GLUTAMATE_SECRETION	GOBP_REGULATION_OF_GLUTAMATE_SECRETION	GOBP_REGULATION_OF_GLUTAMATE_SECRETION	3	0.760202	1.23849	0.196262	1	1	385	tags=33%, list=4%, signal=32%	GABBR1
HP_EEG_WITH_FOCAL_SPIKES	HP_EEG_WITH_FOCAL_SPIKES	HP_EEG_WITH_FOCAL_SPIKES	10	0.536805	1.23782	0.231884	1	1	862	tags=30%, list=9%, signal=27%	DEPDC5/AKT3/ARHGEF9
GOBP_ICOSANOID_TRANSPORT	GOBP_ICOSANOID_TRANSPORT	GOBP_ICOSANOID_TRANSPORT	18	0.465358	1.23763	0.206522	1	1	974	tags=22%, list=10%, signal=20%	ABCC10/ACE/PLA2G6/IL1A
GOMF_NUCLEAR_EXPORT_SIGNAL_RECEPTOR_ACTIVITY	GOMF_NUCLEAR_EXPORT_SIGNAL_RECEPTOR_ACTIVITY	GOMF_NUCLEAR_EXPORT_SIGNAL_RECEPTOR_ACTIVITY	8	0.574936	1.237	0.231054	1	1	2054	tags=50%, list=21%, signal=40%	XPO5/NUP214/XPO6/XPO4
GOBP_REGULATION_OF_CELL_CYCLE_PROCESS	GOBP_REGULATION_OF_CELL_CYCLE_PROCESS	GOBP_REGULATION_OF_CELL_CYCLE_PROCESS	382	0.288998	1.23686	0.0262511	0.966375	0.966375	2482	tags=29%, list=25%, signal=23%	NOP53/BABAM2/DBF4/CPSF3/MRE11/ABRAXAS1/SLFN11/ALMS1/CENPJ/GNAI1/MAP3K20/CTCF/MUS81/GPSM2/RACGAP1/SPICE1/APPL2/MYO19/MRNIP/PLCG2/SPAST/RFWD3/ATAD5/APC/CHEK2/PPP2R5B/MDC1/RPTOR/CCNQ/IL1A/SND1/LSM11/SPDL1/L3MBTL1/MNAT1/BRCA1/ENTR1/TTL/DLG1/PIK3R4/GFI1B/CCNB1/HDAC8/PIK3C3/TRIM39/CDC14A/DYRK3/THOC5/CTDSP1/MAP9/INIP/PLRG1/VPS4B/STXBP4/DACH1/APBB1/CEP85/SDE2/KIF3B/PPP1R9B/GIGYF2/CSNK2A1/ERCC6/DDX39B/PRK…
GOBP_MEMBRANE_FUSION_INVOLVED_IN_VIRAL_ENTRY_INTO_HOST_CELL	GOBP_MEMBRANE_FUSION_INVOLVED_IN_VIRAL_ENTRY_INTO_HOST_CELL	GOBP_MEMBRANE_FUSION_INVOLVED_IN_VIRAL_ENTRY_INTO_HOST_CELL	2	0.822412	1.23657	0.19337	1	1	210	tags=50%, list=2%, signal=49%	NECTIN2
GOBP_POSITIVE_REGULATION_OF_OSSIFICATION	GOBP_POSITIVE_REGULATION_OF_OSSIFICATION	GOBP_POSITIVE_REGULATION_OF_OSSIFICATION	20	0.448754	1.23649	0.203866	1	1	726	tags=15%, list=7%, signal=14%	TENT5A/ZBTB16/ANO6
GOBP_NK_T_CELL_ACTIVATION	GOBP_NK_T_CELL_ACTIVATION	GOBP_NK_T_CELL_ACTIVATION	9	0.552644	1.23612	0.215074	1	1	914	tags=22%, list=9%, signal=20%	JAK2/ELF4
GOBP_PATTERN_RECOGNITION_RECEPTOR_SIGNALING_PATHWAY	GOBP_PATTERN_RECOGNITION_RECEPTOR_SIGNALING_PATHWAY	GOBP_PATTERN_RECOGNITION_RECEPTOR_SIGNALING_PATHWAY	101	0.340067	1.236	0.101286	1	1	2424	tags=29%, list=25%, signal=22%	NOP53/UFD1/ERBIN/APPL2/CLPB/SARM1/PLCG2/IRAK4/CD14/OAS1/OASL/SLC15A2/CACTIN/ZCCHC3/IRAK2/BCL10/IRF3/PHB/GPATCH3/PRKCE/MFHAS1/TRAF3/DDX58/PJA2/HSPA1A/TNFAIP3/ANKRD17/DDX60/AP3B1
GOBP_POSITIVE_REGULATION_OF_INTERLEUKIN_8_PRODUCTION	GOBP_POSITIVE_REGULATION_OF_INTERLEUKIN_8_PRODUCTION	GOBP_POSITIVE_REGULATION_OF_INTERLEUKIN_8_PRODUCTION	25	0.430973	1.2359	0.183124	1	1	2101	tags=32%, list=21%, signal=25%	CD14/PRKD2/DDIT3/BCL10/IL1B/DDX58/SERPINE1/HSPA1A
GOBP_REGULATION_OF_PROTEIN_LOCALIZATION_TO_CHROMATIN	GOBP_REGULATION_OF_PROTEIN_LOCALIZATION_TO_CHROMATIN	GOBP_REGULATION_OF_PROTEIN_LOCALIZATION_TO_CHROMATIN	7	0.604272	1.23583	0.202652	1	1	1228	tags=29%, list=13%, signal=25%	VCPIP1/HDAC8
GOBP_MEIOTIC_SPINDLE_ASSEMBLY	GOBP_MEIOTIC_SPINDLE_ASSEMBLY	GOBP_MEIOTIC_SPINDLE_ASSEMBLY	3	0.758289	1.23537	0.196262	1	1	2365	tags=100%, list=24%, signal=76%	WASHC5/AURKA/GOLGA2
HP_APLASIA_OF_THE_UTERUS	HP_APLASIA_OF_THE_UTERUS	HP_APLASIA_OF_THE_UTERUS	8	0.574165	1.23534	0.231054	1	1	1396	tags=38%, list=14%, signal=32%	TOE1/NSD2/ARID1B
GOBP_POSITIVE_REGULATION_OF_MYOBLAST_FUSION	GOBP_POSITIVE_REGULATION_OF_MYOBLAST_FUSION	GOBP_POSITIVE_REGULATION_OF_MYOBLAST_FUSION	10	0.53571	1.23529	0.233696	1	1	649	tags=20%, list=7%, signal=19%	RIPOR2/IL4
GOMF_PROTEIN_ARGININE_OMEGA_N_MONOMETHYLTRANSFERASE_ACTIVITY	GOMF_PROTEIN_ARGININE_OMEGA_N_MONOMETHYLTRANSFERASE_ACTIVITY	GOMF_PROTEIN_ARGININE_OMEGA_N_MONOMETHYLTRANSFERASE_ACTIVITY	3	0.758177	1.23519	0.196262	1	1	1699	tags=67%, list=17%, signal=55%	PRMT3/PRMT9
GOBP_TYPE_I_INTERFERON_PRODUCTION	GOBP_TYPE_I_INTERFERON_PRODUCTION	GOBP_TYPE_I_INTERFERON_PRODUCTION	62	0.363668	1.23504	0.144538	1	1	2345	tags=29%, list=24%, signal=22%	UFD1/CGAS/PLCG2/TOMM70/CD14/POLA1/OAS1/POLR3F/CACTIN/TRIM38/ZCCHC3/IRF3/GPATCH3/TRAF3/DDX58/RNF26/POLR3B/POLR3A
GOBP_POSITIVE_REGULATION_OF_DNA_METABOLIC_PROCESS	GOBP_POSITIVE_REGULATION_OF_DNA_METABOLIC_PROCESS	GOBP_POSITIVE_REGULATION_OF_DNA_METABOLIC_PROCESS	159	0.315679	1.23502	0.0794393	1	1	2483	tags=30%, list=25%, signal=22%	BABAM2/MRE11/ABRAXAS1/HDGFL2/SHLD1/RFC4/SPIDR/NSD2/CYP1B1/ST20/RFC5/MRNIP/SHLD2/IL4/ATAD5/GINS4/SHLD3/BRCA1/MMS19/PARP9/EP400/CCDC117/MBTD1/HGF/BRD8/ING3/PRKD2/EPC2/ERCC6/RUVBL1/SLF1/CCT2/TNKS/PTK2B/MSH2/WDR48/MRGBP/XRCC1/PML/RNF8/MAP3K4/HNRNPD/BRCC3/PRKDC/XRCC5/SLF2/PCNA
HP_RETINAL_VASCULAR_TORTUOSITY	HP_RETINAL_VASCULAR_TORTUOSITY	HP_RETINAL_VASCULAR_TORTUOSITY	39	0.393341	1.23498	0.149201	1	1	2279	tags=31%, list=23%, signal=24%	BUD23/UFD1/DGCR8/HIRA/ESS2/LIMK1/MT-ND4L/MT-ND6/MT-CYB/CLIP2/MT-ATP6/DGCR2
HP_PREMATURE_GRAYING_OF_HAIR	HP_PREMATURE_GRAYING_OF_HAIR	HP_PREMATURE_GRAYING_OF_HAIR	24	0.435714	1.23484	0.185586	1	1	2403	tags=29%, list=25%, signal=22%	STN1/ERCC8/MTAP/ERCC6/MDM2/EDNRB/BRCC3
HP_PRIMARY_CONGENITAL_GLAUCOMA	HP_PRIMARY_CONGENITAL_GLAUCOMA	HP_PRIMARY_CONGENITAL_GLAUCOMA	2	0.821076	1.23457	0.200737	1	1	579	tags=50%, list=6%, signal=47%	CYP1B1
HP_ADENOMATOUS_COLONIC_POLYPOSIS	HP_ADENOMATOUS_COLONIC_POLYPOSIS	HP_ADENOMATOUS_COLONIC_POLYPOSIS	9	0.551939	1.23454	0.21875	1	1	1668	tags=33%, list=17%, signal=28%	PMS2/APC/SMAD4
HP_ABNORMALITY_OF_LENS_SHAPE	HP_ABNORMALITY_OF_LENS_SHAPE	HP_ABNORMALITY_OF_LENS_SHAPE	2	0.820935	1.23435	0.202578	1	1	1752	tags=100%, list=18%, signal=82%	ERCC8/ERCC6
HP_ADULT_ONSET_SENSORINEURAL_HEARING_IMPAIRMENT	HP_ADULT_ONSET_SENSORINEURAL_HEARING_IMPAIRMENT	HP_ADULT_ONSET_SENSORINEURAL_HEARING_IMPAIRMENT	2	0.820935	1.23435	0.202578	1	1	1752	tags=100%, list=18%, signal=82%	ERCC8/ERCC6
HP_DENSE_CALCIFICATIONS_IN_THE_CEREBELLAR_DENTATE_NUCLEUS	HP_DENSE_CALCIFICATIONS_IN_THE_CEREBELLAR_DENTATE_NUCLEUS	HP_DENSE_CALCIFICATIONS_IN_THE_CEREBELLAR_DENTATE_NUCLEUS	2	0.820935	1.23435	0.202578	1	1	1752	tags=100%, list=18%, signal=82%	ERCC8/ERCC6
GOMF_MOLYBDOPTERIN_COFACTOR_BINDING	GOMF_MOLYBDOPTERIN_COFACTOR_BINDING	GOMF_MOLYBDOPTERIN_COFACTOR_BINDING	1	0.919071	1.23418	0.149515	1	1	792	tags=100%, list=8%, signal=92%	SUOX
GOCC_PROXIMAL_DENDRITE	GOCC_PROXIMAL_DENDRITE	GOCC_PROXIMAL_DENDRITE	3	0.75728	1.23373	0.198131	1	1	1880	tags=67%, list=19%, signal=54%	GIGYF2/GSK3A
GOBP_DNA_GEOMETRIC_CHANGE	GOBP_DNA_GEOMETRIC_CHANGE	GOBP_DNA_GEOMETRIC_CHANGE	60	0.363668	1.23359	0.141414	1	1	1758	tags=25%, list=18%, signal=21%	MRE11/FBH1/RFC4/MCM6/RFC5/MCM8/GINS4/SUPV3L1/MNAT1/UPF1/RECQL/CHD9/ZRANB3/CHD1L/RUVBL1
GOMF_HYDROLASE_ACTIVITY_ACTING_ON_CARBON_NITROGEN_BUT_NOT_PEPTIDE_BONDS_IN_CYCLIC_AMIDES	GOMF_HYDROLASE_ACTIVITY_ACTING_ON_CARBON_NITROGEN_BUT_NOT_PEPTIDE_BONDS_IN_CYCLIC_AMIDES	GOMF_HYDROLASE_ACTIVITY_ACTING_ON_CARBON_NITROGEN_BUT_NOT_PEPTIDE_BONDS_IN_CYCLIC_AMIDES	4	0.709995	1.23345	0.218569	1	1	1493	tags=50%, list=15%, signal=42%	DPYSL2/CAD
GOBP_ABSCISSION	GOBP_ABSCISSION	GOBP_ABSCISSION	3	0.757008	1.23328	0.198131	1	1	52	tags=33%, list=1%, signal=33%	SPART
GOBP_IMMUNOGLOBULIN_V_D_J_RECOMBINATION	GOBP_IMMUNOGLOBULIN_V_D_J_RECOMBINATION	GOBP_IMMUNOGLOBULIN_V_D_J_RECOMBINATION	5	0.662245	1.2331	0.235849	1	1	2415	tags=80%, list=25%, signal=60%	CYREN/POLB/XRCC4/PRKDC
HP_HEMIPLEGIA	HP_HEMIPLEGIA	HP_HEMIPLEGIA	15	0.484407	1.23295	0.207885	1	1	2371	tags=40%, list=24%, signal=30%	SMARCAL1/SUOX/TBC1D24/MT-CYB/DOCK8/FGFR1
HP_BIFID_UVULA	HP_BIFID_UVULA	HP_BIFID_UVULA	67	0.359751	1.23262	0.130217	1	1	2485	tags=36%, list=25%, signal=27%	ATP6V1B2/SMPD4/FKTN/TTN/SPECC1L/DDX59/POLA1/SIAH1/MEG3/TBCE/PIGL/STAG2/SMAD4/XYLT1/TTC37/SMS/PIGO/SHMT2/SMC1A/IGBP1/DISP1/FGFR1/KMT2C/ORC6
HP_ABNORMAL_VESTIBULO_OCULAR_REFLEX	HP_ABNORMAL_VESTIBULO_OCULAR_REFLEX	HP_ABNORMAL_VESTIBULO_OCULAR_REFLEX	2	0.819764	1.23259	0.206262	1	1	1204	tags=50%, list=12%, signal=44%	RFC1
HP_ABNORMAL_INCISOR_MORPHOLOGY	HP_ABNORMAL_INCISOR_MORPHOLOGY	HP_ABNORMAL_INCISOR_MORPHOLOGY	47	0.379401	1.23244	0.137288	1	1	3450	tags=45%, list=35%, signal=29%	ATP6V1B2/CCDC32/CTCF/IKBKG/DLG1/DYNC2LI1/NECTIN1/TBC1D24/UBR7/TRAPPC4/FGFR1/BPTF/PSMD12/MED27/EDARADD/KAT8/ARHGAP29/ZMIZ1/SVBP/PURA/FARS2
HP_HYPOPLASTIC_PUBIC_RAMI	HP_HYPOPLASTIC_PUBIC_RAMI	HP_HYPOPLASTIC_PUBIC_RAMI	5	0.661738	1.23215	0.235849	1	1	1576	tags=40%, list=16%, signal=34%	NSD2/NELFA
GOMF_RNA_POLYMERASE_II_CTD_HEPTAPEPTIDE_REPEAT_PHOSPHATASE_ACTIVITY	GOMF_RNA_POLYMERASE_II_CTD_HEPTAPEPTIDE_REPEAT_PHOSPHATASE_ACTIVITY	GOMF_RNA_POLYMERASE_II_CTD_HEPTAPEPTIDE_REPEAT_PHOSPHATASE_ACTIVITY	6	0.632906	1.23204	0.210227	1	1	3435	tags=83%, list=35%, signal=54%	RPAP2/CTDSP1/CTDP1/CTDSPL2/CTDSP2
GOBP_CELLULAR_SODIUM_ION_HOMEOSTASIS	GOBP_CELLULAR_SODIUM_ION_HOMEOSTASIS	GOBP_CELLULAR_SODIUM_ION_HOMEOSTASIS	7	0.602343	1.23189	0.206439	1	1	1285	tags=29%, list=13%, signal=25%	IL1A/ATP1A4
GOBP_REGULATION_OF_PROTEIN_NEDDYLATION	GOBP_REGULATION_OF_PROTEIN_NEDDYLATION	GOBP_REGULATION_OF_PROTEIN_NEDDYLATION	10	0.534222	1.23186	0.237319	1	1	954	tags=20%, list=10%, signal=18%	COPS9/DCUN1D4
HP_PANHYPOPITUITARISM	HP_PANHYPOPITUITARISM	HP_PANHYPOPITUITARISM	6	0.632769	1.23177	0.212121	1	1	2371	tags=67%, list=24%, signal=51%	STAG2/SMC1A/DISP1/FGFR1
GOBP_SKELETAL_MUSCLE_THIN_FILAMENT_ASSEMBLY	GOBP_SKELETAL_MUSCLE_THIN_FILAMENT_ASSEMBLY	GOBP_SKELETAL_MUSCLE_THIN_FILAMENT_ASSEMBLY	2	0.819193	1.23173	0.206262	1	1	682	tags=50%, list=7%, signal=47%	TTN
HP_SHORT_PHALANX_OF_THE_THUMB	HP_SHORT_PHALANX_OF_THE_THUMB	HP_SHORT_PHALANX_OF_THE_THUMB	15	0.483848	1.23152	0.207885	1	1	2522	tags=53%, list=26%, signal=40%	PTCH2/VPS35L/HDAC8/MEG3/PCNT/SMC3/SMC1A/PIK3CD
HP_MULTIPLE_GLOMERULAR_CYSTS	HP_MULTIPLE_GLOMERULAR_CYSTS	HP_MULTIPLE_GLOMERULAR_CYSTS	8	0.572358	1.23146	0.232902	1	1	3586	tags=75%, list=37%, signal=48%	MT-ND3/MT-ND6/MT-ATP6/NPHP3/MT-ND5/MT-ND1
GOBP_VITAMIN_B6_METABOLIC_PROCESS	GOBP_VITAMIN_B6_METABOLIC_PROCESS	GOBP_VITAMIN_B6_METABOLIC_PROCESS	2	0.818991	1.23143	0.206262	1	1	1771	tags=100%, list=18%, signal=82%	PNPO/PDXK
HP_BICORNUATE_UTERUS	HP_BICORNUATE_UTERUS	HP_BICORNUATE_UTERUS	14	0.490418	1.23129	0.223022	1	1	2588	tags=57%, list=26%, signal=42%	SPECC1L/RFWD3/CCNQ/BRCA1/FANCF/LARS2/RAD51C/FANCL
HP_LYMPHADENITIS	HP_LYMPHADENITIS	HP_LYMPHADENITIS	8	0.572187	1.23109	0.23475	1	1	1539	tags=38%, list=16%, signal=32%	CYBC1/IL12RB1/CXCR4
GOBP_SEQUESTERING_OF_TRIGLYCERIDE	GOBP_SEQUESTERING_OF_TRIGLYCERIDE	GOBP_SEQUESTERING_OF_TRIGLYCERIDE	7	0.601931	1.23104	0.206439	1	1	1962	tags=43%, list=20%, signal=34%	OSBPL11/IL1B/ABHD5
GOCC_PHOTORECEPTOR_INNER_SEGMENT	GOCC_PHOTORECEPTOR_INNER_SEGMENT	GOCC_PHOTORECEPTOR_INNER_SEGMENT	15	0.483636	1.23099	0.207885	1	1	1867	tags=33%, list=19%, signal=27%	USP45/KIAA0586/PHLPP2/WHRN/CEP250
GOBP_ION_TRANSMEMBRANE_TRANSPORT	GOBP_ION_TRANSMEMBRANE_TRANSPORT	GOBP_ION_TRANSMEMBRANE_TRANSPORT	399	0.287271	1.23098	0.0241513	0.946565	0.946565	1198	tags=12%, list=12%, signal=11%	ATP5F1E/ATP5MC2/ATP5MG/ATP5ME/ATP5PF/ATP5F1C/ATP5MF/ATP5PO/ATP5PD/ATP5MC3/ATP5MC1/ATP5F1B/ATP5F1A/ATP5PB/ATP5F1D/ATP6V1B2/ZDHHC17/NIPSNAP2/SELENON/SLC2A10/NEDD4/ATP10D/SLC17A5/SLC25A12/PLCG2/SLC25A30/SLC16A7/CTNS/ANO6/PLA2G6/SLC5A6/CCDC51/CALHM2/CNIH3/TMEM63B/ABCB7/MT-ATP8/SCN9A/KLHL24/MICU3/MAIP1/RHD/TMEM150C/DLG1/NIPAL3/SPHK2/THADA/SLC15A2/MCUB
GOMF_TELOMERASE_RNA_BINDING	GOMF_TELOMERASE_RNA_BINDING	GOMF_TELOMERASE_RNA_BINDING	20	0.446663	1.23073	0.212654	1	1	652	tags=20%, list=7%, signal=19%	DCP2/TEP1/SMG7/TENT4B
GOBP_MEMBRANE_DEPOLARIZATION	GOBP_MEMBRANE_DEPOLARIZATION	GOBP_MEMBRANE_DEPOLARIZATION	27	0.422829	1.23063	0.186131	1	1	1457	tags=22%, list=15%, signal=19%	RACK1/ATP5IF1/HSH2D/SCN9A/MLLT11/SCN7A
HP_POIKILOCYTOSIS	HP_POIKILOCYTOSIS	HP_POIKILOCYTOSIS	26	0.425517	1.23062	0.20073	1	1	1654	tags=38%, list=17%, signal=32%	JAK2/MPIG6B/UMPS/VPS13A/RHD/PANK2/NHLRC2/CAD/TRNT1/EPB41
GOBP_SULFUR_AMINO_ACID_BIOSYNTHETIC_PROCESS	GOBP_SULFUR_AMINO_ACID_BIOSYNTHETIC_PROCESS	GOBP_SULFUR_AMINO_ACID_BIOSYNTHETIC_PROCESS	11	0.525545	1.23021	0.22366	1	1	1614	tags=36%, list=17%, signal=30%	MRI1/MTHFD2L/MTAP/MTHFR
HP_LONG_EYELASHES	HP_LONG_EYELASHES	HP_LONG_EYELASHES	68	0.358378	1.23014	0.132328	1	1	2378	tags=28%, list=24%, signal=21%	TENT5A/ATP6V1B2/CTCF/CNOT2/BRCA1/BICRA/HDAC8/BMP1/ARID1B/OTUD6B/KMT2A/STAG1/CTDP1/SMARCC2/SMC3/NOTCH2/SMC1A/VPS33A/TAF1
GOBP_PROTEASOME_ASSEMBLY	GOBP_PROTEASOME_ASSEMBLY	GOBP_PROTEASOME_ASSEMBLY	10	0.533433	1.23004	0.23913	1	1	3529	tags=60%, list=36%, signal=38%	ECPAS/OTUD6B/PSMG2/PSMD9/PSMD11/PSMG4
GOMF_TRANSFERASE_ACTIVITY_TRANSFERRING_NITROGENOUS_GROUPS	GOMF_TRANSFERASE_ACTIVITY_TRANSFERRING_NITROGENOUS_GROUPS	GOMF_TRANSFERASE_ACTIVITY_TRANSFERRING_NITROGENOUS_GROUPS	11	0.525401	1.22987	0.22366	1	1	1392	tags=36%, list=14%, signal=31%	KYAT3/ABAT/GOT1/GPT2
HP_IMPAIRED_SMOOTH_PURSUIT	HP_IMPAIRED_SMOOTH_PURSUIT	HP_IMPAIRED_SMOOTH_PURSUIT	24	0.433832	1.22951	0.198198	1	1	2561	tags=38%, list=26%, signal=28%	MRE11/PLA2G6/RFC1/ATXN3/SACS/TBCD/XRCC4/POLR3B/TMEM216
HP_RHEGMATOGENOUS_RETINAL_DETACHMENT	HP_RHEGMATOGENOUS_RETINAL_DETACHMENT	HP_RHEGMATOGENOUS_RETINAL_DETACHMENT	2	0.817699	1.22949	0.208103	1	1	745	tags=50%, list=8%, signal=46%	ZNF408
HP_TRACTIONAL_RETINAL_DETACHMENT	HP_TRACTIONAL_RETINAL_DETACHMENT	HP_TRACTIONAL_RETINAL_DETACHMENT	2	0.817699	1.22949	0.208103	1	1	745	tags=50%, list=8%, signal=46%	ZNF408
GOCC_MITOCHONDRIAL_MATRIX	GOCC_MITOCHONDRIAL_MATRIX	GOCC_MITOCHONDRIAL_MATRIX	350	0.28972	1.22941	0.0296737	1	1	2212	tags=25%, list=23%, signal=20%	ATP5F1E/ATP5F1C/ATP5F1B/ATP5F1A/ATP5PB/ATP5F1D/NAXE/FLAD1/ERAL1/PARG/MRPL58/ABAT/DGLUCY/MRM2/SDHAF3/MRM3/MRPS27/PAM16/PDPR/NMNAT3/TARS2/MTG1/ACAA2/SUOX/FDX2/LIPT1/COQ3/GRPEL2/SUPV3L1/HMGCL/MAIP1/MLYCD/CA5B/MTHFD2L/CCNB1/RARS2/MRPS22/ATXN3/FAHD1/TRMT61B/ISCA1/D2HGDH/PCCB/ACOT13/NUBPL/LACTB2/GPT2/MRPS10/MRPS17/OGG1/ISCA2/RIDA/MRPL45/MRPL10/ACADSB/TRNT1/NDUFAF1/NDUFAF7/MRPL42/PRDX3/ALDH4A1/CLPP/LARS…
HP_OVARIAN_NEOPLASM	HP_OVARIAN_NEOPLASM	HP_OVARIAN_NEOPLASM	41	0.38995	1.22941	0.16726	1	1	2130	tags=29%, list=22%, signal=23%	MAP3K1/MRE11/PMS2/PTCH2/FAN1/CHEK2/BRCA1/STAG3/SMAD4/MDM2/MSH2/TP53
GOBP_REGULATION_OF_HEAT_GENERATION	GOBP_REGULATION_OF_HEAT_GENERATION	GOBP_REGULATION_OF_HEAT_GENERATION	8	0.571375	1.22934	0.236599	1	1	1998	tags=50%, list=20%, signal=40%	ABAT/PTGER3/IL1B/EDNRB
HP_SLOPING_FOREHEAD	HP_SLOPING_FOREHEAD	HP_SLOPING_FOREHEAD	95	0.340925	1.22915	0.120192	1	1	2759	tags=40%, list=28%, signal=29%	CENPJ/NFIX/C2CD3/SMPD4/FKTN/RFWD3/BRCA1/RTTN/TTI2/TSEN2/TUBGCP6/VPS33B/ZNF335/STAMBP/FANCF/TRIM8/STAG2/PRUNE1/WDR73/COPB2/ERCC6/PCNT/PHC1/METTL5/PHF8/XRCC4/CEP135/NSUN2/RAD51C/TMEM107/CDK5RAP2/TMEM216/TUBGCP4/VIPAS39/FANCL/DYNC1I2/RRP7A/TCTN3
HP_ABNORMAL_DENTIN_MORPHOLOGY	HP_ABNORMAL_DENTIN_MORPHOLOGY	HP_ABNORMAL_DENTIN_MORPHOLOGY	9	0.54945	1.22898	0.227941	1	1	1464	tags=44%, list=15%, signal=38%	TENT5A/SERPINH1/TRIP11/MIA3
HP_ABNORMAL_URINE_POTASSIUM_CONCENTRATION	HP_ABNORMAL_URINE_POTASSIUM_CONCENTRATION	HP_ABNORMAL_URINE_POTASSIUM_CONCENTRATION	4	0.707382	1.22891	0.226306	1	1	718	tags=25%, list=7%, signal=23%	CTNS
HP_ABNORMAL_SHAPE_OF_THE_OCCIPUT	HP_ABNORMAL_SHAPE_OF_THE_OCCIPUT	HP_ABNORMAL_SHAPE_OF_THE_OCCIPUT	62	0.36185	1.22886	0.14958	1	1	2972	tags=40%, list=30%, signal=28%	TENT5A/ATP6V1B2/PPP1R21/WASHC5/PEX1/WDR35/SMG9/CCDC22/EHMT1/WDR73/TBC1D24/OTUD6B/ATP7A/LEMD3/PEX14/NOTCH2/DISP1/FGFR1/TAF1/TMEM70/PEX5/IFT52/PEX13/MED12/HK1
HP_ABNORMALITY_OF_ABDOMINAL_SITUS	HP_ABNORMALITY_OF_ABDOMINAL_SITUS	HP_ABNORMALITY_OF_ABDOMINAL_SITUS	7	0.600837	1.2288	0.214015	1	1	1576	tags=43%, list=16%, signal=36%	CCDC32/NSD2/NELFA
HP_NEONATAL_RESPIRATORY_DISTRESS	HP_NEONATAL_RESPIRATORY_DISTRESS	HP_NEONATAL_RESPIRATORY_DISTRESS	52	0.37142	1.22876	0.133221	1	1	1521	tags=23%, list=16%, signal=20%	TENT5A/CFAP298/PLPBP/DNAL1/SMPD4/TRIP4/ITGA3/SHPK/MLYCD/CCDC40/GAS8/SPAG1
GOBP_NEGATIVE_REGULATION_OF_CELL_CYCLE_G2_M_PHASE_TRANSITION	GOBP_NEGATIVE_REGULATION_OF_CELL_CYCLE_G2_M_PHASE_TRANSITION	GOBP_NEGATIVE_REGULATION_OF_CELL_CYCLE_G2_M_PHASE_TRANSITION	38	0.393017	1.22863	0.15704	1	1	1503	tags=21%, list=15%, signal=18%	NOP53/BABAM2/MRE11/ABRAXAS1/MRNIP/BRCA1/TRIM39/INIP
GOBP_PRENYLATION	GOBP_PRENYLATION	GOBP_PRENYLATION	7	0.600704	1.22853	0.214015	1	1	1580	tags=29%, list=16%, signal=24%	PTAR1/CHM
HP_HEMIANOPIA	HP_HEMIANOPIA	HP_HEMIANOPIA	22	0.439564	1.22819	0.197509	1	1	3742	tags=59%, list=38%, signal=37%	AKT3/CEP78/WHRN/MT-ND6/MT-CYB/BRAF/AIP/SMARCB1/MT-CO2/MT-ND5/MT-CO3/MT-ND1/BAP1
GOMF_1_PHOSPHATIDYLINOSITOL_4_KINASE_ACTIVITY	GOMF_1_PHOSPHATIDYLINOSITOL_4_KINASE_ACTIVITY	GOMF_1_PHOSPHATIDYLINOSITOL_4_KINASE_ACTIVITY	4	0.706955	1.22817	0.226306	1	1	1874	tags=50%, list=19%, signal=40%	PI4K2A/PI4K2B
GOBP_REGULATION_OF_MIRNA_CATABOLIC_PROCESS	GOBP_REGULATION_OF_MIRNA_CATABOLIC_PROCESS	GOBP_REGULATION_OF_MIRNA_CATABOLIC_PROCESS	5	0.659526	1.22803	0.243396	1	1	165	tags=20%, list=2%, signal=20%	TENT2
HP_MEDIAN_CLEFT_LIP	HP_MEDIAN_CLEFT_LIP	HP_MEDIAN_CLEFT_LIP	16	0.473925	1.22767	0.227915	1	1	2759	tags=50%, list=28%, signal=36%	SLC2A10/DDX59/INTU/STAG2/SMC1A/DISP1/FGFR1/TCTN3
GOCC_DERLIN_1_RETROTRANSLOCATION_COMPLEX	GOCC_DERLIN_1_RETROTRANSLOCATION_COMPLEX	GOCC_DERLIN_1_RETROTRANSLOCATION_COMPLEX	8	0.570583	1.22764	0.236599	1	1	40	tags=12%, list=0%, signal=12%	SELENOS
HP_CNS_HYPOMYELINATION	HP_CNS_HYPOMYELINATION	HP_CNS_HYPOMYELINATION	55	0.367522	1.22742	0.138983	1	1	2793	tags=38%, list=29%, signal=27%	SMPD4/RMND1/SLC25A12/GDAP1/INTU/ACBD5/ZNF335/SPATA5/PIGL/GAN/TBCD/NMNAT1/PIGO/SPTAN1/POLR3B/POLR3A/ATP6V1A/PRKDC/MED27/MTHFS/PEX13
GOBP_NEGATIVE_REGULATION_OF_CD4_POSITIVE_ALPHA_BETA_T_CELL_PROLIFERATION	GOBP_NEGATIVE_REGULATION_OF_CD4_POSITIVE_ALPHA_BETA_T_CELL_PROLIFERATION	GOBP_NEGATIVE_REGULATION_OF_CD4_POSITIVE_ALPHA_BETA_T_CELL_PROLIFERATION	5	0.659131	1.2273	0.243396	1	1	2599	tags=60%, list=27%, signal=44%	VSIR/CD274/ARG2
GOMF_P_TYPE_POTASSIUM_TRANSMEMBRANE_TRANSPORTER_ACTIVITY	GOMF_P_TYPE_POTASSIUM_TRANSMEMBRANE_TRANSPORTER_ACTIVITY	GOMF_P_TYPE_POTASSIUM_TRANSMEMBRANE_TRANSPORTER_ACTIVITY	3	0.753312	1.22726	0.207477	1	1	1285	tags=33%, list=13%, signal=29%	ATP1A4
GOMF_ADRENERGIC_RECEPTOR_BINDING	GOMF_ADRENERGIC_RECEPTOR_BINDING	GOMF_ADRENERGIC_RECEPTOR_BINDING	11	0.524272	1.22723	0.227357	1	1	394	tags=18%, list=4%, signal=17%	GRK2/NEDD4
GOMF_METHYLATED_HISTONE_BINDING	GOMF_METHYLATED_HISTONE_BINDING	GOMF_METHYLATED_HISTONE_BINDING	56	0.366836	1.22723	0.133672	1	1	3533	tags=46%, list=36%, signal=30%	HDGFL2/L3MBTL1/SPIN3/SPIN4/MBTD1/ING3/CBX5/SGF29/CBX4/SPIN2B/MPHOSPH8/NCAPG2/PHF8/TAF1/BPTF/TDRD3/ZZEF1/TRIM24/MORC3/NCAPD3/KAT8/ING4/CXXC1/MTF2/PHF19/L3MBTL2
GOBP_CELLULAR_RESPONSE_TO_VIRUS	GOBP_CELLULAR_RESPONSE_TO_VIRUS	GOBP_CELLULAR_RESPONSE_TO_VIRUS	51	0.372957	1.22691	0.137521	1	1	1990	tags=25%, list=20%, signal=20%	NOP53/UFD1/CLPB/TOMM70/OAS1/OASL/ZCCHC3/IRF3/PHB/GBF1/GPATCH3/MAPK14/DDX58
HP_GLOMERULONEPHRITIS	HP_GLOMERULONEPHRITIS	HP_GLOMERULONEPHRITIS	29	0.418273	1.2267	0.177122	1	1	590	tags=21%, list=6%, signal=19%	ALMS1/GAPVD1/CASP10/COQ8B/SMARCAL1/INF2
GOMF_PROTEIN_SERINE_THREONINE_PHOSPHATASE_INHIBITOR_ACTIVITY	GOMF_PROTEIN_SERINE_THREONINE_PHOSPHATASE_INHIBITOR_ACTIVITY	GOMF_PROTEIN_SERINE_THREONINE_PHOSPHATASE_INHIBITOR_ACTIVITY	4	0.705978	1.22647	0.230174	1	1	466	tags=25%, list=5%, signal=24%	PPP1R8
GOBP_OOGENESIS	GOBP_OOGENESIS	GOBP_OOGENESIS	34	0.401696	1.22632	0.16129	1	1	2410	tags=35%, list=25%, signal=27%	TUT4/TUT7/MARF1/WASHC5/REC8/TDRD15/ZFY/AURKA/EREG/PTK2B/PAQR5/ZNF830
GOBP_REGULATION_OF_PROTEIN_ADP_RIBOSYLATION	GOBP_REGULATION_OF_PROTEIN_ADP_RIBOSYLATION	GOBP_REGULATION_OF_PROTEIN_ADP_RIBOSYLATION	7	0.599471	1.22601	0.215909	1	1	2199	tags=43%, list=22%, signal=33%	HPF1/PUM3/XRCC1
GOMF_PROTEIN_CARBOXYL_O_METHYLTRANSFERASE_ACTIVITY	GOMF_PROTEIN_CARBOXYL_O_METHYLTRANSFERASE_ACTIVITY	GOMF_PROTEIN_CARBOXYL_O_METHYLTRANSFERASE_ACTIVITY	6	0.62973	1.22586	0.215909	1	1	309	tags=17%, list=3%, signal=16%	PCMTD2
GOBP_NEGATIVE_REGULATION_OF_ADENYLATE_CYCLASE_ACTIVITY	GOBP_NEGATIVE_REGULATION_OF_ADENYLATE_CYCLASE_ACTIVITY	GOBP_NEGATIVE_REGULATION_OF_ADENYLATE_CYCLASE_ACTIVITY	5	0.657993	1.22518	0.249057	1	1	2477	tags=60%, list=25%, signal=45%	GABBR1/EDNRB/GNAI2
GOBP_MITOCHONDRIAL_CALCIUM_ION_TRANSMEMBRANE_TRANSPORT	GOBP_MITOCHONDRIAL_CALCIUM_ION_TRANSMEMBRANE_TRANSPORT	GOBP_MITOCHONDRIAL_CALCIUM_ION_TRANSMEMBRANE_TRANSPORT	14	0.487941	1.22507	0.223022	1	1	1312	tags=29%, list=13%, signal=25%	MICU3/MAIP1/MCUB/PSEN2
GOBP_FUCOSYLATION	GOBP_FUCOSYLATION	GOBP_FUCOSYLATION	6	0.629292	1.22501	0.215909	1	1	2123	tags=67%, list=22%, signal=52%	POFUT1/FUT8/FUT11/SLC35C2
GOBP_DNA_REPLICATION_SYNTHESIS_OF_RNA_PRIMER	GOBP_DNA_REPLICATION_SYNTHESIS_OF_RNA_PRIMER	GOBP_DNA_REPLICATION_SYNTHESIS_OF_RNA_PRIMER	5	0.657894	1.225	0.249057	1	1	883	tags=40%, list=9%, signal=36%	PRIM1/POLA1
GOCC_TELOMERASE_HOLOENZYME_COMPLEX	GOCC_TELOMERASE_HOLOENZYME_COMPLEX	GOCC_TELOMERASE_HOLOENZYME_COMPLEX	19	0.451846	1.22488	0.218861	1	1	1420	tags=21%, list=15%, signal=18%	TEP1/SMG7/LSM11/GNL3L
GOBP_POSITIVE_REGULATION_OF_HEAT_GENERATION	GOBP_POSITIVE_REGULATION_OF_HEAT_GENERATION	GOBP_POSITIVE_REGULATION_OF_HEAT_GENERATION	6	0.629215	1.22486	0.215909	1	1	1937	tags=50%, list=20%, signal=40%	ABAT/PTGER3/IL1B
GOBP_NEGATIVE_REGULATION_OF_T_CELL_MIGRATION	GOBP_NEGATIVE_REGULATION_OF_T_CELL_MIGRATION	GOBP_NEGATIVE_REGULATION_OF_T_CELL_MIGRATION	4	0.705016	1.2248	0.230174	1	1	105	tags=25%, list=1%, signal=25%	RIPOR2
HP_HYPOREFLEXIA_OF_UPPER_LIMBS	HP_HYPOREFLEXIA_OF_UPPER_LIMBS	HP_HYPOREFLEXIA_OF_UPPER_LIMBS	6	0.629146	1.22472	0.215909	1	1	766	tags=33%, list=8%, signal=31%	ACOX1/RUBCN
GOBP_REGULATION_OF_SISTER_CHROMATID_COHESION	GOBP_REGULATION_OF_SISTER_CHROMATID_COHESION	GOBP_REGULATION_OF_SISTER_CHROMATID_COHESION	15	0.480988	1.22424	0.213262	1	1	3493	tags=53%, list=36%, signal=34%	CTCF/HDAC8/SLF1/TNKS/SLF2/SMC5/NSMCE2/FEN1
HP_IMPAIRED_OXIDATIVE_BURST	HP_IMPAIRED_OXIDATIVE_BURST	HP_IMPAIRED_OXIDATIVE_BURST	4	0.704693	1.22424	0.230174	1	1	76	tags=25%, list=1%, signal=25%	CYBC1
GOBP_RIBONUCLEOSIDE_METABOLIC_PROCESS	GOBP_RIBONUCLEOSIDE_METABOLIC_PROCESS	GOBP_RIBONUCLEOSIDE_METABOLIC_PROCESS	13	0.497114	1.22417	0.20765	1	1	2849	tags=46%, list=29%, signal=33%	MTAP/APOBEC3H/APOBEC3G/BLOC1S6/ADAL/NT5C2
GOBP_PROTEIN_METHYLATION	GOBP_PROTEIN_METHYLATION	GOBP_PROTEIN_METHYLATION	132	0.322443	1.22408	0.103503	1	1	1907	tags=22%, list=20%, signal=18%	NSD3/EEF1AKMT2/CSKMT/SETD4/PCMTD2/EED/CTCF/NSD2/SETDB2/TET3/COPRS/SETD6/PRMT3/KANSL1/BRCA1/EEF1AKMT4/ZNF335/DNMT1/FAM98A/EEF1AKMT1/NELFA/EHMT1/MTHFR/NDUFAF7/SMAD4/PRMT9/KMT5A/KMT2A/KMT2B
GOBP_NEGATIVE_REGULATION_OF_RELAXATION_OF_MUSCLE	GOBP_NEGATIVE_REGULATION_OF_RELAXATION_OF_MUSCLE	GOBP_NEGATIVE_REGULATION_OF_RELAXATION_OF_MUSCLE	3	0.751341	1.22405	0.211215	1	1	96	tags=33%, list=1%, signal=33%	GRK2
GOBP_REGULATION_OF_RECEPTOR_CLUSTERING	GOBP_REGULATION_OF_RECEPTOR_CLUSTERING	GOBP_REGULATION_OF_RECEPTOR_CLUSTERING	7	0.598445	1.22391	0.215909	1	1	63	tags=14%, list=1%, signal=14%	MESD
GOCC_ATG1_ULK1_KINASE_COMPLEX	GOCC_ATG1_ULK1_KINASE_COMPLEX	GOCC_ATG1_ULK1_KINASE_COMPLEX	5	0.657242	1.22378	0.250943	1	1	1076	tags=40%, list=11%, signal=36%	ULK1/SMCR8
HP_DECREASED_CIRCULATING_IGA_LEVEL	HP_DECREASED_CIRCULATING_IGA_LEVEL	HP_DECREASED_CIRCULATING_IGA_LEVEL	24	0.431746	1.2236	0.2	1	1	659	tags=17%, list=7%, signal=16%	CAVIN1/PMM2/MTOR/PLCG2
HP_ABNORMAL_NIPPLE_MORPHOLOGY	HP_ABNORMAL_NIPPLE_MORPHOLOGY	HP_ABNORMAL_NIPPLE_MORPHOLOGY	129	0.323262	1.2231	0.105263	1	1	2371	tags=29%, list=24%, signal=22%	ACOX1/TOGARAM1/PMM2/EED/NFIX/IKBKG/SMPD4/NSD2/COG7/WASHC5/NSMF/KANSL1/INTU/BICRA/HDAC8/KIAA0586/CCDC22/MEG3/PIGL/NECTIN1/NELFA/UBR1/ERCC6/RAB18/RRAS/RFT1/LZTR1/SMS/PIGO/RIT1/ALG11/SMC3/BRAF/NUP188/SMC1A/GNE/FGFR1
HP_ABNORMAL_DLCO	HP_ABNORMAL_DLCO	HP_ABNORMAL_DLCO	7	0.598018	1.22304	0.219697	1	1	3449	tags=71%, list=35%, signal=46%	CSF2RA/XYLT1/EIF2AK4/HLA-DRB1/PARN
GOBP_MITOCHONDRIAL_TRANSLATIONAL_ELONGATION	GOBP_MITOCHONDRIAL_TRANSLATIONAL_ELONGATION	GOBP_MITOCHONDRIAL_TRANSLATIONAL_ELONGATION	4	0.703961	1.22297	0.230174	1	1	2548	tags=75%, list=26%, signal=55%	GFM2/TSFM/MRPL44
GOMF_ISOPEPTIDASE_ACTIVITY	GOMF_ISOPEPTIDASE_ACTIVITY	GOMF_ISOPEPTIDASE_ACTIVITY	13	0.496558	1.2228	0.20765	1	1	2612	tags=46%, list=27%, signal=34%	USPL1/STAMBP/MYSM1/PSMD7/BRCC3/SENP2
HP_INTELLECTUAL_DISABILITY_MODERATE	HP_INTELLECTUAL_DISABILITY_MODERATE	HP_INTELLECTUAL_DISABILITY_MODERATE	134	0.320536	1.22259	0.101266	1	1	2552	tags=34%, list=26%, signal=25%	WASHC4/CENPJ/NFIX/L1CAM/COG5/CC2D1A/APC/COQ8A/ZNF41/KANSL1/HMGCL/RTTN/TTI2/TTC5/ARID1B/SPATA5/PIGL/STAG2/NDUFAF5/ZC3H14/TBC1D24/DCPS/PTRH2/TBCD/XYLT1/SOX4/TSPAN7/SMARCC2/PIGO/CIC/PGM3/SHMT2/CRBN/UFSP2/NBEA/ST3GAL3/DOCK8/POLR3A/TAF1/NSUN2/PIGC/NSD1/UBE4A/TMEM70/CDK5RAP2
GOCC_INTEGRAL_COMPONENT_OF_PRESYNAPTIC_ACTIVE_ZONE_MEMBRANE	GOCC_INTEGRAL_COMPONENT_OF_PRESYNAPTIC_ACTIVE_ZONE_MEMBRANE	GOCC_INTEGRAL_COMPONENT_OF_PRESYNAPTIC_ACTIVE_ZONE_MEMBRANE	6	0.627965	1.22242	0.221591	1	1	2863	tags=67%, list=29%, signal=47%	NECTIN1/NPTN/ADRA2A/P2RY1
GOBP_CD4_POSITIVE_ALPHA_BETA_T_CELL_PROLIFERATION	GOBP_CD4_POSITIVE_ALPHA_BETA_T_CELL_PROLIFERATION	GOBP_CD4_POSITIVE_ALPHA_BETA_T_CELL_PROLIFERATION	8	0.568116	1.22233	0.240296	1	1	73	tags=12%, list=1%, signal=12%	VSIR
GOBP_DEADENYLATION_DEPENDENT_DECAPPING_OF_NUCLEAR_TRANSCRIBED_MRNA	GOBP_DEADENYLATION_DEPENDENT_DECAPPING_OF_NUCLEAR_TRANSCRIBED_MRNA	GOBP_DEADENYLATION_DEPENDENT_DECAPPING_OF_NUCLEAR_TRANSCRIBED_MRNA	6	0.627902	1.2223	0.221591	1	1	1755	tags=33%, list=18%, signal=27%	DCP2/DCPS
HP_WIDE_INTERMAMILLARY_DISTANCE	HP_WIDE_INTERMAMILLARY_DISTANCE	HP_WIDE_INTERMAMILLARY_DISTANCE	61	0.359792	1.22227	0.149079	1	1	2522	tags=31%, list=26%, signal=23%	TOGARAM1/EED/SMPD4/NSMF/KANSL1/INTU/KIAA0586/MEG3/NECTIN1/ERCC6/RAB18/RRAS/LZTR1/SMS/RIT1/BRAF/NUP188/FGFR1/PIK3CD
GOMF_G_PROTEIN_BETA_GAMMA_SUBUNIT_COMPLEX_BINDING	GOMF_G_PROTEIN_BETA_GAMMA_SUBUNIT_COMPLEX_BINDING	GOMF_G_PROTEIN_BETA_GAMMA_SUBUNIT_COMPLEX_BINDING	7	0.597619	1.22222	0.219697	1	1	1462	tags=43%, list=15%, signal=36%	GNAI1/GNA12/CETN3
HP_DECREASED_CIRCULATING_TOTAL_IGM	HP_DECREASED_CIRCULATING_TOTAL_IGM	HP_DECREASED_CIRCULATING_TOTAL_IGM	23	0.432709	1.2222	0.197107	1	1	659	tags=13%, list=7%, signal=12%	CASP10/IKBKG/PLCG2
GOMF_SODIUM_ION_BINDING	GOMF_SODIUM_ION_BINDING	GOMF_SODIUM_ION_BINDING	4	0.703482	1.22214	0.232108	1	1	2585	tags=75%, list=26%, signal=55%	SCN9A/PDXK/TDG
GOBP_IRON_SULFUR_CLUSTER_ASSEMBLY	GOBP_IRON_SULFUR_CLUSTER_ASSEMBLY	GOBP_IRON_SULFUR_CLUSTER_ASSEMBLY	19	0.450826	1.22212	0.220641	1	1	1913	tags=37%, list=20%, signal=30%	BOLA2B/ABCB7/MMS19/ISCA1/NUBPL/ISCA2/HSCB
GOBP_URINARY_BLADDER_SMOOTH_MUSCLE_CONTRACTION	GOBP_URINARY_BLADDER_SMOOTH_MUSCLE_CONTRACTION	GOBP_URINARY_BLADDER_SMOOTH_MUSCLE_CONTRACTION	2	0.812662	1.22191	0.213628	1	1	769	tags=50%, list=8%, signal=46%	PLA2G6
GOBP_URINARY_TRACT_SMOOTH_MUSCLE_CONTRACTION	GOBP_URINARY_TRACT_SMOOTH_MUSCLE_CONTRACTION	GOBP_URINARY_TRACT_SMOOTH_MUSCLE_CONTRACTION	2	0.812662	1.22191	0.213628	1	1	769	tags=50%, list=8%, signal=46%	PLA2G6
GOBP_SPHINGOMYELIN_CATABOLIC_PROCESS	GOBP_SPHINGOMYELIN_CATABOLIC_PROCESS	GOBP_SPHINGOMYELIN_CATABOLIC_PROCESS	3	0.749776	1.2215	0.214953	1	1	453	tags=33%, list=5%, signal=32%	SMPD4
GOMF_SPHINGOMYELIN_PHOSPHODIESTERASE_ACTIVITY	GOMF_SPHINGOMYELIN_PHOSPHODIESTERASE_ACTIVITY	GOMF_SPHINGOMYELIN_PHOSPHODIESTERASE_ACTIVITY	3	0.749776	1.2215	0.214953	1	1	453	tags=33%, list=5%, signal=32%	SMPD4
GOBP_REGULATION_OF_CHONDROCYTE_DIFFERENTIATION	GOBP_REGULATION_OF_CHONDROCYTE_DIFFERENTIATION	GOBP_REGULATION_OF_CHONDROCYTE_DIFFERENTIATION	15	0.479909	1.2215	0.216846	1	1	784	tags=20%, list=8%, signal=18%	RFLNB/ZBTB16/LNPK
GOBP_COLLAGEN_ACTIVATED_SIGNALING_PATHWAY	GOBP_COLLAGEN_ACTIVATED_SIGNALING_PATHWAY	GOBP_COLLAGEN_ACTIVATED_SIGNALING_PATHWAY	3	0.749674	1.22134	0.214953	1	1	322	tags=33%, list=3%, signal=32%	JAK2
GOBP_CARBOHYDRATE_DERIVATIVE_BIOSYNTHETIC_PROCESS	GOBP_CARBOHYDRATE_DERIVATIVE_BIOSYNTHETIC_PROCESS	GOBP_CARBOHYDRATE_DERIVATIVE_BIOSYNTHETIC_PROCESS	341	0.288682	1.22127	0.0414815	1	1	2374	tags=24%, list=24%, signal=19%	ATP5F1E/ATP5MC2/ATP5MG/ATP5ME/ATP5PF/ATP5F1C/ATP5MF/ATP5PO/ATP5PD/ATP5MC3/ATP5MC1/ATP5F1B/ATP5F1A/ATP5PB/ATP5F1D/OGA/UGGT1/PMM2/HACD2/EOGT/POFUT1/SLC2A10/PIGF/FKTN/COG7/SLC25A12/IL4/TET3/CHST14/AK9/TRAK1/MT-ATP8/UMPS/ACOT8/MLYCD/ACACA/SPHK2/MTAP/EDEM3/PANK2/GK5/TRIP11/GBGT1/B3GAT3/CAD/B3GALT4/PIGL/AMPD2/ELOVL6/NME2/RFT1/SLC35B3/XYLT1/C1GALT1/DHDDS/IL1B/ATP7A/GMPS/FUT8/FUT11/PIGO/PFAS/POGLUT1/PGM3…
HP_SPONDYLOEPIPHYSEAL_DYSPLASIA	HP_SPONDYLOEPIPHYSEAL_DYSPLASIA	HP_SPONDYLOEPIPHYSEAL_DYSPLASIA	6	0.627233	1.221	0.223485	1	1	2034	tags=50%, list=21%, signal=40%	SMARCAL1/NMNAT1/MBTPS1
GOCC_FLEMMING_BODY	GOCC_FLEMMING_BODY	GOCC_FLEMMING_BODY	24	0.430804	1.22093	0.2	1	1	4315	tags=75%, list=44%, signal=42%	EXOC4/MICAL3/RACGAP1/IL16/VPS4B/TSG101/IST1/CNTRL/EXOC7/EXOC1/RALA/USP3/NUP62/CCDC66/PDCD6IP/EXOC2/CELF2/RAN
HP_LARYNGEAL_HYPOPLASIA	HP_LARYNGEAL_HYPOPLASIA	HP_LARYNGEAL_HYPOPLASIA	3	0.749369	1.22084	0.214953	1	1	938	tags=33%, list=10%, signal=30%	INTU
HP_ABNORMALITY_OF_THE_SEPTUM_PELLUCIDUM	HP_ABNORMALITY_OF_THE_SEPTUM_PELLUCIDUM	HP_ABNORMALITY_OF_THE_SEPTUM_PELLUCIDUM	64	0.358897	1.22058	0.143098	1	1	2609	tags=39%, list=27%, signal=29%	WASHC4/L1CAM/NSD2/FKTN/PPP1R21/CC2D1A/SPECC1L/TTC5/KIAA0586/STAG2/EHMT1/ZC3H14/DCPS/CRBN/UFSP2/ST3GAL3/DISP1/FGFR1/TAF1/PPP1R12A/NSUN2/PIGC/NSD1/UBE4A/DYNC1I2
GOBP_POSITIVE_REGULATION_OF_CELL_GROWTH_INVOLVED_IN_CARDIAC_MUSCLE_CELL_DEVELOPMENT	GOBP_POSITIVE_REGULATION_OF_CELL_GROWTH_INVOLVED_IN_CARDIAC_MUSCLE_CELL_DEVELOPMENT	GOBP_POSITIVE_REGULATION_OF_CELL_GROWTH_INVOLVED_IN_CARDIAC_MUSCLE_CELL_DEVELOPMENT	1	0.90884	1.22044	0.163107	1	1	892	tags=100%, list=9%, signal=91%	PARP2
HP_ANTENATAL_ONSET	HP_ANTENATAL_ONSET	HP_ANTENATAL_ONSET	22	0.436782	1.22042	0.209964	1	1	1893	tags=27%, list=19%, signal=22%	TOGARAM1/MYH11/MRPS22/DYNC2LI1/MNS1/XYLT1
HP_NONPROGRESSIVE	HP_NONPROGRESSIVE	HP_NONPROGRESSIVE	11	0.521218	1.22008	0.23475	1	1	2451	tags=45%, list=25%, signal=34%	SELENON/YEATS2/CHRNE/MRPS2/GFPT1
HP_ABNORMAL_CONNECTION_OF_THE_CARDIAC_SEGMENTS	HP_ABNORMAL_CONNECTION_OF_THE_CARDIAC_SEGMENTS	HP_ABNORMAL_CONNECTION_OF_THE_CARDIAC_SEGMENTS	128	0.322432	1.21985	0.108453	1	1	1650	tags=23%, list=17%, signal=20%	BUD23/UFD1/CFAP298/ATP6V1B2/EOGT/DNAL1/DGCR8/FKTN/WASHC5/HIRA/ESS2/SPECC1L/RFWD3/DDX59/CCNQ/INTU/BRCA1/BICRA/CCDC40/GAS8/CCDC22/ARID1B/FANCF/SPAG1/CXCR4/PIGL/STAG2/EHMT1/LIMK1/TBC1D24
GOMF_PROTEIN_CYSTEINE_S_STEAROYLTRANSFERASE_ACTIVITY	GOMF_PROTEIN_CYSTEINE_S_STEAROYLTRANSFERASE_ACTIVITY	GOMF_PROTEIN_CYSTEINE_S_STEAROYLTRANSFERASE_ACTIVITY	5	0.654938	1.21949	0.25283	1	1	288	tags=20%, list=3%, signal=19%	ZDHHC17
GOBP_SIGNAL_TRANSDUCTION_IN_RESPONSE_TO_DNA_DAMAGE	GOBP_SIGNAL_TRANSDUCTION_IN_RESPONSE_TO_DNA_DAMAGE	GOBP_SIGNAL_TRANSDUCTION_IN_RESPONSE_TO_DNA_DAMAGE	116	0.329082	1.21942	0.119869	1	1	2415	tags=30%, list=25%, signal=23%	NOP53/BABAM2/MRE11/ABRAXAS1/YJU2/MAP3K20/MUS81/PYHIN1/MRNIP/RFWD3/ATAD5/CHEK2/MDC1/BRCA1/CASP9/TRIM39/DYRK3/THOC5/SDE2/GIGYF2/KMT5A/ERCC6/DDX39B/CLOCK/MDM2/SOX4/MAPK14/MSH2/TP53/COPS3/XPC/PML/BRCC3/ZNF830/PRKDC
GOBP_NUCLEOBASE_CONTAINING_SMALL_MOLECULE_CATABOLIC_PROCESS	GOBP_NUCLEOBASE_CONTAINING_SMALL_MOLECULE_CATABOLIC_PROCESS	GOBP_NUCLEOBASE_CONTAINING_SMALL_MOLECULE_CATABOLIC_PROCESS	14	0.485649	1.21932	0.223022	1	1	2280	tags=43%, list=23%, signal=33%	GALT/MTAP/APOBEC3H/APOBEC3G/GSK3A/ADAL
HP_UNUSUAL_FUNGAL_INFECTION	HP_UNUSUAL_FUNGAL_INFECTION	HP_UNUSUAL_FUNGAL_INFECTION	37	0.391941	1.21931	0.16934	1	1	2522	tags=32%, list=26%, signal=24%	CYBC1/PLCG2/CARD9/IL12RB1/IL17RA/SP110/TNPO3/PGM3/DOCK8/AP3B1/KRT1/PIK3CD
HP_ABNORMALITY_OF_THE_HAIRLINE	HP_ABNORMALITY_OF_THE_HAIRLINE	HP_ABNORMALITY_OF_THE_HAIRLINE	158	0.311815	1.21919	0.088785	1	1	2522	tags=29%, list=26%, signal=22%	CAVIN1/ATP6V1B2/SH2B1/NEPRO/NFIX/SMPD4/NSD2/COG7/COG5/WASHC5/SPECC1L/APC/PEX1/INTU/BRCA1/BICRA/HDAC8/EDEM3/CCDC22/ARID1B/B3GAT3/EMC1/STAG2/NELFA/TBC1D24/RAB18/RRAS/FOS/TECPR2/LZTR1/SOX4/SMARCC2/RIT1/PHF8/SMC3/BRAF/NOTCH2/ANKRD17/XRCC4/SMC1A/VPS33A/GNE/RPS28/NSUN2/NSD1/PIK3CD
GOBP_CHONDROCYTE_DIFFERENTIATION_INVOLVED_IN_ENDOCHONDRAL_BONE_MORPHOGENESIS	GOBP_CHONDROCYTE_DIFFERENTIATION_INVOLVED_IN_ENDOCHONDRAL_BONE_MORPHOGENESIS	GOBP_CHONDROCYTE_DIFFERENTIATION_INVOLVED_IN_ENDOCHONDRAL_BONE_MORPHOGENESIS	7	0.596028	1.21897	0.221591	1	1	1437	tags=43%, list=15%, signal=37%	IFT80/SERPINH1/TRIP11
GOMF_TRANSCRIPTION_ELONGATION_REGULATOR_ACTIVITY	GOMF_TRANSCRIPTION_ELONGATION_REGULATOR_ACTIVITY	GOMF_TRANSCRIPTION_ELONGATION_REGULATOR_ACTIVITY	4	0.701464	1.21863	0.239845	1	1	2921	tags=100%, list=30%, signal=70%	TCERG1/EAF2/VHL/WDR43
HP_ABNORMALITY_OF_THE_BREAST	HP_ABNORMALITY_OF_THE_BREAST	HP_ABNORMALITY_OF_THE_BREAST	217	0.300689	1.2186	0.0613497	1	1	2522	tags=29%, list=26%, signal=22%	MAP3K1/MRE11/ACOX1/TOGARAM1/ALMS1/PMM2/CASP10/EED/NFIX/IKBKG/SPIDR/SMPD4/NSD2/COG7/WASHC5/NSMF/ITGA3/APC/COQ8A/CHEK2/KANSL1/INTU/BRCA1/BICRA/MRPS22/HDAC8/KIAA0586/CCDC22/MEG3/PIGL/NECTIN1/NELFA/SPTBN1/SMAD4/UBR1/ERCC6/PHB/RAB18/RRAS/HPGD/RFT1/MDM2/LZTR1/SMS/PIGO/RIT1/CDKN2C/ALG11/MSH2/TP53/SMC3/BRAF/NUP188/AIP/SMC1A/POLR3A/GNE/CDK4/FGFR1/RAD51C/ORC6/RNF113A/PIK3CD
HP_HYPOPLASIA_OF_THE_FRONTAL_LOBES	HP_HYPOPLASIA_OF_THE_FRONTAL_LOBES	HP_HYPOPLASIA_OF_THE_FRONTAL_LOBES	20	0.442247	1.21856	0.224956	1	1	2552	tags=45%, list=26%, signal=33%	CENPJ/ARHGEF9/RTTN/COPB2/PHC1/METTL5/BRAF/CEP135/CDK5RAP2
HP_HYPOPLASTIC_TOENAILS	HP_HYPOPLASTIC_TOENAILS	HP_HYPOPLASTIC_TOENAILS	48	0.374607	1.2184	0.144082	1	1	2759	tags=38%, list=28%, signal=27%	BUD23/ATP6V1B2/EED/EOGT/PIGF/DYNC2LI1/ARID1B/LIMK1/TBC1D24/SOX4/SMARCC2/CLIP2/FGFR1/NSUN2/NSD1/GTF2IRD2/STX1A/TCTN3
GOBP_PROTEIN_INSERTION_INTO_MEMBRANE	GOBP_PROTEIN_INSERTION_INTO_MEMBRANE	GOBP_PROTEIN_INSERTION_INTO_MEMBRANE	43	0.381813	1.21809	0.169912	1	1	2105	tags=26%, list=22%, signal=20%	BBC3/EMC9/TOMM70/TIMM29/MAIP1/EMC2/TRMT10B/EMC1/UBL4A/NMT1/BCS1L
GOMF_ZINC_ION_BINDING	GOMF_ZINC_ION_BINDING	GOMF_ZINC_ION_BINDING	425	0.282114	1.21801	0.0461903	1	1	2540	tags=29%, list=26%, signal=23%	TUT4/MAP3K1/TUT7/DBF4/NR2C2/RNF24/ZNF184/PRIM1/USP45/CTCF/DNAJC24/ZADH2/ACE/TRIM35/ZNF407/SAMHD1/RBSN/ZNF276/TRIP4/SETDB2/UBR2/ZMYM3/TET3/ZMYM1/TRIM3/ZNF675/MTA2/NR5A2/POLA1/NUDT12/L3MBTL1/SEC24B/MNAT1/BRCA1/ZCCHC4/TRIM5/ZNF75D/CA5B/RNF146/GALT/ZMAT5/SIAH1/UPF1/ZMYM4/BMP1/AGBL5/TRAF2/TRIM39/APOBEC3H/PIAS4/D2HGDH/MBTD1/LACTB2/TRIM73/ZNF22/DNMT1/TRIM38/ZNF3/TRIM8/ZCCHC7/CAD/ZNF93/EHMT1/ZCCHC3/ZCCHC…
GOBP_PHOSPHOLIPID_CATABOLIC_PROCESS	GOBP_PHOSPHOLIPID_CATABOLIC_PROCESS	GOBP_PHOSPHOLIPID_CATABOLIC_PROCESS	21	0.440225	1.21763	0.212766	1	1	1009	tags=19%, list=10%, signal=17%	SMPD4/PLCG2/PLA2G6/ABHD16A
GOBP_NEURAL_NUCLEUS_DEVELOPMENT	GOBP_NEURAL_NUCLEUS_DEVELOPMENT	GOBP_NEURAL_NUCLEUS_DEVELOPMENT	35	0.395752	1.21761	0.18617	1	1	1026	tags=14%, list=10%, signal=13%	ATP5PF/ATP5PB/GNB4/PADI2/SEC24B
HP_INCREASED_URINE_ALPHA_KETOGLUTARATE_CONCENTRATION	HP_INCREASED_URINE_ALPHA_KETOGLUTARATE_CONCENTRATION	HP_INCREASED_URINE_ALPHA_KETOGLUTARATE_CONCENTRATION	6	0.625329	1.21729	0.227273	1	1	1687	tags=50%, list=17%, signal=41%	ATP6V1B2/TBC1D24/ALDH4A1
HP_SUPERNUMERARY_BONES_OF_THE_AXIAL_SKELETON	HP_SUPERNUMERARY_BONES_OF_THE_AXIAL_SKELETON	HP_SUPERNUMERARY_BONES_OF_THE_AXIAL_SKELETON	16	0.469899	1.21724	0.234982	1	1	589	tags=19%, list=6%, signal=18%	ZBTB16/IKBKG/PTCH2
HP_OROTICACIDURIA	HP_OROTICACIDURIA	HP_OROTICACIDURIA	2	0.80947	1.21711	0.220994	1	1	1008	tags=50%, list=10%, signal=45%	UMPS
HP_ABNORMAL_UTERUS_MORPHOLOGY	HP_ABNORMAL_UTERUS_MORPHOLOGY	HP_ABNORMAL_UTERUS_MORPHOLOGY	65	0.356337	1.2168	0.146667	1	1	2588	tags=35%, list=26%, signal=26%	PMS2/SPECC1L/RFWD3/APC/CHEK2/CCNQ/INTU/BRCA1/WDR35/IFT80/FANCF/DYNC2H1/CXCR4/LARS2/AURKA/MSH2/TP53/BRAF/PPP1R12A/RAD51C/CDC73/DLC1/FANCL
HP_CYANOTIC_EPISODE	HP_CYANOTIC_EPISODE	HP_CYANOTIC_EPISODE	1	0.906077	1.21673	0.168932	1	1	919	tags=100%, list=9%, signal=91%	SCN9A
HP_DYSGENESIS_OF_THE_HIPPOCAMPUS	HP_DYSGENESIS_OF_THE_HIPPOCAMPUS	HP_DYSGENESIS_OF_THE_HIPPOCAMPUS	1	0.906077	1.21673	0.168932	1	1	919	tags=100%, list=9%, signal=91%	SCN9A
HP_FACIAL_TICS	HP_FACIAL_TICS	HP_FACIAL_TICS	1	0.906077	1.21673	0.168932	1	1	919	tags=100%, list=9%, signal=91%	SCN9A
HP_LARYNGOMALACIA	HP_LARYNGOMALACIA	HP_LARYNGOMALACIA	40	0.38827	1.21668	0.165766	1	1	1355	tags=20%, list=14%, signal=17%	UFD1/EFL1/NFIX/HIRA/APC/KANSL1/SIAH1/MEG3
HP_CONGENITAL_MALFORMATION_OF_THE_GREAT_ARTERIES	HP_CONGENITAL_MALFORMATION_OF_THE_GREAT_ARTERIES	HP_CONGENITAL_MALFORMATION_OF_THE_GREAT_ARTERIES	233	0.29796	1.21653	0.0673813	1	1	2408	tags=29%, list=25%, signal=23%	BUD23/UFD1/CFAP298/ATP6V1B2/EED/EOGT/MYH11/CTCF/NFIX/C2CD3/DNAL1/DGCR8/FKTN/WASHC5/HIRA/ESS2/TRIP4/SPECC1L/RFWD3/PEX1/DDX59/KANSL1/INTU/UMPS/BRCA1/BICRA/WDR35/CCDC40/GAS8/DYNC2LI1/CCDC22/ARID1B/FANCF/TRIP11/SPAG1/CXCR4/WDPCP/PIGL/STAG2/EHMT1/LIMK1/TBC1D24/SMAD4/LARS2/HPGD/PCNT/FKBP14/TTC37/LZTR1/SOX4/COA6/SMARCC2/RIT1/NCAPG2/CLIP2/UBR7/SMC3/BRAF/ZNF148/NOTCH2/DGCR2/TSFM/IGBP1/DISP1/VPS33A/FGFR1/B…
HP_AUTISTIC_BEHAVIOR	HP_AUTISTIC_BEHAVIOR	HP_AUTISTIC_BEHAVIOR	370	0.285004	1.21632	0.0377358	1	1	2561	tags=26%, list=26%, signal=20%	BUD23/UFD1/ATP6V1B2/NDUFAF8/ACOX1/WASHC4/TOGARAM1/ALMS1/CCDC32/EFL1/SH2B1/MTOR/CTCF/DEPDC5/COG5/SLC25A12/CC2D1A/HIRA/SPECC1L/TET3/PLA2G6/ZNF41/TRAK1/POLA1/SCN9A/KANSL1/MT-ND3/GLYCTK/GALT/BICRA/HDAC8/SMG9/TTC5/MEG3/NUBPL/ARID1B/TRIM8/SPATA5/MAOA/PIGL/STAG2/NECAP1/NDUFAF5/EHMT1/NDUFAF1/SPTBN1/CLN8/ZC3H14/LIMK1/TBC1D24/SMAD4/ALDH4A1/DCPS/OTUD6B/STAG1/VPS13C/METTL5/SOX4/DHDDS/TSPAN7/SMARCC2/PIGO/PACS…
GOCC_RNAI_EFFECTOR_COMPLEX	GOCC_RNAI_EFFECTOR_COMPLEX	GOCC_RNAI_EFFECTOR_COMPLEX	10	0.527289	1.21588	0.244565	1	1	1335	tags=30%, list=14%, signal=26%	DCP2/SND1/XPO5
GOBP_ASPARTATE_METABOLIC_PROCESS	GOBP_ASPARTATE_METABOLIC_PROCESS	GOBP_ASPARTATE_METABOLIC_PROCESS	3	0.746208	1.21569	0.224299	1	1	1965	tags=67%, list=20%, signal=53%	GOT1/BLOC1S6
GOMF_INTRAMOLECULAR_TRANSFERASE_ACTIVITY	GOMF_INTRAMOLECULAR_TRANSFERASE_ACTIVITY	GOMF_INTRAMOLECULAR_TRANSFERASE_ACTIVITY	19	0.448441	1.21566	0.225979	1	1	2080	tags=42%, list=21%, signal=33%	PMM2/TRUB1/RPUSD2/PUS10/PGM2/RPUSD4/PGM3/PUS7L
HP_STROKE_LIKE_EPISODE	HP_STROKE_LIKE_EPISODE	HP_STROKE_LIKE_EPISODE	15	0.477565	1.21553	0.22043	1	1	3971	tags=73%, list=41%, signal=44%	PMM2/NDUFA8/RFT1/MT-ND6/MT-CYB/MT-CO2/MT-ND5/MT-CO3/MT-ND1/DPAGT1/DPM3
HP_WIDELY_SPACED_PRIMARY_TEETH	HP_WIDELY_SPACED_PRIMARY_TEETH	HP_WIDELY_SPACED_PRIMARY_TEETH	3	0.745907	1.2152	0.226168	1	1	2486	tags=100%, list=25%, signal=75%	ERCC8/ERCC6/RNF113A
HP_EXTRA_AXIAL_CEREBROSPINAL_FLUID_ACCUMULATION	HP_EXTRA_AXIAL_CEREBROSPINAL_FLUID_ACCUMULATION	HP_EXTRA_AXIAL_CEREBROSPINAL_FLUID_ACCUMULATION	6	0.624001	1.21471	0.229167	1	1	762	tags=33%, list=8%, signal=31%	PPP1R21/TET3
GOBP_SKELETAL_MUSCLE_CELL_PROLIFERATION	GOBP_SKELETAL_MUSCLE_CELL_PROLIFERATION	GOBP_SKELETAL_MUSCLE_CELL_PROLIFERATION	5	0.652356	1.21468	0.25283	1	1	2263	tags=60%, list=23%, signal=46%	JAK2/KPNA1/PAXBP1
HP_NARROW_PALPEBRAL_FISSURE	HP_NARROW_PALPEBRAL_FISSURE	HP_NARROW_PALPEBRAL_FISSURE	33	0.40371	1.21466	0.177982	1	1	2516	tags=36%, list=26%, signal=27%	DGCR8/ESS2/BICRA/WDR35/EDEM3/MEG3/SMAD4/PCNT/KMT2A/PGM3/DGCR2/PDE4D
GOMF_NUCLEOSOME_BINDING	GOMF_NUCLEOSOME_BINDING	GOMF_NUCLEOSOME_BINDING	46	0.375064	1.2146	0.149228	1	1	2155	tags=24%, list=22%, signal=19%	CGAS/EED/HIRA/MTA2/PARP2/L3MBTL1/HMGN4/ARID1B/SMARCC2/MBD2/ACTR6
GOCC_NUCLEAR_REPLICATION_FORK	GOCC_NUCLEAR_REPLICATION_FORK	GOCC_NUCLEAR_REPLICATION_FORK	20	0.440759	1.21446	0.226714	1	1	2707	tags=55%, list=28%, signal=40%	PRIM1/SMARCAL1/POLA1/ZRANB3/POLD3/POLD2/MCM3/PCNA/SMARCAD1/ZMIZ2/RPA3
GOCC_PROTON_TRANSPORTING_V_TYPE_ATPASE_V1_DOMAIN	GOCC_PROTON_TRANSPORTING_V_TYPE_ATPASE_V1_DOMAIN	GOCC_PROTON_TRANSPORTING_V_TYPE_ATPASE_V1_DOMAIN	9	0.54293	1.21439	0.244485	1	1	115	tags=11%, list=1%, signal=11%	ATP6V1B2
HP_ABNORMAL_LUNG_LOBATION	HP_ABNORMAL_LUNG_LOBATION	HP_ABNORMAL_LUNG_LOBATION	16	0.468793	1.21437	0.236749	1	1	646	tags=12%, list=7%, signal=12%	UFD1/HIRA
HP_PAROXYSMAL_DYSKINESIA	HP_PAROXYSMAL_DYSKINESIA	HP_PAROXYSMAL_DYSKINESIA	2	0.807633	1.21435	0.226519	1	1	1882	tags=100%, list=19%, signal=81%	SH2B1/PNKD
HP_ABNORMALITY_OF_THE_MIDDLE_PHALANX_OF_THE_2ND_FINGER	HP_ABNORMALITY_OF_THE_MIDDLE_PHALANX_OF_THE_2ND_FINGER	HP_ABNORMALITY_OF_THE_MIDDLE_PHALANX_OF_THE_2ND_FINGER	1	0.904133	1.21412	0.174757	1	1	938	tags=100%, list=10%, signal=90%	INTU
HP_ABNORMALITY_OF_THE_PHALANGES_OF_THE_2ND_FINGER	HP_ABNORMALITY_OF_THE_PHALANGES_OF_THE_2ND_FINGER	HP_ABNORMALITY_OF_THE_PHALANGES_OF_THE_2ND_FINGER	1	0.904133	1.21412	0.174757	1	1	938	tags=100%, list=10%, signal=90%	INTU
HP_APLASIA_HYPOPLASIA_OF_THE_PHALANGES_OF_THE_2ND_FINGER	HP_APLASIA_HYPOPLASIA_OF_THE_PHALANGES_OF_THE_2ND_FINGER	HP_APLASIA_HYPOPLASIA_OF_THE_PHALANGES_OF_THE_2ND_FINGER	1	0.904133	1.21412	0.174757	1	1	938	tags=100%, list=10%, signal=90%	INTU
HP_SHORT_MIDDLE_PHALANX_OF_THE_2ND_FINGER	HP_SHORT_MIDDLE_PHALANX_OF_THE_2ND_FINGER	HP_SHORT_MIDDLE_PHALANX_OF_THE_2ND_FINGER	1	0.904133	1.21412	0.174757	1	1	938	tags=100%, list=10%, signal=90%	INTU
HP_CUTANEOUS_SYNDACTYLY	HP_CUTANEOUS_SYNDACTYLY	HP_CUTANEOUS_SYNDACTYLY	26	0.419765	1.21399	0.215328	1	1	1953	tags=27%, list=20%, signal=22%	ATP6V1B2/MAP3K20/BICRA/NECTIN1/TBC1D24/XYLT1/LEMD3
GOBP_CD8_POSITIVE_ALPHA_BETA_T_CELL_PROLIFERATION	GOBP_CD8_POSITIVE_ALPHA_BETA_T_CELL_PROLIFERATION	GOBP_CD8_POSITIVE_ALPHA_BETA_T_CELL_PROLIFERATION	6	0.623602	1.21393	0.232955	1	1	73	tags=17%, list=1%, signal=17%	VSIR
GOBP_MITOCHONDRIAL_FUSION	GOBP_MITOCHONDRIAL_FUSION	GOBP_MITOCHONDRIAL_FUSION	21	0.438781	1.21364	0.214539	1	1	805	tags=14%, list=8%, signal=13%	MIGA1/MIGA2/GDAP1
GOBP_POSITIVE_REGULATION_OF_APOPTOTIC_DNA_FRAGMENTATION	GOBP_POSITIVE_REGULATION_OF_APOPTOTIC_DNA_FRAGMENTATION	GOBP_POSITIVE_REGULATION_OF_APOPTOTIC_DNA_FRAGMENTATION	2	0.807116	1.21358	0.226519	1	1	580	tags=50%, list=6%, signal=47%	ST20
GOMF_DNA_CLAMP_LOADER_ACTIVITY	GOMF_DNA_CLAMP_LOADER_ACTIVITY	GOMF_DNA_CLAMP_LOADER_ACTIVITY	7	0.593154	1.21309	0.225379	1	1	1204	tags=43%, list=12%, signal=38%	RFC4/RFC5/RFC1
GOCC_BRCA1_C_COMPLEX	GOCC_BRCA1_C_COMPLEX	GOCC_BRCA1_C_COMPLEX	6	0.623085	1.21292	0.234848	1	1	1037	tags=33%, list=11%, signal=30%	MRE11/BRCA1
HP_OPTIC_DISC_DRUSEN	HP_OPTIC_DISC_DRUSEN	HP_OPTIC_DISC_DRUSEN	2	0.806508	1.21266	0.228361	1	1	1893	tags=100%, list=19%, signal=81%	TMEM98/XYLT1
HP_ABNORMAL_STERNAL_OSSIFICATION	HP_ABNORMAL_STERNAL_OSSIFICATION	HP_ABNORMAL_STERNAL_OSSIFICATION	7	0.592825	1.21242	0.227273	1	1	465	tags=29%, list=5%, signal=27%	NFIX/NSD2
GOBP_DOUBLE_STRAND_BREAK_REPAIR_VIA_CLASSICAL_NONHOMOLOGOUS_END_JOINING	GOBP_DOUBLE_STRAND_BREAK_REPAIR_VIA_CLASSICAL_NONHOMOLOGOUS_END_JOINING	GOBP_DOUBLE_STRAND_BREAK_REPAIR_VIA_CLASSICAL_NONHOMOLOGOUS_END_JOINING	3	0.744171	1.21237	0.226168	1	1	1752	tags=67%, list=18%, signal=55%	ERCC8/ERCC6
HP_LOW_MOLECULAR_WEIGHT_PROTEINURIA	HP_LOW_MOLECULAR_WEIGHT_PROTEINURIA	HP_LOW_MOLECULAR_WEIGHT_PROTEINURIA	3	0.74417	1.21237	0.226168	1	1	718	tags=33%, list=7%, signal=31%	CTNS
HP_APLASIA_HYPOPLASIA_OF_THE_CEREBELLUM	HP_APLASIA_HYPOPLASIA_OF_THE_CEREBELLUM	HP_APLASIA_HYPOPLASIA_OF_THE_CEREBELLUM	271	0.291424	1.21208	0.0597907	1	1	2573	tags=27%, list=26%, signal=21%	ATP5F1A/ATP6V1B2/MRE11/TOE1/TOGARAM1/CCDC32/PIBF1/PMM2/USP45/NFIX/C2CD3/L1CAM/GPSM2/ABAT/SMPD4/NSD2/VRK1/FKTN/PPP1R21/WASHC5/SPECC1L/VPS35L/POLA1/CPLANE1/RTTN/IQCB1/FAM149B1/RARS2/WDR35/TSEN2/HDAC8/SMG9/TUBGCP6/IFT80/KIAA0586/SACS/CCDC22/ARID1B/ZBTB11/DYNC2H1/STAG2/WHRN/NELFA/EHMT1/WDR73/MTHFR/TBC1D24/SEMA6B/ERCC6/ARL3/RAB18/PTRH2/CDC40/SOX4/EXOSC1/NMNAT1/SMARCC2/NCAPG2/GFM2/SMC3/SMC1A/DISP1/POLR…
GOCC_HEMIDESMOSOME	GOCC_HEMIDESMOSOME	GOCC_HEMIDESMOSOME	4	0.697684	1.21206	0.249516	1	1	147	tags=25%, list=2%, signal=25%	ERBIN
GOMF_HISTONE_BINDING	GOMF_HISTONE_BINDING	GOMF_HISTONE_BINDING	165	0.308853	1.21193	0.101404	1	1	3494	tags=44%, list=36%, signal=29%	ATAD2/HPF1/HDGFL2/JAK2/YEATS2/HIRA/COPRS/SAMD1/L3MBTL1/SPIN3/SPIN4/PARP9/MBTD1/ING3/CBX5/APBB1/SGF29/BAZ2A/CBX4/SPIN2B/TBL1X/TSPYL4/KMT2A/PHC3/PHC1/MPHOSPH8/SMARCC2/NCAPG2/TNKS/MYSM1/USP16/PHF8/RNF8/SCML1/KMT2C/TAF1/BPTF/L3MBTL3/TDRD3/DAXX/MLLT10/ZZEF1/SUPT6H/BRD9/SBNO1/SAMD13/MLLT3/ANP32A/WDTC1/INO80/KAT7/TRIM24/MORC3/TBL1XR1/NCAPD3/PHF6/DTX3L/KAT8/NAP1L4/STAT1/VPS72/KAT6A/SPTY2D1/ING4/PHIP/CXXC…
GOBP_MICROTUBULE_BASED_PROCESS	GOBP_MICROTUBULE_BASED_PROCESS	GOBP_MICROTUBULE_BASED_PROCESS	442	0.280247	1.21139	0.023147	0.926391	0.926391	2319	tags=26%, list=24%, signal=21%	CFAP298/ABRAXAS1/TOGARAM1/ALMS1/CENPJ/PIBF1/HDGFL3/ABRAXAS2/GNAI1/CEP192/PTPA/C2CD3/DNAL1/GPSM2/RACGAP1/SPICE1/TUBG1/WASHC5/IQCG/CEP44/RGS14/NUF2/SPAST/TUBD1/TUBGCP5/APC/SRGAP2C/CHEK2/WRAP73/PEX1/TRAK1/AP3M2/SPDL1/SKA2/VPS13A/KIAA1614/BRCA1/GAS2L1/RTTN/TTL/TUBE1/INTS13/DLG1/TPPP/CCNB1/MAP7D3/WDR35/ATXN3/TUBGCP6/CCDC40/BORCS5/ATP1A4/CDC14A/GAS8/DYNC2LI1/LZTS2/CCSER2/TBCE/TOGARAM2/DYNC2H1/CATSPER2/…
GOBP_RESPONSE_TO_REDOX_STATE	GOBP_RESPONSE_TO_REDOX_STATE	GOBP_RESPONSE_TO_REDOX_STATE	7	0.592301	1.21135	0.231061	1	1	40	tags=14%, list=0%, signal=14%	SELENOS
GOCC_INTRINSIC_COMPONENT_OF_PRESYNAPTIC_ACTIVE_ZONE_MEMBRANE	GOCC_INTRINSIC_COMPONENT_OF_PRESYNAPTIC_ACTIVE_ZONE_MEMBRANE	GOCC_INTRINSIC_COMPONENT_OF_PRESYNAPTIC_ACTIVE_ZONE_MEMBRANE	7	0.592276	1.2113	0.231061	1	1	2863	tags=57%, list=29%, signal=40%	NECTIN1/NPTN/ADRA2A/P2RY1
GOCC_AXONEMAL_MICROTUBULE	GOCC_AXONEMAL_MICROTUBULE	GOCC_AXONEMAL_MICROTUBULE	2	0.805074	1.21051	0.228361	1	1	1224	tags=50%, list=13%, signal=44%	ARL6
GOCC_VCP_NPL4_UFD1_AAA_ATPASE_COMPLEX	GOCC_VCP_NPL4_UFD1_AAA_ATPASE_COMPLEX	GOCC_VCP_NPL4_UFD1_AAA_ATPASE_COMPLEX	8	0.562472	1.21018	0.256932	1	1	66	tags=12%, list=1%, signal=12%	UFD1
GOBP_REGULATION_OF_CELL_CYCLE_PHASE_TRANSITION	GOBP_REGULATION_OF_CELL_CYCLE_PHASE_TRANSITION	GOBP_REGULATION_OF_CELL_CYCLE_PHASE_TRANSITION	239	0.29549	1.21006	0.0703364	1	1	2571	tags=30%, list=26%, signal=23%	NOP53/BABAM2/DBF4/CPSF3/MRE11/ABRAXAS1/SLFN11/CENPJ/MAP3K20/MUS81/APPL2/MRNIP/PLCG2/RFWD3/ATAD5/APC/CHEK2/MDC1/RPTOR/CCNQ/LSM11/SPDL1/MNAT1/BRCA1/DLG1/GFI1B/CCNB1/TRIM39/CDC14A/DYRK3/THOC5/CTDSP1/INIP/PLRG1/VPS4B/STXBP4/APBB1/SDE2/PPP1R9B/GIGYF2/ERCC6/DDX39B/BTN2A2/CLOCK/DYNC1LI1/MDM2/MAPK14/INHBA/AURKA/LSM10/CDKN2C/MSH2/KANK2/TP53/XPC/PML/ANKRD17/METTL13/MAD2L1BP/NAE1/CDK4/TAF1/BRCC3/ZNF830/PRKD…
GOCC_OMEGASOME	GOCC_OMEGASOME	GOCC_OMEGASOME	5	0.649869	1.21005	0.258491	1	1	1991	tags=60%, list=20%, signal=48%	ULK1/TRIM5/ZFYVE1
HP_APLASIA_HYPOPLASIA_OF_THE_CEREBELLAR_VERMIS	HP_APLASIA_HYPOPLASIA_OF_THE_CEREBELLAR_VERMIS	HP_APLASIA_HYPOPLASIA_OF_THE_CEREBELLAR_VERMIS	153	0.311371	1.21001	0.0989011	1	1	2502	tags=29%, list=26%, signal=22%	ATP6V1B2/MRE11/TOGARAM1/CCDC32/PIBF1/PMM2/USP45/C2CD3/L1CAM/FKTN/PPP1R21/WASHC5/SPECC1L/VPS35L/CPLANE1/IQCB1/FAM149B1/WDR35/TSEN2/SMG9/IFT80/KIAA0586/SACS/CCDC22/ARID1B/DYNC2H1/WDR73/TBC1D24/SEMA6B/ARL3/RAB18/SOX4/NMNAT1/SMARCC2/NCAPG2/DISP1/POLR3A/ATP6V1A/FGFR1/TAF1/PRKDC/RNF113A/TMEM107/NSD1
GOBP_NEGATIVE_REGULATION_OF_HELICASE_ACTIVITY	GOBP_NEGATIVE_REGULATION_OF_HELICASE_ACTIVITY	GOBP_NEGATIVE_REGULATION_OF_HELICASE_ACTIVITY	5	0.649841	1.21	0.258491	1	1	2130	tags=60%, list=22%, signal=47%	IFIT1/MNAT1/TP53
GOCC_CALCITONIN_FAMILY_RECEPTOR_COMPLEX	GOCC_CALCITONIN_FAMILY_RECEPTOR_COMPLEX	GOCC_CALCITONIN_FAMILY_RECEPTOR_COMPLEX	1	0.901064	1.21	0.174757	1	1	968	tags=100%, list=10%, signal=90%	CALCRL
GOBP_CYTOKINESIS	GOBP_CYTOKINESIS	GOBP_CYTOKINESIS	94	0.336042	1.20985	0.139871	1	1	2272	tags=29%, list=23%, signal=22%	RACGAP1/RTKN/MYO19/WASHC5/SPAST/APC/TMEM250/ENTR1/PIK3R4/PIK3C3/CDC14A/LZTS2/STAMBP/MAP9/VPS4B/SPTBN1/KIF3B/ARL3/PRKCE/ROCK2/CHMP5/KIF20B/AURKA/KIF13A/UNC119/CKAP2/PKP4
HP_CRANIOSYNOSTOSIS	HP_CRANIOSYNOSTOSIS	HP_CRANIOSYNOSTOSIS	92	0.337016	1.20944	0.143317	1	1	2502	tags=29%, list=26%, signal=22%	UFD1/ATP6V1B2/CENPJ/SH2B1/CTCF/SLC2A10/NFIX/HIRA/SPECC1L/CHST14/POLA1/CCNQ/KANSL1/RTTN/WDR35/B3GAT3/TBC1D24/PCNT/LEMD3/PIGO/FGFR1/EXTL3/SEC24D/NSUN2/ORC6/RNF113A/NSD1
GOBP_LUNG_LOBE_DEVELOPMENT	GOBP_LUNG_LOBE_DEVELOPMENT	GOBP_LUNG_LOBE_DEVELOPMENT	3	0.742293	1.20931	0.229907	1	1	1026	tags=33%, list=10%, signal=30%	SEC24B
HP_DEVIATION_OF_THE_3RD_FINGER	HP_DEVIATION_OF_THE_3RD_FINGER	HP_DEVIATION_OF_THE_3RD_FINGER	3	0.742223	1.2092	0.229907	1	1	2522	tags=100%, list=26%, signal=74%	MEG3/PTRH2/PIK3CD
HP_ABSENT_SEPTUM_PELLUCIDUM	HP_ABSENT_SEPTUM_PELLUCIDUM	HP_ABSENT_SEPTUM_PELLUCIDUM	51	0.367568	1.20918	0.157895	1	1	2609	tags=39%, list=27%, signal=29%	WASHC4/L1CAM/NSD2/FKTN/CC2D1A/TTC5/KIAA0586/STAG2/EHMT1/ZC3H14/DCPS/CRBN/UFSP2/ST3GAL3/FGFR1/PPP1R12A/NSUN2/PIGC/UBE4A/DYNC1I2
HP_ABNORMALITY_OF_THE_FEMALE_GENITALIA	HP_ABNORMALITY_OF_THE_FEMALE_GENITALIA	HP_ABNORMALITY_OF_THE_FEMALE_GENITALIA	291	0.288631	1.20912	0.0589971	1	1	2633	tags=29%, list=27%, signal=21%	BUD23/UFD1/MAP3K1/CAVIN1/MRE11/PMS2/TOE1/ALMS1/PMM2/ERAL1/CASP10/CTCF/SPIDR/NSD2/CCDC28B/PTCH2/NSMF/FAN1/HIRA/MCM8/SPECC1L/RFWD3/APC/CHEK2/BBS7/PEX1/CCNQ/INTU/BRCA1/IQCB1/RET/TTI2/GALT/WDR35/MRPS22/ARL6/HDAC8/IFT80/STAG3/DYNC2LI1/ARID1B/BBS5/FANCF/DYNC2H1/CXCR4/WDPCP/IL17RA/LIMK1/SMAD4/CLPP/UBR1/LARS2/RAB18/PCNT/FOS/MDM2/MT-CYB/AURKA/PEX14/CLIP2/SDCCAG8/MSH2/TP53/TRIM32/SMC3/BRAF/AIP/SMC1A/ATIC/F…
GOBP_C_TERMINAL_PROTEIN_DEGLUTAMYLATION	GOBP_C_TERMINAL_PROTEIN_DEGLUTAMYLATION	GOBP_C_TERMINAL_PROTEIN_DEGLUTAMYLATION	2	0.803976	1.20885	0.232044	1	1	1274	tags=50%, list=13%, signal=43%	AGBL5
GOBP_PROTEIN_DEGLUTAMYLATION	GOBP_PROTEIN_DEGLUTAMYLATION	GOBP_PROTEIN_DEGLUTAMYLATION	2	0.803976	1.20885	0.232044	1	1	1274	tags=50%, list=13%, signal=43%	AGBL5
GOBP_PROTEIN_SIDE_CHAIN_DEGLUTAMYLATION	GOBP_PROTEIN_SIDE_CHAIN_DEGLUTAMYLATION	GOBP_PROTEIN_SIDE_CHAIN_DEGLUTAMYLATION	2	0.803976	1.20885	0.232044	1	1	1274	tags=50%, list=13%, signal=43%	AGBL5
HP_TACHYPNEA	HP_TACHYPNEA	HP_TACHYPNEA	46	0.373279	1.20882	0.152659	1	1	1975	tags=28%, list=20%, signal=23%	PIBF1/CSF2RA/PAM16/CPLANE1/HMGCL/RHD/FAM149B1/KIAA0586/PCCB/NHLRC2/ARL3/COA6/MT-CYB
HP_GERMINOMA	HP_GERMINOMA	HP_GERMINOMA	5	0.64907	1.20857	0.260377	1	1	74	tags=20%, list=1%, signal=20%	MAP3K1
GOMF_MOLECULAR_FUNCTION_ACTIVATOR_ACTIVITY	GOMF_MOLECULAR_FUNCTION_ACTIVATOR_ACTIVITY	GOMF_MOLECULAR_FUNCTION_ACTIVATOR_ACTIVITY	20	0.438603	1.20852	0.237258	1	1	2402	tags=35%, list=25%, signal=26%	NSD3/DNAJC24/BICRA/DNAJB4/HSCB/DNAJA2/DNAJC19
HP_ADDUCTED_THUMB	HP_ADDUCTED_THUMB	HP_ADDUCTED_THUMB	66	0.351311	1.2083	0.155229	1	1	2172	tags=27%, list=22%, signal=21%	BUD23/L1CAM/SMPD4/SEMA3C/COG7/WDR4/CHST14/RET/MEG3/EXOSC9/WDR73/LIMK1/RFT1/TNNI2/ATP7A/EDNRB/CLIP2/SHMT2
GOMF_ATP_GATED_ION_CHANNEL_ACTIVITY	GOMF_ATP_GATED_ION_CHANNEL_ACTIVITY	GOMF_ATP_GATED_ION_CHANNEL_ACTIVITY	4	0.695217	1.20778	0.253385	1	1	799	tags=25%, list=8%, signal=23%	CCDC51
HP_BRACHYCEPHALY	HP_BRACHYCEPHALY	HP_BRACHYCEPHALY	127	0.320577	1.20742	0.121163	1	1	2373	tags=28%, list=24%, signal=22%	TENT5A/MESD/ATP6V1B2/ACOX1/ZDHHC9/FKTN/PTCH2/WASHC5/SPECC1L/TET3/CHST14/PEX1/INTU/HDAC8/ARID1B/B3GAT3/PIGL/EHMT1/TBC1D24/RAB18/OTUD6B/PTRH2/TECPR2/NBAS/SMS/ATP7A/MTX2/PIGO/SMC3/BRAF/ANKRD17/XRCC4/SMC1A/ATIC/FGFR1/KMT2C
HP_FLEXION_CONTRACTURE_OF_THUMB	HP_FLEXION_CONTRACTURE_OF_THUMB	HP_FLEXION_CONTRACTURE_OF_THUMB	3	0.741054	1.20729	0.231776	1	1	1355	tags=67%, list=14%, signal=57%	L1CAM/MEG3
HP_TETRALOGY_OF_FALLOT	HP_TETRALOGY_OF_FALLOT	HP_TETRALOGY_OF_FALLOT	95	0.334841	1.20721	0.144231	1	1	2691	tags=35%, list=28%, signal=25%	BUD23/UFD1/EOGT/DGCR8/WASHC5/HIRA/ESS2/SPECC1L/RFWD3/DDX59/INTU/BRCA1/BICRA/CCDC22/ARID1B/FANCF/CXCR4/PIGL/EHMT1/LIMK1/TTC37/SOX4/SMARCC2/CLIP2/BRAF/NOTCH2/DGCR2/DISP1/FGFR1/RAD51C/FANCL/GTF2IRD2/STX1A
HP_PROMINENT_NOSE	HP_PROMINENT_NOSE	HP_PROMINENT_NOSE	52	0.364872	1.2071	0.146712	1	1	2609	tags=33%, list=27%, signal=24%	SPART/PMM2/NFIX/COG5/ITGA3/INTU/TTI2/STAG2/WDR73/PCNT/METTL5/EXTL3/BPTF/PSMD12/NSUN2/PDE4D/DYNC1I2
HP_PRIMARY_PERITONEAL_CARCINOMA	HP_PRIMARY_PERITONEAL_CARCINOMA	HP_PRIMARY_PERITONEAL_CARCINOMA	10	0.523443	1.20701	0.255435	1	1	2468	tags=50%, list=25%, signal=37%	MRE11/CHEK2/BRCA1/TP53/RAD51C
GOBP_POSITIVE_REGULATION_OF_NUCLEAR_CELL_CYCLE_DNA_REPLICATION	GOBP_POSITIVE_REGULATION_OF_NUCLEAR_CELL_CYCLE_DNA_REPLICATION	GOBP_POSITIVE_REGULATION_OF_NUCLEAR_CELL_CYCLE_DNA_REPLICATION	4	0.694772	1.207	0.253385	1	1	2836	tags=75%, list=29%, signal=53%	DBF4/WIZ/INO80
GOMF_INTERLEUKIN_12_RECEPTOR_BINDING	GOMF_INTERLEUKIN_12_RECEPTOR_BINDING	GOMF_INTERLEUKIN_12_RECEPTOR_BINDING	3	0.740707	1.20673	0.233645	1	1	1245	tags=67%, list=13%, signal=58%	JAK2/IL12RB1
HP_ABNORMAL_DISTAL_PHALANX_MORPHOLOGY_OF_FINGER	HP_ABNORMAL_DISTAL_PHALANX_MORPHOLOGY_OF_FINGER	HP_ABNORMAL_DISTAL_PHALANX_MORPHOLOGY_OF_FINGER	92	0.336202	1.20653	0.146538	1	1	2005	tags=25%, list=21%, signal=20%	ATP6V1B2/EOGT/MTOR/NFIX/PIGF/PTCH2/ZNF41/VPS35L/WDR35/DYNC2LI1/CCDC22/MEG3/ARID1B/STAMBP/B3GAT3/PIGL/SPTBN1/TBC1D24/PCNT/TSPAN7/LEMD3/MTX2/PIGO
HP_ABNORMAL_HAND_MORPHOLOGY	HP_ABNORMAL_HAND_MORPHOLOGY	HP_ABNORMAL_HAND_MORPHOLOGY	219	0.297403	1.20601	0.0724191	1	1	2522	tags=29%, list=26%, signal=22%	SPART/CAVIN1/ATP6V1B2/ALMS1/EED/EOGT/NEPRO/MTOR/NFIX/IKBKG/PIGF/L1CAM/NSD2/PPP1R21/COG7/PTCH2/APC/ZNF41/VPS35L/PEX1/INTU/PLAG1/CNOT2/GTPBP2/BICRA/WDR35/HDAC8/SMG9/DYNC2LI1/CCDC22/MEG3/ARID1B/STAMBP/FANCF/TRIM8/PIGL/NELFA/WDR73/GAN/TBC1D24/SMAD4/PCNT/KMT2A/FOS/TNNI2/SOX4/TSPAN7/SMARCC2/PIGO/PHF8/SMC3/NOTCH2/AIP/SMC1A/POLR3A/FGFR1/PSMD12/RPS28/PRKDC/RAD51C/NSD1/PDE4D/PIK3CD
GOBP_POSITIVE_REGULATION_OF_COMPLEMENT_ACTIVATION	GOBP_POSITIVE_REGULATION_OF_COMPLEMENT_ACTIVATION	GOBP_POSITIVE_REGULATION_OF_COMPLEMENT_ACTIVATION	2	0.802006	1.20589	0.235727	1	1	1937	tags=100%, list=20%, signal=80%	PHB/IL1B
GOBP_REGULATION_OF_GAP_JUNCTION_ASSEMBLY	GOBP_REGULATION_OF_GAP_JUNCTION_ASSEMBLY	GOBP_REGULATION_OF_GAP_JUNCTION_ASSEMBLY	2	0.802006	1.20589	0.235727	1	1	1937	tags=100%, list=20%, signal=80%	ACE/IL1B
HP_HYPEROXALURIA	HP_HYPEROXALURIA	HP_HYPEROXALURIA	2	0.801958	1.20582	0.235727	1	1	834	tags=50%, list=9%, signal=46%	PEX1
GOMF_HSP70_PROTEIN_BINDING	GOMF_HSP70_PROTEIN_BINDING	GOMF_HSP70_PROTEIN_BINDING	30	0.407887	1.20581	0.189591	1	1	1475	tags=20%, list=15%, signal=17%	HIKESHI/FICD/IQCG/HDAC8/SACS/DNAJC18
GOBP_MITOTIC_CHROMOSOME_CONDENSATION	GOBP_MITOTIC_CHROMOSOME_CONDENSATION	GOBP_MITOTIC_CHROMOSOME_CONDENSATION	12	0.500478	1.20504	0.206581	1	1	1994	tags=42%, list=20%, signal=33%	TTN/TENT4A/KMT5A/SMC2/AKAP8L
GOBP_CHROMOSOME_CONDENSATION	GOBP_CHROMOSOME_CONDENSATION	GOBP_CHROMOSOME_CONDENSATION	19	0.444504	1.20498	0.236655	1	1	2017	tags=37%, list=21%, signal=29%	TTN/TENT4A/ACIN1/KMT5A/SMC2/AKAP8L/NCAPG2
HP_APLASIA_HYPOPLASIA_INVOLVING_BONES_OF_THE_THORAX	HP_APLASIA_HYPOPLASIA_INVOLVING_BONES_OF_THE_THORAX	HP_APLASIA_HYPOPLASIA_INVOLVING_BONES_OF_THE_THORAX	91	0.337052	1.20492	0.141935	1	1	1959	tags=29%, list=20%, signal=23%	ATP6V1B2/CENPJ/NFIX/C2CD3/PTCH2/WASHC5/PAM16/INTU/WDR35/IFT80/KIAA0586/DYNC2LI1/CCDC22/MEG3/ARID1B/TRIP11/DYNC2H1/B3GAT3/PIGL/TBC1D24/PCNT/KMT2A/LBR/XYLT1/ATP7A/MTX2
GOBP_REGULATION_OF_GUANYL_NUCLEOTIDE_EXCHANGE_FACTOR_ACTIVITY	GOBP_REGULATION_OF_GUANYL_NUCLEOTIDE_EXCHANGE_FACTOR_ACTIVITY	GOBP_REGULATION_OF_GUANYL_NUCLEOTIDE_EXCHANGE_FACTOR_ACTIVITY	6	0.618962	1.2049	0.238636	1	1	921	tags=33%, list=9%, signal=30%	RIPOR2/GPSM1
HP_ABSENT_TIBIA	HP_ABSENT_TIBIA	HP_ABSENT_TIBIA	2	0.801289	1.20481	0.237569	1	1	1944	tags=100%, list=20%, signal=80%	DYNC2H1/ATP7A
GOBP_REGULATION_OF_RETROGRADE_TRANSPORT_ENDOSOME_TO_GOLGI	GOBP_REGULATION_OF_RETROGRADE_TRANSPORT_ENDOSOME_TO_GOLGI	GOBP_REGULATION_OF_RETROGRADE_TRANSPORT_ENDOSOME_TO_GOLGI	4	0.693423	1.20466	0.255319	1	1	1495	tags=50%, list=15%, signal=42%	EIPR1/RAB29
HP_THORACIC_HYPOPLASIA	HP_THORACIC_HYPOPLASIA	HP_THORACIC_HYPOPLASIA	75	0.347119	1.20456	0.151618	1	1	1944	tags=27%, list=20%, signal=22%	TENT5A/MESD/NEPRO/MTOR/PAM16/ITGA3/INTU/WDR35/IFT80/KIAA0586/SERPINH1/DYNC2LI1/MEG3/TRIP11/DYNC2H1/B3GAT3/PCNT/LBR/XYLT1/ATP7A
HP_HYPERURICEMIA	HP_HYPERURICEMIA	HP_HYPERURICEMIA	11	0.514587	1.20456	0.245841	1	1	1019	tags=27%, list=10%, signal=24%	ALMS1/SH2B1/HMGCL
GOBP_COMMON_PARTNER_SMAD_PROTEIN_PHOSPHORYLATION	GOBP_COMMON_PARTNER_SMAD_PROTEIN_PHOSPHORYLATION	GOBP_COMMON_PARTNER_SMAD_PROTEIN_PHOSPHORYLATION	5	0.646824	1.20438	0.262264	1	1	2222	tags=40%, list=23%, signal=31%	SPTBN1/PML
GOBP_LIMB_BUD_FORMATION	GOBP_LIMB_BUD_FORMATION	GOBP_LIMB_BUD_FORMATION	3	0.739175	1.20423	0.239252	1	1	1927	tags=67%, list=20%, signal=54%	SEMA3C/SOX4
HP_FETAL_PYELECTASIS	HP_FETAL_PYELECTASIS	HP_FETAL_PYELECTASIS	2	0.800878	1.2042	0.237569	1	1	934	tags=50%, list=10%, signal=45%	KANSL1
GOBP_BASE_EXCISION_REPAIR	GOBP_BASE_EXCISION_REPAIR	GOBP_BASE_EXCISION_REPAIR	32	0.40131	1.20405	0.188991	1	1	2797	tags=34%, list=29%, signal=25%	PARG/PARP2/SMUG1/OGG1/ERCC6/POLB/XRCC1/PCNA/TDG/RPA3/USP47
HP_MULTIPLE_PRENATAL_FRACTURES	HP_MULTIPLE_PRENATAL_FRACTURES	HP_MULTIPLE_PRENATAL_FRACTURES	9	0.538297	1.20403	0.253676	1	1	681	tags=22%, list=7%, signal=21%	MESD/TRIP4
GOBP_POSITIVE_REGULATION_OF_G1_S_TRANSITION_OF_MITOTIC_CELL_CYCLE	GOBP_POSITIVE_REGULATION_OF_G1_S_TRANSITION_OF_MITOTIC_CELL_CYCLE	GOBP_POSITIVE_REGULATION_OF_G1_S_TRANSITION_OF_MITOTIC_CELL_CYCLE	24	0.424663	1.20352	0.214414	1	1	2250	tags=33%, list=23%, signal=26%	CPSF3/CENPJ/RPTOR/LSM11/PLRG1/MDM2/LSM10/ANKRD17
HP_MULTIPLE_RIB_FRACTURES	HP_MULTIPLE_RIB_FRACTURES	HP_MULTIPLE_RIB_FRACTURES	4	0.692707	1.20342	0.255319	1	1	1437	tags=50%, list=15%, signal=43%	TENT5A/TRIP11
HP_ABSENT_FOVEAL_REFLEX	HP_ABSENT_FOVEAL_REFLEX	HP_ABSENT_FOVEAL_REFLEX	3	0.738663	1.2034	0.239252	1	1	437	tags=33%, list=4%, signal=32%	HPS6
GOBP_PROTEIN_LOCALIZATION_TO_CHROMATIN	GOBP_PROTEIN_LOCALIZATION_TO_CHROMATIN	GOBP_PROTEIN_LOCALIZATION_TO_CHROMATIN	21	0.435077	1.20339	0.22695	1	1	2235	tags=33%, list=23%, signal=26%	MRNIP/MCM8/VCPIP1/HDAC8/SGF29/MSH2/MAU2
GOBP_EMBRYONIC_CAMERA_TYPE_EYE_FORMATION	GOBP_EMBRYONIC_CAMERA_TYPE_EYE_FORMATION	GOBP_EMBRYONIC_CAMERA_TYPE_EYE_FORMATION	2	0.800266	1.20328	0.237569	1	1	1954	tags=100%, list=20%, signal=80%	PHACTR4/FRS2
HP_SEVERELY_REDUCED_VISUAL_ACUITY	HP_SEVERELY_REDUCED_VISUAL_ACUITY	HP_SEVERELY_REDUCED_VISUAL_ACUITY	11	0.514013	1.20321	0.247689	1	1	1987	tags=45%, list=20%, signal=36%	USP45/ZNF408/IQCB1/HPS1/NMNAT1
GOBP_ATF6_MEDIATED_UNFOLDED_PROTEIN_RESPONSE	GOBP_ATF6_MEDIATED_UNFOLDED_PROTEIN_RESPONSE	GOBP_ATF6_MEDIATED_UNFOLDED_PROTEIN_RESPONSE	5	0.646094	1.20303	0.262264	1	1	2395	tags=60%, list=25%, signal=45%	DDIT3/MBTPS1/HSPA5
GOBP_REGULATION_OF_DNA_DAMAGE_CHECKPOINT	GOBP_REGULATION_OF_DNA_DAMAGE_CHECKPOINT	GOBP_REGULATION_OF_DNA_DAMAGE_CHECKPOINT	13	0.488494	1.20294	0.220401	1	1	1781	tags=38%, list=18%, signal=31%	MAP3K20/RFWD3/CHEK2/THOC5/DDX39B
GOBP_POSITIVE_REGULATION_OF_RECEPTOR_CLUSTERING	GOBP_POSITIVE_REGULATION_OF_RECEPTOR_CLUSTERING	GOBP_POSITIVE_REGULATION_OF_RECEPTOR_CLUSTERING	5	0.645886	1.20264	0.262264	1	1	63	tags=20%, list=1%, signal=20%	MESD
GOBP_RESPONSE_TO_NITRIC_OXIDE	GOBP_RESPONSE_TO_NITRIC_OXIDE	GOBP_RESPONSE_TO_NITRIC_OXIDE	11	0.513761	1.20263	0.247689	1	1	2300	tags=36%, list=24%, signal=28%	ATP5F1A/TRAF2/EGLN1/HNRNPD
GOMF_SODIUM_CHANNEL_REGULATOR_ACTIVITY	GOMF_SODIUM_CHANNEL_REGULATOR_ACTIVITY	GOMF_SODIUM_CHANNEL_REGULATOR_ACTIVITY	11	0.513497	1.20201	0.247689	1	1	394	tags=18%, list=4%, signal=17%	SGK3/NEDD4
GOCC_HISTONE_DEACETYLASE_COMPLEX	GOCC_HISTONE_DEACETYLASE_COMPLEX	GOCC_HISTONE_DEACETYLASE_COMPLEX	59	0.355643	1.20195	0.157627	1	1	1795	tags=24%, list=18%, signal=19%	SINHCAF/ZNF217/PHF12/HDAC7/MTA2/HDAC8/EP400/BRD8/ING3/CBX5/CSNK2A1/CFDP1/RUVBL1/TBL1X
GOCC_TRAPP_COMPLEX	GOCC_TRAPP_COMPLEX	GOCC_TRAPP_COMPLEX	11	0.513311	1.20157	0.247689	1	1	37	tags=9%, list=0%, signal=9%	TRAPPC2B
GOBP_PEPTIDYL_LYSINE_METHYLATION	GOBP_PEPTIDYL_LYSINE_METHYLATION	GOBP_PEPTIDYL_LYSINE_METHYLATION	91	0.336051	1.20134	0.145161	1	1	1907	tags=22%, list=20%, signal=18%	NSD3/EEF1AKMT2/CSKMT/SETD4/NSD2/SETDB2/TET3/SETD6/KANSL1/BRCA1/EEF1AKMT4/ZNF335/DNMT1/EEF1AKMT1/NELFA/EHMT1/SMAD4/KMT5A/KMT2A/KMT2B
GOBP_ANTEROGRADE_AXONAL_TRANSPORT_OF_MITOCHONDRION	GOBP_ANTEROGRADE_AXONAL_TRANSPORT_OF_MITOCHONDRION	GOBP_ANTEROGRADE_AXONAL_TRANSPORT_OF_MITOCHONDRION	3	0.737389	1.20132	0.239252	1	1	2213	tags=67%, list=23%, signal=52%	TRAK1/TRAK2
HP_LOBULATED_TONGUE	HP_LOBULATED_TONGUE	HP_LOBULATED_TONGUE	9	0.537069	1.20128	0.253676	1	1	1099	tags=44%, list=11%, signal=39%	C2CD3/DDX59/CPLANE1/FAM149B1
GOMF_PHOSPHATIDYLINOSITOL_3_KINASE_BINDING	GOMF_PHOSPHATIDYLINOSITOL_3_KINASE_BINDING	GOMF_PHOSPHATIDYLINOSITOL_3_KINASE_BINDING	12	0.498893	1.20123	0.20841	1	1	653	tags=17%, list=7%, signal=16%	JAK2/PIK3IP1
HP_ABNORMALITY_OF_UPPER_LIP_VERMILLION	HP_ABNORMALITY_OF_UPPER_LIP_VERMILLION	HP_ABNORMALITY_OF_UPPER_LIP_VERMILLION	227	0.294863	1.2011	0.08	1	1	2552	tags=28%, list=26%, signal=21%	MESD/ATP6V1B2/TOE1/CENPJ/PMM2/MTOR/CTCF/SMPD4/PPP1R21/SPECC1L/APC/WDR4/ZNF41/CHST14/VPS35L/DDX59/CCNQ/CNOT2/BRCA1/HDAC8/EDEM3/MEG3/ARID1B/PIGL/STAG2/EHMT1/SPTBN1/COPB2/TBC1D24/SMAD4/CSNK2A1/DCPS/OTUD6B/KMT2A/PTRH2/PHC1/METTL5/SOX4/TSPAN7/SMARCC2/PIGO/PACS2/NCAPG2/CYFIP2/CDK13/SHMT2/SMC3/ANKRD17/CEP135/SMC1A/DISP1/POLR3A/GNE/ATIC/FGFR1/TAF1/BPTF/PSMD12/PRKDC/AP3B1/NSUN2/PDE4D/ZNF292/CDK5RAP2
HP_DEEP_SET_NAILS	HP_DEEP_SET_NAILS	HP_DEEP_SET_NAILS	5	0.64501	1.20101	0.262264	1	1	328	tags=20%, list=3%, signal=19%	EED
GOMF_DIHYDROPYRIMIDINASE_ACTIVITY	GOMF_DIHYDROPYRIMIDINASE_ACTIVITY	GOMF_DIHYDROPYRIMIDINASE_ACTIVITY	1	0.894209	1.2008	0.186408	1	1	1035	tags=100%, list=11%, signal=89%	DPYSL2
GOBP_NEURON_DEATH_IN_RESPONSE_TO_HYDROGEN_PEROXIDE	GOBP_NEURON_DEATH_IN_RESPONSE_TO_HYDROGEN_PEROXIDE	GOBP_NEURON_DEATH_IN_RESPONSE_TO_HYDROGEN_PEROXIDE	4	0.691165	1.20074	0.257253	1	1	2	tags=25%, list=0%, signal=25%	RACK1
HP_UPPER_LIMB_UNDERGROWTH	HP_UPPER_LIMB_UNDERGROWTH	HP_UPPER_LIMB_UNDERGROWTH	40	0.383097	1.20047	0.187387	1	1	2899	tags=48%, list=30%, signal=34%	ZBTB16/RFWD3/APC/VPS35L/CCNQ/BRCA1/MEG3/FANCF/TRIP11/DYNC2H1/EXOC6B/LBR/BPTF/PSMD12/RAD51C/PDE4D/FANCL/ALG12/JAG1
GOBP_HISTIDINE_CATABOLIC_PROCESS	GOBP_HISTIDINE_CATABOLIC_PROCESS	GOBP_HISTIDINE_CATABOLIC_PROCESS	2	0.798143	1.20008	0.239411	1	1	893	tags=50%, list=9%, signal=45%	CARNMT1
GOBP_URONIC_ACID_METABOLIC_PROCESS	GOBP_URONIC_ACID_METABOLIC_PROCESS	GOBP_URONIC_ACID_METABOLIC_PROCESS	4	0.690772	1.20006	0.257253	1	1	1820	tags=50%, list=19%, signal=41%	UGT2B17/PRKCE
HP_SEBORRHEIC_DERMATITIS	HP_SEBORRHEIC_DERMATITIS	HP_SEBORRHEIC_DERMATITIS	15	0.471425	1.1999	0.231183	1	1	646	tags=13%, list=7%, signal=12%	UFD1/HIRA
HP_SLANTING_OF_THE_PALPEBRAL_FISSURE	HP_SLANTING_OF_THE_PALPEBRAL_FISSURE	HP_SLANTING_OF_THE_PALPEBRAL_FISSURE	391	0.28016	1.19959	0.0436681	1	1	2617	tags=28%, list=27%, signal=22%	SPART/UFD1/ATP6V1B2/TOE1/CENPJ/CCDC32/PMM2/EED/MTOR/SLC2A10/NFIX/C2CD3/ABAT/SMPD4/NSD2/PPP1R21/COG7/WASHC5/HIRA/SPECC1L/RFWD3/APC/ZNF41/CHST14/VPS35L/BBS7/PEX1/TRAK1/POLA1/KANSL1/CNOT2/UMPS/BRCA1/RTTN/BICRA/WDR35/SIAH1/ARL6/DYNC2LI1/EDEM3/CCDC22/ARID1B/BBS5/FANCF/B3GAT3/WDPCP/PIGL/NECAP1/NECTIN1/NELFA/EHMT1/SPTBN1/COPB2/AMPD2/RRAS/PCNT/OTUD6B/KMT2A/PHC1/TBCD/METTL5/TTC37/TNNI2/LZTR1/DHDDS/SMS/ATP…
HP_HYPERCHLOREMIC_ACIDOSIS	HP_HYPERCHLOREMIC_ACIDOSIS	HP_HYPERCHLOREMIC_ACIDOSIS	5	0.644243	1.19958	0.264151	1	1	1185	tags=40%, list=12%, signal=35%	CTNS/GALT
HP_SINGLE_NARIS	HP_SINGLE_NARIS	HP_SINGLE_NARIS	7	0.586487	1.19946	0.242424	1	1	2371	tags=57%, list=24%, signal=43%	STAG2/SMC1A/DISP1/FGFR1
GOMF_VASCULAR_ENDOTHELIAL_GROWTH_FACTOR_RECEPTOR_2_BINDING	GOMF_VASCULAR_ENDOTHELIAL_GROWTH_FACTOR_RECEPTOR_2_BINDING	GOMF_VASCULAR_ENDOTHELIAL_GROWTH_FACTOR_RECEPTOR_2_BINDING	3	0.736213	1.1994	0.239252	1	1	417	tags=33%, list=4%, signal=32%	ITGA5
HP_RECURRENT_PANCREATITIS	HP_RECURRENT_PANCREATITIS	HP_RECURRENT_PANCREATITIS	8	0.557453	1.19939	0.264325	1	1	3586	tags=75%, list=37%, signal=48%	MT-ND6/CDC73/MT-CO2/MT-ND5/MT-CO3/MT-ND1
GOBP_VERY_LONG_CHAIN_FATTY_ACID_CATABOLIC_PROCESS	GOBP_VERY_LONG_CHAIN_FATTY_ACID_CATABOLIC_PROCESS	GOBP_VERY_LONG_CHAIN_FATTY_ACID_CATABOLIC_PROCESS	4	0.690353	1.19933	0.259188	1	1	166	tags=25%, list=2%, signal=25%	ACOX1
GOBP_PROTEIN_LOCALIZATION_TO_CYTOSKELETON	GOBP_PROTEIN_LOCALIZATION_TO_CYTOSKELETON	GOBP_PROTEIN_LOCALIZATION_TO_CYTOSKELETON	44	0.373313	1.19917	0.164931	1	1	3800	tags=57%, list=39%, signal=35%	PIBF1/CEP192/C2CD3/CEP83/APC/WRAP73/GAS2L1/PPP1R9B/CEP250/KIF20B/AURKA/DCTN2/NEDD1/CRIPT/CCDC14/PARD6A/TTBK2/GOLGB1/CEP350/NSFL1C/SPAG5/PCM1/NUP62/NUMA1/MCPH1
HP_TESTICULAR_ATROPHY	HP_TESTICULAR_ATROPHY	HP_TESTICULAR_ATROPHY	3	0.736053	1.19915	0.239252	1	1	2130	tags=67%, list=22%, signal=52%	SMS/TP53
GOBP_MICROTUBULE_BUNDLE_FORMATION	GOBP_MICROTUBULE_BUNDLE_FORMATION	GOBP_MICROTUBULE_BUNDLE_FORMATION	33	0.398541	1.1991	0.185321	1	1	1530	tags=33%, list=16%, signal=28%	TOGARAM1/DNAL1/IQCG/SPAST/GAS2L1/TPPP/CCDC40/GAS8/CCSER2/SPAG1/MNS1
HP_BLUE_SCLERAE	HP_BLUE_SCLERAE	HP_BLUE_SCLERAE	50	0.364522	1.19894	0.161889	1	1	1945	tags=24%, list=20%, signal=19%	TENT5A/MESD/NFIX/IKBKG/PPP1R21/CHST14/BMP1/SERPINH1/B3GAT3/EXOC6B/XYLT1/EXOSC1
HP_DEFORMED_SELLA_TURCICA	HP_DEFORMED_SELLA_TURCICA	HP_DEFORMED_SELLA_TURCICA	12	0.497879	1.19879	0.20841	1	1	2322	tags=50%, list=24%, signal=38%	SLC17A5/PTCH2/MTX2/TRIM37/NOTCH2/VPS33A
HP_ABNORMALITY_OF_THE_INCISOR	HP_ABNORMALITY_OF_THE_INCISOR	HP_ABNORMALITY_OF_THE_INCISOR	63	0.353844	1.19857	0.175973	1	1	2728	tags=32%, list=28%, signal=23%	ATP6V1B2/CCDC32/CTCF/IKBKG/DLG1/DYNC2LI1/STAG2/NECTIN1/TBC1D24/STAG1/UBR7/TRAPPC4/SMC1A/DISP1/FGFR1/BPTF/PSMD12/RNF2/MED27/EDARADD
GOBP_NUCLEOTIDE_EXCISION_REPAIR	GOBP_NUCLEOTIDE_EXCISION_REPAIR	GOBP_NUCLEOTIDE_EXCISION_REPAIR	43	0.375694	1.19857	0.176991	1	1	2221	tags=35%, list=23%, signal=27%	USP45/FAN1/ERCC8/POLA1/MNAT1/MMS19/ATXN3/UVSSA/OGG1/POLD3/ERCC6/GTF2H3/TP53/POLB/XPC
GOCC_EXTRINSIC_COMPONENT_OF_POSTSYNAPTIC_MEMBRANE	GOCC_EXTRINSIC_COMPONENT_OF_POSTSYNAPTIC_MEMBRANE	GOCC_EXTRINSIC_COMPONENT_OF_POSTSYNAPTIC_MEMBRANE	5	0.643531	1.19825	0.264151	1	1	2002	tags=40%, list=20%, signal=32%	SCRIB/HIP1
HP_IRREGULAR_DENTITION	HP_IRREGULAR_DENTITION	HP_IRREGULAR_DENTITION	2	0.796889	1.1982	0.239411	1	1	1987	tags=100%, list=20%, signal=80%	NFIX/NMNAT1
GOMF_ATPASE_INHIBITOR_ACTIVITY	GOMF_ATPASE_INHIBITOR_ACTIVITY	GOMF_ATPASE_INHIBITOR_ACTIVITY	4	0.689655	1.19811	0.259188	1	1	10	tags=25%, list=0%, signal=25%	ATP5IF1
GOCC_CYTOPLASMIC_DYNEIN_COMPLEX	GOCC_CYTOPLASMIC_DYNEIN_COMPLEX	GOCC_CYTOPLASMIC_DYNEIN_COMPLEX	13	0.486479	1.19798	0.225865	1	1	3905	tags=69%, list=40%, signal=42%	DYNC2LI1/DYNC2H1/DYNC1LI1/DYNLT1/DYNC1I2/SNX4/TPR/DYNLT3/DYNC1H1
GOMF_ATPASE_COUPLED_CATION_TRANSMEMBRANE_TRANSPORTER_ACTIVITY	GOMF_ATPASE_COUPLED_CATION_TRANSMEMBRANE_TRANSPORTER_ACTIVITY	GOMF_ATPASE_COUPLED_CATION_TRANSMEMBRANE_TRANSPORTER_ACTIVITY	24	0.42268	1.1979	0.216216	1	1	115	tags=8%, list=1%, signal=8%	ATP5F1B/ATP6V1B2
GOBP_CELLULAR_RESPONSE_TO_REACTIVE_NITROGEN_SPECIES	GOBP_CELLULAR_RESPONSE_TO_REACTIVE_NITROGEN_SPECIES	GOBP_CELLULAR_RESPONSE_TO_REACTIVE_NITROGEN_SPECIES	10	0.51942	1.19773	0.269928	1	1	1280	tags=20%, list=13%, signal=17%	ATP5F1A/TRAF2
GOBP_POSITIVE_REGULATION_OF_DNA_CATABOLIC_PROCESS	GOBP_POSITIVE_REGULATION_OF_DNA_CATABOLIC_PROCESS	GOBP_POSITIVE_REGULATION_OF_DNA_CATABOLIC_PROCESS	3	0.735152	1.19768	0.242991	1	1	580	tags=33%, list=6%, signal=31%	ST20
GOCC_CILIARY_TRANSITION_ZONE	GOCC_CILIARY_TRANSITION_ZONE	GOCC_CILIARY_TRANSITION_ZONE	29	0.408238	1.19727	0.219557	1	1	1776	tags=31%, list=18%, signal=25%	CPLANE1/IQCB1/KIAA1549/DYNC2LI1/CETN3/WHRN/KIFAP3/CFAP36/ARL3
HP_BONE_FRACTURE	HP_BONE_FRACTURE	HP_BONE_FRACTURE	10	0.519188	1.1972	0.271739	1	1	1847	tags=40%, list=19%, signal=32%	TENT5A/GALT/MTAP/TBCD
GOCC_NUCLEAR_CHROMOSOME	GOCC_NUCLEAR_CHROMOSOME	GOCC_NUCLEAR_CHROMOSOME	134	0.313733	1.19664	0.134494	1	1	2540	tags=34%, list=26%, signal=25%	SINHCAF/ACTR8/PRIM1/PHF12/SPIDR/SMARCAL1/MCM6/TUBG1/TTN/GINS4/POLA1/BRCA1/INO80B/HDAC8/REC8/STAG3/EP400/REPIN1/BRD8/ING3/EXOSC9/STAG2/ZRANB3/KIFAP3/POLD3/CSNK2A1/CFDP1/RUVBL1/SMC2/SYCP2L/ACTR6/POLD2/SMC3/SWI5/SMC1A/MCM3/ADD3/SIN3B/INO80E/ORC3/PCNA/ORC6/SMARCAD1/ORC2/ZMIZ2
HP_THIN_VERMILION_BORDER	HP_THIN_VERMILION_BORDER	HP_THIN_VERMILION_BORDER	231	0.293378	1.19658	0.0811639	1	1	2556	tags=27%, list=26%, signal=21%	ATP6V1B2/ZBTB16/CENPJ/CCDC32/PMM2/MTOR/CTCF/SMPD4/SPECC1L/ZNF41/CHST14/VPS35L/CCNQ/CNOT2/TTI2/HDAC8/BMP1/DYNC2LI1/EDEM3/ARID1B/TBCE/STAG2/SPTBN1/COPB2/TBC1D24/SMAD4/CSNK2A1/ERCC6/DCPS/OTUD6B/KMT2A/PTRH2/PHC1/METTL5/NBAS/SOX4/TSPAN7/LEMD3/SMARCC2/PACS2/UBR7/TRAPPC4/CDK13/SHMT2/SMC3/NOTCH2/ANKRD17/XRCC4/CEP135/SMC1A/POLR3A/GNE/ATIC/TAF1/BPTF/PSMD12/PRKDC/AP3B1/PDE4D/PIK3CD/ZNF292/CDK5RAP2/PPP2R3C
GOBP_ATRIAL_SEPTUM_DEVELOPMENT	GOBP_ATRIAL_SEPTUM_DEVELOPMENT	GOBP_ATRIAL_SEPTUM_DEVELOPMENT	8	0.556134	1.19655	0.268022	1	1	2876	tags=88%, list=29%, signal=62%	NSD2/MDM2/SOX4/BMPR2/NOTCH2/NPHP3/MDM4
HP_SHORT_1ST_METACARPAL	HP_SHORT_1ST_METACARPAL	HP_SHORT_1ST_METACARPAL	11	0.511156	1.19653	0.251386	1	1	2306	tags=55%, list=24%, signal=42%	VPS35L/HDAC8/MEG3/PCNT/SMC3/SMC1A
GOBP_REGULATION_OF_SKELETAL_MUSCLE_FIBER_DEVELOPMENT	GOBP_REGULATION_OF_SKELETAL_MUSCLE_FIBER_DEVELOPMENT	GOBP_REGULATION_OF_SKELETAL_MUSCLE_FIBER_DEVELOPMENT	3	0.734436	1.19651	0.242991	1	1	217	tags=33%, list=2%, signal=33%	FBXO22
GOBP_REGULATION_OF_MICROTUBULE_BASED_PROCESS	GOBP_REGULATION_OF_MICROTUBULE_BASED_PROCESS	GOBP_REGULATION_OF_MICROTUBULE_BASED_PROCESS	128	0.316194	1.19625	0.127592	1	1	2319	tags=26%, list=24%, signal=20%	CFAP298/TOGARAM1/ALMS1/CENPJ/HDGFL3/GNAI1/GPSM2/SPICE1/SPAST/APC/SKA2/BRCA1/GAS2L1/TPPP/CCDC40/BORCS5/MAP9/CEP70/VPS4B/PRUNE1/ARL3/TBCD/ROCK2/CEP295/DCTN1/TRIM37/CHMP5/AURKA/HSPA1A/RBM14/CKAP2/IGBP1/MDM1
GOBP_MRNA_CLEAVAGE	GOBP_MRNA_CLEAVAGE	GOBP_MRNA_CLEAVAGE	14	0.476311	1.19587	0.235612	1	1	3486	tags=64%, list=36%, signal=41%	CPSF3/CPSF2/FIP1L1/POLR2I/ERN1/NCBP2/NCBP1/CPSF1/CSTF2T
GOBP_RAL_PROTEIN_SIGNAL_TRANSDUCTION	GOBP_RAL_PROTEIN_SIGNAL_TRANSDUCTION	GOBP_RAL_PROTEIN_SIGNAL_TRANSDUCTION	3	0.733865	1.19558	0.242991	1	1	826	tags=67%, list=8%, signal=61%	RGL2/RALGPS2
GOBP_NATURAL_KILLER_CELL_PROLIFERATION	GOBP_NATURAL_KILLER_CELL_PROLIFERATION	GOBP_NATURAL_KILLER_CELL_PROLIFERATION	8	0.555661	1.19553	0.268022	1	1	914	tags=25%, list=9%, signal=23%	JAK2/ELF4
GOMF_ENDONUCLEASE_ACTIVITY_ACTIVE_WITH_EITHER_RIBO_OR_DEOXYRIBONUCLEIC_ACIDS_AND_PRODUCING_3_PHOSPHOMONOESTERS	GOMF_ENDONUCLEASE_ACTIVITY_ACTIVE_WITH_EITHER_RIBO_OR_DEOXYRIBONUCLEIC_ACIDS_AND_PRODUCING_3_PHOSPHOMONOESTERS	GOMF_ENDONUCLEASE_ACTIVITY_ACTIVE_WITH_EITHER_RIBO_OR_DEOXYRIBONUCLEIC_ACIDS_AND_PRODUCING_3_PHOSPHOMONOESTERS	8	0.555635	1.19547	0.268022	1	1	1498	tags=38%, list=15%, signal=32%	MUS81/TSEN2/RIDA
HP_FALLS	HP_FALLS	HP_FALLS	18	0.449497	1.19544	0.23913	1	1	1705	tags=39%, list=17%, signal=32%	TTN/VPS13A/ACBD5/SACS/SPTBN1/GAN/PTS
GOBP_CALCIUM_DEPENDENT_CELL_CELL_ADHESION_VIA_PLASMA_MEMBRANE_CELL_ADHESION_MOLECULES	GOBP_CALCIUM_DEPENDENT_CELL_CELL_ADHESION_VIA_PLASMA_MEMBRANE_CELL_ADHESION_MOLECULES	GOBP_CALCIUM_DEPENDENT_CELL_CELL_ADHESION_VIA_PLASMA_MEMBRANE_CELL_ADHESION_MOLECULES	4	0.687975	1.1952	0.261122	1	1	1591	tags=50%, list=16%, signal=42%	SELL/KIFAP3
HP_RESPIRATORY_FAILURE_REQUIRING_ASSISTED_VENTILATION	HP_RESPIRATORY_FAILURE_REQUIRING_ASSISTED_VENTILATION	HP_RESPIRATORY_FAILURE_REQUIRING_ASSISTED_VENTILATION	20	0.433672	1.19493	0.254833	1	1	557	tags=15%, list=6%, signal=14%	NDUFAF8/MYH11/CSF2RA
GOBP_HISTONE_MODIFICATION	GOBP_HISTONE_MODIFICATION	GOBP_HISTONE_MODIFICATION	345	0.281959	1.19493	0.0601173	1	1	2537	tags=27%, list=26%, signal=20%	HPF1/NSD3/SETD4/PARG/JAK2/EED/YEATS2/TADA2A/CTCF/LDB1/HDAC7/NSD2/VRK1/DCAF1/SETDB2/UBR2/UTY/TET3/COPRS/SETD6/USP21/MTA2/KAT14/PADI2/PARP2/PCGF6/KANSL1/BRCA1/BRPF3/SPHK2/WDR70/ZNF335/TAF4/EP400/MBTD1/DNMT1/PADI4/BRD8/VRK3/ING3/NELFA/EHMT1/PRKD2/MTHFR/APBB1/SGF29/SMAD4/BAZ2A/EPC2/MAP3K12/KMT5A/RUVBL1/PHB/TBL1X/KMT2A/PHC1/CLOCK/KMT2B/MIER1/IL1B/TRIM37/RPS6KA4/AKAP8L/NCAPG2/AURKA/NCOA1/MBD2/MYSM1/C6o…
GOCC_CYTOPLASMIC_REGION	GOCC_CYTOPLASMIC_REGION	GOCC_CYTOPLASMIC_REGION	114	0.32266	1.19491	0.13355	1	1	1974	tags=25%, list=20%, signal=21%	TOGARAM1/GNAI1/DNAL1/GPSM2/SPAST/BBS7/ATG16L1/TRAK1/AP3M2/PIK3R4/WDR35/ARL6/TCHP/CCDC40/PIK3C3/GAS8/DYNC2LI1/BBS5/DYNC2H1/MNS1/MAP4/WDPCP/RAB27B/KIFAP3/ZC3H14/KIF3B/CFAP36/BLOC1S6/DCTN1
GOBP_GLYCEROPHOSPHOLIPID_CATABOLIC_PROCESS	GOBP_GLYCEROPHOSPHOLIPID_CATABOLIC_PROCESS	GOBP_GLYCEROPHOSPHOLIPID_CATABOLIC_PROCESS	14	0.475822	1.19465	0.23741	1	1	1009	tags=21%, list=10%, signal=19%	SMPD4/PLA2G6/ABHD16A
GOCC_ESC_E_Z_COMPLEX	GOCC_ESC_E_Z_COMPLEX	GOCC_ESC_E_Z_COMPLEX	8	0.555169	1.19447	0.269871	1	1	328	tags=12%, list=3%, signal=12%	EED
GOCC_FASCIA_ADHERENS	GOCC_FASCIA_ADHERENS	GOCC_FASCIA_ADHERENS	4	0.687467	1.19431	0.261122	1	1	546	tags=25%, list=6%, signal=24%	ACTN1
GOBP_DNA_STRAND_ELONGATION	GOBP_DNA_STRAND_ELONGATION	GOBP_DNA_STRAND_ELONGATION	32	0.398061	1.1943	0.198165	1	1	3731	tags=66%, list=38%, signal=41%	MRE11/ACTR8/RFC4/POLA1/INO80B/POLD3/RUVBL1/POLD2/MCM3/INO80E/PCNA/MCRS1/INO80/ACTR5/MCM7/INO80D/POLE3/LIG3/YY1/NUCKS1/NBN
HP_WIDENED_CEREBRAL_SUBARACHNOID_SPACE	HP_WIDENED_CEREBRAL_SUBARACHNOID_SPACE	HP_WIDENED_CEREBRAL_SUBARACHNOID_SPACE	8	0.555072	1.19426	0.269871	1	1	3586	tags=75%, list=37%, signal=48%	MT-ND6/ALG12/MT-CO2/MT-ND5/MT-CO3/MT-ND1
GOBP_REGULATION_OF_TRANSCRIPTION_OF_NUCLEOLAR_LARGE_RRNA_BY_RNA_POLYMERASE_I	GOBP_REGULATION_OF_TRANSCRIPTION_OF_NUCLEOLAR_LARGE_RRNA_BY_RNA_POLYMERASE_I	GOBP_REGULATION_OF_TRANSCRIPTION_OF_NUCLEOLAR_LARGE_RRNA_BY_RNA_POLYMERASE_I	11	0.510036	1.19391	0.251386	1	1	370	tags=18%, list=4%, signal=18%	NOP53/MTOR
GOBP_PROTEIN_LOCALIZATION_TO_ENDOSOME	GOBP_PROTEIN_LOCALIZATION_TO_ENDOSOME	GOBP_PROTEIN_LOCALIZATION_TO_ENDOSOME	19	0.440403	1.19386	0.241993	1	1	1903	tags=37%, list=19%, signal=30%	WASHC2A/WASHC2C/MICALL1/AKAP11/SCRIB/ROCK2/SORL1
GOBP_NEGATIVE_REGULATION_OF_CELLULAR_RESPONSE_TO_TRANSFORMING_GROWTH_FACTOR_BETA_STIMULUS	GOBP_NEGATIVE_REGULATION_OF_CELLULAR_RESPONSE_TO_TRANSFORMING_GROWTH_FACTOR_BETA_STIMULUS	GOBP_NEGATIVE_REGULATION_OF_CELLULAR_RESPONSE_TO_TRANSFORMING_GROWTH_FACTOR_BETA_STIMULUS	2	0.793924	1.19374	0.243094	1	1	649	tags=50%, list=7%, signal=47%	IL4
GOCC_METHYLTRANSFERASE_COMPLEX	GOCC_METHYLTRANSFERASE_COMPLEX	GOCC_METHYLTRANSFERASE_COMPLEX	77	0.343685	1.19367	0.159052	1	1	2848	tags=35%, list=29%, signal=25%	VIRMA/TRMT6/EED/UTY/WDR4/KANSL1/RIOK1/TRMT61B/TAF4/METTL1/MGA/CBX5/HCFC2/RUVBL1/KMT2A/KMT2B/METTL14/N6AMT1/KMT2C/TAF1/SNRPD3/RNF2/RBM15/TAF9/CBLL1/MCRS1/BOD1
GOCC_ORGANELLAR_RIBOSOME	GOCC_ORGANELLAR_RIBOSOME	GOCC_ORGANELLAR_RIBOSOME	72	0.34451	1.19328	0.157454	1	1	3342	tags=49%, list=34%, signal=32%	MRPL58/MRPS27/MTG1/MRPS22/MRPS10/MRPS17/MRPL45/MRPL10/MRPL42/NSUN4/MRPS35/MRPL34/MRPL17/MRPL15/MRPL53/MRPL16/MRPL30/MRPL35/MTG2/MRPS2/MRPL52/MRPL44/MRPL3/MRPL27/MRPS18C/MRPS15/MRPS9/MRPL36/DAP3/MRPL43/MRPL22/MRPL55/MRPL51/MRPL11/MRPL40
HP_PROMINENT_UMBILICUS	HP_PROMINENT_UMBILICUS	HP_PROMINENT_UMBILICUS	5	0.640769	1.19311	0.269811	1	1	85	tags=20%, list=1%, signal=20%	CAVIN1
GOBP_LYMPHOCYTE_MIGRATION_INTO_LYMPHOID_ORGANS	GOBP_LYMPHOCYTE_MIGRATION_INTO_LYMPHOID_ORGANS	GOBP_LYMPHOCYTE_MIGRATION_INTO_LYMPHOID_ORGANS	1	0.88848	1.1931	0.201942	1	1	1091	tags=100%, list=11%, signal=89%	RET
GOBP_REGULATION_OF_GLOMERULUS_DEVELOPMENT	GOBP_REGULATION_OF_GLOMERULUS_DEVELOPMENT	GOBP_REGULATION_OF_GLOMERULUS_DEVELOPMENT	1	0.88848	1.1931	0.201942	1	1	1091	tags=100%, list=11%, signal=89%	RET
HP_FETAL_POLYURIA	HP_FETAL_POLYURIA	HP_FETAL_POLYURIA	1	0.88848	1.1931	0.201942	1	1	1091	tags=100%, list=11%, signal=89%	RET
HP_POSTERIOR_EMBRYOTOXON	HP_POSTERIOR_EMBRYOTOXON	HP_POSTERIOR_EMBRYOTOXON	40	0.380734	1.19306	0.190991	1	1	2899	tags=40%, list=30%, signal=28%	BUD23/UFD1/DGCR8/HIRA/ESS2/PEX1/LIMK1/PEX14/CLIP2/NOTCH2/DGCR2/PEX5/GTF2IRD2/STX1A/PEX13/JAG1
GOBP_COENZYME_A_METABOLIC_PROCESS	GOBP_COENZYME_A_METABOLIC_PROCESS	GOBP_COENZYME_A_METABOLIC_PROCESS	13	0.484477	1.19305	0.238616	1	1	3829	tags=77%, list=39%, signal=47%	PANK2/HMGCR/CROT/PANK3/NUDT19/PPCDC/ACAT1/PPCS/DCAKD/SLC25A16
GOCC_CELL_PROJECTION_MEMBRANE	GOCC_CELL_PROJECTION_MEMBRANE	GOCC_CELL_PROJECTION_MEMBRANE	133	0.31415	1.19294	0.125997	1	1	2178	tags=24%, list=22%, signal=19%	RIPOR2/NCKAP1/GABBR1/ARHGAP45/ITGA5/APPL2/ACE/PLCG2/MYO1C/PSD4/ITGA3/APC/JCAD/SLC5A6/BBS7/RASGRP2/DLG1/GPR157/GNA12/BBS5/PHLPP2/SPTBN1/UTRN/PPP1R9B/PLEK/LIMA1/ATP7A/DDX58/SLC26A3/EPS8/SH2D3C/PIP5K1C
GOBP_REGULATION_OF_CAMP_MEDIATED_SIGNALING	GOBP_REGULATION_OF_CAMP_MEDIATED_SIGNALING	GOBP_REGULATION_OF_CAMP_MEDIATED_SIGNALING	10	0.517279	1.19279	0.273551	1	1	326	tags=20%, list=3%, signal=19%	CGAS/GNAI1
GOBP_FOLLICLE_STIMULATING_HORMONE_SECRETION	GOBP_FOLLICLE_STIMULATING_HORMONE_SECRETION	GOBP_FOLLICLE_STIMULATING_HORMONE_SECRETION	2	0.793206	1.19266	0.244936	1	1	2023	tags=100%, list=21%, signal=79%	SMAD4/INHBA
GOBP_POSITIVE_REGULATION_OF_GONADOTROPIN_SECRETION	GOBP_POSITIVE_REGULATION_OF_GONADOTROPIN_SECRETION	GOBP_POSITIVE_REGULATION_OF_GONADOTROPIN_SECRETION	2	0.793206	1.19266	0.244936	1	1	2023	tags=100%, list=21%, signal=79%	SMAD4/INHBA
GOBP_REGULATION_OF_GONADOTROPIN_SECRETION	GOBP_REGULATION_OF_GONADOTROPIN_SECRETION	GOBP_REGULATION_OF_GONADOTROPIN_SECRETION	2	0.793206	1.19266	0.244936	1	1	2023	tags=100%, list=21%, signal=79%	SMAD4/INHBA
GOBP_REGULATION_OF_FERTILIZATION	GOBP_REGULATION_OF_FERTILIZATION	GOBP_REGULATION_OF_FERTILIZATION	3	0.731989	1.19252	0.248598	1	1	2622	tags=100%, list=27%, signal=73%	INTS13/LHFPL2/PLAT
GOBP_RESOLUTION_OF_RECOMBINATION_INTERMEDIATES	GOBP_RESOLUTION_OF_RECOMBINATION_INTERMEDIATES	GOBP_RESOLUTION_OF_RECOMBINATION_INTERMEDIATES	1	0.887968	1.19242	0.203883	1	1	1096	tags=100%, list=11%, signal=89%	RMI1
HP_ABNORMALITY_OF_KREBS_CYCLE_METABOLISM	HP_ABNORMALITY_OF_KREBS_CYCLE_METABOLISM	HP_ABNORMALITY_OF_KREBS_CYCLE_METABOLISM	12	0.495232	1.19241	0.215722	1	1	3770	tags=58%, list=39%, signal=36%	MT-ND3/MT-ND6/MT-ATP6/MMACHC/MT-ND5/MT-ND1/FH
GOBP_FATTY_ACID_CATABOLIC_PROCESS	GOBP_FATTY_ACID_CATABOLIC_PROCESS	GOBP_FATTY_ACID_CATABOLIC_PROCESS	59	0.352764	1.19221	0.167797	1	1	3084	tags=37%, list=32%, signal=26%	ACOX1/ACAA2/ACOT8/MLYCD/CRAT/PCCB/ACAT2/LPIN2/MCEE/ACADM/CROT/HSD17B4/ACOX3/PEX5/ECI2/HADH/NUDT19/PEX13/ABHD2/BDH2/ACAT1/ECHDC2
GOMF_LIGASE_ACTIVITY_FORMING_CARBON_CARBON_BONDS	GOMF_LIGASE_ACTIVITY_FORMING_CARBON_CARBON_BONDS	GOMF_LIGASE_ACTIVITY_FORMING_CARBON_CARBON_BONDS	4	0.686131	1.19199	0.268859	1	1	2050	tags=75%, list=21%, signal=59%	ACACA/PCCB/MCCC1
GOBP_TACHYKININ_RECEPTOR_SIGNALING_PATHWAY	GOBP_TACHYKININ_RECEPTOR_SIGNALING_PATHWAY	GOBP_TACHYKININ_RECEPTOR_SIGNALING_PATHWAY	3	0.731424	1.1916	0.250467	1	1	96	tags=33%, list=1%, signal=33%	GRK2
GOBP_ADHESION_OF_SYMBIONT_TO_HOST_CELL	GOBP_ADHESION_OF_SYMBIONT_TO_HOST_CELL	GOBP_ADHESION_OF_SYMBIONT_TO_HOST_CELL	6	0.611946	1.19124	0.246212	1	1	1574	tags=33%, list=16%, signal=28%	NECTIN2/NECTIN1
GOCC_LATERAL_PART_OF_CELL	GOCC_LATERAL_PART_OF_CELL	GOCC_LATERAL_PART_OF_CELL	4	0.68567	1.19119	0.270793	1	1	440	tags=25%, list=5%, signal=24%	GPSM2
GOCC_PHAGOCYTIC_CUP	GOCC_PHAGOCYTIC_CUP	GOCC_PHAGOCYTIC_CUP	18	0.447866	1.1911	0.23913	1	1	2	tags=6%, list=0%, signal=6%	RACK1
GOBP_POSITIVE_REGULATION_OF_RESPONSE_TO_INTERFERON_GAMMA	GOBP_POSITIVE_REGULATION_OF_RESPONSE_TO_INTERFERON_GAMMA	GOBP_POSITIVE_REGULATION_OF_RESPONSE_TO_INTERFERON_GAMMA	3	0.731048	1.19099	0.250467	1	1	1182	tags=33%, list=12%, signal=29%	PARP9
HP_ABNORMAL_RENAL_ECHOGENICITY	HP_ABNORMAL_RENAL_ECHOGENICITY	HP_ABNORMAL_RENAL_ECHOGENICITY	7	0.582321	1.19094	0.263258	1	1	1281	tags=29%, list=13%, signal=25%	MYH11/KIAA0586
GOMF_PROTEIN_KINASE_A_CATALYTIC_SUBUNIT_BINDING	GOMF_PROTEIN_KINASE_A_CATALYTIC_SUBUNIT_BINDING	GOMF_PROTEIN_KINASE_A_CATALYTIC_SUBUNIT_BINDING	6	0.611667	1.1907	0.246212	1	1	3548	tags=83%, list=36%, signal=53%	GSK3A/PJA2/PRKAR2A/PRKAR1B/CSK
GOBP_POSITIVE_REGULATION_OF_DNA_METHYLATION_DEPENDENT_HETEROCHROMATIN_ASSEMBLY	GOBP_POSITIVE_REGULATION_OF_DNA_METHYLATION_DEPENDENT_HETEROCHROMATIN_ASSEMBLY	GOBP_POSITIVE_REGULATION_OF_DNA_METHYLATION_DEPENDENT_HETEROCHROMATIN_ASSEMBLY	8	0.553349	1.19055	0.275416	1	1	1872	tags=38%, list=19%, signal=30%	SETDB2/DNMT1/MPHOSPH8
GOBP_TRANSLATIONAL_READTHROUGH	GOBP_TRANSLATIONAL_READTHROUGH	GOBP_TRANSLATIONAL_READTHROUGH	6	0.611528	1.19043	0.248106	1	1	39	tags=17%, list=0%, signal=17%	SELENOT
GOBP_RRNA_BASE_METHYLATION	GOBP_RRNA_BASE_METHYLATION	GOBP_RRNA_BASE_METHYLATION	6	0.611344	1.19007	0.248106	1	1	1481	tags=33%, list=15%, signal=28%	BUD23/METTL16
GOBP_REGULATION_OF_DNA_REPLICATION	GOBP_REGULATION_OF_DNA_REPLICATION	GOBP_REGULATION_OF_DNA_REPLICATION	86	0.335751	1.19002	0.154221	1	1	3006	tags=41%, list=31%, signal=28%	DBF4/STN1/FBH1/SLFN11/ACTR8/RFC4/SMARCAL1/RFC5/ATAD5/GINS4/INO80B/BRPF3/BCAR3/ZRANB3/DACH1/RUVBL1/USP37/EREG/WIZ/ZBTB38/TP53/SMC3/ANKRD17/ZNF830/INO80E/JADE2/ORC3/PCNA/SENP2/MCRS1/INO80/ACTR5/GMNN/KAT7/METTL4
HP_FIBULAR_HYPOPLASIA	HP_FIBULAR_HYPOPLASIA	HP_FIBULAR_HYPOPLASIA	10	0.516067	1.19	0.277174	1	1	1458	tags=30%, list=15%, signal=26%	ZBTB16/INTU/DYNC2H1
GOCC_MRNA_EDITING_COMPLEX	GOCC_MRNA_EDITING_COMPLEX	GOCC_MRNA_EDITING_COMPLEX	8	0.553069	1.18995	0.277264	1	1	2724	tags=50%, list=28%, signal=36%	VIRMA/METTL14/RBM15/CBLL1
GOMF_UDP_GLUCOSYLTRANSFERASE_ACTIVITY	GOMF_UDP_GLUCOSYLTRANSFERASE_ACTIVITY	GOMF_UDP_GLUCOSYLTRANSFERASE_ACTIVITY	5	0.639012	1.18984	0.273585	1	1	2036	tags=40%, list=21%, signal=32%	UGGT1/POGLUT1
GOBP_NEGATIVE_REGULATION_OF_ACTIVATED_T_CELL_PROLIFERATION	GOBP_NEGATIVE_REGULATION_OF_ACTIVATED_T_CELL_PROLIFERATION	GOBP_NEGATIVE_REGULATION_OF_ACTIVATED_T_CELL_PROLIFERATION	8	0.553008	1.18982	0.277264	1	1	1823	tags=50%, list=19%, signal=41%	CASP3/SCRIB/CD274/BTN2A2
GOBP_REGULATION_OF_MYOBLAST_FUSION	GOBP_REGULATION_OF_MYOBLAST_FUSION	GOBP_REGULATION_OF_MYOBLAST_FUSION	12	0.494123	1.18974	0.219378	1	1	649	tags=17%, list=7%, signal=16%	RIPOR2/IL4
HP_APLASIA_HYPOPLASIA_OF_THE_ULNA	HP_APLASIA_HYPOPLASIA_OF_THE_ULNA	HP_APLASIA_HYPOPLASIA_OF_THE_ULNA	26	0.411369	1.18971	0.244526	1	1	2588	tags=42%, list=26%, signal=31%	ZBTB16/RFWD3/APC/VPS35L/BRCA1/FANCF/DYNC2H1/EXOC6B/RAD51C/PDE4D/FANCL
HP_CHILDHOOD_ONSET_SENSORINEURAL_HEARING_IMPAIRMENT	HP_CHILDHOOD_ONSET_SENSORINEURAL_HEARING_IMPAIRMENT	HP_CHILDHOOD_ONSET_SENSORINEURAL_HEARING_IMPAIRMENT	6	0.611153	1.1897	0.248106	1	1	1424	tags=33%, list=15%, signal=28%	RIPOR2/HGF
HP_INTERMITTENT_CLAUDICATION	HP_INTERMITTENT_CLAUDICATION	HP_INTERMITTENT_CLAUDICATION	3	0.730227	1.18965	0.250467	1	1	1893	tags=67%, list=19%, signal=54%	JAK2/XYLT1
GOCC_GTPASE_COMPLEX	GOCC_GTPASE_COMPLEX	GOCC_GTPASE_COMPLEX	15	0.467323	1.18946	0.232975	1	1	1150	tags=20%, list=12%, signal=18%	GNB4/GNAI1/GNA12
GOMF_NADH_DEHYDROGENASE_ACTIVITY	GOMF_NADH_DEHYDROGENASE_ACTIVITY	GOMF_NADH_DEHYDROGENASE_ACTIVITY	38	0.380481	1.18944	0.205776	1	1	4487	tags=63%, list=46%, signal=34%	NDUFV3/MT-ND3/NDUFA8/MT-ND4L/MT-ND6/NDUFC1/NDUFS1/NDUFB2/NDUFA12/NDUFA3/MT-ND5/NDUFV2/NDUFB4/MT-ND1/NDUFA6/AIFM1/NDUFA13/NDUFA5/NDUFB3/NDUFB5/NDUFS2/NDUFS6/NDUFA1/NDUFB10
GOCC_CYTOPLASMIC_UBIQUITIN_LIGASE_COMPLEX	GOCC_CYTOPLASMIC_UBIQUITIN_LIGASE_COMPLEX	GOCC_CYTOPLASMIC_UBIQUITIN_LIGASE_COMPLEX	13	0.482993	1.1894	0.242259	1	1	11	tags=8%, list=0%, signal=8%	ELOB
HP_REDUCED_SPERM_MOTILITY	HP_REDUCED_SPERM_MOTILITY	HP_REDUCED_SPERM_MOTILITY	8	0.552597	1.18894	0.279113	1	1	2404	tags=38%, list=25%, signal=28%	CFAP298/CATSPER2/GBA2
HP_ABNORMALITY_OF_THE_PALPEBRAL_FISSURES	HP_ABNORMALITY_OF_THE_PALPEBRAL_FISSURES	HP_ABNORMALITY_OF_THE_PALPEBRAL_FISSURES	453	0.27431	1.18879	0.0487106	1	1	2633	tags=29%, list=27%, signal=22%	SPART/BUD23/UFD1/ATP6V1B2/TOE1/CENPJ/CCDC32/PMM2/EED/MTOR/SLC2A10/NFIX/C2CD3/ABAT/SMPD4/DGCR8/NSD2/PPP1R21/COG7/WASHC5/HIRA/ESS2/SPECC1L/RFWD3/APC/ZNF41/CHST14/VPS35L/BBS7/PEX1/TRAK1/POLA1/KANSL1/CNOT2/UMPS/BRCA1/RTTN/BICRA/WDR35/SIAH1/ARL6/BMP1/DYNC2LI1/EDEM3/CCDC22/MEG3/ARID1B/BBS5/FANCF/B3GAT3/WDPCP/PIGL/STAG2/NECAP1/NECTIN1/NELFA/EHMT1/SPTBN1/COPB2/AMPD2/LIMK1/SMAD4/ERCC6/RAB18/RRAS/PCNT/OTUD…
HP_HYPERTRICHOSIS	HP_HYPERTRICHOSIS	HP_HYPERTRICHOSIS	175	0.300889	1.18867	0.121685	1	1	2547	tags=31%, list=26%, signal=23%	CAVIN1/ATP6V1B2/CTCF/NFIX/SMPD4/COG7/LIPT1/TTI2/BICRA/HDAC8/ARID1B/VPS37A/SPATA5/NDUFAF5/NECTIN1/EHMT1/SPTBN1/CSNK2A1/ARL3/RAB18/KMT2A/MT-ND6/STAG1/TBCD/FOS/NAGLU/XYLT1/SOX4/SMS/LEMD3/NMNAT1/SMARCC2/EDNRB/PACS2/PHF8/TP53/UBR7/SMC3/NOTCH2/AIP/COX15/SMC1A/DISP1/VPS33A/POLR3A/GNE/NDUFS1/FGFR1/TAF1/BPTF/PSMD12/NSUN2/PIK3CD/ZNF292
GOMF_C2H2_ZINC_FINGER_DOMAIN_BINDING	GOMF_C2H2_ZINC_FINGER_DOMAIN_BINDING	GOMF_C2H2_ZINC_FINGER_DOMAIN_BINDING	9	0.531228	1.18822	0.262868	1	1	3338	tags=67%, list=34%, signal=44%	EHMT1/MBD2/TAF9/GATA1/ZXDC/U2AF2
GOBP_ORGANOPHOSPHATE_BIOSYNTHETIC_PROCESS	GOBP_ORGANOPHOSPHATE_BIOSYNTHETIC_PROCESS	GOBP_ORGANOPHOSPHATE_BIOSYNTHETIC_PROCESS	327	0.280225	1.18788	0.0669578	1	1	2110	tags=21%, list=22%, signal=17%	ATP5F1E/ATP5MC2/ATP5MG/ATP5ME/ATP5PF/ATP5F1C/ATP5MF/ATP5PO/ATP5PD/ATP5MC3/ATP5MC1/ATP5F1B/ATP5F1A/ATP5PB/ATP5F1D/FLAD1/HACD2/PIGF/PTDSS2/SLC25A12/IL4/NMNAT3/PLCG2/PI4K2A/PLA2G6/AK9/MT-ATP8/PNPO/NUDT12/UMPS/HDHD5/MLYCD/IMPA2/PIK3R4/ACACA/DGKA/MTHFD2L/SPHK2/PARP9/PIK3C3/PANK2/GK5/PIP4K2C/PITPNM3/AGPAT1/CAD/PIGL/SACM1L/AGPAT3/PIK3C2B/AMPD2/ELOVL6/TPK1/PDXK/NME2/SLC35B3/PI4K2B/PLEK/DHDDS/GMPS/ABHD5/N…
HP_RENAL_CORTICAL_MICROCYSTS	HP_RENAL_CORTICAL_MICROCYSTS	HP_RENAL_CORTICAL_MICROCYSTS	4	0.683705	1.18778	0.274662	1	1	1911	tags=50%, list=20%, signal=40%	PEX1/TTC37
GOBP_REGULATION_BY_VIRUS_OF_VIRAL_PROTEIN_LEVELS_IN_HOST_CELL	GOBP_REGULATION_BY_VIRUS_OF_VIRAL_PROTEIN_LEVELS_IN_HOST_CELL	GOBP_REGULATION_BY_VIRUS_OF_VIRAL_PROTEIN_LEVELS_IN_HOST_CELL	7	0.580725	1.18767	0.272727	1	1	3433	tags=71%, list=35%, signal=46%	IFIT1/HACD3/DYNLT1/STAT1/STAU1
GOBP_REGULATION_OF_TOLERANCE_INDUCTION	GOBP_REGULATION_OF_TOLERANCE_INDUCTION	GOBP_REGULATION_OF_TOLERANCE_INDUCTION	8	0.551909	1.18746	0.284658	1	1	16	tags=12%, list=0%, signal=12%	CLC
GOCC_UNIPLEX_COMPLEX	GOCC_UNIPLEX_COMPLEX	GOCC_UNIPLEX_COMPLEX	6	0.609994	1.18744	0.25	1	1	1198	tags=33%, list=12%, signal=29%	MICU3/MCUB
GOBP_RETINAL_METABOLIC_PROCESS	GOBP_RETINAL_METABOLIC_PROCESS	GOBP_RETINAL_METABOLIC_PROCESS	5	0.637599	1.18721	0.273585	1	1	579	tags=20%, list=6%, signal=19%	CYP1B1
GOCC_PERICILIARY_MEMBRANE_COMPARTMENT	GOCC_PERICILIARY_MEMBRANE_COMPARTMENT	GOCC_PERICILIARY_MEMBRANE_COMPARTMENT	3	0.728715	1.18719	0.250467	1	1	2654	tags=100%, list=27%, signal=73%	WHRN/KIFAP3/RP2
GOBP_GLUTAMATE_BIOSYNTHETIC_PROCESS	GOBP_GLUTAMATE_BIOSYNTHETIC_PROCESS	GOBP_GLUTAMATE_BIOSYNTHETIC_PROCESS	3	0.728658	1.1871	0.252336	1	1	585	tags=33%, list=6%, signal=31%	SLC25A12
GOMF_CYCLIN_BINDING	GOMF_CYCLIN_BINDING	GOMF_CYCLIN_BINDING	17	0.448698	1.18702	0.253097	1	1	2	tags=6%, list=0%, signal=6%	RACK1
GOBP_NEGATIVE_REGULATION_OF_T_HELPER_CELL_DIFFERENTIATION	GOBP_NEGATIVE_REGULATION_OF_T_HELPER_CELL_DIFFERENTIATION	GOBP_NEGATIVE_REGULATION_OF_T_HELPER_CELL_DIFFERENTIATION	9	0.530671	1.18697	0.262868	1	1	649	tags=11%, list=7%, signal=10%	IL4
HP_LOW_POSTERIOR_HAIRLINE	HP_LOW_POSTERIOR_HAIRLINE	HP_LOW_POSTERIOR_HAIRLINE	64	0.348943	1.18673	0.185185	1	1	2347	tags=33%, list=24%, signal=25%	CAVIN1/NFIX/NSD2/WASHC5/APC/INTU/HDAC8/EDEM3/CCDC22/B3GAT3/NELFA/RRAS/FOS/LZTR1/RIT1/PHF8/SMC3/BRAF/SMC1A/VPS33A/GNE
GOMF_RNA_POLYMERASE_BINDING	GOMF_RNA_POLYMERASE_BINDING	GOMF_RNA_POLYMERASE_BINDING	44	0.369301	1.18628	0.173611	1	1	1268	tags=16%, list=13%, signal=14%	RTRAF/SCAF1/NEDD4/RPAP2/RPRD1A/BRCA1/UVSSA
HP_IMPAIRED_NEUTROPHIL_BACTERICIDAL_ACTIVITY	HP_IMPAIRED_NEUTROPHIL_BACTERICIDAL_ACTIVITY	HP_IMPAIRED_NEUTROPHIL_BACTERICIDAL_ACTIVITY	6	0.609307	1.1861	0.25	1	1	76	tags=17%, list=1%, signal=17%	CYBC1
HP_ABNORMAL_SOFT_PALATE_MORPHOLOGY	HP_ABNORMAL_SOFT_PALATE_MORPHOLOGY	HP_ABNORMAL_SOFT_PALATE_MORPHOLOGY	122	0.315859	1.18575	0.150555	1	1	2485	tags=32%, list=25%, signal=24%	ATP6V1B2/SMPD4/DGCR8/FKTN/ESS2/TTN/SPECC1L/RFWD3/DDX59/POLA1/BRCA1/DLG1/BICRA/WDR35/SIAH1/MEG3/TBCE/FANCF/PIGL/STAG2/NECTIN1/SPTBN1/SMAD4/FKBP14/XYLT1/TTC37/SMS/PIGO/SHMT2/DGCR2/SMC1A/IGBP1/DISP1/POLR3A/FGFR1/KMT2C/RPS28/RAD51C/ORC6
GOBP_NUCLEAR_TRANSCRIBED_MRNA_CATABOLIC_PROCESS_NONSENSE_MEDIATED_DECAY	GOBP_NUCLEAR_TRANSCRIBED_MRNA_CATABOLIC_PROCESS_NONSENSE_MEDIATED_DECAY	GOBP_NUCLEAR_TRANSCRIBED_MRNA_CATABOLIC_PROCESS_NONSENSE_MEDIATED_DECAY	29	0.404294	1.1857	0.232472	1	1	1322	tags=21%, list=14%, signal=18%	DCP2/GSPT2/SMG7/UPF1/SMG9/DHX34
GOBP_AMMONIUM_TRANSMEMBRANE_TRANSPORT	GOBP_AMMONIUM_TRANSMEMBRANE_TRANSPORT	GOBP_AMMONIUM_TRANSMEMBRANE_TRANSPORT	3	0.727716	1.18556	0.256075	1	1	1707	tags=67%, list=17%, signal=55%	RHD/SLC12A7
GOMF_AMMONIUM_TRANSMEMBRANE_TRANSPORTER_ACTIVITY	GOMF_AMMONIUM_TRANSMEMBRANE_TRANSPORTER_ACTIVITY	GOMF_AMMONIUM_TRANSMEMBRANE_TRANSPORTER_ACTIVITY	3	0.727716	1.18556	0.256075	1	1	1707	tags=67%, list=17%, signal=55%	RHD/SLC12A7
GOMF_PROTEIN_PHOSPHATASE_2A_BINDING	GOMF_PROTEIN_PHOSPHATASE_2A_BINDING	GOMF_PROTEIN_PHOSPHATASE_2A_BINDING	22	0.424274	1.18547	0.245552	1	1	2310	tags=41%, list=24%, signal=31%	PTPA/SMG7/STRN3/PPME1/GNA12/STRN4/MFHAS1/TP53/IGBP1
HP_ADRENOCORTICAL_ADENOMA	HP_ADRENOCORTICAL_ADENOMA	HP_ADRENOCORTICAL_ADENOMA	3	0.72762	1.18541	0.256075	1	1	743	tags=33%, list=8%, signal=31%	APC
GOBP_REGULATION_OF_TRIGLYCERIDE_CATABOLIC_PROCESS	GOBP_REGULATION_OF_TRIGLYCERIDE_CATABOLIC_PROCESS	GOBP_REGULATION_OF_TRIGLYCERIDE_CATABOLIC_PROCESS	5	0.636528	1.18521	0.273585	1	1	1962	tags=60%, list=20%, signal=48%	DAGLB/SORL1/ABHD5
HP_IMPAIRED_SOCIAL_INTERACTIONS	HP_IMPAIRED_SOCIAL_INTERACTIONS	HP_IMPAIRED_SOCIAL_INTERACTIONS	83	0.334994	1.18504	0.16343	1	1	2391	tags=27%, list=24%, signal=20%	NDUFAF8/ACOX1/SH2B1/SLC25A12/TET3/POLA1/MT-ND3/SMG9/MEG3/NUBPL/SPATA5/NDUFAF5/NDUFAF1/SPTBN1/VPS13C/GFM2/ALG11/ST3GAL3/SMC1A/NDUFS1/EXTL3/TBC1D23
GOBP_RESPONSE_TO_LEUCINE	GOBP_RESPONSE_TO_LEUCINE	GOBP_RESPONSE_TO_LEUCINE	11	0.506224	1.18498	0.256932	1	1	1712	tags=45%, list=18%, signal=38%	MTOR/UBR2/RPTOR/PIK3C3/UBR1
HP_ULCERATIVE_COLITIS	HP_ULCERATIVE_COLITIS	HP_ULCERATIVE_COLITIS	7	0.579399	1.18496	0.276515	1	1	659	tags=29%, list=7%, signal=27%	CYBC1/PLCG2
GOCC_SIN3_TYPE_COMPLEX	GOCC_SIN3_TYPE_COMPLEX	GOCC_SIN3_TYPE_COMPLEX	14	0.471861	1.1847	0.244604	1	1	357	tags=14%, list=4%, signal=14%	SINHCAF/PHF12
HP_ELEVATED_PULMONARY_ARTERY_PRESSURE	HP_ELEVATED_PULMONARY_ARTERY_PRESSURE	HP_ELEVATED_PULMONARY_ARTERY_PRESSURE	72	0.34202	1.18466	0.167504	1	1	917	tags=18%, list=9%, signal=16%	ATP5F1A/ALMS1/JAK2/EOGT/MYH11/CTCF/NFIX/IKBKG/SMARCAL1/PAM16/SPECC1L/KIAA0319L/LIPT1
GOBP_PYRUVATE_TRANSMEMBRANE_TRANSPORT	GOBP_PYRUVATE_TRANSMEMBRANE_TRANSPORT	GOBP_PYRUVATE_TRANSMEMBRANE_TRANSPORT	3	0.727058	1.18449	0.256075	1	1	693	tags=33%, list=7%, signal=31%	SLC16A7
GOMF_PYRUVATE_TRANSMEMBRANE_TRANSPORTER_ACTIVITY	GOMF_PYRUVATE_TRANSMEMBRANE_TRANSPORTER_ACTIVITY	GOMF_PYRUVATE_TRANSMEMBRANE_TRANSPORTER_ACTIVITY	3	0.727058	1.18449	0.256075	1	1	693	tags=33%, list=7%, signal=31%	SLC16A7
GOBP_ACTIVATION_OF_STORE_OPERATED_CALCIUM_CHANNEL_ACTIVITY	GOBP_ACTIVATION_OF_STORE_OPERATED_CALCIUM_CHANNEL_ACTIVITY	GOBP_ACTIVATION_OF_STORE_OPERATED_CALCIUM_CHANNEL_ACTIVITY	2	0.787723	1.18442	0.254144	1	1	659	tags=50%, list=7%, signal=47%	PLCG2
GOBP_POSITIVE_REGULATION_OF_STORE_OPERATED_CALCIUM_CHANNEL_ACTIVITY	GOBP_POSITIVE_REGULATION_OF_STORE_OPERATED_CALCIUM_CHANNEL_ACTIVITY	GOBP_POSITIVE_REGULATION_OF_STORE_OPERATED_CALCIUM_CHANNEL_ACTIVITY	2	0.787723	1.18442	0.254144	1	1	659	tags=50%, list=7%, signal=47%	PLCG2
GOCC_EXTRINSIC_COMPONENT_OF_SYNAPTIC_MEMBRANE	GOCC_EXTRINSIC_COMPONENT_OF_SYNAPTIC_MEMBRANE	GOCC_EXTRINSIC_COMPONENT_OF_SYNAPTIC_MEMBRANE	6	0.608408	1.18435	0.251894	1	1	2002	tags=33%, list=20%, signal=27%	SCRIB/HIP1
HP_Y_LINKED_INHERITANCE	HP_Y_LINKED_INHERITANCE	HP_Y_LINKED_INHERITANCE	2	0.78764	1.18429	0.254144	1	1	1565	tags=50%, list=16%, signal=42%	DDX3Y
HP_GONADAL_DYSGENESIS	HP_GONADAL_DYSGENESIS	HP_GONADAL_DYSGENESIS	16	0.45708	1.18403	0.265018	1	1	1209	tags=25%, list=12%, signal=22%	MAP3K1/TOE1/SPIDR/MRPS22
HP_MILD_SHORT_STATURE	HP_MILD_SHORT_STATURE	HP_MILD_SHORT_STATURE	7	0.5787	1.18353	0.278409	1	1	3201	tags=71%, list=33%, signal=48%	RTTN/LBR/PDE4D/COL9A2/CANT1
HP_ABNORMALITY_OF_THE_LEYDIG_CELLS	HP_ABNORMALITY_OF_THE_LEYDIG_CELLS	HP_ABNORMALITY_OF_THE_LEYDIG_CELLS	4	0.681087	1.18323	0.286267	1	1	1942	tags=50%, list=20%, signal=40%	ALMS1/SMS
HP_FAIR_HAIR	HP_FAIR_HAIR	HP_FAIR_HAIR	9	0.528945	1.18311	0.266544	1	1	2516	tags=56%, list=26%, signal=41%	SLC17A5/KANSL1/UBR1/AP3B1/PDE4D
HP_CROSSED_FUSED_RENAL_ECTOPIA	HP_CROSSED_FUSED_RENAL_ECTOPIA	HP_CROSSED_FUSED_RENAL_ECTOPIA	5	0.634911	1.1822	0.279245	1	1	856	tags=40%, list=9%, signal=37%	APC/DDX59
GOBP_POSITIVE_REGULATION_OF_ENDOCYTIC_RECYCLING	GOBP_POSITIVE_REGULATION_OF_ENDOCYTIC_RECYCLING	GOBP_POSITIVE_REGULATION_OF_ENDOCYTIC_RECYCLING	5	0.634823	1.18204	0.279245	1	1	2358	tags=60%, list=24%, signal=46%	EIPR1/SORL1/ZDHHC2
HP_GASTROESOPHAGEAL_REFLUX	HP_GASTROESOPHAGEAL_REFLUX	HP_GASTROESOPHAGEAL_REFLUX	238	0.288583	1.18202	0.0851064	1	1	2522	tags=29%, list=26%, signal=22%	BUD23/UFD1/ATP6V1B2/STN1/ALMS1/ATL1/SH2B1/MYH11/NEPRO/CTCF/SLC2A10/NFIX/NSD2/COG7/WASHC5/HIRA/ELP1/TRIP4/ERCC8/ATP11A/KIAA0319L/TRAK1/SCN9A/RET/BICRA/SIAH1/TSEN2/HDAC8/SMG9/KIAA0586/GEMIN4/EDEM3/CCDC22/NUP214/STAG2/NECAP1/EHMT1/LIMK1/TBC1D24/ERCC6/KMT2A/STAG1/TECPR2/LBR/MCEE/DHDDS/ATP7A/CIC/PGM3/ATL3/CDKN2C/CLIP2/CYFIP2/MT-ATP6/NBEA/SMC3/BRAF/DOCK8/SMC1A/DISP1/ATP6V1A/FGFR1/KMT2C/TAF1/AP3B1/ORC6/…
GOCC_CLATHRIN_ADAPTOR_COMPLEX	GOCC_CLATHRIN_ADAPTOR_COMPLEX	GOCC_CLATHRIN_ADAPTOR_COMPLEX	15	0.464345	1.18188	0.241935	1	1	3303	tags=60%, list=34%, signal=40%	AP3M2/AP1G1/AP3B1/AP2A2/AP2A1/AP2B1/SYNRG/AP2S1/SGIP1
GOCC_H4_H2A_HISTONE_ACETYLTRANSFERASE_COMPLEX	GOCC_H4_H2A_HISTONE_ACETYLTRANSFERASE_COMPLEX	GOCC_H4_H2A_HISTONE_ACETYLTRANSFERASE_COMPLEX	22	0.422912	1.18167	0.245552	1	1	2162	tags=36%, list=22%, signal=28%	YEATS2/EP400/MBTD1/BRD8/ING3/EPC2/RUVBL1/MRGBP
GOBP_POSITIVE_REGULATION_OF_BLOOD_VESSEL_ENDOTHELIAL_CELL_MIGRATION	GOBP_POSITIVE_REGULATION_OF_BLOOD_VESSEL_ENDOTHELIAL_CELL_MIGRATION	GOBP_POSITIVE_REGULATION_OF_BLOOD_VESSEL_ENDOTHELIAL_CELL_MIGRATION	35	0.38403	1.18155	0.214539	1	1	781	tags=14%, list=8%, signal=13%	ATP5F1B/ATP5F1A/HDAC7/AKT3/JCAD
HP_GLUTARIC_ACIDURIA	HP_GLUTARIC_ACIDURIA	HP_GLUTARIC_ACIDURIA	7	0.577612	1.18131	0.278409	1	1	2402	tags=43%, list=25%, signal=32%	HMGCL/D2HGDH/DNAJC19
HP_BIFID_NASAL_TIP	HP_BIFID_NASAL_TIP	HP_BIFID_NASAL_TIP	8	0.549023	1.18125	0.292052	1	1	258	tags=25%, list=3%, signal=24%	ATP6V1B2/CENPJ
GOBP_HYDROGEN_PEROXIDE_BIOSYNTHETIC_PROCESS	GOBP_HYDROGEN_PEROXIDE_BIOSYNTHETIC_PROCESS	GOBP_HYDROGEN_PEROXIDE_BIOSYNTHETIC_PROCESS	10	0.512253	1.1812	0.286232	1	1	718	tags=20%, list=7%, signal=19%	ACOX1/CTNS
HP_ABNORMAL_CIRCULATING_AMYLASE_LEVEL	HP_ABNORMAL_CIRCULATING_AMYLASE_LEVEL	HP_ABNORMAL_CIRCULATING_AMYLASE_LEVEL	5	0.634264	1.181	0.281132	1	1	291	tags=20%, list=3%, signal=19%	EFL1
HP_DECREASED_CSF_HOMOVANILLIC_ACID	HP_DECREASED_CSF_HOMOVANILLIC_ACID	HP_DECREASED_CSF_HOMOVANILLIC_ACID	3	0.724894	1.18096	0.265421	1	1	925	tags=33%, list=9%, signal=30%	PNPO
GOBP_REGULATION_OF_VASCULAR_WOUND_HEALING	GOBP_REGULATION_OF_VASCULAR_WOUND_HEALING	GOBP_REGULATION_OF_VASCULAR_WOUND_HEALING	6	0.606383	1.18041	0.253788	1	1	2205	tags=50%, list=23%, signal=39%	CXCR4/SERPINE1/TNFAIP3
GOBP_NEGATIVE_REGULATION_OF_VASCULAR_ENDOTHELIAL_GROWTH_FACTOR_RECEPTOR_SIGNALING_PATHWAY	GOBP_NEGATIVE_REGULATION_OF_VASCULAR_ENDOTHELIAL_GROWTH_FACTOR_RECEPTOR_SIGNALING_PATHWAY	GOBP_NEGATIVE_REGULATION_OF_VASCULAR_ENDOTHELIAL_GROWTH_FACTOR_RECEPTOR_SIGNALING_PATHWAY	5	0.633898	1.18032	0.281132	1	1	394	tags=20%, list=4%, signal=19%	NEDD4
GOBP_MALONYL_COA_METABOLIC_PROCESS	GOBP_MALONYL_COA_METABOLIC_PROCESS	GOBP_MALONYL_COA_METABOLIC_PROCESS	3	0.724341	1.18006	0.265421	1	1	1112	tags=67%, list=11%, signal=59%	MLYCD/ACACA
HP_OVERFOLDING_OF_THE_SUPERIOR_HELICES	HP_OVERFOLDING_OF_THE_SUPERIOR_HELICES	HP_OVERFOLDING_OF_THE_SUPERIOR_HELICES	1	0.87876	1.18005	0.229126	1	1	1186	tags=100%, list=12%, signal=88%	BICRA
HP_INCREASED_SERUM_IRON	HP_INCREASED_SERUM_IRON	HP_INCREASED_SERUM_IRON	2	0.784815	1.18004	0.263352	1	1	2105	tags=100%, list=22%, signal=78%	TTC37/BCS1L
HP_CAUDATE_ATROPHY	HP_CAUDATE_ATROPHY	HP_CAUDATE_ATROPHY	6	0.606071	1.1798	0.253788	1	1	1567	tags=33%, list=16%, signal=28%	VPS13A/NDUFAF5
GOBP_KETONE_CATABOLIC_PROCESS	GOBP_KETONE_CATABOLIC_PROCESS	GOBP_KETONE_CATABOLIC_PROCESS	5	0.633483	1.17954	0.281132	1	1	2887	tags=80%, list=30%, signal=56%	KYAT3/PNKD/OXCT1/HAGH
GOBP_CELLULAR_RESPONSE_TO_UV_C	GOBP_CELLULAR_RESPONSE_TO_UV_C	GOBP_CELLULAR_RESPONSE_TO_UV_C	4	0.678913	1.17945	0.290135	1	1	2953	tags=75%, list=30%, signal=52%	ST20/TP53/IMPACT
HP_NEOPLASM_OF_THE_THYROID_GLAND	HP_NEOPLASM_OF_THE_THYROID_GLAND	HP_NEOPLASM_OF_THE_THYROID_GLAND	57	0.351937	1.17922	0.191126	1	1	2130	tags=28%, list=22%, signal=22%	PMS2/CASP10/SEMA3C/FAN1/APC/CHEK2/RET/ARID1B/MDM2/SOX4/ATP7A/SMARCC2/EDNRB/CDKN2C/MSH2/TP53
GOBP_MESENDODERM_DEVELOPMENT	GOBP_MESENDODERM_DEVELOPMENT	GOBP_MESENDODERM_DEVELOPMENT	4	0.678771	1.17921	0.290135	1	1	1668	tags=50%, list=17%, signal=41%	LDB1/SMAD4
GOBP_NUCLEOBASE_BIOSYNTHETIC_PROCESS	GOBP_NUCLEOBASE_BIOSYNTHETIC_PROCESS	GOBP_NUCLEOBASE_BIOSYNTHETIC_PROCESS	13	0.478827	1.17914	0.245902	1	1	2336	tags=46%, list=24%, signal=35%	MTOR/UMPS/CAD/GMPS/SHMT2/CTPS2
GOBP_CELL_PROJECTION_ASSEMBLY	GOBP_CELL_PROJECTION_ASSEMBLY	GOBP_CELL_PROJECTION_ASSEMBLY	305	0.280734	1.17911	0.0765832	1	1	1886	tags=22%, list=19%, signal=18%	CFAP298/WASHC1/RIPOR2/EXOC4/RAPGEF6/TOGARAM1/CENPJ/PIBF1/MPHOSPH9/MTOR/NCKAP1/C2CD3/DNAL1/FNBP1L/CLUAP1/CCDC28B/CEP83/IQCG/ANO6/TBC1D13/APC/CEP89/SRGAP2C/WRAP73/TESK1/BBS7/TMEM250/FBF1/CPLANE1/INTU/ENTR1/IQCB1/FAM149B1/TBC1D2/WDR35/ARL6/TCHP/S1PR2/CCDC40/IFT80/KIAA0586/CDC14A/GAS8/DYNC2LI1/TBC1D8/ARHGAP35/BBS5/UBXN10/DYNC2H1/FAM98A/CEP70/SPAG1/MNS1/KIF27/MAP4/WDPCP/TBC1D24/KIF3B/PPP1R9B/MINK1/ARL…
GOCC_SPECTRIN_ASSOCIATED_CYTOSKELETON	GOCC_SPECTRIN_ASSOCIATED_CYTOSKELETON	GOCC_SPECTRIN_ASSOCIATED_CYTOSKELETON	3	0.723496	1.17869	0.26729	1	1	2705	tags=100%, list=28%, signal=72%	SPTBN1/EPB41/SPTB
GOMF_PHOSPHATIDYLINOSITOL_PHOSPHATE_PHOSPHATASE_ACTIVITY	GOMF_PHOSPHATIDYLINOSITOL_PHOSPHATE_PHOSPHATASE_ACTIVITY	GOMF_PHOSPHATIDYLINOSITOL_PHOSPHATE_PHOSPHATASE_ACTIVITY	18	0.443192	1.17867	0.253623	1	1	4376	tags=78%, list=45%, signal=43%	PIP4P2/PIP4P1/SACM1L/MTMR2/MTM1/SYNJ2/MTMR6/MTMR12/MTMR3/MTMR10/PTEN/PTPMT1/MTMR4/INPP4A
GOBP_REGULATION_OF_GLYCOGEN_METABOLIC_PROCESS	GOBP_REGULATION_OF_GLYCOGEN_METABOLIC_PROCESS	GOBP_REGULATION_OF_GLYCOGEN_METABOLIC_PROCESS	17	0.445506	1.17857	0.263717	1	1	40	tags=6%, list=0%, signal=6%	SELENOS
HP_GLYCOSURIA	HP_GLYCOSURIA	HP_GLYCOSURIA	13	0.478566	1.17849	0.245902	1	1	718	tags=15%, list=7%, signal=14%	FAN1/CTNS
GOCC_GROWTH_CONE_MEMBRANE	GOCC_GROWTH_CONE_MEMBRANE	GOCC_GROWTH_CONE_MEMBRANE	5	0.632832	1.17833	0.281132	1	1	1574	tags=40%, list=16%, signal=34%	EXOC4/NECTIN1
HP_ABNORMAL_TOENAIL_MORPHOLOGY	HP_ABNORMAL_TOENAIL_MORPHOLOGY	HP_ABNORMAL_TOENAIL_MORPHOLOGY	89	0.330996	1.17823	0.171799	1	1	2766	tags=36%, list=28%, signal=26%	BUD23/ATP6V1B2/EED/EOGT/IKBKG/PIGF/APC/PEX1/SCN9A/KLHL24/UMPS/WDR35/DYNC2LI1/ARID1B/NECTIN1/IL17RA/LIMK1/TBC1D24/LBR/SOX4/SMARCC2/CLIP2/AIP/FGFR1/TAF1/NSUN2/NSD1/GTF2IRD2/STX1A/EDARADD/TCTN3/IFT52
GOBP_SUPPRESSION_OF_VIRAL_RELEASE_BY_HOST	GOBP_SUPPRESSION_OF_VIRAL_RELEASE_BY_HOST	GOBP_SUPPRESSION_OF_VIRAL_RELEASE_BY_HOST	12	0.489329	1.1782	0.23766	1	1	2222	tags=42%, list=23%, signal=32%	TRIM35/TRIM5/TRIM8/TRIM32/PML
GOCC_ELONGATOR_HOLOENZYME_COMPLEX	GOCC_ELONGATOR_HOLOENZYME_COMPLEX	GOCC_ELONGATOR_HOLOENZYME_COMPLEX	6	0.605245	1.1782	0.253788	1	1	3485	tags=83%, list=36%, signal=54%	ELP1/ELP6/ELP2/ELP4/ELP3
HP_ESOPHAGEAL_ATRESIA	HP_ESOPHAGEAL_ATRESIA	HP_ESOPHAGEAL_ATRESIA	11	0.503325	1.1782	0.269871	1	1	3599	tags=73%, list=37%, signal=46%	WDR35/IFT80/DYNC2H1/FGFR1/FANCL/CHD7/EFTUD2/YY1
GOCC_NUCLEAR_UBIQUITIN_LIGASE_COMPLEX	GOCC_NUCLEAR_UBIQUITIN_LIGASE_COMPLEX	GOCC_NUCLEAR_UBIQUITIN_LIGASE_COMPLEX	34	0.385852	1.17795	0.222222	1	1	3358	tags=47%, list=34%, signal=31%	BABAM2/PCGF6/BRCA1/ANKRD39/CBX4/PHC3/PHC1/PCGF1/BRCC3/ANAPC10/RNF2/PCGF3/CDC26/CDC23/ANAPC5/ANAPC15
HP_INTESTINAL_ATRESIA	HP_INTESTINAL_ATRESIA	HP_INTESTINAL_ATRESIA	27	0.40471	1.1779	0.251825	1	1	3426	tags=52%, list=35%, signal=34%	MYH11/RFWD3/RTTN/FANCF/STAG2/DISP1/FGFR1/PPP1R12A/RAD51C/TCTN3/TTC7A/KDM3B/CHD7/CENPF
GOBP_TELOMERE_CAPPING	GOBP_TELOMERE_CAPPING	GOBP_TELOMERE_CAPPING	29	0.40162	1.17786	0.247232	1	1	172	tags=10%, list=2%, signal=10%	MRE11/STN1/TEN1
HP_BASAL_CELL_CARCINOMA	HP_BASAL_CELL_CARCINOMA	HP_BASAL_CELL_CARCINOMA	33	0.391331	1.17741	0.214679	1	1	743	tags=15%, list=8%, signal=14%	PMS2/CASP10/PTCH2/FAN1/APC
GOCC_PHOSPHOLIPID_TRANSLOCATING_ATPASE_COMPLEX	GOCC_PHOSPHOLIPID_TRANSLOCATING_ATPASE_COMPLEX	GOCC_PHOSPHOLIPID_TRANSLOCATING_ATPASE_COMPLEX	7	0.575678	1.17735	0.285985	1	1	796	tags=29%, list=8%, signal=26%	ATP10D/ATP11A
GOCC_CLATHRIN_COAT_OF_ENDOCYTIC_VESICLE	GOCC_CLATHRIN_COAT_OF_ENDOCYTIC_VESICLE	GOCC_CLATHRIN_COAT_OF_ENDOCYTIC_VESICLE	7	0.575658	1.17731	0.285985	1	1	3816	tags=86%, list=39%, signal=52%	AP2A2/AP2A1/AP2B1/AP2S1/SGIP1/EPN2
GOBP_REGULATION_OF_HELICASE_ACTIVITY	GOBP_REGULATION_OF_HELICASE_ACTIVITY	GOBP_REGULATION_OF_HELICASE_ACTIVITY	9	0.526335	1.17728	0.275735	1	1	2883	tags=56%, list=29%, signal=39%	IFIT1/MNAT1/MSH2/TP53/CHTOP
HP_STAGE_5_CHRONIC_KIDNEY_DISEASE	HP_STAGE_5_CHRONIC_KIDNEY_DISEASE	HP_STAGE_5_CHRONIC_KIDNEY_DISEASE	55	0.352494	1.17723	0.183051	1	1	1074	tags=16%, list=11%, signal=15%	ALMS1/GAPVD1/COQ8B/SMARCAL1/CEP83/INF2/FAN1/CTNS/IQCB1
HP_OVARIAN_GONADOBLASTOMA	HP_OVARIAN_GONADOBLASTOMA	HP_OVARIAN_GONADOBLASTOMA	3	0.722509	1.17708	0.271028	1	1	74	tags=33%, list=1%, signal=33%	MAP3K1
HP_ECTOPIA_PUPILLAE	HP_ECTOPIA_PUPILLAE	HP_ECTOPIA_PUPILLAE	8	0.547024	1.17695	0.2939	1	1	1201	tags=25%, list=12%, signal=22%	NSD2/ADAMTSL4
GOBP_REGULATION_OF_LIPID_STORAGE	GOBP_REGULATION_OF_LIPID_STORAGE	GOBP_REGULATION_OF_LIPID_STORAGE	25	0.410355	1.17678	0.249551	1	1	737	tags=12%, list=8%, signal=11%	HILPDA/ABCG1/OSBPL11
GOBP_IMMATURE_T_CELL_PROLIFERATION	GOBP_IMMATURE_T_CELL_PROLIFERATION	GOBP_IMMATURE_T_CELL_PROLIFERATION	3	0.722268	1.17669	0.271028	1	1	2717	tags=100%, list=28%, signal=72%	IL1A/IL1B/RIPK2
GOBP_POSITIVE_REGULATION_OF_IMMATURE_T_CELL_PROLIFERATION	GOBP_POSITIVE_REGULATION_OF_IMMATURE_T_CELL_PROLIFERATION	GOBP_POSITIVE_REGULATION_OF_IMMATURE_T_CELL_PROLIFERATION	3	0.722268	1.17669	0.271028	1	1	2717	tags=100%, list=28%, signal=72%	IL1A/IL1B/RIPK2
GOBP_REGULATION_OF_IMMATURE_T_CELL_PROLIFERATION	GOBP_REGULATION_OF_IMMATURE_T_CELL_PROLIFERATION	GOBP_REGULATION_OF_IMMATURE_T_CELL_PROLIFERATION	3	0.722268	1.17669	0.271028	1	1	2717	tags=100%, list=28%, signal=72%	IL1A/IL1B/RIPK2
HP_SHALLOW_ACETABULAR_FOSSAE	HP_SHALLOW_ACETABULAR_FOSSAE	HP_SHALLOW_ACETABULAR_FOSSAE	6	0.604435	1.17662	0.255682	1	1	3694	tags=83%, list=38%, signal=52%	SMARCAL1/UFSP2/GATA1/TONSL/IFIH1
GOBP_POSITIVE_REGULATION_OF_EPITHELIAL_CELL_DIFFERENTIATION_INVOLVED_IN_KIDNEY_DEVELOPMENT	GOBP_POSITIVE_REGULATION_OF_EPITHELIAL_CELL_DIFFERENTIATION_INVOLVED_IN_KIDNEY_DEVELOPMENT	GOBP_POSITIVE_REGULATION_OF_EPITHELIAL_CELL_DIFFERENTIATION_INVOLVED_IN_KIDNEY_DEVELOPMENT	2	0.782481	1.17653	0.270718	1	1	1023	tags=50%, list=10%, signal=45%	CD24
HP_TRUNCAL_OBESITY	HP_TRUNCAL_OBESITY	HP_TRUNCAL_OBESITY	32	0.39213	1.1765	0.220183	1	1	3078	tags=47%, list=31%, signal=32%	ALMS1/CCDC28B/ARL6/HDAC8/MEG3/PCNT/XYLT1/SMC3/XRCC4/SMC1A/BPTF/PSMD12/BBS1/ZBTB20/PHF6
GOBP_MEMBRANE_RAFT_LOCALIZATION	GOBP_MEMBRANE_RAFT_LOCALIZATION	GOBP_MEMBRANE_RAFT_LOCALIZATION	6	0.604315	1.17639	0.255682	1	1	1368	tags=33%, list=14%, signal=29%	NAXE/YJEFN3
HP_HYPERALDOSTERONISM	HP_HYPERALDOSTERONISM	HP_HYPERALDOSTERONISM	2	0.782257	1.1762	0.270718	1	1	2130	tags=100%, list=22%, signal=78%	SLC26A3/TP53
HP_ABNORMAL_PULMONARY_THORACIC_IMAGING_FINDING	HP_ABNORMAL_PULMONARY_THORACIC_IMAGING_FINDING	HP_ABNORMAL_PULMONARY_THORACIC_IMAGING_FINDING	52	0.355498	1.17609	0.182125	1	1	1709	tags=29%, list=17%, signal=24%	UFD1/CFAP298/STN1/CASP10/DNAL1/CSF2RA/HIRA/ATP11A/CCDC40/GAS8/NHLRC2/SPAG1/CXCR4/LPIN2/BCL10
GOBP_PEPTIDYL_LYSINE_MODIFICATION	GOBP_PEPTIDYL_LYSINE_MODIFICATION	GOBP_PEPTIDYL_LYSINE_MODIFICATION	271	0.28274	1.17596	0.083707	1	1	2812	tags=30%, list=29%, signal=22%	NSD3/EEF1AKMT2/CSKMT/SETD4/YEATS2/TADA2A/CTCF/USPL1/LDB1/HDAC7/NSD2/SETDB2/TET3/SETD6/SUMO4/KAT14/LIPT1/KANSL1/BRCA1/BRPF3/SPHK2/EEF1AKMT4/VPS33B/PIAS4/ZNF335/TAF4/EP400/MBTD1/DNMT1/GNL3L/BRD8/ING3/EEF1AKMT1/NELFA/EHMT1/APBB1/SGF29/SMAD4/EPC2/KMT5A/RUVBL1/CBX4/KMT2A/CLOCK/SENP7/MDM2/KMT2B/SOX4/IL1B/ATP7A/RPS6KA4/NCOA1/MRGBP/N6AMT1/PML/TRIM16/KMT2C/TAF1/PIAS2/SENP5/JADE2/MYB/RNF113A/NSD1/DIP2B/GTF…
GOBP_POSITIVE_REGULATION_OF_INTERFERON_ALPHA_PRODUCTION	GOBP_POSITIVE_REGULATION_OF_INTERFERON_ALPHA_PRODUCTION	GOBP_POSITIVE_REGULATION_OF_INTERFERON_ALPHA_PRODUCTION	13	0.477534	1.17595	0.245902	1	1	4657	tags=77%, list=48%, signal=40%	IRF3/DDX58/RIPK2/HSPD1/STAT1/MAVS/IFIH1/SETD2/TBK1/DDX3X
[truncated: 13,326 more rows]

## Sheet: Healthy_vs_Tumor
	ID	Description	setSize	enrichmentScore	NES	pvalue	p.adjust	qvalue	rank	leading_edge	core_enrichment
[truncated: 14,775 more rows]

[truncated: 4 more sheets: NAT_vs_healthy, NAT_vs_Tumor, Tumor_vs_healthy, Tumor_vs_NAT]
