# Supplementary material for: Challenging the control through a single-cell perspective on normal adjacent tissue in colorectal cancer
Source: iScience. 2026 Apr 9;29(6):115671. doi: 10.1016/j.isci.2026.115671 (PMC13276536; doi:10.1016/j.isci.2026.115671)
Supplement: Table S24. GSEA_sc_C5_Myeloid cells [file mmc25.xlsx]

## Sheet: healthy_vs_NAT
	ID	Description	setSize	enrichmentScore	NES	pvalue	p.adjust	qvalue	rank	leading_edge	core_enrichment
GOCC_PROTON_TRANSPORTING_ATP_SYNTHASE_COMPLEX	GOCC_PROTON_TRANSPORTING_ATP_SYNTHASE_COMPLEX	GOCC_PROTON_TRANSPORTING_ATP_SYNTHASE_COMPLEX	16	0.963892	2.64702	1e-10	1.24425e-07	1.22579e-07	79	tags=88%, list=1%, signal=87%	ATP5F1E/ATP5MG/ATP5MC2/ATP5MF/ATP5F1B/ATP5ME/ATP5MC1/ATP5PD/ATP5MC3/ATP5PF/ATP5F1C/ATP5F1A/ATP5PO/ATP5PB
GOBP_ATP_SYNTHESIS_COUPLED_PROTON_TRANSPORT	GOBP_ATP_SYNTHESIS_COUPLED_PROTON_TRANSPORT	GOBP_ATP_SYNTHESIS_COUPLED_PROTON_TRANSPORT	20	0.916486	2.61281	1e-10	1.24425e-07	1.22579e-07	79	tags=70%, list=1%, signal=70%	ATP5F1E/ATP5MG/ATP5MC2/ATP5MF/ATP5F1B/ATP5ME/ATP5MC1/ATP5PD/ATP5MC3/ATP5PF/ATP5F1C/ATP5F1A/ATP5PO/ATP5PB
GOMF_PROTON_CHANNEL_ACTIVITY	GOMF_PROTON_CHANNEL_ACTIVITY	GOMF_PROTON_CHANNEL_ACTIVITY	15	0.946227	2.55687	1e-10	1.24425e-07	1.22579e-07	79	tags=73%, list=1%, signal=73%	ATP5F1E/ATP5MG/ATP5MF/ATP5F1B/ATP5ME/ATP5PD/ATP5PF/ATP5F1C/ATP5F1A/ATP5PO/ATP5PB
GOMF_PROTON_TRANSPORTING_ATP_SYNTHASE_ACTIVITY_ROTATIONAL_MECHANISM	GOMF_PROTON_TRANSPORTING_ATP_SYNTHASE_ACTIVITY_ROTATIONAL_MECHANISM	GOMF_PROTON_TRANSPORTING_ATP_SYNTHASE_ACTIVITY_ROTATIONAL_MECHANISM	14	0.947743	2.52224	1e-10	1.24425e-07	1.22579e-07	79	tags=79%, list=1%, signal=78%	ATP5F1E/ATP5MG/ATP5MF/ATP5F1B/ATP5ME/ATP5PD/ATP5PF/ATP5F1C/ATP5F1A/ATP5PO/ATP5PB
GOCC_PROTON_TRANSPORTING_TWO_SECTOR_ATPASE_COMPLEX	GOCC_PROTON_TRANSPORTING_TWO_SECTOR_ATPASE_COMPLEX	GOCC_PROTON_TRANSPORTING_TWO_SECTOR_ATPASE_COMPLEX	35	0.804028	2.4974	1e-10	1.24425e-07	1.22579e-07	79	tags=40%, list=1%, signal=40%	ATP5F1E/ATP5MG/ATP5MC2/ATP5MF/ATP5F1B/ATP5ME/ATP5MC1/ATP5PD/ATP5MC3/ATP5PF/ATP5F1C/ATP5F1A/ATP5PO/ATP5PB
GOBP_MITOCHONDRIAL_ATP_SYNTHESIS_COUPLED_PROTON_TRANSPORT	GOBP_MITOCHONDRIAL_ATP_SYNTHESIS_COUPLED_PROTON_TRANSPORT	GOBP_MITOCHONDRIAL_ATP_SYNTHESIS_COUPLED_PROTON_TRANSPORT	15	0.922638	2.49313	1e-10	1.24425e-07	1.22579e-07	79	tags=73%, list=1%, signal=73%	ATP5F1E/ATP5MG/ATP5MF/ATP5F1B/ATP5ME/ATP5PD/ATP5PF/ATP5F1C/ATP5F1A/ATP5PO/ATP5PB
GOCC_PROTON_TRANSPORTING_ATP_SYNTHASE_COMPLEX_COUPLING_FACTOR_F_O	GOCC_PROTON_TRANSPORTING_ATP_SYNTHASE_COMPLEX_COUPLING_FACTOR_F_O	GOCC_PROTON_TRANSPORTING_ATP_SYNTHASE_COMPLEX_COUPLING_FACTOR_F_O	12	0.951454	2.452	1e-10	1.24425e-07	1.22579e-07	79	tags=83%, list=1%, signal=83%	ATP5MG/ATP5MC2/ATP5MF/ATP5ME/ATP5MC1/ATP5PD/ATP5MC3/ATP5PF/ATP5PO/ATP5PB
GOCC_PROTON_TRANSPORTING_TWO_SECTOR_ATPASE_COMPLEX_PROTON_TRANSPORTING_DOMAIN	GOCC_PROTON_TRANSPORTING_TWO_SECTOR_ATPASE_COMPLEX_PROTON_TRANSPORTING_DOMAIN	GOCC_PROTON_TRANSPORTING_TWO_SECTOR_ATPASE_COMPLEX_PROTON_TRANSPORTING_DOMAIN	21	0.837785	2.39782	1e-10	1.24425e-07	1.22579e-07	79	tags=48%, list=1%, signal=47%	ATP5MG/ATP5MC2/ATP5MF/ATP5ME/ATP5MC1/ATP5PD/ATP5MC3/ATP5PF/ATP5PO/ATP5PB
GOCC_MITOCHONDRIAL_PROTON_TRANSPORTING_ATP_SYNTHASE_COMPLEX_COUPLING_FACTOR_F_O	GOCC_MITOCHONDRIAL_PROTON_TRANSPORTING_ATP_SYNTHASE_COMPLEX_COUPLING_FACTOR_F_O	GOCC_MITOCHONDRIAL_PROTON_TRANSPORTING_ATP_SYNTHASE_COMPLEX_COUPLING_FACTOR_F_O	10	0.967607	2.39545	1e-10	1.24425e-07	1.22579e-07	79	tags=90%, list=1%, signal=89%	ATP5MG/ATP5MC2/ATP5ME/ATP5MC1/ATP5PD/ATP5MC3/ATP5PF/ATP5PO/ATP5PB
GOBP_ATP_BIOSYNTHETIC_PROCESS	GOBP_ATP_BIOSYNTHETIC_PROCESS	GOBP_ATP_BIOSYNTHETIC_PROCESS	39	0.730761	2.30258	1e-10	1.24425e-07	1.22579e-07	79	tags=36%, list=1%, signal=36%	ATP5F1E/ATP5MG/ATP5MC2/ATP5MF/ATP5F1B/ATP5ME/ATP5MC1/ATP5PD/ATP5MC3/ATP5PF/ATP5F1C/ATP5F1A/ATP5PO/ATP5PB
GOCC_PROTON_TRANSPORTING_TWO_SECTOR_ATPASE_COMPLEX_CATALYTIC_DOMAIN	GOCC_PROTON_TRANSPORTING_TWO_SECTOR_ATPASE_COMPLEX_CATALYTIC_DOMAIN	GOCC_PROTON_TRANSPORTING_TWO_SECTOR_ATPASE_COMPLEX_CATALYTIC_DOMAIN	13	0.813882	2.13096	1.56135e-06	0.000666074	0.000656191	43	tags=38%, list=0%, signal=38%	ATP5F1E/ATP5F1B/ATP5F1C/ATP5F1A/ATP5PO
GOBP_RIBONUCLEOSIDE_TRIPHOSPHATE_BIOSYNTHETIC_PROCESS	GOBP_RIBONUCLEOSIDE_TRIPHOSPHATE_BIOSYNTHETIC_PROCESS	GOBP_RIBONUCLEOSIDE_TRIPHOSPHATE_BIOSYNTHETIC_PROCESS	52	0.649554	2.104	3.72149e-10	3.70437e-07	3.64941e-07	79	tags=27%, list=1%, signal=27%	ATP5F1E/ATP5MG/ATP5MC2/ATP5MF/ATP5F1B/ATP5ME/ATP5MC1/ATP5PD/ATP5MC3/ATP5PF/ATP5F1C/ATP5F1A/ATP5PO/ATP5PB
GOBP_REPLICATION_FORK_PROCESSING	GOBP_REPLICATION_FORK_PROCESSING	GOBP_REPLICATION_FORK_PROCESSING	30	0.681762	2.07004	2.58879e-07	0.000148666	0.000146461	2594	tags=73%, list=23%, signal=56%	CENPX/EXD2/THOC1/RFWD3/CENPS/EME1/MRE11/ZGRF1/FAM111A/BLM/GEN1/WRN/DDX11/RAD51/SMARCAL1/EME2/TONSL/MMS22L/FANCM/PCNA/ATR/BRCA2
GOCC_PROTON_TRANSPORTING_ATP_SYNTHASE_COMPLEX_CATALYTIC_CORE_F_1	GOCC_PROTON_TRANSPORTING_ATP_SYNTHASE_COMPLEX_CATALYTIC_CORE_F_1	GOCC_PROTON_TRANSPORTING_ATP_SYNTHASE_COMPLEX_CATALYTIC_CORE_F_1	5	0.996602	2.0296	1e-10	1.24425e-07	1.22579e-07	43	tags=100%, list=0%, signal=100%	ATP5F1E/ATP5F1B/ATP5F1C/ATP5F1A/ATP5PO
GOBP_RIBONUCLEOSIDE_TRIPHOSPHATE_METABOLIC_PROCESS	GOBP_RIBONUCLEOSIDE_TRIPHOSPHATE_METABOLIC_PROCESS	GOBP_RIBONUCLEOSIDE_TRIPHOSPHATE_METABOLIC_PROCESS	67	0.602951	1.99865	6.60909e-10	6.16752e-07	6.07601e-07	1232	tags=33%, list=11%, signal=29%	ATP5F1E/ATP5MG/ATP5MC2/ATP5MF/ATP5F1B/ATP5ME/ATP5MC1/ATP5PD/ATP5MC3/ATP5PF/ATP5F1C/ATP5F1A/ATP5PO/EFL1/ATP5PB/RAB23/CAD/FLCN/TREM2/LRRK2/MFN1/ENTPD7
GOBP_NUCLEOSIDE_TRIPHOSPHATE_BIOSYNTHETIC_PROCESS	GOBP_NUCLEOSIDE_TRIPHOSPHATE_BIOSYNTHETIC_PROCESS	GOBP_NUCLEOSIDE_TRIPHOSPHATE_BIOSYNTHETIC_PROCESS	60	0.60819	1.99736	6.65187e-09	5.51773e-06	5.43586e-06	79	tags=23%, list=1%, signal=23%	ATP5F1E/ATP5MG/ATP5MC2/ATP5MF/ATP5F1B/ATP5ME/ATP5MC1/ATP5PD/ATP5MC3/ATP5PF/ATP5F1C/ATP5F1A/ATP5PO/ATP5PB
GOCC_WASH_COMPLEX	GOCC_WASH_COMPLEX	GOCC_WASH_COMPLEX	5	0.971993	1.97948	4.25077e-07	0.000218856	0.000215609	251	tags=80%, list=2%, signal=78%	WASHC3/WASHC4/WASHC1/WASHC5
GOBP_DNA_DEPENDENT_DNA_REPLICATION_MAINTENANCE_OF_FIDELITY	GOBP_DNA_DEPENDENT_DNA_REPLICATION_MAINTENANCE_OF_FIDELITY	GOBP_DNA_DEPENDENT_DNA_REPLICATION_MAINTENANCE_OF_FIDELITY	38	0.626089	1.96803	1.41179e-06	0.000619986	0.000610787	2594	tags=66%, list=23%, signal=51%	CENPX/EXD2/THOC1/RFWD3/CENPS/EME1/MRE11/ZGRF1/FAM111A/BLM/GEN1/WRN/DDX11/POLE/RAD51/SMARCAL1/EME2/SLFN11/TIMELESS/TONSL/MMS22L/FANCM/PCNA/ATR/BRCA2
GOBP_CELL_CYCLE_DNA_REPLICATION	GOBP_CELL_CYCLE_DNA_REPLICATION	GOBP_CELL_CYCLE_DNA_REPLICATION	34	0.613111	1.89986	2.22672e-05	0.005937	0.00584891	3548	tags=79%, list=32%, signal=54%	RTF2/E2F7/UPF1/FBXO5/GINS1/BLM/POLA1/E2F8/CDC45/GMNN/WRN/FEN1/MCM4/MCM6/RAD51/MCM2/TERF2/PCNA/INO80/BRCA2/MCM3/WIZ/DONSON/LIG1/CDT1/SENP2/ATAD5
GOBP_MEIOTIC_SPINDLE_ORGANIZATION	GOBP_MEIOTIC_SPINDLE_ORGANIZATION	GOBP_MEIOTIC_SPINDLE_ORGANIZATION	12	0.732726	1.88831	0.000335831	0.0539171	0.0531171	1596	tags=58%, list=14%, signal=50%	WASHC5/NDC80/ASPM/FBXO5/CCNB2/TUBG1/TUBG2
GOBP_MEIOSIS_I_CELL_CYCLE_PROCESS	GOBP_MEIOSIS_I_CELL_CYCLE_PROCESS	GOBP_MEIOSIS_I_CELL_CYCLE_PROCESS	71	0.567637	1.88716	3.99546e-08	2.84077e-05	2.79863e-05	1815	tags=46%, list=16%, signal=39%	CENPX/SGO2/SGO1/CCNE2/SYCE2/CCNE1/CENPS/EME1/MRE11/MSH5/MYBL1/NDC80/TOP2A/MND1/CDC25A/FBXO5/CCNB2/PSMC3IP/CDC25B/SLX4/EHMT2/TRIP13/RAD51AP1/BRIP1/RAD51B/RAD54L/RAD51D/MSH6/RAD51/MEI1/RMI1/EME2/MEIKIN
GOBP_HISTONE_MRNA_CATABOLIC_PROCESS	GOBP_HISTONE_MRNA_CATABOLIC_PROCESS	GOBP_HISTONE_MRNA_CATABOLIC_PROCESS	14	0.706362	1.87985	0.000164164	0.0322518	0.0317733	1225	tags=50%, list=11%, signal=45%	TENT4B/TUT7/TENT2/TUT4/UPF1/ERI1/DCP2
GOBP_MEIOTIC_SPINDLE_ASSEMBLY	GOBP_MEIOTIC_SPINDLE_ASSEMBLY	GOBP_MEIOTIC_SPINDLE_ASSEMBLY	7	0.83993	1.87866	0.000258737	0.0455909	0.0449145	751	tags=71%, list=7%, signal=67%	WASHC5/NDC80/ASPM/FBXO5/CCNB2
GOBP_HOMOLOGOUS_RECOMBINATION	GOBP_HOMOLOGOUS_RECOMBINATION	GOBP_HOMOLOGOUS_RECOMBINATION	36	0.597743	1.86825	1.22961e-05	0.00375861	0.00370284	1770	tags=50%, list=16%, signal=42%	CENPX/CENPS/EME1/MRE11/MSH5/TOP2A/MND1/PSMC3IP/SLX4/TRIP13/RAD51AP1/BRIP1/RAD51B/RAD54L/RAD51D/RAD51/RMI1/EME2
HP_BICORNUATE_UTERUS	HP_BICORNUATE_UTERUS	HP_BICORNUATE_UTERUS	27	0.623775	1.86673	4.46839e-05	0.0107609	0.0106012	3382	tags=81%, list=30%, signal=57%	GRIP1/XRCC2/BRCA1/UBE2T/CCNQ/RFWD3/PALB2/ESCO2/FANCG/SLX4/BRIP1/RAD51/FANCA/FANCL/TNXB/FANCM/ERCC4/BRCA2/SETBP1/PIGN/FANCF/FANCI
GOBP_MEIOTIC_CELL_CYCLE_PROCESS	GOBP_MEIOTIC_CELL_CYCLE_PROCESS	GOBP_MEIOTIC_CELL_CYCLE_PROCESS	115	0.53971	1.85505	1.73404e-10	1.99161e-07	1.96206e-07	2630	tags=52%, list=24%, signal=40%	CENPX/SGO2/SGO1/WASHC5/CCNE2/RPS6KA2/SYCE2/CCNE1/CENPS/EME1/MRE11/MSH5/MYBL1/NDC80/ASPM/TOP2A/MND1/CDC25A/FBXO5/FIGNL1/CCNB2/PSMC3IP/CDC25B/SLX4/EHMT2/TRIP13/RAD51AP1/BRIP1/RAD51B/BUB1B/NUF2/RAD54L/FBXO43/RAD51D/TUBG1/MSH6/RAD51/SMC2/CDC20/NCAPD2/MASTL/INCENP/TUBG2/MEI1/RMI1/EME2/SPIRE1/MEIKIN/FANCA/NCAPD3/TDRKH/NDC1/PLCB1/OVOL1/MSX1/NCAPH/FANCM/ERCC4/BRCA2/BUB1
GOMF_PROTON_TRANSMEMBRANE_TRANSPORTER_ACTIVITY	GOMF_PROTON_TRANSMEMBRANE_TRANSPORTER_ACTIVITY	GOMF_PROTON_TRANSMEMBRANE_TRANSPORTER_ACTIVITY	77	0.555239	1.85345	5.51109e-08	3.74028e-05	3.68478e-05	79	tags=18%, list=1%, signal=18%	ATP5F1E/ATP5MG/ATP5MC2/ATP5MF/ATP5F1B/ATP5ME/ATP5MC1/ATP5PD/ATP5MC3/ATP5PF/ATP5F1C/ATP5F1A/ATP5PO/ATP5PB
GOBP_DNA_DEPENDENT_DNA_REPLICATION	GOBP_DNA_DEPENDENT_DNA_REPLICATION	GOBP_DNA_DEPENDENT_DNA_REPLICATION	132	0.528496	1.83332	1e-10	1.24425e-07	1.22579e-07	2594	tags=53%, list=23%, signal=41%	LIG3/CENPX/RTF2/EXD2/THOC1/PRIM1/E2F7/CCNE2/RFWD3/CCNE1/CENPS/EME1/MRE11/TICRR/ZGRF1/POLE2/TEFM/FAM111A/UPF1/FBXO5/POLQ/GINS1/BLM/CDC6/POLA1/GEN1/E2F8/CDK2/CDC45/RECQL4/GMNN/PRIM2/WRN/DDX11/RFC4/FEN1/RRM1/MCM4/POLE/MCM6/RAD51/MCM10/SMARCAL1/RFC2/GINS2/MCM7/MCM2/SSBP1/EME2/GINS4/SLFN11/DSCC1/TIMELESS/TONSL/RPAIN/RFC3/NBN/POLD3/HELB/RECQL5/TERF2/MMS22L/POLA2/CHTF18/FANCM/PCNA/ORC4/INO80/ATR/BRCA2
GOBP_PROTEIN_K6_LINKED_UBIQUITINATION	GOBP_PROTEIN_K6_LINKED_UBIQUITINATION	GOBP_PROTEIN_K6_LINKED_UBIQUITINATION	9	0.76428	1.83148	0.000703288	0.0857516	0.0844793	868	tags=44%, list=8%, signal=41%	BRCA1/UBE2T/PRKN/BARD1
GOBP_POSITIVE_REGULATION_OF_MONOCYTE_CHEMOTACTIC_PROTEIN_1_PRODUCTION	GOBP_POSITIVE_REGULATION_OF_MONOCYTE_CHEMOTACTIC_PROTEIN_1_PRODUCTION	GOBP_POSITIVE_REGULATION_OF_MONOCYTE_CHEMOTACTIC_PROTEIN_1_PRODUCTION	10	0.736846	1.82417	0.000446768	0.0660465	0.0650666	621	tags=40%, list=6%, signal=38%	SELENOK/TRPV4/OAS1/OAS3
GOBP_STRAND_INVASION	GOBP_STRAND_INVASION	GOBP_STRAND_INVASION	5	0.895645	1.824	0.000618261	0.0788997	0.077729	1172	tags=100%, list=10%, signal=90%	XRCC2/PSMC3IP/WRN/RAD51D/RAD51
HP_ABSENT_TESTIS	HP_ABSENT_TESTIS	HP_ABSENT_TESTIS	21	0.63663	1.8221	0.000301761	0.0500622	0.0493194	3382	tags=81%, list=30%, signal=57%	XRCC2/BRCA1/UBE2T/RFWD3/PALB2/FANCG/SLX4/BRIP1/RAD51/FANCA/FANCL/FANCM/ERCC4/BRCA2/DHX37/FANCF/FANCI
GOBP_TRANSPOSITION	GOBP_TRANSPOSITION	GOBP_TRANSPOSITION	13	0.694309	1.81788	0.000729385	0.0857516	0.0844793	773	tags=46%, list=7%, signal=43%	TUT7/TUT4/MYBL1/L1TD1/ZNF93/MOV10
GOBP_MEIOTIC_CHROMOSOME_SEGREGATION	GOBP_MEIOTIC_CHROMOSOME_SEGREGATION	GOBP_MEIOTIC_CHROMOSOME_SEGREGATION	53	0.559637	1.81647	9.79526e-06	0.00332393	0.00327461	3116	tags=58%, list=28%, signal=42%	CENPX/SGO2/SGO1/CCNE2/SYCE2/CCNE1/CENPS/EME1/MRE11/MSH5/TOP2A/PSMC3IP/SLX4/EHMT2/TRIP13/BRIP1/BUB1B/NUF2/SMC2/RMI1/EME2/MEIKIN/NDC1/NCAPH/FANCM/ERCC4/BUB1/RAD21/SMC4/NCAPH2/ZCWPW1
GOBP_NUCLEOSIDE_TRIPHOSPHATE_METABOLIC_PROCESS	GOBP_NUCLEOSIDE_TRIPHOSPHATE_METABOLIC_PROCESS	GOBP_NUCLEOSIDE_TRIPHOSPHATE_METABOLIC_PROCESS	82	0.541961	1.81546	1.59291e-07	9.90989e-05	9.76286e-05	1232	tags=27%, list=11%, signal=24%	ATP5F1E/ATP5MG/ATP5MC2/ATP5MF/ATP5F1B/ATP5ME/ATP5MC1/ATP5PD/ATP5MC3/ATP5PF/ATP5F1C/ATP5F1A/ATP5PO/EFL1/ATP5PB/RAB23/CAD/FLCN/TREM2/LRRK2/MFN1/ENTPD7
HP_CLUBBING_OF_TOES	HP_CLUBBING_OF_TOES	HP_CLUBBING_OF_TOES	24	0.616341	1.8139	0.000213129	0.0407978	0.0401925	2594	tags=71%, list=23%, signal=55%	XRCC2/BRCA1/UBE2T/RFWD3/PALB2/FANCG/SLX4/BRIP1/SMARCA2/PIGL/RAD51/FANCA/FANCL/FANCM/HPGD/ERCC4/BRCA2
GOBP_NEGATIVE_REGULATION_OF_DNA_RECOMBINATION	GOBP_NEGATIVE_REGULATION_OF_DNA_RECOMBINATION	GOBP_NEGATIVE_REGULATION_OF_DNA_RECOMBINATION	24	0.614531	1.80857	0.000229257	0.0424201	0.0417908	2185	tags=54%, list=20%, signal=44%	THOC1/SHLD2/CGAS/POLQ/BLM/PARPBP/RMI2/RIF1/MSH6/MSH2/HELB/RECQL5/TERF2
GOBP_ESTABLISHMENT_OF_PIGMENT_GRANULE_LOCALIZATION	GOBP_ESTABLISHMENT_OF_PIGMENT_GRANULE_LOCALIZATION	GOBP_ESTABLISHMENT_OF_PIGMENT_GRANULE_LOCALIZATION	14	0.675973	1.79898	0.000537306	0.0726557	0.0715778	2453	tags=57%, list=22%, signal=45%	MYO7A/MYO5A/BLOC1S3/BLOC1S5/BBS2/BBS4/RAB27A/ARL6
HP_DUODENAL_STENOSIS	HP_DUODENAL_STENOSIS	HP_DUODENAL_STENOSIS	21	0.625763	1.791	0.000442113	0.0660118	0.0650324	2594	tags=71%, list=23%, signal=55%	XRCC2/BRCA1/UBE2T/RFWD3/PALB2/FANCG/SLX4/BRIP1/CDC45/RAD51/FANCA/FANCL/FANCM/ERCC4/BRCA2
GOBP_CHROMOSOME_ORGANIZATION_INVOLVED_IN_MEIOTIC_CELL_CYCLE	GOBP_CHROMOSOME_ORGANIZATION_INVOLVED_IN_MEIOTIC_CELL_CYCLE	GOBP_CHROMOSOME_ORGANIZATION_INVOLVED_IN_MEIOTIC_CELL_CYCLE	41	0.563324	1.78839	2.66684e-05	0.00698573	0.00688208	3116	tags=59%, list=28%, signal=42%	SGO2/SGO1/CCNE2/SYCE2/CCNE1/MRE11/MSH5/PSMC3IP/EHMT2/TRIP13/BRIP1/BUB1B/RAD51/SMC2/NCAPD2/MEIKIN/NCAPD3/NDC1/NCAPH/BUB1/RAD21/SMC4/NCAPH2/ZCWPW1
GOBP_FEMALE_MEIOSIS_I	GOBP_FEMALE_MEIOSIS_I	GOBP_FEMALE_MEIOSIS_I	8	0.763521	1.78832	0.000848891	0.0925167	0.0911441	893	tags=62%, list=8%, signal=58%	NDC80/FBXO5/CCNB2/CDC25B/TRIP13
GOBP_MITOTIC_G2_DNA_DAMAGE_CHECKPOINT_SIGNALING	GOBP_MITOTIC_G2_DNA_DAMAGE_CHECKPOINT_SIGNALING	GOBP_MITOTIC_G2_DNA_DAMAGE_CHECKPOINT_SIGNALING	29	0.591348	1.78794	0.000293174	0.0496896	0.0489524	781	tags=38%, list=7%, signal=35%	MRNIP/NOP53/BRCA1/BABAM2/MRE11/TICRR/CHEK1/DTL/CDK1/BLM/CLSPN
GOBP_MITOCHONDRIAL_TRANSMEMBRANE_TRANSPORT	GOBP_MITOCHONDRIAL_TRANSMEMBRANE_TRANSPORT	GOBP_MITOCHONDRIAL_TRANSMEMBRANE_TRANSPORT	77	0.534494	1.7842	4.47451e-07	0.000222696	0.000219392	709	tags=19%, list=6%, signal=18%	ATP5F1E/ATP5MG/ATP5MF/ATP5F1B/ATP5ME/ATP5PD/ATP5PF/ATP5F1C/ATP5F1A/ATP5PO/ATP5PB/MCUB/CPT2/PAM16/SLC25A15
GOBP_DNA_UNWINDING_INVOLVED_IN_DNA_REPLICATION	GOBP_DNA_UNWINDING_INVOLVED_IN_DNA_REPLICATION	GOBP_DNA_UNWINDING_INVOLVED_IN_DNA_REPLICATION	20	0.625087	1.78206	0.000549521	0.0726557	0.0715778	2157	tags=70%, list=19%, signal=57%	GINS1/BLM/CDC45/RECQL4/WRN/MCM4/MCM6/RAD51/GINS2/MCM7/MCM2/SSBP1/GINS4/RECQL5
GOMF_SELENIUM_BINDING	GOMF_SELENIUM_BINDING	GOMF_SELENIUM_BINDING	6	0.833625	1.78201	0.000549869	0.0726557	0.0715778	82	tags=50%, list=1%, signal=50%	SELENOP/SELENOT/SELENOF
HP_APLASIA_HYPOPLASIA_OF_THE_UVULA	HP_APLASIA_HYPOPLASIA_OF_THE_UVULA	HP_APLASIA_HYPOPLASIA_OF_THE_UVULA	20	0.623372	1.77717	0.000605881	0.0779863	0.0768292	3382	tags=80%, list=30%, signal=56%	XRCC2/BRCA1/UBE2T/RFWD3/PALB2/FANCG/SLX4/BRIP1/RAD51/FANCA/FANCL/FANCM/ERCC4/BRCA2/FANCF/FANCI
GOMF_ENDODEOXYRIBONUCLEASE_ACTIVITY_PRODUCING_5_PHOSPHOMONOESTERS	GOMF_ENDODEOXYRIBONUCLEASE_ACTIVITY_PRODUCING_5_PHOSPHOMONOESTERS	GOMF_ENDODEOXYRIBONUCLEASE_ACTIVITY_PRODUCING_5_PHOSPHOMONOESTERS	10	0.717304	1.77579	0.00106692	0.105783	0.104213	2329	tags=70%, list=21%, signal=55%	EXO1/ZGRF1/GEN1/FEN1/SLX1A/DNASE1/DICER1
GOBP_TRANSPOSITION_RNA_MEDIATED	GOBP_TRANSPOSITION_RNA_MEDIATED	GOBP_TRANSPOSITION_RNA_MEDIATED	4	0.931241	1.77158	0.00023836	0.0434018	0.0427579	773	tags=100%, list=7%, signal=93%	TUT7/TUT4/L1TD1/MOV10
GOBP_DNA_STRAND_ELONGATION_INVOLVED_IN_DNA_REPLICATION	GOBP_DNA_STRAND_ELONGATION_INVOLVED_IN_DNA_REPLICATION	GOBP_DNA_STRAND_ELONGATION_INVOLVED_IN_DNA_REPLICATION	14	0.665161	1.7702	0.00076965	0.0862347	0.0849553	3374	tags=86%, list=30%, signal=60%	LIG3/GINS1/POLA1/RFC4/MCM4/POLE/MCM7/RFC3/POLD3/PCNA/MCM3/LIG1
GOBP_G2_MI_TRANSITION_OF_MEIOTIC_CELL_CYCLE	GOBP_G2_MI_TRANSITION_OF_MEIOTIC_CELL_CYCLE	GOBP_G2_MI_TRANSITION_OF_MEIOTIC_CELL_CYCLE	4	0.929989	1.7692	0.000250058	0.0449834	0.044316	787	tags=100%, list=7%, signal=93%	NDC80/CDC25A/CCNB2/CDC25B
HP_PYRIDOXINE_RESPONSIVE_SIDEROBLASTIC_ANEMIA	HP_PYRIDOXINE_RESPONSIVE_SIDEROBLASTIC_ANEMIA	HP_PYRIDOXINE_RESPONSIVE_SIDEROBLASTIC_ANEMIA	20	0.620433	1.76879	0.000727994	0.0857516	0.0844793	3382	tags=80%, list=30%, signal=56%	XRCC2/BRCA1/UBE2T/RFWD3/PALB2/FANCG/SLX4/BRIP1/RAD51/FANCA/FANCL/FANCM/ERCC4/BRCA2/FANCF/FANCI
GOBP_REGULATION_OF_DNA_DEPENDENT_DNA_REPLICATION	GOBP_REGULATION_OF_DNA_DEPENDENT_DNA_REPLICATION	GOBP_REGULATION_OF_DNA_DEPENDENT_DNA_REPLICATION	42	0.555136	1.7641	6.26706e-05	0.0148529	0.0146326	3416	tags=69%, list=31%, signal=48%	LIG3/E2F7/TICRR/FBXO5/GINS1/BLM/E2F8/CDK2/GMNN/RFC4/SMARCAL1/RFC2/GINS2/SSBP1/GINS4/SLFN11/DSCC1/TIMELESS/RFC3/NBN/CHTF18/PCNA/INO80/BRCA2/POLG2/WIZ/DONSON/CDT1/SENP2
GOBP_RESOLUTION_OF_MEIOTIC_RECOMBINATION_INTERMEDIATES	GOBP_RESOLUTION_OF_MEIOTIC_RECOMBINATION_INTERMEDIATES	GOBP_RESOLUTION_OF_MEIOTIC_RECOMBINATION_INTERMEDIATES	12	0.684458	1.76392	0.00256972	0.185355	0.182605	2574	tags=75%, list=23%, signal=58%	CENPX/CENPS/EME1/TOP2A/SLX4/RMI1/EME2/FANCM/ERCC4
GOBP_PIGMENT_GRANULE_LOCALIZATION	GOBP_PIGMENT_GRANULE_LOCALIZATION	GOBP_PIGMENT_GRANULE_LOCALIZATION	16	0.640392	1.75863	0.00181765	0.150774	0.148537	2453	tags=56%, list=22%, signal=44%	MYO7A/VPS33B/MYO5A/BLOC1S3/BLOC1S5/BBS2/BBS4/RAB27A/ARL6
HP_ABNORMAL_FALLOPIAN_TUBE_MORPHOLOGY	HP_ABNORMAL_FALLOPIAN_TUBE_MORPHOLOGY	HP_ABNORMAL_FALLOPIAN_TUBE_MORPHOLOGY	19	0.620132	1.75474	0.00094501	0.100632	0.0991393	1172	tags=47%, list=10%, signal=42%	DCAF17/BRCA1/HYLS1/MRE11/PALB2/BARD1/BRIP1/RAD51D/RAD51
HP_ADRENOCORTICOTROPIC_HORMONE_DEFICIENCY	HP_ADRENOCORTICOTROPIC_HORMONE_DEFICIENCY	HP_ADRENOCORTICOTROPIC_HORMONE_DEFICIENCY	6	0.816725	1.74589	0.000898292	0.0964921	0.0950605	618	tags=50%, list=6%, signal=47%	TBX19/CDH23/MEN1
GOBP_PROTON_TRANSMEMBRANE_TRANSPORT	GOBP_PROTON_TRANSMEMBRANE_TRANSPORT	GOBP_PROTON_TRANSMEMBRANE_TRANSPORT	90	0.515893	1.74248	3.79521e-07	0.00020238	0.000199377	79	tags=16%, list=1%, signal=16%	ATP5F1E/ATP5MG/ATP5MC2/ATP5MF/ATP5F1B/ATP5ME/ATP5MC1/ATP5PD/ATP5MC3/ATP5PF/ATP5F1C/ATP5F1A/ATP5PO/ATP5PB
GOCC_REPLICATION_FORK	GOCC_REPLICATION_FORK	GOCC_REPLICATION_FORK	50	0.539292	1.74234	3.28339e-05	0.00817072	0.0080495	2470	tags=54%, list=22%, signal=42%	RTF2/XRCC2/PRIM1/MRE11/CHEK1/BLM/POLA1/SMARCAD1/POLH/RAD51B/PRIM2/WRN/RFC4/RAD51D/MCM10/SMARCAL1/UHRF1/RAD18/RFC2/TIMELESS/TONSL/RFC3/NBN/POLD3/MMS22L/POLA2/PCNA
GOBP_REGULATION_OF_DNA_DIRECTED_DNA_POLYMERASE_ACTIVITY	GOBP_REGULATION_OF_DNA_DIRECTED_DNA_POLYMERASE_ACTIVITY	GOBP_REGULATION_OF_DNA_DIRECTED_DNA_POLYMERASE_ACTIVITY	12	0.676048	1.74225	0.00362897	0.220261	0.216993	2736	tags=83%, list=24%, signal=63%	GINS1/RFC4/RFC2/GINS2/GINS4/DSCC1/RFC3/CHTF18/PCNA/POLG2
GOBP_DNA_REPLICATION_INITIATION	GOBP_DNA_REPLICATION_INITIATION	GOBP_DNA_REPLICATION_INITIATION	31	0.569445	1.7395	0.000259543	0.0455909	0.0449145	3705	tags=74%, list=33%, signal=50%	PRIM1/CCNE2/CCNE1/TICRR/CDC6/POLA1/CDK2/CDC45/GMNN/PRIM2/MCM4/MCM6/MCM10/MCM7/MCM2/NBN/POLA2/ORC4/MCM3/NOC3L/CDT1/PURA/ORC6
GOBP_FORMATION_OF_EXTRACHROMOSOMAL_CIRCULAR_DNA	GOBP_FORMATION_OF_EXTRACHROMOSOMAL_CIRCULAR_DNA	GOBP_FORMATION_OF_EXTRACHROMOSOMAL_CIRCULAR_DNA	11	0.688942	1.73928	0.00250719	0.181723	0.179026	2185	tags=73%, list=20%, signal=59%	EXO1/BLM/SLX4/WRN/SMARCAL1/SLX1A/NBN/TERF2
HP_ERYSIPELAS	HP_ERYSIPELAS	HP_ERYSIPELAS	4	0.911769	1.73454	0.000714779	0.0857516	0.0844793	646	tags=75%, list=6%, signal=71%	FAM111B/KIF11/MEFV
GOBP_HOMOLOGOUS_CHROMOSOME_SEGREGATION	GOBP_HOMOLOGOUS_CHROMOSOME_SEGREGATION	GOBP_HOMOLOGOUS_CHROMOSOME_SEGREGATION	30	0.570723	1.73289	0.000541203	0.0726557	0.0715778	919	tags=37%, list=8%, signal=34%	SGO2/SGO1/CCNE2/SYCE2/CCNE1/MRE11/MSH5/PSMC3IP/EHMT2/TRIP13/BRIP1
GOCC_ELONGIN_COMPLEX	GOCC_ELONGIN_COMPLEX	GOCC_ELONGIN_COMPLEX	3	0.986947	1.72908	4.47717e-06	0.00167121	0.00164642	149	tags=100%, list=1%, signal=99%	ELOB/ELOC/ELOA
HP_OLIGOSPERMIA	HP_OLIGOSPERMIA	HP_OLIGOSPERMIA	12	0.669655	1.72577	0.00429746	0.243051	0.239444	2368	tags=58%, list=21%, signal=46%	POC1A/BLM/ALMS1/CATSPER2/CEP19/ANTXR1/USP9Y
GOBP_MICROTUBULE_SEVERING	GOBP_MICROTUBULE_SEVERING	GOBP_MICROTUBULE_SEVERING	6	0.80621	1.72341	0.00134589	0.123285	0.121456	1323	tags=83%, list=12%, signal=74%	KATNB1/FIGNL1/SPAST/KATNAL1/LZTS2
GOBP_DNA_DOUBLE_STRAND_BREAK_PROCESSING	GOBP_DNA_DOUBLE_STRAND_BREAK_PROCESSING	GOBP_DNA_DOUBLE_STRAND_BREAK_PROCESSING	12	0.665579	1.71527	0.00461286	0.250453	0.246737	2119	tags=67%, list=19%, signal=54%	EXD2/MRE11/BLM/SMARCAD1/SLX4/BRIP1/SLX1A/HELB
HP_LYMPHOPROLIFERATIVE_DISORDER	HP_LYMPHOPROLIFERATIVE_DISORDER	HP_LYMPHOPROLIFERATIVE_DISORDER	12	0.665056	1.71392	0.00469171	0.251985	0.248247	1457	tags=42%, list=13%, signal=36%	ADA2/MCM4/SMARCAL1/LRBA/MAGT1
HP_HYDROURETER	HP_HYDROURETER	HP_HYDROURETER	46	0.53406	1.71365	0.000116765	0.025267	0.0248921	3403	tags=63%, list=30%, signal=44%	XRCC2/BRCA1/UBE2T/RFWD3/PALB2/RAB23/MBTPS2/FANCG/SLX4/BRIP1/RAD51/PLD1/ARID1B/MYLK/FANCA/FANCL/HS2ST1/EVC2/GPC4/FANCM/ERCC4/BRCA2/SETBP1/ERCC6/PIGN/FANCF/FANCI/MYH11/SOS2
GOBP_PERICARDIUM_DEVELOPMENT	GOBP_PERICARDIUM_DEVELOPMENT	GOBP_PERICARDIUM_DEVELOPMENT	7	0.764779	1.71057	0.00503998	0.260387	0.256524	811	tags=43%, list=7%, signal=40%	HEG1/NOTCH1/SOS1
GOBP_OOCYTE_MATURATION	GOBP_OOCYTE_MATURATION	GOBP_OOCYTE_MATURATION	18	0.610416	1.71051	0.00208301	0.165433	0.162978	893	tags=39%, list=8%, signal=36%	TUT7/WASHC5/RPS6KA2/TUT4/FBXO5/CDC25B/TRIP13
GOBP_REGULATION_OF_TRANSPOSITION	GOBP_REGULATION_OF_TRANSPOSITION	GOBP_REGULATION_OF_TRANSPOSITION	12	0.663539	1.71001	0.00492826	0.258422	0.254588	773	tags=42%, list=7%, signal=39%	TUT7/TUT4/MYBL1/ZNF93/MOV10
GOCC_DNA_REPLICATION_PREINITIATION_COMPLEX	GOCC_DNA_REPLICATION_PREINITIATION_COMPLEX	GOCC_DNA_REPLICATION_PREINITIATION_COMPLEX	11	0.676361	1.70752	0.00337581	0.211614	0.208474	1846	tags=73%, list=16%, signal=61%	GINS1/CDC45/MCM4/MCM6/GINS2/MCM7/MCM2/GINS4
GOMF_DNA_SECONDARY_STRUCTURE_BINDING	GOMF_DNA_SECONDARY_STRUCTURE_BINDING	GOMF_DNA_SECONDARY_STRUCTURE_BINDING	30	0.562302	1.70732	0.00075398	0.0857537	0.0844814	1548	tags=50%, list=14%, signal=43%	XRCC2/LIN54/NEIL3/MEN1/BLM/CLSPN/GEN1/RAD51AP1/RAD51B/RECQL4/WRN/RAD51D/MSH6/RAD18/MSH2
GOBP_MONOCYTE_CHEMOTACTIC_PROTEIN_1_PRODUCTION	GOBP_MONOCYTE_CHEMOTACTIC_PROTEIN_1_PRODUCTION	GOBP_MONOCYTE_CHEMOTACTIC_PROTEIN_1_PRODUCTION	15	0.631536	1.70652	0.00246256	0.179379	0.176718	621	tags=33%, list=6%, signal=32%	SELENOK/ERBIN/TRPV4/OAS1/OAS3
GOBP_REGULATION_OF_MITOTIC_CENTROSOME_SEPARATION	GOBP_REGULATION_OF_MITOTIC_CENTROSOME_SEPARATION	GOBP_REGULATION_OF_MITOTIC_CENTROSOME_SEPARATION	7	0.762897	1.70636	0.00521228	0.265173	0.261239	864	tags=57%, list=8%, signal=53%	KIF11/CHEK1/CEP85/NEK2
HP_ABNORMAL_PREPUTIUM_MORPHOLOGY	HP_ABNORMAL_PREPUTIUM_MORPHOLOGY	HP_ABNORMAL_PREPUTIUM_MORPHOLOGY	27	0.569845	1.70534	0.000757035	0.0857537	0.0844814	3392	tags=70%, list=30%, signal=49%	XRCC2/BRCA1/UBE2T/RFWD3/PALB2/FANCG/SLX4/BRIP1/RAD51/FANCA/FANCL/FANCM/ERMARD/ERCC4/BRCA2/DKC1/FANCF/FANCI/CTCF
GOBP_MEIOTIC_CELL_CYCLE	GOBP_MEIOTIC_CELL_CYCLE	GOBP_MEIOTIC_CELL_CYCLE	149	0.487831	1.70458	8.84757e-09	6.9528e-06	6.84964e-06	3648	tags=58%, list=33%, signal=40%	CENPX/XRCC2/SGO2/SGO1/WASHC5/CCNE2/RPS6KA2/SYCE2/EXO1/CCNE1/CENPS/EME1/MRE11/MSH5/MYBL1/NDC80/ASPM/TOP2A/MND1/CDC25A/FBXO5/FIGNL1/CCNB2/PSMC3IP/CDC25B/SPIN1/SLX4/EHMT2/CDK2/NEK2/TRIP13/RAD51AP1/BRIP1/RAD51B/BUB1B/NUF2/RAD54L/TUBGCP5/FBXO43/RAD51D/TUBG1/MSH6/RAD51/SMC2/CDC20/NCAPD2/MASTL/INCENP/TUBG2/SMC1A/MEI1/RMI1/EME2/SPIRE1/UTP14C/MEIKIN/FANCA/NCAPD3/TDRKH/NBN/NDC1/PLCB1/OVOL1/MSX1/ZNF318/NCAP…
GOBP_DOUBLE_STRAND_BREAK_REPAIR_VIA_BREAK_INDUCED_REPLICATION	GOBP_DOUBLE_STRAND_BREAK_REPAIR_VIA_BREAK_INDUCED_REPLICATION	GOBP_DOUBLE_STRAND_BREAK_REPAIR_VIA_BREAK_INDUCED_REPLICATION	10	0.688212	1.70377	0.00262534	0.187195	0.184417	2898	tags=80%, list=26%, signal=59%	CDC45/MCM4/MCM6/GINS2/MCM7/MCM2/GINS4/MCM3
GOMF_3_5_EXODEOXYRIBONUCLEASE_ACTIVITY	GOMF_3_5_EXODEOXYRIBONUCLEASE_ACTIVITY	GOMF_3_5_EXODEOXYRIBONUCLEASE_ACTIVITY	10	0.687724	1.70256	0.00262534	0.187195	0.184417	1138	tags=40%, list=10%, signal=36%	EXD2/MRE11/EXO5/POLE
GOBP_HOMOLOGOUS_CHROMOSOME_PAIRING_AT_MEIOSIS	GOBP_HOMOLOGOUS_CHROMOSOME_PAIRING_AT_MEIOSIS	GOBP_HOMOLOGOUS_CHROMOSOME_PAIRING_AT_MEIOSIS	23	0.582923	1.70096	0.00117517	0.113938	0.112248	919	tags=39%, list=8%, signal=36%	CCNE2/SYCE2/CCNE1/MRE11/MSH5/PSMC3IP/EHMT2/TRIP13/BRIP1
GOBP_RNA_3_URIDYLATION	GOBP_RNA_3_URIDYLATION	GOBP_RNA_3_URIDYLATION	3	0.970675	1.70057	0.00010758	0.0240077	0.0236515	331	tags=100%, list=3%, signal=97%	TENT4B/TUT7/TUT4
GOBP_CARDIAC_ATRIUM_DEVELOPMENT	GOBP_CARDIAC_ATRIUM_DEVELOPMENT	GOBP_CARDIAC_ATRIUM_DEVELOPMENT	15	0.628487	1.69828	0.00296669	0.19731	0.194382	811	tags=40%, list=7%, signal=37%	NSD2/HEG1/TGFB2/IGF1R/NOTCH1/SOS1
GOBP_HISTONE_MRNA_METABOLIC_PROCESS	GOBP_HISTONE_MRNA_METABOLIC_PROCESS	GOBP_HISTONE_MRNA_METABOLIC_PROCESS	20	0.595103	1.69658	0.00206807	0.165125	0.162675	1225	tags=35%, list=11%, signal=31%	TENT4B/TUT7/TENT2/TUT4/UPF1/ERI1/DCP2
GOCC_CONDENSIN_COMPLEX	GOCC_CONDENSIN_COMPLEX	GOCC_CONDENSIN_COMPLEX	8	0.724061	1.6959	0.00297196	0.19731	0.194382	3093	tags=100%, list=28%, signal=72%	NCAPG/NCAPG2/SMC2/NCAPD2/NCAPD3/NCAPH/SMC4/NCAPH2
GOMF_SINGLE_STRANDED_DNA_3_5_EXODEOXYRIBONUCLEASE_ACTIVITY	GOMF_SINGLE_STRANDED_DNA_3_5_EXODEOXYRIBONUCLEASE_ACTIVITY	GOMF_SINGLE_STRANDED_DNA_3_5_EXODEOXYRIBONUCLEASE_ACTIVITY	4	0.889319	1.69183	0.00157909	0.137879	0.135834	1138	tags=75%, list=10%, signal=67%	EXD2/EXO5/POLE
GOBP_TELOMERE_MAINTENANCE_VIA_SEMI_CONSERVATIVE_REPLICATION	GOBP_TELOMERE_MAINTENANCE_VIA_SEMI_CONSERVATIVE_REPLICATION	GOBP_TELOMERE_MAINTENANCE_VIA_SEMI_CONSERVATIVE_REPLICATION	7	0.755449	1.6897	0.00650455	0.306469	0.301922	2470	tags=86%, list=22%, signal=67%	UPF1/BLM/WRN/FEN1/TERF2/PCNA
GOBP_CENTRIOLE_ASSEMBLY	GOBP_CENTRIOLE_ASSEMBLY	GOBP_CENTRIOLE_ASSEMBLY	34	0.545223	1.68949	0.00100627	0.104338	0.10279	1794	tags=47%, list=16%, signal=40%	STIL/BRCA1/RTTN/WDR62/CEP120/CEP295/CDK2/CCP110/KAT2A/CEP72/CEP44/PLK4/ALMS1/CNTROB/CENPJ/CEP152
GOBP_MITOTIC_DNA_REPLICATION	GOBP_MITOTIC_DNA_REPLICATION	GOBP_MITOTIC_DNA_REPLICATION	12	0.655066	1.68817	0.00650527	0.306469	0.301922	3374	tags=92%, list=30%, signal=64%	RTF2/GINS1/POLA1/CDC45/MCM4/MCM6/RAD51/MCM2/BRCA2/MCM3/LIG1
HP_ABNORMAL_PLACENTAL_MEMBRANE_MORPHOLOGY	HP_ABNORMAL_PLACENTAL_MEMBRANE_MORPHOLOGY	HP_ABNORMAL_PLACENTAL_MEMBRANE_MORPHOLOGY	5	0.827798	1.68582	0.00691904	0.316896	0.312194	742	tags=40%, list=7%, signal=37%	GLE1/SMARCAD1
HP_AMNIOTIC_CONSTRICTION_RING	HP_AMNIOTIC_CONSTRICTION_RING	HP_AMNIOTIC_CONSTRICTION_RING	4	0.884846	1.68332	0.0017928	0.150774	0.148537	742	tags=50%, list=7%, signal=47%	GLE1/SMARCAD1
GOBP_MEIOTIC_CHROMOSOME_SEPARATION	GOBP_MEIOTIC_CHROMOSOME_SEPARATION	GOBP_MEIOTIC_CHROMOSOME_SEPARATION	15	0.620342	1.67627	0.00362595	0.220261	0.216993	3093	tags=73%, list=28%, signal=53%	CENPX/CENPS/EME1/TOP2A/SLX4/RMI1/EME2/NCAPH/FANCM/ERCC4/NCAPH2
HP_ADRENOCORTICOTROPIN_DEFICIENT_ADRENAL_INSUFFICIENCY	HP_ADRENOCORTICOTROPIN_DEFICIENT_ADRENAL_INSUFFICIENCY	HP_ADRENOCORTICOTROPIN_DEFICIENT_ADRENAL_INSUFFICIENCY	6	0.783775	1.67545	0.00301296	0.19731	0.194382	618	tags=50%, list=6%, signal=47%	TBX19/CDH23/MEN1
GOMF_SINGLE_STRANDED_DNA_EXODEOXYRIBONUCLEASE_ACTIVITY	GOMF_SINGLE_STRANDED_DNA_EXODEOXYRIBONUCLEASE_ACTIVITY	GOMF_SINGLE_STRANDED_DNA_EXODEOXYRIBONUCLEASE_ACTIVITY	8	0.714879	1.67439	0.00380327	0.228978	0.225581	1138	tags=50%, list=10%, signal=45%	EXD2/EXO1/EXO5/POLE
GOBP_PROTEIN_MANNOSYLATION	GOBP_PROTEIN_MANNOSYLATION	GOBP_PROTEIN_MANNOSYLATION	14	0.629141	1.67434	0.00299176	0.19731	0.194382	3055	tags=71%, list=27%, signal=52%	RXYLT1/FKTN/TMTC2/DPY19L4/TMTC4/FKRP/POMGNT2/POMT2/DPY19L1/POMT1
GOBP_RESPONSE_TO_MUSCLE_ACTIVITY	GOBP_RESPONSE_TO_MUSCLE_ACTIVITY	GOBP_RESPONSE_TO_MUSCLE_ACTIVITY	9	0.697545	1.67156	0.00718891	0.32137	0.316602	1567	tags=44%, list=14%, signal=38%	ATP5F1A/TNS2/SRD5A1/MTFP1
GOCC_MITOTIC_SPINDLE_MIDZONE	GOCC_MITOTIC_SPINDLE_MIDZONE	GOCC_MITOTIC_SPINDLE_MIDZONE	8	0.713429	1.67099	0.00392797	0.232946	0.22949	1952	tags=75%, list=17%, signal=62%	KIF18B/CENPE/KIF20B/MAP10/AURKB/PRC1
GOBP_PROTEIN_O_LINKED_MANNOSYLATION	GOBP_PROTEIN_O_LINKED_MANNOSYLATION	GOBP_PROTEIN_O_LINKED_MANNOSYLATION	11	0.6607	1.66798	0.00591204	0.289419	0.285125	3055	tags=73%, list=27%, signal=53%	RXYLT1/FKTN/TMTC2/TMTC4/FKRP/POMGNT2/POMT2/POMT1
GOBP_FEMALE_MEIOTIC_NUCLEAR_DIVISION	GOBP_FEMALE_MEIOTIC_NUCLEAR_DIVISION	GOBP_FEMALE_MEIOTIC_NUCLEAR_DIVISION	20	0.584527	1.66643	0.00313053	0.203	0.199988	2351	tags=55%, list=21%, signal=44%	WASHC5/NDC80/TOP2A/FBXO5/CCNB2/CDC25B/TRIP13/MASTL/SPIRE1/MEIKIN/NCAPH
GOBP_EYE_PHOTORECEPTOR_CELL_DIFFERENTIATION	GOBP_EYE_PHOTORECEPTOR_CELL_DIFFERENTIATION	GOBP_EYE_PHOTORECEPTOR_CELL_DIFFERENTIATION	17	0.602311	1.6661	0.0052175	0.265173	0.261239	3323	tags=65%, list=30%, signal=46%	MYO7A/CEP290/NAGLU/RDH13/BBS4/PRKCI/THY1/TTC8/PROM1/DZANK1/THRB
HP_SAGITTAL_CRANIOSYNOSTOSIS	HP_SAGITTAL_CRANIOSYNOSTOSIS	HP_SAGITTAL_CRANIOSYNOSTOSIS	10	0.672894	1.66585	0.00394801	0.232946	0.22949	1416	tags=50%, list=13%, signal=44%	RAB23/WDR19/CDC45/RECQL4/IL11RA
GOBP_INTERSTRAND_CROSS_LINK_REPAIR	GOBP_INTERSTRAND_CROSS_LINK_REPAIR	GOBP_INTERSTRAND_CROSS_LINK_REPAIR	25	0.562643	1.66571	0.00212221	0.166472	0.164002	2574	tags=56%, list=23%, signal=43%	CENPX/RFWD3/CENPS/NEIL3/EXO5/SLX4/RAD51AP1/RAD51D/RAD51/RNF8/MCM8/FANCM/ATR/ERCC4
GOBP_CARDIAC_ATRIUM_MORPHOGENESIS	GOBP_CARDIAC_ATRIUM_MORPHOGENESIS	GOBP_CARDIAC_ATRIUM_MORPHOGENESIS	11	0.65883	1.66326	0.00622947	0.298116	0.293693	811	tags=45%, list=7%, signal=42%	NSD2/HEG1/TGFB2/NOTCH1/SOS1
HP_ABNORMAL_DUODENUM_MORPHOLOGY	HP_ABNORMAL_DUODENUM_MORPHOLOGY	HP_ABNORMAL_DUODENUM_MORPHOLOGY	53	0.512297	1.66281	0.000266582	0.046283	0.0455963	3389	tags=58%, list=30%, signal=41%	XRCC2/BRCA1/UBE2T/RFWD3/PALB2/RTTN/CENPF/MEN1/FANCG/SLX4/TRIP13/BRIP1/CDC45/BUB1B/RAD51/PORCN/ARID1B/RBM10/FANCA/SUFU/FANCL/FANCM/ERCC4/BRCA2/BUB1/RAD21/CDKN2C/PIGN/FANCF/FANCI/MYH11
GOMF_FLAP_ENDONUCLEASE_ACTIVITY	GOMF_FLAP_ENDONUCLEASE_ACTIVITY	GOMF_FLAP_ENDONUCLEASE_ACTIVITY	6	0.776888	1.66073	0.00358476	0.220084	0.216818	1967	tags=83%, list=18%, signal=69%	EXO1/ZGRF1/GEN1/FEN1/SLX1A
GOBP_NEGATIVE_REGULATION_OF_MEIOTIC_NUCLEAR_DIVISION	GOBP_NEGATIVE_REGULATION_OF_MEIOTIC_NUCLEAR_DIVISION	GOBP_NEGATIVE_REGULATION_OF_MEIOTIC_NUCLEAR_DIVISION	5	0.814953	1.65967	0.0113615	0.39728	0.391385	1026	tags=80%, list=9%, signal=73%	RPS6KA2/FBXO5/TRIP13/FBXO43
GOBP_REGULATION_OF_APOPTOTIC_PROCESS_INVOLVED_IN_DEVELOPMENT	GOBP_REGULATION_OF_APOPTOTIC_PROCESS_INVOLVED_IN_DEVELOPMENT	GOBP_REGULATION_OF_APOPTOTIC_PROCESS_INVOLVED_IN_DEVELOPMENT	8	0.708153	1.65864	0.00472017	0.252605	0.248857	2003	tags=50%, list=18%, signal=41%	TGFB2/NOTCH1/PAX8/FOXC1
HP_APLASIA_HYPOPLASIA_OF_THE_ULNA	HP_APLASIA_HYPOPLASIA_OF_THE_ULNA	HP_APLASIA_HYPOPLASIA_OF_THE_ULNA	33	0.537167	1.65779	0.00156173	0.137166	0.135131	3382	tags=61%, list=30%, signal=42%	VPS35L/XRCC2/BRCA1/UBE2T/RFWD3/PALB2/FANCG/SLX4/BRIP1/RECQL4/RAD51/DYNC2H1/FANCA/FANCL/FANCM/ERCC4/BRCA2/FANCF/JAG1/FANCI
HP_CHRONIC_NEUTROPENIA	HP_CHRONIC_NEUTROPENIA	HP_CHRONIC_NEUTROPENIA	10	0.66956	1.6576	0.00455159	0.250453	0.246737	1701	tags=50%, list=15%, signal=42%	EFL1/CXCR2/SLC37A4/LRBA/PPIL1
GOBP_EYE_PHOTORECEPTOR_CELL_DEVELOPMENT	GOBP_EYE_PHOTORECEPTOR_CELL_DEVELOPMENT	GOBP_EYE_PHOTORECEPTOR_CELL_DEVELOPMENT	13	0.632893	1.65708	0.00498073	0.259119	0.255275	3323	tags=69%, list=30%, signal=49%	MYO7A/CEP290/NAGLU/RDH13/BBS4/PRKCI/THY1/DZANK1/THRB
GOBP_MEIOSIS_II_CELL_CYCLE_PROCESS	GOBP_MEIOSIS_II_CELL_CYCLE_PROCESS	GOBP_MEIOSIS_II_CELL_CYCLE_PROCESS	9	0.691305	1.65661	0.00883451	0.351755	0.346536	2630	tags=67%, list=24%, signal=51%	SGO2/SGO1/BUB1B/MASTL/MEIKIN/BUB1
GOBP_TELOMERIC_D_LOOP_DISASSEMBLY	GOBP_TELOMERIC_D_LOOP_DISASSEMBLY	GOBP_TELOMERIC_D_LOOP_DISASSEMBLY	8	0.705887	1.65333	0.00522141	0.265173	0.261239	2185	tags=75%, list=20%, signal=60%	BLM/SLX4/RECQL4/WRN/SLX1A/TERF2
GOBP_TELOMERIC_LOOP_DISASSEMBLY	GOBP_TELOMERIC_LOOP_DISASSEMBLY	GOBP_TELOMERIC_LOOP_DISASSEMBLY	8	0.705887	1.65333	0.00522141	0.265173	0.261239	2185	tags=75%, list=20%, signal=60%	BLM/SLX4/RECQL4/WRN/SLX1A/TERF2
GOBP_RESPONSE_TO_MACROPHAGE_COLONY_STIMULATING_FACTOR	GOBP_RESPONSE_TO_MACROPHAGE_COLONY_STIMULATING_FACTOR	GOBP_RESPONSE_TO_MACROPHAGE_COLONY_STIMULATING_FACTOR	9	0.689052	1.65121	0.00932988	0.362267	0.356892	2153	tags=44%, list=19%, signal=36%	DOK1/TREM2/STAP1/FER
GOMF_ATP_DEPENDENT_ACTIVITY_ACTING_ON_DNA	GOMF_ATP_DEPENDENT_ACTIVITY_ACTING_ON_DNA	GOMF_ATP_DEPENDENT_ACTIVITY_ACTING_ON_DNA	84	0.491691	1.65115	1.25866e-05	0.00375861	0.00370284	2519	tags=51%, list=23%, signal=40%	XRCC2/MYO18A/ERCC6L/MRE11/TOP2A/UPF1/POLQ/BLM/CHD8/SMARCAD1/TTF2/IGHMBP2/BRIP1/RAD51B/RECQL4/HLTF/RAD54L/WRN/DDX11/RFC4/RAD51D/SETX/MCM4/SMARCA2/MSH6/MCM6/RAD51/SMARCAL1/BTAF1/RFC2/MSH2/MCM7/MCM2/DSCC1/RFC3/MCM8/HELB/RECQL5/CDK7/SMARCA4/CHTF18/FANCM/INO80
HP_AGANGLIONIC_MEGACOLON	HP_AGANGLIONIC_MEGACOLON	HP_AGANGLIONIC_MEGACOLON	84	0.491594	1.65082	1.25866e-05	0.00375861	0.00370284	3880	tags=63%, list=35%, signal=42%	UFD1/XRCC2/RET/BRCA1/CEP290/UBE2T/RFWD3/CPLANE1/HYLS1/KITLG/PALB2/MBTPS2/CEP120/FANCG/PIGW/ATP7A/SLX4/CC2D2A/BRIP1/KIAA0586/PIGL/RAD51/CEP41/FANCA/KIT/HIRA/SUFU/FANCL/PIGV/TMEM237/FANCM/ARL6/ERCC4/BRCA2/SETBP1/MKS1/MITF/ARL3/INPP5E/SEMA3C/CCDC28B/PIBF1/PIGN/CBY1/FANCF/FANCI/TMEM216/SLC6A8/CSPP1/DHCR7/SEC24C/PGAP3/DDX59
GOBP_NEGATIVE_REGULATION_OF_DOUBLE_STRAND_BREAK_REPAIR_VIA_HOMOLOGOUS_RECOMBINATION	GOBP_NEGATIVE_REGULATION_OF_DOUBLE_STRAND_BREAK_REPAIR_VIA_HOMOLOGOUS_RECOMBINATION	GOBP_NEGATIVE_REGULATION_OF_DOUBLE_STRAND_BREAK_REPAIR_VIA_HOMOLOGOUS_RECOMBINATION	14	0.620276	1.65075	0.00412664	0.235198	0.231708	2157	tags=57%, list=19%, signal=46%	SHLD2/CGAS/POLQ/PARPBP/RMI2/RIF1/HELB/RECQL5
GOBP_NEGATIVE_REGULATION_OF_DNA_REPAIR	GOBP_NEGATIVE_REGULATION_OF_DNA_REPAIR	GOBP_NEGATIVE_REGULATION_OF_DNA_REPAIR	24	0.560728	1.65023	0.00219956	0.170164	0.16764	2185	tags=50%, list=20%, signal=40%	SHLD2/CGAS/POLQ/PARPBP/RMI2/RIF1/RNF169/OGG1/HELB/TFIP11/RECQL5/TERF2
GOBP_CELLULAR_RESPONSE_TO_COCAINE	GOBP_CELLULAR_RESPONSE_TO_COCAINE	GOBP_CELLULAR_RESPONSE_TO_COCAINE	5	0.809979	1.64954	0.0126339	0.421066	0.414819	2130	tags=100%, list=19%, signal=81%	CCNA2/EHMT2/PPP1R1B/CRHBP/TGM2
HP_ABNORMAL_SHAPE_OF_THE_PALPEBRAL_FISSURE	HP_ABNORMAL_SHAPE_OF_THE_PALPEBRAL_FISSURE	HP_ABNORMAL_SHAPE_OF_THE_PALPEBRAL_FISSURE	33	0.534264	1.64883	0.00174655	0.148169	0.145971	2594	tags=52%, list=23%, signal=40%	XRCC2/BRCA1/UBE2T/RFWD3/NSDHL/PALB2/KATNB1/FANCG/SLX4/BRF1/BRIP1/RAD51/FANCA/FANCL/FANCM/ERCC4/BRCA2
GOBP_CHROMOSOME_CONDENSATION	GOBP_CHROMOSOME_CONDENSATION	GOBP_CHROMOSOME_CONDENSATION	25	0.555566	1.64476	0.00287342	0.195904	0.192998	3307	tags=64%, list=30%, signal=45%	DFFB/NCAPG/TOP2A/NCAPG2/CDCA5/NUSAP1/CDK1/PHF13/SMC2/NCAPD2/MCPH1/NCAPD3/NCAPH/SMC4/NCAPH2/SMC5
GOBP_NEGATIVE_REGULATION_OF_DNA_DEPENDENT_DNA_REPLICATION	GOBP_NEGATIVE_REGULATION_OF_DNA_DEPENDENT_DNA_REPLICATION	GOBP_NEGATIVE_REGULATION_OF_DNA_DEPENDENT_DNA_REPLICATION	12	0.637862	1.64384	0.00974671	0.372299	0.366776	3406	tags=83%, list=30%, signal=58%	LIG3/FBXO5/BLM/GMNN/SMARCAL1/SLFN11/TIMELESS/BRCA2/DONSON/CDT1
HP_APLASTIC_CLAVICLE	HP_APLASTIC_CLAVICLE	HP_APLASTIC_CLAVICLE	11	0.651069	1.64366	0.00789593	0.332066	0.327139	3911	tags=100%, list=35%, signal=65%	CDC6/ATP7A/CDC45/GMNN/KIAA0586/PTDSS1/PIGL/ORC4/CDT1/ORC6/FIG4
GOMF_D_LOOP_DNA_BINDING	GOMF_D_LOOP_DNA_BINDING	GOMF_D_LOOP_DNA_BINDING	5	0.806168	1.64177	0.0157242	0.476178	0.469113	991	tags=80%, list=9%, signal=73%	BLM/RAD51AP1/RECQL4/WRN
HP_SIDEROBLASTIC_ANEMIA	HP_SIDEROBLASTIC_ANEMIA	HP_SIDEROBLASTIC_ANEMIA	27	0.547518	1.63852	0.00227015	0.172937	0.170371	3382	tags=67%, list=30%, signal=47%	XRCC2/BRCA1/UBE2T/RFWD3/PALB2/FANCG/SLX4/BRIP1/RAD51/FANCA/FANCL/FANCM/ERCC4/BRCA2/SLC19A2/YARS2/FANCF/FANCI
GOMF_CATION_CHANNEL_ACTIVITY	GOMF_CATION_CHANNEL_ACTIVITY	GOMF_CATION_CHANNEL_ACTIVITY	91	0.483812	1.63432	1.28647e-05	0.00376634	0.00371046	2013	tags=35%, list=18%, signal=29%	ATP5F1E/ATP5MG/ATP5MF/ATP5F1B/ATP5ME/ATP5PD/ATP5PF/ATP5F1C/ATP5F1A/ATP5PO/ATP5PB/CALHM6/PKD2L2/KCNQ3/PKD2L1/TRPV4/TSPOAP1/CACNB4/KCNE3/TMEM63B/CATSPER2/PANX1/TRPM2/CACNA1A/NCS1/SCNN1A/P2RX1/HTR3A/CACNB1/SCN9A/PKD1/TMEM37
HP_SLOPING_FOREHEAD	HP_SLOPING_FOREHEAD	HP_SLOPING_FOREHEAD	128	0.47173	1.63294	1.24067e-06	0.000561347	0.000553019	3747	tags=58%, list=33%, signal=39%	STIL/KNL1/XRCC2/BRCA1/CEP290/FKTN/CIT/UBE2T/RFWD3/CPT2/PALB2/RTTN/VPS33B/ASPM/WDR62/KIF11/KATNB1/FANCG/KIF14/CENPE/SLX4/TRIP13/CC2D2A/BRIP1/BUB1B/DDX11/PLK4/RAD51/SEPSECS/NCAPD2/FKRP/PCNT/TTI2/ADAT3/PHGDH/MCPH1/CENPJ/CEP152/RBM10/FANCA/NCAPD3/ASNS/NBN/FANCL/TMEM237/LIG4/NCAPH/FANCM/ATR/POMT2/ERCC4/BRCA2/GNAO1/BUB1/NUP107/SETBP1/MKS1/CNOT1/SMPD4/ERCC6/POMT1/COG4/SASS6/CDKL5/PAK3/NFIX/VIPAS39/FANCF…
GOCC_CENTRIOLE	GOCC_CENTRIOLE	GOCC_CENTRIOLE	102	0.477567	1.62781	8.40588e-06	0.0029188	0.00287549	1829	tags=37%, list=16%, signal=31%	GLE1/STIL/POC1A/CEP89/CEP128/CEP290/TEDC2/WASHC1/KIF24/CCNF/HYLS1/RTTN/TEDC1/WDR90/WDR62/DZIP1L/TOP2A/CEP120/CEP295/POC5/CCP110/MPHOSPH9/KIAA0586/CEP78/TUBG1/CEP44/NEDD1/PLK4/ALMS1/PCNT/CEP162/CNTROB/CEP19/ODF2/CENPJ/CEP41/CEP152/CNTLN
HP_ARTERIOVENOUS_MALFORMATION	HP_ARTERIOVENOUS_MALFORMATION	HP_ARTERIOVENOUS_MALFORMATION	38	0.517583	1.62696	0.00185002	0.151094	0.148853	3507	tags=58%, list=31%, signal=40%	XRCC2/BRCA1/UBE2T/NOTCH1/RFWD3/PALB2/FANCG/SLX4/BRIP1/RAD51/FANCA/COL1A1/FANCL/PIK3CA/SMAD4/FANCM/ERCC4/BRCA2/GLMN/FANCF/FANCI/EOGT
GOCC_OUTER_KINETOCHORE	GOCC_OUTER_KINETOCHORE	GOCC_OUTER_KINETOCHORE	9	0.678749	1.62652	0.0116417	0.404236	0.398239	927	tags=56%, list=8%, signal=51%	NDC80/CENPF/SPDL1/SKA3/BUB1B
GOBP_SOMATIC_STEM_CELL_DIVISION	GOBP_SOMATIC_STEM_CELL_DIVISION	GOBP_SOMATIC_STEM_CELL_DIVISION	5	0.798465	1.62609	0.0184509	0.511759	0.504166	2172	tags=80%, list=19%, signal=64%	TGFB2/NOTCH1/KIT/LBH
HP_DECREASED_FERTILITY_IN_MALES	HP_DECREASED_FERTILITY_IN_MALES	HP_DECREASED_FERTILITY_IN_MALES	55	0.49919	1.62484	0.000416959	0.0641815	0.0632293	2763	tags=53%, list=25%, signal=40%	XRCC2/BRCA1/UBE2T/RFWD3/PALB2/CDH23/MEN1/FANCG/BLM/SLX4/BRIP1/RAD51/ALMS1/CATSPER2/SPEF2/TTC12/DNAL1/DNAH1/FANCA/FANCL/SPAG1/CCDC40/USP9Y/FANCM/MNS1/ERCC4/BRCA2/LRRC56/DHX37
GOCC_SPINDLE_MIDZONE	GOCC_SPINDLE_MIDZONE	GOCC_SPINDLE_MIDZONE	25	0.548451	1.62369	0.00358707	0.220084	0.216818	1952	tags=48%, list=17%, signal=40%	CDCA8/KIF18B/KIF14/CDC6/CENPE/RIF1/KIF20B/MAP10/INCENP/RACGAP1/AURKB/PRC1
GOBP_ASTROCYTE_CELL_MIGRATION	GOBP_ASTROCYTE_CELL_MIGRATION	GOBP_ASTROCYTE_CELL_MIGRATION	8	0.693217	1.62365	0.00739348	0.324344	0.319532	1615	tags=50%, list=14%, signal=43%	CCR2/SCRIB/APCDD1/MMP14
GOBP_UTERUS_DEVELOPMENT	GOBP_UTERUS_DEVELOPMENT	GOBP_UTERUS_DEVELOPMENT	8	0.693092	1.62336	0.00739348	0.324344	0.319532	2345	tags=50%, list=21%, signal=40%	TGFB2/CDKN1C/ESR1/SMAD4
HP_ABNORMAL_COCHLEA_MORPHOLOGY	HP_ABNORMAL_COCHLEA_MORPHOLOGY	HP_ABNORMAL_COCHLEA_MORPHOLOGY	8	0.692749	1.62256	0.00756056	0.324344	0.319532	2667	tags=88%, list=24%, signal=67%	MYO7A/CDH23/DDX11/CEP78/TIMM8A/SRCAP/SETBP1
HP_ENCEPHALOCELE	HP_ENCEPHALOCELE	HP_ENCEPHALOCELE	55	0.497665	1.61987	0.000453414	0.0662722	0.065289	3785	tags=58%, list=34%, signal=39%	GRIP1/STIL/CEP290/FKTN/NOTCH1/CPLANE1/HYLS1/ESCO2/CEP120/CC2D2A/KIAA0586/FKRP/LAMB1/SPATA7/CEP41/HSPG2/SUFU/TMEM237/POMT2/MKS1/POLR1B/CRX/ARL3/INPP5E/POMT1/PIBF1/ZSWIM6/CBY1/EOGT/TMEM216/CSPP1/IQCB1
GOBP_REGULATION_OF_DNA_DUPLEX_UNWINDING	GOBP_REGULATION_OF_DNA_DUPLEX_UNWINDING	GOBP_REGULATION_OF_DNA_DUPLEX_UNWINDING	6	0.757594	1.61949	0.00632089	0.301525	0.297051	1664	tags=83%, list=15%, signal=71%	TOP2A/GTF2H2/MNAT1/MCM2/SSBP1
HP_AGYRIA	HP_AGYRIA	HP_AGYRIA	11	0.641397	1.61925	0.0102875	0.38115	0.375495	3165	tags=73%, list=28%, signal=52%	FKTN/TUBG1/FKRP/DAG1/POMT2/CDK5/POMT1/CEP85L
HP_NORMAL_INTERICTAL_EEG	HP_NORMAL_INTERICTAL_EEG	HP_NORMAL_INTERICTAL_EEG	3	0.923317	1.6176	0.00316784	0.203	0.199988	453	tags=67%, list=4%, signal=64%	PRRT2/KCNQ3
GOCC_NEUROFILAMENT	GOCC_NEUROFILAMENT	GOCC_NEUROFILAMENT	4	0.849785	1.61662	0.00451008	0.250334	0.24662	1684	tags=100%, list=15%, signal=85%	NEFH/LDLRAP1/CLDN11/NRP1
GOMF_HISTONE_METHYLTRANSFERASE_ACTIVITY_H3_K36_SPECIFIC	GOMF_HISTONE_METHYLTRANSFERASE_ACTIVITY_H3_K36_SPECIFIC	GOMF_HISTONE_METHYLTRANSFERASE_ACTIVITY_H3_K36_SPECIFIC	8	0.690144	1.61646	0.00864742	0.348959	0.343781	89	tags=25%, list=1%, signal=25%	NSD2/NSD3
GOBP_REGULATION_OF_TRANSLATIONAL_TERMINATION	GOBP_REGULATION_OF_TRANSLATIONAL_TERMINATION	GOBP_REGULATION_OF_TRANSLATIONAL_TERMINATION	8	0.689434	1.61479	0.00898323	0.354838	0.349573	655	tags=38%, list=6%, signal=35%	GLE1/EIF5A2/UPF1
HP_ABNORMALITY_OF_METACARPAL_EPIPHYSES	HP_ABNORMALITY_OF_METACARPAL_EPIPHYSES	HP_ABNORMALITY_OF_METACARPAL_EPIPHYSES	8	0.689128	1.61408	0.00898323	0.354838	0.349573	1299	tags=38%, list=12%, signal=33%	NSD2/COL9A2/PCNT
GOCC_CUL5_RING_UBIQUITIN_LIGASE_COMPLEX	GOCC_CUL5_RING_UBIQUITIN_LIGASE_COMPLEX	GOCC_CUL5_RING_UBIQUITIN_LIGASE_COMPLEX	6	0.754792	1.6135	0.00711652	0.321017	0.316255	53	tags=33%, list=0%, signal=33%	ELOB/ELOC
HP_ABDUCENS_PALSY	HP_ABDUCENS_PALSY	HP_ABDUCENS_PALSY	7	0.721067	1.6128	0.016017	0.480184	0.47306	618	tags=43%, list=6%, signal=41%	TRPV4/CDH23/MEN1
GOCC_NUCLEAR_REPLICATION_FORK	GOCC_NUCLEAR_REPLICATION_FORK	GOCC_NUCLEAR_REPLICATION_FORK	23	0.551975	1.61066	0.00421555	0.239324	0.235774	2898	tags=57%, list=26%, signal=42%	PRIM1/POLA1/SMARCAD1/PRIM2/MCM10/SMARCAL1/TIMELESS/TONSL/POLD3/MMS22L/POLA2/PCNA/MCM3
HP_TYPE_II_LISSENCEPHALY	HP_TYPE_II_LISSENCEPHALY	HP_TYPE_II_LISSENCEPHALY	10	0.650241	1.60977	0.0085005	0.347728	0.342569	3180	tags=80%, list=28%, signal=57%	RXYLT1/FKTN/FKRP/LAMB1/POMGNT2/POMT2/POMT1/B3GALNT2
GOMF_FOUR_WAY_JUNCTION_DNA_BINDING	GOMF_FOUR_WAY_JUNCTION_DNA_BINDING	GOMF_FOUR_WAY_JUNCTION_DNA_BINDING	16	0.586179	1.60975	0.0113221	0.396831	0.390943	1548	tags=56%, list=14%, signal=49%	XRCC2/MEN1/BLM/GEN1/RAD51B/WRN/RAD51D/MSH6/MSH2
GOCC_LAMININ_COMPLEX	GOCC_LAMININ_COMPLEX	GOCC_LAMININ_COMPLEX	6	0.752979	1.60962	0.00729332	0.324097	0.319289	2221	tags=83%, list=20%, signal=67%	NTNG2/LAMB1/LAMA5/LAMB2/LAMC1
HP_BILATERAL_TONIC_CLONIC_SEIZURE_WITH_FOCAL_ONSET	HP_BILATERAL_TONIC_CLONIC_SEIZURE_WITH_FOCAL_ONSET	HP_BILATERAL_TONIC_CLONIC_SEIZURE_WITH_FOCAL_ONSET	12	0.624369	1.60907	0.0149766	0.468207	0.46126	3165	tags=67%, list=28%, signal=48%	PRRT2/PUS3/KCNQ3/DEPDC5/SLC12A5/PDSS2/SLC22A5/CEP85L
HP_MACROGYRIA	HP_MACROGYRIA	HP_MACROGYRIA	15	0.594852	1.60739	0.00752154	0.324344	0.319532	3258	tags=67%, list=29%, signal=47%	RXYLT1/FKTN/FKRP/DAG1/PHGDH/POMGNT2/POMT2/POMT1/B3GALNT2/NFIX
GOBP_REGULATION_OF_CELL_CELL_ADHESION_MEDIATED_BY_CADHERIN	GOBP_REGULATION_OF_CELL_CELL_ADHESION_MEDIATED_BY_CADHERIN	GOBP_REGULATION_OF_CELL_CELL_ADHESION_MEDIATED_BY_CADHERIN	12	0.623129	1.60587	0.0152935	0.469851	0.46288	953	tags=33%, list=9%, signal=31%	NOTCH1/AFDN/NOTCH4/DENND6A
HP_UPPER_LIMB_UNDERGROWTH	HP_UPPER_LIMB_UNDERGROWTH	HP_UPPER_LIMB_UNDERGROWTH	53	0.494626	1.60545	0.000773924	0.0862347	0.0849553	3382	tags=53%, list=30%, signal=37%	VPS35L/XRCC2/BRCA1/UBE2T/CCNQ/RFWD3/HYLS1/IFT81/PALB2/ESCO2/FANCG/CHUK/SLX4/BRIP1/RECQL4/RAD51/DYNC2H1/RBM10/FANCA/FANCL/FANCM/ATR/ERCC4/BRCA2/DONSON/FANCF/JAG1/FANCI
GOBP_REGULATION_OF_CYTOKINESIS	GOBP_REGULATION_OF_CYTOKINESIS	GOBP_REGULATION_OF_CYTOKINESIS	60	0.488212	1.60334	0.000508321	0.0709321	0.0698797	2622	tags=48%, list=23%, signal=37%	E2F7/ENTR1/IGF1R/CIT/PIK3R4/KIF14/CDC6/FLCN/CDC25B/E2F8/SPAST/CCP110/KIF20B/PLK4/KIF13A/MAP10/KLHL9/ZFYVE26/SVIL/RACGAP1/AURKB/PRC1/GIT1/BBS4/AHCTF1/PKN2/BRCA2/PRKCE/PIK3C3
GOBP_PROTEIN_K27_LINKED_UBIQUITINATION	GOBP_PROTEIN_K27_LINKED_UBIQUITINATION	GOBP_PROTEIN_K27_LINKED_UBIQUITINATION	7	0.716502	1.60259	0.0179234	0.505887	0.498381	494	tags=29%, list=4%, signal=27%	UBE2T/PRKN
HP_ABNORMAL_CAROTID_ARTERY_MORPHOLOGY	HP_ABNORMAL_CAROTID_ARTERY_MORPHOLOGY	HP_ABNORMAL_CAROTID_ARTERY_MORPHOLOGY	59	0.488548	1.60257	0.000590749	0.0773726	0.0762246	2594	tags=49%, list=23%, signal=38%	XRCC2/BRCA1/TGFB2/UBE2T/RFWD3/BUD23/METTL27/PALB2/FANCG/ATP7A/SLX4/BRIP1/LDLRAP1/LIMK1/RAD51/FBN1/RFC2/AEBP1/DNAJC30/GTF2IRD1/MYLK/FANCA/FANCL/GTF2IRD2/SMAD4/FANCM/HEY2/ERCC4/BRCA2
HP_INCREASED_OVERBITE	HP_INCREASED_OVERBITE	HP_INCREASED_OVERBITE	3	0.914318	1.60184	0.0047646	0.253951	0.250184	175	tags=67%, list=2%, signal=66%	RIC1/SPART
GOMF_BH_DOMAIN_BINDING	GOMF_BH_DOMAIN_BINDING	GOMF_BH_DOMAIN_BINDING	7	0.715767	1.60095	0.0186194	0.514425	0.506792	402	tags=29%, list=4%, signal=28%	RACK1/BCL2L2
GOCC_INNER_MITOCHONDRIAL_MEMBRANE_PROTEIN_COMPLEX	GOCC_INNER_MITOCHONDRIAL_MEMBRANE_PROTEIN_COMPLEX	GOCC_INNER_MITOCHONDRIAL_MEMBRANE_PROTEIN_COMPLEX	129	0.461532	1.59873	3.62927e-06	0.00138945	0.00136884	487	tags=12%, list=4%, signal=12%	ATP5F1E/ATP5MG/ATP5MC2/ATP5MF/ATP5F1B/ATP5ME/ATP5MC1/ATP5PD/ATP5MC3/ATP5PF/ATP5F1C/ATP5F1A/ATP5PO/ATP5PB/MCUB/PAM16
HP_ABNORMAL_RENAL_ECHOGENICITY	HP_ABNORMAL_RENAL_ECHOGENICITY	HP_ABNORMAL_RENAL_ECHOGENICITY	10	0.645247	1.5974	0.00963386	0.37073	0.365229	1192	tags=60%, list=11%, signal=54%	DZIP1L/KIF14/CC2D2A/KIAA0586/SARS2/COG6
GOMF_DEAMINASE_ACTIVITY	GOMF_DEAMINASE_ACTIVITY	GOMF_DEAMINASE_ACTIVITY	19	0.564254	1.59663	0.00774897	0.329629	0.324739	1919	tags=47%, list=17%, signal=39%	ADA2/RIDA/GNPDA2/LACC1/GNPDA1/ADAT3/ZBP1/ADAT2/CDADC1
HP_MIGRAINE_WITH_AURA	HP_MIGRAINE_WITH_AURA	HP_MIGRAINE_WITH_AURA	6	0.746443	1.59565	0.00817735	0.340486	0.335434	2408	tags=83%, list=22%, signal=65%	PRRT2/ESR1/CACNA1A/NOTCH3/TNF
GOMF_PHOSPHATIDYLINOSITOL_4_5_BISPHOSPHATE_PHOSPHATASE_ACTIVITY	GOMF_PHOSPHATIDYLINOSITOL_4_5_BISPHOSPHATE_PHOSPHATASE_ACTIVITY	GOMF_PHOSPHATIDYLINOSITOL_4_5_BISPHOSPHATE_PHOSPHATASE_ACTIVITY	11	0.631358	1.5939	0.0131584	0.43275	0.426329	4093	tags=91%, list=37%, signal=58%	PIP4P1/PIP4P2/INPP4B/INPP5K/OCRL/INPP5B/INPP5E/FIG4/SYNJ2/SYNJ1
GOBP_ATRIOVENTRICULAR_VALVE_FORMATION	GOBP_ATRIOVENTRICULAR_VALVE_FORMATION	GOBP_ATRIOVENTRICULAR_VALVE_FORMATION	5	0.782438	1.59345	0.0250273	0.621768	0.612543	2438	tags=100%, list=22%, signal=78%	NOTCH1/DCHS1/OLFM1/SMAD4/HEY2
HP_PRELINGUAL_SENSORINEURAL_HEARING_IMPAIRMENT	HP_PRELINGUAL_SENSORINEURAL_HEARING_IMPAIRMENT	HP_PRELINGUAL_SENSORINEURAL_HEARING_IMPAIRMENT	6	0.744863	1.59227	0.00835416	0.343625	0.338527	1445	tags=67%, list=13%, signal=58%	RIPOR2/CDH23/HGF/TIMM8A
GOBP_DNA_GEOMETRIC_CHANGE	GOBP_DNA_GEOMETRIC_CHANGE	GOBP_DNA_GEOMETRIC_CHANGE	77	0.476901	1.59195	0.000130499	0.0266915	0.0262955	2407	tags=48%, list=22%, signal=38%	ERCC6L/MRE11/TOP2A/UPF1/POLQ/GINS1/BLM/CHD8/SMARCAD1/IGHMBP2/BRIP1/CDC45/RECQL4/RAD54L/WRN/DDX11/RFC4/GTF2H2/SETX/MCM4/MCM6/MNAT1/RAD51/RFC2/GINS2/MCM7/MCM2/SSBP1/GINS4/DSCC1/RFC3/NBN/MCM8/HELB/RECQL5/CHTF18/FANCM
GOBP_OTIC_VESICLE_DEVELOPMENT	GOBP_OTIC_VESICLE_DEVELOPMENT	GOBP_OTIC_VESICLE_DEVELOPMENT	3	0.908425	1.59151	0.00574581	0.285874	0.281632	873	tags=67%, list=8%, signal=61%	CEP290/PAX8
GOCC_CILIARY_TRANSITION_FIBER	GOCC_CILIARY_TRANSITION_FIBER	GOCC_CILIARY_TRANSITION_FIBER	7	0.711333	1.59103	0.0203595	0.537081	0.529112	1466	tags=43%, list=13%, signal=37%	CEP89/CENPF/ODF2
GOBP_MACROPHAGE_INFLAMMATORY_PROTEIN_1_ALPHA_PRODUCTION	GOBP_MACROPHAGE_INFLAMMATORY_PROTEIN_1_ALPHA_PRODUCTION	GOBP_MACROPHAGE_INFLAMMATORY_PROTEIN_1_ALPHA_PRODUCTION	5	0.780503	1.58951	0.0261234	0.637334	0.627878	998	tags=60%, list=9%, signal=55%	TRPV4/MEFV/TREM2
GOBP_REGULATION_OF_DNA_PRIMASE_ACTIVITY	GOBP_REGULATION_OF_DNA_PRIMASE_ACTIVITY	GOBP_REGULATION_OF_DNA_PRIMASE_ACTIVITY	4	0.8353	1.58906	0.00772179	0.329412	0.324524	1846	tags=100%, list=16%, signal=84%	GINS1/PRIM2/GINS2/GINS4
GOCC_PHOTORECEPTOR_RIBBON_SYNAPSE	GOCC_PHOTORECEPTOR_RIBBON_SYNAPSE	GOCC_PHOTORECEPTOR_RIBBON_SYNAPSE	4	0.834769	1.58805	0.00791363	0.332066	0.327139	778	tags=50%, list=7%, signal=47%	CDH23/DNM1
HP_DIAPHRAGMATIC_WEAKNESS	HP_DIAPHRAGMATIC_WEAKNESS	HP_DIAPHRAGMATIC_WEAKNESS	7	0.709977	1.58799	0.0210555	0.549616	0.541461	2461	tags=71%, list=22%, signal=56%	MORC2/TRPV4/IGHMBP2/COL6A1/COL6A2
HP_CHORIORETINAL_DYSPLASIA	HP_CHORIORETINAL_DYSPLASIA	HP_CHORIORETINAL_DYSPLASIA	17	0.57367	1.58688	0.0107972	0.387981	0.382225	3573	tags=71%, list=32%, signal=48%	RXYLT1/FKTN/KIF11/FKRP/DAG1/OCRL/POMGNT2/POMT2/POMT1/B3GALNT2/TUBGCP4/TUBGCP6
HP_PRIMARY_PERITONEAL_CARCINOMA	HP_PRIMARY_PERITONEAL_CARCINOMA	HP_PRIMARY_PERITONEAL_CARCINOMA	14	0.596271	1.58687	0.00876797	0.350039	0.344846	3200	tags=71%, list=29%, signal=51%	BRCA1/MRE11/PALB2/BARD1/BRIP1/RAD51D/RAD51/NBN/BRCA2/CHEK2
GOBP_MICROTUBULE_DEPOLYMERIZATION	GOBP_MICROTUBULE_DEPOLYMERIZATION	GOBP_MICROTUBULE_DEPOLYMERIZATION	29	0.524476	1.58575	0.00501014	0.259744	0.255891	1105	tags=41%, list=10%, signal=37%	TPX2/KIF24/HDGFL3/KIF18B/TRPV4/KATNB1/KIF14/KIF2C/SPAST/CKAP5/CKAP2/CAMSAP2
GOBP_CD8_POSITIVE_ALPHA_BETA_T_CELL_PROLIFERATION	GOBP_CD8_POSITIVE_ALPHA_BETA_T_CELL_PROLIFERATION	GOBP_CD8_POSITIVE_ALPHA_BETA_T_CELL_PROLIFERATION	7	0.707789	1.5831	0.0210555	0.549616	0.541461	862	tags=43%, list=8%, signal=40%	VSIR/MAPK8IP1/SH3RF1
HP_GENETIC_ANTICIPATION	HP_GENETIC_ANTICIPATION	HP_GENETIC_ANTICIPATION	9	0.660486	1.58275	0.0149442	0.468207	0.46126	2149	tags=67%, list=19%, signal=54%	SPAST/ALDH18A1/CACNA1A/ATXN3/ATN1/ATXN2
GOBP_POSITIVE_REGULATION_OF_CYCLIC_NUCLEOTIDE_PHOSPHODIESTERASE_ACTIVITY	GOBP_POSITIVE_REGULATION_OF_CYCLIC_NUCLEOTIDE_PHOSPHODIESTERASE_ACTIVITY	GOBP_POSITIVE_REGULATION_OF_CYCLIC_NUCLEOTIDE_PHOSPHODIESTERASE_ACTIVITY	4	0.831833	1.58247	0.00829732	0.34223	0.337152	2	tags=25%, list=0%, signal=25%	RACK1
GOBP_MITOTIC_G2_M_TRANSITION_CHECKPOINT	GOBP_MITOTIC_G2_M_TRANSITION_CHECKPOINT	GOBP_MITOTIC_G2_M_TRANSITION_CHECKPOINT	39	0.501945	1.5816	0.00305235	0.199016	0.196063	781	tags=31%, list=7%, signal=29%	MRNIP/NOP53/BRCA1/BABAM2/MRE11/TICRR/CHEK1/DTL/CDK1/BLM/CDC6/CLSPN
GOBP_CENTROSOME_DUPLICATION	GOBP_CENTROSOME_DUPLICATION	GOBP_CENTROSOME_DUPLICATION	57	0.483593	1.58053	0.000783083	0.0866089	0.0853239	2594	tags=47%, list=23%, signal=37%	STIL/BRCA1/CCNF/NDC80/RTTN/WDR62/CEP120/CEP295/GEN1/CDK2/CKAP5/CCP110/KAT2A/CEP72/CEP44/PLK4/ALMS1/NAT10/CNTROB/CENPJ/CEP152/ROCK2/TRIM37/XPO1/VPS4B/USP33/BRCA2
HP_HORIZONTAL_RIBS	HP_HORIZONTAL_RIBS	HP_HORIZONTAL_RIBS	5	0.775974	1.58028	0.0283155	0.664747	0.654884	2264	tags=80%, list=20%, signal=64%	IFT81/CEP120/DYNC2H1/EVC2
HP_FINGER_SYNDACTYLY	HP_FINGER_SYNDACTYLY	HP_FINGER_SYNDACTYLY	109	0.460853	1.57985	2.10835e-05	0.00572359	0.00563867	3566	tags=53%, list=32%, signal=37%	SEM1/GRIP1/XRCC2/BRCA1/CEP290/WASHC5/UBE2T/NOTCH1/RFWD3/BBS10/PALB2/RAB23/RTTN/ESCO2/FANCG/LEMD3/DVL1/CHUK/DCHS1/SLX4/WDR19/BRIP1/CKAP2L/PTDSS1/RAD51/BMS1/DSP/CEP19/PORCN/PHGDH/ITGB4/RBM10/FANCA/BBS2/FANCL/PIK3CA/BBS4/IFT74/BTRC/GPC4/FANCM/ARL6/SUZ12/WDPCP/ERCC4/BRCA2/MKS1/IFT52/TTC8/EZH2/JUP/MEGF8/KAT6A/FANCF/FANCI/ERF/EOGT/HDAC4
HP_SPINA_BIFIDA	HP_SPINA_BIFIDA	HP_SPINA_BIFIDA	96	0.465978	1.57879	6.37998e-05	0.0148843	0.0146635	3884	tags=57%, list=35%, signal=38%	GRIP1/UFD1/XRCC2/BRCA1/CEP290/FKTN/UBE2T/CCNQ/RFWD3/BUD23/METTL27/PALB2/RAB23/FANCG/POLA1/SLX4/BRIP1/RECQL4/KIAA0586/LIMK1/RAD51/FKRP/RFC2/PORCN/PHGDH/ARID1B/DNAJC30/GTF2IRD1/NOTCH3/FANCA/RORA/HIRA/SUFU/FANCL/B3GLCT/TNXB/GTF2IRD2/LIG4/FANCM/POMT2/ERCC4/BRCA2/KANSL1/INPP5E/POMT1/B3GALNT2/FUZ/ZSWIM6/FANCF/FANCI/TMEM216/CSPP1/SIN3A/SEC24C/PTPN11
GOMF_URIDYLYLTRANSFERASE_ACTIVITY	GOMF_URIDYLYLTRANSFERASE_ACTIVITY	GOMF_URIDYLYLTRANSFERASE_ACTIVITY	6	0.738362	1.57837	0.010039	0.376615	0.371028	331	tags=33%, list=3%, signal=32%	TUT7/TUT4
GOBP_MITOTIC_SPINDLE_MIDZONE_ASSEMBLY	GOBP_MITOTIC_SPINDLE_MIDZONE_ASSEMBLY	GOBP_MITOTIC_SPINDLE_MIDZONE_ASSEMBLY	6	0.737764	1.5771	0.010039	0.376615	0.371028	1952	tags=83%, list=17%, signal=69%	KIF4A/MAP10/RACGAP1/AURKB/PRC1
GOBP_SEROTONIN_TRANSPORT	GOBP_SEROTONIN_TRANSPORT	GOBP_SEROTONIN_TRANSPORT	6	0.737467	1.57646	0.0103944	0.382263	0.376591	1580	tags=67%, list=14%, signal=57%	LILRB1/GPM6B/SLC18A1/P2RX1
HP_PSEUDOEPIPHYSES_OF_HAND_BONES	HP_PSEUDOEPIPHYSES_OF_HAND_BONES	HP_PSEUDOEPIPHYSES_OF_HAND_BONES	6	0.737349	1.57621	0.0103944	0.382263	0.376591	1299	tags=50%, list=12%, signal=44%	NSD2/RAB23/PCNT
GOBP_MITOTIC_CHROMOSOME_CONDENSATION	GOBP_MITOTIC_CHROMOSOME_CONDENSATION	GOBP_MITOTIC_CHROMOSOME_CONDENSATION	15	0.582802	1.57483	0.0115143	0.400746	0.3948	3093	tags=67%, list=28%, signal=48%	NCAPG/CDCA5/NUSAP1/PHF13/SMC2/NCAPD2/NCAPD3/NCAPH/SMC4/NCAPH2
HP_BILATERAL_COXA_VALGA	HP_BILATERAL_COXA_VALGA	HP_BILATERAL_COXA_VALGA	5	0.772829	1.57388	0.0294116	0.676706	0.666665	1104	tags=40%, list=10%, signal=36%	COL9A2/COG8
GOBP_SPINDLE_MIDZONE_ASSEMBLY	GOBP_SPINDLE_MIDZONE_ASSEMBLY	GOBP_SPINDLE_MIDZONE_ASSEMBLY	10	0.63546	1.57317	0.0128721	0.425205	0.418897	1952	tags=70%, list=17%, signal=58%	KIF4A/LZTS2/MAP10/INCENP/RACGAP1/AURKB/PRC1
HP_ABNORMALITY_OF_CHROMOSOME_STABILITY	HP_ABNORMALITY_OF_CHROMOSOME_STABILITY	HP_ABNORMALITY_OF_CHROMOSOME_STABILITY	42	0.494909	1.57271	0.00139121	0.126659	0.12478	2594	tags=50%, list=23%, signal=39%	XRCC2/BRCA1/UBE2T/RFWD3/PALB2/FANCG/BLM/BAP1/SLX4/BRIP1/MCM4/RAD51/FANCA/SUFU/NBN/FANCL/PIK3CA/LIG4/FANCM/ERCC4/BRCA2
GOBP_MEIOTIC_CELL_CYCLE_PHASE_TRANSITION	GOBP_MEIOTIC_CELL_CYCLE_PHASE_TRANSITION	GOBP_MEIOTIC_CELL_CYCLE_PHASE_TRANSITION	6	0.73524	1.5717	0.0109274	0.390329	0.384538	787	tags=67%, list=7%, signal=62%	NDC80/CDC25A/CCNB2/CDC25B
GOBP_POSITIVE_REGULATION_OF_TORC1_SIGNALING	GOBP_POSITIVE_REGULATION_OF_TORC1_SIGNALING	GOBP_POSITIVE_REGULATION_OF_TORC1_SIGNALING	18	0.560758	1.57136	0.0139726	0.450648	0.443962	982	tags=33%, list=9%, signal=30%	PIP4P1/CLEC16A/KLHL22/FLCN/RRAGD/RRAGB
HP_SHORT_STERNUM	HP_SHORT_STERNUM	HP_SHORT_STERNUM	7	0.702322	1.57087	0.0245357	0.614716	0.605596	3258	tags=86%, list=29%, signal=61%	PCGF2/BUB1B/ARID1B/RBM10/SETBP1/NFIX
GOBP_POSITIVE_REGULATION_OF_CELL_CELL_ADHESION_MEDIATED_BY_CADHERIN	GOBP_POSITIVE_REGULATION_OF_CELL_CELL_ADHESION_MEDIATED_BY_CADHERIN	GOBP_POSITIVE_REGULATION_OF_CELL_CELL_ADHESION_MEDIATED_BY_CADHERIN	5	0.771053	1.57026	0.0297769	0.677266	0.667217	953	tags=40%, list=9%, signal=37%	AFDN/DENND6A
GOBP_PERIPHERAL_NERVOUS_SYSTEM_NEURON_DIFFERENTIATION	GOBP_PERIPHERAL_NERVOUS_SYSTEM_NEURON_DIFFERENTIATION	GOBP_PERIPHERAL_NERVOUS_SYSTEM_NEURON_DIFFERENTIATION	6	0.734365	1.56983	0.0112828	0.39643	0.390548	1881	tags=67%, list=17%, signal=55%	NEFH/SLC25A46/ETV1/ISL2
GOMF_SINGLE_STRANDED_DNA_HELICASE_ACTIVITY	GOMF_SINGLE_STRANDED_DNA_HELICASE_ACTIVITY	GOMF_SINGLE_STRANDED_DNA_HELICASE_ACTIVITY	21	0.548487	1.56983	0.00928338	0.361906	0.356537	2898	tags=67%, list=26%, signal=49%	POLQ/RFC4/MCM4/MCM6/RAD51/RFC2/MCM7/MCM2/DSCC1/RFC3/MCM8/HELB/CHTF18/MCM3
GOBP_HISTONE_H4_K20_METHYLATION	GOBP_HISTONE_H4_K20_METHYLATION	GOBP_HISTONE_H4_K20_METHYLATION	11	0.621688	1.56949	0.0168299	0.490797	0.483515	1297	tags=45%, list=12%, signal=40%	NSD2/BRCA1/SETD4/KMT5C/TTLL12
GOBP_RECOMBINATIONAL_REPAIR	GOBP_RECOMBINATIONAL_REPAIR	GOBP_RECOMBINATIONAL_REPAIR	130	0.452832	1.56923	1.18793e-05	0.00375861	0.00370284	3489	tags=52%, list=31%, signal=36%	LIG3/EXD2/MRNIP/SHLD2/XRCC2/CGAS/BRCA1/RFWD3/MRE11/PALB2/AP5S1/CHEK1/POLQ/FIGNL1/BLM/GEN1/SLX4/PARPBP/RAD51AP1/RMI2/CDC45/RAD51B/RECQL4/POLL/RIF1/RAD54L/WRN/RAD51D/FEN1/MCM4/MCM6/RAD51/ACTL6A/GINS2/MCM7/ZFYVE26/MCM2/SMC6/RMI1/GINS4/TIMELESS/TONSL/INIP/SLX1A/ING3/NBN/MCM8/HELB/RECQL5/MMS22L/KDM1A/MRGBP/FANCM/INO80/ERCC4/BRCA2/SWSAP1/RAD21/MCM3/POGZ/ERCC6/RBBP8/TP53BP1/SMC5/YEATS4/TOP3A/BRD8
HP_DIAPHRAGMATIC_PARALYSIS	HP_DIAPHRAGMATIC_PARALYSIS	HP_DIAPHRAGMATIC_PARALYSIS	3	0.895622	1.56908	0.008541	0.348431	0.343261	844	tags=67%, list=8%, signal=62%	MORC2/IGHMBP2
GOBP_NEURAL_RETINA_DEVELOPMENT	GOBP_NEURAL_RETINA_DEVELOPMENT	GOBP_NEURAL_RETINA_DEVELOPMENT	22	0.54311	1.56853	0.0097437	0.372299	0.366776	3630	tags=68%, list=32%, signal=46%	TGFB2/PTPRM/NAGLU/ACTL6A/CASP2/RDH13/BBS4/SMARCA4/THY1/TTC8/PROM1/FJX1/ATP2B4/THRB/HIPK1
GOBP_SPONTANEOUS_SYNAPTIC_TRANSMISSION	GOBP_SPONTANEOUS_SYNAPTIC_TRANSMISSION	GOBP_SPONTANEOUS_SYNAPTIC_TRANSMISSION	5	0.770108	1.56834	0.0301423	0.680075	0.669985	734	tags=40%, list=7%, signal=37%	PRKN/DOC2A
HP_ANOTIA	HP_ANOTIA	HP_ANOTIA	8	0.66932	1.56768	0.0128451	0.425205	0.418897	3705	tags=100%, list=33%, signal=67%	CDC6/CHUK/CDC45/GMNN/POLR1A/ORC4/CDT1/ORC6
HP_HYPOPLASTIC_SPLEEN	HP_HYPOPLASTIC_SPLEEN	HP_HYPOPLASTIC_SPLEEN	3	0.89468	1.56743	0.00864453	0.348959	0.343781	1181	tags=100%, list=11%, signal=89%	SAMD9/FAM111A/MCM10
HP_MICROMELIA	HP_MICROMELIA	HP_MICROMELIA	53	0.482735	1.56686	0.00155549	0.137166	0.135131	4153	tags=60%, list=37%, signal=38%	HYLS1/IFT81/PAM16/TRPV4/MBTPS2/CDKN1C/TTC21B/CEP120/DVL1/WDR19/KIAA0586/NBAS/POLE/CSGALNACT1/PCNT/DYNC2H1/PHGDH/SMC1A/HSPG2/B3GLCT/EVC2/SLC35D1/RAD21/DONSON/DPYD/SMC3/SERPINH1/DHCR7/INPPL1/TRIP11/APC/HDAC8
HP_ABNORMAL_SPERMATOGENESIS	HP_ABNORMAL_SPERMATOGENESIS	HP_ABNORMAL_SPERMATOGENESIS	61	0.476239	1.56654	0.00072813	0.0857516	0.0844793	2854	tags=49%, list=26%, signal=37%	XRCC2/POC1A/DCAF17/BRCA1/HS6ST1/UBE2T/RFWD3/PALB2/FANCG/BLM/SLX4/BRIP1/RAD51/HFE/ALMS1/CATSPER2/CEP19/FANCA/KIT/FANCL/MCM8/OCRL/ANTXR1/USP9Y/KISS1R/FANCM/ERCC4/BRCA2/DHX37/ZMYND15
GOBP_NEGATIVE_REGULATION_OF_DNA_METABOLIC_PROCESS	GOBP_NEGATIVE_REGULATION_OF_DNA_METABOLIC_PROCESS	GOBP_NEGATIVE_REGULATION_OF_DNA_METABOLIC_PROCESS	75	0.469608	1.56517	0.000312151	0.0512167	0.0504568	2185	tags=39%, list=20%, signal=31%	TENT4B/TEN1/THOC1/SHLD2/CGAS/DFFA/MEN1/CHEK1/ZNF93/POLQ/BLM/FLCN/SLX4/GNL3L/PARPBP/RMI2/RIF1/MSH6/DCP2/NAT10/RNF169/MSH2/OGG1/SLX1A/NBN/HELB/TFIP11/RECQL5/TERF2
HP_PETERS_ANOMALY	HP_PETERS_ANOMALY	HP_PETERS_ANOMALY	12	0.607263	1.56498	0.0205453	0.540431	0.532413	3055	tags=67%, list=27%, signal=49%	FKTN/CENPF/NCAPG2/FKRP/FOXC1/B3GLCT/POMT2/POMT1
GOMF_ANAPHASE_PROMOTING_COMPLEX_BINDING	GOMF_ANAPHASE_PROMOTING_COMPLEX_BINDING	GOMF_ANAPHASE_PROMOTING_COMPLEX_BINDING	7	0.699317	1.56415	0.0269718	0.64709	0.637489	1240	tags=57%, list=11%, signal=51%	CCNF/FBXO5/CLSPN/CDC20
GOBP_PHOTORECEPTOR_CELL_DIFFERENTIATION	GOBP_PHOTORECEPTOR_CELL_DIFFERENTIATION	GOBP_PHOTORECEPTOR_CELL_DIFFERENTIATION	23	0.535797	1.56345	0.00717776	0.32137	0.316602	3323	tags=57%, list=30%, signal=40%	MYO7A/CEP290/NOTCH1/NAGLU/RDH13/BBS4/PRKCI/THY1/TTC8/PROM1/ARL3/DZANK1/THRB
HP_ABNORMAL_FOREARM_BONE_MORPHOLOGY	HP_ABNORMAL_FOREARM_BONE_MORPHOLOGY	HP_ABNORMAL_FOREARM_BONE_MORPHOLOGY	57	0.477349	1.56013	0.00107689	0.105783	0.104213	2594	tags=44%, list=23%, signal=34%	VPS35L/XRCC2/BRCA1/UBE2T/CCNQ/RFWD3/IFT81/PALB2/TRPV4/SAMD9/ESCO2/FANCG/SLX4/BRIP1/RECQL4/RAD51/PCNT/DYNC2H1/RBM10/FANCA/FANCL/FANCM/ATR/ERCC4/BRCA2
HP_ULNAR_BOWING	HP_ULNAR_BOWING	HP_ULNAR_BOWING	7	0.697313	1.55967	0.0273199	0.651618	0.64195	1299	tags=43%, list=12%, signal=38%	VPS35L/RECQL4/PCNT
GOBP_POSITIVE_REGULATION_OF_RUFFLE_ASSEMBLY	GOBP_POSITIVE_REGULATION_OF_RUFFLE_ASSEMBLY	GOBP_POSITIVE_REGULATION_OF_RUFFLE_ASSEMBLY	11	0.617777	1.55962	0.0181122	0.50929	0.501734	2791	tags=64%, list=25%, signal=48%	PLEKHM1/FAM98A/EPS8/EPS8L1/EPS8L3/CYFIP1/EPS8L2
GOBP_EXOCRINE_SYSTEM_DEVELOPMENT	GOBP_EXOCRINE_SYSTEM_DEVELOPMENT	GOBP_EXOCRINE_SYSTEM_DEVELOPMENT	19	0.550923	1.55891	0.0112781	0.39643	0.390548	3291	tags=74%, list=29%, signal=52%	TGFB2/HGF/DAG1/LAMA5/NRP1/TWSG1/FOXC1/TFCP2L1/TGM2/TNF/WLS/SEMA3C/PLXNA1/INSR
GOMF_CLASS_I_DNA_APURINIC_OR_APYRIMIDINIC_SITE_ENDONUCLEASE_ACTIVITY	GOMF_CLASS_I_DNA_APURINIC_OR_APYRIMIDINIC_SITE_ENDONUCLEASE_ACTIVITY	GOMF_CLASS_I_DNA_APURINIC_OR_APYRIMIDINIC_SITE_ENDONUCLEASE_ACTIVITY	7	0.69678	1.55848	0.0276679	0.65469	0.644976	3041	tags=86%, list=27%, signal=62%	NEIL3/ALKBH1/OGG1/NEIL2/NEIL1/NTHL1
HP_HYPERCONVEX_FINGERNAILS	HP_HYPERCONVEX_FINGERNAILS	HP_HYPERCONVEX_FINGERNAILS	7	0.696603	1.55808	0.0280159	0.659788	0.649999	1123	tags=43%, list=10%, signal=39%	NSD2/MBTPS2/PTDSS1
HP_EPISODIC_TACHYPNEA	HP_EPISODIC_TACHYPNEA	HP_EPISODIC_TACHYPNEA	29	0.514641	1.55601	0.00900981	0.354948	0.349682	3747	tags=62%, list=33%, signal=41%	CEP290/CPLANE1/HYLS1/CEP120/CC2D2A/KIAA0586/SMC1A/CEP41/SUFU/TMEM237/MKS1/ARL3/INPP5E/CDKL5/PIBF1/CBY1/TMEM216/CSPP1
GOMF_ACTININ_BINDING	GOMF_ACTININ_BINDING	GOMF_ACTININ_BINDING	16	0.565333	1.55251	0.0205589	0.540431	0.532413	3607	tags=50%, list=32%, signal=34%	PKD2L1/CSRP2/DAG1/MYOT/PROM1/PDLIM5/MICALL2/PKD2
HP_HYPOPLASTIC_PELVIS	HP_HYPOPLASTIC_PELVIS	HP_HYPOPLASTIC_PELVIS	7	0.693986	1.55223	0.030104	0.680075	0.669985	1440	tags=71%, list=13%, signal=62%	POC1A/NSDHL/CEP120/SMARCAL1/PORCN
HP_ABSENT_EARLOBE	HP_ABSENT_EARLOBE	HP_ABSENT_EARLOBE	12	0.601981	1.55137	0.0224564	0.576111	0.567564	3260	tags=67%, list=29%, signal=47%	ESCO2/CENPE/PLK4/PCNT/CENPJ/CEP152/ATR/RBBP8
GOBP_NEGATIVE_REGULATION_OF_TRANSLATIONAL_ELONGATION	GOBP_NEGATIVE_REGULATION_OF_TRANSLATIONAL_ELONGATION	GOBP_NEGATIVE_REGULATION_OF_TRANSLATIONAL_ELONGATION	4	0.81547	1.55134	0.0124352	0.417791	0.411593	1012	tags=50%, list=9%, signal=45%	CPEB2/CPEB3
GOCC_FANCONI_ANAEMIA_NUCLEAR_COMPLEX	GOCC_FANCONI_ANAEMIA_NUCLEAR_COMPLEX	GOCC_FANCONI_ANAEMIA_NUCLEAR_COMPLEX	9	0.646644	1.54958	0.021407	0.556642	0.548383	3365	tags=89%, list=30%, signal=62%	CENPX/CENPS/FANCG/FANCA/FANCL/FANCM/FAAP24/FANCF
GOBP_REGULATION_OF_MEIOTIC_CELL_CYCLE	GOBP_REGULATION_OF_MEIOTIC_CELL_CYCLE	GOBP_REGULATION_OF_MEIOTIC_CELL_CYCLE	24	0.526501	1.5495	0.00873348	0.350039	0.344846	2268	tags=50%, list=20%, signal=40%	RPS6KA2/ASPM/CDC25A/FBXO5/CDC25B/TRIP13/RAD51AP1/FBXO43/CDC20/PLCB1/OVOL1/MSX1
GOCC_SPINDLE_POLE	GOCC_SPINDLE_POLE	GOCC_SPINDLE_POLE	132	0.446386	1.54848	1.31298e-05	0.00377001	0.00371407	1729	tags=33%, list=15%, signal=29%	POC1A/CEP89/CEP128/SGO1/FAM161A/TPX2/ASPM/FRY/KLHL22/WDR62/CENPF/SPDL1/KIF11/KATNB1/MAPKBP1/CDC6/CEP85/CDC25B/NEK2/CKAP5/TACC3/CKAP2L/CKAP2/DDX11/TUBGCP5/KATNAL1/KIF20B/SPAG5/KNTC1/MAD2L1/TUBG1/CEP44/NEDD1/PLK4/CDC20/ALMS1/MAP10/CEP19/ODF2/ALPK1/SMC1A/IK/SMC6/AURKB
GOMF_DNA_HELICASE_ACTIVITY	GOMF_DNA_HELICASE_ACTIVITY	GOMF_DNA_HELICASE_ACTIVITY	59	0.471871	1.54787	0.00153708	0.136608	0.134581	2407	tags=47%, list=22%, signal=37%	ERCC6L/MRE11/UPF1/POLQ/BLM/CHD8/SMARCAD1/IGHMBP2/BRIP1/RECQL4/RAD54L/WRN/DDX11/RFC4/SETX/MCM4/MCM6/RAD51/RFC2/MCM7/MCM2/DSCC1/RFC3/MCM8/HELB/RECQL5/CHTF18/FANCM
HP_HYPOPLASTIC_LABIA_MAJORA	HP_HYPOPLASTIC_LABIA_MAJORA	HP_HYPOPLASTIC_LABIA_MAJORA	24	0.525857	1.5476	0.00888536	0.352839	0.347604	4153	tags=71%, list=37%, signal=45%	CDC6/DVL1/CDC45/GMNN/SMC1A/B3GLCT/ORC4/SETBP1/UBE3B/RAD21/SLC25A24/CTCF/CDT1/SMC3/ORC6/FIG4/HDAC8
GOBP_MEIOTIC_CHROMOSOME_CONDENSATION	GOBP_MEIOTIC_CHROMOSOME_CONDENSATION	GOBP_MEIOTIC_CHROMOSOME_CONDENSATION	6	0.723931	1.54753	0.015014	0.468207	0.46126	3093	tags=100%, list=28%, signal=72%	SMC2/NCAPD2/NCAPD3/NCAPH/SMC4/NCAPH2
HP_APLASIA_HYPOPLASIA_OF_THE_PATELLA	HP_APLASIA_HYPOPLASIA_OF_THE_PATELLA	HP_APLASIA_HYPOPLASIA_OF_THE_PATELLA	16	0.563431	1.54728	0.0208728	0.547717	0.539591	3705	tags=75%, list=33%, signal=50%	ESCO2/CDC6/CDC45/RECQL4/GMNN/UBR7/ARID1B/ORC4/ZSWIM6/DONSON/CDT1/ORC6
GOBP_THREONINE_METABOLIC_PROCESS	GOBP_THREONINE_METABOLIC_PROCESS	GOBP_THREONINE_METABOLIC_PROCESS	5	0.759449	1.54663	0.0385527	0.717129	0.706489	1834	tags=60%, list=16%, signal=50%	RIDA/PHGDH/GCAT
HP_FOCAL_AUTONOMIC_SEIZURE	HP_FOCAL_AUTONOMIC_SEIZURE	HP_FOCAL_AUTONOMIC_SEIZURE	3	0.881921	1.54508	0.0127968	0.425096	0.418789	630	tags=67%, list=6%, signal=63%	KCNQ3/DEPDC5
GOBP_CELLULAR_RESPONSE_TO_REACTIVE_NITROGEN_SPECIES	GOBP_CELLULAR_RESPONSE_TO_REACTIVE_NITROGEN_SPECIES	GOBP_CELLULAR_RESPONSE_TO_REACTIVE_NITROGEN_SPECIES	14	0.58031	1.54439	0.0150871	0.468327	0.461379	2644	tags=50%, list=24%, signal=38%	ATP5F1A/CCNA2/TRAF2/CDK2/MAP3K5/FOXO1/AQP1
HP_FUNCTIONAL_ABNORMALITY_OF_MALE_INTERNAL_GENITALIA	HP_FUNCTIONAL_ABNORMALITY_OF_MALE_INTERNAL_GENITALIA	HP_FUNCTIONAL_ABNORMALITY_OF_MALE_INTERNAL_GENITALIA	104	0.452306	1.5442	0.00010773	0.0240077	0.0236515	2854	tags=47%, list=26%, signal=35%	XRCC2/POC1A/DCAF17/BRCA1/HS6ST1/UBE2T/RFWD3/BUD23/METTL27/PALB2/CDH23/MEN1/FANCG/BLM/POLA1/SLX4/BRIP1/LIMK1/RAD51/HFE/ALMS1/CATSPER2/RFC2/CEP19/SPEF2/DNAJC30/TTC12/DNAL1/DNAH1/GTF2IRD1/FANCA/GBA2/KIT/PKD1/FANCL/SPAG1/MCM8/CCDC40/OCRL/ANTXR1/GTF2IRD2/USP9Y/KISS1R/FANCM/ERCC4/BRCA2/LRRC56/DHX37/ZMYND15
GOBP_POSITIVE_REGULATION_OF_GOLGI_TO_PLASMA_MEMBRANE_PROTEIN_TRANSPORT	GOBP_POSITIVE_REGULATION_OF_GOLGI_TO_PLASMA_MEMBRANE_PROTEIN_TRANSPORT	GOBP_POSITIVE_REGULATION_OF_GOLGI_TO_PLASMA_MEMBRANE_PROTEIN_TRANSPORT	5	0.758233	1.54415	0.0385527	0.717129	0.706489	2	tags=20%, list=0%, signal=20%	RACK1
GOBP_MEIOTIC_SISTER_CHROMATID_COHESION_CENTROMERIC	GOBP_MEIOTIC_SISTER_CHROMATID_COHESION_CENTROMERIC	GOBP_MEIOTIC_SISTER_CHROMATID_COHESION_CENTROMERIC	5	0.757421	1.5425	0.0385527	0.717129	0.706489	2630	tags=80%, list=24%, signal=61%	SGO2/BUB1B/MEIKIN/BUB1
GOBP_G_QUADRUPLEX_DNA_UNWINDING	GOBP_G_QUADRUPLEX_DNA_UNWINDING	GOBP_G_QUADRUPLEX_DNA_UNWINDING	6	0.721566	1.54247	0.0160801	0.480184	0.47306	999	tags=50%, list=9%, signal=46%	BLM/WRN/DDX11
GOBP_MANNOSYLATION	GOBP_MANNOSYLATION	GOBP_MANNOSYLATION	23	0.528548	1.54229	0.00984665	0.373148	0.367612	3055	tags=57%, list=27%, signal=41%	RXYLT1/FKTN/TMTC2/DPY19L4/TMTC4/PIGM/FKRP/PIGV/PIGB/POMGNT2/POMT2/DPY19L1/POMT1
GOBP_INTRACELLULAR_DISTRIBUTION_OF_MITOCHONDRIA	GOBP_INTRACELLULAR_DISTRIBUTION_OF_MITOCHONDRIA	GOBP_INTRACELLULAR_DISTRIBUTION_OF_MITOCHONDRIA	5	0.757319	1.54229	0.0385527	0.717129	0.706489	2212	tags=80%, list=20%, signal=64%	KAT2A/LRRK2/CLUH/ARMC1
GOMF_PHOSPHATIDYLINOSITOL_PHOSPHATE_5_PHOSPHATASE_ACTIVITY	GOMF_PHOSPHATIDYLINOSITOL_PHOSPHATE_5_PHOSPHATASE_ACTIVITY	GOMF_PHOSPHATIDYLINOSITOL_PHOSPHATE_5_PHOSPHATASE_ACTIVITY	10	0.622742	1.54169	0.0170849	0.496294	0.488931	4093	tags=80%, list=37%, signal=51%	INPP5K/OCRL/INPP5B/INPP5E/INPPL1/FIG4/SYNJ2/SYNJ1
GOCC_CALCIUM_CHANNEL_COMPLEX	GOCC_CALCIUM_CHANNEL_COMPLEX	GOCC_CALCIUM_CHANNEL_COMPLEX	28	0.512902	1.54165	0.00975704	0.372299	0.366776	2336	tags=39%, list=21%, signal=31%	PTPA/MCUB/PKD2L1/STAC3/CACNB4/CATSPER2/CACNA1A/CACNB1/PKD1/CATSPERG/CACNA1G
GOBP_ECTOPIC_GERM_CELL_PROGRAMMED_CELL_DEATH	GOBP_ECTOPIC_GERM_CELL_PROGRAMMED_CELL_DEATH	GOBP_ECTOPIC_GERM_CELL_PROGRAMMED_CELL_DEATH	7	0.689239	1.54161	0.0349763	0.700042	0.689655	1922	tags=57%, list=17%, signal=47%	KITLG/CASP2/PRKDC/KIT
GOBP_ATTACHMENT_OF_SPINDLE_MICROTUBULES_TO_KINETOCHORE	GOBP_ATTACHMENT_OF_SPINDLE_MICROTUBULES_TO_KINETOCHORE	GOBP_ATTACHMENT_OF_SPINDLE_MICROTUBULES_TO_KINETOCHORE	29	0.509869	1.54158	0.0108269	0.387981	0.382225	1729	tags=41%, list=15%, signal=35%	KNL1/SPC25/SGO1/NDC80/KIF2C/CENPE/NEK2/NUF2/SPAG5/SPC24/RACGAP1/AURKB
GOBP_SPERMATID_NUCLEUS_DIFFERENTIATION	GOBP_SPERMATID_NUCLEUS_DIFFERENTIATION	GOBP_SPERMATID_NUCLEUS_DIFFERENTIATION	9	0.643081	1.54105	0.0240621	0.607903	0.598884	3999	tags=100%, list=36%, signal=64%	SELENOF/NECTIN2/RNF8/PSME4/KDM3A/HMGB2/TMF1/SRPK1/TBPL1
GOMF_RIBOSOMAL_PROTEIN_S6_KINASE_ACTIVITY	GOMF_RIBOSOMAL_PROTEIN_S6_KINASE_ACTIVITY	GOMF_RIBOSOMAL_PROTEIN_S6_KINASE_ACTIVITY	5	0.756593	1.54081	0.0385527	0.717129	0.706489	945	tags=40%, list=8%, signal=37%	RPS6KA2/RPS6KB1
GOBP_HEART_VALVE_FORMATION	GOBP_HEART_VALVE_FORMATION	GOBP_HEART_VALVE_FORMATION	6	0.720791	1.54081	0.0162578	0.482595	0.475434	2438	tags=83%, list=22%, signal=65%	NOTCH1/DCHS1/OLFM1/SMAD4/HEY2
GOBP_SPINDLE_ASSEMBLY_INVOLVED_IN_FEMALE_MEIOSIS	GOBP_SPINDLE_ASSEMBLY_INVOLVED_IN_FEMALE_MEIOSIS	GOBP_SPINDLE_ASSEMBLY_INVOLVED_IN_FEMALE_MEIOSIS	4	0.809139	1.53929	0.0141703	0.455536	0.448778	751	tags=75%, list=7%, signal=70%	NDC80/FBXO5/CCNB2
HP_ABNORMAL_NEURAL_TUBE_MORPHOLOGY	HP_ABNORMAL_NEURAL_TUBE_MORPHOLOGY	HP_ABNORMAL_NEURAL_TUBE_MORPHOLOGY	115	0.447449	1.53794	3.22727e-05	0.00816717	0.008046	3884	tags=55%, list=35%, signal=36%	GRIP1/STIL/UFD1/XRCC2/BRCA1/CEP290/FKTN/UBE2T/CCNQ/RFWD3/BUD23/METTL27/PALB2/RAB23/FANCG/POLA1/SLX4/BRIP1/RECQL4/KIAA0586/LIMK1/RAD51/FKRP/BMS1/RFC2/PORCN/PHGDH/ARID1B/ITGB4/SMC1A/DNAJC30/GTF2IRD1/NOTCH3/FANCA/RORA/HIRA/SUFU/FANCL/B3GLCT/PIK3CA/TNXB/GTF2IRD2/LIG4/FANCM/KIF22/POMT2/ERCC4/BRCA2/SETBP1/KANSL1/INPP5E/POMT1/B3GALNT2/FUZ/ZSWIM6/FANCF/FANCI/TMEM216/CSPP1/MTRR/SIN3A/SEC24C/PTPN11
HP_POSTERIOR_FOSSA_CYST	HP_POSTERIOR_FOSSA_CYST	HP_POSTERIOR_FOSSA_CYST	8	0.656488	1.53763	0.030303	0.680075	0.669985	3747	tags=88%, list=33%, signal=58%	FKTN/WASHC5/FKRP/ABAT/POMT2/POMT1/CSPP1
HP_PERITONEAL_ABSCESS	HP_PERITONEAL_ABSCESS	HP_PERITONEAL_ABSCESS	10	0.620966	1.53729	0.0174104	0.500377	0.492953	2829	tags=60%, list=25%, signal=45%	BRCA1/PALB2/SMAD4/RABL3/BRCA2/CDKN2A
GOBP_PROSTATE_GLANDULAR_ACINUS_DEVELOPMENT	GOBP_PROSTATE_GLANDULAR_ACINUS_DEVELOPMENT	GOBP_PROSTATE_GLANDULAR_ACINUS_DEVELOPMENT	3	0.87662	1.53579	0.0150856	0.468327	0.461379	1383	tags=100%, list=12%, signal=88%	NOTCH1/ESR1/FRS2
GOCC_CILIARY_PLASM	GOCC_CILIARY_PLASM	GOCC_CILIARY_PLASM	43	0.481608	1.53526	0.00495002	0.258422	0.254588	3423	tags=58%, list=31%, signal=41%	TOGARAM1/TTC30A/PIK3R4/CENPF/DZIP1L/CEP162/DYNC2H1/ATG16L1/SPATA7/CAMSAP3/DNAL1/DNAH1/SPAG16/ARFGEF2/CCDC40/AMBRA1/ARL6/ATG5/MNS1/WDPCP/PIK3C3/KIFAP3/INPP5E/TULP3/TTLL3
HP_RETINAL_DYSPLASIA	HP_RETINAL_DYSPLASIA	HP_RETINAL_DYSPLASIA	18	0.547854	1.5352	0.0184637	0.511759	0.504166	3180	tags=61%, list=28%, signal=44%	RXYLT1/FKTN/KIF11/FKRP/DAG1/TUBB/POMGNT2/POMT2/INPP5E/POMT1/B3GALNT2
GOBP_PROGRAMMED_CELL_DEATH_INVOLVED_IN_CELL_DEVELOPMENT	GOBP_PROGRAMMED_CELL_DEATH_INVOLVED_IN_CELL_DEVELOPMENT	GOBP_PROGRAMMED_CELL_DEATH_INVOLVED_IN_CELL_DEVELOPMENT	8	0.655328	1.53491	0.030303	0.680075	0.669985	1922	tags=50%, list=17%, signal=41%	KITLG/CASP2/PRKDC/KIT
GOBP_DOUBLE_STRAND_BREAK_REPAIR	GOBP_DOUBLE_STRAND_BREAK_REPAIR	GOBP_DOUBLE_STRAND_BREAK_REPAIR	212	0.430855	1.53362	3.3678e-07	0.000186239	0.000183476	2407	tags=40%, list=22%, signal=32%	LIG3/EXD2/MRNIP/NSD2/HPF1/SHLD2/XRCC2/CGAS/BRCA1/RFWD3/BABAM2/EME1/MRE11/PALB2/PAXX/FOXM1/AP5S1/ESCO2/CDCA5/CHEK1/POLQ/FIGNL1/BLM/POLA1/SMARCAD1/GEN1/SLX4/PARPBP/TRIP13/RAD51AP1/RMI2/BRIP1/CDC45/RAD51B/RECQL4/POLL/RIF1/RAD54L/WRN/DDX11/RAD51D/FEN1/PARP2/SETX/MCM4/MCM6/RAD51/SMARCAL1/PIAS4/KMT5C/ACTL6A/RNF169/GINS2/MSH2/MCM7/EYA3/ZFYVE26/MCM2/SMC6/PPP5C/RMI1/OGG1/EME2/SPIRE1/RNF8/PRKDC/GINS4/TIMEL…
HP_SEESAW_NYSTAGMUS	HP_SEESAW_NYSTAGMUS	HP_SEESAW_NYSTAGMUS	3	0.87519	1.53329	0.0155018	0.470441	0.463461	1399	tags=100%, list=13%, signal=88%	PRRT2/CLTCL1/CACNA1A
HP_EQUINUS_CALCANEUS	HP_EQUINUS_CALCANEUS	HP_EQUINUS_CALCANEUS	4	0.805749	1.53284	0.0151343	0.468419	0.461469	1458	tags=50%, list=13%, signal=43%	FBN1/AEBP1
GOCC_MEIOTIC_SPINDLE	GOCC_MEIOTIC_SPINDLE	GOCC_MEIOTIC_SPINDLE	9	0.639444	1.53233	0.0275938	0.65469	0.644976	1439	tags=56%, list=13%, signal=48%	RPS6KA2/ASPM/FBXO5/BORA/INCENP
HP_RADIAL_DEVIATION_OF_THE_HAND	HP_RADIAL_DEVIATION_OF_THE_HAND	HP_RADIAL_DEVIATION_OF_THE_HAND	3	0.874539	1.53215	0.0155018	0.470441	0.463461	625	tags=67%, list=6%, signal=63%	SAMD9/COL9A2
GOMF_NUCLEOTIDE_PHOSPHATASE_ACTIVITY_ACTING_ON_FREE_NUCLEOTIDES	GOMF_NUCLEOTIDE_PHOSPHATASE_ACTIVITY_ACTING_ON_FREE_NUCLEOTIDES	GOMF_NUCLEOTIDE_PHOSPHATASE_ACTIVITY_ACTING_ON_FREE_NUCLEOTIDES	4	0.805302	1.532	0.0153271	0.469914	0.462942	604	tags=25%, list=5%, signal=24%	DUSP11
GOMF_PYRUVATE_DEHYDROGENASE_ACETYL_TRANSFERRING_KINASE_ACTIVITY	GOMF_PYRUVATE_DEHYDROGENASE_ACETYL_TRANSFERRING_KINASE_ACTIVITY	GOMF_PYRUVATE_DEHYDROGENASE_ACETYL_TRANSFERRING_KINASE_ACTIVITY	5	0.752133	1.53173	0.0429586	0.740424	0.729439	2495	tags=80%, list=22%, signal=62%	PDK4/PDK3/PDK2/PDK1
GOBP_MAINTENANCE_OF_DNA_REPEAT_ELEMENTS	GOBP_MAINTENANCE_OF_DNA_REPEAT_ELEMENTS	GOBP_MAINTENANCE_OF_DNA_REPEAT_ELEMENTS	6	0.716308	1.53123	0.0180346	0.508065	0.500527	1548	tags=67%, list=14%, signal=57%	TCF7L2/RMI2/MSH6/MSH2
HP_ADRENAL_HYPOPLASIA	HP_ADRENAL_HYPOPLASIA	HP_ADRENAL_HYPOPLASIA	17	0.553414	1.53084	0.0201399	0.53534	0.527397	2687	tags=53%, list=24%, signal=40%	TBX19/WASHC5/NSDHL/CDKN1C/POLE/TNXB/ROBO1/PEX1/MKS1
GOBP_SOMATIC_DIVERSIFICATION_OF_IMMUNE_RECEPTORS_VIA_SOMATIC_MUTATION	GOBP_SOMATIC_DIVERSIFICATION_OF_IMMUNE_RECEPTORS_VIA_SOMATIC_MUTATION	GOBP_SOMATIC_DIVERSIFICATION_OF_IMMUNE_RECEPTORS_VIA_SOMATIC_MUTATION	12	0.593978	1.53074	0.0259602	0.634727	0.62531	1548	tags=50%, list=14%, signal=43%	EXO1/POLQ/POLL/MSH6/UNG/MSH2
GOBP_INNER_CELL_MASS_CELL_PROLIFERATION	GOBP_INNER_CELL_MASS_CELL_PROLIFERATION	GOBP_INNER_CELL_MASS_CELL_PROLIFERATION	12	0.593896	1.53053	0.0259602	0.634727	0.62531	3059	tags=58%, list=27%, signal=42%	PALB2/NCAPG2/CHEK1/GINS1/GINS4/BRCA2/COPS2
HP_SUPERNUMERARY_SPLEENS	HP_SUPERNUMERARY_SPLEENS	HP_SUPERNUMERARY_SPLEENS	35	0.492716	1.53043	0.00786232	0.332066	0.327139	2714	tags=51%, list=24%, signal=39%	NSD2/CEP290/RFWD3/HYLS1/RAB23/CENPF/ESCO2/CC2D2A/SPEF2/TTC12/DNAL1/DNAH1/SPAG1/CCDC40/TMEM237/GPC4/MKS1/LRRC56
GOBP_REGULATION_OF_ACYL_COA_BIOSYNTHETIC_PROCESS	GOBP_REGULATION_OF_ACYL_COA_BIOSYNTHETIC_PROCESS	GOBP_REGULATION_OF_ACYL_COA_BIOSYNTHETIC_PROCESS	5	0.751191	1.52981	0.0429586	0.740424	0.729439	2495	tags=80%, list=22%, signal=62%	PDK4/PDK3/PDK2/PDK1
GOBP_NUCLEAR_CHROMOSOME_SEGREGATION	GOBP_NUCLEAR_CHROMOSOME_SEGREGATION	GOBP_NUCLEAR_CHROMOSOME_SEGREGATION	210	0.429782	1.52908	7.19457e-07	0.000346523	0.000341382	2631	tags=40%, list=24%, signal=31%	CENPX/KNL1/SGO2/SPC25/CDCA8/SGO1/CCNE2/SYCE2/CCNE1/CENPS/EME1/KIF18B/MRE11/MSH5/NDC80/NCAPG/KLHL22/CENPF/SPDL1/TOP2A/ESCO2/NCAPG2/CDCA5/KATNB1/NUSAP1/FBXO5/CDC23/KIF14/KIF4A/CDC6/KIF2C/PSMC3IP/GEN1/CENPE/SLX4/EHMT2/NEK2/UBE2C/TRIP13/TACC3/RMI2/BRIP1/BUB1B/NUF2/DDX11/PHF13/CENPQ/SPAG5/FEN1/KNTC1/MAD2L1/TUBG1/SMC2/CDC20/NCAPD2/MAP10/INCENP/SPC24/TUBG2/SMC1A/IK/RACGAP1/RMI1/AURKB/EME2/MEIKIN/CENPK/N…
HP_APLASIA_HYPOPLASIA_OF_THE_STERNUM	HP_APLASIA_HYPOPLASIA_OF_THE_STERNUM	HP_APLASIA_HYPOPLASIA_OF_THE_STERNUM	10	0.617453	1.5286	0.0281385	0.661632	0.651816	3911	tags=80%, list=35%, signal=52%	PCGF2/BUB1B/ARID1B/RBM10/SETBP1/NFIX/ORC6/FIG4
GOBP_NEGATIVE_REGULATION_OF_CELL_ADHESION_MOLECULE_PRODUCTION	GOBP_NEGATIVE_REGULATION_OF_CELL_ADHESION_MOLECULE_PRODUCTION	GOBP_NEGATIVE_REGULATION_OF_CELL_ADHESION_MOLECULE_PRODUCTION	3	0.872414	1.52842	0.0171664	0.497691	0.490307	483	tags=67%, list=4%, signal=64%	NOTCH1/NOTCH4
GOBP_DNA_REPLICATION	GOBP_DNA_REPLICATION	GOBP_DNA_REPLICATION	228	0.428077	1.5264	1.52809e-07	9.90989e-05	9.76286e-05	2523	tags=41%, list=23%, signal=32%	PCLAF/LIG3/CENPX/RTF2/EXD2/THOC1/PRIM1/E2F7/CCNE2/FAM111B/RFWD3/CCNA2/CCNE1/CENPS/EME1/MRE11/TICRR/ZGRF1/POLE2/TEFM/FAM111A/ESCO2/UPF1/CHEK1/DTL/CDK1/FBXO5/POLQ/GINS1/BLM/CDC6/POLA1/GEN1/E2F8/POLH/SLX4/TFPT/IGHMBP2/EHMT2/CDK2/RMI2/CDC45/RECQL4/POLL/GMNN/PRIM2/WRN/DDX11/RFC4/RRM2/FEN1/RRM1/MCM4/POLE/MCM6/RAD51/MCM10/JADE3/SMARCAL1/ACTL6A/RFC2/GINS2/MCM7/MCM2/SSBP1/RMI1/EME2/GINS4/SLFN11/NFIC/DSCC1…
HP_BOWING_OF_THE_ARM	HP_BOWING_OF_THE_ARM	HP_BOWING_OF_THE_ARM	13	0.582801	1.52593	0.0295047	0.676706	0.666665	1299	tags=31%, list=12%, signal=27%	VPS35L/TRPV4/RECQL4/PCNT
GOBP_NEUROFILAMENT_CYTOSKELETON_ORGANIZATION	GOBP_NEUROFILAMENT_CYTOSKELETON_ORGANIZATION	GOBP_NEUROFILAMENT_CYTOSKELETON_ORGANIZATION	5	0.749192	1.52574	0.0436929	0.744544	0.733497	1047	tags=40%, list=9%, signal=36%	NEFH/VPS54
GOBP_MIRNA_CATABOLIC_PROCESS	GOBP_MIRNA_CATABOLIC_PROCESS	GOBP_MIRNA_CATABOLIC_PROCESS	9	0.636613	1.52555	0.0298013	0.677266	0.667217	331	tags=33%, list=3%, signal=32%	TENT4B/TENT2/TUT4
GOBP_REGULATION_OF_MEIOTIC_NUCLEAR_DIVISION	GOBP_REGULATION_OF_MEIOTIC_NUCLEAR_DIVISION	GOBP_REGULATION_OF_MEIOTIC_NUCLEAR_DIVISION	14	0.572904	1.52468	0.0176225	0.502142	0.494691	2268	tags=57%, list=20%, signal=46%	RPS6KA2/FBXO5/TRIP13/RAD51AP1/FBXO43/CDC20/PLCB1/MSX1
GOBP_SPINDLE_ELONGATION	GOBP_SPINDLE_ELONGATION	GOBP_SPINDLE_ELONGATION	8	0.650357	1.52327	0.0325477	0.697231	0.686886	1952	tags=62%, list=17%, signal=52%	KIF4A/MAP10/RACGAP1/AURKB/PRC1
HP_ELEVATED_CIRCULATING_THYROID_STIMULATING_HORMONE_CONCENTRATION	HP_ELEVATED_CIRCULATING_THYROID_STIMULATING_HORMONE_CONCENTRATION	HP_ELEVATED_CIRCULATING_THYROID_STIMULATING_HORMONE_CONCENTRATION	11	0.601658	1.51892	0.0254851	0.627918	0.618602	1243	tags=45%, list=11%, signal=40%	DCAF17/CDH23/PAX8/SMARCAL1/ALMS1
HP_ABNORMAL_ANTERIOR_HORN_CELL_MORPHOLOGY	HP_ABNORMAL_ANTERIOR_HORN_CELL_MORPHOLOGY	HP_ABNORMAL_ANTERIOR_HORN_CELL_MORPHOLOGY	13	0.580119	1.51891	0.0295047	0.676706	0.666665	1450	tags=46%, list=13%, signal=40%	GLE1/NEFH/CPLANE1/IGHMBP2/SETX/ATXN3
HP_EPISPADIAS	HP_EPISPADIAS	HP_EPISPADIAS	15	0.561534	1.51736	0.0303665	0.680075	0.669985	3705	tags=67%, list=33%, signal=45%	CDC6/DVL1/CDC45/GMNN/PTDSS1/EVC2/SMAD4/ORC4/CDT1/ORC6
GOBP_COPULATION	GOBP_COPULATION	GOBP_COPULATION	5	0.744971	1.51714	0.0495675	0.779044	0.767486	2510	tags=80%, list=22%, signal=62%	P2RX1/ABAT/SERPINE2/PI3
GOMF_PHOSPHATIDYLINOSITOL_4_5_BISPHOSPHATE_BINDING	GOMF_PHOSPHATIDYLINOSITOL_4_5_BISPHOSPHATE_BINDING	GOMF_PHOSPHATIDYLINOSITOL_4_5_BISPHOSPHATE_BINDING	42	0.477176	1.51636	0.0040568	0.235198	0.231708	3486	tags=48%, list=31%, signal=33%	CGAS/GSDME/SDCBP2/OSBPL2/SYTL2/SLC9A1/LDLRAP1/MYO1B/SVIL/AVIL/FCHO2/SNX21/PLCB1/VILL/PHLDA3/SH3PXD2A/KCNJ2/SNX18/TULP3/GSDMD
GOBP_ENDOTHELIAL_CELL_MORPHOGENESIS	GOBP_ENDOTHELIAL_CELL_MORPHOGENESIS	GOBP_ENDOTHELIAL_CELL_MORPHOGENESIS	5	0.744457	1.5161	0.0503018	0.783166	0.771546	483	tags=40%, list=4%, signal=38%	HEG1/NOTCH4
HP_ABNORMAL_ATRIOVENTRICULAR_CONNECTION	HP_ABNORMAL_ATRIOVENTRICULAR_CONNECTION	HP_ABNORMAL_ATRIOVENTRICULAR_CONNECTION	2	0.973628	1.51571	0.00140208	0.126876	0.124993	297	tags=100%, list=3%, signal=97%	NOTCH1/CCNQ
GOCC_TRANSCRIPTION_PREINITIATION_COMPLEX	GOCC_TRANSCRIPTION_PREINITIATION_COMPLEX	GOCC_TRANSCRIPTION_PREINITIATION_COMPLEX	10	0.612141	1.51544	0.0335498	0.698735	0.688368	2138	tags=60%, list=19%, signal=49%	GTF2E1/BRF2/GTF2H3/BRF1/ESR1/GTF2A1
GOMF_EXODEOXYRIBONUCLEASE_ACTIVITY	GOMF_EXODEOXYRIBONUCLEASE_ACTIVITY	GOMF_EXODEOXYRIBONUCLEASE_ACTIVITY	20	0.531379	1.51491	0.0186393	0.514425	0.506792	1544	tags=35%, list=14%, signal=30%	EXD2/EXO1/MRE11/EXO5/FEN1/POLE/RAD9A
HP_PROXIMAL_FEMORAL_EPIPHYSIOLYSIS	HP_PROXIMAL_FEMORAL_EPIPHYSIOLYSIS	HP_PROXIMAL_FEMORAL_EPIPHYSIOLYSIS	7	0.676714	1.5136	0.03125	0.686167	0.675987	1299	tags=43%, list=12%, signal=38%	EFL1/RET/PCNT
GOMF_ADENOSINE_DEAMINASE_ACTIVITY	GOMF_ADENOSINE_DEAMINASE_ACTIVITY	GOMF_ADENOSINE_DEAMINASE_ACTIVITY	9	0.631542	1.5134	0.0320088	0.689971	0.679734	1679	tags=56%, list=15%, signal=47%	ADA2/LACC1/ADAT3/ZBP1/ADAT2
GOBP_DNA_ENDOREDUPLICATION	GOBP_DNA_ENDOREDUPLICATION	GOBP_DNA_ENDOREDUPLICATION	5	0.743023	1.51318	0.0510361	0.786399	0.774731	827	tags=60%, list=7%, signal=56%	E2F7/FBXO5/E2F8
HP_CHRONIC_AXONAL_NEUROPATHY	HP_CHRONIC_AXONAL_NEUROPATHY	HP_CHRONIC_AXONAL_NEUROPATHY	4	0.795294	1.51295	0.0184117	0.511759	0.504166	1391	tags=75%, list=12%, signal=66%	SETX/COG8/SPTLC1
GOBP_REGULATION_OF_CYCLIC_NUCLEOTIDE_PHOSPHODIESTERASE_ACTIVITY	GOBP_REGULATION_OF_CYCLIC_NUCLEOTIDE_PHOSPHODIESTERASE_ACTIVITY	GOBP_REGULATION_OF_CYCLIC_NUCLEOTIDE_PHOSPHODIESTERASE_ACTIVITY	8	0.645898	1.51283	0.03367	0.698735	0.688368	572	tags=25%, list=5%, signal=24%	RACK1/MAPK7
GOBP_TRANSCRIPTION_INITIATION_FROM_RNA_POLYMERASE_III_PROMOTER	GOBP_TRANSCRIPTION_INITIATION_FROM_RNA_POLYMERASE_III_PROMOTER	GOBP_TRANSCRIPTION_INITIATION_FROM_RNA_POLYMERASE_III_PROMOTER	8	0.645854	1.51272	0.03367	0.698735	0.688368	1317	tags=50%, list=12%, signal=44%	SNAPC5/BRF1/GTF3C4/GTF3C1
GOMF_POLYNUCLEOTIDE_ADENYLYLTRANSFERASE_ACTIVITY	GOMF_POLYNUCLEOTIDE_ADENYLYLTRANSFERASE_ACTIVITY	GOMF_POLYNUCLEOTIDE_ADENYLYLTRANSFERASE_ACTIVITY	5	0.742486	1.51208	0.0517704	0.788054	0.776362	100	tags=40%, list=1%, signal=40%	TENT4B/TENT2
GOBP_REGULATION_OF_CENTRIOLE_REPLICATION	GOBP_REGULATION_OF_CENTRIOLE_REPLICATION	GOBP_REGULATION_OF_CENTRIOLE_REPLICATION	18	0.539516	1.51183	0.0268318	0.64709	0.637489	3563	tags=67%, list=32%, signal=46%	STIL/BRCA1/CEP120/CEP295/KAT2A/PLK4/ALMS1/CENPJ/TRIM37/VPS4B/SASS6/CEP76
GOMF_Y_FORM_DNA_BINDING	GOMF_Y_FORM_DNA_BINDING	GOMF_Y_FORM_DNA_BINDING	5	0.742293	1.51169	0.0525048	0.791867	0.780119	1376	tags=80%, list=12%, signal=70%	MEN1/BLM/WRN/RAD18
HP_FLAT_CORNEA	HP_FLAT_CORNEA	HP_FLAT_CORNEA	17	0.546452	1.51159	0.0290758	0.672294	0.662319	2217	tags=47%, list=20%, signal=38%	TGFB2/BUD23/METTL27/LIMK1/RFC2/DNAJC30/GTF2IRD1/GTF2IRD2
HP_HYPOPLASIA_OF_THE_FRONTAL_LOBES	HP_HYPOPLASIA_OF_THE_FRONTAL_LOBES	HP_HYPOPLASIA_OF_THE_FRONTAL_LOBES	30	0.497807	1.51149	0.0101902	0.378484	0.372868	1878	tags=40%, list=17%, signal=33%	STIL/KNL1/CIT/RTTN/ASPM/WDR62/KIF14/MCPH1/CENPJ/FDXR/CEP152/NCAPD3
GOBP_CENTROMERE_COMPLEX_ASSEMBLY	GOBP_CENTROMERE_COMPLEX_ASSEMBLY	GOBP_CENTROMERE_COMPLEX_ASSEMBLY	26	0.508758	1.51102	0.0141869	0.455536	0.448778	1156	tags=38%, list=10%, signal=35%	CENPX/CENPI/CENPS/CENPF/CENPO/CENPE/CENPA/MIS18A/KNTC1/OIP5
GOBP_COPPER_ION_TRANSMEMBRANE_TRANSPORT	GOBP_COPPER_ION_TRANSMEMBRANE_TRANSPORT	GOBP_COPPER_ION_TRANSMEMBRANE_TRANSPORT	4	0.794208	1.51089	0.0189901	0.519217	0.511514	831	tags=50%, list=7%, signal=46%	SLC11A2/ATP7A
GOMF_COPPER_ION_TRANSMEMBRANE_TRANSPORTER_ACTIVITY	GOMF_COPPER_ION_TRANSMEMBRANE_TRANSPORTER_ACTIVITY	GOMF_COPPER_ION_TRANSMEMBRANE_TRANSPORTER_ACTIVITY	4	0.794208	1.51089	0.0189901	0.519217	0.511514	831	tags=50%, list=7%, signal=46%	SLC11A2/ATP7A
GOBP_BEHAVIORAL_RESPONSE_TO_ETHANOL	GOBP_BEHAVIORAL_RESPONSE_TO_ETHANOL	GOBP_BEHAVIORAL_RESPONSE_TO_ETHANOL	5	0.741719	1.51052	0.0532391	0.792004	0.780254	2567	tags=80%, list=23%, signal=62%	EPS8/USP46/CRHBP/DRD4
GOCC_ALPHA_DNA_POLYMERASE_PRIMASE_COMPLEX	GOCC_ALPHA_DNA_POLYMERASE_PRIMASE_COMPLEX	GOCC_ALPHA_DNA_POLYMERASE_PRIMASE_COMPLEX	5	0.741304	1.50968	0.0532391	0.792004	0.780254	2898	tags=100%, list=26%, signal=74%	PRIM1/POLA1/PRIM2/POLA2/MCM3
GOCC_INTRACILIARY_TRANSPORT_PARTICLE	GOCC_INTRACILIARY_TRANSPORT_PARTICLE	GOCC_INTRACILIARY_TRANSPORT_PARTICLE	12	0.585586	1.50912	0.0286017	0.66936	0.659429	2705	tags=58%, list=24%, signal=44%	IFT81/TTC30A/TTC21B/WDR19/IFT46/IFT74/IFT52
HP_BOWEL_DIVERTICULOSIS	HP_BOWEL_DIVERTICULOSIS	HP_BOWEL_DIVERTICULOSIS	25	0.509522	1.50845	0.0147938	0.466005	0.459091	2217	tags=48%, list=20%, signal=39%	RET/BUD23/METTL27/ALDH18A1/LIMK1/RFC2/MSH2/DNAJC30/GTF2IRD1/PKD1/PIK3CA/GTF2IRD2
GOMF_DNA_TRANSLOCASE_ACTIVITY	GOMF_DNA_TRANSLOCASE_ACTIVITY	GOMF_DNA_TRANSLOCASE_ACTIVITY	3	0.860926	1.5083	0.0209117	0.547776	0.539649	981	tags=67%, list=9%, signal=61%	ERCC6L/RAD54L
GOBP_VENTRICULAR_TRABECULA_MYOCARDIUM_MORPHOGENESIS	GOBP_VENTRICULAR_TRABECULA_MYOCARDIUM_MORPHOGENESIS	GOBP_VENTRICULAR_TRABECULA_MYOCARDIUM_MORPHOGENESIS	10	0.609139	1.50801	0.0378788	0.716476	0.705846	265	tags=30%, list=2%, signal=29%	HEG1/TGFB2/NOTCH1
GOBP_RESPONSE_TO_SALT	GOBP_RESPONSE_TO_SALT	GOBP_RESPONSE_TO_SALT	12	0.585072	1.50779	0.0286017	0.66936	0.659429	2657	tags=50%, list=24%, signal=38%	RIDA/DAB2/RNLS/DAXX/ZNF16/MAPK13
GOCC_MCM_COMPLEX	GOCC_MCM_COMPLEX	GOCC_MCM_COMPLEX	8	0.643683	1.50764	0.0347924	0.700042	0.689655	2898	tags=75%, list=26%, signal=56%	MCM4/MCM6/MCM7/MCM2/MCM8/MCM3
HP_ABNORMAL_RIGHT_VENTRICULAR_FUNCTION	HP_ABNORMAL_RIGHT_VENTRICULAR_FUNCTION	HP_ABNORMAL_RIGHT_VENTRICULAR_FUNCTION	8	0.643303	1.50675	0.0347924	0.700042	0.689655	3393	tags=50%, list=30%, signal=35%	SELENON/DVL1/DAXX/BMPR2
GOBP_CENTRIOLE_ELONGATION	GOBP_CENTRIOLE_ELONGATION	GOBP_CENTRIOLE_ELONGATION	7	0.673434	1.50626	0.03125	0.686167	0.675987	2530	tags=71%, list=23%, signal=55%	CEP120/CEP295/CCP110/CENPJ/VPS4B
GOBP_PRONEPHROS_DEVELOPMENT	GOBP_PRONEPHROS_DEVELOPMENT	GOBP_PRONEPHROS_DEVELOPMENT	4	0.791137	1.50505	0.0222808	0.57259	0.564095	873	tags=50%, list=8%, signal=46%	CEP290/PAX8
HP_APLASIA_HYPOPLASIA_AFFECTING_THE_ANTERIOR_SEGMENT_OF_THE_EYE	HP_APLASIA_HYPOPLASIA_AFFECTING_THE_ANTERIOR_SEGMENT_OF_THE_EYE	HP_APLASIA_HYPOPLASIA_AFFECTING_THE_ANTERIOR_SEGMENT_OF_THE_EYE	88	0.446319	1.50435	0.000628011	0.0794647	0.0782857	3382	tags=50%, list=30%, signal=35%	SEM1/NSD2/XRCC2/RET/BRCA1/CEP290/IGF1R/UBE2T/RFWD3/BUD23/METTL27/PALB2/FAM111A/FANCG/SLX4/TRIP13/CC2D2A/BRIP1/LIMK1/RAD51/FBN1/RFC2/PORCN/DNAJC30/GTF2IRD1/FANCA/TONSL/FOXC1/FANCL/LAMB2/HS2ST1/TMEM237/GTF2IRD2/BTRC/FANCM/ERCC4/BRCA2/MKS1/ELP4/MITF/ERCC6/FH/FANCF/FANCI
GOBP_MACROPHAGE_COLONY_STIMULATING_FACTOR_SIGNALING_PATHWAY	GOBP_MACROPHAGE_COLONY_STIMULATING_FACTOR_SIGNALING_PATHWAY	GOBP_MACROPHAGE_COLONY_STIMULATING_FACTOR_SIGNALING_PATHWAY	5	0.738464	1.50389	0.0315917	0.688608	0.678391	2101	tags=60%, list=19%, signal=49%	DOK1/TREM2/STAP1
GOMF_PHOSPHATIDYLINOSITOL_3_KINASE_REGULATOR_ACTIVITY	GOMF_PHOSPHATIDYLINOSITOL_3_KINASE_REGULATOR_ACTIVITY	GOMF_PHOSPHATIDYLINOSITOL_3_KINASE_REGULATOR_ACTIVITY	16	0.547494	1.50352	0.0302714	0.680075	0.669985	1854	tags=50%, list=17%, signal=42%	CISH/AGAP2/PIK3R6/WDR91/WDR81/SOCS2/PIK3R3/SOCS7
GOMF_DNA_DNA_ANNEALING_ACTIVITY	GOMF_DNA_DNA_ANNEALING_ACTIVITY	GOMF_DNA_DNA_ANNEALING_ACTIVITY	6	0.702868	1.5025	0.0296912	0.677266	0.667217	1237	tags=67%, list=11%, signal=59%	BLM/RECQL4/RAD54L/SMARCAL1
HP_AZOOSPERMIA	HP_AZOOSPERMIA	HP_AZOOSPERMIA	52	0.463764	1.5022	0.00665537	0.308915	0.304332	2854	tags=50%, list=26%, signal=37%	XRCC2/BRCA1/HS6ST1/UBE2T/RFWD3/PALB2/FANCG/BLM/SLX4/BRIP1/RAD51/HFE/CATSPER2/CEP19/FANCA/KIT/FANCL/MCM8/OCRL/USP9Y/KISS1R/FANCM/ERCC4/BRCA2/DHX37/ZMYND15
GOMF_MICROTUBULE_SEVERING_ATPASE_ACTIVITY	GOMF_MICROTUBULE_SEVERING_ATPASE_ACTIVITY	GOMF_MICROTUBULE_SEVERING_ATPASE_ACTIVITY	4	0.789489	1.50191	0.0230558	0.589462	0.580717	1027	tags=75%, list=9%, signal=68%	FIGNL1/SPAST/KATNAL1
HP_CONE_SHAPED_EPIPHYSIS	HP_CONE_SHAPED_EPIPHYSIS	HP_CONE_SHAPED_EPIPHYSIS	45	0.469201	1.50188	0.00844443	0.346384	0.341245	3915	tags=58%, list=35%, signal=38%	POC1A/CEP290/TTC21B/CEP120/CENPE/WDR19/KIAA0586/PLK4/PCNT/DYNC2H1/FBN1/MIA3/CENPJ/CEP152/SRCAP/EVC2/SMAD4/ATR/IFT52/PIK3CD/COG4/RBBP8/CSPP1/IQCB1/TRIP11/NPHP4
GOBP_POSITIVE_REGULATION_OF_MITOTIC_CELL_CYCLE_SPINDLE_ASSEMBLY_CHECKPOINT	GOBP_POSITIVE_REGULATION_OF_MITOTIC_CELL_CYCLE_SPINDLE_ASSEMBLY_CHECKPOINT	GOBP_POSITIVE_REGULATION_OF_MITOTIC_CELL_CYCLE_SPINDLE_ASSEMBLY_CHECKPOINT	7	0.671005	1.50083	0.0324074	0.695223	0.684908	1092	tags=43%, list=10%, signal=39%	NDC80/GEN1/MAD2L1
HP_ACCESSORY_SPLEEN	HP_ACCESSORY_SPLEEN	HP_ACCESSORY_SPLEEN	18	0.535532	1.50067	0.0299278	0.679033	0.668958	899	tags=33%, list=8%, signal=31%	NSD2/CEP290/HYLS1/CENPF/ESCO2/CC2D2A
GOBP_VENOUS_BLOOD_VESSEL_MORPHOGENESIS	GOBP_VENOUS_BLOOD_VESSEL_MORPHOGENESIS	GOBP_VENOUS_BLOOD_VESSEL_MORPHOGENESIS	6	0.701569	1.49972	0.0320665	0.689971	0.679734	265	tags=33%, list=2%, signal=33%	HEG1/NOTCH1
GOBP_MITOTIC_DNA_INTEGRITY_CHECKPOINT_SIGNALING	GOBP_MITOTIC_DNA_INTEGRITY_CHECKPOINT_SIGNALING	GOBP_MITOTIC_DNA_INTEGRITY_CHECKPOINT_SIGNALING	66	0.452673	1.49965	0.00201642	0.161866	0.159465	2055	tags=36%, list=18%, signal=30%	MRNIP/NOP53/BRCA1/RFWD3/BABAM2/EME1/MRE11/TICRR/GTSE1/CHEK1/DTL/CDK1/BLM/CDC6/CLSPN/CDK2/CASP2/GIGYF2/RAD9A/MSH2/EME2/PRKDC/MDC1/NBN
GOBP_BRANCHING_INVOLVED_IN_SALIVARY_GLAND_MORPHOGENESIS	GOBP_BRANCHING_INVOLVED_IN_SALIVARY_GLAND_MORPHOGENESIS	GOBP_BRANCHING_INVOLVED_IN_SALIVARY_GLAND_MORPHOGENESIS	10	0.605648	1.49937	0.038961	0.717129	0.706489	3105	tags=80%, list=28%, signal=58%	HGF/DAG1/LAMA5/NRP1/TGM2/TNF/SEMA3C/PLXNA1
GOMF_BH3_DOMAIN_BINDING	GOMF_BH3_DOMAIN_BINDING	GOMF_BH3_DOMAIN_BINDING	5	0.736219	1.49932	0.0340219	0.698735	0.688368	2	tags=20%, list=0%, signal=20%	RACK1
HP_ASTHENIA	HP_ASTHENIA	HP_ASTHENIA	5	0.735765	1.4984	0.0340219	0.698735	0.688368	553	tags=40%, list=5%, signal=38%	NSDHL/PLEKHM1
HP_PSEUDOEPIPHYSES	HP_PSEUDOEPIPHYSES	HP_PSEUDOEPIPHYSES	7	0.669528	1.49752	0.0335648	0.698735	0.688368	1299	tags=43%, list=12%, signal=38%	NSD2/RAB23/PCNT
GOBP_NEGATIVE_REGULATION_OF_DNA_REPLICATION	GOBP_NEGATIVE_REGULATION_OF_DNA_REPLICATION	GOBP_NEGATIVE_REGULATION_OF_DNA_REPLICATION	23	0.513132	1.49731	0.015495	0.470441	0.463461	3732	tags=61%, list=33%, signal=41%	LIG3/FBXO5/BLM/CDC6/GMNN/SMARCAL1/SLFN11/TIMELESS/ATR/BRCA2/RAD17/DONSON/CDT1/TTF1
GOBP_CELLULAR_RESPONSE_TO_INSULIN_LIKE_GROWTH_FACTOR_STIMULUS	GOBP_CELLULAR_RESPONSE_TO_INSULIN_LIKE_GROWTH_FACTOR_STIMULUS	GOBP_CELLULAR_RESPONSE_TO_INSULIN_LIKE_GROWTH_FACTOR_STIMULUS	5	0.735102	1.49705	0.0340219	0.698735	0.688368	1378	tags=60%, list=12%, signal=53%	IGF1R/CCNA2/FBN1
HP_VESTIBULAR_HYPOFUNCTION	HP_VESTIBULAR_HYPOFUNCTION	HP_VESTIBULAR_HYPOFUNCTION	4	0.786913	1.49701	0.0242182	0.610815	0.601753	1013	tags=75%, list=9%, signal=68%	MYO7A/CDH23/CEP78
GOMF_5_3_EXONUCLEASE_ACTIVITY	GOMF_5_3_EXONUCLEASE_ACTIVITY	GOMF_5_3_EXONUCLEASE_ACTIVITY	16	0.544981	1.49661	0.0344468	0.700042	0.689655	1225	tags=38%, list=11%, signal=33%	TRIR/EXO1/MRE11/EXO5/FEN1/DCP2
GOBP_REGULATION_OF_ANTIGEN_PROCESSING_AND_PRESENTATION_OF_PEPTIDE_ANTIGEN	GOBP_REGULATION_OF_ANTIGEN_PROCESSING_AND_PRESENTATION_OF_PEPTIDE_ANTIGEN	GOBP_REGULATION_OF_ANTIGEN_PROCESSING_AND_PRESENTATION_OF_PEPTIDE_ANTIGEN	5	0.734667	1.49616	0.0340219	0.698735	0.688368	1195	tags=40%, list=11%, signal=36%	TREM2/HFE
GOBP_CELLULAR_MODIFIED_AMINO_ACID_CATABOLIC_PROCESS	GOBP_CELLULAR_MODIFIED_AMINO_ACID_CATABOLIC_PROCESS	GOBP_CELLULAR_MODIFIED_AMINO_ACID_CATABOLIC_PROCESS	13	0.571154	1.49543	0.032666	0.697779	0.687426	3438	tags=69%, list=31%, signal=48%	GGACT/ABHD16A/PCYOX1L/GOT2/GGT5/PM20D2/GGT1/PCYOX1/CHAC2
HP_ABNORMAL_MUSCLE_FIBER_PROTEIN_EXPRESSION	HP_ABNORMAL_MUSCLE_FIBER_PROTEIN_EXPRESSION	HP_ABNORMAL_MUSCLE_FIBER_PROTEIN_EXPRESSION	15	0.55336	1.49528	0.034555	0.700042	0.689655	3243	tags=67%, list=29%, signal=47%	FKTN/COL6A1/FKRP/DAG1/SYNE2/MYOT/COL6A2/POMT2/POMT1/DYSF
GOMF_LIPID_KINASE_ACTIVITY	GOMF_LIPID_KINASE_ACTIVITY	GOMF_LIPID_KINASE_ACTIVITY	4	0.785998	1.49527	0.0246057	0.61539	0.60626	1799	tags=50%, list=16%, signal=42%	AGK/SPHK2
GOBP_REGULATION_OF_MICROTUBULE_DEPOLYMERIZATION	GOBP_REGULATION_OF_MICROTUBULE_DEPOLYMERIZATION	GOBP_REGULATION_OF_MICROTUBULE_DEPOLYMERIZATION	19	0.528379	1.49511	0.0297436	0.677266	0.667217	4638	tags=84%, list=41%, signal=49%	TPX2/HDGFL3/TRPV4/KATNB1/SPAST/CKAP2/CAMSAP2/CAMSAP3/CLASP1/TTBK2/TAOK1/APC/HDAC6/ATXN7/CAMSAP1/MAP1S
GOBP_GLIAL_CELL_MIGRATION	GOBP_GLIAL_CELL_MIGRATION	GOBP_GLIAL_CELL_MIGRATION	29	0.494405	1.49483	0.0190216	0.519217	0.511514	2101	tags=41%, list=19%, signal=34%	TGFB2/LRP8/CCR2/SCRIB/TREM2/LAMB1/SYNE2/APCDD1/MMP14/CX3CR1/SRGAP2/STAP1
GOBP_TROPHOBLAST_GIANT_CELL_DIFFERENTIATION	GOBP_TROPHOBLAST_GIANT_CELL_DIFFERENTIATION	GOBP_TROPHOBLAST_GIANT_CELL_DIFFERENTIATION	9	0.623726	1.49466	0.0375276	0.713348	0.702764	1411	tags=44%, list=13%, signal=39%	E2F7/E2F8/PLK4/HAND1
GOCC_COLLAGEN_TRIMER	GOCC_COLLAGEN_TRIMER	GOCC_COLLAGEN_TRIMER	20	0.524277	1.49466	0.0276639	0.65469	0.644976	2461	tags=45%, list=22%, signal=35%	COL9A2/COLEC12/COL6A1/EMILIN1/WDR33/COL4A4/COL1A1/C1QTNF3/COL6A2
HP_ABNORMAL_SUPERIOR_CEREBELLAR_PEDUNCLE_MORPHOLOGY	HP_ABNORMAL_SUPERIOR_CEREBELLAR_PEDUNCLE_MORPHOLOGY	HP_ABNORMAL_SUPERIOR_CEREBELLAR_PEDUNCLE_MORPHOLOGY	8	0.638065	1.49448	0.0359147	0.706551	0.696068	3747	tags=75%, list=33%, signal=50%	CEP290/KIAA0586/ARL3/INPP5E/TMEM216/CSPP1
GOBP_CENTROSOME_SEPARATION	GOBP_CENTROSOME_SEPARATION	GOBP_CENTROSOME_SEPARATION	13	0.570408	1.49348	0.0337197	0.698735	0.688368	1377	tags=38%, list=12%, signal=34%	KIF11/CHEK1/CEP85/NEK2/CNTROB
GOBP_CHIASMA_ASSEMBLY	GOBP_CHIASMA_ASSEMBLY	GOBP_CHIASMA_ASSEMBLY	4	0.784243	1.49193	0.0253807	0.626379	0.617085	919	tags=50%, list=8%, signal=46%	MSH5/BRIP1
GOBP_REGULATION_OF_SNARE_COMPLEX_ASSEMBLY	GOBP_REGULATION_OF_SNARE_COMPLEX_ASSEMBLY	GOBP_REGULATION_OF_SNARE_COMPLEX_ASSEMBLY	3	0.851312	1.49145	0.0253018	0.626379	0.617085	1279	tags=67%, list=11%, signal=59%	PRRT2/ANKRD27
GOMF_3_5_DNA_HELICASE_ACTIVITY	GOMF_3_5_DNA_HELICASE_ACTIVITY	GOMF_3_5_DNA_HELICASE_ACTIVITY	13	0.569609	1.49139	0.0347734	0.700042	0.689655	4685	tags=92%, list=42%, signal=54%	BLM/RECQL4/WRN/MCM6/MCM2/RECQL5/FANCM/RECQL/HELQ/DHX9/ASCC3/ERCC3
GOCC_LATERAL_ELEMENT	GOCC_LATERAL_ELEMENT	GOCC_LATERAL_ELEMENT	7	0.666714	1.49123	0.0335648	0.698735	0.688368	3640	tags=86%, list=33%, signal=58%	BRCA1/BLM/RAD51/INCENP/BRCA2/SMC3
GOMF_MAGNESIUM_ION_TRANSMEMBRANE_TRANSPORTER_ACTIVITY	GOMF_MAGNESIUM_ION_TRANSMEMBRANE_TRANSPORTER_ACTIVITY	GOMF_MAGNESIUM_ION_TRANSMEMBRANE_TRANSPORTER_ACTIVITY	11	0.590532	1.49084	0.0319829	0.689971	0.679734	1496	tags=45%, list=13%, signal=39%	NIPAL2/NIPA1/ZDHHC13/MAGT1/CNNM4
HP_ANAL_ATRESIA	HP_ANAL_ATRESIA	HP_ANAL_ATRESIA	83	0.444482	1.49057	0.00105954	0.105783	0.104213	2687	tags=42%, list=24%, signal=32%	GRIP1/UFD1/XRCC2/BRCA1/FKTN/WASHC5/UBE2T/CCNQ/RFWD3/PALB2/CEP120/FANCG/DCHS1/SLX4/BRIP1/CDC45/RECQL4/RAD51/CD19/FKRP/DYNC2H1/EXTL3/UPB1/KDM6A/FANCA/CD81/HIRA/NBN/FANCL/B3GLCT/FANCM/POMT2/ERCC4/BRCA2/MKS1
GOBP_DNA_RECOMBINATION	GOBP_DNA_RECOMBINATION	GOBP_DNA_RECOMBINATION	225	0.418404	1.49042	1.03532e-06	0.000483075	0.000475907	2407	tags=38%, list=22%, signal=30%	LIG3/CENPX/EXD2/MRNIP/NSD2/THOC1/SHLD2/XRCC2/CGAS/BRCA1/DCAF1/RFWD3/EXO1/CENPS/EME1/MRE11/MSH5/PALB2/AP5S1/EXOSC3/TOP2A/MND1/CHEK1/POLQ/FIGNL1/BLM/SMARCAD1/PSMC3IP/GEN1/SLX4/TFPT/IGHMBP2/PARPBP/TRIP13/RAD51AP1/RMI2/BRIP1/CDC45/RAD51B/RECQL4/POLL/RIF1/RAD54L/WRN/RAD51D/FEN1/SETX/MCM4/MSH6/MCM6/RAD51/PAXIP1/KMT5C/UNG/ACTL6A/GINS2/MSH2/MCM7/ZFYVE26/MCM2/SMC6/RMI1/EME2/RNF8/PRKDC/GINS4/TIMELESS/TONSL…
GOBP_SEPTUM_PRIMUM_DEVELOPMENT	GOBP_SEPTUM_PRIMUM_DEVELOPMENT	GOBP_SEPTUM_PRIMUM_DEVELOPMENT	4	0.783319	1.49017	0.0253807	0.626379	0.617085	249	tags=50%, list=2%, signal=49%	NSD2/TGFB2
HP_SHORT_RIBS	HP_SHORT_RIBS	HP_SHORT_RIBS	34	0.480869	1.49007	0.0152155	0.468419	0.461469	4006	tags=62%, list=36%, signal=40%	NSDHL/IFT81/PAM16/TRPV4/TTC21B/CEP120/KIAA0586/DYNC2H1/PORCN/HSPG2/SUFU/EVC2/SLC35D1/SETBP1/EZH2/ORC6/CSPP1/INPPL1/TRIP11/FIG4/TAPT1
HP_ABNORMAL_CORTICAL_BONE_MORPHOLOGY	HP_ABNORMAL_CORTICAL_BONE_MORPHOLOGY	HP_ABNORMAL_CORTICAL_BONE_MORPHOLOGY	55	0.457776	1.49004	0.00479635	0.253951	0.250184	2154	tags=40%, list=19%, signal=32%	GLE1/STIL/KNL1/CIT/NSDHL/TRPV4/PLEKHM1/ASPM/WDR62/MBTPS2/FAM111A/KIF14/LEMD3/PTDSS1/FBN1/MCPH1/CENPJ/CEP152/SCN9A/NCAPD3/COL1A1/TRIM37
HP_ABNORMALITY_OF_THE_PERITONEUM	HP_ABNORMALITY_OF_THE_PERITONEUM	HP_ABNORMALITY_OF_THE_PERITONEUM	40	0.471039	1.48981	0.0105368	0.385601	0.37988	3697	tags=55%, list=33%, signal=37%	BRCA1/PALB2/TBC1D8B/NUP85/MEFV/NUP205/JAK2/ANLN/ANKFY1/ARHGAP24/SMAD4/PTPRO/NUP160/RABL3/BRCA2/NUP107/NUP93/CDKN2A/MVK/MYH11/SLC29A3/NUP37
HP_PHONOPHOBIA	HP_PHONOPHOBIA	HP_PHONOPHOBIA	19	0.526171	1.48886	0.0297436	0.677266	0.667217	2408	tags=47%, list=22%, signal=37%	BUD23/METTL27/LIMK1/ESR1/RFC2/DNAJC30/GTF2IRD1/GTF2IRD2/TNF
GOBP_PROTEIN_LOCALIZATION_TO_CONDENSED_CHROMOSOME	GOBP_PROTEIN_LOCALIZATION_TO_CONDENSED_CHROMOSOME	GOBP_PROTEIN_LOCALIZATION_TO_CONDENSED_CHROMOSOME	16	0.542148	1.48883	0.0365344	0.710636	0.700093	1729	tags=50%, list=15%, signal=42%	KNL1/NDC80/SPDL1/CDK1/CENPQ/KNTC1/IK/AURKB
GOBP_KINETOCHORE_ORGANIZATION	GOBP_KINETOCHORE_ORGANIZATION	GOBP_KINETOCHORE_ORGANIZATION	23	0.510113	1.4885	0.0164155	0.485346	0.478145	3632	tags=65%, list=32%, signal=44%	CENPX/CENPS/NDC80/CENPF/CENPE/CENPA/NUF2/KNTC1/SMC2/CENPK/CENPN/POGZ/SMC4/CDT1/DLGAP5
HP_FACIAL_HEMANGIOMA	HP_FACIAL_HEMANGIOMA	HP_FACIAL_HEMANGIOMA	14	0.559214	1.48825	0.032735	0.697779	0.687426	929	tags=29%, list=8%, signal=26%	WASHC5/ESCO2/STAC3/RECQL4
GOBP_POSITIVE_REGULATION_OF_CYTOKINESIS	GOBP_POSITIVE_REGULATION_OF_CYTOKINESIS	GOBP_POSITIVE_REGULATION_OF_CYTOKINESIS	23	0.509806	1.48761	0.0164155	0.485346	0.478145	2616	tags=57%, list=23%, signal=43%	IGF1R/CIT/KIF14/CDC6/CDC25B/SPAST/KIF20B/MAP10/SVIL/RACGAP1/AURKB/PKN2/PRKCE
HP_EXTRAHEPATIC_CHOLESTASIS	HP_EXTRAHEPATIC_CHOLESTASIS	HP_EXTRAHEPATIC_CHOLESTASIS	10	0.600842	1.48747	0.0422078	0.736631	0.725702	2829	tags=60%, list=25%, signal=45%	BRCA1/PALB2/SMAD4/RABL3/BRCA2/CDKN2A
GOBP_PIGMENT_ACCUMULATION	GOBP_PIGMENT_ACCUMULATION	GOBP_PIGMENT_ACCUMULATION	10	0.60076	1.48727	0.0422078	0.736631	0.725702	1765	tags=40%, list=16%, signal=34%	ANKRD27/BLOC1S3/BLOC1S5/SHROOM3
GOBP_PHOTORECEPTOR_CELL_DEVELOPMENT	GOBP_PHOTORECEPTOR_CELL_DEVELOPMENT	GOBP_PHOTORECEPTOR_CELL_DEVELOPMENT	18	0.530565	1.48675	0.0350877	0.700101	0.689713	3915	tags=61%, list=35%, signal=40%	MYO7A/CEP290/NAGLU/RDH13/BBS4/PRKCI/THY1/ARL3/DZANK1/THRB/NPHP4
HP_IMPAIRED_VIBRATION_SENSATION_AT_ANKLES	HP_IMPAIRED_VIBRATION_SENSATION_AT_ANKLES	HP_IMPAIRED_VIBRATION_SENSATION_AT_ANKLES	5	0.729944	1.48654	0.036452	0.710529	0.699987	2336	tags=80%, list=21%, signal=63%	SPAST/ALDH18A1/GBA2/CACNA1G
HP_CORONAL_CRANIOSYNOSTOSIS	HP_CORONAL_CRANIOSYNOSTOSIS	HP_CORONAL_CRANIOSYNOSTOSIS	13	0.567738	1.48649	0.0358272	0.706551	0.696068	1416	tags=38%, list=13%, signal=34%	RAB23/CEP120/POLA1/RECQL4/IL11RA
GOBP_ENDOCARDIUM_MORPHOGENESIS	GOBP_ENDOCARDIUM_MORPHOGENESIS	GOBP_ENDOCARDIUM_MORPHOGENESIS	2	0.954834	1.48646	0.00460739	0.250453	0.246737	265	tags=50%, list=2%, signal=49%	NOTCH1
GOBP_INNER_EAR_RECEPTOR_CELL_FATE_COMMITMENT	GOBP_INNER_EAR_RECEPTOR_CELL_FATE_COMMITMENT	GOBP_INNER_EAR_RECEPTOR_CELL_FATE_COMMITMENT	2	0.954834	1.48646	0.00460739	0.250453	0.246737	265	tags=50%, list=2%, signal=49%	NOTCH1
GOBP_POSITIVE_REGULATION_OF_HORMONE_BIOSYNTHETIC_PROCESS	GOBP_POSITIVE_REGULATION_OF_HORMONE_BIOSYNTHETIC_PROCESS	GOBP_POSITIVE_REGULATION_OF_HORMONE_BIOSYNTHETIC_PROCESS	7	0.664573	1.48644	0.0347222	0.700042	0.689655	2078	tags=43%, list=19%, signal=35%	IGF1R/DAB2/ARNT
GOMF_PHOSPHATIDYLINOSITOL_PHOSPHATE_4_PHOSPHATASE_ACTIVITY	GOMF_PHOSPHATIDYLINOSITOL_PHOSPHATE_4_PHOSPHATASE_ACTIVITY	GOMF_PHOSPHATIDYLINOSITOL_PHOSPHATE_4_PHOSPHATASE_ACTIVITY	8	0.634615	1.4864	0.037037	0.710636	0.700093	4093	tags=100%, list=37%, signal=63%	PIP4P1/PIP4P2/INPP4B/SACM1L/OCRL/FIG4/SYNJ2/SYNJ1
GOBP_CAMERA_TYPE_EYE_PHOTORECEPTOR_CELL_DIFFERENTIATION	GOBP_CAMERA_TYPE_EYE_PHOTORECEPTOR_CELL_DIFFERENTIATION	GOBP_CAMERA_TYPE_EYE_PHOTORECEPTOR_CELL_DIFFERENTIATION	7	0.664419	1.4861	0.0347222	0.700042	0.689655	3323	tags=86%, list=30%, signal=60%	NAGLU/BBS4/THY1/TTC8/PROM1/THRB
GOCC_AXONEMAL_MICROTUBULE	GOCC_AXONEMAL_MICROTUBULE	GOCC_AXONEMAL_MICROTUBULE	4	0.781026	1.48581	0.0288681	0.672294	0.662319	2453	tags=100%, list=22%, signal=78%	TTC30A/CEP162/ARFGEF2/ARL6
GOBP_REGULATION_OF_DNA_HELICASE_ACTIVITY	GOBP_REGULATION_OF_DNA_HELICASE_ACTIVITY	GOBP_REGULATION_OF_DNA_HELICASE_ACTIVITY	5	0.729535	1.48571	0.036452	0.710529	0.699987	1664	tags=80%, list=15%, signal=68%	GTF2H2/MNAT1/MCM2/SSBP1
HP_FOCAL_CLONIC_SEIZURE	HP_FOCAL_CLONIC_SEIZURE	HP_FOCAL_CLONIC_SEIZURE	9	0.619835	1.48534	0.0408389	0.733285	0.722405	3590	tags=78%, list=32%, signal=53%	PRRT2/KCNQ3/SLC12A5/SMARCAL1/SCN9A/KANSL1/SCN1B
HP_DECREASED_FERTILITY_IN_FEMALES	HP_DECREASED_FERTILITY_IN_FEMALES	HP_DECREASED_FERTILITY_IN_FEMALES	25	0.501575	1.48492	0.030426	0.680075	0.669985	2763	tags=52%, list=25%, signal=39%	CDH23/MEN1/BLM/TRIP13/PANX1/SPEF2/TTC12/DNAL1/DNAH1/SPAG1/CCDC40/LRRC56/DHX37
GOBP_APOPTOTIC_CHROMOSOME_CONDENSATION	GOBP_APOPTOTIC_CHROMOSOME_CONDENSATION	GOBP_APOPTOTIC_CHROMOSOME_CONDENSATION	3	0.847401	1.4846	0.0294838	0.676706	0.666665	628	tags=67%, list=6%, signal=63%	DFFB/TOP2A
HP_APLASIA_HYPOPLASIA_INVOLVING_THE_CARPAL_BONES	HP_APLASIA_HYPOPLASIA_INVOLVING_THE_CARPAL_BONES	HP_APLASIA_HYPOPLASIA_INVOLVING_THE_CARPAL_BONES	12	0.576074	1.4846	0.0370763	0.710636	0.700093	1018	tags=33%, list=9%, signal=30%	XRCC2/TRPV4/RECQL4/ALDH18A1
HP_OVARIAN_CARCINOMA	HP_OVARIAN_CARCINOMA	HP_OVARIAN_CARCINOMA	12	0.575958	1.48431	0.0370763	0.710636	0.700093	2829	tags=58%, list=25%, signal=44%	BRCA1/PALB2/SUFU/SMAD4/RABL3/BRCA2/CDKN2A
HP_HYPOPLASTIC_FEMALE_EXTERNAL_GENITALIA	HP_HYPOPLASTIC_FEMALE_EXTERNAL_GENITALIA	HP_HYPOPLASTIC_FEMALE_EXTERNAL_GENITALIA	35	0.477852	1.48426	0.0143018	0.457259	0.450475	4153	tags=63%, list=37%, signal=40%	POC1A/CCNQ/CDC6/TBC1D20/DVL1/CDC45/GMNN/SMARCA2/PORCN/SMC1A/B3GLCT/ORC4/SETBP1/UBE3B/RAD21/SLC25A24/CTCF/CDT1/SMC3/ORC6/FIG4/HDAC8
GOBP_CELLULAR_RESPONSE_TO_ALKALOID	GOBP_CELLULAR_RESPONSE_TO_ALKALOID	GOBP_CELLULAR_RESPONSE_TO_ALKALOID	19	0.524255	1.48344	0.0317949	0.689971	0.679734	2157	tags=47%, list=19%, signal=38%	CCNA2/CHEK1/BLM/EHMT2/RAD51/PPP1R1B/CRHBP/TGM2/RECQL5
GOBP_DETERMINATION_OF_ADULT_LIFESPAN	GOBP_DETERMINATION_OF_ADULT_LIFESPAN	GOBP_DETERMINATION_OF_ADULT_LIFESPAN	14	0.557308	1.48317	0.0348469	0.700042	0.689655	2884	tags=57%, list=26%, signal=42%	CGAS/RAD54L/MSH6/LRRK2/IDE/MSH2/TFCP2L1/PRDM2
GOBP_MECHANORECEPTOR_DIFFERENTIATION	GOBP_MECHANORECEPTOR_DIFFERENTIATION	GOBP_MECHANORECEPTOR_DIFFERENTIATION	28	0.493324	1.48281	0.0252781	0.626379	0.617085	3380	tags=54%, list=30%, signal=37%	MYO7A/NOTCH1/GSDME/CDH23/SCRIB/NAGLU/SEC24B/SLC44A4/TMEM132E/HEY2/WDPCP/MKS1/TTC8/SLITRK6/JAG1
HP_SHOULDER_DISLOCATION	HP_SHOULDER_DISLOCATION	HP_SHOULDER_DISLOCATION	10	0.598357	1.48132	0.04329	0.742947	0.731924	2472	tags=50%, list=22%, signal=39%	AEBP1/NGLY1/ARFGEF2/COL1A1/ERMARD
HP_KINKED_BRAINSTEM	HP_KINKED_BRAINSTEM	HP_KINKED_BRAINSTEM	5	0.727265	1.48109	0.0388821	0.717129	0.706489	3055	tags=100%, list=27%, signal=73%	FKTN/FKRP/KIAA1109/POMT2/POMT1
GOBP_POSITIVE_REGULATION_OF_STEROID_HORMONE_BIOSYNTHETIC_PROCESS	GOBP_POSITIVE_REGULATION_OF_STEROID_HORMONE_BIOSYNTHETIC_PROCESS	GOBP_POSITIVE_REGULATION_OF_STEROID_HORMONE_BIOSYNTHETIC_PROCESS	3	0.845379	1.48106	0.0307384	0.683694	0.67355	1503	tags=67%, list=13%, signal=58%	IGF1R/DAB2
GOBP_OXIDATIVE_PHOSPHORYLATION	GOBP_OXIDATIVE_PHOSPHORYLATION	GOBP_OXIDATIVE_PHOSPHORYLATION	111	0.431652	1.48092	0.000636543	0.0798674	0.0786824	831	tags=14%, list=7%, signal=13%	ATP5F1E/ATP5MG/ATP5MF/ATP5F1B/ATP5ME/ATP5PD/ATP5PF/ATP5F1C/ATP5F1A/ATP5PO/ATP5PB/NIPSNAP2/TEFM/CDK1/ATP7A
GOBP_POSITIVE_REGULATION_OF_CENTRIOLE_REPLICATION	GOBP_POSITIVE_REGULATION_OF_CENTRIOLE_REPLICATION	GOBP_POSITIVE_REGULATION_OF_CENTRIOLE_REPLICATION	9	0.617898	1.4807	0.0419426	0.736631	0.725702	3097	tags=78%, list=28%, signal=56%	STIL/CEP120/CEP295/PLK4/CENPJ/VPS4B/SASS6
GOBP_EQUILIBRIOCEPTION	GOBP_EQUILIBRIOCEPTION	GOBP_EQUILIBRIOCEPTION	2	0.95101	1.4805	0.00560516	0.279902	0.275749	550	tags=100%, list=5%, signal=95%	MYO7A/CDH23
GOBP_CARDIOBLAST_DIFFERENTIATION	GOBP_CARDIOBLAST_DIFFERENTIATION	GOBP_CARDIOBLAST_DIFFERENTIATION	7	0.661636	1.47987	0.0381944	0.717129	0.706489	265	tags=29%, list=2%, signal=28%	TGFB2/NOTCH1
HP_CEREBRAL_HYPOPLASIA	HP_CEREBRAL_HYPOPLASIA	HP_CEREBRAL_HYPOPLASIA	41	0.46604	1.47954	0.0108357	0.387981	0.382225	1878	tags=39%, list=17%, signal=33%	STIL/KNL1/CIT/RTTN/ASPM/WDR62/KIF14/BUB1B/MYSM1/KIAA0586/PHGDH/MCPH1/CENPJ/FDXR/CEP152/NCAPD3
GOBP_ENDOSOME_TO_PLASMA_MEMBRANE_PROTEIN_TRANSPORT	GOBP_ENDOSOME_TO_PLASMA_MEMBRANE_PROTEIN_TRANSPORT	GOBP_ENDOSOME_TO_PLASMA_MEMBRANE_PROTEIN_TRANSPORT	9	0.617386	1.47947	0.0419426	0.736631	0.725702	2483	tags=44%, list=22%, signal=35%	GRIP1/SCRIB/ZDHHC2/VPS35
HP_AMBIGUOUS_GENITALIA	HP_AMBIGUOUS_GENITALIA	HP_AMBIGUOUS_GENITALIA	49	0.459112	1.47916	0.0058374	0.287651	0.283383	3825	tags=53%, list=34%, signal=35%	GRIP1/CEP290/IFT81/CEP120/TRIP13/CC2D2A/BUB1B/CKAP2L/DYNC2H1/PHGDH/FDXR/CEP41/SUFU/TNXB/TMEM237/MINPP1/BUB1/MKS1/DHX37/FUZ/TMEM216/ZNF699/CSPP1/WWOX/TOE1/DHCR7
GOMF_HIGH_VOLTAGE_GATED_CALCIUM_CHANNEL_ACTIVITY	GOMF_HIGH_VOLTAGE_GATED_CALCIUM_CHANNEL_ACTIVITY	GOMF_HIGH_VOLTAGE_GATED_CALCIUM_CHANNEL_ACTIVITY	3	0.844256	1.47909	0.0311566	0.686135	0.675955	1745	tags=100%, list=16%, signal=84%	CACNB4/CACNA1A/CACNB1
GOBP_REGULATION_OF_ER_TO_GOLGI_VESICLE_MEDIATED_TRANSPORT	GOBP_REGULATION_OF_ER_TO_GOLGI_VESICLE_MEDIATED_TRANSPORT	GOBP_REGULATION_OF_ER_TO_GOLGI_VESICLE_MEDIATED_TRANSPORT	12	0.573791	1.47872	0.0391949	0.719827	0.709147	2627	tags=50%, list=23%, signal=38%	TBC1D20/SCFD1/PGAP1/LRRK2/YIPF5/RINT1
HP_CHONDROCALCINOSIS	HP_CHONDROCALCINOSIS	HP_CHONDROCALCINOSIS	11	0.585702	1.47864	0.0351812	0.700101	0.689713	1816	tags=45%, list=16%, signal=38%	MEN1/MEFV/ATP7A/WRN/NOTCH3
GOMF_ADENOSINE_RECEPTOR_BINDING	GOMF_ADENOSINE_RECEPTOR_BINDING	GOMF_ADENOSINE_RECEPTOR_BINDING	2	0.949597	1.47831	0.00595731	0.290682	0.286369	22	tags=50%, list=0%, signal=50%	ADA2
HP_SPINA_BIFIDA_OCCULTA	HP_SPINA_BIFIDA_OCCULTA	HP_SPINA_BIFIDA_OCCULTA	44	0.46265	1.47819	0.0108357	0.387981	0.382225	2288	tags=39%, list=20%, signal=31%	CCNQ/BUD23/METTL27/RAB23/POLA1/RECQL4/LIMK1/RFC2/PORCN/ARID1B/DNAJC30/GTF2IRD1/RORA/B3GLCT/TNXB/GTF2IRD2/LIG4
GOBP_SALIVARY_GLAND_DEVELOPMENT	GOBP_SALIVARY_GLAND_DEVELOPMENT	GOBP_SALIVARY_GLAND_DEVELOPMENT	15	0.546914	1.47786	0.0397906	0.724962	0.714206	3105	tags=73%, list=28%, signal=53%	TGFB2/HGF/DAG1/LAMA5/NRP1/TWSG1/TFCP2L1/TGM2/TNF/SEMA3C/PLXNA1
HP_MULTIPLE_CAFE_AU_LAIT_SPOTS	HP_MULTIPLE_CAFE_AU_LAIT_SPOTS	HP_MULTIPLE_CAFE_AU_LAIT_SPOTS	52	0.456151	1.47754	0.00859389	0.348683	0.34351	2630	tags=42%, list=24%, signal=33%	XRCC2/BRCA1/UBE2T/RFWD3/PALB2/FANCG/SLX4/TRIP13/BRIP1/BUB1B/MSH6/RAD51/KDM5C/PCNT/MSH2/FANCA/FANCL/PIK3CA/FANCM/ERCC4/BRCA2/BUB1
HP_ABNORMAL_LABIA_MAJORA_MORPHOLOGY	HP_ABNORMAL_LABIA_MAJORA_MORPHOLOGY	HP_ABNORMAL_LABIA_MAJORA_MORPHOLOGY	25	0.498966	1.47719	0.030426	0.680075	0.669985	4153	tags=68%, list=37%, signal=43%	CDC6/DVL1/CDC45/GMNN/SMC1A/B3GLCT/ORC4/SETBP1/UBE3B/RAD21/SLC25A24/CTCF/CDT1/SMC3/ORC6/FIG4/HDAC8
GOBP_POSITIVE_REGULATION_OF_HELICASE_ACTIVITY	GOBP_POSITIVE_REGULATION_OF_HELICASE_ACTIVITY	GOBP_POSITIVE_REGULATION_OF_HELICASE_ACTIVITY	7	0.660395	1.47709	0.0405093	0.729651	0.718825	1664	tags=57%, list=15%, signal=49%	GTF2H2/MSH6/MSH2/SSBP1
HP_LAMBDOIDAL_CRANIOSYNOSTOSIS	HP_LAMBDOIDAL_CRANIOSYNOSTOSIS	HP_LAMBDOIDAL_CRANIOSYNOSTOSIS	7	0.660349	1.47699	0.0405093	0.729651	0.718825	1416	tags=43%, list=13%, signal=37%	RAB23/RECQL4/IL11RA
HP_PORPHYRINURIA	HP_PORPHYRINURIA	HP_PORPHYRINURIA	5	0.725198	1.47688	0.0388821	0.717129	0.706489	1195	tags=60%, list=11%, signal=54%	CPOX/HMBS/HFE
HP_NONKETOTIC_HYPOGLYCEMIA	HP_NONKETOTIC_HYPOGLYCEMIA	HP_NONKETOTIC_HYPOGLYCEMIA	8	0.630111	1.47585	0.0426487	0.737877	0.726929	618	tags=38%, list=6%, signal=35%	RET/CPT2/MEN1
HP_BIFID_TONGUE	HP_BIFID_TONGUE	HP_BIFID_TONGUE	10	0.596049	1.47561	0.0443723	0.747385	0.736296	1322	tags=40%, list=12%, signal=35%	GRIP1/CEP120/DVL1/DYNC2H1
GOBP_POSITIVE_REGULATION_OF_CHROMOSOME_CONDENSATION	GOBP_POSITIVE_REGULATION_OF_CHROMOSOME_CONDENSATION	GOBP_POSITIVE_REGULATION_OF_CHROMOSOME_CONDENSATION	5	0.724493	1.47544	0.0425273	0.736631	0.725702	3086	tags=100%, list=28%, signal=72%	NCAPG/SMC2/NCAPD2/NCAPH/SMC4
GOMF_NEUROTROPHIN_RECEPTOR_BINDING	GOMF_NEUROTROPHIN_RECEPTOR_BINDING	GOMF_NEUROTROPHIN_RECEPTOR_BINDING	5	0.724354	1.47516	0.0425273	0.736631	0.725702	1383	tags=40%, list=12%, signal=35%	BEX3/FRS2
HP_MEDIAL_FLARING_OF_THE_EYEBROW	HP_MEDIAL_FLARING_OF_THE_EYEBROW	HP_MEDIAL_FLARING_OF_THE_EYEBROW	18	0.526301	1.4748	0.0402477	0.729294	0.718473	2737	tags=56%, list=24%, signal=42%	CEP290/BBS10/CEP19/BBS2/BBS4/IFT74/ARL6/WDPCP/MKS1/TTC8
GOBP_DNA_REPLICATION_SYNTHESIS_OF_RNA_PRIMER	GOBP_DNA_REPLICATION_SYNTHESIS_OF_RNA_PRIMER	GOBP_DNA_REPLICATION_SYNTHESIS_OF_RNA_PRIMER	6	0.689532	1.47399	0.0380048	0.716476	0.705846	2389	tags=83%, list=21%, signal=66%	PRIM1/POLA1/PRIM2/HELB/POLA2
HP_EXTERNAL_EAR_MALFORMATION	HP_EXTERNAL_EAR_MALFORMATION	HP_EXTERNAL_EAR_MALFORMATION	54	0.452654	1.47379	0.0075477	0.324344	0.319532	3518	tags=57%, list=31%, signal=40%	GRIP1/STIL/XRCC2/BRCA1/UBE2T/RFWD3/PALB2/CD79B/ESCO2/FANCG/SLX4/BRIP1/RAD51/FANCA/BLNK/FANCL/TCF3/FANCM/TUBB/PEX1/ERCC4/BRCA2/PEX16/PEX13/MAPRE2/PEX26/FANCF/FANCI/ERF/CTH/PURA
GOMF_ENDONUCLEASE_ACTIVITY_ACTIVE_WITH_EITHER_RIBO_OR_DEOXYRIBONUCLEIC_ACIDS_AND_PRODUCING_5_PHOSPHOMONOESTERS	GOMF_ENDONUCLEASE_ACTIVITY_ACTIVE_WITH_EITHER_RIBO_OR_DEOXYRIBONUCLEIC_ACIDS_AND_PRODUCING_5_PHOSPHOMONOESTERS	GOMF_ENDONUCLEASE_ACTIVITY_ACTIVE_WITH_EITHER_RIBO_OR_DEOXYRIBONUCLEIC_ACIDS_AND_PRODUCING_5_PHOSPHOMONOESTERS	30	0.485354	1.47369	0.0272452	0.651618	0.64195	3930	tags=60%, list=35%, signal=39%	EXO1/ZGRF1/GEN1/FEN1/DBR1/ELAC1/SLX1A/DNASE1/DICER1/MRPL44/RPP21/RPP25/POP5/RPP30/RPP14/EDC3/ELAC2/POP1
GOCC_PROCENTRIOLE_REPLICATION_COMPLEX	GOCC_PROCENTRIOLE_REPLICATION_COMPLEX	GOCC_PROCENTRIOLE_REPLICATION_COMPLEX	5	0.723509	1.47344	0.0425273	0.736631	0.725702	3097	tags=100%, list=28%, signal=72%	STIL/PLK4/CENPJ/CEP152/SASS6
GOCC_SITE_OF_DOUBLE_STRAND_BREAK	GOCC_SITE_OF_DOUBLE_STRAND_BREAK	GOCC_SITE_OF_DOUBLE_STRAND_BREAK	60	0.448595	1.47323	0.00576304	0.285874	0.281632	2119	tags=35%, list=19%, signal=29%	SHLD2/CGAS/RFWD3/MRE11/PAXX/ESCO2/SMARCAD1/POLH/POLL/RIF1/RAD51/SMARCAL1/RAD18/RNF169/SMC6/RNF8/TIMELESS/INIP/SLF2/NBN/HELB
HP_DECREASED_ABSENT_ANKLE_REFLEXES	HP_DECREASED_ABSENT_ANKLE_REFLEXES	HP_DECREASED_ABSENT_ANKLE_REFLEXES	23	0.504855	1.47316	0.0336735	0.698735	0.688368	3517	tags=57%, list=31%, signal=39%	MRE11/ALDH18A1/ATXN3/KLHL9/PDK3/MYOT/C19orf12/POLG2/OPA1/MFN2/DYSF/SLC25A4/VPS13A
GOMF_PHOSPHATIDYLINOSITOL_4_5_BISPHOSPHATE_5_PHOSPHATASE_ACTIVITY	GOMF_PHOSPHATIDYLINOSITOL_4_5_BISPHOSPHATE_5_PHOSPHATASE_ACTIVITY	GOMF_PHOSPHATIDYLINOSITOL_4_5_BISPHOSPHATE_5_PHOSPHATASE_ACTIVITY	8	0.628626	1.47237	0.043771	0.744544	0.733497	4093	tags=88%, list=37%, signal=56%	INPP5K/OCRL/INPP5B/INPP5E/FIG4/SYNJ2/SYNJ1
GOBP_SMOOTHENED_SIGNALING_PATHWAY_INVOLVED_IN_DORSAL_VENTRAL_NEURAL_TUBE_PATTERNING	GOBP_SMOOTHENED_SIGNALING_PATHWAY_INVOLVED_IN_DORSAL_VENTRAL_NEURAL_TUBE_PATTERNING	GOBP_SMOOTHENED_SIGNALING_PATHWAY_INVOLVED_IN_DORSAL_VENTRAL_NEURAL_TUBE_PATTERNING	8	0.628524	1.47213	0.043771	0.744544	0.733497	3328	tags=75%, list=30%, signal=53%	WDR19/SUFU/MKS1/TBC1D32/GORAB/TULP3
GOMF_PHOSPHATIDYLINOSITOL_3_KINASE_ACTIVITY	GOMF_PHOSPHATIDYLINOSITOL_3_KINASE_ACTIVITY	GOMF_PHOSPHATIDYLINOSITOL_3_KINASE_ACTIVITY	11	0.583103	1.47208	0.0405117	0.729651	0.718825	3468	tags=64%, list=31%, signal=44%	PIK3R6/PIK3R3/PIK3C2B/PIK3CA/PIK3C3/PIK3CD/PIK3C2A
GOBP_POSITIVE_REGULATION_OF_B_CELL_MEDIATED_IMMUNITY	GOBP_POSITIVE_REGULATION_OF_B_CELL_MEDIATED_IMMUNITY	GOBP_POSITIVE_REGULATION_OF_B_CELL_MEDIATED_IMMUNITY	28	0.489652	1.47177	0.0273003	0.651618	0.64195	1548	tags=36%, list=14%, signal=31%	NSD2/SHLD2/NECTIN2/EXOSC3/BTK/RIF1/TREM2/PAXIP1/KMT5C/MSH2
GOMF_PROTEIN_TYROSINE_KINASE_INHIBITOR_ACTIVITY	GOMF_PROTEIN_TYROSINE_KINASE_INHIBITOR_ACTIVITY	GOMF_PROTEIN_TYROSINE_KINASE_INHIBITOR_ACTIVITY	5	0.722574	1.47153	0.0425273	0.736631	0.725702	647	tags=40%, list=6%, signal=38%	RACK1/NCAPG2
GOCC_BLOC_1_COMPLEX	GOCC_BLOC_1_COMPLEX	GOCC_BLOC_1_COMPLEX	7	0.657866	1.47144	0.0439815	0.744544	0.733497	1654	tags=43%, list=15%, signal=37%	BLOC1S3/BCAS4/BLOC1S5
GOBP_POSITIVE_REGULATION_OF_EMBRYONIC_DEVELOPMENT	GOBP_POSITIVE_REGULATION_OF_EMBRYONIC_DEVELOPMENT	GOBP_POSITIVE_REGULATION_OF_EMBRYONIC_DEVELOPMENT	8	0.627848	1.47055	0.0448934	0.748537	0.737431	3422	tags=62%, list=31%, signal=43%	RACK1/ZBED3/PLCB1/NR2C2/RBM19
HP_ENLARGED_KIDNEY	HP_ENLARGED_KIDNEY	HP_ENLARGED_KIDNEY	19	0.519651	1.47042	0.0369231	0.710636	0.700093	3607	tags=63%, list=32%, signal=43%	CPT2/DZIP1L/CDKN1C/SLC37A4/DYNC2H1/CD81/PKD1/PIK3CA/GPC4/INSR/SLC29A3/PKD2
GOMF_BETA_N_ACETYLHEXOSAMINIDASE_ACTIVITY	GOMF_BETA_N_ACETYLHEXOSAMINIDASE_ACTIVITY	GOMF_BETA_N_ACETYLHEXOSAMINIDASE_ACTIVITY	4	0.7729	1.47035	0.0322165	0.692122	0.681853	239	tags=25%, list=2%, signal=24%	OGA
GOBP_POSITIVE_REGULATION_OF_VESICLE_FUSION	GOBP_POSITIVE_REGULATION_OF_VESICLE_FUSION	GOBP_POSITIVE_REGULATION_OF_VESICLE_FUSION	5	0.721823	1.47	0.0425273	0.736631	0.725702	1087	tags=40%, list=10%, signal=36%	PRRT2/C2CD5
GOBP_REGULATION_OF_VESICLE_FUSION	GOBP_REGULATION_OF_VESICLE_FUSION	GOBP_REGULATION_OF_VESICLE_FUSION	10	0.593766	1.46996	0.0454545	0.748537	0.737431	2534	tags=40%, list=23%, signal=31%	PRRT2/C2CD5/ANKRD27/SLAMF1
HP_FUNCTIONAL_INTESTINAL_OBSTRUCTION	HP_FUNCTIONAL_INTESTINAL_OBSTRUCTION	HP_FUNCTIONAL_INTESTINAL_OBSTRUCTION	10	0.593417	1.46909	0.0454545	0.748537	0.737431	2829	tags=60%, list=25%, signal=45%	BRCA1/PALB2/SMAD4/RABL3/BRCA2/CDKN2A
GOBP_DETECTION_OF_CHEMICAL_STIMULUS_INVOLVED_IN_SENSORY_PERCEPTION_OF_TASTE	GOBP_DETECTION_OF_CHEMICAL_STIMULUS_INVOLVED_IN_SENSORY_PERCEPTION_OF_TASTE	GOBP_DETECTION_OF_CHEMICAL_STIMULUS_INVOLVED_IN_SENSORY_PERCEPTION_OF_TASTE	5	0.721222	1.46878	0.0425273	0.736631	0.725702	2372	tags=60%, list=21%, signal=47%	PKD2L1/FFAR4/TAS2R14
GOBP_NEGATIVE_REGULATION_OF_NUCLEAR_DIVISION	GOBP_NEGATIVE_REGULATION_OF_NUCLEAR_DIVISION	GOBP_NEGATIVE_REGULATION_OF_NUCLEAR_DIVISION	44	0.459628	1.46853	0.0124797	0.417791	0.411593	1092	tags=34%, list=10%, signal=31%	RPS6KA2/NDC80/TOM1L1/KLHL22/CENPF/SPDL1/CHEK1/FBXO5/GEN1/TRIP13/BUB1B/FBXO43/TOM1L2/KNTC1/MAD2L1
HP_EEG_WITH_GENERALIZED_SHARP_SLOW_WAVES	HP_EEG_WITH_GENERALIZED_SHARP_SLOW_WAVES	HP_EEG_WITH_GENERALIZED_SHARP_SLOW_WAVES	7	0.656293	1.46792	0.0439815	0.744544	0.733497	1399	tags=43%, list=13%, signal=38%	PRRT2/ALDH7A1/CACNA1A
HP_SQUARED_ILIAC_BONES	HP_SQUARED_ILIAC_BONES	HP_SQUARED_ILIAC_BONES	7	0.656081	1.46745	0.0439815	0.744544	0.733497	1458	tags=57%, list=13%, signal=50%	PAM16/TRPV4/CEP120/AEBP1
HP_MICROTIA_THIRD_DEGREE	HP_MICROTIA_THIRD_DEGREE	HP_MICROTIA_THIRD_DEGREE	7	0.655914	1.46707	0.0439815	0.744544	0.733497	3705	tags=86%, list=33%, signal=57%	CDC6/CDC45/GMNN/ORC4/CDT1/ORC6
GOBP_SOMATIC_DIVERSIFICATION_OF_IMMUNOGLOBULINS_INVOLVED_IN_IMMUNE_RESPONSE	GOBP_SOMATIC_DIVERSIFICATION_OF_IMMUNOGLOBULINS_INVOLVED_IN_IMMUNE_RESPONSE	GOBP_SOMATIC_DIVERSIFICATION_OF_IMMUNOGLOBULINS_INVOLVED_IN_IMMUNE_RESPONSE	39	0.46511	1.46553	0.0154703	0.470441	0.463461	2288	tags=38%, list=20%, signal=31%	NSD2/THOC1/SHLD2/EXO1/EXOSC3/RIF1/MSH6/PAXIP1/KMT5C/UNG/MSH2/RNF8/NBN/IL10/LIG4
GOMF_CATALYTIC_ACTIVITY_ACTING_ON_DNA	GOMF_CATALYTIC_ACTIVITY_ACTING_ON_DNA	GOMF_CATALYTIC_ACTIVITY_ACTING_ON_DNA	178	0.416673	1.46539	3.00277e-05	0.00773006	0.00761537	3871	tags=54%, list=35%, signal=36%	TENT4B/LIG3/EXD2/XRCC2/MYO18A/DFFB/EXO1/ERCC6L/MRE11/NEIL3/ZGRF1/POLE2/TEFM/TOP2A/UPF1/EXO5/POLQ/BLM/CHD8/POLA1/SMARCAD1/GEN1/POLH/TTF2/IGHMBP2/BRIP1/RAD51B/RECQL4/POLL/HLTF/RAD54L/WRN/DDX11/RFC4/RAD51D/FEN1/SETX/MCM4/CRY1/SMARCA2/POLE/MSH6/MCM6/RAD51/SMARCAL1/BTAF1/ALKBH1/UNG/RFC2/RAD9A/MSH2/MCM7/MCM2/OGG1/DSCC1/SLX1A/RFC3/POLD3/MCM8/HELB/DNASE1/RECQL5/CDK7/TERF2/LIG4/SMARCA4/DICER1/CHTF18/FANCM…
HP_VAGINAL_ATRESIA	HP_VAGINAL_ATRESIA	HP_VAGINAL_ATRESIA	6	0.685449	1.46526	0.04038	0.729651	0.718825	3087	tags=67%, list=28%, signal=48%	GRIP1/KIF14/ARL6/CCDC28B
GOCC_CILIARY_TIP	GOCC_CILIARY_TIP	GOCC_CILIARY_TIP	22	0.507258	1.46499	0.0317949	0.689971	0.679734	3127	tags=55%, list=28%, signal=39%	IFT81/TTC21B/WDR19/DYNC2H1/IFT46/SUFU/IFT74/IFT52/KIFAP3/KIF3A/CYLD/CDKL5
GOMF_APOLIPOPROTEIN_BINDING	GOMF_APOLIPOPROTEIN_BINDING	GOMF_APOLIPOPROTEIN_BINDING	9	0.610939	1.46402	0.0452539	0.748537	0.737431	998	tags=33%, list=9%, signal=30%	LPL/LRP8/TREM2
HP_APLASIA_HYPOPLASIA_OF_THE_NIPPLES	HP_APLASIA_HYPOPLASIA_OF_THE_NIPPLES	HP_APLASIA_HYPOPLASIA_OF_THE_NIPPLES	32	0.477296	1.46402	0.016168	0.480886	0.473751	4153	tags=59%, list=37%, signal=37%	NSD2/WASHC5/PIGL/PORCN/SMC1A/DOLK/ANTXR1/EDARADD/TUBB/SETBP1/RAD21/MEGF8/SLC25A24/NELFA/PIGN/SMC3/PIGG/FIG4/HDAC8
GOBP_PHOSPHATIDYLINOSITOL_3_PHOSPHATE_BIOSYNTHETIC_PROCESS	GOBP_PHOSPHATIDYLINOSITOL_3_PHOSPHATE_BIOSYNTHETIC_PROCESS	GOBP_PHOSPHATIDYLINOSITOL_3_PHOSPHATE_BIOSYNTHETIC_PROCESS	19	0.517369	1.46396	0.0369231	0.710636	0.700093	4093	tags=63%, list=37%, signal=40%	PIK3R4/INPP4B/PIK3R3/PIK3C2B/PIK3CA/OCRL/PIK3C3/PIK3CD/PIK3C2A/FIG4/SYNJ2/SYNJ1
GOBP_SMOOTHENED_SIGNALING_PATHWAY	GOBP_SMOOTHENED_SIGNALING_PATHWAY	GOBP_SMOOTHENED_SIGNALING_PATHWAY	65	0.442379	1.46372	0.00264537	0.187195	0.184417	3745	tags=52%, list=33%, signal=35%	RACK1/STIL/TEDC2/NSDHL/IFT81/PKD2L1/TEDC1/DZIP1L/TTC21B/WDR19/CC2D2A/KIAA0586/DYNC2H1/KCTD6/CENPJ/RORA/SUFU/EVC2/BTRC/SERPINE2/WDPCP/MKS1/MAP3K10/IFT52/TBC1D32/ARL3/MEGF8/FUZ/GORAB/TULP3/HIPK1/TGFBR2/TTBK2/DYRK2
GOBP_PROTEIN_PALMITOYLATION	GOBP_PROTEIN_PALMITOYLATION	GOBP_PROTEIN_PALMITOYLATION	21	0.511351	1.46354	0.0317949	0.689971	0.679734	2282	tags=43%, list=20%, signal=34%	SELENOK/ZDHHC21/ZDHHC9/ZDHHC20/ZDHHC8/ZDHHC13/PORCN/ZDHHC2/ZDHHC14
GOBP_REGULATION_OF_CENTROSOME_CYCLE	GOBP_REGULATION_OF_CENTROSOME_CYCLE	GOBP_REGULATION_OF_CENTROSOME_CYCLE	40	0.462704	1.46345	0.0160711	0.480184	0.47306	2530	tags=42%, list=23%, signal=33%	STIL/BRCA1/CCNF/WDR62/CEP120/CEP295/GEN1/KAT2A/PLK4/ALMS1/NAT10/MCPH1/CENPJ/ROCK2/TRIM37/XPO1/VPS4B
GOBP_REGULATION_OF_ELECTRON_TRANSFER_ACTIVITY	GOBP_REGULATION_OF_ELECTRON_TRANSFER_ACTIVITY	GOBP_REGULATION_OF_ELECTRON_TRANSFER_ACTIVITY	6	0.684464	1.46316	0.0415677	0.736631	0.725702	1799	tags=50%, list=16%, signal=42%	ATP7A/TACO1/SPHK2
GOMF_OXIDIZED_DNA_BINDING	GOMF_OXIDIZED_DNA_BINDING	GOMF_OXIDIZED_DNA_BINDING	11	0.579339	1.46258	0.04371	0.744544	0.733497	1725	tags=55%, list=15%, signal=46%	BLM/RECQL4/WRN/MSH6/MSH2/OGG1
HP_BROAD_CLAVICLES	HP_BROAD_CLAVICLES	HP_BROAD_CLAVICLES	7	0.653788	1.46232	0.0486111	0.767734	0.756343	3878	tags=100%, list=35%, signal=65%	ATP7A/MYSM1/PTDSS1/MMP14/SH3PXD2B/MMP2/TRIP11
GOBP_RESCUE_OF_STALLED_RIBOSOME	GOBP_RESCUE_OF_STALLED_RIBOSOME	GOBP_RESCUE_OF_STALLED_RIBOSOME	7	0.65351	1.46169	0.0486111	0.767734	0.756343	557	tags=29%, list=5%, signal=27%	RACK1/LTN1
GOBP_COLLATERAL_SPROUTING_IN_ABSENCE_OF_INJURY	GOBP_COLLATERAL_SPROUTING_IN_ABSENCE_OF_INJURY	GOBP_COLLATERAL_SPROUTING_IN_ABSENCE_OF_INJURY	2	0.938733	1.46139	0.010322	0.381478	0.375818	175	tags=50%, list=2%, signal=49%	SPART
GOBP_STRIATED_MUSCLE_CELL_APOPTOTIC_PROCESS	GOBP_STRIATED_MUSCLE_CELL_APOPTOTIC_PROCESS	GOBP_STRIATED_MUSCLE_CELL_APOPTOTIC_PROCESS	20	0.512522	1.46115	0.0379098	0.716476	0.705846	3187	tags=45%, list=28%, signal=32%	RPS6KA2/PAX8/MAP3K5/JAK2/NUPR1/SMAD4/HEY2/SFRP2/PDPK1
GOMF_DOLICHYL_PHOSPHATE_MANNOSE_PROTEIN_MANNOSYLTRANSFERASE_ACTIVITY	GOMF_DOLICHYL_PHOSPHATE_MANNOSE_PROTEIN_MANNOSYLTRANSFERASE_ACTIVITY	GOMF_DOLICHYL_PHOSPHATE_MANNOSE_PROTEIN_MANNOSYLTRANSFERASE_ACTIVITY	5	0.716681	1.45953	0.0449575	0.748537	0.737431	3055	tags=80%, list=27%, signal=58%	TMTC2/TMTC4/POMT2/POMT1
HP_ABNORMAL_ILEUM_MORPHOLOGY	HP_ABNORMAL_ILEUM_MORPHOLOGY	HP_ABNORMAL_ILEUM_MORPHOLOGY	46	0.454673	1.45892	0.00702717	0.319886	0.31514	3480	tags=52%, list=31%, signal=36%	XRCC2/BRCA1/UBE2T/RFWD3/PALB2/FANCG/SLX4/BRIP1/RAD51/ZNF41/ZNF81/FANCA/FANCL/GPC4/FANCM/ERCC4/BRCA2/PAK3/GDI1/CLCN4/FANCF/FANCI/MYH11/ZNF711
HP_CONGENITAL_MUSCULAR_DYSTROPHY	HP_CONGENITAL_MUSCULAR_DYSTROPHY	HP_CONGENITAL_MUSCULAR_DYSTROPHY	11	0.577765	1.4586	0.0458422	0.748537	0.737431	3055	tags=64%, list=27%, signal=46%	SELENON/FKTN/COL6A1/FKRP/COL6A2/POMT2/POMT1
HP_ABNORMAL_CLAVICLE_MORPHOLOGY	HP_ABNORMAL_CLAVICLE_MORPHOLOGY	HP_ABNORMAL_CLAVICLE_MORPHOLOGY	57	0.44622	1.45839	0.00650665	0.306469	0.301922	4611	tags=67%, list=41%, signal=39%	NSDHL/IFT81/TTC21B/CEP120/CDC6/DCHS1/ATP7A/WDR19/CDC45/GMNN/MYSM1/KIAA0586/PTDSS1/PIGL/PCNT/DYNC2H1/PORCN/MMP14/ANTXR1/SRCAP/SLC35D1/ORC4/HPGD/SETBP1/CDT1/SH3PXD2B/MTX2/ORC6/MMP2/CSPP1/INPPL1/TRIP11/FIG4/IDUA/BCOR/FBXL3/FGFR1/TBCE
HP_ABNORMAL_SIZE_OF_THE_CLITORIS	HP_ABNORMAL_SIZE_OF_THE_CLITORIS	HP_ABNORMAL_SIZE_OF_THE_CLITORIS	46	0.45406	1.45695	0.00710154	0.321017	0.316255	4053	tags=59%, list=36%, signal=38%	CCNQ/ESCO2/CDC6/CDC45/GMNN/ARID1B/FDXR/CEP152/MINPP1/ORC4/ATR/PEX1/UBE3B/PEX16/DHX37/PEX13/PEX26/INSR/CDT1/ATIC/ORC6/WWOX/TOE1/PEX3/DHCR7/FIG4/PEX11B
HP_PROMINENT_ANTIHELIX	HP_PROMINENT_ANTIHELIX	HP_PROMINENT_ANTIHELIX	11	0.576951	1.45655	0.0458422	0.748537	0.737431	3687	tags=64%, list=33%, signal=43%	BICRA/RECQL4/PGAP1/RBM10/EVC2/KAT6A/AP4E1
HP_PARANOIA	HP_PARANOIA	HP_PARANOIA	12	0.565079	1.45627	0.0466102	0.753075	0.741902	4111	tags=83%, list=37%, signal=53%	CPOX/HMBS/DGCR2/TIMM8A/IMPA1/PLA2G6/DGCR8/VPS13A/ECM1/TBP
GOMF_C_X_C_CHEMOKINE_RECEPTOR_ACTIVITY	GOMF_C_X_C_CHEMOKINE_RECEPTOR_ACTIVITY	GOMF_C_X_C_CHEMOKINE_RECEPTOR_ACTIVITY	4	0.765459	1.4562	0.0335052	0.698735	0.688368	200	tags=25%, list=2%, signal=25%	CXCR2
HP_SMALL_CEREBRAL_CORTEX	HP_SMALL_CEREBRAL_CORTEX	HP_SMALL_CEREBRAL_CORTEX	8	0.621544	1.45578	0.0493827	0.776958	0.765431	1760	tags=50%, list=16%, signal=42%	ASPM/KIF14/MCPH1/CENPJ
HP_CLITORAL_HYPOPLASIA	HP_CLITORAL_HYPOPLASIA	HP_CLITORAL_HYPOPLASIA	17	0.526134	1.45538	0.046729	0.753075	0.741902	2481	tags=53%, list=22%, signal=41%	POC1A/CDC6/TBC1D20/DVL1/CDC45/GMNN/PORCN/B3GLCT/ORC4
GOBP_POSITIVE_REGULATION_OF_CAMP_MEDIATED_SIGNALING	GOBP_POSITIVE_REGULATION_OF_CAMP_MEDIATED_SIGNALING	GOBP_POSITIVE_REGULATION_OF_CAMP_MEDIATED_SIGNALING	5	0.714612	1.45532	0.0461725	0.748537	0.737431	752	tags=40%, list=7%, signal=37%	CGAS/FFAR4
HP_WIDE_PUBIC_SYMPHYSIS	HP_WIDE_PUBIC_SYMPHYSIS	HP_WIDE_PUBIC_SYMPHYSIS	2	0.934744	1.45518	0.0118555	0.405043	0.399033	47	tags=50%, list=0%, signal=50%	GRIP1
GOBP_SPONTANEOUS_NEUROTRANSMITTER_SECRETION	GOBP_SPONTANEOUS_NEUROTRANSMITTER_SECRETION	GOBP_SPONTANEOUS_NEUROTRANSMITTER_SECRETION	2	0.934561	1.4549	0.0118555	0.405043	0.399033	734	tags=100%, list=7%, signal=93%	PRKN/DOC2A
GOBP_MULTICELLULAR_ORGANISMAL_IRON_ION_HOMEOSTASIS	GOBP_MULTICELLULAR_ORGANISMAL_IRON_ION_HOMEOSTASIS	GOBP_MULTICELLULAR_ORGANISMAL_IRON_ION_HOMEOSTASIS	5	0.714305	1.45469	0.0461725	0.748537	0.737431	1241	tags=60%, list=11%, signal=53%	SLC11A2/HFE/SLC11A1
GOBP_REGULATION_OF_HELICASE_ACTIVITY	GOBP_REGULATION_OF_HELICASE_ACTIVITY	GOBP_REGULATION_OF_HELICASE_ACTIVITY	12	0.564438	1.45462	0.0466102	0.753075	0.741902	1664	tags=50%, list=15%, signal=43%	GTF2H2/MSH6/MNAT1/MSH2/MCM2/SSBP1
HP_CEREBELLAR_DYSPLASIA	HP_CEREBELLAR_DYSPLASIA	HP_CEREBELLAR_DYSPLASIA	14	0.546506	1.45443	0.0443506	0.747385	0.736296	3180	tags=64%, list=28%, signal=46%	RXYLT1/FKTN/KIAA0586/FKRP/COG1/KIAA1109/POMT2/POMT1/B3GALNT2
HP_ABNORMAL_ANATOMIC_LOCATION_OF_THE_HEART	HP_ABNORMAL_ANATOMIC_LOCATION_OF_THE_HEART	HP_ABNORMAL_ANATOMIC_LOCATION_OF_THE_HEART	55	0.446801	1.45432	0.0075477	0.324344	0.319532	3747	tags=58%, list=33%, signal=39%	CEP290/CPLANE1/HYLS1/CEP120/CC2D2A/KIAA0586/SPEF2/TTC12/DNAL1/DNAH1/CEP41/SUFU/SPAG1/CCDC40/TMEM237/SRCAP/EVC2/MSX1/MNS1/ACVR2B/MKS1/SLC19A2/LRRC56/TTC8/ARL3/INPP5E/MEGF8/PIBF1/CBY1/PKD2/TMEM216/CSPP1
HP_RIGHT_VENTRICULAR_HYPERTROPHY	HP_RIGHT_VENTRICULAR_HYPERTROPHY	HP_RIGHT_VENTRICULAR_HYPERTROPHY	14	0.546464	1.45431	0.0443506	0.747385	0.736296	3393	tags=64%, list=30%, signal=45%	SELENON/NOTCH1/VPS33B/GTPBP3/LAMB2/PIGN/DYSF/VIPAS39/BMPR2
GOCC_DNA_POLYMERASE_COMPLEX	GOCC_DNA_POLYMERASE_COMPLEX	GOCC_DNA_POLYMERASE_COMPLEX	18	0.518981	1.45429	0.0474716	0.758412	0.747159	2898	tags=50%, list=26%, signal=37%	PRIM1/POLE2/POLA1/PRIM2/POLE/POLD3/POLA2/POLG2/MCM3
HP_BIFID_UTERUS	HP_BIFID_UTERUS	HP_BIFID_UTERUS	4	0.764435	1.45425	0.0335052	0.698735	0.688368	1470	tags=50%, list=13%, signal=43%	HYLS1/PHGDH
GOBP_REGULATION_OF_NEURON_PROJECTION_ARBORIZATION	GOBP_REGULATION_OF_NEURON_PROJECTION_ARBORIZATION	GOBP_REGULATION_OF_NEURON_PROJECTION_ARBORIZATION	11	0.575693	1.45337	0.0479744	0.761624	0.750324	773	tags=36%, list=7%, signal=34%	GRIP1/NTNG2/DVL1/MOV10
HP_FACIAL_TICS	HP_FACIAL_TICS	HP_FACIAL_TICS	5	0.713486	1.45302	0.0473876	0.758354	0.747103	1844	tags=80%, list=16%, signal=67%	PRRT2/KCNQ3/CACNA1A/SCN9A
GOBP_CHROMOSOME_SEGREGATION	GOBP_CHROMOSOME_SEGREGATION	GOBP_CHROMOSOME_SEGREGATION	261	0.405249	1.4525	2.69996e-06	0.00106087	0.00104513	2671	tags=38%, list=24%, signal=29%	CENPX/KNL1/SGO2/NUP43/SPC25/BRCA1/CDCA8/SGO1/CCNE2/CDCA2/SYCE2/CCNE1/CENPS/EME1/KIF18B/MRE11/MSH5/NDC80/NCAPG/KLHL22/CENPF/SPDL1/TOP2A/ESCO2/NCAPG2/CDCA5/MKI67/KATNB1/NUSAP1/FBXO5/CDC23/KIF14/KIF4A/CDC6/SKA3/CEP85/SMARCAD1/KIF2C/PSMC3IP/GEN1/CENPE/SLX4/EHMT2/NEK2/UBE2C/MIS18A/TRIP13/TACC3/RMI2/BRIP1/BUB1B/NUF2/DDX11/PHF13/CENPQ/SPAG5/FEN1/KNTC1/MAD2L1/TUBG1/OIP5/SMC2/CDC20/NCAPD2/RAD18/MAP10/INCE…
HP_DELAYED_ABILITY_TO_ROLL_OVER	HP_DELAYED_ABILITY_TO_ROLL_OVER	HP_DELAYED_ABILITY_TO_ROLL_OVER	4	0.763493	1.45246	0.0335052	0.698735	0.688368	1146	tags=50%, list=10%, signal=45%	VPS35L/PGAP1
HP_APLASIA_HYPOPLASIA_OF_THE_LUNGS	HP_APLASIA_HYPOPLASIA_OF_THE_LUNGS	HP_APLASIA_HYPOPLASIA_OF_THE_LUNGS	78	0.435108	1.45229	0.00246285	0.179379	0.176718	5091	tags=68%, list=46%, signal=37%	ATP5F1A/GLE1/GRIP1/NSD2/STIL/RET/NSDHL/IFT81/TRPV4/MBTPS2/DZIP1L/TTC21B/CEP120/WDR19/CC2D2A/CDC45/KIAA0586/DYNC2H1/PORCN/PHGDH/RBM10/TMEM94/HSPG2/NUP88/EVC2/AARS2/PEX1/SETBP1/MKS1/ETFB/SLC25A24/NELFA/PIGN/FUZ/DONSON/MYH11/ASCC1/CSPP1/PIGG/DHCR7/TRIP11/TAPT1/LMOD3/CEP55/BCOR/FGFR1/PLXND1/CTBP1/LBR/ADGRG6/ETFDH/ZMPSTE24/TRIP4
HP_ABNORMAL_URETER_MORPHOLOGY	HP_ABNORMAL_URETER_MORPHOLOGY	HP_ABNORMAL_URETER_MORPHOLOGY	85	0.431757	1.45149	0.00120574	0.115403	0.113691	3747	tags=54%, list=33%, signal=36%	XRCC2/BRCA1/CEP290/UBE2T/RFWD3/CPT2/PALB2/RAB23/MBTPS2/FANCG/KIF14/SOS1/SLX4/CC2D2A/BRIP1/RAD51/PORCN/PLD1/ARID1B/ITGB4/MYLK/FANCA/FANCL/B3GLCT/HS2ST1/TMEM237/EVC2/GPC4/FANCM/ERCC4/BRCA2/GNAO1/SETBP1/MKS1/ERCC6/CDKL5/PIGN/FUZ/FANCF/FANCI/MYH11/SOS2/SCN1B/SMC3/TMEM216/CSPP1
HP_ANOPHTHALMIA	HP_ANOPHTHALMIA	HP_ANOPHTHALMIA	40	0.458827	1.45119	0.0193754	0.523135	0.515373	4898	tags=70%, list=44%, signal=39%	GRIP1/RXYLT1/STIL/CEP290/FKTN/HYLS1/KIF11/CC2D2A/FKRP/DAG1/PORCN/TMEM237/POMGNT2/POMT2/ERCC4/MKS1/ERCC6/POMT1/B3GALNT2/TMEM216/CSPP1/ERCC8/BCOR/DOCK7/FGFR1/SMOC1/NUAK2/CHD7
GOBP_NEGATIVE_REGULATION_OF_RELAXATION_OF_MUSCLE	GOBP_NEGATIVE_REGULATION_OF_RELAXATION_OF_MUSCLE	GOBP_NEGATIVE_REGULATION_OF_RELAXATION_OF_MUSCLE	3	0.827746	1.45017	0.0424481	0.736631	0.725702	887	tags=33%, list=8%, signal=31%	TIFAB
HP_CHILDHOOD_ONSET_SENSORINEURAL_HEARING_IMPAIRMENT	HP_CHILDHOOD_ONSET_SENSORINEURAL_HEARING_IMPAIRMENT	HP_CHILDHOOD_ONSET_SENSORINEURAL_HEARING_IMPAIRMENT	9	0.604973	1.44973	0.0507726	0.785868	0.774208	1445	tags=44%, list=13%, signal=39%	RIPOR2/CDH23/HGF/TIMM8A
GOBP_MITOTIC_RECOMBINATION	GOBP_MITOTIC_RECOMBINATION	GOBP_MITOTIC_RECOMBINATION	20	0.508471	1.4496	0.039959	0.724962	0.714206	3576	tags=60%, list=32%, signal=41%	MRE11/GEN1/RAD51D/RAD51/MSH2/SMC6/TERF2/ERCC4/BRCA2/ERCC2/SMC5/XRCC1
GOBP_RESOLUTION_OF_RECOMBINATION_INTERMEDIATES	GOBP_RESOLUTION_OF_RECOMBINATION_INTERMEDIATES	GOBP_RESOLUTION_OF_RECOMBINATION_INTERMEDIATES	5	0.711689	1.44937	0.0486027	0.767734	0.756343	1714	tags=80%, list=15%, signal=68%	BLM/GEN1/RMI2/RMI1
GOBP_SEROTONIN_UPTAKE	GOBP_SEROTONIN_UPTAKE	GOBP_SEROTONIN_UPTAKE	3	0.826935	1.44875	0.0432887	0.742947	0.731924	1453	tags=67%, list=13%, signal=58%	GPM6B/SLC18A1
GOBP_ORGANELLE_FISSION	GOBP_ORGANELLE_FISSION	GOBP_ORGANELLE_FISSION	338	0.399671	1.44767	1.71778e-07	0.000102593	0.000101071	2630	tags=37%, list=24%, signal=29%	CENPX/SGO2/CDCA8/SGO1/WASHC5/CCNE2/TPX2/CDCA2/RPS6KA2/SYCE2/TOGARAM1/CCNE1/CENPS/EME1/KIF18B/MRE11/MSH5/MYBL1/NDC80/PRKN/TOM1L1/ASPM/NCAPG/KLHL22/CENPF/SPDL1/TOP2A/CDKN1C/KIF11/MND1/NCAPG2/CDCA5/MKI67/CHEK1/KATNB1/NUSAP1/FBXO5/CDC23/FIGNL1/KIF14/KIF4A/CDC6/CEP85/CCNB2/KIF2C/PSMC3IP/CDC25B/BORA/GEN1/CENPE/SLX4/SPAST/TMCC1/EHMT2/NEK2/UBE2C/TRIP13/RAD51AP1/TACC3/BRIP1/RAD51B/BUB1B/NUF2/EPS8/RAD54L/P…
GOBP_POSITIVE_REGULATION_OF_MEIOTIC_CELL_CYCLE_PHASE_TRANSITION	GOBP_POSITIVE_REGULATION_OF_MEIOTIC_CELL_CYCLE_PHASE_TRANSITION	GOBP_POSITIVE_REGULATION_OF_MEIOTIC_CELL_CYCLE_PHASE_TRANSITION	2	0.929823	1.44752	0.0145815	0.461262	0.454418	787	tags=100%, list=7%, signal=93%	CDC25A/CDC25B
GOBP_NEGATIVE_REGULATION_OF_MEIOTIC_CELL_CYCLE	GOBP_NEGATIVE_REGULATION_OF_MEIOTIC_CELL_CYCLE	GOBP_NEGATIVE_REGULATION_OF_MEIOTIC_CELL_CYCLE	8	0.61798	1.44744	0.0516274	0.788054	0.776362	2244	tags=62%, list=20%, signal=50%	RPS6KA2/FBXO5/TRIP13/FBXO43/OVOL1
HP_ATRESIA_OF_THE_EXTERNAL_AUDITORY_CANAL	HP_ATRESIA_OF_THE_EXTERNAL_AUDITORY_CANAL	HP_ATRESIA_OF_THE_EXTERNAL_AUDITORY_CANAL	28	0.481518	1.44732	0.0343782	0.700042	0.689655	3705	tags=57%, list=33%, signal=38%	GRIP1/FKTN/CDC6/DCHS1/CDC45/GMNN/FKRP/SMC1A/NOTCH3/ORC4/POMT2/RAD21/POMT1/CDT1/SMC3/ORC6
HP_OVARIAN_NEOPLASM	HP_OVARIAN_NEOPLASM	HP_OVARIAN_NEOPLASM	51	0.446431	1.44726	0.0111346	0.394764	0.388907	3749	tags=53%, list=34%, signal=35%	BRCA1/MRE11/PALB2/PRKN/PMS1/BARD1/BRIP1/WRN/RAD51D/MSH6/RAD51/MSH2/SUFU/NBN/PIK3CA/DICER1/SMAD4/RABL3/WNT10A/BRCA2/DHX37/CDKN2A/RNF43/CHEK2/TGFBR2/STAG3/WWOX
HP_APLASIA_HYPOPLASIA_INVOLVING_THE_SKELETAL_MUSCULATURE	HP_APLASIA_HYPOPLASIA_INVOLVING_THE_SKELETAL_MUSCULATURE	HP_APLASIA_HYPOPLASIA_INVOLVING_THE_SKELETAL_MUSCULATURE	27	0.483499	1.44694	0.035461	0.70408	0.693634	3180	tags=48%, list=28%, signal=35%	GLE1/RXYLT1/SELENON/FKTN/TRPV4/FKRP/DAG1/PHGDH/INPP5K/POMGNT2/POMT2/POMT1/B3GALNT2
GOBP_AUDITORY_RECEPTOR_CELL_MORPHOGENESIS	GOBP_AUDITORY_RECEPTOR_CELL_MORPHOGENESIS	GOBP_AUDITORY_RECEPTOR_CELL_MORPHOGENESIS	8	0.61754	1.4464	0.0516274	0.788054	0.776362	3068	tags=75%, list=27%, signal=54%	MYO7A/CDH23/SCRIB/SEC24B/WDPCP/SLITRK6
GOBP_REGULATION_OF_GLUCAGON_SECRETION	GOBP_REGULATION_OF_GLUCAGON_SECRETION	GOBP_REGULATION_OF_GLUCAGON_SECRETION	5	0.71013	1.44619	0.0498177	0.779055	0.767497	752	tags=40%, list=7%, signal=37%	PASK/FFAR4
HP_ABNORMAL_PELVIS_BONE_MORPHOLOGY	HP_ABNORMAL_PELVIS_BONE_MORPHOLOGY	HP_ABNORMAL_PELVIS_BONE_MORPHOLOGY	16	0.526328	1.44539	0.045929	0.748537	0.737431	4236	tags=69%, list=38%, signal=43%	TRPV4/MBTPS2/ATP7A/PCNT/B3GLCT/ERCC6/TRIP11/FIG4/ERCC8/EXT2/IDUA
GOBP_CELLULAR_RESPONSE_TO_PROGESTERONE_STIMULUS	GOBP_CELLULAR_RESPONSE_TO_PROGESTERONE_STIMULUS	GOBP_CELLULAR_RESPONSE_TO_PROGESTERONE_STIMULUS	4	0.759739	1.44532	0.0360825	0.707947	0.697443	259	tags=25%, list=2%, signal=24%	IGF1R
HP_CEREBRAL_CORTICAL_HEMIATROPHY	HP_CEREBRAL_CORTICAL_HEMIATROPHY	HP_CEREBRAL_CORTICAL_HEMIATROPHY	6	0.675754	1.44454	0.0475059	0.758412	0.747159	1202	tags=33%, list=11%, signal=30%	MBTPS2/MYO5A
GOBP_NEGATIVE_REGULATION_OF_INTRACELLULAR_ESTROGEN_RECEPTOR_SIGNALING_PATHWAY	GOBP_NEGATIVE_REGULATION_OF_INTRACELLULAR_ESTROGEN_RECEPTOR_SIGNALING_PATHWAY	GOBP_NEGATIVE_REGULATION_OF_INTRACELLULAR_ESTROGEN_RECEPTOR_SIGNALING_PATHWAY	11	0.572173	1.44449	0.0522388	0.789693	0.777976	791	tags=36%, list=7%, signal=34%	KANK2/BRCA1/CNOT9/VPS18
GOBP_PERICARDIUM_MORPHOGENESIS	GOBP_PERICARDIUM_MORPHOGENESIS	GOBP_PERICARDIUM_MORPHOGENESIS	2	0.927677	1.44418	0.0164782	0.486237	0.479023	811	tags=100%, list=7%, signal=93%	NOTCH1/SOS1
GOBP_CENTRIOLE_CENTRIOLE_COHESION	GOBP_CENTRIOLE_CENTRIOLE_COHESION	GOBP_CENTRIOLE_CENTRIOLE_COHESION	13	0.551296	1.44344	0.0505796	0.785852	0.774192	3638	tags=69%, list=33%, signal=47%	SGO1/RTTN/NEK2/CEP44/ODF2/CNTLN/KIF3A/CEP68/CEP250
GOBP_BLASTOCYST_GROWTH	GOBP_BLASTOCYST_GROWTH	GOBP_BLASTOCYST_GROWTH	18	0.515027	1.44321	0.0515996	0.788054	0.776362	3059	tags=50%, list=27%, signal=36%	PALB2/NCAPG2/CHEK1/GINS1/RAD51B/GINS4/NBN/BRCA2/COPS2
GOMF_BUBBLE_DNA_BINDING	GOMF_BUBBLE_DNA_BINDING	GOMF_BUBBLE_DNA_BINDING	8	0.616133	1.44311	0.0538721	0.792004	0.780254	991	tags=50%, list=9%, signal=46%	NEIL3/BLM/RECQL4/WRN
HP_BREATHING_DYSREGULATION	HP_BREATHING_DYSREGULATION	HP_BREATHING_DYSREGULATION	8	0.616087	1.443	0.0538721	0.792004	0.780254	3851	tags=62%, list=34%, signal=41%	RET/CEP290/INPP5E/TMEM216/KYNU
HP_CAUDAL_APPENDAGE	HP_CAUDAL_APPENDAGE	HP_CAUDAL_APPENDAGE	2	0.926694	1.44265	0.0167153	0.489364	0.482104	822	tags=100%, list=7%, signal=93%	TRPV4/DCHS1
HP_DYSURIA	HP_DYSURIA	HP_DYSURIA	9	0.60183	1.44219	0.0573951	0.810982	0.798949	1243	tags=33%, list=11%, signal=30%	SPART/HMBS/ALMS1
HP_SUBCORTICAL_HETEROTOPIA	HP_SUBCORTICAL_HETEROTOPIA	HP_SUBCORTICAL_HETEROTOPIA	9	0.601643	1.44175	0.0573951	0.810982	0.798949	1314	tags=44%, list=12%, signal=39%	KATNB1/DCHS1/TUBG1/LAMB1
HP_LARYNGEAL_STENOSIS	HP_LARYNGEAL_STENOSIS	HP_LARYNGEAL_STENOSIS	8	0.615457	1.44153	0.0549944	0.798756	0.786905	2447	tags=50%, list=22%, signal=39%	GRIP1/EXTL3/SMAD4/KIF22
GOBP_CORONARY_ARTERY_MORPHOGENESIS	GOBP_CORONARY_ARTERY_MORPHOGENESIS	GOBP_CORONARY_ARTERY_MORPHOGENESIS	6	0.674045	1.44089	0.0486936	0.767734	0.756343	1684	tags=50%, list=15%, signal=42%	NOTCH1/SEC24B/NRP1
GOBP_BASE_EXCISION_REPAIR_GAP_FILLING	GOBP_BASE_EXCISION_REPAIR_GAP_FILLING	GOBP_BASE_EXCISION_REPAIR_GAP_FILLING	13	0.550218	1.44062	0.0516333	0.788054	0.776362	3374	tags=62%, list=30%, signal=43%	LIG3/PARG/POLL/FEN1/POLE/PCNA/NEIL1/LIG1
GOCC_VOLTAGE_GATED_CALCIUM_CHANNEL_COMPLEX	GOCC_VOLTAGE_GATED_CALCIUM_CHANNEL_COMPLEX	GOCC_VOLTAGE_GATED_CALCIUM_CHANNEL_COMPLEX	15	0.533065	1.44044	0.0586387	0.81521	0.803115	2336	tags=47%, list=21%, signal=37%	STAC3/CACNB4/CATSPER2/CACNA1A/CACNB1/CATSPERG/CACNA1G
HP_OCULOMOTOR_APRAXIA	HP_OCULOMOTOR_APRAXIA	HP_OCULOMOTOR_APRAXIA	73	0.432587	1.43997	0.00412711	0.235198	0.231708	3879	tags=53%, list=35%, signal=35%	CEP290/TOGARAM1/CPLANE1/HYLS1/MRE11/EXOSC3/CEP120/PIGW/CC2D2A/KIAA0586/TREM2/SETX/PIGL/CACNA1A/CEP41/RORA/NGLY1/SUFU/PIGV/ATXN2/TMEM237/KIAA1109/KDM1A/CACNA1G/MKS1/ARL3/INPP5E/PIBF1/CBY1/CWF19L1/CRKL/MYO9A/XRCC1/TMEM216/DLAT/CSPP1/TOE1/ABCA7/PGAP3
GOMF_OXIDOREDUCTASE_ACTIVITY_ACTING_ON_CH_OR_CH2_GROUPS	GOMF_OXIDOREDUCTASE_ACTIVITY_ACTING_ON_CH_OR_CH2_GROUPS	GOMF_OXIDOREDUCTASE_ACTIVITY_ACTING_ON_CH_OR_CH2_GROUPS	3	0.821711	1.4396	0.0347705	0.700042	0.689655	1086	tags=67%, list=10%, signal=60%	RRM2/RRM1
HP_CLUBBING	HP_CLUBBING	HP_CLUBBING	75	0.43188	1.43943	0.00342233	0.21251	0.209357	3448	tags=49%, list=31%, signal=34%	XRCC2/BRCA1/UBE2T/RFWD3/PALB2/FANCG/POLA1/SMARCAD1/SLX4/BRIP1/CDC45/SMARCA2/PIGL/RAD51/LRBA/DSP/SCNN1A/SPEF2/TTC12/DNAL1/DNAH1/FANCA/HSPG2/FANCL/SPAG1/CCDC40/SMAD4/FANCM/HPGD/ERCC4/BRCA2/LRRC56/ERCC2/FAM13A/FANCF/FANCI/RASGRP1
GOBP_DNA_STRAND_ELONGATION	GOBP_DNA_STRAND_ELONGATION	GOBP_DNA_STRAND_ELONGATION	33	0.466386	1.43935	0.0297073	0.677266	0.667217	2519	tags=48%, list=23%, signal=38%	LIG3/MRE11/GINS1/POLA1/TFPT/RFC4/MCM4/POLE/ACTL6A/MCM7/RFC3/NBN/POLD3/ACTR8/PCNA/INO80
HP_ABNORMAL_UVULA_MORPHOLOGY	HP_ABNORMAL_UVULA_MORPHOLOGY	HP_ABNORMAL_UVULA_MORPHOLOGY	104	0.421436	1.43881	0.00164753	0.141375	0.139278	3406	tags=46%, list=30%, signal=32%	RXYLT1/XRCC2/BRCA1/FKTN/SELENOI/TGFB2/UBE2T/RFWD3/HYLS1/PALB2/FANCG/KIF14/CDC6/POLA1/STAC3/PIGW/SLX4/BRIP1/CDC45/RECQL4/GMNN/PTDSS1/PGAP1/PIGL/RAD51/FKRP/DAG1/AEBP1/PHGDH/SMC1A/FANCA/FANCL/PIGV/SMAD4/FANCM/ORC4/POMGNT2/POMT2/ERCC4/BRCA2/SMPD4/POMT1/TTC37/B3GALNT2/FTO/FANCF/FANCI/CDT1
GOBP_RESPONSE_TO_INACTIVITY	GOBP_RESPONSE_TO_INACTIVITY	GOBP_RESPONSE_TO_INACTIVITY	7	0.643234	1.43871	0.0601852	0.81619	0.80408	3996	tags=100%, list=36%, signal=64%	DAG1/PIK3CA/IL10/FBXO32/HDAC4/SGCA/CAT
GOBP_CELLULAR_MONOVALENT_INORGANIC_ANION_HOMEOSTASIS	GOBP_CELLULAR_MONOVALENT_INORGANIC_ANION_HOMEOSTASIS	GOBP_CELLULAR_MONOVALENT_INORGANIC_ANION_HOMEOSTASIS	5	0.706448	1.43869	0.0558931	0.803947	0.792019	976	tags=40%, list=9%, signal=37%	SLC12A5/KCNE3
GOBP_NEGATIVE_REGULATION_OF_CHEMOKINE_C_X_C_MOTIF_LIGAND_2_PRODUCTION	GOBP_NEGATIVE_REGULATION_OF_CHEMOKINE_C_X_C_MOTIF_LIGAND_2_PRODUCTION	GOBP_NEGATIVE_REGULATION_OF_CHEMOKINE_C_X_C_MOTIF_LIGAND_2_PRODUCTION	4	0.756231	1.43864	0.0373711	0.71172	0.70116	621	tags=50%, list=6%, signal=47%	OAS1/OAS3
HP_SYNOSTOSIS_INVOLVING_DIGITS	HP_SYNOSTOSIS_INVOLVING_DIGITS	HP_SYNOSTOSIS_INVOLVING_DIGITS	7	0.642966	1.43811	0.0601852	0.81619	0.80408	1299	tags=43%, list=12%, signal=38%	RECQL4/PTDSS1/PCNT
HP_PHOTOPSIA	HP_PHOTOPSIA	HP_PHOTOPSIA	6	0.672705	1.43802	0.0498812	0.779055	0.767497	1399	tags=50%, list=13%, signal=44%	PRRT2/BAP1/CACNA1A
HP_LEFT_VENTRICULAR_NONCOMPACTION_CARDIOMYOPATHY	HP_LEFT_VENTRICULAR_NONCOMPACTION_CARDIOMYOPATHY	HP_LEFT_VENTRICULAR_NONCOMPACTION_CARDIOMYOPATHY	4	0.755859	1.43793	0.0373711	0.71172	0.70116	815	tags=50%, list=7%, signal=46%	MLYCD/MIB1
GOCC_CYCLIN_A2_CDK2_COMPLEX	GOCC_CYCLIN_A2_CDK2_COMPLEX	GOCC_CYCLIN_A2_CDK2_COMPLEX	2	0.923655	1.43792	0.0174266	0.500377	0.492953	856	tags=100%, list=8%, signal=92%	CCNA2/CDK2
HP_SUBCORTICAL_CEREBRAL_ATROPHY	HP_SUBCORTICAL_CEREBRAL_ATROPHY	HP_SUBCORTICAL_CEREBRAL_ATROPHY	15	0.531864	1.43719	0.0596859	0.81583	0.803725	1202	tags=27%, list=11%, signal=24%	MYO7A/CDH23/MBTPS2/MYO5A
GOCC_BRCA1_C_COMPLEX	GOCC_BRCA1_C_COMPLEX	GOCC_BRCA1_C_COMPLEX	6	0.672284	1.43712	0.0498812	0.779055	0.767497	3260	tags=83%, list=29%, signal=59%	BRCA1/MRE11/BARD1/NBN/RBBP8
HP_ABNORMAL_LUNG_DEVELOPMENT	HP_ABNORMAL_LUNG_DEVELOPMENT	HP_ABNORMAL_LUNG_DEVELOPMENT	112	0.418564	1.43693	0.00107689	0.105783	0.104213	3878	tags=54%, list=35%, signal=35%	ATP5F1A/GLE1/GRIP1/NSD2/STIL/UFD1/RET/NSDHL/HYLS1/IFT81/TRPV4/MBTPS2/DZIP1L/TTC21B/CEP120/FLCN/CHUK/WDR19/TRIP13/CC2D2A/CDC45/BUB1B/KIAA0586/DGCR2/DYNC2H1/PORCN/PHGDH/SPEF2/TTC12/DNAL1/DNAH1/RBM10/TMEM94/HSPG2/NUP88/HIRA/SPAG1/CCDC40/EVC2/AARS2/GPC4/PEX1/BUB1/SETBP1/MKS1/LRRC56/ETFB/SLC25A24/NELFA/DGCR8/PIGN/FUZ/DONSON/MYH11/ASCC1/CSPP1/PIGG/DHCR7/SEC24C/TRIP11
GOBP_CHROMOSOME_SEPARATION	GOBP_CHROMOSOME_SEPARATION	GOBP_CHROMOSOME_SEPARATION	80	0.429517	1.43693	0.00287023	0.195904	0.192998	3632	tags=50%, list=32%, signal=34%	CENPX/CENPS/EME1/NDC80/KLHL22/CENPF/SPDL1/TOP2A/FBXO5/CDC23/CDC6/SMARCAD1/GEN1/CENPE/SLX4/UBE2C/TRIP13/TACC3/BUB1B/KNTC1/MAD2L1/IK/RMI1/AURKB/EME2/RECQL5/ANAPC7/CCNB1/NCAPH/FANCM/ERCC4/BUB1/RAD21/ZW10/NCAPH2/ZWINT/CDT1/TOP3A/MAD2L1BP/DLGAP5
HP_CONGENITAL_HEPATIC_FIBROSIS	HP_CONGENITAL_HEPATIC_FIBROSIS	HP_CONGENITAL_HEPATIC_FIBROSIS	26	0.483803	1.4369	0.0385396	0.717129	0.706489	3915	tags=58%, list=35%, signal=38%	CEP290/NOTCH1/DZIP1L/WDR19/CC2D2A/DYNC2H1/DOLK/TMEM237/MKS1/INPP5E/EOGT/TMEM216/CSPP1/IQCB1/NPHP4
GOBP_POSITIVE_REGULATION_OF_CARDIOBLAST_DIFFERENTIATION	GOBP_POSITIVE_REGULATION_OF_CARDIOBLAST_DIFFERENTIATION	GOBP_POSITIVE_REGULATION_OF_CARDIOBLAST_DIFFERENTIATION	2	0.922966	1.43685	0.0179007	0.505887	0.498381	249	tags=50%, list=2%, signal=49%	TGFB2
GOBP_REGULATION_OF_CARDIOBLAST_DIFFERENTIATION	GOBP_REGULATION_OF_CARDIOBLAST_DIFFERENTIATION	GOBP_REGULATION_OF_CARDIOBLAST_DIFFERENTIATION	2	0.922966	1.43685	0.0179007	0.505887	0.498381	249	tags=50%, list=2%, signal=49%	TGFB2
HP_PERITONITIS	HP_PERITONITIS	HP_PERITONITIS	25	0.485314	1.43678	0.0385396	0.717129	0.706489	3697	tags=64%, list=33%, signal=43%	BRCA1/TBC1D8B/NUP85/MEFV/NUP205/JAK2/ANLN/ANKFY1/ARHGAP24/PTPRO/NUP160/NUP107/NUP93/MVK/MYH11/NUP37
HP_RIEGER_ANOMALY	HP_RIEGER_ANOMALY	HP_RIEGER_ANOMALY	6	0.672112	1.43675	0.0498812	0.779055	0.767497	2003	tags=50%, list=18%, signal=41%	NSD2/IGF1R/FOXC1
HP_POLYSPLENIA	HP_POLYSPLENIA	HP_POLYSPLENIA	17	0.519334	1.43658	0.0508827	0.785868	0.774208	3070	tags=65%, list=27%, signal=47%	RFWD3/RAB23/SPEF2/TTC12/DNAL1/DNAH1/SPAG1/CCDC40/GPC4/LRRC56/MEGF8
GOBP_N_ACETYLGLUCOSAMINE_METABOLIC_PROCESS	GOBP_N_ACETYLGLUCOSAMINE_METABOLIC_PROCESS	GOBP_N_ACETYLGLUCOSAMINE_METABOLIC_PROCESS	9	0.599296	1.43612	0.0573951	0.810982	0.798949	1353	tags=44%, list=12%, signal=39%	OGA/EXTL2/GNPDA2/GNPDA1
HP_ABNORMALITY_OF_BLADDER_MORPHOLOGY	HP_ABNORMALITY_OF_BLADDER_MORPHOLOGY	HP_ABNORMALITY_OF_BLADDER_MORPHOLOGY	41	0.452346	1.43606	0.0193754	0.523135	0.515373	3389	tags=46%, list=30%, signal=32%	GRIP1/BUD23/METTL27/MBTPS2/ATP7A/LIMK1/SMARCA2/RFC2/UPB1/ITGB4/DNAJC30/GTF2IRD1/MYLK/COL1A1/GTF2IRD2/MKS1/PIGN/FKBP14/MYH11
GOMF_EXTRACELLULAR_MATRIX_STRUCTURAL_CONSTITUENT_CONFERRING_COMPRESSION_RESISTANCE	GOMF_EXTRACELLULAR_MATRIX_STRUCTURAL_CONSTITUENT_CONFERRING_COMPRESSION_RESISTANCE	GOMF_EXTRACELLULAR_MATRIX_STRUCTURAL_CONSTITUENT_CONFERRING_COMPRESSION_RESISTANCE	6	0.671602	1.43566	0.0498812	0.779055	0.767497	1986	tags=50%, list=18%, signal=41%	TUFT1/CHADL/HSPG2
HP_REDUCED_NATURAL_KILLER_CELL_COUNT	HP_REDUCED_NATURAL_KILLER_CELL_COUNT	HP_REDUCED_NATURAL_KILLER_CELL_COUNT	9	0.598882	1.43513	0.0573951	0.810982	0.798949	1181	tags=44%, list=11%, signal=40%	FCGR3A/NLRC4/MCM4/MCM10
GOBP_REGULATION_OF_EMBRYONIC_DEVELOPMENT	GOBP_REGULATION_OF_EMBRYONIC_DEVELOPMENT	GOBP_REGULATION_OF_EMBRYONIC_DEVELOPMENT	35	0.461648	1.43393	0.0269389	0.64709	0.637489	3560	tags=49%, list=32%, signal=33%	RACK1/CDK1/NOCT/DAG1/LAMA5/RACGAP1/ZBED3/PLCB1/HNF4A/RAB14/WDPCP/SFRP2/INSR/NR2C2/RBM19/WNT2B/CLASP1
HP_SUBMUCOUS_CLEFT_SOFT_PALATE	HP_SUBMUCOUS_CLEFT_SOFT_PALATE	HP_SUBMUCOUS_CLEFT_SOFT_PALATE	4	0.753365	1.43319	0.0386598	0.717129	0.706489	731	tags=25%, list=7%, signal=23%	STAC3
GOBP_CILIARY_BASAL_BODY_ORGANIZATION	GOBP_CILIARY_BASAL_BODY_ORGANIZATION	GOBP_CILIARY_BASAL_BODY_ORGANIZATION	2	0.920615	1.43319	0.0188491	0.517346	0.50967	890	tags=100%, list=8%, signal=92%	RTTN/CCP110
GOBP_POSITIVE_REGULATION_OF_CELL_CYCLE_G2_M_PHASE_TRANSITION	GOBP_POSITIVE_REGULATION_OF_CELL_CYCLE_G2_M_PHASE_TRANSITION	GOBP_POSITIVE_REGULATION_OF_CELL_CYCLE_G2_M_PHASE_TRANSITION	23	0.491022	1.43279	0.0459184	0.748537	0.737431	3831	tags=57%, list=34%, signal=37%	CDC25A/DTL/CDK1/FBXO5/CDC25B/RAD51B/RRM1/DYRK3/CCNB1/VPS4B/MTA3/ATAD5/SIN3A
GOCC_SITE_OF_DNA_DAMAGE	GOCC_SITE_OF_DNA_DAMAGE	GOCC_SITE_OF_DNA_DAMAGE	79	0.428738	1.43269	0.00185187	0.151094	0.148853	2119	tags=34%, list=19%, signal=28%	EXD2/HPF1/SHLD2/CGAS/ELOA/RFWD3/MRE11/PAXX/WDR76/ESCO2/SMARCAD1/POLH/POLL/RIF1/PARP2/RAD51/SMARCAL1/RAD18/RNF169/SMC6/RNF8/SLFN11/TIMELESS/INIP/SLF2/NBN/HELB
HP_ECTOPIC_ANUS	HP_ECTOPIC_ANUS	HP_ECTOPIC_ANUS	38	0.455755	1.43261	0.026973	0.64709	0.637489	3217	tags=45%, list=29%, signal=32%	GRIP1/WASHC5/ESCO2/PIGW/DCHS1/RECQL4/PTDSS1/PIGL/DYNC2H1/PORCN/ATN1/B3GLCT/PIGV/SUZ12/SETBP1/SLC25A24/PIGN
HP_ABNORMAL_CERVICAL_SPINE_MORPHOLOGY	HP_ABNORMAL_CERVICAL_SPINE_MORPHOLOGY	HP_ABNORMAL_CERVICAL_SPINE_MORPHOLOGY	9	0.597694	1.43228	0.0596026	0.81583	0.803725	603	tags=33%, list=5%, signal=32%	GLE1/TRPV4/MBTPS2
GOBP_POSITIVE_REGULATION_OF_CELL_CYCLE_CHECKPOINT	GOBP_POSITIVE_REGULATION_OF_CELL_CYCLE_CHECKPOINT	GOBP_POSITIVE_REGULATION_OF_CELL_CYCLE_CHECKPOINT	8	0.611413	1.43205	0.0594837	0.81583	0.803725	1092	tags=38%, list=10%, signal=34%	NDC80/GEN1/MAD2L1
HP_INCREASED_VLDL_CHOLESTEROL_CONCENTRATION	HP_INCREASED_VLDL_CHOLESTEROL_CONCENTRATION	HP_INCREASED_VLDL_CHOLESTEROL_CONCENTRATION	3	0.817343	1.43194	0.0375522	0.713348	0.702764	986	tags=67%, list=9%, signal=61%	LPL/LDLRAP1
HP_GALACTORRHEA	HP_GALACTORRHEA	HP_GALACTORRHEA	8	0.611036	1.43117	0.0594837	0.81583	0.803725	618	tags=38%, list=6%, signal=35%	PRLR/CDH23/MEN1
HP_ABNORMALITY_OF_THE_CLITORIS	HP_ABNORMALITY_OF_THE_CLITORIS	HP_ABNORMALITY_OF_THE_CLITORIS	57	0.437609	1.43024	0.0100884	0.377268	0.371671	4053	tags=56%, list=36%, signal=36%	POC1A/CCNQ/ESCO2/CDC6/TBC1D20/DVL1/CDC45/GMNN/PORCN/ARID1B/FDXR/CEP152/B3GLCT/MINPP1/ORC4/ATR/PEX1/UBE3B/PEX16/DHX37/PEX13/PEX26/INSR/CDT1/ATIC/ORC6/WWOX/TOE1/PEX3/DHCR7/FIG4/PEX11B
HP_CUTANEOUS_FINGER_SYNDACTYLY	HP_CUTANEOUS_FINGER_SYNDACTYLY	HP_CUTANEOUS_FINGER_SYNDACTYLY	8	0.610398	1.42968	0.0606061	0.817443	0.805315	865	tags=50%, list=8%, signal=46%	LEMD3/CHUK/DCHS1/WDR19
HP_ABNORMALITY_OF_THE_TESTIS_SIZE	HP_ABNORMALITY_OF_THE_TESTIS_SIZE	HP_ABNORMALITY_OF_THE_TESTIS_SIZE	96	0.421887	1.42941	0.00212954	0.166472	0.164002	3496	tags=47%, list=31%, signal=33%	XRCC2/DCAF17/BRCA1/HS6ST1/UBE2T/RFWD3/TOGARAM1/PALB2/SAMD9/MBTPS2/FAM111A/CDKN1C/FANCG/POLA1/TBC1D20/SLX4/ZDHHC9/BRIP1/WRN/RAD51/LEPR/ALMS1/KDM5C/FBN1/PHGDH/DDB2/FANCA/GBA2/HSPG2/FANCL/MCM8/USP9Y/KISS1R/FANCM/ARL6/ERCC4/BRCA2/DHX37/ZMYND15/ERCC2/CCDC28B/DKC1/FANCF/FANCI/SLC29A3
GOMF_U2_SNRNA_BINDING	GOMF_U2_SNRNA_BINDING	GOMF_U2_SNRNA_BINDING	4	0.751318	1.4293	0.0399485	0.724962	0.714206	984	tags=50%, list=9%, signal=46%	SF3B3/COIL
HP_FEMALE_INFERTILITY	HP_FEMALE_INFERTILITY	HP_FEMALE_INFERTILITY	14	0.537054	1.42927	0.0538543	0.792004	0.780254	2714	tags=64%, list=24%, signal=49%	TRIP13/PANX1/SPEF2/TTC12/DNAL1/DNAH1/SPAG1/CCDC40/LRRC56
HP_DECREASED_FERTILITY	HP_DECREASED_FERTILITY	HP_DECREASED_FERTILITY	98	0.421124	1.42917	0.00212741	0.166472	0.164002	2763	tags=41%, list=25%, signal=31%	XRCC2/PRLR/BRCA1/HS6ST1/UBE2T/RFWD3/PALB2/CDH23/MEN1/FANCG/BLM/PSMC3IP/SLX4/TRIP13/BRIP1/WRN/RAD51/HFE/ALMS1/CATSPER2/PANX1/CEP19/SPEF2/MEI1/TTC12/DNAL1/DNAH1/FANCA/GBA2/FANCL/SPAG1/CCDC40/USP9Y/FANCM/MNS1/ERCC4/BRCA2/NUP107/LRRC56/DHX37
HP_PROGRESSIVE_DISTAL_MUSCLE_WEAKNESS	HP_PROGRESSIVE_DISTAL_MUSCLE_WEAKNESS	HP_PROGRESSIVE_DISTAL_MUSCLE_WEAKNESS	7	0.638955	1.42914	0.0648148	0.837154	0.824733	1784	tags=43%, list=16%, signal=36%	TRPV4/KLHL9/MYOT
HP_PREAXIAL_FOOT_POLYDACTYLY	HP_PREAXIAL_FOOT_POLYDACTYLY	HP_PREAXIAL_FOOT_POLYDACTYLY	9	0.596291	1.42892	0.0596026	0.81583	0.803725	499	tags=33%, list=4%, signal=32%	NSD2/CPLANE1/RAB23
GOMF_FOUR_WAY_JUNCTION_HELICASE_ACTIVITY	GOMF_FOUR_WAY_JUNCTION_HELICASE_ACTIVITY	GOMF_FOUR_WAY_JUNCTION_HELICASE_ACTIVITY	6	0.668423	1.42887	0.0522565	0.789693	0.777976	2407	tags=83%, list=22%, signal=65%	BLM/RECQL4/WRN/RECQL5/FANCM
HP_HIGH_PITCHED_VOICE	HP_HIGH_PITCHED_VOICE	HP_HIGH_PITCHED_VOICE	30	0.470203	1.42768	0.0363269	0.710529	0.699987	4032	tags=63%, list=36%, signal=41%	SELENON/POC1A/IGF1R/MORC2/FAM111A/BLM/SMARCAL1/PCNT/ARID1B/HSPG2/TRIM37/SRCAP/ORC4/ERCC4/RBBP8/MTX2/SERPINH1/TRMT10A/STAT5B
GOBP_POSITIVE_REGULATION_OF_ISOTYPE_SWITCHING	GOBP_POSITIVE_REGULATION_OF_ISOTYPE_SWITCHING	GOBP_POSITIVE_REGULATION_OF_ISOTYPE_SWITCHING	20	0.50077	1.42765	0.0491803	0.77459	0.763098	1548	tags=35%, list=14%, signal=30%	NSD2/SHLD2/EXOSC3/RIF1/PAXIP1/KMT5C/MSH2
GOMF_MANNOSYLTRANSFERASE_ACTIVITY	GOMF_MANNOSYLTRANSFERASE_ACTIVITY	GOMF_MANNOSYLTRANSFERASE_ACTIVITY	16	0.519771	1.42738	0.0563674	0.80809	0.796101	3055	tags=56%, list=27%, signal=41%	TMTC2/DPY19L4/TMTC4/PIGM/PIGV/PIGB/POMT2/DPY19L1/POMT1
GOBP_REGULATION_OF_ANIMAL_ORGAN_MORPHOGENESIS	GOBP_REGULATION_OF_ANIMAL_ORGAN_MORPHOGENESIS	GOBP_REGULATION_OF_ANIMAL_ORGAN_MORPHOGENESIS	43	0.44775	1.42733	0.0196954	0.527957	0.520124	3891	tags=60%, list=35%, signal=40%	HGF/DVL1/PAX8/FRS2/SEC24B/DAB2/APCDD1/FZD6/DAAM1/MSX1/GPC4/TNF/ROBO1/SMURF1/MLLT3/WNT10A/MKS1/CD34/SFRP2/MAGED1/RYK/WNT2B/SAPCD2/SPRY1/ARHGEF19/DVL2
GOBP_AXONEME_ASSEMBLY	GOBP_AXONEME_ASSEMBLY	GOBP_AXONEME_ASSEMBLY	23	0.489058	1.42706	0.0459184	0.748537	0.737431	3988	tags=70%, list=36%, signal=45%	TOGARAM1/CC2D2A/SPEF2/TTC12/DNAL1/DNAH1/BBS2/SPAG16/SPAG1/CCDC40/MNS1/IQCG/MEIG1/TTLL3/NEURL1/CFAP44
HP_SHORT_PALPEBRAL_FISSURE	HP_SHORT_PALPEBRAL_FISSURE	HP_SHORT_PALPEBRAL_FISSURE	71	0.429153	1.42676	0.00465228	0.25077	0.247049	3521	tags=49%, list=31%, signal=34%	XRCC2/BRCA1/UBE2T/RFWD3/CLTCL1/PALB2/FANCG/STAC3/DCHS1/SLX4/BRIP1/COG7/SMARCA2/RAD51/POLR1A/RBM10/FANCA/FANCL/B3GLCT/SMAD4/FANCM/ERMARD/TUBB/ERCC4/BRCA2/UBE3B/KANSL1/KCNJ2/SMPD4/SLC25A24/MAPRE2/DONSON/FANCF/FANCI/MOGS
GOBP_SIGNAL_TRANSDUCTION_INVOLVED_IN_REGULATION_OF_GENE_EXPRESSION	GOBP_SIGNAL_TRANSDUCTION_INVOLVED_IN_REGULATION_OF_GENE_EXPRESSION	GOBP_SIGNAL_TRANSDUCTION_INVOLVED_IN_REGULATION_OF_GENE_EXPRESSION	8	0.609124	1.42669	0.0606061	0.817443	0.805315	2268	tags=50%, list=20%, signal=40%	TRAF2/TRAF3IP2/HNF4A/MSX1
GOBP_NEGATIVE_REGULATION_OF_RHO_PROTEIN_SIGNAL_TRANSDUCTION	GOBP_NEGATIVE_REGULATION_OF_RHO_PROTEIN_SIGNAL_TRANSDUCTION	GOBP_NEGATIVE_REGULATION_OF_RHO_PROTEIN_SIGNAL_TRANSDUCTION	13	0.544626	1.42597	0.0547945	0.798415	0.786569	1178	tags=38%, list=11%, signal=34%	RIPOR2/HEG1/SCAI/FLCN/CCDC125
HP_2_3_FINGER_SYNDACTYLY	HP_2_3_FINGER_SYNDACTYLY	HP_2_3_FINGER_SYNDACTYLY	5	0.699544	1.42463	0.0583232	0.812336	0.800283	3365	tags=100%, list=30%, signal=70%	DSP/GPC4/WDPCP/JUP/FANCF
HP_CUTANEOUS_AMYLOIDOSIS	HP_CUTANEOUS_AMYLOIDOSIS	HP_CUTANEOUS_AMYLOIDOSIS	4	0.748861	1.42462	0.0399485	0.724962	0.714206	729	tags=50%, list=7%, signal=47%	RET/POLA1
GOMF_HISTONE_KINASE_ACTIVITY	GOMF_HISTONE_KINASE_ACTIVITY	GOMF_HISTONE_KINASE_ACTIVITY	13	0.544091	1.42457	0.0558483	0.803947	0.792019	1729	tags=46%, list=15%, signal=39%	DCAF1/CHEK1/CDK1/CDK2/JAK2/AURKB
GOBP_INTRACILIARY_RETROGRADE_TRANSPORT	GOBP_INTRACILIARY_RETROGRADE_TRANSPORT	GOBP_INTRACILIARY_RETROGRADE_TRANSPORT	4	0.748719	1.42435	0.0412371	0.735617	0.724703	1322	tags=75%, list=12%, signal=66%	TTC21B/WDR19/DYNC2H1
HP_UNILATERAL_RENAL_AGENESIS	HP_UNILATERAL_RENAL_AGENESIS	HP_UNILATERAL_RENAL_AGENESIS	46	0.443788	1.42399	0.0108357	0.387981	0.382225	4203	tags=57%, list=38%, signal=35%	STIL/KNL1/CIT/RTTN/ASPM/WDR62/MBTPS2/KIF14/ALDH18A1/COG6/MCPH1/CENPJ/CEP152/NCAPD3/HS2ST1/TNXB/PIK3CD/ERCC6/SASS6/DHCR7/STS/PTPN11/COPB2/PHC1/ERCC8/ANKLE2
GOCC_CTF18_RFC_LIKE_COMPLEX	GOCC_CTF18_RFC_LIKE_COMPLEX	GOCC_CTF18_RFC_LIKE_COMPLEX	7	0.636647	1.42398	0.0671296	0.848275	0.835689	2396	tags=71%, list=21%, signal=56%	RFC4/RFC2/DSCC1/RFC3/CHTF18
GOCC_PERIKARYON	GOCC_PERIKARYON	GOCC_PERIKARYON	55	0.437355	1.42357	0.0118819	0.405043	0.399033	2134	tags=36%, list=19%, signal=30%	RACK1/GRIP1/CCR2/TIAM2/DIP2B/TTLL7/SLC12A5/ATP7A/KCNE3/CPNE5/LRRK2/TRPM2/GIGYF2/NCDN/CRHBP/OLFM1/PAM/ELAVL4/ASTN2/MYO1D
GOBP_POSITIVE_REGULATION_OF_HORMONE_METABOLIC_PROCESS	GOBP_POSITIVE_REGULATION_OF_HORMONE_METABOLIC_PROCESS	GOBP_POSITIVE_REGULATION_OF_HORMONE_METABOLIC_PROCESS	9	0.59397	1.42336	0.0629139	0.829593	0.817285	2078	tags=44%, list=19%, signal=36%	IGF1R/PAX8/DAB2/ARNT
HP_METATARSUS_VALGUS	HP_METATARSUS_VALGUS	HP_METATARSUS_VALGUS	16	0.518284	1.4233	0.0574113	0.810982	0.798949	3180	tags=62%, list=28%, signal=45%	RXYLT1/FKTN/FKRP/DAG1/INPP5K/HSPG2/POMGNT2/POMT2/POMT1/B3GALNT2
HP_ABNORMAL_THYROID_STIMULATING_HORMONE_LEVEL	HP_ABNORMAL_THYROID_STIMULATING_HORMONE_LEVEL	HP_ABNORMAL_THYROID_STIMULATING_HORMONE_LEVEL	13	0.543545	1.42315	0.0558483	0.803947	0.792019	1243	tags=38%, list=11%, signal=34%	DCAF17/CDH23/PAX8/SMARCAL1/ALMS1
GOBP_PURINE_CONTAINING_COMPOUND_BIOSYNTHETIC_PROCESS	GOBP_PURINE_CONTAINING_COMPOUND_BIOSYNTHETIC_PROCESS	GOBP_PURINE_CONTAINING_COMPOUND_BIOSYNTHETIC_PROCESS	127	0.411201	1.42303	0.000718971	0.0857516	0.0844793	79	tags=12%, list=1%, signal=12%	ATP5F1E/ATP5MG/ATP5MC2/ATP5MF/ATP5F1B/ATP5ME/ATP5MC1/ATP5PD/ATP5MC3/ATP5PF/ADA2/ATP5F1C/ATP5F1A/ATP5PO/ATP5PB
GOBP_CELL_FATE_SPECIFICATION	GOBP_CELL_FATE_SPECIFICATION	GOBP_CELL_FATE_SPECIFICATION	19	0.50283	1.42282	0.0615385	0.824803	0.812566	1998	tags=42%, list=18%, signal=35%	TBX19/NOTCH1/EYA2/EHMT2/ETV2/NRP1/ISL2/SUFU
HP_ABNORMALITY_IRIS_MORPHOLOGY	HP_ABNORMALITY_IRIS_MORPHOLOGY	HP_ABNORMALITY_IRIS_MORPHOLOGY	250	0.397258	1.422	1.18793e-05	0.00375861	0.00370284	3913	tags=48%, list=35%, signal=32%	SEM1/RXYLT1/NSD2/STIL/XRCC2/RET/MYO7A/BRCA1/CEP290/FKTN/TGFB2/WASHC5/IGF1R/UBE2T/RFWD3/BUD23/CPLANE1/HYLS1/KITLG/METTL27/MPZ/PALB2/CDH23/CENPF/MBTPS2/FAM111A/CEP120/FANCG/BAP1/SOS1/SLX4/TRIP13/CC2D2A/BRIP1/KIAA0586/CEP78/LIMK1/MSH6/RAD51/MYO5A/ADAMTSL4/FKRP/CASZ1/BLOC1S3/FBN1/RFC2/DAG1/MED12L/PORCN/MMP14/DNAJC30/BLOC1S5/GTF2IRD1/MYLK/CEP41/NOTCH3/FANCA/KIT/TONSL/HSPG2/SUFU/FOXC1/HPS6/FANCL/LAMB2/…
GOBP_SOMATIC_DIVERSIFICATION_OF_IMMUNOGLOBULINS	GOBP_SOMATIC_DIVERSIFICATION_OF_IMMUNOGLOBULINS	GOBP_SOMATIC_DIVERSIFICATION_OF_IMMUNOGLOBULINS	51	0.438483	1.42149	0.0157707	0.476178	0.469113	2288	tags=37%, list=20%, signal=30%	NSD2/THOC1/SHLD2/EXO1/EXOSC3/POLQ/POLL/RIF1/MSH6/PAXIP1/KMT5C/UNG/MSH2/RNF8/PRKDC/NBN/IL10/TCF3/LIG4
GOBP_POSITIVE_REGULATION_OF_NEURON_PROJECTION_REGENERATION	GOBP_POSITIVE_REGULATION_OF_NEURON_PROJECTION_REGENERATION	GOBP_POSITIVE_REGULATION_OF_NEURON_PROJECTION_REGENERATION	9	0.593077	1.42122	0.0640177	0.831946	0.819603	566	tags=22%, list=5%, signal=21%	IGF1R/HGF
GOBP_REGULATION_OF_RETROGRADE_TRANSPORT_ENDOSOME_TO_GOLGI	GOBP_REGULATION_OF_RETROGRADE_TRANSPORT_ENDOSOME_TO_GOLGI	GOBP_REGULATION_OF_RETROGRADE_TRANSPORT_ENDOSOME_TO_GOLGI	5	0.697682	1.42084	0.0583232	0.812336	0.800283	2161	tags=60%, list=19%, signal=48%	PRKN/LRRK2/ARFIP1
HP_NODULAR_GOITER	HP_NODULAR_GOITER	HP_NODULAR_GOITER	8	0.606362	1.42022	0.0639731	0.831946	0.819603	3744	tags=88%, list=33%, signal=58%	RET/ALMS1/MMP14/DICER1/MINPP1/SASH1/MMP2
GOBP_AMINO_ACID_BETAINE_METABOLIC_PROCESS	GOBP_AMINO_ACID_BETAINE_METABOLIC_PROCESS	GOBP_AMINO_ACID_BETAINE_METABOLIC_PROCESS	10	0.573674	1.42021	0.0595238	0.81583	0.803725	2741	tags=60%, list=24%, signal=45%	CPT2/TMLHE/ALDH7A1/CROT/SLC22A4/CRAT
HP_MENINGOCELE	HP_MENINGOCELE	HP_MENINGOCELE	30	0.467392	1.41915	0.0363269	0.710529	0.699987	3850	tags=63%, list=34%, signal=42%	GRIP1/UFD1/CEP290/FKTN/KIAA0586/FKRP/PORCN/NOTCH3/HIRA/POMT2/INPP5E/POMT1/B3GALNT2/FUZ/ZSWIM6/TMEM216/CSPP1/SIN3A/SEC24C
HP_RHINITIS	HP_RHINITIS	HP_RHINITIS	33	0.459832	1.41912	0.0290873	0.672294	0.662319	4413	tags=67%, list=39%, signal=40%	BLM/SLC27A4/GFI1/SPEF2/TTC12/DNAL1/DNAH1/SPAG1/CCDC40/RFXAP/EDARADD/LRRC56/CLCN7/TNFSF11/PLCG2/SLC29A3/ZNF699/SIK3/IDUA/SNX10/NME8/ALG12
GOBP_MICROGLIAL_CELL_MIGRATION	GOBP_MICROGLIAL_CELL_MIGRATION	GOBP_MICROGLIAL_CELL_MIGRATION	5	0.696364	1.41816	0.0583232	0.812336	0.800283	2101	tags=60%, list=19%, signal=49%	TREM2/CX3CR1/STAP1
GOBP_POSITIVE_REGULATION_OF_LIPOPROTEIN_PARTICLE_CLEARANCE	GOBP_POSITIVE_REGULATION_OF_LIPOPROTEIN_PARTICLE_CLEARANCE	GOBP_POSITIVE_REGULATION_OF_LIPOPROTEIN_PARTICLE_CLEARANCE	2	0.91096	1.41816	0.0233539	0.595046	0.586217	998	tags=100%, list=9%, signal=91%	LDLRAP1/TREM2
GOBP_AXONEMAL_DYNEIN_COMPLEX_ASSEMBLY	GOBP_AXONEMAL_DYNEIN_COMPLEX_ASSEMBLY	GOBP_AXONEMAL_DYNEIN_COMPLEX_ASSEMBLY	8	0.605343	1.41784	0.0639731	0.831946	0.819603	2122	tags=62%, list=19%, signal=51%	TTC12/DNAL1/DNAH1/SPAG1/CCDC40
GOBP_CARDIAC_LEFT_VENTRICLE_MORPHOGENESIS	GOBP_CARDIAC_LEFT_VENTRICLE_MORPHOGENESIS	GOBP_CARDIAC_LEFT_VENTRICLE_MORPHOGENESIS	9	0.591585	1.41765	0.0640177	0.831946	0.819603	3634	tags=78%, list=32%, signal=53%	NOTCH1/GSK3A/HAND1/SMAD4/HEY2/SFRP2/TGFBR2
HP_ABNORMAL_T_WAVE	HP_ABNORMAL_T_WAVE	HP_ABNORMAL_T_WAVE	13	0.541346	1.41739	0.0590095	0.81583	0.803725	2962	tags=46%, list=26%, signal=34%	DCAF17/BRF1/CACNA1A/KCNJ2/JUP/SCN4B
GOMF_ADENYLYLTRANSFERASE_ACTIVITY	GOMF_ADENYLYLTRANSFERASE_ACTIVITY	GOMF_ADENYLYLTRANSFERASE_ACTIVITY	15	0.524491	1.41727	0.0670157	0.848275	0.835689	621	tags=27%, list=6%, signal=25%	TENT4B/TENT2/OAS1/OAS3
HP_NONCOMPACTION_CARDIOMYOPATHY	HP_NONCOMPACTION_CARDIOMYOPATHY	HP_NONCOMPACTION_CARDIOMYOPATHY	10	0.572404	1.41707	0.0616883	0.824975	0.812735	968	tags=30%, list=9%, signal=27%	MLYCD/MIB1/MYSM1
HP_SUBMUCOUS_CLEFT_OF_SOFT_AND_HARD_PALATE	HP_SUBMUCOUS_CLEFT_OF_SOFT_AND_HARD_PALATE	HP_SUBMUCOUS_CLEFT_OF_SOFT_AND_HARD_PALATE	43	0.444526	1.41705	0.0221009	0.569865	0.56141	4319	tags=60%, list=39%, signal=37%	RXYLT1/FKTN/BICRA/HYLS1/CDC6/CDC45/GMNN/DGCR2/PTDSS1/FKRP/DAG1/PHGDH/HS2ST1/LIG4/SMAD4/ORC4/POMGNT2/POMT2/POMT1/DGCR8/B3GALNT2/CDT1/ORC6/KAT5/GDF11/BCOR
HP_OLIGOHYDRAMNIOS	HP_OLIGOHYDRAMNIOS	HP_OLIGOHYDRAMNIOS	90	0.419534	1.41702	0.00181502	0.150774	0.148537	3747	tags=49%, list=33%, signal=33%	XRCC2/RET/BRCA1/CEP290/UBE2T/RFWD3/CLTCL1/CPT2/PALB2/MBTPS2/DZIP1L/CDKN1C/FANCG/KIF14/PIGW/SLX4/CC2D2A/BRIP1/BUB1B/PIGL/RAD51/FBN1/DSP/MYLK/FANCA/PDSS2/FANCL/PIGV/HS2ST1/TMEM237/COG5/FANCM/ERCC4/BRCA2/MKS1/JUP/SLC25A24/DONSON/FANCF/FANCI/MYH11/SETD1A/TMEM216/CSPP1
GOBP_CEREBELLAR_PURKINJE_CELL_LAYER_DEVELOPMENT	GOBP_CEREBELLAR_PURKINJE_CELL_LAYER_DEVELOPMENT	GOBP_CEREBELLAR_PURKINJE_CELL_LAYER_DEVELOPMENT	17	0.512222	1.4169	0.05919	0.81583	0.803725	1901	tags=41%, list=17%, signal=34%	TTC21B/KIF14/ATP7A/B4GALT2/SLC25A46/NAGLU/RORA
GOBP_RESPONSE_TO_CISPLATIN	GOBP_RESPONSE_TO_CISPLATIN	GOBP_RESPONSE_TO_CISPLATIN	4	0.74471	1.41673	0.0451031	0.748537	0.737431	1929	tags=75%, list=17%, signal=62%	DDX11/RAD51/TIMELESS
GOBP_CELLULAR_RESPONSE_TO_IRON_ION	GOBP_CELLULAR_RESPONSE_TO_IRON_ION	GOBP_CELLULAR_RESPONSE_TO_IRON_ION	5	0.695512	1.41642	0.0595383	0.81583	0.803725	1195	tags=40%, list=11%, signal=36%	ATP7A/HFE
GOBP_DIGESTIVE_SYSTEM_DEVELOPMENT	GOBP_DIGESTIVE_SYSTEM_DEVELOPMENT	GOBP_DIGESTIVE_SYSTEM_DEVELOPMENT	60	0.431252	1.41628	0.0145721	0.461262	0.454418	4344	tags=55%, list=39%, signal=34%	RET/TGFB2/NOTCH1/CDKN1C/CHD8/DCHS1/WDR19/VPS52/EPHB3/PYY/C1GALT1/KIT/CBFA2T2/PKD1/CCDC40/TNF/WDPCP/ACVR2B/HLX/PDGFC/WLS/SFRP2/MEGF8/INSR/KLF5/CRKL/TGFBR2/SLC4A2/HOXA5/ASS1/ALDH1A2/TYMS/YIPF6
GOBP_MITOCHONDRIAL_RNA_MODIFICATION	GOBP_MITOCHONDRIAL_RNA_MODIFICATION	GOBP_MITOCHONDRIAL_RNA_MODIFICATION	9	0.590792	1.41574	0.0651214	0.838937	0.82649	2199	tags=56%, list=20%, signal=45%	CDK5RAP1/RPUSD4/TRMT61B/MTO1/TRMT5
HP_HYPOPLASIA_OF_THE_MUSCULATURE	HP_HYPOPLASIA_OF_THE_MUSCULATURE	HP_HYPOPLASIA_OF_THE_MUSCULATURE	11	0.560748	1.41564	0.0682303	0.856809	0.844097	70	tags=18%, list=1%, signal=18%	GLE1/SELENON
HP_OLIGODACTYLY	HP_OLIGODACTYLY	HP_OLIGODACTYLY	18	0.504934	1.41493	0.0577915	0.812336	0.800283	4898	tags=78%, list=44%, signal=44%	SEM1/MBTPS2/ESCO2/RECQL4/PORCN/SMC1A/BTRC/RAD21/DONSON/SMC3/APC/HDAC8/SMOC1/CHD7
GOCC_NUCLEAR_UBIQUITIN_LIGASE_COMPLEX	GOCC_NUCLEAR_UBIQUITIN_LIGASE_COMPLEX	GOCC_NUCLEAR_UBIQUITIN_LIGASE_COMPLEX	40	0.44725	1.41457	0.028971	0.672294	0.662319	1240	tags=30%, list=11%, signal=27%	BRCA1/PCGF2/BABAM2/CDC23/BARD1/UBE2C/BUB1B/BMI1/CBX8/PHC3/RAD51/CDC20
GOBP_NEGATIVE_REGULATION_OF_STRIATED_MUSCLE_CELL_APOPTOTIC_PROCESS	GOBP_NEGATIVE_REGULATION_OF_STRIATED_MUSCLE_CELL_APOPTOTIC_PROCESS	GOBP_NEGATIVE_REGULATION_OF_STRIATED_MUSCLE_CELL_APOPTOTIC_PROCESS	11	0.560225	1.41432	0.0692964	0.86222	0.849428	3187	tags=55%, list=28%, signal=39%	PAX8/JAK2/NUPR1/HEY2/SFRP2/PDPK1
GOMF_PROLINE_RICH_REGION_BINDING	GOMF_PROLINE_RICH_REGION_BINDING	GOMF_PROLINE_RICH_REGION_BINDING	14	0.531382	1.41418	0.062302	0.828345	0.816055	2990	tags=57%, list=27%, signal=42%	NEDD4/ITSN1/APBB1/GIGYF2/BAIAP2L1/ABI2/CYLD/CSK
HP_PREMATURE_OSTEOARTHRITIS	HP_PREMATURE_OSTEOARTHRITIS	HP_PREMATURE_OSTEOARTHRITIS	7	0.63201	1.41361	0.0717593	0.865148	0.852313	2447	tags=57%, list=22%, signal=45%	TRPV4/FBN1/COL1A1/KIF22
HP_FEMALE_HYPOGONADISM	HP_FEMALE_HYPOGONADISM	HP_FEMALE_HYPOGONADISM	14	0.53114	1.41353	0.062302	0.828345	0.816055	618	tags=29%, list=6%, signal=27%	PRLR/HS6ST1/CDH23/MEN1
GOMF_GLUTATHIONE_TRANSFERASE_ACTIVITY	GOMF_GLUTATHIONE_TRANSFERASE_ACTIVITY	GOMF_GLUTATHIONE_TRANSFERASE_ACTIVITY	15	0.522948	1.4131	0.0680628	0.855426	0.842734	1117	tags=27%, list=10%, signal=24%	HPGDS/GSTT2B/LANCL1/GSTO2
HP_BREAST_CARCINOMA	HP_BREAST_CARCINOMA	HP_BREAST_CARCINOMA	57	0.432057	1.4121	0.0124797	0.417791	0.411593	3200	tags=46%, list=29%, signal=33%	BRCA1/MRE11/PALB2/PRKN/MEFV/BARD1/BRIP1/RAD54L/WRN/RAD51D/POLE/MSH6/RAD51/ESR1/MSH2/NBN/PIK3CA/SMAD4/ATR/RABL3/BRCA2/CDKN2A/NTHL1/HMMR/RNF43/CHEK2
GOBP_POSTSYNAPTIC_CYTOSKELETON_ORGANIZATION	GOBP_POSTSYNAPTIC_CYTOSKELETON_ORGANIZATION	GOBP_POSTSYNAPTIC_CYTOSKELETON_ORGANIZATION	7	0.631275	1.41196	0.0717593	0.865148	0.852313	556	tags=29%, list=5%, signal=27%	NEFH/FARP1
HP_CHROMOSOME_BREAKAGE	HP_CHROMOSOME_BREAKAGE	HP_CHROMOSOME_BREAKAGE	25	0.476857	1.41174	0.0496957	0.779055	0.767497	3382	tags=56%, list=30%, signal=39%	BRCA1/PALB2/BLM/BAP1/BRIP1/MCM4/FANCA/SUFU/FANCL/PIK3CA/ERCC4/BRCA2/FANCF/FANCI
HP_ABNORMALITY_OF_GLOBE_SIZE	HP_ABNORMALITY_OF_GLOBE_SIZE	HP_ABNORMALITY_OF_GLOBE_SIZE	182	0.400713	1.41079	0.000128102	0.0266915	0.0262955	3850	tags=48%, list=34%, signal=32%	GRIP1/RXYLT1/VPS35L/STIL/UFD1/XRCC2/BRCA1/CEP290/FKTN/UBE2T/NOTCH1/RFWD3/TOGARAM1/HYLS1/NHS/PALB2/RTTN/CENPF/MBTPS2/FAM111A/KIF11/ESCO2/NCAPG2/CEP120/FANCG/KIF14/TBC1D20/CHUK/SLX4/TRIP13/CC2D2A/BRIP1/BUB1B/RECQL4/SMARCA2/PLK4/RAD51/FKRP/FBN1/DAG1/PORCN/PHGDH/SYNGAP1/FANCA/HIRA/SUFU/FANCL/PIK3CA/PIGV/OCRL/TMEM237/SMAD4/FANCM/NUP188/TUBB/POMGNT2/ATR/POMT2/ERCC4/BRCA2/BUB1/MKS1/POLR1B/MITF/HMGB3/ERC…
HP_HYPEREXTENSIBILITY_AT_WRISTS	HP_HYPEREXTENSIBILITY_AT_WRISTS	HP_HYPEREXTENSIBILITY_AT_WRISTS	4	0.741559	1.41073	0.0451031	0.748537	0.737431	2477	tags=75%, list=22%, signal=58%	COL6A1/COL6A2/RNF13
GOCC_PRESYNAPTIC_CYTOSOL	GOCC_PRESYNAPTIC_CYTOSOL	GOCC_PRESYNAPTIC_CYTOSOL	7	0.630707	1.41069	0.0729167	0.865165	0.852329	1168	tags=29%, list=10%, signal=26%	FBXO45/LRRK2
GOBP_CELL_CYCLE_DNA_REPLICATION_INITIATION	GOBP_CELL_CYCLE_DNA_REPLICATION_INITIATION	GOBP_CELL_CYCLE_DNA_REPLICATION_INITIATION	4	0.741237	1.41012	0.0451031	0.748537	0.737431	2898	tags=100%, list=26%, signal=74%	POLA1/MCM4/MCM2/MCM3
GOBP_MITOTIC_CELL_CYCLE_CHECKPOINT_SIGNALING	GOBP_MITOTIC_CELL_CYCLE_CHECKPOINT_SIGNALING	GOBP_MITOTIC_CELL_CYCLE_CHECKPOINT_SIGNALING	105	0.41243	1.40954	0.00186843	0.151617	0.149367	2055	tags=34%, list=18%, signal=28%	MRNIP/NOP53/BRCA1/RFWD3/BABAM2/EME1/MRE11/NDC80/TICRR/KLHL22/CENPF/SPDL1/GTSE1/CHEK1/DTL/CDK1/BLM/CDC6/CLSPN/GEN1/CDK2/TRIP13/BUB1B/KNTC1/MAD2L1/CASP2/GIGYF2/RAD9A/MSH2/IK/AURKB/EME2/PRKDC/INIP/MDC1/NBN
HP_ABNORMAL_NUMBER_OF_INCISORS	HP_ABNORMAL_NUMBER_OF_INCISORS	HP_ABNORMAL_NUMBER_OF_INCISORS	23	0.483038	1.4095	0.0520408	0.788054	0.776362	2930	tags=48%, list=26%, signal=35%	STIL/NHS/BLM/SMC1A/SUFU/B3GLCT/EDARADD/EVC2/MSX1/WNT10A/CNOT1
HP_BLADDER_DIVERTICULUM	HP_BLADDER_DIVERTICULUM	HP_BLADDER_DIVERTICULUM	23	0.482654	1.40838	0.0530612	0.792004	0.780254	2217	tags=43%, list=20%, signal=35%	BUD23/METTL27/ATP7A/LIMK1/SMARCA2/RFC2/DNAJC30/GTF2IRD1/COL1A1/GTF2IRD2
GOBP_VENTRICULAR_SYSTEM_DEVELOPMENT	GOBP_VENTRICULAR_SYSTEM_DEVELOPMENT	GOBP_VENTRICULAR_SYSTEM_DEVELOPMENT	17	0.508991	1.40796	0.0633437	0.829636	0.817327	2644	tags=47%, list=24%, signal=36%	CCDC134/CENPF/TTC21B/MNAT1/NUMBL/KIF27/BBS4/AQP1
HP_HYPERCONVEX_NAIL	HP_HYPERCONVEX_NAIL	HP_HYPERCONVEX_NAIL	11	0.557646	1.40781	0.0703625	0.862496	0.8497	2667	tags=45%, list=24%, signal=35%	NSD2/MBTPS2/PTDSS1/PIGV/SETBP1
GOCC_PAM_COMPLEX_TIM23_ASSOCIATED_IMPORT_MOTOR	GOCC_PAM_COMPLEX_TIM23_ASSOCIATED_IMPORT_MOTOR	GOCC_PAM_COMPLEX_TIM23_ASSOCIATED_IMPORT_MOTOR	4	0.739955	1.40768	0.0451031	0.748537	0.737431	487	tags=25%, list=4%, signal=24%	PAM16
HP_LIMB_UNDERGROWTH	HP_LIMB_UNDERGROWTH	HP_LIMB_UNDERGROWTH	144	0.403042	1.40736	0.000430629	0.0656094	0.064636	4182	tags=51%, list=37%, signal=33%	VPS35L/XRCC2/BRCA1/UBE2T/CCNQ/RFWD3/CLTCL1/HYLS1/IFT81/PALB2/PAM16/TRPV4/MBTPS2/COL9A2/CDKN1C/ESCO2/TTC21B/CEP120/FANCG/DVL1/CHUK/SLX4/WDR19/BRIP1/RECQL4/MYSM1/KIAA0586/NBAS/POLE/RAD51/CSGALNACT1/PCNT/DYNC2H1/EXTL3/PHGDH/SMC1A/RBM10/FANCA/COG1/NGLY1/TONSL/HSPG2/COL1A1/FANCL/B3GLCT/EVC2/SLC35D1/FANCM/ATR/ERCC4/BRCA2/IFT52/RAD21/DONSON/FANCF/JAG1/FANCI/DPYD/SMC3/ZNF699/SERPINH1/CSPP1/DHCR7/LTBP3/KY…
GOCC_INTRACILIARY_TRANSPORT_PARTICLE_B	GOCC_INTRACILIARY_TRANSPORT_PARTICLE_B	GOCC_INTRACILIARY_TRANSPORT_PARTICLE_B	9	0.587228	1.4072	0.0684327	0.857908	0.845179	2705	tags=56%, list=24%, signal=42%	IFT81/TTC30A/IFT46/IFT74/IFT52
HP_APLASIA_HYPOPLASIA_OF_THE_OVARY	HP_APLASIA_HYPOPLASIA_OF_THE_OVARY	HP_APLASIA_HYPOPLASIA_OF_THE_OVARY	42	0.442671	1.40671	0.0151851	0.468419	0.461469	2763	tags=45%, list=25%, signal=34%	DCAF17/CEP290/HS6ST1/BBS10/PSMC3IP/LEPR/CEP19/BBS2/MCM8/BBS4/IFT74/KISS1R/ARL6/WDPCP/NUP107/SETBP1/MKS1/TTC8/DHX37
GOBP_NEGATIVE_REGULATION_OF_MYELOID_CELL_APOPTOTIC_PROCESS	GOBP_NEGATIVE_REGULATION_OF_MYELOID_CELL_APOPTOTIC_PROCESS	GOBP_NEGATIVE_REGULATION_OF_MYELOID_CELL_APOPTOTIC_PROCESS	11	0.55717	1.40661	0.0714286	0.864964	0.85213	866	tags=36%, list=8%, signal=34%	KITLG/SELENOS/ST6GAL1/ITPKB
GOBP_NEUROMUSCULAR_JUNCTION_DEVELOPMENT	GOBP_NEUROMUSCULAR_JUNCTION_DEVELOPMENT	GOBP_NEUROMUSCULAR_JUNCTION_DEVELOPMENT	18	0.50182	1.4062	0.0629515	0.829593	0.817285	2082	tags=39%, list=19%, signal=32%	MESD/NEDD4/DVL1/CACNB4/LRRK2/CACNB1/LAMB2
GOMF_PLUS_END_DIRECTED_MICROTUBULE_MOTOR_ACTIVITY	GOMF_PLUS_END_DIRECTED_MICROTUBULE_MOTOR_ACTIVITY	GOMF_PLUS_END_DIRECTED_MICROTUBULE_MOTOR_ACTIVITY	12	0.545564	1.40598	0.0677966	0.852798	0.840145	1037	tags=42%, list=9%, signal=38%	KIF18B/KIF11/KIF14/CENPE/KIF20B
HP_MULTICYSTIC_KIDNEY_DYSPLASIA	HP_MULTICYSTIC_KIDNEY_DYSPLASIA	HP_MULTICYSTIC_KIDNEY_DYSPLASIA	69	0.423355	1.40583	0.00949062	0.366161	0.360729	3825	tags=54%, list=34%, signal=36%	GRIP1/CEP290/BBS10/MBTPS2/TRIP13/CC2D2A/BUB1B/CEP19/PORCN/SMC1A/MYLK/BBS2/B3GLCT/TMEM237/BBS4/IFT74/GPC4/ARL6/WDPCP/PEX1/BUB1/MKS1/PEX16/TTC8/PEX13/RAD21/ARL3/INPP5E/PEX26/PIGN/MYH11/HDAC4/SMC3/TMEM216/CSPP1/PEX3/DHCR7
GOBP_AUTOPHAGY_OF_PEROXISOME	GOBP_AUTOPHAGY_OF_PEROXISOME	GOBP_AUTOPHAGY_OF_PEROXISOME	5	0.690294	1.40579	0.0643985	0.833219	0.820857	2778	tags=80%, list=25%, signal=60%	PIK3R4/USP30/PIK3C3/ACBD5
HP_RENAL_DUPLICATION	HP_RENAL_DUPLICATION	HP_RENAL_DUPLICATION	24	0.477665	1.40577	0.0558376	0.803947	0.792019	3038	tags=54%, list=27%, signal=40%	BUD23/METTL27/DVL1/LIMK1/RFC2/ITGB4/DNAJC30/GTF2IRD1/B3GLCT/GTF2IRD2/GPC4/KANSL1/GP1BA
GOBP_TYPE_B_PANCREATIC_CELL_PROLIFERATION	GOBP_TYPE_B_PANCREATIC_CELL_PROLIFERATION	GOBP_TYPE_B_PANCREATIC_CELL_PROLIFERATION	13	0.536899	1.40574	0.0642782	0.832383	0.820033	3649	tags=62%, list=33%, signal=42%	FMC1/MEN1/SIDT2/NUPR1/NR1D1/IGFBP4/WDR13/BTBD10
GOMF_5_3_DNA_HELICASE_ACTIVITY	GOMF_5_3_DNA_HELICASE_ACTIVITY	GOMF_5_3_DNA_HELICASE_ACTIVITY	7	0.628406	1.40555	0.0763889	0.873841	0.860876	3045	tags=71%, list=27%, signal=52%	IGHMBP2/BRIP1/DDX11/HELB/ERCC2
GOCC_PHOSPHATIDYLINOSITOL_3_KINASE_COMPLEX	GOCC_PHOSPHATIDYLINOSITOL_3_KINASE_COMPLEX	GOCC_PHOSPHATIDYLINOSITOL_3_KINASE_COMPLEX	25	0.474582	1.40501	0.0537525	0.792004	0.780254	4042	tags=56%, list=36%, signal=36%	CISH/PIK3R4/PIK3R6/SOCS2/PIK3R3/SOCS7/PIK3C2B/PIK3CA/PIK3C3/PIK3CD/SLA2/PIK3C2A/SOCS5/SOCS6
GOBP_EXTRACELLULAR_MATRIX_CONSTITUENT_SECRETION	GOBP_EXTRACELLULAR_MATRIX_CONSTITUENT_SECRETION	GOBP_EXTRACELLULAR_MATRIX_CONSTITUENT_SECRETION	9	0.586056	1.4044	0.0695364	0.862496	0.8497	265	tags=22%, list=2%, signal=22%	RIC1/NOTCH1
HP_TUBULOINTERSTITIAL_NEPHRITIS	HP_TUBULOINTERSTITIAL_NEPHRITIS	HP_TUBULOINTERSTITIAL_NEPHRITIS	13	0.536369	1.40436	0.0642782	0.832383	0.820033	2047	tags=38%, list=18%, signal=31%	PUS3/CPT2/WDR19/ALMS1/PDSS2
GOBP_CELLULAR_RESPONSE_TO_ESTRADIOL_STIMULUS	GOBP_CELLULAR_RESPONSE_TO_ESTRADIOL_STIMULUS	GOBP_CELLULAR_RESPONSE_TO_ESTRADIOL_STIMULUS	21	0.490643	1.40427	0.0523077	0.789693	0.777976	2201	tags=43%, list=20%, signal=34%	IGF1R/CCNA2/BCL2L2/ESR1/SRD5A1/CCDC62/CRHBP/ZNF703/IL10
GOBP_UBIQUITIN_DEPENDENT_ENDOCYTOSIS	GOBP_UBIQUITIN_DEPENDENT_ENDOCYTOSIS	GOBP_UBIQUITIN_DEPENDENT_ENDOCYTOSIS	5	0.689493	1.40416	0.0656136	0.842309	0.829812	962	tags=40%, list=9%, signal=37%	NEURL1B/LRSAM1
GOBP_DNA_REPLICATION_INDEPENDENT_CHROMATIN_ORGANIZATION	GOBP_DNA_REPLICATION_INDEPENDENT_CHROMATIN_ORGANIZATION	GOBP_DNA_REPLICATION_INDEPENDENT_CHROMATIN_ORGANIZATION	15	0.519548	1.40391	0.0722513	0.865165	0.852329	5238	tags=93%, list=47%, signal=50%	MIS18A/OIP5/ASF1B/HIRA/SUPT16H/CABIN1/IPO4/ITGB3BP/HAT1/NASP/CENPW/ASF1A/UBN2/RBBP4
HP_ABNORMAL_MACROSCOPIC_URINE_APPEARANCE	HP_ABNORMAL_MACROSCOPIC_URINE_APPEARANCE	HP_ABNORMAL_MACROSCOPIC_URINE_APPEARANCE	31	0.459543	1.40378	0.0392749	0.72041	0.709722	2764	tags=48%, list=25%, signal=37%	CPOX/CPT2/TBC1D8B/NUP85/NUP205/HMBS/TSC2/ANLN/ANKFY1/ARHGAP24/PTPRO/NUP160/SPP1/NUP107/NUP93
GOMF_SODIUM_CHANNEL_ACTIVITY	GOMF_SODIUM_CHANNEL_ACTIVITY	GOMF_SODIUM_CHANNEL_ACTIVITY	11	0.555998	1.40365	0.0735608	0.868933	0.856041	4712	tags=91%, list=42%, signal=53%	PKD2L1/TRPM2/SCNN1A/SCN9A/CACNA1G/SCN4B/SCN1B/PKD2/TRPM4/TPCN2
HP_PATELLAR_APLASIA	HP_PATELLAR_APLASIA	HP_PATELLAR_APLASIA	13	0.535727	1.40267	0.0663857	0.848275	0.835689	3705	tags=69%, list=33%, signal=46%	ESCO2/CDC6/CDC45/RECQL4/GMNN/ORC4/DONSON/CDT1/ORC6
GOBP_PROTEIN_LOCALIZATION_TO_CHROMOSOME_CENTROMERIC_REGION	GOBP_PROTEIN_LOCALIZATION_TO_CHROMOSOME_CENTROMERIC_REGION	GOBP_PROTEIN_LOCALIZATION_TO_CHROMOSOME_CENTROMERIC_REGION	22	0.485518	1.4022	0.0615385	0.824803	0.812566	3406	tags=59%, list=30%, signal=41%	KNL1/NDC80/SPDL1/CDK1/CENPA/CENPQ/KNTC1/IK/AURKB/ZW10/SMC5/CTCF/CDT1
HP_ELONGATED_SUPERIOR_CEREBELLAR_PEDUNCLE	HP_ELONGATED_SUPERIOR_CEREBELLAR_PEDUNCLE	HP_ELONGATED_SUPERIOR_CEREBELLAR_PEDUNCLE	6	0.655877	1.40205	0.0581948	0.812336	0.800283	3747	tags=83%, list=33%, signal=55%	KIAA0586/ARL3/INPP5E/TMEM216/CSPP1
GOBP_MECHANOSENSORY_BEHAVIOR	GOBP_MECHANOSENSORY_BEHAVIOR	GOBP_MECHANOSENSORY_BEHAVIOR	5	0.688385	1.40191	0.0656136	0.842309	0.829812	3068	tags=80%, list=27%, signal=58%	TIFAB/ETV1/STRBP/SLITRK6
HP_NYSTAGMUS_INDUCED_HEAD_NODDING	HP_NYSTAGMUS_INDUCED_HEAD_NODDING	HP_NYSTAGMUS_INDUCED_HEAD_NODDING	15	0.518766	1.4018	0.0732984	0.867462	0.854592	2217	tags=47%, list=20%, signal=37%	BUD23/METTL27/LIMK1/RFC2/DNAJC30/GTF2IRD1/GTF2IRD2
GOMF_TRANSMEMBRANE_RECEPTOR_PROTEIN_TYROSINE_KINASE_ACTIVITY	GOMF_TRANSMEMBRANE_RECEPTOR_PROTEIN_TYROSINE_KINASE_ACTIVITY	GOMF_TRANSMEMBRANE_RECEPTOR_PROTEIN_TYROSINE_KINASE_ACTIVITY	20	0.491637	1.40161	0.0635246	0.831276	0.818942	4495	tags=65%, list=40%, signal=39%	RET/IGF1R/EFNA4/EPHB6/EPHB3/NRP1/KIT/RYK/INSR/EPHB2/MERTK/ERBB3/FGFR1
GOBP_REGULATION_OF_COLLAGEN_FIBRIL_ORGANIZATION	GOBP_REGULATION_OF_COLLAGEN_FIBRIL_ORGANIZATION	GOBP_REGULATION_OF_COLLAGEN_FIBRIL_ORGANIZATION	6	0.655404	1.40104	0.0593824	0.81583	0.803725	2129	tags=67%, list=19%, signal=54%	EMILIN1/AEBP1/CHADL/TNXB
HP_QUADRICEPS_MUSCLE_WEAKNESS	HP_QUADRICEPS_MUSCLE_WEAKNESS	HP_QUADRICEPS_MUSCLE_WEAKNESS	9	0.584308	1.40021	0.0706402	0.863823	0.851007	3257	tags=67%, list=29%, signal=47%	COL6A1/COL6A2/POLG2/MFN2/DYSF/SLC25A4
GOBP_REGULATION_OF_CARDIOCYTE_DIFFERENTIATION	GOBP_REGULATION_OF_CARDIOCYTE_DIFFERENTIATION	GOBP_REGULATION_OF_CARDIOCYTE_DIFFERENTIATION	11	0.554627	1.40019	0.0746269	0.870069	0.85716	3031	tags=55%, list=27%, signal=40%	TGFB2/KAT2A/FRS2/SMAD4/HEY2/EFNB2
HP_DEGENERATION_OF_THE_LATERAL_CORTICOSPINAL_TRACTS	HP_DEGENERATION_OF_THE_LATERAL_CORTICOSPINAL_TRACTS	HP_DEGENERATION_OF_THE_LATERAL_CORTICOSPINAL_TRACTS	17	0.50618	1.40019	0.0633437	0.829636	0.817327	1125	tags=29%, list=10%, signal=26%	WASHC5/NEFH/SPAST/TARDBP/NIPA1
HP_SUPRAVALVULAR_AORTIC_STENOSIS	HP_SUPRAVALVULAR_AORTIC_STENOSIS	HP_SUPRAVALVULAR_AORTIC_STENOSIS	17	0.506153	1.40011	0.0633437	0.829636	0.817327	2217	tags=47%, list=20%, signal=38%	BUD23/METTL27/LDLRAP1/LIMK1/RFC2/DNAJC30/GTF2IRD1/GTF2IRD2
GOBP_REGULATION_OF_CALCIUM_ION_DEPENDENT_EXOCYTOSIS	GOBP_REGULATION_OF_CALCIUM_ION_DEPENDENT_EXOCYTOSIS	GOBP_REGULATION_OF_CALCIUM_ION_DEPENDENT_EXOCYTOSIS	16	0.509767	1.39991	0.0668058	0.848275	0.835689	2796	tags=44%, list=25%, signal=33%	SCAMP5/NOTCH1/DOC2A/RPH3AL/CACNA1G/HYAL3/CDK5
HP_POSTAXIAL_POLYDACTYLY	HP_POSTAXIAL_POLYDACTYLY	HP_POSTAXIAL_POLYDACTYLY	83	0.417438	1.39988	0.00658759	0.308336	0.303762	3087	tags=45%, list=28%, signal=33%	CEP290/TOGARAM1/BBS10/CPLANE1/HYLS1/IFT81/RAB23/MBTPS2/NCAPG2/TTC21B/CEP120/WDR19/CC2D2A/KIAA0586/COG6/DYNC2H1/EXTL3/CEP19/PORCN/SYNGAP1/RBM10/BBS2/SUFU/TMEM237/BBS4/EVC2/IFT74/GPC4/ARL6/WDPCP/SETBP1/MKS1/IFT52/TTC8/INPP5E/MEGF8/CCDC28B
GOBP_ENERGY_HOMEOSTASIS	GOBP_ENERGY_HOMEOSTASIS	GOBP_ENERGY_HOMEOSTASIS	26	0.471271	1.39968	0.0537525	0.792004	0.780254	2366	tags=38%, list=21%, signal=30%	PASK/TRPV4/ACACB/FLCN/LEPR/FOXO1/PIK3CA/SUV39H1/NR1D2/OMA1
GOMF_PASSIVE_TRANSMEMBRANE_TRANSPORTER_ACTIVITY	GOMF_PASSIVE_TRANSMEMBRANE_TRANSPORTER_ACTIVITY	GOMF_PASSIVE_TRANSMEMBRANE_TRANSPORTER_ACTIVITY	138	0.402364	1.39949	0.000737289	0.0857537	0.0844814	4295	tags=51%, list=38%, signal=32%	ATP5F1E/ATP5MG/ATP5MF/ATP5F1B/ATP5ME/ATP5PD/ATP5PF/ATP5F1C/ATP5F1A/ATP5PO/ATP5PB/CALHM6/MCUB/PKD2L2/KCNQ3/PKD2L1/TRPV4/TSPOAP1/CACNB4/CLCC1/LRRC8B/KCNE3/TMEM63B/CATSPER2/PANX1/TRPM2/CACNA1A/NCS1/SCNN1A/P2RX1/GPR89B/HTR3A/CACNB1/SCN9A/LRRC8D/PKD1/TMEM37/ANO9/CACNA1G/KCNMB4/MCOLN1/PRF1/AQP1/CYBB/GPR89A/TMC4/CDK5/KCNJ2/ANO7/CLCN7/SCN4B/CLCN4/FXYD1/SCN1B/PKD2/CLCA4/ITGAV/TMEM120B/TRPM7/CLCN3/TRPV3/KC…
GOBP_NEURON_PROJECTION_GUIDANCE	GOBP_NEURON_PROJECTION_GUIDANCE	GOBP_NEURON_PROJECTION_GUIDANCE	81	0.418209	1.3993	0.00524776	0.265608	0.261667	3645	tags=49%, list=33%, signal=34%	RET/NOTCH1/EFNA4/UNC5B/DVL1/EPHB6/SOS1/RPS6KA5/PLXNB2/ETV1/PTPRM/EPHB3/FEZ1/DAG1/ENAH/LAMA5/NRP1/MYOT/NOTCH3/ISL2/LAMB2/SMAD4/CYFIP1/ROBO1/PTPRO/USP33/TTC8/NCAM1/CDK5/B3GNT2/EFNB2/SEMA3C/MEGF8/KLF7/PLXNA1/RYK/BMPR2/SEMA4D/SCN1B/EPHB2
HP_APLASIA_HYPOPLASIA_OF_THE_BLADDER	HP_APLASIA_HYPOPLASIA_OF_THE_BLADDER	HP_APLASIA_HYPOPLASIA_OF_THE_BLADDER	6	0.654428	1.39895	0.0593824	0.81583	0.803725	2687	tags=67%, list=24%, signal=51%	GRIP1/MBTPS2/ITGB4/MKS1
GOMF_MUTLALPHA_COMPLEX_BINDING	GOMF_MUTLALPHA_COMPLEX_BINDING	GOMF_MUTLALPHA_COMPLEX_BINDING	6	0.654355	1.3988	0.0593824	0.81583	0.803725	3871	tags=100%, list=35%, signal=65%	WRN/MSH6/MSH2/PCNA/ATR/MUTYH
GOBP_THREONINE_CATABOLIC_PROCESS	GOBP_THREONINE_CATABOLIC_PROCESS	GOBP_THREONINE_CATABOLIC_PROCESS	4	0.735141	1.39852	0.0515464	0.788054	0.776362	1834	tags=50%, list=16%, signal=42%	RIDA/GCAT
HP_ABNORMALITY_OF_THE_AUTONOMIC_NERVOUS_SYSTEM	HP_ABNORMALITY_OF_THE_AUTONOMIC_NERVOUS_SYSTEM	HP_ABNORMALITY_OF_THE_AUTONOMIC_NERVOUS_SYSTEM	156	0.398916	1.39836	0.000700654	0.0857516	0.0844793	4596	tags=57%, list=41%, signal=34%	UFD1/XRCC2/RET/BRCA1/CEP290/UBE2T/RFWD3/CPLANE1/HYLS1/KITLG/PALB2/PRKN/MBTPS2/DEPDC5/CEP120/FANCG/PIGW/ATP7A/SLX4/CC2D2A/BRIP1/KIAA0586/LRRK2/PIGL/RAD51/LEPR/SPTLC1/CACNA1A/GIGYF2/ATXN3/POU2AF1/DNAJC13/SMC1A/CEP41/FANCA/SCN9A/KIT/HIRA/SUFU/COL1A1/FANCL/PIGV/ATXN2/TMEM237/TNPO3/FANCM/ARL6/VPS35/IRF5/ERCC4/BRCA2/SETBP1/MKS1/RAD21/MITF/SCN4B/ARL3/INPP5E/PLA2G6/SEMA3C/CCDC28B/PIBF1/PIGN/CBY1/FANCF/FA…
GOMF_ALPHA_TUBULIN_BINDING	GOMF_ALPHA_TUBULIN_BINDING	GOMF_ALPHA_TUBULIN_BINDING	26	0.470821	1.39834	0.0557809	0.803947	0.792019	2519	tags=38%, list=23%, signal=30%	WASHC1/TBCEL/TRPV4/DIP2B/TTLL7/SPAST/RACGAP1/DNAL1/BBS4/INO80
GOMF_EPHRIN_RECEPTOR_ACTIVITY	GOMF_EPHRIN_RECEPTOR_ACTIVITY	GOMF_EPHRIN_RECEPTOR_ACTIVITY	4	0.734983	1.39822	0.0515464	0.788054	0.776362	1223	tags=75%, list=11%, signal=67%	EFNA4/EPHB6/EPHB3
GOBP_RIBOSOMAL_LARGE_SUBUNIT_EXPORT_FROM_NUCLEUS	GOBP_RIBOSOMAL_LARGE_SUBUNIT_EXPORT_FROM_NUCLEUS	GOBP_RIBOSOMAL_LARGE_SUBUNIT_EXPORT_FROM_NUCLEUS	6	0.654033	1.39811	0.0617577	0.824975	0.812735	2489	tags=50%, list=22%, signal=39%	NUP88/SDAD1/XPO1
HP_RETICULAR_HYPERPIGMENTATION	HP_RETICULAR_HYPERPIGMENTATION	HP_RETICULAR_HYPERPIGMENTATION	3	0.797813	1.39773	0.0514604	0.788054	0.776362	1440	tags=67%, list=13%, signal=58%	POLA1/PORCN
GOBP_MOTILE_CILIUM_ASSEMBLY	GOBP_MOTILE_CILIUM_ASSEMBLY	GOBP_MOTILE_CILIUM_ASSEMBLY	22	0.483938	1.39764	0.0615385	0.824803	0.812566	3988	tags=68%, list=36%, signal=44%	CC2D2A/SPEF2/TTC12/DNAH1/CENPJ/BBS2/SPAG16/CCDC40/MNS1/MKS1/IQCG/MEIG1/NEURL1/SPATA6/CFAP44
GOBP_CELLULAR_PIGMENTATION	GOBP_CELLULAR_PIGMENTATION	GOBP_CELLULAR_PIGMENTATION	38	0.444573	1.39746	0.036963	0.710636	0.700093	2907	tags=34%, list=26%, signal=25%	MYO7A/VPS33B/KIF13A/MYO5A/ANKRD27/BLOC1S3/BLOC1S5/SHROOM3/BBS2/BBS4/RAB27A/ARL6/LYST
HP_APLASIA_HYPOPLASIA_INVOLVING_BONES_OF_THE_THORAX	HP_APLASIA_HYPOPLASIA_INVOLVING_BONES_OF_THE_THORAX	HP_APLASIA_HYPOPLASIA_INVOLVING_BONES_OF_THE_THORAX	98	0.411762	1.39739	0.00397839	0.232946	0.22949	4527	tags=56%, list=40%, signal=34%	PCGF2/WASHC5/NSDHL/IFT81/PAM16/TRPV4/TTC21B/CEP120/CDC6/DCHS1/ATP7A/CDC45/BUB1B/GMNN/KIAA0586/PTDSS1/PIGL/PCNT/CASZ1/DYNC2H1/FBN1/PORCN/ARID1B/CENPJ/CEP152/RBM10/HSPG2/SUFU/SRCAP/EVC2/SLC35D1/ERMARD/ORC4/ATR/SETBP1/EZH2/FUZ/NFIX/CDT1/DNMT3A/MTX2/ORC6/CSPP1/INPPL1/TRIP11/PTPN11/FIG4/TAPT1/IDUA/BCOR/HDAC6/ALG12/FBXL3/FGFR1/SNRPB
GOBP_CELL_CELL_ADHESION_MEDIATED_BY_CADHERIN	GOBP_CELL_CELL_ADHESION_MEDIATED_BY_CADHERIN	GOBP_CELL_CELL_ADHESION_MEDIATED_BY_CADHERIN	14	0.524983	1.39714	0.0696938	0.862496	0.8497	953	tags=29%, list=9%, signal=26%	NOTCH1/AFDN/NOTCH4/DENND6A
GOBP_NEUROBLAST_PROLIFERATION	GOBP_NEUROBLAST_PROLIFERATION	GOBP_NEUROBLAST_PROLIFERATION	28	0.464824	1.39714	0.0505561	0.785852	0.774192	4325	tags=57%, list=39%, signal=35%	NOTCH1/ASPM/WDR62/PLXNB2/LRRK2/FRS2/NUMBL/RACGAP1/CX3CR1/KDM1A/DAGLB/DISC1/PTN/NUMB/SMARCD3/DOCK7
HP_MORNING_MYOCLONIC_JERKS	HP_MORNING_MYOCLONIC_JERKS	HP_MORNING_MYOCLONIC_JERKS	5	0.685971	1.39699	0.0668287	0.848275	0.835689	820	tags=40%, list=7%, signal=37%	KCNQ3/CACNB4
HP_SEVERELY_REDUCED_VISUAL_ACUITY	HP_SEVERELY_REDUCED_VISUAL_ACUITY	HP_SEVERELY_REDUCED_VISUAL_ACUITY	16	0.508676	1.39691	0.0668058	0.848275	0.835689	3915	tags=62%, list=35%, signal=41%	CEP290/NHS/ZNF513/CYP4V2/SPATA7/PROM1/CRX/ZNF408/IQCB1/NPHP4
GOCC_BRCA1_A_COMPLEX	GOCC_BRCA1_A_COMPLEX	GOCC_BRCA1_A_COMPLEX	7	0.624481	1.39677	0.0763889	0.873841	0.860876	868	tags=43%, list=8%, signal=40%	BRCA1/BABAM2/BARD1
GOBP_HISTONE_H2A_K119_MONOUBIQUITINATION	GOBP_HISTONE_H2A_K119_MONOUBIQUITINATION	GOBP_HISTONE_H2A_K119_MONOUBIQUITINATION	8	0.596325	1.39672	0.0729517	0.865165	0.852329	2188	tags=50%, list=20%, signal=40%	PCGF2/BMI1/TRIM37/PCGF6
HP_DUPLICATION_OF_PHALANX_OF_HALLUX	HP_DUPLICATION_OF_PHALANX_OF_HALLUX	HP_DUPLICATION_OF_PHALANX_OF_HALLUX	8	0.596291	1.39663	0.0729517	0.865165	0.852329	499	tags=25%, list=4%, signal=24%	HYLS1/RAB23
GOBP_REGULATION_OF_CELL_DIVISION	GOBP_REGULATION_OF_CELL_DIVISION	GOBP_REGULATION_OF_CELL_DIVISION	110	0.40747	1.39662	0.00405275	0.235198	0.231708	2906	tags=42%, list=26%, signal=31%	RACK1/E2F7/ENTR1/TGFB2/IGF1R/CIT/KIF18B/ASPM/PIK3R4/KIF14/BLM/CDC6/FLCN/CDC25B/E2F8/SPAST/CCP110/KIF20B/MBIP/RBL1/KAT2A/TADA2A/PLK4/KIF13A/MAP10/KLHL9/ZFYVE26/SVIL/RACGAP1/AURKB/PRC1/GIT1/LBH/BBS4/AHCTF1/PKN2/PRDM15/MLLT3/BRCA2/ZNF16/PRKCE/PIK3C3/YEATS2/PDGFC/SMYD5/TXNIP
GOBP_REGULATION_OF_SYNAPTIC_VESICLE_EXOCYTOSIS	GOBP_REGULATION_OF_SYNAPTIC_VESICLE_EXOCYTOSIS	GOBP_REGULATION_OF_SYNAPTIC_VESICLE_EXOCYTOSIS	24	0.474444	1.3963	0.0598985	0.81583	0.803725	2796	tags=46%, list=25%, signal=34%	FBXL20/DVL1/VPS18/STXBP5/LRRK2/PREPL/P2RX1/BACE1/GIT1/APBA1/CDK5
GOBP_REPLICATION_BORN_DOUBLE_STRAND_BREAK_REPAIR_VIA_SISTER_CHROMATID_EXCHANGE	GOBP_REPLICATION_BORN_DOUBLE_STRAND_BREAK_REPAIR_VIA_SISTER_CHROMATID_EXCHANGE	GOBP_REPLICATION_BORN_DOUBLE_STRAND_BREAK_REPAIR_VIA_SISTER_CHROMATID_EXCHANGE	6	0.653014	1.39593	0.0617577	0.824975	0.812735	3576	tags=67%, list=32%, signal=45%	RAD51/RECQL5/RAD21/XRCC1
GOBP_COLLECTING_DUCT_DEVELOPMENT	GOBP_COLLECTING_DUCT_DEVELOPMENT	GOBP_COLLECTING_DUCT_DEVELOPMENT	4	0.733461	1.39533	0.0528351	0.792004	0.780254	2005	tags=75%, list=18%, signal=62%	NOTCH1/PAX8/PKD1
HP_ABNORMAL_SERUM_INSULIN_LIKE_GROWTH_FACTOR_1_LEVEL	HP_ABNORMAL_SERUM_INSULIN_LIKE_GROWTH_FACTOR_1_LEVEL	HP_ABNORMAL_SERUM_INSULIN_LIKE_GROWTH_FACTOR_1_LEVEL	11	0.55267	1.39525	0.0767591	0.873841	0.860876	1398	tags=36%, list=12%, signal=32%	DCAF17/IGF1R/MEN1/ADAT3
GOBP_MIRNA_METABOLIC_PROCESS	GOBP_MIRNA_METABOLIC_PROCESS	GOBP_MIRNA_METABOLIC_PROCESS	21	0.487305	1.39472	0.0553846	0.802485	0.790579	331	tags=19%, list=3%, signal=19%	TENT4B/TUT7/TENT2/TUT4
GOBP_GERM_CELL_MIGRATION	GOBP_GERM_CELL_MIGRATION	GOBP_GERM_CELL_MIGRATION	5	0.684828	1.39466	0.0668287	0.848275	0.835689	2003	tags=60%, list=18%, signal=49%	CXADR/KIT/FOXC1
GOCC_CONTRACTILE_RING	GOCC_CONTRACTILE_RING	GOCC_CONTRACTILE_RING	7	0.623455	1.39447	0.0775463	0.873841	0.860876	1952	tags=57%, list=17%, signal=47%	KIF20B/DAG1/ANLN/PRC1
GOCC_RNA_POLYMERASE_III_TRANSCRIPTION_REGULATOR_COMPLEX	GOCC_RNA_POLYMERASE_III_TRANSCRIPTION_REGULATOR_COMPLEX	GOCC_RNA_POLYMERASE_III_TRANSCRIPTION_REGULATOR_COMPLEX	9	0.581855	1.39433	0.0728477	0.865165	0.852329	1317	tags=44%, list=12%, signal=39%	BRF2/BRF1/GTF3C4/GTF3C1
GOBP_OUTFLOW_TRACT_SEPTUM_MORPHOGENESIS	GOBP_OUTFLOW_TRACT_SEPTUM_MORPHOGENESIS	GOBP_OUTFLOW_TRACT_SEPTUM_MORPHOGENESIS	10	0.563164	1.39419	0.0746753	0.870069	0.85716	3634	tags=70%, list=32%, signal=47%	TGFB2/NRP1/SMAD4/ROBO1/SEMA3C/BMPR2/TGFBR2
GOMF_LIGASE_ACTIVITY_FORMING_PHOSPHORIC_ESTER_BONDS	GOMF_LIGASE_ACTIVITY_FORMING_PHOSPHORIC_ESTER_BONDS	GOMF_LIGASE_ACTIVITY_FORMING_PHOSPHORIC_ESTER_BONDS	5	0.684545	1.39409	0.0668287	0.848275	0.835689	3374	tags=80%, list=30%, signal=56%	LIG3/LIG4/RTCB/LIG1
GOMF_INSULIN_LIKE_GROWTH_FACTOR_I_BINDING	GOMF_INSULIN_LIKE_GROWTH_FACTOR_I_BINDING	GOMF_INSULIN_LIKE_GROWTH_FACTOR_I_BINDING	6	0.651888	1.39352	0.0629454	0.829593	0.817285	3727	tags=83%, list=33%, signal=56%	IGF1R/ITGB4/IGFBP4/INSR/ITGAV
HP_CLINODACTYLY_OF_THE_5TH_TOE	HP_CLINODACTYLY_OF_THE_5TH_TOE	HP_CLINODACTYLY_OF_THE_5TH_TOE	7	0.623029	1.39352	0.0775463	0.873841	0.860876	3749	tags=71%, list=34%, signal=48%	CKAP2L/KCNJ2/PIGH/TGFBR2/WWOX
GOCC_EXTRINSIC_COMPONENT_OF_POSTSYNAPTIC_MEMBRANE	GOCC_EXTRINSIC_COMPONENT_OF_POSTSYNAPTIC_MEMBRANE	GOCC_EXTRINSIC_COMPONENT_OF_POSTSYNAPTIC_MEMBRANE	7	0.622883	1.39319	0.0775463	0.873841	0.860876	859	tags=29%, list=8%, signal=26%	FARP1/SCRIB
GOCC_EXTRINSIC_COMPONENT_OF_SYNAPTIC_MEMBRANE	GOCC_EXTRINSIC_COMPONENT_OF_SYNAPTIC_MEMBRANE	GOCC_EXTRINSIC_COMPONENT_OF_SYNAPTIC_MEMBRANE	7	0.622883	1.39319	0.0775463	0.873841	0.860876	859	tags=29%, list=8%, signal=26%	FARP1/SCRIB
GOBP_CYTOKINESIS	GOBP_CYTOKINESIS	GOBP_CYTOKINESIS	106	0.407474	1.39287	0.00606048	0.292845	0.2885	2622	tags=40%, list=23%, signal=31%	E2F7/ENTR1/WASHC5/IGF1R/CIT/PIK3R4/NUSAP1/KIF14/KIF4A/CDC6/FLCN/CDC25B/CENPA/E2F8/SPAST/CCP110/CKAP2/KIF20B/PLK4/KIF13A/LZTS2/CNTROB/MAP10/INCENP/KLHL9/ZFYVE26/SVIL/RACGAP1/ANLN/AURKB/SPIRE1/PRC1/ROCK2/GIT1/BBS4/AHCTF1/PKN2/STMN1/VPS4B/BRCA2/PRKCE/PIK3C3
GOBP_SOMATIC_DIVERSIFICATION_OF_IMMUNE_RECEPTORS	GOBP_SOMATIC_DIVERSIFICATION_OF_IMMUNE_RECEPTORS	GOBP_SOMATIC_DIVERSIFICATION_OF_IMMUNE_RECEPTORS	60	0.424092	1.39276	0.0202765	0.535838	0.527888	2288	tags=35%, list=20%, signal=28%	LIG3/NSD2/THOC1/SHLD2/DCAF1/EXO1/EXOSC3/POLQ/POLL/RIF1/MSH6/PAXIP1/KMT5C/UNG/MSH2/RNF8/PRKDC/NBN/IL10/TCF3/LIG4
HP_INCREASED_THETA_FREQUENCY_ACTIVITY_IN_EEG	HP_INCREASED_THETA_FREQUENCY_ACTIVITY_IN_EEG	HP_INCREASED_THETA_FREQUENCY_ACTIVITY_IN_EEG	4	0.732057	1.39265	0.0554124	0.802485	0.790579	630	tags=50%, list=6%, signal=47%	KCNQ3/DEPDC5
HP_OCCIPITAL_ENCEPHALOCELE	HP_OCCIPITAL_ENCEPHALOCELE	HP_OCCIPITAL_ENCEPHALOCELE	16	0.506985	1.39227	0.0688935	0.859536	0.846783	3055	tags=56%, list=27%, signal=41%	FKTN/CC2D2A/KIAA0586/FKRP/LAMB1/POMT2/MKS1/INPP5E/POMT1
HP_ECTODERMAL_DYSPLASIA	HP_ECTODERMAL_DYSPLASIA	HP_ECTODERMAL_DYSPLASIA	13	0.53161	1.3919	0.0727081	0.865165	0.852329	2728	tags=54%, list=24%, signal=41%	MBTPS2/SMARCAD1/WDR19/EDARADD/EVC2/WNT10A/KANSL1
HP_FOCAL_TONIC_SEIZURE	HP_FOCAL_TONIC_SEIZURE	HP_FOCAL_TONIC_SEIZURE	8	0.594007	1.39129	0.0729517	0.865165	0.852329	4547	tags=100%, list=41%, signal=59%	PRRT2/KCNQ3/NGLY1/PIK3CA/CLCN4/PURA/SIK1/AKT3
GOBP_NEGATIVE_REGULATION_OF_CIRCADIAN_RHYTHM	GOBP_NEGATIVE_REGULATION_OF_CIRCADIAN_RHYTHM	GOBP_NEGATIVE_REGULATION_OF_CIRCADIAN_RHYTHM	9	0.580579	1.39127	0.0728477	0.865165	0.852329	3831	tags=67%, list=34%, signal=44%	CIPC/SUV39H2/CRY1/SUV39H1/CRY2/SIN3A
HP_LIMITED_KNEE_EXTENSION	HP_LIMITED_KNEE_EXTENSION	HP_LIMITED_KNEE_EXTENSION	6	0.650743	1.39107	0.064133	0.831946	0.819603	3590	tags=83%, list=32%, signal=57%	ATP7A/CSGALNACT1/SCN9A/EZH2/SCN1B
GOBP_HAIR_CELL_DIFFERENTIATION	GOBP_HAIR_CELL_DIFFERENTIATION	GOBP_HAIR_CELL_DIFFERENTIATION	23	0.476638	1.39082	0.0581633	0.812336	0.800283	3380	tags=52%, list=30%, signal=36%	MYO7A/NOTCH1/CDH23/SCRIB/SEC24B/SLC44A4/TMEM132E/HEY2/WDPCP/ERCC2/SLITRK6/JAG1
GOBP_T_CELL_PROLIFERATION_INVOLVED_IN_IMMUNE_RESPONSE	GOBP_T_CELL_PROLIFERATION_INVOLVED_IN_IMMUNE_RESPONSE	GOBP_T_CELL_PROLIFERATION_INVOLVED_IN_IMMUNE_RESPONSE	4	0.731061	1.39076	0.056701	0.80973	0.797717	1241	tags=50%, list=11%, signal=44%	LILRB1/SLC11A1
GOMF_CO_RECEPTOR_BINDING	GOMF_CO_RECEPTOR_BINDING	GOMF_CO_RECEPTOR_BINDING	2	0.893349	1.39074	0.0396197	0.724962	0.714206	1195	tags=100%, list=11%, signal=89%	LRRK2/HFE
HP_RECURRENT_URINARY_TRACT_INFECTIONS	HP_RECURRENT_URINARY_TRACT_INFECTIONS	HP_RECURRENT_URINARY_TRACT_INFECTIONS	89	0.412179	1.39052	0.00599211	0.291427	0.287103	3382	tags=45%, list=30%, signal=32%	XRCC2/BRCA1/UBE2T/RFWD3/BUD23/METTL27/PALB2/SAMD9/DZIP1L/FANCG/BLM/ATP7A/SLX4/BTK/TRAF3IP2/BRIP1/LIMK1/SMARCA2/RAD51/ALMS1/RFC2/DNAJC30/GTF2IRD1/FANCA/PKD1/NBN/FANCL/TNXB/GTF2IRD2/RFXAP/FANCM/ERCC4/BRCA2/KANSL1/PIK3CD/ARL3/LRIG2/CRKL/FANCF/FANCI
GOBP_PIGMENTATION	GOBP_PIGMENTATION	GOBP_PIGMENTATION	60	0.423402	1.3905	0.0211777	0.551839	0.543652	2966	tags=35%, list=27%, signal=26%	RACK1/MYO7A/KITLG/VPS33B/ATP7A/MYSM1/KIF13A/MYO5A/ANKRD27/BLOC1S3/BLOC1S5/SHROOM3/BBS2/KIT/HPS6/BBS4/RAB27A/ARL6/MITF/LYST/USP13
GOBP_REGULATION_OF_ORGANELLE_TRANSPORT_ALONG_MICROTUBULE	GOBP_REGULATION_OF_ORGANELLE_TRANSPORT_ALONG_MICROTUBULE	GOBP_REGULATION_OF_ORGANELLE_TRANSPORT_ALONG_MICROTUBULE	4	0.730856	1.39037	0.056701	0.80973	0.797717	1334	tags=50%, list=12%, signal=44%	NEFH/FEZ1
GOBP_NEGATIVE_REGULATION_OF_GLYCOGEN_METABOLIC_PROCESS	GOBP_NEGATIVE_REGULATION_OF_GLYCOGEN_METABOLIC_PROCESS	GOBP_NEGATIVE_REGULATION_OF_GLYCOGEN_METABOLIC_PROCESS	6	0.650329	1.39019	0.064133	0.831946	0.819603	1980	tags=67%, list=18%, signal=55%	PASK/SELENOS/GSK3A/INPP5K
GOBP_POSITIVE_REGULATION_OF_DNA_DEPENDENT_DNA_REPLICATION	GOBP_POSITIVE_REGULATION_OF_DNA_DEPENDENT_DNA_REPLICATION	GOBP_POSITIVE_REGULATION_OF_DNA_DEPENDENT_DNA_REPLICATION	12	0.539429	1.39017	0.0783898	0.876077	0.863079	3406	tags=58%, list=30%, signal=41%	E2F7/E2F8/CDK2/SSBP1/INO80/WIZ/CDT1
GOBP_POSITIVE_REGULATION_OF_OPSONIZATION	GOBP_POSITIVE_REGULATION_OF_OPSONIZATION	GOBP_POSITIVE_REGULATION_OF_OPSONIZATION	2	0.892892	1.39003	0.0412044	0.735617	0.724703	161	tags=50%, list=1%, signal=49%	MYO18A
GOBP_REGULATION_OF_OPSONIZATION	GOBP_REGULATION_OF_OPSONIZATION	GOBP_REGULATION_OF_OPSONIZATION	2	0.892892	1.39003	0.0412044	0.735617	0.724703	161	tags=50%, list=1%, signal=49%	MYO18A
GOBP_NEGATIVE_REGULATION_OF_BEHAVIOR	GOBP_NEGATIVE_REGULATION_OF_BEHAVIOR	GOBP_NEGATIVE_REGULATION_OF_BEHAVIOR	3	0.793299	1.38982	0.054242	0.795567	0.783764	664	tags=33%, list=6%, signal=31%	TTC21B
GOBP_ENDOCARDIAL_CUSHION_FORMATION	GOBP_ENDOCARDIAL_CUSHION_FORMATION	GOBP_ENDOCARDIAL_CUSHION_FORMATION	14	0.522142	1.38958	0.0728617	0.865165	0.852329	2438	tags=50%, list=22%, signal=39%	TGFB2/NOTCH1/DCHS1/MSX1/SMAD4/ROBO1/HEY2
GOBP_SYNAPTIC_TRANSMISSION_GLUTAMATERGIC	GOBP_SYNAPTIC_TRANSMISSION_GLUTAMATERGIC	GOBP_SYNAPTIC_TRANSMISSION_GLUTAMATERGIC	30	0.457608	1.38944	0.0443996	0.747385	0.736296	4303	tags=57%, list=38%, signal=35%	ATAD1/PRKN/TSHZ3/CCR2/TPRG1L/LRRK2/CLSTN3/P2RX1/TNF/SERPINE2/CDK5/PLA2G6/NAPB/DISC1/CLCN3/PTK2B/NAPA
GOBP_RIBOSE_PHOSPHATE_BIOSYNTHETIC_PROCESS	GOBP_RIBOSE_PHOSPHATE_BIOSYNTHETIC_PROCESS	GOBP_RIBOSE_PHOSPHATE_BIOSYNTHETIC_PROCESS	125	0.401859	1.38913	0.0023124	0.174376	0.171789	79	tags=11%, list=1%, signal=11%	ATP5F1E/ATP5MG/ATP5MC2/ATP5MF/ATP5F1B/ATP5ME/ATP5MC1/ATP5PD/ATP5MC3/ATP5PF/ATP5F1C/ATP5F1A/ATP5PO/ATP5PB
GOMF_STEROID_DEHYDROGENASE_ACTIVITY	GOMF_STEROID_DEHYDROGENASE_ACTIVITY	GOMF_STEROID_DEHYDROGENASE_ACTIVITY	18	0.495604	1.38878	0.0712074	0.864796	0.851965	4454	tags=67%, list=40%, signal=40%	HSD17B13/NSDHL/SRD5A1/HSD11B2/HSDL1/DHRS11/DHRS9/HSD17B7/HSD17B14/AKR1C3/HSD17B8/SDR42E2
GOMF_1_PHOSPHATIDYLINOSITOL_3_KINASE_ACTIVITY	GOMF_1_PHOSPHATIDYLINOSITOL_3_KINASE_ACTIVITY	GOMF_1_PHOSPHATIDYLINOSITOL_3_KINASE_ACTIVITY	9	0.57948	1.38864	0.0739514	0.868933	0.856041	3468	tags=67%, list=31%, signal=46%	PIK3R3/PIK3C2B/PIK3CA/PIK3C3/PIK3CD/PIK3C2A
GOBP_MICROTUBULE_ORGANIZING_CENTER_ORGANIZATION	GOBP_MICROTUBULE_ORGANIZING_CENTER_ORGANIZATION	GOBP_MICROTUBULE_ORGANIZING_CENTER_ORGANIZATION	113	0.40444	1.38861	0.0023124	0.174376	0.171789	4080	tags=52%, list=36%, signal=34%	PCLAF/STIL/XRCC2/BRCA1/SGO1/CCNF/NDC80/RTTN/WDR62/KIF11/CHEK1/CEP120/CEP295/CDK1/CEP85/GEN1/CDK2/NEK2/CKAP5/CCP110/KAT2A/CEP72/CEP44/PLK4/ALMS1/NAT10/CNTROB/ODF2/MCPH1/CENPJ/CEP152/CNTLN/PARD6B/ROCK2/TRIM37/BBS4/SSX2IP/XPO1/VPS4B/USP33/BRCA2/KIF3A/CEP68/SASS6/POC1B/HAUS8/HAUS4/CLASP1/CEP76/PKD2/GCC2/CEP250/BCAS3/HAUS6/HAUS5/PARD6G/SAC3D1/SLC16A1/PARD6A
HP_APLASIA_HYPOPLASIA_OF_THE_SPLEEN	HP_APLASIA_HYPOPLASIA_OF_THE_SPLEEN	HP_APLASIA_HYPOPLASIA_OF_THE_SPLEEN	31	0.454512	1.38841	0.0422961	0.736631	0.725702	2714	tags=48%, list=24%, signal=37%	CEP290/SAMD9/FAM111A/CC2D2A/MCM10/SPEF2/TTC12/DNAL1/DNAH1/SPAG1/CCDC40/TMEM237/MNS1/MKS1/LRRC56
HP_ABNORMAL_NATURAL_KILLER_CELL_MORPHOLOGY	HP_ABNORMAL_NATURAL_KILLER_CELL_MORPHOLOGY	HP_ABNORMAL_NATURAL_KILLER_CELL_MORPHOLOGY	13	0.530245	1.38832	0.0737619	0.868933	0.856041	3332	tags=62%, list=30%, signal=43%	FCGR3A/SP110/NLRC4/MCM4/MCM10/PIK3CD/LYST/GATA2
GOBP_EOSINOPHIL_MEDIATED_IMMUNITY	GOBP_EOSINOPHIL_MEDIATED_IMMUNITY	GOBP_EOSINOPHIL_MEDIATED_IMMUNITY	7	0.620689	1.38829	0.0810185	0.882984	0.869883	2191	tags=43%, list=20%, signal=34%	CCR2/TRAF3IP2/F2RL1
HP_TETRALOGY_OF_FALLOT	HP_TETRALOGY_OF_FALLOT	HP_TETRALOGY_OF_FALLOT	112	0.404351	1.38814	0.00286736	0.195904	0.192998	2594	tags=37%, list=23%, signal=28%	STIL/UFD1/XRCC2/BRCA1/WASHC5/UBE2T/NOTCH1/RFWD3/BICRA/BUD23/METTL27/PALB2/RAB23/FANCG/CHUK/SLX4/BRIP1/DDX11/LIMK1/DGCR2/PIGL/RAD51/CASZ1/RFC2/ARID1B/DNAJC30/GTF2IRD1/RBM10/FANCA/TMEM94/HSPG2/HIRA/SUFU/SKIV2L/FANCL/SRCAP/GTF2IRD2/SMARCA4/FANCM/ERCC4/BRCA2
GOBP_POSITIVE_REGULATION_OF_MEIOTIC_CELL_CYCLE	GOBP_POSITIVE_REGULATION_OF_MEIOTIC_CELL_CYCLE	GOBP_POSITIVE_REGULATION_OF_MEIOTIC_CELL_CYCLE	11	0.549753	1.38789	0.0799574	0.881716	0.868634	2268	tags=55%, list=20%, signal=44%	CDC25A/CDC25B/RAD51AP1/PLCB1/OVOL1/MSX1
GOBP_POSITIVE_REGULATION_OF_SISTER_CHROMATID_COHESION	GOBP_POSITIVE_REGULATION_OF_SISTER_CHROMATID_COHESION	GOBP_POSITIVE_REGULATION_OF_SISTER_CHROMATID_COHESION	8	0.592484	1.38772	0.0751964	0.87103	0.858107	3307	tags=62%, list=30%, signal=44%	DDX11/FEN1/SLF2/RAD21/SMC5
GOBP_VENOUS_BLOOD_VESSEL_DEVELOPMENT	GOBP_VENOUS_BLOOD_VESSEL_DEVELOPMENT	GOBP_VENOUS_BLOOD_VESSEL_DEVELOPMENT	10	0.560489	1.38757	0.0768398	0.873841	0.860876	3393	tags=60%, list=30%, signal=42%	HEG1/NOTCH1/ACVR2B/EFNB2/SEMA3C/BMPR2
GOBP_NEGATIVE_REGULATION_OF_RESPONSE_TO_REACTIVE_OXYGEN_SPECIES	GOBP_NEGATIVE_REGULATION_OF_RESPONSE_TO_REACTIVE_OXYGEN_SPECIES	GOBP_NEGATIVE_REGULATION_OF_RESPONSE_TO_REACTIVE_OXYGEN_SPECIES	11	0.54952	1.3873	0.0799574	0.881716	0.868634	2201	tags=36%, list=20%, signal=29%	RACK1/HGF/LRRK2/IL10
HP_NUCHAL_RIGIDITY	HP_NUCHAL_RIGIDITY	HP_NUCHAL_RIGIDITY	7	0.620071	1.3869	0.0810185	0.882984	0.869883	1399	tags=43%, list=13%, signal=38%	PRRT2/TLR3/CACNA1A
HP_DELAYED_SOCIAL_DEVELOPMENT	HP_DELAYED_SOCIAL_DEVELOPMENT	HP_DELAYED_SOCIAL_DEVELOPMENT	5	0.680957	1.38678	0.0704739	0.862496	0.8497	1701	tags=60%, list=15%, signal=51%	COG6/SPATA7/PPIL1
HP_ABNORMAL_MUSCLE_FIBER_ALPHA_DYSTROGLYCAN	HP_ABNORMAL_MUSCLE_FIBER_ALPHA_DYSTROGLYCAN	HP_ABNORMAL_MUSCLE_FIBER_ALPHA_DYSTROGLYCAN	7	0.619918	1.38656	0.0810185	0.882984	0.869883	3055	tags=71%, list=27%, signal=52%	FKTN/FKRP/DAG1/POMT2/POMT1
GOBP_NEURON_PROJECTION_ARBORIZATION	GOBP_NEURON_PROJECTION_ARBORIZATION	GOBP_NEURON_PROJECTION_ARBORIZATION	17	0.501182	1.38636	0.0695742	0.862496	0.8497	4786	tags=71%, list=43%, signal=40%	GRIP1/NTNG2/DVL1/MOV10/LRRK2/NRP1/MYO9A/TAOK2/DVL2/PTN/MACF1/DLG4
HP_APLASIA_HYPOPLASIA_INVOLVING_FOREARM_BONES	HP_APLASIA_HYPOPLASIA_INVOLVING_FOREARM_BONES	HP_APLASIA_HYPOPLASIA_INVOLVING_FOREARM_BONES	57	0.424179	1.38635	0.0196757	0.527957	0.520124	4596	tags=60%, list=41%, signal=35%	VPS35L/XRCC2/BRCA1/UBE2T/CCNQ/RFWD3/IFT81/PALB2/ESCO2/FANCG/SLX4/BRIP1/RECQL4/RAD51/DYNC2H1/RBM10/FANCA/FANCL/FANCM/ATR/ERCC4/BRCA2/DONSON/FANCF/JAG1/FANCI/DHCR7/TRIP11/APC/EXT2/ALG12/FGFR1/PLXND1/FANCD2
GOBP_STARTLE_RESPONSE	GOBP_STARTLE_RESPONSE	GOBP_STARTLE_RESPONSE	6	0.648252	1.38575	0.0700713	0.862496	0.8497	3068	tags=83%, list=27%, signal=61%	PRKN/CHD8/DVL1/BACE1/SLITRK6
HP_SUDDEN_LOSS_OF_VISUAL_ACUITY	HP_SUDDEN_LOSS_OF_VISUAL_ACUITY	HP_SUDDEN_LOSS_OF_VISUAL_ACUITY	5	0.68034	1.38552	0.0704739	0.862496	0.8497	618	tags=40%, list=6%, signal=38%	CDH23/MEN1
HP_YOUNG_ADULT_ONSET	HP_YOUNG_ADULT_ONSET	HP_YOUNG_ADULT_ONSET	34	0.447084	1.38538	0.0370741	0.710636	0.700093	1457	tags=32%, list=13%, signal=28%	XRCC2/CPOX/PRKN/MEFV/NPC1/CEP78/SPRY2/MCM6/VPS16/FBN1/MAGT1
HP_TRIPHALANGEAL_THUMB	HP_TRIPHALANGEAL_THUMB	HP_TRIPHALANGEAL_THUMB	45	0.432692	1.38502	0.02997	0.679033	0.668958	2594	tags=36%, list=23%, signal=27%	ADA2/XRCC2/BRCA1/UBE2T/RFWD3/PALB2/FANCG/SLX4/BRIP1/RAD51/FANCA/FANCL/PIGB/FANCM/ERCC4/BRCA2
GOBP_POSITIVE_REGULATION_OF_DEFENSE_RESPONSE_TO_VIRUS_BY_HOST	GOBP_POSITIVE_REGULATION_OF_DEFENSE_RESPONSE_TO_VIRUS_BY_HOST	GOBP_POSITIVE_REGULATION_OF_DEFENSE_RESPONSE_TO_VIRUS_BY_HOST	22	0.479552	1.38497	0.0687179	0.859536	0.846783	905	tags=23%, list=8%, signal=21%	SELENOK/DDX58/CGAS/LILRB1/TRAF3IP2
HP_METAPHYSEAL_STRIATIONS	HP_METAPHYSEAL_STRIATIONS	HP_METAPHYSEAL_STRIATIONS	9	0.577801	1.38461	0.0750552	0.870069	0.85716	2447	tags=56%, list=22%, signal=43%	RECQL4/MTAP/PORCN/TONSL/KIF22
GOMF_PDZ_DOMAIN_BINDING	GOMF_PDZ_DOMAIN_BINDING	GOMF_PDZ_DOMAIN_BINDING	43	0.434229	1.38423	0.028	0.659788	0.649999	4786	tags=63%, list=43%, signal=36%	LIN7B/CIT/LNX2/PRKN/ARHGEF16/KIF14/GNG12/RPS6KB1/SRR/CXADR/ERC1/SLC22A4/SLC22A5/EXOC4/ATP2B4/DOCK4/PLEKHA1/LLGL2/CLCN3/SYNJ2/PLEKHA2/TGFBR3/TMEM88/NSF/FZD1/CCDC88C/DLG4
GOBP_VESTIBULOCOCHLEAR_NERVE_MORPHOGENESIS	GOBP_VESTIBULOCOCHLEAR_NERVE_MORPHOGENESIS	GOBP_VESTIBULOCOCHLEAR_NERVE_MORPHOGENESIS	3	0.789982	1.38401	0.0598053	0.81583	0.803725	1684	tags=67%, list=15%, signal=57%	TIFAB/NRP1
GOBP_RIBOFLAVIN_TRANSPORT	GOBP_RIBOFLAVIN_TRANSPORT	GOBP_RIBOFLAVIN_TRANSPORT	3	0.789834	1.38375	0.0611961	0.823163	0.81095	1820	tags=67%, list=16%, signal=56%	ABCG2/SLC22A14
GOMF_RIBOFLAVIN_TRANSMEMBRANE_TRANSPORTER_ACTIVITY	GOMF_RIBOFLAVIN_TRANSMEMBRANE_TRANSPORTER_ACTIVITY	GOMF_RIBOFLAVIN_TRANSMEMBRANE_TRANSPORTER_ACTIVITY	3	0.789834	1.38375	0.0611961	0.823163	0.81095	1820	tags=67%, list=16%, signal=56%	ABCG2/SLC22A14
HP_FOCAL_HEMICLONIC_SEIZURE	HP_FOCAL_HEMICLONIC_SEIZURE	HP_FOCAL_HEMICLONIC_SEIZURE	5	0.679424	1.38366	0.0704739	0.862496	0.8497	3590	tags=100%, list=32%, signal=68%	SLC12A5/SMARCAL1/SCN9A/KANSL1/SCN1B
HP_MENINGOENCEPHALOCELE	HP_MENINGOENCEPHALOCELE	HP_MENINGOENCEPHALOCELE	4	0.7272	1.38341	0.0618557	0.824975	0.812735	3055	tags=100%, list=27%, signal=73%	FKTN/FKRP/POMT2/POMT1
GOBP_NOREPINEPHRINE_METABOLIC_PROCESS	GOBP_NOREPINEPHRINE_METABOLIC_PROCESS	GOBP_NOREPINEPHRINE_METABOLIC_PROCESS	4	0.727055	1.38314	0.0618557	0.824975	0.812735	831	tags=50%, list=7%, signal=46%	PRKN/ATP7A
GOMF_PROTEIN_SERINE_THREONINE_PHOSPHATASE_INHIBITOR_ACTIVITY	GOMF_PROTEIN_SERINE_THREONINE_PHOSPHATASE_INHIBITOR_ACTIVITY	GOMF_PROTEIN_SERINE_THREONINE_PHOSPHATASE_INHIBITOR_ACTIVITY	6	0.646989	1.38305	0.0700713	0.862496	0.8497	118	tags=17%, list=1%, signal=16%	PPP1R17
GOBP_REGULATION_OF_CHROMOSOME_CONDENSATION	GOBP_REGULATION_OF_CHROMOSOME_CONDENSATION	GOBP_REGULATION_OF_CHROMOSOME_CONDENSATION	9	0.577118	1.38298	0.0750552	0.870069	0.85716	3086	tags=67%, list=28%, signal=48%	NCAPG/SMC2/NCAPD2/MCPH1/NCAPH/SMC4
HP_TALIPES_EQUINOVALGUS	HP_TALIPES_EQUINOVALGUS	HP_TALIPES_EQUINOVALGUS	7	0.618205	1.38273	0.0833333	0.890473	0.877262	641	tags=29%, list=6%, signal=27%	CLTCL1/ESCO2
HP_SIMPLE_FEBRILE_SEIZURE	HP_SIMPLE_FEBRILE_SEIZURE	HP_SIMPLE_FEBRILE_SEIZURE	15	0.51167	1.38262	0.0806283	0.882984	0.869883	1570	tags=33%, list=14%, signal=29%	PRRT2/KCNQ3/DEPDC5/SEPSECS/SYNGAP1
GOCC_CHROMOSOME_PASSENGER_COMPLEX	GOCC_CHROMOSOME_PASSENGER_COMPLEX	GOCC_CHROMOSOME_PASSENGER_COMPLEX	5	0.678887	1.38256	0.0704739	0.862496	0.8497	2304	tags=80%, list=21%, signal=64%	CDCA8/INCENP/AURKB/BIRC5
HP_ABNORMAL_MALE_REPRODUCTIVE_SYSTEM_PHYSIOLOGY	HP_ABNORMAL_MALE_REPRODUCTIVE_SYSTEM_PHYSIOLOGY	HP_ABNORMAL_MALE_REPRODUCTIVE_SYSTEM_PHYSIOLOGY	137	0.397486	1.38246	0.00127937	0.119389	0.117618	2854	tags=40%, list=26%, signal=30%	XRCC2/POC1A/DCAF17/BRCA1/HS6ST1/UBE2T/RFWD3/BUD23/METTL27/PALB2/PRKN/CDH23/MEN1/FANCG/BLM/BAP1/POLA1/SLX4/BRIP1/LIMK1/LRRK2/RAD51/HFE/ALMS1/CATSPER2/RFC2/CEP19/SPEF2/DNAJC30/TTC12/DNAL1/DNAH1/GTF2IRD1/FANCA/GBA2/KIT/SUFU/PKD1/FANCL/SPAG1/MCM8/PIK3CA/CCDC40/OCRL/ANTXR1/GTF2IRD2/CACNA1G/USP9Y/KISS1R/FANCM/ERCC4/BRCA2/LRRC56/DHX37/ZMYND15
HP_ABNORMALITY_OF_THE_PHALANGES_OF_THE_TOES	HP_ABNORMALITY_OF_THE_PHALANGES_OF_THE_TOES	HP_ABNORMALITY_OF_THE_PHALANGES_OF_THE_TOES	67	0.417006	1.38228	0.0172726	0.497974	0.490586	2605	tags=42%, list=23%, signal=32%	XRCC2/BRCA1/UBE2T/RFWD3/HYLS1/PALB2/RAB23/TRPV4/FANCG/SLX4/WDR19/BRIP1/SMARCA2/PIGL/RAD51/COL6A1/ARID1B/FANCA/SCN9A/FANCL/HS2ST1/GPC4/FANCM/COL6A2/HPGD/ERCC4/BRCA2/GNAO1
GOBP_DNA_INTEGRITY_CHECKPOINT_SIGNALING	GOBP_DNA_INTEGRITY_CHECKPOINT_SIGNALING	GOBP_DNA_INTEGRITY_CHECKPOINT_SIGNALING	99	0.406915	1.38221	0.00464763	0.25077	0.247049	2055	tags=33%, list=18%, signal=27%	MRNIP/THOC1/NOP53/BRCA1/RFWD3/BABAM2/EME1/INTS7/MRE11/TICRR/WDR76/GTSE1/CHEK1/DTL/CDK1/BLM/CDC6/CLSPN/CDK2/BRIP1/CDC45/CLOCK/CRY1/E2F1/CASP2/GIGYF2/RAD9A/MSH2/EME2/PRKDC/TIMELESS/MDC1/NBN
HP_PULMONARY_HYPOPLASIA	HP_PULMONARY_HYPOPLASIA	HP_PULMONARY_HYPOPLASIA	65	0.417683	1.38201	0.00859389	0.348683	0.34351	5194	tags=66%, list=46%, signal=36%	ATP5F1A/GLE1/GRIP1/RET/NSDHL/IFT81/MBTPS2/DZIP1L/CEP120/CC2D2A/CDC45/KIAA0586/DYNC2H1/PHGDH/RBM10/TMEM94/HSPG2/NUP88/AARS2/PEX1/SETBP1/MKS1/ETFB/SLC25A24/PIGN/FUZ/DONSON/MYH11/ASCC1/CSPP1/DHCR7/TRIP11/TAPT1/LMOD3/CEP55/BCOR/PLXND1/LBR/ADGRG6/ETFDH/ZMPSTE24/TRIP4/DPAGT1
GOBP_NEGATIVE_REGULATION_OF_CENTROSOME_DUPLICATION	GOBP_NEGATIVE_REGULATION_OF_CENTROSOME_DUPLICATION	GOBP_NEGATIVE_REGULATION_OF_CENTROSOME_DUPLICATION	9	0.576399	1.38125	0.0761589	0.873841	0.860876	2154	tags=44%, list=19%, signal=36%	BRCA1/CCNF/KAT2A/TRIM37
GOBP_SOMITE_DEVELOPMENT	GOBP_SOMITE_DEVELOPMENT	GOBP_SOMITE_DEVELOPMENT	33	0.447544	1.3812	0.0421264	0.736631	0.725702	3047	tags=45%, list=27%, signal=33%	XRCC2/NOTCH1/PALB2/MIB1/WDR19/RAD51B/KAT2A/CDX1/PRKDC/FOXC1/SMAD4/NLE1/LOXL3/SEMA3C/SFRP2
GOBP_REGULATION_OF_EXTRACELLULAR_MATRIX_CONSTITUENT_SECRETION	GOBP_REGULATION_OF_EXTRACELLULAR_MATRIX_CONSTITUENT_SECRETION	GOBP_REGULATION_OF_EXTRACELLULAR_MATRIX_CONSTITUENT_SECRETION	7	0.617518	1.38119	0.0833333	0.890473	0.877262	265	tags=29%, list=2%, signal=28%	RIC1/NOTCH1
GOMF_TASTE_RECEPTOR_ACTIVITY	GOMF_TASTE_RECEPTOR_ACTIVITY	GOMF_TASTE_RECEPTOR_ACTIVITY	3	0.788198	1.38088	0.0625869	0.829593	0.817285	2372	tags=100%, list=21%, signal=79%	PKD2L1/FFAR4/TAS2R14
GOBP_RESPONSE_TO_INTERLEUKIN_17	GOBP_RESPONSE_TO_INTERLEUKIN_17	GOBP_RESPONSE_TO_INTERLEUKIN_17	6	0.645961	1.38085	0.0736342	0.868933	0.856041	905	tags=50%, list=8%, signal=46%	NOTCH1/TRAF2/TRAF3IP2
GOMF_SH2_DOMAIN_BINDING	GOMF_SH2_DOMAIN_BINDING	GOMF_SH2_DOMAIN_BINDING	31	0.452036	1.38085	0.0453172	0.748537	0.737431	2534	tags=39%, list=23%, signal=30%	RACK1/TRPV4/LILRB1/PAG1/SHCBP1/DAG1/NLK/JAK2/BLNK/KIT/PTPN6/SLAMF1
GOBP_DISTAL_TUBULE_DEVELOPMENT	GOBP_DISTAL_TUBULE_DEVELOPMENT	GOBP_DISTAL_TUBULE_DEVELOPMENT	5	0.677904	1.38056	0.0704739	0.862496	0.8497	3607	tags=100%, list=32%, signal=68%	NOTCH1/PAX8/PKD1/JAG1/PKD2
HP_PSEUDOEPIPHYSES_OF_THE_METACARPALS	HP_PSEUDOEPIPHYSES_OF_THE_METACARPALS	HP_PSEUDOEPIPHYSES_OF_THE_METACARPALS	5	0.677844	1.38044	0.0704739	0.862496	0.8497	1299	tags=40%, list=12%, signal=35%	NSD2/PCNT
GOBP_TRNA_WOBBLE_BASE_MODIFICATION	GOBP_TRNA_WOBBLE_BASE_MODIFICATION	GOBP_TRNA_WOBBLE_BASE_MODIFICATION	11	0.546773	1.38036	0.0831557	0.890473	0.877262	3250	tags=73%, list=29%, signal=52%	ALKBH1/GTPBP3/ADAT2/MTO1/TRMU/CTU1/ELP4/ELP3
GOBP_NEGATIVE_REGULATION_OF_HEXOKINASE_ACTIVITY	GOBP_NEGATIVE_REGULATION_OF_HEXOKINASE_ACTIVITY	GOBP_NEGATIVE_REGULATION_OF_HEXOKINASE_ACTIVITY	3	0.78784	1.38026	0.0625869	0.829593	0.817285	624	tags=67%, list=6%, signal=63%	PRKN/COX11
HP_RESPIRATORY_PARALYSIS	HP_RESPIRATORY_PARALYSIS	HP_RESPIRATORY_PARALYSIS	5	0.677743	1.38023	0.0704739	0.862496	0.8497	976	tags=60%, list=9%, signal=55%	CPOX/HMBS/KCNE3
HP_MANDIBULAR_APLASIA	HP_MANDIBULAR_APLASIA	HP_MANDIBULAR_APLASIA	11	0.546641	1.38003	0.0831557	0.890473	0.877262	3705	tags=64%, list=33%, signal=43%	CDC6/CHUK/CDC45/GMNN/ORC4/CDT1/ORC6
GOBP_PULMONARY_VALVE_DEVELOPMENT	GOBP_PULMONARY_VALVE_DEVELOPMENT	GOBP_PULMONARY_VALVE_DEVELOPMENT	11	0.546495	1.37966	0.0831557	0.890473	0.877262	4029	tags=64%, list=36%, signal=41%	TGFB2/NOTCH1/ROBO1/HEY2/JAG1/BMPR2/NFATC1
GOBP_REGULATION_OF_SYNAPTIC_TRANSMISSION_GLUTAMATERGIC	GOBP_REGULATION_OF_SYNAPTIC_TRANSMISSION_GLUTAMATERGIC	GOBP_REGULATION_OF_SYNAPTIC_TRANSMISSION_GLUTAMATERGIC	21	0.481958	1.37941	0.0646154	0.835301	0.822908	4040	tags=52%, list=36%, signal=34%	ATAD1/TSHZ3/CCR2/TPRG1L/LRRK2/TNF/SERPINE2/CDK5/PLA2G6/DISC1/PTK2B
GOMF_3_PHOSPHOADENOSINE_5_PHOSPHOSULFATE_BINDING	GOMF_3_PHOSPHOADENOSINE_5_PHOSPHOSULFATE_BINDING	GOMF_3_PHOSPHOADENOSINE_5_PHOSPHOSULFATE_BINDING	5	0.677166	1.37906	0.0716889	0.865148	0.852313	1271	tags=60%, list=11%, signal=53%	GAL3ST4/CHST12/CHST15
HP_ABNORMALITY_OF_THE_ANUS	HP_ABNORMALITY_OF_THE_ANUS	HP_ABNORMALITY_OF_THE_ANUS	132	0.397527	1.37899	0.00162912	0.140604	0.138518	3382	tags=43%, list=30%, signal=30%	GRIP1/UFD1/XRCC2/BRCA1/FKTN/WASHC5/UBE2T/CCNQ/RFWD3/PALB2/ESCO2/CEP120/FANCG/PIGW/DCHS1/SLX4/BRIP1/CDC45/RECQL4/IKZF3/PTDSS1/PIGL/RAD51/CD19/FKRP/CASZ1/DYNC2H1/EXTL3/PORCN/UPB1/ATN1/KDM6A/FANCA/CD81/HSPG2/HIRA/FOXC1/NBN/FANCL/B3GLCT/PIGV/LIG4/FANCM/SUZ12/POMT2/ERCC4/BRCA2/SETBP1/MKS1/POMT1/MMP1/SLC25A24/PIGN/DKC1/FUZ/FANCF/FANCI
GOBP_MITOTIC_SISTER_CHROMATID_SEGREGATION	GOBP_MITOTIC_SISTER_CHROMATID_SEGREGATION	GOBP_MITOTIC_SISTER_CHROMATID_SEGREGATION	146	0.394707	1.37845	0.000883829	0.0956264	0.0942077	3640	tags=46%, list=33%, signal=31%	SGO2/CDCA8/SGO1/KIF18B/NDC80/NCAPG/KLHL22/CENPF/SPDL1/NCAPG2/CDCA5/KATNB1/NUSAP1/FBXO5/CDC23/KIF14/KIF4A/CDC6/KIF2C/GEN1/CENPE/NEK2/UBE2C/TRIP13/TACC3/BUB1B/NUF2/PHF13/SPAG5/KNTC1/MAD2L1/TUBG1/SMC2/CDC20/NCAPD2/MAP10/TUBG2/SMC1A/IK/RACGAP1/AURKB/CENPK/NCAPD3/DSN1/DSCC1/PRC1/SLF2/ANAPC7/CCNB1/NCAPH/KIF22/INO80/VPS4B/BUB1/RAD21/ZW10/POGZ/SMC4/NCAPH2/PIBF1/ZWINT/SMC5/CDT1/CHMP6/MAD2L1BP/DLGAP5/SMC3
GOBP_HYPOTONIC_RESPONSE	GOBP_HYPOTONIC_RESPONSE	GOBP_HYPOTONIC_RESPONSE	7	0.616287	1.37844	0.0833333	0.890473	0.877262	1773	tags=43%, list=16%, signal=36%	TRPV4/SLC12A5/MYLK
GOMF_DNA_DIRECTED_DNA_POLYMERASE_ACTIVITY	GOMF_DNA_DIRECTED_DNA_POLYMERASE_ACTIVITY	GOMF_DNA_DIRECTED_DNA_POLYMERASE_ACTIVITY	21	0.481474	1.37803	0.0676923	0.852204	0.83956	1138	tags=33%, list=10%, signal=30%	TENT4B/POLE2/POLQ/POLA1/POLH/POLL/POLE
GOBP_POSITIVE_REGULATION_OF_CENTRIOLE_ELONGATION	GOBP_POSITIVE_REGULATION_OF_CENTRIOLE_ELONGATION	GOBP_POSITIVE_REGULATION_OF_CENTRIOLE_ELONGATION	5	0.676647	1.378	0.0716889	0.865148	0.852313	2530	tags=80%, list=23%, signal=62%	CEP120/CEP295/CENPJ/VPS4B
HP_AVASCULAR_NECROSIS_OF_THE_CAPITAL_FEMORAL_EPIPHYSIS	HP_AVASCULAR_NECROSIS_OF_THE_CAPITAL_FEMORAL_EPIPHYSIS	HP_AVASCULAR_NECROSIS_OF_THE_CAPITAL_FEMORAL_EPIPHYSIS	17	0.49809	1.37781	0.0726895	0.865165	0.852329	2891	tags=47%, list=26%, signal=35%	TRPV4/DVL1/ATP7A/TONSL/INPP5K/COL1A1/SRCAP/UNC45A
GOBP_INTEGRIN_BIOSYNTHETIC_PROCESS	GOBP_INTEGRIN_BIOSYNTHETIC_PROCESS	GOBP_INTEGRIN_BIOSYNTHETIC_PROCESS	2	0.884945	1.37766	0.0459588	0.748537	0.737431	1289	tags=100%, list=12%, signal=88%	TGFB2/S100A9
GOBP_REGULATION_OF_INTEGRIN_BIOSYNTHETIC_PROCESS	GOBP_REGULATION_OF_INTEGRIN_BIOSYNTHETIC_PROCESS	GOBP_REGULATION_OF_INTEGRIN_BIOSYNTHETIC_PROCESS	2	0.884945	1.37766	0.0459588	0.748537	0.737431	1289	tags=100%, list=12%, signal=88%	TGFB2/S100A9
HP_MYOTONIA	HP_MYOTONIA	HP_MYOTONIA	14	0.517612	1.37753	0.0760296	0.873841	0.860876	1986	tags=43%, list=18%, signal=35%	PFKM/TTI2/CACNA1A/SYNE2/SVIL/HSPG2
GOCC_SEX_CHROMATIN	GOCC_SEX_CHROMATIN	GOCC_SEX_CHROMATIN	4	0.724067	1.37745	0.0631443	0.829636	0.817327	2513	tags=50%, list=22%, signal=39%	PCGF2/SUZ12
GOBP_INNER_EAR_AUDITORY_RECEPTOR_CELL_DIFFERENTIATION	GOBP_INNER_EAR_AUDITORY_RECEPTOR_CELL_DIFFERENTIATION	GOBP_INNER_EAR_AUDITORY_RECEPTOR_CELL_DIFFERENTIATION	18	0.491557	1.37744	0.0763674	0.873841	0.860876	3380	tags=50%, list=30%, signal=35%	MYO7A/NOTCH1/CDH23/SCRIB/SEC24B/HEY2/WDPCP/SLITRK6/JAG1
GOBP_ANIMAL_ORGAN_MATURATION	GOBP_ANIMAL_ORGAN_MATURATION	GOBP_ANIMAL_ORGAN_MATURATION	13	0.526066	1.37738	0.0769231	0.873841	0.860876	822	tags=31%, list=7%, signal=29%	RET/RFLNB/MBTPS2/DCHS1
GOBP_PROTEIN_K29_LINKED_UBIQUITINATION	GOBP_PROTEIN_K29_LINKED_UBIQUITINATION	GOBP_PROTEIN_K29_LINKED_UBIQUITINATION	6	0.644295	1.37729	0.0760095	0.873841	0.860876	494	tags=33%, list=4%, signal=32%	UBE2T/PRKN
HP_MOLAR_TOOTH_SIGN_ON_MRI	HP_MOLAR_TOOTH_SIGN_ON_MRI	HP_MOLAR_TOOTH_SIGN_ON_MRI	27	0.460125	1.37699	0.0628166	0.829593	0.817285	3747	tags=56%, list=33%, signal=37%	CEP290/TOGARAM1/CPLANE1/CEP120/CC2D2A/KIAA0586/CEP41/SUFU/TMEM237/MKS1/ARL3/INPP5E/PIBF1/TMEM216/CSPP1
HP_TRANSPOSITION_OF_THE_GREAT_ARTERIES	HP_TRANSPOSITION_OF_THE_GREAT_ARTERIES	HP_TRANSPOSITION_OF_THE_GREAT_ARTERIES	23	0.471892	1.37697	0.0683673	0.857809	0.845082	3070	tags=57%, list=27%, signal=41%	FKTN/RAB23/PIGL/PHGDH/SPEF2/TTC12/DNAL1/DNAH1/SPAG1/CCDC40/GPC4/LRRC56/MEGF8
HP_LIPEMIA_RETINALIS	HP_LIPEMIA_RETINALIS	HP_LIPEMIA_RETINALIS	2	0.884409	1.37682	0.0459588	0.748537	0.737431	1295	tags=100%, list=12%, signal=88%	LPL/SLC37A4
HP_PTERYGIUM	HP_PTERYGIUM	HP_PTERYGIUM	19	0.486563	1.37679	0.0820513	0.887759	0.874588	3744	tags=63%, list=33%, signal=42%	CHUK/PHGDH/ITGB4/MMP14/DDB2/HSPG2/NUP88/ERCC4/ERCC2/DKC1/XPC/MMP2
GOBP_RETINAL_GANGLION_CELL_AXON_GUIDANCE	GOBP_RETINAL_GANGLION_CELL_AXON_GUIDANCE	GOBP_RETINAL_GANGLION_CELL_AXON_GUIDANCE	9	0.57447	1.37663	0.0794702	0.880071	0.867014	3645	tags=67%, list=33%, signal=45%	PTPRM/EPHB3/NRP1/ISL2/PTPRO/EPHB2
GOMF_DNA_REPLICATION_ORIGIN_BINDING	GOMF_DNA_REPLICATION_ORIGIN_BINDING	GOMF_DNA_REPLICATION_ORIGIN_BINDING	13	0.525767	1.3766	0.0769231	0.873841	0.860876	2481	tags=54%, list=22%, signal=42%	CDC6/POLA1/CDC45/DDX11/MCM10/MCM2/ORC4
GOBP_CIRCADIAN_SLEEP_WAKE_CYCLE	GOBP_CIRCADIAN_SLEEP_WAKE_CYCLE	GOBP_CIRCADIAN_SLEEP_WAKE_CYCLE	5	0.675876	1.37643	0.072904	0.865165	0.852329	2341	tags=60%, list=21%, signal=47%	PER3/SRD5A1/NR1D1
GOBP_CELL_DIFFERENTIATION_IN_SPINAL_CORD	GOBP_CELL_DIFFERENTIATION_IN_SPINAL_CORD	GOBP_CELL_DIFFERENTIATION_IN_SPINAL_CORD	13	0.5257	1.37642	0.0769231	0.873841	0.860876	3332	tags=54%, list=30%, signal=38%	NOTCH1/DYNC2H1/GIGYF2/ISL2/SUFU/SCYL3/GATA2
GOBP_POSITIVE_REGULATION_OF_APOPTOTIC_PROCESS_INVOLVED_IN_DEVELOPMENT	GOBP_POSITIVE_REGULATION_OF_APOPTOTIC_PROCESS_INVOLVED_IN_DEVELOPMENT	GOBP_POSITIVE_REGULATION_OF_APOPTOTIC_PROCESS_INVOLVED_IN_DEVELOPMENT	5	0.675683	1.37604	0.072904	0.865165	0.852329	265	tags=20%, list=2%, signal=20%	NOTCH1
GOBP_POSITIVE_REGULATION_OF_APOPTOTIC_PROCESS_INVOLVED_IN_MORPHOGENESIS	GOBP_POSITIVE_REGULATION_OF_APOPTOTIC_PROCESS_INVOLVED_IN_MORPHOGENESIS	GOBP_POSITIVE_REGULATION_OF_APOPTOTIC_PROCESS_INVOLVED_IN_MORPHOGENESIS	5	0.675683	1.37604	0.072904	0.865165	0.852329	265	tags=20%, list=2%, signal=20%	NOTCH1
GOCC_CHROMOCENTER	GOCC_CHROMOCENTER	GOCC_CHROMOCENTER	12	0.533905	1.37593	0.0889831	0.910307	0.896801	1729	tags=50%, list=15%, signal=42%	CDCA8/ESCO2/MBD6/OIP5/INCENP/AURKB
GOBP_ENDOSOMAL_VESICLE_FUSION	GOBP_ENDOSOMAL_VESICLE_FUSION	GOBP_ENDOSOMAL_VESICLE_FUSION	9	0.574164	1.3759	0.0794702	0.880071	0.867014	3293	tags=56%, list=29%, signal=39%	SAMD9/ANKFY1/TGFBRAP1/VPS39/VPS8
HP_ABNORMALITY_OF_LOWER_LIMB_EPIPHYSIS_MORPHOLOGY	HP_ABNORMALITY_OF_LOWER_LIMB_EPIPHYSIS_MORPHOLOGY	HP_ABNORMALITY_OF_LOWER_LIMB_EPIPHYSIS_MORPHOLOGY	46	0.428793	1.37588	0.032967	0.697779	0.687426	2891	tags=43%, list=26%, signal=32%	EFL1/RET/TRPV4/COL9A2/CDC6/DVL1/ATP7A/KIAA0586/SMARCAL1/PCNT/EXTL3/TONSL/INPP5K/HSPG2/COL1A1/HS2ST1/SRCAP/KIF22/RINT1/UNC45A
HP_MICROCORNEA	HP_MICROCORNEA	HP_MICROCORNEA	77	0.412155	1.37582	0.00875208	0.350039	0.344846	4153	tags=55%, list=37%, signal=35%	RXYLT1/CEP290/FKTN/NHS/RAB23/CENPF/KIF11/TBC1D20/CC2D2A/RECQL4/PLK4/FKRP/DAG1/KDM6A/SMC1A/HSPG2/B3GLCT/TMEM237/TUBB/POMGNT2/POMT2/MKS1/UBE3B/RAD21/HMGB3/ERCC6/ERCC2/POMT1/MAPRE2/B3GALNT2/FKBP14/GORAB/JAG1/CTCF/DPYD/SMC3/TMEM216/CSPP1/MAF/ERCC8/KMT2D/HDAC8
HP_UPPER_LIMB_SPASTICITY	HP_UPPER_LIMB_SPASTICITY	HP_UPPER_LIMB_SPASTICITY	15	0.509142	1.37579	0.0848168	0.894954	0.881676	2069	tags=40%, list=18%, signal=33%	SPART/SELENOI/WASHC5/ZFYVE26/GBA2/RARS2
GOBP_STEM_CELL_DIVISION	GOBP_STEM_CELL_DIVISION	GOBP_STEM_CELL_DIVISION	17	0.497312	1.37566	0.0726895	0.865165	0.852329	3047	tags=47%, list=27%, signal=34%	TGFB2/NOTCH1/KIT/LBH/PRDM15/MLLT3/SMYD5/SFRP2
GOBP_HYPOXIA_INDUCIBLE_FACTOR_1ALPHA_SIGNALING_PATHWAY	GOBP_HYPOXIA_INDUCIBLE_FACTOR_1ALPHA_SIGNALING_PATHWAY	GOBP_HYPOXIA_INDUCIBLE_FACTOR_1ALPHA_SIGNALING_PATHWAY	4	0.723062	1.37554	0.0657216	0.842309	0.829812	2651	tags=75%, list=24%, signal=57%	PDK3/PDK1/CYBB
HP_SHORT_LONG_BONE	HP_SHORT_LONG_BONE	HP_SHORT_LONG_BONE	114	0.400179	1.37525	0.00323734	0.204816	0.201778	4660	tags=57%, list=42%, signal=34%	VPS35L/XRCC2/POC1A/BRCA1/UBE2T/CCNQ/RFWD3/HYLS1/IFT81/PALB2/PAM16/TRPV4/ESCO2/TTC21B/FANCG/DCHS1/ATP7A/SLX4/BRIP1/RECQL4/MYSM1/SMARCA2/RAD51/DYNC2H1/FBN1/PORCN/RBM10/FANCA/COG1/TONSL/HSPG2/FANCL/B3GLCT/EVC2/RAB33B/SMAD4/SLC35D1/FANCM/ATR/ERCC4/BRCA2/IFT52/EZH2/KCNJ2/PIK3CD/COG4/DONSON/FANCF/JAG1/FANCI/SH3PXD2B/HDAC4/INPPL1/TRIP11/TAPT1/APC/PEX7/EXT2/GLB1/ALG12/FGFR1/SNRPB/SMOC1/FANCD2/SUCLG1
HP_RETINAL_COLOBOMA	HP_RETINAL_COLOBOMA	HP_RETINAL_COLOBOMA	21	0.480363	1.37485	0.0697436	0.862496	0.8497	3027	tags=48%, list=27%, signal=35%	CEP290/CEP120/TBC1D20/KIAA0586/PIGL/SPATA7/CEP41/B3GLCT/MKS1/INPP5E
HP_MICROPHALLUS	HP_MICROPHALLUS	HP_MICROPHALLUS	9	0.573684	1.37475	0.080574	0.882984	0.869883	3831	tags=78%, list=34%, signal=51%	RTTN/SAMD9/CDKN1C/MINPP1/FANCF/TOE1/SIN3A
HP_CHRONIC_HEPATIC_FAILURE	HP_CHRONIC_HEPATIC_FAILURE	HP_CHRONIC_HEPATIC_FAILURE	9	0.573627	1.37461	0.080574	0.882984	0.869883	3435	tags=56%, list=31%, signal=39%	SP110/CC2D2A/HFE/INPP5E/SEMA4D
HP_ATROPHY_DEGENERATION_INVOLVING_THE_CORTICOSPINAL_TRACTS	HP_ATROPHY_DEGENERATION_INVOLVING_THE_CORTICOSPINAL_TRACTS	HP_ATROPHY_DEGENERATION_INVOLVING_THE_CORTICOSPINAL_TRACTS	34	0.443536	1.37439	0.0420842	0.736631	0.725702	1755	tags=32%, list=16%, signal=27%	WASHC5/NEFH/BUD23/METTL27/SPAST/TARDBP/LIMK1/NIPA1/RFC2/DNAJC30/GTF2IRD1
GOBP_ASPARTATE_FAMILY_AMINO_ACID_CATABOLIC_PROCESS	GOBP_ASPARTATE_FAMILY_AMINO_ACID_CATABOLIC_PROCESS	GOBP_ASPARTATE_FAMILY_AMINO_ACID_CATABOLIC_PROCESS	8	0.586713	1.3742	0.0875421	0.910307	0.896801	3701	tags=62%, list=33%, signal=42%	RIDA/GCAT/GOT2/ASRGL1/DLST
GOBP_SISTER_CHROMATID_SEGREGATION	GOBP_SISTER_CHROMATID_SEGREGATION	GOBP_SISTER_CHROMATID_SEGREGATION	169	0.39088	1.37414	0.0011137	0.108684	0.107072	3648	tags=46%, list=33%, signal=31%	SGO2/CDCA8/SGO1/KIF18B/MRE11/NDC80/NCAPG/KLHL22/CENPF/SPDL1/TOP2A/ESCO2/NCAPG2/CDCA5/KATNB1/NUSAP1/FBXO5/CDC23/KIF14/KIF4A/CDC6/KIF2C/GEN1/CENPE/NEK2/UBE2C/TRIP13/TACC3/RMI2/BUB1B/NUF2/DDX11/PHF13/SPAG5/FEN1/KNTC1/MAD2L1/TUBG1/SMC2/CDC20/NCAPD2/MAP10/TUBG2/SMC1A/IK/RACGAP1/AURKB/MEIKIN/CENPK/NCAPD3/DSN1/DSCC1/PRC1/SLF2/LATS1/ANAPC7/CCNB1/NCAPH/KIF22/INO80/VPS4B/BUB1/RAD21/ZW10/POGZ/SMC4/NCAPH2/PI…
HP_OVERFRIENDLINESS	HP_OVERFRIENDLINESS	HP_OVERFRIENDLINESS	19	0.485488	1.37375	0.0871795	0.908535	0.895055	3124	tags=53%, list=28%, signal=38%	BUD23/METTL27/LIMK1/SMARCA2/RFC2/DNAJC30/GTF2IRD1/GTF2IRD2/KANSL1/PIGH
HP_ABNORMAL_MEGAKARYOCYTE_MORPHOLOGY	HP_ABNORMAL_MEGAKARYOCYTE_MORPHOLOGY	HP_ABNORMAL_MEGAKARYOCYTE_MORPHOLOGY	13	0.524641	1.37365	0.0779768	0.873841	0.860876	3372	tags=54%, list=30%, signal=38%	RFWD3/SAMD9/MYSM1/JAK2/SLC35A1/GP1BA/ANKRD26
HP_CHOANAL_STENOSIS	HP_CHOANAL_STENOSIS	HP_CHOANAL_STENOSIS	13	0.524627	1.37361	0.0779768	0.873841	0.860876	4577	tags=69%, list=41%, signal=41%	DCHS1/RECQL4/PTDSS1/SETBP1/POLR1B/NFIX/CEP55/FGFR1/MSL3
HP_ABNORMAL_RENAL_INSTERSTITIAL_MORPHOLOGY	HP_ABNORMAL_RENAL_INSTERSTITIAL_MORPHOLOGY	HP_ABNORMAL_RENAL_INSTERSTITIAL_MORPHOLOGY	38	0.436958	1.37352	0.043956	0.744544	0.733497	2440	tags=39%, list=22%, signal=31%	PUS3/BUD23/CPT2/METTL27/WDR19/LIMK1/ALMS1/SLC37A4/RFC2/DNAJC30/GTF2IRD1/PDSS2/ANTXR1/GTF2IRD2/PTPRO
GOMF_PHOSPHATIDYLINOSITOL_3_4_5_TRISPHOSPHATE_5_PHOSPHATASE_ACTIVITY	GOMF_PHOSPHATIDYLINOSITOL_3_4_5_TRISPHOSPHATE_5_PHOSPHATASE_ACTIVITY	GOMF_PHOSPHATIDYLINOSITOL_3_4_5_TRISPHOSPHATE_5_PHOSPHATASE_ACTIVITY	6	0.642514	1.37348	0.0783848	0.876077	0.863079	3911	tags=83%, list=35%, signal=54%	INPP5K/OCRL/INPP5E/INPPL1/FIG4
GOBP_RESPONSE_TO_CELL_CYCLE_CHECKPOINT_SIGNALING	GOBP_RESPONSE_TO_CELL_CYCLE_CHECKPOINT_SIGNALING	GOBP_RESPONSE_TO_CELL_CYCLE_CHECKPOINT_SIGNALING	7	0.613938	1.37319	0.0856481	0.899306	0.885963	1628	tags=43%, list=15%, signal=37%	EME1/SLX4/SMC1A
HP_BRONCHITIS	HP_BRONCHITIS	HP_BRONCHITIS	34	0.443087	1.373	0.0420842	0.736631	0.725702	2122	tags=35%, list=19%, signal=29%	CD79B/BLM/SMARCA2/CD19/ALMS1/FCHO1/MAGT1/SCNN1A/CD81/NBN/SPAG1/CCDC40
GOBP_THYROID_HORMONE_TRANSPORT	GOBP_THYROID_HORMONE_TRANSPORT	GOBP_THYROID_HORMONE_TRANSPORT	4	0.721654	1.37286	0.0657216	0.842309	0.829812	2246	tags=50%, list=20%, signal=40%	SLC7A8/SLCO4A1
GOMF_THYROID_HORMONE_TRANSMEMBRANE_TRANSPORTER_ACTIVITY	GOMF_THYROID_HORMONE_TRANSMEMBRANE_TRANSPORTER_ACTIVITY	GOMF_THYROID_HORMONE_TRANSMEMBRANE_TRANSPORTER_ACTIVITY	4	0.721654	1.37286	0.0657216	0.842309	0.829812	2246	tags=50%, list=20%, signal=40%	SLC7A8/SLCO4A1
HP_ANAL_STENOSIS	HP_ANAL_STENOSIS	HP_ANAL_STENOSIS	15	0.508043	1.37282	0.0879581	0.910307	0.896801	2288	tags=53%, list=20%, signal=42%	GRIP1/CCNQ/DCHS1/CDC45/KDM6A/FOXC1/NBN/LIG4
HP_URETHRAL_ATRESIA	HP_URETHRAL_ATRESIA	HP_URETHRAL_ATRESIA	11	0.543677	1.37255	0.0884861	0.910307	0.896801	3747	tags=64%, list=33%, signal=42%	GRIP1/CEP290/CC2D2A/TMEM237/MKS1/TMEM216/CSPP1
HP_IRIS_COLOBOMA	HP_IRIS_COLOBOMA	HP_IRIS_COLOBOMA	96	0.405013	1.37224	0.0068109	0.313869	0.309212	3913	tags=47%, list=35%, signal=31%	RXYLT1/NSD2/STIL/CEP290/FKTN/WASHC5/CPLANE1/HYLS1/CENPF/MBTPS2/CEP120/CC2D2A/KIAA0586/FKRP/DAG1/MED12L/PORCN/MMP14/CEP41/NOTCH3/SUFU/B3GLCT/TRIM37/TMEM237/POMGNT2/POMT2/MKS1/POLR1B/TRAPPC11/POGZ/ARL3/INPP5E/POMT1/NELFA/PIBF1/B3GALNT2/CBY1/ERF/TMEM216/MMP2/CSPP1/PIGG/DHCR7/SIN3A/MAF
GOBP_NERVOUS_SYSTEM_PROCESS_INVOLVED_IN_REGULATION_OF_SYSTEMIC_ARTERIAL_BLOOD_PRESSURE	GOBP_NERVOUS_SYSTEM_PROCESS_INVOLVED_IN_REGULATION_OF_SYSTEMIC_ARTERIAL_BLOOD_PRESSURE	GOBP_NERVOUS_SYSTEM_PROCESS_INVOLVED_IN_REGULATION_OF_SYSTEMIC_ARTERIAL_BLOOD_PRESSURE	2	0.881238	1.37188	0.0475436	0.758412	0.747159	325	tags=50%, list=3%, signal=49%	RPS6KA2
GOBP_REGULATION_OF_TYPE_B_PANCREATIC_CELL_PROLIFERATION	GOBP_REGULATION_OF_TYPE_B_PANCREATIC_CELL_PROLIFERATION	GOBP_REGULATION_OF_TYPE_B_PANCREATIC_CELL_PROLIFERATION	8	0.585457	1.37126	0.0886644	0.910307	0.896801	3054	tags=62%, list=27%, signal=45%	FMC1/MEN1/NUPR1/NR1D1/WDR13
GOBP_NEGATIVE_REGULATION_OF_CELL_DIVISION	GOBP_NEGATIVE_REGULATION_OF_CELL_DIVISION	GOBP_NEGATIVE_REGULATION_OF_CELL_DIVISION	12	0.532044	1.37113	0.0900424	0.914573	0.901004	3705	tags=67%, list=33%, signal=45%	E2F7/ASPM/BLM/E2F8/AURKB/TXNIP/ZFYVE19/ORC6
HP_DEVIATION_OF_THE_5TH_TOE	HP_DEVIATION_OF_THE_5TH_TOE	HP_DEVIATION_OF_THE_5TH_TOE	10	0.55384	1.37111	0.0811688	0.883332	0.870227	3771	tags=60%, list=34%, signal=40%	CKAP2L/KCNJ2/PIGH/TGFBR2/WWOX/TRMT10A
GOBP_NEGATIVE_REGULATION_OF_FAT_CELL_PROLIFERATION	GOBP_NEGATIVE_REGULATION_OF_FAT_CELL_PROLIFERATION	GOBP_NEGATIVE_REGULATION_OF_FAT_CELL_PROLIFERATION	6	0.640934	1.37011	0.0795724	0.880071	0.867014	1129	tags=50%, list=10%, signal=45%	E2F3/TREM2/E2F1
HP_EEG_WITH_FOCAL_SHARP_WAVES	HP_EEG_WITH_FOCAL_SHARP_WAVES	HP_EEG_WITH_FOCAL_SHARP_WAVES	4	0.720164	1.37003	0.0670103	0.848275	0.835689	1399	tags=50%, list=13%, signal=44%	PRRT2/CACNA1A
GOBP_NEURON_FATE_SPECIFICATION	GOBP_NEURON_FATE_SPECIFICATION	GOBP_NEURON_FATE_SPECIFICATION	4	0.719665	1.36908	0.0695876	0.862496	0.8497	1998	tags=75%, list=18%, signal=62%	EHMT2/ISL2/SUFU
GOBP_INTRACILIARY_TRANSPORT	GOBP_INTRACILIARY_TRANSPORT	GOBP_INTRACILIARY_TRANSPORT	20	0.480123	1.36878	0.0758197	0.873841	0.860876	3025	tags=50%, list=27%, signal=37%	IFT81/TTC30A/TTC21B/WDR19/DYNC2H1/IFT46/SSX2IP/IFT74/IFT52/ARL3
HP_ECTRODACTYLY	HP_ECTRODACTYLY	HP_ECTRODACTYLY	37	0.436977	1.36874	0.044955	0.748537	0.737431	633	tags=19%, list=6%, signal=18%	SEM1/NSD2/NOTCH1/MORC2/MPZ/MBTPS2/CDKN1C
GOBP_ACROSOME_ASSEMBLY	GOBP_ACROSOME_ASSEMBLY	GOBP_ACROSOME_ASSEMBLY	9	0.571004	1.36832	0.080574	0.882984	0.869883	743	tags=33%, list=7%, signal=31%	KNL1/NECTIN2/TBC1D20
HP_COLON_CANCER	HP_COLON_CANCER	HP_COLON_CANCER	35	0.440432	1.36803	0.047047	0.754521	0.743327	4027	tags=57%, list=36%, signal=37%	BRCA1/PALB2/FLCN/PMS1/TRIP13/BUB1B/MSH6/MSH2/PIK3CA/MINPP1/SMAD4/RABL3/BRCA2/BUB1/CDKN2A/NTHL1/CHEK2/TGFBR2/MUTYH/APC
HP_MUSCLE_FLACCIDITY	HP_MUSCLE_FLACCIDITY	HP_MUSCLE_FLACCIDITY	10	0.552529	1.36787	0.0876623	0.910307	0.896801	2810	tags=60%, list=25%, signal=45%	KCNE3/INPP5K/COL1A1/PEX1/UBE3B/KCNJ2
HP_ABNORMALITY_OF_EPIPHYSIS_MORPHOLOGY	HP_ABNORMALITY_OF_EPIPHYSIS_MORPHOLOGY	HP_ABNORMALITY_OF_EPIPHYSIS_MORPHOLOGY	167	0.389349	1.36784	0.00105848	0.105783	0.104213	4359	tags=54%, list=39%, signal=34%	EFL1/NSD2/VPS35L/POC1A/RET/CEP290/NSDHL/RAB23/TRPV4/COL9A2/CDKN1C/TTC21B/CEP120/LEMD3/CDC6/DVL1/CENPE/ATP7A/WDR19/CDC45/CKAP2L/GMNN/KIAA0586/TREM2/SMARCA2/PLK4/PIGL/SMARCAL1/PCNT/ESR1/DYNC2H1/EXTL3/FBN1/MIA3/PORCN/CENPJ/CEP152/SCN9A/TONSL/INPP5K/HSPG2/COL1A1/OCRL/HS2ST1/SRCAP/EVC2/RAB33B/SMAD4/KIF22/ORC4/HPGD/ATR/PEX1/RINT1/IFT52/PEX16/PEX13/PIK3CD/LOXL3/UNC45A/CLCN7/ERCC6/TNFSF11/COG4/GGCX/CYP27…
GOBP_MITOTIC_INTRA_S_DNA_DAMAGE_CHECKPOINT_SIGNALING	GOBP_MITOTIC_INTRA_S_DNA_DAMAGE_CHECKPOINT_SIGNALING	GOBP_MITOTIC_INTRA_S_DNA_DAMAGE_CHECKPOINT_SIGNALING	14	0.513864	1.36755	0.0897571	0.914523	0.900955	3662	tags=64%, list=33%, signal=43%	EME1/MRE11/RAD9A/MSH2/EME2/MDC1/RAD17/CHEK2/XPC
GOCC_MICROTUBULE_MINUS_END	GOCC_MICROTUBULE_MINUS_END	GOCC_MICROTUBULE_MINUS_END	6	0.639692	1.36745	0.0795724	0.880071	0.867014	1683	tags=67%, list=15%, signal=57%	ASPM/CAMSAP2/SVIL/CAMSAP3
HP_SCOTOMA	HP_SCOTOMA	HP_SCOTOMA	44	0.427987	1.36744	0.031968	0.689971	0.679734	3310	tags=43%, list=30%, signal=31%	PRRT2/MYO7A/CDH23/RTN4IP1/CYP4V2/CEP78/SLC25A46/CACNA1A/TIMM8A/DNAJC30/FDXR/PRPF3/BTD/PROM1/CRX/POC1B/OPA1/MFN2/MFSD8
GOCC_PHOTORECEPTOR_CONNECTING_CILIUM	GOCC_PHOTORECEPTOR_CONNECTING_CILIUM	GOCC_PHOTORECEPTOR_CONNECTING_CILIUM	20	0.479509	1.36703	0.0768443	0.873841	0.860876	4207	tags=70%, list=38%, signal=44%	MYO7A/CEP290/FAM161A/WDR19/SPATA7/TMEM237/BBS4/IFT52/TTC8/KIFAP3/ARL3/IQCB1/NPHP4/CETN2
GOBP_REGULATION_OF_ENDOCRINE_PROCESS	GOBP_REGULATION_OF_ENDOCRINE_PROCESS	GOBP_REGULATION_OF_ENDOCRINE_PROCESS	10	0.552049	1.36668	0.0876623	0.910307	0.896801	4722	tags=80%, list=42%, signal=46%	CRY1/DAB2/CRHBP/F2RL1/SMAD4/CRY2/PTPN11/INHBA
GOBP_POSITIVE_REGULATION_OF_TRANSCRIPTION_FROM_RNA_POLYMERASE_II_PROMOTER_IN_RESPONSE_TO_HYPOXIA	GOBP_POSITIVE_REGULATION_OF_TRANSCRIPTION_FROM_RNA_POLYMERASE_II_PROMOTER_IN_RESPONSE_TO_HYPOXIA	GOBP_POSITIVE_REGULATION_OF_TRANSCRIPTION_FROM_RNA_POLYMERASE_II_PROMOTER_IN_RESPONSE_TO_HYPOXIA	6	0.639325	1.36666	0.0795724	0.880071	0.867014	265	tags=17%, list=2%, signal=16%	NOTCH1
GOBP_SENSORY_PERCEPTION_OF_CHEMICAL_STIMULUS	GOBP_SENSORY_PERCEPTION_OF_CHEMICAL_STIMULUS	GOBP_SENSORY_PERCEPTION_OF_CHEMICAL_STIMULUS	18	0.487611	1.36639	0.0835913	0.890865	0.877648	2830	tags=39%, list=25%, signal=29%	OR7C1/PKD2L1/FFAR4/BBS4/TAS2R14/TTC8/B3GNT2
GOBP_POST_EMBRYONIC_ANIMAL_MORPHOGENESIS	GOBP_POST_EMBRYONIC_ANIMAL_MORPHOGENESIS	GOBP_POST_EMBRYONIC_ANIMAL_MORPHOGENESIS	8	0.58336	1.36635	0.0920314	0.922848	0.909156	1378	tags=38%, list=12%, signal=33%	MYO7A/CDH23/FBN1
HP_NONCOMMUNICATING_HYDROCEPHALUS	HP_NONCOMMUNICATING_HYDROCEPHALUS	HP_NONCOMMUNICATING_HYDROCEPHALUS	6	0.639173	1.36634	0.0795724	0.880071	0.867014	1428	tags=50%, list=13%, signal=44%	BICRA/MBTPS2/TSC2
GOBP_TRANSLATIONAL_READTHROUGH	GOBP_TRANSLATIONAL_READTHROUGH	GOBP_TRANSLATIONAL_READTHROUGH	7	0.610639	1.36581	0.0914352	0.921801	0.908125	1219	tags=43%, list=11%, signal=38%	SELENOT/SECISBP2L/SEPSECS
GOBP_EAR_DEVELOPMENT	GOBP_EAR_DEVELOPMENT	GOBP_EAR_DEVELOPMENT	79	0.408615	1.36544	0.00666203	0.308915	0.304332	3913	tags=51%, list=35%, signal=33%	MYO7A/CEP290/TGFB2/NOTCH1/CCNA2/GSDME/PVALB/CDH23/DVL1/DCHS1/SCRIB/WDR19/PAX8/CEBPA/TIFAB/SPRY2/NAGLU/SEC24B/FZD6/SLC44A4/MCM2/LRIG1/MSX1/HEY2/ATG5/WDPCP/MKS1/TTC8/SLITRK6/ADAM10/GATA2/JAG1/CYTL1/EPHB2/RDH10/INSIG2/TRIP11/PTPN11/DVL2/MAF
GOBP_AUDITORY_RECEPTOR_CELL_DEVELOPMENT	GOBP_AUDITORY_RECEPTOR_CELL_DEVELOPMENT	GOBP_AUDITORY_RECEPTOR_CELL_DEVELOPMENT	11	0.540776	1.36522	0.0927505	0.925418	0.911688	3068	tags=55%, list=27%, signal=40%	MYO7A/CDH23/SCRIB/SEC24B/WDPCP/SLITRK6
HP_LEUKONYCHIA	HP_LEUKONYCHIA	HP_LEUKONYCHIA	9	0.569668	1.36512	0.0827815	0.890473	0.877262	2573	tags=44%, list=23%, signal=34%	KANK2/KIF11/DSP/PEX1
GOBP_REGULATION_OF_RHODOPSIN_MEDIATED_SIGNALING_PATHWAY	GOBP_REGULATION_OF_RHODOPSIN_MEDIATED_SIGNALING_PATHWAY	GOBP_REGULATION_OF_RHODOPSIN_MEDIATED_SIGNALING_PATHWAY	4	0.717559	1.36507	0.0747423	0.870069	0.85716	2208	tags=75%, list=20%, signal=60%	NMT2/CAMKMT/GRK4
GOBP_RHODOPSIN_MEDIATED_SIGNALING_PATHWAY	GOBP_RHODOPSIN_MEDIATED_SIGNALING_PATHWAY	GOBP_RHODOPSIN_MEDIATED_SIGNALING_PATHWAY	4	0.717559	1.36507	0.0747423	0.870069	0.85716	2208	tags=75%, list=20%, signal=60%	NMT2/CAMKMT/GRK4
HP_ANTEVERTED_EARS	HP_ANTEVERTED_EARS	HP_ANTEVERTED_EARS	8	0.582728	1.36487	0.0931538	0.926236	0.912493	4319	tags=88%, list=39%, signal=54%	TTI2/SYNGAP1/CACNA1G/KANSL1/HMGB3/KAT6A/BCOR
GOBP_3_UTR_MEDIATED_MRNA_DESTABILIZATION	GOBP_3_UTR_MEDIATED_MRNA_DESTABILIZATION	GOBP_3_UTR_MEDIATED_MRNA_DESTABILIZATION	13	0.521266	1.36481	0.081138	0.883332	0.870227	1012	tags=31%, list=9%, signal=28%	UPF1/MOV10/TARDBP/CPEB3
GOBP_NUCLEAR_TRANSCRIBED_MRNA_POLY_A_TAIL_SHORTENING	GOBP_NUCLEAR_TRANSCRIBED_MRNA_POLY_A_TAIL_SHORTENING	GOBP_NUCLEAR_TRANSCRIBED_MRNA_POLY_A_TAIL_SHORTENING	24	0.463746	1.36481	0.0720812	0.865148	0.852313	3131	tags=38%, list=28%, signal=27%	TENT4B/TUT7/TUT4/PAN2/CPEB3/SAMD4A/EIF4ENIF1/CNOT1/TNRC6C
HP_ABNORMAL_PATELLA_MORPHOLOGY	HP_ABNORMAL_PATELLA_MORPHOLOGY	HP_ABNORMAL_PATELLA_MORPHOLOGY	63	0.413776	1.36481	0.0193754	0.523135	0.515373	2481	tags=38%, list=22%, signal=30%	UFD1/BUD23/METTL27/RAB23/COL9A2/ESCO2/CDC6/CDC45/RECQL4/GMNN/LIMK1/UBR7/RFC2/ARID1B/DNAJC30/GTF2IRD1/HIRA/ARFGEF2/COL1A1/OCRL/GTF2IRD2/KIF22/ERMARD/ORC4
HP_ABNORMAL_MENINGEAL_MORPHOLOGY	HP_ABNORMAL_MENINGEAL_MORPHOLOGY	HP_ABNORMAL_MENINGEAL_MORPHOLOGY	71	0.410515	1.36479	0.0157865	0.476178	0.469113	3850	tags=48%, list=34%, signal=32%	GRIP1/UFD1/PUS3/CEP290/FKTN/TGFB2/RTTN/KIAA0586/FKRP/FBN1/ADAT3/PORCN/SMC1A/MYLK/NOTCH3/HIRA/SUFU/PKD1/SMAD4/HEY2/POMT2/KANSL1/INPP5E/POMT1/B3GALNT2/FUZ/ZSWIM6/MYH11/PKD2/TGFBR2/TMEM216/CSPP1/SIN3A/SEC24C
GOBP_PROSTATE_GLANDULAR_ACINUS_MORPHOGENESIS	GOBP_PROSTATE_GLANDULAR_ACINUS_MORPHOGENESIS	GOBP_PROSTATE_GLANDULAR_ACINUS_MORPHOGENESIS	2	0.876542	1.36457	0.0507132	0.785868	0.774208	1383	tags=100%, list=12%, signal=88%	ESR1/FRS2
GOCC_MITOTIC_SPINDLE_POLE	GOCC_MITOTIC_SPINDLE_POLE	GOCC_MITOTIC_SPINDLE_POLE	30	0.449405	1.36453	0.0544904	0.798415	0.786569	2086	tags=37%, list=19%, signal=30%	FAM161A/ASPM/MAPKBP1/KIF20B/SPAG5/MAP10/SMC1A/IK/SMC6/AURKB/GIT1
GOCC_KINESIN_COMPLEX	GOCC_KINESIN_COMPLEX	GOCC_KINESIN_COMPLEX	31	0.446574	1.36416	0.0553877	0.802485	0.790579	2967	tags=48%, list=27%, signal=36%	KIF18B/KIF11/KIF14/KIF2C/KIF20B/KIF13A/KIF21A/KIF27/KLC4/KIF22/KIFAP3/KIF3A/KIF16B/KIFC3/KLC2
HP_ELEVATED_GAMMA_GLUTAMYLTRANSFERASE_LEVEL	HP_ELEVATED_GAMMA_GLUTAMYLTRANSFERASE_LEVEL	HP_ELEVATED_GAMMA_GLUTAMYLTRANSFERASE_LEVEL	7	0.609771	1.36386	0.0914352	0.921801	0.908125	1243	tags=43%, list=11%, signal=38%	DZIP1L/COG6/ALMS1
HP_ACHROMATOPSIA	HP_ACHROMATOPSIA	HP_ACHROMATOPSIA	2	0.876078	1.36385	0.0507132	0.785868	0.774208	1029	tags=50%, list=9%, signal=45%	NBAS
GOBP_POSITIVE_REGULATION_OF_DOPAMINE_RECEPTOR_SIGNALING_PATHWAY	GOBP_POSITIVE_REGULATION_OF_DOPAMINE_RECEPTOR_SIGNALING_PATHWAY	GOBP_POSITIVE_REGULATION_OF_DOPAMINE_RECEPTOR_SIGNALING_PATHWAY	3	0.778274	1.3635	0.0764951	0.873841	0.860876	2483	tags=100%, list=22%, signal=78%	LRRK2/PRMT5/VPS35
GOBP_REGULATION_OF_DOPAMINE_RECEPTOR_SIGNALING_PATHWAY	GOBP_REGULATION_OF_DOPAMINE_RECEPTOR_SIGNALING_PATHWAY	GOBP_REGULATION_OF_DOPAMINE_RECEPTOR_SIGNALING_PATHWAY	3	0.778274	1.3635	0.0764951	0.873841	0.860876	2483	tags=100%, list=22%, signal=78%	LRRK2/PRMT5/VPS35
HP_ABSENT_BRAINSTEM_AUDITORY_RESPONSES	HP_ABSENT_BRAINSTEM_AUDITORY_RESPONSES	HP_ABSENT_BRAINSTEM_AUDITORY_RESPONSES	6	0.637811	1.36343	0.0819477	0.887759	0.874588	4056	tags=100%, list=36%, signal=64%	TIMM8A/ERCC4/ERCC6/OPA1/MOGS/ERCC8
GOBP_SOMITOGENESIS	GOBP_SOMITOGENESIS	GOBP_SOMITOGENESIS	27	0.455585	1.3634	0.070922	0.864524	0.851697	3047	tags=44%, list=27%, signal=32%	XRCC2/NOTCH1/PALB2/MIB1/KAT2A/CDX1/PRKDC/FOXC1/SMAD4/NLE1/SEMA3C/SFRP2
GOMF_BHLH_TRANSCRIPTION_FACTOR_BINDING	GOMF_BHLH_TRANSCRIPTION_FACTOR_BINDING	GOMF_BHLH_TRANSCRIPTION_FACTOR_BINDING	18	0.486544	1.3634	0.0846233	0.894204	0.880937	3950	tags=56%, list=35%, signal=36%	USF1/NCAPG2/IKZF4/HAND1/TCF3/KDM1A/MAP3K10/TCF12/KLF5/SP1
HP_ABNORMAL_RENAL_CORTICOMEDULLARY_DIFFERENTIATION	HP_ABNORMAL_RENAL_CORTICOMEDULLARY_DIFFERENTIATION	HP_ABNORMAL_RENAL_CORTICOMEDULLARY_DIFFERENTIATION	5	0.669359	1.36316	0.0777643	0.873841	0.860876	615	tags=20%, list=5%, signal=19%	DZIP1L
HP_RENAL_HYPOPLASIA	HP_RENAL_HYPOPLASIA	HP_RENAL_HYPOPLASIA	75	0.408953	1.36302	0.0118819	0.405043	0.399033	3851	tags=51%, list=34%, signal=33%	GRIP1/UFD1/RFWD3/BUD23/METTL27/CENPF/MBTPS2/NCAPG2/CEP120/KIF14/LEMD3/DCHS1/WDR19/LIMK1/DYNC2H1/RFC2/ATN1/ARID1B/DNAJC30/GTF2IRD1/HIRA/SKIV2L/FANCL/B3GLCT/GTF2IRD2/ARL6/KCNJ2/NFIA/RAD21/ERCC6/TTC37/FANCF/JAG1/FANCI/ZNF699/DHCR7/SEC24C/KYNU
GOMF_MICROTUBULE_MOTOR_ACTIVITY	GOMF_MICROTUBULE_MOTOR_ACTIVITY	GOMF_MICROTUBULE_MOTOR_ACTIVITY	35	0.438814	1.363	0.0500501	0.78006	0.768486	2957	tags=49%, list=26%, signal=36%	KIF24/KIF18B/KIF11/KIF14/KIF4A/KIF2C/CENPE/KIF20B/KIF13A/DYNC2H1/KIF21A/DNAH1/KIF27/KIF22/KIF3A/KIF16B/KIFC3
GOMF_PALMITOYLTRANSFERASE_ACTIVITY	GOMF_PALMITOYLTRANSFERASE_ACTIVITY	GOMF_PALMITOYLTRANSFERASE_ACTIVITY	25	0.460365	1.36292	0.0689655	0.859536	0.846783	2282	tags=40%, list=20%, signal=32%	CPT2/SPTLC3/ZDHHC21/ZDHHC9/ZDHHC20/ZDHHC8/SPTLC1/ZDHHC13/ZDHHC2/ZDHHC14
HP_APLASIA_HYPOPLASIA_AFFECTING_THE_EYE	HP_APLASIA_HYPOPLASIA_AFFECTING_THE_EYE	HP_APLASIA_HYPOPLASIA_AFFECTING_THE_EYE	261	0.380183	1.36266	0.000114498	0.0251408	0.0247678	4618	tags=53%, list=41%, signal=32%	SEM1/GRIP1/RXYLT1/NSD2/VPS35L/STIL/UFD1/XRCC2/RET/BRCA1/CEP290/FKTN/IGF1R/UBE2T/NOTCH1/RFWD3/TOGARAM1/BUD23/HYLS1/METTL27/NHS/PALB2/RTTN/CENPF/MBTPS2/FAM111A/KIF11/ESCO2/CEP120/FANCG/KIF14/TBC1D20/CHUK/SLX4/TRIP13/CC2D2A/BRIP1/BUB1B/RECQL4/LIMK1/SMARCA2/PLK4/RAD51/MYO5A/FKRP/BLOC1S3/FBN1/RFC2/DAG1/FDFT1/PORCN/PHGDH/SYNGAP1/DNAJC30/BLOC1S5/GTF2IRD1/FANCA/TONSL/HSPG2/HIRA/SUFU/FOXC1/HPS6/FANCL/LAMB…
GOMF_ALPHA_ACTININ_BINDING	GOMF_ALPHA_ACTININ_BINDING	GOMF_ALPHA_ACTININ_BINDING	10	0.550425	1.36266	0.0887446	0.910307	0.896801	3607	tags=50%, list=32%, signal=34%	PKD2L1/DAG1/MYOT/PDLIM5/PKD2
GOBP_REGULATION_OF_PRO_B_CELL_DIFFERENTIATION	GOBP_REGULATION_OF_PRO_B_CELL_DIFFERENTIATION	GOBP_REGULATION_OF_PRO_B_CELL_DIFFERENTIATION	7	0.609168	1.36252	0.0925926	0.925368	0.911639	811	tags=43%, list=7%, signal=40%	NOTCH1/FLCN/SOS1
GOBP_POSITIVE_REGULATION_OF_RRNA_PROCESSING	GOBP_POSITIVE_REGULATION_OF_RRNA_PROCESSING	GOBP_POSITIVE_REGULATION_OF_RRNA_PROCESSING	10	0.550314	1.36238	0.0887446	0.910307	0.896801	2589	tags=40%, list=23%, signal=31%	BUD23/WDR75/UTP15/HEATR1
HP_FIRST_DORSAL_INTEROSSEI_MUSCLE_WEAKNESS	HP_FIRST_DORSAL_INTEROSSEI_MUSCLE_WEAKNESS	HP_FIRST_DORSAL_INTEROSSEI_MUSCLE_WEAKNESS	2	0.875112	1.36235	0.0538827	0.792004	0.780254	1399	tags=100%, list=13%, signal=88%	PRRT2/CACNA1A
GOMF_LIGASE_ACTIVITY	GOMF_LIGASE_ACTIVITY	GOMF_LIGASE_ACTIVITY	108	0.397612	1.3622	0.013227	0.433098	0.426672	2370	tags=31%, list=21%, signal=24%	ATP5F1E/ATP5MG/ATP5MF/ATP5F1B/ATP5ME/ATP5PD/ATP5PF/ATP5F1C/ATP5F1A/LIG3/ATP5PO/ATP5PB/ACACB/CAD/TTLL7/SLC27A4/TTLL5/VARS2/SARS2/TTLL12/HLCS/LIPT2/UBA6/AASDH/WARS2/QRSL1/ASNS/RARS2/TARS2/GATB/LIG4/AARS2/BTRC
GOBP_SNARE_COMPLEX_ASSEMBLY	GOBP_SNARE_COMPLEX_ASSEMBLY	GOBP_SNARE_COMPLEX_ASSEMBLY	9	0.56832	1.36189	0.0838852	0.890944	0.877725	1281	tags=33%, list=11%, signal=30%	PRRT2/ANKRD27/VAMP4
GOCC_CONDENSED_CHROMOSOME_CENTROMERIC_REGION	GOCC_CONDENSED_CHROMOSOME_CENTROMERIC_REGION	GOCC_CONDENSED_CHROMOSOME_CENTROMERIC_REGION	134	0.392167	1.36186	0.00234939	0.175838	0.17323	2728	tags=38%, list=24%, signal=29%	CENPX/KNL1/SGO2/CENPI/NUP43/SPC25/SGO1/CENPS/ERCC6L/NDC80/NCAPG/CENPF/SPDL1/CENPO/NUP85/CENPM/SKA3/KIF2C/CENPE/CENPA/NEK2/CKAP5/BUB1B/NUF2/CENPQ/SPAG5/KNTC1/MAD2L1/KMT5C/NCAPD2/INCENP/SPC24/SMC1A/AURKB/MEIKIN/CENPK/NCAPD3/DSN1/CENPB/AHCTF1/BIRC5/CENPU/CCNB1/KIF22/XPO1/NUP160/BUB1/PHF2/NUP107/CENPN/KANSL1
GOBP_CELL_CYCLE_CHECKPOINT_SIGNALING	GOBP_CELL_CYCLE_CHECKPOINT_SIGNALING	GOBP_CELL_CYCLE_CHECKPOINT_SIGNALING	138	0.391425	1.36145	0.00246039	0.179379	0.176718	2055	tags=33%, list=18%, signal=27%	MRNIP/THOC1/NOP53/BRCA1/RFWD3/BABAM2/EME1/INTS7/MRE11/NDC80/TICRR/KLHL22/CENPF/SPDL1/WDR76/GTSE1/CHEK1/DTL/CDK1/BLM/CDC6/CLSPN/GEN1/CDK2/TRIP13/BRIP1/CDC45/BUB1B/CLOCK/KNTC1/MAD2L1/CRY1/E2F1/CASP2/GIGYF2/RAD9A/MSH2/IK/AURKB/EME2/PRKDC/TIMELESS/INIP/MDC1/NBN
GOBP_TRANSLATIONAL_ELONGATION	GOBP_TRANSLATIONAL_ELONGATION	GOBP_TRANSLATIONAL_ELONGATION	44	0.426093	1.36139	0.032967	0.697779	0.687426	1292	tags=23%, list=12%, signal=20%	RACK1/EFL1/SELENOT/CPEB2/LTN1/EIF5A2/CPEB3/SECISBP2L/SEPSECS/ALKBH1
GOBP_SEBACEOUS_GLAND_DEVELOPMENT	GOBP_SEBACEOUS_GLAND_DEVELOPMENT	GOBP_SEBACEOUS_GLAND_DEVELOPMENT	6	0.636848	1.36137	0.0831354	0.890473	0.877262	2570	tags=50%, list=23%, signal=39%	ZDHHC21/SMAD4/WNT10A
HP_OMPHALOCELE	HP_OMPHALOCELE	HP_OMPHALOCELE	38	0.432701	1.36014	0.047952	0.761624	0.750324	1773	tags=34%, list=16%, signal=29%	GRIP1/STIL/HYLS1/IFT81/RAB23/MBTPS2/CDKN1C/CEP120/CHUK/DYNC2H1/PORCN/MMP14/MYLK
HP_APLASIA_HYPOPLASIA_OF_THE_CLAVICLES	HP_APLASIA_HYPOPLASIA_OF_THE_CLAVICLES	HP_APLASIA_HYPOPLASIA_OF_THE_CLAVICLES	31	0.445244	1.3601	0.0563948	0.80809	0.796101	4471	tags=65%, list=40%, signal=39%	NSDHL/CDC6/DCHS1/ATP7A/CDC45/GMNN/KIAA0586/PTDSS1/PIGL/PORCN/SRCAP/ORC4/CDT1/MTX2/ORC6/TRIP11/FIG4/IDUA/BCOR/FBXL3
HP_ABNORMAL_DENSE_GRANULES	HP_ABNORMAL_DENSE_GRANULES	HP_ABNORMAL_DENSE_GRANULES	6	0.63619	1.35996	0.0831354	0.890473	0.877262	2907	tags=67%, list=26%, signal=49%	IKZF5/BLOC1S5/HPS3/LYST
HP_CHROMOSOMAL_BREAKAGE_INDUCED_BY_CROSSLINKING_AGENTS	HP_CHROMOSOMAL_BREAKAGE_INDUCED_BY_CROSSLINKING_AGENTS	HP_CHROMOSOMAL_BREAKAGE_INDUCED_BY_CROSSLINKING_AGENTS	8	0.580551	1.35977	0.0942761	0.927123	0.913367	3382	tags=75%, list=30%, signal=52%	PALB2/BRIP1/FANCA/BRCA2/FANCF/FANCI
GOBP_NEGATIVE_REGULATION_OF_G0_TO_G1_TRANSITION	GOBP_NEGATIVE_REGULATION_OF_G0_TO_G1_TRANSITION	GOBP_NEGATIVE_REGULATION_OF_G0_TO_G1_TRANSITION	2	0.873413	1.3597	0.0554675	0.802505	0.790599	1418	tags=100%, list=13%, signal=87%	CHEK1/HLA-G
HP_POSTAXIAL_HAND_POLYDACTYLY	HP_POSTAXIAL_HAND_POLYDACTYLY	HP_POSTAXIAL_HAND_POLYDACTYLY	57	0.415979	1.35955	0.026973	0.64709	0.637489	3087	tags=46%, list=28%, signal=33%	CEP290/BBS10/HYLS1/RAB23/MBTPS2/TTC21B/CEP120/WDR19/CC2D2A/DYNC2H1/CEP19/PORCN/BBS2/TMEM237/BBS4/EVC2/IFT74/GPC4/ARL6/WDPCP/SETBP1/MKS1/TTC8/INPP5E/MEGF8/CCDC28B
GOBP_IMMUNOGLOBULIN_PRODUCTION_INVOLVED_IN_IMMUNOGLOBULIN_MEDIATED_IMMUNE_RESPONSE	GOBP_IMMUNOGLOBULIN_PRODUCTION_INVOLVED_IN_IMMUNOGLOBULIN_MEDIATED_IMMUNE_RESPONSE	GOBP_IMMUNOGLOBULIN_PRODUCTION_INVOLVED_IN_IMMUNOGLOBULIN_MEDIATED_IMMUNE_RESPONSE	54	0.417398	1.359	0.030969	0.683694	0.67355	2288	tags=31%, list=20%, signal=25%	NSD2/THOC1/SHLD2/EXO1/EXOSC3/BTK/TRAF3IP2/RIF1/MSH6/PAXIP1/KMT5C/UNG/MSH2/RNF8/NBN/IL10/LIG4
HP_INTERMITTENT_DIARRHEA	HP_INTERMITTENT_DIARRHEA	HP_INTERMITTENT_DIARRHEA	15	0.502742	1.3585	0.0931937	0.926236	0.912493	3069	tags=53%, list=27%, signal=39%	BRCA1/PALB2/DAXX/SMAD4/RABL3/BRCA2/CDKN2A/COG4
GOBP_CIRCADIAN_SLEEP_WAKE_CYCLE_SLEEP	GOBP_CIRCADIAN_SLEEP_WAKE_CYCLE_SLEEP	GOBP_CIRCADIAN_SLEEP_WAKE_CYCLE_SLEEP	4	0.713893	1.3581	0.0824742	0.890473	0.877262	1536	tags=50%, list=14%, signal=43%	PER3/SRD5A1
HP_ABNORMAL_ALDOLASE_LEVEL	HP_ABNORMAL_ALDOLASE_LEVEL	HP_ABNORMAL_ALDOLASE_LEVEL	15	0.50253	1.35792	0.0942408	0.927123	0.913367	3180	tags=67%, list=28%, signal=48%	RXYLT1/FKTN/FKRP/DAG1/INPP5K/HSPG2/POMGNT2/POMT2/POMT1/B3GALNT2
GOBP_PROTEIN_LOCALIZATION_TO_PHOTORECEPTOR_OUTER_SEGMENT	GOBP_PROTEIN_LOCALIZATION_TO_PHOTORECEPTOR_OUTER_SEGMENT	GOBP_PROTEIN_LOCALIZATION_TO_PHOTORECEPTOR_OUTER_SEGMENT	3	0.775085	1.35791	0.0792768	0.880071	0.867014	2219	tags=67%, list=20%, signal=53%	SPATA7/BBS4
GOBP_PROTEIN_AUTOUBIQUITINATION	GOBP_PROTEIN_AUTOUBIQUITINATION	GOBP_PROTEIN_AUTOUBIQUITINATION	55	0.417181	1.3579	0.028971	0.672294	0.662319	2934	tags=44%, list=26%, signal=32%	BRCA1/UBE2T/PRKN/LTN1/TRAF2/SH3RF1/LRSAM1/WWP2/NFX1/LRRK2/TRIM52/UHRF1/RNFT1/RAD18/CNOT4/DDB2/RNF8/RNF213/SH3RF2/TRIM37/RNF146/RNF13/UBE3D/SASH1
GOBP_POSITIVE_REGULATION_OF_SYNAPTIC_VESICLE_ENDOCYTOSIS	GOBP_POSITIVE_REGULATION_OF_SYNAPTIC_VESICLE_ENDOCYTOSIS	GOBP_POSITIVE_REGULATION_OF_SYNAPTIC_VESICLE_ENDOCYTOSIS	4	0.713768	1.35786	0.0824742	0.890473	0.877262	1168	tags=25%, list=10%, signal=22%	LRRK2
GOBP_GLYCINE_METABOLIC_PROCESS	GOBP_GLYCINE_METABOLIC_PROCESS	GOBP_GLYCINE_METABOLIC_PROCESS	9	0.566579	1.35772	0.0871965	0.908535	0.895055	2113	tags=56%, list=19%, signal=45%	RIDA/PHGDH/GCAT/DHFR/SHMT1
HP_PAROXYSMAL_DYSTONIA	HP_PAROXYSMAL_DYSTONIA	HP_PAROXYSMAL_DYSTONIA	10	0.548269	1.35732	0.0909091	0.919623	0.905979	1219	tags=30%, list=11%, signal=27%	PRRT2/DEPDC5/SEPSECS
HP_CENTRAL_ADRENAL_INSUFFICIENCY	HP_CENTRAL_ADRENAL_INSUFFICIENCY	HP_CENTRAL_ADRENAL_INSUFFICIENCY	12	0.52668	1.35731	0.0942797	0.927123	0.913367	618	tags=25%, list=6%, signal=24%	TBX19/CDH23/MEN1
GOCC_CALYX_OF_HELD	GOCC_CALYX_OF_HELD	GOCC_CALYX_OF_HELD	6	0.634799	1.35699	0.084323	0.892294	0.879056	2086	tags=50%, list=19%, signal=41%	TSPOAP1/TPRG1L/GIT1
GOCC_CENTRAL_ELEMENT	GOCC_CENTRAL_ELEMENT	GOCC_CENTRAL_ELEMENT	2	0.871536	1.35678	0.0586371	0.81521	0.803115	1439	tags=100%, list=13%, signal=87%	SYCE2/INCENP
GOBP_NEURON_FATE_COMMITMENT	GOBP_NEURON_FATE_COMMITMENT	GOBP_NEURON_FATE_COMMITMENT	12	0.526455	1.35673	0.095339	0.929626	0.915834	2345	tags=50%, list=21%, signal=40%	NOTCH1/EHMT2/NOTCH3/ISL2/SUFU/SMAD4
GOBP_TRNA_PSEUDOURIDINE_SYNTHESIS	GOBP_TRNA_PSEUDOURIDINE_SYNTHESIS	GOBP_TRNA_PSEUDOURIDINE_SYNTHESIS	5	0.666047	1.35641	0.0814095	0.885306	0.872171	1578	tags=60%, list=14%, signal=52%	PUS3/RPUSD4/PUS7
HP_PSYCHIC_EPILEPTIC_AURA	HP_PSYCHIC_EPILEPTIC_AURA	HP_PSYCHIC_EPILEPTIC_AURA	6	0.634457	1.35626	0.084323	0.892294	0.879056	630	tags=33%, list=6%, signal=31%	PRRT2/DEPDC5
HP_HOLOPROSENCEPHALY	HP_HOLOPROSENCEPHALY	HP_HOLOPROSENCEPHALY	39	0.430277	1.35578	0.045954	0.748537	0.737431	3825	tags=54%, list=34%, signal=36%	STIL/CEP290/FKTN/RTTN/TRIP13/CC2D2A/BUB1B/FKRP/SMC1A/WDR81/SUFU/TMEM237/POMT2/BUB1/MKS1/CNOT1/POMT1/B3GALNT2/TMEM216/CSPP1/DHCR7
GOMF_HEXOKINASE_ACTIVITY	GOMF_HEXOKINASE_ACTIVITY	GOMF_HEXOKINASE_ACTIVITY	3	0.773708	1.3555	0.0806676	0.882984	0.869883	155	tags=33%, list=1%, signal=33%	HK3
HP_DARK_URINE	HP_DARK_URINE	HP_DARK_URINE	5	0.66531	1.35491	0.0826245	0.890473	0.877262	2599	tags=60%, list=23%, signal=46%	CPOX/HMBS/SPP1
GOBP_RESPONSE_TO_FLUORIDE	GOBP_RESPONSE_TO_FLUORIDE	GOBP_RESPONSE_TO_FLUORIDE	3	0.77291	1.3541	0.0834492	0.890549	0.877336	2543	tags=100%, list=23%, signal=77%	COL1A1/PLCB1/ATG5
GOCC_ZONULA_ADHERENS	GOCC_ZONULA_ADHERENS	GOCC_ZONULA_ADHERENS	7	0.605308	1.35388	0.0972222	0.939563	0.925623	2957	tags=71%, list=26%, signal=53%	NECTIN2/SORBS1/CAMSAP3/JUP/KIFC3
HP_HYPOPLASIA_OF_THE_RADIUS	HP_HYPOPLASIA_OF_THE_RADIUS	HP_HYPOPLASIA_OF_THE_RADIUS	23	0.463814	1.3534	0.077551	0.873841	0.860876	4413	tags=61%, list=39%, signal=37%	CCNQ/RFWD3/IFT81/ESCO2/SLX4/RECQL4/RBM10/ATR/DONSON/FANCF/FANCI/TRIP11/APC/ALG12
GOBP_DNA_REPAIR	GOBP_DNA_REPAIR	GOBP_DNA_REPAIR	417	0.370986	1.35275	5.63396e-06	0.00200287	0.00197316	2736	tags=37%, list=24%, signal=29%	PCLAF/LIG3/CENPX/EXD2/MRNIP/NSD2/HPF1/SHLD2/XRCC2/CGAS/NOP53/BRCA1/UBE2T/RFWD3/EXO1/BABAM2/CENPS/EME1/MRE11/NEIL3/PALB2/PAXX/TICRR/TP73/FOXM1/POLE2/AP5S1/FAM111A/EYA2/MEN1/ESCO2/CDCA5/UPF1/CHEK1/CCDC117/DTL/CDK1/EXO5/FANCG/POLQ/FIGNL1/BLM/POLA1/SMARCAD1/CLSPN/GTF2H3/GEN1/POLH/SLX4/TFPT/IGHMBP2/PARG/PMS1/CDK2/PARPBP/TRIP13/RAD51AP1/RMI2/BRIP1/CDC45/RAD51B/RECQL4/POLL/RIF1/RAD54L/WRN/DDX11/RFC4/GTF…
HP_TRIANGULAR_MOUTH	HP_TRIANGULAR_MOUTH	HP_TRIANGULAR_MOUTH	9	0.564417	1.35254	0.0883002	0.910307	0.896801	3045	tags=67%, list=27%, signal=49%	NCAPG2/DVL1/BUB1B/LAMB2/INPP5E/ERCC2
GOBP_REGULATION_OF_CELL_CYCLE_G2_M_PHASE_TRANSITION	GOBP_REGULATION_OF_CELL_CYCLE_G2_M_PHASE_TRANSITION	GOBP_REGULATION_OF_CELL_CYCLE_G2_M_PHASE_TRANSITION	81	0.404229	1.35252	0.0111458	0.394764	0.388907	3854	tags=49%, list=34%, signal=33%	MRNIP/NOP53/BRCA1/CCNQ/BABAM2/MRE11/TICRR/CENPF/CDC25A/CHEK1/DTL/CDK1/FBXO5/KIF14/BLM/CDC6/CLSPN/CDC25B/CDK2/RAD51B/RRM1/PAXIP1/AURKB/ING4/INIP/NBN/DYRK3/CCNB1/VPS4B/RINT1/RAD21/RAD17/MTA3/ZFYVE19/DONSON/ATAD5/TAOK2/MIIP/SIN3A/TAOK1
GOBP_PEPTIDYL_ARGININE_MODIFICATION	GOBP_PEPTIDYL_ARGININE_MODIFICATION	GOBP_PEPTIDYL_ARGININE_MODIFICATION	14	0.508121	1.35227	0.095037	0.929626	0.915834	2813	tags=43%, list=25%, signal=32%	PRMT3/PRDM4/NDUFAF5/PRMT5/CARM1/NDUFAF7
GOBP_REGULATION_OF_GOLGI_TO_PLASMA_MEMBRANE_PROTEIN_TRANSPORT	GOBP_REGULATION_OF_GOLGI_TO_PLASMA_MEMBRANE_PROTEIN_TRANSPORT	GOBP_REGULATION_OF_GOLGI_TO_PLASMA_MEMBRANE_PROTEIN_TRANSPORT	8	0.577316	1.35219	0.103255	0.951814	0.937693	2	tags=12%, list=0%, signal=13%	RACK1
GOBP_POSITIVE_REGULATION_OF_MICROGLIAL_CELL_ACTIVATION	GOBP_POSITIVE_REGULATION_OF_MICROGLIAL_CELL_ACTIVATION	GOBP_POSITIVE_REGULATION_OF_MICROGLIAL_CELL_ACTIVATION	5	0.663907	1.35206	0.0862697	0.902026	0.888643	2101	tags=60%, list=19%, signal=49%	TREM2/LRRK2/STAP1
GOBP_REGULATION_OF_STEM_CELL_DIVISION	GOBP_REGULATION_OF_STEM_CELL_DIVISION	GOBP_REGULATION_OF_STEM_CELL_DIVISION	7	0.604391	1.35183	0.0983796	0.941607	0.927636	3047	tags=71%, list=27%, signal=52%	LBH/PRDM15/MLLT3/SMYD5/SFRP2
HP_SHOCK	HP_SHOCK	HP_SHOCK	6	0.63213	1.35129	0.087886	0.910307	0.896801	2889	tags=67%, list=26%, signal=49%	DSP/SCNN1A/DAXX/JUP
HP_TRACHEOESOPHAGEAL_FISTULA	HP_TRACHEOESOPHAGEAL_FISTULA	HP_TRACHEOESOPHAGEAL_FISTULA	56	0.41442	1.35118	0.030969	0.683694	0.67355	2795	tags=45%, list=25%, signal=34%	XRCC2/RET/BRCA1/UBE2T/RFWD3/BUD23/METTL27/PALB2/FANCG/SLX4/BRIP1/LIMK1/RAD51/RFC2/DNAJC30/GTF2IRD1/NOTCH3/FANCA/FANCL/GTF2IRD2/FANCM/ERCC4/BRCA2/CYBB/POLR1B
GOCC_EXTRINSIC_COMPONENT_OF_POSTSYNAPTIC_SPECIALIZATION_MEMBRANE	GOCC_EXTRINSIC_COMPONENT_OF_POSTSYNAPTIC_SPECIALIZATION_MEMBRANE	GOCC_EXTRINSIC_COMPONENT_OF_POSTSYNAPTIC_SPECIALIZATION_MEMBRANE	4	0.71008	1.35085	0.0914948	0.921801	0.908125	859	tags=25%, list=8%, signal=23%	SCRIB
GOCC_DNA_RECOMBINASE_MEDIATOR_COMPLEX	GOCC_DNA_RECOMBINASE_MEDIATOR_COMPLEX	GOCC_DNA_RECOMBINASE_MEDIATOR_COMPLEX	6	0.631807	1.3506	0.087886	0.910307	0.896801	1048	tags=50%, list=9%, signal=45%	XRCC2/RAD51B/RAD51D
GOCC_APICOLATERAL_PLASMA_MEMBRANE	GOCC_APICOLATERAL_PLASMA_MEMBRANE	GOCC_APICOLATERAL_PLASMA_MEMBRANE	8	0.576499	1.35028	0.103255	0.951814	0.937693	2889	tags=50%, list=26%, signal=37%	NEDD4/CXADR/FZD6/JUP
GOMF_VOLTAGE_GATED_CHANNEL_ACTIVITY	GOMF_VOLTAGE_GATED_CHANNEL_ACTIVITY	GOMF_VOLTAGE_GATED_CHANNEL_ACTIVITY	46	0.420741	1.35004	0.040959	0.733285	0.722405	4216	tags=59%, list=38%, signal=37%	KCNQ3/TSPOAP1/CACNB4/KCNE3/CATSPER2/CACNA1A/NCS1/GPR89B/CACNB1/SCN9A/TMEM37/CACNA1G/CYBB/GPR89A/CDK5/KCNJ2/CLCN7/SCN4B/CLCN4/SCN1B/PKD2/ITGAV/CLCN3/KCNC3/PTK2B/CLIC3/KCNK13
HP_LARYNGEAL_HYPOPLASIA	HP_LARYNGEAL_HYPOPLASIA	HP_LARYNGEAL_HYPOPLASIA	3	0.770533	1.34993	0.0862309	0.902026	0.888643	447	tags=33%, list=4%, signal=32%	HYLS1
GOBP_NEGATIVE_REGULATION_OF_CHROMOSOME_ORGANIZATION	GOBP_NEGATIVE_REGULATION_OF_CHROMOSOME_ORGANIZATION	GOBP_NEGATIVE_REGULATION_OF_CHROMOSOME_ORGANIZATION	73	0.405423	1.34955	0.0147216	0.46471	0.457815	3576	tags=47%, list=32%, signal=32%	TENT4B/TEN1/NDC80/KLHL22/CENPF/SPDL1/TOP2A/FBXO5/GEN1/SLX4/GNL3L/TRIP13/BUB1B/KNTC1/MAD2L1/MNAT1/DCP2/NAT10/MCM2/IK/AURKB/SLX1A/NBN/TERF2/CCNB1/ERCC4/BUB1/RAD21/ZW10/ZWINT/EXOSC10/CDT1/MAD2L1BP/XRCC1
HP_ABNORMAL_LABIA_MORPHOLOGY	HP_ABNORMAL_LABIA_MORPHOLOGY	HP_ABNORMAL_LABIA_MORPHOLOGY	46	0.420469	1.34917	0.041958	0.736631	0.725702	3911	tags=54%, list=35%, signal=35%	CCNQ/ESCO2/CDC6/TBC1D20/DVL1/CDC45/GMNN/SMARCA2/PORCN/SMC1A/B3GLCT/ORC4/SETBP1/UBE3B/DHX37/RAD21/SLC25A24/INSR/CTCF/CDT1/ATIC/SMC3/ORC6/WWOX/FIG4
GOBP_COMMISSURAL_NEURON_AXON_GUIDANCE	GOBP_COMMISSURAL_NEURON_AXON_GUIDANCE	GOBP_COMMISSURAL_NEURON_AXON_GUIDANCE	6	0.631023	1.34892	0.0890736	0.910307	0.896801	3645	tags=83%, list=33%, signal=56%	DAG1/NRP1/NCAM1/RYK/EPHB2
GOBP_PROTEIN_LOCALIZATION_TO_NON_MOTILE_CILIUM	GOBP_PROTEIN_LOCALIZATION_TO_NON_MOTILE_CILIUM	GOBP_PROTEIN_LOCALIZATION_TO_NON_MOTILE_CILIUM	6	0.630922	1.3487	0.0890736	0.910307	0.896801	2219	tags=50%, list=20%, signal=40%	TTC21B/SPATA7/BBS4
GOBP_DOUBLE_STRAND_BREAK_REPAIR_VIA_SINGLE_STRAND_ANNEALING	GOBP_DOUBLE_STRAND_BREAK_REPAIR_VIA_SINGLE_STRAND_ANNEALING	GOBP_DOUBLE_STRAND_BREAK_REPAIR_VIA_SINGLE_STRAND_ANNEALING	4	0.70887	1.34854	0.0927835	0.925418	0.911688	3260	tags=100%, list=29%, signal=71%	SLX4/OGG1/SLX1A/RBBP8
GOMF_GLYCOLIPID_MANNOSYLTRANSFERASE_ACTIVITY	GOMF_GLYCOLIPID_MANNOSYLTRANSFERASE_ACTIVITY	GOMF_GLYCOLIPID_MANNOSYLTRANSFERASE_ACTIVITY	4	0.708587	1.34801	0.0927835	0.925418	0.911688	2205	tags=75%, list=20%, signal=60%	PIGM/PIGV/PIGB
GOBP_POSITIVE_REGULATION_OF_NEUROBLAST_PROLIFERATION	GOBP_POSITIVE_REGULATION_OF_NEUROBLAST_PROLIFERATION	GOBP_POSITIVE_REGULATION_OF_NEUROBLAST_PROLIFERATION	11	0.533954	1.348	0.103412	0.951814	0.937693	4131	tags=64%, list=37%, signal=40%	NOTCH1/ASPM/WDR62/CX3CR1/KDM1A/DISC1/SMARCD3
GOBP_REGULATION_OF_ISOTYPE_SWITCHING	GOBP_REGULATION_OF_ISOTYPE_SWITCHING	GOBP_REGULATION_OF_ISOTYPE_SWITCHING	27	0.450438	1.348	0.0780142	0.873841	0.860876	1548	tags=30%, list=14%, signal=26%	NSD2/THOC1/SHLD2/EXOSC3/RIF1/PAXIP1/KMT5C/MSH2
GOCC_PHOTORECEPTOR_INNER_SEGMENT	GOCC_PHOTORECEPTOR_INNER_SEGMENT	GOCC_PHOTORECEPTOR_INNER_SEGMENT	18	0.480997	1.34785	0.0928793	0.925754	0.912019	3063	tags=50%, list=27%, signal=36%	MYO7A/FAM161A/CDH23/DNM1/KIAA0586/BBS4/ZBED4/PHLPP2/ASRGL1
GOBP_SYNAPTIC_VESICLE_BUDDING	GOBP_SYNAPTIC_VESICLE_BUDDING	GOBP_SYNAPTIC_VESICLE_BUDDING	3	0.769326	1.34782	0.0890125	0.910307	0.896801	778	tags=33%, list=7%, signal=31%	DNM1
GOBP_TRNA_AMINOACYLATION_FOR_MITOCHONDRIAL_PROTEIN_TRANSLATION	GOBP_TRNA_AMINOACYLATION_FOR_MITOCHONDRIAL_PROTEIN_TRANSLATION	GOBP_TRNA_AMINOACYLATION_FOR_MITOCHONDRIAL_PROTEIN_TRANSLATION	6	0.630259	1.34729	0.0902613	0.915551	0.901967	3126	tags=83%, list=28%, signal=60%	SARS2/WARS2/TARS2/AARS2/YARS2
HP_DELAYED_ABILITY_TO_SIT	HP_DELAYED_ABILITY_TO_SIT	HP_DELAYED_ABILITY_TO_SIT	21	0.470502	1.34663	0.0841026	0.891225	0.878002	2340	tags=38%, list=21%, signal=30%	VPS35L/PGAP1/ALMS1/EXTL3/DAG1/CLDN11/NGLY1/PCYT2
HP_ABNORMAL_PLATELET_GRANULES	HP_ABNORMAL_PLATELET_GRANULES	HP_ABNORMAL_PLATELET_GRANULES	10	0.543873	1.34644	0.101732	0.948837	0.93476	2907	tags=60%, list=26%, signal=44%	IKZF5/BLOC1S5/HPS6/SLC35A1/HPS3/LYST
GOCC_MON1_CCZ1_COMPLEX	GOCC_MON1_CCZ1_COMPLEX	GOCC_MON1_CCZ1_COMPLEX	4	0.707758	1.34643	0.0940722	0.927123	0.913367	1099	tags=50%, list=10%, signal=45%	RMC1/MON1B
HP_APLASIA_HYPOPLASIA_OF_THE_CEREBELLAR_VERMIS	HP_APLASIA_HYPOPLASIA_OF_THE_CEREBELLAR_VERMIS	HP_APLASIA_HYPOPLASIA_OF_THE_CEREBELLAR_VERMIS	164	0.38378	1.34637	0.00161071	0.139823	0.137749	3349	tags=40%, list=30%, signal=29%	RXYLT1/VPS35L/STIL/CEP290/FKTN/PCGF2/WASHC5/TOGARAM1/CPLANE1/CPT2/HYLS1/MRE11/CENPF/CDKN1C/NCAPG2/CEP120/TBC1D20/DCHS1/TRIP13/CC2D2A/BRF1/BUB1B/KIAA0586/PGAP1/SEPSECS/FKRP/LAMB1/DYNC2H1/DAG1/PHGDH/ATN1/ARID1B/SPATA7/WARS2/WDR81/FDXR/CEP41/PRKDC/RBM10/COG1/GOT2/NUP88/SUFU/FOXC1/TMEM237/EVC2/SMARCA4/GPC4/TUBB/POMGNT2/ATR/POMT2/BUB1/MKS1/CRX/ARL3/INPP5E/POMT1/SLC25A24/PIBF1/B3GALNT2/MVK/PIGN/FTO/CBY…
HP_TRICUSPID_VALVE_PROLAPSE	HP_TRICUSPID_VALVE_PROLAPSE	HP_TRICUSPID_VALVE_PROLAPSE	10	0.543596	1.34575	0.103896	0.95287	0.938733	2050	tags=40%, list=18%, signal=33%	PCGF2/FBN1/PLD1/COL1A1
HP_MUSCULAR_DYSTROPHY	HP_MUSCULAR_DYSTROPHY	HP_MUSCULAR_DYSTROPHY	48	0.418272	1.34559	0.040959	0.733285	0.722405	3243	tags=44%, list=29%, signal=31%	RXYLT1/SELENON/FKTN/TRIP13/BUB1B/COL6A1/FKRP/DAG1/SYNE2/PHGDH/ITGB4/INPP5K/TNPO3/COL6A2/POMGNT2/POMT2/BUB1/TRAPPC11/POMT1/B3GALNT2/DYSF
HP_RENAL_HYPOPLASIA_APLASIA	HP_RENAL_HYPOPLASIA_APLASIA	HP_RENAL_HYPOPLASIA_APLASIA	191	0.380766	1.34557	0.00126096	0.118412	0.116655	2864	tags=37%, list=26%, signal=28%	ADA2/GRIP1/STIL/KNL1/UFD1/XRCC2/RET/BRCA1/HS6ST1/CIT/UBE2T/CCNQ/RFWD3/NSDHL/BUD23/CPLANE1/METTL27/PALB2/RTTN/ASPM/WDR62/CENPF/MBTPS2/NCAPG2/CEP120/FANCG/KIF14/LEMD3/DCHS1/SLX4/WDR19/BRIP1/ALDH18A1/LIMK1/RAD51/COG6/DYNC2H1/RFC2/PORCN/PHGDH/MCPH1/ATN1/ARID1B/KDM6A/DNAJC30/GTF2IRD1/CENPJ/CEP152/FANCA/NCAPD3/HIRA/SUFU/SKIV2L/FANCL/B3GLCT/PIK3CA/HS2ST1/TNXB/SRCAP/GTF2IRD2/EVC2/FANCM/ARL6/ERCC4/BRCA2/M…
HP_HYPOPLASTIC_NIPPLES	HP_HYPOPLASTIC_NIPPLES	HP_HYPOPLASTIC_NIPPLES	20	0.471959	1.34551	0.0840164	0.890944	0.877725	4153	tags=60%, list=37%, signal=38%	PIGL/PORCN/SMC1A/ANTXR1/EDARADD/TUBB/SETBP1/RAD21/MEGF8/SLC25A24/SMC3/HDAC8
GOBP_COCHLEA_DEVELOPMENT	GOBP_COCHLEA_DEVELOPMENT	GOBP_COCHLEA_DEVELOPMENT	17	0.486368	1.34538	0.0924195	0.925368	0.911639	3332	tags=59%, list=30%, signal=41%	CCNA2/PVALB/DVL1/DCHS1/TIFAB/MCM2/HEY2/SLITRK6/ADAM10/GATA2
GOBP_GLYCEROL_3_PHOSPHATE_METABOLIC_PROCESS	GOBP_GLYCEROL_3_PHOSPHATE_METABOLIC_PROCESS	GOBP_GLYCEROL_3_PHOSPHATE_METABOLIC_PROCESS	5	0.660583	1.34529	0.0899149	0.914523	0.900955	2475	tags=60%, list=22%, signal=47%	GPD1L/GPAT2/GPD2
HP_PYODERMA_GANGRENOSUM	HP_PYODERMA_GANGRENOSUM	HP_PYODERMA_GANGRENOSUM	7	0.601364	1.34506	0.105324	0.956266	0.942078	1434	tags=29%, list=13%, signal=25%	MEFV/GFI1
GOBP_REGULATION_OF_ALKALINE_PHOSPHATASE_ACTIVITY	GOBP_REGULATION_OF_ALKALINE_PHOSPHATASE_ACTIVITY	GOBP_REGULATION_OF_ALKALINE_PHOSPHATASE_ACTIVITY	6	0.629032	1.34466	0.0914489	0.921801	0.908125	3792	tags=67%, list=34%, signal=44%	TGFB2/TNF/SEMA4D/PPARGC1B
GOBP_NEGATIVE_REGULATION_OF_ORGANELLE_ASSEMBLY	GOBP_NEGATIVE_REGULATION_OF_ORGANELLE_ASSEMBLY	GOBP_NEGATIVE_REGULATION_OF_ORGANELLE_ASSEMBLY	37	0.429287	1.34466	0.0609391	0.821192	0.809009	2913	tags=43%, list=26%, signal=32%	NBDY/BRCA1/KIF24/EHMT2/SCFD1/CCP110/MPHOSPH9/KAT2A/LRRK2/FEZ1/NUPR1/TRIM37/SMAD4/EVI5L/SEC22B/LIMK2
GOBP_NEGATIVE_REGULATION_OF_CD8_POSITIVE_ALPHA_BETA_T_CELL_ACTIVATION	GOBP_NEGATIVE_REGULATION_OF_CD8_POSITIVE_ALPHA_BETA_T_CELL_ACTIVATION	GOBP_NEGATIVE_REGULATION_OF_CD8_POSITIVE_ALPHA_BETA_T_CELL_ACTIVATION	6	0.628991	1.34457	0.0914489	0.921801	0.908125	1195	tags=50%, list=11%, signal=45%	VSIR/LILRB1/HFE
GOBP_ATP_METABOLIC_PROCESS	GOBP_ATP_METABOLIC_PROCESS	GOBP_ATP_METABOLIC_PROCESS	202	0.378642	1.34426	0.000709813	0.0857516	0.0844793	1024	tags=13%, list=9%, signal=12%	ATP5F1E/ATP5MG/ATP5MC2/ATP5MF/ATP5F1B/ATP5ME/ATP5MC1/OGDHL/ATP5PD/ATP5MC3/ATP5PF/ATP5F1C/ATP5F1A/ATP5PO/ATP5IF1/ATP5PB/HK3/NIPSNAP2/PFKM/TEFM/CDK1/FIGNL1/FLCN/ATP7A/PARG/TREM2/JMJD8
GOBP_NEGATIVE_REGULATION_OF_GUANYL_NUCLEOTIDE_EXCHANGE_FACTOR_ACTIVITY	GOBP_NEGATIVE_REGULATION_OF_GUANYL_NUCLEOTIDE_EXCHANGE_FACTOR_ACTIVITY	GOBP_NEGATIVE_REGULATION_OF_GUANYL_NUCLEOTIDE_EXCHANGE_FACTOR_ACTIVITY	4	0.706575	1.34418	0.0953608	0.929626	0.915834	2423	tags=75%, list=22%, signal=59%	RIPOR2/GPSM1/STMN1
GOBP_REGULATION_OF_CELLULAR_RESPONSE_TO_MACROPHAGE_COLONY_STIMULATING_FACTOR_STIMULUS	GOBP_REGULATION_OF_CELLULAR_RESPONSE_TO_MACROPHAGE_COLONY_STIMULATING_FACTOR_STIMULUS	GOBP_REGULATION_OF_CELLULAR_RESPONSE_TO_MACROPHAGE_COLONY_STIMULATING_FACTOR_STIMULUS	5	0.659991	1.34408	0.0899149	0.914523	0.900955	2101	tags=40%, list=19%, signal=33%	TREM2/STAP1
GOBP_PHOTORECEPTOR_CELL_MAINTENANCE	GOBP_PHOTORECEPTOR_CELL_MAINTENANCE	GOBP_PHOTORECEPTOR_CELL_MAINTENANCE	15	0.497345	1.34391	0.0994764	0.943907	0.929902	3915	tags=67%, list=35%, signal=43%	BBS10/CDH23/SPATA7/BBS2/BBS4/PROM1/ERCC6/IQCB1/CLCN3/NPHP4
GOBP_POST_EMBRYONIC_ANIMAL_ORGAN_MORPHOGENESIS	GOBP_POST_EMBRYONIC_ANIMAL_ORGAN_MORPHOGENESIS	GOBP_POST_EMBRYONIC_ANIMAL_ORGAN_MORPHOGENESIS	7	0.600825	1.34386	0.105324	0.956266	0.942078	1378	tags=43%, list=12%, signal=38%	MYO7A/CDH23/FBN1
HP_CONVEX_NASAL_RIDGE	HP_CONVEX_NASAL_RIDGE	HP_CONVEX_NASAL_RIDGE	48	0.417729	1.34385	0.040959	0.733285	0.722405	3446	tags=48%, list=31%, signal=33%	GRIP1/NSD2/MBTPS2/CENPE/ATP7A/WRN/PLK4/CSGALNACT1/PCNT/CENPJ/CEP152/COL1A1/NBN/NUP188/ATR/PEX1/ERCC4/ERCC2/COG4/SLC25A24/RBBP8/DONSON/ERF
GOCC_DENTATE_GYRUS_MOSSY_FIBER	GOCC_DENTATE_GYRUS_MOSSY_FIBER	GOCC_DENTATE_GYRUS_MOSSY_FIBER	2	0.863171	1.34376	0.0697306	0.862496	0.8497	312	tags=50%, list=3%, signal=49%	MAPK8IP1
HP_INTESTINAL_PSEUDO_OBSTRUCTION	HP_INTESTINAL_PSEUDO_OBSTRUCTION	HP_INTESTINAL_PSEUDO_OBSTRUCTION	22	0.465215	1.34356	0.0923077	0.924997	0.911274	3389	tags=36%, list=30%, signal=25%	BRCA1/PALB2/SMAD4/RABL3/BRCA2/CDKN2A/RAD21/MYH11
GOBP_TRNA_MODIFICATION	GOBP_TRNA_MODIFICATION	GOBP_TRNA_MODIFICATION	69	0.404462	1.34309	0.024975	0.621768	0.612543	2841	tags=42%, list=25%, signal=32%	PUS3/TRMO/TRMT13/CDK5RAP1/METTL2A/METTL2B/RPUSD4/THUMPD3/ALKBH1/TRMT11/NAT10/ELP5/TRMT44/TYW5/PUS7/GTPBP3/TYW1/ADAT2/TRMT61B/CDKAL1/MTO1/TRMT5/THUMPD2/AARS2/ANKRD16/TRMU/TRMT12/CTU1/ELP4
GOBP_RESPIRATORY_BURST_INVOLVED_IN_DEFENSE_RESPONSE	GOBP_RESPIRATORY_BURST_INVOLVED_IN_DEFENSE_RESPONSE	GOBP_RESPIRATORY_BURST_INVOLVED_IN_DEFENSE_RESPONSE	11	0.531941	1.34292	0.104478	0.956179	0.941993	998	tags=18%, list=9%, signal=17%	SELENOK/TREM2
GOBP_GLUCOSAMINE_CONTAINING_COMPOUND_METABOLIC_PROCESS	GOBP_GLUCOSAMINE_CONTAINING_COMPOUND_METABOLIC_PROCESS	GOBP_GLUCOSAMINE_CONTAINING_COMPOUND_METABOLIC_PROCESS	11	0.531871	1.34274	0.104478	0.956179	0.941993	1353	tags=36%, list=12%, signal=32%	OGA/EXTL2/GNPDA2/GNPDA1
HP_ABNORMAL_SPINAL_MENINGEAL_MORPHOLOGY	HP_ABNORMAL_SPINAL_MENINGEAL_MORPHOLOGY	HP_ABNORMAL_SPINAL_MENINGEAL_MORPHOLOGY	15	0.496802	1.34245	0.102618	0.950187	0.93609	3634	tags=60%, list=32%, signal=41%	TGFB2/FBN1/MYLK/NOTCH3/SMAD4/HEY2/KANSL1/MYH11/TGFBR2
GOBP_POSITIVE_REGULATION_OF_PROTEIN_LOCALIZATION_TO_SYNAPSE	GOBP_POSITIVE_REGULATION_OF_PROTEIN_LOCALIZATION_TO_SYNAPSE	GOBP_POSITIVE_REGULATION_OF_PROTEIN_LOCALIZATION_TO_SYNAPSE	2	0.862328	1.34245	0.0713154	0.864796	0.851965	1542	tags=100%, list=14%, signal=86%	DVL1/CLSTN3
GOBP_TRANSLATIONAL_TERMINATION	GOBP_TRANSLATIONAL_TERMINATION	GOBP_TRANSLATIONAL_TERMINATION	13	0.512703	1.34239	0.0979979	0.940969	0.927008	2828	tags=46%, list=25%, signal=35%	GLE1/EIF5A2/UPF1/GSPT2/GFM2/OGFOD1
GOBP_MEMBRANOUS_SEPTUM_MORPHOGENESIS	GOBP_MEMBRANOUS_SEPTUM_MORPHOGENESIS	GOBP_MEMBRANOUS_SEPTUM_MORPHOGENESIS	4	0.705603	1.34233	0.0979381	0.940969	0.927008	249	tags=50%, list=2%, signal=49%	NSD2/TGFB2
GOMF_ACETYLGALACTOSAMINYLTRANSFERASE_ACTIVITY	GOMF_ACETYLGALACTOSAMINYLTRANSFERASE_ACTIVITY	GOMF_ACETYLGALACTOSAMINYLTRANSFERASE_ACTIVITY	16	0.48874	1.34217	0.102296	0.949299	0.935215	4441	tags=69%, list=40%, signal=42%	EXTL2/GALNT10/CSGALNACT1/GALNT11/GALNT7/GBGT1/B3GALNT2/GALNT1/CHPF2/CHPF/B3GALNT1
HP_APLASIA_HYPOPLASIA_OF_THE_RADIUS	HP_APLASIA_HYPOPLASIA_OF_THE_RADIUS	HP_APLASIA_HYPOPLASIA_OF_THE_RADIUS	50	0.415407	1.34209	0.040959	0.733285	0.722405	2594	tags=40%, list=23%, signal=31%	XRCC2/BRCA1/UBE2T/CCNQ/RFWD3/IFT81/PALB2/ESCO2/FANCG/SLX4/BRIP1/RECQL4/RAD51/RBM10/FANCA/FANCL/FANCM/ATR/ERCC4/BRCA2
GOBP_NEGATIVE_REGULATION_OF_TELOMERE_MAINTENANCE_VIA_TELOMERE_LENGTHENING	GOBP_NEGATIVE_REGULATION_OF_TELOMERE_MAINTENANCE_VIA_TELOMERE_LENGTHENING	GOBP_NEGATIVE_REGULATION_OF_TELOMERE_MAINTENANCE_VIA_TELOMERE_LENGTHENING	22	0.464599	1.34178	0.0953846	0.929626	0.915834	2574	tags=41%, list=23%, signal=32%	TENT4B/TEN1/SLX4/GNL3L/DCP2/NAT10/SLX1A/TERF2/ERCC4
HP_UNDERDEVELOPED_SUPRAORBITAL_RIDGES	HP_UNDERDEVELOPED_SUPRAORBITAL_RIDGES	HP_UNDERDEVELOPED_SUPRAORBITAL_RIDGES	33	0.434739	1.34168	0.0631896	0.829636	0.817327	4404	tags=58%, list=39%, signal=35%	RAB23/KIF11/ESCO2/RBM10/ANTXR1/LIG4/PEX1/PEX16/PEX13/PIK3CD/TCF12/SLC25A24/TTC37/PEX26/JAG1/PEX3/PEX11B/TRAPPC9/LZTR1
GOBP_POSITIVE_REGULATION_OF_CALCIUM_ION_DEPENDENT_EXOCYTOSIS	GOBP_POSITIVE_REGULATION_OF_CALCIUM_ION_DEPENDENT_EXOCYTOSIS	GOBP_POSITIVE_REGULATION_OF_CALCIUM_ION_DEPENDENT_EXOCYTOSIS	5	0.658784	1.34162	0.0899149	0.914523	0.900955	2796	tags=80%, list=25%, signal=60%	SCAMP5/CACNA1G/HYAL3/CDK5
HP_HALITOSIS	HP_HALITOSIS	HP_HALITOSIS	2	0.861702	1.34147	0.0713154	0.864796	0.851965	1549	tags=100%, list=14%, signal=86%	SELENBP1/SCNN1A
HP_NEPHROGENIC_DIABETES_INSIPIDUS	HP_NEPHROGENIC_DIABETES_INSIPIDUS	HP_NEPHROGENIC_DIABETES_INSIPIDUS	4	0.705025	1.34123	0.0992268	0.943907	0.929902	3303	tags=100%, list=30%, signal=71%	VPS33B/ARL6/CCDC28B/VIPAS39
HP_ELEVATED_HEMOGLOBIN_A1C	HP_ELEVATED_HEMOGLOBIN_A1C	HP_ELEVATED_HEMOGLOBIN_A1C	5	0.658579	1.34121	0.0899149	0.914523	0.900955	3661	tags=80%, list=33%, signal=54%	KLF11/YIPF5/HNF4A/MTX2
HP_MYELODYSPLASIA	HP_MYELODYSPLASIA	HP_MYELODYSPLASIA	90	0.397005	1.34092	0.00979932	0.372299	0.366776	3382	tags=40%, list=30%, signal=28%	ADA2/EFL1/XRCC2/BRCA1/UBE2T/RFWD3/PALB2/SAMD9/FANCG/GINS1/BLM/SLX4/TRIP13/BRIP1/BUB1B/RECQL4/MYSM1/RAD51/SAMD9L/GFI1/JAK2/FANCA/KIT/FANCL/LIG4/FANCM/NAGS/ERCC4/BRCA2/BUB1/CDKN2A/CHEK2/DKC1/GATA2/FANCF/FANCI
GOBP_SENSORY_PERCEPTION_OF_SMELL	GOBP_SENSORY_PERCEPTION_OF_SMELL	GOBP_SENSORY_PERCEPTION_OF_SMELL	9	0.559515	1.34079	0.0971302	0.939282	0.925346	2830	tags=44%, list=25%, signal=33%	OR7C1/BBS4/TTC8/B3GNT2
HP_COMPLETE_ATRIOVENTRICULAR_CANAL_DEFECT	HP_COMPLETE_ATRIOVENTRICULAR_CANAL_DEFECT	HP_COMPLETE_ATRIOVENTRICULAR_CANAL_DEFECT	6	0.62705	1.34043	0.0961995	0.933911	0.920055	2555	tags=50%, list=23%, signal=39%	HYLS1/CDC45/WDPCP
HP_PELVIC_KIDNEY	HP_PELVIC_KIDNEY	HP_PELVIC_KIDNEY	26	0.451295	1.34035	0.0770791	0.873841	0.860876	2217	tags=38%, list=20%, signal=31%	CCNQ/BUD23/METTL27/RTTN/SLX4/LIMK1/RFC2/DNAJC30/GTF2IRD1/GTF2IRD2
GOBP_POSITIVE_REGULATION_OF_TRANSCRIPTION_OF_NOTCH_RECEPTOR_TARGET	GOBP_POSITIVE_REGULATION_OF_TRANSCRIPTION_OF_NOTCH_RECEPTOR_TARGET	GOBP_POSITIVE_REGULATION_OF_TRANSCRIPTION_OF_NOTCH_RECEPTOR_TARGET	7	0.599189	1.3402	0.105324	0.956266	0.942078	483	tags=29%, list=4%, signal=27%	NOTCH1/NOTCH4
GOBP_REGULATION_OF_GASTRULATION	GOBP_REGULATION_OF_GASTRULATION	GOBP_REGULATION_OF_GASTRULATION	7	0.599071	1.33993	0.105324	0.956266	0.942078	2224	tags=43%, list=20%, signal=34%	RACK1/DAG1/HNF4A
GOBP_RESPONSE_TO_HYDROXYUREA	GOBP_RESPONSE_TO_HYDROXYUREA	GOBP_RESPONSE_TO_HYDROXYUREA	11	0.530728	1.33985	0.105544	0.956266	0.942078	1929	tags=45%, list=17%, signal=38%	RTF2/BLM/DDX11/RAD51/TIMELESS
HP_NON_MIDLINE_CLEFT_LIP	HP_NON_MIDLINE_CLEFT_LIP	HP_NON_MIDLINE_CLEFT_LIP	20	0.469968	1.33983	0.0932377	0.926236	0.912493	4495	tags=70%, list=40%, signal=42%	STIL/RET/HYLS1/CHUK/NBN/MSX1/SMAD4/SMPD4/PIGN/DDX59/KAT5/TAPT1/GDF11/FGFR1
HP_ABNORMAL_LABIA_MINORA_MORPHOLOGY	HP_ABNORMAL_LABIA_MINORA_MORPHOLOGY	HP_ABNORMAL_LABIA_MINORA_MORPHOLOGY	20	0.469966	1.33983	0.0932377	0.926236	0.912493	3705	tags=55%, list=33%, signal=37%	ESCO2/CDC6/TBC1D20/DVL1/CDC45/GMNN/ORC4/SETBP1/CDT1/ATIC/ORC6
GOBP_PREPULSE_INHIBITION	GOBP_PREPULSE_INHIBITION	GOBP_PREPULSE_INHIBITION	4	0.704215	1.33969	0.100515	0.946278	0.932238	1938	tags=75%, list=17%, signal=62%	CHD8/DVL1/BACE1
GOBP_SPLICEOSOMAL_CONFORMATIONAL_CHANGES_TO_GENERATE_CATALYTIC_CONFORMATION	GOBP_SPLICEOSOMAL_CONFORMATIONAL_CHANGES_TO_GENERATE_CATALYTIC_CONFORMATION	GOBP_SPLICEOSOMAL_CONFORMATIONAL_CHANGES_TO_GENERATE_CATALYTIC_CONFORMATION	5	0.657448	1.3389	0.0935601	0.927123	0.913367	212	tags=20%, list=2%, signal=20%	YJU2
GOMF_BENZODIAZEPINE_RECEPTOR_BINDING	GOMF_BENZODIAZEPINE_RECEPTOR_BINDING	GOMF_BENZODIAZEPINE_RECEPTOR_BINDING	2	0.860027	1.33886	0.0713154	0.864796	0.851965	526	tags=50%, list=5%, signal=48%	TSPOAP1
HP_ABNORMAL_CONNECTION_OF_THE_CARDIAC_SEGMENTS	HP_ABNORMAL_CONNECTION_OF_THE_CARDIAC_SEGMENTS	HP_ABNORMAL_CONNECTION_OF_THE_CARDIAC_SEGMENTS	148	0.383194	1.33856	0.00412711	0.235198	0.231708	2594	tags=35%, list=23%, signal=27%	STIL/UFD1/XRCC2/BRCA1/FKTN/WASHC5/UBE2T/NOTCH1/CCNQ/RFWD3/BICRA/BUD23/METTL27/PALB2/RAB23/FANCG/CHUK/SLX4/BRIP1/DDX11/LIMK1/DGCR2/PIGL/RAD51/CASZ1/RFC2/PHGDH/ARID1B/MMP14/SPEF2/DNAJC30/TTC12/DNAL1/DNAH1/GTF2IRD1/RBM10/FANCA/TMEM94/HSPG2/HIRA/SUFU/SKIV2L/FANCL/SPAG1/CCDC40/SRCAP/GTF2IRD2/SMARCA4/GPC4/FANCM/ERCC4/BRCA2
HP_DECREASED_TESTICULAR_SIZE	HP_DECREASED_TESTICULAR_SIZE	HP_DECREASED_TESTICULAR_SIZE	69	0.40308	1.33851	0.025974	0.634727	0.62531	3226	tags=42%, list=29%, signal=30%	XRCC2/DCAF17/HS6ST1/TOGARAM1/SAMD9/MBTPS2/FAM111A/CDKN1C/POLA1/TBC1D20/LEPR/ALMS1/KDM5C/FBN1/PHGDH/DDB2/GBA2/HSPG2/MCM8/USP9Y/KISS1R/FANCM/ARL6/ERCC4/DHX37/ZMYND15/ERCC2/CCDC28B/DKC1
GOBP_LEUCINE_IMPORT_ACROSS_PLASMA_MEMBRANE	GOBP_LEUCINE_IMPORT_ACROSS_PLASMA_MEMBRANE	GOBP_LEUCINE_IMPORT_ACROSS_PLASMA_MEMBRANE	5	0.657112	1.33822	0.0947752	0.929265	0.915478	1743	tags=40%, list=16%, signal=34%	SLC43A1/SLC7A8
GOMF_DEATH_DOMAIN_BINDING	GOMF_DEATH_DOMAIN_BINDING	GOMF_DEATH_DOMAIN_BINDING	10	0.540456	1.33798	0.109307	0.967911	0.953551	2	tags=10%, list=0%, signal=10%	RACK1
GOBP_TRANSFORMING_GROWTH_FACTOR_BETA2_PRODUCTION	GOBP_TRANSFORMING_GROWTH_FACTOR_BETA2_PRODUCTION	GOBP_TRANSFORMING_GROWTH_FACTOR_BETA2_PRODUCTION	5	0.656965	1.33792	0.0947752	0.929265	0.915478	2345	tags=40%, list=21%, signal=32%	TGFB2/SMAD4
GOBP_REGULATION_OF_MICROTUBULE_BASED_MOVEMENT	GOBP_REGULATION_OF_MICROTUBULE_BASED_MOVEMENT	GOBP_REGULATION_OF_MICROTUBULE_BASED_MOVEMENT	16	0.48717	1.33786	0.105428	0.956266	0.942078	2219	tags=38%, list=20%, signal=30%	NEFH/TTC21B/FEZ1/BBS2/CCDC40/BBS4
GOBP_NAIL_DEVELOPMENT	GOBP_NAIL_DEVELOPMENT	GOBP_NAIL_DEVELOPMENT	4	0.703243	1.33784	0.101804	0.948837	0.93476	2268	tags=75%, list=20%, signal=60%	ITGB4/FZD6/MSX1
GOBP_SEGMENTATION	GOBP_SEGMENTATION	GOBP_SEGMENTATION	42	0.420932	1.33763	0.042	0.736631	0.725702	3047	tags=43%, list=27%, signal=31%	XRCC2/NOTCH1/PALB2/MIB1/TIFAB/BMI1/KAT2A/FRS2/CDX1/NRP1/PRKDC/FOXC1/TDRKH/SMAD4/NLE1/MLLT3/SEMA3C/SFRP2
HP_ABNORMALITY_OF_THE_PUBIC_BONE	HP_ABNORMALITY_OF_THE_PUBIC_BONE	HP_ABNORMALITY_OF_THE_PUBIC_BONE	19	0.472687	1.33753	0.104615	0.956266	0.942078	4695	tags=63%, list=42%, signal=37%	GRIP1/NSD2/ATP7A/HSPG2/SMAD4/IRF5/SETBP1/NELFA/PIGG/INPPL1/CAV1/CTBP1
GOBP_REGULATION_OF_MESODERM_DEVELOPMENT	GOBP_REGULATION_OF_MESODERM_DEVELOPMENT	GOBP_REGULATION_OF_MESODERM_DEVELOPMENT	2	0.85911	1.33744	0.0713154	0.864796	0.851965	1578	tags=100%, list=14%, signal=86%	ETV2/PUS7
GOBP_CELL_CYCLE_G2_M_PHASE_TRANSITION	GOBP_CELL_CYCLE_G2_M_PHASE_TRANSITION	GOBP_CELL_CYCLE_G2_M_PHASE_TRANSITION	118	0.388436	1.33727	0.00934116	0.362267	0.356892	2959	tags=39%, list=26%, signal=29%	MRNIP/MELK/NOP53/BRCA1/CIT/CCNQ/CCNA2/BABAM2/MRE11/NDC80/TICRR/FOXM1/CENPF/CDC25A/CHEK1/DTL/CDK1/FBXO5/KIF14/BLM/CDC6/CCNB2/CLSPN/CDC25B/CDK2/RAD51B/RRM1/PAXIP1/MASTL/AURKB/ING4/INIP/NBN/PLCB1/DYRK3/LATS1/CCNB1/VPS4B/RINT1/FBXL6/PKMYT1/SKP2/TAF2/RAD21/RAD17/MTA3
GOMF_SPECTRIN_BINDING	GOMF_SPECTRIN_BINDING	GOMF_SPECTRIN_BINDING	12	0.518868	1.33718	0.10911	0.967911	0.953551	2894	tags=58%, list=26%, signal=43%	MYO7A/CAMSAP2/EPB41L2/CAMSAP3/GBP1/MYO10/KIF3A
HP_LONG_TOE	HP_LONG_TOE	HP_LONG_TOE	18	0.477124	1.337	0.0990712	0.943907	0.929902	2461	tags=33%, list=22%, signal=26%	NSDHL/CPT2/COL6A1/FBN1/TMEM94/COL6A2
GOBP_MAGNESIUM_ION_TRANSPORT	GOBP_MAGNESIUM_ION_TRANSPORT	GOBP_MAGNESIUM_ION_TRANSPORT	12	0.518637	1.33658	0.10911	0.967911	0.953551	1496	tags=42%, list=13%, signal=36%	NIPAL2/NIPA1/ZDHHC13/MAGT1/CNNM4
HP_COLD_INDUCED_MUSCLE_CRAMPS	HP_COLD_INDUCED_MUSCLE_CRAMPS	HP_COLD_INDUCED_MUSCLE_CRAMPS	4	0.702467	1.33636	0.101804	0.948837	0.93476	470	tags=50%, list=4%, signal=48%	CPT2/MPZ
HP_ABNORMALITY_OF_THE_CHOANAE	HP_ABNORMALITY_OF_THE_CHOANAE	HP_ABNORMALITY_OF_THE_CHOANAE	82	0.398897	1.33623	0.0187934	0.516765	0.509098	4596	tags=57%, list=41%, signal=34%	STIL/UFD1/XRCC2/BRCA1/UBE2T/RFWD3/PALB2/MBTPS2/FANCG/DCHS1/SLX4/BRIP1/CDC45/RECQL4/PTDSS1/RAD51/ARID1B/POLR1A/SMC1A/FANCA/HIRA/SUFU/NBN/FANCL/ANTXR1/FANCM/ERCC4/BRCA2/SETBP1/POLR1B/RAD21/NFIX/CRKL/FANCF/FANCI/ERF/SMC3/DHCR7/SEC24C/HDAC8/BCR/CEP55/FGFR1/PI4KA/POLR1C/MSL3/FANCD2
GOBP_NEUROTRANSMITTER_RECEPTOR_TRANSPORT_ENDOSOME_TO_POSTSYNAPTIC_MEMBRANE	GOBP_NEUROTRANSMITTER_RECEPTOR_TRANSPORT_ENDOSOME_TO_POSTSYNAPTIC_MEMBRANE	GOBP_NEUROTRANSMITTER_RECEPTOR_TRANSPORT_ENDOSOME_TO_POSTSYNAPTIC_MEMBRANE	6	0.62503	1.33611	0.0973872	0.93994	0.925995	2483	tags=50%, list=22%, signal=39%	GRIP1/SCRIB/VPS35
GOBP_IMMATURE_T_CELL_PROLIFERATION	GOBP_IMMATURE_T_CELL_PROLIFERATION	GOBP_IMMATURE_T_CELL_PROLIFERATION	4	0.702281	1.33601	0.101804	0.948837	0.93476	65	tags=25%, list=1%, signal=25%	TMEM131L
GOBP_REGULATION_OF_IMMATURE_T_CELL_PROLIFERATION	GOBP_REGULATION_OF_IMMATURE_T_CELL_PROLIFERATION	GOBP_REGULATION_OF_IMMATURE_T_CELL_PROLIFERATION	4	0.702281	1.33601	0.101804	0.948837	0.93476	65	tags=25%, list=1%, signal=25%	TMEM131L
HP_ABNORMAL_RENAL_COLLECTING_SYSTEM_MORPHOLOGY	HP_ABNORMAL_RENAL_COLLECTING_SYSTEM_MORPHOLOGY	HP_ABNORMAL_RENAL_COLLECTING_SYSTEM_MORPHOLOGY	17	0.482947	1.33592	0.0976116	0.94089	0.926931	4660	tags=71%, list=42%, signal=41%	RTTN/PIGL/KDM6A/FANCA/TNXB/POGZ/PIGN/JAG1/KMT2D/TELO2/FANCD2/SUCLG1
GOBP_REGULATION_OF_HAIR_FOLLICLE_DEVELOPMENT	GOBP_REGULATION_OF_HAIR_FOLLICLE_DEVELOPMENT	GOBP_REGULATION_OF_HAIR_FOLLICLE_DEVELOPMENT	7	0.597205	1.33576	0.106481	0.96065	0.946397	2408	tags=57%, list=22%, signal=45%	TGFB2/MYSM1/SMAD4/TNF
GOCC_SYNAPTONEMAL_STRUCTURE	GOCC_SYNAPTONEMAL_STRUCTURE	GOCC_SYNAPTONEMAL_STRUCTURE	17	0.482848	1.33565	0.0976116	0.94089	0.926931	3648	tags=53%, list=33%, signal=36%	BRCA1/SYCE2/BLM/RAD51/INCENP/BRCA2/RAD21/SMC3/STAG3
GOBP_REGULATION_OF_DNA_RECOMBINATION	GOBP_REGULATION_OF_DNA_RECOMBINATION	GOBP_REGULATION_OF_DNA_RECOMBINATION	93	0.394627	1.33551	0.0133898	0.436515	0.430038	3548	tags=43%, list=32%, signal=30%	MRNIP/NSD2/THOC1/SHLD2/CGAS/MRE11/EXOSC3/CHEK1/POLQ/FIGNL1/BLM/SMARCAD1/PARPBP/RAD51AP1/RMI2/RIF1/MSH6/RAD51/PAXIP1/KMT5C/ACTL6A/MSH2/TIMELESS/ING3/HELB/RECQL5/TERF2/IL10/KDM1A/MRGBP/POGZ/CD28/ERCC6/ERCC2/ZCWPW1/RBBP8/TP53BP1/YEATS4/BRD8/ATAD5
GOBP_INNER_EAR_MORPHOGENESIS	GOBP_INNER_EAR_MORPHOGENESIS	GOBP_INNER_EAR_MORPHOGENESIS	28	0.444204	1.33516	0.0808898	0.882984	0.869883	4898	tags=79%, list=44%, signal=44%	MYO7A/CEP290/CDH23/DVL1/SCRIB/PAX8/TIFAB/SPRY2/SEC24B/FZD6/SLC44A4/LRIG1/WDPCP/SLITRK6/GATA2/EPHB2/INSIG2/DVL2/BCR/ZEB1/FGF9/CHD7
GOBP_REGULATION_OF_LYMPHOID_PROGENITOR_CELL_DIFFERENTIATION	GOBP_REGULATION_OF_LYMPHOID_PROGENITOR_CELL_DIFFERENTIATION	GOBP_REGULATION_OF_LYMPHOID_PROGENITOR_CELL_DIFFERENTIATION	8	0.570038	1.33515	0.111111	0.967911	0.953551	811	tags=38%, list=7%, signal=35%	NOTCH1/FLCN/SOS1
HP_PREAXIAL_POLYDACTYLY	HP_PREAXIAL_POLYDACTYLY	HP_PREAXIAL_POLYDACTYLY	42	0.42012	1.33505	0.042	0.736631	0.725702	3783	tags=50%, list=34%, signal=33%	NSD2/CEP290/CPLANE1/HYLS1/RAB23/CENPF/CEP120/CC2D2A/CDC45/KIAA0586/DYNC2H1/EXTL3/TMEM237/MKS1/MEGF8/NELFA/ZSWIM6/TMEM216/ZNF699/CSPP1/PIGG
GOBP_FLOOR_PLATE_DEVELOPMENT	GOBP_FLOOR_PLATE_DEVELOPMENT	GOBP_FLOOR_PLATE_DEVELOPMENT	3	0.761991	1.33497	0.100139	0.943907	0.929902	615	tags=67%, list=5%, signal=63%	STIL/DZIP1L
GOBP_PIGMENT_GRANULE_MATURATION	GOBP_PIGMENT_GRANULE_MATURATION	GOBP_PIGMENT_GRANULE_MATURATION	9	0.557072	1.33494	0.101545	0.948837	0.93476	1654	tags=33%, list=15%, signal=28%	ANKRD27/BLOC1S3/BLOC1S5
GOBP_NEGATIVE_REGULATION_OF_CYTOKINESIS	GOBP_NEGATIVE_REGULATION_OF_CYTOKINESIS	GOBP_NEGATIVE_REGULATION_OF_CYTOKINESIS	6	0.62429	1.33453	0.0985748	0.94287	0.928881	3245	tags=67%, list=29%, signal=47%	E2F7/E2F8/AURKB/ZFYVE19
GOBP_CILIUM_ORGANIZATION	GOBP_CILIUM_ORGANIZATION	GOBP_CILIUM_ORGANIZATION	209	0.375173	1.33448	0.00107689	0.105783	0.104213	3712	tags=46%, list=33%, signal=31%	POC1A/CEP89/CEP290/ENTR1/FAM161A/NOTCH1/KIF24/TOGARAM1/BBS10/CPLANE1/HYLS1/IFT81/NECTIN2/PTPDC1/RAB23/RTTN/TTC30A/WDR90/DZIP1L/TTC21B/CEP120/TBC1D20/WDR19/CCP110/MPHOSPH9/CC2D2A/KIAA0586/TBC1D13/CEP78/TBC1D10B/PLK4/PCNT/CEP162/DYNC2H1/CNTROB/IFT46/CEP19/SYNE2/ODF2/LAMA5/ALPK1/SPEF2/TBC1D17/AVIL/TTC12/DNAL1/DNAH1/KIF27/CENPJ/UNC119B/CEP41/BBS2/SPAG16/SPAG1/CCDC40/OCRL/TMEM237/BBS4/SSX2IP/IFT74/EVI…
GOBP_ACTIN_FILAMENT_BASED_TRANSPORT	GOBP_ACTIN_FILAMENT_BASED_TRANSPORT	GOBP_ACTIN_FILAMENT_BASED_TRANSPORT	14	0.501434	1.33448	0.107709	0.964633	0.950321	2134	tags=43%, list=19%, signal=35%	MYO7A/MYO5C/MYO5A/SYNE2/MYO1B/MYO1D
GOBP_T_CELL_ACTIVATION_VIA_T_CELL_RECEPTOR_CONTACT_WITH_ANTIGEN_BOUND_TO_MHC_MOLECULE_ON_ANTIGEN_PRESENTING_CELL	GOBP_T_CELL_ACTIVATION_VIA_T_CELL_RECEPTOR_CONTACT_WITH_ANTIGEN_BOUND_TO_MHC_MOLECULE_ON_ANTIGEN_PRESENTING_CELL	GOBP_T_CELL_ACTIVATION_VIA_T_CELL_RECEPTOR_CONTACT_WITH_ANTIGEN_BOUND_TO_MHC_MOLECULE_ON_ANTIGEN_PRESENTING_CELL	8	0.569624	1.33417	0.111111	0.967911	0.953551	1837	tags=38%, list=16%, signal=31%	LILRB1/ITGAL/CD81
GOBP_CELL_CELL_JUNCTION_MAINTENANCE	GOBP_CELL_CELL_JUNCTION_MAINTENANCE	GOBP_CELL_CELL_JUNCTION_MAINTENANCE	8	0.56956	1.33402	0.111111	0.967911	0.953551	4080	tags=75%, list=36%, signal=48%	MTSS1/CAMSAP3/F2RL1/CD177/KIFC3/PARD6A
HP_ABNORMALITY_OF_THE_5TH_TOE	HP_ABNORMALITY_OF_THE_5TH_TOE	HP_ABNORMALITY_OF_THE_5TH_TOE	46	0.415629	1.33364	0.04995	0.779315	0.767752	3880	tags=52%, list=35%, signal=34%	CEP290/TTC21B/CEP120/WDR19/CC2D2A/CKAP2L/DYNC2H1/EXTL3/ARID1B/BBS2/TMEM237/EVC2/IFT74/MKS1/KCNJ2/INPP5E/PIGH/TGFBR2/TMEM216/CSPP1/WWOX/TRMT10A/DHCR7/DDX59
GOBP_MITOCHONDRIAL_TRANSPORT	GOBP_MITOCHONDRIAL_TRANSPORT	GOBP_MITOCHONDRIAL_TRANSPORT	159	0.380092	1.3336	0.00283036	0.195649	0.192746	1168	tags=16%, list=10%, signal=15%	ATP5F1E/ATP5MG/ATP5MF/ATP5F1B/ATP5ME/ATP5PD/ATP5PF/ATP5F1C/ATP5F1A/ATP5PO/ATP5IF1/ATP5PB/BCL2L2/CPT2/PAM16/PRKN/RTL10/MIPEP/EYA2/BAP1/GSK3A/SLC9A1/AGK/SLC25A30/SLC25A46/LRRK2
GOBP_RESPONSE_TO_MUSCLE_INACTIVITY	GOBP_RESPONSE_TO_MUSCLE_INACTIVITY	GOBP_RESPONSE_TO_MUSCLE_INACTIVITY	5	0.654833	1.33358	0.0996355	0.943907	0.929902	3865	tags=100%, list=35%, signal=65%	DAG1/PIK3CA/FBXO32/HDAC4/SGCA
GOBP_RESPONSE_TO_STIMULUS_INVOLVED_IN_REGULATION_OF_MUSCLE_ADAPTATION	GOBP_RESPONSE_TO_STIMULUS_INVOLVED_IN_REGULATION_OF_MUSCLE_ADAPTATION	GOBP_RESPONSE_TO_STIMULUS_INVOLVED_IN_REGULATION_OF_MUSCLE_ADAPTATION	5	0.654833	1.33358	0.0996355	0.943907	0.929902	3865	tags=100%, list=35%, signal=65%	RPS6KB1/DAG1/FBXO32/HDAC4/SGCA
GOBP_CELL_PROLIFERATION_IN_FOREBRAIN	GOBP_CELL_PROLIFERATION_IN_FOREBRAIN	GOBP_CELL_PROLIFERATION_IN_FOREBRAIN	9	0.556423	1.33338	0.101545	0.948837	0.93476	4325	tags=67%, list=39%, signal=41%	CEP120/KIF14/NUMBL/DISC1/NUMB/DOCK7
GOMF_PROTEIN_ARGININE_OMEGA_N_MONOMETHYLTRANSFERASE_ACTIVITY	GOMF_PROTEIN_ARGININE_OMEGA_N_MONOMETHYLTRANSFERASE_ACTIVITY	GOMF_PROTEIN_ARGININE_OMEGA_N_MONOMETHYLTRANSFERASE_ACTIVITY	3	0.760956	1.33316	0.100139	0.943907	0.929902	343	tags=33%, list=3%, signal=32%	PRMT3
HP_CUTANEOUS_SYNDACTYLY	HP_CUTANEOUS_SYNDACTYLY	HP_CUTANEOUS_SYNDACTYLY	29	0.440884	1.33301	0.0738866	0.868933	0.856041	2301	tags=38%, list=21%, signal=30%	GRIP1/BICRA/LEMD3/SMARCAD1/CHUK/DCHS1/WDR19/CKAP2L/RBM10/TMEM94/KIAA1109
HP_HYPOPLASTIC_ANEMIA	HP_HYPOPLASTIC_ANEMIA	HP_HYPOPLASTIC_ANEMIA	5	0.654533	1.33297	0.100851	0.946904	0.932855	3704	tags=80%, list=33%, signal=54%	SAMD9L/LPIN2/MVK/ZNF699
GOBP_GLYCOLYTIC_PROCESS_THROUGH_FRUCTOSE_6_PHOSPHATE	GOBP_GLYCOLYTIC_PROCESS_THROUGH_FRUCTOSE_6_PHOSPHATE	GOBP_GLYCOLYTIC_PROCESS_THROUGH_FRUCTOSE_6_PHOSPHATE	10	0.53831	1.33267	0.11039	0.967911	0.953551	492	tags=20%, list=4%, signal=19%	HK3/PFKM
HP_IRREGULAR_ILIAC_CREST	HP_IRREGULAR_ILIAC_CREST	HP_IRREGULAR_ILIAC_CREST	3	0.760672	1.33266	0.100139	0.943907	0.929902	487	tags=33%, list=4%, signal=32%	PAM16
HP_NEPHROCALCINOSIS	HP_NEPHROCALCINOSIS	HP_NEPHROCALCINOSIS	51	0.411054	1.33257	0.043956	0.744544	0.733497	2224	tags=35%, list=20%, signal=28%	BUD23/METTL27/VPS33B/MEN1/CDKN1C/MEFV/STRADA/LIMK1/SLC37A4/RFC2/ADAT3/DNAJC30/HSD11B2/GTF2IRD1/OCRL/SRCAP/GTF2IRD2/HNF4A
GOCC_HFE_TRANSFERRIN_RECEPTOR_COMPLEX	GOCC_HFE_TRANSFERRIN_RECEPTOR_COMPLEX	GOCC_HFE_TRANSFERRIN_RECEPTOR_COMPLEX	3	0.760386	1.33216	0.100139	0.943907	0.929902	1195	tags=33%, list=11%, signal=30%	HFE
HP_ARNOLD_CHIARI_MALFORMATION	HP_ARNOLD_CHIARI_MALFORMATION	HP_ARNOLD_CHIARI_MALFORMATION	60	0.405544	1.33185	0.034965	0.700042	0.689655	4109	tags=52%, list=37%, signal=33%	RFWD3/BICRA/BUD23/METTL27/DHDDS/LEMD3/CDC45/LIMK1/SMARCA2/FBN1/RFC2/PORCN/DNAJC30/GTF2IRD1/NOTCH3/TONSL/PIK3CA/GTF2IRD2/SETBP1/MKS1/KANSL1/NFIA/SLC39A14/FUZ/FANCI/ERF/TGFBR2/DNMT3A/MAF/SIK3/CWC27
GOBP_CEREBELLAR_PURKINJE_CELL_LAYER_MORPHOGENESIS	GOBP_CEREBELLAR_PURKINJE_CELL_LAYER_MORPHOGENESIS	GOBP_CEREBELLAR_PURKINJE_CELL_LAYER_MORPHOGENESIS	11	0.527524	1.33177	0.117271	0.975664	0.961188	1901	tags=45%, list=17%, signal=38%	TTC21B/KIF14/ATP7A/SLC25A46/RORA
HP_HYPOPLASIA_OF_THE_BLADDER	HP_HYPOPLASIA_OF_THE_BLADDER	HP_HYPOPLASIA_OF_THE_BLADDER	3	0.760036	1.33154	0.100139	0.943907	0.929902	2687	tags=100%, list=24%, signal=76%	GRIP1/MBTPS2/MKS1
GOBP_REGULATION_OF_PRESYNAPTIC_CYTOSOLIC_CALCIUM_ION_CONCENTRATION	GOBP_REGULATION_OF_PRESYNAPTIC_CYTOSOLIC_CALCIUM_ION_CONCENTRATION	GOBP_REGULATION_OF_PRESYNAPTIC_CYTOSOLIC_CALCIUM_ION_CONCENTRATION	4	0.69988	1.33144	0.101804	0.948837	0.93476	2796	tags=75%, list=25%, signal=56%	TSPOAP1/P2RX1/CDK5
GOBP_REGULATION_OF_NEUROTRANSMITTER_TRANSPORT	GOBP_REGULATION_OF_NEUROTRANSMITTER_TRANSPORT	GOBP_REGULATION_OF_NEUROTRANSMITTER_TRANSPORT	40	0.420949	1.33139	0.0569431	0.80973	0.797717	2796	tags=38%, list=25%, signal=28%	PRKN/FBXL20/DVL1/VPS18/GPM6B/STXBP5/LRRK2/PREPL/P2RX1/BACE1/GIT1/APBA1/KCNMB4/DRD4/CDK5
HP_SUBGLOTTIC_STENOSIS	HP_SUBGLOTTIC_STENOSIS	HP_SUBGLOTTIC_STENOSIS	9	0.555571	1.33134	0.102649	0.950187	0.93609	52	tags=22%, list=0%, signal=22%	GRIP1/EFL1
GOCC_FANCM_MHF_COMPLEX	GOCC_FANCM_MHF_COMPLEX	GOCC_FANCM_MHF_COMPLEX	4	0.69975	1.33119	0.101804	0.948837	0.93476	3362	tags=100%, list=30%, signal=70%	CENPX/CENPS/FANCM/FAAP24
GOCC_MEIOTIC_COHESIN_COMPLEX	GOCC_MEIOTIC_COHESIN_COMPLEX	GOCC_MEIOTIC_COHESIN_COMPLEX	6	0.622547	1.3308	0.0997625	0.943907	0.929902	3648	tags=67%, list=33%, signal=45%	SMC1A/RAD21/SMC3/STAG3
GOBP_NEGATIVE_REGULATION_OF_CHEMOKINE_PRODUCTION	GOBP_NEGATIVE_REGULATION_OF_CHEMOKINE_PRODUCTION	GOBP_NEGATIVE_REGULATION_OF_CHEMOKINE_PRODUCTION	18	0.474729	1.33029	0.105263	0.956266	0.942078	2434	tags=39%, list=22%, signal=30%	ERBIN/OAS1/OAS3/MEFV/F2RL1/IL10/C1QTNF3
HP_THIN_EYEBROW	HP_THIN_EYEBROW	HP_THIN_EYEBROW	43	0.417269	1.33016	0.047	0.754521	0.743327	3566	tags=49%, list=32%, signal=33%	KANK2/MBTPS2/BRF1/CDC45/DSP/CACNA1A/AEBP1/APCDD1/KDM6A/DOLK/ANTXR1/EDARADD/EPS8L3/WNT10A/PEX1/UBE3B/JUP/MEGF8/KAT6A/LIPH/HDAC4
GOBP_CENTROMERIC_SISTER_CHROMATID_COHESION	GOBP_CENTROMERIC_SISTER_CHROMATID_COHESION	GOBP_CENTROMERIC_SISTER_CHROMATID_COHESION	11	0.526886	1.33016	0.117271	0.975664	0.961188	3392	tags=55%, list=30%, signal=38%	SGO2/SGO1/BUB1B/MEIKIN/BUB1/CTCF
HP_RECURRENT_ENTEROVIRAL_INFECTIONS	HP_RECURRENT_ENTEROVIRAL_INFECTIONS	HP_RECURRENT_ENTEROVIRAL_INFECTIONS	3	0.759149	1.32999	0.100139	0.943907	0.929902	839	tags=67%, list=7%, signal=62%	SP110/BTK
GOCC_GOLGI_TRANSPORT_COMPLEX	GOCC_GOLGI_TRANSPORT_COMPLEX	GOCC_GOLGI_TRANSPORT_COMPLEX	8	0.56781	1.32993	0.112233	0.969206	0.954826	3069	tags=75%, list=27%, signal=54%	COG7/COG8/COG6/COG1/COG5/COG4
HP_ABNORMAL_CIRCULATING_INHIBIN_LEVEL	HP_ABNORMAL_CIRCULATING_INHIBIN_LEVEL	HP_ABNORMAL_CIRCULATING_INHIBIN_LEVEL	3	0.759061	1.32984	0.100139	0.943907	0.929902	98	tags=33%, list=1%, signal=33%	XRCC2
GOMF_TRANSMEMBRANE_RECEPTOR_PROTEIN_KINASE_ACTIVITY	GOMF_TRANSMEMBRANE_RECEPTOR_PROTEIN_KINASE_ACTIVITY	GOMF_TRANSMEMBRANE_RECEPTOR_PROTEIN_KINASE_ACTIVITY	30	0.437966	1.3298	0.073663	0.868933	0.856041	4495	tags=60%, list=40%, signal=36%	RET/IGF1R/EFNA4/EPHB6/EPHB3/NRP1/KIT/ACVR2B/LTBP1/RYK/INSR/BMPR2/TGFBR2/EPHB2/TGFBR3/MERTK/ERBB3/FGFR1
GOBP_NEGATIVE_REGULATION_OF_TELOMERE_MAINTENANCE_VIA_TELOMERASE	GOBP_NEGATIVE_REGULATION_OF_TELOMERE_MAINTENANCE_VIA_TELOMERASE	GOBP_NEGATIVE_REGULATION_OF_TELOMERE_MAINTENANCE_VIA_TELOMERASE	16	0.484195	1.32969	0.110647	0.967911	0.953551	1350	tags=31%, list=12%, signal=28%	TENT4B/TEN1/GNL3L/DCP2/NAT10
GOBP_ISOTYPE_SWITCHING_TO_IGA_ISOTYPES	GOBP_ISOTYPE_SWITCHING_TO_IGA_ISOTYPES	GOBP_ISOTYPE_SWITCHING_TO_IGA_ISOTYPES	6	0.622	1.32963	0.102138	0.949299	0.935215	1548	tags=50%, list=14%, signal=43%	NSD2/THOC1/MSH2
GOBP_ADAPTATION_OF_SIGNALING_PATHWAY	GOBP_ADAPTATION_OF_SIGNALING_PATHWAY	GOBP_ADAPTATION_OF_SIGNALING_PATHWAY	8	0.567657	1.32957	0.112233	0.969206	0.954826	1034	tags=25%, list=9%, signal=23%	GRK3/GTF2H2
GOCC_CCR4_NOT_CORE_COMPLEX	GOCC_CCR4_NOT_CORE_COMPLEX	GOCC_CCR4_NOT_CORE_COMPLEX	6	0.621944	1.32951	0.102138	0.949299	0.935215	2933	tags=50%, list=26%, signal=37%	CNOT9/CNOT1/CNOT8
GOBP_SPINAL_CORD_DEVELOPMENT	GOBP_SPINAL_CORD_DEVELOPMENT	GOBP_SPINAL_CORD_DEVELOPMENT	32	0.433394	1.32936	0.0713568	0.864796	0.851965	4499	tags=62%, list=40%, signal=37%	NOTCH1/LRP8/ACTL6A/DYNC2H1/GIGYF2/PHGDH/SRD5A1/PTBP2/ISL2/SUFU/PKD1/SCYL3/LOXL3/ERCC2/TULP3/GATA2/PKD2/EED/GDF11/DCTN1
GOBP_REGULATION_OF_B_CELL_MEDIATED_IMMUNITY	GOBP_REGULATION_OF_B_CELL_MEDIATED_IMMUNITY	GOBP_REGULATION_OF_B_CELL_MEDIATED_IMMUNITY	39	0.421887	1.32934	0.0569431	0.80973	0.797717	3602	tags=46%, list=32%, signal=31%	NSD2/THOC1/SHLD2/NECTIN2/EXOSC3/BTK/RIF1/TREM2/PAXIP1/KMT5C/MSH2/PTPN6/IL10/TNF/CD28/TP53BP1/ATAD5/CD46
GOBP_REGULATION_OF_SMOOTHENED_SIGNALING_PATHWAY	GOBP_REGULATION_OF_SMOOTHENED_SIGNALING_PATHWAY	GOBP_REGULATION_OF_SMOOTHENED_SIGNALING_PATHWAY	36	0.425298	1.32928	0.0749251	0.870069	0.85716	3328	tags=44%, list=30%, signal=31%	RACK1/TEDC2/IFT81/TEDC1/TTC21B/DYNC2H1/KCTD6/RORA/SUFU/BTRC/SERPINE2/MKS1/MEGF8/FUZ/GORAB/TULP3
HP_SCLEROCORNEA	HP_SCLEROCORNEA	HP_SCLEROCORNEA	24	0.451516	1.32882	0.0944162	0.927453	0.913693	4695	tags=62%, list=42%, signal=36%	NSD2/CEP290/CENPF/CC2D2A/TMEM237/MKS1/SLC25A24/NELFA/TMEM216/CSPP1/PIGG/DHCR7/FIG4/FGFR1/CTBP1
GOBP_APOPTOTIC_PROCESS_INVOLVED_IN_DEVELOPMENT	GOBP_APOPTOTIC_PROCESS_INVOLVED_IN_DEVELOPMENT	GOBP_APOPTOTIC_PROCESS_INVOLVED_IN_DEVELOPMENT	19	0.469428	1.3283	0.110769	0.967911	0.953551	2193	tags=37%, list=20%, signal=30%	TGFB2/NOTCH1/CHEK1/SCRIB/PAX8/FOXC1/PPP2R1B
GOBP_NON_MOTILE_CILIUM_ASSEMBLY	GOBP_NON_MOTILE_CILIUM_ASSEMBLY	GOBP_NON_MOTILE_CILIUM_ASSEMBLY	39	0.421531	1.32822	0.0569431	0.80973	0.797717	3712	tags=54%, list=33%, signal=36%	CEP89/CEP290/TOGARAM1/BBS10/CC2D2A/DYNC2H1/CENPJ/BBS2/BBS4/IFT74/MKS1/IFT52/TTC8/TBC1D32/PIBF1/FUZ/CLCN4/GORAB/CEP250/TMEM216/DISC1
HP_DUPLICATION_INVOLVING_BONES_OF_THE_FEET	HP_DUPLICATION_INVOLVING_BONES_OF_THE_FEET	HP_DUPLICATION_INVOLVING_BONES_OF_THE_FEET	77	0.397875	1.32815	0.0221009	0.569865	0.56141	3880	tags=51%, list=35%, signal=33%	NSD2/UFD1/CEP290/CPLANE1/HYLS1/RAB23/TTC21B/CEP120/DVL1/WDR19/CC2D2A/KIAA0586/CASZ1/DYNC2H1/EXTL3/PORCN/CEP41/BBS2/HSPG2/HIRA/SUFU/PIK3CA/TMEM237/EVC2/IFT74/ARL6/MKS1/ARL3/INPP5E/MEGF8/CCDC28B/PIBF1/ZSWIM6/CBY1/TMEM216/CSPP1/DHCR7/SEC24C/DDX59
HP_CONE_CONE_ROD_DYSTROPHY	HP_CONE_CONE_ROD_DYSTROPHY	HP_CONE_CONE_ROD_DYSTROPHY	12	0.515271	1.32791	0.113347	0.969763	0.955375	3102	tags=67%, list=28%, signal=48%	TTLL5/ALMS1/CNNM4/NGLY1/SLC19A2/PROM1/CRX/POC1B
HP_NONPROGRESSIVE	HP_NONPROGRESSIVE	HP_NONPROGRESSIVE	12	0.51524	1.32783	0.113347	0.969763	0.955375	3349	tags=58%, list=30%, signal=41%	SELENON/TRPV4/ATN1/COL4A4/ATG5/YEATS2/CWF19L1
GOCC_TRANSCRIPTION_FACTOR_TFIIH_HOLO_COMPLEX	GOCC_TRANSCRIPTION_FACTOR_TFIIH_HOLO_COMPLEX	GOCC_TRANSCRIPTION_FACTOR_TFIIH_HOLO_COMPLEX	10	0.536303	1.3277	0.113636	0.9701	0.955707	3045	tags=60%, list=27%, signal=44%	GTF2H3/GTF2H2/MNAT1/CDK7/GTF2H1/ERCC2
GOBP_RESPONSE_TO_CATECHOLAMINE	GOBP_RESPONSE_TO_CATECHOLAMINE	GOBP_RESPONSE_TO_CATECHOLAMINE	46	0.413753	1.32762	0.0509491	0.785868	0.774208	2733	tags=39%, list=24%, signal=30%	PRKN/HRH1/GSK3A/SLC9A1/LRRK2/PRMT5/SRD5A1/RNLS/HTR7/HTR3A/SULT1A3/KLF16/GABPA/TGM2/VPS35/DRD4/GNAO1/NCSTN
HP_SHORT_THORAX	HP_SHORT_THORAX	HP_SHORT_THORAX	16	0.483405	1.32752	0.111691	0.969206	0.954826	3878	tags=56%, list=35%, signal=37%	TRPV4/TTC21B/CEP120/WDR19/DYNC2H1/EVC2/IFT52/ORC6/TRIP11
GOBP_REGULATION_OF_ATTACHMENT_OF_SPINDLE_MICROTUBULES_TO_KINETOCHORE	GOBP_REGULATION_OF_ATTACHMENT_OF_SPINDLE_MICROTUBULES_TO_KINETOCHORE	GOBP_REGULATION_OF_ATTACHMENT_OF_SPINDLE_MICROTUBULES_TO_KINETOCHORE	9	0.553843	1.3272	0.107064	0.960943	0.946685	2350	tags=56%, list=21%, signal=44%	NEK2/SPAG5/RACGAP1/AURKB/CCNB1
GOCC_CHROMOSOMAL_REGION	GOCC_CHROMOSOMAL_REGION	GOCC_CHROMOSOMAL_REGION	288	0.368729	1.32711	0.000230127	0.0424201	0.0417908	2943	tags=38%, list=26%, signal=28%	CENPX/TEN1/KNL1/THOC1/SGO2/CENPI/NUP43/SPC25/CDCA8/SGO1/CENPS/ERCC6L/MRE11/NDC80/NCAPG/CENPF/SPDL1/MEN1/CENPO/TOP2A/NUP85/ESCO2/CENPM/CDCA5/UPF1/CHEK1/CDK1/BLM/SKA3/KIF2C/CENPE/CENPA/SLX4/CDK2/ZBTB48/NEK2/CKAP5/MIS18A/SUV39H2/RAD51AP1/BUB1B/RECQL4/RIF1/NUF2/WRN/CENPQ/SPAG5/RAD51D/FEN1/KNTC1/MAD2L1/SETX/MCM4/OIP5/MCM6/RAD51/KMT5C/NCAPD2/NAT10/INCENP/SPC24/MSH2/MCM7/SMC1A/MCM2/SMC6/CENPL/AURKB/RNF8…
HP_BONE_SPICULE_PIGMENTATION_OF_THE_RETINA	HP_BONE_SPICULE_PIGMENTATION_OF_THE_RETINA	HP_BONE_SPICULE_PIGMENTATION_OF_THE_RETINA	20	0.465383	1.32676	0.103484	0.951814	0.937693	3025	tags=50%, list=27%, signal=37%	FAM161A/ZNF513/CLCC1/SPATA7/MKS1/TTC8/RP9/PROM1/CRX/ARL3
HP_SLENDER_LONG_BONE	HP_SLENDER_LONG_BONE	HP_SLENDER_LONG_BONE	33	0.42975	1.32628	0.0742227	0.870069	0.85716	3911	tags=48%, list=35%, signal=32%	GLE1/MBTPS2/FAM111A/CDC6/BRF1/CDC45/GMNN/PCNT/FDFT1/COL1A1/ORC4/KCNJ2/NFIX/CDT1/ORC6/FIG4
GOBP_REGULATION_OF_FAT_CELL_PROLIFERATION	GOBP_REGULATION_OF_FAT_CELL_PROLIFERATION	GOBP_REGULATION_OF_FAT_CELL_PROLIFERATION	8	0.566211	1.32618	0.1156	0.973265	0.958825	3332	tags=62%, list=30%, signal=44%	E2F3/TREM2/E2F1/FTO/GATA2
GOCC_INTRINSIC_COMPONENT_OF_PRESYNAPTIC_MEMBRANE	GOCC_INTRINSIC_COMPONENT_OF_PRESYNAPTIC_MEMBRANE	GOCC_INTRINSIC_COMPONENT_OF_PRESYNAPTIC_MEMBRANE	13	0.506488	1.32612	0.102213	0.949299	0.935215	3645	tags=62%, list=33%, signal=42%	PRRT2/NTNG2/P2RX1/FXYD6/NCSTN/EFNB2/ATP2B4/EPHB2
GOBP_REGULATION_OF_CAMP_MEDIATED_SIGNALING	GOBP_REGULATION_OF_CAMP_MEDIATED_SIGNALING	GOBP_REGULATION_OF_CAMP_MEDIATED_SIGNALING	11	0.525064	1.32556	0.118337	0.977261	0.962762	1893	tags=27%, list=17%, signal=23%	CGAS/FFAR4/OPRL1
GOBP_NADH_REGENERATION	GOBP_NADH_REGENERATION	GOBP_NADH_REGENERATION	9	0.55312	1.32547	0.108168	0.964645	0.950332	492	tags=22%, list=4%, signal=21%	HK3/PFKM
GOBP_REGULATION_OF_DNA_DAMAGE_CHECKPOINT	GOBP_REGULATION_OF_DNA_DAMAGE_CHECKPOINT	GOBP_REGULATION_OF_DNA_DAMAGE_CHECKPOINT	13	0.506206	1.32538	0.102213	0.949299	0.935215	1112	tags=31%, list=10%, signal=28%	THOC1/RFWD3/WDR76/CRY1
HP_APLASIA_HYPOPLASIA_OF_THE_RIBS	HP_APLASIA_HYPOPLASIA_OF_THE_RIBS	HP_APLASIA_HYPOPLASIA_OF_THE_RIBS	64	0.401025	1.32534	0.035964	0.706551	0.696068	4987	tags=59%, list=45%, signal=33%	WASHC5/NSDHL/IFT81/PAM16/TRPV4/TTC21B/CEP120/KIAA0586/CASZ1/DYNC2H1/FBN1/PORCN/CENPJ/CEP152/HSPG2/SUFU/SRCAP/EVC2/SLC35D1/ERMARD/ATR/SETBP1/EZH2/FUZ/DNMT3A/ORC6/CSPP1/INPPL1/TRIP11/PTPN11/FIG4/TAPT1/HDAC6/ALG12/SNRPB/UBE4B/LBR/KMT2A
HP_DISPROPORTIONATE_SHORT_STATURE	HP_DISPROPORTIONATE_SHORT_STATURE	HP_DISPROPORTIONATE_SHORT_STATURE	71	0.398559	1.32504	0.025	0.621768	0.612543	5374	tags=69%, list=48%, signal=36%	POC1A/MESD/TRPV4/MBTPS2/CEP120/DVL1/WDR19/BRF1/MYSM1/KIAA0586/SMARCAL1/KDM5C/PCNT/DYNC2H1/EXTL3/COG1/TONSL/HSPG2/COL1A1/B3GLCT/HS2ST1/EVC2/RAB33B/SLC35D1/KIF22/IFT52/CSPP1/DHCR7/KYNU/INPPL1/TRIP11/SIK3/MTOR/PEX7/GLB1/HDAC6/ALG12/SLC39A8/FGFR1/GALNS/TRAPPC2/LBR/KMT2A/XRCC4/PRKAR1A/CANT1/IFT43/GNPAT/FLNB
GOBP_CONSTITUTIVE_SECRETORY_PATHWAY	GOBP_CONSTITUTIVE_SECRETORY_PATHWAY	GOBP_CONSTITUTIVE_SECRETORY_PATHWAY	6	0.619779	1.32488	0.104513	0.956179	0.941993	2832	tags=50%, list=25%, signal=37%	RAB33B/RAB27A/TRAPPC11
GOMF_INOSITOL_TETRAKISPHOSPHATE_PHOSPHATASE_ACTIVITY	GOMF_INOSITOL_TETRAKISPHOSPHATE_PHOSPHATASE_ACTIVITY	GOMF_INOSITOL_TETRAKISPHOSPHATE_PHOSPHATASE_ACTIVITY	7	0.592286	1.32476	0.114583	0.972429	0.958001	2332	tags=57%, list=21%, signal=45%	INPP5K/OCRL/INPP5B/MINPP1
HP_KNEE_JOINT_HYPERMOBILITY	HP_KNEE_JOINT_HYPERMOBILITY	HP_KNEE_JOINT_HYPERMOBILITY	2	0.85094	1.32472	0.0839937	0.890944	0.877725	646	tags=50%, list=6%, signal=47%	MEFV
GOBP_REGULATION_OF_CYTOPLASMIC_MRNA_PROCESSING_BODY_ASSEMBLY	GOBP_REGULATION_OF_CYTOPLASMIC_MRNA_PROCESSING_BODY_ASSEMBLY	GOBP_REGULATION_OF_CYTOPLASMIC_MRNA_PROCESSING_BODY_ASSEMBLY	7	0.592165	1.32449	0.114583	0.972429	0.958001	917	tags=29%, list=8%, signal=26%	NBDY/PAN2
HP_FEMORAL_HERNIA	HP_FEMORAL_HERNIA	HP_FEMORAL_HERNIA	11	0.524558	1.32428	0.119403	0.978425	0.963909	2345	tags=45%, list=21%, signal=36%	DVL1/ATP7A/PTDSS1/COL1A1/SMAD4
GOBP_CELLULAR_RESPONSE_TO_GONADOTROPIN_STIMULUS	GOBP_CELLULAR_RESPONSE_TO_GONADOTROPIN_STIMULUS	GOBP_CELLULAR_RESPONSE_TO_GONADOTROPIN_STIMULUS	10	0.534834	1.32406	0.113636	0.9701	0.955707	873	tags=30%, list=8%, signal=28%	NOTCH1/CCNA2/PAX8
HP_ESOPHAGITIS	HP_ESOPHAGITIS	HP_ESOPHAGITIS	16	0.481951	1.32352	0.115866	0.973265	0.958825	3634	tags=56%, list=32%, signal=38%	TGFB2/ATAD1/MEN1/ATP7A/PHGDH/PSPH/TRAPPC11/MYH11/TGFBR2
HP_MEDIAN_CLEFT_LIP_AND_PALATE	HP_MEDIAN_CLEFT_LIP_AND_PALATE	HP_MEDIAN_CLEFT_LIP_AND_PALATE	6	0.619128	1.32349	0.104513	0.956179	0.941993	762	tags=33%, list=7%, signal=31%	STIL/DVL1
HP_ABNORMALITY_OF_THE_INTRAHEPATIC_BILE_DUCT	HP_ABNORMALITY_OF_THE_INTRAHEPATIC_BILE_DUCT	HP_ABNORMALITY_OF_THE_INTRAHEPATIC_BILE_DUCT	15	0.489753	1.3234	0.117277	0.975664	0.961188	3380	tags=53%, list=30%, signal=37%	DZIP1L/CC2D2A/POU2AF1/TNPO3/IRF5/PEX1/INPP5E/JAG1
GOBP_OOCYTE_DIFFERENTIATION	GOBP_OOCYTE_DIFFERENTIATION	GOBP_OOCYTE_DIFFERENTIATION	30	0.435705	1.32294	0.0766902	0.873841	0.860876	893	tags=23%, list=8%, signal=22%	TUT7/WASHC5/RPS6KA2/TUT4/FBXO5/CDC25B/TRIP13
GOBP_SEROTONIN_RECEPTOR_SIGNALING_PATHWAY	GOBP_SEROTONIN_RECEPTOR_SIGNALING_PATHWAY	GOBP_SEROTONIN_RECEPTOR_SIGNALING_PATHWAY	5	0.6496	1.32292	0.105711	0.956266	0.942078	2567	tags=80%, list=23%, signal=62%	HRH1/HTR7/HTR3A/DRD4
HP_ABNORMAL_UMBILICUS_MORPHOLOGY	HP_ABNORMAL_UMBILICUS_MORPHOLOGY	HP_ABNORMAL_UMBILICUS_MORPHOLOGY	164	0.377016	1.32264	0.00290436	0.197114	0.194189	3658	tags=46%, list=33%, signal=31%	GRIP1/UFD1/XRCC2/BRCA1/UBE2T/NOTCH1/RFWD3/ATAD1/NSDHL/BUD23/METTL27/PALB2/RAB23/MBTPS2/FANCG/DVL1/ATP7A/SLX4/PAX8/BRIP1/GMNN/ALDH18A1/LIMK1/DGCR2/RAD51/FBN1/RFC2/PORCN/AEBP1/PHGDH/ARID1B/DNAJC30/GTF2IRD1/MYLK/NOTCH3/FANCA/HSPG2/HIRA/COL1A1/FANCL/B3GLCT/OCRL/ANTXR1/SRCAP/GTF2IRD2/MSX1/GPC4/FANCM/TUBB/SUZ12/ERCC4/BRCA2/GNAO1/SETBP1/EZH2/PIK3CD/ERCC2/MEGF8/SLC25A24/CDKL5/MAPRE2/DGCR8/FKBP14/NFIX/FTO…
HP_SKEWFOOT	HP_SKEWFOOT	HP_SKEWFOOT	3	0.754772	1.32232	0.107093	0.960943	0.946685	1399	tags=33%, list=13%, signal=29%	CACNA1A
GOBP_POSITIVE_REGULATION_OF_GASTRULATION	GOBP_POSITIVE_REGULATION_OF_GASTRULATION	GOBP_POSITIVE_REGULATION_OF_GASTRULATION	1	0.999911	1.32224	0.00046916	0.067356	0.0663567	2	tags=100%, list=0%, signal=100%	RACK1
HP_PROGRESSIVE_SENSORINEURAL_HEARING_IMPAIRMENT	HP_PROGRESSIVE_SENSORINEURAL_HEARING_IMPAIRMENT	HP_PROGRESSIVE_SENSORINEURAL_HEARING_IMPAIRMENT	21	0.461981	1.32224	0.101538	0.948837	0.93476	1649	tags=29%, list=15%, signal=24%	GSDME/MPZ/SCD5/ALMS1/TIMM8A/MCM2
GOBP_SOMATIC_DIVERSIFICATION_OF_T_CELL_RECEPTOR_GENES	GOBP_SOMATIC_DIVERSIFICATION_OF_T_CELL_RECEPTOR_GENES	GOBP_SOMATIC_DIVERSIFICATION_OF_T_CELL_RECEPTOR_GENES	3	0.754723	1.32224	0.107093	0.960943	0.946685	2288	tags=67%, list=20%, signal=53%	PRKDC/LIG4
GOBP_NEGATIVE_REGULATION_OF_METAPHASE_ANAPHASE_TRANSITION_OF_CELL_CYCLE	GOBP_NEGATIVE_REGULATION_OF_METAPHASE_ANAPHASE_TRANSITION_OF_CELL_CYCLE	GOBP_NEGATIVE_REGULATION_OF_METAPHASE_ANAPHASE_TRANSITION_OF_CELL_CYCLE	37	0.422087	1.3221	0.0719281	0.865148	0.852313	3551	tags=51%, list=32%, signal=35%	NDC80/KLHL22/CENPF/SPDL1/FBXO5/GEN1/TRIP13/BUB1B/KNTC1/MAD2L1/IK/AURKB/CCNB1/BUB1/RAD21/ZW10/ZWINT/CDT1/MAD2L1BP
GOMF_STEROID_DEHYDROGENASE_ACTIVITY_ACTING_ON_THE_CH_OH_GROUP_OF_DONORS_NAD_OR_NADP_AS_ACCEPTOR	GOMF_STEROID_DEHYDROGENASE_ACTIVITY_ACTING_ON_THE_CH_OH_GROUP_OF_DONORS_NAD_OR_NADP_AS_ACCEPTOR	GOMF_STEROID_DEHYDROGENASE_ACTIVITY_ACTING_ON_THE_CH_OH_GROUP_OF_DONORS_NAD_OR_NADP_AS_ACCEPTOR	13	0.504914	1.322	0.105374	0.956266	0.942078	4454	tags=69%, list=40%, signal=42%	NSDHL/HSD11B2/DHRS11/DHRS9/HSD17B7/HSD17B14/AKR1C3/HSD17B8/SDR42E2
GOBP_PEPTIDYL_ARGININE_METHYLATION	GOBP_PEPTIDYL_ARGININE_METHYLATION	GOBP_PEPTIDYL_ARGININE_METHYLATION	10	0.533742	1.32136	0.116883	0.974962	0.960497	2813	tags=50%, list=25%, signal=37%	PRMT3/PRDM4/PRMT5/CARM1/NDUFAF7
GOBP_REGULATION_OF_DOUBLE_STRAND_BREAK_REPAIR_VIA_NONHOMOLOGOUS_END_JOINING	GOBP_REGULATION_OF_DOUBLE_STRAND_BREAK_REPAIR_VIA_NONHOMOLOGOUS_END_JOINING	GOBP_REGULATION_OF_DOUBLE_STRAND_BREAK_REPAIR_VIA_NONHOMOLOGOUS_END_JOINING	21	0.461642	1.32126	0.10359	0.951814	0.937693	2121	tags=33%, list=19%, signal=27%	MRNIP/NSD2/SHLD2/RIF1/KMT5C/PRKDC/TFIP11
HP_ABSENT_OUTER_DYNEIN_ARMS	HP_ABSENT_OUTER_DYNEIN_ARMS	HP_ABSENT_OUTER_DYNEIN_ARMS	2	0.84865	1.32115	0.0871632	0.908535	0.895055	1695	tags=100%, list=15%, signal=85%	TTC12/DNAL1
HP_MINIMAL_CHANGE_GLOMERULONEPHRITIS	HP_MINIMAL_CHANGE_GLOMERULONEPHRITIS	HP_MINIMAL_CHANGE_GLOMERULONEPHRITIS	21	0.461534	1.32096	0.10359	0.951814	0.937693	2764	tags=52%, list=25%, signal=40%	TBC1D8B/NUP85/NUP205/SMARCAL1/ANLN/ANKFY1/ARHGAP24/PTPRO/NUP160/NUP107/NUP93
HP_PROMINENT_NASAL_BRIDGE	HP_PROMINENT_NASAL_BRIDGE	HP_PROMINENT_NASAL_BRIDGE	146	0.378163	1.32067	0.00316334	0.203	0.199988	3879	tags=47%, list=35%, signal=31%	UFD1/DCAF17/BRCA1/CEP290/NSDHL/BBS10/BICRA/CPLANE1/HYLS1/NHS/RTTN/CENPF/CEP120/LEMD3/TBC1D20/PIGW/ZDHHC9/CC2D2A/RECQL4/CKAP2L/KIAA0586/PIGL/KDM5C/PCNT/FBN1/MIA3/MED12L/CEP19/POLR1A/SMC1A/OTUD6B/CEP41/CEP152/BBS2/HSPG2/HIRA/SUFU/NBN/RARS2/PIGV/TMEM237/BBS4/SMAD4/IFT74/GPC4/ARL6/WDPCP/MKS1/KANSL1/TTC8/MITF/ARL3/INPP5E/ERCC6/PIBF1/PAK3/INSR/KAT6A/CBY1/CRKL/ATIC/SMC3/TMEM216/ZNF699/ORC6/CSPP1/SIN3A/S…
GOMF_RNA_POLYMERASE_III_TRANSCRIPTION_REGULATORY_REGION_SEQUENCE_SPECIFIC_DNA_BINDING	GOMF_RNA_POLYMERASE_III_TRANSCRIPTION_REGULATORY_REGION_SEQUENCE_SPECIFIC_DNA_BINDING	GOMF_RNA_POLYMERASE_III_TRANSCRIPTION_REGULATORY_REGION_SEQUENCE_SPECIFIC_DNA_BINDING	7	0.590397	1.32053	0.114583	0.972429	0.958001	1043	tags=43%, list=9%, signal=39%	BRF2/BRF1/RPTOR
HP_SUPERNUMERARY_CUSP	HP_SUPERNUMERARY_CUSP	HP_SUPERNUMERARY_CUSP	5	0.648183	1.32004	0.108141	0.964645	0.950332	481	tags=20%, list=4%, signal=19%	NHS
GOMF_3_5_EXONUCLEASE_ACTIVITY	GOMF_3_5_EXONUCLEASE_ACTIVITY	GOMF_3_5_EXONUCLEASE_ACTIVITY	47	0.410149	1.31972	0.0539461	0.792004	0.780254	1138	tags=23%, list=10%, signal=21%	TRIR/EXD2/ERI2/MRE11/EXOSC3/EXO5/ERI1/PAN2/NOCT/WRN/POLE
GOMF_INOSITOL_TRISPHOSPHATE_PHOSPHATASE_ACTIVITY	GOMF_INOSITOL_TRISPHOSPHATE_PHOSPHATASE_ACTIVITY	GOMF_INOSITOL_TRISPHOSPHATE_PHOSPHATASE_ACTIVITY	8	0.563359	1.3195	0.125701	0.992952	0.97822	4093	tags=75%, list=37%, signal=48%	INPP4B/INPP5K/OCRL/INPP5B/INPP5E/SYNJ1
HP_HYPOKALEMIA	HP_HYPOKALEMIA	HP_HYPOKALEMIA	25	0.445633	1.3193	0.0943205	0.927123	0.913367	3345	tags=48%, list=30%, signal=34%	EHHADH/CDH23/KCNE3/SCNN1A/HSD11B2/OCRL/SMAD4/KCNJ2/UNC45A/SCN4B/INSR/GATM
GOBP_SKELETAL_MUSCLE_ACETYLCHOLINE_GATED_CHANNEL_CLUSTERING	GOBP_SKELETAL_MUSCLE_ACETYLCHOLINE_GATED_CHANNEL_CLUSTERING	GOBP_SKELETAL_MUSCLE_ACETYLCHOLINE_GATED_CHANNEL_CLUSTERING	6	0.617127	1.31921	0.111639	0.969206	0.954826	762	tags=33%, list=7%, signal=31%	MESD/DVL1
HP_SHORT_GREATER_SCIATIC_NOTCH	HP_SHORT_GREATER_SCIATIC_NOTCH	HP_SHORT_GREATER_SCIATIC_NOTCH	3	0.752976	1.31918	0.107093	0.960943	0.946685	2391	tags=67%, list=21%, signal=52%	TRPV4/GPC4
HP_NEPHRONOPHTHISIS	HP_NEPHRONOPHTHISIS	HP_NEPHRONOPHTHISIS	19	0.466076	1.31882	0.115897	0.973265	0.958825	3915	tags=58%, list=35%, signal=38%	CEP290/TTC21B/CEP120/MAPKBP1/WDR19/DYNC2H1/CEP41/TMEM216/IQCB1/TRIP11/NPHP4
GOBP_ALDITOL_PHOSPHATE_METABOLIC_PROCESS	GOBP_ALDITOL_PHOSPHATE_METABOLIC_PROCESS	GOBP_ALDITOL_PHOSPHATE_METABOLIC_PROCESS	6	0.616754	1.31842	0.112827	0.969667	0.955281	2475	tags=50%, list=22%, signal=39%	GPD1L/GPAT2/GPD2
GOBP_KINETOCHORE_ASSEMBLY	GOBP_KINETOCHORE_ASSEMBLY	GOBP_KINETOCHORE_ASSEMBLY	18	0.470467	1.31834	0.107327	0.962463	0.948184	2918	tags=50%, list=26%, signal=37%	CENPX/CENPS/CENPF/CENPE/CENPA/KNTC1/CENPK/CENPN/POGZ
GOBP_AEROBIC_RESPIRATION	GOBP_AEROBIC_RESPIRATION	GOBP_AEROBIC_RESPIRATION	153	0.37665	1.31818	0.00479635	0.253951	0.250184	831	tags=12%, list=7%, signal=11%	ATP5F1E/ATP5MG/ATP5MF/ATP5F1B/ATP5ME/OGDHL/ATP5PD/ATP5PF/ATP5F1C/ATP5F1A/ATP5PO/ATP5PB/NOP53/NIPSNAP2/TRPV4/TEFM/CDK1/ATP7A
GOBP_DITERPENOID_BIOSYNTHETIC_PROCESS	GOBP_DITERPENOID_BIOSYNTHETIC_PROCESS	GOBP_DITERPENOID_BIOSYNTHETIC_PROCESS	6	0.616527	1.31793	0.112827	0.969667	0.955281	4294	tags=100%, list=38%, signal=62%	PRMT3/RBP1/DHRS9/RDH10/AKR1C3/ALDH1A2
GOMF_ENDODEOXYRIBONUCLEASE_ACTIVITY	GOMF_ENDODEOXYRIBONUCLEASE_ACTIVITY	GOMF_ENDODEOXYRIBONUCLEASE_ACTIVITY	27	0.440319	1.31771	0.0952381	0.929626	0.915834	2574	tags=41%, list=23%, signal=31%	DFFB/EXO1/MRE11/ZGRF1/TEFM/GEN1/FEN1/SLX1A/DNASE1/DICER1/ERCC4
GOMF_CYCLIN_BINDING	GOMF_CYCLIN_BINDING	GOMF_CYCLIN_BINDING	25	0.444936	1.31724	0.0953347	0.929626	0.915834	856	tags=20%, list=8%, signal=19%	RACK1/NDC80/PROCA1/CDK1/CDK2
GOBP_POSITIVE_REGULATION_OF_GLIAL_CELL_MIGRATION	GOBP_POSITIVE_REGULATION_OF_GLIAL_CELL_MIGRATION	GOBP_POSITIVE_REGULATION_OF_GLIAL_CELL_MIGRATION	6	0.616141	1.31711	0.112827	0.969667	0.955281	3353	tags=67%, list=30%, signal=47%	CCR2/TREM2/CX3CR1/CRKL
HP_CRYPTOPHTHALMOS	HP_CRYPTOPHTHALMOS	HP_CRYPTOPHTHALMOS	1	0.995888	1.31692	0.0106879	0.387981	0.382225	47	tags=100%, list=0%, signal=100%	GRIP1
HP_LACRIMAL_DUCT_APLASIA	HP_LACRIMAL_DUCT_APLASIA	HP_LACRIMAL_DUCT_APLASIA	1	0.995888	1.31692	0.0106879	0.387981	0.382225	47	tags=100%, list=0%, signal=100%	GRIP1
GOBP_NEGATIVE_REGULATION_OF_CELL_CYCLE_G2_M_PHASE_TRANSITION	GOBP_NEGATIVE_REGULATION_OF_CELL_CYCLE_G2_M_PHASE_TRANSITION	GOBP_NEGATIVE_REGULATION_OF_CELL_CYCLE_G2_M_PHASE_TRANSITION	50	0.407589	1.31683	0.0549451	0.798756	0.786905	781	tags=24%, list=7%, signal=22%	MRNIP/NOP53/BRCA1/BABAM2/MRE11/TICRR/CHEK1/DTL/CDK1/BLM/CDC6/CLSPN
HP_WIDE_INTERMAMILLARY_DISTANCE	HP_WIDE_INTERMAMILLARY_DISTANCE	HP_WIDE_INTERMAMILLARY_DISTANCE	65	0.397913	1.31659	0.035964	0.706551	0.696068	4495	tags=55%, list=40%, signal=33%	GRIP1/HS6ST1/IGF1R/TOGARAM1/CPT2/KATNB1/SOS1/KIAA0586/SMARCA2/COG1/B3GLCT/ABCD4/KISS1R/NUP188/ERMARD/TUBB/KANSL1/PIK3CD/SMPD4/ERCC6/RRAS/MEGF8/MAPRE2/PIGN/KAT6A/SOS2/CBL/HDAC4/CSPP1/DHCR7/PTPN11/MADD/EED/LZTR1/UBE2A/FGFR1
HP_SPONTANEOUS_PAIN_SENSATION	HP_SPONTANEOUS_PAIN_SENSATION	HP_SPONTANEOUS_PAIN_SENSATION	3	0.75137	1.31636	0.108484	0.966453	0.952114	1399	tags=67%, list=13%, signal=58%	PRRT2/CACNA1A
GOBP_REGULATION_OF_CHROMOSOME_SEGREGATION	GOBP_REGULATION_OF_CHROMOSOME_SEGREGATION	GOBP_REGULATION_OF_CHROMOSOME_SEGREGATION	74	0.395505	1.31609	0.025974	0.634727	0.62531	1729	tags=31%, list=15%, signal=26%	CDCA2/NDC80/KLHL22/CENPF/SPDL1/MKI67/FBXO5/CDC23/CDC6/KIF2C/GEN1/CENPE/UBE2C/TRIP13/TACC3/RMI2/BUB1B/KNTC1/MAD2L1/RAD18/IK/SMC6/AURKB
HP_INTERCOSTAL_MUSCLE_WEAKNESS	HP_INTERCOSTAL_MUSCLE_WEAKNESS	HP_INTERCOSTAL_MUSCLE_WEAKNESS	5	0.64613	1.31585	0.113001	0.969667	0.955281	524	tags=40%, list=5%, signal=38%	SELENON/TRPV4
GOBP_REGULATION_OF_CELL_MATURATION	GOBP_REGULATION_OF_CELL_MATURATION	GOBP_REGULATION_OF_CELL_MATURATION	8	0.56179	1.31583	0.127946	0.998622	0.983806	1168	tags=38%, list=10%, signal=34%	RET/KIF14/LRRK2
HP_ABNORMALITY_OF_THE_PROXIMAL_PHALANX_OF_THE_THUMB	HP_ABNORMALITY_OF_THE_PROXIMAL_PHALANX_OF_THE_THUMB	HP_ABNORMALITY_OF_THE_PROXIMAL_PHALANX_OF_THE_THUMB	4	0.691458	1.31542	0.110825	0.967911	0.953551	499	tags=25%, list=4%, signal=24%	RAB23
GOBP_APOPTOTIC_PROCESS_INVOLVED_IN_MORPHOGENESIS	GOBP_APOPTOTIC_PROCESS_INVOLVED_IN_MORPHOGENESIS	GOBP_APOPTOTIC_PROCESS_INVOLVED_IN_MORPHOGENESIS	15	0.486722	1.31521	0.120419	0.978425	0.963909	2193	tags=40%, list=20%, signal=32%	TGFB2/NOTCH1/SCRIB/PAX8/FOXC1/PPP2R1B
GOBP_EPITHELIAL_TUBE_BRANCHING_INVOLVED_IN_LUNG_MORPHOGENESIS	GOBP_EPITHELIAL_TUBE_BRANCHING_INVOLVED_IN_LUNG_MORPHOGENESIS	GOBP_EPITHELIAL_TUBE_BRANCHING_INVOLVED_IN_LUNG_MORPHOGENESIS	12	0.510291	1.31507	0.122881	0.98691	0.972268	3678	tags=58%, list=33%, signal=39%	SPRY2/DAG1/TNF/WNT2B/SPRY1/HOXA5/RDH10
GOCC_SPERM_PRINCIPAL_PIECE	GOCC_SPERM_PRINCIPAL_PIECE	GOCC_SPERM_PRINCIPAL_PIECE	12	0.510275	1.31503	0.122881	0.98691	0.972268	4939	tags=83%, list=44%, signal=47%	IFT81/PFKM/SCNN1A/SLC22A14/CATSPERG/EFCAB2/ATP2B4/SPA17/NME8/CCDC189
GOBP_HISTONE_H4_R3_METHYLATION	GOBP_HISTONE_H4_R3_METHYLATION	GOBP_HISTONE_H4_R3_METHYLATION	4	0.691212	1.31495	0.110825	0.967911	0.953551	1253	tags=50%, list=11%, signal=44%	PRDM4/PRMT5
GOBP_POSITIVE_REGULATION_OF_CELL_CYCLE_PROCESS	GOBP_POSITIVE_REGULATION_OF_CELL_CYCLE_PROCESS	GOBP_POSITIVE_REGULATION_OF_CELL_CYCLE_PROCESS	157	0.375021	1.31494	0.00412711	0.235198	0.231708	3632	tags=43%, list=32%, signal=29%	STIL/THOC1/E2F7/IGF1R/CIT/NDC80/CDC25A/CDCA5/CEP120/DTL/CEP295/NUSAP1/CDK1/FBXO5/CDC23/KIF14/CDC6/CDC25B/GEN1/E2F8/SPAST/UBE2C/USP19/RAD51AP1/RAD51B/DDX11/KIF20B/SPAG5/RPTOR/RRM2/FEN1/RRM1/MAD2L1/PLK4/MAP10/SVIL/RACGAP1/AURKB/CENPJ/SLF2/ROCK2/PLCB1/DYRK3/MSX1/ANAPC7/CCNB1/PKN2/TNF/INO80/VPS4B/ZNF16/PRKCE/EZH2/RAD21/MTA3/CD28/SASS6/WIZ/CHEK2/INSR/SMC5/CDT1/PLCG2/ATAD5/MAD2L1BP/PKP4/DLGAP5
HP_BROAD_METACARPALS	HP_BROAD_METACARPALS	HP_BROAD_METACARPALS	10	0.531145	1.31493	0.124459	0.990035	0.975346	4495	tags=70%, list=40%, signal=42%	EXTL3/FBN1/MMP14/DNMT3A/MMP2/GLB1/FGFR1
GOBP_POSITIVE_REGULATION_OF_VOLTAGE_GATED_CALCIUM_CHANNEL_ACTIVITY	GOBP_POSITIVE_REGULATION_OF_VOLTAGE_GATED_CALCIUM_CHANNEL_ACTIVITY	GOBP_POSITIVE_REGULATION_OF_VOLTAGE_GATED_CALCIUM_CHANNEL_ACTIVITY	3	0.750291	1.31447	0.109875	0.967911	0.953551	2796	tags=100%, list=25%, signal=75%	NIPSNAP2/STAC3/CDK5
GOBP_DNA_REPLICATION_CHECKPOINT_SIGNALING	GOBP_DNA_REPLICATION_CHECKPOINT_SIGNALING	GOBP_DNA_REPLICATION_CHECKPOINT_SIGNALING	13	0.50202	1.31442	0.114858	0.973216	0.958776	3406	tags=62%, list=30%, signal=43%	TICRR/CDC6/CLSPN/CDC45/RAD9A/TIMELESS/RAD17/CDT1
HP_GRAY_MATTER_HETEROTOPIA	HP_GRAY_MATTER_HETEROTOPIA	HP_GRAY_MATTER_HETEROTOPIA	78	0.393758	1.31428	0.027	0.64709	0.637489	3298	tags=41%, list=29%, signal=29%	VPS35L/STIL/KNL1/FKTN/CIT/HYLS1/RTTN/ASPM/WDR62/KATNB1/KIF14/DCHS1/TUBG1/CSGALNACT1/FKRP/LAMB1/MCPH1/CENPJ/CEP152/NCAPD3/ARFGEF2/PIK3CA/KIAA1109/ERMARD/POMT2/PEX1/KANSL1/POMT1/SLC25A24/SASS6/CEP85L/ZSWIM6
GOBP_RESPONSE_TO_DOPAMINE	GOBP_RESPONSE_TO_DOPAMINE	GOBP_RESPONSE_TO_DOPAMINE	35	0.423073	1.31411	0.0830831	0.890473	0.877262	2733	tags=43%, list=24%, signal=32%	PRKN/HRH1/GSK3A/LRRK2/PRMT5/HTR7/HTR3A/SULT1A3/KLF16/GABPA/TGM2/VPS35/DRD4/GNAO1/NCSTN
GOMF_ENDORIBONUCLEASE_ACTIVITY_PRODUCING_5_PHOSPHOMONOESTERS	GOMF_ENDORIBONUCLEASE_ACTIVITY_PRODUCING_5_PHOSPHOMONOESTERS	GOMF_ENDORIBONUCLEASE_ACTIVITY_PRODUCING_5_PHOSPHOMONOESTERS	25	0.443829	1.31396	0.0963489	0.93434	0.920478	3930	tags=56%, list=35%, signal=36%	EXO1/FEN1/DBR1/ELAC1/DICER1/MRPL44/RPP21/RPP25/POP5/RPP30/RPP14/EDC3/ELAC2/POP1
HP_ABNORMALITY_OF_CORNEAL_SIZE	HP_ABNORMALITY_OF_CORNEAL_SIZE	HP_ABNORMALITY_OF_CORNEAL_SIZE	106	0.3842	1.31332	0.0178734	0.505887	0.498381	4153	tags=51%, list=37%, signal=32%	RXYLT1/NSD2/CEP290/FKTN/BUD23/METTL27/NHS/RAB23/CENPF/KIF11/TBC1D20/CC2D2A/RECQL4/LIMK1/PLK4/FKRP/FBN1/RFC2/DAG1/KDM6A/SMC1A/DNAJC30/GTF2IRD1/HSPG2/B3GLCT/TMEM237/GTF2IRD2/TUBB/POMGNT2/POMT2/MKS1/UBE3B/RAD21/HMGB3/ERCC6/ERCC2/POMT1/NELFA/MAPRE2/B3GALNT2/FKBP14/GORAB/JAG1/CTCF/SH3PXD2B/DPYD/SMC3/TMEM216/CSPP1/PIGG/MAF/ERCC8/KMT2D/HDAC8
GOMF_PHOSPHATIDYLINOSITOL_BISPHOSPHATE_PHOSPHATASE_ACTIVITY	GOMF_PHOSPHATIDYLINOSITOL_BISPHOSPHATE_PHOSPHATASE_ACTIVITY	GOMF_PHOSPHATIDYLINOSITOL_BISPHOSPHATE_PHOSPHATASE_ACTIVITY	20	0.4606	1.31313	0.115779	0.973265	0.958825	4093	tags=60%, list=37%, signal=38%	PIP4P1/PIP4P2/INPP4B/MTMR4/INPP5K/OCRL/INPP5B/MTMR1/INPP5E/FIG4/SYNJ2/SYNJ1
HP_HYDROCEPHALUS	HP_HYDROCEPHALUS	HP_HYDROCEPHALUS	232	0.368028	1.31312	0.00122415	0.116419	0.114692	4732	tags=54%, list=42%, signal=32%	RXYLT1/NSD2/STIL/UFD1/XRCC2/BRCA1/CEP290/FKTN/WASHC5/UBE2T/NOTCH1/RFWD3/BICRA/CPLANE1/CPT2/HYLS1/PALB2/TRPV4/SAMD9/CENPF/MBTPS2/FAM111A/ESCO2/CEP120/FANCG/BAP1/SLX4/CC2D2A/BRIP1/BUB1B/RECQL4/KIAA0586/TREM2/PTDSS1/RAD51/COG6/FKRP/LAMB1/FBN1/DAG1/TSC2/PORCN/KDM6A/SMC1A/SPEF2/TTC12/DNAL1/DNAH1/WDR81/CEP41/FANCA/HSPG2/HIRA/SUFU/FANCL/SPAG1/B3GLCT/PIK3CA/CCDC40/PIGV/TMEM237/LIG4/KIAA1109/GPC4/FANCM/PO…
GOBP_SPERM_FLAGELLUM_ASSEMBLY	GOBP_SPERM_FLAGELLUM_ASSEMBLY	GOBP_SPERM_FLAGELLUM_ASSEMBLY	14	0.493379	1.31304	0.126716	0.994217	0.979467	3988	tags=71%, list=36%, signal=46%	SPEF2/TTC12/DNAH1/BBS2/SPAG16/MNS1/IQCG/MEIG1/NEURL1/CFAP44
GOBP_REGULATION_OF_RIBONUCLEASE_ACTIVITY	GOBP_REGULATION_OF_RIBONUCLEASE_ACTIVITY	GOBP_REGULATION_OF_RIBONUCLEASE_ACTIVITY	8	0.56039	1.31255	0.132435	1	0.985163	621	tags=25%, list=6%, signal=24%	OAS1/OAS3
HP_ABNORMALITY_OF_THE_ANTIHELIX	HP_ABNORMALITY_OF_THE_ANTIHELIX	HP_ABNORMALITY_OF_THE_ANTIHELIX	25	0.44334	1.31251	0.0973631	0.93994	0.925995	3687	tags=44%, list=33%, signal=30%	STIL/BICRA/RECQL4/PGAP1/RBM10/EVC2/LIG4/NUP188/PIGN/KAT6A/AP4E1
GOBP_REGULATION_OF_PHOTORECEPTOR_CELL_DIFFERENTIATION	GOBP_REGULATION_OF_PHOTORECEPTOR_CELL_DIFFERENTIATION	GOBP_REGULATION_OF_PHOTORECEPTOR_CELL_DIFFERENTIATION	2	0.84304	1.31242	0.0903328	0.915655	0.902069	265	tags=50%, list=2%, signal=49%	NOTCH1
GOBP_CARNITINE_METABOLIC_PROCESS	GOBP_CARNITINE_METABOLIC_PROCESS	GOBP_CARNITINE_METABOLIC_PROCESS	9	0.547489	1.31197	0.118102	0.975857	0.961379	2741	tags=56%, list=24%, signal=42%	CPT2/TMLHE/CROT/SLC22A4/CRAT
GOBP_RESPONSE_TO_COCAINE	GOBP_RESPONSE_TO_COCAINE	GOBP_RESPONSE_TO_COCAINE	22	0.454222	1.31181	0.110769	0.967911	0.953551	4040	tags=55%, list=36%, signal=35%	CCNA2/EHMT2/ABAT/PPP1R1B/CRHBP/ELAVL4/TGM2/DRD4/CDK5/DNMT3A/HOMER2/PTK2B
GOBP_REGULATION_OF_PRESYNAPSE_ORGANIZATION	GOBP_REGULATION_OF_PRESYNAPSE_ORGANIZATION	GOBP_REGULATION_OF_PRESYNAPSE_ORGANIZATION	12	0.508883	1.31145	0.123941	0.98691	0.972268	3068	tags=50%, list=27%, signal=36%	NTNG2/FARP1/CLSTN3/GPC4/VPS35/SLITRK6
GOBP_PEPTIDYL_LYSINE_MONOMETHYLATION	GOBP_PEPTIDYL_LYSINE_MONOMETHYLATION	GOBP_PEPTIDYL_LYSINE_MONOMETHYLATION	9	0.54722	1.31133	0.118102	0.975857	0.961379	247	tags=22%, list=2%, signal=22%	CSKMT/SETD4
GOMF_PHOSPHATIDYLINOSITOL_PHOSPHATE_PHOSPHATASE_ACTIVITY	GOMF_PHOSPHATIDYLINOSITOL_PHOSPHATE_PHOSPHATASE_ACTIVITY	GOMF_PHOSPHATIDYLINOSITOL_PHOSPHATE_PHOSPHATASE_ACTIVITY	26	0.441503	1.31127	0.103448	0.951814	0.937693	4243	tags=62%, list=38%, signal=38%	PIP4P1/PIP4P2/INPP4B/MTMR4/INPP5K/SACM1L/OCRL/INPP5B/MTMR1/INPP5E/INPPL1/FIG4/SYNJ2/SYNJ1/MTMR12/MTMR10
GOBP_REGULATION_OF_VITAMIN_METABOLIC_PROCESS	GOBP_REGULATION_OF_VITAMIN_METABOLIC_PROCESS	GOBP_REGULATION_OF_VITAMIN_METABOLIC_PROCESS	11	0.519366	1.31117	0.128998	1	0.985163	3782	tags=64%, list=34%, signal=42%	PRMT3/GFI1/TNF/CYP27B1/CLYBL/RDH10/AKR1C3
HP_THORACIC_DYSPLASIA	HP_THORACIC_DYSPLASIA	HP_THORACIC_DYSPLASIA	2	0.842068	1.31091	0.0919176	0.922326	0.908642	865	tags=50%, list=8%, signal=46%	WDR19
GOBP_NEGATIVE_REGULATION_OF_AXONOGENESIS	GOBP_NEGATIVE_REGULATION_OF_AXONOGENESIS	GOBP_NEGATIVE_REGULATION_OF_AXONOGENESIS	25	0.44279	1.31089	0.0993915	0.943907	0.929902	3908	tags=56%, list=35%, signal=37%	SPART/DIP2B/SYNGAP1/NRP1/THY1/SPP1/CDK5/SEMA3C/RYK/GDI1/SEMA4D/EPHB2/SEMA4C/ULK1
HP_POIKILODERMA	HP_POIKILODERMA	HP_POIKILODERMA	18	0.467741	1.31071	0.112487	0.969667	0.955281	3662	tags=61%, list=33%, signal=41%	FAM111B/BLM/POLH/RECQL4/DDB2/ERCC4/CD28/ERCC6/ERCC2/MTX2/XPC
GOBP_NEGATIVE_REGULATION_OF_NLRP3_INFLAMMASOME_COMPLEX_ASSEMBLY	GOBP_NEGATIVE_REGULATION_OF_NLRP3_INFLAMMASOME_COMPLEX_ASSEMBLY	GOBP_NEGATIVE_REGULATION_OF_NLRP3_INFLAMMASOME_COMPLEX_ASSEMBLY	5	0.643493	1.31048	0.115431	0.973265	0.958825	1946	tags=60%, list=17%, signal=50%	MEFV/TREM2/CPTP
GOBP_REGULATION_OF_SPONTANEOUS_SYNAPTIC_TRANSMISSION	GOBP_REGULATION_OF_SPONTANEOUS_SYNAPTIC_TRANSMISSION	GOBP_REGULATION_OF_SPONTANEOUS_SYNAPTIC_TRANSMISSION	4	0.688634	1.31005	0.112113	0.969206	0.954826	494	tags=25%, list=4%, signal=24%	PRKN
GOBP_ABSCISSION	GOBP_ABSCISSION	GOBP_ABSCISSION	5	0.643068	1.30962	0.115431	0.973265	0.958825	3245	tags=60%, list=29%, signal=43%	SPART/AURKB/ZFYVE19
GOBP_REGULATION_OF_MEIOTIC_CELL_CYCLE_PHASE_TRANSITION	GOBP_REGULATION_OF_MEIOTIC_CELL_CYCLE_PHASE_TRANSITION	GOBP_REGULATION_OF_MEIOTIC_CELL_CYCLE_PHASE_TRANSITION	4	0.688324	1.30946	0.112113	0.969206	0.954826	2244	tags=75%, list=20%, signal=60%	CDC25A/CDC25B/OVOL1
GOBP_MESENCHYMAL_CELL_APOPTOTIC_PROCESS	GOBP_MESENCHYMAL_CELL_APOPTOTIC_PROCESS	GOBP_MESENCHYMAL_CELL_APOPTOTIC_PROCESS	3	0.747406	1.30942	0.112656	0.969667	0.955281	2268	tags=67%, list=20%, signal=53%	PAX8/MSX1
GOBP_ACETYL_COA_METABOLIC_PROCESS	GOBP_ACETYL_COA_METABOLIC_PROCESS	GOBP_ACETYL_COA_METABOLIC_PROCESS	26	0.440875	1.30941	0.105477	0.956266	0.942078	3755	tags=50%, list=34%, signal=33%	ACACB/MLYCD/PDK4/NUDT7/PDK3/PDK2/PDK1/MVK/ACACA/ACLY/DLAT/DLST/DLD
GOCC_NUCLEAR_CHROMOSOME	GOCC_NUCLEAR_CHROMOSOME	GOCC_NUCLEAR_CHROMOSOME	146	0.374783	1.30887	0.00435019	0.245104	0.241468	2594	tags=37%, list=23%, signal=29%	BRCA1/PRIM1/SYCE2/POLE2/NUFIP1/TOP2A/CHEK1/FIGNL1/GINS1/BLM/POLA1/SMARCAD1/PSMC3IP/SLX4/TFPT/NEK2/CDC45/PRIM2/TUBG1/SETX/MCM4/POLE/MCM6/RAD51/MCM10/SMC2/SAP130/SMARCAL1/NCAPD2/ACTL6A/INCENP/GINS2/PHF12/RAD9A/MCM7/SMC1A/MCM2/IK/GINS4/TIMELESS/TONSL/SLX1A/ING3/POLD3/SUV39H1/SRCAP/MMS22L/ACTR8/BIRC5/POLA2/PCNA/ORC4/INO80/BRCA2
GOBP_POSITIVE_REGULATION_OF_MITOCHONDRIAL_DEPOLARIZATION	GOBP_POSITIVE_REGULATION_OF_MITOCHONDRIAL_DEPOLARIZATION	GOBP_POSITIVE_REGULATION_OF_MITOCHONDRIAL_DEPOLARIZATION	6	0.612233	1.30875	0.119952	0.978425	0.963909	2	tags=17%, list=0%, signal=17%	RACK1
HP_ABNORMAL_URINARY_COLOR	HP_ABNORMAL_URINARY_COLOR	HP_ABNORMAL_URINARY_COLOR	12	0.507814	1.30869	0.127119	0.995285	0.980518	4666	tags=67%, list=42%, signal=39%	CPOX/CPT2/HMBS/TSC2/SPP1/TSC1/ALAD/UROD
HP_STAGE_5_CHRONIC_KIDNEY_DISEASE	HP_STAGE_5_CHRONIC_KIDNEY_DISEASE	HP_STAGE_5_CHRONIC_KIDNEY_DISEASE	74	0.392966	1.30765	0.030969	0.683694	0.67355	2764	tags=41%, list=25%, signal=31%	CEP290/EHHADH/CPT2/TBC1D8B/DZIP1L/NUP85/MEFV/TTC21B/MAPKBP1/NUP205/WDR19/CC2D2A/SPRY2/SMARCAL1/ALMS1/SLC37A4/TSC2/COL4A4/AVIL/ANLN/CD81/ANKFY1/ARHGAP24/PKD1/LAMB2/SRCAP/PTPRO/NUP160/NUP107/NUP93
HP_CHRONIC_HEPATITIS	HP_CHRONIC_HEPATITIS	HP_CHRONIC_HEPATITIS	7	0.584588	1.30754	0.119213	0.978425	0.963909	2247	tags=43%, list=20%, signal=34%	IL21R/ALMS1/RFXAP
HP_LARGE_FORAMEN_MAGNUM	HP_LARGE_FORAMEN_MAGNUM	HP_LARGE_FORAMEN_MAGNUM	4	0.687285	1.30748	0.113402	0.969763	0.955375	499	tags=25%, list=4%, signal=24%	RAB23
GOCC_REPLISOME	GOCC_REPLISOME	GOCC_REPLISOME	14	0.491219	1.30729	0.13094	1	0.985163	3359	tags=57%, list=30%, signal=40%	PRIM1/POLA1/PRIM2/POLD3/POLA2/PCNA/MCM3/DONSON
GOBP_REGULATION_OF_SNRNA_TRANSCRIPTION_BY_RNA_POLYMERASE_II	GOBP_REGULATION_OF_SNRNA_TRANSCRIPTION_BY_RNA_POLYMERASE_II	GOBP_REGULATION_OF_SNRNA_TRANSCRIPTION_BY_RNA_POLYMERASE_II	4	0.687152	1.30723	0.113402	0.969763	0.955375	2441	tags=50%, list=22%, signal=39%	ZNF143/CC2D1A
HP_ISCHEMIC_STROKE	HP_ISCHEMIC_STROKE	HP_ISCHEMIC_STROKE	20	0.458488	1.3071	0.120902	0.981611	0.967047	3634	tags=55%, list=32%, signal=37%	ADA2/TGFB2/SMARCAL1/FBN1/MYLK/NOTCH3/SMAD4/HEY2/MYH11/PIK3C2A/TGFBR2
GOBP_INTRACILIARY_TRANSPORT_INVOLVED_IN_CILIUM_ASSEMBLY	GOBP_INTRACILIARY_TRANSPORT_INVOLVED_IN_CILIUM_ASSEMBLY	GOBP_INTRACILIARY_TRANSPORT_INVOLVED_IN_CILIUM_ASSEMBLY	5	0.64177	1.30697	0.117861	0.975664	0.961188	2362	tags=60%, list=21%, signal=47%	IFT81/SSX2IP/IFT74
HP_BIMANUAL_SYNKINESIA	HP_BIMANUAL_SYNKINESIA	HP_BIMANUAL_SYNKINESIA	12	0.507125	1.30691	0.130297	1	0.985163	1794	tags=33%, list=16%, signal=28%	KNL1/HS6ST1/RAD51/CEP152
GOCC_INTRACILIARY_TRANSPORT_PARTICLE_A	GOCC_INTRACILIARY_TRANSPORT_PARTICLE_A	GOCC_INTRACILIARY_TRANSPORT_PARTICLE_A	3	0.74594	1.30685	0.116829	0.974962	0.960497	865	tags=67%, list=8%, signal=62%	TTC21B/WDR19
GOBP_REGULATION_OF_NEUROTRANSMITTER_UPTAKE	GOBP_REGULATION_OF_NEUROTRANSMITTER_UPTAKE	GOBP_REGULATION_OF_NEUROTRANSMITTER_UPTAKE	8	0.557919	1.30676	0.138047	1	0.985163	2567	tags=38%, list=23%, signal=29%	PRKN/GPM6B/DRD4
GOBP_NUCLEAR_PORE_COMPLEX_ASSEMBLY	GOBP_NUCLEAR_PORE_COMPLEX_ASSEMBLY	GOBP_NUCLEAR_PORE_COMPLEX_ASSEMBLY	10	0.5277	1.3064	0.128788	1	0.985163	2764	tags=50%, list=25%, signal=38%	NUP205/NDC1/AHCTF1/NUP107/NUP93
GOBP_REGULATION_OF_HORMONE_METABOLIC_PROCESS	GOBP_REGULATION_OF_HORMONE_METABOLIC_PROCESS	GOBP_REGULATION_OF_HORMONE_METABOLIC_PROCESS	21	0.456399	1.30626	0.117949	0.975674	0.961199	3782	tags=48%, list=34%, signal=32%	IGF1R/PRMT3/TCF7L2/PAX8/GFI1/DAB2/ARNT/CYP27B1/RDH10/AKR1C3
GOBP_REGULATION_OF_NUCLEAR_DIVISION	GOBP_REGULATION_OF_NUCLEAR_DIVISION	GOBP_REGULATION_OF_NUCLEAR_DIVISION	93	0.385929	1.30607	0.029	0.672294	0.662319	2975	tags=41%, list=27%, signal=30%	CDCA2/RPS6KA2/NDC80/TOM1L1/KLHL22/CENPF/SPDL1/MKI67/CHEK1/NUSAP1/FBXO5/CDC23/BORA/GEN1/NEK2/TRIP13/RAD51AP1/BUB1B/FBXO43/KIF20B/TOM1L2/KNTC1/MAD2L1/CDC20/PRMT5/CUL9/IK/AURKB/PLCB1/MSX1/ANAPC7/CCNB1/TNF/BUB1/PKMYT1/RAD21/ZW10/CD28
GOBP_NEGATIVE_REGULATION_OF_MESENCHYMAL_CELL_APOPTOTIC_PROCESS	GOBP_NEGATIVE_REGULATION_OF_MESENCHYMAL_CELL_APOPTOTIC_PROCESS	GOBP_NEGATIVE_REGULATION_OF_MESENCHYMAL_CELL_APOPTOTIC_PROCESS	2	0.838912	1.30599	0.0982567	0.941175	0.927211	873	tags=50%, list=8%, signal=46%	PAX8
HP_TEMPORAL_PATTERN	HP_TEMPORAL_PATTERN	HP_TEMPORAL_PATTERN	16	0.475543	1.30593	0.125261	0.99061	0.975912	3143	tags=56%, list=28%, signal=41%	WASHC5/MPZ/SPAST/NIPA1/DBT/SMC1A/ATXN2/BCKDHA/OPA1
GOBP_REGULATION_OF_GONAD_DEVELOPMENT	GOBP_REGULATION_OF_GONAD_DEVELOPMENT	GOBP_REGULATION_OF_GONAD_DEVELOPMENT	4	0.68631	1.30563	0.113402	0.969763	0.955375	3291	tags=75%, list=29%, signal=53%	NUPR1/DHX37/INSR
GOBP_PULMONARY_VALVE_MORPHOGENESIS	GOBP_PULMONARY_VALVE_MORPHOGENESIS	GOBP_PULMONARY_VALVE_MORPHOGENESIS	7	0.583627	1.30539	0.121528	0.984019	0.96942	4029	tags=86%, list=36%, signal=55%	TGFB2/NOTCH1/ROBO1/HEY2/JAG1/NFATC1
GOBP_DOPAMINE_METABOLIC_PROCESS	GOBP_DOPAMINE_METABOLIC_PROCESS	GOBP_DOPAMINE_METABOLIC_PROCESS	18	0.465828	1.30535	0.113519	0.9701	0.955707	2567	tags=44%, list=23%, signal=34%	TGFB2/PRKN/ATP7A/ABAT/SULT1A3/MAOA/VPS35/DRD4
HP_NEPHROTIC_SYNDROME	HP_NEPHROTIC_SYNDROME	HP_NEPHROTIC_SYNDROME	81	0.390126	1.30534	0.033	0.697779	0.687426	2764	tags=37%, list=25%, signal=28%	KANK2/PUS3/CEP290/BBS10/TBC1D8B/NUP85/MEFV/NUP205/ZNF592/SMARCAL1/CEP19/COL4A4/AVIL/ANLN/BBS2/PDSS2/LAMB2/BBS4/LIG4/IFT74/PTPRO/ARL6/NUP160/WDPCP/SPP1/NUP107/MKS1/TTC8/DHX37/NUP93
GOCC_CONDENSED_NUCLEAR_CHROMOSOME	GOCC_CONDENSED_NUCLEAR_CHROMOSOME	GOCC_CONDENSED_NUCLEAR_CHROMOSOME	38	0.415254	1.3053	0.0789211	0.878421	0.865388	2864	tags=39%, list=26%, signal=29%	BRCA1/SYCE2/CHEK1/BLM/PSMC3IP/NEK2/TUBG1/RAD51/INCENP/RAD9A/SMC1A/SUV39H1/BRCA2/KIFAP3/RAD21
GOBP_POSITIVE_REGULATION_OF_SYNAPTIC_TRANSMISSION_GLUTAMATERGIC	GOBP_POSITIVE_REGULATION_OF_SYNAPTIC_TRANSMISSION_GLUTAMATERGIC	GOBP_POSITIVE_REGULATION_OF_SYNAPTIC_TRANSMISSION_GLUTAMATERGIC	8	0.557242	1.30517	0.138047	1	0.985163	614	tags=25%, list=5%, signal=24%	TSHZ3/CCR2
GOCC_INTRINSIC_COMPONENT_OF_PEROXISOMAL_MEMBRANE	GOCC_INTRINSIC_COMPONENT_OF_PEROXISOMAL_MEMBRANE	GOCC_INTRINSIC_COMPONENT_OF_PEROXISOMAL_MEMBRANE	12	0.506269	1.30471	0.132415	1	0.985163	4053	tags=67%, list=36%, signal=43%	FAR2/PEX11G/PEX16/PEX13/SLC25A17/PEX26/PEX3/PEX11B
HP_ABNORMAL_RIGHT_ATRIUM_MORPHOLOGY	HP_ABNORMAL_RIGHT_ATRIUM_MORPHOLOGY	HP_ABNORMAL_RIGHT_ATRIUM_MORPHOLOGY	4	0.685775	1.30461	0.113402	0.969763	0.955375	1181	tags=50%, list=11%, signal=45%	NOTCH1/MCM10
GOMF_DNA_CLAMP_LOADER_ACTIVITY	GOMF_DNA_CLAMP_LOADER_ACTIVITY	GOMF_DNA_CLAMP_LOADER_ACTIVITY	9	0.544327	1.3044	0.129139	1	0.985163	2943	tags=67%, list=26%, signal=49%	RFC4/RFC2/DSCC1/RFC3/CHTF18/RAD17
GOBP_NEURON_DEATH_IN_RESPONSE_TO_HYDROGEN_PEROXIDE	GOBP_NEURON_DEATH_IN_RESPONSE_TO_HYDROGEN_PEROXIDE	GOBP_NEURON_DEATH_IN_RESPONSE_TO_HYDROGEN_PEROXIDE	5	0.640448	1.30428	0.117861	0.975664	0.961188	2	tags=20%, list=0%, signal=20%	RACK1
HP_FEMALE_PSEUDOHERMAPHRODITISM	HP_FEMALE_PSEUDOHERMAPHRODITISM	HP_FEMALE_PSEUDOHERMAPHRODITISM	2	0.83778	1.30423	0.103011	0.951769	0.937648	47	tags=50%, list=0%, signal=50%	GRIP1
HP_BARRETT_ESOPHAGUS	HP_BARRETT_ESOPHAGUS	HP_BARRETT_ESOPHAGUS	5	0.640296	1.30397	0.117861	0.975664	0.961188	3620	tags=80%, list=32%, signal=54%	RAD21/FH/MYH11/ASCC1
GOMF_CROSSOVER_JUNCTION_ENDODEOXYRIBONUCLEASE_ACTIVITY	GOMF_CROSSOVER_JUNCTION_ENDODEOXYRIBONUCLEASE_ACTIVITY	GOMF_CROSSOVER_JUNCTION_ENDODEOXYRIBONUCLEASE_ACTIVITY	5	0.640279	1.30394	0.117861	0.975664	0.961188	1967	tags=60%, list=18%, signal=49%	TEFM/GEN1/SLX1A
GOMF_MITOGEN_ACTIVATED_PROTEIN_KINASE_KINASE_KINASE_BINDING	GOMF_MITOGEN_ACTIVATED_PROTEIN_KINASE_KINASE_KINASE_BINDING	GOMF_MITOGEN_ACTIVATED_PROTEIN_KINASE_KINASE_KINASE_BINDING	9	0.54392	1.30342	0.129139	1	0.985163	3842	tags=78%, list=34%, signal=51%	TRAF2/TCF3/STK38/MAP4K2/SASH1/TGFBR2/MAP2K7
HP_ABNORMALITY_OF_FEMALE_EXTERNAL_GENITALIA	HP_ABNORMALITY_OF_FEMALE_EXTERNAL_GENITALIA	HP_ABNORMALITY_OF_FEMALE_EXTERNAL_GENITALIA	91	0.385804	1.30325	0.031	0.683694	0.67355	4153	tags=52%, list=37%, signal=33%	GRIP1/POC1A/CCNQ/ESCO2/CDC6/TBC1D20/DVL1/CDC45/GMNN/SMARCA2/PCNT/CASZ1/PORCN/ARID1B/SMC1A/FDXR/CEP152/HSPG2/B3GLCT/TNXB/LIG4/MINPP1/ORC4/ATR/PEX1/SETBP1/MKS1/UBE3B/PEX16/DHX37/PEX13/RAD21/SLC25A24/PEX26/INSR/CTCF/CDT1/ATIC/SMC3/ORC6/WWOX/TOE1/PEX3/DHCR7/FIG4/PEX11B/HDAC8
GOBP_REGULATION_OF_SYNAPTIC_VESICLE_MEMBRANE_ORGANIZATION	GOBP_REGULATION_OF_SYNAPTIC_VESICLE_MEMBRANE_ORGANIZATION	GOBP_REGULATION_OF_SYNAPTIC_VESICLE_MEMBRANE_ORGANIZATION	1	0.985519	1.30321	0.0352137	0.700101	0.689713	163	tags=100%, list=1%, signal=99%	PRRT2
HP_SYNDACTYLY	HP_SYNDACTYLY	HP_SYNDACTYLY	235	0.364927	1.30315	0.00129778	0.120355	0.118569	4545	tags=51%, list=41%, signal=31%	SEM1/GRIP1/XRCC2/BRCA1/CEP290/WASHC5/UBE2T/NOTCH1/CCNQ/RFWD3/BBS10/BICRA/CPLANE1/IFT81/PALB2/RAB23/RTTN/CDKN1C/ESCO2/TTC21B/CEP120/FANCG/BLM/LEMD3/SMARCAD1/DVL1/CHUK/DCHS1/SLX4/WDR19/BRIP1/CDC45/CKAP2L/DDX11/NBAS/PTDSS1/RAD51/CSGALNACT1/TTI2/DYNC2H1/BMS1/DSP/FDFT1/IL11RA/CEP19/ZNF41/PORCN/PHGDH/SYNGAP1/ITGB4/SMC1A/ZNF81/OTUD6B/RBM10/FANCA/BBS2/TMEM94/FANCL/B3GLCT/PIK3CA/BBS4/LIG4/KIAA1109/CACNA1G…
GOBP_REGULATION_OF_SYNAPTIC_VESICLE_TRANSPORT	GOBP_REGULATION_OF_SYNAPTIC_VESICLE_TRANSPORT	GOBP_REGULATION_OF_SYNAPTIC_VESICLE_TRANSPORT	4	0.684983	1.3031	0.114691	0.972429	0.958001	1168	tags=50%, list=10%, signal=45%	PRKN/LRRK2
GOBP_REGULATION_OF_GLOMERULUS_DEVELOPMENT	GOBP_REGULATION_OF_GLOMERULUS_DEVELOPMENT	GOBP_REGULATION_OF_GLOMERULUS_DEVELOPMENT	1	0.98543	1.30309	0.0352137	0.700101	0.689713	164	tags=100%, list=1%, signal=99%	RET
GOBP_MICROTUBULE_CYTOSKELETON_ORGANIZATION	GOBP_MICROTUBULE_CYTOSKELETON_ORGANIZATION	GOBP_MICROTUBULE_CYTOSKELETON_ORGANIZATION	385	0.357894	1.3027	0.000130369	0.0266915	0.0262955	4638	tags=52%, list=41%, signal=31%	PCLAF/STIL/PTPA/XRCC2/SPC25/BRCA1/SGO1/WASHC5/TPX2/KIF24/NEFH/TBCEL/TOGARAM1/CCNF/HDGFL3/KIF18B/NDC80/RTTN/TRPV4/ASPM/WDR62/SPDL1/KIF11/CHEK1/CEP120/CEP295/KATNB1/NUSAP1/CDK1/FBXO5/FIGNL1/KIF14/TTLL7/KIF4A/SKA3/CEP85/CCNB2/KIF2C/DVL1/BORA/GEN1/CENPE/CENPA/SPAST/CDK2/NEK2/CKAP5/CCP110/CC2D2A/TACC3/CKAP2/NUF2/TTLL5/TUBGCP5/KATNAL1/SPAG5/MAD2L1/TUBG1/KAT2A/CAMSAP2/CEP72/MYBL2/CEP44/SS18/PLK4/SPRY2/C…
GOBP_REGULATION_OF_RHO_DEPENDENT_PROTEIN_SERINE_THREONINE_KINASE_ACTIVITY	GOBP_REGULATION_OF_RHO_DEPENDENT_PROTEIN_SERINE_THREONINE_KINASE_ACTIVITY	GOBP_REGULATION_OF_RHO_DEPENDENT_PROTEIN_SERINE_THREONINE_KINASE_ACTIVITY	4	0.684736	1.30263	0.114691	0.972429	0.958001	2541	tags=75%, list=23%, signal=58%	HEG1/DAB2/THY1
HP_CYCLOPIA	HP_CYCLOPIA	HP_CYCLOPIA	7	0.58239	1.30262	0.122685	0.98691	0.972268	1998	tags=43%, list=18%, signal=35%	STIL/SMC1A/SUFU
GOMF_INOSITOL_PHOSPHATE_PHOSPHATASE_ACTIVITY	GOMF_INOSITOL_PHOSPHATE_PHOSPHATASE_ACTIVITY	GOMF_INOSITOL_PHOSPHATE_PHOSPHATASE_ACTIVITY	12	0.505433	1.30256	0.134534	1	0.985163	3027	tags=58%, list=27%, signal=43%	INPP4B/INPP5K/OCRL/INPP5B/MINPP1/IMPA1/INPP5E
GOMF_HISTONE_METHYLTRANSFERASE_ACTIVITY	GOMF_HISTONE_METHYLTRANSFERASE_ACTIVITY	GOMF_HISTONE_METHYLTRANSFERASE_ACTIVITY	46	0.405876	1.30234	0.0659341	0.843583	0.831067	2884	tags=39%, list=26%, signal=29%	NSD2/NSD3/SETD4/SMYD3/EHMT2/SUV39H2/PRMT5/KMT5C/TTLL12/ASH2L/SUV39H1/KMT2B/SUZ12/CARM1/EZH2/SMYD5/EZH1/PRDM2
GOCC_CONDENSED_CHROMOSOME	GOCC_CONDENSED_CHROMOSOME	GOCC_CONDENSED_CHROMOSOME	192	0.368347	1.30218	0.00382967	0.229642	0.226234	2888	tags=37%, list=26%, signal=28%	CENPX/KNL1/SGO2/CENPI/NUP43/SPC25/BRCA1/SGO1/SYCE2/CENPS/ERCC6L/NDC80/NCAPG/CENPF/SPDL1/CENPO/TOP2A/NUP85/CENPM/MKI67/CHEK1/BLM/SKA3/KIF2C/PSMC3IP/CENPE/CENPA/CDK2/NEK2/CKAP5/BUB1B/RIF1/NUF2/CENPQ/SPAG5/KNTC1/MAD2L1/TUBG1/RAD51/SMC2/KMT5C/NCAPD2/INCENP/SPC24/RAD9A/SMC1A/SMC6/AURKB/MEIKIN/CENPK/NCAPD3/DSN1/CENPB/SUV39H1/AHCTF1/LIG4/BIRC5/CENPU/CCNB1/KIF22/XPO1/NUP160/BRCA2/BUB1/PHF2/NUP107/CENPN/K…
GOMF_PHOSPHATIDYLINOSITOL_5_PHOSPHATE_BINDING	GOMF_PHOSPHATIDYLINOSITOL_5_PHOSPHATE_BINDING	GOMF_PHOSPHATIDYLINOSITOL_5_PHOSPHATE_BINDING	11	0.515806	1.30218	0.133262	1	0.985163	3439	tags=64%, list=31%, signal=44%	RUBCNL/SNX24/LANCL2/PHLDA3/SAP30L/SH3PXD2A/SH3PXD2B
GOBP_SEMINIFEROUS_TUBULE_DEVELOPMENT	GOBP_SEMINIFEROUS_TUBULE_DEVELOPMENT	GOBP_SEMINIFEROUS_TUBULE_DEVELOPMENT	9	0.543389	1.30215	0.13245	1	0.985163	2345	tags=44%, list=21%, signal=35%	TBC1D20/BRIP1/SPATA2/SMAD4
HP_PERIPHERAL_VISUAL_FIELD_LOSS	HP_PERIPHERAL_VISUAL_FIELD_LOSS	HP_PERIPHERAL_VISUAL_FIELD_LOSS	11	0.515601	1.30167	0.133262	1	0.985163	4332	tags=73%, list=39%, signal=45%	ZNF513/AGBL5/SPATA7/PROM1/CRX/DLAT/CWC27/SLC6A6
GOBP_NEGATIVE_REGULATION_OF_OSTEOCLAST_DEVELOPMENT	GOBP_NEGATIVE_REGULATION_OF_OSTEOCLAST_DEVELOPMENT	GOBP_NEGATIVE_REGULATION_OF_OSTEOCLAST_DEVELOPMENT	3	0.742926	1.30157	0.122392	0.98691	0.972268	1378	tags=67%, list=12%, signal=58%	LILRB1/FBN1
HP_ABNORMALITY_OF_VITAMIN_E_METABOLISM	HP_ABNORMALITY_OF_VITAMIN_E_METABOLISM	HP_ABNORMALITY_OF_VITAMIN_E_METABOLISM	8	0.555599	1.30133	0.139169	1	0.985163	615	tags=25%, list=5%, signal=24%	EFL1/DZIP1L
GOBP_NEGATIVE_REGULATION_OF_STEM_CELL_POPULATION_MAINTENANCE	GOBP_NEGATIVE_REGULATION_OF_STEM_CELL_POPULATION_MAINTENANCE	GOBP_NEGATIVE_REGULATION_OF_STEM_CELL_POPULATION_MAINTENANCE	2	0.835895	1.3013	0.107765	0.964633	0.950321	873	tags=50%, list=8%, signal=46%	PAX8
GOMF_HELICASE_ACTIVITY	GOMF_HELICASE_ACTIVITY	GOMF_HELICASE_ACTIVITY	127	0.376012	1.30126	0.013227	0.433098	0.426672	2407	tags=36%, list=22%, signal=29%	DDX58/ERCC6L/MRE11/ZGRF1/UPF1/POLQ/BLM/CHD8/SMARCAD1/MOV10/TTF2/IGHMBP2/BRIP1/RECQL4/DHX35/HLTF/RAD54L/WRN/DDX11/DHX32/RFC4/SETX/MCM4/SMARCA2/MCM6/RAD51/DDX56/SMARCAL1/BTAF1/RFC2/MCM7/MCM2/DDX20/SLFN11/DSCC1/DHX57/RFC3/SKIV2L/MCM8/HELB/RECQL5/SRCAP/SMARCA4/DICER1/CHTF18/FANCM
HP_INSOMNIA	HP_INSOMNIA	HP_INSOMNIA	42	0.409414	1.30103	0.07	0.862496	0.8497	2476	tags=33%, list=22%, signal=26%	BUD23/CPOX/METTL27/PRKN/MEN1/HMBS/LIMK1/CRY1/LRRK2/RFC2/DNAJC30/GTF2IRD1/GTF2IRD2/NAGS
GOBP_PHOSPHATIDYLINOSITOL_DEPHOSPHORYLATION	GOBP_PHOSPHATIDYLINOSITOL_DEPHOSPHORYLATION	GOBP_PHOSPHATIDYLINOSITOL_DEPHOSPHORYLATION	25	0.439457	1.30102	0.103448	0.951814	0.937693	4243	tags=64%, list=38%, signal=40%	PIP4P1/PIP4P2/INPP4B/MTMR4/INPP5K/SACM1L/OCRL/INPP5B/MTMR1/INPP5E/INPPL1/FIG4/SYNJ2/SYNJ1/MTMR12/MTMR10
HP_APLASIA_HYPOPLASIA_OF_THE_FALLOPIAN_TUBE	HP_APLASIA_HYPOPLASIA_OF_THE_FALLOPIAN_TUBE	HP_APLASIA_HYPOPLASIA_OF_THE_FALLOPIAN_TUBE	1	0.983731	1.30084	0.0364385	0.710529	0.699987	183	tags=100%, list=2%, signal=98%	DCAF17
HP_WHEEZING	HP_WHEEZING	HP_WHEEZING	17	0.470156	1.30054	0.117342	0.975664	0.961188	2714	tags=53%, list=24%, signal=40%	FCGR3A/SCNN1A/SPEF2/TTC12/DNAL1/DNAH1/SPAG1/CCDC40/LRRC56
GOBP_SISTER_CHROMATID_COHESION	GOBP_SISTER_CHROMATID_COHESION	GOBP_SISTER_CHROMATID_COHESION	47	0.404138	1.30038	0.0689311	0.859536	0.846783	3648	tags=45%, list=33%, signal=30%	SGO2/SGO1/MRE11/ESCO2/CDCA5/BUB1B/DDX11/FEN1/CDC20/SMC1A/MEIKIN/DSCC1/SLF2/KIF22/BUB1/RAD21/POGZ/SMC5/CTCF/SMC3/STAG3
GOBP_SENSORY_PERCEPTION_OF_TASTE	GOBP_SENSORY_PERCEPTION_OF_TASTE	GOBP_SENSORY_PERCEPTION_OF_TASTE	7	0.58137	1.30034	0.122685	0.98691	0.972268	2372	tags=43%, list=21%, signal=34%	PKD2L1/FFAR4/TAS2R14
GOCC_CYTOPLASMIC_MICROTUBULE	GOCC_CYTOPLASMIC_MICROTUBULE	GOCC_CYTOPLASMIC_MICROTUBULE	47	0.404118	1.30031	0.0689311	0.859536	0.846783	1596	tags=30%, list=14%, signal=26%	FAM161A/TOGARAM1/GRAMD2B/KIF18B/SELENOS/TRPV4/TTC30A/GTSE1/KIF2C/HID1/TUBG1/CEP162/MAP10/TUBG2
GOCC_SODIUM_CHANNEL_COMPLEX	GOCC_SODIUM_CHANNEL_COMPLEX	GOCC_SODIUM_CHANNEL_COMPLEX	6	0.60821	1.30015	0.125891	0.992952	0.97822	4387	tags=100%, list=39%, signal=61%	SCNN1A/SCN9A/CACNA1G/SCN4B/SCN1B/TRPM4
HP_HYPOVOLEMIC_SHOCK	HP_HYPOVOLEMIC_SHOCK	HP_HYPOVOLEMIC_SHOCK	3	0.741976	1.2999	0.123783	0.98691	0.972268	2889	tags=100%, list=26%, signal=74%	DSP/SCNN1A/JUP
HP_PROTRUSIO_ACETABULI	HP_PROTRUSIO_ACETABULI	HP_PROTRUSIO_ACETABULI	13	0.496465	1.29988	0.128556	1	0.985163	3744	tags=54%, list=33%, signal=36%	TGFB2/MBTPS2/FBN1/HSPG2/COL1A1/TGFBR2/MMP2
HP_DISPROPORTIONATE_SHORT_LIMB_SHORT_STATURE	HP_DISPROPORTIONATE_SHORT_LIMB_SHORT_STATURE	HP_DISPROPORTIONATE_SHORT_LIMB_SHORT_STATURE	53	0.400449	1.29978	0.0589411	0.81583	0.803725	5374	tags=70%, list=48%, signal=36%	MESD/MBTPS2/CEP120/DVL1/WDR19/MYSM1/KIAA0586/DYNC2H1/COG1/TONSL/HSPG2/COL1A1/B3GLCT/HS2ST1/EVC2/SLC35D1/IFT52/CSPP1/DHCR7/KYNU/INPPL1/TRIP11/SIK3/MTOR/PEX7/HDAC6/ALG12/SLC39A8/FGFR1/LBR/KMT2A/XRCC4/PRKAR1A/CANT1/IFT43/GNPAT/FLNB
GOBP_INNERVATION	GOBP_INNERVATION	GOBP_INNERVATION	12	0.504338	1.29973	0.139831	1	0.985163	3100	tags=58%, list=28%, signal=42%	RET/FBXO45/NRP1/LRIG1/SERPINE2/SLITRK6/LRIG2
HP_ACUTE_ENCEPHALOPATHY	HP_ACUTE_ENCEPHALOPATHY	HP_ACUTE_ENCEPHALOPATHY	8	0.554799	1.29945	0.141414	1	0.985163	1104	tags=38%, list=10%, signal=34%	SQOR/SLC25A15/COG8
HP_BUPHTHALMOS	HP_BUPHTHALMOS	HP_BUPHTHALMOS	14	0.488044	1.29884	0.134108	1	0.985163	3439	tags=57%, list=31%, signal=40%	FKTN/NCAPG2/FKRP/DAG1/OCRL/POMT2/POMT1/SH3PXD2B
HP_ABNORMALITY_OF_LENS_SHAPE	HP_ABNORMALITY_OF_LENS_SHAPE	HP_ABNORMALITY_OF_LENS_SHAPE	5	0.637754	1.2988	0.122722	0.98691	0.972268	4056	tags=100%, list=36%, signal=64%	COL4A4/LAMB2/OCRL/ERCC6/ERCC8
HP_PROSTATE_NEOPLASM	HP_PROSTATE_NEOPLASM	HP_PROSTATE_NEOPLASM	28	0.432038	1.2986	0.100101	0.943907	0.929902	4398	tags=61%, list=39%, signal=37%	BRCA1/MRE11/PALB2/BARD1/BRIP1/RAD51D/RAD51/MXI1/NBN/BRCA2/CDKN2A/RNF43/CHEK2/EPHB2/APC/RNASEL/AAGAB
HP_ASCENDING_AORTIC_DISSECTION	HP_ASCENDING_AORTIC_DISSECTION	HP_ASCENDING_AORTIC_DISSECTION	14	0.487918	1.2985	0.134108	1	0.985163	3634	tags=57%, list=32%, signal=39%	TGFB2/NOTCH1/FBN1/MYLK/SMAD4/HEY2/MYH11/TGFBR2
GOBP_POSITIVE_REGULATION_OF_NEUROINFLAMMATORY_RESPONSE	GOBP_POSITIVE_REGULATION_OF_NEUROINFLAMMATORY_RESPONSE	GOBP_POSITIVE_REGULATION_OF_NEUROINFLAMMATORY_RESPONSE	11	0.514316	1.29842	0.135394	1	0.985163	3433	tags=55%, list=31%, signal=38%	TREM2/LRRK2/NUPR1/STAP1/TNF/PLCG2
GOBP_HEXOSE_PHOSPHATE_TRANSPORT	GOBP_HEXOSE_PHOSPHATE_TRANSPORT	GOBP_HEXOSE_PHOSPHATE_TRANSPORT	5	0.637558	1.2984	0.122722	0.98691	0.972268	1512	tags=40%, list=14%, signal=35%	SLC37A4/SLC37A3
GOMF_ENOYL_COA_HYDRATASE_ACTIVITY	GOMF_ENOYL_COA_HYDRATASE_ACTIVITY	GOMF_ENOYL_COA_HYDRATASE_ACTIVITY	9	0.541605	1.29787	0.134658	1	0.985163	3379	tags=44%, list=30%, signal=31%	EHHADH/ECHDC3/AUH/ECI1
GOBP_OXALOACETATE_TRANSPORT	GOBP_OXALOACETATE_TRANSPORT	GOBP_OXALOACETATE_TRANSPORT	3	0.740741	1.29774	0.126565	0.993553	0.978812	1474	tags=67%, list=13%, signal=58%	SLC25A30/SLC25A10
GOBP_SUCCINATE_TRANSMEMBRANE_TRANSPORT	GOBP_SUCCINATE_TRANSMEMBRANE_TRANSPORT	GOBP_SUCCINATE_TRANSMEMBRANE_TRANSPORT	3	0.740741	1.29774	0.126565	0.993553	0.978812	1474	tags=67%, list=13%, signal=58%	SLC25A30/SLC25A10
GOMF_SUCCINATE_TRANSMEMBRANE_TRANSPORTER_ACTIVITY	GOMF_SUCCINATE_TRANSMEMBRANE_TRANSPORTER_ACTIVITY	GOMF_SUCCINATE_TRANSMEMBRANE_TRANSPORTER_ACTIVITY	3	0.740741	1.29774	0.126565	0.993553	0.978812	1474	tags=67%, list=13%, signal=58%	SLC25A30/SLC25A10
HP_MIDLINE_DEFECT_OF_THE_NOSE	HP_MIDLINE_DEFECT_OF_THE_NOSE	HP_MIDLINE_DEFECT_OF_THE_NOSE	7	0.58018	1.29768	0.125	0.99061	0.975912	447	tags=29%, list=4%, signal=27%	GRIP1/HYLS1
HP_APLASIA_OF_THE_UTERUS	HP_APLASIA_OF_THE_UTERUS	HP_APLASIA_OF_THE_UTERUS	9	0.541469	1.29755	0.134658	1	0.985163	4695	tags=67%, list=42%, signal=39%	NSD2/ARID1B/MINPP1/DHX37/TOE1/CTBP1
HP_SECONDARY_GROWTH_HORMONE_DEFICIENCY	HP_SECONDARY_GROWTH_HORMONE_DEFICIENCY	HP_SECONDARY_GROWTH_HORMONE_DEFICIENCY	12	0.50335	1.29719	0.141949	1	0.985163	2105	tags=42%, list=19%, signal=34%	CDH23/MEN1/BAP1/SUFU/PIK3CA
GOBP_CELL_DIVISION	GOBP_CELL_DIVISION	GOBP_CELL_DIVISION	437	0.355006	1.29695	3.78852e-05	0.00927317	0.00913559	4080	tags=45%, list=36%, signal=30%	RACK1/TENT4B/LIG3/CENPX/KNL1/SGO2/NUP43/SPART/SPC25/SGO1/E2F7/ENTR1/TGFB2/WASHC5/CCNE2/TPX2/IGF1R/CIT/NOTCH1/CDCA2/SYCE2/CCNA2/BABAM2/CCNE1/CCNF/CENPS/ERCC6L/KIF18B/NDC80/ZNF449/ASPM/NCAPG/KLHL22/PIK3R4/CENPF/SPDL1/TOP2A/KIF11/NCAPG2/CDC25A/CDCA5/KATNB1/NUSAP1/CDK1/FBXO5/CDC23/KIF14/BLM/KIF4A/CDC6/FLCN/SKA3/CCNB2/KIF2C/CDC25B/BORA/CENPE/CENPA/E2F8/SPAST/CDK2/NEK2/UBE2C/CKAP5/MIS18A/CCP110/TACC3/B…
HP_RETINAL_DYSTROPHY	HP_RETINAL_DYSTROPHY	HP_RETINAL_DYSTROPHY	179	0.36865	1.29692	0.00320034	0.204206	0.201177	4406	tags=51%, list=39%, signal=32%	RXYLT1/MYO7A/CEP290/FAM161A/FKTN/CCNQ/BBS10/CDH23/DHDDS/EXOSC3/KIF11/CEP120/ZNF513/HACE1/NEK2/WDR19/CC2D2A/TTLL5/KIAA0586/PGAP1/MYO5A/ALMS1/FKRP/DAG1/ARV1/CNNM4/SPEF2/TTC12/DNAL1/DNAH1/WARS2/FDXR/CEP41/BBS2/PRPF3/NGLY1/SPAG1/CCDC40/ATXN2/TMEM237/BBS4/IFT74/ARL6/POMGNT2/POMT2/PEX1/MKS1/SLC19A2/LRRC56/UBE3B/PEX16/TTC8/ACBD5/PEX13/PRPF4/RP9/PROM1/POGZ/CRX/ARL3/INPP5E/ERCC6/POMT1/CCDC28B/POC1B/GGCX/B…
GOBP_DNA_CONFORMATION_CHANGE	GOBP_DNA_CONFORMATION_CHANGE	GOBP_DNA_CONFORMATION_CHANGE	203	0.365281	1.29684	0.00412711	0.235198	0.231708	3858	tags=48%, list=34%, signal=32%	SELENOF/DFFB/LIN54/MORC2/ERCC6L/MRE11/NCAPG/SMYD3/L3MBTL3/TOP2A/CDKN1C/NCAPG2/CDCA5/UPF1/NUSAP1/CDK1/POLQ/GINS1/BLM/CHD8/SMARCAD1/IGHMBP2/CDK2/MIS18A/BRIP1/CDC45/RECQL4/RIF1/RAD54L/WRN/DDX11/PHF13/RFC4/GTF2H2/SETX/MCM4/OIP5/MCM6/MNAT1/RAD51/SMC2/SAMD1/NCAPD2/ASF1B/RFC2/MCPH1/GINS2/SART3/MCM7/ZDBF2/MCM2/SSBP1/RNF8/GINS4/NCAPD3/DSCC1/PSME4/DAXX/HIRA/RFC3/NBN/MCM8/PIK3CA/HELB/RECQL5/SUV39H1/KDM1A/NC…
GOBP_REGULATION_OF_MITOTIC_NUCLEAR_DIVISION	GOBP_REGULATION_OF_MITOTIC_NUCLEAR_DIVISION	GOBP_REGULATION_OF_MITOTIC_NUCLEAR_DIVISION	82	0.387035	1.29649	0.033	0.697779	0.687426	3632	tags=46%, list=32%, signal=32%	CDCA2/NDC80/TOM1L1/KLHL22/CENPF/SPDL1/MKI67/CHEK1/NUSAP1/FBXO5/CDC23/BORA/GEN1/NEK2/TRIP13/BUB1B/FBXO43/KIF20B/TOM1L2/KNTC1/MAD2L1/PRMT5/CUL9/IK/AURKB/ANAPC7/CCNB1/TNF/BUB1/PKMYT1/RAD21/ZW10/CD28/ZWINT/INSR/CDT1/MAD2L1BP/DLGAP5
GOBP_VESTIBULOCOCHLEAR_NERVE_DEVELOPMENT	GOBP_VESTIBULOCOCHLEAR_NERVE_DEVELOPMENT	GOBP_VESTIBULOCOCHLEAR_NERVE_DEVELOPMENT	4	0.681449	1.29638	0.119845	0.978425	0.963909	3068	tags=75%, list=27%, signal=54%	TIFAB/NRP1/SLITRK6
GOMF_GATED_CHANNEL_ACTIVITY	GOMF_GATED_CHANNEL_ACTIVITY	GOMF_GATED_CHANNEL_ACTIVITY	80	0.387502	1.29637	0.039	0.717129	0.706489	4890	tags=61%, list=44%, signal=35%	KCNQ3/PKD2L1/TRPV4/TSPOAP1/CACNB4/KCNE3/TMEM63B/CATSPER2/TRPM2/CACNA1A/NCS1/SCNN1A/P2RX1/GPR89B/HTR3A/CACNB1/SCN9A/TMEM37/ANO9/CACNA1G/KCNMB4/MCOLN1/AQP1/CYBB/GPR89A/TMC4/CDK5/KCNJ2/ANO7/CLCN7/SCN4B/CLCN4/SCN1B/PKD2/CLCA4/ITGAV/CLCN3/KCNC3/PTK2B/CLIC3/TMEM63A/KCNK13/P2RX7/TTYH3/TRPM4/RASA3/TPCN2/PIEZO1/KCNMA1
GOBP_OTIC_VESICLE_FORMATION	GOBP_OTIC_VESICLE_FORMATION	GOBP_OTIC_VESICLE_FORMATION	1	0.980066	1.296	0.0486865	0.767734	0.756343	224	tags=100%, list=2%, signal=98%	CEP290
GOBP_OTIC_VESICLE_MORPHOGENESIS	GOBP_OTIC_VESICLE_MORPHOGENESIS	GOBP_OTIC_VESICLE_MORPHOGENESIS	1	0.980066	1.296	0.0486865	0.767734	0.756343	224	tags=100%, list=2%, signal=98%	CEP290
GOBP_EMBRYONIC_PATTERN_SPECIFICATION	GOBP_EMBRYONIC_PATTERN_SPECIFICATION	GOBP_EMBRYONIC_PATTERN_SPECIFICATION	20	0.454523	1.2958	0.131148	1	0.985163	2345	tags=40%, list=21%, signal=32%	STIL/TIFAB/PGAP1/FRS2/NRP1/TDRKH/SMAD5/SMAD4
GOMF_HISTONE_METHYLTRANSFERASE_ACTIVITY_H4_K20_SPECIFIC	GOMF_HISTONE_METHYLTRANSFERASE_ACTIVITY_H4_K20_SPECIFIC	GOMF_HISTONE_METHYLTRANSFERASE_ACTIVITY_H4_K20_SPECIFIC	7	0.579281	1.29567	0.126157	0.992952	0.97822	1282	tags=43%, list=11%, signal=38%	NSD2/SETD4/KMT5C
HP_AXILLARY_PTERYGIUM	HP_AXILLARY_PTERYGIUM	HP_AXILLARY_PTERYGIUM	4	0.680859	1.29526	0.119845	0.978425	0.963909	1572	tags=50%, list=14%, signal=43%	CHUK/ITGB4
GOBP_REGULATION_OF_MONOCYTE_EXTRAVASATION	GOBP_REGULATION_OF_MONOCYTE_EXTRAVASATION	GOBP_REGULATION_OF_MONOCYTE_EXTRAVASATION	3	0.738946	1.2946	0.133519	1	0.985163	2207	tags=67%, list=20%, signal=54%	CCR2/PLCB1
HP_ORTHOSTATIC_HYPOTENSION	HP_ORTHOSTATIC_HYPOTENSION	HP_ORTHOSTATIC_HYPOTENSION	28	0.430703	1.29458	0.102123	0.949299	0.935215	4804	tags=61%, list=43%, signal=35%	ATP7A/LRRK2/LEPR/GIGYF2/POU2AF1/DNAJC13/COL1A1/TNPO3/VPS35/IRF5/CYB561/GBA/GBE1/AAAS/SPG11/CAV1/TNFSF15
HP_HIGH_HYPERMETROPIA	HP_HIGH_HYPERMETROPIA	HP_HIGH_HYPERMETROPIA	39	0.41084	1.29453	0.0879121	0.910307	0.896801	2345	tags=36%, list=21%, signal=28%	MYO7A/BUD23/METTL27/CDH23/WDR19/CEP78/LIMK1/CASZ1/RFC2/DNAJC30/GTF2IRD1/HSPG2/GTF2IRD2/SMAD4
HP_RECURRENT_BRONCHITIS	HP_RECURRENT_BRONCHITIS	HP_RECURRENT_BRONCHITIS	22	0.448198	1.29442	0.125128	0.99061	0.975912	2055	tags=32%, list=18%, signal=26%	CD79B/SMARCA2/CD19/FCHO1/MAGT1/CD81/NBN
GOBP_HEPARAN_SULFATE_PROTEOGLYCAN_BIOSYNTHETIC_PROCESS_ENZYMATIC_MODIFICATION	GOBP_HEPARAN_SULFATE_PROTEOGLYCAN_BIOSYNTHETIC_PROCESS_ENZYMATIC_MODIFICATION	GOBP_HEPARAN_SULFATE_PROTEOGLYCAN_BIOSYNTHETIC_PROCESS_ENZYMATIC_MODIFICATION	3	0.73881	1.29436	0.133519	1	0.985163	2127	tags=67%, list=19%, signal=54%	HS6ST1/HS2ST1
GOBP_NEGATIVE_REGULATION_OF_MITOCHONDRIAL_FUSION	GOBP_NEGATIVE_REGULATION_OF_MITOCHONDRIAL_FUSION	GOBP_NEGATIVE_REGULATION_OF_MITOCHONDRIAL_FUSION	8	0.552549	1.29418	0.143659	1	0.985163	2866	tags=50%, list=26%, signal=37%	PRKN/ADCK1/OMA1/VAT1
GOBP_MITOCHONDRIAL_DEPOLARIZATION	GOBP_MITOCHONDRIAL_DEPOLARIZATION	GOBP_MITOCHONDRIAL_DEPOLARIZATION	16	0.471221	1.29406	0.135699	1	0.985163	46	tags=12%, list=0%, signal=12%	RACK1/ATP5IF1
GOBP_NOTOCHORD_DEVELOPMENT	GOBP_NOTOCHORD_DEVELOPMENT	GOBP_NOTOCHORD_DEVELOPMENT	4	0.680096	1.2938	0.119845	0.978425	0.963909	75	tags=25%, list=1%, signal=25%	STIL
GOBP_INOSINE_METABOLIC_PROCESS	GOBP_INOSINE_METABOLIC_PROCESS	GOBP_INOSINE_METABOLIC_PROCESS	4	0.680095	1.2938	0.119845	0.978425	0.963909	22	tags=25%, list=0%, signal=25%	ADA2
GOBP_CHORION_DEVELOPMENT	GOBP_CHORION_DEVELOPMENT	GOBP_CHORION_DEVELOPMENT	8	0.552372	1.29377	0.143659	1	0.985163	1510	tags=50%, list=13%, signal=43%	E2F7/E2F8/PAXIP1/MAP3K4
GOBP_EXTRAEMBRYONIC_MEMBRANE_DEVELOPMENT	GOBP_EXTRAEMBRYONIC_MEMBRANE_DEVELOPMENT	GOBP_EXTRAEMBRYONIC_MEMBRANE_DEVELOPMENT	8	0.552372	1.29377	0.143659	1	0.985163	1510	tags=50%, list=13%, signal=43%	E2F7/E2F8/PAXIP1/MAP3K4
HP_CALVARIAL_SKULL_DEFECT	HP_CALVARIAL_SKULL_DEFECT	HP_CALVARIAL_SKULL_DEFECT	17	0.467601	1.29347	0.124611	0.99061	0.975912	3783	tags=53%, list=34%, signal=35%	GRIP1/NSD2/NOTCH1/BMS1/ITGB4/HSPG2/NELFA/EOGT/PIGG
GOBP_POSITIVE_REGULATION_OF_HAIR_FOLLICLE_MATURATION	GOBP_POSITIVE_REGULATION_OF_HAIR_FOLLICLE_MATURATION	GOBP_POSITIVE_REGULATION_OF_HAIR_FOLLICLE_MATURATION	1	0.977831	1.29304	0.0548105	0.798415	0.786569	249	tags=100%, list=2%, signal=98%	TGFB2
HP_TRICUSPID_STENOSIS	HP_TRICUSPID_STENOSIS	HP_TRICUSPID_STENOSIS	2	0.830588	1.29304	0.10935	0.967911	0.953551	1378	tags=50%, list=12%, signal=44%	FBN1
GOBP_NEGATIVE_REGULATION_OF_DNA_BIOSYNTHETIC_PROCESS	GOBP_NEGATIVE_REGULATION_OF_DNA_BIOSYNTHETIC_PROCESS	GOBP_NEGATIVE_REGULATION_OF_DNA_BIOSYNTHETIC_PROCESS	24	0.439307	1.29289	0.123858	0.98691	0.972268	1350	tags=29%, list=12%, signal=26%	TENT4B/TEN1/MEN1/CHEK1/GNL3L/DCP2/NAT10
HP_ABNORMALITY_OF_THE_EPIPHYSES_OF_THE_FEET	HP_ABNORMALITY_OF_THE_EPIPHYSES_OF_THE_FEET	HP_ABNORMALITY_OF_THE_EPIPHYSES_OF_THE_FEET	2	0.830382	1.29271	0.10935	0.967911	0.953551	625	tags=50%, list=6%, signal=47%	COL9A2
GOBP_CELLULAR_RESPONSE_TO_DEXAMETHASONE_STIMULUS	GOBP_CELLULAR_RESPONSE_TO_DEXAMETHASONE_STIMULUS	GOBP_CELLULAR_RESPONSE_TO_DEXAMETHASONE_STIMULUS	19	0.456846	1.2927	0.133333	1	0.985163	3799	tags=53%, list=34%, signal=35%	ATP5F1A/IGF1R/SMYD3/RPS6KB1/SRD5A1/JAK2/AQP1/FBXO32/PCK1/ASS1
GOBP_TELOMERE_MAINTENANCE_VIA_RECOMBINATION	GOBP_TELOMERE_MAINTENANCE_VIA_RECOMBINATION	GOBP_TELOMERE_MAINTENANCE_VIA_RECOMBINATION	14	0.48565	1.29247	0.140444	1	0.985163	3576	tags=57%, list=32%, signal=39%	RAD51D/RAD51/SMC6/TERF2/ERCC4/BRCA2/SMC5/XRCC1
GOBP_CLEAVAGE_FURROW_FORMATION	GOBP_CLEAVAGE_FURROW_FORMATION	GOBP_CLEAVAGE_FURROW_FORMATION	6	0.604613	1.29246	0.130641	1	0.985163	3766	tags=67%, list=34%, signal=44%	AURKB/SPIRE1/SNX18/SNX33
HP_ABNORMALITY_OF_NAIL_COLOR	HP_ABNORMALITY_OF_NAIL_COLOR	HP_ABNORMALITY_OF_NAIL_COLOR	10	0.522057	1.29243	0.13961	1	0.985163	2573	tags=40%, list=23%, signal=31%	KANK2/KIF11/DSP/PEX1
GOCC_VOLTAGE_GATED_SODIUM_CHANNEL_COMPLEX	GOCC_VOLTAGE_GATED_SODIUM_CHANNEL_COMPLEX	GOCC_VOLTAGE_GATED_SODIUM_CHANNEL_COMPLEX	4	0.679363	1.29241	0.123711	0.98691	0.972268	3590	tags=100%, list=32%, signal=68%	SCN9A/CACNA1G/SCN4B/SCN1B
HP_PARATHYROID_ADENOMA	HP_PARATHYROID_ADENOMA	HP_PARATHYROID_ADENOMA	11	0.511886	1.29229	0.143923	1	0.985163	1428	tags=36%, list=13%, signal=32%	RET/MEN1/FLCN/TSC2
GOBP_POSITIVE_REGULATION_OF_MEGAKARYOCYTE_DIFFERENTIATION	GOBP_POSITIVE_REGULATION_OF_MEGAKARYOCYTE_DIFFERENTIATION	GOBP_POSITIVE_REGULATION_OF_MEGAKARYOCYTE_DIFFERENTIATION	8	0.551669	1.29212	0.143659	1	0.985163	4022	tags=62%, list=36%, signal=40%	FAXDC2/ZNF16/HMGB2/GATA2/MTURN
GOBP_PULMONARY_ARTERY_MORPHOGENESIS	GOBP_PULMONARY_ARTERY_MORPHOGENESIS	GOBP_PULMONARY_ARTERY_MORPHOGENESIS	4	0.679169	1.29204	0.123711	0.98691	0.972268	3380	tags=75%, list=30%, signal=52%	SEC24B/HEY2/JAG1
GOMF_CHANNEL_INHIBITOR_ACTIVITY	GOMF_CHANNEL_INHIBITOR_ACTIVITY	GOMF_CHANNEL_INHIBITOR_ACTIVITY	20	0.453191	1.292	0.134221	1	0.985163	313	tags=15%, list=3%, signal=15%	RACK1/NEDD4/MCUB
GOMF_PHOSPHATIDYLINOSITOL_4_5_BISPHOSPHATE_3_KINASE_ACTIVITY	GOMF_PHOSPHATIDYLINOSITOL_4_5_BISPHOSPHATE_3_KINASE_ACTIVITY	GOMF_PHOSPHATIDYLINOSITOL_4_5_BISPHOSPHATE_3_KINASE_ACTIVITY	7	0.577554	1.29181	0.12963	1	0.985163	3468	tags=57%, list=31%, signal=39%	PIK3R6/PIK3CA/PIK3CD/PIK3C2A
GOBP_CELLULAR_RESPONSE_TO_PURINE_CONTAINING_COMPOUND	GOBP_CELLULAR_RESPONSE_TO_PURINE_CONTAINING_COMPOUND	GOBP_CELLULAR_RESPONSE_TO_PURINE_CONTAINING_COMPOUND	6	0.604234	1.29165	0.130641	1	0.985163	1286	tags=33%, list=11%, signal=30%	CHEK1/TRPM2
HP_PREAXIAL_HAND_POLYDACTYLY	HP_PREAXIAL_HAND_POLYDACTYLY	HP_PREAXIAL_HAND_POLYDACTYLY	28	0.429547	1.29111	0.103134	0.951814	0.937693	3783	tags=50%, list=34%, signal=33%	NSD2/CEP290/CPLANE1/HYLS1/CC2D2A/DYNC2H1/EXTL3/TMEM237/MKS1/NELFA/TMEM216/ZNF699/CSPP1/PIGG
GOBP_THIAMINE_TRANSPORT	GOBP_THIAMINE_TRANSPORT	GOBP_THIAMINE_TRANSPORT	3	0.736933	1.29107	0.139082	1	0.985163	2713	tags=67%, list=24%, signal=51%	SLC44A4/SLC19A2
GOBP_PREASSEMBLY_OF_GPI_ANCHOR_IN_ER_MEMBRANE	GOBP_PREASSEMBLY_OF_GPI_ANCHOR_IN_ER_MEMBRANE	GOBP_PREASSEMBLY_OF_GPI_ANCHOR_IN_ER_MEMBRANE	8	0.551217	1.29106	0.143659	1	0.985163	3783	tags=75%, list=34%, signal=50%	PIGW/PIGL/PIGV/PIGB/PIGN/PIGG
GOMF_CYTOSKELETAL_MOTOR_ACTIVITY	GOMF_CYTOSKELETAL_MOTOR_ACTIVITY	GOMF_CYTOSKELETAL_MOTOR_ACTIVITY	53	0.397691	1.29082	0.0629371	0.829593	0.817285	2957	tags=43%, list=26%, signal=32%	MYO7A/KIF24/KIF18B/MYO5C/KIF11/KIF14/KIF4A/KIF2C/CENPE/KIF20B/KIF13A/MYO5A/DYNC2H1/KIF21A/MYO1B/DNAH1/KIF27/MYO1D/KIF22/MYO10/KIF3A/KIF16B/KIFC3
GOMF_G_QUADRUPLEX_DNA_BINDING	GOMF_G_QUADRUPLEX_DNA_BINDING	GOMF_G_QUADRUPLEX_DNA_BINDING	10	0.5214	1.2908	0.13961	1	0.985163	999	tags=30%, list=9%, signal=27%	BLM/WRN/DDX11
HP_RECURRENT_TONSILLITIS	HP_RECURRENT_TONSILLITIS	HP_RECURRENT_TONSILLITIS	4	0.67851	1.29079	0.123711	0.98691	0.972268	1549	tags=50%, list=14%, signal=43%	BLM/SCNN1A
GOBP_REGULATION_OF_STEROID_HORMONE_SECRETION	GOBP_REGULATION_OF_STEROID_HORMONE_SECRETION	GOBP_REGULATION_OF_STEROID_HORMONE_SECRETION	6	0.603811	1.29075	0.134204	1	0.985163	3884	tags=67%, list=35%, signal=44%	CRY1/DAB2/CRY2/PTPN11
HP_DELAYED_EPIPHYSEAL_OSSIFICATION	HP_DELAYED_EPIPHYSEAL_OSSIFICATION	HP_DELAYED_EPIPHYSEAL_OSSIFICATION	11	0.511193	1.29054	0.144989	1	0.985163	3199	tags=45%, list=29%, signal=32%	TRPV4/ESR1/TONSL/KIF22/CYP27B1
HP_SOLITARY_MEDIAN_MAXILLARY_CENTRAL_INCISOR	HP_SOLITARY_MEDIAN_MAXILLARY_CENTRAL_INCISOR	HP_SOLITARY_MEDIAN_MAXILLARY_CENTRAL_INCISOR	11	0.511091	1.29028	0.144989	1	0.985163	4495	tags=64%, list=40%, signal=38%	STIL/SMC1A/SUFU/EVC2/CNOT1/BCOR/FGFR1
GOBP_RETROGRADE_TRANSPORT_VESICLE_RECYCLING_WITHIN_GOLGI	GOBP_RETROGRADE_TRANSPORT_VESICLE_RECYCLING_WITHIN_GOLGI	GOBP_RETROGRADE_TRANSPORT_VESICLE_RECYCLING_WITHIN_GOLGI	9	0.538389	1.29017	0.142384	1	0.985163	4484	tags=89%, list=40%, signal=53%	COG7/COG8/COG6/COG1/COG5/COG4/GOLGA5/COG2
HP_PERIODIC_HYPOKALEMIC_PARESIS	HP_PERIODIC_HYPOKALEMIC_PARESIS	HP_PERIODIC_HYPOKALEMIC_PARESIS	4	0.678073	1.28996	0.123711	0.98691	0.972268	2810	tags=75%, list=25%, signal=56%	CDH23/KCNE3/KCNJ2
HP_DISTURBANCE_OF_FACIAL_EXPRESSION	HP_DISTURBANCE_OF_FACIAL_EXPRESSION	HP_DISTURBANCE_OF_FACIAL_EXPRESSION	16	0.469694	1.28986	0.137787	1	0.985163	2268	tags=38%, list=20%, signal=30%	PRRT2/KCNQ3/ALDH7A1/CACNA1A/SCN9A/MSX1
HP_SCALING_SKIN	HP_SCALING_SKIN	HP_SCALING_SKIN	16	0.469631	1.28969	0.137787	1	0.985163	1369	tags=25%, list=12%, signal=22%	DCAF17/MBTPS2/KIF11/LRBA
GOCC_PALMITOYLTRANSFERASE_COMPLEX	GOCC_PALMITOYLTRANSFERASE_COMPLEX	GOCC_PALMITOYLTRANSFERASE_COMPLEX	8	0.55063	1.28969	0.144781	1	0.985163	1391	tags=38%, list=12%, signal=33%	SPTLC3/ZDHHC9/SPTLC1
GOBP_PHOTOTRANSDUCTION_VISIBLE_LIGHT	GOBP_PHOTOTRANSDUCTION_VISIBLE_LIGHT	GOBP_PHOTOTRANSDUCTION_VISIBLE_LIGHT	6	0.603303	1.28966	0.13658	1	0.985163	2208	tags=50%, list=20%, signal=40%	NMT2/CAMKMT/GRK4
GOBP_HOMOPHILIC_CELL_ADHESION_VIA_PLASMA_MEMBRANE_ADHESION_MOLECULES	GOBP_HOMOPHILIC_CELL_ADHESION_VIA_PLASMA_MEMBRANE_ADHESION_MOLECULES	GOBP_HOMOPHILIC_CELL_ADHESION_VIA_PLASMA_MEMBRANE_ADHESION_MOLECULES	34	0.416173	1.2896	0.1002	0.943907	0.929902	2944	tags=44%, list=26%, signal=33%	RET/NECTIN2/CDH23/DCHS1/PLXNB2/PTPRM/CLSTN3/MYOT/CADM3/PKD1/CDH26/ROBO1/PVR/CDHR5/PECAM1
HP_PERSEVERATION	HP_PERSEVERATION	HP_PERSEVERATION	17	0.466107	1.28934	0.128764	1	0.985163	1110	tags=24%, list=10%, signal=21%	TARDBP/TREM2/TMEM106B/TACO1
GOBP_ADHERENS_JUNCTION_MAINTENANCE	GOBP_ADHERENS_JUNCTION_MAINTENANCE	GOBP_ADHERENS_JUNCTION_MAINTENANCE	3	0.735896	1.28925	0.140473	1	0.985163	2957	tags=100%, list=26%, signal=74%	MTSS1/CAMSAP3/KIFC3
GOBP_RETINA_LAYER_FORMATION	GOBP_RETINA_LAYER_FORMATION	GOBP_RETINA_LAYER_FORMATION	8	0.550416	1.28919	0.145903	1	0.985163	3630	tags=62%, list=32%, signal=42%	PTPRM/RDH13/PROM1/FJX1/HIPK1
GOMF_DAMAGED_DNA_BINDING	GOMF_DAMAGED_DNA_BINDING	GOMF_DAMAGED_DNA_BINDING	63	0.390843	1.28916	0.0559441	0.803947	0.792019	3871	tags=51%, list=35%, signal=33%	BRCA1/NEIL3/FANCG/POLQ/BLM/POLH/RECQL4/WRN/FEN1/MSH6/UNG/RAD18/MSH2/SMC6/OGG1/DDB2/NBN/PCNA/NEIL2/ERCC4/NEIL1/CRY2/NTHL1/ERCC2/RBBP8/TP53BP1/HMGB2/XRCC1/XPC/POLI/XRCC5/MUTYH
GOCC_COHESIN_COMPLEX	GOCC_COHESIN_COMPLEX	GOCC_COHESIN_COMPLEX	8	0.550388	1.28912	0.145903	1	0.985163	3648	tags=62%, list=33%, signal=42%	SGO2/SMC1A/RAD21/SMC3/STAG3
HP_ABNORMALITY_OF_LIMB_EPIPHYSIS_MORPHOLOGY	HP_ABNORMALITY_OF_LIMB_EPIPHYSIS_MORPHOLOGY	HP_ABNORMALITY_OF_LIMB_EPIPHYSIS_MORPHOLOGY	69	0.388156	1.28895	0.046953	0.754521	0.743327	3069	tags=41%, list=27%, signal=30%	EFL1/NSD2/RET/RAB23/TRPV4/COL9A2/CDC6/DVL1/ATP7A/KIAA0586/SMARCAL1/PCNT/EXTL3/MIA3/TONSL/INPP5K/HSPG2/COL1A1/HS2ST1/SRCAP/EVC2/KIF22/ATR/RINT1/IFT52/UNC45A/ERCC6/COG4
HP_BIPARIETAL_NARROWING	HP_BIPARIETAL_NARROWING	HP_BIPARIETAL_NARROWING	44	0.403369	1.28878	0.0779221	0.873841	0.860876	3825	tags=50%, list=34%, signal=33%	CEP290/CPLANE1/HYLS1/CEP120/CC2D2A/KIAA0586/PLK4/CEP41/SUFU/TMEM237/LIG4/MCOLN1/MKS1/ARL3/INPP5E/PIBF1/CBY1/TUBGCP4/TUBGCP6/TMEM216/CSPP1/DHCR7
GOBP_ENDOCRINE_HORMONE_SECRETION	GOBP_ENDOCRINE_HORMONE_SECRETION	GOBP_ENDOCRINE_HORMONE_SECRETION	15	0.476935	1.28876	0.136126	1	0.985163	3884	tags=53%, list=35%, signal=35%	CRY1/DAB2/CRHBP/SMAD4/C1QTNF3/CRY2/TMF1/PTPN11
HP_ABNORMALLY_LARGE_GLOBE	HP_ABNORMALLY_LARGE_GLOBE	HP_ABNORMALLY_LARGE_GLOBE	23	0.441601	1.28859	0.12551	0.992056	0.977337	3661	tags=52%, list=33%, signal=35%	FKTN/NCAPG2/FKRP/FBN1/DAG1/PIGV/OCRL/ATR/POMT2/POMT1/SH3PXD2B/MTX2
GOBP_PRE_MIRNA_PROCESSING	GOBP_PRE_MIRNA_PROCESSING	GOBP_PRE_MIRNA_PROCESSING	10	0.520144	1.28769	0.13961	1	0.985163	2468	tags=40%, list=22%, signal=31%	TUT7/TUT4/DICER1/AGO1
GOCC_VESICLE_TETHERING_COMPLEX	GOCC_VESICLE_TETHERING_COMPLEX	GOCC_VESICLE_TETHERING_COMPLEX	44	0.402953	1.28745	0.0789211	0.878421	0.865388	5101	tags=68%, list=46%, signal=37%	VPS33B/VPS18/COG7/NBAS/VPS54/COG8/VPS52/COG6/VPS16/COG1/COG5/RINT1/TRAPPC8/TRAPPC11/ZW10/VPS39/EXOC6/EXOC4/COG4/VPS8/VIPAS39/TRAPPC4/TRAPPC9/VPS33A/COG2/VPS53/TRAPPC2/EXOC2/TRAPPC5/TRAPPC12
HP_LUPUS_ANTICOAGULANT	HP_LUPUS_ANTICOAGULANT	HP_LUPUS_ANTICOAGULANT	5	0.632166	1.28742	0.132442	1	0.985163	22	tags=20%, list=0%, signal=20%	ADA2
GOMF_LYSINE_N_METHYLTRANSFERASE_ACTIVITY	GOMF_LYSINE_N_METHYLTRANSFERASE_ACTIVITY	GOMF_LYSINE_N_METHYLTRANSFERASE_ACTIVITY	44	0.402878	1.28722	0.0799201	0.881716	0.868634	2850	tags=39%, list=25%, signal=29%	NSD2/NSD3/CSKMT/EEF1AKMT4/SETD4/SMYD3/EHMT2/SUV39H2/KMT5C/TTLL12/ASH2L/SUV39H1/CAMKMT/KMT2B/EZH2/SMYD5/EZH1
HP_HAND_OLIGODACTYLY	HP_HAND_OLIGODACTYLY	HP_HAND_OLIGODACTYLY	7	0.575483	1.28717	0.136574	1	0.985163	1440	tags=43%, list=13%, signal=37%	ESCO2/RECQL4/PORCN
HP_RENAL_CORTICAL_CYSTS	HP_RENAL_CORTICAL_CYSTS	HP_RENAL_CORTICAL_CYSTS	14	0.483643	1.28713	0.146779	1	0.985163	3747	tags=57%, list=33%, signal=38%	CEP290/CDKN1C/KIAA0586/LIPT2/PEX1/ETFB/TTC37/CSPP1
HP_ELEVATED_CIRCULATING_FOLLICLE_STIMULATING_HORMONE_LEVEL	HP_ELEVATED_CIRCULATING_FOLLICLE_STIMULATING_HORMONE_LEVEL	HP_ELEVATED_CIRCULATING_FOLLICLE_STIMULATING_HORMONE_LEVEL	14	0.48357	1.28693	0.146779	1	0.985163	3749	tags=50%, list=34%, signal=33%	XRCC2/MCM8/KISS1R/FANCM/DHX37/ERCC6/WWOX
GOBP_NEGATIVE_REGULATION_BY_HOST_OF_VIRAL_GENOME_REPLICATION	GOBP_NEGATIVE_REGULATION_BY_HOST_OF_VIRAL_GENOME_REPLICATION	GOBP_NEGATIVE_REGULATION_BY_HOST_OF_VIRAL_GENOME_REPLICATION	7	0.575366	1.28691	0.136574	1	0.985163	2984	tags=43%, list=27%, signal=31%	PRKN/ZBED1/CCL8
GOBP_PEPTIDYL_ARGININE_N_METHYLATION	GOBP_PEPTIDYL_ARGININE_N_METHYLATION	GOBP_PEPTIDYL_ARGININE_N_METHYLATION	8	0.549397	1.2868	0.145903	1	0.985163	2813	tags=50%, list=25%, signal=37%	PRMT3/PRMT5/CARM1/NDUFAF7
GOMF_PROTEIN_ARGININE_N_METHYLTRANSFERASE_ACTIVITY	GOMF_PROTEIN_ARGININE_N_METHYLTRANSFERASE_ACTIVITY	GOMF_PROTEIN_ARGININE_N_METHYLTRANSFERASE_ACTIVITY	8	0.549397	1.2868	0.145903	1	0.985163	2813	tags=50%, list=25%, signal=37%	PRMT3/PRMT5/CARM1/NDUFAF7
HP_HAND_POLYDACTYLY	HP_HAND_POLYDACTYLY	HP_HAND_POLYDACTYLY	107	0.375876	1.28628	0.027972	0.659788	0.649999	3880	tags=47%, list=35%, signal=31%	NSD2/STIL/UFD1/CEP290/WASHC5/BBS10/CPLANE1/HYLS1/RAB23/MBTPS2/TTC21B/CEP120/BLM/WDR19/CC2D2A/KIAA0586/DYNC2H1/EXTL3/CEP19/PORCN/CEP41/RBM10/BBS2/HIRA/SUFU/PIK3CA/TMEM237/BBS4/EVC2/IFT74/GPC4/ARL6/WDPCP/SETBP1/MKS1/TTC8/ARL3/INPP5E/MEGF8/CCDC28B/NELFA/PIBF1/CBY1/TMEM216/ZNF699/CSPP1/PIGG/DHCR7/SEC24C/DDX59
HP_ABNORMAL_UVEA_MORPHOLOGY	HP_ABNORMAL_UVEA_MORPHOLOGY	HP_ABNORMAL_UVEA_MORPHOLOGY	322	0.35592	1.28619	0.0008014	0.0879831	0.0866777	3831	tags=43%, list=34%, signal=29%	SEM1/RXYLT1/NSD2/VPS35L/STIL/XRCC2/RET/MYO7A/BRCA1/CEP290/FKTN/TGFB2/WASHC5/IGF1R/UBE2T/RFWD3/BUD23/CPLANE1/HYLS1/KITLG/METTL27/MPZ/PALB2/CDH23/CENPF/MBTPS2/FAM111A/KIF11/CEP120/FANCG/BLM/SLC25A15/BAP1/SOS1/SLX4/TRIP13/CC2D2A/BRIP1/CYP4V2/KIAA0586/LACC1/CEP78/LIMK1/MSH6/RAD51/MYO5A/ADAMTSL4/FKRP/CASZ1/BLOC1S3/LRBA/CHM/FBN1/RFC2/DAG1/MED12L/TSC2/PORCN/SPATA7/MMP14/DNAJC30/BLOC1S5/GTF2IRD1/MYLK/CEP…
HP_THIN_LOWER_LIP_VERMILION	HP_THIN_LOWER_LIP_VERMILION	HP_THIN_LOWER_LIP_VERMILION	4	0.67608	1.28616	0.126289	0.992952	0.97822	3217	tags=75%, list=29%, signal=53%	HS2ST1/PIK3CD/PIGN
GOBP_SPERMATOGENESIS_EXCHANGE_OF_CHROMOSOMAL_PROTEINS	GOBP_SPERMATOGENESIS_EXCHANGE_OF_CHROMOSOMAL_PROTEINS	GOBP_SPERMATOGENESIS_EXCHANGE_OF_CHROMOSOMAL_PROTEINS	2	0.826033	1.28594	0.11252	0.969667	0.955281	1948	tags=100%, list=17%, signal=83%	RNF8/PSME4
GOBP_POSITIVE_REGULATION_OF_MITOCHONDRIAL_TRANSLATION	GOBP_POSITIVE_REGULATION_OF_MITOCHONDRIAL_TRANSLATION	GOBP_POSITIVE_REGULATION_OF_MITOCHONDRIAL_TRANSLATION	13	0.491089	1.2858	0.141201	1	0.985163	1748	tags=38%, list=16%, signal=32%	TRUB2/RCC1L/CDK5RAP1/RPUSD4/FASTKD3
GOMF_MISMATCH_REPAIR_COMPLEX_BINDING	GOMF_MISMATCH_REPAIR_COMPLEX_BINDING	GOMF_MISMATCH_REPAIR_COMPLEX_BINDING	10	0.519374	1.28579	0.13961	1	0.985163	2523	tags=60%, list=23%, signal=47%	WRN/MSH6/MSH2/MCM8/PCNA/ATR
GOBP_RESPONSE_TO_BLUE_LIGHT	GOBP_RESPONSE_TO_BLUE_LIGHT	GOBP_RESPONSE_TO_BLUE_LIGHT	3	0.733848	1.28566	0.144645	1	0.985163	2712	tags=67%, list=24%, signal=51%	CRY1/CRY2
GOMF_PHOTORECEPTOR_ACTIVITY	GOMF_PHOTORECEPTOR_ACTIVITY	GOMF_PHOTORECEPTOR_ACTIVITY	3	0.733848	1.28566	0.144645	1	0.985163	2712	tags=67%, list=24%, signal=51%	CRY1/CRY2
HP_ABNORMALITY_OF_THE_SUPRAORBITAL_RIDGES	HP_ABNORMALITY_OF_THE_SUPRAORBITAL_RIDGES	HP_ABNORMALITY_OF_THE_SUPRAORBITAL_RIDGES	58	0.392479	1.28534	0.0579421	0.812336	0.800283	4569	tags=53%, list=41%, signal=32%	RAB23/KIF11/ESCO2/CHD8/RBM10/ANTXR1/LIG4/LAS1L/SUZ12/PEX1/ERCC4/PEX16/PEX13/PIK3CD/TCF12/SLC25A24/TTC37/PAK3/PEX26/ZSWIM6/JAG1/PEX3/FBXO31/PEX11B/HDAC8/TRAPPC9/LZTR1/UBE2A/FGFR1/FHL1/CAV1
HP_VERTICAL_NYSTAGMUS	HP_VERTICAL_NYSTAGMUS	HP_VERTICAL_NYSTAGMUS	10	0.51919	1.28533	0.13961	1	0.985163	3639	tags=60%, list=33%, signal=41%	PRRT2/MRE11/CACNA1A/PLA2G6/PIGN/TTBK2
HP_INCREASED_ENDOMYSIAL_CONNECTIVE_TISSUE	HP_INCREASED_ENDOMYSIAL_CONNECTIVE_TISSUE	HP_INCREASED_ENDOMYSIAL_CONNECTIVE_TISSUE	5	0.631137	1.28532	0.132442	1	0.985163	4130	tags=100%, list=37%, signal=63%	COL6A1/MYOT/COL6A2/TOR1AIP1/GIPC1
GOBP_REPLICATION_FORK_PROTECTION	GOBP_REPLICATION_FORK_PROTECTION	GOBP_REPLICATION_FORK_PROTECTION	7	0.574652	1.28532	0.136574	1	0.985163	3359	tags=71%, list=30%, signal=50%	BLM/SMARCAL1/TIMELESS/BRCA2/DONSON
GOMF_DNA_N_GLYCOSYLASE_ACTIVITY	GOMF_DNA_N_GLYCOSYLASE_ACTIVITY	GOMF_DNA_N_GLYCOSYLASE_ACTIVITY	14	0.482869	1.28507	0.146779	1	0.985163	3871	tags=57%, list=35%, signal=37%	NEIL3/UNG/OGG1/PCNA/NEIL2/NEIL1/NTHL1/MUTYH
GOBP_PRO_B_CELL_DIFFERENTIATION	GOBP_PRO_B_CELL_DIFFERENTIATION	GOBP_PRO_B_CELL_DIFFERENTIATION	11	0.50902	1.28505	0.152452	1	0.985163	2288	tags=45%, list=20%, signal=36%	NOTCH1/FLCN/SOS1/PRKDC/LIG4
GOCC_THO_COMPLEX	GOCC_THO_COMPLEX	GOCC_THO_COMPLEX	6	0.601125	1.28501	0.138955	1	0.985163	91	tags=17%, list=1%, signal=17%	THOC1
GOBP_MONOAMINE_TRANSPORT	GOBP_MONOAMINE_TRANSPORT	GOBP_MONOAMINE_TRANSPORT	21	0.448973	1.28501	0.130256	1	0.985163	2567	tags=43%, list=23%, signal=33%	PRKN/LILRB1/ADORA3/GPM6B/SLC18A1/P2RX1/ABAT/CHGA/DRD4
GOBP_CELLULAR_RESPONSE_TO_MANGANESE_ION	GOBP_CELLULAR_RESPONSE_TO_MANGANESE_ION	GOBP_CELLULAR_RESPONSE_TO_MANGANESE_ION	9	0.53621	1.28495	0.144592	1	0.985163	1938	tags=33%, list=17%, signal=28%	PRKN/LRRK2/BACE1
GOMF_1_PHOSPHATIDYLINOSITOL_3_KINASE_REGULATOR_ACTIVITY	GOMF_1_PHOSPHATIDYLINOSITOL_3_KINASE_REGULATOR_ACTIVITY	GOMF_1_PHOSPHATIDYLINOSITOL_3_KINASE_REGULATOR_ACTIVITY	13	0.490751	1.28492	0.141201	1	0.985163	4042	tags=62%, list=36%, signal=39%	CISH/PIK3R6/SOCS2/PIK3R3/SOCS7/SLA2/SOCS5/SOCS6
HP_MORPHOLOGICAL_ABNORMALITY_OF_THE_CORTICOSPINAL_TRACT	HP_MORPHOLOGICAL_ABNORMALITY_OF_THE_CORTICOSPINAL_TRACT	HP_MORPHOLOGICAL_ABNORMALITY_OF_THE_CORTICOSPINAL_TRACT	42	0.404331	1.28487	0.081	0.882984	0.869883	1755	tags=29%, list=16%, signal=24%	WASHC5/NEFH/BUD23/METTL27/SPAST/TARDBP/LIMK1/NIPA1/RAD51/RFC2/DNAJC30/GTF2IRD1
GOBP_ATRIOVENTRICULAR_VALVE_DEVELOPMENT	GOBP_ATRIOVENTRICULAR_VALVE_DEVELOPMENT	GOBP_ATRIOVENTRICULAR_VALVE_DEVELOPMENT	13	0.490734	1.28487	0.141201	1	0.985163	3634	tags=62%, list=32%, signal=42%	TGFB2/NOTCH1/DCHS1/OLFM1/SMAD4/HEY2/BMPR2/TGFBR2
GOMF_OLFACTORY_RECEPTOR_ACTIVITY	GOMF_OLFACTORY_RECEPTOR_ACTIVITY	GOMF_OLFACTORY_RECEPTOR_ACTIVITY	1	0.971574	1.28477	0.0672098	0.848275	0.835689	319	tags=100%, list=3%, signal=97%	OR7C1
GOBP_REGULATION_OF_BONE_MINERALIZATION_INVOLVED_IN_BONE_MATURATION	GOBP_REGULATION_OF_BONE_MINERALIZATION_INVOLVED_IN_BONE_MATURATION	GOBP_REGULATION_OF_BONE_MINERALIZATION_INVOLVED_IN_BONE_MATURATION	1	0.971217	1.28429	0.0672098	0.848275	0.835689	323	tags=100%, list=3%, signal=97%	RFLNB
GOBP_BRAIN_RENIN_ANGIOTENSIN_SYSTEM	GOBP_BRAIN_RENIN_ANGIOTENSIN_SYSTEM	GOBP_BRAIN_RENIN_ANGIOTENSIN_SYSTEM	1	0.971038	1.28406	0.0672098	0.848275	0.835689	325	tags=100%, list=3%, signal=97%	RPS6KA2
GOBP_PRESYNAPTIC_MODULATION_OF_CHEMICAL_SYNAPTIC_TRANSMISSION	GOBP_PRESYNAPTIC_MODULATION_OF_CHEMICAL_SYNAPTIC_TRANSMISSION	GOBP_PRESYNAPTIC_MODULATION_OF_CHEMICAL_SYNAPTIC_TRANSMISSION	5	0.630412	1.28384	0.133657	1	0.985163	2796	tags=60%, list=25%, signal=45%	FBXL20/GIT1/CDK5
GOBP_TERMINATION_OF_RNA_POLYMERASE_II_TRANSCRIPTION	GOBP_TERMINATION_OF_RNA_POLYMERASE_II_TRANSCRIPTION	GOBP_TERMINATION_OF_RNA_POLYMERASE_II_TRANSCRIPTION	7	0.57399	1.28383	0.136574	1	0.985163	1531	tags=43%, list=14%, signal=37%	TTF2/SETX/SCAF8
GOBP_REGULATION_OF_VOLTAGE_GATED_CALCIUM_CHANNEL_ACTIVITY	GOBP_REGULATION_OF_VOLTAGE_GATED_CALCIUM_CHANNEL_ACTIVITY	GOBP_REGULATION_OF_VOLTAGE_GATED_CALCIUM_CHANNEL_ACTIVITY	17	0.464082	1.28374	0.13188	1	0.985163	2796	tags=41%, list=25%, signal=31%	NIPSNAP2/STAC3/CACNB4/CACNB1/OPRL1/DRD4/CDK5
GOBP_REGULATION_OF_GLIAL_CELL_MIGRATION	GOBP_REGULATION_OF_GLIAL_CELL_MIGRATION	GOBP_REGULATION_OF_GLIAL_CELL_MIGRATION	9	0.535611	1.28351	0.144592	1	0.985163	3353	tags=56%, list=30%, signal=39%	CCR2/TREM2/CX3CR1/STAP1/CRKL
GOCC_RIBBON_SYNAPSE	GOCC_RIBBON_SYNAPSE	GOCC_RIBBON_SYNAPSE	6	0.60038	1.28342	0.140143	1	0.985163	778	tags=33%, list=7%, signal=31%	CDH23/DNM1
GOBP_MITOCHONDRIAL_RESPIRASOME_ASSEMBLY	GOBP_MITOCHONDRIAL_RESPIRASOME_ASSEMBLY	GOBP_MITOCHONDRIAL_RESPIRASOME_ASSEMBLY	5	0.630154	1.28332	0.136087	1	0.985163	81	tags=20%, list=1%, signal=20%	RAB5IF
GOMF_AXON_GUIDANCE_RECEPTOR_ACTIVITY	GOMF_AXON_GUIDANCE_RECEPTOR_ACTIVITY	GOMF_AXON_GUIDANCE_RECEPTOR_ACTIVITY	4	0.674446	1.28306	0.126289	0.992952	0.97822	3645	tags=100%, list=33%, signal=67%	EPHB3/MYOT/ROBO1/EPHB2
HP_ABNORMAL_ACETABULUM_MORPHOLOGY	HP_ABNORMAL_ACETABULUM_MORPHOLOGY	HP_ABNORMAL_ACETABULUM_MORPHOLOGY	58	0.391734	1.2829	0.0599401	0.81583	0.803725	3878	tags=48%, list=35%, signal=32%	TGFB2/RAB23/TRPV4/MBTPS2/CEP120/KIAA0586/CSGALNACT1/SMARCAL1/DYNC2H1/EXTL3/FBN1/POLR1A/CENPJ/COG1/TONSL/HSPG2/COL1A1/EVC2/SLC35D1/RINT1/IFT52/TGFBR2/AP4E1/MMP2/CSPP1/AP4B1/INPPL1/TRIP11
GOBP_NEGATIVE_REGULATION_OF_CELL_CYCLE_PROCESS	GOBP_NEGATIVE_REGULATION_OF_CELL_CYCLE_PROCESS	GOBP_NEGATIVE_REGULATION_OF_CELL_CYCLE_PROCESS	216	0.3602	1.28265	0.00397839	0.232946	0.22949	2244	tags=31%, list=20%, signal=25%	MRNIP/THOC1/NOP53/KANK2/BRCA1/E2F7/APBB2/RFWD3/RPS6KA2/BABAM2/CCNF/EME1/INTS7/MRE11/NDC80/TICRR/TOM1L1/KLHL22/CENPF/SPDL1/WDR76/MEN1/GTSE1/CHEK1/DTL/CDK1/FBXO5/BLM/CDC6/CLSPN/GEN1/E2F8/CDK2/NEK2/CCP110/TRIP13/BRIP1/CDC45/BUB1B/CLOCK/FBXO43/TOM1L2/KNTC1/RBL1/MAD2L1/KAT2A/CRY1/E2F1/CRLF3/CASP2/HLA-G/APBB1/GIGYF2/RAD9A/MSH2/IK/AURKB/EME2/PRKDC/SLFN11/TIMELESS/INIP/MDC1/NBN/TRIM37/TERF2/OVOL1
HP_CAPILLARY_MALFORMATION	HP_CAPILLARY_MALFORMATION	HP_CAPILLARY_MALFORMATION	39	0.407057	1.28261	0.0989011	0.943907	0.929902	2217	tags=31%, list=20%, signal=25%	NOTCH1/BUD23/METTL27/CDKN1C/DVL1/LIMK1/RFC2/DNAJC30/GTF2IRD1/PIK3CA/TRIM37/GTF2IRD2
GOBP_MITOCHONDRIAL_TRNA_PROCESSING	GOBP_MITOCHONDRIAL_TRNA_PROCESSING	GOBP_MITOCHONDRIAL_TRNA_PROCESSING	11	0.50795	1.28235	0.154584	1	0.985163	4001	tags=64%, list=36%, signal=41%	CDK5RAP1/RPUSD4/TRMT61B/MTO1/TRMT5/ELAC2/TRIT1
HP_MIXED_DEMYELINATING_AND_AXONAL_POLYNEUROPATHY	HP_MIXED_DEMYELINATING_AND_AXONAL_POLYNEUROPATHY	HP_MIXED_DEMYELINATING_AND_AXONAL_POLYNEUROPATHY	8	0.547406	1.28214	0.150393	1	0.985163	316	tags=12%, list=3%, signal=12%	MORC2
GOBP_POSITIVE_REGULATION_OF_INOSITOL_TRISPHOSPHATE_BIOSYNTHETIC_PROCESS	GOBP_POSITIVE_REGULATION_OF_INOSITOL_TRISPHOSPHATE_BIOSYNTHETIC_PROCESS	GOBP_POSITIVE_REGULATION_OF_INOSITOL_TRISPHOSPHATE_BIOSYNTHETIC_PROCESS	2	0.823471	1.28196	0.120444	0.978425	0.963909	639	tags=50%, list=6%, signal=47%	HRH1
HP_ABNORMAL_UTERUS_MORPHOLOGY	HP_ABNORMAL_UTERUS_MORPHOLOGY	HP_ABNORMAL_UTERUS_MORPHOLOGY	86	0.380738	1.28194	0.046953	0.754521	0.743327	3382	tags=42%, list=30%, signal=29%	GRIP1/XRCC2/BRCA1/UBE2T/CCNQ/RFWD3/HYLS1/PALB2/ESCO2/FANCG/FLCN/SLX4/BRIP1/BUB1B/POLE/MSH6/RAD51/DYNC2H1/PHGDH/MSH2/FANCA/COL1A1/FANCL/PIK3CA/TNXB/FANCM/ERCC4/BRCA2/BUB1/SETBP1/NTHL1/FH/CHEK2/PIGN/FANCF/FANCI
GOBP_SYNAPTIC_VESICLE_ENDOSOMAL_PROCESSING	GOBP_SYNAPTIC_VESICLE_ENDOSOMAL_PROCESSING	GOBP_SYNAPTIC_VESICLE_ENDOSOMAL_PROCESSING	8	0.547221	1.2817	0.150393	1	0.985163	2270	tags=38%, list=20%, signal=30%	ITSN1/VAMP4/STX6
HP_SINGLE_VENTRICLE	HP_SINGLE_VENTRICLE	HP_SINGLE_VENTRICLE	1	0.96925	1.28169	0.0733198	0.867462	0.854592	345	tags=100%, list=3%, signal=97%	NSDHL
GOBP_NEUROTRANSMITTER_RECEPTOR_INTERNALIZATION	GOBP_NEUROTRANSMITTER_RECEPTOR_INTERNALIZATION	GOBP_NEUROTRANSMITTER_RECEPTOR_INTERNALIZATION	5	0.629348	1.28168	0.138518	1	0.985163	4150	tags=100%, list=37%, signal=63%	SCRIB/DRD4/EFNB2/NUMB/ARC
GOBP_POSTSYNAPTIC_NEUROTRANSMITTER_RECEPTOR_INTERNALIZATION	GOBP_POSTSYNAPTIC_NEUROTRANSMITTER_RECEPTOR_INTERNALIZATION	GOBP_POSTSYNAPTIC_NEUROTRANSMITTER_RECEPTOR_INTERNALIZATION	5	0.629348	1.28168	0.138518	1	0.985163	4150	tags=100%, list=37%, signal=63%	SCRIB/DRD4/EFNB2/NUMB/ARC
GOBP_REGULATION_OF_POSTSYNAPTIC_NEUROTRANSMITTER_RECEPTOR_INTERNALIZATION	GOBP_REGULATION_OF_POSTSYNAPTIC_NEUROTRANSMITTER_RECEPTOR_INTERNALIZATION	GOBP_REGULATION_OF_POSTSYNAPTIC_NEUROTRANSMITTER_RECEPTOR_INTERNALIZATION	5	0.629348	1.28168	0.138518	1	0.985163	4150	tags=100%, list=37%, signal=63%	SCRIB/DRD4/EFNB2/NUMB/ARC
HP_SICK_SINUS_SYNDROME	HP_SICK_SINUS_SYNDROME	HP_SICK_SINUS_SYNDROME	11	0.507651	1.2816	0.154584	1	0.985163	1549	tags=36%, list=14%, signal=31%	SGO1/GPD1L/KCNE3/SCNN1A
HP_BROAD_NECK	HP_BROAD_NECK	HP_BROAD_NECK	19	0.452903	1.28154	0.142564	1	0.985163	3138	tags=47%, list=28%, signal=34%	TOGARAM1/HYLS1/POLE/SVIL/COG1/NUP88/B3GLCT/DHX37/MAPRE2
HP_CEREBELLAR_MALFORMATION	HP_CEREBELLAR_MALFORMATION	HP_CEREBELLAR_MALFORMATION	151	0.366539	1.28148	0.00665537	0.308915	0.304332	3825	tags=44%, list=34%, signal=29%	RXYLT1/STIL/CEP290/FKTN/WASHC5/RFWD3/BICRA/BUD23/CPT2/HYLS1/METTL27/DHDDS/EXOSC3/CDKN1C/CEP120/LEMD3/TRIP13/CC2D2A/CDC45/BUB1B/KIAA0586/LIMK1/SMARCA2/SEPSECS/FKRP/DYNC2H1/FBN1/RFC2/DAG1/PORCN/PHGDH/ARID1B/DNAJC30/GTF2IRD1/WDR81/NOTCH3/TONSL/NUP88/PIK3CA/TMEM237/GTF2IRD2/EVC2/SMARCA4/GPC4/TUBB/POMGNT2/POMT2/BUB1/SETBP1/MKS1/KANSL1/NFIA/SLC39A14/POMT1/B3GALNT2/PIGN/FUZ/ZSWIM6/FTO/FANCI/ERF/TGFBR2/D…
GOBP_NEGATIVE_REGULATION_OF_CELL_CELL_ADHESION_MEDIATED_BY_CADHERIN	GOBP_NEGATIVE_REGULATION_OF_CELL_CELL_ADHESION_MEDIATED_BY_CADHERIN	GOBP_NEGATIVE_REGULATION_OF_CELL_CELL_ADHESION_MEDIATED_BY_CADHERIN	7	0.572915	1.28143	0.141204	1	0.985163	483	tags=29%, list=4%, signal=27%	NOTCH1/NOTCH4
GOCC_EXTRINSIC_COMPONENT_OF_ORGANELLE_MEMBRANE	GOCC_EXTRINSIC_COMPONENT_OF_ORGANELLE_MEMBRANE	GOCC_EXTRINSIC_COMPONENT_OF_ORGANELLE_MEMBRANE	37	0.409051	1.28127	0.0999001	0.943907	0.929902	1832	tags=30%, list=16%, signal=25%	OTULINL/PAM16/DOC2A/SNX16/STXBP5/HID1/NDUFAF5/COQ5/WDR91/WDR81/GBA2
GOBP_L_ALANINE_TRANSPORT	GOBP_L_ALANINE_TRANSPORT	GOBP_L_ALANINE_TRANSPORT	6	0.599317	1.28114	0.142518	1	0.985163	2412	tags=50%, list=22%, signal=39%	SLC7A8/SLC38A7/SLC38A5
GOCC_PHOSPHATIDYLINOSITOL_3_KINASE_COMPLEX_CLASS_I	GOCC_PHOSPHATIDYLINOSITOL_3_KINASE_COMPLEX_CLASS_I	GOCC_PHOSPHATIDYLINOSITOL_3_KINASE_COMPLEX_CLASS_I	7	0.572754	1.28107	0.142361	1	0.985163	2825	tags=43%, list=25%, signal=32%	PIK3R6/PIK3CA/PIK3CD
HP_INFERTILITY	HP_INFERTILITY	HP_INFERTILITY	57	0.391881	1.28079	0.0619381	0.824975	0.812735	2763	tags=39%, list=25%, signal=29%	XRCC2/PRLR/CDH23/BLM/TRIP13/HFE/CATSPER2/PANX1/CEP19/SPEF2/MEI1/TTC12/DNAL1/DNAH1/FANCA/GBA2/SPAG1/CCDC40/USP9Y/MNS1/LRRC56/DHX37
GOBP_METAPHASE_ANAPHASE_TRANSITION_OF_CELL_CYCLE	GOBP_METAPHASE_ANAPHASE_TRANSITION_OF_CELL_CYCLE	GOBP_METAPHASE_ANAPHASE_TRANSITION_OF_CELL_CYCLE	56	0.392826	1.28077	0.0629371	0.829593	0.817285	3632	tags=46%, list=32%, signal=32%	NDC80/KLHL22/CENPF/SPDL1/FBXO5/CDC23/CDC6/GEN1/CENPE/UBE2C/TRIP13/TACC3/BUB1B/KNTC1/MAD2L1/IK/AURKB/ANAPC7/CCNB1/BUB1/RAD21/ZW10/ZWINT/CDT1/MAD2L1BP/DLGAP5
HP_INCREASED_LAXITY_OF_ANKLES	HP_INCREASED_LAXITY_OF_ANKLES	HP_INCREASED_LAXITY_OF_ANKLES	4	0.673218	1.28072	0.128866	1	0.985163	3228	tags=75%, list=29%, signal=53%	COL6A1/COL6A2/MFN2
GOMF_AMIDINE_LYASE_ACTIVITY	GOMF_AMIDINE_LYASE_ACTIVITY	GOMF_AMIDINE_LYASE_ACTIVITY	6	0.599115	1.28071	0.143705	1	0.985163	3438	tags=50%, list=31%, signal=35%	GGACT/PAM/CHAC2
GOBP_POSITIVE_REGULATION_OF_PROTEIN_CONTAINING_COMPLEX_DISASSEMBLY	GOBP_POSITIVE_REGULATION_OF_PROTEIN_CONTAINING_COMPLEX_DISASSEMBLY	GOBP_POSITIVE_REGULATION_OF_PROTEIN_CONTAINING_COMPLEX_DISASSEMBLY	22	0.443398	1.28055	0.13641	1	0.985163	1098	tags=27%, list=10%, signal=25%	IGF1R/TRPV4/EIF5A2/KATNB1/SPAST/SETX
GOMF_JUN_KINASE_KINASE_KINASE_ACTIVITY	GOMF_JUN_KINASE_KINASE_KINASE_ACTIVITY	GOMF_JUN_KINASE_KINASE_KINASE_ACTIVITY	9	0.534332	1.28045	0.149007	1	0.985163	3609	tags=67%, list=32%, signal=45%	MAP3K21/LRRK2/MAP3K5/MAP3K10/MLKL/MAP3K12
GOBP_POSITIVE_REGULATION_OF_HEART_GROWTH	GOBP_POSITIVE_REGULATION_OF_HEART_GROWTH	GOBP_POSITIVE_REGULATION_OF_HEART_GROWTH	14	0.481057	1.28024	0.154171	1	0.985163	1076	tags=29%, list=10%, signal=26%	NOTCH1/ACACB/CDK1/PARP2
HP_FACIAL_ASYMMETRY	HP_FACIAL_ASYMMETRY	HP_FACIAL_ASYMMETRY	79	0.383043	1.27999	0.043	0.740424	0.729439	3913	tags=49%, list=35%, signal=32%	NSD2/XRCC2/BRCA1/UBE2T/RFWD3/CLTCL1/PALB2/FANCG/SLX4/BRIP1/NBAS/RAD51/ADAT3/PORCN/SMC1A/FANCA/COL1A1/FANCL/PIK3CA/FANCM/ATR/ERCC4/BRCA2/DHX37/POLR1B/KCNJ2/TCF12/PIGN/NFIX/KAT6A/CRKL/FANCF/FANCI/ERF/PURA/PKD2/SMC3/SIN3A/MAF
GOBP_NEGATIVE_REGULATION_OF_TELOMERE_MAINTENANCE	GOBP_NEGATIVE_REGULATION_OF_TELOMERE_MAINTENANCE	GOBP_NEGATIVE_REGULATION_OF_TELOMERE_MAINTENANCE	29	0.423325	1.27992	0.110324	0.967911	0.953551	4242	tags=52%, list=38%, signal=32%	TENT4B/TEN1/SLX4/GNL3L/DCP2/NAT10/SLX1A/NBN/TERF2/ERCC4/EXOSC10/XRCC1/SMG6/PINX1/CTC1
GOBP_NEGATIVE_REGULATION_OF_SMALL_GTPASE_MEDIATED_SIGNAL_TRANSDUCTION	GOBP_NEGATIVE_REGULATION_OF_SMALL_GTPASE_MEDIATED_SIGNAL_TRANSDUCTION	GOBP_NEGATIVE_REGULATION_OF_SMALL_GTPASE_MEDIATED_SIGNAL_TRANSDUCTION	37	0.408559	1.27973	0.100899	0.946904	0.932855	4908	tags=59%, list=44%, signal=33%	RIPOR2/HEG1/TGFB2/SCAI/ARHGAP25/FLCN/RASAL1/SPRY2/CCDC125/SYNGAP1/ARHGAP24/STMN1/KCTD10/MFN2/ARHGAP12/SPRY1/EPHB2/RABGEF1/LZTR1/RASA3/ARHGAP35/KCTD13
GOCC_PROTEIN_COMPLEX_INVOLVED_IN_CELL_MATRIX_ADHESION	GOCC_PROTEIN_COMPLEX_INVOLVED_IN_CELL_MATRIX_ADHESION	GOCC_PROTEIN_COMPLEX_INVOLVED_IN_CELL_MATRIX_ADHESION	2	0.82196	1.2796	0.120444	0.978425	0.963909	1379	tags=50%, list=12%, signal=44%	EMILIN1
GOBP_SPERM_DNA_CONDENSATION	GOBP_SPERM_DNA_CONDENSATION	GOBP_SPERM_DNA_CONDENSATION	4	0.672375	1.27912	0.131443	1	0.985163	1948	tags=75%, list=17%, signal=62%	SELENOF/RNF8/PSME4
HP_GENERALIZED_HYPOPIGMENTATION	HP_GENERALIZED_HYPOPIGMENTATION	HP_GENERALIZED_HYPOPIGMENTATION	18	0.456458	1.27909	0.133127	1	0.985163	3149	tags=50%, list=28%, signal=36%	LEMD3/BLOC1S3/BLOC1S5/HPS6/SKIV2L/OCRL/MITF/LYST/TTC37
GOBP_SPINAL_CORD_MOTOR_NEURON_CELL_FATE_SPECIFICATION	GOBP_SPINAL_CORD_MOTOR_NEURON_CELL_FATE_SPECIFICATION	GOBP_SPINAL_CORD_MOTOR_NEURON_CELL_FATE_SPECIFICATION	2	0.821563	1.27898	0.120444	0.978425	0.963909	1998	tags=100%, list=18%, signal=82%	ISL2/SUFU
GOBP_REGULATION_OF_CD8_POSITIVE_ALPHA_BETA_T_CELL_ACTIVATION	GOBP_REGULATION_OF_CD8_POSITIVE_ALPHA_BETA_T_CELL_ACTIVATION	GOBP_REGULATION_OF_CD8_POSITIVE_ALPHA_BETA_T_CELL_ACTIVATION	18	0.456416	1.27897	0.133127	1	0.985163	2595	tags=39%, list=23%, signal=30%	VSIR/MAPK8IP1/LILRB1/SH3RF1/HFE/CBFB/CRTAM
GOCC_DNA_REPAIR_COMPLEX	GOCC_DNA_REPAIR_COMPLEX	GOCC_DNA_REPAIR_COMPLEX	37	0.408291	1.27889	0.100899	0.946904	0.932855	5138	tags=68%, list=46%, signal=37%	BRCA1/PALB2/PAXX/PMS1/MSH6/MSH2/PRKDC/LIG4/KDM1A/ERCC4/BRCA2/SWSAP1/TP53BP1/FANCI/XRCC1/XPC/XRCC5/ERCC8/CETN2/FANCD2/ERCC3/ERCC5/XRCC4/MLH3/POLD1
GOBP_NEURONAL_STEM_CELL_POPULATION_MAINTENANCE	GOBP_NEURONAL_STEM_CELL_POPULATION_MAINTENANCE	GOBP_NEURONAL_STEM_CELL_POPULATION_MAINTENANCE	14	0.480509	1.27879	0.155227	1	0.985163	1965	tags=36%, list=18%, signal=29%	NOTCH1/ASPM/SS18/MCPH1/FOXO1
GOCC_ENZYME_ACTIVATOR_COMPLEX	GOCC_ENZYME_ACTIVATOR_COMPLEX	GOCC_ENZYME_ACTIVATOR_COMPLEX	6	0.59819	1.27873	0.144893	1	0.985163	2470	tags=67%, list=22%, signal=52%	PSMC3IP/MNAT1/CDK7/PCNA
GOBP_MRNA_PSEUDOURIDINE_SYNTHESIS	GOBP_MRNA_PSEUDOURIDINE_SYNTHESIS	GOBP_MRNA_PSEUDOURIDINE_SYNTHESIS	5	0.627895	1.27872	0.138518	1	0.985163	1578	tags=60%, list=14%, signal=52%	TRUB2/PUS3/PUS7
GOBP_ADULT_FEEDING_BEHAVIOR	GOBP_ADULT_FEEDING_BEHAVIOR	GOBP_ADULT_FEEDING_BEHAVIOR	2	0.821275	1.27854	0.120444	0.978425	0.963909	1093	tags=50%, list=10%, signal=45%	USP46
GOMF_1_PHOSPHATIDYLINOSITOL_4_PHOSPHATE_3_KINASE_ACTIVITY	GOMF_1_PHOSPHATIDYLINOSITOL_4_PHOSPHATE_3_KINASE_ACTIVITY	GOMF_1_PHOSPHATIDYLINOSITOL_4_PHOSPHATE_3_KINASE_ACTIVITY	6	0.598071	1.27848	0.144893	1	0.985163	3468	tags=67%, list=31%, signal=46%	PIK3C2B/PIK3CA/PIK3CD/PIK3C2A
GOBP_HIPPOCAMPAL_NEURON_APOPTOTIC_PROCESS	GOBP_HIPPOCAMPAL_NEURON_APOPTOTIC_PROCESS	GOBP_HIPPOCAMPAL_NEURON_APOPTOTIC_PROCESS	4	0.672035	1.27847	0.132732	1	0.985163	1804	tags=50%, list=16%, signal=42%	TREM2/CX3CR1
GOCC_PLATELET_DENSE_GRANULE_LUMEN	GOCC_PLATELET_DENSE_GRANULE_LUMEN	GOCC_PLATELET_DENSE_GRANULE_LUMEN	8	0.545834	1.27845	0.152637	1	0.985163	1128	tags=25%, list=10%, signal=22%	SELENOP/CDC37L1
HP_ABNORMALITY_OF_THE_SENSE_OF_SMELL	HP_ABNORMALITY_OF_THE_SENSE_OF_SMELL	HP_ABNORMALITY_OF_THE_SENSE_OF_SMELL	51	0.394333	1.27836	0.0759241	0.873841	0.860876	4898	tags=55%, list=44%, signal=31%	STIL/CEP290/HS6ST1/HYLS1/PRKN/BAP1/ATP7A/LRRK2/GIGYF2/DNAJC13/SCN9A/SUFU/PIK3CA/KISS1R/VPS35/SLC39A14/MFN2/PTPN11/SYNJ1/PEX7/GBA/FGFR1/PLXND1/PINK1/PDGFB/AKT1/ATP13A2/CHD7
HP_OPTIC_NERVE_HYPOPLASIA	HP_OPTIC_NERVE_HYPOPLASIA	HP_OPTIC_NERVE_HYPOPLASIA	37	0.408118	1.27835	0.100899	0.946904	0.932855	3658	tags=43%, list=33%, signal=29%	FKTN/RTTN/CENPF/MBTPS2/KIF14/FKRP/FDFT1/ROBO1/POMT2/DDHD2/PIK3CD/POMT1/B3GALNT2/FANCI/ERF/DNMT3A
GOBP_APOPTOTIC_PROCESS_INVOLVED_IN_HEART_MORPHOGENESIS	GOBP_APOPTOTIC_PROCESS_INVOLVED_IN_HEART_MORPHOGENESIS	GOBP_APOPTOTIC_PROCESS_INVOLVED_IN_HEART_MORPHOGENESIS	2	0.821116	1.27829	0.120444	0.978425	0.963909	2003	tags=100%, list=18%, signal=82%	TGFB2/FOXC1
GOBP_NEGATIVE_REGULATION_OF_APOPTOTIC_PROCESS_INVOLVED_IN_DEVELOPMENT	GOBP_NEGATIVE_REGULATION_OF_APOPTOTIC_PROCESS_INVOLVED_IN_DEVELOPMENT	GOBP_NEGATIVE_REGULATION_OF_APOPTOTIC_PROCESS_INVOLVED_IN_DEVELOPMENT	2	0.821116	1.27829	0.120444	0.978425	0.963909	2003	tags=100%, list=18%, signal=82%	PAX8/FOXC1
GOCC_CILIARY_BASAL_BODY	GOCC_CILIARY_BASAL_BODY	GOCC_CILIARY_BASAL_BODY	89	0.378822	1.27799	0.043	0.740424	0.729439	3712	tags=46%, list=33%, signal=31%	GLE1/POC1A/CEP290/ENTR1/FAM161A/TOGARAM1/IFT81/RTTN/CENPF/DZIP1L/CDC45/KIAA0586/CEP78/TUBG1/CAMSAP2/NEDD1/IFT46/CEP19/SPATA7/CAMSAP3/DAAM1/CENPJ/CEP41/BBS2/CCDC170/BBS4/SSX2IP/ERC1/MKS1/IFT52/JADE1/TTC8/KIFAP3/CYLD/POC1B/CDKL5/CBY1/PKD2/CEP250/TTBK2/DISC1
GOBP_PEPTIDYL_LYSINE_DIMETHYLATION	GOBP_PEPTIDYL_LYSINE_DIMETHYLATION	GOBP_PEPTIDYL_LYSINE_DIMETHYLATION	21	0.446518	1.27798	0.13641	1	0.985163	2308	tags=38%, list=21%, signal=30%	CSKMT/SETD4/EHMT2/SUV39H2/KMT5C/SUV39H1/KDM3A/KMT2B
GOBP_NEGATIVE_REGULATION_OF_MEMBRANE_PERMEABILITY	GOBP_NEGATIVE_REGULATION_OF_MEMBRANE_PERMEABILITY	GOBP_NEGATIVE_REGULATION_OF_MEMBRANE_PERMEABILITY	6	0.597821	1.27794	0.144893	1	0.985163	402	tags=33%, list=4%, signal=32%	HEG1/BCL2L2
HP_SIMPLIFIED_GYRAL_PATTERN	HP_SIMPLIFIED_GYRAL_PATTERN	HP_SIMPLIFIED_GYRAL_PATTERN	52	0.394519	1.27791	0.0799201	0.881716	0.868634	1994	tags=33%, list=18%, signal=27%	STIL/CIT/RTTN/ASPM/WDR62/KIF11/KATNB1/KIF14/DCHS1/CENPE/GMNN/PLK4/ARID1B/PPIL1/CEP152/PRKDC/ASNS
HP_DUODENAL_ATRESIA	HP_DUODENAL_ATRESIA	HP_DUODENAL_ATRESIA	21	0.446466	1.27783	0.13641	1	0.985163	3365	tags=48%, list=30%, signal=33%	RFWD3/RTTN/CENPF/TRIP13/BUB1B/PORCN/SUFU/BUB1/PIGN/FANCF
HP_EPILEPTIC_AURA	HP_EPILEPTIC_AURA	HP_EPILEPTIC_AURA	8	0.545562	1.27782	0.152637	1	0.985163	1399	tags=38%, list=13%, signal=33%	PRRT2/DEPDC5/CACNA1A
HP_ABNORMAL_CIRCULATING_GABA_CONCENTRATION	HP_ABNORMAL_CIRCULATING_GABA_CONCENTRATION	HP_ABNORMAL_CIRCULATING_GABA_CONCENTRATION	2	0.820802	1.2778	0.120444	0.978425	0.963909	1195	tags=50%, list=11%, signal=45%	HFE
HP_DECREASED_CIRCULATING_GABA_CONCENTRATION	HP_DECREASED_CIRCULATING_GABA_CONCENTRATION	HP_DECREASED_CIRCULATING_GABA_CONCENTRATION	2	0.820802	1.2778	0.120444	0.978425	0.963909	1195	tags=50%, list=11%, signal=45%	HFE
GOBP_MITOTIC_NUCLEAR_DIVISION	GOBP_MITOTIC_NUCLEAR_DIVISION	GOBP_MITOTIC_NUCLEAR_DIVISION	230	0.358265	1.27779	0.00297835	0.19731	0.194382	2012	tags=29%, list=18%, signal=24%	SGO2/CDCA8/SGO1/TPX2/CDCA2/TOGARAM1/KIF18B/NDC80/TOM1L1/NCAPG/KLHL22/CENPF/SPDL1/CDKN1C/KIF11/NCAPG2/CDCA5/MKI67/CHEK1/KATNB1/NUSAP1/FBXO5/CDC23/KIF14/KIF4A/CDC6/CEP85/KIF2C/BORA/GEN1/CENPE/SPAST/NEK2/UBE2C/TRIP13/TACC3/BUB1B/NUF2/EPS8/PHF13/FBXO43/KIF20B/SPAG5/TOM1L2/KNTC1/MAD2L1/TUBG1/MYBL2/SMC2/CDC20/PRMT5/NCAPD2/CUL9/MAP10/TUBG2/SMC1A/IK/RACGAP1/ANLN/AURKB/CENPK/NCAPD3/DSN1/DSCC1/PRC1/SLF2
GOCC_CHROMOSOME_CENTROMERIC_REGION	GOCC_CHROMOSOME_CENTROMERIC_REGION	GOCC_CHROMOSOME_CENTROMERIC_REGION	180	0.363006	1.27774	0.00487071	0.256977	0.253165	3710	tags=44%, list=33%, signal=30%	CENPX/KNL1/SGO2/CENPI/NUP43/SPC25/CDCA8/SGO1/CENPS/ERCC6L/NDC80/NCAPG/CENPF/SPDL1/CENPO/TOP2A/NUP85/ESCO2/CENPM/CDCA5/SKA3/KIF2C/CENPE/CENPA/NEK2/CKAP5/MIS18A/SUV39H2/BUB1B/NUF2/CENPQ/SPAG5/KNTC1/MAD2L1/OIP5/KMT5C/NCAPD2/INCENP/SPC24/SMC1A/SMC6/CENPL/AURKB/MEIKIN/CENPK/NCAPD3/DSN1/DSCC1/CENPB/DAXX/SUV39H1/AHCTF1/BIRC5/CENPU/CCNB1/KIF22/XPO1/NUP160/BUB1/PHF2/NUP107/CENPN/KANSL1/EZH2/RAD21/ZW10/ZNF…
HP_ANONYCHIA	HP_ANONYCHIA	HP_ANONYCHIA	34	0.412329	1.27769	0.108216	0.964645	0.950332	5024	tags=68%, list=45%, signal=37%	NOTCH1/DSP/PORCN/ARID1B/ITGB4/GPC4/WNT10A/GNAO1/JUP/MMP1/SLC25A24/CDKL5/CRKL/EOGT/SCN1B/ZBTB20/APC/BCR/SIK1/TRIM8/ARID1A/LBR/PIGQ
HP_TACHYPNEA	HP_TACHYPNEA	HP_TACHYPNEA	54	0.3924	1.27761	0.0749251	0.870069	0.85716	3952	tags=50%, list=35%, signal=32%	CEP290/CPLANE1/HYLS1/PAM16/CEP120/SLC25A15/IGHMBP2/CC2D2A/KIAA0586/HLCS/SMC1A/CEP41/BTD/SUFU/TMEM237/ABCD4/MKS1/ARL3/INPP5E/CDKL5/PIBF1/CBY1/COPA/CA5A/TMEM216/CSPP1/COA6
HP_ABNORMAL_NASAL_MUCUS_SECRETION	HP_ABNORMAL_NASAL_MUCUS_SECRETION	HP_ABNORMAL_NASAL_MUCUS_SECRETION	6	0.597543	1.27735	0.144893	1	0.985163	2714	tags=67%, list=24%, signal=51%	DNAH1/SCN9A/CCDC40/LRRC56
GOBP_NEURON_CELL_CELL_ADHESION	GOBP_NEURON_CELL_CELL_ADHESION	GOBP_NEURON_CELL_CELL_ADHESION	3	0.729012	1.27719	0.15299	1	0.985163	3034	tags=100%, list=27%, signal=73%	RET/ASTN2/NINJ2
GOBP_PIRNA_BIOSYNTHETIC_PROCESS	GOBP_PIRNA_BIOSYNTHETIC_PROCESS	GOBP_PIRNA_BIOSYNTHETIC_PROCESS	2	0.820401	1.27718	0.122029	0.98691	0.972268	2011	tags=100%, list=18%, signal=82%	MYBL1/GPAT2
HP_PATCHY_ALOPECIA	HP_PATCHY_ALOPECIA	HP_PATCHY_ALOPECIA	8	0.545266	1.27712	0.152637	1	0.985163	1572	tags=50%, list=14%, signal=43%	BLM/KDM5C/PORCN/ITGB4
GOBP_CELL_CELL_ADHESION_VIA_PLASMA_MEMBRANE_ADHESION_MOLECULES	GOBP_CELL_CELL_ADHESION_VIA_PLASMA_MEMBRANE_ADHESION_MOLECULES	GOBP_CELL_CELL_ADHESION_VIA_PLASMA_MEMBRANE_ADHESION_MOLECULES	76	0.382941	1.27709	0.052	0.788054	0.776362	2948	tags=39%, list=26%, signal=29%	RET/TGFB2/MPZ/NECTIN2/NTNG2/CDH23/MAPK7/DCHS1/PLXNB2/PTPRM/CXADR/CD6/CLDN11/ITGAL/CLDN23/CLSTN3/MILR1/MYOT/CADM3/PKD1/CDH26/IL10/GPC4/ROBO1/CRTAM/PVR/CDHR5/KIFAP3/PECAM1/CD177
GOBP_REGULATION_OF_GUANYL_NUCLEOTIDE_EXCHANGE_FACTOR_ACTIVITY	GOBP_REGULATION_OF_GUANYL_NUCLEOTIDE_EXCHANGE_FACTOR_ACTIVITY	GOBP_REGULATION_OF_GUANYL_NUCLEOTIDE_EXCHANGE_FACTOR_ACTIVITY	7	0.570911	1.27695	0.146991	1	0.985163	2423	tags=57%, list=22%, signal=45%	RIPOR2/PBXIP1/GPSM1/STMN1
HP_STEROID_RESISTANT_NEPHROTIC_SYNDROME	HP_STEROID_RESISTANT_NEPHROTIC_SYNDROME	HP_STEROID_RESISTANT_NEPHROTIC_SYNDROME	7	0.570892	1.27691	0.146991	1	0.985163	2764	tags=71%, list=25%, signal=54%	NUP85/NUP205/AVIL/NUP160/NUP93
GOBP_REGULATION_OF_NEURON_MATURATION	GOBP_REGULATION_OF_NEURON_MATURATION	GOBP_REGULATION_OF_NEURON_MATURATION	5	0.626931	1.27676	0.143378	1	0.985163	1168	tags=40%, list=10%, signal=36%	RET/LRRK2
GOBP_POSITIVE_REGULATION_OF_CHONDROCYTE_PROLIFERATION	GOBP_POSITIVE_REGULATION_OF_CHONDROCYTE_PROLIFERATION	GOBP_POSITIVE_REGULATION_OF_CHONDROCYTE_PROLIFERATION	2	0.81992	1.27643	0.123613	0.98691	0.972268	741	tags=50%, list=7%, signal=47%	PBXIP1
GOBP_INTRACELLULAR_STEROL_TRANSPORT	GOBP_INTRACELLULAR_STEROL_TRANSPORT	GOBP_INTRACELLULAR_STEROL_TRANSPORT	19	0.451094	1.27643	0.147692	1	0.985163	4827	tags=58%, list=43%, signal=33%	OSBPL2/NPC1/LDLRAP1/ARV1/OSBP/SERAC1/CES1/LDLR/STARD4/TPCN2/NUS1
HP_ABNORMAL_MORPHOLOGY_OF_THE_RADIUS	HP_ABNORMAL_MORPHOLOGY_OF_THE_RADIUS	HP_ABNORMAL_MORPHOLOGY_OF_THE_RADIUS	36	0.408388	1.27642	0.111888	0.969206	0.954826	4413	tags=53%, list=39%, signal=32%	CCNQ/RFWD3/IFT81/TRPV4/SAMD9/ESCO2/SLX4/RECQL4/PCNT/RBM10/ATR/DONSON/FANCF/FANCI/TRIP11/TAPT1/APC/EXT2/ALG12
HP_ERYTHEMA_NODOSUM	HP_ERYTHEMA_NODOSUM	HP_ERYTHEMA_NODOSUM	6	0.596757	1.27567	0.146081	1	0.985163	1369	tags=33%, list=12%, signal=29%	ADA2/LRBA
HP_FETAL_POLYURIA	HP_FETAL_POLYURIA	HP_FETAL_POLYURIA	2	0.819424	1.27566	0.125198	0.99061	0.975912	164	tags=50%, list=1%, signal=49%	RET
HP_URETHRAL_STRICTURE	HP_URETHRAL_STRICTURE	HP_URETHRAL_STRICTURE	7	0.570298	1.27558	0.146991	1	0.985163	3057	tags=57%, list=27%, signal=42%	POLA1/CDC45/ITGB4/MMP1
GOMF_HISTONE_LYSINE_N_METHYLTRANSFERASE_ACTIVITY	GOMF_HISTONE_LYSINE_N_METHYLTRANSFERASE_ACTIVITY	GOMF_HISTONE_LYSINE_N_METHYLTRANSFERASE_ACTIVITY	37	0.407198	1.27546	0.104895	0.956266	0.942078	2850	tags=38%, list=25%, signal=28%	NSD2/NSD3/SETD4/SMYD3/EHMT2/SUV39H2/KMT5C/TTLL12/ASH2L/SUV39H1/KMT2B/EZH2/SMYD5/EZH1
HP_ABNORMAL_ILIUM_MORPHOLOGY	HP_ABNORMAL_ILIUM_MORPHOLOGY	HP_ABNORMAL_ILIUM_MORPHOLOGY	59	0.3888	1.27537	0.0669331	0.848275	0.835689	4986	tags=58%, list=45%, signal=32%	IFT81/PAM16/RAB23/TRPV4/PLEKHM1/CEP120/ATP7A/WDR19/PCNT/EXTL3/AEBP1/HSPG2/EVC2/SMAD4/SLC35D1/GPC4/EZH2/ERCC6/PIGN/FUZ/INPPL1/ZBTB20/TRIP11/POP1/ERCC8/EED/IDUA/GLB1/HDAC6/VPS33A/GALNS/TRAPPC2/AIFM1/ENPP1
GOBP_MESODERMAL_CELL_FATE_SPECIFICATION	GOBP_MESODERMAL_CELL_FATE_SPECIFICATION	GOBP_MESODERMAL_CELL_FATE_SPECIFICATION	3	0.72785	1.27516	0.157163	1	0.985163	3047	tags=100%, list=27%, signal=73%	EYA2/ETV2/SFRP2
GOBP_BEHAVIORAL_RESPONSE_TO_COCAINE	GOBP_BEHAVIORAL_RESPONSE_TO_COCAINE	GOBP_BEHAVIORAL_RESPONSE_TO_COCAINE	8	0.544321	1.27491	0.156004	1	0.985163	3962	tags=75%, list=35%, signal=48%	EHMT2/ABAT/PPP1R1B/DRD4/CDK5/HOMER2
GOMF_NERVE_GROWTH_FACTOR_RECEPTOR_BINDING	GOMF_NERVE_GROWTH_FACTOR_RECEPTOR_BINDING	GOMF_NERVE_GROWTH_FACTOR_RECEPTOR_BINDING	1	0.964065	1.27484	0.0855397	0.899291	0.885949	403	tags=100%, list=4%, signal=96%	BEX3
GOMF_GLYCINE_BINDING	GOMF_GLYCINE_BINDING	GOMF_GLYCINE_BINDING	3	0.727646	1.2748	0.157163	1	0.985163	1789	tags=67%, list=16%, signal=56%	SRR/GNMT
GOMF_AP_1_ADAPTOR_COMPLEX_BINDING	GOMF_AP_1_ADAPTOR_COMPLEX_BINDING	GOMF_AP_1_ADAPTOR_COMPLEX_BINDING	5	0.625799	1.27445	0.145808	1	0.985163	1135	tags=40%, list=10%, signal=36%	LDLRAP1/SIDT2
HP_EXERCISE_INDUCED_MYOGLOBINURIA	HP_EXERCISE_INDUCED_MYOGLOBINURIA	HP_EXERCISE_INDUCED_MYOGLOBINURIA	5	0.625795	1.27444	0.145808	1	0.985163	1293	tags=40%, list=12%, signal=35%	PFKM/FKRP
HP_ENTEROCOLITIS	HP_ENTEROCOLITIS	HP_ENTEROCOLITIS	8	0.544003	1.27417	0.157127	1	0.985163	1295	tags=38%, list=12%, signal=33%	RET/NLRC4/SLC37A4
HP_INCREASED_CIRCULATING_GONADOTROPIN_LEVEL	HP_INCREASED_CIRCULATING_GONADOTROPIN_LEVEL	HP_INCREASED_CIRCULATING_GONADOTROPIN_LEVEL	28	0.423852	1.27399	0.119312	0.978425	0.963909	3749	tags=50%, list=34%, signal=33%	XRCC2/CDH23/POLA1/PSMC3IP/ESR1/MCM8/KISS1R/FANCM/NUP107/DHX37/ZMYND15/ERCC6/STAG3/WWOX
HP_REDUCED_RENAL_CORTICOMEDULLARY_DIFFERENTIATION	HP_REDUCED_RENAL_CORTICOMEDULLARY_DIFFERENTIATION	HP_REDUCED_RENAL_CORTICOMEDULLARY_DIFFERENTIATION	3	0.727121	1.27388	0.158554	1	0.985163	615	tags=33%, list=5%, signal=32%	DZIP1L
GOBP_SPERMATID_DIFFERENTIATION	GOBP_SPERMATID_DIFFERENTIATION	GOBP_SPERMATID_DIFFERENTIATION	69	0.383599	1.27381	0.0569431	0.80973	0.797717	3999	tags=49%, list=36%, signal=32%	SELENOF/KNL1/NECTIN2/FANCG/TBC1D20/EHMT2/TRIP13/BRIP1/SMARCA2/CATSPER2/ODF2/SPEF2/TTC12/DNAH1/RNF8/SLC22A14/BBS2/KIT/PSME4/SPAG16/KDM3A/BBS4/STRBP/MNS1/ZMYND15/IQCG/HMGB2/MEIG1/TMF1/NEURL1/DLD/SRPK1/CFAP44/TBPL1
GOMF_ESTRADIOL_17_BETA_DEHYDROGENASE_ACTIVITY	GOMF_ESTRADIOL_17_BETA_DEHYDROGENASE_ACTIVITY	GOMF_ESTRADIOL_17_BETA_DEHYDROGENASE_ACTIVITY	8	0.54378	1.27364	0.157127	1	0.985163	3928	tags=62%, list=35%, signal=41%	DHRS11/HSD17B7/HSD17B14/AKR1C3/HSD17B8
HP_LOW_FRUSTRATION_TOLERANCE	HP_LOW_FRUSTRATION_TOLERANCE	HP_LOW_FRUSTRATION_TOLERANCE	15	0.471235	1.27336	0.149738	1	0.985163	2483	tags=47%, list=22%, signal=36%	SMARCA2/LRRK2/KDM5C/GIGYF2/DNAJC13/MAOA/VPS35
GOBP_NEGATIVE_REGULATION_OF_CARDIOCYTE_DIFFERENTIATION	GOBP_NEGATIVE_REGULATION_OF_CARDIOCYTE_DIFFERENTIATION	GOBP_NEGATIVE_REGULATION_OF_CARDIOCYTE_DIFFERENTIATION	4	0.669291	1.27325	0.137887	1	0.985163	2438	tags=75%, list=22%, signal=59%	FRS2/SMAD4/HEY2
HP_ABNORMALITY_OF_DERMAL_MELANOSOMES	HP_ABNORMALITY_OF_DERMAL_MELANOSOMES	HP_ABNORMALITY_OF_DERMAL_MELANOSOMES	4	0.669116	1.27292	0.139175	1	0.985163	2907	tags=75%, list=26%, signal=56%	MYO5A/RAB27A/LYST
GOBP_RESPONSE_TO_INSECTICIDE	GOBP_RESPONSE_TO_INSECTICIDE	GOBP_RESPONSE_TO_INSECTICIDE	1	0.962456	1.27271	0.0855397	0.899291	0.885949	421	tags=100%, list=4%, signal=96%	CPOX
GOBP_PURINE_NUCLEOSIDE_BIOSYNTHETIC_PROCESS	GOBP_PURINE_NUCLEOSIDE_BIOSYNTHETIC_PROCESS	GOBP_PURINE_NUCLEOSIDE_BIOSYNTHETIC_PROCESS	11	0.504099	1.27263	0.165245	1	0.985163	3546	tags=45%, list=32%, signal=31%	ADA2/MTAP/PRTFDC1/ADAL/NT5E
HP_CYSTIC_RENAL_DYSPLASIA	HP_CYSTIC_RENAL_DYSPLASIA	HP_CYSTIC_RENAL_DYSPLASIA	1	0.962367	1.27259	0.0855397	0.899291	0.885949	422	tags=100%, list=4%, signal=96%	CPT2
HP_ABSENT_HAND	HP_ABSENT_HAND	HP_ABSENT_HAND	11	0.503959	1.27228	0.165245	1	0.985163	265	tags=18%, list=2%, signal=18%	SEM1/NOTCH1
HP_NEONATAL_ASPHYXIA	HP_NEONATAL_ASPHYXIA	HP_NEONATAL_ASPHYXIA	9	0.53091	1.27225	0.157837	1	0.985163	1393	tags=33%, list=12%, signal=29%	SLC27A4/SMARCA2/ALDH7A1
HP_OLIVOPONTOCEREBELLAR_HYPOPLASIA	HP_OLIVOPONTOCEREBELLAR_HYPOPLASIA	HP_OLIVOPONTOCEREBELLAR_HYPOPLASIA	12	0.493582	1.27201	0.163136	1	0.985163	3751	tags=58%, list=34%, signal=39%	RTTN/FKRP/ATXN2/MINPP1/POMT2/POMT1/TOE1
HP_ABNORMALITY_OF_THE_HEPATIC_VASCULATURE	HP_ABNORMALITY_OF_THE_HEPATIC_VASCULATURE	HP_ABNORMALITY_OF_THE_HEPATIC_VASCULATURE	43	0.398938	1.27173	0.09	0.914573	0.901004	3735	tags=47%, list=33%, signal=31%	ADA2/NOTCH1/DZIP1L/SP110/CC2D2A/RECQL4/PIGM/HFE/ALMS1/POU2AF1/JAK2/TNPO3/SMAD4/IRF5/INPP5E/ABCD3/SEMA4D/EOGT/CBL/MPI
HP_BACK_PAIN	HP_BACK_PAIN	HP_BACK_PAIN	48	0.395266	1.27158	0.0919081	0.922326	0.908642	5049	tags=60%, list=45%, signal=33%	BRCA1/CPOX/PALB2/PLEKHM1/BAP1/HMBS/SPAST/ALDH18A1/SYNE2/SUFU/PIK3CA/SMAD4/RABL3/BRCA2/CDKN2A/CLCN7/HTRA1/CD46/SEC63/VHL/CFH/FHL1/PDGFB/AKT1/TRAPPC2/PPOX/FAR1/SLC2A9/CAPN3
HP_RECURRENT_ASPIRATION_PNEUMONIA	HP_RECURRENT_ASPIRATION_PNEUMONIA	HP_RECURRENT_ASPIRATION_PNEUMONIA	17	0.459673	1.27154	0.149533	1	0.985163	4378	tags=65%, list=39%, signal=39%	SP110/KIAA0586/KDM6A/PIK3CD/SLC25A24/PIGN/NFIX/CSPP1/GIPC1/KMT2D/GBA
GOBP_INNER_EAR_RECEPTOR_CELL_DEVELOPMENT	GOBP_INNER_EAR_RECEPTOR_CELL_DEVELOPMENT	GOBP_INNER_EAR_RECEPTOR_CELL_DEVELOPMENT	19	0.449319	1.2714	0.148718	1	0.985163	3068	tags=47%, list=27%, signal=34%	MYO7A/CDH23/SCRIB/NAGLU/SEC24B/WDPCP/MKS1/TTC8/SLITRK6
GOBP_SYNAPTIC_VESICLE_EXOCYTOSIS	GOBP_SYNAPTIC_VESICLE_EXOCYTOSIS	GOBP_SYNAPTIC_VESICLE_EXOCYTOSIS	42	0.400051	1.27127	0.099	0.943907	0.929902	2289	tags=33%, list=20%, signal=27%	PRRT2/FBXL20/DOC2A/DVL1/VPS18/SCRIB/STXBP5/LRRK2/STX2/PREPL/P2RX1/BACE1/GIT1/APBA1
GOMF_DELAYED_RECTIFIER_POTASSIUM_CHANNEL_ACTIVITY	GOMF_DELAYED_RECTIFIER_POTASSIUM_CHANNEL_ACTIVITY	GOMF_DELAYED_RECTIFIER_POTASSIUM_CHANNEL_ACTIVITY	4	0.668236	1.27124	0.139175	1	0.985163	976	tags=50%, list=9%, signal=46%	KCNQ3/KCNE3
HP_ABNORMALITY_OF_THE_OVARY	HP_ABNORMALITY_OF_THE_OVARY	HP_ABNORMALITY_OF_THE_OVARY	170	0.36163	1.2712	0.00747334	0.324344	0.319532	2829	tags=36%, list=25%, signal=27%	XRCC2/PRLR/DCAF17/BRCA1/CEP290/HS6ST1/BBS10/BUD23/METTL27/MRE11/PALB2/PRKN/CDH23/MEN1/BLM/PSMC3IP/PMS1/WDR19/BARD1/BRIP1/WRN/RAD51D/LIMK1/MSH6/RAD51/LEPR/ALMS1/SLC37A4/TTI2/ESR1/RFC2/CEP19/MSH2/MMP14/DNAJC30/GTF2IRD1/BBS2/SUFU/NBN/MCM8/PIK3CA/GTF2IRD2/BBS4/MSX1/DICER1/SMAD4/AARS2/IFT74/KISS1R/ARL6/WDPCP/RABL3/WNT10A/BRCA2/NUP107/SETBP1/MKS1/POLG2/TTC8/DHX37/CDKN2A
GOBP_NUCLEAR_PORE_ORGANIZATION	GOBP_NUCLEAR_PORE_ORGANIZATION	GOBP_NUCLEAR_PORE_ORGANIZATION	14	0.477641	1.27115	0.161563	1	0.985163	4876	tags=71%, list=44%, signal=40%	NUP205/NDC1/AHCTF1/NUP107/NUP93/NUP54/NUP35/NUP153/NUP133/SEH1L
GOMF_DNA_APURINIC_OR_APYRIMIDINIC_SITE_ENDONUCLEASE_ACTIVITY	GOMF_DNA_APURINIC_OR_APYRIMIDINIC_SITE_ENDONUCLEASE_ACTIVITY	GOMF_DNA_APURINIC_OR_APYRIMIDINIC_SITE_ENDONUCLEASE_ACTIVITY	11	0.5035	1.27112	0.166311	1	0.985163	3041	tags=55%, list=27%, signal=40%	NEIL3/ALKBH1/OGG1/NEIL2/NEIL1/NTHL1
GOMF_PHOSPHATIDYLINOSITOL_3_PHOSPHATE_BINDING	GOMF_PHOSPHATIDYLINOSITOL_3_PHOSPHATE_BINDING	GOMF_PHOSPHATIDYLINOSITOL_3_PHOSPHATE_BINDING	30	0.418619	1.27106	0.107972	0.964645	0.950332	4771	tags=57%, list=43%, signal=33%	RUBCNL/TECPR1/SNX24/LANCL2/PLEK2/SNX13/ZFYVE26/SNX21/PHLDA3/SH3PXD2A/KIF16B/ZFYVE19/SH3PXD2B/WIPI1/WDR45B/SNX12/RUFY4
GOCC_CCR4_NOT_COMPLEX	GOCC_CCR4_NOT_COMPLEX	GOCC_CCR4_NOT_COMPLEX	13	0.485341	1.27075	0.152792	1	0.985163	2933	tags=38%, list=26%, signal=28%	CNOT9/CPEB3/CNOT4/CNOT1/CNOT8
GOMF_POLYOL_TRANSMEMBRANE_TRANSPORTER_ACTIVITY	GOMF_POLYOL_TRANSMEMBRANE_TRANSPORTER_ACTIVITY	GOMF_POLYOL_TRANSMEMBRANE_TRANSPORTER_ACTIVITY	5	0.623983	1.27075	0.148238	1	0.985163	4210	tags=100%, list=38%, signal=62%	SLC2A13/AQP1/SLC5A3/AQP9/AQP3
HP_CLEFT_UPPER_LIP	HP_CLEFT_UPPER_LIP	HP_CLEFT_UPPER_LIP	88	0.376984	1.27066	0.056	0.803977	0.792049	4746	tags=55%, list=42%, signal=32%	GRIP1/NSD2/STIL/RET/FKTN/NSDHL/CPLANE1/HYLS1/ESCO2/DVL1/CHUK/CC2D2A/FKRP/DYNC2H1/PORCN/PHGDH/SMC1A/SUFU/NBN/B3GLCT/PIGV/EVC2/MSX1/SMAD4/GPC4/POMT2/MKS1/KANSL1/POLR1B/JUP/SMPD4/POMT1/NELFA/PIGN/ZSWIM6/SLC29A3/PIGG/DDX59/KAT5/TAPT1/TRAPPC9/GDF11/BCOR/FGFR1/POLR1C/SMOC1/CTBP1/NUAK2
HP_ABNORMAL_SOFT_PALATE_MORPHOLOGY	HP_ABNORMAL_SOFT_PALATE_MORPHOLOGY	HP_ABNORMAL_SOFT_PALATE_MORPHOLOGY	143	0.363971	1.27056	0.0184742	0.511759	0.504166	3406	tags=38%, list=30%, signal=27%	ADA2/RXYLT1/XRCC2/BRCA1/FKTN/SELENOI/TGFB2/UBE2T/RFWD3/BICRA/HYLS1/PALB2/FANCG/KIF14/CDC6/POLA1/STAC3/DVL1/PIGW/SLX4/BRIP1/CDC45/RECQL4/GMNN/DGCR2/PTDSS1/PGAP1/PIGL/RAD51/FKRP/DAG1/AEBP1/PHGDH/SMC1A/FANCA/FANCL/PIGV/MSX1/SMAD4/FANCM/ORC4/POMGNT2/POMT2/ERCC4/BRCA2/SMPD4/POMT1/TTC37/DGCR8/B3GALNT2/FKBP14/FTO/FANCF/FANCI/CDT1
GOBP_EPHRIN_RECEPTOR_SIGNALING_PATHWAY	GOBP_EPHRIN_RECEPTOR_SIGNALING_PATHWAY	GOBP_EPHRIN_RECEPTOR_SIGNALING_PATHWAY	26	0.427617	1.27003	0.138945	1	0.985163	3884	tags=50%, list=35%, signal=33%	EFNA4/YES1/EPHB6/NCK2/SS18/EPHB3/GIT1/ANKS1A/EFNB2/PAK3/EPHB2/MMP2/PTPN11
GOBP_SPINAL_CORD_MOTOR_NEURON_DIFFERENTIATION	GOBP_SPINAL_CORD_MOTOR_NEURON_DIFFERENTIATION	GOBP_SPINAL_CORD_MOTOR_NEURON_DIFFERENTIATION	11	0.503033	1.26994	0.166311	1	0.985163	2836	tags=45%, list=25%, signal=34%	DYNC2H1/GIGYF2/ISL2/SUFU/SCYL3
HP_RETINAL_VASCULAR_TORTUOSITY	HP_RETINAL_VASCULAR_TORTUOSITY	HP_RETINAL_VASCULAR_TORTUOSITY	39	0.403009	1.26986	0.115884	0.973265	0.958825	2217	tags=31%, list=20%, signal=25%	UFD1/SELENOI/BUD23/METTL27/CENPF/LIMK1/DGCR2/RFC2/DNAJC30/GTF2IRD1/HIRA/GTF2IRD2
HP_DIFFUSE_MESANGIAL_SCLEROSIS	HP_DIFFUSE_MESANGIAL_SCLEROSIS	HP_DIFFUSE_MESANGIAL_SCLEROSIS	27	0.424251	1.26963	0.133739	1	0.985163	5149	tags=70%, list=46%, signal=38%	TBC1D8B/NUP85/NUP205/AVIL/ANLN/ANKFY1/ARHGAP24/LAMB2/PTPRO/NUP160/NUP107/NUP93/NUP37/COQ6/NUP133/TP53RK/EMP2/MYO1E/APOL1
HP_ABNORMALITY_OF_THE_AUDITORY_CANAL	HP_ABNORMALITY_OF_THE_AUDITORY_CANAL	HP_ABNORMALITY_OF_THE_AUDITORY_CANAL	42	0.399502	1.26953	0.099	0.943907	0.929902	4153	tags=50%, list=37%, signal=32%	GRIP1/NSD2/FKTN/CDC6/DCHS1/CDC45/GMNN/FKRP/PORCN/SMC1A/NOTCH3/B3GLCT/ORC4/POMT2/RAD21/POMT1/CDT1/SMC3/ORC6/MAF/HDAC8
GOBP_HETEROPHILIC_CELL_CELL_ADHESION_VIA_PLASMA_MEMBRANE_CELL_ADHESION_MOLECULES	GOBP_HETEROPHILIC_CELL_CELL_ADHESION_VIA_PLASMA_MEMBRANE_CELL_ADHESION_MOLECULES	GOBP_HETEROPHILIC_CELL_CELL_ADHESION_VIA_PLASMA_MEMBRANE_CELL_ADHESION_MOLECULES	16	0.462274	1.26949	0.152401	1	0.985163	2613	tags=44%, list=23%, signal=34%	DCHS1/CXADR/CD6/ITGAL/CADM3/CRTAM/PVR
HP_EMBRYONAL_RENAL_NEOPLASM	HP_EMBRYONAL_RENAL_NEOPLASM	HP_EMBRYONAL_RENAL_NEOPLASM	30	0.418043	1.26931	0.10999	0.967911	0.953551	4182	tags=57%, list=37%, signal=36%	PALB2/CDKN1C/BLM/TRIP13/BUB1B/PIK3CA/TRIM37/DICER1/GPC4/BRCA2/BUB1/SETBP1/DHX37/HDAC4/WWOX/TRIM28/EXT2
GOBP_REGULATION_OF_NEUROBLAST_PROLIFERATION	GOBP_REGULATION_OF_NEUROBLAST_PROLIFERATION	GOBP_REGULATION_OF_NEUROBLAST_PROLIFERATION	16	0.462197	1.26927	0.152401	1	0.985163	4131	tags=56%, list=37%, signal=36%	NOTCH1/ASPM/WDR62/LRRK2/CX3CR1/KDM1A/DISC1/PTN/SMARCD3
GOMF_DEOXYRIBONUCLEASE_I_ACTIVITY	GOMF_DEOXYRIBONUCLEASE_I_ACTIVITY	GOMF_DEOXYRIBONUCLEASE_I_ACTIVITY	3	0.724271	1.26889	0.159944	1	0.985163	2329	tags=67%, list=21%, signal=53%	DNASE1/DICER1
GOBP_FOREBRAIN_REGIONALIZATION	GOBP_FOREBRAIN_REGIONALIZATION	GOBP_FOREBRAIN_REGIONALIZATION	4	0.666946	1.26879	0.140464	1	0.985163	3533	tags=75%, list=32%, signal=51%	TTC21B/PGAP1/WNT2B
GOBP_DORSAL_VENTRAL_NEURAL_TUBE_PATTERNING	GOBP_DORSAL_VENTRAL_NEURAL_TUBE_PATTERNING	GOBP_DORSAL_VENTRAL_NEURAL_TUBE_PATTERNING	12	0.492317	1.26875	0.168432	1	0.985163	3328	tags=58%, list=30%, signal=41%	WDR19/SUFU/MKS1/TBC1D32/RNF220/GORAB/TULP3
GOBP_PRESYNAPSE_ORGANIZATION	GOBP_PRESYNAPSE_ORGANIZATION	GOBP_PRESYNAPSE_ORGANIZATION	18	0.452758	1.26872	0.146543	1	0.985163	3068	tags=44%, list=27%, signal=32%	NTNG2/FARP1/DVL1/CLSTN3/GPC4/VPS35/EFNB2/SLITRK6
GOBP_HOMEOSTASIS_OF_NUMBER_OF_CELLS_WITHIN_A_TISSUE	GOBP_HOMEOSTASIS_OF_NUMBER_OF_CELLS_WITHIN_A_TISSUE	GOBP_HOMEOSTASIS_OF_NUMBER_OF_CELLS_WITHIN_A_TISSUE	15	0.4695	1.26867	0.157068	1	0.985163	4894	tags=67%, list=44%, signal=38%	NOTCH1/CCR2/VPS54/GIGYF2/FH/GATA2/PTPN11/P2RX7/AKT3/SASH3
HP_ANISOSPONDYLY	HP_ANISOSPONDYLY	HP_ANISOSPONDYLY	3	0.724124	1.26863	0.159944	1	0.985163	1986	tags=67%, list=18%, signal=55%	TRPV4/HSPG2
HP_NEPHROPATHY	HP_NEPHROPATHY	HP_NEPHROPATHY	52	0.391611	1.26848	0.0839161	0.890944	0.877725	2224	tags=29%, list=20%, signal=23%	ADA2/CEP290/CPOX/VPS33B/MEFV/TTC21B/CEP120/WDR19/CC2D2A/SMARCAL1/DYNC2H1/SCNN1A/KLF11/TMEM237/HNF4A
HP_HYPOPLASIA_OF_THE_IRIS	HP_HYPOPLASIA_OF_THE_IRIS	HP_HYPOPLASIA_OF_THE_IRIS	18	0.452594	1.26826	0.146543	1	0.985163	5455	tags=78%, list=49%, signal=40%	NSD2/IGF1R/FBN1/PORCN/FOXC1/LAMB2/HS2ST1/MITF/ERCC6/STIM1/FGFR1/CTBP1/COL4A1/MAFB
GOBP_RESPONSE_TO_NITRIC_OXIDE	GOBP_RESPONSE_TO_NITRIC_OXIDE	GOBP_RESPONSE_TO_NITRIC_OXIDE	16	0.461826	1.26826	0.152401	1	0.985163	856	tags=25%, list=8%, signal=23%	ATP5F1A/CCNA2/TRAF2/CDK2
GOBP_GLOMERULAR_VISCERAL_EPITHELIAL_CELL_MIGRATION	GOBP_GLOMERULAR_VISCERAL_EPITHELIAL_CELL_MIGRATION	GOBP_GLOMERULAR_VISCERAL_EPITHELIAL_CELL_MIGRATION	5	0.62275	1.26824	0.150668	1	0.985163	2555	tags=60%, list=23%, signal=46%	KANK2/ANLN/WDPCP
HP_PARAKERATOSIS	HP_PARAKERATOSIS	HP_PARAKERATOSIS	14	0.476329	1.26766	0.162619	1	0.985163	4415	tags=64%, list=39%, signal=39%	NSDHL/MBTPS2/DSP/PIK3CA/MVK/PERP/TRPV3/TRPM4/NLRP1
GOMF_MHC_CLASS_IB_PROTEIN_BINDING	GOMF_MHC_CLASS_IB_PROTEIN_BINDING	GOMF_MHC_CLASS_IB_PROTEIN_BINDING	4	0.6663	1.26756	0.141753	1	0.985163	548	tags=25%, list=5%, signal=24%	LILRB1
HP_LATERAL_CLAVICLE_HOOK	HP_LATERAL_CLAVICLE_HOOK	HP_LATERAL_CLAVICLE_HOOK	8	0.541178	1.26755	0.161616	1	0.985163	3860	tags=62%, list=35%, signal=41%	IFT81/DYNC2H1/SLC35D1/CDT1/INPPL1
HP_DILATED_FOURTH_VENTRICLE	HP_DILATED_FOURTH_VENTRICLE	HP_DILATED_FOURTH_VENTRICLE	93	0.374524	1.26747	0.048	0.761624	0.750324	2687	tags=35%, list=24%, signal=27%	RXYLT1/STIL/CEP290/FKTN/WASHC5/CPT2/HYLS1/MRE11/CDKN1C/CEP120/TRIP13/CC2D2A/BUB1B/KIAA0586/FKRP/DYNC2H1/DAG1/ATXN3/PHGDH/ARID1B/WARS2/WDR81/NUP88/ATXN2/TMEM237/EVC2/SMARCA4/GPC4/TUBB/POMGNT2/POMT2/BUB1/MKS1
GOBP_COLLAGEN_FIBRIL_ORGANIZATION	GOBP_COLLAGEN_FIBRIL_ORGANIZATION	GOBP_COLLAGEN_FIBRIL_ORGANIZATION	27	0.423513	1.26742	0.133739	1	0.985163	4020	tags=52%, list=36%, signal=33%	TGFB2/ATP7A/EMILIN1/AEBP1/CHADL/FOXC1/COL1A1/TNXB/LOXL3/SFRP2/VIPAS39/SERPINH1/DPT/COLGALT2
GOCC_DEUTEROSOME	GOCC_DEUTEROSOME	GOCC_DEUTEROSOME	3	0.72338	1.26732	0.161335	1	0.985163	3097	tags=100%, list=28%, signal=72%	PLK4/CEP152/SASS6
HP_LENTICONUS	HP_LENTICONUS	HP_LENTICONUS	2	0.814053	1.26729	0.136292	1	0.985163	2082	tags=100%, list=19%, signal=81%	COL4A4/LAMB2
GOBP_REGULATION_OF_MITOTIC_SISTER_CHROMATID_SEGREGATION	GOBP_REGULATION_OF_MITOTIC_SISTER_CHROMATID_SEGREGATION	GOBP_REGULATION_OF_MITOTIC_SISTER_CHROMATID_SEGREGATION	39	0.402193	1.26729	0.118881	0.978425	0.963909	3551	tags=49%, list=32%, signal=33%	NDC80/KLHL22/CENPF/SPDL1/FBXO5/GEN1/TRIP13/BUB1B/KNTC1/MAD2L1/IK/AURKB/CCNB1/BUB1/RAD21/ZW10/ZWINT/CDT1/MAD2L1BP
HP_APLASIA_HYPOPLASIA_INVOLVING_THE_PELVIS	HP_APLASIA_HYPOPLASIA_INVOLVING_THE_PELVIS	HP_APLASIA_HYPOPLASIA_INVOLVING_THE_PELVIS	37	0.404555	1.26719	0.116883	0.974962	0.960497	5253	tags=68%, list=47%, signal=36%	NSD2/POC1A/NSDHL/TRPV4/CEP120/SMARCAL1/PORCN/TONSL/HSPG2/SETBP1/ERCC6/NELFA/PIK3C2A/MTX2/PIGG/INPPL1/POP1/ERCC8/IDUA/CTC1/CTBP1/TRAPPC2/AIFM1/CANT1/SLC39A13
GOMF_VOLTAGE_GATED_CALCIUM_CHANNEL_ACTIVITY	GOMF_VOLTAGE_GATED_CALCIUM_CHANNEL_ACTIVITY	GOMF_VOLTAGE_GATED_CALCIUM_CHANNEL_ACTIVITY	15	0.468928	1.26713	0.157068	1	0.985163	3727	tags=60%, list=33%, signal=40%	TSPOAP1/CACNB4/CACNA1A/NCS1/CACNB1/CACNA1G/CDK5/PKD2/ITGAV
GOMF_PHOSPHATIDYLINOSITOL_BISPHOSPHATE_BINDING	GOMF_PHOSPHATIDYLINOSITOL_BISPHOSPHATE_BINDING	GOMF_PHOSPHATIDYLINOSITOL_BISPHOSPHATE_BINDING	59	0.386283	1.26711	0.0749251	0.870069	0.85716	3486	tags=42%, list=31%, signal=29%	CGAS/GSDME/SDCBP2/OSBPL2/SYTL2/SLC9A1/LDLRAP1/PLEK2/MYO1B/SVIL/AVIL/FCHO2/SNX21/PLCB1/VILL/PHLDA3/LAPTM4B/SH3PXD2A/KCNJ2/KIF16B/SNX18/TULP3/SH3PXD2B/GBF1/GSDMD
HP_ABNORMAL_RENAL_MEDULLA_MORPHOLOGY	HP_ABNORMAL_RENAL_MEDULLA_MORPHOLOGY	HP_ABNORMAL_RENAL_MEDULLA_MORPHOLOGY	30	0.417301	1.26706	0.112008	0.969206	0.954826	3915	tags=47%, list=35%, signal=30%	CEP290/DZIP1L/TTC21B/CEP120/MAPKBP1/WDR19/DYNC2H1/CEP41/JAG1/TMEM216/ZNF699/IQCB1/TRIP11/NPHP4
HP_HYPOHIDROSIS	HP_HYPOHIDROSIS	HP_HYPOHIDROSIS	30	0.417287	1.26701	0.112008	0.969206	0.954826	4056	tags=53%, list=36%, signal=34%	FAM111B/MBTPS2/POLA1/SMARCAD1/COG6/ADAT3/SCN9A/EDARADD/WNT10A/ERCC4/ERCC6/CST6/STS/STIM1/MADD/ERCC8
HP_XANTHELASMA	HP_XANTHELASMA	HP_XANTHELASMA	6	0.592618	1.26682	0.153207	1	0.985163	1295	tags=50%, list=12%, signal=44%	PPP1R17/LPL/SLC37A4
GOBP_LENS_FIBER_CELL_DEVELOPMENT	GOBP_LENS_FIBER_CELL_DEVELOPMENT	GOBP_LENS_FIBER_CELL_DEVELOPMENT	5	0.622051	1.26682	0.151883	1	0.985163	2726	tags=60%, list=24%, signal=45%	TBC1D20/FRS2/ABI2
GOBP_MEIOTIC_DNA_DOUBLE_STRAND_BREAK_FORMATION	GOBP_MEIOTIC_DNA_DOUBLE_STRAND_BREAK_FORMATION	GOBP_MEIOTIC_DNA_DOUBLE_STRAND_BREAK_FORMATION	1	0.957987	1.2668	0.095723	0.931649	0.917826	471	tags=100%, list=4%, signal=96%	MRE11
GOBP_RETROGRADE_TRANS_SYNAPTIC_SIGNALING	GOBP_RETROGRADE_TRANS_SYNAPTIC_SIGNALING	GOBP_RETROGRADE_TRANS_SYNAPTIC_SIGNALING	5	0.622028	1.26677	0.151883	1	0.985163	3498	tags=80%, list=31%, signal=55%	FARP1/DAG1/PLCB1/DAGLB
HP_ABNORMAL_CEREBELLAR_VERMIS_MORPHOLOGY	HP_ABNORMAL_CEREBELLAR_VERMIS_MORPHOLOGY	HP_ABNORMAL_CEREBELLAR_VERMIS_MORPHOLOGY	189	0.358489	1.26676	0.00978953	0.372299	0.366776	3349	tags=38%, list=30%, signal=27%	RXYLT1/VPS35L/STIL/CEP290/FKTN/PCGF2/WASHC5/TOGARAM1/CPLANE1/CPT2/HYLS1/MRE11/CENPF/CDKN1C/NCAPG2/CEP120/TBC1D20/DCHS1/TRIP13/CC2D2A/BRF1/BUB1B/KIAA0586/SETX/PGAP1/MYO5A/SEPSECS/FKRP/LAMB1/DYNC2H1/CACNA1A/DAG1/PHGDH/ATN1/ARID1B/SPATA7/WARS2/WDR81/FDXR/CEP41/PRKDC/RBM10/COG1/GOT2/INPP5K/NUP88/SUFU/FOXC1/TMEM237/EVC2/SMARCA4/CACNA1G/GPC4/TUBB/POMGNT2/ATR/POMT2/BUB1/MKS1/PEX16/CRX/ARL3/INPP5E/POMT1/…
HP_ABSENT_NARES	HP_ABSENT_NARES	HP_ABSENT_NARES	3	0.723013	1.26668	0.161335	1	0.985163	75	tags=33%, list=1%, signal=33%	STIL
GOBP_ACETYL_COA_BIOSYNTHETIC_PROCESS_FROM_PYRUVATE	GOBP_ACETYL_COA_BIOSYNTHETIC_PROCESS_FROM_PYRUVATE	GOBP_ACETYL_COA_BIOSYNTHETIC_PROCESS_FROM_PYRUVATE	10	0.511498	1.26629	0.156926	1	0.985163	3755	tags=60%, list=34%, signal=40%	PDK4/PDK3/PDK2/PDK1/DLAT/DLD
HP_SOUND_SENSITIVITY	HP_SOUND_SENSITIVITY	HP_SOUND_SENSITIVITY	26	0.426332	1.26621	0.141988	1	0.985163	2408	tags=35%, list=22%, signal=27%	BUD23/METTL27/LIMK1/ESR1/RFC2/DNAJC30/GTF2IRD1/GTF2IRD2/TNF
GOBP_NEGATIVE_REGULATION_OF_GLUCONEOGENESIS	GOBP_NEGATIVE_REGULATION_OF_GLUCONEOGENESIS	GOBP_NEGATIVE_REGULATION_OF_GLUCONEOGENESIS	10	0.511379	1.26599	0.156926	1	0.985163	4265	tags=60%, list=38%, signal=37%	SOGA1/CRY1/LEPR/C1QTNF3/SIK1/CLK2
HP_TOE_SYNDACTYLY	HP_TOE_SYNDACTYLY	HP_TOE_SYNDACTYLY	143	0.362623	1.26586	0.0202765	0.535838	0.527888	4596	tags=52%, list=41%, signal=31%	GRIP1/XRCC2/BRCA1/UBE2T/CCNQ/RFWD3/CPLANE1/PALB2/RAB23/TTC21B/CEP120/FANCG/SMARCAD1/SLX4/WDR19/BRIP1/CDC45/CKAP2L/DDX11/RAD51/CSGALNACT1/TTI2/DYNC2H1/BMS1/FDFT1/IL11RA/ZNF41/PORCN/PHGDH/ITGB4/SMC1A/ZNF81/OTUD6B/FANCA/FANCL/B3GLCT/PIK3CA/LIG4/SMAD4/GPC4/FANCM/ERCC4/BRCA2/KCNJ2/RAD21/MEGF8/PAK3/GDI1/RBBP8/CLCN4/CRKL/FANCF/FANCI/CTCF/ZNF711/HDAC4/SMC3/ZNF699/DHCR7/SIN3A/FIG4/SIK3/APC/HDAC8/BCR/TELO2…
GOBP_DNA_DAMAGE_INDUCED_PROTEIN_PHOSPHORYLATION	GOBP_DNA_DAMAGE_INDUCED_PROTEIN_PHOSPHORYLATION	GOBP_DNA_DAMAGE_INDUCED_PROTEIN_PHOSPHORYLATION	8	0.540424	1.26578	0.162738	1	0.985163	1112	tags=38%, list=10%, signal=34%	MAPK12/CHEK1/CRY1
HP_FINGERNAIL_DYSPLASIA	HP_FINGERNAIL_DYSPLASIA	HP_FINGERNAIL_DYSPLASIA	3	0.722303	1.26544	0.164117	1	0.985163	1416	tags=67%, list=13%, signal=58%	DVL1/IL11RA
GOCC_ANCHORED_COMPONENT_OF_PRESYNAPTIC_MEMBRANE	GOCC_ANCHORED_COMPONENT_OF_PRESYNAPTIC_MEMBRANE	GOCC_ANCHORED_COMPONENT_OF_PRESYNAPTIC_MEMBRANE	1	0.956825	1.26526	0.095723	0.931649	0.917826	484	tags=100%, list=4%, signal=96%	NTNG2
GOBP_POSITIVE_REGULATION_OF_DOUBLE_STRAND_BREAK_REPAIR_VIA_NONHOMOLOGOUS_END_JOINING	GOBP_POSITIVE_REGULATION_OF_DOUBLE_STRAND_BREAK_REPAIR_VIA_NONHOMOLOGOUS_END_JOINING	GOBP_POSITIVE_REGULATION_OF_DOUBLE_STRAND_BREAK_REPAIR_VIA_NONHOMOLOGOUS_END_JOINING	12	0.490961	1.26526	0.17161	1	0.985163	1795	tags=33%, list=16%, signal=28%	SHLD2/RIF1/KMT5C/PRKDC
HP_HYPOPLASTIC_LABIA_MINORA	HP_HYPOPLASTIC_LABIA_MINORA	HP_HYPOPLASTIC_LABIA_MINORA	16	0.460689	1.26513	0.153445	1	0.985163	3705	tags=56%, list=33%, signal=38%	CDC6/TBC1D20/DVL1/CDC45/GMNN/ORC4/SETBP1/CDT1/ORC6
HP_AORTIC_ARCH_ANEURYSM	HP_AORTIC_ARCH_ANEURYSM	HP_AORTIC_ARCH_ANEURYSM	27	0.422738	1.2651	0.133739	1	0.985163	2217	tags=37%, list=20%, signal=30%	NOTCH1/BUD23/METTL27/LIMK1/CASZ1/RFC2/DNAJC30/GTF2IRD1/HSPG2/GTF2IRD2
GOBP_XENOBIOTIC_TRANSPORT	GOBP_XENOBIOTIC_TRANSPORT	GOBP_XENOBIOTIC_TRANSPORT	19	0.447078	1.26506	0.151795	1	0.985163	4796	tags=68%, list=43%, signal=39%	ABCG2/SLC15A2/SLC18A1/SLC22A4/SLC22A5/ABCC10/ABCC5/ABCA8/ABCB1/ABCC4/SLC19A1/ABCC1/ABCB4
HP_ACRAL_BLISTERING	HP_ACRAL_BLISTERING	HP_ACRAL_BLISTERING	3	0.722082	1.26505	0.164117	1	0.985163	1572	tags=67%, list=14%, signal=57%	SMARCAD1/ITGB4
HP_INCREASED_CIRCULATING_PROLACTIN_CONCENTRATION	HP_INCREASED_CIRCULATING_PROLACTIN_CONCENTRATION	HP_INCREASED_CIRCULATING_PROLACTIN_CONCENTRATION	17	0.457314	1.26501	0.154725	1	0.985163	2105	tags=35%, list=19%, signal=29%	PRLR/CDH23/MEN1/BAP1/SUFU/PIK3CA
HP_DENTAL_MALOCCLUSION	HP_DENTAL_MALOCCLUSION	HP_DENTAL_MALOCCLUSION	81	0.37806	1.26496	0.057	0.809769	0.797755	2570	tags=33%, list=23%, signal=26%	GRIP1/BRCA1/PCGF2/BUD23/METTL27/PLEKHM1/MBTPS2/FLCN/DVL1/SOS1/DCHS1/BRF1/LIMK1/SMARCA2/RFC2/PORCN/KDM6A/DNAJC30/GTF2IRD1/HSPG2/TRIM37/GTF2IRD2/EDARADD/MSX1/GPC4/ATR/WNT10A
GOCC_CHROMOSOME_TELOMERIC_REGION	GOCC_CHROMOSOME_TELOMERIC_REGION	GOCC_CHROMOSOME_TELOMERIC_REGION	119	0.367058	1.26483	0.028971	0.672294	0.662319	4242	tags=47%, list=38%, signal=30%	TEN1/THOC1/MRE11/MEN1/UPF1/CHEK1/CDK1/BLM/SLX4/CDK2/ZBTB48/RAD51AP1/RECQL4/RIF1/WRN/RAD51D/FEN1/SETX/MCM4/MCM6/RAD51/NAT10/MSH2/MCM7/MCM2/SMC6/RNF8/PRKDC/NBN/TFIP11/TERF2/LIG4/KDM1A/ZNF827/PCNA/ORC4/ATR/ERCC4/BRCA2/EZH2/EZH1/MCM3/RAD17/CHEK2/TP53BP1/SMC5/PURA/XRCC1/HAT1/XRCC5/MTA2/ORC3/SMG6/TELO2/PINX1/CTC1
HP_ANTERIORLY_PLACED_ANUS	HP_ANTERIORLY_PLACED_ANUS	HP_ANTERIORLY_PLACED_ANUS	31	0.413994	1.26464	0.116818	0.974962	0.960497	3071	tags=42%, list=27%, signal=31%	ESCO2/PIGW/DCHS1/RECQL4/PTDSS1/PIGL/PORCN/ATN1/B3GLCT/PIGV/SUZ12/SETBP1/SLC25A24
GOBP_MITOCHONDRION_DISTRIBUTION	GOBP_MITOCHONDRION_DISTRIBUTION	GOBP_MITOCHONDRION_DISTRIBUTION	9	0.527662	1.26446	0.164459	1	0.985163	2212	tags=44%, list=20%, signal=36%	KAT2A/LRRK2/CLUH/ARMC1
GOBP_CENP_A_CONTAINING_CHROMATIN_ORGANIZATION	GOBP_CENP_A_CONTAINING_CHROMATIN_ORGANIZATION	GOBP_CENP_A_CONTAINING_CHROMATIN_ORGANIZATION	5	0.620853	1.26438	0.151883	1	0.985163	4245	tags=100%, list=38%, signal=62%	MIS18A/OIP5/ITGB3BP/NASP/CENPW
HP_HYPERURICEMIA	HP_HYPERURICEMIA	HP_HYPERURICEMIA	15	0.467877	1.26429	0.160209	1	0.985163	1295	tags=27%, list=12%, signal=24%	PFKM/SARS2/ALMS1/SLC37A4
GOBP_SERINE_FAMILY_AMINO_ACID_BIOSYNTHETIC_PROCESS	GOBP_SERINE_FAMILY_AMINO_ACID_BIOSYNTHETIC_PROCESS	GOBP_SERINE_FAMILY_AMINO_ACID_BIOSYNTHETIC_PROCESS	12	0.490555	1.26421	0.17161	1	0.985163	3454	tags=67%, list=31%, signal=46%	SEPHS1/SRR/PHGDH/PSPH/DHFR/SHMT1/GGT1/CTH
GOBP_SENSORY_PERCEPTION_OF_SOUR_TASTE	GOBP_SENSORY_PERCEPTION_OF_SOUR_TASTE	GOBP_SENSORY_PERCEPTION_OF_SOUR_TASTE	1	0.95602	1.2642	0.0977597	0.940969	0.927008	493	tags=100%, list=4%, signal=96%	PKD2L1
GOCC_PROTEIN_DNA_COMPLEX	GOCC_PROTEIN_DNA_COMPLEX	GOCC_PROTEIN_DNA_COMPLEX	99	0.37217	1.26419	0.044955	0.748537	0.737431	4242	tags=49%, list=38%, signal=31%	GTF2E1/TEN1/PRIM1/BRF2/NFYC/TCF7L2/GINS1/POLA1/GTF2H3/CENPA/BRF1/CDC45/PRIM2/MCM4/MCM6/ESR1/ACTL6A/GINS2/MCM7/MCM2/NFYB/PRKDC/SPHK2/GINS4/NUPR1/ING3/POLD3/GTF2A1/TERF2/MRGBP/NFYA/POLA2/PCNA/SUZ12/JUP/MCM3/KAT6A/DONSON/YEATS4/BRD8/KDM1B/XRCC5/KAT5/SP1/ORC3/MBTD1/TBP/IRF4/CTC1
HP_EXPRESSIVE_APHASIA	HP_EXPRESSIVE_APHASIA	HP_EXPRESSIVE_APHASIA	10	0.510622	1.26412	0.162338	1	0.985163	1023	tags=30%, list=9%, signal=27%	DEPDC5/TREM2/TMEM106B
GOBP_CHORIONIC_TROPHOBLAST_CELL_DIFFERENTIATION	GOBP_CHORIONIC_TROPHOBLAST_CELL_DIFFERENTIATION	GOBP_CHORIONIC_TROPHOBLAST_CELL_DIFFERENTIATION	5	0.620722	1.26411	0.151883	1	0.985163	2976	tags=80%, list=27%, signal=59%	E2F7/E2F8/MAP3K4/HTRA1
GOMF_MICROFILAMENT_MOTOR_ACTIVITY	GOMF_MICROFILAMENT_MOTOR_ACTIVITY	GOMF_MICROFILAMENT_MOTOR_ACTIVITY	13	0.482788	1.26407	0.157007	1	0.985163	2774	tags=46%, list=25%, signal=35%	MYO7A/MYO5C/MYO5A/MYO1B/MYO1D/MYO10
HP_ARNOLD_CHIARI_TYPE_I_MALFORMATION	HP_ARNOLD_CHIARI_TYPE_I_MALFORMATION	HP_ARNOLD_CHIARI_TYPE_I_MALFORMATION	19	0.446677	1.26393	0.151795	1	0.985163	4109	tags=53%, list=37%, signal=33%	DHDDS/CDC45/NOTCH3/SETBP1/KANSL1/NFIA/SLC39A14/DNMT3A/MAF/CWC27
GOCC_NON_MOTILE_CILIUM	GOCC_NON_MOTILE_CILIUM	GOCC_NON_MOTILE_CILIUM	60	0.384811	1.26376	0.0689311	0.859536	0.846783	4731	tags=53%, list=42%, signal=31%	CEP89/MYO7A/CEP290/FAM161A/HYLS1/PKD2L1/CDH23/WDR19/TUBG1/SPATA7/NAPEPLD/OCRL/TMEM237/GRK4/BBS4/RAB27A/IFT52/TTC8/KIFAP3/PHLPP2/PROM1/ARL3/TULP3/PKD2/CEP250/IQCB1/NPHP4/CETN2/MERTK/CDC14A/ELMOD3/KIF17
GOBP_EXCITATORY_CHEMICAL_SYNAPTIC_TRANSMISSION	GOBP_EXCITATORY_CHEMICAL_SYNAPTIC_TRANSMISSION	GOBP_EXCITATORY_CHEMICAL_SYNAPTIC_TRANSMISSION	1	0.955663	1.26373	0.0977597	0.940969	0.927008	497	tags=100%, list=4%, signal=96%	PVALB
GOBP_EXTRACELLULAR_MATRIX_ASSEMBLY	GOBP_EXTRACELLULAR_MATRIX_ASSEMBLY	GOBP_EXTRACELLULAR_MATRIX_ASSEMBLY	25	0.42683	1.26363	0.136917	1	0.985163	2202	tags=40%, list=20%, signal=32%	NOTCH1/NTNG2/ATP7A/GPM6B/LAMB1/EMILIN1/DAG1/LAMB2/TNXB/ANTXR1
GOMF_PHOSPHATIDYLINOSITOL_3_5_BISPHOSPHATE_5_PHOSPHATASE_ACTIVITY	GOMF_PHOSPHATIDYLINOSITOL_3_5_BISPHOSPHATE_5_PHOSPHATASE_ACTIVITY	GOMF_PHOSPHATIDYLINOSITOL_3_5_BISPHOSPHATE_5_PHOSPHATASE_ACTIVITY	5	0.620401	1.26346	0.153098	1	0.985163	4093	tags=80%, list=37%, signal=51%	OCRL/FIG4/SYNJ2/SYNJ1
HP_ABNORMALITY_OF_UPPER_LIMB_EPIPHYSIS_MORPHOLOGY	HP_ABNORMALITY_OF_UPPER_LIMB_EPIPHYSIS_MORPHOLOGY	HP_ABNORMALITY_OF_UPPER_LIMB_EPIPHYSIS_MORPHOLOGY	34	0.407718	1.2634	0.121242	0.982242	0.967669	5374	tags=62%, list=48%, signal=32%	NSD2/RAB23/TRPV4/COL9A2/PCNT/MIA3/TONSL/SRCAP/EVC2/ATR/IFT52/ERCC6/COG4/TRIP11/ERCC8/IFIH1/CTBP1/TRAPPC2/PRKAR1A/GNPAT/FLNB
HP_PARTIAL_ALBINISM	HP_PARTIAL_ALBINISM	HP_PARTIAL_ALBINISM	5	0.620138	1.26292	0.153098	1	0.985163	2887	tags=80%, list=26%, signal=59%	MYO5A/KIT/RAB27A/MITF
HP_PROMINENT_NASAL_TIP	HP_PROMINENT_NASAL_TIP	HP_PROMINENT_NASAL_TIP	13	0.482348	1.26291	0.158061	1	0.985163	1198	tags=31%, list=11%, signal=28%	PCGF2/BICRA/FLCN/CSGALNACT1
GOMF_RIBOSOME_BINDING	GOMF_RIBOSOME_BINDING	GOMF_RIBOSOME_BINDING	59	0.384987	1.26286	0.0759241	0.873841	0.860876	1288	tags=19%, list=12%, signal=17%	RACK1/EFL1/PRMT3/CPEB2/EIF5A2/ERI1/IGHMBP2/CPEB3/LETM2/TACO1/NOMO3
GOBP_BASE_EXCISION_REPAIR	GOBP_BASE_EXCISION_REPAIR	GOBP_BASE_EXCISION_REPAIR	39	0.400782	1.26284	0.122877	0.98691	0.972268	3576	tags=46%, list=32%, signal=32%	LIG3/NEIL3/POLQ/PARG/POLL/WRN/FEN1/PARP2/POLE/UNG/OGG1/PCNA/NEIL2/NEIL1/ERCC6/NTHL1/LIG1/XRCC1
GOBP_ENTERIC_NERVOUS_SYSTEM_DEVELOPMENT	GOBP_ENTERIC_NERVOUS_SYSTEM_DEVELOPMENT	GOBP_ENTERIC_NERVOUS_SYSTEM_DEVELOPMENT	3	0.72077	1.26275	0.166898	1	0.985163	2629	tags=67%, list=23%, signal=51%	RET/HLX
GOBP_REGULATION_OF_PHOSPHATIDYLINOSITOL_3_KINASE_ACTIVITY	GOBP_REGULATION_OF_PHOSPHATIDYLINOSITOL_3_KINASE_ACTIVITY	GOBP_REGULATION_OF_PHOSPHATIDYLINOSITOL_3_KINASE_ACTIVITY	41	0.397747	1.26273	0.10989	0.967911	0.953551	2862	tags=41%, list=26%, signal=31%	WASHC1/CISH/PIK3R4/AGAP2/VAV2/PIK3R6/CD19/WDR91/TNFAIP8L3/WDR81/SOCS2/PIK3R3/SOCS7/KIT/AMBRA1/SLA2/FPR2
GOBP_SPERM_MOTILITY	GOBP_SPERM_MOTILITY	GOBP_SPERM_MOTILITY	35	0.406446	1.26247	0.125125	0.99061	0.975912	4999	tags=69%, list=45%, signal=38%	CATSPER2/SPEF2/TTC12/DNAH1/SLC22A14/BBS2/SPAG16/CCDC40/INPP5B/MNS1/IQCG/ATP2B4/MEIG1/TTLL3/VPS13A/TMF1/NEURL1/DPCD/NPHP4/CFAP44/NME8/ING2/SORD/TTLL1
HP_RENAL_TUBULAR_EPITHELIAL_NECROSIS	HP_RENAL_TUBULAR_EPITHELIAL_NECROSIS	HP_RENAL_TUBULAR_EPITHELIAL_NECROSIS	2	0.810786	1.26221	0.137876	1	0.985163	422	tags=50%, list=4%, signal=48%	CPT2
GOBP_MITOCHONDRIAL_PROTEIN_PROCESSING	GOBP_MITOCHONDRIAL_PROTEIN_PROCESSING	GOBP_MITOCHONDRIAL_PROTEIN_PROCESSING	11	0.499945	1.26214	0.172708	1	0.985163	2366	tags=36%, list=21%, signal=29%	MIPEP/LRRK2/IMMP2L/OMA1
GOBP_REGULATION_OF_DOUBLE_STRAND_BREAK_REPAIR	GOBP_REGULATION_OF_DOUBLE_STRAND_BREAK_REPAIR	GOBP_REGULATION_OF_DOUBLE_STRAND_BREAK_REPAIR	85	0.375346	1.26185	0.0589411	0.81583	0.803725	2378	tags=33%, list=21%, signal=26%	MRNIP/NSD2/SHLD2/CGAS/FOXM1/CHEK1/POLQ/FIGNL1/PARPBP/RAD51AP1/RMI2/RIF1/DDX11/RAD51/KMT5C/ACTL6A/RNF169/OGG1/SPIRE1/PRKDC/TIMELESS/SLF2/ING3/HELB/TFIP11/RECQL5/KDM1A/MRGBP
GOBP_NEUROMUSCULAR_PROCESS	GOBP_NEUROMUSCULAR_PROCESS	GOBP_NEUROMUSCULAR_PROCESS	55	0.387666	1.26183	0.0789211	0.878421	0.865388	3179	tags=38%, list=28%, signal=27%	PRRT2/MYO7A/SPART/PRKN/CDH23/CHD8/STAC3/DVL1/TIFAB/RPS6KB1/VPS54/GIGYF2/BACE1/NBN/JSRP1/TNF/VPS35/KCNJ2/UBA5/SLITRK6/JPH4
GOBP_CEREBRAL_CORTEX_CELL_MIGRATION	GOBP_CEREBRAL_CORTEX_CELL_MIGRATION	GOBP_CEREBRAL_CORTEX_CELL_MIGRATION	19	0.445896	1.26172	0.151795	1	0.985163	2796	tags=42%, list=25%, signal=32%	LRP8/FBXO45/LAMB1/SYNE2/SRGAP2/ROBO1/PEX13/CDK5
HP_NEONATAL_SHORT_LIMB_SHORT_STATURE	HP_NEONATAL_SHORT_LIMB_SHORT_STATURE	HP_NEONATAL_SHORT_LIMB_SHORT_STATURE	4	0.663159	1.26158	0.14433	1	0.985163	2264	tags=50%, list=20%, signal=40%	COL1A1/EVC2
GOBP_REGULATION_OF_EXIT_FROM_MITOSIS	GOBP_REGULATION_OF_EXIT_FROM_MITOSIS	GOBP_REGULATION_OF_EXIT_FROM_MITOSIS	14	0.473869	1.26111	0.171067	1	0.985163	1711	tags=43%, list=15%, signal=36%	CDKN1C/CDCA5/CDC23/UBE2C/KNTC1/ANLN
GOBP_VENTRICULAR_CARDIAC_MUSCLE_CELL_DEVELOPMENT	GOBP_VENTRICULAR_CARDIAC_MUSCLE_CELL_DEVELOPMENT	GOBP_VENTRICULAR_CARDIAC_MUSCLE_CELL_DEVELOPMENT	5	0.619209	1.26103	0.153098	1	0.985163	2543	tags=60%, list=23%, signal=46%	CDK1/HEY2/ATG5
GOBP_POSITIVE_REGULATION_OF_BLOOD_CIRCULATION	GOBP_POSITIVE_REGULATION_OF_BLOOD_CIRCULATION	GOBP_POSITIVE_REGULATION_OF_BLOOD_CIRCULATION	15	0.466662	1.261	0.162304	1	0.985163	2438	tags=33%, list=22%, signal=26%	TGFB2/GSK3A/ADM2/CHGA/HEY2
GOMF_MHC_CLASS_I_PROTEIN_BINDING	GOMF_MHC_CLASS_I_PROTEIN_BINDING	GOMF_MHC_CLASS_I_PROTEIN_BINDING	19	0.445641	1.261	0.153846	1	0.985163	548	tags=16%, list=5%, signal=15%	ATP5F1B/ATP5F1A/LILRB1
HP_ALKALOSIS	HP_ALKALOSIS	HP_ALKALOSIS	12	0.489239	1.26082	0.173729	1	0.985163	4439	tags=67%, list=40%, signal=40%	SLC25A15/SARS2/SCNN1A/HSD11B2/NARS2/CA5A/ASS1/SLC26A3
GOMF_VOLTAGE_GATED_CATION_CHANNEL_ACTIVITY	GOMF_VOLTAGE_GATED_CATION_CHANNEL_ACTIVITY	GOMF_VOLTAGE_GATED_CATION_CHANNEL_ACTIVITY	25	0.425815	1.26063	0.138945	1	0.985163	4040	tags=56%, list=36%, signal=36%	KCNQ3/TSPOAP1/CACNB4/KCNE3/CACNA1A/NCS1/CACNB1/CACNA1G/CDK5/KCNJ2/PKD2/ITGAV/KCNC3/PTK2B
GOCC_CYCLIN_DEPENDENT_PROTEIN_KINASE_HOLOENZYME_COMPLEX	GOCC_CYCLIN_DEPENDENT_PROTEIN_KINASE_HOLOENZYME_COMPLEX	GOCC_CYCLIN_DEPENDENT_PROTEIN_KINASE_HOLOENZYME_COMPLEX	39	0.400079	1.26062	0.124875	0.99061	0.975912	4189	tags=49%, list=37%, signal=31%	CCNE2/CCNQ/CCNA2/CCNE1/CCNF/CDK1/CCNB2/CDK2/MNAT1/CDK7/CCNB1/PCNA/CDK5/CCNG2/CCNJ/CCNT2/CCNC/CKS1B/CDKN2D
GOMF_PHOSPHATIDYLSERINE_1_ACYLHYDROLASE_ACTIVITY	GOMF_PHOSPHATIDYLSERINE_1_ACYLHYDROLASE_ACTIVITY	GOMF_PHOSPHATIDYLSERINE_1_ACYLHYDROLASE_ACTIVITY	4	0.662508	1.26034	0.148196	1	0.985163	565	tags=50%, list=5%, signal=47%	LPL/PLA2G15
HP_ABNORMAL_SHAPE_OF_THE_FRONTAL_REGION	HP_ABNORMAL_SHAPE_OF_THE_FRONTAL_REGION	HP_ABNORMAL_SHAPE_OF_THE_FRONTAL_REGION	245	0.352411	1.26029	0.00368131	0.222533	0.219231	4618	tags=50%, list=41%, signal=30%	NSD2/STIL/XRCC2/BRCA1/PCGF2/WASHC5/UBE2T/RFWD3/TOGARAM1/BICRA/CPLANE1/NTNG2/PALB2/PAM16/MBTPS2/MEN1/CDKN1C/NCAPG2/FANCG/LEMD3/DVL1/SLX4/WDR19/TRIP13/BRIP1/BUB1B/RECQL4/CKAP2L/GMNN/KIAA0586/ALDH18A1/PTDSS1/SMARCA2/POLE/PIGL/RAD51/CSGALNACT1/CASZ1/DYNC2H1/EXTL3/TCF20/FBN1/PREPL/EPB41L1/ARID1B/FANCA/RNPC3/TONSL/HSPG2/SUFU/COL1A1/FANCL/B3GLCT/PIK3CA/OCRL/TRIM37/BRWD3/CAMKMT/ANTXR1/EDARADD/KDM1A/DICER…
HP_ABNORMAL_PANCREAS_SIZE	HP_ABNORMAL_PANCREAS_SIZE	HP_ABNORMAL_PANCREAS_SIZE	12	0.488854	1.25983	0.173729	1	0.985163	3496	tags=50%, list=31%, signal=34%	EFL1/CDKN1C/KLF11/HNF4A/CNOT1/SLC29A3
HP_MONOCHROMACY	HP_MONOCHROMACY	HP_MONOCHROMACY	4	0.662214	1.25979	0.148196	1	0.985163	1496	tags=50%, list=13%, signal=43%	NBAS/CNNM4
GOBP_MONOCYTE_EXTRAVASATION	GOBP_MONOCYTE_EXTRAVASATION	GOBP_MONOCYTE_EXTRAVASATION	5	0.618518	1.25962	0.154313	1	0.985163	2944	tags=60%, list=26%, signal=44%	CCR2/PLCB1/PECAM1
GOBP_RIGHTING_REFLEX	GOBP_RIGHTING_REFLEX	GOBP_RIGHTING_REFLEX	2	0.808852	1.2592	0.137876	1	0.985163	1093	tags=50%, list=10%, signal=45%	USP46
GOBP_URONIC_ACID_METABOLIC_PROCESS	GOBP_URONIC_ACID_METABOLIC_PROCESS	GOBP_URONIC_ACID_METABOLIC_PROCESS	3	0.718704	1.25913	0.168289	1	0.985163	2803	tags=67%, list=25%, signal=50%	PRKCE/XYLB
HP_ABNORMAL_ESOPHAGUS_MORPHOLOGY	HP_ABNORMAL_ESOPHAGUS_MORPHOLOGY	HP_ABNORMAL_ESOPHAGUS_MORPHOLOGY	123	0.364583	1.25912	0.031968	0.689971	0.679734	3651	tags=45%, list=33%, signal=30%	ADA2/XRCC2/RET/BRCA1/TGFB2/UBE2T/NOTCH1/RFWD3/ATAD1/BUD23/METTL27/PALB2/SAMD9/DZIP1L/MEN1/FANCG/BLM/ATP7A/SLX4/BRIP1/LIMK1/RAD51/COG6/ALMS1/DYNC2H1/RFC2/PHGDH/ITGB4/PSPH/DNAJC30/JAK2/GTF2IRD1/NOTCH3/FANCA/KIT/FANCL/GTF2IRD2/SMAD4/FANCM/ERCC4/BRCA2/CYBB/POLR1B/TRAPPC11/RAD21/MMP1/FH/DKC1/FANCF/FANCI/MYH11/EOGT/ASCC1/TGFBR2/NCF2
GOBP_NEGATIVE_REGULATION_OF_RESPONSE_TO_OXIDATIVE_STRESS	GOBP_NEGATIVE_REGULATION_OF_RESPONSE_TO_OXIDATIVE_STRESS	GOBP_NEGATIVE_REGULATION_OF_RESPONSE_TO_OXIDATIVE_STRESS	14	0.473037	1.2589	0.172122	1	0.985163	1168	tags=21%, list=10%, signal=19%	RACK1/HGF/LRRK2
GOBP_NEPHRIC_DUCT_DEVELOPMENT	GOBP_NEPHRIC_DUCT_DEVELOPMENT	GOBP_NEPHRIC_DUCT_DEVELOPMENT	4	0.66165	1.25871	0.149485	1	0.985163	3607	tags=75%, list=32%, signal=51%	PKD1/EFNB2/PKD2
GOCC_CATION_CHANNEL_COMPLEX	GOCC_CATION_CHANNEL_COMPLEX	GOCC_CATION_CHANNEL_COMPLEX	54	0.386501	1.25841	0.0909091	0.919623	0.905979	4040	tags=48%, list=36%, signal=31%	PTPA/MCUB/KCNQ3/PKD2L1/STAC3/CACNB4/EPS8/CATSPER2/CACNA1A/PORCN/SCNN1A/HTR3A/CACNB1/SCN9A/PKD1/CATSPERG/CACNA1G/KCNMB4/KCNJ2/SCN4B/SLC5A3/SCN1B/PKD2/MICU1/KCNC3/PTK2B
GOMF_AZOLE_TRANSMEMBRANE_TRANSPORTER_ACTIVITY	GOMF_AZOLE_TRANSMEMBRANE_TRANSPORTER_ACTIVITY	GOMF_AZOLE_TRANSMEMBRANE_TRANSPORTER_ACTIVITY	7	0.562465	1.25806	0.164352	1	0.985163	2713	tags=57%, list=24%, signal=43%	SLC44A4/SLC38A7/SLC38A5/SLC19A2
HP_ABNORMALITY_OF_THE_MIDDLE_PHALANGES_OF_THE_TOES	HP_ABNORMALITY_OF_THE_MIDDLE_PHALANGES_OF_THE_TOES	HP_ABNORMALITY_OF_THE_MIDDLE_PHALANGES_OF_THE_TOES	5	0.617708	1.25797	0.154313	1	0.985163	524	tags=40%, list=5%, signal=38%	RAB23/TRPV4
HP_COLOR_VISION_DEFECT	HP_COLOR_VISION_DEFECT	HP_COLOR_VISION_DEFECT	43	0.394594	1.25788	0.107	0.960943	0.946685	1597	tags=28%, list=14%, signal=24%	HS6ST1/MORC2/PRKN/RTN4IP1/CYP4V2/TTLL5/CEP78/NBAS/LRRK2/TIMM8A/CNNM4/SPATA7
HP_SEVERE_SHORT_STATURE	HP_SEVERE_SHORT_STATURE	HP_SEVERE_SHORT_STATURE	69	0.378765	1.25776	0.0669331	0.848275	0.835689	4308	tags=49%, list=39%, signal=30%	RTTN/TRPV4/MBTPS2/FAM111A/KIF11/CDC6/DVL1/BRF1/CDC45/CKAP2L/GMNN/ALDH18A1/PTDSS1/SMARCA2/POLE/FBN1/INPP5K/HSPG2/COL1A1/SMAD4/ORC4/ERCC4/ERCC6/PTCD3/GORAB/CDT1/DNMT3A/ORC6/LTBP3/INPPL1/TRIP11/STAT5B/PEX7/GLB1
GOBP_NEGATIVE_REGULATION_OF_SEROTONIN_SECRETION	GOBP_NEGATIVE_REGULATION_OF_SEROTONIN_SECRETION	GOBP_NEGATIVE_REGULATION_OF_SEROTONIN_SECRETION	1	0.951104	1.2577	0.112016	0.969206	0.954826	548	tags=100%, list=5%, signal=95%	LILRB1
GOBP_REGULATION_OF_SEROTONIN_SECRETION	GOBP_REGULATION_OF_SEROTONIN_SECRETION	GOBP_REGULATION_OF_SEROTONIN_SECRETION	1	0.951104	1.2577	0.112016	0.969206	0.954826	548	tags=100%, list=5%, signal=95%	LILRB1
GOMF_MHC_CLASS_IB_RECEPTOR_ACTIVITY	GOMF_MHC_CLASS_IB_RECEPTOR_ACTIVITY	GOMF_MHC_CLASS_IB_RECEPTOR_ACTIVITY	1	0.951104	1.2577	0.112016	0.969206	0.954826	548	tags=100%, list=5%, signal=95%	LILRB1
GOMF_INSULIN_LIKE_GROWTH_FACTOR_BINDING	GOMF_INSULIN_LIKE_GROWTH_FACTOR_BINDING	GOMF_INSULIN_LIKE_GROWTH_FACTOR_BINDING	9	0.524825	1.25766	0.169978	1	0.985163	3727	tags=67%, list=33%, signal=44%	IGF1R/ITGB4/IGFBP4/HTRA1/INSR/ITGAV
[truncated: 13,415 more rows]

## Sheet: healthy_vs_Tumor
	ID	Description	setSize	enrichmentScore	NES	pvalue	p.adjust	qvalue	rank	leading_edge	core_enrichment
[truncated: 14,864 more rows]

## Sheet: NAT_vs_healthy
	ID	Description	setSize	enrichmentScore	NES	pvalue	p.adjust	qvalue	rank	leading_edge	core_enrichment
[truncated: 14,951 more rows]

[truncated: 3 more sheets: NAT_vs_Tumor, Tumor_vs_healthy, Tumor_vs_NAT]
