# Supplementary material for: Challenging the control through a single-cell perspective on normal adjacent tissue in colorectal cancer
Source: iScience. 2026 Apr 9;29(6):115671. doi: 10.1016/j.isci.2026.115671 (PMC13276536; doi:10.1016/j.isci.2026.115671)
Supplement: Table S25. GSEA_sc_C5_NK cells [file mmc26.xlsx]

## Sheet: healthy_vs_NAT
	ID	Description	setSize	enrichmentScore	NES	pvalue	p.adjust	qvalue	rank	leading_edge	core_enrichment
GOCC_PROTON_TRANSPORTING_TWO_SECTOR_ATPASE_COMPLEX	GOCC_PROTON_TRANSPORTING_TWO_SECTOR_ATPASE_COMPLEX	GOCC_PROTON_TRANSPORTING_TWO_SECTOR_ATPASE_COMPLEX	30	0.929152	2.47157	1e-10	9.30875e-08	9.30875e-08	63	tags=50%, list=1%, signal=50%	ATP5F1E/ATP5MG/ATP5MC2/ATP5ME/ATP5MF/ATP5MC3/ATP5PF/ATP5F1B/ATP5F1C/ATP5PO/ATP5PD/ATP5F1A/ATP5MC1/ATP5PB/ATP5F1D
GOBP_ATP_BIOSYNTHETIC_PROCESS	GOBP_ATP_BIOSYNTHETIC_PROCESS	GOBP_ATP_BIOSYNTHETIC_PROCESS	38	0.842908	2.39193	1e-10	9.30875e-08	9.30875e-08	63	tags=39%, list=1%, signal=39%	ATP5F1E/ATP5MG/ATP5MC2/ATP5ME/ATP5MF/ATP5MC3/ATP5PF/ATP5F1B/ATP5F1C/ATP5PO/ATP5PD/ATP5F1A/ATP5MC1/ATP5PB/ATP5F1D
GOMF_PROTON_TRANSMEMBRANE_TRANSPORTER_ACTIVITY	GOMF_PROTON_TRANSMEMBRANE_TRANSPORTER_ACTIVITY	GOMF_PROTON_TRANSMEMBRANE_TRANSPORTER_ACTIVITY	71	0.755259	2.36882	1e-10	9.30875e-08	9.30875e-08	63	tags=21%, list=1%, signal=21%	ATP5F1E/ATP5MG/ATP5MC2/ATP5ME/ATP5MF/ATP5MC3/ATP5PF/ATP5F1B/ATP5F1C/ATP5PO/ATP5PD/ATP5F1A/ATP5MC1/ATP5PB/ATP5F1D
GOBP_PROTON_TRANSMEMBRANE_TRANSPORT	GOBP_PROTON_TRANSMEMBRANE_TRANSPORT	GOBP_PROTON_TRANSMEMBRANE_TRANSPORT	84	0.721724	2.33953	1e-10	9.30875e-08	9.30875e-08	63	tags=18%, list=1%, signal=18%	ATP5F1E/ATP5MG/ATP5MC2/ATP5ME/ATP5MF/ATP5MC3/ATP5PF/ATP5F1B/ATP5F1C/ATP5PO/ATP5PD/ATP5F1A/ATP5MC1/ATP5PB/ATP5F1D
GOBP_ATP_SYNTHESIS_COUPLED_PROTON_TRANSPORT	GOBP_ATP_SYNTHESIS_COUPLED_PROTON_TRANSPORT	GOBP_ATP_SYNTHESIS_COUPLED_PROTON_TRANSPORT	20	0.947923	2.32594	1e-10	9.30875e-08	9.30875e-08	63	tags=75%, list=1%, signal=75%	ATP5F1E/ATP5MG/ATP5MC2/ATP5ME/ATP5MF/ATP5MC3/ATP5PF/ATP5F1B/ATP5F1C/ATP5PO/ATP5PD/ATP5F1A/ATP5MC1/ATP5PB/ATP5F1D
GOBP_RIBONUCLEOSIDE_TRIPHOSPHATE_BIOSYNTHETIC_PROCESS	GOBP_RIBONUCLEOSIDE_TRIPHOSPHATE_BIOSYNTHETIC_PROCESS	GOBP_RIBONUCLEOSIDE_TRIPHOSPHATE_BIOSYNTHETIC_PROCESS	50	0.785385	2.31917	1e-10	9.30875e-08	9.30875e-08	63	tags=30%, list=1%, signal=30%	ATP5F1E/ATP5MG/ATP5MC2/ATP5ME/ATP5MF/ATP5MC3/ATP5PF/ATP5F1B/ATP5F1C/ATP5PO/ATP5PD/ATP5F1A/ATP5MC1/ATP5PB/ATP5F1D
GOBP_MITOCHONDRIAL_TRANSMEMBRANE_TRANSPORT	GOBP_MITOCHONDRIAL_TRANSMEMBRANE_TRANSPORT	GOBP_MITOCHONDRIAL_TRANSMEMBRANE_TRANSPORT	75	0.727956	2.31372	1e-10	9.30875e-08	9.30875e-08	229	tags=20%, list=2%, signal=20%	ATP5F1E/ATP5MG/ATP5ME/ATP5MF/ATP5PF/ATP5F1B/ATP5F1C/ATP5PO/ATP5PD/ATP5F1A/ATP5PB/ATP5F1D/MCUB/TOMM70/MAIP1
GOCC_INNER_MITOCHONDRIAL_MEMBRANE_PROTEIN_COMPLEX	GOCC_INNER_MITOCHONDRIAL_MEMBRANE_PROTEIN_COMPLEX	GOCC_INNER_MITOCHONDRIAL_MEMBRANE_PROTEIN_COMPLEX	114	0.676131	2.31096	1e-10	9.30875e-08	9.30875e-08	290	tags=15%, list=3%, signal=15%	ATP5F1E/ATP5MG/ATP5MC2/ATP5ME/ATP5MF/ATP5MC3/ATP5PF/ATP5F1B/ATP5F1C/ATP5PO/ATP5PD/ATP5F1A/ATP5MC1/ATP5PB/ATP5F1D/MCUB/TIMM29
GOCC_PROTON_TRANSPORTING_ATP_SYNTHASE_COMPLEX	GOCC_PROTON_TRANSPORTING_ATP_SYNTHASE_COMPLEX	GOCC_PROTON_TRANSPORTING_ATP_SYNTHASE_COMPLEX	17	0.966623	2.29592	1e-10	9.30875e-08	9.30875e-08	63	tags=88%, list=1%, signal=88%	ATP5F1E/ATP5MG/ATP5MC2/ATP5ME/ATP5MF/ATP5MC3/ATP5PF/ATP5F1B/ATP5F1C/ATP5PO/ATP5PD/ATP5F1A/ATP5MC1/ATP5PB/ATP5F1D
GOBP_RIBONUCLEOSIDE_TRIPHOSPHATE_METABOLIC_PROCESS	GOBP_RIBONUCLEOSIDE_TRIPHOSPHATE_METABOLIC_PROCESS	GOBP_RIBONUCLEOSIDE_TRIPHOSPHATE_METABOLIC_PROCESS	61	0.744451	2.27856	4.99987e-10	3.91938e-07	3.91938e-07	310	tags=26%, list=3%, signal=26%	ATP5F1E/ATP5MG/ATP5MC2/ATP5ME/ATP5MF/ATP5MC3/ATP5PF/ATP5F1B/ATP5F1C/ATP5PO/ATP5PD/ATP5F1A/ATP5MC1/ATP5PB/ATP5F1D/EFL1
GOBP_NUCLEOSIDE_TRIPHOSPHATE_BIOSYNTHETIC_PROCESS	GOBP_NUCLEOSIDE_TRIPHOSPHATE_BIOSYNTHETIC_PROCESS	GOBP_NUCLEOSIDE_TRIPHOSPHATE_BIOSYNTHETIC_PROCESS	57	0.748277	2.2554	3.31e-10	2.89995e-07	2.89995e-07	63	tags=26%, list=1%, signal=26%	ATP5F1E/ATP5MG/ATP5MC2/ATP5ME/ATP5MF/ATP5MC3/ATP5PF/ATP5F1B/ATP5F1C/ATP5PO/ATP5PD/ATP5F1A/ATP5MC1/ATP5PB/ATP5F1D
GOMF_CATION_CHANNEL_ACTIVITY	GOMF_CATION_CHANNEL_ACTIVITY	GOMF_CATION_CHANNEL_ACTIVITY	69	0.718091	2.25214	9.66026e-10	6.25565e-07	6.25565e-07	876	tags=26%, list=9%, signal=24%	ATP5F1E/ATP5MG/ATP5ME/ATP5MF/ATP5PF/ATP5F1B/ATP5F1C/ATP5PO/ATP5PD/ATP5F1A/ATP5PB/ATP5F1D/TSPOAP1/KCNC1/MT-ATP8/ASIC1/CACNA1A/RYR1
GOCC_PROTON_TRANSPORTING_TWO_SECTOR_ATPASE_COMPLEX_PROTON_TRANSPORTING_DOMAIN	GOCC_PROTON_TRANSPORTING_TWO_SECTOR_ATPASE_COMPLEX_PROTON_TRANSPORTING_DOMAIN	GOCC_PROTON_TRANSPORTING_TWO_SECTOR_ATPASE_COMPLEX_PROTON_TRANSPORTING_DOMAIN	18	0.927226	2.23979	1e-10	9.30875e-08	9.30875e-08	48	tags=56%, list=0%, signal=55%	ATP5MG/ATP5MC2/ATP5ME/ATP5MF/ATP5MC3/ATP5PF/ATP5PO/ATP5PD/ATP5MC1/ATP5PB
GOMF_PROTON_CHANNEL_ACTIVITY	GOMF_PROTON_CHANNEL_ACTIVITY	GOMF_PROTON_CHANNEL_ACTIVITY	16	0.943386	2.23962	1e-10	9.30875e-08	9.30875e-08	63	tags=75%, list=1%, signal=75%	ATP5F1E/ATP5MG/ATP5ME/ATP5MF/ATP5PF/ATP5F1B/ATP5F1C/ATP5PO/ATP5PD/ATP5F1A/ATP5PB/ATP5F1D
GOBP_RIBOSE_PHOSPHATE_BIOSYNTHETIC_PROCESS	GOBP_RIBOSE_PHOSPHATE_BIOSYNTHETIC_PROCESS	GOBP_RIBOSE_PHOSPHATE_BIOSYNTHETIC_PROCESS	112	0.652676	2.23314	8.18728e-10	5.54279e-07	5.54279e-07	63	tags=13%, list=1%, signal=13%	ATP5F1E/ATP5MG/ATP5MC2/ATP5ME/ATP5MF/ATP5MC3/ATP5PF/ATP5F1B/ATP5F1C/ATP5PO/ATP5PD/ATP5F1A/ATP5MC1/ATP5PB/ATP5F1D
GOBP_PURINE_CONTAINING_COMPOUND_BIOSYNTHETIC_PROCESS	GOBP_PURINE_CONTAINING_COMPOUND_BIOSYNTHETIC_PROCESS	GOBP_PURINE_CONTAINING_COMPOUND_BIOSYNTHETIC_PROCESS	110	0.652341	2.22772	4.12796e-10	3.41566e-07	3.41566e-07	154	tags=15%, list=2%, signal=14%	ATP5F1E/ATP5MG/ATP5MC2/ATP5ME/ATP5MF/ATP5MC3/ATP5PF/ATP5F1B/ATP5F1C/ATP5PO/ATP5PD/ATP5F1A/ATP5MC1/ATP5PB/ATP5F1D/ADA2
GOMF_PROTON_TRANSPORTING_ATP_SYNTHASE_ACTIVITY_ROTATIONAL_MECHANISM	GOMF_PROTON_TRANSPORTING_ATP_SYNTHASE_ACTIVITY_ROTATIONAL_MECHANISM	GOMF_PROTON_TRANSPORTING_ATP_SYNTHASE_ACTIVITY_ROTATIONAL_MECHANISM	15	0.953776	2.21717	1e-10	9.30875e-08	9.30875e-08	63	tags=80%, list=1%, signal=80%	ATP5F1E/ATP5MG/ATP5ME/ATP5MF/ATP5PF/ATP5F1B/ATP5F1C/ATP5PO/ATP5PD/ATP5F1A/ATP5PB/ATP5F1D
GOBP_MITOCHONDRIAL_ATP_SYNTHESIS_COUPLED_PROTON_TRANSPORT	GOBP_MITOCHONDRIAL_ATP_SYNTHESIS_COUPLED_PROTON_TRANSPORT	GOBP_MITOCHONDRIAL_ATP_SYNTHESIS_COUPLED_PROTON_TRANSPORT	15	0.951132	2.21103	1e-10	9.30875e-08	9.30875e-08	63	tags=80%, list=1%, signal=80%	ATP5F1E/ATP5MG/ATP5ME/ATP5MF/ATP5PF/ATP5F1B/ATP5F1C/ATP5PO/ATP5PD/ATP5F1A/ATP5PB/ATP5F1D
GOBP_NUCLEOSIDE_TRIPHOSPHATE_METABOLIC_PROCESS	GOBP_NUCLEOSIDE_TRIPHOSPHATE_METABOLIC_PROCESS	GOBP_NUCLEOSIDE_TRIPHOSPHATE_METABOLIC_PROCESS	75	0.690832	2.19573	1.23019e-08	6.54376e-06	6.54376e-06	310	tags=21%, list=3%, signal=21%	ATP5F1E/ATP5MG/ATP5MC2/ATP5ME/ATP5MF/ATP5MC3/ATP5PF/ATP5F1B/ATP5F1C/ATP5PO/ATP5PD/ATP5F1A/ATP5MC1/ATP5PB/ATP5F1D/EFL1
GOCC_PROTON_TRANSPORTING_TWO_SECTOR_ATPASE_COMPLEX_CATALYTIC_DOMAIN	GOCC_PROTON_TRANSPORTING_TWO_SECTOR_ATPASE_COMPLEX_CATALYTIC_DOMAIN	GOCC_PROTON_TRANSPORTING_TWO_SECTOR_ATPASE_COMPLEX_CATALYTIC_DOMAIN	13	0.943388	2.12419	6.33679e-10	4.4943e-07	4.4943e-07	63	tags=46%, list=1%, signal=46%	ATP5F1E/ATP5F1B/ATP5F1C/ATP5PO/ATP5F1A/ATP5F1D
GOCC_PROTON_TRANSPORTING_ATP_SYNTHASE_COMPLEX_COUPLING_FACTOR_F_O	GOCC_PROTON_TRANSPORTING_ATP_SYNTHASE_COMPLEX_COUPLING_FACTOR_F_O	GOCC_PROTON_TRANSPORTING_ATP_SYNTHASE_COMPLEX_COUPLING_FACTOR_F_O	12	0.954002	2.1071	1e-10	9.30875e-08	9.30875e-08	48	tags=83%, list=0%, signal=83%	ATP5MG/ATP5MC2/ATP5ME/ATP5MF/ATP5MC3/ATP5PF/ATP5PO/ATP5PD/ATP5MC1/ATP5PB
GOBP_MITOCHONDRIAL_TRANSPORT	GOBP_MITOCHONDRIAL_TRANSPORT	GOBP_MITOCHONDRIAL_TRANSPORT	145	0.591702	2.08564	2.29854e-09	1.42644e-06	1.42644e-06	469	tags=12%, list=5%, signal=11%	ATP5F1E/ATP5MG/ATP5IF1/ATP5ME/ATP5MF/ATP5PF/ATP5F1B/ATP5F1C/ATP5PO/ATP5PD/ATP5F1A/ATP5PB/ATP5F1D/TOMM70/MAIP1/TIMM29/RTL10
GOCC_MITOCHONDRIAL_PROTON_TRANSPORTING_ATP_SYNTHASE_COMPLEX_COUPLING_FACTOR_F_O	GOCC_MITOCHONDRIAL_PROTON_TRANSPORTING_ATP_SYNTHASE_COMPLEX_COUPLING_FACTOR_F_O	GOCC_MITOCHONDRIAL_PROTON_TRANSPORTING_ATP_SYNTHASE_COMPLEX_COUPLING_FACTOR_F_O	10	0.966235	2.0612	1e-10	9.30875e-08	9.30875e-08	48	tags=90%, list=0%, signal=90%	ATP5MG/ATP5MC2/ATP5ME/ATP5MC3/ATP5PF/ATP5PO/ATP5PD/ATP5MC1/ATP5PB
GOMF_PASSIVE_TRANSMEMBRANE_TRANSPORTER_ACTIVITY	GOMF_PASSIVE_TRANSMEMBRANE_TRANSPORTER_ACTIVITY	GOMF_PASSIVE_TRANSMEMBRANE_TRANSPORTER_ACTIVITY	107	0.604066	2.05628	1.52417e-07	6.95793e-05	6.95793e-05	876	tags=19%, list=9%, signal=17%	ATP5F1E/ATP5MG/ATP5ME/ATP5MF/ATP5PF/ATP5F1B/ATP5F1C/ATP5PO/ATP5PD/ATP5F1A/ATP5PB/ATP5F1D/TSPOAP1/MCUB/KCNC1/MT-ATP8/ASIC1/CLCC1/CACNA1A/RYR1
GOBP_OXIDATIVE_PHOSPHORYLATION	GOBP_OXIDATIVE_PHOSPHORYLATION	GOBP_OXIDATIVE_PHOSPHORYLATION	105	0.596991	2.02073	5.54525e-07	0.000235974	0.000235974	237	tags=12%, list=2%, signal=12%	ATP5F1E/ATP5MG/ATP5ME/ATP5MF/ATP5PF/ATP5F1B/ATP5F1C/ATP5PO/ATP5PD/ATP5F1A/ATP5PB/ATP5F1D/NIPSNAP2
GOCC_MITOCHONDRIAL_PROTEIN_CONTAINING_COMPLEX	GOCC_MITOCHONDRIAL_PROTEIN_CONTAINING_COMPLEX	GOCC_MITOCHONDRIAL_PROTEIN_CONTAINING_COMPLEX	224	0.538138	2.01543	5.73786e-10	4.27299e-07	4.27299e-07	290	tags=8%, list=3%, signal=8%	ATP5F1E/ATP5MG/ATP5MC2/ATP5ME/ATP5MF/ATP5MC3/ATP5PF/ATP5F1B/ATP5F1C/ATP5PO/ATP5PD/ATP5F1A/ATP5MC1/ATP5PB/ATP5F1D/MCUB/MRPL58/TOMM70/TIMM29
GOBP_NUCLEOSIDE_PHOSPHATE_BIOSYNTHETIC_PROCESS	GOBP_NUCLEOSIDE_PHOSPHATE_BIOSYNTHETIC_PROCESS	GOBP_NUCLEOSIDE_PHOSPHATE_BIOSYNTHETIC_PROCESS	139	0.573035	2.01278	8.78226e-08	4.3601e-05	4.3601e-05	266	tags=12%, list=3%, signal=11%	ATP5F1E/ATP5MG/ATP5MC2/ATP5ME/ATP5MF/ATP5MC3/ATP5PF/ATP5F1B/ATP5F1C/ATP5PO/ATP5PD/ATP5F1A/ATP5MC1/ATP5PB/ATP5F1D/NAXD
GOMF_LIGASE_ACTIVITY	GOMF_LIGASE_ACTIVITY	GOMF_LIGASE_ACTIVITY	109	0.5873	2.01131	4.6859e-07	0.00020527	0.00020527	63	tags=11%, list=1%, signal=11%	ATP5F1E/ATP5MG/ATP5ME/ATP5MF/ATP5PF/ATP5F1B/ATP5F1C/ATP5PO/ATP5PD/ATP5F1A/ATP5PB/ATP5F1D
GOBP_ATP_METABOLIC_PROCESS	GOBP_ATP_METABOLIC_PROCESS	GOBP_ATP_METABOLIC_PROCESS	182	0.536972	1.95043	6.35053e-08	3.26154e-05	3.26154e-05	237	tags=9%, list=2%, signal=9%	ATP5F1E/ATP5MG/ATP5MC2/ATP5IF1/ATP5ME/ATP5MF/ATP5MC3/ATP5PF/ATP5F1B/ATP5F1C/ATP5PO/ATP5PD/ATP5F1A/ATP5MC1/ATP5PB/ATP5F1D/NIPSNAP2
GOBP_AEROBIC_RESPIRATION	GOBP_AEROBIC_RESPIRATION	GOBP_AEROBIC_RESPIRATION	141	0.551532	1.94229	1.5057e-06	0.000590154	0.000590154	237	tags=10%, list=2%, signal=10%	ATP5F1E/ATP5MG/ATP5ME/ATP5MF/ATP5PF/ATP5F1B/ATP5F1C/ATP5PO/NOP53/ATP5PD/ATP5F1A/ATP5PB/ATP5F1D/NIPSNAP2
GOCC_WASH_COMPLEX	GOCC_WASH_COMPLEX	GOCC_WASH_COMPLEX	7	0.964245	1.91199	9.51005e-08	4.56912e-05	4.56912e-05	330	tags=86%, list=3%, signal=83%	WASHC3/WASHC4/WASHC1/WASHC2A/WASHC2C/WASHC5
GOMF_CATION_TRANSMEMBRANE_TRANSPORTER_ACTIVITY	GOMF_CATION_TRANSMEMBRANE_TRANSPORTER_ACTIVITY	GOMF_CATION_TRANSMEMBRANE_TRANSPORTER_ACTIVITY	207	0.507769	1.88023	1.54164e-07	6.95793e-05	6.95793e-05	1018	tags=13%, list=10%, signal=12%	ATP5F1E/ATP5MG/ATP5MC2/ATP5ME/ATP5MF/ATP5MC3/ATP5PF/ATP5F1B/ATP5F1C/ATP5PO/ATP5PD/ATP5F1A/ATP5MC1/ATP5PB/ATP5F1D/TSPOAP1/KCNC1/SLC9A3/MT-ATP8/SLC38A6/ASIC1/CACNA1A/RYR1/CTNS/SLC4A8/TRPM2
GOCC_PROTON_TRANSPORTING_ATP_SYNTHASE_COMPLEX_CATALYTIC_CORE_F_1	GOCC_PROTON_TRANSPORTING_ATP_SYNTHASE_COMPLEX_CATALYTIC_CORE_F_1	GOCC_PROTON_TRANSPORTING_ATP_SYNTHASE_COMPLEX_CATALYTIC_CORE_F_1	6	0.994427	1.85765	1e-10	9.30875e-08	9.30875e-08	63	tags=100%, list=1%, signal=99%	ATP5F1E/ATP5F1B/ATP5F1C/ATP5PO/ATP5F1A/ATP5F1D
GOBP_DOUBLE_STRAND_BREAK_REPAIR_VIA_NONHOMOLOGOUS_END_JOINING	GOBP_DOUBLE_STRAND_BREAK_REPAIR_VIA_NONHOMOLOGOUS_END_JOINING	GOBP_DOUBLE_STRAND_BREAK_REPAIR_VIA_NONHOMOLOGOUS_END_JOINING	60	0.607964	1.85189	8.37389e-05	0.0222716	0.0222716	1619	tags=33%, list=16%, signal=28%	PAXX/MRE11/SHLD2/SHLD1/MRNIP/CYREN/SHLD3/NSD2/ATP23/POLA1/ERCC4/ERCC6/DCLRE1A/LIG4/SMARCAL1/PARP3/PARP9/ERCC8/RIF1/PRKDC
GOMF_ADENYLYLTRANSFERASE_ACTIVITY	GOMF_ADENYLYLTRANSFERASE_ACTIVITY	GOMF_ADENYLYLTRANSFERASE_ACTIVITY	21	0.73843	1.82299	0.000819784	0.162798	0.162798	1407	tags=52%, list=14%, signal=45%	TENT5C/TENT4B/TENT2/TENT5A/TENT4A/SELENOO/TRNT1/FHIT/NMNAT1/PAPOLG/FICD
GOBP_NEGATIVE_REGULATION_OF_DOUBLE_STRAND_BREAK_REPAIR_VIA_HOMOLOGOUS_RECOMBINATION	GOBP_NEGATIVE_REGULATION_OF_DOUBLE_STRAND_BREAK_REPAIR_VIA_HOMOLOGOUS_RECOMBINATION	GOBP_NEGATIVE_REGULATION_OF_DOUBLE_STRAND_BREAK_REPAIR_VIA_HOMOLOGOUS_RECOMBINATION	15	0.783686	1.82178	0.000723271	0.149566	0.149566	304	tags=33%, list=3%, signal=32%	SHLD2/SHLD1/CGAS/FBH1/SHLD3
GOMF_INORGANIC_MOLECULAR_ENTITY_TRANSMEMBRANE_TRANSPORTER_ACTIVITY	GOMF_INORGANIC_MOLECULAR_ENTITY_TRANSMEMBRANE_TRANSPORTER_ACTIVITY	GOMF_INORGANIC_MOLECULAR_ENTITY_TRANSMEMBRANE_TRANSPORTER_ACTIVITY	228	0.483215	1.81331	1.04147e-06	0.000419235	0.000419235	1018	tags=13%, list=10%, signal=12%	ATP5F1E/ATP5MG/ATP5MC2/ATP5ME/ATP5MF/ATP5MC3/ATP5PF/ATP5F1B/ATP5F1C/ATP5PO/ATP5PD/ATP5F1A/ATP5MC1/ATP5PB/ATP5F1D/TSPOAP1/MCUB/KCNC1/SLC9A3/MT-ATP8/XPR1/ASIC1/CLCC1/CACNA1A/RYR1/ABCC5/CTNS/SLC4A8/TRPM2
GOBP_CELLULAR_RESPIRATION	GOBP_CELLULAR_RESPIRATION	GOBP_CELLULAR_RESPIRATION	171	0.500294	1.80717	2.64278e-06	0.000915384	0.000915384	237	tags=9%, list=2%, signal=9%	ATP5F1E/ATP5MG/ATP5ME/ATP5MF/ATP5PF/ATP5F1B/ATP5F1C/ATP5PO/NOP53/ATP5PD/ATP5F1A/ATP5PB/ATP5F1D/ETFRF1/NIPSNAP2
GOBP_DOUBLE_STRAND_BREAK_REPAIR	GOBP_DOUBLE_STRAND_BREAK_REPAIR	GOBP_DOUBLE_STRAND_BREAK_REPAIR	205	0.484746	1.79335	1.69498e-06	0.000631127	0.000631127	2479	tags=38%, list=24%, signal=29%	PAXX/MRE11/BABAM2/HPF1/SHLD2/SHLD1/MARF1/CGAS/MRNIP/CYREN/FBH1/ABRAXAS1/SHLD3/NSD2/TENT4A/HDGFL2/ATP23/CDC45/POLA1/BRCA2/ERCC4/WDR70/ERCC6/ESCO2/HELB/RMI1/SLF2/RAD51AP1/DCLRE1A/LIG4/MMS19/SMARCAL1/MCM8/GEN1/ZCWPW1/PARP3/ACTR8/TRRAP/GINS4/RAD51D/PARP9/ERCC8/WRN/MBTD1/RIF1/PRKDC/TDP1/SETX/SLF1/FIGNL1/MUS81/SAMHD1/CDC7/BLM/HELQ/INTS3/POLL/XRCC5/OGG1/SMARCAD1/TRIP12/RECQL/EYA3/MRGBP/FANCM/NIPBL/DDX1/…
GOBP_NEGATIVE_REGULATION_OF_DNA_REPAIR	GOBP_NEGATIVE_REGULATION_OF_DNA_REPAIR	GOBP_NEGATIVE_REGULATION_OF_DNA_REPAIR	26	0.686761	1.79026	0.00189909	0.282431	0.282431	935	tags=31%, list=9%, signal=28%	SHLD2/SHLD1/CGAS/CYREN/FBH1/SHLD3/ERCC6/HELB
GOBP_OOCYTE_MATURATION	GOBP_OOCYTE_MATURATION	GOBP_OOCYTE_MATURATION	12	0.810165	1.78941	0.00088446	0.173331	0.173331	887	tags=42%, list=9%, signal=38%	TUT7/TUT4/WASHC5/BRCA2/AURKA
GOBP_PURINE_CONTAINING_COMPOUND_METABOLIC_PROCESS	GOBP_PURINE_CONTAINING_COMPOUND_METABOLIC_PROCESS	GOBP_PURINE_CONTAINING_COMPOUND_METABOLIC_PROCESS	227	0.474758	1.77969	1.78673e-06	0.000649062	0.000649062	310	tags=8%, list=3%, signal=8%	ATP5F1E/ATP5MG/ATP5MC2/ATP5ME/ATP5MF/ATP5MC3/ATP5PF/ATP5F1B/ATP5F1C/ATP5PO/ATP5PD/ATP5F1A/ATP5MC1/ATP5PB/ATP5F1D/ADA2/PDE7B/EFL1
GOBP_RIBOSE_PHOSPHATE_METABOLIC_PROCESS	GOBP_RIBOSE_PHOSPHATE_METABOLIC_PROCESS	GOBP_RIBOSE_PHOSPHATE_METABOLIC_PROCESS	222	0.476011	1.77615	2.22195e-06	0.000787945	0.000787945	310	tags=8%, list=3%, signal=8%	ATP5F1E/ATP5MG/ATP5MC2/ATP5ME/ATP5MF/ATP5MC3/ATP5PF/ATP5F1B/ATP5F1C/ATP5PO/ATP5PD/ATP5F1A/ATP5MC1/ATP5PB/ATP5F1D/PDE7B/EFL1
GOMF_POLYNUCLEOTIDE_ADENYLYLTRANSFERASE_ACTIVITY	GOMF_POLYNUCLEOTIDE_ADENYLYLTRANSFERASE_ACTIVITY	GOMF_POLYNUCLEOTIDE_ADENYLYLTRANSFERASE_ACTIVITY	9	0.85299	1.77375	0.00096073	0.185833	0.185833	338	tags=56%, list=3%, signal=54%	TENT5C/TENT4B/TENT2/TENT5A/TENT4A
GOBP_REGULATION_OF_DOUBLE_STRAND_BREAK_REPAIR_VIA_NONHOMOLOGOUS_END_JOINING	GOBP_REGULATION_OF_DOUBLE_STRAND_BREAK_REPAIR_VIA_NONHOMOLOGOUS_END_JOINING	GOBP_REGULATION_OF_DOUBLE_STRAND_BREAK_REPAIR_VIA_NONHOMOLOGOUS_END_JOINING	26	0.677747	1.76676	0.00268878	0.350066	0.350066	1619	tags=42%, list=16%, signal=36%	SHLD2/SHLD1/MRNIP/CYREN/SHLD3/NSD2/ERCC6/PARP3/PARP9/RIF1/PRKDC
GOBP_HISTONE_MRNA_CATABOLIC_PROCESS	GOBP_HISTONE_MRNA_CATABOLIC_PROCESS	GOBP_HISTONE_MRNA_CATABOLIC_PROCESS	15	0.756092	1.75763	0.00252739	0.345334	0.345334	87	tags=27%, list=1%, signal=26%	TUT7/TENT4B/TUT4/TENT2
GOBP_MIRNA_CATABOLIC_PROCESS	GOBP_MIRNA_CATABOLIC_PROCESS	GOBP_MIRNA_CATABOLIC_PROCESS	8	0.860698	1.7543	0.00166448	0.260956	0.260956	87	tags=38%, list=1%, signal=37%	TENT4B/TUT4/TENT2
GOBP_DNA_REPAIR	GOBP_DNA_REPAIR	GOBP_DNA_REPAIR	400	0.446668	1.74588	7.59526e-09	4.18977e-06	4.18977e-06	3265	tags=46%, list=32%, signal=33%	NOP53/PAXX/CENPX/MRE11/BABAM2/HPF1/SHLD2/SHLD1/MARF1/PCLAF/CGAS/MRNIP/CYREN/FBH1/ABRAXAS1/SHLD3/NSD2/TENT4A/HDGFL2/ATP23/CENPS/ATRIP/CDC45/PAXIP1/POLA1/FANCG/BRCA2/ERCC4/BOD1L1/WDR70/POLI/UBE2V1/UBE2T/ERCC6/UPF1/ESCO2/POLG2/HELB/RMI1/SLF2/TTC5/RFC3/RAD51AP1/DCLRE1A/LIG4/GTF2H2C/MMS19/SUPT16H/SMARCAL1/MCM8/ALKBH3/UVSSA/GEN1/HINFP/ZCWPW1/RFC1/PARP3/ACTR8/PARP4/MLH3/TRRAP/RFC4/GINS4/RAD51D/PARP9/WDH…
GOMF_URIDYLYLTRANSFERASE_ACTIVITY	GOMF_URIDYLYLTRANSFERASE_ACTIVITY	GOMF_URIDYLYLTRANSFERASE_ACTIVITY	7	0.878208	1.74139	0.0012182	0.215998	0.215998	72	tags=29%, list=1%, signal=28%	TUT7/TUT4
GOBP_ENERGY_DERIVATION_BY_OXIDATION_OF_ORGANIC_COMPOUNDS	GOBP_ENERGY_DERIVATION_BY_OXIDATION_OF_ORGANIC_COMPOUNDS	GOBP_ENERGY_DERIVATION_BY_OXIDATION_OF_ORGANIC_COMPOUNDS	212	0.468324	1.73712	7.0334e-06	0.00227729	0.00227729	237	tags=8%, list=2%, signal=8%	ATP5F1E/ATP5MG/ATP5ME/ATP5MF/ATP5PF/ATP5F1B/ATP5F1C/ATP5PO/NOP53/ATP5PD/ATP5F1A/ATP5PB/SELENOS/ATP5F1D/ETFRF1/NIPSNAP2
GOBP_PROTON_TRANSPORTING_TWO_SECTOR_ATPASE_COMPLEX_ASSEMBLY	GOBP_PROTON_TRANSPORTING_TWO_SECTOR_ATPASE_COMPLEX_ASSEMBLY	GOBP_PROTON_TRANSPORTING_TWO_SECTOR_ATPASE_COMPLEX_ASSEMBLY	11	0.798903	1.73492	0.00365957	0.412921	0.412921	386	tags=36%, list=4%, signal=35%	ATP5F1D/FMC1/PIP4P1/ATP23
GOCC_TRANSCRIPTION_ELONGATION_FACTOR_COMPLEX	GOCC_TRANSCRIPTION_ELONGATION_FACTOR_COMPLEX	GOCC_TRANSCRIPTION_ELONGATION_FACTOR_COMPLEX	38	0.609524	1.72965	0.00290848	0.355073	0.355073	1411	tags=29%, list=14%, signal=25%	ELOB/ELOC/ELOA/ELP4/ERCC6/TTF2/CDK13/SUPT16H/ICE2/CCNT1/AFF1
GOCC_T_CELL_RECEPTOR_COMPLEX	GOCC_T_CELL_RECEPTOR_COMPLEX	GOCC_T_CELL_RECEPTOR_COMPLEX	23	0.682311	1.72546	0.00536137	0.490082	0.490082	1280	tags=48%, list=13%, signal=42%	TRGV2/TRDV2/TRGV8/TRAV36DV7/TRAV17/TRGV9/TRGV10/TRGV4/TRBV28/TRGV3/PTPN6
GOMF_NUCLEOTIDYLTRANSFERASE_ACTIVITY	GOMF_NUCLEOTIDYLTRANSFERASE_ACTIVITY	GOMF_NUCLEOTIDYLTRANSFERASE_ACTIVITY	96	0.522844	1.72321	0.000242149	0.0611281	0.0611281	2455	tags=41%, list=24%, signal=31%	TENT5C/TUT7/TENT4B/TUT4/TENT2/CGAS/TENT5A/TENT4A/SELENOO/POLA1/POLI/POLG2/TRNT1/POLR1E/POLR3K/TEP1/MED20/FHIT/NMNAT1/FPGT/RPAP1/PAPOLG/FICD/POLD3/OAS2/POLL/POLE2/POLR1A/TUT1/NUDT5/PNPT1/OAS1/TAMM41/RNGTT/POLB/POLR3A/CRCP/POLK/PRIM1
GOBP_MITOTIC_G2_DNA_DAMAGE_CHECKPOINT_SIGNALING	GOBP_MITOTIC_G2_DNA_DAMAGE_CHECKPOINT_SIGNALING	GOBP_MITOTIC_G2_DNA_DAMAGE_CHECKPOINT_SIGNALING	28	0.652717	1.71979	0.0028744	0.353812	0.353812	286	tags=18%, list=3%, signal=17%	NOP53/MRE11/BABAM2/MRNIP/ABRAXAS1
GOBP_NCRNA_CATABOLIC_PROCESS	GOBP_NCRNA_CATABOLIC_PROCESS	GOBP_NCRNA_CATABOLIC_PROCESS	33	0.63816	1.71963	0.00146727	0.2379	0.2379	87	tags=15%, list=1%, signal=15%	TRIR/TENT4B/TUT4/MTREX/TENT2
GOBP_MIRNA_METABOLIC_PROCESS	GOBP_MIRNA_METABOLIC_PROCESS	GOBP_MIRNA_METABOLIC_PROCESS	20	0.700421	1.71864	0.00248051	0.342081	0.342081	1013	tags=35%, list=10%, signal=32%	TUT7/TENT4B/TUT4/TENT2/XPO5/DROSHA/KHSRP
GOBP_HISTONE_MRNA_METABOLIC_PROCESS	GOBP_HISTONE_MRNA_METABOLIC_PROCESS	GOBP_HISTONE_MRNA_METABOLIC_PROCESS	22	0.68503	1.71854	0.00397074	0.4353	0.4353	87	tags=18%, list=1%, signal=18%	TUT7/TENT4B/TUT4/TENT2
GOBP_OOCYTE_DIFFERENTIATION	GOBP_OOCYTE_DIFFERENTIATION	GOBP_OOCYTE_DIFFERENTIATION	21	0.694896	1.71552	0.00412744	0.445465	0.445465	1316	tags=29%, list=13%, signal=25%	TUT7/TUT4/WASHC5/BRCA2/AURKA/ZP3
GOCC_CENTRIOLE	GOCC_CENTRIOLE	GOCC_CENTRIOLE	102	0.507922	1.69718	0.00036987	0.0903088	0.0903088	2451	tags=47%, list=24%, signal=36%	WASHC1/KIAA0753/TEDC1/CCSAP/CCNF/PLK4/CEP192/CEP128/SPICE1/AURKA/CEP295/CEP89/IQCB1/CEP97/MPHOSPH9/TOP2A/HYLS1/CCP110/CEP290/RP2/PARP3/SDCCAG8/CEP170/KIAA0586/CNTROB/CEP44/CBY1/CETN3/ARMC9/NUBP1/IFT20/PCNT/CEP162/IFT88/KIF2A/STARD9/CEP152/TUBG1/CEP120/TTBK2/C2CD3/CEP76/POC1B/CCDC92/CEP350/PCM1/DCTN1/WDR90
GOMF_HEXOSAMINIDASE_ACTIVITY	GOMF_HEXOSAMINIDASE_ACTIVITY	GOMF_HEXOSAMINIDASE_ACTIVITY	8	0.832621	1.69708	0.00607664	0.535536	0.535536	43	tags=25%, list=0%, signal=25%	CEMIP2/OGA
GOCC_PHOTORECEPTOR_CONNECTING_CILIUM	GOCC_PHOTORECEPTOR_CONNECTING_CILIUM	GOCC_PHOTORECEPTOR_CONNECTING_CILIUM	18	0.70229	1.69644	0.00653342	0.559246	0.559246	1756	tags=56%, list=17%, signal=46%	WHRN/WDR19/IFT122/IQCB1/ARL3/CEP290/MYO7A/KIFAP3/CETN3/IFT20
GOBP_NEGATIVE_REGULATION_OF_SMOOTHENED_SIGNALING_PATHWAY	GOBP_NEGATIVE_REGULATION_OF_SMOOTHENED_SIGNALING_PATHWAY	GOBP_NEGATIVE_REGULATION_OF_SMOOTHENED_SIGNALING_PATHWAY	19	0.692506	1.69261	0.00438577	0.450494	0.450494	1644	tags=47%, list=16%, signal=40%	RACK1/MOSMO/BTRC/IFT122/RUNX2/KCTD21/IFT172/PRKACA/HERC4
GOCC_CUL2_RING_UBIQUITIN_LIGASE_COMPLEX	GOCC_CUL2_RING_UBIQUITIN_LIGASE_COMPLEX	GOCC_CUL2_RING_UBIQUITIN_LIGASE_COMPLEX	17	0.709398	1.68496	0.00592999	0.530841	0.530841	1152	tags=29%, list=11%, signal=26%	ELOB/ELOC/CUL2/GLMN/KLHDC10
GOBP_POSITIVE_REGULATION_OF_DOUBLE_STRAND_BREAK_REPAIR_VIA_NONHOMOLOGOUS_END_JOINING	GOBP_POSITIVE_REGULATION_OF_DOUBLE_STRAND_BREAK_REPAIR_VIA_NONHOMOLOGOUS_END_JOINING	GOBP_POSITIVE_REGULATION_OF_DOUBLE_STRAND_BREAK_REPAIR_VIA_NONHOMOLOGOUS_END_JOINING	15	0.719723	1.67309	0.00919594	0.684822	0.684822	1619	tags=47%, list=16%, signal=39%	SHLD2/SHLD1/SHLD3/PARP3/PARP9/RIF1/PRKDC
GOBP_RNA_3_URIDYLATION	GOBP_RNA_3_URIDYLATION	GOBP_RNA_3_URIDYLATION	4	0.967348	1.67234	6.36524e-05	0.0178875	0.0178875	338	tags=100%, list=3%, signal=97%	TUT7/TENT4B/TUT4/TENT4A
GOBP_POSITIVE_REGULATION_OF_DOUBLE_STRAND_BREAK_REPAIR	GOBP_POSITIVE_REGULATION_OF_DOUBLE_STRAND_BREAK_REPAIR	GOBP_POSITIVE_REGULATION_OF_DOUBLE_STRAND_BREAK_REPAIR	53	0.559155	1.67091	0.00424933	0.445701	0.445701	1697	tags=32%, list=17%, signal=27%	SHLD2/SHLD1/MRNIP/SHLD3/HDGFL2/ERCC6/SLF2/RAD51AP1/MMS19/ZCWPW1/PARP3/TRRAP/PARP9/MBTD1/RIF1/PRKDC/SLF1
GOBP_REPLICATION_FORK_PROCESSING	GOBP_REPLICATION_FORK_PROCESSING	GOBP_REPLICATION_FORK_PROCESSING	30	0.627182	1.66832	0.00791381	0.640589	0.640589	1900	tags=50%, list=19%, signal=41%	CENPX/MRE11/FBH1/CENPS/BRCA2/BOD1L1/SMARCAL1/GEN1/WRN/ETAA1/MUS81/THOC1/SAMHD1/BLM/FAM111A
GOBP_SNRNA_METABOLIC_PROCESS	GOBP_SNRNA_METABOLIC_PROCESS	GOBP_SNRNA_METABOLIC_PROCESS	47	0.567539	1.66708	0.00271091	0.350066	0.350066	2943	tags=55%, list=29%, signal=40%	MTREX/INTS11/INTS14/INTS6L/INTS2/INTS7/ICE2/RPAP2/EXOSC7/ZNF143/METTL4/METTL16/INTS3/INTS12/SNAPC5/TUT1/CDK7/ZC3H8/INTS4/EXOSC9/SNAPC1/INTS8/USPL1/SNAPC3/INTS1/LARP7
GOMF_K48_LINKED_POLYUBIQUITIN_MODIFICATION_DEPENDENT_PROTEIN_BINDING	GOMF_K48_LINKED_POLYUBIQUITIN_MODIFICATION_DEPENDENT_PROTEIN_BINDING	GOMF_K48_LINKED_POLYUBIQUITIN_MODIFICATION_DEPENDENT_PROTEIN_BINDING	8	0.816619	1.66446	0.0106234	0.753454	0.753454	143	tags=25%, list=1%, signal=25%	UFD1/MINDY2
GOCC_SITE_OF_DNA_DAMAGE	GOCC_SITE_OF_DNA_DAMAGE	GOCC_SITE_OF_DNA_DAMAGE	79	0.521684	1.66291	0.00274995	0.350066	0.350066	1914	tags=33%, list=19%, signal=27%	PAXX/ELOA/MRE11/HPF1/SHLD2/SHLD1/CGAS/CYREN/SHLD3/WDR70/ERCC6/ESCO2/HELB/SLF2/SMARCAL1/PARP3/PARP9/RIF1/SLF1/UFL1/SAMHD1/RAD18/INTS3/POLL/XRCC5/SMARCAD1
GOCC_CILIARY_TRANSITION_ZONE	GOCC_CILIARY_TRANSITION_ZONE	GOCC_CILIARY_TRANSITION_ZONE	37	0.592924	1.66241	0.00365877	0.412921	0.412921	2113	tags=46%, list=21%, signal=37%	WHRN/CPLANE1/CCSAP/WDR19/IFT122/UNC119B/IQCB1/ARL3/CEP290/MYO7A/DYNC2LI1/KIFAP3/CDKL1/CETN3/IFT20/CCDC66/TTBK2
GOCC_EXTRINSIC_COMPONENT_OF_ORGANELLE_MEMBRANE	GOCC_EXTRINSIC_COMPONENT_OF_ORGANELLE_MEMBRANE	GOCC_EXTRINSIC_COMPONENT_OF_ORGANELLE_MEMBRANE	36	0.596805	1.65802	0.00515439	0.483825	0.483825	1417	tags=31%, list=14%, signal=26%	OTULINL/COQ8B/TEPSIN/COQ8A/ATP23/SNX16/COQ3/EMC2/ZFYVE1/STXBP5/GOLGA3
GOMF_RNA_METHYLTRANSFERASE_ACTIVITY	GOMF_RNA_METHYLTRANSFERASE_ACTIVITY	GOMF_RNA_METHYLTRANSFERASE_ACTIVITY	54	0.555004	1.65577	0.00373617	0.418395	0.418395	2766	tags=50%, list=27%, signal=37%	BUD23/MRM3/MRM2/TRMT5/TRMT13/METTL2A/ZCCHC4/TRMT1L/METTL14/TRMT10B/THUMPD2/METTL6/TRMT11/METTL4/THUMPD3/METTL16/TRMT2B/METTL8/TARBP1/NSUN4/TRDMT1/CMTR2/TGS1/NSUN3/TRMO/METTL5/NSUN6
GOCC_ORGANELLE_INNER_MEMBRANE	GOCC_ORGANELLE_INNER_MEMBRANE	GOCC_ORGANELLE_INNER_MEMBRANE	392	0.424138	1.65492	8.34277e-07	0.000345159	0.000345159	386	tags=7%, list=4%, signal=7%	ATP5F1E/ATP5MG/ATP5MC2/ATP5ME/ATP5MF/ATP5MC3/ATP5PF/ATP5F1B/ATP5F1C/ATP5PO/ATP5PD/ATP5F1A/ATP5MC1/ATP5PB/STMP1/ATP5F1D/RAB5IF/DMAC1/SQOR/MCUB/MRPL58/DELE1/MAIP1/RCC1L/COQ8B/TIMM29/COQ8A/ATP23
GOBP_NEGATIVE_REGULATION_OF_DNA_RECOMBINATION	GOBP_NEGATIVE_REGULATION_OF_DNA_RECOMBINATION	GOBP_NEGATIVE_REGULATION_OF_DNA_RECOMBINATION	26	0.634108	1.653	0.0108616	0.759722	0.759722	1782	tags=38%, list=17%, signal=32%	SHLD2/SHLD1/CGAS/FBH1/SHLD3/HELB/PARP3/RIF1/THOC1/BLM
GOBP_POSITIVE_REGULATION_OF_DEFENSE_RESPONSE_TO_VIRUS_BY_HOST	GOBP_POSITIVE_REGULATION_OF_DEFENSE_RESPONSE_TO_VIRUS_BY_HOST	GOBP_POSITIVE_REGULATION_OF_DEFENSE_RESPONSE_TO_VIRUS_BY_HOST	20	0.673148	1.65172	0.0085135	0.663875	0.663875	2173	tags=55%, list=21%, signal=43%	SELENOK/CGAS/TOMM70/AIM2/TRAF3IP2/STAT1/PARP9/SIN3A/APOBEC3F/PTPN22/DDX58
GOBP_NUCLEAR_TRANSCRIBED_MRNA_POLY_A_TAIL_SHORTENING	GOBP_NUCLEAR_TRANSCRIBED_MRNA_POLY_A_TAIL_SHORTENING	GOBP_NUCLEAR_TRANSCRIBED_MRNA_POLY_A_TAIL_SHORTENING	22	0.657565	1.64964	0.00917403	0.684822	0.684822	338	tags=18%, list=3%, signal=18%	TUT7/TENT4B/TUT4/TENT4A
GOMF_MOLECULAR_FUNCTION_INHIBITOR_ACTIVITY	GOMF_MOLECULAR_FUNCTION_INHIBITOR_ACTIVITY	GOMF_MOLECULAR_FUNCTION_INHIBITOR_ACTIVITY	32	0.612136	1.6467	0.00495597	0.482446	0.482446	168	tags=12%, list=2%, signal=12%	RACK1/ATP5IF1/TRAPPC2B/MCUB
GOBP_REGULATION_OF_DNA_REPAIR	GOBP_REGULATION_OF_DNA_REPAIR	GOBP_REGULATION_OF_DNA_REPAIR	114	0.480749	1.64316	0.00111532	0.208357	0.208357	1700	tags=24%, list=17%, signal=20%	BABAM2/SHLD2/SHLD1/CGAS/MRNIP/CYREN/FBH1/ABRAXAS1/SHLD3/NSD2/HDGFL2/UBE2V1/ERCC6/HELB/SLF2/RAD51AP1/MMS19/ZCWPW1/PARP3/TRRAP/PARP9/ERCC8/MBTD1/RIF1/PRKDC/SLF1/FIGNL1
GOBP_MITOTIC_G2_M_TRANSITION_CHECKPOINT	GOBP_MITOTIC_G2_M_TRANSITION_CHECKPOINT	GOBP_MITOTIC_G2_M_TRANSITION_CHECKPOINT	37	0.584143	1.63779	0.00514379	0.483825	0.483825	286	tags=14%, list=3%, signal=13%	NOP53/MRE11/BABAM2/MRNIP/ABRAXAS1
GOMF_POLYUBIQUITIN_MODIFICATION_DEPENDENT_PROTEIN_BINDING	GOMF_POLYUBIQUITIN_MODIFICATION_DEPENDENT_PROTEIN_BINDING	GOMF_POLYUBIQUITIN_MODIFICATION_DEPENDENT_PROTEIN_BINDING	43	0.562956	1.63453	0.00867438	0.669511	0.669511	599	tags=14%, list=6%, signal=13%	UFD1/BABAM2/MINDY2/ABRAXAS2/ABRAXAS1/ATRIP
GOBP_RNA_METHYLATION	GOBP_RNA_METHYLATION	GOBP_RNA_METHYLATION	65	0.528804	1.63351	0.00255047	0.345334	0.345334	2807	tags=46%, list=27%, signal=34%	BUD23/VIRMA/MRM3/MRM2/TRMT5/TRMT13/METTL2A/ZCCHC4/TRMT1L/THADA/METTL14/TRMT10B/THUMPD2/METTL6/TRMT11/METTL4/THUMPD3/METTL16/TRMT2B/METTL8/TARBP1/NSUN4/TRDMT1/CMTR2/TGS1/NSUN3/TRMO/METTL5/NSUN6/CBLL1
GOBP_RECOMBINATIONAL_REPAIR	GOBP_RECOMBINATIONAL_REPAIR	GOBP_RECOMBINATIONAL_REPAIR	124	0.4709	1.63095	0.000609208	0.133435	0.133435	3488	tags=52%, list=34%, signal=35%	MRE11/SHLD2/SHLD1/CGAS/MRNIP/FBH1/SHLD3/HDGFL2/CDC45/BRCA2/ERCC4/ERCC6/HELB/RMI1/RAD51AP1/MMS19/MCM8/GEN1/TRRAP/GINS4/RAD51D/WRN/MBTD1/RIF1/FIGNL1/MUS81/SAMHD1/CDC7/BLM/HELQ/INTS3/POLL/RECQL/MRGBP/FANCM/NIPBL/SMC5/YEATS4/SLX4/MCM2/TOP3A/EP400/NBN/KDM1A/HUS1/BRCA1/UBQLN4/PPP4R2/RAD21/XRCC1/MCM3/SFR1/RAD51C/SETD2/DMAP1/ATM/WDR48/POGZ/RECQL5/ACTL6A/SMC6/INIP/BRD8/NABP1/TP53BP1
GOBP_HISTONE_H3_K36_DEMETHYLATION	GOBP_HISTONE_H3_K36_DEMETHYLATION	GOBP_HISTONE_H3_K36_DEMETHYLATION	9	0.783229	1.62868	0.0110689	0.759722	0.759722	566	tags=22%, list=6%, signal=21%	RIOX1/RIOX2
GOMF_HISTONE_H3_METHYL_LYSINE_36_DEMETHYLASE_ACTIVITY	GOMF_HISTONE_H3_METHYL_LYSINE_36_DEMETHYLASE_ACTIVITY	GOMF_HISTONE_H3_METHYL_LYSINE_36_DEMETHYLASE_ACTIVITY	9	0.783229	1.62868	0.0110689	0.759722	0.759722	566	tags=22%, list=6%, signal=21%	RIOX1/RIOX2
HP_HETEROTAXY	HP_HETEROTAXY	HP_HETEROTAXY	9	0.782968	1.62814	0.0110689	0.759722	0.759722	305	tags=22%, list=3%, signal=22%	CCDC32/NSD2
GOBP_POSITIVE_REGULATION_OF_DNA_REPAIR	GOBP_POSITIVE_REGULATION_OF_DNA_REPAIR	GOBP_POSITIVE_REGULATION_OF_DNA_REPAIR	72	0.517885	1.62575	0.00316953	0.374659	0.374659	1697	tags=26%, list=17%, signal=22%	BABAM2/SHLD2/SHLD1/MRNIP/ABRAXAS1/SHLD3/HDGFL2/ERCC6/SLF2/RAD51AP1/MMS19/ZCWPW1/PARP3/TRRAP/PARP9/MBTD1/RIF1/PRKDC/SLF1
HP_DECREASED_LACRIMATION	HP_DECREASED_LACRIMATION	HP_DECREASED_LACRIMATION	12	0.735809	1.62518	0.0107698	0.759722	0.759722	1685	tags=58%, list=16%, signal=49%	ELP1/ERCC4/ERCC6/TRAPPC11/MADD/ERCC8/SETBP1
GOBP_INTRACILIARY_TRANSPORT	GOBP_INTRACILIARY_TRANSPORT	GOBP_INTRACILIARY_TRANSPORT	25	0.631609	1.62494	0.0082288	0.649695	0.649695	1841	tags=48%, list=18%, signal=39%	WDR19/IFT122/TTC21B/IFT172/WDR35/BBS12/IFT74/ARL3/DYNC2LI1/RPGR/IFT20/IFT88
GOBP_DNA_RECOMBINATION	GOBP_DNA_RECOMBINATION	GOBP_DNA_RECOMBINATION	220	0.433862	1.62131	9.65055e-05	0.0252167	0.0252167	3265	tags=46%, list=32%, signal=32%	CENPX/MRE11/SHLD2/SHLD1/DCAF1/CGAS/MRNIP/CYREN/FBH1/SHLD3/NSD2/HDGFL2/CENPS/CDC45/PAXIP1/BRCA2/ERCC4/CCR6/ERCC6/THAP9/HELB/RMI1/RAD51AP1/TNFSF4/LIG4/MMS19/TCF3/TEP1/TOP2A/MCM8/GEN1/ZCWPW1/PARP3/ACTR8/MLH3/TRRAP/GINS4/RAD51D/INO80B/WRN/INO80D/MBTD1/RIF1/PRKDC/SETX/FIGNL1/MUS81/THOC1/SAMHD1/CDC7/BLM/HELQ/INTS3/POLL/XRCC5/SMARCAD1/RECQL/IL7R/APEX2/MRGBP/FANCM/NIPBL/MCRS1/POLB/XRCC4/SMC5/BATF/YEATS4/…
GOCC_INTEGRATOR_COMPLEX	GOCC_INTEGRATOR_COMPLEX	GOCC_INTEGRATOR_COMPLEX	13	0.719926	1.62103	0.0118188	0.775456	0.775456	2228	tags=77%, list=22%, signal=60%	INTS11/INTS13/INTS14/INTS6L/INTS2/INTS7/INTS3/INTS12/NIPBL/INTS4
GOBP_PROTEIN_K63_LINKED_DEUBIQUITINATION	GOBP_PROTEIN_K63_LINKED_DEUBIQUITINATION	GOBP_PROTEIN_K63_LINKED_DEUBIQUITINATION	29	0.614818	1.62099	0.011252	0.76176	0.76176	286	tags=14%, list=3%, signal=13%	NOP53/BABAM2/ABRAXAS2/ABRAXAS1
GOMF_MHC_CLASS_I_PROTEIN_BINDING	GOMF_MHC_CLASS_I_PROTEIN_BINDING	GOMF_MHC_CLASS_I_PROTEIN_BINDING	14	0.713886	1.62007	0.0161459	0.889389	0.889389	627	tags=29%, list=6%, signal=27%	ATP5F1B/ATP5F1A/CD8B2/KLRK1
GOCC_SITE_OF_DOUBLE_STRAND_BREAK	GOCC_SITE_OF_DOUBLE_STRAND_BREAK	GOCC_SITE_OF_DOUBLE_STRAND_BREAK	61	0.528872	1.61873	0.00485264	0.478644	0.478644	1914	tags=34%, list=19%, signal=28%	PAXX/MRE11/SHLD2/SHLD1/CGAS/CYREN/SHLD3/WDR70/ESCO2/HELB/SLF2/SMARCAL1/PARP3/RIF1/SLF1/UFL1/SAMHD1/RAD18/INTS3/POLL/SMARCAD1
GOMF_VOLTAGE_GATED_CATION_CHANNEL_ACTIVITY	GOMF_VOLTAGE_GATED_CATION_CHANNEL_ACTIVITY	GOMF_VOLTAGE_GATED_CATION_CHANNEL_ACTIVITY	16	0.681785	1.61857	0.0119989	0.777005	0.777005	1533	tags=38%, list=15%, signal=32%	TSPOAP1/KCNC1/CACNA1A/RYR1/TPCN1/HVCN1
GOBP_REGULATION_OF_DOUBLE_STRAND_BREAK_REPAIR	GOBP_REGULATION_OF_DOUBLE_STRAND_BREAK_REPAIR	GOBP_REGULATION_OF_DOUBLE_STRAND_BREAK_REPAIR	86	0.500998	1.61815	0.00168991	0.261534	0.261534	1700	tags=27%, list=17%, signal=22%	SHLD2/SHLD1/CGAS/MRNIP/CYREN/FBH1/SHLD3/NSD2/HDGFL2/ERCC6/HELB/SLF2/RAD51AP1/MMS19/ZCWPW1/PARP3/TRRAP/PARP9/MBTD1/RIF1/PRKDC/SLF1/FIGNL1
GOMF_ION_TRANSMEMBRANE_TRANSPORTER_ACTIVITY	GOMF_ION_TRANSMEMBRANE_TRANSPORTER_ACTIVITY	GOMF_ION_TRANSMEMBRANE_TRANSPORTER_ACTIVITY	286	0.425241	1.61231	1.31153e-05	0.00406958	0.00406958	1018	tags=10%, list=10%, signal=10%	ATP5F1E/ATP5MG/ATP5MC2/ATP5ME/ATP5MF/ATP5MC3/ATP5PF/ATP5F1B/ATP5F1C/ATP5PO/ATP5PD/ATP5F1A/ATP5MC1/ATP5PB/ATP5F1D/TSPOAP1/MCUB/KCNC1/SLC9A3/MT-ATP8/SLC38A6/XPR1/ASIC1/CLCC1/CACNA1A/RYR1/ABCC5/CTNS/SLC4A8/TRPM2
GOBP_INORGANIC_ION_TRANSMEMBRANE_TRANSPORT	GOBP_INORGANIC_ION_TRANSMEMBRANE_TRANSPORT	GOBP_INORGANIC_ION_TRANSMEMBRANE_TRANSPORT	295	0.424135	1.61201	1.1939e-05	0.0037834	0.0037834	1018	tags=11%, list=10%, signal=10%	ATP5F1E/ATP5MG/ATP5MC2/ATP5ME/ATP5MF/ATP5MC3/ATP5PF/ATP5F1B/ATP5F1C/ATP5PO/ATP5PD/ATP5F1A/ATP5MC1/ATP5PB/ATP5F1D/MCUB/MAIP1/NIPSNAP2/SELENON/KCNC1/SLC9A3/MT-ATP8/XPR1/ASIC1/GSTM2/CACNA1A/RYR1/ANK3/ABCC5/HECW2/CTNS/SLC4A8/TRPM2
GOMF_CHANNEL_INHIBITOR_ACTIVITY	GOMF_CHANNEL_INHIBITOR_ACTIVITY	GOMF_CHANNEL_INHIBITOR_ACTIVITY	17	0.674421	1.60188	0.0151372	0.84924	0.84924	168	tags=12%, list=2%, signal=12%	RACK1/MCUB
GOCC_CILIARY_BASAL_BODY	GOCC_CILIARY_BASAL_BODY	GOCC_CILIARY_BASAL_BODY	83	0.498897	1.60089	0.00279253	0.352474	0.352474	2831	tags=46%, list=28%, signal=33%	TOGARAM1/WHRN/ENTR1/CDC45/CCSAP/IFT122/CENPF/IFT80/IFT172/WDR35/DISC1/PTPN23/CEP290/RP2/SDCCAG8/DYNC2LI1/RPGR/KIFAP3/KIAA0586/CBY1/CETN3/CDC14A/ARMC9/IFT20/IFT88/TBC1D7/CCDC66/TUBG1/TTBK2/C2CD3/POC1B/PCM1/BLOC1S6/TTLL1/CENPJ/RTTN/CYLD/NEDD1
HP_SAGITTAL_CRANIOSYNOSTOSIS	HP_SAGITTAL_CRANIOSYNOSTOSIS	HP_SAGITTAL_CRANIOSYNOSTOSIS	7	0.807268	1.60072	0.0195845	0.965866	0.965866	758	tags=57%, list=7%, signal=53%	CDC45/WDR19/TBC1D24/IFT122
GOCC_BRISC_COMPLEX	GOCC_BRISC_COMPLEX	GOCC_BRISC_COMPLEX	5	0.8974	1.59437	0.00529589	0.489919	0.489919	216	tags=40%, list=2%, signal=39%	BABAM2/ABRAXAS2
GOBP_FEMALE_MEIOTIC_NUCLEAR_DIVISION	GOBP_FEMALE_MEIOTIC_NUCLEAR_DIVISION	GOBP_FEMALE_MEIOTIC_NUCLEAR_DIVISION	16	0.671237	1.59353	0.0148742	0.842345	0.842345	1398	tags=44%, list=14%, signal=38%	MARF1/WASHC5/CCNB2/AURKA/NDC80/TOP2A/MLH3
GOCC_INTRACILIARY_TRANSPORT_PARTICLE	GOCC_INTRACILIARY_TRANSPORT_PARTICLE	GOCC_INTRACILIARY_TRANSPORT_PARTICLE	19	0.651522	1.59244	0.0131845	0.808506	0.808506	1841	tags=53%, list=18%, signal=43%	WDR19/IFT122/TTC21B/IFT80/IFT172/WDR35/TRIM59/IFT74/IFT20/IFT88
GOBP_RNA_3_END_PROCESSING	GOBP_RNA_3_END_PROCESSING	GOBP_RNA_3_END_PROCESSING	86	0.492558	1.59089	0.00262366	0.349672	0.349672	2264	tags=30%, list=22%, signal=24%	TUT7/TENT4B/TUT4/TENT2/VIRMA/INTS14/INTS6L/TENT4A/ERI2/INTS2/TRNT1/CSTF1/POLR3K/INTS7/CCNT1/PAPOLG/EXOSC7/CSTF2/BARD1/INTS12/TUT1/LEO1/PNPT1/SCAF8/ZC3H14/EXOSC9
GOBP_DNA_DEPENDENT_DNA_REPLICATION	GOBP_DNA_DEPENDENT_DNA_REPLICATION	GOBP_DNA_DEPENDENT_DNA_REPLICATION	120	0.46254	1.59066	0.00134342	0.232661	0.232661	2463	tags=39%, list=24%, signal=30%	RTF2/CENPX/MRE11/FBH1/CENPS/TWNK/CDC45/POLA1/BRCA2/BOD1L1/ORC5/NUGGC/UPF1/POLG2/HELB/DBF4B/RFC3/TEFM/SMARCAL1/GEN1/RFC1/NOC3L/RFC4/GINS4/WDHD1/WRN/PRIM2/ETAA1/METTL4/MUS81/THOC1/SAMHD1/CDC7/BLM/POLD3/POLE2/FAM111A/RECQL/RRM1/FANCM/DDX23/ORC2/POLB/RFC5/MCM2/PRIM1/NBN
GOBP_INTRACILIARY_RETROGRADE_TRANSPORT	GOBP_INTRACILIARY_RETROGRADE_TRANSPORT	GOBP_INTRACILIARY_RETROGRADE_TRANSPORT	7	0.801862	1.59	0.022824	1	1	1423	tags=71%, list=14%, signal=62%	WDR19/IFT122/TTC21B/WDR35/DYNC2LI1
GOMF_CATALYTIC_ACTIVITY_ACTING_ON_A_RRNA	GOMF_CATALYTIC_ACTIVITY_ACTING_ON_A_RRNA	GOMF_CATALYTIC_ACTIVITY_ACTING_ON_A_RRNA	19	0.650471	1.58987	0.0134859	0.810093	0.810093	255	tags=16%, list=2%, signal=15%	BUD23/MRM3/MRM2
HP_SEBORRHEIC_DERMATITIS	HP_SEBORRHEIC_DERMATITIS	HP_SEBORRHEIC_DERMATITIS	14	0.69954	1.58751	0.0235521	1	1	1279	tags=29%, list=12%, signal=25%	UFD1/CARMIL2/RREB1/TRAF3IP2
GOMF_RNA_2_O_METHYLTRANSFERASE_ACTIVITY	GOMF_RNA_2_O_METHYLTRANSFERASE_ACTIVITY	GOMF_RNA_2_O_METHYLTRANSFERASE_ACTIVITY	6	0.849808	1.5875	0.0135538	0.810093	0.810093	877	tags=50%, list=9%, signal=46%	MRM3/MRM2/TRMT13
GOBP_REGULATION_OF_DOUBLE_STRAND_BREAK_REPAIR_VIA_HOMOLOGOUS_RECOMBINATION	GOBP_REGULATION_OF_DOUBLE_STRAND_BREAK_REPAIR_VIA_HOMOLOGOUS_RECOMBINATION	GOBP_REGULATION_OF_DOUBLE_STRAND_BREAK_REPAIR_VIA_HOMOLOGOUS_RECOMBINATION	56	0.52928	1.58588	0.00595209	0.530841	0.530841	1700	tags=27%, list=17%, signal=22%	SHLD2/SHLD1/CGAS/MRNIP/FBH1/SHLD3/HDGFL2/ERCC6/HELB/RAD51AP1/MMS19/TRRAP/MBTD1/RIF1/FIGNL1
GOMF_CATALYTIC_ACTIVITY_ACTING_ON_A_NUCLEIC_ACID	GOMF_CATALYTIC_ACTIVITY_ACTING_ON_A_NUCLEIC_ACID	GOMF_CATALYTIC_ACTIVITY_ACTING_ON_A_NUCLEIC_ACID	433	0.40213	1.58465	1.6722e-06	0.000631127	0.000631127	2822	tags=38%, list=28%, signal=29%	BUD23/TUT7/TENT4B/TUT4/MTREX/TENT2/INTS11/MRE11/MRPL58/QTRT2/MRM3/FBH1/MRM2/RIDA/TWNK/TRMT5/ERI2/POLA1/SEPSECS/MYO18A/ERCC4/RNASEL/DROSHA/POLI/ERCC6/TRMT13/THAP9/UPF1/POLG2/DDX39B/HELB/TOP3B/DHX8/METTL2A/TRNT1/POLR1E/RFC3/DCLRE1A/TEFM/TTF2/CHD8/XRN1/POLR3K/PUS3/LIG4/ZCCHC4/SMARCAL1/TEP1/MED20/DDX60/HELLS/TOP2A/HLTF/MCM8/ALKBH3/GEN1/DCPS/SMARCA2/RFC1/TRMT1L/RPAP1/EARS2/EXOSC7/RFC4/RAD51D/DARS2/RPP…
GOCC_MITOTIC_SPINDLE	GOCC_MITOTIC_SPINDLE	GOCC_MITOTIC_SPINDLE	117	0.462334	1.58407	0.00160389	0.254131	0.254131	2210	tags=34%, list=22%, signal=27%	RTRAF/TOGARAM1/SPOUT1/TOGARAM2/CKAP2L/CCSAP/PYCR3/ASPM/KIF18A/TPX2/TBCK/KIF23/AURKA/CEP295/MAD2L1/HECW2/HAUS8/ECT2/IQCB1/RACGAP1/KIF11/GPSM2/CEP170/MAPKBP1/CLTC/CDK1/GEM/KIF20B/STAG2/STAG1/MAP4/EPB41/CDC14A/CDC7/NUMA1/HAUS6/TUBG1/SMC3/NUSAP1/TBL1XR1
GOCC_INTRACILIARY_TRANSPORT_PARTICLE_A	GOCC_INTRACILIARY_TRANSPORT_PARTICLE_A	GOCC_INTRACILIARY_TRANSPORT_PARTICLE_A	5	0.890811	1.58266	0.00630462	0.549129	0.549129	1012	tags=80%, list=10%, signal=72%	WDR19/IFT122/TTC21B/WDR35
GOCC_ELONGIN_COMPLEX	GOCC_ELONGIN_COMPLEX	GOCC_ELONGIN_COMPLEX	3	0.991398	1.58194	4.53011e-06	0.00153344	0.00153344	91	tags=100%, list=1%, signal=99%	ELOB/ELOC/ELOA
GOBP_OOGENESIS	GOBP_OOGENESIS	GOBP_OOGENESIS	36	0.569082	1.581	0.0103597	0.745398	0.745398	887	tags=19%, list=9%, signal=18%	TUT7/TUT4/MARF1/WASHC5/BRCA2/ASPM/AURKA
GOBP_MEIOTIC_SPINDLE_ASSEMBLY	GOBP_MEIOTIC_SPINDLE_ASSEMBLY	GOBP_MEIOTIC_SPINDLE_ASSEMBLY	7	0.797093	1.58054	0.028125	1	1	1072	tags=71%, list=10%, signal=64%	WASHC5/ASPM/CCNB2/AURKA/NDC80
GOBP_MITOTIC_CHROMOSOME_CONDENSATION	GOBP_MITOTIC_CHROMOSOME_CONDENSATION	GOBP_MITOTIC_CHROMOSOME_CONDENSATION	15	0.679809	1.5803	0.0266324	1	1	930	tags=33%, list=9%, signal=30%	TENT4A/NCAPG/NCAPD2/TTN/NCAPD3
GOBP_NEGATIVE_REGULATION_OF_PROTEIN_KINASE_B_SIGNALING	GOBP_NEGATIVE_REGULATION_OF_PROTEIN_KINASE_B_SIGNALING	GOBP_NEGATIVE_REGULATION_OF_PROTEIN_KINASE_B_SIGNALING	23	0.624585	1.57948	0.020429	0.987888	0.987888	33	tags=9%, list=0%, signal=9%	RACK1/NOP53
GOCC_CUL5_RING_UBIQUITIN_LIGASE_COMPLEX	GOCC_CUL5_RING_UBIQUITIN_LIGASE_COMPLEX	GOCC_CUL5_RING_UBIQUITIN_LIGASE_COMPLEX	6	0.84509	1.57868	0.015167	0.84924	0.84924	46	tags=33%, list=0%, signal=33%	ELOB/ELOC
GOCC_EXTRINSIC_COMPONENT_OF_MITOCHONDRIAL_INNER_MEMBRANE	GOCC_EXTRINSIC_COMPONENT_OF_MITOCHONDRIAL_INNER_MEMBRANE	GOCC_EXTRINSIC_COMPONENT_OF_MITOCHONDRIAL_INNER_MEMBRANE	12	0.714726	1.57861	0.0189955	0.952589	0.952589	794	tags=33%, list=8%, signal=31%	COQ8B/COQ8A/ATP23/COQ3
GOMF_PEROXIREDOXIN_ACTIVITY	GOMF_PEROXIREDOXIN_ACTIVITY	GOMF_PEROXIREDOXIN_ACTIVITY	5	0.887795	1.5773	0.00709719	0.597207	0.597207	34	tags=20%, list=0%, signal=20%	SELENOF
GOBP_REGULATION_OF_ESTABLISHMENT_OR_MAINTENANCE_OF_CELL_POLARITY	GOBP_REGULATION_OF_ESTABLISHMENT_OR_MAINTENANCE_OF_CELL_POLARITY	GOBP_REGULATION_OF_ESTABLISHMENT_OR_MAINTENANCE_OF_CELL_POLARITY	20	0.641751	1.57468	0.0186253	0.950625	0.950625	1564	tags=35%, list=15%, signal=30%	RACK1/RIPOR2/KANK1/BCAS3/KRIT1/KIF20B/WDPCP
GOBP_TRANSPOSITION_RNA_MEDIATED	GOBP_TRANSPOSITION_RNA_MEDIATED	GOBP_TRANSPOSITION_RNA_MEDIATED	3	0.986424	1.574	2.3993e-05	0.00714705	0.00714705	72	tags=67%, list=1%, signal=66%	TUT7/TUT4
GOBP_CHROMOSOME_CONDENSATION	GOBP_CHROMOSOME_CONDENSATION	GOBP_CHROMOSOME_CONDENSATION	25	0.609593	1.5683	0.0138152	0.810093	0.810093	2501	tags=52%, list=24%, signal=39%	TENT4A/NCAPG/NCAPD2/TTN/NCAPD3/TOP2A/CDK1/MCPH1/DFFB/SMC2/NUSAP1/SMC5/ACIN1
GOMF_HISTONE_METHYLTRANSFERASE_ACTIVITY_H3_K36_SPECIFIC	GOMF_HISTONE_METHYLTRANSFERASE_ACTIVITY_H3_K36_SPECIFIC	GOMF_HISTONE_METHYLTRANSFERASE_ACTIVITY_H3_K36_SPECIFIC	9	0.753583	1.56703	0.0225456	1	1	305	tags=22%, list=3%, signal=22%	NSD3/NSD2
GOMF_VOLTAGE_GATED_CALCIUM_CHANNEL_ACTIVITY	GOMF_VOLTAGE_GATED_CALCIUM_CHANNEL_ACTIVITY	GOMF_VOLTAGE_GATED_CALCIUM_CHANNEL_ACTIVITY	9	0.753538	1.56694	0.0225456	1	1	1204	tags=44%, list=12%, signal=39%	TSPOAP1/CACNA1A/RYR1/TPCN1
HP_ATRIOVENTRICULAR_CANAL_DEFECT	HP_ATRIOVENTRICULAR_CANAL_DEFECT	HP_ATRIOVENTRICULAR_CANAL_DEFECT	23	0.619431	1.56645	0.0231938	1	1	1564	tags=35%, list=15%, signal=30%	CCDC32/VPS35L/WASHC5/CDC45/HYLS1/PRKACA/DYNC2LI1/WDPCP
GOBP_MICROTUBULE_CYTOSKELETON_ORGANIZATION_INVOLVED_IN_MITOSIS	GOBP_MICROTUBULE_CYTOSKELETON_ORGANIZATION_INVOLVED_IN_MITOSIS	GOBP_MICROTUBULE_CYTOSKELETON_ORGANIZATION_INVOLVED_IN_MITOSIS	116	0.455984	1.56588	0.00315943	0.374659	0.374659	2445	tags=37%, list=24%, signal=29%	TOGARAM1/PTPA/ABRAXAS2/INTS13/TOGARAM2/ABRAXAS1/CCSAP/BORA/CEP192/NEK2/SPICE1/TPX2/KIF23/AURKA/MAD2L1/SPDL1/TBCE/NDC80/DYNLT1/RACGAP1/CEP97/KIF11/GPSM2/PARP3/CLTC/STAG2/STAG1/MAP4/CKAP5/PCNT/DYNC1H1/MCPH1/VPS4B/UBXN2B/KIF2A/NUMA1/TUBG1/SMC3/NUSAP1/NUF2/GOLGA2/DCTN1/KIFC1
HP_Y_SHAPED_METACARPALS	HP_Y_SHAPED_METACARPALS	HP_Y_SHAPED_METACARPALS	7	0.789366	1.56522	0.0316677	1	1	516	tags=29%, list=5%, signal=27%	CPLANE1/KIAA0753
GOBP_RRNA_METHYLATION	GOBP_RRNA_METHYLATION	GOBP_RRNA_METHYLATION	19	0.639788	1.56376	0.0189281	0.952589	0.952589	255	tags=16%, list=2%, signal=15%	BUD23/MRM3/MRM2
HP_ABNORMALITY_OF_ABDOMINAL_SITUS	HP_ABNORMALITY_OF_ABDOMINAL_SITUS	HP_ABNORMALITY_OF_ABDOMINAL_SITUS	6	0.836614	1.56285	0.018701	0.950625	0.950625	305	tags=33%, list=3%, signal=32%	CCDC32/NSD2
GOCC_CYTOPLASMIC_MICROTUBULE	GOCC_CYTOPLASMIC_MICROTUBULE	GOCC_CYTOPLASMIC_MICROTUBULE	43	0.537959	1.56195	0.0162424	0.889389	0.889389	2101	tags=37%, list=21%, signal=30%	SELENOS/TOGARAM1/TOGARAM2/GRAMD2B/CCSAP/KIF18A/BCAS3/DYNLT1/ARL3/DYNC2LI1/APC/TUBGCP2/DYNC1H1/CEP162/NUMA1/TUBG1
GOMF_CATALYTIC_ACTIVITY_ACTING_ON_DNA	GOMF_CATALYTIC_ACTIVITY_ACTING_ON_DNA	GOMF_CATALYTIC_ACTIVITY_ACTING_ON_DNA	164	0.433618	1.56142	0.00118807	0.215793	0.215793	2443	tags=37%, list=24%, signal=29%	TENT4B/MRE11/FBH1/TWNK/POLA1/MYO18A/ERCC4/POLI/ERCC6/THAP9/UPF1/POLG2/HELB/TOP3B/RFC3/DCLRE1A/TEFM/TTF2/CHD8/LIG4/SMARCAL1/TEP1/TOP2A/HLTF/MCM8/GEN1/SMARCA2/RFC1/RFC4/RAD51D/FTO/WRN/TDP1/SETX/METTL4/MUS81/N6AMT1/ASCC3/BLM/POLD3/DFFB/HELQ/POLL/NTHL1/POLE2/XRCC5/OGG1/SMARCAD1/RECQL/CDK7/APEX2/DICER1/FANCM/SMC3/MAP1S/DDX1/POLB/RFC5/MCM2/TOP3A/POLK
GOCC_STEREOCILIUM_BUNDLE	GOCC_STEREOCILIUM_BUNDLE	GOCC_STEREOCILIUM_BUNDLE	20	0.634533	1.55697	0.0207452	0.996707	0.996707	1820	tags=40%, list=18%, signal=33%	RIPOR2/WHRN/EPS8/MYO1C/MYO7A/CDC14A/IFT20/ELMOD3
GOBP_PRE_MIRNA_PROCESSING	GOBP_PRE_MIRNA_PROCESSING	GOBP_PRE_MIRNA_PROCESSING	11	0.716638	1.55627	0.0333105	1	1	811	tags=27%, list=8%, signal=25%	TUT7/TUT4/DROSHA
GOBP_POSITIVE_REGULATION_OF_DNA_RECOMBINATION	GOBP_POSITIVE_REGULATION_OF_DNA_RECOMBINATION	GOBP_POSITIVE_REGULATION_OF_DNA_RECOMBINATION	60	0.510523	1.55508	0.00536346	0.490082	0.490082	1563	tags=25%, list=15%, signal=21%	SHLD2/SHLD1/MRNIP/SHLD3/NSD2/HDGFL2/PAXIP1/ERCC6/RAD51AP1/TNFSF4/MMS19/ZCWPW1/TRRAP/MBTD1/RIF1
GOMF_TRNA_GUANINE_METHYLTRANSFERASE_ACTIVITY	GOMF_TRNA_GUANINE_METHYLTRANSFERASE_ACTIVITY	GOMF_TRNA_GUANINE_METHYLTRANSFERASE_ACTIVITY	11	0.715763	1.55437	0.0333105	1	1	1963	tags=64%, list=19%, signal=51%	TRMT5/TRMT1L/TRMT10B/THUMPD2/TRMT11/THUMPD3/TARBP1
GOMF_TRANSCRIPTION_COREPRESSOR_BINDING	GOMF_TRANSCRIPTION_COREPRESSOR_BINDING	GOMF_TRANSCRIPTION_COREPRESSOR_BINDING	33	0.576385	1.55317	0.0117572	0.775456	0.775456	71	tags=9%, list=1%, signal=9%	ELOB/ELOC/TRAPPC2B
GOBP_ER_OVERLOAD_RESPONSE	GOBP_ER_OVERLOAD_RESPONSE	GOBP_ER_OVERLOAD_RESPONSE	9	0.746047	1.55136	0.0258304	1	1	53	tags=11%, list=1%, signal=11%	SELENOS
GOBP_POSITIVE_REGULATION_OF_RESPONSE_TO_DNA_DAMAGE_STIMULUS	GOBP_POSITIVE_REGULATION_OF_RESPONSE_TO_DNA_DAMAGE_STIMULUS	GOBP_POSITIVE_REGULATION_OF_RESPONSE_TO_DNA_DAMAGE_STIMULUS	95	0.470667	1.55136	0.0047933	0.475942	0.475942	1697	tags=23%, list=17%, signal=19%	BABAM2/SHLD2/SHLD1/MRNIP/FBH1/ABRAXAS1/SHLD3/HDGFL2/MAP3K20/PAXIP1/ERCC6/SLF2/RAD51AP1/MMS19/ZCWPW1/PARP3/TRRAP/PARP9/MBTD1/RIF1/PRKDC/SLF1
GOBP_NEGATIVE_REGULATION_OF_RESPONSE_TO_REACTIVE_OXYGEN_SPECIES	GOBP_NEGATIVE_REGULATION_OF_RESPONSE_TO_REACTIVE_OXYGEN_SPECIES	GOBP_NEGATIVE_REGULATION_OF_RESPONSE_TO_REACTIVE_OXYGEN_SPECIES	7	0.779882	1.54642	0.0375867	1	1	2	tags=14%, list=0%, signal=14%	RACK1
GOBP_TRANSPOSITION	GOBP_TRANSPOSITION	GOBP_TRANSPOSITION	15	0.664657	1.54508	0.032468	1	1	1063	tags=27%, list=10%, signal=24%	TUT7/TUT4/THAP9/ZNF91
GOBP_MITOTIC_SPINDLE_ORGANIZATION	GOBP_MITOTIC_SPINDLE_ORGANIZATION	GOBP_MITOTIC_SPINDLE_ORGANIZATION	100	0.463133	1.54466	0.00757721	0.623404	0.623404	2445	tags=37%, list=24%, signal=28%	TOGARAM1/PTPA/ABRAXAS2/INTS13/TOGARAM2/ABRAXAS1/CCSAP/BORA/CEP192/NEK2/SPICE1/TPX2/KIF23/AURKA/TBCE/NDC80/RACGAP1/CEP97/KIF11/GPSM2/PARP3/CLTC/STAG2/STAG1/MAP4/CKAP5/PCNT/DYNC1H1/VPS4B/KIF2A/NUMA1/TUBG1/SMC3/NUF2/GOLGA2/DCTN1/KIFC1
GOBP_MEIOTIC_CHROMOSOME_SEGREGATION	GOBP_MEIOTIC_CHROMOSOME_SEGREGATION	GOBP_MEIOTIC_CHROMOSOME_SEGREGATION	43	0.531927	1.54444	0.0201166	0.975949	0.975949	2417	tags=44%, list=24%, signal=34%	CENPX/MRE11/SGO2/CENPS/SGO1/BUB1B/ERCC4/RMI1/TOP2A/ZCWPW1/MLH3/BUB1/MUS81/CENPC/SMC2/FANCM/PTTG1/NUF2/SLX4
GOMF_RETROMER_COMPLEX_BINDING	GOMF_RETROMER_COMPLEX_BINDING	GOMF_RETROMER_COMPLEX_BINDING	7	0.778664	1.544	0.0399543	1	1	247	tags=29%, list=2%, signal=28%	WASHC2A/WASHC2C
GOBP_MITOCHONDRIAL_PROTON_TRANSPORTING_ATP_SYNTHASE_COMPLEX_ASSEMBLY	GOBP_MITOCHONDRIAL_PROTON_TRANSPORTING_ATP_SYNTHASE_COMPLEX_ASSEMBLY	GOBP_MITOCHONDRIAL_PROTON_TRANSPORTING_ATP_SYNTHASE_COMPLEX_ASSEMBLY	7	0.778457	1.54359	0.0399543	1	1	386	tags=43%, list=4%, signal=41%	ATP5F1D/FMC1/ATP23
HP_UPSLANTED_PALPEBRAL_FISSURE	HP_UPSLANTED_PALPEBRAL_FISSURE	HP_UPSLANTED_PALPEBRAL_FISSURE	187	0.423202	1.54092	0.00071176	0.149309	0.149309	3146	tags=45%, list=31%, signal=32%	UFD1/CCDC32/KNL1/BICRA/FANCI/POLA1/FANCG/BUB1B/BRCA2/ASPM/ARID1B/ERCC4/PIGN/TBCK/UBE2T/DLG3/NCAPD3/KANSL1/WDR35/LIG4/RREB1/CDK13/PEX6/HERC1/UBE3B/KIF11/ZNF292/TRRAP/CLTC/HSD17B4/DYNC1I2/COPB1/SIN3A/FANCF/COPB2/COG7/TUBGCP2/FGFR1/PCNT/MCPH1/KDM5C/EXOC2/TRIP12/CREBBP/FANCL/MED13L/PPP1R12A/CEP152/CIT/FANCM/C2CD3/PEX2/PIGV/UQCC2/PMM2/XRCC4/AP3B1/PPP1R21/ZNF148/POLR3A/SLX4/NBN/SMC1A/CCDC22/BRCA1/EHMT1…
HP_CHRONIC_BRONCHITIS	HP_CHRONIC_BRONCHITIS	HP_CHRONIC_BRONCHITIS	7	0.776391	1.53949	0.0411381	1	1	1158	tags=43%, list=11%, signal=38%	CFAP298/CARMIL2/DNAAF5
GOBP_SNRNA_PROCESSING	GOBP_SNRNA_PROCESSING	GOBP_SNRNA_PROCESSING	22	0.613493	1.53907	0.0298315	1	1	2499	tags=55%, list=24%, signal=41%	INTS11/INTS14/INTS6L/INTS2/INTS7/EXOSC7/INTS3/INTS12/TUT1/INTS4/EXOSC9/INTS8
GOBP_CHROMOSOME_SEGREGATION	GOBP_CHROMOSOME_SEGREGATION	GOBP_CHROMOSOME_SEGREGATION	241	0.408843	1.53904	0.000295247	0.0732901	0.0732901	3486	tags=49%, list=34%, signal=33%	CENPX/MRE11/ABRAXAS2/SGO2/NUP43/ABRAXAS1/KNL1/TENT4A/HASPIN/CENPS/SGO1/NCAPG/NCAPD2/BUB1B/ERCC4/NEK2/CENPF/CDCA2/CEP85/SPICE1/TTN/KIF18A/KIF23/UBE2C/ESCO2/NCAPD3/RMI1/MAD2L1/TOP3B/SPDL1/SLF2/CDC23/CENPW/HECW2/CDCA8/NDC80/ECT2/MMS19/RACGAP1/USP44/TOP2A/CSNK2A1/GEN1/ZCWPW1/MLH3/GEM/BUB1/RIOK3/APC/ESCO1/STAG2/STAG1/SLF1/MUS81/DYNC1H1/VPS4B/CENPC/RAD18/SMARCAD1/NUMA1/SMC2/PUM2/RIOK2/TUBG1/BEX4/FANCM/…
GOMF_TRANSFERASE_ACTIVITY_TRANSFERRING_ONE_CARBON_GROUPS	GOMF_TRANSFERASE_ACTIVITY_TRANSFERRING_ONE_CARBON_GROUPS	GOMF_TRANSFERASE_ACTIVITY_TRANSFERRING_ONE_CARBON_GROUPS	162	0.427149	1.53844	0.00210843	0.299076	0.299076	2836	tags=39%, list=28%, signal=29%	NSD3/BUD23/CSKMT/SPOUT1/MRM3/EEF1AKMT2/MRM2/NSD2/EEF1AKMT1/BMT2/TRMT5/SMYD4/COQ3/EZH1/METTL25/TRMT13/SETDB1/METTL2A/PRDM10/FAM98A/PRDM1/ZCCHC4/TRMT1L/CAD/METTL14/TRMT10B/THUMPD2/METTL6/TRMT11/METTL4/N6AMT1/THUMPD3/KMT2A/METTL16/TRMT2B/METTL8/TARBP1/PRDM15/PRMT9/NSUN4/SETD1A/TRDMT1/ARMT1/SETD4/PRMT7/METTL18/FAM98B/ASH2L/CMTR2/PCMTD2/SMYD5/TGS1/NSUN3/NDUFAF5/TRMO/SUV39H2/EHMT1/METTL5/NSD1/NSUN6/PRD…
GOBP_NUCLEOBASE_CONTAINING_SMALL_MOLECULE_METABOLIC_PROCESS	GOBP_NUCLEOBASE_CONTAINING_SMALL_MOLECULE_METABOLIC_PROCESS	GOBP_NUCLEOBASE_CONTAINING_SMALL_MOLECULE_METABOLIC_PROCESS	324	0.402358	1.53803	6.9194e-05	0.0190847	0.0190847	310	tags=6%, list=3%, signal=6%	ATP5F1E/ATP5MG/ATP5MC2/ATP5ME/ATP5MF/ATP5MC3/ATP5PF/ATP5F1B/ATP5F1C/ATP5PO/ATP5PD/ATP5F1A/ATP5MC1/ATP5PB/ATP5F1D/NAXE/ADA2/PDE7B/NAXD/EFL1
GOMF_S_ADENOSYLMETHIONINE_DEPENDENT_METHYLTRANSFERASE_ACTIVITY	GOMF_S_ADENOSYLMETHIONINE_DEPENDENT_METHYLTRANSFERASE_ACTIVITY	GOMF_S_ADENOSYLMETHIONINE_DEPENDENT_METHYLTRANSFERASE_ACTIVITY	119	0.447843	1.53789	0.0039456	0.4353	0.4353	2766	tags=39%, list=27%, signal=29%	NSD3/BUD23/CSKMT/MRM3/EEF1AKMT2/MRM2/NSD2/EEF1AKMT1/TRMT5/COQ3/EZH1/SETDB1/METTL2A/ZCCHC4/TRMT1L/METTL14/TRMT10B/THUMPD2/METTL6/TRMT11/METTL4/N6AMT1/THUMPD3/KMT2A/METTL16/TRMT2B/METTL8/TARBP1/PRMT9/NSUN4/SETD1A/TRDMT1/ARMT1/SETD4/PRMT7/METTL18/ASH2L/CMTR2/PCMTD2/SMYD5/NSUN3/TRMO/SUV39H2/EHMT1/METTL5/NSD1/NSUN6
GOBP_DNA_REPLICATION	GOBP_DNA_REPLICATION	GOBP_DNA_REPLICATION	214	0.413329	1.53714	0.000566363	0.125902	0.125902	2463	tags=34%, list=24%, signal=26%	RTF2/STN1/CENPX/MRE11/PCLAF/FBH1/CENPS/TWNK/CDC45/POLA1/BRCA2/BOD1L1/POLI/ORC5/NUGGC/UPF1/ESCO2/POLG2/HELB/CCNA2/RMI1/DBF4B/RFC3/TEFM/LIG4/SUPT16H/SMARCAL1/MCM8/GEN1/RFC1/NOC3L/ACTR8/CDAN1/RFC4/GINS4/WDHD1/INO80B/WRN/CDK1/INO80D/SIN3A/PRIM2/ESCO1/ETAA1/METTL4/MUS81/THOC1/SAMHD1/CDC7/BLM/POLD3/POLL/POLE2/FAM111A/ZBTB38/RECQL/ING5/USP37/RRM1/SDE2/FANCM/SMC3/ING4/MCRS1/DDX23/ORC2/POLB/RFC5/SLX4/MCM2…
GOBP_PROTON_TRANSPORTING_V_TYPE_ATPASE_COMPLEX_ASSEMBLY	GOBP_PROTON_TRANSPORTING_V_TYPE_ATPASE_COMPLEX_ASSEMBLY	GOBP_PROTON_TRANSPORTING_V_TYPE_ATPASE_COMPLEX_ASSEMBLY	4	0.888634	1.53626	0.0124757	0.790826	0.790826	192	tags=25%, list=2%, signal=25%	PIP4P1
HP_CENTRAL_Y_SHAPED_METACARPAL	HP_CENTRAL_Y_SHAPED_METACARPAL	HP_CENTRAL_Y_SHAPED_METACARPAL	6	0.822197	1.53592	0.0254745	1	1	516	tags=33%, list=5%, signal=32%	CPLANE1/KIAA0753
HP_HYPOPLASIA_OF_OLFACTORY_TRACT	HP_HYPOPLASIA_OF_OLFACTORY_TRACT	HP_HYPOPLASIA_OF_OLFACTORY_TRACT	6	0.822197	1.53592	0.0254745	1	1	516	tags=33%, list=5%, signal=32%	CPLANE1/KIAA0753
HP_DECREASED_CORNEAL_REFLEX	HP_DECREASED_CORNEAL_REFLEX	HP_DECREASED_CORNEAL_REFLEX	4	0.888417	1.53588	0.0127545	0.79698	0.79698	271	tags=50%, list=3%, signal=49%	RETREG1/ELP1
GOBP_RESPONSE_TO_LIGHT_INTENSITY	GOBP_RESPONSE_TO_LIGHT_INTENSITY	GOBP_RESPONSE_TO_LIGHT_INTENSITY	8	0.753175	1.53515	0.0470014	1	1	1363	tags=50%, list=13%, signal=43%	TENT2/KCNC1/MT-ND3/EXT1
GOCC_CCR4_NOT_CORE_COMPLEX	GOCC_CCR4_NOT_CORE_COMPLEX	GOCC_CCR4_NOT_CORE_COMPLEX	5	0.86405	1.53511	0.0190648	0.952857	0.952857	130	tags=20%, list=1%, signal=20%	CNOT9
GOMF_ATPASE_COUPLED_ION_TRANSMEMBRANE_TRANSPORTER_ACTIVITY	GOMF_ATPASE_COUPLED_ION_TRANSMEMBRANE_TRANSPORTER_ACTIVITY	GOMF_ATPASE_COUPLED_ION_TRANSMEMBRANE_TRANSPORTER_ACTIVITY	9	0.737659	1.53392	0.0321101	1	1	22	tags=11%, list=0%, signal=11%	ATP5F1B
GOMF_PYROPHOSPHATE_HYDROLYSIS_DRIVEN_PROTON_TRANSMEMBRANE_TRANSPORTER_ACTIVITY	GOMF_PYROPHOSPHATE_HYDROLYSIS_DRIVEN_PROTON_TRANSMEMBRANE_TRANSPORTER_ACTIVITY	GOMF_PYROPHOSPHATE_HYDROLYSIS_DRIVEN_PROTON_TRANSMEMBRANE_TRANSPORTER_ACTIVITY	9	0.737659	1.53392	0.0321101	1	1	22	tags=11%, list=0%, signal=11%	ATP5F1B
HP_ANAL_STENOSIS	HP_ANAL_STENOSIS	HP_ANAL_STENOSIS	11	0.70588	1.53291	0.0405126	1	1	1068	tags=36%, list=10%, signal=33%	CCNQ/CDC45/PIGN/LIG4
HP_HIGHLY_ARCHED_EYEBROW	HP_HIGHLY_ARCHED_EYEBROW	HP_HIGHLY_ARCHED_EYEBROW	143	0.43374	1.53115	0.00189295	0.282431	0.282431	3146	tags=41%, list=31%, signal=29%	MESD/CCDC32/STRADA/VPS35L/NSD2/CPLANE1/KIAA0753/BICRA/ASPM/TBCK/ESCO2/SPATA5/PTPN23/ERMARD/CSNK2A1/HYLS1/ASXL2/SMARCA2/ARL3/CEP290/TRRAP/MADD/KIAA0586/STAG2/FAR1/CBY1/ARMC9/FGFR1/TCF20/NUP188/TRIP12/CREBBP/TGDS/CEP120/CLCN6/SMC3/NIPBL/OTUD6B/PIGV/CTCF/KDM1A/MBD5/SMPD4/SMC1A/UBR7/KAT6A/EHMT1/MED13/RAD21/SPOP/TRAPPC4/PIBF1/MED27/BCOR/PACS1/ANKRD11/PSMD12/RPS6KA3/ZMIZ1
HP_ABNORMAL_BLOOD_CARBON_DIOXIDE_LEVEL	HP_ABNORMAL_BLOOD_CARBON_DIOXIDE_LEVEL	HP_ABNORMAL_BLOOD_CARBON_DIOXIDE_LEVEL	6	0.819355	1.53061	0.0278305	1	1	876	tags=67%, list=9%, signal=61%	MAP3K20/SELENON/LRP12/RYR1
HP_3_METHYLGLUTACONIC_ACIDURIA	HP_3_METHYLGLUTACONIC_ACIDURIA	HP_3_METHYLGLUTACONIC_ACIDURIA	15	0.65757	1.52861	0.0365629	1	1	63	tags=13%, list=1%, signal=13%	ATP5F1E/ATP5F1D
HP_HYPERTENSIVE_CRISIS	HP_HYPERTENSIVE_CRISIS	HP_HYPERTENSIVE_CRISIS	9	0.73452	1.52739	0.0321101	1	1	1626	tags=44%, list=16%, signal=37%	UFD1/CCR6/RREB1/MLX
GOBP_POSITIVE_REGULATION_OF_3_UTR_MEDIATED_MRNA_STABILIZATION	GOBP_POSITIVE_REGULATION_OF_3_UTR_MEDIATED_MRNA_STABILIZATION	GOBP_POSITIVE_REGULATION_OF_3_UTR_MEDIATED_MRNA_STABILIZATION	3	0.956902	1.52689	0.00213721	0.300298	0.300298	338	tags=67%, list=3%, signal=64%	TENT4B/TENT4A
HP_STATUS_EPILEPTICUS_WITH_PROMINENT_MOTOR_SYMPTOMS	HP_STATUS_EPILEPTICUS_WITH_PROMINENT_MOTOR_SYMPTOMS	HP_STATUS_EPILEPTICUS_WITH_PROMINENT_MOTOR_SYMPTOMS	7	0.768274	1.5234	0.0500167	1	1	1577	tags=43%, list=15%, signal=36%	MRM2/TWNK/KCTD7
HP_APLASIA_HYPOPLASIA_OF_THE_CEREBELLAR_VERMIS	HP_APLASIA_HYPOPLASIA_OF_THE_CEREBELLAR_VERMIS	HP_APLASIA_HYPOPLASIA_OF_THE_CEREBELLAR_VERMIS	151	0.42945	1.52327	0.00191524	0.282431	0.282431	1909	tags=27%, list=19%, signal=22%	CCDC32/MRE11/TOGARAM1/VPS35L/CPLANE1/WASHC5/RXYLT1/KIAA0753/BUB1B/SEPSECS/ARID1B/TBC1D24/CENPF/IFT80/PIGN/TBCK/IFT172/WDR35/PI4KA/WDR73/IQCB1/HYLS1/NMNAT1/ARL3/CEP290/TRRAP/FTO/KIAA0586/BUB1/RAB3GAP2/PRKDC/FAR1/USP45/FKTN/CBY1/ARMC9/SACS/FGFR1/TAF1/CWF19L1/EXOC2
GOBP_NEGATIVE_REGULATION_OF_DNA_METABOLIC_PROCESS	GOBP_NEGATIVE_REGULATION_OF_DNA_METABOLIC_PROCESS	GOBP_NEGATIVE_REGULATION_OF_DNA_METABOLIC_PROCESS	79	0.477017	1.52053	0.0141899	0.825563	0.825563	1929	tags=30%, list=19%, signal=25%	STN1/TENT4B/TEN1/SHLD2/SHLD1/CGAS/CYREN/FBH1/SHLD3/ERCC4/ERCC6/HELB/XRN1/ZNF91/GNL3L/PARP3/DCP2/RIF1/THOC1/KMT2A/BLM/XRCC5/OGG1/TRIP12
HP_HYPERTHYROIDISM	HP_HYPERTHYROIDISM	HP_HYPERTHYROIDISM	18	0.629406	1.52038	0.0312214	1	1	1110	tags=28%, list=11%, signal=25%	UFD1/TWNK/TBCK/POLG2/RREB1
HP_CRACKLES	HP_CRACKLES	HP_CRACKLES	5	0.855614	1.52013	0.0240129	1	1	876	tags=40%, list=9%, signal=37%	STN1/RYR1
HP_BONE_MARROW_HYPOCELLULARITY	HP_BONE_MARROW_HYPOCELLULARITY	HP_BONE_MARROW_HYPOCELLULARITY	53	0.508684	1.52009	0.0262994	1	1	2538	tags=45%, list=25%, signal=34%	ADA2/EFL1/WDR19/FANCI/BRCA2/ERCC4/UBE2T/VPS33A/SMARCAL1/CLPB/RASGRP1/SAMD9/FANCF/ADH5/TBXAS1/FANCL/ERCC6L2/TET2/FAS/FASLG/IVD/NBN/MDM4/CTC1
GOBP_RESPIRATORY_BURST_INVOLVED_IN_DEFENSE_RESPONSE	GOBP_RESPIRATORY_BURST_INVOLVED_IN_DEFENSE_RESPONSE	GOBP_RESPIRATORY_BURST_INVOLVED_IN_DEFENSE_RESPONSE	8	0.744834	1.51814	0.0545916	1	1	76	tags=25%, list=1%, signal=25%	SELENOK/CYBC1
GOMF_ADP_BINDING	GOMF_ADP_BINDING	GOMF_ADP_BINDING	27	0.581578	1.51714	0.0274382	1	1	737	tags=15%, list=7%, signal=14%	ATP5F1A/ATP5F1D/COQ8A/MYO18A
GOBP_DNA_DEPENDENT_DNA_REPLICATION_MAINTENANCE_OF_FIDELITY	GOBP_DNA_DEPENDENT_DNA_REPLICATION_MAINTENANCE_OF_FIDELITY	GOBP_DNA_DEPENDENT_DNA_REPLICATION_MAINTENANCE_OF_FIDELITY	38	0.534177	1.51584	0.0251377	1	1	1900	tags=39%, list=19%, signal=32%	CENPX/MRE11/FBH1/CENPS/BRCA2/BOD1L1/SMARCAL1/GEN1/WRN/ETAA1/MUS81/THOC1/SAMHD1/BLM/FAM111A
GOBP_SISTER_CHROMATID_COHESION	GOBP_SISTER_CHROMATID_COHESION	GOBP_SISTER_CHROMATID_COHESION	46	0.519484	1.51529	0.0134569	0.810093	0.810093	3045	tags=48%, list=30%, signal=34%	MRE11/SGO2/TENT4A/HASPIN/SGO1/BUB1B/ESCO2/SLF2/BUB1/ESCO1/STAG2/STAG1/SLF1/SMC3/NIPBL/SMC5/CTCF/SMC1A/RAD21/PDS5B/RAD51C/DDX11
HP_CONE_SHAPED_EPIPHYSIS	HP_CONE_SHAPED_EPIPHYSIS	HP_CONE_SHAPED_EPIPHYSIS	50	0.512749	1.5141	0.0163933	0.894366	0.894366	3158	tags=58%, list=31%, signal=40%	ATRIP/WDR19/PLK4/TTC21B/IFT80/RUNX2/IFT172/IQCB1/CEP290/SMAD4/EXT1/SDCCAG8/DYNC2LI1/PIK3CD/TRPS1/KIAA0586/TRIP11/PCNT/MIA3/CEP152/CEP120/COG4/CENPJ/INVS/CENPE/MAP3K7/IFT52/ZMIZ1/AIFM1
GOBP_ATTACHMENT_OF_SPINDLE_MICROTUBULES_TO_KINETOCHORE	GOBP_ATTACHMENT_OF_SPINDLE_MICROTUBULES_TO_KINETOCHORE	GOBP_ATTACHMENT_OF_SPINDLE_MICROTUBULES_TO_KINETOCHORE	30	0.569128	1.51389	0.0338677	1	1	1118	tags=27%, list=11%, signal=24%	ABRAXAS2/ABRAXAS1/KNL1/SGO1/NEK2/NDC80/ECT2/RACGAP1
GOBP_POSITIVE_REGULATION_OF_CYCLIC_NUCLEOTIDE_PHOSPHODIESTERASE_ACTIVITY	GOBP_POSITIVE_REGULATION_OF_CYCLIC_NUCLEOTIDE_PHOSPHODIESTERASE_ACTIVITY	GOBP_POSITIVE_REGULATION_OF_CYCLIC_NUCLEOTIDE_PHOSPHODIESTERASE_ACTIVITY	4	0.875594	1.51372	0.0189111	0.952589	0.952589	2	tags=25%, list=0%, signal=25%	RACK1
HP_TONGUE_NODULES	HP_TONGUE_NODULES	HP_TONGUE_NODULES	8	0.742374	1.51313	0.0569271	1	1	516	tags=25%, list=5%, signal=24%	CPLANE1/KIAA0753
GOBP_REGULATION_OF_TRANSPOSITION	GOBP_REGULATION_OF_TRANSPOSITION	GOBP_REGULATION_OF_TRANSPOSITION	14	0.666528	1.5126	0.0467413	1	1	72	tags=14%, list=1%, signal=14%	TUT7/TUT4
GOBP_REGULATION_OF_RIG_I_SIGNALING_PATHWAY	GOBP_REGULATION_OF_RIG_I_SIGNALING_PATHWAY	GOBP_REGULATION_OF_RIG_I_SIGNALING_PATHWAY	16	0.637088	1.51246	0.0521236	1	1	47	tags=12%, list=0%, signal=12%	NOP53/UFD1
GOBP_RETICULOPHAGY	GOBP_RETICULOPHAGY	GOBP_RETICULOPHAGY	11	0.696158	1.51179	0.0558882	1	1	235	tags=18%, list=2%, signal=18%	RETREG3/RETREG1
HP_NEONATAL_ASPHYXIA	HP_NEONATAL_ASPHYXIA	HP_NEONATAL_ASPHYXIA	9	0.726883	1.51151	0.0393122	1	1	1723	tags=56%, list=17%, signal=46%	PLPBP/ALDH7A1/RYR1/SMARCA2/SLC27A4
GOBP_REGULATION_OF_3_UTR_MEDIATED_MRNA_STABILIZATION	GOBP_REGULATION_OF_3_UTR_MEDIATED_MRNA_STABILIZATION	GOBP_REGULATION_OF_3_UTR_MEDIATED_MRNA_STABILIZATION	4	0.873891	1.51077	0.0200317	0.975949	0.975949	338	tags=50%, list=3%, signal=48%	TENT4B/TENT4A
GOMF_5S_RRNA_BINDING	GOMF_5S_RRNA_BINDING	GOMF_5S_RRNA_BINDING	9	0.726303	1.51031	0.0393122	1	1	33	tags=11%, list=0%, signal=11%	NOP53
GOBP_CYTOPLASMIC_PATTERN_RECOGNITION_RECEPTOR_SIGNALING_PATHWAY	GOBP_CYTOPLASMIC_PATTERN_RECOGNITION_RECEPTOR_SIGNALING_PATHWAY	GOBP_CYTOPLASMIC_PATTERN_RECOGNITION_RECEPTOR_SIGNALING_PATHWAY	44	0.518503	1.50711	0.0243227	1	1	2173	tags=36%, list=21%, signal=29%	NOP53/UFD1/ERBIN/INAVA/MAP2K6/DDX60/XIAP/CLPB/LACC1/RIOK3/TRAF6/PUM2/IRF3/DHX58/PTPN22/DDX58
GOBP_SKELETAL_MUSCLE_ACETYLCHOLINE_GATED_CHANNEL_CLUSTERING	GOBP_SKELETAL_MUSCLE_ACETYLCHOLINE_GATED_CHANNEL_CLUSTERING	GOBP_SKELETAL_MUSCLE_ACETYLCHOLINE_GATED_CHANNEL_CLUSTERING	4	0.87146	1.50657	0.0211524	1	1	61	tags=25%, list=1%, signal=25%	MESD
HP_ONYCHOMYCOSIS	HP_ONYCHOMYCOSIS	HP_ONYCHOMYCOSIS	8	0.73844	1.50511	0.0485437	1	1	1291	tags=50%, list=13%, signal=44%	CYBC1/CARMIL2/TRAF3IP2/PLCG2
GOBP_SPINDLE_ORGANIZATION	GOBP_SPINDLE_ORGANIZATION	GOBP_SPINDLE_ORGANIZATION	144	0.425305	1.50474	0.00671471	0.57148	0.57148	2445	tags=34%, list=24%, signal=26%	TOGARAM1/PTPA/ABRAXAS2/INTS13/TOGARAM2/ABRAXAS1/WASHC5/CCSAP/BORA/ASPM/CEP192/NEK2/CCNB2/SPICE1/TPX2/KIF23/AURKA/TBCE/HAUS8/NDC80/RACGAP1/CEP97/KIF11/GPSM2/PARP3/CLTC/STAG2/STAG1/TUBGCP6/MAP4/CKAP5/TUBGCP2/PCNT/DYNC1H1/VPS4B/KIF2A/NUMA1/HAUS6/STARD9/KIZ/TUBG1/CEP120/RNF4/SMC3/NUF2/TUBGCP5/GOLGA2/DCTN1/KIFC1
GOBP_GERM_CELL_DEVELOPMENT	GOBP_GERM_CELL_DEVELOPMENT	GOBP_GERM_CELL_DEVELOPMENT	107	0.44154	1.50303	0.00967025	0.713013	0.713013	1319	tags=19%, list=13%, signal=16%	SELENOF/TUT7/TUT4/MARF1/NECTIN3/KNL1/WASHC5/FANCG/BRCA2/ASPM/CCR6/DPY19L2/DND1/AURKA/ANGPT2/PRDM1/KDM3A/SMARCA2/ZP3/PRKACA
GOBP_SOMATIC_DIVERSIFICATION_OF_IMMUNE_RECEPTORS	GOBP_SOMATIC_DIVERSIFICATION_OF_IMMUNE_RECEPTORS	GOBP_SOMATIC_DIVERSIFICATION_OF_IMMUNE_RECEPTORS	64	0.487991	1.50274	0.0115807	0.773469	0.773469	3488	tags=58%, list=34%, signal=38%	SHLD2/SHLD1/DCAF1/CYREN/SHLD3/NSD2/PAXIP1/CCR6/TNFSF4/LIG4/TCF3/PARP3/RIF1/PRKDC/THOC1/SAMHD1/POLL/POLB/XRCC4/BATF/NBN/MCM3AP/SUPT6H/PTPRC/PMS2/DCLRE1C/MSH3/BCL11B/MSH6/ATM/MLH1/BCL6/STAT6/CTNNBL1/ATAD5/CD28/TP53BP1
HP_LOP_EAR	HP_LOP_EAR	HP_LOP_EAR	4	0.868751	1.50188	0.0233937	1	1	252	tags=25%, list=2%, signal=24%	CCNQ
GOBP_INFLAMMASOME_COMPLEX_ASSEMBLY	GOBP_INFLAMMASOME_COMPLEX_ASSEMBLY	GOBP_INFLAMMASOME_COMPLEX_ASSEMBLY	13	0.666804	1.50142	0.0571992	1	1	1509	tags=38%, list=15%, signal=33%	STMP1/AIM2/PLCG2/NLRC3/GBP5
HP_PREMATURE_OVARIAN_INSUFFICIENCY	HP_PREMATURE_OVARIAN_INSUFFICIENCY	HP_PREMATURE_OVARIAN_INSUFFICIENCY	43	0.517032	1.50119	0.0308482	1	1	2464	tags=47%, list=24%, signal=35%	TWNK/WDR19/DCAF17/POLG2/IQCB1/MCM8/CEP290/SDCCAG8/EIF2B2/EIF2B3/RASGRP1/LARS2/BLM/RCBTB1/AARS2/PMM2/FAS/FASLG/NBN/MCM3AP
GOBP_REGULATION_OF_NUCLEAR_TRANSCRIBED_MRNA_POLY_A_TAIL_SHORTENING	GOBP_REGULATION_OF_NUCLEAR_TRANSCRIBED_MRNA_POLY_A_TAIL_SHORTENING	GOBP_REGULATION_OF_NUCLEAR_TRANSCRIBED_MRNA_POLY_A_TAIL_SHORTENING	13	0.666609	1.50098	0.0571992	1	1	338	tags=15%, list=3%, signal=15%	TENT4B/TENT4A
GOBP_POSITIVE_REGULATION_OF_PROTEIN_DEPOLYMERIZATION	GOBP_POSITIVE_REGULATION_OF_PROTEIN_DEPOLYMERIZATION	GOBP_POSITIVE_REGULATION_OF_PROTEIN_DEPOLYMERIZATION	4	0.868063	1.5007	0.0233937	1	1	342	tags=50%, list=3%, signal=48%	WASHC2C/CARMIL2
GOBP_HISTONE_H3_K36_METHYLATION	GOBP_HISTONE_H3_K36_METHYLATION	GOBP_HISTONE_H3_K36_METHYLATION	13	0.666447	1.50062	0.0571992	1	1	691	tags=23%, list=7%, signal=22%	NSD3/NSD2/PAXIP1
HP_MOLAR_TOOTH_SIGN_ON_MRI	HP_MOLAR_TOOTH_SIGN_ON_MRI	HP_MOLAR_TOOTH_SIGN_ON_MRI	25	0.583093	1.50013	0.0244288	1	1	2217	tags=40%, list=22%, signal=31%	TOGARAM1/CPLANE1/KIAA0753/ARL3/CEP290/KIAA0586/ARMC9/EXOC2/CEP120/C2CD3
GOBP_SOMATIC_DIVERSIFICATION_OF_IMMUNOGLOBULINS	GOBP_SOMATIC_DIVERSIFICATION_OF_IMMUNOGLOBULINS	GOBP_SOMATIC_DIVERSIFICATION_OF_IMMUNOGLOBULINS	55	0.499836	1.49907	0.0206301	0.994386	0.994386	2520	tags=44%, list=25%, signal=33%	SHLD2/SHLD1/CYREN/SHLD3/NSD2/PAXIP1/CCR6/TNFSF4/LIG4/TCF3/PARP3/RIF1/PRKDC/THOC1/SAMHD1/POLL/POLB/XRCC4/BATF/NBN/MCM3AP/SUPT6H/PTPRC/PMS2
GOBP_REGULATION_OF_GOLGI_TO_PLASMA_MEMBRANE_PROTEIN_TRANSPORT	GOBP_REGULATION_OF_GOLGI_TO_PLASMA_MEMBRANE_PROTEIN_TRANSPORT	GOBP_REGULATION_OF_GOLGI_TO_PLASMA_MEMBRANE_PROTEIN_TRANSPORT	8	0.734816	1.49773	0.0504854	1	1	2	tags=12%, list=0%, signal=13%	RACK1
GOBP_NCRNA_3_END_PROCESSING	GOBP_NCRNA_3_END_PROCESSING	GOBP_NCRNA_3_END_PROCESSING	33	0.555786	1.49766	0.0195617	0.965866	0.965866	1425	tags=27%, list=14%, signal=24%	TENT4B/INTS14/INTS6L/ERI2/INTS2/TRNT1/POLR3K/INTS7/EXOSC7
GOBP_MEIOTIC_CELL_CYCLE_PROCESS	GOBP_MEIOTIC_CELL_CYCLE_PROCESS	GOBP_MEIOTIC_CELL_CYCLE_PROCESS	95	0.454148	1.49691	0.00881054	0.669511	0.669511	2417	tags=38%, list=24%, signal=29%	CENPX/MRE11/MARF1/SGO2/WASHC5/CENPS/SGO1/NCAPD2/BUB1B/BRCA2/ASPM/ERCC4/CCNB2/KIF18A/AURKA/NCAPD3/RMI1/RAD51AP1/NDC80/TOP2A/ZCWPW1/MLH3/RAD51D/BUB1/SPDYA/FIGNL1/MUS81/CENPC/ZSCAN21/SMC2/TUBG1/FANCM/PTTG1/NUF2/GOLGA2/SLX4
HP_ABNORMAL_LUNG_DEVELOPMENT	HP_ABNORMAL_LUNG_DEVELOPMENT	HP_ABNORMAL_LUNG_DEVELOPMENT	102	0.447798	1.49628	0.00652838	0.559246	0.559246	1828	tags=26%, list=18%, signal=22%	ATP5F1A/UFD1/CFAP298/ESS2/TENT5A/NSD2/CDC45/WDR19/BUB1B/TTC21B/IFT80/PIGN/RYR1/IFT172/WDR35/RREB1/DNAAF5/HYLS1/DYNC2LI1/RPGR/KIAA0586/BUB1/TRIP11/TTC12/SETBP1/FGFR1/ETFDH
GOBP_RESOLUTION_OF_MEIOTIC_RECOMBINATION_INTERMEDIATES	GOBP_RESOLUTION_OF_MEIOTIC_RECOMBINATION_INTERMEDIATES	GOBP_RESOLUTION_OF_MEIOTIC_RECOMBINATION_INTERMEDIATES	10	0.701415	1.49628	0.0518962	1	1	2417	tags=80%, list=24%, signal=61%	CENPX/CENPS/ERCC4/RMI1/TOP2A/MUS81/FANCM/SLX4
GOCC_RDNA_HETEROCHROMATIN	GOCC_RDNA_HETEROCHROMATIN	GOCC_RDNA_HETEROCHROMATIN	4	0.865347	1.496	0.0256349	1	1	33	tags=25%, list=0%, signal=25%	NOP53
HP_HAND_POLYDACTYLY	HP_HAND_POLYDACTYLY	HP_HAND_POLYDACTYLY	104	0.443223	1.49598	0.00818028	0.649695	0.649695	1887	tags=29%, list=18%, signal=24%	UFD1/NSD2/CPLANE1/WASHC5/KIAA0753/WDR19/TTC21B/IFT80/AKT3/IFT172/KIAA0825/WDR35/RREB1/BBS12/IFT74/HYLS1/ARL3/CEP290/ZNF141/SDCCAG8/DYNC2LI1/KIAA0586/WDPCP/CHN1/SETBP1/CBY1/ARMC9/FGFR1/BLM/BBIP1
GOMF_BH_DOMAIN_BINDING	GOMF_BH_DOMAIN_BINDING	GOMF_BH_DOMAIN_BINDING	4	0.865004	1.49541	0.0259151	1	1	2	tags=25%, list=0%, signal=25%	RACK1
HP_UPPER_LIMB_SPASTICITY	HP_UPPER_LIMB_SPASTICITY	HP_UPPER_LIMB_SPASTICITY	15	0.643238	1.49529	0.0525292	1	1	330	tags=20%, list=3%, signal=19%	SELENOI/SPART/WASHC5
GOBP_RNA_STABILIZATION	GOBP_RNA_STABILIZATION	GOBP_RNA_STABILIZATION	41	0.518172	1.49508	0.0200368	0.975949	0.975949	338	tags=12%, list=3%, signal=12%	TENT5C/TENT4B/TENT2/TENT5A/TENT4A
GOBP_MEIOTIC_CHROMOSOME_SEPARATION	GOBP_MEIOTIC_CHROMOSOME_SEPARATION	GOBP_MEIOTIC_CHROMOSOME_SEPARATION	12	0.676736	1.4947	0.0551181	1	1	2417	tags=67%, list=24%, signal=51%	CENPX/CENPS/ERCC4/RMI1/TOP2A/MUS81/FANCM/SLX4
GOBP_MITOTIC_DNA_REPLICATION	GOBP_MITOTIC_DNA_REPLICATION	GOBP_MITOTIC_DNA_REPLICATION	11	0.688124	1.49435	0.0618762	1	1	724	tags=36%, list=7%, signal=34%	RTF2/CDC45/POLA1/BRCA2
GOBP_POSITIVE_REGULATION_OF_ISOTYPE_SWITCHING	GOBP_POSITIVE_REGULATION_OF_ISOTYPE_SWITCHING	GOBP_POSITIVE_REGULATION_OF_ISOTYPE_SWITCHING	26	0.573236	1.49432	0.0426493	1	1	1046	tags=23%, list=10%, signal=21%	SHLD2/SHLD1/SHLD3/NSD2/PAXIP1/TNFSF4
HP_ABNORMALITY_OF_THE_TONSILS	HP_ABNORMALITY_OF_THE_TONSILS	HP_ABNORMALITY_OF_THE_TONSILS	16	0.629292	1.49395	0.0579151	1	1	1110	tags=25%, list=11%, signal=22%	UFD1/CYBC1/ABCA1/RREB1
GOBP_CATION_TRANSMEMBRANE_TRANSPORT	GOBP_CATION_TRANSMEMBRANE_TRANSPORT	GOBP_CATION_TRANSMEMBRANE_TRANSPORT	317	0.391468	1.49355	0.000198861	0.051066	0.051066	1018	tags=10%, list=10%, signal=9%	ATP5F1E/ATP5MG/ATP5MC2/ATP5ME/ATP5MF/ATP5MC3/ATP5PF/ATP5F1B/ATP5F1C/ATP5PO/ATP5PD/ATP5F1A/ATP5MC1/ATP5PB/ATP5F1D/MCUB/MAIP1/NIPSNAP2/SELENON/KCNC1/SLC9A3/MT-ATP8/ASIC1/GSTM2/CACNA1A/RYR1/ANK3/ABCC5/HECW2/CTNS/SLC4A8/TRPM2
GOMF_OLFACTORY_RECEPTOR_ACTIVITY	GOMF_OLFACTORY_RECEPTOR_ACTIVITY	GOMF_OLFACTORY_RECEPTOR_ACTIVITY	3	0.935093	1.49209	0.0076178	0.623404	0.623404	667	tags=100%, list=7%, signal=94%	OR11G2/OR4D9/OR2A25
GOBP_NUCLEAR_CHROMOSOME_SEGREGATION	GOBP_NUCLEAR_CHROMOSOME_SEGREGATION	GOBP_NUCLEAR_CHROMOSOME_SEGREGATION	193	0.408425	1.49153	0.00293541	0.355447	0.355447	3486	tags=51%, list=34%, signal=34%	CENPX/MRE11/ABRAXAS2/SGO2/ABRAXAS1/KNL1/TENT4A/HASPIN/CENPS/SGO1/NCAPG/NCAPD2/BUB1B/ERCC4/NEK2/CENPF/SPICE1/TTN/KIF18A/KIF23/UBE2C/ESCO2/NCAPD3/RMI1/MAD2L1/SPDL1/SLF2/CDC23/HECW2/CDCA8/NDC80/ECT2/RACGAP1/USP44/TOP2A/GEN1/ZCWPW1/MLH3/GEM/BUB1/APC/ESCO1/STAG2/STAG1/SLF1/MUS81/DYNC1H1/VPS4B/CENPC/NUMA1/SMC2/RIOK2/TUBG1/FANCM/SMC3/NIPBL/NUSAP1/DYNC1LI1/PTTG1/CENPK/SMC5/NUF2/CTCF/SLX4/KIFC1/CENPQ/SMC1…
GOBP_NEURON_DEATH_IN_RESPONSE_TO_HYDROGEN_PEROXIDE	GOBP_NEURON_DEATH_IN_RESPONSE_TO_HYDROGEN_PEROXIDE	GOBP_NEURON_DEATH_IN_RESPONSE_TO_HYDROGEN_PEROXIDE	4	0.862303	1.49074	0.0275961	1	1	2	tags=25%, list=0%, signal=25%	RACK1
GOMF_5_3_EXONUCLEASE_ACTIVITY	GOMF_5_3_EXONUCLEASE_ACTIVITY	GOMF_5_3_EXONUCLEASE_ACTIVITY	16	0.627456	1.48959	0.0598456	1	1	1545	tags=31%, list=15%, signal=27%	TRIR/MRE11/DCLRE1A/XRN1/DCP2
HP_CHRONIC_PULMONARY_OBSTRUCTION	HP_CHRONIC_PULMONARY_OBSTRUCTION	HP_CHRONIC_PULMONARY_OBSTRUCTION	21	0.603267	1.48931	0.0455869	1	1	1198	tags=24%, list=12%, signal=21%	UFD1/CYBC1/CARMIL2/RREB1/CTLA4
HP_OLIGURIA	HP_OLIGURIA	HP_OLIGURIA	5	0.83795	1.48874	0.0377329	1	1	876	tags=40%, list=9%, signal=37%	CCR6/RYR1
GOBP_NCRNA_METABOLIC_PROCESS	GOBP_NCRNA_METABOLIC_PROCESS	GOBP_NCRNA_METABOLIC_PROCESS	397	0.380753	1.48782	8.11682e-05	0.0219804	0.0219804	2785	tags=32%, list=27%, signal=24%	RTRAF/NOP53/TRIR/BUD23/TUT7/TENT4B/TUT4/MTREX/TENT2/INTS11/UTP11/QTRT2/UTP25/MRM3/INTS14/MRM2/ELP1/INTS6L/TRMT5/ERI2/ELP4/SEPSECS/XPO5/OSGEPL1/RNASEL/DROSHA/TRMT13/HELB/INTS2/ADAT2/METTL2A/TRNT1/POLR1E/KHSRP/XRN1/POLR3K/PUS3/ZCCHC4/INTS7/ICE2/TRMT1L/THADA/RPAP2/ZNHIT6/EARS2/EXOSC7/DARS2/RPP14/ZNF143/UTP14A/TRMT10B/THUMPD2/RIOK3/DUS2/METTL6/MTERF4/TRMT11/PRKDC/TYW1B/PUS10/PDCD11/UTP23/METTL4/DDX17…
HP_HONEYCOMB_LUNG	HP_HONEYCOMB_LUNG	HP_HONEYCOMB_LUNG	3	0.932334	1.48769	0.00877857	0.669511	0.669511	65	tags=33%, list=1%, signal=33%	STN1
HP_THIN_UPPER_LIP_VERMILION	HP_THIN_UPPER_LIP_VERMILION	HP_THIN_UPPER_LIP_VERMILION	175	0.4106	1.48721	0.00319477	0.374668	0.374668	4183	tags=59%, list=41%, signal=36%	VPS35L/CCNQ/KNL1/WDR19/ASPM/ARID1B/TBC1D24/PIGN/DLG3/NCAPD3/CDK13/CSNK2A1/PPP2R5D/UBE3B/KIF11/DCPS/SMARCA2/SMAD4/ZNF292/EXT1/RHOBTB2/OGT/TRRAP/CLTC/TRPS1/STAG2/PRKDC/SYNGAP1/FAR1/COPB2/SETBP1/ACSL4/TUBGCP2/KMT2A/TCF20/MCPH1/TAF1/KDM5C/EXOC2/CREBBP/DPF2/CEP152/CIT/CLCN6/SMC3/ZNF81/NIPBL/OTUD6B/TBL1XR1/PIGV/PMM2/MED12/AP3B1/POLR3A/CTCF/KDM1A/MBD5/SMPD4/SMC1A/TRAPPC9/KAT6A/METTL5/CENPJ/CDK5RAP2/SEC2…
HP_HYPOTHALAMIC_HAMARTOMA	HP_HYPOTHALAMIC_HAMARTOMA	HP_HYPOTHALAMIC_HAMARTOMA	7	0.749683	1.48654	0.0610236	1	1	516	tags=29%, list=5%, signal=27%	CPLANE1/KIAA0753
GOBP_ANIMAL_ORGAN_MATURATION	GOBP_ANIMAL_ORGAN_MATURATION	GOBP_ANIMAL_ORGAN_MATURATION	11	0.683595	1.48451	0.0638723	1	1	1363	tags=36%, list=13%, signal=32%	RFLNB/IFT80/RYR1/EXT1
GOBP_NCRNA_PROCESSING	GOBP_NCRNA_PROCESSING	GOBP_NCRNA_PROCESSING	313	0.388584	1.48441	0.000395533	0.093509	0.093509	2269	tags=26%, list=22%, signal=21%	RTRAF/NOP53/BUD23/TUT7/TENT4B/TUT4/MTREX/INTS11/UTP11/QTRT2/UTP25/MRM3/INTS14/MRM2/ELP1/INTS6L/TRMT5/ERI2/ELP4/OSGEPL1/RNASEL/DROSHA/TRMT13/HELB/INTS2/ADAT2/METTL2A/TRNT1/POLR3K/PUS3/ZCCHC4/INTS7/TRMT1L/THADA/ZNHIT6/EXOSC7/RPP14/UTP14A/TRMT10B/THUMPD2/RIOK3/DUS2/METTL6/MTERF4/TRMT11/PRKDC/TYW1B/PUS10/PDCD11/UTP23/DDX17/TRUB1/THUMPD3/METTL16/TRMT2B/AGO1/HELQ/UTP20/METTL8/URB1/INTS3/ZBTB8OS/SRFBP1/…
HP_ABNORMAL_BLOOD_GAS_LEVEL	HP_ABNORMAL_BLOOD_GAS_LEVEL	HP_ABNORMAL_BLOOD_GAS_LEVEL	15	0.638302	1.48381	0.0564202	1	1	876	tags=27%, list=9%, signal=24%	MAP3K20/SELENON/LRP12/RYR1
GOBP_PROTEIN_INSERTION_INTO_MITOCHONDRIAL_INNER_MEMBRANE	GOBP_PROTEIN_INSERTION_INTO_MITOCHONDRIAL_INNER_MEMBRANE	GOBP_PROTEIN_INSERTION_INTO_MITOCHONDRIAL_INNER_MEMBRANE	9	0.713547	1.48378	0.0538922	1	1	290	tags=22%, list=3%, signal=22%	TOMM70/TIMM29
GOMF_HYALURONONGLUCOSAMINIDASE_ACTIVITY	GOMF_HYALURONONGLUCOSAMINIDASE_ACTIVITY	GOMF_HYALURONONGLUCOSAMINIDASE_ACTIVITY	2	0.995993	1.48375	3.60249e-05	0.0103184	0.0103184	43	tags=100%, list=0%, signal=100%	CEMIP2/OGA
GOBP_MEIOTIC_CELL_CYCLE	GOBP_MEIOTIC_CELL_CYCLE	GOBP_MEIOTIC_CELL_CYCLE	124	0.428381	1.48368	0.00510973	0.483825	0.483825	2700	tags=41%, list=26%, signal=31%	CENPX/MRE11/MARF1/SGO2/WASHC5/CENPS/SGO1/PDIK1L/NCAPD2/BUB1B/BRCA2/ASPM/ERCC4/NEK2/CCNB2/KIF18A/AURKA/NCAPD3/RMI1/RAD51AP1/NDC80/TOP2A/ZCWPW1/MLH3/RAD51D/BUB1/SPDYA/TUBGCP6/FIGNL1/MUS81/TUBGCP2/CENPC/ZSCAN21/NUMA1/SMC2/TUBG1/FANCM/SMC3/PTTG1/UTP14C/NUF2/TUBGCP5/GOLGA2/SLX4/TOP3A/NBN/SMC1A/SLC2A8/HUS1/MYH9/FANCD2
HP_SPARSE_LATERAL_EYEBROW	HP_SPARSE_LATERAL_EYEBROW	HP_SPARSE_LATERAL_EYEBROW	13	0.657945	1.48147	0.0710059	1	1	2241	tags=38%, list=22%, signal=30%	MESD/LIG4/TRPS1/COG6/LPAR6
GOMF_DEATH_DOMAIN_BINDING	GOMF_DEATH_DOMAIN_BINDING	GOMF_DEATH_DOMAIN_BINDING	7	0.746718	1.48066	0.0629921	1	1	2	tags=14%, list=0%, signal=14%	RACK1
GOCC_NON_MOTILE_CILIUM	GOCC_NON_MOTILE_CILIUM	GOCC_NON_MOTILE_CILIUM	47	0.503931	1.48024	0.0177006	0.925026	0.925026	2101	tags=45%, list=21%, signal=36%	WHRN/WDR19/IFT122/IFT80/CEP89/IQCB1/PEX6/HYLS1/ARL3/CEP290/MYO7A/SDCCAG8/RPGR/KIFAP3/CETN3/CDC14A/IFT20/ELMOD3/IFT88/CCDC66/TUBG1
HP_MODERATELY_SHORT_STATURE	HP_MODERATELY_SHORT_STATURE	HP_MODERATELY_SHORT_STATURE	4	0.856219	1.48022	0.0335043	1	1	906	tags=50%, list=9%, signal=46%	SELENOI/RUNX2
GOBP_BONE_MATURATION	GOBP_BONE_MATURATION	GOBP_BONE_MATURATION	10	0.693747	1.47992	0.0598802	1	1	1363	tags=40%, list=13%, signal=35%	RFLNB/IFT80/RYR1/EXT1
GOCC_BRCA1_A_COMPLEX	GOCC_BRCA1_A_COMPLEX	GOCC_BRCA1_A_COMPLEX	8	0.72603	1.47982	0.0601942	1	1	286	tags=25%, list=3%, signal=24%	BABAM2/ABRAXAS1
GOMF_LYSINE_N_METHYLTRANSFERASE_ACTIVITY	GOMF_LYSINE_N_METHYLTRANSFERASE_ACTIVITY	GOMF_LYSINE_N_METHYLTRANSFERASE_ACTIVITY	46	0.506796	1.47828	0.018701	0.950625	0.950625	913	tags=15%, list=9%, signal=14%	NSD3/CSKMT/EEF1AKMT2/NSD2/EEF1AKMT1/EZH1/SETDB1
HP_EPISODIC_HYPERHIDROSIS	HP_EPISODIC_HYPERHIDROSIS	HP_EPISODIC_HYPERHIDROSIS	17	0.622088	1.47758	0.0628684	1	1	271	tags=12%, list=3%, signal=11%	RETREG1/ELP1
HP_ACNE	HP_ACNE	HP_ACNE	28	0.560659	1.47723	0.0369655	1	1	3201	tags=54%, list=31%, signal=37%	UFD1/KLRC4/RREB1/XIAP/PRKACA/AIP/LPIN2/POGLUT1/CCR1/IKBKB/FAS/AGA/HYOU1/JMJD1C/XYLT1
HP_ULCERATIVE_COLITIS	HP_ULCERATIVE_COLITIS	HP_ULCERATIVE_COLITIS	9	0.710007	1.47642	0.0578842	1	1	1291	tags=33%, list=13%, signal=29%	CYBC1/INAVA/PLCG2
HP_FOCAL_MOTOR_STATUS_EPILEPTICUS	HP_FOCAL_MOTOR_STATUS_EPILEPTICUS	HP_FOCAL_MOTOR_STATUS_EPILEPTICUS	3	0.92474	1.47557	0.0112452	0.76176	0.76176	551	tags=67%, list=5%, signal=63%	MRM2/TWNK
HP_ABNORMAL_OVARIAN_PHYSIOLOGY	HP_ABNORMAL_OVARIAN_PHYSIOLOGY	HP_ABNORMAL_OVARIAN_PHYSIOLOGY	52	0.494587	1.47516	0.0287706	1	1	2464	tags=44%, list=24%, signal=34%	TWNK/WDR19/DCAF17/POLG2/IQCB1/MCM8/GNRH1/CEP290/SDCCAG8/EIF2B2/EIF2B3/AIP/RASGRP1/LARS2/FGFR1/BLM/RCBTB1/AARS2/PMM2/FAS/FASLG/NBN/MCM3AP
GOCC_HIPPOCAMPAL_MOSSY_FIBER_TO_CA3_SYNAPSE	GOCC_HIPPOCAMPAL_MOSSY_FIBER_TO_CA3_SYNAPSE	GOCC_HIPPOCAMPAL_MOSSY_FIBER_TO_CA3_SYNAPSE	7	0.74388	1.47503	0.0688976	1	1	1470	tags=43%, list=14%, signal=37%	NECTIN3/STXBP5/RNF19A
HP_HYPOPARATHYROIDISM	HP_HYPOPARATHYROIDISM	HP_HYPOPARATHYROIDISM	23	0.583003	1.47433	0.0616016	1	1	3148	tags=57%, list=31%, signal=39%	UFD1/ESS2/TBCE/LIG4/RREB1/MT-ND6/FAM111A/DGCR8/MT-CO3/MT-CO2/HBB/JMJD1C/MT-ND1
HP_PROXIMAL_TUBULOPATHY	HP_PROXIMAL_TUBULOPATHY	HP_PROXIMAL_TUBULOPATHY	42	0.508486	1.47296	0.020879	0.997625	0.997625	3148	tags=50%, list=31%, signal=35%	NDUFAF8/MT-ND3/CTNS/FOXRED1/NDUFS1/MT-ND6/ETFDH/NDUFS2/COG6/NUBPL/NDUFB3/PMM2/NDUFAF2/MT-CO3/NDUFAF5/MT-CO2/HBB/NDUFAF1/NDUFAF4/NDUFV2/MT-ND1
GOMF_RNA_ADENYLYLTRANSFERASE_ACTIVITY	GOMF_RNA_ADENYLYLTRANSFERASE_ACTIVITY	GOMF_RNA_ADENYLYLTRANSFERASE_ACTIVITY	5	0.828993	1.47283	0.0459229	1	1	999	tags=60%, list=10%, signal=54%	TENT5C/TENT5A/TRNT1
GOBP_MRNA_ALTERNATIVE_POLYADENYLATION	GOBP_MRNA_ALTERNATIVE_POLYADENYLATION	GOBP_MRNA_ALTERNATIVE_POLYADENYLATION	4	0.851727	1.47245	0.0374459	1	1	109	tags=25%, list=1%, signal=25%	VIRMA
GOCC_OUTER_KINETOCHORE	GOCC_OUTER_KINETOCHORE	GOCC_OUTER_KINETOCHORE	7	0.742504	1.4723	0.0708661	1	1	1072	tags=71%, list=10%, signal=64%	BUB1B/CENPF/BOD1L1/SPDL1/NDC80
GOCC_CHROMOSOME_TELOMERIC_REPEAT_REGION	GOCC_CHROMOSOME_TELOMERIC_REPEAT_REGION	GOCC_CHROMOSOME_TELOMERIC_REPEAT_REGION	12	0.66644	1.47196	0.0748031	1	1	125	tags=17%, list=1%, signal=16%	STN1/TEN1
HP_FOCAL_CLONIC_SEIZURE	HP_FOCAL_CLONIC_SEIZURE	HP_FOCAL_CLONIC_SEIZURE	4	0.85121	1.47156	0.038009	1	1	1150	tags=75%, list=11%, signal=67%	TBC1D24/KANSL1/SMARCAL1
GOBP_NEGATIVE_REGULATION_OF_TORC1_SIGNALING	GOBP_NEGATIVE_REGULATION_OF_TORC1_SIGNALING	GOBP_NEGATIVE_REGULATION_OF_TORC1_SIGNALING	11	0.677575	1.47144	0.0678643	1	1	1878	tags=55%, list=18%, signal=45%	BMT2/CASTOR1/DEPDC5/SESN3/SESN1/ITFG2
GOCC_DNA_REPAIR_COMPLEX	GOCC_DNA_REPAIR_COMPLEX	GOCC_DNA_REPAIR_COMPLEX	36	0.529454	1.47091	0.0297672	1	1	3231	tags=61%, list=32%, signal=42%	PAXX/ATP23/FANCI/BRCA2/ERCC4/LIG4/MLH3/ERCC8/PRKDC/XRCC5/XPC/XRCC4/KDM1A/PMS2/BRCA1/FANCD2/DCLRE1C/XRCC1/MSH3/MSH6/ATM/MLH1
GOBP_MEIOSIS_II_CELL_CYCLE_PROCESS	GOBP_MEIOSIS_II_CELL_CYCLE_PROCESS	GOBP_MEIOSIS_II_CELL_CYCLE_PROCESS	8	0.721503	1.47059	0.0621359	1	1	713	tags=38%, list=7%, signal=35%	SGO2/SGO1/BUB1B
HP_ABNORMALITY_OF_TASTE_SENSATION	HP_ABNORMALITY_OF_TASTE_SENSATION	HP_ABNORMALITY_OF_TASTE_SENSATION	4	0.850616	1.47053	0.0385721	1	1	271	tags=50%, list=3%, signal=49%	RETREG1/ELP1
GOCC_TRNA_SPLICING_LIGASE_COMPLEX	GOCC_TRNA_SPLICING_LIGASE_COMPLEX	GOCC_TRNA_SPLICING_LIGASE_COMPLEX	7	0.741281	1.46988	0.0728346	1	1	2280	tags=86%, list=22%, signal=67%	RTRAF/FAM98A/C2orf49/ZBTB8OS/DDX1/FAM98B
GOCC_CATION_CHANNEL_COMPLEX	GOCC_CATION_CHANNEL_COMPLEX	GOCC_CATION_CHANNEL_COMPLEX	35	0.532143	1.46953	0.0235493	1	1	1319	tags=26%, list=13%, signal=22%	MCUB/PTPA/KCNC1/EPS8/CACNA1A/RYR1/DLG3/OLFM2/PRKACA
GOBP_REGULATION_OF_DNA_RECOMBINATION	GOBP_REGULATION_OF_DNA_RECOMBINATION	GOBP_REGULATION_OF_DNA_RECOMBINATION	97	0.444794	1.46925	0.00804214	0.64422	0.64422	1782	tags=24%, list=17%, signal=20%	MRE11/SHLD2/SHLD1/CGAS/MRNIP/FBH1/SHLD3/NSD2/HDGFL2/PAXIP1/ERCC6/HELB/RAD51AP1/TNFSF4/MMS19/ZCWPW1/PARP3/TRRAP/MBTD1/RIF1/FIGNL1/THOC1/BLM
GOBP_GENERATION_OF_PRECURSOR_METABOLITES_AND_ENERGY	GOBP_GENERATION_OF_PRECURSOR_METABOLITES_AND_ENERGY	GOBP_GENERATION_OF_PRECURSOR_METABOLITES_AND_ENERGY	307	0.385448	1.46924	0.00049865	0.113213	0.113213	237	tags=6%, list=2%, signal=6%	ATP5F1E/ATP5MG/ATP5IF1/ATP5ME/ATP5MF/ATP5PF/ATP5F1B/ATP5F1C/ATP5PO/NOP53/ATP5PD/ATP5F1A/ATP5PB/SELENOS/ATP5F1D/ETFRF1/NIPSNAP2
GOCC_NONHOMOLOGOUS_END_JOINING_COMPLEX	GOCC_NONHOMOLOGOUS_END_JOINING_COMPLEX	GOCC_NONHOMOLOGOUS_END_JOINING_COMPLEX	8	0.720553	1.46866	0.0660194	1	1	2305	tags=75%, list=23%, signal=58%	PAXX/ATP23/LIG4/PRKDC/XRCC5/XRCC4
GOBP_REGULATION_OF_PROTEIN_NEDDYLATION	GOBP_REGULATION_OF_PROTEIN_NEDDYLATION	GOBP_REGULATION_OF_PROTEIN_NEDDYLATION	9	0.706134	1.46837	0.0638723	1	1	16	tags=11%, list=0%, signal=11%	COPS9
HP_TETANY	HP_TETANY	HP_TETANY	9	0.705798	1.46767	0.0638723	1	1	1110	tags=33%, list=11%, signal=30%	UFD1/TBCE/RREB1
GOCC_FANCM_MHF_COMPLEX	GOCC_FANCM_MHF_COMPLEX	GOCC_FANCM_MHF_COMPLEX	4	0.84878	1.46736	0.0396982	1	1	504	tags=50%, list=5%, signal=48%	CENPX/CENPS
GOBP_BARBED_END_ACTIN_FILAMENT_CAPPING	GOBP_BARBED_END_ACTIN_FILAMENT_CAPPING	GOBP_BARBED_END_ACTIN_FILAMENT_CAPPING	16	0.617792	1.46665	0.0675676	1	1	692	tags=19%, list=7%, signal=18%	WASHC2C/CARMIL2/EPS8
HP_EEG_WITH_GENERALIZED_SHARP_SLOW_WAVES	HP_EEG_WITH_GENERALIZED_SHARP_SLOW_WAVES	HP_EEG_WITH_GENERALIZED_SHARP_SLOW_WAVES	6	0.785024	1.46648	0.0464653	1	1	855	tags=50%, list=8%, signal=46%	PLPBP/CACNA1A/ALDH7A1
GOBP_RESCUE_OF_STALLED_RIBOSOME	GOBP_RESCUE_OF_STALLED_RIBOSOME	GOBP_RESCUE_OF_STALLED_RIBOSOME	7	0.739544	1.46643	0.0728346	1	1	2	tags=14%, list=0%, signal=14%	RACK1
GOBP_SPINDLE_ASSEMBLY	GOBP_SPINDLE_ASSEMBLY	GOBP_SPINDLE_ASSEMBLY	100	0.439184	1.46478	0.0168596	0.906458	0.906458	2162	tags=32%, list=21%, signal=25%	TOGARAM1/ABRAXAS2/TOGARAM2/ABRAXAS1/WASHC5/CCSAP/ASPM/CEP192/NEK2/CCNB2/SPICE1/TPX2/KIF23/AURKA/HAUS8/NDC80/RACGAP1/CEP97/KIF11/GPSM2/STAG2/STAG1/TUBGCP6/TUBGCP2/DYNC1H1/VPS4B/KIF2A/NUMA1/HAUS6/STARD9/RNF4/SMC3
GOBP_MICROTUBULE_ORGANIZING_CENTER_ORGANIZATION	GOBP_MICROTUBULE_ORGANIZING_CENTER_ORGANIZATION	GOBP_MICROTUBULE_ORGANIZING_CENTER_ORGANIZATION	112	0.427871	1.46396	0.0098976	0.722622	0.722622	2729	tags=45%, list=27%, signal=33%	PCLAF/PATJ/SGO1/KIAA0753/CCNF/PLK4/BRCA2/CEP192/NEK2/CEP85/SPICE1/AURKA/CEP295/BCAS3/XPO1/HAUS8/NDC80/GEN1/CCP110/KIF11/USP33/SDCCAG8/CDK1/CNTROB/CEP44/CKAP5/CETN3/NUBP1/MCPH1/VPS4B/UBXN2B/HAUS6/GCC2/PPP1R12A/CEP152/CEP120/C2CD3/CEP76/POC1B/PCM1/CHORDC1/GOLGA2/KAT2A/DCTN1/BRCA1/KIF3A/CENPJ/RTTN/CDK5RAP2/NDE1
GOMF_TRNA_METHYLTRANSFERASE_ACTIVITY	GOMF_TRNA_METHYLTRANSFERASE_ACTIVITY	GOMF_TRNA_METHYLTRANSFERASE_ACTIVITY	28	0.555507	1.46366	0.0516529	1	1	2766	tags=57%, list=27%, signal=42%	TRMT5/TRMT13/METTL2A/TRMT1L/TRMT10B/THUMPD2/METTL6/TRMT11/THUMPD3/TRMT2B/METTL8/TARBP1/TRDMT1/NSUN3/TRMO/NSUN6
GOCC_9PLUS0_NON_MOTILE_CILIUM	GOCC_9PLUS0_NON_MOTILE_CILIUM	GOCC_9PLUS0_NON_MOTILE_CILIUM	37	0.521759	1.46288	0.0290903	1	1	1948	tags=41%, list=19%, signal=33%	WHRN/WDR19/IFT122/IFT80/IQCB1/PEX6/ARL3/CEP290/MYO7A/SDCCAG8/RPGR/KIFAP3/CETN3/IFT20/CCDC66
HP_THORACIC_DYSPLASIA	HP_THORACIC_DYSPLASIA	HP_THORACIC_DYSPLASIA	4	0.846163	1.46283	0.0413875	1	1	1012	tags=75%, list=10%, signal=68%	WDR19/IFT172/WDR35
GOBP_NEGATIVE_REGULATION_OF_CILIUM_ASSEMBLY	GOBP_NEGATIVE_REGULATION_OF_CILIUM_ASSEMBLY	GOBP_NEGATIVE_REGULATION_OF_CILIUM_ASSEMBLY	12	0.662249	1.46271	0.0767717	1	1	1844	tags=58%, list=18%, signal=48%	EVI5L/TCHP/CEP97/MPHOSPH9/CCP110/MAP4/TBC1D7
GOBP_REGULATION_OF_VIRAL_INDUCED_CYTOPLASMIC_PATTERN_RECOGNITION_RECEPTOR_SIGNALING_PATHWAY	GOBP_REGULATION_OF_VIRAL_INDUCED_CYTOPLASMIC_PATTERN_RECOGNITION_RECEPTOR_SIGNALING_PATHWAY	GOBP_REGULATION_OF_VIRAL_INDUCED_CYTOPLASMIC_PATTERN_RECOGNITION_RECEPTOR_SIGNALING_PATHWAY	18	0.605514	1.46267	0.0725806	1	1	47	tags=11%, list=0%, signal=11%	NOP53/UFD1
GOBP_GENE_SILENCING_BY_RNA	GOBP_GENE_SILENCING_BY_RNA	GOBP_GENE_SILENCING_BY_RNA	76	0.458588	1.46142	0.012914	0.801423	0.801423	811	tags=12%, list=8%, signal=11%	TUT7/TUT4/CNOT9/SPOUT1/MIR29B2CHG/MIR3142HG/XPO5/DND1/DROSHA
HP_SHORT_MIDDLE_PHALANX_OF_FINGER	HP_SHORT_MIDDLE_PHALANX_OF_FINGER	HP_SHORT_MIDDLE_PHALANX_OF_FINGER	18	0.603326	1.45738	0.0725806	1	1	1768	tags=33%, list=17%, signal=28%	NEPRO/RUNX2/PHF6/FGFR1/KMT2A/PCNT
HP_INTRAUTERINE_GROWTH_RETARDATION	HP_INTRAUTERINE_GROWTH_RETARDATION	HP_INTRAUTERINE_GROWTH_RETARDATION	349	0.376999	1.45671	0.000435817	0.101423	0.101423	3045	tags=39%, list=30%, signal=28%	ATP5F1A/UFD1/MESD/STN1/NDUFAF8/CCNQ/TENT5A/NSD2/WASHC5/PSPH/CKAP2L/ATRIP/CDC45/FANCI/POLA1/FANCG/BUB1B/PLK4/BRCA2/ARID1B/ERCC4/XPR1/CDCA7/UBE2T/ERCC6/MT-ND3/ESCO2/KANSL1/TBCE/PI4KA/LIG4/WDR73/RREB1/TRAPPC11/PLAGL1/PLAG1/SMARCAL1/MTHFR/HYLS1/SMARCA2/CEP290/FOXRED1/TTC37/SMAD4/DYNC2LI1/NDUFS1/MADD/FTO/ERCC8/ARCN1/ABCB7/DHDDS/BUB1/SIN3A/STAG1/RAB3GAP2/TUBGCP6/PRKDC/SAMD9/ATP7A/FANCF/FKTN/LEMD3/COG7/…
GOBP_METHYLATION	GOBP_METHYLATION	GOBP_METHYLATION	253	0.386112	1.45556	0.00114068	0.209745	0.209745	3033	tags=39%, list=30%, signal=28%	NSD3/BUD23/VIRMA/CSKMT/SPOUT1/MRM3/EEF1AKMT2/MRM2/NSD2/EEF1AKMT1/BMT2/TRMT5/PAXIP1/SMYD4/COQ3/ZDBF2/EZH1/METTL25/TRMT13/SETDB1/KANSL1/METTL2A/WDR5B/PRDM10/FAM98A/PRDM1/ZCCHC4/HELLS/MTHFR/KDM3A/KDM1B/TRMT1L/THADA/IWS1/SMAD4/OGT/METTL14/TRMT10B/THUMPD2/RIF1/METTL6/TRMT11/METTL4/N6AMT1/THUMPD3/KMT2A/METTL16/TRMT2B/METTL8/CREBBP/TARBP1/TET2/PRDM15/PRMT9/NSUN4/MPHOSPH8/SETD1A/TRDMT1/ARMT1/ZNF304/SETD4…
HP_SYNDACTYLY	HP_SYNDACTYLY	HP_SYNDACTYLY	208	0.39187	1.45541	0.00262947	0.349672	0.349672	3146	tags=43%, list=31%, signal=30%	SEM1/CCNQ/CPLANE1/WASHC5/MAP3K20/KIAA0753/CKAP2L/BICRA/CDC45/WDR19/FANCI/FANCG/BRCA2/BTRC/TBC1D24/ERCC4/IFT122/TTC21B/IFT80/TBCK/UBE2T/DLG3/ESCO2/NBAS/IFT172/WDR35/LIG4/PLAG1/BBS12/IFT74/CEP290/SMAD4/SDCCAG8/CDAN1/DYNC2LI1/RBPJ/ARCN1/APC/SIN3A/WDPCP/STAG1/SYNGAP1/FANCF/ACSL4/LEMD3/FGFR1/BLM/BBIP1/SMARCAD1/CREBBP/FANCL/MED13L/PPP1R12A/CEP120/FANCM/SMC3/ZNF81/BMS1/SLC12A6/NIPBL/OTUD6B/MED12/POLR3A/…
GOBP_REGULATION_OF_LAMELLIPODIUM_MORPHOGENESIS	GOBP_REGULATION_OF_LAMELLIPODIUM_MORPHOGENESIS	GOBP_REGULATION_OF_LAMELLIPODIUM_MORPHOGENESIS	4	0.841365	1.45454	0.0524345	1	1	1110	tags=50%, list=11%, signal=45%	KANK1/RREB1
GOBP_RNA_GUANINE_N7_METHYLATION	GOBP_RNA_GUANINE_N7_METHYLATION	GOBP_RNA_GUANINE_N7_METHYLATION	3	0.911531	1.45449	0.0170606	0.907502	0.907502	51	tags=33%, list=0%, signal=33%	BUD23
GOMF_ATP_DEPENDENT_ACTIVITY_ACTING_ON_DNA	GOMF_ATP_DEPENDENT_ACTIVITY_ACTING_ON_DNA	GOMF_ATP_DEPENDENT_ACTIVITY_ACTING_ON_DNA	78	0.454466	1.4541	0.0152874	0.852773	0.852773	2423	tags=41%, list=24%, signal=32%	MRE11/FBH1/TWNK/MYO18A/ERCC6/UPF1/HELB/RFC3/TTF2/CHD8/SMARCAL1/TOP2A/HLTF/MCM8/SMARCA2/RFC1/RFC4/RAD51D/WRN/SETX/ASCC3/BLM/HELQ/XRCC5/SMARCAD1/RECQL/CDK7/FANCM/SMC3/DDX1/RFC5/MCM2
HP_ABNORMALITY_OF_UPPER_LIP_VERMILLION	HP_ABNORMALITY_OF_UPPER_LIP_VERMILLION	HP_ABNORMALITY_OF_UPPER_LIP_VERMILLION	235	0.38635	1.45369	0.00286869	0.353812	0.353812	3467	tags=43%, list=34%, signal=29%	MESD/STRADA/VPS35L/CCNQ/KNL1/WDR19/ASPM/ARID1B/TBC1D24/CACNA1A/PIGN/TBCK/RYR1/DLG3/NCAPD3/CDK13/CSNK2A1/PPP2R5D/UBE3B/KIF11/DCPS/SMARCA2/SMAD4/ZNF292/EXT1/RHOBTB2/OGT/CDK19/TRRAP/CLTC/TRPS1/APC/STAG2/PRKDC/SYNGAP1/FAR1/COPB2/SETBP1/ACSL4/TUBGCP2/FGFR1/KMT2A/TCF20/MCPH1/TAF1/KDM5C/EXOC2/CREBBP/DPF2/SETD1A/CEP152/PRKACB/CIT/CLCN6/SMC3/ZNF81/NIPBL/OTUD6B/TBL1XR1/PIGV/PMM2/MED12/AP3B1/PPP1R21/POLR3A/…
GOBP_MAINTENANCE_OF_CENTROSOME_LOCATION	GOBP_MAINTENANCE_OF_CENTROSOME_LOCATION	GOBP_MAINTENANCE_OF_CENTROSOME_LOCATION	6	0.778097	1.45353	0.0531496	1	1	1367	tags=50%, list=13%, signal=43%	SPOUT1/ASPM/GPSM2
GOBP_ENDOPLASMIC_RETICULUM_TO_CYTOSOL_TRANSPORT	GOBP_ENDOPLASMIC_RETICULUM_TO_CYTOSOL_TRANSPORT	GOBP_ENDOPLASMIC_RETICULUM_TO_CYTOSOL_TRANSPORT	21	0.58854	1.45295	0.0542169	1	1	53	tags=10%, list=1%, signal=9%	UFD1/SELENOS
GOMF_MHC_PROTEIN_BINDING	GOMF_MHC_PROTEIN_BINDING	GOMF_MHC_PROTEIN_BINDING	22	0.579031	1.45262	0.0621242	1	1	1181	tags=27%, list=12%, signal=24%	ATP5F1B/ATP5F1A/CD8B2/KLRK1/TRGV9/TRGV3
HP_ANIRIDIA	HP_ANIRIDIA	HP_ANIRIDIA	23	0.574113	1.45185	0.0677618	1	1	740	tags=17%, list=7%, signal=16%	SEM1/BRCA2/ELP4/BTRC
HP_PROMINENT_NASAL_BRIDGE	HP_PROMINENT_NASAL_BRIDGE	HP_PROMINENT_NASAL_BRIDGE	132	0.41704	1.45127	0.00870363	0.669511	0.669511	3146	tags=45%, list=31%, signal=32%	UFD1/CPLANE1/KIAA0753/CKAP2L/BICRA/CENPF/DCAF17/TBCK/ERCC6/IFT172/KANSL1/RREB1/HERC1/BBS12/IFT74/HYLS1/ARL3/CEP290/SMAD4/SDCCAG8/TRRAP/KIAA0586/SIN3A/WDPCP/STAG1/RAB3GAP2/CBY1/LEMD3/ARMC9/PCNT/KDM5C/BBIP1/POLR1A/MIA3/CEP152/CEP120/SMC3/OTUD6B/PIGV/PMM2/XRCC4/MED12/NBN/SMC1A/KAT6A/BRCA1/RTTN/NDE1/RARS2/SEC23A/CASK/MED13/SPOP/PIBF1/BCOR/ANKRD11/JMJD1C/VPS13B/BBS7/ZMIZ1
GOBP_REGULATION_OF_RETROGRADE_TRANSPORT_ENDOSOME_TO_GOLGI	GOBP_REGULATION_OF_RETROGRADE_TRANSPORT_ENDOSOME_TO_GOLGI	GOBP_REGULATION_OF_RETROGRADE_TRANSPORT_ENDOSOME_TO_GOLGI	4	0.839239	1.45087	0.0543071	1	1	138	tags=25%, list=1%, signal=25%	EIPR1
GOBP_HISTONE_THREONINE_PHOSPHORYLATION	GOBP_HISTONE_THREONINE_PHOSPHORYLATION	GOBP_HISTONE_THREONINE_PHOSPHORYLATION	7	0.731535	1.45055	0.0885827	1	1	423	tags=29%, list=4%, signal=27%	DCAF1/HASPIN
GOMF_HISTONE_THREONINE_KINASE_ACTIVITY	GOMF_HISTONE_THREONINE_KINASE_ACTIVITY	GOMF_HISTONE_THREONINE_KINASE_ACTIVITY	7	0.731535	1.45055	0.0885827	1	1	423	tags=29%, list=4%, signal=27%	DCAF1/HASPIN
GOBP_TRNA_MODIFICATION	GOBP_TRNA_MODIFICATION	GOBP_TRNA_MODIFICATION	75	0.456348	1.45045	0.0209387	0.997625	0.997625	2766	tags=41%, list=27%, signal=30%	QTRT2/ELP1/TRMT5/ELP4/OSGEPL1/TRMT13/ADAT2/METTL2A/PUS3/TRMT1L/THADA/TRMT10B/THUMPD2/DUS2/METTL6/TRMT11/TYW1B/PUS10/TRUB1/THUMPD3/TRMT2B/METTL8/TARBP1/TRDMT1/AARS2/ELP3/NSUN3/TRMO/DTWD1/ALKBH1/NSUN6
GOBP_RNA_MODIFICATION	GOBP_RNA_MODIFICATION	GOBP_RNA_MODIFICATION	131	0.417669	1.44907	0.00744818	0.616295	0.616295	1823	tags=25%, list=18%, signal=21%	BUD23/VIRMA/QTRT2/MRM3/MRM2/ELP1/TRMT5/ELP4/OSGEPL1/TRMT13/ADAT2/METTL2A/PUS3/ZCCHC4/ALKBH3/TRMT1L/THADA/FTO/METTL14/TRMT10B/THUMPD2/DUS2/METTL6/TRMT11/TYW1B/PUS10/METTL4/TRUB1/THUMPD3/APOBEC3F/METTL16/TRMT2B/METTL8
HP_SEROSITIS	HP_SEROSITIS	HP_SEROSITIS	36	0.521565	1.44899	0.0325495	1	1	2358	tags=47%, list=23%, signal=36%	COQ8B/INF2/KLRC4/P4HA2/CTLA4/PLCE1/MYO1E/LACC1/NUP205/NUP133/JAK2/ANKFY1/GAPVD1/PTPN22/CCR1/PMM2/FAS
GOBP_IMMUNOGLOBULIN_V_D_J_RECOMBINATION	GOBP_IMMUNOGLOBULIN_V_D_J_RECOMBINATION	GOBP_IMMUNOGLOBULIN_V_D_J_RECOMBINATION	6	0.775203	1.44813	0.0551181	1	1	2305	tags=100%, list=23%, signal=78%	CYREN/LIG4/TCF3/PRKDC/POLB/XRCC4
HP_ABNORMALITY_OF_THE_PERITONEUM	HP_ABNORMALITY_OF_THE_PERITONEUM	HP_ABNORMALITY_OF_THE_PERITONEUM	33	0.537083	1.44726	0.0330261	1	1	2030	tags=42%, list=20%, signal=34%	ELP1/COQ8B/INF2/BRCA2/PLCE1/SMAD4/MYO1E/RABL3/SLC29A3/NUP205/NUP133/JAK2/ANKFY1/GAPVD1
GOBP_MEIOTIC_CELL_CYCLE_PHASE_TRANSITION	GOBP_MEIOTIC_CELL_CYCLE_PHASE_TRANSITION	GOBP_MEIOTIC_CELL_CYCLE_PHASE_TRANSITION	4	0.837094	1.44716	0.0561798	1	1	1072	tags=50%, list=10%, signal=45%	CCNB2/NDC80
HP_LOW_FRUSTRATION_TOLERANCE	HP_LOW_FRUSTRATION_TOLERANCE	HP_LOW_FRUSTRATION_TOLERANCE	10	0.677988	1.4463	0.0778443	1	1	2480	tags=80%, list=24%, signal=61%	PPP2R5D/SMARCA2/VPS35/KMT2A/KDM5C/GIGYF2/MED12/DNAJC13
HP_ANTIPHOSPHOLIPID_ANTIBODY_POSITIVITY	HP_ANTIPHOSPHOLIPID_ANTIBODY_POSITIVITY	HP_ANTIPHOSPHOLIPID_ANTIBODY_POSITIVITY	11	0.664809	1.44371	0.0778443	1	1	2393	tags=64%, list=23%, signal=49%	ADA2/CTLA4/STAT1/RASGRP1/PTPN22/FAS/FASLG
GOBP_REGULATION_OF_CILIUM_MOVEMENT	GOBP_REGULATION_OF_CILIUM_MOVEMENT	GOBP_REGULATION_OF_CILIUM_MOVEMENT	8	0.708168	1.44341	0.0815534	1	1	756	tags=38%, list=7%, signal=35%	CFAP298/CCSAP/CCR6
GOBP_POSITIVE_REGULATION_OF_ACTIN_FILAMENT_DEPOLYMERIZATION	GOBP_POSITIVE_REGULATION_OF_ACTIN_FILAMENT_DEPOLYMERIZATION	GOBP_POSITIVE_REGULATION_OF_ACTIN_FILAMENT_DEPOLYMERIZATION	3	0.904436	1.44317	0.021435	1	1	342	tags=67%, list=3%, signal=64%	WASHC2C/CARMIL2
GOBP_REGULATION_OF_CYTOPLASMIC_MRNA_PROCESSING_BODY_ASSEMBLY	GOBP_REGULATION_OF_CYTOPLASMIC_MRNA_PROCESSING_BODY_ASSEMBLY	GOBP_REGULATION_OF_CYTOPLASMIC_MRNA_PROCESSING_BODY_ASSEMBLY	4	0.834665	1.44296	0.0617978	1	1	55	tags=25%, list=1%, signal=25%	NBDY
GOBP_CELLULAR_RESPONSE_TO_LIGHT_INTENSITY	GOBP_CELLULAR_RESPONSE_TO_LIGHT_INTENSITY	GOBP_CELLULAR_RESPONSE_TO_LIGHT_INTENSITY	4	0.834646	1.44292	0.0617978	1	1	87	tags=25%, list=1%, signal=25%	TENT2
HP_DYSURIA	HP_DYSURIA	HP_DYSURIA	9	0.693756	1.44263	0.0798403	1	1	342	tags=22%, list=3%, signal=21%	SPART/CARMIL2
HP_GRAY_MATTER_HETEROTOPIA	HP_GRAY_MATTER_HETEROTOPIA	HP_GRAY_MATTER_HETEROTOPIA	71	0.459241	1.44038	0.0174806	0.919984	0.919984	3310	tags=55%, list=32%, signal=37%	VPS35L/KNL1/ASPM/TBC1D24/NCAPD3/AKT3/KANSL1/ERMARD/HYLS1/ZNF292/GPSM2/FKTN/COPB2/ARMC9/TUBGCP2/MCPH1/KIF2A/PPP1R12A/CEP152/TUBG1/CIT/C2CD3/MED12/INTS8/PMS2/METTL5/CENPJ/RTTN/CDK5RAP2/NDE1/PEX1/EPG5/ANKRD11/CEP85L/ZMIZ1/TMTC3/MLH1/KAT6B/PDHB
GOBP_POSITIVE_REGULATION_OF_B_CELL_MEDIATED_IMMUNITY	GOBP_POSITIVE_REGULATION_OF_B_CELL_MEDIATED_IMMUNITY	GOBP_POSITIVE_REGULATION_OF_B_CELL_MEDIATED_IMMUNITY	30	0.541406	1.44015	0.0547368	1	1	1046	tags=20%, list=10%, signal=18%	SHLD2/SHLD1/SHLD3/NSD2/PAXIP1/TNFSF4
HP_ORAL_ULCER	HP_ORAL_ULCER	HP_ORAL_ULCER	25	0.559476	1.43937	0.0669371	1	1	800	tags=16%, list=8%, signal=15%	CYBC1/ADA2/EFL1/KLRC4
HP_MOTOR_REGRESSION	HP_MOTOR_REGRESSION	HP_MOTOR_REGRESSION	6	0.770407	1.43917	0.0590551	1	1	2026	tags=83%, list=20%, signal=67%	SELENOI/POLR3K/HSD17B4/ADH5/CLN8
GOBP_NEGATIVE_REGULATION_OF_ENDOPLASMIC_RETICULUM_UNFOLDED_PROTEIN_RESPONSE	GOBP_NEGATIVE_REGULATION_OF_ENDOPLASMIC_RETICULUM_UNFOLDED_PROTEIN_RESPONSE	GOBP_NEGATIVE_REGULATION_OF_ENDOPLASMIC_RETICULUM_UNFOLDED_PROTEIN_RESPONSE	12	0.651438	1.43883	0.0826772	1	1	2	tags=8%, list=0%, signal=8%	RACK1
GOBP_PROTEIN_LOCALIZATION_TO_NUCLEAR_ENVELOPE	GOBP_PROTEIN_LOCALIZATION_TO_NUCLEAR_ENVELOPE	GOBP_PROTEIN_LOCALIZATION_TO_NUCLEAR_ENVELOPE	7	0.725587	1.43876	0.0925197	1	1	219	tags=14%, list=2%, signal=14%	INTS13
GOBP_ACTIVATION_OF_INNATE_IMMUNE_RESPONSE	GOBP_ACTIVATION_OF_INNATE_IMMUNE_RESPONSE	GOBP_ACTIVATION_OF_INNATE_IMMUNE_RESPONSE	38	0.506414	1.43706	0.0480741	1	1	2346	tags=45%, list=23%, signal=35%	CGAS/TOMM70/KLRK1/KLRC4/KLRC3/AIM2/PLCG2/SIN3A/PRKDC/TRIM5/TRAF6/XRCC5/ZBP1/CREBBP/TBK1/IFI16/IKBKB
GOBP_POSITIVE_REGULATION_OF_NLRP3_INFLAMMASOME_COMPLEX_ASSEMBLY	GOBP_POSITIVE_REGULATION_OF_NLRP3_INFLAMMASOME_COMPLEX_ASSEMBLY	GOBP_POSITIVE_REGULATION_OF_NLRP3_INFLAMMASOME_COMPLEX_ASSEMBLY	7	0.724102	1.43581	0.0925197	1	1	1509	tags=43%, list=15%, signal=37%	STMP1/PLCG2/GBP5
HP_POSTAXIAL_POLYDACTYLY	HP_POSTAXIAL_POLYDACTYLY	HP_POSTAXIAL_POLYDACTYLY	85	0.444768	1.43497	0.0232833	1	1	2240	tags=34%, list=22%, signal=27%	TOGARAM1/CPLANE1/KIAA0753/WDR19/TTC21B/IFT80/AKT3/IFT172/KIAA0825/WDR35/BBS12/IFT74/HYLS1/CEP290/PRKACA/ZNF141/SDCCAG8/DYNC2LI1/KIAA0586/WDPCP/SYNGAP1/SETBP1/ARMC9/BBIP1/COG6/PRKACB/CEP120/C2CD3/UQCC2
GOBP_CELLULAR_PROCESS_INVOLVED_IN_REPRODUCTION_IN_MULTICELLULAR_ORGANISM	GOBP_CELLULAR_PROCESS_INVOLVED_IN_REPRODUCTION_IN_MULTICELLULAR_ORGANISM	GOBP_CELLULAR_PROCESS_INVOLVED_IN_REPRODUCTION_IN_MULTICELLULAR_ORGANISM	138	0.408572	1.43447	0.00976354	0.716346	0.716346	1590	tags=22%, list=16%, signal=19%	SELENOF/TUT7/TUT4/MARF1/NECTIN3/KNL1/WASHC5/FANCG/BRCA2/ASPM/CCR6/CCNB2/DPY19L2/DND1/ZNF449/KIF18A/AURKA/NDC80/ANGPT2/PRDM1/TOP2A/KDM3A/KDM1B/SMARCA2/ZP3/PRKACA/MLH3/TMF1/SPDYA/TTC12
GOBP_NEGATIVE_REGULATION_OF_PHOSPHATIDYLINOSITOL_3_KINASE_SIGNALING	GOBP_NEGATIVE_REGULATION_OF_PHOSPHATIDYLINOSITOL_3_KINASE_SIGNALING	GOBP_NEGATIVE_REGULATION_OF_PHOSPHATIDYLINOSITOL_3_KINASE_SIGNALING	10	0.672378	1.43434	0.0818363	1	1	2056	tags=50%, list=20%, signal=40%	NOP53/NLRC3/STAMBP/TSC2/BTN2A2
GOCC_STEREOCILIUM_TIP	GOCC_STEREOCILIUM_TIP	GOCC_STEREOCILIUM_TIP	5	0.807303	1.4343	0.0564202	1	1	1696	tags=60%, list=17%, signal=50%	WHRN/EPS8/CDC14A
GOBP_NEGATIVE_REGULATION_OF_PHAGOCYTOSIS	GOBP_NEGATIVE_REGULATION_OF_PHAGOCYTOSIS	GOBP_NEGATIVE_REGULATION_OF_PHAGOCYTOSIS	11	0.660354	1.43404	0.0798403	1	1	2	tags=9%, list=0%, signal=9%	RACK1
GOCC_SPINDLE_POLE_CENTROSOME	GOCC_SPINDLE_POLE_CENTROSOME	GOCC_SPINDLE_POLE_CENTROSOME	11	0.660348	1.43403	0.0798403	1	1	1974	tags=45%, list=19%, signal=37%	SPOUT1/ABRAXAS2/AURKA/UBXN2B/NUMA1
HP_COMPLETE_ATRIOVENTRICULAR_CANAL_DEFECT	HP_COMPLETE_ATRIOVENTRICULAR_CANAL_DEFECT	HP_COMPLETE_ATRIOVENTRICULAR_CANAL_DEFECT	5	0.806661	1.43315	0.0564202	1	1	1564	tags=80%, list=15%, signal=68%	CDC45/HYLS1/PRKACA/WDPCP
GOMF_CATALYTIC_ACTIVITY_ACTING_ON_RNA	GOMF_CATALYTIC_ACTIVITY_ACTING_ON_RNA	GOMF_CATALYTIC_ACTIVITY_ACTING_ON_RNA	283	0.377692	1.43229	0.00123295	0.216042	0.216042	2769	tags=36%, list=27%, signal=27%	BUD23/TUT7/TUT4/MTREX/TENT2/INTS11/MRPL58/QTRT2/MRM3/MRM2/RIDA/TRMT5/ERI2/SEPSECS/RNASEL/DROSHA/TRMT13/UPF1/DDX39B/DHX8/METTL2A/TRNT1/POLR1E/XRN1/POLR3K/PUS3/ZCCHC4/MED20/DDX60/ALKBH3/DCPS/TRMT1L/RPAP1/EARS2/EXOSC7/DARS2/RPP14/FTO/METTL14/TRMT10B/THUMPD2/DCP2/DUS2/METTL6/TRMT11/TYW1B/PUS10/N4BP1/METTL4/DDX17/LARS2/THUMPD3/SAMHD1/METTL16/TRMT2B/AGO1/GATC/METTL8/DHX34/POLR1A/PAN2/TARBP1/DTD2/TUT1/N…
GOBP_SERINE_FAMILY_AMINO_ACID_METABOLIC_PROCESS	GOBP_SERINE_FAMILY_AMINO_ACID_METABOLIC_PROCESS	GOBP_SERINE_FAMILY_AMINO_ACID_METABOLIC_PROCESS	23	0.566092	1.43156	0.0759754	1	1	518	tags=17%, list=5%, signal=17%	RIDA/SEPHS2/DHFR2/PSPH
GOMF_BENZODIAZEPINE_RECEPTOR_BINDING	GOMF_BENZODIAZEPINE_RECEPTOR_BINDING	GOMF_BENZODIAZEPINE_RECEPTOR_BINDING	2	0.960504	1.43088	0.0123339	0.789797	0.789797	136	tags=50%, list=1%, signal=49%	TSPOAP1
HP_FOCAL_CORTICAL_DYSPLASIA	HP_FOCAL_CORTICAL_DYSPLASIA	HP_FOCAL_CORTICAL_DYSPLASIA	7	0.721244	1.43014	0.0944882	1	1	1940	tags=71%, list=19%, signal=58%	DEPDC5/AKT3/TSC1/NUP133/TSC2
GOBP_REGULATION_OF_BARBED_END_ACTIN_FILAMENT_CAPPING	GOBP_REGULATION_OF_BARBED_END_ACTIN_FILAMENT_CAPPING	GOBP_REGULATION_OF_BARBED_END_ACTIN_FILAMENT_CAPPING	3	0.896189	1.43001	0.0281425	1	1	342	tags=67%, list=3%, signal=64%	WASHC2C/CARMIL2
HP_ANAL_FISSURE	HP_ANAL_FISSURE	HP_ANAL_FISSURE	2	0.959506	1.42939	0.0124781	0.790826	0.790826	76	tags=50%, list=1%, signal=50%	CYBC1
HP_NEPHRONOPHTHISIS	HP_NEPHRONOPHTHISIS	HP_NEPHRONOPHTHISIS	25	0.555505	1.42915	0.0669371	1	1	2910	tags=56%, list=28%, signal=40%	WDR19/TTC21B/IFT80/IFT172/IQCB1/CEP290/SDCCAG8/DYNC2LI1/MAPKBP1/TRIP11/CEP120/INVS/XPNPEP3/CEP83
GOBP_DNA_CONFORMATION_CHANGE	GOBP_DNA_CONFORMATION_CHANGE	GOBP_DNA_CONFORMATION_CHANGE	199	0.387322	1.42868	0.00548826	0.498428	0.498428	3277	tags=42%, list=32%, signal=29%	SELENOF/MRE11/FBH1/TENT4A/TWNK/CDC45/NCAPG/CENPP/NCAPD2/MTERF1/ZDBF2/EZH1/TTN/UPF1/SETDB1/NCAPD3/HELB/TOP3B/CENPW/SAMD1/RFC3/CHD8/HELLS/TOP2A/MCM8/NAP1L2/CDAN1/SART3/RFC4/GINS4/WRN/CDK1/SHPRH/SIN3A/RIF1/SETX/ASCC3/BLM/MCPH1/DFFB/HELQ/SCMH1/DAXX/XRCC5/SMARCAD1/RECQL/SMC2/MPHOSPH8/SPTY2D1/ZNF304/FANCM/NUSAP1/LIN54/DDX1/SMC5/MNAT1/RFC5/SRPK1/CTCF/MCM2/TOP3A/NBN/KDM1A/ACIN1/KAT6A/CABIN1/NAP1L4/GTF2H2…
GOBP_PROTEIN_LOCALIZATION_TO_CONDENSED_CHROMOSOME	GOBP_PROTEIN_LOCALIZATION_TO_CONDENSED_CHROMOSOME	GOBP_PROTEIN_LOCALIZATION_TO_CONDENSED_CHROMOSOME	15	0.614433	1.42833	0.0758755	1	1	1510	tags=40%, list=15%, signal=34%	KNL1/HASPIN/MTBP/SPDL1/NDC80/CDK1
GOBP_SERINE_FAMILY_AMINO_ACID_BIOSYNTHETIC_PROCESS	GOBP_SERINE_FAMILY_AMINO_ACID_BIOSYNTHETIC_PROCESS	GOBP_SERINE_FAMILY_AMINO_ACID_BIOSYNTHETIC_PROCESS	14	0.629388	1.42831	0.0851485	1	1	518	tags=21%, list=5%, signal=20%	SEPHS2/DHFR2/PSPH
GOMF_PROTEIN_TYROSINE_KINASE_INHIBITOR_ACTIVITY	GOMF_PROTEIN_TYROSINE_KINASE_INHIBITOR_ACTIVITY	GOMF_PROTEIN_TYROSINE_KINASE_INHIBITOR_ACTIVITY	3	0.894494	1.42731	0.0319451	1	1	2	tags=33%, list=0%, signal=33%	RACK1
GOCC_STEREOCILIA_COUPLING_LINK	GOCC_STEREOCILIA_COUPLING_LINK	GOCC_STEREOCILIA_COUPLING_LINK	2	0.957739	1.42676	0.0136322	0.810093	0.810093	201	tags=50%, list=2%, signal=49%	WHRN
GOBP_RETROGRADE_TRANSPORT_ENDOSOME_TO_GOLGI	GOBP_RETROGRADE_TRANSPORT_ENDOSOME_TO_GOLGI	GOBP_RETROGRADE_TRANSPORT_ENDOSOME_TO_GOLGI	68	0.45572	1.42643	0.0198554	0.975949	0.975949	3020	tags=44%, list=30%, signal=31%	EIPR1/WASHC1/WASHC2A/WASHC2C/HEATR5B/VTI1A/TBC1D10B/CLTC/VPS35/GBF1/TBC1D23/SGSM2/ANKFY1/TBC1D5/GCC2/VAMP3/PIKFYVE/SNX6/RBSN/SNX2/ARL1/GOSR1/DCTN1/VPS26A/UBE2O/VPS54/TRIM27/SNX1/PREPL/RHOBTB3
HP_LOW_PLASMA_CITRULLINE	HP_LOW_PLASMA_CITRULLINE	HP_LOW_PLASMA_CITRULLINE	8	0.699575	1.4259	0.0932039	1	1	1482	tags=50%, list=14%, signal=43%	MRM2/MT-ND3/MT-ATP6/MT-ND6
HP_PERIVENTRICULAR_WHITE_MATTER_HYPERINTENSITIES	HP_PERIVENTRICULAR_WHITE_MATTER_HYPERINTENSITIES	HP_PERIVENTRICULAR_WHITE_MATTER_HYPERINTENSITIES	10	0.66747	1.42386	0.0878244	1	1	256	tags=20%, list=3%, signal=20%	STRADA/SELENOI
GOBP_HISTONE_H3_K4_DEMETHYLATION	GOBP_HISTONE_H3_K4_DEMETHYLATION	GOBP_HISTONE_H3_K4_DEMETHYLATION	8	0.698412	1.42353	0.0932039	1	1	2673	tags=88%, list=26%, signal=65%	RIOX1/RIOX2/KDM1B/KDM5C/KDM1A/KDM5D/KDM5A
GOBP_POSITIVE_REGULATION_OF_EMBRYONIC_DEVELOPMENT	GOBP_POSITIVE_REGULATION_OF_EMBRYONIC_DEVELOPMENT	GOBP_POSITIVE_REGULATION_OF_EMBRYONIC_DEVELOPMENT	9	0.684522	1.42342	0.0918164	1	1	197	tags=22%, list=2%, signal=22%	RACK1/UTP25
GOBP_POSITIVE_REGULATION_OF_GOLGI_TO_PLASMA_MEMBRANE_PROTEIN_TRANSPORT	GOBP_POSITIVE_REGULATION_OF_GOLGI_TO_PLASMA_MEMBRANE_PROTEIN_TRANSPORT	GOBP_POSITIVE_REGULATION_OF_GOLGI_TO_PLASMA_MEMBRANE_PROTEIN_TRANSPORT	5	0.801083	1.42324	0.0661479	1	1	2	tags=20%, list=0%, signal=20%	RACK1
GOBP_SPLICEOSOMAL_CONFORMATIONAL_CHANGES_TO_GENERATE_CATALYTIC_CONFORMATION	GOBP_SPLICEOSOMAL_CONFORMATIONAL_CHANGES_TO_GENERATE_CATALYTIC_CONFORMATION	GOBP_SPLICEOSOMAL_CONFORMATIONAL_CHANGES_TO_GENERATE_CATALYTIC_CONFORMATION	5	0.80108	1.42324	0.0661479	1	1	198	tags=20%, list=2%, signal=20%	YJU2
GOBP_SPERM_DNA_CONDENSATION	GOBP_SPERM_DNA_CONDENSATION	GOBP_SPERM_DNA_CONDENSATION	5	0.800965	1.42303	0.0661479	1	1	34	tags=20%, list=0%, signal=20%	SELENOF
GOBP_REGULATION_OF_ACUTE_INFLAMMATORY_RESPONSE_TO_ANTIGENIC_STIMULUS	GOBP_REGULATION_OF_ACUTE_INFLAMMATORY_RESPONSE_TO_ANTIGENIC_STIMULUS	GOBP_REGULATION_OF_ACUTE_INFLAMMATORY_RESPONSE_TO_ANTIGENIC_STIMULUS	4	0.822965	1.42273	0.0674157	1	1	1316	tags=50%, list=13%, signal=44%	SELENOS/ZP3
GOCC_CCR4_NOT_COMPLEX	GOCC_CCR4_NOT_COMPLEX	GOCC_CCR4_NOT_COMPLEX	9	0.684022	1.42239	0.0918164	1	1	130	tags=11%, list=1%, signal=11%	CNOT9
HP_HYPOTELORISM	HP_HYPOTELORISM	HP_HYPOTELORISM	65	0.460368	1.42211	0.0248811	1	1	3577	tags=51%, list=35%, signal=33%	CCDC32/BICRA/WDR19/ARID1B/IFT122/KANSL1/WDR35/ACBD5/LIG4/WDR73/CDK19/TRRAP/ARCN1/STAG2/RAB3GAP2/FGFR1/NUP133/XRCC4/SMPD4/SMC1A/TRAPPC9/FANCD2/RTTN/NDE1/EPG5/COX14/USP9X/IFT52/NUP107/CEP57/GTF2H5/KIAA1109/HUWE1
HP_EPILEPTIC_AURA	HP_EPILEPTIC_AURA	HP_EPILEPTIC_AURA	5	0.800078	1.42146	0.0680934	1	1	1067	tags=60%, list=10%, signal=54%	CACNA1A/DEPDC5/PI4KA
HP_HEMIPLEGIA	HP_HEMIPLEGIA	HP_HEMIPLEGIA	16	0.598216	1.42018	0.0945946	1	1	2538	tags=62%, list=25%, signal=47%	ADA2/TBC1D24/CACNA1A/SMARCAL1/CTLA4/FGFR1/DOCK8/PTPN22/MT-CYB/CTC1
HP_ALACRIMA	HP_ALACRIMA	HP_ALACRIMA	9	0.682857	1.41996	0.0958084	1	1	1685	tags=44%, list=16%, signal=37%	ELP1/TRAPPC11/MADD/SETBP1
HP_INCREASED_BLOOD_UREA_NITROGEN	HP_INCREASED_BLOOD_UREA_NITROGEN	HP_INCREASED_BLOOD_UREA_NITROGEN	8	0.696262	1.41915	0.0951456	1	1	1487	tags=50%, list=15%, signal=43%	ELP1/ERCC4/ERCC6/ERCC8
GOBP_NEGATIVE_REGULATION_OF_RESPONSE_TO_ENDOPLASMIC_RETICULUM_STRESS	GOBP_NEGATIVE_REGULATION_OF_RESPONSE_TO_ENDOPLASMIC_RETICULUM_STRESS	GOBP_NEGATIVE_REGULATION_OF_RESPONSE_TO_ENDOPLASMIC_RETICULUM_STRESS	31	0.527352	1.41861	0.0633947	1	1	53	tags=6%, list=1%, signal=6%	RACK1/SELENOS
GOBP_POSITIVE_REGULATION_OF_CELL_CYCLE_CHECKPOINT	GOBP_POSITIVE_REGULATION_OF_CELL_CYCLE_CHECKPOINT	GOBP_POSITIVE_REGULATION_OF_CELL_CYCLE_CHECKPOINT	9	0.681992	1.41816	0.0958084	1	1	1252	tags=44%, list=12%, signal=39%	MAP3K20/MAD2L1/NDC80/GEN1
GOBP_NEGATIVE_REGULATION_OF_ATP_DEPENDENT_ACTIVITY	GOBP_NEGATIVE_REGULATION_OF_ATP_DEPENDENT_ACTIVITY	GOBP_NEGATIVE_REGULATION_OF_ATP_DEPENDENT_ACTIVITY	12	0.641609	1.41712	0.0885827	1	1	2423	tags=42%, list=24%, signal=32%	ATP5IF1/THADA/TSC1/MNAT1/MCM2
GOBP_MEIOTIC_SPINDLE_ORGANIZATION	GOBP_MEIOTIC_SPINDLE_ORGANIZATION	GOBP_MEIOTIC_SPINDLE_ORGANIZATION	12	0.641129	1.41606	0.0885827	1	1	1072	tags=42%, list=10%, signal=37%	WASHC5/ASPM/CCNB2/AURKA/NDC80
GOBP_CALCIUM_IMPORT_INTO_THE_MITOCHONDRION	GOBP_CALCIUM_IMPORT_INTO_THE_MITOCHONDRION	GOBP_CALCIUM_IMPORT_INTO_THE_MITOCHONDRION	11	0.651905	1.41569	0.0878244	1	1	229	tags=18%, list=2%, signal=18%	MCUB/MAIP1
GOMF_HELICASE_ACTIVITY	GOMF_HELICASE_ACTIVITY	GOMF_HELICASE_ACTIVITY	120	0.411653	1.41566	0.0125726	0.790826	0.790826	2822	tags=41%, list=28%, signal=30%	MTREX/MRE11/FBH1/TWNK/ERCC6/UPF1/DDX39B/HELB/DHX8/RFC3/TTF2/CHD8/SMARCAL1/DDX60/HELLS/HLTF/MCM8/SMARCA2/RFC4/WRN/SHPRH/SETX/DDX17/ASCC3/BLM/HELQ/DHX34/XRCC5/SMARCAD1/RECQL/ERCC6L2/DICER1/DHX58/FANCM/DDX52/DDX58/DDX50/DDX1/DDX23/RFC5/MCM2/EP400/DDX46/DHX40/AQR/DDX60L/DHX29/MCM3/DDX27
HP_ENURESIS	HP_ENURESIS	HP_ENURESIS	7	0.713473	1.41473	0.102362	1	1	1792	tags=57%, list=18%, signal=47%	DLG3/LRIG2/SMARCA2/SLC25A13
GOBP_REGULATION_OF_CYCLIC_NUCLEOTIDE_PHOSPHODIESTERASE_ACTIVITY	GOBP_REGULATION_OF_CYCLIC_NUCLEOTIDE_PHOSPHODIESTERASE_ACTIVITY	GOBP_REGULATION_OF_CYCLIC_NUCLEOTIDE_PHOSPHODIESTERASE_ACTIVITY	8	0.693937	1.41441	0.0990291	1	1	2	tags=12%, list=0%, signal=13%	RACK1
GOBP_MITOCHONDRIAL_DEPOLARIZATION	GOBP_MITOCHONDRIAL_DEPOLARIZATION	GOBP_MITOCHONDRIAL_DEPOLARIZATION	11	0.651227	1.41422	0.0878244	1	1	9	tags=18%, list=0%, signal=18%	RACK1/ATP5IF1
GOMF_3_5_CYCLIC_AMP_PHOSPHODIESTERASE_ACTIVITY	GOMF_3_5_CYCLIC_AMP_PHOSPHODIESTERASE_ACTIVITY	GOMF_3_5_CYCLIC_AMP_PHOSPHODIESTERASE_ACTIVITY	7	0.712584	1.41297	0.104331	1	1	246	tags=14%, list=2%, signal=14%	PDE7B
GOBP_REGULATION_OF_CHROMOSOME_CONDENSATION	GOBP_REGULATION_OF_CHROMOSOME_CONDENSATION	GOBP_REGULATION_OF_CHROMOSOME_CONDENSATION	7	0.712331	1.41247	0.104331	1	1	1995	tags=57%, list=19%, signal=46%	NCAPG/NCAPD2/MCPH1/SMC2
GOCC_CHROMOSOMAL_REGION	GOCC_CHROMOSOMAL_REGION	GOCC_CHROMOSOMAL_REGION	275	0.373553	1.41244	0.00138366	0.235147	0.235147	3530	tags=46%, list=34%, signal=31%	STN1/CENPX/MRE11/TEN1/SPOUT1/SGO2/NUP43/KNL1/CENPS/SGO1/NCAPG/CENPP/NCAPD2/MTBP/BUB1B/BRCA2/ERCC4/NEK2/CENPF/BOD1L1/EZH1/KIF18A/ORC5/UPF1/ESCO2/NCAPD3/MAD2L1/SPDL1/XPO1/KANSL1/CENPW/RAD51AP1/CDCA8/LIG4/NDC80/PHF6/TEP1/HELLS/TOP2A/GPATCH11/RAD51D/NLRP2/WRN/CDK1/BUB1/APC/SIN3A/RIF1/STAG2/STAG1/PRKDC/CKAP5/SETX/THOC1/NUP133/BLM/CENPC/DAXX/XRCC5/CFDP1/PPP1R12A/SMC3/DYNC1LI1/SMG6/THOC5/ORC2/CENPK/AHCT…
GOBP_NEGATIVE_REGULATION_OF_RNA_CATABOLIC_PROCESS	GOBP_NEGATIVE_REGULATION_OF_RNA_CATABOLIC_PROCESS	GOBP_NEGATIVE_REGULATION_OF_RNA_CATABOLIC_PROCESS	49	0.481009	1.41216	0.0475618	1	1	1279	tags=18%, list=12%, signal=16%	TENT5C/TENT4B/TENT2/TENT5A/TENT4A/DND1/NBAS/TIRAP/TRAF3IP2
HP_MESOAXIAL_POLYDACTYLY	HP_MESOAXIAL_POLYDACTYLY	HP_MESOAXIAL_POLYDACTYLY	9	0.678936	1.41181	0.0978044	1	1	516	tags=22%, list=5%, signal=21%	CPLANE1/KIAA0753
GOBP_SENSORY_PERCEPTION_OF_SMELL	GOBP_SENSORY_PERCEPTION_OF_SMELL	GOBP_SENSORY_PERCEPTION_OF_SMELL	10	0.660479	1.40895	0.0898204	1	1	667	tags=30%, list=7%, signal=28%	OR11G2/OR4D9/OR2A25
HP_HELICOBACTER_PYLORI_INFECTION	HP_HELICOBACTER_PYLORI_INFECTION	HP_HELICOBACTER_PYLORI_INFECTION	2	0.945709	1.40884	0.0265292	1	1	342	tags=50%, list=3%, signal=48%	CARMIL2
HP_SLOPING_FOREHEAD	HP_SLOPING_FOREHEAD	HP_SLOPING_FOREHEAD	118	0.409855	1.40776	0.0119332	0.777005	0.777005	2751	tags=45%, list=27%, signal=33%	KNL1/PRUNE1/FANCI/NCAPD2/FANCG/BUB1B/PLK4/BRCA2/SEPSECS/ASPM/ERCC4/TBCK/UBE2T/ERCC6/RUNX2/NCAPD3/LIG4/WDR73/KIF11/CEP290/STAMBP/DYNC1I2/BUB1/STAG2/TUBGCP6/FANCF/FKTN/COPB2/SETBP1/TUBGCP2/PCNT/MCPH1/EXOC2/FANCL/CEP152/CIT/FANCM/TRIM8/C2CD3/XRCC4/SLX4/NBN/SMPD4/COG4/BRCA1/METTL5/FANCD2/CENPJ/RTTN/CDK5RAP2/NDE1/CENPE/CASK
HP_HYPOMETRIC_SACCADES	HP_HYPOMETRIC_SACCADES	HP_HYPOMETRIC_SACCADES	4	0.814226	1.40762	0.082397	1	1	123	tags=25%, list=1%, signal=25%	MRE11
HP_PREAXIAL_FOOT_POLYDACTYLY	HP_PREAXIAL_FOOT_POLYDACTYLY	HP_PREAXIAL_FOOT_POLYDACTYLY	9	0.676885	1.40754	0.0998004	1	1	309	tags=22%, list=3%, signal=22%	NSD2/CPLANE1
GOBP_CEREBELLAR_PURKINJE_CELL_LAYER_MORPHOGENESIS	GOBP_CEREBELLAR_PURKINJE_CELL_LAYER_MORPHOGENESIS	GOBP_CEREBELLAR_PURKINJE_CELL_LAYER_MORPHOGENESIS	11	0.648113	1.40746	0.0898204	1	1	1637	tags=45%, list=16%, signal=38%	WHRN/COQ8B/TTC21B/HERC1/ATP7A
GOBP_REGULATION_OF_PRESYNAPTIC_CYTOSOLIC_CALCIUM_ION_CONCENTRATION	GOBP_REGULATION_OF_PRESYNAPTIC_CYTOSOLIC_CALCIUM_ION_CONCENTRATION	GOBP_REGULATION_OF_PRESYNAPTIC_CYTOSOLIC_CALCIUM_ION_CONCENTRATION	3	0.881956	1.4073	0.0465985	1	1	136	tags=33%, list=1%, signal=33%	TSPOAP1
GOMF_SODIUM_CHANNEL_ACTIVITY	GOMF_SODIUM_CHANNEL_ACTIVITY	GOMF_SODIUM_CHANNEL_ACTIVITY	4	0.813818	1.40692	0.082397	1	1	1204	tags=75%, list=12%, signal=66%	ASIC1/TRPM2/TPCN1
HP_MANIA	HP_MANIA	HP_MANIA	27	0.539241	1.40669	0.0717213	1	1	3148	tags=52%, list=31%, signal=36%	UFD1/TWNK/TBCK/POLG2/RREB1/MT-ND6/SLC25A13/VPS16/MT-CO3/MT-CO2/JMJD1C/CEP85L/RPS6KA3/MT-ND1
GOMF_PEROXISOME_TARGETING_SEQUENCE_BINDING	GOMF_PEROXISOME_TARGETING_SEQUENCE_BINDING	GOMF_PEROXISOME_TARGETING_SEQUENCE_BINDING	5	0.791449	1.40613	0.0797665	1	1	128	tags=20%, list=1%, signal=20%	BABAM2
GOBP_TRNA_METHYLATION	GOBP_TRNA_METHYLATION	GOBP_TRNA_METHYLATION	34	0.516662	1.40609	0.0648536	1	1	2766	tags=50%, list=27%, signal=37%	TRMT5/TRMT13/METTL2A/TRMT1L/THADA/TRMT10B/THUMPD2/METTL6/TRMT11/THUMPD3/TRMT2B/METTL8/TARBP1/TRDMT1/NSUN3/TRMO/NSUN6
GOBP_G1_TO_G0_TRANSITION	GOBP_G1_TO_G0_TRANSITION	GOBP_G1_TO_G0_TRANSITION	14	0.619563	1.40602	0.0990099	1	1	1199	tags=21%, list=12%, signal=19%	STRADA/RIDA/SMPD3
GOBP_REGULATION_OF_HISTONE_H3_K36_METHYLATION	GOBP_REGULATION_OF_HISTONE_H3_K36_METHYLATION	GOBP_REGULATION_OF_HISTONE_H3_K36_METHYLATION	6	0.75249	1.4057	0.0826772	1	1	1337	tags=50%, list=13%, signal=43%	NSD3/PAXIP1/IWS1
HP_POLYDACTYLY	HP_POLYDACTYLY	HP_POLYDACTYLY	151	0.39622	1.40541	0.0102818	0.745279	0.745279	1956	tags=26%, list=19%, signal=22%	UFD1/TOGARAM1/NSD2/CPLANE1/WASHC5/KIAA0753/CDC45/WDR19/CENPF/TTC21B/IFT80/CDCA7/AKT3/IFT172/KIAA0825/WDR35/RREB1/PLAG1/BBS12/IFT74/HYLS1/ARL3/CEP290/PRKACA/ZNF141/SDCCAG8/DYNC2LI1/KIAA0586/WDPCP/STAG2/CHN1/SYNGAP1/SETBP1/CBY1/ARMC9/FGFR1/BLM/BBIP1/COG6/CREBBP
GOBP_NEGATIVE_REGULATION_OF_RHO_PROTEIN_SIGNAL_TRANSDUCTION	GOBP_NEGATIVE_REGULATION_OF_RHO_PROTEIN_SIGNAL_TRANSDUCTION	GOBP_NEGATIVE_REGULATION_OF_RHO_PROTEIN_SIGNAL_TRANSDUCTION	15	0.604495	1.40523	0.0894942	1	1	859	tags=20%, list=8%, signal=18%	RIPOR2/KANK1/CCDC125
HP_SHORT_1ST_METACARPAL	HP_SHORT_1ST_METACARPAL	HP_SHORT_1ST_METACARPAL	12	0.636057	1.40486	0.0944882	1	1	2782	tags=67%, list=27%, signal=49%	VPS35L/FANCI/SETBP1/PCNT/SMC3/NIPBL/SMC1A/RAD21
GOBP_NEGATIVE_REGULATION_OF_CELL_CYCLE_G2_M_PHASE_TRANSITION	GOBP_NEGATIVE_REGULATION_OF_CELL_CYCLE_G2_M_PHASE_TRANSITION	GOBP_NEGATIVE_REGULATION_OF_CELL_CYCLE_G2_M_PHASE_TRANSITION	46	0.481597	1.40477	0.0394505	1	1	286	tags=11%, list=3%, signal=11%	NOP53/MRE11/BABAM2/MRNIP/ABRAXAS1
HP_INTERCOSTAL_MUSCLE_WEAKNESS	HP_INTERCOSTAL_MUSCLE_WEAKNESS	HP_INTERCOSTAL_MUSCLE_WEAKNESS	4	0.812217	1.40415	0.088015	1	1	488	tags=50%, list=5%, signal=48%	MAP3K20/SELENON
HP_VASCULITIS	HP_VASCULITIS	HP_VASCULITIS	37	0.500797	1.40411	0.0576132	1	1	2393	tags=38%, list=23%, signal=29%	ADA2/KLRC4/P4HA2/CTLA4/XIAP/RASGRP1/MLX/SAMHD1/DOCK8/CD81/PTPN22/CCR1/FAS/FASLG
GOCC_CALYX_OF_HELD	GOCC_CALYX_OF_HELD	GOCC_CALYX_OF_HELD	8	0.688575	1.40348	0.106796	1	1	533	tags=25%, list=5%, signal=24%	TSPOAP1/KCNC1
HP_APLASIA_HYPOPLASIA_OF_THE_CEREBELLUM	HP_APLASIA_HYPOPLASIA_OF_THE_CEREBELLUM	HP_APLASIA_HYPOPLASIA_OF_THE_CEREBELLUM	282	0.370498	1.40331	0.00314236	0.374659	0.374659	2828	tags=34%, list=28%, signal=25%	ATP5F1A/CCDC32/MRE11/TOGARAM1/WHRN/VPS35L/NSD2/CPLANE1/WASHC5/RXYLT1/KIAA0753/POLA1/BUB1B/PLK4/SEPSECS/ASPM/ARID1B/TBC1D24/CENPF/IFT80/PIGN/TBCK/ERCC6/IFT172/WDR35/PI4KA/WDR73/IQCB1/STAT2/DISC1/ERMARD/HERC1/MTHFR/HYLS1/NMNAT1/ARL3/CEP290/MYO7A/ZNF292/GPSM2/RHOBTB2/TRRAP/FTO/KIAA0586/BUB1/STAG2/RAB3GAP2/TUBGCP6/PRKDC/FAR1/USP45/FKTN/CBY1/ARMC9/SACS/FGFR1/DYNC1H1/TAF1/CDC40/CWF19L1/EXOC2/DPF2/OXR1/…
GOBP_V_D_J_RECOMBINATION	GOBP_V_D_J_RECOMBINATION	GOBP_V_D_J_RECOMBINATION	14	0.618311	1.40318	0.10297	1	1	3172	tags=71%, list=31%, signal=49%	DCAF1/CYREN/LIG4/TCF3/PRKDC/POLB/XRCC4/DCLRE1C/BCL11B/ATM
GOCC_CENTROSOME	GOCC_CENTROSOME	GOCC_CENTROSOME	434	0.355625	1.4028	0.000624631	0.13483	0.13483	2104	tags=26%, list=21%, signal=22%	TENT5C/RTRAF/BICDL1/PCLAF/SPOUT1/PATJ/ABRAXAS2/ECPAS/ENTR1/HASPIN/SGO1/KIAA0753/CKAP2L/CDC45/CCSAP/HMMR/CCNF/PLK4/BRCA2/ASPM/CEP192/NEK2/CCNB2/CENPF/BOD1L1/IFT80/CEP85/SPICE1/KIF23/AURKA/CEP295/KLHL4/CCDC141/CEP89/WDR35/HAUS8/NDC80/TCHP/IQCB1/PLAG1/CEP97/DISC1/MPHOSPH9/TBC1D31/IFT74/HYLS1/GEN1/MFAP1/CCP110/C2CD5/ARL3/CEP290/PRKACA/CKAP2/SMAD4/GPSM2/USP33/NLRC3/ACTR8/SDCCAG8/CCDC77/DYNC2LI1/RPGR/R…
GOBP_REGULATION_OF_DEFENSE_RESPONSE_TO_VIRUS_BY_HOST	GOBP_REGULATION_OF_DEFENSE_RESPONSE_TO_VIRUS_BY_HOST	GOBP_REGULATION_OF_DEFENSE_RESPONSE_TO_VIRUS_BY_HOST	28	0.532377	1.40272	0.0785124	1	1	2173	tags=43%, list=21%, signal=34%	SELENOK/CGAS/TOMM70/AIM2/TRAF3IP2/STAT1/IL15/PARP9/SIN3A/APOBEC3F/PTPN22/DDX58
HP_ABNORMAL_MIDDLE_PHALANX_MORPHOLOGY_OF_THE_HAND	HP_ABNORMAL_MIDDLE_PHALANX_MORPHOLOGY_OF_THE_HAND	HP_ABNORMAL_MIDDLE_PHALANX_MORPHOLOGY_OF_THE_HAND	26	0.537902	1.40221	0.0918367	1	1	1768	tags=31%, list=17%, signal=26%	NEPRO/RUNX2/PHF6/PIK3CD/TRPS1/FGFR1/KMT2A/PCNT
GOBP_CELLULAR_RESPONSE_TO_PURINE_CONTAINING_COMPOUND	GOBP_CELLULAR_RESPONSE_TO_PURINE_CONTAINING_COMPOUND	GOBP_CELLULAR_RESPONSE_TO_PURINE_CONTAINING_COMPOUND	5	0.789205	1.40214	0.0797665	1	1	1018	tags=60%, list=10%, signal=54%	GSTM2/RYR1/TRPM2
GOCC_PHAGOCYTIC_CUP	GOCC_PHAGOCYTIC_CUP	GOCC_PHAGOCYTIC_CUP	14	0.617598	1.40156	0.10297	1	1	2	tags=7%, list=0%, signal=7%	RACK1
GOBP_PROTEIN_MODIFICATION_BY_SMALL_PROTEIN_REMOVAL	GOBP_PROTEIN_MODIFICATION_BY_SMALL_PROTEIN_REMOVAL	GOBP_PROTEIN_MODIFICATION_BY_SMALL_PROTEIN_REMOVAL	117	0.409047	1.4015	0.0162146	0.889389	0.889389	2808	tags=36%, list=27%, signal=26%	NOP53/BABAM2/MINDY2/OTULINL/ABRAXAS2/ABRAXAS1/MINDY3/TADA1/USP49/SENP7/USP44/TRIM21/USP33/STAMBP/TRRAP/SART3/CDK1/USP19/USP45/USP21/COPS5/USP47/SENP1/TAF2/TAF4/USP9Y/SF3B3/USP37/OTUD6B/USP46/KAT2A/BAP1/USP25/UIMC1/USP28/USP20/COPS7A/USPL1/CYLD/VCPIP1/UCHL3/USP15
GOBP_NUCLEOTIDE_EXCISION_REPAIR	GOBP_NUCLEOTIDE_EXCISION_REPAIR	GOBP_NUCLEOTIDE_EXCISION_REPAIR	51	0.471794	1.40104	0.0529661	1	1	2695	tags=43%, list=26%, signal=32%	POLA1/BRCA2/ERCC4/ERCC6/LIG4/GTF2H2C/MMS19/UVSSA/ERCC8/USP45/POLD3/POLL/NTHL1/OGG1/XPC/POLB/MNAT1/SLX4/POLK/GTF2H1/HUS1/GTF2H2
GOBP_NEGATIVE_REGULATION_OF_MRNA_CATABOLIC_PROCESS	GOBP_NEGATIVE_REGULATION_OF_MRNA_CATABOLIC_PROCESS	GOBP_NEGATIVE_REGULATION_OF_MRNA_CATABOLIC_PROCESS	39	0.492627	1.40082	0.0587045	1	1	1279	tags=21%, list=12%, signal=18%	TENT5C/TENT4B/TENT5A/TENT4A/DND1/NBAS/TIRAP/TRAF3IP2
GOCC_CONDENSIN_COMPLEX	GOCC_CONDENSIN_COMPLEX	GOCC_CONDENSIN_COMPLEX	7	0.706236	1.40038	0.110236	1	1	930	tags=43%, list=9%, signal=39%	NCAPG/NCAPD2/NCAPD3
GOMF_OXIDOREDUCTASE_ACTIVITY_ACTING_ON_A_SULFUR_GROUP_OF_DONORS_NAD_P_AS_ACCEPTOR	GOMF_OXIDOREDUCTASE_ACTIVITY_ACTING_ON_A_SULFUR_GROUP_OF_DONORS_NAD_P_AS_ACCEPTOR	GOMF_OXIDOREDUCTASE_ACTIVITY_ACTING_ON_A_SULFUR_GROUP_OF_DONORS_NAD_P_AS_ACCEPTOR	10	0.655672	1.3987	0.0918164	1	1	26	tags=10%, list=0%, signal=10%	SELENOT
GOBP_REGULATION_OF_SMOOTHENED_SIGNALING_PATHWAY	GOBP_REGULATION_OF_SMOOTHENED_SIGNALING_PATHWAY	GOBP_REGULATION_OF_SMOOTHENED_SIGNALING_PATHWAY	41	0.484673	1.39843	0.0615079	1	1	952	tags=22%, list=9%, signal=20%	RACK1/MOSMO/TEDC1/BTRC/IFT122/TTC21B/RUNX2/KCTD21/IFT172
HP_BROAD_EYEBROW	HP_BROAD_EYEBROW	HP_BROAD_EYEBROW	19	0.572009	1.3981	0.0931174	1	1	1553	tags=26%, list=15%, signal=22%	NEPRO/POLA1/SPATA5/HERC1/SIN3A
GOBP_SPERMATID_NUCLEUS_DIFFERENTIATION	GOBP_SPERMATID_NUCLEUS_DIFFERENTIATION	GOBP_SPERMATID_NUCLEUS_DIFFERENTIATION	10	0.655214	1.39772	0.0918164	1	1	1489	tags=30%, list=15%, signal=26%	SELENOF/KDM3A/TMF1
GOBP_RIG_I_SIGNALING_PATHWAY	GOBP_RIG_I_SIGNALING_PATHWAY	GOBP_RIG_I_SIGNALING_PATHWAY	22	0.557107	1.39762	0.0841683	1	1	47	tags=9%, list=0%, signal=9%	NOP53/UFD1
GOBP_FEMALE_MEIOSIS_I	GOBP_FEMALE_MEIOSIS_I	GOBP_FEMALE_MEIOSIS_I	7	0.704821	1.39758	0.114173	1	1	1398	tags=57%, list=14%, signal=49%	CCNB2/AURKA/NDC80/MLH3
GOMF_GUANYLYLTRANSFERASE_ACTIVITY	GOMF_GUANYLYLTRANSFERASE_ACTIVITY	GOMF_GUANYLYLTRANSFERASE_ACTIVITY	6	0.748084	1.39747	0.0944882	1	1	338	tags=33%, list=3%, signal=32%	TENT4B/TENT4A
GOBP_NEGATIVE_REGULATION_OF_NUCLEAR_TRANSCRIBED_MRNA_CATABOLIC_PROCESS_DEADENYLATION_DEPENDENT_DECAY	GOBP_NEGATIVE_REGULATION_OF_NUCLEAR_TRANSCRIBED_MRNA_CATABOLIC_PROCESS_DEADENYLATION_DEPENDENT_DECAY	GOBP_NEGATIVE_REGULATION_OF_NUCLEAR_TRANSCRIBED_MRNA_CATABOLIC_PROCESS_DEADENYLATION_DEPENDENT_DECAY	9	0.671881	1.39714	0.105788	1	1	338	tags=22%, list=3%, signal=22%	TENT4B/TENT4A
HP_EEG_WITH_FOCAL_SHARP_SLOW_WAVES	HP_EEG_WITH_FOCAL_SHARP_SLOW_WAVES	HP_EEG_WITH_FOCAL_SHARP_SLOW_WAVES	4	0.80794	1.39675	0.093633	1	1	1109	tags=75%, list=11%, signal=67%	CACNA1A/AKT3/SPATA5
HP_FETAL_ONSET	HP_FETAL_ONSET	HP_FETAL_ONSET	12	0.632071	1.39605	0.104331	1	1	516	tags=17%, list=5%, signal=16%	TOGARAM1/KIAA0753
HP_DUPLICATION_INVOLVING_BONES_OF_THE_FEET	HP_DUPLICATION_INVOLVING_BONES_OF_THE_FEET	HP_DUPLICATION_INVOLVING_BONES_OF_THE_FEET	76	0.437895	1.39548	0.0272453	1	1	1711	tags=24%, list=17%, signal=20%	UFD1/NSD2/CPLANE1/KIAA0753/WDR19/TTC21B/IFT80/IFT172/KIAA0825/RREB1/IFT74/HYLS1/ARL3/CEP290/DYNC2LI1/KIAA0586/CBY1/ARMC9
GOBP_CILIUM_ORGANIZATION	GOBP_CILIUM_ORGANIZATION	GOBP_CILIUM_ORGANIZATION	204	0.377837	1.39508	0.005991	0.53113	0.53113	2451	tags=34%, list=24%, signal=26%	CCDC32/CFAP298/TOGARAM1/TMEM250/CPLANE1/ENTR1/JHY/WDR19/PLK4/TBC1D24/IFT122/TTC21B/IFT80/EVI5L/UNC119B/IFT172/CEP89/WDR35/TCHP/IQCB1/CEP97/DNAAF5/DISC1/PTPN23/MPHOSPH9/BBS12/IFT74/HYLS1/TBC1D10B/CCP110/ARL3/CEP290/RP2/SDCCAG8/DYNC2LI1/RPGR/KIFAP3/CDKL1/KIAA0586/WDPCP/RFX3/TTC12/CNTROB/MAP4/CEP70/GBF1/CBY1/CDC14A/ARMC9/IFT20/PCNT/RAB8B/CEP162/IFT88/TBC1D7/BBIP1/TTLL3/CCDC66/TBC1D5/CEP120/TTBK2/TBC…
GOBP_MITOTIC_SPINDLE_ASSEMBLY	GOBP_MITOTIC_SPINDLE_ASSEMBLY	GOBP_MITOTIC_SPINDLE_ASSEMBLY	60	0.457982	1.39504	0.0295735	1	1	1571	tags=25%, list=15%, signal=21%	TOGARAM1/ABRAXAS2/TOGARAM2/ABRAXAS1/CCSAP/CEP192/NEK2/SPICE1/TPX2/KIF23/RACGAP1/CEP97/KIF11/STAG2/STAG1
GOCC_VESICLE_TETHERING_COMPLEX	GOCC_VESICLE_TETHERING_COMPLEX	GOCC_VESICLE_TETHERING_COMPLEX	46	0.478162	1.39476	0.053719	1	1	3457	tags=67%, list=34%, signal=45%	TRAPPC2B/NBAS/VPS33A/TRAPPC11/COG2/VPS8/TRAPPC13/COG7/EXOC1/EXOC8/COG6/EXOC2/TRAPPC2/VPS16/COG5/COG4/TRAPPC9/VPS54/TRAPPC8/EXOC3/TRAPPC4/VPS41/VPS11/VPS33B/TRAPPC12/EXOC6/EXOC4/VPS52/TRAPPC6B/VPS53/TRAPPC2L
GOCC_FANCONI_ANAEMIA_NUCLEAR_COMPLEX	GOCC_FANCONI_ANAEMIA_NUCLEAR_COMPLEX	GOCC_FANCONI_ANAEMIA_NUCLEAR_COMPLEX	11	0.641686	1.3935	0.0978044	1	1	2149	tags=55%, list=21%, signal=43%	CENPX/CENPS/FANCG/FANCF/FANCL/FANCM
GOBP_ENDOCYTIC_RECYCLING	GOBP_ENDOCYTIC_RECYCLING	GOBP_ENDOCYTIC_RECYCLING	50	0.471815	1.39323	0.0531915	1	1	350	tags=12%, list=3%, signal=12%	VPS26C/EIPR1/WASHC1/VPS35L/WASHC2C/ENTR1
GOBP_TACHYKININ_RECEPTOR_SIGNALING_PATHWAY	GOBP_TACHYKININ_RECEPTOR_SIGNALING_PATHWAY	GOBP_TACHYKININ_RECEPTOR_SIGNALING_PATHWAY	2	0.935101	1.39303	0.0393349	1	1	155	tags=50%, list=2%, signal=49%	GRK2
GOBP_DNA_GEOMETRIC_CHANGE	GOBP_DNA_GEOMETRIC_CHANGE	GOBP_DNA_GEOMETRIC_CHANGE	71	0.444106	1.39291	0.0275592	1	1	2463	tags=38%, list=24%, signal=29%	MRE11/FBH1/TWNK/CDC45/MTERF1/UPF1/HELB/RFC3/CHD8/TOP2A/MCM8/RFC4/GINS4/WRN/SETX/ASCC3/BLM/HELQ/XRCC5/SMARCAD1/RECQL/FANCM/DDX1/MNAT1/RFC5/MCM2/NBN
GOBP_CELL_DEATH_IN_RESPONSE_TO_HYDROGEN_PEROXIDE	GOBP_CELL_DEATH_IN_RESPONSE_TO_HYDROGEN_PEROXIDE	GOBP_CELL_DEATH_IN_RESPONSE_TO_HYDROGEN_PEROXIDE	15	0.598951	1.39234	0.105058	1	1	2	tags=7%, list=0%, signal=7%	RACK1
HP_LOW_APGAR_SCORE	HP_LOW_APGAR_SCORE	HP_LOW_APGAR_SCORE	7	0.702033	1.39205	0.114173	1	1	1044	tags=43%, list=10%, signal=39%	PLPBP/ALDH7A1/PNPO
HP_MALE_HYPOGONADISM	HP_MALE_HYPOGONADISM	HP_MALE_HYPOGONADISM	18	0.576251	1.39198	0.108871	1	1	1742	tags=44%, list=17%, signal=37%	POLA1/ERCC4/ERCC6/CTNS/GNRH1/ERCC8/AIP/FGFR1
GOBP_PEPTIDYL_LYSINE_MONOMETHYLATION	GOBP_PEPTIDYL_LYSINE_MONOMETHYLATION	GOBP_PEPTIDYL_LYSINE_MONOMETHYLATION	10	0.652209	1.39131	0.0958084	1	1	243	tags=20%, list=2%, signal=20%	CSKMT/EEF1AKMT2
HP_SCLEROSIS_OF_FINGER_PHALANX	HP_SCLEROSIS_OF_FINGER_PHALANX	HP_SCLEROSIS_OF_FINGER_PHALANX	6	0.744624	1.39101	0.0964567	1	1	1521	tags=50%, list=15%, signal=43%	ERCC6/ERCC8/TRPS1
GOMF_3_5_DNA_HELICASE_ACTIVITY	GOMF_3_5_DNA_HELICASE_ACTIVITY	GOMF_3_5_DNA_HELICASE_ACTIVITY	13	0.617638	1.39071	0.102564	1	1	2423	tags=62%, list=24%, signal=47%	FBH1/WRN/ASCC3/BLM/HELQ/RECQL/FANCM/MCM2
GOBP_PROTEIN_LOCALIZATION_TO_CILIARY_MEMBRANE	GOBP_PROTEIN_LOCALIZATION_TO_CILIARY_MEMBRANE	GOBP_PROTEIN_LOCALIZATION_TO_CILIARY_MEMBRANE	14	0.612808	1.39069	0.108911	1	1	2424	tags=57%, list=24%, signal=44%	WDR19/IFT80/ARL3/EFCAB7/TRIP11/IFT20/BBIP1/BLOC1S6
HP_EARLY_ONSET_ABSENCE_SEIZURES	HP_EARLY_ONSET_ABSENCE_SEIZURES	HP_EARLY_ONSET_ABSENCE_SEIZURES	3	0.871358	1.39039	0.0545809	1	1	855	tags=67%, list=8%, signal=61%	PLPBP/ALDH7A1
GOBP_TRANSLATIONAL_ELONGATION	GOBP_TRANSLATIONAL_ELONGATION	GOBP_TRANSLATIONAL_ELONGATION	40	0.486635	1.39021	0.064	1	1	2120	tags=25%, list=21%, signal=20%	RACK1/SELENOT/EFL1/SEPSECS/DNAJC24/GTPBP2/LTN1/ASCC3/TSFM/HBS1L
GOBP_CARBOHYDRATE_DERIVATIVE_BIOSYNTHETIC_PROCESS	GOBP_CARBOHYDRATE_DERIVATIVE_BIOSYNTHETIC_PROCESS	GOBP_CARBOHYDRATE_DERIVATIVE_BIOSYNTHETIC_PROCESS	354	0.359234	1.3895	0.00141808	0.236615	0.236615	154	tags=5%, list=2%, signal=5%	ATP5F1E/ATP5MG/ATP5MC2/ATP5ME/ATP5MF/ATP5MC3/ATP5PF/ATP5F1B/ATP5F1C/ATP5PO/ATP5PD/ATP5F1A/OGA/ATP5MC1/ATP5PB/ATP5F1D/ADA2
HP_DUPLICATION_OF_HAND_BONES	HP_DUPLICATION_OF_HAND_BONES	HP_DUPLICATION_OF_HAND_BONES	133	0.399153	1.38914	0.0209653	0.997625	0.997625	1782	tags=25%, list=17%, signal=21%	UFD1/ADA2/NSD2/CPLANE1/WASHC5/KIAA0753/WDR19/TTC21B/IFT80/UBE2T/ESCO2/AKT3/IFT172/KIAA0825/WDR35/RREB1/BBS12/IFT74/HYLS1/ARL3/CEP290/ZNF141/SDCCAG8/DYNC2LI1/KIAA0586/WDPCP/CHN1/SETBP1/CBY1/LEMD3/ARMC9/FGFR1/BLM
HP_TRICUSPID_ATRESIA	HP_TRICUSPID_ATRESIA	HP_TRICUSPID_ATRESIA	6	0.743265	1.38847	0.0964567	1	1	1110	tags=33%, list=11%, signal=30%	UFD1/RREB1
GOBP_SPINDLE_ASSEMBLY_INVOLVED_IN_FEMALE_MEIOSIS	GOBP_SPINDLE_ASSEMBLY_INVOLVED_IN_FEMALE_MEIOSIS	GOBP_SPINDLE_ASSEMBLY_INVOLVED_IN_FEMALE_MEIOSIS	4	0.803124	1.38843	0.0973783	1	1	1072	tags=75%, list=10%, signal=67%	CCNB2/AURKA/NDC80
GOBP_NEGATIVE_REGULATION_OF_RELAXATION_OF_MUSCLE	GOBP_NEGATIVE_REGULATION_OF_RELAXATION_OF_MUSCLE	GOBP_NEGATIVE_REGULATION_OF_RELAXATION_OF_MUSCLE	3	0.870066	1.38833	0.0545809	1	1	155	tags=33%, list=2%, signal=33%	GRK2
HP_CROHN_S_DISEASE	HP_CROHN_S_DISEASE	HP_CROHN_S_DISEASE	8	0.681059	1.38816	0.112621	1	1	1198	tags=38%, list=12%, signal=33%	CYBC1/INAVA/CTLA4
GOMF_PROTEIN_DISULFIDE_REDUCTASE_NAD_P_ACTIVITY	GOMF_PROTEIN_DISULFIDE_REDUCTASE_NAD_P_ACTIVITY	GOMF_PROTEIN_DISULFIDE_REDUCTASE_NAD_P_ACTIVITY	8	0.680764	1.38756	0.112621	1	1	26	tags=12%, list=0%, signal=12%	SELENOT
HP_PRELINGUAL_SENSORINEURAL_HEARING_IMPAIRMENT	HP_PRELINGUAL_SENSORINEURAL_HEARING_IMPAIRMENT	HP_PRELINGUAL_SENSORINEURAL_HEARING_IMPAIRMENT	3	0.869532	1.38748	0.0565302	1	1	84	tags=33%, list=1%, signal=33%	RIPOR2
HP_LOBULATED_TONGUE	HP_LOBULATED_TONGUE	HP_LOBULATED_TONGUE	9	0.667137	1.38727	0.111776	1	1	516	tags=22%, list=5%, signal=21%	CPLANE1/KIAA0753
GOBP_CELL_CYCLE_CHECKPOINT_SIGNALING	GOBP_CELL_CYCLE_CHECKPOINT_SIGNALING	GOBP_CELL_CYCLE_CHECKPOINT_SIGNALING	131	0.399796	1.38706	0.0148045	0.842345	0.842345	2748	tags=37%, list=27%, signal=28%	NOP53/MRE11/BABAM2/MRNIP/ABRAXAS1/MAP3K20/ATRIP/CDC45/BUB1B/CENPF/ERCC6/DDX39B/MAD2L1/SPDL1/NDC80/INTS7/USP44/GEN1/HINFP/CDK1/BUB1/APC/PRKDC/ETAA1/MUS81/TIPRL/THOC1/BLM/CLSPN/INTS3/GIGYF2/MDC1/CLOCK/XPC/SDE2/DYNC1LI1/THOC5/CDC5L/NBN/WDR76/MDM2/UIMC1/USP28/RAD17/HUS1/BRCA1/FANCD2/CDK5RAP2/TAOK1
HP_HEPATIC_ENCEPHALOPATHY	HP_HEPATIC_ENCEPHALOPATHY	HP_HEPATIC_ENCEPHALOPATHY	8	0.680493	1.387	0.112621	1	1	1792	tags=50%, list=18%, signal=41%	RYR1/NBAS/XIAP/SLC25A13
GOMF_HISTONE_H3_METHYL_LYSINE_4_DEMETHYLASE_ACTIVITY	GOMF_HISTONE_H3_METHYL_LYSINE_4_DEMETHYLASE_ACTIVITY	GOMF_HISTONE_H3_METHYL_LYSINE_4_DEMETHYLASE_ACTIVITY	9	0.666294	1.38552	0.111776	1	1	2673	tags=78%, list=26%, signal=58%	RIOX1/RIOX2/KDM1B/KDM5C/KDM1A/KDM5D/KDM5A
GOBP_RNA_POLYADENYLATION	GOBP_RNA_POLYADENYLATION	GOBP_RNA_POLYADENYLATION	40	0.48497	1.38546	0.068	1	1	338	tags=10%, list=3%, signal=10%	TENT4B/TENT2/VIRMA/TENT4A
GOBP_ORGANELLE_FISSION	GOBP_ORGANELLE_FISSION	GOBP_ORGANELLE_FISSION	309	0.362434	1.38544	0.00237976	0.331253	0.331253	1710	tags=24%, list=17%, signal=21%	CENPX/MRE11/TOGARAM1/MARF1/ABRAXAS2/SGO2/TOGARAM2/ABRAXAS1/WASHC5/TENT4A/HASPIN/CENPS/SGO1/CCSAP/BORA/NCAPG/EPS8/NCAPD2/INF2/MTBP/BUB1B/BRCA2/ASPM/ERCC4/CEP192/NEK2/CCNB2/CENPF/TMEM135/CDCA2/CEP85/SPICE1/TTN/KIF18A/TPX2/KIF23/AURKA/UBE2C/NCAPD3/RMI1/MAD2L1/SPDL1/SLF2/CDC23/HECW2/RAD51AP1/CDCA8/NDC80/PGAM5/RACGAP1/CDK13/STAT2/CEP97/USP44/GDAP1/TOP2A/SMPD3/GEN1/KIF11/ZCWPW1/MLH3/RAD51D/KIF20B/BUB1/…
GOBP_KINETOCHORE_ORGANIZATION	GOBP_KINETOCHORE_ORGANIZATION	GOBP_KINETOCHORE_ORGANIZATION	20	0.564306	1.38465	0.0890688	1	1	3207	tags=70%, list=31%, signal=48%	CENPX/CENPS/CENPF/CENPW/NDC80/CENPC/SMC2/RNF4/CENPK/NUF2/CENPE/MIS12/TRAPPC12/POGZ
GOBP_TORC1_SIGNALING	GOBP_TORC1_SIGNALING	GOBP_TORC1_SIGNALING	37	0.493821	1.38455	0.0720165	1	1	1585	tags=27%, list=15%, signal=23%	PIP4P1/BMT2/CASTOR1/MFSD8/DEPDC5/CTNS/SESN3/RRAGB/CLEC16A/SESN1
GOBP_CENTROMERIC_SISTER_CHROMATID_COHESION	GOBP_CENTROMERIC_SISTER_CHROMATID_COHESION	GOBP_CENTROMERIC_SISTER_CHROMATID_COHESION	10	0.648945	1.38435	0.0978044	1	1	713	tags=30%, list=7%, signal=28%	SGO2/SGO1/BUB1B
HP_FACIAL_HYPERTRICHOSIS	HP_FACIAL_HYPERTRICHOSIS	HP_FACIAL_HYPERTRICHOSIS	95	0.419937	1.38415	0.0289616	1	1	3377	tags=47%, list=33%, signal=32%	KNL1/BICRA/ARID1B/PIGN/TBCK/VPS33A/ZBTB20/CSNK2A1/NMNAT1/SMARCA2/ARL3/ZNF292/OGT/STAG1/AIP/SETBP1/LEMD3/TUBGCP2/FGFR1/KMT2A/TAF1/CWF19L1/SMC3/NIPBL/UQCC2/POLR3A/CTCF/KDM1A/MBD5/SMC1A/TRAPPC9/CUL4B/EHMT1/MED13/RAD21/SPOP/MED27/PACS1/ANKRD11/ERLIN2/PSMD12/XYLT1/GNS/DHX30/GNE
HP_ABSENT_SEPTUM_PELLUCIDUM	HP_ABSENT_SEPTUM_PELLUCIDUM	HP_ABSENT_SEPTUM_PELLUCIDUM	61	0.452054	1.38361	0.0545073	1	1	2221	tags=33%, list=22%, signal=26%	WASHC4/NSD2/RXYLT1/FANCI/TTC5/C12orf4/HYLS1/RSRC1/DCPS/DYNC1I2/KIAA0586/STAG2/FKTN/FGFR1/UFSP2/HCCS/MED23/PPP1R12A/DHCR24/ZC3H14
GOBP_REGULATION_OF_CHONDROCYTE_DEVELOPMENT	GOBP_REGULATION_OF_CHONDROCYTE_DEVELOPMENT	GOBP_REGULATION_OF_CHONDROCYTE_DEVELOPMENT	2	0.928766	1.3836	0.0581395	1	1	180	tags=50%, list=2%, signal=49%	RFLNB
GOCC_OUTER_MEMBRANE	GOCC_OUTER_MEMBRANE	GOCC_OUTER_MEMBRANE	156	0.389932	1.38321	0.0147635	0.842345	0.842345	284	tags=6%, list=3%, signal=6%	ATP5MC2/ATP5MC3/STMP1/TRAPPC2B/MIGA1/QTRT2/TOMM70/NIPSNAP2/MIGA2/SPART
GOBP_HYALURONAN_CATABOLIC_PROCESS	GOBP_HYALURONAN_CATABOLIC_PROCESS	GOBP_HYALURONAN_CATABOLIC_PROCESS	3	0.866381	1.38245	0.0623782	1	1	12	tags=33%, list=0%, signal=33%	CEMIP2
HP_IVORY_EPIPHYSES	HP_IVORY_EPIPHYSES	HP_IVORY_EPIPHYSES	8	0.678144	1.38222	0.116505	1	1	1768	tags=50%, list=17%, signal=41%	ERCC6/ERCC8/TRPS1/PCNT
GOCC_NEURON_PROJECTION_TERMINUS	GOCC_NEURON_PROJECTION_TERMINUS	GOCC_NEURON_PROJECTION_TERMINUS	31	0.513789	1.38213	0.0858896	1	1	1358	tags=26%, list=13%, signal=22%	MACO1/TSPOAP1/KCNC1/SCRG1/TBC1D24/SLC4A8/VTI1A/CAD
GOMF_APOLIPOPROTEIN_BINDING	GOMF_APOLIPOPROTEIN_BINDING	GOMF_APOLIPOPROTEIN_BINDING	4	0.79937	1.38194	0.104869	1	1	815	tags=50%, list=8%, signal=46%	LRP8/ABCA1
GOBP_G2_MI_TRANSITION_OF_MEIOTIC_CELL_CYCLE	GOBP_G2_MI_TRANSITION_OF_MEIOTIC_CELL_CYCLE	GOBP_G2_MI_TRANSITION_OF_MEIOTIC_CELL_CYCLE	3	0.865911	1.3817	0.0643275	1	1	1072	tags=67%, list=10%, signal=60%	CCNB2/NDC80
GOCC_STEREOCILIUM_MEMBRANE	GOCC_STEREOCILIUM_MEMBRANE	GOCC_STEREOCILIUM_MEMBRANE	3	0.865526	1.38109	0.0643275	1	1	1220	tags=67%, list=12%, signal=59%	RIPOR2/MYO1C
GOBP_MEIOTIC_SISTER_CHROMATID_COHESION_CENTROMERIC	GOBP_MEIOTIC_SISTER_CHROMATID_COHESION_CENTROMERIC	GOBP_MEIOTIC_SISTER_CHROMATID_COHESION_CENTROMERIC	4	0.798612	1.38063	0.104869	1	1	1532	tags=75%, list=15%, signal=64%	SGO2/BUB1B/BUB1
HP_BICORNUATE_UTERUS	HP_BICORNUATE_UTERUS	HP_BICORNUATE_UTERUS	26	0.529523	1.38037	0.0959184	1	1	2700	tags=62%, list=26%, signal=45%	CCNQ/FANCI/FANCG/BRCA2/ERCC4/PIGN/UBE2T/ESCO2/FANCF/SETBP1/LARS2/FANCL/FANCM/SLX4/BRCA1/FANCD2
GOCC_CULLIN_RING_UBIQUITIN_LIGASE_COMPLEX	GOCC_CULLIN_RING_UBIQUITIN_LIGASE_COMPLEX	GOCC_CULLIN_RING_UBIQUITIN_LIGASE_COMPLEX	130	0.396692	1.37992	0.0137935	0.810093	0.810093	2186	tags=23%, list=21%, signal=18%	ELOB/ELOC/DMAC2/DCAF1/FBH1/COP1/CCNF/BUB1B/BTRC/DCAF17/UBE2C/KBTBD8/CDC23/CUL2/GLMN/KLHDC10/KLHL8/FBXO38/AMBRA1/ERCC8/AMN1/FBXW8/KLHL25/KLHL24/USP47/SKP2/ZYG11B/KCTD2/FBXO45/FBXO48
GOMF_VOLTAGE_GATED_CALCIUM_CHANNEL_ACTIVITY_INVOLVED_IN_REGULATION_OF_CYTOSOLIC_CALCIUM_LEVELS	GOMF_VOLTAGE_GATED_CALCIUM_CHANNEL_ACTIVITY_INVOLVED_IN_REGULATION_OF_CYTOSOLIC_CALCIUM_LEVELS	GOMF_VOLTAGE_GATED_CALCIUM_CHANNEL_ACTIVITY_INVOLVED_IN_REGULATION_OF_CYTOSOLIC_CALCIUM_LEVELS	2	0.926111	1.37964	0.0639535	1	1	136	tags=50%, list=1%, signal=49%	TSPOAP1
HP_SUPERNUMERARY_SPLEENS	HP_SUPERNUMERARY_SPLEENS	HP_SUPERNUMERARY_SPLEENS	34	0.506623	1.37877	0.0774059	1	1	1590	tags=29%, list=16%, signal=25%	CFAP298/NSD2/CENPF/ESCO2/WDR35/DNAAF5/HYLS1/CEP290/RPGR/TTC12
HP_RHEUMATOID_FACTOR_POSITIVE	HP_RHEUMATOID_FACTOR_POSITIVE	HP_RHEUMATOID_FACTOR_POSITIVE	11	0.634687	1.3783	0.0998004	1	1	2393	tags=45%, list=23%, signal=35%	CYBC1/RASGRP1/PTPN22/FAS/FASLG
GOMF_SELENIUM_BINDING	GOMF_SELENIUM_BINDING	GOMF_SELENIUM_BINDING	5	0.775713	1.37817	0.0914397	1	1	507	tags=60%, list=5%, signal=57%	SELENOT/SELENOF/SELENOP
GOBP_REGULATION_OF_AUTOPHAGY_OF_MITOCHONDRION_IN_RESPONSE_TO_MITOCHONDRIAL_DEPOLARIZATION	GOBP_REGULATION_OF_AUTOPHAGY_OF_MITOCHONDRION_IN_RESPONSE_TO_MITOCHONDRIAL_DEPOLARIZATION	GOBP_REGULATION_OF_AUTOPHAGY_OF_MITOCHONDRION_IN_RESPONSE_TO_MITOCHONDRIAL_DEPOLARIZATION	11	0.634605	1.37812	0.0998004	1	1	9	tags=9%, list=0%, signal=9%	ATP5IF1
GOCC_VCP_NPL4_UFD1_AAA_ATPASE_COMPLEX	GOCC_VCP_NPL4_UFD1_AAA_ATPASE_COMPLEX	GOCC_VCP_NPL4_UFD1_AAA_ATPASE_COMPLEX	7	0.694945	1.378	0.122047	1	1	47	tags=14%, list=0%, signal=14%	UFD1
GOBP_ORGANOPHOSPHATE_BIOSYNTHETIC_PROCESS	GOBP_ORGANOPHOSPHATE_BIOSYNTHETIC_PROCESS	GOBP_ORGANOPHOSPHATE_BIOSYNTHETIC_PROCESS	328	0.359187	1.377	0.00326633	0.380068	0.380068	266	tags=5%, list=3%, signal=5%	ATP5F1E/ATP5MG/ATP5MC2/ATP5ME/ATP5MF/ATP5MC3/ATP5PF/ATP5F1B/ATP5F1C/ATP5PO/ATP5PD/ATP5F1A/ATP5MC1/ATP5PB/ATP5F1D/SELENOI/NAXD
GOMF_HYDROLASE_ACTIVITY_HYDROLYZING_O_GLYCOSYL_COMPOUNDS	GOMF_HYDROLASE_ACTIVITY_HYDROLYZING_O_GLYCOSYL_COMPOUNDS	GOMF_HYDROLASE_ACTIVITY_HYDROLYZING_O_GLYCOSYL_COMPOUNDS	45	0.474372	1.37622	0.067623	1	1	107	tags=7%, list=1%, signal=7%	CEMIP2/OGA/PGGHG
HP_IVORY_EPIPHYSES_OF_THE_PHALANGES_OF_THE_HAND	HP_IVORY_EPIPHYSES_OF_THE_PHALANGES_OF_THE_HAND	HP_IVORY_EPIPHYSES_OF_THE_PHALANGES_OF_THE_HAND	5	0.774254	1.37558	0.0933852	1	1	1521	tags=60%, list=15%, signal=51%	ERCC6/ERCC8/TRPS1
HP_OCCIPITAL_MENINGOCELE	HP_OCCIPITAL_MENINGOCELE	HP_OCCIPITAL_MENINGOCELE	6	0.735807	1.37454	0.108268	1	1	1110	tags=33%, list=11%, signal=30%	UFD1/RREB1
HP_ABNORMAL_CEREBELLAR_VERMIS_MORPHOLOGY	HP_ABNORMAL_CEREBELLAR_VERMIS_MORPHOLOGY	HP_ABNORMAL_CEREBELLAR_VERMIS_MORPHOLOGY	171	0.380501	1.37445	0.00771565	0.627961	0.627961	1909	tags=26%, list=19%, signal=22%	CCDC32/MRE11/TOGARAM1/VPS35L/CPLANE1/WASHC5/RXYLT1/KIAA0753/BUB1B/SEPSECS/ARID1B/TBC1D24/CENPF/CACNA1A/IFT80/PIGN/TBCK/IFT172/WDR35/PI4KA/WDR73/IQCB1/HYLS1/NMNAT1/ARL3/CEP290/TRRAP/FTO/KIAA0586/BUB1/RAB3GAP2/ATXN1/PRKDC/TDP1/FAR1/USP45/FKTN/CBY1/SETX/ARMC9/SACS/FGFR1/TAF1/CWF19L1/EXOC2
GOBP_HISTONE_LYSINE_DEMETHYLATION	GOBP_HISTONE_LYSINE_DEMETHYLATION	GOBP_HISTONE_LYSINE_DEMETHYLATION	22	0.547699	1.37402	0.102204	1	1	2673	tags=41%, list=26%, signal=30%	RIOX1/RIOX2/UTY/KDM3A/KDM1B/KDM5C/KDM1A/KDM5D/KDM5A
GOCC_CILIUM	GOCC_CILIUM	GOCC_CILIUM	260	0.364501	1.37397	0.00622983	0.545806	0.545806	1971	tags=26%, list=19%, signal=21%	CFAP298/TOGARAM1/NAXE/GRK2/WHRN/TOGARAM2/CPLANE1/MOSMO/ENTR1/TEDC1/CDC45/CCSAP/WDR19/CCR6/IFT122/CENPF/TTC21B/IFT80/CEP128/AURKA/UNC119B/IFT172/CEP89/WDR35/IQCB1/PEX6/DNAAF5/DISC1/PTPN23/DNAL4/BBS12/IFT74/MOK/HYLS1/CCP110/ARL3/CEP290/PRKACA/MYO7A/RP2/SDCCAG8/DYNC2LI1/RPGR/CEP170/EFCAB7/AMBRA1/KIFAP3/CDKL1/KIAA0586/WDPCP/MAP4/CBY1/CETN3/CDC14A/ARMC9/NUBP1/IFT20/ELMOD3/CEP162/IFT88/TBC1D7/SPA17/BBI…
HP_ABSENT_HAND	HP_ABSENT_HAND	HP_ABSENT_HAND	8	0.674076	1.37392	0.124272	1	1	1500	tags=38%, list=15%, signal=32%	SEM1/BTRC/RBPJ
GOBP_KETONE_CATABOLIC_PROCESS	GOBP_KETONE_CATABOLIC_PROCESS	GOBP_KETONE_CATABOLIC_PROCESS	5	0.773295	1.37387	0.0933852	1	1	146	tags=20%, list=1%, signal=20%	KYAT3
GOCC_REPLICATION_FORK	GOCC_REPLICATION_FORK	GOCC_REPLICATION_FORK	50	0.465183	1.37364	0.0574468	1	1	1914	tags=32%, list=19%, signal=26%	RTF2/MRE11/POLA1/RFC3/SMARCAL1/RFC1/RFC4/RAD51D/WDHD1/WRN/PRIM2/ETAA1/BLM/POLD3/RAD18/SMARCAD1
GOMF_O_METHYLTRANSFERASE_ACTIVITY	GOMF_O_METHYLTRANSFERASE_ACTIVITY	GOMF_O_METHYLTRANSFERASE_ACTIVITY	19	0.561956	1.37352	0.107287	1	1	877	tags=21%, list=9%, signal=19%	MRM3/MRM2/COQ3/TRMT13
GOMF_THIOREDOXIN_DISULFIDE_REDUCTASE_ACTIVITY	GOMF_THIOREDOXIN_DISULFIDE_REDUCTASE_ACTIVITY	GOMF_THIOREDOXIN_DISULFIDE_REDUCTASE_ACTIVITY	4	0.794378	1.37331	0.11985	1	1	26	tags=25%, list=0%, signal=25%	SELENOT
HP_CLONUS	HP_CLONUS	HP_CLONUS	63	0.448281	1.37316	0.0580645	1	1	330	tags=10%, list=3%, signal=9%	HIKESHI/PLPBP/SELENOI/SPART/PRUNE1/WASHC5
GOMF_PEPTIDASE_ACTIVATOR_ACTIVITY_INVOLVED_IN_APOPTOTIC_PROCESS	GOMF_PEPTIDASE_ACTIVATOR_ACTIVITY_INVOLVED_IN_APOPTOTIC_PROCESS	GOMF_PEPTIDASE_ACTIVATOR_ACTIVITY_INVOLVED_IN_APOPTOTIC_PROCESS	13	0.609793	1.37305	0.116371	1	1	2	tags=8%, list=0%, signal=8%	RACK1
GOCC_CHROMOSOME_CENTROMERIC_REGION	GOCC_CHROMOSOME_CENTROMERIC_REGION	GOCC_CHROMOSOME_CENTROMERIC_REGION	166	0.379844	1.37245	0.0145016	0.833927	0.833927	3530	tags=49%, list=34%, signal=32%	CENPX/SPOUT1/SGO2/NUP43/KNL1/CENPS/SGO1/NCAPG/CENPP/NCAPD2/MTBP/BUB1B/NEK2/CENPF/BOD1L1/KIF18A/ESCO2/NCAPD3/MAD2L1/SPDL1/XPO1/KANSL1/CENPW/CDCA8/NDC80/PHF6/HELLS/TOP2A/GPATCH11/BUB1/APC/SIN3A/STAG2/STAG1/CKAP5/NUP133/CENPC/DAXX/CFDP1/PPP1R12A/SMC3/DYNC1LI1/ORC2/CENPK/AHCTF1/SMC5/NUF2/CTCF/DCTN1/CENPQ/SMC1A/SUV39H2/NDE1/SKA2/CENPE/RAD21/MIS18BP1/CHMP2A/ZNF330/DSN1/PDS5B/KAT7/DYNC1LI2/CENPB/CHMP5/N…
GOBP_MITOCHONDRIAL_CALCIUM_ION_TRANSMEMBRANE_TRANSPORT	GOBP_MITOCHONDRIAL_CALCIUM_ION_TRANSMEMBRANE_TRANSPORT	GOBP_MITOCHONDRIAL_CALCIUM_ION_TRANSMEMBRANE_TRANSPORT	13	0.609455	1.37229	0.116371	1	1	229	tags=15%, list=2%, signal=15%	MCUB/MAIP1
GOBP_NEGATIVE_REGULATION_OF_PHOSPHATIDYLINOSITOL_3_KINASE_ACTIVITY	GOBP_NEGATIVE_REGULATION_OF_PHOSPHATIDYLINOSITOL_3_KINASE_ACTIVITY	GOBP_NEGATIVE_REGULATION_OF_PHOSPHATIDYLINOSITOL_3_KINASE_ACTIVITY	3	0.859153	1.37092	0.0740741	1	1	140	tags=33%, list=1%, signal=33%	WASHC1
HP_DECREASED_NUMBER_OF_LARGE_PERIPHERAL_MYELINATED_NERVE_FIBERS	HP_DECREASED_NUMBER_OF_LARGE_PERIPHERAL_MYELINATED_NERVE_FIBERS	HP_DECREASED_NUMBER_OF_LARGE_PERIPHERAL_MYELINATED_NERVE_FIBERS	9	0.659248	1.37087	0.115768	1	1	1741	tags=44%, list=17%, signal=37%	ELP1/GDAP1/SPTLC1/SACS
GOBP_POSITIVE_REGULATION_OF_CYTOPLASMIC_TRANSPORT	GOBP_POSITIVE_REGULATION_OF_CYTOPLASMIC_TRANSPORT	GOBP_POSITIVE_REGULATION_OF_CYTOPLASMIC_TRANSPORT	8	0.672543	1.3708	0.124272	1	1	1177	tags=25%, list=12%, signal=22%	EIPR1/PTPN23
GOMF_LYS48_SPECIFIC_DEUBIQUITINASE_ACTIVITY	GOMF_LYS48_SPECIFIC_DEUBIQUITINASE_ACTIVITY	GOMF_LYS48_SPECIFIC_DEUBIQUITINASE_ACTIVITY	11	0.631136	1.37059	0.0998004	1	1	292	tags=18%, list=3%, signal=18%	MINDY2/MINDY3
GOCC_CILIARY_TIP	GOCC_CILIARY_TIP	GOCC_CILIARY_TIP	31	0.509243	1.3699	0.0899796	1	1	3631	tags=65%, list=35%, signal=42%	WDR19/IFT122/TTC21B/IFT80/IFT172/WDR35/IFT74/DYNC2LI1/KIFAP3/ARMC9/IFT20/IFT88/KIF3A/CYLD/IFT22/IFT52/CLUAP1/DYNLRB1/DYNC2H1/KIF3C
GOBP_KINETOCHORE_ASSEMBLY	GOBP_KINETOCHORE_ASSEMBLY	GOBP_KINETOCHORE_ASSEMBLY	15	0.589291	1.36988	0.120623	1	1	3207	tags=73%, list=31%, signal=50%	CENPX/CENPS/CENPF/CENPW/CENPC/RNF4/CENPK/CENPE/MIS12/TRAPPC12/POGZ
GOBP_RRNA_BASE_METHYLATION	GOBP_RRNA_BASE_METHYLATION	GOBP_RRNA_BASE_METHYLATION	7	0.690712	1.3696	0.127953	1	1	51	tags=14%, list=0%, signal=14%	BUD23
GOMF_G_PROTEIN_COUPLED_RECEPTOR_KINASE_ACTIVITY	GOMF_G_PROTEIN_COUPLED_RECEPTOR_KINASE_ACTIVITY	GOMF_G_PROTEIN_COUPLED_RECEPTOR_KINASE_ACTIVITY	4	0.792002	1.3692	0.11985	1	1	155	tags=25%, list=2%, signal=25%	GRK2
GOBP_MICROTUBULE_ORGANIZING_CENTER_LOCALIZATION	GOBP_MICROTUBULE_ORGANIZING_CENTER_LOCALIZATION	GOBP_MICROTUBULE_ORGANIZING_CENTER_LOCALIZATION	27	0.52465	1.36863	0.0901639	1	1	1756	tags=33%, list=17%, signal=28%	SPOUT1/INTS13/ASPM/AURKA/MAD2L1/CCDC141/GPSM2/NUBP1/IFT20
HP_PULMONARY_CYST	HP_PULMONARY_CYST	HP_PULMONARY_CYST	9	0.658097	1.36847	0.115768	1	1	65	tags=11%, list=1%, signal=11%	STN1
GOBP_DNA_INTEGRITY_CHECKPOINT_SIGNALING	GOBP_DNA_INTEGRITY_CHECKPOINT_SIGNALING	GOBP_DNA_INTEGRITY_CHECKPOINT_SIGNALING	97	0.413919	1.36726	0.0248235	1	1	2748	tags=38%, list=27%, signal=28%	NOP53/MRE11/BABAM2/MRNIP/ABRAXAS1/MAP3K20/ATRIP/CDC45/ERCC6/DDX39B/INTS7/HINFP/CDK1/PRKDC/ETAA1/MUS81/TIPRL/THOC1/BLM/CLSPN/GIGYF2/MDC1/CLOCK/XPC/SDE2/THOC5/CDC5L/NBN/WDR76/MDM2/UIMC1/USP28/RAD17/HUS1/BRCA1/FANCD2/TAOK1
GOMF_BH3_DOMAIN_BINDING	GOMF_BH3_DOMAIN_BINDING	GOMF_BH3_DOMAIN_BINDING	2	0.917536	1.36687	0.0833333	1	1	2	tags=50%, list=0%, signal=50%	RACK1
GOBP_CEREBELLAR_PURKINJE_CELL_LAYER_FORMATION	GOBP_CEREBELLAR_PURKINJE_CELL_LAYER_FORMATION	GOBP_CEREBELLAR_PURKINJE_CELL_LAYER_FORMATION	9	0.657224	1.36666	0.115768	1	1	2628	tags=67%, list=26%, signal=50%	WHRN/TTC21B/HERC1/ATP7A/LDB1/TTLL1
HP_POLYCYSTIC_KIDNEY_DYSPLASIA	HP_POLYCYSTIC_KIDNEY_DYSPLASIA	HP_POLYCYSTIC_KIDNEY_DYSPLASIA	27	0.523731	1.36623	0.0901639	1	1	1940	tags=33%, list=19%, signal=27%	UFD1/ESCO2/WDR35/RREB1/TTC37/TRIP11/TSC1/ETFDH/TSC2
GOBP_FEMALE_GAMETE_GENERATION	GOBP_FEMALE_GAMETE_GENERATION	GOBP_FEMALE_GAMETE_GENERATION	59	0.451066	1.36577	0.0617021	1	1	1398	tags=22%, list=14%, signal=19%	TUT7/TUT4/MARF1/WASHC5/BRCA2/ASPM/CCNB2/AURKA/NDC80/TOP2A/MCM8/ZP3/MLH3
GOCC_CONDENSED_CHROMOSOME_CENTROMERIC_REGION	GOCC_CONDENSED_CHROMOSOME_CENTROMERIC_REGION	GOCC_CONDENSED_CHROMOSOME_CENTROMERIC_REGION	124	0.39429	1.36561	0.01899	0.952589	0.952589	1130	tags=19%, list=11%, signal=17%	CENPX/SPOUT1/SGO2/NUP43/KNL1/CENPS/SGO1/NCAPG/NCAPD2/MTBP/BUB1B/NEK2/CENPF/BOD1L1/KIF18A/NCAPD3/MAD2L1/SPDL1/XPO1/KANSL1/CENPW/NDC80/PHF6
HP_MECONIUM_STAINED_AMNIOTIC_FLUID	HP_MECONIUM_STAINED_AMNIOTIC_FLUID	HP_MECONIUM_STAINED_AMNIOTIC_FLUID	2	0.916626	1.36551	0.0833333	1	1	855	tags=100%, list=8%, signal=92%	PLPBP/ALDH7A1
GOBP_RESPONSE_TO_NITRIC_OXIDE	GOBP_RESPONSE_TO_NITRIC_OXIDE	GOBP_RESPONSE_TO_NITRIC_OXIDE	12	0.618102	1.3652	0.120079	1	1	937	tags=17%, list=9%, signal=15%	ATP5F1A/CCNA2
HP_HYDROCEPHALUS	HP_HYDROCEPHALUS	HP_HYDROCEPHALUS	206	0.369117	1.36491	0.00898954	0.679646	0.679646	1991	tags=28%, list=19%, signal=23%	UFD1/CFAP298/TENT5A/NSD2/CPLANE1/WASHC5/RXYLT1/BICRA/FANCI/FANCG/BUB1B/BRCA2/ERCC4/CENPF/CDCA7/UBE2T/ERCC6/ESCO2/AKT3/IFT172/VPS33A/KANSL1/TRNT1/LIG4/RREB1/DNAAF5/ZBTB20/HELLS/HERC1/MTHFR/PPP2R5D/HYLS1/ARL3/CEP290/GPSM2/RPGR/FTO/ERCC8/RBPJ/KIAA0586/STAG2/TTC12/SLC29A3/SAMD9/FANCF/FKTN/TSC1/CBY1/ARMC9/FGFR1/CDC40/HCCS/COG6/FAM111A/MTM1/TSC2/FANCL/TAF2
HP_ABNORMAL_CIRCULATING_CITRULLINE_CONCENTRATION	HP_ABNORMAL_CIRCULATING_CITRULLINE_CONCENTRATION	HP_ABNORMAL_CIRCULATING_CITRULLINE_CONCENTRATION	10	0.639786	1.36481	0.111776	1	1	1792	tags=50%, list=18%, signal=41%	MRM2/MT-ND3/MT-ATP6/MT-ND6/SLC25A13
HP_GYNECOMASTIA	HP_GYNECOMASTIA	HP_GYNECOMASTIA	40	0.477561	1.36429	0.078	1	1	4106	tags=65%, list=40%, signal=39%	COQ8A/CCDC141/PHF6/ZBTB20/ERMARD/GNRH1/SLC29A3/AIP/FGFR1/MAP3K1/POLR3A/RBM28/CUL4B/RNF216/MEN1/LAS1L/SPTBN1/PSMB8/FMR1/HDAC8/AKT1/DHX37/AKT2/CYB5A/PTEN/MECP2
GOCC_CARBOXY_TERMINAL_DOMAIN_PROTEIN_KINASE_COMPLEX	GOCC_CARBOXY_TERMINAL_DOMAIN_PROTEIN_KINASE_COMPLEX	GOCC_CARBOXY_TERMINAL_DOMAIN_PROTEIN_KINASE_COMPLEX	17	0.574338	1.36416	0.125737	1	1	3731	tags=76%, list=36%, signal=49%	GTF2H2C/MMS19/CDK13/CCNT1/CDK7/CCNT2/MNAT1/CCNH/GTF2H1/GTF2H2/CDK12/GTF2H5/GTF2H3
GOBP_RRNA_MODIFICATION	GOBP_RRNA_MODIFICATION	GOBP_RRNA_MODIFICATION	29	0.517349	1.36401	0.0866808	1	1	255	tags=10%, list=2%, signal=10%	BUD23/MRM3/MRM2
HP_NASAL_CONGESTION	HP_NASAL_CONGESTION	HP_NASAL_CONGESTION	16	0.574415	1.36367	0.119691	1	1	1742	tags=38%, list=17%, signal=31%	CFAP298/CARMIL2/DNAAF5/RPGR/TTC12/FGFR1
HP_CORNEAL_NEOVASCULARIZATION	HP_CORNEAL_NEOVASCULARIZATION	HP_CORNEAL_NEOVASCULARIZATION	9	0.655636	1.36336	0.117764	1	1	1110	tags=22%, list=11%, signal=20%	UFD1/RREB1
HP_SLANTING_OF_THE_PALPEBRAL_FISSURE	HP_SLANTING_OF_THE_PALPEBRAL_FISSURE	HP_SLANTING_OF_THE_PALPEBRAL_FISSURE	408	0.347967	1.36308	0.00170329	0.261534	0.261534	3146	tags=38%, list=31%, signal=28%	UFD1/CCDC32/VPS35L/SPART/KNL1/NSD2/WASHC5/CKAP2L/ATRIP/BICRA/FANCI/POLA1/FANCG/BUB1B/PLK4/BRCA2/ASPM/ARID1B/ERCC4/CACNA1A/PIGN/TBCK/UBE2T/DLG3/ESCO2/NCAPD3/IFT172/KANSL1/WDR35/CHD8/LIG4/RREB1/CDK13/PEX6/PTPN23/ZBTB20/HERC1/PPP2R5D/UBE3B/BBS12/IFT74/RRAS/KIF11/SMARCA2/CEP290/TTC37/ZNF292/CDK19/SDCCAG8/TRRAP/DYNC2LI1/MADD/CLTC/HSD17B4/ARV1/DYNC1I2/DHDDS/BUB1/COPB1/APC/SIN3A/WDPCP/RAB3GAP2/SLC29A3/S…
GOBP_INOSINE_METABOLIC_PROCESS	GOBP_INOSINE_METABOLIC_PROCESS	GOBP_INOSINE_METABOLIC_PROCESS	4	0.787778	1.3619	0.132959	1	1	154	tags=25%, list=2%, signal=25%	ADA2
HP_TYPE_1_FIBERS_RELATIVELY_SMALLER_THAN_TYPE_2_FIBERS	HP_TYPE_1_FIBERS_RELATIVELY_SMALLER_THAN_TYPE_2_FIBERS	HP_TYPE_1_FIBERS_RELATIVELY_SMALLER_THAN_TYPE_2_FIBERS	3	0.853444	1.36181	0.0818713	1	1	876	tags=67%, list=9%, signal=61%	SELENON/RYR1
GOMF_TRANSFERASE_ACTIVITY_TRANSFERRING_NITROGENOUS_GROUPS	GOMF_TRANSFERASE_ACTIVITY_TRANSFERRING_NITROGENOUS_GROUPS	GOMF_TRANSFERASE_ACTIVITY_TRANSFERRING_NITROGENOUS_GROUPS	9	0.65488	1.36178	0.117764	1	1	146	tags=11%, list=1%, signal=11%	KYAT3
GOBP_NEGATIVE_REGULATION_OF_ACUTE_INFLAMMATORY_RESPONSE	GOBP_NEGATIVE_REGULATION_OF_ACUTE_INFLAMMATORY_RESPONSE	GOBP_NEGATIVE_REGULATION_OF_ACUTE_INFLAMMATORY_RESPONSE	2	0.913935	1.3615	0.0891473	1	1	53	tags=50%, list=1%, signal=50%	SELENOS
GOMF_ATPASE_INHIBITOR_ACTIVITY	GOMF_ATPASE_INHIBITOR_ACTIVITY	GOMF_ATPASE_INHIBITOR_ACTIVITY	4	0.787439	1.36131	0.134831	1	1	9	tags=25%, list=0%, signal=25%	ATP5IF1
GOCC_PERICILIARY_MEMBRANE_COMPARTMENT	GOCC_PERICILIARY_MEMBRANE_COMPARTMENT	GOCC_PERICILIARY_MEMBRANE_COMPARTMENT	3	0.853079	1.36123	0.0838207	1	1	1506	tags=100%, list=15%, signal=85%	WHRN/RP2/KIFAP3
GOBP_MAINTENANCE_OF_ORGANELLE_LOCATION	GOBP_MAINTENANCE_OF_ORGANELLE_LOCATION	GOBP_MAINTENANCE_OF_ORGANELLE_LOCATION	9	0.654479	1.36095	0.117764	1	1	1367	tags=33%, list=13%, signal=29%	SPOUT1/ASPM/GPSM2
HP_FOCAL_T2_HYPERINTENSE_BRAINSTEM_LESION	HP_FOCAL_T2_HYPERINTENSE_BRAINSTEM_LESION	HP_FOCAL_T2_HYPERINTENSE_BRAINSTEM_LESION	31	0.50589	1.36088	0.102249	1	1	3148	tags=48%, list=31%, signal=34%	NDUFAF8/MT-ND3/KRIT1/FOXRED1/NDUFS1/NDUFS2/NUBPL/NDUFB3/NDUFAF2/NDUFAF5/PDCD10/NDUFAF1/NDUFAF4/NDUFV2/MT-ND1
GOBP_PROTEIN_LOCALIZATION_TO_NUCLEOPLASM	GOBP_PROTEIN_LOCALIZATION_TO_NUCLEOPLASM	GOBP_PROTEIN_LOCALIZATION_TO_NUCLEOPLASM	11	0.626433	1.36038	0.111776	1	1	33	tags=9%, list=0%, signal=9%	NOP53
GOBP_RESPONSE_TO_CELL_CYCLE_CHECKPOINT_SIGNALING	GOBP_RESPONSE_TO_CELL_CYCLE_CHECKPOINT_SIGNALING	GOBP_RESPONSE_TO_CELL_CYCLE_CHECKPOINT_SIGNALING	7	0.685732	1.35973	0.13189	1	1	2562	tags=57%, list=25%, signal=43%	FBH1/MUS81/SLX4/SMC1A
HP_THIN_VERMILION_BORDER	HP_THIN_VERMILION_BORDER	HP_THIN_VERMILION_BORDER	253	0.36068	1.35969	0.00572755	0.517007	0.517007	4183	tags=56%, list=41%, signal=34%	CCDC32/VPS35L/CCNQ/KNL1/CKAP2L/WDR19/ASPM/ARID1B/TBC1D24/PIGN/ERCC6/DLG3/RUNX2/NBAS/NCAPD3/TBCE/LIG4/CDK13/PTPN23/CSNK2A1/PPP2R5D/UBE3B/KIF11/DCPS/SMARCA2/SMAD4/ZNF292/EXT1/RHOBTB2/OGT/TRRAP/DYNC2LI1/PIK3CD/MADD/CLTC/TRPS1/SIN3A/STAG2/PRKDC/SYNGAP1/FAR1/COPB2/SETBP1/ACSL4/LEMD3/TUBGCP2/KMT2A/TCF20/MCPH1/TAF1/KDM5C/EXOC2/TRIP12/CREBBP/DPF2/CEP152/CIT/CLCN6/SMC3/ZNF81/NIPBL/OTUD6B/TBL1XR1/PIGV/PRMT…
HP_ALLERGIC_RHINITIS	HP_ALLERGIC_RHINITIS	HP_ALLERGIC_RHINITIS	5	0.765214	1.35952	0.103113	1	1	1723	tags=60%, list=17%, signal=50%	CARMIL2/PLCG2/SLC27A4
HP_ABNORMAL_CIRCULATING_ASPARTATE_FAMILY_AMINO_ACID_CONCENTRATION	HP_ABNORMAL_CIRCULATING_ASPARTATE_FAMILY_AMINO_ACID_CONCENTRATION	HP_ABNORMAL_CIRCULATING_ASPARTATE_FAMILY_AMINO_ACID_CONCENTRATION	10	0.636804	1.35845	0.115768	1	1	2891	tags=80%, list=28%, signal=57%	PNPO/MTHFR/TTC37/ADK/SLC25A13/MTR/FAH/MTRR
GOBP_GLYCOSYL_COMPOUND_BIOSYNTHETIC_PROCESS	GOBP_GLYCOSYL_COMPOUND_BIOSYNTHETIC_PROCESS	GOBP_GLYCOSYL_COMPOUND_BIOSYNTHETIC_PROCESS	14	0.598575	1.35839	0.130693	1	1	1755	tags=36%, list=17%, signal=30%	ADA2/DHFR2/MTAP/TYW1B/ADK
GOMF_MIRNA_BINDING	GOMF_MIRNA_BINDING	GOMF_MIRNA_BINDING	25	0.527632	1.35744	0.0993915	1	1	185	tags=12%, list=2%, signal=12%	TUT7/TUT4/SPOUT1
HP_MULTIPLE_SUTURE_CRANIOSYNOSTOSIS	HP_MULTIPLE_SUTURE_CRANIOSYNOSTOSIS	HP_MULTIPLE_SUTURE_CRANIOSYNOSTOSIS	6	0.726617	1.35737	0.116142	1	1	1110	tags=33%, list=11%, signal=30%	UFD1/RREB1
GOBP_CHROMOSOME_SEPARATION	GOBP_CHROMOSOME_SEPARATION	GOBP_CHROMOSOME_SEPARATION	70	0.431828	1.35716	0.0404423	1	1	3858	tags=66%, list=38%, signal=41%	CENPX/CENPS/BUB1B/ERCC4/CENPF/UBE2C/RMI1/MAD2L1/SPDL1/CDC23/HECW2/NDC80/USP44/TOP2A/CSNK2A1/GEN1/BUB1/APC/MUS81/SMARCAD1/NUMA1/RIOK2/FANCM/DYNC1LI1/PTTG1/SLX4/TOP3A/CDK5RAP2/CENPE/RAD21/PSMG2/ANAPC7/TOP2B/ATM/MLH1/RECQL5/ANAPC4/PCID2/FBXO5/CDC16/ANAPC15/ZNF207/LCMT1/DIS3L2/IK/CDC27
GOBP_HOMOPHILIC_CELL_ADHESION_VIA_PLASMA_MEMBRANE_ADHESION_MOLECULES	GOBP_HOMOPHILIC_CELL_ADHESION_VIA_PLASMA_MEMBRANE_ADHESION_MOLECULES	GOBP_HOMOPHILIC_CELL_ADHESION_VIA_PLASMA_MEMBRANE_ADHESION_MOLECULES	15	0.583817	1.35716	0.126459	1	1	1350	tags=27%, list=13%, signal=23%	NECTIN3/CDH17/PTPN23/CD84
GOBP_ESTABLISHMENT_OF_PROTEIN_LOCALIZATION_TO_MITOCHONDRIAL_MEMBRANE	GOBP_ESTABLISHMENT_OF_PROTEIN_LOCALIZATION_TO_MITOCHONDRIAL_MEMBRANE	GOBP_ESTABLISHMENT_OF_PROTEIN_LOCALIZATION_TO_MITOCHONDRIAL_MEMBRANE	23	0.536618	1.35703	0.104723	1	1	290	tags=13%, list=3%, signal=13%	TOMM70/MAIP1/TIMM29
GOBP_CYTOPLASMIC_PATTERN_RECOGNITION_RECEPTOR_SIGNALING_PATHWAY_IN_RESPONSE_TO_VIRUS	GOBP_CYTOPLASMIC_PATTERN_RECOGNITION_RECEPTOR_SIGNALING_PATHWAY_IN_RESPONSE_TO_VIRUS	GOBP_CYTOPLASMIC_PATTERN_RECOGNITION_RECEPTOR_SIGNALING_PATHWAY_IN_RESPONSE_TO_VIRUS	27	0.520153	1.3569	0.0963115	1	1	2173	tags=33%, list=21%, signal=26%	NOP53/UFD1/DDX60/CLPB/RIOK3/PUM2/IRF3/DHX58/DDX58
GOBP_DSRNA_PROCESSING	GOBP_DSRNA_PROCESSING	GOBP_DSRNA_PROCESSING	38	0.478094	1.35669	0.0855397	1	1	2246	tags=29%, list=22%, signal=23%	TUT7/TUT4/SPOUT1/DROSHA/ZC3H10/PUS10/AGO1/DICER1/PUM2/DGCR8/SNIP1
GOBP_SOMATIC_DIVERSIFICATION_OF_IMMUNOGLOBULINS_INVOLVED_IN_IMMUNE_RESPONSE	GOBP_SOMATIC_DIVERSIFICATION_OF_IMMUNOGLOBULINS_INVOLVED_IN_IMMUNE_RESPONSE	GOBP_SOMATIC_DIVERSIFICATION_OF_IMMUNOGLOBULINS_INVOLVED_IN_IMMUNE_RESPONSE	44	0.466686	1.3565	0.0736196	1	1	1746	tags=25%, list=17%, signal=21%	SHLD2/SHLD1/SHLD3/NSD2/PAXIP1/CCR6/TNFSF4/LIG4/PARP3/RIF1/THOC1
GOMF_HISTONE_KINASE_ACTIVITY	GOMF_HISTONE_KINASE_ACTIVITY	GOMF_HISTONE_KINASE_ACTIVITY	12	0.614131	1.35643	0.125984	1	1	1921	tags=42%, list=19%, signal=34%	DCAF1/HASPIN/AURKA/CDK1/JAK2
GOMF_RNA_BINDING_INVOLVED_IN_POSTTRANSCRIPTIONAL_GENE_SILENCING	GOMF_RNA_BINDING_INVOLVED_IN_POSTTRANSCRIPTIONAL_GENE_SILENCING	GOMF_RNA_BINDING_INVOLVED_IN_POSTTRANSCRIPTIONAL_GENE_SILENCING	2	0.910446	1.35631	0.0910853	1	1	149	tags=50%, list=1%, signal=49%	MARF1
GOBP_CELLULAR_RESPONSE_TO_MAGNESIUM_ION	GOBP_CELLULAR_RESPONSE_TO_MAGNESIUM_ION	GOBP_CELLULAR_RESPONSE_TO_MAGNESIUM_ION	4	0.784495	1.35622	0.136704	1	1	1199	tags=50%, list=12%, signal=44%	ANK3/SMPD3
GOMF_CARBOXYPEPTIDASE_ACTIVITY	GOMF_CARBOXYPEPTIDASE_ACTIVITY	GOMF_CARBOXYPEPTIDASE_ACTIVITY	15	0.583173	1.35566	0.128405	1	1	370	tags=13%, list=4%, signal=13%	MINDY2/CPA5
GOBP_B_CELL_LINEAGE_COMMITMENT	GOBP_B_CELL_LINEAGE_COMMITMENT	GOBP_B_CELL_LINEAGE_COMMITMENT	4	0.783903	1.3552	0.138577	1	1	1619	tags=75%, list=16%, signal=63%	TCF3/SLAMF8/PRKDC
GOCC_DENTATE_GYRUS_MOSSY_FIBER	GOCC_DENTATE_GYRUS_MOSSY_FIBER	GOCC_DENTATE_GYRUS_MOSSY_FIBER	3	0.849107	1.35489	0.0896686	1	1	1015	tags=67%, list=10%, signal=60%	MAPK8IP1/SLC4A8
GOMF_VITAMIN_B6_BINDING	GOMF_VITAMIN_B6_BINDING	GOMF_VITAMIN_B6_BINDING	18	0.560618	1.35422	0.137097	1	1	153	tags=11%, list=1%, signal=11%	KYAT3/PLPBP
GOBP_POSITIVE_REGULATION_OF_VOLTAGE_GATED_CALCIUM_CHANNEL_ACTIVITY	GOBP_POSITIVE_REGULATION_OF_VOLTAGE_GATED_CALCIUM_CHANNEL_ACTIVITY	GOBP_POSITIVE_REGULATION_OF_VOLTAGE_GATED_CALCIUM_CHANNEL_ACTIVITY	2	0.90884	1.35391	0.0910853	1	1	237	tags=50%, list=2%, signal=49%	NIPSNAP2
GOMF_MITOCHONDRION_TARGETING_SEQUENCE_BINDING	GOMF_MITOCHONDRION_TARGETING_SEQUENCE_BINDING	GOMF_MITOCHONDRION_TARGETING_SEQUENCE_BINDING	4	0.782881	1.35343	0.144195	1	1	226	tags=25%, list=2%, signal=24%	TOMM70
HP_TOE_SYNDACTYLY	HP_TOE_SYNDACTYLY	HP_TOE_SYNDACTYLY	126	0.39123	1.35341	0.0308211	1	1	3146	tags=46%, list=31%, signal=32%	CCNQ/CPLANE1/CKAP2L/CDC45/WDR19/FANCI/FANCG/BRCA2/ERCC4/TTC21B/IFT80/TBCK/UBE2T/DLG3/IFT172/LIG4/SMAD4/DYNC2LI1/RBPJ/ARCN1/APC/SIN3A/STAG1/FANCF/ACSL4/FGFR1/SMARCAD1/CREBBP/FANCL/CEP120/FANCM/SMC3/ZNF81/BMS1/SLC12A6/NIPBL/OTUD6B/MED12/POLR3A/CTCF/SLX4/PLEC/SMC1A/BRCA1/CUL4B/FANCD2/NSD1/RAD21/RAD51C/ARHGEF6/BCOR/SETD2/DDX11/PSMD12/USP9X/RPS6KA3/BBS7/ZMIZ1
HP_MICROPHALLUS	HP_MICROPHALLUS	HP_MICROPHALLUS	8	0.663936	1.35326	0.130097	1	1	1645	tags=62%, list=16%, signal=52%	PLAG1/TRRAP/SIN3A/SAMD9/FANCF
GOBP_NEGATIVE_REGULATION_OF_RESPONSE_TO_DNA_DAMAGE_STIMULUS	GOBP_NEGATIVE_REGULATION_OF_RESPONSE_TO_DNA_DAMAGE_STIMULUS	GOBP_NEGATIVE_REGULATION_OF_RESPONSE_TO_DNA_DAMAGE_STIMULUS	60	0.444183	1.353	0.0634249	1	1	935	tags=18%, list=9%, signal=17%	SHLD2/SHLD1/CGAS/YJU2/CYREN/FBH1/SHLD3/ERCC4/ERCC6/DDX39B/HELB
GOBP_HYDROGEN_SULFIDE_METABOLIC_PROCESS	GOBP_HYDROGEN_SULFIDE_METABOLIC_PROCESS	GOBP_HYDROGEN_SULFIDE_METABOLIC_PROCESS	5	0.761428	1.35279	0.107004	1	1	708	tags=40%, list=7%, signal=37%	SQOR/SP1
GOBP_MEMBRANE_DEPOLARIZATION	GOBP_MEMBRANE_DEPOLARIZATION	GOBP_MEMBRANE_DEPOLARIZATION	20	0.551286	1.3527	0.121457	1	1	9	tags=10%, list=0%, signal=10%	RACK1/ATP5IF1
GOBP_REGULATION_OF_DEFENSE_RESPONSE_TO_VIRUS	GOBP_REGULATION_OF_DEFENSE_RESPONSE_TO_VIRUS	GOBP_REGULATION_OF_DEFENSE_RESPONSE_TO_VIRUS	53	0.452579	1.35243	0.0673684	1	1	1553	tags=23%, list=15%, signal=19%	SELENOK/UFD1/CGAS/TOMM70/AIM2/TRIM38/TRAF3IP2/STAT1/IL15/PARP9/RIOK3/SIN3A
HP_ABNORMAL_HYPOTHALAMUS_MORPHOLOGY	HP_ABNORMAL_HYPOTHALAMUS_MORPHOLOGY	HP_ABNORMAL_HYPOTHALAMUS_MORPHOLOGY	10	0.63398	1.35242	0.117764	1	1	516	tags=20%, list=5%, signal=19%	CPLANE1/KIAA0753
HP_FOCAL_AWARE_SEIZURE	HP_FOCAL_AWARE_SEIZURE	HP_FOCAL_AWARE_SEIZURE	9	0.649886	1.3514	0.11976	1	1	886	tags=33%, list=9%, signal=30%	PLPBP/ALDH7A1/DEPDC5
GOBP_CELL_DIVISION	GOBP_CELL_DIVISION	GOBP_CELL_DIVISION	407	0.345218	1.35129	0.00187737	0.282431	0.282431	2010	tags=24%, list=20%, signal=20%	RACK1/TENT4B/CENPX/BABAM2/SPOUT1/ABRAXAS2/INTS13/SGO2/NUP43/TMEM250/SPART/KNL1/WASHC5/ENTR1/CENPS/SGO1/KAT14/CCSAP/BORA/NCAPG/CCNF/NCAPD2/BUB1B/PLK4/BRCA2/ASPM/NEK2/CCNB2/CENPF/TADA2A/CDCA2/ZNF449/SPICE1/TPX2/KIF23/ANK3/AURKA/UBE2C/NCAPD3/CCNA2/MAD2L1/SPDL1/CDC23/CENPW/TXNIP/DCLRE1A/LIG4/HAUS8/NDC80/ECT2/DYNLT1/RACGAP1/USP44/HELLS/TOP2A/ZNF16/NAP1L2/CCP110/KIF11/ARL3/CKAP2/CCNT1/EXT1/GPSM2/ACTR8/…
GOBP_HISTONE_H3_K36_TRIMETHYLATION	GOBP_HISTONE_H3_K36_TRIMETHYLATION	GOBP_HISTONE_H3_K36_TRIMETHYLATION	5	0.760313	1.35081	0.108949	1	1	1337	tags=40%, list=13%, signal=35%	NSD3/IWS1
HP_RECURRENT_PHARYNGITIS	HP_RECURRENT_PHARYNGITIS	HP_RECURRENT_PHARYNGITIS	9	0.649283	1.35015	0.121756	1	1	2171	tags=44%, list=21%, signal=35%	P4HA2/XIAP/SLC29A3/PTPN22
HP_ABSENT_OUTER_DYNEIN_ARMS	HP_ABSENT_OUTER_DYNEIN_ARMS	HP_ABSENT_OUTER_DYNEIN_ARMS	4	0.780889	1.34999	0.146067	1	1	1590	tags=75%, list=16%, signal=63%	CFAP298/DNAAF5/TTC12
HP_ABSENT_SHORTENED_DYNEIN_ARMS	HP_ABSENT_SHORTENED_DYNEIN_ARMS	HP_ABSENT_SHORTENED_DYNEIN_ARMS	4	0.780889	1.34999	0.146067	1	1	1590	tags=75%, list=16%, signal=63%	CFAP298/DNAAF5/TTC12
GOBP_AUDITORY_RECEPTOR_CELL_MORPHOGENESIS	GOBP_AUDITORY_RECEPTOR_CELL_MORPHOGENESIS	GOBP_AUDITORY_RECEPTOR_CELL_MORPHOGENESIS	9	0.64892	1.34939	0.121756	1	1	2005	tags=44%, list=20%, signal=36%	WHRN/MYO7A/WDPCP/SEC24B
HP_ABNORMALITY_OF_THE_FIRST_METATARSAL_BONE	HP_ABNORMALITY_OF_THE_FIRST_METATARSAL_BONE	HP_ABNORMALITY_OF_THE_FIRST_METATARSAL_BONE	6	0.722301	1.3493	0.124016	1	1	244	tags=17%, list=2%, signal=16%	VPS35L
GOBP_TELOMERE_CAPPING	GOBP_TELOMERE_CAPPING	GOBP_TELOMERE_CAPPING	35	0.488556	1.34916	0.111111	1	1	1035	tags=17%, list=10%, signal=15%	STN1/MRE11/TEN1/ERCC4/NEK2/DCLRE1A
GOBP_CAMP_CATABOLIC_PROCESS	GOBP_CAMP_CATABOLIC_PROCESS	GOBP_CAMP_CATABOLIC_PROCESS	6	0.721966	1.34868	0.124016	1	1	246	tags=17%, list=2%, signal=16%	PDE7B
HP_ABNORMAL_SERUM_IRON_CONCENTRATION	HP_ABNORMAL_SERUM_IRON_CONCENTRATION	HP_ABNORMAL_SERUM_IRON_CONCENTRATION	6	0.721903	1.34856	0.124016	1	1	1342	tags=50%, list=13%, signal=43%	KIF23/TRNT1/TTC37
HP_TRUNCUS_ARTERIOSUS	HP_TRUNCUS_ARTERIOSUS	HP_TRUNCUS_ARTERIOSUS	10	0.632132	1.34848	0.11976	1	1	1110	tags=20%, list=11%, signal=18%	UFD1/RREB1
GOBP_MEIOSIS_I_CELL_CYCLE_PROCESS	GOBP_MEIOSIS_I_CELL_CYCLE_PROCESS	GOBP_MEIOSIS_I_CELL_CYCLE_PROCESS	61	0.440528	1.34834	0.0587002	1	1	1436	tags=26%, list=14%, signal=23%	CENPX/MRE11/SGO2/CENPS/SGO1/BRCA2/ERCC4/CCNB2/AURKA/RMI1/RAD51AP1/NDC80/TOP2A/ZCWPW1/MLH3/RAD51D
HP_ATELECTASIS	HP_ATELECTASIS	HP_ATELECTASIS	24	0.527692	1.34791	0.103239	1	1	1940	tags=38%, list=19%, signal=30%	UFD1/CFAP298/RREB1/DNAAF5/RPGR/NHLRC2/TTC12/TSC1/TSC2
GOBP_SENSORY_PERCEPTION_OF_CHEMICAL_STIMULUS	GOBP_SENSORY_PERCEPTION_OF_CHEMICAL_STIMULUS	GOBP_SENSORY_PERCEPTION_OF_CHEMICAL_STIMULUS	17	0.567299	1.34744	0.139489	1	1	769	tags=24%, list=8%, signal=22%	OR11G2/OR4D9/OR2A25/ASIC1
GOBP_POSITIVE_REGULATION_OF_INTRINSIC_APOPTOTIC_SIGNALING_PATHWAY_IN_RESPONSE_TO_DNA_DAMAGE	GOBP_POSITIVE_REGULATION_OF_INTRINSIC_APOPTOTIC_SIGNALING_PATHWAY_IN_RESPONSE_TO_DNA_DAMAGE	GOBP_POSITIVE_REGULATION_OF_INTRINSIC_APOPTOTIC_SIGNALING_PATHWAY_IN_RESPONSE_TO_DNA_DAMAGE	3	0.844124	1.34694	0.105263	1	1	236	tags=33%, list=2%, signal=33%	FBH1
HP_ABNORMALITY_OF_NEUTROPHIL_PHYSIOLOGY	HP_ABNORMALITY_OF_NEUTROPHIL_PHYSIOLOGY	HP_ABNORMALITY_OF_NEUTROPHIL_PHYSIOLOGY	13	0.598195	1.34693	0.130178	1	1	310	tags=15%, list=3%, signal=15%	CYBC1/EFL1
HP_ABNORMAL_PELVIS_BONE_MORPHOLOGY	HP_ABNORMAL_PELVIS_BONE_MORPHOLOGY	HP_ABNORMAL_PELVIS_BONE_MORPHOLOGY	11	0.620152	1.34674	0.117764	1	1	1768	tags=55%, list=17%, signal=45%	ERCC6/EXT1/ERCC8/TRIP11/ATP7A/PCNT
GOCC_ELONGATOR_HOLOENZYME_COMPLEX	GOCC_ELONGATOR_HOLOENZYME_COMPLEX	GOCC_ELONGATOR_HOLOENZYME_COMPLEX	6	0.720819	1.34654	0.125984	1	1	727	tags=33%, list=7%, signal=31%	ELP1/ELP4
GOMF_DNA_POLYMERASE_ACTIVITY	GOMF_DNA_POLYMERASE_ACTIVITY	GOMF_DNA_POLYMERASE_ACTIVITY	23	0.532443	1.34647	0.110883	1	1	2443	tags=43%, list=24%, signal=33%	TENT4B/POLA1/POLI/POLG2/TEP1/POLD3/POLL/POLE2/POLB/POLK
HP_CEREBELLAR_DYSPLASIA	HP_CEREBELLAR_DYSPLASIA	HP_CEREBELLAR_DYSPLASIA	15	0.579135	1.34627	0.136187	1	1	1711	tags=40%, list=17%, signal=33%	RXYLT1/PI4KA/GPSM2/KIAA0586/FKTN/ARMC9
GOMF_BETA_N_ACETYLHEXOSAMINIDASE_ACTIVITY	GOMF_BETA_N_ACETYLHEXOSAMINIDASE_ACTIVITY	GOMF_BETA_N_ACETYLHEXOSAMINIDASE_ACTIVITY	4	0.778454	1.34578	0.153558	1	1	43	tags=25%, list=0%, signal=25%	OGA
GOBP_NUCLEOBASE_CONTAINING_SMALL_MOLECULE_BIOSYNTHETIC_PROCESS	GOBP_NUCLEOBASE_CONTAINING_SMALL_MOLECULE_BIOSYNTHETIC_PROCESS	GOBP_NUCLEOBASE_CONTAINING_SMALL_MOLECULE_BIOSYNTHETIC_PROCESS	11	0.619683	1.34572	0.11976	1	1	1755	tags=36%, list=17%, signal=30%	ADA2/DHFR2/MTAP/ADK
GOMF_ADENOSINE_RECEPTOR_BINDING	GOMF_ADENOSINE_RECEPTOR_BINDING	GOMF_ADENOSINE_RECEPTOR_BINDING	2	0.903165	1.34546	0.0988372	1	1	154	tags=50%, list=2%, signal=49%	ADA2
HP_APLASIA_OF_THE_UTERUS	HP_APLASIA_OF_THE_UTERUS	HP_APLASIA_OF_THE_UTERUS	9	0.646962	1.34532	0.121756	1	1	749	tags=22%, list=7%, signal=21%	NSD2/ARID1B
GOBP_MICROTUBULE_CYTOSKELETON_ORGANIZATION	GOBP_MICROTUBULE_CYTOSKELETON_ORGANIZATION	GOBP_MICROTUBULE_CYTOSKELETON_ORGANIZATION	366	0.347823	1.34493	0.00397481	0.4353	0.4353	2860	tags=37%, list=28%, signal=27%	TOGARAM1/PCLAF/PTPA/PATJ/ABRAXAS2/INTS13/TOGARAM2/ABRAXAS1/PRUNE1/WASHC5/JHY/SGO1/KIAA0753/HDGFL3/CCSAP/BORA/CCNF/PLK4/BRCA2/ASPM/CEP192/NEK2/CCNB2/CEP85/SPICE1/KIF18A/TPX2/KIF23/AURKA/CEP295/BCAS3/MAD2L1/IFT172/SPDL1/XPO1/TBCE/HAUS8/NDC80/WDR73/DYNLT1/RACGAP1/CEP97/DNAAF5/DISC1/GEN1/CCP110/KIF11/ARL3/CKAP2/GPSM2/USP33/PARP3/SDCCAG8/RNF19A/CLTC/CDK1/TXNDC9/APC/ULK4/STAG2/STAG1/TTC12/CNTROB/TUBGCP…
HP_CEREBELLAR_HYPOPLASIA	HP_CEREBELLAR_HYPOPLASIA	HP_CEREBELLAR_HYPOPLASIA	252	0.356806	1.34493	0.00824441	0.649695	0.649695	3557	tags=43%, list=35%, signal=29%	ATP5F1A/CCDC32/MRE11/TOGARAM1/VPS35L/CPLANE1/WASHC5/RXYLT1/KIAA0753/POLA1/BUB1B/SEPSECS/ASPM/ARID1B/TBC1D24/CENPF/IFT80/PIGN/TBCK/ERCC6/IFT172/WDR35/PI4KA/WDR73/STAT2/DISC1/ERMARD/HERC1/HYLS1/ARL3/CEP290/ZNF292/GPSM2/RHOBTB2/TRRAP/FTO/KIAA0586/BUB1/STAG2/RAB3GAP2/TUBGCP6/PRKDC/FAR1/FKTN/CBY1/ARMC9/SACS/FGFR1/DYNC1H1/TAF1/CDC40/CWF19L1/EXOC2/DPF2/OXR1/CEP120/CIT/MACF1/C2CD3/PMM2/PPP1R21/EXOSC1/POL…
HP_WIDELY_SPACED_PRIMARY_TEETH	HP_WIDELY_SPACED_PRIMARY_TEETH	HP_WIDELY_SPACED_PRIMARY_TEETH	5	0.756915	1.34477	0.11284	1	1	1487	tags=60%, list=15%, signal=51%	ERCC4/ERCC6/ERCC8
HP_MITOCHONDRIAL_MYOPATHY	HP_MITOCHONDRIAL_MYOPATHY	HP_MITOCHONDRIAL_MYOPATHY	50	0.455099	1.34387	0.0829787	1	1	2962	tags=42%, list=29%, signal=30%	NDUFAF8/FDX2/TWNK/MT-ND3/POLG2/MT-ATP6/FOXRED1/NDUFS1/MT-ND6/NDUFS2/NUBPL/NDUFB3/MT-CYB/NDUFAF2/MT-CO3/NDUFAF5/MT-CO2/PNPLA8/NDUFAF1/NDUFAF4/NDUFV2
HP_PERIVENTRICULAR_NODULAR_HETEROTOPIA	HP_PERIVENTRICULAR_NODULAR_HETEROTOPIA	HP_PERIVENTRICULAR_NODULAR_HETEROTOPIA	9	0.646206	1.34375	0.121756	1	1	1354	tags=44%, list=13%, signal=39%	VPS35L/TBC1D24/ERMARD/ZNF292
HP_FOCAL_SENSORY_SEIZURE	HP_FOCAL_SENSORY_SEIZURE	HP_FOCAL_SENSORY_SEIZURE	3	0.842113	1.34373	0.105263	1	1	1067	tags=67%, list=10%, signal=60%	CACNA1A/PI4KA
HP_ABNORMALITY_OF_GLOBE_SIZE	HP_ABNORMALITY_OF_GLOBE_SIZE	HP_ABNORMALITY_OF_GLOBE_SIZE	153	0.379098	1.34363	0.0178767	0.930724	0.930724	2259	tags=27%, list=22%, signal=22%	UFD1/TOGARAM1/VPS35L/RXYLT1/FANCI/FANCG/BUB1B/PLK4/BRCA2/ERCC4/CENPF/PIGN/UBE2T/ERCC6/ESCO2/WDR73/RREB1/HYLS1/KIF11/SMARCA2/CEP290/SMAD4/ERCC8/RBPJ/BUB1/SIN3A/RAB3GAP2/TUBGCP6/SYNGAP1/FANCF/FKTN/FGFR1/HCCS/NUP188/FAM111A/FANCL/MED13L/CEP120/FANCM/TBL1XR1/PIGV/MT-CYB
HP_VELOPHARYNGEAL_INSUFFICIENCY	HP_VELOPHARYNGEAL_INSUFFICIENCY	HP_VELOPHARYNGEAL_INSUFFICIENCY	11	0.61863	1.34343	0.11976	1	1	611	tags=18%, list=6%, signal=17%	ESS2/BICRA
HP_ABNORMAL_AORTIC_ARCH_MORPHOLOGY	HP_ABNORMAL_AORTIC_ARCH_MORPHOLOGY	HP_ABNORMAL_AORTIC_ARCH_MORPHOLOGY	27	0.514607	1.34243	0.110656	1	1	2189	tags=30%, list=21%, signal=23%	UFD1/ESS2/PIGN/RREB1/FGFR1/CREBBP/MED13L/DGCR8
GOMF_NUCLEOCYTOPLASMIC_CARRIER_ACTIVITY	GOMF_NUCLEOCYTOPLASMIC_CARRIER_ACTIVITY	GOMF_NUCLEOCYTOPLASMIC_CARRIER_ACTIVITY	23	0.530755	1.3422	0.112936	1	1	3089	tags=57%, list=30%, signal=40%	HIKESHI/XPO5/XPO1/XPO6/RANBP6/CSE1L/KPNA5/TNPO1/SNUPN/KPNA6/XPO7/IPO11/XPO4
HP_OPTIC_NEUROPATHY	HP_OPTIC_NEUROPATHY	HP_OPTIC_NEUROPATHY	44	0.46159	1.34169	0.0838446	1	1	3257	tags=45%, list=32%, signal=31%	NDUFAF8/MT-ND3/MT-ATP6/FOXRED1/NDUFS1/MT-ND6/NDUFS2/MT-ND4L/TSFM/NUBPL/NDUFB3/MT-CYB/NDUFAF2/MT-CO3/NDUFAF5/NDUFAF1/NDUFAF4/NDUFV2/MT-ND1/ATN1
GOCC_MICROTUBULE_MINUS_END	GOCC_MICROTUBULE_MINUS_END	GOCC_MICROTUBULE_MINUS_END	4	0.776019	1.34157	0.155431	1	1	735	tags=50%, list=7%, signal=46%	ABRAXAS2/ASPM
GOBP_GROWTH_HORMONE_SECRETION	GOBP_GROWTH_HORMONE_SECRETION	GOBP_GROWTH_HORMONE_SECRETION	7	0.676443	1.34131	0.145669	1	1	26	tags=14%, list=0%, signal=14%	SELENOT
HP_FINGER_SYNDACTYLY	HP_FINGER_SYNDACTYLY	HP_FINGER_SYNDACTYLY	95	0.406831	1.34095	0.0435739	1	1	2735	tags=39%, list=27%, signal=29%	SEM1/WASHC5/CKAP2L/WDR19/FANCI/FANCG/BRCA2/BTRC/ERCC4/IFT122/UBE2T/ESCO2/IFT172/WDR35/BBS12/IFT74/CEP290/SDCCAG8/RBPJ/APC/WDPCP/FANCF/LEMD3/FGFR1/BBIP1/FANCL/FANCM/BMS1/MED12/SLX4/PLEC/CCDC22/KAT6A/BRCA1/FANCD2/RTTN/NSD1
GOBP_NEGATIVE_REGULATION_OF_GUANYL_NUCLEOTIDE_EXCHANGE_FACTOR_ACTIVITY	GOBP_NEGATIVE_REGULATION_OF_GUANYL_NUCLEOTIDE_EXCHANGE_FACTOR_ACTIVITY	GOBP_NEGATIVE_REGULATION_OF_GUANYL_NUCLEOTIDE_EXCHANGE_FACTOR_ACTIVITY	3	0.840317	1.34086	0.107212	1	1	84	tags=33%, list=1%, signal=33%	RIPOR2
HP_ABNORMALITY_OF_CHROMOSOME_SEGREGATION	HP_ABNORMALITY_OF_CHROMOSOME_SEGREGATION	HP_ABNORMALITY_OF_CHROMOSOME_SEGREGATION	7	0.676188	1.3408	0.145669	1	1	1673	tags=57%, list=16%, signal=48%	BUB1B/ESCO2/CDAN1/TSC1
GOMF_ATP_DEPENDENT_ACTIVITY	GOMF_ATP_DEPENDENT_ACTIVITY	GOMF_ATP_DEPENDENT_ACTIVITY	334	0.349112	1.34076	0.00508779	0.483825	0.483825	3541	tags=46%, list=35%, signal=31%	ATP5F1B/ATP5F1C/ATP5F1A/MTREX/MRE11/FBH1/COQ8B/TWNK/MYO18A/ABCA1/ATP10D/KIF18A/KIF23/ERCC6/ABCC5/UPF1/DDX39B/HELB/DHX8/ABCD2/SLC4A8/RFC3/TTF2/CHD8/ATAD2/SPATA5/PEX6/SMARCAL1/ABCC10/DDX60/HELLS/DNAL4/TOP2A/HLTF/MYO1C/BBS12/MCM8/KIF11/SMARCA2/RFC1/MYO7A/MYO1E/MLH3/RFC4/RAD51D/CLPB/NSF/WRN/DYNC1I2/ABCB7/SHPRH/KIF20B/ATP7A/SETX/ACSL4/FIGNL1/RNF213/DDX17/SLC27A4/SLC27A5/NUBP1/ASCC3/DYNC1H1/BLM/ATP11C/…
HP_ABNORMALITY_OF_THE_SEPTUM_PELLUCIDUM	HP_ABNORMALITY_OF_THE_SEPTUM_PELLUCIDUM	HP_ABNORMALITY_OF_THE_SEPTUM_PELLUCIDUM	73	0.42361	1.34052	0.0489425	1	1	3104	tags=42%, list=30%, signal=30%	WASHC4/NSD2/RXYLT1/FANCI/TTC5/C12orf4/PPP2R5D/HYLS1/RSRC1/DCPS/DYNC1I2/KIAA0586/STAG2/FKTN/FGFR1/UFSP2/TAF1/HCCS/MED23/PPP1R12A/DHCR24/ZC3H14/PPP1R21/LINS1/TRAPPC9/EHMT1/NSD1/CRBN/SETD2/PACS1/EDC3
GOMF_TRNA_CYTOSINE_METHYLTRANSFERASE_ACTIVITY	GOMF_TRNA_CYTOSINE_METHYLTRANSFERASE_ACTIVITY	GOMF_TRNA_CYTOSINE_METHYLTRANSFERASE_ACTIVITY	7	0.676022	1.34047	0.147638	1	1	3320	tags=100%, list=32%, signal=68%	METTL2A/METTL6/METTL8/TRDMT1/NSUN3/NSUN6/METTL2B
GOCC_CYTOPLASMIC_UBIQUITIN_LIGASE_COMPLEX	GOCC_CYTOPLASMIC_UBIQUITIN_LIGASE_COMPLEX	GOCC_CYTOPLASMIC_UBIQUITIN_LIGASE_COMPLEX	12	0.606884	1.34042	0.129921	1	1	1370	tags=25%, list=13%, signal=22%	ELOB/CUL2/USP33
GOBP_CEREBELLAR_PURKINJE_CELL_LAYER_DEVELOPMENT	GOBP_CEREBELLAR_PURKINJE_CELL_LAYER_DEVELOPMENT	GOBP_CEREBELLAR_PURKINJE_CELL_LAYER_DEVELOPMENT	16	0.564584	1.34033	0.133205	1	1	1637	tags=38%, list=16%, signal=32%	WHRN/COQ8B/TTC21B/HERC1/ARCN1/ATP7A
HP_NARROW_NOSE	HP_NARROW_NOSE	HP_NARROW_NOSE	9	0.644459	1.34012	0.121756	1	1	1487	tags=44%, list=15%, signal=38%	CCNQ/ERCC6/TRRAP/ERCC8
GOMF_DNA_DIRECTED_DNA_POLYMERASE_ACTIVITY	GOMF_DNA_DIRECTED_DNA_POLYMERASE_ACTIVITY	GOMF_DNA_DIRECTED_DNA_POLYMERASE_ACTIVITY	19	0.548093	1.33964	0.1417	1	1	2443	tags=47%, list=24%, signal=36%	TENT4B/POLA1/POLI/POLG2/POLD3/POLL/POLE2/POLB/POLK
GOBP_GLYCINE_METABOLIC_PROCESS	GOBP_GLYCINE_METABOLIC_PROCESS	GOBP_GLYCINE_METABOLIC_PROCESS	8	0.657105	1.33933	0.139806	1	1	492	tags=25%, list=5%, signal=24%	RIDA/DHFR2
GOBP_HISTONE_H2A_PHOSPHORYLATION	GOBP_HISTONE_H2A_PHOSPHORYLATION	GOBP_HISTONE_H2A_PHOSPHORYLATION	4	0.774474	1.3389	0.159176	1	1	161	tags=25%, list=2%, signal=25%	DCAF1
GOCC_COHESIN_COMPLEX	GOCC_COHESIN_COMPLEX	GOCC_COHESIN_COMPLEX	8	0.656686	1.33848	0.139806	1	1	2782	tags=75%, list=27%, signal=55%	SGO2/STAG2/STAG1/SMC3/SMC1A/RAD21
GOMF_FILAMIN_BINDING	GOMF_FILAMIN_BINDING	GOMF_FILAMIN_BINDING	5	0.75336	1.33846	0.118677	1	1	1352	tags=40%, list=13%, signal=35%	RFLNB/SMAD4
GOBP_BONE_MINERALIZATION_INVOLVED_IN_BONE_MATURATION	GOBP_BONE_MINERALIZATION_INVOLVED_IN_BONE_MATURATION	GOBP_BONE_MINERALIZATION_INVOLVED_IN_BONE_MATURATION	3	0.838757	1.33837	0.11501	1	1	818	tags=67%, list=8%, signal=61%	RFLNB/IFT80
GOBP_ESTABLISHMENT_OF_CELL_POLARITY	GOBP_ESTABLISHMENT_OF_CELL_POLARITY	GOBP_ESTABLISHMENT_OF_CELL_POLARITY	83	0.417075	1.33833	0.0482306	1	1	1974	tags=33%, list=19%, signal=26%	RACK1/RIPOR2/PATJ/MYO18A/KANK1/BCAS3/MAD2L1/SPDL1/NDC80/DYNLT1/PRKCI/DOCK2/KRIT1/TRAF3IP2/GPSM2/SDCCAG8/KIF20B/WDPCP/MAP4/RAB11FIP2/GBF1/IFT20/MCPH1/MYO9A/UBXN2B/DOCK8/NUMA1
GOBP_SINGLE_STRAND_BREAK_REPAIR	GOBP_SINGLE_STRAND_BREAK_REPAIR	GOBP_SINGLE_STRAND_BREAK_REPAIR	8	0.656209	1.33751	0.139806	1	1	3063	tags=75%, list=30%, signal=53%	ERCC6/LIG4/ERCC8/TDP1/XRCC1/APTX
GOBP_REGULATION_OF_ISOTYPE_SWITCHING	GOBP_REGULATION_OF_ISOTYPE_SWITCHING	GOBP_REGULATION_OF_ISOTYPE_SWITCHING	33	0.496302	1.33737	0.112971	1	1	1746	tags=27%, list=17%, signal=23%	SHLD2/SHLD1/SHLD3/NSD2/PAXIP1/TNFSF4/PARP3/RIF1/THOC1
GOMF_UBIQUITIN_LIKE_PROTEIN_SPECIFIC_PROTEASE_ACTIVITY	GOMF_UBIQUITIN_LIKE_PROTEIN_SPECIFIC_PROTEASE_ACTIVITY	GOMF_UBIQUITIN_LIKE_PROTEIN_SPECIFIC_PROTEASE_ACTIVITY	85	0.414334	1.33678	0.0560894	1	1	2808	tags=38%, list=27%, signal=28%	UFD1/MINDY2/OTULINL/ZUP1/MINDY3/USP49/SENP7/USP44/USP33/STAMBP/USP19/USP45/UFSP2/USP21/COPS5/USP47/PAN2/SENP1/USP9Y/USP37/OTUD6B/USP46/BAP1/USP25/USP28/PRPF8/USP20/USPL1/CYLD/VCPIP1/UCHL3/USP15
GOCC_DNA_REPLICATION_FACTOR_C_COMPLEX	GOCC_DNA_REPLICATION_FACTOR_C_COMPLEX	GOCC_DNA_REPLICATION_FACTOR_C_COMPLEX	4	0.773194	1.33669	0.159176	1	1	2324	tags=100%, list=23%, signal=77%	RFC3/RFC1/RFC4/RFC5
GOMF_GLUCOSIDASE_ACTIVITY	GOMF_GLUCOSIDASE_ACTIVITY	GOMF_GLUCOSIDASE_ACTIVITY	6	0.715397	1.33641	0.141732	1	1	107	tags=17%, list=1%, signal=17%	PGGHG
GOBP_REGULATION_OF_CGMP_MEDIATED_SIGNALING	GOBP_REGULATION_OF_CGMP_MEDIATED_SIGNALING	GOBP_REGULATION_OF_CGMP_MEDIATED_SIGNALING	3	0.837469	1.33632	0.11501	1	1	167	tags=33%, list=2%, signal=33%	CGAS
GOBP_TRANSLATIONAL_READTHROUGH	GOBP_TRANSLATIONAL_READTHROUGH	GOBP_TRANSLATIONAL_READTHROUGH	6	0.715324	1.33627	0.141732	1	1	730	tags=33%, list=7%, signal=31%	SELENOT/SEPSECS
HP_RIGHT_AORTIC_ARCH_WITH_MIRROR_IMAGE_BRANCHING	HP_RIGHT_AORTIC_ARCH_WITH_MIRROR_IMAGE_BRANCHING	HP_RIGHT_AORTIC_ARCH_WITH_MIRROR_IMAGE_BRANCHING	4	0.772612	1.33568	0.159176	1	1	224	tags=25%, list=2%, signal=24%	ESS2
HP_ABNORMAL_BRAINSTEM_MRI_SIGNAL_INTENSITY	HP_ABNORMAL_BRAINSTEM_MRI_SIGNAL_INTENSITY	HP_ABNORMAL_BRAINSTEM_MRI_SIGNAL_INTENSITY	35	0.483638	1.33558	0.115226	1	1	3158	tags=46%, list=31%, signal=32%	NDUFAF8/MT-ND3/KRIT1/FOXRED1/NDUFS1/NDUFS2/NUBPL/NDUFB3/NDUFAF2/NDUFAF5/PDCD10/NDUFAF1/NDUFAF4/NDUFV2/MT-ND1/AIFM1
GOBP_NEGATIVE_REGULATION_OF_PROTEIN_TYROSINE_KINASE_ACTIVITY	GOBP_NEGATIVE_REGULATION_OF_PROTEIN_TYROSINE_KINASE_ACTIVITY	GOBP_NEGATIVE_REGULATION_OF_PROTEIN_TYROSINE_KINASE_ACTIVITY	22	0.532149	1.33501	0.126253	1	1	2517	tags=41%, list=25%, signal=31%	RACK1/SOCS4/TSG101/CBLB/CBL/IBTK/SNX6/PTPRC/SH3BP5L
GOBP_HEME_TRANSPORT	GOBP_HEME_TRANSPORT	GOBP_HEME_TRANSPORT	4	0.771662	1.33404	0.162921	1	1	1511	tags=75%, list=15%, signal=64%	ABCC5/FLVCR1/ABCB7
GOBP_IRON_COORDINATION_ENTITY_TRANSPORT	GOBP_IRON_COORDINATION_ENTITY_TRANSPORT	GOBP_IRON_COORDINATION_ENTITY_TRANSPORT	4	0.771662	1.33404	0.162921	1	1	1511	tags=75%, list=15%, signal=64%	ABCC5/FLVCR1/ABCB7
GOMF_HEME_TRANSMEMBRANE_TRANSPORTER_ACTIVITY	GOMF_HEME_TRANSMEMBRANE_TRANSPORTER_ACTIVITY	GOMF_HEME_TRANSMEMBRANE_TRANSPORTER_ACTIVITY	4	0.771662	1.33404	0.162921	1	1	1511	tags=75%, list=15%, signal=64%	ABCC5/FLVCR1/ABCB7
GOBP_PYRIDINE_CONTAINING_COMPOUND_METABOLIC_PROCESS	GOBP_PYRIDINE_CONTAINING_COMPOUND_METABOLIC_PROCESS	GOBP_PYRIDINE_CONTAINING_COMPOUND_METABOLIC_PROCESS	18	0.552234	1.33396	0.15121	1	1	1440	tags=33%, list=14%, signal=29%	NAXE/NAXD/PNPO/NMNAT1/MTAP/PARP9
GOCC_CALCIUM_CHANNEL_COMPLEX	GOCC_CALCIUM_CHANNEL_COMPLEX	GOCC_CALCIUM_CHANNEL_COMPLEX	22	0.531665	1.33379	0.126253	1	1	1319	tags=23%, list=13%, signal=20%	MCUB/PTPA/CACNA1A/RYR1/PRKACA
GOBP_DNA_DOUBLE_STRAND_BREAK_PROCESSING	GOBP_DNA_DOUBLE_STRAND_BREAK_PROCESSING	GOBP_DNA_DOUBLE_STRAND_BREAK_PROCESSING	12	0.603818	1.33365	0.13189	1	1	2417	tags=50%, list=24%, signal=38%	MRE11/WDR70/HELB/BLM/SMARCAD1/SLX4
GOBP_NADH_DEHYDROGENASE_COMPLEX_ASSEMBLY	GOBP_NADH_DEHYDROGENASE_COMPLEX_ASSEMBLY	GOBP_NADH_DEHYDROGENASE_COMPLEX_ASSEMBLY	51	0.448835	1.33286	0.0932203	1	1	3293	tags=39%, list=32%, signal=27%	DMAC1/DMAC2/NDUFAF8/NDUFC1/FOXRED1/NDUFS1/MT-ND6/NDUFS2/NDUFA12/NUBPL/NDUFB3/COA1/NDUFAF2/NDUFAF5/NDUFAF1/NDUFAF4/MT-ND1/NDUFAF7/NDUFB1/ACAD9
GOBP_ION_TRANSMEMBRANE_TRANSPORT	GOBP_ION_TRANSMEMBRANE_TRANSPORT	GOBP_ION_TRANSMEMBRANE_TRANSPORT	401	0.340442	1.33239	0.00272902	0.350066	0.350066	1018	tags=9%, list=10%, signal=8%	ATP5F1E/ATP5MG/ATP5MC2/ATP5ME/ATP5MF/ATP5MC3/ATP5PF/ATP5F1B/ATP5F1C/ATP5PO/ATP5PD/ATP5F1A/ATP5MC1/ATP5PB/ATP5F1D/MCUB/MAIP1/NIPSNAP2/SELENON/KCNC1/SLC9A3/MT-ATP8/XPR1/ASIC1/GSTM2/CACNA1A/TCAF2/ATP10D/RYR1/ANK3/ABCC5/HECW2/CTNS/SLC4A8/TRPM2
HP_RESPIRATORY_INSUFFICIENCY_DUE_TO_DEFECTIVE_CILIARY_CLEARANCE	HP_RESPIRATORY_INSUFFICIENCY_DUE_TO_DEFECTIVE_CILIARY_CLEARANCE	HP_RESPIRATORY_INSUFFICIENCY_DUE_TO_DEFECTIVE_CILIARY_CLEARANCE	4	0.770648	1.33229	0.162921	1	1	1158	tags=50%, list=11%, signal=44%	CFAP298/DNAAF5
GOBP_NON_MEMBRANE_BOUNDED_ORGANELLE_ASSEMBLY	GOBP_NON_MEMBRANE_BOUNDED_ORGANELLE_ASSEMBLY	GOBP_NON_MEMBRANE_BOUNDED_ORGANELLE_ASSEMBLY	262	0.353145	1.33181	0.0143543	0.829035	0.829035	2769	tags=32%, list=27%, signal=24%	NOP53/NBDY/CENPX/TOGARAM1/ABRAXAS2/TOGARAM2/ABRAXAS1/EFL1/WASHC5/CENPS/KIAA0753/CCSAP/SIX4/PLK4/ASPM/CEP192/NEK2/CCNB2/CENPF/SPICE1/TTN/TPX2/KIF23/AURKA/CEP295/CENPW/ZFYVE1/HAUS8/NDC80/RACGAP1/CEP97/NLE1/CCP110/KIF11/LIMD1/SMAD4/CSF2/GPSM2/TMOD3/STAG2/STAG1/CNTROB/MTERF4/TUBGCP6/PRKDC/CEP44/RNF213/TUBGCP2/DYNC1H1/VPS4B/CENPC/XRCC5/PAN2/KIF2A/NUMA1/HAUS6/PUM2/STARD9/CEP152/CEP120/RNF4/SMC3/C2CD3/C…
GOBP_NEGATIVE_REGULATION_OF_T_CELL_DIFFERENTIATION_IN_THYMUS	GOBP_NEGATIVE_REGULATION_OF_T_CELL_DIFFERENTIATION_IN_THYMUS	GOBP_NEGATIVE_REGULATION_OF_T_CELL_DIFFERENTIATION_IN_THYMUS	3	0.83416	1.33104	0.118908	1	1	145	tags=33%, list=1%, signal=33%	TMEM131L
GOCC_DERLIN_1_RETROTRANSLOCATION_COMPLEX	GOCC_DERLIN_1_RETROTRANSLOCATION_COMPLEX	GOCC_DERLIN_1_RETROTRANSLOCATION_COMPLEX	5	0.749	1.33071	0.124514	1	1	53	tags=20%, list=1%, signal=20%	SELENOS
GOBP_CELLULAR_RESPONSE_TO_REACTIVE_NITROGEN_SPECIES	GOBP_CELLULAR_RESPONSE_TO_REACTIVE_NITROGEN_SPECIES	GOBP_CELLULAR_RESPONSE_TO_REACTIVE_NITROGEN_SPECIES	11	0.612693	1.33054	0.121756	1	1	937	tags=18%, list=9%, signal=17%	ATP5F1A/CCNA2
GOBP_POSITIVE_REGULATION_OF_PROTEASOMAL_UBIQUITIN_DEPENDENT_PROTEIN_CATABOLIC_PROCESS	GOBP_POSITIVE_REGULATION_OF_PROTEASOMAL_UBIQUITIN_DEPENDENT_PROTEIN_CATABOLIC_PROCESS	GOBP_POSITIVE_REGULATION_OF_PROTEASOMAL_UBIQUITIN_DEPENDENT_PROTEIN_CATABOLIC_PROCESS	67	0.426089	1.33049	0.0684647	1	1	285	tags=6%, list=3%, signal=6%	RACK1/ELOB/NOP53/COP1
GOBP_REGULATION_OF_DNA_METABOLIC_PROCESS	GOBP_REGULATION_OF_DNA_METABOLIC_PROCESS	GOBP_REGULATION_OF_DNA_METABOLIC_PROCESS	282	0.351134	1.32997	0.013212	0.808506	0.808506	2020	tags=22%, list=20%, signal=18%	STN1/TENT4B/MRE11/TEN1/BABAM2/SHLD2/SHLD1/CGAS/MRNIP/CYREN/FBH1/ABRAXAS1/SHLD3/NSD2/HDGFL2/PAXIP1/ERCC4/NEK2/WDR70/UBE2V1/ERCC6/UPF1/POLG2/HELB/SLF2/RFC3/RAD51AP1/TNFSF4/XRN1/ZNF91/MMS19/GNL3L/KDM1B/ZCWPW1/PARP3/ACTR8/PARP4/TRRAP/RFC4/GINS4/PARP9/ERCC8/INO80B/WRN/INO80D/DCP2/PRIM2/MBTD1/RIF1/PRKDC/SLF1/FIGNL1/THOC1/KMT2A/BLM/XRCC5/OGG1/SMARCAD1/TRIP12/EYA3/ING5/IL7R/MPHOSPH8
HP_HYPOCALCEMIC_TETANY	HP_HYPOCALCEMIC_TETANY	HP_HYPOCALCEMIC_TETANY	4	0.769193	1.32977	0.166667	1	1	1900	tags=75%, list=19%, signal=61%	TBCE/CTNS/FAM111A
HP_FOCAL_MOTOR_SEIZURE	HP_FOCAL_MOTOR_SEIZURE	HP_FOCAL_MOTOR_SEIZURE	48	0.450632	1.32977	0.0961145	1	1	1925	tags=31%, list=19%, signal=25%	PLPBP/TBC1D24/CACNA1A/ALDH7A1/DEPDC5/AKT3/KANSL1/SMARCAL1/PTPN23/CLTC/KCTD7/SYNGAP1/FAR1/DYNC1H1/DOCK8
HP_NIGHT_SWEATS	HP_NIGHT_SWEATS	HP_NIGHT_SWEATS	8	0.652131	1.3292	0.141748	1	1	3355	tags=75%, list=33%, signal=50%	TSPOAP1/SLC25A13/NAB2/BCL6/UBA1/STAT6
HP_ABNORMALITY_OF_T_CELL_PHYSIOLOGY	HP_ABNORMALITY_OF_T_CELL_PHYSIOLOGY	HP_ABNORMALITY_OF_T_CELL_PHYSIOLOGY	37	0.474019	1.32903	0.0967078	1	1	2393	tags=32%, list=23%, signal=25%	UFD1/ESS2/CARMIL2/RREB1/SMARCAL1/RASGRP1/LCP2/COG6/DGCR8/JAK3/FAS/FASLG
HP_EEG_WITH_FRONTAL_EPILEPTIFORM_DISCHARGES	HP_EEG_WITH_FRONTAL_EPILEPTIFORM_DISCHARGES	HP_EEG_WITH_FRONTAL_EPILEPTIFORM_DISCHARGES	2	0.891799	1.32853	0.116279	1	1	1109	tags=100%, list=11%, signal=89%	PI4KA/SPATA5
HP_PERITONITIS	HP_PERITONITIS	HP_PERITONITIS	20	0.541178	1.3279	0.139676	1	1	2030	tags=45%, list=20%, signal=36%	COQ8B/INF2/PLCE1/MYO1E/NUP205/NUP133/JAK2/ANKFY1/GAPVD1
GOBP_POSITIVE_REGULATION_OF_VOLTAGE_GATED_POTASSIUM_CHANNEL_ACTIVITY	GOBP_POSITIVE_REGULATION_OF_VOLTAGE_GATED_POTASSIUM_CHANNEL_ACTIVITY	GOBP_POSITIVE_REGULATION_OF_VOLTAGE_GATED_POTASSIUM_CHANNEL_ACTIVITY	2	0.891145	1.32755	0.118217	1	1	533	tags=50%, list=5%, signal=47%	KCNC1
GOCC_SPINDLE_POLE	GOCC_SPINDLE_POLE	GOCC_SPINDLE_POLE	128	0.383236	1.32741	0.0395825	1	1	2426	tags=34%, list=24%, signal=26%	SPOUT1/ABRAXAS2/SGO1/CKAP2L/PLK4/ASPM/NEK2/CENPF/BOD1L1/CEP85/CEP128/TPX2/AURKA/MAD2L1/SPDL1/CEP89/HAUS8/WDR73/KIF11/CKAP2/GPSM2/CEP95/MAPKBP1/KIF20B/STAG2/STAG1/TUBGCP6/CEP44/CKAP5/CDC14A/TUBGCP2/VPS4B/UBXN2B/KIF2A/NUMA1/TUBG1/BEX4/SMC3/DYNC1LI1/POC1B/TUBGCP5/GOLGA2/DCTN1
GOBP_POSITIVE_REGULATION_OF_CHROMOSOME_CONDENSATION	GOBP_POSITIVE_REGULATION_OF_CHROMOSOME_CONDENSATION	GOBP_POSITIVE_REGULATION_OF_CHROMOSOME_CONDENSATION	4	0.767692	1.32718	0.166667	1	1	1995	tags=75%, list=19%, signal=60%	NCAPG/NCAPD2/SMC2
HP_CEREBRAL_HAMARTOMA	HP_CEREBRAL_HAMARTOMA	HP_CEREBRAL_HAMARTOMA	11	0.611141	1.32717	0.129741	1	1	2232	tags=45%, list=22%, signal=36%	CPLANE1/KIAA0753/TSC1/TSC2/VPS16
GOCC_HEMIDESMOSOME	GOCC_HEMIDESMOSOME	GOCC_HEMIDESMOSOME	2	0.890821	1.32707	0.118217	1	1	62	tags=50%, list=1%, signal=50%	ERBIN
HP_PROGRESSIVE_PES_CAVUS	HP_PROGRESSIVE_PES_CAVUS	HP_PROGRESSIVE_PES_CAVUS	5	0.746298	1.32591	0.13035	1	1	330	tags=20%, list=3%, signal=19%	WASHC5
GOCC_CUL4_RING_E3_UBIQUITIN_LIGASE_COMPLEX	GOCC_CUL4_RING_E3_UBIQUITIN_LIGASE_COMPLEX	GOCC_CUL4_RING_E3_UBIQUITIN_LIGASE_COMPLEX	25	0.515235	1.32555	0.121704	1	1	1487	tags=24%, list=15%, signal=21%	DCAF1/COP1/DCAF17/GLMN/AMBRA1/ERCC8
GOBP_CEREBROSPINAL_FLUID_CIRCULATION	GOBP_CEREBROSPINAL_FLUID_CIRCULATION	GOBP_CEREBROSPINAL_FLUID_CIRCULATION	3	0.830581	1.32533	0.130604	1	1	444	tags=33%, list=4%, signal=32%	JHY
GOBP_NEGATIVE_REGULATION_OF_ACUTE_INFLAMMATORY_RESPONSE_TO_ANTIGENIC_STIMULUS	GOBP_NEGATIVE_REGULATION_OF_ACUTE_INFLAMMATORY_RESPONSE_TO_ANTIGENIC_STIMULUS	GOBP_NEGATIVE_REGULATION_OF_ACUTE_INFLAMMATORY_RESPONSE_TO_ANTIGENIC_STIMULUS	1	0.994918	1.32513	0.0123555	0.789797	0.789797	53	tags=100%, list=1%, signal=99%	SELENOS
GOBP_POSITIVE_REGULATION_OF_PROTEOLYSIS_INVOLVED_IN_CELLULAR_PROTEIN_CATABOLIC_PROCESS	GOBP_POSITIVE_REGULATION_OF_PROTEOLYSIS_INVOLVED_IN_CELLULAR_PROTEIN_CATABOLIC_PROCESS	GOBP_POSITIVE_REGULATION_OF_PROTEOLYSIS_INVOLVED_IN_CELLULAR_PROTEIN_CATABOLIC_PROCESS	94	0.40301	1.3247	0.0453689	1	1	285	tags=5%, list=3%, signal=5%	RACK1/ELOB/ATP5IF1/NOP53/COP1
GOBP_SMOOTHENED_SIGNALING_PATHWAY	GOBP_SMOOTHENED_SIGNALING_PATHWAY	GOBP_SMOOTHENED_SIGNALING_PATHWAY	68	0.423046	1.32415	0.0555556	1	1	2321	tags=35%, list=23%, signal=27%	RACK1/MOSMO/TEDC1/WDR19/BTRC/IFT122/TTC21B/IFT80/RUNX2/KCTD21/IFT172/ARL3/PRKACA/EXT1/KIAA0586/WDPCP/HERC4/ARMC9/IFT20/CREBBP/PRKACB/TTBK2/C2CD3/DYRK2
GOBP_GLYCOSAMINOGLYCAN_CATABOLIC_PROCESS	GOBP_GLYCOSAMINOGLYCAN_CATABOLIC_PROCESS	GOBP_GLYCOSAMINOGLYCAN_CATABOLIC_PROCESS	10	0.620617	1.32392	0.133733	1	1	12	tags=10%, list=0%, signal=10%	CEMIP2
GOBP_RELAXATION_OF_SMOOTH_MUSCLE	GOBP_RELAXATION_OF_SMOOTH_MUSCLE	GOBP_RELAXATION_OF_SMOOTH_MUSCLE	3	0.829684	1.3239	0.130604	1	1	155	tags=33%, list=2%, signal=33%	GRK2
GOBP_CELLULAR_RESPONSE_TO_CAFFEINE	GOBP_CELLULAR_RESPONSE_TO_CAFFEINE	GOBP_CELLULAR_RESPONSE_TO_CAFFEINE	4	0.765581	1.32353	0.170412	1	1	876	tags=50%, list=9%, signal=46%	GSTM2/RYR1
GOBP_CENTROSOME_DUPLICATION	GOBP_CENTROSOME_DUPLICATION	GOBP_CENTROSOME_DUPLICATION	58	0.437116	1.3234	0.081761	1	1	3058	tags=55%, list=30%, signal=39%	KIAA0753/CCNF/PLK4/BRCA2/CEP192/SPICE1/CEP295/XPO1/NDC80/GEN1/CCP110/USP33/CNTROB/CEP44/CKAP5/NUBP1/VPS4B/CEP152/CEP120/C2CD3/CEP76/POC1B/CHORDC1/KAT2A/BRCA1/CENPJ/RTTN/CDK5RAP2/NDE1/CHMP2A/CHMP5/NAT10
GOBP_REGULATION_BY_VIRUS_OF_VIRAL_PROTEIN_LEVELS_IN_HOST_CELL	GOBP_REGULATION_BY_VIRUS_OF_VIRAL_PROTEIN_LEVELS_IN_HOST_CELL	GOBP_REGULATION_BY_VIRUS_OF_VIRAL_PROTEIN_LEVELS_IN_HOST_CELL	5	0.744858	1.32335	0.132296	1	1	1285	tags=40%, list=13%, signal=35%	DYNLT1/STAT1
GOMF_INORGANIC_DIPHOSPHATASE_ACTIVITY	GOMF_INORGANIC_DIPHOSPHATASE_ACTIVITY	GOMF_INORGANIC_DIPHOSPHATASE_ACTIVITY	4	0.765462	1.32332	0.170412	1	1	322	tags=25%, list=3%, signal=24%	PRUNE1
HP_VERTICAL_NYSTAGMUS	HP_VERTICAL_NYSTAGMUS	HP_VERTICAL_NYSTAGMUS	11	0.609244	1.32305	0.131737	1	1	843	tags=27%, list=8%, signal=25%	MRE11/CACNA1A/PIGN
HP_POOR_COORDINATION	HP_POOR_COORDINATION	HP_POOR_COORDINATION	19	0.541295	1.32303	0.15587	1	1	3577	tags=68%, list=35%, signal=45%	ERCC4/SYNGAP1/TCF20/TBC1D23/CREBBP/TANGO2/NSD1/YWHAG/MTR/SETD2/SLC25A15/EED/HUWE1
HP_CAFE_AU_LAIT_SPOT	HP_CAFE_AU_LAIT_SPOT	HP_CAFE_AU_LAIT_SPOT	117	0.386084	1.32282	0.0336025	1	1	3601	tags=48%, list=35%, signal=31%	CCDC32/FANCI/FANCG/BUB1B/BRCA2/ERCC4/UBE2T/ESCO2/KANSL1/PLAG1/PTPN23/TTC37/MADD/BUB1/COPB1/APC/SIN3A/FANCF/TSC1/SETBP1/PCNT/TCF20/BLM/KDM5C/TRIP12/TSC2/CREBBP/FANCL/CBL/FANCM/CWC27/MED12/SLX4/TOP3A/NBN/PMS2/UBR7/BRCA1/FANCD2/MED13/TRAPPC4/RAD51C/MED27/MEN1/PSMD12/ZMIZ1/MSH6/ATM/MLH1/ACTL6A/CEP57/MAX/BRAF/RFWD3/HUWE1/SHOC2
GOBP_SEPTUM_PRIMUM_DEVELOPMENT	GOBP_SEPTUM_PRIMUM_DEVELOPMENT	GOBP_SEPTUM_PRIMUM_DEVELOPMENT	3	0.82893	1.32269	0.132554	1	1	305	tags=33%, list=3%, signal=32%	NSD2
GOBP_REGULATION_OF_CELL_CYCLE_G2_M_PHASE_TRANSITION	GOBP_REGULATION_OF_CELL_CYCLE_G2_M_PHASE_TRANSITION	GOBP_REGULATION_OF_CELL_CYCLE_G2_M_PHASE_TRANSITION	75	0.416125	1.3226	0.0576923	1	1	2782	tags=39%, list=27%, signal=28%	NOP53/MRE11/BABAM2/MRNIP/CCNQ/ABRAXAS1/PAXIP1/CENPF/AURKA/DBF4B/CDK1/SIN3A/CDC7/BLM/CLSPN/VPS4B/INTS3/USP47/MTA3/RRM1/ING4/NBN/CTC1/UIMC1/RAD17/HUS1/BRCA1/TAOK1/RAD21
HP_FOCAL_HEMICLONIC_SEIZURE	HP_FOCAL_HEMICLONIC_SEIZURE	HP_FOCAL_HEMICLONIC_SEIZURE	2	0.887792	1.32256	0.122093	1	1	1150	tags=100%, list=11%, signal=89%	KANSL1/SMARCAL1
GOBP_AUDITORY_RECEPTOR_CELL_DEVELOPMENT	GOBP_AUDITORY_RECEPTOR_CELL_DEVELOPMENT	GOBP_AUDITORY_RECEPTOR_CELL_DEVELOPMENT	12	0.598571	1.32206	0.137795	1	1	2005	tags=33%, list=20%, signal=27%	WHRN/MYO7A/WDPCP/SEC24B
GOCC_TRAPP_COMPLEX	GOCC_TRAPP_COMPLEX	GOCC_TRAPP_COMPLEX	13	0.586984	1.32169	0.147929	1	1	3457	tags=77%, list=34%, signal=51%	TRAPPC2B/TRAPPC11/TRAPPC13/TRAPPC2/TRAPPC9/TRAPPC8/TRAPPC4/TRAPPC12/TRAPPC6B/TRAPPC2L
HP_ANOPHTHALMIA	HP_ANOPHTHALMIA	HP_ANOPHTHALMIA	30	0.496864	1.32167	0.113684	1	1	1818	tags=33%, list=18%, signal=27%	RXYLT1/ERCC4/ERCC6/HYLS1/KIF11/CEP290/ERCC8/FKTN/FGFR1/HCCS
GOMF_PROTEIN_METHYLTRANSFERASE_ACTIVITY	GOMF_PROTEIN_METHYLTRANSFERASE_ACTIVITY	GOMF_PROTEIN_METHYLTRANSFERASE_ACTIVITY	69	0.421361	1.32151	0.0553279	1	1	3687	tags=51%, list=36%, signal=33%	NSD3/CSKMT/EEF1AKMT2/NSD2/EEF1AKMT1/EZH1/SETDB1/FAM98A/N6AMT1/KMT2A/PRMT9/SETD1A/ARMT1/SETD4/PRMT7/FAM98B/ASH2L/PCMTD2/SMYD5/SUV39H2/EHMT1/NSD1/PRDM2/NTMT1/SETD2/ASH1L/NDUFAF7/SMYD3/EED/PRMT3/SUZ12/PCMTD1/PRMT2/LCMT1/RBBP5
GOMF_REGULATORY_RNA_BINDING	GOMF_REGULATORY_RNA_BINDING	GOMF_REGULATORY_RNA_BINDING	30	0.496599	1.32097	0.113684	1	1	2049	tags=30%, list=20%, signal=24%	TUT7/TUT4/SPOUT1/DND1/ZC3H10/AGO1/DICER1/PUM2/PNPT1
HP_CHORIORETINAL_DYSPLASIA	HP_CHORIORETINAL_DYSPLASIA	HP_CHORIORETINAL_DYSPLASIA	11	0.608001	1.32035	0.137725	1	1	1818	tags=45%, list=18%, signal=37%	RXYLT1/KIF11/TUBGCP6/FKTN/HCCS
GOMF_DNA_HELICASE_ACTIVITY	GOMF_DNA_HELICASE_ACTIVITY	GOMF_DNA_HELICASE_ACTIVITY	54	0.442521	1.3202	0.101911	1	1	2423	tags=39%, list=24%, signal=30%	MRE11/FBH1/TWNK/ERCC6/UPF1/HELB/RFC3/CHD8/MCM8/RFC4/WRN/SETX/ASCC3/BLM/HELQ/XRCC5/SMARCAD1/RECQL/FANCM/RFC5/MCM2
GOBP_POSITIVE_REGULATION_OF_IMMUNOGLOBULIN_PRODUCTION	GOBP_POSITIVE_REGULATION_OF_IMMUNOGLOBULIN_PRODUCTION	GOBP_POSITIVE_REGULATION_OF_IMMUNOGLOBULIN_PRODUCTION	36	0.475186	1.32015	0.117526	1	1	1046	tags=17%, list=10%, signal=15%	SHLD2/SHLD1/SHLD3/NSD2/PAXIP1/TNFSF4
HP_ABNORMAL_LUNG_LOBATION	HP_ABNORMAL_LUNG_LOBATION	HP_ABNORMAL_LUNG_LOBATION	18	0.546478	1.32006	0.153226	1	1	1532	tags=28%, list=15%, signal=24%	UFD1/BUB1B/RREB1/HYLS1/BUB1
GOBP_REGULATION_OF_TRANSCRIPTION_OF_NUCLEOLAR_LARGE_RRNA_BY_RNA_POLYMERASE_I	GOBP_REGULATION_OF_TRANSCRIPTION_OF_NUCLEOLAR_LARGE_RRNA_BY_RNA_POLYMERASE_I	GOBP_REGULATION_OF_TRANSCRIPTION_OF_NUCLEOLAR_LARGE_RRNA_BY_RNA_POLYMERASE_I	12	0.597596	1.31991	0.137795	1	1	33	tags=8%, list=0%, signal=8%	NOP53
GOBP_MESONEPHRIC_TUBULE_FORMATION	GOBP_MESONEPHRIC_TUBULE_FORMATION	GOBP_MESONEPHRIC_TUBULE_FORMATION	2	0.885955	1.31982	0.124031	1	1	671	tags=50%, list=7%, signal=47%	SIX4
GOBP_REGULATION_OF_MESONEPHROS_DEVELOPMENT	GOBP_REGULATION_OF_MESONEPHROS_DEVELOPMENT	GOBP_REGULATION_OF_MESONEPHROS_DEVELOPMENT	2	0.885955	1.31982	0.124031	1	1	671	tags=50%, list=7%, signal=47%	SIX4
GOBP_URETERIC_BUD_FORMATION	GOBP_URETERIC_BUD_FORMATION	GOBP_URETERIC_BUD_FORMATION	2	0.885955	1.31982	0.124031	1	1	671	tags=50%, list=7%, signal=47%	SIX4
HP_AGENESIS_OF_CORPUS_CALLOSUM	HP_AGENESIS_OF_CORPUS_CALLOSUM	HP_AGENESIS_OF_CORPUS_CALLOSUM	178	0.363378	1.31916	0.0217826	1	1	2839	tags=38%, list=28%, signal=28%	KNL1/NSD2/RXYLT1/KIAA0753/FANCI/BUB1B/ASPM/ARID1B/CENPF/IFT80/PIGN/ERCC6/NCAPD3/KANSL1/WDR35/CDK13/DISC1/DNAL4/MTHFR/HYLS1/GPSM2/MT-ND6/GTPBP2/DYNC1I2/STAG2/RAB3GAP2/FKTN/COPB2/FGFR1/MCPH1/CDC40/HCCS/HIBCH/CWF19L1/CREBBP/DPF2/PPP1R12A/CEP152/CEP120/CIT/DHCR24/SLC12A6/C2CD3/SPG11/MT-CYB/MED12/ZNF148/POLR3A/KIDINS220/PMS2/SMC1A/MT-CO3/NDUFAF5/EHMT1/METTL5/FANCD2/CENPJ/RTTN/CDK5RAP2/NDE1/NSD1/MT-CO2…
GOCC_SPERM_PLASMA_MEMBRANE	GOCC_SPERM_PLASMA_MEMBRANE	GOCC_SPERM_PLASMA_MEMBRANE	2	0.885418	1.31902	0.124031	1	1	756	tags=50%, list=7%, signal=46%	CCR6
GOBP_RESOLUTION_OF_RECOMBINATION_INTERMEDIATES	GOBP_RESOLUTION_OF_RECOMBINATION_INTERMEDIATES	GOBP_RESOLUTION_OF_RECOMBINATION_INTERMEDIATES	4	0.762831	1.31877	0.181648	1	1	2430	tags=100%, list=24%, signal=76%	RMI1/GEN1/BLM/TOP3A
HP_ABNORMALITY_OF_THE_PALPEBRAL_FISSURES	HP_ABNORMALITY_OF_THE_PALPEBRAL_FISSURES	HP_ABNORMALITY_OF_THE_PALPEBRAL_FISSURES	465	0.333762	1.31862	0.00269021	0.350066	0.350066	3156	tags=37%, list=31%, signal=27%	UFD1/BUD23/CCDC32/ESS2/VPS35L/SPART/KNL1/NSD2/WASHC5/CKAP2L/ATRIP/BICRA/FANCI/POLA1/FANCG/BUB1B/PLK4/BRCA2/ASPM/ARID1B/ERCC4/CACNA1A/PIGN/TBCK/UBE2T/ERCC6/DLG3/ESCO2/NCAPD3/IFT172/KANSL1/WDR35/CHD8/LIG4/RREB1/CDK13/PHF6/PEX6/PTPN23/ZBTB20/ERMARD/HERC1/PPP2R5D/UBE3B/BBS12/IFT74/RRAS/KIF11/SMARCA2/CEP290/TTC37/SMAD4/ZNF292/CDK19/SDCCAG8/TRRAP/DYNC2LI1/MADD/CLTC/HSD17B4/ARV1/DYNC1I2/RBPJ/DHDDS/BUB1/…
GOMF_STEROID_DEHYDROGENASE_ACTIVITY_ACTING_ON_THE_CH_OH_GROUP_OF_DONORS_NAD_OR_NADP_AS_ACCEPTOR	GOMF_STEROID_DEHYDROGENASE_ACTIVITY_ACTING_ON_THE_CH_OH_GROUP_OF_DONORS_NAD_OR_NADP_AS_ACCEPTOR	GOMF_STEROID_DEHYDROGENASE_ACTIVITY_ACTING_ON_THE_CH_OH_GROUP_OF_DONORS_NAD_OR_NADP_AS_ACCEPTOR	12	0.596651	1.31782	0.137795	1	1	1485	tags=42%, list=15%, signal=36%	SDR42E1/HSD17B1/DHRS11/RDH5/HSD17B4
GOBP_CENTRIOLE_ASSEMBLY	GOBP_CENTRIOLE_ASSEMBLY	GOBP_CENTRIOLE_ASSEMBLY	37	0.469933	1.31757	0.104938	1	1	2860	tags=54%, list=28%, signal=39%	KIAA0753/PLK4/CEP192/SPICE1/CEP295/CCP110/CNTROB/CEP44/VPS4B/CEP152/CEP120/C2CD3/CEP76/POC1B/KAT2A/BRCA1/CENPJ/RTTN/CDK5RAP2/CHMP2A
GOBP_CELLULAR_TRIVALENT_INORGANIC_ANION_HOMEOSTASIS	GOBP_CELLULAR_TRIVALENT_INORGANIC_ANION_HOMEOSTASIS	GOBP_CELLULAR_TRIVALENT_INORGANIC_ANION_HOMEOSTASIS	2	0.884416	1.31753	0.124031	1	1	765	tags=50%, list=7%, signal=46%	XPR1
GOBP_TRIVALENT_INORGANIC_ANION_HOMEOSTASIS	GOBP_TRIVALENT_INORGANIC_ANION_HOMEOSTASIS	GOBP_TRIVALENT_INORGANIC_ANION_HOMEOSTASIS	2	0.884416	1.31753	0.124031	1	1	765	tags=50%, list=7%, signal=46%	XPR1
GOBP_REGULATION_OF_THE_FORCE_OF_HEART_CONTRACTION_BY_CHEMICAL_SIGNAL	GOBP_REGULATION_OF_THE_FORCE_OF_HEART_CONTRACTION_BY_CHEMICAL_SIGNAL	GOBP_REGULATION_OF_THE_FORCE_OF_HEART_CONTRACTION_BY_CHEMICAL_SIGNAL	2	0.884327	1.3174	0.124031	1	1	155	tags=50%, list=2%, signal=49%	GRK2
GOMF_ALPHA_2A_ADRENERGIC_RECEPTOR_BINDING	GOMF_ALPHA_2A_ADRENERGIC_RECEPTOR_BINDING	GOMF_ALPHA_2A_ADRENERGIC_RECEPTOR_BINDING	2	0.884327	1.3174	0.124031	1	1	155	tags=50%, list=2%, signal=49%	GRK2
HP_INCREASED_SERUM_IRON	HP_INCREASED_SERUM_IRON	HP_INCREASED_SERUM_IRON	3	0.825456	1.31715	0.136452	1	1	1342	tags=67%, list=13%, signal=58%	KIF23/TTC37
GOBP_INTRINSIC_APOPTOTIC_SIGNALING_PATHWAY_IN_RESPONSE_TO_ENDOPLASMIC_RETICULUM_STRESS	GOBP_INTRINSIC_APOPTOTIC_SIGNALING_PATHWAY_IN_RESPONSE_TO_ENDOPLASMIC_RETICULUM_STRESS	GOBP_INTRINSIC_APOPTOTIC_SIGNALING_PATHWAY_IN_RESPONSE_TO_ENDOPLASMIC_RETICULUM_STRESS	41	0.456474	1.31707	0.121032	1	1	53	tags=5%, list=1%, signal=5%	SELENOK/SELENOS
GOBP_ACTIN_MODIFICATION	GOBP_ACTIN_MODIFICATION	GOBP_ACTIN_MODIFICATION	4	0.761586	1.31662	0.181648	1	1	484	tags=25%, list=5%, signal=24%	NAA80
GOBP_POSITIVE_REGULATION_OF_EPITHELIAL_TUBE_FORMATION	GOBP_POSITIVE_REGULATION_OF_EPITHELIAL_TUBE_FORMATION	GOBP_POSITIVE_REGULATION_OF_EPITHELIAL_TUBE_FORMATION	3	0.82473	1.31599	0.140351	1	1	1433	tags=67%, list=14%, signal=57%	SIX4/PIK3CD
HP_DECREASED_NASAL_NITRIC_OXIDE	HP_DECREASED_NASAL_NITRIC_OXIDE	HP_DECREASED_NASAL_NITRIC_OXIDE	1	0.987979	1.31589	0.0284893	1	1	124	tags=100%, list=1%, signal=99%	CFAP298
GOBP_PROTEIN_PALMITOYLATION	GOBP_PROTEIN_PALMITOYLATION	GOBP_PROTEIN_PALMITOYLATION	17	0.553895	1.31561	0.147348	1	1	1514	tags=24%, list=15%, signal=20%	SELENOK/ZDHHC21/ZDHHC18/ZDHHC17
GOBP_REGULATION_OF_PROTEIN_DEUBIQUITINATION	GOBP_REGULATION_OF_PROTEIN_DEUBIQUITINATION	GOBP_REGULATION_OF_PROTEIN_DEUBIQUITINATION	11	0.605783	1.31553	0.139721	1	1	1420	tags=27%, list=14%, signal=24%	NOP53/TRIM21/SART3
GOBP_POSITIVE_REGULATION_OF_RECEPTOR_CLUSTERING	GOBP_POSITIVE_REGULATION_OF_RECEPTOR_CLUSTERING	GOBP_POSITIVE_REGULATION_OF_RECEPTOR_CLUSTERING	3	0.823961	1.31476	0.140351	1	1	61	tags=33%, list=1%, signal=33%	MESD
HP_LUPUS_ANTICOAGULANT	HP_LUPUS_ANTICOAGULANT	HP_LUPUS_ANTICOAGULANT	3	0.823595	1.31418	0.1423	1	1	154	tags=33%, list=2%, signal=33%	ADA2
HP_IMPAIRED_DISTAL_PROPRIOCEPTION	HP_IMPAIRED_DISTAL_PROPRIOCEPTION	HP_IMPAIRED_DISTAL_PROPRIOCEPTION	5	0.739644	1.31409	0.138132	1	1	2386	tags=80%, list=23%, signal=61%	TWNK/DARS2/TDP1/POLR3A
GOMF_TRANSPORTER_ACTIVITY	GOMF_TRANSPORTER_ACTIVITY	GOMF_TRANSPORTER_ACTIVITY	481	0.331536	1.31397	0.00285119	0.353812	0.353812	1792	tags=16%, list=18%, signal=14%	ATP5F1E/ATP5MG/ATP5MC2/ATP5ME/ATP5MF/ATP5MC3/ATP5PF/ATP5F1B/ATP5F1C/ATP5PO/ATP5PD/ATP5F1A/ATP5MC1/ATP5PB/ATP5F1D/TSPOAP1/MCUB/TOMM70/TIMM29/MFSD4B/SLC35E2A/KCNC1/SLC9A3/SLC23A3/MT-ATP8/CDH17/SLC38A6/XPR1/ASIC1/CLCC1/CACNA1A/ABCA1/ATP10D/MFSD8/RYR1/MT-ND3/ABCC5/MFSD14C/SV2A/SLC16A13/ABCD2/CTNS/SLC4A8/TRPM2/SEC61A2/SLC7A4/SLC51A/NDUFC1/ABCC10/TPCN1/MT-ATP6/FLVCR1/SLC16A6/SLC2A11/SLC25A42/CYB561D1/C…
HP_POSTNATAL_GROWTH_RETARDATION	HP_POSTNATAL_GROWTH_RETARDATION	HP_POSTNATAL_GROWTH_RETARDATION	125	0.379932	1.3136	0.0440613	1	1	2986	tags=41%, list=29%, signal=29%	VPS35L/NSD2/WASHC5/PSPH/CKAP2L/BUB1B/ARID1B/ERCC4/ERCC6/RYR1/ESCO2/NBAS/KANSL1/TBCE/LIG4/PLAGL1/PLAG1/SMARCA2/CDAN1/ERCC8/SIN3A/RAB3GAP2/EPB41/SETBP1/KMT2A/PCNT/BLM/TAF1/FAM111A/CREBBP/TGDS/DPF2/SMC3/PTPN22/NIPBL/DNAJC19/RNPC3/MBD5/CTC1/COG4/SMC1A/CCDC22/NDE1/CASK/PNPLA8/RAD21/ARID1A/CUL7/MTRR/LARP7/STAT5B
GOBP_REGULATION_OF_GUANYL_NUCLEOTIDE_EXCHANGE_FACTOR_ACTIVITY	GOBP_REGULATION_OF_GUANYL_NUCLEOTIDE_EXCHANGE_FACTOR_ACTIVITY	GOBP_REGULATION_OF_GUANYL_NUCLEOTIDE_EXCHANGE_FACTOR_ACTIVITY	6	0.702893	1.31305	0.159449	1	1	84	tags=17%, list=1%, signal=17%	RIPOR2
GOBP_KYNURENINE_METABOLIC_PROCESS	GOBP_KYNURENINE_METABOLIC_PROCESS	GOBP_KYNURENINE_METABOLIC_PROCESS	1	0.985829	1.31303	0.0339889	1	1	146	tags=100%, list=1%, signal=99%	KYAT3
GOBP_L_KYNURENINE_METABOLIC_PROCESS	GOBP_L_KYNURENINE_METABOLIC_PROCESS	GOBP_L_KYNURENINE_METABOLIC_PROCESS	1	0.985829	1.31303	0.0339889	1	1	146	tags=100%, list=1%, signal=99%	KYAT3
HP_POSITIVE_ROMBERG_SIGN	HP_POSITIVE_ROMBERG_SIGN	HP_POSITIVE_ROMBERG_SIGN	13	0.583129	1.31301	0.155819	1	1	2802	tags=46%, list=27%, signal=34%	TWNK/FLVCR1/RFC1/PIK3CD/POLR3A/XRCC1
HP_ENCEPHALOPATHY	HP_ENCEPHALOPATHY	HP_ENCEPHALOPATHY	180	0.360954	1.31218	0.0302254	1	1	1874	tags=22%, list=18%, signal=18%	ATP5F1A/ATP5F1D/SQOR/TSPOAP1/NAXE/NDUFAF8/NAXD/TWNK/TBC1D24/CACNA1A/TBCK/RYR1/MT-ND3/NBAS/TBCE/PNPO/STAT2/SMARCAL1/GUF1/PTPN23/MTHFR/XIAP/FOXRED1/CAD/CDK19/NDUFS1/CLTC/CLPB/NSF/MT-ND6/ARV1/DHDDS/STAG1/SYNGAP1/NECAP1/SLC25A13/SERPINI1/DNM1L/NDUFS2/HIBCH
GOBP_RNA_CATABOLIC_PROCESS	GOBP_RNA_CATABOLIC_PROCESS	GOBP_RNA_CATABOLIC_PROCESS	207	0.35436	1.31217	0.0176109	0.92358	0.92358	2264	tags=22%, list=22%, signal=18%	TENT5C/TRIR/NBDY/TUT7/TENT4B/TUT4/MTREX/TENT2/TENT5A/TENT4A/RIDA/DND1/RNASEL/DROSHA/UPF1/GSPT2/NBAS/TTC5/KHSRP/DCP1B/XRN1/TIRAP/TRAF3IP2/DCPS/TTC37/EXOSC7/FTO/METTL14/DCP2/METTL16/OAS2/AGO1/DHX34/GIGYF2/PAN2/TUT1/FXR1/DICER1/PUM2/PNPT1/TRDMT1/THRAP3/SMG1/ZC3H14/SMG6/EXOSC9
HP_ABNORMALITY_OF_THE_TESTIS_SIZE	HP_ABNORMALITY_OF_THE_TESTIS_SIZE	HP_ABNORMALITY_OF_THE_TESTIS_SIZE	82	0.409185	1.31167	0.0620423	1	1	4123	tags=65%, list=40%, signal=39%	TOGARAM1/FANCI/POLA1/FANCG/BRCA2/ERCC4/DCAF17/UBE2T/CCDC141/PHF6/MCM8/GNRH1/OGT/WRN/SLC29A3/SAMD9/FANCF/FGFR1/KDM5C/FAM111A/FANCL/USP9Y/XPC/FANCM/DNAJC19/GBA2/PMM2/MED12/MAP3K1/SLX4/BRCA1/CUL4B/FANCD2/AGA/CUL7/RAD51C/MAP3K7/DDX3Y/ATRX/TCTN3/FMR1/SYCP3/RFWD3/HDAC8/AKT1/FANCA/RLIM/DHX37/PHF8/CYB5A/PTEN/MECP2/BRCC3
GOBP_MRNA_CATABOLIC_PROCESS	GOBP_MRNA_CATABOLIC_PROCESS	GOBP_MRNA_CATABOLIC_PROCESS	173	0.36322	1.31165	0.0302938	1	1	2264	tags=23%, list=22%, signal=18%	TENT5C/NBDY/TUT7/TENT4B/TUT4/TENT2/TENT5A/TENT4A/RIDA/DND1/RNASEL/UPF1/GSPT2/NBAS/TTC5/KHSRP/DCP1B/XRN1/TIRAP/TRAF3IP2/DCPS/TTC37/EXOSC7/FTO/METTL14/DCP2/METTL16/AGO1/DHX34/GIGYF2/PAN2/TUT1/FXR1/PUM2/PNPT1/THRAP3/SMG1/ZC3H14/SMG6/EXOSC9
GOBP_MECHANOSENSORY_BEHAVIOR	GOBP_MECHANOSENSORY_BEHAVIOR	GOBP_MECHANOSENSORY_BEHAVIOR	3	0.821626	1.31104	0.148148	1	1	471	tags=33%, list=5%, signal=32%	ETV1
GOBP_ER_ASSOCIATED_MISFOLDED_PROTEIN_CATABOLIC_PROCESS	GOBP_ER_ASSOCIATED_MISFOLDED_PROTEIN_CATABOLIC_PROCESS	GOBP_ER_ASSOCIATED_MISFOLDED_PROTEIN_CATABOLIC_PROCESS	9	0.630429	1.31094	0.145709	1	1	47	tags=11%, list=0%, signal=11%	UFD1
GOBP_REGULATION_OF_COLLATERAL_SPROUTING	GOBP_REGULATION_OF_COLLATERAL_SPROUTING	GOBP_REGULATION_OF_COLLATERAL_SPROUTING	3	0.821497	1.31083	0.148148	1	1	284	tags=33%, list=3%, signal=32%	SPART
GOBP_SNO_S_RNA_PROCESSING	GOBP_SNO_S_RNA_PROCESSING	GOBP_SNO_S_RNA_PROCESSING	11	0.603566	1.31072	0.141717	1	1	68	tags=9%, list=1%, signal=9%	TENT4B
GOBP_RESPONSE_TO_REDOX_STATE	GOBP_RESPONSE_TO_REDOX_STATE	GOBP_RESPONSE_TO_REDOX_STATE	9	0.630307	1.31069	0.145709	1	1	1981	tags=44%, list=19%, signal=36%	SELENOS/SMPD3/ADH5/CLOCK
GOBP_REGULATION_OF_GTP_BINDING	GOBP_REGULATION_OF_GTP_BINDING	GOBP_REGULATION_OF_GTP_BINDING	9	0.630151	1.31036	0.145709	1	1	84	tags=11%, list=1%, signal=11%	RIPOR2
GOBP_PARACRINE_SIGNALING	GOBP_PARACRINE_SIGNALING	GOBP_PARACRINE_SIGNALING	1	0.983776	1.31029	0.0401129	1	1	167	tags=100%, list=2%, signal=98%	CGAS
GOBP_POSITIVE_REGULATION_OF_CGMP_MEDIATED_SIGNALING	GOBP_POSITIVE_REGULATION_OF_CGMP_MEDIATED_SIGNALING	GOBP_POSITIVE_REGULATION_OF_CGMP_MEDIATED_SIGNALING	1	0.983776	1.31029	0.0401129	1	1	167	tags=100%, list=2%, signal=98%	CGAS
HP_FETAL_PYELECTASIS	HP_FETAL_PYELECTASIS	HP_FETAL_PYELECTASIS	3	0.820909	1.30989	0.148148	1	1	981	tags=67%, list=10%, signal=60%	TBCK/KANSL1
GOBP_SISTER_CHROMATID_SEGREGATION	GOBP_SISTER_CHROMATID_SEGREGATION	GOBP_SISTER_CHROMATID_SEGREGATION	156	0.369141	1.30946	0.0271852	1	1	3486	tags=48%, list=34%, signal=32%	MRE11/SGO2/TENT4A/HASPIN/SGO1/NCAPG/NCAPD2/BUB1B/NEK2/CENPF/TTN/KIF18A/KIF23/UBE2C/ESCO2/NCAPD3/MAD2L1/SPDL1/SLF2/CDC23/HECW2/CDCA8/NDC80/RACGAP1/USP44/TOP2A/GEN1/BUB1/APC/ESCO1/STAG2/STAG1/SLF1/VPS4B/CENPC/NUMA1/SMC2/RIOK2/TUBG1/SMC3/NIPBL/NUSAP1/DYNC1LI1/PTTG1/CENPK/SMC5/NUF2/CTCF/KIFC1/SMC1A/CDK5RAP2/CENPE/RAD21/PIBF1/CHMP2A/DSN1/PDS5B/PSMG2/RAD51C/ANAPC7/CHMP5/DDX11/MIS12/TOP2B/ATM/KIF2C/POGZ…
HP_ANAL_ATRESIA	HP_ANAL_ATRESIA	HP_ANAL_ATRESIA	74	0.41247	1.30936	0.0617021	1	1	2700	tags=38%, list=26%, signal=28%	UFD1/CCNQ/WASHC5/CDC45/FANCI/FANCG/BRCA2/ERCC4/IFT80/PIGN/UBE2T/WDR35/RREB1/SIN3A/FANCF/FKTN/HCCS/FANCL/CD81/CEP120/FANCM/MED12/SLX4/NBN/CCDC22/BRCA1/EHMT1/FANCD2
GOMF_CYSTEINE_TYPE_EXOPEPTIDASE_ACTIVITY	GOMF_CYSTEINE_TYPE_EXOPEPTIDASE_ACTIVITY	GOMF_CYSTEINE_TYPE_EXOPEPTIDASE_ACTIVITY	3	0.820541	1.30931	0.150097	1	1	1386	tags=67%, list=14%, signal=58%	MINDY2/SCRN3
HP_ABNORMAL_URINE_CARBOXYLIC_ACID_LEVEL	HP_ABNORMAL_URINE_CARBOXYLIC_ACID_LEVEL	HP_ABNORMAL_URINE_CARBOXYLIC_ACID_LEVEL	32	0.486674	1.3092	0.128631	1	1	63	tags=6%, list=1%, signal=6%	ATP5F1E/ATP5F1D
HP_ABSENT_FOVEAL_REFLEX	HP_ABSENT_FOVEAL_REFLEX	HP_ABSENT_FOVEAL_REFLEX	4	0.757096	1.30886	0.183521	1	1	1427	tags=50%, list=14%, signal=43%	RDH5/RPGR
GOBP_REGULATION_OF_BONE_MINERALIZATION_INVOLVED_IN_BONE_MATURATION	GOBP_REGULATION_OF_BONE_MINERALIZATION_INVOLVED_IN_BONE_MATURATION	GOBP_REGULATION_OF_BONE_MINERALIZATION_INVOLVED_IN_BONE_MATURATION	1	0.982506	1.3086	0.0450121	1	1	180	tags=100%, list=2%, signal=98%	RFLNB
HP_IMPAIRED_T_CELL_FUNCTION	HP_IMPAIRED_T_CELL_FUNCTION	HP_IMPAIRED_T_CELL_FUNCTION	19	0.53539	1.30859	0.165992	1	1	2189	tags=37%, list=21%, signal=29%	UFD1/ESS2/RREB1/SMARCAL1/RASGRP1/COG6/DGCR8
GOBP_REGULATION_OF_NUCLEOTIDE_BINDING_OLIGOMERIZATION_DOMAIN_CONTAINING_2_SIGNALING_PATHWAY	GOBP_REGULATION_OF_NUCLEOTIDE_BINDING_OLIGOMERIZATION_DOMAIN_CONTAINING_2_SIGNALING_PATHWAY	GOBP_REGULATION_OF_NUCLEOTIDE_BINDING_OLIGOMERIZATION_DOMAIN_CONTAINING_2_SIGNALING_PATHWAY	6	0.700476	1.30854	0.161417	1	1	62	tags=17%, list=1%, signal=17%	ERBIN
GOBP_PURINE_RIBONUCLEOSIDE_CATABOLIC_PROCESS	GOBP_PURINE_RIBONUCLEOSIDE_CATABOLIC_PROCESS	GOBP_PURINE_RIBONUCLEOSIDE_CATABOLIC_PROCESS	5	0.736343	1.30822	0.143969	1	1	154	tags=20%, list=2%, signal=20%	ADA2
GOBP_REGULATION_OF_MRNA_CATABOLIC_PROCESS	GOBP_REGULATION_OF_MRNA_CATABOLIC_PROCESS	GOBP_REGULATION_OF_MRNA_CATABOLIC_PROCESS	122	0.377923	1.3079	0.0465909	1	1	2264	tags=25%, list=22%, signal=20%	TENT5C/TUT7/TENT4B/TUT4/TENT5A/TENT4A/RIDA/DND1/RNASEL/UPF1/NBAS/TTC5/KHSRP/DCP1B/TIRAP/TRAF3IP2/DCPS/EXOSC7/FTO/METTL14/DCP2/METTL16/DHX34/GIGYF2/PAN2/FXR1/PUM2/PNPT1/THRAP3/ZC3H14/EXOSC9
GOCC_SPINDLE	GOCC_SPINDLE	GOCC_SPINDLE	295	0.343984	1.30738	0.0131923	0.808506	0.808506	2214	tags=28%, list=22%, signal=22%	RTRAF/TOGARAM1/SPOUT1/ABRAXAS2/TOGARAM2/HASPIN/SGO1/CKAP2L/CCSAP/BORA/PYCR3/HMMR/BUB1B/PLK4/ASPM/NEK2/CENPF/BOD1L1/CEP85/CEP128/SPICE1/KIF18A/TPX2/TBCK/KIF23/AURKA/CEP295/MAD2L1/SPDL1/KBTBD8/CEP89/HECW2/CDCA8/HAUS8/ECT2/WDR73/DYNLT1/ACOT13/MMS19/SPATA5/IQCB1/RACGAP1/XIAP/KIF11/ARL3/CKAP2/GPSM2/PARP4/CEP95/CEP170/MAPKBP1/CLTC/KIFAP3/CDK1/GEM/KIF20B/RIF1/STAG2/STAG1/TUBGCP6/MAP4/CEP44/CKAP5/EPB41/C…
HP_FETAL_DISTRESS	HP_FETAL_DISTRESS	HP_FETAL_DISTRESS	38	0.460716	1.30738	0.105906	1	1	3148	tags=42%, list=31%, signal=29%	PLPBP/NDUFAF8/ALDH7A1/MT-ND3/FOXRED1/NDUFS1/NDUFS2/NUBPL/NDUFB3/CTCF/NDUFAF2/NDUFAF5/NDUFAF1/NDUFAF4/NDUFV2/MT-ND1
GOMF_CYCLASE_ACTIVITY	GOMF_CYCLASE_ACTIVITY	GOMF_CYCLASE_ACTIVITY	4	0.756167	1.30725	0.183521	1	1	2370	tags=75%, list=23%, signal=58%	DGLUCY/ADCY9/ADCY3
HP_GLOMERULONEPHRITIS	HP_GLOMERULONEPHRITIS	HP_GLOMERULONEPHRITIS	37	0.466222	1.30717	0.115226	1	1	2393	tags=49%, list=23%, signal=37%	COQ8B/WDR19/INF2/SMARCAL1/CTLA4/PLCE1/DGKE/MYO1E/RASGRP1/NUP205/NUP133/COPA/ANKFY1/GAPVD1/CD81/PTPN22/FAS/FASLG
HP_RETINAL_VASCULAR_TORTUOSITY	HP_RETINAL_VASCULAR_TORTUOSITY	HP_RETINAL_VASCULAR_TORTUOSITY	37	0.466034	1.30664	0.115226	1	1	1215	tags=19%, list=12%, signal=17%	UFD1/BUD23/ESS2/SELENOI/CENPF/RREB1/MT-ATP6
HP_ABNORMAL_ANTERIOR_HORN_CELL_MORPHOLOGY	HP_ABNORMAL_ANTERIOR_HORN_CELL_MORPHOLOGY	HP_ABNORMAL_ANTERIOR_HORN_CELL_MORPHOLOGY	13	0.580115	1.30622	0.159763	1	1	3260	tags=54%, list=32%, signal=37%	CPLANE1/SMN2/SETX/SMN1/DCTN1/VRK1/UBA1
HP_OLIGODACTYLY	HP_OLIGODACTYLY	HP_OLIGODACTYLY	14	0.57551	1.30604	0.166337	1	1	2782	tags=57%, list=27%, signal=42%	SEM1/BTRC/ESCO2/APC/SMC3/NIPBL/SMC1A/RAD21
GOBP_PEPTIDYL_LYSINE_METHYLATION	GOBP_PEPTIDYL_LYSINE_METHYLATION	GOBP_PEPTIDYL_LYSINE_METHYLATION	103	0.387808	1.30589	0.0559658	1	1	3032	tags=37%, list=30%, signal=26%	NSD3/CSKMT/EEF1AKMT2/NSD2/EEF1AKMT1/PAXIP1/EZH1/SETDB1/KANSL1/WDR5B/KDM3A/IWS1/SMAD4/OGT/RIF1/N6AMT1/KMT2A/TET2/SETD1A/ZNF304/SETD4/MCRS1/METTL18/RLF/ASH2L/PWP1/SUPT6H/KDM1A/SMYD5/NFYA/BRCA1/SUV39H2/EHMT1/NSD1/PHF19/BCOR/SETD2/MEN1
HP_MOTOR_SEIZURE	HP_MOTOR_SEIZURE	HP_MOTOR_SEIZURE	209	0.351425	1.30578	0.0192449	0.958642	0.958642	1940	tags=25%, list=19%, signal=21%	SQOR/WASHC4/PLPBP/NDUFAF8/STRADA/LNPK/BUB1B/RTN4IP1/SEPSECS/TBC1D24/CACNA1A/MFSD8/ALDH7A1/MT-ND3/DEPDC5/AKT3/KANSL1/TTC5/PI4KA/SPATA5/PLAGL1/SMARCAL1/COG2/GUF1/PTPN23/MTHFR/CSNK2A1/MT-ATP6/C12orf4/RSRC1/DCPS/SMARCA2/CDK19/PIK3CD/CLTC/NSF/MT-ND6/DHDDS/KCTD7/SYNGAP1/FAR1/GOSR2/TSC1/SETBP1/DYNC1H1/UFSP2/CDC40/DNM1L/MED23/HIBCH/EXOC8/DOCK8/TSC2
GOMF_DNA_TRANSLOCASE_ACTIVITY	GOMF_DNA_TRANSLOCASE_ACTIVITY	GOMF_DNA_TRANSLOCASE_ACTIVITY	2	0.876394	1.30558	0.129845	1	1	236	tags=50%, list=2%, signal=49%	FBH1
HP_RETINAL_TELANGIECTASIA	HP_RETINAL_TELANGIECTASIA	HP_RETINAL_TELANGIECTASIA	19	0.533958	1.30509	0.17004	1	1	2620	tags=53%, list=26%, signal=39%	STN1/MT-ATP6/SMAD4/MT-ND6/NDUFS2/MT-ND4L/FRG1/MT-CYB/CTC1/MT-CO3
GOBP_NEGATIVE_REGULATION_OF_PEPTIDYL_SERINE_PHOSPHORYLATION	GOBP_NEGATIVE_REGULATION_OF_PEPTIDYL_SERINE_PHOSPHORYLATION	GOBP_NEGATIVE_REGULATION_OF_PEPTIDYL_SERINE_PHOSPHORYLATION	16	0.549675	1.30494	0.15444	1	1	2	tags=6%, list=0%, signal=6%	RACK1
GOMF_RACEMASE_AND_EPIMERASE_ACTIVITY	GOMF_RACEMASE_AND_EPIMERASE_ACTIVITY	GOMF_RACEMASE_AND_EPIMERASE_ACTIVITY	10	0.611695	1.30488	0.147705	1	1	147	tags=10%, list=1%, signal=10%	NAXE
GOBP_POSITIVE_REGULATION_OF_PROTEIN_DEUBIQUITINATION	GOBP_POSITIVE_REGULATION_OF_PROTEIN_DEUBIQUITINATION	GOBP_POSITIVE_REGULATION_OF_PROTEIN_DEUBIQUITINATION	6	0.698492	1.30483	0.163386	1	1	33	tags=17%, list=0%, signal=17%	NOP53
GOBP_UBIQUINONE_METABOLIC_PROCESS	GOBP_UBIQUINONE_METABOLIC_PROCESS	GOBP_UBIQUINONE_METABOLIC_PROCESS	18	0.540094	1.30464	0.163306	1	1	794	tags=17%, list=8%, signal=15%	COQ8B/COQ8A/COQ3
HP_ERYTHEMA_NODOSUM	HP_ERYTHEMA_NODOSUM	HP_ERYTHEMA_NODOSUM	5	0.734173	1.30437	0.14786	1	1	1227	tags=40%, list=12%, signal=35%	ADA2/XIAP
GOBP_NEGATIVE_REGULATION_OF_HYDROGEN_PEROXIDE_METABOLIC_PROCESS	GOBP_NEGATIVE_REGULATION_OF_HYDROGEN_PEROXIDE_METABOLIC_PROCESS	GOBP_NEGATIVE_REGULATION_OF_HYDROGEN_PEROXIDE_METABOLIC_PROCESS	4	0.754459	1.3043	0.183521	1	1	1011	tags=50%, list=10%, signal=45%	MPV17L/CTNS
GOBP_MITOTIC_NUCLEAR_DIVISION	GOBP_MITOTIC_NUCLEAR_DIVISION	GOBP_MITOTIC_NUCLEAR_DIVISION	216	0.350495	1.30418	0.0273672	1	1	2328	tags=31%, list=23%, signal=24%	TOGARAM1/ABRAXAS2/SGO2/TOGARAM2/ABRAXAS1/TENT4A/HASPIN/SGO1/CCSAP/BORA/NCAPG/EPS8/NCAPD2/MTBP/BUB1B/CEP192/NEK2/CENPF/CDCA2/CEP85/SPICE1/TTN/KIF18A/TPX2/KIF23/AURKA/UBE2C/NCAPD3/MAD2L1/SPDL1/SLF2/CDC23/HECW2/CDCA8/NDC80/RACGAP1/CDK13/CEP97/USP44/SMPD3/GEN1/KIF11/KIF20B/BUB1/APC/STAG2/STAG1/NME6/CDC14A/SLF1/VPS4B/CENPC/UBXN2B/KIF2A/NUMA1/SMC2/RIOK2/TUBG1/SMC3/NIPBL/NUSAP1/DYNC1LI1/PTTG1/CENPK/SMC5…
GOMF_CYCLIN_BINDING	GOMF_CYCLIN_BINDING	GOMF_CYCLIN_BINDING	23	0.515713	1.30416	0.143737	1	1	1510	tags=17%, list=15%, signal=15%	RACK1/NDC80/CDK13/CDK1
HP_RECURRENT_CUTANEOUS_ABSCESS_FORMATION	HP_RECURRENT_CUTANEOUS_ABSCESS_FORMATION	HP_RECURRENT_CUTANEOUS_ABSCESS_FORMATION	6	0.698066	1.30403	0.165354	1	1	1791	tags=33%, list=18%, signal=28%	CARMIL2/LCP2
HP_NONCOMMUNICATING_HYDROCEPHALUS	HP_NONCOMMUNICATING_HYDROCEPHALUS	HP_NONCOMMUNICATING_HYDROCEPHALUS	6	0.698059	1.30402	0.165354	1	1	1940	tags=67%, list=19%, signal=54%	TENT5A/BICRA/TSC1/TSC2
HP_INCOMITANT_STRABISMUS	HP_INCOMITANT_STRABISMUS	HP_INCOMITANT_STRABISMUS	40	0.456437	1.30394	0.114	1	1	4183	tags=62%, list=41%, signal=37%	CCDC32/CCNQ/PTPN23/MADD/KIAA0586/CHN1/TCF20/DNM1L/TRIP12/CREBBP/UBR7/MED13/TRAPPC4/MED27/PSMD12/ZMIZ1/ACTL6A/OPA1/HUWE1/RLIM/MAPK8IP3/SLC12A2/JARID2/HTT/TNRC6B
GOBP_MEMBRANOUS_SEPTUM_MORPHOGENESIS	GOBP_MEMBRANOUS_SEPTUM_MORPHOGENESIS	GOBP_MEMBRANOUS_SEPTUM_MORPHOGENESIS	2	0.875157	1.30374	0.131783	1	1	305	tags=50%, list=3%, signal=49%	NSD2
GOBP_NEGATIVE_REGULATION_OF_MACROPHAGE_APOPTOTIC_PROCESS	GOBP_NEGATIVE_REGULATION_OF_MACROPHAGE_APOPTOTIC_PROCESS	GOBP_NEGATIVE_REGULATION_OF_MACROPHAGE_APOPTOTIC_PROCESS	4	0.753751	1.30307	0.183521	1	1	53	tags=25%, list=1%, signal=25%	SELENOS
HP_ABNORMAL_MIDBRAIN_MORPHOLOGY	HP_ABNORMAL_MIDBRAIN_MORPHOLOGY	HP_ABNORMAL_MIDBRAIN_MORPHOLOGY	42	0.449802	1.30297	0.126506	1	1	2257	tags=29%, list=22%, signal=22%	TOGARAM1/CPLANE1/KIAA0753/TBCE/ARL3/CEP290/KIAA0586/ARMC9/EXOC2/CEP120/C2CD3/SPG11
GOBP_TRANSCRIPTION_INITIATION_FROM_RNA_POLYMERASE_II_PROMOTER	GOBP_TRANSCRIPTION_INITIATION_FROM_RNA_POLYMERASE_II_PROMOTER	GOBP_TRANSCRIPTION_INITIATION_FROM_RNA_POLYMERASE_II_PROMOTER	64	0.423096	1.3029	0.083691	1	1	3068	tags=36%, list=30%, signal=25%	ELOB/ELOC/ELOA/PAXIP1/ERCC6/MED7/GTF2E1/ZNF451/TAF1/MED23/TAF2/CDK7/TAF4/MED12/CCNH/GTF2B/GTF2H2/MED13/MED1/ATF7IP/MED27/TAF8/PSMC6
HP_FOCAL_SEGMENTAL_GLOMERULOSCLEROSIS	HP_FOCAL_SEGMENTAL_GLOMERULOSCLEROSIS	HP_FOCAL_SEGMENTAL_GLOMERULOSCLEROSIS	34	0.478698	1.30277	0.125523	1	1	3164	tags=50%, list=31%, signal=35%	COQ8B/INF2/VPS33A/WDR73/SMARCAL1/PLCE1/MYO1E/MT-ND6/NUP205/NUP133/ANKFY1/GAPVD1/MT-CO3/MT-CO2/ACTN4/MT-ND1/NUP107
HP_RENAL_HYPOPLASIA_APLASIA	HP_RENAL_HYPOPLASIA_APLASIA	HP_RENAL_HYPOPLASIA_APLASIA	163	0.360475	1.3023	0.0490857	1	1	2177	tags=28%, list=21%, signal=22%	UFD1/BUD23/ADA2/CCNQ/KNL1/CPLANE1/KIAA0753/WDR19/FANCI/FANCG/BRCA2/ASPM/ARID1B/TBC1D24/ERCC4/CENPF/IFT80/UBE2T/ERCC6/RMND1/NCAPD3/CCDC141/WDR35/RREB1/TTC37/SDCCAG8/TRRAP/DYNC2LI1/PIK3CD/ERCC8/APC/FANCF/COPB2/LEMD3/FGFR1/MCPH1/NDUFS2/COG6/FANCL/CEP152/CEP120/CIT/FANCM/DHCR24/NIPBL
HP_ABNORMALITY_OF_THE_HYPOTHALAMUS_PITUITARY_AXIS	HP_ABNORMALITY_OF_THE_HYPOTHALAMUS_PITUITARY_AXIS	HP_ABNORMALITY_OF_THE_HYPOTHALAMUS_PITUITARY_AXIS	181	0.358014	1.30222	0.0347996	1	1	3040	tags=41%, list=30%, signal=30%	CPLANE1/EFL1/WASHC5/KIAA0753/FANCI/POLA1/FANCG/BRCA2/MT-ATP8/ERCC4/DCAF17/TBCK/UBE2T/ERCC6/ESCO2/CCDC141/KANSL1/TBCE/CDKN2C/PI4KA/TRAPPC11/SMARCAL1/COG2/CTLA4/MTHFR/MCM8/HYLS1/ARL3/CEP290/MLH3/MADD/HSD17B4/KIAA0586/APC/SIN3A/STAG2/SLC29A3/AIP/FANCF/TSC1/CBY1/ARMC9/LARS2/FGFR1/KMT2A/TSC2/FANCL/CEP120/FANCM/PTPN22/PMM2/MED12/MAP3K1/IDH1/ZNF148/POLR3A/SLX4/RNPC3/RBM28/PMS2/BAP1/SMC1A/BRCA1/FANCD2/ND…
GOBP_NEGATIVE_REGULATION_OF_STRIATED_MUSCLE_CONTRACTION	GOBP_NEGATIVE_REGULATION_OF_STRIATED_MUSCLE_CONTRACTION	GOBP_NEGATIVE_REGULATION_OF_STRIATED_MUSCLE_CONTRACTION	3	0.816018	1.30209	0.152047	1	1	155	tags=33%, list=2%, signal=33%	GRK2
GOBP_TRNA_METABOLIC_PROCESS	GOBP_TRNA_METABOLIC_PROCESS	GOBP_TRNA_METABOLIC_PROCESS	141	0.369687	1.3019	0.0584679	1	1	2766	tags=38%, list=27%, signal=28%	RTRAF/QTRT2/ELP1/TRMT5/ELP4/SEPSECS/OSGEPL1/TRMT13/ADAT2/METTL2A/TRNT1/POLR3K/PUS3/TRMT1L/THADA/EARS2/EXOSC7/DARS2/RPP14/TRMT10B/THUMPD2/DUS2/METTL6/TRMT11/TYW1B/PUS10/LARS2/TRUB1/THUMPD3/TRMT2B/GATC/METTL8/ZBTB8OS/TARBP1/DTD2/GTF3C2/DICER1/TRDMT1/AARS2/DDX1/GTF3C3/RPP25L/EXOSC9/ELP3/NSUN3/TARS2/TRMO/GTF3C4/DTWD1/RARS2/ALKBH1/IARS2/RPP40/NSUN6
GOBP_ESTABLISHMENT_OR_MAINTENANCE_OF_MONOPOLAR_CELL_POLARITY	GOBP_ESTABLISHMENT_OR_MAINTENANCE_OF_MONOPOLAR_CELL_POLARITY	GOBP_ESTABLISHMENT_OR_MAINTENANCE_OF_MONOPOLAR_CELL_POLARITY	14	0.573643	1.30181	0.172277	1	1	1853	tags=43%, list=18%, signal=35%	PATJ/CARMIL2/PRKCI/GBF1/IFT20/MYO9A
GOMF_U3_SNORNA_BINDING	GOMF_U3_SNORNA_BINDING	GOMF_U3_SNORNA_BINDING	9	0.625999	1.30173	0.151697	1	1	2175	tags=44%, list=21%, signal=35%	UTP25/PRKDC/XRCC5/BMS1
HP_ATTENUATION_OF_RETINAL_BLOOD_VESSELS	HP_ATTENUATION_OF_RETINAL_BLOOD_VESSELS	HP_ATTENUATION_OF_RETINAL_BLOOD_VESSELS	21	0.52713	1.30135	0.154618	1	1	1650	tags=38%, list=16%, signal=32%	CLCC1/IFT172/RDH5/FLVCR1/NMNAT1/ARL3/RPGR/USP45
GOBP_DNA_PACKAGING	GOBP_DNA_PACKAGING	GOBP_DNA_PACKAGING	126	0.376138	1.3012	0.0579284	1	1	3277	tags=40%, list=32%, signal=28%	SELENOF/TENT4A/NCAPG/CENPP/NCAPD2/ZDBF2/EZH1/TTN/SETDB1/NCAPD3/CENPW/SAMD1/HELLS/TOP2A/NAP1L2/CDAN1/SART3/CDK1/SHPRH/SIN3A/RIF1/MCPH1/DFFB/SCMH1/DAXX/SMC2/MPHOSPH8/SPTY2D1/ZNF304/NUSAP1/LIN54/SMC5/SRPK1/CTCF/MCM2/KDM1A/ACIN1/KAT6A/CABIN1/NAP1L4/AXIN1/ATF7IP/UBN2/CHAF1B/AIFM1/UBR2/SMYD3/RSF1/RRP8/HAT1/KAT6B
GOBP_CHOLINE_METABOLIC_PROCESS	GOBP_CHOLINE_METABOLIC_PROCESS	GOBP_CHOLINE_METABOLIC_PROCESS	2	0.873457	1.3012	0.131783	1	1	855	tags=50%, list=8%, signal=46%	ALDH7A1
HP_ABNORMALITY_OF_THE_1ST_METACARPAL	HP_ABNORMALITY_OF_THE_1ST_METACARPAL	HP_ABNORMALITY_OF_THE_1ST_METACARPAL	18	0.538286	1.30027	0.167339	1	1	2782	tags=50%, list=27%, signal=36%	VPS35L/FANCI/SETBP1/PCNT/SMC3/NIPBL/SMC1A/FANCD2/RAD21
HP_ABNORMAL_ATRIOVENTRICULAR_CONNECTION	HP_ABNORMAL_ATRIOVENTRICULAR_CONNECTION	HP_ABNORMAL_ATRIOVENTRICULAR_CONNECTION	3	0.814547	1.29974	0.155945	1	1	252	tags=33%, list=2%, signal=33%	CCNQ
GOBP_MICROTUBULE_BASED_PROCESS	GOBP_MICROTUBULE_BASED_PROCESS	GOBP_MICROTUBULE_BASED_PROCESS	493	0.327278	1.29969	0.0043704	0.450494	0.450494	2888	tags=35%, list=28%, signal=26%	BICDL1/CFAP298/TOGARAM1/PCLAF/PTPA/PATJ/ABRAXAS2/INTS13/TOGARAM2/ABRAXAS1/PRUNE1/WASHC5/JHY/SGO1/KIAA0753/HDGFL3/CCSAP/BORA/WDR19/CCNF/PLK4/BRCA2/ASPM/CEP192/CCR6/IFT122/NEK2/CCNB2/TTC21B/CEP85/BLOC1S5/SPICE1/KIF18A/TPX2/KIF23/AURKA/CEP295/BCAS3/MAD2L1/IFT172/SPDL1/XPO1/TBCE/WDR35/HAUS8/NDC80/WDR73/DYNLT1/RACGAP1/CEP97/DNAAF5/DISC1/DNAL4/BBS12/IFT74/GEN1/CCP110/KIF11/ARL3/AP3S2/CKAP2/AP3M1/GPSM2/…
HP_MINIMAL_CHANGE_GLOMERULONEPHRITIS	HP_MINIMAL_CHANGE_GLOMERULONEPHRITIS	HP_MINIMAL_CHANGE_GLOMERULONEPHRITIS	19	0.531697	1.29957	0.174089	1	1	2030	tags=47%, list=20%, signal=38%	COQ8B/INF2/SMARCAL1/PLCE1/MYO1E/NUP205/NUP133/ANKFY1/GAPVD1
GOBP_PROTEIN_METHYLATION	GOBP_PROTEIN_METHYLATION	GOBP_PROTEIN_METHYLATION	141	0.368963	1.29935	0.0591361	1	1	3687	tags=49%, list=36%, signal=32%	NSD3/CSKMT/EEF1AKMT2/NSD2/EEF1AKMT1/PAXIP1/EZH1/SETDB1/KANSL1/WDR5B/FAM98A/MTHFR/KDM3A/IWS1/SMAD4/OGT/RIF1/N6AMT1/KMT2A/CREBBP/TET2/PRMT9/SETD1A/ARMT1/ZNF304/SETD4/MCRS1/PRMT7/METTL18/FAM98B/RLF/ASH2L/CTCF/PWP1/SUPT6H/KDM1A/PCMTD2/SMYD5/RNF20/NFYA/BRCA1/SUV39H2/EHMT1/NSD1/PRDM2/NTMT1/PHF19/BCOR/SETD2/MEN1/ASH1L/NDUFAF7/SNW1/SMYD3/RRP8/EED/PRMT3/ATRX/KANSL3/SUZ12/BTG2/PCMTD1/PRDM4/SNRPD3/PRMT2/ARI…
GOBP_AMINOGLYCAN_CATABOLIC_PROCESS	GOBP_AMINOGLYCAN_CATABOLIC_PROCESS	GOBP_AMINOGLYCAN_CATABOLIC_PROCESS	12	0.588153	1.29905	0.15748	1	1	12	tags=8%, list=0%, signal=8%	CEMIP2
GOMF_DNA_REPLICATION_ORIGIN_BINDING	GOMF_DNA_REPLICATION_ORIGIN_BINDING	GOMF_DNA_REPLICATION_ORIGIN_BINDING	11	0.598131	1.29892	0.151697	1	1	3045	tags=64%, list=30%, signal=45%	CDC45/POLA1/ORC5/ORC2/MCM2/KAT7/DDX11
GOBP_REGULATION_OF_RELAXATION_OF_MUSCLE	GOBP_REGULATION_OF_RELAXATION_OF_MUSCLE	GOBP_REGULATION_OF_RELAXATION_OF_MUSCLE	5	0.731024	1.29877	0.151751	1	1	155	tags=20%, list=2%, signal=20%	GRK2
HP_ABNORMAL_5TH_FINGER_PHALANX_MORPHOLOGY	HP_ABNORMAL_5TH_FINGER_PHALANX_MORPHOLOGY	HP_ABNORMAL_5TH_FINGER_PHALANX_MORPHOLOGY	6	0.695075	1.29845	0.17126	1	1	1329	tags=50%, list=13%, signal=44%	ARID1B/RUNX2/ZNF141
GOBP_REGULATION_OF_OVARIAN_FOLLICLE_DEVELOPMENT	GOBP_REGULATION_OF_OVARIAN_FOLLICLE_DEVELOPMENT	GOBP_REGULATION_OF_OVARIAN_FOLLICLE_DEVELOPMENT	2	0.871567	1.29839	0.135659	1	1	1316	tags=100%, list=13%, signal=87%	GNRH1/ZP3
HP_HYPOPLASIA_OF_THE_CORPUS_CALLOSUM	HP_HYPOPLASIA_OF_THE_CORPUS_CALLOSUM	HP_HYPOPLASIA_OF_THE_CORPUS_CALLOSUM	327	0.339033	1.29835	0.010308	0.745279	0.745279	3381	tags=43%, list=33%, signal=29%	WASHC4/TOGARAM1/PLPBP/LNPK/PRUNE1/KIAA0753/BUB1B/SEPSECS/ASPM/ARID1B/PIGN/ALDH7A1/TBCK/POLG2/RMND1/AKT3/KANSL1/TBCE/TTC5/PUS3/WDR73/SPATA5/CDK13/COG2/PTPN23/ZBTB20/ERMARD/C12orf4/UBE3B/RSRC1/NMNAT1/DCPS/CEP290/GPSM2/RHOBTB2/EARS2/STAMBP/TRRAP/DARS2/CLTC/MT-ND6/HSD17B4/DYNC1I2/SIN3A/STAG2/NHLRC2/KCTD7/RAB3GAP2/PRKDC/SYNGAP1/FKTN/COPB2/SETBP1/COG7/TUBGCP2/SACS/FGFR1/SAMHD1/PCNT/DYNC1H1/UFSP2/TAF1/M…
HP_ABNORMAL_PREPUTIUM_MORPHOLOGY	HP_ABNORMAL_PREPUTIUM_MORPHOLOGY	HP_ABNORMAL_PREPUTIUM_MORPHOLOGY	24	0.508159	1.29802	0.1417	1	1	2996	tags=67%, list=29%, signal=47%	FANCI/FANCG/BRCA2/ERCC4/UBE2T/ERMARD/FANCF/FANCL/FANCM/CTCF/SLX4/BRCA1/FANCD2/NSD1/RAD51C/SETD2
HP_RECURRENT_TONSILLITIS	HP_RECURRENT_TONSILLITIS	HP_RECURRENT_TONSILLITIS	3	0.813377	1.29788	0.155945	1	1	76	tags=33%, list=1%, signal=33%	CYBC1
HP_ECTODERMAL_DYSPLASIA	HP_ECTODERMAL_DYSPLASIA	HP_ECTODERMAL_DYSPLASIA	13	0.576399	1.29786	0.169625	1	1	1012	tags=31%, list=10%, signal=28%	WDR19/IFT122/KANSL1/WDR35
HP_FACIAL_GRIMACING	HP_FACIAL_GRIMACING	HP_FACIAL_GRIMACING	6	0.694259	1.29692	0.173228	1	1	855	tags=33%, list=8%, signal=31%	PLPBP/ALDH7A1
GOMF_SUMO_POLYMER_BINDING	GOMF_SUMO_POLYMER_BINDING	GOMF_SUMO_POLYMER_BINDING	4	0.750163	1.29687	0.183521	1	1	2143	tags=75%, list=21%, signal=59%	SIMC1/CASP8AP2/RNF4
GOCC_CUL4A_RING_E3_UBIQUITIN_LIGASE_COMPLEX	GOCC_CUL4A_RING_E3_UBIQUITIN_LIGASE_COMPLEX	GOCC_CUL4A_RING_E3_UBIQUITIN_LIGASE_COMPLEX	7	0.654013	1.29683	0.200787	1	1	1487	tags=43%, list=15%, signal=37%	COP1/GLMN/ERCC8
GOBP_RNA_PHOSPHODIESTER_BOND_HYDROLYSIS_EXONUCLEOLYTIC	GOBP_RNA_PHOSPHODIESTER_BOND_HYDROLYSIS_EXONUCLEOLYTIC	GOBP_RNA_PHOSPHODIESTER_BOND_HYDROLYSIS_EXONUCLEOLYTIC	31	0.482049	1.29674	0.141104	1	1	3860	tags=58%, list=38%, signal=36%	TRIR/ERI2/XRN1/DCPS/EXOSC7/DCP2/PAN2/PNPT1/EXOSC9/EXOSC10/EXOSC5/ERI1/EXOSC8/REXO2/DIS3/XRN2/DIS3L2/EXOSC2
HP_ABSENT_BRAINSTEM_AUDITORY_RESPONSES	HP_ABSENT_BRAINSTEM_AUDITORY_RESPONSES	HP_ABSENT_BRAINSTEM_AUDITORY_RESPONSES	5	0.729855	1.2967	0.155642	1	1	1487	tags=60%, list=15%, signal=51%	ERCC4/ERCC6/ERCC8
GOBP_CATION_TRANSPORT	GOBP_CATION_TRANSPORT	GOBP_CATION_TRANSPORT	424	0.329547	1.29593	0.00472297	0.472107	0.472107	1533	tags=13%, list=15%, signal=12%	ATP5F1E/ATP5MG/SELENOK/ATP5MC2/ATP5ME/ATP5MF/ATP5MC3/ATP5PF/ATP5F1B/ATP5F1C/ATP5PO/ATP5PD/ATP5F1A/ATP5MC1/ATP5PB/ATP5F1D/MCUB/MAIP1/NIPSNAP2/MFSD4B/SELENON/KCNC1/SLC9A3/MT-ATP8/SLC38A6/ASIC1/GSTM2/CACNA1A/ATP10D/RYR1/ANK3/ABCC5/HECW2/CTNS/SLC4A8/TRPM2/CUTC/TPCN1/MT-ATP6/FLVCR1/PTPN6/PLCG2/PRKACA/THADA/NDFIP2/CD84/CSF2/SLC25A42/CRACR2A/CLTC/NSF/UTRN/ABCB7/ZDHHC17/GEM/HVCN1
HP_SPONDYLOEPIPHYSEAL_DYSPLASIA	HP_SPONDYLOEPIPHYSEAL_DYSPLASIA	HP_SPONDYLOEPIPHYSEAL_DYSPLASIA	6	0.693679	1.29584	0.173228	1	1	2959	tags=83%, list=29%, signal=59%	SMARCAL1/NMNAT1/TRAPPC2/IARS2/MBTPS1
GOBP_REGULATION_OF_B_CELL_MEDIATED_IMMUNITY	GOBP_REGULATION_OF_B_CELL_MEDIATED_IMMUNITY	GOBP_REGULATION_OF_B_CELL_MEDIATED_IMMUNITY	40	0.453499	1.29555	0.118	1	1	1746	tags=25%, list=17%, signal=21%	SHLD2/SHLD1/SHLD3/NSD2/PAXIP1/TNFSF4/PTPN6/PARP3/RIF1/THOC1
GOMF_DNA_CLAMP_LOADER_ACTIVITY	GOMF_DNA_CLAMP_LOADER_ACTIVITY	GOMF_DNA_CLAMP_LOADER_ACTIVITY	7	0.653314	1.29545	0.200787	1	1	2585	tags=71%, list=25%, signal=53%	RFC3/RFC1/RFC4/RFC5/RAD17
GOMF_DEAMINASE_ACTIVITY	GOMF_DEAMINASE_ACTIVITY	GOMF_DEAMINASE_ACTIVITY	20	0.527798	1.29507	0.17004	1	1	1930	tags=30%, list=19%, signal=24%	ADA2/RIDA/ADAT2/LACC1/APOBEC3F/ZBP1
GOCC_TRANSCRIPTION_FACTOR_TFIIH_HOLO_COMPLEX	GOCC_TRANSCRIPTION_FACTOR_TFIIH_HOLO_COMPLEX	GOCC_TRANSCRIPTION_FACTOR_TFIIH_HOLO_COMPLEX	11	0.596009	1.29431	0.155689	1	1	3731	tags=82%, list=36%, signal=52%	GTF2H2C/MMS19/CDK7/MNAT1/CCNH/GTF2H1/GTF2H2/GTF2H5/GTF2H3
GOBP_PURINE_NUCLEOSIDE_CATABOLIC_PROCESS	GOBP_PURINE_NUCLEOSIDE_CATABOLIC_PROCESS	GOBP_PURINE_NUCLEOSIDE_CATABOLIC_PROCESS	6	0.692723	1.29405	0.173228	1	1	154	tags=17%, list=2%, signal=16%	ADA2
GOMF_DYNACTIN_BINDING	GOMF_DYNACTIN_BINDING	GOMF_DYNACTIN_BINDING	10	0.60657	1.29395	0.149701	1	1	69	tags=10%, list=1%, signal=10%	BICDL1
GOMF_DNA_SECONDARY_STRUCTURE_BINDING	GOMF_DNA_SECONDARY_STRUCTURE_BINDING	GOMF_DNA_SECONDARY_STRUCTURE_BINDING	23	0.511591	1.29374	0.151951	1	1	3390	tags=65%, list=33%, signal=44%	RAD51AP1/GEN1/RAD51D/WRN/KMT2A/BLM/CLSPN/RAD18/XPC/FANCM/LIN54/RAD51C/MEN1/MSH6/POT1
HP_SIDEROBLASTIC_ANEMIA	HP_SIDEROBLASTIC_ANEMIA	HP_SIDEROBLASTIC_ANEMIA	26	0.496153	1.29338	0.15102	1	1	2922	tags=62%, list=29%, signal=44%	FANCI/FANCG/BRCA2/ERCC4/UBE2T/TRNT1/PNPO/ABCB7/FANCF/LARS2/FANCL/FANCM/SLX4/BRCA1/FANCD2/RAD51C
HP_DECREASED_CSF_HOMOVANILLIC_ACID	HP_DECREASED_CSF_HOMOVANILLIC_ACID	HP_DECREASED_CSF_HOMOVANILLIC_ACID	4	0.747766	1.29273	0.191011	1	1	1044	tags=50%, list=10%, signal=45%	TSPOAP1/PNPO
GOCC_DNA_PACKAGING_COMPLEX	GOCC_DNA_PACKAGING_COMPLEX	GOCC_DNA_PACKAGING_COMPLEX	33	0.479704	1.29264	0.131799	1	1	4139	tags=70%, list=40%, signal=42%	NCAPG/NCAPD2/NCAPD3/KDM1B/TRRAP/SHPRH/MBTD1/SLF1/SMC2/MPHOSPH8/MRGBP/YEATS4/EP400/KAT6A/DMAP1/ACTL6A/KAT6B/BRD8/GLYR1/MEAF6/IRF4/VPS72/MORF4L1
GOBP_REGULATION_OF_PROTEIN_ADP_RIBOSYLATION	GOBP_REGULATION_OF_PROTEIN_ADP_RIBOSYLATION	GOBP_REGULATION_OF_PROTEIN_ADP_RIBOSYLATION	8	0.633848	1.29193	0.172816	1	1	1295	tags=25%, list=13%, signal=22%	HPF1/PUM3
GOCC_PRONUCLEUS	GOCC_PRONUCLEUS	GOCC_PRONUCLEUS	10	0.605476	1.29162	0.151697	1	1	1563	tags=40%, list=15%, signal=34%	CENPF/AURKA/CCNA2/RIF1
HP_ABNORMALITY_OF_DENTAL_COLOR	HP_ABNORMALITY_OF_DENTAL_COLOR	HP_ABNORMALITY_OF_DENTAL_COLOR	15	0.555567	1.29149	0.177043	1	1	272	tags=13%, list=3%, signal=13%	WHRN/TENT5A
HP_DYSPAREUNIA	HP_DYSPAREUNIA	HP_DYSPAREUNIA	13	0.573307	1.29089	0.171598	1	1	1742	tags=38%, list=17%, signal=32%	CCR6/CCDC141/TRAF3IP2/AIP/FGFR1
HP_INTELLECTUAL_DISABILITY_BORDERLINE	HP_INTELLECTUAL_DISABILITY_BORDERLINE	HP_INTELLECTUAL_DISABILITY_BORDERLINE	7	0.650997	1.29085	0.202756	1	1	1119	tags=29%, list=11%, signal=25%	TBC1D24/TRAPPC11
GOBP_NEGATIVE_REGULATION_OF_TELOMERE_MAINTENANCE_VIA_TELOMERE_LENGTHENING	GOBP_NEGATIVE_REGULATION_OF_TELOMERE_MAINTENANCE_VIA_TELOMERE_LENGTHENING	GOBP_NEGATIVE_REGULATION_OF_TELOMERE_MAINTENANCE_VIA_TELOMERE_LENGTHENING	24	0.504963	1.28985	0.145749	1	1	1123	tags=25%, list=11%, signal=22%	STN1/TENT4B/TEN1/ERCC4/XRN1/GNL3L
HP_ABNORMAL_CIRCULATING_METHIONINE_CONCENTRATION	HP_ABNORMAL_CIRCULATING_METHIONINE_CONCENTRATION	HP_ABNORMAL_CIRCULATING_METHIONINE_CONCENTRATION	9	0.620237	1.28975	0.161677	1	1	2891	tags=78%, list=28%, signal=56%	MTHFR/TTC37/ADK/SLC25A13/MTR/FAH/MTRR
GOBP_CELLULAR_RESPONSE_TO_VIRUS	GOBP_CELLULAR_RESPONSE_TO_VIRUS	GOBP_CELLULAR_RESPONSE_TO_VIRUS	50	0.436591	1.28921	0.119149	1	1	2173	tags=26%, list=21%, signal=21%	NOP53/UFD1/TOMM70/DDX60/EXT1/CLPB/RIOK3/GBF1/PUM2/IRF3/OAS1/DHX58/DDX58
GOBP_CD8_POSITIVE_ALPHA_BETA_T_CELL_PROLIFERATION	GOBP_CD8_POSITIVE_ALPHA_BETA_T_CELL_PROLIFERATION	GOBP_CD8_POSITIVE_ALPHA_BETA_T_CELL_PROLIFERATION	6	0.690036	1.28903	0.179134	1	1	777	tags=33%, list=8%, signal=31%	VSIR/MAPK8IP1
GOBP_PLATELET_DERIVED_GROWTH_FACTOR_RECEPTOR_ALPHA_SIGNALING_PATHWAY	GOBP_PLATELET_DERIVED_GROWTH_FACTOR_RECEPTOR_ALPHA_SIGNALING_PATHWAY	GOBP_PLATELET_DERIVED_GROWTH_FACTOR_RECEPTOR_ALPHA_SIGNALING_PATHWAY	3	0.807625	1.2887	0.157895	1	1	1971	tags=100%, list=19%, signal=81%	IFT20/CBLB/CBL
GOCC_CONDENSED_CHROMOSOME	GOCC_CONDENSED_CHROMOSOME	GOCC_CONDENSED_CHROMOSOME	180	0.354418	1.28842	0.0376717	1	1	3488	tags=48%, list=34%, signal=32%	CENPX/SPOUT1/SGO2/NUP43/KNL1/CENPS/SGO1/NCAPG/NCAPD2/MTBP/BUB1B/BRCA2/NEK2/CENPF/BOD1L1/TTN/KIF18A/NCAPD3/MAD2L1/TOP3B/SPDL1/XPO1/KANSL1/CENPW/LIG4/NDC80/PHF6/TOP2A/GPATCH11/MLH3/KIFAP3/BUB1/APC/SIN3A/RIF1/STAG2/STAG1/CKAP5/NUP133/BLM/CENPC/SMC2/CFDP1/PPP1R12A/TUBG1/SMC3/DYNC1LI1/ORC2/CENPK/XRCC4/AHCTF1/SMC5/NUF2/CTCF/DCTN1/CENPQ/SMC1A/HUS1/BRCA1/FANCD2/NDE1/SKA2/CENPE/RAD21/CHMP2A/DSN1/DYNC1LI2/…
GOMF_DEMETHYLASE_ACTIVITY	GOMF_DEMETHYLASE_ACTIVITY	GOMF_DEMETHYLASE_ACTIVITY	32	0.478692	1.28773	0.149378	1	1	2740	tags=41%, list=27%, signal=30%	RIOX1/RIOX2/CYP51A1/UTY/KDM3A/ALKBH3/KDM1B/FTO/KDM5C/KDM1A/KDM5D/KDM5A/ALKBH1
HP_CUTANEOUS_SYNDACTYLY	HP_CUTANEOUS_SYNDACTYLY	HP_CUTANEOUS_SYNDACTYLY	27	0.493589	1.2876	0.147541	1	1	750	tags=19%, list=7%, signal=17%	MAP3K20/CKAP2L/BICRA/WDR19/TBC1D24
GOBP_POSITIVE_REGULATION_OF_RRNA_PROCESSING	GOBP_POSITIVE_REGULATION_OF_RRNA_PROCESSING	GOBP_POSITIVE_REGULATION_OF_RRNA_PROCESSING	8	0.631696	1.28754	0.176699	1	1	51	tags=12%, list=0%, signal=12%	BUD23
HP_TRANSIENT_NEUTROPENIA	HP_TRANSIENT_NEUTROPENIA	HP_TRANSIENT_NEUTROPENIA	7	0.649163	1.28722	0.208661	1	1	1655	tags=43%, list=16%, signal=36%	EFL1/CLPB/IRAK4
HP_APLASIA_HYPOPLASIA_OF_THE_SPLEEN	HP_APLASIA_HYPOPLASIA_OF_THE_SPLEEN	HP_APLASIA_HYPOPLASIA_OF_THE_SPLEEN	31	0.478436	1.28702	0.147239	1	1	1900	tags=26%, list=19%, signal=21%	CCDC32/CFAP298/DNAAF5/CEP290/RPGR/TTC12/SAMD9/FAM111A
GOMF_OXIDIZED_DNA_BINDING	GOMF_OXIDIZED_DNA_BINDING	GOMF_OXIDIZED_DNA_BINDING	8	0.631184	1.2865	0.176699	1	1	3390	tags=88%, list=33%, signal=59%	WRN/BLM/OGG1/XRCC1/MSH3/MSH6/POT1
HP_RECURRENT_CORNEAL_EROSIONS	HP_RECURRENT_CORNEAL_EROSIONS	HP_RECURRENT_CORNEAL_EROSIONS	3	0.806223	1.28646	0.165692	1	1	1011	tags=67%, list=10%, signal=60%	ELP1/CTNS
GOBP_NEGATIVE_REGULATION_OF_TELOMERE_MAINTENANCE_VIA_TELOMERASE	GOBP_NEGATIVE_REGULATION_OF_TELOMERE_MAINTENANCE_VIA_TELOMERASE	GOBP_NEGATIVE_REGULATION_OF_TELOMERE_MAINTENANCE_VIA_TELOMERASE	19	0.526259	1.28627	0.176113	1	1	125	tags=16%, list=1%, signal=16%	STN1/TENT4B/TEN1
GOMF_PHOSPHATIDYLINOSITOL_PHOSPHATE_4_PHOSPHATASE_ACTIVITY	GOMF_PHOSPHATIDYLINOSITOL_PHOSPHATE_4_PHOSPHATASE_ACTIVITY	GOMF_PHOSPHATIDYLINOSITOL_PHOSPHATE_4_PHOSPHATASE_ACTIVITY	8	0.630807	1.28573	0.176699	1	1	3198	tags=75%, list=31%, signal=52%	PIP4P1/INPP4B/SACM1L/INPP5F/SYNJ2/SYNJ1
HP_PULMONARY_FIBROSIS	HP_PULMONARY_FIBROSIS	HP_PULMONARY_FIBROSIS	45	0.443158	1.28567	0.120902	1	1	2453	tags=29%, list=24%, signal=22%	STN1/CYBC1/SLC9A3/CCR6/SP110/CTLA4/RASGRP1/RCBTB1/PTPN22/AP3B1/FAS/FASLG/PLEC
GOBP_VESICLE_CARGO_LOADING	GOBP_VESICLE_CARGO_LOADING	GOBP_VESICLE_CARGO_LOADING	17	0.541174	1.28539	0.166994	1	1	389	tags=12%, list=4%, signal=11%	MIA2/SEC31B
HP_SHOULDER_GIRDLE_MUSCLE_WEAKNESS	HP_SHOULDER_GIRDLE_MUSCLE_WEAKNESS	HP_SHOULDER_GIRDLE_MUSCLE_WEAKNESS	27	0.492632	1.28511	0.14959	1	1	928	tags=22%, list=9%, signal=20%	MAP3K20/SELENON/TWNK/TTN/RYR1/POLG2
HP_FOCAL_CORTICAL_DYSPLASIA_TYPE_II	HP_FOCAL_CORTICAL_DYSPLASIA_TYPE_II	HP_FOCAL_CORTICAL_DYSPLASIA_TYPE_II	4	0.743247	1.28492	0.198502	1	1	1940	tags=75%, list=19%, signal=61%	DEPDC5/TSC1/TSC2
GOBP_SUBSTANTIA_NIGRA_DEVELOPMENT	GOBP_SUBSTANTIA_NIGRA_DEVELOPMENT	GOBP_SUBSTANTIA_NIGRA_DEVELOPMENT	31	0.477582	1.28473	0.147239	1	1	48	tags=6%, list=0%, signal=6%	ATP5PF/ATP5PB
GOBP_GALACTOLIPID_METABOLIC_PROCESS	GOBP_GALACTOLIPID_METABOLIC_PROCESS	GOBP_GALACTOLIPID_METABOLIC_PROCESS	2	0.862207	1.28444	0.155039	1	1	576	tags=50%, list=6%, signal=47%	B3GALT2
GOBP_NUCLEOTIDE_BINDING_OLIGOMERIZATION_DOMAIN_CONTAINING_2_SIGNALING_PATHWAY	GOBP_NUCLEOTIDE_BINDING_OLIGOMERIZATION_DOMAIN_CONTAINING_2_SIGNALING_PATHWAY	GOBP_NUCLEOTIDE_BINDING_OLIGOMERIZATION_DOMAIN_CONTAINING_2_SIGNALING_PATHWAY	10	0.60206	1.28433	0.155689	1	1	420	tags=20%, list=4%, signal=19%	ERBIN/INAVA
GOMF_METALLOCARBOXYPEPTIDASE_ACTIVITY	GOMF_METALLOCARBOXYPEPTIDASE_ACTIVITY	GOMF_METALLOCARBOXYPEPTIDASE_ACTIVITY	5	0.722654	1.2839	0.167315	1	1	1587	tags=40%, list=16%, signal=34%	CPA5/VASH1
HP_ABNORMALITY_OF_THE_UTERUS	HP_ABNORMALITY_OF_THE_UTERUS	HP_ABNORMALITY_OF_THE_UTERUS	119	0.373843	1.28378	0.0569697	1	1	2177	tags=29%, list=21%, signal=23%	UFD1/CCNQ/NSD2/FANCI/FANCG/BUB1B/BRCA2/ARID1B/ERCC4/DCAF17/IFT80/PIGN/UBE2T/AURKA/ESCO2/WDR35/RREB1/HYLS1/GNRH1/MLH3/BUB1/APC/FANCF/ADH5/SETBP1/LARS2/FGFR1/HCCS/NTHL1/CREBBP/FANCL/PPP1R12A/FANCM/SMC3/NIPBL
GOMF_ANTIOXIDANT_ACTIVITY	GOMF_ANTIOXIDANT_ACTIVITY	GOMF_ANTIOXIDANT_ACTIVITY	38	0.452323	1.28356	0.1222	1	1	53	tags=11%, list=1%, signal=11%	SELENOW/SELENOT/SELENOF/SELENOS
GOBP_NEGATIVE_REGULATION_OF_COLLATERAL_SPROUTING	GOBP_NEGATIVE_REGULATION_OF_COLLATERAL_SPROUTING	GOBP_NEGATIVE_REGULATION_OF_COLLATERAL_SPROUTING	2	0.861343	1.28316	0.156977	1	1	284	tags=50%, list=3%, signal=49%	SPART
HP_NARROW_FOREHEAD	HP_NARROW_FOREHEAD	HP_NARROW_FOREHEAD	91	0.390869	1.28315	0.0653595	1	1	3752	tags=52%, list=37%, signal=33%	PSPH/BICRA/ASPM/TBC1D24/PIGN/TBCK/RYR1/NBAS/WDR35/LIG4/PPP2R5D/MADD/GTPBP2/SETBP1/COG7/TUBGCP2/NUP133/NUP188/MED13L/SLC12A6/PPP1R21/CTCF/AP4M1/SMPD4/SMC1A/TRAPPC9/FUT8/KAT6A/RARS2/SPOP/TRAPPC4/USP9X/NUP107/RNF13/PIGU/ATN1/TCF4/VPS53/SC5D/FRMD4A/ATRX/SPTBN1/BRAF/PPP2R3C/SHOC2/CCDC88A/PUM1
GOBP_THREONINE_CATABOLIC_PROCESS	GOBP_THREONINE_CATABOLIC_PROCESS	GOBP_THREONINE_CATABOLIC_PROCESS	1	0.96335	1.28309	0.095723	1	1	376	tags=100%, list=4%, signal=96%	RIDA
GOBP_CENP_A_CONTAINING_CHROMATIN_ORGANIZATION	GOBP_CENP_A_CONTAINING_CHROMATIN_ORGANIZATION	GOBP_CENP_A_CONTAINING_CHROMATIN_ORGANIZATION	5	0.72209	1.2829	0.167315	1	1	994	tags=40%, list=10%, signal=36%	CENPP/CENPW
HP_HYPOPLASIA_OF_THE_FRONTAL_LOBES	HP_HYPOPLASIA_OF_THE_FRONTAL_LOBES	HP_HYPOPLASIA_OF_THE_FRONTAL_LOBES	25	0.498474	1.28243	0.156187	1	1	2723	tags=48%, list=27%, signal=35%	KNL1/ASPM/NCAPD3/COPB2/MCPH1/CEP152/CIT/ARHGEF9/METTL5/CENPJ/RTTN/CDK5RAP2
GOMF_DNA_DNA_ANNEALING_ACTIVITY	GOMF_DNA_DNA_ANNEALING_ACTIVITY	GOMF_DNA_DNA_ANNEALING_ACTIVITY	4	0.741787	1.28239	0.198502	1	1	1961	tags=75%, list=19%, signal=61%	SMARCAL1/BLM/RECQL
GOBP_RESPONSE_TO_CAFFEINE	GOBP_RESPONSE_TO_CAFFEINE	GOBP_RESPONSE_TO_CAFFEINE	5	0.721762	1.28232	0.171206	1	1	876	tags=40%, list=9%, signal=37%	GSTM2/RYR1
GOMF_ADENOSINE_DEAMINASE_ACTIVITY	GOMF_ADENOSINE_DEAMINASE_ACTIVITY	GOMF_ADENOSINE_DEAMINASE_ACTIVITY	9	0.616446	1.28186	0.165669	1	1	1930	tags=44%, list=19%, signal=36%	ADA2/ADAT2/LACC1/ZBP1
HP_ANODONTIA	HP_ANODONTIA	HP_ANODONTIA	10	0.600901	1.28186	0.157685	1	1	1487	tags=50%, list=15%, signal=43%	ERCC4/IFT122/DCAF17/ERCC6/ERCC8
GOBP_DNA_INTEGRATION	GOBP_DNA_INTEGRATION	GOBP_DNA_INTEGRATION	7	0.646446	1.28183	0.21063	1	1	1281	tags=43%, list=13%, signal=38%	THAP9/ZNF91/GIN1
GOBP_NEGATIVE_REGULATION_OF_RIG_I_SIGNALING_PATHWAY	GOBP_NEGATIVE_REGULATION_OF_RIG_I_SIGNALING_PATHWAY	GOBP_NEGATIVE_REGULATION_OF_RIG_I_SIGNALING_PATHWAY	7	0.646384	1.28171	0.21063	1	1	47	tags=14%, list=0%, signal=14%	UFD1
GOBP_REGULATION_OF_MIRNA_CATABOLIC_PROCESS	GOBP_REGULATION_OF_MIRNA_CATABOLIC_PROCESS	GOBP_REGULATION_OF_MIRNA_CATABOLIC_PROCESS	4	0.741218	1.28141	0.198502	1	1	87	tags=25%, list=1%, signal=25%	TENT2
GOBP_NEGATIVE_REGULATION_OF_RESPONSE_TO_OXIDATIVE_STRESS	GOBP_NEGATIVE_REGULATION_OF_RESPONSE_TO_OXIDATIVE_STRESS	GOBP_NEGATIVE_REGULATION_OF_RESPONSE_TO_OXIDATIVE_STRESS	10	0.600564	1.28114	0.161677	1	1	2	tags=10%, list=0%, signal=10%	RACK1
HP_ABNORMAL_SPERM_HEAD_MORPHOLOGY	HP_ABNORMAL_SPERM_HEAD_MORPHOLOGY	HP_ABNORMAL_SPERM_HEAD_MORPHOLOGY	4	0.740857	1.28078	0.198502	1	1	2413	tags=75%, list=24%, signal=57%	DPY19L2/GBA2/ARMC2
HP_DISPLACEMENT_OF_THE_URETHRAL_MEATUS	HP_DISPLACEMENT_OF_THE_URETHRAL_MEATUS	HP_DISPLACEMENT_OF_THE_URETHRAL_MEATUS	220	0.342703	1.28065	0.0378335	1	1	3106	tags=38%, list=30%, signal=27%	UFD1/ADA2/NSD2/WASHC5/KIAA0753/PSPH/BICRA/CDC45/FANCI/FANCG/BUB1B/BRCA2/ARID1B/ERCC4/CDCA7/PIGN/UBE2T/ESCO2/KANSL1/WDR35/LIG4/RREB1/PLAG1/PEX6/ERMARD/HYLS1/SMARCA2/TTC37/SMAD4/OGT/DYNC2LI1/ARCN1/KIAA0586/SIN3A/SAMD9/SYNGAP1/FANCF/SETBP1/FGFR1/PCNT/HCCS/TMEM63A/MTM1/CREBBP/FANCL/DPF2/PPP1R12A/FANCM/SMC3/NIPBL/DNAJC19/C2CD3/PEX2/MED12/MAP3K1/POLR3A/SLX4/FBXL4/KDM1A/CTC1/SMC1A/CCDC22/BRCA1/CUL4B/EHM…
HP_POSTERIOR_FOSSA_CYST	HP_POSTERIOR_FOSSA_CYST	HP_POSTERIOR_FOSSA_CYST	6	0.685479	1.28052	0.188976	1	1	1667	tags=33%, list=16%, signal=28%	WASHC5/FKTN
HP_PULMONARY_INTERSTITIAL_HIGH_RESOLUTION_COMPUTED_TOMOGRAPHY_ABNORMALITY	HP_PULMONARY_INTERSTITIAL_HIGH_RESOLUTION_COMPUTED_TOMOGRAPHY_ABNORMALITY	HP_PULMONARY_INTERSTITIAL_HIGH_RESOLUTION_COMPUTED_TOMOGRAPHY_ABNORMALITY	9	0.615711	1.28034	0.165669	1	1	65	tags=11%, list=1%, signal=11%	STN1
HP_ABNORMALITY_OF_THE_PUBIC_BONE	HP_ABNORMALITY_OF_THE_PUBIC_BONE	HP_ABNORMALITY_OF_THE_PUBIC_BONE	15	0.550751	1.28029	0.180934	1	1	1685	tags=40%, list=16%, signal=33%	NSD2/CCR6/RUNX2/SMAD4/ATP7A/SETBP1
HP_TACHYPNEA	HP_TACHYPNEA	HP_TACHYPNEA	47	0.435807	1.28014	0.125514	1	1	2565	tags=36%, list=25%, signal=27%	CPLANE1/KIAA0753/RYR1/HYLS1/ARL3/CEP290/KIAA0586/COA6/NHLRC2/CBY1/ARMC9/COPA/MED13L/CEP120/MT-CYB/SMC1A/HMGCL
HP_IMMOTILE_CILIA	HP_IMMOTILE_CILIA	HP_IMMOTILE_CILIA	3	0.802211	1.28006	0.173489	1	1	1590	tags=67%, list=16%, signal=56%	CFAP298/TTC12
HP_SMALL_CEREBRAL_CORTEX	HP_SMALL_CEREBRAL_CORTEX	HP_SMALL_CEREBRAL_CORTEX	7	0.645414	1.27978	0.21063	1	1	3633	tags=100%, list=36%, signal=65%	ASPM/CDK13/MCPH1/CENPJ/CDK5RAP2/TCF4/ZNF335
GOMF_ATP_DEPENDENT_CHROMATIN_REMODELER_ACTIVITY	GOMF_ATP_DEPENDENT_CHROMATIN_REMODELER_ACTIVITY	GOMF_ATP_DEPENDENT_CHROMATIN_REMODELER_ACTIVITY	4	0.740273	1.27977	0.198502	1	1	1914	tags=75%, list=19%, signal=61%	ERCC6/CHD8/SMARCAD1
HP_NARROW_PALPEBRAL_FISSURE	HP_NARROW_PALPEBRAL_FISSURE	HP_NARROW_PALPEBRAL_FISSURE	30	0.480954	1.27935	0.155789	1	1	2943	tags=50%, list=29%, signal=36%	ESS2/BICRA/WDR35/PHF6/SMARCA2/SMAD4/KMT2A/PCNT/TRIP12/DGCR8/TBL1XR1/MED13/SPOP/INTS1/LARP7
HP_HYPOPLASTIC_FINGERNAIL	HP_HYPOPLASTIC_FINGERNAIL	HP_HYPOPLASTIC_FINGERNAIL	27	0.490303	1.27903	0.157787	1	1	3421	tags=56%, list=33%, signal=37%	WASHC5/ARID1B/TBC1D24/PIGN/PLAGL1/PLAG1/RBPJ/DPF2/PLEC/PIGF/CCDC22/ARID1A/RPS6KA3/LBR/NOTCH1
HP_MEGALENCEPHALY	HP_MEGALENCEPHALY	HP_MEGALENCEPHALY	18	0.529451	1.27893	0.177419	1	1	1940	tags=39%, list=19%, signal=32%	STRADA/DEPDC5/AKT3/HERC1/TSC1/TBC1D7/TSC2
HP_HYPOPLASIA_OF_THE_PRIMARY_TEETH	HP_HYPOPLASIA_OF_THE_PRIMARY_TEETH	HP_HYPOPLASIA_OF_THE_PRIMARY_TEETH	5	0.719603	1.27848	0.175097	1	1	1487	tags=60%, list=15%, signal=51%	ERCC4/ERCC6/ERCC8
GOBP_DETERMINATION_OF_ADULT_LIFESPAN	GOBP_DETERMINATION_OF_ADULT_LIFESPAN	GOBP_DETERMINATION_OF_ADULT_LIFESPAN	10	0.599297	1.27844	0.161677	1	1	167	tags=10%, list=2%, signal=10%	CGAS
GOBP_REGULATION_OF_DNA_DIRECTED_DNA_POLYMERASE_ACTIVITY	GOBP_REGULATION_OF_DNA_DIRECTED_DNA_POLYMERASE_ACTIVITY	GOBP_REGULATION_OF_DNA_DIRECTED_DNA_POLYMERASE_ACTIVITY	8	0.627219	1.27842	0.186408	1	1	2324	tags=62%, list=23%, signal=48%	POLG2/RFC3/RFC4/GINS4/RFC5
HP_ABNORMAL_PLATELET_VOLUME	HP_ABNORMAL_PLATELET_VOLUME	HP_ABNORMAL_PLATELET_VOLUME	9	0.614714	1.27826	0.169661	1	1	8	tags=11%, list=0%, signal=11%	FYB1
HP_ESOPHAGEAL_VARIX	HP_ESOPHAGEAL_VARIX	HP_ESOPHAGEAL_VARIX	17	0.538163	1.27824	0.170923	1	1	1921	tags=35%, list=19%, signal=29%	STN1/ADA2/SMAD4/RBPJ/COG6/JAK2
HP_DOWNSLANTED_PALPEBRAL_FISSURES	HP_DOWNSLANTED_PALPEBRAL_FISSURES	HP_DOWNSLANTED_PALPEBRAL_FISSURES	277	0.337756	1.27793	0.0284219	1	1	3442	tags=40%, list=34%, signal=28%	UFD1/CCDC32/VPS35L/SPART/NSD2/WASHC5/CKAP2L/ATRIP/BICRA/BUB1B/PLK4/ARID1B/CACNA1A/DLG3/ESCO2/IFT172/CHD8/RREB1/PTPN23/ZBTB20/HERC1/PPP2R5D/BBS12/IFT74/RRAS/KIF11/SMARCA2/CEP290/TTC37/CDK19/SDCCAG8/DYNC2LI1/MADD/CLTC/ARV1/DHDDS/BUB1/APC/SIN3A/WDPCP/RAB3GAP2/SLC29A3/SYNGAP1/ATP7A/SETBP1/ACSL4/NECAP1/FGFR1/KMT2A/PCNT/TCF20/DYNC1H1/TAF1/BBIP1/TRIP12/POLR1A/CREBBP/CBL/DPF2/SETD1A/CEP152/DHCR24/ZNF81/O…
HP_ECZEMA	HP_ECZEMA	HP_ECZEMA	87	0.395154	1.27782	0.0742078	1	1	1300	tags=15%, list=13%, signal=13%	UFD1/CYBC1/ADA2/EFL1/CARMIL2/TBCK/KANSL1/LIG4/RREB1/CTLA4/TRAF3IP2/STAT1/SMARCA2
GOBP_CAMP_MEDIATED_SIGNALING	GOBP_CAMP_MEDIATED_SIGNALING	GOBP_CAMP_MEDIATED_SIGNALING	15	0.549683	1.27781	0.184825	1	1	246	tags=13%, list=2%, signal=13%	CGAS/PDE7B
GOBP_FORMATION_OF_EXTRACHROMOSOMAL_CIRCULAR_DNA	GOBP_FORMATION_OF_EXTRACHROMOSOMAL_CIRCULAR_DNA	GOBP_FORMATION_OF_EXTRACHROMOSOMAL_CIRCULAR_DNA	10	0.598929	1.27765	0.161677	1	1	2463	tags=60%, list=24%, signal=46%	SMARCAL1/WRN/BLM/XRCC5/SLX4/NBN
HP_CERVICAL_LYMPHADENOPATHY	HP_CERVICAL_LYMPHADENOPATHY	HP_CERVICAL_LYMPHADENOPATHY	4	0.738684	1.27703	0.198502	1	1	1615	tags=50%, list=16%, signal=42%	SLC29A3/RASGRP1
GOBP_PROTEIN_NEDDYLATION	GOBP_PROTEIN_NEDDYLATION	GOBP_PROTEIN_NEDDYLATION	15	0.549326	1.27698	0.184825	1	1	16	tags=7%, list=0%, signal=7%	COPS9
HP_APLASIA_HYPOPLASIA_AFFECTING_THE_EYE	HP_APLASIA_HYPOPLASIA_AFFECTING_THE_EYE	HP_APLASIA_HYPOPLASIA_AFFECTING_THE_EYE	226	0.340739	1.27696	0.0339712	1	1	1909	tags=22%, list=19%, signal=18%	SEM1/UFD1/BUD23/TOGARAM1/VPS35L/NSD2/RXYLT1/FANCI/FANCG/BUB1B/PLK4/BRCA2/ELP4/BTRC/ERCC4/CENPF/BLOC1S5/PIGN/UBE2T/ERCC6/ESCO2/TBCE/WDR73/RREB1/PTPN23/HYLS1/KIF11/SMARCA2/CEP290/SMAD4/RPGR/PIK3CD/ERCC8/RBPJ/BUB1/APC/SIN3A/STAG2/RAB3GAP2/CHN1/TUBGCP6/SYNGAP1/FANCF/FKTN/FGFR1/HCCS/NUP188/FAM111A/EXOC2
GOBP_NEGATIVE_REGULATION_OF_ACTIN_FILAMENT_DEPOLYMERIZATION	GOBP_NEGATIVE_REGULATION_OF_ACTIN_FILAMENT_DEPOLYMERIZATION	GOBP_NEGATIVE_REGULATION_OF_ACTIN_FILAMENT_DEPOLYMERIZATION	24	0.499794	1.27665	0.149798	1	1	692	tags=12%, list=7%, signal=12%	WASHC2C/CARMIL2/EPS8
GOMF_PROTEIN_DEMETHYLASE_ACTIVITY	GOMF_PROTEIN_DEMETHYLASE_ACTIVITY	GOMF_PROTEIN_DEMETHYLASE_ACTIVITY	25	0.495834	1.27563	0.160243	1	1	3267	tags=44%, list=32%, signal=30%	RIOX1/RIOX2/UTY/KDM3A/KDM1B/KDM5C/KDM1A/KDM5D/KDM5A/JMJD1C/FBXL19
HP_NARROW_FACE	HP_NARROW_FACE	HP_NARROW_FACE	89	0.39124	1.27551	0.0652174	1	1	3156	tags=43%, list=31%, signal=30%	BUD23/CCDC32/STRADA/SELENON/ATRIP/PLK4/ERCC4/RYR1/LIG4/PTPN23/UBE3B/MADD/WRN/SIN3A/TRIP11/ATP7A/PCNT/TCF20/BLM/TRIP12/MTM1/CEP152/MED12/FBXL4/UBR7/CENPJ/NSD1/CENPE/MED13/HYOU1/TRAPPC4/MED27/BCOR/SETD2/PSMD12/CFL2/ZMIZ1/GTF2I
HP_UNILATERAL_RENAL_AGENESIS	HP_UNILATERAL_RENAL_AGENESIS	HP_UNILATERAL_RENAL_AGENESIS	39	0.448317	1.27482	0.129555	1	1	2723	tags=41%, list=27%, signal=30%	KNL1/ASPM/ERCC6/NCAPD3/PIK3CD/ERCC8/COPB2/MCPH1/COG6/CEP152/CIT/XRCC4/METTL5/CENPJ/RTTN/CDK5RAP2
GOBP_NEGATIVE_REGULATION_OF_CHROMATIN_BINDING	GOBP_NEGATIVE_REGULATION_OF_CHROMATIN_BINDING	GOBP_NEGATIVE_REGULATION_OF_CHROMATIN_BINDING	7	0.642765	1.27453	0.216535	1	1	236	tags=14%, list=2%, signal=14%	FBH1
HP_ABNORMALLY_LOW_PITCHED_VOICE	HP_ABNORMALLY_LOW_PITCHED_VOICE	HP_ABNORMALLY_LOW_PITCHED_VOICE	11	0.586786	1.27428	0.167665	1	1	3788	tags=82%, list=37%, signal=52%	TRPS1/SMC3/NIPBL/SMC1A/NSD1/RAD21/EED/SUZ12/HDAC8
HP_ABNORMAL_MITOCHONDRIA_IN_MUSCLE_TISSUE	HP_ABNORMAL_MITOCHONDRIA_IN_MUSCLE_TISSUE	HP_ABNORMAL_MITOCHONDRIA_IN_MUSCLE_TISSUE	35	0.461399	1.27417	0.146091	1	1	3148	tags=46%, list=31%, signal=32%	NDUFAF8/MT-ND3/FOXRED1/NDUFS1/MT-ND6/NDUFS2/NUBPL/NDUFB3/NDUFAF2/MT-CO3/NDUFAF5/MT-CO2/NDUFAF1/NDUFAF4/NDUFV2/MT-ND1
HP_CUTANEOUS_AMYLOIDOSIS	HP_CUTANEOUS_AMYLOIDOSIS	HP_CUTANEOUS_AMYLOIDOSIS	3	0.798129	1.27354	0.181287	1	1	701	tags=33%, list=7%, signal=31%	POLA1
HP_CEREBELLAR_CALCIFICATIONS	HP_CEREBELLAR_CALCIFICATIONS	HP_CEREBELLAR_CALCIFICATIONS	2	0.854853	1.27349	0.176357	1	1	1487	tags=100%, list=15%, signal=85%	ERCC6/ERCC8
HP_DENSE_CALCIFICATIONS_IN_THE_CEREBELLAR_DENTATE_NUCLEUS	HP_DENSE_CALCIFICATIONS_IN_THE_CEREBELLAR_DENTATE_NUCLEUS	HP_DENSE_CALCIFICATIONS_IN_THE_CEREBELLAR_DENTATE_NUCLEUS	2	0.854853	1.27349	0.176357	1	1	1487	tags=100%, list=15%, signal=85%	ERCC6/ERCC8
GOBP_GONADOTROPIN_SECRETION	GOBP_GONADOTROPIN_SECRETION	GOBP_GONADOTROPIN_SECRETION	2	0.854657	1.2732	0.176357	1	1	1489	tags=100%, list=15%, signal=85%	SMAD4/TMF1
GOBP_LUTEINIZING_HORMONE_SECRETION	GOBP_LUTEINIZING_HORMONE_SECRETION	GOBP_LUTEINIZING_HORMONE_SECRETION	2	0.854657	1.2732	0.176357	1	1	1489	tags=100%, list=15%, signal=85%	SMAD4/TMF1
HP_CONSPICUOUSLY_HAPPY_DISPOSITION	HP_CONSPICUOUSLY_HAPPY_DISPOSITION	HP_CONSPICUOUSLY_HAPPY_DISPOSITION	4	0.736411	1.2731	0.20412	1	1	1553	tags=50%, list=15%, signal=42%	KANSL1/SIN3A
GOBP_TRNA_PROCESSING	GOBP_TRNA_PROCESSING	GOBP_TRNA_PROCESSING	104	0.377105	1.27282	0.0637363	1	1	2766	tags=38%, list=27%, signal=28%	RTRAF/QTRT2/ELP1/TRMT5/ELP4/OSGEPL1/TRMT13/ADAT2/METTL2A/TRNT1/POLR3K/PUS3/TRMT1L/THADA/RPP14/TRMT10B/THUMPD2/DUS2/METTL6/TRMT11/TYW1B/PUS10/TRUB1/THUMPD3/TRMT2B/METTL8/ZBTB8OS/TARBP1/TRDMT1/AARS2/DDX1/RPP25L/ELP3/NSUN3/TRMO/DTWD1/ALKBH1/RPP40/NSUN6
HP_ABNORMALITY_OF_THE_GLABELLA	HP_ABNORMALITY_OF_THE_GLABELLA	HP_ABNORMALITY_OF_THE_GLABELLA	13	0.565198	1.27264	0.187377	1	1	925	tags=23%, list=9%, signal=21%	NSD2/BICRA/NBAS
HP_ACCESSORY_SPLEEN	HP_ACCESSORY_SPLEEN	HP_ACCESSORY_SPLEEN	18	0.526686	1.27225	0.179435	1	1	1312	tags=28%, list=13%, signal=24%	NSD2/CENPF/ESCO2/HYLS1/CEP290
GOBP_CENTROMERE_COMPLEX_ASSEMBLY	GOBP_CENTROMERE_COMPLEX_ASSEMBLY	GOBP_CENTROMERE_COMPLEX_ASSEMBLY	22	0.507	1.27191	0.176353	1	1	1188	tags=27%, list=12%, signal=24%	CENPX/CENPS/CENPP/CENPF/CENPW/HELLS
GOBP_RNA_SPLICING_VIA_ENDONUCLEOLYTIC_CLEAVAGE_AND_LIGATION	GOBP_RNA_SPLICING_VIA_ENDONUCLEOLYTIC_CLEAVAGE_AND_LIGATION	GOBP_RNA_SPLICING_VIA_ENDONUCLEOLYTIC_CLEAVAGE_AND_LIGATION	10	0.596205	1.27184	0.169661	1	1	27	tags=10%, list=0%, signal=10%	RTRAF
HP_CEREBRAL_HYPOPLASIA	HP_CEREBRAL_HYPOPLASIA	HP_CEREBRAL_HYPOPLASIA	36	0.457791	1.27182	0.140206	1	1	2723	tags=44%, list=27%, signal=33%	KNL1/BUB1B/ASPM/NCAPD3/HSD17B4/KIAA0586/COPB2/MCPH1/CEP152/CIT/C2CD3/ARHGEF9/METTL5/CENPJ/RTTN/CDK5RAP2
GOBP_HEART_FIELD_SPECIFICATION	GOBP_HEART_FIELD_SPECIFICATION	GOBP_HEART_FIELD_SPECIFICATION	2	0.853582	1.2716	0.176357	1	1	1500	tags=100%, list=15%, signal=85%	EXT1/RBPJ
HP_DUODENAL_STENOSIS	HP_DUODENAL_STENOSIS	HP_DUODENAL_STENOSIS	20	0.518196	1.27151	0.178138	1	1	2922	tags=65%, list=29%, signal=47%	CDC45/FANCI/FANCG/BRCA2/ERCC4/UBE2T/FANCF/FANCL/FANCM/SLX4/BRCA1/FANCD2/RAD51C
HP_CLUBBING	HP_CLUBBING	HP_CLUBBING	65	0.411587	1.27142	0.0879828	1	1	2149	tags=32%, list=21%, signal=26%	STN1/CFAP298/CDC45/FANCI/POLA1/FANCG/BRCA2/ERCC4/UBE2T/VPS33A/DNAAF5/SMARCA2/SMAD4/RPGR/TTC12/RASGRP1/FANCF/SMARCAD1/FANCL/PRKACB/FANCM
HP_DUODENAL_ATRESIA	HP_DUODENAL_ATRESIA	HP_DUODENAL_ATRESIA	19	0.520081	1.27118	0.190283	1	1	1742	tags=37%, list=17%, signal=31%	BUB1B/CENPF/PIGN/BUB1/STAG2/FANCF/FGFR1
GOBP_NEGATIVE_REGULATION_OF_TRANSCRIPTION_BY_RNA_POLYMERASE_I	GOBP_NEGATIVE_REGULATION_OF_TRANSCRIPTION_BY_RNA_POLYMERASE_I	GOBP_NEGATIVE_REGULATION_OF_TRANSCRIPTION_BY_RNA_POLYMERASE_I	4	0.735086	1.27081	0.20412	1	1	33	tags=25%, list=0%, signal=25%	NOP53
GOBP_RNA_DESTABILIZATION	GOBP_RNA_DESTABILIZATION	GOBP_RNA_DESTABILIZATION	72	0.404729	1.27053	0.0769231	1	1	2049	tags=25%, list=20%, signal=20%	TUT7/TENT4B/TUT4/TENT4A/RIDA/DND1/UPF1/KHSRP/DCP1B/DCPS/EXOSC7/FTO/METTL14/DCP2/METTL16/GIGYF2/PAN2/PNPT1
GOBP_NEPHRON_TUBULE_FORMATION	GOBP_NEPHRON_TUBULE_FORMATION	GOBP_NEPHRON_TUBULE_FORMATION	3	0.79622	1.2705	0.187135	1	1	671	tags=33%, list=7%, signal=31%	SIX4
HP_DECREASED_URINE_OUTPUT	HP_DECREASED_URINE_OUTPUT	HP_DECREASED_URINE_OUTPUT	7	0.640407	1.26985	0.224409	1	1	876	tags=29%, list=9%, signal=26%	CCR6/RYR1
GOBP_NEGATIVE_REGULATION_OF_GLUCOSE_IMPORT	GOBP_NEGATIVE_REGULATION_OF_GLUCOSE_IMPORT	GOBP_NEGATIVE_REGULATION_OF_GLUCOSE_IMPORT	7	0.640323	1.26969	0.224409	1	1	53	tags=14%, list=1%, signal=14%	SELENOS
GOCC_UNIPLEX_COMPLEX	GOCC_UNIPLEX_COMPLEX	GOCC_UNIPLEX_COMPLEX	5	0.714635	1.26966	0.18677	1	1	168	tags=20%, list=2%, signal=20%	MCUB
HP_HIGH_ANTERIOR_HAIRLINE	HP_HIGH_ANTERIOR_HAIRLINE	HP_HIGH_ANTERIOR_HAIRLINE	32	0.471883	1.26941	0.157676	1	1	3012	tags=41%, list=29%, signal=29%	NEPRO/NSD2/BICRA/PEX6/SIN3A/STAG2/TBL1XR1/CWC27/KDM1A/NSD1/PEX1/SETD2/SOS1
HP_SINGLE_TRANSVERSE_PALMAR_CREASE	HP_SINGLE_TRANSVERSE_PALMAR_CREASE	HP_SINGLE_TRANSVERSE_PALMAR_CREASE	108	0.372349	1.26923	0.0679825	1	1	3361	tags=47%, list=33%, signal=32%	NSD2/CKAP2L/SEPSECS/ARID1B/IFT122/ESCO2/NBAS/PEX6/UBE3B/ARL3/ZNF292/EXT1/CDK19/TRPS1/APC/SIN3A/STAG1/SETBP1/NUP188/SMARCAD1/CREBBP/TGDS/SMC3/NIPBL/PEX2/MED12/CTCF/SMPD4/SMC1A/UBR7/EHMT1/PEX26/PEX1/RAD21/PEX11B/TCF12/PACS1/ANKRD11/VPS13B/MAP3K7/DDX11/COX14/PEX3/RPS6KA3/NUP107/XYLT1/KAT6B/CEP57/TCF4/RBM10/ITCH
GOBP_POLYADENYLATION_DEPENDENT_RNA_CATABOLIC_PROCESS	GOBP_POLYADENYLATION_DEPENDENT_RNA_CATABOLIC_PROCESS	GOBP_POLYADENYLATION_DEPENDENT_RNA_CATABOLIC_PROCESS	8	0.622707	1.26922	0.2	1	1	2264	tags=50%, list=22%, signal=39%	TENT4B/EXOSC7/PNPT1/EXOSC9
HP_MALROTATION_OF_SMALL_BOWEL	HP_MALROTATION_OF_SMALL_BOWEL	HP_MALROTATION_OF_SMALL_BOWEL	6	0.679397	1.26916	0.198819	1	1	305	tags=17%, list=3%, signal=16%	NSD2
HP_LIMB_DYSMETRIA	HP_LIMB_DYSMETRIA	HP_LIMB_DYSMETRIA	7	0.640038	1.26912	0.224409	1	1	330	tags=14%, list=3%, signal=14%	WASHC5
HP_SMALL_PITUITARY_GLAND	HP_SMALL_PITUITARY_GLAND	HP_SMALL_PITUITARY_GLAND	4	0.733601	1.26824	0.205993	1	1	2729	tags=100%, list=27%, signal=73%	KIAA0753/COG2/MED12/NDE1
HP_HAMARTOMA_OF_TONGUE	HP_HAMARTOMA_OF_TONGUE	HP_HAMARTOMA_OF_TONGUE	12	0.574013	1.26782	0.181102	1	1	516	tags=17%, list=5%, signal=16%	CPLANE1/KIAA0753
GOBP_NEGATIVE_REGULATION_OF_DNA_BIOSYNTHETIC_PROCESS	GOBP_NEGATIVE_REGULATION_OF_DNA_BIOSYNTHETIC_PROCESS	GOBP_NEGATIVE_REGULATION_OF_DNA_BIOSYNTHETIC_PROCESS	27	0.485703	1.26703	0.163934	1	1	1545	tags=30%, list=15%, signal=25%	STN1/TENT4B/TEN1/ERCC4/XRN1/GNL3L/PARP3/DCP2
HP_SUBMUCOUS_CLEFT_OF_SOFT_AND_HARD_PALATE	HP_SUBMUCOUS_CLEFT_OF_SOFT_AND_HARD_PALATE	HP_SUBMUCOUS_CLEFT_OF_SOFT_AND_HARD_PALATE	38	0.446449	1.26689	0.144603	1	1	1667	tags=26%, list=16%, signal=22%	ESS2/RXYLT1/BICRA/CDC45/LIG4/PPP2R5D/HYLS1/SMAD4/STAG2/FKTN
GOBP_DNA_TEMPLATED_TRANSCRIPTION_ELONGATION	GOBP_DNA_TEMPLATED_TRANSCRIPTION_ELONGATION	GOBP_DNA_TEMPLATED_TRANSCRIPTION_ELONGATION	66	0.408008	1.26669	0.0861345	1	1	3250	tags=41%, list=32%, signal=28%	ELOB/ELOA/ELP4/ERCC6/DDX39B/POLR1E/TEFM/CDK13/SUPT16H/CCNT1/THOC1/LEO1/TSFM/SCAF8/THOC5/EAPP/CCNT2/LDB1/SUPT6H/KAT7/AXIN1/LARP7/ZMYND11/SETD2/CDK12/WDR43/RECQL5
GOBP_WNT_PROTEIN_SECRETION	GOBP_WNT_PROTEIN_SECRETION	GOBP_WNT_PROTEIN_SECRETION	2	0.850259	1.26664	0.180233	1	1	1534	tags=100%, list=15%, signal=85%	PTPN23/VPS35
HP_RHINITIS	HP_RHINITIS	HP_RHINITIS	30	0.476141	1.26655	0.16	1	1	1782	tags=30%, list=17%, signal=25%	CFAP298/CARMIL2/DNAAF5/PLCG2/RPGR/TTC12/SLC29A3/SLC27A4/BLM
HP_ABNORMAL_EYEBROW_MORPHOLOGY	HP_ABNORMAL_EYEBROW_MORPHOLOGY	HP_ABNORMAL_EYEBROW_MORPHOLOGY	359	0.327833	1.26655	0.0184257	0.950625	0.950625	3158	tags=37%, list=31%, signal=27%	MESD/CCDC32/NEPRO/STRADA/VPS35L/KNL1/NSD2/CPLANE1/KIAA0753/BICRA/CDC45/POLA1/ASPM/ARID1B/DCAF17/CACNA1A/PIGN/TBCK/ESCO2/NBAS/IFT172/VPS33A/HECW2/WDR35/LIG4/SPATA5/PHF6/PEX6/PTPN23/ZBTB20/ERMARD/HERC1/CSNK2A1/UBE3B/BBS12/IFT74/HYLS1/NMNAT1/ASXL2/SMARCA2/ARL3/CEP290/SMAD4/ZNF292/EXT1/OGT/CDK19/SDCCAG8/TRRAP/MADD/GTPBP2/TRPS1/KIAA0586/SIN3A/WDPCP/STAG2/STAG1/SLC29A3/AIP/FAR1/SETBP1/CBY1/LEMD3/ARMC9/…
HP_ABSENT_OR_MINIMALLY_OSSIFIED_VERTEBRAL_BODIES	HP_ABSENT_OR_MINIMALLY_OSSIFIED_VERTEBRAL_BODIES	HP_ABSENT_OR_MINIMALLY_OSSIFIED_VERTEBRAL_BODIES	8	0.621301	1.26636	0.201942	1	1	1588	tags=50%, list=16%, signal=42%	VPS35L/IFT80/WDR35/TRIP11
HP_IMPAIRED_NEUTROPHIL_BACTERICIDAL_ACTIVITY	HP_IMPAIRED_NEUTROPHIL_BACTERICIDAL_ACTIVITY	HP_IMPAIRED_NEUTROPHIL_BACTERICIDAL_ACTIVITY	6	0.677817	1.26621	0.206693	1	1	76	tags=17%, list=1%, signal=17%	CYBC1
HP_DECREASED_TESTICULAR_SIZE	HP_DECREASED_TESTICULAR_SIZE	HP_DECREASED_TESTICULAR_SIZE	56	0.422506	1.26595	0.12395	1	1	2343	tags=38%, list=23%, signal=29%	TOGARAM1/POLA1/ERCC4/DCAF17/CCDC141/PHF6/MCM8/GNRH1/OGT/SLC29A3/SAMD9/FGFR1/KDM5C/FAM111A/USP9Y/XPC/FANCM/DNAJC19/GBA2/PMM2/MAP3K1
HP_ABNORMALITY_OF_THE_PERIUNGUAL_REGION	HP_ABNORMALITY_OF_THE_PERIUNGUAL_REGION	HP_ABNORMALITY_OF_THE_PERIUNGUAL_REGION	9	0.608732	1.26582	0.175649	1	1	1940	tags=44%, list=19%, signal=36%	RETREG1/TSC1/BLM/TSC2
HP_ABNORMALITY_OF_THE_BREAST	HP_ABNORMALITY_OF_THE_BREAST	HP_ABNORMALITY_OF_THE_BREAST	230	0.337159	1.26571	0.0423274	1	1	3509	tags=42%, list=34%, signal=28%	MRE11/TOGARAM1/COQ8A/NSD2/WASHC5/CKAP2L/BICRA/CDC45/HMMR/BRCA2/PIGN/ERCC6/CCDC141/KANSL1/CDKN2C/PHF6/ZBTB20/ERMARD/PPP2R5D/GNRH1/RRAS/SMARCA2/SMAD4/TRRAP/PIK3CD/RAD51D/MADD/WRN/ARCN1/KIAA0586/RABL3/APC/RAB3GAP2/SLC29A3/AIP/RASGRP1/SETBP1/COG7/FGFR1/TCF20/BLM/BARD1/NTHL1/NUP188/EXOC2/CBL/SMC3/NIPBL/TBL1XR1/PIGV/PMM2/MAP3K1/IDH1/FAS/ACOX1/POLR3A/FASLG/NBN/KDM1A/RBM28/BAP1/MDM2/SMPD4/SMC1A/CCDC22/KA…
HP_POSTAXIAL_HAND_POLYDACTYLY	HP_POSTAXIAL_HAND_POLYDACTYLY	HP_POSTAXIAL_HAND_POLYDACTYLY	59	0.417979	1.26559	0.119149	1	1	2217	tags=36%, list=22%, signal=28%	WDR19/TTC21B/IFT80/AKT3/IFT172/KIAA0825/WDR35/BBS12/IFT74/HYLS1/CEP290/ZNF141/SDCCAG8/DYNC2LI1/WDPCP/SETBP1/ARMC9/BBIP1/PRKACB/CEP120/C2CD3
HP_THIN_LOWER_LIP_VERMILION	HP_THIN_LOWER_LIP_VERMILION	HP_THIN_LOWER_LIP_VERMILION	4	0.731796	1.26512	0.207865	1	1	1433	tags=50%, list=14%, signal=43%	PIGN/PIK3CD
GOBP_MITOTIC_CELL_CYCLE_CHECKPOINT_SIGNALING	GOBP_MITOTIC_CELL_CYCLE_CHECKPOINT_SIGNALING	GOBP_MITOTIC_CELL_CYCLE_CHECKPOINT_SIGNALING	98	0.380967	1.26505	0.0748899	1	1	3676	tags=53%, list=36%, signal=34%	NOP53/MRE11/BABAM2/MRNIP/ABRAXAS1/MAP3K20/BUB1B/CENPF/MAD2L1/SPDL1/NDC80/USP44/GEN1/CDK1/BUB1/APC/PRKDC/MUS81/BLM/CLSPN/INTS3/GIGYF2/MDC1/XPC/SDE2/DYNC1LI1/NBN/MDM2/UIMC1/RAD17/HUS1/BRCA1/FANCD2/CDK5RAP2/TAOK1/PSMG2/PML/ATM/CHEK2/TOPBP1/INIP/PCID2/NABP1/ANAPC15/ATF2/RFWD3/ZNF207/CASP2/CRADD/CDKN1B/LCMT1/ZFYVE19
GOBP_NEGATIVE_REGULATION_OF_ENDOPLASMIC_RETICULUM_STRESS_INDUCED_INTRINSIC_APOPTOTIC_SIGNALING_PATHWAY	GOBP_NEGATIVE_REGULATION_OF_ENDOPLASMIC_RETICULUM_STRESS_INDUCED_INTRINSIC_APOPTOTIC_SIGNALING_PATHWAY	GOBP_NEGATIVE_REGULATION_OF_ENDOPLASMIC_RETICULUM_STRESS_INDUCED_INTRINSIC_APOPTOTIC_SIGNALING_PATHWAY	13	0.561808	1.265	0.201183	1	1	53	tags=8%, list=1%, signal=8%	SELENOS
GOBP_CANNABINOID_SIGNALING_PATHWAY	GOBP_CANNABINOID_SIGNALING_PATHWAY	GOBP_CANNABINOID_SIGNALING_PATHWAY	3	0.792766	1.26499	0.192982	1	1	2123	tags=100%, list=21%, signal=79%	GPR55/DAGLB/MGLL
GOBP_REGULATION_OF_GASTRULATION	GOBP_REGULATION_OF_GASTRULATION	GOBP_REGULATION_OF_GASTRULATION	8	0.620602	1.26493	0.203883	1	1	2	tags=12%, list=0%, signal=13%	RACK1
HP_PERICARDITIS	HP_PERICARDITIS	HP_PERICARDITIS	17	0.532502	1.26479	0.188605	1	1	2358	tags=47%, list=23%, signal=36%	KLRC4/P4HA2/CTLA4/LACC1/PTPN22/CCR1/PMM2/FAS
HP_RECURRENT_HAND_FLAPPING	HP_RECURRENT_HAND_FLAPPING	HP_RECURRENT_HAND_FLAPPING	6	0.677032	1.26474	0.208661	1	1	1633	tags=50%, list=16%, signal=42%	HECW2/CDK19/SYNGAP1
HP_ORAL_CLEFT	HP_ORAL_CLEFT	HP_ORAL_CLEFT	316	0.331353	1.26473	0.0255384	1	1	1742	tags=21%, list=17%, signal=18%	UFD1/CCDC32/ADA2/ESS2/SELENOI/NSD2/CPLANE1/WASHC5/RXYLT1/KIAA0753/BICRA/CDC45/FANCI/POLA1/FANCG/BUB1B/BRCA2/ARID1B/TBC1D24/ERCC4/CENPF/IFT80/TTN/PIGN/UBE2T/RYR1/DLG3/FKBP14/RUNX2/ESCO2/IFT172/CCDC141/KANSL1/TBCE/WDR35/ACBD5/LIG4/RREB1/PHF6/PLAG1/MTHFR/PPP2R5D/HYLS1/GNRH1/SMARCA2/ARL3/CEP290/TTC37/SMAD4/EARS2/STAMBP/TRRAP/FTO/ARCN1/KIAA0586/BUB1/STAG2/STAG1/CHN1/SLC29A3/FANCF/FKTN/CBY1/ARMC9/LARS2…
GOBP_LAMELLIPODIUM_MORPHOGENESIS	GOBP_LAMELLIPODIUM_MORPHOGENESIS	GOBP_LAMELLIPODIUM_MORPHOGENESIS	9	0.608176	1.26467	0.175649	1	1	2965	tags=44%, list=29%, signal=32%	KANK1/RREB1/SNX2/SNX1
HP_PREAXIAL_POLYDACTYLY	HP_PREAXIAL_POLYDACTYLY	HP_PREAXIAL_POLYDACTYLY	45	0.435911	1.26464	0.133197	1	1	1596	tags=24%, list=16%, signal=21%	NSD2/CPLANE1/KIAA0753/CDC45/CENPF/IFT80/WDR35/HYLS1/CEP290/KIAA0586/CHN1
HP_CHRONIC_NONINFECTIOUS_LYMPHADENOPATHY	HP_CHRONIC_NONINFECTIOUS_LYMPHADENOPATHY	HP_CHRONIC_NONINFECTIOUS_LYMPHADENOPATHY	8	0.620408	1.26454	0.203883	1	1	2393	tags=62%, list=23%, signal=48%	ABCA1/RASGRP1/DAXX/FAS/FASLG
GOBP_MITOTIC_SPINDLE_MIDZONE_ASSEMBLY	GOBP_MITOTIC_SPINDLE_MIDZONE_ASSEMBLY	GOBP_MITOTIC_SPINDLE_MIDZONE_ASSEMBLY	3	0.792348	1.26432	0.194932	1	1	1118	tags=67%, list=11%, signal=59%	KIF23/RACGAP1
HP_LARGE_FACE	HP_LARGE_FACE	HP_LARGE_FACE	170	0.350161	1.26409	0.076906	1	1	2331	tags=29%, list=23%, signal=23%	UFD1/CCDC32/STRADA/CPLANE1/MAP3K20/SELENON/KIAA0753/POLA1/ERCC4/TTN/BRWD3/ERCC6/RYR1/NBAS/KANSL1/RREB1/PTPN23/HERC1/PPP2R5D/UBE3B/HYLS1/ASXL2/ARL3/CEP290/PRKACA/MADD/ERCC8/KIAA0586/APC/SIN3A/AIP/SYNGAP1/ATP7A/SETBP1/CBY1/ARMC9/TCF20/TAF1/MYO9A/TRIP12/MTM1/PPP1R12A/PRKACB/CEP120/SLC12A6/OTUD6B/TBL1XR1/PMM2/XRCC4/MED12
GOBP_REGULATION_OF_DNA_PRIMASE_ACTIVITY	GOBP_REGULATION_OF_DNA_PRIMASE_ACTIVITY	GOBP_REGULATION_OF_DNA_PRIMASE_ACTIVITY	2	0.848304	1.26373	0.184109	1	1	1554	tags=100%, list=15%, signal=85%	GINS4/PRIM2
GOBP_POSITIVE_REGULATION_OF_LYMPHOCYTE_MEDIATED_IMMUNITY	GOBP_POSITIVE_REGULATION_OF_LYMPHOCYTE_MEDIATED_IMMUNITY	GOBP_POSITIVE_REGULATION_OF_LYMPHOCYTE_MEDIATED_IMMUNITY	73	0.399157	1.26314	0.0765957	1	1	1635	tags=23%, list=16%, signal=20%	SHLD2/SHLD1/SHLD3/NSD2/KLRK1/PAXIP1/KLRC4/SLAMF1/CLNK/KLRC3/TNFSF4/AP1G1/ZP3/FBXO38/RIF1/RASGRP1/P2RX7
GOBP_REGULATION_OF_IMMUNOGLOBULIN_PRODUCTION	GOBP_REGULATION_OF_IMMUNOGLOBULIN_PRODUCTION	GOBP_REGULATION_OF_IMMUNOGLOBULIN_PRODUCTION	51	0.425338	1.26308	0.139831	1	1	691	tags=12%, list=7%, signal=11%	SHLD2/SHLD1/CGAS/SHLD3/NSD2/PAXIP1
GOMF_N_METHYLTRANSFERASE_ACTIVITY	GOMF_N_METHYLTRANSFERASE_ACTIVITY	GOMF_N_METHYLTRANSFERASE_ACTIVITY	75	0.397344	1.26291	0.0897436	1	1	2735	tags=33%, list=27%, signal=25%	NSD3/CSKMT/EEF1AKMT2/NSD2/EEF1AKMT1/EZH1/SETDB1/ZCCHC4/TRMT1L/TRMT11/N6AMT1/KMT2A/METTL16/PRMT9/SETD1A/SETD4/PRMT7/METTL18/ASH2L/SMYD5/TRMO/SUV39H2/EHMT1/METTL5/NSD1
HP_DOUBLE_AORTIC_ARCH	HP_DOUBLE_AORTIC_ARCH	HP_DOUBLE_AORTIC_ARCH	3	0.791398	1.2628	0.194932	1	1	224	tags=33%, list=2%, signal=33%	ESS2
HP_UNILATERAL_PRIMARY_PULMONARY_DYSGENESIS	HP_UNILATERAL_PRIMARY_PULMONARY_DYSGENESIS	HP_UNILATERAL_PRIMARY_PULMONARY_DYSGENESIS	3	0.791398	1.2628	0.194932	1	1	224	tags=33%, list=2%, signal=33%	ESS2
GOBP_REGULATION_OF_PRESYNAPTIC_MEMBRANE_POTENTIAL	GOBP_REGULATION_OF_PRESYNAPTIC_MEMBRANE_POTENTIAL	GOBP_REGULATION_OF_PRESYNAPTIC_MEMBRANE_POTENTIAL	1	0.948006	1.26265	0.124236	1	1	533	tags=100%, list=5%, signal=95%	KCNC1
HP_LACTIC_ACIDOSIS	HP_LACTIC_ACIDOSIS	HP_LACTIC_ACIDOSIS	139	0.359415	1.26244	0.0720116	1	1	2991	tags=33%, list=29%, signal=24%	ATP5F1E/ATP5F1D/SQOR/NAXE/PLPBP/NDUFAF8/COQ8A/ALDH7A1/RYR1/MT-ND3/RMND1/TRNT1/TPK1/FOXRED1/DBT/EARS2/SLC25A42/NDUFS1/MT-ND6/COA6/LARS2/SLC25A13/GATC/DNM1L/NDUFS2/LIPT1/TSFM/AARS2/SUCLA2/NUBPL/NDUFB3/MT-CYB/PDSS2/TANGO2/SFXN4/FBXL4/NDUFAF2/MT-CO3/NDUFAF5/MT-CO2/PNPLA8/NDUFAF1/MPV17/NDUFAF4/NDUFV2/PREPL
GOBP_CARBON_CATABOLITE_REGULATION_OF_TRANSCRIPTION	GOBP_CARBON_CATABOLITE_REGULATION_OF_TRANSCRIPTION	GOBP_CARBON_CATABOLITE_REGULATION_OF_TRANSCRIPTION	4	0.730207	1.26237	0.207865	1	1	635	tags=25%, list=6%, signal=23%	USF1
GOCC_COP9_SIGNALOSOME	GOCC_COP9_SIGNALOSOME	GOCC_COP9_SIGNALOSOME	14	0.556238	1.26231	0.19604	1	1	2607	tags=36%, list=25%, signal=27%	COPS9/THEMIS/COPS5/PLCG1/COPS7A
HP_APLASTIC_CLAVICLE	HP_APLASTIC_CLAVICLE	HP_APLASTIC_CLAVICLE	9	0.606876	1.26196	0.179641	1	1	1637	tags=44%, list=16%, signal=37%	CDC45/RUNX2/KIAA0586/ATP7A
HP_PROMINENT_DIGIT_PAD	HP_PROMINENT_DIGIT_PAD	HP_PROMINENT_DIGIT_PAD	50	0.427344	1.26191	0.142553	1	1	4183	tags=58%, list=41%, signal=34%	CCDC32/ARID1B/KANSL1/PTPN23/ZNF292/MADD/TCF20/TRIP12/CREBBP/TBL1XR1/MED12/CTCF/UBR7/MED13/TRAPPC4/MED27/BCOR/PSMD12/ZMIZ1/ACTL6A/HUWE1/RLIM/MAPK8IP3/SLC12A2/FOXP1/JARID2/HTT/WAC/TNRC6B
GOMF_ATP_HYDROLYSIS_ACTIVITY	GOMF_ATP_HYDROLYSIS_ACTIVITY	GOMF_ATP_HYDROLYSIS_ACTIVITY	225	0.337029	1.2619	0.0280724	1	1	3427	tags=43%, list=33%, signal=29%	ATP5F1C/ATP5F1A/MTREX/FBH1/COQ8B/TWNK/MYO18A/KIF18A/KIF23/ERCC6/UPF1/DDX39B/HELB/DHX8/ABCD2/CHD8/ATAD2/SPATA5/PEX6/DDX60/BBS12/MCM8/SMARCA2/RFC1/MYO1E/MLH3/RFC4/CLPB/NSF/WRN/KIF20B/FIGNL1/RNF213/DDX17/NUBP1/ASCC3/BLM/VPS4B/HELQ/DHX34/SMARCAD1/KIF2A/RECQL/SMC2/DHX58/PIKFYVE/FANCM/DDX52/SMC3/DDX58/DDX50/NUBPL/HSPA13/DDX1/DDX23/SMC5/RFC5/MCM2/KIFC1/ACIN1/PMS2/KIF21B/SMC1A/DDX46/KIF13B/DHX40/AQR/KIF3…
HP_VITILIGO	HP_VITILIGO	HP_VITILIGO	20	0.514194	1.26169	0.184211	1	1	3834	tags=70%, list=37%, signal=44%	KANSL1/PLCG2/MT-ND6/PTPN22/FAS/SLX4/NBN/MT-CO3/MT-CO2/DCLRE1C/MT-ND1/POGZ/LRBA/CAT
HP_NEONATAL_RESPIRATORY_DISTRESS	HP_NEONATAL_RESPIRATORY_DISTRESS	HP_NEONATAL_RESPIRATORY_DISTRESS	60	0.41419	1.26164	0.112051	1	1	1723	tags=28%, list=17%, signal=24%	CFAP298/PLPBP/TENT5A/KIAA0753/ALDH7A1/RYR1/RUNX2/PLAGL1/DNAAF5/UBE3B/SMARCA2/RPGR/PIK3CD/MADD/NSF/TTC12/SLC27A4
HP_ELLIPTOCYTOSIS	HP_ELLIPTOCYTOSIS	HP_ELLIPTOCYTOSIS	6	0.675288	1.26148	0.21063	1	1	1692	tags=67%, list=17%, signal=56%	TRNT1/NHLRC2/EPB41/ACSL4
HP_ABNORMALITY_OF_THE_NASAL_TIP	HP_ABNORMALITY_OF_THE_NASAL_TIP	HP_ABNORMALITY_OF_THE_NASAL_TIP	204	0.341651	1.26147	0.0452401	1	1	3519	tags=46%, list=34%, signal=31%	UFD1/MESD/ESS2/CCNQ/CPLANE1/KIAA0753/BICRA/ARID1B/TBC1D24/TBCK/DLG3/KANSL1/HECW2/RREB1/SMARCAL1/ZBTB20/ASXL2/KIF11/PRKACA/ZNF292/EXT1/CDK19/TRRAP/PIK3CD/MADD/DYNC1I2/TRPS1/APC/STAG2/RAB3GAP2/SETBP1/ACSL4/TUBGCP2/FGFR1/KMT2A/TCF20/TAF1/TBC1D23/COG6/EXOC2/MED13L/DPF2/PRKACB/CIT/SMC3/ZNF81/DGCR8/TBL1XR1/C2CD3/PIGV/SNIP1/PRMT7/XRCC4/MED12/CTCF/SLX4/AP4M1/KDM1A/MBD5/SMPD4/COG4/KAT6A/CUL4B/METTL5/CENPJ…
HP_ABNORMAL_DUODENUM_MORPHOLOGY	HP_ABNORMAL_DUODENUM_MORPHOLOGY	HP_ABNORMAL_DUODENUM_MORPHOLOGY	49	0.429645	1.26136	0.140127	1	1	3032	tags=49%, list=30%, signal=35%	CDC45/FANCI/FANCG/BUB1B/BRCA2/ARID1B/ERCC4/CENPF/PIGN/UBE2T/CDKN2C/BUB1/STAG2/FANCF/FGFR1/FANCL/FANCM/SLX4/BRCA1/FANCD2/RTTN/RAD21/RAD51C/MEN1
HP_SHORT_STERNUM	HP_SHORT_STERNUM	HP_SHORT_STERNUM	5	0.709946	1.26133	0.196498	1	1	2177	tags=80%, list=21%, signal=63%	BUB1B/ARID1B/SETBP1/NIPBL
HP_PYRIDOXINE_RESPONSIVE_SIDEROBLASTIC_ANEMIA	HP_PYRIDOXINE_RESPONSIVE_SIDEROBLASTIC_ANEMIA	HP_PYRIDOXINE_RESPONSIVE_SIDEROBLASTIC_ANEMIA	19	0.515974	1.26114	0.196356	1	1	2922	tags=68%, list=29%, signal=49%	FANCI/FANCG/BRCA2/ERCC4/UBE2T/PNPO/FANCF/FANCL/FANCM/SLX4/BRCA1/FANCD2/RAD51C
HP_ABNORMALITY_OF_NEURONAL_MIGRATION	HP_ABNORMALITY_OF_NEURONAL_MIGRATION	HP_ABNORMALITY_OF_NEURONAL_MIGRATION	305	0.331079	1.26092	0.0268299	1	1	3944	tags=52%, list=39%, signal=33%	WASHC4/VPS35L/KNL1/CPLANE1/WASHC5/RXYLT1/KIAA0753/PLK4/SEPSECS/ASPM/ARID1B/TBC1D24/XPR1/DEPDC5/RMND1/NCAPD3/AKT3/KANSL1/TTC5/PI4KA/WDR73/IQCB1/PEX6/DISC1/ERMARD/CSNK2A1/C12orf4/HYLS1/RSRC1/NMNAT1/KIF11/DCPS/ARL3/CEP290/ZNF292/GPSM2/TRRAP/FTO/CLTC/HSD17B4/DYNC1I2/KIAA0586/RAB3GAP2/TUBGCP6/PRKDC/SYNGAP1/USP45/FKTN/COPB2/CBY1/ARMC9/TUBGCP2/FGFR1/NUP133/DYNC1H1/UFSP2/MCPH1/CDC40/ETFDH/MED23/COG6/DOCK…
GOBP_POSITIVE_REGULATION_OF_MAINTENANCE_OF_SISTER_CHROMATID_COHESION	GOBP_POSITIVE_REGULATION_OF_MAINTENANCE_OF_SISTER_CHROMATID_COHESION	GOBP_POSITIVE_REGULATION_OF_MAINTENANCE_OF_SISTER_CHROMATID_COHESION	4	0.729207	1.26064	0.207865	1	1	2307	tags=75%, list=23%, signal=58%	SLF2/SLF1/SMC5
GOBP_INTERLEUKIN_1_ALPHA_PRODUCTION	GOBP_INTERLEUKIN_1_ALPHA_PRODUCTION	GOBP_INTERLEUKIN_1_ALPHA_PRODUCTION	4	0.729085	1.26043	0.207865	1	1	2350	tags=75%, list=23%, signal=58%	S100A13/P2RX7/IL16
GOBP_POSITIVE_REGULATION_OF_INTERLEUKIN_1_ALPHA_PRODUCTION	GOBP_POSITIVE_REGULATION_OF_INTERLEUKIN_1_ALPHA_PRODUCTION	GOBP_POSITIVE_REGULATION_OF_INTERLEUKIN_1_ALPHA_PRODUCTION	4	0.729085	1.26043	0.207865	1	1	2350	tags=75%, list=23%, signal=58%	S100A13/P2RX7/IL16
GOBP_CEREBELLAR_CORTEX_MORPHOGENESIS	GOBP_CEREBELLAR_CORTEX_MORPHOGENESIS	GOBP_CEREBELLAR_CORTEX_MORPHOGENESIS	16	0.530874	1.2603	0.19305	1	1	2719	tags=50%, list=27%, signal=37%	WHRN/COQ8B/TTC21B/HERC1/ATP7A/LDB1/TTLL1/MTPN
HP_ABNORMAL_ILEUM_MORPHOLOGY	HP_ABNORMAL_ILEUM_MORPHOLOGY	HP_ABNORMAL_ILEUM_MORPHOLOGY	37	0.449472	1.26021	0.158436	1	1	3137	tags=57%, list=31%, signal=40%	FANCI/FANCG/BRCA2/ERCC4/UBE2T/DLG3/FANCF/ACSL4/FGFR1/FANCL/PPP1R12A/FANCM/ZNF81/MED12/SLX4/BRCA1/FANCD2/RAD51C/ARHGEF6/USP9X/RPS6KA3
GOBP_POSITIVE_REGULATION_OF_DNA_METABOLIC_PROCESS	GOBP_POSITIVE_REGULATION_OF_DNA_METABOLIC_PROCESS	GOBP_POSITIVE_REGULATION_OF_DNA_METABOLIC_PROCESS	167	0.348694	1.25941	0.0636079	1	1	1619	tags=17%, list=16%, signal=15%	MRE11/BABAM2/SHLD2/SHLD1/MRNIP/ABRAXAS1/SHLD3/NSD2/HDGFL2/PAXIP1/NEK2/ERCC6/POLG2/SLF2/RFC3/RAD51AP1/TNFSF4/MMS19/ZCWPW1/PARP3/TRRAP/RFC4/GINS4/PARP9/WRN/PRIM2/MBTD1/RIF1/PRKDC
GOMF_ARGININE_BINDING	GOMF_ARGININE_BINDING	GOMF_ARGININE_BINDING	1	0.944977	1.25861	0.126273	1	1	564	tags=100%, list=6%, signal=94%	CASTOR1
HP_INCREASED_OVERBITE	HP_INCREASED_OVERBITE	HP_INCREASED_OVERBITE	4	0.728009	1.25857	0.209738	1	1	284	tags=25%, list=3%, signal=24%	SPART
GOMF_FMN_BINDING	GOMF_FMN_BINDING	GOMF_FMN_BINDING	6	0.673707	1.25853	0.218504	1	1	3343	tags=100%, list=33%, signal=67%	PNPO/DUS2/TYW1B/MTRR/PPCDC/TYW1
HP_NOCTURIA	HP_NOCTURIA	HP_NOCTURIA	5	0.708165	1.25816	0.202335	1	1	928	tags=40%, list=9%, signal=36%	TWNK/POLG2
HP_ACCESSORY_ORAL_FRENULUM	HP_ACCESSORY_ORAL_FRENULUM	HP_ACCESSORY_ORAL_FRENULUM	12	0.569618	1.25811	0.188976	1	1	2217	tags=42%, list=22%, signal=33%	CPLANE1/PRKACA/DYNC2LI1/PRKACB/C2CD3
GOMF_CATALYTIC_ACTIVITY_ACTING_ON_A_TRNA	GOMF_CATALYTIC_ACTIVITY_ACTING_ON_A_TRNA	GOMF_CATALYTIC_ACTIVITY_ACTING_ON_A_TRNA	90	0.383339	1.25809	0.0879828	1	1	2766	tags=42%, list=27%, signal=31%	MRPL58/QTRT2/TRMT5/SEPSECS/TRMT13/METTL2A/TRNT1/PUS3/TRMT1L/EARS2/DARS2/RPP14/FTO/TRMT10B/THUMPD2/DUS2/METTL6/TRMT11/TYW1B/PUS10/LARS2/THUMPD3/TRMT2B/GATC/METTL8/TARBP1/DTD2/TRDMT1/AARS2/NSUN3/TARS2/TRMO/DTWD1/RARS2/ALKBH1/IARS2/RPP40/NSUN6
GOBP_PURINE_NUCLEOSIDE_BIOSYNTHETIC_PROCESS	GOBP_PURINE_NUCLEOSIDE_BIOSYNTHETIC_PROCESS	GOBP_PURINE_NUCLEOSIDE_BIOSYNTHETIC_PROCESS	8	0.617199	1.258	0.217476	1	1	1755	tags=38%, list=17%, signal=31%	ADA2/MTAP/ADK
HP_ABNORMAL_ESOPHAGUS_MORPHOLOGY	HP_ABNORMAL_ESOPHAGUS_MORPHOLOGY	HP_ABNORMAL_ESOPHAGUS_MORPHOLOGY	111	0.368679	1.2579	0.0663717	1	1	1968	tags=23%, list=19%, signal=19%	BUD23/STN1/CYBC1/ADA2/CARMIL2/PSPH/FANCI/FANCG/BRCA2/ERCC4/IFT80/UBE2T/WDR35/TRAPPC11/STAT1/SMAD4/RBPJ/APC/SAMD9/ATP7A/FANCF/FGFR1/BLM/COG6/JAK2/FANCL
HP_FINGER_CLINODACTYLY	HP_FINGER_CLINODACTYLY	HP_FINGER_CLINODACTYLY	213	0.338576	1.25787	0.0470679	1	1	3044	tags=38%, list=30%, signal=27%	BUD23/CCDC32/CCNQ/CPLANE1/KIAA0753/CKAP2L/ATRIP/CDC45/WDR19/FANCI/POLA1/FANCG/BUB1B/PLK4/BRCA2/ARID1B/TBC1D24/ERCC4/IFT122/PIGN/UBE2T/RUNX2/ESCO2/WDR35/LIG4/PLAG1/UBE3B/RRAS/SMARCA2/ZNF292/OGT/TRRAP/PIK3CD/TRPS1/BUB1/STAG2/STAG1/FANCF/LEMD3/KMT2A/PCNT/TCF20/BLM/CREBBP/FANCL/CBL/TGDS/MIA3/CEP152/PRKACB/FANCM/SMC3/NIPBL/XRCC4/MED12/CTCF/SLX4/COG5/KDM1A/MBD5/SMC1A/TRAPPC9/BRCA1/CUL4B/FANCD2/CENPJ/CE…
GOBP_MITOTIC_DNA_INTEGRITY_CHECKPOINT_SIGNALING	GOBP_MITOTIC_DNA_INTEGRITY_CHECKPOINT_SIGNALING	GOBP_MITOTIC_DNA_INTEGRITY_CHECKPOINT_SIGNALING	63	0.410585	1.25769	0.0989247	1	1	472	tags=10%, list=5%, signal=9%	NOP53/MRE11/BABAM2/MRNIP/ABRAXAS1/MAP3K20
GOBP_POSITIVE_REGULATION_OF_DOUBLE_STRAND_BREAK_REPAIR_VIA_HOMOLOGOUS_RECOMBINATION	GOBP_POSITIVE_REGULATION_OF_DOUBLE_STRAND_BREAK_REPAIR_VIA_HOMOLOGOUS_RECOMBINATION	GOBP_POSITIVE_REGULATION_OF_DOUBLE_STRAND_BREAK_REPAIR_VIA_HOMOLOGOUS_RECOMBINATION	31	0.467395	1.25732	0.177914	1	1	4209	tags=65%, list=41%, signal=38%	MRNIP/HDGFL2/ERCC6/RAD51AP1/MMS19/TRRAP/MBTD1/MRGBP/YEATS4/EP400/DMAP1/WDR48/POGZ/ACTL6A/BRD8/MEAF6/ARID2/VPS72/MORF4L1/ACTR2
HP_HYPOHIDROSIS	HP_HYPOHIDROSIS	HP_HYPOHIDROSIS	27	0.481969	1.25729	0.170082	1	1	1914	tags=41%, list=19%, signal=33%	ELP1/POLA1/ERCC4/ERCC6/CTNS/MADD/ERCC8/FGFR1/TRAF6/COG6/SMARCAD1
GOBP_RRNA_3_END_PROCESSING	GOBP_RRNA_3_END_PROCESSING	GOBP_RRNA_3_END_PROCESSING	9	0.604623	1.25728	0.187625	1	1	3860	tags=89%, list=38%, signal=55%	ERI2/EXOSC7/EXOSC9/EXOSC10/ERI1/EXOSC8/RPS21/EXOSC2
GOBP_GALACTOLIPID_BIOSYNTHETIC_PROCESS	GOBP_GALACTOLIPID_BIOSYNTHETIC_PROCESS	GOBP_GALACTOLIPID_BIOSYNTHETIC_PROCESS	1	0.943804	1.25705	0.12831	1	1	576	tags=100%, list=6%, signal=94%	B3GALT2
GOMF_EXONUCLEASE_ACTIVITY_ACTIVE_WITH_EITHER_RIBO_OR_DEOXYRIBONUCLEIC_ACIDS_AND_PRODUCING_5_PHOSPHOMONOESTERS	GOMF_EXONUCLEASE_ACTIVITY_ACTIVE_WITH_EITHER_RIBO_OR_DEOXYRIBONUCLEIC_ACIDS_AND_PRODUCING_5_PHOSPHOMONOESTERS	GOMF_EXONUCLEASE_ACTIVITY_ACTIVE_WITH_EITHER_RIBO_OR_DEOXYRIBONUCLEIC_ACIDS_AND_PRODUCING_5_PHOSPHOMONOESTERS	43	0.432767	1.25653	0.155378	1	1	4121	tags=58%, list=40%, signal=35%	MRE11/ERI2/DCLRE1A/XRN1/EXOSC7/DCP2/PAN2/APEX2/PNPT1/EXOSC9/DCLRE1C/APTX/EXO5/EXOSC10/EXOSC5/ERI1/REXO2/DIS3/XRN2/POLE/DIS3L2/EXOSC2/DCLRE1B/RAD1/CPSF3
GOBP_REGULATION_OF_RESPONSE_TO_DNA_DAMAGE_STIMULUS	GOBP_REGULATION_OF_RESPONSE_TO_DNA_DAMAGE_STIMULUS	GOBP_REGULATION_OF_RESPONSE_TO_DNA_DAMAGE_STIMULUS	183	0.345947	1.25652	0.0394747	1	1	2197	tags=23%, list=21%, signal=19%	BABAM2/SHLD2/SHLD1/CGAS/YJU2/MRNIP/CYREN/FBH1/ABRAXAS1/SHLD3/NSD2/HDGFL2/MAP3K20/PAXIP1/ERCC4/UBE2V1/ERCC6/DDX39B/HELB/SLF2/RAD51AP1/MMS19/ZCWPW1/PARP3/TRRAP/PARP9/ERCC8/MBTD1/RIF1/PRKDC/ETAA1/SLF1/FIGNL1/THOC1/OGG1/TRIP12/USP47/EYA3/FXR1/MRGBP/ARMT1/SMG1/ING4
GOBP_CELL_CELL_JUNCTION_MAINTENANCE	GOBP_CELL_CELL_JUNCTION_MAINTENANCE	GOBP_CELL_CELL_JUNCTION_MAINTENANCE	7	0.633677	1.25651	0.238189	1	1	420	tags=29%, list=4%, signal=27%	WHRN/INAVA
HP_PROGRESSIVE_SPASTIC_PARAPARESIS	HP_PROGRESSIVE_SPASTIC_PARAPARESIS	HP_PROGRESSIVE_SPASTIC_PARAPARESIS	5	0.707185	1.25642	0.20428	1	1	1000	tags=40%, list=10%, signal=36%	SELENOI/TBCE
HP_APLASIA_HYPOPLASIA_OF_THE_STERNUM	HP_APLASIA_HYPOPLASIA_OF_THE_STERNUM	HP_APLASIA_HYPOPLASIA_OF_THE_STERNUM	7	0.633521	1.2562	0.238189	1	1	2177	tags=57%, list=21%, signal=45%	BUB1B/ARID1B/SETBP1/NIPBL
GOBP_SIGNAL_TRANSDUCTION_IN_RESPONSE_TO_DNA_DAMAGE	GOBP_SIGNAL_TRANSDUCTION_IN_RESPONSE_TO_DNA_DAMAGE	GOBP_SIGNAL_TRANSDUCTION_IN_RESPONSE_TO_DNA_DAMAGE	130	0.360899	1.25542	0.0657895	1	1	2748	tags=33%, list=27%, signal=25%	NOP53/MRE11/BABAM2/YJU2/MRNIP/ABRAXAS1/MAP3K20/ATRIP/PAXIP1/BRCA2/ERCC6/DDX39B/INTS7/HINFP/CDK1/PRKDC/ETAA1/MUS81/TIPRL/THOC1/BLM/CLSPN/GIGYF2/MDC1/CLOCK/XPC/SDE2/ING4/THOC5/CDC5L/BATF/NBN/MDM4/KDM1A/WDR76/MDM2/UIMC1/USP28/RAD17/HUS1/BRCA1/FANCD2/TAOK1
HP_DELAYED_MYELINATION	HP_DELAYED_MYELINATION	HP_DELAYED_MYELINATION	143	0.355573	1.25521	0.0600713	1	1	2479	tags=29%, list=24%, signal=23%	HIKESHI/PLPBP/PRUNE1/TRMT5/SEPSECS/ARID1B/TBC1D24/PIGN/ALDH7A1/ERCC6/RMND1/VPS33A/TRNT1/TBCE/NMNAT1/FOXRED1/RHOBTB2/CDK19/STAMBP/TRRAP/MADD/FAR1/COPB2/COG7/CDC40/LIPT1/TMEM63A/NUP188/EXOC8/CREBBP/TAF2/PNPT1/SETD1A/TRIM8/PIGV/PRMT7/PMM2/EXOSC1/KIDINS220/FBXL4/COG5/KDM1A
GOBP_NEGATIVE_REGULATION_OF_LIPID_KINASE_ACTIVITY	GOBP_NEGATIVE_REGULATION_OF_LIPID_KINASE_ACTIVITY	GOBP_NEGATIVE_REGULATION_OF_LIPID_KINASE_ACTIVITY	7	0.632833	1.25484	0.240157	1	1	140	tags=14%, list=1%, signal=14%	WASHC1
GOMF_LIGAND_GATED_SODIUM_CHANNEL_ACTIVITY	GOMF_LIGAND_GATED_SODIUM_CHANNEL_ACTIVITY	GOMF_LIGAND_GATED_SODIUM_CHANNEL_ACTIVITY	3	0.786385	1.2548	0.210526	1	1	1204	tags=67%, list=12%, signal=59%	ASIC1/TPCN1
GOBP_ABSCISSION	GOBP_ABSCISSION	GOBP_ABSCISSION	3	0.78636	1.25477	0.210526	1	1	284	tags=33%, list=3%, signal=32%	SPART
GOBP_PEPTIDYL_LYSINE_DIMETHYLATION	GOBP_PEPTIDYL_LYSINE_DIMETHYLATION	GOBP_PEPTIDYL_LYSINE_DIMETHYLATION	22	0.500139	1.2547	0.186373	1	1	3138	tags=45%, list=31%, signal=32%	CSKMT/EEF1AKMT2/KDM3A/KMT2A/SETD1A/SETD4/SUV39H2/EHMT1/SETD2/ASH1L
GOBP_TONGUE_MORPHOGENESIS	GOBP_TONGUE_MORPHOGENESIS	GOBP_TONGUE_MORPHOGENESIS	4	0.725609	1.25442	0.213483	1	1	1564	tags=50%, list=15%, signal=42%	SIX4/WDPCP
GOBP_SPINDLE_LOCALIZATION	GOBP_SPINDLE_LOCALIZATION	GOBP_SPINDLE_LOCALIZATION	33	0.465399	1.25409	0.16318	1	1	2729	tags=48%, list=27%, signal=36%	ASPM/MAD2L1/SPDL1/NDC80/DYNLT1/GPSM2/MAP4/DYNC1H1/MCPH1/UBXN2B/NUMA1/NUSAP1/DCTN1/MYH9/CDK5RAP2/NDE1
GOBP_PROTEIN_LOCALIZATION_TO_CHROMOSOME_CENTROMERIC_REGION	GOBP_PROTEIN_LOCALIZATION_TO_CHROMOSOME_CENTROMERIC_REGION	GOBP_PROTEIN_LOCALIZATION_TO_CHROMOSOME_CENTROMERIC_REGION	20	0.511074	1.25403	0.186235	1	1	2457	tags=45%, list=24%, signal=34%	KNL1/HASPIN/MTBP/SPDL1/NDC80/CDK1/SMC5/CTCF/CENPQ
GOBP_NEGATIVE_REGULATION_OF_CELLULAR_MACROMOLECULE_BIOSYNTHETIC_PROCESS	GOBP_NEGATIVE_REGULATION_OF_CELLULAR_MACROMOLECULE_BIOSYNTHETIC_PROCESS	GOBP_NEGATIVE_REGULATION_OF_CELLULAR_MACROMOLECULE_BIOSYNTHETIC_PROCESS	190	0.344378	1.25373	0.0416077	1	1	1801	tags=17%, list=18%, signal=15%	RACK1/SELENOS/TUT7/STN1/TENT4B/TUT4/TEN1/CNOT9/FBH1/TENT4A/RIDA/BRCA2/ERCC4/DND1/UPF1/KHSRP/DCP1B/XRN1/GNL3L/SMARCAL1/DCPS/PARP3/ZNF540/CDAN1/EXOSC7/FTO/METTL14/DCP2/PASK/TSC1/METTL16/BLM/AGO1
HP_EPILEPTIC_SPASM	HP_EPILEPTIC_SPASM	HP_EPILEPTIC_SPASM	129	0.362133	1.25364	0.0738255	1	1	3381	tags=43%, list=33%, signal=29%	WASHC4/PLPBP/NDUFAF8/STRADA/SEPSECS/ALDH7A1/MT-ND3/DEPDC5/AKT3/TTC5/PI4KA/SPATA5/GUF1/PTPN23/MT-ATP6/C12orf4/RSRC1/DCPS/SMARCA2/CDK19/CLTC/NSF/MT-ND6/SYNGAP1/TSC1/SETBP1/DYNC1H1/UFSP2/CDC40/MED23/HIBCH/DOCK8/TSC2/TRIM8/ZC3H14/TANGO2/MBD5/LINS1/SMC1A/TRAPPC9/EHMT1/TAOK1/CASK/ZMYND11/CRBN/GCDH/EDC3/ASH1L/TRAPPC12/MT-ND1/RNF13/TCF4/ALG14/ALKBH8/AIMP1/VPS53
HP_INCREASED_SENSITIVITY_TO_IONIZING_RADIATION	HP_INCREASED_SENSITIVITY_TO_IONIZING_RADIATION	HP_INCREASED_SENSITIVITY_TO_IONIZING_RADIATION	9	0.602783	1.25345	0.189621	1	1	123	tags=11%, list=1%, signal=11%	MRE11
GOBP_POSITIVE_REGULATION_OF_ENDOCYTIC_RECYCLING	GOBP_POSITIVE_REGULATION_OF_ENDOCYTIC_RECYCLING	GOBP_POSITIVE_REGULATION_OF_ENDOCYTIC_RECYCLING	5	0.705423	1.25329	0.215953	1	1	138	tags=20%, list=1%, signal=20%	EIPR1
GOBP_NEUROMUSCULAR_SYNAPTIC_TRANSMISSION	GOBP_NEUROMUSCULAR_SYNAPTIC_TRANSMISSION	GOBP_NEUROMUSCULAR_SYNAPTIC_TRANSMISSION	7	0.631987	1.25316	0.244094	1	1	136	tags=14%, list=1%, signal=14%	TSPOAP1
HP_ABNORMALITY_OF_THE_SPINAL_CORD	HP_ABNORMALITY_OF_THE_SPINAL_CORD	HP_ABNORMALITY_OF_THE_SPINAL_CORD	184	0.344851	1.25314	0.0509127	1	1	1742	tags=23%, list=17%, signal=19%	UFD1/BUD23/NEPRO/NAXE/CCNQ/TENT5A/NSD2/WASHC5/TWNK/FANCI/POLA1/FANCG/BRCA2/ARID1B/TBC1D24/ERCC4/ABCA1/UBE2T/RUNX2/KANSL1/LIG4/RREB1/MTHFR/FLVCR1/NMNAT1/KRIT1/CEP290/SMAD4/EXT1/DARS2/KIAA0586/APC/SIN3A/CHN1/ATXN1/TDP1/FAR1/FANCF/FKTN/SETX/LEMD3/FGFR1
GOBP_L_PROLINE_BIOSYNTHETIC_PROCESS	GOBP_L_PROLINE_BIOSYNTHETIC_PROCESS	GOBP_L_PROLINE_BIOSYNTHETIC_PROCESS	4	0.724684	1.25282	0.219101	1	1	662	tags=25%, list=6%, signal=23%	PYCR3
GOBP_PROLINE_METABOLIC_PROCESS	GOBP_PROLINE_METABOLIC_PROCESS	GOBP_PROLINE_METABOLIC_PROCESS	4	0.724684	1.25282	0.219101	1	1	662	tags=25%, list=6%, signal=23%	PYCR3
HP_AZOOSPERMIA	HP_AZOOSPERMIA	HP_AZOOSPERMIA	43	0.43149	1.25282	0.157371	1	1	2922	tags=51%, list=29%, signal=37%	FANCI/FANCG/BRCA2/ERCC4/UBE2T/MCM8/GNRH1/SLC29A3/FANCF/FGFR1/BLM/FANCL/USP9Y/FANCM/MAP3K1/SLX4/KDM5D/BCL10/BRCA1/FANCD2/NNT/RAD51C
GOMF_NUCLEAR_EXPORT_SIGNAL_RECEPTOR_ACTIVITY	GOMF_NUCLEAR_EXPORT_SIGNAL_RECEPTOR_ACTIVITY	GOMF_NUCLEAR_EXPORT_SIGNAL_RECEPTOR_ACTIVITY	8	0.614612	1.25272	0.219417	1	1	3089	tags=75%, list=30%, signal=52%	XPO5/XPO1/XPO6/CSE1L/XPO7/XPO4
GOBP_REGULATION_OF_MACROPHAGE_APOPTOTIC_PROCESS	GOBP_REGULATION_OF_MACROPHAGE_APOPTOTIC_PROCESS	GOBP_REGULATION_OF_MACROPHAGE_APOPTOTIC_PROCESS	6	0.670305	1.25217	0.228346	1	1	53	tags=17%, list=1%, signal=17%	SELENOS
HP_MONOCHROMACY	HP_MONOCHROMACY	HP_MONOCHROMACY	4	0.723856	1.25139	0.219101	1	1	1427	tags=50%, list=14%, signal=43%	NBAS/RPGR
GOBP_MEIOTIC_CYTOKINESIS	GOBP_MEIOTIC_CYTOKINESIS	GOBP_MEIOTIC_CYTOKINESIS	3	0.784123	1.2512	0.214425	1	1	330	tags=33%, list=3%, signal=32%	WASHC5
HP_CHILDHOOD_ONSET_SENSORINEURAL_HEARING_IMPAIRMENT	HP_CHILDHOOD_ONSET_SENSORINEURAL_HEARING_IMPAIRMENT	HP_CHILDHOOD_ONSET_SENSORINEURAL_HEARING_IMPAIRMENT	6	0.669533	1.25073	0.234252	1	1	84	tags=17%, list=1%, signal=17%	RIPOR2
HP_SHORT_PALPEBRAL_FISSURE	HP_SHORT_PALPEBRAL_FISSURE	HP_SHORT_PALPEBRAL_FISSURE	60	0.410552	1.25056	0.118393	1	1	3356	tags=60%, list=33%, signal=41%	FANCI/FANCG/BRCA2/ERCC4/UBE2T/KANSL1/CDK13/ERMARD/UBE3B/SMARCA2/SMAD4/MADD/RBPJ/CHN1/FANCF/COG7/KMT2A/POLR1A/CREBBP/FANCL/PPP1R12A/FANCM/PRMT7/ZNF148/SLX4/SMPD4/BRCA1/FANCD2/RAD51C/LARP7/BCL11B/USP9X/TUBB/KAT6B/CEP57/RBM10
HP_RENAL_HYPOPLASIA	HP_RENAL_HYPOPLASIA	HP_RENAL_HYPOPLASIA	61	0.408562	1.25049	0.106918	1	1	2305	tags=34%, list=23%, signal=27%	UFD1/BUD23/WDR19/FANCI/ARID1B/CENPF/IFT80/ERCC6/RMND1/WDR35/RREB1/TTC37/TRRAP/ERCC8/FANCF/LEMD3/FANCL/CEP120/NIPBL/PRMT7/XRCC4
HP_2_3_FINGER_SYNDACTYLY	HP_2_3_FINGER_SYNDACTYLY	HP_2_3_FINGER_SYNDACTYLY	2	0.83941	1.25048	0.205426	1	1	1645	tags=100%, list=16%, signal=84%	WDPCP/FANCF
HP_SQUARED_ILIAC_BONES	HP_SQUARED_ILIAC_BONES	HP_SQUARED_ILIAC_BONES	3	0.783646	1.25043	0.216374	1	1	94	tags=33%, list=1%, signal=33%	NEPRO
GOBP_CYCLIC_NUCLEOTIDE_CATABOLIC_PROCESS	GOBP_CYCLIC_NUCLEOTIDE_CATABOLIC_PROCESS	GOBP_CYCLIC_NUCLEOTIDE_CATABOLIC_PROCESS	7	0.63049	1.25019	0.251969	1	1	246	tags=14%, list=2%, signal=14%	PDE7B
GOBP_NON_MOTILE_CILIUM_ASSEMBLY	GOBP_NON_MOTILE_CILIUM_ASSEMBLY	GOBP_NON_MOTILE_CILIUM_ASSEMBLY	38	0.440555	1.25017	0.171079	1	1	3141	tags=47%, list=31%, signal=33%	TOGARAM1/IFT122/IFT80/IFT172/CEP89/DISC1/IFT74/CEP290/MAP4/IFT88/C2CD3/CEP350/PCM1/DCTN1/CENPJ/PIBF1/IFT52/BBS7
HP_ABNORMAL_SPERMATOGENESIS	HP_ABNORMAL_SPERMATOGENESIS	HP_ABNORMAL_SPERMATOGENESIS	50	0.423342	1.25009	0.153191	1	1	2922	tags=48%, list=29%, signal=34%	FANCI/FANCG/BRCA2/ERCC4/DCAF17/UBE2T/MCM8/GNRH1/SLC29A3/FANCF/FGFR1/BLM/FANCL/USP9Y/FANCM/MAP3K1/ARMC2/SLX4/KDM5D/BCL10/BRCA1/FANCD2/NNT/RAD51C
GOBP_POSITIVE_REGULATION_OF_INTRINSIC_APOPTOTIC_SIGNALING_PATHWAY	GOBP_POSITIVE_REGULATION_OF_INTRINSIC_APOPTOTIC_SIGNALING_PATHWAY	GOBP_POSITIVE_REGULATION_OF_INTRINSIC_APOPTOTIC_SIGNALING_PATHWAY	39	0.439564	1.24993	0.143725	1	1	236	tags=5%, list=2%, signal=5%	RACK1/FBH1
HP_BULBOUS_NOSE	HP_BULBOUS_NOSE	HP_BULBOUS_NOSE	100	0.374688	1.24967	0.0743982	1	1	3701	tags=54%, list=36%, signal=35%	UFD1/MESD/ESS2/CCNQ/BICRA/TBC1D24/TBCK/KANSL1/HECW2/RREB1/SMARCAL1/ZNF292/EXT1/CDK19/TRRAP/DYNC1I2/TRPS1/STAG2/TUBGCP2/TCF20/TAF1/TBC1D23/MED13L/CIT/SMC3/DGCR8/C2CD3/PIGV/SNIP1/MED12/SLX4/AP4M1/MBD5/SMPD4/CUL4B/SPOP/SCYL2/CUL7/INTS1/PACS1/JMJD1C/USP9X/ATP6V1A/ATN1/KAT6B/CEP57/SC5D/SPTBN1/BRAF/FMR1/HUWE1/EXTL3/KDM5B/CPT2
HP_AUTISTIC_BEHAVIOR	HP_AUTISTIC_BEHAVIOR	HP_AUTISTIC_BEHAVIOR	377	0.321813	1.24946	0.0185628	0.950625	0.950625	3944	tags=46%, list=39%, signal=29%	UFD1/BUD23/CCDC32/WASHC4/TOGARAM1/NDUFAF8/EFL1/TWNK/BICRA/POLA1/ARID1B/TBC1D24/CACNA1A/TBCK/ANK3/MT-ND3/DLG3/DEPDC5/KANSL1/HECW2/TTC5/CHD8/PUS3/SPATA5/RREB1/PTPN23/ZBTB20/HERC1/C12orf4/PPP2R5D/RSRC1/DCPS/SMARCA2/CEP290/FOXRED1/SMAD4/ZNF292/CDK19/TRRAP/VPS13C/NDUFS1/MADD/CLTC/ARV1/DHDDS/SIN3A/STAG2/STAG1/SYNGAP1/TSC1/ADH5/ACSL4/NECAP1/FGFR1/TCF20/DYNC1H1/UFSP2/TAF1/NDUFS2/MED23/KDM5C/TBC1D23/DOCK8…
GOBP_POSITIVE_REGULATION_OF_RESPONSE_TO_INTERFERON_GAMMA	GOBP_POSITIVE_REGULATION_OF_RESPONSE_TO_INTERFERON_GAMMA	GOBP_POSITIVE_REGULATION_OF_RESPONSE_TO_INTERFERON_GAMMA	4	0.72226	1.24863	0.219101	1	1	2845	tags=100%, list=28%, signal=72%	PARP9/TXK/MED1/NLRC5
GOCC_SCF_UBIQUITIN_LIGASE_COMPLEX	GOCC_SCF_UBIQUITIN_LIGASE_COMPLEX	GOCC_SCF_UBIQUITIN_LIGASE_COMPLEX	43	0.43001	1.24852	0.157371	1	1	2186	tags=28%, list=21%, signal=22%	DMAC2/FBH1/CCNF/BTRC/CUL2/FBXO38/AMN1/FBXW8/USP47/SKP2/FBXO45/FBXO48
GOBP_CELLULAR_RESPONSE_TO_DSRNA	GOBP_CELLULAR_RESPONSE_TO_DSRNA	GOBP_CELLULAR_RESPONSE_TO_DSRNA	16	0.525694	1.24801	0.202703	1	1	2173	tags=31%, list=21%, signal=25%	CGAS/RIOK3/P2RX7/IRF3/DDX58
HP_SHORT_LINGUAL_FRENULUM	HP_SHORT_LINGUAL_FRENULUM	HP_SHORT_LINGUAL_FRENULUM	7	0.629271	1.24777	0.255906	1	1	1012	tags=43%, list=10%, signal=39%	KIAA0753/TBC1D24/WDR35
HP_HYPERPHOSPHATEMIA	HP_HYPERPHOSPHATEMIA	HP_HYPERPHOSPHATEMIA	7	0.629193	1.24762	0.255906	1	1	1900	tags=43%, list=19%, signal=35%	RYR1/TBCE/FAM111A
HP_ABNORMAL_URETER_PHYSIOLOGY	HP_ABNORMAL_URETER_PHYSIOLOGY	HP_ABNORMAL_URETER_PHYSIOLOGY	110	0.365316	1.24754	0.077951	1	1	3156	tags=41%, list=31%, signal=29%	UFD1/BUD23/CCNQ/KNL1/CDC45/FANCI/ASPM/PIGN/NCAPD3/KANSL1/LRIG2/RREB1/CTLA4/EXT1/STAMBP/TRRAP/TRPS1/ATP7A/FANCF/COPB2/SETBP1/MCPH1/CREBBP/CEP152/CIT/SMC3/PTPN22/NIPBL/PRMT7/POLR3A/SMC1A/EHMT1/METTL5/CENPJ/CDK5RAP2/NSD1/RAD21/SPOP/SETD2/GRHPR/JMJD1C/MAP3K7/PSMD12/ZMIZ1/GTF2I
HP_INTESTINAL_MALROTATION	HP_INTESTINAL_MALROTATION	HP_INTESTINAL_MALROTATION	65	0.40382	1.24743	0.0944206	1	1	2639	tags=32%, list=26%, signal=24%	UFD1/CFAP298/NSD2/WASHC5/ARID1B/CENPF/PIGN/RREB1/DNAAF5/UBE3B/RPGR/TTC12/LEMD3/CREBBP/DHCR24/SMC3/NIPBL/MED12/SMC1A/CCDC22/KAT6A
GOBP_NEGATIVE_REGULATION_OF_SODIUM_ION_TRANSMEMBRANE_TRANSPORT	GOBP_NEGATIVE_REGULATION_OF_SODIUM_ION_TRANSMEMBRANE_TRANSPORT	GOBP_NEGATIVE_REGULATION_OF_SODIUM_ION_TRANSMEMBRANE_TRANSPORT	7	0.629086	1.2474	0.255906	1	1	2884	tags=57%, list=28%, signal=41%	HECW2/STK39/NEDD4/CAMK2D
HP_KETOSIS	HP_KETOSIS	HP_KETOSIS	32	0.46369	1.24737	0.178423	1	1	1377	tags=22%, list=13%, signal=19%	ATP5F1D/TWNK/MMAA/POLG2/POLR3K/PLAGL1/DBT
HP_UNILATERAL_CLEFT_LIP	HP_UNILATERAL_CLEFT_LIP	HP_UNILATERAL_CLEFT_LIP	3	0.781659	1.24726	0.220273	1	1	1352	tags=67%, list=13%, signal=58%	HYLS1/SMAD4
GOCC_NMDA_SELECTIVE_GLUTAMATE_RECEPTOR_COMPLEX	GOCC_NMDA_SELECTIVE_GLUTAMATE_RECEPTOR_COMPLEX	GOCC_NMDA_SELECTIVE_GLUTAMATE_RECEPTOR_COMPLEX	2	0.836971	1.24685	0.207364	1	1	692	tags=50%, list=7%, signal=47%	EPS8
HP_SHALLOW_ACETABULAR_FOSSAE	HP_SHALLOW_ACETABULAR_FOSSAE	HP_SHALLOW_ACETABULAR_FOSSAE	5	0.701721	1.24671	0.231518	1	1	1783	tags=40%, list=17%, signal=33%	SMARCAL1/UFSP2
GOBP_NEGATIVE_REGULATION_OF_GLYCOGEN_METABOLIC_PROCESS	GOBP_NEGATIVE_REGULATION_OF_GLYCOGEN_METABOLIC_PROCESS	GOBP_NEGATIVE_REGULATION_OF_GLYCOGEN_METABOLIC_PROCESS	5	0.701514	1.24635	0.231518	1	1	53	tags=20%, list=1%, signal=20%	SELENOS
HP_CHROMOSOMAL_BREAKAGE_INDUCED_BY_CROSSLINKING_AGENTS	HP_CHROMOSOMAL_BREAKAGE_INDUCED_BY_CROSSLINKING_AGENTS	HP_CHROMOSOMAL_BREAKAGE_INDUCED_BY_CROSSLINKING_AGENTS	7	0.628509	1.24626	0.255906	1	1	1645	tags=43%, list=16%, signal=36%	FANCI/BRCA2/FANCF
HP_NARROW_FORAMEN_OBTURATORIUM	HP_NARROW_FORAMEN_OBTURATORIUM	HP_NARROW_FORAMEN_OBTURATORIUM	3	0.780816	1.24592	0.222222	1	1	756	tags=33%, list=7%, signal=31%	CCR6
HP_DOLICHOCEPHALY	HP_DOLICHOCEPHALY	HP_DOLICHOCEPHALY	106	0.367468	1.2457	0.0818584	1	1	3867	tags=56%, list=38%, signal=35%	NSD2/BICRA/WDR19/FANCI/FANCG/BRCA2/ERCC4/IFT122/UBE2T/RYR1/WDR35/PI4KA/PEX6/ERMARD/PPP2R5D/MADD/HSD17B4/ARCN1/FANCF/FKTN/ADH5/KMT2A/BLM/TBC1D7/FANCL/FANCM/PEX2/SLX4/BRCA1/FANCD2/NSD1/PEX26/PEX1/PEX11B/CUL7/INTS1/RAD51C/PREPL/SETD2/ZNF142/PEX3/IFT52/CEP57/ALG14/ITCH/MVK/ATRX/PIGG/SLC35D1/SPTBN1/BRAF/RFWD3/ERF/KDM5B/NOTCH2/DIS3L2/AKT1/FANCA/PEX16
HP_CRANIOFACIAL_ASYMMETRY	HP_CRANIOFACIAL_ASYMMETRY	HP_CRANIOFACIAL_ASYMMETRY	5	0.700991	1.24542	0.235409	1	1	305	tags=20%, list=3%, signal=19%	NSD2
GOCC_NUCLEAR_PORE_OUTER_RING	GOCC_NUCLEAR_PORE_OUTER_RING	GOCC_NUCLEAR_PORE_OUTER_RING	7	0.628071	1.24539	0.259843	1	1	231	tags=14%, list=2%, signal=14%	NUP43
GOMF_ODORANT_BINDING	GOMF_ODORANT_BINDING	GOMF_ODORANT_BINDING	1	0.93491	1.24521	0.14664	1	1	667	tags=100%, list=7%, signal=93%	OR2A25
GOBP_CRANIAL_GANGLION_DEVELOPMENT	GOBP_CRANIAL_GANGLION_DEVELOPMENT	GOBP_CRANIAL_GANGLION_DEVELOPMENT	2	0.835867	1.2452	0.207364	1	1	671	tags=50%, list=7%, signal=47%	SIX4
HP_HYPOPLASTIC_PUBIC_RAMI	HP_HYPOPLASTIC_PUBIC_RAMI	HP_HYPOPLASTIC_PUBIC_RAMI	5	0.700783	1.24505	0.235409	1	1	305	tags=20%, list=3%, signal=19%	NSD2
GOBP_REGULATION_OF_MICROTUBULE_BASED_PROCESS	GOBP_REGULATION_OF_MICROTUBULE_BASED_PROCESS	GOBP_REGULATION_OF_MICROTUBULE_BASED_PROCESS	144	0.351882	1.24496	0.112296	1	1	2748	tags=33%, list=27%, signal=25%	CFAP298/TOGARAM1/PATJ/PRUNE1/HDGFL3/CCSAP/BORA/CCNF/PLK4/CCR6/TTC21B/SPICE1/KIF18A/TPX2/AURKA/CEP295/XPO1/CEP97/GEN1/ARL3/CKAP2/GPSM2/PARP3/CLTC/APC/CEP70/CKAP5/NUBP1/DYNC1H1/MCPH1/VPS4B/NUMA1/CEP120/TTBK2/MACF1/RNF4/MAP1S/GBA2/CEP76/CHORDC1/KAT2A/DCTN1/BRCA1/CENPJ/CDK5RAP2/SKA2/CYLD/TAOK1
GOCC_EXOCYST	GOCC_EXOCYST	GOCC_EXOCYST	8	0.610676	1.2447	0.229126	1	1	3206	tags=75%, list=31%, signal=52%	EXOC1/EXOC8/EXOC2/EXOC3/EXOC6/EXOC4
GOBP_BRANCH_ELONGATION_INVOLVED_IN_URETERIC_BUD_BRANCHING	GOBP_BRANCH_ELONGATION_INVOLVED_IN_URETERIC_BUD_BRANCHING	GOBP_BRANCH_ELONGATION_INVOLVED_IN_URETERIC_BUD_BRANCHING	1	0.934519	1.24469	0.14664	1	1	671	tags=100%, list=7%, signal=93%	SIX4
GOBP_SKELETAL_MUSCLE_FIBER_DIFFERENTIATION	GOBP_SKELETAL_MUSCLE_FIBER_DIFFERENTIATION	GOBP_SKELETAL_MUSCLE_FIBER_DIFFERENTIATION	1	0.934519	1.24469	0.14664	1	1	671	tags=100%, list=7%, signal=93%	SIX4
GOBP_TRIGEMINAL_GANGLION_DEVELOPMENT	GOBP_TRIGEMINAL_GANGLION_DEVELOPMENT	GOBP_TRIGEMINAL_GANGLION_DEVELOPMENT	1	0.934519	1.24469	0.14664	1	1	671	tags=100%, list=7%, signal=93%	SIX4
GOBP_URETERIC_BUD_ELONGATION	GOBP_URETERIC_BUD_ELONGATION	GOBP_URETERIC_BUD_ELONGATION	1	0.934519	1.24469	0.14664	1	1	671	tags=100%, list=7%, signal=93%	SIX4
GOBP_RESPONSE_TO_MITOCHONDRIAL_DEPOLARISATION	GOBP_RESPONSE_TO_MITOCHONDRIAL_DEPOLARISATION	GOBP_RESPONSE_TO_MITOCHONDRIAL_DEPOLARISATION	15	0.535423	1.24466	0.210117	1	1	1462	tags=20%, list=14%, signal=17%	ATP5IF1/VPS13C/AMBRA1
GOBP_PROTEIN_DEGLYCOSYLATION	GOBP_PROTEIN_DEGLYCOSYLATION	GOBP_PROTEIN_DEGLYCOSYLATION	20	0.507225	1.24459	0.196356	1	1	809	tags=10%, list=8%, signal=9%	OGA/TRIM13
GOBP_ECTODERMAL_PLACODE_DEVELOPMENT	GOBP_ECTODERMAL_PLACODE_DEVELOPMENT	GOBP_ECTODERMAL_PLACODE_DEVELOPMENT	4	0.719876	1.24451	0.224719	1	1	671	tags=25%, list=7%, signal=23%	SIX4
GOBP_REGULATION_OF_RUFFLE_ASSEMBLY	GOBP_REGULATION_OF_RUFFLE_ASSEMBLY	GOBP_REGULATION_OF_RUFFLE_ASSEMBLY	20	0.507179	1.24448	0.196356	1	1	1564	tags=30%, list=15%, signal=25%	CARMIL2/EPS8/KANK1/FAM98A/SH3YL1/WDPCP
GOBP_CELL_DIFFERENTIATION_IN_HINDBRAIN	GOBP_CELL_DIFFERENTIATION_IN_HINDBRAIN	GOBP_CELL_DIFFERENTIATION_IN_HINDBRAIN	9	0.598334	1.2442	0.199601	1	1	2719	tags=67%, list=27%, signal=49%	TTC21B/HERC1/ATP7A/LDB1/TTLL1/MTPN
HP_KNEE_CLONUS	HP_KNEE_CLONUS	HP_KNEE_CLONUS	3	0.779668	1.24409	0.222222	1	1	2257	tags=100%, list=22%, signal=78%	SPART/GBA2/SPG11
GOCC_NUCLEAR_CYCLIN_DEPENDENT_PROTEIN_KINASE_HOLOENZYME_COMPLEX	GOCC_NUCLEAR_CYCLIN_DEPENDENT_PROTEIN_KINASE_HOLOENZYME_COMPLEX	GOCC_NUCLEAR_CYCLIN_DEPENDENT_PROTEIN_KINASE_HOLOENZYME_COMPLEX	10	0.583102	1.24389	0.195609	1	1	3079	tags=70%, list=30%, signal=49%	CDK13/CCNT1/CDK7/CCNT2/MNAT1/CCNH/CDK12
HP_FOCAL_IMPAIRED_AWARENESS_SEIZURE	HP_FOCAL_IMPAIRED_AWARENESS_SEIZURE	HP_FOCAL_IMPAIRED_AWARENESS_SEIZURE	50	0.421188	1.24373	0.157447	1	1	3303	tags=52%, list=32%, signal=35%	STRADA/VPS35L/TBC1D24/DEPDC5/CLTC/SYNGAP1/TSC1/DYNC1H1/DNM1L/DOCK8/TSC2/CLN8/TBK1/ARHGEF9/TANGO2/MBD5/NSD1/TAOK1/PNPLA8/ZMYND11/SETD2/CEP85L/VPS11/ASH1L/POGZ/TCF4
HP_OVERFOLDING_OF_THE_SUPERIOR_HELICES	HP_OVERFOLDING_OF_THE_SUPERIOR_HELICES	HP_OVERFOLDING_OF_THE_SUPERIOR_HELICES	2	0.834728	1.24351	0.207364	1	1	611	tags=50%, list=6%, signal=47%	BICRA
HP_DILATED_FOURTH_VENTRICLE	HP_DILATED_FOURTH_VENTRICLE	HP_DILATED_FOURTH_VENTRICLE	86	0.384941	1.2433	0.0949227	1	1	3106	tags=41%, list=30%, signal=29%	MRE11/WASHC5/RXYLT1/BUB1B/ARID1B/TBC1D24/IFT80/PIGN/WDR35/WDR73/HYLS1/CEP290/FTO/KIAA0586/BUB1/ATXN1/FAR1/FKTN/ARMC9/FGFR1/EXOC2/DPF2/CEP120/C2CD3/PMM2/POLR3A/ATXN2/CCDC22/CASK/NUP88/ARID1A/COX20/BCOR/USP9X/TUBB
GOBP_REGULATION_OF_RECEPTOR_CLUSTERING	GOBP_REGULATION_OF_RECEPTOR_CLUSTERING	GOBP_REGULATION_OF_RECEPTOR_CLUSTERING	4	0.719162	1.24328	0.224719	1	1	61	tags=25%, list=1%, signal=25%	MESD
GOBP_NEGATIVE_REGULATION_OF_OXIDATIVE_STRESS_INDUCED_NEURON_DEATH	GOBP_NEGATIVE_REGULATION_OF_OXIDATIVE_STRESS_INDUCED_NEURON_DEATH	GOBP_NEGATIVE_REGULATION_OF_OXIDATIVE_STRESS_INDUCED_NEURON_DEATH	12	0.562863	1.24319	0.19685	1	1	2	tags=8%, list=0%, signal=8%	RACK1
GOMF_3_5_EXODEOXYRIBONUCLEASE_ACTIVITY	GOMF_3_5_EXODEOXYRIBONUCLEASE_ACTIVITY	GOMF_3_5_EXODEOXYRIBONUCLEASE_ACTIVITY	9	0.597767	1.24302	0.199601	1	1	123	tags=11%, list=1%, signal=11%	MRE11
GOBP_PROTEIN_DEMETHYLATION	GOBP_PROTEIN_DEMETHYLATION	GOBP_PROTEIN_DEMETHYLATION	28	0.471618	1.24263	0.192149	1	1	2673	tags=36%, list=26%, signal=26%	RIOX1/RIOX2/UTY/KDM3A/KDM1B/KDM5C/PPME1/KDM1A/KDM5D/KDM5A
HP_LARYNGOMALACIA	HP_LARYNGOMALACIA	HP_LARYNGOMALACIA	39	0.436967	1.24255	0.159919	1	1	3040	tags=46%, list=30%, signal=33%	UFD1/EFL1/KANSL1/RREB1/UBE3B/HYLS1/WRN/APC/SETBP1/PCNT/CREBBP/PRMT7/POLR3A/KAT6A/AHDC1/GMNN/JMJD1C/VPS13B
GOBP_DOUBLE_STRAND_BREAK_REPAIR_VIA_BREAK_INDUCED_REPLICATION	GOBP_DOUBLE_STRAND_BREAK_REPAIR_VIA_BREAK_INDUCED_REPLICATION	GOBP_DOUBLE_STRAND_BREAK_REPAIR_VIA_BREAK_INDUCED_REPLICATION	10	0.582365	1.24232	0.195609	1	1	2812	tags=60%, list=27%, signal=44%	CDC45/GINS4/MUS81/CDC7/MCM2/MCM3
GOBP_ACTIN_NUCLEATION	GOBP_ACTIN_NUCLEATION	GOBP_ACTIN_NUCLEATION	28	0.471408	1.24207	0.192149	1	1	330	tags=7%, list=3%, signal=7%	WASHC1/WASHC5
GOBP_REGULATION_OF_CHROMOSOME_ORGANIZATION	GOBP_REGULATION_OF_CHROMOSOME_ORGANIZATION	GOBP_REGULATION_OF_CHROMOSOME_ORGANIZATION	168	0.34424	1.24196	0.0586907	1	1	3897	tags=57%, list=38%, signal=36%	STN1/TENT4B/MRE11/TEN1/NCAPG/NCAPD2/BUB1B/ERCC4/NEK2/CENPF/UBE2C/UPF1/SETDB1/MAD2L1/SPDL1/SLF2/CDC23/HECW2/XRN1/LIG4/NDC80/GNL3L/USP44/TOP2A/GEN1/ACTR8/INO80B/INO80D/BUB1/DCP2/APC/SIN3A/SLF1/MCPH1/XRCC5/NUMA1/SMC2/MPHOSPH8/RIOK2/ZNF304/RNF4/SMG1/DYNC1LI1/MCRS1/PTTG1/SMG6/SMC5/MNAT1/CTCF/SLX4/MCM2/NBN/CTC1/GTF2H2/CDK5RAP2/CENPE/RAD21/XRCC1/PSMG2/ATF7IP/CCT8/ANAPC7/CCT5/DDX11/NAT10/PML/EXOSC10/TRAP…
GOBP_NEGATIVE_REGULATION_OF_SIGNAL_TRANSDUCTION_BY_P53_CLASS_MEDIATOR	GOBP_NEGATIVE_REGULATION_OF_SIGNAL_TRANSDUCTION_BY_P53_CLASS_MEDIATOR	GOBP_NEGATIVE_REGULATION_OF_SIGNAL_TRANSDUCTION_BY_P53_CLASS_MEDIATOR	23	0.491104	1.24193	0.182752	1	1	198	tags=9%, list=2%, signal=9%	NOP53/YJU2
GOMF_APOLIPOPROTEIN_A_I_BINDING	GOMF_APOLIPOPROTEIN_A_I_BINDING	GOMF_APOLIPOPROTEIN_A_I_BINDING	2	0.833489	1.24166	0.213178	1	1	815	tags=50%, list=8%, signal=46%	ABCA1
GOBP_MAINTENANCE_OF_ANIMAL_ORGAN_IDENTITY	GOBP_MAINTENANCE_OF_ANIMAL_ORGAN_IDENTITY	GOBP_MAINTENANCE_OF_ANIMAL_ORGAN_IDENTITY	2	0.833314	1.2414	0.213178	1	1	1112	tags=50%, list=11%, signal=45%	IQCB1
GOBP_MICROTUBULE_POLYMERIZATION	GOBP_MICROTUBULE_POLYMERIZATION	GOBP_MICROTUBULE_POLYMERIZATION	55	0.413911	1.24137	0.147368	1	1	4286	tags=62%, list=42%, signal=36%	TOGARAM1/PRUNE1/HDGFL3/CEP192/TPX2/ARL3/TUBGCP6/CKAP5/MAP7D3/TUBGCP2/NUMA1/TUBG1/GBA2/TUBGCP5/GOLGA2/DCTN1/CENPJ/CDK5RAP2/NDE1/CLASP2/AKAP9/FBXO5/CDK5R1/ZNF207/CDKN1B/CLIP1/CCDC57/RANBP9/MECP2/CLASP1/NIN/CAMSAP1/NDEL1/TUBGCP3
HP_WIDENED_SUBARACHNOID_SPACE	HP_WIDENED_SUBARACHNOID_SPACE	HP_WIDENED_SUBARACHNOID_SPACE	56	0.41426	1.24125	0.132353	1	1	3303	tags=48%, list=32%, signal=33%	PLPBP/SEPSECS/ALDH7A1/DLG3/NMNAT1/CLTC/MT-ND6/SYNGAP1/ACSL4/DYNC1H1/DOCK8/ZNF81/MED12/MBD5/MT-CO3/MT-CO2/TAOK1/MTRR/ARHGEF6/ZMYND11/GCDH/USP9X/RPS6KA3/ASH1L/MT-ND1/AIFM1/TCF4
HP_ABNORMAL_CIRCULATING_SULFUR_AMINO_ACID_CONCENTRATION	HP_ABNORMAL_CIRCULATING_SULFUR_AMINO_ACID_CONCENTRATION	HP_ABNORMAL_CIRCULATING_SULFUR_AMINO_ACID_CONCENTRATION	10	0.581834	1.24118	0.195609	1	1	2891	tags=70%, list=28%, signal=50%	MTHFR/TTC37/ADK/SLC25A13/MTR/FAH/MTRR
HP_ABNORMAL_MACROSCOPIC_URINE_APPEARANCE	HP_ABNORMAL_MACROSCOPIC_URINE_APPEARANCE	HP_ABNORMAL_MACROSCOPIC_URINE_APPEARANCE	26	0.475971	1.24077	0.202041	1	1	2030	tags=38%, list=20%, signal=31%	COQ8B/INF2/PLCE1/MYO1E/TSC1/NUP205/NUP133/TSC2/ANKFY1/GAPVD1
GOBP_PHOSPHORYLATION_OF_RNA_POLYMERASE_II_C_TERMINAL_DOMAIN	GOBP_PHOSPHORYLATION_OF_RNA_POLYMERASE_II_C_TERMINAL_DOMAIN	GOBP_PHOSPHORYLATION_OF_RNA_POLYMERASE_II_C_TERMINAL_DOMAIN	12	0.561532	1.24025	0.204724	1	1	3731	tags=75%, list=36%, signal=48%	CDK13/CCNT1/PPIL4/CDK7/CCNH/GTF2H1/CDK12/GTF2H5/GTF2H3
GOBP_REGULATION_OF_HISTONE_H3_K14_ACETYLATION	GOBP_REGULATION_OF_HISTONE_H3_K14_ACETYLATION	GOBP_REGULATION_OF_HISTONE_H3_K14_ACETYLATION	4	0.716892	1.23935	0.228464	1	1	1748	tags=50%, list=17%, signal=41%	NAP1L2/KMT2A
HP_ABNORMALITY_OF_THE_HEPATIC_VASCULATURE	HP_ABNORMALITY_OF_THE_HEPATIC_VASCULATURE	HP_ABNORMALITY_OF_THE_HEPATIC_VASCULATURE	29	0.470061	1.23933	0.194503	1	1	1987	tags=31%, list=19%, signal=25%	STN1/ADA2/SP110/KRIT1/SMAD4/RBPJ/JAK2/CBL/TET2
HP_ABNORMAL_PULMONARY_THORACIC_IMAGING_FINDING	HP_ABNORMAL_PULMONARY_THORACIC_IMAGING_FINDING	HP_ABNORMAL_PULMONARY_THORACIC_IMAGING_FINDING	58	0.409339	1.2393	0.140461	1	1	2453	tags=34%, list=24%, signal=26%	UFD1/STN1/CFAP298/CCR6/KLRC4/RREB1/DNAAF5/CTLA4/RPGR/NHLRC2/TTC12/RASGRP1/TSC1/LPIN2/TSC2/PTPN22/CCR1/FAS/FASLG/PLEC
GOMF_TRNA_BINDING	GOMF_TRNA_BINDING	GOMF_TRNA_BINDING	51	0.417199	1.23892	0.161017	1	1	3525	tags=49%, list=34%, signal=32%	ELP1/SEPSECS/XPO5/TRNT1/TRMT1L/EARS2/DARS2/TRMT10B/DUS2/TRMT11/DTD2/AARS2/ELP3/NSUN3/MRPS27/ALKBH1/IARS2/NSUN6/NAT10/PSTK/SLFN11/ALKBH8/AIMP1/THG1L/TRNAU1AP
GOBP_PROTEIN_LOCALIZATION_TO_CILIUM	GOBP_PROTEIN_LOCALIZATION_TO_CILIUM	GOBP_PROTEIN_LOCALIZATION_TO_CILIUM	39	0.435688	1.23891	0.163968	1	1	1948	tags=31%, list=19%, signal=25%	ENTR1/WDR19/IFT122/TTC21B/IFT80/WDR35/ARL3/EFCAB7/TRIP11/IFT20/BBIP1/CCDC66
HP_APLASIA_HYPOPLASIA_OF_THE_UTERUS	HP_APLASIA_HYPOPLASIA_OF_THE_UTERUS	HP_APLASIA_HYPOPLASIA_OF_THE_UTERUS	28	0.470198	1.23889	0.196281	1	1	1818	tags=29%, list=18%, signal=24%	NSD2/ARID1B/DCAF17/GNRH1/ADH5/LARS2/FGFR1/HCCS
HP_CORTICAL_DYSPLASIA	HP_CORTICAL_DYSPLASIA	HP_CORTICAL_DYSPLASIA	59	0.409003	1.23841	0.138298	1	1	3370	tags=51%, list=33%, signal=34%	WASHC4/ASPM/DEPDC5/AKT3/TTC5/C12orf4/RSRC1/DCPS/HSD17B4/SIN3A/TSC1/FGFR1/NUP133/UFSP2/MED23/VPS37A/TSC2/KIF2A/TUBG1/ZC3H14/LINS1/TRAPPC9/CUL4B/RTTN/CRBN/EDC3/TUBB/SIN3B/ALKBH8/AIMP1
GOMF_OXIDOREDUCTASE_ACTIVITY_ACTING_ON_THE_CH_NH2_GROUP_OF_DONORS_OXYGEN_AS_ACCEPTOR	GOMF_OXIDOREDUCTASE_ACTIVITY_ACTING_ON_THE_CH_NH2_GROUP_OF_DONORS_OXYGEN_AS_ACCEPTOR	GOMF_OXIDOREDUCTASE_ACTIVITY_ACTING_ON_THE_CH_NH2_GROUP_OF_DONORS_OXYGEN_AS_ACCEPTOR	2	0.831275	1.23836	0.215116	1	1	1044	tags=50%, list=10%, signal=45%	PNPO
GOBP_POSTTRANSCRIPTIONAL_REGULATION_OF_GENE_EXPRESSION	GOBP_POSTTRANSCRIPTIONAL_REGULATION_OF_GENE_EXPRESSION	GOBP_POSTTRANSCRIPTIONAL_REGULATION_OF_GENE_EXPRESSION	372	0.318995	1.23833	0.0166744	0.903086	0.903086	2269	tags=20%, list=22%, signal=16%	RACK1/TENT5C/SELENOT/TUT7/TENT4B/TUT4/TENT2/CNOT9/MARF1/SPOUT1/MIR29B2CHG/RCC1L/TENT5A/TENT4A/RIDA/MIR3142HG/SEPSECS/XPO5/DND1/RNASEL/DROSHA/UPF1/RMND1/KBTBD8/KHSRP/DCP1B/XRN1/TIRAP/ZCCHC4/GUF1/EIF3C/DNAJC24/TRAF3IP2/PUM3/DCPS/LIMD1/MTIF2/ZNF540/EXOSC7/ZC3H10/PARP9/EIF2B2/FTO/METTL14/DCP2/PASK/PRKDC/GCN1/PUS10/KLHL25/TSC1/METTL16/AGO1/GEMIN5/GIGYF2/MTG1/PAN2/LARP4/FXR1/TSFM/DICER1/PUM2/PNPT1/TRDM…
GOBP_MITOTIC_SISTER_CHROMATID_SEGREGATION	GOBP_MITOTIC_SISTER_CHROMATID_SEGREGATION	GOBP_MITOTIC_SISTER_CHROMATID_SEGREGATION	136	0.353485	1.2382	0.0630631	1	1	3858	tags=54%, list=38%, signal=34%	SGO2/TENT4A/HASPIN/SGO1/NCAPG/NCAPD2/BUB1B/NEK2/CENPF/TTN/KIF18A/KIF23/UBE2C/NCAPD3/MAD2L1/SPDL1/SLF2/CDC23/HECW2/CDCA8/NDC80/RACGAP1/USP44/GEN1/BUB1/APC/SLF1/VPS4B/CENPC/NUMA1/SMC2/RIOK2/TUBG1/SMC3/NIPBL/NUSAP1/DYNC1LI1/PTTG1/CENPK/SMC5/NUF2/KIFC1/SMC1A/CDK5RAP2/CENPE/RAD21/PIBF1/CHMP2A/DSN1/PDS5B/PSMG2/ANAPC7/CHMP5/MIS12/ATM/KIF2C/POGZ/RMDN1/ANAPC4/ATRX/PCID2/FBXO5/CDC16/CHMP4A/ANAPC15/BECN1/ZN…
GOBP_RESPONSE_TO_MURAMYL_DIPEPTIDE	GOBP_RESPONSE_TO_MURAMYL_DIPEPTIDE	GOBP_RESPONSE_TO_MURAMYL_DIPEPTIDE	16	0.521561	1.2382	0.210425	1	1	420	tags=12%, list=4%, signal=12%	ERBIN/INAVA
GOBP_NUCLEOTIDE_BINDING_DOMAIN_LEUCINE_RICH_REPEAT_CONTAINING_RECEPTOR_SIGNALING_PATHWAY	GOBP_NUCLEOTIDE_BINDING_DOMAIN_LEUCINE_RICH_REPEAT_CONTAINING_RECEPTOR_SIGNALING_PATHWAY	GOBP_NUCLEOTIDE_BINDING_DOMAIN_LEUCINE_RICH_REPEAT_CONTAINING_RECEPTOR_SIGNALING_PATHWAY	18	0.512551	1.23811	0.211694	1	1	1512	tags=28%, list=15%, signal=24%	ERBIN/INAVA/MAP2K6/XIAP/LACC1
HP_CEREBRAL_WHITE_MATTER_HYPOPLASIA	HP_CEREBRAL_WHITE_MATTER_HYPOPLASIA	HP_CEREBRAL_WHITE_MATTER_HYPOPLASIA	7	0.624292	1.2379	0.261811	1	1	181	tags=14%, list=2%, signal=14%	STRADA
GOBP_FUNGIFORM_PAPILLA_DEVELOPMENT	GOBP_FUNGIFORM_PAPILLA_DEVELOPMENT	GOBP_FUNGIFORM_PAPILLA_DEVELOPMENT	3	0.775754	1.23784	0.226121	1	1	671	tags=33%, list=7%, signal=31%	SIX4
GOBP_FUNGIFORM_PAPILLA_MORPHOGENESIS	GOBP_FUNGIFORM_PAPILLA_MORPHOGENESIS	GOBP_FUNGIFORM_PAPILLA_MORPHOGENESIS	3	0.775754	1.23784	0.226121	1	1	671	tags=33%, list=7%, signal=31%	SIX4
HP_ABNORMAL_CIRCULATING_AMYLASE_LEVEL	HP_ABNORMAL_CIRCULATING_AMYLASE_LEVEL	HP_ABNORMAL_CIRCULATING_AMYLASE_LEVEL	5	0.696459	1.23736	0.241245	1	1	310	tags=20%, list=3%, signal=19%	EFL1
HP_HYPOAMYLASEMIA	HP_HYPOAMYLASEMIA	HP_HYPOAMYLASEMIA	5	0.696459	1.23736	0.241245	1	1	310	tags=20%, list=3%, signal=19%	EFL1
GOBP_POSITIVE_REGULATION_OF_LAMELLIPODIUM_MORPHOGENESIS	GOBP_POSITIVE_REGULATION_OF_LAMELLIPODIUM_MORPHOGENESIS	GOBP_POSITIVE_REGULATION_OF_LAMELLIPODIUM_MORPHOGENESIS	2	0.830451	1.23714	0.217054	1	1	1110	tags=50%, list=11%, signal=45%	RREB1
HP_PROGRESSIVE_ENCEPHALOPATHY	HP_PROGRESSIVE_ENCEPHALOPATHY	HP_PROGRESSIVE_ENCEPHALOPATHY	6	0.662128	1.2369	0.246063	1	1	1000	tags=33%, list=10%, signal=30%	TSPOAP1/TBCE
GOBP_REGULATION_OF_MICROTUBULE_BASED_MOVEMENT	GOBP_REGULATION_OF_MICROTUBULE_BASED_MOVEMENT	GOBP_REGULATION_OF_MICROTUBULE_BASED_MOVEMENT	16	0.520905	1.23664	0.210425	1	1	786	tags=25%, list=8%, signal=23%	CFAP298/CCSAP/CCR6/TTC21B
HP_2_3_TOE_SYNDACTYLY	HP_2_3_TOE_SYNDACTYLY	HP_2_3_TOE_SYNDACTYLY	53	0.413808	1.23657	0.153684	1	1	3146	tags=47%, list=31%, signal=33%	CDC45/TBCK/DLG3/SMAD4/RBPJ/ARCN1/STAG1/ACSL4/FGFR1/ZNF81/SLC12A6/NIPBL/MED12/POLR3A/CTCF/NSD1/ARHGEF6/BCOR/SETD2/DDX11/PSMD12/USP9X/RPS6KA3/BBS7/ZMIZ1
HP_ABNORMAL_RENAL_PELVIS_MORPHOLOGY	HP_ABNORMAL_RENAL_PELVIS_MORPHOLOGY	HP_ABNORMAL_RENAL_PELVIS_MORPHOLOGY	125	0.357649	1.23656	0.0805369	1	1	3096	tags=39%, list=30%, signal=28%	TOGARAM1/SPART/WASHC5/KIAA0753/ARID1B/TBC1D24/CENPF/IFT80/PIGN/TBCK/ERCC6/KANSL1/WDR35/LIG4/LRIG2/PEX6/CTLA4/HYLS1/ARL3/TRRAP/ERCC8/APC/RAB3GAP2/ATP7A/SETBP1/COG7/FGFR1/CREBBP/MIA3/CD81/PTPN22/PEX2/PIGV/POLR3A/PLEC/NBN/CCDC22/KAT6A/NSD1/PEX26/PEX1/PEX11B/RAD51C/BCOR/SETD2/SOS1/MAP3K7/PEX3/USP9X
GOBP_FOREBRAIN_NEUROBLAST_DIVISION	GOBP_FOREBRAIN_NEUROBLAST_DIVISION	GOBP_FOREBRAIN_NEUROBLAST_DIVISION	1	0.928264	1.23636	0.158859	1	1	735	tags=100%, list=7%, signal=93%	ASPM
GOBP_REGULATION_OF_ASYMMETRIC_CELL_DIVISION	GOBP_REGULATION_OF_ASYMMETRIC_CELL_DIVISION	GOBP_REGULATION_OF_ASYMMETRIC_CELL_DIVISION	1	0.928264	1.23636	0.158859	1	1	735	tags=100%, list=7%, signal=93%	ASPM
GOBP_REGULATION_OF_ENDOPLASMIC_RETICULUM_TUBULAR_NETWORK_ORGANIZATION	GOBP_REGULATION_OF_ENDOPLASMIC_RETICULUM_TUBULAR_NETWORK_ORGANIZATION	GOBP_REGULATION_OF_ENDOPLASMIC_RETICULUM_TUBULAR_NETWORK_ORGANIZATION	4	0.715122	1.23629	0.23221	1	1	1927	tags=75%, list=19%, signal=61%	LNPK/RAB3GAP2/ATL3
GOBP_POSITIVE_REGULATION_OF_UBIQUITIN_DEPENDENT_PROTEIN_CATABOLIC_PROCESS	GOBP_POSITIVE_REGULATION_OF_UBIQUITIN_DEPENDENT_PROTEIN_CATABOLIC_PROCESS	GOBP_POSITIVE_REGULATION_OF_UBIQUITIN_DEPENDENT_PROTEIN_CATABOLIC_PROCESS	78	0.38636	1.23619	0.105376	1	1	285	tags=5%, list=3%, signal=5%	RACK1/ELOB/NOP53/COP1
GOBP_NEGATIVE_REGULATION_OF_INTERLEUKIN_1_MEDIATED_SIGNALING_PATHWAY	GOBP_NEGATIVE_REGULATION_OF_INTERLEUKIN_1_MEDIATED_SIGNALING_PATHWAY	GOBP_NEGATIVE_REGULATION_OF_INTERLEUKIN_1_MEDIATED_SIGNALING_PATHWAY	2	0.829775	1.23613	0.218992	1	1	898	tags=50%, list=9%, signal=46%	ZNF675
GOBP_POSITIVE_REGULATION_OF_OPSONIZATION	GOBP_POSITIVE_REGULATION_OF_OPSONIZATION	GOBP_POSITIVE_REGULATION_OF_OPSONIZATION	1	0.928069	1.2361	0.160896	1	1	737	tags=100%, list=7%, signal=93%	MYO18A
GOBP_REGULATION_OF_OPSONIZATION	GOBP_REGULATION_OF_OPSONIZATION	GOBP_REGULATION_OF_OPSONIZATION	1	0.928069	1.2361	0.160896	1	1	737	tags=100%, list=7%, signal=93%	MYO18A
HP_ASYMMETRY_OF_THE_THORAX	HP_ASYMMETRY_OF_THE_THORAX	HP_ASYMMETRY_OF_THE_THORAX	5	0.695685	1.23599	0.243191	1	1	1194	tags=40%, list=12%, signal=35%	MESD/HERC1
GOBP_DOUBLE_STRAND_BREAK_REPAIR_VIA_CLASSICAL_NONHOMOLOGOUS_END_JOINING	GOBP_DOUBLE_STRAND_BREAK_REPAIR_VIA_CLASSICAL_NONHOMOLOGOUS_END_JOINING	GOBP_DOUBLE_STRAND_BREAK_REPAIR_VIA_CLASSICAL_NONHOMOLOGOUS_END_JOINING	5	0.695517	1.23569	0.243191	1	1	1487	tags=60%, list=15%, signal=51%	ERCC6/LIG4/ERCC8
GOBP_REGULATION_OF_NUCLEOTIDE_BINDING_OLIGOMERIZATION_DOMAIN_CONTAINING_SIGNALING_PATHWAY	GOBP_REGULATION_OF_NUCLEOTIDE_BINDING_OLIGOMERIZATION_DOMAIN_CONTAINING_SIGNALING_PATHWAY	GOBP_REGULATION_OF_NUCLEOTIDE_BINDING_OLIGOMERIZATION_DOMAIN_CONTAINING_SIGNALING_PATHWAY	9	0.594161	1.23552	0.205589	1	1	1227	tags=22%, list=12%, signal=20%	ERBIN/XIAP
HP_FOCAL_ONSET_SEIZURE	HP_FOCAL_ONSET_SEIZURE	HP_FOCAL_ONSET_SEIZURE	164	0.34292	1.23482	0.0688073	1	1	3370	tags=42%, list=33%, signal=29%	WASHC4/PLPBP/STRADA/VPS35L/TBC1D24/CACNA1A/ALDH7A1/TBCK/DEPDC5/AKT3/KANSL1/TTC5/PUS3/PI4KA/SMARCAL1/PTPN23/ERMARD/MTHFR/C12orf4/RSRC1/DCPS/CLTC/MT-ND6/COPB1/KCTD7/SYNGAP1/FAR1/TSC1/DYNC1H1/UFSP2/CDC40/DNM1L/MED23/DOCK8/TSC2/CLN8/TRIM8/TBK1/ZC3H14/PDSS2/ARHGEF9/POLR3A/TANGO2/MBD5/BAP1/LINS1/SMC1A/TRAPPC9/MT-CO3/NSD1/MT-CO2/TAOK1/CASK/PNPLA8/ZMYND11/CRBN/SETD2/PACS1/CEP85L/EDC3/VPS11/ASH1L/MT-ND1/T…
HP_HIGH_MYOPIA	HP_HIGH_MYOPIA	HP_HIGH_MYOPIA	18	0.511177	1.23479	0.21371	1	1	1264	tags=28%, list=12%, signal=24%	EFL1/TBC1D24/P4HA2/HERC1/NMNAT1
GOBP_TRANSCRIPTION_ELONGATION_FROM_RNA_POLYMERASE_I_PROMOTER	GOBP_TRANSCRIPTION_ELONGATION_FROM_RNA_POLYMERASE_I_PROMOTER	GOBP_TRANSCRIPTION_ELONGATION_FROM_RNA_POLYMERASE_I_PROMOTER	5	0.694999	1.23477	0.247082	1	1	1007	tags=40%, list=10%, signal=36%	ERCC6/POLR1E
HP_ABNORMALITY_OF_THE_DISTAL_PHALANX_OF_THE_5TH_FINGER	HP_ABNORMALITY_OF_THE_DISTAL_PHALANX_OF_THE_5TH_FINGER	HP_ABNORMALITY_OF_THE_DISTAL_PHALANX_OF_THE_5TH_FINGER	1	0.926896	1.23453	0.162933	1	1	749	tags=100%, list=7%, signal=93%	ARID1B
GOBP_NUCLEAR_TRANSCRIBED_MRNA_CATABOLIC_PROCESS_DEADENYLATION_DEPENDENT_DECAY	GOBP_NUCLEAR_TRANSCRIBED_MRNA_CATABOLIC_PROCESS_DEADENYLATION_DEPENDENT_DECAY	GOBP_NUCLEAR_TRANSCRIBED_MRNA_CATABOLIC_PROCESS_DEADENYLATION_DEPENDENT_DECAY	48	0.418358	1.23453	0.147239	1	1	338	tags=8%, list=3%, signal=8%	TUT7/TENT4B/TUT4/TENT4A
HP_ABNORMAL_STERNAL_OSSIFICATION	HP_ABNORMAL_STERNAL_OSSIFICATION	HP_ABNORMAL_STERNAL_OSSIFICATION	7	0.622321	1.23399	0.265748	1	1	305	tags=14%, list=3%, signal=14%	NSD2
GOBP_PYRIDINE_NUCLEOTIDE_METABOLIC_PROCESS	GOBP_PYRIDINE_NUCLEOTIDE_METABOLIC_PROCESS	GOBP_PYRIDINE_NUCLEOTIDE_METABOLIC_PROCESS	13	0.547934	1.23376	0.218935	1	1	1440	tags=31%, list=14%, signal=26%	NAXE/NAXD/NMNAT1/PARP9
GOBP_POSITIVE_REGULATION_OF_CILIUM_MOVEMENT	GOBP_POSITIVE_REGULATION_OF_CILIUM_MOVEMENT	GOBP_POSITIVE_REGULATION_OF_CILIUM_MOVEMENT	1	0.926212	1.23362	0.162933	1	1	756	tags=100%, list=7%, signal=93%	CCR6
GOBP_CARDIAC_MYOFIBRIL_ASSEMBLY	GOBP_CARDIAC_MYOFIBRIL_ASSEMBLY	GOBP_CARDIAC_MYOFIBRIL_ASSEMBLY	4	0.713259	1.23307	0.234082	1	1	1352	tags=50%, list=13%, signal=43%	TTN/SMAD4
HP_RENAL_INSUFFICIENCY	HP_RENAL_INSUFFICIENCY	HP_RENAL_INSUFFICIENCY	197	0.336152	1.23304	0.0576037	1	1	3039	tags=42%, list=30%, signal=30%	BUD23/CCNQ/ELP1/COQ8B/WDR19/FANCI/INF2/FANCG/BRCA2/ERCC4/CCR6/IFT122/TTC21B/KLRC4/IFT80/P4HA2/UBE2T/ERCC6/RYR1/RMND1/IFT172/CTNS/WDR35/PUS3/WDR73/LRIG2/IQCB1/STAT2/SMARCAL1/CTLA4/PLCE1/CEP290/DGKE/MYO1E/SDCCAG8/DYNC2LI1/MAPKBP1/CLPB/ERCC8/DHDDS/KIAA0586/RASGRP1/FANCF/TSC1/ACSL4/LEMD3/NUP205/NUP133/BBIP1/TSC2/ANKFY1/FANCL/GAPVD1/CD81/CEP120/FANCM/SMC3/PTPN22/NIPBL/CCR1/FAS/FASLG/SLX4/MDM2/SMC1A/MY…
GOBP_RESPIRATORY_BURST	GOBP_RESPIRATORY_BURST	GOBP_RESPIRATORY_BURST	19	0.504435	1.23293	0.220648	1	1	76	tags=11%, list=1%, signal=10%	SELENOK/CYBC1
HP_HYPOPLASTIC_PELVIS	HP_HYPOPLASTIC_PELVIS	HP_HYPOPLASTIC_PELVIS	7	0.621713	1.23279	0.265748	1	1	2853	tags=71%, list=28%, signal=52%	ERCC6/SMARCAL1/ERCC8/CEP120/CUL7
HP_APLASIA_HYPOPLASIA_OF_THE_OVARY	HP_APLASIA_HYPOPLASIA_OF_THE_OVARY	HP_APLASIA_HYPOPLASIA_OF_THE_OVARY	38	0.434399	1.2327	0.185336	1	1	2343	tags=42%, list=23%, signal=33%	DCAF17/IFT172/BBS12/MCM8/IFT74/GNRH1/CEP290/SDCCAG8/WDPCP/SETBP1/LARS2/FGFR1/BBIP1/PPP1R12A/PMM2/MAP3K1
HP_SEVERE_EXPRESSIVE_LANGUAGE_DELAY	HP_SEVERE_EXPRESSIVE_LANGUAGE_DELAY	HP_SEVERE_EXPRESSIVE_LANGUAGE_DELAY	10	0.577792	1.23256	0.205589	1	1	3207	tags=60%, list=31%, signal=41%	ARID1B/SPATA5/HERC1/TAF1/EHMT1/POGZ
HP_INTELLECTUAL_DISABILITY_MILD	HP_INTELLECTUAL_DISABILITY_MILD	HP_INTELLECTUAL_DISABILITY_MILD	245	0.326422	1.23227	0.055013	1	1	3377	tags=40%, list=33%, signal=28%	UFD1/CCDC32/WASHC4/TSPOAP1/SELENOI/SPART/POLA1/RTN4IP1/ARID1B/TBC1D24/ERCC4/DCAF17/TTN/BRWD3/ERCC6/RYR1/ANK3/DEPDC5/KANSL1/TTC5/RREB1/PTPN23/ERMARD/DNAL4/MT-ATP6/C12orf4/RSRC1/KIF11/DCPS/SMARCA2/TTC37/GPSM2/SDCCAG8/MADD/CLTC/ERCC8/APC/SIN3A/RAB3GAP2/SLC29A3/SYNGAP1/SETBP1/LEMD3/TCF20/DYNC1H1/BLM/UFSP2/MED23/DOCK8/TRIP12/MIA3/RCBTB1/ZFR/GBA2/ZC3H14/VPS16/PRMT7/SPG11/AP3B1/POLR3A/SFXN4/COG5/MBD5/LI…
HP_IMPAIRED_OXIDATIVE_BURST	HP_IMPAIRED_OXIDATIVE_BURST	HP_IMPAIRED_OXIDATIVE_BURST	4	0.712731	1.23216	0.234082	1	1	76	tags=25%, list=1%, signal=25%	CYBC1
GOBP_NUCLEAR_TRANSCRIBED_MRNA_CATABOLIC_PROCESS	GOBP_NUCLEAR_TRANSCRIBED_MRNA_CATABOLIC_PROCESS	GOBP_NUCLEAR_TRANSCRIBED_MRNA_CATABOLIC_PROCESS	95	0.373787	1.23204	0.103982	1	1	2264	tags=24%, list=22%, signal=19%	NBDY/TUT7/TENT4B/TUT4/TENT2/TENT4A/UPF1/GSPT2/NBAS/DCP1B/XRN1/DCPS/TTC37/EXOSC7/DCP2/AGO1/DHX34/PAN2/TUT1/THRAP3/SMG1/SMG6/EXOSC9
GOBP_MEIOTIC_CHROMOSOME_CONDENSATION	GOBP_MEIOTIC_CHROMOSOME_CONDENSATION	GOBP_MEIOTIC_CHROMOSOME_CONDENSATION	5	0.693457	1.23203	0.254864	1	1	1995	tags=60%, list=19%, signal=48%	NCAPD2/NCAPD3/SMC2
GOBP_SENSORY_PERCEPTION_OF_SOUR_TASTE	GOBP_SENSORY_PERCEPTION_OF_SOUR_TASTE	GOBP_SENSORY_PERCEPTION_OF_SOUR_TASTE	1	0.924941	1.23193	0.162933	1	1	769	tags=100%, list=8%, signal=92%	ASIC1
HP_ABNORMAL_CONNECTION_OF_THE_CARDIAC_SEGMENTS	HP_ABNORMAL_CONNECTION_OF_THE_CARDIAC_SEGMENTS	HP_ABNORMAL_CONNECTION_OF_THE_CARDIAC_SEGMENTS	134	0.352907	1.23146	0.0719101	1	1	2189	tags=25%, list=21%, signal=20%	UFD1/BUD23/CFAP298/ESS2/CCNQ/WASHC5/BICRA/FANCI/FANCG/BRCA2/ARID1B/TBC1D24/ERCC4/PIGN/P4HA2/UBE2T/RREB1/DNAAF5/TTC37/RPGR/RBPJ/STAG2/TTC12/FANCF/FKTN/FGFR1/HIBCH/FANCL/MED13L/DPF2/FANCM/PTPN22/DGCR8
HP_RENAL_TUBULAR_ATROPHY	HP_RENAL_TUBULAR_ATROPHY	HP_RENAL_TUBULAR_ATROPHY	8	0.604174	1.23145	0.242718	1	1	3164	tags=75%, list=31%, signal=52%	VPS33A/MYO1E/NUP133/XPNPEP3/CEP83/NUP107
HP_GASTROINTESTINAL_ATRESIA	HP_GASTROINTESTINAL_ATRESIA	HP_GASTROINTESTINAL_ATRESIA	38	0.433948	1.23142	0.189409	1	1	4116	tags=68%, list=40%, signal=41%	BUB1B/ERCC4/CENPF/IFT80/PIGN/WDR35/BUB1/SIN3A/STAG2/FANCF/FGFR1/FANCL/PPP1R12A/PLEC/FANCD2/RTTN/RAD51C/CEP57/TCTN3/RFWD3/DYNC2H1/DIS3L2/BUB3/SON/EFTUD2/SUFU
HP_THORACOLUMBAR_KYPHOSCOLIOSIS	HP_THORACOLUMBAR_KYPHOSCOLIOSIS	HP_THORACOLUMBAR_KYPHOSCOLIOSIS	4	0.712131	1.23112	0.235955	1	1	94	tags=25%, list=1%, signal=25%	NEPRO
GOBP_CELLULAR_OXIDANT_DETOXIFICATION	GOBP_CELLULAR_OXIDANT_DETOXIFICATION	GOBP_CELLULAR_OXIDANT_DETOXIFICATION	44	0.423516	1.23102	0.159509	1	1	53	tags=9%, list=1%, signal=9%	SELENOW/SELENOT/SELENOF/SELENOS
GOBP_HEPOXILIN_METABOLIC_PROCESS	GOBP_HEPOXILIN_METABOLIC_PROCESS	GOBP_HEPOXILIN_METABOLIC_PROCESS	1	0.923964	1.23063	0.167006	1	1	779	tags=100%, list=8%, signal=92%	GSTM2
HP_APLASIA_HYPOPLASIA_OF_THE_FALLOPIAN_TUBE	HP_APLASIA_HYPOPLASIA_OF_THE_FALLOPIAN_TUBE	HP_APLASIA_HYPOPLASIA_OF_THE_FALLOPIAN_TUBE	1	0.923769	1.23037	0.167006	1	1	781	tags=100%, list=8%, signal=92%	DCAF17
GOBP_INNER_MITOCHONDRIAL_MEMBRANE_ORGANIZATION	GOBP_INNER_MITOCHONDRIAL_MEMBRANE_ORGANIZATION	GOBP_INNER_MITOCHONDRIAL_MEMBRANE_ORGANIZATION	27	0.47163	1.23032	0.190574	1	1	1497	tags=22%, list=15%, signal=19%	TOMM70/MAIP1/TIMM29/APOOL/MTX3/TRMT10B
GOCC_NEUROTRANSMITTER_RECEPTOR_COMPLEX	GOCC_NEUROTRANSMITTER_RECEPTOR_COMPLEX	GOCC_NEUROTRANSMITTER_RECEPTOR_COMPLEX	5	0.692251	1.22989	0.258755	1	1	1306	tags=60%, list=13%, signal=52%	EPS8/DLG3/OLFM2
GOBP_ACROSOME_ASSEMBLY	GOBP_ACROSOME_ASSEMBLY	GOBP_ACROSOME_ASSEMBLY	7	0.620194	1.22977	0.269685	1	1	1850	tags=43%, list=18%, signal=35%	KNL1/TMF1/CCDC136
GOBP_FOREBRAIN_DORSAL_VENTRAL_PATTERN_FORMATION	GOBP_FOREBRAIN_DORSAL_VENTRAL_PATTERN_FORMATION	GOBP_FOREBRAIN_DORSAL_VENTRAL_PATTERN_FORMATION	1	0.92328	1.22972	0.171079	1	1	786	tags=100%, list=8%, signal=92%	TTC21B
GOBP_NEGATIVE_REGULATION_OF_FEEDING_BEHAVIOR	GOBP_NEGATIVE_REGULATION_OF_FEEDING_BEHAVIOR	GOBP_NEGATIVE_REGULATION_OF_FEEDING_BEHAVIOR	1	0.92328	1.22972	0.171079	1	1	786	tags=100%, list=8%, signal=92%	TTC21B
HP_SUBCORTICAL_HETEROTOPIA	HP_SUBCORTICAL_HETEROTOPIA	HP_SUBCORTICAL_HETEROTOPIA	6	0.658123	1.22942	0.255906	1	1	3038	tags=83%, list=30%, signal=59%	TUBGCP2/KIF2A/TUBG1/NDE1/CEP85L
GOBP_POSITIVE_REGULATION_OF_MITOTIC_CELL_CYCLE_SPINDLE_ASSEMBLY_CHECKPOINT	GOBP_POSITIVE_REGULATION_OF_MITOTIC_CELL_CYCLE_SPINDLE_ASSEMBLY_CHECKPOINT	GOBP_POSITIVE_REGULATION_OF_MITOTIC_CELL_CYCLE_SPINDLE_ASSEMBLY_CHECKPOINT	7	0.619988	1.22936	0.269685	1	1	2214	tags=57%, list=22%, signal=45%	MAD2L1/NDC80/GEN1/DYNC1LI1
HP_ADULT_ONSET_SENSORINEURAL_HEARING_IMPAIRMENT	HP_ADULT_ONSET_SENSORINEURAL_HEARING_IMPAIRMENT	HP_ADULT_ONSET_SENSORINEURAL_HEARING_IMPAIRMENT	3	0.770439	1.22936	0.233918	1	1	1487	tags=67%, list=15%, signal=57%	ERCC6/ERCC8
GOBP_REGULATION_OF_DNA_DAMAGE_CHECKPOINT	GOBP_REGULATION_OF_DNA_DAMAGE_CHECKPOINT	GOBP_REGULATION_OF_DNA_DAMAGE_CHECKPOINT	16	0.517807	1.22928	0.212355	1	1	3892	tags=62%, list=38%, signal=39%	MAP3K20/DDX39B/ETAA1/THOC1/THOC5/WDR76/CHEK2/FBXO4/RFWD3/PPP1R10
GOCC_SIN3_TYPE_COMPLEX	GOCC_SIN3_TYPE_COMPLEX	GOCC_SIN3_TYPE_COMPLEX	11	0.566061	1.22927	0.211577	1	1	1553	tags=27%, list=15%, signal=23%	SINHCAF/CSNK2A1/SIN3A
HP_ABNORMAL_PLACENTAL_MEMBRANE_MORPHOLOGY	HP_ABNORMAL_PLACENTAL_MEMBRANE_MORPHOLOGY	HP_ABNORMAL_PLACENTAL_MEMBRANE_MORPHOLOGY	3	0.770381	1.22927	0.233918	1	1	1914	tags=67%, list=19%, signal=54%	TBC1D24/SMARCAD1
HP_PARASOMNIA	HP_PARASOMNIA	HP_PARASOMNIA	2	0.825042	1.22908	0.23062	1	1	1792	tags=100%, list=18%, signal=83%	DEPDC5/SLC25A13
HP_SHORT_PHALANX_OF_THE_THUMB	HP_SHORT_PHALANX_OF_THE_THUMB	HP_SHORT_PHALANX_OF_THE_THUMB	19	0.502825	1.229	0.222672	1	1	3044	tags=53%, list=30%, signal=37%	VPS35L/FANCI/PIK3CD/SETBP1/PCNT/SMC3/NIPBL/SMC1A/RAD21/MAP3K7
HP_FACIAL_TICS	HP_FACIAL_TICS	HP_FACIAL_TICS	1	0.922596	1.22881	0.171079	1	1	793	tags=100%, list=8%, signal=92%	CACNA1A
HP_FIRST_DORSAL_INTEROSSEI_MUSCLE_WEAKNESS	HP_FIRST_DORSAL_INTEROSSEI_MUSCLE_WEAKNESS	HP_FIRST_DORSAL_INTEROSSEI_MUSCLE_WEAKNESS	1	0.922596	1.22881	0.171079	1	1	793	tags=100%, list=8%, signal=92%	CACNA1A
HP_SEESAW_NYSTAGMUS	HP_SEESAW_NYSTAGMUS	HP_SEESAW_NYSTAGMUS	1	0.922596	1.22881	0.171079	1	1	793	tags=100%, list=8%, signal=92%	CACNA1A
GOBP_PYRAMIDAL_NEURON_DEVELOPMENT	GOBP_PYRAMIDAL_NEURON_DEVELOPMENT	GOBP_PYRAMIDAL_NEURON_DEVELOPMENT	5	0.691435	1.22844	0.2607	1	1	3161	tags=100%, list=31%, signal=69%	DISC1/ATP7A/SCYL2/ZMIZ1/OGDH
GOBP_PYRAMIDAL_NEURON_DIFFERENTIATION	GOBP_PYRAMIDAL_NEURON_DIFFERENTIATION	GOBP_PYRAMIDAL_NEURON_DIFFERENTIATION	5	0.691435	1.22844	0.2607	1	1	3161	tags=100%, list=31%, signal=69%	DISC1/ATP7A/SCYL2/ZMIZ1/OGDH
HP_HEMIPARESIS	HP_HEMIPARESIS	HP_HEMIPARESIS	51	0.413649	1.22837	0.175847	1	1	2795	tags=49%, list=27%, signal=36%	ADA2/TBC1D24/CACNA1A/KLRC4/AKT3/SP110/SMARCAL1/MTHFR/RHOBTB2/MT-ND6/RBPJ/TSC1/FGFR1/DNM1L/TSC2/TBK1/CCR1/MT-CYB/FAS/BAP1/HMGCL/MT-CO3/MT-CO2/PNPLA8/SPOP
GOBP_REGULATION_OF_ATTACHMENT_OF_SPINDLE_MICROTUBULES_TO_KINETOCHORE	GOBP_REGULATION_OF_ATTACHMENT_OF_SPINDLE_MICROTUBULES_TO_KINETOCHORE	GOBP_REGULATION_OF_ATTACHMENT_OF_SPINDLE_MICROTUBULES_TO_KINETOCHORE	11	0.565631	1.22834	0.211577	1	1	1550	tags=36%, list=15%, signal=31%	NEK2/ECT2/RACGAP1/APC
GOBP_REGULATION_OF_FERTILIZATION	GOBP_REGULATION_OF_FERTILIZATION	GOBP_REGULATION_OF_FERTILIZATION	4	0.710203	1.22779	0.237828	1	1	219	tags=25%, list=2%, signal=24%	INTS13
HP_CUTANEOUS_ABSCESS	HP_CUTANEOUS_ABSCESS	HP_CUTANEOUS_ABSCESS	15	0.527794	1.22692	0.225681	1	1	342	tags=13%, list=3%, signal=13%	CYBC1/CARMIL2
HP_RECURRENT_ABSCESS_FORMATION	HP_RECURRENT_ABSCESS_FORMATION	HP_RECURRENT_ABSCESS_FORMATION	11	0.564861	1.22666	0.211577	1	1	2339	tags=36%, list=23%, signal=28%	CARMIL2/SP110/LCP2/AP3B1
GOBP_MACROPHAGE_APOPTOTIC_PROCESS	GOBP_MACROPHAGE_APOPTOTIC_PROCESS	GOBP_MACROPHAGE_APOPTOTIC_PROCESS	8	0.601762	1.22653	0.246602	1	1	53	tags=12%, list=1%, signal=12%	SELENOS
GOMF_PRIMARY_MIRNA_BINDING	GOMF_PRIMARY_MIRNA_BINDING	GOMF_PRIMARY_MIRNA_BINDING	6	0.656527	1.22644	0.259843	1	1	2189	tags=50%, list=21%, signal=39%	DROSHA/PUS10/DGCR8
HP_ARRHINENCEPHALY	HP_ARRHINENCEPHALY	HP_ARRHINENCEPHALY	19	0.501677	1.22619	0.224696	1	1	1749	tags=26%, list=17%, signal=22%	UFD1/TBC1D24/RREB1/HYLS1/SAMHD1
GOCC_MMXD_COMPLEX	GOCC_MMXD_COMPLEX	GOCC_MMXD_COMPLEX	4	0.709236	1.22612	0.237828	1	1	1106	tags=25%, list=11%, signal=22%	MMS19
GOCC_SIN3_COMPLEX	GOCC_SIN3_COMPLEX	GOCC_SIN3_COMPLEX	10	0.57463	1.22581	0.213573	1	1	1553	tags=30%, list=15%, signal=25%	SINHCAF/CSNK2A1/SIN3A
GOBP_RRNA_CATABOLIC_PROCESS	GOBP_RRNA_CATABOLIC_PROCESS	GOBP_RRNA_CATABOLIC_PROCESS	18	0.50736	1.22557	0.221774	1	1	1425	tags=22%, list=14%, signal=19%	TRIR/DROSHA/XRN1/EXOSC7
HP_REDUCED_VITAL_CAPACITY	HP_REDUCED_VITAL_CAPACITY	HP_REDUCED_VITAL_CAPACITY	10	0.574479	1.22549	0.213573	1	1	840	tags=30%, list=8%, signal=28%	MAP3K20/SELENON/TTN
HP_MILD_POSTNATAL_GROWTH_RETARDATION	HP_MILD_POSTNATAL_GROWTH_RETARDATION	HP_MILD_POSTNATAL_GROWTH_RETARDATION	9	0.589216	1.22524	0.217565	1	1	2171	tags=44%, list=21%, signal=35%	ERCC6/CDAN1/ERCC8/PTPN22
HP_RELATIVE_MACROCEPHALY	HP_RELATIVE_MACROCEPHALY	HP_RELATIVE_MACROCEPHALY	63	0.399965	1.22516	0.116129	1	1	4183	tags=56%, list=41%, signal=33%	CCDC32/VPS35L/TENT5A/PLAG1/PTPN23/MADD/APC/TRIP11/TCF20/TRIP12/CEP120/DHCR24/POLR3A/UBR7/CUL4B/MED13/TRAPPC4/MED27/PSMD12/USP9X/ZMIZ1/XYLT1/ACTL6A/ITCH/BRAF/HUWE1/SHOC2/POLE/RLIM/MAPK8IP3/SLC12A2/SON/JARID2/HTT/TNRC6B
GOMF_DNA_APURINIC_OR_APYRIMIDINIC_SITE_ENDONUCLEASE_ACTIVITY	GOMF_DNA_APURINIC_OR_APYRIMIDINIC_SITE_ENDONUCLEASE_ACTIVITY	GOMF_DNA_APURINIC_OR_APYRIMIDINIC_SITE_ENDONUCLEASE_ACTIVITY	9	0.588996	1.22478	0.217565	1	1	2740	tags=56%, list=27%, signal=41%	NTHL1/OGG1/APEX2/POLB/ALKBH1
GOMF_VOLTAGE_GATED_POTASSIUM_CHANNEL_ACTIVITY	GOMF_VOLTAGE_GATED_POTASSIUM_CHANNEL_ACTIVITY	GOMF_VOLTAGE_GATED_POTASSIUM_CHANNEL_ACTIVITY	5	0.689334	1.22471	0.266537	1	1	533	tags=20%, list=5%, signal=19%	KCNC1
HP_BIFID_EPIGLOTTIS	HP_BIFID_EPIGLOTTIS	HP_BIFID_EPIGLOTTIS	3	0.767503	1.22468	0.237817	1	1	1012	tags=67%, list=10%, signal=60%	IFT80/WDR35
HP_INTERNALLY_NUCLEATED_SKELETAL_MUSCLE_FIBERS	HP_INTERNALLY_NUCLEATED_SKELETAL_MUSCLE_FIBERS	HP_INTERNALLY_NUCLEATED_SKELETAL_MUSCLE_FIBERS	3	0.767503	1.22468	0.237817	1	1	876	tags=67%, list=9%, signal=61%	TTN/RYR1
GOCC_MON1_CCZ1_COMPLEX	GOCC_MON1_CCZ1_COMPLEX	GOCC_MON1_CCZ1_COMPLEX	4	0.708354	1.22459	0.241573	1	1	215	tags=25%, list=2%, signal=24%	RMC1
GOBP_MITOCHONDRIAL_TRNA_PROCESSING	GOBP_MITOCHONDRIAL_TRNA_PROCESSING	GOBP_MITOCHONDRIAL_TRNA_PROCESSING	9	0.5889	1.22458	0.217565	1	1	999	tags=22%, list=10%, signal=20%	TRMT5/TRNT1
GOBP_TYPE_I_INTERFERON_PRODUCTION	GOBP_TYPE_I_INTERFERON_PRODUCTION	GOBP_TYPE_I_INTERFERON_PRODUCTION	69	0.390283	1.22404	0.110656	1	1	2408	tags=32%, list=24%, signal=25%	UFD1/CGAS/TOMM70/POLA1/TIRAP/ZBTB20/TRIM38/STAT1/PLCG2/TRIM21/NLRC3/RIOK3/OAS2/TRIM56/IRF3/OAS1/DHX58/PTPN22/DDX58/TBK1/POLR3A/NMI
HP_NEUROPATHIC_ARTHROPATHY	HP_NEUROPATHIC_ARTHROPATHY	HP_NEUROPATHIC_ARTHROPATHY	5	0.688845	1.22384	0.266537	1	1	1927	tags=60%, list=19%, signal=49%	ELP1/SPTLC1/ATL3
HP_ABNORMAL_5TH_FINGER_MORPHOLOGY	HP_ABNORMAL_5TH_FINGER_MORPHOLOGY	HP_ABNORMAL_5TH_FINGER_MORPHOLOGY	265	0.325025	1.2236	0.0801555	1	1	3040	tags=36%, list=30%, signal=26%	BUD23/CCDC32/CCNQ/CKAP2L/ATRIP/CDC45/WDR19/FANCI/POLA1/FANCG/BUB1B/PLK4/BRCA2/ARID1B/TBC1D24/ERCC4/IFT122/TTC21B/IFT80/PIGN/UBE2T/RUNX2/ESCO2/AKT3/IFT172/KIAA0825/WDR35/LIG4/PLAG1/UBE3B/BBS12/IFT74/HYLS1/RRAS/SMARCA2/CEP290/ZNF141/ZNF292/OGT/SDCCAG8/TRRAP/DYNC2LI1/TRPS1/BUB1/WDPCP/STAG2/STAG1/SLC29A3/FANCF/SETBP1/LEMD3/ARMC9/KMT2A/PCNT/TCF20/BLM/BBIP1/CREBBP/FANCL/CBL/TGDS/MIA3/DPF2/CEP152/PRKACB…
GOBP_FORELIMB_MORPHOGENESIS	GOBP_FORELIMB_MORPHOGENESIS	GOBP_FORELIMB_MORPHOGENESIS	8	0.600304	1.22356	0.248544	1	1	906	tags=25%, list=9%, signal=23%	LNPK/RUNX2
GOBP_VENTRAL_SPINAL_CORD_DEVELOPMENT	GOBP_VENTRAL_SPINAL_CORD_DEVELOPMENT	GOBP_VENTRAL_SPINAL_CORD_DEVELOPMENT	13	0.543276	1.22327	0.240631	1	1	2426	tags=46%, list=24%, signal=35%	LRP8/SCYL3/IFT172/GIGYF2/CLN8/DCTN1
HP_IRIS_TRANSILLUMINATION_DEFECT	HP_IRIS_TRANSILLUMINATION_DEFECT	HP_IRIS_TRANSILLUMINATION_DEFECT	1	0.918198	1.22295	0.175153	1	1	838	tags=100%, list=8%, signal=92%	BLOC1S5
HP_OCULOGYRIC_CRISIS	HP_OCULOGYRIC_CRISIS	HP_OCULOGYRIC_CRISIS	22	0.487451	1.22287	0.208417	1	1	3742	tags=59%, list=37%, signal=38%	TSPOAP1/CLTC/SYNGAP1/DYNC1H1/DNM1L/DOCK8/MBD5/TAOK1/ZMYND11/ASH1L/TCF4/KDM5B/HIVEP2
GOMF_TELETHONIN_BINDING	GOMF_TELETHONIN_BINDING	GOMF_TELETHONIN_BINDING	1	0.918002	1.22269	0.175153	1	1	840	tags=100%, list=8%, signal=92%	TTN
HP_APLASIA_HYPOPLASIA_OF_THE_UVULA	HP_APLASIA_HYPOPLASIA_OF_THE_UVULA	HP_APLASIA_HYPOPLASIA_OF_THE_UVULA	20	0.498289	1.22266	0.216599	1	1	2922	tags=65%, list=29%, signal=47%	FANCI/FANCG/BRCA2/ERCC4/UBE2T/WDR35/FANCF/FANCL/FANCM/SLX4/BRCA1/FANCD2/RAD51C
GOBP_POSITIVE_REGULATION_OF_CHEMOKINE_C_X_C_MOTIF_LIGAND_1_PRODUCTION	GOBP_POSITIVE_REGULATION_OF_CHEMOKINE_C_X_C_MOTIF_LIGAND_1_PRODUCTION	GOBP_POSITIVE_REGULATION_OF_CHEMOKINE_C_X_C_MOTIF_LIGAND_1_PRODUCTION	2	0.820714	1.22263	0.236434	1	1	1114	tags=50%, list=11%, signal=45%	TIRAP
HP_AGANGLIONIC_MEGACOLON	HP_AGANGLIONIC_MEGACOLON	HP_AGANGLIONIC_MEGACOLON	72	0.389463	1.22261	0.104701	1	1	3025	tags=44%, list=30%, signal=32%	UFD1/CPLANE1/FANCI/FANCG/BRCA2/ERCC4/PIGN/UBE2T/RREB1/HYLS1/ARL3/CEP290/KIAA0586/ATP7A/FANCF/SETBP1/CBY1/ARMC9/CREBBP/FANCL/CEP120/FANCM/PIGV/SLX4/BRCA1/FANCD2/NSD1/PIBF1/RAD51C/BCOR/SETD2/JMJD1C
HP_ABNORMALITY_OF_THE_FRONTAL_HAIRLINE	HP_ABNORMALITY_OF_THE_FRONTAL_HAIRLINE	HP_ABNORMALITY_OF_THE_FRONTAL_HAIRLINE	110	0.357916	1.22227	0.0890869	1	1	3044	tags=39%, list=30%, signal=28%	NEPRO/ADA2/NSD2/BICRA/ARID1B/TBC1D24/VPS33A/LIG4/PEX6/ERMARD/SMARCA2/SIN3A/STAG2/RAB3GAP2/COG7/CREBBP/MED13L/DPF2/SMC3/SLC12A6/NIPBL/TBL1XR1/CWC27/XRCC4/NBN/COG5/KDM1A/SMPD4/SMC1A/BRCA1/NSD1/PEX1/RAD21/SPOP/ARID1A/PIK3C2A/TCF12/SETD2/PACS1/SOS1/ANKRD11/VPS13B/MAP3K7
HP_CRANIOSYNOSTOSIS	HP_CRANIOSYNOSTOSIS	HP_CRANIOSYNOSTOSIS	96	0.370698	1.22176	0.113333	1	1	3044	tags=39%, list=30%, signal=27%	UFD1/CCNQ/ATRIP/CDC45/WDR19/POLA1/PLK4/TBC1D24/IFT122/ESCO2/KANSL1/WDR35/LIG4/RREB1/LEMD3/FGFR1/PCNT/EXOC8/DPF2/SETD1A/CEP152/CEP120/SLC12A6/CWC27/MED12/CTCF/KAT6A/CENPJ/RTTN/NSD1/CENPE/TCF12/AHDC1/SETD2/GMNN/JMJD1C/MAP3K7
HP_PLEURITIS	HP_PLEURITIS	HP_PLEURITIS	11	0.562588	1.22173	0.221557	1	1	2358	tags=45%, list=23%, signal=35%	KLRC4/CTLA4/PTPN22/CCR1/FAS
GOBP_MONOCYTE_CHEMOTACTIC_PROTEIN_1_PRODUCTION	GOBP_MONOCYTE_CHEMOTACTIC_PROTEIN_1_PRODUCTION	GOBP_MONOCYTE_CHEMOTACTIC_PROTEIN_1_PRODUCTION	11	0.562548	1.22164	0.221557	1	1	62	tags=18%, list=1%, signal=18%	SELENOK/ERBIN
GOBP_NEGATIVE_REGULATION_OF_LAMELLIPODIUM_ORGANIZATION	GOBP_NEGATIVE_REGULATION_OF_LAMELLIPODIUM_ORGANIZATION	GOBP_NEGATIVE_REGULATION_OF_LAMELLIPODIUM_ORGANIZATION	2	0.819975	1.22153	0.238372	1	1	770	tags=50%, list=8%, signal=46%	KANK1
GOBP_PHOSPHATIDYLINOSITOL_3_PHOSPHATE_BIOSYNTHETIC_PROCESS	GOBP_PHOSPHATIDYLINOSITOL_3_PHOSPHATE_BIOSYNTHETIC_PROCESS	GOBP_PHOSPHATIDYLINOSITOL_3_PHOSPHATE_BIOSYNTHETIC_PROCESS	17	0.514243	1.22143	0.225933	1	1	3727	tags=76%, list=36%, signal=49%	PIK3C2B/INPP4B/PIK3CD/PIKFYVE/PIK3C3/PIK3C2A/SYNJ2/PIK3CG/ATM/SYNJ1/PIK3R4/BECN1/PIK3CB
GOBP_REGULATION_OF_T_CELL_COSTIMULATION	GOBP_REGULATION_OF_T_CELL_COSTIMULATION	GOBP_REGULATION_OF_T_CELL_COSTIMULATION	2	0.819902	1.22142	0.238372	1	1	1046	tags=50%, list=10%, signal=45%	TNFSF4
HP_HYPOPLASTIC_FEMALE_EXTERNAL_GENITALIA	HP_HYPOPLASTIC_FEMALE_EXTERNAL_GENITALIA	HP_HYPOPLASTIC_FEMALE_EXTERNAL_GENITALIA	27	0.468044	1.22097	0.20082	1	1	3014	tags=44%, list=29%, signal=31%	CCNQ/CDC45/UBE3B/SMARCA2/RAB3GAP2/SETBP1/SMC3/NIPBL/CTCF/SMC1A/RAD21/GMNN
HP_ABNORMAL_FACIAL_EXPRESSION	HP_ABNORMAL_FACIAL_EXPRESSION	HP_ABNORMAL_FACIAL_EXPRESSION	76	0.38313	1.22095	0.116379	1	1	3264	tags=41%, list=32%, signal=28%	MRE11/PLPBP/MAP3K20/SELENON/TWNK/LRP12/CACNA1A/ALDH7A1/RYR1/POLG2/PIK3CD/VPS35/ATP7A/FKTN/GIGYF2/MTM1/CREBBP/FRG1/TANGO2/DCTN1/DNAJC13/ATXN2/VPS41/PYROXD1/BCL11B/CCDC174/EIF2AK2/SYNJ1/ATP6V1A/UBA1/PNKD
GOBP_POSITIVE_REGULATION_OF_NATURAL_KILLER_CELL_MEDIATED_CYTOTOXICITY	GOBP_POSITIVE_REGULATION_OF_NATURAL_KILLER_CELL_MEDIATED_CYTOTOXICITY	GOBP_POSITIVE_REGULATION_OF_NATURAL_KILLER_CELL_MEDIATED_CYTOTOXICITY	12	0.552625	1.22058	0.224409	1	1	1615	tags=42%, list=16%, signal=35%	KLRK1/KLRC4/KLRC3/AP1G1/RASGRP1
HP_ARTERIAL_THROMBOSIS	HP_ARTERIAL_THROMBOSIS	HP_ARTERIAL_THROMBOSIS	16	0.514102	1.22049	0.222008	1	1	2358	tags=44%, list=23%, signal=34%	KLRC4/P4HA2/JAK2/TET2/PTPN22/CCR1/FAS
GOBP_POSITIVE_REGULATION_OF_RUFFLE_ASSEMBLY	GOBP_POSITIVE_REGULATION_OF_RUFFLE_ASSEMBLY	GOBP_POSITIVE_REGULATION_OF_RUFFLE_ASSEMBLY	8	0.598526	1.21994	0.252427	1	1	1103	tags=38%, list=11%, signal=33%	CARMIL2/EPS8/FAM98A
HP_HIPPOCAMPAL_ATROPHY	HP_HIPPOCAMPAL_ATROPHY	HP_HIPPOCAMPAL_ATROPHY	3	0.764438	1.21978	0.241715	1	1	611	tags=33%, list=6%, signal=31%	BICRA
GOBP_REGULATION_OF_FLAGELLATED_SPERM_MOTILITY	GOBP_REGULATION_OF_FLAGELLATED_SPERM_MOTILITY	GOBP_REGULATION_OF_FLAGELLATED_SPERM_MOTILITY	2	0.818607	1.21949	0.238372	1	1	756	tags=50%, list=7%, signal=46%	CCR6
GOMF_UBIQUITIN_SPECIFIC_PROTEASE_BINDING	GOMF_UBIQUITIN_SPECIFIC_PROTEASE_BINDING	GOMF_UBIQUITIN_SPECIFIC_PROTEASE_BINDING	12	0.55204	1.21929	0.226378	1	1	2084	tags=33%, list=20%, signal=27%	SELENOS/SART3/CLTC/LCOR
GOBP_CELL_CYCLE_G2_M_PHASE_TRANSITION	GOBP_CELL_CYCLE_G2_M_PHASE_TRANSITION	GOBP_CELL_CYCLE_G2_M_PHASE_TRANSITION	107	0.358111	1.21903	0.104803	1	1	2782	tags=35%, list=27%, signal=25%	NOP53/MRE11/BABAM2/MRNIP/CCNQ/ABRAXAS1/PAXIP1/CCNB2/CENPF/AURKA/CCNA2/DBF4B/NDC80/BACH1/CDK1/SIN3A/CDC7/BLM/CLSPN/VPS4B/INTS3/USP47/MTA3/SKP2/TAF2/CIT/RRM1/ING4/PPME1/NBN/CTC1/UIMC1/RAD17/HUS1/BRCA1/TAOK1/RAD21
GOMF_FOUR_WAY_JUNCTION_DNA_BINDING	GOMF_FOUR_WAY_JUNCTION_DNA_BINDING	GOMF_FOUR_WAY_JUNCTION_DNA_BINDING	13	0.541351	1.21894	0.240631	1	1	3157	tags=62%, list=31%, signal=43%	GEN1/RAD51D/WRN/BLM/FANCM/RAD51C/MEN1/MSH6
HP_POLYSPLENIA	HP_POLYSPLENIA	HP_POLYSPLENIA	16	0.513448	1.21894	0.225869	1	1	1590	tags=31%, list=16%, signal=26%	CFAP298/WDR35/DNAAF5/RPGR/TTC12
HP_INCISOR_MACRODONTIA	HP_INCISOR_MACRODONTIA	HP_INCISOR_MACRODONTIA	37	0.434701	1.21879	0.199588	1	1	4183	tags=59%, list=41%, signal=35%	CCDC32/TBC1D24/PTPN23/MADD/TCF20/TRIP12/CTCF/UBR7/MED13/TRAPPC4/MED27/VPS13B/PSMD12/ZMIZ1/ACTL6A/HUWE1/RLIM/MAPK8IP3/SLC12A2/JARID2/HTT/TNRC6B
HP_ACRAL_ULCERATION	HP_ACRAL_ULCERATION	HP_ACRAL_ULCERATION	4	0.704956	1.21872	0.245318	1	1	3022	tags=100%, list=30%, signal=70%	RETREG1/WNK1/MPV17/CCT5
HP_AUTOAMPUTATION_OF_DIGITS	HP_AUTOAMPUTATION_OF_DIGITS	HP_AUTOAMPUTATION_OF_DIGITS	4	0.704956	1.21872	0.245318	1	1	3022	tags=100%, list=30%, signal=70%	RETREG1/WNK1/MPV17/CCT5
GOCC_MEIOTIC_SPINDLE	GOCC_MEIOTIC_SPINDLE	GOCC_MEIOTIC_SPINDLE	7	0.614515	1.21851	0.281496	1	1	887	tags=43%, list=9%, signal=39%	BORA/ASPM/AURKA
GOCC_CHROMOSOME_PASSENGER_COMPLEX	GOCC_CHROMOSOME_PASSENGER_COMPLEX	GOCC_CHROMOSOME_PASSENGER_COMPLEX	3	0.763586	1.21842	0.243665	1	1	1052	tags=67%, list=10%, signal=60%	AURKA/CDCA8
HP_SMALL_FACE	HP_SMALL_FACE	HP_SMALL_FACE	101	0.364932	1.21836	0.108647	1	1	3156	tags=41%, list=31%, signal=28%	BUD23/CCDC32/STRADA/SELENON/ATRIP/PLK4/ERCC4/RYR1/RUNX2/LIG4/PTPN23/UBE3B/MADD/WRN/SIN3A/TRIP11/ATP7A/FGFR1/PCNT/TCF20/BLM/TRIP12/MTM1/CEP152/MED12/FBXL4/UBR7/CENPJ/NSD1/CENPE/MED13/HYOU1/TRAPPC4/MED27/BCOR/SETD2/DDX11/PSMD12/CFL2/ZMIZ1/GTF2I
GOCC_JUNCTIONAL_SARCOPLASMIC_RETICULUM_MEMBRANE	GOCC_JUNCTIONAL_SARCOPLASMIC_RETICULUM_MEMBRANE	GOCC_JUNCTIONAL_SARCOPLASMIC_RETICULUM_MEMBRANE	1	0.914484	1.218	0.177189	1	1	876	tags=100%, list=9%, signal=91%	RYR1
GOBP_TRANSCRIPTION_ELONGATION_FROM_RNA_POLYMERASE_II_PROMOTER	GOBP_TRANSCRIPTION_ELONGATION_FROM_RNA_POLYMERASE_II_PROMOTER	GOBP_TRANSCRIPTION_ELONGATION_FROM_RNA_POLYMERASE_II_PROMOTER	48	0.412754	1.21799	0.165644	1	1	1355	tags=15%, list=13%, signal=13%	ELOB/ELOA/ELP4/ERCC6/CDK13/SUPT16H/CCNT1
GOBP_POSITIVE_REGULATION_OF_CELLULAR_PROTEIN_CATABOLIC_PROCESS	GOBP_POSITIVE_REGULATION_OF_CELLULAR_PROTEIN_CATABOLIC_PROCESS	GOBP_POSITIVE_REGULATION_OF_CELLULAR_PROTEIN_CATABOLIC_PROCESS	108	0.357292	1.2179	0.0986842	1	1	285	tags=5%, list=3%, signal=5%	RACK1/ELOB/ATP5IF1/NOP53/COP1
GOBP_NEGATIVE_REGULATION_OF_BLOOD_CIRCULATION	GOBP_NEGATIVE_REGULATION_OF_BLOOD_CIRCULATION	GOBP_NEGATIVE_REGULATION_OF_BLOOD_CIRCULATION	10	0.570885	1.21783	0.223553	1	1	155	tags=10%, list=2%, signal=10%	GRK2
HP_PAINLESS_FRACTURES_DUE_TO_INJURY	HP_PAINLESS_FRACTURES_DUE_TO_INJURY	HP_PAINLESS_FRACTURES_DUE_TO_INJURY	3	0.763171	1.21776	0.243665	1	1	235	tags=33%, list=2%, signal=33%	RETREG1
HP_SCHIZOPHRENIA	HP_SCHIZOPHRENIA	HP_SCHIZOPHRENIA	28	0.462138	1.21765	0.210744	1	1	2480	tags=36%, list=24%, signal=27%	UFD1/WHRN/RREB1/MTHFR/MYO7A/VPS35/GIGYF2/SETD1A/MED12/DNAJC13
GOBP_NEGATIVE_REGULATION_OF_DELAYED_RECTIFIER_POTASSIUM_CHANNEL_ACTIVITY	GOBP_NEGATIVE_REGULATION_OF_DELAYED_RECTIFIER_POTASSIUM_CHANNEL_ACTIVITY	GOBP_NEGATIVE_REGULATION_OF_DELAYED_RECTIFIER_POTASSIUM_CHANNEL_ACTIVITY	1	0.914191	1.21761	0.179226	1	1	879	tags=100%, list=9%, signal=91%	ANK3
GOBP_NEGATIVE_REGULATION_OF_VOLTAGE_GATED_POTASSIUM_CHANNEL_ACTIVITY	GOBP_NEGATIVE_REGULATION_OF_VOLTAGE_GATED_POTASSIUM_CHANNEL_ACTIVITY	GOBP_NEGATIVE_REGULATION_OF_VOLTAGE_GATED_POTASSIUM_CHANNEL_ACTIVITY	1	0.914191	1.21761	0.179226	1	1	879	tags=100%, list=9%, signal=91%	ANK3
HP_INCREASED_THETA_FREQUENCY_ACTIVITY_IN_EEG	HP_INCREASED_THETA_FREQUENCY_ACTIVITY_IN_EEG	HP_INCREASED_THETA_FREQUENCY_ACTIVITY_IN_EEG	3	0.763021	1.21752	0.243665	1	1	886	tags=33%, list=9%, signal=30%	DEPDC5
HP_SMALL_FOREHEAD	HP_SMALL_FOREHEAD	HP_SMALL_FOREHEAD	4	0.703957	1.21699	0.249064	1	1	1846	tags=50%, list=18%, signal=41%	PIGN/KDM5C
HP_MALIGNANT_HYPERTHERMIA	HP_MALIGNANT_HYPERTHERMIA	HP_MALIGNANT_HYPERTHERMIA	9	0.585242	1.21698	0.235529	1	1	1797	tags=33%, list=18%, signal=28%	ELP1/RYR1/TRAF6
HP_ATLANTOAXIAL_INSTABILITY	HP_ATLANTOAXIAL_INSTABILITY	HP_ATLANTOAXIAL_INSTABILITY	1	0.913604	1.21683	0.179226	1	1	885	tags=100%, list=9%, signal=91%	FKBP14
HP_CONFUSIONAL_AROUSAL	HP_CONFUSIONAL_AROUSAL	HP_CONFUSIONAL_AROUSAL	1	0.913507	1.2167	0.179226	1	1	886	tags=100%, list=9%, signal=91%	DEPDC5
HP_SOMNAMBULISM	HP_SOMNAMBULISM	HP_SOMNAMBULISM	1	0.913507	1.2167	0.179226	1	1	886	tags=100%, list=9%, signal=91%	DEPDC5
HP_FRONTAL_CORTICAL_ATROPHY	HP_FRONTAL_CORTICAL_ATROPHY	HP_FRONTAL_CORTICAL_ATROPHY	38	0.428758	1.21669	0.197556	1	1	4183	tags=61%, list=41%, signal=36%	CCDC32/PTPN23/MADD/TCF20/TRIP12/SPG11/UBR7/MED13/TRAPPC4/SCYL2/VPS13A/MED27/PSMD12/ZMIZ1/ACTL6A/HUWE1/RLIM/MAPK8IP3/SLC12A2/CYB5A/JARID2/HTT/TNRC6B
GOCC_FEMALE_GERM_CELL_NUCLEUS	GOCC_FEMALE_GERM_CELL_NUCLEUS	GOCC_FEMALE_GERM_CELL_NUCLEUS	1	0.913409	1.21657	0.179226	1	1	887	tags=100%, list=9%, signal=91%	AURKA
GOBP_ESTABLISHMENT_OF_MITOTIC_SPINDLE_LOCALIZATION	GOBP_ESTABLISHMENT_OF_MITOTIC_SPINDLE_LOCALIZATION	GOBP_ESTABLISHMENT_OF_MITOTIC_SPINDLE_LOCALIZATION	23	0.481069	1.21655	0.211499	1	1	4285	tags=78%, list=42%, signal=46%	MAD2L1/SPDL1/NDC80/DYNLT1/GPSM2/MCPH1/UBXN2B/NUMA1/NUSAP1/DCTN1/CDK5RAP2/NDE1/CLASP2/SPRY1/ZW10/HTT/CLASP1/NDEL1
GOBP_DNA_REPLICATION_SYNTHESIS_OF_RNA_PRIMER	GOBP_DNA_REPLICATION_SYNTHESIS_OF_RNA_PRIMER	GOBP_DNA_REPLICATION_SYNTHESIS_OF_RNA_PRIMER	6	0.651162	1.21641	0.275591	1	1	2455	tags=67%, list=24%, signal=51%	POLA1/HELB/PRIM2/PRIM1
GOBP_3_UTR_MEDIATED_MRNA_STABILIZATION	GOBP_3_UTR_MEDIATED_MRNA_STABILIZATION	GOBP_3_UTR_MEDIATED_MRNA_STABILIZATION	14	0.535962	1.2163	0.239604	1	1	338	tags=14%, list=3%, signal=14%	TENT4B/TENT4A
HP_APLASIA_HYPOPLASIA_OF_THE_LUNGS	HP_APLASIA_HYPOPLASIA_OF_THE_LUNGS	HP_APLASIA_HYPOPLASIA_OF_THE_LUNGS	71	0.38771	1.21603	0.115789	1	1	1828	tags=24%, list=18%, signal=20%	ATP5F1A/TENT5A/NSD2/CDC45/WDR19/TTC21B/IFT80/PIGN/RYR1/IFT172/WDR35/DYNC2LI1/KIAA0586/TRIP11/SETBP1/FGFR1/ETFDH
GOBP_NEGATIVE_REGULATION_OF_MUSCLE_CONTRACTION	GOBP_NEGATIVE_REGULATION_OF_MUSCLE_CONTRACTION	GOBP_NEGATIVE_REGULATION_OF_MUSCLE_CONTRACTION	7	0.613164	1.21583	0.285433	1	1	155	tags=14%, list=2%, signal=14%	GRK2
HP_SPINA_BIFIDA	HP_SPINA_BIFIDA	HP_SPINA_BIFIDA	86	0.376357	1.21558	0.12362	1	1	1667	tags=24%, list=16%, signal=21%	UFD1/BUD23/CCNQ/FANCI/POLA1/FANCG/BRCA2/ARID1B/TBC1D24/ERCC4/UBE2T/RUNX2/KANSL1/LIG4/RREB1/CEP290/KIAA0586/SIN3A/CHN1/FANCF/FKTN
GOMF_CALCIUM_CHANNEL_INHIBITOR_ACTIVITY	GOMF_CALCIUM_CHANNEL_INHIBITOR_ACTIVITY	GOMF_CALCIUM_CHANNEL_INHIBITOR_ACTIVITY	9	0.584324	1.21507	0.247505	1	1	168	tags=11%, list=2%, signal=11%	MCUB
GOBP_NEURAL_NUCLEUS_DEVELOPMENT	GOBP_NEURAL_NUCLEUS_DEVELOPMENT	GOBP_NEURAL_NUCLEUS_DEVELOPMENT	37	0.433352	1.21501	0.203704	1	1	533	tags=8%, list=5%, signal=8%	ATP5PF/ATP5PB/KCNC1
HP_EEG_WITH_FOCAL_EPILEPTIFORM_DISCHARGES	HP_EEG_WITH_FOCAL_EPILEPTIFORM_DISCHARGES	HP_EEG_WITH_FOCAL_EPILEPTIFORM_DISCHARGES	77	0.380533	1.21478	0.122581	1	1	2354	tags=31%, list=23%, signal=24%	WASHC4/PLPBP/TBC1D24/CACNA1A/ALDH7A1/DEPDC5/AKT3/KANSL1/TTC5/PI4KA/SPATA5/C12orf4/RSRC1/DCPS/ST3GAL5/KCTD7/SYNGAP1/UFSP2/MED23/MED13L/TRIM8/ZC3H14/PDSS2/ARHGEF9
GOBP_SKELETAL_MUSCLE_THIN_FILAMENT_ASSEMBLY	GOBP_SKELETAL_MUSCLE_THIN_FILAMENT_ASSEMBLY	GOBP_SKELETAL_MUSCLE_THIN_FILAMENT_ASSEMBLY	2	0.815402	1.21472	0.25	1	1	840	tags=50%, list=8%, signal=46%	TTN
HP_SHORT_ATTENTION_SPAN	HP_SHORT_ATTENTION_SPAN	HP_SHORT_ATTENTION_SPAN	262	0.32206	1.21458	0.0577367	1	1	3944	tags=50%, list=39%, signal=32%	UFD1/BUD23/CCDC32/WASHC4/EFL1/POLA1/ASPM/CACNA1A/DLG3/DEPDC5/KANSL1/TTC5/CDKN2C/LIG4/RREB1/PLAG1/PTPN23/CSNK2A1/C12orf4/RSRC1/KIF11/DCPS/SMARCA2/ZNF292/CDK19/MLH3/VPS13C/MADD/CLTC/MT-ND6/ARV1/DYNC1I2/DHDDS/DHTKD1/SIN3A/STAG2/SYNGAP1/TSC1/ADH5/SETBP1/ACSL4/NECAP1/FGFR1/KMT2A/PCNT/TCF20/UFSP2/TAF1/MED23/TRIP12/TSC2/SYNE1/CREBBP/SETD1A/PPP1R12A/ATP10A/SMC3/ZNF81/NIPBL/SLC7A6OS/ZC3H14/SPG11/MED12/PPP…
GOBP_PERIPHERAL_NERVOUS_SYSTEM_NEURON_DIFFERENTIATION	GOBP_PERIPHERAL_NERVOUS_SYSTEM_NEURON_DIFFERENTIATION	GOBP_PERIPHERAL_NERVOUS_SYSTEM_NEURON_DIFFERENTIATION	3	0.761122	1.21449	0.247563	1	1	471	tags=33%, list=5%, signal=32%	ETV1
HP_ABNORMALITY_OF_THE_2ND_METACARPAL	HP_ABNORMALITY_OF_THE_2ND_METACARPAL	HP_ABNORMALITY_OF_THE_2ND_METACARPAL	1	0.911552	1.2141	0.181263	1	1	906	tags=100%, list=9%, signal=91%	RUNX2
HP_ABNORMALITY_OF_THE_MIDDLE_PHALANX_OF_THE_2ND_FINGER	HP_ABNORMALITY_OF_THE_MIDDLE_PHALANX_OF_THE_2ND_FINGER	HP_ABNORMALITY_OF_THE_MIDDLE_PHALANX_OF_THE_2ND_FINGER	1	0.911552	1.2141	0.181263	1	1	906	tags=100%, list=9%, signal=91%	RUNX2
HP_ABNORMALITY_OF_THE_PHALANGES_OF_THE_2ND_FINGER	HP_ABNORMALITY_OF_THE_PHALANGES_OF_THE_2ND_FINGER	HP_ABNORMALITY_OF_THE_PHALANGES_OF_THE_2ND_FINGER	1	0.911552	1.2141	0.181263	1	1	906	tags=100%, list=9%, signal=91%	RUNX2
HP_ABNORMAL_OSSIFICATION_OF_THE_PUBIC_BONE	HP_ABNORMAL_OSSIFICATION_OF_THE_PUBIC_BONE	HP_ABNORMAL_OSSIFICATION_OF_THE_PUBIC_BONE	1	0.911552	1.2141	0.181263	1	1	906	tags=100%, list=9%, signal=91%	RUNX2
HP_APLASIA_HYPOPLASIA_OF_THE_2ND_FINGER	HP_APLASIA_HYPOPLASIA_OF_THE_2ND_FINGER	HP_APLASIA_HYPOPLASIA_OF_THE_2ND_FINGER	1	0.911552	1.2141	0.181263	1	1	906	tags=100%, list=9%, signal=91%	RUNX2
HP_APLASIA_HYPOPLASIA_OF_THE_2ND_METACARPAL	HP_APLASIA_HYPOPLASIA_OF_THE_2ND_METACARPAL	HP_APLASIA_HYPOPLASIA_OF_THE_2ND_METACARPAL	1	0.911552	1.2141	0.181263	1	1	906	tags=100%, list=9%, signal=91%	RUNX2
HP_APLASIA_HYPOPLASIA_OF_THE_PHALANGES_OF_THE_2ND_FINGER	HP_APLASIA_HYPOPLASIA_OF_THE_PHALANGES_OF_THE_2ND_FINGER	HP_APLASIA_HYPOPLASIA_OF_THE_PHALANGES_OF_THE_2ND_FINGER	1	0.911552	1.2141	0.181263	1	1	906	tags=100%, list=9%, signal=91%	RUNX2
HP_SHORT_MIDDLE_PHALANX_OF_THE_2ND_FINGER	HP_SHORT_MIDDLE_PHALANX_OF_THE_2ND_FINGER	HP_SHORT_MIDDLE_PHALANX_OF_THE_2ND_FINGER	1	0.911552	1.2141	0.181263	1	1	906	tags=100%, list=9%, signal=91%	RUNX2
HP_WIDE_PUBIC_SYMPHYSIS	HP_WIDE_PUBIC_SYMPHYSIS	HP_WIDE_PUBIC_SYMPHYSIS	1	0.911552	1.2141	0.181263	1	1	906	tags=100%, list=9%, signal=91%	RUNX2
GOBP_REELIN_MEDIATED_SIGNALING_PATHWAY	GOBP_REELIN_MEDIATED_SIGNALING_PATHWAY	GOBP_REELIN_MEDIATED_SIGNALING_PATHWAY	3	0.760865	1.21408	0.247563	1	1	738	tags=33%, list=7%, signal=31%	LRP8
HP_DELAYED_CNS_MYELINATION	HP_DELAYED_CNS_MYELINATION	HP_DELAYED_CNS_MYELINATION	54	0.406933	1.21402	0.178344	1	1	3305	tags=48%, list=32%, signal=33%	PLPBP/ARID1B/TBC1D24/ALDH7A1/VPS33A/TRNT1/NMNAT1/CDK19/MADD/FAR1/CDC40/TMEM63A/NUP188/EXOC8/SETD1A/EXOSC1/KIDINS220/KDM1A/VPS11/EIF2AK2/ZMIZ1/AIFM1/RNF13/POGZ/PIGU/ALG14
GOMF_TRANSLATION_TERMINATION_FACTOR_ACTIVITY	GOMF_TRANSLATION_TERMINATION_FACTOR_ACTIVITY	GOMF_TRANSLATION_TERMINATION_FACTOR_ACTIVITY	6	0.649618	1.21353	0.279528	1	1	915	tags=33%, list=9%, signal=30%	MRPL58/GSPT2
HP_HYPOPLASTIC_SPLEEN	HP_HYPOPLASTIC_SPLEEN	HP_HYPOPLASTIC_SPLEEN	2	0.814485	1.21335	0.251938	1	1	1900	tags=100%, list=19%, signal=81%	SAMD9/FAM111A
HP_MYELOPATHY	HP_MYELOPATHY	HP_MYELOPATHY	12	0.549269	1.21317	0.230315	1	1	1363	tags=25%, list=13%, signal=22%	NAXE/NMNAT1/EXT1
GOBP_ESTABLISHMENT_OF_SPINDLE_ORIENTATION	GOBP_ESTABLISHMENT_OF_SPINDLE_ORIENTATION	GOBP_ESTABLISHMENT_OF_SPINDLE_ORIENTATION	23	0.479721	1.21314	0.217659	1	1	2729	tags=52%, list=27%, signal=38%	MAD2L1/SPDL1/NDC80/DYNLT1/GPSM2/MAP4/MCPH1/UBXN2B/NUMA1/DCTN1/CDK5RAP2/NDE1
GOBP_DEMETHYLATION	GOBP_DEMETHYLATION	GOBP_DEMETHYLATION	48	0.411087	1.21307	0.169734	1	1	3267	tags=40%, list=32%, signal=27%	RIOX1/RIOX2/CYP51A1/UTY/KDM3A/ALKBH3/KDM1B/FTO/APOBEC3F/KDM5C/TET2/PPME1/KDM1A/KDM5D/KDM5A/ALKBH1/JMJD1C/USP9X/FBXL19
HP_GENERALIZED_DYSTONIA	HP_GENERALIZED_DYSTONIA	HP_GENERALIZED_DYSTONIA	8	0.595159	1.21307	0.260194	1	1	136	tags=12%, list=1%, signal=12%	TSPOAP1
GOBP_RESPONSE_TO_THYROXINE	GOBP_RESPONSE_TO_THYROXINE	GOBP_RESPONSE_TO_THYROXINE	4	0.701676	1.21305	0.254682	1	1	226	tags=25%, list=2%, signal=24%	TOMM70
GOMF_FOUR_WAY_JUNCTION_HELICASE_ACTIVITY	GOMF_FOUR_WAY_JUNCTION_HELICASE_ACTIVITY	GOMF_FOUR_WAY_JUNCTION_HELICASE_ACTIVITY	5	0.682734	1.21298	0.282101	1	1	3250	tags=100%, list=32%, signal=68%	WRN/BLM/RECQL/FANCM/RECQL5
GOBP_REGULATION_OF_MITOCHONDRIAL_MEMBRANE_POTENTIAL	GOBP_REGULATION_OF_MITOCHONDRIAL_MEMBRANE_POTENTIAL	GOBP_REGULATION_OF_MITOCHONDRIAL_MEMBRANE_POTENTIAL	43	0.417675	1.21271	0.183267	1	1	469	tags=9%, list=5%, signal=9%	RACK1/ATP5IF1/SPART/RTL10
GOBP_VESICLE_MEDIATED_TRANSPORT_TO_THE_PLASMA_MEMBRANE	GOBP_VESICLE_MEDIATED_TRANSPORT_TO_THE_PLASMA_MEMBRANE	GOBP_VESICLE_MEDIATED_TRANSPORT_TO_THE_PLASMA_MEMBRANE	95	0.36791	1.21266	0.119469	1	1	350	tags=7%, list=3%, signal=7%	RACK1/VPS26C/EIPR1/WASHC1/VPS35L/WASHC2C/ENTR1
GOCC_SEPTIN_CYTOSKELETON	GOCC_SEPTIN_CYTOSKELETON	GOCC_SEPTIN_CYTOSKELETON	2	0.813966	1.21258	0.251938	1	1	278	tags=50%, list=3%, signal=49%	TMEM250
GOBP_EMBRYONIC_FORELIMB_MORPHOGENESIS	GOBP_EMBRYONIC_FORELIMB_MORPHOGENESIS	GOBP_EMBRYONIC_FORELIMB_MORPHOGENESIS	6	0.649051	1.21247	0.279528	1	1	906	tags=33%, list=9%, signal=30%	LNPK/RUNX2
GOMF_PHOSPHATIDYLINOSITOL_KINASE_ACTIVITY	GOMF_PHOSPHATIDYLINOSITOL_KINASE_ACTIVITY	GOMF_PHOSPHATIDYLINOSITOL_KINASE_ACTIVITY	12	0.548951	1.21246	0.230315	1	1	3172	tags=75%, list=31%, signal=52%	PIK3C2B/PI4KA/PIK3CD/PIKFYVE/PIK3C3/PIP5K1A/PIK3C2A/PIK3CG/ATM
HP_T_CELL_LYMPHOMA	HP_T_CELL_LYMPHOMA	HP_T_CELL_LYMPHOMA	12	0.548847	1.21224	0.230315	1	1	3692	tags=75%, list=36%, signal=48%	CTLA4/RASGRP1/FAS/FASLG/NBN/MSH6/MLH1/CD28/POLE
GOMF_HISTONE_LYSINE_N_METHYLTRANSFERASE_ACTIVITY	GOMF_HISTONE_LYSINE_N_METHYLTRANSFERASE_ACTIVITY	GOMF_HISTONE_LYSINE_N_METHYLTRANSFERASE_ACTIVITY	37	0.432335	1.21216	0.207819	1	1	3246	tags=43%, list=32%, signal=30%	NSD3/NSD2/EZH1/SETDB1/N6AMT1/KMT2A/SETD1A/SETD4/ASH2L/SMYD5/SUV39H2/EHMT1/NSD1/SETD2/ASH1L/SMYD3
GOBP_CENTRIOLE_ELONGATION	GOBP_CENTRIOLE_ELONGATION	GOBP_CENTRIOLE_ELONGATION	8	0.594708	1.21215	0.260194	1	1	2860	tags=88%, list=28%, signal=63%	CEP295/CCP110/VPS4B/CEP120/C2CD3/CENPJ/CHMP2A
HP_GASTROINTESTINAL_INFLAMMATION	HP_GASTROINTESTINAL_INFLAMMATION	HP_GASTROINTESTINAL_INFLAMMATION	67	0.388152	1.21203	0.112033	1	1	1637	tags=22%, list=16%, signal=19%	CYBC1/CARMIL2/INAVA/PSPH/SLC9A3/POLA1/TRAPPC11/CTLA4/XIAP/STAT1/PLCG2/TTC37/PIK3CD/RASGRP1/ATP7A
GOBP_MITOTIC_INTRA_S_DNA_DAMAGE_CHECKPOINT_SIGNALING	GOBP_MITOTIC_INTRA_S_DNA_DAMAGE_CHECKPOINT_SIGNALING	GOBP_MITOTIC_INTRA_S_DNA_DAMAGE_CHECKPOINT_SIGNALING	11	0.558111	1.21201	0.225549	1	1	3499	tags=82%, list=34%, signal=54%	MRE11/MUS81/MDC1/XPC/RAD17/HUS1/FANCD2/CHEK2/ATF2
GOBP_NEGATIVE_REGULATION_OF_MYELOID_CELL_APOPTOTIC_PROCESS	GOBP_NEGATIVE_REGULATION_OF_MYELOID_CELL_APOPTOTIC_PROCESS	GOBP_NEGATIVE_REGULATION_OF_MYELOID_CELL_APOPTOTIC_PROCESS	7	0.611222	1.21198	0.287402	1	1	53	tags=14%, list=1%, signal=14%	SELENOS
GOMF_ATPASE_BINDING	GOMF_ATPASE_BINDING	GOMF_ATPASE_BINDING	46	0.415478	1.21191	0.17562	1	1	53	tags=4%, list=1%, signal=4%	ATP5IF1/SELENOS
GOBP_PROTEIN_K48_LINKED_DEUBIQUITINATION	GOBP_PROTEIN_K48_LINKED_DEUBIQUITINATION	GOBP_PROTEIN_K48_LINKED_DEUBIQUITINATION	26	0.464898	1.2119	0.234694	1	1	3512	tags=50%, list=34%, signal=33%	MINDY2/MINDY3/USP33/USP19/USP37/BAP1/USP25/USP20/VCPIP1/USP15/USP9X/YOD1/TNFAIP3
GOMF_RECEPTOR_ANTAGONIST_ACTIVITY	GOMF_RECEPTOR_ANTAGONIST_ACTIVITY	GOMF_RECEPTOR_ANTAGONIST_ACTIVITY	9	0.582748	1.21179	0.251497	1	1	577	tags=22%, list=6%, signal=21%	MTRNR2L12/MTRNR2L8
HP_FOCAL_AUTONOMIC_SEIZURE	HP_FOCAL_AUTONOMIC_SEIZURE	HP_FOCAL_AUTONOMIC_SEIZURE	2	0.813298	1.21158	0.251938	1	1	886	tags=50%, list=9%, signal=46%	DEPDC5
GOBP_NEGATIVE_REGULATION_OF_VIRAL_INDUCED_CYTOPLASMIC_PATTERN_RECOGNITION_RECEPTOR_SIGNALING_PATHWAY	GOBP_NEGATIVE_REGULATION_OF_VIRAL_INDUCED_CYTOPLASMIC_PATTERN_RECOGNITION_RECEPTOR_SIGNALING_PATHWAY	GOBP_NEGATIVE_REGULATION_OF_VIRAL_INDUCED_CYTOPLASMIC_PATTERN_RECOGNITION_RECEPTOR_SIGNALING_PATHWAY	9	0.582637	1.21156	0.251497	1	1	47	tags=11%, list=0%, signal=11%	UFD1
HP_AIRWAY_OBSTRUCTION	HP_AIRWAY_OBSTRUCTION	HP_AIRWAY_OBSTRUCTION	48	0.410544	1.21147	0.171779	1	1	1590	tags=23%, list=16%, signal=19%	UFD1/CYBC1/CFAP298/CARMIL2/VPS33A/RREB1/DNAAF5/CTLA4/RPGR/APC/TTC12
GOBP_POSITIVE_REGULATION_OF_TYPE_I_INTERFERON_PRODUCTION	GOBP_POSITIVE_REGULATION_OF_TYPE_I_INTERFERON_PRODUCTION	GOBP_POSITIVE_REGULATION_OF_TYPE_I_INTERFERON_PRODUCTION	43	0.417162	1.21122	0.185259	1	1	2386	tags=35%, list=23%, signal=27%	CGAS/TOMM70/ZBTB20/STAT1/PLCG2/RIOK3/OAS2/TRIM56/IRF3/OAS1/DHX58/PTPN22/DDX58/TBK1/POLR3A
GOCC_EXTRINSIC_COMPONENT_OF_ENDOPLASMIC_RETICULUM_MEMBRANE	GOCC_EXTRINSIC_COMPONENT_OF_ENDOPLASMIC_RETICULUM_MEMBRANE	GOCC_EXTRINSIC_COMPONENT_OF_ENDOPLASMIC_RETICULUM_MEMBRANE	5	0.681659	1.21107	0.284047	1	1	823	tags=40%, list=8%, signal=37%	OTULINL/EMC2
HP_THORACIC_HYPOPLASIA	HP_THORACIC_HYPOPLASIA	HP_THORACIC_HYPOPLASIA	72	0.385725	1.21087	0.113248	1	1	1637	tags=26%, list=16%, signal=22%	MESD/NEPRO/TENT5A/KIAA0753/WDR19/IFT122/TTC21B/IFT80/PIGN/DLG3/RUNX2/IFT172/WDR35/ZBTB20/DYNC2LI1/HSD17B4/KIAA0586/TRIP11/ATP7A
GOCC_CIA_COMPLEX	GOCC_CIA_COMPLEX	GOCC_CIA_COMPLEX	2	0.812529	1.21044	0.251938	1	1	1106	tags=50%, list=11%, signal=45%	MMS19
GOMF_PEPTIDE_N_ACETYLTRANSFERASE_ACTIVITY	GOMF_PEPTIDE_N_ACETYLTRANSFERASE_ACTIVITY	GOMF_PEPTIDE_N_ACETYLTRANSFERASE_ACTIVITY	38	0.426554	1.21044	0.199593	1	1	3277	tags=47%, list=32%, signal=32%	NAA80/KAT14/BRCA2/TADA2A/ESCO1/TAF1/CREBBP/CLOCK/NCOA3/KAT2A/GTF2B/MCM3AP/KAT6A/GTF3C4/KAT7/ATAT1/HAT1/KAT6B
GOBP_HOMOLOGOUS_RECOMBINATION	GOBP_HOMOLOGOUS_RECOMBINATION	GOBP_HOMOLOGOUS_RECOMBINATION	29	0.459029	1.21025	0.215645	1	1	1436	tags=31%, list=14%, signal=27%	CENPX/MRE11/CENPS/ERCC4/RMI1/RAD51AP1/TOP2A/MLH3/RAD51D
GOBP_REGULATION_OF_SMALL_GTPASE_MEDIATED_SIGNAL_TRANSDUCTION	GOBP_REGULATION_OF_SMALL_GTPASE_MEDIATED_SIGNAL_TRANSDUCTION	GOBP_REGULATION_OF_SMALL_GTPASE_MEDIATED_SIGNAL_TRANSDUCTION	166	0.334915	1.21011	0.0833333	1	1	1971	tags=22%, list=19%, signal=18%	ARHGAP45/ERBIN/RIPOR2/GPR174/TIAM2/PRAG1/EPS8/KANK1/ABCA1/CCDC125/ARHGAP19/RALGPS1/ECT2/RACGAP1/VAV2/DOCK2/PLCE1/FBXO8/OGT/STAMBP/GPR55/MADD/RABL3/CHN1/RASGRP1/SYNGAP1/ARHGAP11A/GBF1/MYO9A/CYTH4/ALS2/PREX1/RABGEF1/DOCK8/TSC2/CBL
GOMF_SPECTRIN_BINDING	GOMF_SPECTRIN_BINDING	GOMF_SPECTRIN_BINDING	10	0.5672	1.20997	0.225549	1	1	2682	tags=60%, list=26%, signal=44%	ANK3/MYO7A/EPB41/GBP1/PTPRC/KIF3A
HP_ABNORMALITY_OF_THE_ISCHIUM	HP_ABNORMALITY_OF_THE_ISCHIUM	HP_ABNORMALITY_OF_THE_ISCHIUM	9	0.58171	1.20963	0.253493	1	1	3638	tags=67%, list=36%, signal=43%	CCR6/CDCA7/TRIP11/CUL7/KAT6B/EXTL3
GOCC_EKC_KEOPS_COMPLEX	GOCC_EKC_KEOPS_COMPLEX	GOCC_EKC_KEOPS_COMPLEX	5	0.680749	1.20945	0.285992	1	1	169	tags=20%, list=2%, signal=20%	GON7
HP_ORCHITIS	HP_ORCHITIS	HP_ORCHITIS	6	0.647381	1.20935	0.281496	1	1	2358	tags=50%, list=23%, signal=39%	KLRC4/CCR1/FAS
GOBP_CELLULAR_NITROGEN_COMPOUND_CATABOLIC_PROCESS	GOBP_CELLULAR_NITROGEN_COMPOUND_CATABOLIC_PROCESS	GOBP_CELLULAR_NITROGEN_COMPOUND_CATABOLIC_PROCESS	295	0.318112	1.20905	0.0586854	1	1	2264	tags=21%, list=22%, signal=17%	TENT5C/TRIR/NBDY/TUT7/TENT4B/TUT4/MTREX/TENT2/ADA2/FBH1/PDE7B/TENT5A/TENT4A/RIDA/DND1/RNASEL/DROSHA/UPF1/GSPT2/NBAS/TTC5/KHSRP/DCP1B/XRN1/TIRAP/FHIT/TRAF3IP2/DCPS/TTC37/MTAP/EXOSC7/FTO/METTL14/DCP2/DCTPP1/MUS81/APOBEC3F/SAMHD1/METTL16/AASDHPPT/OAS2/DFFB/AGO1/DHX34/NTHL1/GIGYF2/OGG1/PAN2/TUT1/TET2/NUDT5/FXR1/DICER1/PUM2/PNPT1/TRDMT1/THRAP3/ENTPD5/SMG1/ZC3H14/SMG6/EXOSC9
HP_ABNORMAL_RENAL_MEDULLA_MORPHOLOGY	HP_ABNORMAL_RENAL_MEDULLA_MORPHOLOGY	HP_ABNORMAL_RENAL_MEDULLA_MORPHOLOGY	34	0.44423	1.20896	0.200837	1	1	2910	tags=44%, list=28%, signal=32%	WDR19/TTC21B/IFT80/IFT172/IQCB1/CEP290/SDCCAG8/DYNC2LI1/MAPKBP1/TRIP11/CEP120/NIPBL/INVS/XPNPEP3/CEP83
GOCC_ALPHA_DNA_POLYMERASE_PRIMASE_COMPLEX	GOCC_ALPHA_DNA_POLYMERASE_PRIMASE_COMPLEX	GOCC_ALPHA_DNA_POLYMERASE_PRIMASE_COMPLEX	5	0.680387	1.20881	0.285992	1	1	2812	tags=80%, list=27%, signal=58%	POLA1/PRIM2/PRIM1/MCM3
GOCC_INTRACILIARY_TRANSPORT_PARTICLE_B	GOCC_INTRACILIARY_TRANSPORT_PARTICLE_B	GOCC_INTRACILIARY_TRANSPORT_PARTICLE_B	14	0.532662	1.20881	0.243564	1	1	3432	tags=64%, list=34%, signal=43%	IFT80/IFT172/TRIM59/IFT74/IFT20/IFT88/IFT22/IFT52/CLUAP1
GOBP_PEPTIDYL_LYSINE_TRIMETHYLATION	GOBP_PEPTIDYL_LYSINE_TRIMETHYLATION	GOBP_PEPTIDYL_LYSINE_TRIMETHYLATION	41	0.418871	1.20857	0.204365	1	1	2681	tags=32%, list=26%, signal=23%	NSD3/CSKMT/IWS1/OGT/KMT2A/TET2/SETD1A/ZNF304/SETD4/PWP1/SMYD5/NFYA/SUV39H2
GOBP_HINDGUT_DEVELOPMENT	GOBP_HINDGUT_DEVELOPMENT	GOBP_HINDGUT_DEVELOPMENT	1	0.907056	1.20811	0.187373	1	1	952	tags=100%, list=9%, signal=91%	IFT172
HP_INTELLECTUAL_DISABILITY_SEVERE	HP_INTELLECTUAL_DISABILITY_SEVERE	HP_INTELLECTUAL_DISABILITY_SEVERE	262	0.32011	1.20722	0.0669746	1	1	4157	tags=51%, list=41%, signal=31%	WASHC4/KNL1/NSD2/ASPM/ARID1B/DLG3/NCAPD3/AKT3/KANSL1/TTC5/PUS3/SPATA5/PHF6/HERC1/MT-ATP6/C12orf4/PPP2R5D/UBE3B/RSRC1/DCPS/SMARCA2/FOXRED1/NDUFS1/CLTC/DYNC1I2/COPB1/STAG1/RAB3GAP2/SYNGAP1/FKTN/COPB2/SETBP1/ACSL4/DYNC1H1/UFSP2/MCPH1/CDC40/NDUFS2/MED23/KDM5C/LIPT1/TBC1D23/NDUFA12/DOCK8/DPF2/CEP152/CIT/SMC3/ZNF81/NIPBL/OTUD6B/C2CD3/ZC3H14/PIGV/PRMT7/MED12/ARHGEF9/ACOX1/AP4M1/COG5/UBTF/MBD5/NDUFAF2/LI…
HP_TENTED_UPPER_LIP_VERMILION	HP_TENTED_UPPER_LIP_VERMILION	HP_TENTED_UPPER_LIP_VERMILION	46	0.413823	1.20709	0.177686	1	1	2542	tags=26%, list=25%, signal=20%	MESD/STRADA/PIGN/TBCK/RYR1/FGFR1/TCF20/PRKACB/PIGV/PPP1R21/MBD5/SMPD4
GOBP_CENTRIOLE_CENTRIOLE_COHESION	GOBP_CENTRIOLE_CENTRIOLE_COHESION	GOBP_CENTRIOLE_CENTRIOLE_COHESION	12	0.54649	1.20703	0.234252	1	1	3547	tags=67%, list=35%, signal=44%	SGO1/NEK2/CEP44/DCTN1/KIF3A/RTTN/CEP250/CEP68
HP_CEREBRAL_VISUAL_IMPAIRMENT	HP_CEREBRAL_VISUAL_IMPAIRMENT	HP_CEREBRAL_VISUAL_IMPAIRMENT	138	0.343781	1.207	0.103139	1	1	3944	tags=50%, list=39%, signal=31%	WASHC4/SELENOI/TWNK/SEPSECS/TBCK/POLG2/HECW2/TTC5/SPATA5/C12orf4/RSRC1/DCPS/FOXRED1/ST3GAL5/CLTC/MT-ND6/STAG2/RAB3GAP2/SYNGAP1/COPB2/TUBGCP2/FGFR1/DYNC1H1/UFSP2/MED23/DOCK8/CLCN6/ZC3H14/MT-CYB/PDSS2/TANGO2/COG5/MBD5/LINS1/SMC1A/TRAPPC9/MT-CO3/KAT6A/MT-CO2/TAOK1/ZMYND11/AHDC1/CRBN/CEP85L/DIAPH1/PSMD12/EDC3/VPS11/ASH1L/TRAPPC12/MT-ND1/RNF13/POGZ/PIGU/ATN1/TCF4/ALKBH8/AIMP1/TRAPPC2L/BRAF/CRADD/KDM5B…
HP_URETHROVAGINAL_FISTULA	HP_URETHROVAGINAL_FISTULA	HP_URETHROVAGINAL_FISTULA	4	0.698164	1.20698	0.262172	1	1	1012	tags=50%, list=10%, signal=45%	IFT80/WDR35
GOBP_APOPTOTIC_CHROMOSOME_CONDENSATION	GOBP_APOPTOTIC_CHROMOSOME_CONDENSATION	GOBP_APOPTOTIC_CHROMOSOME_CONDENSATION	3	0.755816	1.20603	0.25731	1	1	2501	tags=100%, list=24%, signal=76%	TOP2A/DFFB/ACIN1
HP_ABNORMALITY_OF_VITAMIN_E_METABOLISM	HP_ABNORMALITY_OF_VITAMIN_E_METABOLISM	HP_ABNORMALITY_OF_VITAMIN_E_METABOLISM	7	0.607994	1.20558	0.295276	1	1	310	tags=14%, list=3%, signal=14%	EFL1
HP_ECTOPIA_PUPILLAE	HP_ECTOPIA_PUPILLAE	HP_ECTOPIA_PUPILLAE	8	0.591402	1.20542	0.271845	1	1	305	tags=12%, list=3%, signal=12%	NSD2
GOBP_RESPONSE_TO_SALT	GOBP_RESPONSE_TO_SALT	GOBP_RESPONSE_TO_SALT	7	0.607769	1.20514	0.297244	1	1	1905	tags=43%, list=19%, signal=35%	RIDA/ZNF16/DAXX
HP_RIEGER_ANOMALY	HP_RIEGER_ANOMALY	HP_RIEGER_ANOMALY	5	0.678304	1.20511	0.291829	1	1	305	tags=20%, list=3%, signal=19%	NSD2
HP_HYPOPITUITARISM	HP_HYPOPITUITARISM	HP_HYPOPITUITARISM	80	0.376331	1.20472	0.136957	1	1	3040	tags=40%, list=30%, signal=28%	EFL1/WASHC5/FANCI/MT-ATP8/DCAF17/TBCK/ESCO2/CCDC141/KANSL1/TBCE/TRAPPC11/MADD/SIN3A/STAG2/SLC29A3/AIP/FANCF/FGFR1/KMT2A/ZNF148/POLR3A/RNPC3/RBM28/BAP1/SMC1A/IARS2/HBB/STAT5B/PREPL/GMNN/MEN1/VPS13B
HP_ABNORMAL_INTERNAL_GENITALIA	HP_ABNORMAL_INTERNAL_GENITALIA	HP_ABNORMAL_INTERNAL_GENITALIA	279	0.318671	1.20468	0.0589623	1	1	2562	tags=32%, list=25%, signal=25%	UFD1/BUD23/MRE11/CCNQ/NSD2/RXYLT1/TWNK/WDR19/FANCI/FANCG/BUB1B/BRCA2/ARID1B/ERCC4/DCAF17/RNASEL/IFT80/PIGN/UBE2T/ERCC6/AURKA/ESCO2/POLG2/IFT172/CCDC141/WDR35/RREB1/IQCB1/PHF6/CTLA4/BBS12/MCM8/IFT74/HYLS1/GNRH1/TRAF3IP2/CEP290/SMAD4/MLH3/SDCCAG8/DYNC2LI1/RAD51D/EIF2B2/HSD17B4/WRN/RABL3/BUB1/EIF2B3/APC/WDPCP/AIP/RASGRP1/FANCF/TSC1/ADH5/SETBP1/LARS2/FGFR1/BLM/HCCS/BARD1/NTHL1/BBIP1/MTM1/TSC2/CREBBP/…
HP_ABNORMALITY_OF_THE_FONTANELLES_OR_CRANIAL_SUTURES	HP_ABNORMALITY_OF_THE_FONTANELLES_OR_CRANIAL_SUTURES	HP_ABNORMALITY_OF_THE_FONTANELLES_OR_CRANIAL_SUTURES	227	0.321299	1.20443	0.0695067	1	1	1222	tags=14%, list=12%, signal=12%	UFD1/MESD/NEPRO/TOGARAM1/RETREG1/VPS35L/CCNQ/TENT5A/WASHC5/ATRIP/BICRA/CDC45/WDR19/POLA1/PLK4/TBC1D24/IFT122/TBCK/ERCC6/RUNX2/ESCO2/KANSL1/TBCE/WDR35/LIG4/RREB1/PLAGL1/PEX6/ERMARD/HERC1/PPP2R5D
HP_CONTIGUOUS_GENE_SYNDROME	HP_CONTIGUOUS_GENE_SYNDROME	HP_CONTIGUOUS_GENE_SYNDROME	1	0.904222	1.20433	0.195519	1	1	981	tags=100%, list=10%, signal=90%	KANSL1
HP_ABNORMAL_TONGUE_PHYSIOLOGY	HP_ABNORMAL_TONGUE_PHYSIOLOGY	HP_ABNORMAL_TONGUE_PHYSIOLOGY	29	0.456755	1.20425	0.219873	1	1	2025	tags=31%, list=20%, signal=25%	RETREG1/ELP1/CACNA1A/RMND1/SMN2/SYNGAP1/SMN1/ALS2/FXR1
GOBP_REGULATION_OF_DNA_DUPLEX_UNWINDING	GOBP_REGULATION_OF_DNA_DUPLEX_UNWINDING	GOBP_REGULATION_OF_DNA_DUPLEX_UNWINDING	6	0.644471	1.20391	0.293307	1	1	3642	tags=100%, list=36%, signal=64%	TOP2A/MNAT1/MCM2/GTF2H2/POT1/SSBP1
HP_OVERHANGING_NASAL_TIP	HP_OVERHANGING_NASAL_TIP	HP_OVERHANGING_NASAL_TIP	5	0.677552	1.20377	0.291829	1	1	3303	tags=100%, list=32%, signal=68%	PRKACA/COG4/METTL5/ATN1/TCF4
GOBP_RESPONSE_TO_MUSCLE_ACTIVITY	GOBP_RESPONSE_TO_MUSCLE_ACTIVITY	GOBP_RESPONSE_TO_MUSCLE_ACTIVITY	6	0.644211	1.20343	0.293307	1	1	41	tags=17%, list=0%, signal=17%	ATP5F1A
HP_NEPHROPATHY	HP_NEPHROPATHY	HP_NEPHROPATHY	45	0.414779	1.20333	0.188525	1	1	3179	tags=42%, list=31%, signal=29%	ADA2/WDR19/TTC21B/IFT80/IFT172/WDR73/SMARCAL1/CEP290/DYNC2LI1/MT-ND6/NUP133/CEP120/MT-CO3/MYH9/MT-CO2/VPS33B/MT-ND1/NUP107/APPL1
GOCC_PROCENTRIOLE_REPLICATION_COMPLEX	GOCC_PROCENTRIOLE_REPLICATION_COMPLEX	GOCC_PROCENTRIOLE_REPLICATION_COMPLEX	5	0.67722	1.20318	0.293774	1	1	2709	tags=80%, list=26%, signal=59%	PLK4/CEP192/CEP152/CENPJ
HP_MULTIPLE_MITOCHONDRIAL_DNA_DELETIONS	HP_MULTIPLE_MITOCHONDRIAL_DNA_DELETIONS	HP_MULTIPLE_MITOCHONDRIAL_DNA_DELETIONS	6	0.643953	1.20295	0.293307	1	1	928	tags=33%, list=9%, signal=30%	TWNK/POLG2
HP_BROAD_NASAL_TIP	HP_BROAD_NASAL_TIP	HP_BROAD_NASAL_TIP	95	0.364949	1.2029	0.123894	1	1	3968	tags=51%, list=39%, signal=31%	CCNQ/CPLANE1/KIAA0753/ARID1B/TBC1D24/DLG3/SMARCAL1/ZBTB20/ASXL2/KIF11/PIK3CD/APC/RAB3GAP2/SETBP1/ACSL4/TAF1/COG6/DPF2/ZNF81/TBL1XR1/PIGV/PRMT7/XRCC4/MED12/CTCF/KAT6A/METTL5/CASK/ARID1A/ARHGEF6/BCOR/MAP3K7/USP9X/RPS6KA3/AIFM1/POGZ/ATP6V1A/LAS1L/TCTN3/HUWE1/EXTL3/HDAC8/PHF21A/EXOSC2/SMARCC2/ARID2/PHF8/ZNF41
GOCC_MITOTIC_COHESIN_COMPLEX	GOCC_MITOTIC_COHESIN_COMPLEX	GOCC_MITOTIC_COHESIN_COMPLEX	4	0.695799	1.20289	0.269663	1	1	223	tags=25%, list=2%, signal=24%	SGO2
HP_CHORIORETINAL_HYPOPIGMENTATION	HP_CHORIORETINAL_HYPOPIGMENTATION	HP_CHORIORETINAL_HYPOPIGMENTATION	4	0.695767	1.20283	0.271536	1	1	3116	tags=100%, list=30%, signal=70%	VPS33A/TSC1/TSC2/SLC25A15
HP_ABNORMAL_FINGERTIP_MORPHOLOGY	HP_ABNORMAL_FINGERTIP_MORPHOLOGY	HP_ABNORMAL_FINGERTIP_MORPHOLOGY	67	0.385201	1.20282	0.122407	1	1	4183	tags=55%, list=41%, signal=33%	STN1/CCDC32/ARID1B/KANSL1/PTPN23/ZNF292/MADD/RAB3GAP2/RASGRP1/TCF20/TRIP12/CREBBP/TBL1XR1/MED12/CTCF/UBR7/NCKAP1L/MED13/TRAPPC4/MED27/BCOR/PSMD12/ZMIZ1/ACTL6A/TCF4/PSMB8/LRBA/HUWE1/RLIM/MAPK8IP3/SLC12A2/FOXP1/JARID2/PTEN/HTT/WAC/TNRC6B
GOCC_LATERAL_PART_OF_CELL	GOCC_LATERAL_PART_OF_CELL	GOCC_LATERAL_PART_OF_CELL	2	0.807252	1.20258	0.263566	1	1	1974	tags=100%, list=19%, signal=81%	GPSM2/NUMA1
HP_SPARSE_HAIR	HP_SPARSE_HAIR	HP_SPARSE_HAIR	173	0.332978	1.20245	0.0995475	1	1	2749	tags=32%, list=27%, signal=24%	MESD/NEPRO/TOGARAM1/CKAP2L/ATRIP/BICRA/WDR19/PLK4/ARID1B/IFT122/DCAF17/ERCC6/ESCO2/CCDC141/WDR35/LIG4/PHF6/ZBTB20/UBE3B/GNRH1/SMARCA2/TTC37/SMAD4/EXT1/ERCC8/GTPBP2/WRN/RBPJ/TRPS1/ATP7A/FGFR1/PCNT/BLM/TRAF6/TAF1/KLHL24/CREBBP/CBL/DPF2/CEP152/PTPN22/LPAR6/CWC27/XRCC4/MED12/MAP3K1/FAS/POLR3A/KDM1A/MDM2/CTC1/BRCA1/CENPJ/NSD1/CENPE/SEC23A
GOBP_SMOOTHENED_SIGNALING_PATHWAY_INVOLVED_IN_DORSAL_VENTRAL_NEURAL_TUBE_PATTERNING	GOBP_SMOOTHENED_SIGNALING_PATHWAY_INVOLVED_IN_DORSAL_VENTRAL_NEURAL_TUBE_PATTERNING	GOBP_SMOOTHENED_SIGNALING_PATHWAY_INVOLVED_IN_DORSAL_VENTRAL_NEURAL_TUBE_PATTERNING	7	0.606377	1.20238	0.299213	1	1	2482	tags=57%, list=24%, signal=43%	WDR19/PRKACA/PRKACB/TULP3
HP_INCREASED_B_CELL_COUNT	HP_INCREASED_B_CELL_COUNT	HP_INCREASED_B_CELL_COUNT	7	0.6063	1.20222	0.299213	1	1	2668	tags=57%, list=26%, signal=42%	RASGRP1/FAS/FASLG/NCKAP1L
GOBP_REGULATION_OF_PROTEIN_LIPIDATION	GOBP_REGULATION_OF_PROTEIN_LIPIDATION	GOBP_REGULATION_OF_PROTEIN_LIPIDATION	6	0.643245	1.20162	0.293307	1	1	3300	tags=83%, list=32%, signal=56%	RABL3/RAB3GAP2/ATG13/RB1CC1/ULK1
HP_ABNORMAL_NIPPLE_MORPHOLOGY	HP_ABNORMAL_NIPPLE_MORPHOLOGY	HP_ABNORMAL_NIPPLE_MORPHOLOGY	132	0.345269	1.20151	0.100223	1	1	3502	tags=39%, list=34%, signal=26%	TOGARAM1/NSD2/WASHC5/CKAP2L/BICRA/PIGN/ERCC6/KANSL1/ERMARD/PPP2R5D/GNRH1/RRAS/SMARCA2/TRRAP/PIK3CD/MADD/ARCN1/KIAA0586/RAB3GAP2/SETBP1/COG7/FGFR1/TCF20/NUP188/EXOC2/CBL/SMC3/NIPBL/TBL1XR1/PIGV/PMM2/ACOX1/KDM1A/SMPD4/SMC1A/CCDC22/KAT6A/RAD21/PACS1/SOS1/RNF216/PEX3/USP9X/TUBB/ATN1/TCF4/ALG14/GNE/EED/PIGG/GTF2H5/BRAF
HP_ABNORMALITY_OF_THE_CEREBROSPINAL_FLUID	HP_ABNORMALITY_OF_THE_CEREBROSPINAL_FLUID	HP_ABNORMALITY_OF_THE_CEREBROSPINAL_FLUID	329	0.314232	1.20149	0.0509839	1	1	2259	tags=26%, list=22%, signal=21%	UFD1/CFAP298/TSPOAP1/NAXE/NDUFAF8/TENT5A/COQ8A/NSD2/CPLANE1/WASHC5/RXYLT1/BICRA/FANCI/FANCG/BUB1B/BRCA2/ERCC4/CENPF/CACNA1A/CDCA7/TBCK/UBE2T/ERCC6/MT-ND3/ESCO2/RMND1/AKT3/IFT172/VPS33A/KANSL1/TRNT1/PNPO/LIG4/RREB1/DNAAF5/ZBTB20/HELLS/HERC1/MTHFR/MT-ATP6/PPP2R5D/HYLS1/ARL3/CEP290/FOXRED1/GPSM2/RPGR/DARS2/NDUFS1/MADD/FTO/MT-ND6/ERCC8/RBPJ/KIAA0586/STAG2/TTC12/SLC29A3/SAMD9/FANCF/FKTN/TSC1/CBY1/ARMC…
HP_ABNORMALITY_OF_THE_SCROTUM	HP_ABNORMALITY_OF_THE_SCROTUM	HP_ABNORMALITY_OF_THE_SCROTUM	86	0.371996	1.20149	0.139073	1	1	4468	tags=58%, list=44%, signal=33%	CCDC32/BUB1B/RYR1/PHF6/PLAG1/PTPN23/SMARCA2/TRRAP/MADD/ARCN1/RAB3GAP2/SAMD9/SETBP1/TCF20/TRIP12/MTM1/CREBBP/POGLUT1/MED12/MAP3K1/UBR7/MED13/TRAPPC4/MED27/PSMD12/TUBB/ZMIZ1/ACTL6A/KAT6B/ATRX/SPECC1L/SPTBN1/KIAA1109/HUWE1/ZEB2/AKT1/RLIM/DHX37/MAPK8IP3/SLC12A2/STT3A/CYB5A/JARID2/PTEN/HTT/TNRC6B/TCOF1/RAB18/EP300/SVBP
GOBP_NOSE_DEVELOPMENT	GOBP_NOSE_DEVELOPMENT	GOBP_NOSE_DEVELOPMENT	5	0.6762	1.20137	0.293774	1	1	671	tags=20%, list=7%, signal=19%	SIX4
GOBP_PHOSPHATIDYLINOSITOL_DEPHOSPHORYLATION	GOBP_PHOSPHATIDYLINOSITOL_DEPHOSPHORYLATION	GOBP_PHOSPHATIDYLINOSITOL_DEPHOSPHORYLATION	21	0.486389	1.20077	0.238956	1	1	3472	tags=52%, list=34%, signal=35%	PIP4P1/INPP4B/MTMR4/INPP5B/SACM1L/MTM1/INPP5F/SYNJ2/SYNJ1/MTMR6/MTMR3
GOBP_INNATE_IMMUNE_RESPONSE_ACTIVATING_SIGNAL_TRANSDUCTION	GOBP_INNATE_IMMUNE_RESPONSE_ACTIVATING_SIGNAL_TRANSDUCTION	GOBP_INNATE_IMMUNE_RESPONSE_ACTIVATING_SIGNAL_TRANSDUCTION	14	0.529024	1.20055	0.253465	1	1	2346	tags=50%, list=23%, signal=39%	KLRK1/KLRC4/KLRC3/PLCG2/TRAF6/CREBBP/IKBKB
HP_ASPIRATION_PNEUMONIA	HP_ASPIRATION_PNEUMONIA	HP_ASPIRATION_PNEUMONIA	48	0.40681	1.20045	0.182004	1	1	2299	tags=31%, list=22%, signal=24%	MAP3K20/SELENON/ARID1B/TBC1D24/PIGN/SP110/PIK3CD/KIAA0586/STAG2/SAMD9/FGFR1/TAF1/DPF2/PTCD3/PMM2
GOBP_L_CYSTINE_TRANSPORT	GOBP_L_CYSTINE_TRANSPORT	GOBP_L_CYSTINE_TRANSPORT	1	0.90129	1.20043	0.197556	1	1	1011	tags=100%, list=10%, signal=90%	CTNS
GOBP_SULFUR_AMINO_ACID_TRANSPORT	GOBP_SULFUR_AMINO_ACID_TRANSPORT	GOBP_SULFUR_AMINO_ACID_TRANSPORT	1	0.90129	1.20043	0.197556	1	1	1011	tags=100%, list=10%, signal=90%	CTNS
GOMF_SULFUR_AMINO_ACID_TRANSMEMBRANE_TRANSPORTER_ACTIVITY	GOMF_SULFUR_AMINO_ACID_TRANSMEMBRANE_TRANSPORTER_ACTIVITY	GOMF_SULFUR_AMINO_ACID_TRANSMEMBRANE_TRANSPORTER_ACTIVITY	1	0.90129	1.20043	0.197556	1	1	1011	tags=100%, list=10%, signal=90%	CTNS
GOBP_GOLGI_TO_ENDOSOME_TRANSPORT	GOBP_GOLGI_TO_ENDOSOME_TRANSPORT	GOBP_GOLGI_TO_ENDOSOME_TRANSPORT	12	0.543489	1.2004	0.238189	1	1	4678	tags=100%, list=46%, signal=54%	VPS13C/GBF1/AP4M1/VPS13A/MON2/KIF16B/EPS15/RAB14/CORO7/AP2A1/AP1AR/KLHL20
HP_CLINODACTYLY	HP_CLINODACTYLY	HP_CLINODACTYLY	321	0.314492	1.20036	0.0701614	1	1	3303	tags=39%, list=32%, signal=27%	BUD23/CCDC32/CCNQ/SPART/CPLANE1/KIAA0753/CKAP2L/ATRIP/CDC45/WDR19/FANCI/POLA1/FANCG/BUB1B/PLK4/BRCA2/ARID1B/TBC1D24/ERCC4/IFT122/PIGN/TBCK/UBE2T/DLG3/RUNX2/ESCO2/WDR35/LIG4/CDK13/PLAG1/PTPN23/ERMARD/CSNK2A1/UBE3B/RRAS/SMARCA2/SMAD4/ZNF292/OGT/STAMBP/TRRAP/PIK3CD/MADD/TRPS1/BUB1/SIN3A/STAG2/STAG1/SLC29A3/FANCF/ACSL4/LEMD3/FGFR1/KMT2A/PCNT/TCF20/BLM/KDM5C/NUP188/TRIP12/CREBBP/FANCL/CBL/TGDS/MIA3/ME…
HP_GANGRENE	HP_GANGRENE	HP_GANGRENE	29	0.455226	1.20022	0.226216	1	1	3834	tags=59%, list=37%, signal=37%	KLRC4/P4HA2/CTLA4/KIF11/MLX/NUMA1/PTPN22/TBL1XR1/CCR1/FAS/STAT5B/BCOR/PML/CD28/NABP1/FIP1L1/CAT
GOBP_ACTIN_FILAMENT_NETWORK_FORMATION	GOBP_ACTIN_FILAMENT_NETWORK_FORMATION	GOBP_ACTIN_FILAMENT_NETWORK_FORMATION	4	0.694252	1.20021	0.273408	1	1	342	tags=25%, list=3%, signal=24%	CARMIL2
GOMF_EFFLUX_TRANSMEMBRANE_TRANSPORTER_ACTIVITY	GOMF_EFFLUX_TRANSMEMBRANE_TRANSPORTER_ACTIVITY	GOMF_EFFLUX_TRANSMEMBRANE_TRANSPORTER_ACTIVITY	4	0.694193	1.20011	0.273408	1	1	900	tags=50%, list=9%, signal=46%	XPR1/ABCC5
HP_ACUTE_ENCEPHALOPATHY	HP_ACUTE_ENCEPHALOPATHY	HP_ACUTE_ENCEPHALOPATHY	7	0.605203	1.20005	0.301181	1	1	108	tags=14%, list=1%, signal=14%	SQOR
HP_APHTHOUS_ULCER	HP_APHTHOUS_ULCER	HP_APHTHOUS_ULCER	21	0.486019	1.19986	0.238956	1	1	3378	tags=57%, list=33%, signal=38%	ADA2/CARMIL2/KLRC4/RASGRP1/PRKDC/CCR1/FAS/FASLG/DCLRE1C/SRP54/MVK/NCF4
GOBP_CELLULAR_RESPONSE_TO_TEMPERATURE_STIMULUS	GOBP_CELLULAR_RESPONSE_TO_TEMPERATURE_STIMULUS	GOBP_CELLULAR_RESPONSE_TO_TEMPERATURE_STIMULUS	1	0.900606	1.19952	0.199593	1	1	1018	tags=100%, list=10%, signal=90%	TRPM2
HP_SEVERE_POSTNATAL_GROWTH_RETARDATION	HP_SEVERE_POSTNATAL_GROWTH_RETARDATION	HP_SEVERE_POSTNATAL_GROWTH_RETARDATION	23	0.474305	1.19945	0.234086	1	1	2782	tags=39%, list=27%, signal=29%	NSD2/RYR1/ERCC8/BLM/SMC3/PTPN22/NIPBL/SMC1A/RAD21
GOBP_MITOCHONDRIAL_MEMBRANE_ORGANIZATION	GOBP_MITOCHONDRIAL_MEMBRANE_ORGANIZATION	GOBP_MITOCHONDRIAL_MEMBRANE_ORGANIZATION	83	0.373765	1.19936	0.134956	1	1	469	tags=7%, list=5%, signal=7%	ATP5IF1/TOMM70/MAIP1/RCC1L/TIMM29/RTL10
GOBP_GLYCINE_BIOSYNTHETIC_PROCESS	GOBP_GLYCINE_BIOSYNTHETIC_PROCESS	GOBP_GLYCINE_BIOSYNTHETIC_PROCESS	4	0.693629	1.19914	0.275281	1	1	492	tags=25%, list=5%, signal=24%	DHFR2
HP_ABNORMAL_ASTROCYTE_MORPHOLOGY	HP_ABNORMAL_ASTROCYTE_MORPHOLOGY	HP_ABNORMAL_ASTROCYTE_MORPHOLOGY	37	0.427646	1.19901	0.222222	1	1	3390	tags=57%, list=33%, signal=38%	STRADA/BRCA2/ERCC6/MT-ATP6/ERCC8/APC/TSC1/TSC2/IDH1/PMS2/MDM2/TMEM106B/NSD1/MSH3/C9orf72/SETD2/MSH6/AIFM1/CHEK2/MLH1/POT1
GOBP_REGULATION_OF_INTERLEUKIN_1_MEDIATED_SIGNALING_PATHWAY	GOBP_REGULATION_OF_INTERLEUKIN_1_MEDIATED_SIGNALING_PATHWAY	GOBP_REGULATION_OF_INTERLEUKIN_1_MEDIATED_SIGNALING_PATHWAY	4	0.693423	1.19878	0.275281	1	1	2687	tags=75%, list=26%, signal=55%	ZNF675/ZBP1/VRK2
GOMF_UBIQUITIN_PROTEIN_TRANSFERASE_ACTIVATOR_ACTIVITY	GOMF_UBIQUITIN_PROTEIN_TRANSFERASE_ACTIVATOR_ACTIVITY	GOMF_UBIQUITIN_PROTEIN_TRANSFERASE_ACTIVATOR_ACTIVITY	7	0.604465	1.19858	0.30315	1	1	890	tags=29%, list=9%, signal=26%	BTRC/CBX8
GOBP_POSITIVE_REGULATION_OF_NATURAL_KILLER_CELL_MEDIATED_IMMUNITY	GOBP_POSITIVE_REGULATION_OF_NATURAL_KILLER_CELL_MEDIATED_IMMUNITY	GOBP_POSITIVE_REGULATION_OF_NATURAL_KILLER_CELL_MEDIATED_IMMUNITY	16	0.504706	1.19818	0.250965	1	1	1615	tags=38%, list=16%, signal=32%	KLRK1/KLRC4/CLNK/KLRC3/AP1G1/RASGRP1
GOBP_HISTONE_H3_K4_MONOMETHYLATION	GOBP_HISTONE_H3_K4_MONOMETHYLATION	GOBP_HISTONE_H3_K4_MONOMETHYLATION	8	0.587786	1.19805	0.283495	1	1	2308	tags=50%, list=23%, signal=39%	KMT2A/SETD1A/SETD4/RLF
GOBP_THREONINE_METABOLIC_PROCESS	GOBP_THREONINE_METABOLIC_PROCESS	GOBP_THREONINE_METABOLIC_PROCESS	2	0.804142	1.19794	0.26938	1	1	376	tags=50%, list=4%, signal=48%	RIDA
GOBP_REGULATION_OF_TRANSCRIPTION_BY_GLUCOSE	GOBP_REGULATION_OF_TRANSCRIPTION_BY_GLUCOSE	GOBP_REGULATION_OF_TRANSCRIPTION_BY_GLUCOSE	5	0.674129	1.19769	0.293774	1	1	635	tags=20%, list=6%, signal=19%	USF1
GOBP_POSITIVE_REGULATION_OF_STEM_CELL_POPULATION_MAINTENANCE	GOBP_POSITIVE_REGULATION_OF_STEM_CELL_POPULATION_MAINTENANCE	GOBP_POSITIVE_REGULATION_OF_STEM_CELL_POPULATION_MAINTENANCE	5	0.674105	1.19765	0.293774	1	1	2631	tags=60%, list=26%, signal=45%	ZNF322/NCOA3/REST
GOCC_SPINDLE_MICROTUBULE	GOCC_SPINDLE_MICROTUBULE	GOCC_SPINDLE_MICROTUBULE	66	0.385744	1.19757	0.136555	1	1	3262	tags=44%, list=32%, signal=30%	TOGARAM1/TOGARAM2/CCSAP/BOD1L1/KIF18A/AURKA/CEP295/HAUS8/XIAP/KIF11/ARL3/PARP4/CLTC/KIFAP3/CDK1/KIF2A/NUMA1/HAUS6/TUBG1/POLB/KIF3A/SKA2/CENPE/TTL/CHMP2A/CHMP5/MAP9/CLASP2/RMDN1
GOMF_D_LOOP_DNA_BINDING	GOMF_D_LOOP_DNA_BINDING	GOMF_D_LOOP_DNA_BINDING	4	0.692465	1.19712	0.275281	1	1	1782	tags=75%, list=17%, signal=62%	RAD51AP1/WRN/BLM
HP_ABNORMALITY_OF_THE_METOPIC_SUTURE	HP_ABNORMALITY_OF_THE_METOPIC_SUTURE	HP_ABNORMALITY_OF_THE_METOPIC_SUTURE	34	0.439819	1.19696	0.200837	1	1	1889	tags=29%, list=18%, signal=24%	TOGARAM1/TBCK/ERCC6/KANSL1/WDR35/ERMARD/HERC1/ZNF292/SETBP1/NUP188
HP_COMPLEX_FEBRILE_SEIZURE	HP_COMPLEX_FEBRILE_SEIZURE	HP_COMPLEX_FEBRILE_SEIZURE	3	0.749951	1.19667	0.261209	1	1	2561	tags=100%, list=25%, signal=75%	CACNA1A/FAR1/COG4
HP_ATTENTION_DEFICIT_HYPERACTIVITY_DISORDER	HP_ATTENTION_DEFICIT_HYPERACTIVITY_DISORDER	HP_ATTENTION_DEFICIT_HYPERACTIVITY_DISORDER	192	0.328855	1.19649	0.0847059	1	1	4183	tags=56%, list=41%, signal=34%	UFD1/BUD23/CCDC32/POLA1/ASPM/CACNA1A/DLG3/DEPDC5/KANSL1/LIG4/RREB1/PLAG1/PTPN23/CSNK2A1/C12orf4/RSRC1/KIF11/SMARCA2/ZNF292/CDK19/MLH3/MADD/CLTC/ARV1/DYNC1I2/DHDDS/DHTKD1/SIN3A/STAG2/SYNGAP1/TSC1/ADH5/SETBP1/ACSL4/NECAP1/FGFR1/PCNT/TCF20/TAF1/TRIP12/TSC2/PPP1R12A/SMC3/ZNF81/NIPBL/SLC7A6OS/MED12/PPP1R21/NBN/PMS2/SMC1A/UBR7/METTL5/FANCD2/NSD1/MED13/RAD21/TRAPPC4/YWHAG/ARHGEF6/MED27/CRBN/SETD2/JRK/JM…
GOBP_INTESTINAL_EPITHELIAL_STRUCTURE_MAINTENANCE	GOBP_INTESTINAL_EPITHELIAL_STRUCTURE_MAINTENANCE	GOBP_INTESTINAL_EPITHELIAL_STRUCTURE_MAINTENANCE	3	0.749731	1.19632	0.261209	1	1	420	tags=33%, list=4%, signal=32%	INAVA
HP_INTERRUPTED_AORTIC_ARCH	HP_INTERRUPTED_AORTIC_ARCH	HP_INTERRUPTED_AORTIC_ARCH	11	0.550818	1.19617	0.241517	1	1	2189	tags=36%, list=21%, signal=29%	ESS2/FGFR1/MED13L/DGCR8
GOMF_PEPTIDE_ALPHA_N_ACETYLTRANSFERASE_ACTIVITY	GOMF_PEPTIDE_ALPHA_N_ACETYLTRANSFERASE_ACTIVITY	GOMF_PEPTIDE_ALPHA_N_ACETYLTRANSFERASE_ACTIVITY	9	0.575106	1.1959	0.271457	1	1	484	tags=11%, list=5%, signal=11%	NAA80
HP_CONGENITAL_NYSTAGMUS	HP_CONGENITAL_NYSTAGMUS	HP_CONGENITAL_NYSTAGMUS	38	0.421295	1.19551	0.209776	1	1	4183	tags=61%, list=41%, signal=36%	CCDC32/TBC1D24/PTPN23/MT-ATP6/MADD/TCF20/TRIP12/BLOC1S6/UBR7/MED13/TRAPPC4/MED27/PSMD12/ZMIZ1/ACTL6A/HUWE1/NUP62/RLIM/MAPK8IP3/SLC12A2/JARID2/HTT/TNRC6B
GOBP_REGULATION_OF_RRNA_PROCESSING	GOBP_REGULATION_OF_RRNA_PROCESSING	GOBP_REGULATION_OF_RRNA_PROCESSING	13	0.530937	1.19549	0.252465	1	1	3173	tags=54%, list=31%, signal=37%	BUD23/RIOK2/METTL18/RIOK1/HEATR1/USP36/WDR43
HP_STATUS_EPILEPTICUS	HP_STATUS_EPILEPTICUS	HP_STATUS_EPILEPTICUS	107	0.35114	1.1953	0.124454	1	1	1940	tags=27%, list=19%, signal=22%	PLPBP/STRADA/MRM2/TWNK/TBC1D24/CACNA1A/ALDH7A1/AKT3/PNPO/CDKN2C/SMARCAL1/KIF11/SMARCA2/CAD/RHOBTB2/CDK19/ST3GAL5/CLTC/ARV1/DHDDS/KCTD7/SYNGAP1/TSC1/NECAP1/DYNC1H1/HCCS/DNM1L/DOCK8/TSC2
GOCC_FLEMMING_BODY	GOCC_FLEMMING_BODY	GOCC_FLEMMING_BODY	25	0.464532	1.1951	0.233266	1	1	4333	tags=80%, list=42%, signal=46%	KIF23/RACGAP1/TSG101/VPS4B/EXOC1/EXOC2/CCDC66/IL16/C9orf72/EXOC6/EXOC4/CELF2/CNTRL/BIRC6/ZFYVE19/NUP62/USP3/PDCD6IP/AGAP2/CAPG
HP_SHORT_RIBS	HP_SHORT_RIBS	HP_SHORT_RIBS	33	0.443465	1.19499	0.205021	1	1	2217	tags=36%, list=22%, signal=29%	IFT122/TTC21B/IFT80/RUNX2/IFT172/WDR35/DYNC2LI1/KIAA0586/TRIP11/SETBP1/CEP120/C2CD3
HP_HYPERPLASTIC_CALLUS_FORMATION	HP_HYPERPLASTIC_CALLUS_FORMATION	HP_HYPERPLASTIC_CALLUS_FORMATION	2	0.802124	1.19494	0.271318	1	1	272	tags=50%, list=3%, signal=49%	TENT5A
GOBP_POSITIVE_REGULATION_OF_GROWTH_HORMONE_SECRETION	GOBP_POSITIVE_REGULATION_OF_GROWTH_HORMONE_SECRETION	GOBP_POSITIVE_REGULATION_OF_GROWTH_HORMONE_SECRETION	3	0.748863	1.19493	0.263158	1	1	26	tags=33%, list=0%, signal=33%	SELENOT
HP_LIMB_HYPERTONIA	HP_LIMB_HYPERTONIA	HP_LIMB_HYPERTONIA	72	0.380419	1.19421	0.134615	1	1	3427	tags=50%, list=33%, signal=33%	SEPSECS/CACNA1A/ERCC6/NCAPD3/PI4KA/SPATA5/RHOBTB2/CDK19/CLTC/ERCC8/ARV1/DHDDS/SYNGAP1/FAR1/NECAP1/KDM5C/VPS37A/PNPT1/POLR3A/KIDINS220/KDM1A/UBTF/COG4/TARS2/KAT6A/YWHAG/MTRR/SLC33A1/WDR48/SYNJ1/CELF2/ATP6V1A/LBR/SZT2/FRMD4A/ATRX
GOBP_REGULATION_OF_RESPONSE_TO_REACTIVE_OXYGEN_SPECIES	GOBP_REGULATION_OF_RESPONSE_TO_REACTIVE_OXYGEN_SPECIES	GOBP_REGULATION_OF_RESPONSE_TO_REACTIVE_OXYGEN_SPECIES	19	0.488484	1.19395	0.246964	1	1	2	tags=5%, list=0%, signal=5%	RACK1
GOBP_REGULATION_OF_CHROMOSOME_SEGREGATION	GOBP_REGULATION_OF_CHROMOSOME_SEGREGATION	GOBP_REGULATION_OF_CHROMOSOME_SEGREGATION	67	0.382339	1.19388	0.130705	1	1	4031	tags=66%, list=39%, signal=40%	BUB1B/CENPF/CDCA2/UBE2C/MAD2L1/SPDL1/CDC23/HECW2/NDC80/USP44/CSNK2A1/GEN1/BUB1/APC/RAD18/NUMA1/PUM2/RIOK2/DYNC1LI1/PTTG1/SMC5/CDK5RAP2/CENPE/RAD21/PSMG2/ANAPC7/ATM/KIF2C/ANAPC4/SMC6/PCID2/FBXO5/CDC16/ANAPC15/BECN1/ZNF207/LCMT1/MKI67/PUM1/IK/CDC27/RCC2/BUB3/ZW10
HP_ACHROMATOPSIA	HP_ACHROMATOPSIA	HP_ACHROMATOPSIA	2	0.801355	1.19379	0.275194	1	1	925	tags=50%, list=9%, signal=45%	NBAS
GOMF_PHOSPHATIDYLINOSITOL_PHOSPHATE_KINASE_ACTIVITY	GOMF_PHOSPHATIDYLINOSITOL_PHOSPHATE_KINASE_ACTIVITY	GOMF_PHOSPHATIDYLINOSITOL_PHOSPHATE_KINASE_ACTIVITY	11	0.549638	1.19361	0.247505	1	1	3091	tags=73%, list=30%, signal=51%	PIK3C2B/PIK3CD/PIP4K2B/PIKFYVE/PIP5K1A/PIK3C2A/PIP4K2C/PIK3CG
HP_HEMIANOPIA	HP_HEMIANOPIA	HP_HEMIANOPIA	23	0.471911	1.19339	0.23614	1	1	3586	tags=57%, list=35%, signal=37%	WHRN/AKT3/MYO7A/MT-ND6/AIP/MT-CYB/BAP1/MT-CO3/MT-CO2/MEN1/MT-ND1/BRAF/ARSG
GOMF_DNA_METHYLTRANSFERASE_ACTIVITY	GOMF_DNA_METHYLTRANSFERASE_ACTIVITY	GOMF_DNA_METHYLTRANSFERASE_ACTIVITY	4	0.690275	1.19334	0.279026	1	1	1724	tags=50%, list=17%, signal=42%	METTL4/N6AMT1
HP_MOLLUSCUM_CONTAGIOSUM	HP_MOLLUSCUM_CONTAGIOSUM	HP_MOLLUSCUM_CONTAGIOSUM	5	0.671539	1.19309	0.297665	1	1	342	tags=20%, list=3%, signal=19%	CARMIL2
HP_UNUSUAL_SKIN_INFECTION	HP_UNUSUAL_SKIN_INFECTION	HP_UNUSUAL_SKIN_INFECTION	5	0.671539	1.19309	0.297665	1	1	342	tags=20%, list=3%, signal=19%	CARMIL2
HP_CONGENITAL_HEPATIC_FIBROSIS	HP_CONGENITAL_HEPATIC_FIBROSIS	HP_CONGENITAL_HEPATIC_FIBROSIS	26	0.457558	1.19277	0.246939	1	1	1500	tags=27%, list=15%, signal=23%	WDR19/IFT80/WDR35/IQCB1/CEP290/SDCCAG8/RBPJ
GOBP_PROTEIN_INSERTION_INTO_MEMBRANE	GOBP_PROTEIN_INSERTION_INTO_MEMBRANE	GOBP_PROTEIN_INSERTION_INTO_MEMBRANE	39	0.419337	1.19241	0.222672	1	1	823	tags=10%, list=8%, signal=9%	TOMM70/MAIP1/TIMM29/EMC2
HP_HYPOCHROMIC_MICROCYTIC_ANEMIA	HP_HYPOCHROMIC_MICROCYTIC_ANEMIA	HP_HYPOCHROMIC_MICROCYTIC_ANEMIA	7	0.601335	1.19238	0.305118	1	1	3427	tags=86%, list=33%, signal=57%	TRNT1/ABCB7/LPIN2/DNAJC19/HBB/ATRX
HP_EPISODIC_TACHYPNEA	HP_EPISODIC_TACHYPNEA	HP_EPISODIC_TACHYPNEA	29	0.452167	1.19216	0.230444	1	1	1711	tags=28%, list=17%, signal=23%	CPLANE1/KIAA0753/HYLS1/ARL3/CEP290/KIAA0586/CBY1/ARMC9
HP_LARGE_FLESHY_EARS	HP_LARGE_FLESHY_EARS	HP_LARGE_FLESHY_EARS	3	0.747019	1.19199	0.267057	1	1	2591	tags=100%, list=25%, signal=75%	PIGN/TBL1XR1/TRAPPC9
GOBP_CORTICOSTEROID_HORMONE_SECRETION	GOBP_CORTICOSTEROID_HORMONE_SECRETION	GOBP_CORTICOSTEROID_HORMONE_SECRETION	6	0.638081	1.19198	0.299213	1	1	93	tags=17%, list=1%, signal=17%	SELENOM
GOBP_GLUCOCORTICOID_SECRETION	GOBP_GLUCOCORTICOID_SECRETION	GOBP_GLUCOCORTICOID_SECRETION	6	0.638081	1.19198	0.299213	1	1	93	tags=17%, list=1%, signal=17%	SELENOM
HP_INFLAMMATION_OF_THE_LARGE_INTESTINE	HP_INFLAMMATION_OF_THE_LARGE_INTESTINE	HP_INFLAMMATION_OF_THE_LARGE_INTESTINE	51	0.401064	1.191	0.207627	1	1	1615	tags=22%, list=16%, signal=18%	CYBC1/CARMIL2/INAVA/SLC9A3/POLA1/XIAP/STAT1/PLCG2/TTC37/PIK3CD/RASGRP1
GOBP_SUBSTRATE_DEPENDENT_CELL_MIGRATION	GOBP_SUBSTRATE_DEPENDENT_CELL_MIGRATION	GOBP_SUBSTRATE_DEPENDENT_CELL_MIGRATION	10	0.55819	1.19075	0.249501	1	1	919	tags=20%, list=9%, signal=18%	ATP5F1B/ANKS1A
GOBP_FOAM_CELL_DIFFERENTIATION	GOBP_FOAM_CELL_DIFFERENTIATION	GOBP_FOAM_CELL_DIFFERENTIATION	18	0.492884	1.1906	0.245968	1	1	1364	tags=28%, list=13%, signal=24%	SELENOK/ABCA1/SAMD1/STAT1/CSF2
GOBP_PURINE_RIBONUCLEOSIDE_SALVAGE	GOBP_PURINE_RIBONUCLEOSIDE_SALVAGE	GOBP_PURINE_RIBONUCLEOSIDE_SALVAGE	4	0.688116	1.18961	0.280899	1	1	1755	tags=50%, list=17%, signal=41%	MTAP/ADK
HP_EXTERNAL_GENITAL_HYPOPLASIA	HP_EXTERNAL_GENITAL_HYPOPLASIA	HP_EXTERNAL_GENITAL_HYPOPLASIA	291	0.312369	1.18959	0.0781609	1	1	2782	tags=33%, list=27%, signal=25%	BUD23/TOGARAM1/CCNQ/WASHC5/RXYLT1/KIAA0753/CDC45/POLA1/BUB1B/ARID1B/ERCC4/NEK2/DCAF17/IFT80/ERCC6/RYR1/IFT172/CCDC141/TBCE/WDR35/LIG4/PHF6/PLAG1/PEX6/HERC1/UBE3B/BBS12/MCM8/IFT74/GNRH1/SMARCA2/ARL3/CEP290/RP2/SMAD4/OGT/SDCCAG8/TRRAP/RPGR/MADD/ERCC8/ARCN1/DHDDS/KIAA0586/SIN3A/WDPCP/STAG1/RAB3GAP2/SLC29A3/PRKDC/SAMD9/FANCF/FKTN/SETBP1/FGFR1/SAMHD1/HCCS/PRPF6/IFT88/KDM5C/BBIP1/FAM111A/MTM1/FANCL/FXR…
GOMF_1_PHOSPHATIDYLINOSITOL_3_KINASE_ACTIVITY	GOMF_1_PHOSPHATIDYLINOSITOL_3_KINASE_ACTIVITY	GOMF_1_PHOSPHATIDYLINOSITOL_3_KINASE_ACTIVITY	8	0.58324	1.18878	0.293204	1	1	3727	tags=88%, list=36%, signal=56%	PIK3C2B/PIK3CD/PIK3C3/PIK3C2A/PIK3CG/ATM/PIK3CB
HP_STIFF_SKIN	HP_STIFF_SKIN	HP_STIFF_SKIN	6	0.636274	1.1886	0.301181	1	1	1608	tags=50%, list=16%, signal=42%	ADA2/SMAD4/SLC29A3
HP_GONADAL_DYSGENESIS	HP_GONADAL_DYSGENESIS	HP_GONADAL_DYSGENESIS	18	0.492023	1.18852	0.245968	1	1	2343	tags=28%, list=23%, signal=21%	RXYLT1/TWNK/HSD17B4/PPP1R12A/MAP3K1
HP_MUSCLE_ABNORMALITY_RELATED_TO_MITOCHONDRIAL_DYSFUNCTION	HP_MUSCLE_ABNORMALITY_RELATED_TO_MITOCHONDRIAL_DYSFUNCTION	HP_MUSCLE_ABNORMALITY_RELATED_TO_MITOCHONDRIAL_DYSFUNCTION	61	0.388271	1.18839	0.157233	1	1	2962	tags=36%, list=29%, signal=26%	NDUFAF8/FDX2/TWNK/MT-ND3/POLG2/MT-ATP6/FOXRED1/NDUFS1/MT-ND6/NDUFS2/PNPT1/NUBPL/NDUFB3/MT-CYB/NDUFAF2/MT-CO3/NDUFAF5/MT-CO2/PNPLA8/NDUFAF1/NDUFAF4/NDUFV2
HP_NEUROINFLAMMATION	HP_NEUROINFLAMMATION	HP_NEUROINFLAMMATION	6	0.636021	1.18813	0.301181	1	1	2358	tags=50%, list=23%, signal=39%	KLRC4/CCR1/FAS
GOBP_ATRIAL_SEPTUM_MORPHOGENESIS	GOBP_ATRIAL_SEPTUM_MORPHOGENESIS	GOBP_ATRIAL_SEPTUM_MORPHOGENESIS	6	0.635972	1.18804	0.301181	1	1	305	tags=17%, list=3%, signal=16%	NSD2
GOBP_GLYCOSYLCERAMIDE_BIOSYNTHETIC_PROCESS	GOBP_GLYCOSYLCERAMIDE_BIOSYNTHETIC_PROCESS	GOBP_GLYCOSYLCERAMIDE_BIOSYNTHETIC_PROCESS	3	0.744502	1.18797	0.269006	1	1	576	tags=33%, list=6%, signal=31%	B3GALT2
HP_NEOPLASM_OF_THE_TONGUE	HP_NEOPLASM_OF_THE_TONGUE	HP_NEOPLASM_OF_THE_TONGUE	25	0.461602	1.18757	0.239351	1	1	2521	tags=36%, list=25%, signal=27%	CPLANE1/KIAA0753/WDPCP/RASGRP1/C2CD3/FAS/FASLG/MDM4/BAP1
GOMF_DYNEIN_HEAVY_CHAIN_BINDING	GOMF_DYNEIN_HEAVY_CHAIN_BINDING	GOMF_DYNEIN_HEAVY_CHAIN_BINDING	5	0.668361	1.18744	0.299611	1	1	3397	tags=100%, list=33%, signal=67%	DYNC2LI1/DYNC1I2/DYNC1LI1/DYNC1LI2/DNAL1
HP_MIGRAINE_WITH_AURA	HP_MIGRAINE_WITH_AURA	HP_MIGRAINE_WITH_AURA	3	0.744168	1.18744	0.270955	1	1	793	tags=33%, list=8%, signal=31%	CACNA1A
GOMF_N_N_DIMETHYLANILINE_MONOOXYGENASE_ACTIVITY	GOMF_N_N_DIMETHYLANILINE_MONOOXYGENASE_ACTIVITY	GOMF_N_N_DIMETHYLANILINE_MONOOXYGENASE_ACTIVITY	1	0.891517	1.18741	0.217923	1	1	1111	tags=100%, list=11%, signal=89%	FMO5
HP_HYDROURETER	HP_HYDROURETER	HP_HYDROURETER	36	0.427346	1.18724	0.226804	1	1	2989	tags=56%, list=29%, signal=39%	FANCI/FANCG/BRCA2/ARID1B/ERCC4/PIGN/UBE2T/ERCC6/DYNC2LI1/ERCC8/FANCF/SETBP1/FANCL/FANCM/SMC3/SLX4/BRCA1/FANCD2/RAD51C/BCOR
GOMF_TOLL_LIKE_RECEPTOR_4_BINDING	GOMF_TOLL_LIKE_RECEPTOR_4_BINDING	GOMF_TOLL_LIKE_RECEPTOR_4_BINDING	1	0.891224	1.18702	0.219959	1	1	1114	tags=100%, list=11%, signal=89%	TIRAP
HP_HYPOPIGMENTED_SKIN_PATCHES	HP_HYPOPIGMENTED_SKIN_PATCHES	HP_HYPOPIGMENTED_SKIN_PATCHES	72	0.378068	1.18683	0.138889	1	1	2700	tags=32%, list=26%, signal=24%	UFD1/FANCI/FANCG/BRCA2/ERCC4/CCR6/UBE2T/RREB1/CTLA4/CHN1/FANCF/PCNT/BLM/HCCS/FANCL/XPC/FANCM/PTPN22/FAS/SLX4/CTC1/BRCA1/FANCD2
HP_ABNORMAL_SOFT_PALATE_MORPHOLOGY	HP_ABNORMAL_SOFT_PALATE_MORPHOLOGY	HP_ABNORMAL_SOFT_PALATE_MORPHOLOGY	125	0.343254	1.18679	0.107383	1	1	1742	tags=21%, list=17%, signal=17%	ADA2/ESS2/SELENOI/RXYLT1/BICRA/CDC45/FANCI/POLA1/FANCG/BRCA2/ERCC4/TTN/UBE2T/RYR1/DLG3/FKBP14/TBCE/WDR35/HYLS1/TTC37/SMAD4/FTO/STAG2/FANCF/FKTN/FGFR1
HP_COLITIS	HP_COLITIS	HP_COLITIS	42	0.409643	1.18663	0.228916	1	1	1615	tags=24%, list=16%, signal=20%	CYBC1/CARMIL2/INAVA/POLA1/XIAP/STAT1/PLCG2/TTC37/PIK3CD/RASGRP1
GOBP_PROTEIN_LOCALIZATION_TO_MICROTUBULE_ORGANIZING_CENTER	GOBP_PROTEIN_LOCALIZATION_TO_MICROTUBULE_ORGANIZING_CENTER	GOBP_PROTEIN_LOCALIZATION_TO_MICROTUBULE_ORGANIZING_CENTER	30	0.446088	1.18661	0.242105	1	1	3047	tags=53%, list=30%, signal=38%	KIAA0753/CEP192/AURKA/DISC1/APC/GOLGB1/MCPH1/UBXN2B/NUMA1/C2CD3/CEP350/PCM1/PIBF1/NEDD1/CEP83/CCDC14
GOMF_ADRENERGIC_RECEPTOR_BINDING	GOMF_ADRENERGIC_RECEPTOR_BINDING	GOMF_ADRENERGIC_RECEPTOR_BINDING	9	0.570404	1.18612	0.285429	1	1	155	tags=11%, list=2%, signal=11%	GRK2
GOBP_REGULATION_OF_PATTERN_RECOGNITION_RECEPTOR_SIGNALING_PATHWAY	GOBP_REGULATION_OF_PATTERN_RECOGNITION_RECEPTOR_SIGNALING_PATHWAY	GOBP_REGULATION_OF_PATTERN_RECOGNITION_RECEPTOR_SIGNALING_PATHWAY	57	0.393518	1.18612	0.174004	1	1	62	tags=5%, list=1%, signal=5%	NOP53/UFD1/ERBIN
HP_PENDULAR_NYSTAGMUS	HP_PENDULAR_NYSTAGMUS	HP_PENDULAR_NYSTAGMUS	12	0.537014	1.1861	0.248031	1	1	2486	tags=50%, list=24%, signal=38%	CACNA1A/MT-ATP6/RPGR/TMEM63A/TBL1XR1/NT5C2
HP_ABNORMAL_PALMAR_DERMATOGLYPHICS	HP_ABNORMAL_PALMAR_DERMATOGLYPHICS	HP_ABNORMAL_PALMAR_DERMATOGLYPHICS	134	0.339902	1.18608	0.121348	1	1	3502	tags=46%, list=34%, signal=30%	NSD2/CKAP2L/SEPSECS/ARID1B/IFT122/ESCO2/NBAS/VPS33A/PEX6/UBE3B/ASXL2/SMARCA2/ARL3/ZNF292/EXT1/CDK19/TRPS1/APC/SIN3A/STAG1/AIP/SETBP1/NUP188/SMARCAD1/CREBBP/TGDS/SMC3/NIPBL/TBL1XR1/PEX2/MED12/CTCF/SMPD4/SMC1A/UBR7/EHMT1/PEX26/PEX1/RAD21/NUP88/PEX11B/TCF12/BCOR/PACS1/ANKRD11/VPS13B/MAP3K7/DDX11/COX14/PEX3/RPS6KA3/NUP107/XYLT1/KAT6B/CEP57/TCF4/RBM10/ITCH/SPECC1L/SPTBN1/BRAF
HP_SIMPLE_EAR	HP_SIMPLE_EAR	HP_SIMPLE_EAR	5	0.667513	1.18594	0.299611	1	1	1909	tags=40%, list=19%, signal=33%	BICRA/EXOC2
HP_METAPHYSEAL_CUPPING	HP_METAPHYSEAL_CUPPING	HP_METAPHYSEAL_CUPPING	8	0.581843	1.18593	0.304854	1	1	94	tags=12%, list=1%, signal=12%	NEPRO
HP_PAROXYSMAL_INVOLUNTARY_EYE_MOVEMENTS	HP_PAROXYSMAL_INVOLUNTARY_EYE_MOVEMENTS	HP_PAROXYSMAL_INVOLUNTARY_EYE_MOVEMENTS	31	0.440762	1.18568	0.237219	1	1	3148	tags=42%, list=31%, signal=29%	NDUFAF8/MT-ND3/FOXRED1/NDUFS1/NDUFS2/NUBPL/NDUFB3/NDUFAF2/NDUFAF5/NDUFAF1/NDUFAF4/NDUFV2/MT-ND1
HP_DIABETIC_KETOACIDOSIS	HP_DIABETIC_KETOACIDOSIS	HP_DIABETIC_KETOACIDOSIS	1	0.890149	1.18559	0.219959	1	1	1125	tags=100%, list=11%, signal=89%	PLAGL1
GOBP_CHROMOSOME_ORGANIZATION_INVOLVED_IN_MEIOTIC_CELL_CYCLE	GOBP_CHROMOSOME_ORGANIZATION_INVOLVED_IN_MEIOTIC_CELL_CYCLE	GOBP_CHROMOSOME_ORGANIZATION_INVOLVED_IN_MEIOTIC_CELL_CYCLE	33	0.439857	1.18527	0.215481	1	1	1532	tags=27%, list=15%, signal=23%	MRE11/SGO2/SGO1/NCAPD2/BUB1B/NCAPD3/ZCWPW1/MLH3/BUB1
GOBP_ACTIN_FILAMENT_DEPOLYMERIZATION	GOBP_ACTIN_FILAMENT_DEPOLYMERIZATION	GOBP_ACTIN_FILAMENT_DEPOLYMERIZATION	31	0.440438	1.18481	0.237219	1	1	692	tags=10%, list=7%, signal=9%	WASHC2C/CARMIL2/EPS8
GOBP_HISTONE_H3_K4_DEMETHYLATION_TRIMETHYL_H3_K4_SPECIFIC	GOBP_HISTONE_H3_K4_DEMETHYLATION_TRIMETHYL_H3_K4_SPECIFIC	GOBP_HISTONE_H3_K4_DEMETHYLATION_TRIMETHYL_H3_K4_SPECIFIC	5	0.666816	1.1847	0.301556	1	1	2673	tags=80%, list=26%, signal=59%	RIOX1/KDM5C/KDM5D/KDM5A
GOBP_RAL_PROTEIN_SIGNAL_TRANSDUCTION	GOBP_RAL_PROTEIN_SIGNAL_TRANSDUCTION	GOBP_RAL_PROTEIN_SIGNAL_TRANSDUCTION	4	0.685259	1.18467	0.292135	1	1	2861	tags=75%, list=28%, signal=54%	RALGPS1/NKIRAS1/NKIRAS2
HP_RETINAL_ARTERIOLAR_TORTUOSITY	HP_RETINAL_ARTERIOLAR_TORTUOSITY	HP_RETINAL_ARTERIOLAR_TORTUOSITY	20	0.482693	1.18439	0.242915	1	1	51	tags=10%, list=0%, signal=10%	UFD1/BUD23
GOBP_CELLULAR_RESPONSE_TO_EXOGENOUS_DSRNA	GOBP_CELLULAR_RESPONSE_TO_EXOGENOUS_DSRNA	GOBP_CELLULAR_RESPONSE_TO_EXOGENOUS_DSRNA	12	0.536235	1.18438	0.248031	1	1	167	tags=8%, list=2%, signal=8%	CGAS
GOBP_NEGATIVE_REGULATION_OF_CELLULAR_RESPONSE_TO_OXIDATIVE_STRESS	GOBP_NEGATIVE_REGULATION_OF_CELLULAR_RESPONSE_TO_OXIDATIVE_STRESS	GOBP_NEGATIVE_REGULATION_OF_CELLULAR_RESPONSE_TO_OXIDATIVE_STRESS	2	0.795035	1.18438	0.277132	1	1	2099	tags=100%, list=21%, signal=80%	NCOA7/OXR1
GOCC_TIM22_MITOCHONDRIAL_IMPORT_INNER_MEMBRANE_INSERTION_COMPLEX	GOCC_TIM22_MITOCHONDRIAL_IMPORT_INNER_MEMBRANE_INSERTION_COMPLEX	GOCC_TIM22_MITOCHONDRIAL_IMPORT_INNER_MEMBRANE_INSERTION_COMPLEX	5	0.666629	1.18437	0.301556	1	1	1497	tags=40%, list=15%, signal=34%	TIMM29/TRMT10B
GOBP_POSITIVE_REGULATION_OF_CAMP_MEDIATED_SIGNALING	GOBP_POSITIVE_REGULATION_OF_CAMP_MEDIATED_SIGNALING	GOBP_POSITIVE_REGULATION_OF_CAMP_MEDIATED_SIGNALING	3	0.741993	1.18397	0.272904	1	1	167	tags=33%, list=2%, signal=33%	CGAS
GOBP_SNRNA_TRANSCRIPTION	GOBP_SNRNA_TRANSCRIPTION	GOBP_SNRNA_TRANSCRIPTION	17	0.498349	1.18367	0.265226	1	1	2943	tags=59%, list=29%, signal=42%	ICE2/RPAP2/ZNF143/SNAPC5/CDK7/ZC3H8/SNAPC1/USPL1/SNAPC3/LARP7
GOCC_PINOSOME	GOCC_PINOSOME	GOCC_PINOSOME	5	0.666226	1.18365	0.303502	1	1	1966	tags=60%, list=19%, signal=48%	CARMIL2/APPL2/ANKFY1
GOCC_UBIQUITIN_LIGASE_COMPLEX	GOCC_UBIQUITIN_LIGASE_COMPLEX	GOCC_UBIQUITIN_LIGASE_COMPLEX	234	0.314553	1.18352	0.0859729	1	1	3015	tags=30%, list=29%, signal=22%	ELOB/ELOC/BABAM2/DMAC2/DCAF1/FBH1/COP1/CCNF/BUB1B/BRCA2/BTRC/DCAF17/UBE2V1/CBX8/UBE2C/KBTBD8/CDC23/CUL2/MED7/GLMN/KLHDC10/KLHL8/FBXO8/USP33/FBXO38/AMBRA1/RNF19A/ERCC8/AMN1/RNF14/MED11/FBXW8/KLHL25/KLHL24/BARD1/RAD18/USP47/SKP2/UBE3D/ZYG11B/KCTD2/FBXO45/FBXO48/ARMC8/RNF144A/WWP1/DYRK2/MED12/MKLN1/FBXL4/CUL9/FAM8A1/DCUN1D2/NEDD4/RNF20/KLHL3/BRCA1/CUL4B/SPOP/CBLL1/PHC3/CUL7/DCAF16/MED27/LMO7/SPOPL/A…
HP_SIMPLIFIED_GYRAL_PATTERN	HP_SIMPLIFIED_GYRAL_PATTERN	HP_SIMPLIFIED_GYRAL_PATTERN	49	0.403089	1.1834	0.205945	1	1	3014	tags=55%, list=29%, signal=39%	PLK4/ASPM/ARID1B/CSNK2A1/KIF11/DYNC1I2/TUBGCP6/PRKDC/COPB2/CDC40/DPF2/CEP152/CIT/C2CD3/XRCC4/SMPD4/CUL4B/RTTN/CDK5RAP2/NDE1/CENPE/CASK/SPOP/ARID1A/MED27/AHDC1/GMNN
GOBP_NEGATIVE_REGULATION_OF_INTRACELLULAR_ESTROGEN_RECEPTOR_SIGNALING_PATHWAY	GOBP_NEGATIVE_REGULATION_OF_INTRACELLULAR_ESTROGEN_RECEPTOR_SIGNALING_PATHWAY	GOBP_NEGATIVE_REGULATION_OF_INTRACELLULAR_ESTROGEN_RECEPTOR_SIGNALING_PATHWAY	9	0.569085	1.18338	0.287425	1	1	130	tags=11%, list=1%, signal=11%	CNOT9
GOBP_INTERSTRAND_CROSS_LINK_REPAIR	GOBP_INTERSTRAND_CROSS_LINK_REPAIR	GOBP_INTERSTRAND_CROSS_LINK_REPAIR	27	0.453634	1.18337	0.239754	1	1	1436	tags=26%, list=14%, signal=22%	CENPX/CENPS/ERCC4/RAD51AP1/DCLRE1A/MCM8/RAD51D
HP_EPISPADIAS	HP_EPISPADIAS	HP_EPISPADIAS	11	0.544905	1.18333	0.259481	1	1	2217	tags=45%, list=22%, signal=36%	CDC45/SMAD4/DYNC2LI1/HCCS/C2CD3
GOMF_STEROID_DEHYDROGENASE_ACTIVITY	GOMF_STEROID_DEHYDROGENASE_ACTIVITY	GOMF_STEROID_DEHYDROGENASE_ACTIVITY	16	0.49844	1.1833	0.262548	1	1	1485	tags=31%, list=15%, signal=27%	SDR42E1/HSD17B1/DHRS11/RDH5/HSD17B4
GOBP_NEGATIVE_REGULATION_OF_CALCIUM_ION_DEPENDENT_EXOCYTOSIS	GOBP_NEGATIVE_REGULATION_OF_CALCIUM_ION_DEPENDENT_EXOCYTOSIS	GOBP_NEGATIVE_REGULATION_OF_CALCIUM_ION_DEPENDENT_EXOCYTOSIS	5	0.666015	1.18328	0.303502	1	1	3421	tags=100%, list=33%, signal=67%	RAP1B/REST/GNAI2/STXBP3/NOTCH1
HP_LYMPHOPROLIFERATIVE_DISORDER	HP_LYMPHOPROLIFERATIVE_DISORDER	HP_LYMPHOPROLIFERATIVE_DISORDER	14	0.521386	1.18322	0.269307	1	1	1150	tags=14%, list=11%, signal=13%	ADA2/SMARCAL1
GOMF_RIBOSOME_BINDING	GOMF_RIBOSOME_BINDING	GOMF_RIBOSOME_BINDING	59	0.390731	1.18309	0.180851	1	1	1218	tags=12%, list=12%, signal=11%	RACK1/MAIP1/EFL1/TTC5/SEC61A2/GUF1/EIF3C
HP_ABNORMALITY_OF_THE_URETHRA	HP_ABNORMALITY_OF_THE_URETHRA	HP_ABNORMALITY_OF_THE_URETHRA	254	0.313325	1.18284	0.0785219	1	1	3156	tags=37%, list=31%, signal=26%	UFD1/BUD23/ADA2/NSD2/WASHC5/KIAA0753/PSPH/BICRA/CDC45/FANCI/POLA1/FANCG/BUB1B/BRCA2/ARID1B/ERCC4/IFT80/CDCA7/PIGN/UBE2T/ESCO2/KANSL1/WDR35/LIG4/LRIG2/RREB1/PLAG1/PEX6/ERMARD/HYLS1/SMARCA2/CEP290/TTC37/SMAD4/OGT/DYNC2LI1/ARCN1/KIAA0586/SIN3A/SAMD9/SYNGAP1/FANCF/SETBP1/FGFR1/PCNT/HCCS/TMEM63A/MTM1/CREBBP/FANCL/DPF2/PPP1R12A/FANCM/SMC3/NIPBL/DNAJC19/C2CD3/PEX2/MED12/MAP3K1/POLR3A/SLX4/PLEC/FBXL4/KDM…
HP_TETRALOGY_OF_FALLOT	HP_TETRALOGY_OF_FALLOT	HP_TETRALOGY_OF_FALLOT	100	0.354539	1.18247	0.142232	1	1	864	tags=12%, list=8%, signal=11%	UFD1/BUD23/ESS2/WASHC5/BICRA/FANCI/FANCG/BRCA2/ARID1B/ERCC4/PIGN/UBE2T
GOBP_CILIUM_MOVEMENT	GOBP_CILIUM_MOVEMENT	GOBP_CILIUM_MOVEMENT	40	0.413811	1.18217	0.218	1	1	1934	tags=30%, list=19%, signal=24%	CFAP298/INTS13/JHY/CCSAP/CCR6/DNAAF5/INPP5B/TMF1/RFX3/TTC12/SPA17/TTLL3
GOBP_REGULATION_OF_OOCYTE_MATURATION	GOBP_REGULATION_OF_OOCYTE_MATURATION	GOBP_REGULATION_OF_OOCYTE_MATURATION	2	0.793541	1.18215	0.277132	1	1	887	tags=50%, list=9%, signal=46%	AURKA
HP_DECREASED_FERTILITY_IN_MALES	HP_DECREASED_FERTILITY_IN_MALES	HP_DECREASED_FERTILITY_IN_MALES	49	0.40265	1.18211	0.208068	1	1	3536	tags=57%, list=35%, signal=38%	CFAP298/FANCI/FANCG/BRCA2/ERCC4/UBE2T/CTNS/DNAAF5/RPGR/TTC12/AIP/FANCF/BLM/FANCL/USP9Y/FANCM/MAP3K1/ARMC2/SLX4/BRCA1/FANCD2/RAD51C/MEN1/DDX3Y/DNAL1/BRAF/PPP2R3C/RFWD3
GOMF_PHOSPHATIDYLINOSITOL_4_5_BISPHOSPHATE_PHOSPHATASE_ACTIVITY	GOMF_PHOSPHATIDYLINOSITOL_4_5_BISPHOSPHATE_PHOSPHATASE_ACTIVITY	GOMF_PHOSPHATIDYLINOSITOL_4_5_BISPHOSPHATE_PHOSPHATASE_ACTIVITY	11	0.544247	1.1819	0.261477	1	1	1456	tags=27%, list=14%, signal=23%	PIP4P1/INPP4B/INPP5B
HP_RIB_SEGMENTATION_ABNORMALITIES	HP_RIB_SEGMENTATION_ABNORMALITIES	HP_RIB_SEGMENTATION_ABNORMALITIES	7	0.596041	1.18188	0.314961	1	1	305	tags=14%, list=3%, signal=14%	NSD2
GOMF_LIPASE_BINDING	GOMF_LIPASE_BINDING	GOMF_LIPASE_BINDING	2	0.793342	1.18185	0.277132	1	1	1333	tags=50%, list=13%, signal=43%	FAF2
GOBP_NEGATIVE_REGULATION_OF_PEPTIDYL_CYSTEINE_S_NITROSYLATION	GOBP_NEGATIVE_REGULATION_OF_PEPTIDYL_CYSTEINE_S_NITROSYLATION	GOBP_NEGATIVE_REGULATION_OF_PEPTIDYL_CYSTEINE_S_NITROSYLATION	4	0.683547	1.18171	0.294007	1	1	3241	tags=100%, list=32%, signal=68%	NCOA7/SNTA1/OXR1/ATP2B4
GOMF_GUANYL_NUCLEOTIDE_EXCHANGE_FACTOR_ACTIVITY	GOMF_GUANYL_NUCLEOTIDE_EXCHANGE_FACTOR_ACTIVITY	GOMF_GUANYL_NUCLEOTIDE_EXCHANGE_FACTOR_ACTIVITY	128	0.34107	1.18136	0.115044	1	1	3726	tags=46%, list=36%, signal=30%	RCC1L/TIAM2/RALGPS1/ECT2/HERC1/VAV2/DOCK2/PLCE1/SH2D3C/FBXO8/RPGR/MADD/EIF2B2/SH2D3A/EIF2B3/DOCK10/RAB3GAP2/RASGRP1/WDR41/GBF1/VPS9D1/CYTH4/ALS2/PREX1/RABGEF1/DOCK8/GAPVD1/ARHGEF12/RINL/ARHGEF9/RCBTB2/SH3BP5L/FGD4/PSD4/RAPGEF6/DENND4C/RIC8B/ARHGEF6/C9orf72/SOS1/ARHGEF19/ADRB1/RAPGEF1/DENND2D/CCDC88C/SPATA13/CYTH3/DENND1C/RIC1/THG1L/RASGEF1B/DENND6A/RGL4/DIS3/SMCR8/ARFGEF1/DENND4A/HPS1/CCDC88A
GOMF_PHOSPHATIDYLINOSITOL_3_4_5_TRISPHOSPHATE_BINDING	GOMF_PHOSPHATIDYLINOSITOL_3_4_5_TRISPHOSPHATE_BINDING	GOMF_PHOSPHATIDYLINOSITOL_3_4_5_TRISPHOSPHATE_BINDING	21	0.478511	1.18132	0.24498	1	1	3531	tags=52%, list=35%, signal=34%	WASHC2C/ZFYVE1/RACGAP1/OGT/GBF1/IQGAP1/ZFYVE16/CYTH3/KIF16B/ARAP2/DAPP1
GOBP_NEGATIVE_REGULATION_OF_TOR_SIGNALING	GOBP_NEGATIVE_REGULATION_OF_TOR_SIGNALING	GOBP_NEGATIVE_REGULATION_OF_TOR_SIGNALING	29	0.448041	1.18128	0.241015	1	1	1940	tags=34%, list=19%, signal=28%	BMT2/CASTOR1/DEPDC5/SESN3/SESN1/TSC1/TBC1D7/ITFG2/MTM1/TSC2
HP_SMOOTH_PHILTRUM	HP_SMOOTH_PHILTRUM	HP_SMOOTH_PHILTRUM	120	0.34339	1.18091	0.127517	1	1	3577	tags=45%, list=35%, signal=30%	CCDC32/WDR19/PIGN/WDR35/PTPN23/UBE3B/SMARCA2/ZNF292/RHOBTB2/TRRAP/MADD/TRPS1/SIN3A/STAG2/FAR1/COG7/TUBGCP2/TCF20/KDM5C/EXOC2/TRIP12/SMC3/TBL1XR1/MED12/AP3B1/ZNF148/EXOSC1/SMPD4/SMC1A/TRAPPC9/UBR7/RTTN/SEC23A/CASK/MED13/RAD21/SPOP/TRAPPC4/MED27/ATG7/PACS1/ANKRD11/PSMD12/USP9X/ZMIZ1/NUP107/PIGU/ATP6V1A/ACTL6A/GNE/SPECC1L/SPTBN1/PPP2R3C/HUWE1
GOBP_ENDOCANNABINOID_SIGNALING_PATHWAY	GOBP_ENDOCANNABINOID_SIGNALING_PATHWAY	GOBP_ENDOCANNABINOID_SIGNALING_PATHWAY	2	0.792689	1.18088	0.277132	1	1	2123	tags=100%, list=21%, signal=79%	DAGLB/MGLL
GOBP_HISTONE_EXCHANGE	GOBP_HISTONE_EXCHANGE	GOBP_HISTONE_EXCHANGE	14	0.520176	1.18047	0.273267	1	1	4268	tags=79%, list=42%, signal=46%	CENPP/CENPW/ACTR6/SPTY2D1/DMAP1/ZNHIT1/SYCP3/ITGB3BP/VPS72/NASP/ANP32E
GOBP_HISTONE_H3_K4_DIMETHYLATION	GOBP_HISTONE_H3_K4_DIMETHYLATION	GOBP_HISTONE_H3_K4_DIMETHYLATION	6	0.631857	1.18035	0.309055	1	1	2194	tags=50%, list=21%, signal=39%	KMT2A/SETD1A/SETD4
GOBP_HOMOLOGOUS_CHROMOSOME_SEGREGATION	GOBP_HOMOLOGOUS_CHROMOSOME_SEGREGATION	GOBP_HOMOLOGOUS_CHROMOSOME_SEGREGATION	23	0.466731	1.1803	0.244353	1	1	1398	tags=22%, list=14%, signal=19%	MRE11/SGO2/SGO1/ZCWPW1/MLH3
HP_DECREASED_FACIAL_EXPRESSION	HP_DECREASED_FACIAL_EXPRESSION	HP_DECREASED_FACIAL_EXPRESSION	65	0.381982	1.17997	0.154506	1	1	3260	tags=40%, list=32%, signal=27%	MRE11/MAP3K20/SELENON/TWNK/LRP12/RYR1/POLG2/PIK3CD/VPS35/ATP7A/FKTN/GIGYF2/MTM1/FRG1/TANGO2/DCTN1/DNAJC13/ATXN2/VPS41/PYROXD1/BCL11B/CCDC174/EIF2AK2/SYNJ1/ATP6V1A/UBA1
HP_MESOAXIAL_HAND_POLYDACTYLY	HP_MESOAXIAL_HAND_POLYDACTYLY	HP_MESOAXIAL_HAND_POLYDACTYLY	4	0.682463	1.17983	0.29588	1	1	309	tags=25%, list=3%, signal=24%	CPLANE1
GOBP_CELL_CYCLE_DNA_REPLICATION	GOBP_CELL_CYCLE_DNA_REPLICATION	GOBP_CELL_CYCLE_DNA_REPLICATION	34	0.433461	1.17966	0.225941	1	1	971	tags=21%, list=9%, signal=19%	RTF2/CDC45/POLA1/BRCA2/NUGGC/UPF1/DBF4B
HP_ABNORMALITY_OF_VITAMIN_A_METABOLISM	HP_ABNORMALITY_OF_VITAMIN_A_METABOLISM	HP_ABNORMALITY_OF_VITAMIN_A_METABOLISM	8	0.578546	1.17921	0.306796	1	1	310	tags=12%, list=3%, signal=12%	EFL1
HP_PLAGIOCEPHALY	HP_PLAGIOCEPHALY	HP_PLAGIOCEPHALY	77	0.369257	1.17878	0.154839	1	1	2751	tags=35%, list=27%, signal=26%	MESD/NEPRO/PRUNE1/ARID1B/TBC1D24/WDR35/ZBTB20/ERMARD/PPP2R5D/SMARCA2/ZNF292/MADD/CHN1/FKTN/SAMHD1/TCF20/DYNC1H1/MED13L/SMC3/PIGV/MED12/PPP1R21/KIDINS220/FBXL4/KAT6A/EHMT1/CASK
HP_CEREBRAL_EDEMA	HP_CEREBRAL_EDEMA	HP_CEREBRAL_EDEMA	18	0.487932	1.17864	0.254032	1	1	2190	tags=33%, list=21%, signal=26%	NAXE/NAXD/CACNA1A/DBT/SLC25A13/TBK1
HP_ABNORMALITY_OF_THE_DORSAL_COLUMN_OF_THE_SPINAL_CORD	HP_ABNORMALITY_OF_THE_DORSAL_COLUMN_OF_THE_SPINAL_CORD	HP_ABNORMALITY_OF_THE_DORSAL_COLUMN_OF_THE_SPINAL_CORD	6	0.630898	1.17856	0.312992	1	1	1690	tags=67%, list=17%, signal=56%	DARS2/ATXN1/FAR1/SETX
HP_PAROXYSMAL_DYSTONIA	HP_PAROXYSMAL_DYSTONIA	HP_PAROXYSMAL_DYSTONIA	9	0.566748	1.17852	0.295409	1	1	886	tags=33%, list=9%, signal=30%	SEPSECS/TBC1D24/DEPDC5
HP_APLASIA_HYPOPLASIA_AFFECTING_THE_ANTERIOR_SEGMENT_OF_THE_EYE	HP_APLASIA_HYPOPLASIA_AFFECTING_THE_ANTERIOR_SEGMENT_OF_THE_EYE	HP_APLASIA_HYPOPLASIA_AFFECTING_THE_ANTERIOR_SEGMENT_OF_THE_EYE	78	0.36829	1.17837	0.165591	1	1	871	tags=14%, list=9%, signal=13%	SEM1/BUD23/NSD2/FANCI/FANCG/BRCA2/ELP4/BTRC/ERCC4/UBE2T/ERCC6
GOBP_POSITIVE_REGULATION_OF_MITOCHONDRIAL_OUTER_MEMBRANE_PERMEABILIZATION_INVOLVED_IN_APOPTOTIC_SIGNALING_PATHWAY	GOBP_POSITIVE_REGULATION_OF_MITOCHONDRIAL_OUTER_MEMBRANE_PERMEABILIZATION_INVOLVED_IN_APOPTOTIC_SIGNALING_PATHWAY	GOBP_POSITIVE_REGULATION_OF_MITOCHONDRIAL_OUTER_MEMBRANE_PERMEABILIZATION_INVOLVED_IN_APOPTOTIC_SIGNALING_PATHWAY	9	0.566586	1.17818	0.297405	1	1	9	tags=11%, list=0%, signal=11%	ATP5IF1
GOBP_POSITIVE_REGULATION_OF_ANIMAL_ORGAN_MORPHOGENESIS	GOBP_POSITIVE_REGULATION_OF_ANIMAL_ORGAN_MORPHOGENESIS	GOBP_POSITIVE_REGULATION_OF_ANIMAL_ORGAN_MORPHOGENESIS	6	0.630529	1.17787	0.314961	1	1	671	tags=17%, list=7%, signal=16%	SIX4
GOBP_GAMMA_AMINOBUTYRIC_ACID_SECRETION	GOBP_GAMMA_AMINOBUTYRIC_ACID_SECRETION	GOBP_GAMMA_AMINOBUTYRIC_ACID_SECRETION	4	0.681283	1.17779	0.29588	1	1	1635	tags=50%, list=16%, signal=42%	SV2A/P2RX7
GOBP_NEGATIVE_REGULATION_OF_NEUTROPHIL_MIGRATION	GOBP_NEGATIVE_REGULATION_OF_NEUTROPHIL_MIGRATION	GOBP_NEGATIVE_REGULATION_OF_NEUTROPHIL_MIGRATION	1	0.884089	1.17752	0.232179	1	1	1187	tags=100%, list=12%, signal=88%	SLAMF8
HP_ABNORMAL_SARCOMERE_MORPHOLOGY	HP_ABNORMAL_SARCOMERE_MORPHOLOGY	HP_ABNORMAL_SARCOMERE_MORPHOLOGY	4	0.681099	1.17748	0.29588	1	1	2025	tags=75%, list=20%, signal=60%	TTN/RYR1/FXR1
HP_BRONCHIECTASIS	HP_BRONCHIECTASIS	HP_BRONCHIECTASIS	60	0.386453	1.17715	0.173362	1	1	2033	tags=27%, list=20%, signal=21%	STN1/CFAP298/CARMIL2/POLA1/TCF3/DNAAF5/CTLA4/STAT1/RPGR/PIK3CD/TTC12/SLC29A3/RASGRP1/BLM/TET2/CD81
HP_ABNORMAL_CORTICAL_GYRATION	HP_ABNORMAL_CORTICAL_GYRATION	HP_ABNORMAL_CORTICAL_GYRATION	261	0.312111	1.1771	0.0921659	1	1	3944	tags=51%, list=39%, signal=32%	WASHC4/KNL1/CPLANE1/RXYLT1/PLK4/SEPSECS/ASPM/ARID1B/TBC1D24/DEPDC5/RMND1/NCAPD3/AKT3/TTC5/PI4KA/WDR73/PEX6/DISC1/ERMARD/CSNK2A1/C12orf4/HYLS1/RSRC1/KIF11/DCPS/ARL3/GPSM2/TRRAP/FTO/CLTC/HSD17B4/DYNC1I2/KIAA0586/RAB3GAP2/TUBGCP6/PRKDC/SYNGAP1/FKTN/COPB2/CBY1/ARMC9/TUBGCP2/NUP133/DYNC1H1/UFSP2/MCPH1/CDC40/ETFDH/MED23/COG6/DOCK8/KIF2A/DPF2/PPP1R12A/CEP152/TUBG1/CEP120/CIT/MACF1/DHCR24/TRIM8/TBL1XR1/C…
GOBP_REGULATION_OF_DNA_DEPENDENT_DNA_REPLICATION	GOBP_REGULATION_OF_DNA_DEPENDENT_DNA_REPLICATION	GOBP_REGULATION_OF_DNA_DEPENDENT_DNA_REPLICATION	39	0.413935	1.17705	0.230769	1	1	3642	tags=59%, list=36%, signal=38%	FBH1/BRCA2/NUGGC/POLG2/DBF4B/RFC3/SMARCAL1/RFC4/GINS4/METTL4/CDC7/BLM/RFC5/NBN/KAT7/GMNN/BCL6/SLFN11/SENP2/ATRX/FBXO5/DBF4/SSBP1
GOMF_NUCLEAR_IMPORT_SIGNAL_RECEPTOR_ACTIVITY	GOMF_NUCLEAR_IMPORT_SIGNAL_RECEPTOR_ACTIVITY	GOMF_NUCLEAR_IMPORT_SIGNAL_RECEPTOR_ACTIVITY	15	0.506326	1.17702	0.272374	1	1	2858	tags=47%, list=28%, signal=34%	HIKESHI/RANBP6/KPNA5/TNPO1/SNUPN/KPNA6/IPO11
GOBP_MATURATION_OF_5_8S_RRNA	GOBP_MATURATION_OF_5_8S_RRNA	GOBP_MATURATION_OF_5_8S_RRNA	31	0.437512	1.17693	0.239264	1	1	3860	tags=55%, list=38%, signal=34%	MTREX/ERI2/EXOSC7/PRKDC/UTP20/URB1/EXOSC9/WDR12/RPP40/NSA2/EXOSC10/LAS1L/ERI1/EXOSC8/C1D/RPS21/EXOSC2
GOMF_GLYCEROPHOSPHOLIPID_FLIPPASE_ACTIVITY	GOMF_GLYCEROPHOSPHOLIPID_FLIPPASE_ACTIVITY	GOMF_GLYCEROPHOSPHOLIPID_FLIPPASE_ACTIVITY	6	0.629977	1.17684	0.314961	1	1	3539	tags=83%, list=35%, signal=55%	ATP11C/ATP10A/ATP8B2/ATP11B/ABCB1
HP_ABNORMAL_NEURAL_TUBE_MORPHOLOGY	HP_ABNORMAL_NEURAL_TUBE_MORPHOLOGY	HP_ABNORMAL_NEURAL_TUBE_MORPHOLOGY	101	0.352486	1.17681	0.144124	1	1	1742	tags=25%, list=17%, signal=21%	UFD1/BUD23/CCNQ/FANCI/POLA1/FANCG/BRCA2/ARID1B/TBC1D24/ERCC4/UBE2T/RUNX2/KANSL1/LIG4/RREB1/MTHFR/CEP290/KIAA0586/SIN3A/STAG2/CHN1/FANCF/FKTN/SETBP1/FGFR1
HP_HYPOREFLEXIA	HP_HYPOREFLEXIA	HP_HYPOREFLEXIA	217	0.316079	1.17678	0.0969163	1	1	2373	tags=29%, list=23%, signal=22%	MRE11/RETREG1/ELP1/RXYLT1/FDX2/SELENON/TWNK/TRMT5/INF2/TBC1D24/CACNA1A/ABCA1/PIGN/TBCK/ERCC6/RYR1/MT-ND3/POLG2/RMND1/VPS33A/TRAPPC11/PEX6/GDAP1/MT-ATP6/RFC1/SMN2/CDK19/FBXO38/DARS2/ST3GAL5/CLTC/MT-ND6/HSD17B4/ARV1/DHDDS/KIAA0586/ATXN1/TDP1/SYNGAP1/ATP7A/SPTLC1/FKTN/SETX/COG7/NECAP1/DYNC1H1/SMN1/MYO9A/TBC1D23/ATL3/SYNE1/PNPT1/SUCLA2/TBK1/PEX2/SNIP1/EXOSC9/PMM2/PPP1R21/EXOSC1/FASTKD2/ACOX1
HP_CHRONIC_OTITIS_MEDIA	HP_CHRONIC_OTITIS_MEDIA	HP_CHRONIC_OTITIS_MEDIA	69	0.375198	1.17673	0.147541	1	1	2033	tags=23%, list=20%, signal=19%	UFD1/BUD23/CFAP298/NSD2/CARMIL2/RUNX2/RREB1/TCF3/DNAAF5/CTLA4/RPGR/TTC12/TAF1/DOCK8/TGDS/CD81
HP_SKIN_PLAQUE	HP_SKIN_PLAQUE	HP_SKIN_PLAQUE	17	0.49527	1.17636	0.27112	1	1	1940	tags=29%, list=19%, signal=24%	ADA2/GLMN/CTLA4/TSC1/TSC2
HP_TYPE_1_MUSCLE_FIBER_ATROPHY	HP_TYPE_1_MUSCLE_FIBER_ATROPHY	HP_TYPE_1_MUSCLE_FIBER_ATROPHY	11	0.541649	1.17626	0.267465	1	1	876	tags=27%, list=9%, signal=25%	MAP3K20/SELENON/RYR1
HP_RECURRENT_THROMBOPHLEBITIS	HP_RECURRENT_THROMBOPHLEBITIS	HP_RECURRENT_THROMBOPHLEBITIS	1	0.882721	1.1757	0.234216	1	1	1201	tags=100%, list=12%, signal=88%	MTHFR
GOBP_PROTEIN_LOCALIZATION_TO_SITE_OF_DOUBLE_STRAND_BREAK	GOBP_PROTEIN_LOCALIZATION_TO_SITE_OF_DOUBLE_STRAND_BREAK	GOBP_PROTEIN_LOCALIZATION_TO_SITE_OF_DOUBLE_STRAND_BREAK	5	0.661735	1.17567	0.305447	1	1	2305	tags=80%, list=23%, signal=62%	SLF2/PARP3/SLF1/XRCC4
GOBP_MRNA_3_END_PROCESSING	GOBP_MRNA_3_END_PROCESSING	GOBP_MRNA_3_END_PROCESSING	51	0.39574	1.17519	0.226695	1	1	2221	tags=25%, list=22%, signal=20%	TENT4B/TENT2/VIRMA/CSTF1/CCNT1/PAPOLG/CSTF2/BARD1/TUT1/LEO1/PNPT1/SCAF8/ZC3H14
HP_ABNORMALITY_OF_SKELETAL_MATURATION	HP_ABNORMALITY_OF_SKELETAL_MATURATION	HP_ABNORMALITY_OF_SKELETAL_MATURATION	207	0.317314	1.17499	0.105381	1	1	3601	tags=44%, list=35%, signal=29%	BUD23/NSD2/EFL1/CKAP2L/ATRIP/CDC45/POLA1/PLK4/MT-ATP8/ARID1B/ERCC4/DCAF17/TBCK/NBAS/CCDC141/TBCE/CTNS/LIG4/PEX6/NMNAT1/GNRH1/RRAS/ASXL2/STAT1/SMARCA2/EXT1/DYNC2LI1/MADD/HSD17B4/ARCN1/TRPS1/SIN3A/SLC29A3/AIP/FGFR1/KMT2A/PCNT/LPIN2/FAM111A/CREBBP/CBL/XPC/DPF2/CEP152/SMC3/NIPBL/MAP3K1/PPP1R21/RNPC3/RBM28/SMC1A/CENPJ/NSD1/CENPE/AGA/PEX1/RAD21/ARID1A/PIK3C2A/CUL7/STAT5B/SETD2/SOS1/GMNN/ANKRD11/MEN1/MA…
GOBP_REGULATION_OF_CAMP_MEDIATED_SIGNALING	GOBP_REGULATION_OF_CAMP_MEDIATED_SIGNALING	GOBP_REGULATION_OF_CAMP_MEDIATED_SIGNALING	8	0.576472	1.17499	0.31068	1	1	167	tags=12%, list=2%, signal=12%	CGAS
HP_ABNORMALITY_OF_IRON_HOMEOSTASIS	HP_ABNORMALITY_OF_IRON_HOMEOSTASIS	HP_ABNORMALITY_OF_IRON_HOMEOSTASIS	8	0.576444	1.17493	0.31068	1	1	1342	tags=38%, list=13%, signal=33%	KIF23/TRNT1/TTC37
GOBP_TRANSCRIPTION_FACTOR_CATABOLIC_PROCESS	GOBP_TRANSCRIPTION_FACTOR_CATABOLIC_PROCESS	GOBP_TRANSCRIPTION_FACTOR_CATABOLIC_PROCESS	6	0.628762	1.17457	0.318898	1	1	2529	tags=67%, list=25%, signal=50%	FBXW8/TAF1/MKRN2/MDM2
HP_EEG_WITH_FOCAL_SHARP_WAVES	HP_EEG_WITH_FOCAL_SHARP_WAVES	HP_EEG_WITH_FOCAL_SHARP_WAVES	5	0.661113	1.17457	0.305447	1	1	793	tags=40%, list=8%, signal=37%	TBC1D24/CACNA1A
GOBP_ORGANIC_CYCLIC_COMPOUND_CATABOLIC_PROCESS	GOBP_ORGANIC_CYCLIC_COMPOUND_CATABOLIC_PROCESS	GOBP_ORGANIC_CYCLIC_COMPOUND_CATABOLIC_PROCESS	305	0.308338	1.1743	0.0712589	1	1	2264	tags=21%, list=22%, signal=17%	TENT5C/TRIR/NBDY/TUT7/TENT4B/TUT4/MTREX/TENT2/KYAT3/ADA2/FBH1/PDE7B/TENT5A/TENT4A/RIDA/DND1/RNASEL/DROSHA/UPF1/GSPT2/NBAS/TTC5/KHSRP/DCP1B/XRN1/TIRAP/FHIT/TRAF3IP2/DCPS/TTC37/MTAP/EXOSC7/FTO/METTL14/DCP2/DCTPP1/MUS81/APOBEC3F/SAMHD1/METTL16/AASDHPPT/OAS2/DFFB/AGO1/DHX34/NTHL1/GIGYF2/OGG1/PAN2/TUT1/TET2/NUDT5/FXR1/DICER1/PUM2/PNPT1/TRDMT1/THRAP3/ENTPD5/SMG1/ZC3H14/SMG6/EXOSC9
GOBP_DNA_TEMPLATED_TRANSCRIPTION_INITIATION	GOBP_DNA_TEMPLATED_TRANSCRIPTION_INITIATION	GOBP_DNA_TEMPLATED_TRANSCRIPTION_INITIATION	93	0.357321	1.17424	0.162637	1	1	3323	tags=37%, list=32%, signal=25%	ELOB/ELOC/ELOA/PAXIP1/ERCC6/POLR1E/MED7/GTF2E1/SETX/ZNF451/TAF1/MED23/SNAPC5/TAF2/CDK7/TAF4/MED12/CCNH/CRCP/GTF2B/UBTF/GTF3C4/GTF2H2/MED13/MED1/ATF7IP/MED27/NCOA6/TAF8/PSMC6/GTF2A1/TAF1B/RSF1/TAF9B
GOMF_3_BETA_HYDROXY_DELTA5_STEROID_DEHYDROGENASE_ACTIVITY	GOMF_3_BETA_HYDROXY_DELTA5_STEROID_DEHYDROGENASE_ACTIVITY	GOMF_3_BETA_HYDROXY_DELTA5_STEROID_DEHYDROGENASE_ACTIVITY	3	0.735891	1.17423	0.2846	1	1	581	tags=33%, list=6%, signal=31%	SDR42E1
HP_THICK_EYEBROW	HP_THICK_EYEBROW	HP_THICK_EYEBROW	83	0.365929	1.17421	0.152655	1	1	3467	tags=54%, list=34%, signal=36%	KNL1/BICRA/ARID1B/TBCK/NBAS/HECW2/PHF6/SMARCA2/SMAD4/EXT1/TRPS1/LEMD3/TUBGCP2/FGFR1/KMT2A/TAF1/KDM5C/CREBBP/DPF2/SMC3/NIPBL/PPP1R21/CTCF/FBXL4/MBD5/SMC1A/UBR7/IARS2/RAD21/ARID1A/CUL7/BCOR/ANKRD11/VPS13B/MAP3K7/ERLIN2/PSMD12/RPS6KA3/AIFM1/GNS/RBM10/FRMD4A/LAS1L/SPECC1L/SPTBN1
GOBP_REGULATION_OF_NUCLEAR_TRANSCRIBED_MRNA_CATABOLIC_PROCESS_DEADENYLATION_DEPENDENT_DECAY	GOBP_REGULATION_OF_NUCLEAR_TRANSCRIBED_MRNA_CATABOLIC_PROCESS_DEADENYLATION_DEPENDENT_DECAY	GOBP_REGULATION_OF_NUCLEAR_TRANSCRIBED_MRNA_CATABOLIC_PROCESS_DEADENYLATION_DEPENDENT_DECAY	19	0.480403	1.17419	0.261134	1	1	338	tags=11%, list=3%, signal=10%	TENT4B/TENT4A
GOMF_17_BETA_HYDROXYSTEROID_DEHYDROGENASE_NADPLUS_ACTIVITY	GOMF_17_BETA_HYDROXYSTEROID_DEHYDROGENASE_NADPLUS_ACTIVITY	GOMF_17_BETA_HYDROXYSTEROID_DEHYDROGENASE_NADPLUS_ACTIVITY	7	0.592153	1.17417	0.324803	1	1	1485	tags=43%, list=15%, signal=37%	HSD17B1/DHRS11/HSD17B4
GOBP_MITOCHONDRIAL_CALCIUM_ION_HOMEOSTASIS	GOBP_MITOCHONDRIAL_CALCIUM_ION_HOMEOSTASIS	GOBP_MITOCHONDRIAL_CALCIUM_ION_HOMEOSTASIS	18	0.485964	1.17388	0.256048	1	1	229	tags=11%, list=2%, signal=11%	MCUB/MAIP1
HP_ACUTE_LYMPHOBLASTIC_LEUKEMIA	HP_ACUTE_LYMPHOBLASTIC_LEUKEMIA	HP_ACUTE_LYMPHOBLASTIC_LEUKEMIA	22	0.467878	1.17377	0.246493	1	1	3978	tags=73%, list=39%, signal=45%	BUB1B/BRCA2/LIG4/BUB1/BLM/NBN/MDM2/NSD1/SETD2/CHEK2/CEP57/SRP54/IKZF1/GNB1/NUP214/BUB3
HP_POSTERIOR_EMBRYOTOXON	HP_POSTERIOR_EMBRYOTOXON	HP_POSTERIOR_EMBRYOTOXON	39	0.412705	1.17356	0.232794	1	1	224	tags=8%, list=2%, signal=8%	UFD1/BUD23/ESS2
HP_LYMPHOPENIA	HP_LYMPHOPENIA	HP_LYMPHOPENIA	94	0.356988	1.17343	0.169604	1	1	3550	tags=46%, list=35%, signal=30%	CYBC1/ADA2/CDCA7/SP110/TRNT1/TCF3/SMARCAL1/HELLS/CTLA4/DOCK2/STAT1/IKZF3/TTC37/PIK3CD/RASGRP1/SAMD9/DOCK8/IL7R/CD81/STK4/JAK3/XRCC4/IKBKB/FAS/FASLG/NBN/MDM4/PTPRC/ITK/CD3G/DCLRE1C/EPG5/PSMB9/BCL11B/TPP2/ATM/MYSM1/SRP54/IKZF1/PIK3R1/IL2RA/TNFAIP3/LRBA
GOBP_POSITIVE_REGULATION_OF_VASCULAR_ENDOTHELIAL_GROWTH_FACTOR_SIGNALING_PATHWAY	GOBP_POSITIVE_REGULATION_OF_VASCULAR_ENDOTHELIAL_GROWTH_FACTOR_SIGNALING_PATHWAY	GOBP_POSITIVE_REGULATION_OF_VASCULAR_ENDOTHELIAL_GROWTH_FACTOR_SIGNALING_PATHWAY	1	0.880864	1.17322	0.234216	1	1	1220	tags=100%, list=12%, signal=88%	MYO1C
GOBP_MATURATION_OF_SSU_RRNA	GOBP_MATURATION_OF_SSU_RRNA	GOBP_MATURATION_OF_SSU_RRNA	42	0.405009	1.17321	0.238956	1	1	3996	tags=52%, list=39%, signal=32%	UTP25/HELB/RIOK3/UTP23/UTP20/SRFBP1/RIOK2/DDX52/BMS1/WDR3/RPP40/RIOK1/WDR46/HEATR1/NAT10/LSM6/UTP3/GTF2H5/RPS28/RPS21/DHX37/NOL11
HP_CRYPTORCHIDISM	HP_CRYPTORCHIDISM	HP_CRYPTORCHIDISM	431	0.298169	1.17313	0.053668	1	1	4072	tags=49%, list=40%, signal=31%	UFD1/BUD23/CCDC32/TOGARAM1/ESS2/VPS35L/NSD2/CPLANE1/RXYLT1/KIAA0753/CKAP2L/BICRA/CDC45/FANCI/POLA1/FANCG/BUB1B/BRCA2/ARID1B/ERCC4/IFT80/CDCA7/PIGN/BRWD3/TBCK/UBE2T/ERCC6/RYR1/ESCO2/IFT172/CCDC141/KANSL1/TBCE/WDR35/POLR3K/LIG4/LRIG2/RREB1/PLAGL1/PHF6/PLAG1/PEX6/PTPN23/ZBTB20/BBS12/IFT74/HYLS1/GNRH1/RRAS/SMARCA2/CEP290/SMAD4/OGT/SDCCAG8/TRRAP/DYNC2LI1/MADD/FTO/ERCC8/DHDDS/SIN3A/WDPCP/STAG1/RAB3GAP2…
GOBP_ENDOPLASMIC_RETICULUM_CALCIUM_ION_HOMEOSTASIS	GOBP_ENDOPLASMIC_RETICULUM_CALCIUM_ION_HOMEOSTASIS	GOBP_ENDOPLASMIC_RETICULUM_CALCIUM_ION_HOMEOSTASIS	20	0.478069	1.17305	0.261134	1	1	1326	tags=15%, list=13%, signal=13%	SELENOK/TMTC4/THADA
GOMF_PEPTIDE_LYSINE_N_ACETYLTRANSFERASE_ACTIVITY	GOMF_PEPTIDE_LYSINE_N_ACETYLTRANSFERASE_ACTIVITY	GOMF_PEPTIDE_LYSINE_N_ACETYLTRANSFERASE_ACTIVITY	32	0.436042	1.17299	0.236515	1	1	3499	tags=56%, list=34%, signal=37%	KAT14/BRCA2/TADA2A/ESCO1/TAF1/CREBBP/CLOCK/NCOA3/KAT2A/GTF2B/MCM3AP/KAT6A/GTF3C4/KAT7/ATAT1/HAT1/KAT6B/ATF2
GOMF_ANNEALING_ACTIVITY	GOMF_ANNEALING_ACTIVITY	GOMF_ANNEALING_ACTIVITY	8	0.575416	1.17283	0.316505	1	1	2025	tags=50%, list=20%, signal=40%	SMARCAL1/BLM/RECQL/FXR1
HP_ABNORMALITY_OF_ACID_BASE_HOMEOSTASIS	HP_ABNORMALITY_OF_ACID_BASE_HOMEOSTASIS	HP_ABNORMALITY_OF_ACID_BASE_HOMEOSTASIS	264	0.311761	1.17276	0.0990566	1	1	3310	tags=36%, list=32%, signal=25%	ATP5F1E/ATP5F1D/SQOR/NAXE/PLPBP/NDUFAF8/MRM2/COQ8A/FDX2/TWNK/TRMT5/MMAA/ALDH7A1/RYR1/MT-ND3/POLG2/RMND1/TRNT1/CTNS/WDR35/TPK1/PNPO/PLAGL1/MT-ATP6/FOXRED1/CAD/DBT/EARS2/SLC25A42/DARS2/NDUFS1/CLPB/MT-ND6/COA6/AIP/LARS2/SLC25A13/GATC/ETFDH/DNM1L/NDUFS2/LIPT1/HIBCH/NDUFA12/TSFM/PNPT1/AARS2/PTPN22/DNAJC19/SUCLA2/NUBPL/UQCC2/NDUFB3/MT-CYB/PDSS2/FASTKD2/TANGO2/SFXN4/FBXL4/IVD/NDUFAF2/HMGCL/TARS2/MT-CO3/…
HP_ABNORMAL_TOENAIL_MORPHOLOGY	HP_ABNORMAL_TOENAIL_MORPHOLOGY	HP_ABNORMAL_TOENAIL_MORPHOLOGY	88	0.360931	1.17274	0.177243	1	1	1825	tags=26%, list=18%, signal=22%	BUD23/RETREG1/CKAP2L/WDR19/ARID1B/TBC1D24/IFT122/RUNX2/WDR35/LIG4/PEX6/PPP2R5D/TRAF3IP2/KIF11/SMARCA2/DYNC2LI1/RBPJ/APC/RAB3GAP2/AIP/FGFR1/TAF1/KLHL24
GOCC_ENDOPLASMIC_RETICULUM_TUBULAR_NETWORK_MEMBRANE	GOCC_ENDOPLASMIC_RETICULUM_TUBULAR_NETWORK_MEMBRANE	GOCC_ENDOPLASMIC_RETICULUM_TUBULAR_NETWORK_MEMBRANE	4	0.678352	1.17273	0.303371	1	1	183	tags=25%, list=2%, signal=25%	LNPK
HP_ABNORMAL_SHAPE_OF_THE_FRONTAL_REGION	HP_ABNORMAL_SHAPE_OF_THE_FRONTAL_REGION	HP_ABNORMAL_SHAPE_OF_THE_FRONTAL_REGION	229	0.312357	1.17267	0.0964126	1	1	3032	tags=37%, list=30%, signal=26%	TOGARAM1/NSD2/CPLANE1/WASHC5/KIAA0753/CKAP2L/BICRA/WDR19/FANCI/FANCG/BUB1B/BRCA2/ARID1B/TBC1D24/ERCC4/IFT122/IFT80/PIGN/BRWD3/UBE2T/RUNX2/TBCE/CTNS/WDR35/PLAG1/HERC1/MTHFR/PPP2R5D/SMARCA2/TTC37/PIK3CD/MADD/HSD17B4/TRPS1/KIAA0586/BUB1/APC/STAG2/TRIP11/AIP/FANCF/EPB41/SETBP1/LEMD3/FGFR1/ADK/TCF20/CREBBP/FANCL/CBL/MED13L/DICER1/FANCM/DHCR24/SMC3/PRMT7/CWC27/MED12/ZNF148/ACOX1/POLR3A/SLX4/RNPC3/KIDIN…
GOBP_RECEPTOR_LOCALIZATION_TO_NON_MOTILE_CILIUM	GOBP_RECEPTOR_LOCALIZATION_TO_NON_MOTILE_CILIUM	GOBP_RECEPTOR_LOCALIZATION_TO_NON_MOTILE_CILIUM	3	0.734864	1.17259	0.2846	1	1	1887	tags=67%, list=18%, signal=54%	IFT80/BBIP1
GOBP_APOLIPOPROTEIN_A_I_MEDIATED_SIGNALING_PATHWAY	GOBP_APOLIPOPROTEIN_A_I_MEDIATED_SIGNALING_PATHWAY	GOBP_APOLIPOPROTEIN_A_I_MEDIATED_SIGNALING_PATHWAY	4	0.678151	1.17238	0.303371	1	1	815	tags=25%, list=8%, signal=23%	ABCA1
GOMF_SINGLE_STRANDED_DNA_BINDING	GOMF_SINGLE_STRANDED_DNA_BINDING	GOMF_SINGLE_STRANDED_DNA_BINDING	97	0.354919	1.17237	0.164811	1	1	2044	tags=23%, list=20%, signal=18%	STN1/TEN1/FBH1/TWNK/CDC45/POLA1/BRCA2/ERCC4/RAD51AP1/SMARCAL1/MCM8/RAD51D/TDP1/PURB/SSBP2/SAMHD1/BLM/RAD18/FAM111A/RECQL/SMC2/XPC
GOBP_POSITIVE_REGULATION_OF_MRNA_METABOLIC_PROCESS	GOBP_POSITIVE_REGULATION_OF_MRNA_METABOLIC_PROCESS	GOBP_POSITIVE_REGULATION_OF_MRNA_METABOLIC_PROCESS	92	0.356003	1.17203	0.173536	1	1	2049	tags=22%, list=20%, signal=18%	TUT7/TENT4B/TUT4/TENT4A/RIDA/DND1/UPF1/TTC5/KHSRP/DCP1B/DCPS/EXOSC7/FTO/METTL14/DCP2/METTL16/GIGYF2/PAN2/LEO1/PNPT1
HP_INCREASED_SERUM_PYRUVATE	HP_INCREASED_SERUM_PYRUVATE	HP_INCREASED_SERUM_PYRUVATE	44	0.403204	1.17198	0.216769	1	1	3159	tags=39%, list=31%, signal=27%	NDUFAF8/TWNK/MT-ND3/FOXRED1/NDUFS1/NDUFS2/NUBPL/NDUFB3/NDUFAF2/NDUFAF5/PNPLA8/NDUFAF1/NDUFAF4/NDUFV2/MT-ND1/AIFM1/ACAT2
HP_SHORT_LONG_BONE	HP_SHORT_LONG_BONE	HP_SHORT_LONG_BONE	108	0.343772	1.17181	0.151316	1	1	1742	tags=25%, list=17%, signal=21%	VPS35L/CCNQ/KIAA0753/FANCI/FANCG/BRCA2/ERCC4/IFT122/TTC21B/UBE2T/ESCO2/IFT172/WDR35/HYLS1/SMARCA2/SMAD4/EXT1/DYNC2LI1/PIK3CD/RBPJ/TRPS1/APC/TRIP11/CHN1/ATP7A/FANCF/FGFR1
HP_UTERUS_DIDELPHYS	HP_UTERUS_DIDELPHYS	HP_UTERUS_DIDELPHYS	6	0.627158	1.17157	0.320866	1	1	3541	tags=83%, list=35%, signal=55%	IFT80/WDR35/PPP1R12A/AXIN1/DYNC2H1
GOBP_P_BODY_ASSEMBLY	GOBP_P_BODY_ASSEMBLY	GOBP_P_BODY_ASSEMBLY	16	0.493458	1.17148	0.27027	1	1	3104	tags=50%, list=30%, signal=35%	NBDY/LIMD1/DYNC1H1/PAN2/ATXN2/PATL1/RC3H1/EDC3
GOCC_HIPPOCAMPAL_MOSSY_FIBER	GOCC_HIPPOCAMPAL_MOSSY_FIBER	GOCC_HIPPOCAMPAL_MOSSY_FIBER	2	0.786346	1.17143	0.28876	1	1	1015	tags=50%, list=10%, signal=45%	SLC4A8
GOBP_SUBTELOMERIC_HETEROCHROMATIN_ASSEMBLY	GOBP_SUBTELOMERIC_HETEROCHROMATIN_ASSEMBLY	GOBP_SUBTELOMERIC_HETEROCHROMATIN_ASSEMBLY	5	0.659337	1.17141	0.317121	1	1	1563	tags=40%, list=15%, signal=34%	EZH1/RIF1
GOCC_MISMATCH_REPAIR_COMPLEX	GOCC_MISMATCH_REPAIR_COMPLEX	GOCC_MISMATCH_REPAIR_COMPLEX	7	0.590749	1.17139	0.32874	1	1	3693	tags=86%, list=36%, signal=55%	MLH3/PMS2/MSH3/MSH6/MLH1/PMS1
GOBP_NEURON_DEATH_IN_RESPONSE_TO_OXIDATIVE_STRESS	GOBP_NEURON_DEATH_IN_RESPONSE_TO_OXIDATIVE_STRESS	GOBP_NEURON_DEATH_IN_RESPONSE_TO_OXIDATIVE_STRESS	20	0.477312	1.17119	0.263158	1	1	1673	tags=25%, list=16%, signal=21%	RACK1/TBC1D24/TRPM2/NCOA7/TSC1
GOBP_TRNA_AMINOACYLATION_FOR_MITOCHONDRIAL_PROTEIN_TRANSLATION	GOBP_TRNA_AMINOACYLATION_FOR_MITOCHONDRIAL_PROTEIN_TRANSLATION	GOBP_TRNA_AMINOACYLATION_FOR_MITOCHONDRIAL_PROTEIN_TRANSLATION	6	0.626892	1.17108	0.320866	1	1	2586	tags=67%, list=25%, signal=50%	EARS2/DARS2/AARS2/TARS2
HP_ASTROCYTOSIS	HP_ASTROCYTOSIS	HP_ASTROCYTOSIS	18	0.484733	1.17091	0.262097	1	1	1940	tags=33%, list=19%, signal=27%	STRADA/ERCC6/MT-ATP6/ERCC8/TSC1/TSC2
GOBP_REGULATION_OF_RHO_PROTEIN_SIGNAL_TRANSDUCTION	GOBP_REGULATION_OF_RHO_PROTEIN_SIGNAL_TRANSDUCTION	GOBP_REGULATION_OF_RHO_PROTEIN_SIGNAL_TRANSDUCTION	44	0.402815	1.17085	0.216769	1	1	859	tags=16%, list=8%, signal=15%	RIPOR2/GPR174/PRAG1/EPS8/KANK1/ABCA1/CCDC125
HP_MICROPENIS	HP_MICROPENIS	HP_MICROPENIS	132	0.336445	1.1708	0.144766	1	1	2751	tags=32%, list=27%, signal=24%	TOGARAM1/KIAA0753/CDC45/BUB1B/DCAF17/ERCC6/RYR1/CCDC141/TBCE/LIG4/PHF6/HERC1/GNRH1/MADD/ERCC8/ARCN1/DHDDS/KIAA0586/SIN3A/RAB3GAP2/SLC29A3/PRKDC/SETBP1/FGFR1/SAMHD1/HCCS/KDM5C/FAM111A/MTM1/FANCL/PPP1R12A/TRIM8/TBL1XR1/C2CD3/XRCC4/MAP3K1/COG5/UBR7/CUL4B/EHMT1/FANCD2/CASK
GOBP_CELL_PROLIFERATION_IN_BONE_MARROW	GOBP_CELL_PROLIFERATION_IN_BONE_MARROW	GOBP_CELL_PROLIFERATION_IN_BONE_MARROW	2	0.785749	1.17054	0.28876	1	1	2194	tags=100%, list=21%, signal=79%	MAP3K3/SETD4
GOBP_NUCLEOLAR_LARGE_RRNA_TRANSCRIPTION_BY_RNA_POLYMERASE_I	GOBP_NUCLEOLAR_LARGE_RRNA_TRANSCRIPTION_BY_RNA_POLYMERASE_I	GOBP_NUCLEOLAR_LARGE_RRNA_TRANSCRIPTION_BY_RNA_POLYMERASE_I	15	0.503377	1.17016	0.27821	1	1	1007	tags=13%, list=10%, signal=12%	NOP53/POLR1E
GOBP_SEBACEOUS_GLAND_DEVELOPMENT	GOBP_SEBACEOUS_GLAND_DEVELOPMENT	GOBP_SEBACEOUS_GLAND_DEVELOPMENT	7	0.590132	1.17016	0.32874	1	1	1500	tags=57%, list=15%, signal=49%	ZDHHC21/SMAD4/EXT1/RBPJ
HP_DIALEPTIC_SEIZURE	HP_DIALEPTIC_SEIZURE	HP_DIALEPTIC_SEIZURE	114	0.342307	1.16998	0.151786	1	1	3332	tags=43%, list=33%, signal=29%	PLPBP/STRADA/VPS35L/TBC1D24/CACNA1A/ALDH7A1/DLG3/DEPDC5/SPATA5/MTHFR/SMARCA2/CLTC/DHDDS/SYNGAP1/FAR1/GOSR2/TSC1/ACSL4/DYNC1H1/DNM1L/DOCK8/TSC2/CLN8/TRIM8/ZNF81/TBK1/NUBPL/MED12/ARHGEF9/TANGO2/MBD5/EHMT1/NSD1/TAOK1/CASK/PNPLA8/PIGM/ARHGEF6/ZMYND11/SETD2/JRK/CEP85L/USP9X/VPS11/RPS6KA3/ASH1L/POGZ/TCF4/SZT2
HP_ANTEVERTED_EARS	HP_ANTEVERTED_EARS	HP_ANTEVERTED_EARS	7	0.589992	1.16989	0.32874	1	1	2989	tags=57%, list=29%, signal=40%	KANSL1/SYNGAP1/KAT6A/BCOR
HP_VAGINAL_NEOPLASM	HP_VAGINAL_NEOPLASM	HP_VAGINAL_NEOPLASM	7	0.589965	1.16983	0.32874	1	1	3978	tags=86%, list=39%, signal=52%	BUB1B/BUB1/NAB2/CEP57/STAT6/BUB3
HP_ABNORMALITY_OF_THE_URETER	HP_ABNORMALITY_OF_THE_URETER	HP_ABNORMALITY_OF_THE_URETER	177	0.322352	1.16971	0.132287	1	1	3156	tags=38%, list=31%, signal=27%	UFD1/BUD23/CCNQ/KNL1/CDC45/FANCI/FANCG/BRCA2/ASPM/ARID1B/ERCC4/PIGN/UBE2T/ERCC6/NCAPD3/KANSL1/LRIG2/RREB1/PEX6/CTLA4/CEP290/EXT1/STAMBP/TRRAP/DYNC2LI1/ERCC8/TRPS1/ATP7A/FANCF/COPB2/SETBP1/MCPH1/CREBBP/FANCL/CEP152/CIT/FANCM/SMC3/TRIM8/PTPN22/NIPBL/PRMT7/POLR3A/SLX4/PLEC/SMC1A/BRCA1/EHMT1/METTL5/FANCD2/CENPJ/CDK5RAP2/NSD1/CASK/RAD21/SPOP/EPG5/AXIN1/RAD51C/BCOR/SETD2/GRHPR/SOS1/JMJD1C/MAP3K7/PSMD12…
HP_HYPOPLASTIC_ISCHIA	HP_HYPOPLASTIC_ISCHIA	HP_HYPOPLASTIC_ISCHIA	5	0.65836	1.16968	0.317121	1	1	3277	tags=80%, list=32%, signal=54%	CDCA7/TRIP11/CUL7/KAT6B
GOBP_REGULATION_OF_CELL_PROJECTION_ASSEMBLY	GOBP_REGULATION_OF_CELL_PROJECTION_ASSEMBLY	GOBP_REGULATION_OF_CELL_PROJECTION_ASSEMBLY	130	0.336219	1.16956	0.131579	1	1	2212	tags=27%, list=22%, signal=21%	RIPOR2/WASHC1/CARMIL2/ENTR1/EPS8/TBC1D24/KANK1/EVI5L/BCAS3/TRPM2/TCHP/FAM98A/CEP97/MPHOSPH9/PLCE1/TBC1D10B/CCP110/SDCCAG8/DYNC2LI1/SH3YL1/CDKL1/APC/WDPCP/CNTROB/MAP4/P2RX7/ATP7A/IFT20/IFT88/TBC1D7/TBC1D5/FXR1/CEP120/TBC1D19/RHOQ
HP_GASTROESOPHAGEAL_REFLUX	HP_GASTROESOPHAGEAL_REFLUX	HP_GASTROESOPHAGEAL_REFLUX	240	0.311148	1.16953	0.105856	1	1	1956	tags=20%, list=19%, signal=17%	UFD1/BUD23/STN1/NEPRO/RETREG1/ELP1/NSD2/WASHC5/PSPH/TWNK/BICRA/SEPSECS/TBC1D24/CCR6/CACNA1A/PIGN/ERCC6/POLG2/CDKN2C/PI4KA/RREB1/ERMARD/MT-ATP6/SMARCA2/CDK19/PIK3CD/CLTC/ERCC8/ARV1/DHDDS/KIAA0586/STAG2/STAG1/SAMD9/SYNGAP1/ATP7A/SPTLC1/COG7/NECAP1/FGFR1/KMT2A/DYNC1H1/BLM/TAF1/MYO9A/DOCK8/ATL3/CREBBP
GOMF_SYNTAXIN_BINDING	GOMF_SYNTAXIN_BINDING	GOMF_SYNTAXIN_BINDING	39	0.411278	1.1695	0.236842	1	1	3372	tags=51%, list=33%, signal=35%	TXLNB/CACNA1A/ABCA1/HECTD3/TPCN1/STXBP5/SCFD2/TXLNA/NSF/VAMP3/NAPG/STX7/GOLGA2/BLOC1S6/VPS54/VPS11/STXBP3/STXBP4/VPS52/STX8
GOBP_NEGATIVE_REGULATION_OF_MRNA_METABOLIC_PROCESS	GOBP_NEGATIVE_REGULATION_OF_MRNA_METABOLIC_PROCESS	GOBP_NEGATIVE_REGULATION_OF_MRNA_METABOLIC_PROCESS	62	0.380574	1.16949	0.172632	1	1	1355	tags=15%, list=13%, signal=13%	TENT5C/TENT4B/TENT5A/TENT4A/DND1/NBAS/TIRAP/TRAF3IP2/CCNT1
HP_WIDE_NOSE	HP_WIDE_NOSE	HP_WIDE_NOSE	62	0.380572	1.16948	0.172632	1	1	2210	tags=35%, list=22%, signal=28%	TOGARAM1/CKAP2L/BUB1B/IFT80/VPS33A/WDR35/CHD8/KIF11/SMARCA2/TTC37/STAMBP/BUB1/SIN3A/AIP/LEMD3/COG7/FGFR1/KMT2A/HCCS/SETD1A/OTUD6B/TBL1XR1
HP_HIGH_PITCHED_VOICE	HP_HIGH_PITCHED_VOICE	HP_HIGH_PITCHED_VOICE	26	0.44849	1.16913	0.265306	1	1	2529	tags=42%, list=25%, signal=32%	SELENON/ARID1B/ERCC4/TTN/SMARCAL1/PCNT/BLM/FAM111A/XRCC4/MED12/MDM2
HP_EEG_WITH_BURST_SUPPRESSION	HP_EEG_WITH_BURST_SUPPRESSION	HP_EEG_WITH_BURST_SUPPRESSION	20	0.476429	1.16902	0.267206	1	1	1480	tags=25%, list=14%, signal=21%	PLPBP/ALDH7A1/AKT3/PNPO/NSF
GOBP_REGULATION_OF_PROTEASOMAL_UBIQUITIN_DEPENDENT_PROTEIN_CATABOLIC_PROCESS	GOBP_REGULATION_OF_PROTEASOMAL_UBIQUITIN_DEPENDENT_PROTEIN_CATABOLIC_PROCESS	GOBP_REGULATION_OF_PROTEASOMAL_UBIQUITIN_DEPENDENT_PROTEIN_CATABOLIC_PROCESS	100	0.35043	1.16877	0.159737	1	1	2093	tags=19%, list=20%, signal=15%	RACK1/ELOB/NOP53/COP1/AURKA/XPO1/GLMN/FHIT/OGT/RNF19A/SOCS4/RNF14/FBXW8/N4BP1/UFL1/TAF1/MTM1/MKRN2/ZYG11B
HP_TRIANGULAR_SHAPED_PHALANGES_OF_THE_HAND	HP_TRIANGULAR_SHAPED_PHALANGES_OF_THE_HAND	HP_TRIANGULAR_SHAPED_PHALANGES_OF_THE_HAND	133	0.335823	1.16874	0.14574	1	1	3201	tags=39%, list=31%, signal=27%	CCDC32/ADA2/VPS35L/BICRA/FANCI/FANCG/BRCA2/TBC1D24/ERCC4/UBE2T/RUNX2/ESCO2/LIG4/PTPN23/PIK3CD/MADD/CHN1/FANCF/SETBP1/FGFR1/PCNT/TCF20/CWF19L1/TRIP12/CREBBP/FANCL/FANCM/SMC3/NIPBL/OTUD6B/SNIP1/MED12/SLX4/SMC1A/PIGF/UBR7/BRCA1/FANCD2/NSD1/MED13/RAD21/TRAPPC4/RAD51C/MED27/BCOR/PACS1/MAP3K7/PSMD12/USP9X/ZMIZ1/NUP107/XYLT1
HP_VENTRICULOMEGALY	HP_VENTRICULOMEGALY	HP_VENTRICULOMEGALY	422	0.298084	1.16866	0.0636132	1	1	3149	tags=36%, list=31%, signal=26%	MRE11/CFAP298/PLPBP/STRADA/TENT5A/KNL1/NSD2/WASHC5/RXYLT1/KIAA0753/FANCI/FANCG/BUB1B/BRCA2/SEPSECS/ASPM/ARID1B/TBC1D24/ERCC4/XPR1/KANK1/IFT80/PIGN/ALDH7A1/TBCK/UBE2T/NCAPD3/AKT3/IFT172/KANSL1/HECW2/TBCE/WDR35/PUS3/WDR73/DNAAF5/DISC1/PTPN23/HERC1/MTHFR/MT-ATP6/PPP2R5D/UBE3B/HYLS1/ASXL2/CEP290/FOXRED1/ZNF292/EXT1/GPSM2/RHOBTB2/RPGR/PIK3CD/FTO/CLTC/HSD17B4/TRPS1/KIAA0586/BUB1/SIN3A/TTC12/ATXN1/SYNGA…
HP_SHORTENING_OF_ALL_MIDDLE_PHALANGES_OF_THE_FINGERS	HP_SHORTENING_OF_ALL_MIDDLE_PHALANGES_OF_THE_FINGERS	HP_SHORTENING_OF_ALL_MIDDLE_PHALANGES_OF_THE_FINGERS	3	0.732357	1.16859	0.28655	1	1	1742	tags=67%, list=17%, signal=55%	PHF6/FGFR1
HP_DEPLETION_OF_MITOCHONDRIAL_DNA_IN_MUSCLE_TISSUE	HP_DEPLETION_OF_MITOCHONDRIAL_DNA_IN_MUSCLE_TISSUE	HP_DEPLETION_OF_MITOCHONDRIAL_DNA_IN_MUSCLE_TISSUE	7	0.589236	1.16839	0.330709	1	1	928	tags=29%, list=9%, signal=26%	TWNK/POLG2
GOBP_TESTOSTERONE_BIOSYNTHETIC_PROCESS	GOBP_TESTOSTERONE_BIOSYNTHETIC_PROCESS	GOBP_TESTOSTERONE_BIOSYNTHETIC_PROCESS	2	0.784239	1.16829	0.290698	1	1	799	tags=50%, list=8%, signal=46%	HSD17B1
GOMF_TESTOSTERONE_17_BETA_DEHYDROGENASE_NADPPLUS_ACTIVITY	GOMF_TESTOSTERONE_17_BETA_DEHYDROGENASE_NADPPLUS_ACTIVITY	GOMF_TESTOSTERONE_17_BETA_DEHYDROGENASE_NADPPLUS_ACTIVITY	2	0.784239	1.16829	0.290698	1	1	799	tags=50%, list=8%, signal=46%	HSD17B1
HP_HYPERCONVEX_FINGERNAILS	HP_HYPERCONVEX_FINGERNAILS	HP_HYPERCONVEX_FINGERNAILS	7	0.589178	1.16827	0.330709	1	1	305	tags=14%, list=3%, signal=14%	NSD2
HP_ANTENATAL_ONSET	HP_ANTENATAL_ONSET	HP_ANTENATAL_ONSET	19	0.477934	1.16816	0.265182	1	1	516	tags=11%, list=5%, signal=10%	TOGARAM1/KIAA0753
HP_BILE_DUCT_PROLIFERATION	HP_BILE_DUCT_PROLIFERATION	HP_BILE_DUCT_PROLIFERATION	9	0.561756	1.16814	0.305389	1	1	1485	tags=33%, list=15%, signal=29%	WDR35/CEP290/HSD17B4
HP_HEPATIC_CYSTS	HP_HEPATIC_CYSTS	HP_HEPATIC_CYSTS	14	0.514732	1.16812	0.279208	1	1	1940	tags=36%, list=19%, signal=29%	WDR19/IFT122/TTC21B/TSC1/TSC2
GOMF_CROSSOVER_JUNCTION_ENDODEOXYRIBONUCLEASE_ACTIVITY	GOMF_CROSSOVER_JUNCTION_ENDODEOXYRIBONUCLEASE_ACTIVITY	GOMF_CROSSOVER_JUNCTION_ENDODEOXYRIBONUCLEASE_ACTIVITY	5	0.657437	1.16804	0.319066	1	1	2922	tags=80%, list=29%, signal=57%	TEFM/GEN1/MUS81/RAD51C
GOMF_ENDODEOXYRIBONUCLEASE_ACTIVITY_PRODUCING_3_PHOSPHOMONOESTERS	GOMF_ENDODEOXYRIBONUCLEASE_ACTIVITY_PRODUCING_3_PHOSPHOMONOESTERS	GOMF_ENDODEOXYRIBONUCLEASE_ACTIVITY_PRODUCING_3_PHOSPHOMONOESTERS	5	0.657437	1.16804	0.319066	1	1	2922	tags=80%, list=29%, signal=57%	TEFM/GEN1/MUS81/RAD51C
GOBP_POSITIVE_REGULATION_OF_CATION_CHANNEL_ACTIVITY	GOBP_POSITIVE_REGULATION_OF_CATION_CHANNEL_ACTIVITY	GOBP_POSITIVE_REGULATION_OF_CATION_CHANNEL_ACTIVITY	22	0.465546	1.16792	0.248497	1	1	1418	tags=27%, list=14%, signal=24%	NIPSNAP2/KCNC1/GSTM2/ANK3/PLCG2/CRACR2A
GOBP_POSITIVE_REGULATION_OF_DNA_TEMPLATED_TRANSCRIPTION_ELONGATION	GOBP_POSITIVE_REGULATION_OF_DNA_TEMPLATED_TRANSCRIPTION_ELONGATION	GOBP_POSITIVE_REGULATION_OF_DNA_TEMPLATED_TRANSCRIPTION_ELONGATION	25	0.453926	1.16782	0.255578	1	1	3079	tags=56%, list=30%, signal=39%	ERCC6/DDX39B/CDK13/SUPT16H/CCNT1/THOC1/LEO1/SCAF8/THOC5/EAPP/CCNT2/SUPT6H/KAT7/CDK12
GOBP_AUTOPHAGY_OF_PEROXISOME	GOBP_AUTOPHAGY_OF_PEROXISOME	GOBP_AUTOPHAGY_OF_PEROXISOME	4	0.675433	1.16768	0.316479	1	1	3324	tags=100%, list=32%, signal=68%	ACBD5/PIK3C3/RB1CC1/PIK3R4
GOBP_HYALURONAN_METABOLIC_PROCESS	GOBP_HYALURONAN_METABOLIC_PROCESS	GOBP_HYALURONAN_METABOLIC_PROCESS	10	0.547376	1.16768	0.269461	1	1	1471	tags=50%, list=14%, signal=43%	CEMIP2/ABCC5/SMPD3/IL15/CLTC
HP_IRREGULAR_DENTITION	HP_IRREGULAR_DENTITION	HP_IRREGULAR_DENTITION	1	0.876564	1.1675	0.244399	1	1	1264	tags=100%, list=12%, signal=88%	NMNAT1
GOBP_RESPONSE_TO_POTASSIUM_ION	GOBP_RESPONSE_TO_POTASSIUM_ION	GOBP_RESPONSE_TO_POTASSIUM_ION	6	0.624949	1.16744	0.324803	1	1	1298	tags=33%, list=13%, signal=29%	KCNC1/CARF
HP_PROGRESSIVE_SPASTIC_PARAPLEGIA	HP_PROGRESSIVE_SPASTIC_PARAPLEGIA	HP_PROGRESSIVE_SPASTIC_PARAPLEGIA	43	0.402064	1.16738	0.227092	1	1	3022	tags=42%, list=30%, signal=30%	SELENOI/WASHC5/MT-ATP6/FOXRED1/NDUFS1/RAB3GAP2/NDUFS2/KDM5C/LIPT1/NDUFA12/ZFR/AP4M1/KIDINS220/NDUFAF2/NDUFAF5/SLC33A1/NDUFV2/CCT5
GOBP_NEGATIVE_REGULATION_OF_INTERLEUKIN_10_PRODUCTION	GOBP_NEGATIVE_REGULATION_OF_INTERLEUKIN_10_PRODUCTION	GOBP_NEGATIVE_REGULATION_OF_INTERLEUKIN_10_PRODUCTION	7	0.588685	1.16729	0.330709	1	1	95	tags=14%, list=1%, signal=14%	VSIR
GOMF_CYSTEINE_TYPE_ENDOPEPTIDASE_REGULATOR_ACTIVITY_INVOLVED_IN_APOPTOTIC_PROCESS	GOMF_CYSTEINE_TYPE_ENDOPEPTIDASE_REGULATOR_ACTIVITY_INVOLVED_IN_APOPTOTIC_PROCESS	GOMF_CYSTEINE_TYPE_ENDOPEPTIDASE_REGULATOR_ACTIVITY_INVOLVED_IN_APOPTOTIC_PROCESS	25	0.453684	1.16719	0.255578	1	1	2	tags=4%, list=0%, signal=4%	RACK1
GOBP_ISOTYPE_SWITCHING_TO_IGA_ISOTYPES	GOBP_ISOTYPE_SWITCHING_TO_IGA_ISOTYPES	GOBP_ISOTYPE_SWITCHING_TO_IGA_ISOTYPES	6	0.624627	1.16684	0.324803	1	1	1746	tags=50%, list=17%, signal=41%	NSD2/CCR6/THOC1
GOBP_REGULATION_OF_DNA_REPLICATION	GOBP_REGULATION_OF_DNA_REPLICATION	GOBP_REGULATION_OF_DNA_REPLICATION	98	0.35127	1.16643	0.171806	1	1	3811	tags=49%, list=37%, signal=31%	STN1/FBH1/BRCA2/ORC5/NUGGC/ESCO2/POLG2/CCNA2/DBF4B/RFC3/SMARCAL1/ACTR8/CDAN1/RFC4/GINS4/INO80B/CDK1/INO80D/ESCO1/METTL4/CDC7/BLM/ZBTB38/ING5/USP37/SMC3/MCRS1/RFC5/NBN/CTC1/RAD17/KAT7/GMNN/BCL6/ACTL6A/SLFN11/SENP2/ATAD5/ATRX/FBXO5/S100A11/DBF4/TFPT/SSBP1/UCHL5/CCDC88A/MEAF6/ZNF830
HP_SEVERE_MUSCULAR_HYPOTONIA	HP_SEVERE_MUSCULAR_HYPOTONIA	HP_SEVERE_MUSCULAR_HYPOTONIA	68	0.372558	1.16612	0.158436	1	1	3742	tags=51%, list=37%, signal=33%	STRADA/TBC1D24/PIGN/TBCK/FKBP14/RMND1/PEX6/CLTC/SYNGAP1/FKTN/DYNC1H1/DOCK8/MTM1/PNPT1/PEX2/MBD5/PEX26/TAOK1/PEX1/PEX11B/ZMYND11/GCDH/CCDC174/PEX3/ASH1L/AIFM1/UBA1/TCF4/ALG14/PIGG/BICD2/KDM5B/TRIP4/CCDC88A/HIVEP2
HP_ABSENT_PUBIC_HAIR	HP_ABSENT_PUBIC_HAIR	HP_ABSENT_PUBIC_HAIR	1	0.875489	1.16606	0.248473	1	1	1275	tags=100%, list=12%, signal=88%	GNRH1
GOMF_DNA_TOPOISOMERASE_ACTIVITY	GOMF_DNA_TOPOISOMERASE_ACTIVITY	GOMF_DNA_TOPOISOMERASE_ACTIVITY	6	0.624182	1.16601	0.324803	1	1	3102	tags=67%, list=30%, signal=46%	TOP3B/TOP2A/TOP3A/TOP2B
HP_ABNORMAL_SHAPE_OF_THE_PALPEBRAL_FISSURE	HP_ABNORMAL_SHAPE_OF_THE_PALPEBRAL_FISSURE	HP_ABNORMAL_SHAPE_OF_THE_PALPEBRAL_FISSURE	28	0.442515	1.16595	0.258264	1	1	2922	tags=46%, list=29%, signal=33%	FANCI/FANCG/BRCA2/ERCC4/UBE2T/FANCF/FANCL/FANCM/SLX4/BRCA1/EHMT1/FANCD2/RAD51C
HP_DECREASED_METHYLMALONYL_COA_MUTASE_ACTIVITY	HP_DECREASED_METHYLMALONYL_COA_MUTASE_ACTIVITY	HP_DECREASED_METHYLMALONYL_COA_MUTASE_ACTIVITY	3	0.730462	1.16557	0.290448	1	1	806	tags=33%, list=8%, signal=31%	MMAA
GOMF_OMEGA_PEPTIDASE_ACTIVITY	GOMF_OMEGA_PEPTIDASE_ACTIVITY	GOMF_OMEGA_PEPTIDASE_ACTIVITY	74	0.367151	1.1655	0.168085	1	1	2808	tags=35%, list=27%, signal=26%	UFD1/MINDY2/ZUP1/MINDY3/USP49/USP44/USP33/STAMBP/USP19/USP45/USP21/PGPEP1/USP47/PAN2/USP9Y/USP37/OTUD6B/USP46/BAP1/USP25/USP28/USP20/CYLD/VCPIP1/UCHL3/USP15
GOBP_PROTEIN_LOCALIZATION_TO_NON_MOTILE_CILIUM	GOBP_PROTEIN_LOCALIZATION_TO_NON_MOTILE_CILIUM	GOBP_PROTEIN_LOCALIZATION_TO_NON_MOTILE_CILIUM	6	0.623834	1.16536	0.324803	1	1	1887	tags=50%, list=18%, signal=41%	TTC21B/IFT80/BBIP1
GOBP_ENDOTHELIAL_CELL_MATRIX_ADHESION	GOBP_ENDOTHELIAL_CELL_MATRIX_ADHESION	GOBP_ENDOTHELIAL_CELL_MATRIX_ADHESION	1	0.874805	1.16515	0.250509	1	1	1282	tags=100%, list=13%, signal=87%	RRAS
GOBP_POSITIVE_REGULATION_OF_ENDOTHELIAL_CELL_MATRIX_ADHESION_VIA_FIBRONECTIN	GOBP_POSITIVE_REGULATION_OF_ENDOTHELIAL_CELL_MATRIX_ADHESION_VIA_FIBRONECTIN	GOBP_POSITIVE_REGULATION_OF_ENDOTHELIAL_CELL_MATRIX_ADHESION_VIA_FIBRONECTIN	1	0.874805	1.16515	0.250509	1	1	1282	tags=100%, list=13%, signal=87%	RRAS
HP_EEG_WITH_MULTIFOCAL_SLOW_ACTIVITY	HP_EEG_WITH_MULTIFOCAL_SLOW_ACTIVITY	HP_EEG_WITH_MULTIFOCAL_SLOW_ACTIVITY	18	0.482304	1.16504	0.270161	1	1	3332	tags=67%, list=33%, signal=45%	CACNA1A/CDK19/CLTC/ARV1/DHDDS/SYNGAP1/NECAP1/YWHAG/SYNJ1/CELF2/ATP6V1A/SZT2
HP_ABNORMAL_GROWTH_HORMONE_LEVEL	HP_ABNORMAL_GROWTH_HORMONE_LEVEL	HP_ABNORMAL_GROWTH_HORMONE_LEVEL	71	0.371427	1.16495	0.176842	1	1	3040	tags=42%, list=30%, signal=30%	EFL1/WASHC5/FANCI/DCAF17/TBCK/ESCO2/KANSL1/TBCE/CDKN2C/MADD/SIN3A/STAG2/SLC29A3/AIP/FANCF/FGFR1/KMT2A/PMM2/ZNF148/POLR3A/RNPC3/RBM28/BAP1/SMC1A/IARS2/STAT5B/PREPL/GMNN/MEN1/VPS13B
GOBP_MESENCHYMAL_CELL_DIFFERENTIATION_INVOLVED_IN_KIDNEY_DEVELOPMENT	GOBP_MESENCHYMAL_CELL_DIFFERENTIATION_INVOLVED_IN_KIDNEY_DEVELOPMENT	GOBP_MESENCHYMAL_CELL_DIFFERENTIATION_INVOLVED_IN_KIDNEY_DEVELOPMENT	1	0.874511	1.16476	0.250509	1	1	1285	tags=100%, list=13%, signal=87%	STAT1
GOBP_METANEPHRIC_MESENCHYMAL_CELL_DIFFERENTIATION	GOBP_METANEPHRIC_MESENCHYMAL_CELL_DIFFERENTIATION	GOBP_METANEPHRIC_MESENCHYMAL_CELL_DIFFERENTIATION	1	0.874511	1.16476	0.250509	1	1	1285	tags=100%, list=13%, signal=87%	STAT1
GOBP_NEGATIVE_REGULATION_OF_KIDNEY_DEVELOPMENT	GOBP_NEGATIVE_REGULATION_OF_KIDNEY_DEVELOPMENT	GOBP_NEGATIVE_REGULATION_OF_KIDNEY_DEVELOPMENT	1	0.874511	1.16476	0.250509	1	1	1285	tags=100%, list=13%, signal=87%	STAT1
GOBP_REGULATION_OF_MIRNA_METABOLIC_PROCESS	GOBP_REGULATION_OF_MIRNA_METABOLIC_PROCESS	GOBP_REGULATION_OF_MIRNA_METABOLIC_PROCESS	9	0.559963	1.16441	0.309381	1	1	811	tags=22%, list=8%, signal=20%	TENT2/DROSHA
GOCC_CILIARY_PLASM	GOCC_CILIARY_PLASM	GOCC_CILIARY_PLASM	38	0.410287	1.16427	0.242363	1	1	2146	tags=37%, list=21%, signal=29%	TOGARAM1/CCSAP/CENPF/IFT172/WDR35/PRKACA/DYNC2LI1/AMBRA1/KIFAP3/WDPCP/MAP4/CEP162/TTLL3/PIK3C3
HP_WIDELY_SPACED_TEETH	HP_WIDELY_SPACED_TEETH	HP_WIDELY_SPACED_TEETH	65	0.376895	1.16426	0.180258	1	1	3137	tags=40%, list=31%, signal=28%	KIAA0753/TBC1D24/ERCC4/IFT122/ERCC6/KANSL1/WDR35/SMARCA2/CDK19/ERCC8/SIN3A/AIP/FGFR1/MED13L/SETD1A/SMC3/NIPBL/TBL1XR1/KDM1A/MBD5/SMC1A/RAD21/MED27/LARP7/IFT52/RPS6KA3
GOBP_RESPONSE_TO_YEAST	GOBP_RESPONSE_TO_YEAST	GOBP_RESPONSE_TO_YEAST	1	0.873925	1.16398	0.254582	1	1	1291	tags=100%, list=13%, signal=87%	PLCG2
HP_ABNORMAL_CORTICAL_BONE_MORPHOLOGY	HP_ABNORMAL_CORTICAL_BONE_MORPHOLOGY	HP_ABNORMAL_CORTICAL_BONE_MORPHOLOGY	45	0.401137	1.16376	0.221311	1	1	2762	tags=42%, list=27%, signal=31%	RETREG1/TENT5A/KNL1/ASPM/NCAPD3/TBCE/COPB2/TBXAS1/SETBP1/LEMD3/MCPH1/FAM111A/CEP152/CIT/METTL5/CENPJ/CDK5RAP2/WNK1/AGA
HP_LIMB_DYSTONIA	HP_LIMB_DYSTONIA	HP_LIMB_DYSTONIA	34	0.427567	1.16362	0.240586	1	1	3039	tags=50%, list=30%, signal=35%	TSPOAP1/CKAP2L/SPATA5/VPS13C/STAG2/FGFR1/TAF1/VPS37A/ALS2/SYNE1/PNPT1/VPS16/SPG11/SMC1A/VPS13A/COX20/GCDH
GOBP_POSITIVE_REGULATION_OF_HYPERSENSITIVITY	GOBP_POSITIVE_REGULATION_OF_HYPERSENSITIVITY	GOBP_POSITIVE_REGULATION_OF_HYPERSENSITIVITY	2	0.78105	1.16354	0.294574	1	1	1316	tags=50%, list=13%, signal=44%	ZP3
GOBP_REGULATION_OF_HYPERSENSITIVITY	GOBP_REGULATION_OF_HYPERSENSITIVITY	GOBP_REGULATION_OF_HYPERSENSITIVITY	2	0.78105	1.16354	0.294574	1	1	1316	tags=50%, list=13%, signal=44%	ZP3
HP_CONGENITAL_MALFORMATION_OF_THE_RIGHT_HEART	HP_CONGENITAL_MALFORMATION_OF_THE_RIGHT_HEART	HP_CONGENITAL_MALFORMATION_OF_THE_RIGHT_HEART	33	0.431701	1.16329	0.242678	1	1	1590	tags=24%, list=16%, signal=21%	CFAP298/WASHC5/TBC1D24/P4HA2/DNAAF5/RPGR/STAG2/TTC12
HP_ABNORMALITY_OF_THE_PITUITARY_GLAND	HP_ABNORMALITY_OF_THE_PITUITARY_GLAND	HP_ABNORMALITY_OF_THE_PITUITARY_GLAND	144	0.328754	1.16314	0.137387	1	1	3693	tags=49%, list=36%, signal=32%	EFL1/WASHC5/KIAA0753/FANCI/POLA1/MT-ATP8/DCAF17/TBCK/ERCC6/ESCO2/CCDC141/KANSL1/TBCE/CDKN2C/PI4KA/TRAPPC11/SMARCAL1/COG2/MTHFR/MCM8/MLH3/MADD/HSD17B4/APC/SIN3A/STAG2/SLC29A3/AIP/FANCF/TSC1/LARS2/FGFR1/KMT2A/TSC2/FANCM/PMM2/MED12/MAP3K1/IDH1/ZNF148/POLR3A/RNPC3/RBM28/PMS2/BAP1/SMC1A/NDE1/IARS2/HBB/STAT5B/PREPL/GMNN/MEN1/VPS13B/MSH6/NUP107/GANAB/MLH1/CEP57/SRP54/PSMB8/BRAF/FMR1/SYCP3/PPP2R3C/RFWD3/…
HP_ADRENOCORTICOTROPIN_DEFICIENT_ADRENAL_INSUFFICIENCY	HP_ADRENOCORTICOTROPIN_DEFICIENT_ADRENAL_INSUFFICIENCY	HP_ADRENOCORTICOTROPIN_DEFICIENT_ADRENAL_INSUFFICIENCY	4	0.672719	1.16299	0.320225	1	1	3032	tags=75%, list=30%, signal=53%	AIP/RBM28/MEN1
GOBP_RESPONSE_TO_VITAMIN_K	GOBP_RESPONSE_TO_VITAMIN_K	GOBP_RESPONSE_TO_VITAMIN_K	1	0.873143	1.16294	0.258656	1	1	1299	tags=100%, list=13%, signal=87%	DCPS
GOBP_NEGATIVE_REGULATION_OF_INTERLEUKIN_5_PRODUCTION	GOBP_NEGATIVE_REGULATION_OF_INTERLEUKIN_5_PRODUCTION	GOBP_NEGATIVE_REGULATION_OF_INTERLEUKIN_5_PRODUCTION	1	0.872948	1.16268	0.258656	1	1	1301	tags=100%, list=13%, signal=87%	IFNL1
[truncated: 13,356 more rows]

## Sheet: healthy_vs_Tumor
	ID	Description	setSize	enrichmentScore	NES	pvalue	p.adjust	qvalue	rank	leading_edge	core_enrichment
[truncated: 14,895 more rows]

[truncated: 4 more sheets: NAT_vs_healthy, NAT_vs_Tumor, Tumor_vs_healthy, Tumor_vs_NAT]
