# Supplementary material for: Challenging the control through a single-cell perspective on normal adjacent tissue in colorectal cancer
Source: iScience. 2026 Apr 9;29(6):115671. doi: 10.1016/j.isci.2026.115671 (PMC13276536; doi:10.1016/j.isci.2026.115671)
Supplement: Table S26. GSEA_sc_C5_Plasma cells [file mmc27.xlsx]

## Sheet: healthy_vs_NAT
	ID	Description	setSize	enrichmentScore	NES	pvalue	p.adjust	qvalue	rank	leading_edge	core_enrichment
GOCC_PROTON_TRANSPORTING_TWO_SECTOR_ATPASE_COMPLEX	GOCC_PROTON_TRANSPORTING_TWO_SECTOR_ATPASE_COMPLEX	GOCC_PROTON_TRANSPORTING_TWO_SECTOR_ATPASE_COMPLEX	37	0.856709	2.51365	1e-10	9.37062e-08	9.37062e-08	85	tags=41%, list=1%, signal=40%	ATP5F1E/ATP5MG/ATP5MC2/ATP5ME/ATP5PF/ATP5F1A/ATP5MC3/ATP5MF/ATP5MC1/ATP5PO/ATP5F1B/ATP5PD/ATP5F1D/ATP5F1C/ATP5PB
GOBP_ATP_SYNTHESIS_COUPLED_PROTON_TRANSPORT	GOBP_ATP_SYNTHESIS_COUPLED_PROTON_TRANSPORT	GOBP_ATP_SYNTHESIS_COUPLED_PROTON_TRANSPORT	21	0.938289	2.48733	1e-10	9.37062e-08	9.37062e-08	85	tags=71%, list=1%, signal=71%	ATP5F1E/ATP5MG/ATP5MC2/ATP5ME/ATP5PF/ATP5F1A/ATP5MC3/ATP5MF/ATP5MC1/ATP5PO/ATP5F1B/ATP5PD/ATP5F1D/ATP5F1C/ATP5PB
GOBP_ATP_BIOSYNTHETIC_PROCESS	GOBP_ATP_BIOSYNTHETIC_PROCESS	GOBP_ATP_BIOSYNTHETIC_PROCESS	38	0.847091	2.48626	1e-10	9.37062e-08	9.37062e-08	85	tags=39%, list=1%, signal=39%	ATP5F1E/ATP5MG/ATP5MC2/ATP5ME/ATP5PF/ATP5F1A/ATP5MC3/ATP5MF/ATP5MC1/ATP5PO/ATP5F1B/ATP5PD/ATP5F1D/ATP5F1C/ATP5PB
GOBP_RIBONUCLEOSIDE_TRIPHOSPHATE_BIOSYNTHETIC_PROCESS	GOBP_RIBONUCLEOSIDE_TRIPHOSPHATE_BIOSYNTHETIC_PROCESS	GOBP_RIBONUCLEOSIDE_TRIPHOSPHATE_BIOSYNTHETIC_PROCESS	52	0.800198	2.48557	1e-10	9.37062e-08	9.37062e-08	85	tags=29%, list=1%, signal=29%	ATP5F1E/ATP5MG/ATP5MC2/ATP5ME/ATP5PF/ATP5F1A/ATP5MC3/ATP5MF/ATP5MC1/ATP5PO/ATP5F1B/ATP5PD/ATP5F1D/ATP5F1C/ATP5PB
GOBP_NUCLEOSIDE_TRIPHOSPHATE_BIOSYNTHETIC_PROCESS	GOBP_NUCLEOSIDE_TRIPHOSPHATE_BIOSYNTHETIC_PROCESS	GOBP_NUCLEOSIDE_TRIPHOSPHATE_BIOSYNTHETIC_PROCESS	57	0.786181	2.47825	1e-10	9.37062e-08	9.37062e-08	85	tags=26%, list=1%, signal=26%	ATP5F1E/ATP5MG/ATP5MC2/ATP5ME/ATP5PF/ATP5F1A/ATP5MC3/ATP5MF/ATP5MC1/ATP5PO/ATP5F1B/ATP5PD/ATP5F1D/ATP5F1C/ATP5PB
GOCC_PROTON_TRANSPORTING_ATP_SYNTHASE_COMPLEX	GOCC_PROTON_TRANSPORTING_ATP_SYNTHASE_COMPLEX	GOCC_PROTON_TRANSPORTING_ATP_SYNTHASE_COMPLEX	17	0.961107	2.43236	1e-10	9.37062e-08	9.37062e-08	85	tags=88%, list=1%, signal=88%	ATP5F1E/ATP5MG/ATP5MC2/ATP5ME/ATP5PF/ATP5F1A/ATP5MC3/ATP5MF/ATP5MC1/ATP5PO/ATP5F1B/ATP5PD/ATP5F1D/ATP5F1C/ATP5PB
GOBP_MITOCHONDRIAL_ATP_SYNTHESIS_COUPLED_PROTON_TRANSPORT	GOBP_MITOCHONDRIAL_ATP_SYNTHESIS_COUPLED_PROTON_TRANSPORT	GOBP_MITOCHONDRIAL_ATP_SYNTHESIS_COUPLED_PROTON_TRANSPORT	16	0.944323	2.35141	1e-10	9.37062e-08	9.37062e-08	85	tags=75%, list=1%, signal=75%	ATP5F1E/ATP5MG/ATP5ME/ATP5PF/ATP5F1A/ATP5MF/ATP5PO/ATP5F1B/ATP5PD/ATP5F1D/ATP5F1C/ATP5PB
GOMF_PROTON_CHANNEL_ACTIVITY	GOMF_PROTON_CHANNEL_ACTIVITY	GOMF_PROTON_CHANNEL_ACTIVITY	17	0.925479	2.34219	1e-10	9.37062e-08	9.37062e-08	85	tags=71%, list=1%, signal=70%	ATP5F1E/ATP5MG/ATP5ME/ATP5PF/ATP5F1A/ATP5MF/ATP5PO/ATP5F1B/ATP5PD/ATP5F1D/ATP5F1C/ATP5PB
GOBP_RIBONUCLEOSIDE_TRIPHOSPHATE_METABOLIC_PROCESS	GOBP_RIBONUCLEOSIDE_TRIPHOSPHATE_METABOLIC_PROCESS	GOBP_RIBONUCLEOSIDE_TRIPHOSPHATE_METABOLIC_PROCESS	65	0.730842	2.33367	1e-10	9.37062e-08	9.37062e-08	85	tags=23%, list=1%, signal=23%	ATP5F1E/ATP5MG/ATP5MC2/ATP5ME/ATP5PF/ATP5F1A/ATP5MC3/ATP5MF/ATP5MC1/ATP5PO/ATP5F1B/ATP5PD/ATP5F1D/ATP5F1C/ATP5PB
GOMF_PROTON_TRANSPORTING_ATP_SYNTHASE_ACTIVITY_ROTATIONAL_MECHANISM	GOMF_PROTON_TRANSPORTING_ATP_SYNTHASE_ACTIVITY_ROTATIONAL_MECHANISM	GOMF_PROTON_TRANSPORTING_ATP_SYNTHASE_ACTIVITY_ROTATIONAL_MECHANISM	15	0.946216	2.32334	1e-10	9.37062e-08	9.37062e-08	85	tags=80%, list=1%, signal=80%	ATP5F1E/ATP5MG/ATP5ME/ATP5PF/ATP5F1A/ATP5MF/ATP5PO/ATP5F1B/ATP5PD/ATP5F1D/ATP5F1C/ATP5PB
GOCC_PROTON_TRANSPORTING_TWO_SECTOR_ATPASE_COMPLEX_PROTON_TRANSPORTING_DOMAIN	GOCC_PROTON_TRANSPORTING_TWO_SECTOR_ATPASE_COMPLEX_PROTON_TRANSPORTING_DOMAIN	GOCC_PROTON_TRANSPORTING_TWO_SECTOR_ATPASE_COMPLEX_PROTON_TRANSPORTING_DOMAIN	20	0.869085	2.28587	2.00755e-09	1.43329e-06	1.43329e-06	85	tags=50%, list=1%, signal=50%	ATP5MG/ATP5MC2/ATP5ME/ATP5PF/ATP5MC3/ATP5MF/ATP5MC1/ATP5PO/ATP5PD/ATP5PB
GOBP_NUCLEOSIDE_TRIPHOSPHATE_METABOLIC_PROCESS	GOBP_NUCLEOSIDE_TRIPHOSPHATE_METABOLIC_PROCESS	GOBP_NUCLEOSIDE_TRIPHOSPHATE_METABOLIC_PROCESS	77	0.689844	2.23861	1e-10	9.37062e-08	9.37062e-08	85	tags=19%, list=1%, signal=19%	ATP5F1E/ATP5MG/ATP5MC2/ATP5ME/ATP5PF/ATP5F1A/ATP5MC3/ATP5MF/ATP5MC1/ATP5PO/ATP5F1B/ATP5PD/ATP5F1D/ATP5F1C/ATP5PB
GOMF_PROTON_TRANSMEMBRANE_TRANSPORTER_ACTIVITY	GOMF_PROTON_TRANSMEMBRANE_TRANSPORTER_ACTIVITY	GOMF_PROTON_TRANSMEMBRANE_TRANSPORTER_ACTIVITY	82	0.676034	2.2136	1e-10	9.37062e-08	9.37062e-08	372	tags=20%, list=3%, signal=19%	ATP5F1E/ATP5MG/ATP5MC2/ATP5ME/ATP5PF/ATP5F1A/ATP5MC3/ATP5MF/ATP5MC1/ATP5PO/ATP5F1B/ATP5PD/ATP5F1D/ATP5F1C/ATP5PB/SLC9A3
GOCC_PROTON_TRANSPORTING_ATP_SYNTHASE_COMPLEX_COUPLING_FACTOR_F_O	GOCC_PROTON_TRANSPORTING_ATP_SYNTHASE_COMPLEX_COUPLING_FACTOR_F_O	GOCC_PROTON_TRANSPORTING_ATP_SYNTHASE_COMPLEX_COUPLING_FACTOR_F_O	12	0.945228	2.19884	1e-10	9.37062e-08	9.37062e-08	85	tags=83%, list=1%, signal=83%	ATP5MG/ATP5MC2/ATP5ME/ATP5PF/ATP5MC3/ATP5MF/ATP5MC1/ATP5PO/ATP5PD/ATP5PB
GOCC_PROTON_TRANSPORTING_TWO_SECTOR_ATPASE_COMPLEX_CATALYTIC_DOMAIN	GOCC_PROTON_TRANSPORTING_TWO_SECTOR_ATPASE_COMPLEX_CATALYTIC_DOMAIN	GOCC_PROTON_TRANSPORTING_TWO_SECTOR_ATPASE_COMPLEX_CATALYTIC_DOMAIN	16	0.866773	2.15831	5.72927e-08	3.30381e-05	3.30381e-05	64	tags=38%, list=1%, signal=37%	ATP5F1E/ATP5F1A/ATP5PO/ATP5F1B/ATP5F1D/ATP5F1C
GOCC_MITOCHONDRIAL_PROTON_TRANSPORTING_ATP_SYNTHASE_COMPLEX_COUPLING_FACTOR_F_O	GOCC_MITOCHONDRIAL_PROTON_TRANSPORTING_ATP_SYNTHASE_COMPLEX_COUPLING_FACTOR_F_O	GOCC_MITOCHONDRIAL_PROTON_TRANSPORTING_ATP_SYNTHASE_COMPLEX_COUPLING_FACTOR_F_O	10	0.960815	2.1559	1e-10	9.37062e-08	9.37062e-08	85	tags=90%, list=1%, signal=89%	ATP5MG/ATP5MC2/ATP5ME/ATP5PF/ATP5MC3/ATP5MC1/ATP5PO/ATP5PD/ATP5PB
GOBP_MITOCHONDRIAL_TRANSMEMBRANE_TRANSPORT	GOBP_MITOCHONDRIAL_TRANSMEMBRANE_TRANSPORT	GOBP_MITOCHONDRIAL_TRANSMEMBRANE_TRANSPORT	81	0.647544	2.11657	8.59718e-09	5.37073e-06	5.37073e-06	318	tags=19%, list=3%, signal=18%	ATP5F1E/ATP5MG/ATP5ME/ATP5PF/ATP5F1A/ATP5MF/ATP5PO/ATP5F1B/ATP5PD/ATP5F1D/ATP5F1C/ATP5PB/MAIP1/TOMM70/MCUB
GOBP_PROTON_TRANSMEMBRANE_TRANSPORT	GOBP_PROTON_TRANSMEMBRANE_TRANSPORT	GOBP_PROTON_TRANSMEMBRANE_TRANSPORT	98	0.636711	2.11392	5.59035e-10	4.41137e-07	4.41137e-07	1116	tags=22%, list=9%, signal=20%	ATP5F1E/ATP5MG/ATP5MC2/ATP5ME/ATP5PF/ATP5F1A/ATP5MC3/ATP5MF/ATP5MC1/ATP5PO/ATP5F1B/ATP5PD/ATP5F1D/ATP5F1C/ATP5PB/SLC9A3/SLC36A1/ATP6V0E2/PM20D1/MT-ATP8/ATP7A/SLC15A2
GOCC_INNER_MITOCHONDRIAL_MEMBRANE_PROTEIN_COMPLEX	GOCC_INNER_MITOCHONDRIAL_MEMBRANE_PROTEIN_COMPLEX	GOCC_INNER_MITOCHONDRIAL_MEMBRANE_PROTEIN_COMPLEX	135	0.59881	2.03115	1.17998e-10	1.04067e-07	1.04067e-07	318	tags=13%, list=3%, signal=12%	ATP5F1E/ATP5MG/ATP5MC2/ATP5ME/ATP5PF/ATP5F1A/ATP5MC3/ATP5MF/ATP5MC1/ATP5PO/ATP5F1B/ATP5PD/ATP5F1D/ATP5F1C/ATP5PB/TIMM29/MCUB
GOBP_PURINE_CONTAINING_COMPOUND_BIOSYNTHETIC_PROCESS	GOBP_PURINE_CONTAINING_COMPOUND_BIOSYNTHETIC_PROCESS	GOBP_PURINE_CONTAINING_COMPOUND_BIOSYNTHETIC_PROCESS	126	0.598851	2.02234	5.09739e-10	4.24584e-07	4.24584e-07	85	tags=13%, list=1%, signal=13%	ATP5F1E/ATP5MG/ATP5MC2/ATP5ME/ATP5PF/ATP5F1A/ATP5MC3/ATP5MF/ATP5MC1/ATP5PO/ATP5F1B/ATP5PD/ADA2/ATP5F1D/ATP5F1C/ATP5PB
GOCC_WASH_COMPLEX	GOCC_WASH_COMPLEX	GOCC_WASH_COMPLEX	8	0.941886	2.01418	1.44603e-07	8.02977e-05	8.02977e-05	399	tags=75%, list=3%, signal=73%	WASHC3/WASHC1/WASHC2C/WASHC4/WASHC2A/WASHC5
GOCC_PROTON_TRANSPORTING_ATP_SYNTHASE_COMPLEX_CATALYTIC_CORE_F_1	GOCC_PROTON_TRANSPORTING_ATP_SYNTHASE_COMPLEX_CATALYTIC_CORE_F_1	GOCC_PROTON_TRANSPORTING_ATP_SYNTHASE_COMPLEX_CATALYTIC_CORE_F_1	6	0.995065	1.99365	1e-10	9.37062e-08	9.37062e-08	64	tags=100%, list=1%, signal=100%	ATP5F1E/ATP5F1A/ATP5PO/ATP5F1B/ATP5F1D/ATP5F1C
GOBP_RIBOSE_PHOSPHATE_BIOSYNTHETIC_PROCESS	GOBP_RIBOSE_PHOSPHATE_BIOSYNTHETIC_PROCESS	GOBP_RIBOSE_PHOSPHATE_BIOSYNTHETIC_PROCESS	125	0.584263	1.97273	4.52508e-09	3.08384e-06	3.08384e-06	85	tags=12%, list=1%, signal=12%	ATP5F1E/ATP5MG/ATP5MC2/ATP5ME/ATP5PF/ATP5F1A/ATP5MC3/ATP5MF/ATP5MC1/ATP5PO/ATP5F1B/ATP5PD/ATP5F1D/ATP5F1C/ATP5PB
GOBP_PROTON_TRANSPORTING_TWO_SECTOR_ATPASE_COMPLEX_ASSEMBLY	GOBP_PROTON_TRANSPORTING_TWO_SECTOR_ATPASE_COMPLEX_ASSEMBLY	GOBP_PROTON_TRANSPORTING_TWO_SECTOR_ATPASE_COMPLEX_ASSEMBLY	13	0.816847	1.93948	5.64627e-05	0.0192397	0.0192397	510	tags=31%, list=4%, signal=29%	ATP5F1D/FMC1/PIP4P1/ATP23
GOMF_CATION_CHANNEL_ACTIVITY	GOMF_CATION_CHANNEL_ACTIVITY	GOMF_CATION_CHANNEL_ACTIVITY	76	0.589514	1.91108	4.46322e-06	0.00202779	0.00202779	85	tags=16%, list=1%, signal=16%	ATP5F1E/ATP5MG/ATP5ME/ATP5PF/ATP5F1A/ATP5MF/ATP5PO/ATP5F1B/ATP5PD/ATP5F1D/ATP5F1C/ATP5PB
GOBP_RESPIRATORY_BURST_INVOLVED_IN_DEFENSE_RESPONSE	GOBP_RESPIRATORY_BURST_INVOLVED_IN_DEFENSE_RESPONSE	GOBP_RESPIRATORY_BURST_INVOLVED_IN_DEFENSE_RESPONSE	7	0.902316	1.87151	7.71648e-05	0.0251507	0.0251507	70	tags=29%, list=1%, signal=28%	SELENOK/CYBC1
GOBP_OXIDATIVE_PHOSPHORYLATION	GOBP_OXIDATIVE_PHOSPHORYLATION	GOBP_OXIDATIVE_PHOSPHORYLATION	118	0.556954	1.87072	5.57528e-07	0.000278167	0.000278167	270	tags=11%, list=2%, signal=11%	ATP5F1E/ATP5MG/ATP5ME/ATP5PF/ATP5F1A/ATP5MF/ATP5PO/ATP5F1B/ATP5PD/ATP5F1D/ATP5F1C/ATP5PB/NIPSNAP2
GOBP_SENSORY_PERCEPTION_OF_SMELL	GOBP_SENSORY_PERCEPTION_OF_SMELL	GOBP_SENSORY_PERCEPTION_OF_SMELL	14	0.753096	1.82272	0.000463451	0.11391	0.11391	782	tags=43%, list=7%, signal=40%	OR11G2/OR2AG2/OR6A2/OR2A25/OR4D9/NAV2
GOMF_POLYNUCLEOTIDE_ADENYLYLTRANSFERASE_ACTIVITY	GOMF_POLYNUCLEOTIDE_ADENYLYLTRANSFERASE_ACTIVITY	GOMF_POLYNUCLEOTIDE_ADENYLYLTRANSFERASE_ACTIVITY	10	0.809502	1.81638	0.000624832	0.144713	0.144713	1346	tags=70%, list=11%, signal=62%	TENT5C/TENT4A/TENT4B/TENT2/TENT5A/PAPOLG/TRNT1
GOBP_MITOCHONDRIAL_PROTON_TRANSPORTING_ATP_SYNTHASE_COMPLEX_ASSEMBLY	GOBP_MITOCHONDRIAL_PROTON_TRANSPORTING_ATP_SYNTHASE_COMPLEX_ASSEMBLY	GOBP_MITOCHONDRIAL_PROTON_TRANSPORTING_ATP_SYNTHASE_COMPLEX_ASSEMBLY	7	0.866792	1.79782	0.000725755	0.15885	0.15885	510	tags=43%, list=4%, signal=41%	ATP5F1D/FMC1/ATP23
GOBP_REPLICATION_FORK_PROCESSING	GOBP_REPLICATION_FORK_PROCESSING	GOBP_REPLICATION_FORK_PROCESSING	31	0.625464	1.78937	0.001994	0.351717	0.351717	2700	tags=65%, list=23%, signal=50%	FBH1/CENPX/MRE11/CENPS/ZRANB3/FANCM/DDX11/ATR/RFWD3/ETAA1/BOD1L1/BLM/SAMHD1/TONSL/MMS22L/ZGRF1/EXD2/GEN1/EME2/BRCA2
GOBP_RNA_3_URIDYLATION	GOBP_RNA_3_URIDYLATION	GOBP_RNA_3_URIDYLATION	4	0.988174	1.78818	1.66646e-07	8.92329e-05	8.92329e-05	143	tags=100%, list=1%, signal=99%	TUT4/TUT7/TENT4A/TENT4B
GOMF_OLFACTORY_RECEPTOR_ACTIVITY	GOMF_OLFACTORY_RECEPTOR_ACTIVITY	GOMF_OLFACTORY_RECEPTOR_ACTIVITY	5	0.935421	1.78766	9.8902e-05	0.0308925	0.0308925	764	tags=100%, list=6%, signal=94%	OR11G2/OR2AG2/OR6A2/OR2A25/OR4D9
GOBP_DNA_DEPENDENT_DNA_REPLICATION_MAINTENANCE_OF_FIDELITY	GOBP_DNA_DEPENDENT_DNA_REPLICATION_MAINTENANCE_OF_FIDELITY	GOBP_DNA_DEPENDENT_DNA_REPLICATION_MAINTENANCE_OF_FIDELITY	39	0.602261	1.77888	0.00105382	0.219443	0.219443	2700	tags=62%, list=23%, signal=48%	FBH1/CENPX/MRE11/CENPS/ZRANB3/FANCM/DDX11/ATR/RFWD3/ETAA1/BOD1L1/BLM/SAMHD1/TIMELESS/TONSL/MMS22L/ZGRF1/SLFN11/POLE/EXD2/MCM9/GEN1/EME2/BRCA2
GOCC_CUL5_RING_UBIQUITIN_LIGASE_COMPLEX	GOCC_CUL5_RING_UBIQUITIN_LIGASE_COMPLEX	GOCC_CUL5_RING_UBIQUITIN_LIGASE_COMPLEX	7	0.843786	1.75011	0.00185762	0.33965	0.33965	49	tags=29%, list=0%, signal=28%	ELOB/ELOC
GOBP_DETECTION_OF_STIMULUS_INVOLVED_IN_SENSORY_PERCEPTION	GOBP_DETECTION_OF_STIMULUS_INVOLVED_IN_SENSORY_PERCEPTION	GOBP_DETECTION_OF_STIMULUS_INVOLVED_IN_SENSORY_PERCEPTION	28	0.621953	1.74561	0.00265135	0.442536	0.442536	1137	tags=36%, list=10%, signal=32%	WHRN/OR11G2/OR2AG2/OR6A2/OR2A25/PJVK/OR4D9/TAS2R4/KCNQ1/TAS2R14
GOBP_HISTONE_MRNA_METABOLIC_PROCESS	GOBP_HISTONE_MRNA_METABOLIC_PROCESS	GOBP_HISTONE_MRNA_METABOLIC_PROCESS	22	0.646498	1.73507	0.00340031	0.529533	0.529533	1920	tags=50%, list=16%, signal=42%	TUT4/TUT7/TENT4B/TENT2/LSM11/CPSF2/NCBP1/ERI1/ATM/CPSF3/UPF1
GOBP_AEROBIC_RESPIRATION	GOBP_AEROBIC_RESPIRATION	GOBP_AEROBIC_RESPIRATION	157	0.504897	1.73206	7.03761e-06	0.00310338	0.00310338	270	tags=9%, list=2%, signal=9%	ATP5F1E/ATP5MG/ATP5ME/ATP5PF/NOP53/ATP5F1A/ATP5MF/ATP5PO/ATP5F1B/ATP5PD/ATP5F1D/ATP5F1C/ATP5PB/NIPSNAP2
GOBP_NUCLEOSIDE_PHOSPHATE_BIOSYNTHETIC_PROCESS	GOBP_NUCLEOSIDE_PHOSPHATE_BIOSYNTHETIC_PROCESS	GOBP_NUCLEOSIDE_PHOSPHATE_BIOSYNTHETIC_PROCESS	159	0.50399	1.73116	2.15612e-06	0.00101021	0.00101021	308	tags=10%, list=3%, signal=10%	ATP5F1E/ATP5MG/ATP5MC2/ATP5ME/ATP5PF/ATP5F1A/ATP5MC3/ATP5MF/ATP5MC1/ATP5PO/ATP5F1B/ATP5PD/ATP5F1D/ATP5F1C/ATP5PB/NAXD
GOBP_SENSORY_PERCEPTION_OF_CHEMICAL_STIMULUS	GOBP_SENSORY_PERCEPTION_OF_CHEMICAL_STIMULUS	GOBP_SENSORY_PERCEPTION_OF_CHEMICAL_STIMULUS	25	0.62519	1.72795	0.00441139	0.598231	0.598231	1137	tags=32%, list=10%, signal=29%	OR11G2/OR2AG2/OR6A2/OR2A25/OR4D9/NAV2/TAS2R4/TAS2R14
GOMF_PASSIVE_TRANSMEMBRANE_TRANSPORTER_ACTIVITY	GOMF_PASSIVE_TRANSMEMBRANE_TRANSPORTER_ACTIVITY	GOMF_PASSIVE_TRANSMEMBRANE_TRANSPORTER_ACTIVITY	119	0.513166	1.72571	2.79246e-05	0.0102116	0.0102116	2162	tags=26%, list=18%, signal=21%	ATP5F1E/ATP5MG/ATP5ME/ATP5PF/ATP5F1A/ATP5MF/ATP5PO/ATP5F1B/ATP5PD/ATP5F1D/ATP5F1C/ATP5PB/MCUB/TRPM2/CFTR/CLCA1/TRPM3/MT-ATP8/KCNQ1/MCOLN2/CHRNB1/SCN3A/MT-ATP6/CALHM2/ITPR2/ANO9/TMEM63A/TRPM4/CLCN3/TPCN1/CACNB3
GOBP_MIRNA_CATABOLIC_PROCESS	GOBP_MIRNA_CATABOLIC_PROCESS	GOBP_MIRNA_CATABOLIC_PROCESS	9	0.775336	1.71929	0.00615532	0.709898	0.709898	158	tags=33%, list=1%, signal=33%	TUT4/TENT4B/TENT2
GOBP_NEGATIVE_REGULATION_OF_DOUBLE_STRAND_BREAK_REPAIR_VIA_HOMOLOGOUS_RECOMBINATION	GOBP_NEGATIVE_REGULATION_OF_DOUBLE_STRAND_BREAK_REPAIR_VIA_HOMOLOGOUS_RECOMBINATION	GOBP_NEGATIVE_REGULATION_OF_DOUBLE_STRAND_BREAK_REPAIR_VIA_HOMOLOGOUS_RECOMBINATION	15	0.6961	1.7092	0.00494129	0.627023	0.627023	1825	tags=53%, list=16%, signal=45%	FBH1/CGAS/SHLD1/SHLD2/HELB/UBQLN4/RIF1/TP53BP1
GOMF_ADENYLYLTRANSFERASE_ACTIVITY	GOMF_ADENYLYLTRANSFERASE_ACTIVITY	GOMF_ADENYLYLTRANSFERASE_ACTIVITY	26	0.611758	1.69935	0.00742663	0.765722	0.765722	1713	tags=38%, list=15%, signal=33%	TENT5C/TENT4A/TENT4B/TENT2/SELENOO/TENT5A/PAPOLG/TRNT1/GPHN/NMNAT3
GOMF_HEXOSAMINIDASE_ACTIVITY	GOMF_HEXOSAMINIDASE_ACTIVITY	GOMF_HEXOSAMINIDASE_ACTIVITY	7	0.816061	1.6926	0.00463565	0.616015	0.616015	297	tags=29%, list=3%, signal=28%	OGA/CEMIP2
GOCC_ELONGIN_COMPLEX	GOCC_ELONGIN_COMPLEX	GOCC_ELONGIN_COMPLEX	3	0.988175	1.68194	1.31226e-05	0.00531749	0.00531749	142	tags=100%, list=1%, signal=99%	ELOB/ELOC/ELOA
GOBP_MITOCHONDRIAL_TRANSPORT	GOBP_MITOCHONDRIAL_TRANSPORT	GOBP_MITOCHONDRIAL_TRANSPORT	161	0.48774	1.67526	7.61027e-06	0.00316947	0.00316947	277	tags=10%, list=2%, signal=10%	ATP5F1E/ATP5MG/ATP5ME/ATP5IF1/ATP5PF/ATP5F1A/ATP5MF/ATP5PO/ATP5F1B/ATP5PD/ATP5F1D/ATP5F1C/ATP5PB/TIMM29/MAIP1/TOMM70
GOBP_NEGATIVE_REGULATION_OF_DNA_RECOMBINATION	GOBP_NEGATIVE_REGULATION_OF_DNA_RECOMBINATION	GOBP_NEGATIVE_REGULATION_OF_DNA_RECOMBINATION	27	0.599843	1.6696	0.00521394	0.63555	0.63555	2098	tags=44%, list=18%, signal=37%	FBH1/CGAS/SHLD1/SHLD2/FOXP3/ZRANB3/HELB/BLM/UBQLN4/RIF1/TP53BP1/MSH6
GOBP_HISTONE_MRNA_CATABOLIC_PROCESS	GOBP_HISTONE_MRNA_CATABOLIC_PROCESS	GOBP_HISTONE_MRNA_CATABOLIC_PROCESS	15	0.675162	1.65779	0.0102958	0.918841	0.918841	158	tags=27%, list=1%, signal=26%	TUT4/TUT7/TENT4B/TENT2
GOMF_LIGASE_ACTIVITY	GOMF_LIGASE_ACTIVITY	GOMF_LIGASE_ACTIVITY	115	0.492657	1.65374	0.000343611	0.0893446	0.0893446	3034	tags=36%, list=26%, signal=27%	ATP5F1E/ATP5MG/ATP5ME/ATP5PF/ATP5F1A/ATP5MF/ATP5PO/ATP5F1B/ATP5PD/ATP5F1D/ATP5F1C/ATP5PB/LGSN/MT-ATP8/BTRC/SLC27A4/ACACB/LIG3/GART/PFAS/CARS2/ACACA/MT-ATP6/TTLL5/DARS2/SLC27A1/GCLC/ACSF2/TTLL4/NADSYN1/MDM2/HLCS/GATB/GATC/TTL/GMPS/QRSL1/FARSB/SLC27A3/IARS2/ACSL4
HP_CHRONIC_PULMONARY_OBSTRUCTION	HP_CHRONIC_PULMONARY_OBSTRUCTION	HP_CHRONIC_PULMONARY_OBSTRUCTION	24	0.604471	1.65122	0.00784221	0.791139	0.791139	1279	tags=29%, list=11%, signal=26%	CYBC1/UFD1/CARMIL2/DNAAF4/HIRA/ALMS1/BLM
GOMF_K48_LINKED_POLYUBIQUITIN_MODIFICATION_DEPENDENT_PROTEIN_BINDING	GOMF_K48_LINKED_POLYUBIQUITIN_MODIFICATION_DEPENDENT_PROTEIN_BINDING	GOMF_K48_LINKED_POLYUBIQUITIN_MODIFICATION_DEPENDENT_PROTEIN_BINDING	9	0.74229	1.64601	0.0162075	1	1	2282	tags=67%, list=19%, signal=54%	UFD1/MINDY2/MINDY1/UBQLN4/IKBKE/NPLOC4
GOBP_MITOTIC_G2_DNA_DAMAGE_CHECKPOINT_SIGNALING	GOBP_MITOTIC_G2_DNA_DAMAGE_CHECKPOINT_SIGNALING	GOBP_MITOTIC_G2_DNA_DAMAGE_CHECKPOINT_SIGNALING	26	0.592122	1.64481	0.012709	0.999181	0.999181	347	tags=19%, list=3%, signal=19%	NOP53/MRNIP/MRE11/BABAM2/ABRAXAS1
GOMF_PHOSPHATIDYLINOSITOL_4_5_BISPHOSPHATE_PHOSPHATASE_ACTIVITY	GOMF_PHOSPHATIDYLINOSITOL_4_5_BISPHOSPHATE_PHOSPHATASE_ACTIVITY	GOMF_PHOSPHATIDYLINOSITOL_4_5_BISPHOSPHATE_PHOSPHATASE_ACTIVITY	11	0.715624	1.64355	0.0130297	0.999181	0.999181	2392	tags=64%, list=20%, signal=51%	PIP4P1/PIP4P2/INPP5B/SYNJ2/FIG4/INPP5E/SYNJ1
GOBP_NON_MOTILE_CILIUM_ASSEMBLY	GOBP_NON_MOTILE_CILIUM_ASSEMBLY	GOBP_NON_MOTILE_CILIUM_ASSEMBLY	44	0.54762	1.64158	0.00346704	0.530421	0.530421	3067	tags=55%, list=26%, signal=40%	TOGARAM1/DISC1/CEP126/TBC1D32/BBS2/CENPJ/DYNC2H1/BBS10/KCNQ1/BBS7/IFT122/C2CD3/CEP350/RPGRIP1L/PIBF1/CEP290/BBS4/PCM1/ATMIN/CEP250/IFT74/GORAB/TMEM216/IFT80
GOBP_DOUBLE_STRAND_BREAK_REPAIR_VIA_NONHOMOLOGOUS_END_JOINING	GOBP_DOUBLE_STRAND_BREAK_REPAIR_VIA_NONHOMOLOGOUS_END_JOINING	GOBP_DOUBLE_STRAND_BREAK_REPAIR_VIA_NONHOMOLOGOUS_END_JOINING	58	0.51972	1.64091	0.00265646	0.442536	0.442536	1825	tags=31%, list=16%, signal=26%	PAXX/MRNIP/MRE11/CYREN/SHLD1/SHLD2/NSD2/ATP23/DCLRE1A/POLA1/DTX3L/LIG3/APLF/ERCC4/RIF1/PARP9/ATM/TP53BP1
GOBP_ATP_METABOLIC_PROCESS	GOBP_ATP_METABOLIC_PROCESS	GOBP_ATP_METABOLIC_PROCESS	200	0.473383	1.63754	7.45567e-06	0.00316947	0.00316947	270	tags=8%, list=2%, signal=8%	ATP5F1E/ATP5MG/ATP5MC2/ATP5ME/ATP5IF1/ATP5PF/ATP5F1A/ATP5MC3/ATP5MF/ATP5MC1/ATP5PO/ATP5F1B/ATP5PD/ATP5F1D/ATP5F1C/ATP5PB/NIPSNAP2
GOBP_NUCLEAR_TRANSCRIBED_MRNA_POLY_A_TAIL_SHORTENING	GOBP_NUCLEAR_TRANSCRIBED_MRNA_POLY_A_TAIL_SHORTENING	GOBP_NUCLEAR_TRANSCRIBED_MRNA_POLY_A_TAIL_SHORTENING	25	0.591759	1.63555	0.011793	0.971498	0.971498	143	tags=16%, list=1%, signal=16%	TUT4/TUT7/TENT4A/TENT4B
GOBP_REGULATION_OF_DOUBLE_STRAND_BREAK_REPAIR_VIA_NONHOMOLOGOUS_END_JOINING	GOBP_REGULATION_OF_DOUBLE_STRAND_BREAK_REPAIR_VIA_NONHOMOLOGOUS_END_JOINING	GOBP_REGULATION_OF_DOUBLE_STRAND_BREAK_REPAIR_VIA_NONHOMOLOGOUS_END_JOINING	24	0.597425	1.63197	0.00984037	0.905133	0.905133	1739	tags=33%, list=15%, signal=28%	MRNIP/CYREN/SHLD1/SHLD2/NSD2/DTX3L/RIF1/PARP9
GOBP_NEGATIVE_REGULATION_OF_TRANSCRIPTION_BY_RNA_POLYMERASE_I	GOBP_NEGATIVE_REGULATION_OF_TRANSCRIPTION_BY_RNA_POLYMERASE_I	GOBP_NEGATIVE_REGULATION_OF_TRANSCRIPTION_BY_RNA_POLYMERASE_I	4	0.895654	1.62076	0.00399873	0.576516	0.576516	17	tags=25%, list=0%, signal=25%	NOP53
GOMF_HYALURONONGLUCOSAMINIDASE_ACTIVITY	GOMF_HYALURONONGLUCOSAMINIDASE_ACTIVITY	GOMF_HYALURONONGLUCOSAMINIDASE_ACTIVITY	3	0.951932	1.62025	0.00146483	0.281567	0.281567	297	tags=67%, list=3%, signal=65%	OGA/CEMIP2
GOBP_DNA_DEPENDENT_DNA_REPLICATION	GOBP_DNA_DEPENDENT_DNA_REPLICATION	GOBP_DNA_DEPENDENT_DNA_REPLICATION	123	0.479696	1.61938	0.000315619	0.0845013	0.0845013	3189	tags=50%, list=27%, signal=37%	FBH1/CENPX/RTF2/MRE11/TWNK/CENPS/RFC3/POLA1/DBF4B/ZRANB3/FANCM/DDX11/TEFM/ATR/WIZ/POLE2/RFWD3/CHTF18/HELB/CCNE2/ETAA1/BOD1L1/BLM/SAMHD1/RECQL/LIG3/RRM2B/TIMELESS/CDC6/TONSL/MMS22L/POLA2/PRIM2/ZGRF1/SLFN11/NUGGC/UPF1/RPA1/KAT7/POLE/ATAD5/TOPBP1/EXD2/ORC2/ORC4/MCM9/FBXO5/POLD3/GEN1/EME2/BRCA2/DDX23/PRIM1/TERF2/PURA/ATRX/POLE3/RECQL5/DNAJA3/NBN/POLG2
GOBP_MITOCHONDRIAL_RESPIRASOME_ASSEMBLY	GOBP_MITOCHONDRIAL_RESPIRASOME_ASSEMBLY	GOBP_MITOCHONDRIAL_RESPIRASOME_ASSEMBLY	6	0.807247	1.61735	0.00970235	0.903524	0.903524	114	tags=17%, list=1%, signal=17%	RAB5IF
GOBP_POSITIVE_REGULATION_OF_CYCLIC_NUCLEOTIDE_PHOSPHODIESTERASE_ACTIVITY	GOBP_POSITIVE_REGULATION_OF_CYCLIC_NUCLEOTIDE_PHOSPHODIESTERASE_ACTIVITY	GOBP_POSITIVE_REGULATION_OF_CYCLIC_NUCLEOTIDE_PHOSPHODIESTERASE_ACTIVITY	3	0.947829	1.61327	0.00179338	0.331953	0.331953	1	tags=33%, list=0%, signal=33%	RACK1
GOCC_BRISC_COMPLEX	GOCC_BRISC_COMPLEX	GOCC_BRISC_COMPLEX	4	0.891453	1.61315	0.00464281	0.616015	0.616015	563	tags=50%, list=5%, signal=48%	BABAM2/ABRAXAS2
GOMF_SELENIUM_BINDING	GOMF_SELENIUM_BINDING	GOMF_SELENIUM_BINDING	6	0.804234	1.61132	0.010421	0.924512	0.924512	421	tags=50%, list=4%, signal=48%	SELENOF/SELENOT/SELENOP
GOBP_NEURON_DEATH_IN_RESPONSE_TO_HYDROGEN_PEROXIDE	GOBP_NEURON_DEATH_IN_RESPONSE_TO_HYDROGEN_PEROXIDE	GOBP_NEURON_DEATH_IN_RESPONSE_TO_HYDROGEN_PEROXIDE	4	0.8898	1.61016	0.00501853	0.627023	0.627023	1	tags=25%, list=0%, signal=25%	RACK1
GOCC_EXTRINSIC_COMPONENT_OF_MITOCHONDRIAL_INNER_MEMBRANE	GOCC_EXTRINSIC_COMPONENT_OF_MITOCHONDRIAL_INNER_MEMBRANE	GOCC_EXTRINSIC_COMPONENT_OF_MITOCHONDRIAL_INNER_MEMBRANE	11	0.700898	1.60973	0.0216666	1	1	1109	tags=36%, list=9%, signal=33%	COQ8A/COQ8B/ATP23/PAM16
GOMF_G_PROTEIN_COUPLED_RECEPTOR_KINASE_ACTIVITY	GOMF_G_PROTEIN_COUPLED_RECEPTOR_KINASE_ACTIVITY	GOMF_G_PROTEIN_COUPLED_RECEPTOR_KINASE_ACTIVITY	3	0.94308	1.60519	0.00258739	0.440826	0.440826	254	tags=33%, list=2%, signal=33%	GRK2
GOMF_CATALYTIC_ACTIVITY_ACTING_ON_A_RRNA	GOMF_CATALYTIC_ACTIVITY_ACTING_ON_A_RRNA	GOMF_CATALYTIC_ACTIVITY_ACTING_ON_A_RRNA	18	0.624078	1.59909	0.0187253	1	1	1509	tags=39%, list=13%, signal=34%	BUD23/MRM3/MRM2/TFB1M/NSUN4/FDXACB1/METTL16
GOMF_RETROMER_COMPLEX_BINDING	GOMF_RETROMER_COMPLEX_BINDING	GOMF_RETROMER_COMPLEX_BINDING	7	0.770589	1.59829	0.0169042	1	1	311	tags=29%, list=3%, signal=28%	WASHC2C/WASHC2A
GOBP_REGULATION_OF_BARBED_END_ACTIN_FILAMENT_CAPPING	GOBP_REGULATION_OF_BARBED_END_ACTIN_FILAMENT_CAPPING	GOBP_REGULATION_OF_BARBED_END_ACTIN_FILAMENT_CAPPING	4	0.881931	1.59592	0.00695819	0.750533	0.750533	488	tags=75%, list=4%, signal=72%	CARMIL1/WASHC2C/CARMIL2
HP_PANHYPOPITUITARISM	HP_PANHYPOPITUITARISM	HP_PANHYPOPITUITARISM	8	0.745896	1.59506	0.0153318	1	1	2564	tags=75%, list=22%, signal=59%	STIL/GAS1/STAG2/SMC1A/PTCH1/MADD
GOBP_MIRNA_METABOLIC_PROCESS	GOBP_MIRNA_METABOLIC_PROCESS	GOBP_MIRNA_METABOLIC_PROCESS	23	0.59163	1.59506	0.0185942	1	1	2978	tags=57%, list=25%, signal=42%	TUT4/TUT7/TENT4B/TENT2/BCDIN3D/RC3H1/DICER1/DDX17/KHSRP/PNPT1/RC3H2/XPO5/AGO4
GOMF_POLYUBIQUITIN_MODIFICATION_DEPENDENT_PROTEIN_BINDING	GOMF_POLYUBIQUITIN_MODIFICATION_DEPENDENT_PROTEIN_BINDING	GOMF_POLYUBIQUITIN_MODIFICATION_DEPENDENT_PROTEIN_BINDING	47	0.521166	1.59383	0.00651217	0.723237	0.723237	2434	tags=36%, list=21%, signal=29%	UFD1/MINDY2/BABAM2/ABRAXAS1/MINDY1/ATRIP/ABRAXAS2/ZRANB3/AGL/UBQLN4/RAD18/HDAC6/EPS15/IKBKE/TAB3/NPLOC4/WDR81
GOMF_PEROXIREDOXIN_ACTIVITY	GOMF_PEROXIREDOXIN_ACTIVITY	GOMF_PEROXIREDOXIN_ACTIVITY	7	0.768386	1.59372	0.0183213	1	1	35	tags=14%, list=0%, signal=14%	SELENOF
GOBP_NEGATIVE_REGULATION_OF_DNA_REPAIR	GOBP_NEGATIVE_REGULATION_OF_DNA_REPAIR	GOBP_NEGATIVE_REGULATION_OF_DNA_REPAIR	26	0.57163	1.58788	0.0207434	1	1	1825	tags=35%, list=16%, signal=29%	FBH1/CGAS/CYREN/SHLD1/SHLD2/HELB/UBQLN4/RIF1/TP53BP1
GOMF_BH_DOMAIN_BINDING	GOMF_BH_DOMAIN_BINDING	GOMF_BH_DOMAIN_BINDING	6	0.79219	1.58718	0.0157862	1	1	1	tags=17%, list=0%, signal=17%	RACK1
GOBP_POSITIVE_REGULATION_OF_DEFENSE_RESPONSE_TO_VIRUS_BY_HOST	GOBP_POSITIVE_REGULATION_OF_DEFENSE_RESPONSE_TO_VIRUS_BY_HOST	GOBP_POSITIVE_REGULATION_OF_DEFENSE_RESPONSE_TO_VIRUS_BY_HOST	21	0.598315	1.58609	0.0115831	0.971498	0.971498	2588	tags=48%, list=22%, signal=37%	SELENOK/CGAS/TOMM70/DTX3L/STAT1/PARP9/LILRB1/SIN3A/AIM2/TRIM44
GOBP_NEGATIVE_REGULATION_OF_GLYCOGEN_METABOLIC_PROCESS	GOBP_NEGATIVE_REGULATION_OF_GLYCOGEN_METABOLIC_PROCESS	GOBP_NEGATIVE_REGULATION_OF_GLYCOGEN_METABOLIC_PROCESS	5	0.827376	1.58118	0.0122782	0.982162	0.982162	8	tags=20%, list=0%, signal=20%	SELENOS
GOMF_MHC_CLASS_I_PROTEIN_BINDING	GOMF_MHC_CLASS_I_PROTEIN_BINDING	GOMF_MHC_CLASS_I_PROTEIN_BINDING	15	0.642974	1.57876	0.0195946	1	1	37	tags=13%, list=0%, signal=13%	ATP5F1A/ATP5F1B
GOMF_URIDYLYLTRANSFERASE_ACTIVITY	GOMF_URIDYLYLTRANSFERASE_ACTIVITY	GOMF_URIDYLYLTRANSFERASE_ACTIVITY	7	0.760729	1.57784	0.0209551	1	1	72	tags=29%, list=1%, signal=28%	TUT4/TUT7
GOBP_TOOTH_MINERALIZATION	GOBP_TOOTH_MINERALIZATION	GOBP_TOOTH_MINERALIZATION	11	0.686741	1.57721	0.032217	1	1	1609	tags=45%, list=14%, signal=39%	NECTIN1/ODAPH/CFTR/BCOR/PPARA
GOBP_RRNA_METHYLATION	GOBP_RRNA_METHYLATION	GOBP_RRNA_METHYLATION	20	0.599015	1.57553	0.023531	1	1	1509	tags=35%, list=13%, signal=31%	BUD23/MRM3/MRM2/TFB1M/NSUN4/FDXACB1/METTL16
GOBP_POSITIVE_REGULATION_OF_EMBRYONIC_DEVELOPMENT	GOBP_POSITIVE_REGULATION_OF_EMBRYONIC_DEVELOPMENT	GOBP_POSITIVE_REGULATION_OF_EMBRYONIC_DEVELOPMENT	8	0.736654	1.5753	0.019238	1	1	614	tags=25%, list=5%, signal=24%	RACK1/UTP25
GOBP_REGULATION_OF_TOOTH_MINERALIZATION	GOBP_REGULATION_OF_TOOTH_MINERALIZATION	GOBP_REGULATION_OF_TOOTH_MINERALIZATION	5	0.824196	1.5751	0.0151671	1	1	1288	tags=60%, list=11%, signal=53%	ODAPH/CFTR/BCOR
GOBP_POSITIVE_REGULATION_OF_ACTIN_FILAMENT_DEPOLYMERIZATION	GOBP_POSITIVE_REGULATION_OF_ACTIN_FILAMENT_DEPOLYMERIZATION	GOBP_POSITIVE_REGULATION_OF_ACTIN_FILAMENT_DEPOLYMERIZATION	9	0.710198	1.57485	0.033346	1	1	488	tags=33%, list=4%, signal=32%	CARMIL1/WASHC2C/CARMIL2
GOCC_FANCM_MHF_COMPLEX	GOCC_FANCM_MHF_COMPLEX	GOCC_FANCM_MHF_COMPLEX	3	0.925053	1.57451	0.00591733	0.693114	0.693114	884	tags=100%, list=8%, signal=93%	CENPX/CENPS/FANCM
GOBP_REPLICATIVE_SENESCENCE	GOBP_REPLICATIVE_SENESCENCE	GOBP_REPLICATIVE_SENESCENCE	10	0.701691	1.57447	0.0193441	1	1	1797	tags=50%, list=15%, signal=42%	ATR/CTC1/TP53/CHEK2/ATM
HP_STATUS_EPILEPTICUS_WITH_PROMINENT_MOTOR_SYMPTOMS	HP_STATUS_EPILEPTICUS_WITH_PROMINENT_MOTOR_SYMPTOMS	HP_STATUS_EPILEPTICUS_WITH_PROMINENT_MOTOR_SYMPTOMS	7	0.758721	1.57367	0.0221757	1	1	902	tags=43%, list=8%, signal=40%	MRM2/TWNK/KCTD7
GOMF_ADP_BINDING	GOMF_ADP_BINDING	GOMF_ADP_BINDING	24	0.575917	1.57322	0.0183778	1	1	2098	tags=33%, list=18%, signal=27%	ATP5F1A/ATP5F1D/COQ8A/MIEF1/CHORDC1/PPP5C/GCLC/MSH6
GOBP_HYALURONAN_CATABOLIC_PROCESS	GOBP_HYALURONAN_CATABOLIC_PROCESS	GOBP_HYALURONAN_CATABOLIC_PROCESS	4	0.86872	1.57202	0.00997874	0.910415	0.910415	297	tags=25%, list=3%, signal=24%	CEMIP2
HP_SECRETORY_DIARRHEA	HP_SECRETORY_DIARRHEA	HP_SECRETORY_DIARRHEA	6	0.784337	1.57145	0.0188815	1	1	643	tags=33%, list=5%, signal=32%	SLC9A3/FOXP3
HP_OBSTRUCTIVE_AZOOSPERMIA	HP_OBSTRUCTIVE_AZOOSPERMIA	HP_OBSTRUCTIVE_AZOOSPERMIA	5	0.822152	1.57119	0.0164052	1	1	1442	tags=60%, list=12%, signal=53%	CFTR/FANCM/NANOS1
GOBP_NCRNA_CATABOLIC_PROCESS	GOBP_NCRNA_CATABOLIC_PROCESS	GOBP_NCRNA_CATABOLIC_PROCESS	38	0.534754	1.56953	0.0169429	1	1	158	tags=13%, list=1%, signal=13%	TRIR/TUT4/MTREX/TENT4B/TENT2
GOBP_CELLULAR_RESPIRATION	GOBP_CELLULAR_RESPIRATION	GOBP_CELLULAR_RESPIRATION	191	0.453633	1.56949	0.000126339	0.036427	0.036427	270	tags=8%, list=2%, signal=8%	ATP5F1E/ATP5MG/ATP5ME/ATP5PF/NOP53/ATP5F1A/ATP5MF/ATP5PO/ATP5F1B/ATP5PD/ATP5F1D/ATP5F1C/ATP5PB/ETFRF1/NIPSNAP2
HP_POSTERIOR_FOSSA_CYST	HP_POSTERIOR_FOSSA_CYST	HP_POSTERIOR_FOSSA_CYST	9	0.707208	1.56822	0.0352735	1	1	894	tags=33%, list=8%, signal=31%	LARGE1/WASHC5/DPH1
HP_LOP_EAR	HP_LOP_EAR	HP_LOP_EAR	4	0.866222	1.5675	0.0109496	0.954465	0.954465	221	tags=25%, list=2%, signal=25%	CCNQ
GOMF_GUANYLYLTRANSFERASE_ACTIVITY	GOMF_GUANYLYLTRANSFERASE_ACTIVITY	GOMF_GUANYLYLTRANSFERASE_ACTIVITY	6	0.781558	1.56588	0.0205323	1	1	143	tags=33%, list=1%, signal=33%	TENT4A/TENT4B
GOBP_REGULATION_OF_3_UTR_MEDIATED_MRNA_STABILIZATION	GOBP_REGULATION_OF_3_UTR_MEDIATED_MRNA_STABILIZATION	GOBP_REGULATION_OF_3_UTR_MEDIATED_MRNA_STABILIZATION	4	0.864216	1.56387	0.0111665	0.962176	0.962176	1600	tags=100%, list=14%, signal=86%	TENT4A/TENT4B/METTL16/LARP4B
GOCC_STEREOCILIUM_BUNDLE	GOCC_STEREOCILIUM_BUNDLE	GOCC_STEREOCILIUM_BUNDLE	29	0.552251	1.56028	0.0173802	1	1	1686	tags=34%, list=14%, signal=30%	WHRN/PJVK/RIPOR2/ATP8B1/EPS8/ADCY6/MYO1C/CIB2/FCHSD2/TRIOBP
GOBP_REGULATION_OF_DOUBLE_STRAND_BREAK_REPAIR	GOBP_REGULATION_OF_DOUBLE_STRAND_BREAK_REPAIR	GOBP_REGULATION_OF_DOUBLE_STRAND_BREAK_REPAIR	87	0.473155	1.5583	0.0056056	0.661769	0.661769	4732	tags=61%, list=40%, signal=37%	FBH1/CGAS/MRNIP/CYREN/SHLD1/SHLD2/NSD2/HDGFL2/SPIRE1/DDX11/SLF1/DTX3L/HELB/VPS72/MMS19/TIMELESS/UBQLN4/MRGBP/RIF1/PARP9/KDM1A/TP53BP1/BRD8/ZCWPW1/EPC2/EP400/TRRAP/ARID2/ERCC6/PML/SETD2/MBTD1/RECQL5/PRKDC/PPP4R3B/POGZ/UBR5/DMAP1/EPC1/WDR48/FANCB/TFIP11/KMT5C/ACTR2/PARP1/TRIP12/PPP4R2/ING3/FIGNL1/RBBP8/ACTL6A/RNF169/SMCHD1
GOBP_NEGATIVE_REGULATION_OF_RESPONSE_TO_REACTIVE_OXYGEN_SPECIES	GOBP_NEGATIVE_REGULATION_OF_RESPONSE_TO_REACTIVE_OXYGEN_SPECIES	GOBP_NEGATIVE_REGULATION_OF_RESPONSE_TO_REACTIVE_OXYGEN_SPECIES	10	0.693992	1.5572	0.0231745	1	1	1092	tags=20%, list=9%, signal=18%	RACK1/LRRK2
GOCC_CILIARY_BASAL_BODY	GOCC_CILIARY_BASAL_BODY	GOCC_CILIARY_BASAL_BODY	96	0.468902	1.5566	0.00405124	0.576516	0.576516	4094	tags=57%, list=35%, signal=38%	WHRN/TOGARAM1/ENTR1/DISC1/BBS2/CENPJ/CENPF/SSX2IP/TTC26/CFAP70/TTBK2/BBS7/IFT122/TRAF3IP1/C2CD3/PTPN23/PTK2/RPGRIP1L/CCDC88A/RTTN/MARK4/SAXO2/DYNC2LI1/CAMSAP2/CDKL5/CEP290/RAB28/BBS4/CCSAP/PCM1/WDR35/FAM161A/RP2/TTLL4/IFT81/KIAA0586/LCA5/CEP250/DLG5/RABL2B/TBC1D7/KIFAP3/IFT80/TAPT1/CEP78/CBY1/POC1B/CAMSAP3/ARHGAP35/SDCCAG8/NEDD1/CCDC66/BLOC1S6/B9D2/AHI1
GOMF_DNA_HELICASE_ACTIVITY	GOMF_DNA_HELICASE_ACTIVITY	GOMF_DNA_HELICASE_ACTIVITY	58	0.491159	1.55074	0.0121409	0.981866	0.981866	4326	tags=66%, list=37%, signal=42%	FBH1/MRE11/TWNK/NAV2/RFC3/ZRANB3/FANCM/DDX11/CHD8/CHD3/SETX/DQX1/CHTF18/HELB/BLM/RECQL/UPF1/G3BP1/MCM9/RAD54L2/CHD4/XRCC5/CHD2/ERCC6/ATRX/RECQL5/DDX3X/DHX36/WRNIP1/RECQL4/IGHMBP2/MCM3/ASCC3/CHD6/DHX9/RFC4/SMARCAD1/MCM5
GOMF_CYSTEINE_TYPE_EXOPEPTIDASE_ACTIVITY	GOMF_CYSTEINE_TYPE_EXOPEPTIDASE_ACTIVITY	GOMF_CYSTEINE_TYPE_EXOPEPTIDASE_ACTIVITY	5	0.810634	1.54918	0.0358621	1	1	400	tags=40%, list=3%, signal=39%	MINDY2/MINDY1
GOBP_POSITIVE_REGULATION_OF_DNA_RECOMBINATION	GOBP_POSITIVE_REGULATION_OF_DNA_RECOMBINATION	GOBP_POSITIVE_REGULATION_OF_DNA_RECOMBINATION	59	0.490605	1.54823	0.00889776	0.855155	0.855155	4588	tags=63%, list=39%, signal=38%	MRNIP/SHLD1/SHLD2/NSD2/HDGFL2/VPS72/MMS19/TIMELESS/MRGBP/RIF1/TP53BP1/ATAD5/BRD8/ZCWPW1/EPC2/EP400/TRRAP/CD28/ARID2/ERCC6/PTPRC/MBTD1/MLH1/TFRC/PAXIP1/POGZ/DMAP1/EPC1/WDR48/CLCF1/FANCB/KMT5C/ACTR2/PARP1/ING3/RBBP8/ACTL6A
GOBP_OOCYTE_MATURATION	GOBP_OOCYTE_MATURATION	GOBP_OOCYTE_MATURATION	17	0.611712	1.54811	0.0215558	1	1	2821	tags=47%, list=24%, signal=36%	TUT4/TUT7/WASHC5/EDN1/FBXO5/RPS6KA2/BRCA2/PTK2B
HP_CYCLOPIA	HP_CYCLOPIA	HP_CYCLOPIA	7	0.745875	1.54703	0.0303134	1	1	2499	tags=71%, list=21%, signal=56%	STIL/GAS1/STAG2/SMC1A/PTCH1
GOMF_ALPHA_2A_ADRENERGIC_RECEPTOR_BINDING	GOMF_ALPHA_2A_ADRENERGIC_RECEPTOR_BINDING	GOMF_ALPHA_2A_ADRENERGIC_RECEPTOR_BINDING	3	0.90779	1.54512	0.0132269	0.999181	0.999181	254	tags=33%, list=2%, signal=33%	GRK2
GOMF_THIOREDOXIN_DISULFIDE_REDUCTASE_ACTIVITY	GOMF_THIOREDOXIN_DISULFIDE_REDUCTASE_ACTIVITY	GOMF_THIOREDOXIN_DISULFIDE_REDUCTASE_ACTIVITY	3	0.90734	1.54436	0.0134492	0.999181	0.999181	38	tags=33%, list=0%, signal=33%	SELENOT
GOBP_INTERSTRAND_CROSS_LINK_REPAIR	GOBP_INTERSTRAND_CROSS_LINK_REPAIR	GOBP_INTERSTRAND_CROSS_LINK_REPAIR	19	0.595063	1.54295	0.03259	1	1	1457	tags=42%, list=12%, signal=37%	CENPX/CENPS/DCLRE1A/FANCM/FAN1/ATR/RFWD3/ERCC4
GOBP_POSITIVE_REGULATION_OF_ENAMEL_MINERALIZATION	GOBP_POSITIVE_REGULATION_OF_ENAMEL_MINERALIZATION	GOBP_POSITIVE_REGULATION_OF_ENAMEL_MINERALIZATION	4	0.852091	1.54193	0.0155028	1	1	791	tags=50%, list=7%, signal=47%	ODAPH/CFTR
GOBP_POSITIVE_REGULATION_OF_TOOTH_MINERALIZATION	GOBP_POSITIVE_REGULATION_OF_TOOTH_MINERALIZATION	GOBP_POSITIVE_REGULATION_OF_TOOTH_MINERALIZATION	4	0.852091	1.54193	0.0155028	1	1	791	tags=50%, list=7%, signal=47%	ODAPH/CFTR
GOBP_REGULATION_OF_ENAMEL_MINERALIZATION	GOBP_REGULATION_OF_ENAMEL_MINERALIZATION	GOBP_REGULATION_OF_ENAMEL_MINERALIZATION	4	0.852091	1.54193	0.0155028	1	1	791	tags=50%, list=7%, signal=47%	ODAPH/CFTR
GOMF_MOLECULAR_FUNCTION_INHIBITOR_ACTIVITY	GOMF_MOLECULAR_FUNCTION_INHIBITOR_ACTIVITY	GOMF_MOLECULAR_FUNCTION_INHIBITOR_ACTIVITY	36	0.526472	1.54172	0.0295082	1	1	318	tags=11%, list=3%, signal=11%	RACK1/ATP5IF1/TRAPPC2B/MCUB
GOBP_DOUBLE_STRAND_BREAK_REPAIR	GOBP_DOUBLE_STRAND_BREAK_REPAIR	GOBP_DOUBLE_STRAND_BREAK_REPAIR	203	0.445245	1.54148	0.000169081	0.0478307	0.0478307	4491	tags=57%, list=38%, signal=36%	FBH1/PAXX/TENT4A/CGAS/MRNIP/MARF1/MRE11/CYREN/SHLD1/SHLD2/NSD2/HPF1/BABAM2/ABRAXAS1/HDGFL2/ATP23/DCLRE1A/POLA1/SPIRE1/FANCM/FAN1/DDX11/SLF1/DTX3L/SETX/PARP2/RFWD3/HELB/VPS72/ACTR5/BLM/SAMHD1/MMS19/RECQL/LIG3/APLF/ERCC4/TIMELESS/TONSL/MMS22L/RAD52/UBQLN4/MRGBP/RIF1/PARP9/TP53/CHEK2/ATM/KDM1A/TP53BP1/PPP5C/RAD21/RPA1/EXD2/BRD8/PIAS4/ZCWPW1/EPC2/MCM9/NIPBL/EP400/GEN1/TRRAP/EME2/XRCC5/IFFO1/BRCA2/POL…
GOBP_ENAMEL_MINERALIZATION	GOBP_ENAMEL_MINERALIZATION	GOBP_ENAMEL_MINERALIZATION	9	0.693667	1.53819	0.0371795	1	1	1609	tags=44%, list=14%, signal=38%	NECTIN1/ODAPH/CFTR/PPARA
GOMF_BH3_DOMAIN_BINDING	GOMF_BH3_DOMAIN_BINDING	GOMF_BH3_DOMAIN_BINDING	4	0.849771	1.53773	0.0165869	1	1	1	tags=25%, list=0%, signal=25%	RACK1
GOBP_REGULATION_OF_CHROMATIN_BINDING	GOBP_REGULATION_OF_CHROMATIN_BINDING	GOBP_REGULATION_OF_CHROMATIN_BINDING	18	0.599328	1.53567	0.0338573	1	1	2539	tags=61%, list=22%, signal=48%	FBH1/DDX11/DTX3L/CTBP2/PYGO2/PARP9/KDM1A/NFATC4/BTAF1/TDG/MEPCE
GOBP_RESPIRATORY_BURST	GOBP_RESPIRATORY_BURST	GOBP_RESPIRATORY_BURST	23	0.568851	1.53365	0.0294464	1	1	70	tags=9%, list=1%, signal=9%	SELENOK/CYBC1
GOBP_NEGATIVE_REGULATION_OF_DNA_REPLICATION	GOBP_NEGATIVE_REGULATION_OF_DNA_REPLICATION	GOBP_NEGATIVE_REGULATION_OF_DNA_REPLICATION	25	0.554809	1.53343	0.0287687	1	1	3422	tags=64%, list=29%, signal=45%	FBH1/ZRANB3/ATR/CDAN1/BLM/LIG3/TIMELESS/CDC6/TTF1/TP53/SLFN11/FBXO5/BRCA2/WAPL/ZNF830/RAD17
GOBP_INTRACILIARY_TRANSPORT_INVOLVED_IN_CILIUM_ASSEMBLY	GOBP_INTRACILIARY_TRANSPORT_INVOLVED_IN_CILIUM_ASSEMBLY	GOBP_INTRACILIARY_TRANSPORT_INVOLVED_IN_CILIUM_ASSEMBLY	7	0.739051	1.53288	0.0405954	1	1	2878	tags=86%, list=24%, signal=65%	SSX2IP/TTC26/DYNC2LI1/PCM1/IFT81/IFT74
GOBP_NEGATIVE_REGULATION_OF_DNA_METABOLIC_PROCESS	GOBP_NEGATIVE_REGULATION_OF_DNA_METABOLIC_PROCESS	GOBP_NEGATIVE_REGULATION_OF_DNA_METABOLIC_PROCESS	84	0.466608	1.53168	0.00608188	0.706866	0.706866	4330	tags=55%, list=37%, signal=35%	FBH1/CGAS/TEN1/TENT4B/CYREN/SHLD1/SHLD2/STN1/FOXP3/ZRANB3/CTC1/HELB/BLM/ZNF91/ERCC4/UBQLN4/RIF1/TP53/ATM/TP53BP1/HNRNPU/RGN/MSH6/DCP2/XRCC5/XRN1/DFFA/KMT2A/ERCC6/TERF2/SMG6/GZMA/RECQL5/NBN/MLH1/TRIM28/TNKS2/BMPR2/UBR5/SRC/FANCB/MSH3/TFIP11/PARP1/TRIP12/NAT10
HP_METATARSUS_VALGUS	HP_METATARSUS_VALGUS	HP_METATARSUS_VALGUS	17	0.604143	1.52896	0.024454	1	1	2353	tags=35%, list=20%, signal=28%	LARGE1/RXYLT1/POMGNT2/B3GALNT2/TGDS/FKTN
GOBP_REGULATION_OF_DNA_RECOMBINATION	GOBP_REGULATION_OF_DNA_RECOMBINATION	GOBP_REGULATION_OF_DNA_RECOMBINATION	99	0.459885	1.52879	0.00479869	0.625624	0.625624	4491	tags=57%, list=38%, signal=35%	FBH1/CGAS/MRNIP/MRE11/SHLD1/SHLD2/NSD2/HDGFL2/FOXP3/ZRANB3/HELB/VPS72/BLM/MMS19/APLF/TIMELESS/SUPT6H/UBQLN4/MRGBP/RIF1/KDM1A/TP53BP1/ATAD5/BRD8/MSH6/ZCWPW1/EPC2/EP400/TRRAP/CD28/ARID2/ERCC6/PTPRC/TERF2/SETD2/MBTD1/RECQL5/MLH1/KPNA1/TFRC/PAXIP1/POGZ/DMAP1/EPC1/WDR48/CLCF1/FANCB/MSH3/KMT5C/SMARCAD1/ACTR2/PARP1/PPP4R2/ING3/FIGNL1/RBBP8
GOBP_RELAXATION_OF_SMOOTH_MUSCLE	GOBP_RELAXATION_OF_SMOOTH_MUSCLE	GOBP_RELAXATION_OF_SMOOTH_MUSCLE	3	0.897854	1.52821	0.0187843	1	1	254	tags=33%, list=2%, signal=33%	GRK2
HP_WIDENED_SUBARACHNOID_SPACE	HP_WIDENED_SUBARACHNOID_SPACE	HP_WIDENED_SUBARACHNOID_SPACE	67	0.475582	1.52784	0.0198896	1	1	4518	tags=69%, list=38%, signal=43%	PLPBP/MED12L/TRPM3/RPS6KA3/IQSEC2/ALG11/USP9X/EPB41L1/MT-ND6/ALDH7A1/CLTC/MBD5/AIFM1/TSEN2/NMNAT1/NBEA/ALG9/DYNC1H1/TCF4/MED12/HCFC1/SYP/DOCK8/ASH1L/ACSL4/ARHGEF6/CDH15/KDM5B/CHAMP1/COX16/HIVEP2/MT-ND1/CIC/RAB39B/DLG3/MT-CO3/CUX1/SETD1B/TAOK1/SEPSECS/UPF3B/SYNGAP1/ALG12/FTSJ1/MECP2/WAC
GOCC_REPLICATION_FORK	GOCC_REPLICATION_FORK	GOCC_REPLICATION_FORK	48	0.49804	1.52758	0.0132333	0.999181	0.999181	4970	tags=73%, list=42%, signal=42%	RTF2/MRE11/RFC3/POLA1/ZRANB3/ETAA1/BLM/TIMELESS/TONSL/MMS22L/POLA2/PRIM2/RAD18/TP53/TP53BP1/RPA1/POLD3/DNMT1/PRIM1/NBN/RAD51D/RFC1/POLH/MCM3/DMAP1/BAZ1B/POLD1/RFC4/SMARCAD1/RAD51B/SMARCAL1/RPA2/ZMIZ2/RAD51C/PRIMPOL
HP_OLIGOSPERMIA	HP_OLIGOSPERMIA	HP_OLIGOSPERMIA	12	0.655548	1.52497	0.0361146	1	1	1620	tags=50%, list=14%, signal=43%	CFTR/CFAP70/USP9Y/ALMS1/BLM/DDX3Y
GOCC_MITOCHONDRIAL_PROTEIN_CONTAINING_COMPLEX	GOCC_MITOCHONDRIAL_PROTEIN_CONTAINING_COMPLEX	GOCC_MITOCHONDRIAL_PROTEIN_CONTAINING_COMPLEX	251	0.435714	1.52459	8.75124e-05	0.0279165	0.0279165	424	tags=8%, list=4%, signal=7%	ATP5F1E/ATP5MG/ATP5MC2/ATP5ME/ATP5PF/ATP5F1A/ATP5MC3/ATP5MF/ATP5MC1/ATP5PO/ATP5F1B/ATP5PD/ATP5F1D/ATP5F1C/ATP5PB/TIMM29/TOMM70/MCUB/MRPL58
GOBP_BARBED_END_ACTIN_FILAMENT_CAPPING	GOBP_BARBED_END_ACTIN_FILAMENT_CAPPING	GOBP_BARBED_END_ACTIN_FILAMENT_CAPPING	20	0.579481	1.52415	0.0310633	1	1	2298	tags=40%, list=20%, signal=32%	CARMIL1/WASHC2C/CARMIL2/EPS8/TRIOBP/VIL1/SCIN/MTPN
GOBP_REGULATION_OF_DOUBLE_STRAND_BREAK_REPAIR_VIA_HOMOLOGOUS_RECOMBINATION	GOBP_REGULATION_OF_DOUBLE_STRAND_BREAK_REPAIR_VIA_HOMOLOGOUS_RECOMBINATION	GOBP_REGULATION_OF_DOUBLE_STRAND_BREAK_REPAIR_VIA_HOMOLOGOUS_RECOMBINATION	58	0.482555	1.52357	0.0168452	1	1	4588	tags=62%, list=39%, signal=38%	FBH1/CGAS/MRNIP/SHLD1/SHLD2/HDGFL2/HELB/VPS72/MMS19/TIMELESS/UBQLN4/MRGBP/RIF1/KDM1A/TP53BP1/BRD8/EPC2/EP400/TRRAP/ARID2/ERCC6/SETD2/MBTD1/RECQL5/POGZ/DMAP1/EPC1/WDR48/FANCB/ACTR2/PARP1/PPP4R2/ING3/FIGNL1/RBBP8/ACTL6A
GOCC_CILIARY_PLASM	GOCC_CILIARY_PLASM	GOCC_CILIARY_PLASM	45	0.504249	1.52318	0.0198846	1	1	3632	tags=60%, list=31%, signal=42%	TOGARAM1/DYNC2H1/CENPF/CFAP70/PIK3R4/BBS7/TRAF3IP1/CFAP54/SPAG16/RPGRIP1L/PRKACA/WDPCP/SAXO2/DYNC2LI1/PIK3C3/CCSAP/WDR35/INPP5E/CEP162/DNAL1/LCA5/ATG14/ATG16L1/KIFAP3/AMBRA1/CAMSAP3/MAP4
GOBP_TRANSPOSITION_RNA_MEDIATED	GOBP_TRANSPOSITION_RNA_MEDIATED	GOBP_TRANSPOSITION_RNA_MEDIATED	3	0.89476	1.52295	0.0198958	1	1	72	tags=67%, list=1%, signal=66%	TUT4/TUT7
HP_HORIZONTAL_RIBS	HP_HORIZONTAL_RIBS	HP_HORIZONTAL_RIBS	7	0.734194	1.5228	0.0419486	1	1	2366	tags=86%, list=20%, signal=69%	DYNC2H1/CUL7/CEP120/DYNC2LI1/WDR35/IFT81
GOBP_REGULATION_OF_DNA_REPAIR	GOBP_REGULATION_OF_DNA_REPAIR	GOBP_REGULATION_OF_DNA_REPAIR	119	0.451711	1.51905	0.0041144	0.576516	0.576516	4491	tags=56%, list=38%, signal=35%	FBH1/CGAS/MRNIP/CYREN/SHLD1/SHLD2/NSD2/BABAM2/ABRAXAS1/HDGFL2/UBE2V1/SPIRE1/DDX11/SLF1/DTX3L/HELB/VPS72/MMS19/TIMELESS/RAD52/UBQLN4/MRGBP/RIF1/PARP9/PARG/KDM1A/TP53BP1/KAT7/BRD8/ZCWPW1/EPC2/EP400/TRRAP/ARID2/ERCC6/PML/TERF2/PRKCG/SETD2/MBTD1/RECQL5/PRKDC/EYA3/TRIM28/POLH/WRNIP1/SIRT1/TIGAR/PPP4R3B/POGZ/UBR5/DMAP1/EPC1/WDR48/RNF8/DHX9/FANCB/TFIP11/KMT5C/ACTR2/PARP1/TRIP12/PPP4R2/FAM168A/ING3/FIGNL…
GOCC_FANCONI_ANAEMIA_NUCLEAR_COMPLEX	GOCC_FANCONI_ANAEMIA_NUCLEAR_COMPLEX	GOCC_FANCONI_ANAEMIA_NUCLEAR_COMPLEX	10	0.676876	1.51879	0.0318471	1	1	884	tags=40%, list=8%, signal=37%	CENPX/CENPS/FANCC/FANCM
HP_NARROW_NOSE	HP_NARROW_NOSE	HP_NARROW_NOSE	13	0.639306	1.51794	0.0362047	1	1	2820	tags=69%, list=24%, signal=53%	CCNQ/SATB2/POLE/SMC1A/HYOU1/PDGFRB/TRRAP/ABL1/ERCC6
GOCC_INTEGRATOR_COMPLEX	GOCC_INTEGRATOR_COMPLEX	GOCC_INTEGRATOR_COMPLEX	15	0.618094	1.51767	0.0341048	1	1	396	tags=27%, list=3%, signal=26%	INTS11/INTS6L/INTS13/INTS14
HP_ULCERATIVE_COLITIS	HP_ULCERATIVE_COLITIS	HP_ULCERATIVE_COLITIS	11	0.660561	1.51709	0.0338346	1	1	2767	tags=64%, list=24%, signal=49%	CYBC1/INAVA/PLCG2/TCF4/GPR35/NOD2/SEMA4D
HP_TYPICAL_ABSENCE_SEIZURE	HP_TYPICAL_ABSENCE_SEIZURE	HP_TYPICAL_ABSENCE_SEIZURE	38	0.516767	1.51674	0.0294441	1	1	3983	tags=66%, list=34%, signal=44%	PLPBP/MED12L/JRK/TRPM3/ALMS1/SATB2/EPB41L1/ALDH7A1/CLTC/MBD5/NBEA/DYNC1H1/TCF4/DYRK1A/DOCK8/ASH1L/CDH15/KDM5B/CHAMP1/HIVEP2/CIC/ADGRG1/CUX1/SETD1B/TAOK1
GOMF_BETA_N_ACETYLHEXOSAMINIDASE_ACTIVITY	GOMF_BETA_N_ACETYLHEXOSAMINIDASE_ACTIVITY	GOMF_BETA_N_ACETYLHEXOSAMINIDASE_ACTIVITY	4	0.83775	1.51597	0.0215738	1	1	53	tags=25%, list=0%, signal=25%	OGA
HP_VERTICAL_NYSTAGMUS	HP_VERTICAL_NYSTAGMUS	HP_VERTICAL_NYSTAGMUS	11	0.65959	1.51486	0.0350877	1	1	2175	tags=55%, list=18%, signal=44%	MRE11/PLA2G6/TTBK2/PIGN/AHDC1/PRRT2
GOBP_NEGATIVE_REGULATION_OF_ACTIN_FILAMENT_DEPOLYMERIZATION	GOBP_NEGATIVE_REGULATION_OF_ACTIN_FILAMENT_DEPOLYMERIZATION	GOBP_NEGATIVE_REGULATION_OF_ACTIN_FILAMENT_DEPOLYMERIZATION	28	0.539381	1.51386	0.0326945	1	1	3444	tags=50%, list=29%, signal=35%	CARMIL1/WASHC2C/CARMIL2/EPS8/PLEKHH2/TRIOBP/VIL1/SCIN/PIK3CA/MTPN/TMOD3/LIMA1/ADD1/FLII
HP_TYPE_II_LISSENCEPHALY	HP_TYPE_II_LISSENCEPHALY	HP_TYPE_II_LISSENCEPHALY	11	0.658458	1.51226	0.0363409	1	1	2353	tags=45%, list=20%, signal=36%	LARGE1/RXYLT1/POMGNT2/B3GALNT2/FKTN
GOMF_ATP_DEPENDENT_ACTIVITY_ACTING_ON_DNA	GOMF_ATP_DEPENDENT_ACTIVITY_ACTING_ON_DNA	GOMF_ATP_DEPENDENT_ACTIVITY_ACTING_ON_DNA	81	0.462519	1.5118	0.0102566	0.918841	0.918841	4464	tags=67%, list=38%, signal=42%	FBH1/MRE11/TWNK/NAV2/RFC3/ZRANB3/FANCM/DDX11/CHD8/CHD3/SETX/DQX1/CHTF18/HELB/BLM/RECQL/UPF1/ATAD5/MSH6/G3BP1/BTAF1/MCM9/RAD54L2/HLTF/CHD4/XRCC5/CHD2/BPTF/ERCC6/SMARCA4/SMC3/ATRX/RECQL5/RAD51D/DDX3X/RAD17/RFC1/DHX36/WRNIP1/RECQL4/DDX1/IGHMBP2/MCM3/ASCC3/TOP2B/CHD6/DHX9/RBBP4/RFC4/SMARCAD1/MCM5/RAD51B/SMARCA2/SMARCAL1
GOBP_NEGATIVE_REGULATION_OF_PROTEIN_KINASE_B_SIGNALING	GOBP_NEGATIVE_REGULATION_OF_PROTEIN_KINASE_B_SIGNALING	GOBP_NEGATIVE_REGULATION_OF_PROTEIN_KINASE_B_SIGNALING	25	0.546765	1.51119	0.0333717	1	1	17	tags=8%, list=0%, signal=8%	RACK1/NOP53
GOBP_CENTRIOLE_ELONGATION	GOBP_CENTRIOLE_ELONGATION	GOBP_CENTRIOLE_ELONGATION	8	0.706517	1.51085	0.0469974	1	1	2760	tags=75%, list=23%, signal=57%	CENPJ/CCP110/C2CD3/CEP120/CEP295/VPS4B
GOBP_PROTEIN_LOCALIZATION_TO_MICROTUBULE_ORGANIZING_CENTER	GOBP_PROTEIN_LOCALIZATION_TO_MICROTUBULE_ORGANIZING_CENTER	GOBP_PROTEIN_LOCALIZATION_TO_MICROTUBULE_ORGANIZING_CENTER	33	0.523052	1.50858	0.0288248	1	1	2217	tags=45%, list=19%, signal=37%	DISC1/KIAA0753/STIL/SNX10/APC/GOLGB1/C2CD3/MCPH1/CEP350/CEP192/MARK4/PIBF1/NUMA1/BBS4/PCM1
GOBP_DETECTION_OF_MECHANICAL_STIMULUS_INVOLVED_IN_SENSORY_PERCEPTION_OF_SOUND	GOBP_DETECTION_OF_MECHANICAL_STIMULUS_INVOLVED_IN_SENSORY_PERCEPTION_OF_SOUND	GOBP_DETECTION_OF_MECHANICAL_STIMULUS_INVOLVED_IN_SENSORY_PERCEPTION_OF_SOUND	4	0.83361	1.50848	0.0254936	1	1	1105	tags=75%, list=9%, signal=68%	WHRN/PJVK/KCNQ1
GOBP_NEGATIVE_REGULATION_OF_INTERLEUKIN_17_PRODUCTION	GOBP_NEGATIVE_REGULATION_OF_INTERLEUKIN_17_PRODUCTION	GOBP_NEGATIVE_REGULATION_OF_INTERLEUKIN_17_PRODUCTION	9	0.679789	1.50742	0.0487179	1	1	643	tags=22%, list=5%, signal=21%	VSIR/FOXP3
GOMF_5_3_EXONUCLEASE_ACTIVITY	GOMF_5_3_EXONUCLEASE_ACTIVITY	GOMF_5_3_EXONUCLEASE_ACTIVITY	15	0.613887	1.50734	0.0377588	1	1	2620	tags=47%, list=22%, signal=36%	TRIR/MRE11/DCLRE1A/FAN1/CPSF3/DCP2/XRN1
HP_ONYCHOMYCOSIS	HP_ONYCHOMYCOSIS	HP_ONYCHOMYCOSIS	13	0.634403	1.5063	0.0374532	1	1	842	tags=23%, list=7%, signal=21%	CYBC1/CARMIL2/PLCG2
GOBP_POSITIVE_REGULATION_OF_DOUBLE_STRAND_BREAK_REPAIR	GOBP_POSITIVE_REGULATION_OF_DOUBLE_STRAND_BREAK_REPAIR	GOBP_POSITIVE_REGULATION_OF_DOUBLE_STRAND_BREAK_REPAIR	55	0.480168	1.50542	0.0262881	1	1	4732	tags=64%, list=40%, signal=38%	MRNIP/SHLD1/SHLD2/HDGFL2/SPIRE1/DDX11/SLF1/DTX3L/VPS72/MMS19/TIMELESS/MRGBP/RIF1/PARP9/BRD8/ZCWPW1/EPC2/EP400/TRRAP/ARID2/ERCC6/MBTD1/PRKDC/POGZ/DMAP1/EPC1/WDR48/FANCB/KMT5C/ACTR2/PARP1/ING3/RBBP8/ACTL6A/SMCHD1
GOBP_NEGATIVE_REGULATION_OF_T_HELPER_17_TYPE_IMMUNE_RESPONSE	GOBP_NEGATIVE_REGULATION_OF_T_HELPER_17_TYPE_IMMUNE_RESPONSE	GOBP_NEGATIVE_REGULATION_OF_T_HELPER_17_TYPE_IMMUNE_RESPONSE	6	0.751077	1.50481	0.0510345	1	1	2472	tags=67%, list=21%, signal=53%	FOXP3/RC3H1/RC3H2/ZBTB7B
GOCC_CUL2_RING_UBIQUITIN_LIGASE_COMPLEX	GOCC_CUL2_RING_UBIQUITIN_LIGASE_COMPLEX	GOCC_CUL2_RING_UBIQUITIN_LIGASE_COMPLEX	18	0.586346	1.50241	0.0386941	1	1	3536	tags=56%, list=30%, signal=39%	ELOB/ELOC/FEM1C/KLHDC10/ZYG11B/GLMN/CUL2/KLHDC3/ZER1/FEM1B
GOCC_BRCA1_A_COMPLEX	GOCC_BRCA1_A_COMPLEX	GOCC_BRCA1_A_COMPLEX	6	0.748137	1.49892	0.0537931	1	1	347	tags=33%, list=3%, signal=32%	BABAM2/ABRAXAS1
HP_MACROGYRIA	HP_MACROGYRIA	HP_MACROGYRIA	17	0.591906	1.49799	0.0313253	1	1	2353	tags=35%, list=20%, signal=28%	LARGE1/RXYLT1/POMGNT2/B3GALNT2/CASK/FKTN
GOMF_HELICASE_ACTIVITY	GOMF_HELICASE_ACTIVITY	GOMF_HELICASE_ACTIVITY	129	0.442658	1.49794	0.00410607	0.576516	0.576516	4689	tags=67%, list=40%, signal=41%	FBH1/MTREX/MRE11/TWNK/NAV2/RFC3/ZRANB3/DHX58/FANCM/DDX11/DHX8/CHD8/CHD3/SETX/DQX1/CHTF18/HELB/DHX57/DDX43/BLM/RECQL/DDX60L/DDX39B/DDX3Y/SHPRH/DICER1/DDX50/ZGRF1/DDX17/SLFN11/UPF1/DDX52/G3BP1/BTAF1/HELZ2/MCM9/RAD54L2/HLTF/EP400/DDX31/DDX19B/CHD4/DDX20/XRCC5/DHX29/CHD2/AQR/DDX23/ERCC6/SKIV2L/SMARCA4/ERCC6L2/ATRX/RECQL5/DDX27/DHX33/DDX3X/DHX36/HELZ/ZNFX1/SNRNP200/DDX58/WRNIP1/RECQL4/DDX1/DDX19A/IGHM…
GOBP_TRANSPOSITION	GOBP_TRANSPOSITION	GOBP_TRANSPOSITION	14	0.618796	1.49767	0.0504926	1	1	2082	tags=50%, list=18%, signal=41%	TUT4/TUT7/THAP9/ZNF91/L1TD1/UBR2/SMYD5
GOBP_RESPONSE_TO_LIGHT_INTENSITY	GOBP_RESPONSE_TO_LIGHT_INTENSITY	GOBP_RESPONSE_TO_LIGHT_INTENSITY	8	0.700139	1.49721	0.0548303	1	1	1574	tags=62%, list=13%, signal=54%	TENT2/RGS9/MT-ND3/AKT2/EXT1
GOBP_POSITIVE_REGULATION_OF_CGMP_MEDIATED_SIGNALING	GOBP_POSITIVE_REGULATION_OF_CGMP_MEDIATED_SIGNALING	GOBP_POSITIVE_REGULATION_OF_CGMP_MEDIATED_SIGNALING	2	0.96496	1.49704	0.00492357	0.627023	0.627023	132	tags=50%, list=1%, signal=49%	CGAS
GOBP_3_UTR_MEDIATED_MRNA_STABILIZATION	GOBP_3_UTR_MEDIATED_MRNA_STABILIZATION	GOBP_3_UTR_MEDIATED_MRNA_STABILIZATION	16	0.600463	1.49518	0.0375758	1	1	1782	tags=38%, list=15%, signal=32%	TENT4A/TENT4B/MYD88/METTL16/LARP4B/TIRAP
GOBP_REGULATION_OF_TRANSPOSITION	GOBP_REGULATION_OF_TRANSPOSITION	GOBP_REGULATION_OF_TRANSPOSITION	11	0.649812	1.4924	0.0451128	1	1	2082	tags=45%, list=18%, signal=37%	TUT4/TUT7/ZNF91/UBR2/SMYD5
GOBP_TACHYKININ_RECEPTOR_SIGNALING_PATHWAY	GOBP_TACHYKININ_RECEPTOR_SIGNALING_PATHWAY	GOBP_TACHYKININ_RECEPTOR_SIGNALING_PATHWAY	2	0.961281	1.49133	0.00665947	0.734158	0.734158	254	tags=50%, list=2%, signal=49%	GRK2
HP_LOW_SELF_ESTEEM	HP_LOW_SELF_ESTEEM	HP_LOW_SELF_ESTEEM	3	0.875886	1.49082	0.0270312	1	1	904	tags=67%, list=8%, signal=62%	NECTIN1/JRK
HP_CUTANEOUS_FINGER_SYNDACTYLY	HP_CUTANEOUS_FINGER_SYNDACTYLY	HP_CUTANEOUS_FINGER_SYNDACTYLY	10	0.663978	1.48985	0.0458599	1	1	2753	tags=70%, list=23%, signal=54%	NECTIN1/CCBE1/KAT6A/MEGF8/CHUK/LEMD3/CHSY1
HP_HYPOMETRIC_SACCADES	HP_HYPOMETRIC_SACCADES	HP_HYPOMETRIC_SACCADES	5	0.778291	1.48737	0.0537931	1	1	861	tags=40%, list=7%, signal=37%	MRE11/PLA2G6
HP_HAMARTOMA_OF_TONGUE	HP_HAMARTOMA_OF_TONGUE	HP_HAMARTOMA_OF_TONGUE	16	0.597277	1.48725	0.0387879	1	1	3053	tags=62%, list=26%, signal=46%	CPLANE1/KIAA0753/DYNC2H1/PLCB4/C2CD3/WDPCP/EDN1/PDE6D/FAM149B1/TMEM216
HP_IMPAIRED_OXIDATIVE_BURST	HP_IMPAIRED_OXIDATIVE_BURST	HP_IMPAIRED_OXIDATIVE_BURST	5	0.777892	1.48661	0.0537931	1	1	70	tags=20%, list=1%, signal=20%	CYBC1
GOMF_LYSINE_N_METHYLTRANSFERASE_ACTIVITY	GOMF_LYSINE_N_METHYLTRANSFERASE_ACTIVITY	GOMF_LYSINE_N_METHYLTRANSFERASE_ACTIVITY	50	0.481978	1.48616	0.0329087	1	1	4850	tags=68%, list=41%, signal=40%	NSD3/CSKMT/EEF1AKMT2/NSD2/EEF1AKMT3/EEF1AKMT4/EEF1AKMT1/ETFBKMT/N6AMT1/EZH1/ASH2L/SMYD5/EHMT2/SETDB1/KMT2A/KMT2C/SETD2/ASH1L/WDR82/KMT2B/TTLL12/SETD7/SETD1B/SETD5/KMT5C/RBBP5/SMYD3/NSD1/KMT5A/EHMT1/SETD4/SETDB2/SUV39H2/SETD3
HP_PHYSICAL_URTICARIA	HP_PHYSICAL_URTICARIA	HP_PHYSICAL_URTICARIA	9	0.670153	1.48605	0.0564103	1	1	1019	tags=33%, list=9%, signal=30%	CARMIL2/PLCG2/SLC27A4
GOBP_REGULATION_OF_CELL_CYCLE_G2_M_PHASE_TRANSITION	GOBP_REGULATION_OF_CELL_CYCLE_G2_M_PHASE_TRANSITION	GOBP_REGULATION_OF_CELL_CYCLE_G2_M_PHASE_TRANSITION	80	0.455302	1.48522	0.0142667	1	1	3423	tags=44%, list=29%, signal=31%	NOP53/MRNIP/MRE11/CCNQ/BABAM2/ABRAXAS1/DBF4B/CENPF/CTC1/PKIA/BLM/RRM2B/AURKB/CDC6/PBX1/TP53/ATM/RAD21/ATAD5/TOPBP1/ATF5/RINT1/FBXO5/SIN3A/MTA3/VPS4B/CDC14B/RCC2/INTS3/NBN/ZFYVE19/CCNB1/ZNF830/RAD17/TAOK3
GOCC_SITE_OF_DNA_DAMAGE	GOCC_SITE_OF_DNA_DAMAGE	GOCC_SITE_OF_DNA_DAMAGE	81	0.45427	1.48483	0.0153463	1	1	2032	tags=32%, list=17%, signal=27%	PAXX/CGAS/ELOA/MRE11/CYREN/SHLD1/SHLD2/HPF1/WDR76/SLF1/PARP2/RFWD3/HELB/SAMHD1/APLF/TIMELESS/UBQLN4/RAD18/RIF1/PARP9/TP53/TP53BP1/SLFN11/RPA1/KAT7/EXD2
GOBP_OOCYTE_DIFFERENTIATION	GOBP_OOCYTE_DIFFERENTIATION	GOBP_OOCYTE_DIFFERENTIATION	29	0.525375	1.48435	0.0415264	1	1	2821	tags=41%, list=24%, signal=32%	TUT4/TUT7/WASHC5/ZFY/ATM/PDE5A/EDN1/FBXO5/RPS6KA2/BRCA2/AURKC/PTK2B
HP_MECONIUM_STAINED_AMNIOTIC_FLUID	HP_MECONIUM_STAINED_AMNIOTIC_FLUID	HP_MECONIUM_STAINED_AMNIOTIC_FLUID	3	0.871969	1.48415	0.0288183	1	1	1508	tags=100%, list=13%, signal=87%	PLPBP/ATP8B1/ALDH7A1
GOCC_EKC_KEOPS_COMPLEX	GOCC_EKC_KEOPS_COMPLEX	GOCC_EKC_KEOPS_COMPLEX	5	0.776083	1.48315	0.0537931	1	1	283	tags=20%, list=2%, signal=20%	GON7
GOBP_MEIOTIC_DNA_DOUBLE_STRAND_BREAK_FORMATION	GOBP_MEIOTIC_DNA_DOUBLE_STRAND_BREAK_FORMATION	GOBP_MEIOTIC_DNA_DOUBLE_STRAND_BREAK_FORMATION	2	0.954957	1.48152	0.00877551	0.855155	0.855155	215	tags=50%, list=2%, signal=49%	MRE11
GOBP_CEREBROSPINAL_FLUID_CIRCULATION	GOBP_CEREBROSPINAL_FLUID_CIRCULATION	GOBP_CEREBROSPINAL_FLUID_CIRCULATION	4	0.818535	1.4812	0.042029	1	1	1447	tags=75%, list=12%, signal=66%	JHY/CFAP54/SPAG16
GOBP_DNA_GEOMETRIC_CHANGE	GOBP_DNA_GEOMETRIC_CHANGE	GOBP_DNA_GEOMETRIC_CHANGE	73	0.458527	1.48085	0.0219677	1	1	4437	tags=62%, list=38%, signal=39%	FBH1/MRE11/TWNK/NAV2/RFC3/ZRANB3/FANCM/DDX11/CHD8/CHD3/SETX/DQX1/CHTF18/HELB/BLM/RECQL/UPF1/RPA1/GTF2H2/G3BP1/MCM9/RAD54L2/MTERF1/CHD4/XRCC5/CHD2/PURA/ATRX/RECQL5/NBN/HNRNPA2B1/DDX3X/DHX36/WRNIP1/RECQL4/DDX1/IGHMBP2/MCM3/ASCC3/CHD6/DHX9/RFC4/SMARCAD1/MCM5/MNAT1
GOBP_NEURONAL_SIGNAL_TRANSDUCTION	GOBP_NEURONAL_SIGNAL_TRANSDUCTION	GOBP_NEURONAL_SIGNAL_TRANSDUCTION	3	0.869856	1.48056	0.0310523	1	1	989	tags=67%, list=8%, signal=61%	MACO1/P2RY11
HP_ABNORMAL_THYROID_HORMONE_LEVEL	HP_ABNORMAL_THYROID_HORMONE_LEVEL	HP_ABNORMAL_THYROID_HORMONE_LEVEL	7	0.713797	1.4805	0.0690122	1	1	2564	tags=71%, list=22%, signal=56%	USP9X/ALMS1/TSHR/TBL1X/MADD
GOBP_CELLULAR_RESPONSE_TO_LIGHT_INTENSITY	GOBP_CELLULAR_RESPONSE_TO_LIGHT_INTENSITY	GOBP_CELLULAR_RESPONSE_TO_LIGHT_INTENSITY	4	0.818097	1.48041	0.0434783	1	1	1462	tags=75%, list=12%, signal=66%	TENT2/RGS9/AKT2
GOBP_MITOTIC_G2_M_TRANSITION_CHECKPOINT	GOBP_MITOTIC_G2_M_TRANSITION_CHECKPOINT	GOBP_MITOTIC_G2_M_TRANSITION_CHECKPOINT	36	0.505491	1.48028	0.042623	1	1	3423	tags=44%, list=29%, signal=32%	NOP53/MRNIP/MRE11/BABAM2/ABRAXAS1/BLM/CDC6/ATM/TOPBP1/RINT1/CDC14B/INTS3/NBN/ZNF830/RAD17/TAOK3
HP_SMALL_CEREBRAL_CORTEX	HP_SMALL_CEREBRAL_CORTEX	HP_SMALL_CEREBRAL_CORTEX	7	0.713613	1.48011	0.0690122	1	1	2231	tags=86%, list=19%, signal=69%	CENPJ/CDK13/MCPH1/CDK5RAP2/TCF4/ZNF335
GOBP_REGULATION_OF_THE_FORCE_OF_HEART_CONTRACTION_BY_CHEMICAL_SIGNAL	GOBP_REGULATION_OF_THE_FORCE_OF_HEART_CONTRACTION_BY_CHEMICAL_SIGNAL	GOBP_REGULATION_OF_THE_FORCE_OF_HEART_CONTRACTION_BY_CHEMICAL_SIGNAL	2	0.952832	1.47822	0.0105181	0.927638	0.927638	254	tags=50%, list=2%, signal=49%	GRK2
GOCC_SPINDLE_POLE_CENTROSOME	GOCC_SPINDLE_POLE_CENTROSOME	GOCC_SPINDLE_POLE_CENTROSOME	12	0.635181	1.47759	0.0510585	1	1	2758	tags=58%, list=23%, signal=45%	SPOUT1/ABRAXAS2/AURKB/NDE1/TBCCD1/NUMA1/AURKC
GOBP_MAINTENANCE_OF_GASTROINTESTINAL_EPITHELIUM	GOBP_MAINTENANCE_OF_GASTROINTESTINAL_EPITHELIUM	GOBP_MAINTENANCE_OF_GASTROINTESTINAL_EPITHELIUM	10	0.658443	1.47743	0.056051	1	1	1200	tags=50%, list=10%, signal=45%	MUC2/INAVA/SLC22A5/MUC4/TFF3
GOBP_NEGATIVE_REGULATION_OF_ACUTE_INFLAMMATORY_RESPONSE	GOBP_NEGATIVE_REGULATION_OF_ACUTE_INFLAMMATORY_RESPONSE	GOBP_NEGATIVE_REGULATION_OF_ACUTE_INFLAMMATORY_RESPONSE	4	0.815927	1.47648	0.0434783	1	1	8	tags=25%, list=0%, signal=25%	SELENOS
GOMF_PROTEIN_METHYLTRANSFERASE_ACTIVITY	GOMF_PROTEIN_METHYLTRANSFERASE_ACTIVITY	GOMF_PROTEIN_METHYLTRANSFERASE_ACTIVITY	76	0.45533	1.47608	0.0212564	1	1	5022	tags=66%, list=43%, signal=38%	NSD3/CSKMT/EEF1AKMT2/NSD2/EEF1AKMT3/EEF1AKMT4/EEF1AKMT1/ETFBKMT/N6AMT1/PRMT3/EZH1/ASH2L/SUZ12/SMYD5/EHMT2/FAM98B/SETDB1/KMT2A/KMT2C/SETD2/ASH1L/DNMT3A/PCMTD1/WDR82/KMT2B/TTLL12/PRMT9/SETD7/PCMTD2/SETD1B/ICMT/FAM98A/SETD5/KMT5C/RBBP5/PRMT5/EED/SMYD3/NSD1/CARM1/PRMT6/KMT5A/EHMT1/SETD4/SETDB2/PRDM2/SUV39H2/SETD3/PRMT2/NTMT1
GOBP_POSITIVE_REGULATION_OF_3_UTR_MEDIATED_MRNA_STABILIZATION	GOBP_POSITIVE_REGULATION_OF_3_UTR_MEDIATED_MRNA_STABILIZATION	GOBP_POSITIVE_REGULATION_OF_3_UTR_MEDIATED_MRNA_STABILIZATION	3	0.866866	1.47547	0.0328394	1	1	143	tags=67%, list=1%, signal=66%	TENT4A/TENT4B
HP_ABNORMALITY_OF_THE_TONGUE_MUSCLE	HP_ABNORMALITY_OF_THE_TONGUE_MUSCLE	HP_ABNORMALITY_OF_THE_TONGUE_MUSCLE	5	0.771808	1.47498	0.057931	1	1	218	tags=20%, list=2%, signal=20%	LARGE1
GOCC_EXTRINSIC_COMPONENT_OF_ORGANELLE_MEMBRANE	GOCC_EXTRINSIC_COMPONENT_OF_ORGANELLE_MEMBRANE	GOCC_EXTRINSIC_COMPONENT_OF_ORGANELLE_MEMBRANE	36	0.503108	1.4733	0.0448087	1	1	3319	tags=44%, list=28%, signal=32%	COQ8A/OTULINL/COQ8B/TEPSIN/ATP23/SNX10/PAM16/ULK1/GOLGA3/WDR81/ATG14/PML/WDR91/GBA2/UBC/HID1
HP_ANODONTIA	HP_ANODONTIA	HP_ANODONTIA	10	0.656572	1.47324	0.056051	1	1	1747	tags=50%, list=15%, signal=43%	NECTIN1/RPS6KA3/IFT122/ERCC4/DCAF17
GOBP_NEGATIVE_REGULATION_OF_NUCLEAR_DIVISION	GOBP_NEGATIVE_REGULATION_OF_NUCLEAR_DIVISION	GOBP_NEGATIVE_REGULATION_OF_NUCLEAR_DIVISION	37	0.501955	1.47278	0.0467391	1	1	3479	tags=62%, list=30%, signal=44%	CENPF/ZWINT/APC/KNTC1/AURKB/CDK5RAP2/KLHL22/ATM/ZW10/SPDL1/IK/RAD21/MAD2L1BP/NME6/FBXO5/GEN1/ZNF207/RPS6KA2/PCID2/DYNC1LI1/CCNB1/RAD1/TPR
GOBP_COLLATERAL_SPROUTING_IN_ABSENCE_OF_INJURY	GOBP_COLLATERAL_SPROUTING_IN_ABSENCE_OF_INJURY	GOBP_COLLATERAL_SPROUTING_IN_ABSENCE_OF_INJURY	2	0.948465	1.47145	0.0131345	0.999181	0.999181	298	tags=50%, list=3%, signal=49%	SPART
HP_BILATERAL_POLYMICROGYRIA	HP_BILATERAL_POLYMICROGYRIA	HP_BILATERAL_POLYMICROGYRIA	28	0.524021	1.47075	0.0450958	1	1	4267	tags=71%, list=36%, signal=46%	MED12L/TRPM3/EPB41L1/CLTC/MBD5/NBEA/DYNC1H1/TCF4/DOCK8/ASH1L/CDH15/KDM5B/CHAMP1/HIVEP2/CIC/ADGRG1/CUX1/SETD1B/TAOK1/SYNGAP1
GOMF_CYCLASE_ACTIVITY	GOMF_CYCLASE_ACTIVITY	GOMF_CYCLASE_ACTIVITY	6	0.73368	1.46996	0.062069	1	1	1003	tags=33%, list=9%, signal=31%	DGLUCY/ADCY6
GOBP_POSITIVE_REGULATION_OF_GOLGI_TO_PLASMA_MEMBRANE_PROTEIN_TRANSPORT	GOBP_POSITIVE_REGULATION_OF_GOLGI_TO_PLASMA_MEMBRANE_PROTEIN_TRANSPORT	GOBP_POSITIVE_REGULATION_OF_GOLGI_TO_PLASMA_MEMBRANE_PROTEIN_TRANSPORT	4	0.812107	1.46957	0.0463768	1	1	1	tags=25%, list=0%, signal=25%	RACK1
GOBP_REGULATION_OF_ESTABLISHMENT_OR_MAINTENANCE_OF_CELL_POLARITY	GOBP_REGULATION_OF_ESTABLISHMENT_OR_MAINTENANCE_OF_CELL_POLARITY	GOBP_REGULATION_OF_ESTABLISHMENT_OR_MAINTENANCE_OF_CELL_POLARITY	19	0.566407	1.46865	0.0526946	1	1	2840	tags=58%, list=24%, signal=44%	RACK1/RIPOR2/ROCK2/BCAS3/WDPCP/RICTOR/ARFGEF1/KRIT1/RUFY3/PTK2B/DOCK8
GOBP_ATRIAL_CARDIAC_MUSCLE_CELL_TO_AV_NODE_CELL_SIGNALING	GOBP_ATRIAL_CARDIAC_MUSCLE_CELL_TO_AV_NODE_CELL_SIGNALING	GOBP_ATRIAL_CARDIAC_MUSCLE_CELL_TO_AV_NODE_CELL_SIGNALING	4	0.811248	1.46802	0.0463768	1	1	1953	tags=75%, list=17%, signal=63%	KCNQ1/NUP155/TRPM4
GOBP_EPITHELIAL_STRUCTURE_MAINTENANCE	GOBP_EPITHELIAL_STRUCTURE_MAINTENANCE	GOBP_EPITHELIAL_STRUCTURE_MAINTENANCE	15	0.597507	1.46712	0.0560292	1	1	1349	tags=40%, list=11%, signal=35%	MUC2/INAVA/SLC22A5/MUC4/TFF3/CXADR
GOBP_NEGATIVE_REGULATION_OF_PHAGOCYTOSIS	GOBP_NEGATIVE_REGULATION_OF_PHAGOCYTOSIS	GOBP_NEGATIVE_REGULATION_OF_PHAGOCYTOSIS	13	0.617874	1.46705	0.0524345	1	1	341	tags=15%, list=3%, signal=15%	RACK1/PIP4P2
GOMF_TRANSCRIPTION_COREPRESSOR_BINDING	GOMF_TRANSCRIPTION_COREPRESSOR_BINDING	GOMF_TRANSCRIPTION_COREPRESSOR_BINDING	39	0.496548	1.46664	0.0501089	1	1	2477	tags=36%, list=21%, signal=28%	ELOB/ELOC/TRAPPC2B/PER3/WIZ/LCOR/CTBP2/STAT1/PBX1/SUZ12/PHF12/HDAC6/EHMT2/ETS1
GOBP_RNA_GUANINE_N7_METHYLATION	GOBP_RNA_GUANINE_N7_METHYLATION	GOBP_RNA_GUANINE_N7_METHYLATION	5	0.766522	1.46488	0.0634483	1	1	40	tags=20%, list=0%, signal=20%	BUD23
GOCC_DNA_POLYMERASE_COMPLEX	GOCC_DNA_POLYMERASE_COMPLEX	GOCC_DNA_POLYMERASE_COMPLEX	18	0.571364	1.46402	0.0556227	1	1	4103	tags=78%, list=35%, signal=51%	POLA1/POLE2/CRCP/POLA2/PRIM2/POLE/POLD3/PRIM1/POLE3/POLG2/MCM3/POLG/POLD1/REV3L
GOMF_FMN_BINDING	GOMF_FMN_BINDING	GOMF_FMN_BINDING	9	0.660071	1.46369	0.0628205	1	1	2453	tags=56%, list=21%, signal=44%	NDOR1/DUS2/TYW1B/TYW1/PNPO
GOBP_REGULATION_OF_VIRAL_INDUCED_CYTOPLASMIC_PATTERN_RECOGNITION_RECEPTOR_SIGNALING_PATHWAY	GOBP_REGULATION_OF_VIRAL_INDUCED_CYTOPLASMIC_PATTERN_RECOGNITION_RECEPTOR_SIGNALING_PATHWAY	GOBP_REGULATION_OF_VIRAL_INDUCED_CYTOPLASMIC_PATTERN_RECOGNITION_RECEPTOR_SIGNALING_PATHWAY	19	0.564147	1.46279	0.0538922	1	1	3930	tags=63%, list=33%, signal=42%	NOP53/UFD1/DHX58/ZCCHC3/NPLOC4/RNF125/PUM2/RIOK3/USP15/ANKRD17/PUM1/SEC14L1
HP_RETINAL_DYSPLASIA	HP_RETINAL_DYSPLASIA	HP_RETINAL_DYSPLASIA	18	0.570456	1.46169	0.0568319	1	1	2557	tags=39%, list=22%, signal=30%	LARGE1/RXYLT1/POMGNT2/B3GALNT2/FKTN/INPP5E/PDE6D
GOBP_NEGATIVE_REGULATION_OF_INTERLEUKIN_4_PRODUCTION	GOBP_NEGATIVE_REGULATION_OF_INTERLEUKIN_4_PRODUCTION	GOBP_NEGATIVE_REGULATION_OF_INTERLEUKIN_4_PRODUCTION	6	0.729449	1.46148	0.0648276	1	1	873	tags=33%, list=7%, signal=31%	FOXP3/ZFPM1
GOMF_DEATH_DOMAIN_BINDING	GOMF_DEATH_DOMAIN_BINDING	GOMF_DEATH_DOMAIN_BINDING	8	0.683041	1.46065	0.0652742	1	1	1	tags=12%, list=0%, signal=13%	RACK1
HP_INTERSTITIAL_PNEUMONITIS	HP_INTERSTITIAL_PNEUMONITIS	HP_INTERSTITIAL_PNEUMONITIS	6	0.728899	1.46038	0.0648276	1	1	1420	tags=50%, list=12%, signal=44%	FOXP3/PLCG2/STAT5B
HP_MOLAR_TOOTH_SIGN_ON_MRI	HP_MOLAR_TOOTH_SIGN_ON_MRI	HP_MOLAR_TOOTH_SIGN_ON_MRI	29	0.516887	1.46037	0.0538721	1	1	3053	tags=45%, list=26%, signal=33%	TOGARAM1/CPLANE1/KIAA0753/C2CD3/CEP120/RPGRIP1L/PIBF1/CEP290/INPP5E/PDE6D/KIAA0586/FAM149B1/TMEM216
GOBP_POSITIVE_REGULATION_OF_PROTEIN_LOCALIZATION_TO_CELL_CORTEX	GOBP_POSITIVE_REGULATION_OF_PROTEIN_LOCALIZATION_TO_CELL_CORTEX	GOBP_POSITIVE_REGULATION_OF_PROTEIN_LOCALIZATION_TO_CELL_CORTEX	5	0.763975	1.46001	0.0648276	1	1	2779	tags=100%, list=24%, signal=76%	GPSM2/PPP1R9B/EPB41/NUMA1/EPB41L2
GOMF_DEMETHYLASE_ACTIVITY	GOMF_DEMETHYLASE_ACTIVITY	GOMF_DEMETHYLASE_ACTIVITY	32	0.508916	1.4599	0.0466667	1	1	2090	tags=41%, list=18%, signal=33%	RIOX2/RIOX1/CYP51A1/PHF2/KDM3A/KDM7A/FTO/UTY/ALKBH1/MMACHC/KDM1A/KDM4C/KDM5C
GOBP_ACTIN_FILAMENT_NETWORK_FORMATION	GOBP_ACTIN_FILAMENT_NETWORK_FORMATION	GOBP_ACTIN_FILAMENT_NETWORK_FORMATION	9	0.658209	1.45956	0.0653846	1	1	865	tags=33%, list=7%, signal=31%	CARMIL1/CARMIL2/SPIRE1
GOBP_CENTRIOLE_ASSEMBLY	GOBP_CENTRIOLE_ASSEMBLY	GOBP_CENTRIOLE_ASSEMBLY	38	0.497275	1.45953	0.0492341	1	1	1923	tags=39%, list=16%, signal=33%	KIAA0753/STIL/CENPJ/CEP295NL/SPICE1/ALMS1/CCP110/C2CD3/CEP44/CEP120/CEP192/CDK5RAP2/RTTN/CEP295/CEP152
GOBP_RESPONSE_TO_HYDROXYUREA	GOBP_RESPONSE_TO_HYDROXYUREA	GOBP_RESPONSE_TO_HYDROXYUREA	10	0.650279	1.45911	0.0624204	1	1	3629	tags=80%, list=31%, signal=55%	RTF2/DDX11/BLM/TIMELESS/KAT7/FMR1/ATRX/DDI2
GOMF_RNA_ADENYLYLTRANSFERASE_ACTIVITY	GOMF_RNA_ADENYLYLTRANSFERASE_ACTIVITY	GOMF_RNA_ADENYLYLTRANSFERASE_ACTIVITY	5	0.763462	1.45903	0.0648276	1	1	1346	tags=60%, list=11%, signal=53%	TENT5C/TENT5A/TRNT1
GOBP_NEGATIVE_REGULATION_OF_ACUTE_INFLAMMATORY_RESPONSE_TO_ANTIGENIC_STIMULUS	GOBP_NEGATIVE_REGULATION_OF_ACUTE_INFLAMMATORY_RESPONSE_TO_ANTIGENIC_STIMULUS	GOBP_NEGATIVE_REGULATION_OF_ACUTE_INFLAMMATORY_RESPONSE_TO_ANTIGENIC_STIMULUS	2	0.940448	1.45901	0.0178879	1	1	8	tags=50%, list=0%, signal=50%	SELENOS
HP_FOCAL_IMPAIRED_AWARENESS_SEIZURE	HP_FOCAL_IMPAIRED_AWARENESS_SEIZURE	HP_FOCAL_IMPAIRED_AWARENESS_SEIZURE	64	0.457353	1.45874	0.0323253	1	1	4479	tags=62%, list=38%, signal=39%	VPS35L/STRADA/MED12L/TRPM3/EPB41L1/CLTC/MBD5/FIG4/TSC2/TSC1/NBEA/DYNC1H1/TCF4/PRRT2/VPS11/ARHGEF9/CLN8/DOCK8/SETD2/DNM1L/ASH1L/ATP6V1B2/CDH15/DEPDC5/KDM5B/CHAMP1/MTOR/ACSF3/HIVEP2/CIC/POGZ/CUX1/NPRL2/SETD1B/TAOK1/SYNGAP1/CRIPT/NSD1/DOCK7/PNPLA8
GOMF_ENDODEOXYRIBONUCLEASE_ACTIVITY	GOMF_ENDODEOXYRIBONUCLEASE_ACTIVITY	GOMF_ENDODEOXYRIBONUCLEASE_ACTIVITY	29	0.516112	1.45818	0.0538721	1	1	1929	tags=38%, list=16%, signal=32%	MRE11/ZRANB3/FAN1/TEFM/DFFB/DNASE1/APLF/ERCC4/DICER1/ZGRF1/MBD4
GOBP_NEGATIVE_REGULATION_OF_NUCLEAR_TRANSCRIBED_MRNA_CATABOLIC_PROCESS_DEADENYLATION_DEPENDENT_DECAY	GOBP_NEGATIVE_REGULATION_OF_NUCLEAR_TRANSCRIBED_MRNA_CATABOLIC_PROCESS_DEADENYLATION_DEPENDENT_DECAY	GOBP_NEGATIVE_REGULATION_OF_NUCLEAR_TRANSCRIBED_MRNA_CATABOLIC_PROCESS_DEADENYLATION_DEPENDENT_DECAY	10	0.649816	1.45807	0.0624204	1	1	143	tags=20%, list=1%, signal=20%	TENT4A/TENT4B
GOBP_AMELOGENESIS	GOBP_AMELOGENESIS	GOBP_AMELOGENESIS	11	0.634626	1.45752	0.0651629	1	1	1609	tags=36%, list=14%, signal=31%	NECTIN1/ODAPH/CFTR/PPARA
GOMF_CHANNEL_INHIBITOR_ACTIVITY	GOMF_CHANNEL_INHIBITOR_ACTIVITY	GOMF_CHANNEL_INHIBITOR_ACTIVITY	20	0.553958	1.45702	0.051374	1	1	318	tags=10%, list=3%, signal=10%	RACK1/MCUB
GOBP_POSITIVE_REGULATION_OF_PROTEIN_KINASE_A_SIGNALING	GOBP_POSITIVE_REGULATION_OF_PROTEIN_KINASE_A_SIGNALING	GOBP_POSITIVE_REGULATION_OF_PROTEIN_KINASE_A_SIGNALING	3	0.855877	1.45676	0.0460624	1	1	321	tags=33%, list=3%, signal=32%	TCIM
GOMF_MHC_PROTEIN_BINDING	GOMF_MHC_PROTEIN_BINDING	GOMF_MHC_PROTEIN_BINDING	19	0.561616	1.45623	0.0538922	1	1	37	tags=11%, list=0%, signal=11%	ATP5F1A/ATP5F1B
HP_BILATERAL_CLEFT_LIP	HP_BILATERAL_CLEFT_LIP	HP_BILATERAL_CLEFT_LIP	9	0.655999	1.45466	0.0705128	1	1	3066	tags=67%, list=26%, signal=49%	NECTIN1/STIL/CHUK/SMPD4/PTCH1/CDH1
HP_UPPER_LIMB_SPASTICITY	HP_UPPER_LIMB_SPASTICITY	HP_UPPER_LIMB_SPASTICITY	14	0.600924	1.45441	0.0615764	1	1	1236	tags=29%, list=11%, signal=26%	SELENOI/SPART/WASHC5/ALS2
GOBP_G1_TO_G0_TRANSITION	GOBP_G1_TO_G0_TRANSITION	GOBP_G1_TO_G0_TRANSITION	13	0.612424	1.45411	0.0586767	1	1	2789	tags=54%, list=24%, signal=41%	RIDA/STRADA/SLC39A5/TP53/SMPD3/WDR6/MYBBP1A
GOBP_REGULATION_OF_GASTRULATION	GOBP_REGULATION_OF_GASTRULATION	GOBP_REGULATION_OF_GASTRULATION	8	0.679408	1.45288	0.0718016	1	1	1	tags=12%, list=0%, signal=13%	RACK1
GOBP_MITOCHONDRIAL_CALCIUM_ION_HOMEOSTASIS	GOBP_MITOCHONDRIAL_CALCIUM_ION_HOMEOSTASIS	GOBP_MITOCHONDRIAL_CALCIUM_ION_HOMEOSTASIS	20	0.552369	1.45284	0.0537634	1	1	1618	tags=30%, list=14%, signal=26%	MAIP1/MCUB/DISC1/SLC25A23/SLC8B1/PDZD8
GOMF_ATPASE_INHIBITOR_ACTIVITY	GOMF_ATPASE_INHIBITOR_ACTIVITY	GOMF_ATPASE_INHIBITOR_ACTIVITY	4	0.802252	1.45174	0.0507246	1	1	14	tags=25%, list=0%, signal=25%	ATP5IF1
GOBP_POSITIVE_REGULATION_OF_DOUBLE_STRAND_BREAK_REPAIR_VIA_HOMOLOGOUS_RECOMBINATION	GOBP_POSITIVE_REGULATION_OF_DOUBLE_STRAND_BREAK_REPAIR_VIA_HOMOLOGOUS_RECOMBINATION	GOBP_POSITIVE_REGULATION_OF_DOUBLE_STRAND_BREAK_REPAIR_VIA_HOMOLOGOUS_RECOMBINATION	33	0.503052	1.45089	0.056541	1	1	4588	tags=70%, list=39%, signal=43%	MRNIP/HDGFL2/VPS72/MMS19/TIMELESS/MRGBP/BRD8/EPC2/EP400/TRRAP/ARID2/ERCC6/MBTD1/POGZ/DMAP1/EPC1/WDR48/FANCB/ACTR2/PARP1/ING3/RBBP8/ACTL6A
GOBP_POSITIVE_REGULATION_OF_CILIUM_ASSEMBLY	GOBP_POSITIVE_REGULATION_OF_CILIUM_ASSEMBLY	GOBP_POSITIVE_REGULATION_OF_CILIUM_ASSEMBLY	18	0.56598	1.45022	0.0628779	1	1	3545	tags=61%, list=30%, signal=43%	ENTR1/CENPJ/CCP110/CEP120/CCDC88A/HTT/MARK4/BBS4/ATMIN/TAPT1/ARHGAP35
GOBP_RNA_STABILIZATION	GOBP_RNA_STABILIZATION	GOBP_RNA_STABILIZATION	46	0.476312	1.44978	0.0438972	1	1	4475	tags=54%, list=38%, signal=34%	TENT5C/TENT4A/TENT4B/TENT2/TENT5A/MYD88/METTL16/LARP4B/TIRAP/HNRNPU/IKBKE/PHAX/LARP1/TARDBP/TRDMT1/SYNCRIP/DHX36/NOCT/THRAP3/DHX9/TAF15/MAPK14/DKC1/EIF4ENIF1/MAPKAPK2
GOMF_HISTONE_METHYLTRANSFERASE_ACTIVITY	GOMF_HISTONE_METHYLTRANSFERASE_ACTIVITY	GOMF_HISTONE_METHYLTRANSFERASE_ACTIVITY	48	0.472644	1.44968	0.0487288	1	1	5164	tags=77%, list=44%, signal=43%	NSD3/NSD2/N6AMT1/EZH1/ASH2L/SUZ12/SMYD5/EHMT2/SETDB1/KMT2A/KMT2C/SETD2/ASH1L/WDR82/KMT2B/TTLL12/SETD7/SETD1B/SETD5/KMT5C/RBBP5/PRMT5/EED/SMYD3/NSD1/CARM1/PRMT6/KMT5A/EHMT1/SETD4/SETDB2/PRDM2/SUV39H2/SETD3/PRMT2/NTMT1/KMT5B
GOBP_PROTON_TRANSPORTING_V_TYPE_ATPASE_COMPLEX_ASSEMBLY	GOBP_PROTON_TRANSPORTING_V_TYPE_ATPASE_COMPLEX_ASSEMBLY	GOBP_PROTON_TRANSPORTING_V_TYPE_ATPASE_COMPLEX_ASSEMBLY	6	0.723004	1.44857	0.0731034	1	1	166	tags=17%, list=1%, signal=16%	PIP4P1
GOBP_MECHANORECEPTOR_DIFFERENTIATION	GOBP_MECHANORECEPTOR_DIFFERENTIATION	GOBP_MECHANORECEPTOR_DIFFERENTIATION	31	0.506178	1.44811	0.0532741	1	1	1838	tags=29%, list=16%, signal=25%	WHRN/PJVK/ESRP1/ATP8B1/KCNQ1/TRIOBP/WDPCP/TRIP11/NOTCH1
HP_EYELID_MYOCLONUS	HP_EYELID_MYOCLONUS	HP_EYELID_MYOCLONUS	28	0.515888	1.44792	0.0507328	1	1	4267	tags=68%, list=36%, signal=43%	MED12L/TRPM3/EPB41L1/CLTC/MBD5/NBEA/DYNC1H1/TCF4/DOCK8/ASH1L/CDH15/KDM5B/CHAMP1/HIVEP2/CIC/CUX1/SETD1B/TAOK1/SYNGAP1
GOBP_REGULATION_OF_CHONDROCYTE_DEVELOPMENT	GOBP_REGULATION_OF_CHONDROCYTE_DEVELOPMENT	GOBP_REGULATION_OF_CHONDROCYTE_DEVELOPMENT	2	0.933074	1.44757	0.0238921	1	1	161	tags=50%, list=1%, signal=49%	RFLNB
GOBP_POSITIVE_REGULATION_OF_PROTEIN_LOCALIZATION_TO_CILIUM	GOBP_POSITIVE_REGULATION_OF_PROTEIN_LOCALIZATION_TO_CILIUM	GOBP_POSITIVE_REGULATION_OF_PROTEIN_LOCALIZATION_TO_CILIUM	5	0.757432	1.44751	0.0731034	1	1	1709	tags=60%, list=15%, signal=51%	ENTR1/EFCAB7/CCDC88A
HP_ABNORMALITY_OF_ABDOMINAL_SITUS	HP_ABNORMALITY_OF_ABDOMINAL_SITUS	HP_ABNORMALITY_OF_ABDOMINAL_SITUS	8	0.676831	1.44737	0.078329	1	1	293	tags=25%, list=2%, signal=24%	CCDC32/NSD2
GOMF_MICROTUBULE_MINUS_END_BINDING	GOMF_MICROTUBULE_MINUS_END_BINDING	GOMF_MICROTUBULE_MINUS_END_BINDING	13	0.60907	1.44614	0.0611735	1	1	3852	tags=85%, list=33%, signal=57%	MACF1/CAMSAP2/TUBGCP3/CEP290/NUMA1/TUBGCP2/NIN/CAMSAP1/CAMSAP3/TUBGCP6/TUBGCP5
GOBP_POSITIVE_REGULATION_OF_PROTEIN_DEPOLYMERIZATION	GOBP_POSITIVE_REGULATION_OF_PROTEIN_DEPOLYMERIZATION	GOBP_POSITIVE_REGULATION_OF_PROTEIN_DEPOLYMERIZATION	11	0.628704	1.44392	0.0701754	1	1	1887	tags=45%, list=16%, signal=38%	CARMIL1/WASHC2C/CARMIL2/SPAST/VIL1
GOBP_CEREBELLAR_PURKINJE_CELL_LAYER_MORPHOGENESIS	GOBP_CEREBELLAR_PURKINJE_CELL_LAYER_MORPHOGENESIS	GOBP_CEREBELLAR_PURKINJE_CELL_LAYER_MORPHOGENESIS	10	0.643439	1.44377	0.0751592	1	1	1757	tags=40%, list=15%, signal=34%	WHRN/COQ8B/ATP7A/HERC1
GOBP_PROTEIN_KINASE_A_SIGNALING	GOBP_PROTEIN_KINASE_A_SIGNALING	GOBP_PROTEIN_KINASE_A_SIGNALING	19	0.556487	1.44293	0.0586826	1	1	2350	tags=42%, list=20%, signal=34%	TCIM/GCG/TTN/LRRK2/PRKACA/PJA2/EDN1/LCP1
HP_OLIGODONTIA	HP_OLIGODONTIA	HP_OLIGODONTIA	32	0.502709	1.4421	0.0566667	1	1	3072	tags=50%, list=26%, signal=37%	NEPRO/CCBE1/RPS6KA3/POLR3A/BCOR/SATB2/BCL11B/PIK3C2A/CEP152/MAF/HUWE1/CHSY1/POLR3B/SLC25A24/ATP6V1B2/UBR1
GOBP_NEGATIVE_REGULATION_OF_DNA_DEPENDENT_DNA_REPLICATION	GOBP_NEGATIVE_REGULATION_OF_DNA_DEPENDENT_DNA_REPLICATION	GOBP_NEGATIVE_REGULATION_OF_DNA_DEPENDENT_DNA_REPLICATION	13	0.607005	1.44124	0.062422	1	1	2700	tags=62%, list=23%, signal=47%	FBH1/ZRANB3/BLM/LIG3/TIMELESS/SLFN11/FBXO5/BRCA2
HP_FOCAL_MOTOR_STATUS_EPILEPTICUS	HP_FOCAL_MOTOR_STATUS_EPILEPTICUS	HP_FOCAL_MOTOR_STATUS_EPILEPTICUS	3	0.846389	1.44061	0.0579495	1	1	585	tags=67%, list=5%, signal=63%	MRM2/TWNK
GOCC_CENTRIOLE	GOCC_CENTRIOLE	GOCC_CENTRIOLE	103	0.431895	1.4405	0.01008	0.910415	0.910415	4733	tags=62%, list=40%, signal=37%	WASHC1/TEDC1/KIAA0753/NEURL4/STIL/CENPJ/CEP295NL/SPICE1/TTBK2/ALMS1/CCP110/MPHOSPH9/C2CD3/CEP44/KIF2A/CEP120/CEP97/CEP164/CEP170/CEP350/CEP192/CCDC88A/RTTN/CEP295/HTT/SAXO2/CEP152/TUBGCP3/CEP290/BBS4/CCSAP/PCM1/RP2/CEP162/IQCB1/SCLT1/KIAA0586/PCNT/CEP250/RABL2B/POC5/HSPA6/CEP63/CCDC120/CEP78/NIN/CBY1/CEP128/POC1B/SDCCAG8/NEDD1/STARD9/TUBD1/SASS6/CCDC92/AHI1/SFI1/HERC2/HYLS1/TOPORS/TSGA10/CNTROB/C…
HP_ABNORMALITY_OF_THE_PERITONEUM	HP_ABNORMALITY_OF_THE_PERITONEUM	HP_ABNORMALITY_OF_THE_PERITONEUM	37	0.490918	1.44039	0.0543478	1	1	4305	tags=65%, list=37%, signal=41%	ELP1/COQ8B/NUP205/NUP133/TP53/NUP160/TBC1D8B/EMP2/COL4A3/ANKFY1/BRCA2/GAPVD1/INF2/SMAD4/PLCE1/SLC29A3/NUP37/JAK2/ARHGAP24/ACTN4/RABL3/PALB2/APOL1/MVK
GOBP_POSITIVE_REGULATION_OF_PROTEIN_CONTAINING_COMPLEX_DISASSEMBLY	GOBP_POSITIVE_REGULATION_OF_PROTEIN_CONTAINING_COMPLEX_DISASSEMBLY	GOBP_POSITIVE_REGULATION_OF_PROTEIN_CONTAINING_COMPLEX_DISASSEMBLY	23	0.533922	1.43947	0.0706714	1	1	1887	tags=30%, list=16%, signal=26%	CARMIL1/WASHC2C/CARMIL2/SETX/SMCR8/SPAST/VIL1
HP_RESTING_TREMOR	HP_RESTING_TREMOR	HP_RESTING_TREMOR	36	0.491535	1.43941	0.0568306	1	1	3887	tags=58%, list=33%, signal=39%	TWNK/DNAJC13/LRRK2/VPS13C/TBP/RRM2B/CDKL5/ATXN2/SMC1A/SYNJ1/DNMT1/MICU1/FMR1/PODXL/GIGYF2/TAF1/POLG2/VPS35/EIF4G1/RAB39B/POLG
GOBP_PROTEIN_O_LINKED_MANNOSYLATION	GOBP_PROTEIN_O_LINKED_MANNOSYLATION	GOBP_PROTEIN_O_LINKED_MANNOSYLATION	12	0.618633	1.4391	0.0747198	1	1	1367	tags=33%, list=12%, signal=29%	LARGE1/RXYLT1/POMGNT2/TMTC4
GOBP_POSITIVE_REGULATION_OF_DNA_REPAIR	GOBP_POSITIVE_REGULATION_OF_DNA_REPAIR	GOBP_POSITIVE_REGULATION_OF_DNA_REPAIR	77	0.443087	1.43786	0.029976	1	1	4588	tags=57%, list=39%, signal=35%	MRNIP/SHLD1/SHLD2/BABAM2/ABRAXAS1/HDGFL2/SPIRE1/DDX11/SLF1/DTX3L/VPS72/MMS19/TIMELESS/MRGBP/RIF1/PARP9/BRD8/ZCWPW1/EPC2/EP400/TRRAP/ARID2/ERCC6/PRKCG/MBTD1/PRKDC/EYA3/TRIM28/SIRT1/TIGAR/POGZ/DMAP1/EPC1/WDR48/RNF8/DHX9/FANCB/KMT5C/ACTR2/PARP1/FAM168A/ING3/RBBP8/ACTL6A
GOBP_PROTEIN_LOCALIZATION_TO_CONDENSED_CHROMOSOME	GOBP_PROTEIN_LOCALIZATION_TO_CONDENSED_CHROMOSOME	GOBP_PROTEIN_LOCALIZATION_TO_CONDENSED_CHROMOSOME	13	0.605271	1.43712	0.0649189	1	1	3445	tags=77%, list=29%, signal=54%	KNL1/KNTC1/AURKB/ZW10/SPDL1/IK/RCC2/MIS12/TRAPPC12/CHAMP1
HP_MILD_HEARING_IMPAIRMENT	HP_MILD_HEARING_IMPAIRMENT	HP_MILD_HEARING_IMPAIRMENT	20	0.546373	1.43707	0.0633214	1	1	4498	tags=80%, list=38%, signal=49%	DPH1/RPS6KA3/IQSEC2/USP9X/MED12/HCFC1/SYP/PGM3/ACSL4/ARHGEF6/MFN2/RAB39B/DLG3/UPF3B/FTSJ1/MECP2
HP_SEVERE_HEARING_IMPAIRMENT	HP_SEVERE_HEARING_IMPAIRMENT	HP_SEVERE_HEARING_IMPAIRMENT	10	0.640334	1.4368	0.0815287	1	1	3489	tags=80%, list=30%, signal=56%	GPSM2/ALMS1/TRIOBP/PTPN11/BRAF/CHSY1/ATP6V1B2/TK2
GOBP_NEGATIVE_REGULATION_OF_CELL_CYCLE_G2_M_PHASE_TRANSITION	GOBP_NEGATIVE_REGULATION_OF_CELL_CYCLE_G2_M_PHASE_TRANSITION	GOBP_NEGATIVE_REGULATION_OF_CELL_CYCLE_G2_M_PHASE_TRANSITION	48	0.468413	1.4367	0.0540254	1	1	3423	tags=42%, list=29%, signal=30%	NOP53/MRNIP/MRE11/BABAM2/ABRAXAS1/BLM/AURKB/CDC6/ATM/RAD21/TOPBP1/ATF5/RINT1/CDC14B/INTS3/NBN/ZFYVE19/ZNF830/RAD17/TAOK3
HP_LUPUS_ANTICOAGULANT	HP_LUPUS_ANTICOAGULANT	HP_LUPUS_ANTICOAGULANT	5	0.751765	1.43668	0.0882759	1	1	48	tags=20%, list=0%, signal=20%	ADA2
HP_ABNORMAL_MORPHOLOGY_OF_THE_LIMBIC_SYSTEM	HP_ABNORMAL_MORPHOLOGY_OF_THE_LIMBIC_SYSTEM	HP_ABNORMAL_MORPHOLOGY_OF_THE_LIMBIC_SYSTEM	41	0.482748	1.43579	0.0588235	1	1	3983	tags=59%, list=34%, signal=39%	BICRA/MED12L/TRPM3/EPB41L1/DNAL4/NDE1/CARS2/CLTC/MBD5/NBEA/DYNC1H1/TCF4/ABCA7/DOCK8/ASH1L/CDH15/ZEB2/KDM5B/CHAMP1/HIVEP2/CIC/CUX1/SETD1B/TAOK1
GOBP_DNA_REPAIR	GOBP_DNA_REPAIR	GOBP_DNA_REPAIR	402	0.405855	1.43534	6.148e-05	0.0204838	0.0204838	4491	tags=53%, list=38%, signal=34%	NOP53/FBH1/CENPX/PAXX/TENT4A/CGAS/MRNIP/MARF1/MRE11/CYREN/SHLD1/SHLD2/NSD2/HPF1/BABAM2/ABRAXAS1/HDGFL2/ATRIP/ATP23/CENPS/DCLRE1A/FANCC/RFC3/POLA1/ZRANB3/UBE2V1/SPIRE1/FANCM/FAN1/DDX11/SLF1/DTX3L/ATR/CHAF1A/POLE2/SETX/PARP2/RFWD3/RNF111/HELB/ETAA1/VPS72/BOD1L1/ACTR5/BLM/SAMHD1/MMS19/RECQL/LIG3/APLF/RRM2B/BTG2/FTO/ERCC4/TIMELESS/CEP164/TONSL/MMS22L/RAD52/UBQLN4/MRGBP/SHPRH/ALKBH1/RAD18/TTC5/RIF1/PA…
GOBP_RECOMBINATIONAL_REPAIR	GOBP_RECOMBINATIONAL_REPAIR	GOBP_RECOMBINATIONAL_REPAIR	123	0.425062	1.43494	0.00914272	0.862118	0.862118	4491	tags=55%, list=38%, signal=35%	FBH1/CGAS/MRNIP/MRE11/SHLD1/SHLD2/HDGFL2/FANCM/FAN1/RFWD3/HELB/VPS72/BLM/SAMHD1/MMS19/RECQL/LIG3/ERCC4/TIMELESS/TONSL/MMS22L/RAD52/UBQLN4/MRGBP/RIF1/ATM/KDM1A/TP53BP1/RAD21/RPA1/EXD2/BRD8/EPC2/MCM9/NIPBL/EP400/GEN1/TRRAP/BRCA2/POLL/ARID2/ERCC6/SETD2/INTS3/MBTD1/RECQL5/RMI1/NBN/RAD51D/AP5Z1/RECQL4/MCM3/POGZ/DMAP1/EPC1/WDR48/REV3L/NUCKS1/FANCB/PALB2/ACTR2/PARP1/PPP4R2/MCM5/RAD51B/ING3/FIGNL1/RBBP8
GOBP_REGULATION_OF_ISOTYPE_SWITCHING	GOBP_REGULATION_OF_ISOTYPE_SWITCHING	GOBP_REGULATION_OF_ISOTYPE_SWITCHING	31	0.501473	1.43465	0.063263	1	1	3573	tags=45%, list=30%, signal=32%	SHLD1/SHLD2/NSD2/FOXP3/APLF/SUPT6H/RIF1/TP53BP1/ATAD5/CD28/PTPRC/MLH1/TFRC/PAXIP1
GOBP_CORTISOL_BIOSYNTHETIC_PROCESS	GOBP_CORTISOL_BIOSYNTHETIC_PROCESS	GOBP_CORTISOL_BIOSYNTHETIC_PROCESS	4	0.792666	1.43439	0.0594203	1	1	2441	tags=100%, list=21%, signal=79%	DKK3/DGKQ/H6PD/REST
GOMF_PHOSPHATIDYLINOSITOL_4_5_BISPHOSPHATE_5_PHOSPHATASE_ACTIVITY	GOMF_PHOSPHATIDYLINOSITOL_4_5_BISPHOSPHATE_5_PHOSPHATASE_ACTIVITY	GOMF_PHOSPHATIDYLINOSITOL_4_5_BISPHOSPHATE_5_PHOSPHATASE_ACTIVITY	8	0.669891	1.43253	0.0822454	1	1	2392	tags=62%, list=20%, signal=50%	INPP5B/SYNJ2/FIG4/INPP5E/SYNJ1
GOMF_PROTEIN_DISULFIDE_REDUCTASE_NAD_P_ACTIVITY	GOMF_PROTEIN_DISULFIDE_REDUCTASE_NAD_P_ACTIVITY	GOMF_PROTEIN_DISULFIDE_REDUCTASE_NAD_P_ACTIVITY	7	0.690553	1.43229	0.0866035	1	1	1378	tags=29%, list=12%, signal=25%	SELENOT/GSR
GOMF_PHOSPHATIDYLINOSITOL_PHOSPHATE_4_PHOSPHATASE_ACTIVITY	GOMF_PHOSPHATIDYLINOSITOL_PHOSPHATE_4_PHOSPHATASE_ACTIVITY	GOMF_PHOSPHATIDYLINOSITOL_PHOSPHATE_4_PHOSPHATASE_ACTIVITY	8	0.669693	1.43211	0.0822454	1	1	2392	tags=62%, list=20%, signal=50%	PIP4P1/PIP4P2/SYNJ2/FIG4/SYNJ1
GOCC_STEREOCILIUM_TIP	GOCC_STEREOCILIUM_TIP	GOCC_STEREOCILIUM_TIP	8	0.669414	1.43151	0.0835509	1	1	2341	tags=38%, list=20%, signal=30%	WHRN/EPS8/MORN4
GOMF_5_3_DNA_HELICASE_ACTIVITY	GOMF_5_3_DNA_HELICASE_ACTIVITY	GOMF_5_3_DNA_HELICASE_ACTIVITY	8	0.669406	1.43149	0.0835509	1	1	1168	tags=38%, list=10%, signal=34%	TWNK/DDX11/HELB
HP_ATONIC_SEIZURE	HP_ATONIC_SEIZURE	HP_ATONIC_SEIZURE	59	0.453432	1.43092	0.0431579	1	1	3983	tags=54%, list=34%, signal=36%	PLPBP/MED12L/TRPM3/CSNK2A1/IQSEC2/EPB41L1/ALDH7A1/PIGM/CLTC/MBD5/CASK/CDKL5/NBEA/DYNC1H1/PIK3CA/TCF4/PRICKLE1/DYRK1A/CHD2/AKT3/DOCK8/ASH1L/CDH15/TRIM8/KDM5B/CHAMP1/HIVEP2/CIC/ADGRG1/CUX1/SETD1B/TAOK1
GOBP_NEGATIVE_REGULATION_OF_COLLATERAL_SPROUTING	GOBP_NEGATIVE_REGULATION_OF_COLLATERAL_SPROUTING	GOBP_NEGATIVE_REGULATION_OF_COLLATERAL_SPROUTING	4	0.790134	1.42981	0.0608696	1	1	1187	tags=50%, list=10%, signal=45%	SPART/ULK1
GOBP_MICROTUBULE_CYTOSKELETON_ORGANIZATION_INVOLVED_IN_MITOSIS	GOBP_MICROTUBULE_CYTOSKELETON_ORGANIZATION_INVOLVED_IN_MITOSIS	GOBP_MICROTUBULE_CYTOSKELETON_ORGANIZATION_INVOLVED_IN_MITOSIS	110	0.428154	1.42953	0.0154007	1	1	2908	tags=38%, list=25%, signal=29%	TOGARAM1/PTPA/ABRAXAS1/INTS13/ABRAXAS2/CEP126/STIL/CKAP5/INSC/GPSM2/SPICE1/BORA/CDC20/KIF2A/AURKB/CEP97/NDE1/MCPH1/CEP192/CDK5RAP2/MAP9/CHEK2/HTT/ZW10/CLTC/SPDL1/SPAST/PIBF1/STAG2/HNRNPU/NUMA1/DYNC1H1/SPRY1/CCSAP/SMC1A/ZNF207/PCNT/AURKC/VPS4B/GOLGA2/SMC3/SETD2
GOBP_NEGATIVE_REGULATION_OF_CHROMATIN_BINDING	GOBP_NEGATIVE_REGULATION_OF_CHROMATIN_BINDING	GOBP_NEGATIVE_REGULATION_OF_CHROMATIN_BINDING	8	0.668362	1.42926	0.0848564	1	1	3144	tags=75%, list=27%, signal=55%	FBH1/NFATC4/BTAF1/TDG/MEPCE/WAPL
GOMF_LYS48_SPECIFIC_DEUBIQUITINASE_ACTIVITY	GOMF_LYS48_SPECIFIC_DEUBIQUITINASE_ACTIVITY	GOMF_LYS48_SPECIFIC_DEUBIQUITINASE_ACTIVITY	12	0.614391	1.42923	0.0834371	1	1	3706	tags=75%, list=32%, signal=51%	MINDY2/MINDY3/MINDY1/USP9X/USP19/USP15/USP7/ATXN3/OTUD7B
GOBP_RNA_METHYLATION	GOBP_RNA_METHYLATION	GOBP_RNA_METHYLATION	73	0.441976	1.4274	0.0290155	1	1	3313	tags=42%, list=28%, signal=31%	BUD23/VIRMA/MRM3/MRM2/TFB1M/BCDIN3D/NSUN4/TGS1/FDXACB1/THUMPD3/METTL16/TRMT1L/TRMT5/CBLL1/THUMPD2/RBM15/TARBP1/TRMT61A/TRMT11/THADA/TRMT2B/MEPCE/WDR6/NSUN6/TRMT13/TRDMT1/RNMT/TYW3/FTSJ3/TRMT61B/ZC3H13
GOMF_HISTONE_LYSINE_N_METHYLTRANSFERASE_ACTIVITY	GOMF_HISTONE_LYSINE_N_METHYLTRANSFERASE_ACTIVITY	GOMF_HISTONE_LYSINE_N_METHYLTRANSFERASE_ACTIVITY	37	0.486329	1.42693	0.0608696	1	1	4850	tags=76%, list=41%, signal=45%	NSD3/NSD2/N6AMT1/EZH1/ASH2L/SMYD5/EHMT2/SETDB1/KMT2A/KMT2C/SETD2/ASH1L/WDR82/KMT2B/TTLL12/SETD7/SETD1B/SETD5/KMT5C/RBBP5/SMYD3/NSD1/KMT5A/EHMT1/SETD4/SETDB2/SUV39H2/SETD3
HP_HYPERTHYROIDISM	HP_HYPERTHYROIDISM	HP_HYPERTHYROIDISM	22	0.531677	1.42692	0.0760234	1	1	2795	tags=50%, list=24%, signal=38%	UFD1/TWNK/FOXP3/POLR3A/HIRA/TSHR/RRM2B/SEC24C/PIK3CA/TBCK/FMR1
GOBP_INNER_EAR_RECEPTOR_CELL_DEVELOPMENT	GOBP_INNER_EAR_RECEPTOR_CELL_DEVELOPMENT	GOBP_INNER_EAR_RECEPTOR_CELL_DEVELOPMENT	24	0.522072	1.42613	0.0745052	1	1	1820	tags=29%, list=15%, signal=25%	WHRN/PJVK/ATP8B1/KCNQ1/TRIOBP/WDPCP/TRIP11
GOBP_POSITIVE_REGULATION_OF_GROWTH_HORMONE_SECRETION	GOBP_POSITIVE_REGULATION_OF_GROWTH_HORMONE_SECRETION	GOBP_POSITIVE_REGULATION_OF_GROWTH_HORMONE_SECRETION	3	0.837694	1.42581	0.0742942	1	1	38	tags=33%, list=0%, signal=33%	SELENOT
GOMF_MODIFICATION_DEPENDENT_PROTEIN_BINDING	GOMF_MODIFICATION_DEPENDENT_PROTEIN_BINDING	GOMF_MODIFICATION_DEPENDENT_PROTEIN_BINDING	140	0.418789	1.42529	0.0136762	1	1	4674	tags=59%, list=40%, signal=36%	UFD1/MINDY2/BABAM2/ABRAXAS1/MINDY1/HDGFL2/ATRIP/ABRAXAS2/ZRANB3/PLCG2/SPIN2A/FAN1/SPIN3/CHD8/CBX8/MORC3/PHF2/NCAPD3/KDM7A/AGL/ZMYND8/UBQLN4/L3MBTL1/RAD18/SUZ12/TP53BP1/ANKRD13D/DAXX/MSH6/ZCWPW1/DPF2/HDAC6/EPS15/IKBKE/TAB3/NPLOC4/SPIN1/WDR81/KMT2A/FMR1/BPTF/IDE/PML/SMARCA4/SPRTN/USP15/ATRX/MBTD1/MPHOSPH8/TDRD3/TAF1/ZZEF1/PRPF8/PSME4/YEATS2/KDM5A/SGF29/KAT8/OTUD7B/TTLL12/VAV1/ING4/TRIM24/RRP8/ANKRD…
GOBP_REGULATION_OF_ACUTE_INFLAMMATORY_RESPONSE_TO_ANTIGENIC_STIMULUS	GOBP_REGULATION_OF_ACUTE_INFLAMMATORY_RESPONSE_TO_ANTIGENIC_STIMULUS	GOBP_REGULATION_OF_ACUTE_INFLAMMATORY_RESPONSE_TO_ANTIGENIC_STIMULUS	9	0.642598	1.42495	0.0871795	1	1	8	tags=11%, list=0%, signal=11%	SELENOS
HP_PRURITIS_ON_HAND	HP_PRURITIS_ON_HAND	HP_PRURITIS_ON_HAND	2	0.918255	1.42458	0.0324327	1	1	963	tags=100%, list=8%, signal=92%	CFTR/ATP8B1
HP_PROMINENT_NASAL_BRIDGE	HP_PROMINENT_NASAL_BRIDGE	HP_PROMINENT_NASAL_BRIDGE	152	0.415978	1.42419	0.00736879	0.765722	0.765722	3726	tags=50%, list=32%, signal=35%	UFD1/CPLANE1/BICRA/TRIM32/KIAA0753/BBS2/MED12L/CENPF/BBS10/HIRA/BBS7/BCOR/SATB2/CEP120/NSDHL/NDE1/KAT6A/PMM2/MAPK1/RPGRIP1L/MIA3/SPEN/KANSL1/RTTN/DCAF17/HERC1/WDPCP/PIBF1/CEP152/CASK/SEC24C/SH2B1/KDM5C/CEP290/TCF4/BBS4/ZNF335/RLIM/SMC1A/POLR1A/INPP5E/PDGFRB/LEMD3/MAPK8IP3/RAB3GAP2/TRRAP/DYRK1A/TBCK/MED12/PDE6D/SIN3A/BCR/KIAA0586/PCNT/VPS13B/ERCC6/IFT74/SMC3/OTUD6B/FAM149B1/SPRTN/SMAD4/TMEM216/NBN…
GOMF_HYDROLASE_ACTIVITY_HYDROLYZING_O_GLYCOSYL_COMPOUNDS	GOMF_HYDROLASE_ACTIVITY_HYDROLYZING_O_GLYCOSYL_COMPOUNDS	GOMF_HYDROLASE_ACTIVITY_HYDROLYZING_O_GLYCOSYL_COMPOUNDS	45	0.471326	1.42373	0.0623656	1	1	3274	tags=42%, list=28%, signal=31%	OGA/PGGHG/CEMIP2/SPACA3/AGL/MAN2A2/EDEM3/PARG/CHIT1/ENGASE/MAN2C1/GANC/NEU3/MAN1A2/MAN2A1/EDEM1/GBA2/MANBA/MANEA
GOBP_GLUCOCORTICOID_BIOSYNTHETIC_PROCESS	GOBP_GLUCOCORTICOID_BIOSYNTHETIC_PROCESS	GOBP_GLUCOCORTICOID_BIOSYNTHETIC_PROCESS	5	0.744835	1.42343	0.0896552	1	1	2441	tags=80%, list=21%, signal=63%	DKK3/DGKQ/H6PD/REST
GOBP_REGULATION_OF_GLUCOCORTICOID_BIOSYNTHETIC_PROCESS	GOBP_REGULATION_OF_GLUCOCORTICOID_BIOSYNTHETIC_PROCESS	GOBP_REGULATION_OF_GLUCOCORTICOID_BIOSYNTHETIC_PROCESS	5	0.744835	1.42343	0.0896552	1	1	2441	tags=80%, list=21%, signal=63%	DKK3/DGKQ/H6PD/REST
GOBP_REGULATION_OF_GLUCOCORTICOID_METABOLIC_PROCESS	GOBP_REGULATION_OF_GLUCOCORTICOID_METABOLIC_PROCESS	GOBP_REGULATION_OF_GLUCOCORTICOID_METABOLIC_PROCESS	5	0.744835	1.42343	0.0896552	1	1	2441	tags=80%, list=21%, signal=63%	DKK3/DGKQ/H6PD/REST
GOCC_PINOSOME	GOCC_PINOSOME	GOCC_PINOSOME	7	0.686237	1.42333	0.0920162	1	1	488	tags=29%, list=4%, signal=27%	CARMIL1/CARMIL2
HP_LOW_PLASMA_CITRULLINE	HP_LOW_PLASMA_CITRULLINE	HP_LOW_PLASMA_CITRULLINE	8	0.665327	1.42277	0.0939948	1	1	1762	tags=62%, list=15%, signal=53%	MRM2/MT-ND3/MT-ND6/PCK1/MT-ATP6
HP_NEPHRONOPHTHISIS	HP_NEPHRONOPHTHISIS	HP_NEPHRONOPHTHISIS	24	0.520555	1.42199	0.0768335	1	1	5204	tags=92%, list=44%, signal=51%	FAN1/DYNC2H1/XPNPEP3/TRAF3IP1/CEP120/CEP164/RPGRIP1L/TRIP11/DYNC2LI1/CEP290/NEK8/IQCB1/TMEM216/IFT80/INVS/SDCCAG8/TTC21B/AHI1/IFT172/CEP83/WDR19/TMEM67
GOBP_MITOTIC_SPINDLE_ASSEMBLY	GOBP_MITOTIC_SPINDLE_ASSEMBLY	GOBP_MITOTIC_SPINDLE_ASSEMBLY	53	0.456518	1.42158	0.0582011	1	1	2887	tags=40%, list=25%, signal=30%	TOGARAM1/ABRAXAS1/ABRAXAS2/SPICE1/CDC20/KIF2A/AURKB/CEP97/CEP192/MAP9/CHEK2/PIBF1/STAG2/HNRNPU/CCSAP/SMC1A/ZNF207/AURKC/VPS4B/GOLGA2/SMC3
GOBP_POSITIVE_REGULATION_OF_RESPONSE_TO_DNA_DAMAGE_STIMULUS	GOBP_POSITIVE_REGULATION_OF_RESPONSE_TO_DNA_DAMAGE_STIMULUS	GOBP_POSITIVE_REGULATION_OF_RESPONSE_TO_DNA_DAMAGE_STIMULUS	100	0.427253	1.42003	0.0203212	1	1	4491	tags=54%, list=38%, signal=34%	FBH1/MRNIP/SHLD1/SHLD2/BABAM2/ABRAXAS1/HDGFL2/SPIRE1/DDX11/SLF1/DTX3L/ATR/VPS72/PYHIN1/MMS19/TIMELESS/MRGBP/RIF1/PARP9/ATM/BRD8/PIAS4/ZCWPW1/EPC2/EP400/TRRAP/FMR1/ARID2/ERCC6/PRKCG/MBTD1/PRKDC/EYA3/TRIM28/BCLAF1/PAXIP1/PRKCD/SIRT1/TIGAR/POGZ/ING4/DMAP1/EPC1/WDR48/RNF8/DHX9/FANCB/KMT5C/ACTR2/PARP1/FAM168A/FXR1/ING3/RBBP8
HP_PERITONITIS	HP_PERITONITIS	HP_PERITONITIS	23	0.526502	1.41947	0.0789164	1	1	4305	tags=74%, list=37%, signal=47%	COQ8B/NUP205/NUP133/NUP160/TBC1D8B/EMP2/COL4A3/ANKFY1/GAPVD1/INF2/PLCE1/NUP37/JAK2/ARHGAP24/ACTN4/APOL1/MVK
GOBP_REGULATION_OF_RIG_I_SIGNALING_PATHWAY	GOBP_REGULATION_OF_RIG_I_SIGNALING_PATHWAY	GOBP_REGULATION_OF_RIG_I_SIGNALING_PATHWAY	16	0.56938	1.41778	0.0812121	1	1	3930	tags=69%, list=33%, signal=46%	NOP53/UFD1/DHX58/ZCCHC3/NPLOC4/RNF125/PUM2/USP15/ANKRD17/PUM1/SEC14L1
GOMF_HISTONE_METHYLTRANSFERASE_ACTIVITY_H3_K36_SPECIFIC	GOMF_HISTONE_METHYLTRANSFERASE_ACTIVITY_H3_K36_SPECIFIC	GOMF_HISTONE_METHYLTRANSFERASE_ACTIVITY_H3_K36_SPECIFIC	8	0.662677	1.4171	0.0953003	1	1	293	tags=25%, list=2%, signal=24%	NSD3/NSD2
HP_ABNORMALITY_OF_THE_TONSILS	HP_ABNORMALITY_OF_THE_TONSILS	HP_ABNORMALITY_OF_THE_TONSILS	18	0.552788	1.41642	0.0822249	1	1	2356	tags=39%, list=20%, signal=31%	CYBC1/UFD1/HIRA/BLM/AKT2/SEC24C/ABCA1
HP_SPASTIC_HYPERACTIVE_BLADDER	HP_SPASTIC_HYPERACTIVE_BLADDER	HP_SPASTIC_HYPERACTIVE_BLADDER	7	0.682777	1.41616	0.0947226	1	1	3585	tags=86%, list=30%, signal=60%	DNAJC13/LRRK2/DARS2/GIGYF2/VPS35/EIF4G1
GOBP_NEGATIVE_REGULATION_OF_METAPHASE_ANAPHASE_TRANSITION_OF_CELL_CYCLE	GOBP_NEGATIVE_REGULATION_OF_METAPHASE_ANAPHASE_TRANSITION_OF_CELL_CYCLE	GOBP_NEGATIVE_REGULATION_OF_METAPHASE_ANAPHASE_TRANSITION_OF_CELL_CYCLE	32	0.493462	1.41557	0.07	1	1	3479	tags=62%, list=30%, signal=44%	CENPF/ZWINT/APC/KNTC1/AURKB/CDK5RAP2/KLHL22/ATM/ZW10/SPDL1/IK/RAD21/MAD2L1BP/FBXO5/GEN1/ZNF207/PCID2/DYNC1LI1/CCNB1/TPR
HP_ORAL_PHARYNGEAL_DYSPHAGIA	HP_ORAL_PHARYNGEAL_DYSPHAGIA	HP_ORAL_PHARYNGEAL_DYSPHAGIA	48	0.461346	1.41503	0.065678	1	1	4267	tags=60%, list=36%, signal=39%	NECTIN1/MED12L/TRPM3/ADCY6/EPB41L1/HTT/EXOSC9/CLTC/MBD5/TSEN2/NBEA/DYNC1H1/TCF4/CNTNAP1/DOCK8/ASH1L/CDH1/TAF1/CDH15/DLG1/KDM5B/CHAMP1/HIVEP2/CIC/CUX1/SETD1B/TAOK1/SEPSECS/SYNGAP1
GOBP_CALCIUM_IMPORT_INTO_THE_MITOCHONDRION	GOBP_CALCIUM_IMPORT_INTO_THE_MITOCHONDRION	GOBP_CALCIUM_IMPORT_INTO_THE_MITOCHONDRION	11	0.616034	1.41482	0.0877193	1	1	1404	tags=27%, list=12%, signal=24%	MAIP1/MCUB/SLC25A23
GOMF_NUCLEOTIDYLTRANSFERASE_ACTIVITY	GOMF_NUCLEOTIDYLTRANSFERASE_ACTIVITY	GOMF_NUCLEOTIDYLTRANSFERASE_ACTIVITY	108	0.42463	1.41458	0.0194045	1	1	4546	tags=56%, list=39%, signal=34%	TENT5C/TUT4/TUT7/TENT4A/CGAS/TENT4B/TENT2/SELENOO/TENT5A/POLA1/POLR3G/TEP1/POLR3A/POLE2/PAPOLG/TRNT1/CRCP/GPHN/RPAP1/NMNAT3/POLE/NMNAT1/MED20/POLR1A/PNPT1/MED21/POLD3/POLR3K/ABL1/PCYT2/POLL/POLRMT/PRIM1/POLR3B/TERF2/REV1/FPGT/POLE3/TUT1/POLG2/POLR2A/POLR2H/POLM/POLH/OAS2/POLG/POLD1/RNGTT/TAMM41/POLI/REV3L/FICD/DKC1/POLR3F/POLR2D/POLK/PAPSS2/PCYT1A/OASL/OAS1
GOBP_REGULATION_OF_PROTEIN_LOCALIZATION_TO_CELL_CORTEX	GOBP_REGULATION_OF_PROTEIN_LOCALIZATION_TO_CELL_CORTEX	GOBP_REGULATION_OF_PROTEIN_LOCALIZATION_TO_CELL_CORTEX	6	0.705712	1.41392	0.0882759	1	1	2779	tags=83%, list=24%, signal=64%	GPSM2/PPP1R9B/EPB41/NUMA1/EPB41L2
GOBP_ENERGY_DERIVATION_BY_OXIDATION_OF_ORGANIC_COMPOUNDS	GOBP_ENERGY_DERIVATION_BY_OXIDATION_OF_ORGANIC_COMPOUNDS	GOBP_ENERGY_DERIVATION_BY_OXIDATION_OF_ORGANIC_COMPOUNDS	238	0.404868	1.41295	0.0013175	0.261209	0.261209	270	tags=7%, list=2%, signal=7%	ATP5F1E/ATP5MG/SELENOS/ATP5ME/ATP5PF/NOP53/ATP5F1A/ATP5MF/ATP5PO/ATP5F1B/ATP5PD/ATP5F1D/ATP5F1C/ATP5PB/ETFRF1/NIPSNAP2
HP_DYSURIA	HP_DYSURIA	HP_DYSURIA	13	0.595072	1.41291	0.0836454	1	1	1884	tags=38%, list=16%, signal=32%	SPART/CARMIL2/ALMS1/WFS1/IKZF1
GOMF_PROTEIN_TYROSINE_KINASE_INHIBITOR_ACTIVITY	GOMF_PROTEIN_TYROSINE_KINASE_INHIBITOR_ACTIVITY	GOMF_PROTEIN_TYROSINE_KINASE_INHIBITOR_ACTIVITY	4	0.780147	1.41174	0.073913	1	1	1	tags=25%, list=0%, signal=25%	RACK1
HP_SQUARED_ILIAC_BONES	HP_SQUARED_ILIAC_BONES	HP_SQUARED_ILIAC_BONES	6	0.704607	1.41171	0.0910345	1	1	1476	tags=50%, list=13%, signal=44%	NEPRO/PAM16/CEP120
HP_ENAMEL_HYPOMINERALIZATION	HP_ENAMEL_HYPOMINERALIZATION	HP_ENAMEL_HYPOMINERALIZATION	3	0.82939	1.41168	0.0802377	1	1	371	tags=33%, list=3%, signal=32%	ODAPH
HP_ALLERGIC_RHINITIS	HP_ALLERGIC_RHINITIS	HP_ALLERGIC_RHINITIS	6	0.704435	1.41136	0.0910345	1	1	1019	tags=50%, list=9%, signal=46%	CARMIL2/PLCG2/SLC27A4
GOMF_CATALYTIC_ACTIVITY_ACTING_ON_DNA	GOMF_CATALYTIC_ACTIVITY_ACTING_ON_DNA	GOMF_CATALYTIC_ACTIVITY_ACTING_ON_DNA	178	0.409079	1.41119	0.00645162	0.72186	0.72186	4491	tags=56%, list=38%, signal=35%	FBH1/TENT4B/MRE11/TWNK/NAV2/DCLRE1A/RFC3/POLA1/ZRANB3/THAP9/FANCM/FAN1/DDX11/TEP1/TEFM/N6AMT1/DFFB/CHD8/POLE2/CHD3/SETX/DNASE1/DQX1/CHTF18/HELB/BLM/RECQL/LIG3/APLF/FTO/ERCC4/DICER1/ALKBH1/ZGRF1/UPF1/MBD4/POLE/ATAD5/EXD2/MSH6/G3BP1/BTAF1/MCM9/RAD54L2/HLTF/TDG/POLD3/GEN1/CHD4/DNMT1/XRCC5/CHD2/POLL/BPTF/ERCC6/SMARCA4/TERF2/SMC3/UNG/REV1/ATRX/DNMT3A/POLE3/RECQL5/POLG2/TOP3B/RAD51D/DDX3X/RAD17/RFC1/PO…
GOBP_PROTEIN_LOCALIZATION_TO_CELL_CORTEX	GOBP_PROTEIN_LOCALIZATION_TO_CELL_CORTEX	GOBP_PROTEIN_LOCALIZATION_TO_CELL_CORTEX	8	0.659804	1.41096	0.0966057	1	1	2779	tags=62%, list=24%, signal=48%	GPSM2/PPP1R9B/EPB41/NUMA1/EPB41L2
HP_IMMOTILE_CILIA	HP_IMMOTILE_CILIA	HP_IMMOTILE_CILIA	4	0.779424	1.41043	0.0753623	1	1	722	tags=50%, list=6%, signal=47%	CFAP298/DNAAF4
GOBP_POSITIVE_REGULATION_OF_DOUBLE_STRAND_BREAK_REPAIR_VIA_NONHOMOLOGOUS_END_JOINING	GOBP_POSITIVE_REGULATION_OF_DOUBLE_STRAND_BREAK_REPAIR_VIA_NONHOMOLOGOUS_END_JOINING	GOBP_POSITIVE_REGULATION_OF_DOUBLE_STRAND_BREAK_REPAIR_VIA_NONHOMOLOGOUS_END_JOINING	13	0.593813	1.40992	0.0848939	1	1	1739	tags=38%, list=15%, signal=33%	SHLD1/SHLD2/DTX3L/RIF1/PARP9
GOBP_REGULATION_OF_DNA_METABOLIC_PROCESS	GOBP_REGULATION_OF_DNA_METABOLIC_PROCESS	GOBP_REGULATION_OF_DNA_METABOLIC_PROCESS	297	0.401157	1.40964	0.000627384	0.144713	0.144713	4517	tags=53%, list=38%, signal=33%	FBH1/CGAS/TEN1/MRNIP/TENT4B/MRE11/CYREN/SHLD1/SHLD2/STN1/NSD2/BABAM2/ABRAXAS1/HDGFL2/FOXP3/RFC3/ZRANB3/UBE2V1/SPIRE1/DDX11/SLF1/DTX3L/ATR/CTC1/CHTF18/HELB/VPS72/ACTR5/USP9X/SMG5/MAP3K4/BLM/MMS19/APLF/ZNF91/MIS18A/ERCC4/AURKB/TIMELESS/SUPT6H/MAPK1/RAD52/UBQLN4/MRGBP/PRIM2/RIF1/PARP9/TP53/PARG/ATM/KDM1A/TP53BP1/UPF1/KAT7/ATAD5/AIFM1/HNRNPU/BRD8/RGN/MSH6/ZCWPW1/PIK3CA/EPC2/EHMT2/MBD3/DCP2/EP400/TOX/…
GOBP_REGULATION_OF_MITOTIC_SISTER_CHROMATID_SEGREGATION	GOBP_REGULATION_OF_MITOTIC_SISTER_CHROMATID_SEGREGATION	GOBP_REGULATION_OF_MITOTIC_SISTER_CHROMATID_SEGREGATION	35	0.486689	1.40877	0.0709534	1	1	2850	tags=57%, list=24%, signal=43%	CENPF/ZWINT/APC/KNTC1/AURKB/CDK5RAP2/KLHL22/ATM/ZW10/SPDL1/IK/RAD21/MAD2L1BP/HNRNPU/NUMA1/FBXO5/GEN1/ZNF207/PCID2/DYNC1LI1
HP_MULTIPLE_RIB_FRACTURES	HP_MULTIPLE_RIB_FRACTURES	HP_MULTIPLE_RIB_FRACTURES	6	0.703096	1.40868	0.0965517	1	1	3118	tags=67%, list=27%, signal=49%	TENT5A/TRIP11/MBTPS2/TAPT1
GOBP_NEGATIVE_REGULATION_OF_FATTY_ACID_OXIDATION	GOBP_NEGATIVE_REGULATION_OF_FATTY_ACID_OXIDATION	GOBP_NEGATIVE_REGULATION_OF_FATTY_ACID_OXIDATION	5	0.736919	1.40831	0.0965517	1	1	1309	tags=60%, list=11%, signal=53%	ETFBKMT/SIRT4/ACACB
GOBP_HISTONE_H3_K36_DEMETHYLATION	GOBP_HISTONE_H3_K36_DEMETHYLATION	GOBP_HISTONE_H3_K36_DEMETHYLATION	9	0.63506	1.40823	0.0948718	1	1	1971	tags=44%, list=17%, signal=37%	RIOX2/RIOX1/KDM7A/KDM4C
GOMF_HISTONE_H3_METHYL_LYSINE_36_DEMETHYLASE_ACTIVITY	GOMF_HISTONE_H3_METHYL_LYSINE_36_DEMETHYLASE_ACTIVITY	GOMF_HISTONE_H3_METHYL_LYSINE_36_DEMETHYLASE_ACTIVITY	9	0.63506	1.40823	0.0948718	1	1	1971	tags=44%, list=17%, signal=37%	RIOX2/RIOX1/KDM7A/KDM4C
GOBP_MITOTIC_SPINDLE_ORGANIZATION	GOBP_MITOTIC_SPINDLE_ORGANIZATION	GOBP_MITOTIC_SPINDLE_ORGANIZATION	92	0.425635	1.40796	0.027551	1	1	2887	tags=36%, list=25%, signal=27%	TOGARAM1/PTPA/ABRAXAS1/INTS13/ABRAXAS2/CEP126/STIL/CKAP5/GPSM2/SPICE1/BORA/CDC20/KIF2A/AURKB/CEP97/CEP192/MAP9/CHEK2/CLTC/SPAST/PIBF1/STAG2/HNRNPU/NUMA1/DYNC1H1/CCSAP/SMC1A/ZNF207/PCNT/AURKC/VPS4B/GOLGA2/SMC3
HP_FOCAL_EMOTIONAL_SEIZURE	HP_FOCAL_EMOTIONAL_SEIZURE	HP_FOCAL_EMOTIONAL_SEIZURE	29	0.498297	1.40785	0.0707071	1	1	4267	tags=69%, list=36%, signal=44%	MED12L/TRPM3/EPB41L1/CLTC/MBD5/NBEA/DYNC1H1/TCF4/PACS1/DOCK8/ASH1L/CDH15/KDM5B/CHAMP1/HIVEP2/CIC/CUX1/SETD1B/TAOK1/SYNGAP1
GOBP_REGULATION_OF_CILIUM_MOVEMENT	GOBP_REGULATION_OF_CILIUM_MOVEMENT	GOBP_REGULATION_OF_CILIUM_MOVEMENT	9	0.634767	1.40758	0.0948718	1	1	2896	tags=67%, list=25%, signal=50%	CFAP298/BBS2/RGN/BBS4/CCSAP/KIF9
GOBP_SOMATIC_DIVERSIFICATION_OF_IMMUNE_RECEPTORS	GOBP_SOMATIC_DIVERSIFICATION_OF_IMMUNE_RECEPTORS	GOBP_SOMATIC_DIVERSIFICATION_OF_IMMUNE_RECEPTORS	65	0.440813	1.40757	0.0480669	1	1	3573	tags=43%, list=30%, signal=30%	CYREN/SHLD1/SHLD2/DCAF1/NSD2/FOXP3/SAMHD1/LIG3/APLF/BCL11B/SUPT6H/RIF1/ATM/TP53BP1/ATAD5/TCF3/MSH6/CD28/POLL/PTPRC/UNG/PRKDC/NBN/MLH1/MCM3AP/ADAR/TFRC/PAXIP1
GOBP_NEGATIVE_REGULATION_OF_DNA_BIOSYNTHETIC_PROCESS	GOBP_NEGATIVE_REGULATION_OF_DNA_BIOSYNTHETIC_PROCESS	GOBP_NEGATIVE_REGULATION_OF_DNA_BIOSYNTHETIC_PROCESS	30	0.495922	1.4071	0.0681564	1	1	2881	tags=37%, list=25%, signal=28%	TEN1/TENT4B/STN1/CTC1/ERCC4/TP53/HNRNPU/RGN/DCP2/XRN1/TERF2
HP_ABNORMAL_ALDOLASE_LEVEL	HP_ABNORMAL_ALDOLASE_LEVEL	HP_ABNORMAL_ALDOLASE_LEVEL	16	0.565034	1.40696	0.0872727	1	1	2353	tags=31%, list=20%, signal=25%	LARGE1/RXYLT1/POMGNT2/B3GALNT2/FKTN
HP_CENTRAL_APNEA	HP_CENTRAL_APNEA	HP_CENTRAL_APNEA	18	0.549012	1.40675	0.0931076	1	1	3053	tags=56%, list=26%, signal=41%	GAS1/RPGRIP1L/TECPR2/WFS1/STAG2/CEP290/SMC1A/INPP5E/PTCH1/TMEM216
GOBP_CHONDROCYTE_DIFFERENTIATION_INVOLVED_IN_ENDOCHONDRAL_BONE_MORPHOGENESIS	GOBP_CHONDROCYTE_DIFFERENTIATION_INVOLVED_IN_ENDOCHONDRAL_BONE_MORPHOGENESIS	GOBP_CHONDROCYTE_DIFFERENTIATION_INVOLVED_IN_ENDOCHONDRAL_BONE_MORPHOGENESIS	8	0.657653	1.40636	0.0966057	1	1	3425	tags=75%, list=29%, signal=53%	TRIP11/SMPD3/SERPINH1/IFT80/TGFBR2/ATF2
HP_INTRACTABLE_DIARRHEA	HP_INTRACTABLE_DIARRHEA	HP_INTRACTABLE_DIARRHEA	8	0.657494	1.40602	0.0966057	1	1	3745	tags=88%, list=32%, signal=60%	TTC37/ITGA6/SMARCD2/SKIV2L/SYK/EPCAM/PLEC
GOBP_PROTEIN_DEGLYCOSYLATION	GOBP_PROTEIN_DEGLYCOSYLATION	GOBP_PROTEIN_DEGLYCOSYLATION	20	0.53441	1.40561	0.078853	1	1	3246	tags=60%, list=28%, signal=44%	OGA/MAN2A2/EDEM3/RNF185/UGGT1/ENGASE/SYVN1/RNF103/MAN1A2/MAN2A1/EDEM1/TRIM13
GOBP_NEGATIVE_REGULATION_OF_RESPONSE_TO_OXIDATIVE_STRESS	GOBP_NEGATIVE_REGULATION_OF_RESPONSE_TO_OXIDATIVE_STRESS	GOBP_NEGATIVE_REGULATION_OF_RESPONSE_TO_OXIDATIVE_STRESS	13	0.591699	1.4049	0.0861423	1	1	1092	tags=15%, list=9%, signal=14%	RACK1/LRRK2
GOBP_GLUTAMINE_FAMILY_AMINO_ACID_BIOSYNTHETIC_PROCESS	GOBP_GLUTAMINE_FAMILY_AMINO_ACID_BIOSYNTHETIC_PROCESS	GOBP_GLUTAMINE_FAMILY_AMINO_ACID_BIOSYNTHETIC_PROCESS	12	0.603919	1.40487	0.0971357	1	1	1373	tags=25%, list=12%, signal=22%	PYCR3/LGSN/SLC25A12
GOBP_SKELETAL_MUSCLE_ACETYLCHOLINE_GATED_CHANNEL_CLUSTERING	GOBP_SKELETAL_MUSCLE_ACETYLCHOLINE_GATED_CHANNEL_CLUSTERING	GOBP_SKELETAL_MUSCLE_ACETYLCHOLINE_GATED_CHANNEL_CLUSTERING	5	0.734745	1.40415	0.097931	1	1	58	tags=20%, list=0%, signal=20%	MESD
HP_LOBULATED_TONGUE	HP_LOBULATED_TONGUE	HP_LOBULATED_TONGUE	11	0.611271	1.40388	0.0914787	1	1	3710	tags=73%, list=32%, signal=50%	CPLANE1/KIAA0753/C2CD3/CEP120/PDE6D/FAM149B1/TMEM216/DDX59
GOMF_RNA_2_O_METHYLTRANSFERASE_ACTIVITY	GOMF_RNA_2_O_METHYLTRANSFERASE_ACTIVITY	GOMF_RNA_2_O_METHYLTRANSFERASE_ACTIVITY	7	0.676659	1.40347	0.0960758	1	1	310	tags=29%, list=3%, signal=28%	MRM3/MRM2
GOBP_POSITIVE_REGULATION_OF_G0_TO_G1_TRANSITION	GOBP_POSITIVE_REGULATION_OF_G0_TO_G1_TRANSITION	GOBP_POSITIVE_REGULATION_OF_G0_TO_G1_TRANSITION	3	0.824515	1.40338	0.0832095	1	1	1433	tags=67%, list=12%, signal=59%	MED1/RRM2B
HP_LONG_THORAX	HP_LONG_THORAX	HP_LONG_THORAX	5	0.734237	1.40318	0.0993103	1	1	1699	tags=60%, list=14%, signal=51%	BCOR/KAT6A/PRKACA
HP_ABNORMAL_SPERMATOGENESIS	HP_ABNORMAL_SPERMATOGENESIS	HP_ABNORMAL_SPERMATOGENESIS	53	0.450553	1.403	0.0687831	1	1	4626	tags=60%, list=39%, signal=37%	CFTR/FANCC/FANCM/CFAP70/RFWD3/USP9Y/ALMS1/BLM/NANOS1/ERCC4/DDX3Y/ANK1/DCAF17/ATM/MAP3K1/BRCA2/HFE/SLC29A3/CATSPER2/FANCL/KDM5D/FANCA/FANCB/DHX37/PALB2/KISS1R/WWOX/WDR11/FANCG/DUSP6/ARMC2/NNT
GOBP_NEGATIVE_REGULATION_OF_INTERLEUKIN_10_PRODUCTION	GOBP_NEGATIVE_REGULATION_OF_INTERLEUKIN_10_PRODUCTION	GOBP_NEGATIVE_REGULATION_OF_INTERLEUKIN_10_PRODUCTION	10	0.625268	1.40299	0.0993631	1	1	1176	tags=30%, list=10%, signal=27%	VSIR/FOXP3/JAK3
GOBP_NEGATIVE_REGULATION_OF_CD4_POSITIVE_ALPHA_BETA_T_CELL_PROLIFERATION	GOBP_NEGATIVE_REGULATION_OF_CD4_POSITIVE_ALPHA_BETA_T_CELL_PROLIFERATION	GOBP_NEGATIVE_REGULATION_OF_CD4_POSITIVE_ALPHA_BETA_T_CELL_PROLIFERATION	6	0.700083	1.40264	0.10069	1	1	65	tags=17%, list=1%, signal=17%	VSIR
HP_RECTAL_PROLAPSE	HP_RECTAL_PROLAPSE	HP_RECTAL_PROLAPSE	33	0.48622	1.40235	0.078714	1	1	1288	tags=18%, list=11%, signal=16%	BUD23/CCBE1/CFTR/GTF2IRD1/RPS6KA3/BCOR
GOMF_BITTER_TASTE_RECEPTOR_ACTIVITY	GOMF_BITTER_TASTE_RECEPTOR_ACTIVITY	GOMF_BITTER_TASTE_RECEPTOR_ACTIVITY	2	0.903454	1.40162	0.0535117	1	1	1137	tags=100%, list=10%, signal=90%	TAS2R4/TAS2R14
GOBP_REPLICATION_FORK_PROTECTION	GOBP_REPLICATION_FORK_PROTECTION	GOBP_REPLICATION_FORK_PROTECTION	9	0.631851	1.40111	0.1	1	1	1493	tags=44%, list=13%, signal=39%	FBH1/ZRANB3/BLM/TIMELESS
GOBP_MITOCHONDRIAL_CALCIUM_ION_TRANSMEMBRANE_TRANSPORT	GOBP_MITOCHONDRIAL_CALCIUM_ION_TRANSMEMBRANE_TRANSPORT	GOBP_MITOCHONDRIAL_CALCIUM_ION_TRANSMEMBRANE_TRANSPORT	15	0.570559	1.40095	0.0950061	1	1	1463	tags=27%, list=12%, signal=23%	MAIP1/MCUB/SLC25A23/SLC8B1
GOBP_NEGATIVE_REGULATION_OF_GLUCOSE_IMPORT	GOBP_NEGATIVE_REGULATION_OF_GLUCOSE_IMPORT	GOBP_NEGATIVE_REGULATION_OF_GLUCOSE_IMPORT	8	0.654954	1.40059	0.101828	1	1	8	tags=12%, list=0%, signal=13%	SELENOS
HP_MODERATE_SENSORINEURAL_HEARING_IMPAIRMENT	HP_MODERATE_SENSORINEURAL_HEARING_IMPAIRMENT	HP_MODERATE_SENSORINEURAL_HEARING_IMPAIRMENT	17	0.553403	1.40055	0.0951807	1	1	4498	tags=82%, list=38%, signal=51%	RPS6KA3/IQSEC2/USP9X/MED12/HCFC1/SYP/ACSL4/ARHGEF6/RAB39B/DLG3/UPF3B/FTSJ1/PNPLA8/MECP2
GOBP_CELLULAR_RESPONSE_TO_ALKALOID	GOBP_CELLULAR_RESPONSE_TO_ALKALOID	GOBP_CELLULAR_RESPONSE_TO_ALKALOID	14	0.578326	1.39972	0.0899015	1	1	3520	tags=64%, list=30%, signal=45%	PPP1R1B/PPP1R9B/BLM/GSTM2/EHMT2/RECQL5/CASP7/CASP6/CASP3
GOBP_NEGATIVE_REGULATION_OF_RNA_CATABOLIC_PROCESS	GOBP_NEGATIVE_REGULATION_OF_RNA_CATABOLIC_PROCESS	GOBP_NEGATIVE_REGULATION_OF_RNA_CATABOLIC_PROCESS	55	0.446445	1.39969	0.0651945	1	1	4475	tags=53%, list=38%, signal=33%	TENT5C/TENT4A/TENT4B/TENT2/TENT5A/MYD88/METTL16/LARP4B/TIRAP/NRDE2/HNRNPU/IKBKE/PHAX/LARP1/TARDBP/FMR1/TRDMT1/NBAS/SYNCRIP/DHX36/NOCT/THRAP3/DHX9/TAF15/MAPK14/DKC1/DHX34/EIF4ENIF1/MAPKAPK2
GOCC_MICROTUBULE_MINUS_END	GOCC_MICROTUBULE_MINUS_END	GOCC_MICROTUBULE_MINUS_END	6	0.698519	1.39951	0.103448	1	1	3549	tags=100%, list=30%, signal=70%	ABRAXAS2/CAMSAP2/NUMA1/CAMSAP1/CAMSAP3/ASPM
GOBP_POSITIVE_REGULATION_OF_RECEPTOR_CLUSTERING	GOBP_POSITIVE_REGULATION_OF_RECEPTOR_CLUSTERING	GOBP_POSITIVE_REGULATION_OF_RECEPTOR_CLUSTERING	3	0.822135	1.39933	0.0846954	1	1	58	tags=33%, list=0%, signal=33%	MESD
GOBP_INORGANIC_ION_IMPORT_ACROSS_PLASMA_MEMBRANE	GOBP_INORGANIC_ION_IMPORT_ACROSS_PLASMA_MEMBRANE	GOBP_INORGANIC_ION_IMPORT_ACROSS_PLASMA_MEMBRANE	33	0.485088	1.39908	0.0798226	1	1	4406	tags=58%, list=37%, signal=36%	SLC9A3/TRPM2/KCNQ1/SLC39A5/TRPM4/SLC12A9/SLC12A7/SLC39A14/KCNH2/SLC12A2/HFE/SCNN1A/DLG1/ATP2B4/SLC9A9/WNK1/SLC12A6/SLC39A6/IFNG
GOBP_CORTISOL_METABOLIC_PROCESS	GOBP_CORTISOL_METABOLIC_PROCESS	GOBP_CORTISOL_METABOLIC_PROCESS	5	0.731983	1.39887	0.104828	1	1	3155	tags=100%, list=27%, signal=73%	DKK3/DGKQ/H6PD/REST/HSD11B2
GOBP_RESPONSE_TO_ACTINOMYCIN_D	GOBP_RESPONSE_TO_ACTINOMYCIN_D	GOBP_RESPONSE_TO_ACTINOMYCIN_D	4	0.772838	1.39851	0.0811594	1	1	2388	tags=75%, list=20%, signal=60%	TP53/KAT7/MDM2
GOBP_DNA_REPLICATION	GOBP_DNA_REPLICATION	GOBP_DNA_REPLICATION	214	0.403368	1.39846	0.00272209	0.448487	0.448487	4358	tags=53%, list=37%, signal=34%	FBH1/CENPX/RTF2/MRE11/STN1/TWNK/CENPS/RFC3/POLA1/DBF4B/ZRANB3/FANCM/DDX11/TEFM/ATR/WIZ/CTC1/CHAF1A/POLE2/RFWD3/CHTF18/HELB/CCNE2/CDAN1/ETAA1/BOD1L1/ACTR5/BLM/SAMHD1/RECQL/LIG3/RRM2B/TIMELESS/CDC6/TONSL/MMS22L/TTF1/POLA2/PRIM2/CCDC88A/TP53/ESCO1/ZGRF1/SLFN11/NUGGC/UPF1/RPA1/KAT7/POLE/ATAD5/TOPBP1/EXD2/ORC2/ZBTB38/ORC4/EHMT2/MCM9/KIN/FBXO5/POLD3/GEN1/SUPT16H/EME2/JADE2/SIN3A/BRCA2/POLL/INO80E/DDX23…
GOBP_POSITIVE_REGULATION_OF_NLRP3_INFLAMMASOME_COMPLEX_ASSEMBLY	GOBP_POSITIVE_REGULATION_OF_NLRP3_INFLAMMASOME_COMPLEX_ASSEMBLY	GOBP_POSITIVE_REGULATION_OF_NLRP3_INFLAMMASOME_COMPLEX_ASSEMBLY	10	0.623178	1.3983	0.101911	1	1	1380	tags=40%, list=12%, signal=35%	STMP1/PLCG2/MYD88/GBP5
GOBP_POSITIVE_REGULATION_OF_NEUTROPHIL_EXTRAVASATION	GOBP_POSITIVE_REGULATION_OF_NEUTROPHIL_EXTRAVASATION	GOBP_POSITIVE_REGULATION_OF_NEUTROPHIL_EXTRAVASATION	5	0.731606	1.39815	0.104828	1	1	2338	tags=60%, list=20%, signal=48%	RIPOR2/IL1R1/CD99L2
GOBP_NEGATIVE_REGULATION_OF_VIRAL_INDUCED_CYTOPLASMIC_PATTERN_RECOGNITION_RECEPTOR_SIGNALING_PATHWAY	GOBP_NEGATIVE_REGULATION_OF_VIRAL_INDUCED_CYTOPLASMIC_PATTERN_RECOGNITION_RECEPTOR_SIGNALING_PATHWAY	GOBP_NEGATIVE_REGULATION_OF_VIRAL_INDUCED_CYTOPLASMIC_PATTERN_RECOGNITION_RECEPTOR_SIGNALING_PATHWAY	10	0.623028	1.39797	0.101911	1	1	2715	tags=50%, list=23%, signal=38%	UFD1/DHX58/NPLOC4/RNF125/RIOK3
GOBP_CILIUM_ORGANIZATION	GOBP_CILIUM_ORGANIZATION	GOBP_CILIUM_ORGANIZATION	220	0.40164	1.397	0.00375906	0.558016	0.558016	4771	tags=56%, list=41%, signal=34%	CCDC32/TOGARAM1/CFAP298/CPLANE1/TMEM250/ENTR1/JHY/DNAAF4/DISC1/CEP126/TBC1D32/BBS2/CENPJ/DYNC2H1/FAM161B/SNX10/SSX2IP/TTC26/BBS10/KCNQ1/CFAP70/TBC1D22B/TTBK2/TCHP/BBS7/IFT122/CCP110/TRAF3IP1/MPHOSPH9/C2CD3/CFAP54/PTPN23/SPAG16/CEP120/CLUAP1/CEP97/CEP164/UNC119B/CEP350/RPGRIP1L/CCDC88A/RTTN/HTT/WDPCP/NOTCH1/MARK4/PIBF1/DYNC2LI1/CDKL5/CEP290/HDAC6/BBS4/PCM1/DNAAF5/WDR35/FNBP1L/FAM161A/RP2/IFT81/CEP…
GOBP_PROTEIN_MANNOSYLATION	GOBP_PROTEIN_MANNOSYLATION	GOBP_PROTEIN_MANNOSYLATION	16	0.560983	1.39688	0.0933333	1	1	1367	tags=25%, list=12%, signal=22%	LARGE1/RXYLT1/POMGNT2/TMTC4
GOMF_TRANSFERASE_ACTIVITY_TRANSFERRING_ONE_CARBON_GROUPS	GOMF_TRANSFERASE_ACTIVITY_TRANSFERRING_ONE_CARBON_GROUPS	GOMF_TRANSFERASE_ACTIVITY_TRANSFERRING_ONE_CARBON_GROUPS	176	0.404761	1.39623	0.00786232	0.791139	0.791139	5069	tags=58%, list=43%, signal=33%	NSD3/BUD23/CSKMT/EEF1AKMT2/MRM3/NSD2/MRM2/SPOUT1/EEF1AKMT3/EEF1AKMT4/EEF1AKMT1/BMT2/ETFBKMT/PRDM11/TFB1M/N6AMT1/ALDH1L2/BCDIN3D/NSUN4/PRMT3/TGS1/FDXACB1/THUMPD3/EZH1/METTL16/TRMT1L/GART/METTL13/ASH2L/MTFMT/SUZ12/TRMT5/PRDM4/THUMPD2/METTL25/TARBP1/MTR/TRMT61A/PRDM15/TRMT11/SMYD5/EHMT2/FAM98B/TRMT2B/MEPCE/DNMT1/SETDB1/NSUN6/TRMT13/KMT2A/KMT2C/SETD2/ASH1L/TRDMT1/DNMT3A/RNMT/TYW3/PCMTD1/WDR82/FTSJ3/P…
HP_ABNORMAL_HEART_RATE_VARIABILITY	HP_ABNORMAL_HEART_RATE_VARIABILITY	HP_ABNORMAL_HEART_RATE_VARIABILITY	9	0.629641	1.39621	0.105128	1	1	2564	tags=56%, list=22%, signal=43%	GAS1/STAG2/SMC1A/PTCH1/MADD
GOBP_POSITIVE_REGULATION_OF_CHROMATIN_BINDING	GOBP_POSITIVE_REGULATION_OF_CHROMATIN_BINDING	GOBP_POSITIVE_REGULATION_OF_CHROMATIN_BINDING	10	0.622197	1.3961	0.101911	1	1	1806	tags=60%, list=15%, signal=51%	DDX11/DTX3L/CTBP2/PYGO2/PARP9/KDM1A
HP_CHORIORETINAL_HYPOPIGMENTATION	HP_CHORIORETINAL_HYPOPIGMENTATION	HP_CHORIORETINAL_HYPOPIGMENTATION	3	0.819991	1.39568	0.0906389	1	1	2119	tags=100%, list=18%, signal=82%	VPS33A/TSC2/TSC1
GOCC_LATERAL_PART_OF_CELL	GOCC_LATERAL_PART_OF_CELL	GOCC_LATERAL_PART_OF_CELL	3	0.819821	1.39539	0.0906389	1	1	2121	tags=100%, list=18%, signal=82%	GPSM2/KCNQ1/NUMA1
GOBP_RESPONSE_TO_L_PHENYLALANINE_DERIVATIVE	GOBP_RESPONSE_TO_L_PHENYLALANINE_DERIVATIVE	GOBP_RESPONSE_TO_L_PHENYLALANINE_DERIVATIVE	4	0.770966	1.39512	0.084058	1	1	2026	tags=75%, list=17%, signal=62%	TOMM70/PPP1R9B/GCLC
GOBP_REGULATION_OF_DEFENSE_RESPONSE_TO_VIRUS	GOBP_REGULATION_OF_DEFENSE_RESPONSE_TO_VIRUS	GOBP_REGULATION_OF_DEFENSE_RESPONSE_TO_VIRUS	58	0.441814	1.39494	0.0586387	1	1	2935	tags=38%, list=25%, signal=29%	SELENOK/UFD1/CGAS/TOMM70/FOXP3/DHX58/DTX3L/TRAF3IP1/STAT1/PARP9/TRIM38/FGL2/LILRB1/NPLOC4/RNF125/RNF216/SIN3A/AIM2/TRIM44/RIOK3/MICB/HERC5
GOCC_SWI_SNF_COMPLEX	GOCC_SWI_SNF_COMPLEX	GOCC_SWI_SNF_COMPLEX	22	0.519597	1.39449	0.0912281	1	1	2995	tags=55%, list=25%, signal=41%	BICRAL/BICRA/SMARCD3/ARID1B/BCL11B/ARID1A/SMARCC2/PBRM1/ARID2/SMARCD2/SMARCA4/SMARCC1
GOBP_PEPTIDYL_LYSINE_METHYLATION	GOBP_PEPTIDYL_LYSINE_METHYLATION	GOBP_PEPTIDYL_LYSINE_METHYLATION	112	0.417294	1.39347	0.0175176	1	1	5166	tags=63%, list=44%, signal=36%	NSD3/CSKMT/EEF1AKMT2/NSD2/EEF1AKMT3/EEF1AKMT4/EEF1AKMT1/ETFBKMT/GCG/N6AMT1/KDM3A/BCOR/KANSL3/MLLT6/EZH1/SUPT6H/ASH2L/RIF1/PYGO2/KANSL1/KDM1A/TET3/KDM4C/SMYD5/ZNF335/EHMT2/DNMT1/SETDB1/OGT/IWS1/HCFC1/KMT2A/KMT2C/SETD2/ASH1L/ATRX/SMAD4/WDR82/NFYB/KMT2B/PAXIP1/SIRT1/KAT8/AUTS2/TTLL12/SETD7/TET2/SETD1B/RLF/JARID2/SETD5/KMT5C/PHF20/RBBP5/SMYD3/NSD1/MECP2/PRMT6/KMT5A/EHMT1/SETD4/SETDB2/SUV39H2/SETD3/CT…
GOBP_INOSINE_METABOLIC_PROCESS	GOBP_INOSINE_METABOLIC_PROCESS	GOBP_INOSINE_METABOLIC_PROCESS	4	0.770041	1.39345	0.0884058	1	1	48	tags=25%, list=0%, signal=25%	ADA2
GOCC_CYTOPLASMIC_MICROTUBULE	GOCC_CYTOPLASMIC_MICROTUBULE	GOCC_CYTOPLASMIC_MICROTUBULE	47	0.455627	1.39339	0.0721103	1	1	2390	tags=34%, list=20%, signal=27%	SELENOS/TOGARAM1/FAM161B/APC/RPGRIP1L/BCAS3/MAP9/SAXO2/DYNC2LI1/NUMA1/DYNC1H1/CCSAP/FAM161A/C4orf47/ARHGAP18/CEP162
HP_ABNORMAL_DURA_MATER_MORPHOLOGY	HP_ABNORMAL_DURA_MATER_MORPHOLOGY	HP_ABNORMAL_DURA_MATER_MORPHOLOGY	9	0.628275	1.39318	0.107692	1	1	2499	tags=56%, list=21%, signal=44%	GAS1/NDE1/STAG2/SMC1A/PTCH1
HP_LONG_NECK	HP_LONG_NECK	HP_LONG_NECK	4	0.76985	1.3931	0.0884058	1	1	1757	tags=50%, list=15%, signal=43%	ATP7A/HERC1
GOBP_PEPTIDYL_LYSINE_MONOMETHYLATION	GOBP_PEPTIDYL_LYSINE_MONOMETHYLATION	GOBP_PEPTIDYL_LYSINE_MONOMETHYLATION	11	0.606352	1.39259	0.0952381	1	1	175	tags=18%, list=1%, signal=18%	CSKMT/EEF1AKMT2
GOBP_RNA_DESTABILIZATION	GOBP_RNA_DESTABILIZATION	GOBP_RNA_DESTABILIZATION	77	0.429107	1.39249	0.0402893	1	1	4737	tags=60%, list=40%, signal=36%	TUT4/TUT7/TENT4A/TENT4B/RIDA/ROCK2/EXOSC2/BTG2/NANOS1/FTO/METTL16/RC3H1/PLEKHN1/EXOSC9/KHSRP/UPF1/HNRNPU/CPEB3/DCP2/PNPT1/RC3H2/TARDBP/CELF1/GIGYF2/YTHDF3/SYNCRIP/MLH1/CNOT8/DHX36/NOCT/SAMD4B/TNRC6A/PUM1/DIS3L2/CNOT6L/DHX9/ZC3H18/CNOT7/CNOT1/POLR2D/EIF4ENIF1/TNFRSF1B/ZFP36L1/DIS3/METTL3/EXOSC8
GOMF_DNA_DIRECTED_DNA_POLYMERASE_ACTIVITY	GOMF_DNA_DIRECTED_DNA_POLYMERASE_ACTIVITY	GOMF_DNA_DIRECTED_DNA_POLYMERASE_ACTIVITY	21	0.525034	1.39182	0.0874704	1	1	4354	tags=76%, list=37%, signal=48%	TENT4B/POLA1/POLE2/POLE/POLD3/POLL/REV1/POLE3/POLG2/POLM/POLH/POLG/POLD1/POLI/REV3L/POLK
HP_DIALEPTIC_SEIZURE	HP_DIALEPTIC_SEIZURE	HP_DIALEPTIC_SEIZURE	130	0.410982	1.39168	0.015354	1	1	4747	tags=60%, list=40%, signal=36%	PLPBP/VPS35L/STRADA/MED12L/JRK/TRPM3/RPS6KA3/IQSEC2/USP9X/PGAP1/ALMS1/SATB2/EPB41L1/ALDH7A1/PIGM/CLTC/MBD5/FIG4/CASK/TSC2/CDKL5/TSC1/NBEA/DYNC1H1/TCF4/PRRT2/VPS11/ARHGEF9/DYRK1A/MED12/CHD2/HCFC1/SYP/CLN8/DOCK8/SZT2/SETD2/DNM1L/ASH1L/ATP6V1B2/ACSL4/ARHGEF6/CDH15/DEPDC5/ZEB2/TRIM8/DHDDS/KDM5B/CHAMP1/MTOR/ACSF3/HIVEP2/CIC/RAB39B/ADGRG1/DLG3/POGZ/UBE3A/CUX1/NPRL2/WDR26/SETD1B/TAOK1/UPF3B/SYNGAP1/CRIP…
GOMF_S_ADENOSYLMETHIONINE_DEPENDENT_METHYLTRANSFERASE_ACTIVITY	GOMF_S_ADENOSYLMETHIONINE_DEPENDENT_METHYLTRANSFERASE_ACTIVITY	GOMF_S_ADENOSYLMETHIONINE_DEPENDENT_METHYLTRANSFERASE_ACTIVITY	132	0.410671	1.39136	0.0217607	1	1	4850	tags=56%, list=41%, signal=33%	NSD3/BUD23/CSKMT/EEF1AKMT2/MRM3/NSD2/MRM2/EEF1AKMT3/EEF1AKMT4/EEF1AKMT1/ETFBKMT/TFB1M/N6AMT1/NSUN4/PRMT3/FDXACB1/THUMPD3/EZH1/METTL16/TRMT1L/ASH2L/TRMT5/THUMPD2/TARBP1/TRMT61A/TRMT11/SMYD5/EHMT2/TRMT2B/MEPCE/DNMT1/SETDB1/NSUN6/KMT2A/KMT2C/SETD2/ASH1L/TRDMT1/DNMT3A/RNMT/PCMTD1/WDR82/FTSJ3/TRMT61B/KMT2B/TRMT10C/TTLL12/TRMT10A/PRMT9/SETD7/PCMTD2/RRP8/CMTR2/SETD1B/ICMT/METTL6/SETD5/KMT5C/RBBP5/PRMT5/…
GOMF_G_PROTEIN_COUPLED_RECEPTOR_ACTIVITY	GOMF_G_PROTEIN_COUPLED_RECEPTOR_ACTIVITY	GOMF_G_PROTEIN_COUPLED_RECEPTOR_ACTIVITY	81	0.425518	1.39085	0.0340206	1	1	1743	tags=21%, list=15%, signal=18%	OR11G2/OR2AG2/OR6A2/GPR174/OR2A25/GPR85/OR4D9/PTH2R/TAS2R4/SSTR3/GPR15/P2RY11/TAS2R14/TSHR/CRCP/LTB4R/XPR1
GOBP_DNA_RECOMBINATION	GOBP_DNA_RECOMBINATION	GOBP_DNA_RECOMBINATION	223	0.399655	1.39077	0.00442897	0.598231	0.598231	4337	tags=50%, list=37%, signal=32%	FBH1/CENPX/CGAS/MRNIP/MRE11/CYREN/SHLD1/SHLD2/DCAF1/NSD2/HDGFL2/FOXP3/CENPS/ZRANB3/THAP9/FANCM/FAN1/TEP1/SETX/RFWD3/HELB/VPS72/ACTR5/BLM/SAMHD1/MMS19/RECQL/LIG3/APLF/BCL11B/ERCC4/TIMELESS/SUPT6H/TONSL/MMS22L/RAD52/UBQLN4/MRGBP/RIF1/ATM/KDM1A/TP53BP1/RAD21/RPA1/ATAD5/UBR2/EXD2/BRD8/TCF3/MSH6/ZCWPW1/PSMC3IP/EPC2/MCM9/NIPBL/EP400/KIN/GEN1/TRRAP/EME2/CD28/XRCC5/BRCA2/POLL/INO80E/ARID2/ERCC6/PTPRC/TER…
HP_RELATIVE_MACROCEPHALY	HP_RELATIVE_MACROCEPHALY	HP_RELATIVE_MACROCEPHALY	72	0.430804	1.39048	0.0466805	1	1	4666	tags=64%, list=40%, signal=39%	CCDC32/VPS35L/TENT5A/DPH1/TANC2/POLR3A/APC/USP9X/SATB2/PTPN23/BCORL1/PLAG1/CEP120/TONSL/HTT/TRIP11/POLE/SERPINH1/NF1/LZTR1/RLIM/IFT81/MAPK8IP3/HUWE1/MADD/BRAF/RIT1/MBTPS2/BPTF/XYLT1/SLC12A2/USP7/PUS7/ITCH/KAT8/SHOC2/MED13/JARID2/TRAPPC4/UBR7/PSMD12/TRIP12/SON/ACTL6A/CUL4B/ZMPSTE24
HP_DILATED_FOURTH_VENTRICLE	HP_DILATED_FOURTH_VENTRICLE	HP_DILATED_FOURTH_VENTRICLE	100	0.418286	1.39022	0.0294715	1	1	3169	tags=38%, list=27%, signal=28%	MRE11/LARGE1/RXYLT1/WASHC5/STIL/DPH1/DYNC2H1/ARID1B/POLR3A/KCNQ1/PIGN/USP9X/POMGNT2/BCOR/C2CD3/FTO/CEP120/PMM2/RPGRIP1L/ARID1A/B3GALNT2/CASK/SMARCC2/CPT2/CEP290/DPF2/ATXN2/WDR35/FKTN/WDR81/SMG9/KIAA0586/ARID2/SMARCA4/ATP6V1B2/TMEM216/IFT80/COX20
HP_ABNORMAL_PULMONARY_VALVE_MORPHOLOGY	HP_ABNORMAL_PULMONARY_VALVE_MORPHOLOGY	HP_ABNORMAL_PULMONARY_VALVE_MORPHOLOGY	45	0.460098	1.38981	0.0806452	1	1	5184	tags=71%, list=44%, signal=40%	UFD1/POLA1/STIL/SNX10/SOS1/POLR3A/HIRA/CBL/NOTCH1/SEC24C/DAXX/LZTR1/PTPN11/DYRK1A/BRAF/RIT1/ATRX/ZEB2/TGFBR2/DDX3X/MED13L/SOS2/RNF135/B3GLCT/PIGL/JMJD1C/RRAS/RBPJ/PRKAR1A/ARHGAP31/RASA2/CLCN7
GOBP_SPINDLE_ORGANIZATION	GOBP_SPINDLE_ORGANIZATION	GOBP_SPINDLE_ORGANIZATION	145	0.406616	1.38979	0.0137717	1	1	4097	tags=47%, list=35%, signal=31%	TOGARAM1/PTPA/ABRAXAS1/INTS13/WASHC5/ABRAXAS2/CEP126/INCENP/STIL/CENPJ/CKAP5/GPSM2/SPICE1/BORA/CHD3/HAUS6/CDC20/KIF2A/AURKB/CEP120/CEP97/CEP192/TPPP/MAP9/CHEK2/CLTC/SPAST/PIBF1/STAG2/TUBGCP3/HNRNPU/NUMA1/DYNC1H1/CCSAP/RNF4/SMC1A/FBXO5/ZNF207/LZTS2/PCNT/AURKC/VPS4B/GOLGA2/SMC3/ATRX/CEP63/TUBGCP2/MLH1/CCNB1/DLG1/HAUS2/TPR/SPAG5/GOLGA8B/ASPM/KNSTRN/MAP4/TUBG2/SENP6/TUBGCP6/GOLGA8A/ANKRD53/STARD9/TUB…
GOMF_HISTONE_H3_METHYL_LYSINE_4_DEMETHYLASE_ACTIVITY	GOMF_HISTONE_H3_METHYL_LYSINE_4_DEMETHYLASE_ACTIVITY	GOMF_HISTONE_H3_METHYL_LYSINE_4_DEMETHYLASE_ACTIVITY	8	0.649872	1.38972	0.105744	1	1	4122	tags=100%, list=35%, signal=65%	RIOX2/RIOX1/KDM1A/KDM5C/KDM5B/KDM5A/JARID2/KDM5D
GOBP_RNA_POLYADENYLATION	GOBP_RNA_POLYADENYLATION	GOBP_RNA_POLYADENYLATION	42	0.46571	1.38933	0.0763359	1	1	2461	tags=33%, list=21%, signal=26%	TENT4A/TENT4B/TENT2/VIRMA/PAPOLG/CPSF2/NCBP1/SCAF8/CPSF3/CCNT1/CSTF2/CPEB3/PNPT1/RNF20
GOBP_RESCUE_OF_STALLED_RIBOSOME	GOBP_RESCUE_OF_STALLED_RIBOSOME	GOBP_RESCUE_OF_STALLED_RIBOSOME	7	0.669817	1.38928	0.102842	1	1	1764	tags=43%, list=15%, signal=36%	RACK1/LTN1/ZNF598
GOBP_DNA_CONFORMATION_CHANGE	GOBP_DNA_CONFORMATION_CHANGE	GOBP_DNA_CONFORMATION_CHANGE	208	0.401045	1.38892	0.0042801	0.594181	0.594181	4818	tags=60%, list=41%, signal=36%	SELENOF/FBH1/TENT4A/MRE11/TWNK/NAV2/RFC3/ZRANB3/FANCM/NCAPG/DDX11/TTN/DFFB/CHD8/CHAF1A/CHD3/SETX/ZDBF2/BAHD1/DQX1/CHTF18/PHF2/HELB/NCAPD3/CDAN1/HIRA/BLM/RECQL/MORC2/ZNF445/MIS18A/UBN2/EZH1/MCPH1/KAT6A/L3MBTL3/SHPRH/L3MBTL1/LIN54/RIF1/SART3/TP53/KDM1A/NRDE2/UPF1/RPA1/AIFM1/UBR2/GTF2H2/DAXX/G3BP1/PIK3CA/MCM9/RAD54L2/MBD3/MTERF1/NCAPD2/CHD4/ABL1/DNMT1/SIN3A/XRCC5/SPTY2D1/SETDB1/CHD2/ACIN1/PURA/ATRX/…
GOBP_PHOSPHATIDYLINOSITOL_3_PHOSPHATE_BIOSYNTHETIC_PROCESS	GOBP_PHOSPHATIDYLINOSITOL_3_PHOSPHATE_BIOSYNTHETIC_PROCESS	GOBP_PHOSPHATIDYLINOSITOL_3_PHOSPHATE_BIOSYNTHETIC_PROCESS	17	0.548783	1.38885	0.1	1	1	2728	tags=59%, list=23%, signal=45%	PIK3R4/PIK3C2A/SYNJ2/ATM/PIK3R3/FIG4/PIK3C3/PIK3CA/SYNJ1/ATG14
HP_ABNORMALITY_OF_THE_INCISOR	HP_ABNORMALITY_OF_THE_INCISOR	HP_ABNORMALITY_OF_THE_INCISOR	74	0.429653	1.38881	0.0465839	1	1	4686	tags=64%, list=40%, signal=38%	CCDC32/NECTIN1/CCBE1/STIL/TANC2/BLM/BCOR/GAS1/PTPN23/BCORL1/HTT/DYNC2LI1/STAG2/RLIM/SMC1A/MAPK8IP3/PTCH1/HUWE1/MADD/CHSY1/VPS13B/BPTF/PURA/ATP6V1B2/ATRX/SLC12A2/DNMT3A/TUBGCP2/CDH1/PUS7/DLG1/KAT8/MED13/STAG1/CREBBP/JARID2/ANKRD11/CTCF/TRAPPC4/UBR7/PSMD12/TRIP12/CNOT1/DOCK7/ACTL6A/IKBKG/B3GLCT
HP_3_METHYLGLUTACONIC_ACIDURIA	HP_3_METHYLGLUTACONIC_ACIDURIA	HP_3_METHYLGLUTACONIC_ACIDURIA	16	0.557118	1.38725	0.0969697	1	1	52	tags=12%, list=0%, signal=12%	ATP5F1E/ATP5F1D
GOMF_DNA_POLYMERASE_ACTIVITY	GOMF_DNA_POLYMERASE_ACTIVITY	GOMF_DNA_POLYMERASE_ACTIVITY	26	0.499268	1.38688	0.0889396	1	1	4354	tags=73%, list=37%, signal=46%	TENT4B/POLA1/TEP1/POLE2/POLE/POLD3/POLL/TERF2/REV1/POLE3/POLG2/POLM/POLH/POLG/POLD1/POLI/REV3L/DKC1/POLK
GOBP_RESOLUTION_OF_MEIOTIC_RECOMBINATION_INTERMEDIATES	GOBP_RESOLUTION_OF_MEIOTIC_RECOMBINATION_INTERMEDIATES	GOBP_RESOLUTION_OF_MEIOTIC_RECOMBINATION_INTERMEDIATES	9	0.62516	1.38628	0.110256	1	1	3264	tags=78%, list=28%, signal=56%	CENPX/CENPS/FANCM/ERCC4/EME2/RMI1/MLH1
GOBP_SOMATIC_DIVERSIFICATION_OF_IMMUNOGLOBULINS	GOBP_SOMATIC_DIVERSIFICATION_OF_IMMUNOGLOBULINS	GOBP_SOMATIC_DIVERSIFICATION_OF_IMMUNOGLOBULINS	54	0.443231	1.38604	0.0759494	1	1	4208	tags=50%, list=36%, signal=32%	CYREN/SHLD1/SHLD2/NSD2/FOXP3/SAMHD1/APLF/SUPT6H/RIF1/TP53BP1/ATAD5/TCF3/MSH6/CD28/POLL/PTPRC/UNG/PRKDC/NBN/MLH1/MCM3AP/TFRC/PAXIP1/CLCF1/RNF8/MSH3/KMT5C
HP_PECTUS_EXCAVATUM_OF_INFERIOR_STERNUM	HP_PECTUS_EXCAVATUM_OF_INFERIOR_STERNUM	HP_PECTUS_EXCAVATUM_OF_INFERIOR_STERNUM	5	0.725259	1.38602	0.111724	1	1	2575	tags=80%, list=22%, signal=63%	SOS1/NF1/PTPN11/BRAF
HP_UPSLANTED_PALPEBRAL_FISSURE	HP_UPSLANTED_PALPEBRAL_FISSURE	HP_UPSLANTED_PALPEBRAL_FISSURE	198	0.401119	1.38597	0.00774357	0.789792	0.789792	5558	tags=68%, list=47%, signal=37%	CCDC32/UFD1/KNL1/BICRA/FANCC/POLA1/FANCM/STIL/CENPJ/ARID1B/POLR3A/IQSEC2/RFWD3/PIGN/NCAPD3/CDK13/USP9X/PGAP1/HIRA/C2CD3/EXOSC2/BCL11B/ERCC4/ZNF292/NSDHL/MCPH1/MEGF8/PMM2/PEX6/CDK5RAP2/ANK1/PEX1/SPEN/KANSL1/RTTN/ADARB1/HERC1/CLTC/FIG4/CEP152/SEC24C/HNRNPU/KIAA1109/UBE3B/KDM5C/AHDC1/MAF/TCF4/ZNF148/WDR35/SMC1A/PEX14/CHD4/MAPK8IP3/PTCH1/HUWE1/TRRAP/DYRK1A/TBCK/SIN3A/COPB2/PCNT/BRCA2/BPTF/PEX12/PURA/…
GOBP_CENTROSOME_DUPLICATION	GOBP_CENTROSOME_DUPLICATION	GOBP_CENTROSOME_DUPLICATION	60	0.43737	1.38585	0.0670157	1	1	2760	tags=40%, list=23%, signal=31%	KIAA0753/STIL/CENPJ/CEP295NL/CKAP5/SPICE1/ROCK2/ALMS1/CCP110/C2CD3/CEP44/CEP120/NDE1/CEP192/CDK5RAP2/RTTN/CEP295/CHORDC1/USP33/CEP152/XPO1/GEN1/BRCA2/VPS4B
HP_ABNORMAL_NASAL_BASE	HP_ABNORMAL_NASAL_BASE	HP_ABNORMAL_NASAL_BASE	24	0.507229	1.38558	0.0908033	1	1	5199	tags=88%, list=44%, signal=49%	ARID1B/USP9X/EXOSC2/BCORL1/ARID1A/FIG4/SMARCC2/DPF2/SIN3A/ARID2/SMARCA4/ATP6V1B2/ABCA5/AUTS2/SLC26A2/SMARCA2/SMARCD1/SOX4/SNX14/TBC1D24/SMARCE1
GOBP_NEGATIVE_REGULATION_OF_CELLULAR_MACROMOLECULE_BIOSYNTHETIC_PROCESS	GOBP_NEGATIVE_REGULATION_OF_CELLULAR_MACROMOLECULE_BIOSYNTHETIC_PROCESS	GOBP_NEGATIVE_REGULATION_OF_CELLULAR_MACROMOLECULE_BIOSYNTHETIC_PROCESS	205	0.400277	1.38553	0.00532219	0.643513	0.643513	4464	tags=48%, list=38%, signal=30%	RACK1/SELENOS/TUT4/FBH1/TUT7/TENT4A/TEN1/TENT4B/CNOT9/RIDA/STN1/ZRANB3/ATR/CTC1/ZNF540/CAPRIN2/JAK3/CDAN1/ROCK2/BLM/LIG3/EXOSC2/BTG2/NANOS1/FTO/ERCC4/TIMELESS/METTL16/RC3H1/CDC6/TTF1/PLEKHN1/TP53/EXOSC9/SLFN11/KHSRP/UPF1/HNRNPU/RGN/CNOT10/TSC1/CPEB3/DCP2/PNPT1/INPP5E/RC3H2/CAPRIN1/FBXO5/XRN1/CNOT11/LARP1/BRCA2/TARDBP/ABCA7/FMR1/CELF1/TERF2/PURA/AGO4/GIGYF2/WAPL/YTHDF3/SYNCRIP/MLH1/PUS7/CNOT8/ZNF8…
GOBP_RESPONSE_TO_LEUCINE	GOBP_RESPONSE_TO_LEUCINE	GOBP_RESPONSE_TO_LEUCINE	11	0.603191	1.38533	0.101504	1	1	3454	tags=73%, list=29%, signal=51%	KLHL22/RPS6KB1/UBR2/PIK3C3/PIK3CA/SESN1/UBR1/MTOR
HP_LEWY_BODIES	HP_LEWY_BODIES	HP_LEWY_BODIES	16	0.556117	1.38476	0.0981818	1	1	3774	tags=69%, list=32%, signal=47%	PLA2G6/DNAJC13/LRRK2/VPS13C/TBP/ATXN2/GIGYF2/VPS35/EIF4G1/RAB39B/C19orf12
GOBP_POSITIVE_REGULATION_OF_ISOTYPE_SWITCHING	GOBP_POSITIVE_REGULATION_OF_ISOTYPE_SWITCHING	GOBP_POSITIVE_REGULATION_OF_ISOTYPE_SWITCHING	23	0.513615	1.38473	0.100118	1	1	4208	tags=57%, list=36%, signal=36%	SHLD1/SHLD2/NSD2/RIF1/TP53BP1/ATAD5/CD28/PTPRC/MLH1/TFRC/PAXIP1/CLCF1/KMT5C
GOBP_DNA_CATABOLIC_PROCESS	GOBP_DNA_CATABOLIC_PROCESS	GOBP_DNA_CATABOLIC_PROCESS	20	0.526432	1.38462	0.0908005	1	1	2663	tags=40%, list=23%, signal=31%	FBH1/DFFB/DNASE1/DICER1/ATM/AIFM1/RGN/DFFA
HP_KINKED_BRAINSTEM	HP_KINKED_BRAINSTEM	HP_KINKED_BRAINSTEM	6	0.691058	1.38456	0.110345	1	1	2353	tags=50%, list=20%, signal=40%	LARGE1/KIAA1109/FKTN
HP_POLYCLONAL_ELEVATION_OF_IGM	HP_POLYCLONAL_ELEVATION_OF_IGM	HP_POLYCLONAL_ELEVATION_OF_IGM	4	0.764931	1.3842	0.0956522	1	1	2767	tags=100%, list=24%, signal=76%	MYD88/TCF4/GPR35/SEMA4D
GOBP_RESPONSE_TO_SELENIUM_ION	GOBP_RESPONSE_TO_SELENIUM_ION	GOBP_RESPONSE_TO_SELENIUM_ION	5	0.724189	1.38398	0.115862	1	1	56	tags=40%, list=0%, signal=40%	SELENOM/SELENOW
GOBP_REGULATION_OF_CGMP_MEDIATED_SIGNALING	GOBP_REGULATION_OF_CGMP_MEDIATED_SIGNALING	GOBP_REGULATION_OF_CGMP_MEDIATED_SIGNALING	4	0.764741	1.38386	0.0956522	1	1	132	tags=25%, list=1%, signal=25%	CGAS
GOCC_CHROMOSOME_TELOMERIC_REPEAT_REGION	GOCC_CHROMOSOME_TELOMERIC_REPEAT_REGION	GOCC_CHROMOSOME_TELOMERIC_REPEAT_REGION	12	0.594832	1.38373	0.105853	1	1	2881	tags=50%, list=25%, signal=38%	TEN1/STN1/CTC1/RIF1/XRCC5/TERF2
HP_ELLIPTOCYTOSIS	HP_ELLIPTOCYTOSIS	HP_ELLIPTOCYTOSIS	5	0.723815	1.38326	0.115862	1	1	3251	tags=100%, list=28%, signal=72%	TRNT1/NHLRC2/EPB41/ACSL4/AMMECR1
HP_CHRONIC_BRONCHITIS	HP_CHRONIC_BRONCHITIS	HP_CHRONIC_BRONCHITIS	9	0.623638	1.3829	0.111538	1	1	1278	tags=44%, list=11%, signal=40%	CFAP298/CARMIL2/CFTR/ALMS1
GOMF_SUMO_POLYMER_BINDING	GOMF_SUMO_POLYMER_BINDING	GOMF_SUMO_POLYMER_BINDING	4	0.764165	1.38282	0.0956522	1	1	2776	tags=100%, list=24%, signal=76%	RNF111/CASP8AP2/RNF4/SIMC1
GOCC_INTRINSIC_COMPONENT_OF_POSTSYNAPTIC_SPECIALIZATION_MEMBRANE	GOCC_INTRINSIC_COMPONENT_OF_POSTSYNAPTIC_SPECIALIZATION_MEMBRANE	GOCC_INTRINSIC_COMPONENT_OF_POSTSYNAPTIC_SPECIALIZATION_MEMBRANE	12	0.594312	1.38252	0.108344	1	1	1549	tags=33%, list=13%, signal=29%	NECTIN3/LRRC4/LRFN3/CHRNB1
GOBP_HISTONE_LYSINE_DEMETHYLATION	GOBP_HISTONE_LYSINE_DEMETHYLATION	GOBP_HISTONE_LYSINE_DEMETHYLATION	23	0.512712	1.38229	0.102473	1	1	2090	tags=39%, list=18%, signal=32%	RIOX2/RIOX1/PHF2/KDM3A/KDM7A/UTY/KDM1A/KDM4C/KDM5C
GOBP_SPINDLE_ASSEMBLY	GOBP_SPINDLE_ASSEMBLY	GOBP_SPINDLE_ASSEMBLY	96	0.416333	1.38209	0.0305188	1	1	4286	tags=51%, list=36%, signal=33%	TOGARAM1/ABRAXAS1/WASHC5/ABRAXAS2/INCENP/GPSM2/SPICE1/HAUS6/CDC20/KIF2A/AURKB/CEP97/CEP192/MAP9/CHEK2/PIBF1/STAG2/TUBGCP3/HNRNPU/NUMA1/DYNC1H1/CCSAP/RNF4/SMC1A/FBXO5/ZNF207/LZTS2/AURKC/VPS4B/GOLGA2/SMC3/CEP63/TUBGCP2/MLH1/HAUS2/TPR/SPAG5/GOLGA8B/ASPM/SENP6/TUBGCP6/GOLGA8A/STARD9/TUBGCP5/KIFC2/STAG1/KIF3B/HAUS1/HAUS3
GOBP_URATE_METABOLIC_PROCESS	GOBP_URATE_METABOLIC_PROCESS	GOBP_URATE_METABOLIC_PROCESS	4	0.763721	1.38201	0.0985507	1	1	68	tags=25%, list=1%, signal=25%	CARMIL1
GOMF_CATION_TRANSMEMBRANE_TRANSPORTER_ACTIVITY	GOMF_CATION_TRANSMEMBRANE_TRANSPORTER_ACTIVITY	GOMF_CATION_TRANSMEMBRANE_TRANSPORTER_ACTIVITY	238	0.395986	1.38195	0.00287023	0.466341	0.466341	3895	tags=36%, list=33%, signal=24%	ATP5F1E/ATP5MG/ATP5MC2/ATP5ME/ATP5PF/ATP5F1A/ATP5MC3/ATP5MF/ATP5MC1/ATP5PO/ATP5F1B/ATP5PD/ATP5F1D/ATP5F1C/ATP5PB/SLC9A3/TRPM2/SLC36A1/ATP6V0E2/TRPM3/MT-ATP8/SLC22A5/SLC23A1/ATP7A/KCNQ1/ZDHHC17/SLC15A2/ATP2C2/SLC39A5/SLC19A2/SLC8B1/MCOLN2/CHRNB1/NIPAL3/SERINC5/SCN3A/MT-ATP6/CALHM2/ITPR2/TMEM63A/TRPM4/SLC38A6/NIPA1/CLCN3/TPCN1/CACNB3/SLC12A9/SFXN2/SLC15A3/SLC12A7/CNNM2/SLC28A2/COX15/SLC38A2/SLC39A1…
GOBP_THYROID_HORMONE_METABOLIC_PROCESS	GOBP_THYROID_HORMONE_METABOLIC_PROCESS	GOBP_THYROID_HORMONE_METABOLIC_PROCESS	7	0.666251	1.38188	0.109608	1	1	1339	tags=43%, list=11%, signal=38%	DUOX1/MED1/SULT1B1
GOCC_LATERAL_ELEMENT	GOCC_LATERAL_ELEMENT	GOCC_LATERAL_ELEMENT	5	0.722764	1.38125	0.117241	1	1	2887	tags=80%, list=25%, signal=60%	INCENP/BLM/BRCA2/SMC3
GOBP_POSITIVE_REGULATION_OF_VASCULAR_ENDOTHELIAL_GROWTH_FACTOR_SIGNALING_PATHWAY	GOBP_POSITIVE_REGULATION_OF_VASCULAR_ENDOTHELIAL_GROWTH_FACTOR_SIGNALING_PATHWAY	GOBP_POSITIVE_REGULATION_OF_VASCULAR_ENDOTHELIAL_GROWTH_FACTOR_SIGNALING_PATHWAY	2	0.890099	1.3809	0.0719064	1	1	1294	tags=100%, list=11%, signal=89%	CCBE1/MYO1C
GOBP_NEGATIVE_REGULATION_OF_T_HELPER_CELL_DIFFERENTIATION	GOBP_NEGATIVE_REGULATION_OF_T_HELPER_CELL_DIFFERENTIATION	GOBP_NEGATIVE_REGULATION_OF_T_HELPER_CELL_DIFFERENTIATION	10	0.615229	1.38047	0.11465	1	1	2472	tags=50%, list=21%, signal=40%	FOXP3/JAK3/RC3H1/RC3H2/ZBTB7B
HP_FOCAL_NON_MOTOR_SEIZURE	HP_FOCAL_NON_MOTOR_SEIZURE	HP_FOCAL_NON_MOTOR_SEIZURE	36	0.471331	1.38024	0.084153	1	1	4267	tags=67%, list=36%, signal=43%	MED12L/TRPM3/EPB41L1/CLTC/MBD5/NBEA/DYNC1H1/TCF4/PRRT2/PACS1/DOCK8/ASH1L/CDH15/DEPDC5/KDM5B/CHAMP1/HIVEP2/CIC/ADGRG1/CUX1/NPRL2/SETD1B/TAOK1/SYNGAP1
GOBP_RETINAL_PIGMENT_EPITHELIUM_DEVELOPMENT	GOBP_RETINAL_PIGMENT_EPITHELIUM_DEVELOPMENT	GOBP_RETINAL_PIGMENT_EPITHELIUM_DEVELOPMENT	2	0.889588	1.38011	0.0719064	1	1	1300	tags=100%, list=11%, signal=89%	TBC1D32/MED1
HP_ABNORMAL_CIRCULATING_CITRULLINE_CONCENTRATION	HP_ABNORMAL_CIRCULATING_CITRULLINE_CONCENTRATION	HP_ABNORMAL_CIRCULATING_CITRULLINE_CONCENTRATION	10	0.614726	1.37934	0.11465	1	1	1762	tags=50%, list=15%, signal=43%	MRM2/MT-ND3/MT-ND6/PCK1/MT-ATP6
GOCC_PROCENTRIOLE_REPLICATION_COMPLEX	GOCC_PROCENTRIOLE_REPLICATION_COMPLEX	GOCC_PROCENTRIOLE_REPLICATION_COMPLEX	5	0.72173	1.37928	0.118621	1	1	1923	tags=80%, list=16%, signal=67%	STIL/CENPJ/CEP192/CEP152
HP_CROHN_S_DISEASE	HP_CROHN_S_DISEASE	HP_CROHN_S_DISEASE	9	0.621226	1.37755	0.114103	1	1	449	tags=22%, list=4%, signal=21%	CYBC1/INAVA
GOBP_NEGATIVE_REGULATION_OF_MRNA_CATABOLIC_PROCESS	GOBP_NEGATIVE_REGULATION_OF_MRNA_CATABOLIC_PROCESS	GOBP_NEGATIVE_REGULATION_OF_MRNA_CATABOLIC_PROCESS	43	0.458885	1.37751	0.0830636	1	1	4475	tags=53%, list=38%, signal=33%	TENT5C/TENT4A/TENT4B/TENT5A/MYD88/METTL16/LARP4B/TIRAP/HNRNPU/IKBKE/LARP1/TARDBP/FMR1/NBAS/SYNCRIP/NOCT/THRAP3/DHX9/TAF15/MAPK14/DHX34/EIF4ENIF1/MAPKAPK2
HP_OLIGODACTYLY	HP_OLIGODACTYLY	HP_OLIGODACTYLY	17	0.544097	1.37699	0.109639	1	1	3711	tags=59%, list=32%, signal=40%	SEM1/BTRC/APC/RAD21/SMC1A/NIPBL/MBTPS2/SMC3/RECQL4/EPS15L1
HP_CENTRAL_PRIMITIVE_NEUROECTODERMAL_TUMOR	HP_CENTRAL_PRIMITIVE_NEUROECTODERMAL_TUMOR	HP_CENTRAL_PRIMITIVE_NEUROECTODERMAL_TUMOR	5	0.720523	1.37697	0.12	1	1	2388	tags=80%, list=20%, signal=64%	DICER1/TP53/CHEK2/MDM2
GOBP_RRNA_BASE_METHYLATION	GOBP_RRNA_BASE_METHYLATION	GOBP_RRNA_BASE_METHYLATION	8	0.643904	1.37696	0.113577	1	1	1509	tags=38%, list=13%, signal=33%	BUD23/FDXACB1/METTL16
GOBP_CHROMOSOME_SEPARATION	GOBP_CHROMOSOME_SEPARATION	GOBP_CHROMOSOME_SEPARATION	66	0.430567	1.37635	0.065762	1	1	3288	tags=50%, list=28%, signal=36%	CENPX/CENPS/FANCM/CENPF/ZWINT/CSNK2A1/APC/KNTC1/ERCC4/AURKB/CDC6/CDK5RAP2/KLHL22/ATM/ZW10/ANAPC7/SPDL1/IK/RAD21/CDC23/MAD2L1BP/NUMA1/FBXO5/GEN1/ZNF207/EME2/RIOK2/PCID2/DYNC1LI1/RECQL5/RMI1/MLH1/CCNB1
HP_PROGRESSIVE_SPASTIC_PARAPARESIS	HP_PROGRESSIVE_SPASTIC_PARAPARESIS	HP_PROGRESSIVE_SPASTIC_PARAPARESIS	5	0.720045	1.37606	0.121379	1	1	1460	tags=40%, list=12%, signal=35%	SELENOI/SPG7
HP_ABNORMAL_MIDBRAIN_MORPHOLOGY	HP_ABNORMAL_MIDBRAIN_MORPHOLOGY	HP_ABNORMAL_MIDBRAIN_MORPHOLOGY	51	0.443954	1.37556	0.0825397	1	1	4094	tags=45%, list=35%, signal=30%	TOGARAM1/CPLANE1/KIAA0753/LRRK2/C2CD3/GAS1/TBP/CEP120/RPGRIP1L/PIBF1/CEP290/ATXN2/INPP5E/PTCH1/PDE6D/KIAA0586/FAM149B1/TMEM216/ATXN3/C19orf12/SPG11/B9D2/AHI1
HP_ANAL_FISSURE	HP_ANAL_FISSURE	HP_ANAL_FISSURE	2	0.886549	1.37539	0.0752508	1	1	70	tags=50%, list=1%, signal=50%	CYBC1
GOMF_TASTE_RECEPTOR_ACTIVITY	GOMF_TASTE_RECEPTOR_ACTIVITY	GOMF_TASTE_RECEPTOR_ACTIVITY	3	0.807356	1.37418	0.112927	1	1	1137	tags=67%, list=10%, signal=60%	TAS2R4/TAS2R14
HP_ABNORMAL_CIRCULATING_T4_LEVEL	HP_ABNORMAL_CIRCULATING_T4_LEVEL	HP_ABNORMAL_CIRCULATING_T4_LEVEL	3	0.807253	1.374	0.112927	1	1	1390	tags=67%, list=12%, signal=59%	ALMS1/TSHR
HP_APLASIA_HYPOPLASIA_OF_THE_CEREBELLAR_VERMIS	HP_APLASIA_HYPOPLASIA_OF_THE_CEREBELLAR_VERMIS	HP_APLASIA_HYPOPLASIA_OF_THE_CEREBELLAR_VERMIS	171	0.39833	1.37297	0.0176082	1	1	4420	tags=49%, list=38%, signal=31%	CCDC32/TOGARAM1/CPLANE1/MRE11/LARGE1/RXYLT1/VPS35L/WASHC5/KIAA0753/STIL/DPH1/DYNC2H1/CENPF/ARID1B/ATR/POLR3A/KCNQ1/PIGN/USP9X/POMGNT2/PGAP1/BCOR/C2CD3/FTO/CEP120/CEP164/PMM2/RPGRIP1L/ARID1A/B3GALNT2/PIBF1/TSEN2/SMARCC2/CPT2/NMNAT1/CEP290/DPF2/WDR35/ATN1/FKTN/INPP5E/WDR81/RAB3GAP2/IQCB1/TRRAP/TBCK/PDE6D/SMG9/KIAA0586/PACS1/LCA5/ARID2/SMARCA4/SLC25A24/SETD2/FAM149B1/ATP6V1B2/TMEM216/IFT80/TAF1/PRKD…
GOBP_REGULATION_OF_NEUTROPHIL_EXTRAVASATION	GOBP_REGULATION_OF_NEUTROPHIL_EXTRAVASATION	GOBP_REGULATION_OF_NEUTROPHIL_EXTRAVASATION	6	0.684942	1.37231	0.113103	1	1	2338	tags=50%, list=20%, signal=40%	RIPOR2/IL1R1/CD99L2
GOBP_NEGATIVE_REGULATION_OF_SMOOTHENED_SIGNALING_PATHWAY	GOBP_NEGATIVE_REGULATION_OF_SMOOTHENED_SIGNALING_PATHWAY	GOBP_NEGATIVE_REGULATION_OF_SMOOTHENED_SIGNALING_PATHWAY	20	0.521617	1.37196	0.0991637	1	1	1699	tags=35%, list=14%, signal=30%	RACK1/MOSMO/BTRC/HERC4/IFT122/MEGF8/PRKACA
GOMF_UDP_XYLOSYLTRANSFERASE_ACTIVITY	GOMF_UDP_XYLOSYLTRANSFERASE_ACTIVITY	GOMF_UDP_XYLOSYLTRANSFERASE_ACTIVITY	6	0.684716	1.37185	0.113103	1	1	2933	tags=83%, list=25%, signal=63%	LARGE1/RXYLT1/GXYLT1/POGLUT1/XYLT1
GOMF_NEUROPEPTIDE_BINDING	GOMF_NEUROPEPTIDE_BINDING	GOMF_NEUROPEPTIDE_BINDING	3	0.805975	1.37183	0.112927	1	1	862	tags=33%, list=7%, signal=31%	SSTR3
HP_ILEUS	HP_ILEUS	HP_ILEUS	8	0.641489	1.37179	0.117493	1	1	791	tags=25%, list=7%, signal=23%	FOXP3/CFTR
HP_OCCIPITAL_MENINGOCELE	HP_OCCIPITAL_MENINGOCELE	HP_OCCIPITAL_MENINGOCELE	7	0.661369	1.37175	0.117727	1	1	2384	tags=57%, list=20%, signal=46%	UFD1/HIRA/SEC24C/INPP5E
GOBP_MITOTIC_CELL_CYCLE_CHECKPOINT_SIGNALING	GOBP_MITOTIC_CELL_CYCLE_CHECKPOINT_SIGNALING	GOBP_MITOTIC_CELL_CYCLE_CHECKPOINT_SIGNALING	99	0.412645	1.37174	0.0365482	1	1	3479	tags=45%, list=30%, signal=32%	NOP53/MRNIP/MRE11/BABAM2/ABRAXAS1/CENPF/ZWINT/RFWD3/APC/BLM/KNTC1/AURKB/CDC6/CDK5RAP2/KLHL22/TP53/CHEK2/ATM/ZW10/SPDL1/IK/TOPBP1/CDKN1B/MAD2L1BP/RINT1/CASP2/MDM2/GEN1/ZNF207/EME2/PCID2/PML/DYNC1LI1/CDC14B/INTS3/GIGYF2/PRKDC/NBN/ZFYVE19/CCNB1/ZNF830/RAD17/TAOK3/ATF2/TPR
GOBP_REGULATION_OF_CYCLIC_NUCLEOTIDE_PHOSPHODIESTERASE_ACTIVITY	GOBP_REGULATION_OF_CYCLIC_NUCLEOTIDE_PHOSPHODIESTERASE_ACTIVITY	GOBP_REGULATION_OF_CYCLIC_NUCLEOTIDE_PHOSPHODIESTERASE_ACTIVITY	8	0.641332	1.37146	0.117493	1	1	1	tags=12%, list=0%, signal=13%	RACK1
GOBP_IMMATURE_T_CELL_PROLIFERATION	GOBP_IMMATURE_T_CELL_PROLIFERATION	GOBP_IMMATURE_T_CELL_PROLIFERATION	3	0.805731	1.37141	0.112927	1	1	663	tags=67%, list=6%, signal=63%	FOXP3/TMEM131L
GOBP_REGULATION_OF_IMMATURE_T_CELL_PROLIFERATION	GOBP_REGULATION_OF_IMMATURE_T_CELL_PROLIFERATION	GOBP_REGULATION_OF_IMMATURE_T_CELL_PROLIFERATION	3	0.805731	1.37141	0.112927	1	1	663	tags=67%, list=6%, signal=63%	FOXP3/TMEM131L
GOBP_METHYLATION	GOBP_METHYLATION	GOBP_METHYLATION	274	0.390248	1.37108	0.00290436	0.466341	0.466341	5166	tags=59%, list=44%, signal=34%	NSD3/BUD23/CSKMT/VIRMA/EEF1AKMT2/MRM3/NSD2/MRM2/SPOUT1/EEF1AKMT3/EEF1AKMT4/EEF1AKMT1/BMT2/ETFBKMT/PRDM11/TFB1M/GCG/N6AMT1/ZDBF2/BCDIN3D/NSUN4/PRMT3/KDM3A/TGS1/BCOR/KANSL3/BTG2/MIS18A/FDXACB1/MLLT6/THUMPD3/EZH1/METTL16/SUPT6H/TRMT1L/METTL13/ASH2L/RIF1/PYGO2/KANSL1/SUZ12/TRMT5/CBLL1/PRDM4/KDM1A/THUMPD2/TET3/METTL25/RBM15/TARBP1/KDM4C/MTR/TRMT61A/PRDM15/TRMT11/SMYD5/THADA/PIK3CA/ZNF335/EHMT2/MBD3/FA…
HP_PREAXIAL_FOOT_POLYDACTYLY	HP_PREAXIAL_FOOT_POLYDACTYLY	HP_PREAXIAL_FOOT_POLYDACTYLY	10	0.610976	1.37093	0.121019	1	1	293	tags=20%, list=2%, signal=20%	CPLANE1/NSD2
GOBP_CD8_POSITIVE_ALPHA_BETA_T_CELL_PROLIFERATION	GOBP_CD8_POSITIVE_ALPHA_BETA_T_CELL_PROLIFERATION	GOBP_CD8_POSITIVE_ALPHA_BETA_T_CELL_PROLIFERATION	5	0.717308	1.37083	0.124138	1	1	65	tags=20%, list=1%, signal=20%	VSIR
GOBP_NEGATIVE_REGULATION_OF_MACROPHAGE_APOPTOTIC_PROCESS	GOBP_NEGATIVE_REGULATION_OF_MACROPHAGE_APOPTOTIC_PROCESS	GOBP_NEGATIVE_REGULATION_OF_MACROPHAGE_APOPTOTIC_PROCESS	4	0.757517	1.37079	0.111594	1	1	8	tags=25%, list=0%, signal=25%	SELENOS
GOBP_MEIOTIC_CYTOKINESIS	GOBP_MEIOTIC_CYTOKINESIS	GOBP_MEIOTIC_CYTOKINESIS	5	0.71701	1.37026	0.125517	1	1	865	tags=40%, list=7%, signal=37%	WASHC5/SPIRE1
HP_SMALL_PITUITARY_GLAND	HP_SMALL_PITUITARY_GLAND	HP_SMALL_PITUITARY_GLAND	5	0.716839	1.36993	0.125517	1	1	2548	tags=80%, list=22%, signal=63%	KIAA0753/NDE1/COG2/MED12
GOBP_PRE_MIRNA_PROCESSING	GOBP_PRE_MIRNA_PROCESSING	GOBP_PRE_MIRNA_PROCESSING	12	0.588772	1.36963	0.118306	1	1	3468	tags=67%, list=29%, signal=47%	TUT4/TUT7/BCDIN3D/DICER1/AGO4/ADAR/DROSHA/AGO1
HP_GENERALIZED_CEREBRAL_ATROPHY_HYPOPLASIA	HP_GENERALIZED_CEREBRAL_ATROPHY_HYPOPLASIA	HP_GENERALIZED_CEREBRAL_ATROPHY_HYPOPLASIA	2	0.882528	1.36916	0.083612	1	1	1383	tags=100%, list=12%, signal=88%	PLA2G6/TBP
HP_ACUTE_ENCEPHALOPATHY	HP_ACUTE_ENCEPHALOPATHY	HP_ACUTE_ENCEPHALOPATHY	7	0.660073	1.36907	0.117727	1	1	944	tags=29%, list=8%, signal=26%	SQOR/SLC22A5
HP_DISPROPORTIONATE_SHORT_LIMB_SHORT_STATURE	HP_DISPROPORTIONATE_SHORT_LIMB_SHORT_STATURE	HP_DISPROPORTIONATE_SHORT_LIMB_SHORT_STATURE	60	0.43207	1.36905	0.0774869	1	1	5131	tags=63%, list=44%, signal=36%	MESD/TENT5A/KIAA0753/DYNC2H1/IFT122/CEP120/TONSL/TRIP11/AGPS/DYNC2LI1/HDAC6/ALG9/WDR35/MBTPS2/KIAA0586/KMT2A/XYLT1/IFT80/MYSM1/MTOR/DYM/ARCN1/CANT1/SLC26A2/COG1/ALG12/SIK3/KYNU/PCYT1A/FLNB/SLC35D1/B3GLCT/LBR/WDR19/CEP57/INPPL1/GNPAT/PRKAR1A
GOBP_NEGATIVE_REGULATION_OF_ATP_DEPENDENT_ACTIVITY	GOBP_NEGATIVE_REGULATION_OF_ATP_DEPENDENT_ACTIVITY	GOBP_NEGATIVE_REGULATION_OF_ATP_DEPENDENT_ACTIVITY	13	0.576518	1.36886	0.117353	1	1	2119	tags=46%, list=18%, signal=38%	ATP5IF1/PAM16/TP53/RGN/THADA/TSC1
HP_UPPER_LIMB_AMYOTROPHY	HP_UPPER_LIMB_AMYOTROPHY	HP_UPPER_LIMB_AMYOTROPHY	26	0.492582	1.3683	0.104903	1	1	1715	tags=31%, list=15%, signal=26%	CPLANE1/CEP126/ALS2/KLHL9/MORC2/HK1/KAT6A/KANSL1
GOBP_SMOOTHENED_SIGNALING_PATHWAY	GOBP_SMOOTHENED_SIGNALING_PATHWAY	GOBP_SMOOTHENED_SIGNALING_PATHWAY	77	0.421623	1.3682	0.0516529	1	1	4438	tags=55%, list=38%, signal=34%	RACK1/MOSMO/TEDC1/TBC1D32/STIL/CENPJ/DYNC2H1/TTC26/BTRC/HERC4/TTBK2/BBS7/IFT122/C2CD3/GAS1/NSDHL/MEGF8/EXT1/RPGRIP1L/PRKACA/MAP3K10/WDPCP/IFT81/PTCH1/KIAA0586/DLG5/CHSY1/GORAB/IFT80/TGFBR2/UCHL5/TTC21B/TCTN2/TUBD1/HIPK1/CREBBP/PDCL/MGRN1/HHAT/IFT172/WDR11/RUNX2
GOBP_CELL_CYCLE_CHECKPOINT_SIGNALING	GOBP_CELL_CYCLE_CHECKPOINT_SIGNALING	GOBP_CELL_CYCLE_CHECKPOINT_SIGNALING	130	0.404034	1.36815	0.0226508	1	1	4918	tags=60%, list=42%, signal=35%	NOP53/MRNIP/MRE11/BABAM2/ABRAXAS1/ATRIP/WDR76/CENPF/ATR/ZWINT/RFWD3/APC/ETAA1/BLM/KNTC1/AURKB/DDX39B/TIMELESS/CLOCK/CDC6/CDK5RAP2/KLHL22/TP53/CHEK2/ATM/ZW10/TP53BP1/SPDL1/IK/TOPBP1/CDKN1B/MAD2L1BP/RINT1/CASP2/MDM2/GEN1/ZNF207/EME2/PTPN11/PCID2/ERCC6/PML/DYNC1LI1/CDC14B/INTS3/CEP63/GIGYF2/PRKDC/NBN/ZFYVE19/CCNB1/ZNF830/RAD17/TAOK3/ATF2/RAD1/TPR/FEM1B/CDC5L/XPC/USP28/TAOK1/TAOK2/SDE2/MAPK14/PPP1R10…
HP_ABNORMAL_LUMBAR_SPINE_MORPHOLOGY	HP_ABNORMAL_LUMBAR_SPINE_MORPHOLOGY	HP_ABNORMAL_LUMBAR_SPINE_MORPHOLOGY	17	0.540572	1.36807	0.113253	1	1	1357	tags=29%, list=12%, signal=26%	NEPRO/MED12L/RPS6KA3/VPS33A/AMER1
GOBP_MANNOSYLATION	GOBP_MANNOSYLATION	GOBP_MANNOSYLATION	29	0.484126	1.36781	0.0965208	1	1	2353	tags=31%, list=20%, signal=25%	LARGE1/RXYLT1/ALG11/POMGNT2/TMTC4/ALG1L2/PIGM/ALG9/FKTN
GOCC_VESICLE_TETHERING_COMPLEX	GOCC_VESICLE_TETHERING_COMPLEX	GOCC_VESICLE_TETHERING_COMPLEX	49	0.443759	1.36768	0.0899471	1	1	4729	tags=65%, list=40%, signal=39%	TRAPPC2B/RNF215/DNAJC28/VPS33A/VPS8/TRAPPC11/COG6/ZW10/COG2/VPS39/RINT1/COG5/TRAPPC10/VPS33B/VPS54/EXOC1/VPS11/TRAPPC8/NBAS/TRAPPC2/TRAPPC12/TRAPPC13/VPS53/EXOC8/COG1/EXOC4/TRAPPC5/EXOC5/TRAPPC4/EXOC3/VPS18/TRAPPC6B
GOMF_INTERLEUKIN_1_RECEPTOR_ACTIVITY	GOMF_INTERLEUKIN_1_RECEPTOR_ACTIVITY	GOMF_INTERLEUKIN_1_RECEPTOR_ACTIVITY	2	0.881507	1.36757	0.0852843	1	1	1395	tags=100%, list=12%, signal=88%	IL18R1/IL1R1
HP_EPISODIC_TACHYPNEA	HP_EPISODIC_TACHYPNEA	HP_EPISODIC_TACHYPNEA	30	0.481823	1.3671	0.0938547	1	1	4683	tags=63%, list=40%, signal=38%	CPLANE1/KIAA0753/CEP120/RPGRIP1L/PIBF1/CDKL5/CEP290/SMC1A/INPP5E/PDE6D/KIAA0586/FAM149B1/TMEM216/CBY1/TCTN2/AHI1/HYLS1/MECP2/CEP104
GOMF_RIBOSOMAL_PROTEIN_S6_KINASE_ACTIVITY	GOMF_RIBOSOMAL_PROTEIN_S6_KINASE_ACTIVITY	GOMF_RIBOSOMAL_PROTEIN_S6_KINASE_ACTIVITY	5	0.715196	1.36679	0.131034	1	1	2664	tags=80%, list=23%, signal=62%	RPS6KA3/RPS6KA1/RPS6KB1/RPS6KA2
GOBP_KERATINIZATION	GOBP_KERATINIZATION	GOBP_KERATINIZATION	5	0.715024	1.36646	0.131034	1	1	806	tags=40%, list=7%, signal=37%	TMEM79/CNFN
GOBP_ENDOCYTIC_RECYCLING	GOBP_ENDOCYTIC_RECYCLING	GOBP_ENDOCYTIC_RECYCLING	54	0.436953	1.3664	0.0822785	1	1	3509	tags=39%, list=30%, signal=27%	WASHC1/WASHC2C/VPS26C/EIPR1/ENTR1/VPS35L/ARHGAP44/MICALL1/PTPN23/VPS39/KIAA1109/EPS15/RAB35/VPS50/ACAP2/AKAP5/GGA3/EPG5/RAB14/VPS35/CCDC93
GOBP_NEUROMUSCULAR_JUNCTION_DEVELOPMENT	GOBP_NEUROMUSCULAR_JUNCTION_DEVELOPMENT	GOBP_NEUROMUSCULAR_JUNCTION_DEVELOPMENT	21	0.515043	1.36534	0.0992908	1	1	3058	tags=43%, list=26%, signal=32%	MESD/LRRK2/ALS2/GPHN/CACNB3/CNTNAP1/PPFIBP2/UNC13B/DNAJA3
HP_HYPERGONADOTROPIC_HYPOGONADISM	HP_HYPERGONADOTROPIC_HYPOGONADISM	HP_HYPERGONADOTROPIC_HYPOGONADISM	36	0.466165	1.36512	0.0939891	1	1	4600	tags=61%, list=39%, signal=37%	MRE11/TWNK/FANCC/POLA1/AMACR/POLR3A/ALMS1/RRM2B/PMM2/DCAF17/ZBTB20/MAP3K1/POLR3B/SAMD9/SLC29A3/POLG/LSS/FANCA/FANCB/DHX37/WWOX/GNAS
GOBP_RRNA_MODIFICATION	GOBP_RRNA_MODIFICATION	GOBP_RRNA_MODIFICATION	30	0.481043	1.36489	0.0960894	1	1	1509	tags=23%, list=13%, signal=20%	BUD23/MRM3/MRM2/TFB1M/NSUN4/FDXACB1/METTL16
HP_LIVER_ABSCESS	HP_LIVER_ABSCESS	HP_LIVER_ABSCESS	7	0.658035	1.36484	0.120433	1	1	70	tags=14%, list=1%, signal=14%	CYBC1
GOBP_FOREBRAIN_NEURON_FATE_COMMITMENT	GOBP_FOREBRAIN_NEURON_FATE_COMMITMENT	GOBP_FOREBRAIN_NEURON_FATE_COMMITMENT	2	0.879721	1.3648	0.0869565	1	1	1416	tags=100%, list=12%, signal=88%	SATB2/BCL11B
GOBP_REGULATION_OF_CHROMATIN_ASSEMBLY	GOBP_REGULATION_OF_CHROMATIN_ASSEMBLY	GOBP_REGULATION_OF_CHROMATIN_ASSEMBLY	23	0.506212	1.36477	0.106007	1	1	5123	tags=87%, list=44%, signal=49%	PHF2/MORC2/ZNF445/L3MBTL3/KDM1A/PIK3CA/DNMT1/SIN3A/SPTY2D1/SETDB1/MPHOSPH8/TRIM28/TPR/SAMD1/SETDB2/ATF7IP/CTR9/PHF8/TET1/PARP10
GOCC_INTRINSIC_COMPONENT_OF_POSTSYNAPTIC_DENSITY_MEMBRANE	GOCC_INTRINSIC_COMPONENT_OF_POSTSYNAPTIC_DENSITY_MEMBRANE	GOCC_INTRINSIC_COMPONENT_OF_POSTSYNAPTIC_DENSITY_MEMBRANE	10	0.608216	1.36473	0.127389	1	1	1068	tags=30%, list=9%, signal=27%	NECTIN3/LRRC4/LRFN3
GOBP_UBIQUINONE_METABOLIC_PROCESS	GOBP_UBIQUINONE_METABOLIC_PROCESS	GOBP_UBIQUINONE_METABOLIC_PROCESS	16	0.547798	1.36405	0.110303	1	1	470	tags=12%, list=4%, signal=12%	COQ8A/COQ8B
GOBP_ER_ASSOCIATED_MISFOLDED_PROTEIN_CATABOLIC_PROCESS	GOBP_ER_ASSOCIATED_MISFOLDED_PROTEIN_CATABOLIC_PROCESS	GOBP_ER_ASSOCIATED_MISFOLDED_PROTEIN_CATABOLIC_PROCESS	9	0.615033	1.36382	0.134615	1	1	1730	tags=33%, list=15%, signal=28%	UFD1/RNF185/UGGT1
GOBP_PROTEIN_K63_LINKED_DEUBIQUITINATION	GOBP_PROTEIN_K63_LINKED_DEUBIQUITINATION	GOBP_PROTEIN_K63_LINKED_DEUBIQUITINATION	27	0.489806	1.36333	0.105923	1	1	563	tags=15%, list=5%, signal=14%	NOP53/BABAM2/ABRAXAS1/ABRAXAS2
HP_ERYSIPELAS	HP_ERYSIPELAS	HP_ERYSIPELAS	2	0.878402	1.36275	0.0869565	1	1	707	tags=50%, list=6%, signal=47%	CCBE1
GOCC_SITE_OF_DOUBLE_STRAND_BREAK	GOCC_SITE_OF_DOUBLE_STRAND_BREAK	GOCC_SITE_OF_DOUBLE_STRAND_BREAK	62	0.428579	1.36273	0.0711297	1	1	1825	tags=26%, list=16%, signal=22%	PAXX/CGAS/MRE11/CYREN/SHLD1/SHLD2/SLF1/RFWD3/HELB/SAMHD1/APLF/TIMELESS/RAD18/RIF1/TP53/TP53BP1
HP_FOCAL_WHITE_MATTER_LESIONS	HP_FOCAL_WHITE_MATTER_LESIONS	HP_FOCAL_WHITE_MATTER_LESIONS	13	0.573905	1.36265	0.126092	1	1	3887	tags=77%, list=33%, signal=52%	TWNK/PDP1/RRM2B/PIK3C2A/TSC2/TSC1/POLG2/ZEB2/MTOR/POLG
HP_CENTRAL_Y_SHAPED_METACARPAL	HP_CENTRAL_Y_SHAPED_METACARPAL	HP_CENTRAL_Y_SHAPED_METACARPAL	7	0.656847	1.36238	0.120433	1	1	3053	tags=71%, list=26%, signal=53%	CPLANE1/KIAA0753/PDE6D/FAM149B1/TMEM216
HP_HYPOPLASIA_OF_OLFACTORY_TRACT	HP_HYPOPLASIA_OF_OLFACTORY_TRACT	HP_HYPOPLASIA_OF_OLFACTORY_TRACT	7	0.656847	1.36238	0.120433	1	1	3053	tags=71%, list=26%, signal=53%	CPLANE1/KIAA0753/PDE6D/FAM149B1/TMEM216
GOBP_REGULATION_OF_DEFENSE_RESPONSE_TO_VIRUS_BY_HOST	GOBP_REGULATION_OF_DEFENSE_RESPONSE_TO_VIRUS_BY_HOST	GOBP_REGULATION_OF_DEFENSE_RESPONSE_TO_VIRUS_BY_HOST	30	0.480152	1.36236	0.0972067	1	1	2761	tags=40%, list=23%, signal=31%	SELENOK/CGAS/TOMM70/DTX3L/STAT1/PARP9/LILRB1/RNF216/SIN3A/AIM2/TRIM44/MICB
HP_TONIC_SEIZURE	HP_TONIC_SEIZURE	HP_TONIC_SEIZURE	59	0.431662	1.36222	0.0778947	1	1	4498	tags=59%, list=38%, signal=37%	SQOR/MED12L/TRPM3/EPB41L1/PTPN23/NSF/CLTC/COG2/MBD5/CASK/CDKL5/NBEA/DYNC1H1/PIK3CA/TCF4/PRRT2/ARHGEF9/CHD2/AKT3/DOCK8/PURA/ASH1L/CDH15/TRIM8/KDM5B/CHAMP1/HIVEP2/CIC/VPS53/CUX1/SETD1B/TAOK1/SYNGAP1/DOCK7/MECP2
GOBP_MONOCYTE_CHEMOTACTIC_PROTEIN_1_PRODUCTION	GOBP_MONOCYTE_CHEMOTACTIC_PROTEIN_1_PRODUCTION	GOBP_MONOCYTE_CHEMOTACTIC_PROTEIN_1_PRODUCTION	13	0.573686	1.36213	0.126092	1	1	101	tags=15%, list=1%, signal=15%	SELENOK/ERBIN
HP_HIGHLY_ARCHED_EYEBROW	HP_HIGHLY_ARCHED_EYEBROW	HP_HIGHLY_ARCHED_EYEBROW	157	0.397016	1.36197	0.0236517	1	1	4262	tags=52%, list=36%, signal=33%	MESD/CCDC32/CPLANE1/NSD2/NECTIN1/VPS35L/STRADA/BICRA/KIAA0753/STIL/RPS6KA3/TANC2/CSNK2A1/PGAP1/BCOR/PTPN23/BCORL1/CEP120/KAT6A/MEGF8/MAPK1/RPGRIP1L/SPEN/HTT/KDM1A/MBD5/RAD21/TGDS/PIBF1/STAG2/CEP290/ASXL2/RLIM/SMC1A/NIPBL/INPP5E/SMPD4/MAPK8IP3/HUWE1/TRRAP/TBCK/PDE6D/MADD/BCR/KIAA0586/PACS1/CHSY1/BPTF/SMC3/OTUD6B/SZT2/FAM149B1/SLC12A2/TMEM216/TASP1/TRIO/CLP1/CYFIP2/PUS7/CBY1/ZEB2/AFF4/PIGW/ASPM/TCT…
GOMF_PHOSPHATIDYLCHOLINE_FLIPPASE_ACTIVITY	GOMF_PHOSPHATIDYLCHOLINE_FLIPPASE_ACTIVITY	GOMF_PHOSPHATIDYLCHOLINE_FLIPPASE_ACTIVITY	2	0.877594	1.3615	0.0886288	1	1	1441	tags=100%, list=12%, signal=88%	ATP8B1/ATP8B2
HP_PILI_TORTI	HP_PILI_TORTI	HP_PILI_TORTI	7	0.656376	1.3614	0.121786	1	1	1711	tags=43%, list=15%, signal=37%	NECTIN1/PEX6/PEX1
GOCC_CILIARY_TRANSITION_ZONE	GOCC_CILIARY_TRANSITION_ZONE	GOCC_CILIARY_TRANSITION_ZONE	42	0.456337	1.36136	0.0970556	1	1	3053	tags=40%, list=26%, signal=30%	WHRN/CPLANE1/TTBK2/IFT122/TRAF3IP1/UNC119B/RPGRIP1L/DYNC2LI1/CEP290/BBS4/CCSAP/PCM1/FAM161A/IQCB1/LCA5/KIFAP3/TMEM216
GOBP_MRNA_ALTERNATIVE_POLYADENYLATION	GOBP_MRNA_ALTERNATIVE_POLYADENYLATION	GOBP_MRNA_ALTERNATIVE_POLYADENYLATION	5	0.712096	1.36087	0.135172	1	1	164	tags=20%, list=1%, signal=20%	VIRMA
HP_FEMORAL_BOWING	HP_FEMORAL_BOWING	HP_FEMORAL_BOWING	20	0.517397	1.36086	0.106332	1	1	3458	tags=45%, list=29%, signal=32%	NEPRO/TENT5A/DYNC2H1/VDR/NEK8/POLR1A/MBTPS2/GORAB/DYM
GOBP_MUCOCILIARY_CLEARANCE	GOBP_MUCOCILIARY_CLEARANCE	GOBP_MUCOCILIARY_CLEARANCE	2	0.877084	1.36071	0.0886288	1	1	1447	tags=100%, list=12%, signal=88%	CFAP54/SPAG16
GOBP_BONE_MINERALIZATION_INVOLVED_IN_BONE_MATURATION	GOBP_BONE_MINERALIZATION_INVOLVED_IN_BONE_MATURATION	GOBP_BONE_MINERALIZATION_INVOLVED_IN_BONE_MATURATION	4	0.751752	1.36035	0.123188	1	1	946	tags=50%, list=8%, signal=46%	RFLNB/SNX10
GOMF_RNA_METHYLTRANSFERASE_ACTIVITY	GOMF_RNA_METHYLTRANSFERASE_ACTIVITY	GOMF_RNA_METHYLTRANSFERASE_ACTIVITY	58	0.430611	1.35957	0.0848168	1	1	3308	tags=43%, list=28%, signal=31%	BUD23/MRM3/MRM2/TFB1M/BCDIN3D/NSUN4/TGS1/FDXACB1/THUMPD3/METTL16/TRMT1L/TRMT5/THUMPD2/TARBP1/TRMT61A/TRMT11/TRMT2B/MEPCE/NSUN6/TRMT13/TRDMT1/RNMT/TYW3/FTSJ3/TRMT61B
GOMF_RECEPTOR_ANTAGONIST_ACTIVITY	GOMF_RECEPTOR_ANTAGONIST_ACTIVITY	GOMF_RECEPTOR_ANTAGONIST_ACTIVITY	10	0.605811	1.35934	0.128662	1	1	1448	tags=40%, list=12%, signal=35%	MTRNR2L12/MTRNR2L8/DKK3/MTRNR2L10
HP_HYPERVENTILATION	HP_HYPERVENTILATION	HP_HYPERVENTILATION	21	0.512762	1.35929	0.102837	1	1	2456	tags=43%, list=21%, signal=34%	CPLANE1/JRK/MT-ND3/MT-ND6/MT-ATP6/CASK/CDKL5/TCF4/HLCS
GOMF_NUCLEOCYTOPLASMIC_CARRIER_ACTIVITY	GOMF_NUCLEOCYTOPLASMIC_CARRIER_ACTIVITY	GOMF_NUCLEOCYTOPLASMIC_CARRIER_ACTIVITY	27	0.488194	1.35884	0.109339	1	1	3389	tags=56%, list=29%, signal=40%	HIKESHI/TNPO2/IPO9/KPNA5/XPO6/TNPO1/RANBP6/XPO1/XPO4/SNUPN/KPNA3/NUP214/XPO5/KPNA1/XPO7
GOBP_DETECTION_OF_STIMULUS	GOBP_DETECTION_OF_STIMULUS	GOBP_DETECTION_OF_STIMULUS	68	0.422812	1.35884	0.0717256	1	1	1137	tags=19%, list=10%, signal=17%	WHRN/OR11G2/OR2AG2/OR6A2/OR2A25/PJVK/OR4D9/TAS2R4/CDHR2/TRPM3/TTN/KCNQ1/TAS2R14
GOMF_UBIQUITINATION_LIKE_MODIFICATION_DEPENDENT_PROTEIN_BINDING	GOMF_UBIQUITINATION_LIKE_MODIFICATION_DEPENDENT_PROTEIN_BINDING	GOMF_UBIQUITINATION_LIKE_MODIFICATION_DEPENDENT_PROTEIN_BINDING	12	0.584064	1.35868	0.127024	1	1	4035	tags=75%, list=34%, signal=49%	FAN1/TP53BP1/ANKRD13D/DAXX/IDE/PML/USP15/ANKRD13A/JARID2
HP_HETEROTAXY	HP_HETEROTAXY	HP_HETEROTAXY	11	0.591471	1.35841	0.122807	1	1	293	tags=18%, list=2%, signal=18%	CCDC32/NSD2
GOBP_POSITIVE_REGULATION_OF_CAMP_MEDIATED_SIGNALING	GOBP_POSITIVE_REGULATION_OF_CAMP_MEDIATED_SIGNALING	GOBP_POSITIVE_REGULATION_OF_CAMP_MEDIATED_SIGNALING	4	0.75065	1.35836	0.124638	1	1	132	tags=25%, list=1%, signal=25%	CGAS
GOMF_SPECTRIN_BINDING	GOMF_SPECTRIN_BINDING	GOMF_SPECTRIN_BINDING	12	0.583796	1.35806	0.127024	1	1	3539	tags=75%, list=30%, signal=52%	EPB41/ANK1/CAMSAP2/EPB41L2/PTPRC/CAMSAP1/GBP1/ADD1/CAMSAP3
GOBP_NEGATIVE_REGULATION_OF_URINE_VOLUME	GOBP_NEGATIVE_REGULATION_OF_URINE_VOLUME	GOBP_NEGATIVE_REGULATION_OF_URINE_VOLUME	2	0.875298	1.35794	0.0886288	1	1	1468	tags=100%, list=12%, signal=88%	ADCY6/MLLT6
GOMF_OXIDOREDUCTASE_ACTIVITY_ACTING_ON_A_SULFUR_GROUP_OF_DONORS_NAD_P_AS_ACCEPTOR	GOMF_OXIDOREDUCTASE_ACTIVITY_ACTING_ON_A_SULFUR_GROUP_OF_DONORS_NAD_P_AS_ACCEPTOR	GOMF_OXIDOREDUCTASE_ACTIVITY_ACTING_ON_A_SULFUR_GROUP_OF_DONORS_NAD_P_AS_ACCEPTOR	9	0.612351	1.35788	0.141026	1	1	1378	tags=22%, list=12%, signal=20%	SELENOT/GSR
HP_BIFID_UVULA	HP_BIFID_UVULA	HP_BIFID_UVULA	93	0.410087	1.35787	0.05	1	1	3720	tags=45%, list=32%, signal=31%	LARGE1/RXYLT1/SELENOI/POLA1/PLCB4/TTN/USP9X/POMGNT2/PGAP1/BCOR/TTC37/SATB2/AMER1/GAS1/FTO/CDC6/B3GALNT2/STAG2/TGFBR1/EDN1/ALG9/ORC4/SMC1A/FKTN/SMPD4/PTCH1/MYLPF/KMT2C/XYLT1/ATP6V1B2/SMAD4/AMMECR1/ZEB2/TGFBR2/PIGW/DDX3X/KAT6B/RECQL4/DLG3/COL11A2/DDX59/SEC23A
GOMF_INORGANIC_MOLECULAR_ENTITY_TRANSMEMBRANE_TRANSPORTER_ACTIVITY	GOMF_INORGANIC_MOLECULAR_ENTITY_TRANSMEMBRANE_TRANSPORTER_ACTIVITY	GOMF_INORGANIC_MOLECULAR_ENTITY_TRANSMEMBRANE_TRANSPORTER_ACTIVITY	259	0.387534	1.35729	0.00495002	0.627023	0.627023	2162	tags=19%, list=18%, signal=16%	ATP5F1E/ATP5MG/ATP5MC2/ATP5ME/ATP5PF/ATP5F1A/ATP5MC3/ATP5MF/ATP5MC1/ATP5PO/ATP5F1B/ATP5PD/ATP5F1D/ATP5F1C/ATP5PB/MCUB/SLC9A3/TRPM2/CFTR/SLC36A1/ATP6V0E2/CLCA1/TRPM3/MT-ATP8/SLC23A1/ATP7A/KCNQ1/ZDHHC17/SLC15A2/ATP2C2/SLC39A5/SLC8B1/MCOLN2/CHRNB1/NIPAL3/SCN3A/XPR1/MT-ATP6/CALHM2/SLC26A11/ITPR2/SLC25A30/ANO9/TMEM63A/TRPM4/NIPA1/CLCN3/TPCN1/CACNB3
HP_NON_MOTOR_SEIZURE	HP_NON_MOTOR_SEIZURE	HP_NON_MOTOR_SEIZURE	106	0.407085	1.35715	0.0395538	1	1	4747	tags=60%, list=40%, signal=36%	PLPBP/MED12L/JRK/TRPM3/RPS6KA3/IQSEC2/USP9X/PGAP1/ALMS1/SATB2/EPB41L1/ALDH7A1/PIGM/CLTC/MBD5/CASK/CDKL5/NBEA/DYNC1H1/TCF4/PRRT2/DYRK1A/MED12/PACS1/CHD2/HCFC1/SYP/DOCK8/SZT2/SETD2/ASH1L/ACSL4/ARHGEF6/CDH15/DEPDC5/ZEB2/TRIM8/DHDDS/KDM5B/CHAMP1/HIVEP2/CIC/RAB39B/ADGRG1/DLG3/UBE3A/CUX1/NPRL2/WDR26/SETD1B/TAOK1/UPF3B/SYNGAP1/NSD1/DOCK7/FTSJ1/SMARCA2/SLC35A3/SON/MECP2/WAC/EHMT1/CSTB/NGLY1
GOBP_NEGATIVE_REGULATION_OF_CHROMOSOME_ORGANIZATION	GOBP_NEGATIVE_REGULATION_OF_CHROMOSOME_ORGANIZATION	GOBP_NEGATIVE_REGULATION_OF_CHROMOSOME_ORGANIZATION	69	0.4213	1.35695	0.0786749	1	1	3479	tags=49%, list=30%, signal=35%	TEN1/TENT4B/STN1/CENPF/CTC1/ZWINT/APC/KNTC1/ERCC4/AURKB/CDK5RAP2/KLHL22/ATM/ZW10/SPDL1/IK/RAD21/MAD2L1BP/HNRNPU/DCP2/FBXO5/GEN1/ZNF207/XRN1/PCID2/DYNC1LI1/TERF2/SMG6/ATRX/NBN/WAPL/CCNB1/TNKS2/TPR
HP_CHYLOTHORAX	HP_CHYLOTHORAX	HP_CHYLOTHORAX	11	0.590828	1.35693	0.122807	1	1	3128	tags=64%, list=27%, signal=47%	CCBE1/CBL/TSC2/TSC1/PTPN11/BRAF/PIEZO1
GOBP_SPINDLE_ELONGATION	GOBP_SPINDLE_ELONGATION	GOBP_SPINDLE_ELONGATION	4	0.749216	1.35576	0.124638	1	1	2758	tags=75%, list=23%, signal=57%	AURKB/NUMA1/AURKC
GOBP_MICROTUBULE_BUNDLE_FORMATION	GOBP_MICROTUBULE_BUNDLE_FORMATION	GOBP_MICROTUBULE_BUNDLE_FORMATION	37	0.462054	1.3557	0.104348	1	1	2877	tags=46%, list=24%, signal=35%	TOGARAM1/JHY/DNAAF4/BBS2/MTCL1/TTC26/SPAG16/TPPP/CDK5RAP2/SPAST/MARK4/NUMA1/DNAAF5/ZNF207/DNAL1/CFAP44/NAV1
GOBP_REGULATION_OF_RESPONSE_TO_DNA_DAMAGE_STIMULUS	GOBP_REGULATION_OF_RESPONSE_TO_DNA_DAMAGE_STIMULUS	GOBP_REGULATION_OF_RESPONSE_TO_DNA_DAMAGE_STIMULUS	195	0.391872	1.35562	0.0150808	1	1	4918	tags=55%, list=42%, signal=33%	FBH1/CGAS/MRNIP/CYREN/SHLD1/SHLD2/NSD2/BABAM2/ABRAXAS1/YJU2/HDGFL2/WDR76/TRIM32/UBE2V1/SPIRE1/DDX11/SLF1/DTX3L/ATR/RFWD3/HELB/ETAA1/VPS72/PYHIN1/MMS19/ERCC4/DDX39B/TIMELESS/RAD52/UBQLN4/MRGBP/RIF1/PARP9/TP53/CHEK2/PARG/ATM/KDM1A/TP53BP1/KAT7/ATAD5/BRD8/PIAS4/ZCWPW1/EPC2/EP400/MDM2/NEK4/FBXO5/TRRAP/DYRK1A/ABL1/FMR1/ARID2/ERCC6/PML/TERF2/PRKCG/SETD2/MBTD1/RECQL5/PRKDC/EYA3/TRIM28/BCLAF1/FEM1B/PAXIP…
GOBP_NEURON_FATE_COMMITMENT	GOBP_NEURON_FATE_COMMITMENT	GOBP_NEURON_FATE_COMMITMENT	11	0.59019	1.35547	0.126566	1	1	3016	tags=64%, list=26%, signal=47%	ESRP1/SATB2/BCL11B/NOTCH1/TGFBR1/EHMT2/SMAD4
GOBP_PURINE_CONTAINING_COMPOUND_METABOLIC_PROCESS	GOBP_PURINE_CONTAINING_COMPOUND_METABOLIC_PROCESS	GOBP_PURINE_CONTAINING_COMPOUND_METABOLIC_PROCESS	254	0.387061	1.35542	0.00547106	0.651013	0.651013	2092	tags=18%, list=18%, signal=15%	ATP5F1E/ATP5MG/ATP5MC2/ATP5ME/ATP5PF/ATP5F1A/ATP5MC3/ATP5MF/ATP5MC1/ATP5PO/ATP5F1B/ATP5PD/ADA2/ATP5F1D/ATP5F1C/ATP5PB/EFL1/MT-ATP8/ADCY6/ENTPD5/LRRK2/MAGI3/ACACB/SAMHD1/SULT1A1/CROT/SULT1B1/PANK3/DLG2/SLC25A12/HK1/GART/PFAS/PPARA/OXSM/ACACA/PANK4/MT-ATP6/KDM1A/PPAT/CASK/NUDT11/ZBTB20/PDE5A/GIT1/NME6
HP_INTESTINAL_MALROTATION	HP_INTESTINAL_MALROTATION	HP_INTESTINAL_MALROTATION	69	0.420792	1.35532	0.0786749	1	1	2977	tags=39%, list=25%, signal=29%	UFD1/CFAP298/NSD2/WASHC5/DNAAF4/DYNC2H1/CENPF/ARID1B/PIGN/HIRA/BCOR/AMER1/KAT6A/RAD21/SEC24C/HNRNPU/UBE3B/DNAAF5/SMC1A/NIPBL/LEMD3/ABL1/MED12/DNAL1/SMC3/FARSB/SLC12A2
GOMF_REGULATORY_RNA_BINDING	GOMF_REGULATORY_RNA_BINDING	GOMF_REGULATORY_RNA_BINDING	32	0.472413	1.35519	0.106667	1	1	5303	tags=75%, list=45%, signal=41%	TUT4/TUT7/SPOUT1/ZC3H7B/RC3H1/DICER1/PNPT1/PUM2/FMR1/AGO4/HNRNPA2B1/AGO1/TLR7/PUM1/DHX9/MBD2/AGO3/RBM4/MECP2/SOX4/AGO2/TARBP2/NEAT1/ZC3H7A
HP_INTELLECTUAL_DISABILITY_MODERATE	HP_INTELLECTUAL_DISABILITY_MODERATE	HP_INTELLECTUAL_DISABILITY_MODERATE	165	0.39375	1.35495	0.0209611	1	1	5681	tags=66%, list=48%, signal=35%	WASHC4/COQ8A/MED12L/CENPJ/TRPM3/ARID1B/RPS6KA3/POLR3A/IQSEC2/APC/USP9X/PGAP1/C12orf4/SATB2/EPB41L1/RPGRIP1L/ARID1A/TTC5/CDK5RAP2/KANSL1/RTTN/CLTC/B3GALNT2/MBD5/CASK/STAG2/SMARCC2/PREPL/COG5/DPF2/NBEA/DYNC1H1/TCF4/MED23/INPP5E/NCAPD2/MED12/CNNM2/HCFC1/RSRC1/SYP/FMR1/ARID2/DOCK8/PGM3/SMARCA4/SETD2/XYLT1/ASH1L/SLC12A2/DNMT3A/ACSL4/TAF1/ARHGEF6/CDH15/LINS1/CLIP1/HMGCL/UFSP2/PIGW/KDM5B/CHAMP1/HIVEP2/E…
GOBP_FOLIC_ACID_CONTAINING_COMPOUND_CATABOLIC_PROCESS	GOBP_FOLIC_ACID_CONTAINING_COMPOUND_CATABOLIC_PROCESS	GOBP_FOLIC_ACID_CONTAINING_COMPOUND_CATABOLIC_PROCESS	4	0.748586	1.35462	0.126087	1	1	2556	tags=75%, list=22%, signal=59%	ALDH1L2/AASDHPPT/PM20D2
HP_HYPOPITUITARISM	HP_HYPOPITUITARISM	HP_HYPOPITUITARISM	86	0.411326	1.35447	0.0502049	1	1	5517	tags=69%, list=47%, signal=37%	WASHC5/EFL1/STIL/MT-ATP8/POLR3A/RNPC3/RFWD3/ALMS1/GAS1/TRAPPC11/STAT5B/RRM2B/KANSL1/DCAF17/TP53/POLE/STAG2/PREPL/PIK3CA/ZNF148/SMC1A/PTCH1/DYRK1A/TBCK/MADD/POMC/BRAF/SIN3A/KMT2A/VPS13B/IARS2/SLC29A3/AFF4/RBM28/SRP54/HBB/BAP1/HERC2/KISS1R/WDR11/DUSP6/STX16/FLNB/GNAS/B3GLCT/FARSA/CEP57/CTNNB1/AKT1/ADNP/PRKAR1A/SMARCE1/TMEM67/GMNN/FANCF/POLR3GL/THOC2/TRAF7/NF2
GOBP_POSITIVE_REGULATION_OF_CENTRIOLE_ELONGATION	GOBP_POSITIVE_REGULATION_OF_CENTRIOLE_ELONGATION	GOBP_POSITIVE_REGULATION_OF_CENTRIOLE_ELONGATION	5	0.708738	1.35445	0.137931	1	1	2760	tags=80%, list=23%, signal=61%	CENPJ/CEP120/CEP295/VPS4B
GOBP_HOMOLOGOUS_RECOMBINATION	GOBP_HOMOLOGOUS_RECOMBINATION	GOBP_HOMOLOGOUS_RECOMBINATION	26	0.487541	1.3543	0.115165	1	1	3440	tags=54%, list=29%, signal=38%	CENPX/MRE11/CENPS/FANCM/ERCC4/ATM/RAD21/UBR2/PSMC3IP/EME2/RMI1/MLH1/RAD51D/KLHDC3
GOBP_CELL_CYCLE_G2_M_PHASE_TRANSITION	GOBP_CELL_CYCLE_G2_M_PHASE_TRANSITION	GOBP_CELL_CYCLE_G2_M_PHASE_TRANSITION	110	0.405612	1.35427	0.0324544	1	1	4003	tags=46%, list=34%, signal=31%	NOP53/MRNIP/MRE11/CCNQ/BABAM2/ABRAXAS1/DBF4B/CENPF/CTC1/PKIA/BLM/LATS1/CCNY/RRM2B/AURKB/CDC6/PBX1/TP53/CHEK2/ATM/RAD21/ATAD5/TOPBP1/ATF5/RINT1/FBXO5/SIN3A/MTA3/VPS4B/CDC14B/MASTL/RCC2/INTS3/CDK14/BACH1/NBN/ZFYVE19/FBXL8/CCNB1/PPME1/ZNF830/RAD17/TAOK3/PAXIP1/DNM2/ING4/FBXL12/TAF2/TAOK1/TAOK2/WEE1
HP_ANAL_ATRESIA	HP_ANAL_ATRESIA	HP_ANAL_ATRESIA	78	0.417774	1.35422	0.0560166	1	1	4180	tags=49%, list=36%, signal=32%	UFD1/LARGE1/CCNQ/WASHC5/FANCC/FANCM/DYNC2H1/RFWD3/PIGN/USP9X/HIRA/BCOR/AMER1/ERCC4/CEP120/CAPN15/SEC24C/WDR35/FKTN/ABL1/MED12/SIN3A/BRCA2/CD81/KMT2C/CDH1/IFT80/UBR1/NBN/EPCAM/RECQL4/PRKCD/EMC1/FANCL/PPP2R3C/FANCA/FANCB/PALB2
GOMF_5S_RRNA_BINDING	GOMF_5S_RRNA_BINDING	GOMF_5S_RRNA_BINDING	10	0.603473	1.35409	0.133758	1	1	17	tags=10%, list=0%, signal=10%	NOP53
HP_RHIZOMELIA	HP_RHIZOMELIA	HP_RHIZOMELIA	41	0.455242	1.35398	0.0947712	1	1	5129	tags=71%, list=44%, signal=40%	TENT5A/IFT122/CEP120/TONSL/AGPS/HDAC6/ALG9/WDR35/MBTPS2/KIAA0586/KMT2A/IFT80/MYSM1/MTOR/DYM/ARCN1/SLC26A2/COG1/ALG12/SIK3/KYNU/PCYT1A/FLNB/B3GLCT/LBR/WDR19/CEP57/INPPL1/GNPAT
HP_ABNORMALITY_OF_THE_CALF_MUSCULATURE	HP_ABNORMALITY_OF_THE_CALF_MUSCULATURE	HP_ABNORMALITY_OF_THE_CALF_MUSCULATURE	31	0.473201	1.35376	0.104329	1	1	1389	tags=23%, list=12%, signal=20%	LARGE1/WASHC5/TRIM32/TTN/KLHL9/POMGNT2/TRAPPC11
HP_SYNDACTYLY	HP_SYNDACTYLY	HP_SYNDACTYLY	237	0.387677	1.353	0.0092009	0.862182	0.862182	4686	tags=56%, list=40%, signal=34%	SEM1/CPLANE1/CCNQ/NECTIN1/WASHC5/BICRA/CCBE1/FANCC/TRIM32/KIAA0753/BBS2/FANCM/DDX11/DYNC2H1/SOX5/RPS6KA3/BTRC/BBS10/POLR3A/IQSEC2/RFWD3/APC/CDAN1/USP9X/BLM/BBS7/BCOR/IFT122/ERCC4/PLAG1/CEP120/KAT6A/MEGF8/MAPK1/RTTN/SUZ12/WDPCP/NOTCH1/RAD21/FIG4/DYNC2LI1/KIAA1109/CEP290/BMS1/PIK3CA/BBS4/WDR35/SMC1A/CHUK/IFT81/NIPBL/LEMD3/DYRK1A/TBCK/MED12/PDE6D/SIN3A/BCR/CHD2/BRCA2/HCFC1/SYP/CHSY1/VPS13B/IFT74/SLC…
GOBP_SEPTUM_PRIMUM_DEVELOPMENT	GOBP_SEPTUM_PRIMUM_DEVELOPMENT	GOBP_SEPTUM_PRIMUM_DEVELOPMENT	3	0.794751	1.35272	0.130758	1	1	293	tags=33%, list=2%, signal=33%	NSD2
HP_ATRIOVENTRICULAR_CANAL_DEFECT	HP_ATRIOVENTRICULAR_CANAL_DEFECT	HP_ATRIOVENTRICULAR_CANAL_DEFECT	23	0.501739	1.35271	0.11543	1	1	2575	tags=39%, list=22%, signal=31%	CCDC32/VPS35L/WASHC5/PRKACA/WDPCP/DYNC2LI1/LZTR1/PTPN11/BRAF
HP_EARLY_ONSET_ABSENCE_SEIZURES	HP_EARLY_ONSET_ABSENCE_SEIZURES	HP_EARLY_ONSET_ABSENCE_SEIZURES	2	0.871895	1.35266	0.0936455	1	1	1508	tags=100%, list=13%, signal=87%	PLPBP/ALDH7A1
HP_ABNORMAL_CIRCULATING_NON_PROTEINOGENIC_AMINO_ACID_CONCENTRATION	HP_ABNORMAL_CIRCULATING_NON_PROTEINOGENIC_AMINO_ACID_CONCENTRATION	HP_ABNORMAL_CIRCULATING_NON_PROTEINOGENIC_AMINO_ACID_CONCENTRATION	15	0.550876	1.35262	0.127893	1	1	1762	tags=40%, list=15%, signal=34%	MRM2/MT-ND3/MT-ND6/DMGDH/PCK1/MT-ATP6
GOCC_MON1_CCZ1_COMPLEX	GOCC_MON1_CCZ1_COMPLEX	GOCC_MON1_CCZ1_COMPLEX	5	0.707682	1.35243	0.137931	1	1	402	tags=20%, list=3%, signal=19%	RMC1
GOCC_NONHOMOLOGOUS_END_JOINING_COMPLEX	GOCC_NONHOMOLOGOUS_END_JOINING_COMPLEX	GOCC_NONHOMOLOGOUS_END_JOINING_COMPLEX	8	0.632427	1.35242	0.130548	1	1	510	tags=25%, list=4%, signal=24%	PAXX/ATP23
GOBP_POSITIVE_REGULATION_OF_PROTEIN_DEUBIQUITINATION	GOBP_POSITIVE_REGULATION_OF_PROTEIN_DEUBIQUITINATION	GOBP_POSITIVE_REGULATION_OF_PROTEIN_DEUBIQUITINATION	6	0.674862	1.35211	0.124138	1	1	17	tags=17%, list=0%, signal=17%	NOP53
HP_ASYMMETRY_OF_THE_THORAX	HP_ASYMMETRY_OF_THE_THORAX	HP_ASYMMETRY_OF_THE_THORAX	6	0.674748	1.35188	0.124138	1	1	1757	tags=50%, list=15%, signal=43%	MESD/AMER1/HERC1
GOBP_RESPONSE_TO_MUSCLE_ACTIVITY	GOBP_RESPONSE_TO_MUSCLE_ACTIVITY	GOBP_RESPONSE_TO_MUSCLE_ACTIVITY	6	0.674697	1.35178	0.124138	1	1	20	tags=17%, list=0%, signal=17%	ATP5F1A
HP_DECREASED_LACRIMATION	HP_DECREASED_LACRIMATION	HP_DECREASED_LACRIMATION	12	0.581003	1.35156	0.128269	1	1	2977	tags=67%, list=25%, signal=50%	ELP1/TRAPPC11/ERCC4/AP1B1/MADD/DST/ERCC6/SLC12A2
GOMF_DEOXYRIBONUCLEASE_I_ACTIVITY	GOMF_DEOXYRIBONUCLEASE_I_ACTIVITY	GOMF_DEOXYRIBONUCLEASE_I_ACTIVITY	3	0.793872	1.35123	0.130758	1	1	1635	tags=67%, list=14%, signal=57%	DNASE1/DICER1
HP_EEG_WITH_GENERALIZED_SHARP_SLOW_WAVES	HP_EEG_WITH_GENERALIZED_SHARP_SLOW_WAVES	HP_EEG_WITH_GENERALIZED_SHARP_SLOW_WAVES	6	0.674416	1.35122	0.124138	1	1	2175	tags=50%, list=18%, signal=41%	PLPBP/ALDH7A1/PRRT2
GOBP_NEGATIVE_REGULATION_OF_RIG_I_SIGNALING_PATHWAY	GOBP_NEGATIVE_REGULATION_OF_RIG_I_SIGNALING_PATHWAY	GOBP_NEGATIVE_REGULATION_OF_RIG_I_SIGNALING_PATHWAY	7	0.651438	1.35116	0.128552	1	1	2455	tags=57%, list=21%, signal=45%	UFD1/DHX58/NPLOC4/RNF125
HP_SOLITARY_MEDIAN_MAXILLARY_CENTRAL_INCISOR	HP_SOLITARY_MEDIAN_MAXILLARY_CENTRAL_INCISOR	HP_SOLITARY_MEDIAN_MAXILLARY_CENTRAL_INCISOR	10	0.602067	1.35094	0.136306	1	1	4341	tags=80%, list=37%, signal=51%	STIL/BCOR/GAS1/STAG2/SMC1A/PTCH1/ANKRD11/CNOT1
HP_RETINAL_VASCULAR_TORTUOSITY	HP_RETINAL_VASCULAR_TORTUOSITY	HP_RETINAL_VASCULAR_TORTUOSITY	43	0.449934	1.35064	0.0981661	1	1	2610	tags=33%, list=22%, signal=25%	BUD23/UFD1/SELENOI/ESS2/GTF2IRD1/CENPF/DGCR8/HIRA/MT-ND6/MT-ATP6/SEC24C/DGCR2/MT-ND4L/STX1A
GOCC_DERLIN_1_RETROTRANSLOCATION_COMPLEX	GOCC_DERLIN_1_RETROTRANSLOCATION_COMPLEX	GOCC_DERLIN_1_RETROTRANSLOCATION_COMPLEX	7	0.651186	1.35063	0.131258	1	1	8	tags=14%, list=0%, signal=14%	SELENOS
HP_CUTANEOUS_SYNDACTYLY	HP_CUTANEOUS_SYNDACTYLY	HP_CUTANEOUS_SYNDACTYLY	31	0.472092	1.35059	0.106548	1	1	4549	tags=65%, list=39%, signal=40%	NECTIN1/BICRA/CCBE1/BCOR/KAT6A/MEGF8/KIAA1109/CHUK/LEMD3/DYRK1A/CHSY1/XYLT1/ATP6V1B2/CDH1/CREBBP/ANKRD11/MCTP2/SMARCAD1/MECP2/TMEM94
HP_SPEECH_ARTICULATION_DIFFICULTIES	HP_SPEECH_ARTICULATION_DIFFICULTIES	HP_SPEECH_ARTICULATION_DIFFICULTIES	13	0.568821	1.35058	0.138577	1	1	3350	tags=62%, list=28%, signal=44%	NECTIN1/PLCB4/HTT/STAG2/NF1/SH2B1/CDH1/DLG1
GOBP_POSITIVE_REGULATION_OF_NEURAL_PRECURSOR_CELL_PROLIFERATION	GOBP_POSITIVE_REGULATION_OF_NEURAL_PRECURSOR_CELL_PROLIFERATION	GOBP_POSITIVE_REGULATION_OF_NEURAL_PRECURSOR_CELL_PROLIFERATION	16	0.542355	1.35049	0.121212	1	1	3627	tags=62%, list=31%, signal=43%	DISC1/SMARCD3/KDM1A/NOTCH1/ZNF335/TOX/GNAI2/HIF1A/ASPM/ADGRG1
HP_NON_OBSTRUCTIVE_AZOOSPERMIA	HP_NON_OBSTRUCTIVE_AZOOSPERMIA	HP_NON_OBSTRUCTIVE_AZOOSPERMIA	14	0.557767	1.34996	0.130542	1	1	1620	tags=36%, list=14%, signal=31%	CFTR/FANCM/USP9Y/NANOS1/DDX3Y
GOBP_EXTRACELLULAR_TRANSPORT	GOBP_EXTRACELLULAR_TRANSPORT	GOBP_EXTRACELLULAR_TRANSPORT	12	0.580218	1.34973	0.129514	1	1	1447	tags=33%, list=12%, signal=29%	JHY/DNAAF4/CFAP54/SPAG16
HP_ABNORMAL_ANATOMIC_LOCATION_OF_THE_HEART	HP_ABNORMAL_ANATOMIC_LOCATION_OF_THE_HEART	HP_ABNORMAL_ANATOMIC_LOCATION_OF_THE_HEART	57	0.42816	1.34967	0.0922432	1	1	4683	tags=56%, list=40%, signal=34%	CFAP298/CPLANE1/NECTIN1/DNAAF4/BCOR/SLC19A2/CEP120/MEGF8/RPGRIP1L/TGDS/PIBF1/DYNC2LI1/SH2B1/CEP290/DNAAF5/NEK8/INPP5E/DNAL1/KIAA0586/TMEM216/UBR1/CBY1/SPAG1/INVS/TCTN2/LRRC56/B9D2/AHI1/TTC12/HYLS1/ZMPSTE24/CEP104
GOBP_HYDROGEN_SULFIDE_METABOLIC_PROCESS	GOBP_HYDROGEN_SULFIDE_METABOLIC_PROCESS	GOBP_HYDROGEN_SULFIDE_METABOLIC_PROCESS	5	0.706183	1.34957	0.13931	1	1	2168	tags=40%, list=18%, signal=33%	SQOR/SP1
HP_DECREASED_FERTILITY_IN_MALES	HP_DECREASED_FERTILITY_IN_MALES	HP_DECREASED_FERTILITY_IN_MALES	50	0.43748	1.34895	0.0923567	1	1	4607	tags=66%, list=39%, signal=40%	CFAP298/DNAAF4/CFTR/FANCC/FANCM/CFAP70/RFWD3/USP9Y/ALMS1/BLM/ERCC4/DDX3Y/DNAAF5/MAP3K1/PTPN11/BRAF/DNAL1/CEP112/BRCA2/AURKC/SPAG1/CATSPER2/LRRC56/FANCL/PPP2R3C/FANCA/FANCB/DHX37/PALB2/WWOX/TTC12/FANCG/ARMC2
GOMF_N_METHYLTRANSFERASE_ACTIVITY	GOMF_N_METHYLTRANSFERASE_ACTIVITY	GOMF_N_METHYLTRANSFERASE_ACTIVITY	81	0.412638	1.34875	0.0546392	1	1	4850	tags=57%, list=41%, signal=34%	NSD3/CSKMT/EEF1AKMT2/NSD2/EEF1AKMT3/EEF1AKMT4/EEF1AKMT1/ETFBKMT/TFB1M/N6AMT1/PRMT3/FDXACB1/EZH1/METTL16/TRMT1L/ASH2L/TRMT11/SMYD5/EHMT2/SETDB1/KMT2A/KMT2C/SETD2/ASH1L/RNMT/WDR82/KMT2B/TTLL12/PRMT9/SETD7/SETD1B/SETD5/KMT5C/RBBP5/PRMT5/SMYD3/NSD1/CARM1/PRMT6/KMT5A/EHMT1/SETD4/GNMT/SETDB2/SUV39H2/SETD3
GOBP_POSITIVE_REGULATION_OF_ENDOCYTIC_RECYCLING	GOBP_POSITIVE_REGULATION_OF_ENDOCYTIC_RECYCLING	GOBP_POSITIVE_REGULATION_OF_ENDOCYTIC_RECYCLING	4	0.745279	1.34864	0.131884	1	1	255	tags=25%, list=2%, signal=24%	EIPR1
GOBP_POSITIVE_REGULATION_OF_CELL_CELL_ADHESION_MEDIATED_BY_CADHERIN	GOBP_POSITIVE_REGULATION_OF_CELL_CELL_ADHESION_MEDIATED_BY_CADHERIN	GOBP_POSITIVE_REGULATION_OF_CELL_CELL_ADHESION_MEDIATED_BY_CADHERIN	5	0.705677	1.3486	0.13931	1	1	951	tags=40%, list=8%, signal=37%	AFDN/TJP1
GOBP_NEGATIVE_REGULATION_OF_TOR_SIGNALING	GOBP_NEGATIVE_REGULATION_OF_TOR_SIGNALING	GOBP_NEGATIVE_REGULATION_OF_TOR_SIGNALING	33	0.46753	1.34844	0.105322	1	1	4057	tags=52%, list=35%, signal=34%	CASTOR3/BMT2/CASTOR1/ATM/UBR2/TSC2/TSC1/SESN1/TBC1D7/DEPTOR/SZT2/UBR1/HIF1A/DEPDC5/SIRT1/NPRL2/TMEM127
HP_OVERFOLDING_OF_THE_SUPERIOR_HELICES	HP_OVERFOLDING_OF_THE_SUPERIOR_HELICES	HP_OVERFOLDING_OF_THE_SUPERIOR_HELICES	3	0.792153	1.3483	0.135215	1	1	1006	tags=67%, list=9%, signal=61%	BICRA/PLCB4
HP_IMPAIRED_NEUTROPHIL_BACTERICIDAL_ACTIVITY	HP_IMPAIRED_NEUTROPHIL_BACTERICIDAL_ACTIVITY	HP_IMPAIRED_NEUTROPHIL_BACTERICIDAL_ACTIVITY	7	0.650034	1.34824	0.132612	1	1	70	tags=14%, list=1%, signal=14%	CYBC1
GOMF_ANTIOXIDANT_ACTIVITY	GOMF_ANTIOXIDANT_ACTIVITY	GOMF_ANTIOXIDANT_ACTIVITY	49	0.437422	1.34815	0.104762	1	1	56	tags=8%, list=0%, signal=8%	SELENOS/SELENOF/SELENOT/SELENOW
HP_EEG_WITH_BURST_SUPPRESSION	HP_EEG_WITH_BURST_SUPPRESSION	HP_EEG_WITH_BURST_SUPPRESSION	23	0.499921	1.34781	0.116608	1	1	3364	tags=48%, list=29%, signal=34%	PLPBP/ALG11/ALDH7A1/NSF/CASK/CDKL5/PIK3CA/PNPO/AKT3/CYFIP2/TRIM8
GOBP_HISTONE_H3_K4_DEMETHYLATION	GOBP_HISTONE_H3_K4_DEMETHYLATION	GOBP_HISTONE_H3_K4_DEMETHYLATION	7	0.649817	1.34779	0.132612	1	1	4122	tags=100%, list=35%, signal=65%	RIOX2/RIOX1/KDM1A/KDM5C/KDM5B/KDM5A/KDM5D
GOBP_REGULATION_OF_RECEPTOR_CLUSTERING	GOBP_REGULATION_OF_RECEPTOR_CLUSTERING	GOBP_REGULATION_OF_RECEPTOR_CLUSTERING	5	0.705252	1.34779	0.13931	1	1	2810	tags=60%, list=24%, signal=46%	MESD/SLC7A11/CD81
GOBP_ANGIOGENESIS_INVOLVED_IN_CORONARY_VASCULAR_MORPHOGENESIS	GOBP_ANGIOGENESIS_INVOLVED_IN_CORONARY_VASCULAR_MORPHOGENESIS	GOBP_ANGIOGENESIS_INVOLVED_IN_CORONARY_VASCULAR_MORPHOGENESIS	3	0.791833	1.34776	0.136701	1	1	2450	tags=100%, list=21%, signal=79%	NRP1/TGFBR1/PDGFRB
GOCC_NUCLEAR_REPLICATION_FORK	GOCC_NUCLEAR_REPLICATION_FORK	GOCC_NUCLEAR_REPLICATION_FORK	23	0.499902	1.34776	0.116608	1	1	5185	tags=83%, list=44%, signal=46%	POLA1/ZRANB3/ETAA1/TIMELESS/TONSL/MMS22L/POLA2/PRIM2/RPA1/POLD3/PRIM1/MCM3/BAZ1B/POLD1/SMARCAD1/SMARCAL1/RPA2/ZMIZ2/SMARCA5
GOBP_PHOTORECEPTOR_CELL_MAINTENANCE	GOBP_PHOTORECEPTOR_CELL_MAINTENANCE	GOBP_PHOTORECEPTOR_CELL_MAINTENANCE	16	0.541227	1.34768	0.124848	1	1	2820	tags=56%, list=24%, signal=43%	BBS2/BBS10/CIB2/CLCN3/BBS4/IQCB1/LCA5/CLN8/ERCC6
HP_SCHIZOPHRENIA	HP_SCHIZOPHRENIA	HP_SCHIZOPHRENIA	32	0.46979	1.34767	0.108889	1	1	5266	tags=75%, list=45%, signal=42%	WHRN/UFD1/DNAJC13/LRRK2/HIRA/CIB2/WFS1/SEC24C/MED12/APOL2/DNMT3A/GIGYF2/CEP78/VPS35/ATP2A2/EIF4G1/RBM12/UPF3B/CAT/FTSJ1/JMJD1C/MSTO1/ZDHHC9/FLI1
GOCC_DNA_PACKAGING_COMPLEX	GOCC_DNA_PACKAGING_COMPLEX	GOCC_DNA_PACKAGING_COMPLEX	34	0.46709	1.34764	0.103104	1	1	4588	tags=68%, list=39%, signal=41%	NCAPG/SLF1/NCAPD3/VPS72/IRF4/KAT6A/MRGBP/SHPRH/BRD8/EPC2/EP400/NCAPD2/TRRAP/MBTD1/MPHOSPH8/KAT6B/SMC2/DMAP1/EPC1/GLYR1/ING3/HP1BP3/ACTL6A
GOBP_PROTEIN_LOCALIZATION_TO_ENDOSOME	GOBP_PROTEIN_LOCALIZATION_TO_ENDOSOME	GOBP_PROTEIN_LOCALIZATION_TO_ENDOSOME	22	0.502115	1.34758	0.121637	1	1	3938	tags=55%, list=33%, signal=36%	WASHC2C/WASHC2A/DTX3L/ROCK2/MICALL1/NRP1/RAB35/AKAP11/VPS35/MGAT3/MSN/ANKRD13A
GOBP_SNRNA_TRANSPORT	GOBP_SNRNA_TRANSPORT	GOBP_SNRNA_TRANSPORT	6	0.672535	1.34745	0.126897	1	1	2355	tags=67%, list=20%, signal=53%	NCBP1/NCBP3/PHAX/SNUPN
GOBP_PURINE_NUCLEOSIDE_CATABOLIC_PROCESS	GOBP_PURINE_NUCLEOSIDE_CATABOLIC_PROCESS	GOBP_PURINE_NUCLEOSIDE_CATABOLIC_PROCESS	5	0.705003	1.34731	0.14069	1	1	48	tags=20%, list=0%, signal=20%	ADA2
GOBP_PURINE_RIBONUCLEOSIDE_CATABOLIC_PROCESS	GOBP_PURINE_RIBONUCLEOSIDE_CATABOLIC_PROCESS	GOBP_PURINE_RIBONUCLEOSIDE_CATABOLIC_PROCESS	5	0.705003	1.34731	0.14069	1	1	48	tags=20%, list=0%, signal=20%	ADA2
HP_CHOLANGIOCARCINOMA	HP_CHOLANGIOCARCINOMA	HP_CHOLANGIOCARCINOMA	4	0.744513	1.34725	0.133333	1	1	3007	tags=100%, list=26%, signal=74%	TCF4/GPR35/SEMA4D/HFE
GOBP_PARACRINE_SIGNALING	GOBP_PARACRINE_SIGNALING	GOBP_PARACRINE_SIGNALING	2	0.868348	1.34716	0.09699	1	1	132	tags=50%, list=1%, signal=49%	CGAS
GOMF_3_5_DNA_HELICASE_ACTIVITY	GOMF_3_5_DNA_HELICASE_ACTIVITY	GOMF_3_5_DNA_HELICASE_ACTIVITY	14	0.556481	1.34685	0.1367	1	1	1334	tags=36%, list=11%, signal=32%	FBH1/NAV2/FANCM/BLM/RECQL
GOBP_NEGATIVE_REGULATION_OF_STRIATED_MUSCLE_CONTRACTION	GOBP_NEGATIVE_REGULATION_OF_STRIATED_MUSCLE_CONTRACTION	GOBP_NEGATIVE_REGULATION_OF_STRIATED_MUSCLE_CONTRACTION	5	0.704499	1.34635	0.14069	1	1	2024	tags=40%, list=17%, signal=33%	GRK2/PDE5A
GOBP_ACTIN_FILAMENT_DEPOLYMERIZATION	GOBP_ACTIN_FILAMENT_DEPOLYMERIZATION	GOBP_ACTIN_FILAMENT_DEPOLYMERIZATION	38	0.458574	1.34594	0.107221	1	1	2298	tags=32%, list=20%, signal=25%	CARMIL1/WASHC2C/CARMIL2/EPS8/PLEKHH2/PPP1R9B/TRIOBP/VIL1/MICAL3/SCIN/PIK3CA/MTPN
HP_IMMUNE_DYSREGULATION	HP_IMMUNE_DYSREGULATION	HP_IMMUNE_DYSREGULATION	9	0.606906	1.3458	0.152564	1	1	1563	tags=33%, list=13%, signal=29%	FOXP3/PLCG2/STAT1
GOMF_1_PHOSPHATIDYLINOSITOL_3_KINASE_ACTIVITY	GOMF_1_PHOSPHATIDYLINOSITOL_3_KINASE_ACTIVITY	GOMF_1_PHOSPHATIDYLINOSITOL_3_KINASE_ACTIVITY	8	0.629179	1.34547	0.137076	1	1	2151	tags=62%, list=18%, signal=51%	PIK3C2A/ATM/PIK3R3/PIK3C3/PIK3CA
GOMF_PHOSPHATIDYLINOSITOL_3_KINASE_ACTIVITY	GOMF_PHOSPHATIDYLINOSITOL_3_KINASE_ACTIVITY	GOMF_PHOSPHATIDYLINOSITOL_3_KINASE_ACTIVITY	8	0.629179	1.34547	0.137076	1	1	2151	tags=62%, list=18%, signal=51%	PIK3C2A/ATM/PIK3R3/PIK3C3/PIK3CA
GOBP_POSITIVE_REGULATION_OF_PLASMINOGEN_ACTIVATION	GOBP_POSITIVE_REGULATION_OF_PLASMINOGEN_ACTIVATION	GOBP_POSITIVE_REGULATION_OF_PLASMINOGEN_ACTIVATION	6	0.671516	1.34541	0.126897	1	1	560	tags=17%, list=5%, signal=16%	MELTF
GOBP_PROTEIN_METHYLATION	GOBP_PROTEIN_METHYLATION	GOBP_PROTEIN_METHYLATION	156	0.392152	1.34535	0.0270541	1	1	5166	tags=60%, list=44%, signal=34%	NSD3/CSKMT/EEF1AKMT2/NSD2/EEF1AKMT3/EEF1AKMT4/EEF1AKMT1/ETFBKMT/GCG/N6AMT1/PRMT3/KDM3A/BCOR/KANSL3/BTG2/MLLT6/EZH1/SUPT6H/ASH2L/RIF1/PYGO2/KANSL1/SUZ12/PRDM4/KDM1A/TET3/KDM4C/SMYD5/ZNF335/EHMT2/FAM98B/RNF20/DNMT1/PAXBP1/SETDB1/OGT/IWS1/HCFC1/KMT2A/KMT2C/SETD2/ASH1L/ATRX/DNMT3A/SMAD4/PCMTD1/WDR82/NFYB/KMT2B/PAXIP1/SIRT1/KAT8/AUTS2/TTLL12/PRMT9/SETD7/PCMTD2/TET2/RRP8/SETD1B/ICMT/FAM98A/RLF/CREBBP/J…
GOMF_HISTONE_BINDING	GOMF_HISTONE_BINDING	GOMF_HISTONE_BINDING	189	0.389306	1.34532	0.0206802	1	1	4603	tags=58%, list=39%, signal=36%	HPF1/HDGFL2/SPIN2A/SPIN3/DTX3L/CHD8/CBX8/MORC3/PHF2/NCAPD3/KDM7A/VPS72/HIRA/DPF3/BRD1/IPO9/MLLT6/SUPT6H/KAT6A/ZMYND8/STAT1/TONSL/L3MBTL3/PHF6/SBNO2/L3MBTL1/PYGO2/SART3/BCAS3/ATAD2/PARP9/SUZ12/TP53BP1/UHRF2/KAT7/SFMBT2/DAXX/SMARCC2/MSH6/ZCWPW1/DPF2/SAP30L/SPIN1/TBL1X/WDTC1/NCAPD2/RNF20/SPTY2D1/CHD2/KMT2A/FMR1/BPTF/KMT2C/PWWP2A/SMARCA4/USP15/ATRX/SMARCC1/MBTD1/MPHOSPH8/TDRD3/TAF1/ASF1A/ZZEF1/MYSM1/…
GOBP_REGULATION_OF_MRNA_CATABOLIC_PROCESS	GOBP_REGULATION_OF_MRNA_CATABOLIC_PROCESS	GOBP_REGULATION_OF_MRNA_CATABOLIC_PROCESS	132	0.397074	1.3453	0.034413	1	1	4849	tags=55%, list=41%, signal=33%	TENT5C/TUT4/TUT7/TENT4A/TENT4B/RIDA/TENT5A/RNASEL/MYD88/ROCK2/EXOSC2/BTG2/NANOS1/FTO/METTL16/RC3H1/LARP4B/TTC5/PLEKHN1/TIRAP/EXOSC9/KHSRP/UPF1/HNRNPU/FASTKD3/IKBKE/CPEB3/DCP2/PNPT1/RC3H2/PUM2/PCID2/LARP1/TARDBP/FMR1/CELF1/GIGYF2/NBAS/YTHDF3/GTPBP1/SYNCRIP/MLH1/CNOT8/DHX36/NOCT/SAMD4B/PRKCD/TNRC6A/FASTKD2/ZC3HAV1/THRAP3/PUM1/DIS3L2/CNOT6L/DHX9/TAF15/MAPK14/CNOT7/FASTKD5/ZC3H14/DHX34/CNOT1/POLR2D/E…
GOCC_PHOTORECEPTOR_INNER_SEGMENT	GOCC_PHOTORECEPTOR_INNER_SEGMENT	GOCC_PHOTORECEPTOR_INNER_SEGMENT	22	0.501254	1.34527	0.121637	1	1	2697	tags=41%, list=23%, signal=32%	WHRN/PHLPP2/CIB2/ZBED4/EPB41L5/BBS4/FAM161A/KIAA0586/CEP250
GOBP_ATTACHMENT_OF_SPINDLE_MICROTUBULES_TO_KINETOCHORE	GOBP_ATTACHMENT_OF_SPINDLE_MICROTUBULES_TO_KINETOCHORE	GOBP_ATTACHMENT_OF_SPINDLE_MICROTUBULES_TO_KINETOCHORE	26	0.484235	1.34512	0.122007	1	1	3605	tags=54%, list=31%, signal=37%	ABRAXAS1/ABRAXAS2/KNL1/APC/AURKB/HNRNPU/ZNF207/AURKC/RCC2/CCNB1/MIS12/CHAMP1/SPAG5/KNSTRN
GOMF_ENDODEOXYRIBONUCLEASE_ACTIVITY_PRODUCING_5_PHOSPHOMONOESTERS	GOMF_ENDODEOXYRIBONUCLEASE_ACTIVITY_PRODUCING_5_PHOSPHOMONOESTERS	GOMF_ENDODEOXYRIBONUCLEASE_ACTIVITY_PRODUCING_5_PHOSPHOMONOESTERS	10	0.59939	1.34493	0.142675	1	1	2466	tags=50%, list=21%, signal=40%	FAN1/DNASE1/DICER1/ZGRF1/GEN1
GOBP_DNA_PACKAGING	GOBP_DNA_PACKAGING	GOBP_DNA_PACKAGING	130	0.397071	1.34457	0.0323559	1	1	5238	tags=66%, list=45%, signal=37%	SELENOF/TENT4A/NCAPG/TTN/DFFB/CHAF1A/ZDBF2/BAHD1/PHF2/NCAPD3/CDAN1/HIRA/MORC2/ZNF445/MIS18A/UBN2/EZH1/MCPH1/KAT6A/L3MBTL3/SHPRH/L3MBTL1/LIN54/RIF1/SART3/TP53/KDM1A/NRDE2/AIFM1/UBR2/DAXX/PIK3CA/MBD3/NCAPD2/DNMT1/SIN3A/SPTY2D1/SETDB1/ACIN1/ATRX/DNMT3A/POLE3/ITGB3BP/MPHOSPH8/NUSAP1/ASF1A/WAPL/PSME4/TRIM28/TSPYL1/TSPYL4/TPR/ZNFX1/KAT6B/NAP1L4/SIRT1/SMC2/BAZ1B/RRP8/SAMD1/RNF8/CTCF/MBD2/RBBP4/UBN1/RSF1…
GOBP_SOMATOSTATIN_RECEPTOR_SIGNALING_PATHWAY	GOBP_SOMATOSTATIN_RECEPTOR_SIGNALING_PATHWAY	GOBP_SOMATOSTATIN_RECEPTOR_SIGNALING_PATHWAY	2	0.866528	1.34433	0.09699	1	1	862	tags=50%, list=7%, signal=46%	SSTR3
GOMF_SOMATOSTATIN_RECEPTOR_ACTIVITY	GOMF_SOMATOSTATIN_RECEPTOR_ACTIVITY	GOMF_SOMATOSTATIN_RECEPTOR_ACTIVITY	2	0.866528	1.34433	0.09699	1	1	862	tags=50%, list=7%, signal=46%	SSTR3
GOBP_RESPONSE_TO_ERYTHROPOIETIN	GOBP_RESPONSE_TO_ERYTHROPOIETIN	GOBP_RESPONSE_TO_ERYTHROPOIETIN	4	0.742783	1.34412	0.133333	1	1	2227	tags=75%, list=19%, signal=61%	RHEX/MT2A/MT1X
GOBP_NITROGEN_UTILIZATION	GOBP_NITROGEN_UTILIZATION	GOBP_NITROGEN_UTILIZATION	3	0.789365	1.34355	0.141159	1	1	703	tags=33%, list=6%, signal=31%	LGSN
HP_POSTERIOR_POLAR_CATARACT	HP_POSTERIOR_POLAR_CATARACT	HP_POSTERIOR_POLAR_CATARACT	7	0.647474	1.34293	0.138024	1	1	2002	tags=43%, list=17%, signal=36%	BBS2/APC/ZBTB20
GOBP_FEMALE_MEIOTIC_NUCLEAR_DIVISION	GOBP_FEMALE_MEIOTIC_NUCLEAR_DIVISION	GOBP_FEMALE_MEIOTIC_NUCLEAR_DIVISION	14	0.554822	1.34283	0.141626	1	1	3264	tags=50%, list=28%, signal=36%	MARF1/WASHC5/SPIRE1/ATM/FBXO5/MASTL/MLH1
GOBP_TYPE_I_INTERFERON_PRODUCTION	GOBP_TYPE_I_INTERFERON_PRODUCTION	GOBP_TYPE_I_INTERFERON_PRODUCTION	75	0.415131	1.34272	0.0744571	1	1	4340	tags=53%, list=37%, signal=34%	UFD1/CGAS/TOMM70/POLA1/PLCG2/DHX58/POLR3G/POLR3A/MYD88/TRAF3IP1/ZCCHC3/TRIM56/STAT1/TIRAP/TRIM38/ZBTB20/G3BP1/LILRB1/NPLOC4/CHUK/RNF125/NMI/PTPN11/RNF216/RIOK3/POLR3B/SETD2/SIRPA/DHX33/SYK/DDX3X/DHX36/ITCH/DDX58/TLR7/OAS2/DHX9/POLR3F/HSP90AA1/TRIM21
HP_ABNORMALITY_OF_SMALL_INTESTINAL_VILLUS_MORPHOLOGY	HP_ABNORMALITY_OF_SMALL_INTESTINAL_VILLUS_MORPHOLOGY	HP_ABNORMALITY_OF_SMALL_INTESTINAL_VILLUS_MORPHOLOGY	18	0.523884	1.34236	0.128174	1	1	3480	tags=50%, list=30%, signal=35%	FOXP3/TTC37/STAT1/ALG9/MYO5B/SKIV2L/LRBA/SYK/EPCAM
HP_MINIMAL_CHANGE_GLOMERULONEPHRITIS	HP_MINIMAL_CHANGE_GLOMERULONEPHRITIS	HP_MINIMAL_CHANGE_GLOMERULONEPHRITIS	22	0.500119	1.34222	0.122807	1	1	3628	tags=64%, list=31%, signal=44%	COQ8B/NUP205/NUP133/NUP160/TBC1D8B/EMP2/COL4A3/ANKFY1/GAPVD1/INF2/PLCE1/NUP37/ARHGAP24/ACTN4
HP_THICK_EYEBROW	HP_THICK_EYEBROW	HP_THICK_EYEBROW	92	0.405744	1.34216	0.0602041	1	1	4795	tags=63%, list=41%, signal=38%	KNL1/BICRA/STIL/ARID1B/RPS6KA3/BCOR/CUL7/EXT1/PHF6/ARID1A/SPEN/MBD5/RAD21/AIFM1/SMARCC2/KDM5C/DPF2/SMC1A/NIPBL/RNF125/LEMD3/TBCK/KMT2A/VPS13B/BPTF/ARID2/KMT2C/SMARCA4/SLC25A24/SMC3/ATP6V1B2/DNMT3A/IARS2/SMAD4/TUBGCP2/TASP1/TRIO/TAF1/NBAS/AFF4/ABCA5/AUTS2/SETD1B/MEF2C/CREBBP/ANKRD11/CTCF/PPP1R21/UBR7/PSMD12/DOCK7/SMARCA2/FBXL4/WAC/CHD1/SMARCD1/SOX4/FBXO31
GOMF_DYNEIN_LIGHT_INTERMEDIATE_CHAIN_BINDING	GOMF_DYNEIN_LIGHT_INTERMEDIATE_CHAIN_BINDING	GOMF_DYNEIN_LIGHT_INTERMEDIATE_CHAIN_BINDING	11	0.584379	1.34212	0.141604	1	1	4056	tags=82%, list=34%, signal=54%	DYNC2H1/DNAL4/CCDC88A/HOOK1/DYNC1H1/HOOK2/BICD2/CCDC88B/HOOK3
GOBP_POSITIVE_REGULATION_OF_MRNA_METABOLIC_PROCESS	GOBP_POSITIVE_REGULATION_OF_MRNA_METABOLIC_PROCESS	GOBP_POSITIVE_REGULATION_OF_MRNA_METABOLIC_PROCESS	99	0.403682	1.34195	0.0527919	1	1	4441	tags=54%, list=38%, signal=34%	TUT4/TUT7/TENT4A/TENT4B/RIDA/SLC39A5/ROCK2/EXOSC2/BTG2/NANOS1/FTO/METTL16/NCBP1/RC3H1/TTC5/PLEKHN1/EXOSC9/KHSRP/UPF1/HNRNPU/CPEB3/DCP2/PNPT1/RC3H2/TARDBP/CELF1/GIGYF2/YTHDF3/GTPBP1/SYNCRIP/MLH1/CNOT8/DHX36/NOCT/SAMD4B/TNRC6A/ZC3HAV1/THRAP3/PUM1/RBMXL1/DIS3L2/CNOT6L/NCL/LEO1/DHX9/CNOT7/TRA2A/CNOT1/CDC73/POLR2D/EIF4ENIF1/HSPA8/ZFP36L1
HP_FUNCTIONAL_ABNORMALITY_OF_MALE_INTERNAL_GENITALIA	HP_FUNCTIONAL_ABNORMALITY_OF_MALE_INTERNAL_GENITALIA	HP_FUNCTIONAL_ABNORMALITY_OF_MALE_INTERNAL_GENITALIA	100	0.40375	1.34191	0.0497967	1	1	4679	tags=55%, list=40%, signal=33%	BUD23/CFAP298/DNAAF4/CFTR/FANCC/GTF2IRD1/POLA1/FANCM/CFAP70/RFWD3/USP9Y/ALMS1/BLM/NANOS1/ERCC4/DDX3Y/ANK1/DCAF17/ATM/WFS1/ALG9/DNAAF5/MAP3K1/DNAL1/STX1A/CEP112/BRCA2/AURKC/ERCC6/HFE/SLC29A3/GBA2/SPAG1/CATSPER2/LRRC56/BAZ1B/GANAB/FANCL/KDM5D/FANCA/FANCB/DHX37/PALB2/GTF2I/KISS1R/WWOX/WDR11/TTC12/FANCG/DUSP6/MECP2/ANAPC1/ARMC2/NNT/GTF2IRD2
GOBP_SODIUM_ION_IMPORT_ACROSS_PLASMA_MEMBRANE	GOBP_SODIUM_ION_IMPORT_ACROSS_PLASMA_MEMBRANE	GOBP_SODIUM_ION_IMPORT_ACROSS_PLASMA_MEMBRANE	6	0.669592	1.34156	0.129655	1	1	3713	tags=83%, list=32%, signal=57%	SLC9A3/TRPM4/SLC12A2/SCNN1A/SLC9A9
GOBP_TELOMERE_CAPPING	GOBP_TELOMERE_CAPPING	GOBP_TELOMERE_CAPPING	34	0.464919	1.34138	0.104213	1	1	3129	tags=44%, list=27%, signal=32%	TEN1/MRE11/STN1/DCLRE1A/CTC1/MAP3K4/ERCC4/AURKB/MAPK1/ATM/TERF2/SMG6/USP7/PRKDC/NBN
GOBP_DNA_REPLICATION_SYNTHESIS_OF_RNA_PRIMER	GOBP_DNA_REPLICATION_SYNTHESIS_OF_RNA_PRIMER	GOBP_DNA_REPLICATION_SYNTHESIS_OF_RNA_PRIMER	6	0.669339	1.34105	0.129655	1	1	2851	tags=83%, list=24%, signal=63%	POLA1/HELB/POLA2/PRIM2/PRIM1
GOBP_RIBOSE_PHOSPHATE_METABOLIC_PROCESS	GOBP_RIBOSE_PHOSPHATE_METABOLIC_PROCESS	GOBP_RIBOSE_PHOSPHATE_METABOLIC_PROCESS	248	0.383505	1.34058	0.00740638	0.765722	0.765722	2092	tags=18%, list=18%, signal=15%	ATP5F1E/ATP5MG/ATP5MC2/ATP5ME/ATP5PF/ATP5F1A/ATP5MC3/ATP5MF/ATP5MC1/ATP5PO/ATP5F1B/ATP5PD/ATP5F1D/ATP5F1C/ATP5PB/EFL1/MT-ATP8/ADCY6/ENTPD5/LRRK2/MAGI3/ACACB/SULT1A1/CROT/SULT1B1/PANK3/DLG2/SLC25A12/HK1/GART/PFAS/PPARA/OXSM/ACACA/PANK4/UMPS/MT-ATP6/PPAT/CASK/NUDT11/ZBTB20/PDE5A/GIT1/NME6
GOMF_RNA_BINDING_INVOLVED_IN_POSTTRANSCRIPTIONAL_GENE_SILENCING	GOMF_RNA_BINDING_INVOLVED_IN_POSTTRANSCRIPTIONAL_GENE_SILENCING	GOMF_RNA_BINDING_INVOLVED_IN_POSTTRANSCRIPTIONAL_GENE_SILENCING	2	0.864022	1.34045	0.100334	1	1	159	tags=50%, list=1%, signal=49%	MARF1
GOBP_V_D_J_RECOMBINATION	GOBP_V_D_J_RECOMBINATION	GOBP_V_D_J_RECOMBINATION	17	0.529627	1.34037	0.136145	1	1	2058	tags=35%, list=18%, signal=29%	CYREN/DCAF1/LIG3/BCL11B/ATM/TCF3
HP_PERIVENTRICULAR_WHITE_MATTER_HYPERINTENSITIES	HP_PERIVENTRICULAR_WHITE_MATTER_HYPERINTENSITIES	HP_PERIVENTRICULAR_WHITE_MATTER_HYPERINTENSITIES	11	0.583445	1.33998	0.14411	1	1	459	tags=18%, list=4%, signal=17%	SELENOI/STRADA
GOBP_NEGATIVE_REGULATION_OF_T_CELL_MIGRATION	GOBP_NEGATIVE_REGULATION_OF_T_CELL_MIGRATION	GOBP_NEGATIVE_REGULATION_OF_T_CELL_MIGRATION	5	0.701129	1.33991	0.146207	1	1	874	tags=40%, list=7%, signal=37%	RIPOR2/CD200
GOBP_CARDIAC_MUSCLE_TISSUE_MORPHOGENESIS	GOBP_CARDIAC_MUSCLE_TISSUE_MORPHOGENESIS	GOBP_CARDIAC_MUSCLE_TISSUE_MORPHOGENESIS	19	0.516727	1.33983	0.130539	1	1	3430	tags=47%, list=29%, signal=34%	PTCD2/ZFPM1/TTN/MED1/NOTCH1/TGFBR1/TPM1/SMAD4/PKP2
GOBP_BEHAVIORAL_RESPONSE_TO_NICOTINE	GOBP_BEHAVIORAL_RESPONSE_TO_NICOTINE	GOBP_BEHAVIORAL_RESPONSE_TO_NICOTINE	2	0.863304	1.33933	0.102007	1	1	1609	tags=100%, list=14%, signal=86%	CHRNB1/PPARA
GOMF_DEOXYRIBONUCLEASE_ACTIVITY	GOMF_DEOXYRIBONUCLEASE_ACTIVITY	GOMF_DEOXYRIBONUCLEASE_ACTIVITY	45	0.443256	1.33894	0.110753	1	1	2032	tags=31%, list=17%, signal=26%	MRE11/DCLRE1A/ZRANB3/FAN1/TEFM/DFFB/DNASE1/APLF/ERCC4/DICER1/ZGRF1/MBD4/POLE/EXD2
GOCC_MICROTUBULE_END	GOCC_MICROTUBULE_END	GOCC_MICROTUBULE_END	25	0.48443	1.33891	0.121979	1	1	3968	tags=60%, list=34%, signal=40%	ABRAXAS2/CKAP5/CDK5RAP2/CAMSAP2/NUMA1/RNF4/DST/SLAIN1/CLIP1/CAMSAP1/SPAG5/CAMSAP3/ASPM/KNSTRN/SLAIN2
HP_CEREBELLAR_DYSPLASIA	HP_CEREBELLAR_DYSPLASIA	HP_CEREBELLAR_DYSPLASIA	18	0.522219	1.33809	0.13422	1	1	2630	tags=39%, list=22%, signal=30%	LARGE1/RXYLT1/GPSM2/B3GALNT2/KIAA1109/FKTN/KIAA0586
GOBP_REGULATION_OF_CENTRIOLE_REPLICATION	GOBP_REGULATION_OF_CENTRIOLE_REPLICATION	GOBP_REGULATION_OF_CENTRIOLE_REPLICATION	20	0.508585	1.33768	0.124253	1	1	1724	tags=40%, list=15%, signal=34%	STIL/CENPJ/CEP295NL/SPICE1/ALMS1/CEP120/CDK5RAP2/CEP295
GOCC_STEREOCILIA_COUPLING_LINK	GOCC_STEREOCILIA_COUPLING_LINK	GOCC_STEREOCILIA_COUPLING_LINK	2	0.862138	1.33752	0.105351	1	1	78	tags=50%, list=1%, signal=50%	WHRN
GOBP_DNA_INTEGRITY_CHECKPOINT_SIGNALING	GOBP_DNA_INTEGRITY_CHECKPOINT_SIGNALING	GOBP_DNA_INTEGRITY_CHECKPOINT_SIGNALING	94	0.403464	1.33735	0.0611621	1	1	4918	tags=61%, list=42%, signal=36%	NOP53/MRNIP/MRE11/BABAM2/ABRAXAS1/ATRIP/WDR76/ATR/RFWD3/ETAA1/BLM/DDX39B/TIMELESS/CLOCK/CDC6/TP53/CHEK2/ATM/TP53BP1/TOPBP1/CDKN1B/RINT1/CASP2/MDM2/EME2/PTPN11/ERCC6/PML/CDC14B/CEP63/GIGYF2/PRKDC/NBN/ZNF830/RAD17/TAOK3/ATF2/RAD1/FEM1B/CDC5L/XPC/USP28/TAOK1/TAOK2/SDE2/MAPK14/PPP1R10/TIPRL/MDC1/WAC/HUS1/FBXO31/CCND1/MUC1/RPA2/MSH2/CCAR2
GOBP_ATRIOVENTRICULAR_VALVE_FORMATION	GOBP_ATRIOVENTRICULAR_VALVE_FORMATION	GOBP_ATRIOVENTRICULAR_VALVE_FORMATION	5	0.69974	1.33725	0.148966	1	1	3016	tags=80%, list=26%, signal=60%	ZFPM1/NOTCH1/HEY1/SMAD4
HP_URETHROVAGINAL_FISTULA	HP_URETHROVAGINAL_FISTULA	HP_URETHROVAGINAL_FISTULA	4	0.738982	1.33725	0.13913	1	1	3072	tags=100%, list=26%, signal=74%	DYNC2H1/WDR35/IFT80/UBR1
GOBP_POSITIVE_REGULATION_OF_EXTRACELLULAR_MATRIX_DISASSEMBLY	GOBP_POSITIVE_REGULATION_OF_EXTRACELLULAR_MATRIX_DISASSEMBLY	GOBP_POSITIVE_REGULATION_OF_EXTRACELLULAR_MATRIX_DISASSEMBLY	7	0.644369	1.33649	0.143437	1	1	560	tags=29%, list=5%, signal=27%	CARMIL2/MELTF
HP_AIRWAY_OBSTRUCTION	HP_AIRWAY_OBSTRUCTION	HP_AIRWAY_OBSTRUCTION	51	0.431152	1.33589	0.103704	1	1	1279	tags=22%, list=11%, signal=19%	CYBC1/UFD1/CFAP298/CARMIL2/DNAAF4/CFTR/VPS33A/APC/HIRA/ALMS1/BLM
HP_MALE_INFERTILITY	HP_MALE_INFERTILITY	HP_MALE_INFERTILITY	33	0.463116	1.33571	0.116408	1	1	4607	tags=70%, list=39%, signal=43%	CFAP298/DNAAF4/CFTR/CFAP70/USP9Y/BLM/DDX3Y/DNAAF5/MAP3K1/PTPN11/BRAF/DNAL1/CEP112/AURKC/SPAG1/CATSPER2/LRRC56/PPP2R3C/FANCA/DHX37/WWOX/TTC12/ARMC2
GOBP_NEGATIVE_REGULATION_OF_TELOMERE_MAINTENANCE_VIA_TELOMERASE	GOBP_NEGATIVE_REGULATION_OF_TELOMERE_MAINTENANCE_VIA_TELOMERASE	GOBP_NEGATIVE_REGULATION_OF_TELOMERE_MAINTENANCE_VIA_TELOMERASE	20	0.507826	1.33568	0.126643	1	1	2881	tags=40%, list=25%, signal=30%	TEN1/TENT4B/STN1/CTC1/HNRNPU/DCP2/XRN1/TERF2
GOBP_GOLGI_ORGANIZATION	GOBP_GOLGI_ORGANIZATION	GOBP_GOLGI_ORGANIZATION	120	0.396488	1.33535	0.0384615	1	1	4783	tags=57%, list=41%, signal=34%	HIKESHI/ARMH3/DNAJC28/DYNC2H1/ATP8B1/HACE1/LRRK2/GOLGB1/CUL7/TRAPPC11/ATP8B2/LYSMD3/MAPK1/BCAS3/FBXW8/ZFP69B/COG6/HTT/ZW10/TRIP11/HOOK1/COG2/PLEKHM2/GCC2/GOLPH3L/CAMSAP2/ARFGEF1/COG5/VRK1/NPLOC4/SEC23IP/SYNE1/BAG5/VCPIP1/HUWE1/ATL2/TRAPPC8/PDCD10/GOLGA2/VTI1A/TRAPPC12/UBXN2A/DYM/USO1/GOLGA8B/RBSN/GBF1/CAMSAP3/RAB29/SEC16A/BLZF1/ARHGAP21/DNM2/GOLGA8A/TJAP1/COG1/BET1/PDE4DIP/VMP1/EHD3/PRMT5/RAB33B/…
GOBP_KINETOCHORE_ASSEMBLY	GOBP_KINETOCHORE_ASSEMBLY	GOBP_KINETOCHORE_ASSEMBLY	13	0.562313	1.33513	0.147316	1	1	3737	tags=69%, list=32%, signal=47%	CENPX/CENPS/CENPF/KNTC1/RNF4/MIS12/TRAPPC12/SENP6/POGZ
GOBP_RNA_3_END_PROCESSING	GOBP_RNA_3_END_PROCESSING	GOBP_RNA_3_END_PROCESSING	91	0.403764	1.33475	0.0643514	1	1	2510	tags=27%, list=21%, signal=22%	TUT4/TUT7/TENT4A/TENT4B/TENT2/VIRMA/INTS6L/INTS14/LSM11/PAPOLG/TRNT1/EXOSC2/CPSF2/NCBP1/SCAF8/ERI1/EXOSC9/CPSF3/CCNT1/CSTF2/CPEB3/PNPT1/RPRD1B/RNF20/POLR3K
GOBP_NEGATIVE_REGULATION_OF_MYELOID_CELL_APOPTOTIC_PROCESS	GOBP_NEGATIVE_REGULATION_OF_MYELOID_CELL_APOPTOTIC_PROCESS	GOBP_NEGATIVE_REGULATION_OF_MYELOID_CELL_APOPTOTIC_PROCESS	7	0.643476	1.33464	0.14479	1	1	3171	tags=57%, list=27%, signal=42%	SELENOS/ITPKB/NOD2/ST6GAL1
GOBP_SOMATIC_DIVERSIFICATION_OF_IMMUNOGLOBULINS_INVOLVED_IN_IMMUNE_RESPONSE	GOBP_SOMATIC_DIVERSIFICATION_OF_IMMUNOGLOBULINS_INVOLVED_IN_IMMUNE_RESPONSE	GOBP_SOMATIC_DIVERSIFICATION_OF_IMMUNOGLOBULINS_INVOLVED_IN_IMMUNE_RESPONSE	42	0.44694	1.33333	0.109051	1	1	4208	tags=48%, list=36%, signal=31%	SHLD1/SHLD2/NSD2/FOXP3/APLF/SUPT6H/RIF1/TP53BP1/ATAD5/MSH6/CD28/PTPRC/UNG/NBN/MLH1/TFRC/PAXIP1/CLCF1/RNF8/KMT5C
GOBP_REGULATION_OF_STORE_OPERATED_CALCIUM_CHANNEL_ACTIVITY	GOBP_REGULATION_OF_STORE_OPERATED_CALCIUM_CHANNEL_ACTIVITY	GOBP_REGULATION_OF_STORE_OPERATED_CALCIUM_CHANNEL_ACTIVITY	7	0.642831	1.3333	0.14479	1	1	3901	tags=86%, list=33%, signal=57%	STIMATE/PLCG2/PLA2G6/CRACR2A/STIM2/STIM1
GOBP_CELL_CELL_SIGNALING_INVOLVED_IN_CARDIAC_CONDUCTION	GOBP_CELL_CELL_SIGNALING_INVOLVED_IN_CARDIAC_CONDUCTION	GOBP_CELL_CELL_SIGNALING_INVOLVED_IN_CARDIAC_CONDUCTION	8	0.623475	1.33327	0.146214	1	1	1953	tags=50%, list=17%, signal=42%	KCNQ1/NUP155/CXADR/TRPM4
GOMF_LYSOZYME_ACTIVITY	GOMF_LYSOZYME_ACTIVITY	GOMF_LYSOZYME_ACTIVITY	2	0.859374	1.33323	0.107023	1	1	961	tags=50%, list=8%, signal=46%	SPACA3
GOBP_REGULATION_OF_DNA_DEPENDENT_DNA_REPLICATION	GOBP_REGULATION_OF_DNA_DEPENDENT_DNA_REPLICATION	GOBP_REGULATION_OF_DNA_DEPENDENT_DNA_REPLICATION	38	0.454185	1.33306	0.11488	1	1	3634	tags=50%, list=31%, signal=35%	FBH1/RFC3/DBF4B/ZRANB3/WIZ/CHTF18/BLM/LIG3/TIMELESS/SLFN11/NUGGC/KAT7/FBXO5/BRCA2/ATRX/NBN/POLG2/ZNF830/WRNIP1
HP_AZOOSPERMIA	HP_AZOOSPERMIA	HP_AZOOSPERMIA	45	0.441233	1.33283	0.115054	1	1	4626	tags=60%, list=39%, signal=37%	CFTR/FANCC/FANCM/RFWD3/USP9Y/BLM/NANOS1/ERCC4/DDX3Y/ANK1/MAP3K1/BRCA2/HFE/SLC29A3/CATSPER2/FANCL/KDM5D/FANCA/FANCB/DHX37/PALB2/KISS1R/WWOX/WDR11/FANCG/DUSP6/NNT
GOBP_MEIOTIC_CHROMOSOME_SEPARATION	GOBP_MEIOTIC_CHROMOSOME_SEPARATION	GOBP_MEIOTIC_CHROMOSOME_SEPARATION	11	0.580263	1.33267	0.155388	1	1	3264	tags=64%, list=28%, signal=46%	CENPX/CENPS/FANCM/ERCC4/EME2/RMI1/MLH1
HP_PROMINENT_METOPIC_RIDGE	HP_PROMINENT_METOPIC_RIDGE	HP_PROMINENT_METOPIC_RIDGE	34	0.461878	1.33261	0.110865	1	1	2930	tags=44%, list=25%, signal=33%	TOGARAM1/KCNQ1/ZNF292/CDC6/MAPK1/KANSL1/RTTN/ADARB1/HNRNPU/ALG9/MAF/TBCK/SMG9/ERCC6/PURA
GOBP_POSITIVE_REGULATION_OF_STEM_CELL_POPULATION_MAINTENANCE	GOBP_POSITIVE_REGULATION_OF_STEM_CELL_POPULATION_MAINTENANCE	GOBP_POSITIVE_REGULATION_OF_STEM_CELL_POPULATION_MAINTENANCE	5	0.697159	1.33232	0.155862	1	1	3162	tags=80%, list=27%, signal=59%	ZNF322/LBH/REST/NCOA3
GOCC_HETEROCHROMATIN	GOCC_HETEROCHROMATIN	GOCC_HETEROCHROMATIN	46	0.437718	1.33231	0.118844	1	1	6142	tags=85%, list=52%, signal=41%	NOP53/WDR76/INCENP/CBX8/NCAPD3/MORC2/CENPB/SUZ12/UHRF2/IKZF1/KDM4C/ORC2/MBD3/DNMT1/PML/ATRX/DNMT3A/MPHOSPH8/TRIM28/SIRT1/RRP8/TOP2B/MBD2/CBX5/KMT5C/SMARCAD1/MECP2/CENPC/HELLS/BAZ2A/CBX1/RNF2/RRP1B/HDAC1/CBX3/KDM4A/SIRT2/ZBTB18/SNAI1
GOBP_NEGATIVE_REGULATION_OF_PEPTIDYL_SERINE_PHOSPHORYLATION	GOBP_NEGATIVE_REGULATION_OF_PEPTIDYL_SERINE_PHOSPHORYLATION	GOBP_NEGATIVE_REGULATION_OF_PEPTIDYL_SERINE_PHOSPHORYLATION	18	0.519886	1.33211	0.139057	1	1	1	tags=6%, list=0%, signal=6%	RACK1
GOCC_INTEGRAL_COMPONENT_OF_PRESYNAPTIC_ACTIVE_ZONE_MEMBRANE	GOCC_INTEGRAL_COMPONENT_OF_PRESYNAPTIC_ACTIVE_ZONE_MEMBRANE	GOCC_INTEGRAL_COMPONENT_OF_PRESYNAPTIC_ACTIVE_ZONE_MEMBRANE	7	0.642162	1.33192	0.147497	1	1	1068	tags=29%, list=9%, signal=26%	NECTIN1/LRFN3
GOCC_INTRINSIC_COMPONENT_OF_PRESYNAPTIC_ACTIVE_ZONE_MEMBRANE	GOCC_INTRINSIC_COMPONENT_OF_PRESYNAPTIC_ACTIVE_ZONE_MEMBRANE	GOCC_INTRINSIC_COMPONENT_OF_PRESYNAPTIC_ACTIVE_ZONE_MEMBRANE	7	0.642162	1.33192	0.147497	1	1	1068	tags=29%, list=9%, signal=26%	NECTIN1/LRFN3
HP_CHORIORETINAL_DYSPLASIA	HP_CHORIORETINAL_DYSPLASIA	HP_CHORIORETINAL_DYSPLASIA	16	0.534824	1.33174	0.144242	1	1	2353	tags=31%, list=20%, signal=25%	LARGE1/RXYLT1/POMGNT2/B3GALNT2/FKTN
GOBP_DNA_CATABOLIC_PROCESS_ENDONUCLEOLYTIC	GOBP_DNA_CATABOLIC_PROCESS_ENDONUCLEOLYTIC	GOBP_DNA_CATABOLIC_PROCESS_ENDONUCLEOLYTIC	16	0.534663	1.33134	0.144242	1	1	2663	tags=38%, list=23%, signal=29%	FBH1/DFFB/DNASE1/DICER1/AIFM1/DFFA
HP_ABNORMAL_ILEUM_MORPHOLOGY	HP_ABNORMAL_ILEUM_MORPHOLOGY	HP_ABNORMAL_ILEUM_MORPHOLOGY	39	0.45063	1.33102	0.117647	1	1	4498	tags=67%, list=38%, signal=41%	FANCC/FANCM/RPS6KA3/IQSEC2/RFWD3/USP9X/ERCC4/MED12/BRCA2/HCFC1/SYP/ACSL4/ARHGEF6/RAB39B/DLG3/DIS3L2/FANCL/FANCA/FANCB/TNFAIP3/PALB2/PPP1R12A/UPF3B/FTSJ1/FANCG/MECP2
HP_THORACOLUMBAR_KYPHOSIS	HP_THORACOLUMBAR_KYPHOSIS	HP_THORACOLUMBAR_KYPHOSIS	10	0.59282	1.33019	0.16051	1	1	1357	tags=30%, list=12%, signal=27%	NEPRO/MED12L/AMER1
HP_ABNORMALITY_OF_THE_ANTIHELIX	HP_ABNORMALITY_OF_THE_ANTIHELIX	HP_ABNORMALITY_OF_THE_ANTIHELIX	25	0.481246	1.33011	0.130035	1	1	4518	tags=56%, list=38%, signal=35%	BICRA/STIL/PIGN/PGAP1/KAT6A/RAB3GAP2/TRIO/KAT6B/RECQL4/XYLT2/CREBBP/RAB3GAP1/NUP188/WAC
HP_OPTIC_DISC_HYPOPLASIA	HP_OPTIC_DISC_HYPOPLASIA	HP_OPTIC_DISC_HYPOPLASIA	9	0.599796	1.33003	0.161538	1	1	2023	tags=44%, list=17%, signal=37%	POLR3A/APC/TRIT1/HNRNPU
GOBP_POSITIVE_REGULATION_OF_FILOPODIUM_ASSEMBLY	GOBP_POSITIVE_REGULATION_OF_FILOPODIUM_ASSEMBLY	GOBP_POSITIVE_REGULATION_OF_FILOPODIUM_ASSEMBLY	19	0.512857	1.3298	0.138922	1	1	3247	tags=58%, list=28%, signal=42%	RIPOR2/BCAS3/NRP1/ARAP1/TGFBR1/FNBP1L/RHOQ/FMR1/WASL/PIK3R1/SRF
GOBP_HISTONE_METHYLATION	GOBP_HISTONE_METHYLATION	GOBP_HISTONE_METHYLATION	122	0.394088	1.32955	0.0434343	1	1	5166	tags=65%, list=44%, signal=37%	NSD3/NSD2/GCG/N6AMT1/KDM3A/BCOR/KANSL3/MLLT6/EZH1/SUPT6H/ASH2L/RIF1/PYGO2/KANSL1/SUZ12/PRDM4/KDM1A/TET3/KDM4C/SMYD5/ZNF335/EHMT2/RNF20/DNMT1/PAXBP1/SETDB1/OGT/IWS1/HCFC1/KMT2A/KMT2C/SETD2/ASH1L/ATRX/SMAD4/WDR82/NFYB/KMT2B/PAXIP1/SIRT1/KAT8/AUTS2/TTLL12/SETD7/TET2/RRP8/SETD1B/RLF/CREBBP/JARID2/CTCF/SETD5/KMT5C/PHF20/RBBP5/PRMT5/EED/SMYD3/NSD1/CARM1/MECP2/PRMT6/KMT5A/EHMT1/SETD4/SETDB2/PRDM2/SUV39H…
GOMF_ADENOSINE_RECEPTOR_BINDING	GOMF_ADENOSINE_RECEPTOR_BINDING	GOMF_ADENOSINE_RECEPTOR_BINDING	2	0.856963	1.32949	0.113712	1	1	48	tags=50%, list=0%, signal=50%	ADA2
GOBP_REGULATION_OF_INORGANIC_ANION_TRANSMEMBRANE_TRANSPORT	GOBP_REGULATION_OF_INORGANIC_ANION_TRANSMEMBRANE_TRANSPORT	GOBP_REGULATION_OF_INORGANIC_ANION_TRANSMEMBRANE_TRANSPORT	3	0.781092	1.32947	0.156018	1	1	1909	tags=67%, list=16%, signal=56%	CFTR/ANO9
GOBP_ENDOPLASMIC_RETICULUM_TO_CYTOSOL_TRANSPORT	GOBP_ENDOPLASMIC_RETICULUM_TO_CYTOSOL_TRANSPORT	GOBP_ENDOPLASMIC_RETICULUM_TO_CYTOSOL_TRANSPORT	26	0.478566	1.32937	0.129989	1	1	84	tags=8%, list=1%, signal=8%	SELENOS/UFD1
GOBP_MITOCHONDRIAL_DEPOLARIZATION	GOBP_MITOCHONDRIAL_DEPOLARIZATION	GOBP_MITOCHONDRIAL_DEPOLARIZATION	15	0.541368	1.32927	0.151035	1	1	14	tags=13%, list=0%, signal=13%	RACK1/ATP5IF1
HP_ABNORMAL_GERM_CELL_MORPHOLOGY	HP_ABNORMAL_GERM_CELL_MORPHOLOGY	HP_ABNORMAL_GERM_CELL_MORPHOLOGY	9	0.599441	1.32925	0.161538	1	1	4607	tags=89%, list=39%, signal=54%	CFAP70/NANOS1/CEP112/CFAP44/GBA2/PPP2R3C/TSGA10/ARMC2
GOBP_POSITIVE_REGULATION_OF_KERATINOCYTE_DIFFERENTIATION	GOBP_POSITIVE_REGULATION_OF_KERATINOCYTE_DIFFERENTIATION	GOBP_POSITIVE_REGULATION_OF_KERATINOCYTE_DIFFERENTIATION	8	0.62153	1.32911	0.14752	1	1	3707	tags=88%, list=32%, signal=60%	MED1/NOTCH1/VDR/NUMA1/NME2/NCOA3/TRIM16
GOBP_GENE_SILENCING_BY_RNA	GOBP_GENE_SILENCING_BY_RNA	GOBP_GENE_SILENCING_BY_RNA	88	0.402953	1.32889	0.0645492	1	1	5653	tags=68%, list=48%, signal=36%	MIR29B2CHG/TUT4/TUT7/CNOT9/SPOUT1/MIR3142HG/MIR34AHG/BCDIN3D/ZC3H7B/DGCR8/DICER1/TP53/ERI1/DDX17/NRDE2/CNOT10/PUM2/LIMD1/CNOT11/XPO5/FMR1/CELF1/AGO4/CLP1/ADAR/CNOT8/HNRNPA2B1/DDX3X/DROSHA/AGO1/HELZ/EIF4G1/STAT3/TNRC6A/TSN/PUM1/MIR22HG/CNOT6L/DHX9/CNOT7/AGO3/CNOT1/EIF4ENIF1/RBM4/FXR1/PUS10/MIR194-2HG/METTL3/ZMPSTE24/AGO2/NCOR2/SRRT/TARBP2/NEAT1/ZC3H7A/RIPK1/CNOT2/EIF4E2/TIAL1/DDX6
GOBP_DNA_METHYLATION	GOBP_DNA_METHYLATION	GOBP_DNA_METHYLATION	37	0.452823	1.32862	0.120652	1	1	4818	tags=73%, list=41%, signal=43%	N6AMT1/ZDBF2/MIS18A/TET3/PIK3CA/EHMT2/MBD3/DNMT1/KMT2A/ATRX/DNMT3A/MPHOSPH8/TRIM28/FOS/DMAP1/RLF/CTCF/MBD2/PARP1/PRMT5/PICK1/MECP2/ZMPSTE24/HELLS/EHMT1/ATF7IP/BAZ2A
GOCC_SEPTIN_CYTOSKELETON	GOCC_SEPTIN_CYTOSKELETON	GOCC_SEPTIN_CYTOSKELETON	2	0.856348	1.32854	0.113712	1	1	284	tags=50%, list=2%, signal=49%	TMEM250
GOMF_CATALYTIC_ACTIVITY_ACTING_ON_A_NUCLEIC_ACID	GOMF_CATALYTIC_ACTIVITY_ACTING_ON_A_NUCLEIC_ACID	GOMF_CATALYTIC_ACTIVITY_ACTING_ON_A_NUCLEIC_ACID	473	0.373455	1.32802	0.00104007	0.219443	0.219443	4661	tags=53%, list=40%, signal=34%	BUD23/TUT4/FBH1/TUT7/INTS11/MTREX/TENT4B/TENT2/MRE11/RIDA/MRM3/MRM2/QTRT2/MRPL58/TWNK/NAV2/DCLRE1A/RFC3/POLA1/ZRANB3/THAP9/RNASEL/DHX58/POLR3G/FANCM/FAN1/TFB1M/DDX11/TEP1/DHX8/TEFM/N6AMT1/DFFB/CHD8/POLR3A/POLE2/CHD3/SETX/DNASE1/BCDIN3D/NSUN4/DQX1/CHTF18/HELB/TGS1/DHX57/DDX43/BLM/SAMHD1/RECQL/TRNT1/LIG3/APLF/EXOSC2/DDX60L/FTO/FDXACB1/ERCC4/DDX39B/CRCP/THUMPD3/METTL16/TRMT1L/RPAP1/DDX3Y/SHPRH/DICER…
HP_GASTRIC_ULCER	HP_GASTRIC_ULCER	HP_GASTRIC_ULCER	4	0.733598	1.3275	0.142029	1	1	1831	tags=50%, list=16%, signal=42%	ARID1B/WFS1
GOBP_NEGATIVE_REGULATION_OF_LOW_DENSITY_LIPOPROTEIN_PARTICLE_CLEARANCE	GOBP_NEGATIVE_REGULATION_OF_LOW_DENSITY_LIPOPROTEIN_PARTICLE_CLEARANCE	GOBP_NEGATIVE_REGULATION_OF_LOW_DENSITY_LIPOPROTEIN_PARTICLE_CLEARANCE	3	0.779693	1.32709	0.157504	1	1	1915	tags=67%, list=16%, signal=56%	CSK/KHSRP
GOBP_POSITIVE_REGULATION_OF_INTRINSIC_APOPTOTIC_SIGNALING_PATHWAY_IN_RESPONSE_TO_DNA_DAMAGE	GOBP_POSITIVE_REGULATION_OF_INTRINSIC_APOPTOTIC_SIGNALING_PATHWAY_IN_RESPONSE_TO_DNA_DAMAGE	GOBP_POSITIVE_REGULATION_OF_INTRINSIC_APOPTOTIC_SIGNALING_PATHWAY_IN_RESPONSE_TO_DNA_DAMAGE	6	0.662224	1.32679	0.14069	1	1	61	tags=17%, list=1%, signal=17%	FBH1
HP_HYPOPLASIA_OF_THE_FRONTAL_LOBES	HP_HYPOPLASIA_OF_THE_FRONTAL_LOBES	HP_HYPOPLASIA_OF_THE_FRONTAL_LOBES	26	0.477449	1.32626	0.132269	1	1	2994	tags=50%, list=25%, signal=37%	KNL1/STIL/CENPJ/NCAPD3/MCPH1/CDK5RAP2/RTTN/FIG4/CEP152/ARHGEF9/BRAF/COPB2/CEP63
HP_OVAL_FACE	HP_OVAL_FACE	HP_OVAL_FACE	9	0.597958	1.32596	0.161538	1	1	2433	tags=56%, list=21%, signal=44%	SPEN/ADARB1/CASK/SH2B1/HYOU1
GOBP_REGULATION_OF_GOLGI_TO_PLASMA_MEMBRANE_PROTEIN_TRANSPORT	GOBP_REGULATION_OF_GOLGI_TO_PLASMA_MEMBRANE_PROTEIN_TRANSPORT	GOBP_REGULATION_OF_GOLGI_TO_PLASMA_MEMBRANE_PROTEIN_TRANSPORT	7	0.639267	1.32591	0.150203	1	1	1	tags=14%, list=0%, signal=14%	RACK1
GOMF_ESTROGEN_RECEPTOR_BINDING	GOMF_ESTROGEN_RECEPTOR_BINDING	GOMF_ESTROGEN_RECEPTOR_BINDING	31	0.463462	1.3259	0.125416	1	1	1325	tags=29%, list=11%, signal=26%	DCAF1/DNAAF4/PPARGC1B/PADI2/LCOR/NCOA6/MED1/LATS1/MMS19
HP_TUBULOINTERSTITIAL_NEPHRITIS	HP_TUBULOINTERSTITIAL_NEPHRITIS	HP_TUBULOINTERSTITIAL_NEPHRITIS	19	0.511298	1.32576	0.14012	1	1	2031	tags=42%, list=17%, signal=35%	FOXP3/FAN1/DPH1/ALMS1/IFT122/TRAF3IP1/PUS3/CPT2
GOBP_OUTER_DYNEIN_ARM_ASSEMBLY	GOBP_OUTER_DYNEIN_ARM_ASSEMBLY	GOBP_OUTER_DYNEIN_ARM_ASSEMBLY	3	0.778903	1.32575	0.15899	1	1	2602	tags=100%, list=22%, signal=78%	DNAAF4/DNAAF5/DNAL1
HP_ABNORMAL_FOREARM_BONE_MORPHOLOGY	HP_ABNORMAL_FOREARM_BONE_MORPHOLOGY	HP_ABNORMAL_FOREARM_BONE_MORPHOLOGY	53	0.425707	1.32563	0.113228	1	1	5391	tags=66%, list=46%, signal=36%	CCNQ/VPS35L/FANCC/FANCM/DYNC2H1/ATR/RFWD3/APC/CUL7/ERCC4/EXT1/TRIP11/IFT81/NIPBL/RAB3GAP2/PCNT/BRCA2/SAMD9/TAPT1/AFF4/RECQL4/FANCL/SLC26A2/FANCA/FANCB/PALB2/ALG12/FANCG/FLNB/EXT2/RAD51C/PRKAR1A/TMEM67/FANCF/DHODH
HP_RENAL_HYPOPLASIA	HP_RENAL_HYPOPLASIA	HP_RENAL_HYPOPLASIA	73	0.410424	1.3255	0.092228	1	1	3067	tags=38%, list=26%, signal=29%	BUD23/UFD1/GTF2IRD1/DYNC2H1/CENPF/ARID1B/RFWD3/HIRA/BCOR/TTC37/RMND1/CEP120/PBX1/RAD21/SEC24C/WDR35/ATN1/NIPBL/MDM2/LEMD3/TRRAP/PDE6D/STX1A/MBTPS2/ERCC6/SKIV2L/ATRX/IFT80
GOMF_PROTEIN_DEMETHYLASE_ACTIVITY	GOMF_PROTEIN_DEMETHYLASE_ACTIVITY	GOMF_PROTEIN_DEMETHYLASE_ACTIVITY	24	0.485183	1.32536	0.128056	1	1	2090	tags=38%, list=18%, signal=31%	RIOX2/RIOX1/PHF2/KDM3A/KDM7A/UTY/KDM1A/KDM4C/KDM5C
GOBP_NEGATIVE_REGULATION_OF_TORC1_SIGNALING	GOBP_NEGATIVE_REGULATION_OF_TORC1_SIGNALING	GOBP_NEGATIVE_REGULATION_OF_TORC1_SIGNALING	14	0.54756	1.32526	0.153941	1	1	3235	tags=57%, list=28%, signal=41%	CASTOR3/BMT2/CASTOR1/ATM/SESN1/DEPTOR/SZT2/DEPDC5
GOBP_POSITIVE_REGULATION_OF_CALCIUM_ION_TRANSMEMBRANE_TRANSPORTER_ACTIVITY	GOBP_POSITIVE_REGULATION_OF_CALCIUM_ION_TRANSMEMBRANE_TRANSPORTER_ACTIVITY	GOBP_POSITIVE_REGULATION_OF_CALCIUM_ION_TRANSMEMBRANE_TRANSPORTER_ACTIVITY	21	0.499899	1.32519	0.128842	1	1	4168	tags=57%, list=35%, signal=37%	NIPSNAP2/STIMATE/PLCG2/HTT/RGN/CACNB3/GSTM2/CRACR2A/STIM2/STIM1/VMP1/EHD3
GOBP_POSITIVE_REGULATION_OF_GASTRULATION	GOBP_POSITIVE_REGULATION_OF_GASTRULATION	GOBP_POSITIVE_REGULATION_OF_GASTRULATION	1	1	1.32475	0.000235829	0.0654774	0.0654774	1	tags=100%, list=0%, signal=100%	RACK1
HP_COGWHEEL_RIGIDITY	HP_COGWHEEL_RIGIDITY	HP_COGWHEEL_RIGIDITY	11	0.576711	1.32451	0.16416	1	1	3887	tags=73%, list=33%, signal=49%	TWNK/RRM2B/MT-ATP6/POLG2/ADAR/TK2/RAB39B/POLG
GOMF_NUCLEAR_IMPORT_SIGNAL_RECEPTOR_ACTIVITY	GOMF_NUCLEAR_IMPORT_SIGNAL_RECEPTOR_ACTIVITY	GOMF_NUCLEAR_IMPORT_SIGNAL_RECEPTOR_ACTIVITY	18	0.516879	1.32441	0.145103	1	1	2470	tags=44%, list=21%, signal=35%	HIKESHI/TNPO2/IPO9/KPNA5/TNPO1/RANBP6/SNUPN/KPNA3
HP_INCREASED_CIRCULATING_ANDROGEN_CONCENTRATION	HP_INCREASED_CIRCULATING_ANDROGEN_CONCENTRATION	HP_INCREASED_CIRCULATING_ANDROGEN_CONCENTRATION	6	0.661012	1.32436	0.142069	1	1	1758	tags=50%, list=15%, signal=43%	POLR3A/ALMS1/TP53
HP_PANCREATIC_CALCIFICATION	HP_PANCREATIC_CALCIFICATION	HP_PANCREATIC_CALCIFICATION	2	0.853637	1.32433	0.122074	1	1	791	tags=50%, list=7%, signal=47%	CFTR
HP_PANCREATIC_PSEUDOCYST	HP_PANCREATIC_PSEUDOCYST	HP_PANCREATIC_PSEUDOCYST	2	0.853637	1.32433	0.122074	1	1	791	tags=50%, list=7%, signal=47%	CFTR
GOMF_GLUCOSIDASE_ACTIVITY	GOMF_GLUCOSIDASE_ACTIVITY	GOMF_GLUCOSIDASE_ACTIVITY	8	0.619228	1.32419	0.151436	1	1	4233	tags=75%, list=36%, signal=48%	PGGHG/AGL/GANC/GBA2/GANAB/MOGS
HP_THIRD_DEGREE_ATRIOVENTRICULAR_BLOCK	HP_THIRD_DEGREE_ATRIOVENTRICULAR_BLOCK	HP_THIRD_DEGREE_ATRIOVENTRICULAR_BLOCK	4	0.731456	1.32363	0.146377	1	1	2515	tags=75%, list=21%, signal=59%	MT-ATP8/RRM2B/PTPN11
GOBP_CEREBELLAR_CORTEX_FORMATION	GOBP_CEREBELLAR_CORTEX_FORMATION	GOBP_CEREBELLAR_CORTEX_FORMATION	13	0.557415	1.3235	0.151061	1	1	2883	tags=46%, list=25%, signal=35%	WHRN/ATP7A/HERC1/MTPN/PTPN11/AGTPBP1
GOBP_MITOCHONDRIAL_RNA_MODIFICATION	GOBP_MITOCHONDRIAL_RNA_MODIFICATION	GOBP_MITOCHONDRIAL_RNA_MODIFICATION	9	0.596836	1.32347	0.162821	1	1	4254	tags=78%, list=36%, signal=50%	TRIT1/TRMT5/TRMT61B/RPUSD4/CDK5RAP1/TRMT10C/PUS1
GOMF_PHOSPHATIDYLCHOLINE_FLOPPASE_ACTIVITY	GOMF_PHOSPHATIDYLCHOLINE_FLOPPASE_ACTIVITY	GOMF_PHOSPHATIDYLCHOLINE_FLOPPASE_ACTIVITY	5	0.69236	1.32315	0.162759	1	1	2778	tags=80%, list=24%, signal=61%	ATP8B1/ATP8B2/ABCA1/ABCA7
GOBP_PEPTIDYL_LYSINE_DIMETHYLATION	GOBP_PEPTIDYL_LYSINE_DIMETHYLATION	GOBP_PEPTIDYL_LYSINE_DIMETHYLATION	21	0.499061	1.32297	0.128842	1	1	5164	tags=76%, list=44%, signal=43%	CSKMT/EEF1AKMT2/KDM3A/EHMT2/KMT2A/SETD2/ASH1L/KMT2B/SETD7/SETD1B/KMT5C/EHMT1/SETD4/SUV39H2/SETD3/KMT5B
GOBP_ACTIN_MODIFICATION	GOBP_ACTIN_MODIFICATION	GOBP_ACTIN_MODIFICATION	5	0.691929	1.32233	0.162759	1	1	1686	tags=60%, list=14%, signal=51%	NAA80/TRIM32/TRIOBP
HP_TETRALOGY_OF_FALLOT	HP_TETRALOGY_OF_FALLOT	HP_TETRALOGY_OF_FALLOT	109	0.396407	1.32217	0.0548223	1	1	4946	tags=55%, list=42%, signal=32%	BUD23/UFD1/WASHC5/BICRA/ESS2/FANCC/GTF2IRD1/FANCM/STIL/DDX11/ARID1B/RFWD3/PIGN/DGCR8/HIRA/TTC37/GAS1/ERCC4/ARID1A/SPEN/NOTCH1/FIG4/SEC24C/SMARCC2/DPF2/CHUK/CHD4/PTCH1/DGCR2/BRAF/STX1A/BRCA2/HIBCH/ARID2/SKIV2L/SMARCA4/CASZ1/ZEB2/TMEM260/DDX59/BAZ1B/FANCL/FANCA/FANCB/PALB2/GTF2I/KCNAB2/RERE/DGCR6/FANCG/TMEM94/GTF2IRD2/EHMT1/SMARCD1/PIGL/SOX4/JMJD1C/CDK8/RAD51C/RBPJ
GOBP_VESTIBULOCOCHLEAR_NERVE_DEVELOPMENT	GOBP_VESTIBULOCOCHLEAR_NERVE_DEVELOPMENT	GOBP_VESTIBULOCOCHLEAR_NERVE_DEVELOPMENT	2	0.852076	1.32191	0.128763	1	1	1741	tags=100%, list=15%, signal=85%	ATP8B1/NRP1
GOBP_VESTIBULOCOCHLEAR_NERVE_MORPHOGENESIS	GOBP_VESTIBULOCOCHLEAR_NERVE_MORPHOGENESIS	GOBP_VESTIBULOCOCHLEAR_NERVE_MORPHOGENESIS	2	0.852076	1.32191	0.128763	1	1	1741	tags=100%, list=15%, signal=85%	ATP8B1/NRP1
HP_MONOTONIC_SPEECH	HP_MONOTONIC_SPEECH	HP_MONOTONIC_SPEECH	8	0.618158	1.3219	0.152742	1	1	3791	tags=75%, list=32%, signal=51%	DNAJC13/LRRK2/GIGYF2/VPS35/EIF4G1/CWF19L1
GOBP_PROTEIN_LOCALIZATION_TO_CYTOSKELETON	GOBP_PROTEIN_LOCALIZATION_TO_CYTOSKELETON	GOBP_PROTEIN_LOCALIZATION_TO_CYTOSKELETON	48	0.430922	1.32172	0.121822	1	1	2217	tags=38%, list=19%, signal=31%	DISC1/KIAA0753/STIL/SNX10/TTBK2/APC/PPP1R9B/GOLGB1/C2CD3/MCPH1/CEP350/CEP192/MARK4/PIBF1/HNRNPU/NUMA1/BBS4/PCM1
GOBP_REGULATION_OF_CHROMATIN_ASSEMBLY_OR_DISASSEMBLY	GOBP_REGULATION_OF_CHROMATIN_ASSEMBLY_OR_DISASSEMBLY	GOBP_REGULATION_OF_CHROMATIN_ASSEMBLY_OR_DISASSEMBLY	27	0.474799	1.32156	0.140091	1	1	5123	tags=81%, list=44%, signal=46%	PADI2/PHF2/MORC2/ZNF445/L3MBTL3/KDM1A/PIK3CA/DNMT1/SIN3A/SPTY2D1/SETDB1/MPHOSPH8/TRIM28/TPR/TLK2/SAMD1/SETDB2/ATF7IP/CTR9/PHF8/TET1/PARP10
HP_ABNORMALITY_OF_THE_AUTONOMIC_NERVOUS_SYSTEM	HP_ABNORMALITY_OF_THE_AUTONOMIC_NERVOUS_SYSTEM	HP_ABNORMALITY_OF_THE_AUTONOMIC_NERVOUS_SYSTEM	151	0.385822	1.32129	0.0401606	1	1	4507	tags=50%, list=38%, signal=31%	UFD1/CPLANE1/ELP1/TWNK/FANCC/PLA2G6/FANCM/ATP7A/DNAJC13/POLR3A/LRRK2/KCNQ1/RFWD3/PIGN/HIRA/BCOR/VPS13C/GAS1/TBP/ERCC4/CEP120/RPGRIP1L/SCN3A/WFS1/RAD21/PIBF1/STAG2/SEC24C/SH2B1/CEP290/TCF4/ATXN2/SMC1A/INPP5E/SYNJ1/ACOX1/VPS11/PTCH1/MBTPS2/KIAA0586/BRCA2/FMR1/KCNH2/SETD2/ATRX/TMEM216/PODXL/GIGYF2/DEPDC5/CBY1/ZEB2/TSPYL1/PIGW/VPS35/RFC1/CYB561/EIF4G1/TCTN2/ATXN3/SPTLC2/DDX59/SPG11/FANCL/CREBBP/AHI1/…
GOCC_CYCLIN_CDK_POSITIVE_TRANSCRIPTION_ELONGATION_FACTOR_COMPLEX	GOCC_CYCLIN_CDK_POSITIVE_TRANSCRIPTION_ELONGATION_FACTOR_COMPLEX	GOCC_CYCLIN_CDK_POSITIVE_TRANSCRIPTION_ELONGATION_FACTOR_COMPLEX	6	0.659419	1.32117	0.146207	1	1	2150	tags=67%, list=18%, signal=55%	CDK13/CCNT2/CDK12/CCNT1
GOBP_NEGATIVE_REGULATION_OF_ACTIN_FILAMENT_POLYMERIZATION	GOBP_NEGATIVE_REGULATION_OF_ACTIN_FILAMENT_POLYMERIZATION	GOBP_NEGATIVE_REGULATION_OF_ACTIN_FILAMENT_POLYMERIZATION	37	0.450212	1.32096	0.126087	1	1	3657	tags=46%, list=31%, signal=32%	CARMIL1/WASHC2C/CARMIL2/EPS8/SSH3/TRIOBP/VIL1/ARFGEF1/SCIN/BBS4/MTPN/TMOD3/ADD1/FLII/HIP1R/SSH1/PRKCD
GOBP_MICROTUBULE_ORGANIZING_CENTER_LOCALIZATION	GOBP_MICROTUBULE_ORGANIZING_CENTER_LOCALIZATION	GOBP_MICROTUBULE_ORGANIZING_CENTER_LOCALIZATION	28	0.470631	1.3209	0.143179	1	1	3549	tags=50%, list=30%, signal=35%	INTS13/SPOUT1/GPSM2/PARD3/NDE1/TBCCD1/DYNC1LI2/SYNE2/FHOD1/BICD2/NIN/DLG1/RANBP2/ASPM
GOBP_AXONEME_ASSEMBLY	GOBP_AXONEME_ASSEMBLY	GOBP_AXONEME_ASSEMBLY	19	0.509401	1.32084	0.143713	1	1	2844	tags=47%, list=24%, signal=36%	TOGARAM1/JHY/DNAAF4/BBS2/TTC26/SPAG16/DNAAF5/DNAL1/CFAP44
GOMF_OLEATE_TRANSMEMBRANE_TRANSPORTER_ACTIVITY	GOMF_OLEATE_TRANSMEMBRANE_TRANSPORTER_ACTIVITY	GOMF_OLEATE_TRANSMEMBRANE_TRANSPORTER_ACTIVITY	3	0.775983	1.32078	0.161961	1	1	1993	tags=67%, list=17%, signal=55%	SLC27A4/SLC27A1
GOBP_POSITIVE_REGULATION_OF_MITOCHONDRIAL_OUTER_MEMBRANE_PERMEABILIZATION_INVOLVED_IN_APOPTOTIC_SIGNALING_PATHWAY	GOBP_POSITIVE_REGULATION_OF_MITOCHONDRIAL_OUTER_MEMBRANE_PERMEABILIZATION_INVOLVED_IN_APOPTOTIC_SIGNALING_PATHWAY	GOBP_POSITIVE_REGULATION_OF_MITOCHONDRIAL_OUTER_MEMBRANE_PERMEABILIZATION_INVOLVED_IN_APOPTOTIC_SIGNALING_PATHWAY	9	0.595293	1.32005	0.164103	1	1	14	tags=11%, list=0%, signal=11%	ATP5IF1
GOBP_POSITIVE_REGULATION_OF_RESPONSE_TO_INTERFERON_GAMMA	GOBP_POSITIVE_REGULATION_OF_RESPONSE_TO_INTERFERON_GAMMA	GOBP_POSITIVE_REGULATION_OF_RESPONSE_TO_INTERFERON_GAMMA	4	0.729371	1.31985	0.152174	1	1	1739	tags=75%, list=15%, signal=64%	NLRC5/MED1/PARP9
HP_ABNORMALITY_OF_THE_2ND_TOE	HP_ABNORMALITY_OF_THE_2ND_TOE	HP_ABNORMALITY_OF_THE_2ND_TOE	22	0.491738	1.31973	0.14269	1	1	5084	tags=82%, list=43%, signal=47%	RPS6KA3/IQSEC2/USP9X/BCOR/MED12/HCFC1/SYP/CHSY1/ATP6V1B2/ACSL4/ARHGEF6/RAB39B/DLG3/UPF3B/FTSJ1/MECP2/PIGL/TBC1D24
HP_INTERMITTENT_DIARRHEA	HP_INTERMITTENT_DIARRHEA	HP_INTERMITTENT_DIARRHEA	12	0.567112	1.31924	0.14944	1	1	4180	tags=75%, list=36%, signal=48%	TP53/DAXX/BRCA2/ATRX/SMAD4/ACSF3/RABL3/POLG/PALB2
HP_ENLARGED_POSTERIOR_FOSSA	HP_ENLARGED_POSTERIOR_FOSSA	HP_ENLARGED_POSTERIOR_FOSSA	112	0.394987	1.31898	0.0567376	1	1	3067	tags=36%, list=26%, signal=27%	PLPBP/LARGE1/RXYLT1/WASHC5/STIL/DPH1/DYNC2H1/ARID1B/POLR3A/KCNQ1/PIGN/USP9X/POMGNT2/BCOR/C2CD3/FTO/EDEM3/CEP120/ALDH7A1/PMM2/RPGRIP1L/ARID1A/B3GALNT2/SMARCC2/CPT2/SH2B1/PACS2/CEP290/DPF2/WDR35/FKTN/WDR81/SMG9/KIAA0586/ARID2/SMARCA4/SETD2/ATP6V1B2/TMEM216/IFT80
GOMF_ATP_DEPENDENT_ACTIVITY_ACTING_ON_RNA	GOMF_ATP_DEPENDENT_ACTIVITY_ACTING_ON_RNA	GOMF_ATP_DEPENDENT_ACTIVITY_ACTING_ON_RNA	65	0.41306	1.31895	0.0940439	1	1	5668	tags=77%, list=48%, signal=40%	MTREX/DHX58/FANCM/DDX11/DHX8/DHX57/DDX43/DDX60L/DDX39B/DDX3Y/DDX50/DDX17/UPF1/DDX52/G3BP1/HELZ2/DDX31/DDX19B/DDX20/DHX29/AQR/DDX23/SKIV2L/DDX27/DHX33/DDX3X/DHX36/SNRNP200/DDX58/DDX1/DDX19A/IGHMBP2/DDX59/DDX42/DHX9/DHX37/DDX55/DHX15/DHX34/DDX51/DDX10/DHX16/DHX40/DDX56/DDX28/DDX46/DDX24/DDX6/DHX30/DHX38
GOBP_INTESTINAL_EPITHELIAL_STRUCTURE_MAINTENANCE	GOBP_INTESTINAL_EPITHELIAL_STRUCTURE_MAINTENANCE	GOBP_INTESTINAL_EPITHELIAL_STRUCTURE_MAINTENANCE	3	0.774757	1.31869	0.164933	1	1	944	tags=67%, list=8%, signal=61%	INAVA/SLC22A5
GOBP_KINETOCHORE_ORGANIZATION	GOBP_KINETOCHORE_ORGANIZATION	GOBP_KINETOCHORE_ORGANIZATION	15	0.536959	1.31845	0.159562	1	1	3737	tags=67%, list=32%, signal=46%	CENPX/CENPS/CENPF/KNTC1/RNF4/MIS12/TRAPPC12/SENP6/SMC2/POGZ
HP_APLASIA_HYPOPLASIA_OF_THE_CEREBELLUM	HP_APLASIA_HYPOPLASIA_OF_THE_CEREBELLUM	HP_APLASIA_HYPOPLASIA_OF_THE_CEREBELLUM	309	0.374813	1.31837	0.00539124	0.646646	0.646646	5239	tags=56%, list=45%, signal=32%	ATP5F1A/CCDC32/WHRN/TOGARAM1/CPLANE1/MRE11/LARGE1/RXYLT1/NSD2/VPS35L/WASHC5/POLA1/DISC1/KIAA0753/ZNF592/STIL/DPH1/DYNC2H1/CENPF/ARID1B/ATR/RPS6KA3/GPSM2/POLR3A/KCNQ1/PIGN/USP9X/POMGNT2/PGAP1/MACF1/BCOR/CIB2/C2CD3/ZBTB11/FTO/ZNF292/CEP120/NDE1/GPHN/CEP164/PMM2/RPGRIP1L/ARID1A/RHOBTB2/CARS2/RTTN/HERC1/B3GALNT2/RAD21/FIG4/PIBF1/CASK/STAG2/TSEN2/ROGDI/SMARCC2/CPT2/KIAA1109/NMNAT1/CEP290/DPF2/HDAC6/DY…
GOMF_FOUR_WAY_JUNCTION_HELICASE_ACTIVITY	GOMF_FOUR_WAY_JUNCTION_HELICASE_ACTIVITY	GOMF_FOUR_WAY_JUNCTION_HELICASE_ACTIVITY	6	0.657998	1.31833	0.147586	1	1	3647	tags=83%, list=31%, signal=58%	FANCM/BLM/RECQL/RECQL5/RECQL4
GOMF_ENDORIBONUCLEASE_ACTIVITY_PRODUCING_3_PHOSPHOMONOESTERS	GOMF_ENDORIBONUCLEASE_ACTIVITY_PRODUCING_3_PHOSPHOMONOESTERS	GOMF_ENDORIBONUCLEASE_ACTIVITY_PRODUCING_3_PHOSPHOMONOESTERS	5	0.689581	1.31784	0.165517	1	1	1986	tags=40%, list=17%, signal=33%	RIDA/TSEN2
GOBP_SODIUM_ION_TRANSPORT	GOBP_SODIUM_ION_TRANSPORT	GOBP_SODIUM_ION_TRANSPORT	80	0.403892	1.31752	0.0783505	1	1	3777	tags=46%, list=32%, signal=32%	MFSD4B/SLC9A3/TRPM2/SLC22A5/SLC6A16/SLC23A1/KCNQ1/STK39/PRKCE/SLC8B1/MLLT6/SCN3A/PRSS8/KLHL24/TRPM4/SLC38A6/EDN1/TPCN1/GPD1L/SLC38A2/UTRN/KLHL3/ANO6/SLC10A7/AHCYL1/SLC38A7/SLC12A2/SCNN1A/DLG1/PKP2/ATP2B4/SLC4A4/ACTN4/SLC9A9/WNK1/DNM2/PER1
GOBP_TRNA_MODIFICATION	GOBP_TRNA_MODIFICATION	GOBP_TRNA_MODIFICATION	81	0.402876	1.31685	0.0835052	1	1	4625	tags=56%, list=39%, signal=34%	QTRT2/ELP1/BCDIN3D/THUMPD3/ELP4/TRMT1L/ALKBH1/TRIT1/DUS2/MTFMT/TRMT5/TYW1B/THUMPD2/PUS3/TARBP1/TRMT61A/TRMT11/ELP3/THADA/TYW1/TRMT2B/WDR6/NSUN6/TRMT13/DTWD1/TRDMT1/CDKAL1/TYW3/PUS7/TRMT61B/RPUSD4/CDK5RAP1/DUS1L/TRMU/TRMT10C/THUMPD1/TRMT10A/METTL6/PUS1/NAT10/C9orf64/FTSJ1/PUS10/DUS4L/GTPBP3
GOBP_CEREBELLAR_PURKINJE_CELL_LAYER_DEVELOPMENT	GOBP_CEREBELLAR_PURKINJE_CELL_LAYER_DEVELOPMENT	GOBP_CEREBELLAR_PURKINJE_CELL_LAYER_DEVELOPMENT	16	0.528836	1.31683	0.152727	1	1	1757	tags=31%, list=15%, signal=27%	WHRN/COQ8B/ATP7A/B4GALT2/HERC1
GOBP_ATRIAL_SEPTUM_MORPHOGENESIS	GOBP_ATRIAL_SEPTUM_MORPHOGENESIS	GOBP_ATRIAL_SEPTUM_MORPHOGENESIS	7	0.634736	1.31652	0.158322	1	1	873	tags=29%, list=7%, signal=26%	NSD2/ZFPM1
HP_NEOPLASM_OF_STRIATED_MUSCLE	HP_NEOPLASM_OF_STRIATED_MUSCLE	HP_NEOPLASM_OF_STRIATED_MUSCLE	19	0.507665	1.31634	0.14491	1	1	4989	tags=84%, list=42%, signal=49%	DICER1/TP53/CHEK2/TSC2/NF1/TSC1/MDM2/PTCH1/NBN/MLH1/SLC22A18/IFNG/PTCH2/FOXO1/BUB3/CEP57
GOMF_FATTY_ACID_LIGASE_ACTIVITY	GOMF_FATTY_ACID_LIGASE_ACTIVITY	GOMF_FATTY_ACID_LIGASE_ACTIVITY	9	0.593505	1.31608	0.166667	1	1	3765	tags=78%, list=32%, signal=53%	SLC27A4/SLC27A1/ACSF2/SLC27A3/ACSL4/ACSF3/ACSM3
HP_THIN_UPPER_LIP_VERMILION	HP_THIN_UPPER_LIP_VERMILION	HP_THIN_UPPER_LIP_VERMILION	201	0.380375	1.31581	0.0250501	1	1	5219	tags=64%, list=44%, signal=36%	CCNQ/VPS35L/KNL1/MED12L/STIL/CENPJ/ARID1B/RPS6KA3/POLR3A/CSNK2A1/IQSEC2/PIGN/NCAPD3/CDK13/AGL/USP9X/SATB2/EXOSC2/HK1/BCL11B/EDEM3/ZNF292/MCPH1/KAT6A/EXT1/PMM2/MAPK1/ARID1A/RHOBTB2/CDK5RAP2/PBX1/SPEN/ADARB1/KDM1A/CLTC/MBD5/RAD21/CEP152/STAG2/SMARCC2/UBE3B/PACS2/KDM5C/DPF2/ALG9/MAF/SMC1A/ATN1/NIPBL/SMPD4/PDGFRB/MAPK8IP3/HUWE1/TRRAP/DYRK1A/MED12/COPB2/BCR/PACS1/CHD2/OGT/HCFC1/KMT2A/SYP/BPTF/ARID2/SM…
GOBP_NUCLEOSOME_ORGANIZATION	GOBP_NUCLEOSOME_ORGANIZATION	GOBP_NUCLEOSOME_ORGANIZATION	75	0.406671	1.31536	0.0951396	1	1	4603	tags=60%, list=39%, signal=37%	SMARCD3/CHAF1A/ACTR6/VPS72/ACTR5/MIS18A/SUPT6H/KAT6A/SHPRH/ARID1A/LIN54/SART3/DAXX/SMARCC2/SUPT16H/SPTY2D1/INO80E/BPTF/ARID2/SMARCD2/SMARCA4/SETD2/ATRX/SMARCC1/POLE3/ITGB3BP/ASF1A/PSME4/MCM3AP/TSPYL1/TSPYL4/UCHL5/KAT6B/ACTR8/NAP1L4/DMAP1/ANP32E/RNF8/CTCF/INO80D/RSF1/SMYD3/HP1BP3/ACTL6A/BRD2
GOBP_CYTOPLASMIC_PATTERN_RECOGNITION_RECEPTOR_SIGNALING_PATHWAY	GOBP_CYTOPLASMIC_PATTERN_RECOGNITION_RECEPTOR_SIGNALING_PATHWAY	GOBP_CYTOPLASMIC_PATTERN_RECOGNITION_RECEPTOR_SIGNALING_PATHWAY	49	0.426777	1.31534	0.125926	1	1	5663	tags=71%, list=48%, signal=37%	NOP53/UFD1/ERBIN/INAVA/DHX58/CLPB/SLC15A2/ZCCHC3/XIAP/NPLOC4/RNF125/SLC15A3/PUM2/RIOK3/NOD2/OTULIN/USP15/ITCH/DDX58/ANKRD17/PUM1/SEC14L1/TNFAIP3/ALPK1/OASL/RNF135/TRAF6/PTPN22/MAP2K6/IRF3/TIFA/BIRC2/MAP3K7/CYLD/TRIM25
HP_ABNORMAL_MACROSCOPIC_URINE_APPEARANCE	HP_ABNORMAL_MACROSCOPIC_URINE_APPEARANCE	HP_ABNORMAL_MACROSCOPIC_URINE_APPEARANCE	30	0.463506	1.31513	0.134078	1	1	4272	tags=63%, list=36%, signal=40%	COQ8B/NUP205/NUP133/NUP160/TBC1D8B/TSC2/CPT2/EMP2/TSC1/COL4A3/ANKFY1/GAPVD1/INF2/PLCE1/NUP37/ARHGAP24/ACTN4/CPOX/APOL1
GOBP_OOGENESIS	GOBP_OOGENESIS	GOBP_OOGENESIS	47	0.430034	1.31512	0.128314	1	1	2821	tags=32%, list=24%, signal=24%	TUT4/TUT7/MARF1/WASHC5/NANOS1/ZFY/ATM/PDE5A/EDN1/FBXO5/DDX20/RPS6KA2/BRCA2/AURKC/PTK2B
HP_LIP_PIT	HP_LIP_PIT	HP_LIP_PIT	4	0.72674	1.31509	0.157971	1	1	342	tags=25%, list=3%, signal=24%	NECTIN1
HP_ABNORMAL_DENTATE_NUCLEUS_MORPHOLOGY	HP_ABNORMAL_DENTATE_NUCLEUS_MORPHOLOGY	HP_ABNORMAL_DENTATE_NUCLEUS_MORPHOLOGY	6	0.656319	1.31496	0.150345	1	1	2820	tags=67%, list=24%, signal=51%	ATN1/WDR81/PDGFRB/ERCC6
GOCC_HIPPOCAMPAL_MOSSY_FIBER_TO_CA3_SYNAPSE	GOCC_HIPPOCAMPAL_MOSSY_FIBER_TO_CA3_SYNAPSE	GOCC_HIPPOCAMPAL_MOSSY_FIBER_TO_CA3_SYNAPSE	12	0.564859	1.314	0.155666	1	1	576	tags=17%, list=5%, signal=16%	NECTIN1/NECTIN3
GOCC_INTRINSIC_COMPONENT_OF_POSTSYNAPTIC_MEMBRANE	GOCC_INTRINSIC_COMPONENT_OF_POSTSYNAPTIC_MEMBRANE	GOCC_INTRINSIC_COMPONENT_OF_POSTSYNAPTIC_MEMBRANE	19	0.506668	1.31375	0.146108	1	1	2097	tags=32%, list=18%, signal=26%	NECTIN3/LRRC4/LRFN3/CHRNB1/NRP1/CLCN3
HP_DECREASED_CERVICAL_SPINE_MOBILITY	HP_DECREASED_CERVICAL_SPINE_MOBILITY	HP_DECREASED_CERVICAL_SPINE_MOBILITY	6	0.655633	1.31359	0.153103	1	1	218	tags=17%, list=2%, signal=16%	LARGE1
HP_ABNORMAL_SPEECH_PROSODY	HP_ABNORMAL_SPEECH_PROSODY	HP_ABNORMAL_SPEECH_PROSODY	15	0.534947	1.31351	0.164434	1	1	3791	tags=67%, list=32%, signal=45%	DNAJC13/LRRK2/MT-ND3/MT-ND6/MT-ATP6/GIGYF2/VPS35/MT-ND1/EIF4G1/CWF19L1
GOBP_NEGATIVE_REGULATION_OF_DEFENSE_RESPONSE_TO_VIRUS	GOBP_NEGATIVE_REGULATION_OF_DEFENSE_RESPONSE_TO_VIRUS	GOBP_NEGATIVE_REGULATION_OF_DEFENSE_RESPONSE_TO_VIRUS	24	0.480779	1.31333	0.133877	1	1	2761	tags=42%, list=23%, signal=32%	UFD1/FOXP3/DHX58/TRAF3IP1/TRIM38/FGL2/NPLOC4/RNF125/RIOK3/MICB
HP_NARROW_FACE	HP_NARROW_FACE	HP_NARROW_FACE	100	0.395132	1.31327	0.0752033	1	1	4753	tags=56%, list=40%, signal=34%	BUD23/CCDC32/STRADA/ATRIP/GTF2IRD1/CENPJ/ATR/ATP7A/TANC2/BLM/BCOR/SATB2/PTPN23/BCORL1/ERCC4/NSDHL/CHRNB1/PBX1/HTT/TRIP11/CEP152/UBE3B/RLIM/HYOU1/MAPK8IP3/HUWE1/MED12/MADD/SIN3A/STX1A/PCNT/FMR1/BPTF/SETD2/SLC12A2/PUS7/RECQL4/KAT8/MED13/TRMT10A/BAZ1B/JARID2/TRAPPC4/UPF3B/GTF2I/UBR7/PSMD12/TRIP12/NSD1/FBXL4/RBBP8/ACTL6A/GTF2IRD2/CFL2/NGLY1/PPP1R15B
GOMF_MIRNA_BINDING	GOMF_MIRNA_BINDING	GOMF_MIRNA_BINDING	26	0.472739	1.31318	0.142531	1	1	5303	tags=73%, list=45%, signal=40%	TUT4/TUT7/SPOUT1/ZC3H7B/RC3H1/PNPT1/PUM2/FMR1/AGO4/HNRNPA2B1/AGO1/PUM1/AGO3/RBM4/SOX4/AGO2/TARBP2/NEAT1/ZC3H7A
HP_CHOROID_PLEXUS_CARCINOMA	HP_CHOROID_PLEXUS_CARCINOMA	HP_CHOROID_PLEXUS_CARCINOMA	4	0.725603	1.31304	0.157971	1	1	2388	tags=75%, list=20%, signal=60%	TP53/CHEK2/MDM2
GOBP_GROWTH_HORMONE_SECRETION	GOBP_GROWTH_HORMONE_SECRETION	GOBP_GROWTH_HORMONE_SECRETION	7	0.633051	1.31302	0.165088	1	1	38	tags=14%, list=0%, signal=14%	SELENOT
GOBP_INNER_EAR_AUDITORY_RECEPTOR_CELL_DIFFERENTIATION	GOBP_INNER_EAR_AUDITORY_RECEPTOR_CELL_DIFFERENTIATION	GOBP_INNER_EAR_AUDITORY_RECEPTOR_CELL_DIFFERENTIATION	20	0.49909	1.31271	0.149343	1	1	1838	tags=30%, list=16%, signal=25%	WHRN/ESRP1/KCNQ1/TRIOBP/WDPCP/NOTCH1
GOBP_ATRIAL_CARDIAC_MUSCLE_CELL_MEMBRANE_REPOLARIZATION	GOBP_ATRIAL_CARDIAC_MUSCLE_CELL_MEMBRANE_REPOLARIZATION	GOBP_ATRIAL_CARDIAC_MUSCLE_CELL_MEMBRANE_REPOLARIZATION	2	0.846059	1.31258	0.135452	1	1	1105	tags=50%, list=9%, signal=45%	KCNQ1
GOBP_MEMBRANE_REPOLARIZATION_DURING_ATRIAL_CARDIAC_MUSCLE_CELL_ACTION_POTENTIAL	GOBP_MEMBRANE_REPOLARIZATION_DURING_ATRIAL_CARDIAC_MUSCLE_CELL_ACTION_POTENTIAL	GOBP_MEMBRANE_REPOLARIZATION_DURING_ATRIAL_CARDIAC_MUSCLE_CELL_ACTION_POTENTIAL	2	0.846059	1.31258	0.135452	1	1	1105	tags=50%, list=9%, signal=45%	KCNQ1
GOBP_REGULATION_OF_ATRIAL_CARDIAC_MUSCLE_CELL_MEMBRANE_REPOLARIZATION	GOBP_REGULATION_OF_ATRIAL_CARDIAC_MUSCLE_CELL_MEMBRANE_REPOLARIZATION	GOBP_REGULATION_OF_ATRIAL_CARDIAC_MUSCLE_CELL_MEMBRANE_REPOLARIZATION	2	0.846059	1.31258	0.135452	1	1	1105	tags=50%, list=9%, signal=45%	KCNQ1
GOMF_LONG_CHAIN_FATTY_ACID_COA_LIGASE_ACTIVITY	GOMF_LONG_CHAIN_FATTY_ACID_COA_LIGASE_ACTIVITY	GOMF_LONG_CHAIN_FATTY_ACID_COA_LIGASE_ACTIVITY	7	0.63276	1.31242	0.166441	1	1	3034	tags=71%, list=26%, signal=53%	SLC27A4/SLC27A1/ACSF2/SLC27A3/ACSL4
GOMF_UBIQUITIN_LIKE_PROTEIN_SPECIFIC_PROTEASE_ACTIVITY	GOMF_UBIQUITIN_LIKE_PROTEIN_SPECIFIC_PROTEASE_ACTIVITY	GOMF_UBIQUITIN_LIKE_PROTEIN_SPECIFIC_PROTEASE_ACTIVITY	90	0.397651	1.31241	0.073695	1	1	3914	tags=46%, list=33%, signal=31%	UFD1/MINDY2/ZUP1/MINDY3/OTULINL/MINDY1/USP54/SENP3/USP9Y/USP9X/USP40/USPL1/SENP8/USP31/USP33/SENP1/USP19/USP25/VCPIP1/USP34/USP10/USP46/SENP7/OTULIN/OTUD6B/USP15/USP7/MYSM1/PRPF8/UFSP2/COPS4/USP4/UCHL5/USP21/ATXN3/OTUD7B/SENP6/USP24/BAP1/USP28/USP37
GOBP_MALONYL_COA_METABOLIC_PROCESS	GOBP_MALONYL_COA_METABOLIC_PROCESS	GOBP_MALONYL_COA_METABOLIC_PROCESS	3	0.771054	1.31239	0.167905	1	1	1685	tags=67%, list=14%, signal=57%	ACACB/ACACA
GOCC_CYTOPLASMIC_REGION	GOCC_CYTOPLASMIC_REGION	GOCC_CYTOPLASMIC_REGION	129	0.387783	1.31224	0.0404858	1	1	3632	tags=46%, list=31%, signal=32%	TOGARAM1/DYNC2H1/CENPF/INSC/GPSM2/LRRK2/CFAP70/TCHP/CTBP2/PIK3R4/BBS7/TRAF3IP1/CFAP54/DLG2/SPAG16/SPG7/AP3M2/RPGRIP1L/TMEM108/PRKACA/WDPCP/SPAST/SAXO2/DYNC2LI1/CDKL5/HNRNPU/PIK3C3/NUMA1/HDAC6/DYNC1H1/CCSAP/WDR35/AP3M1/INPP5E/CEP162/MAPK8IP3/ACTR10/AP3S2/DNAL1/LCA5/DST/MYO5B/ATG14/UNC13B/FMR1/TERF2/AGTPBP1/PURA/ATG16L1/KIFAP3/TRAK2/HIF1A/AP3B1/AMBRA1/OPA1/BLOC1S5/HIP1R/CAMSAP3/MAP4
GOBP_REGULATION_OF_NEUROBLAST_PROLIFERATION	GOBP_REGULATION_OF_NEUROBLAST_PROLIFERATION	GOBP_REGULATION_OF_NEUROBLAST_PROLIFERATION	15	0.534383	1.31212	0.165652	1	1	3549	tags=67%, list=30%, signal=47%	DISC1/SMARCD3/LRRK2/TP53/KDM1A/NOTCH1/NF1/ZNF335/HIF1A/ASPM
GOCC_INTRINSIC_COMPONENT_OF_SYNAPTIC_MEMBRANE	GOCC_INTRINSIC_COMPONENT_OF_SYNAPTIC_MEMBRANE	GOCC_INTRINSIC_COMPONENT_OF_SYNAPTIC_MEMBRANE	30	0.462392	1.31197	0.138547	1	1	2610	tags=33%, list=22%, signal=26%	NECTIN1/NECTIN3/LRRC4/LRFN3/GPHN/CHRNB1/NRP1/CLCN3/PRRT2/STX1A
GOBP_NEGATIVE_REGULATION_OF_GLUCOSE_TRANSMEMBRANE_TRANSPORT	GOBP_NEGATIVE_REGULATION_OF_GLUCOSE_TRANSMEMBRANE_TRANSPORT	GOBP_NEGATIVE_REGULATION_OF_GLUCOSE_TRANSMEMBRANE_TRANSPORT	12	0.563902	1.31178	0.155666	1	1	8	tags=8%, list=0%, signal=8%	SELENOS
HP_SEVERE_MUSCULAR_HYPOTONIA	HP_SEVERE_MUSCULAR_HYPOTONIA	HP_SEVERE_MUSCULAR_HYPOTONIA	82	0.400587	1.31168	0.0865979	1	1	3983	tags=48%, list=34%, signal=32%	LARGE1/STRADA/MED12L/TRPM3/FKBP14/PIGN/EPB41L1/SLC25A12/RMND1/PEX6/CARS2/CCDC88A/PEX1/CLTC/B3GALNT2/MBD5/AIFM1/NBEA/DYNC1H1/TCF4/FKTN/PNPT1/PEX14/TBCK/DOCK8/BICD2/PEX12/PURA/ASH1L/CDH15/KDM5B/CHAMP1/HIVEP2/PEX19/CIC/PEX11B/CUX1/SETD1B/TAOK1
GOBP_INTERMEDIATE_FILAMENT_BASED_PROCESS	GOBP_INTERMEDIATE_FILAMENT_BASED_PROCESS	GOBP_INTERMEDIATE_FILAMENT_BASED_PROCESS	25	0.474565	1.31164	0.135788	1	1	3745	tags=48%, list=32%, signal=33%	ERBIN/MACF1/KLHL24/VPS54/DST/CLN8/BFSP2/SYNM/ATF2/PKP2/ATXN3/PLEC
HP_NONCOMMUNICATING_HYDROCEPHALUS	HP_NONCOMMUNICATING_HYDROCEPHALUS	HP_NONCOMMUNICATING_HYDROCEPHALUS	8	0.61325	1.31141	0.157963	1	1	2628	tags=62%, list=22%, signal=49%	TENT5A/BICRA/TSC2/TSC1/MBTPS2
GOBP_RESPONSE_TO_INTERLEUKIN_7	GOBP_RESPONSE_TO_INTERLEUKIN_7	GOBP_RESPONSE_TO_INTERLEUKIN_7	11	0.571001	1.3114	0.174185	1	1	37	tags=9%, list=0%, signal=9%	ATP5F1B
HP_ABNORMALITY_OF_THE_NASAL_CAVITY	HP_ABNORMALITY_OF_THE_NASAL_CAVITY	HP_ABNORMALITY_OF_THE_NASAL_CAVITY	5	0.68621	1.3114	0.169655	1	1	2780	tags=60%, list=24%, signal=46%	GAS1/PTCH1/GLMN
HP_ASTHMA	HP_ASTHMA	HP_ASTHMA	62	0.412404	1.3113	0.104603	1	1	3454	tags=37%, list=29%, signal=26%	UFD1/CARMIL2/CFTR/PLCG2/SLC27A4/HIRA/ALMS1/GAS1/BCL11B/PLAG1/MIA3/SEC24C/ALG9/PTCH1/TBCK/NOD2/CARD11/DOCK8/PGM3/USP7/LRBA/AFF4/MTOR
GOCC_CILIUM	GOCC_CILIUM	GOCC_CILIUM	306	0.373097	1.31129	0.00814552	0.80878	0.80878	3650	tags=40%, list=31%, signal=28%	WHRN/TOGARAM1/CFAP298/NAXE/CPLANE1/GRK2/ENTR1/MOSMO/PJVK/TEDC1/DNAAF4/TAS2R4/DISC1/CEP126/SSTR3/TBC1D32/BBS2/CENPJ/CEP295NL/DYNC2H1/FAM161B/CENPF/SPACA3/SSX2IP/TTC26/ADCY6/BBS10/KCNQ1/CFAP70/TTBK2/PHLPP2/CATSPERG/ALMS1/PIK3R4/BBS7/CIB2/IFT122/CCP110/TRAF3IP1/C2CD3/CFAP54/PTPN23/EFCAB7/KIF2A/SPAG16/CLUAP1/DNAL4/CEP164/UNC119B/CBL/CEP170/PTK2/RPGRIP1L/TNPO1/PEX6/PRKACA/CCDC88A/RTTN/WDPCP/TTLL5/MARK…
HP_POLYCYSTIC_KIDNEY_DYSPLASIA	HP_POLYCYSTIC_KIDNEY_DYSPLASIA	HP_POLYCYSTIC_KIDNEY_DYSPLASIA	30	0.462089	1.31111	0.138547	1	1	2910	tags=43%, list=25%, signal=33%	UFD1/DYNC2H1/HIRA/TTC37/TRIP11/SEC24C/TSC2/CPT2/TSC1/ALG9/WDR35/SKIV2L/PEX12
HP_CHRONIC_HEPATIC_FAILURE	HP_CHRONIC_HEPATIC_FAILURE	HP_CHRONIC_HEPATIC_FAILURE	10	0.584286	1.31104	0.178344	1	1	3007	tags=70%, list=26%, signal=52%	RPGRIP1L/SP110/TCF4/GPR35/INPP5E/SEMA4D/HFE
HP_OPEN_MOUTH	HP_OPEN_MOUTH	HP_OPEN_MOUTH	75	0.40533	1.31102	0.10031	1	1	5131	tags=63%, list=44%, signal=36%	STRADA/ESS2/MED12L/SOX5/RPS6KA3/IQSEC2/PIGN/DGCR8/CCDC88A/KANSL1/CLTC/TET3/MBD5/TCF4/ATN1/INPP5E/DGCR2/MED12/BRAF/SIN3A/DST/OGT/VPS13B/FAM149B1/PURA/ATP6V1B2/ATRX/DPYD/PUS7/ZEB2/FLII/CHAMP1/MTOR/POGZ/DIS3L2/MEF2C/AHI1/REV3L/MED13L/CCDC174/DGCR6/GFM2/AGO2/AKT1/ANKLE2/TBC1D24/PRKAR1A
GOMF_ARACHIDONATE_COA_LIGASE_ACTIVITY	GOMF_ARACHIDONATE_COA_LIGASE_ACTIVITY	GOMF_ARACHIDONATE_COA_LIGASE_ACTIVITY	5	0.686009	1.31101	0.169655	1	1	3034	tags=80%, list=26%, signal=59%	SLC27A4/SLC27A1/SLC27A3/ACSL4
HP_UPPER_LIMB_UNDERGROWTH	HP_UPPER_LIMB_UNDERGROWTH	HP_UPPER_LIMB_UNDERGROWTH	50	0.425163	1.31097	0.122081	1	1	5391	tags=68%, list=46%, signal=37%	CCNQ/VPS35L/FANCC/FANCM/DYNC2H1/ATR/RFWD3/APC/CUL7/ERCC4/EXT1/TRIP11/CHUK/IFT81/NIPBL/BRCA2/BPTF/AFF4/RECQL4/FANCL/SLC26A2/FANCA/FANCB/PALB2/PSMD12/ALG12/HYLS1/FANCG/LBR/EXT2/RAD51C/PRKAR1A/FANCF/DHODH
HP_VELOPHARYNGEAL_INSUFFICIENCY	HP_VELOPHARYNGEAL_INSUFFICIENCY	HP_VELOPHARYNGEAL_INSUFFICIENCY	14	0.541645	1.31094	0.162562	1	1	3350	tags=57%, list=28%, signal=41%	NECTIN1/BICRA/ESS2/DGCR8/RLIM/DGCR2/CDH1/DLG1
HP_SELECTIVE_TOOTH_AGENESIS	HP_SELECTIVE_TOOTH_AGENESIS	HP_SELECTIVE_TOOTH_AGENESIS	17	0.51797	1.31087	0.151807	1	1	3710	tags=53%, list=32%, signal=36%	NECTIN1/ATR/BLM/BCOR/CEP152/ATP6V1B2/CDH1/DLG1/DDX59
GOCC_GOLGI_TRANSPORT_COMPLEX	GOCC_GOLGI_TRANSPORT_COMPLEX	GOCC_GOLGI_TRANSPORT_COMPLEX	10	0.584154	1.31074	0.178344	1	1	2103	tags=50%, list=18%, signal=41%	RNF215/DNAJC28/COG6/COG2/COG5
GOBP_CHROMATIN_ASSEMBLY_OR_DISASSEMBLY	GOBP_CHROMATIN_ASSEMBLY_OR_DISASSEMBLY	GOBP_CHROMATIN_ASSEMBLY_OR_DISASSEMBLY	122	0.388344	1.31018	0.0525253	1	1	5238	tags=66%, list=45%, signal=37%	SMARCD3/PADI2/CHAF1A/CHD3/ZDBF2/BAHD1/PHF2/CDAN1/HIRA/MORC2/ZNF445/MIS18A/UBN2/EZH1/KAT6A/L3MBTL3/SHPRH/ARID1A/L3MBTL1/LIN54/RIF1/SART3/TP53/KDM1A/NRDE2/UBR2/DAXX/SMARCC2/PIK3CA/MBD3/SUPT16H/DNMT1/SIN3A/SPTY2D1/SETDB1/ARID2/SMARCD2/SMARCA4/ATRX/SMARCC1/DNMT3A/POLE3/ITGB3BP/MPHOSPH8/ASF1A/TRIM28/TSPYL1/TSPYL4/TPR/ZNFX1/KAT6B/NAP1L4/SIRT1/TLK2/RRP8/SAMD1/CTCF/MBD2/RBBP4/UBN1/RSF1/SMYD3/HP1BP3/MECP2…
HP_GASTROESOPHAGEAL_REFLUX	HP_GASTROESOPHAGEAL_REFLUX	HP_GASTROESOPHAGEAL_REFLUX	289	0.37259	1.31011	0.00643229	0.72186	0.72186	4545	tags=51%, list=39%, signal=32%	BUD23/UFD1/NEPRO/STN1/NSD2/WASHC5/ELP1/TWNK/BICRA/GTF2IRD1/MED12L/STIL/TRPM3/SOX5/ATP7A/IQSEC2/CDK19/PIGN/USP9X/HIRA/ALMS1/BLM/SLC19A2/SATB2/AMER1/EPB41L1/GAS1/MUC5B/MYO9A/RRM2B/EDEM3/GPHN/KAT6A/CDC6/MAPK1/SCN3A/SPEN/MT-ATP6/TECPR2/CLTC/MBD5/RAD21/STAG2/CDKN1B/TSEN2/SEC24C/KIAA0319L/CDKL5/SH2B1/NBEA/ALG9/DYNC1H1/TCF4/ORC4/SMC1A/ATN1/CNTNAP1/NIPBL/SYNJ1/RNF125/FAM13A/PTCH1/DYRK1A/MED12/BRAF/SMG9/S…
GOBP_MICROTUBULE_BASED_MOVEMENT	GOBP_MICROTUBULE_BASED_MOVEMENT	GOBP_MICROTUBULE_BASED_MOVEMENT	176	0.379784	1.31007	0.037037	1	1	4628	tags=53%, list=39%, signal=33%	CFAP298/INTS13/BICDL1/JHY/BICDL2/DNAAF4/BBS2/DYNC2H1/SSX2IP/TTC26/KIF21B/CFAP70/IFT122/TRAF3IP1/CFAP54/DLG2/INPP5B/KIF2A/SPAG16/SPG7/DNAL4/NDE1/AP3M2/TMEM108/HTT/COPG2/SPAST/DYNC2LI1/HNRNPU/RGN/RHOT1/DYNC1LI2/HDAC6/DYNC1H1/BBS4/CCSAP/PCM1/DNAAF5/WDR35/AP3M1/KIF16B/IFT81/PEX14/MAPK8IP3/ACTR10/AP3S2/LCA5/DST/SYNE2/RABL2B/TMF1/CFAP44/DYNC1LI1/IFT74/TERF2/AGTPBP1/BICD2/KIF9/PURA/ASH1L/KIFAP3/TRAK2/HI…
HP_ANISOCYTOSIS	HP_ANISOCYTOSIS	HP_ANISOCYTOSIS	9	0.590731	1.30993	0.171795	1	1	1959	tags=56%, list=17%, signal=46%	CDAN1/TRNT1/NHLRC2/UMPS/CASK
GOCC_ALPHA_DNA_POLYMERASE_PRIMASE_COMPLEX	GOCC_ALPHA_DNA_POLYMERASE_PRIMASE_COMPLEX	GOCC_ALPHA_DNA_POLYMERASE_PRIMASE_COMPLEX	5	0.685357	1.30977	0.169655	1	1	3703	tags=100%, list=31%, signal=69%	POLA1/POLA2/PRIM2/PRIM1/MCM3
HP_ABSENT_TIBIA	HP_ABSENT_TIBIA	HP_ABSENT_TIBIA	3	0.769501	1.30974	0.169391	1	1	1010	tags=67%, list=9%, signal=61%	DYNC2H1/ATP7A
GOBP_FACULTATIVE_HETEROCHROMATIN_ASSEMBLY	GOBP_FACULTATIVE_HETEROCHROMATIN_ASSEMBLY	GOBP_FACULTATIVE_HETEROCHROMATIN_ASSEMBLY	24	0.479431	1.30965	0.137369	1	1	5103	tags=83%, list=43%, signal=47%	PHF2/MORC2/L3MBTL3/KDM1A/MBD3/DNMT1/SETDB1/DNMT3A/MPHOSPH8/TRIM28/SIRT1/RRP8/SAMD1/MBD2/HELLS/SETDB2/ATF7IP/BAZ2A/PHF8/TET1
GOCC_PROTEIN_DNA_COMPLEX	GOCC_PROTEIN_DNA_COMPLEX	GOCC_PROTEIN_DNA_COMPLEX	95	0.395139	1.30924	0.0795107	1	1	4427	tags=54%, list=38%, signal=34%	TEN1/STN1/POLA1/SLF1/CTC1/VPS72/SOX12/IRF4/TBP/KAT6A/RAD52/POLA2/MRGBP/SHPRH/PRIM2/SUZ12/GTF2A1/RPA1/BRD8/SP1/EPC2/EP400/POLD3/TRRAP/XRCC5/SP3/PRIM1/TERF2/MBTD1/MPHOSPH8/GTF2B/PRKDC/NFYB/POLR2H/ORC3/KAT6B/FOS/KDM5A/MCM3/DMAP1/EPC1/BRF2/POLD1/JUP/JUND/PARP1/MCM5/GTF2H3/GLYR1/ING3/HP1BP3
GOBP_PERICARDIUM_MORPHOGENESIS	GOBP_PERICARDIUM_MORPHOGENESIS	GOBP_PERICARDIUM_MORPHOGENESIS	2	0.843824	1.30911	0.135452	1	1	1838	tags=100%, list=16%, signal=84%	SOS1/NOTCH1
HP_PERICARDIAL_EFFUSION	HP_PERICARDIAL_EFFUSION	HP_PERICARDIAL_EFFUSION	19	0.504739	1.30875	0.152096	1	1	3716	tags=53%, list=32%, signal=36%	CCBE1/PMM2/TSC2/KIAA1109/TSC1/ALG9/MAF/SMAD4/LYST/ITK
HP_SHORT_THORAX	HP_SHORT_THORAX	HP_SHORT_THORAX	18	0.510756	1.30872	0.157195	1	1	4290	tags=72%, list=36%, signal=46%	DYNC2H1/CUL7/CEP120/TRIP11/DYNC2LI1/WDR35/NADSYN1/SLC10A7/IFT80/DYM/TTC21B/SLC26A2/IFT172
GOBP_TERTIARY_ALCOHOL_METABOLIC_PROCESS	GOBP_TERTIARY_ALCOHOL_METABOLIC_PROCESS	GOBP_TERTIARY_ALCOHOL_METABOLIC_PROCESS	9	0.589981	1.30827	0.173077	1	1	3155	tags=56%, list=27%, signal=41%	DKK3/DGKQ/H6PD/REST/HSD11B2
GOMF_DNA_TRANSLOCASE_ACTIVITY	GOMF_DNA_TRANSLOCASE_ACTIVITY	GOMF_DNA_TRANSLOCASE_ACTIVITY	2	0.843158	1.30808	0.135452	1	1	61	tags=50%, list=1%, signal=50%	FBH1
GOCC_PRERIBOSOME_SMALL_SUBUNIT_PRECURSOR	GOCC_PRERIBOSOME_SMALL_SUBUNIT_PRECURSOR	GOCC_PRERIBOSOME_SMALL_SUBUNIT_PRECURSOR	13	0.550867	1.30795	0.1598	1	1	3239	tags=62%, list=28%, signal=45%	BYSL/LTV1/UTP20/NOP9/RIOK2/NOP14/RIOK3/FTSJ3
HP_SPARSE_LATERAL_EYEBROW	HP_SPARSE_LATERAL_EYEBROW	HP_SPARSE_LATERAL_EYEBROW	15	0.532642	1.30785	0.169306	1	1	342	tags=13%, list=3%, signal=13%	MESD/NECTIN1
HP_ABNORMALITY_OF_THE_HYPOTHALAMUS_PITUITARY_AXIS	HP_ABNORMALITY_OF_THE_HYPOTHALAMUS_PITUITARY_AXIS	HP_ABNORMALITY_OF_THE_HYPOTHALAMUS_PITUITARY_AXIS	199	0.378338	1.30765	0.0300903	1	1	5237	tags=60%, list=45%, signal=34%	CPLANE1/WASHC5/EFL1/CFTR/FANCC/POLA1/KIAA0753/FANCM/FAN1/STIL/MT-ATP8/POLR3A/RNPC3/RFWD3/APC/ALMS1/GAS1/TRAPPC11/TSHR/STAT5B/RRM2B/NANOS1/ERCC4/CEP120/NDE1/PMM2/RPGRIP1L/GAN/ANK1/KANSL1/DCAF17/TP53/WFS1/COG2/PIBF1/POLE/STAG2/CDKN1B/TSC2/PREPL/MSH6/CEP290/TSC1/ALG9/PIK3CA/PSMC3IP/ZNF148/SMC1A/TBL1X/INPP5E/MAP3K1/PDGFRB/PTCH1/DYRK1A/TBCK/MED12/MADD/RNF216/POMC/BRAF/SIN3A/KIAA0586/BRCA2/KMT2A/VPS13B…
GOBP_NEGATIVE_REGULATION_OF_PHOSPHATIDYLINOSITOL_3_KINASE_ACTIVITY	GOBP_NEGATIVE_REGULATION_OF_PHOSPHATIDYLINOSITOL_3_KINASE_ACTIVITY	GOBP_NEGATIVE_REGULATION_OF_PHOSPHATIDYLINOSITOL_3_KINASE_ACTIVITY	4	0.72255	1.30751	0.166667	1	1	1479	tags=50%, list=13%, signal=44%	WASHC1/PIK3IP1
GOMF_PHOSPHATIDYLINOSITOL_BISPHOSPHATE_PHOSPHATASE_ACTIVITY	GOMF_PHOSPHATIDYLINOSITOL_BISPHOSPHATE_PHOSPHATASE_ACTIVITY	GOMF_PHOSPHATIDYLINOSITOL_BISPHOSPHATE_PHOSPHATASE_ACTIVITY	20	0.497103	1.30748	0.151732	1	1	2459	tags=40%, list=21%, signal=32%	PIP4P1/PIP4P2/INPP5B/SYNJ2/FIG4/INPP5E/SYNJ1/TPTE2
GOBP_NEGATIVE_REGULATION_OF_MRNA_METABOLIC_PROCESS	GOBP_NEGATIVE_REGULATION_OF_MRNA_METABOLIC_PROCESS	GOBP_NEGATIVE_REGULATION_OF_MRNA_METABOLIC_PROCESS	68	0.406807	1.3074	0.106029	1	1	4475	tags=50%, list=38%, signal=31%	TENT5C/TENT4A/TENT4B/TENT5A/MYD88/METTL16/LARP4B/TIRAP/HNRNPU/CCNT1/IKBKE/RNF20/DYRK1A/LARP1/TARDBP/FMR1/NBAS/SYNCRIP/BARD1/HNRNPA2B1/SFSWAP/NOCT/SRSF10/THRAP3/DHX9/TAF15/SRSF7/SRSF4/MAPK14/ZC3H14/DHX34/EIF4ENIF1/U2AF2/MAPKAPK2
GOMF_DYNEIN_COMPLEX_BINDING	GOMF_DYNEIN_COMPLEX_BINDING	GOMF_DYNEIN_COMPLEX_BINDING	16	0.524987	1.30725	0.161212	1	1	3542	tags=69%, list=30%, signal=48%	CENPF/GPSM2/APC/NUMA1/HDAC6/ATMIN/FMR1/SMC3/BICD2/TPR/RAB29
HP_ABNORMAL_CONNECTION_OF_THE_CARDIAC_SEGMENTS	HP_ABNORMAL_CONNECTION_OF_THE_CARDIAC_SEGMENTS	HP_ABNORMAL_CONNECTION_OF_THE_CARDIAC_SEGMENTS	144	0.383059	1.30721	0.0422961	1	1	4946	tags=55%, list=42%, signal=32%	BUD23/UFD1/CFAP298/CCNQ/WASHC5/BICRA/DNAAF4/ESS2/FANCC/GTF2IRD1/FANCM/STIL/DDX11/ARID1B/RFWD3/PIGN/DGCR8/HIRA/BCOR/TTC37/GAS1/ERCC4/MEGF8/ARID1A/SPEN/NOTCH1/FIG4/STAG2/SEC24C/SMARCC2/DPF2/DNAAF5/CHUK/FKTN/NADSYN1/CHD4/PTCH1/DGCR2/BRAF/DNAL1/STX1A/BRCA2/HIBCH/ARID2/SKIV2L/SMARCA4/CASZ1/ATP6V1B2/ZEB2/TMEM260/SPAG1/PEX19/DDX59/LRRC56/BAZ1B/FANCL/MED13L/FANCA/FANCB/PALB2/MCTP2/GTF2I/KCNAB2/RERE/TTC12…
GOBP_REGULATION_OF_EXTRACELLULAR_MATRIX_DISASSEMBLY	GOBP_REGULATION_OF_EXTRACELLULAR_MATRIX_DISASSEMBLY	GOBP_REGULATION_OF_EXTRACELLULAR_MATRIX_DISASSEMBLY	10	0.582541	1.30712	0.183439	1	1	560	tags=20%, list=5%, signal=19%	CARMIL2/MELTF
HP_ABNORMAL_NUMBER_OF_INCISORS	HP_ABNORMAL_NUMBER_OF_INCISORS	HP_ABNORMAL_NUMBER_OF_INCISORS	20	0.496923	1.30701	0.154122	1	1	4686	tags=65%, list=40%, signal=39%	NECTIN1/STIL/BLM/BCOR/GAS1/STAG2/SMC1A/PTCH1/CDH1/DLG1/ANKRD11/CNOT1/B3GLCT
GOBP_RESPONSE_TO_FORSKOLIN	GOBP_RESPONSE_TO_FORSKOLIN	GOBP_RESPONSE_TO_FORSKOLIN	5	0.683901	1.30698	0.171034	1	1	1003	tags=40%, list=9%, signal=37%	CFTR/ADCY6
HP_GASTROINTESTINAL_ATRESIA	HP_GASTROINTESTINAL_ATRESIA	HP_GASTROINTESTINAL_ATRESIA	41	0.439407	1.30688	0.130719	1	1	5296	tags=71%, list=45%, signal=39%	STIL/DYNC2H1/CENPF/RFWD3/PIGN/GAS1/ERCC4/ITGA6/RTTN/STAG2/WDR35/PTCH1/DYRK1A/SIN3A/IFT80/PLEC/DIS3L2/FANCL/FANCB/PPP1R12A/RERE/SON/SMARCD1/BUB3/RAD51C/CEP57/KDM3B/FLI1/FANCF
GOBP_REGULATION_OF_BONE_MINERALIZATION_INVOLVED_IN_BONE_MATURATION	GOBP_REGULATION_OF_BONE_MINERALIZATION_INVOLVED_IN_BONE_MATURATION	GOBP_REGULATION_OF_BONE_MINERALIZATION_INVOLVED_IN_BONE_MATURATION	1	0.986391	1.30672	0.026012	1	1	161	tags=100%, list=1%, signal=99%	RFLNB
HP_HYPOCALCEMIA	HP_HYPOCALCEMIA	HP_HYPOCALCEMIA	43	0.435235	1.30652	0.128371	1	1	2096	tags=28%, list=18%, signal=23%	UFD1/FOXP3/CCBE1/ESS2/SNX10/DGCR8/HIRA/IFT122/PIK3C2A/VDR/SEC24C/PREPL
GOCC_LOW_DENSITY_LIPOPROTEIN_PARTICLE	GOCC_LOW_DENSITY_LIPOPROTEIN_PARTICLE	GOCC_LOW_DENSITY_LIPOPROTEIN_PARTICLE	6	0.651963	1.30623	0.16	1	1	1474	tags=33%, list=13%, signal=29%	SELENOS/APOBR
HP_PLEURAL_EFFUSION	HP_PLEURAL_EFFUSION	HP_PLEURAL_EFFUSION	41	0.439159	1.30615	0.132898	1	1	3884	tags=51%, list=33%, signal=34%	CYBC1/CCBE1/CFTR/MYD88/CBL/TSC2/TSC1/TCF4/LZTR1/GPR35/PTPN11/BRAF/RIT1/SEMA4D/HFE/TAPT1/PIEZO1/LYST/CD46/ITK/BAP1
HP_MORPHOLOGICAL_ABNORMALITY_OF_THE_PYRAMIDAL_TRACT	HP_MORPHOLOGICAL_ABNORMALITY_OF_THE_PYRAMIDAL_TRACT	HP_MORPHOLOGICAL_ABNORMALITY_OF_THE_PYRAMIDAL_TRACT	55	0.416605	1.30614	0.121977	1	1	2737	tags=33%, list=23%, signal=25%	BUD23/WASHC5/GTF2IRD1/PLA2G6/CTC1/IQSEC2/ALS2/SPG7/DNAL4/GAN/MT-ATP6/SPAST/AIFM1/NIPA1/FKTN/L2HGDH/STX1A/TARDBP
HP_CEREBELLAR_CYST	HP_CEREBELLAR_CYST	HP_CEREBELLAR_CYST	102	0.392101	1.30607	0.0780142	1	1	3067	tags=35%, list=26%, signal=26%	LARGE1/RXYLT1/WASHC5/STIL/DPH1/DYNC2H1/ARID1B/POLR3A/KCNQ1/PIGN/USP9X/POMGNT2/BCOR/C2CD3/FTO/CEP120/PMM2/RPGRIP1L/ARID1A/B3GALNT2/TSEN2/SMARCC2/CPT2/CEP290/DPF2/AHDC1/WDR35/FKTN/WDR81/SMG9/KIAA0586/ARID2/SMARCA4/ATP6V1B2/TMEM216/IFT80
GOBP_RIG_I_SIGNALING_PATHWAY	GOBP_RIG_I_SIGNALING_PATHWAY	GOBP_RIG_I_SIGNALING_PATHWAY	23	0.484414	1.306	0.146054	1	1	3930	tags=57%, list=33%, signal=38%	NOP53/UFD1/DHX58/CLPB/ZCCHC3/NPLOC4/RNF125/PUM2/USP15/DDX58/ANKRD17/PUM1/SEC14L1
GOBP_REGULATION_OF_MICROTUBULE_BASED_MOVEMENT	GOBP_REGULATION_OF_MICROTUBULE_BASED_MOVEMENT	GOBP_REGULATION_OF_MICROTUBULE_BASED_MOVEMENT	15	0.531846	1.30589	0.17296	1	1	3900	tags=60%, list=33%, signal=40%	CFAP298/BBS2/RGN/HDAC6/BBS4/CCSAP/KIF9/TTC21B/BORCS5
GOBP_TOLERANCE_INDUCTION_DEPENDENT_UPON_IMMUNE_RESPONSE	GOBP_TOLERANCE_INDUCTION_DEPENDENT_UPON_IMMUNE_RESPONSE	GOBP_TOLERANCE_INDUCTION_DEPENDENT_UPON_IMMUNE_RESPONSE	2	0.841646	1.30573	0.14214	1	1	643	tags=50%, list=5%, signal=47%	FOXP3
HP_DISPROPORTIONATE_SHORT_STATURE	HP_DISPROPORTIONATE_SHORT_STATURE	HP_DISPROPORTIONATE_SHORT_STATURE	79	0.400981	1.3055	0.089876	1	1	5131	tags=61%, list=44%, signal=34%	MESD/TENT5A/KIAA0753/DYNC2H1/IFT122/CEP120/TONSL/TRIP11/AGPS/DYNC2LI1/KDM5C/HDAC6/ALG9/WDR35/MBTPS2/KIAA0586/PCNT/KMT2A/SLC10A7/XYLT1/IFT80/MYSM1/TRAPPC2/MTOR/DYM/ARCN1/COL11A2/CANT1/SLC26A2/XYLT2/COG1/GALNS/ALG12/SIK3/RAB33B/SMARCAL1/KYNU/PCYT1A/FLNB/SLC35D1/B3GLCT/LBR/WDR19/CEP57/ARSB/INPPL1/GNPAT/PRKAR1A
HP_HYPERLORDOSIS	HP_HYPERLORDOSIS	HP_HYPERLORDOSIS	117	0.388807	1.30549	0.0597166	1	1	4753	tags=50%, list=40%, signal=30%	BUD23/TOGARAM1/NECTIN1/GTF2IRD1/SOX5/TTN/HACE1/VPS33A/BCOR/CUL7/SATB2/AMER1/TRAPPC11/NSDHL/TONSL/MAPK1/PIK3C2A/KANSL1/HERC1/GFPT1/NF1/SYNE1/FKTN/RAB3GAP2/MED12/STX1A/BCR/SYNE2/VPS13B/SLC10A7/BICD2/XYLT1/IARS2/MFN2/TRAPPC2/HNRNPA2B1/DYM/ITCH/KNSTRN/COL11A2/WNK1/PLEC/CANT1/DNM2/BAZ1B/CLCF1/SLC26A2/RAB3GAP1/GALNS/SETD5/GTF2I/RERE/SMARCAL1/SON/FLNB/GTF2IRD2/CFL2/SMCHD1/PPP1R15B
HP_STAGE_5_CHRONIC_KIDNEY_DISEASE	HP_STAGE_5_CHRONIC_KIDNEY_DISEASE	HP_STAGE_5_CHRONIC_KIDNEY_DISEASE	73	0.404155	1.30525	0.112953	1	1	5243	tags=64%, list=45%, signal=36%	COQ8B/FAN1/EHHADH/XPNPEP3/NUP205/ALMS1/TRAF3IP1/NUP133/CEP164/RPGRIP1L/NUP160/TBC1D8B/TSC2/CPT2/EMP2/CEP290/TSC1/ALG9/NEK8/COL4A3/ANKFY1/IQCB1/COL4A4/NOD2/GAPVD1/CD81/INF2/PLCE1/NUP37/ARHGAP24/INVS/SDCCAG8/TTC21B/ACTN4/PRKCD/GANAB/AHI1/DGKE/APOL1/SMARCAL1/CEP83/MUC1/WDR19/RAD51C/CD2AP/TMEM67/NUP93
GOMF_GLUCURONOSYLTRANSFERASE_ACTIVITY	GOMF_GLUCURONOSYLTRANSFERASE_ACTIVITY	GOMF_GLUCURONOSYLTRANSFERASE_ACTIVITY	11	0.568298	1.30519	0.180451	1	1	1574	tags=27%, list=13%, signal=24%	LARGE1/UGT2B17/EXT1
GOBP_MAMMARY_GLAND_BRANCHING_INVOLVED_IN_PREGNANCY	GOBP_MAMMARY_GLAND_BRANCHING_INVOLVED_IN_PREGNANCY	GOBP_MAMMARY_GLAND_BRANCHING_INVOLVED_IN_PREGNANCY	2	0.841102	1.30489	0.14214	1	1	1870	tags=100%, list=16%, signal=84%	MED1/VDR
GOBP_POSITIVE_REGULATION_OF_TYPE_I_INTERFERON_PRODUCTION	GOBP_POSITIVE_REGULATION_OF_TYPE_I_INTERFERON_PRODUCTION	GOBP_POSITIVE_REGULATION_OF_TYPE_I_INTERFERON_PRODUCTION	49	0.423314	1.30467	0.130159	1	1	4592	tags=59%, list=39%, signal=36%	CGAS/TOMM70/PLCG2/DHX58/POLR3G/POLR3A/MYD88/ZCCHC3/TRIM56/STAT1/ZBTB20/G3BP1/CHUK/PTPN11/RIOK3/POLR3B/SETD2/DHX33/SYK/DDX3X/DHX36/DDX58/TLR7/OAS2/DHX9/POLR3F/HSP90AA1/OAS1/RNF135
HP_DECREASED_CORNEAL_REFLEX	HP_DECREASED_CORNEAL_REFLEX	HP_DECREASED_CORNEAL_REFLEX	3	0.766492	1.30462	0.172363	1	1	1071	tags=67%, list=9%, signal=61%	ELP1/ALG11
GOBP_L_PROLINE_BIOSYNTHETIC_PROCESS	GOBP_L_PROLINE_BIOSYNTHETIC_PROCESS	GOBP_L_PROLINE_BIOSYNTHETIC_PROCESS	5	0.682547	1.3044	0.173793	1	1	394	tags=20%, list=3%, signal=19%	PYCR3
GOBP_PROLINE_METABOLIC_PROCESS	GOBP_PROLINE_METABOLIC_PROCESS	GOBP_PROLINE_METABOLIC_PROCESS	5	0.682547	1.3044	0.173793	1	1	394	tags=20%, list=3%, signal=19%	PYCR3
HP_RADIAL_DEVIATION_OF_THE_HAND_OR_OF_FINGERS_OF_THE_HAND	HP_RADIAL_DEVIATION_OF_THE_HAND_OR_OF_FINGERS_OF_THE_HAND	HP_RADIAL_DEVIATION_OF_THE_HAND_OR_OF_FINGERS_OF_THE_HAND	36	0.445407	1.30433	0.134426	1	1	4224	tags=56%, list=36%, signal=36%	CPLANE1/BCOR/IFT122/TGDS/ALG9/PTPN11/MED12/BRAF/SIN3A/CHSY1/SAMD9/ATRX/SMAD4/PIK3R1/CANT1/CD96/CLCF1/SLC26A2/ANKRD11/HERC2
HP_APLASIA_HYPOPLASIA_OF_THE_EARLOBES	HP_APLASIA_HYPOPLASIA_OF_THE_EARLOBES	HP_APLASIA_HYPOPLASIA_OF_THE_EARLOBES	32	0.454613	1.30413	0.14	1	1	2762	tags=44%, list=23%, signal=34%	UFD1/ATRIP/CENPJ/ATR/POLR3A/HIRA/KAT6A/CDC6/FIG4/CEP152/SEC24C/AHDC1/PCNT/VPS13B
GOCC_BBSOME	GOCC_BBSOME	GOCC_BBSOME	6	0.650879	1.30406	0.161379	1	1	2190	tags=50%, list=19%, signal=41%	BBS2/BBS7/BBS4
HP_ALLERGY	HP_ALLERGY	HP_ALLERGY	17	0.515247	1.30398	0.159036	1	1	1019	tags=24%, list=9%, signal=22%	CARMIL2/FOXP3/PLCG2/SLC27A4
GOBP_SPINDLE_MIDZONE_ASSEMBLY	GOBP_SPINDLE_MIDZONE_ASSEMBLY	GOBP_SPINDLE_MIDZONE_ASSEMBLY	6	0.650744	1.30379	0.162759	1	1	3264	tags=83%, list=28%, signal=60%	INCENP/AURKB/LZTS2/AURKC/MLH1
GOBP_MRNA_CATABOLIC_PROCESS	GOBP_MRNA_CATABOLIC_PROCESS	GOBP_MRNA_CATABOLIC_PROCESS	189	0.377283	1.30378	0.0361446	1	1	5141	tags=56%, list=44%, signal=32%	TENT5C/TUT4/TUT7/NBDY/TENT4A/TENT4B/TENT2/RIDA/TENT5A/RNASEL/MYD88/SMG5/ROCK2/TTC37/EXOSC2/BTG2/NANOS1/FTO/METTL16/NCBP1/RC3H1/LARP4B/TTC5/PLEKHN1/ERI1/TIRAP/EXOSC9/ATM/KHSRP/UPF1/HNRNPU/CNOT10/PNRC2/FASTKD3/HELZ2/IKBKE/CPEB3/DCP2/PNPT1/RC3H2/GSPT2/PUM2/SMG9/XRN1/CNOT11/PCID2/LARP1/TARDBP/FMR1/CELF1/SKIV2L/SMG6/AGO4/SMG7/TUT1/GIGYF2/NBAS/YTHDF3/GTPBP1/SYNCRIP/MLH1/CNOT8/DHX36/AGO1/NOCT/EDC3/SAMD4…
HP_Y_SHAPED_METACARPALS	HP_Y_SHAPED_METACARPALS	HP_Y_SHAPED_METACARPALS	8	0.609608	1.30362	0.164491	1	1	3053	tags=62%, list=26%, signal=46%	CPLANE1/KIAA0753/PDE6D/FAM149B1/TMEM216
GOCC_CILIARY_ROOTLET	GOCC_CILIARY_ROOTLET	GOCC_CILIARY_ROOTLET	8	0.609604	1.30361	0.164491	1	1	2163	tags=38%, list=18%, signal=31%	PJVK/RPGRIP1L/RAB28
GOMF_ATP_DEPENDENT_ACTIVITY	GOMF_ATP_DEPENDENT_ACTIVITY	GOMF_ATP_DEPENDENT_ACTIVITY	350	0.370512	1.30349	0.00643229	0.72186	0.72186	4464	tags=52%, list=38%, signal=33%	ATP5F1A/ATP5F1B/FBH1/ATP5F1C/MTREX/MRE11/COQ8B/TWNK/NAV2/CFTR/RFC3/ZRANB3/ATP6V0E2/DHX58/FANCM/DDX11/DYNC2H1/DHX8/ATP8B1/BBS10/ATP7A/SLC27A4/CHD8/CLPB/KIF21B/CHD3/SETX/ATP9B/ATP2C2/DQX1/CHTF18/HELB/DHX57/DDX43/BLM/MYO1C/RECQL/MORC2/ATP10D/ATP8B2/DDX60L/KIF2A/SPG7/DDX39B/DNAL4/DDX3Y/NSF/SHPRH/DICER1/PEX6/DDX50/ATAD2/PEX1/TP53/ZGRF1/DDX17/SPAST/SLFN11/UPF1/ATP11B/ATAD5/SLC27A1/DDX52/MSH6/ABCD2/G3BP…
HP_ABNORMAL_ASTROCYTE_MORPHOLOGY	HP_ABNORMAL_ASTROCYTE_MORPHOLOGY	HP_ABNORMAL_ASTROCYTE_MORPHOLOGY	34	0.451674	1.30316	0.135255	1	1	4416	tags=65%, list=38%, signal=41%	STRADA/APC/TP53/MT-ATP6/CHEK2/AIFM1/TSC2/NF1/MSH6/TSC1/MDM2/BRCA2/ERCC6/SETD2/MLH1/ADAR/MTOR/POLG/TMEM106B/MSH3/IFNG/NSD1
GOCC_CHROMOSOME_PASSENGER_COMPLEX	GOCC_CHROMOSOME_PASSENGER_COMPLEX	GOCC_CHROMOSOME_PASSENGER_COMPLEX	3	0.765632	1.30316	0.173848	1	1	2758	tags=100%, list=23%, signal=77%	INCENP/AURKB/AURKC
HP_CHILDHOOD_ONSET_TRUNCAL_OBESITY	HP_CHILDHOOD_ONSET_TRUNCAL_OBESITY	HP_CHILDHOOD_ONSET_TRUNCAL_OBESITY	3	0.765291	1.30258	0.173848	1	1	2762	tags=100%, list=23%, signal=77%	INPP5E/POMC/VPS13B
HP_ATELECTASIS	HP_ATELECTASIS	HP_ATELECTASIS	25	0.471211	1.30237	0.144994	1	1	3819	tags=56%, list=32%, signal=38%	UFD1/CFAP298/DNAAF4/HIRA/NHLRC2/SEC24C/TSC2/TSC1/DNAAF5/DNAL1/SPAG1/STAT3/PLEC/LRRC56
GOBP_CARDIAC_ATRIUM_DEVELOPMENT	GOBP_CARDIAC_ATRIUM_DEVELOPMENT	GOBP_CARDIAC_ATRIUM_DEVELOPMENT	14	0.537977	1.30206	0.168719	1	1	2388	tags=43%, list=20%, signal=34%	NSD2/ZFPM1/SOS1/NOTCH1/MDM4/MDM2
GOMF_HISTONE_H3_TRI_DI_MONOMETHYL_LYSINE_4_DEMETHYLASE_ACTIVITY	GOMF_HISTONE_H3_TRI_DI_MONOMETHYL_LYSINE_4_DEMETHYLASE_ACTIVITY	GOMF_HISTONE_H3_TRI_DI_MONOMETHYL_LYSINE_4_DEMETHYLASE_ACTIVITY	6	0.649762	1.30182	0.165517	1	1	4122	tags=100%, list=35%, signal=65%	RIOX1/KDM5C/KDM5B/KDM5A/JARID2/KDM5D
HP_ABNORMALITY_OF_THE_CHOANAE	HP_ABNORMALITY_OF_THE_CHOANAE	HP_ABNORMALITY_OF_THE_CHOANAE	72	0.403285	1.30166	0.115145	1	1	4930	tags=60%, list=42%, signal=35%	UFD1/FANCC/FANCM/STIL/ARID1B/RFWD3/USP9X/HIRA/GAS1/ERCC4/MAPK1/RAD21/SEC24C/ZNF335/SMC1A/POLR1A/NIPBL/PTCH1/MED12/BCR/MBTPS2/BRCA2/SMC3/SLC12A2/CDH1/NBN/ITCH/EPCAM/ADGRG1/RECQL4/FANCL/FANCA/FANCB/PALB2/MSL3/RERE/FANCG/WAC/ZMPSTE24/SMCHD1/JMJD1C/PTDSS1/RAD51C
HP_MICROMELIA	HP_MICROMELIA	HP_MICROMELIA	58	0.412263	1.30164	0.128796	1	1	5131	tags=62%, list=44%, signal=35%	TENT5A/DYNC2H1/PAM16/APC/CUL7/CEP120/TRIP11/RAD21/DYNC2LI1/POLE/SERPINH1/WDR35/SMC1A/IFT81/NIPBL/MBTPS2/KIAA0586/PCNT/SMC3/IFT80/DPYD/NBAS/TTC21B/COL11A2/CD96/SLC26A2/HHAT/IFT172/HYLS1/FLNB/SLC35D1/B3GLCT/LBR/WDR19/INPPL1/PRKAR1A
HP_INFERTILITY	HP_INFERTILITY	HP_INFERTILITY	57	0.412918	1.30163	0.126834	1	1	4607	tags=58%, list=39%, signal=35%	CFAP298/DNAAF4/CFTR/CFAP70/USP9Y/BLM/NANOS1/DDX3Y/DNAAF5/H6PD/MAP3K1/PTPN11/RNF216/BRAF/DNAL1/CEP112/AURKC/CFAP44/HFE/GBA2/SPAG1/CATSPER2/LRRC56/PPP2R3C/FANCA/DHX37/HERC2/WWOX/WDR11/TTC12/DUSP6/TSGA10/ARMC2
GOBP_DETERMINATION_OF_ADULT_LIFESPAN	GOBP_DETERMINATION_OF_ADULT_LIFESPAN	GOBP_DETERMINATION_OF_ADULT_LIFESPAN	12	0.559525	1.3016	0.17061	1	1	4906	tags=83%, list=42%, signal=49%	CGAS/LRRK2/TP53/ATM/MSH6/IDE/INPP5D/ZMPSTE24/PRDM2/MSH2
GOBP_BONE_MATURATION	GOBP_BONE_MATURATION	GOBP_BONE_MATURATION	13	0.548123	1.30144	0.166042	1	1	3067	tags=54%, list=26%, signal=40%	RFLNB/SNX10/EXT1/MBTPS2/SEMA4D/XYLT1/IFT80
GOBP_DEMETHYLATION	GOBP_DEMETHYLATION	GOBP_DEMETHYLATION	54	0.41616	1.30138	0.127637	1	1	4122	tags=50%, list=35%, signal=33%	RIOX2/RIOX1/CYP51A1/PHF2/KDM3A/KDM7A/USP9X/FTO/UTY/ALKBH1/MMACHC/KDM1A/TET3/KDM4C/KDM5C/TDG/TOX/USP7/ALKBH3/KDM2A/PPME1/TRIM28/KDM5B/KDM5A/TET2/JARID2/KDM5D
HP_SLANTING_OF_THE_PALPEBRAL_FISSURE	HP_SLANTING_OF_THE_PALPEBRAL_FISSURE	HP_SLANTING_OF_THE_PALPEBRAL_FISSURE	453	0.366662	1.30133	0.00190542	0.344193	0.344193	5124	tags=57%, list=44%, signal=33%	CCDC32/UFD1/NSD2/SPART/NECTIN1/VPS35L/WASHC5/ATRIP/KNL1/BICRA/FANCC/POLA1/TRIM32/BBS2/MED12L/FANCM/STIL/CENPJ/DPH1/SOX5/ARID1B/ATR/RPS6KA3/BBS10/ATP7A/TANC2/CHD8/SOS1/POLR3A/IQSEC2/RFWD3/CDK19/APC/PIGN/NCAPD3/CDK13/USP9X/PGAP1/HIRA/BBS7/TTC37/SATB2/C2CD3/PTPN23/EXOSC2/BCL11B/BCORL1/EDEM3/ERCC4/ZNF292/NSDHL/MCPH1/MEGF8/CBL/PMM2/MAPK1/PEX6/SCN3A/CDK5RAP2/ANK1/PEX1/SPEN/KANSL1/RTTN/ADARB1/SUZ12/UMPS…
GOBP_NEGATIVE_REGULATION_OF_RESPONSE_TO_DNA_DAMAGE_STIMULUS	GOBP_NEGATIVE_REGULATION_OF_RESPONSE_TO_DNA_DAMAGE_STIMULUS	GOBP_NEGATIVE_REGULATION_OF_RESPONSE_TO_DNA_DAMAGE_STIMULUS	64	0.407823	1.30076	0.111575	1	1	1956	tags=25%, list=17%, signal=21%	FBH1/CGAS/CYREN/SHLD1/SHLD2/YJU2/TRIM32/HELB/ERCC4/DDX39B/UBQLN4/RIF1/CHEK2/KDM1A/TP53BP1/ATAD5
GOBP_MEIOTIC_CELL_CYCLE	GOBP_MEIOTIC_CELL_CYCLE	GOBP_MEIOTIC_CELL_CYCLE	119	0.38678	1.30069	0.0567951	1	1	3926	tags=47%, list=33%, signal=32%	CENPX/MARF1/MRE11/WASHC5/CENPS/INCENP/SPIRE1/FOXJ2/FANCM/PSMA8/PDIK1L/NCAPD3/OSGIN2/CCNE2/CDC20/ERCC4/ATM/ZW10/RAD21/RPA1/UBR2/TUBGCP3/MSH6/NUMA1/ZCWPW1/EDN1/PSMC3IP/EHMT2/SPIN1/SMC1A/NCAPD2/FBXO5/EME2/RPS6KA2/BRCA2/AURKC/GOLGA2/SMC3/MASTL/ATRX/AGO4/ZNF318/TUBGCP2/RMI1/NBN/MLH1/RAD51D/KLHDC3/RAD1/ASPM/TUBG2/SMC2/TUBGCP6/TUBGCP5/TOP2B/FOXJ3
GOBP_REGULATION_OF_SMOOTHENED_SIGNALING_PATHWAY	GOBP_REGULATION_OF_SMOOTHENED_SIGNALING_PATHWAY	GOBP_REGULATION_OF_SMOOTHENED_SIGNALING_PATHWAY	45	0.430462	1.30029	0.134409	1	1	4438	tags=58%, list=38%, signal=36%	RACK1/MOSMO/TEDC1/DYNC2H1/BTRC/HERC4/IFT122/C2CD3/GAS1/MEGF8/RPGRIP1L/PRKACA/IFT81/PTCH1/DLG5/CHSY1/GORAB/UCHL5/TTC21B/TUBD1/CREBBP/PDCL/MGRN1/IFT172/WDR11/RUNX2
GOBP_MEIOSIS_I_CELL_CYCLE_PROCESS	GOBP_MEIOSIS_I_CELL_CYCLE_PROCESS	GOBP_MEIOSIS_I_CELL_CYCLE_PROCESS	52	0.418586	1.30021	0.125793	1	1	3440	tags=44%, list=29%, signal=31%	CENPX/MRE11/CENPS/FOXJ2/FANCM/PSMA8/CCNE2/ERCC4/ATM/RAD21/UBR2/MSH6/ZCWPW1/PSMC3IP/EHMT2/FBXO5/EME2/BRCA2/AGO4/RMI1/MLH1/RAD51D/KLHDC3
GOBP_MICROTUBULE_CYTOSKELETON_ORGANIZATION	GOBP_MICROTUBULE_CYTOSKELETON_ORGANIZATION	GOBP_MICROTUBULE_CYTOSKELETON_ORGANIZATION	386	0.368258	1.30009	0.00320034	0.505081	0.505081	4505	tags=50%, list=38%, signal=32%	TOGARAM1/PATJ/PTPA/ABRAXAS1/INTS13/WASHC5/PRUNE1/ABRAXAS2/JHY/DNAAF4/DISC1/CEP126/INCENP/KIAA0753/SPIRE1/BBS2/STIL/CENPJ/CEP295NL/MTCL1/CKAP5/SSX2IP/INSC/GPSM2/TTC26/SPICE1/BORA/CHD3/HAUS6/TTBK2/APC/CDC20/ULK4/ROCK2/ALMS1/CUL7/CCP110/TRAF3IP1/C2CD3/PARD3/CEP44/KIF2A/SPAG16/AURKB/CEP120/CEP97/NDE1/MCPH1/CEP350/CEP192/TPPP/CDK5RAP2/BCAS3/CCDC88A/RTTN/CEP295/CHORDC1/MAP9/CHEK2/HTT/ZW10/CLTC/RNF19A/S…
GOBP_NEGATIVE_REGULATION_OF_GENE_EXPRESSION_EPIGENETIC	GOBP_NEGATIVE_REGULATION_OF_GENE_EXPRESSION_EPIGENETIC	GOBP_NEGATIVE_REGULATION_OF_GENE_EXPRESSION_EPIGENETIC	61	0.409793	1.30004	0.117155	1	1	5103	tags=70%, list=43%, signal=40%	ZDBF2/BAHD1/PHF2/MORC2/ZNF445/EZH1/L3MBTL3/L3MBTL1/RIF1/KDM1A/NRDE2/UBR2/SMYD5/PIK3CA/MBD3/CREBZF/DNMT1/SIN3A/SETDB1/DNMT3A/POLE3/MPHOSPH8/TRIM28/TPR/ZNFX1/TRIM27/SIRT1/EPC1/RRP8/SAMD1/CTCF/MBD2/MECP2/HELLS/SCMH1/SETDB2/SMCHD1/ATF7IP/BAZ2A/CTBP1/CTR9/PHF8/TET1
GOBP_URONIC_ACID_METABOLIC_PROCESS	GOBP_URONIC_ACID_METABOLIC_PROCESS	GOBP_URONIC_ACID_METABOLIC_PROCESS	4	0.71836	1.29993	0.176812	1	1	1314	tags=50%, list=11%, signal=44%	UGT2B17/PRKCE
GOBP_RENAL_SODIUM_ION_ABSORPTION	GOBP_RENAL_SODIUM_ION_ABSORPTION	GOBP_RENAL_SODIUM_ION_ABSORPTION	5	0.679959	1.29945	0.177931	1	1	2701	tags=60%, list=23%, signal=46%	KCNQ1/EDN1/KLHL3
HP_POSTURAL_INSTABILITY	HP_POSTURAL_INSTABILITY	HP_POSTURAL_INSTABILITY	47	0.4249	1.29942	0.139979	1	1	3774	tags=49%, list=32%, signal=33%	PLA2G6/DNAJC13/LRRK2/VPS13C/TBP/ERCC4/SPG7/PRRT2/ATXN2/SYNJ1/PDGFRB/LCA5/ERCC6/DDHD1/PODXL/GIGYF2/TAF1/SDHA/VPS35/RFC1/EIF4G1/ATXN3/C19orf12
HP_TOE_CLINODACTYLY	HP_TOE_CLINODACTYLY	HP_TOE_CLINODACTYLY	61	0.409586	1.29939	0.117155	1	1	4588	tags=61%, list=39%, signal=37%	CCDC32/RPS6KA3/TANC2/IQSEC2/USP9X/SATB2/PTPN23/BCORL1/HTT/RLIM/MAPK8IP3/HUWE1/MED12/MADD/HCFC1/SYP/BPTF/XYLT1/SLC12A2/ACSL4/ARHGEF6/PUS7/TGFBR2/RAB39B/DLG3/KAT8/MED13/JARID2/TRAPPC4/UPF3B/UBR7/PSMD12/TRIP12/WWOX/FTSJ1/MECP2/ACTL6A
HP_SHORTENING_OF_ALL_DISTAL_PHALANGES_OF_THE_FINGERS	HP_SHORTENING_OF_ALL_DISTAL_PHALANGES_OF_THE_FINGERS	HP_SHORTENING_OF_ALL_DISTAL_PHALANGES_OF_THE_FINGERS	26	0.467752	1.29933	0.150513	1	1	5635	tags=77%, list=48%, signal=40%	VPS35L/RPS6KA3/IQSEC2/USP9X/PHF6/MED12/HCFC1/SYP/ACSL4/ARHGEF6/PIGW/RAB39B/DLG3/UPF3B/FTSJ1/MECP2/PIGL/PGAP3/PIGO/GDI1
GOCC_RDNA_HETEROCHROMATIN	GOCC_RDNA_HETEROCHROMATIN	GOCC_RDNA_HETEROCHROMATIN	4	0.717866	1.29903	0.17971	1	1	17	tags=25%, list=0%, signal=25%	NOP53
GOBP_N_ACETYLGLUCOSAMINE_METABOLIC_PROCESS	GOBP_N_ACETYLGLUCOSAMINE_METABOLIC_PROCESS	GOBP_N_ACETYLGLUCOSAMINE_METABOLIC_PROCESS	13	0.547029	1.29884	0.166042	1	1	218	tags=15%, list=2%, signal=15%	OGA/LARGE1
GOBP_NEUROTROPHIN_TRK_RECEPTOR_SIGNALING_PATHWAY	GOBP_NEUROTROPHIN_TRK_RECEPTOR_SIGNALING_PATHWAY	GOBP_NEUROTROPHIN_TRK_RECEPTOR_SIGNALING_PATHWAY	16	0.521577	1.29875	0.170909	1	1	4055	tags=62%, list=34%, signal=41%	SOS1/ZDHHC17/TMEM108/ZFYVE27/SPRY1/PTPN11/CYFIP2/CASP3/SRC/CYFIP1
GOBP_CEREBELLAR_PURKINJE_CELL_LAYER_FORMATION	GOBP_CEREBELLAR_PURKINJE_CELL_LAYER_FORMATION	GOBP_CEREBELLAR_PURKINJE_CELL_LAYER_FORMATION	9	0.585638	1.29864	0.178205	1	1	3623	tags=56%, list=31%, signal=38%	WHRN/ATP7A/HERC1/AGTPBP1/TTC21B
GOBP_MITOTIC_DNA_INTEGRITY_CHECKPOINT_SIGNALING	GOBP_MITOTIC_DNA_INTEGRITY_CHECKPOINT_SIGNALING	GOBP_MITOTIC_DNA_INTEGRITY_CHECKPOINT_SIGNALING	64	0.407147	1.2986	0.111575	1	1	4906	tags=61%, list=42%, signal=36%	NOP53/MRNIP/MRE11/BABAM2/ABRAXAS1/RFWD3/BLM/CDC6/TP53/CHEK2/ATM/TOPBP1/CDKN1B/RINT1/CASP2/MDM2/EME2/PML/CDC14B/GIGYF2/PRKDC/NBN/ZNF830/RAD17/TAOK3/ATF2/XPC/TAOK1/TAOK2/SDE2/PPP1R10/MDC1/WAC/HUS1/FBXO31/CCND1/MUC1/RPA2/MSH2
GOBP_NEGATIVE_REGULATION_OF_ISOTYPE_SWITCHING	GOBP_NEGATIVE_REGULATION_OF_ISOTYPE_SWITCHING	GOBP_NEGATIVE_REGULATION_OF_ISOTYPE_SWITCHING	4	0.717588	1.29853	0.17971	1	1	643	tags=25%, list=5%, signal=24%	FOXP3
HP_THORACOLUMBAR_KYPHOSCOLIOSIS	HP_THORACOLUMBAR_KYPHOSCOLIOSIS	HP_THORACOLUMBAR_KYPHOSCOLIOSIS	3	0.762679	1.29813	0.175334	1	1	144	tags=33%, list=1%, signal=33%	NEPRO
GOMF_ALPHA_1_3_FUCOSYLTRANSFERASE_ACTIVITY	GOMF_ALPHA_1_3_FUCOSYLTRANSFERASE_ACTIVITY	GOMF_ALPHA_1_3_FUCOSYLTRANSFERASE_ACTIVITY	3	0.762654	1.29809	0.175334	1	1	2793	tags=100%, list=24%, signal=76%	FUT3/FUT10/FUT11
HP_AGENESIS_OF_CORPUS_CALLOSUM	HP_AGENESIS_OF_CORPUS_CALLOSUM	HP_AGENESIS_OF_CORPUS_CALLOSUM	202	0.374921	1.29805	0.036	1	1	5069	tags=57%, list=43%, signal=33%	LARGE1/RXYLT1/NSD2/KNL1/DISC1/KIAA0753/MED12L/STIL/CENPJ/DPH1/DYNC2H1/CENPF/ARID1B/GPSM2/POLR3A/PIGN/NCAPD3/CDK13/POMGNT2/PGAP1/C2CD3/AMER1/GAS1/MT-ND6/CEP120/DNAL4/NDE1/MCPH1/RPGRIP1L/ARID1A/CDK5RAP2/SPEN/KANSL1/RTTN/SUZ12/B3GALNT2/FIG4/CEP152/STAG2/HNRNPU/SMARCC2/CPT2/DPF2/TUBB2B/ZNF148/WDR35/SMC1A/FKTN/INPP5E/RAB3GAP2/PTCH1/MED12/CDC40/COPB2/MBTPS2/HIBCH/ARID2/ERCC6/SCYL2/SMARCA4/CASZ1/ATRX/SL…
GOBP_RESPONSE_TO_REDOX_STATE	GOBP_RESPONSE_TO_REDOX_STATE	GOBP_RESPONSE_TO_REDOX_STATE	11	0.565186	1.29804	0.184211	1	1	2667	tags=36%, list=23%, signal=28%	SELENOS/CLOCK/SMPD3/SLC7A11
HP_ABNORMALITY_OF_NEUTROPHIL_PHYSIOLOGY	HP_ABNORMALITY_OF_NEUTROPHIL_PHYSIOLOGY	HP_ABNORMALITY_OF_NEUTROPHIL_PHYSIOLOGY	14	0.536216	1.2978	0.169951	1	1	1660	tags=29%, list=14%, signal=25%	CYBC1/EFL1/PMM2/LCP2
HP_RENAL_HAMARTOMA	HP_RENAL_HAMARTOMA	HP_RENAL_HAMARTOMA	7	0.625649	1.29767	0.184032	1	1	4406	tags=100%, list=37%, signal=63%	CDKN1B/TSC2/TSC1/DIS3L2/MVK/CDC73/IFNG
GOBP_MEIOTIC_CELL_CYCLE_PROCESS	GOBP_MEIOTIC_CELL_CYCLE_PROCESS	GOBP_MEIOTIC_CELL_CYCLE_PROCESS	88	0.393437	1.2975	0.0911885	1	1	3926	tags=47%, list=33%, signal=31%	CENPX/MARF1/MRE11/WASHC5/CENPS/INCENP/SPIRE1/FOXJ2/FANCM/PSMA8/NCAPD3/CCNE2/CDC20/ERCC4/ATM/RAD21/UBR2/MSH6/ZCWPW1/EDN1/PSMC3IP/EHMT2/NCAPD2/FBXO5/EME2/RPS6KA2/BRCA2/GOLGA2/MASTL/ATRX/AGO4/RMI1/MLH1/RAD51D/KLHDC3/RAD1/ASPM/TUBG2/SMC2/TOP2B/FOXJ3
GOCC_PRONUCLEUS	GOCC_PRONUCLEUS	GOCC_PRONUCLEUS	8	0.606575	1.29713	0.168407	1	1	1836	tags=50%, list=16%, signal=42%	CENPF/TBP/RIF1/TET3
GOBP_MICROTUBULE_POLYMERIZATION	GOBP_MICROTUBULE_POLYMERIZATION	GOBP_MICROTUBULE_POLYMERIZATION	60	0.409371	1.29713	0.120419	1	1	3968	tags=52%, list=34%, signal=34%	TOGARAM1/PRUNE1/CENPJ/CKAP5/NDE1/CEP192/TPPP/CDK5RAP2/CDKN1B/CAMSAP2/TUBGCP3/GIT1/NUMA1/FBXO5/ZNF207/DYRK1A/ABL1/GOLGA2/SLAIN1/TUBGCP2/GBA2/NIN/CLIP1/CAMSAP1/HAUS2/CAMSAP3/TUBG2/TUBGCP6/ANKRD53/TUBGCP5/SLAIN2
HP_ECTOPIC_KIDNEY	HP_ECTOPIC_KIDNEY	HP_ECTOPIC_KIDNEY	47	0.424126	1.29706	0.1421	1	1	2610	tags=32%, list=22%, signal=25%	BUD23/CCNQ/CCBE1/FANCC/GTF2IRD1/ARID1B/APC/USP9X/PBX1/RTTN/NRIP1/NIPBL/LEMD3/DYRK1A/STX1A
GOBP_NEUROTROPHIN_SIGNALING_PATHWAY	GOBP_NEUROTROPHIN_SIGNALING_PATHWAY	GOBP_NEUROTROPHIN_SIGNALING_PATHWAY	21	0.48924	1.29694	0.166667	1	1	4091	tags=57%, list=35%, signal=37%	SOS1/ZDHHC17/TMEM108/ZFYVE27/SPRY1/PTPN11/CYFIP2/CASP3/KIDINS220/SRC/CYFIP1/RAPGEF1
GOBP_CELL_CELL_JUNCTION_MAINTENANCE	GOBP_CELL_CELL_JUNCTION_MAINTENANCE	GOBP_CELL_CELL_JUNCTION_MAINTENANCE	11	0.564645	1.2968	0.185464	1	1	951	tags=27%, list=8%, signal=25%	WHRN/INAVA/TJP1
GOBP_REGULATION_OF_FERTILIZATION	GOBP_REGULATION_OF_FERTILIZATION	GOBP_REGULATION_OF_FERTILIZATION	3	0.761835	1.2967	0.175334	1	1	392	tags=33%, list=3%, signal=32%	INTS13
GOCC_TRANSCRIPTION_ELONGATION_FACTOR_COMPLEX	GOCC_TRANSCRIPTION_ELONGATION_FACTOR_COMPLEX	GOCC_TRANSCRIPTION_ELONGATION_FACTOR_COMPLEX	42	0.434604	1.29653	0.137405	1	1	5124	tags=64%, list=44%, signal=36%	ELOB/ELOC/ELOA/CDK13/AFF1/ELP4/SUPT6H/CCNT2/CDK12/CCNT1/EAF2/SUPT16H/ERCC6/ICE1/AFF4/NELFCD/MLLT1/ZC3H8/LEO1/CDC73/ICE2/NELFB/TCEA2/ELP2/CTR9/ELL/NELFA
GOBP_NUCLEAR_TRANSCRIBED_MRNA_CATABOLIC_PROCESS	GOBP_NUCLEAR_TRANSCRIBED_MRNA_CATABOLIC_PROCESS	GOBP_NUCLEAR_TRANSCRIBED_MRNA_CATABOLIC_PROCESS	109	0.388705	1.29648	0.0690355	1	1	5141	tags=57%, list=44%, signal=32%	TUT4/TUT7/NBDY/TENT4A/TENT4B/TENT2/SMG5/TTC37/EXOSC2/BTG2/NANOS1/NCBP1/RC3H1/ERI1/EXOSC9/ATM/UPF1/HNRNPU/PNRC2/HELZ2/CPEB3/DCP2/RC3H2/GSPT2/SMG9/XRN1/PCID2/SKIV2L/SMG6/SMG7/TUT1/NBAS/SYNCRIP/MLH1/CNOT8/DHX36/AGO1/NOCT/EDC3/SAMD4B/TNRC6A/THRAP3/SMG1/DIS3L2/CNOT6L/DHX9/UPF3B/CNOT7/DHX34/CNOT1/POLR2D/EIF4ENIF1/ZFP36L1/DIS3/MAGOHB/EXOSC8/SECISBP2/AGO2/UPF3A/MTPAP/PDE12/HNRNPD
HP_APLASIA_HYPOPLASIA_OF_THE_INNER_EAR	HP_APLASIA_HYPOPLASIA_OF_THE_INNER_EAR	HP_APLASIA_HYPOPLASIA_OF_THE_INNER_EAR	2	0.835601	1.29635	0.147157	1	1	913	tags=50%, list=8%, signal=46%	DDX11
HP_HYPOPLASIA_OF_THE_COCHLEA	HP_HYPOPLASIA_OF_THE_COCHLEA	HP_HYPOPLASIA_OF_THE_COCHLEA	2	0.835601	1.29635	0.147157	1	1	913	tags=50%, list=8%, signal=46%	DDX11
HP_THICK_NASAL_ALAE	HP_THICK_NASAL_ALAE	HP_THICK_NASAL_ALAE	28	0.461803	1.29612	0.162345	1	1	5199	tags=75%, list=44%, signal=42%	ARID1B/RPS6KA3/EXT1/ARID1A/PIK3C2A/KANSL1/SMARCC2/NF1/DPF2/MED12/CHD2/ARID2/SMARCA4/ABCA5/ANKRD17/SYNGAP1/SMARCA2/SMARCD1/SOX4/AKT1/SMARCE1
GOCC_CYTOPLASMIC_UBIQUITIN_LIGASE_COMPLEX	GOCC_CYTOPLASMIC_UBIQUITIN_LIGASE_COMPLEX	GOCC_CYTOPLASMIC_UBIQUITIN_LIGASE_COMPLEX	13	0.545847	1.29603	0.167291	1	1	3477	tags=46%, list=30%, signal=33%	ELOB/USP33/SYVN1/CUL2/FAM8A1/SEL1L
HP_COMPENSATED_HYPOTHYROIDISM	HP_COMPENSATED_HYPOTHYROIDISM	HP_COMPENSATED_HYPOTHYROIDISM	2	0.835293	1.29587	0.147157	1	1	1390	tags=50%, list=12%, signal=44%	TSHR
GOBP_GLUCOSE_IMPORT_IN_RESPONSE_TO_INSULIN_STIMULUS	GOBP_GLUCOSE_IMPORT_IN_RESPONSE_TO_INSULIN_STIMULUS	GOBP_GLUCOSE_IMPORT_IN_RESPONSE_TO_INSULIN_STIMULUS	3	0.761293	1.29577	0.179792	1	1	2809	tags=100%, list=24%, signal=76%	SLC27A4/SLC27A1/ZDHHC7
GOBP_POTASSIUM_ION_HOMEOSTASIS	GOBP_POTASSIUM_ION_HOMEOSTASIS	GOBP_POTASSIUM_ION_HOMEOSTASIS	9	0.584273	1.29561	0.180769	1	1	2977	tags=67%, list=25%, signal=50%	KCTD7/KCNQ1/SLC12A9/SLC12A7/KCNH2/SLC12A2
GOBP_PROTEIN_K48_LINKED_DEUBIQUITINATION	GOBP_PROTEIN_K48_LINKED_DEUBIQUITINATION	GOBP_PROTEIN_K48_LINKED_DEUBIQUITINATION	27	0.465437	1.2955	0.159453	1	1	4150	tags=59%, list=35%, signal=38%	MINDY2/MINDY3/MINDY1/USP9X/USP33/USP19/USP25/VCPIP1/USP34/USP15/USP7/ATXN3/OTUD7B/BAP1/USP37/TNFAIP3
GOBP_ESTABLISHMENT_OF_PROTEIN_LOCALIZATION_TO_PLASMA_MEMBRANE	GOBP_ESTABLISHMENT_OF_PROTEIN_LOCALIZATION_TO_PLASMA_MEMBRANE	GOBP_ESTABLISHMENT_OF_PROTEIN_LOCALIZATION_TO_PLASMA_MEMBRANE	48	0.422374	1.2955	0.141949	1	1	3804	tags=40%, list=32%, signal=27%	RACK1/AFDN/NECTIN3/BBS2/ARHGAP44/MACF1/NSF/CSK/GCC2/GOLPH3L/PREPL/GOLGA4/AKAP5/CNST/GGA3/VPS35/SEC16A/BLZF1/RAB26
HP_MULTIPLE_SUTURE_CRANIOSYNOSTOSIS	HP_MULTIPLE_SUTURE_CRANIOSYNOSTOSIS	HP_MULTIPLE_SUTURE_CRANIOSYNOSTOSIS	7	0.624578	1.29545	0.186739	1	1	2006	tags=43%, list=17%, signal=36%	UFD1/HIRA/SEC24C
GOCC_CONDENSED_CHROMOSOME_CENTROMERIC_REGION	GOCC_CONDENSED_CHROMOSOME_CENTROMERIC_REGION	GOCC_CONDENSED_CHROMOSOME_CENTROMERIC_REGION	118	0.385641	1.2953	0.0618661	1	1	3683	tags=45%, list=31%, signal=31%	CENPX/SPOUT1/KNL1/CENPS/INCENP/NUP43/NCAPG/GPATCH11/CKAP5/CENPF/ZWINT/APC/PHF2/NCAPD3/BOD1L1/NUP133/KNTC1/CENPB/AURKB/NDE1/PHF6/KANSL1/NUP160/ZW10/TP53BP1/SPDL1/DCTN4/HNRNPU/DYNC1LI2/ORC2/XPO1/DSN1/SMC1A/NCAPD2/ZNF207/AHCTF1/SIN3A/ZNF276/DYNC1LI1/ATRX/ITGB3BP/FBXO28/NUP37/CCNB1/MIS12/CLIP1/TRAPPC12/CHAMP1/TPR/SPAG5/KAT2B/KNSTRN/KAT8
GOBP_REGULATION_OF_T_HELPER_17_CELL_DIFFERENTIATION	GOBP_REGULATION_OF_T_HELPER_17_CELL_DIFFERENTIATION	GOBP_REGULATION_OF_T_HELPER_17_CELL_DIFFERENTIATION	9	0.584063	1.29515	0.182051	1	1	2794	tags=56%, list=24%, signal=42%	FOXP3/RC3H1/RC3H2/ZBTB7B/NFKBID
GOBP_REGULATION_OF_FAT_CELL_PROLIFERATION	GOBP_REGULATION_OF_FAT_CELL_PROLIFERATION	GOBP_REGULATION_OF_FAT_CELL_PROLIFERATION	4	0.7157	1.29512	0.182609	1	1	1452	tags=50%, list=12%, signal=44%	E2F3/FTO
HP_HYPOTHALAMIC_HAMARTOMA	HP_HYPOTHALAMIC_HAMARTOMA	HP_HYPOTHALAMIC_HAMARTOMA	8	0.605539	1.29492	0.168407	1	1	3053	tags=62%, list=26%, signal=46%	CPLANE1/KIAA0753/PDE6D/FAM149B1/TMEM216
GOBP_NEGATIVE_REGULATION_OF_PROTEIN_CONTAINING_COMPLEX_DISASSEMBLY	GOBP_NEGATIVE_REGULATION_OF_PROTEIN_CONTAINING_COMPLEX_DISASSEMBLY	GOBP_NEGATIVE_REGULATION_OF_PROTEIN_CONTAINING_COMPLEX_DISASSEMBLY	50	0.41987	1.29465	0.129512	1	1	3539	tags=44%, list=30%, signal=31%	CARMIL1/WASHC2C/CARMIL2/EPS8/PLEKHH2/TTBK2/APC/SCAF8/UBQLN4/TRIOBP/VIL1/CAMSAP2/SCIN/HDAC6/PIK3CA/MTPN/TMOD3/LIMA1/CAMSAP1/ADD1/FLII/CAMSAP3
GOBP_HISTONE_THREONINE_PHOSPHORYLATION	GOBP_HISTONE_THREONINE_PHOSPHORYLATION	GOBP_HISTONE_THREONINE_PHOSPHORYLATION	5	0.677406	1.29457	0.18069	1	1	2256	tags=40%, list=19%, signal=32%	DCAF1/VRK1
GOMF_HISTONE_THREONINE_KINASE_ACTIVITY	GOMF_HISTONE_THREONINE_KINASE_ACTIVITY	GOMF_HISTONE_THREONINE_KINASE_ACTIVITY	5	0.677406	1.29457	0.18069	1	1	2256	tags=40%, list=19%, signal=32%	DCAF1/VRK1
GOBP_POTASSIUM_ION_EXPORT_ACROSS_PLASMA_MEMBRANE	GOBP_POTASSIUM_ION_EXPORT_ACROSS_PLASMA_MEMBRANE	GOBP_POTASSIUM_ION_EXPORT_ACROSS_PLASMA_MEMBRANE	4	0.715331	1.29445	0.184058	1	1	3350	tags=100%, list=28%, signal=72%	KCNQ1/ANO6/KCNH2/DLG1
HP_CORONAL_CRANIOSYNOSTOSIS	HP_CORONAL_CRANIOSYNOSTOSIS	HP_CORONAL_CRANIOSYNOSTOSIS	14	0.534787	1.29434	0.174877	1	1	3647	tags=50%, list=31%, signal=35%	CCBE1/POLA1/CEP120/SLC25A24/ZEB2/SEC24D/RECQL4
HP_SHUFFLING_GAIT	HP_SHUFFLING_GAIT	HP_SHUFFLING_GAIT	26	0.465864	1.29409	0.153934	1	1	4666	tags=65%, list=40%, signal=40%	DNAJC13/LRRK2/TBP/KDM5C/ATXN2/SYNJ1/PODXL/GIGYF2/TAF1/VPS35/TK2/EIF4G1/RAB39B/C19orf12/POLG/MECP2/ZMPSTE24
GOBP_AV_NODE_CELL_TO_BUNDLE_OF_HIS_CELL_COMMUNICATION	GOBP_AV_NODE_CELL_TO_BUNDLE_OF_HIS_CELL_COMMUNICATION	GOBP_AV_NODE_CELL_TO_BUNDLE_OF_HIS_CELL_COMMUNICATION	2	0.834042	1.29393	0.148829	1	1	1953	tags=100%, list=17%, signal=83%	CXADR/TRPM4
GOBP_AV_NODE_CELL_TO_BUNDLE_OF_HIS_CELL_SIGNALING	GOBP_AV_NODE_CELL_TO_BUNDLE_OF_HIS_CELL_SIGNALING	GOBP_AV_NODE_CELL_TO_BUNDLE_OF_HIS_CELL_SIGNALING	2	0.834042	1.29393	0.148829	1	1	1953	tags=100%, list=17%, signal=83%	CXADR/TRPM4
HP_LOW_APGAR_SCORE	HP_LOW_APGAR_SCORE	HP_LOW_APGAR_SCORE	8	0.605039	1.29385	0.171018	1	1	2453	tags=50%, list=21%, signal=40%	PLPBP/USP9X/ALDH7A1/PNPO
HP_GASTROPARESIS	HP_GASTROPARESIS	HP_GASTROPARESIS	21	0.488047	1.29377	0.170213	1	1	3887	tags=48%, list=33%, signal=32%	TWNK/ATP7A/LRRK2/VPS13C/RRM2B/SYNJ1/PODXL/POLG2/EIF2AK2/POLG
GOBP_REGULATION_OF_EXIT_FROM_MITOSIS	GOBP_REGULATION_OF_EXIT_FROM_MITOSIS	GOBP_REGULATION_OF_EXIT_FROM_MITOSIS	12	0.556075	1.29357	0.178082	1	1	2872	tags=58%, list=24%, signal=44%	PPP1R9B/KNTC1/ZW10/CDC23/CDKN1B/MAD2L1BP/CDC14B
GOMF_METHYLATED_HISTONE_BINDING	GOMF_METHYLATED_HISTONE_BINDING	GOMF_METHYLATED_HISTONE_BINDING	65	0.405086	1.29349	0.111808	1	1	4661	tags=63%, list=40%, signal=38%	HDGFL2/SPIN2A/SPIN3/CHD8/CBX8/MORC3/PHF2/NCAPD3/KDM7A/ZMYND8/L3MBTL1/SUZ12/TP53BP1/MSH6/ZCWPW1/DPF2/SPIN1/FMR1/BPTF/ATRX/MBTD1/MPHOSPH8/TDRD3/TAF1/ZZEF1/KDM5A/SGF29/KAT8/TTLL12/ING4/TRIM24/RRP8/CBX5/SPIN2B/ING5/RBBP5/MSL3/GLYR1/ING3/THAP7/CHD1
HP_JOINT_HYPERFLEXIBILITY	HP_JOINT_HYPERFLEXIBILITY	HP_JOINT_HYPERFLEXIBILITY	125	0.383089	1.29348	0.0597166	1	1	4917	tags=54%, list=42%, signal=32%	BUD23/UFD1/ATRIP/TENT5A/GTF2IRD1/STIL/CENPJ/ATR/RPS6KA3/ATP7A/SOS1/USP9X/HIRA/CUL7/IFT122/SATB2/CDC6/EXT1/CBL/MAPK1/PHF6/SUZ12/TRIP11/TGDS/CEP152/SEC24C/TGFBR1/PIK3CA/ORC4/WDR35/LZTR1/PTCH1/PTPN11/MED12/RIT1/STX1A/BCR/MBTPS2/PCNT/VPS13B/XYLT1/GORAB/PIK3R1/TGFBR2/SEC24D/KAT6B/STAT3/SEC23A/CANT1/UBE3A/BAZ1B/SLC26A2/XYLT2/UPF3B/GTF2I/EED/SOS2/NSD1/RBBP8/HDAC4/FLNB/CUL4B/GTF2IRD2/JMJD1C/RRAS/PTDSS1/W…
HP_ABNORMAL_CIRCULATING_THYROGLOBULIN_LEVEL	HP_ABNORMAL_CIRCULATING_THYROGLOBULIN_LEVEL	HP_ABNORMAL_CIRCULATING_THYROGLOBULIN_LEVEL	2	0.833736	1.29346	0.150502	1	1	1390	tags=50%, list=12%, signal=44%	TSHR
HP_BULBOUS_NOSE	HP_BULBOUS_NOSE	HP_BULBOUS_NOSE	113	0.386228	1.29275	0.0717897	1	1	5239	tags=63%, list=45%, signal=35%	MESD/UFD1/CCNQ/BICRA/ESS2/MED12L/SOX5/CDK19/USP9X/DGCR8/HIRA/CUL7/SATB2/C2CD3/HK1/EDEM3/ZNF292/TONSL/EXT1/SPEN/KANSL1/MBD5/AP4B1/STAG2/SEC24C/CPT2/ATN1/SMPD4/HUWE1/TRRAP/DGCR2/DYRK1A/TBCK/MED12/BRAF/PACS1/FMR1/SCYL2/SMC3/SPRTN/ATP6V1B2/TUBGCP2/TAF1/PIGW/DDX3X/KDM5B/KMT2B/KAT6B/ALDH6A1/COL11A2/ABCA5/MED13L/SETD5/DYNC1I2/RERE/DOCK7/DGCR6/SMARCAL1/WAC/CUL4B/SMARCD1/PIGL/EXT2/JMJD1C/SMS/CEP57/AP4E1/T…
HP_TOE_SYNDACTYLY	HP_TOE_SYNDACTYLY	HP_TOE_SYNDACTYLY	139	0.38087	1.29274	0.0586451	1	1	4686	tags=56%, list=40%, signal=34%	CPLANE1/CCNQ/NECTIN1/FANCC/FANCM/DDX11/DYNC2H1/SOX5/RPS6KA3/POLR3A/IQSEC2/RFWD3/APC/USP9X/BBS7/BCOR/ERCC4/CEP120/MEGF8/MAPK1/RAD21/FIG4/DYNC2LI1/BMS1/PIK3CA/SMC1A/NIPBL/DYRK1A/TBCK/MED12/PDE6D/SIN3A/BCR/BRCA2/HCFC1/SYP/SMC3/OTUD6B/SETD2/ATP6V1B2/SLC12A2/SMAD4/ACSL4/IFT80/TRIO/ARHGEF6/FLII/ARCN1/RAB39B/TTC21B/DLG3/PLEC/CD96/FANCL/CLCF1/MEF2C/STAG1/CREBBP/CTCF/FANCA/FANCB/SLC12A6/PALB2/MCTP2/SETD5/…
GOBP_REGULATION_OF_CYTOPLASMIC_TRANSPORT	GOBP_REGULATION_OF_CYTOPLASMIC_TRANSPORT	GOBP_REGULATION_OF_CYTOPLASMIC_TRANSPORT	21	0.48764	1.29269	0.170213	1	1	3826	tags=48%, list=33%, signal=32%	EIPR1/DNAJC13/LRRK2/PTPN23/MAPK1/VPS11/USP7/RAB29/MSN/SRC
GOMF_TFIID_CLASS_TRANSCRIPTION_FACTOR_COMPLEX_BINDING	GOMF_TFIID_CLASS_TRANSCRIPTION_FACTOR_COMPLEX_BINDING	GOMF_TFIID_CLASS_TRANSCRIPTION_FACTOR_COMPLEX_BINDING	10	0.57611	1.29269	0.185987	1	1	1758	tags=30%, list=15%, signal=26%	ZNHIT6/ERCC4/TP53
GOMF_CALCIUM_CHANNEL_INHIBITOR_ACTIVITY	GOMF_CALCIUM_CHANNEL_INHIBITOR_ACTIVITY	GOMF_CALCIUM_CHANNEL_INHIBITOR_ACTIVITY	9	0.582951	1.29268	0.183333	1	1	2610	tags=33%, list=22%, signal=26%	MCUB/PACSIN3/STX1A
GOBP_HINDLIMB_MORPHOGENESIS	GOBP_HINDLIMB_MORPHOGENESIS	GOBP_HINDLIMB_MORPHOGENESIS	8	0.604407	1.2925	0.172324	1	1	2499	tags=50%, list=21%, signal=39%	MED1/RPGRIP1L/NOTCH1/PTCH1
HP_MANIA	HP_MANIA	HP_MANIA	29	0.457401	1.2923	0.170595	1	1	5993	tags=83%, list=51%, signal=41%	UFD1/TWNK/RPS6KA3/HIRA/MT-ND6/RRM2B/SEC24C/TBCK/DNMT3A/POLG2/MT-ND1/ATP2A2/MT-CO3/POLG/MECP2/MT-CO2/JMJD1C/FLI1/USP8/MT-ND4/MT-ND5/VPS16/RREB1/MT-CO1
HP_BICARBONATURIA	HP_BICARBONATURIA	HP_BICARBONATURIA	3	0.759095	1.29203	0.182764	1	1	976	tags=33%, list=8%, signal=31%	EHHADH
HP_INCREASED_URINARY_POTASSIUM	HP_INCREASED_URINARY_POTASSIUM	HP_INCREASED_URINARY_POTASSIUM	3	0.759095	1.29203	0.182764	1	1	976	tags=33%, list=8%, signal=31%	EHHADH
HP_RENAL_SODIUM_WASTING	HP_RENAL_SODIUM_WASTING	HP_RENAL_SODIUM_WASTING	3	0.759095	1.29203	0.182764	1	1	976	tags=33%, list=8%, signal=31%	EHHADH
HP_ABNORMAL_UVULA_MORPHOLOGY	HP_ABNORMAL_UVULA_MORPHOLOGY	HP_ABNORMAL_UVULA_MORPHOLOGY	110	0.386875	1.29171	0.0750507	1	1	4963	tags=56%, list=42%, signal=33%	LARGE1/RXYLT1/SELENOI/FANCC/POLA1/FANCM/PLCB4/TTN/RFWD3/USP9X/POMGNT2/PGAP1/BCOR/TTC37/SATB2/AMER1/GAS1/FTO/ERCC4/CDC6/B3GALNT2/STAG2/TGFBR1/EDN1/ALG9/ORC4/WDR35/SMC1A/FKTN/SMPD4/PTCH1/MYLPF/BRCA2/KMT2C/XYLT1/ATP6V1B2/SMAD4/AMMECR1/ZEB2/TGFBR2/PIGW/DDX3X/KAT6B/RECQL4/DLG3/COL11A2/DDX59/SEC23A/FANCL/FANCA/FANCB/PALB2/SETD5/HYLS1/FANCG/SON/SMCHD1/SMARCD1/PIGL/PTDSS1/RAD51C/SMS
HP_GENERALIZED_TONIC_SEIZURE	HP_GENERALIZED_TONIC_SEIZURE	HP_GENERALIZED_TONIC_SEIZURE	46	0.424345	1.29161	0.143469	1	1	4429	tags=59%, list=38%, signal=37%	MED12L/TRPM3/EPB41L1/CLTC/COG2/MBD5/CASK/CDKL5/NBEA/DYNC1H1/TCF4/PRRT2/ARHGEF9/CHD2/DOCK8/ASH1L/CDH15/TRIM8/KDM5B/CHAMP1/HIVEP2/CIC/CUX1/SETD1B/TAOK1/SYNGAP1/DOCK7
GOBP_ADHERENS_JUNCTION_MAINTENANCE	GOBP_ADHERENS_JUNCTION_MAINTENANCE	GOBP_ADHERENS_JUNCTION_MAINTENANCE	4	0.713203	1.2906	0.185507	1	1	951	tags=50%, list=8%, signal=46%	INAVA/TJP1
GOCC_TRANS_GOLGI_NETWORK_TRANSPORT_VESICLE_MEMBRANE	GOCC_TRANS_GOLGI_NETWORK_TRANSPORT_VESICLE_MEMBRANE	GOCC_TRANS_GOLGI_NETWORK_TRANSPORT_VESICLE_MEMBRANE	11	0.561918	1.29054	0.189223	1	1	2819	tags=55%, list=24%, signal=42%	CLBA1/SYNRG/CLTC/AP1G1/NCALD/AP2A1
HP_INCREASED_HEAD_CIRCUMFERENCE	HP_INCREASED_HEAD_CIRCUMFERENCE	HP_INCREASED_HEAD_CIRCUMFERENCE	307	0.367159	1.29039	0.0127786	0.999181	0.999181	5266	tags=59%, list=45%, signal=34%	CCDC32/LARGE1/RXYLT1/VPS35L/WASHC5/STRADA/TENT5A/BICRA/STIL/DPH1/DYNC2H1/SNX10/RPS6KA3/PLCB4/TANC2/CHD8/SOS1/POLR3A/IQSEC2/CHD3/APC/PIGN/USP9X/POMGNT2/BRWD3/SATB2/AMER1/GAS1/PTPN23/BCORL1/PLAG1/CEP120/TCF12/TONSL/PHF6/RPGRIP1L/DICER1/PEX6/PEX1/KANSL1/SUZ12/HERC1/HTT/KDM1A/TRIP11/TET3/B3GALNT2/FIG4/POLE/STAG2/ZBTB20/KIAA1109/SERPINH1/NF1/SH2B1/KDM5C/EDN1/HDAC6/PIK3CA/ASXL2/WDR35/LZTR1/RLIM/SMC1A/T…
HP_DELAYED_ERUPTION_OF_TEETH	HP_DELAYED_ERUPTION_OF_TEETH	HP_DELAYED_ERUPTION_OF_TEETH	122	0.382478	1.29038	0.0676768	1	1	3720	tags=48%, list=32%, signal=33%	TENT5A/EFL1/CCBE1/SNX10/ARID1B/RPS6KA3/POLR3A/IQSEC2/USP9X/BCOR/CUL7/AMER1/ERCC4/TONSL/ARID1A/MIA3/TRIP11/VDR/RAD21/DYNC2LI1/SMARCC2/DPF2/SMC1A/NIPBL/PDGFRB/PTCH1/MED12/MBTPS2/HCFC1/SYP/ARID2/ERCC6/POLR3B/SMARCA4/SMC3/SETD2/ATP6V1B2/SUOX/ACSL4/UBR1/TRIO/DPYD/ARHGEF6/PIK3R1/SLC29A3/MYSM1/AMMECR1/ZEB2/FLII/SEC24D/KAT6B/SRP54/RAB39B/RECQL4/STAT3/DLG3/ABCA5/SEC23A
HP_MENINGOENCEPHALOCELE	HP_MENINGOENCEPHALOCELE	HP_MENINGOENCEPHALOCELE	5	0.675166	1.29029	0.183448	1	1	218	tags=20%, list=2%, signal=20%	LARGE1
GOBP_VESICLE_MEDIATED_TRANSPORT_TO_THE_PLASMA_MEMBRANE	GOBP_VESICLE_MEDIATED_TRANSPORT_TO_THE_PLASMA_MEMBRANE	GOBP_VESICLE_MEDIATED_TRANSPORT_TO_THE_PLASMA_MEMBRANE	101	0.387336	1.29019	0.0943205	1	1	4168	tags=42%, list=35%, signal=27%	RACK1/WASHC1/WASHC2C/VPS26C/EIPR1/ENTR1/VPS35L/BBS2/ARHGAP44/MACF1/MICALL1/PTPN23/NSF/CSK/GCC2/GOLPH3L/VPS39/KIAA1109/PREPL/GOLGA4/EPS15/RAB35/VPS50/EXOC1/ACAP2/AKAP5/CNST/GGA3/EPG5/RAB14/VPS35/CCDC93/SEC16A/BLZF1/DNM2/VPS53/RAB26/EXOC8/EXOC4/EXOC5/ARFGEF2/EHD3
HP_AUTOSOMAL_DOMINANT_GERMLINE_DE_NOVO_MUTATION	HP_AUTOSOMAL_DOMINANT_GERMLINE_DE_NOVO_MUTATION	HP_AUTOSOMAL_DOMINANT_GERMLINE_DE_NOVO_MUTATION	5	0.675089	1.29014	0.183448	1	1	3344	tags=80%, list=28%, signal=57%	CHD8/MAPK1/KMT2C/POLR2A
GOBP_CELLULAR_RESPONSE_TO_OXYGEN_GLUCOSE_DEPRIVATION	GOBP_CELLULAR_RESPONSE_TO_OXYGEN_GLUCOSE_DEPRIVATION	GOBP_CELLULAR_RESPONSE_TO_OXYGEN_GLUCOSE_DEPRIVATION	5	0.675087	1.29014	0.183448	1	1	2119	tags=60%, list=18%, signal=49%	CBL/AIFM1/TSC1
HP_ATTENTION_DEFICIT_HYPERACTIVITY_DISORDER	HP_ATTENTION_DEFICIT_HYPERACTIVITY_DISORDER	HP_ATTENTION_DEFICIT_HYPERACTIVITY_DISORDER	231	0.37031	1.28999	0.037037	1	1	4624	tags=54%, list=39%, signal=33%	BUD23/CCDC32/UFD1/GTF2IRD1/POLA1/MED12L/FAN1/DPH1/JRK/SOX5/RPS6KA3/TANC2/CSNK2A1/IQSEC2/CDK19/USP9X/HIRA/C12orf4/SATB2/GAS1/PTPN23/BCORL1/SPG7/PLAG1/ZNF292/MAPK1/SCN3A/SPEN/KANSL1/HTT/CLTC/TET3/RAD21/STAG2/SEC24C/TSC2/NF1/SH2B1/MSH6/TSC1/NBEA/PIK3CA/TUBB2B/RLIM/SMC1A/TBL1X/NIPBL/SYNJ1/MAPK8IP3/PTCH1/HUWE1/DYRK1A/MED12/MADD/SIN3A/STX1A/BCR/CHD2/PCNT/HCFC1/RSRC1/SYP/FMR1/BPTF/ARID2/SMC3/PRKCG/SZT2/…
GOBP_SIGNAL_TRANSDUCTION_IN_RESPONSE_TO_DNA_DAMAGE	GOBP_SIGNAL_TRANSDUCTION_IN_RESPONSE_TO_DNA_DAMAGE	GOBP_SIGNAL_TRANSDUCTION_IN_RESPONSE_TO_DNA_DAMAGE	135	0.380304	1.28998	0.0667341	1	1	4918	tags=57%, list=42%, signal=34%	NOP53/MRNIP/MRE11/BABAM2/ABRAXAS1/YJU2/ATRIP/WDR76/ATR/RFWD3/ETAA1/BLM/PYHIN1/DDX39B/CLOCK/TP53/CHEK2/ATM/KDM1A/TP53BP1/ATAD5/TOPBP1/CDKN1B/TFAP4/RINT1/MDM4/CASP2/MDM2/EME2/PTPN11/DYRK1A/ABL1/USP10/BRCA2/ERCC6/PML/CDC14B/ATRX/CEP63/GIGYF2/PRKDC/NBN/ZNF830/RAD17/TAOK3/ATF2/RAD1/FEM1B/PAXIP1/SIRT1/CDC5L/SP100/ING4/XPC/USP28/TAOK1/TAOK2/SDE2/MAPK14/CASP9/PPP1R10/TIPRL/MDC1/COPS3/WAC/FOXO3/ZMPSTE24/K…
HP_CEREBRAL_HAMARTOMA	HP_CEREBRAL_HAMARTOMA	HP_CEREBRAL_HAMARTOMA	12	0.554469	1.28984	0.184309	1	1	3053	tags=58%, list=26%, signal=43%	CPLANE1/KIAA0753/TSC2/TSC1/PDE6D/FAM149B1/TMEM216
HP_ABNORMAL_ILIUM_MORPHOLOGY	HP_ABNORMAL_ILIUM_MORPHOLOGY	HP_ABNORMAL_ILIUM_MORPHOLOGY	62	0.405649	1.28982	0.125523	1	1	5080	tags=58%, list=43%, signal=33%	NEPRO/CCBE1/RPS6KA3/ATP7A/POLR3A/VPS33A/PAM16/PIGN/AMER1/CEP120/TRIP11/AIFM1/ZBTB20/HDAC6/IFT81/PCNT/ERCC6/SMAD4/TRAPPC2/DYM/SEC24D/KAT6B/COL11A2/SEC23A/SLC26A2/CREBBP/GALNS/EED/RUNX2/PCYT1A/FLNB/SLC35D1/PLEKHM1/WDR19/ARSB/INPPL1
HP_ASTROCYTOMA	HP_ASTROCYTOMA	HP_ASTROCYTOMA	19	0.497395	1.28971	0.179641	1	1	4416	tags=74%, list=38%, signal=46%	APC/TP53/CHEK2/TSC2/NF1/MSH6/TSC1/MDM2/BRCA2/SETD2/MLH1/MSH3/IFNG/NSD1
HP_THIN_VERMILION_BORDER	HP_THIN_VERMILION_BORDER	HP_THIN_VERMILION_BORDER	274	0.366939	1.28918	0.0208773	1	1	4592	tags=55%, list=39%, signal=34%	CCDC32/CCNQ/VPS35L/KNL1/MED12L/STIL/CENPJ/ARID1B/RPS6KA3/TANC2/POLR3A/CSNK2A1/IQSEC2/PIGN/NCAPD3/CDK13/AGL/USP9X/SATB2/PTPN23/EXOSC2/HK1/BCL11B/BCORL1/EDEM3/ZNF292/MCPH1/KAT6A/EXT1/PMM2/MAPK1/ARID1A/RHOBTB2/CDK5RAP2/PBX1/SPEN/ADARB1/HTT/KDM1A/CLTC/MBD5/RAD21/FIG4/CEP152/DYNC2LI1/STAG2/HNRNPU/SMARCC2/NF1/UBE3B/PACS2/KDM5C/DPF2/ALG9/MAF/RLIM/SMC1A/ATN1/NIPBL/SMPD4/PDGFRB/LEMD3/MAPK8IP3/HUWE1/TRRAP/…
HP_CUBITUS_VALGUS	HP_CUBITUS_VALGUS	HP_CUBITUS_VALGUS	28	0.459156	1.28869	0.165727	1	1	2800	tags=46%, list=24%, signal=35%	SOS1/BCOR/CBL/MAPK1/PEX1/DYNC2LI1/NF1/KDM5C/LZTR1/PTPN11/BRAF/VPS13B/BPTF
GOBP_REGULATION_OF_PROTEIN_KINASE_C_ACTIVITY	GOBP_REGULATION_OF_PROTEIN_KINASE_C_ACTIVITY	GOBP_REGULATION_OF_PROTEIN_KINASE_C_ACTIVITY	1	0.972782	1.28869	0.0555556	1	1	321	tags=100%, list=3%, signal=97%	TCIM
HP_ABNORMALLY_OSSIFIED_VERTEBRAE	HP_ABNORMALLY_OSSIFIED_VERTEBRAE	HP_ABNORMALLY_OSSIFIED_VERTEBRAE	12	0.553973	1.28868	0.184309	1	1	5080	tags=92%, list=43%, signal=52%	VPS35L/DYNC2H1/TRIP11/WDR35/IFT80/TRAPPC2/COL11A2/SLC26A2/FLNB/LBR/INPPL1
HP_DECREASED_PREALBUMIN_LEVEL	HP_DECREASED_PREALBUMIN_LEVEL	HP_DECREASED_PREALBUMIN_LEVEL	3	0.757037	1.28853	0.182764	1	1	643	tags=33%, list=5%, signal=32%	FOXP3
HP_DECREASED_NASAL_NITRIC_OXIDE	HP_DECREASED_NASAL_NITRIC_OXIDE	HP_DECREASED_NASAL_NITRIC_OXIDE	2	0.830525	1.28848	0.155518	1	1	151	tags=50%, list=1%, signal=49%	CFAP298
GOBP_HISTONE_SERINE_PHOSPHORYLATION	GOBP_HISTONE_SERINE_PHOSPHORYLATION	GOBP_HISTONE_SERINE_PHOSPHORYLATION	5	0.674114	1.28828	0.183448	1	1	2758	tags=80%, list=23%, signal=61%	AURKB/RPS6KA5/VRK1/AURKC
GOMF_ATP_DEPENDENT_DNA_DNA_ANNEALING_ACTIVITY	GOMF_ATP_DEPENDENT_DNA_DNA_ANNEALING_ACTIVITY	GOMF_ATP_DEPENDENT_DNA_DNA_ANNEALING_ACTIVITY	4	0.711912	1.28826	0.188406	1	1	1758	tags=75%, list=15%, signal=64%	ZRANB3/RECQL/TP53
GOBP_SPERM_DNA_CONDENSATION	GOBP_SPERM_DNA_CONDENSATION	GOBP_SPERM_DNA_CONDENSATION	4	0.711904	1.28825	0.188406	1	1	35	tags=25%, list=0%, signal=25%	SELENOF
GOBP_PROTEIN_INSERTION_INTO_MITOCHONDRIAL_INNER_MEMBRANE	GOBP_PROTEIN_INSERTION_INTO_MITOCHONDRIAL_INNER_MEMBRANE	GOBP_PROTEIN_INSERTION_INTO_MITOCHONDRIAL_INNER_MEMBRANE	13	0.542472	1.28802	0.172285	1	1	277	tags=15%, list=2%, signal=15%	TIMM29/TOMM70
HP_PROXIMAL_MUSCLE_WEAKNESS_IN_LOWER_LIMBS	HP_PROXIMAL_MUSCLE_WEAKNESS_IN_LOWER_LIMBS	HP_PROXIMAL_MUSCLE_WEAKNESS_IN_LOWER_LIMBS	29	0.455848	1.28791	0.17284	1	1	4132	tags=52%, list=35%, signal=34%	TWNK/TRIM32/TTN/PIGN/MORC2/RRM2B/DYNC1H1/SYNE1/SYNE2/POGLUT1/POLG2/MFN2/DNM2/POLG/CPOX
HP_ABNORMALITY_OF_DENTAL_ERUPTION	HP_ABNORMALITY_OF_DENTAL_ERUPTION	HP_ABNORMALITY_OF_DENTAL_ERUPTION	149	0.37598	1.28776	0.0582329	1	1	5444	tags=64%, list=46%, signal=35%	NECTIN1/TENT5A/EFL1/CCBE1/SNX10/ARID1B/RPS6KA3/POLR3A/IQSEC2/APC/USP9X/BCOR/CUL7/C2CD3/AMER1/BCL11B/ERCC4/CEP120/TONSL/ARID1A/MIA3/TRIP11/VDR/RAD21/DYNC2LI1/SMARCC2/DPF2/TCF4/SMC1A/NIPBL/PDGFRB/PTCH1/MED12/MBTPS2/HCFC1/SYP/ARID2/KMT2C/ERCC6/POLR3B/SMARCA4/SMC3/SETD2/ATP6V1B2/SUOX/ACSL4/CDH1/UBR1/TRIO/DPYD/ARHGEF6/PIK3R1/SLC29A3/MYSM1/AMMECR1/ZEB2/DLG1/FLII/SEC24D/KAT6B/SRP54/RAB39B/RECQL4/STAT3/D…
GOBP_CARDIAC_ATRIUM_MORPHOGENESIS	GOBP_CARDIAC_ATRIUM_MORPHOGENESIS	GOBP_CARDIAC_ATRIUM_MORPHOGENESIS	11	0.560589	1.28749	0.190476	1	1	1838	tags=36%, list=16%, signal=31%	NSD2/ZFPM1/SOS1/NOTCH1
GOBP_REGULATION_OF_CENTROSOME_CYCLE	GOBP_REGULATION_OF_CENTROSOME_CYCLE	GOBP_REGULATION_OF_CENTROSOME_CYCLE	42	0.431525	1.28734	0.143948	1	1	2760	tags=38%, list=23%, signal=29%	STIL/CENPJ/CEP295NL/SPICE1/ROCK2/ALMS1/CEP120/MCPH1/CDK5RAP2/CEP295/CHORDC1/MARK4/ATF5/XPO1/GEN1/VPS4B
GOBP_HEART_VALVE_FORMATION	GOBP_HEART_VALVE_FORMATION	GOBP_HEART_VALVE_FORMATION	6	0.642393	1.28706	0.182069	1	1	3016	tags=67%, list=26%, signal=50%	ZFPM1/NOTCH1/HEY1/SMAD4
GOBP_NEGATIVE_REGULATION_OF_ENDOPLASMIC_RETICULUM_STRESS_INDUCED_INTRINSIC_APOPTOTIC_SIGNALING_PATHWAY	GOBP_NEGATIVE_REGULATION_OF_ENDOPLASMIC_RETICULUM_STRESS_INDUCED_INTRINSIC_APOPTOTIC_SIGNALING_PATHWAY	GOBP_NEGATIVE_REGULATION_OF_ENDOPLASMIC_RETICULUM_STRESS_INDUCED_INTRINSIC_APOPTOTIC_SIGNALING_PATHWAY	16	0.516844	1.28697	0.180606	1	1	2585	tags=31%, list=22%, signal=24%	SELENOS/LRRK2/WFS1/HYOU1/SYVN1
GOBP_EMBRYONIC_HINDLIMB_MORPHOGENESIS	GOBP_EMBRYONIC_HINDLIMB_MORPHOGENESIS	GOBP_EMBRYONIC_HINDLIMB_MORPHOGENESIS	6	0.642292	1.28686	0.182069	1	1	1838	tags=50%, list=16%, signal=42%	MED1/RPGRIP1L/NOTCH1
HP_SHORT_PALPEBRAL_FISSURE	HP_SHORT_PALPEBRAL_FISSURE	HP_SHORT_PALPEBRAL_FISSURE	63	0.403507	1.28682	0.125	1	1	5779	tags=73%, list=49%, signal=37%	FANCC/FANCM/RFWD3/CDK13/USP9X/EXOSC2/BCL11B/ERCC4/KANSL1/UBE3B/ZNF148/POLR1A/SMPD4/CHD4/HUWE1/MADD/BRCA2/KMT2A/BPTF/SLC25A24/SMAD4/KAT6B/AUTS2/FANCL/CREBBP/FANCA/FANCB/PALB2/PPP1R12A/MOGS/SMARCA2/FANCG/WAC/ZMPSTE24/B3GLCT/RAD51C/RBPJ/CEP57/SNX14/ERMARD/NUAK2/FANCF/EP300/MAPRE2/UBE2T/HNRNPH2
GOBP_MONOVALENT_INORGANIC_CATION_HOMEOSTASIS	GOBP_MONOVALENT_INORGANIC_CATION_HOMEOSTASIS	GOBP_MONOVALENT_INORGANIC_CATION_HOMEOSTASIS	65	0.402896	1.28649	0.115987	1	1	3180	tags=34%, list=27%, signal=25%	ATP5F1B/SLC9A3/CFTR/ATP6V0E2/KCTD7/VPS33A/LRRK2/KCNQ1/MLLT6/EXT1/MAPK1/CLCN3/EDN1/SLC12A9/RNASEK/GNAI2/SLC12A7/ATP6V0A1/CA2/KCNH2/SLC12A2/SCNN1A
GOBP_RESPONSE_TO_THYROXINE	GOBP_RESPONSE_TO_THYROXINE	GOBP_RESPONSE_TO_THYROXINE	3	0.755744	1.28633	0.182764	1	1	2026	tags=67%, list=17%, signal=55%	TOMM70/GCLC
HP_SUPERNUMERARY_MAXILLARY_INCISOR	HP_SUPERNUMERARY_MAXILLARY_INCISOR	HP_SUPERNUMERARY_MAXILLARY_INCISOR	1	0.970996	1.28632	0.0617284	1	1	342	tags=100%, list=3%, signal=97%	NECTIN1
GOBP_GLUCOCORTICOID_SECRETION	GOBP_GLUCOCORTICOID_SECRETION	GOBP_GLUCOCORTICOID_SECRETION	7	0.620149	1.28626	0.190798	1	1	2571	tags=57%, list=22%, signal=45%	SELENOM/KCNQ1/PTPN11/POMC
HP_OROMOTOR_APRAXIA	HP_OROMOTOR_APRAXIA	HP_OROMOTOR_APRAXIA	13	0.541685	1.28615	0.172285	1	1	2499	tags=46%, list=21%, signal=36%	GAS1/STAG2/TUBB2B/SMC1A/VPS11/PTCH1
GOBP_CILIUM_MOVEMENT	GOBP_CILIUM_MOVEMENT	GOBP_CILIUM_MOVEMENT	44	0.429051	1.28615	0.147186	1	1	4607	tags=57%, list=39%, signal=35%	CFAP298/INTS13/JHY/DNAAF4/BBS2/CFAP70/CFAP54/INPP5B/SPAG16/RGN/BBS4/CCSAP/DNAAF5/TMF1/CFAP44/KIF9/ASH1L/CAMSAP3/ATP2B4/CATSPER2/ADCY3/TTC12/CCNYL1/VPS13A/ARMC2
GOBP_EMBRYONIC_CAMERA_TYPE_EYE_FORMATION	GOBP_EMBRYONIC_CAMERA_TYPE_EYE_FORMATION	GOBP_EMBRYONIC_CAMERA_TYPE_EYE_FORMATION	2	0.828938	1.28602	0.155518	1	1	2013	tags=100%, list=17%, signal=83%	PHACTR4/FRS2
GOBP_REGULATION_OF_METAPHASE_PLATE_CONGRESSION	GOBP_REGULATION_OF_METAPHASE_PLATE_CONGRESSION	GOBP_REGULATION_OF_METAPHASE_PLATE_CONGRESSION	8	0.601319	1.28589	0.180157	1	1	3483	tags=75%, list=30%, signal=53%	AURKB/HNRNPU/NUMA1/DYNC1H1/TTL/SPAG5
GOBP_REGULATION_OF_STEROID_HORMONE_BIOSYNTHETIC_PROCESS	GOBP_REGULATION_OF_STEROID_HORMONE_BIOSYNTHETIC_PROCESS	GOBP_REGULATION_OF_STEROID_HORMONE_BIOSYNTHETIC_PROCESS	7	0.61988	1.2857	0.192152	1	1	3787	tags=71%, list=32%, signal=48%	DKK3/DGKQ/H6PD/REST/BMP6
HP_ABNORMALITY_OF_SKELETAL_MATURATION	HP_ABNORMALITY_OF_SKELETAL_MATURATION	HP_ABNORMALITY_OF_SKELETAL_MATURATION	241	0.368408	1.28557	0.036	1	1	5237	tags=59%, list=45%, signal=34%	BUD23/NSD2/ATRIP/EFL1/CCBE1/GTF2IRD1/POLA1/CENPJ/MT-ATP8/ARID1B/ATR/RPS6KA3/SOS1/RNPC3/KCNQ1/PAM16/ALMS1/CUL7/TSHR/STAT5B/RRM2B/ERCC4/CDC6/MSMO1/STAT1/TONSL/EXT1/CBL/ARID1A/PIK3C2A/PEX6/PEX1/SUZ12/DCAF17/TP53/TET3/RAD21/CEP152/DYNC2LI1/AIFM1/SMARCC2/NMNAT1/DPF2/ALG9/ORC4/PSMC3IP/ASXL2/MCM9/LZTR1/SMC1A/NIPBL/MAP3K1/PDGFRB/PTCH1/HUWE1/PTPN11/TBCK/MADD/POMC/BRAF/SIN3A/RIT1/STX1A/MBTPS2/PCNT/KMT2A/SL…
GOBP_POLYADENYLATION_DEPENDENT_RNA_CATABOLIC_PROCESS	GOBP_POLYADENYLATION_DEPENDENT_RNA_CATABOLIC_PROCESS	GOBP_POLYADENYLATION_DEPENDENT_RNA_CATABOLIC_PROCESS	8	0.6011	1.28542	0.180157	1	1	2375	tags=50%, list=20%, signal=40%	TENT4B/EXOSC2/EXOSC9/PNPT1
GOMF_DNA_DNA_ANNEALING_ACTIVITY	GOMF_DNA_DNA_ANNEALING_ACTIVITY	GOMF_DNA_DNA_ANNEALING_ACTIVITY	6	0.641572	1.28542	0.183448	1	1	1758	tags=67%, list=15%, signal=57%	ZRANB3/BLM/RECQL/TP53
GOBP_ESTABLISHMENT_OF_PROTEIN_LOCALIZATION_TO_MITOCHONDRIAL_MEMBRANE	GOBP_ESTABLISHMENT_OF_PROTEIN_LOCALIZATION_TO_MITOCHONDRIAL_MEMBRANE	GOBP_ESTABLISHMENT_OF_PROTEIN_LOCALIZATION_TO_MITOCHONDRIAL_MEMBRANE	27	0.461759	1.28526	0.165148	1	1	277	tags=11%, list=2%, signal=11%	TIMM29/MAIP1/TOMM70
GOBP_CENTROMERE_COMPLEX_ASSEMBLY	GOBP_CENTROMERE_COMPLEX_ASSEMBLY	GOBP_CENTROMERE_COMPLEX_ASSEMBLY	19	0.495634	1.28514	0.183234	1	1	3737	tags=58%, list=32%, signal=40%	CENPX/CENPS/CENPF/KNTC1/MIS18A/RNF4/ITGB3BP/MIS12/TRAPPC12/SENP6/POGZ
HP_RETINAL_ARTERIOLAR_TORTUOSITY	HP_RETINAL_ARTERIOLAR_TORTUOSITY	HP_RETINAL_ARTERIOLAR_TORTUOSITY	26	0.462637	1.28512	0.158495	1	1	2006	tags=23%, list=17%, signal=19%	BUD23/UFD1/GTF2IRD1/HIRA/MT-ATP6/SEC24C
GOMF_SUMO_BINDING	GOMF_SUMO_BINDING	GOMF_SUMO_BINDING	15	0.523333	1.28499	0.193666	1	1	2837	tags=53%, list=24%, signal=41%	RNF111/CASP8AP2/USPL1/RNF4/USP25/TDG/SIMC1/PML
HP_HEMIANOPIA	HP_HEMIANOPIA	HP_HEMIANOPIA	25	0.464809	1.28468	0.159954	1	1	5993	tags=92%, list=51%, signal=45%	WHRN/CIB2/MT-ND6/PIK3CA/TUBB2B/BRAF/AKT3/MT-CYB/CEP78/MT-ND1/MT-CO3/BAP1/SETD5/MT-CO2/CTNNB1/AKT1/SMARCE1/TRAF7/NF2/ARSG/MT-ND5/AIP/MT-CO1
HP_ABNORMAL_SUBARACHNOID_SPACE_MORPHOLOGY	HP_ABNORMAL_SUBARACHNOID_SPACE_MORPHOLOGY	HP_ABNORMAL_SUBARACHNOID_SPACE_MORPHOLOGY	84	0.391278	1.2844	0.106886	1	1	4518	tags=60%, list=38%, signal=37%	PLPBP/MRE11/MED12L/TRPM3/RPS6KA3/IQSEC2/ALG11/USP9X/EPB41L1/MT-ND6/ALDH7A1/CLTC/MBD5/AIFM1/TSEN2/NMNAT1/TGFBR1/NBEA/ALG9/DYNC1H1/TCF4/MED12/HCFC1/SYP/DOCK8/ASH1L/SMAD4/ACSL4/ARHGEF6/CDH15/TGFBR2/KDM5B/CHAMP1/COX16/HIVEP2/MT-ND1/CIC/RAB39B/DLG3/MT-CO3/CUX1/SETD1B/TAOK1/SEPSECS/UPF3B/SYNGAP1/ALG12/FTSJ1/MECP2/WAC
GOBP_REGULATION_OF_CHROMOSOME_SEPARATION	GOBP_REGULATION_OF_CHROMOSOME_SEPARATION	GOBP_REGULATION_OF_CHROMOSOME_SEPARATION	51	0.414455	1.28416	0.140741	1	1	2850	tags=47%, list=24%, signal=36%	CENPF/ZWINT/CSNK2A1/APC/KNTC1/AURKB/CDC6/CDK5RAP2/KLHL22/ATM/ZW10/ANAPC7/SPDL1/IK/RAD21/CDC23/MAD2L1BP/NUMA1/FBXO5/GEN1/ZNF207/RIOK2/PCID2/DYNC1LI1
GOBP_REGULATION_OF_TYPE_B_PANCREATIC_CELL_PROLIFERATION	GOBP_REGULATION_OF_TYPE_B_PANCREATIC_CELL_PROLIFERATION	GOBP_REGULATION_OF_TYPE_B_PANCREATIC_CELL_PROLIFERATION	9	0.578925	1.28375	0.187179	1	1	141	tags=11%, list=1%, signal=11%	FMC1
GOBP_CEREBELLAR_CORTEX_MORPHOGENESIS	GOBP_CEREBELLAR_CORTEX_MORPHOGENESIS	GOBP_CEREBELLAR_CORTEX_MORPHOGENESIS	15	0.522797	1.28367	0.196102	1	1	2883	tags=47%, list=25%, signal=35%	WHRN/COQ8B/ATP7A/HERC1/MTPN/PTPN11/AGTPBP1
GOBP_NEGATIVE_REGULATION_OF_MONOCYTE_CHEMOTACTIC_PROTEIN_1_PRODUCTION	GOBP_NEGATIVE_REGULATION_OF_MONOCYTE_CHEMOTACTIC_PROTEIN_1_PRODUCTION	GOBP_NEGATIVE_REGULATION_OF_MONOCYTE_CHEMOTACTIC_PROTEIN_1_PRODUCTION	5	0.671548	1.28338	0.193103	1	1	101	tags=20%, list=1%, signal=20%	ERBIN
HP_ABNORMAL_NEURAL_TUBE_MORPHOLOGY	HP_ABNORMAL_NEURAL_TUBE_MORPHOLOGY	HP_ABNORMAL_NEURAL_TUBE_MORPHOLOGY	117	0.382178	1.28323	0.0738866	1	1	2700	tags=31%, list=23%, signal=24%	BUD23/UFD1/LARGE1/CCNQ/CCBE1/FANCC/GTF2IRD1/POLA1/FANCM/STIL/ARID1B/RFWD3/HIRA/CUL7/AMER1/GAS1/ERCC4/KANSL1/B3GALNT2/STAG2/MTR/SEC24C/NF1/CEP290/BMS1/PIK3CA/SMC1A/FKTN/INPP5E/PTCH1/PTPN11/BRAF/SIN3A/STX1A/KIAA0586/BRCA2
HP_FOCAL_MOTOR_SEIZURE	HP_FOCAL_MOTOR_SEIZURE	HP_FOCAL_MOTOR_SEIZURE	62	0.403477	1.28292	0.129707	1	1	3983	tags=50%, list=34%, signal=33%	PLPBP/MED12L/KCTD7/TRPM3/HACE1/EPB41L1/PTPN23/ALDH7A1/KANSL1/CLTC/MBD5/NBEA/DYNC1H1/PIK3CA/TCF4/PRRT2/AKT3/DOCK8/PURA/ASH1L/DPYD/CDH15/DEPDC5/SDHA/KDM5B/CHAMP1/HIVEP2/CIC/CUX1/SETD1B/TAOK1
HP_ABNORMALITY_OF_VITAMIN_A_METABOLISM	HP_ABNORMALITY_OF_VITAMIN_A_METABOLISM	HP_ABNORMALITY_OF_VITAMIN_A_METABOLISM	8	0.599925	1.28291	0.184073	1	1	3582	tags=75%, list=30%, signal=52%	EFL1/TCF4/GPR35/SEMA4D/FARSB/SRP54
GOBP_GOLGI_RIBBON_FORMATION	GOBP_GOLGI_RIBBON_FORMATION	GOBP_GOLGI_RIBBON_FORMATION	12	0.5514	1.2827	0.188045	1	1	5008	tags=83%, list=43%, signal=48%	TRIP11/GCC2/GOLGA2/VTI1A/PRMT5/STX16/OPTN/STX6/TMED5/MYO18A
GOBP_POSITIVE_REGULATION_OF_RIG_I_SIGNALING_PATHWAY	GOBP_POSITIVE_REGULATION_OF_RIG_I_SIGNALING_PATHWAY	GOBP_POSITIVE_REGULATION_OF_RIG_I_SIGNALING_PATHWAY	7	0.618245	1.28231	0.194858	1	1	4493	tags=100%, list=38%, signal=62%	DHX58/ZCCHC3/PUM2/USP15/ANKRD17/PUM1/OASL
GOBP_POSITIVE_REGULATION_OF_DNA_METABOLIC_PROCESS	GOBP_POSITIVE_REGULATION_OF_DNA_METABOLIC_PROCESS	GOBP_POSITIVE_REGULATION_OF_DNA_METABOLIC_PROCESS	176	0.371716	1.28224	0.0530531	1	1	4502	tags=49%, list=38%, signal=31%	MRNIP/MRE11/SHLD1/SHLD2/NSD2/BABAM2/ABRAXAS1/HDGFL2/RFC3/SPIRE1/DDX11/SLF1/DTX3L/ATR/CHTF18/VPS72/USP9X/MAP3K4/MMS19/APLF/AURKB/TIMELESS/MAPK1/MRGBP/PRIM2/RIF1/PARP9/ATM/TP53BP1/ATAD5/BRD8/ZCWPW1/EPC2/EP400/TOX/PDGFRB/TRRAP/CD28/XRCC5/ARID2/ERCC6/PTK2B/PTPRC/PML/TERF2/PRKCG/ATRX/USP7/MBTD1/PRKDC/NBN/EYA3/POLG2/MLH1/TRIM28/HNRNPA2B1/TNKS2/DHX36/TFRC/PAXIP1/PRKCD/HMBOX1/SIRT1/TIGAR/POGZ/DMAP1/SRC/E…
GOBP_OBSERVATIONAL_LEARNING	GOBP_OBSERVATIONAL_LEARNING	GOBP_OBSERVATIONAL_LEARNING	2	0.826472	1.28219	0.160535	1	1	2042	tags=100%, list=17%, signal=83%	HTT/NF1
HP_ABNORMAL_MUSCLE_FIBER_ALPHA_DYSTROGLYCAN	HP_ABNORMAL_MUSCLE_FIBER_ALPHA_DYSTROGLYCAN	HP_ABNORMAL_MUSCLE_FIBER_ALPHA_DYSTROGLYCAN	8	0.599441	1.28188	0.184073	1	1	218	tags=12%, list=2%, signal=12%	LARGE1
HP_TETANY	HP_TETANY	HP_TETANY	10	0.571261	1.28181	0.193631	1	1	2006	tags=30%, list=17%, signal=25%	UFD1/HIRA/SEC24C
HP_FINGER_CLINODACTYLY	HP_FINGER_CLINODACTYLY	HP_FINGER_CLINODACTYLY	232	0.367711	1.2815	0.04	1	1	4930	tags=54%, list=42%, signal=32%	BUD23/CCDC32/CPLANE1/CCNQ/ATRIP/FANCC/GTF2IRD1/POLA1/KIAA0753/FANCM/CENPJ/ARID1B/ATR/SOS1/IQSEC2/RFWD3/PIGN/BLM/BCOR/CUL7/IFT122/SATB2/AMER1/EPB41L1/ERCC4/PLAG1/ZNF292/CDC6/CBL/MAPK1/MIA3/SPEN/KDM1A/MBD5/RAD21/TGDS/CEP152/STAG2/UBE3B/PACS2/COG5/MAF/TCF4/ORC4/WDR35/LZTR1/SMC1A/NIPBL/LEMD3/MAPK8IP3/TRRAP/PTPN11/ABL1/MED12/PDE6D/RNF216/BRAF/RIT1/STX1A/BCR/MYLPF/PACS1/PCNT/OGT/BRCA2/KMT2A/CHSY1/VPS13…
GOBP_NEGATIVE_REGULATION_OF_FATTY_ACID_BETA_OXIDATION	GOBP_NEGATIVE_REGULATION_OF_FATTY_ACID_BETA_OXIDATION	GOBP_NEGATIVE_REGULATION_OF_FATTY_ACID_BETA_OXIDATION	3	0.752732	1.2812	0.190193	1	1	1309	tags=67%, list=11%, signal=59%	ETFBKMT/ACACB
GOMF_PENTOSYLTRANSFERASE_ACTIVITY	GOMF_PENTOSYLTRANSFERASE_ACTIVITY	GOMF_PENTOSYLTRANSFERASE_ACTIVITY	42	0.429412	1.28104	0.151581	1	1	5248	tags=64%, list=45%, signal=36%	LARGE1/RXYLT1/QTRT2/SIRT4/PARP2/GXYLT1/PARP9/UMPS/PPAT/PARP6/PARP15/POGLUT1/XYLT1/PARP4/TNKS2/SIRT1/NAPRT/ZC3HAV1/XYLT2/PARP12/PARP1/PARP11/PARP14/TIPARP/PARP16/PARP10/MTAP
GOBP_POSITIVE_REGULATION_OF_INNATE_IMMUNE_RESPONSE	GOBP_POSITIVE_REGULATION_OF_INNATE_IMMUNE_RESPONSE	GOBP_POSITIVE_REGULATION_OF_INNATE_IMMUNE_RESPONSE	83	0.390577	1.28088	0.115345	1	1	4313	tags=48%, list=37%, signal=31%	CGAS/TOMM70/PLCG2/TRIM62/POLR3G/NLRC5/TRIM5/PYHIN1/MED1/GBP5/ZCCHC3/STAT5B/TRIM56/RNF185/PARP9/TIRAP/IKBKE/AP1G1/NMI/SIN3A/AIM2/SLAMF6/XRCC5/RIOK3/NOD2/POLR3B/CASP6/PRKDC/SYK/ZNFX1/IFI16/VAV1/SRC/CREBBP/DHX9/CD226/PAK2/UBE2K/POLR3F/HSP90AA1
HP_AGANGLIONIC_MEGACOLON	HP_AGANGLIONIC_MEGACOLON	HP_AGANGLIONIC_MEGACOLON	74	0.396257	1.28086	0.132505	1	1	5511	tags=65%, list=47%, signal=35%	UFD1/CPLANE1/FANCC/FANCM/ATP7A/RFWD3/PIGN/HIRA/BCOR/ERCC4/CEP120/RPGRIP1L/PIBF1/SEC24C/SH2B1/CEP290/TCF4/INPP5E/MBTPS2/KIAA0586/BRCA2/SETD2/ATRX/TMEM216/CBY1/ZEB2/PIGW/TCTN2/DDX59/FANCL/CREBBP/AHI1/FANCA/FANCB/PALB2/NSD1/HYLS1/FANCG/CEP104/PIGL/JMJD1C/RAD51C/TMEM67/PGAP3/FANCF/EP300/SETBP1/PIGO
HP_HYPERPLASTIC_CALLUS_FORMATION	HP_HYPERPLASTIC_CALLUS_FORMATION	HP_HYPERPLASTIC_CALLUS_FORMATION	3	0.752472	1.28076	0.190193	1	1	2628	tags=67%, list=22%, signal=52%	TENT5A/MBTPS2
HP_CHRONIC_LUNG_DISEASE	HP_CHRONIC_LUNG_DISEASE	HP_CHRONIC_LUNG_DISEASE	22	0.477117	1.28049	0.173099	1	1	4058	tags=59%, list=35%, signal=39%	CFTR/BLM/GAS1/STAG2/SERPINH1/SMC1A/PTCH1/KIAA0586/LRBA/AFF4/ITCH/LRRC56/CTCF
HP_ABNORMALITY_OF_THE_METOPIC_SUTURE	HP_ABNORMALITY_OF_THE_METOPIC_SUTURE	HP_ABNORMALITY_OF_THE_METOPIC_SUTURE	42	0.429147	1.28025	0.151581	1	1	2930	tags=43%, list=25%, signal=32%	TOGARAM1/KCNQ1/ZNF292/CDC6/MAPK1/KANSL1/RTTN/ADARB1/HERC1/HNRNPU/ALG9/MAF/WDR35/PTCH1/TBCK/SMG9/ERCC6/PURA
HP_DECREASED_ABSENT_ANKLE_REFLEXES	HP_DECREASED_ABSENT_ANKLE_REFLEXES	HP_DECREASED_ABSENT_ANKLE_REFLEXES	21	0.482925	1.2802	0.180851	1	1	4507	tags=62%, list=38%, signal=38%	MRE11/TWNK/KLHL9/RRM2B/PGM3/POLG2/MFN2/OPA1/ATXN3/C19orf12/POLG/SACS/VPS13A
HP_ABNORMAL_THYROID_STIMULATING_HORMONE_LEVEL	HP_ABNORMAL_THYROID_STIMULATING_HORMONE_LEVEL	HP_ABNORMAL_THYROID_STIMULATING_HORMONE_LEVEL	11	0.557414	1.28019	0.197995	1	1	5131	tags=91%, list=44%, signal=51%	ALMS1/TSHR/PMM2/DCAF17/TBL1X/PDGFRB/SMARCAL1/PSMB8/SECISBP2/PRKAR1A
HP_HEPATOBLASTOMA	HP_HEPATOBLASTOMA	HP_HEPATOBLASTOMA	19	0.493653	1.28	0.186826	1	1	2879	tags=53%, list=24%, signal=40%	ARID1B/KCNQ1/APC/TTC37/ARID1A/SMARCC2/DPF2/ARID2/SKIV2L/SMARCA4
HP_SMALL_EARLOBE	HP_SMALL_EARLOBE	HP_SMALL_EARLOBE	17	0.505678	1.27976	0.186747	1	1	2156	tags=41%, list=18%, signal=34%	UFD1/HIRA/KAT6A/CDC6/FIG4/SEC24C/AHDC1
GOCC_CHROMOSOME_CENTROMERIC_REGION	GOCC_CHROMOSOME_CENTROMERIC_REGION	GOCC_CHROMOSOME_CENTROMERIC_REGION	156	0.372929	1.2794	0.0671343	1	1	3605	tags=45%, list=31%, signal=32%	CENPX/SPOUT1/KNL1/CENPS/INCENP/NUP43/NCAPG/GPATCH11/CKAP5/CENPF/ZWINT/APC/PHF2/NCAPD3/BOD1L1/NUP133/KNTC1/CENPB/MIS18A/AURKB/NDE1/PHF6/KANSL1/NUP160/ZW10/TP53BP1/SPDL1/UHRF2/IKZF1/RAD21/KAT7/STAG2/KDM4C/DCTN4/DAXX/HNRNPU/DYNC1LI2/ORC2/XPO1/DSN1/SMC1A/NCAPD2/ZNF207/AHCTF1/DNMT1/SIN3A/CENPL/MIS18BP1/AURKC/FMR1/ZNF276/DYNC1LI1/SMC3/RCC2/ATRX/DNMT3A/ITGB3BP/WAPL/FBXO28/NUP37/CCNB1/MIS12/CLIP1/TRAPPC1…
GOBP_HISTONE_EXCHANGE	GOBP_HISTONE_EXCHANGE	GOBP_HISTONE_EXCHANGE	12	0.549958	1.27934	0.191781	1	1	4044	tags=75%, list=34%, signal=49%	ACTR6/VPS72/MIS18A/SPTY2D1/ITGB3BP/PSME4/DMAP1/ANP32E/RNF8
GOBP_ABSCISSION	GOBP_ABSCISSION	GOBP_ABSCISSION	6	0.638502	1.27926	0.188966	1	1	3626	tags=67%, list=31%, signal=46%	SPART/AURKB/ZFYVE19/IST1
HP_SUBMUCOUS_CLEFT_OF_SOFT_AND_HARD_PALATE	HP_SUBMUCOUS_CLEFT_OF_SOFT_AND_HARD_PALATE	HP_SUBMUCOUS_CLEFT_OF_SOFT_AND_HARD_PALATE	51	0.412834	1.27914	0.144974	1	1	2575	tags=31%, list=22%, signal=25%	LARGE1/RXYLT1/BICRA/ESS2/DGCR8/POMGNT2/BCOR/AMER1/CDC6/B3GALNT2/STAG2/ORC4/GDF11/FKTN/DGCR2/BRAF
GOMF_NUCLEOSOME_BINDING	GOMF_NUCLEOSOME_BINDING	GOMF_NUCLEOSOME_BINDING	47	0.41816	1.27881	0.152704	1	1	6195	tags=81%, list=53%, signal=38%	CGAS/ARID1B/PARP2/ACTR6/HIRA/MLLT6/SUPT6H/ARID1A/L3MBTL1/SMARCC2/SAP30L/RNF4/MBD3/CHD4/SUPT16H/SMARCD2/SMARCA4/SMARCC1/NAP1L4/MBD2/RBBP4/DNTTIP1/EED/GLYR1/HP1BP3/ACTL6A/RNF169/SMARCA5/SMARCE1/NOC2L/CABIN1/HDAC1/HMGN4/HMGN3/MLLT10/RNF168/ZNHIT1/GATAD2B
HP_HIGH_PITCHED_VOICE	HP_HIGH_PITCHED_VOICE	HP_HIGH_PITCHED_VOICE	28	0.455623	1.27878	0.173619	1	1	4945	tags=71%, list=42%, signal=41%	ARID1B/TTN/BLM/MORC2/STAT5B/ERCC4/SERPINH1/ORC4/MDM2/MED12/PCNT/FMR1/SEC24D/TRMT10A/POLD1/SMARCAL1/RBBP8/ZMPSTE24/PPP1R15B/FAM111A
HP_TEMPORAL_PATTERN	HP_TEMPORAL_PATTERN	HP_TEMPORAL_PATTERN	15	0.520566	1.2782	0.200974	1	1	3585	tags=60%, list=30%, signal=42%	WASHC5/TBP/SPAST/NIPA1/ATXN2/SMC1A/DBT/OPA1/EIF4G1
GOBP_POTASSIUM_ION_IMPORT_ACROSS_PLASMA_MEMBRANE	GOBP_POTASSIUM_ION_IMPORT_ACROSS_PLASMA_MEMBRANE	GOBP_POTASSIUM_ION_IMPORT_ACROSS_PLASMA_MEMBRANE	10	0.569571	1.27802	0.194904	1	1	4178	tags=80%, list=36%, signal=52%	KCNQ1/SLC12A9/SLC12A7/KCNH2/SLC12A2/DLG1/WNK1/SLC12A6
GOBP_PYRIDINE_NUCLEOTIDE_METABOLIC_PROCESS	GOBP_PYRIDINE_NUCLEOTIDE_METABOLIC_PROCESS	GOBP_PYRIDINE_NUCLEOTIDE_METABOLIC_PROCESS	20	0.485869	1.27793	0.180406	1	1	2362	tags=40%, list=20%, signal=32%	NAXE/NAXD/NUDT13/NMNAT3/PARP9/NMNAT1/AFMID/NADSYN1
GOMF_OXIDOREDUCTASE_ACTIVITY_ACTING_ON_PAIRED_DONORS_WITH_INCORPORATION_OR_REDUCTION_OF_MOLECULAR_OXYGEN_NAD_P_H_AS_ONE_DONOR_AND_INCORPORATION_OF_ONE_ATOM_OF_OXYGEN	GOMF_OXIDOREDUCTASE_ACTIVITY_ACTING_ON_PAIRED_DONORS_WITH_INCORPORATION_OR_REDUCTION_OF_MOLECULAR_OXYGEN_NAD_P_H_AS_ONE_DONOR_AND_INCORPORATION_OF_ONE_ATOM_OF_OXYGEN	GOMF_OXIDOREDUCTASE_ACTIVITY_ACTING_ON_PAIRED_DONORS_WITH_INCORPORATION_OR_REDUCTION_OF_MOLECULAR_OXYGEN_NAD_P_H_AS_ONE_DONOR_AND_INCORPORATION_OF_ONE_ATOM_OF_OXYGEN	9	0.576258	1.27784	0.189744	1	1	2113	tags=44%, list=18%, signal=36%	CYP51A1/MSMO1/MICAL3/CYP46A1
GOCC_NUCLEAR_INCLUSION_BODY	GOCC_NUCLEAR_INCLUSION_BODY	GOCC_NUCLEAR_INCLUSION_BODY	10	0.569442	1.27773	0.194904	1	1	4294	tags=90%, list=37%, signal=57%	SLF1/RAD18/PABPN1/NBN/TPR/RANBP2/ATXN3/ATXN1/NUP153
GOBP_ACTIVATION_OF_STORE_OPERATED_CALCIUM_CHANNEL_ACTIVITY	GOBP_ACTIVATION_OF_STORE_OPERATED_CALCIUM_CHANNEL_ACTIVITY	GOBP_ACTIVATION_OF_STORE_OPERATED_CALCIUM_CHANNEL_ACTIVITY	5	0.66851	1.27757	0.2	1	1	3901	tags=100%, list=33%, signal=67%	STIMATE/PLCG2/CRACR2A/STIM2/STIM1
GOBP_POSITIVE_REGULATION_OF_STORE_OPERATED_CALCIUM_CHANNEL_ACTIVITY	GOBP_POSITIVE_REGULATION_OF_STORE_OPERATED_CALCIUM_CHANNEL_ACTIVITY	GOBP_POSITIVE_REGULATION_OF_STORE_OPERATED_CALCIUM_CHANNEL_ACTIVITY	5	0.66851	1.27757	0.2	1	1	3901	tags=100%, list=33%, signal=67%	STIMATE/PLCG2/CRACR2A/STIM2/STIM1
GOBP_ADENOSINE_METABOLIC_PROCESS	GOBP_ADENOSINE_METABOLIC_PROCESS	GOBP_ADENOSINE_METABOLIC_PROCESS	6	0.637528	1.27731	0.190345	1	1	48	tags=17%, list=0%, signal=17%	ADA2
GOBP_ANIMAL_ORGAN_MATURATION	GOBP_ANIMAL_ORGAN_MATURATION	GOBP_ANIMAL_ORGAN_MATURATION	14	0.527741	1.27729	0.190887	1	1	3067	tags=50%, list=26%, signal=37%	RFLNB/SNX10/EXT1/MBTPS2/SEMA4D/XYLT1/IFT80
GOBP_REGULATION_OF_HISTONE_METHYLATION	GOBP_REGULATION_OF_HISTONE_METHYLATION	GOBP_REGULATION_OF_HISTONE_METHYLATION	64	0.400414	1.27713	0.129301	1	1	5124	tags=64%, list=44%, signal=36%	NSD3/GCG/KDM3A/BCOR/KANSL3/MLLT6/SUPT6H/RIF1/PYGO2/KANSL1/KDM1A/KDM4C/ZNF335/EHMT2/RNF20/DNMT1/PAXBP1/OGT/IWS1/HCFC1/KMT2A/ATRX/SMAD4/PAXIP1/SIRT1/KAT8/AUTS2/TTLL12/SETD7/RRP8/JARID2/CTCF/PHF20/NSD1/MECP2/PRMT6/CTR9/CTNNB1/ZNF274/TET1/NELFA
HP_CEREBELLAR_HYPOPLASIA	HP_CEREBELLAR_HYPOPLASIA	HP_CEREBELLAR_HYPOPLASIA	277	0.363504	1.2769	0.0274858	1	1	5205	tags=54%, list=44%, signal=31%	ATP5F1A/CCDC32/TOGARAM1/CPLANE1/MRE11/LARGE1/RXYLT1/VPS35L/WASHC5/POLA1/DISC1/KIAA0753/STIL/DPH1/DYNC2H1/CENPF/ARID1B/ATR/GPSM2/POLR3A/KCNQ1/PIGN/USP9X/POMGNT2/PGAP1/MACF1/BCOR/C2CD3/ZBTB11/FTO/ZNF292/CEP120/NDE1/GPHN/CEP164/PMM2/RPGRIP1L/ARID1A/RHOBTB2/CARS2/RTTN/HERC1/B3GALNT2/FIG4/PIBF1/CASK/STAG2/TSEN2/ROGDI/SMARCC2/CPT2/KIAA1109/CEP290/DPF2/HDAC6/DYNC1H1/TUBB2B/VRK1/ATXN2/WDR35/ATN1/FKTN/INP…
GOCC_CALCIUM_CHANNEL_COMPLEX	GOCC_CALCIUM_CHANNEL_COMPLEX	GOCC_CALCIUM_CHANNEL_COMPLEX	20	0.485411	1.27673	0.181601	1	1	2684	tags=30%, list=23%, signal=23%	PTPA/MCUB/CATSPERG/PRKACA/CACNB3/MICU1
HP_EPIDERMOID_CYST	HP_EPIDERMOID_CYST	HP_EPIDERMOID_CYST	9	0.575699	1.2766	0.189744	1	1	3300	tags=67%, list=28%, signal=48%	APC/TSC2/TSC1/POGLUT1/CDH1/POFUT1
HP_DEEPLY_SET_EYE	HP_DEEPLY_SET_EYE	HP_DEEPLY_SET_EYE	154	0.372315	1.27639	0.0661986	1	1	4553	tags=53%, list=39%, signal=33%	TOGARAM1/BICRA/MED12L/STIL/CENPF/HACE1/POLR3A/IQSEC2/AGL/PGAP1/ALMS1/BBS7/SATB2/EPB41L1/EXOSC2/EDEM3/ERCC4/KAT6A/MAPK1/PHF6/SPEN/ZBTB20/CDKL5/NF1/KDM5C/PIK3CA/AHDC1/TCF4/SMC1A/ATN1/LEMD3/MAPK8IP3/HUWE1/TRRAP/DYRK1A/ABL1/TBCK/SIN3A/BCR/FMR1/BPTF/ERCC6/CASZ1/DNM1L/FARSB/IARS2/SMAD4/GORAB/TAF1/PRKDC/DPYD/PIK3R1/PUS7/SLC35A1/ZEB2/FLII/KNSTRN/STAT3/KIDINS220/PLEC/EMC1/UBE3A/ANKRD17/SRC/DIS3L2/STIM1/ME…
GOBP_NEGATIVE_REGULATION_OF_TYPE_I_INTERFERON_PRODUCTION	GOBP_NEGATIVE_REGULATION_OF_TYPE_I_INTERFERON_PRODUCTION	GOBP_NEGATIVE_REGULATION_OF_TYPE_I_INTERFERON_PRODUCTION	21	0.481463	1.27632	0.184397	1	1	3465	tags=48%, list=29%, signal=34%	UFD1/DHX58/TRAF3IP1/LILRB1/NPLOC4/RNF125/NMI/RNF216/SIRPA/ITCH
HP_HYPOMIMIC_FACE	HP_HYPOMIMIC_FACE	HP_HYPOMIMIC_FACE	24	0.467217	1.27628	0.161816	1	1	3887	tags=58%, list=33%, signal=39%	TWNK/PLA2G6/DNAJC13/LRRK2/RRM2B/TECPR2/SYNJ1/SLC39A14/PODXL/GIGYF2/POLG2/VPS35/EIF4G1/POLG
HP_IMPAIRED_T_CELL_FUNCTION	HP_IMPAIRED_T_CELL_FUNCTION	HP_IMPAIRED_T_CELL_FUNCTION	26	0.459405	1.27614	0.171038	1	1	2514	tags=31%, list=21%, signal=24%	UFD1/ESS2/DGCR8/HIRA/COG6/UMPS/SEC24C/DGCR2
HP_ABNORMALITY_OF_OCULAR_SMOOTH_PURSUIT	HP_ABNORMALITY_OF_OCULAR_SMOOTH_PURSUIT	HP_ABNORMALITY_OF_OCULAR_SMOOTH_PURSUIT	42	0.427675	1.27586	0.154853	1	1	4217	tags=52%, list=36%, signal=34%	MRE11/PLA2G6/POLR3A/SETX/TTBK2/ALS2/TBP/DARS2/ATXN2/SYNE1/ATN1/INPP5E/FMR1/POLR3B/PRKCG/TMEM216/GBA2/RFC1/ATXN3/SPG11/ATXN1/SACS
GOBP_NEGATIVE_REGULATION_OF_TELOMERE_MAINTENANCE_VIA_TELOMERE_LENGTHENING	GOBP_NEGATIVE_REGULATION_OF_TELOMERE_MAINTENANCE_VIA_TELOMERE_LENGTHENING	GOBP_NEGATIVE_REGULATION_OF_TELOMERE_MAINTENANCE_VIA_TELOMERE_LENGTHENING	25	0.461616	1.27585	0.166858	1	1	2881	tags=36%, list=25%, signal=27%	TEN1/TENT4B/STN1/CTC1/ERCC4/HNRNPU/DCP2/XRN1/TERF2
HP_ABNORMAL_RENAL_MEDULLA_MORPHOLOGY	HP_ABNORMAL_RENAL_MEDULLA_MORPHOLOGY	HP_ABNORMAL_RENAL_MEDULLA_MORPHOLOGY	35	0.440706	1.27567	0.155211	1	1	5387	tags=77%, list=46%, signal=42%	FAN1/DYNC2H1/XPNPEP3/TRAF3IP1/CEP120/CEP164/RPGRIP1L/PBX1/TRIP11/DYNC2LI1/CEP290/NEK8/NIPBL/IQCB1/TMEM216/IFT80/INVS/SDCCAG8/TTC21B/AHI1/IFT172/CEP83/DHX16/MUC1/WDR19/TMEM67/AP2S1
GOBP_PROTEIN_LOCALIZATION_TO_CHROMOSOME_CENTROMERIC_REGION	GOBP_PROTEIN_LOCALIZATION_TO_CHROMOSOME_CENTROMERIC_REGION	GOBP_PROTEIN_LOCALIZATION_TO_CHROMOSOME_CENTROMERIC_REGION	18	0.49768	1.27522	0.187424	1	1	4058	tags=67%, list=35%, signal=44%	KNL1/KNTC1/AURKB/ZW10/SPDL1/IK/RCC2/MIS12/TRAPPC12/CHAMP1/JARID2/CTCF
GOBP_RESPONSE_TO_AMINE	GOBP_RESPONSE_TO_AMINE	GOBP_RESPONSE_TO_AMINE	16	0.512121	1.27521	0.2	1	1	3294	tags=50%, list=28%, signal=36%	PPP1R1B/PPP1R9B/RRM2B/EDN1/NQO1/TRDMT1/GLDC/JAK2
GOBP_PEPTIDYL_LYSINE_TRIMETHYLATION	GOBP_PEPTIDYL_LYSINE_TRIMETHYLATION	GOBP_PEPTIDYL_LYSINE_TRIMETHYLATION	43	0.424795	1.27518	0.156419	1	1	5166	tags=65%, list=44%, signal=37%	NSD3/CSKMT/ETFBKMT/TET3/KDM4C/SMYD5/ZNF335/OGT/IWS1/KMT2A/SETD2/ATRX/WDR82/NFYB/SIRT1/TET2/SETD1B/SETD5/KMT5C/MECP2/SETD4/SUV39H2/SETD3/CTR9/ZNF274/ARID4A/KMT5B/NFYC
GOBP_MAINTENANCE_OF_CENTROSOME_LOCATION	GOBP_MAINTENANCE_OF_CENTROSOME_LOCATION	GOBP_MAINTENANCE_OF_CENTROSOME_LOCATION	6	0.636393	1.27504	0.193103	1	1	1721	tags=50%, list=15%, signal=43%	SPOUT1/GPSM2/TBCCD1
GOBP_REGULATION_OF_NUCLEAR_TRANSCRIBED_MRNA_POLY_A_TAIL_SHORTENING	GOBP_REGULATION_OF_NUCLEAR_TRANSCRIBED_MRNA_POLY_A_TAIL_SHORTENING	GOBP_REGULATION_OF_NUCLEAR_TRANSCRIBED_MRNA_POLY_A_TAIL_SHORTENING	13	0.536889	1.27476	0.179775	1	1	143	tags=15%, list=1%, signal=15%	TENT4A/TENT4B
GOMF_VIRION_BINDING	GOMF_VIRION_BINDING	GOMF_VIRION_BINDING	5	0.667016	1.27472	0.2	1	1	342	tags=20%, list=3%, signal=19%	NECTIN1
GOBP_ATRIOVENTRICULAR_VALVE_DEVELOPMENT	GOBP_ATRIOVENTRICULAR_VALVE_DEVELOPMENT	GOBP_ATRIOVENTRICULAR_VALVE_DEVELOPMENT	13	0.536861	1.2747	0.179775	1	1	3695	tags=62%, list=31%, signal=42%	ZFPM1/NOTCH1/MDM4/MDM2/HEY1/SMAD4/TGFBR2/BMPR2
GOCC_ATPASE_COMPLEX	GOCC_ATPASE_COMPLEX	GOCC_ATPASE_COMPLEX	74	0.394345	1.27468	0.134576	1	1	4760	tags=59%, list=40%, signal=36%	PTPA/BICRAL/BICRA/SMARCD3/ARID1B/CSNK2A1/CHD3/ACTR6/ACTR5/DPF3/BCL11B/ARID1A/SMARCC2/BRD8/DPF2/PBRM1/MBD3/EP400/CHD4/TRRAP/MTA3/INO80E/MYBBP1A/BPTF/ARID2/SMARCD2/ERCC6/SMARCA4/SMARCC1/POLE3/UCHL5/ACTR8/DMAP1/BAZ1B/ANP32E/PHF10/RBBP4/INO80D/RSF1/ING3/SMARCA2/ACTL6A/SF3B1/SMARCD1
GOCC_ASTER	GOCC_ASTER	GOCC_ASTER	9	0.57475	1.2745	0.189744	1	1	2323	tags=44%, list=20%, signal=36%	MAP9/NUMA1/CCSAP/FAM161A
HP_DOWN_SLOPING_SHOULDERS	HP_DOWN_SLOPING_SHOULDERS	HP_DOWN_SLOPING_SHOULDERS	65	0.399109	1.2744	0.134796	1	1	4849	tags=57%, list=41%, signal=34%	BUD23/CCDC32/GTF2IRD1/ATP7A/TANC2/BCOR/PTPN23/BCORL1/HTT/RLIM/MAPK8IP3/PTCH1/HUWE1/MADD/STX1A/BPTF/OTUD6B/SPRTN/SLC12A2/PUS7/KAT8/MED13/TRMT10A/BAZ1B/JARID2/TRAPPC4/GTF2I/UBR7/PSMD12/TRIP12/RUNX2/ACTL6A/PTCH2/CUL4B/GTF2IRD2/PPP1R15B/AGO2
GOBP_NEGATIVE_REGULATION_OF_LIPID_KINASE_ACTIVITY	GOBP_NEGATIVE_REGULATION_OF_LIPID_KINASE_ACTIVITY	GOBP_NEGATIVE_REGULATION_OF_LIPID_KINASE_ACTIVITY	8	0.595835	1.27416	0.189295	1	1	1479	tags=38%, list=13%, signal=33%	WASHC1/PIP4K2B/PIK3IP1
HP_CLINODACTYLY	HP_CLINODACTYLY	HP_CLINODACTYLY	351	0.362	1.27406	0.0129281	0.999181	0.999181	4930	tags=55%, list=42%, signal=33%	BUD23/CCDC32/CPLANE1/CCNQ/SPART/ATRIP/FANCC/GTF2IRD1/POLA1/KIAA0753/FANCM/CENPJ/DDX11/SOX5/ARID1B/ATR/RPS6KA3/TANC2/SOS1/CSNK2A1/IQSEC2/RFWD3/PIGN/CDK13/USP9X/BLM/BBS7/BCOR/CUL7/IFT122/SATB2/AMER1/EPB41L1/PTPN23/BCORL1/ERCC4/PLAG1/ZNF292/CDC6/CBL/MAPK1/ARID1A/PIK3C2A/MIA3/SPEN/SUZ12/HTT/KDM1A/MBD5/RAD21/TGDS/CEP152/POLE/STAG2/SMARCC2/KIAA1109/UBE3B/PACS2/KDM5C/COG5/DPF2/MAF/TCF4/ORC4/WDR35/LZTR1/…
GOBP_RNA_CATABOLIC_PROCESS	GOBP_RNA_CATABOLIC_PROCESS	GOBP_RNA_CATABOLIC_PROCESS	230	0.365731	1.27404	0.045045	1	1	4475	tags=46%, list=38%, signal=29%	TENT5C/TRIR/TUT4/TUT7/NBDY/TENT4A/MTREX/TENT4B/TENT2/RIDA/TENT5A/RNASEL/MYD88/SMG5/ROCK2/TTC37/EXOSC2/BTG2/NANOS1/FTO/METTL16/NCBP1/RC3H1/LARP4B/DICER1/TTC5/SLFN13/PLEKHN1/ERI1/TIRAP/SIDT2/EXOSC9/ATM/NRDE2/KHSRP/UPF1/HNRNPU/CNOT10/PNRC2/FASTKD3/HELZ2/IKBKE/PHAX/CPEB3/DCP2/PNPT1/RC3H2/GSPT2/PUM2/SMG9/XRN1/CNOT11/PCID2/LARP1/TARDBP/FMR1/CELF1/SKIV2L/SMG6/TRDMT1/AGO4/SMG7/TUT1/GIGYF2/NBAS/YTHDF3/GTP…
GOBP_POSITIVE_REGULATION_OF_SPINDLE_ASSEMBLY	GOBP_POSITIVE_REGULATION_OF_SPINDLE_ASSEMBLY	GOBP_POSITIVE_REGULATION_OF_SPINDLE_ASSEMBLY	4	0.704016	1.27397	0.201449	1	1	3483	tags=100%, list=30%, signal=70%	GPSM2/NUMA1/DYNC1H1/SPAG5
GOBP_DNA_METHYLATION_DEPENDENT_HETEROCHROMATIN_ASSEMBLY	GOBP_DNA_METHYLATION_DEPENDENT_HETEROCHROMATIN_ASSEMBLY	GOBP_DNA_METHYLATION_DEPENDENT_HETEROCHROMATIN_ASSEMBLY	19	0.491321	1.27396	0.191617	1	1	5553	tags=89%, list=47%, signal=47%	MORC2/L3MBTL3/KDM1A/MBD3/DNMT1/SETDB1/DNMT3A/MPHOSPH8/TRIM28/SIRT1/SAMD1/MBD2/HELLS/SETDB2/ATF7IP/TET1/HDAC1
HP_ABNORMAL_INCISOR_MORPHOLOGY	HP_ABNORMAL_INCISOR_MORPHOLOGY	HP_ABNORMAL_INCISOR_MORPHOLOGY	55	0.406337	1.27395	0.146162	1	1	4686	tags=60%, list=40%, signal=36%	CCDC32/NECTIN1/CCBE1/TANC2/PTPN23/BCORL1/HTT/DYNC2LI1/RLIM/MAPK8IP3/HUWE1/MADD/CHSY1/VPS13B/BPTF/PURA/ATP6V1B2/SLC12A2/CDH1/PUS7/DLG1/KAT8/MED13/CREBBP/JARID2/CTCF/TRAPPC4/UBR7/PSMD12/TRIP12/ACTL6A/IKBKG/B3GLCT
HP_EMBRYONAL_NEOPLASM	HP_EMBRYONAL_NEOPLASM	HP_EMBRYONAL_NEOPLASM	50	0.413103	1.27379	0.152866	1	1	4989	tags=70%, list=42%, signal=40%	ARID1B/KCNQ1/APC/BLM/TTC37/ARID1A/DICER1/TP53/CHEK2/SMARCC2/DPF2/PIK3CA/MAP3K1/REST/PTCH1/BRCA2/ARID2/SKIV2L/SMARCA4/SETD2/TRIM28/DIS3L2/SLC22A18/DHX37/PALB2/MSH3/CDC73/WWOX/NSD1/HDAC4/SMARCD1/SOX4/BUB3/EXT2/CEP57
GOBP_THREONINE_METABOLIC_PROCESS	GOBP_THREONINE_METABOLIC_PROCESS	GOBP_THREONINE_METABOLIC_PROCESS	3	0.748151	1.27341	0.200594	1	1	2122	tags=67%, list=18%, signal=55%	RIDA/GCAT
GOBP_REGULATION_OF_CHLORIDE_TRANSPORT	GOBP_REGULATION_OF_CHLORIDE_TRANSPORT	GOBP_REGULATION_OF_CHLORIDE_TRANSPORT	7	0.613843	1.27318	0.200271	1	1	2709	tags=57%, list=23%, signal=44%	CFTR/ATP8B1/ANO9/CA2
HP_THORACIC_HYPOPLASIA	HP_THORACIC_HYPOPLASIA	HP_THORACIC_HYPOPLASIA	89	0.385823	1.27317	0.121026	1	1	4917	tags=53%, list=42%, signal=31%	MESD/NEPRO/TENT5A/CCBE1/KIAA0753/DYNC2H1/SNX10/ATP7A/PAM16/PIGN/BCOR/IFT122/CEP120/KAT6A/PIK3C2A/TRIP11/DYNC2LI1/ZBTB20/SERPINH1/WDR35/IFT81/MBTPS2/KIAA0586/PCNT/SLC10A7/XYLT1/IFT80/HSD17B4/TAPT1/MTOR/SRP54/TTC21B/DLG3/COL11A2/SEC23A/CANT1/SLC26A2/UPF3B/HHAT/IFT172/RUNX2/KYNU/FLNB/SLC35D1/CFL2/LBR/WDR19
GOBP_FATTY_ACID_BETA_OXIDATION_USING_ACYL_COA_OXIDASE	GOBP_FATTY_ACID_BETA_OXIDATION_USING_ACYL_COA_OXIDASE	GOBP_FATTY_ACID_BETA_OXIDATION_USING_ACYL_COA_OXIDASE	10	0.567409	1.27317	0.194904	1	1	2442	tags=50%, list=21%, signal=40%	EHHADH/AMACR/CROT/DECR2/ACOX1
GOBP_REGULATION_OF_INTRACELLULAR_ESTROGEN_RECEPTOR_SIGNALING_PATHWAY	GOBP_REGULATION_OF_INTRACELLULAR_ESTROGEN_RECEPTOR_SIGNALING_PATHWAY	GOBP_REGULATION_OF_INTRACELLULAR_ESTROGEN_RECEPTOR_SIGNALING_PATHWAY	23	0.472194	1.27305	0.163722	1	1	4684	tags=65%, list=40%, signal=39%	CNOT9/DNAAF4/MED1/LATS1/LBH/VPS11/UFL1/UFSP2/SRC/STRN3/PARP1/CNOT1/CARM1/VPS18/SKP2
GOBP_SODIUM_ION_TRANSMEMBRANE_TRANSPORT	GOBP_SODIUM_ION_TRANSMEMBRANE_TRANSPORT	GOBP_SODIUM_ION_TRANSMEMBRANE_TRANSPORT	53	0.40877	1.27289	0.142857	1	1	3759	tags=45%, list=32%, signal=31%	SLC9A3/TRPM2/SLC6A16/SLC23A1/KCNQ1/STK39/PRKCE/SLC8B1/SCN3A/KLHL24/TRPM4/TPCN1/GPD1L/UTRN/ANO6/SLC12A2/SCNN1A/DLG1/ATP2B4/SLC4A4/ACTN4/SLC9A9/WNK1/DNM2
HP_DOWNSLANTED_PALPEBRAL_FISSURES	HP_DOWNSLANTED_PALPEBRAL_FISSURES	HP_DOWNSLANTED_PALPEBRAL_FISSURES	317	0.361844	1.27283	0.0133765	0.999181	0.999181	4896	tags=53%, list=42%, signal=32%	CCDC32/UFD1/NSD2/SPART/NECTIN1/VPS35L/WASHC5/ATRIP/BICRA/TRIM32/BBS2/MED12L/CENPJ/DPH1/SOX5/ARID1B/ATR/RPS6KA3/BBS10/ATP7A/TANC2/CHD8/SOS1/POLR3A/IQSEC2/CDK19/APC/USP9X/HIRA/BBS7/TTC37/SATB2/PTPN23/BCORL1/EDEM3/CBL/MAPK1/SCN3A/SPEN/SUZ12/UMPS/HERC1/HTT/KDM1A/WDPCP/CLTC/ASPH/CEP152/DYNC2LI1/CASK/ZBTB20/SEC24C/NF1/PACS2/CEP290/DPF2/DYNC1H1/PIK3CA/AHDC1/MAF/BBS4/ZNF148/LZTR1/RLIM/SMC1A/POLR1A/SMPD4/…
GOBP_NUCLEAR_TRANSCRIBED_MRNA_CATABOLIC_PROCESS_DEADENYLATION_DEPENDENT_DECAY	GOBP_NUCLEAR_TRANSCRIBED_MRNA_CATABOLIC_PROCESS_DEADENYLATION_DEPENDENT_DECAY	GOBP_NUCLEAR_TRANSCRIBED_MRNA_CATABOLIC_PROCESS_DEADENYLATION_DEPENDENT_DECAY	55	0.405892	1.27255	0.146162	1	1	4849	tags=55%, list=41%, signal=32%	TUT4/TUT7/TENT4A/TENT4B/EXOSC2/BTG2/NANOS1/RC3H1/EXOSC9/HNRNPU/CPEB3/DCP2/RC3H2/SYNCRIP/MLH1/CNOT8/DHX36/NOCT/SAMD4B/TNRC6A/CNOT6L/DHX9/CNOT7/CNOT1/POLR2D/EIF4ENIF1/ZFP36L1/DIS3/EXOSC8/AGO2
GOBP_REGULATION_OF_CHROMOSOME_SEGREGATION	GOBP_REGULATION_OF_CHROMOSOME_SEGREGATION	GOBP_REGULATION_OF_CHROMOSOME_SEGREGATION	62	0.400088	1.27214	0.138075	1	1	3288	tags=50%, list=28%, signal=36%	CENPF/ZWINT/CSNK2A1/APC/KNTC1/AURKB/CDC6/RAD18/CDK5RAP2/KLHL22/ATM/ZW10/ANAPC7/SPDL1/IK/RAD21/CDC23/MKI67/MAD2L1BP/HNRNPU/NUMA1/FBXO5/GEN1/ZNF207/PUM2/RIOK2/PCID2/DYNC1LI1/RCC2/WAPL/CCNB1
HP_GAZE_EVOKED_NYSTAGMUS	HP_GAZE_EVOKED_NYSTAGMUS	HP_GAZE_EVOKED_NYSTAGMUS	24	0.465609	1.27189	0.164144	1	1	4471	tags=62%, list=38%, signal=39%	MRE11/SETX/TBP/PRRT2/ATXN2/PRKCG/SDHA/RFC1/ATXN3/SPG11/ATXN1/TDP1/SACS/WWOX/APTX
GOBP_THREONINE_CATABOLIC_PROCESS	GOBP_THREONINE_CATABOLIC_PROCESS	GOBP_THREONINE_CATABOLIC_PROCESS	2	0.819667	1.27163	0.173913	1	1	2122	tags=100%, list=18%, signal=82%	RIDA/GCAT
GOBP_DEVELOPMENT_OF_SECONDARY_FEMALE_SEXUAL_CHARACTERISTICS	GOBP_DEVELOPMENT_OF_SECONDARY_FEMALE_SEXUAL_CHARACTERISTICS	GOBP_DEVELOPMENT_OF_SECONDARY_FEMALE_SEXUAL_CHARACTERISTICS	5	0.66535	1.27153	0.204138	1	1	2129	tags=60%, list=18%, signal=49%	MED1/STAT5B/IRF2BPL
HP_TRUNCUS_ARTERIOSUS	HP_TRUNCUS_ARTERIOSUS	HP_TRUNCUS_ARTERIOSUS	12	0.546372	1.271	0.198007	1	1	2612	tags=50%, list=22%, signal=39%	UFD1/HIRA/MAPK1/SEC24C/NEK8/BCR
GOBP_NK_T_CELL_DIFFERENTIATION	GOBP_NK_T_CELL_DIFFERENTIATION	GOBP_NK_T_CELL_DIFFERENTIATION	8	0.594284	1.27085	0.189295	1	1	3716	tags=88%, list=32%, signal=60%	TOX/ZBTB7B/PRDM1/AP3B1/TGFBR2/ATF2/ITK
GOBP_MEMBRANE_RAFT_LOCALIZATION	GOBP_MEMBRANE_RAFT_LOCALIZATION	GOBP_MEMBRANE_RAFT_LOCALIZATION	7	0.612677	1.27076	0.201624	1	1	1359	tags=29%, list=12%, signal=25%	NAXE/DOCK2
HP_BRACHYDACTYLY	HP_BRACHYDACTYLY	HP_BRACHYDACTYLY	222	0.365198	1.27049	0.045	1	1	5213	tags=57%, list=44%, signal=32%	CCDC32/NEPRO/CPLANE1/SPART/WASHC5/KIAA0753/STIL/DYNC2H1/RPS6KA3/ATP7A/SOS1/CSNK2A1/IQSEC2/PIGN/IFT122/EPB41L1/EXOSC2/FTO/CEP120/TCF12/KAT6A/MEGF8/TONSL/EXT1/CBL/ARID1A/SPEN/KDM1A/TRIP11/NOTCH1/RAD21/DYNC2LI1/AIFM1/KDM5C/DPF2/PIK3CA/MAF/BBS4/WDR35/LZTR1/RLIM/SMC1A/IFT81/PDGFRB/PTCH1/HUWE1/PTPN11/MED12/PDE6D/BRAF/SIN3A/RIT1/KIAA0586/PCNT/CHSY1/USF3/ARID2/SMARCD2/PGM3/SMC3/CASZ1/FAM149B1/ATP6V1B2/AT…
GOBP_NEGATIVE_REGULATION_OF_LIPID_CATABOLIC_PROCESS	GOBP_NEGATIVE_REGULATION_OF_LIPID_CATABOLIC_PROCESS	GOBP_NEGATIVE_REGULATION_OF_LIPID_CATABOLIC_PROCESS	13	0.535061	1.27042	0.187266	1	1	2051	tags=31%, list=17%, signal=25%	FMC1/ETFBKMT/ACACB/GPLD1
GOCC_PHOTORECEPTOR_CONNECTING_CILIUM	GOCC_PHOTORECEPTOR_CONNECTING_CILIUM	GOCC_PHOTORECEPTOR_CONNECTING_CILIUM	21	0.479229	1.2704	0.195035	1	1	3013	tags=43%, list=26%, signal=32%	WHRN/IFT122/RPGRIP1L/CEP290/BBS4/FAM161A/IQCB1/LCA5/KIFAP3
GOBP_DETECTION_OF_MECHANICAL_STIMULUS_INVOLVED_IN_SENSORY_PERCEPTION	GOBP_DETECTION_OF_MECHANICAL_STIMULUS_INVOLVED_IN_SENSORY_PERCEPTION	GOBP_DETECTION_OF_MECHANICAL_STIMULUS_INVOLVED_IN_SENSORY_PERCEPTION	10	0.566075	1.27018	0.201274	1	1	1105	tags=30%, list=9%, signal=27%	WHRN/PJVK/KCNQ1
GOBP_COLLATERAL_SPROUTING	GOBP_COLLATERAL_SPROUTING	GOBP_COLLATERAL_SPROUTING	12	0.545721	1.26948	0.198007	1	1	3626	tags=58%, list=31%, signal=40%	SPART/ULK1/HDAC6/ABL1/SEMA4D/NIN/IST1
GOBP_INNER_EAR_RECEPTOR_CELL_STEREOCILIUM_ORGANIZATION	GOBP_INNER_EAR_RECEPTOR_CELL_STEREOCILIUM_ORGANIZATION	GOBP_INNER_EAR_RECEPTOR_CELL_STEREOCILIUM_ORGANIZATION	17	0.50161	1.26947	0.201205	1	1	1820	tags=24%, list=15%, signal=20%	WHRN/PJVK/TRIOBP/TRIP11
HP_ABNORMAL_SOFT_PALATE_MORPHOLOGY	HP_ABNORMAL_SOFT_PALATE_MORPHOLOGY	HP_ABNORMAL_SOFT_PALATE_MORPHOLOGY	152	0.370679	1.2691	0.0713568	1	1	3720	tags=39%, list=32%, signal=27%	ADA2/LARGE1/RXYLT1/SELENOI/NECTIN1/BICRA/ESS2/FANCC/POLA1/FANCM/PLCB4/TTN/FKBP14/POLR3A/RFWD3/USP9X/DGCR8/POMGNT2/PGAP1/BCOR/TTC37/SATB2/AMER1/GAS1/FTO/ERCC4/CDC6/B3GALNT2/STAG2/TGFBR1/EDN1/ALG9/ORC4/WDR35/RLIM/SMC1A/FKTN/SMPD4/PTCH1/DGCR2/DYRK1A/MYLPF/BRCA2/KMT2C/XYLT1/ATP6V1B2/SMAD4/CDH1/AMMECR1/ZEB2/DLG1/TGFBR2/PIGW/DDX3X/KAT6B/RECQL4/DLG3/COL11A2/DDX59/SEC23A
GOMF_HISTONE_ACETYLTRANSFERASE_BINDING	GOMF_HISTONE_ACETYLTRANSFERASE_BINDING	GOMF_HISTONE_ACETYLTRANSFERASE_BINDING	19	0.489442	1.26908	0.196407	1	1	2467	tags=47%, list=21%, signal=37%	FOXP3/KANSL1L/STAT1/ECD/BCAS3/KANSL1/TP53/SP1/MTF1
HP_FETAL_PYELECTASIS	HP_FETAL_PYELECTASIS	HP_FETAL_PYELECTASIS	3	0.745429	1.26877	0.206538	1	1	2535	tags=67%, list=22%, signal=52%	KANSL1/TBCK
HP_MACRODONTIA	HP_MACRODONTIA	HP_MACRODONTIA	49	0.411607	1.26858	0.162963	1	1	4262	tags=55%, list=36%, signal=35%	CCDC32/NECTIN1/TANC2/PTPN23/BCORL1/HTT/MBD5/RLIM/MAPK8IP3/HUWE1/MADD/VPS13B/BPTF/PURA/ATP6V1B2/SLC12A2/PUS7/KAT8/MED13/JARID2/ANKRD11/CTCF/DHX37/TRAPPC4/UBR7/PSMD12/TRIP12
GOMF_MINUS_END_DIRECTED_MICROTUBULE_MOTOR_ACTIVITY	GOMF_MINUS_END_DIRECTED_MICROTUBULE_MOTOR_ACTIVITY	GOMF_MINUS_END_DIRECTED_MICROTUBULE_MOTOR_ACTIVITY	2	0.817625	1.26846	0.17893	1	1	2146	tags=100%, list=18%, signal=82%	DYNC2H1/DYNC1H1
GOBP_DNA_METHYLATION_ON_CYTOSINE	GOBP_DNA_METHYLATION_ON_CYTOSINE	GOBP_DNA_METHYLATION_ON_CYTOSINE	3	0.745215	1.26841	0.206538	1	1	2998	tags=100%, list=25%, signal=75%	EHMT2/DNMT1/DNMT3A
HP_BILATERAL_SINGLE_TRANSVERSE_PALMAR_CREASES	HP_BILATERAL_SINGLE_TRANSVERSE_PALMAR_CREASES	HP_BILATERAL_SINGLE_TRANSVERSE_PALMAR_CREASES	39	0.429429	1.26839	0.167756	1	1	4163	tags=54%, list=35%, signal=35%	NECTIN1/CCBE1/DPH1/AMACR/EXT1/PEX6/PEX1/RAD21/TSEN2/SMC1A/NIPBL/PEX14/SMC3/PEX12/KAT6B/PEX19/PEX11B/DIS3L2/CD96/SEPSECS/NUP188
HP_ABNORMALITY_OF_THYROID_PHYSIOLOGY	HP_ABNORMALITY_OF_THYROID_PHYSIOLOGY	HP_ABNORMALITY_OF_THYROID_PHYSIOLOGY	188	0.367042	1.26832	0.0522088	1	1	5717	tags=63%, list=49%, signal=33%	BUD23/UFD1/FDX2/TWNK/FOXP3/BICRA/GTF2IRD1/ATP8B1/POLR3A/CLPB/IQSEC2/APC/USP9X/HIRA/ALMS1/BCOR/SAMHD1/TTC37/GAS1/MT-ND6/TSHR/EXOSC2/RRM2B/PLAG1/STAT1/TONSL/PMM2/PIK3C2A/SPEN/KANSL1/DCAF17/WFS1/STAG2/CDKN1B/ZBTB20/SEC24C/TSC2/TSC1/PIK3CA/MDM4/SMC1A/TBL1X/PTCH1/DYRK1A/TBCK/MADD/POMC/BRAF/STX1A/FMR1/SKIV2L/CASZ1/SETD2/DNM1L/ATP6V1B2/HFE/UBR1/PIEZO1/POLG2/LRBA/NIN/ADAR/AFF4/OPA1/FLII/RBM28/ITCH/MT-ND1…
HP_MESOAXIAL_POLYDACTYLY	HP_MESOAXIAL_POLYDACTYLY	HP_MESOAXIAL_POLYDACTYLY	10	0.565107	1.268	0.203822	1	1	3053	tags=60%, list=26%, signal=44%	CPLANE1/KIAA0753/PDE6D/CHSY1/FAM149B1/TMEM216
HP_BILATERAL_CLEFT_LIP_AND_PALATE	HP_BILATERAL_CLEFT_LIP_AND_PALATE	HP_BILATERAL_CLEFT_LIP_AND_PALATE	6	0.632857	1.26795	0.2	1	1	3066	tags=67%, list=26%, signal=49%	NECTIN1/CHUK/PTCH1/CDH1
HP_ULNAR_BOWING	HP_ULNAR_BOWING	HP_ULNAR_BOWING	6	0.632758	1.26776	0.2	1	1	3951	tags=67%, list=34%, signal=44%	VPS35L/PCNT/RECQL4/SLC26A2
HP_MENINGOCELE	HP_MENINGOCELE	HP_MENINGOCELE	28	0.451688	1.26773	0.183766	1	1	2630	tags=36%, list=22%, signal=28%	UFD1/LARGE1/HIRA/B3GALNT2/SEC24C/CEP290/FKTN/INPP5E/SIN3A/KIAA0586
GOBP_CYTOPLASMIC_PATTERN_RECOGNITION_RECEPTOR_SIGNALING_PATHWAY_IN_RESPONSE_TO_VIRUS	GOBP_CYTOPLASMIC_PATTERN_RECOGNITION_RECEPTOR_SIGNALING_PATHWAY_IN_RESPONSE_TO_VIRUS	GOBP_CYTOPLASMIC_PATTERN_RECOGNITION_RECEPTOR_SIGNALING_PATHWAY_IN_RESPONSE_TO_VIRUS	29	0.448611	1.26747	0.193042	1	1	3930	tags=48%, list=33%, signal=32%	NOP53/UFD1/DHX58/CLPB/ZCCHC3/NPLOC4/RNF125/PUM2/RIOK3/USP15/DDX58/ANKRD17/PUM1/SEC14L1
HP_ABNORMAL_AORTIC_ARCH_MORPHOLOGY	HP_ABNORMAL_AORTIC_ARCH_MORPHOLOGY	HP_ABNORMAL_AORTIC_ARCH_MORPHOLOGY	31	0.442903	1.26709	0.17869	1	1	4449	tags=52%, list=38%, signal=32%	UFD1/ESS2/PIGN/DGCR8/HIRA/BCOR/SEC24C/DGCR2/SMG9/TMEM260/DIS3L2/WDR26/CREBBP/MED13L/MCTP2/DGCR6
HP_SEBORRHEIC_DERMATITIS	HP_SEBORRHEIC_DERMATITIS	HP_SEBORRHEIC_DERMATITIS	18	0.494461	1.26697	0.19468	1	1	2151	tags=28%, list=18%, signal=23%	UFD1/CARMIL2/HIRA/SEC24C/PIK3CA
GOBP_CELL_DIFFERENTIATION_IN_SPINAL_CORD	GOBP_CELL_DIFFERENTIATION_IN_SPINAL_CORD	GOBP_CELL_DIFFERENTIATION_IN_SPINAL_CORD	14	0.523477	1.26697	0.198276	1	1	4819	tags=79%, list=41%, signal=46%	DYNC2H1/NOTCH1/MDGA1/LMO4/PTCH1/CLN8/SCYL3/GIGYF2/IFT172/SOX4/ABT1
GOMF_S_METHYLTRANSFERASE_ACTIVITY	GOMF_S_METHYLTRANSFERASE_ACTIVITY	GOMF_S_METHYLTRANSFERASE_ACTIVITY	4	0.700065	1.26682	0.205797	1	1	2998	tags=75%, list=25%, signal=56%	MTR/KMT2A/DNMT3A
GOBP_NEGATIVE_REGULATION_OF_RESPONSE_TO_ENDOPLASMIC_RETICULUM_STRESS	GOBP_NEGATIVE_REGULATION_OF_RESPONSE_TO_ENDOPLASMIC_RETICULUM_STRESS	GOBP_NEGATIVE_REGULATION_OF_RESPONSE_TO_ENDOPLASMIC_RETICULUM_STRESS	37	0.431711	1.26668	0.176087	1	1	8	tags=5%, list=0%, signal=5%	RACK1/SELENOS
HP_RECURRENT_TONSILLITIS	HP_RECURRENT_TONSILLITIS	HP_RECURRENT_TONSILLITIS	4	0.699971	1.26665	0.205797	1	1	1279	tags=50%, list=11%, signal=45%	CYBC1/BLM
GOMF_SIGNALING_RECEPTOR_INHIBITOR_ACTIVITY	GOMF_SIGNALING_RECEPTOR_INHIBITOR_ACTIVITY	GOMF_SIGNALING_RECEPTOR_INHIBITOR_ACTIVITY	12	0.544486	1.26661	0.200498	1	1	1448	tags=33%, list=12%, signal=29%	MTRNR2L12/MTRNR2L8/DKK3/MTRNR2L10
GOBP_REGULATION_OF_MACROPHAGE_PROLIFERATION	GOBP_REGULATION_OF_MACROPHAGE_PROLIFERATION	GOBP_REGULATION_OF_MACROPHAGE_PROLIFERATION	3	0.743977	1.2663	0.20951	1	1	1593	tags=67%, list=14%, signal=58%	PTK2/MAPK1
GOCC_PERICILIARY_MEMBRANE_COMPARTMENT	GOCC_PERICILIARY_MEMBRANE_COMPARTMENT	GOCC_PERICILIARY_MEMBRANE_COMPARTMENT	3	0.743939	1.26624	0.20951	1	1	3013	tags=100%, list=26%, signal=74%	WHRN/RP2/KIFAP3
GOCC_STEREOCILIUM_MEMBRANE	GOCC_STEREOCILIUM_MEMBRANE	GOCC_STEREOCILIUM_MEMBRANE	3	0.743885	1.26614	0.20951	1	1	1294	tags=67%, list=11%, signal=59%	RIPOR2/MYO1C
GOMF_INTRACELLULAR_LIGAND_GATED_ION_CHANNEL_ACTIVITY	GOMF_INTRACELLULAR_LIGAND_GATED_ION_CHANNEL_ACTIVITY	GOMF_INTRACELLULAR_LIGAND_GATED_ION_CHANNEL_ACTIVITY	11	0.550892	1.26522	0.206767	1	1	3602	tags=64%, list=31%, signal=44%	TRPM2/CFTR/MCOLN2/ITPR2/TPCN1/ITPR3/RASA3
GOBP_ESTABLISHMENT_OR_MAINTENANCE_OF_BIPOLAR_CELL_POLARITY	GOBP_ESTABLISHMENT_OR_MAINTENANCE_OF_BIPOLAR_CELL_POLARITY	GOBP_ESTABLISHMENT_OR_MAINTENANCE_OF_BIPOLAR_CELL_POLARITY	36	0.43205	1.26521	0.178142	1	1	1811	tags=28%, list=15%, signal=24%	ERBIN/PATJ/MTCL1/DLG2/PARD3/MYO9A/FAT1/LIN7C/ANK1/RAP2A
GOMF_VERY_LONG_CHAIN_FATTY_ACID_COA_LIGASE_ACTIVITY	GOMF_VERY_LONG_CHAIN_FATTY_ACID_COA_LIGASE_ACTIVITY	GOMF_VERY_LONG_CHAIN_FATTY_ACID_COA_LIGASE_ACTIVITY	6	0.631419	1.26507	0.201379	1	1	3488	tags=83%, list=30%, signal=59%	SLC27A4/SLC27A1/SLC27A3/ACSL4/ACSF3
HP_IMPAIRED_HORIZONTAL_SMOOTH_PURSUIT	HP_IMPAIRED_HORIZONTAL_SMOOTH_PURSUIT	HP_IMPAIRED_HORIZONTAL_SMOOTH_PURSUIT	5	0.661959	1.26505	0.212414	1	1	3978	tags=100%, list=34%, signal=66%	ATXN2/POLR3B/RFC1/ATXN3/ATXN1
GOMF_TELOMERIC_DNA_BINDING	GOMF_TELOMERIC_DNA_BINDING	GOMF_TELOMERIC_DNA_BINDING	37	0.431077	1.26482	0.178261	1	1	3763	tags=51%, list=32%, signal=35%	TEN1/STN1/CTC1/SMG5/BLM/ZBTB10/ZBTB48/KDM1A/TP53BP1/UPF1/RPA1/XRCC5/TERF2/PURA/SMG6/SMG7/HNRNPA2B1/HMBOX1/SMG1
GOBP_REGULATION_OF_MACROPHAGE_APOPTOTIC_PROCESS	GOBP_REGULATION_OF_MACROPHAGE_APOPTOTIC_PROCESS	GOBP_REGULATION_OF_MACROPHAGE_APOPTOTIC_PROCESS	7	0.60978	1.26475	0.20433	1	1	8	tags=14%, list=0%, signal=14%	SELENOS
HP_ECTODERMAL_DYSPLASIA	HP_ECTODERMAL_DYSPLASIA	HP_ECTODERMAL_DYSPLASIA	13	0.532646	1.26469	0.193508	1	1	2969	tags=54%, list=25%, signal=40%	NECTIN1/IFT122/KANSL1/WDR35/MBTPS2/NLRP1/ATP6V1B2
HP_ABNORMAL_PREPUTIUM_MORPHOLOGY	HP_ABNORMAL_PREPUTIUM_MORPHOLOGY	HP_ABNORMAL_PREPUTIUM_MORPHOLOGY	22	0.471213	1.26464	0.187135	1	1	5296	tags=82%, list=45%, signal=45%	FANCC/FANCM/RFWD3/ERCC4/BRCA2/SETD2/FANCL/FERMT1/CTCF/FANCA/FANCB/PALB2/DKC1/NSD1/FANCG/RAD51C/ERMARD/FANCF
GOBP_NEURON_FATE_SPECIFICATION	GOBP_NEURON_FATE_SPECIFICATION	GOBP_NEURON_FATE_SPECIFICATION	3	0.742946	1.26455	0.212481	1	1	2239	tags=67%, list=19%, signal=54%	ESRP1/EHMT2
GOCC_ELONGATOR_HOLOENZYME_COMPLEX	GOCC_ELONGATOR_HOLOENZYME_COMPLEX	GOCC_ELONGATOR_HOLOENZYME_COMPLEX	6	0.631147	1.26453	0.201379	1	1	2041	tags=50%, list=17%, signal=41%	ELP1/ELP4/ELP3
HP_ABNORMAL_RENAL_INSTERSTITIAL_MORPHOLOGY	HP_ABNORMAL_RENAL_INSTERSTITIAL_MORPHOLOGY	HP_ABNORMAL_RENAL_INSTERSTITIAL_MORPHOLOGY	43	0.421196	1.26438	0.165049	1	1	2031	tags=26%, list=17%, signal=21%	BUD23/FOXP3/GTF2IRD1/FAN1/DPH1/ALMS1/IFT122/TRAF3IP1/RPGRIP1L/PUS3/CPT2
GOMF_SODIUM_CHANNEL_ACTIVITY	GOMF_SODIUM_CHANNEL_ACTIVITY	GOMF_SODIUM_CHANNEL_ACTIVITY	6	0.630975	1.26418	0.201379	1	1	3180	tags=83%, list=27%, signal=61%	TRPM2/SCN3A/TRPM4/TPCN1/SCNN1A
HP_SPECIFIC_LEARNING_DISABILITY	HP_SPECIFIC_LEARNING_DISABILITY	HP_SPECIFIC_LEARNING_DISABILITY	166	0.367456	1.26408	0.0661986	1	1	3921	tags=42%, list=33%, signal=28%	UFD1/LARGE1/RXYLT1/SPART/NECTIN1/TWNK/DNAAF4/ESS2/PLA2G6/JRK/ATP7A/APC/DGCR8/POMGNT2/HIRA/ALMS1/BLM/MORC2/AMER1/GAS1/MT-ND6/SPG7/DNAL4/CDC6/PIK3C2A/HTT/B3GALNT2/DARS2/TMEM63A/STAG2/SEC24C/TSC2/GCLC/NF1/SH2B1/UBE3B/TSC1/TUBB2B/TCF4/PRRT2/ORC4/SMC1A/FKTN/LEMD3/PTCH1/DGCR2/MBTPS2/MICU1/TARDBP/CHSY1/FMR1/BPTF/SETD2/FARSB/SMAD4/TRIO/DPYD/LYST/HNRNPA2B1/MTOR/MT-ND1/KAT6B/SRP54/ADGRG1/AUTS2/MT-CO3/DIS3L…
GOBP_DNA_DOUBLE_STRAND_BREAK_PROCESSING	GOBP_DNA_DOUBLE_STRAND_BREAK_PROCESSING	GOBP_DNA_DOUBLE_STRAND_BREAK_PROCESSING	12	0.543328	1.26392	0.201743	1	1	2032	tags=42%, list=17%, signal=35%	MRE11/HELB/BLM/RAD52/EXD2
GOBP_MEIOTIC_SPINDLE_ASSEMBLY	GOBP_MEIOTIC_SPINDLE_ASSEMBLY	GOBP_MEIOTIC_SPINDLE_ASSEMBLY	4	0.698401	1.26381	0.208696	1	1	3549	tags=100%, list=30%, signal=70%	WASHC5/FBXO5/GOLGA2/ASPM
GOMF_NEUROTRANSMITTER_BINDING	GOMF_NEUROTRANSMITTER_BINDING	GOMF_NEUROTRANSMITTER_BINDING	3	0.742481	1.26376	0.212481	1	1	1549	tags=33%, list=13%, signal=29%	CHRNB1
HP_CLONUS	HP_CLONUS	HP_CLONUS	68	0.393062	1.26322	0.14657	1	1	2053	tags=21%, list=17%, signal=17%	HIKESHI/PLPBP/SELENOI/SPART/WASHC5/PRUNE1/SETX/ALS2/ZFYVE27/HTT/KDM1A/SPAST/TSEN2/NIPA1
HP_CONE_SHAPED_EPIPHYSIS	HP_CONE_SHAPED_EPIPHYSIS	HP_CONE_SHAPED_EPIPHYSIS	47	0.412976	1.26296	0.165429	1	1	3623	tags=51%, list=31%, signal=35%	ATRIP/CENPJ/DYNC2H1/ATR/TRAF3IP1/CEP120/CEP164/EXT1/MIA3/TRIP11/CEP152/DYNC2LI1/AIFM1/CEP290/IQCB1/KIAA0586/PCNT/SMAD4/IFT80/DYM/INVS/SDCCAG8/KNSTRN/TTC21B
GOBP_PARASYMPATHETIC_NERVOUS_SYSTEM_DEVELOPMENT	GOBP_PARASYMPATHETIC_NERVOUS_SYSTEM_DEVELOPMENT	GOBP_PARASYMPATHETIC_NERVOUS_SYSTEM_DEVELOPMENT	7	0.608853	1.26283	0.205683	1	1	1741	tags=43%, list=15%, signal=37%	NAV2/ADARB1/NRP1
HP_ABNORMALITY_OF_CRANIAL_SUTURES	HP_ABNORMALITY_OF_CRANIAL_SUTURES	HP_ABNORMALITY_OF_CRANIAL_SUTURES	215	0.363986	1.26276	0.05	1	1	5084	tags=53%, list=43%, signal=31%	MESD/UFD1/TOGARAM1/CCNQ/ATRIP/TENT5A/BICRA/CCBE1/POLA1/CENPJ/DPH1/SNX10/ATR/RPS6KA3/ATP7A/TANC2/POLR3A/KCNQ1/PAM16/HIRA/IFT122/AMER1/BCL11B/ZNF292/CEP120/TCF12/KAT6A/MEGF8/CDC6/MAPK1/PEX1/SPEN/KANSL1/RTTN/ADARB1/HERC1/VDR/FIG4/CEP152/AIFM1/SEC24C/HNRNPU/SH2B1/TGFBR1/DPF2/ALG9/AHDC1/MAF/ORC4/WDR35/PEX14/PDGFRB/RNF125/LEMD3/CHD4/PTCH1/HUWE1/TBCK/MED12/SMG9/MBTPS2/PCNT/ARID2/ERCC6/SLC25A24/SMC3/CASZ…
GOBP_REGULATION_OF_DNA_REPLICATION	GOBP_REGULATION_OF_DNA_REPLICATION	GOBP_REGULATION_OF_DNA_REPLICATION	98	0.380309	1.26265	0.111675	1	1	4253	tags=50%, list=36%, signal=32%	FBH1/STN1/RFC3/DBF4B/ZRANB3/ATR/WIZ/CTC1/CHTF18/CDAN1/ACTR5/BLM/LIG3/TIMELESS/CDC6/TTF1/CCDC88A/TP53/ESCO1/SLFN11/NUGGC/KAT7/ATAD5/ZBTB38/EHMT2/FBXO5/JADE2/BRCA2/INO80E/SMC3/ATRX/POLE3/NBN/WAPL/POLG2/ZNF830/ORC3/RAD17/UCHL5/TNFAIP1/ACTR8/WRNIP1/ANKRD17/USP37/DHX9/NUCKS1/RFC4/ING5/INO80D
HP_ABSENT_OR_MINIMALLY_OSSIFIED_VERTEBRAL_BODIES	HP_ABSENT_OR_MINIMALLY_OSSIFIED_VERTEBRAL_BODIES	HP_ABSENT_OR_MINIMALLY_OSSIFIED_VERTEBRAL_BODIES	8	0.590383	1.26251	0.195822	1	1	4821	tags=100%, list=41%, signal=59%	VPS35L/DYNC2H1/TRIP11/WDR35/IFT80/SLC26A2/FLNB/LBR
GOMF_GAMMA_TUBULIN_BINDING	GOMF_GAMMA_TUBULIN_BINDING	GOMF_GAMMA_TUBULIN_BINDING	27	0.453499	1.26227	0.18451	1	1	5170	tags=74%, list=44%, signal=42%	WASHC1/CENPJ/CDK5RAP2/MARK4/TUBGCP3/GIT1/DIXDC1/CEP70/BRCA2/CEP57L1/TUBGCP2/RAD51D/DDX3X/TUBGCP6/TUBGCP5/B9D2/PDE4B/TUBGCP4/CEP57/ARHGEF7
HP_PROSTATE_NEOPLASM	HP_PROSTATE_NEOPLASM	HP_PROSTATE_NEOPLASM	24	0.462073	1.26224	0.179278	1	1	3321	tags=50%, list=28%, signal=36%	MRE11/RNASEL/ZFHX3/APC/TP53/CHEK2/MDM2/BRCA2/CDH1/NBN/RAD51D/BARD1
HP_ABNORMALITY_OF_UPPER_LIP_VERMILLION	HP_ABNORMALITY_OF_UPPER_LIP_VERMILLION	HP_ABNORMALITY_OF_UPPER_LIP_VERMILLION	265	0.359921	1.2619	0.02997	1	1	5224	tags=58%, list=44%, signal=33%	MESD/CCNQ/VPS35L/STRADA/KNL1/MED12L/STIL/CENPJ/ARID1B/RPS6KA3/POLR3A/CSNK2A1/IQSEC2/CDK19/APC/PIGN/NCAPD3/CDK13/AGL/USP9X/SATB2/GAS1/EXOSC2/HK1/BCL11B/EDEM3/ZNF292/MCPH1/KAT6A/EXT1/PMM2/MAPK1/ARID1A/RHOBTB2/CDK5RAP2/PBX1/SPEN/ADARB1/KDM1A/CLTC/MBD5/RAD21/AP4B1/CEP152/STAG2/HNRNPU/SMARCC2/UBE3B/PACS2/KDM5C/PREPL/DPF2/ALG9/MAF/SMC1A/ATN1/NIPBL/SMPD4/PDGFRB/MAPK8IP3/PTCH1/HUWE1/TRRAP/DYRK1A/TBCK/MED…
HP_CONVEX_NASAL_RIDGE	HP_CONVEX_NASAL_RIDGE	HP_CONVEX_NASAL_RIDGE	53	0.405203	1.26178	0.153439	1	1	4491	tags=53%, list=38%, signal=33%	NSD2/ATRIP/TENT5A/CENPJ/ATR/ATP7A/POLR3A/APC/SATB2/ERCC4/PEX1/ASPH/CEP152/ALG9/MBTPS2/PCNT/VPS13B/SLC25A24/UBR1/NBN/ZEB2/ITCH/POLD1/CREBBP/PPP2R3C/NUP188/RUNX2/RBBP8
GOMF_RNA_POLYMERASE_BINDING	GOMF_RNA_POLYMERASE_BINDING	GOMF_RNA_POLYMERASE_BINDING	51	0.407088	1.26133	0.160847	1	1	4975	tags=57%, list=42%, signal=33%	RTRAF/RPAP2/ELP4/SCAF8/CCNT2/HNRNPU/CCNT1/PKN2/PABPN1/RPRD1B/SPTY2D1/SCAF1/RECQL5/GTF2B/NCOA3/AGO1/ZNF326/UVSSA/LEO1/DHX9/CDC73/SMYD3/WAC/AGO2/TCERG1/CCAR2/ELP2/CTR9/PCF11
GOBP_REGULATION_OF_INNER_EAR_AUDITORY_RECEPTOR_CELL_DIFFERENTIATION	GOBP_REGULATION_OF_INNER_EAR_AUDITORY_RECEPTOR_CELL_DIFFERENTIATION	GOBP_REGULATION_OF_INNER_EAR_AUDITORY_RECEPTOR_CELL_DIFFERENTIATION	4	0.696999	1.26127	0.213043	1	1	1838	tags=50%, list=16%, signal=42%	ESRP1/NOTCH1
HP_OCULOGYRIC_CRISIS	HP_OCULOGYRIC_CRISIS	HP_OCULOGYRIC_CRISIS	31	0.440859	1.26124	0.18424	1	1	4267	tags=65%, list=36%, signal=41%	MED12L/TRPM3/EPB41L1/CLTC/MBD5/NBEA/DYNC1H1/TCF4/DOCK8/DNM1L/ASH1L/CDH15/KDM5B/CHAMP1/HIVEP2/CIC/CUX1/SETD1B/TAOK1/SYNGAP1
GOBP_REGULATION_OF_MICROTUBULE_BASED_PROCESS	GOBP_REGULATION_OF_MICROTUBULE_BASED_PROCESS	GOBP_REGULATION_OF_MICROTUBULE_BASED_PROCESS	151	0.368234	1.26106	0.0783133	1	1	4034	tags=45%, list=34%, signal=30%	TOGARAM1/CFAP298/PATJ/PRUNE1/BBS2/STIL/CENPJ/CEP295NL/CKAP5/GPSM2/SPICE1/BORA/TTBK2/APC/ROCK2/MACF1/ALMS1/TRAF3IP1/CEP120/CEP97/MCPH1/TPPP/CDK5RAP2/CEP295/CHORDC1/MAP9/CLTC/SPAST/MARK4/CDKN1B/ATF5/CAMSAP2/HNRNPU/GIT1/RGN/NUMA1/HDAC6/DYNC1H1/DIXDC1/BBS4/CCSAP/XPO1/RNF4/GEN1/DYRK1A/ABL1/CEP70/VPS4B/SLAIN1/BICD2/KIF9/RASSF7/GBA2/NIN/CLIP1/CAMSAP1/TPR/SPAG5/CAMSAP3/KAT2B/TTC21B/SIRT1/SENP6/ANKRD53/BO…
GOBP_ENDOPLASMIC_RETICULUM_MANNOSE_TRIMMING	GOBP_ENDOPLASMIC_RETICULUM_MANNOSE_TRIMMING	GOBP_ENDOPLASMIC_RETICULUM_MANNOSE_TRIMMING	10	0.562003	1.26104	0.208917	1	1	3246	tags=70%, list=28%, signal=51%	EDEM3/RNF185/UGGT1/SYVN1/RNF103/EDEM1/TRIM13
HP_INSIDIOUS_ONSET	HP_INSIDIOUS_ONSET	HP_INSIDIOUS_ONSET	12	0.542059	1.26097	0.201743	1	1	3585	tags=58%, list=30%, signal=41%	WASHC5/TBP/SPAST/NIPA1/ATXN2/OPA1/EIF4G1
GOBP_DORSAL_SPINAL_CORD_DEVELOPMENT	GOBP_DORSAL_SPINAL_CORD_DEVELOPMENT	GOBP_DORSAL_SPINAL_CORD_DEVELOPMENT	2	0.812691	1.26081	0.187291	1	1	2204	tags=100%, list=19%, signal=81%	MDGA1/LMO4
GOBP_SPINAL_CORD_ASSOCIATION_NEURON_DIFFERENTIATION	GOBP_SPINAL_CORD_ASSOCIATION_NEURON_DIFFERENTIATION	GOBP_SPINAL_CORD_ASSOCIATION_NEURON_DIFFERENTIATION	2	0.812691	1.26081	0.187291	1	1	2204	tags=100%, list=19%, signal=81%	MDGA1/LMO4
GOBP_ENDOSOMAL_LUMEN_ACIDIFICATION	GOBP_ENDOSOMAL_LUMEN_ACIDIFICATION	GOBP_ENDOSOMAL_LUMEN_ACIDIFICATION	3	0.740547	1.26046	0.213967	1	1	2500	tags=67%, list=21%, signal=53%	CLCN3/RNASEK
GOCC_H4_HISTONE_ACETYLTRANSFERASE_COMPLEX	GOCC_H4_HISTONE_ACETYLTRANSFERASE_COMPLEX	GOCC_H4_HISTONE_ACETYLTRANSFERASE_COMPLEX	36	0.430404	1.26039	0.181421	1	1	4872	tags=67%, list=41%, signal=39%	KANSL1L/VPS72/KANSL3/MRGBP/KANSL1/BRD8/EPC2/EP400/TRRAP/OGT/HCFC1/MBTD1/ATF2/YEATS2/KAT8/DMAP1/EPC1/MLLT1/PHF20/MSL3/MSL2/ING3/ACTL6A/MSL1
HP_INTERRUPTED_AORTIC_ARCH	HP_INTERRUPTED_AORTIC_ARCH	HP_INTERRUPTED_AORTIC_ARCH	12	0.541788	1.26034	0.202989	1	1	4449	tags=67%, list=38%, signal=41%	ESS2/DGCR8/DGCR2/SMG9/TMEM260/DIS3L2/MED13L/DGCR6
HP_METAPHYSEAL_CUPPING	HP_METAPHYSEAL_CUPPING	HP_METAPHYSEAL_CUPPING	11	0.548756	1.26031	0.20802	1	1	2136	tags=45%, list=18%, signal=37%	NEPRO/PAM16/TRIP11/AIFM1/HDAC6
GOBP_CHANGES_TO_DNA_METHYLATION_INVOLVED_IN_EMBRYO_DEVELOPMENT	GOBP_CHANGES_TO_DNA_METHYLATION_INVOLVED_IN_EMBRYO_DEVELOPMENT	GOBP_CHANGES_TO_DNA_METHYLATION_INVOLVED_IN_EMBRYO_DEVELOPMENT	6	0.628999	1.26023	0.204138	1	1	4366	tags=100%, list=37%, signal=63%	ZDBF2/TET3/DNMT1/DNMT3A/TRIM28/PICK1
HP_FOCAL_MYOCLONIC_SEIZURE	HP_FOCAL_MYOCLONIC_SEIZURE	HP_FOCAL_MYOCLONIC_SEIZURE	17	0.497669	1.25949	0.210843	1	1	1508	tags=24%, list=13%, signal=21%	PLPBP/KCTD7/HACE1/ALDH7A1
HP_ABNORMAL_TRICUSPID_VALVE_MORPHOLOGY	HP_ABNORMAL_TRICUSPID_VALVE_MORPHOLOGY	HP_ABNORMAL_TRICUSPID_VALVE_MORPHOLOGY	23	0.467084	1.25928	0.18139	1	1	1271	tags=17%, list=11%, signal=16%	UFD1/WASHC5/RPS6KA3/HIRA
HP_THICK_LOWER_LIP_VERMILION	HP_THICK_LOWER_LIP_VERMILION	HP_THICK_LOWER_LIP_VERMILION	107	0.377574	1.25926	0.111562	1	1	5232	tags=61%, list=44%, signal=34%	BUD23/STRADA/GTF2IRD1/ARID1B/RPS6KA3/SOS1/IQSEC2/USP9X/CUL7/AMER1/CBL/ARID1A/ZBTB20/CDKL5/SMARCC2/DPF2/LZTR1/HUWE1/PTPN11/DYRK1A/MED12/SMG9/SIN3A/RIT1/STX1A/CHD2/HCFC1/SYP/ARID2/KMT2C/SMARCA4/ATP6V1B2/ATRX/ACSL4/TASP1/ARHGEF6/ZEB2/RAB39B/DLG3/SHOC2/BAZ1B/SETD1B/UPF3B/GTF2I/SYNGAP1/SOS2/FTSJ1/SMARCA2/MECP2/PSMB8/RNF135/CUL4B/GTF2IRD2/EHMT1/SMARCD1/PIGL/SOX4/RRAS/GNS/SMS/ADNP/TBC1D24/RASA2/SMARCE1/…
HP_GENERALIZED_ONSET_MOTOR_SEIZURE	HP_GENERALIZED_ONSET_MOTOR_SEIZURE	HP_GENERALIZED_ONSET_MOTOR_SEIZURE	124	0.372936	1.25923	0.0879676	1	1	4052	tags=47%, list=34%, signal=31%	LNPK/MED12L/KCTD7/JRK/TRPM3/HACE1/MT-ND3/EPB41L1/MT-ND6/ALDH7A1/NDE1/TRIT1/CARS2/MT-ATP6/CLTC/COG2/MBD5/CASK/TSEN2/CDKL5/NBEA/DYNC1H1/TCF4/PRRT2/PRICKLE1/SMC1A/ARHGEF9/DYRK1A/PCYT2/CHD2/CLN8/DOCK8/SETD2/DNM1L/MFSD8/PURA/ASH1L/CDH15/SDHA/TRIM8/DHDDS/KDM5B/CHAMP1/ACSF3/HIVEP2/MT-ND1/CIC/KNSTRN/ADGRG1/STAT3/MED13/VPS53/UBE3A/CUX1/EXOC8/SETD1B/TAOK1/SEPSECS
GOBP_FOREBRAIN_NEURON_DIFFERENTIATION	GOBP_FOREBRAIN_NEURON_DIFFERENTIATION	GOBP_FOREBRAIN_NEURON_DIFFERENTIATION	14	0.520252	1.25917	0.211823	1	1	1741	tags=36%, list=15%, signal=30%	DISC1/ATP7A/SATB2/BCL11B/NRP1
GOBP_IMPORT_INTO_NUCLEUS	GOBP_IMPORT_INTO_NUCLEUS	GOBP_IMPORT_INTO_NUCLEUS	128	0.372158	1.25873	0.0910931	1	1	4406	tags=50%, list=37%, signal=32%	HIKESHI/RGPD2/RGPD5/PKIA/TXNIP/LRRK2/NUP155/TNPO2/MED1/E2F3/IPO9/NUP133/EFCAB7/HEATR3/KPNA5/TNPO1/TP53/RANBP6/NOTCH1/NUP58/POM121C/TSC2/NF1/IPO8/PRICKLE1/SNUPN/POM121/KPNA3/STK3/NUP50/NUP214/TARDBP/PML/FAM53B/CDH1/PIK3R1/NXT2/JAK2/KPNA1/TRIM28/SYK/ATF2/TPR/RANBP2/PRKCD/STAT3/APPL1/UBR5/DMAP1/CHP2/IPO7/JUP/FERMT1/NUP88/CBLB/NUP188/MAPK14/NUP62CL/PPP1R10/CRY2/KPNA4/NUP153/EIF4ENIF1/IFNG
GOBP_MEIOTIC_SPINDLE_ORGANIZATION	GOBP_MEIOTIC_SPINDLE_ORGANIZATION	GOBP_MEIOTIC_SPINDLE_ORGANIZATION	9	0.567623	1.25869	0.20641	1	1	3663	tags=67%, list=31%, signal=46%	WASHC5/FBXO5/GOLGA2/ATRX/ASPM/TUBG2
HP_BIFID_EPIGLOTTIS	HP_BIFID_EPIGLOTTIS	HP_BIFID_EPIGLOTTIS	3	0.739345	1.25842	0.213967	1	1	3067	tags=100%, list=26%, signal=74%	DYNC2H1/WDR35/IFT80
GOBP_NEGATIVE_REGULATION_OF_RELAXATION_OF_MUSCLE	GOBP_NEGATIVE_REGULATION_OF_RELAXATION_OF_MUSCLE	GOBP_NEGATIVE_REGULATION_OF_RELAXATION_OF_MUSCLE	3	0.739197	1.25817	0.215453	1	1	254	tags=33%, list=2%, signal=33%	GRK2
GOMF_PROTEIN_CYSTEINE_S_STEAROYLTRANSFERASE_ACTIVITY	GOMF_PROTEIN_CYSTEINE_S_STEAROYLTRANSFERASE_ACTIVITY	GOMF_PROTEIN_CYSTEINE_S_STEAROYLTRANSFERASE_ACTIVITY	6	0.627929	1.25808	0.208276	1	1	4065	tags=83%, list=35%, signal=55%	ZDHHC17/ZDHHC7/ZDHHC20/ZDHHC3/ZDHHC6
GOMF_PHOSPHATIDYLINOSITOL_3_KINASE_BINDING	GOMF_PHOSPHATIDYLINOSITOL_3_KINASE_BINDING	GOMF_PHOSPHATIDYLINOSITOL_3_KINASE_BINDING	14	0.519776	1.25801	0.213054	1	1	3759	tags=64%, list=32%, signal=44%	IRS1/PIK3IP1/CBL/PDGFRB/IRS2/PIK3R1/JAK2/PLGLB1/DNM2
HP_ABNORMAL_LUNG_DEVELOPMENT	HP_ABNORMAL_LUNG_DEVELOPMENT	HP_ABNORMAL_LUNG_DEVELOPMENT	111	0.376715	1.258	0.111562	1	1	5037	tags=54%, list=43%, signal=31%	ATP5F1A/UFD1/CFAP298/NSD2/TENT5A/DNAAF4/ESS2/STIL/DYNC2H1/PIGN/DGCR8/HIRA/BCOR/CEP120/NSDHL/PEX1/TRIP11/DYNC2LI1/SEC24C/ALG9/DNAAF5/WDR35/NEK8/RLIM/CHUK/IFT81/DGCR2/DNAL1/MBTPS2/KIAA0586/SLC25A24/IFT80/TAPT1/KAT6B/SPAG1/INVS/TTC21B/LRRC56/SLC26A2/ITGA8/NUP88/FANCB/MCTP2/IFT172/TTC12/HYLS1/DGCR6/SON/TMEM94/FLNB/EMG1/ZMPSTE24/BUB3/LBR/JMJD1C/CTBP1/WDR19/CEP57/AARS2/AKT1
HP_CEREBRAL_VISUAL_IMPAIRMENT	HP_CEREBRAL_VISUAL_IMPAIRMENT	HP_CEREBRAL_VISUAL_IMPAIRMENT	156	0.366687	1.25798	0.0841683	1	1	4523	tags=49%, list=38%, signal=30%	WASHC4/SELENOI/TWNK/MED12L/TRPM3/CHD3/PGAP1/C12orf4/EPB41L1/GAS1/MT-ND6/HK1/RRM2B/KAT6A/TTC5/SCN3A/ADARB1/CLTC/B3GALNT2/MBD5/STAG2/TSEN2/CDKL5/COG5/FOXRED1/NBEA/DYNC1H1/AHDC1/TCF4/MED23/SMC1A/ATN1/VPS11/MAPK8IP3/RAB3GAP2/PTCH1/TBCK/BRAF/COPB2/GLYCTK/RSRC1/DOCK8/ASH1L/SLC12A2/NADK2/TUBGCP2/MT-CYB/CDH15/POLG2/LINS1/CLIP1/UFSP2/TRAPPC12/KDM5B/CHAMP1/HIVEP2/MT-ND1/EDC3/CIC/POGZ/MT-CO3/EMC1/CUX1/POLG/…
HP_DIFFUSE_MESANGIAL_SCLEROSIS	HP_DIFFUSE_MESANGIAL_SCLEROSIS	HP_DIFFUSE_MESANGIAL_SCLEROSIS	27	0.451934	1.25791	0.189066	1	1	3628	tags=52%, list=31%, signal=36%	COQ8B/NUP205/NUP133/NUP160/TBC1D8B/EMP2/COL4A3/ANKFY1/GAPVD1/INF2/PLCE1/NUP37/ARHGAP24/ACTN4
GOBP_SNRNA_METABOLIC_PROCESS	GOBP_SNRNA_METABOLIC_PROCESS	GOBP_SNRNA_METABOLIC_PROCESS	50	0.40795	1.2579	0.160297	1	1	5337	tags=66%, list=45%, signal=36%	INTS11/MTREX/INTS6L/INTS14/RPAP2/EXOSC2/USPL1/METTL16/EXOSC9/INTS9/INTS4/MEPCE/SNAPC3/INTS3/ICE1/TUT1/SNAPC5/ZCCHC8/ZNF143/ZC3H8/INTS12/DKC1/TOE1/ICE2/SNAPC4/SNAPC1/EXOSC8/INTS6/USB1/ELL/INTS8/INTS1/EXOSC7
GOBP_NEURAL_PLATE_PATTERN_SPECIFICATION	GOBP_NEURAL_PLATE_PATTERN_SPECIFICATION	GOBP_NEURAL_PLATE_PATTERN_SPECIFICATION	3	0.738824	1.25753	0.216939	1	1	2499	tags=67%, list=21%, signal=53%	C2CD3/PTCH1
GOBP_RNA_SECONDARY_STRUCTURE_UNWINDING	GOBP_RNA_SECONDARY_STRUCTURE_UNWINDING	GOBP_RNA_SECONDARY_STRUCTURE_UNWINDING	8	0.588	1.25741	0.20235	1	1	4849	tags=100%, list=41%, signal=59%	DDX39B/AGO4/DDX3X/DHX36/AGO1/DHX9/AGO3/AGO2
GOBP_PROTEIN_LOCALIZATION_TO_CILIUM	GOBP_PROTEIN_LOCALIZATION_TO_CILIUM	GOBP_PROTEIN_LOCALIZATION_TO_CILIUM	44	0.419457	1.25739	0.169913	1	1	4017	tags=50%, list=34%, signal=33%	ENTR1/TBC1D32/DYNC2H1/SNX10/TTC26/IFT122/EFCAB7/CCDC88A/TRIP11/BBS4/WDR35/INPP5E/FAM149B1/IFT80/RAB29/INVS/TTC21B/TCTN2/ZDHHC3/CCDC66/BLOC1S6/EXOC4
GOBP_CORONARY_VASCULATURE_MORPHOGENESIS	GOBP_CORONARY_VASCULATURE_MORPHOGENESIS	GOBP_CORONARY_VASCULATURE_MORPHOGENESIS	9	0.566991	1.25729	0.20641	1	1	2908	tags=67%, list=25%, signal=50%	NRP1/NOTCH1/TGFBR1/PDGFRB/ARID2/SETD2
GOMF_ODORANT_BINDING	GOMF_ODORANT_BINDING	GOMF_ODORANT_BINDING	1	0.948882	1.25703	0.0987654	1	1	602	tags=100%, list=5%, signal=95%	OR2A25
GOBP_HETEROCHROMATIN_ORGANIZATION	GOBP_HETEROCHROMATIN_ORGANIZATION	GOBP_HETEROCHROMATIN_ORGANIZATION	60	0.396708	1.257	0.159162	1	1	5103	tags=68%, list=43%, signal=39%	ZDBF2/BAHD1/PHF2/MORC2/ZNF445/EZH1/L3MBTL3/L3MBTL1/RIF1/KDM1A/NRDE2/UBR2/PIK3CA/MBD3/DNMT1/SIN3A/SETDB1/DNMT3A/POLE3/MPHOSPH8/TRIM28/TPR/ZNFX1/SIRT1/SETD7/RRP8/SAMD1/CTCF/MBD2/HP1BP3/MECP2/HELLS/SCMH1/SETDB2/SMCHD1/ATF7IP/BAZ2A/CTBP1/CTR9/PHF8/TET1
HP_LOW_FRUSTRATION_TOLERANCE	HP_LOW_FRUSTRATION_TOLERANCE	HP_LOW_FRUSTRATION_TOLERANCE	14	0.519324	1.25692	0.213054	1	1	4446	tags=71%, list=38%, signal=44%	DNAJC13/LRRK2/KDM5C/MED12/KMT2A/GIGYF2/VPS35/EIF4G1/MAOA/SMARCA2
GOBP_CELLULAR_RESPONSE_TO_VIRUS	GOBP_CELLULAR_RESPONSE_TO_VIRUS	GOBP_CELLULAR_RESPONSE_TO_VIRUS	59	0.39828	1.25687	0.155789	1	1	4592	tags=54%, list=39%, signal=33%	NOP53/UFD1/TOMM70/DHX58/CLPB/ZCCHC3/EXT1/IKBKE/NPLOC4/CHUK/RNF125/PUM2/RIOK3/FMR1/USP15/HIF1A/POU2F2/WDFY4/ADAR/DDX3X/ATF2/GBF1/DDX58/TLR7/ANKRD17/PUM1/SEC14L1/MAPK14/HSP90AA1/OASL/OAS1/RNF135
GOBP_SYNAPTIC_VESICLE_MATURATION	GOBP_SYNAPTIC_VESICLE_MATURATION	GOBP_SYNAPTIC_VESICLE_MATURATION	6	0.627258	1.25674	0.208276	1	1	2771	tags=50%, list=24%, signal=38%	CLCN3/SYP/UNC13B
GOBP_NUCLEOTIDE_BINDING_OLIGOMERIZATION_DOMAIN_CONTAINING_2_SIGNALING_PATHWAY	GOBP_NUCLEOTIDE_BINDING_OLIGOMERIZATION_DOMAIN_CONTAINING_2_SIGNALING_PATHWAY	GOBP_NUCLEOTIDE_BINDING_OLIGOMERIZATION_DOMAIN_CONTAINING_2_SIGNALING_PATHWAY	11	0.547191	1.25672	0.210526	1	1	2892	tags=45%, list=25%, signal=34%	ERBIN/INAVA/SLC15A3/NOD2/OTULIN
GOBP_HISTONE_H3_K36_METHYLATION	GOBP_HISTONE_H3_K36_METHYLATION	GOBP_HISTONE_H3_K36_METHYLATION	12	0.540187	1.25661	0.20797	1	1	4850	tags=83%, list=41%, signal=49%	NSD3/NSD2/BCOR/IWS1/SETD2/ASH1L/PAXIP1/SETD5/NSD1/SETD3
GOBP_NEGATIVE_REGULATION_OF_ENDOPLASMIC_RETICULUM_UNFOLDED_PROTEIN_RESPONSE	GOBP_NEGATIVE_REGULATION_OF_ENDOPLASMIC_RETICULUM_UNFOLDED_PROTEIN_RESPONSE	GOBP_NEGATIVE_REGULATION_OF_ENDOPLASMIC_RETICULUM_UNFOLDED_PROTEIN_RESPONSE	13	0.529206	1.25652	0.204744	1	1	1	tags=8%, list=0%, signal=8%	RACK1
GOBP_RESPONSE_TO_INTERLEUKIN_15	GOBP_RESPONSE_TO_INTERLEUKIN_15	GOBP_RESPONSE_TO_INTERLEUKIN_15	6	0.62713	1.25648	0.208276	1	1	1488	tags=50%, list=13%, signal=44%	JAK3/STAT5B/CD4
GOCC_MALE_PRONUCLEUS	GOCC_MALE_PRONUCLEUS	GOCC_MALE_PRONUCLEUS	4	0.694341	1.25646	0.223188	1	1	1836	tags=75%, list=16%, signal=63%	TBP/RIF1/TET3
GOBP_POSITIVE_REGULATION_OF_CENTRIOLE_REPLICATION	GOBP_POSITIVE_REGULATION_OF_CENTRIOLE_REPLICATION	GOBP_POSITIVE_REGULATION_OF_CENTRIOLE_REPLICATION	8	0.587479	1.2563	0.203655	1	1	2760	tags=62%, list=23%, signal=48%	STIL/CENPJ/CEP120/CEP295/VPS4B
GOBP_CELLULAR_RESPONSE_TO_COCAINE	GOBP_CELLULAR_RESPONSE_TO_COCAINE	GOBP_CELLULAR_RESPONSE_TO_COCAINE	2	0.809714	1.25619	0.19398	1	1	2239	tags=100%, list=19%, signal=81%	PPP1R1B/EHMT2
HP_DEVIATION_OF_THE_HAND_OR_OF_FINGERS_OF_THE_HAND	HP_DEVIATION_OF_THE_HAND_OR_OF_FINGERS_OF_THE_HAND	HP_DEVIATION_OF_THE_HAND_OR_OF_FINGERS_OF_THE_HAND	283	0.357045	1.25602	0.032967	1	1	4930	tags=53%, list=42%, signal=32%	BUD23/CCDC32/CPLANE1/CCNQ/ATRIP/FANCC/GTF2IRD1/POLA1/KIAA0753/FANCM/CENPJ/ARID1B/ATR/SOS1/IQSEC2/RFWD3/PIGN/BLM/BCOR/CUL7/IFT122/SATB2/AMER1/EPB41L1/ERCC4/PLAG1/ZNF292/CDC6/CBL/MAPK1/MIA3/PEX1/SPEN/KDM1A/MBD5/RAD21/TGDS/CEP152/STAG2/KIAA1109/UBE3B/PACS2/COG5/ALG9/MAF/TCF4/ORC4/WDR35/LZTR1/SMC1A/ATN1/NIPBL/LEMD3/MAPK8IP3/RAB3GAP2/TRRAP/PTPN11/ABL1/MED12/PDE6D/MADD/RNF216/BRAF/SIN3A/RIT1/STX1A/BCR/…
GOBP_MICROTUBULE_ORGANIZING_CENTER_ORGANIZATION	GOBP_MICROTUBULE_ORGANIZING_CENTER_ORGANIZATION	GOBP_MICROTUBULE_ORGANIZING_CENTER_ORGANIZATION	110	0.376147	1.25589	0.111562	1	1	4330	tags=48%, list=37%, signal=31%	PATJ/KIAA0753/STIL/CENPJ/CEP295NL/CKAP5/SSX2IP/SPICE1/CHD3/HAUS6/ROCK2/ALMS1/CCP110/C2CD3/CEP44/CEP120/NDE1/MCPH1/CEP192/CDK5RAP2/BCAS3/RTTN/CEP295/CHORDC1/MAP9/USP33/MARK4/CEP152/GCC2/ATF5/BBS4/XPO1/PCM1/GEN1/CEP250/BRCA2/VPS4B/GOLGA2/CEP63/TUBE1/NIN/HAUS2/POC1B/SDCCAG8/KAT2B/SIRT1/SASS6/KIF3B/PPP1R12A/HAUS1/HAUS3/SLC16A1/NAT10
HP_ABNORMALITY_OF_THE_NASAL_TIP	HP_ABNORMALITY_OF_THE_NASAL_TIP	HP_ABNORMALITY_OF_THE_NASAL_TIP	236	0.359884	1.25585	0.05	1	1	5314	tags=59%, list=45%, signal=33%	MESD/UFD1/CPLANE1/CCNQ/BICRA/ESS2/KIAA0753/MED12L/STIL/CENPJ/SOX5/ARID1B/RPS6KA3/IQSEC2/CDK19/APC/AGL/USP9X/DGCR8/HIRA/BCOR/CUL7/SATB2/C2CD3/EXOSC2/HK1/EDEM3/ZNF292/KAT6A/TONSL/EXT1/ARID1A/PRKACA/SPEN/KANSL1/COG6/KDM1A/MBD5/AP4B1/AIFM1/CASK/STAG2/ZBTB20/SEC24C/SMARCC2/CPT2/DPF2/TCF4/ASXL2/ATN1/SMPD4/RAB3GAP2/PTCH1/HUWE1/TRRAP/DGCR2/DYRK1A/TBCK/MED12/PDE6D/MADD/BRAF/PACS1/HCFC1/KMT2A/SYP/FMR1/BPTF…
HP_QUADRICEPS_MUSCLE_WEAKNESS	HP_QUADRICEPS_MUSCLE_WEAKNESS	HP_QUADRICEPS_MUSCLE_WEAKNESS	12	0.539846	1.25582	0.20797	1	1	3887	tags=58%, list=33%, signal=39%	TWNK/TRIM32/TTN/RRM2B/POLG2/MFN2/POLG
HP_SIDEROBLASTIC_ANEMIA	HP_SIDEROBLASTIC_ANEMIA	HP_SIDEROBLASTIC_ANEMIA	24	0.45972	1.25581	0.185099	1	1	5296	tags=79%, list=45%, signal=44%	FANCC/FANCM/RFWD3/SLC19A2/TRNT1/ERCC4/WFS1/PNPO/BRCA2/ABCB7/FANCL/FANCA/FANCB/PALB2/PUS1/FANCG/RAD51C/HSPA9/FANCF
GOBP_POSITIVE_REGULATION_OF_CELLULAR_RESPONSE_TO_INSULIN_STIMULUS	GOBP_POSITIVE_REGULATION_OF_CELLULAR_RESPONSE_TO_INSULIN_STIMULUS	GOBP_POSITIVE_REGULATION_OF_CELLULAR_RESPONSE_TO_INSULIN_STIMULUS	16	0.504281	1.25568	0.215758	1	1	4856	tags=81%, list=41%, signal=48%	IRS1/MYO1C/GKAP1/ZBTB7B/PTPN11/GNAI2/OSBPL8/SIRT1/SRC/NUCKS1/SORBS1/ECHDC3/SNX5
HP_SLOWED_SLURRED_SPEECH	HP_SLOWED_SLURRED_SPEECH	HP_SLOWED_SLURRED_SPEECH	3	0.737644	1.25552	0.216939	1	1	3087	tags=100%, list=26%, signal=74%	SPG7/SYNJ1/PODXL
GOBP_CELLULAR_COMPONENT_MAINTENANCE	GOBP_CELLULAR_COMPONENT_MAINTENANCE	GOBP_CELLULAR_COMPONENT_MAINTENANCE	36	0.428577	1.25504	0.183607	1	1	1341	tags=19%, list=11%, signal=17%	WHRN/LNPK/INAVA/PJVK/TJP1/CTBP2/CBLN3
HP_ABNORMAL_CEREBELLAR_VERMIS_MORPHOLOGY	HP_ABNORMAL_CEREBELLAR_VERMIS_MORPHOLOGY	HP_ABNORMAL_CEREBELLAR_VERMIS_MORPHOLOGY	194	0.362795	1.25501	0.0611836	1	1	4420	tags=47%, list=38%, signal=30%	CCDC32/TOGARAM1/CPLANE1/MRE11/LARGE1/RXYLT1/VPS35L/WASHC5/KIAA0753/STIL/DPH1/DYNC2H1/CENPF/ARID1B/ATR/POLR3A/SETX/KCNQ1/PIGN/USP9X/POMGNT2/PGAP1/BCOR/C2CD3/FTO/CEP120/CEP164/PMM2/RPGRIP1L/ARID1A/HTT/B3GALNT2/PIBF1/TSEN2/SMARCC2/CPT2/NMNAT1/CEP290/DPF2/WDR35/ATN1/FKTN/INPP5E/WDR81/RAB3GAP2/IQCB1/TRRAP/TBCK/PDE6D/SMG9/KIAA0586/PACS1/LCA5/ARID2/SMARCA4/SLC25A24/PRKCG/SETD2/FAM149B1/ATP6V1B2/TMEM216/…
GOBP_INNER_DYNEIN_ARM_ASSEMBLY	GOBP_INNER_DYNEIN_ARM_ASSEMBLY	GOBP_INNER_DYNEIN_ARM_ASSEMBLY	2	0.808949	1.255	0.195652	1	1	2248	tags=100%, list=19%, signal=81%	DNAAF4/DNAAF5
GOBP_NEUTROPHIL_MEDIATED_CYTOTOXICITY	GOBP_NEUTROPHIL_MEDIATED_CYTOTOXICITY	GOBP_NEUTROPHIL_MEDIATED_CYTOTOXICITY	3	0.737257	1.25486	0.218425	1	1	1250	tags=67%, list=11%, signal=60%	DNASE1/MYD88
GOBP_AMMONIUM_ION_METABOLIC_PROCESS	GOBP_AMMONIUM_ION_METABOLIC_PROCESS	GOBP_AMMONIUM_ION_METABOLIC_PROCESS	6	0.62629	1.2548	0.211034	1	1	1566	tags=50%, list=13%, signal=43%	ATP7A/ALDH7A1/DMGDH
GOBP_INORGANIC_ION_TRANSMEMBRANE_TRANSPORT	GOBP_INORGANIC_ION_TRANSMEMBRANE_TRANSPORT	GOBP_INORGANIC_ION_TRANSMEMBRANE_TRANSPORT	348	0.356744	1.25478	0.024975	1	1	2854	tags=25%, list=24%, signal=20%	ATP5F1E/ATP5MG/ATP5MC2/ATP5ME/ATP5PF/ATP5F1A/ATP5MC3/ATP5MF/ATP5MC1/ATP5PO/ATP5F1B/ATP5PD/ATP5F1D/ATP5F1C/ATP5PB/MAIP1/NIPSNAP2/MCUB/SLC9A3/STIMATE/TRPM2/CFTR/SLC36A1/PLCG2/ATP6V0E2/PLA2G6/PM20D1/TRPM3/MT-ATP8/SLC6A16/SLC23A1/ATP7A/KCNQ1/ZDHHC17/SLC15A2/ATP2C2/AHNAK/STK39/SLC39A5/ALG10B/PRKCE/SLC35G1/SLC25A23/SLC8B1/MCOLN2/NIPAL3/SCN3A/IBTK/PRKACA/XPR1/MT-ATP6/HTT/SLC26A11/ITPR2/SLC25A30/KLHL24/A…
GOBP_CHOLINE_METABOLIC_PROCESS	GOBP_CHOLINE_METABOLIC_PROCESS	GOBP_CHOLINE_METABOLIC_PROCESS	3	0.736995	1.25442	0.219911	1	1	1566	tags=67%, list=13%, signal=58%	ALDH7A1/DMGDH
GOBP_MATURATION_OF_5_8S_RRNA	GOBP_MATURATION_OF_5_8S_RRNA	GOBP_MATURATION_OF_5_8S_RRNA	32	0.437266	1.25436	0.187778	1	1	5411	tags=72%, list=46%, signal=39%	MTREX/EXOSC2/WDR12/URB1/ERI1/EXOSC9/UTP20/NOP9/NOP14/MPHOSPH6/PRKDC/FTSJ3/NSA2/RRP15/KRI1/RPF1/EXOSC8/ABT1/RPS21/RPP40/MAK16/EXOSC7/RCL1
GOBP_SENSORY_PERCEPTION_OF_BITTER_TASTE	GOBP_SENSORY_PERCEPTION_OF_BITTER_TASTE	GOBP_SENSORY_PERCEPTION_OF_BITTER_TASTE	6	0.625948	1.25411	0.212414	1	1	3254	tags=67%, list=28%, signal=48%	TAS2R4/TAS2R14/RTP4/ITPR3
GOBP_REGULATION_OF_CHROMATIN_ORGANIZATION	GOBP_REGULATION_OF_CHROMATIN_ORGANIZATION	GOBP_REGULATION_OF_CHROMATIN_ORGANIZATION	36	0.428242	1.25406	0.184699	1	1	5123	tags=72%, list=44%, signal=41%	LSM11/PADI2/PHF2/MORC2/ZNF445/L3MBTL3/KDM1A/MKI67/HNRNPU/PIK3CA/DNMT1/SIN3A/SPTY2D1/SETDB1/MPHOSPH8/TRIM28/TPR/TLK2/SAMD1/SETD5/SETDB2/ATF7IP/CTR9/PHF8/TET1/PARP10
GOBP_REGULATION_OF_FATTY_ACID_OXIDATION	GOBP_REGULATION_OF_FATTY_ACID_OXIDATION	GOBP_REGULATION_OF_FATTY_ACID_OXIDATION	18	0.489398	1.25399	0.210399	1	1	3953	tags=56%, list=34%, signal=37%	ETFBKMT/SIRT4/IRS1/ACACB/AKT2/PPARA/ABCD2/IRS2/LONP2/CPT1A
GOMF_NON_MEMBRANE_SPANNING_PROTEIN_TYROSINE_KINASE_ACTIVITY	GOMF_NON_MEMBRANE_SPANNING_PROTEIN_TYROSINE_KINASE_ACTIVITY	GOMF_NON_MEMBRANE_SPANNING_PROTEIN_TYROSINE_KINASE_ACTIVITY	32	0.437089	1.25386	0.187778	1	1	4800	tags=72%, list=41%, signal=43%	JAK3/FGR/PTK2/CSK/SLA/FER/TEC/DYRK1A/ABL1/PTK2B/TYK2/JAK2/SYK/PRKCD/PEAK1/ITK/SRC/EIF2AK2/BAZ1B/WEE1/ABL2/YES1/STK16
GOBP_REGULATION_OF_IMMUNOGLOBULIN_PRODUCTION	GOBP_REGULATION_OF_IMMUNOGLOBULIN_PRODUCTION	GOBP_REGULATION_OF_IMMUNOGLOBULIN_PRODUCTION	52	0.403641	1.25379	0.164905	1	1	1956	tags=19%, list=17%, signal=16%	CGAS/SHLD1/SHLD2/NSD2/FOXP3/APLF/SUPT6H/RIF1/TP53BP1/ATAD5
GOBP_T_CELL_PROLIFERATION_INVOLVED_IN_IMMUNE_RESPONSE	GOBP_T_CELL_PROLIFERATION_INVOLVED_IN_IMMUNE_RESPONSE	GOBP_T_CELL_PROLIFERATION_INVOLVED_IN_IMMUNE_RESPONSE	2	0.808098	1.25368	0.198997	1	1	2258	tags=100%, list=19%, signal=81%	TP53/LILRB1
GOBP_RESPONSE_TO_ANTIBIOTIC	GOBP_RESPONSE_TO_ANTIBIOTIC	GOBP_RESPONSE_TO_ANTIBIOTIC	34	0.434506	1.25363	0.176275	1	1	4313	tags=56%, list=37%, signal=35%	ATP7A/CBL/TP53/KDM1A/KAT7/CDKN1B/EHMT2/MDM2/RSRC1/JAK2/CRIP1/KDM5B/CASP3/CPT1A/MEF2C/ZC3H8/ACTR2/CASP9/HSP90AA1
GOBP_POSITIVE_REGULATION_OF_NEUROBLAST_PROLIFERATION	GOBP_POSITIVE_REGULATION_OF_NEUROBLAST_PROLIFERATION	GOBP_POSITIVE_REGULATION_OF_NEUROBLAST_PROLIFERATION	10	0.558564	1.25332	0.217834	1	1	3549	tags=70%, list=30%, signal=49%	DISC1/SMARCD3/KDM1A/NOTCH1/ZNF335/HIF1A/ASPM
GOBP_CELLULAR_OXIDANT_DETOXIFICATION	GOBP_CELLULAR_OXIDANT_DETOXIFICATION	GOBP_CELLULAR_OXIDANT_DETOXIFICATION	55	0.399754	1.25331	0.15878	1	1	1543	tags=16%, list=13%, signal=14%	SELENOS/SELENOF/SELENOT/SELENOW/FANCC/ATP7A/DUOX1/GSR/TP53INP1
GOBP_MACROPHAGE_APOPTOTIC_PROCESS	GOBP_MACROPHAGE_APOPTOTIC_PROCESS	GOBP_MACROPHAGE_APOPTOTIC_PROCESS	10	0.558557	1.25331	0.217834	1	1	8	tags=10%, list=0%, signal=10%	SELENOS
HP_SPINA_BIFIDA	HP_SPINA_BIFIDA	HP_SPINA_BIFIDA	98	0.377476	1.25325	0.117766	1	1	2700	tags=30%, list=23%, signal=23%	BUD23/UFD1/LARGE1/CCNQ/CCBE1/FANCC/GTF2IRD1/POLA1/FANCM/ARID1B/RFWD3/HIRA/CUL7/AMER1/ERCC4/KANSL1/B3GALNT2/SEC24C/NF1/CEP290/FKTN/INPP5E/PTCH1/PTPN11/BRAF/SIN3A/STX1A/KIAA0586/BRCA2
GOBP_MICROTUBULE_BASED_TRANSPORT	GOBP_MICROTUBULE_BASED_TRANSPORT	GOBP_MICROTUBULE_BASED_TRANSPORT	121	0.371678	1.25302	0.0939394	1	1	4097	tags=45%, list=35%, signal=30%	BICDL1/JHY/BICDL2/DNAAF4/DYNC2H1/SSX2IP/TTC26/IFT122/TRAF3IP1/CFAP54/DLG2/SPAG16/SPG7/NDE1/AP3M2/TMEM108/HTT/COPG2/SPAST/DYNC2LI1/HNRNPU/RHOT1/HDAC6/DYNC1H1/PCM1/WDR35/AP3M1/IFT81/PEX14/MAPK8IP3/ACTR10/AP3S2/LCA5/DST/SYNE2/RABL2B/IFT74/TERF2/AGTPBP1/BICD2/PURA/KIFAP3/TRAK2/HIF1A/AP3B1/OPA1/BLOC1S5/CAMSAP3/TTC21B/ARHGAP21/BORCS5/SPG11/BLOC1S6/COPG1/KIF3B
GOMF_SUGAR_TRANSMEMBRANE_TRANSPORTER_ACTIVITY	GOMF_SUGAR_TRANSMEMBRANE_TRANSPORTER_ACTIVITY	GOMF_SUGAR_TRANSMEMBRANE_TRANSPORTER_ACTIVITY	10	0.558406	1.25297	0.219108	1	1	984	tags=20%, list=8%, signal=18%	MFSD4B/SLC23A1
HP_ESOPHAGEAL_VARIX	HP_ESOPHAGEAL_VARIX	HP_ESOPHAGEAL_VARIX	21	0.472644	1.25294	0.208038	1	1	5204	tags=62%, list=44%, signal=35%	ADA2/STN1/ALMS1/COG6/NOTCH1/FARSB/SMAD4/JAK2/KIF3B/RBPJ/PHKG2/ARHGAP31/TMEM67
GOBP_METAPHASE_ANAPHASE_TRANSITION_OF_CELL_CYCLE	GOBP_METAPHASE_ANAPHASE_TRANSITION_OF_CELL_CYCLE	GOBP_METAPHASE_ANAPHASE_TRANSITION_OF_CELL_CYCLE	47	0.409671	1.25285	0.172853	1	1	2850	tags=47%, list=24%, signal=36%	CENPF/ZWINT/APC/KNTC1/AURKB/CDC6/CDK5RAP2/KLHL22/ATM/ZW10/ANAPC7/SPDL1/IK/RAD21/CDC23/MAD2L1BP/FBXO5/GEN1/ZNF207/RIOK2/PCID2/DYNC1LI1
HP_APLASIA_HYPOPLASIA_INVOLVING_FOREARM_BONES	HP_APLASIA_HYPOPLASIA_INVOLVING_FOREARM_BONES	HP_APLASIA_HYPOPLASIA_INVOLVING_FOREARM_BONES	52	0.403302	1.25274	0.165962	1	1	5391	tags=62%, list=46%, signal=33%	CCNQ/VPS35L/FANCC/FANCM/DYNC2H1/ATR/RFWD3/APC/CUL7/ERCC4/EXT1/TRIP11/IFT81/NIPBL/BRCA2/TRIO/AFF4/RECQL4/FANCL/REV3L/FANCA/FANCB/PALB2/ALG12/FANCG/FLNB/EXT2/RAD51C/PRKAR1A/TNNI2/FANCF/DHODH
GOBP_RNA_MODIFICATION	GOBP_RNA_MODIFICATION	GOBP_RNA_MODIFICATION	143	0.366904	1.25269	0.0935614	1	1	3661	tags=39%, list=31%, signal=27%	BUD23/VIRMA/MRM3/MRM2/QTRT2/ELP1/TFB1M/BCDIN3D/NSUN4/TGS1/FTO/FDXACB1/THUMPD3/METTL16/ELP4/TRMT1L/ALKBH1/TRIT1/DUS2/ADARB1/MTFMT/TRMT5/CBLL1/TYW1B/THUMPD2/PUS3/RBM15/TARBP1/TRMT61A/TRMT11/ELP3/THADA/TYW1/PUS7L/TRMT2B/MEPCE/WDR6/NSUN6/TRMT13/DTWD1/TRDMT1/RNMT/ALKBH3/CDKAL1/TYW3/FTSJ3/PUS7/TRMT61B/ZC3H13/RPUSD4/ADAR/CDK5RAP1/DUS1L/TRMU/TRMT10C/THUMPD1
HP_SPINAL_CORD_LESION	HP_SPINAL_CORD_LESION	HP_SPINAL_CORD_LESION	29	0.443283	1.25241	0.205387	1	1	2908	tags=41%, list=25%, signal=31%	CCNQ/WASHC5/TENT5A/EXT1/KDM1A/SH2B1/KRIT1/ABCA1/LEMD3/PDCD10/MBTPS2/SETD2
HP_LIMB_DYSMETRIA	HP_LIMB_DYSMETRIA	HP_LIMB_DYSMETRIA	8	0.585589	1.25225	0.207572	1	1	3887	tags=75%, list=33%, signal=50%	WASHC5/RRM2B/NF1/PDGFRB/GBA2/POLG
HP_OPTIC_DISC_COLOBOMA	HP_OPTIC_DISC_COLOBOMA	HP_OPTIC_DISC_COLOBOMA	15	0.509834	1.25185	0.228989	1	1	4220	tags=60%, list=36%, signal=39%	DDX11/BCOR/C2CD3/RPGRIP1L/NIPBL/INPP5E/TMEM216/EPCAM/HHAT
HP_ABNORMAL_MALE_REPRODUCTIVE_SYSTEM_PHYSIOLOGY	HP_ABNORMAL_MALE_REPRODUCTIVE_SYSTEM_PHYSIOLOGY	HP_ABNORMAL_MALE_REPRODUCTIVE_SYSTEM_PHYSIOLOGY	130	0.369681	1.25183	0.0970677	1	1	4679	tags=51%, list=40%, signal=31%	BUD23/CFAP298/DNAAF4/CFTR/FANCC/GTF2IRD1/POLA1/FANCM/LRRK2/CFAP70/RFWD3/USP9Y/ALMS1/BLM/VPS13C/NANOS1/ERCC4/DDX3Y/ANK1/DCAF17/ATM/WFS1/CDKN1B/ALG9/PIK3CA/DNAAF5/SYNJ1/MAP3K1/DNAL1/STX1A/CEP112/BRCA2/AURKC/FMR1/ERCC6/HFE/PODXL/SLC29A3/GBA2/SPAG1/CATSPER2/LRRC56/BAZ1B/HBB/GANAB/BAP1/FANCL/KDM5D/FANCA/FANCB/DHX37/PALB2/SACS/SLC40A1/GTF2I/KISS1R/WWOX/WDR11/TTC12/FANCG/DUSP6/MECP2/ANAPC1/ARMC2/NNT/GTF…
HP_GENERALIZED_MYOCLONIC_SEIZURE	HP_GENERALIZED_MYOCLONIC_SEIZURE	HP_GENERALIZED_MYOCLONIC_SEIZURE	100	0.37664	1.25181	0.119919	1	1	4052	tags=45%, list=34%, signal=30%	LNPK/MED12L/KCTD7/TRPM3/HACE1/MT-ND3/EPB41L1/MT-ND6/ALDH7A1/NDE1/TRIT1/CARS2/MT-ATP6/CLTC/MBD5/TSEN2/CDKL5/NBEA/DYNC1H1/TCF4/PRICKLE1/SMC1A/DYRK1A/CHD2/CLN8/DOCK8/SETD2/DNM1L/MFSD8/ASH1L/CDH15/SDHA/DHDDS/KDM5B/CHAMP1/HIVEP2/MT-ND1/CIC/KNSTRN/ADGRG1/STAT3/CUX1/SETD1B/TAOK1/SEPSECS
GOBP_POST_GOLGI_VESICLE_MEDIATED_TRANSPORT	GOBP_POST_GOLGI_VESICLE_MEDIATED_TRANSPORT	GOBP_POST_GOLGI_VESICLE_MEDIATED_TRANSPORT	87	0.380065	1.25171	0.137295	1	1	5529	tags=61%, list=47%, signal=33%	RACK1/VPS35L/RNF215/BBS2/MACF1/VPS13C/NSF/CSK/GCC2/GOLPH3L/PREPL/GOLGA4/EPS15/AP1G1/VPS54/RP2/KIF16B/ANKFY1/EXOC1/AP3S2/AP1AR/AP2A1/MON2/SCAMP1/CNST/VTI1A/GGA3/RAB14/CCDC93/RBSN/GBF1/SEC16A/BLZF1/DNM2/RAB26/EXOC8/EXOC4/EXOC5/ARFGEF2/SCFD1/EHD3/GOLGA7/VPS13A/CCDC91/OPTN/SYS1/AP1G2/EXOC6/GOPC/AP4M1/AP3D1/LYPLA1/CCDC22
GOMF_GLYCINE_TRANSMEMBRANE_TRANSPORTER_ACTIVITY	GOMF_GLYCINE_TRANSMEMBRANE_TRANSPORTER_ACTIVITY	GOMF_GLYCINE_TRANSMEMBRANE_TRANSPORTER_ACTIVITY	4	0.691692	1.25167	0.230435	1	1	836	tags=25%, list=7%, signal=23%	SLC36A1
HP_SHORT_FOOT	HP_SHORT_FOOT	HP_SHORT_FOOT	83	0.381656	1.25163	0.141092	1	1	4765	tags=59%, list=41%, signal=35%	SPART/CCBE1/DYNC2H1/PIGN/USP9X/SATB2/CEP120/TONSL/SPEN/HTT/TRIP11/MBD5/RAD21/DYNC2LI1/CDKL5/KDM5C/HDAC6/WDR35/SMC1A/NIPBL/WDR81/MAPK8IP3/HUWE1/TRRAP/DYRK1A/CHSY1/FMR1/SMC3/CASZ1/USP7/IFT80/TTC21B/RECQL4/CAMK2G/SLC26A2/COG1/HERC2/MSL3/IFT172/KCNAB2/RERE/FBXL4/SON/MECP2/HDAC4/CUL4B/B3GLCT/NGLY1/PIGL
GOMF_3_5_EXODEOXYRIBONUCLEASE_ACTIVITY	GOMF_3_5_EXODEOXYRIBONUCLEASE_ACTIVITY	GOMF_3_5_EXODEOXYRIBONUCLEASE_ACTIVITY	9	0.564357	1.25145	0.212821	1	1	2032	tags=33%, list=17%, signal=28%	MRE11/POLE/EXD2
GOMF_P_TYPE_TRANSMEMBRANE_TRANSPORTER_ACTIVITY	GOMF_P_TYPE_TRANSMEMBRANE_TRANSPORTER_ACTIVITY	GOMF_P_TYPE_TRANSMEMBRANE_TRANSPORTER_ACTIVITY	8	0.585175	1.25137	0.208877	1	1	3579	tags=62%, list=30%, signal=44%	ATP7A/ATP2C2/ATP2A3/ATP2A2/ATP2B4
HP_ABNORMALITY_OF_THE_PITUITARY_GLAND	HP_ABNORMALITY_OF_THE_PITUITARY_GLAND	HP_ABNORMALITY_OF_THE_PITUITARY_GLAND	162	0.364423	1.25135	0.0833333	1	1	5517	tags=62%, list=47%, signal=33%	WASHC5/EFL1/CFTR/POLA1/KIAA0753/FANCM/FAN1/STIL/MT-ATP8/POLR3A/RNPC3/RFWD3/APC/ALMS1/GAS1/TRAPPC11/TSHR/STAT5B/RRM2B/NANOS1/NDE1/PMM2/GAN/KANSL1/DCAF17/TP53/WFS1/COG2/POLE/STAG2/CDKN1B/TSC2/PREPL/MSH6/TSC1/ALG9/PIK3CA/PSMC3IP/ZNF148/SMC1A/TBL1X/MAP3K1/PDGFRB/PTCH1/DYRK1A/TBCK/MED12/MADD/POMC/BRAF/SIN3A/KMT2A/VPS13B/ESR2/FMR1/ERCC6/IARS2/HSD17B4/SLC29A3/MLH1/TGFBR2/AFF4/RBM28/EPCAM/SRP54/ADGRG1/HB…
GOBP_NEGATIVE_REGULATION_OF_LIPOPROTEIN_PARTICLE_CLEARANCE	GOBP_NEGATIVE_REGULATION_OF_LIPOPROTEIN_PARTICLE_CLEARANCE	GOBP_NEGATIVE_REGULATION_OF_LIPOPROTEIN_PARTICLE_CLEARANCE	4	0.691466	1.25126	0.231884	1	1	1915	tags=50%, list=16%, signal=42%	CSK/KHSRP
GOBP_POSITIVE_REGULATION_OF_PROTEIN_MATURATION	GOBP_POSITIVE_REGULATION_OF_PROTEIN_MATURATION	GOBP_POSITIVE_REGULATION_OF_PROTEIN_MATURATION	16	0.502499	1.25125	0.226667	1	1	1016	tags=19%, list=9%, signal=17%	MELTF/CCBE1/RHBDD1
GOBP_POSITIVE_REGULATION_OF_EPIDERMIS_DEVELOPMENT	GOBP_POSITIVE_REGULATION_OF_EPIDERMIS_DEVELOPMENT	GOBP_POSITIVE_REGULATION_OF_EPIDERMIS_DEVELOPMENT	14	0.516782	1.25077	0.215517	1	1	3707	tags=64%, list=32%, signal=44%	TMEM79/MED1/NOTCH1/VDR/NUMA1/PTCH1/NME2/NCOA3/TRIM16
GOMF_LONG_CHAIN_FATTY_ACID_BINDING	GOMF_LONG_CHAIN_FATTY_ACID_BINDING	GOMF_LONG_CHAIN_FATTY_ACID_BINDING	8	0.584875	1.25073	0.208877	1	1	267	tags=12%, list=2%, signal=12%	RIDA
GOBP_PURINE_NUCLEOSIDE_BIOSYNTHETIC_PROCESS	GOBP_PURINE_NUCLEOSIDE_BIOSYNTHETIC_PROCESS	GOBP_PURINE_NUCLEOSIDE_BIOSYNTHETIC_PROCESS	10	0.557385	1.25068	0.22293	1	1	48	tags=10%, list=0%, signal=10%	ADA2
GOMF_AMINO_ACID_PROTON_SYMPORTER_ACTIVITY	GOMF_AMINO_ACID_PROTON_SYMPORTER_ACTIVITY	GOMF_AMINO_ACID_PROTON_SYMPORTER_ACTIVITY	2	0.806085	1.25056	0.205686	1	1	836	tags=50%, list=7%, signal=46%	SLC36A1
GOBP_RENAL_WATER_HOMEOSTASIS	GOBP_RENAL_WATER_HOMEOSTASIS	GOBP_RENAL_WATER_HOMEOSTASIS	10	0.557261	1.2504	0.22293	1	1	3345	tags=50%, list=28%, signal=36%	ADCY6/PRKACA/WFS1/MYO5B/AKAP11
HP_IMPAIRED_DISTAL_PROPRIOCEPTION	HP_IMPAIRED_DISTAL_PROPRIOCEPTION	HP_IMPAIRED_DISTAL_PROPRIOCEPTION	5	0.653961	1.24977	0.222069	1	1	4072	tags=100%, list=35%, signal=65%	TWNK/POLR3A/DARS2/POLG/TDP1
GOBP_REGULATION_OF_ELECTRON_TRANSFER_ACTIVITY	GOBP_REGULATION_OF_ELECTRON_TRANSFER_ACTIVITY	GOBP_REGULATION_OF_ELECTRON_TRANSFER_ACTIVITY	7	0.602543	1.24974	0.219215	1	1	1010	tags=29%, list=9%, signal=26%	ETFBKMT/ATP7A
HP_SUPRAVENTRICULAR_ARRHYTHMIA	HP_SUPRAVENTRICULAR_ARRHYTHMIA	HP_SUPRAVENTRICULAR_ARRHYTHMIA	41	0.420188	1.24972	0.188453	1	1	3430	tags=44%, list=29%, signal=31%	TWNK/TTN/KCNQ1/NUP155/SLC19A2/RRM2B/MT-ATP6/TRPM4/SYNE1/GPD1L/SYNE2/KCNH2/DNMT3A/MT-CYB/SCNN1A/POLG2/GATAD1/PKP2
GOBP_SKELETAL_MUSCLE_THIN_FILAMENT_ASSEMBLY	GOBP_SKELETAL_MUSCLE_THIN_FILAMENT_ASSEMBLY	GOBP_SKELETAL_MUSCLE_THIN_FILAMENT_ASSEMBLY	2	0.805477	1.24962	0.205686	1	1	1017	tags=50%, list=9%, signal=46%	TTN
GOMF_UBIQUITIN_PROTEIN_TRANSFERASE_ACTIVATOR_ACTIVITY	GOMF_UBIQUITIN_PROTEIN_TRANSFERASE_ACTIVATOR_ACTIVITY	GOMF_UBIQUITIN_PROTEIN_TRANSFERASE_ACTIVATOR_ACTIVITY	8	0.584311	1.24952	0.211488	1	1	1244	tags=38%, list=11%, signal=34%	BTRC/CBX8/CDC20
GOBP_CHROMATIN_ORGANIZATION	GOBP_CHROMATIN_ORGANIZATION	GOBP_CHROMATIN_ORGANIZATION	405	0.353276	1.24941	0.00859389	0.847685	0.847685	5199	tags=59%, list=44%, signal=34%	NSD3/SELENOF/BUD23/DCAF1/NSD2/BABAM2/ABRAXAS1/RIOX1/FOXP3/LSM11/DDX11/SMARCD3/ARID1B/DTX3L/N6AMT1/PADI2/CHD8/CHAF1A/CBX8/CHD3/ZNF827/KCNQ1/ZDBF2/BAHD1/ATXN7L3/ACTR6/PHF2/KDM3A/CDAN1/KDM7A/VPS72/ACTR5/HIRA/BCOR/BRD1/SATB2/MORC2/KANSL3/ZNF445/BCORL1/MIS18A/UBN2/EZH1/SUPT6H/KAT6A/UTY/L3MBTL3/ASH2L/MRGBP/SHPRH/ARID1A/L3MBTL1/LIN54/TADA2A/RIF1/SART3/ATAD2/KANSL1/SUZ12/TP53/KDM1A/TET3/IKZF1/NRDE2/RBM15…
HP_BIRTH_LENGTH_LESS_THAN_3RD_PERCENTILE	HP_BIRTH_LENGTH_LESS_THAN_3RD_PERCENTILE	HP_BIRTH_LENGTH_LESS_THAN_3RD_PERCENTILE	11	0.544011	1.24941	0.215539	1	1	3153	tags=64%, list=27%, signal=47%	PLAG1/CDC6/ORC4/SMPD4/DYRK1A/SMAD4/PIK3R1
GOBP_EPIGENETIC_MAINTENANCE_OF_CHROMATIN_IN_TRANSCRIPTION_COMPETENT_CONFORMATION	GOBP_EPIGENETIC_MAINTENANCE_OF_CHROMATIN_IN_TRANSCRIPTION_COMPETENT_CONFORMATION	GOBP_EPIGENETIC_MAINTENANCE_OF_CHROMATIN_IN_TRANSCRIPTION_COMPETENT_CONFORMATION	10	0.556774	1.2493	0.224204	1	1	1627	tags=40%, list=14%, signal=34%	ARID1B/PADI2/PHF2/ARID1A
GOBP_SOMATIC_STEM_CELL_DIVISION	GOBP_SOMATIC_STEM_CELL_DIVISION	GOBP_SOMATIC_STEM_CELL_DIVISION	4	0.690318	1.24919	0.233333	1	1	3644	tags=100%, list=31%, signal=69%	LBH/FUT10/NOTCH1/FZD7
HP_ELEVATED_CIRCULATING_THYROID_STIMULATING_HORMONE_CONCENTRATION	HP_ELEVATED_CIRCULATING_THYROID_STIMULATING_HORMONE_CONCENTRATION	HP_ELEVATED_CIRCULATING_THYROID_STIMULATING_HORMONE_CONCENTRATION	10	0.556595	1.2489	0.225478	1	1	5131	tags=90%, list=44%, signal=51%	ALMS1/TSHR/PMM2/DCAF17/PDGFRB/SMARCAL1/PSMB8/SECISBP2/PRKAR1A
GOMF_OXIDOREDUCTASE_ACTIVITY_ACTING_ON_THE_CH_NH_GROUP_OF_DONORS_NAD_OR_NADP_AS_ACCEPTOR	GOMF_OXIDOREDUCTASE_ACTIVITY_ACTING_ON_THE_CH_NH_GROUP_OF_DONORS_NAD_OR_NADP_AS_ACCEPTOR	GOMF_OXIDOREDUCTASE_ACTIVITY_ACTING_ON_THE_CH_NH_GROUP_OF_DONORS_NAD_OR_NADP_AS_ACCEPTOR	11	0.543747	1.24881	0.218045	1	1	1030	tags=18%, list=9%, signal=17%	PYCR3/ALDH1L2
GOBP_REGULATION_OF_CYTOPLASMIC_MRNA_PROCESSING_BODY_ASSEMBLY	GOBP_REGULATION_OF_CYTOPLASMIC_MRNA_PROCESSING_BODY_ASSEMBLY	GOBP_REGULATION_OF_CYTOPLASMIC_MRNA_PROCESSING_BODY_ASSEMBLY	7	0.602037	1.24869	0.220568	1	1	74	tags=14%, list=1%, signal=14%	NBDY
HP_ABNORMAL_5TH_FINGER_MORPHOLOGY	HP_ABNORMAL_5TH_FINGER_MORPHOLOGY	HP_ABNORMAL_5TH_FINGER_MORPHOLOGY	290	0.355317	1.24867	0.031968	1	1	4930	tags=53%, list=42%, signal=32%	BUD23/CCDC32/CCNQ/ATRIP/FANCC/GTF2IRD1/POLA1/TRIM32/BBS2/FANCM/CENPJ/DYNC2H1/ARID1B/ATR/BBS10/SOS1/IQSEC2/RFWD3/PIGN/BLM/BBS7/BCOR/CUL7/IFT122/SATB2/C2CD3/AMER1/ERCC4/PLAG1/ZNF292/CEP120/MEGF8/CDC6/CBL/MAPK1/RPGRIP1L/ARID1A/PIK3C2A/MIA3/SPEN/KDM1A/WDPCP/MBD5/RAD21/TGDS/CEP152/DYNC2LI1/STAG2/SMARCC2/TGFBR1/UBE3B/PACS2/CEP290/DPF2/MAF/ORC4/BBS4/WDR35/LZTR1/SMC1A/NIPBL/INPP5E/LEMD3/MAPK8IP3/TRRAP/PT…
GOMF_CHROMATIN_BINDING	GOMF_CHROMATIN_BINDING	GOMF_CHROMATIN_BINDING	384	0.35361	1.24843	0.0121808	0.981866	0.981866	5357	tags=60%, list=46%, signal=34%	CGAS/MRNIP/NSD2/HPF1/CENPS/POLA1/PRDM11/POLR3G/FANCM/DDX11/ZKSCAN3/CENPF/ARID1B/CHD8/CHAF1A/POLR3A/PARP2/BAHD1/MBD6/ACTR6/NCOA6/KDM3A/HIRA/CTBP2/MED1/SATB2/MORC2/ZNF445/CENPB/STAT5B/ERCC4/MLLT6/EZH1/ZNF431/SUPT6H/CLOCK/CCNT2/UTY/STAT1/L3MBTL3/TTF1/SBNO2/ARID1A/L3MBTL1/MNT/TTC5/ZNF354B/TADA2A/PYGO2/BCAS3/ATAD2/SUZ12/TP53/KDM1A/NOTCH1/MBD5/RAD21/UPF1/POLE/STAG2/ATF5/SFMBT2/PRDM15/HNRNPU/SMARCC2/MSH…
GOBP_3_UTR_MEDIATED_MRNA_DESTABILIZATION	GOBP_3_UTR_MEDIATED_MRNA_DESTABILIZATION	GOBP_3_UTR_MEDIATED_MRNA_DESTABILIZATION	10	0.556272	1.24818	0.226752	1	1	5141	tags=90%, list=44%, signal=51%	RC3H1/PLEKHN1/KHSRP/UPF1/CPEB3/TARDBP/DHX36/ZFP36L1/HNRNPD
GOCC_STEREOCILIUM_BASE	GOCC_STEREOCILIUM_BASE	GOCC_STEREOCILIUM_BASE	3	0.733135	1.24785	0.222883	1	1	3140	tags=100%, list=27%, signal=73%	PJVK/TRIOBP/TPRN
GOBP_REGULATION_OF_FEMALE_RECEPTIVITY	GOBP_REGULATION_OF_FEMALE_RECEPTIVITY	GOBP_REGULATION_OF_FEMALE_RECEPTIVITY	2	0.804315	1.24782	0.207358	1	1	919	tags=50%, list=8%, signal=46%	PPP1R1B
GOBP_NEGATIVE_REGULATION_OF_CD4_POSITIVE_ALPHA_BETA_T_CELL_ACTIVATION	GOBP_NEGATIVE_REGULATION_OF_CD4_POSITIVE_ALPHA_BETA_T_CELL_ACTIVATION	GOBP_NEGATIVE_REGULATION_OF_CD4_POSITIVE_ALPHA_BETA_T_CELL_ACTIVATION	20	0.474382	1.24772	0.219833	1	1	2472	tags=30%, list=21%, signal=24%	VSIR/FOXP3/JAK3/RC3H1/RC3H2/ZBTB7B
GOBP_WATER_TRANSPORT	GOBP_WATER_TRANSPORT	GOBP_WATER_TRANSPORT	6	0.622757	1.24772	0.22069	1	1	791	tags=17%, list=7%, signal=16%	CFTR
HP_SMALL_FACE	HP_SMALL_FACE	HP_SMALL_FACE	112	0.373624	1.24765	0.119554	1	1	4753	tags=52%, list=40%, signal=31%	BUD23/CCDC32/STRADA/ATRIP/GTF2IRD1/CENPJ/DDX11/ATR/ATP7A/TANC2/BLM/BCOR/SATB2/PTPN23/BCORL1/ERCC4/NSDHL/CHRNB1/PBX1/HTT/TRIP11/CEP152/UBE3B/RLIM/HYOU1/MAPK8IP3/HUWE1/MED12/MADD/SIN3A/STX1A/PCNT/FMR1/BPTF/SETD2/SLC12A2/PUS7/RECQL4/KAT8/MED13/TRMT10A/BAZ1B/JARID2/TRAPPC4/UPF3B/GTF2I/UBR7/PSMD12/TRIP12/NSD1/RUNX2/FBXL4/RBBP8/ACTL6A/GTF2IRD2/CFL2/NGLY1/PPP1R15B
GOCC_CLATHRIN_COAT	GOCC_CLATHRIN_COAT	GOCC_CLATHRIN_COAT	32	0.434894	1.24756	0.194444	1	1	3711	tags=53%, list=32%, signal=36%	CLBA1/AP3M2/SYNRG/CLTC/AP4B1/EPS15/AP1G1/AP3M1/SYNJ1/SCLT1/NCALD/AP2A1/CLINT1/AP3B1/AP2B1/NECAP1/EPS15L1
HP_INTESTINAL_BLEEDING	HP_INTESTINAL_BLEEDING	HP_INTESTINAL_BLEEDING	5	0.652742	1.24744	0.224828	1	1	1157	tags=40%, list=10%, signal=36%	CTC1/APC
HP_PROMINENT_FOREHEAD	HP_PROMINENT_FOREHEAD	HP_PROMINENT_FOREHEAD	165	0.362484	1.24736	0.0852558	1	1	5142	tags=58%, list=44%, signal=33%	CCDC32/VPS35L/PLA2G6/DPH1/RPS6KA3/TANC2/CHD3/VPS33A/PAM16/USP9X/BRWD3/TTC37/SATB2/AMER1/PTPN23/STAT5B/BCORL1/PLAG1/ZNF292/TONSL/PMM2/SUZ12/HERC1/HTT/KDM1A/TRIP11/CASK/CDKL5/CPT2/SERPINH1/DPF2/DYNC1H1/RLIM/IFT81/INPP5E/PDGFRB/MAPK8IP3/HUWE1/TRRAP/MED12/MADD/BRAF/SMG9/CHD2/FMR1/BPTF/SCYL2/SKIV2L/SETD2/FAM149B1/PURA/FARSB/SLC12A2/IARS2/TAF1/PRKDC/TAPT1/DPYD/PIK3R1/PUS7/MTOR/STAT3/KAT8/KIDINS220/SHOC…
HP_ECZEMA	HP_ECZEMA	HP_ECZEMA	103	0.373987	1.24736	0.122594	1	1	3820	tags=40%, list=32%, signal=27%	ADA2/CYBC1/UFD1/CARMIL2/FOXP3/EFL1/CFTR/HIRA/MORC2/STAT5B/STAT1/KANSL1/RTTN/POLE/SEC24C/SMARCC2/NBEA/PIK3CA/HLCS/TBCK/CD28/BRAF/RIT1/MBTPS2/NOD2/CARD11/PTPRC/DOCK8/PGM3/SUOX/TAF1/SCNN1A/MYSM1/IL17RA/SRP54/STAT3/MCCC2/SHOC2/AUTS2/IL6R/MSN
HP_NEOPLASM_OF_THE_LARYNX	HP_NEOPLASM_OF_THE_LARYNX	HP_NEOPLASM_OF_THE_LARYNX	8	0.583149	1.24704	0.212794	1	1	4906	tags=100%, list=42%, signal=58%	TP53/CHEK2/MSH6/MDM2/NLRP1/MLH1/CAT/MSH2
GOBP_POSITIVE_REGULATION_OF_PLASMA_MEMBRANE_BOUNDED_CELL_PROJECTION_ASSEMBLY	GOBP_POSITIVE_REGULATION_OF_PLASMA_MEMBRANE_BOUNDED_CELL_PROJECTION_ASSEMBLY	GOBP_POSITIVE_REGULATION_OF_PLASMA_MEMBRANE_BOUNDED_CELL_PROJECTION_ASSEMBLY	75	0.385538	1.247	0.157187	1	1	3759	tags=44%, list=32%, signal=30%	WASHC1/ENTR1/CARMIL2/RIPOR2/CENPJ/EPS8/ATP7A/EPS8L3/APC/CCP110/CEP120/BCAS3/CCDC88A/NRP1/HTT/MARK4/ARAP1/TGFBR1/PIK3CA/BBS4/FNBP1L/RHOQ/ATMIN/FMR1/WASL/PLCE1/TAPT1/PIK3R1/SRF/MTOR/ARHGAP35/AUTS2/DNM2
GOBP_NUCLEAR_CHROMOSOME_SEGREGATION	GOBP_NUCLEAR_CHROMOSOME_SEGREGATION	GOBP_NUCLEAR_CHROMOSOME_SEGREGATION	183	0.361644	1.24685	0.0753012	1	1	4058	tags=46%, list=35%, signal=31%	CENPX/TENT4A/MRE11/ABRAXAS1/ABRAXAS2/KNL1/CENPS/INCENP/FANCM/NCAPG/DDX11/SLF1/CENPF/ZWINT/TTN/SPICE1/APC/NCAPD3/CCNE2/CDC20/LATS1/KNTC1/ERCC4/AURKB/CDC6/CDK5RAP2/KLHL22/ATM/ZW10/ANAPC7/ESCO1/SPDL1/IK/RAD21/PIBF1/CDC23/STAG2/MAD2L1BP/HNRNPU/NUMA1/ZCWPW1/DYNC1H1/PSMC3IP/EHMT2/DSN1/SMC1A/NIPBL/NCAPD2/FBXO5/GEN1/ZNF207/EME2/RIOK2/PCID2/AURKC/VPS4B/TTL/DYNC1LI1/SMC3/RCC2/ATRX/AGO4/RMI1/NUSAP1/WAPL/MLH…
HP_SPEECH_APRAXIA	HP_SPEECH_APRAXIA	HP_SPEECH_APRAXIA	51	0.402412	1.24684	0.174603	1	1	4661	tags=59%, list=40%, signal=36%	CCDC32/SPART/TANC2/CHD3/PTPN23/TRAPPC11/BCORL1/KANSL1/HTT/SH2B1/RLIM/MAPK8IP3/HUWE1/MADD/PACS1/BPTF/PURA/SLC12A2/USP7/PUS7/KAT8/MED13/JARID2/TRAPPC4/UBR7/PSMD12/TRIP12/ACTL6A/RNF135/CHD1
GOBP_HISTONE_H3_K9_METHYLATION	GOBP_HISTONE_H3_K9_METHYLATION	GOBP_HISTONE_H3_K9_METHYLATION	25	0.4511	1.24679	0.201381	1	1	5101	tags=76%, list=43%, signal=43%	KDM3A/RIF1/KDM1A/KDM4C/EHMT2/DNMT1/SETDB1/ASH1L/ATRX/SIRT1/SETD7/JARID2/SETD5/MECP2/EHMT1/SETDB2/SUV39H2/ZNF274/ARID4A
HP_ACUTE_LYMPHOBLASTIC_LEUKEMIA	HP_ACUTE_LYMPHOBLASTIC_LEUKEMIA	HP_ACUTE_LYMPHOBLASTIC_LEUKEMIA	24	0.45633	1.24655	0.195576	1	1	4989	tags=71%, list=42%, signal=41%	BLM/TP53/CHEK2/IKZF1/MDM2/ABL1/BCR/BRCA2/NUP214/SETD2/NBN/SRP54/NSD1/PIGL/BUB3/MSH2/CEP57
HP_THICKENED_EARS	HP_THICKENED_EARS	HP_THICKENED_EARS	6	0.622052	1.24631	0.22069	1	1	3368	tags=83%, list=29%, signal=59%	ALMS1/PTCH1/ATP6V1B2/TAF1/AFF4
GOBP_POSITIVE_REGULATION_OF_MYELINATION	GOBP_POSITIVE_REGULATION_OF_MYELINATION	GOBP_POSITIVE_REGULATION_OF_MYELINATION	10	0.555436	1.2463	0.230573	1	1	1635	tags=40%, list=14%, signal=34%	PARD3/SLC25A12/TPPP/DICER1
HP_TRICUSPID_ATRESIA	HP_TRICUSPID_ATRESIA	HP_TRICUSPID_ATRESIA	7	0.600849	1.24623	0.225981	1	1	2006	tags=43%, list=17%, signal=36%	UFD1/HIRA/SEC24C
GOBP_NEGATIVE_REGULATION_OF_SIGNAL_TRANSDUCTION_BY_P53_CLASS_MEDIATOR	GOBP_NEGATIVE_REGULATION_OF_SIGNAL_TRANSDUCTION_BY_P53_CLASS_MEDIATOR	GOBP_NEGATIVE_REGULATION_OF_SIGNAL_TRANSDUCTION_BY_P53_CLASS_MEDIATOR	25	0.450898	1.24623	0.201381	1	1	2516	tags=28%, list=21%, signal=22%	NOP53/YJU2/RRM2B/KDM1A/ATAD5/MDM2/DYRK1A
HP_NEONATAL_BREATHING_DYSREGULATION	HP_NEONATAL_BREATHING_DYSREGULATION	HP_NEONATAL_BREATHING_DYSREGULATION	5	0.652089	1.24619	0.226207	1	1	4094	tags=100%, list=35%, signal=65%	RPGRIP1L/CEP290/INPP5E/TMEM216/AHI1
HP_NON_MIDLINE_CLEFT_LIP	HP_NON_MIDLINE_CLEFT_LIP	HP_NON_MIDLINE_CLEFT_LIP	22	0.464042	1.2454	0.214035	1	1	4420	tags=64%, list=38%, signal=40%	NECTIN1/STIL/PIGN/GDF11/CHUK/SMPD4/PTCH1/SMAD4/CDH1/TAPT1/NBN/DDX59/ITGA8/HYLS1
HP_PULMONARY_LYMPHANGIECTASIA	HP_PULMONARY_LYMPHANGIECTASIA	HP_PULMONARY_LYMPHANGIECTASIA	1	0.939951	1.2452	0.121399	1	1	707	tags=100%, list=6%, signal=94%	CCBE1
HP_ABNORMAL_NUMBER_OF_PERMANENT_TEETH	HP_ABNORMAL_NUMBER_OF_PERMANENT_TEETH	HP_ABNORMAL_NUMBER_OF_PERMANENT_TEETH	17	0.491965	1.24506	0.216867	1	1	4016	tags=53%, list=34%, signal=35%	MESD/NECTIN1/SATB2/WDR35/CDH1/UBR1/DLG1/RECQL4/CREBBP
GOBP_COLLAGEN_CATABOLIC_PROCESS	GOBP_COLLAGEN_CATABOLIC_PROCESS	GOBP_COLLAGEN_CATABOLIC_PROCESS	13	0.524212	1.24466	0.207241	1	1	65	tags=8%, list=1%, signal=8%	VSIR
HP_ABNORMAL_NUMBER_OF_TEETH	HP_ABNORMAL_NUMBER_OF_TEETH	HP_ABNORMAL_NUMBER_OF_TEETH	195	0.359641	1.24412	0.0742227	1	1	5131	tags=54%, list=44%, signal=31%	BUD23/MESD/NEPRO/NSD2/NECTIN1/ATRIP/CCBE1/GTF2IRD1/STIL/CENPJ/ATR/RPS6KA3/CTC1/POLR3A/CDK19/APC/ALMS1/BLM/BCOR/IFT122/SATB2/C2CD3/GAS1/BCL11B/ERCC4/EXT1/PIK3C2A/SCN3A/DCAF17/CLTC/CEP152/DYNC2LI1/STAG2/MAF/WDR35/SMC1A/SYNJ1/ACOX1/LEMD3/PTCH1/HUWE1/POLR3K/DYRK1A/STX1A/MBTPS2/PCNT/CHSY1/VPS13B/SLC10A7/ERCC6/POLR3B/SLC25A24/SZT2/SETD2/XYLT1/ATP6V1B2/ACSL4/CDH1/UBR1/TRIO/PIK3R1/CYFIP2/AMMECR1/PUS7/DLG…
HP_FOCAL_CORTICAL_DYSPLASIA	HP_FOCAL_CORTICAL_DYSPLASIA	HP_FOCAL_CORTICAL_DYSPLASIA	10	0.554335	1.24383	0.233121	1	1	3907	tags=80%, list=33%, signal=53%	NUP133/TSC2/TSC1/PIK3CA/AKT3/DEPDC5/MTOR/NPRL2
HP_CUTANEOUS_AMYLOIDOSIS	HP_CUTANEOUS_AMYLOIDOSIS	HP_CUTANEOUS_AMYLOIDOSIS	3	0.730737	1.24377	0.225854	1	1	2934	tags=67%, list=25%, signal=50%	POLA1/NLRP1
GOBP_MUSCLE_ORGAN_MORPHOGENESIS	GOBP_MUSCLE_ORGAN_MORPHOGENESIS	GOBP_MUSCLE_ORGAN_MORPHOGENESIS	25	0.449818	1.24324	0.204833	1	1	3430	tags=44%, list=29%, signal=31%	PTCD2/ZFPM1/TTN/MED1/ADARB1/NOTCH1/TGFBR1/TPM1/MYLPF/SMAD4/PKP2
HP_PERIORBITAL_FULLNESS	HP_PERIORBITAL_FULLNESS	HP_PERIORBITAL_FULLNESS	36	0.424482	1.24305	0.195628	1	1	4661	tags=61%, list=40%, signal=37%	RPS6KA3/IQSEC2/VPS33A/USP9X/EDEM3/SPEN/MED12/HCFC1/SYP/ACSL4/TASP1/ARHGEF6/PEX19/RAB39B/DLG3/MED13/ANKRD17/UPF3B/DOCK7/FTSJ1/MECP2/CHD1
HP_EXCESSIVE_SALIVATION	HP_EXCESSIVE_SALIVATION	HP_EXCESSIVE_SALIVATION	69	0.385933	1.24304	0.168737	1	1	4574	tags=54%, list=39%, signal=33%	MRE11/SPART/STRADA/PLA2G6/RPS6KA3/POLR3A/IQSEC2/ALS2/USP9X/SATB2/ZBTB11/BCORL1/SPEN/HERC1/IKZF1/AP4B1/TUBB2B/MED12/HCFC1/SYP/POLR3B/ATRX/ACSL4/TASP1/ARHGEF6/ZEB2/RAB39B/ADGRG1/DLG3/UBE3A/SETD5/UPF3B/FTSJ1/SMARCA2/MECP2/VPS13A/GFM2
GOCC_NBAF_COMPLEX	GOCC_NBAF_COMPLEX	GOCC_NBAF_COMPLEX	13	0.523504	1.24298	0.208489	1	1	2995	tags=62%, list=25%, signal=46%	SMARCD3/ARID1B/DPF3/ARID1A/SMARCC2/DPF2/SMARCA4/SMARCC1
HP_PROTRUDING_EAR	HP_PROTRUDING_EAR	HP_PROTRUDING_EAR	126	0.367935	1.24253	0.10537	1	1	3110	tags=32%, list=26%, signal=24%	BUD23/CCDC32/LARGE1/RXYLT1/NECTIN1/PRUNE1/BICRA/GTF2IRD1/RPS6KA3/TTN/APC/POMGNT2/BLM/CUL7/EDEM3/MEGF8/EXT1/KANSL1/DCAF17/CLTC/TET3/B3GALNT2/MBD5/NF1/KDM5C/AHDC1/FKTN/SMPD4/HUWE1/PTPN11/DYRK1A/MED12/STX1A/MBTPS2/PACS1/FMR1/OTUD6B/TUBGCP2/TASP1/TAF1
HP_SPARSE_SCALP_HAIR	HP_SPARSE_SCALP_HAIR	HP_SPARSE_SCALP_HAIR	70	0.38585	1.24242	0.164767	1	1	5199	tags=59%, list=44%, signal=33%	NEPRO/ATRIP/BICRA/CENPJ/DPH1/ARID1B/ATR/POLR3A/EPS8L3/EXT1/ARID1A/KDM1A/FIG4/CEP152/ZBTB20/SMARCC2/DPF2/MAF/BRAF/PCNT/ARID2/SMARCA4/SLC25A24/SETD2/UBR1/KAT6B/RECQL4/SHOC2/JUP/LSS/DKC1/NSD1/SMARCA2/RBBP8/HDAC4/SMARCD1/SOX4/PTPN22/RNF113A/ADNP/SMARCE1
GOBP_G_QUADRUPLEX_DNA_UNWINDING	GOBP_G_QUADRUPLEX_DNA_UNWINDING	GOBP_G_QUADRUPLEX_DNA_UNWINDING	6	0.620081	1.24236	0.223448	1	1	4051	tags=83%, list=34%, signal=55%	DDX11/BLM/HNRNPA2B1/DHX36/DHX9
HP_PROFOUND_HEARING_IMPAIRMENT	HP_PROFOUND_HEARING_IMPAIRMENT	HP_PROFOUND_HEARING_IMPAIRMENT	7	0.598954	1.2423	0.227334	1	1	2977	tags=57%, list=25%, signal=43%	EPS8/KCNQ1/CIB2/SLC12A2
HP_ABNORMAL_ANTERIOR_HORN_CELL_MORPHOLOGY	HP_ABNORMAL_ANTERIOR_HORN_CELL_MORPHOLOGY	HP_ABNORMAL_ANTERIOR_HORN_CELL_MORPHOLOGY	14	0.513274	1.24228	0.224138	1	1	1101	tags=21%, list=9%, signal=19%	CPLANE1/CEP126/SETX
GOBP_GOLGI_TO_PLASMA_MEMBRANE_TRANSPORT	GOBP_GOLGI_TO_PLASMA_MEMBRANE_TRANSPORT	GOBP_GOLGI_TO_PLASMA_MEMBRANE_TRANSPORT	48	0.40497	1.24212	0.185381	1	1	4316	tags=48%, list=37%, signal=30%	RACK1/VPS35L/BBS2/MACF1/NSF/CSK/GCC2/GOLPH3L/PREPL/GOLGA4/EXOC1/CNST/GGA3/CCDC93/SEC16A/BLZF1/DNM2/RAB26/EXOC8/EXOC4/EXOC5/ARFGEF2/GOLGA7
GOCC_SODIUM_CHANNEL_COMPLEX	GOCC_SODIUM_CHANNEL_COMPLEX	GOCC_SODIUM_CHANNEL_COMPLEX	3	0.729732	1.24206	0.225854	1	1	3180	tags=100%, list=27%, signal=73%	SCN3A/TRPM4/SCNN1A
GOMF_RNA_POLYMERASE_CORE_ENZYME_BINDING	GOMF_RNA_POLYMERASE_CORE_ENZYME_BINDING	GOMF_RNA_POLYMERASE_CORE_ENZYME_BINDING	38	0.423137	1.24193	0.196937	1	1	4975	tags=63%, list=42%, signal=37%	RTRAF/RPAP2/ELP4/SCAF8/HNRNPU/RPRD1B/SPTY2D1/SCAF1/RECQL5/GTF2B/NCOA3/AGO1/ZNF326/UVSSA/LEO1/DHX9/CDC73/SMYD3/WAC/AGO2/CCAR2/ELP2/CTR9/PCF11
HP_HETEROPHORIA	HP_HETEROPHORIA	HP_HETEROPHORIA	4	0.686234	1.2418	0.243478	1	1	3692	tags=100%, list=31%, signal=69%	HACE1/TRAPPC11/AFF4/KIDINS220
GOBP_POSITIVE_REGULATION_OF_ERYTHROCYTE_DIFFERENTIATION	GOBP_POSITIVE_REGULATION_OF_ERYTHROCYTE_DIFFERENTIATION	GOBP_POSITIVE_REGULATION_OF_ERYTHROCYTE_DIFFERENTIATION	25	0.449285	1.24177	0.205984	1	1	4594	tags=64%, list=39%, signal=39%	RHEX/MED1/BRD1/STAT5B/STAT1/KAT7/ETS1/HIF1A/PRKDC/ZNF16/STAT3/ABCB10/NCKAP1L/MAPK14/FOXO3/INPP5D
GOBP_POSITIVE_REGULATION_OF_HORMONE_SECRETION	GOBP_POSITIVE_REGULATION_OF_HORMONE_SECRETION	GOBP_POSITIVE_REGULATION_OF_HORMONE_SECRETION	56	0.39524	1.24171	0.165966	1	1	3787	tags=41%, list=32%, signal=28%	SELENOT/TRPM2/CFTR/PLA2G6/GCG/PRKCE/TRPM4/GPLD1/EDN1/PTPN11/BAIAP3/TMF1/RPH3AL/IRS2/HFE/SMAD4/ACSL4/HIF1A/OSBP/JAK2/CREB1/PCK2/BMP6
GOBP_REGULATION_OF_FATTY_ACID_BETA_OXIDATION	GOBP_REGULATION_OF_FATTY_ACID_BETA_OXIDATION	GOBP_REGULATION_OF_FATTY_ACID_BETA_OXIDATION	14	0.51303	1.24169	0.224138	1	1	3953	tags=64%, list=34%, signal=43%	ETFBKMT/IRS1/ACACB/AKT2/PPARA/ABCD2/IRS2/LONP2/CPT1A
GOBP_HISTONE_H3_K4_DEMETHYLATION_TRIMETHYL_H3_K4_SPECIFIC	GOBP_HISTONE_H3_K4_DEMETHYLATION_TRIMETHYL_H3_K4_SPECIFIC	GOBP_HISTONE_H3_K4_DEMETHYLATION_TRIMETHYL_H3_K4_SPECIFIC	5	0.649706	1.24164	0.230345	1	1	4122	tags=100%, list=35%, signal=65%	RIOX1/KDM5C/KDM5B/KDM5A/KDM5D
HP_UPPER_EYELID_EDEMA	HP_UPPER_EYELID_EDEMA	HP_UPPER_EYELID_EDEMA	3	0.729307	1.24133	0.225854	1	1	3185	tags=100%, list=27%, signal=73%	MED12L/KAT6A/SLC29A3
GOMF_PEPTIDASE_ACTIVATOR_ACTIVITY_INVOLVED_IN_APOPTOTIC_PROCESS	GOMF_PEPTIDASE_ACTIVATOR_ACTIVITY_INVOLVED_IN_APOPTOTIC_PROCESS	GOMF_PEPTIDASE_ACTIVATOR_ACTIVITY_INVOLVED_IN_APOPTOTIC_PROCESS	15	0.505526	1.24127	0.242387	1	1	1	tags=7%, list=0%, signal=7%	RACK1
HP_DIMINISHED_MOVEMENT	HP_DIMINISHED_MOVEMENT	HP_DIMINISHED_MOVEMENT	41	0.417306	1.24115	0.199346	1	1	4398	tags=51%, list=37%, signal=32%	TWNK/DNAJC13/ALG11/LRRK2/PAM16/VPS13C/RRM2B/GPHN/HTT/AIFM1/SYNJ1/PET117/PODXL/GIGYF2/POLG2/VPS35/EIF4G1/POLG/NUP88/WWOX/FXR1
GOBP_CELLULAR_RESPONSE_TO_FOLLICLE_STIMULATING_HORMONE_STIMULUS	GOBP_CELLULAR_RESPONSE_TO_FOLLICLE_STIMULATING_HORMONE_STIMULUS	GOBP_CELLULAR_RESPONSE_TO_FOLLICLE_STIMULATING_HORMONE_STIMULUS	6	0.619445	1.24108	0.224828	1	1	2131	tags=50%, list=18%, signal=41%	NOTCH1/GCLC/EDN1
GOBP_RESPONSE_TO_FOLLICLE_STIMULATING_HORMONE	GOBP_RESPONSE_TO_FOLLICLE_STIMULATING_HORMONE	GOBP_RESPONSE_TO_FOLLICLE_STIMULATING_HORMONE	6	0.619445	1.24108	0.224828	1	1	2131	tags=50%, list=18%, signal=41%	NOTCH1/GCLC/EDN1
HP_DECREASED_NUMBER_OF_PERIPHERAL_MYELINATED_NERVE_FIBERS	HP_DECREASED_NUMBER_OF_PERIPHERAL_MYELINATED_NERVE_FIBERS	HP_DECREASED_NUMBER_OF_PERIPHERAL_MYELINATED_NERVE_FIBERS	25	0.449022	1.24104	0.207135	1	1	5262	tags=72%, list=45%, signal=40%	ELP1/TRIM2/HK1/RRM2B/FGD4/GAN/DNMT1/MFN2/WNK1/DNM2/POLG/SPG11/SACS/APTX/VPS13A/KLC2/SPTLC1/KIF1B
GOBP_VENTRICULAR_SEPTUM_DEVELOPMENT	GOBP_VENTRICULAR_SEPTUM_DEVELOPMENT	GOBP_VENTRICULAR_SEPTUM_DEVELOPMENT	31	0.43377	1.24096	0.206437	1	1	3695	tags=52%, list=31%, signal=35%	NSD2/ZFPM1/TRIP11/NOTCH1/RBM15/FRS2/TGFBR1/MDM4/LMO4/MDM2/HEY1/SMAD4/PRDM1/TGFBR2/AP2B1/BMPR2
GOBP_REGULATION_OF_ENDOCYTIC_RECYCLING	GOBP_REGULATION_OF_ENDOCYTIC_RECYCLING	GOBP_REGULATION_OF_ENDOCYTIC_RECYCLING	9	0.559573	1.24084	0.219231	1	1	1225	tags=22%, list=10%, signal=20%	EIPR1/ARHGAP44
HP_INCREASED_OVERBITE	HP_INCREASED_OVERBITE	HP_INCREASED_OVERBITE	3	0.728985	1.24078	0.225854	1	1	298	tags=33%, list=3%, signal=32%	SPART
HP_VERTEBRAL_COMPRESSION_FRACTURE	HP_VERTEBRAL_COMPRESSION_FRACTURE	HP_VERTEBRAL_COMPRESSION_FRACTURE	25	0.448896	1.24069	0.208285	1	1	699	tags=12%, list=6%, signal=11%	MESD/TENT5A/EFL1
GOBP_PROTEIN_DEMETHYLATION	GOBP_PROTEIN_DEMETHYLATION	GOBP_PROTEIN_DEMETHYLATION	28	0.441993	1.24052	0.205186	1	1	4122	tags=54%, list=35%, signal=35%	RIOX2/RIOX1/PHF2/KDM3A/KDM7A/UTY/KDM1A/KDM4C/KDM5C/KDM2A/PPME1/KDM5B/KDM5A/JARID2/KDM5D
GOBP_DSRNA_PROCESSING	GOBP_DSRNA_PROCESSING	GOBP_DSRNA_PROCESSING	43	0.413223	1.24044	0.195254	1	1	5386	tags=65%, list=46%, signal=35%	TUT4/TUT7/SPOUT1/BCDIN3D/ZC3H7B/DGCR8/DICER1/TP53/PUM2/AGO4/ADAR/HNRNPA2B1/DDX3X/DROSHA/AGO1/STAT3/TSN/PUM1/AGO3/PUS10/METTL3/ZMPSTE24/AGO2/NCOR2/SRRT/TARBP2/ZC3H7A/RIPK1
HP_BLEPHAROPHIMOSIS	HP_BLEPHAROPHIMOSIS	HP_BLEPHAROPHIMOSIS	120	0.368306	1.24043	0.112348	1	1	4679	tags=52%, list=40%, signal=31%	BUD23/CCDC32/ESS2/GTF2IRD1/STIL/ATR/TANC2/DGCR8/BCOR/PTPN23/BCORL1/MAPK1/PHF6/ANK1/KANSL1/HTT/CEP152/UBE3B/WDR35/RLIM/MAPK8IP3/HUWE1/DGCR2/MED12/MADD/STX1A/BCR/MYLPF/BRPF1/KMT2A/BPTF/ERCC6/SLC12A2/DNMT3A/SMAD4/PUS7/KAT6B/RECQL4/KAT8/TLK2/MED13/BAZ1B/CREBBP/JARID2/TRAPPC4/MCTP2/SETD5/HHAT/GTF2I/UBR7/MOGS/PSMD12/TRIP12/RERE/SMARCA2/DGCR6/MECP2/HDAC4/ACTL6A/CUL4B/ZMPSTE24/GTF2IRD2
HP_EXTRAHEPATIC_CHOLESTASIS	HP_EXTRAHEPATIC_CHOLESTASIS	HP_EXTRAHEPATIC_CHOLESTASIS	7	0.598046	1.24042	0.227334	1	1	4180	tags=86%, list=36%, signal=55%	TP53/CDKN1B/BRCA2/SMAD4/RABL3/PALB2
GOBP_GLUCOSAMINE_CONTAINING_COMPOUND_METABOLIC_PROCESS	GOBP_GLUCOSAMINE_CONTAINING_COMPOUND_METABOLIC_PROCESS	GOBP_GLUCOSAMINE_CONTAINING_COMPOUND_METABOLIC_PROCESS	15	0.50509	1.2402	0.242387	1	1	3750	tags=53%, list=32%, signal=36%	OGA/LARGE1/GNPDA2/CHIT1/EXTL2/PGM3/MGAT3/NAGK
HP_CENTRAL_DIABETES_INSIPIDUS	HP_CENTRAL_DIABETES_INSIPIDUS	HP_CENTRAL_DIABETES_INSIPIDUS	6	0.618928	1.24005	0.227586	1	1	2575	tags=67%, list=22%, signal=52%	GAS1/WFS1/PTCH1/BRAF
HP_BRONCHIECTASIS	HP_BRONCHIECTASIS	HP_BRONCHIECTASIS	70	0.385064	1.23989	0.165803	1	1	3819	tags=41%, list=32%, signal=28%	CFAP298/STN1/CARMIL2/DNAAF4/CFTR/POLA1/BLM/MUC5B/STAT1/ATM/TCF3/IGLL1/DNAAF5/FAM13A/DNAL1/CD81/PGM3/NBN/PIK3R1/SCNN1A/SLC29A3/LRBA/SYK/TPP2/SPAG1/CD8A/PRKCD/TET2/LRRC56
HP_MATERNAL_TERATOGENIC_EXPOSURE	HP_MATERNAL_TERATOGENIC_EXPOSURE	HP_MATERNAL_TERATOGENIC_EXPOSURE	2	0.799068	1.23968	0.210702	1	1	342	tags=50%, list=3%, signal=49%	NECTIN1
HP_PREGNANCY_EXPOSURE	HP_PREGNANCY_EXPOSURE	HP_PREGNANCY_EXPOSURE	2	0.799068	1.23968	0.210702	1	1	342	tags=50%, list=3%, signal=49%	NECTIN1
GOMF_ARGININE_BINDING	GOMF_ARGININE_BINDING	GOMF_ARGININE_BINDING	1	0.935698	1.23956	0.127572	1	1	757	tags=100%, list=6%, signal=94%	CASTOR1
GOBP_PROTEIN_LOCALIZATION_TO_NUCLEOLUS	GOBP_PROTEIN_LOCALIZATION_TO_NUCLEOLUS	GOBP_PROTEIN_LOCALIZATION_TO_NUCLEOLUS	14	0.512117	1.23947	0.224138	1	1	1519	tags=21%, list=13%, signal=19%	NOP53/UTP25/BYSL
HP_DIABETES_INSIPIDUS	HP_DIABETES_INSIPIDUS	HP_DIABETES_INSIPIDUS	28	0.441615	1.23946	0.206313	1	1	2575	tags=36%, list=22%, signal=28%	STRADA/STIL/ALMS1/GAS1/WFS1/STAG2/VPS33B/SMC1A/PTCH1/BRAF
GOBP_PROTEIN_DEPOLYMERIZATION	GOBP_PROTEIN_DEPOLYMERIZATION	GOBP_PROTEIN_DEPOLYMERIZATION	69	0.384812	1.23943	0.169772	1	1	3539	tags=42%, list=30%, signal=30%	CARMIL1/WASHC2C/CARMIL2/CKAP5/EPS8/PLEKHH2/TTBK2/APC/PPP1R9B/KIF2A/TRIOBP/ASPH/SPAST/VIL1/MICAL3/CAMSAP2/SCIN/HDAC6/PIK3CA/CCSAP/MTPN/SYNJ1/VPS4B/TMOD3/LIMA1/CAMSAP1/ADD1/FLII/CAMSAP3
GOMF_ACETYLCHOLINE_BINDING	GOMF_ACETYLCHOLINE_BINDING	GOMF_ACETYLCHOLINE_BINDING	2	0.798865	1.23936	0.210702	1	1	1549	tags=50%, list=13%, signal=43%	CHRNB1
GOBP_HISTONE_H4_K16_ACETYLATION	GOBP_HISTONE_H4_K16_ACETYLATION	GOBP_HISTONE_H4_K16_ACETYLATION	24	0.453688	1.23933	0.206054	1	1	5523	tags=79%, list=47%, signal=42%	KANSL3/KANSL1/KAT7/JADE2/OGT/HCFC1/KMT2A/SIRT1/KAT8/AUTS2/ING4/PHF20/MSL3/MSL2/ZMPSTE24/ATG5/MSL1/MEAF6/JADE1
HP_PROGRESSIVE_EXTRAPYRAMIDAL_MOVEMENT_DISORDER	HP_PROGRESSIVE_EXTRAPYRAMIDAL_MOVEMENT_DISORDER	HP_PROGRESSIVE_EXTRAPYRAMIDAL_MOVEMENT_DISORDER	7	0.597519	1.23932	0.228687	1	1	1061	tags=43%, list=9%, signal=39%	PLA2G6/ZNF592/CLPB
HP_MULTIPLE_PRENATAL_FRACTURES	HP_MULTIPLE_PRENATAL_FRACTURES	HP_MULTIPLE_PRENATAL_FRACTURES	12	0.532706	1.23921	0.225405	1	1	58	tags=8%, list=0%, signal=8%	MESD
GOBP_REGULATION_OF_CHONDROCYTE_DIFFERENTIATION	GOBP_REGULATION_OF_CHONDROCYTE_DIFFERENTIATION	GOBP_REGULATION_OF_CHONDROCYTE_DIFFERENTIATION	19	0.477862	1.23906	0.222754	1	1	2515	tags=37%, list=21%, signal=29%	RFLNB/LNPK/SOX5/TGFBR1/SCIN/MAF/PTPN11
GOBP_NEGATIVE_REGULATION_OF_GTPASE_ACTIVITY	GOBP_NEGATIVE_REGULATION_OF_GTPASE_ACTIVITY	GOBP_NEGATIVE_REGULATION_OF_GTPASE_ACTIVITY	21	0.467391	1.23902	0.231678	1	1	4134	tags=57%, list=35%, signal=37%	LRRK2/BCAS3/ARFGEF1/RGN/TSC1/SPRY1/BBS4/RCC2/GMIP/WNK1/F11R/FICD
HP_GAIT_IMBALANCE	HP_GAIT_IMBALANCE	HP_GAIT_IMBALANCE	58	0.392395	1.23891	0.172775	1	1	1849	tags=24%, list=16%, signal=20%	BUD23/ATP5F1D/GTF2IRD1/LRRK2/SETX/TTBK2/ALS2/VPS13C/HK1/RRM2B/KAT6A/SPEN/HTT/PUS3
GOBP_ACTIVATION_OF_TRANSMEMBRANE_RECEPTOR_PROTEIN_TYROSINE_KINASE_ACTIVITY	GOBP_ACTIVATION_OF_TRANSMEMBRANE_RECEPTOR_PROTEIN_TYROSINE_KINASE_ACTIVITY	GOBP_ACTIVATION_OF_TRANSMEMBRANE_RECEPTOR_PROTEIN_TYROSINE_KINASE_ACTIVITY	2	0.798401	1.23864	0.210702	1	1	2372	tags=100%, list=20%, signal=80%	DGKQ/PILRB
GOBP_CARTILAGE_DEVELOPMENT_INVOLVED_IN_ENDOCHONDRAL_BONE_MORPHOGENESIS	GOBP_CARTILAGE_DEVELOPMENT_INVOLVED_IN_ENDOCHONDRAL_BONE_MORPHOGENESIS	GOBP_CARTILAGE_DEVELOPMENT_INVOLVED_IN_ENDOCHONDRAL_BONE_MORPHOGENESIS	14	0.511712	1.2385	0.224138	1	1	4666	tags=64%, list=40%, signal=39%	EXT1/TRIP11/SMPD3/SERPINH1/IFT80/TGFBR2/ATF2/THBS3/ZMPSTE24
HP_FINGER_SYNDACTYLY	HP_FINGER_SYNDACTYLY	HP_FINGER_SYNDACTYLY	105	0.371081	1.23817	0.129817	1	1	4946	tags=54%, list=42%, signal=32%	SEM1/NECTIN1/WASHC5/CCBE1/FANCC/TRIM32/BBS2/FANCM/BTRC/BBS10/RFWD3/APC/BBS7/BCOR/IFT122/ERCC4/KAT6A/MEGF8/RTTN/SUZ12/WDPCP/NOTCH1/CEP290/BMS1/PIK3CA/BBS4/WDR35/CHUK/LEMD3/MED12/BRCA2/CHSY1/VPS13B/IFT74/CDH1/SDCCAG8/EPS15L1/PLEC/UBE3A/FANCL/JUP/FERMT1/REV3L/FANCA/FANCB/PALB2/IFT172/EED/NSD1/FANCG/HDAC4/FLNB/IKBKG/PTDSS1/WDR19/RAD51C/RBPJ
HP_CRYPTORCHIDISM	HP_CRYPTORCHIDISM	HP_CRYPTORCHIDISM	483	0.347864	1.23799	0.0088928	0.855155	0.855155	4907	tags=53%, list=42%, signal=32%	BUD23/CCDC32/UFD1/TOGARAM1/CPLANE1/LARGE1/RXYLT1/NSD2/VPS35L/BICRA/CCBE1/ESS2/FANCC/GTF2IRD1/POLA1/TRIM32/KIAA0753/BBS2/FANCM/STIL/DYNC2H1/ARID1B/ATR/BBS10/TANC2/SOS1/POLR3A/KCNQ1/RFWD3/PIGN/USP9Y/DGCR8/POMGNT2/HIRA/BRWD3/BLM/BBS7/BCOR/SLC19A2/SATB2/C2CD3/PTPN23/BCORL1/FTO/ERCC4/PLAG1/CEP120/KAT6A/MEGF8/CDC6/CBL/MAPK1/PHF6/RPGRIP1L/DDX3Y/ARID1A/PIK3C2A/PEX6/ANK1/PBX1/PEX1/SPEN/KANSL1/RTTN/ADARB1/…
HP_ABNORMAL_AUTONOMIC_NERVOUS_SYSTEM_PHYSIOLOGY	HP_ABNORMAL_AUTONOMIC_NERVOUS_SYSTEM_PHYSIOLOGY	HP_ABNORMAL_AUTONOMIC_NERVOUS_SYSTEM_PHYSIOLOGY	68	0.385177	1.23789	0.169439	1	1	3667	tags=40%, list=31%, signal=27%	ELP1/PLA2G6/ATP7A/DNAJC13/POLR3A/LRRK2/KCNQ1/VPS13C/TBP/SCN3A/WFS1/TCF4/ATXN2/SYNJ1/ACOX1/VPS11/FMR1/KCNH2/PODXL/GIGYF2/DEPDC5/TSPYL1/VPS35/RFC1/CYB561/EIF4G1/ATXN3
GOBP_POSITIVE_REGULATION_OF_POTASSIUM_ION_TRANSPORT	GOBP_POSITIVE_REGULATION_OF_POTASSIUM_ION_TRANSPORT	GOBP_POSITIVE_REGULATION_OF_POTASSIUM_ION_TRANSPORT	15	0.504042	1.23762	0.243605	1	1	3759	tags=53%, list=32%, signal=36%	KCNQ1/STK39/ALG10B/ANO6/KCNH2/DLG1/WNK1/DNM2
HP_AUTISTIC_BEHAVIOR	HP_AUTISTIC_BEHAVIOR	HP_AUTISTIC_BEHAVIOR	434	0.349339	1.23757	0.0123303	0.982162	0.982162	4851	tags=51%, list=41%, signal=31%	BUD23/CCDC32/UFD1/NDUFAF8/TOGARAM1/WASHC4/TWNK/EFL1/BICRA/GTF2IRD1/POLA1/PLA2G6/MED12L/TRPM3/ARID1B/RPS6KA3/TANC2/CHD8/IQSEC2/ALG11/LRRK2/CDK19/MT-ND3/USP9X/PGAP1/HIRA/ALMS1/BCOR/C12orf4/SATB2/EPB41L1/VPS13C/SLC25A12/PTPN23/BCORL1/ZNF292/TCF12/TMLHE/GPHN/KAT6A/RPGRIP1L/ARID1A/TTC5/SCN3A/CARS2/SPEN/KANSL1/HERC1/HTT/CLTC/WFS1/TET3/PUS3/B3GALNT2/MBD5/RAD21/CAPN15/CASK/STAG2/ZBTB20/SEC24C/TSC2/CDKL5/…
HP_CAFE_AU_LAIT_SPOT	HP_CAFE_AU_LAIT_SPOT	HP_CAFE_AU_LAIT_SPOT	121	0.367021	1.23732	0.116162	1	1	5357	tags=64%, list=46%, signal=35%	CCDC32/FANCC/FANCM/TANC2/RFWD3/APC/BLM/TTC37/PTPN23/BCORL1/ERCC4/PLAG1/CBL/MAPK1/KANSL1/HTT/ATM/TSC2/NF1/KDM5C/MSH6/TSC1/PIK3CA/LZTR1/RLIM/MAPK8IP3/HUWE1/PTPN11/MED12/MADD/BRAF/SIN3A/PCNT/BRCA2/USF3/BPTF/SKIV2L/SLC12A2/UBR1/NBN/MLH1/PUS7/COPB1/MTOR/KAT8/SHOC2/MED13/FANCL/CREBBP/JARID2/TMEM127/REV3L/FANCA/FANCB/TRAPPC4/PALB2/UBR7/PSMD12/TRIP12/RERE/IFNG/FANCG/RBBP8/ANAPC1/ACTL6A/BUB3/AGO2/CWC27/MS…
GOBP_CHROMATIN_DISASSEMBLY	GOBP_CHROMATIN_DISASSEMBLY	GOBP_CHROMATIN_DISASSEMBLY	17	0.488861	1.2372	0.221687	1	1	2995	tags=53%, list=25%, signal=40%	SMARCD3/PADI2/ARID1A/SMARCC2/SUPT16H/ARID2/SMARCD2/SMARCA4/SMARCC1
GOBP_RNA_INTERFERENCE	GOBP_RNA_INTERFERENCE	GOBP_RNA_INTERFERENCE	16	0.496765	1.23697	0.236364	1	1	5144	tags=81%, list=44%, signal=46%	DICER1/NRDE2/XPO5/CELF1/AGO4/CLP1/ADAR/AGO1/TSN/DHX9/AGO3/AGO2/TARBP2
HP_POSTERIORLY_ROTATED_EARS	HP_POSTERIORLY_ROTATED_EARS	HP_POSTERIORLY_ROTATED_EARS	285	0.351759	1.2368	0.041958	1	1	4446	tags=45%, list=38%, signal=29%	BUD23/MESD/TOGARAM1/CPLANE1/LARGE1/RXYLT1/NSD2/BICRA/GTF2IRD1/TRIM32/KIAA0753/BBS2/SOX5/ARID1B/BBS10/PLCB4/SOS1/POLR3A/PIGN/CDK13/USP9X/POMGNT2/BBS7/BCOR/C2CD3/AMER1/EXOSC2/BCL11B/CEP120/NSDHL/KAT6A/CDC6/EXT1/CBL/MAPK1/RPGRIP1L/PEX6/PEX1/SPEN/RTTN/SUZ12/UMPS/HERC1/WDPCP/B3GALNT2/RAD21/TGDS/POLE/CPT2/KIAA1109/NF1/PREPL/CEP290/COG5/DPF2/EDN1/ALG9/MAF/ORC4/BBS4/ASXL2/LZTR1/SMC1A/ATN1/FKTN/NIPBL/INPP…
GOBP_DIPEPTIDE_TRANSMEMBRANE_TRANSPORT	GOBP_DIPEPTIDE_TRANSMEMBRANE_TRANSPORT	GOBP_DIPEPTIDE_TRANSMEMBRANE_TRANSPORT	6	0.617284	1.23675	0.231724	1	1	2709	tags=67%, list=23%, signal=51%	SLC15A2/SLC15A3/SLC7A11/CA2
HP_TACHYPNEA	HP_TACHYPNEA	HP_TACHYPNEA	52	0.398146	1.23672	0.182875	1	1	4683	tags=58%, list=40%, signal=35%	CPLANE1/KIAA0753/PAM16/CEP120/RPGRIP1L/NHLRC2/PIBF1/CDKL5/CEP290/COPA/SMC1A/INPP5E/HLCS/PDE6D/KIAA0586/FAM149B1/FARSB/TMEM216/MT-CYB/COA6/CBY1/HMGCL/TCTN2/IGHMBP2/CSF2RB/AHI1/MED13L/HYLS1/MECP2/CEP104
HP_MEGALOCORNEA	HP_MEGALOCORNEA	HP_MEGALOCORNEA	36	0.422314	1.2367	0.197814	1	1	815	tags=11%, list=7%, signal=10%	BUD23/LARGE1/NSD2/GTF2IRD1
GOMF_ATP_HYDROLYSIS_ACTIVITY	GOMF_ATP_HYDROLYSIS_ACTIVITY	GOMF_ATP_HYDROLYSIS_ACTIVITY	235	0.354385	1.23663	0.06	1	1	4458	tags=51%, list=38%, signal=32%	ATP5F1A/FBH1/ATP5F1C/MTREX/COQ8B/TWNK/NAV2/CFTR/DHX58/FANCM/DDX11/DHX8/BBS10/CHD8/CLPB/KIF21B/CHD3/DQX1/CHTF18/HELB/DHX57/DDX43/BLM/RECQL/MORC2/DDX60L/KIF2A/SPG7/DDX39B/DDX3Y/NSF/PEX6/DDX50/ATAD2/PEX1/DDX17/SPAST/SLFN11/UPF1/ATAD5/DDX52/ABCD2/G3BP1/BTAF1/KATNA1/MCM9/RAD54L2/SMC1A/KIF16B/DDX31/DDX19B/HYOU1/CHD4/DDX20/DHX29/CHD2/RNF213/CLPX/AQR/VPS4B/DDX23/ACIN1/ERCC6/SMARCA4/SMC3/KIF9/NLRP1/HSPA6/…
GOBP_RNA_CAPPING	GOBP_RNA_CAPPING	GOBP_RNA_CAPPING	7	0.59614	1.23646	0.232747	1	1	3958	tags=86%, list=34%, signal=57%	TGS1/NCBP1/NCBP3/RNMT/CMTR2/RNGTT
HP_RADIOULNAR_SYNOSTOSIS	HP_RADIOULNAR_SYNOSTOSIS	HP_RADIOULNAR_SYNOSTOSIS	57	0.392168	1.23622	0.171908	1	1	2933	tags=33%, list=25%, signal=25%	BUD23/NSD2/BICRA/GTF2IRD1/SOS1/APC/BCOR/CBL/RAD21/MAF/LZTR1/SMC1A/NIPBL/PTPN11/RIT1/STX1A/CHSY1/SMC3/XYLT1
GOBP_CELLULAR_RESPONSE_TO_TEMPERATURE_STIMULUS	GOBP_CELLULAR_RESPONSE_TO_TEMPERATURE_STIMULUS	GOBP_CELLULAR_RESPONSE_TO_TEMPERATURE_STIMULUS	1	0.933146	1.23618	0.131687	1	1	787	tags=100%, list=7%, signal=93%	TRPM2
HP_AGENESIS_OF_LATERAL_INCISOR	HP_AGENESIS_OF_LATERAL_INCISOR	HP_AGENESIS_OF_LATERAL_INCISOR	10	0.550919	1.23617	0.235669	1	1	3350	tags=50%, list=28%, signal=36%	NECTIN1/BLM/BCOR/CDH1/DLG1
GOBP_CORNIFICATION	GOBP_CORNIFICATION	GOBP_CORNIFICATION	1	0.932976	1.23596	0.131687	1	1	789	tags=100%, list=7%, signal=93%	TMEM79
HP_GASTROSTOMY_TUBE_FEEDING_IN_INFANCY	HP_GASTROSTOMY_TUBE_FEEDING_IN_INFANCY	HP_GASTROSTOMY_TUBE_FEEDING_IN_INFANCY	91	0.373869	1.23592	0.146067	1	1	4300	tags=51%, list=37%, signal=32%	MED12L/TRPM3/ALS2/PGAP1/BLM/C2CD3/EPB41L1/GAS1/PTPN23/SCN3A/CLTC/MBD5/STAG2/TSEN2/COG5/NBEA/DYNC1H1/TCF4/SMC1A/PNPT1/UBTF/PTCH1/TBCK/BRAF/CLN8/DOCK8/DNM1L/ASH1L/TRIO/CDH15/AFF4/PIGW/TRAPPC12/KDM5B/CHAMP1/ITCH/HIVEP2/CIC/CUX1/SPG11/WDR26/SETD1B/TAOK1/SEPSECS/SYNGAP1/ALG12
GOBP_POSITIVE_REGULATION_OF_PROTEASOMAL_UBIQUITIN_DEPENDENT_PROTEIN_CATABOLIC_PROCESS	GOBP_POSITIVE_REGULATION_OF_PROTEASOMAL_UBIQUITIN_DEPENDENT_PROTEIN_CATABOLIC_PROCESS	GOBP_POSITIVE_REGULATION_OF_PROTEASOMAL_UBIQUITIN_DEPENDENT_PROTEIN_CATABOLIC_PROCESS	72	0.382867	1.23576	0.170124	1	1	2388	tags=22%, list=20%, signal=18%	RACK1/ELOB/NOP53/COP1/LRRK2/CDC20/BBS7/DET1/FBXW8/RNF19A/FBXO22/GCLC/PRICKLE1/PIAS1/ZYG11B/MDM2
GOMF_LIGAND_GATED_ANION_CHANNEL_ACTIVITY	GOMF_LIGAND_GATED_ANION_CHANNEL_ACTIVITY	GOMF_LIGAND_GATED_ANION_CHANNEL_ACTIVITY	1	0.932806	1.23573	0.131687	1	1	791	tags=100%, list=7%, signal=93%	CFTR
HP_ORTHOKERATOTIC_HYPERKERATOSIS	HP_ORTHOKERATOTIC_HYPERKERATOSIS	HP_ORTHOKERATOTIC_HYPERKERATOSIS	1	0.932806	1.23573	0.131687	1	1	791	tags=100%, list=7%, signal=93%	CFTR
GOBP_POSITIVE_REGULATION_OF_RESPONSE_TO_BIOTIC_STIMULUS	GOBP_POSITIVE_REGULATION_OF_RESPONSE_TO_BIOTIC_STIMULUS	GOBP_POSITIVE_REGULATION_OF_RESPONSE_TO_BIOTIC_STIMULUS	101	0.37096	1.23564	0.135903	1	1	4511	tags=50%, list=38%, signal=31%	CGAS/TOMM70/PLCG2/DHX58/TRIM62/POLR3G/NLRC5/TRIM5/PYHIN1/MED1/GBP5/ZCCHC3/STAT5B/TRIM56/RNF185/PARP9/TIRAP/LY86/IKBKE/AP1G1/FBXO38/NMI/PUM2/SIN3A/AIM2/SLAMF6/XRCC5/RIOK3/NOD2/POLR3B/USP15/CASP6/PRKDC/SYK/ZNFX1/IFI16/VAV1/BMP6/ANKRD17/PUM1/SRC/CREBBP/DHX9/CD226/PAK2/UBE2K/POLR3F/HSP90AA1/OASL/TRIM41
GOBP_SMALL_RNA_LOADING_ONTO_RISC	GOBP_SMALL_RNA_LOADING_ONTO_RISC	GOBP_SMALL_RNA_LOADING_ONTO_RISC	10	0.550682	1.23564	0.235669	1	1	5144	tags=90%, list=44%, signal=51%	DICER1/AGO4/CLP1/ADAR/AGO1/DHX9/AGO3/AGO2/TARBP2
GOCC_UNCONVENTIONAL_MYOSIN_COMPLEX	GOCC_UNCONVENTIONAL_MYOSIN_COMPLEX	GOCC_UNCONVENTIONAL_MYOSIN_COMPLEX	6	0.6167	1.23558	0.234483	1	1	1426	tags=33%, list=12%, signal=29%	MYO1C/MYO9A
GOBP_MITOCHONDRIAL_TRNA_PROCESSING	GOBP_MITOCHONDRIAL_TRNA_PROCESSING	GOBP_MITOCHONDRIAL_TRNA_PROCESSING	11	0.537978	1.23556	0.233083	1	1	4254	tags=73%, list=36%, signal=46%	TRNT1/TRIT1/TRMT5/TRMT61B/RPUSD4/CDK5RAP1/TRMT10C/PUS1
HP_DUODENAL_ATRESIA	HP_DUODENAL_ATRESIA	HP_DUODENAL_ATRESIA	20	0.469729	1.23548	0.232975	1	1	5296	tags=75%, list=45%, signal=41%	CENPF/RFWD3/PIGN/GAS1/RTTN/STAG2/PTCH1/DYRK1A/FANCB/RERE/BUB3/CEP57/KDM3B/FLI1/FANCF
HP_IRIS_COLOBOMA	HP_IRIS_COLOBOMA	HP_IRIS_COLOBOMA	102	0.370906	1.23547	0.134752	1	1	2762	tags=27%, list=23%, signal=21%	CPLANE1/LARGE1/RXYLT1/NSD2/WASHC5/MED12L/STIL/CENPF/POMGNT2/BCOR/CRYBB2/GAS1/TRAPPC11/CEP120/RPGRIP1L/ANK1/B3GALNT2/PIBF1/CEP290/MAF/FKTN/INPP5E/PTCH1/DYRK1A/SIN3A/MBTPS2/KIAA0586/VPS13B
GOBP_NEGATIVE_REGULATION_OF_MITOPHAGY	GOBP_NEGATIVE_REGULATION_OF_MITOPHAGY	GOBP_NEGATIVE_REGULATION_OF_MITOPHAGY	4	0.682661	1.23533	0.246377	1	1	3734	tags=100%, list=32%, signal=68%	TP53/TSC2/RNF41/TIGAR
HP_ABNORMALITY_OF_THE_SKULL_BASE	HP_ABNORMALITY_OF_THE_SKULL_BASE	HP_ABNORMALITY_OF_THE_SKULL_BASE	140	0.36292	1.23515	0.113131	1	1	3067	tags=32%, list=26%, signal=24%	PLPBP/MRE11/LARGE1/RXYLT1/WASHC5/TENT5A/STIL/DPH1/DYNC2H1/ARID1B/POLR3A/KCNQ1/PIGN/USP9X/POMGNT2/BCOR/C2CD3/AMER1/FTO/EDEM3/CEP120/ALDH7A1/PMM2/RPGRIP1L/ARID1A/B3GALNT2/ZBTB20/SMARCC2/CPT2/SH2B1/PACS2/CEP290/DPF2/WDR35/FKTN/WDR81/SMG9/MBTPS2/KIAA0586/ARID2/SMARCA4/SETD2/ATP6V1B2/TMEM216/IFT80
HP_ENDOCARDIAL_FIBROELASTOSIS	HP_ENDOCARDIAL_FIBROELASTOSIS	HP_ENDOCARDIAL_FIBROELASTOSIS	2	0.796144	1.23514	0.217391	1	1	944	tags=50%, list=8%, signal=46%	SLC22A5
HP_PERONEAL_MUSCLE_ATROPHY	HP_PERONEAL_MUSCLE_ATROPHY	HP_PERONEAL_MUSCLE_ATROPHY	7	0.595463	1.23506	0.2341	1	1	1017	tags=29%, list=9%, signal=26%	WASHC5/TTN
HP_SPINOCEREBELLAR_TRACT_DEGENERATION	HP_SPINOCEREBELLAR_TRACT_DEGENERATION	HP_SPINOCEREBELLAR_TRACT_DEGENERATION	6	0.616142	1.23446	0.235862	1	1	4072	tags=83%, list=35%, signal=55%	GCLC/ATXN2/ATXN3/ATXN1/TDP1
GOBP_ESTABLISHMENT_OF_SPINDLE_ORIENTATION	GOBP_ESTABLISHMENT_OF_SPINDLE_ORIENTATION	GOBP_ESTABLISHMENT_OF_SPINDLE_ORIENTATION	23	0.457797	1.23424	0.219081	1	1	2177	tags=43%, list=19%, signal=35%	INSC/GPSM2/NDE1/MCPH1/CDK5RAP2/HTT/ZW10/SPDL1/NUMA1/SPRY1
HP_BILATERAL_CLEFT_PALATE	HP_BILATERAL_CLEFT_PALATE	HP_BILATERAL_CLEFT_PALATE	8	0.577147	1.2342	0.221932	1	1	3951	tags=75%, list=34%, signal=50%	NECTIN1/CHUK/PTCH1/CDH1/DLG1/SLC26A2
GOBP_CARDIOLIPIN_BIOSYNTHETIC_PROCESS	GOBP_CARDIOLIPIN_BIOSYNTHETIC_PROCESS	GOBP_CARDIOLIPIN_BIOSYNTHETIC_PROCESS	5	0.645798	1.23417	0.238621	1	1	4014	tags=80%, list=34%, signal=53%	PLA2G6/SLC27A1/PGS1/TAMM41
HP_POSTNATAL_GROWTH_RETARDATION	HP_POSTNATAL_GROWTH_RETARDATION	HP_POSTNATAL_GROWTH_RETARDATION	136	0.36394	1.23413	0.116397	1	1	5529	tags=60%, list=47%, signal=32%	NSD2/VPS35L/WASHC5/CCBE1/ARID1B/ATR/CTC1/RNPC3/CDAN1/BLM/CUL7/SATB2/CD247/STAT5B/ERCC4/PLAG1/NDE1/EPB41/ARID1A/KANSL1/WFS1/MBD5/RAD21/TGDS/FIG4/CASK/SMARCC2/DPF2/MAF/TCF4/SMC1A/NIPBL/RAB3GAP2/PTPN11/BRAF/SIN3A/PCNT/KMT2A/ARID2/ERCC6/SMARCA4/SMC3/XYLT1/ATRX/TAF1/NBAS/NIN/DYM/SEC24D/TRMT10A/ANKRD17/COG1/CREBBP/PALB2/MCTP2/RERE/GNA11/SMARCA2/PNPLA8/PCYT1A/DNAJC19/EMG1/CHD1/B3GLCT/PPP1R15B/SMARCD1/SO…
HP_CHRONIC_MUCOCUTANEOUS_CANDIDIASIS	HP_CHRONIC_MUCOCUTANEOUS_CANDIDIASIS	HP_CHRONIC_MUCOCUTANEOUS_CANDIDIASIS	23	0.45772	1.23403	0.219081	1	1	3671	tags=52%, list=31%, signal=36%	CARMIL2/JAK3/CD247/STAT1/SP110/PGM3/EPG5/AP3B1/IL17RA/TFRC/KNSTRN/STAT3
GOBP_RRNA_TRANSCRIPTION	GOBP_RRNA_TRANSCRIPTION	GOBP_RRNA_TRANSCRIPTION	27	0.443115	1.23337	0.207289	1	1	3466	tags=37%, list=29%, signal=26%	NOP53/DDX11/GTF3C1/TP53/GTF3C3/SPIN1/NOL11/SMARCA4/MTOR/NIFK
GOMF_PHOSPHATIDYLINOSITOL_4_PHOSPHATE_BINDING	GOMF_PHOSPHATIDYLINOSITOL_4_PHOSPHATE_BINDING	GOMF_PHOSPHATIDYLINOSITOL_4_PHOSPHATE_BINDING	17	0.4873	1.23325	0.231325	1	1	3329	tags=47%, list=28%, signal=34%	WASHC2C/GOLPH3L/GSDMB/SNX24/PLEKHA8/SESTD1/OSBP/OSBPL8
GOMF_PROTEIN_PHOSPHATASE_2A_BINDING	GOMF_PROTEIN_PHOSPHATASE_2A_BINDING	GOMF_PROTEIN_PHOSPHATASE_2A_BINDING	22	0.459448	1.23307	0.223392	1	1	3625	tags=55%, list=31%, signal=38%	PTPA/BOD1L1/SMG5/STAT1/RPS6KB1/TP53/MASTL/STRN/SMG7/PPME1/GNA12/STRN4
GOBP_NUCLEAR_TRANSPORT	GOBP_NUCLEAR_TRANSPORT	GOBP_NUCLEAR_TRANSPORT	250	0.352191	1.23285	0.063	1	1	4406	tags=49%, list=37%, signal=31%	HIKESHI/WASHC4/STRADA/RGPD2/RGPD5/PKIA/TXNIP/LRRK2/NUP155/NUP205/TNPO2/SMG5/MED1/E2F3/IPO9/NUP133/EFCAB7/HEATR3/DDX39B/KPNA5/NCBP1/SUPT6H/LTV1/XPO6/TNPO1/NCBP3/PRKACA/TP53/NUP160/RANBP6/CTDSPL2/NOTCH1/NRDE2/UPF1/FBXO22/NUP58/POM121C/TSC2/NF1/AGFG1/TSC1/IPO8/XPO1/PRICKLE1/PABPN1/RITA1/NOP9/PHAX/XPO4/SNUPN/DDX19B/DNAJC27/POM121/KPNA3/PTPN11/LZTS2/RIOK2/STK3/PCID2/IWS1/NUP50/NUP214/RSRC1/MX2/TARDBP/…
GOBP_REGULATION_OF_MITOCHONDRIAL_MEMBRANE_POTENTIAL	GOBP_REGULATION_OF_MITOCHONDRIAL_MEMBRANE_POTENTIAL	GOBP_REGULATION_OF_MITOCHONDRIAL_MEMBRANE_POTENTIAL	47	0.403093	1.23274	0.197243	1	1	617	tags=9%, list=5%, signal=8%	RACK1/ATP5IF1/SPART/RTL10
GOBP_ER_OVERLOAD_RESPONSE	GOBP_ER_OVERLOAD_RESPONSE	GOBP_ER_OVERLOAD_RESPONSE	12	0.529911	1.23271	0.231631	1	1	1831	tags=25%, list=16%, signal=21%	SELENOS/TP53/WFS1
GOBP_CORONARY_VASCULATURE_DEVELOPMENT	GOBP_CORONARY_VASCULATURE_DEVELOPMENT	GOBP_CORONARY_VASCULATURE_DEVELOPMENT	21	0.464963	1.23258	0.238771	1	1	5491	tags=81%, list=47%, signal=43%	DYNC2H1/MEGF8/NRP1/NOTCH1/TGFBR1/PRICKLE1/PDGFRB/ARID2/SETD2/SRF/PRDM1/AP2B1/TAB1/CNTRL/VEGFB/SEC24B/VEGFA
GOBP_CYTOPLASMIC_MICROTUBULE_ORGANIZATION	GOBP_CYTOPLASMIC_MICROTUBULE_ORGANIZATION	GOBP_CYTOPLASMIC_MICROTUBULE_ORGANIZATION	49	0.399916	1.23255	0.197884	1	1	4389	tags=57%, list=37%, signal=36%	CEP126/CENPJ/CEP120/TPPP/CCDC88A/HOOK1/CAMSAP2/TUBGCP3/NUMA1/DYNC1H1/PCM1/DST/SLK/HOOK2/SLAIN1/TUBGCP2/CLIP1/CAMSAP1/DLG1/CAMSAP3/TUBG2/CCDC88B/TUBGCP6/TUBGCP5/SLAIN2/HOOK3/IFT172/CRIPT
HP_CENTRAL_NERVOUS_SYSTEM_CYST	HP_CENTRAL_NERVOUS_SYSTEM_CYST	HP_CENTRAL_NERVOUS_SYSTEM_CYST	125	0.364965	1.23228	0.11336	1	1	3067	tags=33%, list=26%, signal=25%	LARGE1/RXYLT1/NSD2/WASHC5/STIL/DPH1/DYNC2H1/ARID1B/POLR3A/KCNQ1/PIGN/USP9X/POMGNT2/BCOR/C2CD3/FTO/CEP120/PMM2/RPGRIP1L/ARID1A/PEX1/MT-ATP6/B3GALNT2/TSEN2/SMARCC2/CPT2/CEP290/DPF2/AHDC1/WDR35/FKTN/WDR81/BRAF/SMG9/KIAA0586/ARID2/SMARCA4/ATP6V1B2/TUBGCP2/TMEM216/IFT80
GOBP_AMINO_ACID_BETAINE_METABOLIC_PROCESS	GOBP_AMINO_ACID_BETAINE_METABOLIC_PROCESS	GOBP_AMINO_ACID_BETAINE_METABOLIC_PROCESS	10	0.549155	1.23221	0.240764	1	1	2031	tags=50%, list=17%, signal=41%	CROT/ALDH7A1/TMLHE/DMGDH/CPT2
HP_ABNORMALITY_OF_THE_EUSTACHIAN_TUBE	HP_ABNORMALITY_OF_THE_EUSTACHIAN_TUBE	HP_ABNORMALITY_OF_THE_EUSTACHIAN_TUBE	2	0.794151	1.23205	0.217391	1	1	342	tags=50%, list=3%, signal=49%	NECTIN1
GOBP_CELL_CYCLE_DNA_REPLICATION	GOBP_CELL_CYCLE_DNA_REPLICATION	GOBP_CELL_CYCLE_DNA_REPLICATION	29	0.435979	1.23178	0.225589	1	1	2973	tags=41%, list=25%, signal=31%	RTF2/POLA1/DBF4B/WIZ/BLM/NUGGC/UPF1/ATAD5/FBXO5/BRCA2/TERF2/ATRX
GOMF_CATALYTIC_ACTIVITY_ACTING_ON_RNA	GOMF_CATALYTIC_ACTIVITY_ACTING_ON_RNA	GOMF_CATALYTIC_ACTIVITY_ACTING_ON_RNA	312	0.350289	1.2317	0.037962	1	1	5411	tags=59%, list=46%, signal=33%	BUD23/TUT4/TUT7/INTS11/MTREX/TENT2/RIDA/MRM3/MRM2/QTRT2/MRPL58/RNASEL/DHX58/POLR3G/FANCM/TFB1M/DHX8/POLR3A/BCDIN3D/NSUN4/TGS1/DHX57/DDX43/SAMHD1/TRNT1/EXOSC2/DDX60L/FTO/FDXACB1/DDX39B/CRCP/THUMPD3/METTL16/TRMT1L/RPAP1/DDX3Y/DICER1/ALKBH1/TRIT1/DUS2/DDX50/SLFN13/CARS2/ANGEL1/MTFMT/TRMT5/ERI1/TYW1B/EXOSC9/LACTB2/THUMPD2/PUS3/DDX17/CPSF3/DARS2/UPF1/TARBP1/TRMT61A/TSEN2/EXD2/TRMT11/DDX52/TYW1/G3BP1/H…
GOCC_PERICENTRIOLAR_MATERIAL	GOCC_PERICENTRIOLAR_MATERIAL	GOCC_PERICENTRIOLAR_MATERIAL	19	0.47499	1.23161	0.237126	1	1	4056	tags=63%, list=34%, signal=41%	CEP192/CDK5RAP2/CEP152/BBS4/PCM1/RABL2B/TUBE1/NIN/TNKS2/TUBG2/NEDD1/HOOK3
GOBP_GERM_CELL_DEVELOPMENT	GOBP_GERM_CELL_DEVELOPMENT	GOBP_GERM_CELL_DEVELOPMENT	128	0.364136	1.2316	0.110324	1	1	3454	tags=35%, list=29%, signal=25%	SELENOF/TUT4/TUT7/MARF1/WASHC5/NECTIN3/KNL1/CFTR/FANCC/BBS2/TTC26/CCDC136/KDM3A/OSBP2/NANOS1/SPAG16/SMAD5/ZFY/PYGO2/PRKACA/RPS6KB1/ATM/HOOK1/PDE5A/EDN1/BBS4/EHMT2/FBXO5/DDX20/ABHD2/RPS6KA2/BRCA2/ANGPT2/AURKC/PTK2B/CELF1/TMF1/CFAP44/QKI/PRDM1/MLH1/PSME4/AFF4/ZNF830/MTOR
HP_POSTEXERTIONAL_MALAISE	HP_POSTEXERTIONAL_MALAISE	HP_POSTEXERTIONAL_MALAISE	3	0.723586	1.23159	0.242199	1	1	1105	tags=33%, list=9%, signal=30%	KCNQ1
GOBP_POSITIVE_REGULATION_OF_CLATHRIN_DEPENDENT_ENDOCYTOSIS	GOBP_POSITIVE_REGULATION_OF_CLATHRIN_DEPENDENT_ENDOCYTOSIS	GOBP_POSITIVE_REGULATION_OF_CLATHRIN_DEPENDENT_ENDOCYTOSIS	4	0.680534	1.23148	0.246377	1	1	3759	tags=100%, list=32%, signal=68%	DGKD/SCYL2/WASL/DNM2
HP_INCOMITANT_STRABISMUS	HP_INCOMITANT_STRABISMUS	HP_INCOMITANT_STRABISMUS	42	0.412784	1.23143	0.208288	1	1	4262	tags=57%, list=36%, signal=37%	CCDC32/CCNQ/TANC2/PTPN23/BCORL1/HTT/RLIM/MAPK8IP3/HUWE1/MADD/KIAA0586/BPTF/DNM1L/SLC12A2/PUS7/OPA1/KAT8/MED13/CREBBP/JARID2/TRAPPC4/UBR7/PSMD12/TRIP12
HP_GLIOBLASTOMA_MULTIFORME	HP_GLIOBLASTOMA_MULTIFORME	HP_GLIOBLASTOMA_MULTIFORME	20	0.468096	1.23119	0.238949	1	1	3480	tags=55%, list=30%, signal=39%	FAN1/APC/TP53/CHEK2/MSH6/PIK3CA/MDM2/BRCA2/MLH1/TGFBR2/EPCAM
GOBP_PIGMENTATION	GOBP_PIGMENTATION	GOBP_PIGMENTATION	52	0.396344	1.23112	0.184989	1	1	3982	tags=46%, list=34%, signal=31%	RACK1/BBS2/ATP7A/VPS33A/BBS7/FIG4/NF1/BBS4/VPS33B/AP1G1/HPS5/POMC/SZT2/SHROOM3/MYSM1/LYST/AP3B1/ZEB2/BLOC1S5/ARCN1/RAB29/PIKFYVE/MEF2C/BLOC1S6
GOBP_SNRNA_PROCESSING	GOBP_SNRNA_PROCESSING	GOBP_SNRNA_PROCESSING	24	0.450682	1.23112	0.215367	1	1	5337	tags=71%, list=45%, signal=39%	INTS11/INTS6L/INTS14/EXOSC2/EXOSC9/INTS9/INTS4/INTS3/TUT1/INTS12/TOE1/EXOSC8/INTS6/USB1/INTS8/INTS1/EXOSC7
HP_ABNORMALITY_OF_THE_ANUS	HP_ABNORMALITY_OF_THE_ANUS	HP_ABNORMALITY_OF_THE_ANUS	130	0.36354	1.23103	0.119312	1	1	5535	tags=59%, list=47%, signal=32%	CYBC1/UFD1/LARGE1/CCNQ/WASHC5/FANCC/FANCM/DYNC2H1/RFWD3/PIGN/USP9X/HIRA/BCOR/C2CD3/AMER1/GAS1/ERCC4/CEP120/SPEN/SUZ12/CAPN15/SEC24C/IKZF3/WDR35/ATN1/FKTN/CHD4/PTCH1/ABL1/MED12/SIN3A/POGLUT1/BRCA2/CD81/KMT2C/DOCK8/SLC25A24/CASZ1/CDH1/IFT80/UBR1/NBN/POFUT1/SYK/PIGW/EPCAM/ATP2A2/RECQL4/PRKCD/EMC1/CD96/FANCL/PPP2R3C/FERMT1/FANCA/FANCB/PALB2/DKC1/KCNAB2/RERE/FANCG/B3GLCT/EHMT1/PIGL/JMJD1C/CDK8/PTDSS1/…
GOBP_REGULATION_OF_CYTOKINESIS	GOBP_REGULATION_OF_CYTOKINESIS	GOBP_REGULATION_OF_CYTOKINESIS	52	0.396305	1.231	0.184989	1	1	4097	tags=48%, list=35%, signal=31%	ENTR1/KLHL9/PIK3R4/PRKCE/CCP110/AURKB/CDC6/PKP4/MAP9/SPAST/GIT1/PIK3C3/BBS4/PKN2/AHCTF1/BRCA2/AURKC/CDC14B/SETD2/ZFYVE19/ANKRD53/BIRC6/MYO19/PRPF40A/KIF3B
GOBP_POSITIVE_REGULATION_OF_PEPTIDE_SECRETION	GOBP_POSITIVE_REGULATION_OF_PEPTIDE_SECRETION	GOBP_POSITIVE_REGULATION_OF_PEPTIDE_SECRETION	44	0.410562	1.23073	0.195887	1	1	3294	tags=36%, list=28%, signal=26%	SELENOT/TRPM2/CFTR/PLA2G6/GCG/PRKCE/TRPM4/GPLD1/BAIAP3/RPH3AL/IRS2/HFE/ACSL4/HIF1A/OSBP/JAK2
HP_CEREBRAL_HYPOPLASIA	HP_CEREBRAL_HYPOPLASIA	HP_CEREBRAL_HYPOPLASIA	37	0.419372	1.23047	0.206522	1	1	3549	tags=49%, list=30%, signal=34%	KNL1/STIL/CENPJ/NCAPD3/C2CD3/MCPH1/CDK5RAP2/RTTN/FIG4/CEP152/ARHGEF9/BRAF/COPB2/KIAA0586/CEP63/HSD17B4/MYSM1/ASPM
GOBP_NADH_OXIDATION	GOBP_NADH_OXIDATION	GOBP_NADH_OXIDATION	4	0.679939	1.2304	0.247826	1	1	3766	tags=100%, list=32%, signal=68%	NQO1/GPD1L/GPD2/PCK2
GOMF_ION_TRANSMEMBRANE_TRANSPORTER_ACTIVITY	GOMF_ION_TRANSMEMBRANE_TRANSPORTER_ACTIVITY	GOMF_ION_TRANSMEMBRANE_TRANSPORTER_ACTIVITY	331	0.349452	1.23039	0.036963	1	1	2162	tags=18%, list=18%, signal=15%	ATP5F1E/ATP5MG/ATP5MC2/ATP5ME/ATP5PF/ATP5F1A/ATP5MC3/ATP5MF/ATP5MC1/ATP5PO/ATP5F1B/ATP5PD/ATP5F1D/ATP5F1C/ATP5PB/MCUB/SLC9A3/TRPM2/CFTR/SLC36A1/ATP6V0E2/CLCA1/TRPM3/MT-ATP8/SLC22A5/SLC23A1/ATP7A/SLC27A4/KCNQ1/ZDHHC17/SLC15A2/ATP2C2/SLC39A5/SLC19A2/SLC25A12/SLC25A23/SLC8B1/MCOLN2/CHRNB1/NIPAL3/SERINC5/SCN3A/XPR1/MT-ATP6/CALHM2/SLC26A11/ITPR2/SLC25A30/ANO9/TMEM63A/ATP11B/TRPM4/SLC27A1/SLC38A6/NIPA1…
GOMF_PROTEIN_ADP_RIBOSYLASE_ACTIVITY	GOMF_PROTEIN_ADP_RIBOSYLASE_ACTIVITY	GOMF_PROTEIN_ADP_RIBOSYLASE_ACTIVITY	17	0.486147	1.23033	0.23494	1	1	5625	tags=88%, list=48%, signal=46%	PARP2/PARP9/PARP6/PARP15/PARP4/TNKS2/ZC3HAV1/PARP12/PARP1/PARP11/PARP14/TIPARP/PARP16/PARP10/PARP8
GOMF_TRNA_METHYLTRANSFERASE_ACTIVITY	GOMF_TRNA_METHYLTRANSFERASE_ACTIVITY	GOMF_TRNA_METHYLTRANSFERASE_ACTIVITY	30	0.433618	1.23033	0.214525	1	1	4442	tags=60%, list=38%, signal=37%	BCDIN3D/THUMPD3/TRMT1L/TRMT5/THUMPD2/TARBP1/TRMT61A/TRMT11/TRMT2B/NSUN6/TRMT13/TRDMT1/TYW3/TRMT61B/TRMT10C/TRMT10A/METTL6/FTSJ1
HP_POLAR_CATARACT	HP_POLAR_CATARACT	HP_POLAR_CATARACT	11	0.535685	1.23029	0.240602	1	1	2325	tags=36%, list=20%, signal=29%	BBS2/APC/ZBTB20/COL4A3
GOBP_NEURON_PROJECTION_ARBORIZATION	GOBP_NEURON_PROJECTION_ARBORIZATION	GOBP_NEURON_PROJECTION_ARBORIZATION	13	0.518157	1.23029	0.227216	1	1	1741	tags=38%, list=15%, signal=33%	LRRK2/TPBG/MACF1/MYO9A/NRP1
GOBP_NEGATIVE_REGULATION_OF_PROTEIN_POLYMERIZATION	GOBP_NEGATIVE_REGULATION_OF_PROTEIN_POLYMERIZATION	GOBP_NEGATIVE_REGULATION_OF_PROTEIN_POLYMERIZATION	45	0.407286	1.23028	0.197849	1	1	3657	tags=40%, list=31%, signal=28%	CARMIL1/WASHC2C/CARMIL2/EPS8/SSH3/TRIOBP/VIL1/ARFGEF1/SCIN/BBS4/MTPN/DYRK1A/TMOD3/ADD1/FLII/HIP1R/SSH1/PRKCD
GOBP_REGULATION_OF_URINE_VOLUME	GOBP_REGULATION_OF_URINE_VOLUME	GOBP_REGULATION_OF_URINE_VOLUME	8	0.575202	1.23004	0.225849	1	1	2572	tags=50%, list=22%, signal=39%	ADCY6/MLLT6/EDN1/GNAI2
HP_JUVENILE_MYELOMONOCYTIC_LEUKEMIA	HP_JUVENILE_MYELOMONOCYTIC_LEUKEMIA	HP_JUVENILE_MYELOMONOCYTIC_LEUKEMIA	8	0.575192	1.23002	0.225849	1	1	2575	tags=50%, list=22%, signal=39%	CBL/NF1/PTPN11/BRAF
HP_ABNORMAL_MORPHOLOGY_OF_THE_OLFACTORY_BULB	HP_ABNORMAL_MORPHOLOGY_OF_THE_OLFACTORY_BULB	HP_ABNORMAL_MORPHOLOGY_OF_THE_OLFACTORY_BULB	8	0.575184	1.23	0.225849	1	1	2499	tags=50%, list=21%, signal=39%	GAS1/STAG2/SMC1A/PTCH1
HP_STEROID_RESISTANT_NEPHROTIC_SYNDROME	HP_STEROID_RESISTANT_NEPHROTIC_SYNDROME	HP_STEROID_RESISTANT_NEPHROTIC_SYNDROME	7	0.592794	1.22952	0.240866	1	1	2073	tags=57%, list=18%, signal=47%	NUP205/NUP133/NUP160/EMP2
GOCC_CENTRAL_ELEMENT	GOCC_CENTRAL_ELEMENT	GOCC_CENTRAL_ELEMENT	1	0.928043	1.22942	0.133745	1	1	847	tags=100%, list=7%, signal=93%	INCENP
GOMF_UBIQUITIN_SPECIFIC_PROTEASE_BINDING	GOMF_UBIQUITIN_SPECIFIC_PROTEASE_BINDING	GOMF_UBIQUITIN_SPECIFIC_PROTEASE_BINDING	18	0.479746	1.22926	0.23942	1	1	1826	tags=22%, list=16%, signal=19%	SELENOS/LCOR/SART3/CLTC
HP_BROAD_FEMORAL_NECK	HP_BROAD_FEMORAL_NECK	HP_BROAD_FEMORAL_NECK	7	0.592651	1.22923	0.240866	1	1	4415	tags=86%, list=38%, signal=54%	UFSP2/DYM/ARCN1/CANT1/SLC26A2/RAB33B
GOMF_MICROTUBULE_BINDING	GOMF_MICROTUBULE_BINDING	GOMF_MICROTUBULE_BINDING	161	0.357866	1.22917	0.109438	1	1	4097	tags=46%, list=35%, signal=30%	TOGARAM1/MACO1/ABRAXAS1/ABRAXAS2/CEP295NL/MTCL1/CKAP5/CENPF/KIF21B/LRRK2/HAUS6/TTBK2/APC/MACF1/ALMS1/TRAF3IP1/CEP44/KIF2A/NDE1/CEP350/TPPP/CDK5RAP2/CCDC88A/CEP295/MAP9/SPAST/HOOK1/MARK4/SAXO2/CAMSAP2/TUBGCP3/DPYSL2/CEP290/NUMA1/HDAC6/CCSAP/KATNA1/FAM161A/KIF16B/KRIT1/PEX14/ZNF207/DST/HOOK2/CEP57L1/MX2/FMR1/GOLGA2/KIF9/DNM1L/RCC2/TUBGCP2/NUSAP1/NIN/CLIP1/CAMSAP1/OPA1/SPAG5/CAMSAP3/KATNBL1/KNSTRN/M…
HP_ABNORMALITY_OF_NEURONAL_MIGRATION	HP_ABNORMALITY_OF_NEURONAL_MIGRATION	HP_ABNORMALITY_OF_NEURONAL_MIGRATION	352	0.349139	1.22913	0.03996	1	1	4300	tags=46%, list=37%, signal=30%	CPLANE1/WASHC4/LARGE1/RXYLT1/VPS35L/WASHC5/KNL1/CCBE1/DISC1/KIAA0753/MED12L/STIL/CENPJ/TRPM3/ARID1B/ATR/RPS6KA3/GPSM2/POLR3A/CSNK2A1/ALG11/NCAPD3/USP9X/POMGNT2/PGAP1/MACF1/C12orf4/C2CD3/NUP133/EPB41L1/GAS1/RMND1/KIF2A/FTO/ZNF292/CEP120/NSDHL/NDE1/GPHN/MCPH1/RPGRIP1L/ARID1A/PEX6/TTC5/SCN3A/CDK5RAP2/CCDC88A/PEX1/SPEN/KANSL1/RTTN/COG6/XPR1/SUZ12/CLTC/B3GALNT2/MBD5/FIG4/PIBF1/CEP152/CASK/TSEN2/CDKL5/…
GOBP_QUINONE_METABOLIC_PROCESS	GOBP_QUINONE_METABOLIC_PROCESS	GOBP_QUINONE_METABOLIC_PROCESS	25	0.444626	1.22889	0.219793	1	1	470	tags=8%, list=4%, signal=8%	COQ8A/COQ8B
GOBP_POSITIVE_REGULATION_OF_CYTOPLASMIC_TRANSPORT	GOBP_POSITIVE_REGULATION_OF_CYTOPLASMIC_TRANSPORT	GOBP_POSITIVE_REGULATION_OF_CYTOPLASMIC_TRANSPORT	8	0.574567	1.22869	0.227154	1	1	2487	tags=38%, list=21%, signal=30%	EIPR1/PTPN23/VPS11
GOBP_ESTABLISHMENT_OF_BLOOD_BRAIN_BARRIER	GOBP_ESTABLISHMENT_OF_BLOOD_BRAIN_BARRIER	GOBP_ESTABLISHMENT_OF_BLOOD_BRAIN_BARRIER	5	0.642892	1.22861	0.244138	1	1	643	tags=20%, list=5%, signal=19%	FOXP3
HP_GENERALIZED_ONSET_SEIZURE	HP_GENERALIZED_ONSET_SEIZURE	HP_GENERALIZED_ONSET_SEIZURE	219	0.353581	1.22853	0.074	1	1	4523	tags=49%, list=38%, signal=31%	PLPBP/WASHC4/LNPK/MED12L/KCTD7/JRK/TRPM3/RPS6KA3/HACE1/IQSEC2/MT-ND3/USP9X/PGAP1/ALMS1/C12orf4/SATB2/EPB41L1/MT-ND6/ALDH7A1/NDE1/GPHN/MAPK1/TRIT1/TTC5/CARS2/KANSL1/MT-ATP6/PIGM/CLTC/B3GALNT2/COG2/MBD5/CASK/TSEN2/CDKL5/NBEA/DYNC1H1/TCF4/PRRT2/PRICKLE1/MED23/SMC1A/ARHGEF9/DYRK1A/MED12/PCYT2/CHD2/HCFC1/RSRC1/SYP/CLN8/DOCK8/SZT2/SETD2/DNM1L/MFSD8/PURA/ASH1L/SLC12A2/ACSL4/SEC31A/ARHGEF6/CDH15/DEPDC5/L…
GOBP_MUCOSA_ASSOCIATED_LYMPHOID_TISSUE_DEVELOPMENT	GOBP_MUCOSA_ASSOCIATED_LYMPHOID_TISSUE_DEVELOPMENT	GOBP_MUCOSA_ASSOCIATED_LYMPHOID_TISSUE_DEVELOPMENT	3	0.721767	1.2285	0.246657	1	1	2421	tags=67%, list=21%, signal=53%	STAT5B/TOX
GOBP_POSTSYNAPTIC_MEMBRANE_ORGANIZATION	GOBP_POSTSYNAPTIC_MEMBRANE_ORGANIZATION	GOBP_POSTSYNAPTIC_MEMBRANE_ORGANIZATION	12	0.528102	1.2285	0.235367	1	1	1549	tags=33%, list=13%, signal=29%	MESD/LRRC4/GPHN/CHRNB1
HP_PIERRE_ROBIN_SEQUENCE	HP_PIERRE_ROBIN_SEQUENCE	HP_PIERRE_ROBIN_SEQUENCE	15	0.500236	1.22828	0.247259	1	1	4449	tags=67%, list=38%, signal=41%	ESS2/DGCR8/SATB2/AMER1/DGCR2/SLC10A7/COL11A2/ANKRD17/COG1/DGCR6
HP_CONSTIPATION	HP_CONSTIPATION	HP_CONSTIPATION	244	0.351505	1.22816	0.066	1	1	4416	tags=45%, list=38%, signal=28%	BUD23/UFD1/SPART/ELP1/TWNK/TENT5A/BICRA/GTF2IRD1/PLA2G6/MED12L/FAN1/STIL/ATP7A/TANC2/CHD8/DNAJC13/CSNK2A1/IQSEC2/LRRK2/APC/USP9X/HIRA/VPS13C/GAS1/TBP/MT-ND6/TSHR/RRM2B/ZNF292/SPEN/KDM1A/WFS1/MBD5/STAG2/CDKN1B/SEC24C/CDKL5/SH2B1/UBE3B/MSH6/DPF2/PIK3CA/TCF4/ATXN2/SMC1A/TBL1X/ATN1/SYNJ1/CUBN/LRIG2/VPS11/PTCH1/DYRK1A/ABL1/MED12/MADD/BRAF/STX1A/MBTPS2/PACS1/KMT2A/ARID2/OTUD6B/CASZ1/SETD2/ATRX/SLC12A2/…
GOBP_SODIUM_ION_HOMEOSTASIS	GOBP_SODIUM_ION_HOMEOSTASIS	GOBP_SODIUM_ION_HOMEOSTASIS	11	0.534724	1.22808	0.245614	1	1	4856	tags=73%, list=41%, signal=43%	MLLT6/EXT1/EDN1/GNAI2/SLC12A2/SCNN1A/EXT2/SNX5
HP_ABNORMAL_DENTIN_MORPHOLOGY	HP_ABNORMAL_DENTIN_MORPHOLOGY	HP_ABNORMAL_DENTIN_MORPHOLOGY	11	0.534628	1.22786	0.245614	1	1	3499	tags=55%, list=30%, signal=38%	TENT5A/MIA3/TRIP11/SERPINH1/MBTPS2/SEC24D
HP_UNILATERAL_CLEFT_PALATE	HP_UNILATERAL_CLEFT_PALATE	HP_UNILATERAL_CLEFT_PALATE	6	0.612831	1.22783	0.246897	1	1	3350	tags=67%, list=28%, signal=48%	NECTIN1/GDF11/CDH1/DLG1
GOBP_ADIPOSE_TISSUE_DEVELOPMENT	GOBP_ADIPOSE_TISSUE_DEVELOPMENT	GOBP_ADIPOSE_TISSUE_DEVELOPMENT	31	0.429163	1.22778	0.220866	1	1	2230	tags=26%, list=19%, signal=21%	SELENOM/SPART/AMER1/FTO/TRPM4/PIK3CA/BBS4/ARRDC3
GOMF_CARBON_NITROGEN_LIGASE_ACTIVITY_WITH_GLUTAMINE_AS_AMIDO_N_DONOR	GOMF_CARBON_NITROGEN_LIGASE_ACTIVITY_WITH_GLUTAMINE_AS_AMIDO_N_DONOR	GOMF_CARBON_NITROGEN_LIGASE_ACTIVITY_WITH_GLUTAMINE_AS_AMIDO_N_DONOR	9	0.553613	1.22762	0.228205	1	1	2913	tags=67%, list=25%, signal=50%	PFAS/NADSYN1/GATB/GATC/GMPS/QRSL1
GOMF_POTASSIUM_ION_ANTIPORTER_ACTIVITY	GOMF_POTASSIUM_ION_ANTIPORTER_ACTIVITY	GOMF_POTASSIUM_ION_ANTIPORTER_ACTIVITY	4	0.67837	1.22756	0.249275	1	1	372	tags=25%, list=3%, signal=24%	SLC9A3
GOMF_POTASSIUM_PROTON_ANTIPORTER_ACTIVITY	GOMF_POTASSIUM_PROTON_ANTIPORTER_ACTIVITY	GOMF_POTASSIUM_PROTON_ANTIPORTER_ACTIVITY	4	0.67837	1.22756	0.249275	1	1	372	tags=25%, list=3%, signal=24%	SLC9A3
GOBP_SPINAL_CORD_DEVELOPMENT	GOBP_SPINAL_CORD_DEVELOPMENT	GOBP_SPINAL_CORD_DEVELOPMENT	29	0.434412	1.22735	0.225589	1	1	4819	tags=62%, list=41%, signal=37%	DYNC2H1/SOX12/ADARB1/NOTCH1/MDGA1/NF1/LMO4/GDF11/PTCH1/MED12/CLN8/SCYL3/GIGYF2/IFT172/EED/ACTL6A/SOX4/ABT1
GOCC_MITOTIC_SPINDLE_POLE	GOCC_MITOTIC_SPINDLE_POLE	GOCC_MITOTIC_SPINDLE_POLE	28	0.437261	1.22724	0.215333	1	1	4413	tags=64%, list=38%, signal=40%	GPSM2/AURKB/CDK5RAP2/IK/STAG2/GIT1/NUMA1/KATNA1/SMC1A/FAM161A/SMC3/NIN/SPAG5/ASPM/KATNBL1/STAG1/CNTRL/KIF20B
GOCC_DYNEIN_COMPLEX	GOCC_DYNEIN_COMPLEX	GOCC_DYNEIN_COMPLEX	20	0.466586	1.22721	0.242533	1	1	2850	tags=50%, list=24%, signal=38%	DISC1/DYNC2H1/CFAP70/DNAL4/DYNC2LI1/DCTN4/DYNC1LI2/DYNC1H1/DNAL1/DYNC1LI1
HP_HYPOPLASTIC_ILIA	HP_HYPOPLASTIC_ILIA	HP_HYPOPLASTIC_ILIA	32	0.427786	1.22717	0.216667	1	1	5357	tags=69%, list=46%, signal=38%	CCBE1/POLR3A/HDAC6/IFT81/PCNT/ERCC6/SMAD4/TRAPPC2/DYM/KAT6B/COL11A2/SLC26A2/CREBBP/EED/RUNX2/PCYT1A/FLNB/SLC35D1/WDR19/ARSB/INPPL1/EP300
HP_ASPIRATION_PNEUMONIA	HP_ASPIRATION_PNEUMONIA	HP_ASPIRATION_PNEUMONIA	53	0.394069	1.22711	0.186243	1	1	3605	tags=45%, list=31%, signal=32%	PLA2G6/ARID1B/PIGN/GAS1/PMM2/ARID1A/STAG2/SMARCC2/SP110/DPF2/SMC1A/PTCH1/KIAA0586/PTCD3/ARID2/SMARCA4/SLC25A24/PURA/SAMD9/ATP6V1B2/NADK2/TAF1/AFF4/KNSTRN
GOBP_MEMBRANOUS_SEPTUM_MORPHOGENESIS	GOBP_MEMBRANOUS_SEPTUM_MORPHOGENESIS	GOBP_MEMBRANOUS_SEPTUM_MORPHOGENESIS	2	0.790949	1.22708	0.220736	1	1	293	tags=50%, list=2%, signal=49%	NSD2
GOCC_CENTROSOME	GOCC_CENTROSOME	GOCC_CENTROSOME	463	0.34555	1.22698	0.0208773	1	1	4498	tags=47%, list=38%, signal=30%	TENT5C/RTRAF/ECPAS/PATJ/ENTR1/SPOUT1/EEF1AKMT3/ABRAXAS2/BICDL1/DNAAF4/DISC1/CEP126/KIAA0753/PLA2G6/STIL/CENPJ/DDX11/CEP295NL/NLRC5/SNX10/SLF1/CKAP5/CENPF/SSX2IP/GPSM2/TTC26/SPICE1/CHD3/RAP1GAP2/HAUS6/CAPRIN2/APC/ZNF322/CCNE2/ALS2/BOD1L1/CDC20/TCHP/ROCK2/ALMS1/BBS7/CUL7/CCP110/TRAF3IP1/MPHOSPH9/C2CD3/CEP44/KIF2A/AURKB/PLAG1/CEP120/CLUAP1/CEP97/NDE1/CEP164/CEP170/CEP350/CEP192/RPGRIP1L/SERINC5/RAD1…
HP_ABNORMALITY_OF_THE_FONTANELLES_OR_CRANIAL_SUTURES	HP_ABNORMALITY_OF_THE_FONTANELLES_OR_CRANIAL_SUTURES	HP_ABNORMALITY_OF_THE_FONTANELLES_OR_CRANIAL_SUTURES	263	0.350177	1.22687	0.0609391	1	1	5142	tags=51%, list=44%, signal=29%	MESD/UFD1/TOGARAM1/NEPRO/CCNQ/VPS35L/WASHC5/ATRIP/TENT5A/BICRA/CCBE1/POLA1/CENPJ/DPH1/SNX10/ATR/RPS6KA3/ATP7A/TANC2/POLR3A/KCNQ1/PAM16/HIRA/IFT122/AMER1/TSHR/BCL11B/ZNF292/CEP120/NDE1/TCF12/KAT6A/MEGF8/CDC6/MAPK1/PEX6/PEX1/SPEN/KANSL1/RTTN/ADARB1/HERC1/VDR/FIG4/CEP152/AIFM1/SEC24C/HNRNPU/SH2B1/TGFBR1/DPF2/ALG9/AHDC1/MAF/ORC4/WDR35/CHUK/PEX14/PDGFRB/RNF125/LEMD3/CHD4/PTCH1/HUWE1/TBCK/MED12/SMG9/MB…
HP_SHORT_ATTENTION_SPAN	HP_SHORT_ATTENTION_SPAN	HP_SHORT_ATTENTION_SPAN	307	0.348976	1.22649	0.043956	1	1	4588	tags=50%, list=39%, signal=31%	BUD23/CCDC32/UFD1/WASHC4/EFL1/GTF2IRD1/POLA1/PLA2G6/MED12L/FAN1/DPH1/JRK/SOX5/RPS6KA3/TANC2/CSNK2A1/IQSEC2/LRRK2/CDK19/USP9X/PGAP1/HIRA/C12orf4/SATB2/VPS13C/GAS1/PTPN23/MT-ND6/BCORL1/SPG7/PLAG1/ZNF292/MAPK1/TTC5/SCN3A/SPEN/KANSL1/HTT/CLTC/TET3/B3GALNT2/MBD5/RAD21/STAG2/CDKN1B/SEC24C/TSC2/NF1/SH2B1/MSH6/TSC1/NBEA/PIK3CA/TUBB2B/MED23/RLIM/SYNE1/SMC1A/TBL1X/NIPBL/SYNJ1/MAPK8IP3/PTCH1/HUWE1/DYRK1A/ME…
GOBP_CARBOHYDRATE_DERIVATIVE_BIOSYNTHETIC_PROCESS	GOBP_CARBOHYDRATE_DERIVATIVE_BIOSYNTHETIC_PROCESS	GOBP_CARBOHYDRATE_DERIVATIVE_BIOSYNTHETIC_PROCESS	389	0.347382	1.22645	0.035964	1	1	2142	tags=17%, list=18%, signal=15%	ATP5F1E/ATP5MG/ATP5MC2/ATP5ME/ATP5PF/ATP5F1A/ATP5MC3/ATP5MF/ATP5MC1/ATP5PO/ATP5F1B/ATP5PD/ADA2/ATP5F1D/OGA/ATP5F1C/ATP5PB/LARGE1/RXYLT1/MT-ATP8/ADCY6/ATP7A/ALG11/ENTPD5/PIGN/JAK3/FUT3/ALG10B/GALNT7/POMGNT2/PGAP1/TMEM106A/ACACB/PANK3/MGAT5/TMTC4/SLC25A12/MAN2A2/RRM2B/EDEM3/ALG1L2/GART/FUT10/EXT1/PMM2/PFAS/PPARA/ACACA/GXYLT1/PANK4/B4GALT2/UGGT1/UMPS/MT-ATP6/TYW1B/PIGM/PPAT/TRIP11/CLTC/TET3/B3GALNT2…
HP_HYPOTHERMIA	HP_HYPOTHERMIA	HP_HYPOTHERMIA	21	0.462631	1.2264	0.244681	1	1	3507	tags=52%, list=30%, signal=37%	ATP7A/MT-ND3/MT-ND6/TSHR/MT-ATP6/MMACHC/TBCK/COA6/TSPYL1/HMGCL/MT-ND1
GOBP_NEGATIVE_REGULATION_OF_MATRIX_METALLOPEPTIDASE_SECRETION	GOBP_NEGATIVE_REGULATION_OF_MATRIX_METALLOPEPTIDASE_SECRETION	GOBP_NEGATIVE_REGULATION_OF_MATRIX_METALLOPEPTIDASE_SECRETION	1	0.925746	1.22638	0.139918	1	1	874	tags=100%, list=7%, signal=93%	CD200
HP_ABNORMAL_RENAL_PELVIS_MORPHOLOGY	HP_ABNORMAL_RENAL_PELVIS_MORPHOLOGY	HP_ABNORMAL_RENAL_PELVIS_MORPHOLOGY	150	0.35818	1.22627	0.119478	1	1	3756	tags=39%, list=32%, signal=27%	TOGARAM1/SPART/WASHC5/CCBE1/KIAA0753/DYNC2H1/CENPF/ARID1B/ATP7A/SOS1/POLR3A/APC/PIGN/USP9X/BCOR/NSDHL/KAT6A/MIA3/PEX6/ITGA6/PEX1/SPEN/KANSL1/WFS1/POLE/CPT2/NF1/ALG9/NRIP1/WDR35/ATN1/LRIG2/PEX14/RAB3GAP2/TRRAP/DYRK1A/TBCK/BRAF/MBTPS2/CD81/ERCC6/CASZ1/SETD2/PEX12/ATP6V1B2/ATRX/IFT80/UBR1/TASP1/TAPT1/NBN/ZEB2/PIGW/KAT6B/PEX19/RECQL4/PEX11B/PLEC/NFIA
GOBP_FAT_CELL_PROLIFERATION	GOBP_FAT_CELL_PROLIFERATION	GOBP_FAT_CELL_PROLIFERATION	5	0.641635	1.22621	0.245517	1	1	1452	tags=40%, list=12%, signal=35%	E2F3/FTO
GOCC_CLATHRIN_COMPLEX	GOCC_CLATHRIN_COMPLEX	GOCC_CLATHRIN_COMPLEX	3	0.720367	1.22612	0.248143	1	1	2532	tags=67%, list=22%, signal=52%	CLTC/SCLT1
HP_BONE_MARROW_HYPOCELLULARITY	HP_BONE_MARROW_HYPOCELLULARITY	HP_BONE_MARROW_HYPOCELLULARITY	52	0.394704	1.22603	0.188161	1	1	5296	tags=63%, list=45%, signal=35%	ADA2/EFL1/FANCC/CTC1/CLPB/VPS33A/ERCC4/MDM4/IVD/BRCA2/PGM3/ERCC6L2/SAMD9/NBN/MYSM1/ZCCHC8/SRP54/PRKCD/TET2/FANCL/DKC1/SRP72/IFNG/SMARCAL1/GNAS/CASP10/SF3B1/LBR/WDR19/USB1/CLCN7/FLI1/FANCF
HP_LYMPHEDEMA	HP_LYMPHEDEMA	HP_LYMPHEDEMA	42	0.410938	1.22593	0.209378	1	1	5179	tags=64%, list=44%, signal=36%	CCBE1/SOS1/CBL/PMM2/MAPK1/TSC2/TSC1/PIK3CA/LZTR1/LEMD3/PTPN11/DNMT1/BRAF/RIT1/ANGPT2/PIEZO1/SPG11/SOS2/LRP5/IKBKG/SLC35D1/LBR/RRAS/CTNNB1/AKT1/INPPL1/RASA2
HP_AUTISM	HP_AUTISM	HP_AUTISM	127	0.362683	1.22577	0.121457	1	1	4851	tags=52%, list=41%, signal=31%	BUD23/UFD1/GTF2IRD1/CHD8/IQSEC2/CDK19/HIRA/SATB2/TCF12/TMLHE/SCN3A/SPEN/CLTC/WFS1/RAD21/ZBTB20/SEC24C/TSC2/SH2B1/KDM5C/TSC1/PIK3CA/AHDC1/SMC1A/NIPBL/SYNJ1/DYRK1A/TBCK/MED12/SIN3A/STX1A/USF3/FMR1/SMC3/CASZ1/SZT2/ATRX/SMAD4/DPYD/CYFIP2/DHDDS/NECAP1/AUTS2/UBE3A/MAOA/BAZ1B/CREBBP/ANKRD11/REV3L/MED13L/CELF2/HERC2/GTF2I/SYNGAP1/KCNAB2/RERE/WWOX/IFNG/FTSJ1/MECP2/HDAC4/GTF2IRD2/EHMT1/PIGL/EXT2/JMJD1C
HP_CONICAL_TOOTH	HP_CONICAL_TOOTH	HP_CONICAL_TOOTH	23	0.454641	1.22573	0.23086	1	1	3350	tags=43%, list=28%, signal=31%	NECTIN1/CCBE1/ARID1B/SATB2/PRKACA/DYNC2LI1/SMARCD2/ATP6V1B2/CDH1/DLG1
HP_CHRONIC_MYELOGENOUS_LEUKEMIA	HP_CHRONIC_MYELOGENOUS_LEUKEMIA	HP_CHRONIC_MYELOGENOUS_LEUKEMIA	3	0.720034	1.22555	0.248143	1	1	3294	tags=100%, list=28%, signal=72%	ABL1/BCR/JAK2
GOBP_REGULATION_OF_NEURONAL_ACTION_POTENTIAL	GOBP_REGULATION_OF_NEURONAL_ACTION_POTENTIAL	GOBP_REGULATION_OF_NEURONAL_ACTION_POTENTIAL	3	0.720014	1.22551	0.248143	1	1	2795	tags=67%, list=24%, signal=51%	GPR35/FMR1
GOBP_HISTONE_H3_K36_TRIMETHYLATION	GOBP_HISTONE_H3_K36_TRIMETHYLATION	GOBP_HISTONE_H3_K36_TRIMETHYLATION	5	0.641249	1.22547	0.245517	1	1	25	tags=20%, list=0%, signal=20%	NSD3
GOBP_NEGATIVE_REGULATION_OF_CREB_TRANSCRIPTION_FACTOR_ACTIVITY	GOBP_NEGATIVE_REGULATION_OF_CREB_TRANSCRIPTION_FACTOR_ACTIVITY	GOBP_NEGATIVE_REGULATION_OF_CREB_TRANSCRIPTION_FACTOR_ACTIVITY	4	0.677195	1.22544	0.249275	1	1	643	tags=25%, list=5%, signal=24%	FOXP3
GOCC_CILIARY_BASE	GOCC_CILIARY_BASE	GOCC_CILIARY_BASE	18	0.478113	1.22508	0.240629	1	1	2279	tags=39%, list=19%, signal=31%	DISC1/CEP126/TTC26/KCNQ1/TRAF3IP1/PRKACA/NEK8
GOBP_PROTEIN_DEMANNOSYLATION	GOBP_PROTEIN_DEMANNOSYLATION	GOBP_PROTEIN_DEMANNOSYLATION	12	0.526631	1.22508	0.237858	1	1	3246	tags=67%, list=28%, signal=48%	EDEM3/RNF185/UGGT1/SYVN1/RNF103/MAN1A2/EDEM1/TRIM13
HP_ABNORMAL_THYROID_MORPHOLOGY	HP_ABNORMAL_THYROID_MORPHOLOGY	HP_ABNORMAL_THYROID_MORPHOLOGY	102	0.367639	1.22458	0.147923	1	1	3529	tags=39%, list=30%, signal=28%	ADA2/TWNK/FOXP3/CCBE1/PLCG2/FAN1/ARID1B/ATP7A/APC/ALMS1/TSHR/STAT5B/RRM2B/NSDHL/STAT1/ARID1A/DICER1/TP53/CHEK2/CDKN1B/SMARCC2/MSH6/DPF2/PIK3CA/TCF4/GPR35/MDM2/SEMA4D/USF3/ARID2/SMARCA4/NLRP1/ZFAT/POLG2/LRBA/MLH1/TGFBR2/ITCH/EPCAM/KAT6B
HP_ABNORMALITY_OF_THE_ACHILLES_TENDON	HP_ABNORMALITY_OF_THE_ACHILLES_TENDON	HP_ABNORMALITY_OF_THE_ACHILLES_TENDON	29	0.4334	1.22449	0.227834	1	1	3745	tags=38%, list=32%, signal=26%	LARGE1/TTN/ALS2/GAN/SYNE1/FKTN/SYNE2/PRKCG/BICD2/OPA1/PLEC
HP_AGYRIA	HP_AGYRIA	HP_AGYRIA	12	0.526375	1.22448	0.237858	1	1	2353	tags=25%, list=20%, signal=20%	LARGE1/KIF2A/FKTN
GOCC_CYTOPLASMIC_STRESS_GRANULE	GOCC_CYTOPLASMIC_STRESS_GRANULE	GOCC_CYTOPLASMIC_STRESS_GRANULE	65	0.383474	1.22448	0.180773	1	1	6112	tags=74%, list=52%, signal=36%	MCRIP2/MCRIP1/RC3H1/LARP4B/NUFIP2/G3BP1/ATXN2/RC3H2/CAPRIN1/DDX19B/MBNL1/PUM2/OGFOD1/LARP1/TARDBP/FMR1/CELF1/LARP4/GIGYF2/YTHDF3/UBAP2L/DDX3X/DHX36/ZNFX1/EIF4G1/DDX1/DDX19A/PUM1/GRB7/LARP1B/RBM4/G3BP2/RNF135/TIA1/PRRC2C/ATXN2L/ENDOV/STAU1/C9orf72/TIAL1/DDX6/TRIM25/ROCK1/CASC3/CSDE1/EIF2S1/YTHDF2/PABPC1L
GOBP_RESPONSE_TO_OXYGEN_GLUCOSE_DEPRIVATION	GOBP_RESPONSE_TO_OXYGEN_GLUCOSE_DEPRIVATION	GOBP_RESPONSE_TO_OXYGEN_GLUCOSE_DEPRIVATION	7	0.590354	1.22446	0.246279	1	1	2119	tags=43%, list=18%, signal=35%	CBL/AIFM1/TSC1
GOBP_CEREBELLAR_CORTEX_DEVELOPMENT	GOBP_CEREBELLAR_CORTEX_DEVELOPMENT	GOBP_CEREBELLAR_CORTEX_DEVELOPMENT	27	0.439853	1.22429	0.216401	1	1	3623	tags=48%, list=31%, signal=33%	WHRN/COQ8B/ATP7A/TTBK2/B4GALT2/HERC1/DIXDC1/MTPN/PTPN11/AGTPBP1/CLP1/ARCN1/TTC21B
HP_ABNORMAL_HAIR_LABORATORY_EXAMINATION	HP_ABNORMAL_HAIR_LABORATORY_EXAMINATION	HP_ABNORMAL_HAIR_LABORATORY_EXAMINATION	18	0.477797	1.22427	0.240629	1	1	1711	tags=28%, list=15%, signal=24%	NECTIN1/TTC37/GAN/PEX6/PEX1
GOCC_SPECTRIN_ASSOCIATED_CYTOSKELETON	GOCC_SPECTRIN_ASSOCIATED_CYTOSKELETON	GOCC_SPECTRIN_ASSOCIATED_CYTOSKELETON	3	0.719269	1.22425	0.251114	1	1	1698	tags=67%, list=14%, signal=57%	EPB41/ANK1
GOBP_PYRIDINE_CONTAINING_COMPOUND_METABOLIC_PROCESS	GOBP_PYRIDINE_CONTAINING_COMPOUND_METABOLIC_PROCESS	GOBP_PYRIDINE_CONTAINING_COMPOUND_METABOLIC_PROCESS	25	0.442783	1.2238	0.220944	1	1	2453	tags=36%, list=21%, signal=29%	NAXE/NAXD/NUDT13/NMNAT3/PARP9/NMNAT1/AFMID/NADSYN1/PNPO
HP_RHINITIS	HP_RHINITIS	HP_RHINITIS	30	0.431233	1.22356	0.220112	1	1	4400	tags=57%, list=37%, signal=36%	CFAP298/CARMIL2/DNAAF4/PLCG2/SNX10/SLC27A4/BLM/DNAAF5/DNAL1/PGM3/SLC29A3/SPAG1/SRP54/LRRC56/ALG12/SIK3/TTC12
HP_ABSENT_OUTER_DYNEIN_ARMS	HP_ABSENT_OUTER_DYNEIN_ARMS	HP_ABSENT_OUTER_DYNEIN_ARMS	4	0.676155	1.22356	0.252174	1	1	2602	tags=75%, list=22%, signal=58%	CFAP298/DNAAF5/DNAL1
HP_ABSENT_SHORTENED_DYNEIN_ARMS	HP_ABSENT_SHORTENED_DYNEIN_ARMS	HP_ABSENT_SHORTENED_DYNEIN_ARMS	4	0.676155	1.22356	0.252174	1	1	2602	tags=75%, list=22%, signal=58%	CFAP298/DNAAF5/DNAL1
HP_SUPERNUMERARY_TOOTH	HP_SUPERNUMERARY_TOOTH	HP_SUPERNUMERARY_TOOTH	27	0.439562	1.22348	0.21754	1	1	4016	tags=52%, list=34%, signal=34%	NECTIN1/CCBE1/APC/BCOR/C2CD3/EXT1/DYNC2LI1/DYRK1A/ATP6V1B2/ACSL4/AMMECR1/RECQL4/DDX59/CREBBP
GOBP_TRANSLATIONAL_READTHROUGH	GOBP_TRANSLATIONAL_READTHROUGH	GOBP_TRANSLATIONAL_READTHROUGH	7	0.589872	1.22346	0.247632	1	1	38	tags=14%, list=0%, signal=14%	SELENOT
GOCC_ORGANELLE_INNER_MEMBRANE	GOCC_ORGANELLE_INNER_MEMBRANE	GOCC_ORGANELLE_INNER_MEMBRANE	441	0.344898	1.22341	0.026973	1	1	580	tags=6%, list=5%, signal=6%	ATP5F1E/ATP5MG/ATP5MC2/ATP5ME/ATP5PF/ATP5F1A/ATP5MC3/ATP5MF/ATP5MC1/ATP5PO/ATP5F1B/ATP5PD/ATP5F1D/ATP5F1C/ATP5PB/RAB5IF/DELE1/TIMM29/STMP1/SQOR/DMAC1/MAIP1/MCUB/COQ8A/MRPL58/COQ8B/ATP23/RCC1L
HP_PHOTOSENSITIVE_TONIC_CLONIC_SEIZURE	HP_PHOTOSENSITIVE_TONIC_CLONIC_SEIZURE	HP_PHOTOSENSITIVE_TONIC_CLONIC_SEIZURE	2	0.78856	1.22337	0.22408	1	1	904	tags=50%, list=8%, signal=46%	JRK
GOBP_GLYCINE_METABOLIC_PROCESS	GOBP_GLYCINE_METABOLIC_PROCESS	GOBP_GLYCINE_METABOLIC_PROCESS	9	0.551639	1.22325	0.237179	1	1	3574	tags=56%, list=30%, signal=39%	RIDA/GART/GCAT/GLDC/SHMT1
GOBP_POSITIVE_REGULATION_OF_ISOTYPE_SWITCHING_TO_IGA_ISOTYPES	GOBP_POSITIVE_REGULATION_OF_ISOTYPE_SWITCHING_TO_IGA_ISOTYPES	GOBP_POSITIVE_REGULATION_OF_ISOTYPE_SWITCHING_TO_IGA_ISOTYPES	4	0.675977	1.22323	0.252174	1	1	293	tags=25%, list=2%, signal=24%	NSD2
HP_PHOTOSENSITIVE_MYOCLONIC_SEIZURE	HP_PHOTOSENSITIVE_MYOCLONIC_SEIZURE	HP_PHOTOSENSITIVE_MYOCLONIC_SEIZURE	1	0.923365	1.22322	0.146091	1	1	902	tags=100%, list=8%, signal=92%	KCTD7
GOBP_T_CELL_SELECTION	GOBP_T_CELL_SELECTION	GOBP_T_CELL_SELECTION	40	0.411045	1.22317	0.211497	1	1	3758	tags=45%, list=32%, signal=31%	FOXP3/ZFPM1/THEMIS/DOCK2/IRF4/BCL11B/ITPKB/CD4/TOX/CD28/SLAMF6/CARD11/PTPRC/SRF/SYK/MTOR/STAT3/IL6R
HP_SHIELD_CHEST	HP_SHIELD_CHEST	HP_SHIELD_CHEST	8	0.571967	1.22313	0.236292	1	1	3962	tags=75%, list=34%, signal=50%	LZTR1/PTPN11/BRAF/TRAPPC2/DYM/XYLT2
HP_SNORING	HP_SNORING	HP_SNORING	4	0.675822	1.22295	0.252174	1	1	2156	tags=75%, list=18%, signal=61%	PLCB4/EDN1/AHDC1
HP_IMPAIRED_LYMPHOCYTE_TRANSFORMATION_WITH_PHYTOHEMAGGLUTININ	HP_IMPAIRED_LYMPHOCYTE_TRANSFORMATION_WITH_PHYTOHEMAGGLUTININ	HP_IMPAIRED_LYMPHOCYTE_TRANSFORMATION_WITH_PHYTOHEMAGGLUTININ	4	0.675795	1.2229	0.252174	1	1	1250	tags=50%, list=11%, signal=45%	JAK3/MYD88
HP_SINGLE_TRANSVERSE_PALMAR_CREASE	HP_SINGLE_TRANSVERSE_PALMAR_CREASE	HP_SINGLE_TRANSVERSE_PALMAR_CREASE	116	0.364267	1.2229	0.137513	1	1	5519	tags=60%, list=47%, signal=32%	NSD2/NECTIN1/CCBE1/DPH1/DDX11/ARID1B/ATR/RPS6KA3/AMACR/CDK19/APC/IFT122/ZNF292/TCF12/EXT1/PEX6/PEX1/RAD21/TGDS/FIG4/TSEN2/UBE3B/TCF4/SMC1A/NIPBL/SMPD4/PEX14/MED12/SIN3A/PACS1/VPS13B/SMC3/PEX12/XYLT1/UBR1/TASP1/NBAS/ITCH/KAT6B/PEX19/PEX11B/DIS3L2/CD96/STAG1/CREBBP/ANKRD11/SEPSECS/CTCF/NUP188/MCTP2/SMARCAD1/UBR7/MSL3/WAC/HDAC4/B3GLCT/EHMT1/NGLY1/PEX26/CTBP1/CEP57/ADNP/TNNI2/EP300/FGFRL1/THOC2/SETBP…
GOMF_HISTONE_METHYLTRANSFERASE_ACTIVITY_H3_K9_SPECIFIC	GOMF_HISTONE_METHYLTRANSFERASE_ACTIVITY_H3_K9_SPECIFIC	GOMF_HISTONE_METHYLTRANSFERASE_ACTIVITY_H3_K9_SPECIFIC	7	0.589567	1.22283	0.248985	1	1	4830	tags=100%, list=41%, signal=59%	EHMT2/SETDB1/ASH1L/SETD5/EHMT1/SETDB2/SUV39H2
GOBP_L_KYNURENINE_METABOLIC_PROCESS	GOBP_L_KYNURENINE_METABOLIC_PROCESS	GOBP_L_KYNURENINE_METABOLIC_PROCESS	4	0.675684	1.2227	0.252174	1	1	299	tags=25%, list=3%, signal=24%	KYAT3
GOMF_K63_LINKED_POLYUBIQUITIN_MODIFICATION_DEPENDENT_PROTEIN_BINDING	GOMF_K63_LINKED_POLYUBIQUITIN_MODIFICATION_DEPENDENT_PROTEIN_BINDING	GOMF_K63_LINKED_POLYUBIQUITIN_MODIFICATION_DEPENDENT_PROTEIN_BINDING	23	0.45347	1.22257	0.236749	1	1	5540	tags=78%, list=47%, signal=41%	MINDY2/ATRIP/ZRANB3/IKBKE/TAB3/NPLOC4/WDR81/SPRTN/PRPF8/OTUD7B/TNFAIP3/ZRANB1/IKBKG/RNF169/OPTN/PARP10/ZBTB1/TAB2
HP_WORMIAN_BONES	HP_WORMIAN_BONES	HP_WORMIAN_BONES	37	0.416651	1.22249	0.216304	1	1	3738	tags=41%, list=32%, signal=28%	MESD/TENT5A/ATP7A/PAM16/BCL11B/AIFM1/PDGFRB/CHD4/MBTPS2/ARID2/GORAB/TAPT1/AFF4/SEC24D/WNK1
HP_ABNORMAL_TOENAIL_MORPHOLOGY	HP_ABNORMAL_TOENAIL_MORPHOLOGY	HP_ABNORMAL_TOENAIL_MORPHOLOGY	102	0.366975	1.22237	0.147923	1	1	5199	tags=58%, list=44%, signal=33%	BUD23/NECTIN1/GTF2IRD1/DPH1/ARID1B/CTC1/APC/IFT122/MAPK1/ARID1A/PEX6/PEX1/SUZ12/UMPS/KDM1A/NOTCH1/KLHL24/DYNC2LI1/SMARCC2/CPT2/DPF2/WDR35/RAB3GAP2/STX1A/BCR/ARID2/SMARCA4/ATP6V1B2/TAF1/AFF4/IL17RA/SHOC2/WNK1/BAZ1B/JUP/FERMT1/RAB3GAP1/GTF2I/DKC1/EED/NSD1/RUNX2/SMARCA2/IKBKG/SLC35D1/ZMPSTE24/GTF2IRD2/PLCD1/CSTB/SMARCD1/SOX4/LBR/WDR19/RBPJ/USB1/INPPL1/TBC1D24/ARHGAP31/SMARCE1
GOBP_MRNA_3_END_PROCESSING	GOBP_MRNA_3_END_PROCESSING	GOBP_MRNA_3_END_PROCESSING	54	0.390881	1.22233	0.189873	1	1	5244	tags=57%, list=45%, signal=32%	TENT4B/TENT2/VIRMA/LSM11/PAPOLG/CPSF2/NCBP1/SCAF8/CPSF3/CCNT1/CSTF2/CPEB3/PNPT1/RPRD1B/RNF20/AHCYL1/TUT1/CLP1/BARD1/DHX36/LEO1/ZC3H14/CDC73/POLR2D/ZFP36L1/LSM10/CPSF7/CTR9/PCF11/MTPAP/FIP1L1
GOBP_INTRACELLULAR_DISTRIBUTION_OF_MITOCHONDRIA	GOBP_INTRACELLULAR_DISTRIBUTION_OF_MITOCHONDRIA	GOBP_INTRACELLULAR_DISTRIBUTION_OF_MITOCHONDRIA	5	0.639587	1.2223	0.253793	1	1	2909	tags=80%, list=25%, signal=60%	LRRK2/CLUH/ARMC1/DNM1L
GOCC_HEMIDESMOSOME	GOCC_HEMIDESMOSOME	GOCC_HEMIDESMOSOME	5	0.639431	1.222	0.253793	1	1	3967	tags=80%, list=34%, signal=53%	ERBIN/DST/PLEC/JUP
GOMF_ENDONUCLEASE_ACTIVITY_ACTIVE_WITH_EITHER_RIBO_OR_DEOXYRIBONUCLEIC_ACIDS_AND_PRODUCING_3_PHOSPHOMONOESTERS	GOMF_ENDONUCLEASE_ACTIVITY_ACTIVE_WITH_EITHER_RIBO_OR_DEOXYRIBONUCLEIC_ACIDS_AND_PRODUCING_3_PHOSPHOMONOESTERS	GOMF_ENDONUCLEASE_ACTIVITY_ACTIVE_WITH_EITHER_RIBO_OR_DEOXYRIBONUCLEIC_ACIDS_AND_PRODUCING_3_PHOSPHOMONOESTERS	11	0.532025	1.22188	0.250627	1	1	2466	tags=36%, list=21%, signal=29%	RIDA/TEFM/TSEN2/GEN1
HP_HAND_POLYDACTYLY	HP_HAND_POLYDACTYLY	HP_HAND_POLYDACTYLY	115	0.363991	1.22184	0.136502	1	1	4141	tags=43%, list=35%, signal=28%	UFD1/CPLANE1/NSD2/WASHC5/TRIM32/KIAA0753/BBS2/STIL/DYNC2H1/BBS10/IQSEC2/HIRA/BLM/BBS7/C2CD3/CEP120/MEGF8/RPGRIP1L/WDPCP/PIBF1/DYNC2LI1/SEC24C/SH2B1/TGFBR1/CEP290/PIK3CA/BBS4/WDR35/INPP5E/ACOX1/PDE6D/MBTPS2/KIAA0586/AKT3/CHSY1/IFT74/FAM149B1/TMEM216/IFT80/CBY1/FLII/SDCCAG8/TTC21B/TCTN2/DDX59/ZNF141/CD96/B9D2/AHI1/FANCB
GOBP_PROTEIN_LOCALIZATION_TO_NUCLEAR_ENVELOPE	GOBP_PROTEIN_LOCALIZATION_TO_NUCLEAR_ENVELOPE	GOBP_PROTEIN_LOCALIZATION_TO_NUCLEAR_ENVELOPE	8	0.571248	1.22159	0.238903	1	1	1128	tags=25%, list=10%, signal=23%	INTS13/NUP155
HP_ACETABULAR_SPURS	HP_ACETABULAR_SPURS	HP_ACETABULAR_SPURS	1	0.921579	1.22086	0.150206	1	1	923	tags=100%, list=8%, signal=92%	DYNC2H1
[truncated: 13,574 more rows]

## Sheet: healthy_vs_Tumor
	ID	Description	setSize	enrichmentScore	NES	pvalue	p.adjust	qvalue	rank	leading_edge	core_enrichment
[truncated: 15,021 more rows]

## Sheet: NAT_vs_healthy
	ID	Description	setSize	enrichmentScore	NES	pvalue	p.adjust	qvalue	rank	leading_edge	core_enrichment
[truncated: 14,985 more rows]

[truncated: 3 more sheets: NAT_vs_Tumor, Tumor_vs_healthy, Tumor_vs_NAT]
