# Supplementary material for: Challenging the control through a single-cell perspective on normal adjacent tissue in colorectal cancer
Source: iScience. 2026 Apr 9;29(6):115671. doi: 10.1016/j.isci.2026.115671 (PMC13276536; doi:10.1016/j.isci.2026.115671)
Supplement: Table S27. GSEA_sc_C5_Stromal cells [file mmc28.xlsx]

## Sheet: healthy_vs_NAT
	ID	Description	setSize	enrichmentScore	NES	pvalue	p.adjust	qvalue	rank	leading_edge	core_enrichment
GOBP_RIBONUCLEOSIDE_TRIPHOSPHATE_BIOSYNTHETIC_PROCESS	GOBP_RIBONUCLEOSIDE_TRIPHOSPHATE_BIOSYNTHETIC_PROCESS	GOBP_RIBONUCLEOSIDE_TRIPHOSPHATE_BIOSYNTHETIC_PROCESS	57	0.850736	2.4101	1e-10	7.95158e-08	7.95158e-08	54	tags=26%, list=0%, signal=26%	ATP5F1E/ATP5MG/ATP5MC2/ATP5ME/ATP5PF/ATP5MC3/ATP5MF/ATP5PD/ATP5PO/ATP5F1B/ATP5F1C/ATP5F1A/ATP5MC1/ATP5PB/ATP5F1D
GOCC_PROTON_TRANSPORTING_TWO_SECTOR_ATPASE_COMPLEX	GOCC_PROTON_TRANSPORTING_TWO_SECTOR_ATPASE_COMPLEX	GOCC_PROTON_TRANSPORTING_TWO_SECTOR_ATPASE_COMPLEX	34	0.916489	2.40632	1e-10	7.95158e-08	7.95158e-08	54	tags=44%, list=0%, signal=44%	ATP5F1E/ATP5MG/ATP5MC2/ATP5ME/ATP5PF/ATP5MC3/ATP5MF/ATP5PD/ATP5PO/ATP5F1B/ATP5F1C/ATP5F1A/ATP5MC1/ATP5PB/ATP5F1D
GOBP_ATP_BIOSYNTHETIC_PROCESS	GOBP_ATP_BIOSYNTHETIC_PROCESS	GOBP_ATP_BIOSYNTHETIC_PROCESS	42	0.88789	2.38084	1e-10	7.95158e-08	7.95158e-08	54	tags=36%, list=0%, signal=36%	ATP5F1E/ATP5MG/ATP5MC2/ATP5ME/ATP5PF/ATP5MC3/ATP5MF/ATP5PD/ATP5PO/ATP5F1B/ATP5F1C/ATP5F1A/ATP5MC1/ATP5PB/ATP5F1D
GOBP_RIBONUCLEOSIDE_TRIPHOSPHATE_METABOLIC_PROCESS	GOBP_RIBONUCLEOSIDE_TRIPHOSPHATE_METABOLIC_PROCESS	GOBP_RIBONUCLEOSIDE_TRIPHOSPHATE_METABOLIC_PROCESS	70	0.804752	2.34128	1e-10	7.95158e-08	7.95158e-08	362	tags=23%, list=3%, signal=22%	ATP5F1E/ATP5MG/ATP5MC2/ATP5ME/ATP5PF/ATP5MC3/ATP5MF/ATP5PD/ATP5PO/ATP5F1B/ATP5F1C/ATP5F1A/ATP5MC1/ATP5PB/ATP5F1D/EFL1
GOBP_NUCLEOSIDE_TRIPHOSPHATE_BIOSYNTHETIC_PROCESS	GOBP_NUCLEOSIDE_TRIPHOSPHATE_BIOSYNTHETIC_PROCESS	GOBP_NUCLEOSIDE_TRIPHOSPHATE_BIOSYNTHETIC_PROCESS	66	0.810261	2.33064	1e-10	7.95158e-08	7.95158e-08	54	tags=23%, list=0%, signal=23%	ATP5F1E/ATP5MG/ATP5MC2/ATP5ME/ATP5PF/ATP5MC3/ATP5MF/ATP5PD/ATP5PO/ATP5F1B/ATP5F1C/ATP5F1A/ATP5MC1/ATP5PB/ATP5F1D
GOBP_ATP_SYNTHESIS_COUPLED_PROTON_TRANSPORT	GOBP_ATP_SYNTHESIS_COUPLED_PROTON_TRANSPORT	GOBP_ATP_SYNTHESIS_COUPLED_PROTON_TRANSPORT	19	0.964488	2.30617	1e-10	7.95158e-08	7.95158e-08	54	tags=79%, list=0%, signal=79%	ATP5F1E/ATP5MG/ATP5MC2/ATP5ME/ATP5PF/ATP5MC3/ATP5MF/ATP5PD/ATP5PO/ATP5F1B/ATP5F1C/ATP5F1A/ATP5MC1/ATP5PB/ATP5F1D
GOBP_MITOCHONDRIAL_TRANSMEMBRANE_TRANSPORT	GOBP_MITOCHONDRIAL_TRANSMEMBRANE_TRANSPORT	GOBP_MITOCHONDRIAL_TRANSMEMBRANE_TRANSPORT	76	0.777594	2.30065	1e-10	7.95158e-08	7.95158e-08	399	tags=20%, list=3%, signal=19%	ATP5F1E/ATP5MG/ATP5ME/ATP5PF/ATP5MF/ATP5PD/ATP5PO/ATP5F1B/ATP5F1C/ATP5F1A/ATP5PB/ATP5F1D/TOMM70/MAIP1/MCUB
GOMF_PROTON_TRANSMEMBRANE_TRANSPORTER_ACTIVITY	GOMF_PROTON_TRANSMEMBRANE_TRANSPORTER_ACTIVITY	GOMF_PROTON_TRANSMEMBRANE_TRANSPORTER_ACTIVITY	77	0.770065	2.28711	1e-10	7.95158e-08	7.95158e-08	54	tags=19%, list=0%, signal=20%	ATP5F1E/ATP5MG/ATP5MC2/ATP5ME/ATP5PF/ATP5MC3/ATP5MF/ATP5PD/ATP5PO/ATP5F1B/ATP5F1C/ATP5F1A/ATP5MC1/ATP5PB/ATP5F1D
GOBP_NUCLEOSIDE_TRIPHOSPHATE_METABOLIC_PROCESS	GOBP_NUCLEOSIDE_TRIPHOSPHATE_METABOLIC_PROCESS	GOBP_NUCLEOSIDE_TRIPHOSPHATE_METABOLIC_PROCESS	86	0.749577	2.27076	1e-10	7.95158e-08	7.95158e-08	362	tags=19%, list=3%, signal=18%	ATP5F1E/ATP5MG/ATP5MC2/ATP5ME/ATP5PF/ATP5MC3/ATP5MF/ATP5PD/ATP5PO/ATP5F1B/ATP5F1C/ATP5F1A/ATP5MC1/ATP5PB/ATP5F1D/EFL1
GOCC_PROTON_TRANSPORTING_ATP_SYNTHASE_COMPLEX	GOCC_PROTON_TRANSPORTING_ATP_SYNTHASE_COMPLEX	GOCC_PROTON_TRANSPORTING_ATP_SYNTHASE_COMPLEX	17	0.971936	2.2672	1e-10	7.95158e-08	7.95158e-08	54	tags=88%, list=0%, signal=88%	ATP5F1E/ATP5MG/ATP5MC2/ATP5ME/ATP5PF/ATP5MC3/ATP5MF/ATP5PD/ATP5PO/ATP5F1B/ATP5F1C/ATP5F1A/ATP5MC1/ATP5PB/ATP5F1D
GOCC_INNER_MITOCHONDRIAL_MEMBRANE_PROTEIN_COMPLEX	GOCC_INNER_MITOCHONDRIAL_MEMBRANE_PROTEIN_COMPLEX	GOCC_INNER_MITOCHONDRIAL_MEMBRANE_PROTEIN_COMPLEX	126	0.710761	2.25434	1e-10	7.95158e-08	7.95158e-08	498	tags=13%, list=4%, signal=13%	ATP5F1E/ATP5MG/ATP5MC2/ATP5ME/ATP5PF/ATP5MC3/ATP5MF/ATP5PD/ATP5PO/ATP5F1B/ATP5F1C/ATP5F1A/ATP5MC1/ATP5PB/ATP5F1D/MCUB/TIMM29
GOBP_PROTON_TRANSMEMBRANE_TRANSPORT	GOBP_PROTON_TRANSMEMBRANE_TRANSPORT	GOBP_PROTON_TRANSMEMBRANE_TRANSPORT	93	0.726598	2.22132	1e-10	7.95158e-08	7.95158e-08	54	tags=16%, list=0%, signal=16%	ATP5F1E/ATP5MG/ATP5MC2/ATP5ME/ATP5PF/ATP5MC3/ATP5MF/ATP5PD/ATP5PO/ATP5F1B/ATP5F1C/ATP5F1A/ATP5MC1/ATP5PB/ATP5F1D
GOCC_PROTON_TRANSPORTING_TWO_SECTOR_ATPASE_COMPLEX_PROTON_TRANSPORTING_DOMAIN	GOCC_PROTON_TRANSPORTING_TWO_SECTOR_ATPASE_COMPLEX_PROTON_TRANSPORTING_DOMAIN	GOCC_PROTON_TRANSPORTING_TWO_SECTOR_ATPASE_COMPLEX_PROTON_TRANSPORTING_DOMAIN	20	0.912864	2.20721	5.88995e-10	3.86893e-07	3.86893e-07	45	tags=50%, list=0%, signal=50%	ATP5MG/ATP5MC2/ATP5ME/ATP5PF/ATP5MC3/ATP5MF/ATP5PD/ATP5PO/ATP5MC1/ATP5PB
GOBP_MITOCHONDRIAL_ATP_SYNTHESIS_COUPLED_PROTON_TRANSPORT	GOBP_MITOCHONDRIAL_ATP_SYNTHESIS_COUPLED_PROTON_TRANSPORT	GOBP_MITOCHONDRIAL_ATP_SYNTHESIS_COUPLED_PROTON_TRANSPORT	16	0.95627	2.18289	1e-10	7.95158e-08	7.95158e-08	54	tags=75%, list=0%, signal=75%	ATP5F1E/ATP5MG/ATP5ME/ATP5PF/ATP5MF/ATP5PD/ATP5PO/ATP5F1B/ATP5F1C/ATP5F1A/ATP5PB/ATP5F1D
GOMF_PROTON_CHANNEL_ACTIVITY	GOMF_PROTON_CHANNEL_ACTIVITY	GOMF_PROTON_CHANNEL_ACTIVITY	15	0.964449	2.16394	1e-10	7.95158e-08	7.95158e-08	54	tags=80%, list=0%, signal=80%	ATP5F1E/ATP5MG/ATP5ME/ATP5PF/ATP5MF/ATP5PD/ATP5PO/ATP5F1B/ATP5F1C/ATP5F1A/ATP5PB/ATP5F1D
GOMF_PROTON_TRANSPORTING_ATP_SYNTHASE_ACTIVITY_ROTATIONAL_MECHANISM	GOMF_PROTON_TRANSPORTING_ATP_SYNTHASE_ACTIVITY_ROTATIONAL_MECHANISM	GOMF_PROTON_TRANSPORTING_ATP_SYNTHASE_ACTIVITY_ROTATIONAL_MECHANISM	14	0.965487	2.12734	1e-10	7.95158e-08	7.95158e-08	54	tags=86%, list=0%, signal=85%	ATP5F1E/ATP5MG/ATP5ME/ATP5PF/ATP5MF/ATP5PD/ATP5PO/ATP5F1B/ATP5F1C/ATP5F1A/ATP5PB/ATP5F1D
GOMF_LIGASE_ACTIVITY	GOMF_LIGASE_ACTIVITY	GOMF_LIGASE_ACTIVITY	109	0.67176	2.10682	4.66998e-09	2.51979e-06	2.51979e-06	54	tags=11%, list=0%, signal=11%	ATP5F1E/ATP5MG/ATP5ME/ATP5PF/ATP5MF/ATP5PD/ATP5PO/ATP5F1B/ATP5F1C/ATP5F1A/ATP5PB/ATP5F1D
GOBP_OXIDATIVE_PHOSPHORYLATION	GOBP_OXIDATIVE_PHOSPHORYLATION	GOBP_OXIDATIVE_PHOSPHORYLATION	111	0.670574	2.10401	1.4196e-09	7.94343e-07	7.94343e-07	182	tags=12%, list=1%, signal=12%	ATP5F1E/ATP5MG/ATP5ME/ATP5PF/ATP5MF/ATP5PD/ATP5PO/ATP5F1B/ATP5F1C/ATP5F1A/ATP5PB/ATP5F1D/NIPSNAP2
GOCC_MITOCHONDRIAL_PROTEIN_CONTAINING_COMPLEX	GOCC_MITOCHONDRIAL_PROTEIN_CONTAINING_COMPLEX	GOCC_MITOCHONDRIAL_PROTEIN_CONTAINING_COMPLEX	232	0.606698	2.07548	1e-10	7.95158e-08	7.95158e-08	498	tags=8%, list=4%, signal=8%	ATP5F1E/ATP5MG/ATP5MC2/ATP5ME/ATP5PF/ATP5MC3/ATP5MF/ATP5PD/ATP5PO/ATP5F1B/ATP5F1C/ATP5F1A/ATP5MC1/ATP5PB/ATP5F1D/MRPL58/TOMM70/MCUB/TIMM29
GOBP_RIBOSE_PHOSPHATE_BIOSYNTHETIC_PROCESS	GOBP_RIBOSE_PHOSPHATE_BIOSYNTHETIC_PROCESS	GOBP_RIBOSE_PHOSPHATE_BIOSYNTHETIC_PROCESS	142	0.642889	2.06296	3.06344e-10	2.20393e-07	2.20393e-07	203	tags=12%, list=2%, signal=12%	ATP5F1E/ATP5MG/ATP5MC2/ATP5ME/ATP5PF/ATP5MC3/ATP5MF/ATP5PD/ATP5PO/ATP5F1B/ATP5F1C/ATP5F1A/ATP5MC1/ATP5PB/ATP5F1D/GUCY1A1/GUCY1B1
GOBP_MITOCHONDRIAL_TRANSPORT	GOBP_MITOCHONDRIAL_TRANSPORT	GOBP_MITOCHONDRIAL_TRANSPORT	151	0.637716	2.06004	4.89184e-10	3.35936e-07	3.35936e-07	667	tags=12%, list=5%, signal=11%	ATP5F1E/ATP5MG/ATP5ME/ATP5PF/ATP5IF1/ATP5MF/ATP5PD/ATP5PO/ATP5F1B/ATP5F1C/ATP5F1A/ATP5PB/ATP5F1D/TOMM70/MAIP1/RTL10/TIMM29/PRKN
GOBP_PURINE_CONTAINING_COMPOUND_BIOSYNTHETIC_PROCESS	GOBP_PURINE_CONTAINING_COMPOUND_BIOSYNTHETIC_PROCESS	GOBP_PURINE_CONTAINING_COMPOUND_BIOSYNTHETIC_PROCESS	144	0.63831	2.05799	8.15395e-10	5.13291e-07	5.13291e-07	249	tags=12%, list=2%, signal=12%	ATP5F1E/ATP5MG/ATP5MC2/ATP5ME/ATP5PF/ATP5MC3/ATP5MF/ATP5PD/ATP5PO/ATP5F1B/ATP5F1C/ATP5F1A/ATP5MC1/ATP5PB/ATP5F1D/GUCY1A1/GUCY1B1/ADA2
GOCC_PROTON_TRANSPORTING_TWO_SECTOR_ATPASE_COMPLEX_CATALYTIC_DOMAIN	GOCC_PROTON_TRANSPORTING_TWO_SECTOR_ATPASE_COMPLEX_CATALYTIC_DOMAIN	GOCC_PROTON_TRANSPORTING_TWO_SECTOR_ATPASE_COMPLEX_CATALYTIC_DOMAIN	13	0.949314	2.04592	2.38026e-10	1.79805e-07	1.79805e-07	54	tags=46%, list=0%, signal=46%	ATP5F1E/ATP5PO/ATP5F1B/ATP5F1C/ATP5F1A/ATP5F1D
GOCC_PROTON_TRANSPORTING_ATP_SYNTHASE_COMPLEX_COUPLING_FACTOR_F_O	GOCC_PROTON_TRANSPORTING_ATP_SYNTHASE_COMPLEX_COUPLING_FACTOR_F_O	GOCC_PROTON_TRANSPORTING_ATP_SYNTHASE_COMPLEX_COUPLING_FACTOR_F_O	12	0.960441	2.03056	1e-10	7.95158e-08	7.95158e-08	45	tags=83%, list=0%, signal=83%	ATP5MG/ATP5MC2/ATP5ME/ATP5PF/ATP5MC3/ATP5MF/ATP5PD/ATP5PO/ATP5MC1/ATP5PB
GOBP_AEROBIC_RESPIRATION	GOBP_AEROBIC_RESPIRATION	GOBP_AEROBIC_RESPIRATION	147	0.629211	2.03043	9.58446e-09	4.99317e-06	4.99317e-06	182	tags=10%, list=1%, signal=9%	ATP5F1E/ATP5MG/ATP5ME/ATP5PF/ATP5MF/ATP5PD/ATP5PO/ATP5F1B/ATP5F1C/ATP5F1A/NOP53/ATP5PB/ATP5F1D/NIPSNAP2
GOBP_MITOTIC_G2_DNA_DAMAGE_CHECKPOINT_SIGNALING	GOBP_MITOTIC_G2_DNA_DAMAGE_CHECKPOINT_SIGNALING	GOBP_MITOTIC_G2_DNA_DAMAGE_CHECKPOINT_SIGNALING	27	0.782806	1.99465	5.88837e-05	0.0206887	0.0206887	143	tags=19%, list=1%, signal=18%	NOP53/MRNIP/BABAM2/MRE11/ABRAXAS1
GOCC_MITOCHONDRIAL_PROTON_TRANSPORTING_ATP_SYNTHASE_COMPLEX_COUPLING_FACTOR_F_O	GOCC_MITOCHONDRIAL_PROTON_TRANSPORTING_ATP_SYNTHASE_COMPLEX_COUPLING_FACTOR_F_O	GOCC_MITOCHONDRIAL_PROTON_TRANSPORTING_ATP_SYNTHASE_COMPLEX_COUPLING_FACTOR_F_O	10	0.969837	1.97751	1e-10	7.95158e-08	7.95158e-08	45	tags=90%, list=0%, signal=90%	ATP5MG/ATP5MC2/ATP5ME/ATP5PF/ATP5MC3/ATP5PD/ATP5PO/ATP5MC1/ATP5PB
GOBP_ATP_METABOLIC_PROCESS	GOBP_ATP_METABOLIC_PROCESS	GOBP_ATP_METABOLIC_PROCESS	200	0.579108	1.95187	1.1114e-09	6.45809e-07	6.45809e-07	182	tags=8%, list=1%, signal=9%	ATP5F1E/ATP5MG/ATP5MC2/ATP5ME/ATP5PF/ATP5MC3/ATP5IF1/ATP5MF/ATP5PD/ATP5PO/ATP5F1B/ATP5F1C/ATP5F1A/ATP5MC1/ATP5PB/ATP5F1D/NIPSNAP2
GOBP_NUCLEOSIDE_PHOSPHATE_BIOSYNTHETIC_PROCESS	GOBP_NUCLEOSIDE_PHOSPHATE_BIOSYNTHETIC_PROCESS	GOBP_NUCLEOSIDE_PHOSPHATE_BIOSYNTHETIC_PROCESS	183	0.577198	1.92351	1.87426e-08	9.43879e-06	9.43879e-06	220	tags=10%, list=2%, signal=10%	ATP5F1E/ATP5MG/ATP5MC2/ATP5ME/ATP5PF/ATP5MC3/ATP5MF/ATP5PD/ATP5PO/ATP5F1B/ATP5F1C/ATP5F1A/ATP5MC1/ATP5PB/ATP5F1D/GUCY1A1/GUCY1B1/NAXD
GOMF_ADENYLYLTRANSFERASE_ACTIVITY	GOMF_ADENYLYLTRANSFERASE_ACTIVITY	GOMF_ADENYLYLTRANSFERASE_ACTIVITY	23	0.785626	1.91722	0.000123796	0.0389647	0.0389647	345	tags=26%, list=3%, signal=25%	TENT5A/TENT5C/TENT4B/TENT2/TENT4A/SELENOO
GOBP_CELLULAR_RESPIRATION	GOBP_CELLULAR_RESPIRATION	GOBP_CELLULAR_RESPIRATION	179	0.568729	1.88601	1.16331e-07	5.32584e-05	5.32584e-05	182	tags=8%, list=1%, signal=8%	ATP5F1E/ATP5MG/ATP5ME/ATP5PF/ATP5MF/ATP5PD/ATP5PO/ATP5F1B/ATP5F1C/ATP5F1A/NOP53/ATP5PB/ATP5F1D/ETFRF1/NIPSNAP2
GOBP_NEGATIVE_REGULATION_OF_DNA_REPAIR	GOBP_NEGATIVE_REGULATION_OF_DNA_REPAIR	GOBP_NEGATIVE_REGULATION_OF_DNA_REPAIR	28	0.73233	1.87333	0.000342613	0.080878	0.080878	1816	tags=43%, list=14%, signal=37%	FBH1/SHLD2/CGAS/CYREN/SHLD1/SHLD3/ERCC6/HELB/TRIP12/UBR5/RIF1/TP53BP1
GOMF_POLYNUCLEOTIDE_ADENYLYLTRANSFERASE_ACTIVITY	GOMF_POLYNUCLEOTIDE_ADENYLYLTRANSFERASE_ACTIVITY	GOMF_POLYNUCLEOTIDE_ADENYLYLTRANSFERASE_ACTIVITY	10	0.915476	1.86667	5.03595e-06	0.00200219	0.00200219	243	tags=50%, list=2%, signal=49%	TENT5A/TENT5C/TENT4B/TENT2/TENT4A
GOBP_NUCLEAR_TRANSCRIBED_MRNA_POLY_A_TAIL_SHORTENING	GOBP_NUCLEAR_TRANSCRIBED_MRNA_POLY_A_TAIL_SHORTENING	GOBP_NUCLEAR_TRANSCRIBED_MRNA_POLY_A_TAIL_SHORTENING	25	0.748619	1.86251	0.000297906	0.0719262	0.0719262	243	tags=16%, list=2%, signal=16%	TUT4/TUT7/TENT4B/TENT4A
GOBP_MITOTIC_G2_M_TRANSITION_CHECKPOINT	GOBP_MITOTIC_G2_M_TRANSITION_CHECKPOINT	GOBP_MITOTIC_G2_M_TRANSITION_CHECKPOINT	36	0.708601	1.85605	0.000268873	0.0677023	0.0677023	143	tags=14%, list=1%, signal=14%	NOP53/MRNIP/BABAM2/MRE11/ABRAXAS1
GOCC_WASH_COMPLEX	GOCC_WASH_COMPLEX	GOCC_WASH_COMPLEX	7	0.974434	1.84948	3.54352e-08	1.72695e-05	1.72695e-05	250	tags=86%, list=2%, signal=84%	WASHC3/WASHC1/WASHC4/WASHC2C/WASHC2A/WASHC5
GOMF_MHC_CLASS_I_PROTEIN_BINDING	GOMF_MHC_CLASS_I_PROTEIN_BINDING	GOMF_MHC_CLASS_I_PROTEIN_BINDING	14	0.832631	1.8346	0.000384178	0.0866292	0.0866292	32	tags=14%, list=0%, signal=14%	ATP5F1B/ATP5F1A
GOBP_DOUBLE_STRAND_BREAK_REPAIR	GOBP_DOUBLE_STRAND_BREAK_REPAIR	GOBP_DOUBLE_STRAND_BREAK_REPAIR	200	0.539851	1.81955	1.3099e-07	5.82057e-05	5.82057e-05	3662	tags=44%, list=28%, signal=33%	HPF1/MRNIP/BABAM2/FBH1/MARF1/PAXX/SHLD2/MRE11/ABRAXAS1/CGAS/TENT4A/CYREN/HDGFL2/SHLD1/NSD2/ATP23/SHLD3/GINS4/ERCC6/HELB/NABP1/BRCA2/GEN1/DDX11/RAD52/PALB2/MCM8/DTX3L/TRRAP/SETX/BRD8/NIPBL/POLB/FIGNL1/SETD2/PRKDC/TRIP12/UBR5/RIF1/TP53BP1/RFWD3/FAN1/TONSL/WRN/REV3L/BRCA1/LIG3/WDR48/FANCM/NBN/SMC5/ATM/APLF/ERCC4/SPIRE1/RMI1/PARP2/PPP4R3B/PML/WRAP53/RNF8/ARID2/INTS3/KDM1A/PARP9/SPIRE2/REC8/ACTR8/DCLR…
GOCC_PROTON_TRANSPORTING_ATP_SYNTHASE_COMPLEX_CATALYTIC_CORE_F_1	GOCC_PROTON_TRANSPORTING_ATP_SYNTHASE_COMPLEX_CATALYTIC_CORE_F_1	GOCC_PROTON_TRANSPORTING_ATP_SYNTHASE_COMPLEX_CATALYTIC_CORE_F_1	6	0.996341	1.81828	1e-10	7.95158e-08	7.95158e-08	54	tags=100%, list=0%, signal=100%	ATP5F1E/ATP5PO/ATP5F1B/ATP5F1C/ATP5F1A/ATP5F1D
GOMF_POLYUBIQUITIN_MODIFICATION_DEPENDENT_PROTEIN_BINDING	GOMF_POLYUBIQUITIN_MODIFICATION_DEPENDENT_PROTEIN_BINDING	GOMF_POLYUBIQUITIN_MODIFICATION_DEPENDENT_PROTEIN_BINDING	40	0.687945	1.81591	0.00017364	0.0504491	0.0504491	654	tags=18%, list=5%, signal=17%	UFD1/MINDY2/BABAM2/ABRAXAS1/ABRAXAS2/MINDY1/ATRIP
GOBP_REGULATION_OF_DOUBLE_STRAND_BREAK_REPAIR_VIA_NONHOMOLOGOUS_END_JOINING	GOBP_REGULATION_OF_DOUBLE_STRAND_BREAK_REPAIR_VIA_NONHOMOLOGOUS_END_JOINING	GOBP_REGULATION_OF_DOUBLE_STRAND_BREAK_REPAIR_VIA_NONHOMOLOGOUS_END_JOINING	25	0.72736	1.80962	0.000799859	0.140515	0.140515	1775	tags=40%, list=14%, signal=35%	MRNIP/SHLD2/CYREN/SHLD1/NSD2/SHLD3/ERCC6/DTX3L/PRKDC/RIF1
GOBP_HISTONE_MRNA_METABOLIC_PROCESS	GOBP_HISTONE_MRNA_METABOLIC_PROCESS	GOBP_HISTONE_MRNA_METABOLIC_PROCESS	24	0.733365	1.80213	0.0011761	0.192646	0.192646	1494	tags=38%, list=11%, signal=33%	TUT4/TUT7/TENT4B/TENT2/DCP2/UPF1/LSM11/XRN1/NCBP1
GOBP_NEGATIVE_REGULATION_OF_DOUBLE_STRAND_BREAK_REPAIR_VIA_HOMOLOGOUS_RECOMBINATION	GOBP_NEGATIVE_REGULATION_OF_DOUBLE_STRAND_BREAK_REPAIR_VIA_HOMOLOGOUS_RECOMBINATION	GOBP_NEGATIVE_REGULATION_OF_DOUBLE_STRAND_BREAK_REPAIR_VIA_HOMOLOGOUS_RECOMBINATION	16	0.788456	1.79982	0.000787562	0.140515	0.140515	993	tags=38%, list=8%, signal=35%	FBH1/SHLD2/CGAS/SHLD1/SHLD3/HELB
GOBP_PROTEIN_K63_LINKED_DEUBIQUITINATION	GOBP_PROTEIN_K63_LINKED_DEUBIQUITINATION	GOBP_PROTEIN_K63_LINKED_DEUBIQUITINATION	29	0.70176	1.79478	0.00123114	0.19579	0.19579	221	tags=14%, list=2%, signal=14%	NOP53/BABAM2/ABRAXAS1/ABRAXAS2
GOBP_HISTONE_MRNA_CATABOLIC_PROCESS	GOBP_HISTONE_MRNA_CATABOLIC_PROCESS	GOBP_HISTONE_MRNA_CATABOLIC_PROCESS	15	0.799247	1.79327	0.00173473	0.246511	0.246511	1467	tags=47%, list=11%, signal=41%	TUT4/TUT7/TENT4B/TENT2/DCP2/UPF1/XRN1
HP_UPPER_LIMB_SPASTICITY	HP_UPPER_LIMB_SPASTICITY	HP_UPPER_LIMB_SPASTICITY	16	0.776949	1.77355	0.00119862	0.192646	0.192646	437	tags=19%, list=3%, signal=18%	SPART/WASHC5/SELENOI
GOCC_INTEGRATOR_COMPLEX	GOCC_INTEGRATOR_COMPLEX	GOCC_INTEGRATOR_COMPLEX	16	0.775878	1.77111	0.00129011	0.200939	0.200939	344	tags=25%, list=3%, signal=24%	INTS11/INTS6L/INTS14/INTS13
GOCC_ORGANELLE_INNER_MEMBRANE	GOCC_ORGANELLE_INNER_MEMBRANE	GOCC_ORGANELLE_INNER_MEMBRANE	419	0.495545	1.76988	9.34888e-10	5.64972e-07	5.64972e-07	583	tags=7%, list=4%, signal=7%	ATP5F1E/ATP5MG/ATP5MC2/ATP5ME/ATP5PF/ATP5MC3/ATP5MF/ATP5PD/ATP5PO/ATP5F1B/ATP5F1C/ATP5F1A/ATP5MC1/STMP1/ATP5PB/ATP5F1D/SQOR/DMAC1/MRPL58/DELE1/COQ8B/COQ8A/DHFR2/RAB5IF/RCC1L/MAIP1/MCUB/TIMM29/ATP23
GOMF_MHC_PROTEIN_BINDING	GOMF_MHC_PROTEIN_BINDING	GOMF_MHC_PROTEIN_BINDING	19	0.735931	1.75967	0.00363871	0.429481	0.429481	32	tags=11%, list=0%, signal=11%	ATP5F1B/ATP5F1A
GOBP_DOUBLE_STRAND_BREAK_REPAIR_VIA_NONHOMOLOGOUS_END_JOINING	GOBP_DOUBLE_STRAND_BREAK_REPAIR_VIA_NONHOMOLOGOUS_END_JOINING	GOBP_DOUBLE_STRAND_BREAK_REPAIR_VIA_NONHOMOLOGOUS_END_JOINING	57	0.620495	1.75784	0.000226532	0.0632713	0.0632713	2435	tags=35%, list=19%, signal=29%	MRNIP/PAXX/SHLD2/MRE11/CYREN/SHLD1/NSD2/ATP23/SHLD3/ERCC6/DTX3L/POLB/PRKDC/RIF1/TP53BP1/LIG3/SMC5/ATM/APLF/ERCC4
GOBP_PROTON_TRANSPORTING_TWO_SECTOR_ATPASE_COMPLEX_ASSEMBLY	GOBP_PROTON_TRANSPORTING_TWO_SECTOR_ATPASE_COMPLEX_ASSEMBLY	GOBP_PROTON_TRANSPORTING_TWO_SECTOR_ATPASE_COMPLEX_ASSEMBLY	12	0.831235	1.75739	0.00124449	0.195852	0.195852	583	tags=33%, list=4%, signal=32%	ATP5F1D/FMC1/PIP4P1/ATP23
GOBP_REPLICATION_FORK_PROCESSING	GOBP_REPLICATION_FORK_PROCESSING	GOBP_REPLICATION_FORK_PROCESSING	30	0.68415	1.75673	0.00204547	0.266405	0.266405	1955	tags=43%, list=15%, signal=37%	CENPX/FBH1/MRE11/CENPS/BRCA2/ZGRF1/GEN1/BOD1L1/DDX11/RFWD3/TONSL/WRN/ATR
GOMF_K48_LINKED_POLYUBIQUITIN_MODIFICATION_DEPENDENT_PROTEIN_BINDING	GOMF_K48_LINKED_POLYUBIQUITIN_MODIFICATION_DEPENDENT_PROTEIN_BINDING	GOMF_K48_LINKED_POLYUBIQUITIN_MODIFICATION_DEPENDENT_PROTEIN_BINDING	7	0.925181	1.75599	0.00012122	0.0389647	0.0389647	388	tags=43%, list=3%, signal=42%	UFD1/MINDY2/MINDY1
GOMF_LYSINE_N_METHYLTRANSFERASE_ACTIVITY	GOMF_LYSINE_N_METHYLTRANSFERASE_ACTIVITY	GOMF_LYSINE_N_METHYLTRANSFERASE_ACTIVITY	51	0.631111	1.74481	0.000700763	0.129111	0.129111	3234	tags=51%, list=25%, signal=39%	CSKMT/NSD3/EEF1AKMT1/EEF1AKMT2/ETFBKMT/NSD2/EEF1AKMT3/EEF1AKMT4/SETD2/KMT2A/NSD1/SETDB1/SETD1B/SETDB2/EZH1/WDR82/SETD9/N6AMT1/ASH1L/KMT2E/VCPKMT/SETD1A/KMT2C/KMT5A/KMT2D/SUV39H1
GOBP_REGULATION_OF_DOUBLE_STRAND_BREAK_REPAIR	GOBP_REGULATION_OF_DOUBLE_STRAND_BREAK_REPAIR	GOBP_REGULATION_OF_DOUBLE_STRAND_BREAK_REPAIR	84	0.579299	1.74427	0.00014008	0.0423266	0.0423266	1816	tags=26%, list=14%, signal=23%	MRNIP/FBH1/SHLD2/CGAS/CYREN/HDGFL2/SHLD1/NSD2/SHLD3/ERCC6/HELB/DDX11/DTX3L/TRRAP/BRD8/FIGNL1/SETD2/PRKDC/TRIP12/UBR5/RIF1/TP53BP1
GOCC_SITE_OF_DNA_DAMAGE	GOCC_SITE_OF_DNA_DAMAGE	GOCC_SITE_OF_DNA_DAMAGE	77	0.586598	1.74221	0.000241033	0.0640651	0.0640651	999	tags=16%, list=8%, signal=14%	HPF1/PAXX/ELOA/SHLD2/MRE11/CGAS/CYREN/SHLD1/SHLD3/ERCC6/HELB/NABP1
GOBP_POSITIVE_REGULATION_OF_B_CELL_MEDIATED_IMMUNITY	GOBP_POSITIVE_REGULATION_OF_B_CELL_MEDIATED_IMMUNITY	GOBP_POSITIVE_REGULATION_OF_B_CELL_MEDIATED_IMMUNITY	24	0.707897	1.73955	0.00299665	0.365108	0.365108	1853	tags=38%, list=14%, signal=32%	NECTIN2/SHLD2/SHLD1/NSD2/SHLD3/ATAD5/RIF1/TP53BP1/PAXIP1
GOBP_ENERGY_DERIVATION_BY_OXIDATION_OF_ORGANIC_COMPOUNDS	GOBP_ENERGY_DERIVATION_BY_OXIDATION_OF_ORGANIC_COMPOUNDS	GOBP_ENERGY_DERIVATION_BY_OXIDATION_OF_ORGANIC_COMPOUNDS	238	0.504869	1.73134	2.49081e-06	0.00107518	0.00107518	182	tags=7%, list=1%, signal=7%	ATP5F1E/ATP5MG/ATP5ME/ATP5PF/ATP5MF/ATP5PD/ATP5PO/ATP5F1B/ATP5F1C/ATP5F1A/NOP53/SELENOS/ATP5PB/CAVIN3/ATP5F1D/ETFRF1/NIPSNAP2
GOBP_REGULATION_OF_DOUBLE_STRAND_BREAK_REPAIR_VIA_HOMOLOGOUS_RECOMBINATION	GOBP_REGULATION_OF_DOUBLE_STRAND_BREAK_REPAIR_VIA_HOMOLOGOUS_RECOMBINATION	GOBP_REGULATION_OF_DOUBLE_STRAND_BREAK_REPAIR_VIA_HOMOLOGOUS_RECOMBINATION	52	0.621117	1.73131	0.00115469	0.191704	0.191704	1816	tags=29%, list=14%, signal=25%	MRNIP/FBH1/SHLD2/CGAS/HDGFL2/SHLD1/SHLD3/ERCC6/HELB/TRRAP/BRD8/FIGNL1/SETD2/RIF1/TP53BP1
GOMF_SELENIUM_BINDING	GOMF_SELENIUM_BINDING	GOMF_SELENIUM_BINDING	6	0.946512	1.72734	7.94114e-05	0.0266611	0.0266611	53	tags=50%, list=0%, signal=50%	SELENOP/SELENOF/SELENOT
GOBP_POSITIVE_REGULATION_OF_ISOTYPE_SWITCHING	GOBP_POSITIVE_REGULATION_OF_ISOTYPE_SWITCHING	GOBP_POSITIVE_REGULATION_OF_ISOTYPE_SWITCHING	21	0.708178	1.72733	0.00684345	0.629304	0.629304	1853	tags=38%, list=14%, signal=33%	SHLD2/SHLD1/NSD2/SHLD3/ATAD5/RIF1/TP53BP1/PAXIP1
GOBP_NCRNA_CATABOLIC_PROCESS	GOBP_NCRNA_CATABOLIC_PROCESS	GOBP_NCRNA_CATABOLIC_PROCESS	37	0.654865	1.72005	0.00174588	0.246511	0.246511	166	tags=14%, list=1%, signal=13%	TRIR/TUT4/MTREX/TENT4B/TENT2
GOBP_MIRNA_METABOLIC_PROCESS	GOBP_MIRNA_METABOLIC_PROCESS	GOBP_MIRNA_METABOLIC_PROCESS	23	0.700852	1.71034	0.00413613	0.452817	0.452817	166	tags=17%, list=1%, signal=17%	TUT4/TUT7/TENT4B/TENT2
GOBP_RECOMBINATIONAL_REPAIR	GOBP_RECOMBINATIONAL_REPAIR	GOBP_RECOMBINATIONAL_REPAIR	117	0.542172	1.70658	0.000137942	0.0423266	0.0423266	2877	tags=37%, list=22%, signal=29%	MRNIP/FBH1/SHLD2/MRE11/CGAS/HDGFL2/SHLD1/SHLD3/GINS4/ERCC6/HELB/NABP1/BRCA2/GEN1/RAD52/PALB2/MCM8/TRRAP/BRD8/NIPBL/FIGNL1/SETD2/RIF1/TP53BP1/RFWD3/FAN1/TONSL/WRN/REV3L/BRCA1/LIG3/WDR48/FANCM/NBN/SMC5/ATM/ERCC4/RMI1/WRAP53/ARID2/INTS3/KDM1A/REC8
GOMF_LYS48_SPECIFIC_DEUBIQUITINASE_ACTIVITY	GOMF_LYS48_SPECIFIC_DEUBIQUITINASE_ACTIVITY	GOMF_LYS48_SPECIFIC_DEUBIQUITINASE_ACTIVITY	15	0.759914	1.70502	0.00628145	0.60446	0.60446	613	tags=27%, list=5%, signal=25%	MINDY2/MINDY3/MINDY1/MINDY4
GOBP_SOMATIC_DIVERSIFICATION_OF_IMMUNE_RECEPTORS	GOBP_SOMATIC_DIVERSIFICATION_OF_IMMUNE_RECEPTORS	GOBP_SOMATIC_DIVERSIFICATION_OF_IMMUNE_RECEPTORS	57	0.601453	1.70389	0.000676564	0.126192	0.126192	2682	tags=40%, list=20%, signal=32%	SHLD2/DCAF1/CYREN/SHLD1/NSD2/SHLD3/SUPT6H/BATF/ATAD5/POLB/MCM3AP/PRKDC/RIF1/TP53BP1/PAXIP1/LIG3/MSH6/NBN/ATM/APLF/TCF3/PMS2/RNF8
GOCC_CUL5_RING_UBIQUITIN_LIGASE_COMPLEX	GOCC_CUL5_RING_UBIQUITIN_LIGASE_COMPLEX	GOCC_CUL5_RING_UBIQUITIN_LIGASE_COMPLEX	6	0.932064	1.70098	0.000355706	0.0814244	0.0814244	21	tags=33%, list=0%, signal=33%	ELOB/ELOC
GOBP_NEGATIVE_REGULATION_OF_DNA_RECOMBINATION	GOBP_NEGATIVE_REGULATION_OF_DNA_RECOMBINATION	GOBP_NEGATIVE_REGULATION_OF_DNA_RECOMBINATION	26	0.673592	1.7001	0.00705258	0.638027	0.638027	993	tags=23%, list=8%, signal=21%	FBH1/SHLD2/CGAS/SHLD1/SHLD3/HELB
GOMF_CATION_CHANNEL_ACTIVITY	GOMF_CATION_CHANNEL_ACTIVITY	GOMF_CATION_CHANNEL_ACTIVITY	129	0.534568	1.69731	9.64164e-05	0.0316665	0.0316665	1137	tags=19%, list=9%, signal=17%	ATP5F1E/ATP5MG/ATP5ME/ATP5PF/ATP5MF/ATP5PD/ATP5PO/ATP5F1B/ATP5F1C/ATP5F1A/ATP5PB/ATP5F1D/CALHM5/TSPOAP1/KCNC1/KCNN1/MT-ATP8/KCNB1/KCNH1/PIEZO2/SLC24A4/GRIA4/P2RX1/KCNE3
GOBP_MIRNA_CATABOLIC_PROCESS	GOBP_MIRNA_CATABOLIC_PROCESS	GOBP_MIRNA_CATABOLIC_PROCESS	9	0.861862	1.69581	0.0011143	0.189156	0.189156	166	tags=33%, list=1%, signal=33%	TUT4/TENT4B/TENT2
GOBP_RNA_3_END_PROCESSING	GOBP_RNA_3_END_PROCESSING	GOBP_RNA_3_END_PROCESSING	96	0.548608	1.69329	0.000437465	0.0949657	0.0949657	258	tags=8%, list=2%, signal=8%	TUT4/TUT7/VIRMA/TENT4B/TENT2/TENT4A/INTS6L/INTS14
GOBP_MITOTIC_DNA_INTEGRITY_CHECKPOINT_SIGNALING	GOBP_MITOTIC_DNA_INTEGRITY_CHECKPOINT_SIGNALING	GOBP_MITOTIC_DNA_INTEGRITY_CHECKPOINT_SIGNALING	65	0.587184	1.68488	0.00133113	0.203138	0.203138	143	tags=9%, list=1%, signal=9%	NOP53/MAP3K20/MRNIP/BABAM2/MRE11/ABRAXAS1
GOBP_PEPTIDYL_LYSINE_METHYLATION	GOBP_PEPTIDYL_LYSINE_METHYLATION	GOBP_PEPTIDYL_LYSINE_METHYLATION	111	0.536687	1.68393	0.000244839	0.0640651	0.0640651	4451	tags=61%, list=34%, signal=41%	CSKMT/NSD3/EEF1AKMT1/EEF1AKMT2/ETFBKMT/NSD2/EEF1AKMT3/EEF1AKMT4/KANSL1/SUPT6H/TET2/RLF/TET3/SETD2/KMT2A/RIF1/NSD1/PAXIP1/BRCA1/BCOR/SETDB1/OGT/SETD1B/KDM6A/SETDB2/AUTS2/ZNF304/EZH1/HCFC1/MECP2/WDR5B/KDM1A/WDR82/N6AMT1/ZNF335/ASH1L/CTR9/KMT2E/VCPKMT/SETD1A/KDM3A/KMT2C/KMT5A/IWS1/KMT2D/SUV39H1/ATRX/NFYA/RBBP5/NFYB/KANSL3/SMAD4/ARID4A/PRDM5/SETD7/SETD5/NELFA/EHMT1/SMYD5/MTF2/JARID2/NNMT/KMT5B/MLLT6/…
GOBP_DNA_REPAIR	GOBP_DNA_REPAIR	GOBP_DNA_REPAIR	399	0.473291	1.68336	9.38857e-08	4.43258e-05	4.43258e-05	3662	tags=41%, list=28%, signal=30%	NOP53/CENPX/HPF1/MRNIP/BABAM2/FBH1/MARF1/PAXX/SHLD2/MRE11/ABRAXAS1/CGAS/TENT4A/CYREN/HDGFL2/SHLD1/NSD2/CENPS/ATP23/ATRIP/GCNA/SHLD3/UBE2V1/GINS4/ERCC6/HELB/NABP1/BRCA2/GEN1/BOD1L1/BACH1/ASCC3/CLSPN/DDX11/UPF1/MC1R/RAD52/INO80D/POLE/PALB2/MDC1/MCM8/UVSSA/RAD18/HINFP/DTX3L/TRRAP/SETX/BRD8/NIPBL/SMG1/POLB/PARG/FIGNL1/SETD2/SUPT16H/SHPRH/FANCC/PRKDC/TRIP12/PARP4/PSME4/UBR5/RIF1/TP53BP1/RFWD3/FAN1/PAX…
GOMF_URIDYLYLTRANSFERASE_ACTIVITY	GOMF_URIDYLYLTRANSFERASE_ACTIVITY	GOMF_URIDYLYLTRANSFERASE_ACTIVITY	7	0.882493	1.67497	0.00261965	0.328366	0.328366	126	tags=29%, list=1%, signal=28%	TUT4/TUT7
GOBP_SOMATIC_DIVERSIFICATION_OF_IMMUNOGLOBULINS	GOBP_SOMATIC_DIVERSIFICATION_OF_IMMUNOGLOBULINS	GOBP_SOMATIC_DIVERSIFICATION_OF_IMMUNOGLOBULINS	47	0.613468	1.67359	0.00181502	0.249285	0.249285	2682	tags=43%, list=20%, signal=34%	SHLD2/CYREN/SHLD1/NSD2/SHLD3/SUPT6H/BATF/ATAD5/POLB/MCM3AP/PRKDC/RIF1/TP53BP1/PAXIP1/MSH6/NBN/APLF/TCF3/PMS2/RNF8
GOBP_REGULATION_OF_DNA_REPAIR	GOBP_REGULATION_OF_DNA_REPAIR	GOBP_REGULATION_OF_DNA_REPAIR	121	0.530526	1.67262	0.000179595	0.0511948	0.0511948	1816	tags=22%, list=14%, signal=19%	MRNIP/BABAM2/FBH1/SHLD2/ABRAXAS1/CGAS/CYREN/HDGFL2/SHLD1/NSD2/SHLD3/UBE2V1/ERCC6/HELB/DDX11/RAD52/DTX3L/TRRAP/BRD8/PARG/FIGNL1/SETD2/PRKDC/TRIP12/UBR5/RIF1/TP53BP1
GOBP_REGULATION_OF_DNA_RECOMBINATION	GOBP_REGULATION_OF_DNA_RECOMBINATION	GOBP_REGULATION_OF_DNA_RECOMBINATION	87	0.550616	1.67012	0.000662152	0.125047	0.125047	1853	tags=24%, list=14%, signal=21%	MRNIP/FBH1/SHLD2/MRE11/CGAS/HDGFL2/SHLD1/NSD2/SHLD3/ERCC6/HELB/SUPT6H/IL7R/ATAD5/TRRAP/BRD8/FIGNL1/SETD2/RIF1/TP53BP1/PAXIP1
GOBP_REGULATION_OF_DEFENSE_RESPONSE_TO_VIRUS_BY_HOST	GOBP_REGULATION_OF_DEFENSE_RESPONSE_TO_VIRUS_BY_HOST	GOBP_REGULATION_OF_DEFENSE_RESPONSE_TO_VIRUS_BY_HOST	28	0.650453	1.66388	0.00687286	0.629304	0.629304	2068	tags=43%, list=16%, signal=36%	SELENOK/TOMM70/CGAS/ZDHHC11/IL1B/APOBEC3F/SIN3A/DTX3L/TNFAIP3/PTPN22/RNF216/DDX58
GOCC_BRISC_COMPLEX	GOCC_BRISC_COMPLEX	GOCC_BRISC_COMPLEX	5	0.942456	1.65565	0.000351712	0.0814244	0.0814244	221	tags=40%, list=2%, signal=39%	BABAM2/ABRAXAS2
GOBP_NEGATIVE_REGULATION_OF_CELL_CYCLE_G2_M_PHASE_TRANSITION	GOBP_NEGATIVE_REGULATION_OF_CELL_CYCLE_G2_M_PHASE_TRANSITION	GOBP_NEGATIVE_REGULATION_OF_CELL_CYCLE_G2_M_PHASE_TRANSITION	44	0.610534	1.65535	0.00388219	0.440994	0.440994	143	tags=11%, list=1%, signal=11%	NOP53/MRNIP/BABAM2/MRE11/ABRAXAS1
GOMF_PROTEIN_METHYLTRANSFERASE_ACTIVITY	GOMF_PROTEIN_METHYLTRANSFERASE_ACTIVITY	GOMF_PROTEIN_METHYLTRANSFERASE_ACTIVITY	74	0.562135	1.65149	0.0019667	0.260639	0.260639	3234	tags=41%, list=25%, signal=31%	CSKMT/NSD3/EEF1AKMT1/EEF1AKMT2/ETFBKMT/NSD2/EEF1AKMT3/EEF1AKMT4/SETD2/KMT2A/NSD1/SETDB1/DNMT3A/SETD1B/SETDB2/FAM98A/PRDM2/FAM98B/EZH1/WDR82/N6AMT1/ASH1L/FBXO11/KMT2E/VCPKMT/SETD1A/KMT2C/KMT5A/KMT2D/SUV39H1
GOBP_POSITIVE_REGULATION_OF_RESPONSE_TO_DNA_DAMAGE_STIMULUS	GOBP_POSITIVE_REGULATION_OF_RESPONSE_TO_DNA_DAMAGE_STIMULUS	GOBP_POSITIVE_REGULATION_OF_RESPONSE_TO_DNA_DAMAGE_STIMULUS	104	0.529431	1.65014	0.000768741	0.139929	0.139929	3540	tags=41%, list=27%, signal=30%	MAP3K20/MRNIP/BABAM2/FBH1/SHLD2/ABRAXAS1/HDGFL2/SHLD1/SHLD3/ERCC6/DDX11/DTX3L/TRRAP/BRD8/PLA2R1/PRKDC/RIF1/NKX3-1/PAXIP1/ATR/BRCA1/FMR1/WDR48/BCLAF1/TIGAR/ATM/SPIRE1/WRAP53/RNF8/ARID2/FXR2/PARP9/SPIRE2/POGZ/EYA3/UIMC1/TIMELESS/FXR1/HIC1/RBBP8/EPC1/EP400/SLF2
GOBP_REGULATION_OF_ISOTYPE_SWITCHING	GOBP_REGULATION_OF_ISOTYPE_SWITCHING	GOBP_REGULATION_OF_ISOTYPE_SWITCHING	27	0.646814	1.64813	0.0103781	0.829591	0.829591	1853	tags=33%, list=14%, signal=29%	SHLD2/SHLD1/NSD2/SHLD3/SUPT6H/ATAD5/RIF1/TP53BP1/PAXIP1
GOBP_RNA_3_URIDYLATION	GOBP_RNA_3_URIDYLATION	GOBP_RNA_3_URIDYLATION	4	0.981782	1.64796	4.55676e-06	0.00186064	0.00186064	243	tags=100%, list=2%, signal=98%	TUT4/TUT7/TENT4B/TENT4A
GOBP_RESPIRATORY_BURST_INVOLVED_IN_DEFENSE_RESPONSE	GOBP_RESPIRATORY_BURST_INVOLVED_IN_DEFENSE_RESPONSE	GOBP_RESPIRATORY_BURST_INVOLVED_IN_DEFENSE_RESPONSE	5	0.937284	1.64657	0.000466823	0.097955	0.097955	148	tags=40%, list=1%, signal=40%	SELENOK/CYBC1
GOCC_TRANSCRIPTION_ELONGATION_FACTOR_COMPLEX	GOCC_TRANSCRIPTION_ELONGATION_FACTOR_COMPLEX	GOCC_TRANSCRIPTION_ELONGATION_FACTOR_COMPLEX	42	0.613095	1.64399	0.00359402	0.427547	0.427547	3036	tags=50%, list=23%, signal=39%	ELOB/ELOC/ELOA/ERCC6/SUPT6H/CDK13/AFF1/SUPT16H/CCNT1/ELP4/EAF2/CCNK/AFF3/CDK12/CCNT2/ICE2/ZC3H8/ELL/TTF2/CTR9/LEO1
GOBP_DNA_RECOMBINATION	GOBP_DNA_RECOMBINATION	GOBP_DNA_RECOMBINATION	210	0.485896	1.64231	4.86034e-05	0.0183575	0.0183575	2892	tags=32%, list=22%, signal=25%	CENPX/MRNIP/FBH1/SHLD2/MRE11/DCAF1/CGAS/CYREN/HDGFL2/SHLD1/NSD2/CENPS/SHLD3/GINS4/ERCC6/HELB/NABP1/BRCA2/GEN1/SUPT6H/IL7R/UBR2/RAD52/INO80D/PALB2/BATF/MCM8/ATAD5/TRRAP/SETX/BRD8/NIPBL/POLB/FIGNL1/SETD2/PRKDC/RIF1/TP53BP1/RFWD3/FAN1/PAXIP1/TONSL/WRN/REV3L/BRCA1/LIG3/MSH6/WDR48/FANCM/NBN/SMC5/ATM/APLF/TCF3/ERCC4/RMI1/WRAP53/ZRANB3/RNF8/ARID2/INTS3/KDM1A/TOP2B/APEX2/REC8/ACTR8/KIN
GOBP_PROTEIN_K48_LINKED_DEUBIQUITINATION	GOBP_PROTEIN_K48_LINKED_DEUBIQUITINATION	GOBP_PROTEIN_K48_LINKED_DEUBIQUITINATION	28	0.641194	1.6402	0.0086604	0.735064	0.735064	2764	tags=43%, list=21%, signal=34%	MINDY2/MINDY3/MINDY1/MINDY4/USP27X/TNFAIP3/VCPIP1/YOD1/USP33/USP37/USP9X/USP15
GOBP_POSITIVE_REGULATION_OF_DNA_RECOMBINATION	GOBP_POSITIVE_REGULATION_OF_DNA_RECOMBINATION	GOBP_POSITIVE_REGULATION_OF_DNA_RECOMBINATION	51	0.592417	1.63783	0.00304179	0.367643	0.367643	1853	tags=25%, list=14%, signal=22%	MRNIP/SHLD2/HDGFL2/SHLD1/NSD2/SHLD3/ERCC6/ATAD5/TRRAP/BRD8/RIF1/TP53BP1/PAXIP1
GOCC_SITE_OF_DOUBLE_STRAND_BREAK	GOCC_SITE_OF_DOUBLE_STRAND_BREAK	GOCC_SITE_OF_DOUBLE_STRAND_BREAK	59	0.577215	1.63617	0.0020029	0.263129	0.263129	999	tags=15%, list=8%, signal=14%	PAXX/SHLD2/MRE11/CGAS/CYREN/SHLD1/SHLD3/HELB/NABP1
GOCC_EXTRINSIC_COMPONENT_OF_MITOCHONDRIAL_INNER_MEMBRANE	GOCC_EXTRINSIC_COMPONENT_OF_MITOCHONDRIAL_INNER_MEMBRANE	GOCC_EXTRINSIC_COMPONENT_OF_MITOCHONDRIAL_INNER_MEMBRANE	12	0.773835	1.63604	0.00952262	0.777664	0.777664	965	tags=33%, list=7%, signal=31%	COQ8B/COQ8A/ATP23/PAM16
GOBP_SNRNA_PROCESSING	GOBP_SNRNA_PROCESSING	GOBP_SNRNA_PROCESSING	23	0.670278	1.63572	0.0119738	0.891137	0.891137	258	tags=13%, list=2%, signal=13%	INTS11/INTS6L/INTS14
GOBP_RRNA_METHYLATION	GOBP_RRNA_METHYLATION	GOBP_RRNA_METHYLATION	20	0.676364	1.63537	0.0220613	1	1	294	tags=15%, list=2%, signal=15%	BUD23/MRM2/MRM3
GOBP_PROTEIN_MODIFICATION_BY_SMALL_PROTEIN_REMOVAL	GOBP_PROTEIN_MODIFICATION_BY_SMALL_PROTEIN_REMOVAL	GOBP_PROTEIN_MODIFICATION_BY_SMALL_PROTEIN_REMOVAL	128	0.515458	1.63484	0.000230336	0.0632713	0.0632713	2786	tags=34%, list=21%, signal=27%	NOP53/MINDY2/OTULINL/BABAM2/ABRAXAS1/MINDY3/ABRAXAS2/MINDY1/MINDY4/PRKN/EPOP/USP9Y/SENP1/USP46/SENP7/USP49/TRRAP/TADA1/USP24/MYSM1/USP27X/SENP8/TNFAIP3/VCPIP1/SART3/CYLD/USP45/YOD1/USP31/TRIM21/WDR48/USP33/USP37/USP28/TAF4/TAF5L/ITCH/USPL1/TAF2/TADA2B/USP9X/USP15/USP47
GOCC_CUL2_RING_UBIQUITIN_LIGASE_COMPLEX	GOCC_CUL2_RING_UBIQUITIN_LIGASE_COMPLEX	GOCC_CUL2_RING_UBIQUITIN_LIGASE_COMPLEX	18	0.690587	1.63356	0.0165115	1	1	21	tags=11%, list=0%, signal=11%	ELOB/ELOC
GOBP_ENDOPLASMIC_RETICULUM_TO_CYTOSOL_TRANSPORT	GOBP_ENDOPLASMIC_RETICULUM_TO_CYTOSOL_TRANSPORT	GOBP_ENDOPLASMIC_RETICULUM_TO_CYTOSOL_TRANSPORT	23	0.668604	1.63164	0.012584	0.918448	0.918448	56	tags=9%, list=0%, signal=9%	SELENOS/UFD1
GOBP_DNA_DEPENDENT_DNA_REPLICATION_MAINTENANCE_OF_FIDELITY	GOBP_DNA_DEPENDENT_DNA_REPLICATION_MAINTENANCE_OF_FIDELITY	GOBP_DNA_DEPENDENT_DNA_REPLICATION_MAINTENANCE_OF_FIDELITY	38	0.61991	1.62735	0.00384463	0.440994	0.440994	1955	tags=37%, list=15%, signal=31%	CENPX/FBH1/MRE11/CENPS/BRCA2/ZGRF1/GEN1/BOD1L1/DDX11/POLE/RFWD3/TONSL/WRN/ATR
GOBP_MITOCHONDRIAL_PROTON_TRANSPORTING_ATP_SYNTHASE_COMPLEX_ASSEMBLY	GOBP_MITOCHONDRIAL_PROTON_TRANSPORTING_ATP_SYNTHASE_COMPLEX_ASSEMBLY	GOBP_MITOCHONDRIAL_PROTON_TRANSPORTING_ATP_SYNTHASE_COMPLEX_ASSEMBLY	7	0.857367	1.62728	0.0089986	0.755283	0.755283	583	tags=43%, list=4%, signal=41%	ATP5F1D/FMC1/ATP23
HP_3_METHYLGLUTACONIC_ACIDURIA	HP_3_METHYLGLUTACONIC_ACIDURIA	HP_3_METHYLGLUTACONIC_ACIDURIA	14	0.73765	1.62532	0.0153708	1	1	54	tags=14%, list=0%, signal=14%	ATP5F1E/ATP5F1D
GOMF_NUCLEOTIDYLTRANSFERASE_ACTIVITY	GOMF_NUCLEOTIDYLTRANSFERASE_ACTIVITY	GOMF_NUCLEOTIDYLTRANSFERASE_ACTIVITY	106	0.519862	1.62386	0.000797193	0.140515	0.140515	1607	tags=19%, list=12%, signal=17%	TENT5A/TUT4/TUT7/TENT5C/TENT4B/TENT2/CGAS/TENT4A/SELENOO/POLR1A/POLE/NMNAT1/TRNT1/POLR3B/RMRP/CRCP/POLR3A/POLR1B/FPGT/POLB
GOBP_ENDOCYTIC_RECYCLING	GOBP_ENDOCYTIC_RECYCLING	GOBP_ENDOCYTIC_RECYCLING	59	0.572389	1.62249	0.00262989	0.328366	0.328366	309	tags=10%, list=2%, signal=10%	WASHC1/WASHC2C/VPS35L/VPS26C/EIPR1/ENTR1
GOBP_POSITIVE_REGULATION_OF_DOUBLE_STRAND_BREAK_REPAIR	GOBP_POSITIVE_REGULATION_OF_DOUBLE_STRAND_BREAK_REPAIR	GOBP_POSITIVE_REGULATION_OF_DOUBLE_STRAND_BREAK_REPAIR	50	0.586429	1.61608	0.00486569	0.503499	0.503499	3540	tags=48%, list=27%, signal=35%	MRNIP/SHLD2/HDGFL2/SHLD1/SHLD3/ERCC6/DDX11/DTX3L/TRRAP/BRD8/PRKDC/RIF1/WDR48/SPIRE1/WRAP53/ARID2/PARP9/SPIRE2/POGZ/TIMELESS/RBBP8/EPC1/EP400/SLF2
GOMF_CATALYTIC_ACTIVITY_ACTING_ON_A_RRNA	GOMF_CATALYTIC_ACTIVITY_ACTING_ON_A_RRNA	GOMF_CATALYTIC_ACTIVITY_ACTING_ON_A_RRNA	19	0.675822	1.61594	0.0181916	1	1	294	tags=16%, list=2%, signal=15%	BUD23/MRM2/MRM3
GOBP_POSITIVE_REGULATION_OF_DOUBLE_STRAND_BREAK_REPAIR_VIA_NONHOMOLOGOUS_END_JOINING	GOBP_POSITIVE_REGULATION_OF_DOUBLE_STRAND_BREAK_REPAIR_VIA_NONHOMOLOGOUS_END_JOINING	GOBP_POSITIVE_REGULATION_OF_DOUBLE_STRAND_BREAK_REPAIR_VIA_NONHOMOLOGOUS_END_JOINING	14	0.730875	1.6104	0.018884	1	1	1775	tags=43%, list=14%, signal=37%	SHLD2/SHLD1/SHLD3/DTX3L/PRKDC/RIF1
GOBP_RNA_STABILIZATION	GOBP_RNA_STABILIZATION	GOBP_RNA_STABILIZATION	48	0.587879	1.60913	0.00484736	0.503499	0.503499	243	tags=10%, list=2%, signal=10%	TENT5A/TENT5C/TENT4B/TENT2/TENT4A
GOBP_POSITIVE_REGULATION_OF_DEFENSE_RESPONSE_TO_VIRUS_BY_HOST	GOBP_POSITIVE_REGULATION_OF_DEFENSE_RESPONSE_TO_VIRUS_BY_HOST	GOBP_POSITIVE_REGULATION_OF_DEFENSE_RESPONSE_TO_VIRUS_BY_HOST	20	0.664912	1.60769	0.0296584	1	1	2068	tags=45%, list=16%, signal=38%	SELENOK/TOMM70/CGAS/ZDHHC11/APOBEC3F/SIN3A/DTX3L/PTPN22/DDX58
GOMF_RRNA_BINDING	GOMF_RRNA_BINDING	GOMF_RRNA_BINDING	53	0.573612	1.60723	0.00368251	0.431282	0.431282	346	tags=8%, list=3%, signal=7%	NOP53/CAVIN1/RCC1L/UTP25
GOBP_DNA_INTEGRITY_CHECKPOINT_SIGNALING	GOBP_DNA_INTEGRITY_CHECKPOINT_SIGNALING	GOBP_DNA_INTEGRITY_CHECKPOINT_SIGNALING	96	0.519658	1.60394	0.00183581	0.249552	0.249552	3183	tags=34%, list=24%, signal=26%	NOP53/MAP3K20/MRNIP/BABAM2/MRE11/ABRAXAS1/ATRIP/ERCC6/DDX39B/CLSPN/MDC1/HINFP/PRKDC/TP53BP1/RFWD3/GIGYF2/ATR/BRCA1/MDM2/NBN/ATM/USP28/CLOCK/INTS7/TAOK1/PML/CDK2/RAD17/ZNF830/THOC1/UIMC1/ATF2/TIMELESS
GOBP_RESCUE_OF_STALLED_RIBOSOME	GOBP_RESCUE_OF_STALLED_RIBOSOME	GOBP_RESCUE_OF_STALLED_RIBOSOME	7	0.842005	1.59813	0.0137498	0.961721	0.961721	1343	tags=43%, list=10%, signal=38%	RACK1/ASCC3/LTN1
GOCC_ELONGIN_COMPLEX	GOCC_ELONGIN_COMPLEX	GOCC_ELONGIN_COMPLEX	3	0.990015	1.59156	4.17418e-06	0.00175176	0.00175176	134	tags=100%, list=1%, signal=99%	ELOB/ELOC/ELOA
GOMF_RNA_2_O_METHYLTRANSFERASE_ACTIVITY	GOMF_RNA_2_O_METHYLTRANSFERASE_ACTIVITY	GOMF_RNA_2_O_METHYLTRANSFERASE_ACTIVITY	8	0.814292	1.58824	0.0188104	1	1	1154	tags=38%, list=9%, signal=34%	MRM2/MRM3/MRM1
GOBP_REGULATION_OF_B_CELL_MEDIATED_IMMUNITY	GOBP_REGULATION_OF_B_CELL_MEDIATED_IMMUNITY	GOBP_REGULATION_OF_B_CELL_MEDIATED_IMMUNITY	34	0.604711	1.58772	0.0104869	0.833871	0.833871	1853	tags=29%, list=14%, signal=25%	NECTIN2/SHLD2/SHLD1/NSD2/SHLD3/SUPT6H/ATAD5/RIF1/TP53BP1/PAXIP1
GOBP_REGULATION_OF_TRANSPOSITION	GOBP_REGULATION_OF_TRANSPOSITION	GOBP_REGULATION_OF_TRANSPOSITION	11	0.757179	1.58451	0.0160605	1	1	1358	tags=45%, list=10%, signal=41%	TUT4/TUT7/ZNF91/UBR2/APOBEC3F
GOMF_N_METHYLTRANSFERASE_ACTIVITY	GOMF_N_METHYLTRANSFERASE_ACTIVITY	GOMF_N_METHYLTRANSFERASE_ACTIVITY	81	0.52664	1.58023	0.00382769	0.440994	0.440994	3927	tags=44%, list=30%, signal=31%	CSKMT/NSD3/EEF1AKMT1/EEF1AKMT2/ETFBKMT/NSD2/EEF1AKMT3/EEF1AKMT4/SETD2/KMT2A/NSD1/SETDB1/SETD1B/SETDB2/EZH1/WDR82/SETD9/N6AMT1/ASH1L/FBXO11/KMT2E/VCPKMT/SETD1A/KMT2C/KMT5A/METTL16/KMT2D/SUV39H1/RNMT/RBBP5/TRMT11/NDUFAF7/SETD7/SETD5/EHMT1/SMYD5
GOMF_BH_DOMAIN_BINDING	GOMF_BH_DOMAIN_BINDING	GOMF_BH_DOMAIN_BINDING	6	0.865675	1.57982	0.0119527	0.891137	0.891137	1	tags=17%, list=0%, signal=17%	RACK1
GOBP_PROTEIN_INSERTION_INTO_MITOCHONDRIAL_INNER_MEMBRANE	GOBP_PROTEIN_INSERTION_INTO_MITOCHONDRIAL_INNER_MEMBRANE	GOBP_PROTEIN_INSERTION_INTO_MITOCHONDRIAL_INNER_MEMBRANE	12	0.746824	1.57893	0.0194315	1	1	498	tags=17%, list=4%, signal=16%	TOMM70/TIMM29
GOCC_BRCA1_A_COMPLEX	GOCC_BRCA1_A_COMPLEX	GOCC_BRCA1_A_COMPLEX	7	0.831726	1.57862	0.0221373	1	1	143	tags=29%, list=1%, signal=28%	BABAM2/ABRAXAS1
GOMF_PHOSPHATIDYLINOSITOL_PHOSPHATE_4_PHOSPHATASE_ACTIVITY	GOMF_PHOSPHATIDYLINOSITOL_PHOSPHATE_4_PHOSPHATASE_ACTIVITY	GOMF_PHOSPHATIDYLINOSITOL_PHOSPHATE_4_PHOSPHATASE_ACTIVITY	10	0.772816	1.57579	0.0207391	1	1	1464	tags=40%, list=11%, signal=36%	PIP4P2/PIP4P1/SYNJ1/SYNJ2
GOBP_REGULATION_OF_NUCLEAR_TRANSCRIBED_MRNA_POLY_A_TAIL_SHORTENING	GOBP_REGULATION_OF_NUCLEAR_TRANSCRIBED_MRNA_POLY_A_TAIL_SHORTENING	GOBP_REGULATION_OF_NUCLEAR_TRANSCRIBED_MRNA_POLY_A_TAIL_SHORTENING	13	0.730182	1.57366	0.0294857	1	1	243	tags=15%, list=2%, signal=15%	TENT4B/TENT4A
GOBP_TRANSPOSITION_RNA_MEDIATED	GOBP_TRANSPOSITION_RNA_MEDIATED	GOBP_TRANSPOSITION_RNA_MEDIATED	4	0.936236	1.57151	0.0016808	0.244169	0.244169	126	tags=50%, list=1%, signal=50%	TUT4/TUT7
GOBP_PURINE_CONTAINING_COMPOUND_METABOLIC_PROCESS	GOBP_PURINE_CONTAINING_COMPOUND_METABOLIC_PROCESS	GOBP_PURINE_CONTAINING_COMPOUND_METABOLIC_PROCESS	292	0.451576	1.56984	5.86466e-05	0.0206887	0.0206887	362	tags=7%, list=3%, signal=6%	ATP5F1E/ATP5MG/ATP5MC2/ATP5ME/ATP5PF/ATP5MC3/ATP5MF/ATP5PD/ATP5PO/ATP5F1B/ATP5F1C/ATP5F1A/ATP5MC1/ATP5PB/ATP5F1D/GUCY1A1/GUCY1B1/ADA2/EFL1
GOBP_RIBOSE_PHOSPHATE_METABOLIC_PROCESS	GOBP_RIBOSE_PHOSPHATE_METABOLIC_PROCESS	GOBP_RIBOSE_PHOSPHATE_METABOLIC_PROCESS	283	0.453063	1.56982	5.73591e-05	0.0206887	0.0206887	362	tags=6%, list=3%, signal=6%	ATP5F1E/ATP5MG/ATP5MC2/ATP5ME/ATP5PF/ATP5MC3/ATP5MF/ATP5PD/ATP5PO/ATP5F1B/ATP5F1C/ATP5F1A/ATP5MC1/ATP5PB/ATP5F1D/GUCY1A1/GUCY1B1/EFL1
GOMF_RNA_ADENYLYLTRANSFERASE_ACTIVITY	GOMF_RNA_ADENYLYLTRANSFERASE_ACTIVITY	GOMF_RNA_ADENYLYLTRANSFERASE_ACTIVITY	5	0.891948	1.56692	0.0064613	0.613945	0.613945	127	tags=40%, list=1%, signal=40%	TENT5A/TENT5C
HP_MULTIPLE_PRENATAL_FRACTURES	HP_MULTIPLE_PRENATAL_FRACTURES	HP_MULTIPLE_PRENATAL_FRACTURES	10	0.768079	1.56613	0.0244578	1	1	57	tags=10%, list=0%, signal=10%	MESD
GOMF_HELICASE_ACTIVITY	GOMF_HELICASE_ACTIVITY	GOMF_HELICASE_ACTIVITY	129	0.493062	1.56553	0.00109711	0.188353	0.188353	3861	tags=56%, list=29%, signal=40%	MTREX/FBH1/MRE11/TWNK/ERCC6/HELB/DDX3Y/ZGRF1/DDX47/CHD8/ASCC3/DDX39B/DDX11/UPF1/MCM8/SETX/HELLS/DHX8/SHPRH/DICER1/CHD2/AQR/WRN/HLTF/DDX58/DHX57/DDX23/BTAF1/FANCM/DDX52/NAV2/DHX33/CHTF18/DDX17/ZNFX1/SRCAP/HELZ/ZRANB3/CHD4/SMARCA2/TTF2/RFC4/DDX3X/DDX27/DDX50/DDX60/DDX60L/ERCC6L2/DDX6/XRCC5/DHX37/DDX46/ATRX/SMARCAD1/CHD6/RFC3/DDX55/G3BP1/EP400/DDX10/DDX49/MCM9/SMARCA1/DHX38/RECQL5/DHX40/SUPV3L1/SMAR…
GOMF_PEROXIREDOXIN_ACTIVITY	GOMF_PEROXIREDOXIN_ACTIVITY	GOMF_PEROXIREDOXIN_ACTIVITY	6	0.85764	1.56516	0.0162555	1	1	31	tags=17%, list=0%, signal=17%	SELENOF
GOBP_PRE_MIRNA_PROCESSING	GOBP_PRE_MIRNA_PROCESSING	GOBP_PRE_MIRNA_PROCESSING	12	0.739412	1.56326	0.0208925	1	1	126	tags=17%, list=1%, signal=17%	TUT4/TUT7
HP_HIGHLY_ARCHED_EYEBROW	HP_HIGHLY_ARCHED_EYEBROW	HP_HIGHLY_ARCHED_EYEBROW	166	0.476827	1.56149	0.000440005	0.0949657	0.0949657	4024	tags=52%, list=31%, signal=36%	MESD/CCDC32/CPLANE1/VPS35L/NECTIN1/NSD2/BICRA/STRADA/GRIA4/RLIM/RPGRIP1L/SPATA5/CSNK2A1/TRRAP/NIPBL/KIAA0586/SZT2/MBD5/MED13/ZEB2/TRIP12/KAT6A/STAG2/PTPN23/TCF20/KIF7/HUWE1/ASXL2/PIBF1/BCOR/RUSC2/HDAC8/CREBBP/CEP120/MADD/SEMA3E/WDFY3/SPEN/MEGF8/SPECC1L/KDM6A/CLCN6/AUTS2/ANKRD11/AHI1/CDH11/MASP1/MAN2B1/ZMIZ1/SMARCA2/TBCK/GLI2/KDM1A/SMC1A/CSPP1/INPP5E/HDAC4/KMT2E/DDX6/TMEM67/CLP1/ARL13B/TRIO/KMT2D/…
GOBP_NEGATIVE_REGULATION_OF_DNA_METABOLIC_PROCESS	GOBP_NEGATIVE_REGULATION_OF_DNA_METABOLIC_PROCESS	GOBP_NEGATIVE_REGULATION_OF_DNA_METABOLIC_PROCESS	85	0.517602	1.56093	0.00291958	0.36155	0.36155	1928	tags=29%, list=15%, signal=25%	FBH1/SHLD2/TENT4B/CGAS/STN1/CYREN/TEN1/SHLD1/SHLD3/ERCC6/HELB/CTC1/ZNF91/GNL3L/DCP2/NAT10/XRN1/TRIP12/KMT2A/UBR5/DACH1/RIF1/TP53BP1/BMPR2/HNRNPU
GOBP_POSITIVE_REGULATION_OF_DNA_REPAIR	GOBP_POSITIVE_REGULATION_OF_DNA_REPAIR	GOBP_POSITIVE_REGULATION_OF_DNA_REPAIR	76	0.527169	1.55972	0.00552712	0.541479	0.541479	3540	tags=41%, list=27%, signal=30%	MRNIP/BABAM2/SHLD2/ABRAXAS1/HDGFL2/SHLD1/SHLD3/ERCC6/DDX11/DTX3L/TRRAP/BRD8/PRKDC/RIF1/BRCA1/WDR48/TIGAR/SPIRE1/WRAP53/RNF8/ARID2/PARP9/SPIRE2/POGZ/EYA3/UIMC1/TIMELESS/RBBP8/EPC1/EP400/SLF2
GOBP_NADH_DEHYDROGENASE_COMPLEX_ASSEMBLY	GOBP_NADH_DEHYDROGENASE_COMPLEX_ASSEMBLY	GOBP_NADH_DEHYDROGENASE_COMPLEX_ASSEMBLY	53	0.556635	1.55966	0.00634788	0.606986	0.606986	183	tags=6%, list=1%, signal=6%	DMAC1/DMAC2/NDUFAF8
GOMF_UBIQUITIN_LIKE_PROTEIN_SPECIFIC_PROTEASE_ACTIVITY	GOMF_UBIQUITIN_LIKE_PROTEIN_SPECIFIC_PROTEASE_ACTIVITY	GOMF_UBIQUITIN_LIKE_PROTEIN_SPECIFIC_PROTEASE_ACTIVITY	94	0.508215	1.55814	0.00296699	0.364433	0.364433	2786	tags=32%, list=21%, signal=25%	UFD1/MINDY2/OTULINL/MINDY3/MINDY1/ZUP1/MINDY4/USP9Y/SENP1/USP46/SENP7/USP49/USP24/MYSM1/USP27X/SENP8/TNFAIP3/VCPIP1/CYLD/USP45/PRPF8/YOD1/USP31/USP33/USP37/USP28/USPL1/USP9X/USP15/USP47
GOBP_NEGATIVE_REGULATION_OF_PHAGOCYTOSIS	GOBP_NEGATIVE_REGULATION_OF_PHAGOCYTOSIS	GOBP_NEGATIVE_REGULATION_OF_PHAGOCYTOSIS	13	0.722162	1.55637	0.0329888	1	1	114	tags=15%, list=1%, signal=15%	RACK1/PIP4P2
GOMF_CYSTEINE_TYPE_EXOPEPTIDASE_ACTIVITY	GOMF_CYSTEINE_TYPE_EXOPEPTIDASE_ACTIVITY	GOMF_CYSTEINE_TYPE_EXOPEPTIDASE_ACTIVITY	5	0.88584	1.55619	0.00834328	0.712707	0.712707	388	tags=40%, list=3%, signal=39%	MINDY2/MINDY1
GOBP_SOMATIC_DIVERSIFICATION_OF_IMMUNOGLOBULINS_INVOLVED_IN_IMMUNE_RESPONSE	GOBP_SOMATIC_DIVERSIFICATION_OF_IMMUNOGLOBULINS_INVOLVED_IN_IMMUNE_RESPONSE	GOBP_SOMATIC_DIVERSIFICATION_OF_IMMUNOGLOBULINS_INVOLVED_IN_IMMUNE_RESPONSE	36	0.593973	1.55581	0.014933	1	1	2395	tags=36%, list=18%, signal=30%	SHLD2/SHLD1/NSD2/SHLD3/SUPT6H/BATF/ATAD5/RIF1/TP53BP1/PAXIP1/MSH6/NBN/APLF
GOMF_PASSIVE_TRANSMEMBRANE_TRANSPORTER_ACTIVITY	GOMF_PASSIVE_TRANSMEMBRANE_TRANSPORTER_ACTIVITY	GOMF_PASSIVE_TRANSMEMBRANE_TRANSPORTER_ACTIVITY	183	0.466699	1.55528	0.000510793	0.10154	0.10154	1165	tags=16%, list=9%, signal=15%	ATP5F1E/ATP5MG/ATP5ME/ATP5PF/ATP5MF/ATP5PD/ATP5PO/ATP5F1B/ATP5F1C/ATP5F1A/ATP5PB/ATP5F1D/CALHM5/MCUB/TSPOAP1/KCNC1/KCNN1/MT-ATP8/KCNB1/KCNH1/TMC8/PIEZO2/SLC24A4/GRIA4/LRRC8E/P2RX1/KCNE3/CLCN2/GABRA2
GOBP_TRANSPOSITION	GOBP_TRANSPOSITION	GOBP_TRANSPOSITION	13	0.72062	1.55305	0.0347404	1	1	1358	tags=38%, list=10%, signal=35%	TUT4/TUT7/ZNF91/UBR2/APOBEC3F
GOBP_REGULATION_OF_RESPONSE_TO_DNA_DAMAGE_STIMULUS	GOBP_REGULATION_OF_RESPONSE_TO_DNA_DAMAGE_STIMULUS	GOBP_REGULATION_OF_RESPONSE_TO_DNA_DAMAGE_STIMULUS	198	0.462198	1.55206	0.000431602	0.0949657	0.0949657	3540	tags=39%, list=27%, signal=29%	MAP3K20/MRNIP/BABAM2/FBH1/SHLD2/ABRAXAS1/CGAS/YJU2/CYREN/HDGFL2/SHLD1/NSD2/SHLD3/UBE2V1/ERCC6/HELB/MAPT/DDX39B/DDX11/RAD52/ATAD5/DTX3L/TRRAP/BRD8/PLA2R1/SMG1/PARG/FIGNL1/SETD2/PRKDC/TRIP12/UBR5/RIF1/NKX3-1/TP53BP1/RFWD3/PAXIP1/ATR/BRCA1/FMR1/MDM2/WDR48/BCLAF1/TIGAR/ATM/POLH/ERCC4/SPIRE1/PPP4R3B/PML/WRAP53/RNF8/ABL1/ARID2/FXR2/USP47/KDM1A/PARP9/SPIRE2/POGZ/THOC1/EYA3/DYRK1A/UIMC1/KMT5A/TIMELESS/ER…
GOMF_S_ADENOSYLMETHIONINE_DEPENDENT_METHYLTRANSFERASE_ACTIVITY	GOMF_S_ADENOSYLMETHIONINE_DEPENDENT_METHYLTRANSFERASE_ACTIVITY	GOMF_S_ADENOSYLMETHIONINE_DEPENDENT_METHYLTRANSFERASE_ACTIVITY	132	0.486712	1.55068	0.00172006	0.246511	0.246511	3500	tags=37%, list=27%, signal=27%	CSKMT/BUD23/NSD3/EEF1AKMT1/MRM2/MRM3/EEF1AKMT2/ETFBKMT/NSD2/EEF1AKMT3/EEF1AKMT4/MRM1/TRMT5/METTL4/SETD2/KMT2A/NSUN6/NSD1/SETDB1/DNMT3A/SETD1B/METTL6/TRDMT1/MEPCE/SETDB2/METTL14/EZH1/METTL2B/WDR82/SETD9/N6AMT1/FTSJ3/ASH1L/FBXO11/KMT2E/VCPKMT/SETD1A/KMT2C/KMT5A/METTL16/KMT2D/SUV39H1/CMTR1/THUMPD2/THUMPD3/RNMT/TRMT10A/RBBP5/TRMT11
GOBP_POSITIVE_REGULATION_OF_EMBRYONIC_DEVELOPMENT	GOBP_POSITIVE_REGULATION_OF_EMBRYONIC_DEVELOPMENT	GOBP_POSITIVE_REGULATION_OF_EMBRYONIC_DEVELOPMENT	10	0.760417	1.5505	0.0301845	1	1	346	tags=20%, list=3%, signal=19%	RACK1/UTP25
GOBP_ENDOTHELIAL_CELL_ACTIVATION	GOBP_ENDOTHELIAL_CELL_ACTIVATION	GOBP_ENDOTHELIAL_CELL_ACTIVATION	8	0.793842	1.54836	0.0319451	1	1	2	tags=12%, list=0%, signal=13%	TCIM
HP_ABNORMALITY_OF_ABDOMINAL_SITUS	HP_ABNORMALITY_OF_ABDOMINAL_SITUS	HP_ABNORMALITY_OF_ABDOMINAL_SITUS	7	0.813642	1.54429	0.0363508	1	1	360	tags=29%, list=3%, signal=28%	CCDC32/NSD2
HP_BICORNUATE_UTERUS	HP_BICORNUATE_UTERUS	HP_BICORNUATE_UTERUS	32	0.593198	1.54246	0.0215513	1	1	3100	tags=59%, list=24%, signal=45%	CCNQ/BRCA2/FRAS1/LARS2/PALB2/PIGN/HOXA13/FANCC/RFWD3/FANCA/BRCA1/FANCM/SPECC1L/FANCI/ERCC4/UBE2T/FANCF/TNXB/FGFR2
GOBP_PROTEIN_METHYLATION	GOBP_PROTEIN_METHYLATION	GOBP_PROTEIN_METHYLATION	154	0.47645	1.54058	0.00119402	0.192646	0.192646	4451	tags=53%, list=34%, signal=35%	CSKMT/NSD3/EEF1AKMT1/EEF1AKMT2/ETFBKMT/NSD2/EEF1AKMT3/EEF1AKMT4/KANSL1/SUPT6H/TET2/RLF/TET3/SETD2/KMT2A/RIF1/NSD1/PAXIP1/MTHFR/BRCA1/BCOR/SETDB1/OGT/CREBBP/DNMT3A/SETD1B/KDM6A/SETDB2/AUTS2/FAM98A/ZNF304/PRDM2/FAM98B/EZH1/HCFC1/MECP2/WDR5B/KDM1A/WDR82/N6AMT1/ZNF335/ASH1L/FBXO11/CTR9/KMT2E/AASS/VCPKMT/SETD1A/KDM3A/KMT2C/KMT5A/IWS1/KMT2D/SUV39H1/ATRX/NFYA/RBBP5/NFYB/KANSL3/SMAD4/NDUFAF7/RNF20/RRP8/A…
HP_IMMOTILE_CILIA	HP_IMMOTILE_CILIA	HP_IMMOTILE_CILIA	4	0.916958	1.53915	0.00526481	0.525375	0.525375	412	tags=50%, list=3%, signal=48%	CFAP298/DNAAF4
GOBP_SPERMATID_NUCLEUS_DIFFERENTIATION	GOBP_SPERMATID_NUCLEUS_DIFFERENTIATION	GOBP_SPERMATID_NUCLEUS_DIFFERENTIATION	11	0.73548	1.5391	0.027346	1	1	73	tags=18%, list=1%, signal=18%	SELENOF/NECTIN2
GOBP_PEPTIDYL_LYSINE_MONOMETHYLATION	GOBP_PEPTIDYL_LYSINE_MONOMETHYLATION	GOBP_PEPTIDYL_LYSINE_MONOMETHYLATION	11	0.735208	1.53853	0.0279247	1	1	298	tags=18%, list=2%, signal=18%	CSKMT/EEF1AKMT2
GOBP_CELL_CYCLE_CHECKPOINT_SIGNALING	GOBP_CELL_CYCLE_CHECKPOINT_SIGNALING	GOBP_CELL_CYCLE_CHECKPOINT_SIGNALING	130	0.483928	1.53766	0.0013256	0.203138	0.203138	2883	tags=31%, list=22%, signal=24%	NOP53/MAP3K20/MRNIP/BABAM2/MRE11/ABRAXAS1/ATRIP/ERCC6/CENPF/NABP1/GEN1/PROX1/DDX39B/CLSPN/APC/MDC1/HINFP/PRKDC/CDK5RAP2/ZW10/TP53BP1/RFWD3/GIGYF2/DYNC1LI1/ATR/BRCA1/MDM2/CCNB1/NBN/ZNF207/ATM/USP28/CLOCK/INTS7/TAOK1/PML/CDK2/INTS3/RAD17/ZNF830
GOBP_RNA_POLYADENYLATION	GOBP_RNA_POLYADENYLATION	GOBP_RNA_POLYADENYLATION	44	0.566682	1.53645	0.0112552	0.872017	0.872017	243	tags=9%, list=2%, signal=9%	VIRMA/TENT4B/TENT2/TENT4A
GOBP_NUCLEOBASE_CONTAINING_SMALL_MOLECULE_BIOSYNTHETIC_PROCESS	GOBP_NUCLEOBASE_CONTAINING_SMALL_MOLECULE_BIOSYNTHETIC_PROCESS	GOBP_NUCLEOBASE_CONTAINING_SMALL_MOLECULE_BIOSYNTHETIC_PROCESS	14	0.697223	1.53625	0.0408966	1	1	249	tags=14%, list=2%, signal=14%	DHFR2/ADA2
HP_APLASIA_HYPOPLASIA_OF_THE_PHALANGES_OF_THE_THUMB	HP_APLASIA_HYPOPLASIA_OF_THE_PHALANGES_OF_THE_THUMB	HP_APLASIA_HYPOPLASIA_OF_THE_PHALANGES_OF_THE_THUMB	28	0.600469	1.53602	0.0199957	1	1	3207	tags=57%, list=24%, signal=43%	VPS35L/KCNH1/PTCH2/PTCH1/PCNT/HOXA13/NIPBL/HDAC8/CNOT1/FZD2/FANCI/MEG3/SMC1A/KNSTRN/FGFR2/TRIO
GOBP_RESPONSE_TO_NITRIC_OXIDE	GOBP_RESPONSE_TO_NITRIC_OXIDE	GOBP_RESPONSE_TO_NITRIC_OXIDE	15	0.684137	1.535	0.0327226	1	1	203	tags=13%, list=2%, signal=13%	ATP5F1A/GUCY1B1
HP_VERTEBRAL_COMPRESSION_FRACTURE	HP_VERTEBRAL_COMPRESSION_FRACTURE	HP_VERTEBRAL_COMPRESSION_FRACTURE	29	0.600185	1.535	0.0266443	1	1	362	tags=10%, list=3%, signal=10%	MESD/TENT5A/EFL1
GOMF_HYALURONONGLUCOSAMINIDASE_ACTIVITY	GOMF_HYALURONONGLUCOSAMINIDASE_ACTIVITY	GOMF_HYALURONONGLUCOSAMINIDASE_ACTIVITY	6	0.840877	1.53456	0.0231604	1	1	90	tags=33%, list=1%, signal=33%	OGA/CEMIP2
GOBP_REGULATION_OF_CHROMATIN_BINDING	GOBP_REGULATION_OF_CHROMATIN_BINDING	GOBP_REGULATION_OF_CHROMATIN_BINDING	18	0.648534	1.53408	0.0366488	1	1	3105	tags=61%, list=24%, signal=47%	FBH1/DDX11/DTX3L/BTAF1/MEPCE/ZNF618/ZNF304/MBD2/KDM1A/PARP9/NFATC4
GOBP_NEGATIVE_REGULATION_OF_RNA_CATABOLIC_PROCESS	GOBP_NEGATIVE_REGULATION_OF_RNA_CATABOLIC_PROCESS	GOBP_NEGATIVE_REGULATION_OF_RNA_CATABOLIC_PROCESS	57	0.541155	1.53307	0.00742979	0.656332	0.656332	243	tags=9%, list=2%, signal=9%	TENT5A/TENT5C/TENT4B/TENT2/TENT4A
GOBP_MITOTIC_CELL_CYCLE_CHECKPOINT_SIGNALING	GOBP_MITOTIC_CELL_CYCLE_CHECKPOINT_SIGNALING	GOBP_MITOTIC_CELL_CYCLE_CHECKPOINT_SIGNALING	97	0.495835	1.53114	0.00438758	0.470125	0.470125	2883	tags=31%, list=22%, signal=24%	NOP53/MAP3K20/MRNIP/BABAM2/MRE11/ABRAXAS1/CENPF/NABP1/GEN1/CLSPN/APC/MDC1/PRKDC/CDK5RAP2/ZW10/RFWD3/GIGYF2/DYNC1LI1/BRCA1/MDM2/CCNB1/NBN/ZNF207/ATM/TAOK1/PML/CDK2/INTS3/RAD17/ZNF830
GOBP_NEGATIVE_REGULATION_OF_ENDOPLASMIC_RETICULUM_UNFOLDED_PROTEIN_RESPONSE	GOBP_NEGATIVE_REGULATION_OF_ENDOPLASMIC_RETICULUM_UNFOLDED_PROTEIN_RESPONSE	GOBP_NEGATIVE_REGULATION_OF_ENDOPLASMIC_RETICULUM_UNFOLDED_PROTEIN_RESPONSE	11	0.731238	1.53023	0.0311164	1	1	1	tags=9%, list=0%, signal=9%	RACK1
HP_ATRIOVENTRICULAR_CANAL_DEFECT	HP_ATRIOVENTRICULAR_CANAL_DEFECT	HP_ATRIOVENTRICULAR_CANAL_DEFECT	28	0.597703	1.52895	0.0228727	1	1	2303	tags=39%, list=18%, signal=32%	CCDC32/VPS35L/WASHC5/EVC/BRAF/INTU/LZTR1/GLI3/WDPCP/PRKACA/KDM6A
HP_LOW_PLASMA_CITRULLINE	HP_LOW_PLASMA_CITRULLINE	HP_LOW_PLASMA_CITRULLINE	10	0.747701	1.52458	0.0382335	1	1	1456	tags=50%, list=11%, signal=44%	MRM2/MT-ND3/MT-ATP6/PCK1/MT-ND6
HP_FACIAL_GRIMACING	HP_FACIAL_GRIMACING	HP_FACIAL_GRIMACING	8	0.780484	1.5223	0.0372204	1	1	2011	tags=62%, list=15%, signal=53%	PLPBP/GATAD2B/CP/GLI3/CREBBP
GOMF_BH3_DOMAIN_BINDING	GOMF_BH3_DOMAIN_BINDING	GOMF_BH3_DOMAIN_BINDING	3	0.946315	1.52131	0.00664822	0.623859	0.623859	1	tags=33%, list=0%, signal=33%	RACK1
GOBP_RESPONSE_TO_LIGHT_INTENSITY	GOBP_RESPONSE_TO_LIGHT_INTENSITY	GOBP_RESPONSE_TO_LIGHT_INTENSITY	12	0.719547	1.52126	0.0349439	1	1	1458	tags=42%, list=11%, signal=37%	TENT2/KCNC1/MT-ND3/SLC24A4/RGS9
GOCC_COP9_SIGNALOSOME	GOCC_COP9_SIGNALOSOME	GOCC_COP9_SIGNALOSOME	8	0.779856	1.52108	0.0378065	1	1	14	tags=12%, list=0%, signal=12%	COPS9
HP_DECREASED_CORNEAL_REFLEX	HP_DECREASED_CORNEAL_REFLEX	HP_DECREASED_CORNEAL_REFLEX	6	0.833418	1.52095	0.0297804	1	1	1301	tags=67%, list=10%, signal=60%	ELP1/RETREG1/ALG11/LIFR
GOBP_HISTONE_H2A_PHOSPHORYLATION	GOBP_HISTONE_H2A_PHOSPHORYLATION	GOBP_HISTONE_H2A_PHOSPHORYLATION	5	0.864577	1.51884	0.0170606	1	1	184	tags=20%, list=1%, signal=20%	DCAF1
GOMF_UBIQUITIN_SPECIFIC_PROTEASE_BINDING	GOMF_UBIQUITIN_SPECIFIC_PROTEASE_BINDING	GOMF_UBIQUITIN_SPECIFIC_PROTEASE_BINDING	16	0.664713	1.51735	0.0282193	1	1	2492	tags=31%, list=19%, signal=25%	SELENOS/PRKN/LCOR/SART3/CLTC
GOBP_POSITIVE_REGULATION_OF_INTRINSIC_APOPTOTIC_SIGNALING_PATHWAY_IN_RESPONSE_TO_DNA_DAMAGE	GOBP_POSITIVE_REGULATION_OF_INTRINSIC_APOPTOTIC_SIGNALING_PATHWAY_IN_RESPONSE_TO_DNA_DAMAGE	GOBP_POSITIVE_REGULATION_OF_INTRINSIC_APOPTOTIC_SIGNALING_PATHWAY_IN_RESPONSE_TO_DNA_DAMAGE	5	0.862613	1.51539	0.0182271	1	1	117	tags=20%, list=1%, signal=20%	FBH1
GOBP_RRNA_MODIFICATION	GOBP_RRNA_MODIFICATION	GOBP_RRNA_MODIFICATION	30	0.589619	1.514	0.027111	1	1	1277	tags=17%, list=10%, signal=15%	BUD23/MRM2/MRM3/MRM1/NAT10
GOBP_NEGATIVE_REGULATION_OF_ENDOPLASMIC_RETICULUM_STRESS_INDUCED_INTRINSIC_APOPTOTIC_SIGNALING_PATHWAY	GOBP_NEGATIVE_REGULATION_OF_ENDOPLASMIC_RETICULUM_STRESS_INDUCED_INTRINSIC_APOPTOTIC_SIGNALING_PATHWAY	GOBP_NEGATIVE_REGULATION_OF_ENDOPLASMIC_RETICULUM_STRESS_INDUCED_INTRINSIC_APOPTOTIC_SIGNALING_PATHWAY	15	0.674292	1.51291	0.0386185	1	1	667	tags=13%, list=5%, signal=13%	SELENOS/PRKN
GOBP_SIGNAL_TRANSDUCTION_IN_RESPONSE_TO_DNA_DAMAGE	GOBP_SIGNAL_TRANSDUCTION_IN_RESPONSE_TO_DNA_DAMAGE	GOBP_SIGNAL_TRANSDUCTION_IN_RESPONSE_TO_DNA_DAMAGE	137	0.470702	1.51236	0.00229495	0.293832	0.293832	3511	tags=36%, list=27%, signal=26%	NOP53/MAP3K20/MRNIP/BABAM2/MRE11/ABRAXAS1/YJU2/ATRIP/ERCC6/BRCA2/DDX39B/CLSPN/BATF/MDC1/ATAD5/HINFP/PLA2R1/PRKDC/TP53BP1/RFWD3/PAXIP1/GIGYF2/ATR/BRCA1/MDM2/NBN/ATM/USP28/CLOCK/INTS7/TAOK1/PML/ABL1/CDK2/KDM1A/BCL3/RAD17/ZNF830/THOC1/DYRK1A/UIMC1/ATF2/KMT5A/ATRX/HIC1/SP100/MYO6/SOX4/SDE2
HP_CLONUS	HP_CLONUS	HP_CLONUS	70	0.519662	1.51186	0.00747214	0.656332	0.656332	437	tags=9%, list=3%, signal=8%	HIKESHI/SPART/PLPBP/WASHC5/PRUNE1/SELENOI
GOBP_SNRNA_METABOLIC_PROCESS	GOBP_SNRNA_METABOLIC_PROCESS	GOBP_SNRNA_METABOLIC_PROCESS	47	0.554065	1.51154	0.0111026	0.869018	0.869018	2791	tags=34%, list=21%, signal=27%	INTS11/MTREX/INTS6L/INTS14/RPAP2/METTL4/ZNF143/MEPCE/SNAPC4/ICE2/ZC3H8/ELL/INTS7/USPL1/INTS2/INTS3
GOBP_NEGATIVE_REGULATION_OF_RESPONSE_TO_ENDOPLASMIC_RETICULUM_STRESS	GOBP_NEGATIVE_REGULATION_OF_RESPONSE_TO_ENDOPLASMIC_RETICULUM_STRESS	GOBP_NEGATIVE_REGULATION_OF_RESPONSE_TO_ENDOPLASMIC_RETICULUM_STRESS	35	0.580818	1.51059	0.0132567	0.940292	0.940292	667	tags=9%, list=5%, signal=8%	RACK1/SELENOS/PRKN
GOMF_PROTEIN_TYROSINE_KINASE_INHIBITOR_ACTIVITY	GOMF_PROTEIN_TYROSINE_KINASE_INHIBITOR_ACTIVITY	GOMF_PROTEIN_TYROSINE_KINASE_INHIBITOR_ACTIVITY	4	0.899832	1.5104	0.0117492	0.887537	0.887537	1	tags=25%, list=0%, signal=25%	RACK1
GOCC_CYTOPLASMIC_MICROTUBULE	GOCC_CYTOPLASMIC_MICROTUBULE	GOCC_CYTOPLASMIC_MICROTUBULE	49	0.548766	1.50998	0.0115649	0.883646	0.883646	2132	tags=29%, list=16%, signal=24%	SELENOS/TOGARAM1/GRAMD2B/SPACA9/APC/NUMA1/RPGRIP1L/TRPV4/ARHGAP18/CYLD/CEP162/TTC30B/ENKD1/SNPH
GOBP_PEPTIDYL_LYSINE_TRIMETHYLATION	GOBP_PEPTIDYL_LYSINE_TRIMETHYLATION	GOBP_PEPTIDYL_LYSINE_TRIMETHYLATION	43	0.560643	1.50994	0.0199198	1	1	3927	tags=60%, list=30%, signal=43%	CSKMT/NSD3/ETFBKMT/TET2/TET3/SETD2/KMT2A/OGT/SETD1B/ZNF304/MECP2/WDR82/ZNF335/CTR9/KMT2E/VCPKMT/SETD1A/IWS1/KMT2D/SUV39H1/ATRX/NFYA/NFYB/ARID4A/SETD5/SMYD5
GOBP_CELLULAR_RESPONSE_TO_REACTIVE_NITROGEN_SPECIES	GOBP_CELLULAR_RESPONSE_TO_REACTIVE_NITROGEN_SPECIES	GOBP_CELLULAR_RESPONSE_TO_REACTIVE_NITROGEN_SPECIES	14	0.685015	1.50935	0.0489237	1	1	203	tags=14%, list=2%, signal=14%	ATP5F1A/GUCY1B1
GOBP_UBIQUINONE_METABOLIC_PROCESS	GOBP_UBIQUINONE_METABOLIC_PROCESS	GOBP_UBIQUINONE_METABOLIC_PROCESS	17	0.646762	1.50868	0.0383802	1	1	225	tags=12%, list=2%, signal=12%	COQ8B/COQ8A
HP_REDUCED_VITAL_CAPACITY	HP_REDUCED_VITAL_CAPACITY	HP_REDUCED_VITAL_CAPACITY	12	0.713308	1.50807	0.0384676	1	1	118	tags=17%, list=1%, signal=17%	MAP3K20/SELENON
GOBP_NETRIN_ACTIVATED_SIGNALING_PATHWAY	GOBP_NETRIN_ACTIVATED_SIGNALING_PATHWAY	GOBP_NETRIN_ACTIVATED_SIGNALING_PATHWAY	5	0.858307	1.50782	0.0220183	1	1	1628	tags=80%, list=12%, signal=70%	UNC5D/UNC5B/SHTN1/UNC5C
GOBP_HISTONE_H3_K4_TRIMETHYLATION	GOBP_HISTONE_H3_K4_TRIMETHYLATION	GOBP_HISTONE_H3_K4_TRIMETHYLATION	16	0.65988	1.50632	0.0499002	1	1	3772	tags=88%, list=29%, signal=62%	TET2/TET3/KMT2A/OGT/SETD1B/WDR82/ZNF335/CTR9/KMT2E/SETD1A/KMT2D/NFYA/NFYB/ARID4A
GOBP_NEGATIVE_REGULATION_OF_RESPONSE_TO_REACTIVE_OXYGEN_SPECIES	GOBP_NEGATIVE_REGULATION_OF_RESPONSE_TO_REACTIVE_OXYGEN_SPECIES	GOBP_NEGATIVE_REGULATION_OF_RESPONSE_TO_REACTIVE_OXYGEN_SPECIES	10	0.738644	1.50611	0.0516252	1	1	1	tags=10%, list=0%, signal=10%	RACK1
GOMF_HEXOSAMINIDASE_ACTIVITY	GOMF_HEXOSAMINIDASE_ACTIVITY	GOMF_HEXOSAMINIDASE_ACTIVITY	12	0.712296	1.50593	0.0396422	1	1	90	tags=17%, list=1%, signal=17%	OGA/CEMIP2
GOBP_V_D_J_RECOMBINATION	GOBP_V_D_J_RECOMBINATION	GOBP_V_D_J_RECOMBINATION	15	0.671087	1.50572	0.042156	1	1	2397	tags=47%, list=18%, signal=38%	DCAF1/CYREN/POLB/PRKDC/LIG3/ATM/TCF3
GOBP_REGULATION_OF_PROTEIN_KINASE_C_ACTIVITY	GOBP_REGULATION_OF_PROTEIN_KINASE_C_ACTIVITY	GOBP_REGULATION_OF_PROTEIN_KINASE_C_ACTIVITY	5	0.856938	1.50542	0.0223099	1	1	2	tags=20%, list=0%, signal=20%	TCIM
GOBP_ESTABLISHMENT_OF_PROTEIN_LOCALIZATION_TO_MITOCHONDRIAL_MEMBRANE	GOBP_ESTABLISHMENT_OF_PROTEIN_LOCALIZATION_TO_MITOCHONDRIAL_MEMBRANE	GOBP_ESTABLISHMENT_OF_PROTEIN_LOCALIZATION_TO_MITOCHONDRIAL_MEMBRANE	27	0.590746	1.50527	0.0349846	1	1	498	tags=11%, list=4%, signal=11%	TOMM70/MAIP1/TIMM29
GOMF_5_3_EXONUCLEASE_ACTIVITY	GOMF_5_3_EXONUCLEASE_ACTIVITY	GOMF_5_3_EXONUCLEASE_ACTIVITY	16	0.659181	1.50472	0.0499002	1	1	1844	tags=31%, list=14%, signal=27%	TRIR/MRE11/DCP2/XRN1/FAN1
HP_ANAL_ATRESIA	HP_ANAL_ATRESIA	HP_ANAL_ATRESIA	90	0.493664	1.50469	0.00528574	0.525375	0.525375	3922	tags=59%, list=30%, signal=42%	UFD1/WASHC5/LARGE1/CCNQ/SALL1/BRCA2/FRAS1/MED12/DCHS1/MAMLD1/INTU/PALB2/PIGN/WDR35/SIN3A/CD81/FANCC/GLI3/KIF7/FKTN/RFWD3/FANCA/BRCA1/BCOR/CEP120/NFKB2/SEMA3E/FANCM/SPECC1L/FANCI/KDM6A/NBN/ERCC4/IFT80/UBE2T/DYNC2H1/USP9X/ABL1/FANCF/SEC24C/FGFR2/EXTL3/RREB1/KMT2C/KMT2D/CTNND1/FKRP/HIRA/FANCL/DACT1/TNRC6B/TBX3/EHMT1
HP_SHORT_PHALANX_OF_THE_THUMB	HP_SHORT_PHALANX_OF_THE_THUMB	HP_SHORT_PHALANX_OF_THE_THUMB	21	0.616655	1.50409	0.0513834	1	1	3017	tags=62%, list=23%, signal=48%	VPS35L/KCNH1/PTCH2/PTCH1/PCNT/HOXA13/NIPBL/HDAC8/FZD2/FANCI/MEG3/SMC1A/KNSTRN
GOBP_MITOCHONDRIAL_CALCIUM_ION_TRANSMEMBRANE_TRANSPORT	GOBP_MITOCHONDRIAL_CALCIUM_ION_TRANSMEMBRANE_TRANSPORT	GOBP_MITOCHONDRIAL_CALCIUM_ION_TRANSMEMBRANE_TRANSPORT	14	0.682419	1.50363	0.0489237	1	1	399	tags=14%, list=3%, signal=14%	MAIP1/MCUB
GOBP_GENERATION_OF_PRECURSOR_METABOLITES_AND_ENERGY	GOBP_GENERATION_OF_PRECURSOR_METABOLITES_AND_ENERGY	GOBP_GENERATION_OF_PRECURSOR_METABOLITES_AND_ENERGY	352	0.427424	1.5026	0.000153094	0.0453519	0.0453519	318	tags=6%, list=2%, signal=6%	ATP5F1E/ATP5MG/ATP5ME/ATP5PF/ATP5IF1/ATP5MF/ATP5PD/ATP5PO/ATP5F1B/ATP5F1C/ATP5F1A/NOP53/SELENOS/ATP5PB/CAVIN3/ATP5F1D/ETFRF1/NIPSNAP2/ETFBKMT/FDX2
GOBP_FEMALE_MEIOTIC_NUCLEAR_DIVISION	GOBP_FEMALE_MEIOTIC_NUCLEAR_DIVISION	GOBP_FEMALE_MEIOTIC_NUCLEAR_DIVISION	16	0.658103	1.50226	0.0499002	1	1	250	tags=12%, list=2%, signal=12%	MARF1/WASHC5
GOMF_ATP_DEPENDENT_ACTIVITY_ACTING_ON_DNA	GOMF_ATP_DEPENDENT_ACTIVITY_ACTING_ON_DNA	GOMF_ATP_DEPENDENT_ACTIVITY_ACTING_ON_DNA	78	0.503164	1.5019	0.0144556	0.989617	0.989617	3823	tags=55%, list=29%, signal=39%	FBH1/MRE11/TWNK/MYO18A/ERCC6/HELB/CHD8/ASCC3/DDX11/UPF1/MCM8/ATAD5/SETX/CHD2/WRN/HLTF/MSH6/BTAF1/FANCM/NAV2/CHTF18/RFC1/ZRANB3/CHD4/SMARCA2/TTF2/RFC4/DDX3X/TOP2B/RAD17/XRCC5/BPTF/ATRX/SMARCAD1/CHD6/RFC3/G3BP1/MCM9/SMARCA1/RECQL5/SUPV3L1/SMARCAL1/HELQ
HP_CUTANEOUS_SYNDACTYLY	HP_CUTANEOUS_SYNDACTYLY	HP_CUTANEOUS_SYNDACTYLY	44	0.553938	1.5019	0.0167928	1	1	3527	tags=59%, list=27%, signal=43%	MAP3K20/NECTIN1/BICRA/PIEZO2/FRAS1/FAT4/DCHS1/KAT6A/GLI3/KIF7/XYLT1/BCOR/CREBBP/MEGF8/SMO/ANKRD11/CDH11/MECP2/KIAA1109/FGFR2/DYRK1A/TBC1D24/LRP4/CHUK/SMARCAD1/CTNND1
GOCC_DERLIN_1_RETROTRANSLOCATION_COMPLEX	GOCC_DERLIN_1_RETROTRANSLOCATION_COMPLEX	GOCC_DERLIN_1_RETROTRANSLOCATION_COMPLEX	7	0.791162	1.50163	0.0660469	1	1	41	tags=14%, list=0%, signal=14%	SELENOS
GOBP_METHYLATION	GOBP_METHYLATION	GOBP_METHYLATION	279	0.434314	1.50162	0.000277699	0.0687783	0.0687783	4451	tags=49%, list=34%, signal=33%	CSKMT/BUD23/NSD3/VIRMA/EEF1AKMT1/SPOUT1/MRM2/MRM3/EEF1AKMT2/ETFBKMT/BMT2/NSD2/EEF1AKMT3/TRMT9B/EEF1AKMT4/KANSL1/MRM1/SUPT6H/TET2/RLF/TRMT5/METTL4/HELLS/ATF7IP/CBLL1/TET3/SETD2/PRDM1/KMT2A/RIF1/PIK3CA/NSUN6/NSD1/PAXIP1/MTHFR/METTL25/BRCA1/BCOR/SETDB1/OGT/CREBBP/PRDM15/DNMT3A/SETD1B/SMYD4/METTL6/MTA2/TRDMT1/ZDBF2/MEPCE/KDM6A/SETDB2/AUTS2/FAM98A/FOS/METTL14/THADA/ZNF304/TGS1/PRDM2/FAM98B/EZH1/HCFC1/…
GOBP_NEURON_DEATH_IN_RESPONSE_TO_HYDROGEN_PEROXIDE	GOBP_NEURON_DEATH_IN_RESPONSE_TO_HYDROGEN_PEROXIDE	GOBP_NEURON_DEATH_IN_RESPONSE_TO_HYDROGEN_PEROXIDE	3	0.933792	1.50117	0.0129424	0.926697	0.926697	1	tags=33%, list=0%, signal=33%	RACK1
HP_PERCUSSION_MYOTONIA	HP_PERCUSSION_MYOTONIA	HP_PERCUSSION_MYOTONIA	3	0.933703	1.50103	0.0129424	0.926697	0.926697	36	tags=33%, list=0%, signal=33%	CAVIN1
HP_FOCAL_MOTOR_STATUS_EPILEPTICUS	HP_FOCAL_MOTOR_STATUS_EPILEPTICUS	HP_FOCAL_MOTOR_STATUS_EPILEPTICUS	7	0.790248	1.49989	0.0502901	1	1	1008	tags=43%, list=8%, signal=40%	MRM2/TWNK/PCDH19
GOMF_GUANYLYLTRANSFERASE_ACTIVITY	GOMF_GUANYLYLTRANSFERASE_ACTIVITY	GOMF_GUANYLYLTRANSFERASE_ACTIVITY	6	0.820847	1.49801	0.0367193	1	1	243	tags=33%, list=2%, signal=33%	TENT4B/TENT4A
GOBP_HISTONE_H3_K36_METHYLATION	GOBP_HISTONE_H3_K36_METHYLATION	GOBP_HISTONE_H3_K36_METHYLATION	13	0.694958	1.49774	0.048753	1	1	1975	tags=46%, list=15%, signal=39%	NSD3/NSD2/SETD2/NSD1/PAXIP1/BCOR
HP_WIDE_INTERMAMILLARY_DISTANCE	HP_WIDE_INTERMAMILLARY_DISTANCE	HP_WIDE_INTERMAMILLARY_DISTANCE	71	0.511501	1.49691	0.00930455	0.768159	0.768159	4024	tags=55%, list=31%, signal=38%	TOGARAM1/NECTIN1/ERCC6/KANSL1/FRAS1/GNRH1/BRAF/INTU/PIGN/LZTR1/TAC3/KIAA0586/KAT6A/CBL/SPRY4/HS6ST1/MADD/MEGF8/ADNP/CDH11/WDR37/SMARCA2/MEG3/SOS1/ARCN1/CSPP1/KNSTRN/HDAC4/SOS2/WDR11/PACS1/NRAS/AMMECR1/NSMF/ASXL1/RIT1/TBL1XR1/NF1/IGF1R
HP_CHRONIC_PULMONARY_OBSTRUCTION	HP_CHRONIC_PULMONARY_OBSTRUCTION	HP_CHRONIC_PULMONARY_OBSTRUCTION	19	0.626035	1.4969	0.0505837	1	1	1217	tags=26%, list=9%, signal=24%	UFD1/CYBC1/DNAAF4/NCF4/ALMS1
GOCC_CHROMOSOME_TELOMERIC_REPEAT_REGION	GOCC_CHROMOSOME_TELOMERIC_REPEAT_REGION	GOCC_CHROMOSOME_TELOMERIC_REPEAT_REGION	11	0.714263	1.4947	0.037514	1	1	1005	tags=27%, list=8%, signal=25%	STN1/TEN1/CTC1
GOMF_TRANSFERASE_ACTIVITY_TRANSFERRING_ONE_CARBON_GROUPS	GOMF_TRANSFERASE_ACTIVITY_TRANSFERRING_ONE_CARBON_GROUPS	GOMF_TRANSFERASE_ACTIVITY_TRANSFERRING_ONE_CARBON_GROUPS	181	0.449013	1.49312	0.00138789	0.209683	0.209683	3523	tags=35%, list=27%, signal=26%	CSKMT/BUD23/NSD3/EEF1AKMT1/SPOUT1/MRM2/MRM3/EEF1AKMT2/ETFBKMT/BMT2/NSD2/EEF1AKMT3/TRMT9B/EEF1AKMT4/MRM1/TRMT5/METTL4/SETD2/PRDM1/KMT2A/NSUN6/NSD1/METTL25/SETDB1/PRDM15/DNMT3A/SETD1B/SMYD4/METTL6/TRDMT1/MEPCE/SETDB2/FAM98A/METTL14/TGS1/PRDM2/FAM98B/EZH1/METTL2B/WDR82/GART/SETD9/N6AMT1/FTSJ3/ASH1L/FBXO11/MTR/KMT2E/ALKBH8/VCPKMT/SETD1A/KMT2C/KMT5A/METTL16/KMT2D/SUV39H1/CMTR1/THUMPD2/THUMPD3/RNMT/TRM…
GOBP_REGULATION_OF_RIG_I_SIGNALING_PATHWAY	GOBP_REGULATION_OF_RIG_I_SIGNALING_PATHWAY	GOBP_REGULATION_OF_RIG_I_SIGNALING_PATHWAY	16	0.654049	1.493	0.0518962	1	1	56	tags=12%, list=0%, signal=12%	NOP53/UFD1
HP_PSEUDOEPIPHYSES	HP_PSEUDOEPIPHYSES	HP_PSEUDOEPIPHYSES	10	0.731944	1.49245	0.0573614	1	1	1521	tags=50%, list=12%, signal=44%	NSD2/KCNH1/SALL1/PCNT/HOXA13
HP_APLASIA_HYPOPLASIA_OF_THE_UVULA	HP_APLASIA_HYPOPLASIA_OF_THE_UVULA	HP_APLASIA_HYPOPLASIA_OF_THE_UVULA	22	0.607082	1.49185	0.0574257	1	1	2780	tags=59%, list=21%, signal=47%	BRCA2/PALB2/WDR35/NXN/FANCC/RFWD3/FANCA/BRCA1/FANCM/FANCI/ERCC4/UBE2T/FANCF
GOBP_REGULATION_OF_RETROGRADE_TRANSPORT_ENDOSOME_TO_GOLGI	GOBP_REGULATION_OF_RETROGRADE_TRANSPORT_ENDOSOME_TO_GOLGI	GOBP_REGULATION_OF_RETROGRADE_TRANSPORT_ENDOSOME_TO_GOLGI	7	0.785138	1.49019	0.0560928	1	1	667	tags=29%, list=5%, signal=27%	EIPR1/PRKN
GOBP_REGULATION_OF_VIRAL_INDUCED_CYTOPLASMIC_PATTERN_RECOGNITION_RECEPTOR_SIGNALING_PATHWAY	GOBP_REGULATION_OF_VIRAL_INDUCED_CYTOPLASMIC_PATTERN_RECOGNITION_RECEPTOR_SIGNALING_PATHWAY	GOBP_REGULATION_OF_VIRAL_INDUCED_CYTOPLASMIC_PATTERN_RECOGNITION_RECEPTOR_SIGNALING_PATHWAY	19	0.622544	1.48855	0.0564202	1	1	56	tags=11%, list=0%, signal=10%	NOP53/UFD1
GOBP_NEGATIVE_REGULATION_OF_OXIDATIVE_STRESS_INDUCED_NEURON_DEATH	GOBP_NEGATIVE_REGULATION_OF_OXIDATIVE_STRESS_INDUCED_NEURON_DEATH	GOBP_NEGATIVE_REGULATION_OF_OXIDATIVE_STRESS_INDUCED_NEURON_DEATH	14	0.675495	1.48837	0.0508806	1	1	667	tags=14%, list=5%, signal=14%	RACK1/PRKN
GOBP_NEGATIVE_REGULATION_OF_TELOMERE_MAINTENANCE_VIA_TELOMERASE	GOBP_NEGATIVE_REGULATION_OF_TELOMERE_MAINTENANCE_VIA_TELOMERASE	GOBP_NEGATIVE_REGULATION_OF_TELOMERE_MAINTENANCE_VIA_TELOMERASE	20	0.615137	1.48733	0.0527344	1	1	1467	tags=40%, list=11%, signal=36%	TENT4B/STN1/TEN1/CTC1/GNL3L/DCP2/NAT10/XRN1
GOBP_TRANSCRIPTION_ELONGATION_FROM_RNA_POLYMERASE_II_PROMOTER	GOBP_TRANSCRIPTION_ELONGATION_FROM_RNA_POLYMERASE_II_PROMOTER	GOBP_TRANSCRIPTION_ELONGATION_FROM_RNA_POLYMERASE_II_PROMOTER	49	0.540132	1.48622	0.0159188	1	1	3036	tags=39%, list=23%, signal=30%	ELOB/ELOA/ERCC6/LDB1/SUPT6H/CDK13/SETD2/SUPT16H/CCNT1/ELP4/HNRNPU/EAF2/CCNK/CDK12/ELL/RNF8/AXIN1/CTR9/LEO1
GOMF_G_PROTEIN_COUPLED_RECEPTOR_KINASE_ACTIVITY	GOMF_G_PROTEIN_COUPLED_RECEPTOR_KINASE_ACTIVITY	GOMF_G_PROTEIN_COUPLED_RECEPTOR_KINASE_ACTIVITY	5	0.845923	1.48607	0.031359	1	1	855	tags=40%, list=7%, signal=37%	GRK2/GRK3
GOBP_RNA_GUANINE_N7_METHYLATION	GOBP_RNA_GUANINE_N7_METHYLATION	GOBP_RNA_GUANINE_N7_METHYLATION	5	0.845913	1.48605	0.031359	1	1	66	tags=20%, list=1%, signal=20%	BUD23
HP_CUTANEOUS_FINGER_SYNDACTYLY	HP_CUTANEOUS_FINGER_SYNDACTYLY	HP_CUTANEOUS_FINGER_SYNDACTYLY	18	0.628178	1.48593	0.049904	1	1	3395	tags=67%, list=26%, signal=49%	NECTIN1/PIEZO2/FRAS1/FAT4/DCHS1/KAT6A/GLI3/MEGF8/SMO/FGFR2/LRP4/CHUK
GOBP_POSITIVE_REGULATION_OF_IMMUNOGLOBULIN_PRODUCTION	GOBP_POSITIVE_REGULATION_OF_IMMUNOGLOBULIN_PRODUCTION	GOBP_POSITIVE_REGULATION_OF_IMMUNOGLOBULIN_PRODUCTION	30	0.578378	1.48513	0.0373727	1	1	1853	tags=30%, list=14%, signal=26%	SHLD2/SHLD1/NSD2/SHLD3/ATAD5/RIF1/TP53BP1/IL4R/PAXIP1
GOMF_ADP_BINDING	GOMF_ADP_BINDING	GOMF_ADP_BINDING	29	0.580685	1.48512	0.039806	1	1	928	tags=14%, list=7%, signal=13%	ATP5F1A/ATP5F1D/COQ8A/MYO18A
GOBP_REGULATION_OF_PROTEIN_NEDDYLATION	GOBP_REGULATION_OF_PROTEIN_NEDDYLATION	GOBP_REGULATION_OF_PROTEIN_NEDDYLATION	8	0.761351	1.48498	0.0623782	1	1	14	tags=12%, list=0%, signal=12%	COPS9
GOMF_PROTEIN_DEMETHYLASE_ACTIVITY	GOMF_PROTEIN_DEMETHYLASE_ACTIVITY	GOMF_PROTEIN_DEMETHYLASE_ACTIVITY	24	0.604216	1.48477	0.0545455	1	1	3159	tags=54%, list=24%, signal=41%	RIOX2/RIOX1/UTY/FBXL19/KDM5D/HR/PHF8/KDM6A/KDM5C/KDM5A/KDM1A/PHF2/KDM3A
GOBP_NEGATIVE_REGULATION_OF_RESPONSE_TO_DNA_DAMAGE_STIMULUS	GOBP_NEGATIVE_REGULATION_OF_RESPONSE_TO_DNA_DAMAGE_STIMULUS	GOBP_NEGATIVE_REGULATION_OF_RESPONSE_TO_DNA_DAMAGE_STIMULUS	66	0.516156	1.48467	0.00946715	0.777335	0.777335	1816	tags=23%, list=14%, signal=20%	FBH1/SHLD2/CGAS/YJU2/CYREN/SHLD1/SHLD3/ERCC6/HELB/DDX39B/ATAD5/TRIP12/UBR5/RIF1/TP53BP1
GOMF_PHOSPHATIDYLINOSITOL_4_5_BISPHOSPHATE_PHOSPHATASE_ACTIVITY	GOMF_PHOSPHATIDYLINOSITOL_4_5_BISPHOSPHATE_PHOSPHATASE_ACTIVITY	GOMF_PHOSPHATIDYLINOSITOL_4_5_BISPHOSPHATE_PHOSPHATASE_ACTIVITY	13	0.688837	1.48455	0.0551755	1	1	1464	tags=38%, list=11%, signal=34%	PIP4P2/PIP4P1/SYNJ1/INPP5B/SYNJ2
GOBP_INNER_MITOCHONDRIAL_MEMBRANE_ORGANIZATION	GOBP_INNER_MITOCHONDRIAL_MEMBRANE_ORGANIZATION	GOBP_INNER_MITOCHONDRIAL_MEMBRANE_ORGANIZATION	33	0.570205	1.48428	0.0326963	1	1	498	tags=9%, list=4%, signal=9%	TOMM70/MAIP1/TIMM29
GOMF_PEPTIDASE_ACTIVATOR_ACTIVITY_INVOLVED_IN_APOPTOTIC_PROCESS	GOMF_PEPTIDASE_ACTIVATOR_ACTIVITY_INVOLVED_IN_APOPTOTIC_PROCESS	GOMF_PEPTIDASE_ACTIVATOR_ACTIVITY_INVOLVED_IN_APOPTOTIC_PROCESS	19	0.620497	1.48366	0.0583658	1	1	15	tags=11%, list=0%, signal=11%	RACK1/BEX3
GOMF_UDP_XYLOSYLTRANSFERASE_ACTIVITY	GOMF_UDP_XYLOSYLTRANSFERASE_ACTIVITY	GOMF_UDP_XYLOSYLTRANSFERASE_ACTIVITY	8	0.760391	1.48311	0.0643275	1	1	289	tags=25%, list=2%, signal=24%	RXYLT1/LARGE1
GOBP_REGULATION_OF_AUTOPHAGY_OF_MITOCHONDRION_IN_RESPONSE_TO_MITOCHONDRIAL_DEPOLARIZATION	GOBP_REGULATION_OF_AUTOPHAGY_OF_MITOCHONDRION_IN_RESPONSE_TO_MITOCHONDRIAL_DEPOLARIZATION	GOBP_REGULATION_OF_AUTOPHAGY_OF_MITOCHONDRION_IN_RESPONSE_TO_MITOCHONDRIAL_DEPOLARIZATION	12	0.700929	1.4819	0.0490387	1	1	1873	tags=33%, list=14%, signal=29%	ATP5IF1/PRKN/VPS13C/HUWE1
GOBP_NEGATIVE_REGULATION_OF_NUCLEAR_TRANSCRIBED_MRNA_CATABOLIC_PROCESS_DEADENYLATION_DEPENDENT_DECAY	GOBP_NEGATIVE_REGULATION_OF_NUCLEAR_TRANSCRIBED_MRNA_CATABOLIC_PROCESS_DEADENYLATION_DEPENDENT_DECAY	GOBP_NEGATIVE_REGULATION_OF_NUCLEAR_TRANSCRIBED_MRNA_CATABOLIC_PROCESS_DEADENYLATION_DEPENDENT_DECAY	10	0.726266	1.48087	0.0669216	1	1	243	tags=20%, list=2%, signal=20%	TENT4B/TENT4A
HP_HAND_POLYDACTYLY	HP_HAND_POLYDACTYLY	HP_HAND_POLYDACTYLY	122	0.46957	1.48074	0.00744368	0.656332	0.656332	3973	tags=53%, list=30%, signal=37%	UFD1/CPLANE1/WASHC5/NSD2/EVC/SALL1/ZNF141/TTC21B/WDR35/RPGRIP1L/KIAA0825/HOXA13/KIAA0586/ZNF699/C2CD3/IFT172/PIK3CA/GLI3/KIF7/FLI1/PIBF1/CEP120/WDPCP/SEMA3E/CCND2/PHF8/MEGF8/SMO/BBS7/AHI1/IFT80/IFT74/BMP4/IFT140/DYNC2H1/GLI2/CSPP1/SEC24C/INPP5E/EFNB1/FGFR2/EXTL3/ACOX1/RREB1/TMEM67/ARL13B/MBTPS2/DISP1/NPHP1/BBS4/ARMC9/HIRA/ARL6/KIAA0753/DACT1/BBS1/FGFRL1/CEP290/AKT3/TBX3/TRIM32/GLI1/NELFA/CEP19/EV…
HP_DYSURIA	HP_DYSURIA	HP_DYSURIA	13	0.686898	1.48037	0.0580948	1	1	1224	tags=23%, list=9%, signal=21%	SPART/ALMS1/IKZF1
GOBP_OOCYTE_MATURATION	GOBP_OOCYTE_MATURATION	GOBP_OOCYTE_MATURATION	17	0.633753	1.47833	0.059501	1	1	250	tags=18%, list=2%, signal=17%	TUT4/TUT7/WASHC5
HP_DISTURBANCE_OF_FACIAL_EXPRESSION	HP_DISTURBANCE_OF_FACIAL_EXPRESSION	HP_DISTURBANCE_OF_FACIAL_EXPRESSION	20	0.611194	1.4778	0.0566406	1	1	2011	tags=35%, list=15%, signal=30%	PLPBP/NECTIN1/PCDH19/GATAD2B/CP/GLI3/CREBBP
GOBP_CALCIUM_IMPORT_INTO_THE_MITOCHONDRION	GOBP_CALCIUM_IMPORT_INTO_THE_MITOCHONDRION	GOBP_CALCIUM_IMPORT_INTO_THE_MITOCHONDRION	12	0.69866	1.4771	0.0488281	1	1	399	tags=17%, list=3%, signal=16%	MAIP1/MCUB
HP_NARROW_NOSE	HP_NARROW_NOSE	HP_NARROW_NOSE	17	0.632716	1.47591	0.059501	1	1	3242	tags=71%, list=25%, signal=53%	CCNQ/ERCC6/POLE/TRRAP/SATB2/ABL1/COL5A1/SMC1A/ACP5/FGFR2/DDR2/ERCC8
GOBP_DNA_DEPENDENT_DNA_REPLICATION	GOBP_DNA_DEPENDENT_DNA_REPLICATION	GOBP_DNA_DEPENDENT_DNA_REPLICATION	127	0.464967	1.47514	0.00429445	0.466767	0.466767	3678	tags=44%, list=28%, signal=32%	RTF2/CENPX/FBH1/MRE11/CENPS/TWNK/GINS4/HELB/BRCA2/ZGRF1/GEN1/CCNE2/BOD1L1/NOC3L/DDX11/UPF1/POLE/ATAD5/METTL4/POLB/DACH1/TEFM/RFWD3/WIZ/TONSL/WRN/REV3L/ATR/LIG3/POLD3/DDX23/FANCM/NBN/CHTF18/FAM111A/RFC1/ZRANB3/CDK2/RFC4/POLG2/ZNF830/THOC1/DBF4B/TIMELESS/ATRX/DBF4/PRIM2/RRM2B/MMS22L/RFC3/KAT7/FBXO5/POLA1/MCM9/RECQL5/ORC3
HP_KNEE_CLONUS	HP_KNEE_CLONUS	HP_KNEE_CLONUS	4	0.878634	1.47482	0.0227345	1	1	89	tags=25%, list=1%, signal=25%	SPART
GOBP_RETICULOPHAGY	GOBP_RETICULOPHAGY	GOBP_RETICULOPHAGY	11	0.704746	1.47479	0.0560928	1	1	1347	tags=36%, list=10%, signal=33%	RETREG3/RETREG1/ULK1/RB1CC1
GOCC_PRESYNAPTIC_ACTIVE_ZONE_CYTOPLASMIC_COMPONENT	GOCC_PRESYNAPTIC_ACTIVE_ZONE_CYTOPLASMIC_COMPONENT	GOCC_PRESYNAPTIC_ACTIVE_ZONE_CYTOPLASMIC_COMPONENT	9	0.749266	1.47426	0.0533597	1	1	1194	tags=33%, list=9%, signal=30%	GUCY1B1/PCLO/UNC13B
GOCC_NONHOMOLOGOUS_END_JOINING_COMPLEX	GOCC_NONHOMOLOGOUS_END_JOINING_COMPLEX	GOCC_NONHOMOLOGOUS_END_JOINING_COMPLEX	7	0.776269	1.47336	0.0618956	1	1	583	tags=29%, list=4%, signal=27%	PAXX/ATP23
HP_NEPHRONOPHTHISIS	HP_NEPHRONOPHTHISIS	HP_NEPHRONOPHTHISIS	30	0.573458	1.4725	0.0413667	1	1	3863	tags=70%, list=29%, signal=50%	INVS/TTC21B/XPNPEP3/RPGRIP1L/IFT172/GLIS2/TRIP11/FAN1/NEK8/CEP120/MAPKBP1/AHI1/IFT80/IFT140/DYNC2H1/IQCB1/TMEM67/NPHP1/CEP83/CEP164/CEP290
GOMF_CATION_TRANSMEMBRANE_TRANSPORTER_ACTIVITY	GOMF_CATION_TRANSMEMBRANE_TRANSPORTER_ACTIVITY	GOMF_CATION_TRANSMEMBRANE_TRANSPORTER_ACTIVITY	292	0.4235	1.47223	0.000660215	0.125047	0.125047	1137	tags=10%, list=9%, signal=10%	ATP5F1E/ATP5MG/ATP5MC2/ATP5ME/ATP5PF/ATP5MC3/ATP5MF/ATP5PD/ATP5PO/ATP5F1B/ATP5F1C/ATP5F1A/ATP5MC1/ATP5PB/ATP5F1D/CALHM5/SLC9A3/TSPOAP1/KCNC1/KCNN1/MT-ATP8/KCNB1/SLC4A5/KCNH1/NIPAL4/PIEZO2/SLC24A4/GRIA4/P2RX1/KCNE3
GOBP_NEGATIVE_REGULATION_OF_SIGNAL_TRANSDUCTION_BY_P53_CLASS_MEDIATOR	GOBP_NEGATIVE_REGULATION_OF_SIGNAL_TRANSDUCTION_BY_P53_CLASS_MEDIATOR	GOBP_NEGATIVE_REGULATION_OF_SIGNAL_TRANSDUCTION_BY_P53_CLASS_MEDIATOR	26	0.583282	1.47216	0.0507812	1	1	667	tags=12%, list=5%, signal=11%	NOP53/YJU2/PRKN
HP_CHROMOSOMAL_BREAKAGE_INDUCED_BY_CROSSLINKING_AGENTS	HP_CHROMOSOMAL_BREAKAGE_INDUCED_BY_CROSSLINKING_AGENTS	HP_CHROMOSOMAL_BREAKAGE_INDUCED_BY_CROSSLINKING_AGENTS	7	0.775134	1.47121	0.0638298	1	1	2780	tags=86%, list=21%, signal=68%	BRCA2/PALB2/FANCC/FANCA/FANCI/FANCF
GOCC_ZONULA_ADHERENS	GOCC_ZONULA_ADHERENS	GOCC_ZONULA_ADHERENS	5	0.837275	1.47088	0.0565302	1	1	73	tags=20%, list=1%, signal=20%	NECTIN2
HP_MECONIUM_STAINED_AMNIOTIC_FLUID	HP_MECONIUM_STAINED_AMNIOTIC_FLUID	HP_MECONIUM_STAINED_AMNIOTIC_FLUID	5	0.836545	1.46959	0.0565302	1	1	147	tags=20%, list=1%, signal=20%	PLPBP
GOBP_NCRNA_3_END_PROCESSING	GOBP_NCRNA_3_END_PROCESSING	GOBP_NCRNA_3_END_PROCESSING	36	0.560531	1.46821	0.0466418	1	1	258	tags=8%, list=2%, signal=8%	TENT4B/INTS6L/INTS14
GOBP_KINETOCHORE_ORGANIZATION	GOBP_KINETOCHORE_ORGANIZATION	GOBP_KINETOCHORE_ORGANIZATION	17	0.628716	1.46658	0.059501	1	1	1360	tags=24%, list=10%, signal=21%	CENPX/CENPS/CENPF/CENPE
HP_HIGH_ANTERIOR_HAIRLINE	HP_HIGH_ANTERIOR_HAIRLINE	HP_HIGH_ANTERIOR_HAIRLINE	42	0.54686	1.46638	0.0222614	1	1	3034	tags=40%, list=23%, signal=31%	NEPRO/NSD2/BICRA/KCNH1/SIN3A/SETD2/STAG2/NSD1/FGD1/CCNK/SPEN/SPECC1L/ADNP/SOS1/KDM1A/WNT4/EFNB1
HP_NOCTURNAL_HYPOVENTILATION	HP_NOCTURNAL_HYPOVENTILATION	HP_NOCTURNAL_HYPOVENTILATION	7	0.772285	1.4658	0.065764	1	1	118	tags=14%, list=1%, signal=14%	SELENON
GOBP_NEGATIVE_REGULATION_OF_MACROPHAGE_APOPTOTIC_PROCESS	GOBP_NEGATIVE_REGULATION_OF_MACROPHAGE_APOPTOTIC_PROCESS	GOBP_NEGATIVE_REGULATION_OF_MACROPHAGE_APOPTOTIC_PROCESS	3	0.911501	1.46534	0.0308042	1	1	41	tags=33%, list=0%, signal=33%	SELENOS
GOBP_REGULATION_OF_DEFENSE_RESPONSE_TO_VIRUS	GOBP_REGULATION_OF_DEFENSE_RESPONSE_TO_VIRUS	GOBP_REGULATION_OF_DEFENSE_RESPONSE_TO_VIRUS	50	0.531546	1.46483	0.023332	1	1	2068	tags=28%, list=16%, signal=24%	SELENOK/UFD1/TOMM70/CGAS/ZDHHC11/IL1B/APOBEC3F/SIN3A/DTX3L/TNFAIP3/TRIM38/PTPN22/RNF216/DDX58
GOBP_REGULATION_OF_BARBED_END_ACTIN_FILAMENT_CAPPING	GOBP_REGULATION_OF_BARBED_END_ACTIN_FILAMENT_CAPPING	GOBP_REGULATION_OF_BARBED_END_ACTIN_FILAMENT_CAPPING	3	0.910959	1.46447	0.0308042	1	1	494	tags=67%, list=4%, signal=64%	WASHC2C/CARMIL1
HP_ABNORMAL_SPERM_TAIL_MORPHOLOGY	HP_ABNORMAL_SPERM_TAIL_MORPHOLOGY	HP_ABNORMAL_SPERM_TAIL_MORPHOLOGY	9	0.743988	1.46388	0.055336	1	1	2339	tags=78%, list=18%, signal=64%	FSIP2/ARMC2/CFAP70/CFAP69/NANOS1/CFAP44/DNAH1
HP_RETINAL_DYSPLASIA	HP_RETINAL_DYSPLASIA	HP_RETINAL_DYSPLASIA	17	0.627296	1.46327	0.059501	1	1	289	tags=12%, list=2%, signal=12%	RXYLT1/LARGE1
HP_OLIGOSPERMIA	HP_OLIGOSPERMIA	HP_OLIGOSPERMIA	12	0.692093	1.46322	0.0546875	1	1	1217	tags=42%, list=9%, signal=38%	ARMC2/DDX3Y/USP9Y/CFAP70/ALMS1
GOBP_KINETOCHORE_ASSEMBLY	GOBP_KINETOCHORE_ASSEMBLY	GOBP_KINETOCHORE_ASSEMBLY	14	0.664068	1.46319	0.0606654	1	1	1360	tags=29%, list=10%, signal=26%	CENPX/CENPS/CENPF/CENPE
GOMF_HISTONE_LYSINE_N_METHYLTRANSFERASE_ACTIVITY	GOMF_HISTONE_LYSINE_N_METHYLTRANSFERASE_ACTIVITY	GOMF_HISTONE_LYSINE_N_METHYLTRANSFERASE_ACTIVITY	38	0.557159	1.46262	0.047619	1	1	4451	tags=68%, list=34%, signal=45%	NSD3/NSD2/SETD2/KMT2A/NSD1/SETDB1/SETD1B/SETDB2/EZH1/WDR82/N6AMT1/ASH1L/KMT2E/SETD1A/KMT2C/KMT5A/KMT2D/SUV39H1/RBBP5/SETD7/SETD5/EHMT1/SMYD5/KMT5B/WDR5/DOT1L
GOMF_MAP_KINASE_KINASE_KINASE_ACTIVITY	GOMF_MAP_KINASE_KINASE_KINASE_ACTIVITY	GOMF_MAP_KINASE_KINASE_KINASE_ACTIVITY	18	0.618234	1.46241	0.0537428	1	1	2863	tags=50%, list=22%, signal=39%	MAP3K20/MAP3K1/BRAF/MLKL/RIPK1/MAP3K5/MAP3K2/MAP3K14/MAP3K6
HP_PYRIDOXINE_RESPONSIVE_SIDEROBLASTIC_ANEMIA	HP_PYRIDOXINE_RESPONSIVE_SIDEROBLASTIC_ANEMIA	HP_PYRIDOXINE_RESPONSIVE_SIDEROBLASTIC_ANEMIA	19	0.611546	1.46226	0.0661479	1	1	2780	tags=58%, list=21%, signal=46%	BRCA2/PALB2/FANCC/RFWD3/FANCA/BRCA1/FANCM/FANCI/ERCC4/UBE2T/FANCF
GOBP_MEIOTIC_CHROMOSOME_SEPARATION	GOBP_MEIOTIC_CHROMOSOME_SEPARATION	GOBP_MEIOTIC_CHROMOSOME_SEPARATION	13	0.67802	1.46124	0.0524272	1	1	3146	tags=54%, list=24%, signal=41%	CENPX/CENPS/FANCM/ERCC4/RMI1/TOP2B/TEX11
GOBP_HISTONE_H3_K36_DEMETHYLATION	GOBP_HISTONE_H3_K36_DEMETHYLATION	GOBP_HISTONE_H3_K36_DEMETHYLATION	9	0.742471	1.46089	0.055336	1	1	835	tags=22%, list=6%, signal=21%	RIOX2/RIOX1
GOMF_HISTONE_H3_METHYL_LYSINE_36_DEMETHYLASE_ACTIVITY	GOMF_HISTONE_H3_METHYL_LYSINE_36_DEMETHYLASE_ACTIVITY	GOMF_HISTONE_H3_METHYL_LYSINE_36_DEMETHYLASE_ACTIVITY	9	0.742471	1.46089	0.055336	1	1	835	tags=22%, list=6%, signal=21%	RIOX2/RIOX1
GOBP_ADHESION_OF_SYMBIONT_TO_HOST_CELL	GOBP_ADHESION_OF_SYMBIONT_TO_HOST_CELL	GOBP_ADHESION_OF_SYMBIONT_TO_HOST_CELL	7	0.769513	1.46054	0.0696325	1	1	2122	tags=71%, list=16%, signal=60%	NECTIN2/NECTIN1/LRRC15/CD81/ICAM1
GOBP_VIRION_ATTACHMENT_TO_HOST_CELL	GOBP_VIRION_ATTACHMENT_TO_HOST_CELL	GOBP_VIRION_ATTACHMENT_TO_HOST_CELL	7	0.769513	1.46054	0.0696325	1	1	2122	tags=71%, list=16%, signal=60%	NECTIN2/NECTIN1/LRRC15/CD81/ICAM1
GOCC_PHAGOCYTIC_CUP	GOCC_PHAGOCYTIC_CUP	GOCC_PHAGOCYTIC_CUP	15	0.650897	1.46042	0.0627451	1	1	1038	tags=13%, list=8%, signal=12%	RACK1/AIF1
HP_ILEUS	HP_ILEUS	HP_ILEUS	7	0.769249	1.46004	0.0696325	1	1	36	tags=14%, list=0%, signal=14%	CAVIN1
GOBP_MRNA_ALTERNATIVE_POLYADENYLATION	GOBP_MRNA_ALTERNATIVE_POLYADENYLATION	GOBP_MRNA_ALTERNATIVE_POLYADENYLATION	3	0.90812	1.4599	0.0319346	1	1	139	tags=33%, list=1%, signal=33%	VIRMA
GOBP_ADHESION_OF_SYMBIONT_TO_HOST	GOBP_ADHESION_OF_SYMBIONT_TO_HOST	GOBP_ADHESION_OF_SYMBIONT_TO_HOST	9	0.740911	1.45782	0.055336	1	1	2122	tags=56%, list=16%, signal=47%	NECTIN2/NECTIN1/LRRC15/CD81/ICAM1
HP_ABSENT_OUTER_DYNEIN_ARMS	HP_ABSENT_OUTER_DYNEIN_ARMS	HP_ABSENT_OUTER_DYNEIN_ARMS	5	0.828922	1.4562	0.0682261	1	1	749	tags=40%, list=6%, signal=38%	CFAP298/CFAP300
HP_ACUTE_ENCEPHALOPATHY	HP_ACUTE_ENCEPHALOPATHY	HP_ACUTE_ENCEPHALOPATHY	7	0.76711	1.45597	0.0696325	1	1	55	tags=14%, list=0%, signal=14%	SQOR
GOBP_GLYCOSYL_COMPOUND_BIOSYNTHETIC_PROCESS	GOBP_GLYCOSYL_COMPOUND_BIOSYNTHETIC_PROCESS	GOBP_GLYCOSYL_COMPOUND_BIOSYNTHETIC_PROCESS	18	0.615447	1.45582	0.059501	1	1	249	tags=11%, list=2%, signal=11%	DHFR2/ADA2
GOCC_CILIARY_BASAL_BODY	GOCC_CILIARY_BASAL_BODY	GOCC_CILIARY_BASAL_BODY	104	0.466871	1.45515	0.0110199	0.867126	0.867126	3940	tags=52%, list=30%, signal=37%	TOGARAM1/ENTR1/SPACA9/WHRN/EVC/CENPF/CFAP70/CCDC88A/INTU/WDR35/RPGRIP1L/CEP78/CDC14A/SSX2IP/KIAA0586/PTPN23/LCA5/C2CD3/IFT172/KIF7/RTTN/CAMSAP2/CYLD/KIFAP3/BBS7/IQCD/AHI1/IFT80/IFT140/BLOC1S6/FAM161A/PCM1/CCDC113/IFT122/PKD2/DLG5/RPGR/POC1B/RP2/TAPT1/AKT1/WDR11/BBS4/MLF1/SPATA7/RILPL1/ARMC9/TTBK2/ODF2L/CEP290/MARK4/CEP250/TTLL4/CEP19
GOBP_POSITIVE_REGULATION_OF_TYPE_I_INTERFERON_PRODUCTION	GOBP_POSITIVE_REGULATION_OF_TYPE_I_INTERFERON_PRODUCTION	GOBP_POSITIVE_REGULATION_OF_TYPE_I_INTERFERON_PRODUCTION	47	0.53312	1.4544	0.0183852	1	1	3825	tags=51%, list=29%, signal=36%	TOMM70/CGAS/PLCG2/ZBTB20/POLR3B/POLR3A/SETD2/PTPN22/TLR4/DDX58/OAS1/RIOK3/DHX33/TRIM56/TBK1/DDX3X/MYD88/OAS2/CHUK/G3BP1/ZCCHC3/MAVS/SYK/STAT1
GOBP_POSITIVE_REGULATION_OF_RESPONSE_TO_TUMOR_CELL	GOBP_POSITIVE_REGULATION_OF_RESPONSE_TO_TUMOR_CELL	GOBP_POSITIVE_REGULATION_OF_RESPONSE_TO_TUMOR_CELL	6	0.796879	1.45427	0.0596154	1	1	1179	tags=33%, list=9%, signal=30%	NECTIN2/CD274
HP_PSEUDOEPIPHYSES_OF_HAND_BONES	HP_PSEUDOEPIPHYSES_OF_HAND_BONES	HP_PSEUDOEPIPHYSES_OF_HAND_BONES	8	0.745512	1.45409	0.0740741	1	1	1432	tags=50%, list=11%, signal=45%	NSD2/KCNH1/SALL1/PCNT
GOMF_HISTONE_METHYLTRANSFERASE_ACTIVITY_H3_K36_SPECIFIC	GOMF_HISTONE_METHYLTRANSFERASE_ACTIVITY_H3_K36_SPECIFIC	GOMF_HISTONE_METHYLTRANSFERASE_ACTIVITY_H3_K36_SPECIFIC	9	0.738951	1.45397	0.0573123	1	1	1840	tags=44%, list=14%, signal=38%	NSD3/NSD2/SETD2/NSD1
GOBP_HETEROPHILIC_CELL_CELL_ADHESION_VIA_PLASMA_MEMBRANE_CELL_ADHESION_MOLECULES	GOBP_HETEROPHILIC_CELL_CELL_ADHESION_VIA_PLASMA_MEMBRANE_CELL_ADHESION_MOLECULES	GOBP_HETEROPHILIC_CELL_CELL_ADHESION_VIA_PLASMA_MEMBRANE_CELL_ADHESION_MOLECULES	28	0.568227	1.45355	0.0378758	1	1	2224	tags=39%, list=17%, signal=33%	NECTIN3/NECTIN1/TENM2/CRB2/FAT4/DCHS1/VCAM1/TENM1/ITGA5/ICAM1/HMCN1
GOBP_MEIOTIC_CHROMOSOME_SEGREGATION	GOBP_MEIOTIC_CHROMOSOME_SEGREGATION	GOBP_MEIOTIC_CHROMOSOME_SEGREGATION	44	0.536055	1.45342	0.0270625	1	1	1129	tags=14%, list=9%, signal=13%	CENPX/MRE11/SGO2/CENPS/STAG3/CCNE2
GOBP_DNA_DOUBLE_STRAND_BREAK_PROCESSING	GOBP_DNA_DOUBLE_STRAND_BREAK_PROCESSING	GOBP_DNA_DOUBLE_STRAND_BREAK_PROCESSING	11	0.694499	1.45334	0.0638298	1	1	1332	tags=27%, list=10%, signal=25%	MRE11/HELB/RAD52
GOBP_REGULATION_OF_PROTEIN_DEUBIQUITINATION	GOBP_REGULATION_OF_PROTEIN_DEUBIQUITINATION	GOBP_REGULATION_OF_PROTEIN_DEUBIQUITINATION	11	0.694393	1.45312	0.0638298	1	1	2456	tags=45%, list=19%, signal=37%	NOP53/SART3/TRIM21/WDR48/ITCH
GOBP_RESOLUTION_OF_MEIOTIC_RECOMBINATION_INTERMEDIATES	GOBP_RESOLUTION_OF_MEIOTIC_RECOMBINATION_INTERMEDIATES	GOBP_RESOLUTION_OF_MEIOTIC_RECOMBINATION_INTERMEDIATES	11	0.694303	1.45293	0.0638298	1	1	3146	tags=64%, list=24%, signal=48%	CENPX/CENPS/FANCM/ERCC4/RMI1/TOP2B/TEX11
HP_ORAL_ULCER	HP_ORAL_ULCER	HP_ORAL_ULCER	26	0.575293	1.452	0.0546875	1	1	362	tags=12%, list=3%, signal=11%	CYBC1/ADA2/EFL1
GOCC_VCP_NPL4_UFD1_AAA_ATPASE_COMPLEX	GOCC_VCP_NPL4_UFD1_AAA_ATPASE_COMPLEX	GOCC_VCP_NPL4_UFD1_AAA_ATPASE_COMPLEX	7	0.764998	1.45197	0.0696325	1	1	56	tags=14%, list=0%, signal=14%	UFD1
HP_Y_SHAPED_METACARPALS	HP_Y_SHAPED_METACARPALS	HP_Y_SHAPED_METACARPALS	9	0.737923	1.45194	0.0612648	1	1	1826	tags=44%, list=14%, signal=38%	CPLANE1/INTU/GLI3/KIF7
GOBP_PROTEIN_DEMETHYLATION	GOBP_PROTEIN_DEMETHYLATION	GOBP_PROTEIN_DEMETHYLATION	27	0.569227	1.45043	0.0519231	1	1	3159	tags=52%, list=24%, signal=39%	RIOX2/RIOX1/UTY/FBXL19/KDM5D/PPME1/HR/PHF8/KDM6A/KDM5C/KDM5A/KDM1A/PHF2/KDM3A
HP_APLASIA_HYPOPLASIA_INVOLVING_THE_SKELETAL_MUSCULATURE	HP_APLASIA_HYPOPLASIA_INVOLVING_THE_SKELETAL_MUSCULATURE	HP_APLASIA_HYPOPLASIA_INVOLVING_THE_SKELETAL_MUSCULATURE	32	0.557193	1.44884	0.0483271	1	1	289	tags=12%, list=2%, signal=12%	MAP3K20/SELENON/RXYLT1/LARGE1
HP_TAPERED_SPERM_HEAD	HP_TAPERED_SPERM_HEAD	HP_TAPERED_SPERM_HEAD	3	0.900991	1.44844	0.0381519	1	1	1302	tags=100%, list=10%, signal=90%	ARMC2/CFAP70/CFAP69
HP_DECREASED_LACRIMATION	HP_DECREASED_LACRIMATION	HP_DECREASED_LACRIMATION	17	0.620912	1.44838	0.0633397	1	1	3242	tags=53%, list=25%, signal=40%	ELP1/ERCC6/MAPT/MADD/ERCC4/TRAPPC11/DST/FGFR2/ERCC8
GOCC_CENTRIOLE	GOCC_CENTRIOLE	GOCC_CENTRIOLE	102	0.464757	1.44726	0.0127235	0.919746	0.919746	3940	tags=56%, list=30%, signal=39%	WASHC1/TEDC1/CCNF/CEP192/CEP97/CCDC120/CEP295NL/CCDC88A/CEP76/ALMS1/MPHOSPH9/NEURL4/CEP44/PCNT/CEP78/CEP128/MDM1/KIAA0586/SPICE1/CCDC68/CEP170/C2CD3/RTTN/SCLT1/CEP162/AKNA/CEP120/CEP295/TUBD1/CCP110/WDR90/AHI1/IFT140/KIF2A/CEP350/PCM1/IQCB1/KIF3A/CEP135/POC1B/RP2/BBS4/NIN/CEP83/RILPL1/ARMC9/HTT/TTBK2/CEP164/KIAA0753/TSGA10/ODF2L/SASS6/CEP290/CEP250/CCDC57/CEP19
HP_NONCOMMUNICATING_HYDROCEPHALUS	HP_NONCOMMUNICATING_HYDROCEPHALUS	HP_NONCOMMUNICATING_HYDROCEPHALUS	7	0.762336	1.44691	0.073501	1	1	475	tags=29%, list=4%, signal=28%	TENT5A/BICRA
GOMF_TRANSCRIPTION_COREPRESSOR_BINDING	GOMF_TRANSCRIPTION_COREPRESSOR_BINDING	GOMF_TRANSCRIPTION_COREPRESSOR_BINDING	40	0.548148	1.4469	0.0490566	1	1	1991	tags=22%, list=15%, signal=19%	ELOB/ELOC/TRAPPC2B/NR1D1/PER3/LCOR/WIZ/PHF12/PER2
GOBP_REGULATION_OF_CELL_CYCLE_G2_M_PHASE_TRANSITION	GOBP_REGULATION_OF_CELL_CYCLE_G2_M_PHASE_TRANSITION	GOBP_REGULATION_OF_CELL_CYCLE_G2_M_PHASE_TRANSITION	77	0.487038	1.44652	0.018701	1	1	2883	tags=32%, list=22%, signal=25%	NOP53/MRNIP/BABAM2/MRE11/ABRAXAS1/CCNQ/CENPF/NABP1/CTC1/CLSPN/ATAD5/SIN3A/PAXIP1/BRCA1/CCNB1/NBN/ATM/VPS4B/TAOK1/MECP2/CDK2/USP47/INTS3/RAD17/ZNF830
HP_CHORIORETINAL_DYSPLASIA	HP_CHORIORETINAL_DYSPLASIA	HP_CHORIORETINAL_DYSPLASIA	17	0.620026	1.44631	0.0652591	1	1	289	tags=12%, list=2%, signal=12%	RXYLT1/LARGE1
GOBP_REGULATION_OF_IMMUNOGLOBULIN_PRODUCTION	GOBP_REGULATION_OF_IMMUNOGLOBULIN_PRODUCTION	GOBP_REGULATION_OF_IMMUNOGLOBULIN_PRODUCTION	42	0.539213	1.44588	0.027239	1	1	1853	tags=26%, list=14%, signal=23%	SHLD2/CGAS/SHLD1/NSD2/SHLD3/SUPT6H/ATAD5/RIF1/TP53BP1/IL4R/PAXIP1
HP_ABNORMALITY_OF_GLOBE_SIZE	HP_ABNORMALITY_OF_GLOBE_SIZE	HP_ABNORMALITY_OF_GLOBE_SIZE	200	0.428923	1.44567	0.00188707	0.2523	0.2523	3894	tags=46%, list=30%, signal=33%	UFD1/TOGARAM1/VPS35L/RXYLT1/LARGE1/NEXMIF/SALL1/ERCC6/CENPF/BRCA2/PTCH2/PIEZO2/FRAS1/INTU/PALB2/PIGN/RPGRIP1L/PTCH1/POLR1B/NUAK2/SIN3A/ZNF699/ZEB2/FANCC/CHD2/PIK3CA/GLI3/MAB21L2/KIF7/FKTN/RTTN/RFWD3/FANCA/SYNGAP1/NOTCH1/ATR/BRCA1/BCOR/CEP120/CASK/MED13L/SEMA3E/FANCM/PXDN/FANCI/SMO/ERCC4/MT-CYB/BMP4/GLIS3/RAB3GAP2/FAM111A/UBE2T/WDR37/SMARCA2/DOCK7/FANCF/GLI2/VPS13B/WDR26/CSPP1/SEC24C/PCYT1A/CEP57/…
GOBP_POSITIVE_REGULATION_OF_CELL_CYCLE_CHECKPOINT	GOBP_POSITIVE_REGULATION_OF_CELL_CYCLE_CHECKPOINT	GOBP_POSITIVE_REGULATION_OF_CELL_CYCLE_CHECKPOINT	10	0.708845	1.44535	0.0803059	1	1	1923	tags=40%, list=15%, signal=34%	MAP3K20/GEN1/PROX1/DYNC1LI1
GOBP_SPLICEOSOMAL_CONFORMATIONAL_CHANGES_TO_GENERATE_CATALYTIC_CONFORMATION	GOBP_SPLICEOSOMAL_CONFORMATIONAL_CHANGES_TO_GENERATE_CATALYTIC_CONFORMATION	GOBP_SPLICEOSOMAL_CONFORMATIONAL_CHANGES_TO_GENERATE_CATALYTIC_CONFORMATION	5	0.822678	1.44523	0.0701754	1	1	235	tags=20%, list=2%, signal=20%	YJU2
GOBP_RETROGRADE_TRANSPORT_ENDOSOME_TO_GOLGI	GOBP_RETROGRADE_TRANSPORT_ENDOSOME_TO_GOLGI	GOBP_RETROGRADE_TRANSPORT_ENDOSOME_TO_GOLGI	79	0.482337	1.44494	0.0139308	0.969889	0.969889	667	tags=9%, list=5%, signal=8%	WASHC1/WASHC2C/WASHC2A/PHETA2/EIPR1/PHETA1/PRKN
GOBP_NUCLEOBASE_CONTAINING_SMALL_MOLECULE_METABOLIC_PROCESS	GOBP_NUCLEOBASE_CONTAINING_SMALL_MOLECULE_METABOLIC_PROCESS	GOBP_NUCLEOBASE_CONTAINING_SMALL_MOLECULE_METABOLIC_PROCESS	403	0.405494	1.44484	0.00029993	0.0719262	0.0719262	362	tags=5%, list=3%, signal=5%	ATP5F1E/ATP5MG/ATP5MC2/ATP5ME/ATP5PF/ATP5MC3/ATP5MF/ATP5PD/ATP5PO/ATP5F1B/ATP5F1C/ATP5F1A/ATP5MC1/ATP5PB/ATP5F1D/GUCY1A1/NAXE/GUCY1B1/NAXD/DHFR2/ADA2/EFL1
HP_NEUROPATHIC_ARTHROPATHY	HP_NEUROPATHIC_ARTHROPATHY	HP_NEUROPATHIC_ARTHROPATHY	5	0.822443	1.44482	0.0701754	1	1	1115	tags=40%, list=8%, signal=37%	ELP1/SPTLC1
GOBP_REGULATION_OF_ENDOPLASMIC_RETICULUM_STRESS_INDUCED_INTRINSIC_APOPTOTIC_SIGNALING_PATHWAY	GOBP_REGULATION_OF_ENDOPLASMIC_RETICULUM_STRESS_INDUCED_INTRINSIC_APOPTOTIC_SIGNALING_PATHWAY	GOBP_REGULATION_OF_ENDOPLASMIC_RETICULUM_STRESS_INDUCED_INTRINSIC_APOPTOTIC_SIGNALING_PATHWAY	22	0.587859	1.44461	0.0712871	1	1	667	tags=9%, list=5%, signal=9%	SELENOS/PRKN
HP_NON_MOTOR_SEIZURE	HP_NON_MOTOR_SEIZURE	HP_NON_MOTOR_SEIZURE	131	0.452911	1.44425	0.00517807	0.521535	0.521535	3929	tags=55%, list=30%, signal=39%	PLPBP/NEXMIF/KCNB1/PCDH19/MAPK10/MED12/CLCN2/ALMS1/GATAD2B/ZNF41/KCNT2/SPATA5/GOSR2/USP27X/ACSL4/SZT2/SETD2/MBD5/ZEB2/DEPDC5/LAMA2/JRK/CHD2/DLG3/GLI3/ZNF711/NSD1/ZNF81/MID2/SYNGAP1/MTHFR/SETD1B/HIVEP2/NFKB2/CASK/DNM1/DMXL2/AFF3/PI4KA/DYNC1H1/CLTC/TAOK1/CUX1/TRPM3/SATB2/SON/HCFC1/GNAO1/MECP2/USP9X/SMARCA2/DOCK7/TCF4/WDR26/TRIM8/RORB/ASH1L/CACNA1A/DYRK1A/IL1RAPL1/EPM2A/RPS6KA3/FAR1/PACS1/DHDDS/CNTN…
HP_ABNORMAL_CIRCULATING_CITRULLINE_CONCENTRATION	HP_ABNORMAL_CIRCULATING_CITRULLINE_CONCENTRATION	HP_ABNORMAL_CIRCULATING_CITRULLINE_CONCENTRATION	13	0.67012	1.44421	0.0621359	1	1	1456	tags=38%, list=11%, signal=34%	MRM2/MT-ND3/MT-ATP6/PCK1/MT-ND6
GOMF_INORGANIC_MOLECULAR_ENTITY_TRANSMEMBRANE_TRANSPORTER_ACTIVITY	GOMF_INORGANIC_MOLECULAR_ENTITY_TRANSMEMBRANE_TRANSPORTER_ACTIVITY	GOMF_INORGANIC_MOLECULAR_ENTITY_TRANSMEMBRANE_TRANSPORTER_ACTIVITY	321	0.412739	1.44412	0.00113805	0.19104	0.19104	1430	tags=13%, list=11%, signal=12%	ATP5F1E/ATP5MG/ATP5MC2/ATP5ME/ATP5PF/ATP5MC3/ATP5MF/ATP5PD/ATP5PO/ATP5F1B/ATP5F1C/ATP5F1A/ATP5MC1/ATP5PB/ATP5F1D/CALHM5/MCUB/SLC9A3/TSPOAP1/KCNC1/KCNN1/MT-ATP8/KCNB1/SLC4A5/KCNH1/NIPAL4/TMC8/PIEZO2/SLC24A4/GRIA4/LRRC8E/P2RX1/KCNE3/CLCN2/GABRA2/ATP2A3/ABCC10/MT-ATP6/SLC1A2/KCNT2/GABRE/TRPV4/ZDHHC17
GOBP_POSITIVE_REGULATION_OF_NATURAL_KILLER_CELL_MEDIATED_IMMUNE_RESPONSE_TO_TUMOR_CELL	GOBP_POSITIVE_REGULATION_OF_NATURAL_KILLER_CELL_MEDIATED_IMMUNE_RESPONSE_TO_TUMOR_CELL	GOBP_POSITIVE_REGULATION_OF_NATURAL_KILLER_CELL_MEDIATED_IMMUNE_RESPONSE_TO_TUMOR_CELL	2	0.976586	1.44386	0.00387415	0.440994	0.440994	73	tags=50%, list=1%, signal=50%	NECTIN2
HP_PROGRESSIVE_PES_CAVUS	HP_PROGRESSIVE_PES_CAVUS	HP_PROGRESSIVE_PES_CAVUS	7	0.760517	1.44346	0.073501	1	1	250	tags=14%, list=2%, signal=14%	WASHC5
HP_ABNORMAL_COCCYX_MORPHOLOGY	HP_ABNORMAL_COCCYX_MORPHOLOGY	HP_ABNORMAL_COCCYX_MORPHOLOGY	6	0.790844	1.44326	0.0653846	1	1	2547	tags=83%, list=19%, signal=67%	FAT4/DCHS1/TRPV4/TAF1/MASP1
HP_MINICORE_MYOPATHY	HP_MINICORE_MYOPATHY	HP_MINICORE_MYOPATHY	3	0.897341	1.44258	0.0488722	1	1	118	tags=33%, list=1%, signal=33%	SELENON
GOBP_POSITIVE_REGULATION_OF_CYCLIC_NUCLEOTIDE_PHOSPHODIESTERASE_ACTIVITY	GOBP_POSITIVE_REGULATION_OF_CYCLIC_NUCLEOTIDE_PHOSPHODIESTERASE_ACTIVITY	GOBP_POSITIVE_REGULATION_OF_CYCLIC_NUCLEOTIDE_PHOSPHODIESTERASE_ACTIVITY	4	0.85925	1.44228	0.0686275	1	1	1	tags=25%, list=0%, signal=25%	RACK1
HP_VELOPHARYNGEAL_INSUFFICIENCY	HP_VELOPHARYNGEAL_INSUFFICIENCY	HP_VELOPHARYNGEAL_INSUFFICIENCY	19	0.602825	1.4414	0.07393	1	1	475	tags=16%, list=4%, signal=15%	ESS2/NECTIN1/BICRA
GOBP_HISTONE_H3_K4_DEMETHYLATION	GOBP_HISTONE_H3_K4_DEMETHYLATION	GOBP_HISTONE_H3_K4_DEMETHYLATION	7	0.759291	1.44113	0.073501	1	1	2803	tags=86%, list=21%, signal=67%	RIOX2/RIOX1/KDM5D/KDM5C/KDM5A/KDM1A
GOMF_DEMETHYLASE_ACTIVITY	GOMF_DEMETHYLASE_ACTIVITY	GOMF_DEMETHYLASE_ACTIVITY	31	0.556731	1.4402	0.0619127	1	1	3544	tags=52%, list=27%, signal=38%	RIOX2/RIOX1/CYP51A1/UTY/FBXL19/KDM5D/HR/PHF8/KDM6A/KDM5C/KDM5A/KDM1A/PHF2/KDM3A/FTO/KDM2A
HP_TYPE_1_FIBERS_RELATIVELY_SMALLER_THAN_TYPE_2_FIBERS	HP_TYPE_1_FIBERS_RELATIVELY_SMALLER_THAN_TYPE_2_FIBERS	HP_TYPE_1_FIBERS_RELATIVELY_SMALLER_THAN_TYPE_2_FIBERS	3	0.894852	1.43857	0.0488722	1	1	118	tags=33%, list=1%, signal=33%	SELENON
GOBP_NEGATIVE_REGULATION_OF_MRNA_CATABOLIC_PROCESS	GOBP_NEGATIVE_REGULATION_OF_MRNA_CATABOLIC_PROCESS	GOBP_NEGATIVE_REGULATION_OF_MRNA_CATABOLIC_PROCESS	45	0.529442	1.43804	0.0321374	1	1	243	tags=9%, list=2%, signal=9%	TENT5A/TENT5C/TENT4B/TENT4A
HP_ABNORMALITY_OF_THE_NASAL_TIP	HP_ABNORMALITY_OF_THE_NASAL_TIP	HP_ABNORMALITY_OF_THE_NASAL_TIP	247	0.418596	1.43791	0.00176459	0.246847	0.246847	4154	tags=51%, list=32%, signal=36%	UFD1/MESD/CPLANE1/ESS2/BICRA/CCNQ/KCNH1/ARID1B/KANSL1/MED12/BRAF/GATAD2B/ZBTB20/EPG5/APC/ZNF41/PTCH1/TRRAP/USP27X/ACSL4/MBD5/ZEB2/NXN/KMT2A/KAT6A/STAG2/C2CD3/TBC1D23/DLG3/TCF20/KIF7/ZNF711/TAF1/ZNF81/SOX5/MID2/HUWE1/DGCR8/TONSL/MUSK/CUL7/ASXL2/BCOR/PHF21A/RUSC2/HDAC8/CCNK/ATN1/PRKACA/FMR1/CASK/DPF2/MED13L/MADD/FZD2/PHF8/SPEN/AFF3/ZNF292/ARID1A/KDM6A/AUTS2/AP4S1/ADNP/CDH11/RAB3GAP2/SATB2/NACC1/SRC…
GOBP_IMMUNOGLOBULIN_PRODUCTION_INVOLVED_IN_IMMUNOGLOBULIN_MEDIATED_IMMUNE_RESPONSE	GOBP_IMMUNOGLOBULIN_PRODUCTION_INVOLVED_IN_IMMUNOGLOBULIN_MEDIATED_IMMUNE_RESPONSE	GOBP_IMMUNOGLOBULIN_PRODUCTION_INVOLVED_IN_IMMUNOGLOBULIN_MEDIATED_IMMUNE_RESPONSE	46	0.529023	1.43791	0.0209507	1	1	2395	tags=28%, list=18%, signal=23%	SHLD2/SHLD1/NSD2/SHLD3/SUPT6H/BATF/ATAD5/RIF1/TP53BP1/PAXIP1/MSH6/NBN/APLF
HP_Y_LINKED_INHERITANCE	HP_Y_LINKED_INHERITANCE	HP_Y_LINKED_INHERITANCE	3	0.894284	1.43766	0.0488722	1	1	1390	tags=100%, list=11%, signal=89%	DDX3Y/USP9Y/KDM5D
GOBP_NEGATIVE_REGULATION_OF_PROTEIN_KINASE_B_SIGNALING	GOBP_NEGATIVE_REGULATION_OF_PROTEIN_KINASE_B_SIGNALING	GOBP_NEGATIVE_REGULATION_OF_PROTEIN_KINASE_B_SIGNALING	31	0.555491	1.43699	0.0619127	1	1	47	tags=10%, list=0%, signal=10%	RACK1/NOP53/CAVIN3
GOBP_TRANSLATIONAL_ELONGATION	GOBP_TRANSLATIONAL_ELONGATION	GOBP_TRANSLATIONAL_ELONGATION	42	0.535873	1.43692	0.0480591	1	1	362	tags=7%, list=3%, signal=7%	RACK1/SELENOT/EFL1
HP_PROMINENT_NASAL_BRIDGE	HP_PROMINENT_NASAL_BRIDGE	HP_PROMINENT_NASAL_BRIDGE	159	0.442652	1.43642	0.00403719	0.44901	0.44901	4032	tags=50%, list=31%, signal=35%	UFD1/CPLANE1/BICRA/NEXMIF/ERCC6/CENPF/KANSL1/PMM2/MED12/NR2F1/POLR1A/RLIM/RPGRIP1L/PCNT/SIN3A/TRRAP/KIAA0586/ZNF699/MED13/HERC1/KAT6A/IFT172/KIF7/STAG1/RTTN/MIA3/PIBF1/BRCA1/BCOR/PHF21A/HDAC8/HIVEP2/CEP120/WDPCP/CASK/SPEN/SPECC1L/NBN/BBS7/ANKRD11/AHI1/IFT74/RAB3GAP2/SATB2/KDM5C/MECP2/WDR37/ZMIZ1/TBCK/DOCK7/TCF4/VPS13B/SMC1A/CSPP1/SEC24C/ZNF335/INPP5E/FGFR2/RREB1/DYRK1A/TMEM67/ARL13B/NPHP1/BBS4/OT…
GOBP_INOSINE_METABOLIC_PROCESS	GOBP_INOSINE_METABOLIC_PROCESS	GOBP_INOSINE_METABOLIC_PROCESS	3	0.893469	1.43635	0.0507519	1	1	249	tags=33%, list=2%, signal=33%	ADA2
GOBP_MAINTENANCE_OF_CENTROSOME_LOCATION	GOBP_MAINTENANCE_OF_CENTROSOME_LOCATION	GOBP_MAINTENANCE_OF_CENTROSOME_LOCATION	4	0.85538	1.43579	0.0784314	1	1	244	tags=25%, list=2%, signal=25%	SPOUT1
HP_PREAXIAL_FOOT_POLYDACTYLY	HP_PREAXIAL_FOOT_POLYDACTYLY	HP_PREAXIAL_FOOT_POLYDACTYLY	12	0.67893	1.43539	0.0703125	1	1	2239	tags=42%, list=17%, signal=35%	CPLANE1/NSD2/GLI3/KIF7/MEGF8
GOBP_MITOTIC_DNA_REPLICATION	GOBP_MITOTIC_DNA_REPLICATION	GOBP_MITOTIC_DNA_REPLICATION	9	0.72942	1.43521	0.0671937	1	1	1030	tags=22%, list=8%, signal=20%	RTF2/BRCA2
HP_ABNORMAL_GERM_CELL_MORPHOLOGY	HP_ABNORMAL_GERM_CELL_MORPHOLOGY	HP_ABNORMAL_GERM_CELL_MORPHOLOGY	15	0.639356	1.43453	0.072549	1	1	3847	tags=73%, list=29%, signal=52%	FSIP2/ARMC2/CFAP70/CFAP69/NANOS1/CDC14A/CFAP44/DNAH1/CEP112/TSGA10/SPEF2
GOBP_RESPONSE_TO_MITOCHONDRIAL_DEPOLARISATION	GOBP_RESPONSE_TO_MITOCHONDRIAL_DEPOLARISATION	GOBP_RESPONSE_TO_MITOCHONDRIAL_DEPOLARISATION	17	0.614942	1.43445	0.0710173	1	1	1873	tags=24%, list=14%, signal=20%	ATP5IF1/PRKN/VPS13C/HUWE1
GOBP_REGULATION_OF_CYCLIC_NUCLEOTIDE_PHOSPHODIESTERASE_ACTIVITY	GOBP_REGULATION_OF_CYCLIC_NUCLEOTIDE_PHOSPHODIESTERASE_ACTIVITY	GOBP_REGULATION_OF_CYCLIC_NUCLEOTIDE_PHOSPHODIESTERASE_ACTIVITY	9	0.728979	1.43435	0.0671937	1	1	1	tags=11%, list=0%, signal=11%	RACK1
GOCC_FANCM_MHF_COMPLEX	GOCC_FANCM_MHF_COMPLEX	GOCC_FANCM_MHF_COMPLEX	4	0.853736	1.43303	0.0784314	1	1	558	tags=50%, list=4%, signal=48%	CENPX/CENPS
GOBP_NEGATIVE_REGULATION_OF_NEURON_MIGRATION	GOBP_NEGATIVE_REGULATION_OF_NEURON_MIGRATION	GOBP_NEGATIVE_REGULATION_OF_NEURON_MIGRATION	9	0.727582	1.4316	0.06917	1	1	1168	tags=44%, list=9%, signal=41%	NEXMIF/TNN/GNRH1/GPR173
GOBP_POSITIVE_REGULATION_OF_DOUBLE_STRAND_BREAK_REPAIR_VIA_HOMOLOGOUS_RECOMBINATION	GOBP_POSITIVE_REGULATION_OF_DOUBLE_STRAND_BREAK_REPAIR_VIA_HOMOLOGOUS_RECOMBINATION	GOBP_POSITIVE_REGULATION_OF_DOUBLE_STRAND_BREAK_REPAIR_VIA_HOMOLOGOUS_RECOMBINATION	27	0.561687	1.43122	0.0538462	1	1	3529	tags=48%, list=27%, signal=35%	MRNIP/HDGFL2/ERCC6/TRRAP/BRD8/WDR48/WRAP53/ARID2/POGZ/TIMELESS/RBBP8/EPC1/EP400
GOBP_DNA_TEMPLATED_TRANSCRIPTION_ELONGATION	GOBP_DNA_TEMPLATED_TRANSCRIPTION_ELONGATION	GOBP_DNA_TEMPLATED_TRANSCRIPTION_ELONGATION	65	0.498781	1.43121	0.0199957	1	1	4125	tags=52%, list=31%, signal=36%	ELOB/ELOA/ERCC6/LDB1/SUPT6H/CDK13/DDX39B/SETD2/SUPT16H/CCNT1/TEFM/ELP4/HNRNPU/EAF2/CCNK/CDK12/CCNT2/ELL/TSFM/RNF8/AXIN1/SCAF8/CTR9/LEO1/THOC1/WDR43/KAT7/RECQL5/ZMYND11/SETD5/PAF1/NELFA/POLR1E/ELP2
HP_SHORT_1ST_METACARPAL	HP_SHORT_1ST_METACARPAL	HP_SHORT_1ST_METACARPAL	14	0.649205	1.43045	0.074364	1	1	2864	tags=64%, list=22%, signal=50%	VPS35L/PCNT/HOXA13/NIPBL/HDAC8/FZD2/FANCI/MEG3/SMC1A
GOMF_MODIFICATION_DEPENDENT_PROTEIN_BINDING	GOMF_MODIFICATION_DEPENDENT_PROTEIN_BINDING	GOMF_MODIFICATION_DEPENDENT_PROTEIN_BINDING	134	0.447311	1.42976	0.0113835	0.877462	0.877462	3366	tags=37%, list=26%, signal=28%	UFD1/MINDY2/BABAM2/ABRAXAS1/ABRAXAS2/HDGFL2/MINDY1/ATRIP/PLCG2/CHD8/MORC3/RAD18/SPIN4/TNFAIP3/KMT2A/NCAPD3/PSME4/TP53BP1/FAN1/TAF1/WDR81/ZMYND8/ANK2/PRPF8/MSH6/CBX5/FMR1/PYGO1/DPF2/IDE/PHF8/ATAD2B/SPIN2A/CDYL2/SPIN3/PML/KDM5A/YEATS2/ZRANB3/USP15/BAZ2A/PHF13/PHF2/KMT2E/UIMC1/L3MBTL1/ZRANB1/RNF169/BPTF/ATRX
GOBP_POSITIVE_REGULATION_OF_MONOCYTE_CHEMOTACTIC_PROTEIN_1_PRODUCTION	GOBP_POSITIVE_REGULATION_OF_MONOCYTE_CHEMOTACTIC_PROTEIN_1_PRODUCTION	GOBP_POSITIVE_REGULATION_OF_MONOCYTE_CHEMOTACTIC_PROTEIN_1_PRODUCTION	9	0.726438	1.42934	0.0731225	1	1	2240	tags=56%, list=17%, signal=46%	SELENOK/IL1B/TRPV4/OAS1/AGER
HP_GENERALIZED_MYOCLONIC_ATONIC_SEIZURE	HP_GENERALIZED_MYOCLONIC_ATONIC_SEIZURE	HP_GENERALIZED_MYOCLONIC_ATONIC_SEIZURE	5	0.812939	1.42812	0.0838207	1	1	1886	tags=80%, list=14%, signal=69%	NEXMIF/MED13/CHD2/SYNGAP1
HP_METATARSUS_VALGUS	HP_METATARSUS_VALGUS	HP_METATARSUS_VALGUS	16	0.625564	1.42798	0.0778443	1	1	289	tags=12%, list=2%, signal=12%	RXYLT1/LARGE1
GOBP_NUCLEAR_TRANSCRIBED_MRNA_CATABOLIC_PROCESS_DEADENYLATION_DEPENDENT_DECAY	GOBP_NUCLEAR_TRANSCRIBED_MRNA_CATABOLIC_PROCESS_DEADENYLATION_DEPENDENT_DECAY	GOBP_NUCLEAR_TRANSCRIBED_MRNA_CATABOLIC_PROCESS_DEADENYLATION_DEPENDENT_DECAY	55	0.506273	1.42565	0.0310965	1	1	243	tags=7%, list=2%, signal=7%	TUT4/TUT7/TENT4B/TENT4A
GOMF_PHOSPHATIDYLINOSITOL_BISPHOSPHATE_PHOSPHATASE_ACTIVITY	GOMF_PHOSPHATIDYLINOSITOL_BISPHOSPHATE_PHOSPHATASE_ACTIVITY	GOMF_PHOSPHATIDYLINOSITOL_BISPHOSPHATE_PHOSPHATASE_ACTIVITY	20	0.589512	1.42538	0.0800781	1	1	3606	tags=60%, list=27%, signal=44%	PIP4P2/PIP4P1/SYNJ1/INPP5B/SYNJ2/PIKFYVE/MTMR3/MTMR4/INPP5E/MTM1/OCRL/INPP5D
GOBP_POSITIVE_REGULATION_OF_VOLTAGE_GATED_CALCIUM_CHANNEL_ACTIVITY	GOBP_POSITIVE_REGULATION_OF_VOLTAGE_GATED_CALCIUM_CHANNEL_ACTIVITY	GOBP_POSITIVE_REGULATION_OF_VOLTAGE_GATED_CALCIUM_CHANNEL_ACTIVITY	7	0.750926	1.42526	0.0812379	1	1	182	tags=14%, list=1%, signal=14%	NIPSNAP2
HP_ABNORMAL_STERNAL_OSSIFICATION	HP_ABNORMAL_STERNAL_OSSIFICATION	HP_ABNORMAL_STERNAL_OSSIFICATION	7	0.750711	1.42485	0.0812379	1	1	360	tags=14%, list=3%, signal=14%	NSD2
GOBP_CYTOPLASMIC_PATTERN_RECOGNITION_RECEPTOR_SIGNALING_PATHWAY	GOBP_CYTOPLASMIC_PATTERN_RECOGNITION_RECEPTOR_SIGNALING_PATHWAY	GOBP_CYTOPLASMIC_PATTERN_RECOGNITION_RECEPTOR_SIGNALING_PATHWAY	46	0.52408	1.42447	0.0237628	1	1	2771	tags=39%, list=21%, signal=31%	NOP53/UFD1/ERBIN/LACC1/CLPB/TNFAIP3/PTPN22/TLR4/CYLD/DDX58/TRAF6/RIOK3/ALPK1/PUM2/ITCH/OASL/USP15/PUM1
HP_ABNORMAL_PULMONARY_VALVE_MORPHOLOGY	HP_ABNORMAL_PULMONARY_VALVE_MORPHOLOGY	HP_ABNORMAL_PULMONARY_VALVE_MORPHOLOGY	52	0.510756	1.42368	0.0441357	1	1	3900	tags=56%, list=30%, signal=39%	UFD1/SALL1/BRAF/LZTR1/POLR3A/ZNF699/ZEB2/NXN/CBL/KIF7/NOTCH1/MED13L/SOS1/GLI2/DDX3X/SEC24C/ARHGAP31/SOS2/RREB1/DYRK1A/DISP1/ATRX/NRAS/HIRA/POLA1/DACT1/DOCK6/PIGL/RIT1
HP_UTERUS_DIDELPHYS	HP_UTERUS_DIDELPHYS	HP_UTERUS_DIDELPHYS	7	0.749848	1.42321	0.0812379	1	1	2754	tags=86%, list=21%, signal=68%	INTU/WDR35/HOXA13/IFT80/DYNC2H1/AXIN1
GOBP_POSITIVE_REGULATION_OF_PROTEIN_DEUBIQUITINATION	GOBP_POSITIVE_REGULATION_OF_PROTEIN_DEUBIQUITINATION	GOBP_POSITIVE_REGULATION_OF_PROTEIN_DEUBIQUITINATION	7	0.749448	1.42245	0.0851064	1	1	35	tags=14%, list=0%, signal=14%	NOP53
GOMF_LIM_DOMAIN_BINDING	GOMF_LIM_DOMAIN_BINDING	GOMF_LIM_DOMAIN_BINDING	5	0.80945	1.422	0.08577	1	1	1077	tags=40%, list=8%, signal=37%	KAT14/LDB1
GOBP_INTERSTRAND_CROSS_LINK_REPAIR	GOBP_INTERSTRAND_CROSS_LINK_REPAIR	GOBP_INTERSTRAND_CROSS_LINK_REPAIR	24	0.57867	1.42199	0.0666667	1	1	3639	tags=58%, list=28%, signal=42%	CENPX/CENPS/MCM8/RFWD3/FAN1/ATR/FANCM/ERCC4/RNF8/DCLRE1A/ERCC6L2/FAAP24/DCLRE1B/MCM9
HP_NARROW_PALPEBRAL_FISSURE	HP_NARROW_PALPEBRAL_FISSURE	HP_NARROW_PALPEBRAL_FISSURE	39	0.538947	1.42182	0.0508475	1	1	3117	tags=56%, list=24%, signal=43%	ESS2/BICRA/PHF6/GATAD2B/WDR35/PCNT/MED13/TRIP12/KMT2A/DGCR8/DNMT3A/SPEN/ADNP/SMARCA2/MEG3/PGM3/ARID2/PDE4D/GPC6/HDAC4/DDX6/DDR2
HP_ABNORMALITY_OF_THE_1ST_METACARPAL	HP_ABNORMALITY_OF_THE_1ST_METACARPAL	HP_ABNORMALITY_OF_THE_1ST_METACARPAL	19	0.59432	1.42107	0.0797665	1	1	3207	tags=53%, list=24%, signal=40%	VPS35L/PCNT/HOXA13/NIPBL/HDAC8/FZD2/FANCI/MEG3/SMC1A/TRIO
GOBP_NCRNA_METABOLIC_PROCESS	GOBP_NCRNA_METABOLIC_PROCESS	GOBP_NCRNA_METABOLIC_PROCESS	417	0.397588	1.42089	0.000480766	0.0981542	0.0981542	3429	tags=31%, list=26%, signal=24%	RTRAF/NOP53/CAVIN1/TRIR/BUD23/INTS11/UTP11/TUT4/MTREX/TUT7/TENT4B/TENT2/INTS6L/MRM2/INTS14/ELP1/QTRT2/MRM3/UTP25/TRMT9B/HELB/GTF3C1/XPO5/DDX47/URB1/MRM1/MAPT/RPAP2/LARS2/NAT10/ADAT2/MDN1/DDX11/TRNT1/TRMT5/RMRP/POLR1B/METTL4/XRN1/WDR36/RPP21/HEATR1/POP1/PIH1D2/BMS1/UTP20/SRFBP1/PRKDC/RIOK2/DICER1/KRI1/NOL6/NSUN6/DGCR8/UTP14A/SEPSECS/ELP4/ZNHIT6/PDCD11/WARS2/ZNF143/METTL6/GATC/SHQ1/TAF1B/DIS3/TRDMT…
HP_SHORT_RIBS	HP_SHORT_RIBS	HP_SHORT_RIBS	49	0.516354	1.42079	0.0308623	1	1	3124	tags=51%, list=24%, signal=39%	EVC/PAM16/PTCH2/INTU/TTC21B/WDR35/TRPV4/PTCH1/KIAA0586/C2CD3/IFT172/TRIP11/CUL7/ALPL/CEP120/SMO/IFT80/IFT140/DYNC2H1/MEG3/SLC26A2/CSPP1/IFT122/DDR2/TAPT1
HP_SQUARED_ILIAC_BONES	HP_SQUARED_ILIAC_BONES	HP_SQUARED_ILIAC_BONES	9	0.722046	1.4207	0.0770751	1	1	2074	tags=44%, list=16%, signal=37%	NEPRO/PAM16/TRPV4/CEP120
GOBP_NEGATIVE_REGULATION_OF_RESPONSE_TO_OXIDATIVE_STRESS	GOBP_NEGATIVE_REGULATION_OF_RESPONSE_TO_OXIDATIVE_STRESS	GOBP_NEGATIVE_REGULATION_OF_RESPONSE_TO_OXIDATIVE_STRESS	14	0.644639	1.42039	0.074364	1	1	1585	tags=21%, list=12%, signal=19%	RACK1/MCTP1/NCOA7
GOBP_N_ACETYLGLUCOSAMINE_METABOLIC_PROCESS	GOBP_N_ACETYLGLUCOSAMINE_METABOLIC_PROCESS	GOBP_N_ACETYLGLUCOSAMINE_METABOLIC_PROCESS	13	0.658924	1.42008	0.0718447	1	1	289	tags=15%, list=2%, signal=15%	OGA/LARGE1
GOBP_NEGATIVE_REGULATION_OF_TORC1_SIGNALING	GOBP_NEGATIVE_REGULATION_OF_TORC1_SIGNALING	GOBP_NEGATIVE_REGULATION_OF_TORC1_SIGNALING	16	0.621909	1.41964	0.0778443	1	1	1705	tags=31%, list=13%, signal=27%	BMT2/SPAAR/CASTOR3/SZT2/DEPDC5
GOBP_NCRNA_TRANSCRIPTION	GOBP_NCRNA_TRANSCRIPTION	GOBP_NCRNA_TRANSCRIPTION	45	0.522518	1.41923	0.0382853	1	1	2670	tags=38%, list=20%, signal=30%	NOP53/CAVIN1/GTF3C1/RPAP2/DDX11/POLR1B/ZNF143/TAF1B/GTF3C4/MEPCE/SNAPC4/ICE2/ZC3H8/ELL/MTOR/USPL1/NCL
HP_SYNDACTYLY	HP_SYNDACTYLY	HP_SYNDACTYLY	274	0.41084	1.41923	0.0016678	0.244169	0.244169	4005	tags=51%, list=31%, signal=36%	SEM1/MAP3K20/CPLANE1/WASHC5/NECTIN1/BICRA/CCNQ/NEXMIF/ADAMTS3/SALL1/CDAN1/BRCA2/PIEZO2/FRAS1/FAT4/MED12/DCHS1/BTRC/DDX11/APC/PALB2/ZNF41/TTC21B/WDR35/POLR3A/SIN3A/NIPBL/USP27X/ACSL4/BMS1/ZNF699/SETD2/ZEB2/NXN/FANCC/KAT6A/NBAS/IFT172/CHD2/PIK3CA/DLG3/GLI3/KIF7/STAG1/ZNF711/RTTN/NSD1/RFWD3/XYLT1/FLI1/ZNF81/SOX5/MID2/FANCA/SYNGAP1/FGD1/NOTCH1/REV3L/BRCA1/BCOR/PHF21A/HDAC8/CREBBP/CEP120/WDPCP/MED13L/…
HP_DIALEPTIC_SEIZURE	HP_DIALEPTIC_SEIZURE	HP_DIALEPTIC_SEIZURE	155	0.437835	1.4192	0.00891895	0.752779	0.752779	3152	tags=44%, list=24%, signal=34%	PLPBP/VPS35L/NEXMIF/STRADA/KCNB1/PCDH19/MAPK10/MED12/CLCN2/ALMS1/GATAD2B/ZNF41/KCNT2/SPATA5/DNM1L/GOSR2/USP27X/ACSL4/SZT2/SETD2/MBD5/ZEB2/DEPDC5/LAMA2/JRK/CHD2/DLG3/ZNF711/NSD1/ZNF81/MID2/SYNGAP1/MTHFR/SETD1B/HIVEP2/NFKB2/CASK/PNPLA8/DNM1/DMXL2/AFF3/VPS11/TSC2/DYNC1H1/CLTC/TAOK1/CUX1/MTOR/TBK1/TRPM3/SATB2/SON/HCFC1/GNAO1/MECP2/USP9X/SMARCA2/DOCK7/TCF4/WDR26/TSC1/TRIM8/RORB/ASH1L/CACNA1A/POGZ/DYRK…
GOBP_BARBED_END_ACTIN_FILAMENT_CAPPING	GOBP_BARBED_END_ACTIN_FILAMENT_CAPPING	GOBP_BARBED_END_ACTIN_FILAMENT_CAPPING	15	0.632521	1.41919	0.0764706	1	1	494	tags=13%, list=4%, signal=13%	WASHC2C/CARMIL1
GOMF_DNA_HELICASE_ACTIVITY	GOMF_DNA_HELICASE_ACTIVITY	GOMF_DNA_HELICASE_ACTIVITY	54	0.505824	1.41868	0.0307007	1	1	3823	tags=56%, list=29%, signal=40%	FBH1/MRE11/TWNK/ERCC6/HELB/CHD8/ASCC3/DDX11/UPF1/MCM8/SETX/CHD2/WRN/FANCM/NAV2/CHTF18/ZRANB3/CHD4/RFC4/DDX3X/XRCC5/ATRX/SMARCAD1/CHD6/RFC3/G3BP1/MCM9/RECQL5/SUPV3L1/HELQ
GOBP_POSITIVE_REGULATION_OF_PROTEIN_CATABOLIC_PROCESS_IN_THE_VACUOLE	GOBP_POSITIVE_REGULATION_OF_PROTEIN_CATABOLIC_PROCESS_IN_THE_VACUOLE	GOBP_POSITIVE_REGULATION_OF_PROTEIN_CATABOLIC_PROCESS_IN_THE_VACUOLE	3	0.88247	1.41867	0.0676692	1	1	1545	tags=100%, list=12%, signal=88%	LDLR/LRP1/CD81
GOMF_HISTONE_H3_METHYL_LYSINE_4_DEMETHYLASE_ACTIVITY	GOMF_HISTONE_H3_METHYL_LYSINE_4_DEMETHYLASE_ACTIVITY	GOMF_HISTONE_H3_METHYL_LYSINE_4_DEMETHYLASE_ACTIVITY	8	0.727333	1.41863	0.0916179	1	1	2803	tags=75%, list=21%, signal=59%	RIOX2/RIOX1/KDM5D/KDM5C/KDM5A/KDM1A
GOBP_POSITIVE_REGULATION_OF_GASTRULATION	GOBP_POSITIVE_REGULATION_OF_GASTRULATION	GOBP_POSITIVE_REGULATION_OF_GASTRULATION	2	0.959422	1.41849	0.0196701	1	1	1	tags=50%, list=0%, signal=50%	RACK1
HP_TONIC_SEIZURE	HP_TONIC_SEIZURE	HP_TONIC_SEIZURE	64	0.494675	1.4181	0.028924	1	1	2993	tags=44%, list=23%, signal=34%	SQOR/NEXMIF/PCDH19/MAPK10/NSF/MBD5/PTPN23/CHD2/PIK3CA/SYNGAP1/COG2/SETD1B/HIVEP2/CASK/DNM1/DMXL2/DYNC1H1/CLTC/TAOK1/CUX1/TRPM3/GNAO1/MECP2/DOCK7/TCF4/TRIM8/ASH1L/CACNA1A
HP_THORACIC_HYPOPLASIA	HP_THORACIC_HYPOPLASIA	HP_THORACIC_HYPOPLASIA	103	0.455025	1.41809	0.0172519	1	1	3124	tags=37%, list=24%, signal=28%	MESD/TENT5A/NEPRO/EVC/ADAMTS3/PAM16/FAT4/DCHS1/ZBTB20/INTU/PIGN/TTC21B/WDR35/TRPV4/PCNT/RMRP/KIAA0586/KAT6A/IFT172/DLG3/TRIP11/XYLT1/MUSK/BCOR/CEP120/PIK3C2A/IFT80/IFT140/MTOR/DYNC2H1/MEG3/SLC26A2/CSPP1/IFT122/ATP7A/FGFR2/DDR2/TAPT1
GOBP_CD8_POSITIVE_ALPHA_BETA_T_CELL_PROLIFERATION	GOBP_CD8_POSITIVE_ALPHA_BETA_T_CELL_PROLIFERATION	GOBP_CD8_POSITIVE_ALPHA_BETA_T_CELL_PROLIFERATION	7	0.747063	1.41793	0.0870406	1	1	1864	tags=43%, list=14%, signal=37%	VSIR/MAPK8IP1/PTPN22
GOBP_NEGATIVE_REGULATION_OF_DNA_REPLICATION	GOBP_NEGATIVE_REGULATION_OF_DNA_REPLICATION	GOBP_NEGATIVE_REGULATION_OF_DNA_REPLICATION	22	0.576866	1.4176	0.0871287	1	1	3861	tags=64%, list=29%, signal=45%	FBH1/CDAN1/BRCA2/ATR/LIG3/ZRANB3/RAD17/ZNF830/TIMELESS/GTPBP4/PDS5A/FBXO5/SMARCAL1/SLFN11
HP_ABNORMALITY_OF_THE_GLABELLA	HP_ABNORMALITY_OF_THE_GLABELLA	HP_ABNORMALITY_OF_THE_GLABELLA	14	0.64329	1.41741	0.0782779	1	1	475	tags=14%, list=4%, signal=14%	NSD2/BICRA
HP_APLASIA_HYPOPLASIA_OF_THE_CEREBELLAR_VERMIS	HP_APLASIA_HYPOPLASIA_OF_THE_CEREBELLAR_VERMIS	HP_APLASIA_HYPOPLASIA_OF_THE_CEREBELLAR_VERMIS	187	0.423301	1.4173	0.00681912	0.629304	0.629304	3579	tags=46%, list=27%, signal=34%	CCDC32/CPLANE1/TOGARAM1/MRE11/VPS35L/WASHC5/RXYLT1/LARGE1/EVC/CENPF/ARID1B/PIEZO2/FAT4/PMM2/DCHS1/LAMB1/EPG5/NMNAT1/PIGN/WDR35/RPGRIP1L/POLR3A/TRRAP/KIAA0586/SETD2/ZEB2/SACS/PRKDC/LCA5/C2CD3/IFT172/GLI3/KIF7/FKTN/NSD1/TAF1/WDR81/MUSK/SEPSECS/ATR/PIBF1/USP45/BCOR/WARS2/ATN1/CEP120/DPF2/SEMA3E/AFF3/SPECC1L/SEMA6B/ARID1A/PI4KA/GRIA3/AHI1/IFT80/BMP4/IFT140/RAB3GAP2/DYNC2H1/USP9X/SMARCC2/ARID2/IQCB1/T…
GOBP_PURINE_NUCLEOSIDE_CATABOLIC_PROCESS	GOBP_PURINE_NUCLEOSIDE_CATABOLIC_PROCESS	GOBP_PURINE_NUCLEOSIDE_CATABOLIC_PROCESS	5	0.806774	1.4173	0.0896686	1	1	249	tags=20%, list=2%, signal=20%	ADA2
HP_LOW_APGAR_SCORE	HP_LOW_APGAR_SCORE	HP_LOW_APGAR_SCORE	8	0.726507	1.41702	0.0974659	1	1	147	tags=12%, list=1%, signal=12%	PLPBP
GOBP_DNA_CONFORMATION_CHANGE	GOBP_DNA_CONFORMATION_CHANGE	GOBP_DNA_CONFORMATION_CHANGE	194	0.421738	1.41685	0.00492756	0.506433	0.506433	3700	tags=47%, list=28%, signal=34%	SELENOF/FBH1/MRE11/TENT4A/TWNK/GINS4/CDAN1/HELB/NUSAP1/CHD8/ASCC3/LIN54/UBR2/DDX11/UPF1/NCAPD2/MCM8/SIN3A/SETX/ACIN1/UBN2/HELLS/ATF7IP/MCPH1/SHPRH/NCAPD3/ZNF445/KAT6A/PSME4/TSPYL4/RIF1/CHD2/PIK3CA/BAHD1/SAMD1/WRN/SART3/SETDB1/DNMT3A/ZDBF2/PHF8/FANCM/NBN/NAV2/SPTY2D1/SETDB2/SMC5/CHTF18/L3MBTL3/ZNFX1/ZNF304/NASP/EZH1/ITGB3BP/MECP2/ZRANB3/RNF8/CHD4/ABL1/MBD2/CDK2/AXIN1/RFC4/NRDE2/DDX3X/KDM1A/TOP2B/M…
HP_UPSLANTED_PALPEBRAL_FISSURE	HP_UPSLANTED_PALPEBRAL_FISSURE	HP_UPSLANTED_PALPEBRAL_FISSURE	199	0.4212	1.41678	0.00577876	0.55965	0.55965	3922	tags=48%, list=30%, signal=34%	UFD1/CCDC32/BICRA/ADAMTS3/ARID1B/BRCA2/KANSL1/PMM2/GATAD2B/NR2F1/CDK13/PALB2/PIGN/WDR35/PTCH1/PCNT/POLR3A/SIN3A/TRRAP/MCPH1/NXN/FANCC/HERC1/TRIP12/NCAPD3/C2CD3/DLG3/CDK5RAP2/RTTN/RFWD3/HUWE1/FANCA/HNRNPU/BRCA1/CDK6/CREBBP/MED13L/AP3B1/FZD2/PHF8/SPEN/MEGF8/FANCM/SPECC1L/ZNF292/UBE3B/FANCI/NBN/AUTS2/ANKRD11/COPB2/ERCC4/CLTC/PHC1/KDM5C/UBE2T/WNT5A/MECP2/USP9X/ZMIZ1/CHD4/TBCK/TCF4/CEP135/FANCF/GLI2/C…
HP_DISPROPORTIONATE_SHORT_LIMB_SHORT_STATURE	HP_DISPROPORTIONATE_SHORT_LIMB_SHORT_STATURE	HP_DISPROPORTIONATE_SHORT_LIMB_SHORT_STATURE	69	0.488002	1.41638	0.0145293	0.989617	0.989617	3973	tags=52%, list=30%, signal=37%	MESD/TENT5A/EVC/WDR35/RMRP/MYSM1/KIAA0586/NXN/KMT2A/MAB21L2/TRIP11/XYLT1/TONSL/ALPL/CEP120/PKDCC/FZD2/IFT80/MTOR/WNT5A/DYNC2H1/ARCN1/SLC26A2/CSPP1/IFT122/PCYT1A/GPC6/CEP57/DDR2/MBTPS2/SOX9/KIAA0753/HDAC6/ASXL1/GLI1/EVC2
HP_EXCESSIVE_SALIVATION	HP_EXCESSIVE_SALIVATION	HP_EXCESSIVE_SALIVATION	89	0.465339	1.41617	0.0219179	1	1	2691	tags=36%, list=21%, signal=29%	SPART/MRE11/TSPOAP1/NEXMIF/STRADA/PCDH19/MED12/IKZF1/ZNF41/ZBTB11/POLR3B/POLR3A/USP27X/ACSL4/ZEB2/HERC1/DLG3/ZNF711/ZNF81/MID2/SPEN/PI4KA/AP4S1/VPS13A/SATB2/HCFC1/AP4M1/SLC16A2/MECP2/USP9X/SMARCA2/MEG3
GOCC_HEMIDESMOSOME	GOCC_HEMIDESMOSOME	GOCC_HEMIDESMOSOME	5	0.806034	1.41599	0.0955166	1	1	94	tags=20%, list=1%, signal=20%	ERBIN
GOMF_MITOCHONDRION_TARGETING_SEQUENCE_BINDING	GOMF_MITOCHONDRION_TARGETING_SEQUENCE_BINDING	GOMF_MITOCHONDRION_TARGETING_SEQUENCE_BINDING	4	0.843572	1.41597	0.0901961	1	1	207	tags=25%, list=2%, signal=25%	TOMM70
HP_HYDROCEPHALUS	HP_HYDROCEPHALUS	HP_HYDROCEPHALUS	256	0.411251	1.41554	0.00229131	0.293832	0.293832	3894	tags=44%, list=30%, signal=31%	UFD1/TENT5A/CPLANE1/CFAP298/WASHC5/RXYLT1/LARGE1/NSD2/DNAAF4/BICRA/CFAP300/ERCC6/CENPF/BRCA2/CRB2/KANSL1/PTCH2/PIEZO2/FRAS1/MED12/BRAF/LAMB1/ZBTB20/MC1R/PALB2/TRNT1/RPGRIP1L/TRPV4/PTCH1/POLR3A/HELLS/KIAA0586/FANCC/HERC1/STAG2/IFT172/PIK3CA/GLI3/KIF7/FKTN/RFWD3/FANCA/WDR81/MUSK/NOTCH1/HNRNPU/MTHFR/PIBF1/BRCA1/CEP120/CCDC40/CCND2/FANCM/FANCI/SMO/KDM6A/EPHB4/DNAH1/ERCC4/AHI1/VPS33A/TSC2/MT-CYB/FAM11…
GOBP_GLUCOCORTICOID_SECRETION	GOBP_GLUCOCORTICOID_SECRETION	GOBP_GLUCOCORTICOID_SECRETION	5	0.80551	1.41507	0.0955166	1	1	5	tags=20%, list=0%, signal=20%	SELENOM
GOBP_PROTEIN_NEDDYLATION	GOBP_PROTEIN_NEDDYLATION	GOBP_PROTEIN_NEDDYLATION	15	0.63065	1.41499	0.0764706	1	1	14	tags=7%, list=0%, signal=7%	COPS9
GOMF_ATPASE_COUPLED_ION_TRANSMEMBRANE_TRANSPORTER_ACTIVITY	GOMF_ATPASE_COUPLED_ION_TRANSMEMBRANE_TRANSPORTER_ACTIVITY	GOMF_ATPASE_COUPLED_ION_TRANSMEMBRANE_TRANSPORTER_ACTIVITY	8	0.725317	1.4147	0.101365	1	1	27	tags=12%, list=0%, signal=12%	ATP5F1B
GOMF_PYROPHOSPHATE_HYDROLYSIS_DRIVEN_PROTON_TRANSMEMBRANE_TRANSPORTER_ACTIVITY	GOMF_PYROPHOSPHATE_HYDROLYSIS_DRIVEN_PROTON_TRANSMEMBRANE_TRANSPORTER_ACTIVITY	GOMF_PYROPHOSPHATE_HYDROLYSIS_DRIVEN_PROTON_TRANSMEMBRANE_TRANSPORTER_ACTIVITY	8	0.725317	1.4147	0.101365	1	1	27	tags=12%, list=0%, signal=12%	ATP5F1B
HP_MILD_POSTNATAL_GROWTH_RETARDATION	HP_MILD_POSTNATAL_GROWTH_RETARDATION	HP_MILD_POSTNATAL_GROWTH_RETARDATION	10	0.693578	1.41422	0.0994264	1	1	1864	tags=50%, list=14%, signal=43%	ADAMTS3/CDAN1/ERCC6/FAT4/PTPN22
GOMF_RETROMER_COMPLEX_BINDING	GOMF_RETROMER_COMPLEX_BINDING	GOMF_RETROMER_COMPLEX_BINDING	8	0.72505	1.41418	0.101365	1	1	178	tags=25%, list=1%, signal=25%	WASHC2C/WASHC2A
GOBP_PURINE_RIBONUCLEOSIDE_CATABOLIC_PROCESS	GOBP_PURINE_RIBONUCLEOSIDE_CATABOLIC_PROCESS	GOBP_PURINE_RIBONUCLEOSIDE_CATABOLIC_PROCESS	4	0.842374	1.41396	0.0901961	1	1	249	tags=25%, list=2%, signal=25%	ADA2
GOMF_PROTEIN_TRANSPORTER_ACTIVITY	GOMF_PROTEIN_TRANSPORTER_ACTIVITY	GOMF_PROTEIN_TRANSPORTER_ACTIVITY	21	0.579687	1.41392	0.0889328	1	1	1696	tags=19%, list=13%, signal=17%	TOMM70/TIMM29/ABCA1/SEC61A2
HP_PLAGIOCEPHALY	HP_PLAGIOCEPHALY	HP_PLAGIOCEPHALY	88	0.465075	1.413	0.017393	1	1	3618	tags=47%, list=28%, signal=34%	MESD/NEPRO/PRUNE1/ARID1B/MED12/ZBTB20/WDR35/ZNF699/KAT6A/TCF12/TCF20/FKTN/PHF21A/KIDINS220/PKDCC/CASK/MED13L/MADD/ZNF292/POLR2A/ADNP/DYNC1H1/BMP4/SMARCA2/MEG3/ARID2/RNASEH2A/SLC26A2/INPP5E/FBXO11/KIAA1109/EFNB1/FGFR2/TBC1D24/KMT2C/MBTPS2/DHX37/USP7/MAF/NRAS/ADAR
GOBP_SNO_S_RNA_PROCESSING	GOBP_SNO_S_RNA_PROCESSING	GOBP_SNO_S_RNA_PROCESSING	10	0.69289	1.41282	0.0994264	1	1	141	tags=10%, list=1%, signal=10%	TENT4B
GOBP_FERMENTATION	GOBP_FERMENTATION	GOBP_FERMENTATION	4	0.841417	1.41235	0.0921569	1	1	47	tags=25%, list=0%, signal=25%	CAVIN3
GOBP_ABSCISSION	GOBP_ABSCISSION	GOBP_ABSCISSION	3	0.878324	1.412	0.0733083	1	1	89	tags=33%, list=1%, signal=33%	SPART
GOBP_HISTONE_LYSINE_DEMETHYLATION	GOBP_HISTONE_LYSINE_DEMETHYLATION	GOBP_HISTONE_LYSINE_DEMETHYLATION	23	0.578469	1.41168	0.0696721	1	1	3159	tags=52%, list=24%, signal=40%	RIOX2/RIOX1/UTY/KDM5D/HR/PHF8/KDM6A/KDM5C/KDM5A/KDM1A/PHF2/KDM3A
GOBP_NEGATIVE_REGULATION_OF_TELOMERE_MAINTENANCE_VIA_TELOMERE_LENGTHENING	GOBP_NEGATIVE_REGULATION_OF_TELOMERE_MAINTENANCE_VIA_TELOMERE_LENGTHENING	GOBP_NEGATIVE_REGULATION_OF_TELOMERE_MAINTENANCE_VIA_TELOMERE_LENGTHENING	25	0.567235	1.41124	0.0661323	1	1	1467	tags=32%, list=11%, signal=28%	TENT4B/STN1/TEN1/CTC1/GNL3L/DCP2/NAT10/XRN1
GOBP_MITOCHONDRIAL_FUSION	GOBP_MITOCHONDRIAL_FUSION	GOBP_MITOCHONDRIAL_FUSION	29	0.551777	1.41119	0.0647619	1	1	667	tags=10%, list=5%, signal=10%	MIGA1/MIGA2/PRKN
GOMF_SH2_DOMAIN_BINDING	GOMF_SH2_DOMAIN_BINDING	GOMF_SH2_DOMAIN_BINDING	24	0.574167	1.41092	0.0686869	1	1	3908	tags=54%, list=30%, signal=38%	RACK1/CCDC88A/TRPV4/GHR/IRS1/KIT/ABL1/ARHGAP5/CTR9/NUP62/SYK/JAK2/AFAP1
GOBP_POSITIVE_REGULATION_OF_PROTEIN_DEPOLYMERIZATION	GOBP_POSITIVE_REGULATION_OF_PROTEIN_DEPOLYMERIZATION	GOBP_POSITIVE_REGULATION_OF_PROTEIN_DEPOLYMERIZATION	11	0.674124	1.41071	0.0889749	1	1	2124	tags=45%, list=16%, signal=38%	WASHC2C/CARMIL1/TRPV4/PLEK/STMN2
GOBP_PROTEIN_LOCALIZATION_TO_ENDOSOME	GOBP_PROTEIN_LOCALIZATION_TO_ENDOSOME	GOBP_PROTEIN_LOCALIZATION_TO_ENDOSOME	21	0.578112	1.41008	0.0928854	1	1	1546	tags=24%, list=12%, signal=21%	WASHC2C/WASHC2A/DTX3L/AKAP11/ABHD17C
GOBP_ESTABLISHMENT_OF_GOLGI_LOCALIZATION	GOBP_ESTABLISHMENT_OF_GOLGI_LOCALIZATION	GOBP_ESTABLISHMENT_OF_GOLGI_LOCALIZATION	8	0.722932	1.41005	0.105263	1	1	125	tags=12%, list=1%, signal=12%	RIPOR1
GOMF_NETRIN_RECEPTOR_ACTIVITY	GOMF_NETRIN_RECEPTOR_ACTIVITY	GOMF_NETRIN_RECEPTOR_ACTIVITY	3	0.876143	1.4085	0.0789474	1	1	1628	tags=100%, list=12%, signal=88%	UNC5D/UNC5B/UNC5C
GOBP_POSITIVE_REGULATION_OF_PROTEASOMAL_UBIQUITIN_DEPENDENT_PROTEIN_CATABOLIC_PROCESS	GOBP_POSITIVE_REGULATION_OF_PROTEASOMAL_UBIQUITIN_DEPENDENT_PROTEIN_CATABOLIC_PROCESS	GOBP_POSITIVE_REGULATION_OF_PROTEASOMAL_UBIQUITIN_DEPENDENT_PROTEIN_CATABOLIC_PROCESS	76	0.475849	1.40788	0.030584	1	1	667	tags=7%, list=5%, signal=6%	RACK1/ELOB/NOP53/COP1/PRKN
HP_ENLARGED_JOINTS	HP_ENLARGED_JOINTS	HP_ENLARGED_JOINTS	5	0.801113	1.40735	0.0994152	1	1	2614	tags=100%, list=20%, signal=80%	LIFR/TRPV4/KAT6A/KIF7/SRCAP
GOMF_REGULATORY_RNA_BINDING	GOMF_REGULATORY_RNA_BINDING	GOMF_REGULATORY_RNA_BINDING	34	0.535887	1.40702	0.0736648	1	1	3080	tags=44%, list=23%, signal=34%	TUT4/TUT7/SPOUT1/DND1/POU5F1/DICER1/ZC3H7B/FMR1/PUM2/MECP2/MBD2/AGO3/PUM1/RC3H1/KCNQ1OT1
HP_ABNORMAL_SPERMATOGENESIS	HP_ABNORMAL_SPERMATOGENESIS	HP_ABNORMAL_SPERMATOGENESIS	66	0.488843	1.40611	0.0236757	1	1	3715	tags=55%, list=28%, signal=39%	ARMC2/BRCA2/DDX3Y/USP9Y/GNRH1/CFAP70/MAP3K1/ALMS1/PALB2/MCM8/KDM5D/NANOS1/TAC3/FANCC/SPRY4/RFWD3/FANCA/HS6ST1/BRCA1/FANCM/FANCI/ATM/ERCC4/KIT/UBE2T/FANCF/BCL10/SEMA3A/TEX11/DHX37/WDR11/SOX9/OCRL/FANCL/HFE/NSMF
GOBP_TETRAHYDROFOLATE_BIOSYNTHETIC_PROCESS	GOBP_TETRAHYDROFOLATE_BIOSYNTHETIC_PROCESS	GOBP_TETRAHYDROFOLATE_BIOSYNTHETIC_PROCESS	7	0.740654	1.40576	0.098646	1	1	246	tags=14%, list=2%, signal=14%	DHFR2
HP_ERYTHEMA_NODOSUM	HP_ERYTHEMA_NODOSUM	HP_ERYTHEMA_NODOSUM	5	0.800199	1.40574	0.101365	1	1	249	tags=20%, list=2%, signal=20%	ADA2
HP_MOLAR_TOOTH_SIGN_ON_MRI	HP_MOLAR_TOOTH_SIGN_ON_MRI	HP_MOLAR_TOOTH_SIGN_ON_MRI	31	0.543393	1.40569	0.0676692	1	1	3863	tags=55%, list=29%, signal=39%	CPLANE1/TOGARAM1/RPGRIP1L/KIAA0586/C2CD3/KIF7/PIBF1/CEP120/AHI1/CSPP1/INPP5E/TMEM67/ARL13B/NPHP1/ARMC9/KIAA0753/CEP290
GOBP_NEGATIVE_REGULATION_OF_SMOOTHENED_SIGNALING_PATHWAY	GOBP_NEGATIVE_REGULATION_OF_SMOOTHENED_SIGNALING_PATHWAY	GOBP_NEGATIVE_REGULATION_OF_SMOOTHENED_SIGNALING_PATHWAY	27	0.551622	1.40557	0.0615385	1	1	2483	tags=44%, list=19%, signal=36%	RACK1/MOSMO/PTCH2/BTRC/PTCH1/IFT172/GLI3/GLIS2/KIF7/PRKACA/MEGF8/HERC4
HP_NON_OBSTRUCTIVE_AZOOSPERMIA	HP_NON_OBSTRUCTIVE_AZOOSPERMIA	HP_NON_OBSTRUCTIVE_AZOOSPERMIA	14	0.637701	1.4051	0.0861057	1	1	4214	tags=86%, list=32%, signal=58%	DDX3Y/USP9Y/GNRH1/NANOS1/TAC3/SPRY4/HS6ST1/FANCM/TEX11/WDR11/NSMF/TEX14
GOMF_CYCLASE_ACTIVITY	GOMF_CYCLASE_ACTIVITY	GOMF_CYCLASE_ACTIVITY	15	0.626217	1.40505	0.0803922	1	1	203	tags=20%, list=2%, signal=20%	DGLUCY/GUCY1A1/GUCY1B1
HP_PREAXIAL_POLYDACTYLY	HP_PREAXIAL_POLYDACTYLY	HP_PREAXIAL_POLYDACTYLY	56	0.495588	1.40454	0.0444527	1	1	3917	tags=52%, list=30%, signal=36%	CPLANE1/NSD2/SALL1/CENPF/INTU/WDR35/RPGRIP1L/KIAA0586/ZNF699/C2CD3/GLI3/KIF7/CEP120/PHF8/MEGF8/SMO/IFT80/BMP4/DYNC2H1/CSPP1/FGFR2/EXTL3/TMEM67/KIAA0753/DACT1/FGFRL1/CEP290/GLI1/NELFA
GOBP_CELLULAR_RESPONSE_TO_LIGHT_INTENSITY	GOBP_CELLULAR_RESPONSE_TO_LIGHT_INTENSITY	GOBP_CELLULAR_RESPONSE_TO_LIGHT_INTENSITY	5	0.799317	1.40419	0.105263	1	1	1458	tags=60%, list=11%, signal=53%	TENT2/SLC24A4/RGS9
HP_ABNORMAL_FACIAL_EXPRESSION	HP_ABNORMAL_FACIAL_EXPRESSION	HP_ABNORMAL_FACIAL_EXPRESSION	103	0.450512	1.40402	0.0197361	1	1	3017	tags=36%, list=23%, signal=28%	MAP3K20/SELENON/MRE11/PLPBP/LARGE1/NECTIN1/TWNK/KCNH1/PCDH19/PIEZO2/MAPT/GATAD2B/SYNJ1/CP/LRP12/LAMA2/GLI3/FKTN/GIGYF2/REV3L/TECPR2/CREBBP/FMR1/DMXL2/KDM6A/DNAJC13/SLC16A2/EIF4G1/MECP2/MEG3/POLG2/PLXND1/EIF2AK2/CACNA1A/ATP7A/GFM2/KNSTRN
GOCC_DNA_REPAIR_COMPLEX	GOCC_DNA_REPAIR_COMPLEX	GOCC_DNA_REPAIR_COMPLEX	34	0.534723	1.40396	0.0736648	1	1	3552	tags=53%, list=27%, signal=39%	PAXX/ATP23/BRCA2/PALB2/PRKDC/TP53BP1/BRCA1/PHF21A/MSH6/FANCI/ATM/ERCC4/PMS2/KDM1A/XRCC5/ERCC8/LIG4/PMS1
GOMF_TRANSLATION_TERMINATION_FACTOR_ACTIVITY	GOMF_TRANSLATION_TERMINATION_FACTOR_ACTIVITY	GOMF_TRANSLATION_TERMINATION_FACTOR_ACTIVITY	4	0.836052	1.40335	0.1	1	1	192	tags=25%, list=1%, signal=25%	MRPL58
GOMF_CATALYTIC_ACTIVITY_ACTING_ON_DNA	GOMF_CATALYTIC_ACTIVITY_ACTING_ON_DNA	GOMF_CATALYTIC_ACTIVITY_ACTING_ON_DNA	169	0.426687	1.4023	0.00463763	0.493418	0.493418	4066	tags=46%, list=31%, signal=32%	FBH1/TENT4B/MRE11/TWNK/MYO18A/ERCC6/HELB/ZGRF1/GEN1/CHD8/ASCC3/DDX11/UPF1/POLE/MCM8/ATAD5/METTL4/SETX/POLB/DICER1/CHD2/TEFM/FAN1/WRN/REV3L/HLTF/LIG3/POLD3/DNMT3A/CRY2/MSH6/DNASE1/BTAF1/FANCM/NAV2/POLH/APLF/CHTF18/ERCC4/RFC1/ZRANB3/CHD4/SMARCA2/TTF2/RFC4/DDX3X/POLG2/TOP2B/APEX2/RAD17/N6AMT1/DCLRE1A/MBD4/XRCC5/BPTF/LIG4/ATRX/FTO/SMARCAD1/TEP1/RBBP8/CHD6/RFC3/G3BP1/DCLRE1B/POLA1/MCM9/SMARCA1/RECQL5/…
HP_STATUS_EPILEPTICUS_WITH_PROMINENT_MOTOR_SYMPTOMS	HP_STATUS_EPILEPTICUS_WITH_PROMINENT_MOTOR_SYMPTOMS	HP_STATUS_EPILEPTICUS_WITH_PROMINENT_MOTOR_SYMPTOMS	10	0.687497	1.40182	0.108987	1	1	1008	tags=30%, list=8%, signal=28%	MRM2/TWNK/PCDH19
HP_TRUNCAL_OBESITY	HP_TRUNCAL_OBESITY	HP_TRUNCAL_OBESITY	42	0.522777	1.4018	0.0591497	1	1	5152	tags=76%, list=39%, signal=46%	PHF6/ALMS1/ZBTB20/PCNT/NIPBL/XYLT1/HDAC8/RNPC3/CREBBP/GHR/FMR1/ADNP/DYRK1B/MEG3/VPS13B/SMC1A/INPP5E/BPTF/SLC10A7/ARL6/BBS1/WAC/SMC3/IGF1R/RAD21/TRAPPC9/CCDC28B/EP300/PSMD12/USP8/AKT2/BRD4
GOBP_ER_OVERLOAD_RESPONSE	GOBP_ER_OVERLOAD_RESPONSE	GOBP_ER_OVERLOAD_RESPONSE	11	0.669387	1.40079	0.0928433	1	1	41	tags=9%, list=0%, signal=9%	SELENOS
HP_ABNORMALITY_OF_TASTE_SENSATION	HP_ABNORMALITY_OF_TASTE_SENSATION	HP_ABNORMALITY_OF_TASTE_SENSATION	5	0.797319	1.40068	0.109162	1	1	465	tags=40%, list=4%, signal=39%	ELP1/RETREG1
HP_ACCESSORY_ORAL_FRENULUM	HP_ACCESSORY_ORAL_FRENULUM	HP_ACCESSORY_ORAL_FRENULUM	10	0.686828	1.40046	0.108987	1	1	2502	tags=50%, list=19%, signal=40%	CPLANE1/C2CD3/GLI3/PRKACA/IFT140
GOMF_NUCLEOCYTOPLASMIC_CARRIER_ACTIVITY	GOMF_NUCLEOCYTOPLASMIC_CARRIER_ACTIVITY	GOMF_NUCLEOCYTOPLASMIC_CARRIER_ACTIVITY	25	0.562672	1.39989	0.0681363	1	1	4860	tags=76%, list=37%, signal=48%	HIKESHI/XPO5/RANBP6/NUP214/XPO4/KPNA5/KPNA4/XPO1/KPNA6/IPO11/SNUPN/TNPO1/XPO6/TNPO2/XPO7/EIF4ENIF1/KPNA1/TNPO3/KPNB1
HP_ESOPHAGEAL_VARIX	HP_ESOPHAGEAL_VARIX	HP_ESOPHAGEAL_VARIX	23	0.573531	1.39963	0.0737705	1	1	3832	tags=52%, list=29%, signal=37%	STN1/ADA2/ALMS1/PHKA2/NOTCH1/ARHGAP31/TMEM67/KIF3B/COG6/SMAD4/JAK2/DOCK6
HP_MICROMELIA	HP_MICROMELIA	HP_MICROMELIA	70	0.48099	1.39935	0.0284625	1	1	3254	tags=50%, list=25%, signal=38%	TENT5A/EVC/PAM16/LIFR/POLE/APC/TTC21B/WDR35/TRPV4/PCNT/RMRP/NIPBL/KIAA0586/NBAS/IFT172/TRIP11/KIF7/CUL7/HDAC8/ALPL/CEP120/FZD2/SMO/IFT80/IFT140/WNT5A/DYNC2H1/PDE4D/SLC26A2/SMC1A/GPC6/FGFR2/DDR2/LRP4/MBTPS2
HP_SEVERE_EXPRESSIVE_LANGUAGE_DELAY	HP_SEVERE_EXPRESSIVE_LANGUAGE_DELAY	HP_SEVERE_EXPRESSIVE_LANGUAGE_DELAY	11	0.668677	1.39931	0.0947776	1	1	4141	tags=91%, list=32%, signal=62%	ARID1B/SPATA5/HERC1/TAF1/GRIA3/POGZ/KMT2C/ASXL1/EHMT1/DPYD
GOBP_REGULATION_OF_GASTRULATION	GOBP_REGULATION_OF_GASTRULATION	GOBP_REGULATION_OF_GASTRULATION	10	0.686124	1.39902	0.108987	1	1	1759	tags=30%, list=13%, signal=26%	RACK1/CRB2/TGIF2
GOCC_MICROTUBULE_MINUS_END	GOCC_MICROTUBULE_MINUS_END	GOCC_MICROTUBULE_MINUS_END	5	0.796338	1.39896	0.111111	1	1	1879	tags=60%, list=14%, signal=51%	ABRAXAS2/NUMA1/CAMSAP2
HP_BONE_MARROW_HYPOCELLULARITY	HP_BONE_MARROW_HYPOCELLULARITY	HP_BONE_MARROW_HYPOCELLULARITY	48	0.510762	1.39805	0.0404888	1	1	3776	tags=50%, list=29%, signal=36%	ADA2/EFL1/CTC1/BRCA2/CLPB/TET2/CASP10/MYSM1/FANCC/FLI1/FANCI/NBN/ERCC4/VPS33A/WRAP53/UBE2T/PGM3/FANCF/SF3B1/ERCC6L2/FANCL/SRP54/SMARCAL1/SAMD9
GOBP_POSITIVE_REGULATION_OF_PROTEOLYSIS_INVOLVED_IN_CELLULAR_PROTEIN_CATABOLIC_PROCESS	GOBP_POSITIVE_REGULATION_OF_PROTEOLYSIS_INVOLVED_IN_CELLULAR_PROTEIN_CATABOLIC_PROCESS	GOBP_POSITIVE_REGULATION_OF_PROTEOLYSIS_INVOLVED_IN_CELLULAR_PROTEIN_CATABOLIC_PROCESS	103	0.448587	1.39802	0.0211162	1	1	2754	tags=24%, list=21%, signal=19%	RACK1/ELOB/ATP5IF1/NOP53/COP1/PRKN/SOCS4/OSBPL7/TAF1/CTSC/RNF19A/ZER1/FMR1/MDM2/DET1/AGTPBP1/RNFT1/BBS7/SH3RF3/GCLC/RNF217/PRICKLE1/DAB2IP/ZYG11B/AXIN1
HP_JOINT_LAXITY	HP_JOINT_LAXITY	HP_JOINT_LAXITY	160	0.430411	1.39788	0.00682225	0.629304	0.629304	3119	tags=39%, list=24%, signal=30%	TENT5A/BUD23/MRE11/BICRA/STRADA/ARID1B/KANSL1/FAT4/PMM2/MED12/GNRH1/DCHS1/GATAD2B/WDR35/PPP1R15B/RMRP/SIN3A/TAC3/SETD2/HERC1/STX1A/CBL/PIK3CA/STAG1/NSD1/SPRY4/XYLT1/FGD1/HS6ST1/TONSL/EXOC6B/CREBBP/MYO9A/FMR1/DPF2/ARID1A/KDM6A/AP4S1/GRIA3/DLG4/ADNP/COL13A1/COL5A2/RAB3GAP2/SATB2/MAN2B1/SRCAP/AP4M1/RET/USP9X/SMARCA2/MEG3/SMARCC2/ARID2/COL5A1/DDX3X/PDE4D/IFT122/ATP7A/POGZ/EFNB1/CLIP2/AHDC1
HP_ABNORMALITY_OF_NEUTROPHIL_PHYSIOLOGY	HP_ABNORMALITY_OF_NEUTROPHIL_PHYSIOLOGY	HP_ABNORMALITY_OF_NEUTROPHIL_PHYSIOLOGY	11	0.667905	1.39769	0.0947776	1	1	1092	tags=27%, list=8%, signal=25%	CYBC1/EFL1/PMM2
GOBP_CARBOHYDRATE_DERIVATIVE_BIOSYNTHETIC_PROCESS	GOBP_CARBOHYDRATE_DERIVATIVE_BIOSYNTHETIC_PROCESS	GOBP_CARBOHYDRATE_DERIVATIVE_BIOSYNTHETIC_PROCESS	439	0.388851	1.39732	0.000475157	0.0981542	0.0981542	289	tags=5%, list=2%, signal=5%	ATP5F1E/ATP5MG/ATP5MC2/ATP5ME/ATP5PF/ATP5MC3/ATP5MF/ATP5PD/ATP5PO/ATP5F1B/ATP5F1C/ATP5F1A/ATP5MC1/ATP5PB/ATP5F1D/OGA/GUCY1A1/GUCY1B1/DHFR2/ADA2/RXYLT1/LARGE1
HP_AZOOSPERMIA	HP_AZOOSPERMIA	HP_AZOOSPERMIA	55	0.496188	1.39725	0.039655	1	1	3715	tags=58%, list=28%, signal=42%	BRCA2/DDX3Y/USP9Y/GNRH1/MAP3K1/PALB2/MCM8/KDM5D/NANOS1/TAC3/FANCC/SPRY4/RFWD3/FANCA/HS6ST1/BRCA1/FANCM/FANCI/ERCC4/KIT/UBE2T/FANCF/BCL10/SEMA3A/TEX11/DHX37/WDR11/SOX9/OCRL/FANCL/HFE/NSMF
GOBP_TACHYKININ_RECEPTOR_SIGNALING_PATHWAY	GOBP_TACHYKININ_RECEPTOR_SIGNALING_PATHWAY	GOBP_TACHYKININ_RECEPTOR_SIGNALING_PATHWAY	3	0.868698	1.39653	0.0845865	1	1	1506	tags=67%, list=11%, signal=59%	GRK2/TAC3
GOBP_MITOCHONDRIAL_CALCIUM_ION_HOMEOSTASIS	GOBP_MITOCHONDRIAL_CALCIUM_ION_HOMEOSTASIS	GOBP_MITOCHONDRIAL_CALCIUM_ION_HOMEOSTASIS	17	0.598578	1.39628	0.0825336	1	1	399	tags=12%, list=3%, signal=11%	MAIP1/MCUB
HP_ABNORMAL_BOWMAN_CAPSULE_MORPHOLOGY	HP_ABNORMAL_BOWMAN_CAPSULE_MORPHOLOGY	HP_ABNORMAL_BOWMAN_CAPSULE_MORPHOLOGY	4	0.831636	1.39593	0.103922	1	1	144	tags=25%, list=1%, signal=25%	KIRREL1
GOMF_RNA_BINDING_INVOLVED_IN_POSTTRANSCRIPTIONAL_GENE_SILENCING	GOMF_RNA_BINDING_INVOLVED_IN_POSTTRANSCRIPTIONAL_GENE_SILENCING	GOMF_RNA_BINDING_INVOLVED_IN_POSTTRANSCRIPTIONAL_GENE_SILENCING	2	0.943288	1.39463	0.0528087	1	1	128	tags=50%, list=1%, signal=50%	MARF1
HP_CENTRAL_Y_SHAPED_METACARPAL	HP_CENTRAL_Y_SHAPED_METACARPAL	HP_CENTRAL_Y_SHAPED_METACARPAL	7	0.734652	1.39437	0.110251	1	1	1826	tags=43%, list=14%, signal=37%	CPLANE1/INTU/KIF7
GOBP_NEGATIVE_REGULATION_OF_GLYCOGEN_METABOLIC_PROCESS	GOBP_NEGATIVE_REGULATION_OF_GLYCOGEN_METABOLIC_PROCESS	GOBP_NEGATIVE_REGULATION_OF_GLYCOGEN_METABOLIC_PROCESS	5	0.793679	1.39429	0.11306	1	1	41	tags=20%, list=0%, signal=20%	SELENOS
GOBP_RIG_I_SIGNALING_PATHWAY	GOBP_RIG_I_SIGNALING_PATHWAY	GOBP_RIG_I_SIGNALING_PATHWAY	22	0.567255	1.39398	0.0970297	1	1	56	tags=9%, list=0%, signal=9%	NOP53/UFD1
HP_ABSENT_OR_MINIMALLY_OSSIFIED_VERTEBRAL_BODIES	HP_ABSENT_OR_MINIMALLY_OSSIFIED_VERTEBRAL_BODIES	HP_ABSENT_OR_MINIMALLY_OSSIFIED_VERTEBRAL_BODIES	11	0.666002	1.39371	0.10058	1	1	3437	tags=73%, list=26%, signal=54%	VPS35L/WDR35/TRIP11/ALPL/IFT80/DYNC2H1/SLC26A2/SOX9
HP_PSEUDOEPIPHYSES_OF_THE_METACARPALS	HP_PSEUDOEPIPHYSES_OF_THE_METACARPALS	HP_PSEUDOEPIPHYSES_OF_THE_METACARPALS	6	0.763448	1.39326	0.117308	1	1	1432	tags=50%, list=11%, signal=45%	NSD2/SALL1/PCNT
HP_IRREGULAR_DENTITION	HP_IRREGULAR_DENTITION	HP_IRREGULAR_DENTITION	5	0.792601	1.3924	0.11501	1	1	1350	tags=60%, list=10%, signal=54%	FAT4/DCHS1/NMNAT1
GOMF_OMEGA_PEPTIDASE_ACTIVITY	GOMF_OMEGA_PEPTIDASE_ACTIVITY	GOMF_OMEGA_PEPTIDASE_ACTIVITY	84	0.462315	1.39203	0.0228095	1	1	2375	tags=26%, list=18%, signal=22%	UFD1/MINDY2/MINDY3/MINDY1/ZUP1/MINDY4/USP9Y/USP46/USP49/USP24/MYSM1/USP27X/TNFAIP3/VCPIP1/CYLD/USP45/BACE1/YOD1/USP31/USP33/USP37/USP28
GOBP_PROTEIN_LOCALIZATION_TO_NUCLEOPLASM	GOBP_PROTEIN_LOCALIZATION_TO_NUCLEOPLASM	GOBP_PROTEIN_LOCALIZATION_TO_NUCLEOPLASM	12	0.658369	1.39192	0.0976562	1	1	35	tags=8%, list=0%, signal=8%	NOP53
GOMF_CATALYTIC_ACTIVITY_ACTING_ON_A_NUCLEIC_ACID	GOMF_CATALYTIC_ACTIVITY_ACTING_ON_A_NUCLEIC_ACID	GOMF_CATALYTIC_ACTIVITY_ACTING_ON_A_NUCLEIC_ACID	463	0.387139	1.39156	0.000535976	0.105163	0.105163	4098	tags=41%, list=31%, signal=29%	BUD23/INTS11/TUT4/MTREX/FBH1/TUT7/TENT4B/MRE11/TENT2/RIDA/MRPL58/MRM2/QTRT2/MRM3/TRMT9B/TWNK/MYO18A/ERCC6/HELB/DDX3Y/ZGRF1/GEN1/DDX47/RNASEK/CHD8/MRM1/ASCC3/LARS2/DCP2/DDX39B/POLR1A/DDX11/UPF1/POLE/MCM8/TRNT1/POLR3B/TRMT5/RMRP/ATAD5/CRCP/POLR3A/POLR1B/METTL4/XRN1/RPP21/SETX/HELLS/POP1/POLB/DHX8/SHPRH/DICER1/CHD2/NSUN6/TEFM/FAN1/AQR/WRN/SEPSECS/REV3L/HLTF/LIG3/WARS2/POLD3/DNMT3A/CRY2/DDX58/METTL6/…
HP_SHORT_THUMB	HP_SHORT_THUMB	HP_SHORT_THUMB	77	0.468077	1.3902	0.0341955	1	1	3176	tags=44%, list=24%, signal=34%	VPS35L/ADA2/NSD2/BICRA/KCNH1/BRCA2/PTCH2/APC/PALB2/PTCH1/PCNT/SIN3A/HOXA13/NIPBL/ZNF699/FANCC/FANCA/BCOR/HDAC8/PKDCC/SEMA3E/FZD2/FANCI/SRCAP/UBE2T/MEG3/FANCF/KDM1A/SLC26A2/SMC1A/KNSTRN/FGFR2/DHODH/LRP4
GOBP_NEGATIVE_REGULATION_OF_CD4_POSITIVE_ALPHA_BETA_T_CELL_PROLIFERATION	GOBP_NEGATIVE_REGULATION_OF_CD4_POSITIVE_ALPHA_BETA_T_CELL_PROLIFERATION	GOBP_NEGATIVE_REGULATION_OF_CD4_POSITIVE_ALPHA_BETA_T_CELL_PROLIFERATION	5	0.791274	1.39006	0.120858	1	1	1179	tags=40%, list=9%, signal=36%	VSIR/CD274
HP_PREAXIAL_HAND_POLYDACTYLY	HP_PREAXIAL_HAND_POLYDACTYLY	HP_PREAXIAL_HAND_POLYDACTYLY	41	0.523414	1.38994	0.0635514	1	1	3917	tags=54%, list=30%, signal=38%	CPLANE1/NSD2/SALL1/WDR35/RPGRIP1L/ZNF699/GLI3/KIF7/PHF8/SMO/IFT80/BMP4/DYNC2H1/CSPP1/FGFR2/EXTL3/TMEM67/DACT1/FGFRL1/CEP290/GLI1/NELFA
HP_HYPOPLASTIC_PUBIC_RAMI	HP_HYPOPLASTIC_PUBIC_RAMI	HP_HYPOPLASTIC_PUBIC_RAMI	4	0.827915	1.38969	0.113725	1	1	360	tags=25%, list=3%, signal=24%	NSD2
HP_BROAD_PHILTRUM	HP_BROAD_PHILTRUM	HP_BROAD_PHILTRUM	31	0.537204	1.38968	0.0733083	1	1	3960	tags=58%, list=30%, signal=41%	NEXMIF/ARID1B/WDR35/CHD2/SYNGAP1/FGD1/DPF2/ARID1A/CDH11/SMARCA2/SMARCC2/ARID2/GLI2/DISP1/MAF/SOX4/PIGL/TBL1XR1
HP_EEG_WITH_POLYSPIKE_WAVE_COMPLEXES	HP_EEG_WITH_POLYSPIKE_WAVE_COMPLEXES	HP_EEG_WITH_POLYSPIKE_WAVE_COMPLEXES	27	0.545311	1.38949	0.0634615	1	1	2552	tags=41%, list=19%, signal=33%	NEXMIF/CLCN2/JRK/CHD2/PIK3CA/SYNGAP1/SETD1B/MYO9A/PI4KA/COL13A1/PRICKLE1
GOBP_RNA_DESTABILIZATION	GOBP_RNA_DESTABILIZATION	GOBP_RNA_DESTABILIZATION	80	0.46351	1.38903	0.0164846	1	1	2804	tags=28%, list=21%, signal=22%	TUT4/TUT7/TENT4B/RIDA/TENT4A/DND1/PATL2/DCP2/UPF1/NANOS1/ZC3H18/TNFRSF1B/GIGYF2/HNRNPU/YTHDF3/CNOT1/DIS3/METTL14/KHSRP/ZFP36L1/PUM1/CNOT2
HP_APLASIA_HYPOPLASIA_OF_THE_ULNA	HP_APLASIA_HYPOPLASIA_OF_THE_ULNA	HP_APLASIA_HYPOPLASIA_OF_THE_ULNA	42	0.517632	1.38801	0.064695	1	1	3176	tags=50%, list=24%, signal=38%	VPS35L/BRCA2/APC/PALB2/FANCC/RFWD3/FANCA/CUL7/EXOC6B/BRCA1/SEMA3E/FANCM/FANCI/ERCC4/UBE2T/DYNC2H1/FANCF/PDE4D/FGFR2/DHODH/LRP4
GOBP_REGULATION_OF_HISTONE_H3_K36_METHYLATION	GOBP_REGULATION_OF_HISTONE_H3_K36_METHYLATION	GOBP_REGULATION_OF_HISTONE_H3_K36_METHYLATION	6	0.760229	1.38739	0.125	1	1	1975	tags=67%, list=15%, signal=57%	NSD3/NSD1/PAXIP1/BCOR
HP_PARIETAL_BOSSING	HP_PARIETAL_BOSSING	HP_PARIETAL_BOSSING	7	0.730905	1.38726	0.121857	1	1	1450	tags=43%, list=11%, signal=38%	PTCH2/PTCH1/POLR3A
GOCC_ENDOPLASMIC_RETICULUM_TUBULAR_NETWORK_MEMBRANE	GOCC_ENDOPLASMIC_RETICULUM_TUBULAR_NETWORK_MEMBRANE	GOCC_ENDOPLASMIC_RETICULUM_TUBULAR_NETWORK_MEMBRANE	5	0.789669	1.38725	0.122807	1	1	145	tags=20%, list=1%, signal=20%	LNPK
HP_FACIAL_CLEFT	HP_FACIAL_CLEFT	HP_FACIAL_CLEFT	11	0.662657	1.38671	0.106383	1	1	3973	tags=82%, list=30%, signal=57%	EVC/FRAS1/WDR35/POLR1B/SPECC1L/IFT80/DYNC2H1/TCOF1/EVC2
HP_BICONVEX_VERTEBRAL_BODIES	HP_BICONVEX_VERTEBRAL_BODIES	HP_BICONVEX_VERTEBRAL_BODIES	3	0.862119	1.38595	0.0996241	1	1	1812	tags=100%, list=14%, signal=86%	RMRP/FN1/TRIP11
GOMF_ADENOSINE_RECEPTOR_BINDING	GOMF_ADENOSINE_RECEPTOR_BINDING	GOMF_ADENOSINE_RECEPTOR_BINDING	3	0.861738	1.38534	0.101504	1	1	249	tags=33%, list=2%, signal=33%	ADA2
HP_LOBULATED_TONGUE	HP_LOBULATED_TONGUE	HP_LOBULATED_TONGUE	10	0.679318	1.38514	0.122371	1	1	2074	tags=40%, list=16%, signal=34%	CPLANE1/C2CD3/KIF7/CEP120
GOCC_RDNA_HETEROCHROMATIN	GOCC_RDNA_HETEROCHROMATIN	GOCC_RDNA_HETEROCHROMATIN	5	0.788458	1.38512	0.128655	1	1	35	tags=20%, list=0%, signal=20%	NOP53
GOMF_MOLECULAR_FUNCTION_INHIBITOR_ACTIVITY	GOMF_MOLECULAR_FUNCTION_INHIBITOR_ACTIVITY	GOMF_MOLECULAR_FUNCTION_INHIBITOR_ACTIVITY	41	0.521598	1.38511	0.0654206	1	1	399	tags=10%, list=3%, signal=9%	RACK1/ATP5IF1/TRAPPC2B/MCUB
GOMF_RNA_METHYLTRANSFERASE_ACTIVITY	GOMF_RNA_METHYLTRANSFERASE_ACTIVITY	GOMF_RNA_METHYLTRANSFERASE_ACTIVITY	61	0.486508	1.38472	0.033634	1	1	4669	tags=54%, list=36%, signal=35%	BUD23/MRM2/MRM3/TRMT9B/MRM1/TRMT5/METTL4/NSUN6/METTL6/TRDMT1/MEPCE/METTL14/TGS1/METTL2B/FTSJ3/ALKBH8/METTL16/CMTR1/THUMPD2/THUMPD3/RNMT/TRMT10A/TRMT11/NSUN3/TRMT12/TRMT10B/TYW3/METTL1/FDXACB1/TRMT10C/TFB1M/TRMT2B/METTL8
HP_CEREBELLAR_DYSPLASIA	HP_CEREBELLAR_DYSPLASIA	HP_CEREBELLAR_DYSPLASIA	17	0.593295	1.38396	0.0882917	1	1	289	tags=12%, list=2%, signal=12%	RXYLT1/LARGE1
HP_CAUDAL_APPENDAGE	HP_CAUDAL_APPENDAGE	HP_CAUDAL_APPENDAGE	5	0.78778	1.38393	0.128655	1	1	2547	tags=80%, list=19%, signal=64%	FAT4/DCHS1/TRPV4/MASP1
HP_ANAL_STENOSIS	HP_ANAL_STENOSIS	HP_ANAL_STENOSIS	22	0.5631	1.38377	0.0990099	1	1	2540	tags=59%, list=19%, signal=48%	CCNQ/SALL1/FRAS1/FAT4/MED12/DCHS1/PIGN/SEMA3E/SPECC1L/SMO/KDM6A/NBN/CDH11
HP_OPEN_MOUTH	HP_OPEN_MOUTH	HP_OPEN_MOUTH	83	0.459584	1.38332	0.0236296	1	1	3586	tags=54%, list=27%, signal=40%	ESS2/NEXMIF/STRADA/KCNH1/KANSL1/MED12/CCDC88A/BRAF/PIGN/SIN3A/TET3/MBD5/ZEB2/LAMA2/TCF20/KIF7/SOX5/DGCR8/REV3L/OGT/ATN1/MED13L/GRIA3/AHI1/CLTC/MTOR/MEG3/TCF4/DST/VPS13B/PDE4D/PLXND1/INPP5E/GFM2/POGZ/EXTL3/TBC1D24/SLC6A8/IL1RAPL1/AKT1/ATRX/DIS3L2/RPS6KA3/NRAS/OCRL
GOBP_POSITIVE_REGULATION_OF_MRNA_METABOLIC_PROCESS	GOBP_POSITIVE_REGULATION_OF_MRNA_METABOLIC_PROCESS	GOBP_POSITIVE_REGULATION_OF_MRNA_METABOLIC_PROCESS	99	0.446436	1.38311	0.0286244	1	1	4998	tags=60%, list=38%, signal=37%	TUT4/TUT7/TENT4B/RIDA/TENT4A/DND1/PATL2/DCP2/UPF1/NANOS1/NCBP1/GIGYF2/HNRNPU/YTHDF3/CNOT1/DIS3/TRA2A/METTL14/KHSRP/ZFP36L1/NCL/PUM1/CNOT2/RC3H1/LEO1/TTC5/SYNCRIP/METTL16/RBMXL1/DIS3L2/FTO/TNRC6A/THRAP3/TNRC6B/EXOSC9/PAF1/GTPBP1/EXOSC2/PAN3/EIF4ENIF1/ROCK2/RC3H2/CPEB1/MLH1/ZC3HAV1/PAN2/PATL1/SAMD4B/DHX9/CDC73/NUP98/SF3B4/SNW1/EXOSC7/BTG2/MOV10/CNOT6L/METTL3/CNOT6
HP_DUODENAL_STENOSIS	HP_DUODENAL_STENOSIS	HP_DUODENAL_STENOSIS	20	0.571906	1.38281	0.0957031	1	1	2780	tags=55%, list=21%, signal=43%	BRCA2/PALB2/FANCC/RFWD3/FANCA/BRCA1/FANCM/FANCI/ERCC4/UBE2T/FANCF
GOBP_GENE_SILENCING_BY_RNA	GOBP_GENE_SILENCING_BY_RNA	GOBP_GENE_SILENCING_BY_RNA	95	0.449125	1.38262	0.020477	1	1	2804	tags=31%, list=21%, signal=24%	TUT4/TUT7/CNOT9/SPOUT1/MIR29B2CHG/MIR34AHG/XPO5/DND1/POU5F1/RMRP/DICER1/DGCR8/ZC3H7B/CNOT1/FMR1/MIR22HG/RIPK1/CARMN/PUM2/BMP4/DDX17/EIF4G1/HELZ/MEG3/AGO3/PUM1/NRDE2/DDX3X/CNOT2
HP_INCREASED_OVERBITE	HP_INCREASED_OVERBITE	HP_INCREASED_OVERBITE	4	0.823271	1.38189	0.117647	1	1	89	tags=25%, list=1%, signal=25%	SPART
GOBP_SISTER_CHROMATID_COHESION	GOBP_SISTER_CHROMATID_COHESION	GOBP_SISTER_CHROMATID_COHESION	37	0.526091	1.38182	0.0769231	1	1	3996	tags=62%, list=30%, signal=43%	MRE11/TENT4A/SGO2/STAG3/DDX11/ESCO1/NIPBL/STAG2/STAG1/HDAC8/SMC5/MAU2/SMC1A/REC8/POGZ/TNKS/FBXW7/ATRX/PDS5A/SLF2/FEN1/SMC3/SLF1
GOBP_POSITIVE_REGULATION_OF_ACTIN_FILAMENT_DEPOLYMERIZATION	GOBP_POSITIVE_REGULATION_OF_ACTIN_FILAMENT_DEPOLYMERIZATION	GOBP_POSITIVE_REGULATION_OF_ACTIN_FILAMENT_DEPOLYMERIZATION	6	0.75658	1.38073	0.130769	1	1	494	tags=33%, list=4%, signal=32%	WASHC2C/CARMIL1
GOBP_PHOSPHATIDYLINOSITOL_DEPHOSPHORYLATION	GOBP_PHOSPHATIDYLINOSITOL_DEPHOSPHORYLATION	GOBP_PHOSPHATIDYLINOSITOL_DEPHOSPHORYLATION	24	0.561773	1.38047	0.0868687	1	1	1464	tags=21%, list=11%, signal=19%	PIP4P2/PIP4P1/SYNJ1/INPP5B/SYNJ2
HP_LIMB_UNDERGROWTH	HP_LIMB_UNDERGROWTH	HP_LIMB_UNDERGROWTH	171	0.418862	1.38043	0.0109042	0.862519	0.862519	3395	tags=47%, list=26%, signal=35%	TENT5A/VPS35L/CCNQ/EVC/PAM16/BRCA2/LIFR/POLE/APC/PALB2/TTC21B/WDR35/TRPV4/PCNT/RMRP/NIPBL/MYSM1/KIAA0586/ZNF699/FN1/NXN/FANCC/KMT2A/NBAS/IFT172/GLI3/MAB21L2/TRIP11/KIF7/RFWD3/FANCA/TONSL/CUL7/EXOC6B/ATR/BRCA1/HDAC8/ALPL/CEP120/GHR/PRKACA/PKDCC/SEMA3E/FZD2/FANCM/AFF3/FANCI/SMO/ERCC4/IFT80/IFT140/MTOR/UBE2T/WNT5A/DYNC2H1/MEG3/ARCN1/TBCK/FANCF/PDE4D/SLC26A2/SMC1A/CSPP1/IFT122/PCYT1A/GPC6/CEP57/EFNB1…
GOBP_PEPTIDYL_LYSINE_DIMETHYLATION	GOBP_PEPTIDYL_LYSINE_DIMETHYLATION	GOBP_PEPTIDYL_LYSINE_DIMETHYLATION	22	0.561353	1.37947	0.0990099	1	1	3234	tags=45%, list=25%, signal=34%	CSKMT/EEF1AKMT2/SETD2/KMT2A/SETD1B/ASH1L/SETD1A/KDM3A/KMT2D/SUV39H1
GOMF_MINUS_END_DIRECTED_MICROTUBULE_MOTOR_ACTIVITY	GOMF_MINUS_END_DIRECTED_MICROTUBULE_MOTOR_ACTIVITY	GOMF_MINUS_END_DIRECTED_MICROTUBULE_MOTOR_ACTIVITY	7	0.7268	1.37947	0.129594	1	1	2677	tags=86%, list=20%, signal=68%	KIF25/DNAH7/DNHD1/DNAH1/DYNC1H1/DYNC2H1
GOBP_TRANSCRIPTION_BY_RNA_POLYMERASE_I	GOBP_TRANSCRIPTION_BY_RNA_POLYMERASE_I	GOBP_TRANSCRIPTION_BY_RNA_POLYMERASE_I	43	0.512194	1.37946	0.0689013	1	1	3702	tags=44%, list=28%, signal=32%	NOP53/CAVIN1/ERCC6/POLR1A/DDX11/HEATR1/TAF1/TAF1B/PHF8/DHX33/UBTF/MTOR/NCL/BAZ2A/WDR75/WDR43/TAF1A/UTP15/TCOF1
GOBP_PLASMA_MEMBRANE_FUSION	GOBP_PLASMA_MEMBRANE_FUSION	GOBP_PLASMA_MEMBRANE_FUSION	7	0.726628	1.37914	0.129594	1	1	1376	tags=43%, list=10%, signal=38%	SPACA6/TMEM95/NSF
GOMF_ADENOSINE_DEAMINASE_ACTIVITY	GOMF_ADENOSINE_DEAMINASE_ACTIVITY	GOMF_ADENOSINE_DEAMINASE_ACTIVITY	8	0.707	1.37897	0.126706	1	1	1294	tags=38%, list=10%, signal=34%	ADA2/LACC1/ADAT2
HP_BULBOUS_NOSE	HP_BULBOUS_NOSE	HP_BULBOUS_NOSE	114	0.437437	1.37885	0.0160195	1	1	3980	tags=49%, list=30%, signal=35%	UFD1/MESD/ESS2/BICRA/CCNQ/KCNH1/KANSL1/MED12/BRAF/TRRAP/MBD5/STAG2/C2CD3/TBC1D23/TCF20/TAF1/SOX5/HUWE1/DGCR8/TONSL/CUL7/RUSC2/ATN1/FMR1/MED13L/SPEN/AFF3/ZNF292/AP4S1/SATB2/AP4M1/USP9X/TBCK/DOCK7/DDX3X/TRPS1/SEC24C/CEP57/EXTL3/RREB1/DYRK1A/TBC1D24/EXT1/TUBGCP2/EDEM3/PACS1/KAT6B/HIRA/SMARCAL1/WAC/DOCK6/SETD5/PIGL/SCYL2/SNIP1/SMC3
HP_DECREASED_NASAL_NITRIC_OXIDE	HP_DECREASED_NASAL_NITRIC_OXIDE	HP_DECREASED_NASAL_NITRIC_OXIDE	2	0.932574	1.37879	0.0736596	1	1	159	tags=50%, list=1%, signal=49%	CFAP298
GOBP_RNA_METHYLATION	GOBP_RNA_METHYLATION	GOBP_RNA_METHYLATION	76	0.465902	1.37845	0.0431603	1	1	3500	tags=34%, list=27%, signal=25%	BUD23/VIRMA/MRM2/MRM3/TRMT9B/MRM1/TRMT5/METTL4/CBLL1/NSUN6/METTL6/TRDMT1/MEPCE/METTL14/THADA/TGS1/METTL2B/FTSJ3/ALKBH8/METTL16/CMTR1/THUMPD2/THUMPD3/RNMT/TRMT10A/TRMT11
HP_ERYSIPELAS	HP_ERYSIPELAS	HP_ERYSIPELAS	5	0.784581	1.37831	0.134503	1	1	1069	tags=40%, list=8%, signal=37%	ADAMTS3/FAT4
GOBP_VESICLE_MEDIATED_TRANSPORT_TO_THE_PLASMA_MEMBRANE	GOBP_VESICLE_MEDIATED_TRANSPORT_TO_THE_PLASMA_MEMBRANE	GOBP_VESICLE_MEDIATED_TRANSPORT_TO_THE_PLASMA_MEMBRANE	109	0.439212	1.37749	0.027669	1	1	675	tags=7%, list=5%, signal=7%	RACK1/WASHC1/WASHC2C/VPS35L/VPS26C/EIPR1/ENTR1/EXOC1L
HP_HYPOPLASTIC_ILIAC_WING	HP_HYPOPLASTIC_ILIAC_WING	HP_HYPOPLASTIC_ILIAC_WING	16	0.603202	1.37693	0.0958084	1	1	4820	tags=88%, list=37%, signal=55%	EVC/ERCC6/PCNT/FN1/CREBBP/MEG3/ERCC8/SOX9/SMAD4/HDAC6/EVC2/TRAPPC2/EP300/EED
HP_AGANGLIONIC_MEGACOLON	HP_AGANGLIONIC_MEGACOLON	HP_AGANGLIONIC_MEGACOLON	93	0.450214	1.37637	0.0285972	1	1	3882	tags=53%, list=30%, signal=37%	UFD1/CPLANE1/BRCA2/SEMA3D/KITLG/PALB2/PIGN/RPGRIP1L/RMRP/KIAA0586/SETD2/ZEB2/FANCC/NSD1/RFWD3/FANCA/PIBF1/BRCA1/BCOR/CREBBP/CEP120/FANCM/FANCI/SMO/ERCC4/AHI1/KIT/UBE2T/RET/TCF4/FANCF/CSPP1/SEC24C/INPP5E/ATP7A/RREB1/TMEM67/ARL13B/SLC6A8/MBTPS2/ATRX/NPHP1/ARMC9/HIRA/FANCL/ARL6/BBS1/CEP290/PIGL
HP_HYPOMETRIC_SACCADES	HP_HYPOMETRIC_SACCADES	HP_HYPOMETRIC_SACCADES	8	0.70557	1.37618	0.126706	1	1	2091	tags=38%, list=16%, signal=32%	MRE11/MAPT/MME
HP_SHORTENING_OF_ALL_DISTAL_PHALANGES_OF_THE_FINGERS	HP_SHORTENING_OF_ALL_DISTAL_PHALANGES_OF_THE_FINGERS	HP_SHORTENING_OF_ALL_DISTAL_PHALANGES_OF_THE_FINGERS	31	0.531955	1.3761	0.0770677	1	1	4005	tags=58%, list=31%, signal=40%	VPS35L/PHF6/MED12/ZNF41/USP27X/ACSL4/DLG3/ZNF711/ZNF81/MID2/HCFC1/MECP2/USP9X/IL1RAPL1/RPS6KA3/PIGL/ALG6/ARHGEF6
GOCC_CUL4_RING_E3_UBIQUITIN_LIGASE_COMPLEX	GOCC_CUL4_RING_E3_UBIQUITIN_LIGASE_COMPLEX	GOCC_CUL4_RING_E3_UBIQUITIN_LIGASE_COMPLEX	22	0.559925	1.37597	0.10099	1	1	324	tags=9%, list=2%, signal=9%	DCAF1/COP1
HP_INCREASED_MUSCLE_LIPID_CONTENT	HP_INCREASED_MUSCLE_LIPID_CONTENT	HP_INCREASED_MUSCLE_LIPID_CONTENT	19	0.575395	1.37581	0.101167	1	1	1212	tags=21%, list=9%, signal=19%	SELENON/COQ8A/KCNE3/ABHD5
HP_SIDEROBLASTIC_ANEMIA	HP_SIDEROBLASTIC_ANEMIA	HP_SIDEROBLASTIC_ANEMIA	25	0.552791	1.37531	0.0781563	1	1	2780	tags=52%, list=21%, signal=41%	BRCA2/LARS2/PALB2/TRNT1/FANCC/RFWD3/FANCA/BRCA1/FANCM/FANCI/ERCC4/UBE2T/FANCF
GOBP_DNA_REPLICATION	GOBP_DNA_REPLICATION	GOBP_DNA_REPLICATION	216	0.407176	1.37478	0.00834982	0.712707	0.712707	3678	tags=38%, list=28%, signal=27%	RTF2/CENPX/FBH1/MRE11/STN1/CENPS/TWNK/GINS4/CDAN1/HELB/CTC1/BRCA2/ZGRF1/GEN1/CCNE2/CCDC88A/BOD1L1/NOC3L/DDX11/UPF1/INO80D/POLE/ESCO1/MCM8/ATAD5/METTL4/SIN3A/POLB/SUPT16H/DACH1/TEFM/RFWD3/WIZ/TONSL/WRN/REV3L/ATR/LIG3/POLD3/DDX23/FANCM/USP37/NBN/POLH/BRPF3/CHTF18/RMI1/NASP/FAM111A/RFC1/ZRANB3/CDK2/RFC4/GLI2/RNASEH2A/POLG2/RAD17/JADE2/ACTR8/ZNF830/KIN/THOC1/DBF4B/TIMELESS/GTPBP4/LIG4/ATRX/DBF4/PRIM2…
HP_ABNORMAL_URINE_CARBOXYLIC_ACID_LEVEL	HP_ABNORMAL_URINE_CARBOXYLIC_ACID_LEVEL	HP_ABNORMAL_URINE_CARBOXYLIC_ACID_LEVEL	31	0.531426	1.37474	0.0770677	1	1	54	tags=6%, list=0%, signal=6%	ATP5F1E/ATP5F1D
HP_FEMORAL_BOWING	HP_FEMORAL_BOWING	HP_FEMORAL_BOWING	28	0.537344	1.37455	0.0711538	1	1	3437	tags=54%, list=26%, signal=40%	TENT5A/NEPRO/POLR1A/LIFR/RMRP/NEK8/CLCN5/MAN2B1/DYNC2H1/VDR/PCYT1A/ENPP1/FGFR2/MBTPS2/SOX9
GOMF_NOTCH_BINDING	GOMF_NOTCH_BINDING	GOMF_NOTCH_BINDING	15	0.612595	1.37448	0.0980392	1	1	2	tags=7%, list=0%, signal=7%	TCIM
GOBP_HOMOPHILIC_CELL_ADHESION_VIA_PLASMA_MEMBRANE_ADHESION_MOLECULES	GOBP_HOMOPHILIC_CELL_ADHESION_VIA_PLASMA_MEMBRANE_ADHESION_MOLECULES	GOBP_HOMOPHILIC_CELL_ADHESION_VIA_PLASMA_MEMBRANE_ADHESION_MOLECULES	92	0.449641	1.37385	0.0304105	1	1	2856	tags=43%, list=22%, signal=34%	NECTIN2/NECTIN3/NECTIN1/PCDHGC3/PCDHGB7/PCDH11X/PCDH11Y/PCDH19/FAT4/PCDHGA5/PCDHGB6/SDK2/DSG2/DCHS1/PCDHA3/CLSTN2/PCDHB16/PCDHB4/PCDH7/PCDHGA6/CDHR3/DCHS2/FAT1/PCDHGA10/PTPN23/ROBO1/PLXNB2/PCDH18/DSC2/PCDHA10/HMCN1/FAT3/CNTN4/CLSTN3/CDH11/IGFN1/RET/PTPRM/PCDHGA8/DSCAML1
HP_ADRENOCORTICAL_ADENOMA	HP_ADRENOCORTICAL_ADENOMA	HP_ADRENOCORTICAL_ADENOMA	4	0.818314	1.37357	0.123529	1	1	1353	tags=75%, list=10%, signal=67%	KCNE3/CLCN2/APC
GOBP_MEIOTIC_SISTER_CHROMATID_COHESION_CENTROMERIC	GOBP_MEIOTIC_SISTER_CHROMATID_COHESION_CENTROMERIC	GOBP_MEIOTIC_SISTER_CHROMATID_COHESION_CENTROMERIC	2	0.928787	1.37319	0.0479846	1	1	320	tags=50%, list=2%, signal=49%	SGO2
GOBP_REGULATION_OF_DNA_METABOLIC_PROCESS	GOBP_REGULATION_OF_DNA_METABOLIC_PROCESS	GOBP_REGULATION_OF_DNA_METABOLIC_PROCESS	298	0.393796	1.37274	0.00552335	0.541479	0.541479	3555	tags=37%, list=27%, signal=28%	MRNIP/BABAM2/FBH1/SHLD2/TENT4B/MRE11/ABRAXAS1/CGAS/STN1/CYREN/HDGFL2/TEN1/SHLD1/NSD2/SHLD3/UBE2V1/GINS4/ERCC6/HELB/CTC1/ZNF91/GNL3L/SUPT6H/DCP2/IL7R/NAT10/DDX11/UPF1/RAD52/INO80D/RLF/ATAD5/XRN1/DTX3L/TRRAP/BRD8/SMG1/PARG/FIGNL1/SETD2/PRKDC/TRIP12/PARP4/KMT2A/UBR5/DACH1/RIF1/PIK3CA/TP53BP1/PAXIP1/BMPR2/WRN/HNRNPU/ATR/BRCA1/HDAC8/YLPM1/MSH6/WDR48/NBN/TIGAR/ATM/POLH/APLF/CHTF18/ERCC4/SPIRE1/PPP4R3B/…
GOBP_HISTONE_METHYLATION	GOBP_HISTONE_METHYLATION	GOBP_HISTONE_METHYLATION	123	0.434278	1.37244	0.0258284	1	1	4451	tags=55%, list=34%, signal=37%	NSD3/NSD2/KANSL1/SUPT6H/TET2/RLF/TET3/SETD2/KMT2A/RIF1/NSD1/PAXIP1/MTHFR/BRCA1/BCOR/SETDB1/OGT/CREBBP/SETD1B/KDM6A/SETDB2/AUTS2/ZNF304/PRDM2/EZH1/HCFC1/MECP2/WDR5B/KDM1A/WDR82/N6AMT1/ZNF335/ASH1L/CTR9/KMT2E/AASS/SETD1A/KDM3A/KMT2C/KMT5A/IWS1/KMT2D/SUV39H1/ATRX/NFYA/RBBP5/NFYB/KANSL3/SMAD4/RNF20/RRP8/ARID4A/PRDM5/SETD7/SETD5/PAF1/NELFA/EHMT1/SMYD5/MTF2/JARID2/NNMT/KMT5B/MLLT6/WDR5/ARID4B/ZNF274/DO…
GOBP_REGULATION_OF_NUCLEOTIDE_BINDING_OLIGOMERIZATION_DOMAIN_CONTAINING_2_SIGNALING_PATHWAY	GOBP_REGULATION_OF_NUCLEOTIDE_BINDING_OLIGOMERIZATION_DOMAIN_CONTAINING_2_SIGNALING_PATHWAY	GOBP_REGULATION_OF_NUCLEOTIDE_BINDING_OLIGOMERIZATION_DOMAIN_CONTAINING_2_SIGNALING_PATHWAY	7	0.723025	1.3723	0.135397	1	1	1895	tags=57%, list=14%, signal=49%	ERBIN/TNFAIP3/PTPN22/TLR4
GOBP_NUCLEAR_TRANSCRIBED_MRNA_CATABOLIC_PROCESS	GOBP_NUCLEAR_TRANSCRIBED_MRNA_CATABOLIC_PROCESS	GOBP_NUCLEAR_TRANSCRIBED_MRNA_CATABOLIC_PROCESS	109	0.437524	1.37219	0.028784	1	1	243	tags=6%, list=2%, signal=5%	NBDY/TUT4/TUT7/TENT4B/TENT2/TENT4A
GOBP_MATURATION_OF_SSU_RRNA	GOBP_MATURATION_OF_SSU_RRNA	GOBP_MATURATION_OF_SSU_RRNA	37	0.522239	1.3717	0.0806754	1	1	4200	tags=59%, list=32%, signal=41%	UTP25/HELB/NAT10/HEATR1/BMS1/UTP20/SRFBP1/RIOK2/KRI1/NOP9/WDR3/DDX52/RIOK3/UTP23/RIOK1/UTP6/DHX37/RPS28/RPP40/UTP3/WDR46/TSR1
GOBP_RRNA_TRANSCRIPTION	GOBP_RRNA_TRANSCRIPTION	GOBP_RRNA_TRANSCRIPTION	28	0.536103	1.37137	0.0711538	1	1	2670	tags=32%, list=20%, signal=26%	NOP53/CAVIN1/GTF3C1/DDX11/POLR1B/TAF1B/GTF3C4/MTOR/NCL
GOMF_CHANNEL_INHIBITOR_ACTIVITY	GOMF_CHANNEL_INHIBITOR_ACTIVITY	GOMF_CHANNEL_INHIBITOR_ACTIVITY	20	0.566995	1.37093	0.107422	1	1	399	tags=10%, list=3%, signal=10%	RACK1/MCUB
HP_CLUBBING_OF_TOES	HP_CLUBBING_OF_TOES	HP_CLUBBING_OF_TOES	22	0.557781	1.3707	0.10297	1	1	2780	tags=55%, list=21%, signal=43%	BRCA2/PALB2/FANCC/RFWD3/FANCA/BRCA1/FANCM/FANCI/ERCC4/UBE2T/SMARCA2/FANCF
GOBP_POSITIVE_REGULATION_OF_T_CELL_MEDIATED_CYTOTOXICITY	GOBP_POSITIVE_REGULATION_OF_T_CELL_MEDIATED_CYTOTOXICITY	GOBP_POSITIVE_REGULATION_OF_T_CELL_MEDIATED_CYTOTOXICITY	14	0.622068	1.37065	0.111546	1	1	73	tags=7%, list=1%, signal=7%	NECTIN2
HP_APLASIA_HYPOPLASIA_OF_THE_THUMB	HP_APLASIA_HYPOPLASIA_OF_THE_THUMB	HP_APLASIA_HYPOPLASIA_OF_THE_THUMB	97	0.443848	1.3706	0.0274931	1	1	3365	tags=44%, list=26%, signal=33%	VPS35L/ADA2/NSD2/BICRA/KCNH1/BRCA2/PTCH2/FRAS1/APC/PALB2/PTCH1/PCNT/SIN3A/HOXA13/NIPBL/ZNF699/FANCC/RFWD3/FANCA/REV3L/BCOR/HDAC8/PKDCC/SEMA3E/FZD2/FANCI/ERCC4/SRCAP/UBE2T/SON/MEG3/FANCF/KDM1A/SLC26A2/SMC1A/PLXND1/KNSTRN/FGFR2/DHODH/LRP4/TRIO/RPS28/LIG4
HP_INCREASED_C_PEPTIDE_LEVEL	HP_INCREASED_C_PEPTIDE_LEVEL	HP_INCREASED_C_PEPTIDE_LEVEL	9	0.695896	1.36925	0.118577	1	1	36	tags=11%, list=0%, signal=11%	CAVIN1
HP_DISPROPORTIONATE_SHORT_STATURE	HP_DISPROPORTIONATE_SHORT_STATURE	HP_DISPROPORTIONATE_SHORT_STATURE	89	0.449742	1.3687	0.0383682	1	1	3973	tags=51%, list=30%, signal=35%	MESD/TENT5A/EVC/WDR35/TRPV4/PCNT/RMRP/MYSM1/KIAA0586/FN1/NXN/KMT2A/MAB21L2/TRIP11/XYLT1/TONSL/ALPL/CEP120/PKDCC/FZD2/IFT80/MTOR/KDM5C/WNT5A/DYNC2H1/ARCN1/SLC26A2/CSPP1/IFT122/PCYT1A/GPC6/CEP57/ACP5/EXTL3/DDR2/MBTPS2/SOX9/SLC10A7/RAB33B/KIAA0753/SMARCAL1/HDAC6/ASXL1/GLI1/EVC2
GOBP_REGULATION_OF_3_UTR_MEDIATED_MRNA_STABILIZATION	GOBP_REGULATION_OF_3_UTR_MEDIATED_MRNA_STABILIZATION	GOBP_REGULATION_OF_3_UTR_MEDIATED_MRNA_STABILIZATION	5	0.779096	1.36867	0.138402	1	1	243	tags=40%, list=2%, signal=39%	TENT4B/TENT4A
GOBP_RRNA_METABOLIC_PROCESS	GOBP_RRNA_METABOLIC_PROCESS	GOBP_RRNA_METABOLIC_PROCESS	222	0.40282	1.3684	0.0121101	0.896861	0.896861	2570	tags=22%, list=20%, signal=18%	NOP53/CAVIN1/TRIR/BUD23/UTP11/MTREX/TENT4B/MRM2/MRM3/UTP25/HELB/GTF3C1/DDX47/URB1/MRM1/MAPT/NAT10/MDN1/DDX11/RMRP/POLR1B/XRN1/WDR36/HEATR1/PIH1D2/BMS1/UTP20/SRFBP1/PRKDC/RIOK2/KRI1/NOL6/UTP14A/ZNHIT6/PDCD11/SHQ1/TAF1B/DIS3/GTF3C4/NOP9/WDR3/WDR12/DDX52/RIOK3/UTP23/NOL8/DDX17/RIOK1/MTOR
HP_CRANIOSYNOSTOSIS	HP_CRANIOSYNOSTOSIS	HP_CRANIOSYNOSTOSIS	117	0.434634	1.36809	0.0247929	1	1	3699	tags=47%, list=28%, signal=34%	UFD1/CCNQ/ATRIP/ADAMTS3/KANSL1/FAT4/MED12/CENPE/WDR35/PCNT/ZNF699/SETD2/ZEB2/KAT6A/TCF12/GLI3/RTTN/NSD1/HUWE1/ATR/ALPL/CEP120/DPF2/MEGF8/SPECC1L/SMO/BMP4/IFT140/GLIS3/CDH11/MASP1/MAN2B1/SON/IFT122/SEC24C/GPC6/CEP57/ENPP1/EFNB1/AASS/FGFR2/EXTL3/SETD1A/AHDC1/RREB1/TBC1D24/EXOC8/AKT1/LIG4/MAF/RBBP8/IL6ST/HIRA/POLA1/TANC2
HP_ABNORMAL_NIPPLE_MORPHOLOGY	HP_ABNORMAL_NIPPLE_MORPHOLOGY	HP_ABNORMAL_NIPPLE_MORPHOLOGY	153	0.422893	1.36802	0.020066	1	1	4024	tags=46%, list=31%, signal=33%	TOGARAM1/WASHC5/NECTIN1/NSD2/BICRA/ERCC6/KANSL1/FRAS1/PMM2/GNRH1/BRAF/INTU/ALG11/PIGN/LZTR1/TRRAP/TAC3/NIPBL/KIAA0586/ZEB2/KAT6A/CBL/TCF20/SPRY4/HS6ST1/HDAC8/RNF216/ATN1/MADD/MEGF8/ADNP/RFT1/CDH11/MASP1/RAB3GAP2/WDR37/USP9X/SMARCA2/MEG3/SOS1/ARCN1/TCF4/EDARADD/KDM1A/SMC1A/CSPP1/KNSTRN/ARHGAP31/EFNB1/HDAC4/DDX6/SOS2/ACOX1/DHODH/WDR11/PACS1/GDF11/NRAS/AMMECR1/NSMF/TNRC6B/WAC/ASXL1/TBX3/PIGL/RIT1/NE…
GOBP_POSITIVE_REGULATION_OF_NATURAL_KILLER_CELL_MEDIATED_CYTOTOXICITY	GOBP_POSITIVE_REGULATION_OF_NATURAL_KILLER_CELL_MEDIATED_CYTOTOXICITY	GOBP_POSITIVE_REGULATION_OF_NATURAL_KILLER_CELL_MEDIATED_CYTOTOXICITY	10	0.670492	1.36715	0.124283	1	1	73	tags=10%, list=1%, signal=10%	NECTIN2
GOBP_REGULATION_OF_TYPE_B_PANCREATIC_CELL_PROLIFERATION	GOBP_REGULATION_OF_TYPE_B_PANCREATIC_CELL_PROLIFERATION	GOBP_REGULATION_OF_TYPE_B_PANCREATIC_CELL_PROLIFERATION	9	0.694533	1.36657	0.118577	1	1	974	tags=22%, list=7%, signal=21%	FMC1/NR1D1
GOMF_3_5_EXODEOXYRIBONUCLEASE_ACTIVITY	GOMF_3_5_EXODEOXYRIBONUCLEASE_ACTIVITY	GOMF_3_5_EXODEOXYRIBONUCLEASE_ACTIVITY	9	0.694499	1.3665	0.118577	1	1	1348	tags=22%, list=10%, signal=20%	MRE11/POLE
GOBP_MICROTUBULE_CYTOSKELETON_ORGANIZATION_INVOLVED_IN_MITOSIS	GOBP_MICROTUBULE_CYTOSKELETON_ORGANIZATION_INVOLVED_IN_MITOSIS	GOBP_MICROTUBULE_CYTOSKELETON_ORGANIZATION_INVOLVED_IN_MITOSIS	110	0.435147	1.36624	0.027947	1	1	2719	tags=29%, list=21%, signal=23%	PTPA/TOGARAM1/ABRAXAS1/ABRAXAS2/INTS13/ANKFN1/NUSAP1/CEP192/CEP97/CENPE/NUMA1/PCNT/MCPH1/SPICE1/SETD2/STAG2/CDK5RAP2/ZW10/STAG1/HNRNPU/PIBF1/CCNB1/CEP126/ZNF207/SPRY1/CKAP5/VPS4B/DYNC1H1/CLTC/KIF2A/MECP2/KIF23
HP_CHRONIC_OTITIS_MEDIA	HP_CHRONIC_OTITIS_MEDIA	HP_CHRONIC_OTITIS_MEDIA	80	0.455834	1.36602	0.0217485	1	1	2397	tags=26%, list=18%, signal=22%	UFD1/BUD23/CFAP298/NECTIN1/NSD2/DNAAF4/CFAP300/NIPAL4/CD81/SETD2/NXN/STX1A/NSD1/TAF1/PTPN22/NFKB2/FMR1/CCDC40/DNAH1/ANKRD11/TCF3
HP_CERVICAL_SPINAL_CANAL_STENOSIS	HP_CERVICAL_SPINAL_CANAL_STENOSIS	HP_CERVICAL_SPINAL_CANAL_STENOSIS	6	0.748487	1.36596	0.138462	1	1	3115	tags=83%, list=24%, signal=64%	KANSL1/PHF6/KIAA0586/CSPP1/EXTL3
HP_BROAD_EYEBROW	HP_BROAD_EYEBROW	HP_BROAD_EYEBROW	18	0.577451	1.36594	0.0978887	1	1	1668	tags=33%, list=13%, signal=29%	NEPRO/SPATA5/POLR3A/SIN3A/ZEB2/HERC1
GOBP_ER_ASSOCIATED_MISFOLDED_PROTEIN_CATABOLIC_PROCESS	GOBP_ER_ASSOCIATED_MISFOLDED_PROTEIN_CATABOLIC_PROCESS	GOBP_ER_ASSOCIATED_MISFOLDED_PROTEIN_CATABOLIC_PROCESS	12	0.645993	1.36575	0.107422	1	1	56	tags=8%, list=0%, signal=8%	UFD1
HP_GENERALIZED_OSTEOPOROSIS	HP_GENERALIZED_OSTEOPOROSIS	HP_GENERALIZED_OSTEOPOROSIS	10	0.669755	1.36564	0.126195	1	1	1233	tags=20%, list=9%, signal=18%	TENT5A/ZBTB20
GOCC_CYTOPLASMIC_UBIQUITIN_LIGASE_COMPLEX	GOCC_CYTOPLASMIC_UBIQUITIN_LIGASE_COMPLEX	GOCC_CYTOPLASMIC_UBIQUITIN_LIGASE_COMPLEX	11	0.652251	1.36493	0.119923	1	1	9	tags=9%, list=0%, signal=9%	ELOB
GOCC_CYCLIN_CDK_POSITIVE_TRANSCRIPTION_ELONGATION_FACTOR_COMPLEX	GOCC_CYCLIN_CDK_POSITIVE_TRANSCRIPTION_ELONGATION_FACTOR_COMPLEX	GOCC_CYCLIN_CDK_POSITIVE_TRANSCRIPTION_ELONGATION_FACTOR_COMPLEX	6	0.747907	1.3649	0.138462	1	1	2364	tags=83%, list=18%, signal=68%	CDK13/CCNT1/CCNK/CDK12/CCNT2
HP_EPISPADIAS	HP_EPISPADIAS	HP_EPISPADIAS	17	0.584962	1.36452	0.0978887	1	1	4201	tags=59%, list=32%, signal=40%	EVC/PIEZO2/C2CD3/FZD2/WNT5A/ISL1/SMAD4/GLI1/EVC2/GMNN
HP_HYPOPLASIA_OF_THE_MUSCULATURE	HP_HYPOPLASIA_OF_THE_MUSCULATURE	HP_HYPOPLASIA_OF_THE_MUSCULATURE	13	0.633094	1.36442	0.102913	1	1	118	tags=15%, list=1%, signal=15%	MAP3K20/SELENON
HP_TONGUE_NODULES	HP_TONGUE_NODULES	HP_TONGUE_NODULES	9	0.693293	1.36413	0.12253	1	1	132	tags=11%, list=1%, signal=11%	CPLANE1
GOBP_NEGATIVE_REGULATION_OF_TRANSCRIPTION_BY_RNA_POLYMERASE_I	GOBP_NEGATIVE_REGULATION_OF_TRANSCRIPTION_BY_RNA_POLYMERASE_I	GOBP_NEGATIVE_REGULATION_OF_TRANSCRIPTION_BY_RNA_POLYMERASE_I	4	0.812613	1.364	0.131373	1	1	35	tags=25%, list=0%, signal=25%	NOP53
HP_FINGER_SYNDACTYLY	HP_FINGER_SYNDACTYLY	HP_FINGER_SYNDACTYLY	133	0.427968	1.36386	0.0184581	1	1	3940	tags=53%, list=30%, signal=38%	SEM1/WASHC5/NECTIN1/ADAMTS3/SALL1/BRCA2/PIEZO2/FRAS1/FAT4/MED12/DCHS1/BTRC/APC/PALB2/WDR35/BMS1/NXN/FANCC/KAT6A/IFT172/PIK3CA/GLI3/KIF7/RTTN/NSD1/RFWD3/FLI1/FANCA/FGD1/NOTCH1/REV3L/BRCA1/BCOR/WDPCP/FZD2/MEGF8/FANCM/SPECC1L/FANCI/SMO/BBS7/ERCC4/IFT74/BMP4/UBE2T/WNT5A/FANCF/VPS13B/IFT122/PLXND1/ARHGAP31/EFNB1/HDAC4/FGFR2/DHODH/SEMA5A/LRP4/AKT1/NPHP1/CHUK/BBS4/CTNND1/FANCL/ARL6/EPS15L1/BBS1/DOCK6/CT…
HP_RESPIRATORY_INSUFFICIENCY_DUE_TO_DEFECTIVE_CILIARY_CLEARANCE	HP_RESPIRATORY_INSUFFICIENCY_DUE_TO_DEFECTIVE_CILIARY_CLEARANCE	HP_RESPIRATORY_INSUFFICIENCY_DUE_TO_DEFECTIVE_CILIARY_CLEARANCE	3	0.848324	1.36378	0.12782	1	1	159	tags=33%, list=1%, signal=33%	CFAP298
HP_SHORT_LONG_BONE	HP_SHORT_LONG_BONE	HP_SHORT_LONG_BONE	138	0.425651	1.36302	0.0248882	1	1	3698	tags=50%, list=28%, signal=36%	VPS35L/CCNQ/EVC/PAM16/SALL1/BRCA2/FAT4/DCHS1/INTU/LIFR/APC/PALB2/TTC21B/WDR35/TRPV4/RMRP/POLR3A/HOXA13/NIPBL/MYSM1/FN1/FANCC/IFT172/GLI3/TRIP11/RFWD3/XYLT1/FANCA/TONSL/CUL7/EXOC6B/ATR/BRCA1/GHR/SEMA3E/FZD2/FANCM/AFF3/FANCI/ERCC4/UBE2T/DYNC2H1/SMARCA2/MEG3/TCF4/FANCF/TRPS1/VPS13B/PDE4D/SLC26A2/IFT122/PCYT1A/GPC6/ATP7A/KNSTRN/HDAC4/FGFR2/DDR2/TAPT1/DHODH/LRP4/EXT1/SOX9/AMMECR1/SLC10A7/FANCL/SMAD4/R…
GOMF_MIRNA_BINDING	GOMF_MIRNA_BINDING	GOMF_MIRNA_BINDING	29	0.532916	1.36295	0.072381	1	1	244	tags=10%, list=2%, signal=10%	TUT4/TUT7/SPOUT1
HP_METAPHYSEAL_CUPPING	HP_METAPHYSEAL_CUPPING	HP_METAPHYSEAL_CUPPING	12	0.644653	1.36292	0.107422	1	1	2058	tags=42%, list=16%, signal=35%	NEPRO/PAM16/RMRP/TRIP11/ALPL
GOBP_PROTEIN_MANNOSYLATION	GOBP_PROTEIN_MANNOSYLATION	GOBP_PROTEIN_MANNOSYLATION	18	0.576133	1.36282	0.0978887	1	1	289	tags=11%, list=2%, signal=11%	RXYLT1/LARGE1
GOBP_POSITIVE_REGULATION_OF_3_UTR_MEDIATED_MRNA_STABILIZATION	GOBP_POSITIVE_REGULATION_OF_3_UTR_MEDIATED_MRNA_STABILIZATION	GOBP_POSITIVE_REGULATION_OF_3_UTR_MEDIATED_MRNA_STABILIZATION	4	0.811824	1.36268	0.131373	1	1	243	tags=50%, list=2%, signal=49%	TENT4B/TENT4A
HP_ABNORMALITY_OF_THE_TONSILS	HP_ABNORMALITY_OF_THE_TONSILS	HP_ABNORMALITY_OF_THE_TONSILS	18	0.576039	1.3626	0.0978887	1	1	148	tags=11%, list=1%, signal=11%	UFD1/CYBC1
GOBP_PROTON_TRANSPORTING_V_TYPE_ATPASE_COMPLEX_ASSEMBLY	GOBP_PROTON_TRANSPORTING_V_TYPE_ATPASE_COMPLEX_ASSEMBLY	GOBP_PROTON_TRANSPORTING_V_TYPE_ATPASE_COMPLEX_ASSEMBLY	5	0.775463	1.36229	0.14425	1	1	282	tags=20%, list=2%, signal=20%	PIP4P1
GOBP_POSITIVE_REGULATION_OF_INTRINSIC_APOPTOTIC_SIGNALING_PATHWAY	GOBP_POSITIVE_REGULATION_OF_INTRINSIC_APOPTOTIC_SIGNALING_PATHWAY	GOBP_POSITIVE_REGULATION_OF_INTRINSIC_APOPTOTIC_SIGNALING_PATHWAY	40	0.516093	1.36229	0.0698113	1	1	618	tags=8%, list=5%, signal=7%	RACK1/FBH1/GSDME
GOBP_NEURON_DEATH_IN_RESPONSE_TO_OXIDATIVE_STRESS	GOBP_NEURON_DEATH_IN_RESPONSE_TO_OXIDATIVE_STRESS	GOBP_NEURON_DEATH_IN_RESPONSE_TO_OXIDATIVE_STRESS	22	0.554158	1.36179	0.110891	1	1	667	tags=9%, list=5%, signal=9%	RACK1/PRKN
GOBP_POSITIVE_REGULATION_OF_CELLULAR_PROTEIN_CATABOLIC_PROCESS	GOBP_POSITIVE_REGULATION_OF_CELLULAR_PROTEIN_CATABOLIC_PROCESS	GOBP_POSITIVE_REGULATION_OF_CELLULAR_PROTEIN_CATABOLIC_PROCESS	120	0.432552	1.36179	0.0244111	1	1	2754	tags=25%, list=21%, signal=20%	RACK1/ELOB/ATP5IF1/NOP53/COP1/PRKN/LDLR/SOCS4/OSBPL7/LRP1/CD81/TNFAIP3/TAF1/CTSC/RNF19A/ZER1/FMR1/MDM2/DET1/AGTPBP1/RNFT1/BBS7/SH3RF3/VPS11/GCLC/RNF217/PRICKLE1/DAB2IP/ZYG11B/AXIN1
HP_SPARSE_LATERAL_EYEBROW	HP_SPARSE_LATERAL_EYEBROW	HP_SPARSE_LATERAL_EYEBROW	14	0.618044	1.36179	0.117417	1	1	322	tags=14%, list=2%, signal=14%	MESD/NECTIN1
GOBP_NEGATIVE_REGULATION_OF_PHOSPHATIDYLINOSITOL_3_KINASE_ACTIVITY	GOBP_NEGATIVE_REGULATION_OF_PHOSPHATIDYLINOSITOL_3_KINASE_ACTIVITY	GOBP_NEGATIVE_REGULATION_OF_PHOSPHATIDYLINOSITOL_3_KINASE_ACTIVITY	4	0.81114	1.36153	0.131373	1	1	85	tags=25%, list=1%, signal=25%	WASHC1
HP_UPPER_LIMB_UNDERGROWTH	HP_UPPER_LIMB_UNDERGROWTH	HP_UPPER_LIMB_UNDERGROWTH	62	0.476263	1.36109	0.0519231	1	1	3395	tags=50%, list=26%, signal=37%	VPS35L/CCNQ/BRCA2/APC/PALB2/NIPBL/FN1/FANCC/TRIP11/RFWD3/FANCA/CUL7/EXOC6B/ATR/BRCA1/SEMA3E/FANCM/FANCI/ERCC4/UBE2T/DYNC2H1/MEG3/FANCF/PDE4D/SLC26A2/FGFR2/DHODH/LRP4/EXT1/BPTF/CHUK
HP_ANODONTIA	HP_ANODONTIA	HP_ANODONTIA	15	0.606481	1.36076	0.1	1	1	3452	tags=67%, list=26%, signal=49%	NECTIN1/ERCC6/EDAR/FZD2/ERCC4/WNT5A/EDARADD/IFT122/ERCC8/RPS6KA3
HP_IMPAIRED_T_CELL_FUNCTION	HP_IMPAIRED_T_CELL_FUNCTION	HP_IMPAIRED_T_CELL_FUNCTION	19	0.569066	1.36068	0.110895	1	1	265	tags=11%, list=2%, signal=10%	UFD1/ESS2
GOBP_3_UTR_MEDIATED_MRNA_STABILIZATION	GOBP_3_UTR_MEDIATED_MRNA_STABILIZATION	GOBP_3_UTR_MEDIATED_MRNA_STABILIZATION	16	0.596007	1.36051	0.103792	1	1	243	tags=12%, list=2%, signal=12%	TENT4B/TENT4A
GOBP_COLLATERAL_SPROUTING_IN_ABSENCE_OF_INJURY	GOBP_COLLATERAL_SPROUTING_IN_ABSENCE_OF_INJURY	GOBP_COLLATERAL_SPROUTING_IN_ABSENCE_OF_INJURY	3	0.846112	1.36022	0.137218	1	1	89	tags=33%, list=1%, signal=33%	SPART
GOCC_CHROMOCENTER	GOCC_CHROMOCENTER	GOCC_CHROMOCENTER	9	0.691134	1.35988	0.12253	1	1	3083	tags=78%, list=23%, signal=60%	SALL1/INCENP/MBD5/MBD6/CBX5/FMR1/SCMH1
HP_ELONGATED_SUPERIOR_CEREBELLAR_PEDUNCLE	HP_ELONGATED_SUPERIOR_CEREBELLAR_PEDUNCLE	HP_ELONGATED_SUPERIOR_CEREBELLAR_PEDUNCLE	7	0.716451	1.35982	0.139265	1	1	3381	tags=86%, list=26%, signal=64%	KIAA0586/AHI1/CSPP1/INPP5E/TMEM67/NPHP1
HP_ABNORMAL_RENAL_MEDULLA_MORPHOLOGY	HP_ABNORMAL_RENAL_MEDULLA_MORPHOLOGY	HP_ABNORMAL_RENAL_MEDULLA_MORPHOLOGY	42	0.507097	1.35976	0.0720887	1	1	3863	tags=57%, list=29%, signal=40%	CRB2/INVS/TTC21B/XPNPEP3/RPGRIP1L/NIPBL/ZNF699/IFT172/GLIS2/TRIP11/FAN1/NEK8/CEP120/MAPKBP1/AHI1/IFT80/IFT140/DYNC2H1/IQCB1/TMEM67/NPHP1/CEP83/CEP164/CEP290
GOMF_GLUCOSIDASE_ACTIVITY	GOMF_GLUCOSIDASE_ACTIVITY	GOMF_GLUCOSIDASE_ACTIVITY	8	0.696731	1.35894	0.134503	1	1	185	tags=12%, list=1%, signal=12%	PGGHG
HP_THIN_UPPER_LIP_VERMILION	HP_THIN_UPPER_LIP_VERMILION	HP_THIN_UPPER_LIP_VERMILION	209	0.401866	1.35853	0.0100745	0.813937	0.813937	4579	tags=56%, list=35%, signal=37%	VPS35L/CCNQ/NEXMIF/ARID1B/PIEZO2/PMM2/MED12/GATAD2B/CDK13/ZNF41/PIGN/PPP1R15B/POLR3A/CSNK2A1/TRRAP/NIPBL/MCPH1/USP27X/ACSL4/MBD5/MED13/PRKDC/KMT2A/NCAPD3/KAT6A/STAG2/CHD2/DLG3/CDK5RAP2/TCF20/ZNF711/TAF1/ZNF81/MID2/HUWE1/SYNGAP1/CDK6/HDAC8/OGT/CREBBP/WARS2/ATN1/DPF2/AP3B1/SPEN/AFF3/SPECC1L/ZNF292/ARID1A/UBE3B/ZBTB18/CLCN6/ANKRD11/COPB2/ADNP/CLTC/PHC1/GLIS3/CDH11/MTOR/SATB2/KDM5C/HCFC1/WNT5A/MECP2/…
HP_SLANTING_OF_THE_PALPEBRAL_FISSURE	HP_SLANTING_OF_THE_PALPEBRAL_FISSURE	HP_SLANTING_OF_THE_PALPEBRAL_FISSURE	479	0.377806	1.3585	0.00109365	0.188353	0.188353	3940	tags=45%, list=30%, signal=33%	UFD1/SPART/CCDC32/VPS35L/WASHC5/NECTIN1/NSD2/BICRA/ATRIP/NEXMIF/ADAMTS3/KCNB1/KCNH1/ARID1B/BRCA2/KANSL1/GRIA4/PMM2/CHD8/MED12/GABRA2/BRAF/GATAD2B/NR2F1/ZBTB20/SYNJ1/CDK13/POLR1A/RLIM/APC/PALB2/CENPE/ZNF41/PIGN/SLC1A2/WDR35/PPP1R15B/PTCH1/PCNT/LZTR1/POLR3A/POLR1B/BRPF1/SIN3A/TRRAP/MCPH1/USP27X/ACSL4/SZT2/SETD2/MED13/ZEB2/NXN/FANCC/HERC1/TRIP12/KMT2A/NCAPD3/PTPN23/CBL/C2CD3/IFT172/PIK3CA/DLG3/GLI3/…
HP_CEREBELLAR_HYPOPLASIA	HP_CEREBELLAR_HYPOPLASIA	HP_CEREBELLAR_HYPOPLASIA	291	0.39068	1.35849	0.00757311	0.661356	0.661356	3922	tags=44%, list=30%, signal=31%	ATP5F1A/CCDC32/CPLANE1/TOGARAM1/MRE11/VPS35L/WASHC5/RXYLT1/LARGE1/EVC/ERCC6/CENPF/ARID1B/PCLO/PIEZO2/FAT4/PMM2/DCHS1/LAMB1/EPG5/STAT2/CENPE/PIGN/ZBTB11/WDR35/PPP1R15B/RPGRIP1L/POLR3A/YME1L1/MACF1/TRRAP/KIAA0586/SETD2/ZEB2/SACS/HERC1/PRKDC/ARSI/STAG2/C2CD3/IFT172/GLI3/KIF7/FKTN/RTTN/NSD1/TAF1/WDR81/MUSK/SEPSECS/ATR/PIBF1/BCOR/MYO5A/KIDINS220/WARS2/ATN1/CEP120/CASK/DPF2/SEMA3E/DMXL2/AFF3/SPECC1L/SE…
HP_PULMONARY_LYMPHANGIECTASIA	HP_PULMONARY_LYMPHANGIECTASIA	HP_PULMONARY_LYMPHANGIECTASIA	2	0.91868	1.35825	0.0633397	1	1	1069	tags=100%, list=8%, signal=92%	ADAMTS3/FAT4
GOBP_OLFACTORY_NERVE_DEVELOPMENT	GOBP_OLFACTORY_NERVE_DEVELOPMENT	GOBP_OLFACTORY_NERVE_DEVELOPMENT	2	0.918528	1.35803	0.0633397	1	1	1071	tags=100%, list=8%, signal=92%	SALL1/SLC24A4
GOCC_MITOTIC_SPINDLE	GOCC_MITOTIC_SPINDLE	GOCC_MITOTIC_SPINDLE	113	0.432205	1.35789	0.0184198	1	1	4110	tags=43%, list=31%, signal=30%	RTRAF/TOGARAM1/SPOUT1/PYCR3/NEXMIF/NUSAP1/ECT2/TPPP/CENPE/NUMA1/PHLPP2/SPAG5/CDC14A/CEP170/STAG2/CDK5RAP2/STAG1/HNRNPU/CEP295/CNTRL/MAPKBP1/MAK/TRAT1/CLTC/FAM161A/EPB41/IQCB1/KIF23/TBCK/SMC1A/PKD2/RANGAP1/KNSTRN/NUP62/KIF20B/TNKS/HAUS6/GIT1/RCC2/NIN/HAUS8/TAF1D/CDC27/HAUS2/TBL1XR1/GEM/SMC3/GOLGA2/MAP4
HP_INTELLECTUAL_DISABILITY_MODERATE	HP_INTELLECTUAL_DISABILITY_MODERATE	HP_INTELLECTUAL_DISABILITY_MODERATE	179	0.409465	1.35786	0.0142298	0.98166	0.98166	3258	tags=40%, list=25%, signal=31%	WASHC4/COQ8A/PCDH19/ARID1B/KANSL1/FAT4/MED12/DCHS1/APC/ZNF41/NCAPD2/RPGRIP1L/SPATA5/POLR3A/USP27X/ACSL4/SETD2/MBD5/STAG2/DLG3/MAB21L2/CDK5RAP2/ZNF711/RTTN/NSD1/XYLT1/TAF1/ZNF81/MID2/SYNGAP1/WARS2/DNMT3A/SETD1B/HIVEP2/FMR1/CASK/DPF2/MED13L/DMXL2/WDFY3/ARID1A/ANKRD11/GRIA3/MED23/DYNC1H1/CLTC/TAOK1/CDH11/CUX1/TRPM3/SATB2/SRCAP/HCFC1/SLC16A2/MECP2/USP9X/SMARCC2/PGM3/ARID2/EDC3/TCF4/PREPL/INPP5E/ASH1L…
GOBP_SUBSTRATE_DEPENDENT_CELL_MIGRATION	GOBP_SUBSTRATE_DEPENDENT_CELL_MIGRATION	GOBP_SUBSTRATE_DEPENDENT_CELL_MIGRATION	20	0.561528	1.35771	0.109375	1	1	3091	tags=45%, list=24%, signal=34%	ATP5F1B/ITGA2/SHTN1/FN1/ROBO1/STK4/NTN1/CD2AP/EPB41L5
HP_ECTODERMAL_DYSPLASIA	HP_ECTODERMAL_DYSPLASIA	HP_ECTODERMAL_DYSPLASIA	17	0.581994	1.3576	0.0978887	1	1	1386	tags=29%, list=11%, signal=26%	NECTIN1/EVC/KANSL1/EDAR/WDR35
GOBP_NEGATIVE_REGULATION_OF_CHROMATIN_BINDING	GOBP_NEGATIVE_REGULATION_OF_CHROMATIN_BINDING	GOBP_NEGATIVE_REGULATION_OF_CHROMATIN_BINDING	8	0.695803	1.35713	0.134503	1	1	3105	tags=62%, list=24%, signal=48%	FBH1/BTAF1/MEPCE/ZNF304/NFATC4
HP_HIPPOCAMPAL_ATROPHY	HP_HIPPOCAMPAL_ATROPHY	HP_HIPPOCAMPAL_ATROPHY	4	0.808397	1.35693	0.131373	1	1	475	tags=25%, list=4%, signal=24%	BICRA
GOMF_JUN_KINASE_KINASE_KINASE_ACTIVITY	GOMF_JUN_KINASE_KINASE_KINASE_ACTIVITY	GOMF_JUN_KINASE_KINASE_KINASE_ACTIVITY	8	0.695668	1.35687	0.134503	1	1	2242	tags=50%, list=17%, signal=41%	MAP3K20/MLKL/RIPK1/MAP3K5
GOMF_BENZODIAZEPINE_RECEPTOR_BINDING	GOMF_BENZODIAZEPINE_RECEPTOR_BINDING	GOMF_BENZODIAZEPINE_RECEPTOR_BINDING	2	0.917727	1.35684	0.0671785	1	1	468	tags=50%, list=4%, signal=48%	TSPOAP1
GOBP_TELOMERE_CAPPING	GOBP_TELOMERE_CAPPING	GOBP_TELOMERE_CAPPING	33	0.521054	1.35633	0.0873606	1	1	3599	tags=42%, list=27%, signal=31%	MRE11/STN1/TEN1/CTC1/PRKDC/NBN/ATM/ERCC4/TNKS2/DCLRE1A/TNKS/USP7/SMG6/DCLRE1B
GOBP_PROTEIN_O_LINKED_MANNOSYLATION	GOBP_PROTEIN_O_LINKED_MANNOSYLATION	GOBP_PROTEIN_O_LINKED_MANNOSYLATION	14	0.615535	1.35626	0.121331	1	1	289	tags=14%, list=2%, signal=14%	RXYLT1/LARGE1
HP_SPONDYLOMETAPHYSEAL_DYSPLASIA	HP_SPONDYLOMETAPHYSEAL_DYSPLASIA	HP_SPONDYLOMETAPHYSEAL_DYSPLASIA	7	0.714372	1.35588	0.139265	1	1	3079	tags=86%, list=23%, signal=66%	PAM16/TRPV4/FN1/TRIP11/PCYT1A/ACP5
HP_DUPLICATION_INVOLVING_BONES_OF_THE_FEET	HP_DUPLICATION_INVOLVING_BONES_OF_THE_FEET	HP_DUPLICATION_INVOLVING_BONES_OF_THE_FEET	91	0.443688	1.35571	0.0492707	1	1	3973	tags=49%, list=30%, signal=35%	UFD1/CPLANE1/NSD2/EVC/TTC21B/RPGRIP1L/KIAA0825/KIAA0586/C2CD3/IFT172/PIK3CA/GLI3/KIF7/PIBF1/CEP120/SPEN/MEGF8/SMO/AHI1/IFT80/IFT74/BMP4/IFT140/WNT5A/DYNC2H1/CSPP1/SEC24C/INPP5E/FGFR2/EXTL3/RREB1/TMEM67/ARL13B/LUZP1/UBE4B/ARMC9/HIRA/ARL6/KIAA0753/BBS1/FGFRL1/CEP290/SETD5/GLI1/EVC2
GOBP_POSITIVE_REGULATION_OF_PROTEIN_LOCALIZATION_TO_CILIUM	GOBP_POSITIVE_REGULATION_OF_PROTEIN_LOCALIZATION_TO_CILIUM	GOBP_POSITIVE_REGULATION_OF_PROTEIN_LOCALIZATION_TO_CILIUM	6	0.74272	1.35543	0.146154	1	1	1149	tags=33%, list=9%, signal=30%	ENTR1/CCDC88A
GOCC_COHESIN_COMPLEX	GOCC_COHESIN_COMPLEX	GOCC_COHESIN_COMPLEX	8	0.694564	1.35472	0.138402	1	1	2877	tags=75%, list=22%, signal=59%	SGO2/STAG3/STAG2/STAG1/SMC1A/REC8
GOBP_DNA_PACKAGING	GOBP_DNA_PACKAGING	GOBP_DNA_PACKAGING	122	0.429579	1.35463	0.0369423	1	1	3234	tags=45%, list=25%, signal=34%	SELENOF/TENT4A/CDAN1/NUSAP1/LIN54/UBR2/NCAPD2/SIN3A/ACIN1/UBN2/HELLS/ATF7IP/MCPH1/SHPRH/NCAPD3/ZNF445/KAT6A/PSME4/TSPYL4/RIF1/PIK3CA/BAHD1/SAMD1/SART3/SETDB1/DNMT3A/ZDBF2/PHF8/SPTY2D1/SETDB2/SMC5/L3MBTL3/ZNFX1/ZNF304/NASP/EZH1/ITGB3BP/MECP2/RNF8/MBD2/CDK2/AXIN1/NRDE2/KDM1A/MBD3/BAZ2A/PHF13/PHF2/CTR9/SCMH1/L3MBTL1/KMT5A/NAP1L4/KMT2D/SUV39H1
GOMF_NERVE_GROWTH_FACTOR_RECEPTOR_BINDING	GOMF_NERVE_GROWTH_FACTOR_RECEPTOR_BINDING	GOMF_NERVE_GROWTH_FACTOR_RECEPTOR_BINDING	3	0.842559	1.35451	0.144737	1	1	15	tags=33%, list=0%, signal=33%	BEX3
HP_COILED_SPERM_FLAGELLA	HP_COILED_SPERM_FLAGELLA	HP_COILED_SPERM_FLAGELLA	6	0.742197	1.35448	0.146154	1	1	2339	tags=83%, list=18%, signal=69%	FSIP2/ARMC2/CFAP69/CFAP44/DNAH1
HP_FOCAL_SEGMENTAL_GLOMERULOSCLEROSIS	HP_FOCAL_SEGMENTAL_GLOMERULOSCLEROSIS	HP_FOCAL_SEGMENTAL_GLOMERULOSCLEROSIS	43	0.502841	1.35427	0.0744879	1	1	4287	tags=51%, list=33%, signal=35%	KIRREL1/COQ8B/CRB2/MAGI2/MT-ND6/NUP205/ANKFY1/TRPC6/NUP160/CLCN5/VPS33A/CD2AP/MT-CO3/TBC1D8B/MYO1E/WDR73/MT-ND1/APOL1/SMARCAL1/GAPVD1/NUP93/MT-CO2
HP_EPISODIC_HYPERHIDROSIS	HP_EPISODIC_HYPERHIDROSIS	HP_EPISODIC_HYPERHIDROSIS	19	0.566236	1.35392	0.110895	1	1	465	tags=11%, list=4%, signal=10%	ELP1/RETREG1
GOBP_FUSION_OF_SPERM_TO_EGG_PLASMA_MEMBRANE_INVOLVED_IN_SINGLE_FERTILIZATION	GOBP_FUSION_OF_SPERM_TO_EGG_PLASMA_MEMBRANE_INVOLVED_IN_SINGLE_FERTILIZATION	GOBP_FUSION_OF_SPERM_TO_EGG_PLASMA_MEMBRANE_INVOLVED_IN_SINGLE_FERTILIZATION	6	0.741636	1.35345	0.146154	1	1	938	tags=33%, list=7%, signal=31%	SPACA6/TMEM95
HP_SHORT_PALPEBRAL_FISSURE	HP_SHORT_PALPEBRAL_FISSURE	HP_SHORT_PALPEBRAL_FISSURE	73	0.462597	1.35334	0.0457449	1	1	3915	tags=55%, list=30%, signal=39%	BRCA2/KANSL1/PIEZO2/FAT4/DCHS1/CDK13/POLR1A/LIFR/PALB2/NUAK2/FANCC/KMT2A/RFWD3/HUWE1/FANCA/MUSK/BRCA1/CREBBP/MADD/FANCM/AFF3/UBE3B/FANCI/AUTS2/ERCC4/UBE2T/USP9X/CHD4/SMARCA2/MEG3/FANCF/MOGS/CEP57/BPTF/SOX9/KAT6B/FANCL/SMAD4/WAC/ZNF148
HP_IVORY_EPIPHYSES	HP_IVORY_EPIPHYSES	HP_IVORY_EPIPHYSES	8	0.693822	1.35327	0.138402	1	1	3242	tags=88%, list=25%, signal=66%	ERCC6/PCNT/TONSL/ATR/TRPS1/PCYT1A/ERCC8
HP_TYPE_II_LISSENCEPHALY	HP_TYPE_II_LISSENCEPHALY	HP_TYPE_II_LISSENCEPHALY	12	0.640004	1.35309	0.111328	1	1	1830	tags=33%, list=14%, signal=29%	RXYLT1/LARGE1/LAMB1/FKTN
GOBP_NCRNA_PROCESSING	GOBP_NCRNA_PROCESSING	GOBP_NCRNA_PROCESSING	331	0.384834	1.35298	0.0040408	0.44901	0.44901	3418	tags=28%, list=26%, signal=22%	RTRAF/NOP53/BUD23/INTS11/UTP11/TUT4/MTREX/TUT7/TENT4B/INTS6L/MRM2/INTS14/ELP1/QTRT2/MRM3/UTP25/TRMT9B/HELB/DDX47/URB1/MRM1/NAT10/ADAT2/MDN1/TRNT1/TRMT5/RMRP/WDR36/RPP21/HEATR1/POP1/PIH1D2/BMS1/UTP20/SRFBP1/PRKDC/RIOK2/DICER1/KRI1/NOL6/NSUN6/DGCR8/UTP14A/ELP4/ZNHIT6/PDCD11/METTL6/SHQ1/DIS3/TRDMT1/NOP9/WDR3/WDR12/DDX52/RIOK3/UTP23/RPP14/NOL8/THADA/DDX17/INTS7/PUS3/RIOK1/POLR3K/AARS2/INTS2/AGO3/TRUB…
HP_THIN_BONY_CORTEX	HP_THIN_BONY_CORTEX	HP_THIN_BONY_CORTEX	8	0.693463	1.35257	0.138402	1	1	58	tags=12%, list=0%, signal=12%	TENT5A
HP_SUBMUCOUS_CLEFT_OF_SOFT_AND_HARD_PALATE	HP_SUBMUCOUS_CLEFT_OF_SOFT_AND_HARD_PALATE	HP_SUBMUCOUS_CLEFT_OF_SOFT_AND_HARD_PALATE	51	0.489226	1.35254	0.0687023	1	1	1975	tags=24%, list=15%, signal=20%	RXYLT1/ESS2/LARGE1/BICRA/PIEZO2/BRAF/ZEB2/STAG2/KIF7/FKTN/DGCR8/BCOR
GOBP_MITOTIC_CHROMOSOME_CONDENSATION	GOBP_MITOTIC_CHROMOSOME_CONDENSATION	GOBP_MITOTIC_CHROMOSOME_CONDENSATION	13	0.627488	1.35233	0.106796	1	1	1694	tags=31%, list=13%, signal=27%	TENT4A/NUSAP1/NCAPD2/NCAPD3
GOBP_NEGATIVE_REGULATION_OF_HEXOKINASE_ACTIVITY	GOBP_NEGATIVE_REGULATION_OF_HEXOKINASE_ACTIVITY	GOBP_NEGATIVE_REGULATION_OF_HEXOKINASE_ACTIVITY	3	0.841164	1.35227	0.144737	1	1	667	tags=33%, list=5%, signal=32%	PRKN
HP_TOE_SYNDACTYLY	HP_TOE_SYNDACTYLY	HP_TOE_SYNDACTYLY	163	0.416171	1.35222	0.017882	1	1	3462	tags=47%, list=26%, signal=35%	CPLANE1/NECTIN1/CCNQ/SALL1/BRCA2/FRAS1/MED12/DDX11/APC/PALB2/ZNF41/TTC21B/POLR3A/SIN3A/NIPBL/USP27X/ACSL4/BMS1/ZNF699/SETD2/NXN/FANCC/IFT172/PIK3CA/DLG3/GLI3/KIF7/STAG1/ZNF711/NSD1/RFWD3/FLI1/ZNF81/SOX5/MID2/FANCA/BRCA1/BCOR/HDAC8/CREBBP/CEP120/MEGF8/FANCM/FANCI/SMO/BBS7/ADNP/ERCC4/IFT80/BMP4/IFT140/UBE2T/HCFC1/MECP2/DYNC2H1/USP9X/ZMIZ1/ARCN1/TBCK/FANCF/CNOT2/SMC1A/ARHGAP31/EFNB1/HDAC4/DDX6/FGFR2…
GOBP_ENDOSOMAL_TRANSPORT	GOBP_ENDOSOMAL_TRANSPORT	GOBP_ENDOSOMAL_TRANSPORT	179	0.40768	1.35194	0.0152741	1	1	2518	tags=21%, list=19%, signal=17%	WASHC1/WASHC4/WASHC2C/WASHC2A/VPS35L/VPS26C/PHETA2/EIPR1/ENTR1/PHETA1/PRKN/BTBD8/ABCA1/ALMS1/GBF1/EPG5/ZFYVE16/HEATR5B/PIKFYVE/CLEC16A/ANKRD50/ANKFY1/UBE2O/VPS36/PTPN23/TBC1D23/VTI1A/TBC1D5/AP3B1/STAM/DENND1A/VPS50/GGA3/GRIPAP1/GCC2/VPS4B/CLTC/BLOC1S6
GOBP_IMMUNOGLOBULIN_V_D_J_RECOMBINATION	GOBP_IMMUNOGLOBULIN_V_D_J_RECOMBINATION	GOBP_IMMUNOGLOBULIN_V_D_J_RECOMBINATION	6	0.740624	1.35161	0.146154	1	1	2397	tags=67%, list=18%, signal=55%	CYREN/POLB/PRKDC/TCF3
GOBP_CEREBELLAR_PURKINJE_CELL_LAYER_MORPHOGENESIS	GOBP_CEREBELLAR_PURKINJE_CELL_LAYER_MORPHOGENESIS	GOBP_CEREBELLAR_PURKINJE_CELL_LAYER_MORPHOGENESIS	13	0.627106	1.35151	0.106796	1	1	3001	tags=62%, list=23%, signal=48%	COQ8B/WHRN/LDB1/TTC21B/HERC1/AGTPBP1/RORA/ATP7A
HP_HIP_DYSPLASIA	HP_HIP_DYSPLASIA	HP_HIP_DYSPLASIA	136	0.421595	1.35139	0.023745	1	1	3983	tags=46%, list=30%, signal=33%	CCDC32/SELENON/NSD2/ATRIP/KANSL1/PIEZO2/GRIA4/ZBTB20/RLIM/CENPE/TRPV4/PCNT/POLR3A/NIPBL/TET3/MBD5/MED13/TRIP12/PTPN23/GLI3/TCF20/TAF1/HUWE1/EXOC6B/ATR/HDAC8/CREBBP/ATN1/MADD/WDFY3/FZD2/SPEN/ANKRD11/SRCAP/TRAPPC11/WNT5A/USP9X/ZMIZ1/SMARCA2/TRPS1/WDR26/SLC26A2/SMC1A/ATP7A/KMT2E/DDX6/LUZP1/COG6/EXT1/BPTF/USP7/RBBP8/NIN/UBE4B/HTT/UMPS/TANC2/TNRC6B/PRDM5/FGFRL1/PIGL/SMC3/UBR7
HP_DUPLICATION_OF_HAND_BONES	HP_DUPLICATION_OF_HAND_BONES	HP_DUPLICATION_OF_HAND_BONES	157	0.416303	1.35091	0.0160391	1	1	3973	tags=46%, list=30%, signal=33%	UFD1/CPLANE1/ADA2/WASHC5/NSD2/EVC/SALL1/ZNF141/INTU/TTC21B/WDR35/RPGRIP1L/KIAA0825/HOXA13/KIAA0586/ZNF699/FANCC/C2CD3/IFT172/PIK3CA/GLI3/KIF7/FLI1/FANCA/PIBF1/BCOR/CEP120/WDPCP/SEMA3E/CCND2/PHF8/MEGF8/SMO/BBS7/AHI1/IFT80/IFT74/BMP4/IFT140/UBE2T/WNT5A/DYNC2H1/GLI2/CSPP1/SEC24C/INPP5E/EFNB1/FGFR2/EXTL3/ACOX1/RREB1/TMEM67/ARL13B/MBTPS2/RPS28/DISP1/NPHP1/BBS4/ARMC9/HIRA/ARL6/KIAA0753/DACT1/BBS1/FGFRL…
HP_ABNORMAL_LUNG_DEVELOPMENT	HP_ABNORMAL_LUNG_DEVELOPMENT	HP_ABNORMAL_LUNG_DEVELOPMENT	138	0.42181	1.35072	0.0282251	1	1	3400	tags=40%, list=26%, signal=30%	ATP5F1A/UFD1/TENT5A/CFAP298/ESS2/NSD2/DNAAF4/CFAP300/EVC/PIEZO2/FRAS1/INTU/LIFR/RLIM/INVS/PIGN/TTC21B/WDR35/TRPV4/KIAA0586/IFT172/GLI3/TRIP11/DGCR8/MUSK/BCOR/NEK8/CEP120/CCDC40/SPECC1L/SMO/DNAH1/IFT80/IFT140/SON/AARS2/RET/DYNC2H1/MEG3/GLI2/SLC26A2/CSPP1/PLXND1/SEC24C/RPGR/WNT4/CEP57/DNAAF5/RREB1/TAPT1/MBTPS2/AKT1/DISP1/CHUK/PEX1
HP_APLASIA_HYPOPLASIA_OF_THE_CEREBELLUM	HP_APLASIA_HYPOPLASIA_OF_THE_CEREBELLUM	HP_APLASIA_HYPOPLASIA_OF_THE_CEREBELLUM	333	0.383842	1.35064	0.00409037	0.451076	0.451076	3922	tags=44%, list=30%, signal=31%	ATP5F1A/CCDC32/CPLANE1/TOGARAM1/MRE11/VPS35L/WASHC5/RXYLT1/LARGE1/NSD2/WHRN/EVC/ERCC6/CENPF/ARID1B/PCLO/PIEZO2/FAT4/PMM2/DCHS1/LAMB1/EPG5/STAT2/NMNAT1/CENPE/PIGN/ZBTB11/WDR35/PPP1R15B/RPGRIP1L/POLR3A/YME1L1/MACF1/TRRAP/NIPBL/KIAA0586/SETD2/ZEB2/SACS/HERC1/PRKDC/ARSI/STAG2/LCA5/C2CD3/IFT172/PIK3CA/GLI3/KIF7/FKTN/RTTN/NSD1/TAF1/WDR81/MUSK/SEPSECS/MTHFR/ATR/PIBF1/USP45/BCOR/MYO5A/HDAC8/KIDINS220/WAR…
HP_ABNORMALITY_OF_BONE_MARROW_CELL_MORPHOLOGY	HP_ABNORMALITY_OF_BONE_MARROW_CELL_MORPHOLOGY	HP_ABNORMALITY_OF_BONE_MARROW_CELL_MORPHOLOGY	144	0.418907	1.35061	0.0268421	1	1	4142	tags=45%, list=32%, signal=31%	NAXD/STN1/ADA2/EFL1/EVC/NABP1/CTC1/BRCA2/SP110/CLPB/IKZF1/TET2/CASP10/PALB2/NUMA1/MYSM1/ZNF699/FANCC/TNFRSF1B/CBL/CUBN/RFWD3/FLI1/FANCA/ATR/BCOR/RAB27A/FANCI/NBN/ALPK1/ATM/ERCC4/ITCH/VPS33A/KIT/PML/WRAP53/MAN2B1/UBE2T/PGM3/FANCF/RNASEH2A/SMARCD2/SF3B1/LYST/ERCC6L2/ACP5/COG6/LIG4/NRAS/XIAP/FANCL/MMAA/SRP54/SMARCAL1/SAMD9/JAK2/ASXL1/RFX5/GLI1/TBL1XR1/EVC2/TBXAS1/MDM4/ANAPC1
HP_ABNORMAL_SUPERIOR_CEREBELLAR_PEDUNCLE_MORPHOLOGY	HP_ABNORMAL_SUPERIOR_CEREBELLAR_PEDUNCLE_MORPHOLOGY	HP_ABNORMAL_SUPERIOR_CEREBELLAR_PEDUNCLE_MORPHOLOGY	9	0.68621	1.35019	0.126482	1	1	3863	tags=89%, list=29%, signal=63%	KIAA0586/FLI1/AHI1/CSPP1/INPP5E/TMEM67/NPHP1/CEP290
GOCC_FANCONI_ANAEMIA_NUCLEAR_COMPLEX	GOCC_FANCONI_ANAEMIA_NUCLEAR_COMPLEX	GOCC_FANCONI_ANAEMIA_NUCLEAR_COMPLEX	12	0.638391	1.34968	0.111328	1	1	2243	tags=42%, list=17%, signal=35%	CENPX/CENPS/FANCC/FANCA/FANCM
GOBP_GLYCINE_METABOLIC_PROCESS	GOBP_GLYCINE_METABOLIC_PROCESS	GOBP_GLYCINE_METABOLIC_PROCESS	10	0.661867	1.34956	0.137667	1	1	246	tags=20%, list=2%, signal=20%	RIDA/DHFR2
GOBP_MEIOSIS_II_CELL_CYCLE_PROCESS	GOBP_MEIOSIS_II_CELL_CYCLE_PROCESS	GOBP_MEIOSIS_II_CELL_CYCLE_PROCESS	5	0.76809	1.34934	0.155945	1	1	320	tags=20%, list=2%, signal=20%	SGO2
GOBP_POSITIVE_REGULATION_OF_TRANSCRIPTION_BY_RNA_POLYMERASE_III	GOBP_POSITIVE_REGULATION_OF_TRANSCRIPTION_BY_RNA_POLYMERASE_III	GOBP_POSITIVE_REGULATION_OF_TRANSCRIPTION_BY_RNA_POLYMERASE_III	16	0.590942	1.34895	0.10978	1	1	2953	tags=56%, list=23%, signal=44%	ERCC6/CHD8/ZNF143/ICE2/ZC3H8/ELL/MTOR/MYBBP1A/SF3B1
GOMF_DNA_TRANSLOCASE_ACTIVITY	GOMF_DNA_TRANSLOCASE_ACTIVITY	GOMF_DNA_TRANSLOCASE_ACTIVITY	2	0.911317	1.34736	0.084453	1	1	117	tags=50%, list=1%, signal=50%	FBH1
GOBP_CILIUM_ORGANIZATION	GOBP_CILIUM_ORGANIZATION	GOBP_CILIUM_ORGANIZATION	257	0.390781	1.34717	0.0118305	0.889227	0.889227	3940	tags=44%, list=30%, signal=31%	NECTIN2/CCDC32/CPLANE1/TOGARAM1/CFAP298/ENTR1/TMEM250/JHY/DNAAF4/FSIP2/ARMC2/CEP97/CFAP70/CCDC88A/TBC1D32/INTU/GBF1/MPHOSPH9/CFAP69/FNBP1L/TTC21B/WDR35/RPGRIP1L/DNAH7/PCNT/CEP78/CDC14A/TCHP/SSX2IP/KIAA0586/IQUB/ABCC4/CFAP44/PTPN23/LCA5/C2CD3/IFT172/RFX3/RTTN/SCLT1/NOTCH1/CYLD/CEP162/PIBF1/CEP70/TTC30B/CEP120/WDPCP/CCDC40/TBC1D5/KIFAP3/CEP126/BBS7/ALPK1/DNAH1/CCP110/RAB8B/TBC1D19/WDR90/MAK/AHI1/IF…
GOBP_MEIOTIC_DNA_DOUBLE_STRAND_BREAK_FORMATION	GOBP_MEIOTIC_DNA_DOUBLE_STRAND_BREAK_FORMATION	GOBP_MEIOTIC_DNA_DOUBLE_STRAND_BREAK_FORMATION	2	0.910887	1.34673	0.0863724	1	1	142	tags=50%, list=1%, signal=49%	MRE11
HP_STUTTERING	HP_STUTTERING	HP_STUTTERING	13	0.624833	1.34661	0.112621	1	1	1456	tags=31%, list=11%, signal=27%	NEXMIF/KANSL1/MAPT/MT-ND6
HP_MINIMAL_CHANGE_GLOMERULONEPHRITIS	HP_MINIMAL_CHANGE_GLOMERULONEPHRITIS	HP_MINIMAL_CHANGE_GLOMERULONEPHRITIS	26	0.533177	1.3457	0.0839844	1	1	4185	tags=58%, list=32%, signal=39%	KIRREL1/COQ8B/CRB2/MAGI2/NUP205/ANKFY1/TRPC6/NUP160/CD2AP/TBC1D8B/MYO1E/APOL1/SMARCAL1/GAPVD1/NUP93
GOBP_THREONINE_CATABOLIC_PROCESS	GOBP_THREONINE_CATABOLIC_PROCESS	GOBP_THREONINE_CATABOLIC_PROCESS	2	0.910029	1.34546	0.0902111	1	1	173	tags=50%, list=1%, signal=49%	RIDA
GOBP_NEGATIVE_REGULATION_OF_ALPHA_BETA_T_CELL_PROLIFERATION	GOBP_NEGATIVE_REGULATION_OF_ALPHA_BETA_T_CELL_PROLIFERATION	GOBP_NEGATIVE_REGULATION_OF_ALPHA_BETA_T_CELL_PROLIFERATION	8	0.689817	1.34546	0.1423	1	1	1179	tags=25%, list=9%, signal=23%	VSIR/CD274
GOBP_REGULATION_OF_MITOCHONDRIAL_MEMBRANE_POTENTIAL	GOBP_REGULATION_OF_MITOCHONDRIAL_MEMBRANE_POTENTIAL	GOBP_REGULATION_OF_MITOCHONDRIAL_MEMBRANE_POTENTIAL	54	0.479645	1.34526	0.0667939	1	1	667	tags=9%, list=5%, signal=9%	RACK1/ATP5IF1/SPART/RTL10/PRKN
GOBP_REGULATION_OF_SMOOTHENED_SIGNALING_PATHWAY	GOBP_REGULATION_OF_SMOOTHENED_SIGNALING_PATHWAY	GOBP_REGULATION_OF_SMOOTHENED_SIGNALING_PATHWAY	63	0.470026	1.34518	0.0588235	1	1	3100	tags=46%, list=24%, signal=35%	RACK1/MOSMO/TEDC1/EVC/PTCH2/INTU/BTRC/TTC21B/RPGRIP1L/PTCH1/C2CD3/IFT172/GLI3/GLIS2/KIF7/CREBBP/TTC23/PRKACA/TUBD1/MEGF8/SMO/HERC4/IFT140/DYNC2H1/RORA/IFT122/DLG5/ENPP1/FGFR2
GOCC_CELL_BODY_MEMBRANE	GOCC_CELL_BODY_MEMBRANE	GOCC_CELL_BODY_MEMBRANE	11	0.642711	1.34497	0.131528	1	1	1137	tags=27%, list=9%, signal=25%	KCNC1/KCNB1/KCNE3
GOBP_POSITIVE_REGULATION_OF_RRNA_PROCESSING	GOBP_POSITIVE_REGULATION_OF_RRNA_PROCESSING	GOBP_POSITIVE_REGULATION_OF_RRNA_PROCESSING	10	0.659358	1.34444	0.141491	1	1	3645	tags=70%, list=28%, signal=51%	BUD23/HEATR1/RIOK2/RIOK1/WDR75/WDR43/UTP15
GOBP_POSITIVE_REGULATION_OF_LYMPHOCYTE_MEDIATED_IMMUNITY	GOBP_POSITIVE_REGULATION_OF_LYMPHOCYTE_MEDIATED_IMMUNITY	GOBP_POSITIVE_REGULATION_OF_LYMPHOCYTE_MEDIATED_IMMUNITY	61	0.472272	1.3442	0.0592734	1	1	1853	tags=20%, list=14%, signal=17%	NECTIN2/SHLD2/SHLD1/NSD2/SHLD3/IL1B/ATAD5/HLA-G/CD81/RIF1/TP53BP1/PAXIP1
GOBP_REGULATION_OF_PROTEIN_CATABOLIC_PROCESS_IN_THE_VACUOLE	GOBP_REGULATION_OF_PROTEIN_CATABOLIC_PROCESS_IN_THE_VACUOLE	GOBP_REGULATION_OF_PROTEIN_CATABOLIC_PROCESS_IN_THE_VACUOLE	8	0.688768	1.34341	0.14425	1	1	1701	tags=50%, list=13%, signal=44%	LDLR/LRP1/CD81/MFSD8
HP_PREMATURE_GRAYING_OF_HAIR	HP_PREMATURE_GRAYING_OF_HAIR	HP_PREMATURE_GRAYING_OF_HAIR	30	0.522929	1.34275	0.0815939	1	1	2604	tags=40%, list=20%, signal=32%	STN1/ERCC6/CTC1/KITLG/ZNF699/PTPN22/WRN/MYO5A/RAB27A/MDM2/ATM/WRAP53
GOBP_REGULATION_OF_ENDOPLASMIC_RETICULUM_TUBULAR_NETWORK_ORGANIZATION	GOBP_REGULATION_OF_ENDOPLASMIC_RETICULUM_TUBULAR_NETWORK_ORGANIZATION	GOBP_REGULATION_OF_ENDOPLASMIC_RETICULUM_TUBULAR_NETWORK_ORGANIZATION	5	0.764301	1.34268	0.165692	1	1	145	tags=20%, list=1%, signal=20%	LNPK
GOMF_POTASSIUM_ION_ANTIPORTER_ACTIVITY	GOMF_POTASSIUM_ION_ANTIPORTER_ACTIVITY	GOMF_POTASSIUM_ION_ANTIPORTER_ACTIVITY	8	0.688227	1.34236	0.14425	1	1	2287	tags=50%, list=17%, signal=41%	SLC9A3/SLC24A4/SLC9A9/SLC9A8
HP_T_CELL_LYMPHOMA	HP_T_CELL_LYMPHOMA	HP_T_CELL_LYMPHOMA	6	0.73544	1.34215	0.153846	1	1	2311	tags=83%, list=18%, signal=69%	CASP10/POLE/TNFRSF1B/MSH6/NBN
GOMF_PHOSPHATIDYLINOSITOL_PHOSPHATE_PHOSPHATASE_ACTIVITY	GOMF_PHOSPHATIDYLINOSITOL_PHOSPHATE_PHOSPHATASE_ACTIVITY	GOMF_PHOSPHATIDYLINOSITOL_PHOSPHATE_PHOSPHATASE_ACTIVITY	27	0.526623	1.34187	0.0846154	1	1	1553	tags=22%, list=12%, signal=20%	PIP4P2/PIP4P1/SYNJ1/INPP5B/SYNJ2/PIKFYVE
GOBP_ATTACHMENT_OF_SPINDLE_MICROTUBULES_TO_KINETOCHORE	GOBP_ATTACHMENT_OF_SPINDLE_MICROTUBULES_TO_KINETOCHORE	GOBP_ATTACHMENT_OF_SPINDLE_MICROTUBULES_TO_KINETOCHORE	25	0.539136	1.34133	0.0901804	1	1	2318	tags=40%, list=18%, signal=33%	ABRAXAS1/ABRAXAS2/ECT2/APC/CENPE/SPAG5/HNRNPU/CENPC/CCNB1/ZNF207
GOBP_REGULATION_OF_ELECTRON_TRANSFER_ACTIVITY	GOBP_REGULATION_OF_ELECTRON_TRANSFER_ACTIVITY	GOBP_REGULATION_OF_ELECTRON_TRANSFER_ACTIVITY	6	0.734799	1.34098	0.153846	1	1	315	tags=17%, list=2%, signal=16%	ETFBKMT
HP_FRACTURES_OF_THE_LONG_BONES	HP_FRACTURES_OF_THE_LONG_BONES	HP_FRACTURES_OF_THE_LONG_BONES	8	0.687246	1.34045	0.14425	1	1	58	tags=12%, list=0%, signal=12%	TENT5A
GOMF_BETA_N_ACETYLHEXOSAMINIDASE_ACTIVITY	GOMF_BETA_N_ACETYLHEXOSAMINIDASE_ACTIVITY	GOMF_BETA_N_ACETYLHEXOSAMINIDASE_ACTIVITY	4	0.798563	1.34042	0.15098	1	1	62	tags=25%, list=0%, signal=25%	OGA
GOBP_POSITIVE_REGULATION_OF_UBIQUITIN_DEPENDENT_PROTEIN_CATABOLIC_PROCESS	GOBP_POSITIVE_REGULATION_OF_UBIQUITIN_DEPENDENT_PROTEIN_CATABOLIC_PROCESS	GOBP_POSITIVE_REGULATION_OF_UBIQUITIN_DEPENDENT_PROTEIN_CATABOLIC_PROCESS	85	0.44438	1.34011	0.0293848	1	1	667	tags=6%, list=5%, signal=6%	RACK1/ELOB/NOP53/COP1/PRKN
GOCC_PINOSOME	GOCC_PINOSOME	GOCC_PINOSOME	5	0.762801	1.34004	0.165692	1	1	1664	tags=40%, list=13%, signal=35%	CARMIL1/ANKFY1
HP_PANCYTOPENIA	HP_PANCYTOPENIA	HP_PANCYTOPENIA	93	0.438253	1.3398	0.0365249	1	1	3960	tags=43%, list=30%, signal=30%	NAXD/STN1/ADA2/EFL1/NABP1/SP110/IKZF1/TET2/PALB2/NUMA1/ZNF699/FANCC/CBL/CUBN/FANCA/ATR/BCOR/RAB27A/NBN/ALPK1/ITCH/PML/WRAP53/MAN2B1/UBE2T/RNASEH2A/SF3B1/LYST/ACP5/COG6/LIG4/NRAS/XIAP/MMAA/SRP54/SAMD9/JAK2/ASXL1/RFX5/TBL1XR1
HP_EEG_WITH_FOCAL_SHARP_SLOW_WAVES	HP_EEG_WITH_FOCAL_SHARP_SLOW_WAVES	HP_EEG_WITH_FOCAL_SHARP_SLOW_WAVES	7	0.70555	1.33914	0.148936	1	1	3869	tags=100%, list=29%, signal=71%	MAPK10/SPATA5/CHD2/PIK3CA/DNM1/CACNA1A/AKT3
GOBP_HOMOLOGOUS_RECOMBINATION	GOBP_HOMOLOGOUS_RECOMBINATION	GOBP_HOMOLOGOUS_RECOMBINATION	29	0.523583	1.33908	0.0780952	1	1	558	tags=10%, list=4%, signal=10%	CENPX/MRE11/CENPS
GOMF_VOLTAGE_GATED_CALCIUM_CHANNEL_ACTIVITY_INVOLVED_IN_REGULATION_OF_CYTOSOLIC_CALCIUM_LEVELS	GOMF_VOLTAGE_GATED_CALCIUM_CHANNEL_ACTIVITY_INVOLVED_IN_REGULATION_OF_CYTOSOLIC_CALCIUM_LEVELS	GOMF_VOLTAGE_GATED_CALCIUM_CHANNEL_ACTIVITY_INVOLVED_IN_REGULATION_OF_CYTOSOLIC_CALCIUM_LEVELS	3	0.832932	1.33903	0.154135	1	1	468	tags=33%, list=4%, signal=32%	TSPOAP1
HP_PERIVENTRICULAR_NODULAR_HETEROTOPIA	HP_PERIVENTRICULAR_NODULAR_HETEROTOPIA	HP_PERIVENTRICULAR_NODULAR_HETEROTOPIA	13	0.62122	1.33882	0.118447	1	1	3333	tags=54%, list=25%, signal=40%	VPS35L/FAT4/DCHS1/ZNF292/ZMIZ1/TBC1D24/ARFGEF2
GOBP_REGULATION_OF_HEART_MORPHOGENESIS	GOBP_REGULATION_OF_HEART_MORPHOGENESIS	GOBP_REGULATION_OF_HEART_MORPHOGENESIS	6	0.733482	1.33857	0.153846	1	1	3054	tags=83%, list=23%, signal=64%	ROBO1/SMO/BMP4/WNT5A/ROBO2
GOBP_LENS_MORPHOGENESIS_IN_CAMERA_TYPE_EYE	GOBP_LENS_MORPHOGENESIS_IN_CAMERA_TYPE_EYE	GOBP_LENS_MORPHOGENESIS_IN_CAMERA_TYPE_EYE	16	0.58631	1.33838	0.11976	1	1	1184	tags=19%, list=9%, signal=17%	NECTIN3/NECTIN1/PROX1
GOBP_LYMPHOID_PROGENITOR_CELL_DIFFERENTIATION	GOBP_LYMPHOID_PROGENITOR_CELL_DIFFERENTIATION	GOBP_LYMPHOID_PROGENITOR_CELL_DIFFERENTIATION	12	0.632966	1.33821	0.125	1	1	3459	tags=75%, list=26%, signal=55%	BATF/PRKDC/NOTCH1/BMP4/KIT/SOS1/SOS2/LIG4/SOX4
GOBP_GLYCINE_BIOSYNTHETIC_PROCESS	GOBP_GLYCINE_BIOSYNTHETIC_PROCESS	GOBP_GLYCINE_BIOSYNTHETIC_PROCESS	4	0.797222	1.33817	0.154902	1	1	246	tags=25%, list=2%, signal=25%	DHFR2
GOBP_RESPONSE_TO_SALT	GOBP_RESPONSE_TO_SALT	GOBP_RESPONSE_TO_SALT	11	0.639421	1.33808	0.137331	1	1	173	tags=9%, list=1%, signal=9%	RIDA
GOBP_PROTEASOME_ASSEMBLY	GOBP_PROTEASOME_ASSEMBLY	GOBP_PROTEASOME_ASSEMBLY	9	0.679981	1.33794	0.130435	1	1	120	tags=11%, list=1%, signal=11%	ECPAS
GOBP_MITOCHONDRIAL_MEMBRANE_ORGANIZATION	GOBP_MITOCHONDRIAL_MEMBRANE_ORGANIZATION	GOBP_MITOCHONDRIAL_MEMBRANE_ORGANIZATION	91	0.437853	1.33789	0.0582857	1	1	498	tags=7%, list=4%, signal=6%	ATP5IF1/TOMM70/RCC1L/MAIP1/RTL10/TIMM29
HP_EARLY_ONSET_ABSENCE_SEIZURES	HP_EARLY_ONSET_ABSENCE_SEIZURES	HP_EARLY_ONSET_ABSENCE_SEIZURES	4	0.796797	1.33746	0.154902	1	1	147	tags=25%, list=1%, signal=25%	PLPBP
GOMF_DEATH_DOMAIN_BINDING	GOMF_DEATH_DOMAIN_BINDING	GOMF_DEATH_DOMAIN_BINDING	8	0.685521	1.33708	0.148148	1	1	1	tags=12%, list=0%, signal=13%	RACK1
GOBP_NUCLEOTIDE_BINDING_OLIGOMERIZATION_DOMAIN_CONTAINING_2_SIGNALING_PATHWAY	GOBP_NUCLEOTIDE_BINDING_OLIGOMERIZATION_DOMAIN_CONTAINING_2_SIGNALING_PATHWAY	GOBP_NUCLEOTIDE_BINDING_OLIGOMERIZATION_DOMAIN_CONTAINING_2_SIGNALING_PATHWAY	11	0.638818	1.33682	0.137331	1	1	1895	tags=45%, list=14%, signal=39%	ERBIN/LACC1/TNFAIP3/PTPN22/TLR4
HP_ABNORMAL_NASAL_BASE	HP_ABNORMAL_NASAL_BASE	HP_ABNORMAL_NASAL_BASE	22	0.543975	1.33677	0.118812	1	1	3459	tags=59%, list=26%, signal=44%	ARID1B/LIFR/SIN3A/DPF2/ARID1A/AUTS2/USP9X/SMARCA2/SMARCC2/ARID2/SLC26A2/TBC1D24/SOX4
HP_DECREASED_CSF_HOMOVANILLIC_ACID	HP_DECREASED_CSF_HOMOVANILLIC_ACID	HP_DECREASED_CSF_HOMOVANILLIC_ACID	5	0.760932	1.33676	0.169591	1	1	468	tags=20%, list=4%, signal=19%	TSPOAP1
HP_BIFID_EPIGLOTTIS	HP_BIFID_EPIGLOTTIS	HP_BIFID_EPIGLOTTIS	4	0.79625	1.33654	0.156863	1	1	2677	tags=100%, list=20%, signal=80%	WDR35/GLI3/IFT80/DYNC2H1
GOBP_NEGATIVE_REGULATION_OF_ASTROCYTE_ACTIVATION	GOBP_NEGATIVE_REGULATION_OF_ASTROCYTE_ACTIVATION	GOBP_NEGATIVE_REGULATION_OF_ASTROCYTE_ACTIVATION	2	0.903971	1.3365	0.0978887	1	1	1262	tags=100%, list=10%, signal=90%	NR1D1/LDLR
GOBP_NATURAL_KILLER_CELL_MEDIATED_IMMUNE_RESPONSE_TO_TUMOR_CELL	GOBP_NATURAL_KILLER_CELL_MEDIATED_IMMUNE_RESPONSE_TO_TUMOR_CELL	GOBP_NATURAL_KILLER_CELL_MEDIATED_IMMUNE_RESPONSE_TO_TUMOR_CELL	4	0.796133	1.33634	0.156863	1	1	73	tags=25%, list=1%, signal=25%	NECTIN2
HP_BRACHYCEPHALY	HP_BRACHYCEPHALY	HP_BRACHYCEPHALY	169	0.406593	1.33626	0.0136854	0.961721	0.961721	3510	tags=40%, list=27%, signal=29%	MESD/TENT5A/WASHC5/ARID1B/PCLO/PTCH2/MED12/BRAF/ZBTB20/INTU/PTCH1/RMRP/POLR1B/CD81/NIPBL/TET3/MBD5/TCF12/NBAS/TCF20/FKTN/HUWE1/TECPR2/PHF21A/HDAC8/KIDINS220/RNF216/NFKB2/MED13L/FBN2/SPEN/MEGF8/SPECC1L/UBE3B/POLR2A/AUTS2/GRIA3/ADNP/BMP4/CDH11/RAB3GAP2/SATB2/MAN2B1/HCFC1/MECP2/USP9X/DDX3X/KDM1A/PDE4D/SMC1A/ATP7A/POGZ/EFNB1/HDAC4/FGFR2/ACOX1/TAPT1/TBC1D24/KMT2C/LUZP1/MBTPS2/LIG4/PEX1/USP7/OTUD6B/MAF…
HP_ABNORMALITY_OF_DENTAL_COLOR	HP_ABNORMALITY_OF_DENTAL_COLOR	HP_ABNORMALITY_OF_DENTAL_COLOR	16	0.585361	1.33621	0.11976	1	1	1217	tags=19%, list=9%, signal=17%	TENT5A/WHRN/ALMS1
HP_APLASIA_HYPOPLASIA_OF_THE_EARLOBES	HP_APLASIA_HYPOPLASIA_OF_THE_EARLOBES	HP_APLASIA_HYPOPLASIA_OF_THE_EARLOBES	32	0.513808	1.33603	0.0929368	1	1	3123	tags=53%, list=24%, signal=41%	UFD1/ATRIP/ABHD5/CENPE/PCNT/POLR3A/FN1/KAT6A/FLI1/ATR/CREBBP/SEMA3E/VPS13B/SEC24C/FGFR2/AHDC1/RREB1
GOMF_HISTONE_METHYLTRANSFERASE_ACTIVITY	GOMF_HISTONE_METHYLTRANSFERASE_ACTIVITY	GOMF_HISTONE_METHYLTRANSFERASE_ACTIVITY	48	0.488065	1.33592	0.079096	1	1	3927	tags=50%, list=30%, signal=35%	NSD3/NSD2/SETD2/KMT2A/NSD1/SETDB1/SETD1B/SETDB2/PRDM2/EZH1/WDR82/N6AMT1/ASH1L/KMT2E/SETD1A/KMT2C/KMT5A/KMT2D/SUV39H1/RBBP5/SETD7/SETD5/EHMT1/SMYD5
GOBP_T_CELL_TOLERANCE_INDUCTION	GOBP_T_CELL_TOLERANCE_INDUCTION	GOBP_T_CELL_TOLERANCE_INDUCTION	7	0.703735	1.33569	0.15087	1	1	2456	tags=57%, list=19%, signal=46%	IDO1/HLA-G/PHLPP1/ITCH
HP_RIB_SEGMENTATION_ABNORMALITIES	HP_RIB_SEGMENTATION_ABNORMALITIES	HP_RIB_SEGMENTATION_ABNORMALITIES	5	0.760272	1.3356	0.169591	1	1	360	tags=20%, list=3%, signal=19%	NSD2
HP_SHORT_THORAX	HP_SHORT_THORAX	HP_SHORT_THORAX	26	0.529134	1.3355	0.0976562	1	1	3973	tags=62%, list=30%, signal=43%	EVC/TTC21B/WDR35/TRPV4/RMRP/IFT172/TRIP11/CUL7/CEP120/IFT80/IFT140/DYNC2H1/SLC26A2/SLC10A7/GLI1/EVC2
GOBP_RESPONSE_TO_CELL_CYCLE_CHECKPOINT_SIGNALING	GOBP_RESPONSE_TO_CELL_CYCLE_CHECKPOINT_SIGNALING	GOBP_RESPONSE_TO_CELL_CYCLE_CHECKPOINT_SIGNALING	6	0.731597	1.33513	0.153846	1	1	2864	tags=67%, list=22%, signal=52%	FBH1/TIGAR/APAF1/SMC1A
GOCC_MITOCHONDRIAL_MATRIX	GOCC_MITOCHONDRIAL_MATRIX	GOCC_MITOCHONDRIAL_MATRIX	363	0.378758	1.3351	0.00474076	0.499341	0.499341	331	tags=5%, list=3%, signal=5%	ATP5F1E/ATP5F1B/ATP5F1C/ATP5F1A/ATP5PB/ATP5F1D/DGLUCY/RIDA/MRPL58/NAXE/NAXD/DHFR2/MRM2/MRM3/ETFBKMT/FDX2/MAIP1
HP_RETINAL_VASCULAR_TORTUOSITY	HP_RETINAL_VASCULAR_TORTUOSITY	HP_RETINAL_VASCULAR_TORTUOSITY	42	0.497656	1.33444	0.0961183	1	1	1880	tags=24%, list=14%, signal=20%	UFD1/BUD23/ESS2/SELENOI/CENPF/MT-ATP6/MT-ND6/STX1A/MT-ND4L/DGCR8
HP_DOWNSLANTED_PALPEBRAL_FISSURES	HP_DOWNSLANTED_PALPEBRAL_FISSURES	HP_DOWNSLANTED_PALPEBRAL_FISSURES	345	0.379183	1.33404	0.00658676	0.621955	0.621955	4005	tags=46%, list=31%, signal=33%	UFD1/SPART/CCDC32/VPS35L/WASHC5/NECTIN1/NSD2/BICRA/ATRIP/NEXMIF/KCNB1/KCNH1/ARID1B/GRIA4/CHD8/MED12/GABRA2/BRAF/ZBTB20/SYNJ1/POLR1A/RLIM/APC/CENPE/ZNF41/SLC1A2/PPP1R15B/PTCH1/PCNT/LZTR1/POLR3A/POLR1B/BRPF1/SIN3A/USP27X/ACSL4/SZT2/SETD2/MED13/ZEB2/NXN/HERC1/TRIP12/KMT2A/PTPN23/CBL/IFT172/PIK3CA/DLG3/GLI3/TCF20/KIF7/ZNF711/NSD1/TAF1/FLI1/ZNF81/SOX5/MID2/HUWE1/SYNGAP1/FGD1/ATR/CREBBP/SETD1B/WDPCP/PK…
HP_ABNORMAL_CIRCULATING_NON_PROTEINOGENIC_AMINO_ACID_CONCENTRATION	HP_ABNORMAL_CIRCULATING_NON_PROTEINOGENIC_AMINO_ACID_CONCENTRATION	HP_ABNORMAL_CIRCULATING_NON_PROTEINOGENIC_AMINO_ACID_CONCENTRATION	15	0.59453	1.33395	0.121569	1	1	1456	tags=33%, list=11%, signal=30%	MRM2/MT-ND3/MT-ATP6/PCK1/MT-ND6
HP_ABNORMAL_AORTIC_ARCH_MORPHOLOGY	HP_ABNORMAL_AORTIC_ARCH_MORPHOLOGY	HP_ABNORMAL_AORTIC_ARCH_MORPHOLOGY	34	0.507975	1.33373	0.0957643	1	1	3398	tags=50%, list=26%, signal=37%	UFD1/ESS2/PIGN/GLI3/DGCR8/BCOR/CREBBP/MED13L/SEMA3E/DNAH1/MEG3/WDR26/PLXND1/SEC24C/RREB1/ACVR2B/DIS3L2
HP_BROAD_NASAL_TIP	HP_BROAD_NASAL_TIP	HP_BROAD_NASAL_TIP	117	0.423639	1.33348	0.0435663	1	1	4141	tags=53%, list=32%, signal=37%	CPLANE1/CCNQ/ARID1B/MED12/GATAD2B/ZBTB20/APC/ZNF41/USP27X/ACSL4/NXN/KAT6A/DLG3/KIF7/ZNF711/TAF1/ZNF81/MID2/HUWE1/ASXL2/BCOR/PHF21A/HDAC8/CCNK/CASK/DPF2/PHF8/ARID1A/KDM6A/ADNP/CDH11/RAB3GAP2/NACC1/SRCAP/HCFC1/MECP2/USP9X/SMARCC2/ARID2/DOCK7/POGZ/KNSTRN/HDAC4/EXTL3/DYRK1A/TBC1D24/IL1RAPL1/COG6/BPTF/RPS6KA3/SOX4/NRAS/KIAA0753/SMARCAL1/TLK2/WAC/TBL1XR1/ARHGEF6/IGF1R/EXOSC2/FLNB/DPYD
GOBP_CENTROMERE_COMPLEX_ASSEMBLY	GOBP_CENTROMERE_COMPLEX_ASSEMBLY	GOBP_CENTROMERE_COMPLEX_ASSEMBLY	18	0.563717	1.33345	0.119002	1	1	2648	tags=44%, list=20%, signal=36%	CENPX/CENPS/CENPF/CENPE/HELLS/CENPC/NASP/ITGB3BP
GOCC_STEREOCILIUM_BASE	GOCC_STEREOCILIUM_BASE	GOCC_STEREOCILIUM_BASE	2	0.901609	1.33301	0.101727	1	1	695	tags=50%, list=5%, signal=47%	PJVK
HP_ABNORMAL_ANATOMIC_LOCATION_OF_THE_HEART	HP_ABNORMAL_ANATOMIC_LOCATION_OF_THE_HEART	HP_ABNORMAL_ANATOMIC_LOCATION_OF_THE_HEART	69	0.459272	1.333	0.0596154	1	1	3182	tags=39%, list=24%, signal=30%	CPLANE1/CFAP298/NECTIN1/DNAAF4/CFAP300/EVC/PIEZO2/INVS/RPGRIP1L/KIAA0586/PIBF1/BCOR/NEK8/CEP120/CCDC40/MEGF8/DNAH1/AHI1/SRCAP/CFAP53/CSPP1/PKD2/RPGR/INPP5E/DNAAF5/TMEM67/ARL13B
GOBP_DETERMINATION_OF_ADULT_LIFESPAN	GOBP_DETERMINATION_OF_ADULT_LIFESPAN	GOBP_DETERMINATION_OF_ADULT_LIFESPAN	11	0.636839	1.33268	0.141199	1	1	2528	tags=45%, list=19%, signal=37%	CGAS/MSH6/IDE/ATM/PRDM2
GOCC_INTEGRAL_COMPONENT_OF_LYSOSOMAL_MEMBRANE	GOCC_INTEGRAL_COMPONENT_OF_LYSOSOMAL_MEMBRANE	GOCC_INTEGRAL_COMPONENT_OF_LYSOSOMAL_MEMBRANE	7	0.702085	1.33256	0.15087	1	1	1084	tags=29%, list=8%, signal=26%	SPAAR/LRRC8E
GOBP_L_KYNURENINE_METABOLIC_PROCESS	GOBP_L_KYNURENINE_METABOLIC_PROCESS	GOBP_L_KYNURENINE_METABOLIC_PROCESS	3	0.828903	1.33256	0.159774	1	1	180	tags=33%, list=1%, signal=33%	KYAT3
GOMF_ION_TRANSMEMBRANE_TRANSPORTER_ACTIVITY	GOMF_ION_TRANSMEMBRANE_TRANSPORTER_ACTIVITY	GOMF_ION_TRANSMEMBRANE_TRANSPORTER_ACTIVITY	390	0.374654	1.33241	0.00326784	0.391829	0.391829	1430	tags=11%, list=11%, signal=10%	ATP5F1E/ATP5MG/ATP5MC2/ATP5ME/ATP5PF/ATP5MC3/ATP5MF/ATP5PD/ATP5PO/ATP5F1B/ATP5F1C/ATP5F1A/ATP5MC1/ATP5PB/ATP5F1D/CALHM5/MCUB/SLC9A3/TSPOAP1/KCNC1/KCNN1/MT-ATP8/KCNB1/SLC4A5/KCNH1/NIPAL4/TMC8/PIEZO2/SLC24A4/GRIA4/LRRC8E/P2RX1/SLCO1C1/KCNE3/CLCN2/GABRA2/ATP2A3/ABCC10/MT-ATP6/SLC1A2/KCNT2/GABRE/TRPV4/ZDHHC17
GOBP_POLYADENYLATION_DEPENDENT_RNA_CATABOLIC_PROCESS	GOBP_POLYADENYLATION_DEPENDENT_RNA_CATABOLIC_PROCESS	GOBP_POLYADENYLATION_DEPENDENT_RNA_CATABOLIC_PROCESS	7	0.701935	1.33227	0.15087	1	1	141	tags=14%, list=1%, signal=14%	TENT4B
GOBP_HEPOXILIN_METABOLIC_PROCESS	GOBP_HEPOXILIN_METABOLIC_PROCESS	GOBP_HEPOXILIN_METABOLIC_PROCESS	3	0.828567	1.33201	0.159774	1	1	1245	tags=67%, list=9%, signal=60%	GSTM1/GSTM2
GOMF_METAL_ION_PROTON_ANTIPORTER_ACTIVITY	GOMF_METAL_ION_PROTON_ANTIPORTER_ACTIVITY	GOMF_METAL_ION_PROTON_ANTIPORTER_ACTIVITY	8	0.682479	1.33115	0.148148	1	1	2666	tags=50%, list=20%, signal=40%	SLC9A3/SLC9A9/SLC9A8/SLC9B2
HP_HORIZONTAL_RIBS	HP_HORIZONTAL_RIBS	HP_HORIZONTAL_RIBS	10	0.652657	1.33078	0.14914	1	1	2677	tags=60%, list=20%, signal=48%	EVC/INTU/WDR35/CUL7/CEP120/DYNC2H1
HP_ABNORMALLY_FOLDED_HELIX	HP_ABNORMALLY_FOLDED_HELIX	HP_ABNORMALLY_FOLDED_HELIX	52	0.47741	1.33073	0.0776515	1	1	3882	tags=50%, list=30%, signal=35%	UFD1/BICRA/SALL1/KANSL1/MED12/PIGN/KIAA0586/FN1/BCOR/CREBBP/SEMA3E/FBN2/SLC16A2/SLC26A2/SMC1A/CSPP1/SEC24C/DDX6/FGFR2/RREB1/SLC6A8/CHUK/AMMECR1/HIRA/DACT1/PIGL
GOBP_ORGANOPHOSPHATE_BIOSYNTHETIC_PROCESS	GOBP_ORGANOPHOSPHATE_BIOSYNTHETIC_PROCESS	GOBP_ORGANOPHOSPHATE_BIOSYNTHETIC_PROCESS	394	0.374103	1.33065	0.00404193	0.44901	0.44901	437	tags=5%, list=3%, signal=5%	ATP5F1E/ATP5MG/ATP5MC2/ATP5ME/ATP5PF/ATP5MC3/ATP5MF/ATP5PD/ATP5PO/ATP5F1B/ATP5F1C/ATP5F1A/ATP5MC1/ATP5PB/ATP5F1D/GUCY1A1/GUCY1B1/NAXD/HDHD5/SELENOI
GOBP_SPERM_DNA_CONDENSATION	GOBP_SPERM_DNA_CONDENSATION	GOBP_SPERM_DNA_CONDENSATION	4	0.792722	1.33061	0.162745	1	1	31	tags=25%, list=0%, signal=25%	SELENOF
HP_ABNORMAL_FOREARM_BONE_MORPHOLOGY	HP_ABNORMAL_FOREARM_BONE_MORPHOLOGY	HP_ABNORMAL_FOREARM_BONE_MORPHOLOGY	69	0.458349	1.33032	0.0634615	1	1	3176	tags=46%, list=24%, signal=35%	VPS35L/CCNQ/BRCA2/APC/PALB2/TRPV4/PCNT/NIPBL/FANCC/GLI3/TRIP11/RFWD3/FANCA/CUL7/EXOC6B/ATR/BRCA1/SEMA3E/FANCM/FANCI/ERCC4/RAB3GAP2/UBE2T/DYNC2H1/FANCF/PDE4D/SLC26A2/FGFR2/TAPT1/TMEM67/DHODH/LRP4
HP_THICK_NASAL_ALAE	HP_THICK_NASAL_ALAE	HP_THICK_NASAL_ALAE	30	0.518073	1.33028	0.085389	1	1	3459	tags=63%, list=26%, signal=47%	NEXMIF/KCNH1/ARID1B/KANSL1/MED12/CHD2/SYNGAP1/CCNK/DPF2/ARID1A/PIK3C2A/SMARCA2/SMARCC2/ARID2/TRPS1/AKT1/EXT1/RPS6KA3/SOX4
HP_MISALIGNMENT_OF_INCISORS	HP_MISALIGNMENT_OF_INCISORS	HP_MISALIGNMENT_OF_INCISORS	9	0.676091	1.33028	0.132411	1	1	3838	tags=89%, list=29%, signal=63%	GATAD2B/STAG1/DNMT3A/ANKRD11/DOCK7/ATRX/TUBGCP2/RNF2
GOBP_ACTIVATION_OF_STORE_OPERATED_CALCIUM_CHANNEL_ACTIVITY	GOBP_ACTIVATION_OF_STORE_OPERATED_CALCIUM_CHANNEL_ACTIVITY	GOBP_ACTIVATION_OF_STORE_OPERATED_CALCIUM_CHANNEL_ACTIVITY	3	0.827467	1.33025	0.161654	1	1	1159	tags=67%, list=9%, signal=61%	PLCG2/CRACR2A
GOBP_POSITIVE_REGULATION_OF_STORE_OPERATED_CALCIUM_CHANNEL_ACTIVITY	GOBP_POSITIVE_REGULATION_OF_STORE_OPERATED_CALCIUM_CHANNEL_ACTIVITY	GOBP_POSITIVE_REGULATION_OF_STORE_OPERATED_CALCIUM_CHANNEL_ACTIVITY	3	0.827467	1.33025	0.161654	1	1	1159	tags=67%, list=9%, signal=61%	PLCG2/CRACR2A
GOBP_DNA_TEMPLATED_TRANSCRIPTION_INITIATION	GOBP_DNA_TEMPLATED_TRANSCRIPTION_INITIATION	GOBP_DNA_TEMPLATED_TRANSCRIPTION_INITIATION	93	0.435117	1.33022	0.0393562	1	1	2591	tags=26%, list=20%, signal=21%	ELOB/ELOC/CAVIN1/ELOA/ERCC6/GTF3C1/MED12/CRCP/SETX/ATF7IP/MED13/TFAM/TAF1/PAXIP1/MED1/ZNF451/TAF1B/GTF3C4/BCLAF1/UBTF/TAF4/MED23/NCOA6/TAF2
GOBP_DEOXYRIBONUCLEOSIDE_METABOLIC_PROCESS	GOBP_DEOXYRIBONUCLEOSIDE_METABOLIC_PROCESS	GOBP_DEOXYRIBONUCLEOSIDE_METABOLIC_PROCESS	8	0.68199	1.33019	0.148148	1	1	246	tags=12%, list=2%, signal=12%	DHFR2
HP_DECREASED_CIRCULATING_IGA_LEVEL	HP_DECREASED_CIRCULATING_IGA_LEVEL	HP_DECREASED_CIRCULATING_IGA_LEVEL	25	0.534637	1.33014	0.0981964	1	1	3017	tags=40%, list=23%, signal=31%	CAVIN1/PLCG2/PMM2/CSNK2A1/NFKB2/ATM/ITCH/MTOR/MOGS/KNSTRN
HP_ABNORMAL_PREPUTIUM_MORPHOLOGY	HP_ABNORMAL_PREPUTIUM_MORPHOLOGY	HP_ABNORMAL_PREPUTIUM_MORPHOLOGY	26	0.526952	1.32999	0.0996094	1	1	2780	tags=54%, list=21%, signal=43%	BRCA2/MAMLD1/PALB2/SETD2/FANCC/NSD1/RFWD3/FANCA/BRCA1/FANCM/FANCI/ERCC4/UBE2T/FANCF
GOBP_REGULATION_OF_CHROMATIN_ORGANIZATION	GOBP_REGULATION_OF_CHROMATIN_ORGANIZATION	GOBP_REGULATION_OF_CHROMATIN_ORGANIZATION	33	0.510834	1.32973	0.0966543	1	1	4519	tags=79%, list=34%, signal=52%	LSM11/METTL4/SIN3A/ATF7IP/ZNF445/PIK3CA/SAMD1/HNRNPU/SETDB1/PHF8/SPTY2D1/SETDB2/L3MBTL3/ZNF304/CDK2/KDM1A/PHF2/CTR9/SETD1A/TLK2/SETD5/MPHOSPH8/MLLT3/TRIM28/TLK1/TPR
GOBP_REGULATION_OF_CYTOPLASMIC_MRNA_PROCESSING_BODY_ASSEMBLY	GOBP_REGULATION_OF_CYTOPLASMIC_MRNA_PROCESSING_BODY_ASSEMBLY	GOBP_REGULATION_OF_CYTOPLASMIC_MRNA_PROCESSING_BODY_ASSEMBLY	7	0.700501	1.32955	0.15087	1	1	52	tags=14%, list=0%, signal=14%	NBDY
GOBP_RESPIRATORY_BURST	GOBP_RESPIRATORY_BURST	GOBP_RESPIRATORY_BURST	20	0.54984	1.32945	0.125	1	1	148	tags=10%, list=1%, signal=10%	SELENOK/CYBC1
GOBP_RESPONSE_TO_ODORANT	GOBP_RESPONSE_TO_ODORANT	GOBP_RESPONSE_TO_ODORANT	4	0.791346	1.32831	0.162745	1	1	1827	tags=75%, list=14%, signal=65%	SLC24A4/CFAP69/IL4R
HP_ABNORMAL_ATRIAL_ARRANGEMENT	HP_ABNORMAL_ATRIAL_ARRANGEMENT	HP_ABNORMAL_ATRIAL_ARRANGEMENT	18	0.56146	1.32811	0.126679	1	1	749	tags=17%, list=6%, signal=16%	CFAP298/DNAAF4/CFAP300
GOCC_SMALL_SUBUNIT_PROCESSOME	GOCC_SMALL_SUBUNIT_PROCESSOME	GOCC_SMALL_SUBUNIT_PROCESSOME	32	0.510695	1.32793	0.0947955	1	1	2387	tags=34%, list=18%, signal=28%	UTP11/UTP25/WDR36/HEATR1/UTP20/PRKDC/NOL6/UTP14A/PDCD11/WDR3/UTP23
HP_NEOPLASM_OF_THE_TRACHEOBRONCHIAL_SYSTEM	HP_NEOPLASM_OF_THE_TRACHEOBRONCHIAL_SYSTEM	HP_NEOPLASM_OF_THE_TRACHEOBRONCHIAL_SYSTEM	16	0.581726	1.32791	0.125749	1	1	2304	tags=44%, list=18%, signal=36%	PRKN/ERCC6/BRAF/DICER1/PIK3CA/PPP2R1B/COL4A6
HP_RECURRENT_HAND_FLAPPING	HP_RECURRENT_HAND_FLAPPING	HP_RECURRENT_HAND_FLAPPING	5	0.755586	1.32737	0.175439	1	1	2115	tags=60%, list=16%, signal=50%	NEXMIF/SYNGAP1/FMR1
HP_COLOBOMA	HP_COLOBOMA	HP_COLOBOMA	159	0.409046	1.32737	0.0173869	1	1	3917	tags=48%, list=30%, signal=34%	CPLANE1/VPS35L/WASHC5/RXYLT1/LARGE1/NSD2/SALL1/CENPF/PTCH2/CRYBB2/DDX11/NMNAT1/RPGRIP1L/PTCH1/POLR1B/SIN3A/NIPBL/KIAA0586/ZEB2/LCA5/C2CD3/TBC1D23/MAB21L2/KIF7/FKTN/FLI1/PIBF1/BCOR/CREBBP/CEP120/CASK/MED13L/SEMA3E/SPECC1L/SMO/KDM6A/ADNP/AHI1/BMP4/RAB3GAP2/SATB2/TRAPPC11/WDR37/ZMIZ1/GLI2/VPS13B/CSPP1/PCYT1A/INPP5E/POGZ/ROR1/FGFR2/DYRK1A/TMEM67/ARL13B/KMT2D/MBTPS2/AKT1/DISP1/NPHP1/MAF/SPATA7/PACS1/A…
HP_NASAL_CONGESTION	HP_NASAL_CONGESTION	HP_NASAL_CONGESTION	20	0.548911	1.32721	0.125	1	1	749	tags=15%, list=6%, signal=14%	CFAP298/DNAAF4/CFAP300
GOBP_CYTOPLASMIC_PATTERN_RECOGNITION_RECEPTOR_SIGNALING_PATHWAY_IN_RESPONSE_TO_VIRUS	GOBP_CYTOPLASMIC_PATTERN_RECOGNITION_RECEPTOR_SIGNALING_PATHWAY_IN_RESPONSE_TO_VIRUS	GOBP_CYTOPLASMIC_PATTERN_RECOGNITION_RECEPTOR_SIGNALING_PATHWAY_IN_RESPONSE_TO_VIRUS	28	0.518523	1.3264	0.0942308	1	1	56	tags=7%, list=0%, signal=7%	NOP53/UFD1
GOMF_CYSTEINE_TYPE_ENDOPEPTIDASE_REGULATOR_ACTIVITY_INVOLVED_IN_APOPTOTIC_PROCESS	GOMF_CYSTEINE_TYPE_ENDOPEPTIDASE_REGULATOR_ACTIVITY_INVOLVED_IN_APOPTOTIC_PROCESS	GOMF_CYSTEINE_TYPE_ENDOPEPTIDASE_REGULATOR_ACTIVITY_INVOLVED_IN_APOPTOTIC_PROCESS	30	0.51648	1.32619	0.0872865	1	1	15	tags=7%, list=0%, signal=7%	RACK1/BEX3
HP_SHORT_PHILTRUM	HP_SHORT_PHILTRUM	HP_SHORT_PHILTRUM	150	0.410295	1.32588	0.0207713	1	1	3917	tags=47%, list=30%, signal=33%	UFD1/NSD2/NEXMIF/ADAMTS3/ARID1B/FAT4/MED12/GATAD2B/CDK13/APC/PPP1R15B/PTCH1/POLR3A/BRPF1/TRRAP/ZEB2/NXN/KAT6A/STAG2/KIF7/MID2/HUWE1/PHF21A/KIDINS220/CREBBP/PRKACA/DPF2/MADD/FZD2/SPEN/AFF3/ZNF292/UBE3B/AUTS2/AP4S1/GRIA3/ITCH/CDH11/RAB3GAP2/SATB2/SRCAP/SON/AP4M1/WNT5A/SMARCA2/MEG3/ARID2/DOCK7/TCF4/GLI2/VPS13B/PDE4D/SMC1A/SEC24C/WNT4/POGZ/RREB1/LRP4/DHX37/DISP1/BPTF/EDEM3/TRMT10A/HIRA/SMAD4/HDAC6/RN…
GOMF_THIOREDOXIN_DISULFIDE_REDUCTASE_ACTIVITY	GOMF_THIOREDOXIN_DISULFIDE_REDUCTASE_ACTIVITY	GOMF_THIOREDOXIN_DISULFIDE_REDUCTASE_ACTIVITY	6	0.726241	1.32536	0.161538	1	1	53	tags=17%, list=0%, signal=17%	SELENOT
HP_POSTNATAL_GROWTH_RETARDATION	HP_POSTNATAL_GROWTH_RETARDATION	HP_POSTNATAL_GROWTH_RETARDATION	132	0.415938	1.32519	0.0369614	1	1	3506	tags=45%, list=27%, signal=34%	VPS35L/WASHC5/NSD2/NEXMIF/ADAMTS3/CDAN1/ERCC6/CTC1/ARID1B/KANSL1/PIEZO2/FAT4/BRAF/PALB2/PPP1R15B/PCNT/SIN3A/NIPBL/MBD5/KMT2A/NBAS/KIF7/XYLT1/TAF1/PTPN22/CUL7/ATR/HDAC8/RNPC3/CREBBP/CASK/PNPLA8/DPF2/SEMA3E/DMXL2/ARID1A/KDM6A/ERCC4/MASP1/RAB3GAP2/FAM111A/SATB2/EPB41/SMARCA2/MEG3/SMARCC2/ARID2/TCF4/PDE4D/SMC1A/PCYT1A/DHODH/KMT2D/ERCC8/LIG4/ATRX/MAF/SOX4/TRMT10A/NIN
GOBP_REGULATION_OF_PROTEIN_LOCALIZATION_TO_CHROMATIN	GOBP_REGULATION_OF_PROTEIN_LOCALIZATION_TO_CHROMATIN	GOBP_REGULATION_OF_PROTEIN_LOCALIZATION_TO_CHROMATIN	4	0.789483	1.32518	0.166667	1	1	2000	tags=75%, list=15%, signal=64%	SETD2/VCPIP1/HDAC8
HP_RHEUMATOID_FACTOR_POSITIVE	HP_RHEUMATOID_FACTOR_POSITIVE	HP_RHEUMATOID_FACTOR_POSITIVE	7	0.698035	1.32487	0.154739	1	1	2706	tags=71%, list=21%, signal=57%	CYBC1/CASP10/PTPN22/RIPK1/PGM3
GOBP_B_CELL_ACTIVATION_INVOLVED_IN_IMMUNE_RESPONSE	GOBP_B_CELL_ACTIVATION_INVOLVED_IN_IMMUNE_RESPONSE	GOBP_B_CELL_ACTIVATION_INVOLVED_IN_IMMUNE_RESPONSE	54	0.47232	1.32471	0.0801527	1	1	2848	tags=35%, list=22%, signal=28%	SHLD2/SHLD1/NSD2/SHLD3/PLCG2/SUPT6H/BATF/PLCL2/ATAD5/RIF1/TP53BP1/PAXIP1/TLR4/MSH6/NBN/APLF/RNF8/ABL1/BCL3
GOBP_REGULATION_OF_RRNA_PROCESSING	GOBP_REGULATION_OF_RRNA_PROCESSING	GOBP_REGULATION_OF_RRNA_PROCESSING	15	0.590395	1.32467	0.123529	1	1	3645	tags=53%, list=28%, signal=39%	BUD23/HEATR1/RIOK2/SHQ1/RIOK1/WDR75/WDR43/UTP15
HP_LACK_OF_PEER_RELATIONSHIPS	HP_LACK_OF_PEER_RELATIONSHIPS	HP_LACK_OF_PEER_RELATIONSHIPS	7	0.697765	1.32436	0.154739	1	1	2650	tags=57%, list=20%, signal=46%	NEXMIF/CHD2/SYNGAP1/MECP2
HP_LACTIC_ACIDOSIS	HP_LACTIC_ACIDOSIS	HP_LACTIC_ACIDOSIS	141	0.413335	1.32424	0.0403708	1	1	225	tags=5%, list=2%, signal=5%	ATP5F1E/ATP5F1D/SQOR/PLPBP/NDUFAF8/NAXE/COQ8A
GOCC_LATERAL_PART_OF_CELL	GOCC_LATERAL_PART_OF_CELL	GOCC_LATERAL_PART_OF_CELL	2	0.895663	1.32422	0.105566	1	1	1371	tags=100%, list=10%, signal=90%	KCNE3/NUMA1
GOBP_ESTABLISHMENT_OF_SISTER_CHROMATID_COHESION	GOBP_ESTABLISHMENT_OF_SISTER_CHROMATID_COHESION	GOBP_ESTABLISHMENT_OF_SISTER_CHROMATID_COHESION	4	0.788551	1.32361	0.168627	1	1	2778	tags=100%, list=21%, signal=79%	DDX11/NIPBL/HDAC8/MAU2
GOBP_TRANSLATIONAL_READTHROUGH	GOBP_TRANSLATIONAL_READTHROUGH	GOBP_TRANSLATIONAL_READTHROUGH	8	0.678599	1.32358	0.152047	1	1	53	tags=12%, list=0%, signal=12%	SELENOT
GOMF_POTASSIUM_PROTON_ANTIPORTER_ACTIVITY	GOMF_POTASSIUM_PROTON_ANTIPORTER_ACTIVITY	GOMF_POTASSIUM_PROTON_ANTIPORTER_ACTIVITY	5	0.753418	1.32356	0.175439	1	1	2287	tags=60%, list=17%, signal=50%	SLC9A3/SLC9A9/SLC9A8
HP_HYPOPLASIA_OF_OLFACTORY_TRACT	HP_HYPOPLASIA_OF_OLFACTORY_TRACT	HP_HYPOPLASIA_OF_OLFACTORY_TRACT	7	0.697282	1.32344	0.154739	1	1	132	tags=14%, list=1%, signal=14%	CPLANE1
GOBP_GLUCOSAMINE_CONTAINING_COMPOUND_METABOLIC_PROCESS	GOBP_GLUCOSAMINE_CONTAINING_COMPOUND_METABOLIC_PROCESS	GOBP_GLUCOSAMINE_CONTAINING_COMPOUND_METABOLIC_PROCESS	16	0.579639	1.32315	0.129741	1	1	289	tags=12%, list=2%, signal=12%	OGA/LARGE1
HP_CRANIOFACIAL_ASYMMETRY	HP_CRANIOFACIAL_ASYMMETRY	HP_CRANIOFACIAL_ASYMMETRY	4	0.788168	1.32297	0.168627	1	1	360	tags=25%, list=3%, signal=24%	NSD2
GOCC_INTRINSIC_COMPONENT_OF_VACUOLAR_MEMBRANE	GOCC_INTRINSIC_COMPONENT_OF_VACUOLAR_MEMBRANE	GOCC_INTRINSIC_COMPONENT_OF_VACUOLAR_MEMBRANE	9	0.671961	1.32216	0.140316	1	1	1084	tags=22%, list=8%, signal=20%	SPAAR/LRRC8E
GOBP_REGULATION_OF_GOLGI_TO_PLASMA_MEMBRANE_PROTEIN_TRANSPORT	GOBP_REGULATION_OF_GOLGI_TO_PLASMA_MEMBRANE_PROTEIN_TRANSPORT	GOBP_REGULATION_OF_GOLGI_TO_PLASMA_MEMBRANE_PROTEIN_TRANSPORT	8	0.677658	1.32174	0.153996	1	1	1	tags=12%, list=0%, signal=13%	RACK1
HP_ABNORMAL_CIRCULATING_IGA_LEVEL	HP_ABNORMAL_CIRCULATING_IGA_LEVEL	HP_ABNORMAL_CIRCULATING_IGA_LEVEL	36	0.504568	1.32163	0.0951493	1	1	3017	tags=39%, list=23%, signal=30%	CAVIN1/PLCG2/PMM2/TNFSF15/IL7R/CASP10/CSNK2A1/NFKB2/ATM/ITCH/MTOR/PGM3/MOGS/KNSTRN
GOMF_OXIDOREDUCTASE_ACTIVITY_ACTING_ON_A_SULFUR_GROUP_OF_DONORS_NAD_P_AS_ACCEPTOR	GOMF_OXIDOREDUCTASE_ACTIVITY_ACTING_ON_A_SULFUR_GROUP_OF_DONORS_NAD_P_AS_ACCEPTOR	GOMF_OXIDOREDUCTASE_ACTIVITY_ACTING_ON_A_SULFUR_GROUP_OF_DONORS_NAD_P_AS_ACCEPTOR	9	0.671627	1.3215	0.140316	1	1	53	tags=11%, list=0%, signal=11%	SELENOT
GOCC_INNER_DYNEIN_ARM	GOCC_INNER_DYNEIN_ARM	GOCC_INNER_DYNEIN_ARM	3	0.821951	1.32138	0.165414	1	1	2339	tags=100%, list=18%, signal=82%	DNAH7/DNHD1/DNAH1
HP_SLOWED_SLURRED_SPEECH	HP_SLOWED_SLURRED_SPEECH	HP_SLOWED_SLURRED_SPEECH	3	0.821776	1.3211	0.165414	1	1	1237	tags=67%, list=9%, signal=60%	MAPT/SYNJ1
HP_TYPE_1_MUSCLE_FIBER_ATROPHY	HP_TYPE_1_MUSCLE_FIBER_ATROPHY	HP_TYPE_1_MUSCLE_FIBER_ATROPHY	13	0.612978	1.32106	0.124272	1	1	118	tags=15%, list=1%, signal=15%	MAP3K20/SELENON
GOBP_RESPONSE_TO_HYDROXYUREA	GOBP_RESPONSE_TO_HYDROXYUREA	GOBP_RESPONSE_TO_HYDROXYUREA	9	0.671337	1.32093	0.140316	1	1	3502	tags=78%, list=27%, signal=57%	RTF2/DDX11/DDI2/FMR1/TIMELESS/ATRX/KAT7
GOBP_REGULATION_OF_NATURAL_KILLER_CELL_MEDIATED_IMMUNE_RESPONSE_TO_TUMOR_CELL	GOBP_REGULATION_OF_NATURAL_KILLER_CELL_MEDIATED_IMMUNE_RESPONSE_TO_TUMOR_CELL	GOBP_REGULATION_OF_NATURAL_KILLER_CELL_MEDIATED_IMMUNE_RESPONSE_TO_TUMOR_CELL	3	0.821414	1.32052	0.167293	1	1	73	tags=33%, list=1%, signal=33%	NECTIN2
GOBP_BONE_MINERALIZATION_INVOLVED_IN_BONE_MATURATION	GOBP_BONE_MINERALIZATION_INVOLVED_IN_BONE_MATURATION	GOBP_BONE_MINERALIZATION_INVOLVED_IN_BONE_MATURATION	6	0.723479	1.32032	0.167308	1	1	150	tags=17%, list=1%, signal=16%	RFLNB
HP_HYDROCELE_TESTIS	HP_HYDROCELE_TESTIS	HP_HYDROCELE_TESTIS	19	0.552175	1.32029	0.13035	1	1	3434	tags=58%, list=26%, signal=43%	ADAMTS3/PIGN/SETD2/ZEB2/PIK3CA/NSD1/CREBBP/MOGS/SETD1A/AKT1/EDEM3
GOMF_GABA_GATED_CHLORIDE_ION_CHANNEL_ACTIVITY	GOMF_GABA_GATED_CHLORIDE_ION_CHANNEL_ACTIVITY	GOMF_GABA_GATED_CHLORIDE_ION_CHANNEL_ACTIVITY	2	0.89292	1.32016	0.117083	1	1	1407	tags=100%, list=11%, signal=89%	GABRA2/GABRE
GOMF_INHIBITORY_EXTRACELLULAR_LIGAND_GATED_ION_CHANNEL_ACTIVITY	GOMF_INHIBITORY_EXTRACELLULAR_LIGAND_GATED_ION_CHANNEL_ACTIVITY	GOMF_INHIBITORY_EXTRACELLULAR_LIGAND_GATED_ION_CHANNEL_ACTIVITY	2	0.89292	1.32016	0.117083	1	1	1407	tags=100%, list=11%, signal=89%	GABRA2/GABRE
GOMF_LIGAND_GATED_ANION_CHANNEL_ACTIVITY	GOMF_LIGAND_GATED_ANION_CHANNEL_ACTIVITY	GOMF_LIGAND_GATED_ANION_CHANNEL_ACTIVITY	2	0.89292	1.32016	0.117083	1	1	1407	tags=100%, list=11%, signal=89%	GABRA2/GABRE
GOBP_RNA_CATABOLIC_PROCESS	GOBP_RNA_CATABOLIC_PROCESS	GOBP_RNA_CATABOLIC_PROCESS	229	0.387204	1.31997	0.0176233	1	1	243	tags=5%, list=2%, signal=5%	TRIR/NBDY/TENT5A/TUT4/MTREX/TUT7/TENT5C/TENT4B/TENT2/RIDA/TENT4A
GOBP_DEMETHYLATION	GOBP_DEMETHYLATION	GOBP_DEMETHYLATION	48	0.4821	1.3196	0.0922787	1	1	3544	tags=46%, list=27%, signal=34%	RIOX2/RIOX1/CYP51A1/UTY/TET2/FBXL19/APOBEC3F/KDM5D/TET3/PPME1/HR/PHF8/KDM6A/KDM5C/KDM5A/USP9X/KDM1A/PHF2/KDM3A/USP7/FTO/KDM2A
GOBP_INTRINSIC_APOPTOTIC_SIGNALING_PATHWAY_IN_RESPONSE_TO_ENDOPLASMIC_RETICULUM_STRESS	GOBP_INTRINSIC_APOPTOTIC_SIGNALING_PATHWAY_IN_RESPONSE_TO_ENDOPLASMIC_RETICULUM_STRESS	GOBP_INTRINSIC_APOPTOTIC_SIGNALING_PATHWAY_IN_RESPONSE_TO_ENDOPLASMIC_RETICULUM_STRESS	43	0.489958	1.31957	0.10987	1	1	1351	tags=12%, list=10%, signal=10%	SELENOK/SELENOS/PRKN/ATP2A3/TNFRSF10B
GOMF_PROTEIN_DISULFIDE_REDUCTASE_NAD_P_ACTIVITY	GOMF_PROTEIN_DISULFIDE_REDUCTASE_NAD_P_ACTIVITY	GOMF_PROTEIN_DISULFIDE_REDUCTASE_NAD_P_ACTIVITY	8	0.67642	1.31933	0.153996	1	1	53	tags=12%, list=0%, signal=12%	SELENOT
HP_MACROGYRIA	HP_MACROGYRIA	HP_MACROGYRIA	18	0.557728	1.31928	0.138196	1	1	289	tags=11%, list=2%, signal=11%	RXYLT1/LARGE1
HP_MODERATELY_SHORT_STATURE	HP_MODERATELY_SHORT_STATURE	HP_MODERATELY_SHORT_STATURE	4	0.785924	1.3192	0.170588	1	1	437	tags=25%, list=3%, signal=24%	SELENOI
GOCC_PHOTORECEPTOR_CONNECTING_CILIUM	GOCC_PHOTORECEPTOR_CONNECTING_CILIUM	GOCC_PHOTORECEPTOR_CONNECTING_CILIUM	27	0.517671	1.31906	0.0980769	1	1	3863	tags=52%, list=29%, signal=37%	WHRN/RPGRIP1L/LCA5/KIAA1549/KIFAP3/MAK/IFT140/FAM161A/IQCB1/IFT122/NPHP1/BBS4/SPATA7/CEP290
GOCC_ATPASE_COMPLEX	GOCC_ATPASE_COMPLEX	GOCC_ATPASE_COMPLEX	73	0.450777	1.31876	0.0562016	1	1	2953	tags=33%, list=23%, signal=26%	PTPA/BICRAL/BICRA/ERCC6/ARID1B/GATAD2B/INO80D/CSNK2A1/TRRAP/BRD8/DPF2/MTA2/ARID1A/SRCAP/CHD4/SMARCA2/SMARCC2/ARID2/SS18L1/SMARCD2/ACTR8/MYBBP1A/MBD3/SF3B1
GOBP_REGULATION_OF_STORE_OPERATED_CALCIUM_CHANNEL_ACTIVITY	GOBP_REGULATION_OF_STORE_OPERATED_CALCIUM_CHANNEL_ACTIVITY	GOBP_REGULATION_OF_STORE_OPERATED_CALCIUM_CHANNEL_ACTIVITY	4	0.785545	1.31857	0.170588	1	1	1159	tags=50%, list=9%, signal=46%	PLCG2/CRACR2A
HP_EPICANTHUS	HP_EPICANTHUS	HP_EPICANTHUS	378	0.37248	1.31841	0.00511378	0.518516	0.518516	3917	tags=44%, list=30%, signal=32%	UFD1/BUD23/SPART/CPLANE1/ADA2/NSD2/BICRA/ADAMTS3/KCNH1/ARID1B/BRCA2/KANSL1/PTCH2/PIEZO2/FAT4/PMM2/MED12/CCDC88A/DCHS1/BRAF/GATAD2B/NR2F1/CDK13/DDX11/PALB2/PIGN/WDR35/PPP1R15B/PTCH1/LZTR1/RMRP/CSNK2A1/SIN3A/TRRAP/HELLS/KIAA0586/CNTNAP1/ZEB2/NXN/FANCC/TRIP12/KMT2A/KAT6A/STX1A/STAG2/CBL/SHROOM4/NBAS/PIK3CA/MAB21L2/TCF20/KIF7/RFWD3/XYLT1/TAF1/FLI1/SOX5/HUWE1/FANCA/FGD1/TONSL/HNRNPU/REV3L/BRCA1/PHF21A…
HP_TIBIAL_BOWING	HP_TIBIAL_BOWING	HP_TIBIAL_BOWING	19	0.551378	1.31839	0.132296	1	1	4492	tags=79%, list=34%, signal=52%	LIFR/PCNT/RMRP/FN1/CLCN5/SATB2/MEG3/VDR/PCYT1A/ENPP1/SOX9/GORAB/FLNB/CYP2R1/SETBP1
GOBP_REGULATION_OF_MIRNA_CATABOLIC_PROCESS	GOBP_REGULATION_OF_MIRNA_CATABOLIC_PROCESS	GOBP_REGULATION_OF_MIRNA_CATABOLIC_PROCESS	5	0.750226	1.31795	0.179337	1	1	166	tags=20%, list=1%, signal=20%	TENT2
GOBP_HISTONE_H3_K4_METHYLATION	GOBP_HISTONE_H3_K4_METHYLATION	GOBP_HISTONE_H3_K4_METHYLATION	53	0.469831	1.31644	0.0890152	1	1	4696	tags=64%, list=36%, signal=41%	KANSL1/TET2/RLF/TET3/KMT2A/PAXIP1/BRCA1/BCOR/OGT/SETD1B/KDM6A/AUTS2/HCFC1/WDR5B/KDM1A/WDR82/ZNF335/ASH1L/CTR9/KMT2E/SETD1A/KMT2C/KMT2D/NFYA/RBBP5/NFYB/KANSL3/SMAD4/ARID4A/NELFA/NNMT/WDR5/PYGO2/SNW1
GOBP_RRNA_BASE_METHYLATION	GOBP_RRNA_BASE_METHYLATION	GOBP_RRNA_BASE_METHYLATION	7	0.693293	1.31587	0.156673	1	1	66	tags=14%, list=1%, signal=14%	BUD23
HP_ABNORMAL_BLOOD_CARBON_DIOXIDE_LEVEL	HP_ABNORMAL_BLOOD_CARBON_DIOXIDE_LEVEL	HP_ABNORMAL_BLOOD_CARBON_DIOXIDE_LEVEL	7	0.693237	1.31576	0.156673	1	1	118	tags=29%, list=1%, signal=28%	MAP3K20/SELENON
HP_POSTERIORLY_ROTATED_EARS	HP_POSTERIORLY_ROTATED_EARS	HP_POSTERIORLY_ROTATED_EARS	303	0.376751	1.31542	0.011159	0.869018	0.869018	3989	tags=44%, list=30%, signal=31%	MESD/BUD23/CPLANE1/TOGARAM1/RXYLT1/LARGE1/NSD2/BICRA/KCNH1/ARID1B/PIEZO2/FRAS1/BRAF/CDK13/POLE/PIGN/RPGRIP1L/TRPV4/LZTR1/RMRP/POLR3A/TRRAP/NIPBL/KIAA0586/ZNF699/FN1/ZEB2/NXN/HERC1/KAT6A/STX1A/CBL/C2CD3/IFT172/GLI3/TCF20/KIF7/FKTN/RTTN/NSD1/XYLT1/FLI1/SOX5/HUWE1/FGD1/MUSK/ASXL2/BCOR/RUSC2/HDAC8/CCNK/ATN1/CEP120/WDPCP/DPF2/SEMA3E/AP3B1/FZD2/SPEN/SPECC1L/KDM6A/BBS7/ADNP/AHI1/ITCH/IFT74/BMP4/CDH11/RA…
GOMF_PEPTIDE_LYSINE_N_ACETYLTRANSFERASE_ACTIVITY	GOMF_PEPTIDE_LYSINE_N_ACETYLTRANSFERASE_ACTIVITY	GOMF_PEPTIDE_LYSINE_N_ACETYLTRANSFERASE_ACTIVITY	30	0.512244	1.31532	0.0948767	1	1	4832	tags=73%, list=37%, signal=46%	KAT14/BRCA2/ESCO1/MCM3AP/KAT6A/TADA2A/TAF1/CREBBP/GTF3C4/CLOCK/SRCAP/ATF2/NCOA1/KAT7/KAT6B/NAA40/MSL3/NAA60/NCOA3/HAT1/EP300/GTF2B
GOMF_3_5_DNA_HELICASE_ACTIVITY	GOMF_3_5_DNA_HELICASE_ACTIVITY	GOMF_3_5_DNA_HELICASE_ACTIVITY	12	0.622031	1.31509	0.150391	1	1	2316	tags=42%, list=18%, signal=34%	FBH1/ASCC3/WRN/FANCM/NAV2
HP_BROAD_NECK	HP_BROAD_NECK	HP_BROAD_NECK	20	0.543816	1.31489	0.126953	1	1	3989	tags=45%, list=30%, signal=31%	TOGARAM1/MED12/POLE/TECPR2/DHX37/RPS28/BPTF/NUP88/NF1
HP_EYELID_APRAXIA	HP_EYELID_APRAXIA	HP_EYELID_APRAXIA	5	0.748361	1.31468	0.185185	1	1	1237	tags=40%, list=9%, signal=36%	MAPT/SYNJ1
GOBP_NEGATIVE_REGULATION_OF_ENDOTHELIAL_CELL_PROLIFERATION	GOBP_NEGATIVE_REGULATION_OF_ENDOTHELIAL_CELL_PROLIFERATION	GOBP_NEGATIVE_REGULATION_OF_ENDOTHELIAL_CELL_PROLIFERATION	24	0.534859	1.31433	0.117172	1	1	32	tags=8%, list=0%, signal=8%	ATP5IF1/ATP5F1A
GOCC_TRNA_SPLICING_LIGASE_COMPLEX	GOCC_TRNA_SPLICING_LIGASE_COMPLEX	GOCC_TRNA_SPLICING_LIGASE_COMPLEX	7	0.69248	1.31433	0.160542	1	1	2560	tags=57%, list=20%, signal=46%	RTRAF/C2orf49/FAM98A/FAM98B
GOCC_EXTRINSIC_COMPONENT_OF_ORGANELLE_MEMBRANE	GOCC_EXTRINSIC_COMPONENT_OF_ORGANELLE_MEMBRANE	GOCC_EXTRINSIC_COMPONENT_OF_ORGANELLE_MEMBRANE	44	0.484715	1.31422	0.111317	1	1	1210	tags=16%, list=9%, signal=14%	OTULINL/COQ8B/COQ8A/TEPSIN/ATP23/PAM16/ULK1
GOBP_TOLERANCE_INDUCTION_DEPENDENT_UPON_IMMUNE_RESPONSE	GOBP_TOLERANCE_INDUCTION_DEPENDENT_UPON_IMMUNE_RESPONSE	GOBP_TOLERANCE_INDUCTION_DEPENDENT_UPON_IMMUNE_RESPONSE	2	0.888728	1.31397	0.126679	1	1	1462	tags=100%, list=11%, signal=89%	CD274/HLA-G
HP_SPARSE_HAIR	HP_SPARSE_HAIR	HP_SPARSE_HAIR	212	0.389487	1.31341	0.0168701	1	1	3883	tags=43%, list=30%, signal=31%	MESD/TOGARAM1/NEPRO/NECTIN1/BICRA/ATRIP/ADAMTS3/NIPAL4/ERCC6/CTC1/ARID1B/FAT4/PHF6/MED12/GNRH1/MAP3K1/BRAF/GATAD2B/ZBTB20/EDAR/CENPE/WDR35/PPP1R15B/PCNT/RMRP/POLR3A/TAC3/POP1/SETD2/CBL/NSD1/SPRY4/XYLT1/TAF1/PTPN22/CTSC/HS6ST1/WRN/NOTCH1/ATR/BRCA1/CREBBP/DNMT3A/FMR1/DPF2/SEMA3E/MDM2/TRAF6/HR/ARID1A/UBE3B/ADNP/TTC37/SATB2/WRAP53/SMARCA2/SMARCC2/ARID2/EDARADD/KDM1A/TRPS1/KLHL24/IFT122/KREMEN1/CEP57/…
HP_EEG_WITH_GENERALIZED_SHARP_SLOW_WAVES	HP_EEG_WITH_GENERALIZED_SHARP_SLOW_WAVES	HP_EEG_WITH_GENERALIZED_SHARP_SLOW_WAVES	9	0.667458	1.3133	0.140316	1	1	147	tags=11%, list=1%, signal=11%	PLPBP
HP_ABNORMALLY_OSSIFIED_VERTEBRAE	HP_ABNORMALLY_OSSIFIED_VERTEBRAE	HP_ABNORMALLY_OSSIFIED_VERTEBRAE	17	0.562939	1.31315	0.142035	1	1	2859	tags=47%, list=22%, signal=37%	VPS35L/WDR35/RMRP/TRIP11/ALPL/IFT80/DYNC2H1/SLC26A2
GOBP_INTRACILIARY_TRANSPORT	GOBP_INTRACILIARY_TRANSPORT	GOBP_INTRACILIARY_TRANSPORT	29	0.513333	1.31287	0.087619	1	1	3283	tags=52%, list=25%, signal=39%	TTC21B/WDR35/SSX2IP/LCA5/IFT172/TTC30B/MAK/IFT74/IFT140/PCM1/DYNC2H1/IFT122/RPGR/KIF3B/TTC21A
GOBP_IMMATURE_T_CELL_PROLIFERATION	GOBP_IMMATURE_T_CELL_PROLIFERATION	GOBP_IMMATURE_T_CELL_PROLIFERATION	5	0.747287	1.31279	0.185185	1	1	2964	tags=80%, list=23%, signal=62%	TMEM131L/IL1B/BMP4/WNT4
HP_ABNORMALITY_OF_THE_BREAST	HP_ABNORMALITY_OF_THE_BREAST	HP_ABNORMALITY_OF_THE_BREAST	272	0.379633	1.31237	0.0145416	0.989617	0.989617	4053	tags=43%, list=31%, signal=31%	TOGARAM1/MRE11/COQ8A/WASHC5/NECTIN1/NSD2/BICRA/PRKN/ERCC6/BRCA2/KANSL1/FRAS1/PMM2/PHF6/GNRH1/MAP3K1/BRAF/ALMS1/ZBTB20/INTU/ALG11/MC1R/CASP10/RB1CC1/POLE/APC/PALB2/PIGN/LZTR1/POLR3A/TRRAP/TAC3/NIPBL/KIAA0586/ZEB2/RBM28/KAT6A/CBL/PIK3CA/TCF20/SPRY4/HS6ST1/WRN/REV3L/ATR/BRCA1/HDAC8/RNF216/ATN1/MSH6/FMR1/MADD/SEMA3E/MDM2/MEGF8/KDM6A/NBN/ATM/ADNP/RABL3/RFT1/CDH11/MASP1/RAB3GAP2/MECP2/WDR37/USP9X/SMARC…
HP_REDUCTION_OF_NEUTROPHIL_MOTILITY	HP_REDUCTION_OF_NEUTROPHIL_MOTILITY	HP_REDUCTION_OF_NEUTROPHIL_MOTILITY	8	0.672651	1.31198	0.155945	1	1	1092	tags=25%, list=8%, signal=23%	EFL1/PMM2
GOBP_HINDBRAIN_MORPHOGENESIS	GOBP_HINDBRAIN_MORPHOGENESIS	GOBP_HINDBRAIN_MORPHOGENESIS	27	0.514767	1.31167	0.1	1	1	3238	tags=48%, list=25%, signal=36%	COQ8B/WHRN/LDB1/PROX1/TTC21B/HERC1/AGTPBP1/SMO/ABL1/GLI2/RORA/ATP7A/MTPN
HP_INCOMITANT_STRABISMUS	HP_INCOMITANT_STRABISMUS	HP_INCOMITANT_STRABISMUS	49	0.476656	1.31156	0.0922787	1	1	4234	tags=59%, list=32%, signal=40%	CCDC32/CCNQ/SALL1/PIEZO2/HOXA1/GRIA4/RLIM/DNM1L/KIAA0586/MED13/TRIP12/PTPN23/TCF20/HUWE1/CREBBP/MADD/WDFY3/ZMIZ1/CSPP1/KMT2E/DDX6/BPTF/HTT/TANC2/TNRC6B/UBR7/OPA1/JARID2/MAPK8IP3
HP_ABNORMAL_SIZE_OF_THE_PALPEBRAL_FISSURES	HP_ABNORMAL_SIZE_OF_THE_PALPEBRAL_FISSURES	HP_ABNORMAL_SIZE_OF_THE_PALPEBRAL_FISSURES	234	0.383178	1.31154	0.0318531	1	1	4005	tags=49%, list=31%, signal=35%	BUD23/CCDC32/ESS2/BICRA/SALL1/ERCC6/PCLO/BRCA2/KANSL1/PIEZO2/FAT4/GRIA4/PHF6/MED12/DCHS1/BRAF/GATAD2B/CDK13/POLR1A/LIFR/RLIM/PALB2/ZNF41/WDR35/PCNT/BRPF1/NUAK2/USP27X/ACSL4/MED13/NXN/FANCC/TRIP12/KMT2A/STX1A/PTPN23/DLG3/TCF20/ZNF711/RFWD3/ZNF81/MID2/HUWE1/DGCR8/FANCA/MUSK/ATR/BRCA1/BCOR/CREBBP/DNMT3A/CCNK/MADD/WDFY3/FZD2/SPEN/FANCM/AFF3/UBE3B/FANCI/SMO/KDM6A/AUTS2/ANKRD11/ADNP/ERCC4/MASP1/UBE2T/H…
GOBP_MEIOTIC_CELL_CYCLE_PROCESS	GOBP_MEIOTIC_CELL_CYCLE_PROCESS	GOBP_MEIOTIC_CELL_CYCLE_PROCESS	97	0.424648	1.31131	0.0559701	1	1	2964	tags=31%, list=23%, signal=24%	CENPX/MARF1/MRE11/WASHC5/SGO2/CENPS/STAG3/BRCA2/CCNE2/UBR2/NCAPD2/INCENP/FOXJ2/FIGNL1/NCAPD3/FANCA/RPS6KA2/MSH6/CENPC/ZSCAN21/FANCM/ATM/ERCC4/SPIRE1/RMI1/WNT5A/TOP2B/SPIRE2/REC8/WNT4
HP_WIDELY_SPACED_INCISORS	HP_WIDELY_SPACED_INCISORS	HP_WIDELY_SPACED_INCISORS	8	0.672146	1.31099	0.155945	1	1	3838	tags=88%, list=29%, signal=62%	GATAD2B/STAG1/DNMT3A/ANKRD11/ATRX/TUBGCP2/RNF2
GOMF_SODIUM_INDEPENDENT_ORGANIC_ANION_TRANSMEMBRANE_TRANSPORTER_ACTIVITY	GOMF_SODIUM_INDEPENDENT_ORGANIC_ANION_TRANSMEMBRANE_TRANSPORTER_ACTIVITY	GOMF_SODIUM_INDEPENDENT_ORGANIC_ANION_TRANSMEMBRANE_TRANSPORTER_ACTIVITY	3	0.815407	1.31086	0.174812	1	1	1478	tags=67%, list=11%, signal=59%	SLCO1C1/SLCO2B1
GOBP_REGULATION_OF_IMMATURE_T_CELL_PROLIFERATION	GOBP_REGULATION_OF_IMMATURE_T_CELL_PROLIFERATION	GOBP_REGULATION_OF_IMMATURE_T_CELL_PROLIFERATION	4	0.780853	1.31069	0.176471	1	1	2491	tags=75%, list=19%, signal=61%	TMEM131L/IL1B/BMP4
HP_ABNORMALITY_OF_THE_FONTANELLES_OR_CRANIAL_SUTURES	HP_ABNORMALITY_OF_THE_FONTANELLES_OR_CRANIAL_SUTURES	HP_ABNORMALITY_OF_THE_FONTANELLES_OR_CRANIAL_SUTURES	268	0.378995	1.31046	0.0153545	1	1	3462	tags=35%, list=26%, signal=26%	UFD1/MESD/TENT5A/TOGARAM1/NEPRO/VPS35L/WASHC5/RETREG1/BICRA/CCNQ/ATRIP/ADAMTS3/PAM16/ERCC6/KANSL1/PIEZO2/FAT4/MED12/DCHS1/INTU/CENPE/WDR35/PTCH1/PCNT/POLR3A/ZNF699/SETD2/ZEB2/HERC1/KAT6A/TCF12/GLI3/KIF7/RTTN/NSD1/HUWE1/HNRNPU/ATR/CREBBP/ALPL/CEP120/DPF2/SPEN/MEGF8/SPECC1L/ZNF292/SMO/ANKRD11/BMP4/IFT140/GLIS3/CDH11/MASP1/MTOR/FAM111A/MAN2B1/SON/WNT5A/CHD4/MEG3/ARID2/TBCK/VDR/IFT122/SEC24C/GPC6/CEP…
GOBP_POSITIVE_REGULATION_OF_NEUROTRANSMITTER_UPTAKE	GOBP_POSITIVE_REGULATION_OF_NEUROTRANSMITTER_UPTAKE	GOBP_POSITIVE_REGULATION_OF_NEUROTRANSMITTER_UPTAKE	2	0.886324	1.31041	0.132438	1	1	667	tags=50%, list=5%, signal=47%	PRKN
GOCC_SEPTIN_CYTOSKELETON	GOCC_SEPTIN_CYTOSKELETON	GOCC_SEPTIN_CYTOSKELETON	2	0.886302	1.31038	0.132438	1	1	330	tags=50%, list=3%, signal=49%	TMEM250
HP_HYPERPLASTIC_CALLUS_FORMATION	HP_HYPERPLASTIC_CALLUS_FORMATION	HP_HYPERPLASTIC_CALLUS_FORMATION	3	0.815097	1.31036	0.174812	1	1	58	tags=33%, list=0%, signal=33%	TENT5A
HP_MALROTATION_OF_SMALL_BOWEL	HP_MALROTATION_OF_SMALL_BOWEL	HP_MALROTATION_OF_SMALL_BOWEL	6	0.717999	1.31032	0.175	1	1	360	tags=17%, list=3%, signal=16%	NSD2
GOBP_NEGATIVE_REGULATION_OF_LIPID_KINASE_ACTIVITY	GOBP_NEGATIVE_REGULATION_OF_LIPID_KINASE_ACTIVITY	GOBP_NEGATIVE_REGULATION_OF_LIPID_KINASE_ACTIVITY	8	0.671638	1.31	0.155945	1	1	85	tags=12%, list=1%, signal=12%	WASHC1
GOBP_NEGATIVE_REGULATION_OF_OXIDATIVE_STRESS_INDUCED_NEURON_INTRINSIC_APOPTOTIC_SIGNALING_PATHWAY	GOBP_NEGATIVE_REGULATION_OF_OXIDATIVE_STRESS_INDUCED_NEURON_INTRINSIC_APOPTOTIC_SIGNALING_PATHWAY	GOBP_NEGATIVE_REGULATION_OF_OXIDATIVE_STRESS_INDUCED_NEURON_INTRINSIC_APOPTOTIC_SIGNALING_PATHWAY	3	0.814791	1.30987	0.174812	1	1	667	tags=33%, list=5%, signal=32%	PRKN
HP_ABNORMAL_SPERM_HEAD_MORPHOLOGY	HP_ABNORMAL_SPERM_HEAD_MORPHOLOGY	HP_ABNORMAL_SPERM_HEAD_MORPHOLOGY	8	0.671546	1.30982	0.155945	1	1	1412	tags=50%, list=11%, signal=45%	ARMC2/CFAP70/CFAP69/NANOS1
HP_ABNORMAL_CEREBELLAR_VERMIS_MORPHOLOGY	HP_ABNORMAL_CEREBELLAR_VERMIS_MORPHOLOGY	HP_ABNORMAL_CEREBELLAR_VERMIS_MORPHOLOGY	211	0.387751	1.30964	0.019939	1	1	3593	tags=45%, list=27%, signal=33%	CCDC32/CPLANE1/TOGARAM1/MRE11/VPS35L/WASHC5/RXYLT1/LARGE1/EVC/CENPF/ARID1B/PIEZO2/FAT4/PMM2/DCHS1/LAMB1/EPG5/NMNAT1/PIGN/WDR35/RPGRIP1L/POLR3A/TRRAP/SETX/KIAA0586/SETD2/ZEB2/SACS/PRKDC/LCA5/C2CD3/IFT172/GLI3/KIF7/FKTN/NSD1/TAF1/WDR81/MUSK/SEPSECS/ATR/PIBF1/USP45/BCOR/MYO5A/WARS2/ATN1/CEP120/MME/DPF2/SEMA3E/AFF3/SPECC1L/SEMA6B/ARID1A/PI4KA/ATXN1/GRIA3/DLG4/AHI1/IFT80/BMP4/IFT140/RAB3GAP2/DYNC2H1/U…
GOBP_REGULATION_OF_NUCLEOTIDE_BINDING_OLIGOMERIZATION_DOMAIN_CONTAINING_SIGNALING_PATHWAY	GOBP_REGULATION_OF_NUCLEOTIDE_BINDING_OLIGOMERIZATION_DOMAIN_CONTAINING_SIGNALING_PATHWAY	GOBP_REGULATION_OF_NUCLEOTIDE_BINDING_OLIGOMERIZATION_DOMAIN_CONTAINING_SIGNALING_PATHWAY	10	0.642095	1.30924	0.160612	1	1	1895	tags=40%, list=14%, signal=34%	ERBIN/TNFAIP3/PTPN22/TLR4
GOBP_REGULATION_OF_NUCLEAR_TRANSCRIBED_MRNA_CATABOLIC_PROCESS_DEADENYLATION_DEPENDENT_DECAY	GOBP_REGULATION_OF_NUCLEAR_TRANSCRIBED_MRNA_CATABOLIC_PROCESS_DEADENYLATION_DEPENDENT_DECAY	GOBP_REGULATION_OF_NUCLEAR_TRANSCRIBED_MRNA_CATABOLIC_PROCESS_DEADENYLATION_DEPENDENT_DECAY	21	0.536722	1.30912	0.130435	1	1	243	tags=10%, list=2%, signal=9%	TENT4B/TENT4A
HP_MOTOR_REGRESSION	HP_MOTOR_REGRESSION	HP_MOTOR_REGRESSION	5	0.745161	1.30906	0.189084	1	1	437	tags=20%, list=3%, signal=19%	SELENOI
GOBP_PROTEIN_DNA_COVALENT_CROSS_LINKING_REPAIR	GOBP_PROTEIN_DNA_COVALENT_CROSS_LINKING_REPAIR	GOBP_PROTEIN_DNA_COVALENT_CROSS_LINKING_REPAIR	5	0.745047	1.30886	0.189084	1	1	2587	tags=60%, list=20%, signal=48%	GCNA/VCPIP1/FAM111A
GOBP_REGULATION_OF_TRANSCRIPTION_OF_NUCLEOLAR_LARGE_RRNA_BY_RNA_POLYMERASE_I	GOBP_REGULATION_OF_TRANSCRIPTION_OF_NUCLEOLAR_LARGE_RRNA_BY_RNA_POLYMERASE_I	GOBP_REGULATION_OF_TRANSCRIPTION_OF_NUCLEOLAR_LARGE_RRNA_BY_RNA_POLYMERASE_I	11	0.625432	1.30881	0.156673	1	1	2670	tags=36%, list=20%, signal=29%	NOP53/DDX11/MTOR/NCL
GOBP_TORC1_SIGNALING	GOBP_TORC1_SIGNALING	GOBP_TORC1_SIGNALING	42	0.488085	1.30878	0.110906	1	1	2570	tags=29%, list=20%, signal=23%	PIP4P1/BMT2/SPAAR/CASTOR3/CLEC16A/SZT2/MFSD8/DEPDC5/SMCR8/ATM/RRAGB/MTOR
GOBP_POSITIVE_REGULATION_OF_ADAPTIVE_IMMUNE_RESPONSE	GOBP_POSITIVE_REGULATION_OF_ADAPTIVE_IMMUNE_RESPONSE	GOBP_POSITIVE_REGULATION_OF_ADAPTIVE_IMMUNE_RESPONSE	68	0.452357	1.3087	0.0785441	1	1	1853	tags=19%, list=14%, signal=17%	NECTIN2/SHLD2/SHLD1/NSD2/SHLD3/IL1B/CD274/ATAD5/HLA-G/CD81/RIF1/TP53BP1/PAXIP1
GOBP_AUTOPHAGY_OF_PEROXISOME	GOBP_AUTOPHAGY_OF_PEROXISOME	GOBP_AUTOPHAGY_OF_PEROXISOME	6	0.717037	1.30856	0.176923	1	1	1347	tags=33%, list=10%, signal=30%	PJVK/RB1CC1
GOBP_MEMBRANE_FUSION_INVOLVED_IN_VIRAL_ENTRY_INTO_HOST_CELL	GOBP_MEMBRANE_FUSION_INVOLVED_IN_VIRAL_ENTRY_INTO_HOST_CELL	GOBP_MEMBRANE_FUSION_INVOLVED_IN_VIRAL_ENTRY_INTO_HOST_CELL	4	0.77956	1.30852	0.176471	1	1	73	tags=25%, list=1%, signal=25%	NECTIN2
GOCC_AXOLEMMA	GOCC_AXOLEMMA	GOCC_AXOLEMMA	10	0.641409	1.30785	0.160612	1	1	3154	tags=60%, list=24%, signal=46%	KCNC1/MAPT/SLC1A2/ADORA1/ROBO2/GABBR1
HP_TRANSIENT_NEUTROPENIA	HP_TRANSIENT_NEUTROPENIA	HP_TRANSIENT_NEUTROPENIA	6	0.716559	1.30769	0.178846	1	1	2057	tags=50%, list=16%, signal=42%	EFL1/CLPB/IRAK4
GOBP_INTRACILIARY_RETROGRADE_TRANSPORT	GOBP_INTRACILIARY_RETROGRADE_TRANSPORT	GOBP_INTRACILIARY_RETROGRADE_TRANSPORT	8	0.670137	1.30707	0.157895	1	1	3283	tags=75%, list=25%, signal=56%	TTC21B/WDR35/IFT140/DYNC2H1/IFT122/TTC21A
GOBP_NEGATIVE_REGULATION_OF_PROTEIN_TYROSINE_KINASE_ACTIVITY	GOBP_NEGATIVE_REGULATION_OF_PROTEIN_TYROSINE_KINASE_ACTIVITY	GOBP_NEGATIVE_REGULATION_OF_PROTEIN_TYROSINE_KINASE_ACTIVITY	22	0.531764	1.30676	0.132673	1	1	1	tags=5%, list=0%, signal=5%	RACK1
HP_DISPLACEMENT_OF_THE_URETHRAL_MEATUS	HP_DISPLACEMENT_OF_THE_URETHRAL_MEATUS	HP_DISPLACEMENT_OF_THE_URETHRAL_MEATUS	257	0.378979	1.30649	0.019922	1	1	3980	tags=46%, list=30%, signal=33%	UFD1/ADA2/WASHC5/NSD2/BICRA/EVC/SALL1/CTC1/ARID1B/BRCA2/KANSL1/PIEZO2/FRAS1/FAT4/MED12/MAP3K1/DCHS1/BRAF/MAMLD1/GATAD2B/EPG5/RLIM/POLE/PALB2/PIGN/WDR35/PCNT/POLR3A/SIN3A/HOXA13/NIPBL/KIAA0586/ZNF699/SETD2/ZEB2/FANCC/C2CD3/GLI3/MAB21L2/KIF7/RTTN/NSD1/RFWD3/HUWE1/FANCA/SYNGAP1/TONSL/CUL7/ATR/BRCA1/BCOR/HDAC8/OGT/CREBBP/DPF2/FZD2/SPEN/FANCM/SPECC1L/ARID1A/FANCI/KDM6A/TTC37/ERCC4/BMP4/CDH11/MTOR/WRAP…
GOBP_HINDGUT_DEVELOPMENT	GOBP_HINDGUT_DEVELOPMENT	GOBP_HINDGUT_DEVELOPMENT	6	0.715789	1.30628	0.178846	1	1	3734	tags=100%, list=28%, signal=72%	HOXA13/IFT172/GLI3/WNT5A/GLI2/DACT1
GOBP_MITOTIC_SPINDLE_ORGANIZATION	GOBP_MITOTIC_SPINDLE_ORGANIZATION	GOBP_MITOTIC_SPINDLE_ORGANIZATION	89	0.429196	1.30618	0.0623819	1	1	2719	tags=28%, list=21%, signal=22%	PTPA/TOGARAM1/ABRAXAS1/ABRAXAS2/INTS13/CEP192/CEP97/CENPE/NUMA1/PCNT/SPICE1/STAG2/STAG1/HNRNPU/PIBF1/CCNB1/CEP126/ZNF207/CKAP5/VPS4B/DYNC1H1/CLTC/KIF2A/MECP2/KIF23
GOCC_PROTEIN_PHOSPHATASE_TYPE_2A_COMPLEX	GOCC_PROTEIN_PHOSPHATASE_TYPE_2A_COMPLEX	GOCC_PROTEIN_PHOSPHATASE_TYPE_2A_COMPLEX	13	0.605984	1.30599	0.139806	1	1	75	tags=8%, list=1%, signal=8%	PTPA
HP_DYSTROPHIC_FINGERNAILS	HP_DYSTROPHIC_FINGERNAILS	HP_DYSTROPHIC_FINGERNAILS	20	0.54012	1.30595	0.132812	1	1	1233	tags=20%, list=9%, signal=18%	NECTIN1/RETREG1/BRAF/ZBTB20
GOMF_QUINONE_BINDING	GOMF_QUINONE_BINDING	GOMF_QUINONE_BINDING	15	0.581971	1.30577	0.141176	1	1	55	tags=7%, list=0%, signal=7%	SQOR
GOBP_PYRIMIDINE_DEOXYRIBONUCLEOSIDE_METABOLIC_PROCESS	GOBP_PYRIMIDINE_DEOXYRIBONUCLEOSIDE_METABOLIC_PROCESS	GOBP_PYRIMIDINE_DEOXYRIBONUCLEOSIDE_METABOLIC_PROCESS	5	0.743239	1.30568	0.191033	1	1	246	tags=20%, list=2%, signal=20%	DHFR2
GOBP_REGULATION_OF_HISTONE_METHYLATION	GOBP_REGULATION_OF_HISTONE_METHYLATION	GOBP_REGULATION_OF_HISTONE_METHYLATION	63	0.456205	1.30562	0.0815939	1	1	5357	tags=71%, list=41%, signal=42%	NSD3/KANSL1/SUPT6H/KMT2A/RIF1/NSD1/PAXIP1/MTHFR/BRCA1/BCOR/OGT/AUTS2/ZNF304/HCFC1/MECP2/KDM1A/ZNF335/CTR9/KMT2E/AASS/KDM3A/IWS1/SUV39H1/ATRX/KANSL3/SMAD4/RNF20/RRP8/SETD7/PAF1/NELFA/MTF2/JARID2/NNMT/MLLT6/WDR5/ZNF274/PYGO2/SNW1/PHF20/KANSL2/BRD4/TET1/EHMT2/CTCF
HP_HIP_SUBLUXATION	HP_HIP_SUBLUXATION	HP_HIP_SUBLUXATION	14	0.592549	1.30561	0.156556	1	1	475	tags=14%, list=4%, signal=14%	NEPRO/BICRA
HP_ADRENAL_HYPOPLASIA	HP_ADRENAL_HYPOPLASIA	HP_ADRENAL_HYPOPLASIA	17	0.559623	1.30541	0.151631	1	1	3408	tags=53%, list=26%, signal=39%	WASHC5/POLE/GLI3/ROBO1/MTHFR/BMP4/TNXB/PEX1/WDR11
GOBP_POSITIVE_REGULATION_OF_SPINDLE_ASSEMBLY	GOBP_POSITIVE_REGULATION_OF_SPINDLE_ASSEMBLY	GOBP_POSITIVE_REGULATION_OF_SPINDLE_ASSEMBLY	3	0.811814	1.30508	0.180451	1	1	2472	tags=100%, list=19%, signal=81%	NUMA1/SPAG5/DYNC1H1
HP_ABNORMALITY_OF_THE_TESTIS_SIZE	HP_ABNORMALITY_OF_THE_TESTIS_SIZE	HP_ABNORMALITY_OF_THE_TESTIS_SIZE	107	0.41783	1.30489	0.044038	1	1	3819	tags=51%, list=29%, signal=37%	TOGARAM1/BRCA2/DDX3Y/PMM2/PHF6/USP9Y/MED12/GNRH1/MAP3K1/ALMS1/RLIM/PALB2/MCM8/NANOS1/TAC3/FANCC/GLI3/SPRY4/RFWD3/FANCA/HS6ST1/WRN/CUL7/BRCA1/HDAC8/OGT/FMR1/SEMA3E/DMXL2/PHF8/FANCM/FANCI/ERCC4/FAM111A/SATB2/KDM5C/UBE2T/MECP2/FANCF/GLI2/SEMA3A/TEX11/IL1RAPL1/MBTPS2/AKT1/DHX37/ATRX/WDR11/SOX9/POLA1/FANCL/ARL6/NSMF/SAMD9/BBS1
GOBP_INFLAMMASOME_COMPLEX_ASSEMBLY	GOBP_INFLAMMASOME_COMPLEX_ASSEMBLY	GOBP_INFLAMMASOME_COMPLEX_ASSEMBLY	14	0.592011	1.30443	0.16047	1	1	3163	tags=57%, list=24%, signal=43%	STMP1/PLCG2/GBP5/TLR4/DHX33/DDX3X/EIF2AK2/MYD88
GOMF_CATION_CATION_ANTIPORTER_ACTIVITY	GOMF_CATION_CATION_ANTIPORTER_ACTIVITY	GOMF_CATION_CATION_ANTIPORTER_ACTIVITY	15	0.581347	1.30437	0.141176	1	1	2838	tags=47%, list=22%, signal=37%	SLC9A3/SLC24A4/SLC41A1/SLC9A9/SLC9A8/SLC9B2/SLC8A1
HP_POOR_COORDINATION	HP_POOR_COORDINATION	HP_POOR_COORDINATION	22	0.530716	1.30419	0.134653	1	1	4820	tags=77%, list=37%, signal=49%	SETD2/TBC1D23/TCF20/NSD1/HUWE1/SYNGAP1/CREBBP/ERCC4/KCND3/MTR/SLC6A8/ARL6/BBS1/CCDC28B/EP300/YWHAG/EED
GOBP_ACTIN_MODIFICATION	GOBP_ACTIN_MODIFICATION	GOBP_ACTIN_MODIFICATION	4	0.776861	1.30399	0.178431	1	1	454	tags=25%, list=3%, signal=24%	NAA80
HP_DECREASED_NUMBER_OF_LARGE_PERIPHERAL_MYELINATED_NERVE_FIBERS	HP_DECREASED_NUMBER_OF_LARGE_PERIPHERAL_MYELINATED_NERVE_FIBERS	HP_DECREASED_NUMBER_OF_LARGE_PERIPHERAL_MYELINATED_NERVE_FIBERS	11	0.623115	1.30396	0.158607	1	1	2091	tags=36%, list=16%, signal=31%	ELP1/SPTLC1/SACS/MME
GOBP_TRNA_WOBBLE_URIDINE_MODIFICATION	GOBP_TRNA_WOBBLE_URIDINE_MODIFICATION	GOBP_TRNA_WOBBLE_URIDINE_MODIFICATION	12	0.616743	1.30391	0.15625	1	1	477	tags=17%, list=4%, signal=16%	ELP1/TRMT9B
GOMF_VITAMIN_B6_BINDING	GOMF_VITAMIN_B6_BINDING	GOMF_VITAMIN_B6_BINDING	23	0.53416	1.30355	0.120902	1	1	180	tags=9%, list=1%, signal=9%	PLPBP/KYAT3
GOBP_REGULATION_OF_ESTABLISHMENT_OR_MAINTENANCE_OF_CELL_POLARITY	GOBP_REGULATION_OF_ESTABLISHMENT_OR_MAINTENANCE_OF_CELL_POLARITY	GOBP_REGULATION_OF_ESTABLISHMENT_OR_MAINTENANCE_OF_CELL_POLARITY	17	0.558747	1.30337	0.151631	1	1	3292	tags=53%, list=25%, signal=40%	RACK1/ANKFN1/SHTN1/RAP1B/WDPCP/ARFGEF1/RUFY3/KIF20B/KRIT1
HP_ABNORMAL_CERVICAL_CURVATURE	HP_ABNORMAL_CERVICAL_CURVATURE	HP_ABNORMAL_CERVICAL_CURVATURE	7	0.686697	1.30335	0.168279	1	1	58	tags=14%, list=0%, signal=14%	TENT5A
HP_CERVICAL_KYPHOSIS	HP_CERVICAL_KYPHOSIS	HP_CERVICAL_KYPHOSIS	7	0.686697	1.30335	0.168279	1	1	58	tags=14%, list=0%, signal=14%	TENT5A
HP_LOP_EAR	HP_LOP_EAR	HP_LOP_EAR	5	0.741855	1.30325	0.192982	1	1	2779	tags=60%, list=21%, signal=47%	CCNQ/SEMA3E/COL5A1
HP_SUPERNUMERARY_MAXILLARY_INCISOR	HP_SUPERNUMERARY_MAXILLARY_INCISOR	HP_SUPERNUMERARY_MAXILLARY_INCISOR	3	0.810474	1.30293	0.184211	1	1	322	tags=33%, list=2%, signal=33%	NECTIN1
GOBP_CELL_CELL_JUNCTION_MAINTENANCE	GOBP_CELL_CELL_JUNCTION_MAINTENANCE	GOBP_CELL_CELL_JUNCTION_MAINTENANCE	10	0.6389	1.30273	0.16826	1	1	1818	tags=40%, list=14%, signal=34%	KIRREL1/WHRN/CNTNAP1/TJP1
HP_PROTRUSIO_ACETABULI	HP_PROTRUSIO_ACETABULI	HP_PROTRUSIO_ACETABULI	13	0.604366	1.3025	0.143689	1	1	58	tags=8%, list=0%, signal=8%	TENT5A
GOBP_HISTONE_H3_K4_DEMETHYLATION_TRIMETHYL_H3_K4_SPECIFIC	GOBP_HISTONE_H3_K4_DEMETHYLATION_TRIMETHYL_H3_K4_SPECIFIC	GOBP_HISTONE_H3_K4_DEMETHYLATION_TRIMETHYL_H3_K4_SPECIFIC	5	0.741335	1.30233	0.192982	1	1	2636	tags=80%, list=20%, signal=64%	RIOX1/KDM5D/KDM5C/KDM5A
HP_RHIZOMELIA	HP_RHIZOMELIA	HP_RHIZOMELIA	46	0.479139	1.30232	0.114662	1	1	2974	tags=46%, list=23%, signal=35%	TENT5A/WDR35/RMRP/MYSM1/KIAA0586/KMT2A/MAB21L2/TONSL/CEP120/PKDCC/FZD2/IFT80/MTOR/WNT5A/ARCN1/SLC26A2/CSPP1/IFT122/PCYT1A/GPC6/CEP57
GOMF_ANTIOXIDANT_ACTIVITY	GOMF_ANTIOXIDANT_ACTIVITY	GOMF_ANTIOXIDANT_ACTIVITY	51	0.471027	1.30223	0.0896947	1	1	53	tags=8%, list=0%, signal=8%	SELENOW/SELENOF/SELENOS/SELENOT
GOBP_REGULATION_OF_DNA_DAMAGE_CHECKPOINT	GOBP_REGULATION_OF_DNA_DAMAGE_CHECKPOINT	GOBP_REGULATION_OF_DNA_DAMAGE_CHECKPOINT	16	0.570377	1.30201	0.143713	1	1	1842	tags=19%, list=14%, signal=16%	MAP3K20/DDX39B/RFWD3
GOBP_NEGATIVE_REGULATION_OF_ACUTE_INFLAMMATORY_RESPONSE_TO_ANTIGENIC_STIMULUS	GOBP_NEGATIVE_REGULATION_OF_ACUTE_INFLAMMATORY_RESPONSE_TO_ANTIGENIC_STIMULUS	GOBP_NEGATIVE_REGULATION_OF_ACUTE_INFLAMMATORY_RESPONSE_TO_ANTIGENIC_STIMULUS	4	0.775678	1.30201	0.180392	1	1	41	tags=25%, list=0%, signal=25%	SELENOS
HP_CONSPICUOUSLY_HAPPY_DISPOSITION	HP_CONSPICUOUSLY_HAPPY_DISPOSITION	HP_CONSPICUOUSLY_HAPPY_DISPOSITION	4	0.775662	1.30198	0.180392	1	1	2592	tags=75%, list=20%, signal=60%	KANSL1/SIN3A/SATB2
GOBP_MATURATION_OF_SSU_RRNA_FROM_TRICISTRONIC_RRNA_TRANSCRIPT_SSU_RRNA_5_8S_RRNA_LSU_RRNA	GOBP_MATURATION_OF_SSU_RRNA_FROM_TRICISTRONIC_RRNA_TRANSCRIPT_SSU_RRNA_5_8S_RRNA_LSU_RRNA	GOBP_MATURATION_OF_SSU_RRNA_FROM_TRICISTRONIC_RRNA_TRANSCRIPT_SSU_RRNA_5_8S_RRNA_LSU_RRNA	26	0.515848	1.30196	0.119141	1	1	4200	tags=54%, list=32%, signal=37%	UTP25/HELB/HEATR1/BMS1/UTP20/KRI1/NOP9/UTP23/UTP6/DHX37/RPP40/UTP3/WDR46/TSR1
GOBP_PROTEIN_K11_LINKED_DEUBIQUITINATION	GOBP_PROTEIN_K11_LINKED_DEUBIQUITINATION	GOBP_PROTEIN_K11_LINKED_DEUBIQUITINATION	7	0.685959	1.30195	0.168279	1	1	2277	tags=57%, list=17%, signal=47%	TNFAIP3/VCPIP1/YOD1/USP37
GOMF_ATP_HYDROLYSIS_ACTIVITY	GOMF_ATP_HYDROLYSIS_ACTIVITY	GOMF_ATP_HYDROLYSIS_ACTIVITY	236	0.3796	1.30181	0.0208843	1	1	3861	tags=40%, list=29%, signal=29%	ATP5F1C/ATP5F1A/MTREX/FBH1/COQ8B/AFG1L/TWNK/MYO18A/ERCC6/HELB/DDX3Y/DDX47/ATAD2/CHD8/CLPB/KIF25/ASCC3/DDX39B/MDN1/DDX11/UPF1/NSF/MCM8/SPATA5/ATAD5/YME1L1/ACIN1/PIKFYVE/ATF7IP/FIGNL1/DHX8/CHD2/KIF7/AQR/WRN/KIF13B/ALPL/DDX58/DHX57/KIF26A/DDX23/BTAF1/FANCM/ATAD2B/DDX52/NAV2/SMC5/DHX33/CHTF18/VPS4B/RNF213/DDX17/KIF2A/PMS2/SRCAP/RFC1/CHD4/SMARCA2/KIF23/KIF3A/RFC4/DDX3X/SMC1A/DDX27/DDX50/DDX60/DDX60L/K…
GOBP_NEGATIVE_REGULATION_OF_RIG_I_SIGNALING_PATHWAY	GOBP_NEGATIVE_REGULATION_OF_RIG_I_SIGNALING_PATHWAY	GOBP_NEGATIVE_REGULATION_OF_RIG_I_SIGNALING_PATHWAY	6	0.713273	1.30169	0.182692	1	1	56	tags=17%, list=0%, signal=17%	UFD1
HP_HIGH_PITCHED_VOICE	HP_HIGH_PITCHED_VOICE	HP_HIGH_PITCHED_VOICE	31	0.503139	1.30156	0.103383	1	1	4024	tags=55%, list=31%, signal=38%	SELENON/ARID1B/MED12/PPP1R15B/PCNT/GHR/FMR1/MDM2/ERCC4/FAM111A/SRCAP/SEMA5A/RBBP8/TRMT10A/SMARCAL1/CTNND2/IGF1R
GOCC_OUTER_MEMBRANE	GOCC_OUTER_MEMBRANE	GOCC_OUTER_MEMBRANE	178	0.392922	1.30152	0.0248469	1	1	667	tags=6%, list=5%, signal=6%	ATP5MC2/ATP5MC3/STMP1/SPART/MIGA1/TRAPPC2B/NIPSNAP2/TOMM70/QTRT2/MIGA2/PRKN
GOBP_HISTONE_H3_K36_TRIMETHYLATION	GOBP_HISTONE_H3_K36_TRIMETHYLATION	GOBP_HISTONE_H3_K36_TRIMETHYLATION	5	0.74075	1.30131	0.192982	1	1	72	tags=20%, list=1%, signal=20%	NSD3
GOCC_CALYX_OF_HELD	GOCC_CALYX_OF_HELD	GOCC_CALYX_OF_HELD	9	0.661287	1.30115	0.150198	1	1	1870	tags=33%, list=14%, signal=29%	TSPOAP1/KCNC1/ADORA1
HP_CHORDEE	HP_CHORDEE	HP_CHORDEE	11	0.621768	1.30114	0.158607	1	1	3127	tags=55%, list=24%, signal=42%	MAP3K1/HOXA13/ZNF699/ZEB2/KDM1A/DYRK1A
GOBP_UBIQUITIN_DEPENDENT_ERAD_PATHWAY	GOBP_UBIQUITIN_DEPENDENT_ERAD_PATHWAY	GOBP_UBIQUITIN_DEPENDENT_ERAD_PATHWAY	68	0.449693	1.30099	0.0862069	1	1	120	tags=4%, list=1%, signal=4%	SELENOS/UFD1/ECPAS
HP_POLYDACTYLY	HP_POLYDACTYLY	HP_POLYDACTYLY	177	0.392162	1.30088	0.029598	1	1	3998	tags=49%, list=30%, signal=35%	UFD1/CPLANE1/TOGARAM1/WASHC5/NSD2/EVC/SALL1/CENPF/CRB2/ZNF141/PTCH2/INTU/TTC21B/WDR35/RPGRIP1L/PTCH1/KIAA0825/HOXA13/KIAA0586/ZNF699/STAG2/C2CD3/IFT172/PIK3CA/GLI3/KIF7/FLI1/SYNGAP1/PIBF1/CREBBP/CEP120/WDPCP/PRKACA/SEMA3E/CCND2/PHF8/SPEN/MEGF8/AFF3/SMO/BBS7/ADNP/AHI1/IFT80/IFT74/BMP4/IFT140/DYNC2H1/USP9X/GLI2/CSPP1/SEC24C/INPP5E/EFNB1/FGFR2/EXTL3/ACOX1/RREB1/DYRK1A/TMEM67/ARL13B/LUZP1/KIF3B/COG6/…
HP_ABNORMALITY_OF_EARLOBE	HP_ABNORMALITY_OF_EARLOBE	HP_ABNORMALITY_OF_EARLOBE	75	0.44118	1.30028	0.0747126	1	1	3228	tags=43%, list=25%, signal=32%	UFD1/BICRA/ATRIP/PHF6/BRAF/ABHD5/CENPE/PCNT/POLR3A/FN1/ZEB2/KAT6A/PIK3CA/GLI3/FLI1/FGD1/ATR/CREBBP/SEMA3E/SPEN/GRIA3/BMP4/CDH11/DOCK7/VPS13B/SLC26A2/SEC24C/FGFR2/AHDC1/RREB1/KMT2C/IL1RAPL1
GOBP_POSITIVE_REGULATION_OF_T_CELL_RECEPTOR_SIGNALING_PATHWAY	GOBP_POSITIVE_REGULATION_OF_T_CELL_RECEPTOR_SIGNALING_PATHWAY	GOBP_POSITIVE_REGULATION_OF_T_CELL_RECEPTOR_SIGNALING_PATHWAY	8	0.666646	1.30026	0.161793	1	1	3262	tags=62%, list=25%, signal=47%	NECTIN2/CD81/TRAT1/BCL10/RELA
GOBP_REGULATION_OF_TOLERANCE_INDUCTION	GOBP_REGULATION_OF_TOLERANCE_INDUCTION	GOBP_REGULATION_OF_TOLERANCE_INDUCTION	10	0.637659	1.3002	0.170172	1	1	2456	tags=50%, list=19%, signal=41%	CD274/IDO1/HLA-G/PHLPP1/ITCH
HP_CHRONIC_RHINITIS	HP_CHRONIC_RHINITIS	HP_CHRONIC_RHINITIS	23	0.532738	1.30008	0.120902	1	1	749	tags=13%, list=6%, signal=12%	CFAP298/DNAAF4/CFAP300
HP_BIFID_TONGUE	HP_BIFID_TONGUE	HP_BIFID_TONGUE	16	0.569426	1.29983	0.145709	1	1	2677	tags=56%, list=20%, signal=45%	FRAS1/WDR35/NXN/C2CD3/CEP120/FZD2/IFT80/WNT5A/DYNC2H1
HP_INTERMITTENT_EPISODES_OF_RESPIRATORY_INSUFFICIENCY_DUE_TO_MUSCLE_WEAKNESS	HP_INTERMITTENT_EPISODES_OF_RESPIRATORY_INSUFFICIENCY_DUE_TO_MUSCLE_WEAKNESS	HP_INTERMITTENT_EPISODES_OF_RESPIRATORY_INSUFFICIENCY_DUE_TO_MUSCLE_WEAKNESS	7	0.684745	1.29965	0.174081	1	1	118	tags=14%, list=1%, signal=14%	SELENON
HP_PROGRESSIVE_FLEXION_CONTRACTURES	HP_PROGRESSIVE_FLEXION_CONTRACTURES	HP_PROGRESSIVE_FLEXION_CONTRACTURES	4	0.77423	1.29958	0.184314	1	1	1133	tags=50%, list=9%, signal=46%	PRUNE1/MED12
HP_PROMINENT_NASAL_TIP	HP_PROMINENT_NASAL_TIP	HP_PROMINENT_NASAL_TIP	13	0.602987	1.29953	0.145631	1	1	2845	tags=54%, list=22%, signal=42%	BICRA/ZEB2/MADD/SPEN/AUTS2/PDE4D/WDR26
HP_ATELECTASIS	HP_ATELECTASIS	HP_ATELECTASIS	35	0.499623	1.29942	0.106667	1	1	749	tags=11%, list=6%, signal=11%	UFD1/CFAP298/DNAAF4/CFAP300
GOBP_CEREBELLAR_PURKINJE_CELL_LAYER_DEVELOPMENT	GOBP_CEREBELLAR_PURKINJE_CELL_LAYER_DEVELOPMENT	GOBP_CEREBELLAR_PURKINJE_CELL_LAYER_DEVELOPMENT	19	0.543396	1.2993	0.149805	1	1	3001	tags=47%, list=23%, signal=37%	COQ8B/WHRN/LDB1/TTC21B/HERC1/AGTPBP1/ARCN1/RORA/ATP7A
GOCC_CCR4_NOT_CORE_COMPLEX	GOCC_CCR4_NOT_CORE_COMPLEX	GOCC_CCR4_NOT_CORE_COMPLEX	5	0.739443	1.29901	0.20078	1	1	229	tags=20%, list=2%, signal=20%	CNOT9
GOBP_MAINTENANCE_OF_ORGANELLE_LOCATION	GOBP_MAINTENANCE_OF_ORGANELLE_LOCATION	GOBP_MAINTENANCE_OF_ORGANELLE_LOCATION	7	0.684356	1.29891	0.174081	1	1	244	tags=14%, list=2%, signal=14%	SPOUT1
GOBP_REGULATION_OF_SYNAPTIC_VESICLE_TRANSPORT	GOBP_REGULATION_OF_SYNAPTIC_VESICLE_TRANSPORT	GOBP_REGULATION_OF_SYNAPTIC_VESICLE_TRANSPORT	4	0.773832	1.29891	0.184314	1	1	667	tags=25%, list=5%, signal=24%	PRKN
GOBP_POSITIVE_REGULATION_OF_GOLGI_TO_PLASMA_MEMBRANE_PROTEIN_TRANSPORT	GOBP_POSITIVE_REGULATION_OF_GOLGI_TO_PLASMA_MEMBRANE_PROTEIN_TRANSPORT	GOBP_POSITIVE_REGULATION_OF_GOLGI_TO_PLASMA_MEMBRANE_PROTEIN_TRANSPORT	4	0.773788	1.29883	0.184314	1	1	1	tags=25%, list=0%, signal=25%	RACK1
HP_DECREASED_FERTILITY_IN_MALES	HP_DECREASED_FERTILITY_IN_MALES	HP_DECREASED_FERTILITY_IN_MALES	64	0.453036	1.29874	0.0971429	1	1	3460	tags=45%, list=26%, signal=34%	CFAP298/DNAAF4/CFAP300/ARMC2/BRCA2/DDX3Y/USP9Y/CFAP70/MAP3K1/BRAF/ALMS1/PALB2/FANCC/RFWD3/FANCA/BRCA1/CCDC40/FANCM/FANCI/DNAH1/ERCC4/UBE2T/FANCF/RPGR/DNAAF5/TEX11/DHX37/SOX9/CEP112
GOBP_HISTONE_H3_K4_MONOMETHYLATION	GOBP_HISTONE_H3_K4_MONOMETHYLATION	GOBP_HISTONE_H3_K4_MONOMETHYLATION	8	0.665803	1.29862	0.165692	1	1	3229	tags=75%, list=25%, signal=57%	RLF/KMT2A/SETD1B/SETD1A/KMT2C/KMT2D
HP_ATONIC_SEIZURE	HP_ATONIC_SEIZURE	HP_ATONIC_SEIZURE	66	0.451464	1.29859	0.0873786	1	1	3127	tags=44%, list=24%, signal=34%	PLPBP/NEXMIF/KCNB1/PCDH19/MAPK10/CSNK2A1/GOSR2/MBD5/CHD2/PIK3CA/SYNGAP1/SETD1B/HIVEP2/CASK/DNM1/DMXL2/DYNC1H1/CLTC/TAOK1/CUX1/PRICKLE1/TRPM3/GNAO1/DOCK7/TCF4/TRIM8/ASH1L/CACNA1A/DYRK1A
GOBP_OOGENESIS	GOBP_OOGENESIS	GOBP_OOGENESIS	50	0.471179	1.29847	0.094518	1	1	250	tags=8%, list=2%, signal=8%	TUT4/TUT7/MARF1/WASHC5
HP_SHORT_DIGIT	HP_SHORT_DIGIT	HP_SHORT_DIGIT	434	0.360966	1.29846	0.00918129	0.765952	0.765952	3983	tags=46%, list=30%, signal=33%	SPART/CCDC32/CPLANE1/NEPRO/VPS35L/ADA2/WASHC5/NSD2/BICRA/NEXMIF/EVC/KCNH1/ARID1B/BRCA2/PTCH2/GRIA4/PHF6/MED12/BRAF/ALMS1/ZBTB20/INTU/IL7R/RLIM/APC/PALB2/ZNF41/PIGN/TTC21B/WDR35/TRPV4/PTCH1/PCNT/LZTR1/RMRP/CSNK2A1/SIN3A/HOXA13/NIPBL/POP1/MYSM1/KIAA0586/USP27X/ACSL4/ZNF699/FN1/MED13/NXN/FANCC/TRIP12/KMT2A/KAT6A/PTPN23/CBL/TCF12/NBAS/IFT172/PIK3CA/DLG3/GLI3/TRIP11/TCF20/KIF7/ZNF711/TAF1/FLI1/ZNF81/M…
HP_ABNORMALITY_OF_THE_FRONTAL_HAIRLINE	HP_ABNORMALITY_OF_THE_FRONTAL_HAIRLINE	HP_ABNORMALITY_OF_THE_FRONTAL_HAIRLINE	142	0.404433	1.29778	0.0358498	1	1	3980	tags=44%, list=30%, signal=31%	CAVIN1/NEPRO/ADA2/NSD2/BICRA/KCNH1/ARID1B/FRAS1/PPP1R15B/POLR1B/SIN3A/NIPBL/ZNF699/SETD2/STAG2/TCF12/NSD1/FGD1/TECPR2/BRCA1/HDAC8/CREBBP/CCNK/DPF2/MED13L/SPEN/SPECC1L/ARID1A/NBN/PIK3C2A/ANKRD11/ADNP/FOS/VPS33A/RAB3GAP2/MAN2B1/SMARCA2/SOS1/SMARCC2/ARID2/DOCK7/KDM1A/VPS13B/SMC1A/KREMEN1/WNT4/EFNB1/FGFR2/TBC1D24/RPS28/LIG4/PEX1/SOX4/TRMT10A/PACS1/GDF11/TCOF1/DOCK6/ASXL1/SETD5/NELFA/TBL1XR1/SMC3
GOBP_DETOXIFICATION_OF_NITROGEN_COMPOUND	GOBP_DETOXIFICATION_OF_NITROGEN_COMPOUND	GOBP_DETOXIFICATION_OF_NITROGEN_COMPOUND	3	0.807228	1.29771	0.18609	1	1	1245	tags=67%, list=9%, signal=60%	GSTM1/GSTM2
HP_RAYNAUD_PHENOMENON	HP_RAYNAUD_PHENOMENON	HP_RAYNAUD_PHENOMENON	14	0.588872	1.29751	0.162427	1	1	249	tags=14%, list=2%, signal=14%	GUCY1A1/ADA2
GOBP_SOMATIC_DIVERSIFICATION_OF_IMMUNE_RECEPTORS_VIA_SOMATIC_MUTATION	GOBP_SOMATIC_DIVERSIFICATION_OF_IMMUNE_RECEPTORS_VIA_SOMATIC_MUTATION	GOBP_SOMATIC_DIVERSIFICATION_OF_IMMUNE_RECEPTORS_VIA_SOMATIC_MUTATION	10	0.636281	1.29739	0.173996	1	1	4298	tags=80%, list=33%, signal=54%	POLB/MCM3AP/MSH6/PMS2/ADAR/MSH2/SAMHD1/MLH1
GOCC_ELONGATOR_HOLOENZYME_COMPLEX	GOCC_ELONGATOR_HOLOENZYME_COMPLEX	GOCC_ELONGATOR_HOLOENZYME_COMPLEX	5	0.738494	1.29734	0.20078	1	1	273	tags=20%, list=2%, signal=20%	ELP1
HP_MULTIPLE_SUTURE_CRANIOSYNOSTOSIS	HP_MULTIPLE_SUTURE_CRANIOSYNOSTOSIS	HP_MULTIPLE_SUTURE_CRANIOSYNOSTOSIS	8	0.6651	1.29725	0.165692	1	1	56	tags=12%, list=0%, signal=12%	UFD1
GOBP_NEGATIVE_REGULATION_OF_LIPID_CATABOLIC_PROCESS	GOBP_NEGATIVE_REGULATION_OF_LIPID_CATABOLIC_PROCESS	GOBP_NEGATIVE_REGULATION_OF_LIPID_CATABOLIC_PROCESS	13	0.601805	1.29698	0.147573	1	1	315	tags=15%, list=2%, signal=15%	FMC1/ETFBKMT
GOBP_THREONINE_METABOLIC_PROCESS	GOBP_THREONINE_METABOLIC_PROCESS	GOBP_THREONINE_METABOLIC_PROCESS	3	0.806763	1.29696	0.18797	1	1	173	tags=33%, list=1%, signal=33%	RIDA
GOBP_REGULATION_OF_DNA_REPLICATION	GOBP_REGULATION_OF_DNA_REPLICATION	GOBP_REGULATION_OF_DNA_REPLICATION	97	0.419948	1.2968	0.0597015	1	1	3980	tags=44%, list=30%, signal=31%	FBH1/STN1/GINS4/CDAN1/CTC1/BRCA2/CCDC88A/INO80D/ESCO1/ATAD5/METTL4/DACH1/WIZ/ATR/LIG3/USP37/NBN/BRPF3/CHTF18/ZRANB3/CDK2/RFC4/GLI2/POLG2/RAD17/JADE2/ACTR8/ZNF830/DBF4B/TIMELESS/GTPBP4/ATRX/DBF4/LPIN1/RFC3/PDS5A/KAT7/FBXO5/ORC3/SMARCAL1/SLFN11/GLI1/SMC3
HP_CONGENITAL_MUSCULAR_DYSTROPHY	HP_CONGENITAL_MUSCULAR_DYSTROPHY	HP_CONGENITAL_MUSCULAR_DYSTROPHY	15	0.577968	1.29679	0.14902	1	1	289	tags=13%, list=2%, signal=13%	SELENON/LARGE1
GOBP_HYDROGEN_SULFIDE_METABOLIC_PROCESS	GOBP_HYDROGEN_SULFIDE_METABOLIC_PROCESS	GOBP_HYDROGEN_SULFIDE_METABOLIC_PROCESS	5	0.738115	1.29668	0.20078	1	1	55	tags=20%, list=0%, signal=20%	SQOR
HP_PRECOCIOUS_PUBERTY_IN_FEMALES	HP_PRECOCIOUS_PUBERTY_IN_FEMALES	HP_PRECOCIOUS_PUBERTY_IN_FEMALES	7	0.682894	1.29613	0.176015	1	1	1217	tags=29%, list=9%, signal=26%	CAVIN1/ALMS1
GOBP_RETROGRADE_TRANS_SYNAPTIC_SIGNALING	GOBP_RETROGRADE_TRANS_SYNAPTIC_SIGNALING	GOBP_RETROGRADE_TRANS_SYNAPTIC_SIGNALING	6	0.709968	1.29566	0.192308	1	1	2045	tags=50%, list=16%, signal=42%	GUCY1A1/FABP5/FARP1
HP_ABNORMALITY_OF_DERMAL_MELANOSOMES	HP_ABNORMALITY_OF_DERMAL_MELANOSOMES	HP_ABNORMALITY_OF_DERMAL_MELANOSOMES	4	0.771781	1.29547	0.194118	1	1	2998	tags=100%, list=23%, signal=77%	MYO5A/RAB27A/AP3B1/LYST
HP_ABNORMAL_SPERM_MOTILITY	HP_ABNORMAL_SPERM_MOTILITY	HP_ABNORMAL_SPERM_MOTILITY	29	0.506466	1.29531	0.0971429	1	1	1302	tags=21%, list=10%, signal=19%	CFAP298/DNAAF4/CFAP300/ARMC2/CFAP70/CFAP69
HP_HYPERTHYROIDISM	HP_HYPERTHYROIDISM	HP_HYPERTHYROIDISM	22	0.526927	1.29488	0.140594	1	1	3625	tags=59%, list=28%, signal=43%	UFD1/TWNK/POLR3A/PIK3CA/FMR1/TBCK/POLG2/SEC24C/RREB1/SUGCT/AKT1/RRM2B/HIRA
GOBP_NEGATIVE_REGULATION_OF_T_CELL_DIFFERENTIATION_IN_THYMUS	GOBP_NEGATIVE_REGULATION_OF_T_CELL_DIFFERENTIATION_IN_THYMUS	GOBP_NEGATIVE_REGULATION_OF_T_CELL_DIFFERENTIATION_IN_THYMUS	5	0.737002	1.29472	0.202729	1	1	2491	tags=60%, list=19%, signal=49%	TMEM131L/ZC3H8/BMP4
GOBP_SYNAPTIC_VESICLE_DOCKING	GOBP_SYNAPTIC_VESICLE_DOCKING	GOBP_SYNAPTIC_VESICLE_DOCKING	6	0.709425	1.29467	0.192308	1	1	2518	tags=67%, list=19%, signal=54%	UNC13B/STX1A/SNPH/BLOC1S6
HP_ULCERATIVE_COLITIS	HP_ULCERATIVE_COLITIS	HP_ULCERATIVE_COLITIS	8	0.663729	1.29458	0.165692	1	1	926	tags=25%, list=7%, signal=23%	CYBC1/PLCG2
HP_ALACRIMA	HP_ALACRIMA	HP_ALACRIMA	12	0.61229	1.2945	0.15625	1	1	3100	tags=42%, list=24%, signal=32%	ELP1/MADD/TRAPPC11/DST/FGFR2
GOBP_SUBSTANTIA_NIGRA_DEVELOPMENT	GOBP_SUBSTANTIA_NIGRA_DEVELOPMENT	GOBP_SUBSTANTIA_NIGRA_DEVELOPMENT	33	0.497141	1.29408	0.107807	1	1	45	tags=6%, list=0%, signal=6%	ATP5PF/ATP5PB
GOCC_SWI_SNF_COMPLEX	GOCC_SWI_SNF_COMPLEX	GOCC_SWI_SNF_COMPLEX	20	0.535074	1.29375	0.148438	1	1	2850	tags=40%, list=22%, signal=31%	BICRAL/BICRA/ARID1B/ARID1A/SMARCA2/SMARCC2/ARID2/SMARCD2
GOCC_CHROMOSOMAL_REGION	GOCC_CHROMOSOMAL_REGION	GOCC_CHROMOSOMAL_REGION	251	0.376519	1.29373	0.0220923	1	1	3502	tags=37%, list=27%, signal=28%	CENPX/MRE11/STN1/SPOUT1/TEN1/SGO2/CENPS/CENPF/STAG3/NABP1/CTC1/BRCA2/KANSL1/MTBP/PHF6/BOD1L1/GATAD2B/IKZF1/NAT10/UPF1/APC/CENPE/NCAPD2/SPAG5/INCENP/SIN3A/SETX/AHCTF1/HELLS/PRKDC/NCAPD3/STAG2/NUP43/RIF1/ZW10/TP53BP1/STAG1/WRN/DYNC1LI1/HNRNPU/ATR/DNMT3A/CBX5/CENPC/FMR1/MTA2/CCNB1/NUP160/NBN/ZNF207/SMC5/DYNC1LI2/ATM/CKAP5/ERCC4/ZNF618/ZBTB10/PML/WRAP53/EZH1/ITGB3BP/TNKS2/RNF8/CHD4/CDK2/SS18L1/KDM1A/…
GOBP_REGULATION_OF_ACUTE_INFLAMMATORY_RESPONSE_TO_ANTIGENIC_STIMULUS	GOBP_REGULATION_OF_ACUTE_INFLAMMATORY_RESPONSE_TO_ANTIGENIC_STIMULUS	GOBP_REGULATION_OF_ACUTE_INFLAMMATORY_RESPONSE_TO_ANTIGENIC_STIMULUS	7	0.681449	1.29339	0.181818	1	1	41	tags=14%, list=0%, signal=14%	SELENOS
GOBP_REGULATION_OF_TRANSCRIPTION_ELONGATION_FROM_RNA_POLYMERASE_II_PROMOTER	GOBP_REGULATION_OF_TRANSCRIPTION_ELONGATION_FROM_RNA_POLYMERASE_II_PROMOTER	GOBP_REGULATION_OF_TRANSCRIPTION_ELONGATION_FROM_RNA_POLYMERASE_II_PROMOTER	34	0.492401	1.29284	0.119705	1	1	3917	tags=53%, list=30%, signal=37%	ERCC6/LDB1/SUPT6H/CDK13/SUPT16H/CCNT1/HNRNPU/EAF2/CCNK/CDK12/ELL/RNF8/AXIN1/LEO1/WDR43/RECQL5/ZMYND11/NELFA
HP_ABNORMAL_EYEBROW_MORPHOLOGY	HP_ABNORMAL_EYEBROW_MORPHOLOGY	HP_ABNORMAL_EYEBROW_MORPHOLOGY	432	0.359077	1.29277	0.00739476	0.656332	0.656332	3989	tags=44%, list=30%, signal=31%	MESD/CCDC32/CPLANE1/NEPRO/VPS35L/NECTIN1/NSD2/BICRA/STRADA/KCNH1/NIPAL4/CTC1/ARID1B/FRAS1/GRIA4/PHF6/BRAF/ZBTB20/IL7R/RLIM/MC1R/NMNAT1/EDAR/PIGN/WDR35/PPP1R15B/RPGRIP1L/SPATA5/PCNT/LZTR1/RMRP/POLR3A/CSNK2A1/SIN3A/TRRAP/LRP1/NIPBL/KIAA0586/SZT2/ZNF699/MBD5/MED13/ZEB2/HERC1/TRIP12/KMT2A/KAT6A/STAG2/PTPN23/NBAS/IFT172/TCF20/KIF7/STAG1/ZNF711/XYLT1/TAF1/FLI1/PTPN22/HUWE1/CUL7/HNRNPU/ASXL2/PIBF1/BCOR/…
HP_HYPOPLASTIC_ILIA	HP_HYPOPLASTIC_ILIA	HP_HYPOPLASTIC_ILIA	35	0.496972	1.29252	0.108571	1	1	4820	tags=74%, list=37%, signal=47%	EVC/ERCC6/LIFR/PCNT/RMRP/POLR3A/POP1/FN1/EXOC6B/CREBBP/MAN2B1/MEG3/SLC26A2/PCYT1A/ACP5/ERCC8/SOX9/KAT6B/SMAD4/HDAC6/EVC2/FLNB/TRAPPC2/INPPL1/EP300/EED
HP_GENERALIZED_JOINT_LAXITY	HP_GENERALIZED_JOINT_LAXITY	HP_GENERALIZED_JOINT_LAXITY	26	0.512007	1.29227	0.123047	1	1	5073	tags=69%, list=39%, signal=43%	MED12/GNRH1/TAC3/SPRY4/HS6ST1/TONSL/AP4S1/COL5A2/SATB2/AP4M1/COL5A1/WDR11/NSMF/MCTP2/MSTO1/DSE/ATP6V0A2/DUSP6
GOMF_5S_RRNA_BINDING	GOMF_5S_RRNA_BINDING	GOMF_5S_RRNA_BINDING	7	0.680797	1.29215	0.181818	1	1	35	tags=14%, list=0%, signal=14%	NOP53
HP_HYPERTENSIVE_CRISIS	HP_HYPERTENSIVE_CRISIS	HP_HYPERTENSIVE_CRISIS	10	0.633475	1.29167	0.175908	1	1	56	tags=10%, list=0%, signal=10%	UFD1
GOBP_MICROTUBULE_ORGANIZING_CENTER_LOCALIZATION	GOBP_MICROTUBULE_ORGANIZING_CENTER_LOCALIZATION	GOBP_MICROTUBULE_ORGANIZING_CENTER_LOCALIZATION	27	0.506891	1.2916	0.115385	1	1	344	tags=7%, list=3%, signal=7%	SPOUT1/INTS13
GOBP_MEIOSIS_I_CELL_CYCLE_PROCESS	GOBP_MEIOSIS_I_CELL_CYCLE_PROCESS	GOBP_MEIOSIS_I_CELL_CYCLE_PROCESS	59	0.455468	1.29107	0.100189	1	1	2501	tags=27%, list=19%, signal=22%	CENPX/MRE11/SGO2/CENPS/STAG3/BRCA2/CCNE2/UBR2/FOXJ2/MSH6/CENPC/ZSCAN21/FANCM/ATM/ERCC4/RMI1
GOBP_FACULTATIVE_HETEROCHROMATIN_ASSEMBLY	GOBP_FACULTATIVE_HETEROCHROMATIN_ASSEMBLY	GOBP_FACULTATIVE_HETEROCHROMATIN_ASSEMBLY	26	0.511525	1.29105	0.123047	1	1	4258	tags=69%, list=32%, signal=47%	HELLS/ATF7IP/SAMD1/SETDB1/DNMT3A/PHF8/SETDB2/L3MBTL3/ZNF304/MBD2/KDM1A/MBD3/BAZ2A/PHF2/SUV39H1/RRP8/MPHOSPH8/TRIM28
GOBP_POSITIVE_REGULATION_OF_CYTOPLASMIC_TRANSPORT	GOBP_POSITIVE_REGULATION_OF_CYTOPLASMIC_TRANSPORT	GOBP_POSITIVE_REGULATION_OF_CYTOPLASMIC_TRANSPORT	11	0.616811	1.29077	0.162476	1	1	667	tags=18%, list=5%, signal=17%	EIPR1/PRKN
GOBP_REGULATION_OF_DNA_DEPENDENT_DNA_REPLICATION	GOBP_REGULATION_OF_DNA_DEPENDENT_DNA_REPLICATION	GOBP_REGULATION_OF_DNA_DEPENDENT_DNA_REPLICATION	41	0.48607	1.29077	0.11215	1	1	3861	tags=56%, list=29%, signal=40%	FBH1/GINS4/BRCA2/METTL4/DACH1/WIZ/LIG3/NBN/CHTF18/ZRANB3/CDK2/RFC4/POLG2/ZNF830/DBF4B/TIMELESS/ATRX/DBF4/RFC3/KAT7/FBXO5/SMARCAL1/SLFN11
HP_ORBITAL_CYST	HP_ORBITAL_CYST	HP_ORBITAL_CYST	4	0.768964	1.29074	0.198039	1	1	2491	tags=75%, list=19%, signal=61%	PTCH2/PTCH1/BMP4
GOCC_CUL4A_RING_E3_UBIQUITIN_LIGASE_COMPLEX	GOCC_CUL4A_RING_E3_UBIQUITIN_LIGASE_COMPLEX	GOCC_CUL4A_RING_E3_UBIQUITIN_LIGASE_COMPLEX	7	0.679698	1.29007	0.185687	1	1	3242	tags=57%, list=25%, signal=43%	COP1/DET1/GLMN/ERCC8
GOBP_REGULATION_OF_PRESYNAPTIC_CYTOSOLIC_CALCIUM_ION_CONCENTRATION	GOBP_REGULATION_OF_PRESYNAPTIC_CYTOSOLIC_CALCIUM_ION_CONCENTRATION	GOBP_REGULATION_OF_PRESYNAPTIC_CYTOSOLIC_CALCIUM_ION_CONCENTRATION	6	0.706791	1.28986	0.196154	1	1	1870	tags=50%, list=14%, signal=43%	TSPOAP1/P2RX1/ADORA1
GOBP_OLFACTORY_BULB_INTERNEURON_DIFFERENTIATION	GOBP_OLFACTORY_BULB_INTERNEURON_DIFFERENTIATION	GOBP_OLFACTORY_BULB_INTERNEURON_DIFFERENTIATION	6	0.706581	1.28948	0.198077	1	1	3339	tags=83%, list=25%, signal=62%	SALL1/ROBO1/WNT5A/ROBO2/ATF5
HP_HEMIVERTEBRAE	HP_HEMIVERTEBRAE	HP_HEMIVERTEBRAE	33	0.49533	1.28937	0.113383	1	1	3366	tags=48%, list=26%, signal=36%	WASHC5/PTCH2/PTCH1/STAG2/GLI3/MADD/SEMA3E/FZD2/KDM6A/SON/WNT5A/MEG3/TBC1D24/KMT2D/MBTPS2/ATRX
HP_TRICUSPID_ATRESIA	HP_TRICUSPID_ATRESIA	HP_TRICUSPID_ATRESIA	8	0.660912	1.28908	0.167641	1	1	56	tags=12%, list=0%, signal=12%	UFD1
GOCC_CYCLIN_DEPENDENT_PROTEIN_KINASE_HOLOENZYME_COMPLEX	GOCC_CYCLIN_DEPENDENT_PROTEIN_KINASE_HOLOENZYME_COMPLEX	GOCC_CYCLIN_DEPENDENT_PROTEIN_KINASE_HOLOENZYME_COMPLEX	38	0.491047	1.28907	0.108571	1	1	2364	tags=32%, list=18%, signal=26%	CDK3/CCNQ/CCNF/CCNE2/CDK13/CCNT1/CDK6/CCNK/CCND2/CCNB1/CDK12/CCNT2
HP_MICROPENIS	HP_MICROPENIS	HP_MICROPENIS	177	0.388571	1.28896	0.043554	1	1	3983	tags=47%, list=30%, signal=34%	TOGARAM1/LARGE1/ERCC6/PIEZO2/FRAS1/FAT4/PHF6/GNRH1/MAP3K1/MAMLD1/ALMS1/INTU/RLIM/POLE/SIN3A/TAC3/HOXA13/KIAA0586/ZEB2/HERC1/PRKDC/C2CD3/GLI3/KIF7/SPRY4/HUWE1/HS6ST1/PHF21A/HDAC8/CASK/MADD/SEMA3E/DMXL2/FZD2/MEGF8/SMO/KDM6A/GRIA3/BMP4/CDH11/RAB3GAP2/FAM111A/SATB2/KDM5C/GNAO1/WNT5A/DYNC2H1/CHD4/ARCN1/TCF4/GLI2/RNASEH2A/INPP5E/TRIM8/SEMA3A/KIAA1109/ALKBH8/DDX6/TAPT1/DYRK1A/DHODH/KMT2D/ERCC8/DHX37/LIG…
HP_RHIZOMELIC_ARM_SHORTENING	HP_RHIZOMELIC_ARM_SHORTENING	HP_RHIZOMELIC_ARM_SHORTENING	6	0.706241	1.28886	0.198077	1	1	2870	tags=83%, list=22%, signal=65%	MYSM1/KIAA0586/FZD2/SLC26A2/CSPP1
GOBP_PHOSPHOLIPID_DEPHOSPHORYLATION	GOBP_PHOSPHOLIPID_DEPHOSPHORYLATION	GOBP_PHOSPHOLIPID_DEPHOSPHORYLATION	31	0.498131	1.28861	0.112782	1	1	1464	tags=16%, list=11%, signal=14%	PIP4P2/PIP4P1/SYNJ1/INPP5B/SYNJ2
GOBP_ACROSOME_ASSEMBLY	GOBP_ACROSOME_ASSEMBLY	GOBP_ACROSOME_ASSEMBLY	8	0.660579	1.28843	0.167641	1	1	73	tags=12%, list=1%, signal=12%	NECTIN2
GOBP_DNA_GEOMETRIC_CHANGE	GOBP_DNA_GEOMETRIC_CHANGE	GOBP_DNA_GEOMETRIC_CHANGE	68	0.44535	1.28843	0.0938697	1	1	3700	tags=46%, list=28%, signal=33%	FBH1/MRE11/TWNK/GINS4/HELB/CHD8/ASCC3/DDX11/UPF1/MCM8/SETX/CHD2/WRN/FANCM/NBN/NAV2/CHTF18/ZRANB3/CHD4/RFC4/DDX3X/GTF2H2/XRCC5/ATRX/SMARCAD1/CHD6/RFC3/G3BP1/MCM9/RECQL5/SUPV3L1
HP_EEG_WITH_GENERALIZED_SLOW_ACTIVITY	HP_EEG_WITH_GENERALIZED_SLOW_ACTIVITY	HP_EEG_WITH_GENERALIZED_SLOW_ACTIVITY	20	0.53278	1.2882	0.152344	1	1	1886	tags=25%, list=14%, signal=21%	PLPBP/NEXMIF/MAPT/CHD2/SYNGAP1
GOBP_COLLAGEN_ACTIVATED_SIGNALING_PATHWAY	GOBP_COLLAGEN_ACTIVATED_SIGNALING_PATHWAY	GOBP_COLLAGEN_ACTIVATED_SIGNALING_PATHWAY	11	0.615576	1.28819	0.168279	1	1	4900	tags=91%, list=37%, signal=57%	ITGA2/MUSK/COL4A6/DDR2/COL4A2/SYK/JAK2/ITGA11/COL4A5/DDR1
GOBP_LATERAL_SPROUTING_FROM_AN_EPITHELIUM	GOBP_LATERAL_SPROUTING_FROM_AN_EPITHELIUM	GOBP_LATERAL_SPROUTING_FROM_AN_EPITHELIUM	6	0.705858	1.28816	0.198077	1	1	3100	tags=67%, list=24%, signal=51%	SULF1/BMP4/WNT5A/FGFR2
GOBP_MRNA_CATABOLIC_PROCESS	GOBP_MRNA_CATABOLIC_PROCESS	GOBP_MRNA_CATABOLIC_PROCESS	190	0.384367	1.28771	0.0268022	1	1	243	tags=5%, list=2%, signal=5%	NBDY/TENT5A/TUT4/TUT7/TENT5C/TENT4B/TENT2/RIDA/TENT4A
HP_HASHIMOTO_THYROIDITIS	HP_HASHIMOTO_THYROIDITIS	HP_HASHIMOTO_THYROIDITIS	11	0.615323	1.28766	0.170213	1	1	2456	tags=36%, list=19%, signal=30%	ADA2/PLCG2/IL18BP/ITCH
HP_ABNORMAL_HAND_MORPHOLOGY	HP_ABNORMAL_HAND_MORPHOLOGY	HP_ABNORMAL_HAND_MORPHOLOGY	294	0.36984	1.28734	0.020945	1	1	4005	tags=46%, list=31%, signal=33%	CAVIN1/SPART/NEPRO/VPS35L/ADA2/NSD2/BICRA/EVC/KCNH1/ARID1B/BRCA2/PTCH2/PHF6/MED12/MAPT/ALMS1/ZBTB20/INTU/APC/PALB2/ZNF41/PIGN/WDR35/TRPV4/PTCH1/PCNT/RMRP/POLR3A/SIN3A/HOXA13/NIPBL/USP27X/ACSL4/CNTNAP1/ZNF699/FN1/SETD2/NXN/FANCC/HERC1/PRKDC/KMT2A/DLG3/ZNF711/NSD1/ZNF81/MID2/FANCA/FGD1/CUL7/NOTCH1/BCOR/HDAC8/KIDINS220/ATN1/PKDCC/COL7A1/CASK/DPF2/MADD/SEMA3E/DMXL2/FZD2/PHF8/ARID1A/FANCI/KDM6A/PI4KA/…
HP_HYPOPARATHYROIDISM	HP_HYPOPARATHYROIDISM	HP_HYPOPARATHYROIDISM	26	0.509859	1.28685	0.125	1	1	265	tags=8%, list=2%, signal=8%	UFD1/ESS2
HP_NIGHT_SWEATS	HP_NIGHT_SWEATS	HP_NIGHT_SWEATS	9	0.65397	1.28676	0.166008	1	1	468	tags=11%, list=4%, signal=11%	TSPOAP1
GOBP_NEGATIVE_REGULATION_OF_INTRACELLULAR_ESTROGEN_RECEPTOR_SIGNALING_PATHWAY	GOBP_NEGATIVE_REGULATION_OF_INTRACELLULAR_ESTROGEN_RECEPTOR_SIGNALING_PATHWAY	GOBP_NEGATIVE_REGULATION_OF_INTRACELLULAR_ESTROGEN_RECEPTOR_SIGNALING_PATHWAY	10	0.631066	1.28675	0.17782	1	1	3533	tags=70%, list=27%, signal=51%	CNOT9/BRCA1/CNOT1/VPS11/CNOT2/ISL1/KANK2
HP_ABSENT_INNER_AND_OUTER_DYNEIN_ARMS	HP_ABSENT_INNER_AND_OUTER_DYNEIN_ARMS	HP_ABSENT_INNER_AND_OUTER_DYNEIN_ARMS	2	0.870031	1.28632	0.174664	1	1	749	tags=50%, list=6%, signal=47%	CFAP300
GOCC_PRERIBOSOME	GOCC_PRERIBOSOME	GOCC_PRERIBOSOME	66	0.447036	1.28586	0.0970874	1	1	4200	tags=48%, list=32%, signal=33%	UTP11/UTP25/MDN1/WDR36/HEATR1/BMS1/UTP20/SRFBP1/PRKDC/RIOK2/KRI1/NOL6/UTP14A/PDCD11/NOP9/WDR3/WDR12/RIOK3/UTP23/RIOK1/WDR37/UTP6/FTSJ3/NSA2/XRCC5/MPHOSPH10/RRP15/UTP14C/MAK16/UTP3/WDR46/TSR1
HP_ANGIOID_STREAKS_OF_THE_FUNDUS	HP_ANGIOID_STREAKS_OF_THE_FUNDUS	HP_ANGIOID_STREAKS_OF_THE_FUNDUS	6	0.704509	1.2857	0.198077	1	1	3258	tags=83%, list=25%, signal=63%	PIK3CA/XYLT1/GGCX/ENPP1/AKT1
HP_SMALL_HAND	HP_SMALL_HAND	HP_SMALL_HAND	77	0.432811	1.28546	0.0864662	1	1	4531	tags=62%, list=35%, signal=41%	EVC/CENPE/PIGN/TRPV4/RMRP/SIN3A/NIPBL/MBD5/SHROOM4/XYLT1/HUWE1/WDR81/FGD1/WRN/HDAC8/FMR1/SPECC1L/KDM6A/ADNP/DYNC1H1/SATB2/SON/WNT5A/MECP2/USP9X/MEG3/TCF4/PUM1/SMC1A/FBXO11/HDAC4/FGFR2/SEMA5A/KMT2D/BPTF/LIG4/CHUK/USP7/HTT/RNF2/CTNND2/EVC2/SMC3/IGF1R/MAPK8IP3/RAD21/COL3A1/MCTP2
GOBP_MITOCHONDRIAL_DEPOLARIZATION	GOBP_MITOCHONDRIAL_DEPOLARIZATION	GOBP_MITOCHONDRIAL_DEPOLARIZATION	16	0.563097	1.28539	0.147705	1	1	16	tags=12%, list=0%, signal=12%	RACK1/ATP5IF1
GOCC_SPINDLE_POLE_CENTROSOME	GOCC_SPINDLE_POLE_CENTROSOME	GOCC_SPINDLE_POLE_CENTROSOME	10	0.630327	1.28525	0.179732	1	1	244	tags=20%, list=2%, signal=20%	ABRAXAS2/SPOUT1
GOBP_ADIPOSE_TISSUE_DEVELOPMENT	GOBP_ADIPOSE_TISSUE_DEVELOPMENT	GOBP_ADIPOSE_TISSUE_DEVELOPMENT	34	0.489462	1.28512	0.123389	1	1	89	tags=6%, list=1%, signal=6%	SELENOM/SPART
GOMF_NUCLEAR_IMPORT_SIGNAL_RECEPTOR_ACTIVITY	GOMF_NUCLEAR_IMPORT_SIGNAL_RECEPTOR_ACTIVITY	GOMF_NUCLEAR_IMPORT_SIGNAL_RECEPTOR_ACTIVITY	16	0.562883	1.2849	0.147705	1	1	3796	tags=56%, list=29%, signal=40%	HIKESHI/RANBP6/KPNA5/KPNA4/KPNA6/IPO11/SNUPN/TNPO1/TNPO2
GOCC_NUCLEAR_SPECK	GOCC_NUCLEAR_SPECK	GOCC_NUCLEAR_SPECK	334	0.365332	1.28452	0.0125762	0.918448	0.918448	3220	tags=29%, list=25%, signal=22%	TCIM/HIKESHI/ERBIN/MTREX/VIRMA/AFDN/COP1/TEPSIN/CARMIL1/PRKN/SRSF12/FNDC1/PRPF4B/HOXA6/MAPT/ZNF217/NRIP1/NOC3L/ASCC3/GATAD2B/MAML2/CDK13/DDX39B/ACIN1/ZC3H18/DOCK1/SMNDC1/CBLL1/TRIM22/TRIP12/SRSF10/KAT6A/PSME4/TCF12/NUP43/GLI3/GLIS2/TRIP11/RBM27/PNN/WRN/ARHGAP18/ZNF106/HNRNPU/EAF2/SART3/FAM76B/PRPF4/TENM1/PRPF8/SETD1B/CRY2/CMYA5/PRKACA/YLPM1/IFI16/SFMBT2/BCLAF1/BRD1/CRNKL1/GPATCH2/ZBTB18/CDK12/ZNF…
HP_ABNORMALITY_OF_CRANIAL_SUTURES	HP_ABNORMALITY_OF_CRANIAL_SUTURES	HP_ABNORMALITY_OF_CRANIAL_SUTURES	223	0.377879	1.28441	0.034123	1	1	3626	tags=39%, list=28%, signal=29%	UFD1/MESD/TENT5A/TOGARAM1/RETREG1/BICRA/CCNQ/ATRIP/ADAMTS3/PAM16/ERCC6/KANSL1/FAT4/MED12/DCHS1/INTU/CENPE/WDR35/PTCH1/PCNT/POLR3A/ZNF699/SETD2/ZEB2/HERC1/KAT6A/TCF12/GLI3/RTTN/NSD1/HUWE1/HNRNPU/ATR/CREBBP/ALPL/CEP120/DPF2/SPEN/MEGF8/SPECC1L/ZNF292/SMO/ANKRD11/BMP4/IFT140/GLIS3/CDH11/MASP1/FAM111A/MAN2B1/SON/CHD4/MEG3/ARID2/TBCK/VDR/IFT122/SEC24C/GPC6/CEP57/ENPP1/ATP7A/EFNB1/KCNQ1OT1/AASS/DDX6/FGF…
GOBP_HISTONE_THREONINE_PHOSPHORYLATION	GOBP_HISTONE_THREONINE_PHOSPHORYLATION	GOBP_HISTONE_THREONINE_PHOSPHORYLATION	5	0.731101	1.28436	0.216374	1	1	184	tags=20%, list=1%, signal=20%	DCAF1
GOMF_HISTONE_THREONINE_KINASE_ACTIVITY	GOMF_HISTONE_THREONINE_KINASE_ACTIVITY	GOMF_HISTONE_THREONINE_KINASE_ACTIVITY	5	0.731101	1.28436	0.216374	1	1	184	tags=20%, list=1%, signal=20%	DCAF1
HP_COR_PULMONALE	HP_COR_PULMONALE	HP_COR_PULMONALE	9	0.652736	1.28433	0.166008	1	1	118	tags=22%, list=1%, signal=22%	MAP3K20/SELENON
HP_POSTAXIAL_POLYDACTYLY	HP_POSTAXIAL_POLYDACTYLY	HP_POSTAXIAL_POLYDACTYLY	102	0.412121	1.28336	0.0530165	1	1	3973	tags=52%, list=30%, signal=37%	CPLANE1/TOGARAM1/EVC/CRB2/ZNF141/INTU/TTC21B/WDR35/RPGRIP1L/KIAA0825/HOXA13/KIAA0586/C2CD3/IFT172/GLI3/KIF7/SYNGAP1/CEP120/WDPCP/PRKACA/CCND2/MEGF8/SMO/BBS7/IFT80/IFT74/BMP4/IFT140/DYNC2H1/USP9X/GLI2/CSPP1/INPP5E/FGFR2/EXTL3/TMEM67/KIF3B/COG6/MBTPS2/NPHP1/BBS4/ARMC9/ARL6/KIAA0753/BBS1/CEP290/AKT3/SETD5/TBX3/TRIM32/GLI1/CEP19/EVC2
HP_INTERCOSTAL_MUSCLE_WEAKNESS	HP_INTERCOSTAL_MUSCLE_WEAKNESS	HP_INTERCOSTAL_MUSCLE_WEAKNESS	8	0.657892	1.28319	0.177388	1	1	118	tags=25%, list=1%, signal=25%	MAP3K20/SELENON
GOBP_MRNA_3_END_PROCESSING	GOBP_MRNA_3_END_PROCESSING	GOBP_MRNA_3_END_PROCESSING	58	0.452656	1.28313	0.104478	1	1	3886	tags=41%, list=30%, signal=29%	VIRMA/TENT4B/TENT2/LSM11/NCBP1/CCNT1/ZNF473/CSTF2/ZFP36L1/SCAF8/CTR9/LEO1/CLP1/CSTF1/ZC3H14/PAPOLG/BARD1/RPRD2/RNF20/SYMPK/PCF11/AHCYL1/RNF40/PAF1
HP_ARTERIA_LUSORIA	HP_ARTERIA_LUSORIA	HP_ARTERIA_LUSORIA	4	0.764311	1.28293	0.203922	1	1	3096	tags=100%, list=24%, signal=76%	PLD1/PLXND1/KNSTRN/DDX6
GOMF_RNA_POLYMERASE_ACTIVITY	GOMF_RNA_POLYMERASE_ACTIVITY	GOMF_RNA_POLYMERASE_ACTIVITY	34	0.48861	1.28289	0.127072	1	1	2632	tags=35%, list=20%, signal=28%	TENT2/POLR1A/TRNT1/POLR3B/RMRP/CRCP/POLR3A/POLR1B/POLR2J2/POLR2A/POLR3K/RPAP1
GOBP_PROTEIN_IMPORT_INTO_MITOCHONDRIAL_MATRIX	GOBP_PROTEIN_IMPORT_INTO_MITOCHONDRIAL_MATRIX	GOBP_PROTEIN_IMPORT_INTO_MITOCHONDRIAL_MATRIX	14	0.582084	1.28255	0.176125	1	1	965	tags=14%, list=7%, signal=13%	TOMM70/PAM16
HP_PROMINENT_UMBILICUS	HP_PROMINENT_UMBILICUS	HP_PROMINENT_UMBILICUS	6	0.70259	1.2822	0.203846	1	1	1889	tags=50%, list=14%, signal=43%	CAVIN1/KAT6A/FGD1
GOBP_CELL_CYCLE_G2_M_PHASE_TRANSITION	GOBP_CELL_CYCLE_G2_M_PHASE_TRANSITION	GOBP_CELL_CYCLE_G2_M_PHASE_TRANSITION	108	0.409051	1.28198	0.05	1	1	2883	tags=27%, list=22%, signal=21%	NOP53/MRNIP/BABAM2/MRE11/ABRAXAS1/CCNQ/CENPF/NABP1/CTC1/BACH1/CLSPN/ATAD5/SIN3A/PPME1/PAXIP1/BRCA1/LATS1/CCNB1/NBN/ATM/VPS4B/TAOK1/TAF2/MECP2/CDK2/USP47/INTS3/RAD17/ZNF830
HP_ABNORMAL_LOCALIZATION_OF_KIDNEY	HP_ABNORMAL_LOCALIZATION_OF_KIDNEY	HP_ABNORMAL_LOCALIZATION_OF_KIDNEY	133	0.402186	1.2817	0.0500928	1	1	3462	tags=41%, list=26%, signal=31%	BUD23/ADA2/BICRA/CCNQ/ADAMTS3/SALL1/ARID1B/BRCA2/FAT4/BRAF/NRIP1/APC/PALB2/NIPBL/ZEB2/FANCC/STX1A/GLI3/STAG1/RTTN/RFWD3/FANCA/HNRNPU/BRCA1/DPF2/SEMA3E/CCND2/FANCM/AFF3/SPECC1L/ARID1A/FANCI/KDM6A/ERCC4/RAB3GAP2/UBE2T/SON/USP9X/SMARCC2/ARID2/FANCF/KNSTRN/CLIP2/DDX6/FGFR2/EXTL3/DYRK1A/LRP4/KMT2D/JAM3/DSTYK/RPS28/CHUK/SOX4/RBBP8
HP_ABNORMALITY_OF_THE_ANUS	HP_ABNORMALITY_OF_THE_ANUS	HP_ABNORMALITY_OF_THE_ANUS	154	0.396274	1.28134	0.0473588	1	1	3932	tags=51%, list=30%, signal=36%	UFD1/CYBC1/WASHC5/LARGE1/CCNQ/SALL1/BRCA2/FRAS1/FAT4/MED12/DCHS1/MAMLD1/INTU/PALB2/PIGN/WDR35/PTCH1/SIN3A/CD81/NXN/FANCC/C2CD3/GLI3/KIF7/FKTN/RFWD3/FLI1/FANCA/BRCA1/BCOR/ATN1/CEP120/NFKB2/COL7A1/SEMA3E/RIPK1/SPEN/FANCM/SPECC1L/FANCI/SMO/KDM6A/NBN/ERCC4/IFT80/CDH11/UBE2T/DYNC2H1/USP9X/CHD4/ABL1/FANCF/GLI2/SEC24C/DDX6/FGFR2/EXTL3/RREB1/KMT2C/LUZP1/KMT2D/ISL1/DISP1/LIG4/UBE4B/CTNND1/FKRP/IL10RA/HIRA…
GOBP_TRANSCRIPTION_INITIATION_FROM_RNA_POLYMERASE_I_PROMOTER	GOBP_TRANSCRIPTION_INITIATION_FROM_RNA_POLYMERASE_I_PROMOTER	GOBP_TRANSCRIPTION_INITIATION_FROM_RNA_POLYMERASE_I_PROMOTER	10	0.62822	1.28095	0.179732	1	1	2925	tags=50%, list=22%, signal=39%	CAVIN1/TAF1/TAF1B/UBTF/BAZ2A
GOBP_REGULATION_OF_BONE_MINERALIZATION_INVOLVED_IN_BONE_MATURATION	GOBP_REGULATION_OF_BONE_MINERALIZATION_INVOLVED_IN_BONE_MATURATION	GOBP_REGULATION_OF_BONE_MINERALIZATION_INVOLVED_IN_BONE_MATURATION	2	0.866238	1.28072	0.184261	1	1	150	tags=50%, list=1%, signal=49%	RFLNB
HP_BASILAR_INVAGINATION	HP_BASILAR_INVAGINATION	HP_BASILAR_INVAGINATION	4	0.762957	1.28065	0.205882	1	1	58	tags=25%, list=0%, signal=25%	TENT5A
GOBP_POSITIVE_REGULATION_OF_LEUKOCYTE_MEDIATED_IMMUNITY	GOBP_POSITIVE_REGULATION_OF_LEUKOCYTE_MEDIATED_IMMUNITY	GOBP_POSITIVE_REGULATION_OF_LEUKOCYTE_MEDIATED_IMMUNITY	73	0.437654	1.28037	0.0930233	1	1	2174	tags=21%, list=17%, signal=17%	NECTIN2/SHLD2/SHLD1/NSD2/SHLD3/PLCG2/IL1B/ATAD5/HLA-G/CD81/RIF1/TP53BP1/PAXIP1/DDX58/TRAF6
HP_CLINODACTYLY	HP_CLINODACTYLY	HP_CLINODACTYLY	379	0.36177	1.28025	0.0081495	0.703558	0.703558	3734	tags=44%, list=28%, signal=32%	BUD23/SPART/CCDC32/CPLANE1/CCNQ/ATRIP/NEXMIF/EVC/SALL1/ARID1B/BRCA2/PIEZO2/FAT4/GRIA4/MED12/DCHS1/BRAF/INTU/CDK13/RLIM/DDX11/POLE/PALB2/CENPE/ZNF41/PIGN/WDR35/PPP1R15B/TRPV4/PCNT/LZTR1/CSNK2A1/SIN3A/TRRAP/HOXA13/NIPBL/USP27X/ACSL4/FN1/MBD5/MED13/NXN/FANCC/TRIP12/KMT2A/STX1A/STAG2/PTPN23/CBL/DLG3/TCF20/KIF7/STAG1/ZNF711/RFWD3/XYLT1/FLI1/ZNF81/SOX5/MID2/HUWE1/FANCA/FGD1/CUL7/MIA3/REV3L/ATR/BRCA1/BC…
HP_ASTROCYTOSIS	HP_ASTROCYTOSIS	HP_ASTROCYTOSIS	20	0.52949	1.28025	0.160156	1	1	4763	tags=70%, list=36%, signal=45%	STRADA/ERCC6/MAPT/MT-ATP6/LAMA2/TSC2/MTOR/TSC1/NUP62/ERCC8/ADAR/C9orf72/POLG/PSEN1
GOBP_STRESS_GRANULE_ASSEMBLY	GOBP_STRESS_GRANULE_ASSEMBLY	GOBP_STRESS_GRANULE_ASSEMBLY	24	0.520932	1.28011	0.127273	1	1	4018	tags=62%, list=31%, signal=43%	MAPT/YTHDF3/PUM2/DYNC1H1/DDX3X/UBAP2L/DDX6/PRRC2C/PRKAA2/TIA1/G3BP1/ATXN2L/ATXN2/G3BP2/C9orf72
GOBP_PROSTATIC_BUD_FORMATION	GOBP_PROSTATIC_BUD_FORMATION	GOBP_PROSTATIC_BUD_FORMATION	5	0.728557	1.27989	0.220273	1	1	2641	tags=60%, list=20%, signal=48%	SULF1/BMP4/WNT5A
HP_APLASIA_HYPOPLASIA_AFFECTING_THE_EYE	HP_APLASIA_HYPOPLASIA_AFFECTING_THE_EYE	HP_APLASIA_HYPOPLASIA_AFFECTING_THE_EYE	293	0.367629	1.27976	0.0245449	1	1	3877	tags=42%, list=30%, signal=30%	SEM1/UFD1/BUD23/TOGARAM1/VPS35L/RXYLT1/LARGE1/NSD2/NEXMIF/SALL1/ERCC6/CENPF/BRCA2/PTCH2/PIEZO2/FRAS1/GRIA4/MED12/GATAD2B/NR2F1/INTU/BTRC/MC1R/APC/PALB2/PIGN/RPGRIP1L/PTCH1/RMRP/POLR3A/POLR1B/NUAK2/SIN3A/ZNF699/ZEB2/FANCC/STX1A/STAG2/PTPN23/CHD2/PIK3CA/GLI3/MAB21L2/ROBO1/KIF7/FKTN/RTTN/RFWD3/FANCA/SYNGAP1/TONSL/NOTCH1/ELP4/HNRNPU/BRCA1/BCOR/MYO5A/DNMT3A/CEP120/CASK/MED13L/SEMA3E/FANCM/PXDN/FANCI/S…
HP_ABNORMAL_ORAL_PHYSIOLOGY	HP_ABNORMAL_ORAL_PHYSIOLOGY	HP_ABNORMAL_ORAL_PHYSIOLOGY	163	0.393808	1.27956	0.0456204	1	1	2719	tags=29%, list=21%, signal=24%	MAP3K20/SPART/SELENON/MRE11/NECTIN1/TSPOAP1/NEXMIF/STRADA/CCNF/EPHA4/NABP1/PCDH19/KANSL1/MED12/IKZF1/ZNF41/NUMA1/ZBTB11/POLR3B/POLR3A/USP27X/ACSL4/ZEB2/HERC1/LAMA2/DLG3/ZNF711/ZNF81/PTPN22/MID2/BCOR/SERPINE1/SPEN/PI4KA/AP4S1/ADNP/VPS13A/TBK1/SATB2/PML/HCFC1/AP4M1/SLC16A2/MECP2/USP9X/SMARCA2/MEG3/KIF23
GOBP_OOCYTE_DIFFERENTIATION	GOBP_OOCYTE_DIFFERENTIATION	GOBP_OOCYTE_DIFFERENTIATION	30	0.498236	1.27935	0.117647	1	1	250	tags=10%, list=2%, signal=10%	TUT4/TUT7/WASHC5
HP_HYPOPLASIA_OF_THE_CORPUS_CALLOSUM	HP_HYPOPLASIA_OF_THE_CORPUS_CALLOSUM	HP_HYPOPLASIA_OF_THE_CORPUS_CALLOSUM	382	0.360996	1.27912	0.00803863	0.697975	0.697975	4569	tags=47%, list=35%, signal=32%	WASHC4/TOGARAM1/LNPK/PLPBP/LARGE1/PRUNE1/NEXMIF/ARID1B/PCLO/KANSL1/FAT4/GRIA4/CCDC88A/DCHS1/LAMB1/NR2F1/ZBTB20/SYNJ1/CDK13/NMNAT1/PIGN/SLC1A2/KCNT2/PPP1R15B/POLR3B/SPATA5/PCNT/POLR3A/MT-ND6/MACF1/SIN3A/TRRAP/CNTNAP1/MBD5/ZEB2/SACS/PRKDC/ARSI/STAG2/PTPN23/C2CD3/TBC1D23/KIF7/FKTN/RTTN/TAF1/HUWE1/SYNGAP1/WDR81/SEPSECS/TECPR2/BCOR/RUSC2/KIDINS220/COG2/SETD1B/HIVEP2/ATN1/CEP120/CASK/DMXL2/UBE3B/POLR2A…
HP_ABNORMALITY_OF_PELVIC_GIRDLE_BONE_MORPHOLOGY	HP_ABNORMALITY_OF_PELVIC_GIRDLE_BONE_MORPHOLOGY	HP_ABNORMALITY_OF_PELVIC_GIRDLE_BONE_MORPHOLOGY	420	0.357674	1.2791	0.0101959	0.819358	0.819358	3998	tags=42%, list=30%, signal=30%	TENT5A/BUD23/MAP3K20/CCDC32/SELENON/NEPRO/WASHC5/LARGE1/NSD2/RETREG1/BICRA/ATRIP/EVC/PAM16/ERCC6/CTC1/BRCA2/KANSL1/PIEZO2/FRAS1/FAT4/GRIA4/PHF6/DCHS1/ZBTB20/INTU/POLR1A/LIFR/RLIM/APC/PALB2/CENPE/PIGN/TTC21B/WDR35/TRPV4/PTCH1/PCNT/RMRP/POLR3A/PLEKHM1/NIPBL/POP1/KIAA0586/TET3/FN1/MBD5/MED13/NXN/FANCC/TRIP12/STX1A/STAG2/PTPN23/SHROOM4/IFT172/GLI3/TRIP11/TCF20/RFWD3/XYLT1/TAF1/FLI1/PTPN22/HUWE1/FANCA…
HP_IRIS_COLOBOMA	HP_IRIS_COLOBOMA	HP_IRIS_COLOBOMA	114	0.405735	1.27892	0.0521415	1	1	3917	tags=43%, list=30%, signal=30%	CPLANE1/WASHC5/RXYLT1/LARGE1/NSD2/SALL1/CENPF/PTCH2/CRYBB2/RPGRIP1L/PTCH1/POLR1B/SIN3A/KIAA0586/ZEB2/FKTN/FLI1/PIBF1/BCOR/CEP120/SEMA3E/SMO/ADNP/AHI1/BMP4/TRAPPC11/GLI2/VPS13B/CSPP1/INPP5E/POGZ/ROR1/FGFR2/DYRK1A/TMEM67/ARL13B/MBTPS2/DISP1/NPHP1/MAF/ARMC9/NRAS/FKRP/TCOF1/DACT1/FGFRL1/CEP290/GNAQ/NELFA
HP_OCCIPITAL_MENINGOCELE	HP_OCCIPITAL_MENINGOCELE	HP_OCCIPITAL_MENINGOCELE	7	0.673609	1.27851	0.193424	1	1	56	tags=14%, list=0%, signal=14%	UFD1
GOBP_KYNURENINE_METABOLIC_PROCESS	GOBP_KYNURENINE_METABOLIC_PROCESS	GOBP_KYNURENINE_METABOLIC_PROCESS	6	0.700387	1.27818	0.203846	1	1	2852	tags=67%, list=22%, signal=52%	KYAT3/IDO1/TDO2/AADAT
HP_EEG_WITH_IRREGULAR_GENERALIZED_SPIKE_AND_WAVE_COMPLEXES	HP_EEG_WITH_IRREGULAR_GENERALIZED_SPIKE_AND_WAVE_COMPLEXES	HP_EEG_WITH_IRREGULAR_GENERALIZED_SPIKE_AND_WAVE_COMPLEXES	7	0.673383	1.27808	0.193424	1	1	1886	tags=43%, list=14%, signal=37%	NEXMIF/CHD2/SYNGAP1
HP_HAMARTOMA_OF_TONGUE	HP_HAMARTOMA_OF_TONGUE	HP_HAMARTOMA_OF_TONGUE	16	0.559709	1.27765	0.149701	1	1	2677	tags=38%, list=20%, signal=30%	CPLANE1/INTU/C2CD3/KIF7/WDPCP/DYNC2H1
GOBP_REGULATION_OF_MRNA_CATABOLIC_PROCESS	GOBP_REGULATION_OF_MRNA_CATABOLIC_PROCESS	GOBP_REGULATION_OF_MRNA_CATABOLIC_PROCESS	135	0.398988	1.27737	0.053211	1	1	243	tags=5%, list=2%, signal=5%	TENT5A/TUT4/TUT7/TENT5C/TENT4B/RIDA/TENT4A
GOBP_B_CELL_PROLIFERATION_INVOLVED_IN_IMMUNE_RESPONSE	GOBP_B_CELL_PROLIFERATION_INVOLVED_IN_IMMUNE_RESPONSE	GOBP_B_CELL_PROLIFERATION_INVOLVED_IN_IMMUNE_RESPONSE	3	0.794436	1.27714	0.208647	1	1	2700	tags=100%, list=21%, signal=79%	PLCL2/TLR4/ABL1
HP_OTITIS_MEDIA	HP_OTITIS_MEDIA	HP_OTITIS_MEDIA	170	0.387984	1.27704	0.04947	1	1	3145	tags=34%, list=24%, signal=26%	UFD1/BUD23/CYBC1/CFAP298/ADA2/NECTIN1/NSD2/DNAAF4/CFAP300/PLCG2/NIPAL4/KANSL1/NCF4/ALMS1/IL7R/POLR3A/CD81/NIPBL/SETD2/ZEB2/NXN/STX1A/NSD1/TAF1/PTPN22/TPP2/BCOR/CREBBP/ATN1/NFKB2/FMR1/DPF2/CCDC40/AP3B1/KDM6A/NBN/DNAH1/ANKRD11/TCF3/BMP4/CD4/MAN2B1/SRCAP/SMARCA2/MEG3/PGM3/WDR26/SMARCD2/SEC24C/RPGR/PCYT1A/DNAAF5/ACP5/CLIP2/FGFR2/RREB1/IKBKB
HP_LARYNGOMALACIA	HP_LARYNGOMALACIA	HP_LARYNGOMALACIA	54	0.455241	1.27681	0.10687	1	1	3625	tags=50%, list=28%, signal=36%	UFD1/EFL1/KANSL1/APC/PCNT/POLR3A/ZNF699/KAT6A/KIF7/WRN/CREBBP/PKDCC/SEMA3E/UBE3B/SATB2/MEG3/VPS13B/SEC24C/HDAC4/FGFR2/AHDC1/RREB1/LRP4/SOX9/SOX4/KAT6B/HIRA
HP_FOCAL_CORTICAL_DYSPLASIA_TYPE_II	HP_FOCAL_CORTICAL_DYSPLASIA_TYPE_II	HP_FOCAL_CORTICAL_DYSPLASIA_TYPE_II	5	0.726741	1.2767	0.224172	1	1	2961	tags=80%, list=23%, signal=62%	DEPDC5/TSC2/MTOR/TSC1
HP_ABNORMALITY_OF_THE_SCROTUM	HP_ABNORMALITY_OF_THE_SCROTUM	HP_ABNORMALITY_OF_THE_SCROTUM	119	0.404601	1.27666	0.0567108	1	1	3983	tags=50%, list=30%, signal=35%	CCDC32/NECTIN1/NEXMIF/SALL1/FRAS1/FAT4/GRIA4/PHF6/MED12/MAP3K1/MAMLD1/RLIM/POLR1B/TRRAP/HOXA13/MED13/ZEB2/TRIP12/PTPN23/GLI3/TCF20/FLI1/HUWE1/FGD1/CREBBP/MADD/SEMA3E/WDFY3/FZD2/MEGF8/SPECC1L/BMP4/CDH11/RAB3GAP2/SRCAP/ZMIZ1/SMARCA2/ARCN1/KIAA1109/EFNB1/KMT2E/DDX6/FGFR2/DYRK1A/AKT1/DHX37/BPTF/ATRX/MTM1/SOX9/HTT/KAT6B/TANC2/TCOF1/DACT1/SAMD9/TNRC6B/TBX3/POGLUT1/UBR7
GOBP_SERINE_FAMILY_AMINO_ACID_BIOSYNTHETIC_PROCESS	GOBP_SERINE_FAMILY_AMINO_ACID_BIOSYNTHETIC_PROCESS	GOBP_SERINE_FAMILY_AMINO_ACID_BIOSYNTHETIC_PROCESS	11	0.610032	1.27658	0.17795	1	1	804	tags=18%, list=6%, signal=17%	DHFR2/SEPHS2
GOBP_FOREBRAIN_DORSAL_VENTRAL_PATTERN_FORMATION	GOBP_FOREBRAIN_DORSAL_VENTRAL_PATTERN_FORMATION	GOBP_FOREBRAIN_DORSAL_VENTRAL_PATTERN_FORMATION	2	0.863273	1.27633	0.191939	1	1	1796	tags=100%, list=14%, signal=86%	TTC21B/GLI3
HP_ABNORMAL_BLOOD_GAS_LEVEL	HP_ABNORMAL_BLOOD_GAS_LEVEL	HP_ABNORMAL_BLOOD_GAS_LEVEL	18	0.539557	1.2763	0.172745	1	1	118	tags=11%, list=1%, signal=11%	MAP3K20/SELENON
GOMF_ATP_DEPENDENT_ACTIVITY	GOMF_ATP_DEPENDENT_ACTIVITY	GOMF_ATP_DEPENDENT_ACTIVITY	367	0.362288	1.27589	0.0152475	1	1	3880	tags=41%, list=30%, signal=30%	ATP5F1B/ATP5F1C/ATP5F1A/MTREX/FBH1/MRE11/COQ8B/AFG1L/TWNK/MYO18A/ERCC6/HELB/DDX3Y/ZGRF1/DDX47/ATAD2/CHD8/CLPB/KIF25/ABCA1/ASCC3/ATP2A3/DDX39B/MDN1/DDX11/UPF1/ABCC10/CENPE/NSF/MCM8/DNAH7/SPATA5/ATAD5/ATP10D/YME1L1/SETX/ACIN1/HELLS/PIKFYVE/ATF7IP/ACSL4/FIGNL1/ABCC4/DHX8/SHPRH/DICER1/CHD2/KIF7/ACSL5/AQR/WRN/KIF13B/MYO5A/HLTF/ALPL/DDX58/DHX57/MSH6/KIF26A/DDX23/BTAF1/FANCM/ATP8B4/DNHD1/ATAD2B/DDX52/NA…
HP_FUNCTIONAL_ABNORMALITY_OF_THE_MIDDLE_EAR	HP_FUNCTIONAL_ABNORMALITY_OF_THE_MIDDLE_EAR	HP_FUNCTIONAL_ABNORMALITY_OF_THE_MIDDLE_EAR	261	0.369204	1.27573	0.0222073	1	1	3989	tags=43%, list=30%, signal=30%	UFD1/TENT5A/CCDC32/CPLANE1/CFAP298/NECTIN1/NSD2/DNAAF4/CFAP300/ADAMTS3/ERCC6/FRAS1/FAT4/GRIA4/DCHS1/ZBTB20/RLIM/POLR1B/NIPBL/ZNF699/SETD2/MED13/TRIP12/PTPN23/IFT172/KIAA1549/TCF20/KIF7/NSD1/PTPN22/HUWE1/PRPF4/PRPF8/HDAC8/CREBBP/DNMT3A/CNOT1/CCDC40/MADD/SEMA3E/WDFY3/SPEN/SPECC1L/SLITRK6/FANCI/KDM6A/DNAH1/PIK3C2A/ANKRD11/MAK/AHI1/BMP4/IFT140/CDH11/MASP1/FAM161A/MAN2B1/SRCAP/RET/ZMIZ1/PGM3/ARID2/FAN…
GOCC_REPLICATION_FORK	GOCC_REPLICATION_FORK	GOCC_REPLICATION_FORK	47	0.4674	1.27511	0.121951	1	1	3750	tags=43%, list=29%, signal=31%	RTF2/MRE11/RAD18/TP53BP1/TONSL/WRN/POLD3/NBN/ZMIZ2/POLH/RFC1/ZRANB3/RFC4/TIMELESS/PRIM2/SMARCAD1/MMS22L/RFC3/POLA1/SMARCAL1
GOBP_PROTEIN_DEGLYCOSYLATION	GOBP_PROTEIN_DEGLYCOSYLATION	GOBP_PROTEIN_DEGLYCOSYLATION	21	0.522744	1.27503	0.160079	1	1	62	tags=5%, list=0%, signal=5%	OGA
HP_TETANY	HP_TETANY	HP_TETANY	9	0.647997	1.275	0.181818	1	1	56	tags=11%, list=0%, signal=11%	UFD1
GOCC_TIM22_MITOCHONDRIAL_IMPORT_INNER_MEMBRANE_INSERTION_COMPLEX	GOCC_TIM22_MITOCHONDRIAL_IMPORT_INNER_MEMBRANE_INSERTION_COMPLEX	GOCC_TIM22_MITOCHONDRIAL_IMPORT_INNER_MEMBRANE_INSERTION_COMPLEX	6	0.698599	1.27491	0.207692	1	1	498	tags=17%, list=4%, signal=16%	TIMM29
HP_WORMIAN_BONES	HP_WORMIAN_BONES	HP_WORMIAN_BONES	38	0.485653	1.27491	0.11619	1	1	965	tags=11%, list=7%, signal=10%	MESD/TENT5A/RETREG1/PAM16
HP_ABNORMAL_PULMONARY_THORACIC_IMAGING_FINDING	HP_ABNORMAL_PULMONARY_THORACIC_IMAGING_FINDING	HP_ABNORMAL_PULMONARY_THORACIC_IMAGING_FINDING	67	0.440388	1.27466	0.104046	1	1	3163	tags=36%, list=24%, signal=27%	UFD1/CFAP298/STN1/DNAAF4/CFAP300/CASP10/LAMA2/FAM13A/PTPN22/BMPR2/TLR4/RAB27A/CCDC40/DNAH1/TSC2/PDGFRA/BCL10/SEC24C/RPGR/TSC1/DNAAF5/DPP9/RREB1/MYD88
HP_ABNORMAL_NUMBER_OF_PERMANENT_TEETH	HP_ABNORMAL_NUMBER_OF_PERMANENT_TEETH	HP_ABNORMAL_NUMBER_OF_PERMANENT_TEETH	17	0.546352	1.27446	0.166987	1	1	322	tags=12%, list=2%, signal=11%	MESD/NECTIN1
GOBP_POSITIVE_REGULATION_OF_CELL_AGING	GOBP_POSITIVE_REGULATION_OF_CELL_AGING	GOBP_POSITIVE_REGULATION_OF_CELL_AGING	11	0.60877	1.27394	0.183752	1	1	1462	tags=18%, list=11%, signal=16%	CGAS/HLA-G
HP_ABNORMAL_ANTERIOR_HORN_CELL_MORPHOLOGY	HP_ABNORMAL_ANTERIOR_HORN_CELL_MORPHOLOGY	HP_ABNORMAL_ANTERIOR_HORN_CELL_MORPHOLOGY	11	0.608676	1.27375	0.183752	1	1	2315	tags=27%, list=18%, signal=22%	CPLANE1/SETX/CEP126
GOMF_MISMATCH_REPAIR_COMPLEX_BINDING	GOMF_MISMATCH_REPAIR_COMPLEX_BINDING	GOMF_MISMATCH_REPAIR_COMPLEX_BINDING	10	0.624638	1.27365	0.183556	1	1	4298	tags=80%, list=33%, signal=54%	MCM8/WRN/ATR/MSH6/PMS2/MCM9/MSH2/MLH1
HP_BILATERAL_CRYPTORCHIDISM	HP_BILATERAL_CRYPTORCHIDISM	HP_BILATERAL_CRYPTORCHIDISM	23	0.521878	1.27357	0.135246	1	1	2660	tags=35%, list=20%, signal=28%	CPLANE1/ZBTB20/POLE/C2CD3/KIF7/FGD1/MASP1/WDR37
GOBP_POSITIVE_REGULATION_OF_NITRIC_OXIDE_MEDIATED_SIGNAL_TRANSDUCTION	GOBP_POSITIVE_REGULATION_OF_NITRIC_OXIDE_MEDIATED_SIGNAL_TRANSDUCTION	GOBP_POSITIVE_REGULATION_OF_NITRIC_OXIDE_MEDIATED_SIGNAL_TRANSDUCTION	3	0.792071	1.27334	0.214286	1	1	187	tags=33%, list=1%, signal=33%	GUCY1A1
GOMF_TRNA_METHYLTRANSFERASE_ACTIVITY	GOMF_TRNA_METHYLTRANSFERASE_ACTIVITY	GOMF_TRNA_METHYLTRANSFERASE_ACTIVITY	33	0.488929	1.27271	0.1171	1	1	4669	tags=58%, list=36%, signal=37%	TRMT9B/TRMT5/NSUN6/METTL6/TRDMT1/METTL2B/ALKBH8/THUMPD2/THUMPD3/TRMT10A/TRMT11/NSUN3/TRMT12/TRMT10B/TYW3/METTL1/TRMT10C/TRMT2B/METTL8
HP_ABNORMAL_GLOMERULAR_MESANGIUM_MORPHOLOGY	HP_ABNORMAL_GLOMERULAR_MESANGIUM_MORPHOLOGY	HP_ABNORMAL_GLOMERULAR_MESANGIUM_MORPHOLOGY	37	0.48445	1.27244	0.120075	1	1	3780	tags=46%, list=29%, signal=33%	KIRREL1/COQ8B/CRB2/MAGI2/CD81/NUP205/FN1/ANKFY1/TRPC6/NUP160/COPA/CD2AP/TBC1D8B/MYO1E/WDR73/APOL1/AVIL
HP_SPINAL_RIGIDITY	HP_SPINAL_RIGIDITY	HP_SPINAL_RIGIDITY	34	0.484563	1.27226	0.130755	1	1	118	tags=6%, list=1%, signal=6%	CAVIN1/SELENON
HP_PREGNANCY_EXPOSURE	HP_PREGNANCY_EXPOSURE	HP_PREGNANCY_EXPOSURE	4	0.757879	1.27213	0.217647	1	1	2150	tags=75%, list=16%, signal=63%	NECTIN1/MME/MED13L
GOMF_PEPTIDE_N_ACETYLTRANSFERASE_ACTIVITY	GOMF_PEPTIDE_N_ACETYLTRANSFERASE_ACTIVITY	GOMF_PEPTIDE_N_ACETYLTRANSFERASE_ACTIVITY	36	0.485623	1.272	0.123134	1	1	4832	tags=67%, list=37%, signal=42%	NAA80/KAT14/BRCA2/ESCO1/MCM3AP/KAT6A/TADA2A/TAF1/CREBBP/GTF3C4/CLOCK/SRCAP/ATF2/NCOA1/NAA25/KAT7/KAT6B/NAA40/MSL3/NAA60/NCOA3/HAT1/EP300/GTF2B
HP_RECURRENT_SINOPULMONARY_INFECTIONS	HP_RECURRENT_SINOPULMONARY_INFECTIONS	HP_RECURRENT_SINOPULMONARY_INFECTIONS	29	0.497353	1.272	0.118095	1	1	926	tags=14%, list=7%, signal=13%	CFAP298/DNAAF4/CFAP300/PLCG2
HP_ARTERIAL_DISSECTION	HP_ARTERIAL_DISSECTION	HP_ARTERIAL_DISSECTION	9	0.646454	1.27197	0.185771	1	1	58	tags=11%, list=0%, signal=11%	TENT5A
GOBP_REGULATION_OF_MEMBRANE_REPOLARIZATION_DURING_VENTRICULAR_CARDIAC_MUSCLE_CELL_ACTION_POTENTIAL	GOBP_REGULATION_OF_MEMBRANE_REPOLARIZATION_DURING_VENTRICULAR_CARDIAC_MUSCLE_CELL_ACTION_POTENTIAL	GOBP_REGULATION_OF_MEMBRANE_REPOLARIZATION_DURING_VENTRICULAR_CARDIAC_MUSCLE_CELL_ACTION_POTENTIAL	2	0.86019	1.27177	0.195777	1	1	1137	tags=50%, list=9%, signal=46%	KCNE3
HP_SPINAL_CORD_LESION	HP_SPINAL_CORD_LESION	HP_SPINAL_CORD_LESION	31	0.49157	1.27163	0.12218	1	1	590	tags=10%, list=4%, signal=9%	TENT5A/WASHC5/CCNQ
HP_SPASTIC_DYSARTHRIA	HP_SPASTIC_DYSARTHRIA	HP_SPASTIC_DYSARTHRIA	19	0.531821	1.27163	0.175097	1	1	2631	tags=32%, list=20%, signal=25%	SPART/MAPT/POLR3A/AP4S1/RAB3GAP2/AP4M1
HP_BILATERAL_CAMPTODACTYLY	HP_BILATERAL_CAMPTODACTYLY	HP_BILATERAL_CAMPTODACTYLY	2	0.859919	1.27137	0.195777	1	1	1840	tags=100%, list=14%, signal=86%	SETD2/NSD1
GOBP_DETECTION_OF_MECHANICAL_STIMULUS_INVOLVED_IN_SENSORY_PERCEPTION_OF_SOUND	GOBP_DETECTION_OF_MECHANICAL_STIMULUS_INVOLVED_IN_SENSORY_PERCEPTION_OF_SOUND	GOBP_DETECTION_OF_MECHANICAL_STIMULUS_INVOLVED_IN_SENSORY_PERCEPTION_OF_SOUND	4	0.756973	1.27061	0.217647	1	1	695	tags=50%, list=5%, signal=47%	WHRN/PJVK
HP_MASK_LIKE_FACIES	HP_MASK_LIKE_FACIES	HP_MASK_LIKE_FACIES	38	0.48384	1.27015	0.12	1	1	4139	tags=50%, list=32%, signal=34%	MRE11/LARGE1/PIEZO2/MAPT/FKTN/REV3L/FMR1/KDM6A/PLXND1/EIF2AK2/ATP7A/SLC6A8/KMT2D/MTM1/FKRP/ATXN2/TRIM32/PABPN1/PDGFRB
GOBP_POSITIVE_REGULATION_OF_MITOCHONDRIAL_OUTER_MEMBRANE_PERMEABILIZATION_INVOLVED_IN_APOPTOTIC_SIGNALING_PATHWAY	GOBP_POSITIVE_REGULATION_OF_MITOCHONDRIAL_OUTER_MEMBRANE_PERMEABILIZATION_INVOLVED_IN_APOPTOTIC_SIGNALING_PATHWAY	GOBP_POSITIVE_REGULATION_OF_MITOCHONDRIAL_OUTER_MEMBRANE_PERMEABILIZATION_INVOLVED_IN_APOPTOTIC_SIGNALING_PATHWAY	9	0.645524	1.27014	0.189723	1	1	16	tags=11%, list=0%, signal=11%	ATP5IF1
HP_IMPAIRED_MASTICATION	HP_IMPAIRED_MASTICATION	HP_IMPAIRED_MASTICATION	28	0.496454	1.26995	0.128846	1	1	322	tags=11%, list=2%, signal=10%	MAP3K20/SELENON/NECTIN1
HP_CONGENITAL_NONBULLOUS_ICHTHYOSIFORM_ERYTHRODERMA	HP_CONGENITAL_NONBULLOUS_ICHTHYOSIFORM_ERYTHRODERMA	HP_CONGENITAL_NONBULLOUS_ICHTHYOSIFORM_ERYTHRODERMA	6	0.695867	1.26993	0.211538	1	1	1212	tags=33%, list=9%, signal=30%	NIPAL4/ABHD5
GOCC_STEREOCILIA_COUPLING_LINK	GOCC_STEREOCILIA_COUPLING_LINK	GOCC_STEREOCILIA_COUPLING_LINK	2	0.858843	1.26978	0.195777	1	1	484	tags=50%, list=4%, signal=48%	WHRN
HP_WIDENED_SUBARACHNOID_SPACE	HP_WIDENED_SUBARACHNOID_SPACE	HP_WIDENED_SUBARACHNOID_SPACE	69	0.437467	1.26971	0.0980769	1	1	3461	tags=46%, list=26%, signal=34%	PLPBP/MED12/ALG11/NMNAT1/ZNF41/MT-ND6/USP27X/ACSL4/MBD5/DLG3/ZNF711/ZNF81/MID2/SYNGAP1/SEPSECS/WARS2/SETD1B/HIVEP2/DYNC1H1/CLTC/TAOK1/CUX1/TRPM3/HCFC1/MECP2/USP9X/TCF4/ASH1L/MT-CO3/IL1RAPL1/RPS6KA3/MT-ND1
GOBP_WHITE_FAT_CELL_DIFFERENTIATION	GOBP_WHITE_FAT_CELL_DIFFERENTIATION	GOBP_WHITE_FAT_CELL_DIFFERENTIATION	12	0.600498	1.26957	0.173828	1	1	3177	tags=42%, list=24%, signal=32%	RETREG1/PER2/PDGFRA/FABP4/ATF2
GOBP_NUCLEOLAR_LARGE_RRNA_TRANSCRIPTION_BY_RNA_POLYMERASE_I	GOBP_NUCLEOLAR_LARGE_RRNA_TRANSCRIPTION_BY_RNA_POLYMERASE_I	GOBP_NUCLEOLAR_LARGE_RRNA_TRANSCRIPTION_BY_RNA_POLYMERASE_I	14	0.576027	1.26921	0.181996	1	1	2670	tags=36%, list=20%, signal=28%	NOP53/DDX11/TAF1B/MTOR/NCL
GOBP_MEIOTIC_SPINDLE_ASSEMBLY	GOBP_MEIOTIC_SPINDLE_ASSEMBLY	GOBP_MEIOTIC_SPINDLE_ASSEMBLY	5	0.722252	1.26881	0.226121	1	1	250	tags=20%, list=2%, signal=20%	WASHC5
GOBP_REGULATION_OF_PROSTATIC_BUD_FORMATION	GOBP_REGULATION_OF_PROSTATIC_BUD_FORMATION	GOBP_REGULATION_OF_PROSTATIC_BUD_FORMATION	4	0.755846	1.26872	0.217647	1	1	2641	tags=75%, list=20%, signal=60%	SULF1/BMP4/WNT5A
GOBP_CEREBELLAR_CORTEX_MORPHOGENESIS	GOBP_CEREBELLAR_CORTEX_MORPHOGENESIS	GOBP_CEREBELLAR_CORTEX_MORPHOGENESIS	23	0.51985	1.26862	0.139344	1	1	3238	tags=52%, list=25%, signal=39%	COQ8B/WHRN/LDB1/PROX1/TTC21B/HERC1/AGTPBP1/SMO/GLI2/RORA/ATP7A/MTPN
GOBP_POSITIVE_REGULATION_OF_CAMP_MEDIATED_SIGNALING	GOBP_POSITIVE_REGULATION_OF_CAMP_MEDIATED_SIGNALING	GOBP_POSITIVE_REGULATION_OF_CAMP_MEDIATED_SIGNALING	3	0.789097	1.26856	0.223684	1	1	211	tags=33%, list=2%, signal=33%	CGAS
GOBP_CD4_POSITIVE_ALPHA_BETA_T_CELL_PROLIFERATION	GOBP_CD4_POSITIVE_ALPHA_BETA_T_CELL_PROLIFERATION	GOBP_CD4_POSITIVE_ALPHA_BETA_T_CELL_PROLIFERATION	8	0.650363	1.26851	0.187135	1	1	1545	tags=38%, list=12%, signal=33%	VSIR/CD274/CD81
GOMF_O_METHYLTRANSFERASE_ACTIVITY	GOMF_O_METHYLTRANSFERASE_ACTIVITY	GOMF_O_METHYLTRANSFERASE_ACTIVITY	21	0.51995	1.26822	0.162055	1	1	294	tags=10%, list=2%, signal=9%	MRM2/MRM3
GOMF_PROTEIN_PHOSPHATASE_ACTIVATOR_ACTIVITY	GOMF_PROTEIN_PHOSPHATASE_ACTIVATOR_ACTIVITY	GOMF_PROTEIN_PHOSPHATASE_ACTIVATOR_ACTIVITY	13	0.588444	1.26819	0.168932	1	1	75	tags=8%, list=1%, signal=8%	PTPA
HP_CONVEX_NASAL_RIDGE	HP_CONVEX_NASAL_RIDGE	HP_CONVEX_NASAL_RIDGE	55	0.450329	1.26812	0.108159	1	1	3462	tags=44%, list=26%, signal=32%	TENT5A/NSD2/ATRIP/APC/CENPE/PCNT/RMRP/POLR3A/ZEB2/WRN/ATR/CREBBP/NBN/ERCC4/ITCH/SATB2/RNASEH2A/VPS13B/ATP7A/FGFR2/LRP4/MBTPS2/PEX1/RBBP8
HP_DELAYED_ABILITY_TO_ROLL_OVER	HP_DELAYED_ABILITY_TO_ROLL_OVER	HP_DELAYED_ABILITY_TO_ROLL_OVER	6	0.694807	1.26799	0.211538	1	1	209	tags=17%, list=2%, signal=16%	VPS35L
HP_ANAL_FISSURE	HP_ANAL_FISSURE	HP_ANAL_FISSURE	5	0.721671	1.26779	0.230019	1	1	148	tags=20%, list=1%, signal=20%	CYBC1
GOBP_RIBOSOMAL_LARGE_SUBUNIT_ASSEMBLY	GOBP_RIBOSOMAL_LARGE_SUBUNIT_ASSEMBLY	GOBP_RIBOSOMAL_LARGE_SUBUNIT_ASSEMBLY	19	0.530202	1.26776	0.175097	1	1	35	tags=5%, list=0%, signal=5%	NOP53
GOBP_REGULATION_OF_PROTEIN_ADP_RIBOSYLATION	GOBP_REGULATION_OF_PROTEIN_ADP_RIBOSYLATION	GOBP_REGULATION_OF_PROTEIN_ADP_RIBOSYLATION	8	0.649951	1.2677	0.187135	1	1	77	tags=12%, list=1%, signal=12%	HPF1
GOBP_COHESIN_LOADING	GOBP_COHESIN_LOADING	GOBP_COHESIN_LOADING	3	0.788491	1.26759	0.225564	1	1	2778	tags=100%, list=21%, signal=79%	NIPBL/HDAC8/MAU2
GOBP_NEGATIVE_REGULATION_OF_CD4_POSITIVE_ALPHA_BETA_T_CELL_ACTIVATION	GOBP_NEGATIVE_REGULATION_OF_CD4_POSITIVE_ALPHA_BETA_T_CELL_ACTIVATION	GOBP_NEGATIVE_REGULATION_OF_CD4_POSITIVE_ALPHA_BETA_T_CELL_ACTIVATION	20	0.524059	1.26712	0.169922	1	1	2955	tags=30%, list=23%, signal=23%	VSIR/CD274/IL4R/RUNX3/LGALS9/RC3H1
HP_THIN_VERMILION_BORDER	HP_THIN_VERMILION_BORDER	HP_THIN_VERMILION_BORDER	292	0.364479	1.26706	0.0253282	1	1	4139	tags=48%, list=32%, signal=33%	CCDC32/VPS35L/CCNQ/NEXMIF/EVC/ERCC6/ARID1B/PIEZO2/GRIA4/PMM2/MED12/GATAD2B/CDK13/RLIM/ZNF41/PIGN/PPP1R15B/POLR3A/CSNK2A1/SIN3A/TRRAP/NIPBL/MCPH1/USP27X/ACSL4/MBD5/MED13/PRKDC/TRIP12/KMT2A/NCAPD3/KAT6A/STAG2/PTPN23/NBAS/CHD2/DLG3/CDK5RAP2/TCF20/KIF7/ZNF711/TAF1/ZNF81/MID2/HUWE1/SYNGAP1/HNRNPU/CDK6/HDAC8/OGT/CREBBP/WARS2/ATN1/FMR1/DPF2/MADD/WDFY3/AP3B1/SPEN/AFF3/SPECC1L/ZNF292/ARID1A/UBE3B/ZBTB18/C…
HP_DECREASED_TESTICULAR_SIZE	HP_DECREASED_TESTICULAR_SIZE	HP_DECREASED_TESTICULAR_SIZE	79	0.422948	1.26702	0.104283	1	1	3819	tags=51%, list=29%, signal=36%	TOGARAM1/DDX3Y/PMM2/PHF6/USP9Y/GNRH1/MAP3K1/ALMS1/RLIM/MCM8/NANOS1/TAC3/GLI3/SPRY4/HS6ST1/CUL7/HDAC8/OGT/FMR1/SEMA3E/DMXL2/PHF8/FANCM/ERCC4/FAM111A/SATB2/KDM5C/GLI2/SEMA3A/TEX11/MBTPS2/DHX37/ATRX/WDR11/SOX9/POLA1/ARL6/NSMF/SAMD9/BBS1
GOBP_PEPTIDYL_LYSINE_MODIFICATION	GOBP_PEPTIDYL_LYSINE_MODIFICATION	GOBP_PEPTIDYL_LYSINE_MODIFICATION	306	0.36237	1.267	0.0348742	1	1	4167	tags=44%, list=32%, signal=31%	CSKMT/NSD3/EEF1AKMT1/EEF1AKMT2/ETFBKMT/NSD2/EEF1AKMT3/KAT14/EEF1AKMT4/SUMO4/BRCA2/KANSL1/LDB1/RWDD3/IL1B/SENP1/GNL3L/SUPT6H/RASD2/TET2/SENP7/ESCO1/RLF/BRPF1/SIN3A/TRRAP/TADA1/KIAA1586/BRD8/TET3/SETD2/MCM3AP/KMT2A/KAT6A/STX1A/TADA2A/RIF1/NSD1/TAF1/PAXIP1/BRCA1/BCOR/SETDB1/OGT/CREBBP/SETD1B/ZNF451/MDM2/GTF3C4/BRD1/KDM6A/SETDB2/MSL2/AUTS2/SMC5/BRPF3/TAF4/TAF5L/CLOCK/ZNF304/USPL1/TAF2/PML/EZH1/SRCAP/…
GOBP_RNA_SPLICING_VIA_ENDONUCLEOLYTIC_CLEAVAGE_AND_LIGATION	GOBP_RNA_SPLICING_VIA_ENDONUCLEOLYTIC_CLEAVAGE_AND_LIGATION	GOBP_RNA_SPLICING_VIA_ENDONUCLEOLYTIC_CLEAVAGE_AND_LIGATION	10	0.62126	1.26676	0.18738	1	1	28	tags=10%, list=0%, signal=10%	RTRAF
HP_ABNORMALITY_OF_THE_2ND_METACARPAL	HP_ABNORMALITY_OF_THE_2ND_METACARPAL	HP_ABNORMALITY_OF_THE_2ND_METACARPAL	4	0.754569	1.26657	0.223529	1	1	1796	tags=50%, list=14%, signal=43%	SALL1/GLI3
HP_ABNORMAL_SHAPE_OF_THE_FRONTAL_REGION	HP_ABNORMAL_SHAPE_OF_THE_FRONTAL_REGION	HP_ABNORMAL_SHAPE_OF_THE_FRONTAL_REGION	270	0.366773	1.2665	0.0343878	1	1	3207	tags=40%, list=24%, signal=31%	CPLANE1/TOGARAM1/WASHC5/NSD2/BICRA/PAM16/ARID1B/BRCA2/PTCH2/MED12/BRWD3/BRAF/GATAD2B/INTU/LIFR/POLE/EDAR/APC/PALB2/PIGN/WDR35/PTCH1/POLR3A/POLR1B/KIAA0586/MBD5/ZEB2/NXN/FANCC/HERC1/DICER1/KAT6A/STAG2/CBL/TCF12/PIK3CA/GLI3/TRIP11/TCF20/KIF7/NSD1/RFWD3/FLI1/SOX5/FANCA/TONSL/CUL7/HNRNPU/MTHFR/BRCA1/RNPC3/KIDINS220/CREBBP/ALPL/FMR1/MED13L/MADD/FBN2/FZD2/SPEN/MEGF8/FANCM/SPECC1L/FANCI/ANKRD11/TTC37/ER…
GOCC_AXONEMAL_MICROTUBULE	GOCC_AXONEMAL_MICROTUBULE	GOCC_AXONEMAL_MICROTUBULE	6	0.693909	1.26635	0.213462	1	1	3682	tags=83%, list=28%, signal=60%	RPGRIP1L/CEP162/TTC30B/ARFGEF2/ARL6
GOCC_SIN3_COMPLEX	GOCC_SIN3_COMPLEX	GOCC_SIN3_COMPLEX	9	0.643485	1.26613	0.195652	1	1	1882	tags=44%, list=14%, signal=38%	SINHCAF/CSNK2A1/SIN3A/PHF12
GOBP_INORGANIC_ION_TRANSMEMBRANE_TRANSPORT	GOBP_INORGANIC_ION_TRANSMEMBRANE_TRANSPORT	GOBP_INORGANIC_ION_TRANSMEMBRANE_TRANSPORT	415	0.353998	1.26553	0.0126979	0.919746	0.919746	1431	tags=10%, list=11%, signal=9%	ATP5F1E/ATP5MG/ATP5MC2/ATP5ME/ATP5PF/ATP5MC3/ATP5MF/ATP5PD/ATP5PO/ATP5F1B/ATP5F1C/ATP5F1A/ATP5MC1/ATP5PB/ATP5F1D/SELENON/NIPSNAP2/MAIP1/MCUB/SLC9A3/KCNC1/KCNN1/PLCG2/MT-ATP8/KCNB1/SLC4A5/KCNH1/NIPAL4/SLC24A4/RNASEK/P2RX1/KCNE3/CRACR2A/GABRA2/GSTM2/ATP2A3/MT-ATP6/KCNT2/GABRE/TRPV4/ZDHHC17/NEDD4
HP_CHORIORETINAL_COLOBOMA	HP_CHORIORETINAL_COLOBOMA	HP_CHORIORETINAL_COLOBOMA	33	0.48613	1.26542	0.120818	1	1	3863	tags=52%, list=29%, signal=36%	VPS35L/WASHC5/SALL1/RPGRIP1L/ZEB2/BCOR/CASK/SEMA3E/BMP4/GLI2/INPP5E/TMEM67/AKT1/DISP1/DACT1/WAC/CEP290
GOBP_TYPE_I_INTERFERON_PRODUCTION	GOBP_TYPE_I_INTERFERON_PRODUCTION	GOBP_TYPE_I_INTERFERON_PRODUCTION	72	0.432152	1.26535	0.103647	1	1	2586	tags=32%, list=20%, signal=26%	UFD1/TOMM70/CGAS/PLCG2/ZBTB20/POLR3B/POLR3A/SETD2/TRIM38/PTPN22/TLR4/CYLD/RNF216/DDX58/DTX4/TRIM21/OAS1/RIOK3/REL/DHX33/ITCH/TRIM56/TBK1
GOBP_POSITIVE_REGULATION_OF_MITOPHAGY_IN_RESPONSE_TO_MITOCHONDRIAL_DEPOLARIZATION	GOBP_POSITIVE_REGULATION_OF_MITOPHAGY_IN_RESPONSE_TO_MITOCHONDRIAL_DEPOLARIZATION	GOBP_POSITIVE_REGULATION_OF_MITOPHAGY_IN_RESPONSE_TO_MITOCHONDRIAL_DEPOLARIZATION	7	0.666571	1.26515	0.205029	1	1	1873	tags=43%, list=14%, signal=37%	PRKN/VPS13C/HUWE1
HP_ABNORMAL_3RD_FINGER_MORPHOLOGY	HP_ABNORMAL_3RD_FINGER_MORPHOLOGY	HP_ABNORMAL_3RD_FINGER_MORPHOLOGY	13	0.586962	1.26499	0.170874	1	1	3100	tags=54%, list=24%, signal=41%	GLI3/PKDCC/MEG3/SLC26A2/SMC1A/KNSTRN/FGFR2
HP_ABNORMALITY_OF_UPPER_LIP_VERMILLION	HP_ABNORMALITY_OF_UPPER_LIP_VERMILLION	HP_ABNORMALITY_OF_UPPER_LIP_VERMILLION	291	0.363792	1.26499	0.0290236	1	1	3596	tags=41%, list=27%, signal=30%	MESD/VPS35L/CCNQ/NEXMIF/STRADA/KCNH1/ARID1B/PIEZO2/FAT4/PMM2/MED12/DCHS1/GATAD2B/CDK13/EDAR/APC/ZNF41/PIGN/PPP1R15B/PTCH1/POLR3A/CSNK2A1/TRRAP/NIPBL/MCPH1/USP27X/ACSL4/MBD5/MED13/NXN/PRKDC/KMT2A/NCAPD3/KAT6A/STAG2/CHD2/DLG3/CDK5RAP2/TCF20/ZNF711/TAF1/ZNF81/MID2/HUWE1/SYNGAP1/HNRNPU/BRCA1/CDK6/HDAC8/OGT/CREBBP/WARS2/ATN1/DPF2/AP3B1/SPEN/AFF3/SPECC1L/ZNF292/ARID1A/UBE3B/ZBTB18/CLCN6/ANKRD11/AP4S1/C…
HP_AUTOIMMUNE_ANTIBODY_POSITIVITY	HP_AUTOIMMUNE_ANTIBODY_POSITIVITY	HP_AUTOIMMUNE_ANTIBODY_POSITIVITY	38	0.481781	1.26474	0.12	1	1	2456	tags=37%, list=19%, signal=30%	CYBC1/ADA2/PLCG2/LACC1/TNFSF15/CASP10/TNFAIP3/PTPN22/NFKB2/DNASE1/RIPK1/COL4A6/COPA/ITCH
HP_ALVEOLAR_CELL_CARCINOMA	HP_ALVEOLAR_CELL_CARCINOMA	HP_ALVEOLAR_CELL_CARCINOMA	12	0.597925	1.26413	0.175781	1	1	2118	tags=42%, list=16%, signal=35%	PRKN/ERCC6/BRAF/PIK3CA/PPP2R1B
HP_GENERALIZED_HYPOPIGMENTATION_OF_HAIR	HP_GENERALIZED_HYPOPIGMENTATION_OF_HAIR	HP_GENERALIZED_HYPOPIGMENTATION_OF_HAIR	28	0.49415	1.26405	0.130769	1	1	3299	tags=46%, list=25%, signal=35%	CTC1/KANSL1/MC1R/PIGN/RMRP/MYO5A/RAB27A/AP3B1/WRAP53/PDE4D/MOGS/LYST/DSTYK
GOBP_REGULATION_OF_T_CELL_DIFFERENTIATION_IN_THYMUS	GOBP_REGULATION_OF_T_CELL_DIFFERENTIATION_IN_THYMUS	GOBP_REGULATION_OF_T_CELL_DIFFERENTIATION_IN_THYMUS	15	0.563252	1.26377	0.166667	1	1	3098	tags=47%, list=24%, signal=36%	TMEM131L/IL7R/ZC3H8/BMP4/SOS1/GLI2/SOS2
HP_APLASIA_OF_THE_UTERUS	HP_APLASIA_OF_THE_UTERUS	HP_APLASIA_OF_THE_UTERUS	10	0.619708	1.2636	0.189293	1	1	1017	tags=20%, list=8%, signal=18%	NSD2/ARID1B
GOBP_NEGATIVE_REGULATION_OF_DOUBLE_STRAND_BREAK_REPAIR_VIA_NONHOMOLOGOUS_END_JOINING	GOBP_NEGATIVE_REGULATION_OF_DOUBLE_STRAND_BREAK_REPAIR_VIA_NONHOMOLOGOUS_END_JOINING	GOBP_NEGATIVE_REGULATION_OF_DOUBLE_STRAND_BREAK_REPAIR_VIA_NONHOMOLOGOUS_END_JOINING	5	0.719131	1.26333	0.237817	1	1	988	tags=40%, list=8%, signal=37%	CYREN/ERCC6
GOBP_NEGATIVE_REGULATION_OF_ENDOTHELIAL_CELL_CHEMOTAXIS	GOBP_NEGATIVE_REGULATION_OF_ENDOTHELIAL_CELL_CHEMOTAXIS	GOBP_NEGATIVE_REGULATION_OF_ENDOTHELIAL_CELL_CHEMOTAXIS	2	0.854432	1.26326	0.205374	1	1	1912	tags=100%, list=15%, signal=85%	THBS1/NOTCH1
GOCC_MRNA_EDITING_COMPLEX	GOCC_MRNA_EDITING_COMPLEX	GOCC_MRNA_EDITING_COMPLEX	8	0.647567	1.26305	0.192982	1	1	139	tags=12%, list=1%, signal=12%	VIRMA
GOBP_NUCLEOTIDE_BINDING_DOMAIN_LEUCINE_RICH_REPEAT_CONTAINING_RECEPTOR_SIGNALING_PATHWAY	GOBP_NUCLEOTIDE_BINDING_DOMAIN_LEUCINE_RICH_REPEAT_CONTAINING_RECEPTOR_SIGNALING_PATHWAY	GOBP_NUCLEOTIDE_BINDING_DOMAIN_LEUCINE_RICH_REPEAT_CONTAINING_RECEPTOR_SIGNALING_PATHWAY	17	0.541326	1.26273	0.176583	1	1	2456	tags=41%, list=19%, signal=34%	ERBIN/LACC1/TNFAIP3/PTPN22/TLR4/CYLD/ITCH
HP_ABNORMALITY_OF_THE_EUSTACHIAN_TUBE	HP_ABNORMALITY_OF_THE_EUSTACHIAN_TUBE	HP_ABNORMALITY_OF_THE_EUSTACHIAN_TUBE	3	0.785193	1.26229	0.234962	1	1	322	tags=33%, list=2%, signal=33%	NECTIN1
GOBP_NEGATIVE_REGULATION_OF_MYELOID_CELL_APOPTOTIC_PROCESS	GOBP_NEGATIVE_REGULATION_OF_MYELOID_CELL_APOPTOTIC_PROCESS	GOBP_NEGATIVE_REGULATION_OF_MYELOID_CELL_APOPTOTIC_PROCESS	7	0.664979	1.26213	0.210832	1	1	1319	tags=29%, list=10%, signal=26%	SELENOS/KITLG
GOBP_NEGATIVE_REGULATION_OF_PHOSPHATIDYLINOSITOL_3_KINASE_SIGNALING	GOBP_NEGATIVE_REGULATION_OF_PHOSPHATIDYLINOSITOL_3_KINASE_SIGNALING	GOBP_NEGATIVE_REGULATION_OF_PHOSPHATIDYLINOSITOL_3_KINASE_SIGNALING	10	0.618863	1.26187	0.191205	1	1	35	tags=10%, list=0%, signal=10%	NOP53
GOBP_PROTEIN_INSERTION_INTO_MEMBRANE	GOBP_PROTEIN_INSERTION_INTO_MEMBRANE	GOBP_PROTEIN_INSERTION_INTO_MEMBRANE	45	0.46457	1.26184	0.141264	1	1	498	tags=7%, list=4%, signal=6%	TOMM70/MAIP1/TIMM29
GOBP_RNA_MODIFICATION	GOBP_RNA_MODIFICATION	GOBP_RNA_MODIFICATION	139	0.393581	1.2614	0.0536044	1	1	3500	tags=29%, list=27%, signal=21%	BUD23/VIRMA/MRM2/ELP1/QTRT2/MRM3/TRMT9B/MRM1/NAT10/ADAT2/APOBEC3F/TRMT5/METTL4/CBLL1/NSUN6/ELP4/METTL6/TRDMT1/MEPCE/METTL14/THADA/TGS1/PUS3/AARS2/TRUB1/METTL2B/FTSJ3/THUMPD1/ALKBH8/TYW5/METTL16/CMTR1/DTWD1/THUMPD2/CDK5RAP1/THUMPD3/FTO/RNMT/TRMT10A/TRMT11
GOBP_RESPONSE_TO_SELENIUM_ION	GOBP_RESPONSE_TO_SELENIUM_ION	GOBP_RESPONSE_TO_SELENIUM_ION	8	0.646633	1.26123	0.194932	1	1	8	tags=25%, list=0%, signal=25%	SELENOM/SELENOW
HP_ABNORMAL_FINGER_PHALANX_MORPHOLOGY	HP_ABNORMAL_FINGER_PHALANX_MORPHOLOGY	HP_ABNORMAL_FINGER_PHALANX_MORPHOLOGY	493	0.349176	1.26098	0.00922712	0.765952	0.765952	3983	tags=44%, list=30%, signal=32%	UFD1/CCDC32/CPLANE1/NEPRO/VPS35L/ADA2/WASHC5/NSD2/RETREG1/BICRA/EVC/ADAMTS3/KCNH1/SALL1/ERCC6/ARID1B/BRCA2/ZNF141/PTCH2/PIEZO2/FRAS1/FAT4/GRIA4/PHF6/MED12/GATAD2B/ZBTB20/INTU/LIFR/RLIM/PALB2/ZNF41/PIGN/TTC21B/WDR35/RPGRIP1L/TRPV4/PTCH1/KIAA0825/PCNT/RMRP/POLR3A/HOXA13/NIPBL/KIAA0586/USP27X/ACSL4/ZNF699/FN1/SETD2/MED13/NXN/FANCC/TRIP12/KMT2A/KAT6A/PTPN23/C2CD3/IFT172/PIK3CA/DLG3/GLI3/TRIP11/TCF20/…
HP_STIFF_SKIN	HP_STIFF_SKIN	HP_STIFF_SKIN	5	0.717733	1.26087	0.239766	1	1	249	tags=20%, list=2%, signal=20%	ADA2
GOBP_MEIOTIC_CYTOKINESIS	GOBP_MEIOTIC_CYTOKINESIS	GOBP_MEIOTIC_CYTOKINESIS	5	0.717698	1.26081	0.239766	1	1	250	tags=20%, list=2%, signal=20%	WASHC5
HP_OVARIAN_NEOPLASM	HP_OVARIAN_NEOPLASM	HP_OVARIAN_NEOPLASM	53	0.449933	1.26069	0.119318	1	1	3657	tags=51%, list=28%, signal=37%	MRE11/PRKN/STAG3/BRCA2/PTCH2/MAP3K1/PALB2/PTCH1/DICER1/PIK3CA/FAN1/FLI1/WRN/BRCA1/MSH6/MDM2/NBN/RABL3/PMS2/FGFR2/AKT1/RELA/DHX37/SOX9/PMS1/BARD1/SMAD4
GOMF_DEAMINASE_ACTIVITY	GOMF_DEAMINASE_ACTIVITY	GOMF_DEAMINASE_ACTIVITY	19	0.527238	1.26067	0.182879	1	1	1358	tags=26%, list=10%, signal=24%	RIDA/ADA2/LACC1/ADAT2/APOBEC3F
GOBP_REGULATION_OF_CENTRIOLE_REPLICATION	GOBP_REGULATION_OF_CENTRIOLE_REPLICATION	GOBP_REGULATION_OF_CENTRIOLE_REPLICATION	18	0.532943	1.26066	0.18618	1	1	2421	tags=56%, list=18%, signal=45%	CEP295NL/CEP76/ALMS1/MDM1/SPICE1/CDK5RAP2/BRCA1/CEP120/CEP295/VPS4B
GOBP_NEGATIVE_REGULATION_OF_RELAXATION_OF_MUSCLE	GOBP_NEGATIVE_REGULATION_OF_RELAXATION_OF_MUSCLE	GOBP_NEGATIVE_REGULATION_OF_RELAXATION_OF_MUSCLE	3	0.783841	1.26011	0.236842	1	1	2839	tags=100%, list=22%, signal=78%	GRK2/PDE4B/PDE4D
GOBP_NEGATIVE_REGULATION_OF_VIRAL_INDUCED_CYTOPLASMIC_PATTERN_RECOGNITION_RECEPTOR_SIGNALING_PATHWAY	GOBP_NEGATIVE_REGULATION_OF_VIRAL_INDUCED_CYTOPLASMIC_PATTERN_RECOGNITION_RECEPTOR_SIGNALING_PATHWAY	GOBP_NEGATIVE_REGULATION_OF_VIRAL_INDUCED_CYTOPLASMIC_PATTERN_RECOGNITION_RECEPTOR_SIGNALING_PATHWAY	9	0.640302	1.25986	0.197628	1	1	56	tags=11%, list=0%, signal=11%	UFD1
HP_HYPERPLASIA_OF_THE_MAXILLA	HP_HYPERPLASIA_OF_THE_MAXILLA	HP_HYPERPLASIA_OF_THE_MAXILLA	3	0.783384	1.25938	0.242481	1	1	2845	tags=100%, list=22%, signal=78%	ZBTB11/SOX5/WDR26
HP_INTESTINAL_MALROTATION	HP_INTESTINAL_MALROTATION	HP_INTESTINAL_MALROTATION	87	0.415186	1.25933	0.100569	1	1	3274	tags=40%, list=25%, signal=30%	UFD1/CFAP298/WASHC5/NSD2/DNAAF4/CFAP300/CENPF/ARID1B/MED12/PIGN/NIPBL/KAT6A/FLI1/HNRNPU/BCOR/HDAC8/CREBBP/CCDC40/FBN2/UBE3B/SMO/KDM6A/DNAH1/DYNC2H1/ABL1/SMC1A/SEC24C/RPGR/WNT4/DNAAF5/FGFR2/RREB1/DHODH/KMT2D/ISL1
GOBP_NEGATIVE_REGULATION_OF_TOLL_LIKE_RECEPTOR_4_SIGNALING_PATHWAY	GOBP_NEGATIVE_REGULATION_OF_TOLL_LIKE_RECEPTOR_4_SIGNALING_PATHWAY	GOBP_NEGATIVE_REGULATION_OF_TOLL_LIKE_RECEPTOR_4_SIGNALING_PATHWAY	6	0.689946	1.25912	0.213462	1	1	2602	tags=67%, list=20%, signal=53%	NR1D1/MFHAS1/TNFAIP3/DAB2IP
GOBP_NEGATIVE_REGULATION_OF_PEPTIDYL_SERINE_PHOSPHORYLATION	GOBP_NEGATIVE_REGULATION_OF_PEPTIDYL_SERINE_PHOSPHORYLATION	GOBP_NEGATIVE_REGULATION_OF_PEPTIDYL_SERINE_PHOSPHORYLATION	20	0.520711	1.25902	0.173828	1	1	1	tags=5%, list=0%, signal=5%	RACK1
HP_SPARSE_SCALP_HAIR	HP_SPARSE_SCALP_HAIR	HP_SPARSE_SCALP_HAIR	75	0.427142	1.25891	0.103448	1	1	3617	tags=44%, list=28%, signal=32%	NEPRO/BICRA/ATRIP/ARID1B/BRAF/ZBTB20/CENPE/PCNT/POLR3A/SETD2/NSD1/PTPN22/WRN/ATR/DPF2/HR/ARID1A/ADNP/SMARCA2/SMARCC2/ARID2/EDARADD/KDM1A/TRPS1/HDAC4/EXT1/LIG4/MAF/SOX4/RBBP8/KANK2/OCRL/KAT6B
HP_ECTOPIC_KIDNEY	HP_ECTOPIC_KIDNEY	HP_ECTOPIC_KIDNEY	54	0.448849	1.25888	0.118321	1	1	3259	tags=48%, list=25%, signal=36%	BUD23/CCNQ/ADAMTS3/SALL1/ARID1B/FAT4/NRIP1/APC/NIPBL/ZEB2/FANCC/STX1A/GLI3/RTTN/FANCA/SPECC1L/KDM6A/USP9X/FANCF/KNSTRN/CLIP2/DDX6/DYRK1A/LRP4/KMT2D/JAM3
HP_SAGITTAL_CRANIOSYNOSTOSIS	HP_SAGITTAL_CRANIOSYNOSTOSIS	HP_SAGITTAL_CRANIOSYNOSTOSIS	10	0.617241	1.25857	0.193117	1	1	3152	tags=60%, list=24%, signal=46%	DPF2/GLIS3/SON/IFT122/FGFR2/TBC1D24
HP_CLEFT_LIP	HP_CLEFT_LIP	HP_CLEFT_LIP	151	0.389575	1.25846	0.0525362	1	1	3141	tags=34%, list=24%, signal=26%	CCDC32/CPLANE1/ADA2/LARGE1/NECTIN1/NSD2/EVC/KANSL1/PTCH2/FRAS1/MED12/IL1B/INTU/EPG5/PIGN/WDR35/RPGRIP1L/PTCH1/POLR1B/NUAK2/TRRAP/NIPBL/STAG2/C2CD3/GLI3/KIF7/FKTN/FGD1/MTHFR/BCOR/CEP120/SEMA3E/FZD2/PHF8/SPECC1L/SMO/NBN/IFT80/BMP4/MASP1/WNT5A/RET/DYNC2H1/GLI2/DDX3X/SMC1A/WNT4/ARHGAP31/EFNB1/TAPT1/DHODH
HP_IMPAIRED_OXIDATIVE_BURST	HP_IMPAIRED_OXIDATIVE_BURST	HP_IMPAIRED_OXIDATIVE_BURST	3	0.782807	1.25845	0.242481	1	1	148	tags=33%, list=1%, signal=33%	CYBC1
GOBP_REGULATION_OF_TELOMERE_MAINTENANCE	GOBP_REGULATION_OF_TELOMERE_MAINTENANCE	GOBP_REGULATION_OF_TELOMERE_MAINTENANCE	68	0.434918	1.25825	0.105364	1	1	2654	tags=29%, list=20%, signal=24%	TENT4B/MRE11/STN1/TEN1/CTC1/GNL3L/DCP2/NAT10/UPF1/XRN1/SMG1/HNRNPU/ATR/HDAC8/YLPM1/NBN/ATM/ERCC4/PML/TNKS2
GOMF_RIBOSOME_BINDING	GOMF_RIBOSOME_BINDING	GOMF_RIBOSOME_BINDING	58	0.443638	1.25757	0.113806	1	1	362	tags=5%, list=3%, signal=5%	RACK1/MAIP1/EFL1
HP_CONGENITAL_MALFORMATION_OF_THE_RIGHT_HEART	HP_CONGENITAL_MALFORMATION_OF_THE_RIGHT_HEART	HP_CONGENITAL_MALFORMATION_OF_THE_RIGHT_HEART	40	0.476395	1.2575	0.122642	1	1	2339	tags=28%, list=18%, signal=23%	CFAP298/WASHC5/DNAAF4/CFAP300/STAG2/PTPN22/NOTCH1/BCOR/CCDC40/SEMA3E/DNAH1
GOBP_SEPTUM_PRIMUM_DEVELOPMENT	GOBP_SEPTUM_PRIMUM_DEVELOPMENT	GOBP_SEPTUM_PRIMUM_DEVELOPMENT	4	0.749159	1.25749	0.235294	1	1	360	tags=25%, list=3%, signal=24%	NSD2
GOBP_NEGATIVE_REGULATION_OF_TELOMERE_MAINTENANCE	GOBP_NEGATIVE_REGULATION_OF_TELOMERE_MAINTENANCE	GOBP_NEGATIVE_REGULATION_OF_TELOMERE_MAINTENANCE	32	0.48358	1.25743	0.137546	1	1	2654	tags=41%, list=20%, signal=32%	TENT4B/STN1/TEN1/CTC1/GNL3L/DCP2/NAT10/XRN1/HNRNPU/NBN/ATM/ERCC4/TNKS2
GOMF_DNA_POLYMERASE_BINDING	GOMF_DNA_POLYMERASE_BINDING	GOMF_DNA_POLYMERASE_BINDING	16	0.550811	1.25734	0.173653	1	1	2810	tags=31%, list=21%, signal=25%	PAXX/NAT10/RMRP/FANCI/POLG2
HP_RENAL_CORTICAL_MICROCYSTS	HP_RENAL_CORTICAL_MICROCYSTS	HP_RENAL_CORTICAL_MICROCYSTS	5	0.715707	1.25731	0.243665	1	1	3400	tags=80%, list=26%, signal=59%	INVS/NEK8/TTC37/PEX1
HP_CEREBRAL_EDEMA	HP_CEREBRAL_EDEMA	HP_CEREBRAL_EDEMA	22	0.511532	1.25704	0.166337	1	1	220	tags=9%, list=2%, signal=9%	NAXE/NAXD
HP_SILVER_GRAY_HAIR	HP_SILVER_GRAY_HAIR	HP_SILVER_GRAY_HAIR	4	0.748838	1.25695	0.235294	1	1	3299	tags=100%, list=25%, signal=75%	MYO5A/RAB27A/LYST/DSTYK
GOBP_DNA_TEMPLATED_TRANSCRIPTION_TERMINATION	GOBP_DNA_TEMPLATED_TRANSCRIPTION_TERMINATION	GOBP_DNA_TEMPLATED_TRANSCRIPTION_TERMINATION	17	0.538814	1.25687	0.180422	1	1	2927	tags=35%, list=22%, signal=27%	CAVIN1/SETX/POLR2A/POLR3K/TTF2/SCAF8
HP_CEREBRAL_WHITE_MATTER_HYPOPLASIA	HP_CEREBRAL_WHITE_MATTER_HYPOPLASIA	HP_CEREBRAL_WHITE_MATTER_HYPOPLASIA	8	0.644301	1.25668	0.196881	1	1	2803	tags=62%, list=21%, signal=49%	STRADA/ZEB2/WARS2/NACC1/KDM1A
GOBP_POSITIVE_REGULATION_OF_NATURAL_KILLER_CELL_MEDIATED_IMMUNITY	GOBP_POSITIVE_REGULATION_OF_NATURAL_KILLER_CELL_MEDIATED_IMMUNITY	GOBP_POSITIVE_REGULATION_OF_NATURAL_KILLER_CELL_MEDIATED_IMMUNITY	12	0.594375	1.25662	0.181641	1	1	73	tags=8%, list=1%, signal=8%	NECTIN2
HP_ABNORMALITY_OF_THE_CHOANAE	HP_ABNORMALITY_OF_THE_CHOANAE	HP_ABNORMALITY_OF_THE_CHOANAE	90	0.412263	1.25658	0.094518	1	1	3321	tags=43%, list=25%, signal=33%	UFD1/ARID1B/BRCA2/FRAS1/FAT4/MED12/DCHS1/POLR1A/PALB2/PTCH1/POLR1B/NIPBL/FANCC/GLI3/RFWD3/FANCA/BRCA1/HDAC8/SEMA3E/FANCM/PTPN14/FANCI/NBN/PI4KA/ERCC4/ITCH/GLIS3/UBE2T/USP9X/FANCF/GLI2/SMC1A/SEC24C/ZNF335/FGFR2/RREB1/DHODH/MBTPS2/DISP1
HP_OPEN_OPERCULUM	HP_OPEN_OPERCULUM	HP_OPEN_OPERCULUM	3	0.781479	1.25631	0.246241	1	1	2870	tags=100%, list=22%, signal=78%	KIAA0586/C2CD3/CSPP1
HP_FEMALE_INFERTILITY	HP_FEMALE_INFERTILITY	HP_FEMALE_INFERTILITY	21	0.515029	1.25621	0.177866	1	1	1229	tags=19%, list=9%, signal=17%	CFAP298/DNAAF4/CFAP300/PATL2
GOCC_CYTOPLASMIC_STRESS_GRANULE	GOCC_CYTOPLASMIC_STRESS_GRANULE	GOCC_CYTOPLASMIC_STRESS_GRANULE	65	0.437665	1.25584	0.119231	1	1	3790	tags=45%, list=29%, signal=32%	MCRIP1/MCRIP2/PABPC4L/NUFIP2/PABPC5/RBFOX1/GIGYF2/YTHDF3/FMR1/LARP4B/PUM2/MBNL1/ZNFX1/LARP4/EIF4G1/PUM1/DDX3X/UBAP2L/RC3H1/DDX6/PRRC2C/PRKAA2/LARP1/TIA1/G3BP1/ATXN2L/ATXN2/DDX19A/G3BP2
HP_HYPERCONVEX_NAIL	HP_HYPERCONVEX_NAIL	HP_HYPERCONVEX_NAIL	10	0.615839	1.25571	0.198853	1	1	4492	tags=70%, list=34%, signal=46%	NSD2/MBTPS2/RPS6KA3/FGFRL1/ECE1/PLEC/SETBP1
HP_ABNORMAL_MORPHOLOGY_OF_THE_LIMBIC_SYSTEM	HP_ABNORMAL_MORPHOLOGY_OF_THE_LIMBIC_SYSTEM	HP_ABNORMAL_MORPHOLOGY_OF_THE_LIMBIC_SYSTEM	43	0.466157	1.25547	0.137803	1	1	3152	tags=44%, list=24%, signal=34%	BICRA/PCDH19/NR2F1/MBD5/ZEB2/SYNGAP1/SETD1B/HIVEP2/DYNC1H1/CLTC/VPS13A/TAOK1/CUX1/TRPM3/TCF4/NTN1/ASH1L/FGFR2/TBC1D24
GOBP_REGULATION_OF_PROTEIN_LOCALIZATION_TO_CILIUM	GOBP_REGULATION_OF_PROTEIN_LOCALIZATION_TO_CILIUM	GOBP_REGULATION_OF_PROTEIN_LOCALIZATION_TO_CILIUM	10	0.61544	1.25489	0.198853	1	1	1149	tags=20%, list=9%, signal=18%	ENTR1/CCDC88A
GOBP_POSITIVE_REGULATION_OF_CATECHOLAMINE_SECRETION	GOBP_POSITIVE_REGULATION_OF_CATECHOLAMINE_SECRETION	GOBP_POSITIVE_REGULATION_OF_CATECHOLAMINE_SECRETION	8	0.643288	1.25471	0.20078	1	1	1723	tags=38%, list=13%, signal=33%	GRK2/KCNB1/STX1A
GOBP_REGULATION_OF_VESICLE_SIZE	GOBP_REGULATION_OF_VESICLE_SIZE	GOBP_REGULATION_OF_VESICLE_SIZE	6	0.687023	1.25379	0.219231	1	1	250	tags=17%, list=2%, signal=16%	WASHC5
GOMF_PHOSPHATIDYLINOSITOL_3_5_BISPHOSPHATE_5_PHOSPHATASE_ACTIVITY	GOMF_PHOSPHATIDYLINOSITOL_3_5_BISPHOSPHATE_5_PHOSPHATASE_ACTIVITY	GOMF_PHOSPHATIDYLINOSITOL_3_5_BISPHOSPHATE_5_PHOSPHATASE_ACTIVITY	5	0.713629	1.25366	0.247563	1	1	1553	tags=60%, list=12%, signal=53%	SYNJ1/SYNJ2/PIKFYVE
GOBP_POSITIVE_REGULATION_OF_DNA_REPLICATION	GOBP_POSITIVE_REGULATION_OF_DNA_REPLICATION	GOBP_POSITIVE_REGULATION_OF_DNA_REPLICATION	28	0.490085	1.25366	0.136538	1	1	3502	tags=43%, list=27%, signal=31%	STN1/CTC1/ATAD5/WIZ/BRPF3/CDK2/GLI2/DBF4B/ATRX/DBF4/LPIN1/KAT7
HP_ABNORMAL_DERMATOGLYPHICS	HP_ABNORMAL_DERMATOGLYPHICS	HP_ABNORMAL_DERMATOGLYPHICS	188	0.374488	1.2536	0.0649573	1	1	3983	tags=45%, list=30%, signal=32%	BUD23/CCDC32/NECTIN1/NSD2/NEXMIF/KCNH1/ARID1B/PIEZO2/MED12/BRAF/LIFR/DDX11/APC/LZTR1/SIN3A/HOXA13/NIPBL/NXN/STX1A/CBL/TCF12/NBAS/STAG1/XYLT1/FGD1/MUSK/SEPSECS/ASXL2/ATR/BCOR/HDAC8/CREBBP/PKDCC/SEMA3E/AFF3/SPECC1L/ZNF292/UBE3B/KDM6A/AUTS2/ANKRD11/ADNP/ITCH/VPS33A/BMP4/RAB3GAP2/MTOR/WDR37/SMARCA2/MEG3/SOS1/TCF4/TRPS1/VPS13B/SMC1A/IFT122/CEP57/HDAC4/CLIP2/SOS2/FGFR2/EXTL3/DHODH/LRP4/KMT2D/EXT1/DIS3L…
HP_LETHAL_SKELETAL_DYSPLASIA	HP_LETHAL_SKELETAL_DYSPLASIA	HP_LETHAL_SKELETAL_DYSPLASIA	7	0.660355	1.25335	0.2147	1	1	2859	tags=71%, list=22%, signal=56%	WDR35/TRIP11/IFT80/DYNC2H1/SLC26A2
HP_IMPAIRED_SMOOTH_PURSUIT	HP_IMPAIRED_SMOOTH_PURSUIT	HP_IMPAIRED_SMOOTH_PURSUIT	30	0.488081	1.25327	0.127135	1	1	2993	tags=40%, list=23%, signal=31%	MRE11/POLR3B/FGF14/SACS/WARS2/ATXN1/SYNE1/KCND3/MAN2B1/RFC1/INPP5E/CACNA1A
GOBP_NEGATIVE_REGULATION_OF_DNA_DEPENDENT_DNA_REPLICATION	GOBP_NEGATIVE_REGULATION_OF_DNA_DEPENDENT_DNA_REPLICATION	GOBP_NEGATIVE_REGULATION_OF_DNA_DEPENDENT_DNA_REPLICATION	13	0.581398	1.253	0.180583	1	1	4201	tags=77%, list=32%, signal=52%	FBH1/BRCA2/LIG3/ZRANB3/ZNF830/TIMELESS/FBXO5/SMARCAL1/SLFN11/GMNN
HP_CLEFT_UPPER_LIP	HP_CLEFT_UPPER_LIP	HP_CLEFT_UPPER_LIP	114	0.397483	1.25291	0.0670391	1	1	3973	tags=47%, list=30%, signal=33%	CPLANE1/LARGE1/NECTIN1/NSD2/EVC/KANSL1/PTCH2/FRAS1/MED12/IL1B/INTU/EPG5/PIGN/WDR35/RPGRIP1L/PTCH1/POLR1B/NUAK2/NIPBL/STAG2/GLI3/KIF7/FKTN/FGD1/BCOR/SEMA3E/FZD2/PHF8/SPECC1L/SMO/NBN/IFT80/MASP1/WNT5A/RET/DYNC2H1/GLI2/DDX3X/SMC1A/ARHGAP31/EFNB1/TAPT1/DHODH/DISP1/CHUK/CTNND1/GDF11/FKRP/SMAD4/TCOF1/FGFRL1/ASXL1/NELFA/EVC2
GOMF_CYSTEINE_TYPE_PEPTIDASE_ACTIVITY	GOMF_CYSTEINE_TYPE_PEPTIDASE_ACTIVITY	GOMF_CYSTEINE_TYPE_PEPTIDASE_ACTIVITY	136	0.390802	1.25268	0.0697248	1	1	2084	tags=19%, list=16%, signal=16%	UFD1/MINDY2/OTULINL/MINDY3/MINDY1/ZUP1/MINDY4/USP9Y/CAPN12/SENP1/USP46/CASP10/SENP7/USP49/USP24/MYSM1/USP27X/SENP8/TNFAIP3/CTSC/VCPIP1/CYLD/USP45/PRPF8/YOD1/USP31
GOBP_SKELETAL_MUSCLE_THIN_FILAMENT_ASSEMBLY	GOBP_SKELETAL_MUSCLE_THIN_FILAMENT_ASSEMBLY	GOBP_SKELETAL_MUSCLE_THIN_FILAMENT_ASSEMBLY	2	0.84723	1.25261	0.21881	1	1	1184	tags=50%, list=9%, signal=45%	PROX1
GOBP_MITOCHONDRIAL_OUTER_MEMBRANE_PERMEABILIZATION	GOBP_MITOCHONDRIAL_OUTER_MEMBRANE_PERMEABILIZATION	GOBP_MITOCHONDRIAL_OUTER_MEMBRANE_PERMEABILIZATION	24	0.509724	1.25257	0.151515	1	1	460	tags=8%, list=4%, signal=8%	ATP5IF1/RTL10
HP_APLASIA_HYPOPLASIA_OF_THE_SPLEEN	HP_APLASIA_HYPOPLASIA_OF_THE_SPLEEN	HP_APLASIA_HYPOPLASIA_OF_THE_SPLEEN	40	0.474275	1.25191	0.130189	1	1	3140	tags=35%, list=24%, signal=27%	CCDC32/CFAP298/DNAAF4/CFAP300/RPGRIP1L/ZEB2/NEK8/CCDC40/DNAH1/FAM111A/CSPP1/RPGR/DNAAF5/TMEM67
HP_EEG_WITH_FOCAL_SPIKE_WAVES	HP_EEG_WITH_FOCAL_SPIKE_WAVES	HP_EEG_WITH_FOCAL_SPIKE_WAVES	8	0.641846	1.25189	0.202729	1	1	1886	tags=38%, list=14%, signal=32%	NEXMIF/CHD2/SYNGAP1
HP_UPLIFTED_EARLOBE	HP_UPLIFTED_EARLOBE	HP_UPLIFTED_EARLOBE	10	0.613907	1.25177	0.198853	1	1	3960	tags=80%, list=30%, signal=56%	ZEB2/GRIA3/BMP4/AHDC1/KMT2C/IL1RAPL1/EHMT1/TBL1XR1
GOMF_5_3_DNA_HELICASE_ACTIVITY	GOMF_5_3_DNA_HELICASE_ACTIVITY	GOMF_5_3_DNA_HELICASE_ACTIVITY	8	0.641681	1.25157	0.202729	1	1	1307	tags=38%, list=10%, signal=34%	TWNK/HELB/DDX11
GOCC_CILIARY_TIP	GOCC_CILIARY_TIP	GOCC_CILIARY_TIP	37	0.476375	1.25123	0.133208	1	1	3912	tags=51%, list=30%, signal=36%	TTC21B/WDR35/IFT172/GLI3/KIF7/CYLD/TTC30B/KIFAP3/SMO/IFT80/IFT74/IFT140/DYNC2H1/KIF3A/GLI2/IFT122/KIF3B/ARMC9/GLI1
GOBP_NEGATIVE_REGULATION_OF_CELLULAR_MACROMOLECULE_BIOSYNTHETIC_PROCESS	GOBP_NEGATIVE_REGULATION_OF_CELLULAR_MACROMOLECULE_BIOSYNTHETIC_PROCESS	GOBP_NEGATIVE_REGULATION_OF_CELLULAR_MACROMOLECULE_BIOSYNTHETIC_PROCESS	208	0.371108	1.25121	0.0658579	1	1	314	tags=5%, list=2%, signal=5%	RACK1/SELENOS/TUT4/FBH1/TUT7/TENT4B/RIDA/CNOT9/STN1/TENT4A/TEN1
HP_ARTHROPATHY	HP_ARTHROPATHY	HP_ARTHROPATHY	22	0.509035	1.25091	0.172277	1	1	2058	tags=27%, list=16%, signal=23%	ELP1/SPTLC1/TRPV4/TNFAIP3/PTPN22/ALPL
HP_TYPICAL_ABSENCE_SEIZURE	HP_TYPICAL_ABSENCE_SEIZURE	HP_TYPICAL_ABSENCE_SEIZURE	36	0.477333	1.25029	0.139925	1	1	3127	tags=44%, list=24%, signal=34%	PLPBP/ALMS1/MBD5/JRK/SYNGAP1/SETD1B/HIVEP2/DYNC1H1/CLTC/TAOK1/CUX1/TRPM3/SATB2/TCF4/ASH1L/DYRK1A
GOBP_SNRNA_TRANSCRIPTION_BY_RNA_POLYMERASE_III	GOBP_SNRNA_TRANSCRIPTION_BY_RNA_POLYMERASE_III	GOBP_SNRNA_TRANSCRIPTION_BY_RNA_POLYMERASE_III	6	0.68495	1.25	0.223077	1	1	2507	tags=67%, list=19%, signal=54%	SNAPC4/ICE2/ZC3H8/ELL
GOBP_SPONTANEOUS_NEUROTRANSMITTER_SECRETION	GOBP_SPONTANEOUS_NEUROTRANSMITTER_SECRETION	GOBP_SPONTANEOUS_NEUROTRANSMITTER_SECRETION	2	0.845343	1.24982	0.220729	1	1	667	tags=50%, list=5%, signal=47%	PRKN
GOBP_POSITIVE_REGULATION_OF_NLRP3_INFLAMMASOME_COMPLEX_ASSEMBLY	GOBP_POSITIVE_REGULATION_OF_NLRP3_INFLAMMASOME_COMPLEX_ASSEMBLY	GOBP_POSITIVE_REGULATION_OF_NLRP3_INFLAMMASOME_COMPLEX_ASSEMBLY	9	0.63519	1.24981	0.201581	1	1	3163	tags=78%, list=24%, signal=59%	STMP1/PLCG2/GBP5/TLR4/DHX33/DDX3X/MYD88
GOBP_ESTABLISHMENT_OF_PROTEIN_LOCALIZATION_TO_PLASMA_MEMBRANE	GOBP_ESTABLISHMENT_OF_PROTEIN_LOCALIZATION_TO_PLASMA_MEMBRANE	GOBP_ESTABLISHMENT_OF_PROTEIN_LOCALIZATION_TO_PLASMA_MEMBRANE	50	0.453388	1.24944	0.134216	1	1	190	tags=6%, list=1%, signal=6%	RACK1/AFDN/NECTIN3
HP_PROXIMAL_FEMORAL_EPIPHYSIOLYSIS	HP_PROXIMAL_FEMORAL_EPIPHYSIOLYSIS	HP_PROXIMAL_FEMORAL_EPIPHYSIOLYSIS	7	0.658291	1.24944	0.216634	1	1	1432	tags=29%, list=11%, signal=25%	EFL1/PCNT
HP_INCREASED_THETA_FREQUENCY_ACTIVITY_IN_EEG	HP_INCREASED_THETA_FREQUENCY_ACTIVITY_IN_EEG	HP_INCREASED_THETA_FREQUENCY_ACTIVITY_IN_EEG	2	0.845058	1.2494	0.220729	1	1	2035	tags=100%, list=16%, signal=85%	DEPDC5/SETD1B
GOBP_HOMOLOGOUS_CHROMOSOME_SEGREGATION	GOBP_HOMOLOGOUS_CHROMOSOME_SEGREGATION	GOBP_HOMOLOGOUS_CHROMOSOME_SEGREGATION	27	0.490253	1.2492	0.15	1	1	1129	tags=15%, list=9%, signal=14%	MRE11/SGO2/STAG3/CCNE2
GOBP_FATTY_ACID_BETA_OXIDATION_USING_ACYL_COA_DEHYDROGENASE	GOBP_FATTY_ACID_BETA_OXIDATION_USING_ACYL_COA_DEHYDROGENASE	GOBP_FATTY_ACID_BETA_OXIDATION_USING_ACYL_COA_DEHYDROGENASE	6	0.684424	1.24904	0.223077	1	1	315	tags=17%, list=2%, signal=16%	ETFBKMT
GOBP_RNA_DEPENDENT_DNA_BIOSYNTHETIC_PROCESS	GOBP_RNA_DEPENDENT_DNA_BIOSYNTHETIC_PROCESS	GOBP_RNA_DEPENDENT_DNA_BIOSYNTHETIC_PROCESS	58	0.440616	1.249	0.126866	1	1	1467	tags=16%, list=11%, signal=14%	TENT4B/MRE11/STN1/TEN1/CTC1/GNL3L/DCP2/NAT10/XRN1
GOBP_FOLIC_ACID_CONTAINING_COMPOUND_BIOSYNTHETIC_PROCESS	GOBP_FOLIC_ACID_CONTAINING_COMPOUND_BIOSYNTHETIC_PROCESS	GOBP_FOLIC_ACID_CONTAINING_COMPOUND_BIOSYNTHETIC_PROCESS	9	0.634678	1.2488	0.203557	1	1	246	tags=11%, list=2%, signal=11%	DHFR2
GOCC_INTRACILIARY_TRANSPORT_PARTICLE_A	GOCC_INTRACILIARY_TRANSPORT_PARTICLE_A	GOCC_INTRACILIARY_TRANSPORT_PARTICLE_A	7	0.65795	1.24879	0.216634	1	1	3283	tags=71%, list=25%, signal=54%	TTC21B/WDR35/IFT140/IFT122/TTC21A
HP_LOW_SELF_ESTEEM	HP_LOW_SELF_ESTEEM	HP_LOW_SELF_ESTEEM	6	0.684034	1.24833	0.225	1	1	1722	tags=33%, list=13%, signal=29%	NECTIN1/JRK
GOMF_PENTOSYLTRANSFERASE_ACTIVITY	GOMF_PENTOSYLTRANSFERASE_ACTIVITY	GOMF_PENTOSYLTRANSFERASE_ACTIVITY	45	0.459569	1.24826	0.14684	1	1	2958	tags=33%, list=23%, signal=26%	RXYLT1/QTRT2/LARGE1/LACC1/PARP14/PPAT/PARP4/XYLT1/GXYLT2/PARP11/NAMPT/PARP2/TNKS2/PARP9/PARP8
HP_ABNORMAL_ATRIOVENTRICULAR_CONNECTION	HP_ABNORMAL_ATRIOVENTRICULAR_CONNECTION	HP_ABNORMAL_ATRIOVENTRICULAR_CONNECTION	4	0.74364	1.24823	0.243137	1	1	1912	tags=50%, list=15%, signal=43%	CCNQ/NOTCH1
GOCC_MITOTIC_COHESIN_COMPLEX	GOCC_MITOTIC_COHESIN_COMPLEX	GOCC_MITOTIC_COHESIN_COMPLEX	4	0.743547	1.24807	0.245098	1	1	320	tags=25%, list=2%, signal=24%	SGO2
HP_SEMILOBAR_HOLOPROSENCEPHALY	HP_SEMILOBAR_HOLOPROSENCEPHALY	HP_SEMILOBAR_HOLOPROSENCEPHALY	6	0.68378	1.24787	0.225	1	1	2928	tags=83%, list=22%, signal=65%	PTCH1/STAG2/CNOT1/SMC1A/SEC31A
GOBP_ACTIN_FILAMENT_NETWORK_FORMATION	GOBP_ACTIN_FILAMENT_NETWORK_FORMATION	GOBP_ACTIN_FILAMENT_NETWORK_FORMATION	10	0.611986	1.24785	0.198853	1	1	2857	tags=40%, list=22%, signal=31%	CARMIL1/SPIRE1/LCP1/SPIRE2
GOBP_OTIC_VESICLE_DEVELOPMENT	GOBP_OTIC_VESICLE_DEVELOPMENT	GOBP_OTIC_VESICLE_DEVELOPMENT	6	0.683617	1.24757	0.225	1	1	3863	tags=83%, list=29%, signal=59%	PROX1/AHI1/FGFR2/SOX9/CEP290
GOBP_REGULATION_OF_MITOCHONDRIAL_OUTER_MEMBRANE_PERMEABILIZATION_INVOLVED_IN_APOPTOTIC_SIGNALING_PATHWAY	GOBP_REGULATION_OF_MITOCHONDRIAL_OUTER_MEMBRANE_PERMEABILIZATION_INVOLVED_IN_APOPTOTIC_SIGNALING_PATHWAY	GOBP_REGULATION_OF_MITOCHONDRIAL_OUTER_MEMBRANE_PERMEABILIZATION_INVOLVED_IN_APOPTOTIC_SIGNALING_PATHWAY	14	0.566206	1.24757	0.191781	1	1	16	tags=7%, list=0%, signal=7%	ATP5IF1
GOBP_CELL_DEATH_IN_RESPONSE_TO_HYDROGEN_PEROXIDE	GOBP_CELL_DEATH_IN_RESPONSE_TO_HYDROGEN_PEROXIDE	GOBP_CELL_DEATH_IN_RESPONSE_TO_HYDROGEN_PEROXIDE	21	0.511435	1.24745	0.179842	1	1	1	tags=5%, list=0%, signal=5%	RACK1
GOBP_HETEROCHROMATIN_ORGANIZATION	GOBP_HETEROCHROMATIN_ORGANIZATION	GOBP_HETEROCHROMATIN_ORGANIZATION	62	0.436451	1.24731	0.115385	1	1	3234	tags=53%, list=25%, signal=40%	UBR2/SIN3A/HELLS/ATF7IP/ZNF445/RIF1/PIK3CA/BAHD1/SAMD1/MTHFR/SETDB1/DNMT3A/ZDBF2/PHF8/SETDB2/L3MBTL3/ZNFX1/ZNF304/EZH1/MECP2/MBD2/CDK2/AXIN1/NRDE2/KDM1A/MBD3/BAZ2A/PHF2/CTR9/SCMH1/L3MBTL1/KMT2D/SUV39H1
HP_BROAD_FINGER	HP_BROAD_FINGER	HP_BROAD_FINGER	113	0.396908	1.247	0.0639098	1	1	4129	tags=51%, list=31%, signal=35%	CCDC32/NEPRO/BICRA/KCNH1/SALL1/ZNF141/GRIA4/MED12/GATAD2B/RLIM/MED13/NXN/TRIP12/PTPN23/GLI3/TCF20/NSD1/XYLT1/HUWE1/CREBBP/CASK/MADD/DMXL2/WDFY3/MEGF8/SMO/ADNP/SATB2/GNAO1/WNT5A/USP9X/ZMIZ1/SMARCA2/MEG3/TBCK/IFT122/TRIM8/KNSTRN/KMT2E/DDX6/FGFR2/EXTL3/BPTF/LIG4/OTUD6B/RPS6KA3/PACS1/HTT/AMMECR1/TANC2/DACT1/TNRC6B/SETD5/SNIP1/UBR7/EXOSC2/FLNB/JARID2
HP_ABNORMAL_CRY	HP_ABNORMAL_CRY	HP_ABNORMAL_CRY	35	0.479395	1.24681	0.144762	1	1	2836	tags=31%, list=22%, signal=25%	ATP5F1A/SELENON/NIPBL/ZNF699/LAMA2/FKTN/MYO9A/SPECC1L/COL13A1/MECP2/VPS13B
GOBP_NOSE_DEVELOPMENT	GOBP_NOSE_DEVELOPMENT	GOBP_NOSE_DEVELOPMENT	7	0.656904	1.2468	0.218569	1	1	2458	tags=57%, list=19%, signal=46%	PROX1/RPGRIP1L/GLI3/RDH10
GOBP_SNRNA_TRANSCRIPTION	GOBP_SNRNA_TRANSCRIPTION	GOBP_SNRNA_TRANSCRIPTION	15	0.555635	1.24668	0.176471	1	1	2577	tags=53%, list=20%, signal=43%	RPAP2/ZNF143/MEPCE/SNAPC4/ICE2/ZC3H8/ELL/USPL1
GOBP_SKELETAL_MUSCLE_ACETYLCHOLINE_GATED_CHANNEL_CLUSTERING	GOBP_SKELETAL_MUSCLE_ACETYLCHOLINE_GATED_CHANNEL_CLUSTERING	GOBP_SKELETAL_MUSCLE_ACETYLCHOLINE_GATED_CHANNEL_CLUSTERING	8	0.639171	1.24668	0.210526	1	1	57	tags=12%, list=0%, signal=12%	MESD
GOBP_POSITIVE_REGULATION_OF_INTERFERON_BETA_PRODUCTION	GOBP_POSITIVE_REGULATION_OF_INTERFERON_BETA_PRODUCTION	GOBP_POSITIVE_REGULATION_OF_INTERFERON_BETA_PRODUCTION	31	0.481854	1.2465	0.137218	1	1	2795	tags=35%, list=21%, signal=28%	TOMM70/ZBTB20/POLR3B/POLR3A/TLR4/DDX58/OAS1/RIOK3/TRIM56/TBK1/DDX3X
GOMF_K63_LINKED_POLYUBIQUITIN_MODIFICATION_DEPENDENT_PROTEIN_BINDING	GOMF_K63_LINKED_POLYUBIQUITIN_MODIFICATION_DEPENDENT_PROTEIN_BINDING	GOMF_K63_LINKED_POLYUBIQUITIN_MODIFICATION_DEPENDENT_PROTEIN_BINDING	20	0.515444	1.24629	0.1875	1	1	3324	tags=45%, list=25%, signal=34%	MINDY2/ATRIP/TNFAIP3/WDR81/PRPF8/ZRANB3/UIMC1/ZRANB1/RNF169
HP_WIDE_NASAL_BRIDGE	HP_WIDE_NASAL_BRIDGE	HP_WIDE_NASAL_BRIDGE	395	0.35074	1.24616	0.0149353	1	1	3882	tags=40%, list=30%, signal=29%	UFD1/TENT5A/BUD23/CCDC32/TOGARAM1/ADA2/WASHC5/NECTIN1/NSD2/CCNQ/NEXMIF/STRADA/ADAMTS3/KCNH1/ERCC6/CENPF/ARID1B/KANSL1/PTCH2/PIEZO2/FRAS1/FAT4/GRIA4/MED12/DCHS1/BRAF/GATAD2B/CDK13/POLR1A/RLIM/PIGN/WDR35/PTCH1/PCNT/RMRP/POLR1B/CSNK2A1/BRPF1/SIN3A/TRRAP/MED13/ZEB2/NXN/PRKDC/TRIP12/KMT2A/STX1A/STAG2/PTPN23/IFT172/KIAA1549/CHD2/GLI3/TCF20/KIF7/RTTN/FLI1/SOX5/HUWE1/SYNGAP1/FGD1/PRPF4/PRPF8/CREBBP/WARS2…
GOBP_NEGATIVE_REGULATION_OF_ACUTE_INFLAMMATORY_RESPONSE	GOBP_NEGATIVE_REGULATION_OF_ACUTE_INFLAMMATORY_RESPONSE	GOBP_NEGATIVE_REGULATION_OF_ACUTE_INFLAMMATORY_RESPONSE	7	0.656521	1.24608	0.218569	1	1	41	tags=14%, list=0%, signal=14%	SELENOS
HP_SEVERE_POSTNATAL_GROWTH_RETARDATION	HP_SEVERE_POSTNATAL_GROWTH_RETARDATION	HP_SEVERE_POSTNATAL_GROWTH_RETARDATION	21	0.510816	1.24594	0.181818	1	1	4341	tags=57%, list=33%, signal=38%	NSD2/PPP1R15B/NIPBL/PTPN22/HDAC8/SMC1A/ERCC8/TRMT10A/NIN/FGFRL1/SMC3/RAD21
HP_RECURRENT_MYCOBACTERIAL_INFECTIONS	HP_RECURRENT_MYCOBACTERIAL_INFECTIONS	HP_RECURRENT_MYCOBACTERIAL_INFECTIONS	24	0.506856	1.24552	0.163636	1	1	749	tags=12%, list=6%, signal=12%	CFAP298/DNAAF4/CFAP300
HP_CHORIORETINAL_HYPOPIGMENTATION	HP_CHORIORETINAL_HYPOPIGMENTATION	HP_CHORIORETINAL_HYPOPIGMENTATION	3	0.774543	1.24516	0.255639	1	1	2961	tags=100%, list=23%, signal=77%	VPS33A/TSC2/TSC1
HP_ABNORMAL_CONNECTION_OF_THE_CARDIAC_SEGMENTS	HP_ABNORMAL_CONNECTION_OF_THE_CARDIAC_SEGMENTS	HP_ABNORMAL_CONNECTION_OF_THE_CARDIAC_SEGMENTS	170	0.378299	1.24516	0.0689046	1	1	3188	tags=36%, list=24%, signal=28%	UFD1/BUD23/CFAP298/WASHC5/ESS2/DNAAF4/BICRA/CCNQ/CFAP300/SALL1/ARID1B/BRCA2/BRAF/INTU/DDX11/PALB2/PIGN/PTCH1/ZEB2/NXN/FANCC/STX1A/STAG2/FKTN/RFWD3/PTPN22/DGCR8/FANCA/NOTCH1/BRCA1/BCOR/DPF2/CCDC40/MED13L/SEMA3E/SPEN/MEGF8/FANCM/SPECC1L/ARID1A/FANCI/DNAH1/TTC37/ERCC4/SRCAP/UBE2T/CHD4/CFAP53/SMARCC2/ARID2/FANCF/GLI2/PLXND1/SEC24C/RPGR/DNAAF5/ARHGAP31/CLIP2/RREB1/TBC1D24/LUZP1
HP_SCROTAL_HYPOPLASIA	HP_SCROTAL_HYPOPLASIA	HP_SCROTAL_HYPOPLASIA	36	0.475362	1.24513	0.147388	1	1	3702	tags=42%, list=28%, signal=30%	NECTIN1/FRAS1/PHF6/MED12/POLR1B/TRRAP/GLI3/RAB3GAP2/SMARCA2/ARCN1/KIAA1109/ATRX/SOX9/KAT6B/TCOF1
GOBP_CORTICOSTEROID_HORMONE_SECRETION	GOBP_CORTICOSTEROID_HORMONE_SECRETION	GOBP_CORTICOSTEROID_HORMONE_SECRETION	10	0.610634	1.24509	0.200765	1	1	1057	tags=20%, list=8%, signal=18%	SELENOM/BMP6
HP_MALE_INFERTILITY	HP_MALE_INFERTILITY	HP_MALE_INFERTILITY	42	0.46426	1.24489	0.147874	1	1	1198	tags=21%, list=9%, signal=20%	CFAP298/DNAAF4/CFAP300/ARMC2/DDX3Y/USP9Y/CFAP70/MAP3K1/BRAF
GOBP_CELLULAR_PROCESS_INVOLVED_IN_REPRODUCTION_IN_MULTICELLULAR_ORGANISM	GOBP_CELLULAR_PROCESS_INVOLVED_IN_REPRODUCTION_IN_MULTICELLULAR_ORGANISM	GOBP_CELLULAR_PROCESS_INVOLVED_IN_REPRODUCTION_IN_MULTICELLULAR_ORGANISM	187	0.371807	1.24489	0.0684932	1	1	3283	tags=33%, list=25%, signal=25%	SELENOF/NECTIN2/TUT4/TUT7/MARF1/NECTIN3/SPACA6/WASHC5/TMEM95/FSIP2/ARMC2/BRCA2/DND1/ZFY/SMAD5/UBR2/CFAP69/NANOS1/FOXJ2/ZNF449/FIGNL1/STRBP/FANCC/PRDM1/CFAP44/PSME4/PAQR5/TMF1/FANCA/DNMT3A/RPS6KA2/PRKACA/PYGO1/RPS6KB1/ZSCAN21/DNAH1/ATM/FNDC3A/SPIRE1/BMP4/KIT/MTOR/RNF8/ZMIZ1/SMARCA2/PDE5A/SOS1/IQCG/SPIRE2/REC8/ZNF830/CCDC136/WNT4/CEP57/ROBO2/TEX11/SIX5/KDM3A/KMT2D/AKT1/JAM3/TTC21A
GOMF_MOLECULAR_FUNCTION_ACTIVATOR_ACTIVITY	GOMF_MOLECULAR_FUNCTION_ACTIVATOR_ACTIVITY	GOMF_MOLECULAR_FUNCTION_ACTIVATOR_ACTIVITY	23	0.510039	1.24468	0.165984	1	1	475	tags=9%, list=4%, signal=8%	NSD3/BICRA
HP_ABNORMALITY_OF_THE_MASTOID	HP_ABNORMALITY_OF_THE_MASTOID	HP_ABNORMALITY_OF_THE_MASTOID	4	0.741506	1.24465	0.24902	1	1	2540	tags=75%, list=19%, signal=61%	TPP2/NBN/CDH11
GOBP_NEGATIVE_REGULATION_OF_GLUCOSE_IMPORT	GOBP_NEGATIVE_REGULATION_OF_GLUCOSE_IMPORT	GOBP_NEGATIVE_REGULATION_OF_GLUCOSE_IMPORT	9	0.632538	1.24459	0.20751	1	1	41	tags=11%, list=0%, signal=11%	SELENOS
HP_ABNORMAL_UPPER_LIMB_BONE_MORPHOLOGY	HP_ABNORMAL_UPPER_LIMB_BONE_MORPHOLOGY	HP_ABNORMAL_UPPER_LIMB_BONE_MORPHOLOGY	341	0.353854	1.24458	0.0316114	1	1	3998	tags=44%, list=30%, signal=32%	TENT5A/BUD23/CCDC32/CPLANE1/NEPRO/VPS35L/NSD2/RETREG1/BICRA/CCNQ/KCNH1/SALL1/ARID1B/BRCA2/ZNF141/PTCH2/PIEZO2/FAT4/GRIA4/MED12/DCHS1/BRAF/GATAD2B/INTU/RLIM/APC/PALB2/TRPV4/PTCH1/PCNT/LZTR1/RMRP/POLR3A/HOXA13/NIPBL/MYSM1/KIAA0586/MED13/NXN/FANCC/TRIP12/STX1A/PTPN23/CBL/TCF12/GLI3/TRIP11/TCF20/KIF7/NSD1/RFWD3/XYLT1/PTPN22/HUWE1/CTSC/FANCA/TONSL/CUL7/NOTCH1/EXOC6B/REV3L/ATR/BRCA1/BCOR/HDAC8/CREBBP/D…
GOMF_CHROMATIN_BINDING	GOMF_CHROMATIN_BINDING	GOMF_CHROMATIN_BINDING	401	0.349364	1.24438	0.0186376	1	1	4611	tags=50%, list=35%, signal=33%	HPF1/MRNIP/CGAS/NSD2/CENPS/EPOP/ERCC6/CENPF/STAG3/ARID1B/ZNF431/LDB1/UTY/ATAD2/CHD8/MED12/NOC3L/GATAD2B/SUPT6H/SBNO2/POLR1A/DDX11/UPF1/ZNF354B/POLE/TTC21B/MCM8/POLR3A/HINFP/RBL1/NCOA2/SIN3A/HELLS/NIPBL/MBD5/SUPT16H/MCM3AP/PRDM1/ZNF445/STAG2/TSPYL4/TADA2A/GLI3/TFAM/CCNT1/TSHZ3/STAG1/NSD1/BAHD1/FLI1/SAMD1/WRN/NOTCH1/HNRNPU/ASXL2/PHF21A/MED1/SETDB1/CREBBP/PRDM15/MBD6/DNMT3A/ZNF143/MSH6/CBX5/HMGN4/FM…
HP_MUSCULAR_DYSTROPHY	HP_MUSCULAR_DYSTROPHY	HP_MUSCULAR_DYSTROPHY	58	0.438832	1.24394	0.128731	1	1	289	tags=7%, list=2%, signal=7%	CAVIN1/SELENON/RXYLT1/LARGE1
HP_SPINAL_CORD_COMPRESSION	HP_SPINAL_CORD_COMPRESSION	HP_SPINAL_CORD_COMPRESSION	21	0.509893	1.24368	0.183794	1	1	3347	tags=52%, list=26%, signal=39%	NEPRO/APC/TRPV4/RMRP/CREBBP/SLC26A2/KIF1B/EXTL3/DDR2/AKT1/EXT1
GOCC_SPERM_PLASMA_MEMBRANE	GOCC_SPERM_PLASMA_MEMBRANE	GOCC_SPERM_PLASMA_MEMBRANE	3	0.773598	1.24365	0.257519	1	1	938	tags=33%, list=7%, signal=31%	TMEM95
HP_RELATIVE_MACROCEPHALY	HP_RELATIVE_MACROCEPHALY	HP_RELATIVE_MACROCEPHALY	77	0.418625	1.24333	0.12406	1	1	2691	tags=39%, list=21%, signal=31%	TENT5A/CCDC32/VPS35L/GRIA4/BRAF/RLIM/POLE/APC/LZTR1/POLR3A/POP1/MED13/NXN/TRIP12/PTPN23/TRIP11/TCF20/XYLT1/HUWE1/TONSL/CEP120/MADD/WDFY3/ITCH/SATB2/ACER3/SON/USP9X/ZMIZ1/MEG3
HP_ABNORMALLY_LARGE_GLOBE	HP_ABNORMALLY_LARGE_GLOBE	HP_ABNORMALLY_LARGE_GLOBE	26	0.492599	1.24328	0.158203	1	1	3894	tags=54%, list=30%, signal=38%	LARGE1/FKTN/ATR/CASK/PXDN/GLIS3/WDR26/ALKBH8/FGFR2/AKT1/FUT8/FKRP/OCRL/GNAQ
HP_TRIANGULAR_SHAPED_PHALANGES_OF_THE_HAND	HP_TRIANGULAR_SHAPED_PHALANGES_OF_THE_HAND	HP_TRIANGULAR_SHAPED_PHALANGES_OF_THE_HAND	163	0.382617	1.2432	0.0784672	1	1	4129	tags=48%, list=31%, signal=33%	CCDC32/VPS35L/ADA2/BICRA/KCNH1/SALL1/BRCA2/PTCH2/GRIA4/MED12/INTU/RLIM/PALB2/PTCH1/PCNT/HOXA13/NIPBL/MED13/NXN/FANCC/TRIP12/PTPN23/GLI3/TCF20/KIF7/NSD1/RFWD3/XYLT1/HUWE1/FANCA/BRCA1/BCOR/HDAC8/CREBBP/CNOT1/MADD/WDFY3/FZD2/MEGF8/FANCM/FANCI/SMO/ADNP/ERCC4/SATB2/UBE2T/WNT5A/USP9X/ZMIZ1/MEG3/FANCF/SLC26A2/SMC1A/KNSTRN/KMT2E/DDX6/FGFR2/DDR2/TBC1D24/TRIO/RPS28/BPTF/LIG4/OTUD6B/PACS1/HTT/FANCL/TANC2/DA…
HP_ABNORMAL_RESPIRATORY_MOTILE_CILIUM_PHYSIOLOGY	HP_ABNORMAL_RESPIRATORY_MOTILE_CILIUM_PHYSIOLOGY	HP_ABNORMAL_RESPIRATORY_MOTILE_CILIUM_PHYSIOLOGY	12	0.58797	1.24308	0.195312	1	1	412	tags=17%, list=3%, signal=16%	CFAP298/DNAAF4
HP_ENCEPHALOPATHY	HP_ENCEPHALOPATHY	HP_ENCEPHALOPATHY	197	0.369756	1.24292	0.0607639	1	1	1944	tags=16%, list=15%, signal=14%	ATP5F1A/ATP5F1D/SQOR/NDUFAF8/NAXE/NAXD/TSPOAP1/NEXMIF/TWNK/KCNB1/MAPK10/MT-ND3/CLPB/CCDC88A/GABRA2/ALMS1/SYNJ1/STAT2/SLC1A2/NSF/KCNT2/PCK1/MT-ND6/DNM1L/SZT2/PTPN23/NBAS/CHD2/STAG1/SYNGAP1/HNRNPU/MTHFR
GOBP_ANTERIOR_POSTERIOR_AXON_GUIDANCE	GOBP_ANTERIOR_POSTERIOR_AXON_GUIDANCE	GOBP_ANTERIOR_POSTERIOR_AXON_GUIDANCE	3	0.773095	1.24284	0.257519	1	1	2980	tags=100%, list=23%, signal=77%	UNC5B/UNC5C/NTN1
GOCC_INTRINSIC_COMPONENT_OF_PRESYNAPTIC_MEMBRANE	GOCC_INTRINSIC_COMPONENT_OF_PRESYNAPTIC_MEMBRANE	GOCC_INTRINSIC_COMPONENT_OF_PRESYNAPTIC_MEMBRANE	26	0.492305	1.24254	0.158203	1	1	2454	tags=38%, list=19%, signal=31%	NECTIN1/KCNC1/EPHA4/P2RX1/SLC1A2/STX1A/ADORA1/EFNB3/EFNB2/KCNJ3
HP_SMALL_CEREBRAL_CORTEX	HP_SMALL_CEREBRAL_CORTEX	HP_SMALL_CEREBRAL_CORTEX	6	0.680765	1.24237	0.230769	1	1	2946	tags=83%, list=22%, signal=65%	CDK13/MCPH1/CDK5RAP2/TCF4/ZNF335
GOMF_TRIPLET_CODON_AMINO_ACID_ADAPTOR_ACTIVITY	GOMF_TRIPLET_CODON_AMINO_ACID_ADAPTOR_ACTIVITY	GOMF_TRIPLET_CODON_AMINO_ACID_ADAPTOR_ACTIVITY	1	0.927755	1.24223	0.159341	1	1	949	tags=100%, list=7%, signal=93%	LINC00324
GOBP_REGULATION_OF_MRNA_METABOLIC_PROCESS	GOBP_REGULATION_OF_MRNA_METABOLIC_PROCESS	GOBP_REGULATION_OF_MRNA_METABOLIC_PROCESS	228	0.364254	1.24221	0.0640809	1	1	4998	tags=51%, list=38%, signal=32%	TENT5A/TUT4/TUT7/TENT5C/VIRMA/TENT4B/RIDA/TENT4A/SRSF12/DND1/PATL2/SUPT6H/DCP2/UPF1/NANOS1/NCBP1/RBFOX1/RBM5/SRSF10/NBAS/CCNT1/GIGYF2/HNRNPU/YTHDF3/CNOT1/FMR1/DIS3/LARP4B/PUM2/TRA2A/MBNL1/METTL14/DDX17/KHSRP/SON/ZFP36L1/NCL/FXR2/MBNL3/PUM1/CNOT2/RC3H1/CTR9/LEO1/TTC5/SMU1/DYRK1A/MYD88/SYNCRIP/METTL16/ZC3H14/IWS1/LARP1/AKT1/TIA1/FXR1/RBMXL1/DIS3L2/FTO/CDK11A/BARD1/RBM25/TNRC6A/TRAF3IP2/THRAP3/RNF20…
HP_APLASIA_HYPOPLASIA_OF_FINGERS	HP_APLASIA_HYPOPLASIA_OF_FINGERS	HP_APLASIA_HYPOPLASIA_OF_FINGERS	248	0.361299	1.24207	0.057725	1	1	3229	tags=40%, list=25%, signal=31%	NEPRO/VPS35L/ADA2/NSD2/BICRA/EVC/KCNH1/ARID1B/BRCA2/PTCH2/FRAS1/PHF6/MED12/ALMS1/ZBTB20/INTU/APC/PALB2/ZNF41/PIGN/WDR35/TRPV4/PTCH1/PCNT/RMRP/SIN3A/HOXA13/NIPBL/USP27X/ACSL4/ZNF699/FN1/NXN/FANCC/KMT2A/DLG3/ZNF711/RFWD3/ZNF81/MID2/FANCA/FGD1/CUL7/NOTCH1/REV3L/BRCA1/BCOR/HDAC8/PKDCC/CASK/DPF2/SEMA3E/DMXL2/FZD2/MEGF8/FANCM/ARID1A/FANCI/KDM6A/PIK3C2A/ERCC4/BMP4/MASP1/MTOR/KDM5C/SRCAP/UBE2T/SON/HCFC1/…
HP_ABNORMALITY_OF_THE_ANTIHELIX	HP_ABNORMALITY_OF_THE_ANTIHELIX	HP_ABNORMALITY_OF_THE_ANTIHELIX	30	0.483688	1.24199	0.13852	1	1	3973	tags=57%, list=30%, signal=40%	BICRA/EVC/SALL1/PIGN/KAT6A/CREBBP/RAB3GAP2/SLC16A2/GLI2/AASS/FGFR2/TRIO/DISP1/LIG4/KAT6B/WAC/EVC2
HP_ECZEMA	HP_ECZEMA	HP_ECZEMA	97	0.402172	1.2419	0.0895522	1	1	3900	tags=40%, list=30%, signal=28%	UFD1/CYBC1/ADA2/EFL1/KANSL1/TMC8/NCF4/BRAF/IL7R/POLE/EDAR/MYSM1/TNFRSF1B/PIK3CA/IL4R/RTTN/TAF1/FLI1/IL7/TRAF6/AUTS2/SMARCA2/SMARCC2/PGM3/TBCK/EDARADD/SEC24C/HDAC4/RREB1/MBTPS2/LIG4/IL6ST/HIRA/TRAF3IP2/CD3G/SRP54/SUOX/STAT1/RIT1
HP_POSTERIOR_EMBRYOTOXON	HP_POSTERIOR_EMBRYOTOXON	HP_POSTERIOR_EMBRYOTOXON	44	0.458029	1.24186	0.153989	1	1	265	tags=7%, list=2%, signal=7%	UFD1/BUD23/ESS2
GOBP_ENDOPLASMIC_RETICULUM_CALCIUM_ION_HOMEOSTASIS	GOBP_ENDOPLASMIC_RETICULUM_CALCIUM_ION_HOMEOSTASIS	GOBP_ENDOPLASMIC_RETICULUM_CALCIUM_ION_HOMEOSTASIS	16	0.543982	1.24175	0.185629	1	1	25	tags=6%, list=0%, signal=6%	SELENOK
GOMF_ESTROGEN_RECEPTOR_BINDING	GOMF_ESTROGEN_RECEPTOR_BINDING	GOMF_ESTROGEN_RECEPTOR_BINDING	31	0.480004	1.24171	0.142857	1	1	2114	tags=32%, list=16%, signal=27%	DCAF1/DNAAF4/NRIP1/PPARGC1B/LCOR/NKX3-1/NSD1/LATS1/MED1/CNOT1
GOBP_CELLULAR_OXIDANT_DETOXIFICATION	GOBP_CELLULAR_OXIDANT_DETOXIFICATION	GOBP_CELLULAR_OXIDANT_DETOXIFICATION	59	0.437976	1.24149	0.137996	1	1	53	tags=7%, list=0%, signal=7%	SELENOW/SELENOF/SELENOS/SELENOT
HP_HYPOAMYLASEMIA	HP_HYPOAMYLASEMIA	HP_HYPOAMYLASEMIA	5	0.706696	1.24148	0.265107	1	1	362	tags=20%, list=3%, signal=19%	EFL1
HP_DECREASED_FACIAL_EXPRESSION	HP_DECREASED_FACIAL_EXPRESSION	HP_DECREASED_FACIAL_EXPRESSION	83	0.412364	1.24119	0.114019	1	1	3017	tags=34%, list=23%, signal=26%	MAP3K20/SELENON/MRE11/LARGE1/TWNK/KCNH1/PIEZO2/MAPT/SYNJ1/LRP12/LAMA2/FKTN/GIGYF2/REV3L/TECPR2/FMR1/DMXL2/KDM6A/DNAJC13/SLC16A2/EIF4G1/MEG3/POLG2/PLXND1/EIF2AK2/ATP7A/GFM2/KNSTRN
GOCC_CULLIN_RING_UBIQUITIN_LIGASE_COMPLEX	GOCC_CULLIN_RING_UBIQUITIN_LIGASE_COMPLEX	GOCC_CULLIN_RING_UBIQUITIN_LIGASE_COMPLEX	136	0.387107	1.24084	0.0788991	1	1	2216	tags=15%, list=17%, signal=13%	ELOB/ELOC/FBH1/DMAC2/DCAF1/COP1/PRKN/CCNF/BTRC/KBTBD8/FBXL19/LZTR1/CDC23/CUL2/CUL7/FBXO45/ZER1/KLHDC10/KLHL3/ZSWIM8/DET1
HP_ABNORMAL_OVARIAN_PHYSIOLOGY	HP_ABNORMAL_OVARIAN_PHYSIOLOGY	HP_ABNORMAL_OVARIAN_PHYSIOLOGY	55	0.440334	1.23997	0.132827	1	1	3863	tags=49%, list=29%, signal=35%	TWNK/STAG3/PMM2/GNRH1/LARS2/CASP10/INVS/MCM8/TAC3/MCM3AP/SPRY4/HS6ST1/FMR1/NBN/ATM/BMP4/AARS2/IQCB1/POLG2/NPHP1/RCBTB1/WDR11/EIF2B3/CEP164/NSMF/TTI2/CEP290
GOBP_PARKIN_MEDIATED_STIMULATION_OF_MITOPHAGY_IN_RESPONSE_TO_MITOCHONDRIAL_DEPOLARIZATION	GOBP_PARKIN_MEDIATED_STIMULATION_OF_MITOPHAGY_IN_RESPONSE_TO_MITOCHONDRIAL_DEPOLARIZATION	GOBP_PARKIN_MEDIATED_STIMULATION_OF_MITOPHAGY_IN_RESPONSE_TO_MITOCHONDRIAL_DEPOLARIZATION	4	0.738628	1.23982	0.25098	1	1	1341	tags=50%, list=10%, signal=45%	PRKN/VPS13C
HP_LIVER_ABSCESS	HP_LIVER_ABSCESS	HP_LIVER_ABSCESS	6	0.679334	1.23976	0.238462	1	1	2057	tags=67%, list=16%, signal=56%	CYBC1/NCF4/CTSC/IRAK4
HP_RECURRENT_SINUSITIS	HP_RECURRENT_SINUSITIS	HP_RECURRENT_SINUSITIS	29	0.484686	1.2396	0.139048	1	1	1217	tags=17%, list=9%, signal=16%	CFAP298/ADA2/DNAAF4/NCF4/ALMS1
GOBP_CEREBELLAR_PURKINJE_CELL_LAYER_FORMATION	GOBP_CEREBELLAR_PURKINJE_CELL_LAYER_FORMATION	GOBP_CEREBELLAR_PURKINJE_CELL_LAYER_FORMATION	11	0.592357	1.2396	0.210832	1	1	3001	tags=64%, list=23%, signal=49%	WHRN/LDB1/TTC21B/HERC1/AGTPBP1/RORA/ATP7A
GOMF_VIRION_BINDING	GOMF_VIRION_BINDING	GOMF_VIRION_BINDING	4	0.737962	1.2387	0.25098	1	1	322	tags=25%, list=2%, signal=24%	NECTIN1
GOBP_TRNA_WOBBLE_BASE_MODIFICATION	GOBP_TRNA_WOBBLE_BASE_MODIFICATION	GOBP_TRNA_WOBBLE_BASE_MODIFICATION	15	0.551968	1.23845	0.186275	1	1	1921	tags=27%, list=15%, signal=23%	ELP1/TRMT9B/ADAT2/ELP4
HP_TOE_CLINODACTYLY	HP_TOE_CLINODACTYLY	HP_TOE_CLINODACTYLY	72	0.422962	1.23844	0.120921	1	1	4234	tags=56%, list=32%, signal=38%	CCDC32/SALL1/GRIA4/MED12/RLIM/ZNF41/USP27X/ACSL4/MED13/TRIP12/PTPN23/DLG3/TCF20/ZNF711/XYLT1/FLI1/ZNF81/MID2/HUWE1/MADD/WDFY3/SATB2/HCFC1/MECP2/USP9X/ZMIZ1/KMT2E/DDX6/IL1RAPL1/BPTF/RPS6KA3/HTT/RNF6/TANC2/DACT1/TNRC6B/UBR7/ARHGEF6/JARID2/MAPK8IP3
HP_CLINODACTYLY_OF_THE_3RD_FINGER	HP_CLINODACTYLY_OF_THE_3RD_FINGER	HP_CLINODACTYLY_OF_THE_3RD_FINGER	3	0.770274	1.2383	0.268797	1	1	3017	tags=100%, list=23%, signal=77%	PKDCC/MEG3/KNSTRN
HP_POSTERIOR_FOSSA_CYST	HP_POSTERIOR_FOSSA_CYST	HP_POSTERIOR_FOSSA_CYST	10	0.60728	1.23826	0.212237	1	1	289	tags=20%, list=2%, signal=20%	WASHC5/LARGE1
GOBP_NEURON_INTRINSIC_APOPTOTIC_SIGNALING_PATHWAY_IN_RESPONSE_TO_OXIDATIVE_STRESS	GOBP_NEURON_INTRINSIC_APOPTOTIC_SIGNALING_PATHWAY_IN_RESPONSE_TO_OXIDATIVE_STRESS	GOBP_NEURON_INTRINSIC_APOPTOTIC_SIGNALING_PATHWAY_IN_RESPONSE_TO_OXIDATIVE_STRESS	5	0.704588	1.23778	0.269006	1	1	667	tags=20%, list=5%, signal=19%	PRKN
GOMF_HISTONE_H3_TRI_DI_MONOMETHYL_LYSINE_4_DEMETHYLASE_ACTIVITY	GOMF_HISTONE_H3_TRI_DI_MONOMETHYL_LYSINE_4_DEMETHYLASE_ACTIVITY	GOMF_HISTONE_H3_TRI_DI_MONOMETHYL_LYSINE_4_DEMETHYLASE_ACTIVITY	6	0.678247	1.23777	0.240385	1	1	2636	tags=67%, list=20%, signal=53%	RIOX1/KDM5D/KDM5C/KDM5A
HP_GASTROESOPHAGEAL_REFLUX	HP_GASTROESOPHAGEAL_REFLUX	HP_GASTROESOPHAGEAL_REFLUX	300	0.35456	1.2377	0.0431779	1	1	3188	tags=35%, list=24%, signal=27%	UFD1/BUD23/NEPRO/STN1/WASHC5/ELP1/NSD2/RETREG1/BICRA/NEXMIF/TWNK/KCNB1/SALL1/ERCC6/PIEZO2/SPTLC1/MED12/GABRA2/BRAF/ALMS1/SYNJ1/MT-ATP6/PIGN/SLC1A2/PTCH1/NIPBL/NUP214/KIAA0586/SZT2/CNTNAP1/ZNF699/SETD2/MBD5/KMT2A/LAMA2/KAT6A/STX1A/STAG2/FAM13A/SHROOM4/STAG1/NSD1/TAF1/SOX5/SYNGAP1/SEPSECS/TECPR2/HDAC8/CREBBP/SETD1B/HIVEP2/ATN1/NECAP1/MYO9A/COL7A1/FMR1/SEMA3E/DNM1/AP3B1/SPEN/AFF3/COL4A6/POLR2A/PI4KA…
HP_PRIMARY_PERITONEAL_CARCINOMA	HP_PRIMARY_PERITONEAL_CARCINOMA	HP_PRIMARY_PERITONEAL_CARCINOMA	11	0.59129	1.23736	0.216634	1	1	2311	tags=45%, list=18%, signal=37%	MRE11/BRCA2/PALB2/BRCA1/NBN
HP_ABNORMAL_PENIS_MORPHOLOGY	HP_ABNORMAL_PENIS_MORPHOLOGY	HP_ABNORMAL_PENIS_MORPHOLOGY	489	0.342369	1.23708	0.0187009	1	1	3983	tags=43%, list=30%, signal=31%	UFD1/BUD23/TOGARAM1/ADA2/WASHC5/RXYLT1/LARGE1/NSD2/BICRA/EVC/KCNH1/SALL1/ERCC6/CTC1/ARID1B/BRCA2/KANSL1/PIEZO2/FRAS1/FAT4/PHF6/MED12/GNRH1/MAP3K1/DCHS1/BRAF/MAMLD1/ALMS1/GATAD2B/INTU/EPG5/RLIM/POLE/PALB2/PIGN/WDR35/PTCH1/PCNT/POLR3A/POLR1B/SIN3A/TRRAP/TAC3/HOXA13/NIPBL/KIAA0586/ZNF699/SETD2/MBD5/ZEB2/NXN/FANCC/HERC1/PRKDC/STX1A/C2CD3/IFT172/KIAA1549/PIK3CA/GLI3/MAB21L2/ROBO1/KIF7/FKTN/RTTN/NSD1/S…
GOBP_REGULATION_OF_THE_FORCE_OF_HEART_CONTRACTION_BY_CHEMICAL_SIGNAL	GOBP_REGULATION_OF_THE_FORCE_OF_HEART_CONTRACTION_BY_CHEMICAL_SIGNAL	GOBP_REGULATION_OF_THE_FORCE_OF_HEART_CONTRACTION_BY_CHEMICAL_SIGNAL	2	0.836697	1.23704	0.232246	1	1	470	tags=50%, list=4%, signal=48%	GRK2
GOBP_POSITIVE_REGULATION_OF_RECEPTOR_CLUSTERING	GOBP_POSITIVE_REGULATION_OF_RECEPTOR_CLUSTERING	GOBP_POSITIVE_REGULATION_OF_RECEPTOR_CLUSTERING	6	0.677836	1.23702	0.244231	1	1	57	tags=17%, list=0%, signal=17%	MESD
GOBP_POSITIVE_REGULATION_OF_TOLERANCE_INDUCTION	GOBP_POSITIVE_REGULATION_OF_TOLERANCE_INDUCTION	GOBP_POSITIVE_REGULATION_OF_TOLERANCE_INDUCTION	7	0.651622	1.23678	0.22824	1	1	2456	tags=57%, list=19%, signal=46%	CD274/IDO1/HLA-G/ITCH
HP_MULTIPLE_RIB_FRACTURES	HP_MULTIPLE_RIB_FRACTURES	HP_MULTIPLE_RIB_FRACTURES	6	0.677624	1.23663	0.244231	1	1	58	tags=17%, list=0%, signal=17%	TENT5A
GOBP_NEGATIVE_REGULATION_OF_DNA_BIOSYNTHETIC_PROCESS	GOBP_NEGATIVE_REGULATION_OF_DNA_BIOSYNTHETIC_PROCESS	GOBP_NEGATIVE_REGULATION_OF_DNA_BIOSYNTHETIC_PROCESS	31	0.477919	1.23632	0.146617	1	1	1928	tags=35%, list=15%, signal=30%	TENT4B/STN1/TEN1/CTC1/GNL3L/DCP2/NAT10/XRN1/DACH1/BMPR2/HNRNPU
GOBP_REGULATION_OF_INTRACELLULAR_ESTROGEN_RECEPTOR_SIGNALING_PATHWAY	GOBP_REGULATION_OF_INTRACELLULAR_ESTROGEN_RECEPTOR_SIGNALING_PATHWAY	GOBP_REGULATION_OF_INTRACELLULAR_ESTROGEN_RECEPTOR_SIGNALING_PATHWAY	27	0.485197	1.23632	0.155769	1	1	3533	tags=41%, list=27%, signal=30%	CNOT9/DNAAF4/BRCA1/LATS1/MED1/CNOT1/VPS11/CNOT2/KMT2D/ISL1/KANK2
GOBP_PROTEIN_LOCALIZATION_TO_NUCLEAR_ENVELOPE	GOBP_PROTEIN_LOCALIZATION_TO_NUCLEAR_ENVELOPE	GOBP_PROTEIN_LOCALIZATION_TO_NUCLEAR_ENVELOPE	8	0.63386	1.23632	0.220273	1	1	344	tags=12%, list=3%, signal=12%	INTS13
GOBP_MONOCYTE_CHEMOTACTIC_PROTEIN_1_PRODUCTION	GOBP_MONOCYTE_CHEMOTACTIC_PROTEIN_1_PRODUCTION	GOBP_MONOCYTE_CHEMOTACTIC_PROTEIN_1_PRODUCTION	15	0.55101	1.2363	0.194118	1	1	94	tags=13%, list=1%, signal=13%	SELENOK/ERBIN
HP_MATERNAL_TERATOGENIC_EXPOSURE	HP_MATERNAL_TERATOGENIC_EXPOSURE	HP_MATERNAL_TERATOGENIC_EXPOSURE	3	0.768731	1.23582	0.268797	1	1	322	tags=33%, list=2%, signal=33%	NECTIN1
HP_INCREASED_FEMALE_LIBIDO	HP_INCREASED_FEMALE_LIBIDO	HP_INCREASED_FEMALE_LIBIDO	7	0.651002	1.2356	0.230174	1	1	3715	tags=86%, list=28%, signal=61%	GNRH1/TAC3/SPRY4/HS6ST1/WDR11/NSMF
HP_JOINT_HYPERMOBILITY	HP_JOINT_HYPERMOBILITY	HP_JOINT_HYPERMOBILITY	266	0.35797	1.23559	0.045614	1	1	3625	tags=38%, list=28%, signal=28%	UFD1/TENT5A/BUD23/SPART/CCDC32/TOGARAM1/NEPRO/ATRIP/KCNH1/KANSL1/GRIA4/PHF6/MED12/BRAF/MAMLD1/CDK13/RLIM/CENPE/WDR35/PTCH1/PCNT/LZTR1/RMRP/POLR3A/CSNK2A1/SIN3A/TET3/MED13/TRIP12/KMT2A/STX1A/PTPN23/CBL/PIK3CA/TRIP11/TCF20/NSD1/XYLT1/TAF1/PTPN22/HUWE1/FGD1/CUL7/ATR/CREBBP/DNMT3A/ATN1/PKDCC/MADD/WDFY3/KDM6A/COL5A2/SATB2/SON/USP9X/ZMIZ1/MEG3/SOS1/PGM3/COL5A1/GLI2/KDM1A/TRPS1/VPS13B/SLC26A2/IFT122/SEC…
HP_CORONARY_ARTERY_ANEURYSM	HP_CORONARY_ARTERY_ANEURYSM	HP_CORONARY_ARTERY_ANEURYSM	3	0.768557	1.23554	0.268797	1	1	1262	tags=67%, list=10%, signal=60%	PRKG1/LDLR
HP_LARGE_EARLOBE	HP_LARGE_EARLOBE	HP_LARGE_EARLOBE	22	0.502721	1.23539	0.190099	1	1	2859	tags=45%, list=22%, signal=36%	BICRA/PHF6/BRAF/ZEB2/PIK3CA/FGD1/SPEN/CDH11/DOCK7/SLC26A2
GOBP_ADAPTATION_OF_SIGNALING_PATHWAY	GOBP_ADAPTATION_OF_SIGNALING_PATHWAY	GOBP_ADAPTATION_OF_SIGNALING_PATHWAY	8	0.63326	1.23515	0.226121	1	1	855	tags=25%, list=7%, signal=23%	GRK2/GRK3
GOCC_MITOTIC_SPINDLE_MIDZONE	GOCC_MITOTIC_SPINDLE_MIDZONE	GOCC_MITOTIC_SPINDLE_MIDZONE	8	0.633256	1.23514	0.226121	1	1	3413	tags=62%, list=26%, signal=46%	CENPE/NUMA1/HNRNPU/KIF20B/RCC2
HP_GONADOTROPIN_DEFICIENCY	HP_GONADOTROPIN_DEFICIENCY	HP_GONADOTROPIN_DEFICIENCY	2	0.835302	1.23498	0.232246	1	1	2163	tags=100%, list=16%, signal=84%	GLI3/SEMA3E
GOBP_POSITIVE_REGULATION_OF_CELL_CELL_ADHESION_MEDIATED_BY_CADHERIN	GOBP_POSITIVE_REGULATION_OF_CELL_CELL_ADHESION_MEDIATED_BY_CADHERIN	GOBP_POSITIVE_REGULATION_OF_CELL_CELL_ADHESION_MEDIATED_BY_CADHERIN	7	0.650656	1.23495	0.230174	1	1	179	tags=14%, list=1%, signal=14%	AFDN
HP_NEOPLASM_OF_THE_ORAL_CAVITY	HP_NEOPLASM_OF_THE_ORAL_CAVITY	HP_NEOPLASM_OF_THE_ORAL_CAVITY	38	0.470371	1.23479	0.139048	1	1	4298	tags=58%, list=33%, signal=39%	CPLANE1/PTCH2/INTU/CASP10/APC/PTCH1/C2CD3/PIK3CA/KIF7/WRN/WDPCP/MSH6/SMO/DYNC2H1/AKT1/OCRL/KAT6B/KIAA0753/MSH2/BAP1/MDM4/MLH1
HP_SIMPLE_EAR	HP_SIMPLE_EAR	HP_SIMPLE_EAR	6	0.676562	1.2347	0.246154	1	1	475	tags=17%, list=4%, signal=16%	BICRA
HP_RENAL_TUBULAR_ATROPHY	HP_RENAL_TUBULAR_ATROPHY	HP_RENAL_TUBULAR_ATROPHY	15	0.550201	1.23449	0.194118	1	1	3512	tags=60%, list=27%, signal=44%	XPNPEP3/RPGRIP1L/GLIS2/CLCN5/VPS33A/TMEM67/MYO1E/NPHP1/CEP83
GOBP_MYELOID_PROGENITOR_CELL_DIFFERENTIATION	GOBP_MYELOID_PROGENITOR_CELL_DIFFERENTIATION	GOBP_MYELOID_PROGENITOR_CELL_DIFFERENTIATION	4	0.735422	1.23443	0.258824	1	1	3475	tags=100%, list=26%, signal=74%	DPF2/KIT/JAM3/MLF1
HP_FINGER_CLINODACTYLY	HP_FINGER_CLINODACTYLY	HP_FINGER_CLINODACTYLY	248	0.359069	1.23441	0.0645161	1	1	3655	tags=43%, list=28%, signal=31%	BUD23/CCDC32/CPLANE1/CCNQ/ATRIP/NEXMIF/EVC/SALL1/ARID1B/BRCA2/PIEZO2/MED12/BRAF/PALB2/CENPE/PIGN/WDR35/TRPV4/PCNT/LZTR1/TRRAP/HOXA13/NIPBL/MBD5/NXN/FANCC/KMT2A/STX1A/STAG2/CBL/TCF20/KIF7/STAG1/RFWD3/XYLT1/FANCA/FGD1/CUL7/MIA3/REV3L/ATR/BRCA1/BCOR/PHF21A/HDAC8/OGT/RNF216/CREBBP/PKDCC/SEMA3E/FZD2/SPEN/FANCM/SPECC1L/ZNF292/UBE3B/FANCI/ANKRD11/ERCC4/BMP4/MASP1/SATB2/YY1AP1/SRCAP/UBE2T/WNT5A/MECP2/SMA…
GOBP_GROWTH_HORMONE_SECRETION	GOBP_GROWTH_HORMONE_SECRETION	GOBP_GROWTH_HORMONE_SECRETION	6	0.676368	1.23434	0.246154	1	1	53	tags=17%, list=0%, signal=17%	SELENOT
GOBP_NEGATIVE_REGULATION_OF_GENE_EXPRESSION_EPIGENETIC	GOBP_NEGATIVE_REGULATION_OF_GENE_EXPRESSION_EPIGENETIC	GOBP_NEGATIVE_REGULATION_OF_GENE_EXPRESSION_EPIGENETIC	61	0.433663	1.23431	0.130019	1	1	3234	tags=52%, list=25%, signal=40%	UBR2/SIN3A/HELLS/ATF7IP/ZNF445/RIF1/PIK3CA/BAHD1/SAMD1/SETDB1/DNMT3A/ZDBF2/PHF8/SETDB2/L3MBTL3/ZNFX1/ZNF304/EZH1/MECP2/MBD2/CDK2/AXIN1/NRDE2/KDM1A/MBD3/BAZ2A/PHF2/CTR9/SCMH1/L3MBTL1/KMT2D/SUV39H1
GOBP_REGULATION_OF_DNA_METHYLATION	GOBP_REGULATION_OF_DNA_METHYLATION	GOBP_REGULATION_OF_DNA_METHYLATION	12	0.583712	1.23408	0.207031	1	1	2919	tags=58%, list=22%, signal=45%	RLF/KMT2A/PIK3CA/BRCA1/MECP2/MBD2/MBD3
GOBP_TELOMERE_MAINTENANCE	GOBP_TELOMERE_MAINTENANCE	GOBP_TELOMERE_MAINTENANCE	103	0.395969	1.23404	0.0756458	1	1	3977	tags=41%, list=30%, signal=29%	TENT4B/MRE11/STN1/TEN1/CTC1/BRCA2/CCNE2/GNL3L/DCP2/NAT10/UPF1/XRN1/SMG1/PRKDC/RIF1/WRN/HNRNPU/ATR/HDAC8/YLPM1/NBN/SMC5/ATM/ERCC4/PML/WRAP53/TNKS2/RFC1/DCLRE1A/XRCC5/TNKS/ATRX/SP100/USP7/TEP1/SMG6/DCLRE1B/SMARCAL1/EXOSC10/TNKS1BP1/FEN1/ZBTB48
GOBP_CHROMATIN_ORGANIZATION	GOBP_CHROMATIN_ORGANIZATION	GOBP_CHROMATIN_ORGANIZATION	396	0.346474	1.23403	0.0182295	1	1	4130	tags=46%, list=31%, signal=33%	SELENOF/BUD23/NSD3/BABAM2/ABRAXAS1/DCAF1/NSD2/RIOX1/CDAN1/ARID1B/KANSL1/UTY/ATAD2/CHD8/GATAD2B/IKZF1/SUPT6H/LIN54/UBR2/RLIM/DDX11/TET2/UPF1/LSM11/USP49/INO80D/KDM5D/RBL1/METTL4/BRPF1/SIN3A/DTX3L/TRRAP/UBN2/BRD8/HELLS/MYSM1/ATF7IP/TET3/SETD2/SUPT16H/SHPRH/MCM3AP/GATAD1/KMT2A/ZNF445/KAT6A/PSME4/TSPYL4/TADA2A/RIF1/CHD2/PIK3CA/NSD1/BAHD1/SAMD1/HNRNPU/SART3/MTHFR/TCF7L1/BRCA1/BCOR/HLTF/PHF21A/SETDB1/H…
HP_MENINGOENCEPHALOCELE	HP_MENINGOENCEPHALOCELE	HP_MENINGOENCEPHALOCELE	5	0.702345	1.23384	0.274854	1	1	289	tags=20%, list=2%, signal=20%	LARGE1
GOBP_NEGATIVE_REGULATION_OF_SYNAPSE_ASSEMBLY	GOBP_NEGATIVE_REGULATION_OF_SYNAPSE_ASSEMBLY	GOBP_NEGATIVE_REGULATION_OF_SYNAPSE_ASSEMBLY	3	0.767454	1.23377	0.270677	1	1	3054	tags=100%, list=23%, signal=77%	EPHA7/WNT5A/ROBO2
GOBP_REGULATION_OF_FERTILIZATION	GOBP_REGULATION_OF_FERTILIZATION	GOBP_REGULATION_OF_FERTILIZATION	7	0.649936	1.23358	0.232108	1	1	1302	tags=29%, list=10%, signal=26%	INTS13/CFAP69
GOBP_POSITIVE_REGULATION_OF_HISTONE_METHYLATION	GOBP_POSITIVE_REGULATION_OF_HISTONE_METHYLATION	GOBP_POSITIVE_REGULATION_OF_HISTONE_METHYLATION	41	0.464511	1.23352	0.145794	1	1	4129	tags=54%, list=31%, signal=37%	NSD3/KANSL1/KMT2A/RIF1/PAXIP1/BRCA1/OGT/AUTS2/ZNF304/HCFC1/MECP2/CTR9/KMT2E/SUV39H1/KANSL3/SMAD4/RNF20/RRP8/PAF1/NELFA/MTF2/JARID2
HP_FETAL_DISTRESS	HP_FETAL_DISTRESS	HP_FETAL_DISTRESS	39	0.467458	1.23322	0.148776	1	1	1224	tags=10%, list=9%, signal=9%	PLPBP/NDUFAF8/MT-ND3/IKZF1
GOCC_PERICILIARY_MEMBRANE_COMPARTMENT	GOCC_PERICILIARY_MEMBRANE_COMPARTMENT	GOCC_PERICILIARY_MEMBRANE_COMPARTMENT	3	0.767073	1.23316	0.270677	1	1	3059	tags=100%, list=23%, signal=77%	WHRN/KIFAP3/RP2
GOBP_HISTONE_H2A_K63_LINKED_UBIQUITINATION	GOBP_HISTONE_H2A_K63_LINKED_UBIQUITINATION	GOBP_HISTONE_H2A_K63_LINKED_UBIQUITINATION	4	0.734615	1.23308	0.260784	1	1	2682	tags=75%, list=20%, signal=60%	TRIP12/UBR5/RNF8
GOBP_HYALURONAN_CATABOLIC_PROCESS	GOBP_HYALURONAN_CATABOLIC_PROCESS	GOBP_HYALURONAN_CATABOLIC_PROCESS	7	0.649667	1.23307	0.232108	1	1	90	tags=14%, list=1%, signal=14%	CEMIP2
HP_FOCAL_IMPAIRED_AWARENESS_SEIZURE	HP_FOCAL_IMPAIRED_AWARENESS_SEIZURE	HP_FOCAL_IMPAIRED_AWARENESS_SEIZURE	70	0.423808	1.23299	0.128107	1	1	3152	tags=40%, list=24%, signal=31%	VPS35L/STRADA/KCNB1/PCDH19/DNM1L/SETD2/MBD5/DEPDC5/NSD1/SYNGAP1/SETD1B/HIVEP2/PNPLA8/VPS11/TSC2/DYNC1H1/CLTC/TAOK1/CUX1/MTOR/TBK1/TRPM3/DOCK7/TCF4/TSC1/ASH1L/POGZ/TBC1D24
GOMF_HISTONE_BINDING	GOMF_HISTONE_BINDING	GOMF_HISTONE_BINDING	184	0.369098	1.23295	0.0720412	1	1	4290	tags=52%, list=33%, signal=36%	HPF1/HDGFL2/ATAD2/PHF6/CHD8/MORC3/SUPT6H/SBNO2/USP49/NCAPD2/HINFP/SPIN4/DTX3L/MYSM1/MCM3AP/KMT2A/NCAPD3/KAT6A/PSME4/TSPYL4/CHD2/TP53BP1/TAF1/SAMD1/TONSL/ZMYND8/SART3/MSH6/CBX5/FMR1/PYGO1/DPF2/SFMBT2/BRD1/PHF8/ATAD2B/SPTY2D1/SPIN2A/L3MBTL3/CDYL2/PHC1/SPIN3/NASP/IPO7/WRAP53/SRCAP/KDM5A/YEATS2/SCML1/RNF8/SMARCA2/SMARCC2/WDR5B/USP15/PHC3/SBNO1/PARP9/BAZ2A/PHF13/PHF2/KMT2E/SCMH1/AASS/UIMC1/L3MBTL1/KMT…
GOMF_CATALYTIC_ACTIVITY_ACTING_ON_RNA	GOMF_CATALYTIC_ACTIVITY_ACTING_ON_RNA	GOMF_CATALYTIC_ACTIVITY_ACTING_ON_RNA	309	0.352827	1.23288	0.0297078	1	1	3849	tags=34%, list=29%, signal=25%	BUD23/INTS11/TUT4/MTREX/TUT7/TENT2/RIDA/MRPL58/MRM2/QTRT2/MRM3/TRMT9B/DDX3Y/DDX47/RNASEK/MRM1/LARS2/DCP2/DDX39B/POLR1A/UPF1/TRNT1/POLR3B/TRMT5/RMRP/CRCP/POLR3A/POLR1B/METTL4/XRN1/RPP21/POP1/DHX8/DICER1/NSUN6/AQR/SEPSECS/WARS2/DDX58/METTL6/DHX57/GATC/CNOT1/POLR2J2/DIS3/TRDMT1/DDX23/FANCM/MEPCE/DDX52/POLR2A/DHX33/RPP14/KHNYN/METTL14/DDX17/TGS1/PUS3/POLR3K/AARS2/RPAP1/AGO3/EDC3/HARS2/METTL2B/DDX3X/R…
HP_CONTIGUOUS_GENE_SYNDROME	HP_CONTIGUOUS_GENE_SYNDROME	HP_CONTIGUOUS_GENE_SYNDROME	1	0.920744	1.23284	0.172161	1	1	1041	tags=100%, list=8%, signal=92%	KANSL1
HP_HYPOTHALAMIC_HAMARTOMA	HP_HYPOTHALAMIC_HAMARTOMA	HP_HYPOTHALAMIC_HAMARTOMA	10	0.604623	1.23284	0.219885	1	1	2293	tags=40%, list=17%, signal=33%	CPLANE1/GLI3/KIF7/SMO
HP_LONG_EYELASHES	HP_LONG_EYELASHES	HP_LONG_EYELASHES	81	0.410838	1.23275	0.132216	1	1	3534	tags=48%, list=27%, signal=35%	TENT5A/BICRA/KCNH1/ARID1B/NIPBL/ZNF699/NXN/KMT2A/MAB21L2/STAG1/TAF1/BRCA1/RUSC2/HDAC8/CREBBP/MADD/FZD2/SPEN/ARID1A/KDM6A/VPS33A/SRCAP/WNT5A/SMARCA2/SMARCC2/DOCK7/CNOT2/PREPL/VPS13B/SMC1A/SEC31A/MOGS/FBXO11/CLP1/EXOC8/KMT2D/OTUD6B/MAF/PACS1
GOBP_REGULATION_OF_MACROPHAGE_APOPTOTIC_PROCESS	GOBP_REGULATION_OF_MACROPHAGE_APOPTOTIC_PROCESS	GOBP_REGULATION_OF_MACROPHAGE_APOPTOTIC_PROCESS	6	0.675413	1.2326	0.25	1	1	41	tags=17%, list=0%, signal=17%	SELENOS
GOBP_POSITIVE_REGULATION_OF_RESPONSE_TO_OXIDATIVE_STRESS	GOBP_POSITIVE_REGULATION_OF_RESPONSE_TO_OXIDATIVE_STRESS	GOBP_POSITIVE_REGULATION_OF_RESPONSE_TO_OXIDATIVE_STRESS	8	0.631894	1.23248	0.226121	1	1	118	tags=12%, list=1%, signal=12%	SELENON
GOMF_ATP_DEPENDENT_ACTIVITY_ACTING_ON_RNA	GOMF_ATP_DEPENDENT_ACTIVITY_ACTING_ON_RNA	GOMF_ATP_DEPENDENT_ACTIVITY_ACTING_ON_RNA	67	0.425598	1.23186	0.127168	1	1	5961	tags=79%, list=45%, signal=43%	MTREX/DDX3Y/DDX47/DDX39B/DDX11/UPF1/DHX8/AQR/DDX58/DHX57/DDX23/FANCM/DDX52/DHX33/DDX17/DDX3X/DDX27/DDX50/DDX60/DDX60L/DDX6/DHX37/DDX46/DDX55/G3BP1/DDX10/DDX49/DHX38/DHX40/SUPV3L1/DDX24/DDX19A/DDX18/SNRNP200/HELZ2/DDX21/DHX35/IFIH1/DHX9/MOV10/DDX31/DHX15/IGHMBP2/DHX16/DHX36/DHX29/DDX5/DDX59/DHX34/DDX42/DHX30/DDX1/SKIV2L
HP_OVERFOLDING_OF_THE_SUPERIOR_HELICES	HP_OVERFOLDING_OF_THE_SUPERIOR_HELICES	HP_OVERFOLDING_OF_THE_SUPERIOR_HELICES	5	0.701115	1.23168	0.274854	1	1	983	tags=40%, list=7%, signal=37%	BICRA/SALL1
GOBP_SNO_S_RNA_METABOLIC_PROCESS	GOBP_SNO_S_RNA_METABOLIC_PROCESS	GOBP_SNO_S_RNA_METABOLIC_PROCESS	13	0.571397	1.23145	0.201942	1	1	141	tags=8%, list=1%, signal=8%	TENT4B
HP_APLASIA_HYPOPLASIA_OF_THE_LUNGS	HP_APLASIA_HYPOPLASIA_OF_THE_LUNGS	HP_APLASIA_HYPOPLASIA_OF_THE_LUNGS	100	0.397237	1.23135	0.0966543	1	1	2964	tags=35%, list=23%, signal=27%	ATP5F1A/TENT5A/NSD2/EVC/PIEZO2/FRAS1/INTU/LIFR/RLIM/INVS/PIGN/TTC21B/WDR35/TRPV4/KIAA0586/IFT172/TRIP11/MUSK/BCOR/NEK8/CEP120/SPECC1L/SMO/IFT80/IFT140/SON/AARS2/RET/DYNC2H1/MEG3/GLI2/SLC26A2/CSPP1/PLXND1/WNT4
GOMF_PEPTIDASE_ACTIVATOR_ACTIVITY	GOMF_PEPTIDASE_ACTIVATOR_ACTIVITY	GOMF_PEPTIDASE_ACTIVATOR_ACTIVITY	37	0.468799	1.23133	0.144465	1	1	88	tags=8%, list=1%, signal=8%	RACK1/BEX3/VSIR
HP_DEFORMED_RIB_CAGE	HP_DEFORMED_RIB_CAGE	HP_DEFORMED_RIB_CAGE	6	0.674647	1.2312	0.25	1	1	362	tags=17%, list=3%, signal=16%	EFL1
GOBP_MRNA_METHYLATION	GOBP_MRNA_METHYLATION	GOBP_MRNA_METHYLATION	16	0.539349	1.23118	0.191617	1	1	5715	tags=81%, list=44%, signal=46%	VIRMA/CBLL1/METTL14/METTL16/CMTR1/ZC3H13/TRMT10C/METTL8/METTL3/CMTR2/PCIF1/TRMT6/TRMT61B
GOBP_NEGATIVE_REGULATION_OF_INTERLEUKIN_17_PRODUCTION	GOBP_NEGATIVE_REGULATION_OF_INTERLEUKIN_17_PRODUCTION	GOBP_NEGATIVE_REGULATION_OF_INTERLEUKIN_17_PRODUCTION	9	0.625688	1.23111	0.217391	1	1	88	tags=11%, list=1%, signal=11%	VSIR
GOBP_TELOMERE_ORGANIZATION	GOBP_TELOMERE_ORGANIZATION	GOBP_TELOMERE_ORGANIZATION	106	0.394118	1.23108	0.082243	1	1	2676	tags=27%, list=20%, signal=22%	TENT4B/MRE11/STN1/TEN1/CTC1/BRCA2/CCNE2/GNL3L/DCP2/NAT10/UPF1/XRN1/SMG1/PRKDC/RIF1/WRN/HNRNPU/ATR/HDAC8/YLPM1/NBN/SMC5/ATM/ERCC4/PML/WRAP53/EZH1/TNKS2/RFC1
HP_ABNORMAL_MUSCLE_FIBER_ALPHA_DYSTROGLYCAN	HP_ABNORMAL_MUSCLE_FIBER_ALPHA_DYSTROGLYCAN	HP_ABNORMAL_MUSCLE_FIBER_ALPHA_DYSTROGLYCAN	8	0.631019	1.23078	0.226121	1	1	289	tags=12%, list=2%, signal=12%	LARGE1
GOMF_PROTEIN_PHOSPHATASE_2A_BINDING	GOMF_PROTEIN_PHOSPHATASE_2A_BINDING	GOMF_PROTEIN_PHOSPHATASE_2A_BINDING	23	0.504311	1.2307	0.17418	1	1	2743	tags=39%, list=21%, signal=31%	PTPA/MAPT/BOD1L1/MFHAS1/PPME1/SMG7/RPS6KB1/DAB2IP/CTTNBP2NL
HP_RENAL_HYPOPLASIA	HP_RENAL_HYPOPLASIA	HP_RENAL_HYPOPLASIA	87	0.405735	1.23067	0.121442	1	1	3254	tags=45%, list=25%, signal=34%	UFD1/BUD23/SALL1/ERCC6/CENPF/ARID1B/PIEZO2/FRAS1/FAT4/DCHS1/INTU/WDR35/PPP1R15B/TRRAP/NIPBL/ZNF699/STX1A/GLI3/RFWD3/BCOR/ATN1/CEP120/SEMA3E/MDM2/AFF3/FANCI/TTC37/IFT80/BMP4/DYNC2H1/FANCF/SEC24C/ROBO2/CLIP2/FGFR2/RREB1/LRP4/ERCC8/MBTPS2
GOBP_TONGUE_MORPHOGENESIS	GOBP_TONGUE_MORPHOGENESIS	GOBP_TONGUE_MORPHOGENESIS	4	0.733098	1.23053	0.260784	1	1	2079	tags=50%, list=16%, signal=42%	INTU/WDPCP
GOMF_TRANSCRIPTION_COREGULATOR_BINDING	GOMF_TRANSCRIPTION_COREGULATOR_BINDING	GOMF_TRANSCRIPTION_COREGULATOR_BINDING	91	0.402713	1.23051	0.106742	1	1	2826	tags=26%, list=22%, signal=21%	ELOB/ELOC/TRAPPC2B/NR1D1/PER3/LCOR/SP1/TFAM/TRERF1/WIZ/PPARD/PHF12/MED1/PER2/CREBBP/RXRA/CCNT2/FOS/ZNF618/ZNF644/RUNX3/CHD4/CNOT2/RORA
HP_APLASIA_HYPOPLASIA_OF_THE_EAR	HP_APLASIA_HYPOPLASIA_OF_THE_EAR	HP_APLASIA_HYPOPLASIA_OF_THE_EAR	123	0.389288	1.23026	0.090566	1	1	3734	tags=41%, list=28%, signal=30%	ADA2/LARGE1/NSD2/PAM16/SALL1/FAT4/MED12/DCHS1/ABHD5/INTU/POLR1A/DDX11/POLE/PIGN/PCNT/POLR1B/HOXA13/MBD5/STAG2/PIK3CA/GLI3/FKTN/HDAC8/CNOT1/SEMA3E/SPEN/ADNP/TTC37/SMARCA2/MEG3/FANCF/FBXO11/FGFR2/SETD1A/DHODH/SIX5/LUZP1/RPS28/BPTF/ATRX/CHUK/OTUD6B/MAF/NIN/UBE4B/FKRP/POLA1/FANCL/SMAD4/TCOF1/DACT1
GOBP_NEGATIVE_REGULATION_OF_INTERLEUKIN_10_PRODUCTION	GOBP_NEGATIVE_REGULATION_OF_INTERLEUKIN_10_PRODUCTION	GOBP_NEGATIVE_REGULATION_OF_INTERLEUKIN_10_PRODUCTION	11	0.587765	1.22999	0.226306	1	1	1285	tags=27%, list=10%, signal=25%	VSIR/CD274/IDO1
GOBP_G1_TO_G0_TRANSITION	GOBP_G1_TO_G0_TRANSITION	GOBP_G1_TO_G0_TRANSITION	14	0.558221	1.22997	0.207436	1	1	1058	tags=21%, list=8%, signal=20%	RIDA/STRADA/RNF112
HP_MODERATE_SENSORINEURAL_HEARING_IMPAIRMENT	HP_MODERATE_SENSORINEURAL_HEARING_IMPAIRMENT	HP_MODERATE_SENSORINEURAL_HEARING_IMPAIRMENT	23	0.503872	1.22963	0.17623	1	1	3452	tags=61%, list=26%, signal=45%	MED12/ZNF41/USP27X/ACSL4/DLG3/ZNF711/ZNF81/MID2/PNPLA8/HCFC1/MECP2/USP9X/IL1RAPL1/RPS6KA3
HP_LYMPHOPENIA	HP_LYMPHOPENIA	HP_LYMPHOPENIA	86	0.40588	1.22957	0.126415	1	1	3963	tags=47%, list=30%, signal=33%	CYBC1/ADA2/ADAMTS3/FAT4/SP110/IKZF1/IL7R/EPG5/CASP10/TRNT1/RMRP/CD81/HELLS/MYSM1/TNFAIP3/TPP2/IL7/NFKB2/SEMA3E/RIPK1/NBN/ATM/TCF3/TTC37/PGM3/STK4/KNSTRN/ACP5/EXTL3/IKBKB/MYD88/CD3G/SRP54/SYK/SMARCAL1/SAMD9/STAT1/TTI2/RFX5/JAK3
GOMF_PEROXISOME_TARGETING_SEQUENCE_BINDING	GOMF_PEROXISOME_TARGETING_SEQUENCE_BINDING	GOMF_PEROXISOME_TARGETING_SEQUENCE_BINDING	3	0.764711	1.22936	0.274436	1	1	109	tags=33%, list=1%, signal=33%	BABAM2
GOBP_HISTONE_H4_K20_METHYLATION	GOBP_HISTONE_H4_K20_METHYLATION	GOBP_HISTONE_H4_K20_METHYLATION	12	0.581441	1.22928	0.210938	1	1	4411	tags=67%, list=34%, signal=44%	NSD2/NSD1/BRCA1/KMT5A/ARID4A/SMYD5/KMT5B/ARID4B
GOBP_DETECTION_OF_MECHANICAL_STIMULUS_INVOLVED_IN_SENSORY_PERCEPTION	GOBP_DETECTION_OF_MECHANICAL_STIMULUS_INVOLVED_IN_SENSORY_PERCEPTION	GOBP_DETECTION_OF_MECHANICAL_STIMULUS_INVOLVED_IN_SENSORY_PERCEPTION	13	0.570362	1.22922	0.201942	1	1	1976	tags=38%, list=15%, signal=33%	WHRN/PJVK/PIEZO2/ITGA2/BACE1
HP_INTRAUTERINE_GROWTH_RETARDATION	HP_INTRAUTERINE_GROWTH_RETARDATION	HP_INTRAUTERINE_GROWTH_RETARDATION	379	0.34734	1.22918	0.0176692	1	1	4032	tags=39%, list=31%, signal=28%	ATP5F1A/UFD1/MESD/TENT5A/NDUFAF8/STN1/WASHC5/NSD2/CCNQ/ATRIP/EVC/ERCC6/CTC1/ARID1B/BRCA2/MT-ND3/KANSL1/PIEZO2/BRAF/GATAD2B/LARS2/LIFR/DDX11/POLE/PALB2/CENPE/PPP1R15B/PTCH1/PCNT/POLR3A/BRPF1/SIN3A/NIPBL/ZNF699/FANCC/PRKDC/KMT2A/KAT6A/GLI3/TFAM/FKTN/STAG1/RTTN/RFWD3/XYLT1/TAF1/FLI1/FANCA/TONSL/MUSK/CUL7/MTHFR/ATR/BRCA1/HDAC8/CREBBP/WARS2/DNMT3A/GATC/CNOT1/FMR1/DPF2/MADD/SEMA3E/FANCM/ARID1A/FANCI/KD…
GOBP_DOUBLE_STRAND_BREAK_REPAIR_VIA_SYNTHESIS_DEPENDENT_STRAND_ANNEALING	GOBP_DOUBLE_STRAND_BREAK_REPAIR_VIA_SYNTHESIS_DEPENDENT_STRAND_ANNEALING	GOBP_DOUBLE_STRAND_BREAK_REPAIR_VIA_SYNTHESIS_DEPENDENT_STRAND_ANNEALING	3	0.764346	1.22877	0.276316	1	1	2243	tags=67%, list=17%, signal=55%	RAD52/FANCM
GOBP_GERM_CELL_DEVELOPMENT	GOBP_GERM_CELL_DEVELOPMENT	GOBP_GERM_CELL_DEVELOPMENT	140	0.383874	1.22873	0.0797774	1	1	3283	tags=34%, list=25%, signal=25%	SELENOF/NECTIN2/TUT4/TUT7/MARF1/NECTIN3/WASHC5/FSIP2/ARMC2/BRCA2/DND1/ZFY/SMAD5/CFAP69/NANOS1/STRBP/FANCC/PRDM1/CFAP44/PSME4/PAQR5/TMF1/RPS6KA2/PRKACA/PYGO1/RPS6KB1/DNAH1/ATM/FNDC3A/BMP4/KIT/MTOR/RNF8/SMARCA2/PDE5A/IQCG/REC8/ZNF830/CCDC136/WNT4/CEP57/SIX5/KDM3A/KMT2D/AKT1/JAM3/TTC21A
GOMF_ENDODEOXYRIBONUCLEASE_ACTIVITY_PRODUCING_5_PHOSPHOMONOESTERS	GOMF_ENDODEOXYRIBONUCLEASE_ACTIVITY_PRODUCING_5_PHOSPHOMONOESTERS	GOMF_ENDODEOXYRIBONUCLEASE_ACTIVITY_PRODUCING_5_PHOSPHOMONOESTERS	9	0.624474	1.22872	0.217391	1	1	2154	tags=56%, list=16%, signal=46%	ZGRF1/GEN1/DICER1/FAN1/DNASE1
GOBP_TRANS_SYNAPTIC_SIGNALING_MODULATING_SYNAPTIC_TRANSMISSION	GOBP_TRANS_SYNAPTIC_SIGNALING_MODULATING_SYNAPTIC_TRANSMISSION	GOBP_TRANS_SYNAPTIC_SIGNALING_MODULATING_SYNAPTIC_TRANSMISSION	7	0.6472	1.22839	0.239845	1	1	203	tags=29%, list=2%, signal=28%	GUCY1A1/GUCY1B1
GOBP_CYTOPLASMIC_MICROTUBULE_ORGANIZATION	GOBP_CYTOPLASMIC_MICROTUBULE_ORGANIZATION	GOBP_CYTOPLASMIC_MICROTUBULE_ORGANIZATION	43	0.456015	1.22816	0.163873	1	1	4896	tags=60%, list=37%, signal=38%	CCDC88A/MAPT/TPPP/NUMA1/TRPV4/IFT172/CAMSAP2/CEP120/CEP126/SLK/DYNC1H1/PCM1/AXIN1/DST/CLIP2/WDR73/TUBGCP5/TUBGCP2/TUBGCP4/DLG1/CENPJ/TUBGCP6/LIMK2/CLASP1/KPNB1/DCTN1
GOBP_PROTEIN_LOCALIZATION_TO_NUCLEOLUS	GOBP_PROTEIN_LOCALIZATION_TO_NUCLEOLUS	GOBP_PROTEIN_LOCALIZATION_TO_NUCLEOLUS	12	0.580861	1.22805	0.210938	1	1	346	tags=17%, list=3%, signal=16%	NOP53/UTP25
GOBP_POSITIVE_REGULATION_OF_INTERLEUKIN_2_PRODUCTION	GOBP_POSITIVE_REGULATION_OF_INTERLEUKIN_2_PRODUCTION	GOBP_POSITIVE_REGULATION_OF_INTERLEUKIN_2_PRODUCTION	18	0.519147	1.22802	0.21881	1	1	2839	tags=44%, list=22%, signal=35%	PLCG2/IL1B/PDE4B/TRAF6/CD4/GLMN/ABL1/PDE4D
GOBP_MITOCHONDRIAL_PROTEIN_CATABOLIC_PROCESS	GOBP_MITOCHONDRIAL_PROTEIN_CATABOLIC_PROCESS	GOBP_MITOCHONDRIAL_PROTEIN_CATABOLIC_PROCESS	5	0.698959	1.22789	0.276803	1	1	1470	tags=40%, list=11%, signal=36%	AFG1L/YME1L1
GOBP_TOLERANCE_INDUCTION	GOBP_TOLERANCE_INDUCTION	GOBP_TOLERANCE_INDUCTION	15	0.547109	1.22755	0.205882	1	1	2947	tags=47%, list=22%, signal=36%	CD274/IDO1/HLA-G/PHLPP1/TNFAIP3/ITCH/LGALS9
GOBP_ESTABLISHMENT_OR_MAINTENANCE_OF_BIPOLAR_CELL_POLARITY	GOBP_ESTABLISHMENT_OR_MAINTENANCE_OF_BIPOLAR_CELL_POLARITY	GOBP_ESTABLISHMENT_OR_MAINTENANCE_OF_BIPOLAR_CELL_POLARITY	36	0.46854	1.22726	0.166045	1	1	2831	tags=31%, list=22%, signal=24%	ERBIN/PATJ/CRB2/DLG2/FAT1/DLG3/MYO9A/RAP2A/LIN7C/WNT5A/MTCL1
HP_NASAL_SPEECH	HP_NASAL_SPEECH	HP_NASAL_SPEECH	95	0.398614	1.22712	0.111732	1	1	3123	tags=34%, list=24%, signal=26%	UFD1/CCDC32/SELENON/ESS2/NECTIN1/KANSL1/GRIA4/MED12/LIFR/RLIM/PCNT/LRP12/MED13/TRIP12/PTPN23/TCF20/HUWE1/DGCR8/MYO9A/MADD/WDFY3/PHF8/COL13A1/BMP4/SRCAP/ZMIZ1/CNOT2/PREPL/SEC24C/KMT2E/DDX6/RREB1
GOBP_REGULATION_OF_ATTACHMENT_OF_SPINDLE_MICROTUBULES_TO_KINETOCHORE	GOBP_REGULATION_OF_ATTACHMENT_OF_SPINDLE_MICROTUBULES_TO_KINETOCHORE	GOBP_REGULATION_OF_ATTACHMENT_OF_SPINDLE_MICROTUBULES_TO_KINETOCHORE	11	0.586329	1.22698	0.230174	1	1	3413	tags=64%, list=26%, signal=47%	ECT2/APC/SPAG5/HNRNPU/CCNB1/KNSTRN/RCC2
HP_RETINAL_TELANGIECTASIA	HP_RETINAL_TELANGIECTASIA	HP_RETINAL_TELANGIECTASIA	23	0.502723	1.22683	0.178279	1	1	3777	tags=48%, list=29%, signal=34%	STN1/CTC1/MT-ATP6/MT-ND6/MT-ND4L/MT-CYB/MT-CO3/MT-ND1/FZD4/SMAD4/TSPAN12
HP_SINGLE_TRANSVERSE_PALMAR_CREASE	HP_SINGLE_TRANSVERSE_PALMAR_CREASE	HP_SINGLE_TRANSVERSE_PALMAR_CREASE	118	0.389512	1.22657	0.0914286	1	1	3983	tags=44%, list=30%, signal=31%	NECTIN1/NSD2/NEXMIF/ARID1B/PIEZO2/MED12/LIFR/DDX11/APC/SIN3A/NIPBL/NXN/TCF12/NBAS/STAG1/XYLT1/FGD1/SEPSECS/ATR/HDAC8/CREBBP/PKDCC/AFF3/ZNF292/UBE3B/ANKRD11/ADNP/ITCH/BMP4/MEG3/TCF4/TRPS1/VPS13B/SMC1A/IFT122/CEP57/HDAC4/FGFR2/EXTL3/EXT1/DIS3L2/PEX1/SMARCAD1/RPS6KA3/PACS1/KAT6B/WAC/DOCK6/FGFRL1/EHMT1/SMC3/UBR7
HP_LARGE_FACE	HP_LARGE_FACE	HP_LARGE_FACE	210	0.362889	1.22655	0.0778547	1	1	3989	tags=47%, list=30%, signal=33%	UFD1/MAP3K20/CCDC32/SELENON/CPLANE1/STRADA/ERCC6/KANSL1/PTCH2/GRIA4/PMM2/MED12/BRWD3/BRAF/RLIM/APC/RPGRIP1L/PTCH1/RMRP/SIN3A/KIAA0586/TET3/SETD2/MED13/HERC1/TRIP12/KAT6A/PTPN23/NBAS/TCF20/KIF7/ZNF711/NSD1/TAF1/MID2/HUWE1/SYNGAP1/TONSL/ASXL2/PIBF1/BCOR/RUSC2/CEP120/PRKACA/MYO9A/FMR1/MADD/WDFY3/PHF8/SPEN/UBE3B/ANKRD11/ERCC4/AHI1/COL13A1/SATB2/SLC16A2/ZMIZ1/DDX3X/PDE4D/CSPP1/SEC24C/INPP5E/CEP57/FBXO…
GOBP_NEGATIVE_REGULATION_OF_TOLL_LIKE_RECEPTOR_2_SIGNALING_PATHWAY	GOBP_NEGATIVE_REGULATION_OF_TOLL_LIKE_RECEPTOR_2_SIGNALING_PATHWAY	GOBP_NEGATIVE_REGULATION_OF_TOLL_LIKE_RECEPTOR_2_SIGNALING_PATHWAY	3	0.762812	1.22631	0.276316	1	1	1596	tags=67%, list=12%, signal=59%	MFHAS1/TNFAIP3
HP_ABNORMAL_GLOMERULAR_MESANGIAL_CELLULARITY	HP_ABNORMAL_GLOMERULAR_MESANGIAL_CELLULARITY	HP_ABNORMAL_GLOMERULAR_MESANGIAL_CELLULARITY	4	0.730466	1.22612	0.268627	1	1	144	tags=25%, list=1%, signal=25%	KIRREL1
GOCC_SIN3_TYPE_COMPLEX	GOCC_SIN3_TYPE_COMPLEX	GOCC_SIN3_TYPE_COMPLEX	11	0.58585	1.22598	0.230174	1	1	1882	tags=36%, list=14%, signal=31%	SINHCAF/CSNK2A1/SIN3A/PHF12
HP_ABNORMAL_5TH_FINGER_MORPHOLOGY	HP_ABNORMAL_5TH_FINGER_MORPHOLOGY	HP_ABNORMAL_5TH_FINGER_MORPHOLOGY	310	0.350735	1.22573	0.0400407	1	1	3980	tags=47%, list=30%, signal=33%	BUD23/CCDC32/CCNQ/ATRIP/NEXMIF/EVC/SALL1/ARID1B/BRCA2/ZNF141/PIEZO2/BRAF/LIFR/PALB2/CENPE/PIGN/TTC21B/WDR35/RPGRIP1L/TRPV4/KIAA0825/PCNT/LZTR1/TRRAP/HOXA13/NIPBL/MBD5/NXN/FANCC/KMT2A/STX1A/STAG2/CBL/C2CD3/IFT172/GLI3/TCF20/KIF7/STAG1/RFWD3/XYLT1/FANCA/FGD1/CUL7/MIA3/REV3L/ATR/BRCA1/BCOR/PHF21A/HDAC8/OGT/RNF216/CREBBP/CEP120/WDPCP/PKDCC/DPF2/SEMA3E/CCND2/FZD2/SPEN/MEGF8/FANCM/SPECC1L/ZNF292/ARID1A…
GOBP_FC_EPSILON_RECEPTOR_SIGNALING_PATHWAY	GOBP_FC_EPSILON_RECEPTOR_SIGNALING_PATHWAY	GOBP_FC_EPSILON_RECEPTOR_SIGNALING_PATHWAY	15	0.546264	1.22566	0.209804	1	1	3740	tags=60%, list=28%, signal=43%	PLCG2/MAPK10/MAP3K1/TRAF6/SOS1/FER/IKBKB/PLCG1/SYK
HP_OLIGOMENORRHEA	HP_OLIGOMENORRHEA	HP_OLIGOMENORRHEA	24	0.498749	1.2256	0.177778	1	1	2415	tags=29%, list=18%, signal=24%	CAVIN1/ERCC6/LARS2/PHKA2/RNF216/FANCM/FOS
HP_HYPERCONVEX_FINGERNAILS	HP_HYPERCONVEX_FINGERNAILS	HP_HYPERCONVEX_FINGERNAILS	6	0.671524	1.2255	0.253846	1	1	360	tags=17%, list=3%, signal=16%	NSD2
HP_NO_SOCIAL_INTERACTION	HP_NO_SOCIAL_INTERACTION	HP_NO_SOCIAL_INTERACTION	3	0.762271	1.22544	0.276316	1	1	3122	tags=100%, list=24%, signal=76%	GFM2/EXTL3/ACOX1
HP_BRACHYDACTYLY	HP_BRACHYDACTYLY	HP_BRACHYDACTYLY	247	0.356711	1.22533	0.0694915	1	1	3980	tags=47%, list=30%, signal=33%	SPART/CCDC32/CPLANE1/NEPRO/WASHC5/EVC/PTCH2/MED12/BRAF/RLIM/PIGN/TTC21B/WDR35/TRPV4/PTCH1/PCNT/LZTR1/RMRP/CSNK2A1/SIN3A/HOXA13/POP1/MYSM1/KIAA0586/NXN/KAT6A/CBL/TCF12/NBAS/IFT172/PIK3CA/GLI3/TRIP11/KIF7/HUWE1/FGD1/TONSL/NOTCH1/REV3L/CEP120/GHR/DPF2/SEMA3E/FZD2/SPEN/MEGF8/SPECC1L/ARID1A/KDM6A/ADNP/IFT80/BMP4/IFT140/CDH11/FAM111A/KDM5C/YY1AP1/SRCAP/WNT5A/DYNC2H1/ZMIZ1/SMARCA2/SOS1/PGM3/ARID2/GLI2/K…
GOBP_MACROPHAGE_APOPTOTIC_PROCESS	GOBP_MACROPHAGE_APOPTOTIC_PROCESS	GOBP_MACROPHAGE_APOPTOTIC_PROCESS	8	0.628182	1.22524	0.230019	1	1	41	tags=12%, list=0%, signal=12%	SELENOS
GOBP_ACTIVATION_OF_INNATE_IMMUNE_RESPONSE	GOBP_ACTIVATION_OF_INNATE_IMMUNE_RESPONSE	GOBP_ACTIVATION_OF_INNATE_IMMUNE_RESPONSE	34	0.466631	1.22518	0.169429	1	1	2586	tags=38%, list=20%, signal=31%	TOMM70/CGAS/PLCG2/SIN3A/PRKDC/TLR4/CREBBP/IFI16/TRAF6/FFAR2/ZNFX1/TRIM5/TBK1
HP_MYOPATHIC_FACIES	HP_MYOPATHIC_FACIES	HP_MYOPATHIC_FACIES	26	0.485399	1.22511	0.189453	1	1	1710	tags=23%, list=13%, signal=20%	MAP3K20/SELENON/KCNH1/PIEZO2/LRP12/LAMA2
HP_RETINAL_ARTERIAL_TORTUOSITY	HP_RETINAL_ARTERIAL_TORTUOSITY	HP_RETINAL_ARTERIAL_TORTUOSITY	12	0.579313	1.22478	0.212891	1	1	3461	tags=58%, list=26%, signal=43%	SELENOI/MT-ATP6/MT-ND6/MT-ND4L/MT-CYB/MT-CO3/MT-ND1
HP_CONGENITAL_NYSTAGMUS	HP_CONGENITAL_NYSTAGMUS	HP_CONGENITAL_NYSTAGMUS	43	0.45473	1.2247	0.165736	1	1	4254	tags=60%, list=32%, signal=41%	CCDC32/GRIA4/RLIM/MT-ATP6/MED13/TRIP12/PTPN23/TCF20/HUWE1/MADD/WDFY3/BLOC1S6/ZMIZ1/KMT2E/DDX6/TBC1D24/NUP62/BPTF/HTT/ADAR/TANC2/TNRC6B/UBR7/JARID2/MAPK8IP3/LRP5
GOBP_HISTONE_EXCHANGE	GOBP_HISTONE_EXCHANGE	GOBP_HISTONE_EXCHANGE	10	0.600485	1.2244	0.227533	1	1	2682	tags=60%, list=20%, signal=48%	PSME4/SPTY2D1/NASP/SRCAP/ITGB3BP/RNF8
HP_CRANIAL_ASYMMETRY	HP_CRANIAL_ASYMMETRY	HP_CRANIAL_ASYMMETRY	12	0.579063	1.22425	0.214844	1	1	3869	tags=67%, list=29%, signal=47%	NSD2/POLR3A/PIK3CA/SPECC1L/MAF/NRAS/FGFRL1/AKT3
HP_2_3_TOE_SYNDACTYLY	HP_2_3_TOE_SYNDACTYLY	HP_2_3_TOE_SYNDACTYLY	68	0.423145	1.22419	0.132184	1	1	4043	tags=53%, list=31%, signal=37%	SALL1/MED12/DDX11/ZNF41/POLR3A/NIPBL/USP27X/ACSL4/SETD2/DLG3/STAG1/ZNF711/NSD1/ZNF81/SOX5/MID2/BCOR/BBS7/ADNP/HCFC1/MECP2/USP9X/ZMIZ1/ARCN1/TBCK/CNOT2/DDX6/FGFR2/TRIO/IL1RAPL1/RPS6KA3/SMAD4/TTI2/SETD5/ARHGEF6/SYT1
GOBP_REGULATION_OF_THYROID_HORMONE_GENERATION	GOBP_REGULATION_OF_THYROID_HORMONE_GENERATION	GOBP_REGULATION_OF_THYROID_HORMONE_GENERATION	1	0.914266	1.22417	0.181319	1	1	1126	tags=100%, list=9%, signal=91%	SLCO1C1
GOBP_DNA_METHYLATION	GOBP_DNA_METHYLATION	GOBP_DNA_METHYLATION	37	0.465987	1.22395	0.155722	1	1	4258	tags=59%, list=32%, signal=40%	RLF/METTL4/HELLS/ATF7IP/TET3/KMT2A/PIK3CA/BRCA1/DNMT3A/MTA2/ZDBF2/FOS/MECP2/MBD2/MBD3/BAZ2A/N6AMT1/KMT2E/ATRX/EHMT1/MPHOSPH8/TRIM28
GOMF_INOSITOL_HEXAKISPHOSPHATE_KINASE_ACTIVITY	GOMF_INOSITOL_HEXAKISPHOSPHATE_KINASE_ACTIVITY	GOMF_INOSITOL_HEXAKISPHOSPHATE_KINASE_ACTIVITY	6	0.670595	1.22381	0.255769	1	1	3939	tags=83%, list=30%, signal=58%	PPIP5K2/PPIP5K1/ITPKC/ITPKB/IP6K1
HP_ABNORMALITY_OF_THE_SYNOVIA	HP_ABNORMALITY_OF_THE_SYNOVIA	HP_ABNORMALITY_OF_THE_SYNOVIA	233	0.357756	1.22373	0.0711864	1	1	3347	tags=34%, list=26%, signal=26%	TENT5A/MAP3K20/SELENON/NEPRO/LARGE1/NSD2/BICRA/EVC/BRCA2/KANSL1/PIEZO2/BRAF/POLR1A/APC/PALB2/WDR35/TRPV4/PTCH1/POLR3A/NIPBL/KIAA0586/FANCC/STAG2/SHROOM4/GLI3/TRIP11/RFWD3/XYLT1/FLI1/PTPN22/FANCA/TONSL/CUL7/EXOC6B/ATR/BRCA1/HDAC8/CEP120/MYO9A/AP3B1/FZD2/FANCM/AFF3/UBE3B/FANCI/SMO/KDM6A/AP4S1/ERCC4/COL13A1/COL5A2/VPS33A/MASP1/UBE2T/AP4M1/WNT5A/DYNC2H1/USP9X/CHD4/COL5A1/FANCF/GLI2/SLC26A2/SMC1A/CSPP…
HP_HORSESHOE_KIDNEY	HP_HORSESHOE_KIDNEY	HP_HORSESHOE_KIDNEY	68	0.422959	1.22365	0.132184	1	1	3567	tags=38%, list=27%, signal=28%	ADA2/BICRA/CCNQ/ADAMTS3/ARID1B/FAT4/FANCC/STAG1/FANCA/HNRNPU/DPF2/SEMA3E/AFF3/ARID1A/FANCI/KDM6A/SON/SMARCC2/ARID2/FGFR2/EXTL3/DSTYK/RPS28/CHUK/SOX4/NRAS
HP_ABNORMALITY_OF_THE_FOREARM	HP_ABNORMALITY_OF_THE_FOREARM	HP_ABNORMALITY_OF_THE_FOREARM	164	0.375676	1.22365	0.0886076	1	1	3254	tags=38%, list=25%, signal=29%	TENT5A/BUD23/VPS35L/NSD2/BICRA/CCNQ/ARID1B/BRCA2/PIEZO2/BRAF/APC/PALB2/TRPV4/PCNT/LZTR1/NIPBL/FANCC/STX1A/CBL/GLI3/TRIP11/RFWD3/XYLT1/FANCA/CUL7/EXOC6B/REV3L/ATR/BRCA1/BCOR/HDAC8/CREBBP/COL7A1/SEMA3E/FZD2/FANCM/AFF3/FANCI/ERCC4/COL5A2/MASP1/RAB3GAP2/SRCAP/UBE2T/DYNC2H1/SOS1/COL5A1/FANCF/PDE4D/SLC26A2/SMC1A/PLXND1/GPC6/CLIP2/SOS2/FGFR2/EXTL3/TAPT1/TMEM67/DHODH/LRP4/TRIO/MBTPS2
GOBP_CENTROSOME_DUPLICATION	GOBP_CENTROSOME_DUPLICATION	GOBP_CENTROSOME_DUPLICATION	57	0.431913	1.22359	0.145522	1	1	3157	tags=51%, list=24%, signal=39%	CCNF/BRCA2/CEP192/GEN1/CEP295NL/CEP76/ALMS1/NAT10/CEP44/CHORDC1/MDM1/SPICE1/C2CD3/CDK5RAP2/RTTN/BRCA1/CEP120/CEP295/USP33/CKAP5/CCP110/VPS4B/CDK2/CEP135/PKD2/XPO1/POC1B/TMEM67/NUP62
GOMF_PROTEIN_TRANSMEMBRANE_TRANSPORTER_ACTIVITY	GOMF_PROTEIN_TRANSMEMBRANE_TRANSPORTER_ACTIVITY	GOMF_PROTEIN_TRANSMEMBRANE_TRANSPORTER_ACTIVITY	15	0.545343	1.22359	0.211765	1	1	1696	tags=20%, list=13%, signal=17%	TOMM70/ABCA1/SEC61A2
GOBP_RESPONSE_TO_L_PHENYLALANINE_DERIVATIVE	GOBP_RESPONSE_TO_L_PHENYLALANINE_DERIVATIVE	GOBP_RESPONSE_TO_L_PHENYLALANINE_DERIVATIVE	4	0.728934	1.22354	0.27451	1	1	207	tags=25%, list=2%, signal=25%	TOMM70
HP_INCREASED_VERTEBRAL_HEIGHT	HP_INCREASED_VERTEBRAL_HEIGHT	HP_INCREASED_VERTEBRAL_HEIGHT	7	0.64448	1.22322	0.245648	1	1	4670	tags=100%, list=36%, signal=64%	PPP1R15B/TRPV4/CUL7/ITCH/MAN2B1/NOTCH2/OBSL1
GOBP_ANTERIOR_HEAD_DEVELOPMENT	GOBP_ANTERIOR_HEAD_DEVELOPMENT	GOBP_ANTERIOR_HEAD_DEVELOPMENT	4	0.728714	1.22318	0.27451	1	1	3563	tags=100%, list=27%, signal=73%	PFAS/BMP5/SOX9/DDX10
HP_EPISODIC_FLACCID_WEAKNESS	HP_EPISODIC_FLACCID_WEAKNESS	HP_EPISODIC_FLACCID_WEAKNESS	1	0.913428	1.22305	0.181319	1	1	1137	tags=100%, list=9%, signal=91%	KCNE3
HP_EPISODIC_HYPOKALEMIA	HP_EPISODIC_HYPOKALEMIA	HP_EPISODIC_HYPOKALEMIA	1	0.913428	1.22305	0.181319	1	1	1137	tags=100%, list=9%, signal=91%	KCNE3
HP_SENSORY_ATAXIA	HP_SENSORY_ATAXIA	HP_SENSORY_ATAXIA	9	0.621477	1.22282	0.221344	1	1	1048	tags=22%, list=8%, signal=20%	TWNK/PIEZO2
HP_NARROW_FACE	HP_NARROW_FACE	HP_NARROW_FACE	104	0.392313	1.22276	0.0875233	1	1	3479	tags=43%, list=27%, signal=32%	BUD23/CCDC32/SELENON/ATRIP/STRADA/GRIA4/MED12/RLIM/CENPE/PPP1R15B/PCNT/SIN3A/SETD2/MED13/TRIP12/STX1A/PTPN23/TRIP11/TCF20/NSD1/HUWE1/WRN/ATR/BCOR/FMR1/MADD/SEMA3E/WDFY3/UBE3B/ERCC4/SATB2/SLC16A2/ZMIZ1/ATP7A/CHRNB1/KMT2E/CLIP2/DDX6/SLC6A8/DSTYK/BPTF/LIG4/MTM1/RBBP8/TRMT10A
GOBP_POSITIVE_REGULATION_OF_RESPONSE_TO_INTERFERON_GAMMA	GOBP_POSITIVE_REGULATION_OF_RESPONSE_TO_INTERFERON_GAMMA	GOBP_POSITIVE_REGULATION_OF_RESPONSE_TO_INTERFERON_GAMMA	3	0.760366	1.22237	0.276316	1	1	3147	tags=100%, list=24%, signal=76%	MED1/PARP9/NLRC5
HP_CLOVERLEAF_SKULL	HP_CLOVERLEAF_SKULL	HP_CLOVERLEAF_SKULL	5	0.695813	1.22236	0.28655	1	1	3115	tags=80%, list=24%, signal=61%	WDR35/MEGF8/FGFR2/EXTL3
HP_BONE_FRACTURE	HP_BONE_FRACTURE	HP_BONE_FRACTURE	14	0.554755	1.22234	0.217221	1	1	58	tags=7%, list=0%, signal=7%	TENT5A
GOBP_REGULATION_OF_CHROMATIN_ASSEMBLY	GOBP_REGULATION_OF_CHROMATIN_ASSEMBLY	GOBP_REGULATION_OF_CHROMATIN_ASSEMBLY	24	0.497334	1.22212	0.183838	1	1	3033	tags=62%, list=23%, signal=48%	SIN3A/ATF7IP/ZNF445/PIK3CA/SAMD1/SETDB1/PHF8/SPTY2D1/SETDB2/L3MBTL3/ZNF304/CDK2/KDM1A/PHF2/CTR9
HP_ODONTOGENIC_NEOPLASM	HP_ODONTOGENIC_NEOPLASM	HP_ODONTOGENIC_NEOPLASM	7	0.643863	1.22205	0.245648	1	1	1414	tags=43%, list=11%, signal=38%	PTCH2/APC/PTCH1
GOBP_REGULATION_OF_LYSOSOMAL_PROTEIN_CATABOLIC_PROCESS	GOBP_REGULATION_OF_LYSOSOMAL_PROTEIN_CATABOLIC_PROCESS	GOBP_REGULATION_OF_LYSOSOMAL_PROTEIN_CATABOLIC_PROCESS	7	0.643789	1.22191	0.245648	1	1	1701	tags=43%, list=13%, signal=37%	LDLR/LRP1/MFSD8
GOMF_GUANYLATE_CYCLASE_ACTIVITY	GOMF_GUANYLATE_CYCLASE_ACTIVITY	GOMF_GUANYLATE_CYCLASE_ACTIVITY	5	0.695522	1.22185	0.288499	1	1	203	tags=40%, list=2%, signal=39%	GUCY1A1/GUCY1B1
GOCC_MEIOTIC_COHESIN_COMPLEX	GOCC_MEIOTIC_COHESIN_COMPLEX	GOCC_MEIOTIC_COHESIN_COMPLEX	6	0.669513	1.22183	0.259615	1	1	4341	tags=100%, list=33%, signal=67%	STAG3/STAG2/SMC1A/REC8/SMC3/RAD21
GOMF_CCR2_CHEMOKINE_RECEPTOR_BINDING	GOMF_CCR2_CHEMOKINE_RECEPTOR_BINDING	GOMF_CCR2_CHEMOKINE_RECEPTOR_BINDING	3	0.759987	1.22176	0.276316	1	1	2362	tags=67%, list=18%, signal=55%	CCL7/CCL8
GOBP_AXONEME_ASSEMBLY	GOBP_AXONEME_ASSEMBLY	GOBP_AXONEME_ASSEMBLY	29	0.477679	1.22168	0.16	1	1	1687	tags=28%, list=13%, signal=24%	TOGARAM1/JHY/DNAAF4/FSIP2/ARMC2/CFAP69/DNAH7/CFAP44
GOCC_GABA_RECEPTOR_COMPLEX	GOCC_GABA_RECEPTOR_COMPLEX	GOCC_GABA_RECEPTOR_COMPLEX	3	0.759832	1.22152	0.276316	1	1	3154	tags=100%, list=24%, signal=76%	GABRA2/GABRE/GABBR1
GOMF_GABA_RECEPTOR_ACTIVITY	GOMF_GABA_RECEPTOR_ACTIVITY	GOMF_GABA_RECEPTOR_ACTIVITY	3	0.759832	1.22152	0.276316	1	1	3154	tags=100%, list=24%, signal=76%	GABRA2/GABRE/GABBR1
GOBP_MICROTUBULE_ANCHORING	GOBP_MICROTUBULE_ANCHORING	GOBP_MICROTUBULE_ANCHORING	20	0.505166	1.22144	0.208984	1	1	4896	tags=70%, list=37%, signal=44%	CCDC120/CCDC68/GCC2/CEP350/NINL/PCM1/KIF3A/CEP57/BBS4/NIN/CEP19/BICD2/CLASP1/DCTN1
HP_ABNORMALLY_LOW_PITCHED_VOICE	HP_ABNORMALLY_LOW_PITCHED_VOICE	HP_ABNORMALLY_LOW_PITCHED_VOICE	11	0.583518	1.2211	0.235977	1	1	5152	tags=91%, list=39%, signal=55%	NIPBL/NSD1/HDAC8/TRPS1/SMC1A/SMC3/RAD21/EED/SUZ12/BRD4
HP_MESOAXIAL_HAND_POLYDACTYLY	HP_MESOAXIAL_HAND_POLYDACTYLY	HP_MESOAXIAL_HAND_POLYDACTYLY	8	0.625926	1.22084	0.239766	1	1	132	tags=12%, list=1%, signal=12%	CPLANE1
GOBP_NEGATIVE_REGULATION_BY_HOST_OF_VIRAL_GENOME_REPLICATION	GOBP_NEGATIVE_REGULATION_BY_HOST_OF_VIRAL_GENOME_REPLICATION	GOBP_NEGATIVE_REGULATION_BY_HOST_OF_VIRAL_GENOME_REPLICATION	6	0.668867	1.22065	0.259615	1	1	2362	tags=50%, list=18%, signal=41%	PRKN/CCNK/CCL8
HP_ABNORMAL_TRACHEOBRONCHIAL_MORPHOLOGY	HP_ABNORMAL_TRACHEOBRONCHIAL_MORPHOLOGY	HP_ABNORMAL_TRACHEOBRONCHIAL_MORPHOLOGY	204	0.362591	1.22051	0.0763889	1	1	3119	tags=35%, list=24%, signal=27%	BUD23/CYBC1/CFAP298/STN1/DNAAF4/PRKN/CFAP300/ERCC6/CTC1/BRCA2/KANSL1/FRAS1/FAT4/NCF4/DCHS1/BRAF/TET2/PALB2/PCNT/RMRP/POLR1B/TRRAP/CD81/ZNF699/ZEB2/FANCC/DICER1/STX1A/FAM13A/PIK3CA/KIF7/RFWD3/FANCA/TONSL/TPP2/BRCA1/NFKB2/PPP2R1B/CCDC40/SEMA3E/FBN2/RIPK1/FANCM/SPECC1L/FANCI/COL4A6/NBN/DNAH1/ATM/TCF3/ERCC4/RAB3GAP2/WRAP53/UBE2T/GLMN/RET/USP9X/SMARCA2/PGM3/FANCF/WDR26/SLC26A2/RPGR/DNAAF5/DPP9/HDAC4/C…
HP_ABNORMALITY_OF_THE_MIDDLE_EAR	HP_ABNORMALITY_OF_THE_MIDDLE_EAR	HP_ABNORMALITY_OF_THE_MIDDLE_EAR	380	0.344575	1.22007	0.0190852	1	1	3989	tags=41%, list=30%, signal=29%	UFD1/TENT5A/BUD23/CCDC32/CPLANE1/CYBC1/CFAP298/ADA2/NECTIN1/NSD2/DNAAF4/CFAP300/PLCG2/ADAMTS3/NIPAL4/ERCC6/KANSL1/FRAS1/FAT4/GRIA4/NCF4/DCHS1/ALMS1/ZBTB20/IL7R/RLIM/POLR3A/POLR1B/CD81/NIPBL/ZNF699/SETD2/MED13/ZEB2/NXN/TRIP12/STX1A/PTPN23/IFT172/KIAA1549/TCF20/KIF7/NSD1/TAF1/PTPN22/HUWE1/TPP2/PRPF4/BCOR/PRPF8/HDAC8/CREBBP/DNMT3A/ATN1/NFKB2/CNOT1/FMR1/DPF2/CCDC40/MADD/SEMA3E/WDFY3/AP3B1/SPEN/SPECC1…
GOBP_RESPONSE_TO_GONADOTROPIN_RELEASING_HORMONE	GOBP_RESPONSE_TO_GONADOTROPIN_RELEASING_HORMONE	GOBP_RESPONSE_TO_GONADOTROPIN_RELEASING_HORMONE	1	0.911065	1.21989	0.188645	1	1	1168	tags=100%, list=9%, signal=91%	GPR173
GOBP_NUCLEAR_CHROMOSOME_SEGREGATION	GOBP_NUCLEAR_CHROMOSOME_SEGREGATION	GOBP_NUCLEAR_CHROMOSOME_SEGREGATION	180	0.367307	1.21989	0.0852174	1	1	3540	tags=36%, list=27%, signal=27%	CENPX/MRE11/ABRAXAS1/ABRAXAS2/TENT4A/SGO2/CENPS/CENPF/STAG3/NUSAP1/GEN1/CCNE2/KIF25/ECT2/DDX11/APC/ESCO1/CENPE/NCAPD2/NUMA1/SPAG5/INCENP/NIPBL/SPICE1/CDC23/RIOK2/NCAPD3/STAG2/CDK5RAP2/ZW10/STAG1/DYNC1LI1/HNRNPU/PIBF1/LATS1/HDAC8/CENPC/FANCM/CCNB1/ZNF207/SMC5/ATM/VPS4B/ERCC4/DYNC1H1/RMI1/KIF23/MAU2/TOP2B/SMC1A/REC8/PHF13/POGZ/KNSTRN/TEX11/NUP62/KMT5A/TNKS/FBXW7/ATRX/DIS3L2/RCC2/PDS5A/FBXO5/SLF2
GOBP_INTERLEUKIN_27_MEDIATED_SIGNALING_PATHWAY	GOBP_INTERLEUKIN_27_MEDIATED_SIGNALING_PATHWAY	GOBP_INTERLEUKIN_27_MEDIATED_SIGNALING_PATHWAY	7	0.642676	1.2198	0.249516	1	1	3825	tags=86%, list=29%, signal=61%	MX1/OAS1/OASL/OAS2/IL6ST/STAT1
GOBP_POSITIVE_REGULATION_OF_IMMATURE_T_CELL_PROLIFERATION	GOBP_POSITIVE_REGULATION_OF_IMMATURE_T_CELL_PROLIFERATION	GOBP_POSITIVE_REGULATION_OF_IMMATURE_T_CELL_PROLIFERATION	1	0.910761	1.21948	0.188645	1	1	1172	tags=100%, list=9%, signal=91%	IL1B
GOMF_TRAIL_BINDING	GOMF_TRAIL_BINDING	GOMF_TRAIL_BINDING	3	0.75846	1.21931	0.276316	1	1	3172	tags=100%, list=24%, signal=76%	TNFRSF10B/TNFSF10/TNFRSF10D
HP_LOW_HANGING_COLUMELLA	HP_LOW_HANGING_COLUMELLA	HP_LOW_HANGING_COLUMELLA	23	0.499497	1.21895	0.192623	1	1	3434	tags=52%, list=26%, signal=39%	BICRA/ZEB2/KAT6A/CREBBP/ATN1/AFF3/ITCH/CDH11/SRCAP/ZMIZ1/TRIO/EDEM3
HP_ABNORMAL_PULMONARY_INTERSTITIAL_MORPHOLOGY	HP_ABNORMAL_PULMONARY_INTERSTITIAL_MORPHOLOGY	HP_ABNORMAL_PULMONARY_INTERSTITIAL_MORPHOLOGY	85	0.404139	1.21876	0.132827	1	1	2437	tags=21%, list=19%, signal=17%	CYBC1/CFAP298/STN1/DNAAF4/SLC9A3/CFAP300/PLCG2/SP110/CASP10/STX1A/FAM13A/PTPN22/BMPR2/CCDC40/AP3B1/DNAH1/GCLC/COPA
GOBP_POSITIVE_REGULATION_OF_MAST_CELL_ACTIVATION	GOBP_POSITIVE_REGULATION_OF_MAST_CELL_ACTIVATION	GOBP_POSITIVE_REGULATION_OF_MAST_CELL_ACTIVATION	11	0.582301	1.21855	0.237911	1	1	1874	tags=27%, list=14%, signal=23%	NECTIN2/IL4R/TSLP
GOCC_CONDENSED_CHROMOSOME_CENTROMERIC_REGION	GOCC_CONDENSED_CHROMOSOME_CENTROMERIC_REGION	GOCC_CONDENSED_CHROMOSOME_CENTROMERIC_REGION	111	0.388355	1.21852	0.0994371	1	1	3017	tags=34%, list=23%, signal=27%	CENPX/SPOUT1/SGO2/CENPS/CENPF/KANSL1/MTBP/PHF6/BOD1L1/APC/CENPE/NCAPD2/SPAG5/INCENP/SIN3A/AHCTF1/NCAPD3/NUP43/ZW10/TP53BP1/DYNC1LI1/HNRNPU/CBX5/CENPC/CCNB1/NUP160/ZNF207/DYNC1LI2/CKAP5/ITGB3BP/SS18L1/SMC1A/REC8/XPO1/DCTN4/PHF2/RANGAP1/KNSTRN
GOBP_BUD_ELONGATION_INVOLVED_IN_LUNG_BRANCHING	GOBP_BUD_ELONGATION_INVOLVED_IN_LUNG_BRANCHING	GOBP_BUD_ELONGATION_INVOLVED_IN_LUNG_BRANCHING	7	0.641988	1.21849	0.249516	1	1	3100	tags=57%, list=24%, signal=44%	SPRY1/RDH10/BMP4/FGFR2
HP_DOUBLE_AORTIC_ARCH	HP_DOUBLE_AORTIC_ARCH	HP_DOUBLE_AORTIC_ARCH	4	0.725853	1.21837	0.280392	1	1	265	tags=25%, list=2%, signal=25%	ESS2
HP_UNILATERAL_PRIMARY_PULMONARY_DYSGENESIS	HP_UNILATERAL_PRIMARY_PULMONARY_DYSGENESIS	HP_UNILATERAL_PRIMARY_PULMONARY_DYSGENESIS	4	0.725853	1.21837	0.280392	1	1	265	tags=25%, list=2%, signal=25%	ESS2
HP_LONG_PHILTRUM	HP_LONG_PHILTRUM	HP_LONG_PHILTRUM	295	0.350805	1.21832	0.0526316	1	1	3625	tags=41%, list=28%, signal=30%	UFD1/BUD23/CCDC32/NEXMIF/KCNH1/ERCC6/ARID1B/PCLO/PIEZO2/GRIA4/PMM2/MED12/BRAF/ALG11/RLIM/APC/ZNF41/PIGN/WDR35/PPP1R15B/PTCH1/BRPF1/SIN3A/NIPBL/USP27X/ACSL4/TET3/ZNF699/MED13/NXN/PRKDC/TRIP12/KMT2A/STX1A/STAG2/PTPN23/CBL/NBAS/CHD2/DLG3/TRIP11/TCF20/KIF7/ZNF711/NSD1/XYLT1/TAF1/FLI1/ZNF81/MID2/HUWE1/SYNGAP1/FGD1/MUSK/CUL7/BCOR/HDAC8/CREBBP/CCNK/ATN1/PKDCC/CNOT1/CASK/MADD/WDFY3/AP3B1/FZD2/SPEN/SPECC1…
HP_FOLLICULAR_HYPERPLASIA	HP_FOLLICULAR_HYPERPLASIA	HP_FOLLICULAR_HYPERPLASIA	5	0.693439	1.21819	0.292398	1	1	3740	tags=80%, list=28%, signal=57%	TET2/CASP10/NRAS/SYK
GOCC_CILIARY_PLASM	GOCC_CILIARY_PLASM	GOCC_CILIARY_PLASM	58	0.429743	1.21818	0.149254	1	1	4110	tags=62%, list=31%, signal=43%	TOGARAM1/CENPF/CFAP45/CFAP70/WDR35/RPGRIP1L/DNAH7/LCA5/IFT172/GLI3/CEP162/TTC30B/WDPCP/PRKACA/CCDC40/KIFAP3/DNHD1/ATG16L1/BBS7/DNAH1/MAK/IFT140/DYNC2H1/CCDC113/INPP5E/ARL13B/TTLL3/ATG14/ARFGEF2/WDR11/SPATA7/ARL6/BBS1/GLI1/PIK3C3/MAP4
HP_MILD_HEARING_IMPAIRMENT	HP_MILD_HEARING_IMPAIRMENT	HP_MILD_HEARING_IMPAIRMENT	25	0.489601	1.21809	0.184369	1	1	4035	tags=64%, list=31%, signal=44%	MED12/ZNF41/USP27X/ACSL4/DLG3/ZNF711/ZNF81/MID2/HCFC1/MECP2/USP9X/PGM3/IL1RAPL1/RPS6KA3/ARHGEF6/MFN2
HP_REDUCED_FORCED_VITAL_CAPACITY	HP_REDUCED_FORCED_VITAL_CAPACITY	HP_REDUCED_FORCED_VITAL_CAPACITY	9	0.619073	1.21809	0.22332	1	1	118	tags=11%, list=1%, signal=11%	SELENON
HP_ABSENT_SPEECH	HP_ABSENT_SPEECH	HP_ABSENT_SPEECH	237	0.355315	1.21778	0.0732538	1	1	3593	tags=39%, list=27%, signal=29%	HIKESHI/TOGARAM1/LNPK/LARGE1/NEXMIF/STRADA/KCNB1/KCNH1/ARID1B/GRIA4/CCDC88A/NR2F1/ALG11/PIGN/SLC1A2/NCAPD2/PTCH1/SPATA5/CSNK2A1/YME1L1/MACF1/TRRAP/DNM1L/KIAA0586/USP27X/ZEB2/HERC1/KAT6A/STAG2/C2CD3/SHROOM4/FKTN/HUWE1/SYNGAP1/HNRNPU/CREBBP/WARS2/HIVEP2/CASK/DPF2/DNM1/CCND2/SPEN/ARID1A/UBE3B/ZBTB18/VPS11/UBTF/VPS33A/BMP4/SCN3A/PUS3/RAB3GAP2/POLR3K/TAF2/SATB2/NACC1/SRCAP/GNAO1/TRAPPC11/MECP2/WDR37/S…
HP_PECTUS_EXCAVATUM	HP_PECTUS_EXCAVATUM	HP_PECTUS_EXCAVATUM	210	0.360278	1.21773	0.0795848	1	1	3567	tags=38%, list=27%, signal=28%	TENT5A/BUD23/MAP3K20/SELENON/NEPRO/BICRA/KANSL1/PIEZO2/MED12/BRAF/ZBTB20/WDR35/PPP1R15B/PTCH1/LZTR1/NIPBL/SETD2/ZEB2/NXN/KMT2A/KAT6A/STX1A/CBL/PIK3CA/KIF7/FKTN/NSD1/XYLT1/TAF1/HUWE1/FGD1/CUL7/BCOR/HDAC8/CREBBP/FMR1/FZD2/MEGF8/SPECC1L/POLR2A/PI4KA/SYNE1/ITCH/VPS33A/CDH11/RAB3GAP2/KDM5C/MAN2B1/SLC16A2/WNT5A/MECP2/RET/ZMIZ1/MEG3/SOS1/ABL1/ARID2/TBCK/COL5A1/VPS13B/SMC1A/IFT122/ATP7A/EFNB1/CLIP2/SOS2/…
HP_UNDERFOLDED_HELIX	HP_UNDERFOLDED_HELIX	HP_UNDERFOLDED_HELIX	3	0.757393	1.21759	0.276316	1	1	3186	tags=100%, list=24%, signal=76%	FN1/SLC16A2/SLC6A8
GOBP_POSITIVE_REGULATION_OF_VOLTAGE_GATED_POTASSIUM_CHANNEL_ACTIVITY	GOBP_POSITIVE_REGULATION_OF_VOLTAGE_GATED_POTASSIUM_CHANNEL_ACTIVITY	GOBP_POSITIVE_REGULATION_OF_VOLTAGE_GATED_POTASSIUM_CHANNEL_ACTIVITY	5	0.693048	1.21751	0.296296	1	1	900	tags=20%, list=7%, signal=19%	KCNC1
HP_SMALL_PITUITARY_GLAND	HP_SMALL_PITUITARY_GLAND	HP_SMALL_PITUITARY_GLAND	5	0.693017	1.21745	0.296296	1	1	4032	tags=100%, list=31%, signal=69%	MED12/HS6ST1/COG2/KIAA0753/NDE1
HP_TEMPORAL_CORTICAL_ATROPHY	HP_TEMPORAL_CORTICAL_ATROPHY	HP_TEMPORAL_CORTICAL_ATROPHY	16	0.533311	1.21739	0.207585	1	1	1166	tags=12%, list=9%, signal=11%	BICRA/MAPT
HP_AUTISTIC_BEHAVIOR	HP_AUTISTIC_BEHAVIOR	HP_AUTISTIC_BEHAVIOR	465	0.338143	1.21736	0.0152839	1	1	4018	tags=42%, list=31%, signal=30%	UFD1/BUD23/WASHC4/CCDC32/TOGARAM1/NDUFAF8/EFL1/BICRA/PRKN/NEXMIF/TWNK/KCNB1/PCDH19/ARID1B/MAPK10/MT-ND3/KANSL1/GRIA4/CHD8/MED12/GABRA2/MAPT/ALMS1/GATAD2B/NR2F1/ZBTB20/SYNJ1/ALG11/RLIM/VPS13C/ZNF41/SLC1A2/RPGRIP1L/SPATA5/SIN3A/TRRAP/NIPBL/USP27X/ACSL4/SZT2/TET3/SETD2/MBD5/MED13/HERC1/TRIP12/DEPDC5/KAT6A/STX1A/STAG2/PTPN23/TCF12/TBC1D23/CHD2/PIK3CA/DLG3/TCF20/STAG1/ZNF711/NSD1/TAF1/ZNF81/MID2/HUWE1…
HP_MANIA	HP_MANIA	HP_MANIA	30	0.474023	1.21717	0.159393	1	1	3860	tags=53%, list=29%, signal=38%	UFD1/TWNK/MT-ND6/FLI1/DNMT3A/MECP2/TBCK/POLG2/SEC24C/MT-CO3/RREB1/RPS6KA3/MT-ND1/RRM2B/HIRA/ATP2A2
GOBP_ENDOSOME_ORGANIZATION	GOBP_ENDOSOME_ORGANIZATION	GOBP_ENDOSOME_ORGANIZATION	67	0.420492	1.21708	0.144509	1	1	2518	tags=24%, list=19%, signal=19%	WASHC4/WASHC5/PHETA2/PHETA1/PRKN/RNASEK/SYNJ1/PI4K2A/VPS36/RAB27A/DNM1/STAM/VPS11/VPS4B/DNAJC13/BLOC1S6
GOBP_POSITIVE_REGULATION_OF_PHOSPHOPROTEIN_PHOSPHATASE_ACTIVITY	GOBP_POSITIVE_REGULATION_OF_PHOSPHOPROTEIN_PHOSPHATASE_ACTIVITY	GOBP_POSITIVE_REGULATION_OF_PHOSPHOPROTEIN_PHOSPHATASE_ACTIVITY	17	0.521712	1.21698	0.211132	1	1	1392	tags=18%, list=11%, signal=16%	PTPA/MAGI2/PPP1R15B
HP_ABNORMALITY_OF_SALIVATION	HP_ABNORMALITY_OF_SALIVATION	HP_ABNORMALITY_OF_SALIVATION	124	0.38396	1.21691	0.0992509	1	1	3115	tags=33%, list=24%, signal=25%	SPART/MRE11/TSPOAP1/NEXMIF/STRADA/CCNF/EPHA4/PCDH19/MED12/IKZF1/ZNF41/ZBTB11/POLR3B/POLR3A/USP27X/ACSL4/ZEB2/HERC1/DLG3/ZNF711/ZNF81/MID2/SPEN/PI4KA/AP4S1/VPS13A/TBK1/SATB2/HCFC1/AP4M1/SLC16A2/MECP2/USP9X/SMARCA2/MEG3/EDARADD/GFM2/PON3/PDE10A/FGFR2/EXTL3
GOBP_ENDONUCLEOLYTIC_CLEAVAGE_IN_5_ETS_OF_TRICISTRONIC_RRNA_TRANSCRIPT_SSU_RRNA_5_8S_RRNA_LSU_RRNA	GOBP_ENDONUCLEOLYTIC_CLEAVAGE_IN_5_ETS_OF_TRICISTRONIC_RRNA_TRANSCRIPT_SSU_RRNA_5_8S_RRNA_LSU_RRNA	GOBP_ENDONUCLEOLYTIC_CLEAVAGE_IN_5_ETS_OF_TRICISTRONIC_RRNA_TRANSCRIPT_SSU_RRNA_5_8S_RRNA_LSU_RRNA	6	0.666712	1.21672	0.263462	1	1	2387	tags=50%, list=18%, signal=41%	UTP20/NOP9/UTP23
HP_MACRODONTIA	HP_MACRODONTIA	HP_MACRODONTIA	52	0.436499	1.2167	0.164773	1	1	4234	tags=54%, list=32%, signal=37%	CCDC32/NECTIN1/GRIA4/RLIM/MBD5/MED13/TRIP12/PTPN23/TCF20/HUWE1/BRCA1/MADD/WDFY3/ANKRD11/GRIA3/ZMIZ1/VPS13B/KMT2E/DDX6/TBC1D24/DHX37/BPTF/HTT/TANC2/TNRC6B/UBR7/JARID2/MAPK8IP3
HP_POSTERIOR_PITUITARY_DYSGENESIS	HP_POSTERIOR_PITUITARY_DYSGENESIS	HP_POSTERIOR_PITUITARY_DYSGENESIS	12	0.575484	1.21668	0.222656	1	1	3881	tags=58%, list=30%, signal=41%	ROBO1/MTHFR/PI4KA/GLI2/DYRK1A/WDR11/TBX3
HP_GLOMERULONEPHRITIS	HP_GLOMERULONEPHRITIS	HP_GLOMERULONEPHRITIS	47	0.445957	1.21661	0.165103	1	1	3750	tags=53%, list=29%, signal=38%	KIRREL1/COQ8B/CRB2/MAGI2/ALMS1/CASP10/CD81/NUP205/ANKFY1/PTPN22/TRPC6/MME/COL7A1/DNASE1/NUP160/DGKE/COPA/PGM3/CD2AP/TBC1D8B/C1QA/MYO1E/C1QB/APOL1/SMARCAL1
HP_IMPAIRED_NEUTROPHIL_BACTERICIDAL_ACTIVITY	HP_IMPAIRED_NEUTROPHIL_BACTERICIDAL_ACTIVITY	HP_IMPAIRED_NEUTROPHIL_BACTERICIDAL_ACTIVITY	4	0.724758	1.21653	0.282353	1	1	148	tags=25%, list=1%, signal=25%	CYBC1
GOBP_POSITIVE_REGULATION_OF_T_CELL_TOLERANCE_INDUCTION	GOBP_POSITIVE_REGULATION_OF_T_CELL_TOLERANCE_INDUCTION	GOBP_POSITIVE_REGULATION_OF_T_CELL_TOLERANCE_INDUCTION	5	0.692439	1.21644	0.296296	1	1	2456	tags=60%, list=19%, signal=49%	IDO1/HLA-G/ITCH
HP_PROMINENT_COCCYX	HP_PROMINENT_COCCYX	HP_PROMINENT_COCCYX	3	0.756666	1.21643	0.280075	1	1	2547	tags=67%, list=19%, signal=54%	TAF1/MASP1
GOBP_REGULATION_OF_MRNA_3_END_PROCESSING	GOBP_REGULATION_OF_MRNA_3_END_PROCESSING	GOBP_REGULATION_OF_MRNA_3_END_PROCESSING	26	0.481883	1.21624	0.195312	1	1	5434	tags=69%, list=41%, signal=41%	VIRMA/NCBP1/CCNT1/ZFP36L1/CTR9/LEO1/ZC3H14/BARD1/RNF20/AHCYL1/RNF40/PAF1/CPEB1/CDC73/SUPT5H/CDK9/CPSF7/DHX36
GOBP_POSITIVE_REGULATION_OF_T_CELL_MIGRATION	GOBP_POSITIVE_REGULATION_OF_T_CELL_MIGRATION	GOBP_POSITIVE_REGULATION_OF_T_CELL_MIGRATION	21	0.498598	1.21614	0.205534	1	1	1518	tags=19%, list=12%, signal=17%	SELENOK/AIF1/ITGA4/CXCL10
GOBP_POSITIVE_REGULATION_OF_ISOTYPE_SWITCHING_TO_IGA_ISOTYPES	GOBP_POSITIVE_REGULATION_OF_ISOTYPE_SWITCHING_TO_IGA_ISOTYPES	GOBP_POSITIVE_REGULATION_OF_ISOTYPE_SWITCHING_TO_IGA_ISOTYPES	4	0.724471	1.21605	0.282353	1	1	360	tags=25%, list=3%, signal=24%	NSD2
GOCC_INTRACILIARY_TRANSPORT_PARTICLE	GOCC_INTRACILIARY_TRANSPORT_PARTICLE	GOCC_INTRACILIARY_TRANSPORT_PARTICLE	21	0.498546	1.21601	0.205534	1	1	3283	tags=43%, list=25%, signal=32%	TTC21B/WDR35/IFT172/TTC30B/IFT80/IFT74/IFT140/IFT122/TTC21A
HP_ABNORMAL_NASAL_MUCOSA_MORPHOLOGY	HP_ABNORMAL_NASAL_MUCOSA_MORPHOLOGY	HP_ABNORMAL_NASAL_MUCOSA_MORPHOLOGY	28	0.475325	1.2159	0.180769	1	1	749	tags=11%, list=6%, signal=10%	CFAP298/DNAAF4/CFAP300
HP_ABNORMAL_C_PEPTIDE_LEVEL	HP_ABNORMAL_C_PEPTIDE_LEVEL	HP_ABNORMAL_C_PEPTIDE_LEVEL	14	0.551786	1.21579	0.221135	1	1	36	tags=7%, list=0%, signal=7%	CAVIN1
GOBP_NEGATIVE_REGULATION_OF_NEUROTRANSMITTER_SECRETION	GOBP_NEGATIVE_REGULATION_OF_NEUROTRANSMITTER_SECRETION	GOBP_NEGATIVE_REGULATION_OF_NEUROTRANSMITTER_SECRETION	8	0.623283	1.21569	0.243665	1	1	2115	tags=38%, list=16%, signal=31%	PRKN/RAP1B/FMR1
HP_SKIN_PLAQUE	HP_SKIN_PLAQUE	HP_SKIN_PLAQUE	20	0.502755	1.21561	0.220703	1	1	2961	tags=40%, list=23%, signal=31%	ADA2/TMC8/TNFRSF1B/IL7/COL7A1/TSC2/GLMN/TSC1
GOBP_KETONE_CATABOLIC_PROCESS	GOBP_KETONE_CATABOLIC_PROCESS	GOBP_KETONE_CATABOLIC_PROCESS	4	0.724072	1.21538	0.282353	1	1	180	tags=25%, list=1%, signal=25%	KYAT3
GOBP_POSITIVE_REGULATION_OF_GROWTH_HORMONE_SECRETION	GOBP_POSITIVE_REGULATION_OF_GROWTH_HORMONE_SECRETION	GOBP_POSITIVE_REGULATION_OF_GROWTH_HORMONE_SECRETION	4	0.723905	1.2151	0.282353	1	1	53	tags=25%, list=0%, signal=25%	SELENOT
HP_NEONATAL_SHORT_LIMB_SHORT_STATURE	HP_NEONATAL_SHORT_LIMB_SHORT_STATURE	HP_NEONATAL_SHORT_LIMB_SHORT_STATURE	9	0.617485	1.21497	0.22332	1	1	3973	tags=67%, list=30%, signal=47%	EVC/RMRP/SLC26A2/SOX9/GLI1/EVC2
HP_ABNORMALITY_OF_THE_DISTAL_PHALANX_OF_THE_THUMB	HP_ABNORMALITY_OF_THE_DISTAL_PHALANX_OF_THE_THUMB	HP_ABNORMALITY_OF_THE_DISTAL_PHALANX_OF_THE_THUMB	19	0.507975	1.21461	0.227626	1	1	4112	tags=63%, list=31%, signal=43%	KCNH1/PTCH2/PTCH1/GLI3/KIF7/CREBBP/SLC26A2/KNSTRN/FGFR2/CWF19L1/GLI1/FLNB
GOMF_HYDROLASE_ACTIVITY_HYDROLYZING_O_GLYCOSYL_COMPOUNDS	GOMF_HYDROLASE_ACTIVITY_HYDROLYZING_O_GLYCOSYL_COMPOUNDS	GOMF_HYDROLASE_ACTIVITY_HYDROLYZING_O_GLYCOSYL_COMPOUNDS	52	0.43556	1.21408	0.166667	1	1	185	tags=6%, list=1%, signal=6%	OGA/CEMIP2/PGGHG
GOMF_U4_SNRNA_BINDING	GOMF_U4_SNRNA_BINDING	GOMF_U4_SNRNA_BINDING	5	0.691049	1.214	0.298246	1	1	3052	tags=80%, list=23%, signal=61%	DDX39B/SART3/PRPF4/GEMIN5
HP_NEOPLASM_OF_THE_TONGUE	HP_NEOPLASM_OF_THE_TONGUE	HP_NEOPLASM_OF_THE_TONGUE	26	0.480897	1.21375	0.199219	1	1	4131	tags=54%, list=31%, signal=37%	CPLANE1/INTU/CASP10/C2CD3/PIK3CA/KIF7/WDPCP/SMO/DYNC2H1/AKT1/KAT6B/KIAA0753/BAP1/MDM4
GOBP_DNA_METHYLATION_DEPENDENT_HETEROCHROMATIN_ASSEMBLY	GOBP_DNA_METHYLATION_DEPENDENT_HETEROCHROMATIN_ASSEMBLY	GOBP_DNA_METHYLATION_DEPENDENT_HETEROCHROMATIN_ASSEMBLY	20	0.501962	1.21369	0.224609	1	1	2919	tags=55%, list=22%, signal=43%	HELLS/ATF7IP/SAMD1/SETDB1/DNMT3A/SETDB2/L3MBTL3/ZNF304/MBD2/KDM1A/MBD3
HP_ABNORMAL_UMBILICUS_MORPHOLOGY	HP_ABNORMAL_UMBILICUS_MORPHOLOGY	HP_ABNORMAL_UMBILICUS_MORPHOLOGY	191	0.361703	1.21357	0.089527	1	1	3123	tags=38%, list=24%, signal=29%	CAVIN1/UFD1/TENT5A/BUD23/ESS2/NECTIN1/KCNH1/SALL1/ARID1B/BRCA2/FRAS1/MED12/PALB2/PTCH1/TRRAP/HELLS/NIPBL/SETD2/NXN/FANCC/KAT6A/STX1A/GLI3/TRIP11/KIF7/NSD1/RFWD3/DGCR8/FANCA/FGD1/NOTCH1/BRCA1/BCOR/CREBBP/DNMT3A/CASK/MED13L/SEMA3E/DMXL2/FZD2/MEGF8/FANCM/SPECC1L/FANCI/AUTS2/ADNP/ERCC4/COL5A2/GLIS3/CDH11/MASP1/MTOR/MAN2B1/SRCAP/UBE2T/GNAO1/WNT5A/MEG3/COL5A1/FANCF/SLC26A2/SEC24C/SEC31A/GPC6/TRIM8/ATP7…
GOBP_MANNOSYLATION	GOBP_MANNOSYLATION	GOBP_MANNOSYLATION	27	0.476092	1.21312	0.188462	1	1	1872	tags=19%, list=14%, signal=16%	RXYLT1/LARGE1/ALG11/FKTN/TMTC2
HP_CHRONIC_NEUTROPENIA	HP_CHRONIC_NEUTROPENIA	HP_CHRONIC_NEUTROPENIA	8	0.621761	1.21272	0.245614	1	1	362	tags=12%, list=3%, signal=12%	EFL1
HP_ABNORMAL_ALDOLASE_LEVEL	HP_ABNORMAL_ALDOLASE_LEVEL	HP_ABNORMAL_ALDOLASE_LEVEL	16	0.531026	1.21218	0.209581	1	1	289	tags=12%, list=2%, signal=12%	RXYLT1/LARGE1
GOBP_NEGATIVE_REGULATION_OF_TUBULIN_DEACETYLATION	GOBP_NEGATIVE_REGULATION_OF_TUBULIN_DEACETYLATION	GOBP_NEGATIVE_REGULATION_OF_TUBULIN_DEACETYLATION	5	0.689973	1.2121	0.306043	1	1	3199	tags=60%, list=24%, signal=45%	MAPT/TPPP/PRKAA2
HP_WIDE_ANTERIOR_FONTANEL	HP_WIDE_ANTERIOR_FONTANEL	HP_WIDE_ANTERIOR_FONTANEL	55	0.430364	1.21189	0.1537	1	1	3437	tags=36%, list=26%, signal=27%	NEPRO/VPS35L/PIEZO2/FAT4/MED12/DCHS1/INTU/GLI3/KIF7/CREBBP/GLIS3/MASP1/MTOR/WNT5A/MEG3/FGFR2/LIG4/CHUK/PEX1/SOX9
HP_DYSGERMINOMA	HP_DYSGERMINOMA	HP_DYSGERMINOMA	8	0.621266	1.21175	0.247563	1	1	3258	tags=62%, list=25%, signal=47%	PRKN/MAP3K1/PIK3CA/FGFR2/AKT1
HP_UPGAZE_PALSY	HP_UPGAZE_PALSY	HP_UPGAZE_PALSY	9	0.615824	1.2117	0.227273	1	1	3092	tags=44%, list=24%, signal=34%	TWNK/ATXN1/VPS13A/AASS
GOBP_REGULATION_OF_HISTONE_UBIQUITINATION	GOBP_REGULATION_OF_HISTONE_UBIQUITINATION	GOBP_REGULATION_OF_HISTONE_UBIQUITINATION	10	0.594152	1.21149	0.240918	1	1	3857	tags=70%, list=29%, signal=49%	TRIP12/UBR5/KDM1A/CTR9/WDR70/RNF20/RNF40
HP_VITILIGO	HP_VITILIGO	HP_VITILIGO	23	0.496423	1.21145	0.204918	1	1	3461	tags=48%, list=26%, signal=35%	PLCG2/KANSL1/KITLG/MT-ND6/PTPN22/NBN/POGZ/ACP5/MT-CO3/DSTYK/MT-ND1
GOBP_NEGATIVE_REGULATION_OF_NOTCH_SIGNALING_PATHWAY	GOBP_NEGATIVE_REGULATION_OF_NOTCH_SIGNALING_PATHWAY	GOBP_NEGATIVE_REGULATION_OF_NOTCH_SIGNALING_PATHWAY	25	0.486898	1.21137	0.194389	1	1	580	tags=8%, list=4%, signal=8%	TCIM/CDK3
HP_ABNORMAL_HAIR_PATTERN	HP_ABNORMAL_HAIR_PATTERN	HP_ABNORMAL_HAIR_PATTERN	253	0.352165	1.21137	0.0729167	1	1	3989	tags=43%, list=30%, signal=30%	CAVIN1/CCDC32/NEPRO/ADA2/WASHC5/NSD2/BICRA/NEXMIF/KCNH1/ARID1B/FRAS1/GRIA4/MED12/BRAF/ALMS1/INTU/RLIM/APC/PPP1R15B/LZTR1/POLR1B/SIN3A/NIPBL/ZNF699/SETD2/MED13/TRIP12/STAG2/PTPN23/CBL/TCF12/CHD2/TCF20/NSD1/HUWE1/SYNGAP1/FGD1/WRN/TECPR2/BRCA1/HDAC8/OGT/CREBBP/CCNK/DPF2/MED13L/MADD/HR/WDFY3/PHF8/SPEN/SPECC1L/ARID1A/NBN/PIK3C2A/ANKRD11/ADNP/FOS/VPS33A/RAB3GAP2/KDM5C/MAN2B1/SRCAP/ZMIZ1/SMARCA2/SOS1/SM…
GOBP_MODULATION_BY_HOST_OF_VIRAL_GENOME_REPLICATION	GOBP_MODULATION_BY_HOST_OF_VIRAL_GENOME_REPLICATION	GOBP_MODULATION_BY_HOST_OF_VIRAL_GENOME_REPLICATION	13	0.562061	1.21133	0.225243	1	1	2362	tags=31%, list=18%, signal=25%	PRKN/CCNK/FMR1/CCL8
GOBP_REGULATION_OF_MIRNA_METABOLIC_PROCESS	GOBP_REGULATION_OF_MIRNA_METABOLIC_PROCESS	GOBP_REGULATION_OF_MIRNA_METABOLIC_PROCESS	11	0.578813	1.21125	0.249516	1	1	4256	tags=73%, list=32%, signal=49%	TENT2/ZSWIM8/RC3H1/KCNQ1OT1/RELA/DROSHA/NFKB1/RC3H2
GOBP_CHROMATIN_ASSEMBLY_OR_DISASSEMBLY	GOBP_CHROMATIN_ASSEMBLY_OR_DISASSEMBLY	GOBP_CHROMATIN_ASSEMBLY_OR_DISASSEMBLY	115	0.383601	1.21121	0.104478	1	1	4605	tags=57%, list=35%, signal=38%	CDAN1/LIN54/UBR2/SIN3A/UBN2/HELLS/ATF7IP/SUPT16H/SHPRH/ZNF445/KAT6A/TSPYL4/RIF1/PIK3CA/BAHD1/SAMD1/SART3/SETDB1/HDAC8/DNMT3A/MTA2/ZDBF2/PHF8/ARID1A/SPTY2D1/SETDB2/L3MBTL3/ZNFX1/ZNF304/NASP/EZH1/ITGB3BP/MECP2/SMARCC2/MBD2/ARID2/CDK2/AXIN1/NRDE2/KDM1A/SMARCD2/MBD3/BAZ2A/PHF2/CTR9/SCMH1/L3MBTL1/NAP1L4/KMT2D/SUV39H1/ATRX/SOX9/KAT6B/HIRA/RRP8/TLK2/PAF1/MPHOSPH8/NAP1L2/TRIM28/NAA60/DAXX/TLK1/TPR/SMARCC…
HP_DYSTROPHIC_TOENAIL	HP_DYSTROPHIC_TOENAIL	HP_DYSTROPHIC_TOENAIL	14	0.549666	1.21112	0.221135	1	1	465	tags=14%, list=4%, signal=14%	NECTIN1/RETREG1
GOMF_RNA_POLYMERASE_CORE_ENZYME_BINDING	GOMF_RNA_POLYMERASE_CORE_ENZYME_BINDING	GOMF_RNA_POLYMERASE_CORE_ENZYME_BINDING	38	0.461288	1.21094	0.158095	1	1	4832	tags=61%, list=37%, signal=38%	RTRAF/RPAP2/UVSSA/ELP4/HNRNPU/SPTY2D1/SCAF8/CTR9/LEO1/WDR43/RPRD2/RECQL5/PCF11/AGO1/WAC/PAF1/ELP2/ZNF326/NCOA3/DHX9/CDC73/RPRD1A/GTF2B
HP_ABSENT_EARLOBE	HP_ABSENT_EARLOBE	HP_ABSENT_EARLOBE	12	0.572614	1.21062	0.236328	1	1	2011	tags=50%, list=15%, signal=42%	ATRIP/CENPE/PCNT/POLR3A/ATR/CREBBP
HP_OCULOMOTOR_APRAXIA	HP_OCULOMOTOR_APRAXIA	HP_OCULOMOTOR_APRAXIA	71	0.413652	1.21055	0.148855	1	1	3882	tags=39%, list=30%, signal=28%	CPLANE1/TOGARAM1/MRE11/MAPT/BRAF/RPGRIP1L/SETX/DNM1L/KIAA0586/IFT172/PIBF1/CEP120/MYO9A/AHI1/KDM1A/RORA/CSPP1/INPP5E/CACNA1A/KIAA1109/TMEM67/ARL13B/NPHP1/ARMC9/ATXN2/CWF19L1/CEP290/PIGL
GOBP_POSITIVE_REGULATION_OF_CHROMATIN_BINDING	GOBP_POSITIVE_REGULATION_OF_CHROMATIN_BINDING	GOBP_POSITIVE_REGULATION_OF_CHROMATIN_BINDING	10	0.593584	1.21033	0.240918	1	1	4683	tags=80%, list=36%, signal=51%	DDX11/DTX3L/ZNF618/MBD2/KDM1A/PARP9/GMNN/PYGO2
HP_HEMIPARESIS	HP_HEMIPARESIS	HP_HEMIPARESIS	59	0.426938	1.2102	0.151229	1	1	4053	tags=49%, list=31%, signal=34%	GUCY1A1/ADA2/SP110/MT-ND6/DNM1L/PIK3CA/TLR4/NOTCH1/TPP2/MTHFR/PNPLA8/SMO/TSC2/MT-CYB/MTOR/TBK1/TSC1/CACNA1A/ARHGAP31/MT-CO3/TBC1D24/AKT1/MT-ND1/SMARCAL1/DOCK6/AKT3/GNAQ/OPA1/BAP1
HP_LUNG_ADENOCARCINOMA	HP_LUNG_ADENOCARCINOMA	HP_LUNG_ADENOCARCINOMA	14	0.549157	1.21	0.221135	1	1	2118	tags=36%, list=16%, signal=30%	PRKN/ERCC6/BRAF/PIK3CA/PPP2R1B
HP_ABSENT_BRAINSTEM_AUDITORY_RESPONSES	HP_ABSENT_BRAINSTEM_AUDITORY_RESPONSES	HP_ABSENT_BRAINSTEM_AUDITORY_RESPONSES	6	0.662915	1.20979	0.271154	1	1	4006	tags=83%, list=31%, signal=58%	ERCC6/ERCC4/MOGS/ERCC8/OPA1
HP_DILATED_FOURTH_VENTRICLE	HP_DILATED_FOURTH_VENTRICLE	HP_DILATED_FOURTH_VENTRICLE	105	0.38726	1.20971	0.102041	1	1	3863	tags=50%, list=29%, signal=35%	MRE11/WASHC5/RXYLT1/LARGE1/EVC/ARID1B/PIEZO2/PMM2/PIGN/WDR35/RPGRIP1L/POLR3A/KIAA0586/C2CD3/GLI3/KIF7/FKTN/WDR81/MUSK/BCOR/WARS2/CEP120/CASK/DPF2/SEMA3E/AFF3/ARID1A/ATXN1/IFT80/DYNC2H1/USP9X/SMARCC2/ARID2/GLI2/CSPP1/CEP57/KCNQ1OT1/TMEM67/TBC1D24/DISP1/WDR73/FTO/SOX4/FAR1/ARMC9/NRAS/NUP88/FKRP/NID1/ATXN2/ASXL1/CEP290
GOBP_P_BODY_ASSEMBLY	GOBP_P_BODY_ASSEMBLY	GOBP_P_BODY_ASSEMBLY	19	0.505907	1.20966	0.227626	1	1	4998	tags=79%, list=38%, signal=49%	NBDY/PATL2/CNOT1/DYNC1H1/EDC3/CNOT2/RC3H1/DDX6/ATXN2/PAN3/EIF4ENIF1/PAN2/PATL1/CNOT6L/CNOT6
GOBP_NON_MOTILE_CILIUM_ASSEMBLY	GOBP_NON_MOTILE_CILIUM_ASSEMBLY	GOBP_NON_MOTILE_CILIUM_ASSEMBLY	44	0.446039	1.20935	0.178108	1	1	4110	tags=59%, list=31%, signal=41%	TOGARAM1/TBC1D32/INTU/RPGRIP1L/C2CD3/IFT172/PIBF1/CEP126/BBS7/MAK/IFT80/IFT74/IFT140/CEP350/PCM1/DYNC2H1/CEP135/IFT122/ARL13B/BBS4/BBS1/GORAB/CEP290/CEP250/CEP89/MAP4
GOBP_BRAINSTEM_DEVELOPMENT	GOBP_BRAINSTEM_DEVELOPMENT	GOBP_BRAINSTEM_DEVELOPMENT	6	0.662674	1.20935	0.271154	1	1	3657	tags=67%, list=28%, signal=48%	CNTFR/GART/ATF2/SMAD4
GOBP_NUCLEOLUS_ORGANIZATION	GOBP_NUCLEOLUS_ORGANIZATION	GOBP_NUCLEOLUS_ORGANIZATION	12	0.571996	1.20931	0.238281	1	1	3868	tags=67%, list=29%, signal=47%	DDX11/POLR1B/PHF8/BAZ2A/PHF2/SUV39H1/RRP8/NOLC1
GOMF_INHIBITORY_MHC_CLASS_I_RECEPTOR_ACTIVITY	GOMF_INHIBITORY_MHC_CLASS_I_RECEPTOR_ACTIVITY	GOMF_INHIBITORY_MHC_CLASS_I_RECEPTOR_ACTIVITY	1	0.902987	1.20907	0.20696	1	1	1274	tags=100%, list=10%, signal=90%	LILRB3
GOCC_UNIPLEX_COMPLEX	GOCC_UNIPLEX_COMPLEX	GOCC_UNIPLEX_COMPLEX	6	0.66244	1.20892	0.273077	1	1	399	tags=17%, list=3%, signal=16%	MCUB
GOMF_TELOMERIC_DNA_BINDING	GOMF_TELOMERIC_DNA_BINDING	GOMF_TELOMERIC_DNA_BINDING	31	0.467266	1.20876	0.169173	1	1	2803	tags=35%, list=21%, signal=28%	STN1/TEN1/CTC1/UPF1/SMG1/TP53BP1/SMG7/WRN/ZBTB10/NCL/KDM1A
HP_GLOMERULAR_SCLEROSIS	HP_GLOMERULAR_SCLEROSIS	HP_GLOMERULAR_SCLEROSIS	67	0.417537	1.20853	0.150289	1	1	4313	tags=43%, list=33%, signal=29%	KIRREL1/COQ8B/ELP1/CRB2/MAGI2/MT-ND6/NUP205/ANKFY1/TRPC6/DNMT3A/NUP160/CLCN5/VPS33A/RET/CD2AP/MT-CO3/KIF1B/TBC1D8B/MYO1E/WDR73/MT-ND1/TMEM127/APOL1/SMARCAL1/NF1/GAPVD1/NUP93/MT-CO2/PLEC
HP_CALCIFICATION_OF_FALX_CEREBRI	HP_CALCIFICATION_OF_FALX_CEREBRI	HP_CALCIFICATION_OF_FALX_CEREBRI	4	0.719895	1.20837	0.288235	1	1	3117	tags=75%, list=24%, signal=57%	PTCH2/PTCH1/DDR2
GOCC_DENSE_CORE_GRANULE_MEMBRANE	GOCC_DENSE_CORE_GRANULE_MEMBRANE	GOCC_DENSE_CORE_GRANULE_MEMBRANE	2	0.817087	1.20805	0.264875	1	1	2402	tags=100%, list=18%, signal=82%	VPS13C/STXBP5
HP_UNDETECTABLE_LIGHT_AND_DARK_ADAPTED_ELECTRORETINOGRAM	HP_UNDETECTABLE_LIGHT_AND_DARK_ADAPTED_ELECTRORETINOGRAM	HP_UNDETECTABLE_LIGHT_AND_DARK_ADAPTED_ELECTRORETINOGRAM	7	0.636384	1.20786	0.266925	1	1	3618	tags=71%, list=28%, signal=52%	MT-ATP6/NR2E3/PCYT1A/NUP62/ADAR
HP_ELEVATED_CIRCULATING_FOLLICLE_STIMULATING_HORMONE_LEVEL	HP_ELEVATED_CIRCULATING_FOLLICLE_STIMULATING_HORMONE_LEVEL	HP_ELEVATED_CIRCULATING_FOLLICLE_STIMULATING_HORMONE_LEVEL	15	0.538227	1.20762	0.219608	1	1	3437	tags=47%, list=26%, signal=34%	ERCC6/MAP3K1/MCM8/FGD1/FANCM/DHX37/SOX9
HP_ABSENT_SEPTUM_PELLUCIDUM	HP_ABSENT_SEPTUM_PELLUCIDUM	HP_ABSENT_SEPTUM_PELLUCIDUM	81	0.402458	1.20761	0.150838	1	1	4506	tags=41%, list=34%, signal=27%	WASHC4/RXYLT1/LARGE1/NSD2/PIEZO2/KIAA0586/STAG2/ROBO1/KIF7/FKTN/MUSK/FANCI/MED23/EDC3/GLI2/CSPP1/TTC5/ALKBH8/FGFR2/ZC3H14/MBTPS2/WDR11/TNIK/FKRP/FGFRL1/EHMT1/UBE4A/FBXO31/TRAPPC9/LINS1/NDST1/RSRC1/LMAN2L
HP_HYPOPIGMENTED_SKIN_PATCHES	HP_HYPOPIGMENTED_SKIN_PATCHES	HP_HYPOPIGMENTED_SKIN_PATCHES	79	0.40309	1.20754	0.158287	1	1	3655	tags=44%, list=28%, signal=32%	UFD1/CTC1/BRCA2/TMC8/MC1R/KITLG/PALB2/PCNT/FANCC/TNFRSF1B/PIK3CA/RFWD3/PTPN22/CTSC/FANCA/IL7/BRCA1/FANCM/FANCI/SMO/ERCC4/KIT/MTOR/WRAP53/UBE2T/TCF4/FANCF/SEC24C/ACP5/FGFR2/RREB1/AKT1/NRAS/HIRA/FANCL
HP_METOPIC_SYNOSTOSIS	HP_METOPIC_SYNOSTOSIS	HP_METOPIC_SYNOSTOSIS	8	0.618986	1.20731	0.253411	1	1	2621	tags=62%, list=20%, signal=50%	WDR35/PTCH1/HERC1/GLI3/SON
GOBP_PREPULSE_INHIBITION	GOBP_PREPULSE_INHIBITION	GOBP_PREPULSE_INHIBITION	3	0.750986	1.20729	0.287594	1	1	1976	tags=67%, list=15%, signal=57%	CHD8/BACE1
HP_ABNORMAL_CIRCULATING_AMYLASE_LEVEL	HP_ABNORMAL_CIRCULATING_AMYLASE_LEVEL	HP_ABNORMAL_CIRCULATING_AMYLASE_LEVEL	6	0.661476	1.20716	0.275	1	1	362	tags=17%, list=3%, signal=16%	EFL1
GOBP_B_CELL_LINEAGE_COMMITMENT	GOBP_B_CELL_LINEAGE_COMMITMENT	GOBP_B_CELL_LINEAGE_COMMITMENT	3	0.750629	1.20672	0.289474	1	1	2397	tags=67%, list=18%, signal=55%	PRKDC/TCF3
HP_DECREASED_CERVICAL_SPINE_MOBILITY	HP_DECREASED_CERVICAL_SPINE_MOBILITY	HP_DECREASED_CERVICAL_SPINE_MOBILITY	7	0.635678	1.20652	0.266925	1	1	289	tags=14%, list=2%, signal=14%	LARGE1
HP_LYMPHADENITIS	HP_LYMPHADENITIS	HP_LYMPHADENITIS	6	0.661004	1.2063	0.275	1	1	1310	tags=33%, list=10%, signal=30%	CYBC1/STAT2
GOMF_NUCLEAR_EXPORT_SIGNAL_RECEPTOR_ACTIVITY	GOMF_NUCLEAR_EXPORT_SIGNAL_RECEPTOR_ACTIVITY	GOMF_NUCLEAR_EXPORT_SIGNAL_RECEPTOR_ACTIVITY	9	0.613076	1.20629	0.237154	1	1	4196	tags=78%, list=32%, signal=53%	XPO5/NUP214/XPO4/XPO1/XPO6/XPO7/EIF4ENIF1
HP_ABNORMALITY_OF_THE_HEPATIC_VASCULATURE	HP_ABNORMALITY_OF_THE_HEPATIC_VASCULATURE	HP_ABNORMALITY_OF_THE_HEPATIC_VASCULATURE	47	0.442107	1.20611	0.174484	1	1	3876	tags=47%, list=30%, signal=33%	STN1/ADA2/SP110/TNFSF15/ALMS1/TET2/RPGRIP1L/CBL/NOTCH1/ITCH/GLIS3/TCF4/INPP5E/ARHGAP31/TMEM67/KRIT1/SMAD4/HFE/JAK2/DOCK6/ASXL1/PIGM
HP_ABNORMALITY_OF_THE_HAIRLINE	HP_ABNORMALITY_OF_THE_HAIRLINE	HP_ABNORMALITY_OF_THE_HAIRLINE	189	0.360086	1.20584	0.0884354	1	1	3989	tags=43%, list=30%, signal=31%	CAVIN1/NEPRO/ADA2/WASHC5/NSD2/BICRA/KCNH1/ARID1B/FRAS1/BRAF/INTU/APC/PPP1R15B/LZTR1/POLR1B/SIN3A/NIPBL/ZNF699/SETD2/STAG2/CBL/TCF12/NSD1/HUWE1/FGD1/TECPR2/BRCA1/HDAC8/CREBBP/CCNK/DPF2/MED13L/MADD/PHF8/SPEN/SPECC1L/ARID1A/NBN/PIK3C2A/ANKRD11/ADNP/FOS/VPS33A/RAB3GAP2/MAN2B1/SRCAP/SMARCA2/SOS1/SMARCC2/ARID2/DOCK7/KDM1A/VPS13B/SMC1A/KREMEN1/TSC1/WNT4/KNSTRN/EFNB1/SOS2/FGFR2/TBC1D24/RPS28/LIG4/PEX1/ED…
GOBP_POSITIVE_REGULATION_OF_RIG_I_SIGNALING_PATHWAY	GOBP_POSITIVE_REGULATION_OF_RIG_I_SIGNALING_PATHWAY	GOBP_POSITIVE_REGULATION_OF_RIG_I_SIGNALING_PATHWAY	8	0.618171	1.20572	0.255361	1	1	4579	tags=88%, list=35%, signal=57%	PUM2/OASL/USP15/PUM1/DDX60/ZCCHC3/ANKRD17
HP_ABNORMALITY_OF_THE_ULNA	HP_ABNORMALITY_OF_THE_ULNA	HP_ABNORMALITY_OF_THE_ULNA	115	0.381833	1.20562	0.113806	1	1	3176	tags=37%, list=24%, signal=29%	BUD23/VPS35L/NSD2/BICRA/BRCA2/PIEZO2/BRAF/APC/PALB2/PCNT/LZTR1/NIPBL/FANCC/STX1A/CBL/RFWD3/XYLT1/FANCA/CUL7/EXOC6B/REV3L/BRCA1/BCOR/HDAC8/SEMA3E/FANCM/FANCI/ERCC4/MASP1/RAB3GAP2/UBE2T/DYNC2H1/SOS1/FANCF/PDE4D/SLC26A2/SMC1A/PLXND1/CLIP2/SOS2/FGFR2/DHODH/LRP4
GOBP_PYRIDINE_CONTAINING_COMPOUND_METABOLIC_PROCESS	GOBP_PYRIDINE_CONTAINING_COMPOUND_METABOLIC_PROCESS	GOBP_PYRIDINE_CONTAINING_COMPOUND_METABOLIC_PROCESS	27	0.473064	1.2054	0.198077	1	1	2416	tags=33%, list=18%, signal=27%	NAXE/NAXD/IDO1/NMNAT1/SARM1/NMNAT3/ALPL/NUDT17/NAMPT
HP_MACROTIA	HP_MACROTIA	HP_MACROTIA	205	0.35757	1.20535	0.0863558	1	1	3534	tags=41%, list=27%, signal=31%	BUD23/CCDC32/NECTIN1/PRUNE1/NEXMIF/KCNH1/SALL1/ERCC6/PCLO/KANSL1/PIEZO2/GRIA4/PMM2/PHF6/BRWD3/BRAF/ZBTB20/POLR1A/RLIM/PIGN/PPP1R15B/PTCH1/RMRP/YME1L1/SIN3A/NIPBL/ZNF699/MED13/HERC1/TRIP12/STX1A/PTPN23/CBL/TBC1D23/TCF20/ZNF711/NSD1/TAF1/MID2/HUWE1/SYNGAP1/HDAC8/CEP120/FMR1/CASK/DPF2/MED13L/MADD/WDFY3/KDM6A/NBN/ANKRD11/GRIA3/ERCC4/BMP4/MASP1/RAB3GAP2/KDM5C/MAN2B1/SLC16A2/MECP2/ZMIZ1/GLI2/MBTPS1/TRP…
GOMF_N_ACETYLTRANSFERASE_ACTIVITY	GOMF_N_ACETYLTRANSFERASE_ACTIVITY	GOMF_N_ACETYLTRANSFERASE_ACTIVITY	46	0.443447	1.20531	0.174812	1	1	4832	tags=57%, list=37%, signal=36%	NAA80/KAT14/BRCA2/NAT10/ESCO1/MCM3AP/KAT6A/TADA2A/TAF1/CREBBP/GTF3C4/CLOCK/SRCAP/ATF2/NCOA1/NAA25/KAT7/KAT6B/NAA40/MSL3/NAA60/NCOA3/HAT1/NAT9/EP300/GTF2B
GOMF_MELANOCORTIN_RECEPTOR_ACTIVITY	GOMF_MELANOCORTIN_RECEPTOR_ACTIVITY	GOMF_MELANOCORTIN_RECEPTOR_ACTIVITY	1	0.899939	1.20499	0.208791	1	1	1314	tags=100%, list=10%, signal=90%	MC1R
HP_OPTIC_NERVE_MISROUTING	HP_OPTIC_NERVE_MISROUTING	HP_OPTIC_NERVE_MISROUTING	1	0.899939	1.20499	0.208791	1	1	1314	tags=100%, list=10%, signal=90%	MC1R
HP_ABNORMAL_PROPORTION_OF_DOUBLE_NEGATIVE_ALPHA_BETA_REGULATORY_T_CELL	HP_ABNORMAL_PROPORTION_OF_DOUBLE_NEGATIVE_ALPHA_BETA_REGULATORY_T_CELL	HP_ABNORMAL_PROPORTION_OF_DOUBLE_NEGATIVE_ALPHA_BETA_REGULATORY_T_CELL	1	0.899863	1.20489	0.208791	1	1	1315	tags=100%, list=10%, signal=90%	CASP10
HP_ELEVATED_PROPORTION_OF_CD4_NEGATIVE_CD8_NEGATIVE_ALPHA_BETA_REGULATORY_T_CELLS	HP_ELEVATED_PROPORTION_OF_CD4_NEGATIVE_CD8_NEGATIVE_ALPHA_BETA_REGULATORY_T_CELLS	HP_ELEVATED_PROPORTION_OF_CD4_NEGATIVE_CD8_NEGATIVE_ALPHA_BETA_REGULATORY_T_CELLS	1	0.899863	1.20489	0.208791	1	1	1315	tags=100%, list=10%, signal=90%	CASP10
HP_INCREASED_B_CELL_COUNT	HP_INCREASED_B_CELL_COUNT	HP_INCREASED_B_CELL_COUNT	1	0.899863	1.20489	0.208791	1	1	1315	tags=100%, list=10%, signal=90%	CASP10
HP_THORACOLUMBAR_SCOLIOSIS	HP_THORACOLUMBAR_SCOLIOSIS	HP_THORACOLUMBAR_SCOLIOSIS	23	0.493596	1.20455	0.209016	1	1	3612	tags=48%, list=28%, signal=35%	NEPRO/PIEZO2/ALMS1/POP1/GLIS3/CDH11/USP9X/SLC26A2/TBC1D24/NIN/IL6ST
HP_NEONATAL_RESPIRATORY_DISTRESS	HP_NEONATAL_RESPIRATORY_DISTRESS	HP_NEONATAL_RESPIRATORY_DISTRESS	68	0.416257	1.20426	0.153257	1	1	749	tags=7%, list=6%, signal=7%	TENT5A/PLPBP/CFAP298/DNAAF4/CFAP300
GOMF_NUCLEOSOME_BINDING	GOMF_NUCLEOSOME_BINDING	GOMF_NUCLEOSOME_BINDING	45	0.443346	1.20419	0.171004	1	1	3646	tags=47%, list=28%, signal=34%	CGAS/ARID1B/GATAD2B/SUPT6H/SUPT16H/HMGN4/MTA2/ARID1A/PARP2/CHD4/SMARCC2/MBD2/SMARCD2/MBD3/L3MBTL1/NAP1L4/RNF169/SAP30L/GLYR1/HIRA/SMARCA1
HP_THORACIC_DYSPLASIA	HP_THORACIC_DYSPLASIA	HP_THORACIC_DYSPLASIA	4	0.717171	1.2038	0.290196	1	1	1779	tags=50%, list=14%, signal=43%	WDR35/IFT172
GOBP_MELANOCYTE_DIFFERENTIATION	GOBP_MELANOCYTE_DIFFERENTIATION	GOBP_MELANOCYTE_DIFFERENTIATION	16	0.527307	1.20369	0.219561	1	1	4181	tags=69%, list=32%, signal=47%	LRMDA/KITLG/ZEB2/GLI3/RAB27A/BLOC1S6/KIT/ENPP1/HPS4/HPS6/GNA11
HP_HETEROTAXY	HP_HETEROTAXY	HP_HETEROTAXY	13	0.558515	1.20369	0.227184	1	1	360	tags=15%, list=3%, signal=15%	CCDC32/NSD2
HP_ONYCHOMYCOSIS	HP_ONYCHOMYCOSIS	HP_ONYCHOMYCOSIS	11	0.575188	1.20367	0.255319	1	1	1150	tags=27%, list=9%, signal=25%	CYBC1/PLCG2/TNFSF15
HP_DEVIATION_OF_THE_3RD_FINGER	HP_DEVIATION_OF_THE_3RD_FINGER	HP_DEVIATION_OF_THE_3RD_FINGER	6	0.659558	1.20366	0.278846	1	1	3100	tags=67%, list=24%, signal=51%	PKDCC/MEG3/KNSTRN/FGFR2
HP_RECURRENT_RESPIRATORY_INFECTIONS	HP_RECURRENT_RESPIRATORY_INFECTIONS	HP_RECURRENT_RESPIRATORY_INFECTIONS	354	0.34287	1.20366	0.054007	1	1	3152	tags=29%, list=24%, signal=22%	BUD23/MAP3K20/SELENON/CYBC1/CFAP298/NEPRO/ADA2/WASHC5/ELP1/NECTIN1/NSD2/DNAAF4/SLC9A3/CFAP300/PLCG2/ADAMTS3/NIPAL4/CTC1/ARID1B/KANSL1/FAT4/NCF4/SP110/ALMS1/IKZF1/IL7R/EPG5/TET2/POLE/PCNT/POLR3A/CD81/HELLS/MYSM1/KIAA0586/NXN/PRKDC/LAMA2/STX1A/SHROOM4/TBC1D23/GLI3/TRIP11/FLI1/PTPN22/CTSC/TONSL/TPP2/TECPR2/MYO5A/CREBBP/IRAK4/ALPL/MYO9A/NFKB2/DPF2/CCDC40/AP3B1/RIPK1/ARID1A/COL4A6/NBN/POLR2A/DNAH1/ATM…
HP_ABNORMALITY_OF_THE_URETHRA	HP_ABNORMALITY_OF_THE_URETHRA	HP_ABNORMALITY_OF_THE_URETHRA	304	0.344128	1.20333	0.0687285	1	1	3980	tags=43%, list=30%, signal=31%	UFD1/BUD23/ADA2/WASHC5/NSD2/BICRA/EVC/SALL1/CTC1/ARID1B/BRCA2/KANSL1/PIEZO2/FRAS1/FAT4/MED12/MAP3K1/DCHS1/BRAF/MAMLD1/GATAD2B/IKZF1/EPG5/RLIM/POLE/PALB2/PIGN/WDR35/RPGRIP1L/PCNT/POLR3A/SIN3A/HOXA13/NIPBL/KIAA0586/ZNF699/SETD2/ZEB2/FANCC/STX1A/C2CD3/GLI3/MAB21L2/KIF7/RTTN/NSD1/RFWD3/HUWE1/FANCA/SYNGAP1/TONSL/CUL7/ATR/BRCA1/BCOR/HDAC8/OGT/CREBBP/COL7A1/DPF2/FZD2/SPEN/FANCM/SPECC1L/ARID1A/FANCI/KDM6…
HP_PRODUCTIVE_COUGH	HP_PRODUCTIVE_COUGH	HP_PRODUCTIVE_COUGH	29	0.470278	1.20275	0.194286	1	1	2997	tags=38%, list=23%, signal=29%	CFAP298/DNAAF4/CFAP300/NABP1/NUMA1/BCOR/CCDC40/DNAH1/PML/RPGR/DNAAF5
GOBP_NUCLEOLAR_CHROMATIN_ORGANIZATION	GOBP_NUCLEOLAR_CHROMATIN_ORGANIZATION	GOBP_NUCLEOLAR_CHROMATIN_ORGANIZATION	8	0.616429	1.20232	0.261209	1	1	3749	tags=75%, list=29%, signal=54%	DDX11/PHF8/BAZ2A/PHF2/SUV39H1/RRP8
GOBP_REGULATION_OF_CHROMATIN_ASSEMBLY_OR_DISASSEMBLY	GOBP_REGULATION_OF_CHROMATIN_ASSEMBLY_OR_DISASSEMBLY	GOBP_REGULATION_OF_CHROMATIN_ASSEMBLY_OR_DISASSEMBLY	27	0.471854	1.20232	0.2	1	1	4519	tags=74%, list=34%, signal=49%	SIN3A/ATF7IP/ZNF445/PIK3CA/SAMD1/SETDB1/PHF8/SPTY2D1/SETDB2/L3MBTL3/ZNF304/CDK2/KDM1A/PHF2/CTR9/TLK2/MPHOSPH8/TRIM28/TLK1/TPR
GOBP_PURINE_NUCLEOSIDE_BIOSYNTHETIC_PROCESS	GOBP_PURINE_NUCLEOSIDE_BIOSYNTHETIC_PROCESS	GOBP_PURINE_NUCLEOSIDE_BIOSYNTHETIC_PROCESS	10	0.589646	1.2023	0.244742	1	1	249	tags=10%, list=2%, signal=10%	ADA2
HP_ABNORMAL_INTERNAL_GENITALIA	HP_ABNORMAL_INTERNAL_GENITALIA	HP_ABNORMAL_INTERNAL_GENITALIA	349	0.341549	1.20224	0.0530822	1	1	3993	tags=43%, list=30%, signal=31%	CAVIN1/UFD1/BUD23/MRE11/RXYLT1/NSD2/CCNQ/PRKN/TWNK/EVC/SALL1/ERCC6/STAG3/CTC1/ARID1B/BRCA2/PTCH2/FRAS1/PMM2/PHF6/GNRH1/MAP3K1/BRAF/MAMLD1/ALMS1/INTU/LARS2/CASP10/INVS/POLE/APC/PALB2/PIGN/MCM8/WDR35/PTCH1/POLR1B/TAC3/HOXA13/PHKA2/NIPBL/SETD2/ZEB2/MCM3AP/FANCC/DICER1/STX1A/IFT172/PIK3CA/GLI3/KIF7/SPRY4/RFWD3/FAN1/FLI1/PTPN22/FANCA/HS6ST1/WRN/BRCA1/BCOR/HDAC8/CREBBP/WDPCP/MSH6/COL7A1/FMR1/SEMA3E/MDM…
GOMF_CYCLIN_DEPENDENT_PROTEIN_KINASE_ACTIVITY	GOMF_CYCLIN_DEPENDENT_PROTEIN_KINASE_ACTIVITY	GOMF_CYCLIN_DEPENDENT_PROTEIN_KINASE_ACTIVITY	22	0.489227	1.20223	0.215842	1	1	5988	tags=82%, list=46%, signal=45%	CDK3/CDK13/CDK6/CCNK/MOK/CDK12/CDK2/CDK20/CDK11A/CDKL1/CDK11B/CDK9/CDK7/CDK1/CDK19/CDKL5/CDK5/CDK8
GOCC_TELOMERASE_HOLOENZYME_COMPLEX	GOCC_TELOMERASE_HOLOENZYME_COMPLEX	GOCC_TELOMERASE_HOLOENZYME_COMPLEX	19	0.502764	1.20215	0.235409	1	1	3497	tags=42%, list=27%, signal=31%	GNL3L/NAT10/LSM11/SMG7/HNRNPU/WRAP53/TEP1/SMG6
GOBP_CHROMOSOME_SEGREGATION	GOBP_CHROMOSOME_SEGREGATION	GOBP_CHROMOSOME_SEGREGATION	224	0.352957	1.202	0.0862944	1	1	4526	tags=47%, list=34%, signal=31%	CENPX/MRE11/ABRAXAS1/ABRAXAS2/TENT4A/SGO2/CENPS/CENPF/STAG3/NUSAP1/GEN1/CCNE2/KIF25/ECT2/DDX11/APC/ESCO1/CENPE/NCAPD2/NUMA1/RAD18/SPAG5/INCENP/CSNK2A1/NIPBL/SPICE1/CDC23/RIOK2/NCAPD3/STAG2/NUP43/CDK5RAP2/ZW10/STAG1/DYNC1LI1/PLSCR1/HNRNPU/PIBF1/BRCA1/LATS1/HDAC8/NEK8/CENPC/FANCM/CCNB1/ZNF207/RIOK3/SETDB2/PUM2/SMC5/ATM/VPS4B/ERCC4/DYNC1H1/RMI1/USP9X/KIF23/PUM1/MAU2/DDX3X/TOP2B/SMC1A/REC8/PHF13/POGZ…
HP_STEROID_RESISTANT_NEPHROTIC_SYNDROME	HP_STEROID_RESISTANT_NEPHROTIC_SYNDROME	HP_STEROID_RESISTANT_NEPHROTIC_SYNDROME	9	0.610759	1.20173	0.245059	1	1	2274	tags=33%, list=17%, signal=28%	KIRREL1/NUP205/NUP160
HP_ABNORMALITY_OF_MOUTH_SHAPE	HP_ABNORMALITY_OF_MOUTH_SHAPE	HP_ABNORMALITY_OF_MOUTH_SHAPE	178	0.362744	1.20156	0.101933	1	1	3988	tags=49%, list=30%, signal=34%	ESS2/NSD2/NEXMIF/STRADA/KCNH1/PCLO/KANSL1/FAT4/MED12/CCDC88A/DCHS1/BRAF/ZBTB20/LIFR/RLIM/PIGN/PPP1R15B/POLR3A/BRPF1/SIN3A/NIPBL/TET3/MBD5/ZEB2/NXN/TRIP12/LAMA2/KAT6A/TCF20/KIF7/SOX5/DGCR8/REV3L/PHF21A/HDAC8/OGT/ATN1/MED13L/FZD2/AFF3/GRIA3/AHI1/CLTC/CDH11/MASP1/MTOR/SRCAP/SON/WNT5A/WDR37/MEG3/TCF4/DST/KDM1A/VPS13B/PDE4D/SMC1A/PLXND1/INPP5E/FBXO11/CACNA1A/GFM2/POGZ/HDAC4/EXTL3/GTPBP2/TBC1D24/SLC6A8…
GOBP_TELOMERE_MAINTENANCE_VIA_TELOMERE_LENGTHENING	GOBP_TELOMERE_MAINTENANCE_VIA_TELOMERE_LENGTHENING	GOBP_TELOMERE_MAINTENANCE_VIA_TELOMERE_LENGTHENING	64	0.419129	1.20153	0.158095	1	1	2676	tags=25%, list=20%, signal=20%	TENT4B/MRE11/STN1/TEN1/CTC1/GNL3L/DCP2/NAT10/XRN1/HNRNPU/ATR/ATM/ERCC4/WRAP53/TNKS2/RFC1
HP_EXTERNAL_GENITAL_HYPOPLASIA	HP_EXTERNAL_GENITAL_HYPOPLASIA	HP_EXTERNAL_GENITAL_HYPOPLASIA	369	0.340777	1.20153	0.0487805	1	1	3983	tags=45%, list=30%, signal=32%	BUD23/TOGARAM1/WASHC5/RXYLT1/LARGE1/NECTIN1/CCNQ/SALL1/ERCC6/ARID1B/PIEZO2/DDX3Y/FRAS1/FAT4/PMM2/PHF6/USP9Y/MED12/GNRH1/MAP3K1/MAMLD1/ALMS1/INTU/RLIM/POLE/MCM8/WDR35/NANOS1/PTCH1/POLR1B/SIN3A/TRRAP/TAC3/HOXA13/NIPBL/KIAA0586/MBD5/ZEB2/NXN/HERC1/PRKDC/STX1A/C2CD3/IFT172/KIAA1549/GLI3/ROBO1/KIF7/FKTN/STAG1/RTTN/NSD1/SPRY4/HUWE1/HS6ST1/CUL7/PRPF4/PRPF8/PHF21A/HDAC8/OGT/GHR/WDPCP/FMR1/CASK/MADD/SEMA3…
GOBP_PROTEIN_HEXAMERIZATION	GOBP_PROTEIN_HEXAMERIZATION	GOBP_PROTEIN_HEXAMERIZATION	6	0.658362	1.20148	0.284615	1	1	2215	tags=50%, list=17%, signal=42%	TWNK/YME1L1/MAT2A
HP_OCULOGYRIC_CRISIS	HP_OCULOGYRIC_CRISIS	HP_OCULOGYRIC_CRISIS	31	0.464361	1.20124	0.182331	1	1	2987	tags=42%, list=23%, signal=32%	TSPOAP1/DNM1L/MBD5/SYNGAP1/SETD1B/HIVEP2/DYNC1H1/CLTC/TAOK1/CUX1/TRPM3/TCF4/ASH1L
HP_SMALL_EARLOBE	HP_SMALL_EARLOBE	HP_SMALL_EARLOBE	15	0.535374	1.20122	0.22549	1	1	3123	tags=47%, list=24%, signal=36%	UFD1/ABHD5/FN1/KAT6A/SEC24C/AHDC1/RREB1
GOBP_OUTER_DYNEIN_ARM_ASSEMBLY	GOBP_OUTER_DYNEIN_ARM_ASSEMBLY	GOBP_OUTER_DYNEIN_ARM_ASSEMBLY	5	0.683717	1.20112	0.317739	1	1	412	tags=20%, list=3%, signal=19%	DNAAF4
GOBP_MITOCHONDRIAL_PROTEIN_PROCESSING	GOBP_MITOCHONDRIAL_PROTEIN_PROCESSING	GOBP_MITOCHONDRIAL_PROTEIN_PROCESSING	11	0.573816	1.2008	0.255319	1	1	1470	tags=18%, list=11%, signal=16%	ATP23/YME1L1
HP_ABNORMAL_MEGAKARYOCYTE_MORPHOLOGY	HP_ABNORMAL_MEGAKARYOCYTE_MORPHOLOGY	HP_ABNORMAL_MEGAKARYOCYTE_MORPHOLOGY	12	0.567948	1.20075	0.248047	1	1	3811	tags=50%, list=29%, signal=36%	TET2/MYSM1/RFWD3/SF3B1/SAMD9/JAK2
HP_GONADAL_DYSGENESIS	HP_GONADAL_DYSGENESIS	HP_GONADAL_DYSGENESIS	23	0.492015	1.2007	0.211066	1	1	1151	tags=13%, list=9%, signal=12%	RXYLT1/TWNK/MAP3K1
GOBP_SELECTIVE_AUTOPHAGY	GOBP_SELECTIVE_AUTOPHAGY	GOBP_SELECTIVE_AUTOPHAGY	60	0.421776	1.20053	0.154426	1	1	2586	tags=30%, list=20%, signal=24%	RETREG3/RETREG1/PRKN/PJVK/STBD1/SPTLC1/ULK1/VPS13C/RB1CC1/HUWE1/WDR81/KLHL3/WDFY3/ATG16L1/TIGAR/RNF213/TSC2/TBK1
HP_NEOPLASM_OF_THE_MIDDLE_EAR	HP_NEOPLASM_OF_THE_MIDDLE_EAR	HP_NEOPLASM_OF_THE_MIDDLE_EAR	4	0.715222	1.20053	0.298039	1	1	3740	tags=100%, list=28%, signal=72%	SETD2/NSD1/DDR2/SYK
GOBP_OLFACTORY_BULB_INTERNEURON_DEVELOPMENT	GOBP_OLFACTORY_BULB_INTERNEURON_DEVELOPMENT	GOBP_OLFACTORY_BULB_INTERNEURON_DEVELOPMENT	5	0.683374	1.20051	0.317739	1	1	3339	tags=80%, list=25%, signal=60%	ROBO1/WNT5A/ROBO2/ATF5
GOMF_SOLUTE_CATION_ANTIPORTER_ACTIVITY	GOMF_SOLUTE_CATION_ANTIPORTER_ACTIVITY	GOMF_SOLUTE_CATION_ANTIPORTER_ACTIVITY	19	0.502067	1.20048	0.235409	1	1	2838	tags=42%, list=22%, signal=33%	SLC9A3/SLC24A4/SLC41A1/SLC9A9/SLC9A8/CLCN5/SLC9B2/SLC8A1
HP_ABNORMAL_SUBCLAVIAN_ARTERY_MORPHOLOGY	HP_ABNORMAL_SUBCLAVIAN_ARTERY_MORPHOLOGY	HP_ABNORMAL_SUBCLAVIAN_ARTERY_MORPHOLOGY	6	0.657756	1.20038	0.286538	1	1	3096	tags=83%, list=24%, signal=64%	CREBBP/PLD1/PLXND1/KNSTRN/DDX6
HP_ABNORMAL_PALMAR_DERMATOGLYPHICS	HP_ABNORMAL_PALMAR_DERMATOGLYPHICS	HP_ABNORMAL_PALMAR_DERMATOGLYPHICS	150	0.37145	1.20035	0.0961887	1	1	3983	tags=45%, list=30%, signal=31%	NECTIN1/NSD2/NEXMIF/KCNH1/ARID1B/PIEZO2/MED12/BRAF/LIFR/DDX11/APC/SIN3A/NIPBL/NXN/TCF12/NBAS/STAG1/XYLT1/FGD1/MUSK/SEPSECS/ASXL2/ATR/BCOR/HDAC8/CREBBP/PKDCC/SEMA3E/AFF3/SPECC1L/ZNF292/UBE3B/AUTS2/ANKRD11/ADNP/ITCH/VPS33A/BMP4/MTOR/WDR37/SMARCA2/MEG3/TCF4/TRPS1/VPS13B/SMC1A/IFT122/CEP57/HDAC4/FGFR2/EXTL3/EXT1/DIS3L2/PEX1/SMARCAD1/RPS6KA3/PACS1/NUP88/KAT6B/WAC/DOCK6/FGFRL1/ASXL1/EHMT1/TBL1XR1/SMC3/…
GOBP_POSITIVE_REGULATION_OF_INNATE_IMMUNE_RESPONSE	GOBP_POSITIVE_REGULATION_OF_INNATE_IMMUNE_RESPONSE	GOBP_POSITIVE_REGULATION_OF_INNATE_IMMUNE_RESPONSE	76	0.405675	1.20026	0.161597	1	1	3740	tags=43%, list=28%, signal=31%	NECTIN2/TOMM70/CGAS/PLCG2/GBP5/POLR3B/HLA-G/SIN3A/USP27X/PRKDC/TLR4/PLSCR1/MED1/CREBBP/IFI16/TRAF6/RIOK3/FFAR2/ZNFX1/TRIM56/TRIM5/TBK1/WNT5A/AP1G1/PARP9/IKBKB/NLRC5/XRCC5/ZCCHC3/CARD9/MAVS/TRIM62/SYK
GOCC_P_BODY	GOCC_P_BODY	GOCC_P_BODY	72	0.40989	1.20016	0.151631	1	1	5227	tags=54%, list=40%, signal=33%	NBDY/CNOT9/PATL2/DCP2/UPF1/APOBEC3F/XRN1/YTHDF3/CNOT1/TRIM21/SYNE1/PNRC2/TRIM5/ZFP36L1/AGO3/EDC3/PUM1/CNOT2/RC3H1/DDX6/DIS3L2/TNRC6A/AGO1/TNRC6B/C9orf72/PAN3/EIF4ENIF1/EIF4E2/RC3H2/CPEB1/PAN2/PATL1/SAMD4B/MOV10/BTBD2/APOBEC3G/MEX3A/TNRC6C/UBAP2
GOMF_PHOSPHORYLATION_DEPENDENT_PROTEIN_BINDING	GOMF_PHOSPHORYLATION_DEPENDENT_PROTEIN_BINDING	GOMF_PHOSPHORYLATION_DEPENDENT_PROTEIN_BINDING	4	0.715001	1.20016	0.298039	1	1	1915	tags=50%, list=15%, signal=43%	PLCG2/ANK2
GOBP_NEGATIVE_REGULATION_OF_CELL_CYCLE_PHASE_TRANSITION	GOBP_NEGATIVE_REGULATION_OF_CELL_CYCLE_PHASE_TRANSITION	GOBP_NEGATIVE_REGULATION_OF_CELL_CYCLE_PHASE_TRANSITION	178	0.362305	1.2001	0.101933	1	1	2883	tags=26%, list=22%, signal=21%	NOP53/MAP3K20/MRNIP/BABAM2/MRE11/ABRAXAS1/ATRIP/ERCC6/CENPF/NABP1/GEN1/PROX1/DDX39B/CLSPN/APC/MDC1/HINFP/RBL1/PRKDC/NKX3-1/CDK5RAP2/ZW10/TP53BP1/RFWD3/GIGYF2/DYNC1LI1/ATR/BRCA1/MDM2/ZNF655/CCNB1/NBN/ZNF207/ATM/USP28/CLOCK/INTS7/TAOK1/PML/DCUN1D3/ZFP36L1/CDK2/USP47/INTS3/RAD17/PKD2/ZNF830
HP_ABNORMALITY_OF_HAIR_PIGMENTATION	HP_ABNORMALITY_OF_HAIR_PIGMENTATION	HP_ABNORMALITY_OF_HAIR_PIGMENTATION	72	0.409753	1.19976	0.151631	1	1	3299	tags=38%, list=25%, signal=28%	STN1/LRMDA/ERCC6/CTC1/KANSL1/EPG5/MC1R/KITLG/PIGN/RMRP/ZNF699/PTPN22/WRN/MYO5A/RAB27A/MDM2/AP3B1/ATM/TTC37/KIT/WRAP53/PDE4D/MOGS/LYST/ATP7A/ERCC8/DSTYK
GOBP_PROTEIN_TARGETING_TO_MITOCHONDRION	GOBP_PROTEIN_TARGETING_TO_MITOCHONDRION	GOBP_PROTEIN_TARGETING_TO_MITOCHONDRION	77	0.40392	1.19965	0.165414	1	1	965	tags=6%, list=7%, signal=6%	ATP5IF1/TOMM70/TIMM29/PRKN/PAM16
HP_FACIAL_HYPOTONIA	HP_FACIAL_HYPOTONIA	HP_FACIAL_HYPOTONIA	31	0.463697	1.19953	0.184211	1	1	3016	tags=48%, list=23%, signal=37%	STRADA/ZBTB11/TET3/HERC1/STAG2/AP4S1/GRIA3/KDM5C/MAN2B1/AP4M1/MECP2/ZMIZ1/VPS13B/CACNA1A/POGZ
GOBP_DSRNA_PROCESSING	GOBP_DSRNA_PROCESSING	GOBP_DSRNA_PROCESSING	46	0.441299	1.19947	0.176692	1	1	244	tags=7%, list=2%, signal=6%	TUT4/TUT7/SPOUT1
HP_FEMALE_PSEUDOHERMAPHRODITISM	HP_FEMALE_PSEUDOHERMAPHRODITISM	HP_FEMALE_PSEUDOHERMAPHRODITISM	3	0.746003	1.19928	0.293233	1	1	2251	tags=67%, list=17%, signal=55%	FRAS1/SPECC1L
GOBP_POSITIVE_REGULATION_OF_LONG_TERM_SYNAPTIC_DEPRESSION	GOBP_POSITIVE_REGULATION_OF_LONG_TERM_SYNAPTIC_DEPRESSION	GOBP_POSITIVE_REGULATION_OF_LONG_TERM_SYNAPTIC_DEPRESSION	2	0.810918	1.19893	0.276392	1	1	968	tags=50%, list=7%, signal=46%	KCNB1
HP_APLASIA_HYPOPLASIA_INVOLVING_FOREARM_BONES	HP_APLASIA_HYPOPLASIA_INVOLVING_FOREARM_BONES	HP_APLASIA_HYPOPLASIA_INVOLVING_FOREARM_BONES	66	0.416716	1.19864	0.16699	1	1	3347	tags=45%, list=26%, signal=34%	VPS35L/CCNQ/BRCA2/APC/PALB2/NIPBL/FANCC/GLI3/TRIP11/RFWD3/FANCA/CUL7/EXOC6B/REV3L/ATR/BRCA1/SEMA3E/FANCM/FANCI/ERCC4/UBE2T/DYNC2H1/FANCF/PDE4D/PLXND1/FGFR2/DHODH/LRP4/TRIO/EXT1
GOBP_VENTRICULAR_SEPTUM_DEVELOPMENT	GOBP_VENTRICULAR_SEPTUM_DEVELOPMENT	GOBP_VENTRICULAR_SEPTUM_DEVELOPMENT	47	0.439242	1.19829	0.181989	1	1	4632	tags=66%, list=35%, signal=43%	NSD2/SALL1/PROX1/HOXA13/PRDM1/ROBO1/TRIP11/BMPR2/NOTCH1/MDM2/CNTRL/FZD2/BMP4/WNT5A/ROBO2/FGFR2/FRS2/LUZP1/DCTN5/SOX4/SMAD4/FZD1/FGFRL1/TBX3/SMAD6/HEG1/HECTD1/MDM4/RBM15/AP2B1/PTK7
GOBP_NEGATIVE_REGULATION_OF_FEEDING_BEHAVIOR	GOBP_NEGATIVE_REGULATION_OF_FEEDING_BEHAVIOR	GOBP_NEGATIVE_REGULATION_OF_FEEDING_BEHAVIOR	1	0.894833	1.19815	0.221612	1	1	1381	tags=100%, list=11%, signal=89%	TTC21B
HP_HAMSTRING_CONTRACTURES	HP_HAMSTRING_CONTRACTURES	HP_HAMSTRING_CONTRACTURES	5	0.682029	1.19815	0.317739	1	1	118	tags=20%, list=1%, signal=20%	SELENON
GOCC_AXONEMAL_DYNEIN_COMPLEX	GOCC_AXONEMAL_DYNEIN_COMPLEX	GOCC_AXONEMAL_DYNEIN_COMPLEX	6	0.656512	1.19811	0.292308	1	1	2339	tags=67%, list=18%, signal=55%	CFAP70/DNAH7/DNHD1/DNAH1
GOBP_NEGATIVE_REGULATION_OF_OXIDOREDUCTASE_ACTIVITY	GOBP_NEGATIVE_REGULATION_OF_OXIDOREDUCTASE_ACTIVITY	GOBP_NEGATIVE_REGULATION_OF_OXIDOREDUCTASE_ACTIVITY	12	0.566693	1.1981	0.248047	1	1	667	tags=17%, list=5%, signal=16%	ETFBKMT/PRKN
GOMF_ADENYLATE_CYCLASE_ACTIVITY	GOMF_ADENYLATE_CYCLASE_ACTIVITY	GOMF_ADENYLATE_CYCLASE_ACTIVITY	8	0.614215	1.198	0.263158	1	1	1466	tags=25%, list=11%, signal=22%	GUCY1B1/ADCY7
HP_ARTERIOVENOUS_MALFORMATION	HP_ARTERIOVENOUS_MALFORMATION	HP_ARTERIOVENOUS_MALFORMATION	43	0.444805	1.19797	0.184358	1	1	3894	tags=58%, list=30%, signal=41%	ADAMTS3/BRCA2/FAT4/PALB2/FANCC/PIK3CA/RFWD3/FANCA/NOTCH1/BRCA1/FANCM/FANCI/EPHB4/ERCC4/COL5A2/UBE2T/GLMN/COL5A1/FANCF/ARHGAP31/AKT1/FANCL/SMAD4/DOCK6/GNAQ
GOBP_TRANSCRIPTION_INITIATION_FROM_RNA_POLYMERASE_II_PROMOTER	GOBP_TRANSCRIPTION_INITIATION_FROM_RNA_POLYMERASE_II_PROMOTER	GOBP_TRANSCRIPTION_INITIATION_FROM_RNA_POLYMERASE_II_PROMOTER	60	0.420768	1.19766	0.160075	1	1	2411	tags=22%, list=18%, signal=18%	ELOB/ELOC/ELOA/ERCC6/MED12/ATF7IP/MED13/TAF1/PAXIP1/MED1/ZNF451/TAF4/MED23
GOMF_MANGANESE_ION_BINDING	GOMF_MANGANESE_ION_BINDING	GOMF_MANGANESE_ION_BINDING	50	0.434579	1.19761	0.173913	1	1	2087	tags=20%, list=16%, signal=17%	MRE11/LARGE1/DCP2/LAP3/XPNPEP3/PPM1N/PCK1/WRN/DYRK2/PRKACA
GOMF_NEUROTROPHIN_RECEPTOR_BINDING	GOMF_NEUROTROPHIN_RECEPTOR_BINDING	GOMF_NEUROTROPHIN_RECEPTOR_BINDING	8	0.613929	1.19744	0.263158	1	1	15	tags=12%, list=0%, signal=12%	BEX3
HP_SPEECH_APRAXIA	HP_SPEECH_APRAXIA	HP_SPEECH_APRAXIA	55	0.425152	1.19722	0.170778	1	1	3793	tags=44%, list=29%, signal=31%	SPART/CCDC32/KANSL1/GRIA4/MAPT/RLIM/MED13/TRIP12/PTPN23/TCF20/HUWE1/MADD/WDFY3/SRCAP/TRAPPC11/ZMIZ1/KMT2E/DDX6/BPTF/USP7/PACS1/HTT/TANC2/TNRC6B
GOCC_ATG1_ULK1_KINASE_COMPLEX	GOCC_ATG1_ULK1_KINASE_COMPLEX	GOCC_ATG1_ULK1_KINASE_COMPLEX	5	0.681426	1.19709	0.319688	1	1	1965	tags=60%, list=15%, signal=51%	ULK1/RB1CC1/SMCR8
HP_RECURRENT_TONSILLITIS	HP_RECURRENT_TONSILLITIS	HP_RECURRENT_TONSILLITIS	4	0.713047	1.19688	0.301961	1	1	148	tags=25%, list=1%, signal=25%	CYBC1
HP_PURPURA	HP_PURPURA	HP_PURPURA	67	0.413228	1.19605	0.169557	1	1	3811	tags=42%, list=29%, signal=30%	UFD1/ADA2/FYB1/NABP1/TET2/CASP10/NUMA1/ITGA2/CD81/PTPN22/BCOR/RAB27A/NFKB2/COL5A2/PML/GGCX/COL5A1/SEC24C/ITGB3/ACP5/RREB1/LCP2/MYD88/HIRA/CD109/C2/SAMD9/JAK2
GOBP_GOLGI_LOCALIZATION	GOBP_GOLGI_LOCALIZATION	GOBP_GOLGI_LOCALIZATION	13	0.55491	1.19592	0.240777	1	1	125	tags=8%, list=1%, signal=8%	RIPOR1
GOBP_MITOCHONDRIAL_RESPIRASOME_ASSEMBLY	GOBP_MITOCHONDRIAL_RESPIRASOME_ASSEMBLY	GOBP_MITOCHONDRIAL_RESPIRASOME_ASSEMBLY	5	0.680518	1.1955	0.323587	1	1	257	tags=20%, list=2%, signal=20%	RAB5IF
GOBP_SUPPRESSION_OF_VIRAL_RELEASE_BY_HOST	GOBP_SUPPRESSION_OF_VIRAL_RELEASE_BY_HOST	GOBP_SUPPRESSION_OF_VIRAL_RELEASE_BY_HOST	14	0.542572	1.19549	0.242661	1	1	4265	tags=71%, list=33%, signal=48%	MID2/TRIM21/TRIM5/TRIM26/PML/TRIM8/TRIM35/TRIM32/TRIM28/TRIM13
HP_APLASIA_HYPOPLASIA_INVOLVING_BONES_OF_THE_FEET	HP_APLASIA_HYPOPLASIA_INVOLVING_BONES_OF_THE_FEET	HP_APLASIA_HYPOPLASIA_INVOLVING_BONES_OF_THE_FEET	220	0.352713	1.19549	0.0915371	1	1	3983	tags=48%, list=30%, signal=34%	SPART/CCDC32/VPS35L/NSD2/KCNH1/SALL1/ARID1B/FAT4/GRIA4/PHF6/DCHS1/ALMS1/IL7R/RLIM/APC/CENPE/PIGN/TTC21B/WDR35/TRPV4/RMRP/TRRAP/HOXA13/NIPBL/MBD5/MED13/TRIP12/KMT2A/KAT6A/PTPN23/SHROOM4/IFT172/GLI3/TRIP11/TCF20/FLI1/HUWE1/WDR81/FGD1/TONSL/NOTCH1/MIA3/HDAC8/DNMT3A/CEP120/GHR/FMR1/MADD/WDFY3/SPEN/SPECC1L/IFT80/IFT140/MASP1/RAB3GAP2/SATB2/KDM5C/SON/MECP2/DYNC2H1/USP9X/ZMIZ1/SMARCA2/MEG3/TCF4/TRPS1/VP…
GOBP_SYNAPTIC_VESICLE_ENDOSOMAL_PROCESSING	GOBP_SYNAPTIC_VESICLE_ENDOSOMAL_PROCESSING	GOBP_SYNAPTIC_VESICLE_ENDOSOMAL_PROCESSING	7	0.629692	1.19516	0.27853	1	1	4510	tags=86%, list=34%, signal=56%	BTBD8/AP3B1/GRIPAP1/EEA1/AP3D1/VAMP4
GOBP_REGULATION_OF_MITOTIC_RECOMBINATION	GOBP_REGULATION_OF_MITOTIC_RECOMBINATION	GOBP_REGULATION_OF_MITOTIC_RECOMBINATION	5	0.680289	1.19509	0.323587	1	1	142	tags=20%, list=1%, signal=20%	MRE11
HP_DECREASED_FERTILITY_IN_FEMALES	HP_DECREASED_FERTILITY_IN_FEMALES	HP_DECREASED_FERTILITY_IN_FEMALES	34	0.455149	1.19503	0.195212	1	1	1229	tags=15%, list=9%, signal=13%	CFAP298/DNAAF4/CFAP300/MAP3K1/PATL2
HP_EEG_WITH_FRONTAL_EPILEPTIFORM_DISCHARGES	HP_EEG_WITH_FRONTAL_EPILEPTIFORM_DISCHARGES	HP_EEG_WITH_FRONTAL_EPILEPTIFORM_DISCHARGES	3	0.743086	1.19459	0.296992	1	1	2356	tags=67%, list=18%, signal=55%	SPATA5/PI4KA
[truncated: 13,637 more rows]

## Sheet: healthy_vs_Tumor
	ID	Description	setSize	enrichmentScore	NES	pvalue	p.adjust	qvalue	rank	leading_edge	core_enrichment
[truncated: 15,087 more rows]

## Sheet: NAT_vs_healthy
	ID	Description	setSize	enrichmentScore	NES	pvalue	p.adjust	qvalue	rank	leading_edge	core_enrichment
[truncated: 15,108 more rows]

## Sheet: NAT_vs_Tumor
	ID	Description	setSize	enrichmentScore	NES	pvalue	p.adjust	qvalue	rank	leading_edge	core_enrichment
[truncated: 15,129 more rows]

[truncated: 2 more sheets: Tumor_vs_healthy, Tumor_vs_NAT]
