# Supplementary material for: Challenging the control through a single-cell perspective on normal adjacent tissue in colorectal cancer
Source: iScience. 2026 Apr 9;29(6):115671. doi: 10.1016/j.isci.2026.115671 (PMC13276536; doi:10.1016/j.isci.2026.115671)
Supplement: Table S28. GSEA_sc_C5_TH2 cells [file mmc29.xlsx]

## Sheet: healthy_vs_NAT
	ID	Description	setSize	enrichmentScore	NES	pvalue	p.adjust	qvalue	rank	leading_edge	core_enrichment
GOCC_PROTON_TRANSPORTING_TWO_SECTOR_ATPASE_COMPLEX	GOCC_PROTON_TRANSPORTING_TWO_SECTOR_ATPASE_COMPLEX	GOCC_PROTON_TRANSPORTING_TWO_SECTOR_ATPASE_COMPLEX	32	0.929939	2.3109	1e-10	8.25287e-08	8.25287e-08	51	tags=47%, list=1%, signal=47%	ATP5F1E/ATP5MG/ATP5MC2/ATP5ME/ATP5MF/ATP5PF/ATP5MC3/ATP5PO/ATP5F1B/ATP5PD/ATP5F1C/ATP5F1A/ATP5PB/ATP5MC1/ATP5F1D
GOBP_ATP_BIOSYNTHETIC_PROCESS	GOBP_ATP_BIOSYNTHETIC_PROCESS	GOBP_ATP_BIOSYNTHETIC_PROCESS	39	0.890957	2.29558	1e-10	8.25287e-08	8.25287e-08	51	tags=38%, list=1%, signal=38%	ATP5F1E/ATP5MG/ATP5MC2/ATP5ME/ATP5MF/ATP5PF/ATP5MC3/ATP5PO/ATP5F1B/ATP5PD/ATP5F1C/ATP5F1A/ATP5PB/ATP5MC1/ATP5F1D
GOBP_NUCLEOSIDE_TRIPHOSPHATE_BIOSYNTHETIC_PROCESS	GOBP_NUCLEOSIDE_TRIPHOSPHATE_BIOSYNTHETIC_PROCESS	GOBP_NUCLEOSIDE_TRIPHOSPHATE_BIOSYNTHETIC_PROCESS	56	0.833763	2.28727	1e-10	8.25287e-08	8.25287e-08	51	tags=27%, list=1%, signal=27%	ATP5F1E/ATP5MG/ATP5MC2/ATP5ME/ATP5MF/ATP5PF/ATP5MC3/ATP5PO/ATP5F1B/ATP5PD/ATP5F1C/ATP5F1A/ATP5PB/ATP5MC1/ATP5F1D
GOBP_RIBONUCLEOSIDE_TRIPHOSPHATE_BIOSYNTHETIC_PROCESS	GOBP_RIBONUCLEOSIDE_TRIPHOSPHATE_BIOSYNTHETIC_PROCESS	GOBP_RIBONUCLEOSIDE_TRIPHOSPHATE_BIOSYNTHETIC_PROCESS	50	0.850426	2.2812	1e-10	8.25287e-08	8.25287e-08	51	tags=30%, list=1%, signal=30%	ATP5F1E/ATP5MG/ATP5MC2/ATP5ME/ATP5MF/ATP5PF/ATP5MC3/ATP5PO/ATP5F1B/ATP5PD/ATP5F1C/ATP5F1A/ATP5PB/ATP5MC1/ATP5F1D
GOMF_PROTON_TRANSMEMBRANE_TRANSPORTER_ACTIVITY	GOMF_PROTON_TRANSMEMBRANE_TRANSPORTER_ACTIVITY	GOMF_PROTON_TRANSMEMBRANE_TRANSPORTER_ACTIVITY	64	0.809425	2.27271	1e-10	8.25287e-08	8.25287e-08	51	tags=23%, list=1%, signal=23%	ATP5F1E/ATP5MG/ATP5MC2/ATP5ME/ATP5MF/ATP5PF/ATP5MC3/ATP5PO/ATP5F1B/ATP5PD/ATP5F1C/ATP5F1A/ATP5PB/ATP5MC1/ATP5F1D
GOBP_PROTON_TRANSMEMBRANE_TRANSPORT	GOBP_PROTON_TRANSMEMBRANE_TRANSPORT	GOBP_PROTON_TRANSMEMBRANE_TRANSPORT	78	0.772229	2.24129	1e-10	8.25287e-08	8.25287e-08	51	tags=19%, list=1%, signal=19%	ATP5F1E/ATP5MG/ATP5MC2/ATP5ME/ATP5MF/ATP5PF/ATP5MC3/ATP5PO/ATP5F1B/ATP5PD/ATP5F1C/ATP5F1A/ATP5PB/ATP5MC1/ATP5F1D
GOBP_RIBONUCLEOSIDE_TRIPHOSPHATE_METABOLIC_PROCESS	GOBP_RIBONUCLEOSIDE_TRIPHOSPHATE_METABOLIC_PROCESS	GOBP_RIBONUCLEOSIDE_TRIPHOSPHATE_METABOLIC_PROCESS	62	0.799965	2.24085	1e-10	8.25287e-08	8.25287e-08	315	tags=26%, list=3%, signal=25%	ATP5F1E/ATP5MG/ATP5MC2/ATP5ME/ATP5MF/ATP5PF/ATP5MC3/ATP5PO/ATP5F1B/ATP5PD/ATP5F1C/ATP5F1A/ATP5PB/ATP5MC1/ATP5F1D/EFL1
GOBP_RIBOSE_PHOSPHATE_BIOSYNTHETIC_PROCESS	GOBP_RIBOSE_PHOSPHATE_BIOSYNTHETIC_PROCESS	GOBP_RIBOSE_PHOSPHATE_BIOSYNTHETIC_PROCESS	111	0.723104	2.21753	1e-10	8.25287e-08	8.25287e-08	51	tags=14%, list=1%, signal=14%	ATP5F1E/ATP5MG/ATP5MC2/ATP5ME/ATP5MF/ATP5PF/ATP5MC3/ATP5PO/ATP5F1B/ATP5PD/ATP5F1C/ATP5F1A/ATP5PB/ATP5MC1/ATP5F1D
GOBP_NUCLEOSIDE_TRIPHOSPHATE_METABOLIC_PROCESS	GOBP_NUCLEOSIDE_TRIPHOSPHATE_METABOLIC_PROCESS	GOBP_NUCLEOSIDE_TRIPHOSPHATE_METABOLIC_PROCESS	74	0.769381	2.21078	1.59669e-10	1.24701e-07	1.24701e-07	315	tags=22%, list=3%, signal=21%	ATP5F1E/ATP5MG/ATP5MC2/ATP5ME/ATP5MF/ATP5PF/ATP5MC3/ATP5PO/ATP5F1B/ATP5PD/ATP5F1C/ATP5F1A/ATP5PB/ATP5MC1/ATP5F1D/EFL1
GOMF_CATION_CHANNEL_ACTIVITY	GOMF_CATION_CHANNEL_ACTIVITY	GOMF_CATION_CHANNEL_ACTIVITY	58	0.792751	2.19172	7.92304e-10	5.11174e-07	5.11174e-07	637	tags=26%, list=7%, signal=24%	ATP5F1E/ATP5MG/ATP5ME/ATP5MF/ATP5PF/ATP5PO/ATP5F1B/ATP5PD/ATP5F1C/ATP5F1A/ATP5PB/ATP5F1D/TSPOAP1/KCNC1/MT-ATP8
GOBP_MITOCHONDRIAL_TRANSMEMBRANE_TRANSPORT	GOBP_MITOCHONDRIAL_TRANSMEMBRANE_TRANSPORT	GOBP_MITOCHONDRIAL_TRANSMEMBRANE_TRANSPORT	75	0.762289	2.19078	5.39332e-10	3.6378e-07	3.6378e-07	310	tags=20%, list=3%, signal=20%	ATP5F1E/ATP5MG/ATP5ME/ATP5MF/ATP5PF/ATP5PO/ATP5F1B/ATP5PD/ATP5F1C/ATP5F1A/ATP5PB/ATP5F1D/MCUB/TOMM70/MAIP1
GOBP_ATP_SYNTHESIS_COUPLED_PROTON_TRANSPORT	GOBP_ATP_SYNTHESIS_COUPLED_PROTON_TRANSPORT	GOBP_ATP_SYNTHESIS_COUPLED_PROTON_TRANSPORT	20	0.963058	2.18282	1e-10	8.25287e-08	8.25287e-08	51	tags=75%, list=1%, signal=75%	ATP5F1E/ATP5MG/ATP5MC2/ATP5ME/ATP5MF/ATP5PF/ATP5MC3/ATP5PO/ATP5F1B/ATP5PD/ATP5F1C/ATP5F1A/ATP5PB/ATP5MC1/ATP5F1D
GOCC_INNER_MITOCHONDRIAL_MEMBRANE_PROTEIN_COMPLEX	GOCC_INNER_MITOCHONDRIAL_MEMBRANE_PROTEIN_COMPLEX	GOCC_INNER_MITOCHONDRIAL_MEMBRANE_PROTEIN_COMPLEX	122	0.703305	2.17923	1e-10	8.25287e-08	8.25287e-08	303	tags=14%, list=3%, signal=14%	ATP5F1E/ATP5MG/ATP5MC2/ATP5ME/ATP5MF/ATP5PF/ATP5MC3/ATP5PO/ATP5F1B/ATP5PD/ATP5F1C/ATP5F1A/ATP5PB/ATP5MC1/ATP5F1D/MCUB/TIMM29
GOBP_PURINE_CONTAINING_COMPOUND_BIOSYNTHETIC_PROCESS	GOBP_PURINE_CONTAINING_COMPOUND_BIOSYNTHETIC_PROCESS	GOBP_PURINE_CONTAINING_COMPOUND_BIOSYNTHETIC_PROCESS	113	0.70671	2.17209	3.40392e-10	2.52554e-07	2.52554e-07	171	tags=14%, list=2%, signal=14%	ATP5F1E/ATP5MG/ATP5MC2/ATP5ME/ATP5MF/ATP5PF/ATP5MC3/ATP5PO/ATP5F1B/ATP5PD/ATP5F1C/ATP5F1A/ATP5PB/ATP5MC1/ATP5F1D/ADA2
GOCC_PROTON_TRANSPORTING_ATP_SYNTHASE_COMPLEX	GOCC_PROTON_TRANSPORTING_ATP_SYNTHASE_COMPLEX	GOCC_PROTON_TRANSPORTING_ATP_SYNTHASE_COMPLEX	17	0.973829	2.14292	1e-10	8.25287e-08	8.25287e-08	51	tags=88%, list=1%, signal=88%	ATP5F1E/ATP5MG/ATP5MC2/ATP5ME/ATP5MF/ATP5PF/ATP5MC3/ATP5PO/ATP5F1B/ATP5PD/ATP5F1C/ATP5F1A/ATP5PB/ATP5MC1/ATP5F1D
GOMF_PASSIVE_TRANSMEMBRANE_TRANSPORTER_ACTIVITY	GOMF_PASSIVE_TRANSMEMBRANE_TRANSPORTER_ACTIVITY	GOMF_PASSIVE_TRANSMEMBRANE_TRANSPORTER_ACTIVITY	86	0.713505	2.12147	1.83075e-08	1.00617e-05	1.00617e-05	224	tags=16%, list=2%, signal=16%	ATP5F1E/ATP5MG/ATP5ME/ATP5MF/ATP5PF/ATP5PO/ATP5F1B/ATP5PD/ATP5F1C/ATP5F1A/ATP5PB/ATP5F1D/MCUB/TSPOAP1
GOBP_MITOCHONDRIAL_TRANSPORT	GOBP_MITOCHONDRIAL_TRANSPORT	GOBP_MITOCHONDRIAL_TRANSPORT	140	0.659711	2.07987	3.33176e-09	2.06e-06	2.06e-06	690	tags=15%, list=7%, signal=14%	ATP5F1E/ATP5MG/ATP5IF1/ATP5ME/ATP5MF/ATP5PF/ATP5PO/ATP5F1B/ATP5PD/ATP5F1C/ATP5F1A/ATP5PB/ATP5F1D/TOMM70/TIMM29/MAIP1/RTL10/PAM16/MPV17L/MT-ATP8/SLC25A13
GOMF_LIGASE_ACTIVITY	GOMF_LIGASE_ACTIVITY	GOMF_LIGASE_ACTIVITY	99	0.690149	2.07575	5.57737e-08	2.66976e-05	2.66976e-05	51	tags=12%, list=1%, signal=12%	ATP5F1E/ATP5MG/ATP5ME/ATP5MF/ATP5PF/ATP5PO/ATP5F1B/ATP5PD/ATP5F1C/ATP5F1A/ATP5PB/ATP5F1D
GOBP_MITOCHONDRIAL_ATP_SYNTHESIS_COUPLED_PROTON_TRANSPORT	GOBP_MITOCHONDRIAL_ATP_SYNTHESIS_COUPLED_PROTON_TRANSPORT	GOBP_MITOCHONDRIAL_ATP_SYNTHESIS_COUPLED_PROTON_TRANSPORT	16	0.958613	2.07429	1e-10	8.25287e-08	8.25287e-08	51	tags=75%, list=1%, signal=75%	ATP5F1E/ATP5MG/ATP5ME/ATP5MF/ATP5PF/ATP5PO/ATP5F1B/ATP5PD/ATP5F1C/ATP5F1A/ATP5PB/ATP5F1D
GOCC_PROTON_TRANSPORTING_TWO_SECTOR_ATPASE_COMPLEX_PROTON_TRANSPORTING_DOMAIN	GOCC_PROTON_TRANSPORTING_TWO_SECTOR_ATPASE_COMPLEX_PROTON_TRANSPORTING_DOMAIN	GOCC_PROTON_TRANSPORTING_TWO_SECTOR_ATPASE_COMPLEX_PROTON_TRANSPORTING_DOMAIN	19	0.926543	2.07278	1.00109e-10	8.25287e-08	8.25287e-08	48	tags=53%, list=0%, signal=52%	ATP5MG/ATP5MC2/ATP5ME/ATP5MF/ATP5PF/ATP5MC3/ATP5PO/ATP5PD/ATP5PB/ATP5MC1
GOMF_PROTON_CHANNEL_ACTIVITY	GOMF_PROTON_CHANNEL_ACTIVITY	GOMF_PROTON_CHANNEL_ACTIVITY	15	0.964206	2.06201	1e-10	8.25287e-08	8.25287e-08	51	tags=80%, list=1%, signal=80%	ATP5F1E/ATP5MG/ATP5ME/ATP5MF/ATP5PF/ATP5PO/ATP5F1B/ATP5PD/ATP5F1C/ATP5F1A/ATP5PB/ATP5F1D
GOMF_PROTON_TRANSPORTING_ATP_SYNTHASE_ACTIVITY_ROTATIONAL_MECHANISM	GOMF_PROTON_TRANSPORTING_ATP_SYNTHASE_ACTIVITY_ROTATIONAL_MECHANISM	GOMF_PROTON_TRANSPORTING_ATP_SYNTHASE_ACTIVITY_ROTATIONAL_MECHANISM	15	0.964206	2.06201	1e-10	8.25287e-08	8.25287e-08	51	tags=80%, list=1%, signal=80%	ATP5F1E/ATP5MG/ATP5ME/ATP5MF/ATP5PF/ATP5PO/ATP5F1B/ATP5PD/ATP5F1C/ATP5F1A/ATP5PB/ATP5F1D
GOBP_OXIDATIVE_PHOSPHORYLATION	GOBP_OXIDATIVE_PHOSPHORYLATION	GOBP_OXIDATIVE_PHOSPHORYLATION	102	0.67783	2.05069	9.48762e-08	4.26626e-05	4.26626e-05	180	tags=13%, list=2%, signal=13%	ATP5F1E/ATP5MG/ATP5ME/ATP5MF/ATP5PF/ATP5PO/ATP5F1B/ATP5PD/ATP5F1C/ATP5F1A/ATP5PB/ATP5F1D/NIPSNAP2
GOBP_NUCLEOSIDE_PHOSPHATE_BIOSYNTHETIC_PROCESS	GOBP_NUCLEOSIDE_PHOSPHATE_BIOSYNTHETIC_PROCESS	GOBP_NUCLEOSIDE_PHOSPHATE_BIOSYNTHETIC_PROCESS	135	0.649491	2.038	2.86609e-08	1.51892e-05	1.51892e-05	51	tags=11%, list=1%, signal=11%	ATP5F1E/ATP5MG/ATP5MC2/ATP5ME/ATP5MF/ATP5PF/ATP5MC3/ATP5PO/ATP5F1B/ATP5PD/ATP5F1C/ATP5F1A/ATP5PB/ATP5MC1/ATP5F1D
GOCC_PROTON_TRANSPORTING_TWO_SECTOR_ATPASE_COMPLEX_CATALYTIC_DOMAIN	GOCC_PROTON_TRANSPORTING_TWO_SECTOR_ATPASE_COMPLEX_CATALYTIC_DOMAIN	GOCC_PROTON_TRANSPORTING_TWO_SECTOR_ATPASE_COMPLEX_CATALYTIC_DOMAIN	14	0.94482	2.00717	3.62995e-10	2.56499e-07	2.56499e-07	51	tags=43%, list=1%, signal=43%	ATP5F1E/ATP5PO/ATP5F1B/ATP5F1C/ATP5F1A/ATP5F1D
GOBP_AEROBIC_RESPIRATION	GOBP_AEROBIC_RESPIRATION	GOBP_AEROBIC_RESPIRATION	139	0.635353	1.99999	4.93127e-08	2.43917e-05	2.43917e-05	180	tags=10%, list=2%, signal=10%	ATP5F1E/ATP5MG/NOP53/ATP5ME/ATP5MF/ATP5PF/ATP5PO/ATP5F1B/ATP5PD/ATP5F1C/ATP5F1A/ATP5PB/ATP5F1D/NIPSNAP2
GOBP_ATP_METABOLIC_PROCESS	GOBP_ATP_METABOLIC_PROCESS	GOBP_ATP_METABOLIC_PROCESS	175	0.619204	1.99946	5.31847e-09	3.12643e-06	3.12643e-06	180	tags=10%, list=2%, signal=10%	ATP5F1E/ATP5MG/ATP5MC2/ATP5IF1/ATP5ME/ATP5MF/ATP5PF/ATP5MC3/ATP5PO/ATP5F1B/ATP5PD/ATP5F1C/ATP5F1A/ATP5PB/ATP5MC1/ATP5F1D/NIPSNAP2
GOCC_PROTON_TRANSPORTING_ATP_SYNTHASE_COMPLEX_COUPLING_FACTOR_F_O	GOCC_PROTON_TRANSPORTING_ATP_SYNTHASE_COMPLEX_COUPLING_FACTOR_F_O	GOCC_PROTON_TRANSPORTING_ATP_SYNTHASE_COMPLEX_COUPLING_FACTOR_F_O	12	0.962873	1.98145	1e-10	8.25287e-08	8.25287e-08	48	tags=83%, list=0%, signal=83%	ATP5MG/ATP5MC2/ATP5ME/ATP5MF/ATP5PF/ATP5MC3/ATP5PO/ATP5PD/ATP5PB/ATP5MC1
GOCC_MITOCHONDRIAL_PROTON_TRANSPORTING_ATP_SYNTHASE_COMPLEX_COUPLING_FACTOR_F_O	GOCC_MITOCHONDRIAL_PROTON_TRANSPORTING_ATP_SYNTHASE_COMPLEX_COUPLING_FACTOR_F_O	GOCC_MITOCHONDRIAL_PROTON_TRANSPORTING_ATP_SYNTHASE_COMPLEX_COUPLING_FACTOR_F_O	10	0.974375	1.95663	1e-10	8.25287e-08	8.25287e-08	48	tags=90%, list=0%, signal=90%	ATP5MG/ATP5MC2/ATP5ME/ATP5PF/ATP5MC3/ATP5PO/ATP5PD/ATP5PB/ATP5MC1
GOMF_CATION_TRANSMEMBRANE_TRANSPORTER_ACTIVITY	GOMF_CATION_TRANSMEMBRANE_TRANSPORTER_ACTIVITY	GOMF_CATION_TRANSMEMBRANE_TRANSPORTER_ACTIVITY	182	0.599972	1.94694	9.80515e-08	4.27937e-05	4.27937e-05	516	tags=10%, list=5%, signal=10%	ATP5F1E/ATP5MG/ATP5MC2/ATP5ME/ATP5MF/ATP5PF/ATP5MC3/ATP5PO/ATP5F1B/ATP5PD/ATP5F1C/ATP5F1A/ATP5PB/ATP5MC1/ATP5F1D/TSPOAP1/SLC9A3/KCNC1
GOCC_MITOCHONDRIAL_PROTEIN_CONTAINING_COMPLEX	GOCC_MITOCHONDRIAL_PROTEIN_CONTAINING_COMPLEX	GOCC_MITOCHONDRIAL_PROTEIN_CONTAINING_COMPLEX	228	0.587585	1.9413	5.47794e-09	3.12643e-06	3.12643e-06	303	tags=8%, list=3%, signal=8%	ATP5F1E/ATP5MG/ATP5MC2/ATP5ME/ATP5MF/ATP5PF/ATP5MC3/ATP5PO/ATP5F1B/ATP5PD/ATP5F1C/ATP5F1A/ATP5PB/ATP5MC1/ATP5F1D/MCUB/MRPL58/TOMM70/TIMM29
GOMF_INORGANIC_MOLECULAR_ENTITY_TRANSMEMBRANE_TRANSPORTER_ACTIVITY	GOMF_INORGANIC_MOLECULAR_ENTITY_TRANSMEMBRANE_TRANSPORTER_ACTIVITY	GOMF_INORGANIC_MOLECULAR_ENTITY_TRANSMEMBRANE_TRANSPORTER_ACTIVITY	194	0.589914	1.92079	6.79626e-08	3.15155e-05	3.15155e-05	516	tags=10%, list=5%, signal=9%	ATP5F1E/ATP5MG/ATP5MC2/ATP5ME/ATP5MF/ATP5PF/ATP5MC3/ATP5PO/ATP5F1B/ATP5PD/ATP5F1C/ATP5F1A/ATP5PB/ATP5MC1/ATP5F1D/MCUB/TSPOAP1/SLC9A3/KCNC1
GOBP_CELLULAR_RESPIRATION	GOBP_CELLULAR_RESPIRATION	GOBP_CELLULAR_RESPIRATION	168	0.579743	1.85732	8.52284e-07	0.000341812	0.000341812	180	tags=9%, list=2%, signal=9%	ATP5F1E/ATP5MG/NOP53/ATP5ME/ATP5MF/ATP5PF/ATP5PO/ATP5F1B/ATP5PD/ATP5F1C/ATP5F1A/ATP5PB/ATP5F1D/ETFRF1/NIPSNAP2
GOCC_PROTON_TRANSPORTING_ATP_SYNTHASE_COMPLEX_CATALYTIC_CORE_F_1	GOCC_PROTON_TRANSPORTING_ATP_SYNTHASE_COMPLEX_CATALYTIC_CORE_F_1	GOCC_PROTON_TRANSPORTING_ATP_SYNTHASE_COMPLEX_CATALYTIC_CORE_F_1	6	0.995313	1.82236	1e-10	8.25287e-08	8.25287e-08	51	tags=100%, list=1%, signal=100%	ATP5F1E/ATP5PO/ATP5F1B/ATP5F1C/ATP5F1A/ATP5F1D
GOCC_WASH_COMPLEX	GOCC_WASH_COMPLEX	GOCC_WASH_COMPLEX	7	0.959702	1.82016	1.42534e-06	0.000542323	0.000542323	364	tags=86%, list=4%, signal=83%	WASHC3/WASHC4/WASHC1/WASHC2A/WASHC2C/WASHC5
GOBP_RIBOSE_PHOSPHATE_METABOLIC_PROCESS	GOBP_RIBOSE_PHOSPHATE_METABOLIC_PROCESS	GOBP_RIBOSE_PHOSPHATE_METABOLIC_PROCESS	213	0.555935	1.81936	6.07217e-07	0.000257443	0.000257443	51	tags=7%, list=1%, signal=7%	ATP5F1E/ATP5MG/ATP5MC2/ATP5ME/ATP5MF/ATP5PF/ATP5MC3/ATP5PO/ATP5F1B/ATP5PD/ATP5F1C/ATP5F1A/ATP5PB/ATP5MC1/ATP5F1D
GOBP_MITOTIC_G2_DNA_DAMAGE_CHECKPOINT_SIGNALING	GOBP_MITOTIC_G2_DNA_DAMAGE_CHECKPOINT_SIGNALING	GOBP_MITOTIC_G2_DNA_DAMAGE_CHECKPOINT_SIGNALING	26	0.759395	1.79477	0.000452079	0.106483	0.106483	186	tags=19%, list=2%, signal=19%	NOP53/BABAM2/ABRAXAS1/MRE11/MRNIP
GOBP_PURINE_CONTAINING_COMPOUND_METABOLIC_PROCESS	GOBP_PURINE_CONTAINING_COMPOUND_METABOLIC_PROCESS	GOBP_PURINE_CONTAINING_COMPOUND_METABOLIC_PROCESS	219	0.544671	1.79289	1.41181e-06	0.000542323	0.000542323	315	tags=8%, list=3%, signal=8%	ATP5F1E/ATP5MG/ATP5MC2/ATP5ME/ATP5MF/ATP5PF/ATP5MC3/ATP5PO/ATP5F1B/ATP5PD/ATP5F1C/ATP5F1A/ATP5PB/ATP5MC1/ATP5F1D/ADA2/EFL1
GOMF_ION_TRANSMEMBRANE_TRANSPORTER_ACTIVITY	GOMF_ION_TRANSMEMBRANE_TRANSPORTER_ACTIVITY	GOMF_ION_TRANSMEMBRANE_TRANSPORTER_ACTIVITY	246	0.536821	1.77626	6.39112e-07	0.000263438	0.000263438	880	tags=11%, list=9%, signal=10%	ATP5F1E/ATP5MG/ATP5MC2/ATP5ME/ATP5MF/ATP5PF/ATP5MC3/ATP5PO/ATP5F1B/ATP5PD/ATP5F1C/ATP5F1A/ATP5PB/ATP5MC1/ATP5F1D/MCUB/TSPOAP1/SLC9A3/KCNC1/MT-ATP8/SLC25A13/ATP7A/CALHM2/SLC25A42/CLCC1/ATP6V0A1/MT-ATP6
GOBP_ENERGY_DERIVATION_BY_OXIDATION_OF_ORGANIC_COMPOUNDS	GOBP_ENERGY_DERIVATION_BY_OXIDATION_OF_ORGANIC_COMPOUNDS	GOBP_ENERGY_DERIVATION_BY_OXIDATION_OF_ORGANIC_COMPOUNDS	206	0.544416	1.77471	3.24331e-06	0.00114589	0.00114589	180	tags=8%, list=2%, signal=8%	ATP5F1E/ATP5MG/NOP53/ATP5ME/ATP5MF/ATP5PF/ATP5PO/ATP5F1B/ATP5PD/ATP5F1C/ATP5F1A/ATP5PB/ATP5F1D/SELENOS/ETFRF1/NIPSNAP2
GOBP_NEGATIVE_REGULATION_OF_DNA_REPAIR	GOBP_NEGATIVE_REGULATION_OF_DNA_REPAIR	GOBP_NEGATIVE_REGULATION_OF_DNA_REPAIR	24	0.755217	1.76976	0.000686632	0.151364	0.151364	1020	tags=38%, list=11%, signal=34%	SHLD1/SHLD2/CGAS/FBH1/SHLD3/CYREN/OGG1/ERCC6/HELB
GOBP_PROTON_TRANSPORTING_TWO_SECTOR_ATPASE_COMPLEX_ASSEMBLY	GOBP_PROTON_TRANSPORTING_TWO_SECTOR_ATPASE_COMPLEX_ASSEMBLY	GOBP_PROTON_TRANSPORTING_TWO_SECTOR_ATPASE_COMPLEX_ASSEMBLY	12	0.857539	1.76469	0.000494293	0.112843	0.112843	380	tags=33%, list=4%, signal=32%	ATP5F1D/FMC1/PIP4P1/ATP23
GOBP_DOUBLE_STRAND_BREAK_REPAIR_VIA_NONHOMOLOGOUS_END_JOINING	GOBP_DOUBLE_STRAND_BREAK_REPAIR_VIA_NONHOMOLOGOUS_END_JOINING	GOBP_DOUBLE_STRAND_BREAK_REPAIR_VIA_NONHOMOLOGOUS_END_JOINING	57	0.635605	1.75287	0.000693627	0.151364	0.151364	380	tags=16%, list=4%, signal=15%	PAXX/SHLD1/SHLD2/MRE11/MRNIP/NSD2/SHLD3/CYREN/ATP23
GOCC_ORGANELLE_INNER_MEMBRANE	GOCC_ORGANELLE_INNER_MEMBRANE	GOCC_ORGANELLE_INNER_MEMBRANE	394	0.504227	1.74672	3.71497e-08	1.90091e-05	1.90091e-05	380	tags=7%, list=4%, signal=7%	ATP5F1E/ATP5MG/ATP5MC2/ATP5ME/ATP5MF/ATP5PF/ATP5MC3/ATP5PO/ATP5F1B/ATP5PD/ATP5F1C/ATP5F1A/ATP5PB/ATP5MC1/STMP1/ATP5F1D/MCUB/DMAC1/SQOR/RAB5IF/DELE1/MRPL58/COQ8A/TIMM29/COQ8B/MAIP1/RCC1L/DHFR2/ATP23
GOMF_ADENYLYLTRANSFERASE_ACTIVITY	GOMF_ADENYLYLTRANSFERASE_ACTIVITY	GOMF_ADENYLYLTRANSFERASE_ACTIVITY	21	0.761788	1.73318	0.00302311	0.504044	0.504044	1043	tags=43%, list=11%, signal=38%	TENT5C/TENT4B/TENT2/TENT4A/TENT5A/SELENOO/OAS2/TRNT1/OAS1
GOBP_NEGATIVE_REGULATION_OF_DOUBLE_STRAND_BREAK_REPAIR_VIA_HOMOLOGOUS_RECOMBINATION	GOBP_NEGATIVE_REGULATION_OF_DOUBLE_STRAND_BREAK_REPAIR_VIA_HOMOLOGOUS_RECOMBINATION	GOBP_NEGATIVE_REGULATION_OF_DOUBLE_STRAND_BREAK_REPAIR_VIA_HOMOLOGOUS_RECOMBINATION	12	0.841918	1.73254	0.00132201	0.265099	0.265099	322	tags=42%, list=3%, signal=40%	SHLD1/SHLD2/CGAS/FBH1/SHLD3
GOBP_DOUBLE_STRAND_BREAK_REPAIR	GOBP_DOUBLE_STRAND_BREAK_REPAIR	GOBP_DOUBLE_STRAND_BREAK_REPAIR	193	0.531759	1.73251	1.70588e-05	0.00562525	0.00562525	2059	tags=34%, list=21%, signal=27%	PAXX/HPF1/MARF1/BABAM2/ABRAXAS1/SHLD1/SHLD2/MRE11/MRNIP/CGAS/FBH1/TENT4A/NSD2/SHLD3/CYREN/ATP23/HDGFL2/SLX4/LIG4/OGG1/SMARCAD1/BRCA2/ERCC4/MCM8/TRRAP/FIGNL1/ERCC6/SETX/HELB/FANCM/WDR70/DTX3L/ACTR8/RAD52/PRKDC/RECQL/SPIDR/MCM3/PARP9/ACTL6A/PARP2/DCLRE1C/DDX11/RAD51D/DDX1/MSH2/UIMC1/MMS19/SMARCAL1/NABP1/XRCC1/NBN/MBTD1/PALB2/SETMAR/SAMHD1/GINS4/ZCWPW1/SLF2/HELQ/RAD21/INTS3/DMAP1/TDP1/MCM5
GOBP_RESPIRATORY_BURST_INVOLVED_IN_DEFENSE_RESPONSE	GOBP_RESPIRATORY_BURST_INVOLVED_IN_DEFENSE_RESPONSE	GOBP_RESPIRATORY_BURST_INVOLVED_IN_DEFENSE_RESPONSE	9	0.879329	1.72861	0.000740852	0.159326	0.159326	76	tags=22%, list=1%, signal=22%	SELENOK/CYBC1
GOMF_NUCLEOTIDYLTRANSFERASE_ACTIVITY	GOMF_NUCLEOTIDYLTRANSFERASE_ACTIVITY	GOMF_NUCLEOTIDYLTRANSFERASE_ACTIVITY	94	0.575637	1.72723	0.000752829	0.159589	0.159589	1136	tags=23%, list=12%, signal=21%	TENT5C/TUT4/TUT7/TENT4B/TENT2/CGAS/TENT4A/TENT5A/SELENOO/PRIM1/POLR3B/POLD3/POLR3K/OAS2/TRNT1/POLR3A/POLD1/TAMM41/OAS1/POLI/CRCP/RPAP1
GOBP_MIRNA_METABOLIC_PROCESS	GOBP_MIRNA_METABOLIC_PROCESS	GOBP_MIRNA_METABOLIC_PROCESS	22	0.748609	1.72438	0.00289696	0.49986	0.49986	106	tags=18%, list=1%, signal=18%	TUT4/TUT7/TENT4B/TENT2
GOBP_REGULATION_OF_DOUBLE_STRAND_BREAK_REPAIR_VIA_NONHOMOLOGOUS_END_JOINING	GOBP_REGULATION_OF_DOUBLE_STRAND_BREAK_REPAIR_VIA_NONHOMOLOGOUS_END_JOINING	GOBP_REGULATION_OF_DOUBLE_STRAND_BREAK_REPAIR_VIA_NONHOMOLOGOUS_END_JOINING	25	0.728304	1.71895	0.00230333	0.424936	0.424936	331	tags=24%, list=3%, signal=23%	SHLD1/SHLD2/MRNIP/NSD2/SHLD3/CYREN
GOBP_INORGANIC_ION_TRANSMEMBRANE_TRANSPORT	GOBP_INORGANIC_ION_TRANSMEMBRANE_TRANSPORT	GOBP_INORGANIC_ION_TRANSMEMBRANE_TRANSPORT	274	0.515284	1.71863	1.62556e-06	0.000603043	0.000603043	824	tags=10%, list=9%, signal=10%	ATP5F1E/ATP5MG/ATP5MC2/ATP5ME/ATP5MF/ATP5PF/ATP5MC3/ATP5PO/ATP5F1B/ATP5PD/ATP5F1C/ATP5F1A/ATP5PB/ATP5MC1/ATP5F1D/MCUB/NIPSNAP2/MAIP1/SLC9A3/SELENON/KCNC1/PLCG2/MT-ATP8/PTPN6/ATP7A/XCL1/GSTM2/FASLG
GOBP_MITOTIC_G2_M_TRANSITION_CHECKPOINT	GOBP_MITOTIC_G2_M_TRANSITION_CHECKPOINT	GOBP_MITOTIC_G2_M_TRANSITION_CHECKPOINT	35	0.681417	1.71184	0.00185251	0.357005	0.357005	186	tags=14%, list=2%, signal=14%	NOP53/BABAM2/ABRAXAS1/MRE11/MRNIP
GOMF_POLYNUCLEOTIDE_ADENYLYLTRANSFERASE_ACTIVITY	GOMF_POLYNUCLEOTIDE_ADENYLYLTRANSFERASE_ACTIVITY	GOMF_POLYNUCLEOTIDE_ADENYLYLTRANSFERASE_ACTIVITY	8	0.889674	1.70931	0.00135149	0.267397	0.267397	360	tags=62%, list=4%, signal=60%	TENT5C/TENT4B/TENT2/TENT4A/TENT5A
GOBP_NUCLEAR_TRANSCRIBED_MRNA_POLY_A_TAIL_SHORTENING	GOBP_NUCLEAR_TRANSCRIBED_MRNA_POLY_A_TAIL_SHORTENING	GOBP_NUCLEAR_TRANSCRIBED_MRNA_POLY_A_TAIL_SHORTENING	24	0.72586	1.70096	0.00231955	0.424936	0.424936	289	tags=17%, list=3%, signal=16%	TUT4/TUT7/TENT4B/TENT4A
GOMF_MOLECULAR_FUNCTION_INHIBITOR_ACTIVITY	GOMF_MOLECULAR_FUNCTION_INHIBITOR_ACTIVITY	GOMF_MOLECULAR_FUNCTION_INHIBITOR_ACTIVITY	33	0.681272	1.69729	0.00328122	0.541	0.541	74	tags=12%, list=1%, signal=12%	RACK1/ATP5IF1/TRAPPC2B/MCUB
GOMF_MHC_PROTEIN_BINDING	GOMF_MHC_PROTEIN_BINDING	GOMF_MHC_PROTEIN_BINDING	20	0.748784	1.69716	0.00519512	0.748451	0.748451	985	tags=35%, list=10%, signal=31%	ATP5F1B/ATP5F1A/FCRL6/KLRK1/CLEC7A/KLRD1/CD244
GOBP_HISTONE_MRNA_CATABOLIC_PROCESS	GOBP_HISTONE_MRNA_CATABOLIC_PROCESS	GOBP_HISTONE_MRNA_CATABOLIC_PROCESS	14	0.798572	1.69648	0.00299709	0.504044	0.504044	106	tags=29%, list=1%, signal=28%	TUT4/TUT7/TENT4B/TENT2
GOBP_NCRNA_CATABOLIC_PROCESS	GOBP_NCRNA_CATABOLIC_PROCESS	GOBP_NCRNA_CATABOLIC_PROCESS	38	0.659651	1.69081	0.00408959	0.625623	0.625623	106	tags=13%, list=1%, signal=13%	TRIR/TUT4/TENT4B/MTREX/TENT2
GOBP_RNA_3_URIDYLATION	GOBP_RNA_3_URIDYLATION	GOBP_RNA_3_URIDYLATION	4	0.970319	1.67068	8.92928e-05	0.0240912	0.0240912	289	tags=100%, list=3%, signal=97%	TUT4/TUT7/TENT4B/TENT4A
GOBP_POSITIVE_REGULATION_OF_EMBRYONIC_DEVELOPMENT	GOBP_POSITIVE_REGULATION_OF_EMBRYONIC_DEVELOPMENT	GOBP_POSITIVE_REGULATION_OF_EMBRYONIC_DEVELOPMENT	7	0.877816	1.66485	0.00555845	0.785541	0.785541	250	tags=29%, list=3%, signal=28%	RACK1/UTP25
GOBP_POSITIVE_REGULATION_OF_ACTIN_FILAMENT_DEPOLYMERIZATION	GOBP_POSITIVE_REGULATION_OF_ACTIN_FILAMENT_DEPOLYMERIZATION	GOBP_POSITIVE_REGULATION_OF_ACTIN_FILAMENT_DEPOLYMERIZATION	8	0.866006	1.66384	0.00386317	0.616404	0.616404	789	tags=50%, list=8%, signal=46%	WASHC2C/CARMIL2/CARMIL1/PLEK
GOBP_NEGATIVE_REGULATION_OF_RESPONSE_TO_REACTIVE_OXYGEN_SPECIES	GOBP_NEGATIVE_REGULATION_OF_RESPONSE_TO_REACTIVE_OXYGEN_SPECIES	GOBP_NEGATIVE_REGULATION_OF_RESPONSE_TO_REACTIVE_OXYGEN_SPECIES	7	0.876532	1.66242	0.00581255	0.806097	0.806097	1	tags=14%, list=0%, signal=14%	RACK1
GOBP_MIRNA_CATABOLIC_PROCESS	GOBP_MIRNA_CATABOLIC_PROCESS	GOBP_MIRNA_CATABOLIC_PROCESS	9	0.844414	1.65997	0.00469239	0.702418	0.702418	106	tags=33%, list=1%, signal=33%	TUT4/TENT4B/TENT2
GOBP_CATION_TRANSMEMBRANE_TRANSPORT	GOBP_CATION_TRANSMEMBRANE_TRANSPORT	GOBP_CATION_TRANSMEMBRANE_TRANSPORT	296	0.490137	1.65907	1.35918e-05	0.00469044	0.00469044	824	tags=10%, list=9%, signal=9%	ATP5F1E/ATP5MG/ATP5MC2/ATP5ME/ATP5MF/ATP5PF/ATP5MC3/ATP5PO/ATP5F1B/ATP5PD/ATP5F1C/ATP5F1A/ATP5PB/ATP5MC1/ATP5F1D/MCUB/NIPSNAP2/MAIP1/SLC9A3/SELENON/KCNC1/PLCG2/MT-ATP8/PTPN6/ATP7A/CALHM2/XCL1/GSTM2/FASLG
GOBP_PRE_MIRNA_PROCESSING	GOBP_PRE_MIRNA_PROCESSING	GOBP_PRE_MIRNA_PROCESSING	9	0.842045	1.65532	0.00513328	0.746791	0.746791	71	tags=22%, list=1%, signal=22%	TUT4/TUT7
GOMF_URIDYLYLTRANSFERASE_ACTIVITY	GOMF_URIDYLYLTRANSFERASE_ACTIVITY	GOMF_URIDYLYLTRANSFERASE_ACTIVITY	6	0.902994	1.65333	0.00294889	0.502972	0.502972	71	tags=33%, list=1%, signal=33%	TUT4/TUT7
GOBP_MITOCHONDRIAL_PROTON_TRANSPORTING_ATP_SYNTHASE_COMPLEX_ASSEMBLY	GOBP_MITOCHONDRIAL_PROTON_TRANSPORTING_ATP_SYNTHASE_COMPLEX_ASSEMBLY	GOBP_MITOCHONDRIAL_PROTON_TRANSPORTING_ATP_SYNTHASE_COMPLEX_ASSEMBLY	8	0.860253	1.65278	0.00526793	0.751643	0.751643	380	tags=38%, list=4%, signal=36%	ATP5F1D/FMC1/ATP23
GOBP_POSITIVE_REGULATION_OF_PROTEIN_DEPOLYMERIZATION	GOBP_POSITIVE_REGULATION_OF_PROTEIN_DEPOLYMERIZATION	GOBP_POSITIVE_REGULATION_OF_PROTEIN_DEPOLYMERIZATION	10	0.821151	1.64894	0.00562362	0.787254	0.787254	789	tags=40%, list=8%, signal=37%	WASHC2C/CARMIL2/CARMIL1/PLEK
GOBP_MITOCHONDRIAL_RESPIRASOME_ASSEMBLY	GOBP_MITOCHONDRIAL_RESPIRASOME_ASSEMBLY	GOBP_MITOCHONDRIAL_RESPIRASOME_ASSEMBLY	5	0.926411	1.64593	0.0024707	0.441719	0.441719	100	tags=20%, list=1%, signal=20%	RAB5IF
GOBP_REGULATION_OF_DOUBLE_STRAND_BREAK_REPAIR	GOBP_REGULATION_OF_DOUBLE_STRAND_BREAK_REPAIR	GOBP_REGULATION_OF_DOUBLE_STRAND_BREAK_REPAIR	79	0.56425	1.64433	0.00223217	0.41928	0.41928	1918	tags=32%, list=20%, signal=26%	SHLD1/SHLD2/MRNIP/CGAS/FBH1/NSD2/SHLD3/CYREN/HDGFL2/OGG1/TRRAP/FIGNL1/ERCC6/HELB/DTX3L/PRKDC/SPIDR/PARP9/ACTL6A/DDX11/MMS19/MBTD1/SETMAR/ZCWPW1/SLF2
GOBP_PROTEIN_K63_LINKED_DEUBIQUITINATION	GOBP_PROTEIN_K63_LINKED_DEUBIQUITINATION	GOBP_PROTEIN_K63_LINKED_DEUBIQUITINATION	28	0.684757	1.64351	0.00403128	0.624081	0.624081	232	tags=14%, list=2%, signal=14%	NOP53/BABAM2/ABRAXAS1/ABRAXAS2
GOCC_EXTRINSIC_COMPONENT_OF_ORGANELLE_MEMBRANE	GOCC_EXTRINSIC_COMPONENT_OF_ORGANELLE_MEMBRANE	GOCC_EXTRINSIC_COMPONENT_OF_ORGANELLE_MEMBRANE	37	0.642164	1.64111	0.00908893	1	1	1111	tags=27%, list=12%, signal=24%	OTULINL/COQ8A/COQ8B/TEPSIN/ATP23/PAM16/EMC2/TAMM41/WDR81/GBA2
GOBP_REGULATION_OF_DOUBLE_STRAND_BREAK_REPAIR_VIA_HOMOLOGOUS_RECOMBINATION	GOBP_REGULATION_OF_DOUBLE_STRAND_BREAK_REPAIR_VIA_HOMOLOGOUS_RECOMBINATION	GOBP_REGULATION_OF_DOUBLE_STRAND_BREAK_REPAIR_VIA_HOMOLOGOUS_RECOMBINATION	50	0.61058	1.63783	0.00596605	0.818655	0.818655	1020	tags=22%, list=11%, signal=20%	SHLD1/SHLD2/MRNIP/CGAS/FBH1/SHLD3/HDGFL2/TRRAP/FIGNL1/ERCC6/HELB
GOBP_POSITIVE_REGULATION_OF_DEFENSE_RESPONSE_TO_VIRUS_BY_HOST	GOBP_POSITIVE_REGULATION_OF_DEFENSE_RESPONSE_TO_VIRUS_BY_HOST	GOBP_POSITIVE_REGULATION_OF_DEFENSE_RESPONSE_TO_VIRUS_BY_HOST	21	0.718844	1.63547	0.011566	1	1	2217	tags=67%, list=23%, signal=51%	SELENOK/CGAS/TOMM70/APOBEC3G/DTX3L/AIM2/STAT1/PARP9/MAVS/DDX58/IL23R/SIN3A/PTPN22/APOBEC3F
GOCC_ELONGIN_COMPLEX	GOCC_ELONGIN_COMPLEX	GOCC_ELONGIN_COMPLEX	3	0.988545	1.63437	1.41745e-05	0.00478033	0.00478033	113	tags=100%, list=1%, signal=99%	ELOB/ELOC/ELOA
GOBP_NUCLEOBASE_CONTAINING_SMALL_MOLECULE_METABOLIC_PROCESS	GOBP_NUCLEOBASE_CONTAINING_SMALL_MOLECULE_METABOLIC_PROCESS	GOBP_NUCLEOBASE_CONTAINING_SMALL_MOLECULE_METABOLIC_PROCESS	306	0.478776	1.62598	2.8719e-05	0.00869716	0.00869716	793	tags=9%, list=8%, signal=9%	ATP5F1E/ATP5MG/ATP5MC2/ATP5ME/ATP5MF/ATP5PF/ATP5MC3/ATP5PO/ATP5F1B/ATP5PD/ATP5F1C/ATP5F1A/ATP5PB/ATP5MC1/ATP5F1D/NAXE/ADA2/EFL1/NAXD/DHFR2/MT-ATP8/ENTPD1/LACC1/SLC25A13/OGG1/GNE/GIMAP7/HSD17B4/PDE7B
GOBP_REGULATION_OF_DEFENSE_RESPONSE_TO_VIRUS_BY_HOST	GOBP_REGULATION_OF_DEFENSE_RESPONSE_TO_VIRUS_BY_HOST	GOBP_REGULATION_OF_DEFENSE_RESPONSE_TO_VIRUS_BY_HOST	27	0.683923	1.62516	0.00808511	0.9598	0.9598	2217	tags=59%, list=23%, signal=46%	SELENOK/CGAS/TOMM70/IL15/APOBEC3G/DTX3L/AIM2/STAT1/PARP9/MICB/MAVS/DDX58/IL23R/SIN3A/PTPN22/APOBEC3F
GOBP_REGULATION_OF_DNA_REPAIR	GOBP_REGULATION_OF_DNA_REPAIR	GOBP_REGULATION_OF_DNA_REPAIR	110	0.530786	1.62422	0.00119878	0.243681	0.243681	1918	tags=28%, list=20%, signal=23%	BABAM2/ABRAXAS1/SHLD1/SHLD2/MRNIP/CGAS/FBH1/NSD2/SHLD3/CYREN/HDGFL2/UBE2V1/OGG1/TRRAP/FIGNL1/ERCC6/HELB/DTX3L/RAD52/PRKDC/SPIDR/PARP9/ACTL6A/DDX11/UIMC1/MMS19/XRCC1/MBTD1/SETMAR/ZCWPW1/SLF2
GOMF_MHC_CLASS_I_PROTEIN_BINDING	GOMF_MHC_CLASS_I_PROTEIN_BINDING	GOMF_MHC_CLASS_I_PROTEIN_BINDING	14	0.763229	1.6214	0.0137764	1	1	985	tags=29%, list=10%, signal=26%	ATP5F1B/ATP5F1A/KLRK1/CD244
GOCC_CUL5_RING_UBIQUITIN_LIGASE_COMPLEX	GOCC_CUL5_RING_UBIQUITIN_LIGASE_COMPLEX	GOCC_CUL5_RING_UBIQUITIN_LIGASE_COMPLEX	6	0.884833	1.62008	0.00714746	0.922272	0.922272	41	tags=33%, list=0%, signal=33%	ELOB/ELOC
GOBP_POSITIVE_REGULATION_OF_RESPONSE_TO_DNA_DAMAGE_STIMULUS	GOBP_POSITIVE_REGULATION_OF_RESPONSE_TO_DNA_DAMAGE_STIMULUS	GOBP_POSITIVE_REGULATION_OF_RESPONSE_TO_DNA_DAMAGE_STIMULUS	91	0.541987	1.61874	0.002588	0.457183	0.457183	1918	tags=30%, list=20%, signal=24%	BABAM2/ABRAXAS1/SHLD1/SHLD2/MRNIP/FBH1/SHLD3/HDGFL2/TRRAP/ERCC6/DTX3L/PRKDC/SPIDR/PARP9/ACTL6A/ATR/DDX11/PAXIP1/PYHIN1/UIMC1/MMS19/XRCC1/ING4/MBTD1/SETMAR/ZCWPW1/SLF2
GOBP_NEGATIVE_REGULATION_OF_DNA_RECOMBINATION	GOBP_NEGATIVE_REGULATION_OF_DNA_RECOMBINATION	GOBP_NEGATIVE_REGULATION_OF_DNA_RECOMBINATION	23	0.696516	1.61806	0.0130101	1	1	322	tags=22%, list=3%, signal=21%	SHLD1/SHLD2/CGAS/FBH1/SHLD3
GOBP_OOCYTE_MATURATION	GOBP_OOCYTE_MATURATION	GOBP_OOCYTE_MATURATION	10	0.805393	1.6173	0.00942942	1	1	754	tags=40%, list=8%, signal=37%	TUT4/TUT7/WASHC5/BRCA2
GOBP_MONOCYTE_CHEMOTACTIC_PROTEIN_1_PRODUCTION	GOBP_MONOCYTE_CHEMOTACTIC_PROTEIN_1_PRODUCTION	GOBP_MONOCYTE_CHEMOTACTIC_PROTEIN_1_PRODUCTION	10	0.803259	1.61301	0.0111779	1	1	1043	tags=50%, list=11%, signal=45%	SELENOK/ERBIN/CLEC7A/CD84/OAS1
GOBP_POSITIVE_REGULATION_OF_DNA_REPAIR	GOBP_POSITIVE_REGULATION_OF_DNA_REPAIR	GOBP_POSITIVE_REGULATION_OF_DNA_REPAIR	69	0.56677	1.6121	0.00392323	0.619329	0.619329	1918	tags=32%, list=20%, signal=26%	BABAM2/ABRAXAS1/SHLD1/SHLD2/MRNIP/SHLD3/HDGFL2/TRRAP/ERCC6/DTX3L/PRKDC/SPIDR/PARP9/ACTL6A/DDX11/UIMC1/MMS19/XRCC1/MBTD1/SETMAR/ZCWPW1/SLF2
GOCC_INTEGRATOR_COMPLEX	GOCC_INTEGRATOR_COMPLEX	GOCC_INTEGRATOR_COMPLEX	15	0.74994	1.60379	0.0117156	1	1	269	tags=27%, list=3%, signal=26%	INTS11/INTS6L/INTS13/INTS14
GOBP_HISTONE_MRNA_METABOLIC_PROCESS	GOBP_HISTONE_MRNA_METABOLIC_PROCESS	GOBP_HISTONE_MRNA_METABOLIC_PROCESS	20	0.70729	1.60311	0.0189263	1	1	106	tags=20%, list=1%, signal=20%	TUT4/TUT7/TENT4B/TENT2
GOBP_TYPE_I_INTERFERON_PRODUCTION	GOBP_TYPE_I_INTERFERON_PRODUCTION	GOBP_TYPE_I_INTERFERON_PRODUCTION	62	0.572056	1.60244	0.00925665	1	1	2287	tags=47%, list=24%, signal=36%	UFD1/CGAS/TOMM70/PLCG2/HAVCR2/POLR3B/TRIM21/OAS2/POLR3A/TIRAP/OAS1/ZBTB20/TBK1/TRIM38/STAT1/ITCH/IRF3/NLRC3/MAVS/RIOK3/DDX58/DHX58/ZCCHC3/TRIM56/NPLOC4/PTPN22/OAS3/IFIH1/NMI
GOBP_POSITIVE_REGULATION_OF_LEUKOCYTE_MEDIATED_IMMUNITY	GOBP_POSITIVE_REGULATION_OF_LEUKOCYTE_MEDIATED_IMMUNITY	GOBP_POSITIVE_REGULATION_OF_LEUKOCYTE_MEDIATED_IMMUNITY	86	0.538374	1.60075	0.00281558	0.491534	0.491534	2178	tags=44%, list=23%, signal=34%	SHLD1/SHLD2/NSD2/SHLD3/CLNK/PLCG2/CRTAM/KLRC4/KLRC2/STAP1/KLRK1/XCL1/CLEC7A/KLRD1/STX7/CD160/SLAMF1/FBXO38/P2RX7/AP1G1/HLA-DRB1/PAXIP1/SASH3/DDX1/MSH2/MAVS/NCR3/STAT6/RASGRP1/SLAMF6/DDX58/NLRP3/IL23R/FOXP3/CD81/TRAF6/IL1R1/ATAD5
GOCC_SITE_OF_DNA_DAMAGE	GOCC_SITE_OF_DNA_DAMAGE	GOCC_SITE_OF_DNA_DAMAGE	77	0.552578	1.59976	0.00456054	0.690549	0.690549	331	tags=12%, list=3%, signal=11%	PAXX/ELOA/HPF1/SHLD1/SHLD2/MRE11/CGAS/SHLD3/CYREN
GOBP_POSITIVE_REGULATION_OF_INTRINSIC_APOPTOTIC_SIGNALING_PATHWAY_IN_RESPONSE_TO_DNA_DAMAGE	GOBP_POSITIVE_REGULATION_OF_INTRINSIC_APOPTOTIC_SIGNALING_PATHWAY_IN_RESPONSE_TO_DNA_DAMAGE	GOBP_POSITIVE_REGULATION_OF_INTRINSIC_APOPTOTIC_SIGNALING_PATHWAY_IN_RESPONSE_TO_DNA_DAMAGE	5	0.898813	1.59689	0.010367	1	1	231	tags=20%, list=2%, signal=20%	FBH1
GOCC_EXTRINSIC_COMPONENT_OF_MITOCHONDRIAL_INNER_MEMBRANE	GOCC_EXTRINSIC_COMPONENT_OF_MITOCHONDRIAL_INNER_MEMBRANE	GOCC_EXTRINSIC_COMPONENT_OF_MITOCHONDRIAL_INNER_MEMBRANE	12	0.774047	1.59288	0.0182542	1	1	886	tags=42%, list=9%, signal=38%	COQ8A/COQ8B/ATP23/PAM16/TAMM41
GOBP_CARBOHYDRATE_DERIVATIVE_BIOSYNTHETIC_PROCESS	GOBP_CARBOHYDRATE_DERIVATIVE_BIOSYNTHETIC_PROCESS	GOBP_CARBOHYDRATE_DERIVATIVE_BIOSYNTHETIC_PROCESS	329	0.466558	1.58751	2.36856e-05	0.0073223	0.0073223	376	tags=6%, list=4%, signal=6%	ATP5F1E/ATP5MG/ATP5MC2/ATP5ME/ATP5MF/ATP5PF/ATP5MC3/ATP5PO/ATP5F1B/ATP5PD/ATP5F1C/ATP5F1A/OGA/ATP5PB/ATP5MC1/ATP5F1D/ADA2/RXYLT1/DHFR2
GOBP_NEGATIVE_REGULATION_OF_RESPONSE_TO_OXIDATIVE_STRESS	GOBP_NEGATIVE_REGULATION_OF_RESPONSE_TO_OXIDATIVE_STRESS	GOBP_NEGATIVE_REGULATION_OF_RESPONSE_TO_OXIDATIVE_STRESS	10	0.790299	1.58699	0.0176969	1	1	1	tags=10%, list=0%, signal=10%	RACK1
GOBP_NEURON_DEATH_IN_RESPONSE_TO_HYDROGEN_PEROXIDE	GOBP_NEURON_DEATH_IN_RESPONSE_TO_HYDROGEN_PEROXIDE	GOBP_NEURON_DEATH_IN_RESPONSE_TO_HYDROGEN_PEROXIDE	4	0.921171	1.58606	0.00601343	0.818655	0.818655	1	tags=25%, list=0%, signal=25%	RACK1
GOBP_GENERATION_OF_PRECURSOR_METABOLITES_AND_ENERGY	GOBP_GENERATION_OF_PRECURSOR_METABOLITES_AND_ENERGY	GOBP_GENERATION_OF_PRECURSOR_METABOLITES_AND_ENERGY	292	0.470254	1.58562	6.44927e-05	0.018404	0.018404	180	tags=6%, list=2%, signal=6%	ATP5F1E/ATP5MG/ATP5IF1/NOP53/ATP5ME/ATP5MF/ATP5PF/ATP5PO/ATP5F1B/ATP5PD/ATP5F1C/ATP5F1A/ATP5PB/ATP5F1D/SELENOS/ETFRF1/NIPSNAP2
GOMF_RETROMER_COMPLEX_BINDING	GOMF_RETROMER_COMPLEX_BINDING	GOMF_RETROMER_COMPLEX_BINDING	7	0.835836	1.58524	0.0275938	1	1	221	tags=29%, list=2%, signal=28%	WASHC2A/WASHC2C
GOMF_ADP_BINDING	GOMF_ADP_BINDING	GOMF_ADP_BINDING	24	0.67585	1.58377	0.0135649	1	1	263	tags=12%, list=3%, signal=12%	ATP5F1A/ATP5F1D/COQ8A
GOMF_K48_LINKED_POLYUBIQUITIN_MODIFICATION_DEPENDENT_PROTEIN_BINDING	GOMF_K48_LINKED_POLYUBIQUITIN_MODIFICATION_DEPENDENT_PROTEIN_BINDING	GOMF_K48_LINKED_POLYUBIQUITIN_MODIFICATION_DEPENDENT_PROTEIN_BINDING	8	0.824027	1.58318	0.0189589	1	1	131	tags=25%, list=1%, signal=25%	UFD1/MINDY2
GOMF_MIRNA_BINDING	GOMF_MIRNA_BINDING	GOMF_MIRNA_BINDING	22	0.686566	1.58147	0.0224925	1	1	611	tags=18%, list=6%, signal=17%	TUT4/TUT7/SPOUT1/DND1
GOMF_MHC_CLASS_IB_RECEPTOR_ACTIVITY	GOMF_MHC_CLASS_IB_RECEPTOR_ACTIVITY	GOMF_MHC_CLASS_IB_RECEPTOR_ACTIVITY	5	0.890011	1.58126	0.0159185	1	1	1061	tags=100%, list=11%, signal=89%	KLRC1/KLRC2/KLRK1/KLRD1/CD160
GOMF_HISTONE_METHYLTRANSFERASE_ACTIVITY_H3_K36_SPECIFIC	GOMF_HISTONE_METHYLTRANSFERASE_ACTIVITY_H3_K36_SPECIFIC	GOMF_HISTONE_METHYLTRANSFERASE_ACTIVITY_H3_K36_SPECIFIC	8	0.822636	1.58051	0.0192168	1	1	295	tags=25%, list=3%, signal=24%	NSD3/NSD2
GOBP_CALCIUM_IMPORT_INTO_THE_MITOCHONDRION	GOBP_CALCIUM_IMPORT_INTO_THE_MITOCHONDRION	GOBP_CALCIUM_IMPORT_INTO_THE_MITOCHONDRION	9	0.803918	1.58037	0.0181921	1	1	310	tags=22%, list=3%, signal=22%	MCUB/MAIP1
GOCC_FANCONI_ANAEMIA_NUCLEAR_COMPLEX	GOCC_FANCONI_ANAEMIA_NUCLEAR_COMPLEX	GOCC_FANCONI_ANAEMIA_NUCLEAR_COMPLEX	7	0.833221	1.58028	0.0296568	1	1	1052	tags=71%, list=11%, signal=64%	CENPX/FANCL/FANCA/FANCF/FANCM
GOBP_POSITIVE_REGULATION_OF_TYPE_I_INTERFERON_PRODUCTION	GOBP_POSITIVE_REGULATION_OF_TYPE_I_INTERFERON_PRODUCTION	GOBP_POSITIVE_REGULATION_OF_TYPE_I_INTERFERON_PRODUCTION	41	0.608147	1.5789	0.00737837	0.922559	0.922559	2245	tags=49%, list=23%, signal=38%	CGAS/TOMM70/PLCG2/POLR3B/OAS2/POLR3A/OAS1/ZBTB20/TBK1/STAT1/IRF3/MAVS/RIOK3/DDX58/DHX58/ZCCHC3/TRIM56/PTPN22/OAS3/IFIH1
GOCC_BRISC_COMPLEX	GOCC_BRISC_COMPLEX	GOCC_BRISC_COMPLEX	4	0.91692	1.57874	0.00735413	0.922559	0.922559	232	tags=50%, list=2%, signal=49%	BABAM2/ABRAXAS2
GOMF_POLYUBIQUITIN_MODIFICATION_DEPENDENT_PROTEIN_BINDING	GOMF_POLYUBIQUITIN_MODIFICATION_DEPENDENT_PROTEIN_BINDING	GOMF_POLYUBIQUITIN_MODIFICATION_DEPENDENT_PROTEIN_BINDING	41	0.608066	1.57869	0.00737837	0.922559	0.922559	232	tags=12%, list=2%, signal=12%	UFD1/MINDY2/BABAM2/ABRAXAS1/ABRAXAS2
GOMF_TRANSCRIPTION_COREPRESSOR_BINDING	GOMF_TRANSCRIPTION_COREPRESSOR_BINDING	GOMF_TRANSCRIPTION_COREPRESSOR_BINDING	33	0.633301	1.57778	0.0174543	1	1	68	tags=9%, list=1%, signal=9%	ELOB/ELOC/TRAPPC2B
GOBP_POSITIVE_REGULATION_OF_CYCLIC_NUCLEOTIDE_PHOSPHODIESTERASE_ACTIVITY	GOBP_POSITIVE_REGULATION_OF_CYCLIC_NUCLEOTIDE_PHOSPHODIESTERASE_ACTIVITY	GOBP_POSITIVE_REGULATION_OF_CYCLIC_NUCLEOTIDE_PHOSPHODIESTERASE_ACTIVITY	4	0.914507	1.57459	0.0079936	0.9598	0.9598	1	tags=25%, list=0%, signal=25%	RACK1
HP_ONYCHOMYCOSIS	HP_ONYCHOMYCOSIS	HP_ONYCHOMYCOSIS	11	0.776596	1.57404	0.0190478	1	1	878	tags=36%, list=9%, signal=33%	CYBC1/CARMIL2/PLCG2/CLEC7A
GOBP_NEGATIVE_REGULATION_OF_MONOCYTE_CHEMOTACTIC_PROTEIN_1_PRODUCTION	GOBP_NEGATIVE_REGULATION_OF_MONOCYTE_CHEMOTACTIC_PROTEIN_1_PRODUCTION	GOBP_NEGATIVE_REGULATION_OF_MONOCYTE_CHEMOTACTIC_PROTEIN_1_PRODUCTION	3	0.95103	1.57234	0.0050004	0.734662	0.734662	81	tags=33%, list=1%, signal=33%	ERBIN
GOBP_REGULATION_OF_DEFENSE_RESPONSE_TO_VIRUS	GOBP_REGULATION_OF_DEFENSE_RESPONSE_TO_VIRUS	GOBP_REGULATION_OF_DEFENSE_RESPONSE_TO_VIRUS	49	0.585623	1.57136	0.00901276	1	1	2217	tags=47%, list=23%, signal=36%	SELENOK/UFD1/CGAS/TOMM70/IL15/APOBEC3G/DTX3L/AIM2/TRIM38/STAT1/PARP9/ITCH/MICB/MAVS/RIOK3/DDX58/IL23R/DHX58/FOXP3/SIN3A/NPLOC4/PTPN22/APOBEC3F
GOMF_PEROXIREDOXIN_ACTIVITY	GOMF_PEROXIREDOXIN_ACTIVITY	GOMF_PEROXIREDOXIN_ACTIVITY	8	0.816506	1.56873	0.0230859	1	1	35	tags=12%, list=0%, signal=12%	SELENOF
HP_ULCERATIVE_COLITIS	HP_ULCERATIVE_COLITIS	HP_ULCERATIVE_COLITIS	7	0.826625	1.56777	0.0348144	1	1	553	tags=29%, list=6%, signal=27%	CYBC1/PLCG2
GOBP_RNA_GUANINE_N7_METHYLATION	GOBP_RNA_GUANINE_N7_METHYLATION	GOBP_RNA_GUANINE_N7_METHYLATION	4	0.908968	1.56505	0.011191	1	1	55	tags=25%, list=1%, signal=25%	BUD23
GOBP_OOCYTE_DIFFERENTIATION	GOBP_OOCYTE_DIFFERENTIATION	GOBP_OOCYTE_DIFFERENTIATION	16	0.72308	1.56463	0.0188636	1	1	754	tags=25%, list=8%, signal=23%	TUT4/TUT7/WASHC5/BRCA2
GOBP_RNA_3_END_PROCESSING	GOBP_RNA_3_END_PROCESSING	GOBP_RNA_3_END_PROCESSING	88	0.525817	1.56397	0.00749159	0.926398	0.926398	2006	tags=31%, list=21%, signal=24%	TUT4/TUT7/TENT4B/TENT2/VIRMA/INTS6L/INTS14/TENT4A/POLR3K/INTS2/BARD1/TRNT1/EXOSC9/AHCYL1/CCNT1/RNF20/EXOSC5/LEO1/CPSF2/EXOSC7/INTS8/PAPOLG/CLP1/CPSF3/PARN/RPRD2/ERI1
GOMF_RNA_2_O_METHYLTRANSFERASE_ACTIVITY	GOMF_RNA_2_O_METHYLTRANSFERASE_ACTIVITY	GOMF_RNA_2_O_METHYLTRANSFERASE_ACTIVITY	6	0.853986	1.5636	0.0262718	1	1	783	tags=50%, list=8%, signal=46%	MRM3/MRM2/TRMT13
GOBP_POSITIVE_REGULATION_OF_NLRP3_INFLAMMASOME_COMPLEX_ASSEMBLY	GOBP_POSITIVE_REGULATION_OF_NLRP3_INFLAMMASOME_COMPLEX_ASSEMBLY	GOBP_POSITIVE_REGULATION_OF_NLRP3_INFLAMMASOME_COMPLEX_ASSEMBLY	6	0.853376	1.56248	0.0273123	1	1	658	tags=50%, list=7%, signal=47%	STMP1/PLCG2/GBP5
GOBP_MRNA_ALTERNATIVE_POLYADENYLATION	GOBP_MRNA_ALTERNATIVE_POLYADENYLATION	GOBP_MRNA_ALTERNATIVE_POLYADENYLATION	4	0.907128	1.56188	0.0125978	1	1	115	tags=25%, list=1%, signal=25%	VIRMA
GOMF_CHANNEL_INHIBITOR_ACTIVITY	GOMF_CHANNEL_INHIBITOR_ACTIVITY	GOMF_CHANNEL_INHIBITOR_ACTIVITY	16	0.721234	1.56064	0.0204247	1	1	74	tags=12%, list=1%, signal=12%	RACK1/MCUB
GOMF_SELENIUM_BINDING	GOMF_SELENIUM_BINDING	GOMF_SELENIUM_BINDING	6	0.851175	1.55845	0.0293931	1	1	441	tags=50%, list=5%, signal=48%	SELENOT/SELENOF/SELENOP
GOMF_5S_RRNA_BINDING	GOMF_5S_RRNA_BINDING	GOMF_5S_RRNA_BINDING	8	0.810604	1.55739	0.0266997	1	1	11	tags=12%, list=0%, signal=12%	NOP53
GOMF_LYSINE_N_METHYLTRANSFERASE_ACTIVITY	GOMF_LYSINE_N_METHYLTRANSFERASE_ACTIVITY	GOMF_LYSINE_N_METHYLTRANSFERASE_ACTIVITY	44	0.591286	1.55729	0.0126019	1	1	442	tags=11%, list=5%, signal=11%	NSD3/CSKMT/EEF1AKMT2/NSD2/EEF1AKMT1
GOBP_REGULATION_OF_BARBED_END_ACTIN_FILAMENT_CAPPING	GOBP_REGULATION_OF_BARBED_END_ACTIN_FILAMENT_CAPPING	GOBP_REGULATION_OF_BARBED_END_ACTIN_FILAMENT_CAPPING	4	0.904109	1.55669	0.0140097	1	1	418	tags=75%, list=4%, signal=72%	WASHC2C/CARMIL2/CARMIL1
GOBP_POSITIVE_REGULATION_OF_LYMPHOCYTE_MEDIATED_IMMUNITY	GOBP_POSITIVE_REGULATION_OF_LYMPHOCYTE_MEDIATED_IMMUNITY	GOBP_POSITIVE_REGULATION_OF_LYMPHOCYTE_MEDIATED_IMMUNITY	73	0.542887	1.55612	0.0124888	1	1	2178	tags=44%, list=23%, signal=34%	SHLD1/SHLD2/NSD2/SHLD3/CLNK/CRTAM/KLRC4/KLRC2/KLRK1/XCL1/KLRD1/STX7/CD160/SLAMF1/FBXO38/P2RX7/AP1G1/HLA-DRB1/PAXIP1/SASH3/MSH2/NCR3/STAT6/RASGRP1/SLAMF6/NLRP3/IL23R/FOXP3/CD81/TRAF6/IL1R1/ATAD5
HP_CHRONIC_BRONCHITIS	HP_CHRONIC_BRONCHITIS	HP_CHRONIC_BRONCHITIS	7	0.818684	1.55271	0.042035	1	1	358	tags=29%, list=4%, signal=28%	CFAP298/CARMIL2
GOBP_MITOCHONDRIAL_CALCIUM_ION_TRANSMEMBRANE_TRANSPORT	GOBP_MITOCHONDRIAL_CALCIUM_ION_TRANSMEMBRANE_TRANSPORT	GOBP_MITOCHONDRIAL_CALCIUM_ION_TRANSMEMBRANE_TRANSPORT	12	0.753756	1.55112	0.0320706	1	1	310	tags=17%, list=3%, signal=16%	MCUB/MAIP1
GOBP_NEGATIVE_REGULATION_OF_RELAXATION_OF_MUSCLE	GOBP_NEGATIVE_REGULATION_OF_RELAXATION_OF_MUSCLE	GOBP_NEGATIVE_REGULATION_OF_RELAXATION_OF_MUSCLE	3	0.938036	1.55086	0.0087534	1	1	151	tags=33%, list=2%, signal=33%	GRK2
GOCC_TRANSCRIPTION_ELONGATION_FACTOR_COMPLEX	GOCC_TRANSCRIPTION_ELONGATION_FACTOR_COMPLEX	GOCC_TRANSCRIPTION_ELONGATION_FACTOR_COMPLEX	39	0.601885	1.55077	0.0170791	1	1	1709	tags=28%, list=18%, signal=23%	ELOB/ELOC/ELOA/ELP4/CDK13/ERCC6/CCNT1/LEO1/TTF2/SUPT16H/AFF1
GOBP_RETICULOPHAGY	GOBP_RETICULOPHAGY	GOBP_RETICULOPHAGY	11	0.765015	1.55056	0.0230844	1	1	141	tags=18%, list=1%, signal=18%	RETREG3/RETREG1
GOBP_REGULATION_OF_ACUTE_INFLAMMATORY_RESPONSE_TO_ANTIGENIC_STIMULUS	GOBP_REGULATION_OF_ACUTE_INFLAMMATORY_RESPONSE_TO_ANTIGENIC_STIMULUS	GOBP_REGULATION_OF_ACUTE_INFLAMMATORY_RESPONSE_TO_ANTIGENIC_STIMULUS	3	0.93742	1.54984	0.0087534	1	1	52	tags=33%, list=1%, signal=33%	SELENOS
HP_3_METHYLGLUTACONIC_ACIDURIA	HP_3_METHYLGLUTACONIC_ACIDURIA	HP_3_METHYLGLUTACONIC_ACIDURIA	16	0.716163	1.54967	0.0217256	1	1	51	tags=12%, list=1%, signal=12%	ATP5F1E/ATP5F1D
GOBP_ENDOCYTIC_RECYCLING	GOBP_ENDOCYTIC_RECYCLING	GOBP_ENDOCYTIC_RECYCLING	52	0.574437	1.54883	0.0141557	1	1	685	tags=15%, list=7%, signal=14%	WASHC1/VPS26C/EIPR1/WASHC2C/VPS35L/ENTR1/AKAP5/PTPN23
GOMF_THIOREDOXIN_DISULFIDE_REDUCTASE_ACTIVITY	GOMF_THIOREDOXIN_DISULFIDE_REDUCTASE_ACTIVITY	GOMF_THIOREDOXIN_DISULFIDE_REDUCTASE_ACTIVITY	4	0.899303	1.54841	0.0165803	1	1	28	tags=25%, list=0%, signal=25%	SELENOT
GOBP_CATION_TRANSPORT	GOBP_CATION_TRANSPORT	GOBP_CATION_TRANSPORT	395	0.446533	1.54753	3.57064e-05	0.0105969	0.0105969	921	tags=10%, list=10%, signal=10%	ATP5F1E/ATP5MG/SELENOK/ATP5MC2/ATP5ME/ATP5MF/ATP5PF/ATP5MC3/ATP5PO/ATP5F1B/ATP5PD/ATP5F1C/ATP5F1A/ATP5PB/ATP5MC1/ATP5F1D/MCUB/NIPSNAP2/MAIP1/MFSD4B/SLC9A3/SELENON/KCNC1/PLCG2/FCRL3/MT-ATP8/NSF/PTPN6/CSF2/ATP7A/CALHM2/ATP10D/XCL1/CCL4/GSTM2/FASLG/SLC25A42/MT-ATP6/AHCYL1/AHNAK
GOBP_HISTONE_H3_K36_DEMETHYLATION	GOBP_HISTONE_H3_K36_DEMETHYLATION	GOBP_HISTONE_H3_K36_DEMETHYLATION	8	0.804339	1.54536	0.0329208	1	1	385	tags=25%, list=4%, signal=24%	RIOX2/RIOX1
GOMF_HISTONE_H3_METHYL_LYSINE_36_DEMETHYLASE_ACTIVITY	GOMF_HISTONE_H3_METHYL_LYSINE_36_DEMETHYLASE_ACTIVITY	GOMF_HISTONE_H3_METHYL_LYSINE_36_DEMETHYLASE_ACTIVITY	8	0.804339	1.54536	0.0329208	1	1	385	tags=25%, list=4%, signal=24%	RIOX2/RIOX1
GOBP_POSITIVE_REGULATION_OF_DOUBLE_STRAND_BREAK_REPAIR	GOBP_POSITIVE_REGULATION_OF_DOUBLE_STRAND_BREAK_REPAIR	GOBP_POSITIVE_REGULATION_OF_DOUBLE_STRAND_BREAK_REPAIR	50	0.576054	1.54522	0.0154086	1	1	2023	tags=38%, list=21%, signal=30%	SHLD1/SHLD2/MRNIP/SHLD3/HDGFL2/TRRAP/ERCC6/DTX3L/PRKDC/SPIDR/PARP9/ACTL6A/DDX11/MMS19/MBTD1/SETMAR/ZCWPW1/SLF2/DMAP1
GOBP_DNA_REPAIR	GOBP_DNA_REPAIR	GOBP_DNA_REPAIR	379	0.447036	1.54231	6.61215e-05	0.0185128	0.0185128	2481	tags=33%, list=26%, signal=26%	NOP53/PAXX/CENPX/HPF1/MARF1/BABAM2/ABRAXAS1/SHLD1/SHLD2/MRE11/MRNIP/CGAS/FBH1/TENT4A/NSD2/SHLD3/CYREN/ATP23/HDGFL2/GCNA/ETAA1/SLX4/UBE2V1/GTF2H2C/LIG4/OGG1/SMARCAD1/POLD3/BRCA2/FANCL/FTO/FANCA/ERCC4/RFC4/USP28/MCM8/POLD1/TRRAP/FIGNL1/ERCC6/SETX/PARP4/HELB/FANCM/POLI/INO80B/BOD1L1/NTHL1/WDR70/DTX3L/SHPRH/UPF1/ACTR8/GTF2H3/RAD52/PRKDC/RECQL/MNAT1/SPIDR/MCM3/RAD17/PARP9/TTC5/RFC1/CUL4B/ACTL6A/FAM111…
GOBP_RESPONSE_TO_MUSCLE_ACTIVITY	GOBP_RESPONSE_TO_MUSCLE_ACTIVITY	GOBP_RESPONSE_TO_MUSCLE_ACTIVITY	6	0.841499	1.54074	0.0382369	1	1	42	tags=17%, list=0%, signal=17%	ATP5F1A
GOBP_ENDOPLASMIC_RETICULUM_TO_CYTOSOL_TRANSPORT	GOBP_ENDOPLASMIC_RETICULUM_TO_CYTOSOL_TRANSPORT	GOBP_ENDOPLASMIC_RETICULUM_TO_CYTOSOL_TRANSPORT	23	0.663128	1.5405	0.0290236	1	1	60	tags=9%, list=1%, signal=9%	SELENOS/UFD1
GOCC_SITE_OF_DOUBLE_STRAND_BREAK	GOCC_SITE_OF_DOUBLE_STRAND_BREAK	GOCC_SITE_OF_DOUBLE_STRAND_BREAK	59	0.558609	1.54035	0.00972894	1	1	331	tags=12%, list=3%, signal=12%	PAXX/SHLD1/SHLD2/MRE11/CGAS/SHLD3/CYREN
GOCC_UNIPLEX_COMPLEX	GOCC_UNIPLEX_COMPLEX	GOCC_UNIPLEX_COMPLEX	5	0.866776	1.53997	0.0288729	1	1	74	tags=20%, list=1%, signal=20%	MCUB
GOCC_9PLUS0_NON_MOTILE_CILIUM	GOCC_9PLUS0_NON_MOTILE_CILIUM	GOCC_9PLUS0_NON_MOTILE_CILIUM	37	0.602449	1.53962	0.0302838	1	1	2034	tags=51%, list=21%, signal=41%	WHRN/MAK/RPGRIP1L/BBS7/WDR19/CEP250/KIFAP3/PEX6/FAM161A/NAPEPLD/SDCCAG8/CEP290/CETN3/BBS4/IQCB1/RPGR/IFT80/ARL3/RAB27A
GOBP_REPLICATION_FORK_PROCESSING	GOBP_REPLICATION_FORK_PROCESSING	GOBP_REPLICATION_FORK_PROCESSING	27	0.64788	1.53952	0.0197418	1	1	1877	tags=52%, list=20%, signal=42%	CENPX/MRE11/FBH1/ETAA1/BRCA2/FANCM/BOD1L1/THOC1/FAM111A/ATR/DDX11/SMARCAL1/SETMAR/SAMHD1
GOBP_RESPONSE_TO_LIGHT_INTENSITY	GOBP_RESPONSE_TO_LIGHT_INTENSITY	GOBP_RESPONSE_TO_LIGHT_INTENSITY	7	0.811105	1.53833	0.0497715	1	1	651	tags=43%, list=7%, signal=40%	TENT2/KCNC1/MT-ND3
HP_CLONUS	HP_CLONUS	HP_CLONUS	58	0.556292	1.53798	0.00938544	1	1	1111	tags=17%, list=12%, signal=15%	HIKESHI/SPART/PLPBP/SELENOI/WASHC5/PRUNE1/ADGRG1/SYNE1/SETX/GBA2
HP_EPISODIC_HYPERHIDROSIS	HP_EPISODIC_HYPERHIDROSIS	HP_EPISODIC_HYPERHIDROSIS	17	0.698371	1.53677	0.0271712	1	1	339	tags=12%, list=4%, signal=11%	RETREG1/ELP1
GOBP_OOGENESIS	GOBP_OOGENESIS	GOBP_OOGENESIS	29	0.632664	1.53613	0.019029	1	1	364	tags=14%, list=4%, signal=13%	TUT4/TUT7/MARF1/WASHC5
GOBP_NEGATIVE_REGULATION_OF_DNA_METABOLIC_PROCESS	GOBP_NEGATIVE_REGULATION_OF_DNA_METABOLIC_PROCESS	GOBP_NEGATIVE_REGULATION_OF_DNA_METABOLIC_PROCESS	74	0.534342	1.53541	0.00884085	1	1	1879	tags=35%, list=20%, signal=28%	STN1/TENT4B/SHLD1/SHLD2/CGAS/FBH1/SHLD3/CYREN/TEN1/SLX4/OGG1/ERCC4/ERCC6/XRN1/HELB/BCL6/DCP2/THOC1/NAT10/GZMA/MSH2/ZNF91/CTC1/XRCC1/NBN/KMT2A
HP_CHILDHOOD_ONSET_SENSORINEURAL_HEARING_IMPAIRMENT	HP_CHILDHOOD_ONSET_SENSORINEURAL_HEARING_IMPAIRMENT	HP_CHILDHOOD_ONSET_SENSORINEURAL_HEARING_IMPAIRMENT	5	0.862601	1.53256	0.0319942	1	1	50	tags=20%, list=1%, signal=20%	RIPOR2
GOBP_NEGATIVE_REGULATION_OF_ENDOPLASMIC_RETICULUM_UNFOLDED_PROTEIN_RESPONSE	GOBP_NEGATIVE_REGULATION_OF_ENDOPLASMIC_RETICULUM_UNFOLDED_PROTEIN_RESPONSE	GOBP_NEGATIVE_REGULATION_OF_ENDOPLASMIC_RETICULUM_UNFOLDED_PROTEIN_RESPONSE	11	0.7551	1.53047	0.0306779	1	1	1	tags=9%, list=0%, signal=9%	RACK1
HP_UPPER_LIMB_SPASTICITY	HP_UPPER_LIMB_SPASTICITY	HP_UPPER_LIMB_SPASTICITY	15	0.715282	1.52967	0.0264089	1	1	364	tags=20%, list=4%, signal=19%	SPART/SELENOI/WASHC5
GOBP_HISTONE_H3_K36_TRIMETHYLATION	GOBP_HISTONE_H3_K36_TRIMETHYLATION	GOBP_HISTONE_H3_K36_TRIMETHYLATION	4	0.888346	1.52955	0.025063	1	1	37	tags=25%, list=0%, signal=25%	NSD3
HP_DECREASED_CSF_HOMOVANILLIC_ACID	HP_DECREASED_CSF_HOMOVANILLIC_ACID	HP_DECREASED_CSF_HOMOVANILLIC_ACID	3	0.925117	1.5295	0.0152475	1	1	224	tags=33%, list=2%, signal=33%	TSPOAP1
HP_SQUARED_ILIAC_BONES	HP_SQUARED_ILIAC_BONES	HP_SQUARED_ILIAC_BONES	4	0.887215	1.5276	0.0260913	1	1	575	tags=50%, list=6%, signal=47%	NEPRO/PAM16
GOBP_REGULATION_OF_COLLATERAL_SPROUTING	GOBP_REGULATION_OF_COLLATERAL_SPROUTING	GOBP_REGULATION_OF_COLLATERAL_SPROUTING	4	0.88692	1.52709	0.0260913	1	1	85	tags=25%, list=1%, signal=25%	SPART
HP_DYSURIA	HP_DYSURIA	HP_DYSURIA	9	0.776236	1.52595	0.0360525	1	1	358	tags=22%, list=4%, signal=21%	SPART/CARMIL2
GOBP_ION_TRANSMEMBRANE_TRANSPORT	GOBP_ION_TRANSMEMBRANE_TRANSPORT	GOBP_ION_TRANSMEMBRANE_TRANSPORT	372	0.442905	1.52581	0.000117836	0.0312245	0.0312245	921	tags=9%, list=10%, signal=9%	ATP5F1E/ATP5MG/ATP5MC2/ATP5ME/ATP5MF/ATP5PF/ATP5MC3/ATP5PO/ATP5F1B/ATP5PD/ATP5F1C/ATP5F1A/ATP5PB/ATP5MC1/ATP5F1D/MCUB/NIPSNAP2/MAIP1/SLC9A3/SELENON/KCNC1/PLCG2/MT-ATP8/PTPN6/SLC25A13/ATP7A/CALHM2/ATP10D/XCL1/GSTM2/FASLG/SLC25A42/MT-ATP6/AHCYL1/AHNAK
GOBP_RNA_STABILIZATION	GOBP_RNA_STABILIZATION	GOBP_RNA_STABILIZATION	45	0.574429	1.52554	0.0211684	1	1	611	tags=13%, list=6%, signal=13%	TENT5C/TENT4B/TENT2/TENT4A/TENT5A/DND1
HP_EEG_WITH_GENERALIZED_SHARP_SLOW_WAVES	HP_EEG_WITH_GENERALIZED_SHARP_SLOW_WAVES	HP_EEG_WITH_GENERALIZED_SHARP_SLOW_WAVES	5	0.858639	1.52552	0.0345953	1	1	572	tags=40%, list=6%, signal=38%	PLPBP/ALDH7A1
GOCC_OUTER_MEMBRANE	GOCC_OUTER_MEMBRANE	GOCC_OUTER_MEMBRANE	144	0.483145	1.52481	0.00403745	0.624081	0.624081	275	tags=7%, list=3%, signal=7%	ATP5MC2/ATP5MC3/STMP1/TRAPPC2B/SPART/MIGA1/NIPSNAP2/QTRT2/TOMM70/MIGA2
GOBP_PEPTIDYL_LYSINE_MONOMETHYLATION	GOBP_PEPTIDYL_LYSINE_MONOMETHYLATION	GOBP_PEPTIDYL_LYSINE_MONOMETHYLATION	10	0.758898	1.52393	0.045302	1	1	229	tags=20%, list=2%, signal=20%	CSKMT/EEF1AKMT2
GOMF_CATALYTIC_ACTIVITY_ACTING_ON_A_RRNA	GOMF_CATALYTIC_ACTIVITY_ACTING_ON_A_RRNA	GOMF_CATALYTIC_ACTIVITY_ACTING_ON_A_RRNA	16	0.70427	1.52393	0.0274548	1	1	280	tags=19%, list=3%, signal=18%	BUD23/MRM3/MRM2
GOBP_MITOTIC_CHROMOSOME_CONDENSATION	GOBP_MITOTIC_CHROMOSOME_CONDENSATION	GOBP_MITOTIC_CHROMOSOME_CONDENSATION	14	0.716862	1.5229	0.0375219	1	1	1260	tags=36%, list=13%, signal=31%	TENT4A/TTN/SMC2/NCAPD3/NCAPD2
GOBP_REGULATION_OF_GASTRULATION	GOBP_REGULATION_OF_GASTRULATION	GOBP_REGULATION_OF_GASTRULATION	7	0.802726	1.52244	0.0585699	1	1	1	tags=14%, list=0%, signal=14%	RACK1
GOCC_PHOTORECEPTOR_CONNECTING_CILIUM	GOCC_PHOTORECEPTOR_CONNECTING_CILIUM	GOCC_PHOTORECEPTOR_CONNECTING_CILIUM	17	0.691649	1.52198	0.0313115	1	1	1992	tags=65%, list=21%, signal=51%	WHRN/MAK/RPGRIP1L/WDR19/KIFAP3/FAM161A/CEP290/CETN3/BBS4/IQCB1/ARL3
GOBP_POSITIVE_REGULATION_OF_ISOTYPE_SWITCHING	GOBP_POSITIVE_REGULATION_OF_ISOTYPE_SWITCHING	GOBP_POSITIVE_REGULATION_OF_ISOTYPE_SWITCHING	23	0.654923	1.52144	0.0410511	1	1	322	tags=17%, list=3%, signal=17%	SHLD1/SHLD2/NSD2/SHLD3
HP_ABNORMAL_CIRCULATING_CITRULLINE_CONCENTRATION	HP_ABNORMAL_CIRCULATING_CITRULLINE_CONCENTRATION	HP_ABNORMAL_CIRCULATING_CITRULLINE_CONCENTRATION	8	0.791651	1.52098	0.0443262	1	1	880	tags=62%, list=9%, signal=57%	MRM2/MT-ND3/SLC25A13/MT-ND6/MT-ATP6
GOBP_SPLICEOSOMAL_CONFORMATIONAL_CHANGES_TO_GENERATE_CATALYTIC_CONFORMATION	GOBP_SPLICEOSOMAL_CONFORMATIONAL_CHANGES_TO_GENERATE_CATALYTIC_CONFORMATION	GOBP_SPLICEOSOMAL_CONFORMATIONAL_CHANGES_TO_GENERATE_CATALYTIC_CONFORMATION	3	0.919738	1.52061	0.0196783	1	1	196	tags=33%, list=2%, signal=33%	YJU2
GOBP_POSITIVE_REGULATION_OF_CATECHOLAMINE_SECRETION	GOBP_POSITIVE_REGULATION_OF_CATECHOLAMINE_SECRETION	GOBP_POSITIVE_REGULATION_OF_CATECHOLAMINE_SECRETION	3	0.919023	1.51942	0.019939	1	1	151	tags=33%, list=2%, signal=33%	GRK2
HP_ALLERGIC_RHINITIS	HP_ALLERGIC_RHINITIS	HP_ALLERGIC_RHINITIS	5	0.854787	1.51867	0.0403178	1	1	553	tags=40%, list=6%, signal=38%	CARMIL2/PLCG2
GOBP_RRNA_METHYLATION	GOBP_RRNA_METHYLATION	GOBP_RRNA_METHYLATION	17	0.68929	1.51679	0.0323466	1	1	280	tags=18%, list=3%, signal=17%	BUD23/MRM3/MRM2
GOMF_MHC_CLASS_I_PROTEIN_COMPLEX_BINDING	GOMF_MHC_CLASS_I_PROTEIN_COMPLEX_BINDING	GOMF_MHC_CLASS_I_PROTEIN_COMPLEX_BINDING	6	0.828399	1.51675	0.0611677	1	1	1061	tags=67%, list=11%, signal=59%	KLRC1/KLRC2/KLRD1/CD160
GOBP_POSITIVE_REGULATION_OF_GOLGI_TO_PLASMA_MEMBRANE_PROTEIN_TRANSPORT	GOBP_POSITIVE_REGULATION_OF_GOLGI_TO_PLASMA_MEMBRANE_PROTEIN_TRANSPORT	GOBP_POSITIVE_REGULATION_OF_GOLGI_TO_PLASMA_MEMBRANE_PROTEIN_TRANSPORT	5	0.853343	1.51611	0.0413582	1	1	1	tags=20%, list=0%, signal=20%	RACK1
GOBP_ASPARTATE_FAMILY_AMINO_ACID_CATABOLIC_PROCESS	GOBP_ASPARTATE_FAMILY_AMINO_ACID_CATABOLIC_PROCESS	GOBP_ASPARTATE_FAMILY_AMINO_ACID_CATABOLIC_PROCESS	4	0.880368	1.51581	0.0338409	1	1	391	tags=25%, list=4%, signal=24%	RIDA
HP_DECREASED_CORNEAL_REFLEX	HP_DECREASED_CORNEAL_REFLEX	HP_DECREASED_CORNEAL_REFLEX	4	0.879543	1.51439	0.0343576	1	1	800	tags=75%, list=8%, signal=69%	RETREG1/ELP1/ALG11
HP_EARLY_ONSET_ABSENCE_SEIZURES	HP_EARLY_ONSET_ABSENCE_SEIZURES	HP_EARLY_ONSET_ABSENCE_SEIZURES	3	0.915236	1.51316	0.0233273	1	1	572	tags=67%, list=6%, signal=63%	PLPBP/ALDH7A1
HP_BICORNUATE_UTERUS	HP_BICORNUATE_UTERUS	HP_BICORNUATE_UTERUS	20	0.667514	1.51295	0.0520129	1	1	1052	tags=55%, list=11%, signal=49%	CCNQ/SLX4/PIGN/BRCA2/FANCL/FANCA/ERCC4/LARS2/FANCF/FANCI/FANCM
GOMF_RNA_ADENYLYLTRANSFERASE_ACTIVITY	GOMF_RNA_ADENYLYLTRANSFERASE_ACTIVITY	GOMF_RNA_ADENYLYLTRANSFERASE_ACTIVITY	4	0.878601	1.51277	0.0343576	1	1	853	tags=75%, list=9%, signal=68%	TENT5C/TENT5A/TRNT1
GOBP_RNA_DESTABILIZATION	GOBP_RNA_DESTABILIZATION	GOBP_RNA_DESTABILIZATION	74	0.526372	1.51251	0.0100773	1	1	1550	tags=24%, list=16%, signal=21%	TUT4/TUT7/TENT4B/TENT4A/RIDA/DND1/DCP1B/FTO/EXOSC9/DCPS/METTL14/UPF1/METTL3/DCP2/EXOSC5/PAN2/GIGYF2/EXOSC7
GOBP_RECOMBINATIONAL_REPAIR	GOBP_RECOMBINATIONAL_REPAIR	GOBP_RECOMBINATIONAL_REPAIR	116	0.49041	1.51211	0.0061623	0.823805	0.823805	2278	tags=34%, list=24%, signal=27%	SHLD1/SHLD2/MRE11/MRNIP/CGAS/FBH1/SHLD3/HDGFL2/SLX4/BRCA2/ERCC4/MCM8/TRRAP/FIGNL1/ERCC6/HELB/FANCM/RAD52/RECQL/SPIDR/MCM3/ACTL6A/RAD51D/MMS19/NABP1/XRCC1/NBN/MBTD1/PALB2/SAMHD1/GINS4/HELQ/RAD21/INTS3/DMAP1/MCM5/KDM1A/WDR48/POLL/RAD51C
HP_LOP_EAR	HP_LOP_EAR	HP_LOP_EAR	4	0.878159	1.512	0.0348742	1	1	236	tags=25%, list=2%, signal=24%	CCNQ
GOBP_NEGATIVE_REGULATION_OF_RESPONSE_TO_DNA_DAMAGE_STIMULUS	GOBP_NEGATIVE_REGULATION_OF_RESPONSE_TO_DNA_DAMAGE_STIMULUS	GOBP_NEGATIVE_REGULATION_OF_RESPONSE_TO_DNA_DAMAGE_STIMULUS	56	0.551	1.51157	0.0150638	1	1	1020	tags=23%, list=11%, signal=21%	SHLD1/SHLD2/CGAS/YJU2/FBH1/SHLD3/CYREN/DDX39B/OGG1/ERCC4/BCL2L1/ERCC6/HELB
GOBP_REGULATION_OF_SMOOTHENED_SIGNALING_PATHWAY	GOBP_REGULATION_OF_SMOOTHENED_SIGNALING_PATHWAY	GOBP_REGULATION_OF_SMOOTHENED_SIGNALING_PATHWAY	39	0.586503	1.51114	0.0239636	1	1	1517	tags=31%, list=16%, signal=26%	RACK1/TEDC1/MOSMO/KCTD21/RPGRIP1L/BTRC/SUFU/C2CD3/TTC21B/DYNC2H1/HERC4/PRKACB
GOBP_HETEROPHILIC_CELL_CELL_ADHESION_VIA_PLASMA_MEMBRANE_CELL_ADHESION_MOLECULES	GOBP_HETEROPHILIC_CELL_CELL_ADHESION_VIA_PLASMA_MEMBRANE_CELL_ADHESION_MOLECULES	GOBP_HETEROPHILIC_CELL_CELL_ADHESION_VIA_PLASMA_MEMBRANE_CELL_ADHESION_MOLECULES	9	0.768245	1.51024	0.0510204	1	1	883	tags=44%, list=9%, signal=40%	NECTIN3/VCAM1/CRTAM/ITGAL
GOBP_TRANSPOSITION_RNA_MEDIATED	GOBP_TRANSPOSITION_RNA_MEDIATED	GOBP_TRANSPOSITION_RNA_MEDIATED	2	0.992815	1.50928	0.000257903	0.0648648	0.0648648	71	tags=100%, list=1%, signal=99%	TUT4/TUT7
GOBP_REGULATION_OF_3_UTR_MEDIATED_MRNA_STABILIZATION	GOBP_REGULATION_OF_3_UTR_MEDIATED_MRNA_STABILIZATION	GOBP_REGULATION_OF_3_UTR_MEDIATED_MRNA_STABILIZATION	4	0.876317	1.50883	0.0364241	1	1	289	tags=50%, list=3%, signal=49%	TENT4B/TENT4A
GOMF_TRANSPORTER_ACTIVITY	GOMF_TRANSPORTER_ACTIVITY	GOMF_TRANSPORTER_ACTIVITY	426	0.431605	1.50834	8.27645e-05	0.0227434	0.0227434	924	tags=10%, list=10%, signal=9%	ATP5F1E/ATP5MG/ATP5MC2/ATP5ME/ATP5MF/ATP5PF/ATP5MC3/ATP5PO/ATP5F1B/ATP5PD/ATP5F1C/ATP5F1A/ATP5PB/ATP5MC1/ATP5F1D/MCUB/TSPOAP1/TOMM70/TIMM29/MFSD4B/SLC35E2A/SLC9A3/KCNC1/MFSD14C/ATP8B4/MT-ATP8/MT-ND3/SLC25A13/MFSD8/ATP7A/MT-ND6/CALHM2/ATP10D/PITPNM2/SLC25A42/CLCC1/ATP6V0A1/MT-ATP6/GRAMD1B/ARV1/STARD4
GOBP_NEGATIVE_REGULATION_OF_TRANSCRIPTION_BY_RNA_POLYMERASE_I	GOBP_NEGATIVE_REGULATION_OF_TRANSCRIPTION_BY_RNA_POLYMERASE_I	GOBP_NEGATIVE_REGULATION_OF_TRANSCRIPTION_BY_RNA_POLYMERASE_I	4	0.8748	1.50622	0.0369408	1	1	11	tags=25%, list=0%, signal=25%	NOP53
GOBP_POSITIVE_REGULATION_OF_3_UTR_MEDIATED_MRNA_STABILIZATION	GOBP_POSITIVE_REGULATION_OF_3_UTR_MEDIATED_MRNA_STABILIZATION	GOBP_POSITIVE_REGULATION_OF_3_UTR_MEDIATED_MRNA_STABILIZATION	3	0.910593	1.50549	0.0290741	1	1	289	tags=67%, list=3%, signal=65%	TENT4B/TENT4A
GOMF_VITAMIN_B6_BINDING	GOMF_VITAMIN_B6_BINDING	GOMF_VITAMIN_B6_BINDING	19	0.672673	1.50484	0.0287734	1	1	170	tags=11%, list=2%, signal=10%	PLPBP/KYAT3
HP_CHRONIC_PULMONARY_OBSTRUCTION	HP_CHRONIC_PULMONARY_OBSTRUCTION	HP_CHRONIC_PULMONARY_OBSTRUCTION	21	0.661197	1.50432	0.0540357	1	1	358	tags=14%, list=4%, signal=14%	UFD1/CYBC1/CARMIL2
GOMF_ATP_DEPENDENT_CHROMATIN_REMODELER_ACTIVITY	GOMF_ATP_DEPENDENT_CHROMATIN_REMODELER_ACTIVITY	GOMF_ATP_DEPENDENT_CHROMATIN_REMODELER_ACTIVITY	4	0.872753	1.5027	0.039524	1	1	975	tags=75%, list=10%, signal=67%	SMARCAD1/CHD8/ERCC6
GOCC_BRCA1_A_COMPLEX	GOCC_BRCA1_A_COMPLEX	GOCC_BRCA1_A_COMPLEX	6	0.820551	1.50238	0.0726691	1	1	828	tags=50%, list=9%, signal=46%	BABAM2/ABRAXAS1/BARD1
GOMF_PROTEIN_DISULFIDE_REDUCTASE_NAD_P_ACTIVITY	GOMF_PROTEIN_DISULFIDE_REDUCTASE_NAD_P_ACTIVITY	GOMF_PROTEIN_DISULFIDE_REDUCTASE_NAD_P_ACTIVITY	8	0.781501	1.50148	0.05	1	1	28	tags=12%, list=0%, signal=12%	SELENOT
GOBP_ORGANOPHOSPHATE_BIOSYNTHETIC_PROCESS	GOBP_ORGANOPHOSPHATE_BIOSYNTHETIC_PROCESS	GOBP_ORGANOPHOSPHATE_BIOSYNTHETIC_PROCESS	327	0.440754	1.50108	0.000431961	0.103385	0.103385	1023	tags=11%, list=11%, signal=10%	ATP5F1E/ATP5MG/ATP5MC2/ATP5ME/ATP5MF/ATP5PF/ATP5MC3/ATP5PO/ATP5F1B/ATP5PD/ATP5F1C/ATP5F1A/ATP5PB/ATP5MC1/ATP5F1D/SELENOI/NAXD/HDHD5/PLCG2/MT-ATP8/SLC25A13/PIK3R4/PIGN/DGKH/PLEK/MBOAT1/PITPNM2/MTM1/MT-ATP6/TAMM41/ABHD4/CD244/FAR1/IMPA1/PIK3C3
HP_ABNORMALITY_OF_TASTE_SENSATION	HP_ABNORMALITY_OF_TASTE_SENSATION	HP_ABNORMALITY_OF_TASTE_SENSATION	4	0.869827	1.49766	0.0436572	1	1	339	tags=50%, list=4%, signal=48%	RETREG1/ELP1
GOBP_BARBED_END_ACTIN_FILAMENT_CAPPING	GOBP_BARBED_END_ACTIN_FILAMENT_CAPPING	GOBP_BARBED_END_ACTIN_FILAMENT_CAPPING	17	0.679449	1.49513	0.038557	1	1	617	tags=24%, list=6%, signal=22%	WASHC2C/CARMIL2/CARMIL1/EPS8
GOMF_REGULATORY_RNA_BINDING	GOMF_REGULATORY_RNA_BINDING	GOMF_REGULATORY_RNA_BINDING	27	0.6292	1.49513	0.0332005	1	1	611	tags=15%, list=6%, signal=14%	TUT4/TUT7/SPOUT1/DND1
HP_ATRIOVENTRICULAR_CANAL_DEFECT	HP_ATRIOVENTRICULAR_CANAL_DEFECT	HP_ATRIOVENTRICULAR_CANAL_DEFECT	19	0.668295	1.49505	0.0308471	1	1	819	tags=26%, list=9%, signal=24%	CCDC32/VPS35L/WASHC5/HYLS1/LZTR1
GOBP_NEGATIVE_REGULATION_OF_CELL_CYCLE_G2_M_PHASE_TRANSITION	GOBP_NEGATIVE_REGULATION_OF_CELL_CYCLE_G2_M_PHASE_TRANSITION	GOBP_NEGATIVE_REGULATION_OF_CELL_CYCLE_G2_M_PHASE_TRANSITION	44	0.567624	1.49497	0.0219162	1	1	186	tags=11%, list=2%, signal=11%	NOP53/BABAM2/ABRAXAS1/MRE11/MRNIP
GOBP_POSITIVE_REGULATION_OF_INNATE_IMMUNE_RESPONSE	GOBP_POSITIVE_REGULATION_OF_INNATE_IMMUNE_RESPONSE	GOBP_POSITIVE_REGULATION_OF_INNATE_IMMUNE_RESPONSE	82	0.507065	1.49412	0.0121272	1	1	2287	tags=45%, list=24%, signal=35%	CGAS/TOMM70/CLNK/PLCG2/CRTAM/KLRC4/KLRC2/HAVCR2/GBP5/TRIM5/KLRK1/POLR3B/CLEC7A/KLRD1/TIRAP/CD160/AIM2/TBK1/ZBP1/PRKDC/TXK/PARP9/AP1G1/IRF3/PYHIN1/MAVS/NCR3/RIOK3/RASGRP1/SLAMF6/ZCCHC3/TRIM56/IKBKE/TRAF6/SIN3A/XRCC5/NMI
GOMF_TRANSFERASE_ACTIVITY_TRANSFERRING_ONE_CARBON_GROUPS	GOMF_TRANSFERASE_ACTIVITY_TRANSFERRING_ONE_CARBON_GROUPS	GOMF_TRANSFERASE_ACTIVITY_TRANSFERRING_ONE_CARBON_GROUPS	151	0.469607	1.49384	0.0047336	0.702418	0.702418	1887	tags=27%, list=20%, signal=22%	NSD3/BUD23/CSKMT/MRM3/SPOUT1/EEF1AKMT2/MRM2/NSD2/BMT2/EEF1AKMT1/PRDM10/TRMT5/METTL7A/TRMT13/THUMPD2/PRDM1/N6AMT1/TRMO/TFB1M/METTL14/METTL6/NSUN6/AMT/METTL3/METTL25/CAD/METTL2A/SMYD4/GART/TRMT11/METTL4/ARMT1/METTL5/FAM98B/TRMT10B/PRMT9/COQ5/SETMAR/METTL18/KMT2A/TRMT1L
GOBP_HISTONE_H3_K36_METHYLATION	GOBP_HISTONE_H3_K36_METHYLATION	GOBP_HISTONE_H3_K36_METHYLATION	11	0.736907	1.49359	0.0539629	1	1	295	tags=18%, list=3%, signal=18%	NSD3/NSD2
HP_RESPIRATORY_INSUFFICIENCY_DUE_TO_DEFECTIVE_CILIARY_CLEARANCE	HP_RESPIRATORY_INSUFFICIENCY_DUE_TO_DEFECTIVE_CILIARY_CLEARANCE	HP_RESPIRATORY_INSUFFICIENCY_DUE_TO_DEFECTIVE_CILIARY_CLEARANCE	3	0.903243	1.49334	0.0353603	1	1	109	tags=33%, list=1%, signal=33%	CFAP298
GOBP_REGULATION_OF_DNA_RECOMBINATION	GOBP_REGULATION_OF_DNA_RECOMBINATION	GOBP_REGULATION_OF_DNA_RECOMBINATION	89	0.500903	1.49299	0.0128683	1	1	2023	tags=30%, list=21%, signal=24%	SHLD1/SHLD2/MRE11/MRNIP/CGAS/FBH1/NSD2/SHLD3/HDGFL2/SMARCAD1/TRRAP/FIGNL1/ERCC6/HELB/BCL6/SPIDR/THOC1/ACTL6A/PAXIP1/MSH2/MMS19/STAT6/MBTD1/ZCWPW1/FOXP3/SUPT6H/DMAP1
GOMF_HEXOSAMINIDASE_ACTIVITY	GOMF_HEXOSAMINIDASE_ACTIVITY	GOMF_HEXOSAMINIDASE_ACTIVITY	8	0.776652	1.49216	0.0517241	1	1	45	tags=25%, list=0%, signal=25%	CEMIP2/OGA
HP_PROGRESSIVE_SPASTIC_PARAPARESIS	HP_PROGRESSIVE_SPASTIC_PARAPARESIS	HP_PROGRESSIVE_SPASTIC_PARAPARESIS	3	0.90238	1.49191	0.0369318	1	1	568	tags=67%, list=6%, signal=63%	SELENOI/TBCE
GOMF_GUANYLYLTRANSFERASE_ACTIVITY	GOMF_GUANYLYLTRANSFERASE_ACTIVITY	GOMF_GUANYLYLTRANSFERASE_ACTIVITY	6	0.81471	1.49169	0.0449827	1	1	289	tags=33%, list=3%, signal=32%	TENT4B/TENT4A
GOBP_REGULATION_OF_RIG_I_SIGNALING_PATHWAY	GOBP_REGULATION_OF_RIG_I_SIGNALING_PATHWAY	GOBP_REGULATION_OF_RIG_I_SIGNALING_PATHWAY	16	0.689305	1.49155	0.0326841	1	1	60	tags=12%, list=1%, signal=12%	NOP53/UFD1
GOBP_PROTON_TRANSPORTING_V_TYPE_ATPASE_COMPLEX_ASSEMBLY	GOBP_PROTON_TRANSPORTING_V_TYPE_ATPASE_COMPLEX_ASSEMBLY	GOBP_PROTON_TRANSPORTING_V_TYPE_ATPASE_COMPLEX_ASSEMBLY	4	0.866265	1.49153	0.0446735	1	1	209	tags=25%, list=2%, signal=24%	PIP4P1
HP_SMALL_CEREBRAL_CORTEX	HP_SMALL_CEREBRAL_CORTEX	HP_SMALL_CEREBRAL_CORTEX	5	0.839378	1.4913	0.0449827	1	1	1135	tags=80%, list=12%, signal=71%	CDK13/CENPJ/MCPH1/CDK5RAP2
GOMF_HYALURONONGLUCOSAMINIDASE_ACTIVITY	GOMF_HYALURONONGLUCOSAMINIDASE_ACTIVITY	GOMF_HYALURONONGLUCOSAMINIDASE_ACTIVITY	3	0.901714	1.49081	0.0369318	1	1	45	tags=67%, list=0%, signal=66%	CEMIP2/OGA
GOCC_CCR4_NOT_CORE_COMPLEX	GOCC_CCR4_NOT_CORE_COMPLEX	GOCC_CCR4_NOT_CORE_COMPLEX	5	0.838725	1.49014	0.0449827	1	1	136	tags=20%, list=1%, signal=20%	CNOT9
GOCC_RDNA_HETEROCHROMATIN	GOCC_RDNA_HETEROCHROMATIN	GOCC_RDNA_HETEROCHROMATIN	5	0.838694	1.49008	0.0449827	1	1	11	tags=20%, list=0%, signal=20%	NOP53
HP_SEBORRHEIC_DERMATITIS	HP_SEBORRHEIC_DERMATITIS	HP_SEBORRHEIC_DERMATITIS	14	0.700623	1.4884	0.0473551	1	1	358	tags=14%, list=4%, signal=14%	UFD1/CARMIL2
GOCC_CENTRIOLE	GOCC_CENTRIOLE	GOCC_CENTRIOLE	91	0.498265	1.48816	0.013568	1	1	3180	tags=57%, list=33%, signal=39%	WASHC1/TEDC1/CEP97/HYLS1/POC5/CCDC120/CENPJ/CEP162/CEP44/CEP250/HSPA1B/C2CD3/CEP192/CEP152/SPICE1/KIAA0586/IFT88/NEURL4/MPHOSPH9/HSPA1A/POC1B/MDM1/SDCCAG8/PCNT/CEP290/CETN3/RTTN/KIF2A/CCDC88A/BBS4/TUBG1/IQCB1/CEP128/GLE1/CEP170/ALMS1/CEP83/NEDD1/CCDC146/CCP110/CEP295/ODF2/TTBK2/SCLT1/MKS1/HTT/STARD9/AHI1/CEP63/NIN/CEP350/RP2
GOBP_RESOLUTION_OF_MEIOTIC_RECOMBINATION_INTERMEDIATES	GOBP_RESOLUTION_OF_MEIOTIC_RECOMBINATION_INTERMEDIATES	GOBP_RESOLUTION_OF_MEIOTIC_RECOMBINATION_INTERMEDIATES	8	0.77406	1.48718	0.0534483	1	1	1052	tags=50%, list=11%, signal=45%	CENPX/SLX4/ERCC4/FANCM
GOBP_HYDROGEN_SULFIDE_METABOLIC_PROCESS	GOBP_HYDROGEN_SULFIDE_METABOLIC_PROCESS	GOBP_HYDROGEN_SULFIDE_METABOLIC_PROCESS	5	0.837024	1.48712	0.0449827	1	1	811	tags=40%, list=8%, signal=37%	SQOR/SP1
GOBP_NEGATIVE_REGULATION_OF_SMOOTHENED_SIGNALING_PATHWAY	GOBP_NEGATIVE_REGULATION_OF_SMOOTHENED_SIGNALING_PATHWAY	GOBP_NEGATIVE_REGULATION_OF_SMOOTHENED_SIGNALING_PATHWAY	19	0.66462	1.48683	0.0324023	1	1	1517	tags=37%, list=16%, signal=31%	RACK1/MOSMO/KCTD21/BTRC/SUFU/HERC4/PRKACB
HP_ABSENT_OUTER_DYNEIN_ARMS	HP_ABSENT_OUTER_DYNEIN_ARMS	HP_ABSENT_OUTER_DYNEIN_ARMS	2	0.977824	1.48649	0.00696999	0.907261	0.907261	109	tags=50%, list=1%, signal=49%	CFAP298
HP_ABSENT_SHORTENED_DYNEIN_ARMS	HP_ABSENT_SHORTENED_DYNEIN_ARMS	HP_ABSENT_SHORTENED_DYNEIN_ARMS	2	0.977824	1.48649	0.00696999	0.907261	0.907261	109	tags=50%, list=1%, signal=49%	CFAP298
GOBP_REGULATION_OF_CYCLIC_NUCLEOTIDE_PHOSPHODIESTERASE_ACTIVITY	GOBP_REGULATION_OF_CYCLIC_NUCLEOTIDE_PHOSPHODIESTERASE_ACTIVITY	GOBP_REGULATION_OF_CYCLIC_NUCLEOTIDE_PHOSPHODIESTERASE_ACTIVITY	7	0.783507	1.48599	0.058319	1	1	1	tags=14%, list=0%, signal=14%	RACK1
GOBP_DNA_RECOMBINATION	GOBP_DNA_RECOMBINATION	GOBP_DNA_RECOMBINATION	207	0.455076	1.48293	0.00241831	0.437625	0.437625	2278	tags=34%, list=24%, signal=26%	CENPX/SHLD1/SHLD2/MRE11/MRNIP/CGAS/DCAF1/FBH1/NSD2/SHLD3/CYREN/HDGFL2/SLX4/LIG4/SMARCAD1/BRCA2/TCF3/ERCC4/MCM8/TRRAP/FIGNL1/ERCC6/SETX/HELB/FANCM/INO80B/BCL6/ACTR8/UBR2/RAD52/PRKDC/RECQL/SPIDR/MCM3/THOC1/ACTL6A/CD40LG/DCLRE1C/PAXIP1/RAD51D/TEP1/MSH2/MMS19/THAP9/STAT6/NABP1/XRCC1/NBN/MBTD1/PALB2/MLH3/SAMHD1/BATF/GINS4/ZCWPW1/FOXP3/HELQ/RAD21/INTS3/SUPT6H/DMAP1/MCM5/APEX2/KDM1A/ATAD5/XRCC5/PSMC3IP/…
GOBP_CELLULAR_RESPONSE_TO_LIGHT_INTENSITY	GOBP_CELLULAR_RESPONSE_TO_LIGHT_INTENSITY	GOBP_CELLULAR_RESPONSE_TO_LIGHT_INTENSITY	3	0.896894	1.48284	0.0400749	1	1	106	tags=33%, list=1%, signal=33%	TENT2
GOBP_NEGATIVE_REGULATION_OF_PHAGOCYTOSIS	GOBP_NEGATIVE_REGULATION_OF_PHAGOCYTOSIS	GOBP_NEGATIVE_REGULATION_OF_PHAGOCYTOSIS	11	0.731559	1.48276	0.0573356	1	1	392	tags=18%, list=4%, signal=17%	RACK1/PIP4P2
GOMF_ATPASE_COUPLED_ION_TRANSMEMBRANE_TRANSPORTER_ACTIVITY	GOMF_ATPASE_COUPLED_ION_TRANSMEMBRANE_TRANSPORTER_ACTIVITY	GOMF_ATPASE_COUPLED_ION_TRANSMEMBRANE_TRANSPORTER_ACTIVITY	9	0.75408	1.48239	0.0646259	1	1	32	tags=11%, list=0%, signal=11%	ATP5F1B
GOMF_PYROPHOSPHATE_HYDROLYSIS_DRIVEN_PROTON_TRANSMEMBRANE_TRANSPORTER_ACTIVITY	GOMF_PYROPHOSPHATE_HYDROLYSIS_DRIVEN_PROTON_TRANSMEMBRANE_TRANSPORTER_ACTIVITY	GOMF_PYROPHOSPHATE_HYDROLYSIS_DRIVEN_PROTON_TRANSMEMBRANE_TRANSPORTER_ACTIVITY	9	0.75408	1.48239	0.0646259	1	1	32	tags=11%, list=0%, signal=11%	ATP5F1B
GOBP_DSRNA_PROCESSING	GOBP_DSRNA_PROCESSING	GOBP_DSRNA_PROCESSING	36	0.584585	1.48198	0.0436835	1	1	202	tags=8%, list=2%, signal=8%	TUT4/TUT7/SPOUT1
HP_FOCAL_AWARE_SEIZURE	HP_FOCAL_AWARE_SEIZURE	HP_FOCAL_AWARE_SEIZURE	8	0.771253	1.48179	0.0603448	1	1	1224	tags=50%, list=13%, signal=44%	PLPBP/ALDH7A1/DEPDC5/TBK1
GOBP_SNRNA_METABOLIC_PROCESS	GOBP_SNRNA_METABOLIC_PROCESS	GOBP_SNRNA_METABOLIC_PROCESS	47	0.553815	1.48102	0.0370044	1	1	2270	tags=40%, list=24%, signal=31%	MTREX/INTS11/INTS6L/INTS14/RPAP2/INTS2/EXOSC9/USPL1/ZNF143/EXOSC5/SNAPC4/METTL4/EXOSC7/INTS8/CDK7/INTS3/EXOSC8/INTS7/SNAPC5
HP_ANAL_FISSURE	HP_ANAL_FISSURE	HP_ANAL_FISSURE	2	0.974027	1.48072	0.0100827	1	1	76	tags=50%, list=1%, signal=50%	CYBC1
GOBP_NCRNA_PROCESSING	GOBP_NCRNA_PROCESSING	GOBP_NCRNA_PROCESSING	314	0.435226	1.48053	0.000781292	0.16329	0.16329	2016	tags=25%, list=21%, signal=20%	NOP53/RTRAF/BUD23/TUT4/TUT7/TENT4B/MTREX/INTS11/UTP11/MRM3/INTS6L/QTRT2/UTP25/INTS14/MRM2/ELP1/ELP4/TRMT5/UTP14C/POLR3K/INTS2/TRMT13/THUMPD2/TRNT1/ADAT2/TRMO/EXOSC9/TFB1M/AARS2/SRFBP1/HELB/DTWD1/RNASEL/PUS10/METTL6/NSUN6/WDR3/ELP3/HEATR1/PRKDC/METTL3/UTP6/DDX17/PDCD11/EXOSC5/METTL2A/DGCR8/THADA/TRMT11/NAT10/DICER1/EXOSC7/NOL6/METTL5/DDX1/WDR12/INTS8/TRMT10B/EXOSC1/GEMIN4/RIOK2/ADAT1/UTP20/RIOK3/P…
GOMF_ATPASE_INHIBITOR_ACTIVITY	GOMF_ATPASE_INHIBITOR_ACTIVITY	GOMF_ATPASE_INHIBITOR_ACTIVITY	4	0.859537	1.47994	0.0532646	1	1	10	tags=25%, list=0%, signal=25%	ATP5IF1
GOBP_CYTOPLASMIC_PATTERN_RECOGNITION_RECEPTOR_SIGNALING_PATHWAY	GOBP_CYTOPLASMIC_PATTERN_RECOGNITION_RECEPTOR_SIGNALING_PATHWAY	GOBP_CYTOPLASMIC_PATTERN_RECOGNITION_RECEPTOR_SIGNALING_PATHWAY	46	0.554428	1.47926	0.0270317	1	1	2245	tags=46%, list=23%, signal=35%	NOP53/UFD1/ERBIN/LACC1/CLPB/MAP2K6/DDX60/HSPA1B/HSPA1A/ITCH/XIAP/IRF3/RIOK3/DDX58/DHX58/ZCCHC3/TRAF6/NPLOC4/PTPN22/OAS3/IFIH1
HP_INCREASED_OVERBITE	HP_INCREASED_OVERBITE	HP_INCREASED_OVERBITE	3	0.894523	1.47892	0.0416464	1	1	85	tags=33%, list=1%, signal=33%	SPART
GOBP_POSITIVE_REGULATION_OF_MONOCYTE_CHEMOTACTIC_PROTEIN_1_PRODUCTION	GOBP_POSITIVE_REGULATION_OF_MONOCYTE_CHEMOTACTIC_PROTEIN_1_PRODUCTION	GOBP_POSITIVE_REGULATION_OF_MONOCYTE_CHEMOTACTIC_PROTEIN_1_PRODUCTION	7	0.779325	1.47806	0.0617496	1	1	1043	tags=57%, list=11%, signal=51%	SELENOK/CLEC7A/CD84/OAS1
HP_RECURRENT_TONSILLITIS	HP_RECURRENT_TONSILLITIS	HP_RECURRENT_TONSILLITIS	3	0.893579	1.47736	0.0437418	1	1	76	tags=33%, list=1%, signal=33%	CYBC1
GOBP_NEGATIVE_REGULATION_OF_GUANYL_NUCLEOTIDE_EXCHANGE_FACTOR_ACTIVITY	GOBP_NEGATIVE_REGULATION_OF_GUANYL_NUCLEOTIDE_EXCHANGE_FACTOR_ACTIVITY	GOBP_NEGATIVE_REGULATION_OF_GUANYL_NUCLEOTIDE_EXCHANGE_FACTOR_ACTIVITY	3	0.89354	1.47729	0.0437418	1	1	50	tags=33%, list=1%, signal=33%	RIPOR2
GOBP_REGULATION_OF_GOLGI_TO_PLASMA_MEMBRANE_PROTEIN_TRANSPORT	GOBP_REGULATION_OF_GOLGI_TO_PLASMA_MEMBRANE_PROTEIN_TRANSPORT	GOBP_REGULATION_OF_GOLGI_TO_PLASMA_MEMBRANE_PROTEIN_TRANSPORT	8	0.768387	1.47628	0.0655172	1	1	1	tags=12%, list=0%, signal=13%	RACK1
GOBP_NUCLEOBASE_CONTAINING_SMALL_MOLECULE_BIOSYNTHETIC_PROCESS	GOBP_NUCLEOBASE_CONTAINING_SMALL_MOLECULE_BIOSYNTHETIC_PROCESS	GOBP_NUCLEOBASE_CONTAINING_SMALL_MOLECULE_BIOSYNTHETIC_PROCESS	13	0.708637	1.47528	0.04811	1	1	376	tags=15%, list=4%, signal=15%	ADA2/DHFR2
GOBP_SOMATIC_DIVERSIFICATION_OF_IMMUNE_RECEPTORS	GOBP_SOMATIC_DIVERSIFICATION_OF_IMMUNE_RECEPTORS	GOBP_SOMATIC_DIVERSIFICATION_OF_IMMUNE_RECEPTORS	60	0.532673	1.47507	0.0189294	1	1	2370	tags=43%, list=25%, signal=33%	SHLD1/SHLD2/DCAF1/NSD2/SHLD3/CYREN/LIG4/TCF3/BCL6/PRKDC/THOC1/CD40LG/DCLRE1C/PAXIP1/MSH2/PMS2/STAT6/NBN/SAMHD1/BATF/FOXP3/SUPT6H/ATAD5/POLL/RIF1/CTNNBL1
GOBP_NEGATIVE_REGULATION_OF_NUCLEAR_TRANSCRIBED_MRNA_CATABOLIC_PROCESS_DEADENYLATION_DEPENDENT_DECAY	GOBP_NEGATIVE_REGULATION_OF_NUCLEAR_TRANSCRIBED_MRNA_CATABOLIC_PROCESS_DEADENYLATION_DEPENDENT_DECAY	GOBP_NEGATIVE_REGULATION_OF_NUCLEAR_TRANSCRIBED_MRNA_CATABOLIC_PROCESS_DEADENYLATION_DEPENDENT_DECAY	11	0.727082	1.47368	0.0657673	1	1	289	tags=18%, list=3%, signal=18%	TENT4B/TENT4A
GOBP_REGULATION_OF_PROTEIN_NEDDYLATION	GOBP_REGULATION_OF_PROTEIN_NEDDYLATION	GOBP_REGULATION_OF_PROTEIN_NEDDYLATION	8	0.766446	1.47255	0.0655172	1	1	17	tags=12%, list=0%, signal=12%	COPS9
HP_LOW_PLASMA_CITRULLINE	HP_LOW_PLASMA_CITRULLINE	HP_LOW_PLASMA_CITRULLINE	7	0.775902	1.47156	0.0703259	1	1	880	tags=57%, list=9%, signal=52%	MRM2/MT-ND3/MT-ND6/MT-ATP6
HP_INTERMITTENT_EPISODES_OF_RESPIRATORY_INSUFFICIENCY_DUE_TO_MUSCLE_WEAKNESS	HP_INTERMITTENT_EPISODES_OF_RESPIRATORY_INSUFFICIENCY_DUE_TO_MUSCLE_WEAKNESS	HP_INTERMITTENT_EPISODES_OF_RESPIRATORY_INSUFFICIENCY_DUE_TO_MUSCLE_WEAKNESS	4	0.854447	1.47118	0.0549828	1	1	708	tags=50%, list=7%, signal=46%	SELENON/TTN
HP_ORAL_ULCER	HP_ORAL_ULCER	HP_ORAL_ULCER	28	0.612907	1.47106	0.0290051	1	1	594	tags=14%, list=6%, signal=13%	CYBC1/ADA2/EFL1/KLRC4
GOMF_PEPTIDASE_ACTIVATOR_ACTIVITY_INVOLVED_IN_APOPTOTIC_PROCESS	GOMF_PEPTIDASE_ACTIVATOR_ACTIVITY_INVOLVED_IN_APOPTOTIC_PROCESS	GOMF_PEPTIDASE_ACTIVATOR_ACTIVITY_INVOLVED_IN_APOPTOTIC_PROCESS	16	0.6798	1.47098	0.0384364	1	1	599	tags=19%, list=6%, signal=18%	RACK1/BEX3/NOD1
GOMF_BH_DOMAIN_BINDING	GOMF_BH_DOMAIN_BINDING	GOMF_BH_DOMAIN_BINDING	4	0.854103	1.47059	0.056701	1	1	1	tags=25%, list=0%, signal=25%	RACK1
GOBP_POSITIVE_REGULATION_OF_CYTOPLASMIC_TRANSPORT	GOBP_POSITIVE_REGULATION_OF_CYTOPLASMIC_TRANSPORT	GOBP_POSITIVE_REGULATION_OF_CYTOPLASMIC_TRANSPORT	7	0.774951	1.46976	0.0720412	1	1	685	tags=29%, list=7%, signal=27%	EIPR1/PTPN23
GOBP_POSITIVE_REGULATION_OF_DOUBLE_STRAND_BREAK_REPAIR_VIA_NONHOMOLOGOUS_END_JOINING	GOBP_POSITIVE_REGULATION_OF_DOUBLE_STRAND_BREAK_REPAIR_VIA_NONHOMOLOGOUS_END_JOINING	GOBP_POSITIVE_REGULATION_OF_DOUBLE_STRAND_BREAK_REPAIR_VIA_NONHOMOLOGOUS_END_JOINING	13	0.705838	1.46945	0.0515464	1	1	1351	tags=46%, list=14%, signal=40%	SHLD1/SHLD2/SHLD3/DTX3L/PRKDC/PARP9
GOBP_NEGATIVE_REGULATION_OF_ACUTE_INFLAMMATORY_RESPONSE	GOBP_NEGATIVE_REGULATION_OF_ACUTE_INFLAMMATORY_RESPONSE	GOBP_NEGATIVE_REGULATION_OF_ACUTE_INFLAMMATORY_RESPONSE	4	0.852857	1.46844	0.0601375	1	1	52	tags=25%, list=1%, signal=25%	SELENOS
GOBP_CORTICOSTEROID_HORMONE_SECRETION	GOBP_CORTICOSTEROID_HORMONE_SECRETION	GOBP_CORTICOSTEROID_HORMONE_SECRETION	4	0.852817	1.46837	0.0601375	1	1	61	tags=25%, list=1%, signal=25%	SELENOM
GOBP_GLUCOCORTICOID_SECRETION	GOBP_GLUCOCORTICOID_SECRETION	GOBP_GLUCOCORTICOID_SECRETION	4	0.852817	1.46837	0.0601375	1	1	61	tags=25%, list=1%, signal=25%	SELENOM
GOMF_DEATH_DOMAIN_BINDING	GOMF_DEATH_DOMAIN_BINDING	GOMF_DEATH_DOMAIN_BINDING	6	0.801704	1.46787	0.067474	1	1	1	tags=17%, list=0%, signal=17%	RACK1
GOBP_ER_OVERLOAD_RESPONSE	GOBP_ER_OVERLOAD_RESPONSE	GOBP_ER_OVERLOAD_RESPONSE	10	0.730647	1.46721	0.0704698	1	1	52	tags=10%, list=1%, signal=10%	SELENOS
GOCC_CUL2_RING_UBIQUITIN_LIGASE_COMPLEX	GOCC_CUL2_RING_UBIQUITIN_LIGASE_COMPLEX	GOCC_CUL2_RING_UBIQUITIN_LIGASE_COMPLEX	17	0.666663	1.467	0.0447504	1	1	41	tags=12%, list=0%, signal=12%	ELOB/ELOC
GOBP_CEREBELLAR_PURKINJE_CELL_LAYER_MORPHOGENESIS	GOBP_CEREBELLAR_PURKINJE_CELL_LAYER_MORPHOGENESIS	GOBP_CEREBELLAR_PURKINJE_CELL_LAYER_MORPHOGENESIS	10	0.73028	1.46647	0.0704698	1	1	725	tags=30%, list=8%, signal=28%	WHRN/COQ8B/ATP7A
GOCC_PINOSOME	GOCC_PINOSOME	GOCC_PINOSOME	6	0.800044	1.46483	0.067474	1	1	418	tags=33%, list=4%, signal=32%	CARMIL2/CARMIL1
GOBP_RESCUE_OF_STALLED_RIBOSOME	GOBP_RESCUE_OF_STALLED_RIBOSOME	GOBP_RESCUE_OF_STALLED_RIBOSOME	6	0.799958	1.46468	0.0692042	1	1	1	tags=17%, list=0%, signal=17%	RACK1
GOBP_REGULATION_OF_NUCLEAR_TRANSCRIBED_MRNA_POLY_A_TAIL_SHORTENING	GOBP_REGULATION_OF_NUCLEAR_TRANSCRIBED_MRNA_POLY_A_TAIL_SHORTENING	GOBP_REGULATION_OF_NUCLEAR_TRANSCRIBED_MRNA_POLY_A_TAIL_SHORTENING	14	0.688629	1.46292	0.0585198	1	1	289	tags=14%, list=3%, signal=14%	TENT4B/TENT4A
HP_APLASIA_HYPOPLASIA_OF_THE_ULNA	HP_APLASIA_HYPOPLASIA_OF_THE_ULNA	HP_APLASIA_HYPOPLASIA_OF_THE_ULNA	27	0.614813	1.46094	0.0466964	1	1	1052	tags=41%, list=11%, signal=36%	VPS35L/SLX4/BRCA2/FANCL/FANCA/ERCC4/FANCF/APC/FANCI/EXOC6B/FANCM
HP_PRELINGUAL_SENSORINEURAL_HEARING_IMPAIRMENT	HP_PRELINGUAL_SENSORINEURAL_HEARING_IMPAIRMENT	HP_PRELINGUAL_SENSORINEURAL_HEARING_IMPAIRMENT	2	0.960929	1.46081	0.0259772	1	1	50	tags=50%, list=1%, signal=50%	RIPOR2
HP_INCREASED_SENSITIVITY_TO_IONIZING_RADIATION	HP_INCREASED_SENSITIVITY_TO_IONIZING_RADIATION	HP_INCREASED_SENSITIVITY_TO_IONIZING_RADIATION	9	0.742846	1.46031	0.0731293	1	1	1045	tags=33%, list=11%, signal=30%	MRE11/AKT1/SUFU
GOBP_SOMATIC_DIVERSIFICATION_OF_IMMUNOGLOBULINS	GOBP_SOMATIC_DIVERSIFICATION_OF_IMMUNOGLOBULINS	GOBP_SOMATIC_DIVERSIFICATION_OF_IMMUNOGLOBULINS	52	0.541555	1.46017	0.0404578	1	1	2370	tags=46%, list=25%, signal=35%	SHLD1/SHLD2/NSD2/SHLD3/CYREN/LIG4/TCF3/BCL6/PRKDC/THOC1/CD40LG/PAXIP1/MSH2/PMS2/STAT6/NBN/SAMHD1/BATF/FOXP3/SUPT6H/ATAD5/POLL/RIF1/CTNNBL1
GOBP_INOSINE_METABOLIC_PROCESS	GOBP_INOSINE_METABOLIC_PROCESS	GOBP_INOSINE_METABOLIC_PROCESS	4	0.847969	1.46002	0.0687285	1	1	171	tags=25%, list=2%, signal=25%	ADA2
GOBP_PURINE_RIBONUCLEOSIDE_CATABOLIC_PROCESS	GOBP_PURINE_RIBONUCLEOSIDE_CATABOLIC_PROCESS	GOBP_PURINE_RIBONUCLEOSIDE_CATABOLIC_PROCESS	4	0.847969	1.46002	0.0687285	1	1	171	tags=25%, list=2%, signal=25%	ADA2
GOBP_ACTIVATION_OF_INNATE_IMMUNE_RESPONSE	GOBP_ACTIVATION_OF_INNATE_IMMUNE_RESPONSE	GOBP_ACTIVATION_OF_INNATE_IMMUNE_RESPONSE	39	0.566427	1.45942	0.0401811	1	1	2196	tags=49%, list=23%, signal=38%	CGAS/TOMM70/PLCG2/KLRC4/KLRC2/TRIM5/KLRK1/CLEC7A/KLRD1/AIM2/TBK1/ZBP1/PRKDC/PYHIN1/MAVS/ZCCHC3/TRAF6/SIN3A/XRCC5
GOBP_REGULATION_OF_THE_FORCE_OF_HEART_CONTRACTION_BY_CHEMICAL_SIGNAL	GOBP_REGULATION_OF_THE_FORCE_OF_HEART_CONTRACTION_BY_CHEMICAL_SIGNAL	GOBP_REGULATION_OF_THE_FORCE_OF_HEART_CONTRACTION_BY_CHEMICAL_SIGNAL	2	0.959727	1.45898	0.0287027	1	1	151	tags=50%, list=2%, signal=49%	GRK2
GOBP_POSITIVE_REGULATION_OF_PROTEIN_DEUBIQUITINATION	GOBP_POSITIVE_REGULATION_OF_PROTEIN_DEUBIQUITINATION	GOBP_POSITIVE_REGULATION_OF_PROTEIN_DEUBIQUITINATION	6	0.796819	1.45893	0.0743945	1	1	11	tags=17%, list=0%, signal=17%	NOP53
GOBP_POSITIVE_REGULATION_OF_NATURAL_KILLER_CELL_MEDIATED_IMMUNITY	GOBP_POSITIVE_REGULATION_OF_NATURAL_KILLER_CELL_MEDIATED_IMMUNITY	GOBP_POSITIVE_REGULATION_OF_NATURAL_KILLER_CELL_MEDIATED_IMMUNITY	18	0.659436	1.45819	0.0579308	1	1	1837	tags=61%, list=19%, signal=50%	CLNK/CRTAM/KLRC4/KLRC2/KLRK1/KLRD1/CD160/AP1G1/NCR3/RASGRP1/SLAMF6
HP_NEONATAL_ASPHYXIA	HP_NEONATAL_ASPHYXIA	HP_NEONATAL_ASPHYXIA	6	0.796409	1.45818	0.0743945	1	1	843	tags=50%, list=9%, signal=46%	PLPBP/ALDH7A1/SMARCA2
GOBP_PROTEIN_INSERTION_INTO_MITOCHONDRIAL_INNER_MEMBRANE	GOBP_PROTEIN_INSERTION_INTO_MITOCHONDRIAL_INNER_MEMBRANE	GOBP_PROTEIN_INSERTION_INTO_MITOCHONDRIAL_INNER_MEMBRANE	11	0.719379	1.45807	0.0758853	1	1	303	tags=18%, list=3%, signal=18%	TOMM70/TIMM29
GOBP_NEGATIVE_REGULATION_OF_PHOSPHATIDYLINOSITOL_3_KINASE_ACTIVITY	GOBP_NEGATIVE_REGULATION_OF_PHOSPHATIDYLINOSITOL_3_KINASE_ACTIVITY	GOBP_NEGATIVE_REGULATION_OF_PHOSPHATIDYLINOSITOL_3_KINASE_ACTIVITY	3	0.881848	1.45796	0.0557491	1	1	133	tags=33%, list=1%, signal=33%	WASHC1
GOBP_NEGATIVE_REGULATION_OF_PROTEIN_KINASE_B_SIGNALING	GOBP_NEGATIVE_REGULATION_OF_PROTEIN_KINASE_B_SIGNALING	GOBP_NEGATIVE_REGULATION_OF_PROTEIN_KINASE_B_SIGNALING	24	0.621638	1.45673	0.0440141	1	1	11	tags=8%, list=0%, signal=8%	RACK1/NOP53
GOBP_BEHAVIORAL_RESPONSE_TO_ETHANOL	GOBP_BEHAVIORAL_RESPONSE_TO_ETHANOL	GOBP_BEHAVIORAL_RESPONSE_TO_ETHANOL	3	0.881091	1.45671	0.0574913	1	1	726	tags=67%, list=8%, signal=62%	EPS8/USP46
GOBP_POSITIVE_REGULATION_OF_RESPONSE_TO_BIOTIC_STIMULUS	GOBP_POSITIVE_REGULATION_OF_RESPONSE_TO_BIOTIC_STIMULUS	GOBP_POSITIVE_REGULATION_OF_RESPONSE_TO_BIOTIC_STIMULUS	100	0.481818	1.456	0.0258795	1	1	2287	tags=43%, list=24%, signal=33%	CGAS/TOMM70/CLNK/PLCG2/CRTAM/KLRC4/KLRC2/HAVCR2/GBP5/TRIM5/KLRK1/POLR3B/CLEC7A/KLRD1/TIRAP/DDX60/CD160/AIM2/TBK1/FBXO38/ZBP1/PRKDC/EMILIN2/TXK/PARP9/AP1G1/IRF3/HLA-DRB1/PYHIN1/MAVS/NCR3/RIOK3/RASGRP1/SLAMF6/DHX58/ZCCHC3/TRIM56/IKBKE/TRAF6/SIN3A/XRCC5/IL17A/NMI
HP_ABNORMAL_CIRCULATING_NON_PROTEINOGENIC_AMINO_ACID_CONCENTRATION	HP_ABNORMAL_CIRCULATING_NON_PROTEINOGENIC_AMINO_ACID_CONCENTRATION	HP_ABNORMAL_CIRCULATING_NON_PROTEINOGENIC_AMINO_ACID_CONCENTRATION	10	0.725041	1.45595	0.0788591	1	1	880	tags=50%, list=9%, signal=45%	MRM2/MT-ND3/SLC25A13/MT-ND6/MT-ATP6
GOBP_KYNURENINE_METABOLIC_PROCESS	GOBP_KYNURENINE_METABOLIC_PROCESS	GOBP_KYNURENINE_METABOLIC_PROCESS	2	0.957716	1.45593	0.0330763	1	1	170	tags=50%, list=2%, signal=49%	KYAT3
GOBP_L_KYNURENINE_METABOLIC_PROCESS	GOBP_L_KYNURENINE_METABOLIC_PROCESS	GOBP_L_KYNURENINE_METABOLIC_PROCESS	2	0.957716	1.45593	0.0330763	1	1	170	tags=50%, list=2%, signal=49%	KYAT3
GOBP_MITOCHONDRIAL_CALCIUM_ION_HOMEOSTASIS	GOBP_MITOCHONDRIAL_CALCIUM_ION_HOMEOSTASIS	GOBP_MITOCHONDRIAL_CALCIUM_ION_HOMEOSTASIS	17	0.661157	1.45488	0.0499139	1	1	310	tags=12%, list=3%, signal=11%	MCUB/MAIP1
GOBP_POSITIVE_REGULATION_OF_PROTEIN_CONTAINING_COMPLEX_DISASSEMBLY	GOBP_POSITIVE_REGULATION_OF_PROTEIN_CONTAINING_COMPLEX_DISASSEMBLY	GOBP_POSITIVE_REGULATION_OF_PROTEIN_CONTAINING_COMPLEX_DISASSEMBLY	23	0.62613	1.45455	0.0751503	1	1	982	tags=26%, list=10%, signal=23%	WASHC2C/CARMIL2/CARMIL1/PLEK/FYCO1/SETX
GOBP_RNA_METHYLATION	GOBP_RNA_METHYLATION	GOBP_RNA_METHYLATION	62	0.518815	1.4533	0.0404878	1	1	1679	tags=31%, list=17%, signal=25%	BUD23/VIRMA/MRM3/MRM2/TRMT5/TRMT13/THUMPD2/TRMO/TFB1M/METTL14/METTL6/NSUN6/METTL3/METTL2A/THADA/TRMT11/METTL4/METTL5/TRMT10B
GOMF_OLFACTORY_RECEPTOR_ACTIVITY	GOMF_OLFACTORY_RECEPTOR_ACTIVITY	GOMF_OLFACTORY_RECEPTOR_ACTIVITY	2	0.955331	1.4523	0.0363566	1	1	431	tags=100%, list=4%, signal=96%	OR11G2/OR2A25
GOCC_NONHOMOLOGOUS_END_JOINING_COMPLEX	GOCC_NONHOMOLOGOUS_END_JOINING_COMPLEX	GOCC_NONHOMOLOGOUS_END_JOINING_COMPLEX	8	0.755709	1.45193	0.0775862	1	1	1556	tags=62%, list=16%, signal=52%	PAXX/ATP23/LIG4/PRKDC/DCLRE1C
HP_NIGHT_SWEATS	HP_NIGHT_SWEATS	HP_NIGHT_SWEATS	9	0.738525	1.45181	0.0748299	1	1	1733	tags=56%, list=18%, signal=46%	TSPOAP1/SLC25A13/BCL6/HLA-DRB1/STAT6
GOBP_SUBSTANTIA_NIGRA_DEVELOPMENT	GOBP_SUBSTANTIA_NIGRA_DEVELOPMENT	GOBP_SUBSTANTIA_NIGRA_DEVELOPMENT	25	0.615063	1.45168	0.0437063	1	1	47	tags=8%, list=0%, signal=8%	ATP5PF/ATP5PB
GOBP_MICROTUBULE_CYTOSKELETON_ORGANIZATION_INVOLVED_IN_MITOSIS	GOBP_MICROTUBULE_CYTOSKELETON_ORGANIZATION_INVOLVED_IN_MITOSIS	GOBP_MICROTUBULE_CYTOSKELETON_ORGANIZATION_INVOLVED_IN_MITOSIS	103	0.477587	1.45152	0.0114848	1	1	1928	tags=33%, list=20%, signal=27%	TOGARAM1/ABRAXAS1/INTS13/ABRAXAS2/PTPA/TBCE/CEP97/CENPE/CEP126/GPSM2/CKAP5/ZW10/DYNLT1/MCPH1/KIF3B/HSPA1B/CDK5RAP2/CLTC/CEP192/STAG2/MAP4/SPICE1/HSPA1A/PCNT/KIF2A/SPRY1/MAD2L1/VPS4B/TUBG1/KIFC1/NUMA1/NDC80/DYNC1H1/CCNB1
GOBP_REGULATION_OF_LYMPHOCYTE_MEDIATED_IMMUNITY	GOBP_REGULATION_OF_LYMPHOCYTE_MEDIATED_IMMUNITY	GOBP_REGULATION_OF_LYMPHOCYTE_MEDIATED_IMMUNITY	104	0.47621	1.45129	0.0165279	1	1	2221	tags=38%, list=23%, signal=30%	SHLD1/SHLD2/NSD2/SHLD3/CLNK/CRTAM/KLRC4/KLRC1/KLRC2/HAVCR2/PTPN6/KLRK1/XCL1/KLRD1/STX7/CD160/BCL6/SLAMF1/FBXO38/THOC1/P2RX7/AP1G1/HLA-DRB1/PAXIP1/SASH3/MSH2/NCR3/STAT6/RASGRP1/SLAMF6/NLRP3/IL23R/FOXP3/SUPT6H/CD81/TRAF6/IL1R1/ATAD5/CCR2/RIPK3
HP_ABSENT_HAND	HP_ABSENT_HAND	HP_ABSENT_HAND	9	0.738146	1.45107	0.0748299	1	1	1419	tags=44%, list=15%, signal=38%	SEM1/NOTCH1/BTRC/ARHGAP31
GOBP_NEGATIVE_REGULATION_OF_OXIDATIVE_STRESS_INDUCED_NEURON_DEATH	GOBP_NEGATIVE_REGULATION_OF_OXIDATIVE_STRESS_INDUCED_NEURON_DEATH	GOBP_NEGATIVE_REGULATION_OF_OXIDATIVE_STRESS_INDUCED_NEURON_DEATH	14	0.682987	1.45094	0.0636833	1	1	1	tags=7%, list=0%, signal=7%	RACK1
GOBP_MEIOTIC_CHROMOSOME_SEPARATION	GOBP_MEIOTIC_CHROMOSOME_SEPARATION	GOBP_MEIOTIC_CHROMOSOME_SEPARATION	11	0.71563	1.45047	0.0826307	1	1	1052	tags=36%, list=11%, signal=32%	CENPX/SLX4/ERCC4/FANCM
GOBP_NCRNA_METABOLIC_PROCESS	GOBP_NCRNA_METABOLIC_PROCESS	GOBP_NCRNA_METABOLIC_PROCESS	394	0.41837	1.4493	0.000645429	0.145114	0.145114	2053	tags=24%, list=21%, signal=20%	NOP53/RTRAF/TRIR/BUD23/TUT4/TUT7/TENT4B/MTREX/INTS11/TENT2/UTP11/MRM3/INTS6L/QTRT2/UTP25/INTS14/MRM2/ELP1/ELP4/TRMT5/UTP14C/RPAP2/POLR3K/INTS2/TRMT13/THUMPD2/TRNT1/ADAT2/TRMO/EXOSC9/TFB1M/AARS2/LARS2/SRFBP1/XRN1/HELB/DTWD1/RNASEL/PUS10/SLFN13/METTL6/NSUN6/WDR3/USPL1/ELP3/HEATR1/PRKDC/METTL3/UTP6/DDX17/ZNF143/ZSWIM8/PDCD11/EXOSC5/METTL2A/DGCR8/THADA/TRMT11/NAT10/SNAPC4/DICER1/METTL4/EXOSC7/DDX11/N…
GOBP_MITOTIC_DNA_REPLICATION	GOBP_MITOTIC_DNA_REPLICATION	GOBP_MITOTIC_DNA_REPLICATION	7	0.764153	1.44928	0.0909091	1	1	1330	tags=57%, list=14%, signal=49%	RTF2/BRCA2/BCL6/MCM3
GOBP_POSITIVE_REGULATION_OF_DNA_RECOMBINATION	GOBP_POSITIVE_REGULATION_OF_DNA_RECOMBINATION	GOBP_POSITIVE_REGULATION_OF_DNA_RECOMBINATION	56	0.52829	1.44927	0.0251062	1	1	394	tags=11%, list=4%, signal=10%	SHLD1/SHLD2/MRNIP/NSD2/SHLD3/HDGFL2
GOBP_CD8_POSITIVE_ALPHA_BETA_T_CELL_PROLIFERATION	GOBP_CD8_POSITIVE_ALPHA_BETA_T_CELL_PROLIFERATION	GOBP_CD8_POSITIVE_ALPHA_BETA_T_CELL_PROLIFERATION	5	0.815637	1.44912	0.0778547	1	1	763	tags=40%, list=8%, signal=37%	VSIR/XCL1
GOMF_CYSTEINE_TYPE_EXOPEPTIDASE_ACTIVITY	GOMF_CYSTEINE_TYPE_EXOPEPTIDASE_ACTIVITY	GOMF_CYSTEINE_TYPE_EXOPEPTIDASE_ACTIVITY	3	0.876404	1.44896	0.0644599	1	1	131	tags=33%, list=1%, signal=33%	MINDY2
GOBP_POSITIVE_REGULATION_OF_ENDOCYTIC_RECYCLING	GOBP_POSITIVE_REGULATION_OF_ENDOCYTIC_RECYCLING	GOBP_POSITIVE_REGULATION_OF_ENDOCYTIC_RECYCLING	3	0.876051	1.44838	0.0644599	1	1	680	tags=67%, list=7%, signal=62%	EIPR1/AKAP5
GOMF_STRUCTURAL_MOLECULE_ACTIVITY_CONFERRING_ELASTICITY	GOMF_STRUCTURAL_MOLECULE_ACTIVITY_CONFERRING_ELASTICITY	GOMF_STRUCTURAL_MOLECULE_ACTIVITY_CONFERRING_ELASTICITY	4	0.839929	1.44618	0.080756	1	1	1541	tags=100%, list=16%, signal=84%	TTN/AHNAK/EMILIN2/FBLN5
GOBP_POSITIVE_REGULATION_OF_IMMUNE_EFFECTOR_PROCESS	GOBP_POSITIVE_REGULATION_OF_IMMUNE_EFFECTOR_PROCESS	GOBP_POSITIVE_REGULATION_OF_IMMUNE_EFFECTOR_PROCESS	138	0.460341	1.44603	0.0111837	1	1	2738	tags=44%, list=29%, signal=32%	SHLD1/SHLD2/NSD2/SHLD3/CLNK/PLCG2/CRTAM/KLRC4/KLRC2/LACC1/PTPN6/STAP1/KLRK1/XCL1/NFKBID/CLEC7A/KLRD1/CD244/CD84/STX7/DDX60/CD160/C12orf4/SLAMF1/FBXO38/P2RX7/AP1G1/HLA-DRB1/PAXIP1/SASH3/DDX1/MSH2/MAVS/NCR3/STAT6/RASGRP1/SLAMF6/DDX58/NLRP3/IL23R/DHX58/FOXP3/CD81/TRAF6/PTPN22/IL1R1/NFKBIZ/ATAD5/CCR2/IL17A/BCL10/RIF1/PTPRJ/CD46/RABGEF1/KIT/IL2/STAT5B/TNF/IFNG/VAMP3
GOBP_POSITIVE_REGULATION_OF_B_CELL_MEDIATED_IMMUNITY	GOBP_POSITIVE_REGULATION_OF_B_CELL_MEDIATED_IMMUNITY	GOBP_POSITIVE_REGULATION_OF_B_CELL_MEDIATED_IMMUNITY	28	0.602412	1.44587	0.0332626	1	1	322	tags=14%, list=3%, signal=14%	SHLD1/SHLD2/NSD2/SHLD3
GOBP_RELAXATION_OF_SMOOTH_MUSCLE	GOBP_RELAXATION_OF_SMOOTH_MUSCLE	GOBP_RELAXATION_OF_SMOOTH_MUSCLE	2	0.951085	1.44585	0.0434637	1	1	151	tags=50%, list=2%, signal=49%	GRK2
GOBP_REGULATION_OF_RESPONSE_TO_DNA_DAMAGE_STIMULUS	GOBP_REGULATION_OF_RESPONSE_TO_DNA_DAMAGE_STIMULUS	GOBP_REGULATION_OF_RESPONSE_TO_DNA_DAMAGE_STIMULUS	175	0.447657	1.44552	0.00376185	0.606763	0.606763	1948	tags=26%, list=20%, signal=21%	BABAM2/ABRAXAS1/SHLD1/SHLD2/MRNIP/CGAS/YJU2/FBH1/NSD2/SHLD3/CYREN/HDGFL2/ETAA1/UBE2V1/DDX39B/OGG1/ERCC4/TRRAP/BCL2L1/FIGNL1/ERCC6/HELB/DTX3L/RAD52/PRKDC/SPIDR/THOC5/PARP9/THOC1/ACTL6A/ATR/ARMT1/DDX11/PAXIP1/PYHIN1/UIMC1/MMS19/XRCC1/ING4/MBTD1/SETMAR/WDR76/ZCWPW1/SLF2/SMG1
HP_CEREBRAL_EDEMA	HP_CEREBRAL_EDEMA	HP_CEREBRAL_EDEMA	15	0.675548	1.4447	0.0626087	1	1	1532	tags=40%, list=16%, signal=34%	NAXE/NAXD/SLC25A13/TBK1/CPT2/ACADM
GOBP_SEPTUM_PRIMUM_DEVELOPMENT	GOBP_SEPTUM_PRIMUM_DEVELOPMENT	GOBP_SEPTUM_PRIMUM_DEVELOPMENT	3	0.873594	1.44432	0.0714286	1	1	295	tags=33%, list=3%, signal=32%	NSD2
HP_ABNORMALITY_OF_T_CELL_PHYSIOLOGY	HP_ABNORMALITY_OF_T_CELL_PHYSIOLOGY	HP_ABNORMALITY_OF_T_CELL_PHYSIOLOGY	41	0.556185	1.44399	0.0319158	1	1	2066	tags=39%, list=22%, signal=31%	UFD1/ESS2/CARMIL2/FASLG/LCP2/TNFRSF13B/DGCR8/RREB1/CD40LG/HLA-DRB1/COG6/SMARCAL1/RASGRP1/JAK3/RAB27A/UMPS
GOMF_BH3_DOMAIN_BINDING	GOMF_BH3_DOMAIN_BINDING	GOMF_BH3_DOMAIN_BINDING	3	0.873297	1.44383	0.0714286	1	1	1	tags=33%, list=0%, signal=33%	RACK1
GOCC_STEREOCILIUM_MEMBRANE	GOCC_STEREOCILIUM_MEMBRANE	GOCC_STEREOCILIUM_MEMBRANE	3	0.873259	1.44376	0.0731707	1	1	50	tags=33%, list=1%, signal=33%	RIPOR2
GOMF_MITOCHONDRION_TARGETING_SEQUENCE_BINDING	GOMF_MITOCHONDRION_TARGETING_SEQUENCE_BINDING	GOMF_MITOCHONDRION_TARGETING_SEQUENCE_BINDING	3	0.872925	1.44321	0.0731707	1	1	235	tags=33%, list=2%, signal=33%	TOMM70
GOMF_BENZODIAZEPINE_RECEPTOR_BINDING	GOMF_BENZODIAZEPINE_RECEPTOR_BINDING	GOMF_BENZODIAZEPINE_RECEPTOR_BINDING	2	0.948818	1.4424	0.0456506	1	1	224	tags=50%, list=2%, signal=49%	TSPOAP1
HP_BONE_MARROW_HYPOCELLULARITY	HP_BONE_MARROW_HYPOCELLULARITY	HP_BONE_MARROW_HYPOCELLULARITY	50	0.537711	1.44237	0.0452626	1	1	3039	tags=58%, list=32%, signal=40%	ADA2/EFL1/BRCA2/FANCL/ERCC4/FASLG/VPS33A/CLPB/FANCF/WDR19/FANCI/CTC1/ADH5/SMARCAL1/IVD/MYSM1/NBN/RASGRP1/SAMD9/ERCC6L2/PARN/SRP54/IFNG/MDM4/WRAP53/PRF1/UBE2T/FANCD2/LBR
GOBP_POSITIVE_REGULATION_OF_NEUTROPHIL_EXTRAVASATION	GOBP_POSITIVE_REGULATION_OF_NEUTROPHIL_EXTRAVASATION	GOBP_POSITIVE_REGULATION_OF_NEUTROPHIL_EXTRAVASATION	5	0.811835	1.44236	0.0795848	1	1	50	tags=20%, list=1%, signal=20%	RIPOR2
GOBP_REGULATION_OF_NEUTROPHIL_EXTRAVASATION	GOBP_REGULATION_OF_NEUTROPHIL_EXTRAVASATION	GOBP_REGULATION_OF_NEUTROPHIL_EXTRAVASATION	5	0.811835	1.44236	0.0795848	1	1	50	tags=20%, list=1%, signal=20%	RIPOR2
GOBP_NEGATIVE_REGULATION_OF_CHROMATIN_BINDING	GOBP_NEGATIVE_REGULATION_OF_CHROMATIN_BINDING	GOBP_NEGATIVE_REGULATION_OF_CHROMATIN_BINDING	7	0.760123	1.44164	0.0977702	1	1	231	tags=14%, list=2%, signal=14%	FBH1
GOMF_CATALYTIC_ACTIVITY_ACTING_ON_A_NUCLEIC_ACID	GOMF_CATALYTIC_ACTIVITY_ACTING_ON_A_NUCLEIC_ACID	GOMF_CATALYTIC_ACTIVITY_ACTING_ON_A_NUCLEIC_ACID	428	0.412364	1.44127	0.000429514	0.103385	0.103385	2074	tags=29%, list=22%, signal=23%	BUD23/TUT4/TUT7/TENT4B/MTREX/INTS11/TENT2/MRM3/MRE11/MRPL58/QTRT2/FBH1/MRM2/RIDA/PRIM1/DDX39B/TEFM/POLR3B/LIG4/TRMT5/OGG1/SMARCAD1/POLD3/POLR3K/TRMT13/THUMPD2/FTO/ERCC4/RFC4/SMARCA2/TRNT1/POLR3A/MCM8/N6AMT1/TRMO/POLD1/EXOSC9/TFB1M/AARS2/LARS2/CHD8/RNASEK/ERCC6/SETX/XRN1/DCPS/HELB/DTWD1/RNASEL/PUS10/DDX60/SLFN13/FANCM/POLI/CRCP/METTL14/METTL6/NSUN6/NTHL1/HLTF/RPAP1/SHPRH/UPF1/DFFB/METTL3/RECQL/MCM…
GOBP_NEGATIVE_REGULATION_OF_INTRACELLULAR_ESTROGEN_RECEPTOR_SIGNALING_PATHWAY	GOBP_NEGATIVE_REGULATION_OF_INTRACELLULAR_ESTROGEN_RECEPTOR_SIGNALING_PATHWAY	GOBP_NEGATIVE_REGULATION_OF_INTRACELLULAR_ESTROGEN_RECEPTOR_SIGNALING_PATHWAY	7	0.759259	1.44	0.106346	1	1	136	tags=14%, list=1%, signal=14%	CNOT9
GOBP_NEGATIVE_REGULATION_OF_RHO_PROTEIN_SIGNAL_TRANSDUCTION	GOBP_NEGATIVE_REGULATION_OF_RHO_PROTEIN_SIGNAL_TRANSDUCTION	GOBP_NEGATIVE_REGULATION_OF_RHO_PROTEIN_SIGNAL_TRANSDUCTION	13	0.6915	1.4396	0.0670103	1	1	1094	tags=23%, list=11%, signal=20%	RIPOR2/CCDC125/BCL6
GOBP_RESPONSE_TO_YEAST	GOBP_RESPONSE_TO_YEAST	GOBP_RESPONSE_TO_YEAST	3	0.869687	1.43786	0.0766551	1	1	878	tags=67%, list=9%, signal=61%	PLCG2/CLEC7A
GOMF_OXIDOREDUCTASE_ACTIVITY_ACTING_ON_A_SULFUR_GROUP_OF_DONORS_NAD_P_AS_ACCEPTOR	GOMF_OXIDOREDUCTASE_ACTIVITY_ACTING_ON_A_SULFUR_GROUP_OF_DONORS_NAD_P_AS_ACCEPTOR	GOMF_OXIDOREDUCTASE_ACTIVITY_ACTING_ON_A_SULFUR_GROUP_OF_DONORS_NAD_P_AS_ACCEPTOR	10	0.715808	1.43741	0.090604	1	1	28	tags=10%, list=0%, signal=10%	SELENOT
GOCC_ELONGATOR_HOLOENZYME_COMPLEX	GOCC_ELONGATOR_HOLOENZYME_COMPLEX	GOCC_ELONGATOR_HOLOENZYME_COMPLEX	6	0.784848	1.43701	0.0865052	1	1	1190	tags=50%, list=12%, signal=44%	ELP1/ELP4/ELP3
GOBP_NEGATIVE_REGULATION_OF_RNA_CATABOLIC_PROCESS	GOBP_NEGATIVE_REGULATION_OF_RNA_CATABOLIC_PROCESS	GOBP_NEGATIVE_REGULATION_OF_RNA_CATABOLIC_PROCESS	54	0.527826	1.43661	0.0291411	1	1	611	tags=11%, list=6%, signal=10%	TENT5C/TENT4B/TENT2/TENT4A/TENT5A/DND1
GOBP_CELL_DEATH_IN_RESPONSE_TO_HYDROGEN_PEROXIDE	GOBP_CELL_DEATH_IN_RESPONSE_TO_HYDROGEN_PEROXIDE	GOBP_CELL_DEATH_IN_RESPONSE_TO_HYDROGEN_PEROXIDE	15	0.671247	1.4355	0.0695652	1	1	1	tags=7%, list=0%, signal=7%	RACK1
HP_LUPUS_ANTICOAGULANT	HP_LUPUS_ANTICOAGULANT	HP_LUPUS_ANTICOAGULANT	3	0.868254	1.43549	0.0818815	1	1	171	tags=33%, list=2%, signal=33%	ADA2
GOBP_PROTEIN_MODIFICATION_BY_SMALL_PROTEIN_REMOVAL	GOBP_PROTEIN_MODIFICATION_BY_SMALL_PROTEIN_REMOVAL	GOBP_PROTEIN_MODIFICATION_BY_SMALL_PROTEIN_REMOVAL	112	0.467659	1.43504	0.0158452	1	1	1545	tags=20%, list=16%, signal=17%	NOP53/MINDY2/BABAM2/OTULINL/ABRAXAS1/ABRAXAS2/MINDY3/USP46/TRIM21/USP21/USP28/TADA1/SENP1/TRRAP/USP33/USPL1/USP19/SENP7/TAF2/ITCH/SUPT20H/OTUD7B
GOBP_REGULATION_OF_FERTILIZATION	GOBP_REGULATION_OF_FERTILIZATION	GOBP_REGULATION_OF_FERTILIZATION	4	0.833163	1.43453	0.0893471	1	1	215	tags=25%, list=2%, signal=24%	INTS13
GOBP_REGULATION_OF_VIRAL_INDUCED_CYTOPLASMIC_PATTERN_RECOGNITION_RECEPTOR_SIGNALING_PATHWAY	GOBP_REGULATION_OF_VIRAL_INDUCED_CYTOPLASMIC_PATTERN_RECOGNITION_RECEPTOR_SIGNALING_PATHWAY	GOBP_REGULATION_OF_VIRAL_INDUCED_CYTOPLASMIC_PATTERN_RECOGNITION_RECEPTOR_SIGNALING_PATHWAY	18	0.648656	1.43436	0.044905	1	1	60	tags=11%, list=1%, signal=11%	NOP53/UFD1
GOBP_GENE_SILENCING_BY_RNA	GOBP_GENE_SILENCING_BY_RNA	GOBP_GENE_SILENCING_BY_RNA	76	0.496914	1.43349	0.0387104	1	1	611	tags=9%, list=6%, signal=9%	TUT4/TUT7/CNOT9/MIR29B2CHG/SPOUT1/MIR3142HG/DND1
GOMF_5_3_EXONUCLEASE_ACTIVITY	GOMF_5_3_EXONUCLEASE_ACTIVITY	GOMF_5_3_EXONUCLEASE_ACTIVITY	15	0.669863	1.43254	0.0713043	1	1	177	tags=13%, list=2%, signal=13%	TRIR/MRE11
GOBP_POSITIVE_REGULATION_OF_INTERFERON_BETA_PRODUCTION	GOBP_POSITIVE_REGULATION_OF_INTERFERON_BETA_PRODUCTION	GOBP_POSITIVE_REGULATION_OF_INTERFERON_BETA_PRODUCTION	26	0.60606	1.43237	0.0482143	1	1	2245	tags=58%, list=23%, signal=44%	TOMM70/POLR3B/OAS2/POLR3A/OAS1/ZBTB20/TBK1/IRF3/MAVS/RIOK3/DDX58/DHX58/TRIM56/OAS3/IFIH1
GOBP_MITOTIC_SPINDLE_ORGANIZATION	GOBP_MITOTIC_SPINDLE_ORGANIZATION	GOBP_MITOTIC_SPINDLE_ORGANIZATION	88	0.481242	1.43139	0.0249369	1	1	1928	tags=32%, list=20%, signal=26%	TOGARAM1/ABRAXAS1/INTS13/ABRAXAS2/PTPA/TBCE/CEP97/CENPE/CEP126/GPSM2/CKAP5/KIF3B/HSPA1B/CLTC/CEP192/STAG2/MAP4/SPICE1/HSPA1A/PCNT/KIF2A/VPS4B/TUBG1/KIFC1/NUMA1/NDC80/DYNC1H1/CCNB1
GOBP_CEREBRAL_CORTEX_REGIONALIZATION	GOBP_CEREBRAL_CORTEX_REGIONALIZATION	GOBP_CEREBRAL_CORTEX_REGIONALIZATION	3	0.865775	1.43139	0.087108	1	1	833	tags=67%, list=9%, signal=61%	ADGRG1/EOMES
GOBP_TELENCEPHALON_REGIONALIZATION	GOBP_TELENCEPHALON_REGIONALIZATION	GOBP_TELENCEPHALON_REGIONALIZATION	3	0.865775	1.43139	0.087108	1	1	833	tags=67%, list=9%, signal=61%	ADGRG1/EOMES
GOBP_NEGATIVE_REGULATION_OF_COLLATERAL_SPROUTING	GOBP_NEGATIVE_REGULATION_OF_COLLATERAL_SPROUTING	GOBP_NEGATIVE_REGULATION_OF_COLLATERAL_SPROUTING	2	0.941429	1.43116	0.0565901	1	1	85	tags=50%, list=1%, signal=50%	SPART
GOBP_ABSCISSION	GOBP_ABSCISSION	GOBP_ABSCISSION	4	0.831079	1.43094	0.0945017	1	1	85	tags=25%, list=1%, signal=25%	SPART
HP_MECONIUM_STAINED_AMNIOTIC_FLUID	HP_MECONIUM_STAINED_AMNIOTIC_FLUID	HP_MECONIUM_STAINED_AMNIOTIC_FLUID	2	0.94065	1.42998	0.0576889	1	1	572	tags=100%, list=6%, signal=94%	PLPBP/ALDH7A1
GOBP_NUCLEAR_TRANSCRIBED_MRNA_CATABOLIC_PROCESS_DEADENYLATION_DEPENDENT_DECAY	GOBP_NUCLEAR_TRANSCRIBED_MRNA_CATABOLIC_PROCESS_DEADENYLATION_DEPENDENT_DECAY	GOBP_NUCLEAR_TRANSCRIBED_MRNA_CATABOLIC_PROCESS_DEADENYLATION_DEPENDENT_DECAY	53	0.527918	1.42974	0.0330919	1	1	1550	tags=21%, list=16%, signal=18%	TUT4/TUT7/TENT4B/TENT4A/DCP1B/EXOSC9/DCPS/DCP2/EXOSC5/PAN2/EXOSC7
HP_ABNORMALITY_OF_DENTAL_COLOR	HP_ABNORMALITY_OF_DENTAL_COLOR	HP_ABNORMALITY_OF_DENTAL_COLOR	11	0.705245	1.42942	0.0961214	1	1	360	tags=18%, list=4%, signal=18%	WHRN/TENT5A
GOMF_G_PROTEIN_COUPLED_RECEPTOR_ACTIVITY	GOMF_G_PROTEIN_COUPLED_RECEPTOR_ACTIVITY	GOMF_G_PROTEIN_COUPLED_RECEPTOR_ACTIVITY	56	0.520933	1.42908	0.0302764	1	1	1340	tags=27%, list=14%, signal=23%	OR11G2/OR2A25/GPR174/TSHR/ADGRG1/LANCL1/CYSLTR2/GPR15/GPR34/CRCP/CCR9/CCR4/GPR68/HRH2/CXCR6
HP_ACUTE_ENCEPHALOPATHY	HP_ACUTE_ENCEPHALOPATHY	HP_ACUTE_ENCEPHALOPATHY	7	0.753346	1.42879	0.113208	1	1	87	tags=14%, list=1%, signal=14%	SQOR
GOMF_RNA_METHYLTRANSFERASE_ACTIVITY	GOMF_RNA_METHYLTRANSFERASE_ACTIVITY	GOMF_RNA_METHYLTRANSFERASE_ACTIVITY	51	0.531687	1.42872	0.0365992	1	1	1679	tags=33%, list=17%, signal=28%	BUD23/MRM3/MRM2/TRMT5/TRMT13/THUMPD2/TRMO/TFB1M/METTL14/METTL6/NSUN6/METTL3/METTL2A/TRMT11/METTL4/METTL5/TRMT10B
GOBP_NEGATIVE_REGULATION_OF_RESPONSE_TO_ENDOPLASMIC_RETICULUM_STRESS	GOBP_NEGATIVE_REGULATION_OF_RESPONSE_TO_ENDOPLASMIC_RETICULUM_STRESS	GOBP_NEGATIVE_REGULATION_OF_RESPONSE_TO_ENDOPLASMIC_RETICULUM_STRESS	30	0.582209	1.4272	0.0541958	1	1	52	tags=7%, list=1%, signal=7%	RACK1/SELENOS
GOCC_CALCIUM_CHANNEL_COMPLEX	GOCC_CALCIUM_CHANNEL_COMPLEX	GOCC_CALCIUM_CHANNEL_COMPLEX	18	0.645304	1.42694	0.0483592	1	1	687	tags=17%, list=7%, signal=16%	MCUB/PTPA/CATSPERG
GOBP_REGULATION_OF_NATURAL_KILLER_CELL_MEDIATED_IMMUNITY	GOBP_REGULATION_OF_NATURAL_KILLER_CELL_MEDIATED_IMMUNITY	GOBP_REGULATION_OF_NATURAL_KILLER_CELL_MEDIATED_IMMUNITY	29	0.587571	1.42664	0.0508772	1	1	1837	tags=45%, list=19%, signal=36%	CLNK/CRTAM/KLRC4/KLRC1/KLRC2/HAVCR2/KLRK1/KLRD1/CD160/AP1G1/NCR3/RASGRP1/SLAMF6
HP_ABNORMAL_ATRIOVENTRICULAR_CONNECTION	HP_ABNORMAL_ATRIOVENTRICULAR_CONNECTION	HP_ABNORMAL_ATRIOVENTRICULAR_CONNECTION	3	0.862751	1.42639	0.0923345	1	1	1321	tags=100%, list=14%, signal=86%	CCNQ/NOTCH1/MCTP2
HP_ANAL_STENOSIS	HP_ANAL_STENOSIS	HP_ANAL_STENOSIS	11	0.703432	1.42575	0.0961214	1	1	1824	tags=55%, list=19%, signal=44%	CCNQ/LIG4/PIGN/MED12/SPECC1L/NBN
GOCC_EXTRINSIC_COMPONENT_OF_ENDOPLASMIC_RETICULUM_MEMBRANE	GOCC_EXTRINSIC_COMPONENT_OF_ENDOPLASMIC_RETICULUM_MEMBRANE	GOCC_EXTRINSIC_COMPONENT_OF_ENDOPLASMIC_RETICULUM_MEMBRANE	5	0.801985	1.42486	0.100346	1	1	1111	tags=60%, list=12%, signal=53%	OTULINL/EMC2/GBA2
GOMF_BETA_N_ACETYLHEXOSAMINIDASE_ACTIVITY	GOMF_BETA_N_ACETYLHEXOSAMINIDASE_ACTIVITY	GOMF_BETA_N_ACETYLHEXOSAMINIDASE_ACTIVITY	4	0.827108	1.42411	0.0979381	1	1	45	tags=25%, list=0%, signal=25%	OGA
GOBP_TACHYKININ_RECEPTOR_SIGNALING_PATHWAY	GOBP_TACHYKININ_RECEPTOR_SIGNALING_PATHWAY	GOBP_TACHYKININ_RECEPTOR_SIGNALING_PATHWAY	2	0.935992	1.4229	0.0472727	1	1	151	tags=50%, list=2%, signal=49%	GRK2
GOMF_G_PROTEIN_COUPLED_RECEPTOR_KINASE_ACTIVITY	GOMF_G_PROTEIN_COUPLED_RECEPTOR_KINASE_ACTIVITY	GOMF_G_PROTEIN_COUPLED_RECEPTOR_KINASE_ACTIVITY	2	0.935992	1.4229	0.0472727	1	1	151	tags=50%, list=2%, signal=49%	GRK2
GOCC_CILIARY_TRANSITION_ZONE	GOCC_CILIARY_TRANSITION_ZONE	GOCC_CILIARY_TRANSITION_ZONE	33	0.57064	1.42167	0.0596491	1	1	1992	tags=39%, list=21%, signal=31%	WHRN/CPLANE1/MAK/RPGRIP1L/WDR19/KIFAP3/FAM161A/CEP290/CETN3/BBS4/BBS9/IQCB1/ARL3
GOBP_SKELETAL_MUSCLE_ACETYLCHOLINE_GATED_CHANNEL_CLUSTERING	GOBP_SKELETAL_MUSCLE_ACETYLCHOLINE_GATED_CHANNEL_CLUSTERING	GOBP_SKELETAL_MUSCLE_ACETYLCHOLINE_GATED_CHANNEL_CLUSTERING	5	0.800101	1.42152	0.102076	1	1	59	tags=20%, list=1%, signal=20%	MESD
GOCC_SWI_SNF_COMPLEX	GOCC_SWI_SNF_COMPLEX	GOCC_SWI_SNF_COMPLEX	20	0.627167	1.4215	0.0567986	1	1	1439	tags=30%, list=15%, signal=26%	BICRAL/BICRA/ARID1B/SMARCA2/ARID1A/ACTL6A
GOMF_ADENOSINE_RECEPTOR_BINDING	GOMF_ADENOSINE_RECEPTOR_BINDING	GOMF_ADENOSINE_RECEPTOR_BINDING	2	0.934687	1.42092	0.0490909	1	1	171	tags=50%, list=2%, signal=49%	ADA2
HP_HIPPOCAMPAL_ATROPHY	HP_HIPPOCAMPAL_ATROPHY	HP_HIPPOCAMPAL_ATROPHY	4	0.825051	1.42056	0.103093	1	1	415	tags=25%, list=4%, signal=24%	BICRA
GOBP_HISTONE_H2A_PHOSPHORYLATION	GOBP_HISTONE_H2A_PHOSPHORYLATION	GOBP_HISTONE_H2A_PHOSPHORYLATION	4	0.824658	1.41989	0.103093	1	1	207	tags=25%, list=2%, signal=24%	DCAF1
GOCC_CILIARY_BASAL_BODY	GOCC_CILIARY_BASAL_BODY	GOCC_CILIARY_BASAL_BODY	75	0.493461	1.41818	0.0351556	1	1	1672	tags=33%, list=17%, signal=28%	TOGARAM1/WHRN/ENTR1/PTPN23/RPGRIP1L/CENPJ/BBS7/CEP250/FANK1/AKT1/KIFAP3/C2CD3/CENPF/KIAA0586/IFT88/FAM161A/WDR35/POC1B/SDCCAG8/CEP290/CETN3/RTTN/CCDC88A/BBS4/TUBG1
HP_MICROPHALLUS	HP_MICROPHALLUS	HP_MICROPHALLUS	9	0.721386	1.41812	0.102041	1	1	2104	tags=78%, list=22%, signal=61%	TRRAP/FANCF/PLAG1/RTTN/SAMD9/MINPP1/SIN3A
GOCC_SPINDLE_POLE_CENTROSOME	GOCC_SPINDLE_POLE_CENTROSOME	GOCC_SPINDLE_POLE_CENTROSOME	9	0.721219	1.41779	0.103741	1	1	232	tags=22%, list=2%, signal=22%	SPOUT1/ABRAXAS2
GOBP_STEROID_HORMONE_SECRETION	GOBP_STEROID_HORMONE_SECRETION	GOBP_STEROID_HORMONE_SECRETION	5	0.797951	1.4177	0.110727	1	1	61	tags=20%, list=1%, signal=20%	SELENOM
GOCC_NEURON_PROJECTION_MEMBRANE	GOCC_NEURON_PROJECTION_MEMBRANE	GOCC_NEURON_PROJECTION_MEMBRANE	15	0.662873	1.41759	0.0765217	1	1	680	tags=20%, list=7%, signal=19%	RIPOR2/KCNC1/AKAP5
GOBP_REGULATION_OF_TRANSCRIPTION_OF_NUCLEOLAR_LARGE_RRNA_BY_RNA_POLYMERASE_I	GOBP_REGULATION_OF_TRANSCRIPTION_OF_NUCLEOLAR_LARGE_RRNA_BY_RNA_POLYMERASE_I	GOBP_REGULATION_OF_TRANSCRIPTION_OF_NUCLEOLAR_LARGE_RRNA_BY_RNA_POLYMERASE_I	12	0.688009	1.41582	0.0921502	1	1	11	tags=8%, list=0%, signal=8%	NOP53
HP_FACIAL_GRIMACING	HP_FACIAL_GRIMACING	HP_FACIAL_GRIMACING	7	0.74599	1.41483	0.120069	1	1	572	tags=29%, list=6%, signal=27%	PLPBP/ALDH7A1
GOBP_PURINE_NUCLEOSIDE_CATABOLIC_PROCESS	GOBP_PURINE_NUCLEOSIDE_CATABOLIC_PROCESS	GOBP_PURINE_NUCLEOSIDE_CATABOLIC_PROCESS	5	0.796078	1.41437	0.112457	1	1	171	tags=20%, list=2%, signal=20%	ADA2
GOBP_REGULATION_OF_PRODUCTION_OF_MOLECULAR_MEDIATOR_OF_IMMUNE_RESPONSE	GOBP_REGULATION_OF_PRODUCTION_OF_MOLECULAR_MEDIATOR_OF_IMMUNE_RESPONSE	GOBP_REGULATION_OF_PRODUCTION_OF_MOLECULAR_MEDIATOR_OF_IMMUNE_RESPONSE	97	0.471563	1.41385	0.0233298	1	1	2358	tags=38%, list=25%, signal=29%	SHLD1/SHLD2/CGAS/NSD2/SHLD3/CLNK/PLCG2/FCRL3/LACC1/XCL1/CLEC7A/CD244/CD160/BCL6/SLAMF1/THOC1/CD40LG/PAXIP1/SASH3/DDX1/MSH2/MAVS/STAT6/DDX58/NLRP3/JAK3/FOXP3/SUPT6H/CD81/TRAF6/PTPN22/IL1R1/ATAD5/CCR2/IL17A/BCL10/RIF1
GOBP_MAINTENANCE_OF_ORGANELLE_LOCATION	GOBP_MAINTENANCE_OF_ORGANELLE_LOCATION	GOBP_MAINTENANCE_OF_ORGANELLE_LOCATION	7	0.745241	1.41342	0.121784	1	1	804	tags=29%, list=8%, signal=26%	SPOUT1/GPSM2
GOBP_NEURAL_NUCLEUS_DEVELOPMENT	GOBP_NEURAL_NUCLEUS_DEVELOPMENT	GOBP_NEURAL_NUCLEUS_DEVELOPMENT	31	0.573947	1.41306	0.059754	1	1	516	tags=10%, list=5%, signal=9%	ATP5PF/ATP5PB/KCNC1
GOBP_RRNA_MODIFICATION	GOBP_RRNA_MODIFICATION	GOBP_RRNA_MODIFICATION	25	0.598642	1.41292	0.0629371	1	1	280	tags=12%, list=3%, signal=12%	BUD23/MRM3/MRM2
GOCC_STEREOCILIUM_TIP	GOCC_STEREOCILIUM_TIP	GOCC_STEREOCILIUM_TIP	5	0.795128	1.41268	0.112457	1	1	617	tags=40%, list=6%, signal=37%	WHRN/EPS8
HP_ABNORMAL_URINE_CARBOXYLIC_ACID_LEVEL	HP_ABNORMAL_URINE_CARBOXYLIC_ACID_LEVEL	HP_ABNORMAL_URINE_CARBOXYLIC_ACID_LEVEL	30	0.57621	1.4125	0.0629371	1	1	51	tags=7%, list=1%, signal=7%	ATP5F1E/ATP5F1D
GOBP_NEGATIVE_REGULATION_OF_PEPTIDYL_SERINE_PHOSPHORYLATION	GOBP_NEGATIVE_REGULATION_OF_PEPTIDYL_SERINE_PHOSPHORYLATION	GOBP_NEGATIVE_REGULATION_OF_PEPTIDYL_SERINE_PHOSPHORYLATION	17	0.641734	1.41214	0.080895	1	1	1	tags=6%, list=0%, signal=6%	RACK1
GOCC_CATION_CHANNEL_COMPLEX	GOCC_CATION_CHANNEL_COMPLEX	GOCC_CATION_CHANNEL_COMPLEX	32	0.568255	1.41212	0.0575916	1	1	1437	tags=25%, list=15%, signal=21%	MCUB/PTPA/KCNC1/EPS8/CATSPERG/OLFM2/DLG3/SLC5A3
HP_PARASOMNIA	HP_PARASOMNIA	HP_PARASOMNIA	2	0.928363	1.4113	0.0527273	1	1	690	tags=100%, list=7%, signal=93%	DEPDC5/SLC25A13
GOBP_NEGATIVE_REGULATION_OF_TORC1_SIGNALING	GOBP_NEGATIVE_REGULATION_OF_TORC1_SIGNALING	GOBP_NEGATIVE_REGULATION_OF_TORC1_SIGNALING	10	0.702727	1.41114	0.0989933	1	1	579	tags=30%, list=6%, signal=28%	BMT2/CASTOR1/DEPDC5
GOBP_POSITIVE_REGULATION_OF_CELL_KILLING	GOBP_POSITIVE_REGULATION_OF_CELL_KILLING	GOBP_POSITIVE_REGULATION_OF_CELL_KILLING	37	0.551907	1.41045	0.057041	1	1	1923	tags=46%, list=20%, signal=37%	CRTAM/KLRC4/KLRC2/STAP1/KLRK1/XCL1/CLEC7A/KLRD1/STX7/CD160/P2RX7/AP1G1/HLA-DRB1/NCR3/RASGRP1/SLAMF6/IL23R
GOBP_REGULATION_OF_LEUKOCYTE_MEDIATED_IMMUNITY	GOBP_REGULATION_OF_LEUKOCYTE_MEDIATED_IMMUNITY	GOBP_REGULATION_OF_LEUKOCYTE_MEDIATED_IMMUNITY	136	0.449131	1.40938	0.0135896	1	1	2221	tags=36%, list=23%, signal=28%	SHLD1/SHLD2/NSD2/SHLD3/CLNK/PLCG2/CRTAM/KLRC4/KLRC1/KLRC2/HAVCR2/PTPN6/STAP1/KLRK1/XCL1/CLEC7A/KLRD1/CD84/STX7/CD160/BCL6/C12orf4/SLAMF1/FBXO38/THOC1/P2RX7/AP1G1/HLA-DRB1/PAXIP1/SASH3/DDX1/MSH2/MAVS/NCR3/STAT6/RASGRP1/SLAMF6/DDX58/NLRP3/JAK3/IL23R/FOXP3/SUPT6H/CD81/TRAF6/IL1R1/ATAD5/CCR2/RIPK3
GOBP_ER_ASSOCIATED_MISFOLDED_PROTEIN_CATABOLIC_PROCESS	GOBP_ER_ASSOCIATED_MISFOLDED_PROTEIN_CATABOLIC_PROCESS	GOBP_ER_ASSOCIATED_MISFOLDED_PROTEIN_CATABOLIC_PROCESS	11	0.694699	1.40805	0.102867	1	1	60	tags=9%, list=1%, signal=9%	UFD1
HP_STATUS_EPILEPTICUS_WITH_PROMINENT_MOTOR_SYMPTOMS	HP_STATUS_EPILEPTICUS_WITH_PROMINENT_MOTOR_SYMPTOMS	HP_STATUS_EPILEPTICUS_WITH_PROMINENT_MOTOR_SYMPTOMS	3	0.851555	1.40788	0.11324	1	1	673	tags=67%, list=7%, signal=62%	MRM2/KCTD7
GOBP_SPERM_DNA_CONDENSATION	GOBP_SPERM_DNA_CONDENSATION	GOBP_SPERM_DNA_CONDENSATION	4	0.817605	1.40774	0.111684	1	1	35	tags=25%, list=0%, signal=25%	SELENOF
GOBP_POSITIVE_REGULATION_OF_PROTEASOMAL_UBIQUITIN_DEPENDENT_PROTEIN_CATABOLIC_PROCESS	GOBP_POSITIVE_REGULATION_OF_PROTEASOMAL_UBIQUITIN_DEPENDENT_PROTEIN_CATABOLIC_PROCESS	GOBP_POSITIVE_REGULATION_OF_PROTEASOMAL_UBIQUITIN_DEPENDENT_PROTEIN_CATABOLIC_PROCESS	65	0.499515	1.40772	0.0480274	1	1	286	tags=6%, list=3%, signal=6%	RACK1/ELOB/NOP53/COP1
GOMF_S_ADENOSYLMETHIONINE_DEPENDENT_METHYLTRANSFERASE_ACTIVITY	GOMF_S_ADENOSYLMETHIONINE_DEPENDENT_METHYLTRANSFERASE_ACTIVITY	GOMF_S_ADENOSYLMETHIONINE_DEPENDENT_METHYLTRANSFERASE_ACTIVITY	117	0.456454	1.40769	0.0261366	1	1	1887	tags=25%, list=20%, signal=20%	NSD3/BUD23/CSKMT/MRM3/EEF1AKMT2/MRM2/NSD2/EEF1AKMT1/TRMT5/THUMPD2/N6AMT1/TRMO/TFB1M/METTL14/METTL6/NSUN6/METTL3/METTL2A/TRMT11/METTL4/ARMT1/METTL5/TRMT10B/PRMT9/COQ5/SETMAR/METTL18/KMT2A/TRMT1L
GOBP_IMMUNOGLOBULIN_V_D_J_RECOMBINATION	GOBP_IMMUNOGLOBULIN_V_D_J_RECOMBINATION	GOBP_IMMUNOGLOBULIN_V_D_J_RECOMBINATION	6	0.768669	1.40739	0.108997	1	1	1286	tags=67%, list=13%, signal=58%	CYREN/LIG4/TCF3/PRKDC
GOBP_DNA_DEPENDENT_DNA_REPLICATION_MAINTENANCE_OF_FIDELITY	GOBP_DNA_DEPENDENT_DNA_REPLICATION_MAINTENANCE_OF_FIDELITY	GOBP_DNA_DEPENDENT_DNA_REPLICATION_MAINTENANCE_OF_FIDELITY	34	0.561573	1.40612	0.0583039	1	1	1877	tags=44%, list=20%, signal=36%	CENPX/MRE11/FBH1/ETAA1/BRCA2/POLD1/FANCM/BOD1L1/THOC1/FAM111A/ATR/DDX11/SMARCAL1/SETMAR/SAMHD1
GOBP_SMOOTHENED_SIGNALING_PATHWAY	GOBP_SMOOTHENED_SIGNALING_PATHWAY	GOBP_SMOOTHENED_SIGNALING_PATHWAY	62	0.501906	1.40593	0.0480274	1	1	2233	tags=37%, list=23%, signal=29%	RACK1/TEDC1/MOSMO/KCTD21/RPGRIP1L/CENPJ/BBS7/WDR19/BTRC/SUFU/C2CD3/KIAA0586/TTC21B/DYNC2H1/HERC4/PRKACB/TBC1D32/PRKACA/DYRK2/IFT80/ARL3/WDPCP/PTCH2
GOBP_ACTIN_FILAMENT_NETWORK_FORMATION	GOBP_ACTIN_FILAMENT_NETWORK_FORMATION	GOBP_ACTIN_FILAMENT_NETWORK_FORMATION	6	0.767801	1.4058	0.110727	1	1	418	tags=33%, list=4%, signal=32%	CARMIL2/CARMIL1
GOMF_VOLTAGE_GATED_CATION_CHANNEL_ACTIVITY	GOMF_VOLTAGE_GATED_CATION_CHANNEL_ACTIVITY	GOMF_VOLTAGE_GATED_CATION_CHANNEL_ACTIVITY	11	0.693368	1.40535	0.104553	1	1	516	tags=18%, list=5%, signal=17%	TSPOAP1/KCNC1
GOBP_CELLULAR_RESPONSE_TO_DSRNA	GOBP_CELLULAR_RESPONSE_TO_DSRNA	GOBP_CELLULAR_RESPONSE_TO_DSRNA	16	0.64936	1.40512	0.0747826	1	1	2245	tags=50%, list=23%, signal=38%	CGAS/P2RX7/IRF3/MAVS/RIOK3/DDX58/ZCCHC3/IFIH1
GOBP_REGULATION_OF_ESTABLISHMENT_OR_MAINTENANCE_OF_CELL_POLARITY	GOBP_REGULATION_OF_ESTABLISHMENT_OR_MAINTENANCE_OF_CELL_POLARITY	GOBP_REGULATION_OF_ESTABLISHMENT_OR_MAINTENANCE_OF_CELL_POLARITY	16	0.649288	1.40496	0.0747826	1	1	50	tags=12%, list=1%, signal=12%	RACK1/RIPOR2
GOMF_ADENOSINE_DEAMINASE_ACTIVITY	GOMF_ADENOSINE_DEAMINASE_ACTIVITY	GOMF_ADENOSINE_DEAMINASE_ACTIVITY	9	0.714501	1.40459	0.119048	1	1	1775	tags=56%, list=18%, signal=45%	ADA2/LACC1/ADAT2/ZBP1/ADAT1
GOBP_ANIMAL_ORGAN_MATURATION	GOBP_ANIMAL_ORGAN_MATURATION	GOBP_ANIMAL_ORGAN_MATURATION	7	0.740382	1.4042	0.128645	1	1	163	tags=14%, list=2%, signal=14%	RFLNB
GOBP_BONE_MATURATION	GOBP_BONE_MATURATION	GOBP_BONE_MATURATION	7	0.740382	1.4042	0.128645	1	1	163	tags=14%, list=2%, signal=14%	RFLNB
GOBP_REGULATION_OF_MITOCHONDRIAL_MEMBRANE_POTENTIAL	GOBP_REGULATION_OF_MITOCHONDRIAL_MEMBRANE_POTENTIAL	GOBP_REGULATION_OF_MITOCHONDRIAL_MEMBRANE_POTENTIAL	44	0.532993	1.40377	0.054386	1	1	350	tags=9%, list=4%, signal=9%	RACK1/ATP5IF1/SPART/RTL10
GOBP_MITOCHONDRIAL_DEPOLARIZATION	GOBP_MITOCHONDRIAL_DEPOLARIZATION	GOBP_MITOCHONDRIAL_DEPOLARIZATION	13	0.674043	1.40326	0.0841924	1	1	10	tags=15%, list=0%, signal=15%	RACK1/ATP5IF1
GOMF_PHOSPHORYLATION_DEPENDENT_PROTEIN_BINDING	GOMF_PHOSPHORYLATION_DEPENDENT_PROTEIN_BINDING	GOMF_PHOSPHORYLATION_DEPENDENT_PROTEIN_BINDING	4	0.814695	1.40273	0.118557	1	1	667	tags=50%, list=7%, signal=47%	PLCG2/PTPN6
HP_ABNORMALITY_OF_THE_ISCHIUM	HP_ABNORMALITY_OF_THE_ISCHIUM	HP_ABNORMALITY_OF_THE_ISCHIUM	11	0.692045	1.40267	0.106239	1	1	1564	tags=45%, list=16%, signal=38%	PAM16/EXTL3/TRIP11/CDCA7/HLA-DRB1
GOCC_NON_MOTILE_CILIUM	GOCC_NON_MOTILE_CILIUM	GOCC_NON_MOTILE_CILIUM	48	0.523877	1.40239	0.0503472	1	1	2082	tags=48%, list=22%, signal=38%	WHRN/MAK/HYLS1/RPGRIP1L/BBS7/WDR19/CEP250/KIFAP3/IFT88/PEX6/FAM161A/NAPEPLD/SDCCAG8/CEP290/CETN3/BBS4/TUBG1/IQCB1/RPGR/IFT80/ARL3/RAB27A/ELMOD3
GOBP_POSITIVE_REGULATION_OF_PROTEOLYSIS_INVOLVED_IN_CELLULAR_PROTEIN_CATABOLIC_PROCESS	GOBP_POSITIVE_REGULATION_OF_PROTEOLYSIS_INVOLVED_IN_CELLULAR_PROTEIN_CATABOLIC_PROCESS	GOBP_POSITIVE_REGULATION_OF_PROTEOLYSIS_INVOLVED_IN_CELLULAR_PROTEIN_CATABOLIC_PROCESS	92	0.469514	1.40234	0.035105	1	1	286	tags=5%, list=3%, signal=5%	RACK1/ELOB/ATP5IF1/NOP53/COP1
HP_ABNORMAL_RESPIRATORY_MOTILE_CILIUM_MORPHOLOGY	HP_ABNORMAL_RESPIRATORY_MOTILE_CILIUM_MORPHOLOGY	HP_ABNORMAL_RESPIRATORY_MOTILE_CILIUM_MORPHOLOGY	3	0.848175	1.40229	0.116725	1	1	109	tags=33%, list=1%, signal=33%	CFAP298
GOCC_SEPTIN_CYTOSKELETON	GOCC_SEPTIN_CYTOSKELETON	GOCC_SEPTIN_CYTOSKELETON	2	0.922176	1.4019	0.0563636	1	1	267	tags=50%, list=3%, signal=49%	TMEM250
GOBP_POSITIVE_REGULATION_OF_MRNA_METABOLIC_PROCESS	GOBP_POSITIVE_REGULATION_OF_MRNA_METABOLIC_PROCESS	GOBP_POSITIVE_REGULATION_OF_MRNA_METABOLIC_PROCESS	96	0.467832	1.40107	0.0356213	1	1	1615	tags=22%, list=17%, signal=18%	TUT4/TUT7/TENT4B/TENT4A/RIDA/DND1/DCP1B/FTO/EXOSC9/DCPS/METTL14/UPF1/METTL3/TTC5/DCP2/EXOSC5/LEO1/PAN2/GIGYF2/EXOSC7/PRR5L
HP_EXCESSIVE_SALIVATION	HP_EXCESSIVE_SALIVATION	HP_EXCESSIVE_SALIVATION	61	0.503553	1.40102	0.0452962	1	1	1379	tags=28%, list=14%, signal=24%	SPART/MRE11/TSPOAP1/STRADA/ADGRG1/SYP/POLR3B/SMARCA2/POLR3A/ZEB2/MED12/ARHGEF6/AP4E1/ACSL4/EXTL3/DLG3/HCFC1
GOBP_REGULATION_OF_RELAXATION_OF_MUSCLE	GOBP_REGULATION_OF_RELAXATION_OF_MUSCLE	GOBP_REGULATION_OF_RELAXATION_OF_MUSCLE	5	0.788545	1.40099	0.129758	1	1	151	tags=20%, list=2%, signal=20%	GRK2
GOBP_NCRNA_3_END_PROCESSING	GOBP_NCRNA_3_END_PROCESSING	GOBP_NCRNA_3_END_PROCESSING	36	0.552619	1.40094	0.0641711	1	1	2227	tags=39%, list=23%, signal=30%	TENT4B/INTS6L/INTS14/POLR3K/INTS2/TRNT1/EXOSC9/EXOSC5/EXOSC7/INTS8/PARN/ERI1/EXOSC8/INTS7
HP_LOW_APGAR_SCORE	HP_LOW_APGAR_SCORE	HP_LOW_APGAR_SCORE	7	0.738421	1.40048	0.128645	1	1	1321	tags=43%, list=14%, signal=37%	PLPBP/ALDH7A1/MCTP2
GOBP_NATURAL_KILLER_CELL_MEDIATED_IMMUNE_RESPONSE_TO_TUMOR_CELL	GOBP_NATURAL_KILLER_CELL_MEDIATED_IMMUNE_RESPONSE_TO_TUMOR_CELL	GOBP_NATURAL_KILLER_CELL_MEDIATED_IMMUNE_RESPONSE_TO_TUMOR_CELL	6	0.764762	1.40023	0.119377	1	1	1200	tags=67%, list=12%, signal=58%	CRTAM/HAVCR2/CD160/NKG7
GOBP_URATE_METABOLIC_PROCESS	GOBP_URATE_METABOLIC_PROCESS	GOBP_URATE_METABOLIC_PROCESS	2	0.920831	1.39985	0.0563636	1	1	418	tags=50%, list=4%, signal=48%	CARMIL1
GOBP_NEGATIVE_REGULATION_OF_GLYCOGEN_METABOLIC_PROCESS	GOBP_NEGATIVE_REGULATION_OF_GLYCOGEN_METABOLIC_PROCESS	GOBP_NEGATIVE_REGULATION_OF_GLYCOGEN_METABOLIC_PROCESS	5	0.787903	1.39984	0.131488	1	1	52	tags=20%, list=1%, signal=20%	SELENOS
HP_PROGRESSIVE_FLEXION_CONTRACTURES	HP_PROGRESSIVE_FLEXION_CONTRACTURES	HP_PROGRESSIVE_FLEXION_CONTRACTURES	4	0.812527	1.399	0.127148	1	1	876	tags=50%, list=9%, signal=45%	PRUNE1/MED12
GOBP_BONE_MINERALIZATION_INVOLVED_IN_BONE_MATURATION	GOBP_BONE_MINERALIZATION_INVOLVED_IN_BONE_MATURATION	GOBP_BONE_MINERALIZATION_INVOLVED_IN_BONE_MATURATION	3	0.84577	1.39831	0.120209	1	1	163	tags=33%, list=2%, signal=33%	RFLNB
GOBP_PRODUCTION_OF_MOLECULAR_MEDIATOR_OF_IMMUNE_RESPONSE	GOBP_PRODUCTION_OF_MOLECULAR_MEDIATOR_OF_IMMUNE_RESPONSE	GOBP_PRODUCTION_OF_MOLECULAR_MEDIATOR_OF_IMMUNE_RESPONSE	135	0.445556	1.39809	0.0165009	1	1	2370	tags=36%, list=25%, signal=28%	SHLD1/SHLD2/CGAS/NSD2/SHLD3/CYREN/CLNK/PLCG2/FCRL3/LACC1/LIG4/XCL1/TCF3/CLEC7A/CD244/CD160/BCL6/SLAMF1/PRKDC/THOC1/CD40LG/HLA-DRB1/PAXIP1/SASH3/DDX1/MSH2/MAVS/PMS2/STAT6/NBN/DDX58/SAMHD1/NLRP3/JAK3/BATF/FOXP3/SUPT6H/CD81/TRAF6/IGLV2-11/PTPN22/IL1R1/ATAD5/CCR2/POLL/IL17A/BCL10/RIF1/CTNNBL1
HP_APHTHOUS_ULCER	HP_APHTHOUS_ULCER	HP_APHTHOUS_ULCER	24	0.596559	1.39796	0.0739437	1	1	2140	tags=42%, list=22%, signal=32%	ADA2/CARMIL2/KLRC4/FASLG/PRKDC/DCLRE1C/RASGRP1/NLRP3/IL23R/SRP54
GOBP_DNA_DEPENDENT_DNA_REPLICATION	GOBP_DNA_DEPENDENT_DNA_REPLICATION	GOBP_DNA_DEPENDENT_DNA_REPLICATION	112	0.45551	1.39776	0.0237062	1	1	2863	tags=46%, list=30%, signal=33%	RTF2/CENPX/MRE11/FBH1/ETAA1/PRIM1/TEFM/POLD3/BRCA2/NOC3L/RFC4/CCNE2/POLD1/ORC5/HELB/FANCM/BOD1L1/BCL6/UPF1/ORC2/RECQL/MCM3/THOC1/RFC1/ORC6/FAM111A/ATR/ORC3/METTL4/DDX11/WIZ/PRIM2/SMARCAL1/NBN/SETMAR/SAMHD1/GINS4/DDX23/MCM5/ATAD5/PRIMPOL/RFC3/RPAIN/GMNN/POLE/KAT7/WDHD1/NUGGC/LIG1/LIG3/SLFN11/DNAJA3
HP_TIBIALIS_MUSCLE_WEAKNESS	HP_TIBIALIS_MUSCLE_WEAKNESS	HP_TIBIALIS_MUSCLE_WEAKNESS	3	0.845218	1.3974	0.120209	1	1	737	tags=67%, list=8%, signal=62%	TTN/GNE
HP_WORMIAN_BONES	HP_WORMIAN_BONES	HP_WORMIAN_BONES	27	0.587946	1.3971	0.0628366	1	1	725	tags=19%, list=8%, signal=17%	MESD/RETREG1/TENT5A/PAM16/ATP7A
GOMF_RNA_BINDING_INVOLVED_IN_POSTTRANSCRIPTIONAL_GENE_SILENCING	GOMF_RNA_BINDING_INVOLVED_IN_POSTTRANSCRIPTIONAL_GENE_SILENCING	GOMF_RNA_BINDING_INVOLVED_IN_POSTTRANSCRIPTIONAL_GENE_SILENCING	2	0.918476	1.39627	0.0581818	1	1	147	tags=50%, list=2%, signal=49%	MARF1
HP_TETRALOGY_OF_FALLOT	HP_TETRALOGY_OF_FALLOT	HP_TETRALOGY_OF_FALLOT	96	0.466227	1.39627	0.0395519	1	1	1843	tags=31%, list=19%, signal=26%	BUD23/UFD1/ESS2/WASHC5/BICRA/ARID1B/SLX4/PIGN/BRCA2/FANCL/FANCA/ERCC4/ZEB2/FANCF/NOTCH1/FANCI/SUFU/FANCM/ARID1A/ARHGAP31/DGCR8/RREB1/SRCAP/HIBCH/DDX11/TTC37/BRAF/FIG4/SPECC1L/PALB2
GOMF_LYS48_SPECIFIC_DEUBIQUITINASE_ACTIVITY	GOMF_LYS48_SPECIFIC_DEUBIQUITINASE_ACTIVITY	GOMF_LYS48_SPECIFIC_DEUBIQUITINASE_ACTIVITY	11	0.688571	1.39562	0.111298	1	1	298	tags=18%, list=3%, signal=18%	MINDY2/MINDY3
GOCC_ENDOPLASMIC_RETICULUM_TUBULAR_NETWORK_MEMBRANE	GOCC_ENDOPLASMIC_RETICULUM_TUBULAR_NETWORK_MEMBRANE	GOCC_ENDOPLASMIC_RETICULUM_TUBULAR_NETWORK_MEMBRANE	3	0.844111	1.39557	0.120209	1	1	184	tags=33%, list=2%, signal=33%	LNPK
GOBP_GLYCINE_METABOLIC_PROCESS	GOBP_GLYCINE_METABOLIC_PROCESS	GOBP_GLYCINE_METABOLIC_PROCESS	8	0.726275	1.39538	0.118966	1	1	1857	tags=62%, list=19%, signal=50%	DHFR2/RIDA/AMT/GART/DHFR
GOBP_PROTEIN_LOCALIZATION_TO_NUCLEAR_ENVELOPE	GOBP_PROTEIN_LOCALIZATION_TO_NUCLEAR_ENVELOPE	GOBP_PROTEIN_LOCALIZATION_TO_NUCLEAR_ENVELOPE	6	0.761756	1.39473	0.122837	1	1	215	tags=17%, list=2%, signal=16%	INTS13
GOBP_MITOTIC_DNA_INTEGRITY_CHECKPOINT_SIGNALING	GOBP_MITOTIC_DNA_INTEGRITY_CHECKPOINT_SIGNALING	GOBP_MITOTIC_DNA_INTEGRITY_CHECKPOINT_SIGNALING	61	0.501195	1.39446	0.0487805	1	1	186	tags=8%, list=2%, signal=8%	NOP53/BABAM2/ABRAXAS1/MRE11/MRNIP
GOBP_MEIOTIC_SISTER_CHROMATID_COHESION_CENTROMERIC	GOBP_MEIOTIC_SISTER_CHROMATID_COHESION_CENTROMERIC	GOBP_MEIOTIC_SISTER_CHROMATID_COHESION_CENTROMERIC	2	0.916924	1.39391	0.0618182	1	1	324	tags=50%, list=3%, signal=48%	SGO2
HP_ABNORMALITY_OF_THE_TONSILS	HP_ABNORMALITY_OF_THE_TONSILS	HP_ABNORMALITY_OF_THE_TONSILS	17	0.633357	1.39371	0.0929432	1	1	76	tags=12%, list=1%, signal=12%	UFD1/CYBC1
HP_HYPERTHYROIDISM	HP_HYPERTHYROIDISM	HP_HYPERTHYROIDISM	18	0.630139	1.39341	0.0794473	1	1	1957	tags=44%, list=20%, signal=35%	UFD1/TSHR/POLR3A/AKT1/RREB1/HLA-DRB1/TBCK/FOXP3
GOBP_TRANSLATIONAL_ELONGATION	GOBP_TRANSLATIONAL_ELONGATION	GOBP_TRANSLATIONAL_ELONGATION	39	0.540793	1.39337	0.0654867	1	1	315	tags=8%, list=3%, signal=7%	RACK1/SELENOT/EFL1
GOBP_GROWTH_HORMONE_SECRETION	GOBP_GROWTH_HORMONE_SECRETION	GOBP_GROWTH_HORMONE_SECRETION	8	0.724224	1.39144	0.124138	1	1	28	tags=12%, list=0%, signal=12%	SELENOT
HP_SIDEROBLASTIC_ANEMIA	HP_SIDEROBLASTIC_ANEMIA	HP_SIDEROBLASTIC_ANEMIA	21	0.6114	1.39102	0.0729167	1	1	1052	tags=48%, list=11%, signal=42%	SLX4/BRCA2/FANCL/FANCA/ERCC4/TRNT1/LARS2/FANCF/FANCI/FANCM
HP_HIGHLY_ARCHED_EYEBROW	HP_HIGHLY_ARCHED_EYEBROW	HP_HIGHLY_ARCHED_EYEBROW	137	0.443557	1.39061	0.0180561	1	1	2868	tags=40%, list=30%, signal=29%	MESD/CCDC32/VPS35L/NSD2/CPLANE1/BICRA/STRADA/PTPN23/HYLS1/CSNK2A1/RPGRIP1L/SMARCA2/ZEB2/ZMIZ1/ASXL2/TRRAP/FAR1/SUFU/STAG2/KIAA0586/RLIM/ACTL6A/CEP290/TBCK/TRAPPC4/SPECC1L/CLP1/ERMARD/PIGS/SPATA5/UBR7/MBD5/INPP5E/ARL3/PIGL/RAD21/TGDS/HDAC8/KDM1A/CTCF/HUWE1/NUP188/MED13/TRIP12/MAPK8IP3/SZT2/SPEN/PSMD12/RPS6KA3/MADD/MKS1/SMC3/HTT/PIBF1/BPTF
GOBP_NEGATIVE_REGULATION_OF_T_CELL_MIGRATION	GOBP_NEGATIVE_REGULATION_OF_T_CELL_MIGRATION	GOBP_NEGATIVE_REGULATION_OF_T_CELL_MIGRATION	3	0.840987	1.39041	0.12892	1	1	1530	tags=100%, list=16%, signal=84%	RIPOR2/CD200R1/CD200
GOBP_NEGATIVE_REGULATION_OF_CD4_POSITIVE_ALPHA_BETA_T_CELL_PROLIFERATION	GOBP_NEGATIVE_REGULATION_OF_CD4_POSITIVE_ALPHA_BETA_T_CELL_PROLIFERATION	GOBP_NEGATIVE_REGULATION_OF_CD4_POSITIVE_ALPHA_BETA_T_CELL_PROLIFERATION	5	0.782491	1.39023	0.140138	1	1	763	tags=40%, list=8%, signal=37%	VSIR/XCL1
HP_IMPAIRED_OXIDATIVE_BURST	HP_IMPAIRED_OXIDATIVE_BURST	HP_IMPAIRED_OXIDATIVE_BURST	4	0.807262	1.38993	0.132302	1	1	76	tags=25%, list=1%, signal=25%	CYBC1
GOBP_NEGATIVE_REGULATION_OF_STRIATED_MUSCLE_CONTRACTION	GOBP_NEGATIVE_REGULATION_OF_STRIATED_MUSCLE_CONTRACTION	GOBP_NEGATIVE_REGULATION_OF_STRIATED_MUSCLE_CONTRACTION	4	0.806864	1.38925	0.134021	1	1	151	tags=25%, list=2%, signal=25%	GRK2
HP_HYPOPLASTIC_ISCHIA	HP_HYPOPLASTIC_ISCHIA	HP_HYPOPLASTIC_ISCHIA	5	0.781459	1.38839	0.141869	1	1	1514	tags=60%, list=16%, signal=51%	PAM16/TRIP11/CDCA7
GOBP_NEGATIVE_REGULATION_OF_GLUCOSE_IMPORT	GOBP_NEGATIVE_REGULATION_OF_GLUCOSE_IMPORT	GOBP_NEGATIVE_REGULATION_OF_GLUCOSE_IMPORT	7	0.731976	1.38826	0.140652	1	1	52	tags=14%, list=1%, signal=14%	SELENOS
GOBP_DNA_DOUBLE_STRAND_BREAK_PROCESSING	GOBP_DNA_DOUBLE_STRAND_BREAK_PROCESSING	GOBP_DNA_DOUBLE_STRAND_BREAK_PROCESSING	12	0.674325	1.38766	0.100683	1	1	1219	tags=50%, list=13%, signal=44%	MRE11/SLX4/SMARCAD1/HELB/WDR70/RAD52
GOMF_ATP_DEPENDENT_ACTIVITY_ACTING_ON_DNA	GOMF_ATP_DEPENDENT_ACTIVITY_ACTING_ON_DNA	GOMF_ATP_DEPENDENT_ACTIVITY_ACTING_ON_DNA	72	0.485655	1.3875	0.0423012	1	1	2352	tags=43%, list=24%, signal=33%	MRE11/FBH1/SMARCAD1/RFC4/SMARCA2/MCM8/CHD8/ERCC6/SETX/HELB/FANCM/HLTF/UPF1/RECQL/MCM3/RAD17/RFC1/TTF2/DDX11/RAD51D/DDX1/MSH2/SMARCAL1/CDK7/ASCC3/HELQ/MCM5/ATAD5/XRCC5/RAD51C/RFC3
GOMF_CYSTEINE_TYPE_ENDOPEPTIDASE_REGULATOR_ACTIVITY_INVOLVED_IN_APOPTOTIC_PROCESS	GOMF_CYSTEINE_TYPE_ENDOPEPTIDASE_REGULATOR_ACTIVITY_INVOLVED_IN_APOPTOTIC_PROCESS	GOMF_CYSTEINE_TYPE_ENDOPEPTIDASE_REGULATOR_ACTIVITY_INVOLVED_IN_APOPTOTIC_PROCESS	25	0.587817	1.38738	0.0769231	1	1	1537	tags=28%, list=16%, signal=24%	RACK1/BEX3/NOD1/RPS6KA1/NAIP/XIAP/CASP1
GOBP_NEGATIVE_REGULATION_OF_T_CELL_PROLIFERATION	GOBP_NEGATIVE_REGULATION_OF_T_CELL_PROLIFERATION	GOBP_NEGATIVE_REGULATION_OF_T_CELL_PROLIFERATION	32	0.558119	1.38693	0.0802792	1	1	1624	tags=41%, list=17%, signal=34%	VSIR/TMEM131L/CRTAM/HAVCR2/PTPN6/BTN2A2/XCL1/CASP3/CTLA4/ITCH/HLA-DRB1/GLMN/ZBTB7B
HP_APLASIA_HYPOPLASIA_OF_THE_CEREBELLAR_VERMIS	HP_APLASIA_HYPOPLASIA_OF_THE_CEREBELLAR_VERMIS	HP_APLASIA_HYPOPLASIA_OF_THE_CEREBELLAR_VERMIS	150	0.436667	1.38632	0.0180061	1	1	2228	tags=30%, list=23%, signal=23%	CCDC32/TOGARAM1/MRE11/VPS35L/RXYLT1/WASHC5/CPLANE1/ADGRG1/ARID1B/HYLS1/PIGN/FTO/RPGRIP1L/POLR3A/ZEB2/TRRAP/FAR1/SUFU/NUP37/WDR81/C2CD3/CPT2/PRKDC/CENPF/KIAA0586/ARID1A/SACS/WDR35/DYNC2H1/CEP290/ATR/EXOC2/TAF1/TBCK/SPECC1L/SEPSECS/IQCB1/THG1L/IFT80/INPP5E/ARL3/PI4KA/ATN1/EXOSC8/DPF2
GOMF_CATALYTIC_ACTIVITY_ACTING_ON_RNA	GOMF_CATALYTIC_ACTIVITY_ACTING_ON_RNA	GOMF_CATALYTIC_ACTIVITY_ACTING_ON_RNA	282	0.413401	1.3858	0.00609662	0.822433	0.822433	2072	tags=27%, list=22%, signal=22%	BUD23/TUT4/TUT7/MTREX/INTS11/TENT2/MRM3/MRPL58/QTRT2/MRM2/RIDA/PRIM1/DDX39B/POLR3B/TRMT5/POLR3K/TRMT13/THUMPD2/FTO/TRNT1/POLR3A/TRMO/EXOSC9/TFB1M/AARS2/LARS2/RNASEK/XRN1/DCPS/DTWD1/RNASEL/PUS10/DDX60/SLFN13/FANCM/CRCP/METTL14/METTL6/NSUN6/RPAP1/UPF1/METTL3/DDX17/DCP2/EXOSC5/DHX8/METTL2A/LACTB2/PAN2/TRMT11/DICER1/METTL4/EXOSC7/METTL5/DDX1/DDX3Y/TRMT10B/EXOSC1/SEPSECS/POP5/PSTK/DDX58/SAMHD1/TRMT1L/…
GOBP_PHOSPHATIDYLETHANOLAMINE_ACYL_CHAIN_REMODELING	GOBP_PHOSPHATIDYLETHANOLAMINE_ACYL_CHAIN_REMODELING	GOBP_PHOSPHATIDYLETHANOLAMINE_ACYL_CHAIN_REMODELING	4	0.804729	1.38557	0.137457	1	1	925	tags=50%, list=10%, signal=45%	MBOAT1/ABHD4
GOCC_CYTOPLASMIC_MICROTUBULE	GOCC_CYTOPLASMIC_MICROTUBULE	GOCC_CYTOPLASMIC_MICROTUBULE	39	0.53775	1.38553	0.0672566	1	1	2444	tags=49%, list=25%, signal=36%	SELENOS/TOGARAM1/GRAMD2B/RPGRIP1L/DYNLT1/CEP162/APC/FAM161B/KIF18A/FAM161A/TUBG1/ARHGAP18/NUMA1/DYNC1H1/ARL3/BCL10/CLASP1/TUBGCP2/BICD1
GOMF_DNA_TRANSLOCASE_ACTIVITY	GOMF_DNA_TRANSLOCASE_ACTIVITY	GOMF_DNA_TRANSLOCASE_ACTIVITY	2	0.911171	1.38517	0.0727273	1	1	231	tags=50%, list=2%, signal=49%	FBH1
GOBP_POSITIVE_REGULATION_OF_NATURAL_KILLER_CELL_MEDIATED_CYTOTOXICITY	GOBP_POSITIVE_REGULATION_OF_NATURAL_KILLER_CELL_MEDIATED_CYTOTOXICITY	GOBP_POSITIVE_REGULATION_OF_NATURAL_KILLER_CELL_MEDIATED_CYTOTOXICITY	17	0.629107	1.38436	0.0981067	1	1	1837	tags=59%, list=19%, signal=48%	CRTAM/KLRC4/KLRC2/KLRK1/KLRD1/CD160/AP1G1/NCR3/RASGRP1/SLAMF6
HP_VELOPHARYNGEAL_INSUFFICIENCY	HP_VELOPHARYNGEAL_INSUFFICIENCY	HP_VELOPHARYNGEAL_INSUFFICIENCY	10	0.688704	1.38298	0.120805	1	1	1429	tags=40%, list=15%, signal=34%	ESS2/BICRA/RLIM/DGCR8
GOBP_CHROMOSOME_CONDENSATION	GOBP_CHROMOSOME_CONDENSATION	GOBP_CHROMOSOME_CONDENSATION	22	0.600285	1.38272	0.0824742	1	1	1260	tags=32%, list=13%, signal=28%	TENT4A/TTN/SMC2/MCPH1/DFFB/NCAPD3/NCAPD2
HP_VASCULITIS	HP_VASCULITIS	HP_VASCULITIS	42	0.530492	1.38267	0.054386	1	1	2276	tags=40%, list=24%, signal=31%	ADA2/KLRC4/FASLG/CD244/CTLA4/TNFRSF13B/XIAP/HLA-DRB1/RASGRP1/SAMHD1/NLRP3/IL23R/CD81/MLX/PTPN22/IFIH1/DOCK8
HP_PULMONARY_FIBROSIS	HP_PULMONARY_FIBROSIS	HP_PULMONARY_FIBROSIS	46	0.518135	1.38243	0.0650685	1	1	2230	tags=33%, list=23%, signal=25%	STN1/CYBC1/SLC9A3/SP110/FASLG/RCBTB1/CTLA4/SPIDR/HLA-DRB1/AP3B1/RASGRP1/PARN/PLEC/PTPN22/PSMC3IP
GOBP_V_D_J_RECOMBINATION	GOBP_V_D_J_RECOMBINATION	GOBP_V_D_J_RECOMBINATION	13	0.663688	1.3817	0.0945017	1	1	1556	tags=46%, list=16%, signal=39%	DCAF1/CYREN/LIG4/TCF3/PRKDC/DCLRE1C
HP_ABNORMAL_DUODENUM_MORPHOLOGY	HP_ABNORMAL_DUODENUM_MORPHOLOGY	HP_ABNORMAL_DUODENUM_MORPHOLOGY	41	0.531994	1.38119	0.0561404	1	1	3015	tags=59%, list=31%, signal=40%	ARID1B/SLX4/PIGN/BRCA2/FANCL/FANCA/ERCC4/FANCF/FANCI/SUFU/FANCM/CDKN2C/STAG2/CENPF/RTTN/PALB2/RAD21/RAD51C/BUB3/CARD8/CDKN1B/UBE2T/RERE/FANCD2
GOBP_REGULATION_OF_CYTOPLASMIC_MRNA_PROCESSING_BODY_ASSEMBLY	GOBP_REGULATION_OF_CYTOPLASMIC_MRNA_PROCESSING_BODY_ASSEMBLY	GOBP_REGULATION_OF_CYTOPLASMIC_MRNA_PROCESSING_BODY_ASSEMBLY	7	0.728234	1.38116	0.144082	1	1	67	tags=14%, list=1%, signal=14%	NBDY
HP_BRAIN_STEM_COMPRESSION	HP_BRAIN_STEM_COMPRESSION	HP_BRAIN_STEM_COMPRESSION	9	0.702541	1.38108	0.127551	1	1	1045	tags=33%, list=11%, signal=30%	TENT5A/AKT1/SUFU
GOBP_NEGATIVE_REGULATION_OF_MRNA_CATABOLIC_PROCESS	GOBP_NEGATIVE_REGULATION_OF_MRNA_CATABOLIC_PROCESS	GOBP_NEGATIVE_REGULATION_OF_MRNA_CATABOLIC_PROCESS	42	0.5298	1.38087	0.0561404	1	1	611	tags=12%, list=6%, signal=11%	TENT5C/TENT4B/TENT4A/TENT5A/DND1
GOMF_CARBOXYPEPTIDASE_ACTIVITY	GOMF_CARBOXYPEPTIDASE_ACTIVITY	GOMF_CARBOXYPEPTIDASE_ACTIVITY	13	0.663094	1.38046	0.0979381	1	1	563	tags=15%, list=6%, signal=15%	MINDY2/CPA5
GOBP_REGULATION_OF_TRANSPOSITION	GOBP_REGULATION_OF_TRANSPOSITION	GOBP_REGULATION_OF_TRANSPOSITION	12	0.67046	1.37971	0.107509	1	1	71	tags=17%, list=1%, signal=17%	TUT4/TUT7
GOBP_RNA_POLYADENYLATION	GOBP_RNA_POLYADENYLATION	GOBP_RNA_POLYADENYLATION	40	0.532413	1.37952	0.0666667	1	1	289	tags=10%, list=3%, signal=10%	TENT4B/TENT2/VIRMA/TENT4A
GOCC_DNA_REPAIR_COMPLEX	GOCC_DNA_REPAIR_COMPLEX	GOCC_DNA_REPAIR_COMPLEX	36	0.54386	1.37874	0.0677362	1	1	2196	tags=47%, list=23%, signal=37%	PAXX/ATP23/LIG4/BRCA2/ERCC4/POLD1/PHF21A/FANCI/PRKDC/DCLRE1C/MSH2/PMS2/XRCC1/PALB2/MLH3/KDM1A/XRCC5
GOCC_SIN3_COMPLEX	GOCC_SIN3_COMPLEX	GOCC_SIN3_COMPLEX	10	0.686585	1.37872	0.122483	1	1	700	tags=20%, list=7%, signal=19%	SINHCAF/CSNK2A1
GOBP_MEIOTIC_CELL_CYCLE_PROCESS	GOBP_MEIOTIC_CELL_CYCLE_PROCESS	GOBP_MEIOTIC_CELL_CYCLE_PROCESS	82	0.467819	1.37848	0.0433387	1	1	2715	tags=41%, list=28%, signal=30%	CENPX/MARF1/MRE11/SGO2/WASHC5/SLX4/BRCA2/FANCA/SMC2/ERCC4/CCNE2/SYCP2/FIGNL1/FANCM/UBR2/KIF18A/NCAPD3/NCAPD2/STAG3/RAD51D/TUBG1/NDC80/MLH3/ZCWPW1/RAD21/PSMC3IP/RAD51C/REC8/ATM/ZSCAN21/CENPC/NPM2/ACTR3/FOXJ2
HP_RETINAL_VASCULAR_TORTUOSITY	HP_RETINAL_VASCULAR_TORTUOSITY	HP_RETINAL_VASCULAR_TORTUOSITY	38	0.537275	1.37714	0.0724382	1	1	1735	tags=32%, list=18%, signal=26%	BUD23/UFD1/ESS2/SELENOI/MT-ND6/MT-ATP6/CENPF/DGCR8/RREB1/MT-ND4L/MT-CYB/NDUFS2
GOBP_MEIOTIC_CELL_CYCLE	GOBP_MEIOTIC_CELL_CYCLE	GOBP_MEIOTIC_CELL_CYCLE	108	0.450197	1.3769	0.0217053	1	1	2876	tags=44%, list=30%, signal=31%	CENPX/MARF1/MRE11/SGO2/WASHC5/SLX4/UTP14C/BRCA2/FANCA/SMC2/ERCC4/ZW10/CCNE2/SYCP2/FIGNL1/PDIK1L/FANCM/UBR2/KIF18A/NCAPD3/NCAPD2/METTL3/STAG3/RAD51D/TUBG1/NUMA1/STK35/NDC80/NBN/MLH3/ZCWPW1/RAD21/PSMC3IP/RAD51C/BUB3/TUBGCP2/REC8/ATM/ZSCAN21/CENPC/NPM2/ZNF318/ACTR3/FOXJ2/TUBGCP4/SMC3/MLH1/MYH9
GOMF_DEAMINASE_ACTIVITY	GOMF_DEAMINASE_ACTIVITY	GOMF_DEAMINASE_ACTIVITY	21	0.605061	1.3766	0.0815972	1	1	1775	tags=43%, list=18%, signal=35%	ADA2/RIDA/LACC1/APOBEC3G/ADAT2/ZBP1/CDADC1/GNPDA1/ADAT1
GOBP_AUDITORY_RECEPTOR_CELL_DEVELOPMENT	GOBP_AUDITORY_RECEPTOR_CELL_DEVELOPMENT	GOBP_AUDITORY_RECEPTOR_CELL_DEVELOPMENT	9	0.700151	1.37638	0.132653	1	1	216	tags=11%, list=2%, signal=11%	WHRN
HP_COMPENSATED_HYPOTHYROIDISM	HP_COMPENSATED_HYPOTHYROIDISM	HP_COMPENSATED_HYPOTHYROIDISM	2	0.904875	1.3756	0.08	1	1	557	tags=50%, list=6%, signal=47%	TSHR
GOCC_ALPHA_DNA_POLYMERASE_PRIMASE_COMPLEX	GOCC_ALPHA_DNA_POLYMERASE_PRIMASE_COMPLEX	GOCC_ALPHA_DNA_POLYMERASE_PRIMASE_COMPLEX	4	0.798898	1.37553	0.147766	1	1	1652	tags=75%, list=17%, signal=62%	PRIM1/MCM3/PRIM2
HP_MYELOPATHY	HP_MYELOPATHY	HP_MYELOPATHY	5	0.774059	1.37525	0.152249	1	1	146	tags=20%, list=2%, signal=20%	NAXE
HP_PARONYCHIA	HP_PARONYCHIA	HP_PARONYCHIA	6	0.751108	1.37524	0.140138	1	1	141	tags=17%, list=1%, signal=16%	RETREG1
GOMF_ADRENERGIC_RECEPTOR_BINDING	GOMF_ADRENERGIC_RECEPTOR_BINDING	GOMF_ADRENERGIC_RECEPTOR_BINDING	8	0.71572	1.3751	0.144828	1	1	1223	tags=38%, list=13%, signal=33%	GRK2/AKAP5/NEDD4
HP_LARGE_POSTERIOR_FONTANELLE	HP_LARGE_POSTERIOR_FONTANELLE	HP_LARGE_POSTERIOR_FONTANELLE	2	0.904503	1.37503	0.0818182	1	1	557	tags=50%, list=6%, signal=47%	TSHR
HP_CAFE_AU_LAIT_SPOT	HP_CAFE_AU_LAIT_SPOT	HP_CAFE_AU_LAIT_SPOT	109	0.450035	1.37497	0.0310634	1	1	3772	tags=61%, list=39%, signal=37%	CCDC32/SLX4/PTPN23/BRCA2/FANCL/FANCA/LZTR1/ERCC4/KANSL1/MED12/ZMIZ1/FANCF/APC/FANCI/AKT1/FANCM/PLAG1/RLIM/ACTL6A/PCNT/CBL/MSH2/TTC37/BRAF/PMS2/TRAPPC4/COPB1/NBN/PALB2/UBR7/SIN3A/HUWE1/RAD51C/NF1/MED13/TRIP12/BUB3/MAPK8IP3/ANAPC1/ATM/KDM5C/CWC27/TSC2/SKIV2L/PSMD12/TSC1/IFNG/MADD/HTT/MLH1/BPTF/UBE2T/RERE/FANCD2/MAPK1/BLM/USF3/MTOR/UBR1/KMT2D/JARID2/SHOC2/CEP57/EP300/RBBP8/TCF20
HP_POSTERIOR_FOSSA_CYST	HP_POSTERIOR_FOSSA_CYST	HP_POSTERIOR_FOSSA_CYST	6	0.750535	1.37419	0.140138	1	1	364	tags=17%, list=4%, signal=16%	WASHC5
GOMF_UBIQUITIN_LIKE_PROTEIN_SPECIFIC_PROTEASE_ACTIVITY	GOMF_UBIQUITIN_LIKE_PROTEIN_SPECIFIC_PROTEASE_ACTIVITY	GOMF_UBIQUITIN_LIKE_PROTEIN_SPECIFIC_PROTEASE_ACTIVITY	79	0.471519	1.3741	0.0455285	1	1	1926	tags=24%, list=20%, signal=19%	UFD1/MINDY2/OTULINL/ZUP1/MINDY3/USP46/USP21/USP28/SENP1/USP33/USPL1/USP19/SENP7/PAN2/OTUD7B/MYSM1/COPS5/USP31/PRPF8
HP_NEONATAL_ONSET	HP_NEONATAL_ONSET	HP_NEONATAL_ONSET	39	0.533302	1.37407	0.0672566	1	1	853	tags=15%, list=9%, signal=14%	ADA2/SELENOI/CARMIL2/SMARCAD1/HSD17B4/TRNT1
HP_HONEYCOMB_LUNG	HP_HONEYCOMB_LUNG	HP_HONEYCOMB_LUNG	5	0.773375	1.37403	0.155709	1	1	72	tags=20%, list=1%, signal=20%	STN1
GOBP_POSITIVE_REGULATION_OF_ADAPTIVE_IMMUNE_RESPONSE	GOBP_POSITIVE_REGULATION_OF_ADAPTIVE_IMMUNE_RESPONSE	GOBP_POSITIVE_REGULATION_OF_ADAPTIVE_IMMUNE_RESPONSE	70	0.481454	1.37301	0.0571429	1	1	2213	tags=36%, list=23%, signal=28%	SHLD1/SHLD2/NSD2/SHLD3/XCL1/NFKBID/CLEC7A/STX7/SLAMF1/FBXO38/P2RX7/HLA-DRB1/PAXIP1/SASH3/MSH2/STAT6/NLRP3/IL23R/FOXP3/CD81/TRAF6/IL1R1/NFKBIZ/ATAD5/CCR2
GOBP_NEGATIVE_REGULATION_OF_INTERLEUKIN_10_PRODUCTION	GOBP_NEGATIVE_REGULATION_OF_INTERLEUKIN_10_PRODUCTION	GOBP_NEGATIVE_REGULATION_OF_INTERLEUKIN_10_PRODUCTION	7	0.723886	1.37291	0.147513	1	1	1957	tags=57%, list=20%, signal=46%	VSIR/JAK3/IL23R/FOXP3
GOBP_SNRNA_PROCESSING	GOBP_SNRNA_PROCESSING	GOBP_SNRNA_PROCESSING	24	0.585754	1.37264	0.0933099	1	1	2227	tags=46%, list=23%, signal=35%	INTS11/INTS6L/INTS14/INTS2/EXOSC9/EXOSC5/EXOSC7/INTS8/INTS3/EXOSC8/INTS7
GOBP_REGULATION_OF_ISOTYPE_SWITCHING	GOBP_REGULATION_OF_ISOTYPE_SWITCHING	GOBP_REGULATION_OF_ISOTYPE_SWITCHING	30	0.559932	1.37259	0.0856643	1	1	322	tags=13%, list=3%, signal=13%	SHLD1/SHLD2/NSD2/SHLD3
GOBP_INNATE_IMMUNE_RESPONSE_ACTIVATING_SIGNAL_TRANSDUCTION	GOBP_INNATE_IMMUNE_RESPONSE_ACTIVATING_SIGNAL_TRANSDUCTION	GOBP_INNATE_IMMUNE_RESPONSE_ACTIVATING_SIGNAL_TRANSDUCTION	15	0.641758	1.37244	0.102609	1	1	912	tags=40%, list=9%, signal=36%	PLCG2/KLRC4/KLRC2/KLRK1/CLEC7A/KLRD1
GOBP_REGULATION_OF_CAMP_MEDIATED_SIGNALING	GOBP_REGULATION_OF_CAMP_MEDIATED_SIGNALING	GOBP_REGULATION_OF_CAMP_MEDIATED_SIGNALING	7	0.723474	1.37213	0.147513	1	1	190	tags=14%, list=2%, signal=14%	CGAS
HP_MOTOR_REGRESSION	HP_MOTOR_REGRESSION	HP_MOTOR_REGRESSION	6	0.749003	1.37138	0.145329	1	1	781	tags=50%, list=8%, signal=46%	SELENOI/POLR3K/HSD17B4
GOBP_NEGATIVE_REGULATION_OF_ATP_DEPENDENT_ACTIVITY	GOBP_NEGATIVE_REGULATION_OF_ATP_DEPENDENT_ACTIVITY	GOBP_NEGATIVE_REGULATION_OF_ATP_DEPENDENT_ACTIVITY	12	0.666411	1.37138	0.107509	1	1	1448	tags=33%, list=15%, signal=28%	ATP5IF1/PAM16/MNAT1/THADA
GOBP_CELLULAR_RESPONSE_TO_VIRUS	GOBP_CELLULAR_RESPONSE_TO_VIRUS	GOBP_CELLULAR_RESPONSE_TO_VIRUS	49	0.511083	1.37136	0.0609756	1	1	2245	tags=37%, list=23%, signal=28%	NOP53/UFD1/TOMM70/CLPB/OAS1/DDX60/IRF3/GBF1/POU2F2/RIOK3/DDX58/NLRP3/DHX58/ZCCHC3/IKBKE/NPLOC4/OAS3/IFIH1
GOBP_POSITIVE_REGULATION_OF_RECEPTOR_CLUSTERING	GOBP_POSITIVE_REGULATION_OF_RECEPTOR_CLUSTERING	GOBP_POSITIVE_REGULATION_OF_RECEPTOR_CLUSTERING	2	0.901848	1.37099	0.0818182	1	1	59	tags=50%, list=1%, signal=50%	MESD
HP_PYRIDOXINE_RESPONSIVE_SIDEROBLASTIC_ANEMIA	HP_PYRIDOXINE_RESPONSIVE_SIDEROBLASTIC_ANEMIA	HP_PYRIDOXINE_RESPONSIVE_SIDEROBLASTIC_ANEMIA	15	0.640945	1.3707	0.102609	1	1	1052	tags=53%, list=11%, signal=48%	SLX4/BRCA2/FANCL/FANCA/ERCC4/FANCF/FANCI/FANCM
HP_ABNORMAL_CONNECTION_OF_THE_CARDIAC_SEGMENTS	HP_ABNORMAL_CONNECTION_OF_THE_CARDIAC_SEGMENTS	HP_ABNORMAL_CONNECTION_OF_THE_CARDIAC_SEGMENTS	124	0.442233	1.37014	0.0405736	1	1	1936	tags=30%, list=20%, signal=24%	BUD23/UFD1/CFAP298/CCNQ/ESS2/WASHC5/BICRA/ARID1B/SLX4/PIGN/BRCA2/FANCL/FANCA/ERCC4/ZEB2/FANCF/NOTCH1/FANCI/SUFU/FANCM/STAG2/MCTP2/ARID1A/ARHGAP31/DGCR8/RREB1/SRCAP/HIBCH/HLA-DRB1/DDX11/TTC37/BRAF/FIG4/SPECC1L/PALB2/RPGR/RSPH3
HP_LYMPHADENITIS	HP_LYMPHADENITIS	HP_LYMPHADENITIS	10	0.681996	1.36951	0.127517	1	1	76	tags=10%, list=1%, signal=10%	CYBC1
GOBP_NEGATIVE_REGULATION_OF_LIPID_KINASE_ACTIVITY	GOBP_NEGATIVE_REGULATION_OF_LIPID_KINASE_ACTIVITY	GOBP_NEGATIVE_REGULATION_OF_LIPID_KINASE_ACTIVITY	7	0.722009	1.36935	0.147513	1	1	133	tags=14%, list=1%, signal=14%	WASHC1
HP_HELICOBACTER_PYLORI_INFECTION	HP_HELICOBACTER_PYLORI_INFECTION	HP_HELICOBACTER_PYLORI_INFECTION	2	0.900538	1.369	0.0854545	1	1	358	tags=50%, list=4%, signal=48%	CARMIL2
GOBP_AUDITORY_RECEPTOR_CELL_MORPHOGENESIS	GOBP_AUDITORY_RECEPTOR_CELL_MORPHOGENESIS	GOBP_AUDITORY_RECEPTOR_CELL_MORPHOGENESIS	7	0.721666	1.3687	0.147513	1	1	216	tags=14%, list=2%, signal=14%	WHRN
HP_FOCAL_MYOCLONIC_SEIZURE	HP_FOCAL_MYOCLONIC_SEIZURE	HP_FOCAL_MYOCLONIC_SEIZURE	15	0.639968	1.36861	0.104348	1	1	1162	tags=27%, list=12%, signal=23%	PLPBP/ALDH7A1/KCTD7/EXTL3
GOBP_MACROPHAGE_COLONY_STIMULATING_FACTOR_SIGNALING_PATHWAY	GOBP_MACROPHAGE_COLONY_STIMULATING_FACTOR_SIGNALING_PATHWAY	GOBP_MACROPHAGE_COLONY_STIMULATING_FACTOR_SIGNALING_PATHWAY	4	0.794731	1.36836	0.154639	1	1	987	tags=50%, list=10%, signal=45%	STAP1/CSF1
GOBP_REGULATION_OF_MRNA_CATABOLIC_PROCESS	GOBP_REGULATION_OF_MRNA_CATABOLIC_PROCESS	GOBP_REGULATION_OF_MRNA_CATABOLIC_PROCESS	123	0.441479	1.36801	0.0439129	1	1	1615	tags=21%, list=17%, signal=18%	TENT5C/TUT4/TUT7/TENT4B/TENT4A/TENT5A/RIDA/DND1/DCP1B/FTO/EXOSC9/TIRAP/DCPS/RNASEL/AKT1/METTL14/UPF1/NBAS/METTL3/TTC5/DCP2/EXOSC5/PAN2/GIGYF2/EXOSC7/PRR5L
GOBP_RIG_I_SIGNALING_PATHWAY	GOBP_RIG_I_SIGNALING_PATHWAY	GOBP_RIG_I_SIGNALING_PATHWAY	23	0.588831	1.3679	0.0921739	1	1	2152	tags=39%, list=22%, signal=30%	NOP53/UFD1/CLPB/DDX60/DDX58/DHX58/ZCCHC3/NPLOC4/OAS3
HP_ABNORMALITY_OF_THE_HEPATIC_VASCULATURE	HP_ABNORMALITY_OF_THE_HEPATIC_VASCULATURE	HP_ABNORMALITY_OF_THE_HEPATIC_VASCULATURE	35	0.544421	1.36769	0.0729537	1	1	1564	tags=31%, list=16%, signal=26%	STN1/ADA2/SP110/RPGRIP1L/NOTCH1/KRIT1/ARHGAP31/ITCH/F5/CBL/HLA-DRB1
HP_OVERFOLDING_OF_THE_SUPERIOR_HELICES	HP_OVERFOLDING_OF_THE_SUPERIOR_HELICES	HP_OVERFOLDING_OF_THE_SUPERIOR_HELICES	2	0.899556	1.36751	0.0872727	1	1	415	tags=50%, list=4%, signal=48%	BICRA
GOBP_REGULATION_OF_CELLULAR_RESPONSE_TO_MACROPHAGE_COLONY_STIMULATING_FACTOR_STIMULUS	GOBP_REGULATION_OF_CELLULAR_RESPONSE_TO_MACROPHAGE_COLONY_STIMULATING_FACTOR_STIMULUS	GOBP_REGULATION_OF_CELLULAR_RESPONSE_TO_MACROPHAGE_COLONY_STIMULATING_FACTOR_STIMULUS	3	0.826702	1.36679	0.146341	1	1	987	tags=67%, list=10%, signal=60%	STAP1/CSF1
GOBP_NATURAL_KILLER_CELL_MEDIATED_IMMUNITY	GOBP_NATURAL_KILLER_CELL_MEDIATED_IMMUNITY	GOBP_NATURAL_KILLER_CELL_MEDIATED_IMMUNITY	47	0.511035	1.36662	0.0654045	1	1	2168	tags=40%, list=23%, signal=31%	CLNK/CRTAM/KLRC4/KLRC1/KLRC2/HAVCR2/PTPN6/KLRK1/KLRD1/CD160/NKG7/AP1G1/GZMB/NCR3/RASGRP1/SLAMF6/LYST/RAB27A/SLAMF7
HP_MOLAR_TOOTH_SIGN_ON_MRI	HP_MOLAR_TOOTH_SIGN_ON_MRI	HP_MOLAR_TOOTH_SIGN_ON_MRI	25	0.578909	1.36635	0.0909091	1	1	1992	tags=40%, list=21%, signal=32%	TOGARAM1/CPLANE1/RPGRIP1L/SUFU/C2CD3/KIAA0586/CEP290/EXOC2/INPP5E/ARL3
GOBP_REGULATION_OF_IMMUNOGLOBULIN_PRODUCTION	GOBP_REGULATION_OF_IMMUNOGLOBULIN_PRODUCTION	GOBP_REGULATION_OF_IMMUNOGLOBULIN_PRODUCTION	50	0.509261	1.36605	0.0669014	1	1	2178	tags=36%, list=23%, signal=28%	SHLD1/SHLD2/CGAS/NSD2/SHLD3/FCRL3/XCL1/BCL6/THOC1/CD40LG/PAXIP1/SASH3/MSH2/STAT6/FOXP3/SUPT6H/TRAF6/ATAD5
GOBP_SOMATIC_DIVERSIFICATION_OF_IMMUNOGLOBULINS_INVOLVED_IN_IMMUNE_RESPONSE	GOBP_SOMATIC_DIVERSIFICATION_OF_IMMUNOGLOBULINS_INVOLVED_IN_IMMUNE_RESPONSE	GOBP_SOMATIC_DIVERSIFICATION_OF_IMMUNOGLOBULINS_INVOLVED_IN_IMMUNE_RESPONSE	41	0.526133	1.36597	0.0631579	1	1	2022	tags=37%, list=21%, signal=29%	SHLD1/SHLD2/NSD2/SHLD3/LIG4/BCL6/THOC1/CD40LG/PAXIP1/MSH2/STAT6/NBN/BATF/FOXP3/SUPT6H
GOCC_CILIUM	GOCC_CILIUM	GOCC_CILIUM	246	0.412762	1.36577	0.00943808	1	1	2259	tags=33%, list=24%, signal=26%	CFAP298/NAXE/GRK2/TOGARAM1/WHRN/TEDC1/MOSMO/ENTR1/CPLANE1/ANKMY2/MAK/KIF27/PTPN23/CATSPERG/HYLS1/PIK3R4/CEP126/CCDC120/RPGRIP1L/CENPJ/BBS7/CEP162/CLUAP1/WDR19/CEP250/PIK3C3/FANK1/KIF3B/AKT1/SUFU/IFT74/KIFAP3/C2CD3/FAM161B/MAP4/CENPF/INVS/KIAA0586/IFT88/PEX6/FAM161A/ADCY3/WDR35/TTC21B/POC1B/DYNC2H1/NAPEPLD/SDCCAG8/CEP290/CBL/CETN3/PRKACB/RTTN/KIF2A/AMBRA1/CCDC88A/BBS12/BBS4/IQCG/TUBG1/TBC1D32/BBS9…
GOBP_GLYCOSYL_COMPOUND_BIOSYNTHETIC_PROCESS	GOBP_GLYCOSYL_COMPOUND_BIOSYNTHETIC_PROCESS	GOBP_GLYCOSYL_COMPOUND_BIOSYNTHETIC_PROCESS	16	0.631098	1.3656	0.102609	1	1	376	tags=12%, list=4%, signal=12%	ADA2/DHFR2
HP_ABNORMAL_PREPUTIUM_MORPHOLOGY	HP_ABNORMAL_PREPUTIUM_MORPHOLOGY	HP_ABNORMAL_PREPUTIUM_MORPHOLOGY	21	0.600158	1.36545	0.0885417	1	1	3015	tags=71%, list=31%, signal=49%	SLX4/BRCA2/FANCL/FANCA/ERCC4/FANCF/FANCI/FANCM/ERMARD/PALB2/CTCF/RAD51C/NSD1/UBE2T/FANCD2
GOBP_INTERFERON_BETA_PRODUCTION	GOBP_INTERFERON_BETA_PRODUCTION	GOBP_INTERFERON_BETA_PRODUCTION	35	0.54347	1.3653	0.0782918	1	1	2287	tags=54%, list=24%, signal=42%	TOMM70/POLR3B/OAS2/POLR3A/TIRAP/OAS1/ZBTB20/TBK1/TRIM38/IRF3/NLRC3/MAVS/RIOK3/DDX58/DHX58/TRIM56/OAS3/IFIH1/NMI
GOBP_POSITIVE_REGULATION_OF_GROWTH_HORMONE_SECRETION	GOBP_POSITIVE_REGULATION_OF_GROWTH_HORMONE_SECRETION	GOBP_POSITIVE_REGULATION_OF_GROWTH_HORMONE_SECRETION	4	0.792582	1.36466	0.164948	1	1	28	tags=25%, list=0%, signal=25%	SELENOT
GOBP_CELLULAR_RESPONSE_TO_PURINE_CONTAINING_COMPOUND	GOBP_CELLULAR_RESPONSE_TO_PURINE_CONTAINING_COMPOUND	GOBP_CELLULAR_RESPONSE_TO_PURINE_CONTAINING_COMPOUND	3	0.825391	1.36462	0.146341	1	1	1172	tags=67%, list=12%, signal=59%	GSTM2/TRPM2
HP_ABSENT_OR_MINIMALLY_OSSIFIED_VERTEBRAL_BODIES	HP_ABSENT_OR_MINIMALLY_OSSIFIED_VERTEBRAL_BODIES	HP_ABSENT_OR_MINIMALLY_OSSIFIED_VERTEBRAL_BODIES	8	0.710244	1.36458	0.153448	1	1	2115	tags=75%, list=22%, signal=59%	VPS35L/WDR35/TRIP11/DYNC2H1/IFT80/SLC26A2
GOBP_PURINE_NUCLEOSIDE_BIOSYNTHETIC_PROCESS	GOBP_PURINE_NUCLEOSIDE_BIOSYNTHETIC_PROCESS	GOBP_PURINE_NUCLEOSIDE_BIOSYNTHETIC_PROCESS	9	0.694039	1.36436	0.141156	1	1	1150	tags=22%, list=12%, signal=20%	ADA2/MTAP
GOBP_TRANSPOSITION	GOBP_TRANSPOSITION	GOBP_TRANSPOSITION	13	0.655284	1.3642	0.104811	1	1	1677	tags=46%, list=17%, signal=38%	TUT4/TUT7/APOBEC3G/UBR2/ZNF91/THAP9
HP_HYPOMETRIC_SACCADES	HP_HYPOMETRIC_SACCADES	HP_HYPOMETRIC_SACCADES	5	0.767643	1.36385	0.16782	1	1	177	tags=20%, list=2%, signal=20%	MRE11
GOBP_MEMBRANE_DEPOLARIZATION	GOBP_MEMBRANE_DEPOLARIZATION	GOBP_MEMBRANE_DEPOLARIZATION	25	0.577779	1.36368	0.0926573	1	1	10	tags=8%, list=0%, signal=8%	RACK1/ATP5IF1
GOMF_PROTEIN_TYROSINE_KINASE_INHIBITOR_ACTIVITY	GOMF_PROTEIN_TYROSINE_KINASE_INHIBITOR_ACTIVITY	GOMF_PROTEIN_TYROSINE_KINASE_INHIBITOR_ACTIVITY	4	0.791961	1.36359	0.164948	1	1	1	tags=25%, list=0%, signal=25%	RACK1
GOCC_STEREOCILIA_COUPLING_LINK	GOCC_STEREOCILIA_COUPLING_LINK	GOCC_STEREOCILIA_COUPLING_LINK	2	0.89615	1.36233	0.0909091	1	1	216	tags=50%, list=2%, signal=49%	WHRN
GOCC_HEMIDESMOSOME	GOCC_HEMIDESMOSOME	GOCC_HEMIDESMOSOME	2	0.896127	1.3623	0.0909091	1	1	81	tags=50%, list=1%, signal=50%	ERBIN
HP_IMPAIRED_T_CELL_FUNCTION	HP_IMPAIRED_T_CELL_FUNCTION	HP_IMPAIRED_T_CELL_FUNCTION	22	0.591397	1.36225	0.0910653	1	1	2066	tags=41%, list=22%, signal=32%	UFD1/ESS2/TNFRSF13B/DGCR8/RREB1/COG6/SMARCAL1/RASGRP1/UMPS
HP_RECURRENT_CUTANEOUS_ABSCESS_FORMATION	HP_RECURRENT_CUTANEOUS_ABSCESS_FORMATION	HP_RECURRENT_CUTANEOUS_ABSCESS_FORMATION	5	0.766731	1.36223	0.16782	1	1	1106	tags=40%, list=12%, signal=35%	CARMIL2/LCP2
HP_CLUBBING_OF_TOES	HP_CLUBBING_OF_TOES	HP_CLUBBING_OF_TOES	18	0.615972	1.36208	0.0932642	1	1	2278	tags=67%, list=24%, signal=51%	SLX4/BRCA2/FANCL/FANCA/ERCC4/SMARCA2/FANCF/FANCI/FANCM/PALB2/PIGL/RAD51C
GOMF_DELAYED_RECTIFIER_POTASSIUM_CHANNEL_ACTIVITY	GOMF_DELAYED_RECTIFIER_POTASSIUM_CHANNEL_ACTIVITY	GOMF_DELAYED_RECTIFIER_POTASSIUM_CHANNEL_ACTIVITY	2	0.895891	1.36194	0.0909091	1	1	516	tags=50%, list=5%, signal=47%	KCNC1
GOBP_RESPONSE_TO_LECTIN	GOBP_RESPONSE_TO_LECTIN	GOBP_RESPONSE_TO_LECTIN	16	0.62932	1.36175	0.106087	1	1	912	tags=38%, list=9%, signal=34%	PLCG2/KLRC4/KLRC2/KLRK1/CLEC7A/KLRD1
HP_ENURESIS	HP_ENURESIS	HP_ENURESIS	6	0.743351	1.36103	0.155709	1	1	1272	tags=67%, list=13%, signal=58%	SLC25A13/SMARCA2/LRIG2/DLG3
GOBP_MAINTENANCE_OF_CENTROSOME_LOCATION	GOBP_MAINTENANCE_OF_CENTROSOME_LOCATION	GOBP_MAINTENANCE_OF_CENTROSOME_LOCATION	5	0.765993	1.36092	0.16782	1	1	804	tags=40%, list=8%, signal=37%	SPOUT1/GPSM2
GOBP_NEGATIVE_REGULATION_OF_SIGNAL_TRANSDUCTION_BY_P53_CLASS_MEDIATOR	GOBP_NEGATIVE_REGULATION_OF_SIGNAL_TRANSDUCTION_BY_P53_CLASS_MEDIATOR	GOBP_NEGATIVE_REGULATION_OF_SIGNAL_TRANSDUCTION_BY_P53_CLASS_MEDIATOR	23	0.585602	1.3604	0.0956522	1	1	196	tags=9%, list=2%, signal=9%	NOP53/YJU2
GOBP_PYRIDINE_NUCLEOTIDE_METABOLIC_PROCESS	GOBP_PYRIDINE_NUCLEOTIDE_METABOLIC_PROCESS	GOBP_PYRIDINE_NUCLEOTIDE_METABOLIC_PROCESS	12	0.661056	1.36036	0.116041	1	1	317	tags=17%, list=3%, signal=16%	NAXE/NAXD
GOMF_TRANSLATION_TERMINATION_FACTOR_ACTIVITY	GOMF_TRANSLATION_TERMINATION_FACTOR_ACTIVITY	GOMF_TRANSLATION_TERMINATION_FACTOR_ACTIVITY	6	0.742931	1.36026	0.157439	1	1	179	tags=17%, list=2%, signal=16%	MRPL58
HP_UTERUS_DIDELPHYS	HP_UTERUS_DIDELPHYS	HP_UTERUS_DIDELPHYS	5	0.765577	1.36018	0.16782	1	1	1963	tags=80%, list=20%, signal=64%	WDR35/DYNC2H1/PPP1R12A/IFT80
HP_APLASIA_HYPOPLASIA_AFFECTING_THE_ANTERIOR_SEGMENT_OF_THE_EYE	HP_APLASIA_HYPOPLASIA_AFFECTING_THE_ANTERIOR_SEGMENT_OF_THE_EYE	HP_APLASIA_HYPOPLASIA_AFFECTING_THE_ANTERIOR_SEGMENT_OF_THE_EYE	76	0.471462	1.36007	0.0481728	1	1	1052	tags=20%, list=11%, signal=18%	SEM1/BUD23/NSD2/SLX4/ELP4/BRCA2/FANCL/FANCA/RPGRIP1L/ERCC4/FANCF/ERCC6/FANCI/BTRC/FANCM
HP_SUBMUCOUS_CLEFT_OF_SOFT_AND_HARD_PALATE	HP_SUBMUCOUS_CLEFT_OF_SOFT_AND_HARD_PALATE	HP_SUBMUCOUS_CLEFT_OF_SOFT_AND_HARD_PALATE	38	0.530611	1.36006	0.0759717	1	1	1429	tags=26%, list=15%, signal=22%	ESS2/RXYLT1/BICRA/HYLS1/LIG4/ZEB2/PPP2R5D/STAG2/ORC6/DGCR8
HP_GENERALIZED_DYSTONIA	HP_GENERALIZED_DYSTONIA	HP_GENERALIZED_DYSTONIA	7	0.717089	1.36002	0.157804	1	1	224	tags=14%, list=2%, signal=14%	TSPOAP1
GOBP_REGULATION_OF_HISTONE_H3_K36_METHYLATION	GOBP_REGULATION_OF_HISTONE_H3_K36_METHYLATION	GOBP_REGULATION_OF_HISTONE_H3_K36_METHYLATION	5	0.765377	1.35982	0.16782	1	1	37	tags=20%, list=0%, signal=20%	NSD3
GOBP_VESICLE_MEDIATED_TRANSPORT_TO_THE_PLASMA_MEMBRANE	GOBP_VESICLE_MEDIATED_TRANSPORT_TO_THE_PLASMA_MEMBRANE	GOBP_VESICLE_MEDIATED_TRANSPORT_TO_THE_PLASMA_MEMBRANE	99	0.452066	1.35967	0.044702	1	1	685	tags=10%, list=7%, signal=9%	RACK1/WASHC1/VPS26C/EIPR1/WASHC2C/VPS35L/ENTR1/NSF/AKAP5/PTPN23
HP_INCREASED_THETA_FREQUENCY_ACTIVITY_IN_EEG	HP_INCREASED_THETA_FREQUENCY_ACTIVITY_IN_EEG	HP_INCREASED_THETA_FREQUENCY_ACTIVITY_IN_EEG	3	0.822351	1.3596	0.149826	1	1	579	tags=33%, list=6%, signal=31%	DEPDC5
GOCC_CHROMOSOME_TELOMERIC_REPEAT_REGION	GOCC_CHROMOSOME_TELOMERIC_REPEAT_REGION	GOCC_CHROMOSOME_TELOMERIC_REPEAT_REGION	12	0.660514	1.35924	0.119454	1	1	534	tags=17%, list=6%, signal=16%	STN1/TEN1
GOBP_MEIOTIC_CHROMOSOME_SEGREGATION	GOBP_MEIOTIC_CHROMOSOME_SEGREGATION	GOBP_MEIOTIC_CHROMOSOME_SEGREGATION	40	0.524487	1.35899	0.077193	1	1	2695	tags=48%, list=28%, signal=34%	CENPX/MRE11/SGO2/SLX4/SMC2/ERCC4/CCNE2/SYCP2/FANCM/STAG3/MLH3/ZCWPW1/RAD21/PSMC3IP/RAD51C/REC8/ATM/CENPC/ACTR3
GOMF_3_5_DNA_HELICASE_ACTIVITY	GOMF_3_5_DNA_HELICASE_ACTIVITY	GOMF_3_5_DNA_HELICASE_ACTIVITY	11	0.670308	1.35861	0.131535	1	1	2059	tags=55%, list=21%, signal=43%	FBH1/FANCM/RECQL/ASCC3/HELQ/MCM5
GOBP_IMMUNOGLOBULIN_PRODUCTION	GOBP_IMMUNOGLOBULIN_PRODUCTION	GOBP_IMMUNOGLOBULIN_PRODUCTION	89	0.45556	1.35784	0.0530547	1	1	2370	tags=35%, list=25%, signal=26%	SHLD1/SHLD2/CGAS/NSD2/SHLD3/CYREN/FCRL3/LIG4/XCL1/TCF3/BCL6/PRKDC/THOC1/CD40LG/HLA-DRB1/PAXIP1/SASH3/MSH2/PMS2/STAT6/NBN/SAMHD1/BATF/FOXP3/SUPT6H/TRAF6/IGLV2-11/ATAD5/POLL/RIF1/CTNNBL1
GOBP_PROTEIN_LOCALIZATION_TO_NUCLEOPLASM	GOBP_PROTEIN_LOCALIZATION_TO_NUCLEOPLASM	GOBP_PROTEIN_LOCALIZATION_TO_NUCLEOPLASM	14	0.63906	1.35762	0.120482	1	1	11	tags=7%, list=0%, signal=7%	NOP53
GOBP_POSITIVE_REGULATION_OF_INTRINSIC_APOPTOTIC_SIGNALING_PATHWAY	GOBP_POSITIVE_REGULATION_OF_INTRINSIC_APOPTOTIC_SIGNALING_PATHWAY	GOBP_POSITIVE_REGULATION_OF_INTRINSIC_APOPTOTIC_SIGNALING_PATHWAY	39	0.526894	1.35756	0.0761062	1	1	231	tags=5%, list=2%, signal=5%	RACK1/FBH1
GOMF_GLUCOSIDASE_ACTIVITY	GOMF_GLUCOSIDASE_ACTIVITY	GOMF_GLUCOSIDASE_ACTIVITY	7	0.715686	1.35736	0.15952	1	1	1111	tags=29%, list=12%, signal=25%	PGGHG/GBA2
GOBP_NEGATIVE_REGULATION_OF_GLUCOSE_TRANSMEMBRANE_TRANSPORT	GOBP_NEGATIVE_REGULATION_OF_GLUCOSE_TRANSMEMBRANE_TRANSPORT	GOBP_NEGATIVE_REGULATION_OF_GLUCOSE_TRANSMEMBRANE_TRANSPORT	9	0.690315	1.35704	0.144558	1	1	52	tags=11%, list=1%, signal=11%	SELENOS
HP_DUODENAL_STENOSIS	HP_DUODENAL_STENOSIS	HP_DUODENAL_STENOSIS	15	0.634488	1.35689	0.114783	1	1	1052	tags=53%, list=11%, signal=48%	SLX4/BRCA2/FANCL/FANCA/ERCC4/FANCF/FANCI/FANCM
GOBP_HISTONE_H3_K4_DEMETHYLATION	GOBP_HISTONE_H3_K4_DEMETHYLATION	GOBP_HISTONE_H3_K4_DEMETHYLATION	7	0.71529	1.35661	0.15952	1	1	385	tags=29%, list=4%, signal=27%	RIOX2/RIOX1
GOBP_EPITHELIAL_FLUID_TRANSPORT	GOBP_EPITHELIAL_FLUID_TRANSPORT	GOBP_EPITHELIAL_FLUID_TRANSPORT	3	0.82032	1.35624	0.151568	1	1	902	tags=67%, list=9%, signal=60%	CSF2/AHCYL1
GOBP_POSITIVE_REGULATION_OF_IMMUNOGLOBULIN_PRODUCTION	GOBP_POSITIVE_REGULATION_OF_IMMUNOGLOBULIN_PRODUCTION	GOBP_POSITIVE_REGULATION_OF_IMMUNOGLOBULIN_PRODUCTION	36	0.534887	1.35599	0.0819964	1	1	322	tags=11%, list=3%, signal=11%	SHLD1/SHLD2/NSD2/SHLD3
GOBP_CEREBROSPINAL_FLUID_CIRCULATION	GOBP_CEREBROSPINAL_FLUID_CIRCULATION	GOBP_CEREBROSPINAL_FLUID_CIRCULATION	3	0.819703	1.35522	0.15331	1	1	396	tags=33%, list=4%, signal=32%	JHY
GOMF_PHOSPHATIDYLINOSITOL_PHOSPHATE_4_PHOSPHATASE_ACTIVITY	GOMF_PHOSPHATIDYLINOSITOL_PHOSPHATE_4_PHOSPHATASE_ACTIVITY	GOMF_PHOSPHATIDYLINOSITOL_PHOSPHATE_4_PHOSPHATASE_ACTIVITY	9	0.689298	1.35504	0.144558	1	1	1750	tags=56%, list=18%, signal=45%	PIP4P1/PIP4P2/SYNJ1/SACM1L/FIG4
HP_KNEE_CLONUS	HP_KNEE_CLONUS	HP_KNEE_CLONUS	3	0.819572	1.355	0.15331	1	1	1111	tags=67%, list=12%, signal=59%	SPART/GBA2
GOBP_POSITIVE_REGULATION_OF_PRODUCTION_OF_MOLECULAR_MEDIATOR_OF_IMMUNE_RESPONSE	GOBP_POSITIVE_REGULATION_OF_PRODUCTION_OF_MOLECULAR_MEDIATOR_OF_IMMUNE_RESPONSE	GOBP_POSITIVE_REGULATION_OF_PRODUCTION_OF_MOLECULAR_MEDIATOR_OF_IMMUNE_RESPONSE	77	0.468013	1.35493	0.0495868	1	1	2358	tags=36%, list=25%, signal=28%	SHLD1/SHLD2/NSD2/SHLD3/CLNK/PLCG2/LACC1/XCL1/CLEC7A/CD244/CD160/SLAMF1/PAXIP1/SASH3/DDX1/MSH2/MAVS/STAT6/DDX58/NLRP3/CD81/TRAF6/PTPN22/IL1R1/ATAD5/IL17A/BCL10/RIF1
HP_TETANY	HP_TETANY	HP_TETANY	8	0.705144	1.35478	0.156897	1	1	568	tags=25%, list=6%, signal=24%	UFD1/TBCE
GOCC_FANCM_MHF_COMPLEX	GOCC_FANCM_MHF_COMPLEX	GOCC_FANCM_MHF_COMPLEX	2	0.890671	1.354	0.1	1	1	1052	tags=100%, list=11%, signal=89%	CENPX/FANCM
HP_ABNORMAL_ESOPHAGUS_MORPHOLOGY	HP_ABNORMAL_ESOPHAGUS_MORPHOLOGY	HP_ABNORMAL_ESOPHAGUS_MORPHOLOGY	109	0.44308	1.35372	0.0413223	1	1	2090	tags=31%, list=22%, signal=25%	BUD23/STN1/CYBC1/ADA2/CARMIL2/TRAPPC11/SLX4/ATP7A/BRCA2/FANCL/FANCA/ERCC4/FANCF/APC/NOTCH1/FANCI/KIF3B/FANCM/STAT1/WDR35/ARHGAP31/DYNC2H1/F5/COG6/CTC1/BRAF/SPECC1L/SAMD9/PALB2/IFT80/PARN/RAD21/ATAD1/PLEC
HP_PREAXIAL_FOOT_POLYDACTYLY	HP_PREAXIAL_FOOT_POLYDACTYLY	HP_PREAXIAL_FOOT_POLYDACTYLY	8	0.704422	1.35339	0.158621	1	1	370	tags=25%, list=4%, signal=24%	NSD2/CPLANE1
GOMF_FILAMIN_BINDING	GOMF_FILAMIN_BINDING	GOMF_FILAMIN_BINDING	5	0.761573	1.35306	0.17128	1	1	1183	tags=40%, list=12%, signal=35%	RFLNB/FBLIM1
GOBP_IMMATURE_T_CELL_PROLIFERATION	GOBP_IMMATURE_T_CELL_PROLIFERATION	GOBP_IMMATURE_T_CELL_PROLIFERATION	3	0.818351	1.35298	0.15331	1	1	156	tags=33%, list=2%, signal=33%	TMEM131L
GOBP_REGULATION_OF_IMMATURE_T_CELL_PROLIFERATION	GOBP_REGULATION_OF_IMMATURE_T_CELL_PROLIFERATION	GOBP_REGULATION_OF_IMMATURE_T_CELL_PROLIFERATION	3	0.818351	1.35298	0.15331	1	1	156	tags=33%, list=2%, signal=33%	TMEM131L
GOBP_CILIUM_ORGANIZATION	GOBP_CILIUM_ORGANIZATION	GOBP_CILIUM_ORGANIZATION	190	0.416464	1.35252	0.0163744	1	1	2879	tags=42%, list=30%, signal=30%	CCDC32/CFAP298/TOGARAM1/TMEM250/ENTR1/CPLANE1/JHY/CEP97/MAK/KIF27/PTPN23/HYLS1/CEP126/RPGRIP1L/CENPJ/BBS7/CEP162/CLUAP1/NOTCH1/WDR19/CEP70/CEP250/TCHP/TBC1D13/KIF3B/IFT74/KIFAP3/TBC1D10B/C2CD3/FAM161B/MAP4/KIAA0586/IFT88/FAM161A/WDR35/MPHOSPH9/TTC21B/POC1B/DYNC2H1/SDCCAG8/PCNT/CEP290/RTTN/GBF1/CCDC88A/BBS12/BBS4/IQCG/TBC1D32/BBS9/BBIP1/IQCB1/TBC1D19/RPGR/IFT80/ARL3/RAB8B/WDPCP/TBC1D2B/CEP83/HDAC6…
GOBP_NEGATIVE_REGULATION_OF_ENDOPLASMIC_RETICULUM_STRESS_INDUCED_INTRINSIC_APOPTOTIC_SIGNALING_PATHWAY	GOBP_NEGATIVE_REGULATION_OF_ENDOPLASMIC_RETICULUM_STRESS_INDUCED_INTRINSIC_APOPTOTIC_SIGNALING_PATHWAY	GOBP_NEGATIVE_REGULATION_OF_ENDOPLASMIC_RETICULUM_STRESS_INDUCED_INTRINSIC_APOPTOTIC_SIGNALING_PATHWAY	13	0.649556	1.35228	0.116838	1	1	1427	tags=31%, list=15%, signal=26%	SELENOS/BCL2L1/HYOU1/HSPA1A
HP_ABNORMALITY_OF_NEUTROPHIL_PHYSIOLOGY	HP_ABNORMALITY_OF_NEUTROPHIL_PHYSIOLOGY	HP_ABNORMALITY_OF_NEUTROPHIL_PHYSIOLOGY	12	0.656871	1.35174	0.129693	1	1	315	tags=17%, list=3%, signal=16%	CYBC1/EFL1
GOBP_REGULATION_OF_AUTOPHAGY_OF_MITOCHONDRION_IN_RESPONSE_TO_MITOCHONDRIAL_DEPOLARIZATION	GOBP_REGULATION_OF_AUTOPHAGY_OF_MITOCHONDRION_IN_RESPONSE_TO_MITOCHONDRIAL_DEPOLARIZATION	GOBP_REGULATION_OF_AUTOPHAGY_OF_MITOCHONDRION_IN_RESPONSE_TO_MITOCHONDRIAL_DEPOLARIZATION	11	0.666843	1.35159	0.133221	1	1	10	tags=9%, list=0%, signal=9%	ATP5IF1
HP_ALACRIMA	HP_ALACRIMA	HP_ALACRIMA	7	0.712471	1.35126	0.161235	1	1	619	tags=29%, list=6%, signal=27%	ELP1/TRAPPC11
HP_MODERATELY_SHORT_STATURE	HP_MODERATELY_SHORT_STATURE	HP_MODERATELY_SHORT_STATURE	4	0.784583	1.35089	0.182131	1	1	304	tags=25%, list=3%, signal=24%	SELENOI
GOBP_POSITIVE_REGULATION_OF_GASTRULATION	GOBP_POSITIVE_REGULATION_OF_GASTRULATION	GOBP_POSITIVE_REGULATION_OF_GASTRULATION	1	1	1.35063	0.000233427	0.0597211	0.0597211	1	tags=100%, list=0%, signal=100%	RACK1
GOBP_REGULATION_OF_NATURAL_KILLER_CELL_MEDIATED_IMMUNE_RESPONSE_TO_TUMOR_CELL	GOBP_REGULATION_OF_NATURAL_KILLER_CELL_MEDIATED_IMMUNE_RESPONSE_TO_TUMOR_CELL	GOBP_REGULATION_OF_NATURAL_KILLER_CELL_MEDIATED_IMMUNE_RESPONSE_TO_TUMOR_CELL	5	0.759667	1.34968	0.17128	1	1	1061	tags=60%, list=11%, signal=53%	CRTAM/HAVCR2/CD160
GOBP_NEGATIVE_REGULATION_OF_CELLULAR_MACROMOLECULE_BIOSYNTHETIC_PROCESS	GOBP_NEGATIVE_REGULATION_OF_CELLULAR_MACROMOLECULE_BIOSYNTHETIC_PROCESS	GOBP_NEGATIVE_REGULATION_OF_CELLULAR_MACROMOLECULE_BIOSYNTHETIC_PROCESS	183	0.415445	1.34941	0.0279989	1	1	2005	tags=23%, list=21%, signal=19%	RACK1/SELENOS/TUT4/TUT7/STN1/TENT4B/CNOT9/FBH1/TENT4A/RIDA/TEN1/DND1/DCP1B/BRCA2/FTO/ERCC4/EXOSC9/XRN1/DCPS/METTL14/BCL6/UPF1/ENC1/METTL3/RAD17/DCP2/EXOSC5/PAN2/NAT10/ATR/GIGYF2/EXOSC7/CPEB4/GZMB/CTC1/SMARCAL1/DHFR/ROCK2/JAK3/PARN/INPP5E/GSK3A/BTG2
GOBP_REGULATION_OF_PRESYNAPTIC_CYTOSOLIC_CALCIUM_ION_CONCENTRATION	GOBP_REGULATION_OF_PRESYNAPTIC_CYTOSOLIC_CALCIUM_ION_CONCENTRATION	GOBP_REGULATION_OF_PRESYNAPTIC_CYTOSOLIC_CALCIUM_ION_CONCENTRATION	3	0.816128	1.34931	0.15331	1	1	224	tags=33%, list=2%, signal=33%	TSPOAP1
GOBP_MEMBRANE_TO_MEMBRANE_DOCKING	GOBP_MEMBRANE_TO_MEMBRANE_DOCKING	GOBP_MEMBRANE_TO_MEMBRANE_DOCKING	3	0.816116	1.34929	0.15331	1	1	549	tags=33%, list=6%, signal=31%	VCAM1
GOBP_REGULATION_OF_DNA_METABOLIC_PROCESS	GOBP_REGULATION_OF_DNA_METABOLIC_PROCESS	GOBP_REGULATION_OF_DNA_METABOLIC_PROCESS	271	0.405065	1.34902	0.0127049	1	1	2856	tags=37%, list=30%, signal=27%	STN1/TENT4B/BABAM2/ABRAXAS1/SHLD1/SHLD2/MRE11/MRNIP/CGAS/FBH1/NSD2/SHLD3/CYREN/HDGFL2/TEN1/SLX4/UBE2V1/OGG1/SMARCAD1/ERCC4/RFC4/TRRAP/FIGNL1/ERCC6/PARP4/XRN1/HELB/AKT1/INO80B/BCL6/WDR70/DTX3L/UPF1/ACTR8/RAD52/PRKDC/SPIDR/PARP9/DCP2/THOC1/ACTL6A/NAT10/ATR/DDX11/PAXIP1/GZMA/MPV17/MSH2/UIMC1/ZNF91/PRIM2/CTC1/MMS19/STAT6/XRCC1/ING4/NBN/MBTD1/SETMAR/KMT2A/GINS4/ZCWPW1/SLF2/SMG1/FOXP3/PARN/SUPT6H/DMAP1…
GOMF_BETA_2_ADRENERGIC_RECEPTOR_BINDING	GOMF_BETA_2_ADRENERGIC_RECEPTOR_BINDING	GOMF_BETA_2_ADRENERGIC_RECEPTOR_BINDING	4	0.783471	1.34897	0.182131	1	1	1223	tags=50%, list=13%, signal=44%	AKAP5/NEDD4
HP_THYROID_AGENESIS	HP_THYROID_AGENESIS	HP_THYROID_AGENESIS	2	0.887186	1.34871	0.109091	1	1	557	tags=50%, list=6%, signal=47%	TSHR
GOMF_INTRACILIARY_TRANSPORT_PARTICLE_B_BINDING	GOMF_INTRACILIARY_TRANSPORT_PARTICLE_B_BINDING	GOMF_INTRACILIARY_TRANSPORT_PARTICLE_B_BINDING	2	0.885881	1.34672	0.110909	1	1	1098	tags=100%, list=11%, signal=89%	KIF3B/KIFAP3
GOBP_GRANULOCYTE_MACROPHAGE_COLONY_STIMULATING_FACTOR_PRODUCTION	GOBP_GRANULOCYTE_MACROPHAGE_COLONY_STIMULATING_FACTOR_PRODUCTION	GOBP_GRANULOCYTE_MACROPHAGE_COLONY_STIMULATING_FACTOR_PRODUCTION	5	0.757929	1.34659	0.17474	1	1	1923	tags=80%, list=20%, signal=64%	CD84/RASGRP1/DDX58/IL23R
HP_TRICUSPID_ATRESIA	HP_TRICUSPID_ATRESIA	HP_TRICUSPID_ATRESIA	6	0.735411	1.34649	0.181661	1	1	60	tags=17%, list=1%, signal=17%	UFD1
GOBP_BENZENE_CONTAINING_COMPOUND_METABOLIC_PROCESS	GOBP_BENZENE_CONTAINING_COMPOUND_METABOLIC_PROCESS	GOBP_BENZENE_CONTAINING_COMPOUND_METABOLIC_PROCESS	8	0.700759	1.34635	0.163793	1	1	795	tags=25%, list=8%, signal=23%	KYAT3/GSTM2
HP_APLASIA_HYPOPLASIA_OF_THE_UVULA	HP_APLASIA_HYPOPLASIA_OF_THE_UVULA	HP_APLASIA_HYPOPLASIA_OF_THE_UVULA	16	0.621982	1.34587	0.123478	1	1	3015	tags=81%, list=31%, signal=56%	SLX4/BRCA2/FANCL/FANCA/ERCC4/FANCF/FANCI/FANCM/WDR35/PALB2/RAD51C/UBE2T/FANCD2
HP_ABNORMAL_ILEUM_MORPHOLOGY	HP_ABNORMAL_ILEUM_MORPHOLOGY	HP_ABNORMAL_ILEUM_MORPHOLOGY	36	0.530855	1.34577	0.0909091	1	1	3015	tags=61%, list=31%, signal=42%	SLX4/SYP/BRCA2/FANCL/FANCA/ERCC4/MED12/ARHGEF6/FANCF/FANCI/FANCM/ACSL4/DLG3/HCFC1/PPP1R12A/PALB2/RAD51C/CARD8/RPS6KA3/UBE2T/TNFAIP3/FANCD2
HP_GRAY_MATTER_HETEROTOPIA	HP_GRAY_MATTER_HETEROTOPIA	HP_GRAY_MATTER_HETEROTOPIA	67	0.473796	1.34537	0.0692568	1	1	1822	tags=39%, list=19%, signal=32%	VPS35L/HYLS1/ALG11/GPSM2/CENPJ/KANSL1/ZEB2/MED12/ZMIZ1/MCPH1/AKT1/COPB2/C2CD3/CDK5RAP2/CEP152/NCAPD3/RTTN/KIF2A/METTL5/PPP1R12A/INTS8/TUBG1/ZNF292/PMS2/PEX1/ERMARD
GOMF_CATALYTIC_ACTIVITY_ACTING_ON_DNA	GOMF_CATALYTIC_ACTIVITY_ACTING_ON_DNA	GOMF_CATALYTIC_ACTIVITY_ACTING_ON_DNA	159	0.421973	1.34468	0.0362656	1	1	2868	tags=41%, list=30%, signal=29%	TENT4B/MRE11/FBH1/TEFM/LIG4/OGG1/SMARCAD1/POLD3/FTO/ERCC4/RFC4/SMARCA2/MCM8/N6AMT1/POLD1/CHD8/ERCC6/SETX/HELB/FANCM/POLI/NTHL1/HLTF/UPF1/DFFB/RECQL/MCM3/RAD17/RFC1/TTF2/DICER1/METTL4/DCLRE1C/DDX11/RAD51D/TEP1/DDX1/MSH2/THAP9/SMARCAL1/XRCC1/CDK7/SETMAR/ASCC3/HELQ/TDP1/MCM5/APEX2/ATAD5/XRCC5/EXO5/POLL/RAD51C/PRIMPOL/RFC3/POLK/ERCC2/POLE/POLH/LIG1/LIG3/DNASE1/CHD4/SMC3/BPTF
GOCC_EKC_KEOPS_COMPLEX	GOCC_EKC_KEOPS_COMPLEX	GOCC_EKC_KEOPS_COMPLEX	4	0.780975	1.34467	0.183849	1	1	210	tags=25%, list=2%, signal=24%	GON7
HP_ABNORMAL_SOFT_PALATE_MORPHOLOGY	HP_ABNORMAL_SOFT_PALATE_MORPHOLOGY	HP_ABNORMAL_SOFT_PALATE_MORPHOLOGY	115	0.43713	1.34464	0.0433333	1	1	1429	tags=23%, list=15%, signal=19%	ADA2/ESS2/SELENOI/RXYLT1/BICRA/TBCE/SLX4/HYLS1/TTN/BRCA2/MYLPF/FANCL/FTO/FANCA/ERCC4/POLR3A/ZEB2/FANCF/FANCI/FANCM/STAG2/DLG3/RLIM/ORC6/WDR35/DGCR8
GOBP_PROTEIN_NEDDYLATION	GOBP_PROTEIN_NEDDYLATION	GOBP_PROTEIN_NEDDYLATION	15	0.628737	1.34459	0.125217	1	1	17	tags=7%, list=0%, signal=7%	COPS9
HP_RELATIVE_MACROCEPHALY	HP_RELATIVE_MACROCEPHALY	HP_RELATIVE_MACROCEPHALY	57	0.487547	1.34455	0.0773196	1	1	2868	tags=47%, list=30%, signal=33%	CCDC32/VPS35L/TENT5A/PTPN23/LZTR1/POLR3A/ZMIZ1/APC/PLAG1/RLIM/CUL4B/TRIP11/ACTL6A/ITCH/BRAF/TRAPPC4/UBR7/HUWE1/NF1/MED13/TRIP12/MAPK8IP3/POLE/PSMD12/MADD/HTT/BPTF
HP_IMMOTILE_CILIA	HP_IMMOTILE_CILIA	HP_IMMOTILE_CILIA	2	0.884321	1.34435	0.110909	1	1	109	tags=50%, list=1%, signal=49%	CFAP298
HP_PULMONARY_ARTERY_ATRESIA	HP_PULMONARY_ARTERY_ATRESIA	HP_PULMONARY_ARTERY_ATRESIA	11	0.663011	1.34382	0.139966	1	1	1429	tags=36%, list=15%, signal=31%	ESS2/NOTCH1/ARHGAP31/DGCR8
GOBP_REGULATION_OF_CHROMOSOME_CONDENSATION	GOBP_REGULATION_OF_CHROMOSOME_CONDENSATION	GOBP_REGULATION_OF_CHROMOSOME_CONDENSATION	8	0.699417	1.34377	0.167241	1	1	1260	tags=38%, list=13%, signal=33%	SMC2/MCPH1/NCAPD2
GOBP_3_UTR_MEDIATED_MRNA_STABILIZATION	GOBP_3_UTR_MEDIATED_MRNA_STABILIZATION	GOBP_3_UTR_MEDIATED_MRNA_STABILIZATION	14	0.632517	1.34372	0.125645	1	1	289	tags=14%, list=3%, signal=14%	TENT4B/TENT4A
HP_ANAL_ATRESIA	HP_ANAL_ATRESIA	HP_ANAL_ATRESIA	66	0.475813	1.34372	0.0719178	1	1	2104	tags=38%, list=22%, signal=30%	UFD1/CCNQ/WASHC5/SLX4/PIGN/BRCA2/FANCL/FANCA/ERCC4/MED12/FANCF/FANCI/FANCM/EXTL3/TNFRSF13B/WDR35/DYNC2H1/RREB1/SPECC1L/NBN/PALB2/HCCS/IFT80/CD81/SIN3A
GOBP_NEGATIVE_REGULATION_OF_ACUTE_INFLAMMATORY_RESPONSE_TO_ANTIGENIC_STIMULUS	GOBP_NEGATIVE_REGULATION_OF_ACUTE_INFLAMMATORY_RESPONSE_TO_ANTIGENIC_STIMULUS	GOBP_NEGATIVE_REGULATION_OF_ACUTE_INFLAMMATORY_RESPONSE_TO_ANTIGENIC_STIMULUS	1	0.99469	1.34346	0.0211767	1	1	52	tags=100%, list=1%, signal=99%	SELENOS
GOBP_REGULATION_OF_RESPONSE_TO_REACTIVE_OXYGEN_SPECIES	GOBP_REGULATION_OF_RESPONSE_TO_REACTIVE_OXYGEN_SPECIES	GOBP_REGULATION_OF_RESPONSE_TO_REACTIVE_OXYGEN_SPECIES	17	0.610482	1.34337	0.11704	1	1	1	tags=6%, list=0%, signal=6%	RACK1
HP_DOUBLE_AORTIC_ARCH	HP_DOUBLE_AORTIC_ARCH	HP_DOUBLE_AORTIC_ARCH	3	0.812411	1.34316	0.163763	1	1	1429	tags=67%, list=15%, signal=57%	ESS2/DGCR8
HP_RIGHT_AORTIC_ARCH_WITH_MIRROR_IMAGE_BRANCHING	HP_RIGHT_AORTIC_ARCH_WITH_MIRROR_IMAGE_BRANCHING	HP_RIGHT_AORTIC_ARCH_WITH_MIRROR_IMAGE_BRANCHING	3	0.812411	1.34316	0.163763	1	1	1429	tags=67%, list=15%, signal=57%	ESS2/DGCR8
HP_UNILATERAL_PRIMARY_PULMONARY_DYSGENESIS	HP_UNILATERAL_PRIMARY_PULMONARY_DYSGENESIS	HP_UNILATERAL_PRIMARY_PULMONARY_DYSGENESIS	3	0.812411	1.34316	0.163763	1	1	1429	tags=67%, list=15%, signal=57%	ESS2/DGCR8
HP_PERIVENTRICULAR_WHITE_MATTER_HYPERINTENSITIES	HP_PERIVENTRICULAR_WHITE_MATTER_HYPERINTENSITIES	HP_PERIVENTRICULAR_WHITE_MATTER_HYPERINTENSITIES	11	0.662673	1.34313	0.141653	1	1	551	tags=18%, list=6%, signal=17%	SELENOI/STRADA
GOBP_RRNA_BASE_METHYLATION	GOBP_RRNA_BASE_METHYLATION	GOBP_RRNA_BASE_METHYLATION	6	0.733547	1.34308	0.183391	1	1	55	tags=17%, list=1%, signal=17%	BUD23
GOMF_VOLTAGE_GATED_POTASSIUM_CHANNEL_ACTIVITY	GOMF_VOLTAGE_GATED_POTASSIUM_CHANNEL_ACTIVITY	GOMF_VOLTAGE_GATED_POTASSIUM_CHANNEL_ACTIVITY	5	0.755726	1.34268	0.178201	1	1	516	tags=20%, list=5%, signal=19%	KCNC1
GOBP_RESPONSE_TO_NITRIC_OXIDE	GOBP_RESPONSE_TO_NITRIC_OXIDE	GOBP_RESPONSE_TO_NITRIC_OXIDE	12	0.652461	1.34267	0.133106	1	1	42	tags=8%, list=0%, signal=8%	ATP5F1A
GOBP_MEMBRANOUS_SEPTUM_MORPHOGENESIS	GOBP_MEMBRANOUS_SEPTUM_MORPHOGENESIS	GOBP_MEMBRANOUS_SEPTUM_MORPHOGENESIS	2	0.883159	1.34258	0.110909	1	1	295	tags=50%, list=3%, signal=48%	NSD2
GOBP_REGULATION_OF_NUCLEAR_TRANSCRIBED_MRNA_CATABOLIC_PROCESS_DEADENYLATION_DEPENDENT_DECAY	GOBP_REGULATION_OF_NUCLEAR_TRANSCRIBED_MRNA_CATABOLIC_PROCESS_DEADENYLATION_DEPENDENT_DECAY	GOBP_REGULATION_OF_NUCLEAR_TRANSCRIBED_MRNA_CATABOLIC_PROCESS_DEADENYLATION_DEPENDENT_DECAY	21	0.590029	1.3424	0.102431	1	1	289	tags=10%, list=3%, signal=9%	TENT4B/TENT4A
GOCC_PERICILIARY_MEMBRANE_COMPARTMENT	GOCC_PERICILIARY_MEMBRANE_COMPARTMENT	GOCC_PERICILIARY_MEMBRANE_COMPARTMENT	3	0.811655	1.34191	0.163763	1	1	1098	tags=67%, list=11%, signal=59%	WHRN/KIFAP3
HP_ABNORMAL_PLATELET_VOLUME	HP_ABNORMAL_PLATELET_VOLUME	HP_ABNORMAL_PLATELET_VOLUME	11	0.66192	1.34161	0.143339	1	1	6	tags=9%, list=0%, signal=9%	FYB1
GOBP_REGULATION_OF_RESPONSE_TO_BIOTIC_STIMULUS	GOBP_REGULATION_OF_RESPONSE_TO_BIOTIC_STIMULUS	GOBP_REGULATION_OF_RESPONSE_TO_BIOTIC_STIMULUS	213	0.409687	1.34075	0.0185826	1	1	2287	tags=34%, list=24%, signal=26%	SELENOK/NOP53/UFD1/CGAS/TOMM70/CLNK/PLCG2/CRTAM/KLRC4/NOD1/KLRC1/KLRC2/HAVCR2/GBP5/PTPN6/TRIM5/KLRK1/POLR3B/TRIM21/IL15/APOBEC3G/CLEC7A/KLRD1/TIRAP/OAS1/DDX60/CD160/DTX3L/AIM2/TBK1/TRIM38/STAT1/FBXO38/ZBP1/PRKDC/EMILIN2/METTL3/TRAFD1/TXK/PARP9/PARP14/ITCH/AP1G1/XIAP/IRF3/MICB/HLA-DRB1/PYHIN1/NLRC3/MAVS/NCR3/RIOK3/RASGRP1/SLAMF6/DDX58/SAMHD1/IL23R/DHX58/FOXP3/ZCCHC3/TRIM56/IKBKE/TRAF6/LRSAM1/SIN3A…
GOBP_GERM_CELL_DEVELOPMENT	GOBP_GERM_CELL_DEVELOPMENT	GOBP_GERM_CELL_DEVELOPMENT	99	0.445726	1.3406	0.0513245	1	1	1041	tags=14%, list=11%, signal=13%	SELENOF/TUT4/TUT7/MARF1/NECTIN3/WASHC5/CCDC136/DND1/SMAD5/BRCA2/PRDM1/SMARCA2/BCL2L1/AKT1
GOBP_SODIUM_ION_IMPORT_ACROSS_PLASMA_MEMBRANE	GOBP_SODIUM_ION_IMPORT_ACROSS_PLASMA_MEMBRANE	GOBP_SODIUM_ION_IMPORT_ACROSS_PLASMA_MEMBRANE	5	0.75423	1.34002	0.183391	1	1	1145	tags=40%, list=12%, signal=35%	SLC9A3/SLC9A9
GOBP_REGULATION_OF_LEUKOCYTE_MEDIATED_CYTOTOXICITY	GOBP_REGULATION_OF_LEUKOCYTE_MEDIATED_CYTOTOXICITY	GOBP_REGULATION_OF_LEUKOCYTE_MEDIATED_CYTOTOXICITY	47	0.501028	1.33986	0.0826162	1	1	1923	tags=38%, list=20%, signal=31%	CRTAM/KLRC4/KLRC1/KLRC2/HAVCR2/STAP1/KLRK1/XCL1/KLRD1/STX7/CD160/P2RX7/AP1G1/HLA-DRB1/NCR3/RASGRP1/SLAMF6/IL23R
GOBP_POSITIVE_REGULATION_OF_BLOOD_VESSEL_ENDOTHELIAL_CELL_MIGRATION	GOBP_POSITIVE_REGULATION_OF_BLOOD_VESSEL_ENDOTHELIAL_CELL_MIGRATION	GOBP_POSITIVE_REGULATION_OF_BLOOD_VESSEL_ENDOTHELIAL_CELL_MIGRATION	31	0.544174	1.33976	0.105448	1	1	42	tags=6%, list=0%, signal=6%	ATP5F1B/ATP5F1A
GOCC_REPLICATION_FORK	GOCC_REPLICATION_FORK	GOCC_REPLICATION_FORK	46	0.502016	1.33942	0.0821918	1	1	2352	tags=43%, list=24%, signal=33%	RTF2/MRE11/ETAA1/PRIM1/SMARCAD1/POLD3/RFC4/POLD1/BCL6/MCM3/RFC1/RAD51D/PRIM2/SMARCAL1/NBN/DMAP1/RAD18/RAD51C/PRIMPOL/RFC3
GOBP_MITOCHONDRIAL_FUSION	GOBP_MITOCHONDRIAL_FUSION	GOBP_MITOCHONDRIAL_FUSION	21	0.588669	1.33931	0.107639	1	1	275	tags=10%, list=3%, signal=9%	MIGA1/MIGA2
GOBP_NADH_DEHYDROGENASE_COMPLEX_ASSEMBLY	GOBP_NADH_DEHYDROGENASE_COMPLEX_ASSEMBLY	GOBP_NADH_DEHYDROGENASE_COMPLEX_ASSEMBLY	49	0.499109	1.33923	0.0766551	1	1	2468	tags=31%, list=26%, signal=23%	DMAC1/DMAC2/NDUFAF8/MT-ND6/TMEM186/NDUFC1/NDUFS2/BCS1L/NDUFB3/COA1/NDUFS1/FOXRED1/NDUFAF1/NDUFA12/MT-ND1
GOBP_PROTEIN_LOCALIZATION_TO_ENDOSOME	GOBP_PROTEIN_LOCALIZATION_TO_ENDOSOME	GOBP_PROTEIN_LOCALIZATION_TO_ENDOSOME	18	0.605627	1.33921	0.108808	1	1	1284	tags=28%, list=13%, signal=24%	WASHC2A/WASHC2C/AKAP11/DTX3L/MICALL1
HP_SHORTENING_OF_ALL_DISTAL_PHALANGES_OF_THE_FINGERS	HP_SHORTENING_OF_ALL_DISTAL_PHALANGES_OF_THE_FINGERS	HP_SHORTENING_OF_ALL_DISTAL_PHALANGES_OF_THE_FINGERS	23	0.575931	1.33793	0.106087	1	1	1379	tags=35%, list=14%, signal=30%	VPS35L/SYP/PHF6/MED12/ARHGEF6/ACSL4/DLG3/HCFC1
GOCC_DERLIN_1_RETROTRANSLOCATION_COMPLEX	GOCC_DERLIN_1_RETROTRANSLOCATION_COMPLEX	GOCC_DERLIN_1_RETROTRANSLOCATION_COMPLEX	7	0.70529	1.33764	0.171527	1	1	52	tags=14%, list=1%, signal=14%	SELENOS
HP_UPPER_LIMB_UNDERGROWTH	HP_UPPER_LIMB_UNDERGROWTH	HP_UPPER_LIMB_UNDERGROWTH	45	0.503648	1.33756	0.0798611	1	1	1515	tags=36%, list=16%, signal=30%	CCNQ/VPS35L/SLX4/HYLS1/BRCA2/FANCL/FANCA/ERCC4/FANCF/APC/FANCI/EXOC6B/FANCM/TRIP11/DYNC2H1/ATR
GOBP_NEGATIVE_REGULATION_OF_DNA_DAMAGE_CHECKPOINT	GOBP_NEGATIVE_REGULATION_OF_DNA_DAMAGE_CHECKPOINT	GOBP_NEGATIVE_REGULATION_OF_DNA_DAMAGE_CHECKPOINT	4	0.77665	1.33723	0.195876	1	1	1375	tags=75%, list=14%, signal=64%	DDX39B/THOC5/THOC1
GOBP_CELLULAR_RESPONSE_TO_EXOGENOUS_DSRNA	GOBP_CELLULAR_RESPONSE_TO_EXOGENOUS_DSRNA	GOBP_CELLULAR_RESPONSE_TO_EXOGENOUS_DSRNA	12	0.649519	1.33662	0.138225	1	1	2245	tags=50%, list=23%, signal=38%	CGAS/IRF3/MAVS/DDX58/ZCCHC3/IFIH1
HP_PAINLESS_FRACTURES_DUE_TO_INJURY	HP_PAINLESS_FRACTURES_DUE_TO_INJURY	HP_PAINLESS_FRACTURES_DUE_TO_INJURY	3	0.808231	1.33625	0.170732	1	1	141	tags=33%, list=1%, signal=33%	RETREG1
GOBP_NEGATIVE_REGULATION_OF_T_HELPER_1_TYPE_IMMUNE_RESPONSE	GOBP_NEGATIVE_REGULATION_OF_T_HELPER_1_TYPE_IMMUNE_RESPONSE	GOBP_NEGATIVE_REGULATION_OF_T_HELPER_1_TYPE_IMMUNE_RESPONSE	4	0.775844	1.33584	0.197595	1	1	1886	tags=75%, list=20%, signal=60%	HAVCR2/XCL1/JAK3
HP_MULTIPLE_SUTURE_CRANIOSYNOSTOSIS	HP_MULTIPLE_SUTURE_CRANIOSYNOSTOSIS	HP_MULTIPLE_SUTURE_CRANIOSYNOSTOSIS	6	0.729578	1.33582	0.198962	1	1	60	tags=17%, list=1%, signal=17%	UFD1
HP_DECREASED_NASAL_NITRIC_OXIDE	HP_DECREASED_NASAL_NITRIC_OXIDE	HP_DECREASED_NASAL_NITRIC_OXIDE	1	0.988756	1.33544	0.0419501	1	1	109	tags=100%, list=1%, signal=99%	CFAP298
HP_APLASIA_HYPOPLASIA_INVOLVING_FOREARM_BONES	HP_APLASIA_HYPOPLASIA_INVOLVING_FOREARM_BONES	HP_APLASIA_HYPOPLASIA_INVOLVING_FOREARM_BONES	43	0.508529	1.33543	0.0769231	1	1	1515	tags=35%, list=16%, signal=30%	CCNQ/VPS35L/SLX4/BRCA2/FANCL/FANCA/ERCC4/FANCF/APC/FANCI/EXOC6B/FANCM/TRIP11/DYNC2H1/ATR
GOBP_CEREBELLAR_PURKINJE_CELL_LAYER_DEVELOPMENT	GOBP_CEREBELLAR_PURKINJE_CELL_LAYER_DEVELOPMENT	GOBP_CEREBELLAR_PURKINJE_CELL_LAYER_DEVELOPMENT	14	0.628537	1.33526	0.130809	1	1	1432	tags=36%, list=15%, signal=30%	WHRN/COQ8B/ATP7A/ARCN1/TTC21B
GOMF_CARBOHYDRATE_CATION_SYMPORTER_ACTIVITY	GOMF_CARBOHYDRATE_CATION_SYMPORTER_ACTIVITY	GOMF_CARBOHYDRATE_CATION_SYMPORTER_ACTIVITY	3	0.807565	1.33515	0.170732	1	1	1437	tags=67%, list=15%, signal=57%	SLC17A5/SLC5A3
HP_THIN_BONY_CORTEX	HP_THIN_BONY_CORTEX	HP_THIN_BONY_CORTEX	5	0.751417	1.33502	0.190311	1	1	1041	tags=40%, list=11%, signal=36%	TENT5A/AKT1
GOBP_FEMALE_GAMETE_GENERATION	GOBP_FEMALE_GAMETE_GENERATION	GOBP_FEMALE_GAMETE_GENERATION	52	0.495117	1.33496	0.0850694	1	1	922	tags=15%, list=10%, signal=14%	TUT4/TUT7/MARF1/WASHC5/BRCA2/MCM8/ZMIZ1/SYCP2
GOBP_PYRIMIDINE_DEOXYRIBONUCLEOSIDE_METABOLIC_PROCESS	GOBP_PYRIMIDINE_DEOXYRIBONUCLEOSIDE_METABOLIC_PROCESS	GOBP_PYRIMIDINE_DEOXYRIBONUCLEOSIDE_METABOLIC_PROCESS	4	0.775128	1.33461	0.199313	1	1	376	tags=25%, list=4%, signal=24%	DHFR2
HP_ABNORMALITY_OF_VITAMIN_E_METABOLISM	HP_ABNORMALITY_OF_VITAMIN_E_METABOLISM	HP_ABNORMALITY_OF_VITAMIN_E_METABOLISM	6	0.728864	1.33451	0.198962	1	1	315	tags=17%, list=3%, signal=16%	EFL1
HP_OVERHANGING_NASAL_TIP	HP_OVERHANGING_NASAL_TIP	HP_OVERHANGING_NASAL_TIP	4	0.775047	1.33447	0.199313	1	1	2164	tags=100%, list=23%, signal=78%	METTL5/PRKACA/COG4/ATN1
GOBP_DNA_REPLICATION	GOBP_DNA_REPLICATION	GOBP_DNA_REPLICATION	197	0.408787	1.33421	0.0184367	1	1	2863	tags=40%, list=30%, signal=29%	RTF2/STN1/CENPX/MRE11/FBH1/ETAA1/SLX4/PRIM1/TEFM/LIG4/POLD3/BRCA2/NOC3L/RFC4/CCNE2/MCM8/POLD1/ORC5/HELB/FANCM/POLI/INO80B/BOD1L1/BCL6/SDE2/UPF1/ACTR8/ORC2/RECQL/MCM3/RAD17/THOC1/RFC1/ORC6/ACTL6A/FAM111A/ATR/ORC3/METTL4/DDX11/CCDC88A/WIZ/PRIM2/CTC1/SUPT16H/ZBTB38/SMARCAL1/ING4/NBN/SETMAR/SAMHD1/GINS4/DDX23/MCM5/CDAN1/SIN3A/BRPF3/ATAD5/POLL/PRIMPOL/RFC3/RPAIN/POLK/GMNN/KIN/POLE/NPM2/KAT7/WDHD1/POLH…
GOBP_INFLAMMASOME_COMPLEX_ASSEMBLY	GOBP_INFLAMMASOME_COMPLEX_ASSEMBLY	GOBP_INFLAMMASOME_COMPLEX_ASSEMBLY	13	0.640846	1.33415	0.134021	1	1	2490	tags=62%, list=26%, signal=46%	STMP1/PLCG2/GBP5/AIM2/NLRC3/NLRP3/CARD8/ATAT1
GOBP_RNA_CATABOLIC_PROCESS	GOBP_RNA_CATABOLIC_PROCESS	GOBP_RNA_CATABOLIC_PROCESS	214	0.406751	1.33389	0.0191413	1	1	1686	tags=18%, list=18%, signal=15%	TENT5C/TRIR/TUT4/NBDY/TUT7/TENT4B/MTREX/TENT2/TENT4A/TENT5A/RIDA/DND1/DCP1B/FTO/OAS2/EXOSC9/TIRAP/XRN1/DCPS/RNASEL/AKT1/SLFN13/METTL14/HSPA1B/UPF1/NBAS/METTL3/TTC5/DCP2/ZSWIM8/EXOSC5/HSPA1A/PAN2/DICER1/GIGYF2/EXOSC7/PRR5L/TTC37/EXOSC1
GOCC_TRAPP_COMPLEX	GOCC_TRAPP_COMPLEX	GOCC_TRAPP_COMPLEX	14	0.627627	1.33333	0.130809	1	1	1915	tags=36%, list=20%, signal=29%	TRAPPC2B/TRAPPC11/TRAPPC6B/TRAPPC4/TRAPPC13
HP_RECURRENT_ABSCESS_FORMATION	HP_RECURRENT_ABSCESS_FORMATION	HP_RECURRENT_ABSCESS_FORMATION	10	0.663668	1.3327	0.166107	1	1	1725	tags=40%, list=18%, signal=33%	CARMIL2/SP110/LCP2/AP3B1
HP_CENTRAL_Y_SHAPED_METACARPAL	HP_CENTRAL_Y_SHAPED_METACARPAL	HP_CENTRAL_Y_SHAPED_METACARPAL	5	0.750056	1.3326	0.195502	1	1	370	tags=20%, list=4%, signal=19%	CPLANE1
HP_HYPOPLASIA_OF_OLFACTORY_TRACT	HP_HYPOPLASIA_OF_OLFACTORY_TRACT	HP_HYPOPLASIA_OF_OLFACTORY_TRACT	5	0.750056	1.3326	0.195502	1	1	370	tags=20%, list=4%, signal=19%	CPLANE1
HP_LACTIC_ACIDOSIS	HP_LACTIC_ACIDOSIS	HP_LACTIC_ACIDOSIS	134	0.425806	1.33231	0.0426929	1	1	933	tags=12%, list=10%, signal=11%	ATP5F1E/ATP5F1D/SQOR/NDUFAF8/PLPBP/NAXE/COQ8A/ALDH7A1/RMND1/MT-ND3/SLC25A13/MT-ND6/SLC25A42/TRNT1/AARS2/LARS2
HP_LOW_FRUSTRATION_TOLERANCE	HP_LOW_FRUSTRATION_TOLERANCE	HP_LOW_FRUSTRATION_TOLERANCE	12	0.647387	1.33223	0.139932	1	1	2486	tags=67%, list=26%, signal=49%	SMARCA2/MED12/DNAJC13/PPP2R5D/GIGYF2/KMT2A/VPS35/KDM5C
HP_ABNORMALITY_OF_ABDOMINAL_SITUS	HP_ABNORMALITY_OF_ABDOMINAL_SITUS	HP_ABNORMALITY_OF_ABDOMINAL_SITUS	8	0.693279	1.33198	0.17931	1	1	295	tags=25%, list=3%, signal=24%	CCDC32/NSD2
HP_ANKLE_CLONUS	HP_ANKLE_CLONUS	HP_ANKLE_CLONUS	20	0.587488	1.33157	0.11704	1	1	1349	tags=30%, list=14%, signal=26%	SPART/SELENOI/ADGRG1/SYNE1/GBA2/SAMD9L
GOBP_COLLATERAL_SPROUTING_IN_ABSENCE_OF_INJURY	GOBP_COLLATERAL_SPROUTING_IN_ABSENCE_OF_INJURY	GOBP_COLLATERAL_SPROUTING_IN_ABSENCE_OF_INJURY	2	0.875841	1.33146	0.123636	1	1	85	tags=50%, list=1%, signal=50%	SPART
HP_INCREASED_BLOOD_UREA_NITROGEN	HP_INCREASED_BLOOD_UREA_NITROGEN	HP_INCREASED_BLOOD_UREA_NITROGEN	8	0.692904	1.33126	0.181034	1	1	975	tags=38%, list=10%, signal=34%	ELP1/ERCC4/ERCC6
GOBP_SERINE_FAMILY_AMINO_ACID_BIOSYNTHETIC_PROCESS	GOBP_SERINE_FAMILY_AMINO_ACID_BIOSYNTHETIC_PROCESS	GOBP_SERINE_FAMILY_AMINO_ACID_BIOSYNTHETIC_PROCESS	10	0.662894	1.33115	0.166107	1	1	548	tags=20%, list=6%, signal=19%	DHFR2/SEPHS2
GOCC_MON1_CCZ1_COMPLEX	GOCC_MON1_CCZ1_COMPLEX	GOCC_MON1_CCZ1_COMPLEX	4	0.773034	1.331	0.201031	1	1	283	tags=25%, list=3%, signal=24%	RMC1
HP_BULBOUS_NOSE	HP_BULBOUS_NOSE	HP_BULBOUS_NOSE	90	0.44581	1.33038	0.0641026	1	1	2242	tags=33%, list=23%, signal=26%	MESD/UFD1/CCNQ/ESS2/BICRA/SLX4/KANSL1/MED12/TRRAP/AP4E1/C2CD3/EXTL3/STAG2/CPT2/CUL4B/DGCR8/RREB1/TAF1/TBCK/ZNF292/BRAF/SMARCAL1/DYNC1I2/MBD5/PIGL/AP4M1/TBC1D23/ATN1/HUWE1/TRPS1
GOBP_NEUROMUSCULAR_SYNAPTIC_TRANSMISSION	GOBP_NEUROMUSCULAR_SYNAPTIC_TRANSMISSION	GOBP_NEUROMUSCULAR_SYNAPTIC_TRANSMISSION	7	0.701334	1.33014	0.181818	1	1	1721	tags=43%, list=18%, signal=35%	TSPOAP1/FCHSD2/CHRNB1
GOBP_CHEMOKINE_PRODUCTION	GOBP_CHEMOKINE_PRODUCTION	GOBP_CHEMOKINE_PRODUCTION	36	0.524637	1.33	0.103387	1	1	1043	tags=19%, list=11%, signal=17%	SELENOK/ERBIN/HAVCR2/CLEC7A/TIRAP/CD84/OAS1
HP_AGANGLIONIC_MEGACOLON	HP_AGANGLIONIC_MEGACOLON	HP_AGANGLIONIC_MEGACOLON	62	0.474744	1.32985	0.0823328	1	1	3063	tags=53%, list=32%, signal=36%	UFD1/CPLANE1/SLX4/HYLS1/ATP7A/PIGN/BRCA2/FANCL/FANCA/RPGRIP1L/ERCC4/ZEB2/FANCF/FANCI/SUFU/FANCM/KIAA0586/RREB1/CEP290/PALB2/INPP5E/ARL3/PIGL/RAD51C/CCDC28B/KIT/NSD1/MKS1/PIBF1/UBE2T/AHI1/FANCD2/SEC24C
HP_ANIRIDIA	HP_ANIRIDIA	HP_ANIRIDIA	24	0.567382	1.32959	0.116197	1	1	1511	tags=21%, list=16%, signal=18%	SEM1/ELP4/BRCA2/BTRC/FAM111A
GOMF_ALPHA_2A_ADRENERGIC_RECEPTOR_BINDING	GOMF_ALPHA_2A_ADRENERGIC_RECEPTOR_BINDING	GOMF_ALPHA_2A_ADRENERGIC_RECEPTOR_BINDING	1	0.984383	1.32953	0.0548105	1	1	151	tags=100%, list=2%, signal=98%	GRK2
HP_CHROMOSOMAL_BREAKAGE_INDUCED_BY_CROSSLINKING_AGENTS	HP_CHROMOSOMAL_BREAKAGE_INDUCED_BY_CROSSLINKING_AGENTS	HP_CHROMOSOMAL_BREAKAGE_INDUCED_BY_CROSSLINKING_AGENTS	7	0.700867	1.32926	0.183533	1	1	1843	tags=71%, list=19%, signal=58%	BRCA2/FANCA/FANCF/FANCI/PALB2
GOBP_MITOCHONDRIAL_MEMBRANE_ORGANIZATION	GOBP_MITOCHONDRIAL_MEMBRANE_ORGANIZATION	GOBP_MITOCHONDRIAL_MEMBRANE_ORGANIZATION	83	0.450311	1.32898	0.0629032	1	1	350	tags=7%, list=4%, signal=7%	ATP5IF1/TOMM70/TIMM29/MAIP1/RCC1L/RTL10
HP_IMPAIRED_NEUTROPHIL_BACTERICIDAL_ACTIVITY	HP_IMPAIRED_NEUTROPHIL_BACTERICIDAL_ACTIVITY	HP_IMPAIRED_NEUTROPHIL_BACTERICIDAL_ACTIVITY	6	0.725768	1.32884	0.202422	1	1	76	tags=17%, list=1%, signal=17%	CYBC1
GOBP_PATTERN_RECOGNITION_RECEPTOR_SIGNALING_PATHWAY	GOBP_PATTERN_RECOGNITION_RECEPTOR_SIGNALING_PATHWAY	GOBP_PATTERN_RECOGNITION_RECEPTOR_SIGNALING_PATHWAY	105	0.436409	1.32814	0.0557377	1	1	2322	tags=34%, list=24%, signal=26%	NOP53/UFD1/ERBIN/PLCG2/FCRL3/NOD1/HAVCR2/LACC1/CLPB/CLEC7A/MAP2K6/TIRAP/IRF4/PJA2/TNIP3/OAS1/DDX60/HSPA1B/IRAK2/HSPA1A/ITCH/XIAP/IRF3/AP3B1/RIOK3/DDX58/DHX58/ZCCHC3/TRAF6/NPLOC4/PTPN22/OAS3/IRAK4/IFIH1/NMI/BCL10
GOMF_PROTEIN_DISAGGREGASE_ACTIVITY	GOMF_PROTEIN_DISAGGREGASE_ACTIVITY	GOMF_PROTEIN_DISAGGREGASE_ACTIVITY	5	0.747395	1.32787	0.204152	1	1	1427	tags=60%, list=15%, signal=51%	NSF/HSPA1B/HSPA1A
GOBP_REGULATION_OF_BONE_MINERALIZATION_INVOLVED_IN_BONE_MATURATION	GOBP_REGULATION_OF_BONE_MINERALIZATION_INVOLVED_IN_BONE_MATURATION	GOBP_REGULATION_OF_BONE_MINERALIZATION_INVOLVED_IN_BONE_MATURATION	1	0.983134	1.32785	0.0584849	1	1	163	tags=100%, list=2%, signal=98%	RFLNB
GOCC_MRNA_EDITING_COMPLEX	GOCC_MRNA_EDITING_COMPLEX	GOCC_MRNA_EDITING_COMPLEX	8	0.691048	1.32769	0.184483	1	1	1293	tags=38%, list=13%, signal=32%	VIRMA/METTL14/METTL3
GOBP_HISTONE_THREONINE_PHOSPHORYLATION	GOBP_HISTONE_THREONINE_PHOSPHORYLATION	GOBP_HISTONE_THREONINE_PHOSPHORYLATION	4	0.770742	1.32706	0.202749	1	1	207	tags=25%, list=2%, signal=24%	DCAF1
GOMF_HISTONE_THREONINE_KINASE_ACTIVITY	GOMF_HISTONE_THREONINE_KINASE_ACTIVITY	GOMF_HISTONE_THREONINE_KINASE_ACTIVITY	4	0.770742	1.32706	0.202749	1	1	207	tags=25%, list=2%, signal=24%	DCAF1
GOBP_RESPIRATORY_BURST	GOBP_RESPIRATORY_BURST	GOBP_RESPIRATORY_BURST	21	0.583185	1.32683	0.119792	1	1	76	tags=10%, list=1%, signal=9%	SELENOK/CYBC1
GOBP_POSITIVE_REGULATION_OF_SPINDLE_ASSEMBLY	GOBP_POSITIVE_REGULATION_OF_SPINDLE_ASSEMBLY	GOBP_POSITIVE_REGULATION_OF_SPINDLE_ASSEMBLY	3	0.802458	1.32671	0.1777	1	1	1900	tags=100%, list=20%, signal=80%	GPSM2/NUMA1/DYNC1H1
HP_CHORIORETINAL_COLOBOMA	HP_CHORIORETINAL_COLOBOMA	HP_CHORIORETINAL_COLOBOMA	24	0.56607	1.32651	0.117958	1	1	1979	tags=33%, list=21%, signal=27%	VPS35L/WASHC5/RPGRIP1L/ZEB2/AKT1/CEP290/CASK/INPP5E
HP_HAMSTRING_CONTRACTURES	HP_HAMSTRING_CONTRACTURES	HP_HAMSTRING_CONTRACTURES	2	0.872581	1.3265	0.127273	1	1	472	tags=50%, list=5%, signal=48%	SELENON
GOBP_NEGATIVE_REGULATION_OF_CD8_POSITIVE_ALPHA_BETA_T_CELL_ACTIVATION	GOBP_NEGATIVE_REGULATION_OF_CD8_POSITIVE_ALPHA_BETA_T_CELL_ACTIVATION	GOBP_NEGATIVE_REGULATION_OF_CD8_POSITIVE_ALPHA_BETA_T_CELL_ACTIVATION	3	0.802311	1.32646	0.1777	1	1	63	tags=33%, list=1%, signal=33%	VSIR
GOBP_INTRACILIARY_TRANSPORT	GOBP_INTRACILIARY_TRANSPORT	GOBP_INTRACILIARY_TRANSPORT	24	0.566043	1.32645	0.117958	1	1	1992	tags=46%, list=21%, signal=36%	MAK/WDR19/KIF3B/IFT74/IFT88/WDR35/TTC21B/DYNC2H1/BBS12/RPGR/ARL3
GOCC_PROCENTRIOLE_REPLICATION_COMPLEX	GOCC_PROCENTRIOLE_REPLICATION_COMPLEX	GOCC_PROCENTRIOLE_REPLICATION_COMPLEX	4	0.770081	1.32592	0.204467	1	1	1203	tags=75%, list=13%, signal=66%	CENPJ/CEP192/CEP152
GOBP_MEIOTIC_DNA_DOUBLE_STRAND_BREAK_FORMATION	GOBP_MEIOTIC_DNA_DOUBLE_STRAND_BREAK_FORMATION	GOBP_MEIOTIC_DNA_DOUBLE_STRAND_BREAK_FORMATION	1	0.981676	1.32588	0.0615469	1	1	177	tags=100%, list=2%, signal=98%	MRE11
GOMF_RECEPTOR_ANTAGONIST_ACTIVITY	GOMF_RECEPTOR_ANTAGONIST_ACTIVITY	GOMF_RECEPTOR_ANTAGONIST_ACTIVITY	9	0.674187	1.32534	0.173469	1	1	1357	tags=44%, list=14%, signal=38%	MTRNR2L12/MTRNR2L8/MTRNR2L10/IL18BP
GOBP_REGULATION_OF_ENDOPLASMIC_RETICULUM_TUBULAR_NETWORK_ORGANIZATION	GOBP_REGULATION_OF_ENDOPLASMIC_RETICULUM_TUBULAR_NETWORK_ORGANIZATION	GOBP_REGULATION_OF_ENDOPLASMIC_RETICULUM_TUBULAR_NETWORK_ORGANIZATION	6	0.723828	1.32529	0.204152	1	1	184	tags=17%, list=2%, signal=16%	LNPK
HP_HYDROCEPHALUS	HP_HYDROCEPHALUS	HP_HYDROCEPHALUS	200	0.404885	1.32508	0.021024	1	1	1992	tags=30%, list=21%, signal=24%	UFD1/CFAP298/NSD2/RXYLT1/TENT5A/WASHC5/CPLANE1/BICRA/SLX4/HYLS1/LIG4/BRCA2/FANCL/FTO/FANCA/GPSM2/RPGRIP1L/ERCC4/VPS33A/MTM1/TRNT1/POLR3A/KANSL1/MED12/FANCF/ERCC6/NOTCH1/FANCI/AKT1/SUFU/FANCM/WDR81/ZBTB20/SLC17A5/PPP2R5D/STAG2/CPT2/CENPF/KIAA0586/TAF2/ARHGAP31/HELLS/RREB1/CEP290/FAM111A/CDCA7/COG6/BRAF/MAF/MT-CYB/FIG4/MTHFR/SAMD9/PALB2/RPGR/SLC29A3/RSPH3/HCCS/INPP5E/ARL3
GOMF_VOLTAGE_GATED_CALCIUM_CHANNEL_ACTIVITY	GOMF_VOLTAGE_GATED_CALCIUM_CHANNEL_ACTIVITY	GOMF_VOLTAGE_GATED_CALCIUM_CHANNEL_ACTIVITY	5	0.745775	1.325	0.205882	1	1	224	tags=20%, list=2%, signal=20%	TSPOAP1
GOBP_SOMATIC_DIVERSIFICATION_OF_T_CELL_RECEPTOR_GENES	GOBP_SOMATIC_DIVERSIFICATION_OF_T_CELL_RECEPTOR_GENES	GOBP_SOMATIC_DIVERSIFICATION_OF_T_CELL_RECEPTOR_GENES	3	0.801252	1.32471	0.1777	1	1	1286	tags=67%, list=13%, signal=58%	LIG4/PRKDC
GOBP_REGULATION_OF_CELL_CYCLE_G2_M_PHASE_TRANSITION	GOBP_REGULATION_OF_CELL_CYCLE_G2_M_PHASE_TRANSITION	GOBP_REGULATION_OF_CELL_CYCLE_G2_M_PHASE_TRANSITION	73	0.46209	1.32452	0.0767947	1	1	236	tags=8%, list=2%, signal=8%	NOP53/BABAM2/ABRAXAS1/MRE11/MRNIP/CCNQ
GOBP_METHYLATION	GOBP_METHYLATION	GOBP_METHYLATION	240	0.399455	1.3243	0.015432	1	1	3793	tags=50%, list=39%, signal=31%	NSD3/BUD23/CSKMT/VIRMA/MRM3/SPOUT1/EEF1AKMT2/MRM2/NSD2/BMT2/EEF1AKMT1/PRDM10/TRMT5/METTL7A/ZDBF2/TRMT13/THUMPD2/PRDM1/KANSL1/N6AMT1/TRMO/TFB1M/METTL14/METTL6/WDR5B/NSUN6/TET3/OGT/KANSL3/METTL3/METTL25/RNF20/HCFC1/METTL2A/SMYD4/THADA/HELLS/TRMT11/METTL4/ARMT1/PAXIP1/METTL5/FAM98B/TRMT10B/PRMT9/MTHFR/KDM3A/NFYB/COQ5/SETMAR/METTL18/KMT2A/TRMT1L/PRDM2/BTG2/SUPT6H/DMAP1/KDM1A/CTCF/MPHOSPH8/RIF1/MIS18A…
GOBP_RESPONSE_TO_THYROXINE	GOBP_RESPONSE_TO_THYROXINE	GOBP_RESPONSE_TO_THYROXINE	4	0.769076	1.32419	0.204467	1	1	235	tags=25%, list=2%, signal=24%	TOMM70
GOBP_DEFENSE_RESPONSE_TO_SYMBIONT	GOBP_DEFENSE_RESPONSE_TO_SYMBIONT	GOBP_DEFENSE_RESPONSE_TO_SYMBIONT	189	0.407512	1.32411	0.0357516	1	1	2259	tags=34%, list=24%, signal=26%	SELENOK/NOP53/UFD1/CGAS/TOMM70/TTC4/TRIM5/RTP4/POLR3B/POLR3K/TRIM13/TRIM21/OAS2/IL15/CLPB/APOBEC3G/POLR3A/GBP3/BCL2L1/TRIM52/RNASEL/OAS1/DDX60/SLFN13/ZNF175/CRCP/DTX3L/TRIM8/AIM2/GBP1/SENP7/MAP3K14/IRF2/TRIM38/STAT1/ZBP1/TRIM35/EXOC1/PARP9/DDX17/EXOSC5/ITCH/IRF3/MICB/DDX1/MAVS/RIOK3/DDX58/SAMHD1/LYST/IL23R/DHX58/FOXP3/ZCCHC3/TRIM56/IFITM1/SIN3A/NPLOC4/PTPN22/OAS3/APOBEC3F/RIPK3/IFIH1/ATG16L1
GOBP_PARACRINE_SIGNALING	GOBP_PARACRINE_SIGNALING	GOBP_PARACRINE_SIGNALING	1	0.980323	1.32405	0.0670826	1	1	190	tags=100%, list=2%, signal=98%	CGAS
GOBP_POSITIVE_REGULATION_OF_CAMP_MEDIATED_SIGNALING	GOBP_POSITIVE_REGULATION_OF_CAMP_MEDIATED_SIGNALING	GOBP_POSITIVE_REGULATION_OF_CAMP_MEDIATED_SIGNALING	1	0.980323	1.32405	0.0670826	1	1	190	tags=100%, list=2%, signal=98%	CGAS
GOBP_POSITIVE_REGULATION_OF_CGMP_MEDIATED_SIGNALING	GOBP_POSITIVE_REGULATION_OF_CGMP_MEDIATED_SIGNALING	GOBP_POSITIVE_REGULATION_OF_CGMP_MEDIATED_SIGNALING	1	0.980323	1.32405	0.0670826	1	1	190	tags=100%, list=2%, signal=98%	CGAS
GOBP_NEGATIVE_REGULATION_OF_DOUBLE_STRAND_BREAK_REPAIR_VIA_NONHOMOLOGOUS_END_JOINING	GOBP_NEGATIVE_REGULATION_OF_DOUBLE_STRAND_BREAK_REPAIR_VIA_NONHOMOLOGOUS_END_JOINING	GOBP_NEGATIVE_REGULATION_OF_DOUBLE_STRAND_BREAK_REPAIR_VIA_NONHOMOLOGOUS_END_JOINING	5	0.745048	1.32371	0.205882	1	1	975	tags=40%, list=10%, signal=36%	CYREN/ERCC6
GOBP_RNA_MODIFICATION	GOBP_RNA_MODIFICATION	GOBP_RNA_MODIFICATION	120	0.428129	1.32359	0.0464345	1	1	1679	tags=25%, list=17%, signal=21%	BUD23/VIRMA/MRM3/QTRT2/MRM2/ELP1/ELP4/TRMT5/TRMT13/THUMPD2/FTO/APOBEC3G/ADAT2/TRMO/TFB1M/AARS2/DTWD1/PUS10/METTL14/METTL6/NSUN6/ELP3/METTL3/METTL2A/THADA/TRMT11/NAT10/METTL4/METTL5/TRMT10B
GOBP_PROTEIN_O_LINKED_MANNOSYLATION	GOBP_PROTEIN_O_LINKED_MANNOSYLATION	GOBP_PROTEIN_O_LINKED_MANNOSYLATION	9	0.673255	1.3235	0.173469	1	1	989	tags=22%, list=10%, signal=20%	RXYLT1/TMTC4
GOMF_HISTONE_H3_METHYL_LYSINE_4_DEMETHYLASE_ACTIVITY	GOMF_HISTONE_H3_METHYL_LYSINE_4_DEMETHYLASE_ACTIVITY	GOMF_HISTONE_H3_METHYL_LYSINE_4_DEMETHYLASE_ACTIVITY	8	0.688756	1.32329	0.191379	1	1	385	tags=25%, list=4%, signal=24%	RIOX2/RIOX1
GOBP_INTERLEUKIN_10_PRODUCTION	GOBP_INTERLEUKIN_10_PRODUCTION	GOBP_INTERLEUKIN_10_PRODUCTION	28	0.55133	1.32326	0.107965	1	1	1957	tags=43%, list=20%, signal=34%	VSIR/PLCG2/XCL1/CLEC7A/IRF4/CD40LG/HLA-DRB1/SASH3/TIGIT/JAK3/IL23R/FOXP3
GOBP_REGULATION_OF_CGMP_MEDIATED_SIGNALING	GOBP_REGULATION_OF_CGMP_MEDIATED_SIGNALING	GOBP_REGULATION_OF_CGMP_MEDIATED_SIGNALING	3	0.800361	1.32324	0.1777	1	1	190	tags=33%, list=2%, signal=33%	CGAS
GOBP_ATRIAL_SEPTUM_MORPHOGENESIS	GOBP_ATRIAL_SEPTUM_MORPHOGENESIS	GOBP_ATRIAL_SEPTUM_MORPHOGENESIS	5	0.744746	1.32317	0.205882	1	1	295	tags=20%, list=3%, signal=19%	NSD2
GOBP_KINETOCHORE_ORGANIZATION	GOBP_KINETOCHORE_ORGANIZATION	GOBP_KINETOCHORE_ORGANIZATION	18	0.59834	1.32309	0.119171	1	1	2576	tags=56%, list=27%, signal=41%	CENPX/CENPE/KNTC1/SMC2/CENPF/NDC80/CENPW/RNF4/CENPK/CENPC
HP_HETEROTAXY	HP_HETEROTAXY	HP_HETEROTAXY	9	0.672926	1.32286	0.173469	1	1	295	tags=22%, list=3%, signal=22%	CCDC32/NSD2
HP_ANTIPHOSPHOLIPID_ANTIBODY_POSITIVITY	HP_ANTIPHOSPHOLIPID_ANTIBODY_POSITIVITY	HP_ANTIPHOSPHOLIPID_ANTIBODY_POSITIVITY	10	0.658714	1.32276	0.172819	1	1	2138	tags=60%, list=22%, signal=47%	ADA2/FASLG/CTLA4/STAT1/RASGRP1/PTPN22
GOBP_NUCLEOTIDE_BINDING_DOMAIN_LEUCINE_RICH_REPEAT_CONTAINING_RECEPTOR_SIGNALING_PATHWAY	GOBP_NUCLEOTIDE_BINDING_DOMAIN_LEUCINE_RICH_REPEAT_CONTAINING_RECEPTOR_SIGNALING_PATHWAY	GOBP_NUCLEOTIDE_BINDING_DOMAIN_LEUCINE_RICH_REPEAT_CONTAINING_RECEPTOR_SIGNALING_PATHWAY	18	0.598124	1.32261	0.119171	1	1	1534	tags=39%, list=16%, signal=33%	ERBIN/LACC1/MAP2K6/HSPA1B/HSPA1A/ITCH/XIAP
GOBP_ACTIN_MODIFICATION	GOBP_ACTIN_MODIFICATION	GOBP_ACTIN_MODIFICATION	4	0.767908	1.32218	0.206186	1	1	296	tags=25%, list=3%, signal=24%	NAA80
GOMF_CLATHRIN_LIGHT_CHAIN_BINDING	GOMF_CLATHRIN_LIGHT_CHAIN_BINDING	GOMF_CLATHRIN_LIGHT_CHAIN_BINDING	3	0.799643	1.32205	0.1777	1	1	1309	tags=67%, list=14%, signal=58%	CLTC/HIP1
GOBP_TORC1_SIGNALING	GOBP_TORC1_SIGNALING	GOBP_TORC1_SIGNALING	35	0.525889	1.32113	0.108541	1	1	703	tags=14%, list=7%, signal=13%	PIP4P1/BMT2/CASTOR1/DEPDC5/MFSD8
GOBP_ATTACHMENT_OF_SPINDLE_MICROTUBULES_TO_KINETOCHORE	GOBP_ATTACHMENT_OF_SPINDLE_MICROTUBULES_TO_KINETOCHORE	GOBP_ATTACHMENT_OF_SPINDLE_MICROTUBULES_TO_KINETOCHORE	21	0.580552	1.32084	0.119792	1	1	977	tags=24%, list=10%, signal=21%	ABRAXAS1/ABRAXAS2/CENPE/RCC2/APC
HP_ABNORMAL_CORTICAL_BONE_MORPHOLOGY	HP_ABNORMAL_CORTICAL_BONE_MORPHOLOGY	HP_ABNORMAL_CORTICAL_BONE_MORPHOLOGY	39	0.512461	1.32037	0.100885	1	1	1605	tags=31%, list=17%, signal=26%	RETREG1/TENT5A/TBCE/CENPJ/MCPH1/AKT1/COPB2/CDK5RAP2/CEP152/NCAPD3/FAM111A/METTL5
HP_TYPE_II_LISSENCEPHALY	HP_TYPE_II_LISSENCEPHALY	HP_TYPE_II_LISSENCEPHALY	7	0.696111	1.32023	0.19211	1	1	320	tags=14%, list=3%, signal=14%	RXYLT1
GOBP_REGULATION_OF_ENDOCYTIC_RECYCLING	GOBP_REGULATION_OF_ENDOCYTIC_RECYCLING	GOBP_REGULATION_OF_ENDOCYTIC_RECYCLING	7	0.695984	1.31999	0.19211	1	1	680	tags=29%, list=7%, signal=27%	EIPR1/AKAP5
GOBP_POSITIVE_REGULATION_OF_NATURAL_KILLER_CELL_CHEMOTAXIS	GOBP_POSITIVE_REGULATION_OF_NATURAL_KILLER_CELL_CHEMOTAXIS	GOBP_POSITIVE_REGULATION_OF_NATURAL_KILLER_CELL_CHEMOTAXIS	4	0.766605	1.31993	0.206186	1	1	1495	tags=75%, list=16%, signal=63%	XCL1/CCL4/CCL3
GOBP_NUCLEAR_TRANSCRIBED_MRNA_CATABOLIC_PROCESS	GOBP_NUCLEAR_TRANSCRIBED_MRNA_CATABOLIC_PROCESS	GOBP_NUCLEAR_TRANSCRIBED_MRNA_CATABOLIC_PROCESS	100	0.436782	1.31991	0.0639344	1	1	289	tags=6%, list=3%, signal=6%	TUT4/NBDY/TUT7/TENT4B/TENT2/TENT4A
HP_ASYMMETRY_OF_THE_THORAX	HP_ASYMMETRY_OF_THE_THORAX	HP_ASYMMETRY_OF_THE_THORAX	5	0.742874	1.31984	0.207612	1	1	1041	tags=40%, list=11%, signal=36%	MESD/AKT1
GOBP_CYTOPLASMIC_PATTERN_RECOGNITION_RECEPTOR_SIGNALING_PATHWAY_IN_RESPONSE_TO_VIRUS	GOBP_CYTOPLASMIC_PATTERN_RECOGNITION_RECEPTOR_SIGNALING_PATHWAY_IN_RESPONSE_TO_VIRUS	GOBP_CYTOPLASMIC_PATTERN_RECOGNITION_RECEPTOR_SIGNALING_PATHWAY_IN_RESPONSE_TO_VIRUS	28	0.549878	1.31978	0.109735	1	1	2245	tags=43%, list=23%, signal=33%	NOP53/UFD1/CLPB/DDX60/IRF3/RIOK3/DDX58/DHX58/ZCCHC3/NPLOC4/OAS3/IFIH1
GOBP_MICROGLIAL_CELL_MIGRATION	GOBP_MICROGLIAL_CELL_MIGRATION	GOBP_MICROGLIAL_CELL_MIGRATION	4	0.766285	1.31938	0.206186	1	1	1495	tags=75%, list=16%, signal=63%	STAP1/CSF1/CCL3
GOMF_CYCLASE_ACTIVITY	GOMF_CYCLASE_ACTIVITY	GOMF_CYCLASE_ACTIVITY	5	0.742559	1.31928	0.207612	1	1	159	tags=20%, list=2%, signal=20%	DGLUCY
HP_ESOPHAGEAL_VARIX	HP_ESOPHAGEAL_VARIX	HP_ESOPHAGEAL_VARIX	21	0.579726	1.31896	0.121528	1	1	1625	tags=33%, list=17%, signal=28%	STN1/ADA2/NOTCH1/KIF3B/ARHGAP31/F5/COG6
HP_DECREASED_LACRIMATION	HP_DECREASED_LACRIMATION	HP_DECREASED_LACRIMATION	11	0.650665	1.31879	0.165261	1	1	975	tags=36%, list=10%, signal=33%	ELP1/TRAPPC11/ERCC4/ERCC6
HP_HEMIPLEGIA	HP_HEMIPLEGIA	HP_HEMIPLEGIA	13	0.633273	1.31838	0.151203	1	1	2276	tags=54%, list=24%, signal=41%	ADA2/CTLA4/CTC1/SMARCAL1/MT-CYB/PTPN22/DOCK8
GOMF_PROTEIN_METHYLTRANSFERASE_ACTIVITY	GOMF_PROTEIN_METHYLTRANSFERASE_ACTIVITY	GOMF_PROTEIN_METHYLTRANSFERASE_ACTIVITY	67	0.464291	1.31838	0.0760135	1	1	442	tags=7%, list=5%, signal=7%	NSD3/CSKMT/EEF1AKMT2/NSD2/EEF1AKMT1
HP_PROGRESSIVE_PES_CAVUS	HP_PROGRESSIVE_PES_CAVUS	HP_PROGRESSIVE_PES_CAVUS	6	0.71993	1.31815	0.207612	1	1	364	tags=17%, list=4%, signal=16%	WASHC5
GOBP_NEGATIVE_REGULATION_OF_ACTIN_FILAMENT_DEPOLYMERIZATION	GOBP_NEGATIVE_REGULATION_OF_ACTIN_FILAMENT_DEPOLYMERIZATION	GOBP_NEGATIVE_REGULATION_OF_ACTIN_FILAMENT_DEPOLYMERIZATION	26	0.55766	1.31799	0.123214	1	1	942	tags=19%, list=10%, signal=17%	WASHC2C/CARMIL2/CARMIL1/EPS8/TMOD2
GOMF_CALCIUM_CHANNEL_INHIBITOR_ACTIVITY	GOMF_CALCIUM_CHANNEL_INHIBITOR_ACTIVITY	GOMF_CALCIUM_CHANNEL_INHIBITOR_ACTIVITY	8	0.685947	1.31789	0.194828	1	1	74	tags=12%, list=1%, signal=12%	MCUB
GOBP_POSITIVE_REGULATION_OF_UBIQUITIN_DEPENDENT_PROTEIN_CATABOLIC_PROCESS	GOBP_POSITIVE_REGULATION_OF_UBIQUITIN_DEPENDENT_PROTEIN_CATABOLIC_PROCESS	GOBP_POSITIVE_REGULATION_OF_UBIQUITIN_DEPENDENT_PROTEIN_CATABOLIC_PROCESS	75	0.45838	1.31736	0.0779436	1	1	286	tags=5%, list=3%, signal=5%	RACK1/ELOB/NOP53/COP1
HP_ABNORMAL_LUNG_DEVELOPMENT	HP_ABNORMAL_LUNG_DEVELOPMENT	HP_ABNORMAL_LUNG_DEVELOPMENT	93	0.4399	1.31724	0.0725806	1	1	2115	tags=31%, list=22%, signal=25%	ATP5F1A/UFD1/CFAP298/ESS2/NSD2/TENT5A/HYLS1/PIGN/AARS2/WDR19/AKT1/INVS/KIAA0586/RLIM/MCTP2/WDR35/TRIP11/DGCR8/TTC21B/DYNC2H1/RREB1/PEX1/SPECC1L/TRIP4/RPGR/RSPH3/IFT80/GLE1/SLC26A2
HP_FINGER_SYNDACTYLY	HP_FINGER_SYNDACTYLY	HP_FINGER_SYNDACTYLY	86	0.442876	1.31681	0.0608	1	1	1905	tags=35%, list=20%, signal=28%	SEM1/WASHC5/SLX4/BRCA2/FANCL/FANCA/ERCC4/BBS7/MED12/FANCF/APC/NOTCH1/WDR19/FANCI/BTRC/AKT1/FANCM/IFT74/WDR35/ARHGAP31/SDCCAG8/CEP290/RTTN/BBS12/BBS4/SPECC1L/BBS9/BBIP1/PALB2/BMS1
HP_PROMINENT_NASAL_TIP	HP_PROMINENT_NASAL_TIP	HP_PROMINENT_NASAL_TIP	12	0.639476	1.31595	0.158703	1	1	2740	tags=58%, list=29%, signal=42%	BICRA/ZEB2/PRKACB/DPYD/SPEN/WDR26/MADD
GOBP_NEGATIVE_REGULATION_OF_MACROPHAGE_APOPTOTIC_PROCESS	GOBP_NEGATIVE_REGULATION_OF_MACROPHAGE_APOPTOTIC_PROCESS	GOBP_NEGATIVE_REGULATION_OF_MACROPHAGE_APOPTOTIC_PROCESS	4	0.764241	1.31586	0.209622	1	1	52	tags=25%, list=1%, signal=25%	SELENOS
HP_BIFID_EPIGLOTTIS	HP_BIFID_EPIGLOTTIS	HP_BIFID_EPIGLOTTIS	3	0.795897	1.31586	0.184669	1	1	1963	tags=100%, list=20%, signal=80%	WDR35/DYNC2H1/IFT80
GOBP_RNA_SPLICING_VIA_ENDONUCLEOLYTIC_CLEAVAGE_AND_LIGATION	GOBP_RNA_SPLICING_VIA_ENDONUCLEOLYTIC_CLEAVAGE_AND_LIGATION	GOBP_RNA_SPLICING_VIA_ENDONUCLEOLYTIC_CLEAVAGE_AND_LIGATION	10	0.655026	1.31535	0.177852	1	1	23	tags=10%, list=0%, signal=10%	RTRAF
GOMF_INORGANIC_DIPHOSPHATASE_ACTIVITY	GOMF_INORGANIC_DIPHOSPHATASE_ACTIVITY	GOMF_INORGANIC_DIPHOSPHATASE_ACTIVITY	4	0.763754	1.31502	0.21134	1	1	368	tags=25%, list=4%, signal=24%	PRUNE1
GOBP_PEPTIDYL_LYSINE_DIMETHYLATION	GOBP_PEPTIDYL_LYSINE_DIMETHYLATION	GOBP_PEPTIDYL_LYSINE_DIMETHYLATION	21	0.577904	1.31481	0.128472	1	1	229	tags=10%, list=2%, signal=9%	CSKMT/EEF1AKMT2
HP_TONGUE_NODULES	HP_TONGUE_NODULES	HP_TONGUE_NODULES	7	0.693196	1.31471	0.193825	1	1	370	tags=14%, list=4%, signal=14%	CPLANE1
HP_DISTURBANCE_OF_FACIAL_EXPRESSION	HP_DISTURBANCE_OF_FACIAL_EXPRESSION	HP_DISTURBANCE_OF_FACIAL_EXPRESSION	10	0.654704	1.3147	0.177852	1	1	572	tags=20%, list=6%, signal=19%	PLPBP/ALDH7A1
GOMF_NERVE_GROWTH_FACTOR_RECEPTOR_BINDING	GOMF_NERVE_GROWTH_FACTOR_RECEPTOR_BINDING	GOMF_NERVE_GROWTH_FACTOR_RECEPTOR_BINDING	1	0.973347	1.31463	0.0509165	1	1	257	tags=100%, list=3%, signal=97%	BEX3
GOMF_HELICASE_ACTIVITY	GOMF_HELICASE_ACTIVITY	GOMF_HELICASE_ACTIVITY	116	0.426135	1.31393	0.0629139	1	1	2059	tags=34%, list=21%, signal=27%	MTREX/MRE11/FBH1/DDX39B/SMARCAD1/RFC4/SMARCA2/MCM8/CHD8/ERCC6/SETX/HELB/DDX60/FANCM/HLTF/SHPRH/UPF1/RECQL/MCM3/DDX17/DHX8/HELLS/TTF2/SRCAP/DICER1/DDX11/DDX1/DDX3Y/SMARCAL1/DDX58/ASCC3/DDX52/ERCC6L2/DHX58/HELQ/DHX40/DDX50/DDX23/MCM5
GOBP_POSITIVE_REGULATION_OF_COLLAGEN_METABOLIC_PROCESS	GOBP_POSITIVE_REGULATION_OF_COLLAGEN_METABOLIC_PROCESS	GOBP_POSITIVE_REGULATION_OF_COLLAGEN_METABOLIC_PROCESS	9	0.668282	1.31373	0.180272	1	1	63	tags=11%, list=1%, signal=11%	VSIR
GOBP_MACROPHAGE_COLONY_STIMULATING_FACTOR_PRODUCTION	GOBP_MACROPHAGE_COLONY_STIMULATING_FACTOR_PRODUCTION	GOBP_MACROPHAGE_COLONY_STIMULATING_FACTOR_PRODUCTION	2	0.864173	1.31372	0.147273	1	1	631	tags=50%, list=7%, signal=47%	HAVCR2
GOBP_MATURE_RIBOSOME_ASSEMBLY	GOBP_MATURE_RIBOSOME_ASSEMBLY	GOBP_MATURE_RIBOSOME_ASSEMBLY	4	0.762845	1.31346	0.214777	1	1	315	tags=25%, list=3%, signal=24%	EFL1
GOBP_NEGATIVE_REGULATION_OF_MUSCLE_CONTRACTION	GOBP_NEGATIVE_REGULATION_OF_MUSCLE_CONTRACTION	GOBP_NEGATIVE_REGULATION_OF_MUSCLE_CONTRACTION	7	0.692386	1.31317	0.197256	1	1	151	tags=14%, list=2%, signal=14%	GRK2
GOBP_POSITIVE_REGULATION_OF_VOLTAGE_GATED_CALCIUM_CHANNEL_ACTIVITY	GOBP_POSITIVE_REGULATION_OF_VOLTAGE_GATED_CALCIUM_CHANNEL_ACTIVITY	GOBP_POSITIVE_REGULATION_OF_VOLTAGE_GATED_CALCIUM_CHANNEL_ACTIVITY	2	0.863539	1.31276	0.147273	1	1	180	tags=50%, list=2%, signal=49%	NIPSNAP2
GOCC_BBSOME	GOCC_BBSOME	GOCC_BBSOME	5	0.738843	1.31268	0.219723	1	1	1803	tags=80%, list=19%, signal=65%	BBS7/BBS4/BBS9/BBIP1
HP_ABNORMAL_RESPIRATORY_MOTILE_CILIUM_PHYSIOLOGY	HP_ABNORMAL_RESPIRATORY_MOTILE_CILIUM_PHYSIOLOGY	HP_ABNORMAL_RESPIRATORY_MOTILE_CILIUM_PHYSIOLOGY	6	0.716716	1.31227	0.211073	1	1	109	tags=17%, list=1%, signal=16%	CFAP298
HP_ABSENT_TESTIS	HP_ABSENT_TESTIS	HP_ABSENT_TESTIS	16	0.606445	1.31225	0.144348	1	1	1052	tags=50%, list=11%, signal=45%	SLX4/BRCA2/FANCL/FANCA/ERCC4/FANCF/FANCI/FANCM
GOBP_TUMOR_NECROSIS_FACTOR_SUPERFAMILY_CYTOKINE_PRODUCTION	GOBP_TUMOR_NECROSIS_FACTOR_SUPERFAMILY_CYTOKINE_PRODUCTION	GOBP_TUMOR_NECROSIS_FACTOR_SUPERFAMILY_CYTOKINE_PRODUCTION	89	0.440231	1.31215	0.0723473	1	1	2809	tags=40%, list=29%, signal=29%	SELENOK/SELENOS/VSIR/PLCG2/NOD1/HAVCR2/PTPN6/OAS2/CLEC7A/TIRAP/CD84/OAS1/ZBTB20/SLAMF1/CCL3/DICER1/SASH3/NLRC3/MAVS/RASGRP1/DDX58/FOXP3/TMEM106A/PTPN22/OAS3/CCR2/IFIH1/IL17A/BCL10/PTPRJ/ARHGEF2/SETD4/THBS1/IFNG/BCL3/SYT11
HP_ENDOCARDIAL_FIBROSIS	HP_ENDOCARDIAL_FIBROSIS	HP_ENDOCARDIAL_FIBROSIS	2	0.863115	1.31211	0.147273	1	1	639	tags=50%, list=7%, signal=47%	SP110
HP_NARROW_NOSE	HP_NARROW_NOSE	HP_NARROW_NOSE	10	0.653342	1.31197	0.181208	1	1	1057	tags=40%, list=11%, signal=36%	CCNQ/TRRAP/ERCC6/HYOU1
GOBP_B_CELL_ACTIVATION_INVOLVED_IN_IMMUNE_RESPONSE	GOBP_B_CELL_ACTIVATION_INVOLVED_IN_IMMUNE_RESPONSE	GOBP_B_CELL_ACTIVATION_INVOLVED_IN_IMMUNE_RESPONSE	58	0.474427	1.31165	0.0921739	1	1	2412	tags=36%, list=25%, signal=27%	SHLD1/SHLD2/NSD2/SHLD3/PLCG2/LIG4/BCL6/THOC1/CD40LG/PAXIP1/MSH2/STAT6/NBN/BATF/FOXP3/SUPT6H/ATAD5/NOTCH2/RIF1/PLCL2/PTK2B
GOBP_RESPONSE_TO_L_PHENYLALANINE_DERIVATIVE	GOBP_RESPONSE_TO_L_PHENYLALANINE_DERIVATIVE	GOBP_RESPONSE_TO_L_PHENYLALANINE_DERIVATIVE	5	0.738166	1.31148	0.219723	1	1	235	tags=20%, list=2%, signal=20%	TOMM70
HP_FOCAL_MOTOR_STATUS_EPILEPTICUS	HP_FOCAL_MOTOR_STATUS_EPILEPTICUS	HP_FOCAL_MOTOR_STATUS_EPILEPTICUS	1	0.970953	1.31139	0.0509165	1	1	280	tags=100%, list=3%, signal=97%	MRM2
GOMF_GAMMA_TUBULIN_BINDING	GOMF_GAMMA_TUBULIN_BINDING	GOMF_GAMMA_TUBULIN_BINDING	22	0.569103	1.3109	0.12543	1	1	1573	tags=36%, list=16%, signal=30%	WASHC1/BRCA2/CENPJ/CEP57L1/CEP70/CDK5RAP2/GIT1/RAD51D
GOBP_NEGATIVE_REGULATION_OF_PHOSPHATIDYLINOSITOL_3_KINASE_SIGNALING	GOBP_NEGATIVE_REGULATION_OF_PHOSPHATIDYLINOSITOL_3_KINASE_SIGNALING	GOBP_NEGATIVE_REGULATION_OF_PHOSPHATIDYLINOSITOL_3_KINASE_SIGNALING	9	0.666826	1.31087	0.181973	1	1	712	tags=22%, list=7%, signal=21%	NOP53/BTN2A2
GOBP_WHITE_FAT_CELL_DIFFERENTIATION	GOBP_WHITE_FAT_CELL_DIFFERENTIATION	GOBP_WHITE_FAT_CELL_DIFFERENTIATION	7	0.691063	1.31066	0.198971	1	1	141	tags=14%, list=1%, signal=14%	RETREG1
GOCC_TRNA_SPLICING_LIGASE_COMPLEX	GOCC_TRNA_SPLICING_LIGASE_COMPLEX	GOCC_TRNA_SPLICING_LIGASE_COMPLEX	8	0.682102	1.31051	0.201724	1	1	1634	tags=50%, list=17%, signal=42%	RTRAF/C2orf49/DDX1/FAM98B
GOBP_REGULATION_OF_GTP_BINDING	GOBP_REGULATION_OF_GTP_BINDING	GOBP_REGULATION_OF_GTP_BINDING	10	0.652579	1.31044	0.182886	1	1	50	tags=10%, list=1%, signal=10%	RIPOR2
GOBP_LENS_MORPHOGENESIS_IN_CAMERA_TYPE_EYE	GOBP_LENS_MORPHOGENESIS_IN_CAMERA_TYPE_EYE	GOBP_LENS_MORPHOGENESIS_IN_CAMERA_TYPE_EYE	8	0.681926	1.31017	0.201724	1	1	258	tags=12%, list=3%, signal=12%	NECTIN3
GOBP_DETECTION_OF_STIMULUS_INVOLVED_IN_SENSORY_PERCEPTION	GOBP_DETECTION_OF_STIMULUS_INVOLVED_IN_SENSORY_PERCEPTION	GOBP_DETECTION_OF_STIMULUS_INVOLVED_IN_SENSORY_PERCEPTION	17	0.595311	1.30999	0.151463	1	1	1009	tags=29%, list=11%, signal=26%	WHRN/OR11G2/OR2A25/RTP4/CEP250
GOMF_TRANSFERASE_ACTIVITY_TRANSFERRING_NITROGENOUS_GROUPS	GOMF_TRANSFERASE_ACTIVITY_TRANSFERRING_NITROGENOUS_GROUPS	GOMF_TRANSFERASE_ACTIVITY_TRANSFERRING_NITROGENOUS_GROUPS	10	0.652195	1.30967	0.182886	1	1	1212	tags=20%, list=13%, signal=17%	KYAT3/AMT
GOBP_NON_MOTILE_CILIUM_ASSEMBLY	GOBP_NON_MOTILE_CILIUM_ASSEMBLY	GOBP_NON_MOTILE_CILIUM_ASSEMBLY	40	0.505373	1.30946	0.110526	1	1	1963	tags=40%, list=20%, signal=32%	TOGARAM1/MAK/CEP126/RPGRIP1L/CENPJ/BBS7/CEP250/IFT74/C2CD3/MAP4/IFT88/DYNC2H1/CEP290/BBS4/TBC1D32/IFT80
GOMF_U3_SNORNA_BINDING	GOMF_U3_SNORNA_BINDING	GOMF_U3_SNORNA_BINDING	10	0.652004	1.30928	0.182886	1	1	2196	tags=40%, list=23%, signal=31%	UTP25/PRKDC/BMS1/XRCC5
GOBP_DNA_REPLICATION_SYNTHESIS_OF_RNA_PRIMER	GOBP_DNA_REPLICATION_SYNTHESIS_OF_RNA_PRIMER	GOBP_DNA_REPLICATION_SYNTHESIS_OF_RNA_PRIMER	5	0.736499	1.30852	0.219723	1	1	2307	tags=80%, list=24%, signal=61%	PRIM1/HELB/PRIM2/PRIMPOL
GOBP_RESPONSE_TO_HYDROXYUREA	GOBP_RESPONSE_TO_HYDROXYUREA	GOBP_RESPONSE_TO_HYDROXYUREA	9	0.665599	1.30845	0.185374	1	1	1568	tags=44%, list=16%, signal=37%	RTF2/SPIDR/DDI2/DDX11
GOBP_INTERSTRAND_CROSS_LINK_REPAIR	GOBP_INTERSTRAND_CROSS_LINK_REPAIR	GOBP_INTERSTRAND_CROSS_LINK_REPAIR	20	0.577275	1.30842	0.125645	1	1	2234	tags=50%, list=23%, signal=38%	CENPX/SLX4/ERCC4/MCM8/FANCM/ATR/DCLRE1C/RAD51D/ERCC6L2/EXO5
GOBP_KETONE_CATABOLIC_PROCESS	GOBP_KETONE_CATABOLIC_PROCESS	GOBP_KETONE_CATABOLIC_PROCESS	5	0.73637	1.30829	0.219723	1	1	170	tags=20%, list=2%, signal=20%	KYAT3
GOBP_INTRACILIARY_RETROGRADE_TRANSPORT	GOBP_INTRACILIARY_RETROGRADE_TRANSPORT	GOBP_INTRACILIARY_RETROGRADE_TRANSPORT	7	0.689701	1.30808	0.198971	1	1	1454	tags=57%, list=15%, signal=49%	WDR19/WDR35/TTC21B/DYNC2H1
HP_HYPERPLASTIC_CALLUS_FORMATION	HP_HYPERPLASTIC_CALLUS_FORMATION	HP_HYPERPLASTIC_CALLUS_FORMATION	2	0.860224	1.30772	0.149091	1	1	360	tags=50%, list=4%, signal=48%	TENT5A
GOCC_STEREOCILIUM_BUNDLE	GOCC_STEREOCILIUM_BUNDLE	GOCC_STEREOCILIUM_BUNDLE	18	0.591223	1.30736	0.127807	1	1	617	tags=17%, list=6%, signal=16%	RIPOR2/WHRN/EPS8
HP_OPTIC_NEUROPATHY	HP_OPTIC_NEUROPATHY	HP_OPTIC_NEUROPATHY	39	0.507334	1.30716	0.113274	1	1	2655	tags=46%, list=28%, signal=34%	NDUFAF8/MT-ND3/MT-ND6/MT-ATP6/SH3BP2/MT-ND4L/HLA-DRB1/MT-CYB/NDUFS2/TSFM/NDUFB3/ATN1/NDUFS1/FOXRED1/MT-CO3/NDUFAF1/MT-ND1/NDUFAF2
GOBP_REGULATION_OF_CD8_POSITIVE_ALPHA_BETA_T_CELL_ACTIVATION	GOBP_REGULATION_OF_CD8_POSITIVE_ALPHA_BETA_T_CELL_ACTIVATION	GOBP_REGULATION_OF_CD8_POSITIVE_ALPHA_BETA_T_CELL_ACTIVATION	11	0.644354	1.306	0.172007	1	1	763	tags=27%, list=8%, signal=25%	VSIR/CRTAM/XCL1
HP_ABNORMALITY_OF_VITAMIN_A_METABOLISM	HP_ABNORMALITY_OF_VITAMIN_A_METABOLISM	HP_ABNORMALITY_OF_VITAMIN_A_METABOLISM	7	0.688585	1.30596	0.202401	1	1	315	tags=14%, list=3%, signal=14%	EFL1
GOBP_REGULATION_OF_PATTERN_RECOGNITION_RECEPTOR_SIGNALING_PATHWAY	GOBP_REGULATION_OF_PATTERN_RECOGNITION_RECEPTOR_SIGNALING_PATHWAY	GOBP_REGULATION_OF_PATTERN_RECOGNITION_RECEPTOR_SIGNALING_PATHWAY	56	0.476033	1.30591	0.104991	1	1	1093	tags=16%, list=11%, signal=14%	NOP53/UFD1/ERBIN/FCRL3/TIRAP/IRF4/PJA2/DDX60/HSPA1B
GOBP_REGULATION_OF_GUANYL_NUCLEOTIDE_EXCHANGE_FACTOR_ACTIVITY	GOBP_REGULATION_OF_GUANYL_NUCLEOTIDE_EXCHANGE_FACTOR_ACTIVITY	GOBP_REGULATION_OF_GUANYL_NUCLEOTIDE_EXCHANGE_FACTOR_ACTIVITY	6	0.713137	1.30571	0.212803	1	1	50	tags=17%, list=1%, signal=17%	RIPOR2
GOBP_MRNA_CATABOLIC_PROCESS	GOBP_MRNA_CATABOLIC_PROCESS	GOBP_MRNA_CATABOLIC_PROCESS	176	0.403551	1.30485	0.0424528	1	1	1648	tags=18%, list=17%, signal=15%	TENT5C/TUT4/NBDY/TUT7/TENT4B/TENT2/TENT4A/TENT5A/RIDA/DND1/DCP1B/FTO/EXOSC9/TIRAP/XRN1/DCPS/RNASEL/AKT1/METTL14/HSPA1B/UPF1/NBAS/METTL3/TTC5/DCP2/EXOSC5/HSPA1A/PAN2/GIGYF2/EXOSC7/PRR5L/TTC37
GOCC_HIPPOCAMPAL_MOSSY_FIBER_TO_CA3_SYNAPSE	GOCC_HIPPOCAMPAL_MOSSY_FIBER_TO_CA3_SYNAPSE	GOCC_HIPPOCAMPAL_MOSSY_FIBER_TO_CA3_SYNAPSE	7	0.687965	1.30478	0.205832	1	1	1461	tags=43%, list=15%, signal=36%	NECTIN3/RNF19A/STXBP5
HP_ABNORMALLY_OSSIFIED_VERTEBRAE	HP_ABNORMALLY_OSSIFIED_VERTEBRAE	HP_ABNORMALLY_OSSIFIED_VERTEBRAE	10	0.649706	1.30467	0.184564	1	1	2115	tags=60%, list=22%, signal=47%	VPS35L/WDR35/TRIP11/DYNC2H1/IFT80/SLC26A2
GOCC_CALYX_OF_HELD	GOCC_CALYX_OF_HELD	GOCC_CALYX_OF_HELD	7	0.687142	1.30322	0.207547	1	1	516	tags=29%, list=5%, signal=27%	TSPOAP1/KCNC1
GOBP_ACTIN_FILAMENT_DEPOLYMERIZATION	GOBP_ACTIN_FILAMENT_DEPOLYMERIZATION	GOBP_ACTIN_FILAMENT_DEPOLYMERIZATION	35	0.518532	1.30265	0.124555	1	1	1587	tags=26%, list=17%, signal=22%	WASHC2C/CARMIL2/CARMIL1/EPS8/PLEK/TMOD2/MICAL2/LIMA1/MTPN
HP_NEURALGIA	HP_NEURALGIA	HP_NEURALGIA	10	0.648569	1.30238	0.187919	1	1	1045	tags=30%, list=11%, signal=27%	TENT5A/AKT1/SUFU
HP_SEVERE_PLATYSPONDYLY	HP_SEVERE_PLATYSPONDYLY	HP_SEVERE_PLATYSPONDYLY	3	0.787333	1.3017	0.195122	1	1	1162	tags=67%, list=12%, signal=59%	PAM16/EXTL3
GOBP_RESPONSE_TO_CELL_CYCLE_CHECKPOINT_SIGNALING	GOBP_RESPONSE_TO_CELL_CYCLE_CHECKPOINT_SIGNALING	GOBP_RESPONSE_TO_CELL_CYCLE_CHECKPOINT_SIGNALING	6	0.710938	1.30169	0.217993	1	1	662	tags=33%, list=7%, signal=31%	FBH1/SLX4
HP_HYPOAMYLASEMIA	HP_HYPOAMYLASEMIA	HP_HYPOAMYLASEMIA	5	0.732472	1.30136	0.219723	1	1	315	tags=20%, list=3%, signal=19%	EFL1
GOMF_PEPTIDE_ALPHA_N_ACETYLTRANSFERASE_ACTIVITY	GOMF_PEPTIDE_ALPHA_N_ACETYLTRANSFERASE_ACTIVITY	GOMF_PEPTIDE_ALPHA_N_ACETYLTRANSFERASE_ACTIVITY	8	0.677261	1.30121	0.208621	1	1	296	tags=12%, list=3%, signal=12%	NAA80
HP_ABNORMAL_FOREARM_BONE_MORPHOLOGY	HP_ABNORMAL_FOREARM_BONE_MORPHOLOGY	HP_ABNORMAL_FOREARM_BONE_MORPHOLOGY	47	0.486567	1.30119	0.106713	1	1	1843	tags=38%, list=19%, signal=31%	CCNQ/VPS35L/SLX4/BRCA2/FANCL/FANCA/ERCC4/FANCF/APC/FANCI/EXOC6B/FANCM/TRIP11/DYNC2H1/PCNT/ATR/SAMD9/PALB2
GOMF_CENTROMERIC_DNA_BINDING	GOMF_CENTROMERIC_DNA_BINDING	GOMF_CENTROMERIC_DNA_BINDING	5	0.732215	1.30091	0.219723	1	1	2576	tags=100%, list=27%, signal=73%	ZW10/CENPB/MSH2/MLH3/CENPC
GOBP_NUCLEOTIDE_BINDING_OLIGOMERIZATION_DOMAIN_CONTAINING_2_SIGNALING_PATHWAY	GOBP_NUCLEOTIDE_BINDING_OLIGOMERIZATION_DOMAIN_CONTAINING_2_SIGNALING_PATHWAY	GOBP_NUCLEOTIDE_BINDING_OLIGOMERIZATION_DOMAIN_CONTAINING_2_SIGNALING_PATHWAY	10	0.647405	1.30005	0.194631	1	1	1427	tags=40%, list=15%, signal=34%	ERBIN/LACC1/HSPA1B/HSPA1A
GOBP_PHOSPHATIDYLINOSITOL_DEPHOSPHORYLATION	GOBP_PHOSPHATIDYLINOSITOL_DEPHOSPHORYLATION	GOBP_PHOSPHATIDYLINOSITOL_DEPHOSPHORYLATION	21	0.571366	1.29994	0.138889	1	1	2973	tags=67%, list=31%, signal=46%	PIP4P1/PIP4P2/MTM1/SYNJ1/SACM1L/FIG4/INPP5E/MTMR4/MTMR10/MTMR1/INPP5F/INPP5B/SYNJ2/MTMR12
HP_HASHIMOTO_THYROIDITIS	HP_HASHIMOTO_THYROIDITIS	HP_HASHIMOTO_THYROIDITIS	11	0.641229	1.29967	0.178752	1	1	1556	tags=55%, list=16%, signal=46%	ADA2/PLCG2/CTLA4/IL18BP/ITCH/DCLRE1C
HP_CERVICAL_SPINAL_CANAL_STENOSIS	HP_CERVICAL_SPINAL_CANAL_STENOSIS	HP_CERVICAL_SPINAL_CANAL_STENOSIS	6	0.709675	1.29937	0.223183	1	1	1308	tags=67%, list=14%, signal=58%	KANSL1/PHF6/EXTL3/KIAA0586
GOBP_REGULATION_OF_HIGH_VOLTAGE_GATED_CALCIUM_CHANNEL_ACTIVITY	GOBP_REGULATION_OF_HIGH_VOLTAGE_GATED_CALCIUM_CHANNEL_ACTIVITY	GOBP_REGULATION_OF_HIGH_VOLTAGE_GATED_CALCIUM_CHANNEL_ACTIVITY	6	0.70962	1.29927	0.223183	1	1	1287	tags=33%, list=13%, signal=29%	NIPSNAP2/GEM
HP_ABNORMAL_AORTIC_ARCH_MORPHOLOGY	HP_ABNORMAL_AORTIC_ARCH_MORPHOLOGY	HP_ABNORMAL_AORTIC_ARCH_MORPHOLOGY	27	0.54674	1.29918	0.122083	1	1	1476	tags=22%, list=15%, signal=19%	UFD1/ESS2/PIGN/MCTP2/DGCR8/RREB1
GOBP_CELLULAR_PROCESS_INVOLVED_IN_REPRODUCTION_IN_MULTICELLULAR_ORGANISM	GOBP_CELLULAR_PROCESS_INVOLVED_IN_REPRODUCTION_IN_MULTICELLULAR_ORGANISM	GOBP_CELLULAR_PROCESS_INVOLVED_IN_REPRODUCTION_IN_MULTICELLULAR_ORGANISM	128	0.415513	1.29849	0.0667752	1	1	1187	tags=16%, list=12%, signal=15%	SELENOF/TUT4/TUT7/MARF1/NECTIN3/WASHC5/CCDC136/DND1/SMAD5/BRCA2/FANCA/PRDM1/SMARCA2/ZMIZ1/SYCP2/BCL2L1/FIGNL1/AKT1/UBR2/KIF18A/SRPK1
GOMF_VOLTAGE_GATED_CALCIUM_CHANNEL_ACTIVITY_INVOLVED_IN_REGULATION_OF_CYTOSOLIC_CALCIUM_LEVELS	GOMF_VOLTAGE_GATED_CALCIUM_CHANNEL_ACTIVITY_INVOLVED_IN_REGULATION_OF_CYTOSOLIC_CALCIUM_LEVELS	GOMF_VOLTAGE_GATED_CALCIUM_CHANNEL_ACTIVITY_INVOLVED_IN_REGULATION_OF_CYTOSOLIC_CALCIUM_LEVELS	2	0.854147	1.29848	0.158182	1	1	224	tags=50%, list=2%, signal=49%	TSPOAP1
GOMF_PHOSPHATIDYLINOSITOL_5_PHOSPHATE_BINDING	GOMF_PHOSPHATIDYLINOSITOL_5_PHOSPHATE_BINDING	GOMF_PHOSPHATIDYLINOSITOL_5_PHOSPHATE_BINDING	8	0.675768	1.29834	0.210345	1	1	221	tags=12%, list=2%, signal=12%	WASHC2C
GOBP_AUTOPHAGY_OF_PEROXISOME	GOBP_AUTOPHAGY_OF_PEROXISOME	GOBP_AUTOPHAGY_OF_PEROXISOME	4	0.753972	1.29818	0.225086	1	1	1549	tags=75%, list=16%, signal=63%	PIK3R4/PIK3C3/ACBD5
HP_CUTANEOUS_ABSCESS	HP_CUTANEOUS_ABSCESS	HP_CUTANEOUS_ABSCESS	14	0.611065	1.29815	0.170396	1	1	1226	tags=29%, list=13%, signal=25%	CYBC1/CARMIL2/LCP2/IKZF3
HP_ABNORMAL_GROWTH_HORMONE_LEVEL	HP_ABNORMAL_GROWTH_HORMONE_LEVEL	HP_ABNORMAL_GROWTH_HORMONE_LEVEL	64	0.462152	1.29764	0.101201	1	1	2790	tags=41%, list=29%, signal=29%	EFL1/WASHC5/TBCE/POLR3A/KANSL1/FANCF/FANCI/AKT1/SUFU/CDKN2C/STAG2/AIP/TBCK/KMT2A/SLC29A3/SIN3A/SRP54/ALMS1/ZNF148/GMNN/RNPC3/POLE/STAT5B/PMM2/MADD/CDKN1B
GOBP_REGULATION_OF_RRNA_PROCESSING	GOBP_REGULATION_OF_RRNA_PROCESSING	GOBP_REGULATION_OF_RRNA_PROCESSING	14	0.610822	1.29763	0.170396	1	1	2706	tags=57%, list=28%, signal=41%	BUD23/HEATR1/RIOK2/METTL18/SHQ1/WDR75/RIOK1/KAT2B
GOBP_FOREGUT_MORPHOGENESIS	GOBP_FOREGUT_MORPHOGENESIS	GOBP_FOREGUT_MORPHOGENESIS	5	0.730318	1.29753	0.221453	1	1	992	tags=40%, list=10%, signal=36%	NOTCH1/EPB41L5
GOBP_CD8_POSITIVE_ALPHA_BETA_T_CELL_ACTIVATION	GOBP_CD8_POSITIVE_ALPHA_BETA_T_CELL_ACTIVATION	GOBP_CD8_POSITIVE_ALPHA_BETA_T_CELL_ACTIVATION	14	0.610592	1.29714	0.170396	1	1	833	tags=29%, list=9%, signal=26%	VSIR/CRTAM/XCL1/EOMES
GOBP_IMMUNOGLOBULIN_PRODUCTION_INVOLVED_IN_IMMUNOGLOBULIN_MEDIATED_IMMUNE_RESPONSE	GOBP_IMMUNOGLOBULIN_PRODUCTION_INVOLVED_IN_IMMUNOGLOBULIN_MEDIATED_IMMUNE_RESPONSE	GOBP_IMMUNOGLOBULIN_PRODUCTION_INVOLVED_IN_IMMUNOGLOBULIN_MEDIATED_IMMUNE_RESPONSE	54	0.476432	1.29673	0.109777	1	1	2022	tags=31%, list=21%, signal=25%	SHLD1/SHLD2/NSD2/SHLD3/LIG4/XCL1/BCL6/THOC1/CD40LG/HLA-DRB1/PAXIP1/MSH2/STAT6/NBN/BATF/FOXP3/SUPT6H
GOBP_NEGATIVE_REGULATION_OF_RIG_I_SIGNALING_PATHWAY	GOBP_NEGATIVE_REGULATION_OF_RIG_I_SIGNALING_PATHWAY	GOBP_NEGATIVE_REGULATION_OF_RIG_I_SIGNALING_PATHWAY	6	0.708207	1.29669	0.224913	1	1	60	tags=17%, list=1%, signal=17%	UFD1
GOMF_OXIDOREDUCTASE_ACTIVITY_ACTING_ON_THE_CH_NH2_GROUP_OF_DONORS_OXYGEN_AS_ACCEPTOR	GOMF_OXIDOREDUCTASE_ACTIVITY_ACTING_ON_THE_CH_NH2_GROUP_OF_DONORS_OXYGEN_AS_ACCEPTOR	GOMF_OXIDOREDUCTASE_ACTIVITY_ACTING_ON_THE_CH_NH2_GROUP_OF_DONORS_OXYGEN_AS_ACCEPTOR	3	0.783899	1.29602	0.207317	1	1	549	tags=33%, list=6%, signal=31%	VCAM1
GOBP_THREONINE_CATABOLIC_PROCESS	GOBP_THREONINE_CATABOLIC_PROCESS	GOBP_THREONINE_CATABOLIC_PROCESS	1	0.959396	1.29579	0.0733198	1	1	391	tags=100%, list=4%, signal=96%	RIDA
GOBP_THREONINE_METABOLIC_PROCESS	GOBP_THREONINE_METABOLIC_PROCESS	GOBP_THREONINE_METABOLIC_PROCESS	1	0.959396	1.29579	0.0733198	1	1	391	tags=100%, list=4%, signal=96%	RIDA
HP_RIGHT_VENTRICULAR_HYPERTROPHY	HP_RIGHT_VENTRICULAR_HYPERTROPHY	HP_RIGHT_VENTRICULAR_HYPERTROPHY	12	0.629672	1.29577	0.170648	1	1	980	tags=33%, list=10%, signal=30%	SELENON/TTN/PIGN/NOTCH1
GOBP_PHOSPHOLIPID_DEPHOSPHORYLATION	GOBP_PHOSPHOLIPID_DEPHOSPHORYLATION	GOBP_PHOSPHOLIPID_DEPHOSPHORYLATION	25	0.548987	1.29573	0.127622	1	1	2973	tags=56%, list=31%, signal=39%	PIP4P1/PIP4P2/MTM1/SYNJ1/SACM1L/FIG4/INPP5E/MTMR4/MTMR10/MTMR1/INPP5F/INPP5B/SYNJ2/MTMR12
HP_Y_SHAPED_METACARPALS	HP_Y_SHAPED_METACARPALS	HP_Y_SHAPED_METACARPALS	6	0.707631	1.29563	0.224913	1	1	370	tags=17%, list=4%, signal=16%	CPLANE1
HP_FETAL_DISTRESS	HP_FETAL_DISTRESS	HP_FETAL_DISTRESS	34	0.517349	1.29539	0.128975	1	1	2655	tags=38%, list=28%, signal=28%	NDUFAF8/PLPBP/ALDH7A1/MT-ND3/NDUFS2/NDUFB3/CTCF/NDUFS1/FOXRED1/NDUFAF1/MT-ND1/SPEN/NDUFAF2
HP_CORNEAL_NEOVASCULARIZATION	HP_CORNEAL_NEOVASCULARIZATION	HP_CORNEAL_NEOVASCULARIZATION	9	0.658946	1.29538	0.197279	1	1	60	tags=11%, list=1%, signal=11%	UFD1
GOBP_ADENOSINE_METABOLIC_PROCESS	GOBP_ADENOSINE_METABOLIC_PROCESS	GOBP_ADENOSINE_METABOLIC_PROCESS	6	0.707423	1.29525	0.224913	1	1	171	tags=17%, list=2%, signal=16%	ADA2
GOBP_NEGATIVE_REGULATION_OF_LYMPHOCYTE_MIGRATION	GOBP_NEGATIVE_REGULATION_OF_LYMPHOCYTE_MIGRATION	GOBP_NEGATIVE_REGULATION_OF_LYMPHOCYTE_MIGRATION	9	0.65874	1.29497	0.197279	1	1	1817	tags=78%, list=19%, signal=63%	RIPOR2/KLRK1/AKT1/GCSAM/CD200R1/CD200/MIA3
GOBP_SERINE_FAMILY_AMINO_ACID_METABOLIC_PROCESS	GOBP_SERINE_FAMILY_AMINO_ACID_METABOLIC_PROCESS	GOBP_SERINE_FAMILY_AMINO_ACID_METABOLIC_PROCESS	18	0.585604	1.29493	0.146805	1	1	548	tags=17%, list=6%, signal=16%	DHFR2/RIDA/SEPHS2
GOMF_N_METHYLTRANSFERASE_ACTIVITY	GOMF_N_METHYLTRANSFERASE_ACTIVITY	GOMF_N_METHYLTRANSFERASE_ACTIVITY	68	0.455655	1.29478	0.089983	1	1	892	tags=12%, list=9%, signal=11%	NSD3/CSKMT/EEF1AKMT2/NSD2/EEF1AKMT1/N6AMT1/TRMO/TFB1M
GOBP_PYRIDINE_CONTAINING_COMPOUND_METABOLIC_PROCESS	GOBP_PYRIDINE_CONTAINING_COMPOUND_METABOLIC_PROCESS	GOBP_PYRIDINE_CONTAINING_COMPOUND_METABOLIC_PROCESS	16	0.59833	1.29469	0.156522	1	1	1351	tags=25%, list=14%, signal=22%	NAXE/NAXD/MTAP/PARP9
GOBP_DETERMINATION_OF_ADULT_LIFESPAN	GOBP_DETERMINATION_OF_ADULT_LIFESPAN	GOBP_DETERMINATION_OF_ADULT_LIFESPAN	10	0.64455	1.29431	0.199664	1	1	2481	tags=50%, list=26%, signal=37%	CGAS/IDE/MSH2/PRDM2/ATM
HP_APLASIA_CUTIS_CONGENITA_OVER_THE_SCALP_VERTEX	HP_APLASIA_CUTIS_CONGENITA_OVER_THE_SCALP_VERTEX	HP_APLASIA_CUTIS_CONGENITA_OVER_THE_SCALP_VERTEX	3	0.782672	1.29399	0.207317	1	1	2090	tags=100%, list=22%, signal=78%	MCTP2/BMS1/PLEC
HP_ABNORMALITY_OF_THE_FIRST_METATARSAL_BONE	HP_ABNORMALITY_OF_THE_FIRST_METATARSAL_BONE	HP_ABNORMALITY_OF_THE_FIRST_METATARSAL_BONE	5	0.728284	1.29392	0.228374	1	1	240	tags=20%, list=2%, signal=20%	VPS35L
HP_TRANSIENT_NEUTROPENIA	HP_TRANSIENT_NEUTROPENIA	HP_TRANSIENT_NEUTROPENIA	7	0.682074	1.29361	0.212693	1	1	2224	tags=57%, list=23%, signal=44%	EFL1/CLPB/SRP54/IRAK4
GOBP_POSITIVE_REGULATION_OF_DENDRITIC_CELL_CYTOKINE_PRODUCTION	GOBP_POSITIVE_REGULATION_OF_DENDRITIC_CELL_CYTOKINE_PRODUCTION	GOBP_POSITIVE_REGULATION_OF_DENDRITIC_CELL_CYTOKINE_PRODUCTION	8	0.673246	1.29349	0.212069	1	1	2559	tags=75%, list=27%, signal=55%	PLCG2/CLEC7A/DDX1/MAVS/DDX58/KIT
GOBP_NEGATIVE_REGULATION_OF_MACROPHAGE_MIGRATION	GOBP_NEGATIVE_REGULATION_OF_MACROPHAGE_MIGRATION	GOBP_NEGATIVE_REGULATION_OF_MACROPHAGE_MIGRATION	5	0.72757	1.29265	0.230104	1	1	1530	tags=60%, list=16%, signal=50%	STAP1/CD200R1/CD200
GOBP_NEGATIVE_REGULATION_OF_EXECUTION_PHASE_OF_APOPTOSIS	GOBP_NEGATIVE_REGULATION_OF_EXECUTION_PHASE_OF_APOPTOSIS	GOBP_NEGATIVE_REGULATION_OF_EXECUTION_PHASE_OF_APOPTOSIS	9	0.657515	1.29256	0.20068	1	1	2311	tags=67%, list=24%, signal=51%	MTRNR2L12/MTRNR2L8/BCL2L1/MTRNR2L10/DFFA/FZD3
GOBP_SPERMATID_NUCLEUS_DIFFERENTIATION	GOBP_SPERMATID_NUCLEUS_DIFFERENTIATION	GOBP_SPERMATID_NUCLEUS_DIFFERENTIATION	8	0.672718	1.29248	0.212069	1	1	35	tags=12%, list=0%, signal=12%	SELENOF
GOBP_REGULATION_OF_PROTEIN_DEUBIQUITINATION	GOBP_REGULATION_OF_PROTEIN_DEUBIQUITINATION	GOBP_REGULATION_OF_PROTEIN_DEUBIQUITINATION	11	0.637371	1.29185	0.185497	1	1	2302	tags=45%, list=24%, signal=35%	NOP53/TRIM21/ITCH/WDR48/SART3
GOMF_ATP_HYDROLYSIS_ACTIVITY	GOMF_ATP_HYDROLYSIS_ACTIVITY	GOMF_ATP_HYDROLYSIS_ACTIVITY	214	0.393919	1.29181	0.0408163	1	1	2085	tags=29%, list=22%, signal=24%	ATP5F1C/ATP5F1A/MTREX/FBH1/COQ8B/NSF/KIF27/DDX39B/SMARCAD1/ATAD2/SMC2/RFC4/SMARCA2/CLPB/MCM8/CHD8/FIGNL1/ERCC6/HELB/KIF3B/DDX60/FANCM/HYOU1/HSPA1B/UPF1/KIF18A/ABCD2/RECQL/PEX6/MCM3/DDX17/RFC1/DHX8/HSPA1A/SRCAP/KIF2A/DDX11/BBS12/DDX1/MSH2/DDX3Y/VPS4B/KIFC1/PMS2/RNF213/PEX1/BCS1L/DDX58/MLH3/ASCC3/SPATA5/C10orf88/DDX52/DHX58/ATAD3C/HELQ/DHX40/KATNA1/DDX50/DDX23/MCM5/KIF21B/ATAD1
HP_ABNORMAL_CIRCULATING_AMYLASE_LEVEL	HP_ABNORMAL_CIRCULATING_AMYLASE_LEVEL	HP_ABNORMAL_CIRCULATING_AMYLASE_LEVEL	6	0.705463	1.29166	0.226644	1	1	315	tags=17%, list=3%, signal=16%	EFL1
GOBP_NEGATIVE_REGULATION_OF_LYMPHOCYTE_ACTIVATION	GOBP_NEGATIVE_REGULATION_OF_LYMPHOCYTE_ACTIVATION	GOBP_NEGATIVE_REGULATION_OF_LYMPHOCYTE_ACTIVATION	81	0.439641	1.29158	0.0898876	1	1	2183	tags=31%, list=23%, signal=24%	RIPOR2/VSIR/TMEM131L/CLNK/CRTAM/HAVCR2/PTPN6/BTN2A2/XCL1/CASP3/BCL6/CTLA4/TNFRSF13B/THOC1/ITCH/HLA-DRB1/GLMN/ZBTB7B/TNFAIP8L2/TIGIT/JAK3/FOXP3/PTPN22/CBLB/LAX1
HP_EEG_WITH_FRONTAL_EPILEPTIFORM_DISCHARGES	HP_EEG_WITH_FRONTAL_EPILEPTIFORM_DISCHARGES	HP_EEG_WITH_FRONTAL_EPILEPTIFORM_DISCHARGES	3	0.78111	1.29141	0.210801	1	1	2105	tags=100%, list=22%, signal=78%	ADGRG1/SPATA5/PI4KA
HP_CRACKLES	HP_CRACKLES	HP_CRACKLES	6	0.7053	1.29136	0.226644	1	1	72	tags=17%, list=1%, signal=17%	STN1
GOBP_REGULATION_OF_NON_MOTILE_CILIUM_ASSEMBLY	GOBP_REGULATION_OF_NON_MOTILE_CILIUM_ASSEMBLY	GOBP_REGULATION_OF_NON_MOTILE_CILIUM_ASSEMBLY	8	0.671837	1.29078	0.212069	1	1	1604	tags=50%, list=17%, signal=42%	MAK/CENPJ/MAP4/BBS4
GOBP_ESTABLISHMENT_OF_PROTEIN_LOCALIZATION_TO_MITOCHONDRIAL_MEMBRANE	GOBP_ESTABLISHMENT_OF_PROTEIN_LOCALIZATION_TO_MITOCHONDRIAL_MEMBRANE	GOBP_ESTABLISHMENT_OF_PROTEIN_LOCALIZATION_TO_MITOCHONDRIAL_MEMBRANE	27	0.543185	1.29074	0.127469	1	1	310	tags=11%, list=3%, signal=11%	TOMM70/TIMM29/MAIP1
HP_ABSENT_TIBIA	HP_ABSENT_TIBIA	HP_ABSENT_TIBIA	2	0.848813	1.29037	0.163636	1	1	1454	tags=100%, list=15%, signal=85%	ATP7A/DYNC2H1
HP_DISTAL_ARTHROGRYPOSIS	HP_DISTAL_ARTHROGRYPOSIS	HP_DISTAL_ARTHROGRYPOSIS	7	0.680328	1.2903	0.214408	1	1	2105	tags=71%, list=22%, signal=56%	ADGRG1/ACADM/FIG4/ATAD1/PI4KA
GOCC_SMALL_SUBUNIT_PROCESSOME	GOCC_SMALL_SUBUNIT_PROCESSOME	GOCC_SMALL_SUBUNIT_PROCESSOME	32	0.519202	1.29022	0.13438	1	1	2983	tags=50%, list=31%, signal=35%	UTP11/UTP25/UTP14C/WDR3/HEATR1/PRKDC/UTP6/PDCD11/NOL6/UTP20/XRCC5/KRR1/UTP3/WDR36/UTP14A/MPHOSPH10
GOMF_ODORANT_BINDING	GOMF_ODORANT_BINDING	GOMF_ODORANT_BINDING	1	0.955232	1.29016	0.0733198	1	1	431	tags=100%, list=4%, signal=96%	OR2A25
HP_AUTOIMMUNE_ANTIBODY_POSITIVITY	HP_AUTOIMMUNE_ANTIBODY_POSITIVITY	HP_AUTOIMMUNE_ANTIBODY_POSITIVITY	41	0.496852	1.28995	0.117544	1	1	2261	tags=37%, list=24%, signal=28%	CYBC1/ADA2/PLCG2/LACC1/FASLG/CD244/CTLA4/STAT1/ITCH/HLA-DRB1/RASGRP1/FOXP3/PTPN22/SRP54/COPA
HP_THORACIC_HYPOPLASIA	HP_THORACIC_HYPOPLASIA	HP_THORACIC_HYPOPLASIA	73	0.449843	1.28942	0.0984975	1	1	1517	tags=26%, list=16%, signal=22%	MESD/NEPRO/TENT5A/PAM16/ATP7A/PIGN/GNE/HSD17B4/WDR19/ZBTB20/DLG3/KIAA0586/ORC6/WDR35/TRIP11/TTC21B/DYNC2H1/PCNT/PRKACB
GOBP_REGULATION_OF_MIRNA_CATABOLIC_PROCESS	GOBP_REGULATION_OF_MIRNA_CATABOLIC_PROCESS	GOBP_REGULATION_OF_MIRNA_CATABOLIC_PROCESS	4	0.748855	1.28937	0.231959	1	1	106	tags=25%, list=1%, signal=25%	TENT2
HP_ABNORMALITY_OF_THE_NASAL_CAVITY	HP_ABNORMALITY_OF_THE_NASAL_CAVITY	HP_ABNORMALITY_OF_THE_NASAL_CAVITY	3	0.77984	1.28931	0.212544	1	1	1576	tags=67%, list=16%, signal=56%	SUFU/GLMN
GOBP_HYALURONAN_CATABOLIC_PROCESS	GOBP_HYALURONAN_CATABOLIC_PROCESS	GOBP_HYALURONAN_CATABOLIC_PROCESS	3	0.779794	1.28924	0.212544	1	1	30	tags=33%, list=0%, signal=33%	CEMIP2
GOBP_MEIOTIC_CYTOKINESIS	GOBP_MEIOTIC_CYTOKINESIS	GOBP_MEIOTIC_CYTOKINESIS	3	0.779576	1.28888	0.214286	1	1	364	tags=33%, list=4%, signal=32%	WASHC5
GOMF_UBIQUITIN_LIKE_PROTEIN_SPECIFIC_ENDOPEPTIDASE_ACTIVITY	GOMF_UBIQUITIN_LIKE_PROTEIN_SPECIFIC_ENDOPEPTIDASE_ACTIVITY	GOMF_UBIQUITIN_LIKE_PROTEIN_SPECIFIC_ENDOPEPTIDASE_ACTIVITY	5	0.725404	1.2888	0.237024	1	1	1229	tags=40%, list=13%, signal=35%	SENP1/SENP7
GOBP_RESPONSE_TO_VITAMIN_K	GOBP_RESPONSE_TO_VITAMIN_K	GOBP_RESPONSE_TO_VITAMIN_K	2	0.847147	1.28784	0.167273	1	1	1470	tags=100%, list=15%, signal=85%	DCPS/F5
GOMF_POTASSIUM_ION_ANTIPORTER_ACTIVITY	GOMF_POTASSIUM_ION_ANTIPORTER_ACTIVITY	GOMF_POTASSIUM_ION_ANTIPORTER_ACTIVITY	5	0.72479	1.28771	0.238754	1	1	1145	tags=40%, list=12%, signal=35%	SLC9A3/SLC9A9
GOMF_POTASSIUM_PROTON_ANTIPORTER_ACTIVITY	GOMF_POTASSIUM_PROTON_ANTIPORTER_ACTIVITY	GOMF_POTASSIUM_PROTON_ANTIPORTER_ACTIVITY	5	0.72479	1.28771	0.238754	1	1	1145	tags=40%, list=12%, signal=35%	SLC9A3/SLC9A9
HP_ABNORMAL_CIRCULATING_THYROGLOBULIN_LEVEL	HP_ABNORMAL_CIRCULATING_THYROGLOBULIN_LEVEL	HP_ABNORMAL_CIRCULATING_THYROGLOBULIN_LEVEL	2	0.847062	1.28771	0.167273	1	1	557	tags=50%, list=6%, signal=47%	TSHR
GOBP_NUCLEOLAR_LARGE_RRNA_TRANSCRIPTION_BY_RNA_POLYMERASE_I	GOBP_NUCLEOLAR_LARGE_RRNA_TRANSCRIPTION_BY_RNA_POLYMERASE_I	GOBP_NUCLEOLAR_LARGE_RRNA_TRANSCRIPTION_BY_RNA_POLYMERASE_I	15	0.601977	1.28736	0.165217	1	1	11	tags=7%, list=0%, signal=7%	NOP53
GOMF_O_METHYLTRANSFERASE_ACTIVITY	GOMF_O_METHYLTRANSFERASE_ACTIVITY	GOMF_O_METHYLTRANSFERASE_ACTIVITY	18	0.582165	1.28733	0.150259	1	1	783	tags=17%, list=8%, signal=15%	MRM3/MRM2/TRMT13
HP_ABNORMAL_DENSE_GRANULES	HP_ABNORMAL_DENSE_GRANULES	HP_ABNORMAL_DENSE_GRANULES	5	0.724424	1.28706	0.240484	1	1	1916	tags=80%, list=20%, signal=64%	BLOC1S5/AP3B1/HPS3/LYST
GOBP_LYMPHOCYTE_ACTIVATION_INVOLVED_IN_IMMUNE_RESPONSE	GOBP_LYMPHOCYTE_ACTIVATION_INVOLVED_IN_IMMUNE_RESPONSE	GOBP_LYMPHOCYTE_ACTIVATION_INVOLVED_IN_IMMUNE_RESPONSE	125	0.41432	1.28696	0.0793388	1	1	2443	tags=34%, list=25%, signal=26%	SHLD1/SHLD2/NSD2/SHLD3/PLCG2/ZNF683/KLRC2/HAVCR2/LIG4/ATP7A/EOMES/NFKBID/ITGAL/IRF4/CD244/BCL6/NKG7/THOC1/AP1G1/CD40LG/HLA-DRB1/PAXIP1/MSH2/ZBTB7B/STAT6/NBN/SLAMF6/NLRP3/JAK3/BATF/IL23R/FOXP3/SUPT6H/RAB27A/CD81/LCP1/NFKBIZ/ATAD5/NOTCH2/RIF1/PLCL2/PTK2B/CD46
GOCC_CYTOPLASMIC_UBIQUITIN_LIGASE_COMPLEX	GOCC_CYTOPLASMIC_UBIQUITIN_LIGASE_COMPLEX	GOCC_CYTOPLASMIC_UBIQUITIN_LIGASE_COMPLEX	10	0.640595	1.28637	0.209732	1	1	7	tags=10%, list=0%, signal=10%	ELOB
HP_SPEECH_APRAXIA	HP_SPEECH_APRAXIA	HP_SPEECH_APRAXIA	44	0.488367	1.28623	0.112281	1	1	2868	tags=43%, list=30%, signal=30%	SPART/CCDC32/TRAPPC11/PTPN23/KANSL1/ZMIZ1/RLIM/ACTL6A/SRCAP/TRAPPC4/UBR7/HUWE1/MED13/TRIP12/MAPK8IP3/PSMD12/MADD/HTT/BPTF
GOMF_METALLOCARBOXYPEPTIDASE_ACTIVITY	GOMF_METALLOCARBOXYPEPTIDASE_ACTIVITY	GOMF_METALLOCARBOXYPEPTIDASE_ACTIVITY	4	0.746972	1.28613	0.237113	1	1	563	tags=25%, list=6%, signal=24%	CPA5
HP_EEG_WITH_BURST_SUPPRESSION	HP_EEG_WITH_BURST_SUPPRESSION	HP_EEG_WITH_BURST_SUPPRESSION	21	0.565214	1.28594	0.149306	1	1	1883	tags=33%, list=20%, signal=27%	PLPBP/ALDH7A1/NSF/ALG11/TRIM8/PIGS/CASK
HP_SIMPLE_EAR	HP_SIMPLE_EAR	HP_SIMPLE_EAR	7	0.677762	1.28543	0.222985	1	1	1563	tags=29%, list=16%, signal=24%	BICRA/EXOC2
GOBP_NATURAL_KILLER_CELL_ACTIVATION	GOBP_NATURAL_KILLER_CELL_ACTIVATION	GOBP_NATURAL_KILLER_CELL_ACTIVATION	55	0.469611	1.28529	0.112436	1	1	3248	tags=55%, list=34%, signal=36%	CLNK/ZNF683/KLRC2/HAVCR2/KLRK1/IL15/PRDM1/CD244/NKG7/SLAMF1/AP1G1/ELF4/NCR3/RASGRP1/IL23R/RAB27A/PTPN22/SLAMF7/TOX/IL2/STAT5B/KAT7/BLOC1S6/CASP8/PIK3CD/DCAF15/PIBF1/SNX27/PTPRC/JAK2
GOBP_TRANSLATIONAL_READTHROUGH	GOBP_TRANSLATIONAL_READTHROUGH	GOBP_TRANSLATIONAL_READTHROUGH	7	0.677581	1.28509	0.222985	1	1	28	tags=14%, list=0%, signal=14%	SELENOT
GOBP_NEGATIVE_REGULATION_OF_LEUKOCYTE_PROLIFERATION	GOBP_NEGATIVE_REGULATION_OF_LEUKOCYTE_PROLIFERATION	GOBP_NEGATIVE_REGULATION_OF_LEUKOCYTE_PROLIFERATION	42	0.492937	1.28479	0.119298	1	1	1624	tags=33%, list=17%, signal=28%	VSIR/TMEM131L/CRTAM/HAVCR2/PTPN6/BTN2A2/XCL1/CASP3/CTLA4/TNFRSF13B/ITCH/HLA-DRB1/GLMN/ZBTB7B
GOMF_VOLTAGE_GATED_CHANNEL_ACTIVITY	GOMF_VOLTAGE_GATED_CHANNEL_ACTIVITY	GOMF_VOLTAGE_GATED_CHANNEL_ACTIVITY	20	0.566786	1.28465	0.149742	1	1	516	tags=10%, list=5%, signal=9%	TSPOAP1/KCNC1
HP_IRREGULAR_ILIAC_CREST	HP_IRREGULAR_ILIAC_CREST	HP_IRREGULAR_ILIAC_CREST	3	0.776826	1.28433	0.219512	1	1	575	tags=33%, list=6%, signal=31%	PAM16
GOCC_VCP_NPL4_UFD1_AAA_ATPASE_COMPLEX	GOCC_VCP_NPL4_UFD1_AAA_ATPASE_COMPLEX	GOCC_VCP_NPL4_UFD1_AAA_ATPASE_COMPLEX	8	0.66832	1.28403	0.213793	1	1	60	tags=12%, list=1%, signal=12%	UFD1
GOCC_CILIARY_PLASM	GOCC_CILIARY_PLASM	GOCC_CILIARY_PLASM	39	0.49825	1.28376	0.132743	1	1	2584	tags=49%, list=27%, signal=36%	TOGARAM1/MAK/PIK3R4/RPGRIP1L/BBS7/CEP162/PIK3C3/KIFAP3/MAP4/CENPF/WDR35/DYNC2H1/AMBRA1/PRKACA/INPP5E/WDPCP/ATG16L1/WDR11/SPAG16
HP_LARGE_EARLOBE	HP_LARGE_EARLOBE	HP_LARGE_EARLOBE	15	0.600287	1.28375	0.168696	1	1	2508	tags=53%, list=26%, signal=39%	BICRA/ZEB2/PHF6/BRAF/SLC26A2/NOTCH2/DPYD/SPEN
GOBP_INNER_MITOCHONDRIAL_MEMBRANE_ORGANIZATION	GOBP_INNER_MITOCHONDRIAL_MEMBRANE_ORGANIZATION	GOBP_INNER_MITOCHONDRIAL_MEMBRANE_ORGANIZATION	29	0.528638	1.28355	0.138596	1	1	310	tags=10%, list=3%, signal=10%	TOMM70/TIMM29/MAIP1
HP_DECREASED_NUMBER_OF_LARGE_PERIPHERAL_MYELINATED_NERVE_FIBERS	HP_DECREASED_NUMBER_OF_LARGE_PERIPHERAL_MYELINATED_NERVE_FIBERS	HP_DECREASED_NUMBER_OF_LARGE_PERIPHERAL_MYELINATED_NERVE_FIBERS	6	0.700659	1.28287	0.245675	1	1	1398	tags=50%, list=15%, signal=43%	ELP1/SPTLC1/SACS
HP_ABNORMAL_TRICUSPID_VALVE_MORPHOLOGY	HP_ABNORMAL_TRICUSPID_VALVE_MORPHOLOGY	HP_ABNORMAL_TRICUSPID_VALVE_MORPHOLOGY	17	0.582926	1.28273	0.170396	1	1	364	tags=12%, list=4%, signal=11%	UFD1/WASHC5
GOCC_SIN3_TYPE_COMPLEX	GOCC_SIN3_TYPE_COMPLEX	GOCC_SIN3_TYPE_COMPLEX	12	0.623125	1.2823	0.180887	1	1	700	tags=17%, list=7%, signal=15%	SINHCAF/CSNK2A1
GOMF_HISTONE_KINASE_ACTIVITY	GOMF_HISTONE_KINASE_ACTIVITY	GOMF_HISTONE_KINASE_ACTIVITY	8	0.667345	1.28216	0.217241	1	1	207	tags=12%, list=2%, signal=12%	DCAF1
GOMF_CDP_ALCOHOL_PHOSPHATIDYLTRANSFERASE_ACTIVITY	GOMF_CDP_ALCOHOL_PHOSPHATIDYLTRANSFERASE_ACTIVITY	GOMF_CDP_ALCOHOL_PHOSPHATIDYLTRANSFERASE_ACTIVITY	6	0.700213	1.28205	0.245675	1	1	1785	tags=50%, list=19%, signal=41%	SELENOI/PGS1/PIGF
GOBP_ADIPOSE_TISSUE_DEVELOPMENT	GOBP_ADIPOSE_TISSUE_DEVELOPMENT	GOBP_ADIPOSE_TISSUE_DEVELOPMENT	25	0.543049	1.28171	0.136364	1	1	1604	tags=24%, list=17%, signal=20%	SELENOM/SPART/FTO/CSF1/PAXIP1/BBS4
HP_DEFORMED_RIB_CAGE	HP_DEFORMED_RIB_CAGE	HP_DEFORMED_RIB_CAGE	6	0.699997	1.28165	0.245675	1	1	315	tags=17%, list=3%, signal=16%	EFL1
GOBP_ENDOPLASMIC_RETICULUM_CALCIUM_ION_HOMEOSTASIS	GOBP_ENDOPLASMIC_RETICULUM_CALCIUM_ION_HOMEOSTASIS	GOBP_ENDOPLASMIC_RETICULUM_CALCIUM_ION_HOMEOSTASIS	17	0.582364	1.2815	0.172117	1	1	4	tags=6%, list=0%, signal=6%	SELENOK
HP_ABNORMAL_RIGHT_VENTRICULAR_FUNCTION	HP_ABNORMAL_RIGHT_VENTRICULAR_FUNCTION	HP_ABNORMAL_RIGHT_VENTRICULAR_FUNCTION	9	0.651882	1.28149	0.214286	1	1	1361	tags=33%, list=14%, signal=29%	SELENON/TTN/DAXX
GOBP_POSITIVE_REGULATION_OF_LYMPHOCYTE_ANERGY	GOBP_POSITIVE_REGULATION_OF_LYMPHOCYTE_ANERGY	GOBP_POSITIVE_REGULATION_OF_LYMPHOCYTE_ANERGY	4	0.744156	1.28128	0.237113	1	1	2169	tags=75%, list=23%, signal=58%	ITCH/FOXP3/CBLB
GOBP_GLYCINE_BIOSYNTHETIC_PROCESS	GOBP_GLYCINE_BIOSYNTHETIC_PROCESS	GOBP_GLYCINE_BIOSYNTHETIC_PROCESS	4	0.744088	1.28116	0.237113	1	1	376	tags=25%, list=4%, signal=24%	DHFR2
HP_ACRAL_ULCERATION	HP_ACRAL_ULCERATION	HP_ACRAL_ULCERATION	4	0.743902	1.28084	0.237113	1	1	141	tags=25%, list=1%, signal=25%	RETREG1
HP_AUTOAMPUTATION_OF_DIGITS	HP_AUTOAMPUTATION_OF_DIGITS	HP_AUTOAMPUTATION_OF_DIGITS	4	0.743902	1.28084	0.237113	1	1	141	tags=25%, list=1%, signal=25%	RETREG1
HP_HYPERVENTILATION	HP_HYPERVENTILATION	HP_HYPERVENTILATION	16	0.591866	1.28071	0.163478	1	1	1408	tags=38%, list=15%, signal=32%	CPLANE1/DEPDC5/MT-ND3/MT-ND6/MT-ATP6/JRK
HP_FRACTURES_OF_THE_LONG_BONES	HP_FRACTURES_OF_THE_LONG_BONES	HP_FRACTURES_OF_THE_LONG_BONES	6	0.699386	1.28053	0.247405	1	1	1150	tags=33%, list=12%, signal=29%	TENT5A/MTAP
HP_BILIARY_ATRESIA	HP_BILIARY_ATRESIA	HP_BILIARY_ATRESIA	5	0.720746	1.28053	0.242215	1	1	1979	tags=60%, list=21%, signal=48%	RPGRIP1L/ERCC4/INPP5E
GOBP_REGULATION_OF_IMMUNE_EFFECTOR_PROCESS	GOBP_REGULATION_OF_IMMUNE_EFFECTOR_PROCESS	GOBP_REGULATION_OF_IMMUNE_EFFECTOR_PROCESS	194	0.39319	1.28025	0.0457413	1	1	2362	tags=34%, list=25%, signal=26%	SHLD1/SHLD2/CGAS/NSD2/SHLD3/CLNK/PLCG2/ZNF683/CRTAM/KLRC4/FCRL3/KLRC1/KLRC2/HAVCR2/LACC1/PTPN6/STAP1/KLRK1/XCL1/NFKBID/CLEC7A/KLRD1/IRF4/CD244/CD84/STX7/DDX60/CD160/BCL6/C12orf4/SLAMF1/FBXO38/THOC1/P2RX7/AP1G1/CD40LG/HLA-DRB1/PAXIP1/SASH3/DDX1/MSH2/ZBTB7B/MAVS/NCR3/STAT6/RASGRP1/SLAMF6/DDX58/NLRP3/JAK3/IL23R/DHX58/FOXP3/SUPT6H/CD81/TRAF6/PTPN22/IL1R1/NFKBIZ/ATAD5/CCR2/RIPK3/IL17A/BCL10/RIF1/PTPRJ
GOMF_NEUROTROPHIN_RECEPTOR_BINDING	GOMF_NEUROTROPHIN_RECEPTOR_BINDING	GOMF_NEUROTROPHIN_RECEPTOR_BINDING	6	0.699051	1.27992	0.247405	1	1	257	tags=17%, list=3%, signal=16%	BEX3
GOBP_NATURAL_KILLER_CELL_CYTOKINE_PRODUCTION	GOBP_NATURAL_KILLER_CELL_CYTOKINE_PRODUCTION	GOBP_NATURAL_KILLER_CELL_CYTOKINE_PRODUCTION	6	0.698839	1.27953	0.247405	1	1	1061	tags=33%, list=11%, signal=30%	CLNK/CD160
GOMF_DNA_DIRECTED_DNA_POLYMERASE_ACTIVITY	GOMF_DNA_DIRECTED_DNA_POLYMERASE_ACTIVITY	GOMF_DNA_DIRECTED_DNA_POLYMERASE_ACTIVITY	17	0.58136	1.27929	0.172117	1	1	2680	tags=53%, list=28%, signal=38%	TENT4B/POLD3/POLD1/POLI/POLL/PRIMPOL/POLK/POLE/POLH
GOBP_REGULATION_OF_RETROGRADE_TRANSPORT_ENDOSOME_TO_GOLGI	GOBP_REGULATION_OF_RETROGRADE_TRANSPORT_ENDOSOME_TO_GOLGI	GOBP_REGULATION_OF_RETROGRADE_TRANSPORT_ENDOSOME_TO_GOLGI	4	0.742957	1.27922	0.237113	1	1	1040	tags=50%, list=11%, signal=45%	EIPR1/ARFIP1
GOBP_ESTABLISHMENT_OF_PROTEIN_LOCALIZATION_TO_PLASMA_MEMBRANE	GOBP_ESTABLISHMENT_OF_PROTEIN_LOCALIZATION_TO_PLASMA_MEMBRANE	GOBP_ESTABLISHMENT_OF_PROTEIN_LOCALIZATION_TO_PLASMA_MEMBRANE	47	0.478291	1.27906	0.122203	1	1	680	tags=11%, list=7%, signal=10%	RACK1/NECTIN3/AFDN/NSF/AKAP5
GOMF_HYDROLASE_ACTIVITY_HYDROLYZING_O_GLYCOSYL_COMPOUNDS	GOMF_HYDROLASE_ACTIVITY_HYDROLYZING_O_GLYCOSYL_COMPOUNDS	GOMF_HYDROLASE_ACTIVITY_HYDROLYZING_O_GLYCOSYL_COMPOUNDS	46	0.479355	1.27896	0.119863	1	1	111	tags=7%, list=1%, signal=6%	CEMIP2/OGA/PGGHG
GOBP_POSITIVE_REGULATION_OF_CELLULAR_PROTEIN_CATABOLIC_PROCESS	GOBP_POSITIVE_REGULATION_OF_CELLULAR_PROTEIN_CATABOLIC_PROCESS	GOBP_POSITIVE_REGULATION_OF_CELLULAR_PROTEIN_CATABOLIC_PROCESS	106	0.418221	1.2789	0.0829268	1	1	286	tags=5%, list=3%, signal=5%	RACK1/ELOB/ATP5IF1/NOP53/COP1
HP_ENLARGED_CEREBELLUM	HP_ENLARGED_CEREBELLUM	HP_ENLARGED_CEREBELLUM	5	0.719663	1.2786	0.242215	1	1	869	tags=40%, list=9%, signal=36%	BICRA/ZEB2
GOBP_REGULATION_OF_PRESYNAPTIC_MEMBRANE_POTENTIAL	GOBP_REGULATION_OF_PRESYNAPTIC_MEMBRANE_POTENTIAL	GOBP_REGULATION_OF_PRESYNAPTIC_MEMBRANE_POTENTIAL	1	0.946382	1.27821	0.0875764	1	1	516	tags=100%, list=5%, signal=95%	KCNC1
GOMF_ARGININE_BINDING	GOMF_ARGININE_BINDING	GOMF_ARGININE_BINDING	1	0.945862	1.27751	0.0875764	1	1	521	tags=100%, list=5%, signal=95%	CASTOR1
GOBP_POSITIVE_REGULATION_OF_VOLTAGE_GATED_POTASSIUM_CHANNEL_ACTIVITY	GOBP_POSITIVE_REGULATION_OF_VOLTAGE_GATED_POTASSIUM_CHANNEL_ACTIVITY	GOBP_POSITIVE_REGULATION_OF_VOLTAGE_GATED_POTASSIUM_CHANNEL_ACTIVITY	2	0.840305	1.27744	0.176364	1	1	516	tags=50%, list=5%, signal=47%	KCNC1
GOMF_EXTRACELLULAR_MATRIX_CONSTITUENT_CONFERRING_ELASTICITY	GOMF_EXTRACELLULAR_MATRIX_CONSTITUENT_CONFERRING_ELASTICITY	GOMF_EXTRACELLULAR_MATRIX_CONSTITUENT_CONFERRING_ELASTICITY	2	0.839754	1.2766	0.178182	1	1	1541	tags=100%, list=16%, signal=84%	EMILIN2/FBLN5
GOBP_ENDOSOMAL_TRANSPORT	GOBP_ENDOSOMAL_TRANSPORT	GOBP_ENDOSOMAL_TRANSPORT	165	0.398556	1.2766	0.0634921	1	1	3510	tags=43%, list=37%, signal=28%	WASHC4/WASHC1/VPS26C/EIPR1/WASHC2A/WASHC2C/VPS35L/ENTR1/AKAP5/PTPN23/HEATR5B/VPS50/VPS36/ARFIP1/HEATR5A/TBC1D10B/CLTC/MICALL1/TMCC1/GBF1/VPS4B/VPS54/VTI1A/AP3B1/ANKFY1/SNX6/GOSR1/ZFYVE16/VPS16/LYST/TBC1D23/ANKRD27/SNX2/STAM/CCDC93/ALMS1/GCC2/EPS15/ARL1/RAB29/DENND1A/VPS35/AGAP2/TBC1D10A/ALS2/VTA1/PICALM/VPS25/VPS26A/BLOC1S6/VAMP3/INPP5F/EEA1/ABCA1/LMTK2/BET1L/CCDC22/SNX27/RAB14/EPG5/ARFRP1/USP7/S…
GOBP_REGULATION_OF_ADAPTIVE_IMMUNE_RESPONSE	GOBP_REGULATION_OF_ADAPTIVE_IMMUNE_RESPONSE	GOBP_REGULATION_OF_ADAPTIVE_IMMUNE_RESPONSE	110	0.416964	1.27592	0.0773026	1	1	2221	tags=33%, list=23%, signal=25%	SHLD1/SHLD2/NSD2/SHLD3/KLRC1/HAVCR2/PTPN6/XCL1/NFKBID/CLEC7A/KLRD1/STX7/CD160/BCL6/SLAMF1/FBXO38/THOC1/P2RX7/HLA-DRB1/PAXIP1/SASH3/MSH2/ZBTB7B/STAT6/NLRP3/JAK3/IL23R/FOXP3/SUPT6H/CD81/TRAF6/IL1R1/NFKBIZ/ATAD5/CCR2/RIPK3
GOBP_MEIOTIC_CHROMOSOME_CONDENSATION	GOBP_MEIOTIC_CHROMOSOME_CONDENSATION	GOBP_MEIOTIC_CHROMOSOME_CONDENSATION	6	0.696756	1.27572	0.254325	1	1	1260	tags=50%, list=13%, signal=43%	SMC2/NCAPD3/NCAPD2
GOBP_NEGATIVE_REGULATION_OF_ALPHA_BETA_T_CELL_PROLIFERATION	GOBP_NEGATIVE_REGULATION_OF_ALPHA_BETA_T_CELL_PROLIFERATION	GOBP_NEGATIVE_REGULATION_OF_ALPHA_BETA_T_CELL_PROLIFERATION	8	0.663941	1.27561	0.222414	1	1	2169	tags=62%, list=23%, signal=48%	VSIR/XCL1/ITCH/ZBTB7B/CBLB
GOBP_POSITIVE_REGULATION_OF_NATURAL_KILLER_CELL_MEDIATED_IMMUNE_RESPONSE_TO_TUMOR_CELL	GOBP_POSITIVE_REGULATION_OF_NATURAL_KILLER_CELL_MEDIATED_IMMUNE_RESPONSE_TO_TUMOR_CELL	GOBP_POSITIVE_REGULATION_OF_NATURAL_KILLER_CELL_MEDIATED_IMMUNE_RESPONSE_TO_TUMOR_CELL	3	0.771504	1.27553	0.222997	1	1	1061	tags=67%, list=11%, signal=59%	CRTAM/CD160
GOBP_CELLULAR_NITROGEN_COMPOUND_CATABOLIC_PROCESS	GOBP_CELLULAR_NITROGEN_COMPOUND_CATABOLIC_PROCESS	GOBP_CELLULAR_NITROGEN_COMPOUND_CATABOLIC_PROCESS	298	0.375841	1.27523	0.0392306	1	1	1550	tags=16%, list=16%, signal=14%	TENT5C/TRIR/TUT4/NBDY/TUT7/TENT4B/MTREX/TENT2/ADA2/FBH1/TENT4A/TENT5A/RIDA/DND1/ENTPD1/OGG1/DCP1B/FTO/PDE7B/OAS2/APOBEC3G/NIT1/EXOSC9/TIRAP/XRN1/DCPS/RNASEL/AKT1/SLFN13/METTL14/HSPA1B/NTHL1/TET3/UPF1/MTAP/DFFB/NBAS/METTL3/TTC5/DCP2/ZSWIM8/CDADC1/EXOSC5/HSPA1A/PAN2/DICER1/GIGYF2/EXOSC7
HP_METAPHYSEAL_CUPPING	HP_METAPHYSEAL_CUPPING	HP_METAPHYSEAL_CUPPING	9	0.648696	1.27523	0.217687	1	1	3039	tags=78%, list=32%, signal=53%	NEPRO/PAM16/TRIP11/HDAC6/PEX5/AIFM1/LBR
HP_MOLLUSCUM_CONTAGIOSUM	HP_MOLLUSCUM_CONTAGIOSUM	HP_MOLLUSCUM_CONTAGIOSUM	5	0.71772	1.27515	0.243945	1	1	358	tags=20%, list=4%, signal=19%	CARMIL2
HP_UNUSUAL_SKIN_INFECTION	HP_UNUSUAL_SKIN_INFECTION	HP_UNUSUAL_SKIN_INFECTION	5	0.71772	1.27515	0.243945	1	1	358	tags=20%, list=4%, signal=19%	CARMIL2
GOBP_NEGATIVE_REGULATION_OF_MYELOID_CELL_APOPTOTIC_PROCESS	GOBP_NEGATIVE_REGULATION_OF_MYELOID_CELL_APOPTOTIC_PROCESS	GOBP_NEGATIVE_REGULATION_OF_MYELOID_CELL_APOPTOTIC_PROCESS	7	0.672228	1.27494	0.236707	1	1	52	tags=14%, list=1%, signal=14%	SELENOS
GOCC_MICROTUBULE_MINUS_END	GOCC_MICROTUBULE_MINUS_END	GOCC_MICROTUBULE_MINUS_END	4	0.740403	1.27482	0.238832	1	1	232	tags=25%, list=2%, signal=24%	ABRAXAS2
GOBP_REGULATION_OF_RECEPTOR_CLUSTERING	GOBP_REGULATION_OF_RECEPTOR_CLUSTERING	GOBP_REGULATION_OF_RECEPTOR_CLUSTERING	4	0.740336	1.2747	0.238832	1	1	59	tags=25%, list=1%, signal=25%	MESD
HP_POSTAXIAL_POLYDACTYLY	HP_POSTAXIAL_POLYDACTYLY	HP_POSTAXIAL_POLYDACTYLY	77	0.440238	1.27452	0.104132	1	1	1979	tags=38%, list=21%, signal=30%	TOGARAM1/CPLANE1/HYLS1/ZNF141/RPGRIP1L/BBS7/WDR19/KIF3B/SUFU/IFT74/C2CD3/EXTL3/KIAA0825/KIAA0586/SYNGAP1/WDR35/TTC21B/DYNC2H1/SDCCAG8/CEP290/PRKACB/BBS12/BBS4/COG6/BBS9/BBIP1/PRKACA/IFT80/INPP5E
HP_HORSESHOE_KIDNEY	HP_HORSESHOE_KIDNEY	HP_HORSESHOE_KIDNEY	62	0.45496	1.27443	0.116638	1	1	1162	tags=13%, list=12%, signal=11%	ADA2/CCNQ/BICRA/ARID1B/SLX4/FANCA/FANCI/EXTL3
GOCC_CCR4_NOT_COMPLEX	GOCC_CCR4_NOT_COMPLEX	GOCC_CCR4_NOT_COMPLEX	11	0.628682	1.27424	0.193929	1	1	136	tags=9%, list=1%, signal=9%	CNOT9
HP_ABNORMAL_LEVELS_OF_ALPHA_FETOPROTEIN	HP_ABNORMAL_LEVELS_OF_ALPHA_FETOPROTEIN	HP_ABNORMAL_LEVELS_OF_ALPHA_FETOPROTEIN	17	0.579059	1.27422	0.175559	1	1	2816	tags=59%, list=29%, signal=42%	SLC25A13/PIGN/SETX/ZBTB20/PEX6/PLEC/BCL10/ATM/KIT/MKS1
GOBP_INTRINSIC_APOPTOTIC_SIGNALING_PATHWAY_IN_RESPONSE_TO_ENDOPLASMIC_RETICULUM_STRESS	GOBP_INTRINSIC_APOPTOTIC_SIGNALING_PATHWAY_IN_RESPONSE_TO_ENDOPLASMIC_RETICULUM_STRESS	GOBP_INTRINSIC_APOPTOTIC_SIGNALING_PATHWAY_IN_RESPONSE_TO_ENDOPLASMIC_RETICULUM_STRESS	44	0.483758	1.27409	0.121053	1	1	52	tags=5%, list=1%, signal=5%	SELENOK/SELENOS
GOMF_DNA_HELICASE_ACTIVITY	GOMF_DNA_HELICASE_ACTIVITY	GOMF_DNA_HELICASE_ACTIVITY	50	0.474944	1.274	0.139085	1	1	2352	tags=38%, list=24%, signal=29%	MRE11/FBH1/SMARCAD1/RFC4/MCM8/CHD8/ERCC6/SETX/HELB/FANCM/UPF1/RECQL/MCM3/DDX11/ASCC3/HELQ/MCM5/XRCC5/RFC3
HP_LONG_PENIS	HP_LONG_PENIS	HP_LONG_PENIS	4	0.739766	1.27372	0.238832	1	1	1599	tags=75%, list=17%, signal=63%	POLR3A/AKT1/AIP
HP_ERYTHEMA_NODOSUM	HP_ERYTHEMA_NODOSUM	HP_ERYTHEMA_NODOSUM	5	0.716914	1.27372	0.243945	1	1	1564	tags=60%, list=16%, signal=50%	ADA2/XIAP/HLA-DRB1
GOMF_PRIMARY_AMINE_OXIDASE_ACTIVITY	GOMF_PRIMARY_AMINE_OXIDASE_ACTIVITY	GOMF_PRIMARY_AMINE_OXIDASE_ACTIVITY	1	0.942946	1.27357	0.0875764	1	1	549	tags=100%, list=6%, signal=94%	VCAM1
GOMF_POTASSIUM_CHANNEL_ACTIVITY	GOMF_POTASSIUM_CHANNEL_ACTIVITY	GOMF_POTASSIUM_CHANNEL_ACTIVITY	7	0.671501	1.27356	0.236707	1	1	516	tags=14%, list=5%, signal=14%	KCNC1
GOBP_COLLATERAL_SPROUTING	GOBP_COLLATERAL_SPROUTING	GOBP_COLLATERAL_SPROUTING	9	0.647831	1.27353	0.217687	1	1	85	tags=11%, list=1%, signal=11%	SPART
GOBP_POSITIVE_REGULATION_OF_INTERLEUKIN_1_BETA_PRODUCTION	GOBP_POSITIVE_REGULATION_OF_INTERLEUKIN_1_BETA_PRODUCTION	GOBP_POSITIVE_REGULATION_OF_INTERLEUKIN_1_BETA_PRODUCTION	32	0.512412	1.27335	0.150087	1	1	2732	tags=53%, list=28%, signal=38%	STMP1/NOD1/GBP5/CLEC7A/AIM2/P2RX7/CCL3/CASP1/PYHIN1/NLRP3/TMEM106A/IL17A/CARD8/TNF/IFI16/CASP8/IFNG
HP_LIVER_ABSCESS	HP_LIVER_ABSCESS	HP_LIVER_ABSCESS	6	0.695432	1.2733	0.254325	1	1	76	tags=17%, list=1%, signal=17%	CYBC1
HP_UPSLANTED_PALPEBRAL_FISSURE	HP_UPSLANTED_PALPEBRAL_FISSURE	HP_UPSLANTED_PALPEBRAL_FISSURE	178	0.392767	1.273	0.0515625	1	1	3148	tags=47%, list=33%, signal=32%	UFD1/CCDC32/BICRA/ARID1B/SLX4/LIG4/PEX11B/PIGN/BRCA2/HSD17B4/FANCL/FANCA/ERCC4/CDK13/CENPJ/POLR3A/KANSL1/ZMIZ1/TRRAP/FANCF/MCPH1/FANCI/FANCM/COPB2/C2CD3/CDK5RAP2/CLTC/CEP152/NCAPD3/DLG3/MCTP2/PEX6/WDR35/PCNT/RREB1/RTTN/EXOC2/METTL5/TBCK/PPP1R12A/ZNF292/MAF/AP3B1/FIG4/AHDC1/COPB1/PEX1/SPECC1L/NBN/PALB2/DYNC1I2/MINPP1/PIGL/PEX2/PEX26/SIN3A/HUWE1/DPYD/RAD51C/TRIP12/MAPK8IP3/ZNF148/TUBGCP2/KDM5C/SPEN…
GOBP_REGULATION_OF_NUCLEOTIDE_BINDING_OLIGOMERIZATION_DOMAIN_CONTAINING_SIGNALING_PATHWAY	GOBP_REGULATION_OF_NUCLEOTIDE_BINDING_OLIGOMERIZATION_DOMAIN_CONTAINING_SIGNALING_PATHWAY	GOBP_REGULATION_OF_NUCLEOTIDE_BINDING_OLIGOMERIZATION_DOMAIN_CONTAINING_SIGNALING_PATHWAY	9	0.647546	1.27297	0.217687	1	1	1534	tags=44%, list=16%, signal=37%	ERBIN/HSPA1B/HSPA1A/XIAP
GOBP_DEOXYRIBONUCLEOSIDE_METABOLIC_PROCESS	GOBP_DEOXYRIBONUCLEOSIDE_METABOLIC_PROCESS	GOBP_DEOXYRIBONUCLEOSIDE_METABOLIC_PROCESS	8	0.662461	1.27277	0.225862	1	1	376	tags=12%, list=4%, signal=12%	DHFR2
GOBP_POSITIVE_REGULATION_OF_REGULATORY_T_CELL_DIFFERENTIATION	GOBP_POSITIVE_REGULATION_OF_REGULATORY_T_CELL_DIFFERENTIATION	GOBP_POSITIVE_REGULATION_OF_REGULATORY_T_CELL_DIFFERENTIATION	14	0.599045	1.27261	0.189329	1	1	2732	tags=64%, list=28%, signal=46%	VSIR/BTN2A2/BCL6/AMBRA1/HLA-DRB1/FOXP3/CD46/IL2/IFNG
HP_CONTIGUOUS_GENE_SYNDROME	HP_CONTIGUOUS_GENE_SYNDROME	HP_CONTIGUOUS_GENE_SYNDROME	2	0.837062	1.27251	0.183636	1	1	866	tags=50%, list=9%, signal=46%	KANSL1
HP_ABNORMAL_RADIOACTIVE_IODINE_UPTAKE_TEST_RESULT	HP_ABNORMAL_RADIOACTIVE_IODINE_UPTAKE_TEST_RESULT	HP_ABNORMAL_RADIOACTIVE_IODINE_UPTAKE_TEST_RESULT	1	0.942113	1.27244	0.089613	1	1	557	tags=100%, list=6%, signal=94%	TSHR
HP_DECREASED_THYROID_STIMULATING_HORMONE_LEVEL	HP_DECREASED_THYROID_STIMULATING_HORMONE_LEVEL	HP_DECREASED_THYROID_STIMULATING_HORMONE_LEVEL	1	0.942113	1.27244	0.089613	1	1	557	tags=100%, list=6%, signal=94%	TSHR
HP_THYROTOXICOSIS_WITH_DIFFUSE_GOITER	HP_THYROTOXICOSIS_WITH_DIFFUSE_GOITER	HP_THYROTOXICOSIS_WITH_DIFFUSE_GOITER	1	0.942113	1.27244	0.089613	1	1	557	tags=100%, list=6%, signal=94%	TSHR
GOBP_2_OXOGLUTARATE_METABOLIC_PROCESS	GOBP_2_OXOGLUTARATE_METABOLIC_PROCESS	GOBP_2_OXOGLUTARATE_METABOLIC_PROCESS	11	0.627699	1.27225	0.193929	1	1	170	tags=9%, list=2%, signal=9%	KYAT3
HP_ABNORMAL_MIDBRAIN_MORPHOLOGY	HP_ABNORMAL_MIDBRAIN_MORPHOLOGY	HP_ABNORMAL_MIDBRAIN_MORPHOLOGY	40	0.490984	1.27218	0.136842	1	1	3362	tags=48%, list=35%, signal=31%	TOGARAM1/CPLANE1/TBCE/RPGRIP1L/SUFU/C2CD3/KIAA0586/CEP290/EXOC2/INPP5E/ARL3/MKS1/PIBF1/AHI1/SPG11/CSPP1/TBP/VPS41/PDE6D
HP_CARDIAC_RHABDOMYOMA	HP_CARDIAC_RHABDOMYOMA	HP_CARDIAC_RHABDOMYOMA	5	0.715967	1.27204	0.245675	1	1	2732	tags=100%, list=28%, signal=72%	SUFU/PTCH2/TSC2/TSC1/IFNG
GOMF_RIBOSOME_BINDING	GOMF_RIBOSOME_BINDING	GOMF_RIBOSOME_BINDING	56	0.463463	1.27143	0.125645	1	1	315	tags=5%, list=3%, signal=5%	RACK1/MAIP1/EFL1
GOMF_PHOSPHATIDYLINOSITOL_4_5_BISPHOSPHATE_PHOSPHATASE_ACTIVITY	GOMF_PHOSPHATIDYLINOSITOL_4_5_BISPHOSPHATE_PHOSPHATASE_ACTIVITY	GOMF_PHOSPHATIDYLINOSITOL_4_5_BISPHOSPHATE_PHOSPHATASE_ACTIVITY	12	0.617718	1.27117	0.194539	1	1	392	tags=17%, list=4%, signal=16%	PIP4P1/PIP4P2
GOBP_CEREBELLAR_CORTEX_MORPHOGENESIS	GOBP_CEREBELLAR_CORTEX_MORPHOGENESIS	GOBP_CEREBELLAR_CORTEX_MORPHOGENESIS	15	0.594145	1.27061	0.184348	1	1	1798	tags=40%, list=19%, signal=33%	WHRN/COQ8B/ATP7A/TTC21B/MTPN/CDK5
GOBP_CARDIAC_ATRIUM_MORPHOGENESIS	GOBP_CARDIAC_ATRIUM_MORPHOGENESIS	GOBP_CARDIAC_ATRIUM_MORPHOGENESIS	8	0.661266	1.27047	0.225862	1	1	980	tags=25%, list=10%, signal=22%	NSD2/NOTCH1
HP_WIDENED_SUBARACHNOID_SPACE	HP_WIDENED_SUBARACHNOID_SPACE	HP_WIDENED_SUBARACHNOID_SPACE	56	0.46311	1.27046	0.127367	1	1	3748	tags=59%, list=39%, signal=36%	PLPBP/ALDH7A1/SYP/MT-ND6/ALG11/MED12/ARHGEF6/ACSL4/CLTC/DLG3/HCFC1/SYNGAP1/CUX1/SEPSECS/DYNC1H1/MBD5/DOCK8/MT-CO3/MT-ND1/MT-CO2/RPS6KA3/ALG12/AIFM1/COX16/TAOK1/CIC/TSEN2/ZMYND11/HIVEP2/MTRR/MECP2/KDM5B/USP9X
HP_MULTIPLE_CAFE_AU_LAIT_SPOTS	HP_MULTIPLE_CAFE_AU_LAIT_SPOTS	HP_MULTIPLE_CAFE_AU_LAIT_SPOTS	41	0.489291	1.27032	0.131579	1	1	3015	tags=56%, list=31%, signal=39%	SLX4/BRCA2/FANCL/FANCA/ERCC4/FANCF/FANCI/AKT1/FANCM/PCNT/MSH2/BRAF/PMS2/PALB2/RAD51C/NF1/BUB3/ATM/KDM5C/MLH1/UBE2T/RERE/FANCD2
GOBP_CEREBELLAR_PURKINJE_CELL_LAYER_FORMATION	GOBP_CEREBELLAR_PURKINJE_CELL_LAYER_FORMATION	GOBP_CEREBELLAR_PURKINJE_CELL_LAYER_FORMATION	9	0.646013	1.26995	0.222789	1	1	1432	tags=33%, list=15%, signal=28%	WHRN/ATP7A/TTC21B
HP_CONFUSIONAL_AROUSAL	HP_CONFUSIONAL_AROUSAL	HP_CONFUSIONAL_AROUSAL	1	0.939823	1.26935	0.0916497	1	1	579	tags=100%, list=6%, signal=94%	DEPDC5
HP_SOMNAMBULISM	HP_SOMNAMBULISM	HP_SOMNAMBULISM	1	0.939823	1.26935	0.0916497	1	1	579	tags=100%, list=6%, signal=94%	DEPDC5
GOBP_DETECTION_OF_OTHER_ORGANISM	GOBP_DETECTION_OF_OTHER_ORGANISM	GOBP_DETECTION_OF_OTHER_ORGANISM	7	0.669014	1.26884	0.243568	1	1	1564	tags=57%, list=16%, signal=48%	NOD1/CLEC7A/NAIP/HLA-DRB1
GOBP_REGULATION_OF_ACUTE_INFLAMMATORY_RESPONSE	GOBP_REGULATION_OF_ACUTE_INFLAMMATORY_RESPONSE	GOBP_REGULATION_OF_ACUTE_INFLAMMATORY_RESPONSE	14	0.597204	1.2687	0.19105	1	1	52	tags=7%, list=1%, signal=7%	SELENOS
GOBP_ATRIOVENTRICULAR_NODE_DEVELOPMENT	GOBP_ATRIOVENTRICULAR_NODE_DEVELOPMENT	GOBP_ATRIOVENTRICULAR_NODE_DEVELOPMENT	3	0.767364	1.26869	0.229965	1	1	2237	tags=100%, list=23%, signal=77%	NOTCH1/MAML1/NOTCH2
GOBP_PROTEIN_EXIT_FROM_ENDOPLASMIC_RETICULUM	GOBP_PROTEIN_EXIT_FROM_ENDOPLASMIC_RETICULUM	GOBP_PROTEIN_EXIT_FROM_ENDOPLASMIC_RETICULUM	36	0.500439	1.26866	0.153298	1	1	60	tags=6%, list=1%, signal=6%	SELENOS/UFD1
HP_ABNORMAL_CERVICAL_CURVATURE	HP_ABNORMAL_CERVICAL_CURVATURE	HP_ABNORMAL_CERVICAL_CURVATURE	4	0.736733	1.2685	0.24055	1	1	360	tags=25%, list=4%, signal=24%	TENT5A
HP_CERVICAL_KYPHOSIS	HP_CERVICAL_KYPHOSIS	HP_CERVICAL_KYPHOSIS	4	0.736733	1.2685	0.24055	1	1	360	tags=25%, list=4%, signal=24%	TENT5A
GOBP_REGULATION_OF_PROTEASOMAL_UBIQUITIN_DEPENDENT_PROTEIN_CATABOLIC_PROCESS	GOBP_REGULATION_OF_PROTEASOMAL_UBIQUITIN_DEPENDENT_PROTEIN_CATABOLIC_PROCESS	GOBP_REGULATION_OF_PROTEASOMAL_UBIQUITIN_DEPENDENT_PROTEIN_CATABOLIC_PROCESS	99	0.421461	1.26762	0.0927152	1	1	1637	tags=17%, list=17%, signal=14%	RACK1/ELOB/NOP53/COP1/BBS7/MTM1/AKT1/RNF19A/HSPA1B/XPO1/OGT/HSPA1A/SOCS4/GLMN/TAF1/GNA12/NUB1
GOMF_MODIFICATION_DEPENDENT_PROTEIN_BINDING	GOMF_MODIFICATION_DEPENDENT_PROTEIN_BINDING	GOMF_MODIFICATION_DEPENDENT_PROTEIN_BINDING	121	0.409256	1.2672	0.0960265	1	1	2291	tags=31%, list=24%, signal=24%	UFD1/MINDY2/BABAM2/ABRAXAS1/ABRAXAS2/HDGFL2/PLCG2/PTPN6/ZMYND8/CHD8/TNIP3/WDR81/NCAPD3/SPIN2B/CBX8/DAXX/IDE/OTUD7B/TAF1/MORC3/UIMC1/ING4/MBTD1/KMT2A/ZCWPW1/PRPF8/PHF2/IKBKE/NPLOC4/DZIP3/TDRD3/RAD18/DPF2/EPS15/CBX5/MPHOSPH8/HDAC6
HP_DIABETES_INSIPIDUS	HP_DIABETES_INSIPIDUS	HP_DIABETES_INSIPIDUS	22	0.550067	1.26705	0.168385	1	1	2511	tags=50%, list=26%, signal=37%	STRADA/AKT1/STAG2/CTLA4/HLA-DRB1/BRAF/PTPN22/ALMS1/CCDC28B/VIPAS39/WDR11
GOBP_RETINAL_ROD_CELL_DEVELOPMENT	GOBP_RETINAL_ROD_CELL_DEVELOPMENT	GOBP_RETINAL_ROD_CELL_DEVELOPMENT	2	0.833195	1.26663	0.194545	1	1	1604	tags=100%, list=17%, signal=83%	RPGRIP1L/BBS4
GOBP_RETINAL_ROD_CELL_DIFFERENTIATION	GOBP_RETINAL_ROD_CELL_DIFFERENTIATION	GOBP_RETINAL_ROD_CELL_DIFFERENTIATION	2	0.833195	1.26663	0.194545	1	1	1604	tags=100%, list=17%, signal=83%	RPGRIP1L/BBS4
GOBP_POSITIVE_REGULATION_OF_TUMOR_NECROSIS_FACTOR_SUPERFAMILY_CYTOKINE_PRODUCTION	GOBP_POSITIVE_REGULATION_OF_TUMOR_NECROSIS_FACTOR_SUPERFAMILY_CYTOKINE_PRODUCTION	GOBP_POSITIVE_REGULATION_OF_TUMOR_NECROSIS_FACTOR_SUPERFAMILY_CYTOKINE_PRODUCTION	59	0.45932	1.26656	0.119298	1	1	2732	tags=44%, list=28%, signal=32%	SELENOK/PLCG2/NOD1/HAVCR2/OAS2/CLEC7A/TIRAP/CD84/OAS1/ZBTB20/CCL3/SASH3/MAVS/RASGRP1/DDX58/TMEM106A/OAS3/CCR2/IFIH1/IL17A/BCL10/PTPRJ/ARHGEF2/SETD4/THBS1/IFNG
GOCC_LEADING_EDGE_MEMBRANE	GOCC_LEADING_EDGE_MEMBRANE	GOCC_LEADING_EDGE_MEMBRANE	82	0.429825	1.26653	0.101124	1	1	992	tags=15%, list=10%, signal=13%	RIPOR2/ARHGAP45/KCNC1/PLCG2/SH2D3C/EPS8/AKAP5/PLEK/MYO6/TIRAP/APC/EPB41L5
HP_CLOVERLEAF_SKULL	HP_CLOVERLEAF_SKULL	HP_CLOVERLEAF_SKULL	3	0.766028	1.26648	0.231707	1	1	1405	tags=67%, list=15%, signal=57%	EXTL3/WDR35
HP_SLOPING_FOREHEAD	HP_SLOPING_FOREHEAD	HP_SLOPING_FOREHEAD	107	0.413433	1.26588	0.0954693	1	1	2014	tags=36%, list=21%, signal=29%	PRUNE1/CENPE/SLX4/LIG4/BRCA2/FANCL/FANCA/RPGRIP1L/ERCC4/CENPJ/FANCF/MCPH1/ERCC6/FANCI/FANCM/COPB2/C2CD3/CDK5RAP2/TRIM8/CEP152/NCAPD3/STAG2/CPT2/NCAPD2/PCNT/CEP290/ATR/RTTN/EXOC2/DDX11/CCDC88A/METTL5/TBCK/SEPSECS/NBN/PALB2/CASK/DYNC1I2/COG4
GOBP_AMINO_ACID_BETAINE_BIOSYNTHETIC_PROCESS	GOBP_AMINO_ACID_BETAINE_BIOSYNTHETIC_PROCESS	GOBP_AMINO_ACID_BETAINE_BIOSYNTHETIC_PROCESS	4	0.735143	1.26576	0.242268	1	1	1532	tags=75%, list=16%, signal=63%	ALDH7A1/TMLHE/ACADM
HP_HYPERTENSIVE_CRISIS	HP_HYPERTENSIVE_CRISIS	HP_HYPERTENSIVE_CRISIS	10	0.630168	1.26543	0.223154	1	1	2125	tags=40%, list=22%, signal=31%	UFD1/RREB1/HLA-DRB1/MLX
GOBP_POSITIVE_REGULATION_OF_RESPONSE_TO_TUMOR_CELL	GOBP_POSITIVE_REGULATION_OF_RESPONSE_TO_TUMOR_CELL	GOBP_POSITIVE_REGULATION_OF_RESPONSE_TO_TUMOR_CELL	7	0.667213	1.26543	0.245283	1	1	1564	tags=57%, list=16%, signal=48%	CRTAM/CD160/FBXO38/HLA-DRB1
GOBP_PROTEIN_DNA_COVALENT_CROSS_LINKING_REPAIR	GOBP_PROTEIN_DNA_COVALENT_CROSS_LINKING_REPAIR	GOBP_PROTEIN_DNA_COVALENT_CROSS_LINKING_REPAIR	6	0.691115	1.26539	0.259516	1	1	1511	tags=33%, list=16%, signal=28%	GCNA/FAM111A
GOBP_IMMUNE_RESPONSE_INHIBITING_CELL_SURFACE_RECEPTOR_SIGNALING_PATHWAY	GOBP_IMMUNE_RESPONSE_INHIBITING_CELL_SURFACE_RECEPTOR_SIGNALING_PATHWAY	GOBP_IMMUNE_RESPONSE_INHIBITING_CELL_SURFACE_RECEPTOR_SIGNALING_PATHWAY	1	0.936596	1.26499	0.0936864	1	1	610	tags=100%, list=6%, signal=94%	KLRC1
GOBP_IMMUNE_RESPONSE_INHIBITING_SIGNAL_TRANSDUCTION	GOBP_IMMUNE_RESPONSE_INHIBITING_SIGNAL_TRANSDUCTION	GOBP_IMMUNE_RESPONSE_INHIBITING_SIGNAL_TRANSDUCTION	1	0.936596	1.26499	0.0936864	1	1	610	tags=100%, list=6%, signal=94%	KLRC1
GOMF_PROTEIN_ANTIGEN_BINDING	GOMF_PROTEIN_ANTIGEN_BINDING	GOMF_PROTEIN_ANTIGEN_BINDING	6	0.690895	1.26499	0.259516	1	1	912	tags=50%, list=9%, signal=45%	KLRC1/KLRC2/KLRD1
GOBP_NEGATIVE_REGULATION_OF_TUMOR_NECROSIS_FACTOR_SUPERFAMILY_CYTOKINE_PRODUCTION	GOBP_NEGATIVE_REGULATION_OF_TUMOR_NECROSIS_FACTOR_SUPERFAMILY_CYTOKINE_PRODUCTION	GOBP_NEGATIVE_REGULATION_OF_TUMOR_NECROSIS_FACTOR_SUPERFAMILY_CYTOKINE_PRODUCTION	27	0.532338	1.26496	0.152603	1	1	667	tags=15%, list=7%, signal=14%	SELENOS/VSIR/HAVCR2/PTPN6
HP_ABNORMALITY_OF_THE_PERIUNGUAL_REGION	HP_ABNORMALITY_OF_THE_PERIUNGUAL_REGION	HP_ABNORMALITY_OF_THE_PERIUNGUAL_REGION	9	0.643247	1.26451	0.22619	1	1	141	tags=11%, list=1%, signal=11%	RETREG1
GOBP_ORGANIC_CYCLIC_COMPOUND_CATABOLIC_PROCESS	GOBP_ORGANIC_CYCLIC_COMPOUND_CATABOLIC_PROCESS	GOBP_ORGANIC_CYCLIC_COMPOUND_CATABOLIC_PROCESS	307	0.371958	1.26436	0.0402591	1	1	1550	tags=16%, list=16%, signal=14%	TENT5C/TRIR/TUT4/NBDY/TUT7/TENT4B/MTREX/TENT2/KYAT3/ADA2/FBH1/TENT4A/TENT5A/RIDA/DND1/ENTPD1/OGG1/DCP1B/FTO/PDE7B/OAS2/APOBEC3G/EXOSC9/TIRAP/XRN1/DCPS/RNASEL/AKT1/SLFN13/METTL14/HSPA1B/NTHL1/TET3/UPF1/MTAP/DFFB/NBAS/METTL3/TTC5/DCP2/ZSWIM8/CDADC1/EXOSC5/HSPA1A/PAN2/DICER1/GIGYF2/EXOSC7
HP_REDUCED_SPERM_MOTILITY	HP_REDUCED_SPERM_MOTILITY	HP_REDUCED_SPERM_MOTILITY	7	0.666348	1.26379	0.246998	1	1	1111	tags=29%, list=12%, signal=25%	CFAP298/GBA2
GOBP_PROGRAMMED_CELL_DEATH_INVOLVED_IN_CELL_DEVELOPMENT	GOBP_PROGRAMMED_CELL_DEATH_INVOLVED_IN_CELL_DEVELOPMENT	GOBP_PROGRAMMED_CELL_DEATH_INVOLVED_IN_CELL_DEVELOPMENT	4	0.73391	1.26364	0.245704	1	1	2559	tags=100%, list=27%, signal=73%	FASLG/PRKDC/CASP2/KIT
HP_ABNORMAL_LIGHT_ADAPTED_ELECTRORETINOGRAM	HP_ABNORMAL_LIGHT_ADAPTED_ELECTRORETINOGRAM	HP_ABNORMAL_LIGHT_ADAPTED_ELECTRORETINOGRAM	3	0.764303	1.26362	0.233449	1	1	1874	tags=67%, list=20%, signal=54%	KIF3B/RPGR
HP_HYDROURETER	HP_HYDROURETER	HP_HYDROURETER	31	0.513131	1.26333	0.16696	1	1	1052	tags=35%, list=11%, signal=32%	ARID1B/SLX4/PIGN/BRCA2/FANCL/FANCA/ERCC4/FANCF/ERCC6/FANCI/FANCM
HP_MULTIPLE_RIB_FRACTURES	HP_MULTIPLE_RIB_FRACTURES	HP_MULTIPLE_RIB_FRACTURES	3	0.764014	1.26315	0.233449	1	1	1423	tags=67%, list=15%, signal=57%	TENT5A/TRIP11
HP_CONGENITAL_NYSTAGMUS	HP_CONGENITAL_NYSTAGMUS	HP_CONGENITAL_NYSTAGMUS	34	0.504438	1.26306	0.150177	1	1	2868	tags=53%, list=30%, signal=37%	CCDC32/PTPN23/MT-ATP6/ZMIZ1/RLIM/ACTL6A/TRAPPC4/UBR7/HUWE1/NUP62/MED13/TRIP12/MAPK8IP3/BLOC1S6/PSMD12/MADD/HTT/BPTF
GOBP_POSITIVE_REGULATION_OF_AMINE_TRANSPORT	GOBP_POSITIVE_REGULATION_OF_AMINE_TRANSPORT	GOBP_POSITIVE_REGULATION_OF_AMINE_TRANSPORT	10	0.628982	1.26305	0.22651	1	1	151	tags=10%, list=2%, signal=10%	GRK2
GOBP_REGULATION_OF_EXECUTION_PHASE_OF_APOPTOSIS	GOBP_REGULATION_OF_EXECUTION_PHASE_OF_APOPTOSIS	GOBP_REGULATION_OF_EXECUTION_PHASE_OF_APOPTOSIS	11	0.623011	1.26274	0.205734	1	1	2311	tags=55%, list=24%, signal=41%	MTRNR2L12/MTRNR2L8/BCL2L1/MTRNR2L10/DFFA/FZD3
HP_RETINAL_TELANGIECTASIA	HP_RETINAL_TELANGIECTASIA	HP_RETINAL_TELANGIECTASIA	18	0.570976	1.26258	0.165803	1	1	2468	tags=56%, list=26%, signal=41%	STN1/MT-ND6/MT-ATP6/MT-ND4L/CTC1/MT-CYB/NDUFS2/FRG1/MT-CO3/MT-ND1
GOBP_KINETOCHORE_ASSEMBLY	GOBP_KINETOCHORE_ASSEMBLY	GOBP_KINETOCHORE_ASSEMBLY	15	0.590341	1.26248	0.191304	1	1	2576	tags=53%, list=27%, signal=39%	CENPX/CENPE/KNTC1/CENPF/CENPW/RNF4/CENPK/CENPC
GOCC_CHROMOSOMAL_REGION	GOCC_CHROMOSOMAL_REGION	GOCC_CHROMOSOMAL_REGION	245	0.381068	1.26246	0.0508744	1	1	3542	tags=51%, list=37%, signal=33%	STN1/CENPX/MRE11/SPOUT1/SGO2/TEN1/NUP43/CENPE/SLX4/LIG4/BRCA2/ZNF827/KNTC1/RCC2/CKAP5/ERCC4/ZW10/KANSL1/PHF6/POLD1/CENPQ/ITGB3BP/APC/SETX/ORC5/CENPB/NUP37/BOD1L1/GPATCH11/UPF1/AHCTF1/CENPU/KIF18A/ORC2/XPO1/NCAPD3/STAG2/NCAPD2/PRKDC/CENPF/THOC5/MCM3/RAD17/DAXX/THOC1/HELLS/NAT10/ATR/ORC3/STAG3/RAD51D/TEP1/MSH2/PPP1R12A/MAD2L1/ZNF330/CTC1/SP100/ZBTB48/NABP1/XRCC1/NDC80/NBN/CCNB1/PHF2/SKA2/NUP133/RAD…
GOBP_REGULATION_OF_ENDODEOXYRIBONUCLEASE_ACTIVITY	GOBP_REGULATION_OF_ENDODEOXYRIBONUCLEASE_ACTIVITY	GOBP_REGULATION_OF_ENDODEOXYRIBONUCLEASE_ACTIVITY	6	0.689487	1.26241	0.262976	1	1	1600	tags=50%, list=17%, signal=42%	AKT1/DDX11/GZMA
GOCC_ION_CHANNEL_COMPLEX	GOCC_ION_CHANNEL_COMPLEX	GOCC_ION_CHANNEL_COMPLEX	46	0.473078	1.26221	0.135274	1	1	1831	tags=28%, list=19%, signal=23%	MCUB/PTPA/KCNC1/EPS8/CATSPERG/CLCC1/OLFM2/DLG3/SLC5A3/STXBP5/LRRC8B/CHRNB1/PRKACA
HP_ABNORMALITY_OF_THE_PERITONEUM	HP_ABNORMALITY_OF_THE_PERITONEUM	HP_ABNORMALITY_OF_THE_PERITONEUM	34	0.504096	1.26221	0.151943	1	1	1975	tags=38%, list=21%, signal=30%	COQ8B/ELP1/BRCA2/NUP37/BCL6/F5/NUP205/HLA-DRB1/STAT6/ANKFY1/PALB2/SLC29A3/NUP133
GOBP_GRANULOCYTE_COLONY_STIMULATING_FACTOR_PRODUCTION	GOBP_GRANULOCYTE_COLONY_STIMULATING_FACTOR_PRODUCTION	GOBP_GRANULOCYTE_COLONY_STIMULATING_FACTOR_PRODUCTION	1	0.934409	1.26204	0.095723	1	1	631	tags=100%, list=7%, signal=93%	HAVCR2
GOMF_OMEGA_PEPTIDASE_ACTIVITY	GOMF_OMEGA_PEPTIDASE_ACTIVITY	GOMF_OMEGA_PEPTIDASE_ACTIVITY	63	0.451499	1.26185	0.122625	1	1	1220	tags=14%, list=13%, signal=13%	UFD1/MINDY2/ZUP1/MINDY3/USP46/USP21/USP28/USP33/USP19
GOBP_DOUBLE_STRAND_BREAK_REPAIR_VIA_SYNTHESIS_DEPENDENT_STRAND_ANNEALING	GOBP_DOUBLE_STRAND_BREAK_REPAIR_VIA_SYNTHESIS_DEPENDENT_STRAND_ANNEALING	GOBP_DOUBLE_STRAND_BREAK_REPAIR_VIA_SYNTHESIS_DEPENDENT_STRAND_ANNEALING	3	0.763095	1.26163	0.233449	1	1	2278	tags=100%, list=24%, signal=76%	FANCM/RAD52/RAD51C
GOBP_ESTABLISHMENT_OR_MAINTENANCE_OF_MONOPOLAR_CELL_POLARITY	GOBP_ESTABLISHMENT_OR_MAINTENANCE_OF_MONOPOLAR_CELL_POLARITY	GOBP_ESTABLISHMENT_OR_MAINTENANCE_OF_MONOPOLAR_CELL_POLARITY	15	0.589859	1.26145	0.193043	1	1	358	tags=13%, list=4%, signal=13%	PATJ/CARMIL2
GOBP_PYROPTOSIS	GOBP_PYROPTOSIS	GOBP_PYROPTOSIS	13	0.605923	1.26144	0.199313	1	1	2721	tags=69%, list=28%, signal=50%	AIM2/NAIP/ZBP1/CASP1/GZMA/GZMB/GSDMB/CASP6/CASP8
GOBP_RETROGRADE_TRANSPORT_ENDOSOME_TO_GOLGI	GOBP_RETROGRADE_TRANSPORT_ENDOSOME_TO_GOLGI	GOBP_RETROGRADE_TRANSPORT_ENDOSOME_TO_GOLGI	70	0.442279	1.26129	0.105882	1	1	2423	tags=33%, list=25%, signal=25%	WASHC1/EIPR1/WASHC2A/WASHC2C/HEATR5B/VPS50/ARFIP1/HEATR5A/TBC1D10B/CLTC/GBF1/VPS54/VTI1A/ANKFY1/SNX6/GOSR1/TBC1D23/SNX2/GCC2/ARL1/RAB29/VPS35/TBC1D10A
GOBP_PRESYNAPTIC_MODULATION_OF_CHEMICAL_SYNAPTIC_TRANSMISSION	GOBP_PRESYNAPTIC_MODULATION_OF_CHEMICAL_SYNAPTIC_TRANSMISSION	GOBP_PRESYNAPTIC_MODULATION_OF_CHEMICAL_SYNAPTIC_TRANSMISSION	3	0.762773	1.2611	0.233449	1	1	1798	tags=67%, list=19%, signal=54%	GIT1/CDK5
HP_INCREASED_SERUM_IRON	HP_INCREASED_SERUM_IRON	HP_INCREASED_SERUM_IRON	3	0.762506	1.26065	0.233449	1	1	1860	tags=67%, list=19%, signal=54%	TTC37/BCS1L
HP_FOCAL_MOTOR_SEIZURE	HP_FOCAL_MOTOR_SEIZURE	HP_FOCAL_MOTOR_SEIZURE	48	0.470833	1.2604	0.142361	1	1	2276	tags=33%, list=24%, signal=26%	PLPBP/ALDH7A1/DEPDC5/KCTD7/PTPN23/KANSL1/FAR1/CLTC/EXTL3/SYNGAP1/CUX1/SMARCAL1/DYNC1H1/MBD5/DPYD/DOCK8
GOCC_PHOTORECEPTOR_OUTER_SEGMENT	GOCC_PHOTORECEPTOR_OUTER_SEGMENT	GOCC_PHOTORECEPTOR_OUTER_SEGMENT	20	0.55608	1.26038	0.160069	1	1	2034	tags=50%, list=21%, signal=39%	MAK/BBS7/WDR19/CEP250/PEX6/NAPEPLD/BBS4/IQCB1/RPGR/RAB27A
GOBP_UBIQUINONE_METABOLIC_PROCESS	GOBP_UBIQUINONE_METABOLIC_PROCESS	GOBP_UBIQUINONE_METABOLIC_PROCESS	15	0.589269	1.26018	0.194783	1	1	308	tags=13%, list=3%, signal=13%	COQ8A/COQ8B
GOBP_POSITIVE_REGULATION_OF_DNA_METABOLIC_PROCESS	GOBP_POSITIVE_REGULATION_OF_DNA_METABOLIC_PROCESS	GOBP_POSITIVE_REGULATION_OF_DNA_METABOLIC_PROCESS	161	0.394868	1.26011	0.0667727	1	1	2579	tags=30%, list=27%, signal=23%	BABAM2/ABRAXAS1/SHLD1/SHLD2/MRE11/MRNIP/NSD2/SHLD3/HDGFL2/SLX4/RFC4/TRRAP/ERCC6/AKT1/DTX3L/PRKDC/SPIDR/PARP9/ACTL6A/ATR/DDX11/PAXIP1/MSH2/UIMC1/PRIM2/MMS19/STAT6/XRCC1/NBN/MBTD1/SETMAR/GINS4/ZCWPW1/SLF2/PARN/DMAP1/ATAD5/XRCC5/WDR48/TOX/RFC3/RIF1/PTK2B/SLF1/ATM/VPS72/CCT5/ERCC2/IL2
HP_ABNORMALITY_OF_THE_DISTAL_PHALANX_OF_THE_5TH_FINGER	HP_ABNORMALITY_OF_THE_DISTAL_PHALANX_OF_THE_5TH_FINGER	HP_ABNORMALITY_OF_THE_DISTAL_PHALANX_OF_THE_5TH_FINGER	1	0.932952	1.26007	0.0977597	1	1	645	tags=100%, list=7%, signal=93%	ARID1B
GOBP_POSITIVE_REGULATION_OF_RRNA_PROCESSING	GOBP_POSITIVE_REGULATION_OF_RRNA_PROCESSING	GOBP_POSITIVE_REGULATION_OF_RRNA_PROCESSING	8	0.655677	1.25974	0.239655	1	1	1976	tags=50%, list=21%, signal=40%	BUD23/HEATR1/RIOK2/WDR75
GOBP_NEGATIVE_REGULATION_OF_NATURAL_KILLER_CELL_ACTIVATION	GOBP_NEGATIVE_REGULATION_OF_NATURAL_KILLER_CELL_ACTIVATION	GOBP_NEGATIVE_REGULATION_OF_NATURAL_KILLER_CELL_ACTIVATION	7	0.664188	1.25969	0.250429	1	1	631	tags=29%, list=7%, signal=27%	CLNK/HAVCR2
HP_ABNORMAL_TONGUE_PHYSIOLOGY	HP_ABNORMAL_TONGUE_PHYSIOLOGY	HP_ABNORMAL_TONGUE_PHYSIOLOGY	26	0.532948	1.25958	0.15	1	1	589	tags=12%, list=6%, signal=11%	RETREG1/ELP1/RMND1
HP_CALVARIAL_OSTEOSCLEROSIS	HP_CALVARIAL_OSTEOSCLEROSIS	HP_CALVARIAL_OSTEOSCLEROSIS	3	0.761781	1.25946	0.235192	1	1	1511	tags=67%, list=16%, signal=56%	TBCE/FAM111A
HP_Y_LINKED_INHERITANCE	HP_Y_LINKED_INHERITANCE	HP_Y_LINKED_INHERITANCE	3	0.761637	1.25922	0.236934	1	1	2292	tags=100%, list=24%, signal=76%	KDM5D/DDX3Y/USP9Y
HP_ECZEMA	HP_ECZEMA	HP_ECZEMA	88	0.423311	1.25908	0.10628	1	1	3063	tags=36%, list=32%, signal=25%	UFD1/CYBC1/ADA2/EFL1/CARMIL2/LIG4/SMARCA2/KANSL1/CTLA4/STAT1/RREB1/RTTN/HLA-DRB1/TAF1/TBCK/BRAF/MYSM1/FOXP3/TRAF6/SRP54/IFIH1/DOCK8/ERCC2/POLE/STAT5B/NUP107/CASP8/NEK9/MTHFD1/LBR/HLA-DQA1/SEC24C
HP_ABNORMAL_FALLOPIAN_TUBE_MORPHOLOGY	HP_ABNORMAL_FALLOPIAN_TUBE_MORPHOLOGY	HP_ABNORMAL_FALLOPIAN_TUBE_MORPHOLOGY	14	0.592351	1.25839	0.199656	1	1	2278	tags=64%, list=24%, signal=49%	MRE11/HYLS1/BRCA2/BARD1/RAD51D/NBN/PALB2/HCCS/RAD51C
HP_RHEUMATOID_FACTOR_POSITIVE	HP_RHEUMATOID_FACTOR_POSITIVE	HP_RHEUMATOID_FACTOR_POSITIVE	12	0.611479	1.25833	0.204778	1	1	985	tags=25%, list=10%, signal=22%	CYBC1/FASLG/CD244
GOBP_NEGATIVE_REGULATION_OF_CELLULAR_AMIDE_METABOLIC_PROCESS	GOBP_NEGATIVE_REGULATION_OF_CELLULAR_AMIDE_METABOLIC_PROCESS	GOBP_NEGATIVE_REGULATION_OF_CELLULAR_AMIDE_METABOLIC_PROCESS	141	0.398437	1.25828	0.0785597	1	1	1649	tags=17%, list=17%, signal=14%	RACK1/TUT4/TUT7/TENT4B/CNOT9/TENT4A/RIDA/DND1/DCP1B/FTO/EXOSC9/XRN1/DCPS/METTL14/UPF1/ENC1/METTL3/DCP2/EXOSC5/PAN2/GIGYF2/EXOSC7/CPEB4/GZMB
GOMF_ATP_DEPENDENT_ACTIVITY	GOMF_ATP_DEPENDENT_ACTIVITY	GOMF_ATP_DEPENDENT_ACTIVITY	314	0.369878	1.25823	0.0377074	1	1	2196	tags=29%, list=23%, signal=23%	ATP5F1B/ATP5F1C/ATP5F1A/MTREX/MRE11/FBH1/COQ8B/ATP8B4/CENPE/NSF/KIF27/DDX39B/ATP7A/SMARCAD1/ATP10D/ATAD2/SMC2/RFC4/SMARCA2/CLPB/MCM8/MYO6/CHD8/FIGNL1/ERCC6/SETX/HELB/KIF3B/DDX60/FANCM/HYOU1/ACSL4/HSPA1B/HLTF/SHPRH/UPF1/KIF18A/ABCD2/RECQL/PEX6/MCM3/RAD17/DDX17/RFC1/DHX8/HSPA1A/DYNC2H1/HELLS/TTF2/SRCAP/DICER1/KIF2A/DDX11/RAD51D/BBS12/DDX1/MSH2/DDX3Y/VPS4B/KIFC1/SMARCAL1/PMS2/CDK7/RNF213/PEX1/ATP13A…
GOBP_AMMONIUM_ION_METABOLIC_PROCESS	GOBP_AMMONIUM_ION_METABOLIC_PROCESS	GOBP_AMMONIUM_ION_METABOLIC_PROCESS	5	0.708068	1.258	0.268166	1	1	725	tags=40%, list=8%, signal=37%	ALDH7A1/ATP7A
GOBP_CELLULAR_RESPONSE_TO_GLUCAGON_STIMULUS	GOBP_CELLULAR_RESPONSE_TO_GLUCAGON_STIMULUS	GOBP_CELLULAR_RESPONSE_TO_GLUCAGON_STIMULUS	1	0.93139	1.25796	0.0997963	1	1	660	tags=100%, list=7%, signal=93%	CYSLTR2
GOCC_PHAGOCYTIC_CUP	GOCC_PHAGOCYTIC_CUP	GOCC_PHAGOCYTIC_CUP	18	0.568776	1.25772	0.16753	1	1	1	tags=6%, list=0%, signal=6%	RACK1
GOBP_CELLULAR_RESPONSE_TO_CAFFEINE	GOBP_CELLULAR_RESPONSE_TO_CAFFEINE	GOBP_CELLULAR_RESPONSE_TO_CAFFEINE	2	0.827309	1.25768	0.2	1	1	795	tags=50%, list=8%, signal=46%	GSTM2
GOBP_B_CELL_LINEAGE_COMMITMENT	GOBP_B_CELL_LINEAGE_COMMITMENT	GOBP_B_CELL_LINEAGE_COMMITMENT	3	0.760698	1.25767	0.236934	1	1	1286	tags=67%, list=13%, signal=58%	TCF3/PRKDC
HP_JUVENILE_RHEUMATOID_ARTHRITIS	HP_JUVENILE_RHEUMATOID_ARTHRITIS	HP_JUVENILE_RHEUMATOID_ARTHRITIS	5	0.707781	1.25749	0.268166	1	1	1564	tags=60%, list=16%, signal=50%	LACC1/DCLRE1C/HLA-DRB1
GOMF_CYCLIN_BINDING	GOMF_CYCLIN_BINDING	GOMF_CYCLIN_BINDING	21	0.552671	1.25741	0.166667	1	1	1	tags=5%, list=0%, signal=5%	RACK1
HP_ABNORMALITY_OF_THE_DORSAL_COLUMN_OF_THE_SPINAL_CORD	HP_ABNORMALITY_OF_THE_DORSAL_COLUMN_OF_THE_SPINAL_CORD	HP_ABNORMALITY_OF_THE_DORSAL_COLUMN_OF_THE_SPINAL_CORD	4	0.730065	1.25702	0.249141	1	1	1990	tags=75%, list=21%, signal=59%	SETX/FAR1/ATXN1
GOBP_TELOMERE_CAPPING	GOBP_TELOMERE_CAPPING	GOBP_TELOMERE_CAPPING	31	0.510507	1.25687	0.172232	1	1	1824	tags=29%, list=19%, signal=24%	STN1/MRE11/TEN1/ERCC4/PRKDC/DCLRE1C/CTC1/XRCC1/NBN
GOBP_FEMALE_MEIOTIC_NUCLEAR_DIVISION	GOBP_FEMALE_MEIOTIC_NUCLEAR_DIVISION	GOBP_FEMALE_MEIOTIC_NUCLEAR_DIVISION	15	0.58765	1.25672	0.2	1	1	3055	tags=60%, list=32%, signal=41%	MARF1/WASHC5/SYCP2/NDC80/MLH3/RAD51C/ATM/MLH1/FBXO5
GOBP_PROTEIN_LOCALIZATION_TO_CILIUM	GOBP_PROTEIN_LOCALIZATION_TO_CILIUM	GOBP_PROTEIN_LOCALIZATION_TO_CILIUM	38	0.490253	1.25661	0.157244	1	1	2332	tags=45%, list=24%, signal=34%	ENTR1/WDR19/INVS/WDR35/TRIP11/TTC21B/DYNC2H1/CCDC88A/BBS4/TBC1D32/BBS9/BBIP1/IFT80/INPP5E/ARL3/EXOC4/RAB29
HP_INTERCOSTAL_MUSCLE_WEAKNESS	HP_INTERCOSTAL_MUSCLE_WEAKNESS	HP_INTERCOSTAL_MUSCLE_WEAKNESS	3	0.760046	1.25659	0.236934	1	1	472	tags=33%, list=5%, signal=32%	SELENON
HP_TYPE_1_FIBERS_RELATIVELY_SMALLER_THAN_TYPE_2_FIBERS	HP_TYPE_1_FIBERS_RELATIVELY_SMALLER_THAN_TYPE_2_FIBERS	HP_TYPE_1_FIBERS_RELATIVELY_SMALLER_THAN_TYPE_2_FIBERS	3	0.760046	1.25659	0.236934	1	1	472	tags=33%, list=5%, signal=32%	SELENON
GOBP_HOMOLOGOUS_RECOMBINATION	GOBP_HOMOLOGOUS_RECOMBINATION	GOBP_HOMOLOGOUS_RECOMBINATION	25	0.532359	1.25648	0.152098	1	1	2481	tags=52%, list=26%, signal=39%	CENPX/MRE11/SLX4/ERCC4/FANCM/UBR2/RAD51D/MLH3/RAD21/PSMC3IP/RAD51C/REC8/ATM
GOBP_REGULATION_OF_CHONDROCYTE_DEVELOPMENT	GOBP_REGULATION_OF_CHONDROCYTE_DEVELOPMENT	GOBP_REGULATION_OF_CHONDROCYTE_DEVELOPMENT	3	0.759894	1.25634	0.236934	1	1	163	tags=33%, list=2%, signal=33%	RFLNB
HP_THYROIDITIS	HP_THYROIDITIS	HP_THYROIDITIS	34	0.501709	1.25623	0.15371	1	1	1957	tags=38%, list=20%, signal=31%	ADA2/PLCG2/ZFAT/LIG4/FASLG/AKT1/CTLA4/STAT1/IL18BP/ITCH/DCLRE1C/RASGRP1/FOXP3
HP_PHOTOSENSITIVE_MYOCLONIC_SEIZURE	HP_PHOTOSENSITIVE_MYOCLONIC_SEIZURE	HP_PHOTOSENSITIVE_MYOCLONIC_SEIZURE	1	0.930036	1.25613	0.105906	1	1	673	tags=100%, list=7%, signal=93%	KCTD7
HP_CROHN_S_DISEASE	HP_CROHN_S_DISEASE	HP_CROHN_S_DISEASE	6	0.685844	1.25574	0.266436	1	1	76	tags=17%, list=1%, signal=17%	CYBC1
HP_ULNAR_BOWING	HP_ULNAR_BOWING	HP_ULNAR_BOWING	6	0.685666	1.25542	0.266436	1	1	2115	tags=50%, list=22%, signal=39%	VPS35L/PCNT/SLC26A2
GOMF_SH2_DOMAIN_BINDING	GOMF_SH2_DOMAIN_BINDING	GOMF_SH2_DOMAIN_BINDING	23	0.540381	1.25535	0.166957	1	1	1577	tags=26%, list=16%, signal=22%	RACK1/PTPN6/SYP/NLK/SLAMF1/CCDC88A
GOBP_RESPONSE_TO_POTASSIUM_ION	GOBP_RESPONSE_TO_POTASSIUM_ION	GOBP_RESPONSE_TO_POTASSIUM_ION	5	0.706492	1.2552	0.269896	1	1	1336	tags=40%, list=14%, signal=34%	KCNC1/CARF
GOBP_REGULATION_OF_PROTEIN_ADP_RIBOSYLATION	GOBP_REGULATION_OF_PROTEIN_ADP_RIBOSYLATION	GOBP_REGULATION_OF_PROTEIN_ADP_RIBOSYLATION	8	0.653277	1.25513	0.239655	1	1	2732	tags=62%, list=28%, signal=45%	HPF1/XRCC1/PUM3/KAT2B/IFNG
GOBP_ENDOCRINE_HORMONE_SECRETION	GOBP_ENDOCRINE_HORMONE_SECRETION	GOBP_ENDOCRINE_HORMONE_SECRETION	9	0.638336	1.25486	0.236395	1	1	61	tags=11%, list=1%, signal=11%	SELENOM
GOBP_PROTEIN_LOCALIZATION_TO_NUCLEOLUS	GOBP_PROTEIN_LOCALIZATION_TO_NUCLEOLUS	GOBP_PROTEIN_LOCALIZATION_TO_NUCLEOLUS	14	0.590651	1.25478	0.20654	1	1	250	tags=14%, list=3%, signal=14%	NOP53/UTP25
GOBP_SPINDLE_ORGANIZATION	GOBP_SPINDLE_ORGANIZATION	GOBP_SPINDLE_ORGANIZATION	132	0.400654	1.25466	0.0987055	1	1	3056	tags=39%, list=32%, signal=27%	TOGARAM1/ABRAXAS1/INTS13/ABRAXAS2/PTPA/WASHC5/TBCE/CEP97/CENPE/CEP126/GPSM2/CKAP5/CENPJ/KIF3B/HSPA1B/CLTC/CEP192/STAG2/MAP4/SPICE1/HSPA1A/PCNT/KIF2A/KIZ/VPS4B/TUBG1/KIFC1/NUMA1/NDC80/DYNC1H1/CCNB1/HAUS1/RNF4/NUP62/HAUS8/CLASP1/TUBGCP2/HAUS6/SPAST/TUBB/LIMK2/TUBGCP4/SMC3/MLH1/PIBF1/MYH9/HAUS7/STARD9/RMDN1/FBXO5/CEP63
GOMF_NUCLEAR_EXPORT_SIGNAL_RECEPTOR_ACTIVITY	GOMF_NUCLEAR_EXPORT_SIGNAL_RECEPTOR_ACTIVITY	GOMF_NUCLEAR_EXPORT_SIGNAL_RECEPTOR_ACTIVITY	9	0.63804	1.25428	0.236395	1	1	3214	tags=89%, list=33%, signal=59%	XPO1/CSE1L/NUP214/XPO6/XPO7/XPO4/XPO5/EIF4ENIF1
HP_APLASIA_HYPOPLASIA_OF_THE_CEREBELLUM	HP_APLASIA_HYPOPLASIA_OF_THE_CEREBELLUM	HP_APLASIA_HYPOPLASIA_OF_THE_CEREBELLUM	273	0.376565	1.25421	0.0480769	1	1	3178	tags=39%, list=33%, signal=27%	ATP5F1A/CCDC32/TOGARAM1/MRE11/WHRN/VPS35L/NSD2/RXYLT1/WASHC5/CPLANE1/ADGRG1/ARID1B/CENPE/HYLS1/PIGN/FTO/GPSM2/RPGRIP1L/EOMES/POLR3A/ZEB2/TRRAP/ERCC6/FAR1/SUFU/NUP37/WDR81/C2CD3/MACF1/STAG2/CPT2/PRKDC/CENPF/KIAA0586/SAMD9L/ARID1A/SACS/WDR35/DYNC2H1/CEP290/ATR/RTTN/EXOC2/TAF1/TBCK/INTS8/ZNF292/EXOSC1/FIG4/MTHFR/SPECC1L/SEPSECS/CDK5/ERMARD/IQCB1/DHFR/CASK/DYNC1H1/THG1L/MINPP1/IFT80/PARN/INPP5E/ARL3/…
HP_RETINAL_ARTERIOLAR_TORTUOSITY	HP_RETINAL_ARTERIOLAR_TORTUOSITY	HP_RETINAL_ARTERIOLAR_TORTUOSITY	22	0.544472	1.25416	0.178694	1	1	60	tags=9%, list=1%, signal=9%	BUD23/UFD1
HP_ABNORMAL_CIRCULATING_SERINE_CONCENTRATION	HP_ABNORMAL_CIRCULATING_SERINE_CONCENTRATION	HP_ABNORMAL_CIRCULATING_SERINE_CONCENTRATION	1	0.928267	1.25374	0.107943	1	1	690	tags=100%, list=7%, signal=93%	SLC25A13
HP_ASTERIXIS	HP_ASTERIXIS	HP_ASTERIXIS	1	0.928267	1.25374	0.107943	1	1	690	tags=100%, list=7%, signal=93%	SLC25A13
GOBP_HEPOXILIN_METABOLIC_PROCESS	GOBP_HEPOXILIN_METABOLIC_PROCESS	GOBP_HEPOXILIN_METABOLIC_PROCESS	2	0.824421	1.25329	0.2	1	1	795	tags=50%, list=8%, signal=46%	GSTM2
GOBP_CELLULAR_RESPONSE_TO_REACTIVE_NITROGEN_SPECIES	GOBP_CELLULAR_RESPONSE_TO_REACTIVE_NITROGEN_SPECIES	GOBP_CELLULAR_RESPONSE_TO_REACTIVE_NITROGEN_SPECIES	12	0.608964	1.25316	0.213311	1	1	42	tags=8%, list=0%, signal=8%	ATP5F1A
HP_ABNORMAL_CIRCULATING_TYROSINE_CONCENTRATION	HP_ABNORMAL_CIRCULATING_TYROSINE_CONCENTRATION	HP_ABNORMAL_CIRCULATING_TYROSINE_CONCENTRATION	3	0.757728	1.25275	0.238676	1	1	690	tags=33%, list=7%, signal=31%	SLC25A13
HP_RENAL_CORTICAL_MICROCYSTS	HP_RENAL_CORTICAL_MICROCYSTS	HP_RENAL_CORTICAL_MICROCYSTS	5	0.705031	1.25261	0.275087	1	1	2837	tags=100%, list=30%, signal=71%	INVS/TTC37/PEX1/PEX2/NEK8
HP_ABNORMALITY_OF_THE_FONTANELLES_OR_CRANIAL_SUTURES	HP_ABNORMALITY_OF_THE_FONTANELLES_OR_CRANIAL_SUTURES	HP_ABNORMALITY_OF_THE_FONTANELLES_OR_CRANIAL_SUTURES	218	0.380405	1.25253	0.056338	1	1	1822	tags=21%, list=19%, signal=17%	MESD/UFD1/NEPRO/RETREG1/TOGARAM1/CCNQ/VPS35L/TENT5A/WASHC5/BICRA/TSHR/TBCE/PAM16/CENPE/LIG4/ATP7A/PEX11B/HSD17B4/CENPJ/POLR3A/KANSL1/ZEB2/MED12/ERCC6/WDR19/AKT1/EXTL3/CEP152/PPP2R5D/PEX6/ORC6/WDR35/PCNT/RREB1/FAM111A/ATR/RTTN/TBCK/ZNF292/MAF/FIG4/AHDC1/PEX1/SPECC1L/ERMARD
HP_LETHAL_SKELETAL_DYSPLASIA	HP_LETHAL_SKELETAL_DYSPLASIA	HP_LETHAL_SKELETAL_DYSPLASIA	6	0.684063	1.25248	0.271626	1	1	3039	tags=100%, list=32%, signal=68%	WDR35/TRIP11/DYNC2H1/IFT80/SLC26A2/LBR
GOMF_PROTEIN_HORMONE_RECEPTOR_ACTIVITY	GOMF_PROTEIN_HORMONE_RECEPTOR_ACTIVITY	GOMF_PROTEIN_HORMONE_RECEPTOR_ACTIVITY	3	0.757559	1.25247	0.238676	1	1	557	tags=33%, list=6%, signal=31%	TSHR
HP_CEREBRAL_HYPOPLASIA	HP_CEREBRAL_HYPOPLASIA	HP_CEREBRAL_HYPOPLASIA	31	0.50868	1.25238	0.173989	1	1	1782	tags=48%, list=19%, signal=40%	HSD17B4/CENPJ/MCPH1/COPB2/C2CD3/CDK5RAP2/CEP152/NCAPD3/ARHGEF9/KIAA0586/RTTN/METTL5/BRAF/FIG4/MYSM1
HP_NARROW_PALPEBRAL_FISSURE	HP_NARROW_PALPEBRAL_FISSURE	HP_NARROW_PALPEBRAL_FISSURE	28	0.521607	1.25193	0.176991	1	1	2508	tags=39%, list=26%, signal=29%	ESS2/BICRA/SMARCA2/PHF6/WDR35/DGCR8/PCNT/KMT2A/MED13/TRIP12/SPEN
GOBP_N_ACETYLGLUCOSAMINE_METABOLIC_PROCESS	GOBP_N_ACETYLGLUCOSAMINE_METABOLIC_PROCESS	GOBP_N_ACETYLGLUCOSAMINE_METABOLIC_PROCESS	8	0.651584	1.25187	0.241379	1	1	737	tags=25%, list=8%, signal=23%	OGA/GNE
GOBP_ACUTE_INFLAMMATORY_RESPONSE_TO_ANTIGENIC_STIMULUS	GOBP_ACUTE_INFLAMMATORY_RESPONSE_TO_ANTIGENIC_STIMULUS	GOBP_ACUTE_INFLAMMATORY_RESPONSE_TO_ANTIGENIC_STIMULUS	6	0.683677	1.25177	0.271626	1	1	52	tags=17%, list=1%, signal=17%	SELENOS
GOBP_REGULATION_OF_MACROPHAGE_APOPTOTIC_PROCESS	GOBP_REGULATION_OF_MACROPHAGE_APOPTOTIC_PROCESS	GOBP_REGULATION_OF_MACROPHAGE_APOPTOTIC_PROCESS	7	0.659985	1.25172	0.252144	1	1	52	tags=14%, list=1%, signal=14%	SELENOS
GOBP_POSITIVE_REGULATION_OF_PROTEIN_CONTAINING_COMPLEX_ASSEMBLY	GOBP_POSITIVE_REGULATION_OF_PROTEIN_CONTAINING_COMPLEX_ASSEMBLY	GOBP_POSITIVE_REGULATION_OF_PROTEIN_CONTAINING_COMPLEX_ASSEMBLY	118	0.404497	1.25163	0.0998363	1	1	1746	tags=21%, list=18%, signal=18%	RACK1/STMP1/TOGARAM1/WASHC2C/CARMIL2/CARMIL1/PLCG2/GBP5/CSF2/PLEK/CKAP5/CLEC7A/TIRAP/HSPA1B/CDK5RAP2/SPIDR/FCHSD2/HSPA1A/GIT1/CDK5R1/ATR/AMBRA1/RAP1B/BMF/NUMA1
GOBP_RRNA_METABOLIC_PROCESS	GOBP_RRNA_METABOLIC_PROCESS	GOBP_RRNA_METABOLIC_PROCESS	221	0.379135	1.25139	0.05625	1	1	2045	tags=21%, list=21%, signal=17%	NOP53/TRIR/BUD23/TENT4B/MTREX/UTP11/MRM3/UTP25/MRM2/UTP14C/EXOSC9/TFB1M/SRFBP1/XRN1/HELB/RNASEL/SLFN13/WDR3/HEATR1/PRKDC/UTP6/DDX17/PDCD11/EXOSC5/NAT10/EXOSC7/DDX11/NOL6/METTL5/WDR12/EXOSC1/GEMIN4/RIOK2/UTP20/RIOK3/POP5/METTL18/DDX52/BMS1/POLR1E/SHQ1/FRG1/WDR75/HELQ/ERI1/TAF1B
GOMF_OLFACTORY_RECEPTOR_BINDING	GOMF_OLFACTORY_RECEPTOR_BINDING	GOMF_OLFACTORY_RECEPTOR_BINDING	1	0.926497	1.25135	0.107943	1	1	707	tags=100%, list=7%, signal=93%	RTP4
GOMF_TELETHONIN_BINDING	GOMF_TELETHONIN_BINDING	GOMF_TELETHONIN_BINDING	1	0.926393	1.25121	0.10998	1	1	708	tags=100%, list=7%, signal=93%	TTN
HP_FOCAL_HEMICLONIC_SEIZURE	HP_FOCAL_HEMICLONIC_SEIZURE	HP_FOCAL_HEMICLONIC_SEIZURE	2	0.82299	1.25111	0.2	1	1	1702	tags=100%, list=18%, signal=82%	KANSL1/SMARCAL1
GOBP_DNA_INTEGRITY_CHECKPOINT_SIGNALING	GOBP_DNA_INTEGRITY_CHECKPOINT_SIGNALING	GOBP_DNA_INTEGRITY_CHECKPOINT_SIGNALING	89	0.419736	1.25106	0.114148	1	1	1942	tags=25%, list=20%, signal=20%	NOP53/BABAM2/ABRAXAS1/MRE11/MRNIP/ETAA1/DDX39B/USP28/ERCC6/SDE2/PRKDC/THOC5/RAD17/THOC1/ATR/GIGYF2/MSH2/UIMC1/NBN/SETMAR/WDR76/CASP2
GOBP_POSITIVE_REGULATION_OF_NUCLEASE_ACTIVITY	GOBP_POSITIVE_REGULATION_OF_NUCLEASE_ACTIVITY	GOBP_POSITIVE_REGULATION_OF_NUCLEASE_ACTIVITY	5	0.704089	1.25093	0.275087	1	1	1568	tags=60%, list=16%, signal=50%	AKT1/HSPA1A/DDX11
GOBP_POSITIVE_REGULATION_OF_CHROMOSOME_CONDENSATION	GOBP_POSITIVE_REGULATION_OF_CHROMOSOME_CONDENSATION	GOBP_POSITIVE_REGULATION_OF_CHROMOSOME_CONDENSATION	4	0.72622	1.2504	0.254296	1	1	1260	tags=50%, list=13%, signal=43%	SMC2/NCAPD2
GOBP_RESPONSE_TO_AUDITORY_STIMULUS	GOBP_RESPONSE_TO_AUDITORY_STIMULUS	GOBP_RESPONSE_TO_AUDITORY_STIMULUS	4	0.726177	1.25032	0.254296	1	1	516	tags=25%, list=5%, signal=24%	KCNC1
GOBP_PROTEIN_K48_LINKED_DEUBIQUITINATION	GOBP_PROTEIN_K48_LINKED_DEUBIQUITINATION	GOBP_PROTEIN_K48_LINKED_DEUBIQUITINATION	24	0.533308	1.24974	0.172535	1	1	1545	tags=21%, list=16%, signal=18%	MINDY2/MINDY3/USP33/USP19/OTUD7B
HP_ABNORMAL_CRY	HP_ABNORMAL_CRY	HP_ABNORMAL_CRY	24	0.533268	1.24965	0.172535	1	1	888	tags=17%, list=9%, signal=15%	ATP5F1A/SELENON/TSHR/EXOSC9
GOMF_3_5_EXODEOXYRIBONUCLEASE_ACTIVITY	GOMF_3_5_EXODEOXYRIBONUCLEASE_ACTIVITY	GOMF_3_5_EXODEOXYRIBONUCLEASE_ACTIVITY	9	0.635657	1.24959	0.241497	1	1	2586	tags=56%, list=27%, signal=41%	MRE11/POLD1/APEX2/EXO5/POLE
GOBP_DENDRITIC_CELL_CYTOKINE_PRODUCTION	GOBP_DENDRITIC_CELL_CYTOKINE_PRODUCTION	GOBP_DENDRITIC_CELL_CYTOKINE_PRODUCTION	10	0.622276	1.24959	0.236577	1	1	2559	tags=70%, list=27%, signal=51%	PLCG2/CLEC7A/DDX1/MAVS/DDX58/JAK3/KIT
HP_PERONEAL_MUSCLE_ATROPHY	HP_PERONEAL_MUSCLE_ATROPHY	HP_PERONEAL_MUSCLE_ATROPHY	6	0.682466	1.24956	0.276817	1	1	1398	tags=50%, list=15%, signal=43%	WASHC5/TTN/SACS
GOBP_COPPER_ION_IMPORT	GOBP_COPPER_ION_IMPORT	GOBP_COPPER_ION_IMPORT	1	0.924623	1.24882	0.114053	1	1	725	tags=100%, list=8%, signal=92%	ATP7A
GOBP_SIGNAL_TRANSDUCTION_IN_RESPONSE_TO_DNA_DAMAGE	GOBP_SIGNAL_TRANSDUCTION_IN_RESPONSE_TO_DNA_DAMAGE	GOBP_SIGNAL_TRANSDUCTION_IN_RESPONSE_TO_DNA_DAMAGE	124	0.402991	1.24855	0.107616	1	1	2227	tags=28%, list=23%, signal=22%	NOP53/BABAM2/ABRAXAS1/MRE11/MRNIP/YJU2/ETAA1/DDX39B/BRCA2/USP28/MYO6/TFAP4/ERCC6/SDE2/PRKDC/THOC5/RAD17/THOC1/ATR/GIGYF2/PAXIP1/MSH2/PYHIN1/UIMC1/SP100/ING4/NBN/BATF/WDR76/CASP2/TIPRL/KDM1A/CLOCK/ATAD5/INTS7
GOMF_ATPASE_BINDING	GOMF_ATPASE_BINDING	GOMF_ATPASE_BINDING	51	0.464595	1.24844	0.15937	1	1	52	tags=4%, list=1%, signal=4%	ATP5IF1/SELENOS
GOBP_LAYER_FORMATION_IN_CEREBRAL_CORTEX	GOBP_LAYER_FORMATION_IN_CEREBRAL_CORTEX	GOBP_LAYER_FORMATION_IN_CEREBRAL_CORTEX	6	0.681819	1.24837	0.280277	1	1	1798	tags=50%, list=19%, signal=41%	ADGRG1/CDK5R1/CDK5
GOBP_POSITIVE_REGULATION_OF_INTERLEUKIN_1_PRODUCTION	GOBP_POSITIVE_REGULATION_OF_INTERLEUKIN_1_PRODUCTION	GOBP_POSITIVE_REGULATION_OF_INTERLEUKIN_1_PRODUCTION	38	0.486926	1.24808	0.164311	1	1	2732	tags=50%, list=28%, signal=36%	STMP1/NOD1/HAVCR2/GBP5/CLEC7A/AIM2/P2RX7/CCL3/CASP1/PYHIN1/IL16/NLRP3/TMEM106A/IL17A/CARD8/TNF/IFI16/CASP8/IFNG
GOBP_REGULATION_OF_NUCLEOTIDE_BINDING_OLIGOMERIZATION_DOMAIN_CONTAINING_2_SIGNALING_PATHWAY	GOBP_REGULATION_OF_NUCLEOTIDE_BINDING_OLIGOMERIZATION_DOMAIN_CONTAINING_2_SIGNALING_PATHWAY	GOBP_REGULATION_OF_NUCLEOTIDE_BINDING_OLIGOMERIZATION_DOMAIN_CONTAINING_2_SIGNALING_PATHWAY	6	0.681411	1.24762	0.282007	1	1	1427	tags=50%, list=15%, signal=43%	ERBIN/HSPA1B/HSPA1A
HP_PROGRESSIVE_ENCEPHALOPATHY	HP_PROGRESSIVE_ENCEPHALOPATHY	HP_PROGRESSIVE_ENCEPHALOPATHY	5	0.702215	1.2476	0.280277	1	1	568	tags=40%, list=6%, signal=38%	TSPOAP1/TBCE
HP_FOCAL_AUTONOMIC_SEIZURE	HP_FOCAL_AUTONOMIC_SEIZURE	HP_FOCAL_AUTONOMIC_SEIZURE	2	0.820594	1.24747	0.2	1	1	579	tags=50%, list=6%, signal=47%	DEPDC5
HP_LIMITED_WRIST_EXTENSION	HP_LIMITED_WRIST_EXTENSION	HP_LIMITED_WRIST_EXTENSION	1	0.923373	1.24713	0.114053	1	1	737	tags=100%, list=8%, signal=92%	GNE
GOBP_NEUTROPHIL_EXTRAVASATION	GOBP_NEUTROPHIL_EXTRAVASATION	GOBP_NEUTROPHIL_EXTRAVASATION	10	0.620963	1.24695	0.243289	1	1	50	tags=10%, list=1%, signal=10%	RIPOR2
GOBP_SUBSTRATE_DEPENDENT_CELL_MIGRATION	GOBP_SUBSTRATE_DEPENDENT_CELL_MIGRATION	GOBP_SUBSTRATE_DEPENDENT_CELL_MIGRATION	9	0.634249	1.24683	0.243197	1	1	32	tags=11%, list=0%, signal=11%	ATP5F1B
HP_LARYNGEAL_HYPOPLASIA	HP_LARYNGEAL_HYPOPLASIA	HP_LARYNGEAL_HYPOPLASIA	2	0.820149	1.24679	0.2	1	1	688	tags=50%, list=7%, signal=46%	HYLS1
GOMF_UDP_XYLOSYLTRANSFERASE_ACTIVITY	GOMF_UDP_XYLOSYLTRANSFERASE_ACTIVITY	GOMF_UDP_XYLOSYLTRANSFERASE_ACTIVITY	5	0.701388	1.24614	0.280277	1	1	320	tags=20%, list=3%, signal=19%	RXYLT1
HP_RECURRENT_CORNEAL_EROSIONS	HP_RECURRENT_CORNEAL_EROSIONS	HP_RECURRENT_CORNEAL_EROSIONS	3	0.753525	1.2458	0.250871	1	1	1610	tags=67%, list=17%, signal=56%	ELP1/MPV17
HP_RECURRENT_INFECTION_OF_THE_GASTROINTESTINAL_TRACT	HP_RECURRENT_INFECTION_OF_THE_GASTROINTESTINAL_TRACT	HP_RECURRENT_INFECTION_OF_THE_GASTROINTESTINAL_TRACT	26	0.527119	1.2458	0.157143	1	1	2140	tags=38%, list=22%, signal=30%	CARMIL2/SP110/VPS33A/TNFRSF13B/DCLRE1C/NBN/JAK3/FOXP3/COG4/SRP54
HP_ABNORMAL_RENAL_PELVIS_MORPHOLOGY	HP_ABNORMAL_RENAL_PELVIS_MORPHOLOGY	HP_ABNORMAL_RENAL_PELVIS_MORPHOLOGY	121	0.40232	1.24572	0.112583	1	1	2295	tags=33%, list=24%, signal=25%	SPART/TOGARAM1/WASHC5/ARID1B/HYLS1/LIG4/ATP7A/PEX11B/PIGN/POLR3A/KANSL1/ZEB2/TRRAP/ERCC6/APC/LRIG2/CPT2/CTLA4/CENPF/PEX6/WDR35/DYNC2H1/SRCAP/TBCK/GEMIN4/BRAF/PEX1/MIA3/NBN/IFT80/ARL3/PIGL/CD81/PEX2/PEX26/PLEC/PTPN22/ATN1/RAD51C/NF1
HP_ABNORMALITY_OF_THE_SKULL_BASE	HP_ABNORMALITY_OF_THE_SKULL_BASE	HP_ABNORMALITY_OF_THE_SKULL_BASE	113	0.405261	1.24558	0.110197	1	1	1483	tags=20%, list=15%, signal=17%	PLPBP/MRE11/RXYLT1/TENT5A/WASHC5/ALDH7A1/ARID1B/HYLS1/PIGN/FTO/RPGRIP1L/POLR3A/ZEB2/FAR1/WDR81/ZBTB20/C2CD3/CPT2/KIAA0586/ARID1A/WDR35/DYNC2H1/CEP290
HP_TYPICAL_ABSENCE_SEIZURE	HP_TYPICAL_ABSENCE_SEIZURE	HP_TYPICAL_ABSENCE_SEIZURE	28	0.518942	1.24553	0.178761	1	1	2276	tags=39%, list=24%, signal=30%	PLPBP/ALDH7A1/ADGRG1/CLTC/SYNGAP1/JRK/CUX1/DYNC1H1/MBD5/ALMS1/DOCK8
HP_THORACOLUMBAR_KYPHOSCOLIOSIS	HP_THORACOLUMBAR_KYPHOSCOLIOSIS	HP_THORACOLUMBAR_KYPHOSCOLIOSIS	4	0.723305	1.24538	0.25945	1	1	116	tags=25%, list=1%, signal=25%	NEPRO
GOBP_NEGATIVE_REGULATION_OF_LEUKOCYTE_CELL_CELL_ADHESION	GOBP_NEGATIVE_REGULATION_OF_LEUKOCYTE_CELL_CELL_ADHESION	GOBP_NEGATIVE_REGULATION_OF_LEUKOCYTE_CELL_CELL_ADHESION	69	0.437674	1.2449	0.122034	1	1	2183	tags=36%, list=23%, signal=28%	RIPOR2/VSIR/TMEM131L/CRTAM/HAVCR2/PTPN6/BTN2A2/XCL1/CASP3/AKT1/BCL6/CCL28/CTLA4/ITCH/HLA-DRB1/GLMN/ZBTB7B/TNFAIP8L2/MIA3/TIGIT/JAK3/FOXP3/PTPN22/CBLB/LAX1
HP_NEUROPATHIC_ARTHROPATHY	HP_NEUROPATHIC_ARTHROPATHY	HP_NEUROPATHIC_ARTHROPATHY	4	0.722912	1.2447	0.261168	1	1	1198	tags=50%, list=12%, signal=44%	ELP1/SPTLC1
HP_LIMITED_NECK_RANGE_OF_MOTION	HP_LIMITED_NECK_RANGE_OF_MOTION	HP_LIMITED_NECK_RANGE_OF_MOTION	1	0.921291	1.24432	0.114053	1	1	757	tags=100%, list=8%, signal=92%	MYLPF
HP_PURSED_LIPS	HP_PURSED_LIPS	HP_PURSED_LIPS	1	0.921291	1.24432	0.114053	1	1	757	tags=100%, list=8%, signal=92%	MYLPF
HP_SHOULDER_FLEXION_CONTRACTURE	HP_SHOULDER_FLEXION_CONTRACTURE	HP_SHOULDER_FLEXION_CONTRACTURE	1	0.921291	1.24432	0.114053	1	1	757	tags=100%, list=8%, signal=92%	MYLPF
GOCC_LATERAL_PART_OF_CELL	GOCC_LATERAL_PART_OF_CELL	GOCC_LATERAL_PART_OF_CELL	2	0.818409	1.24415	0.2	1	1	1746	tags=100%, list=18%, signal=82%	GPSM2/NUMA1
GOBP_G1_TO_G0_TRANSITION	GOBP_G1_TO_G0_TRANSITION	GOBP_G1_TO_G0_TRANSITION	9	0.632871	1.24412	0.244898	1	1	551	tags=22%, list=6%, signal=21%	RIDA/STRADA
HP_ABNORMALITY_OF_THE_HYPOTHALAMUS_PITUITARY_AXIS	HP_ABNORMALITY_OF_THE_HYPOTHALAMUS_PITUITARY_AXIS	HP_ABNORMALITY_OF_THE_HYPOTHALAMUS_PITUITARY_AXIS	174	0.386638	1.24394	0.0766773	1	1	2866	tags=42%, list=30%, signal=30%	EFL1/WASHC5/CPLANE1/TSHR/TBCE/TRAPPC11/ADGRG1/MT-ATP8/SLX4/HYLS1/BRCA2/HSD17B4/FANCL/FANCA/RPGRIP1L/ERCC4/POLR3A/MCM8/KANSL1/MED12/CCDC141/LARS2/FANCF/ERCC6/APC/FANCI/AKT1/SUFU/FANCM/CDKN2C/STAG2/CTLA4/SPIDR/KIAA0586/CEP290/STAG3/AIP/TBCK/MSH2/BRAF/SMARCAL1/PMS2/MTHFR/PALB2/MLH3/KMT2A/SLC29A3/INPP5E/IDH1/ARL3/SIN3A/PI4KA/PTPN22/SRP54/ALMS1/PSMC3IP/RAD51C/ZNF148/GMNN/WDR11/RNPC3/TSC2/POLE/STAT5B/P…
GOCC_NEURON_PROJECTION_TERMINUS	GOCC_NEURON_PROJECTION_TERMINUS	GOCC_NEURON_PROJECTION_TERMINUS	31	0.505198	1.24381	0.179262	1	1	1695	tags=26%, list=18%, signal=21%	MACO1/TSPOAP1/KCNC1/SYP/SYNJ1/CAD/GIT1/VTI1A
GOBP_REGULATION_OF_CELLULAR_RESPONSE_TO_HYPOXIA	GOBP_REGULATION_OF_CELLULAR_RESPONSE_TO_HYPOXIA	GOBP_REGULATION_OF_CELLULAR_RESPONSE_TO_HYPOXIA	9	0.632618	1.24362	0.244898	1	1	1933	tags=44%, list=20%, signal=36%	HYOU1/USP19/ROCK2/EPHA4
HP_RESPIRATORY_FAILURE_REQUIRING_ASSISTED_VENTILATION	HP_RESPIRATORY_FAILURE_REQUIRING_ASSISTED_VENTILATION	HP_RESPIRATORY_FAILURE_REQUIRING_ASSISTED_VENTILATION	18	0.562328	1.24346	0.19171	1	1	2273	tags=33%, list=24%, signal=25%	NDUFAF8/MTM1/TBK1/AHDC1/TRMU/DPYD
GOBP_POSITIVE_REGULATION_OF_SECONDARY_METABOLITE_BIOSYNTHETIC_PROCESS	GOBP_POSITIVE_REGULATION_OF_SECONDARY_METABOLITE_BIOSYNTHETIC_PROCESS	GOBP_POSITIVE_REGULATION_OF_SECONDARY_METABOLITE_BIOSYNTHETIC_PROCESS	4	0.722096	1.2433	0.261168	1	1	869	tags=50%, list=9%, signal=45%	ATP7A/ZEB2
HP_ABNORMAL_ANTERIOR_HORN_CELL_MORPHOLOGY	HP_ABNORMAL_ANTERIOR_HORN_CELL_MORPHOLOGY	HP_ABNORMAL_ANTERIOR_HORN_CELL_MORPHOLOGY	13	0.597175	1.24323	0.214777	1	1	982	tags=23%, list=10%, signal=21%	CPLANE1/CEP126/SETX
GOBP_REGULATION_OF_PHAGOCYTOSIS	GOBP_REGULATION_OF_PHAGOCYTOSIS	GOBP_REGULATION_OF_PHAGOCYTOSIS	38	0.485024	1.24321	0.169611	1	1	878	tags=16%, list=9%, signal=14%	RACK1/PIP4P2/PLCG2/STAP1/IL15/CLEC7A
GOCC_CENTROSOME	GOCC_CENTROSOME	GOCC_CENTROSOME	406	0.358464	1.24314	0.0308233	1	1	2898	tags=38%, list=30%, signal=28%	TENT5C/RTRAF/BICDL1/PATJ/SPOUT1/ECPAS/ABRAXAS2/ENTR1/CEP97/MAK/HYLS1/CEP126/TBC1D31/BRCA2/POC5/GPSM2/RPGRIP1L/CKAP5/CENPJ/BBS7/CCNE2/CCDC141/CEP162/CLUAP1/CEP57L1/BCL2L1/CEP44/APC/CEP70/CEP250/TCHP/KIF3B/RNF19A/PLAG1/IFT74/USP33/BOD1L1/HSPA1B/KIFAP3/C2CD3/CDK5RAP2/MFAP1/ACTR8/CENPU/ORC2/CEP192/CEP152/MIB1/CEP85/SPICE1/CENPF/KIAA0586/IFT88/MCM3/FAM161A/WDR35/PDE4DIP/ZNF322/MPHOSPH9/HSPA1A/LEO1/POC…
HP_CEREBELLAR_HYPOPLASIA	HP_CEREBELLAR_HYPOPLASIA	HP_CEREBELLAR_HYPOPLASIA	245	0.375115	1.24274	0.0667727	1	1	3363	tags=41%, list=35%, signal=27%	ATP5F1A/CCDC32/TOGARAM1/MRE11/VPS35L/RXYLT1/WASHC5/CPLANE1/ADGRG1/ARID1B/CENPE/HYLS1/PIGN/FTO/GPSM2/RPGRIP1L/EOMES/POLR3A/ZEB2/TRRAP/ERCC6/FAR1/SUFU/NUP37/WDR81/C2CD3/MACF1/STAG2/CPT2/PRKDC/CENPF/KIAA0586/ARID1A/SACS/WDR35/DYNC2H1/CEP290/ATR/RTTN/EXOC2/TAF1/TBCK/INTS8/ZNF292/EXOSC1/FIG4/SPECC1L/SEPSECS/CDK5/ERMARD/DHFR/CASK/DYNC1H1/THG1L/MINPP1/IFT80/PARN/INPP5E/ARL3/PI4KA/ATN1/EXOSC8/DPF2/HDAC6/…
HP_HAND_POLYDACTYLY	HP_HAND_POLYDACTYLY	HP_HAND_POLYDACTYLY	100	0.41122	1.24266	0.116393	1	1	1992	tags=30%, list=21%, signal=24%	UFD1/NSD2/WASHC5/CPLANE1/HYLS1/ZNF141/RPGRIP1L/BBS7/WDR19/SUFU/IFT74/C2CD3/EXTL3/KIAA0825/KIAA0586/WDR35/TTC21B/DYNC2H1/SDCCAG8/RREB1/CEP290/PRKACB/BBS12/BBS4/ACOX1/BBS9/BBIP1/IFT80/INPP5E/ARL3
HP_NASAL_CONGESTION	HP_NASAL_CONGESTION	HP_NASAL_CONGESTION	12	0.603813	1.24256	0.221843	1	1	358	tags=17%, list=4%, signal=16%	CFAP298/CARMIL2
GOBP_RIBOSOMAL_LARGE_SUBUNIT_ASSEMBLY	GOBP_RIBOSOMAL_LARGE_SUBUNIT_ASSEMBLY	GOBP_RIBOSOMAL_LARGE_SUBUNIT_ASSEMBLY	22	0.539405	1.24249	0.187285	1	1	11	tags=5%, list=0%, signal=5%	NOP53
HP_ABNORMAL_SPERMATOGENESIS	HP_ABNORMAL_SPERMATOGENESIS	HP_ABNORMAL_SPERMATOGENESIS	45	0.467722	1.24215	0.164931	1	1	3015	tags=53%, list=31%, signal=37%	SLX4/BRCA2/FANCL/FANCA/ERCC4/MCM8/SYCP2/FANCF/FANCI/FANCM/KDM5D/DDX3Y/PALB2/SLC29A3/ALMS1/RAD51C/USP9Y/BCL10/ATM/WDR11/KIT/NNT/UBE2T/FANCD2
HP_FOCAL_SEGMENTAL_GLOMERULOSCLEROSIS	HP_FOCAL_SEGMENTAL_GLOMERULOSCLEROSIS	HP_FOCAL_SEGMENTAL_GLOMERULOSCLEROSIS	29	0.511522	1.24199	0.182456	1	1	3102	tags=59%, list=32%, signal=40%	COQ8B/MT-ND6/VPS33A/NUP37/NUP205/SMARCAL1/ANKFY1/NUP133/MT-CO3/ACTN4/MT-ND1/NUP107/MT-CO2/ITGA3/WDR73/MTX2/NUP93
GOBP_REGULATION_OF_B_CELL_MEDIATED_IMMUNITY	GOBP_REGULATION_OF_B_CELL_MEDIATED_IMMUNITY	GOBP_REGULATION_OF_B_CELL_MEDIATED_IMMUNITY	40	0.479272	1.24183	0.163158	1	1	2660	tags=45%, list=28%, signal=33%	SHLD1/SHLD2/NSD2/SHLD3/PTPN6/XCL1/BCL6/THOC1/PAXIP1/MSH2/STAT6/FOXP3/SUPT6H/ATAD5/RIF1/CD46/IL2/TNF
GOBP_POSITIVE_REGULATION_OF_INTERLEUKIN_23_PRODUCTION	GOBP_POSITIVE_REGULATION_OF_INTERLEUKIN_23_PRODUCTION	GOBP_POSITIVE_REGULATION_OF_INTERLEUKIN_23_PRODUCTION	7	0.654664	1.24163	0.267581	1	1	878	tags=43%, list=9%, signal=39%	PLCG2/CSF2/CLEC7A
GOMF_MICROTUBULE_SEVERING_ATPASE_ACTIVITY	GOMF_MICROTUBULE_SEVERING_ATPASE_ACTIVITY	GOMF_MICROTUBULE_SEVERING_ATPASE_ACTIVITY	4	0.7211	1.24158	0.261168	1	1	2682	tags=100%, list=28%, signal=72%	FIGNL1/KATNA1/SPAST/KATNAL1
GOCC_ROUGH_ENDOPLASMIC_RETICULUM_MEMBRANE	GOCC_ROUGH_ENDOPLASMIC_RETICULUM_MEMBRANE	GOCC_ROUGH_ENDOPLASMIC_RETICULUM_MEMBRANE	13	0.596158	1.24111	0.218213	1	1	178	tags=8%, list=2%, signal=8%	MACO1
HP_LONG_HALLUX	HP_LONG_HALLUX	HP_LONG_HALLUX	7	0.654368	1.24107	0.267581	1	1	869	tags=29%, list=9%, signal=26%	GNE/ZEB2
GOBP_TRNA_PROCESSING	GOBP_TRNA_PROCESSING	GOBP_TRNA_PROCESSING	96	0.414369	1.24096	0.119281	1	1	2796	tags=41%, list=29%, signal=29%	RTRAF/QTRT2/ELP1/ELP4/TRMT5/POLR3K/TRMT13/THUMPD2/TRNT1/ADAT2/TRMO/AARS2/DTWD1/PUS10/METTL6/NSUN6/ELP3/METTL2A/THADA/TRMT11/NAT10/DDX1/TRMT10B/ADAT1/POP5/CLP1/TRMT1L/THG1L/TRMU/TRUB1/ZBTB8OS/THUMPD3/TYW5/PUS3/LSM6/TRMT2B/TYW3/TRMT10A/RPP25L
GOBP_REGULATION_OF_NK_T_CELL_DIFFERENTIATION	GOBP_REGULATION_OF_NK_T_CELL_DIFFERENTIATION	GOBP_REGULATION_OF_NK_T_CELL_DIFFERENTIATION	5	0.698465	1.24094	0.282007	1	1	1725	tags=60%, list=18%, signal=49%	ZNF683/PRDM1/AP3B1
GOBP_RESPONSE_TO_INTERLEUKIN_7	GOBP_RESPONSE_TO_INTERLEUKIN_7	GOBP_RESPONSE_TO_INTERLEUKIN_7	13	0.596074	1.24094	0.218213	1	1	32	tags=8%, list=0%, signal=8%	ATP5F1B
GOCC_PHOTORECEPTOR_INNER_SEGMENT	GOCC_PHOTORECEPTOR_INNER_SEGMENT	GOCC_PHOTORECEPTOR_INNER_SEGMENT	18	0.561184	1.24093	0.196891	1	1	1604	tags=39%, list=17%, signal=32%	WHRN/MAK/EPB41L5/CEP250/KIAA0586/FAM161A/BBS4
GOBP_MODULATION_OF_PROCESS_OF_ANOTHER_ORGANISM	GOBP_MODULATION_OF_PROCESS_OF_ANOTHER_ORGANISM	GOBP_MODULATION_OF_PROCESS_OF_ANOTHER_ORGANISM	5	0.69774	1.23965	0.285467	1	1	2907	tags=100%, list=30%, signal=70%	CLEC7A/BCL2L1/P2RX7/IFNG/PRF1
GOBP_REGULATION_OF_KILLING_OF_CELLS_OF_ANOTHER_ORGANISM	GOBP_REGULATION_OF_KILLING_OF_CELLS_OF_ANOTHER_ORGANISM	GOBP_REGULATION_OF_KILLING_OF_CELLS_OF_ANOTHER_ORGANISM	5	0.69774	1.23965	0.285467	1	1	2907	tags=100%, list=30%, signal=70%	CLEC7A/BCL2L1/P2RX7/IFNG/PRF1
HP_HYPOPARATHYROIDISM	HP_HYPOPARATHYROIDISM	HP_HYPOPARATHYROIDISM	22	0.538131	1.23956	0.189003	1	1	1511	tags=36%, list=16%, signal=31%	UFD1/ESS2/TBCE/LIG4/MT-ND6/DGCR8/RREB1/FAM111A
GOMF_MOLECULAR_FUNCTION_ACTIVATOR_ACTIVITY	GOMF_MOLECULAR_FUNCTION_ACTIVATOR_ACTIVITY	GOMF_MOLECULAR_FUNCTION_ACTIVATOR_ACTIVITY	21	0.544713	1.2393	0.175347	1	1	1105	tags=19%, list=12%, signal=17%	NSD3/BICRA/AKT1/DNAJB4
HP_ABNORMALITY_OF_THE_HYPOTHENAR_EMINENCE	HP_ABNORMALITY_OF_THE_HYPOTHENAR_EMINENCE	HP_ABNORMALITY_OF_THE_HYPOTHENAR_EMINENCE	3	0.749568	1.23926	0.252613	1	1	619	tags=33%, list=6%, signal=31%	TRAPPC11
GOBP_DNA_CONFORMATION_CHANGE	GOBP_DNA_CONFORMATION_CHANGE	GOBP_DNA_CONFORMATION_CHANGE	184	0.381728	1.23918	0.0801887	1	1	3669	tags=48%, list=38%, signal=30%	SELENOF/MRE11/FBH1/TENT4A/ZNF445/TTN/SMARCAD1/ZDBF2/SMC2/RFC4/L3MBTL3/MCM8/CHD8/ITGB3BP/MCPH1/SETX/HELB/SAMD1/FANCM/SHPRH/UPF1/DFFB/UBR2/SRPK1/NCAPD3/NCAPD2/RECQL/MNAT1/MCM3/DAXX/HELLS/DDX11/DDX1/NBN/ASCC3/GINS4/CABIN1/PHF2/HELQ/GTF2H2/CENPW/MCM5/CDAN1/SIN3A/KDM1A/TSPYL4/XRCC5/CTCF/MPHOSPH8/SART3/LIN54/RFC3/RIF1/MIS18A/NAP1L4/BAHD1/EZH1/ERCC2/ACIN1/CHD4/MBD2/SETDB2/HNRNPA2B1/POT1/RNF8/SCMH1/AIFM1…
GOBP_REGULATION_OF_INOSITOL_PHOSPHATE_BIOSYNTHETIC_PROCESS	GOBP_REGULATION_OF_INOSITOL_PHOSPHATE_BIOSYNTHETIC_PROCESS	GOBP_REGULATION_OF_INOSITOL_PHOSPHATE_BIOSYNTHETIC_PROCESS	3	0.749141	1.23856	0.252613	1	1	2412	tags=100%, list=25%, signal=75%	PLEK/CD244/PTK2B
GOMF_METAL_ION_PROTON_ANTIPORTER_ACTIVITY	GOMF_METAL_ION_PROTON_ANTIPORTER_ACTIVITY	GOMF_METAL_ION_PROTON_ANTIPORTER_ACTIVITY	7	0.653013	1.2385	0.271012	1	1	1145	tags=29%, list=12%, signal=25%	SLC9A3/SLC9A9
GOBP_LYMPHOCYTE_ANERGY	GOBP_LYMPHOCYTE_ANERGY	GOBP_LYMPHOCYTE_ANERGY	5	0.697085	1.23849	0.285467	1	1	2169	tags=60%, list=23%, signal=46%	ITCH/FOXP3/CBLB
HP_ABNORMAL_PULMONARY_INTERSTITIAL_MORPHOLOGY	HP_ABNORMAL_PULMONARY_INTERSTITIAL_MORPHOLOGY	HP_ABNORMAL_PULMONARY_INTERSTITIAL_MORPHOLOGY	74	0.430978	1.23839	0.136213	1	1	2261	tags=28%, list=24%, signal=22%	STN1/CYBC1/CFAP298/SLC9A3/PLCG2/SP110/FASLG/RCBTB1/CTLA4/SPIDR/HLA-DRB1/AP3B1/RASGRP1/RPGR/RSPH3/FOXP3/PARN/PLEC/PTPN22/PSMC3IP/COPA
HP_PROGRESSIVE	HP_PROGRESSIVE	HP_PROGRESSIVE	165	0.386441	1.23779	0.0873016	1	1	1224	tags=16%, list=13%, signal=14%	RETREG1/ADA2/MRE11/COQ8B/ELP1/WASHC5/PRUNE1/KCNC1/TBCE/KCTD7/TTN/POLR3B/CLPB/POLR3A/EXOSC9/SYNE1/AARS2/SETX/AKT1/COPB2/GBA2/SYNJ1/VPS13C/MTAP/TRAPPC6B/TBK1
HP_ABNORMALITY_OF_THE_ANUS	HP_ABNORMALITY_OF_THE_ANUS	HP_ABNORMALITY_OF_THE_ANUS	106	0.404706	1.23757	0.130081	1	1	2278	tags=31%, list=24%, signal=24%	UFD1/CYBC1/CCNQ/WASHC5/SLX4/LIG4/PIGN/BRCA2/FANCL/FANCA/ERCC4/MED12/FANCF/FANCI/FANCM/C2CD3/EXTL3/IKZF3/TNFRSF13B/WDR35/DYNC2H1/RREB1/SPECC1L/NBN/PALB2/HCCS/IFT80/PIGL/CD81/SIN3A/ATN1/DOCK8/RAD51C
GOCC_CHROMOSOME_CENTROMERIC_CORE_DOMAIN	GOCC_CHROMOSOME_CENTROMERIC_CORE_DOMAIN	GOCC_CHROMOSOME_CENTROMERIC_CORE_DOMAIN	1	0.916294	1.23757	0.132383	1	1	805	tags=100%, list=8%, signal=92%	RCC2
HP_SUBCORTICAL_CEREBRAL_ATROPHY	HP_SUBCORTICAL_CEREBRAL_ATROPHY	HP_SUBCORTICAL_CEREBRAL_ATROPHY	11	0.610557	1.2375	0.242833	1	1	216	tags=9%, list=2%, signal=9%	WHRN
HP_HOARSE_CRY	HP_HOARSE_CRY	HP_HOARSE_CRY	2	0.813932	1.23734	0.203636	1	1	1789	tags=100%, list=19%, signal=81%	PIGN/SPECC1L
GOMF_DYNACTIN_BINDING	GOMF_DYNACTIN_BINDING	GOMF_DYNACTIN_BINDING	10	0.616177	1.23734	0.25	1	1	54	tags=10%, list=1%, signal=10%	BICDL1
GOBP_NEGATIVE_REGULATION_OF_TELOMERE_MAINTENANCE_VIA_TELOMERE_LENGTHENING	GOBP_NEGATIVE_REGULATION_OF_TELOMERE_MAINTENANCE_VIA_TELOMERE_LENGTHENING	GOBP_NEGATIVE_REGULATION_OF_TELOMERE_MAINTENANCE_VIA_TELOMERE_LENGTHENING	22	0.537023	1.23701	0.189003	1	1	1657	tags=41%, list=17%, signal=34%	STN1/TENT4B/TEN1/SLX4/ERCC4/XRN1/DCP2/NAT10/CTC1
GOBP_ESTABLISHMENT_OF_GOLGI_LOCALIZATION	GOBP_ESTABLISHMENT_OF_GOLGI_LOCALIZATION	GOBP_ESTABLISHMENT_OF_GOLGI_LOCALIZATION	7	0.65221	1.23697	0.274443	1	1	456	tags=14%, list=5%, signal=14%	RIPOR1
HP_SYNDACTYLY	HP_SYNDACTYLY	HP_SYNDACTYLY	205	0.378805	1.23685	0.0666667	1	1	2212	tags=32%, list=23%, signal=25%	SEM1/CCNQ/WASHC5/CPLANE1/BICRA/SLX4/SYP/LIG4/GNE/SMARCAD1/BRCA2/FANCL/FANCA/ERCC4/BBS7/POLR3A/ZEB2/MED12/ZMIZ1/ARHGEF6/PHF21A/FANCF/APC/NOTCH1/WDR19/FANCI/BTRC/AKT1/FANCM/PLAG1/IFT74/ACSL4/NBAS/DLG3/ARCN1/MCTP2/HCFC1/SYNGAP1/CUL4B/WDR35/ARHGAP31/TTC21B/DYNC2H1/SDCCAG8/CEP290/RTTN/DDX11/BBS12/BBS4/TBCK/PPP1R12A/FIG4/SPECC1L/BBS9/BBIP1/PALB2/BMS1/IFT80/RAD21/CDAN1/PLEC/SIN3A/HDAC8/CTCF/WDPCP/CRIPT
HP_IMPAIRED_TANDEM_GAIT	HP_IMPAIRED_TANDEM_GAIT	HP_IMPAIRED_TANDEM_GAIT	32	0.497684	1.23675	0.181501	1	1	2868	tags=50%, list=30%, signal=35%	CCDC32/PTPN23/ZMIZ1/RLIM/ACTL6A/TRAPPC4/COQ5/UBR7/HUWE1/MED13/TRIP12/MAPK8IP3/PSMD12/MADD/HTT/BPTF
HP_CLUBBING	HP_CLUBBING	HP_CLUBBING	59	0.448487	1.23669	0.136842	1	1	2008	tags=37%, list=21%, signal=30%	STN1/CFAP298/SLX4/SMARCAD1/BRCA2/FANCL/FANCA/ERCC4/VPS33A/SMARCA2/FANCF/FANCI/FANCM/PRKACB/HLA-DRB1/RASGRP1/PALB2/RPGR/NLRP3/RSPH3/PARN/PIGL
GOBP_MITOTIC_CELL_CYCLE_CHECKPOINT_SIGNALING	GOBP_MITOTIC_CELL_CYCLE_CHECKPOINT_SIGNALING	GOBP_MITOTIC_CELL_CYCLE_CHECKPOINT_SIGNALING	89	0.414871	1.23656	0.12701	1	1	2016	tags=27%, list=21%, signal=22%	NOP53/BABAM2/ABRAXAS1/MRE11/MRNIP/KNTC1/ZW10/APC/SDE2/CDK5RAP2/PRKDC/CENPF/RAD17/GIGYF2/MSH2/UIMC1/MAD2L1/NABP1/NDC80/NBN/SETMAR/CCNB1/CASP2/INTS3
GOBP_REGULATORY_T_CELL_DIFFERENTIATION	GOBP_REGULATORY_T_CELL_DIFFERENTIATION	GOBP_REGULATORY_T_CELL_DIFFERENTIATION	21	0.543487	1.23651	0.180556	1	1	2732	tags=57%, list=28%, signal=41%	VSIR/BTN2A2/FANCA/BCL6/CTLA4/AMBRA1/HLA-DRB1/FOXP3/TOX/CD46/IL2/IFNG
HP_CONE_SHAPED_EPIPHYSIS	HP_CONE_SHAPED_EPIPHYSIS	HP_CONE_SHAPED_EPIPHYSIS	45	0.465585	1.23648	0.164931	1	1	2242	tags=44%, list=23%, signal=34%	CENPE/CENPJ/ZMIZ1/WDR19/CEP152/INVS/KIAA0586/TRIP11/TTC21B/DYNC2H1/SDCCAG8/PCNT/CEP290/SRCAP/ATR/MIA3/IQCB1/IFT80/COG4/TRPS1
GOMF_DEATH_RECEPTOR_BINDING	GOMF_DEATH_RECEPTOR_BINDING	GOMF_DEATH_RECEPTOR_BINDING	12	0.600829	1.23642	0.230375	1	1	836	tags=25%, list=9%, signal=23%	BEX3/FASLG/CASP3
GOBP_REGULATION_OF_NATURAL_KILLER_CELL_ACTIVATION	GOBP_REGULATION_OF_NATURAL_KILLER_CELL_ACTIVATION	GOBP_REGULATION_OF_NATURAL_KILLER_CELL_ACTIVATION	28	0.515087	1.23628	0.189381	1	1	2866	tags=54%, list=30%, signal=38%	CLNK/ZNF683/KLRC2/HAVCR2/IL15/PRDM1/AP1G1/RASGRP1/IL23R/PTPN22/TOX/STAT5B/BLOC1S6/DCAF15/PIBF1
HP_PES_CAVUS	HP_PES_CAVUS	HP_PES_CAVUS	171	0.384932	1.23615	0.0923567	1	1	3164	tags=41%, list=33%, signal=28%	SPART/CCDC32/MRE11/TSPOAP1/COQ8A/WASHC5/FDX2/SELENON/TRAPPC11/PTPN23/TTN/ATP7A/PIGN/HSD17B4/KANSL1/ZMIZ1/SYNE1/CCDC141/SETX/FAR1/GBA2/ZBTB20/SYNJ1/SPTLC1/FBXO38/PYROXD1/RLIM/SACS/CUL4B/ACTL6A/FBLN5/MPV17/TRAPPC4/NLRP3/UBR7/DYNC1H1/TDP1/LRSAM1/PEX2/HDAC8/HUWE1/IFIH1/NF1/MED13/ERLIN2/TRIP12/MAPK8IP3/ALS2/SPEN/WDR11/SPAST/NSD1/WDR26/PSMD12/MADD/PIK3CD/HTT/WDR73/BPTF/COA7/PEX5/VPS13D/AIFM1/LBR/PDHA1/…
HP_ENCEPHALOPATHY	HP_ENCEPHALOPATHY	HP_ENCEPHALOPATHY	175	0.382745	1.23591	0.0866142	1	1	1860	tags=22%, list=19%, signal=18%	ATP5F1A/ATP5F1D/SQOR/NDUFAF8/NAXE/TSPOAP1/NAXD/TBCE/MT-ND3/NSF/PTPN23/SLC25A13/MT-ND6/CLPB/NECAP1/ARV1/SYNJ1/CLTC/NBAS/AMT/CPT2/ARHGEF9/SYNGAP1/CAD/XIAP/HIBCH/CCDC88A/TBCK/ACOX1/SMARCAL1/GUF1/MT-CYB/NDUFS2/MTHFR/SUCLA2/CLP1/COQ5/BCS1L
HP_HYPOCALCEMIC_TETANY	HP_HYPOCALCEMIC_TETANY	HP_HYPOCALCEMIC_TETANY	3	0.74747	1.2358	0.25784	1	1	1511	tags=67%, list=16%, signal=56%	TBCE/FAM111A
HP_PREAXIAL_HAND_POLYDACTYLY	HP_PREAXIAL_HAND_POLYDACTYLY	HP_PREAXIAL_HAND_POLYDACTYLY	30	0.504087	1.23569	0.188811	1	1	1483	tags=27%, list=15%, signal=23%	NSD2/CPLANE1/HYLS1/RPGRIP1L/EXTL3/WDR35/DYNC2H1/CEP290
HP_AUTOAMPUTATION	HP_AUTOAMPUTATION	HP_AUTOAMPUTATION	7	0.651419	1.23547	0.274443	1	1	1610	tags=43%, list=17%, signal=36%	RETREG1/SPTLC1/MPV17
GOBP_ERROR_PRONE_TRANSLESION_SYNTHESIS	GOBP_ERROR_PRONE_TRANSLESION_SYNTHESIS	GOBP_ERROR_PRONE_TRANSLESION_SYNTHESIS	6	0.67474	1.23541	0.294118	1	1	2680	tags=83%, list=28%, signal=60%	POLD3/POLI/PRIMPOL/POLK/POLH
HP_CEREBELLAR_DYSPLASIA	HP_CEREBELLAR_DYSPLASIA	HP_CEREBELLAR_DYSPLASIA	14	0.581475	1.23528	0.225473	1	1	1308	tags=29%, list=14%, signal=25%	RXYLT1/ADGRG1/GPSM2/KIAA0586
GOCC_NUCLEAR_OUTER_MEMBRANE	GOCC_NUCLEAR_OUTER_MEMBRANE	GOCC_NUCLEAR_OUTER_MEMBRANE	14	0.581468	1.23527	0.225473	1	1	1370	tags=21%, list=14%, signal=18%	TRAPPC2B/SYNE1/SYNE3
HP_SHORT_PHALANX_OF_THE_THUMB	HP_SHORT_PHALANX_OF_THE_THUMB	HP_SHORT_PHALANX_OF_THE_THUMB	14	0.581361	1.23504	0.227194	1	1	3122	tags=71%, list=33%, signal=48%	VPS35L/FANCI/SUFU/PCNT/RAD21/HDAC8/PTCH2/PIK3CD/SMC3/NIPBL
GOBP_RETINAL_CELL_PROGRAMMED_CELL_DEATH	GOBP_RETINAL_CELL_PROGRAMMED_CELL_DEATH	GOBP_RETINAL_CELL_PROGRAMMED_CELL_DEATH	1	0.914315	1.2349	0.132383	1	1	824	tags=100%, list=9%, signal=91%	FASLG
GOMF_RRNA_BINDING	GOMF_RRNA_BINDING	GOMF_RRNA_BINDING	57	0.447721	1.23472	0.149485	1	1	312	tags=5%, list=3%, signal=5%	NOP53/UTP25/RCC1L
GOBP_CELL_ACTIVATION_INVOLVED_IN_IMMUNE_RESPONSE	GOBP_CELL_ACTIVATION_INVOLVED_IN_IMMUNE_RESPONSE	GOBP_CELL_ACTIVATION_INVOLVED_IN_IMMUNE_RESPONSE	170	0.38516	1.2347	0.0897436	1	1	2791	tags=40%, list=29%, signal=29%	SHLD1/SHLD2/NSD2/SHLD3/CLNK/PLCG2/ZNF683/KLRC2/HAVCR2/PTPN6/LIG4/ATP7A/EOMES/NFKBID/CLEC7A/ITGAL/IRF4/CD244/CD84/BCL6/C12orf4/NKG7/SLAMF1/THOC1/AP1G1/CCL3/CBL/CD40LG/DOCK2/GBF1/HLA-DRB1/PAXIP1/MSH2/ZBTB7B/STAT6/SBNO2/SNX6/NBN/RASGRP1/SLAMF6/NLRP3/JAK3/BATF/IL23R/FOXP3/SUPT6H/RAB27A/CD81/LCP1/NFKBIZ/ATAD5/CCR2/NOTCH2/NMI/RIF1/PLCL2/PTK2B/CD46/RABGEF1/PTGDR/KIT/IL2/TSC1/IFNG/VAMP3/DNASE1/PIK3CD/BCL3
GOBP_REGULATION_OF_VOLTAGE_GATED_CALCIUM_CHANNEL_ACTIVITY	GOBP_REGULATION_OF_VOLTAGE_GATED_CALCIUM_CHANNEL_ACTIVITY	GOBP_REGULATION_OF_VOLTAGE_GATED_CALCIUM_CHANNEL_ACTIVITY	11	0.608992	1.23433	0.242833	1	1	1798	tags=36%, list=19%, signal=30%	NIPSNAP2/AHNAK/GEM/CDK5
HP_ABNORMALITY_OF_BONE_MARROW_CELL_MORPHOLOGY	HP_ABNORMALITY_OF_BONE_MARROW_CELL_MORPHOLOGY	HP_ABNORMALITY_OF_BONE_MARROW_CELL_MORPHOLOGY	143	0.390351	1.23421	0.0967213	1	1	3039	tags=42%, list=32%, signal=29%	STN1/ADA2/EFL1/NAXD/HAVCR2/SP110/SLX4/LIG4/BRCA2/FANCL/FANCA/ERCC4/FASLG/VPS33A/CLPB/FANCF/WDR19/FANCI/CTLA4/SAMD9L/ITCH/CBL/ATR/XIAP/HLA-DRB1/COG6/CTC1/ADH5/SMARCAL1/NUMA1/NABP1/IVD/MYSM1/NBN/RASGRP1/SAMD9/PALB2/DHFR/LYST/ERCC6L2/PARN/RAB27A/SRP54/ANAPC1/ATM/ALPK1/KIT/STAT5B/RFX5/IFNG/MDM4/SH2B3/CUBN/WRAP53/PRF1/UBE2T/MTHFD1/FANCD2/LMBRD1/LBR
GOBP_DNA_DAMAGE_RESPONSE_SIGNAL_TRANSDUCTION_RESULTING_IN_TRANSCRIPTION	GOBP_DNA_DAMAGE_RESPONSE_SIGNAL_TRANSDUCTION_RESULTING_IN_TRANSCRIPTION	GOBP_DNA_DAMAGE_RESPONSE_SIGNAL_TRANSDUCTION_RESULTING_IN_TRANSCRIPTION	10	0.614545	1.23406	0.251678	1	1	1760	tags=50%, list=18%, signal=41%	BRCA2/TFAP4/PYHIN1/SP100/ING4
HP_HYPOPLASTIC_FINGERNAIL	HP_HYPOPLASTIC_FINGERNAIL	HP_HYPOPLASTIC_FINGERNAIL	26	0.522109	1.23396	0.169643	1	1	3380	tags=62%, list=35%, signal=40%	WASHC5/ARID1B/PIGN/NOTCH1/PLAG1/ARID1A/ARHGAP31/PIGF/PLEC/DPF2/RPS6KA3/MTX2/LBR/CCDC22/RBPJ/PLAGL1
GOBP_HYDROCARBON_METABOLIC_PROCESS	GOBP_HYDROCARBON_METABOLIC_PROCESS	GOBP_HYDROCARBON_METABOLIC_PROCESS	1	0.913483	1.23377	0.13442	1	1	832	tags=100%, list=9%, signal=91%	BCO2
GOBP_TERPENOID_CATABOLIC_PROCESS	GOBP_TERPENOID_CATABOLIC_PROCESS	GOBP_TERPENOID_CATABOLIC_PROCESS	1	0.913483	1.23377	0.13442	1	1	832	tags=100%, list=9%, signal=91%	BCO2
GOBP_MEIOSIS_II_CELL_CYCLE_PROCESS	GOBP_MEIOSIS_II_CELL_CYCLE_PROCESS	GOBP_MEIOSIS_II_CELL_CYCLE_PROCESS	5	0.694378	1.23368	0.290657	1	1	324	tags=20%, list=3%, signal=19%	SGO2
GOBP_ENDODERMAL_CELL_FATE_SPECIFICATION	GOBP_ENDODERMAL_CELL_FATE_SPECIFICATION	GOBP_ENDODERMAL_CELL_FATE_SPECIFICATION	1	0.913378	1.23363	0.136456	1	1	833	tags=100%, list=9%, signal=91%	EOMES
HP_NONCOMMUNICATING_HYDROCEPHALUS	HP_NONCOMMUNICATING_HYDROCEPHALUS	HP_NONCOMMUNICATING_HYDROCEPHALUS	6	0.673582	1.23329	0.295848	1	1	415	tags=33%, list=4%, signal=32%	TENT5A/BICRA
HP_NARROW_FACE	HP_NARROW_FACE	HP_NARROW_FACE	87	0.414059	1.23323	0.126806	1	1	1515	tags=24%, list=16%, signal=21%	BUD23/CCDC32/SELENON/STRADA/CENPE/PTPN23/LIG4/ATP7A/ERCC4/CENPJ/MTM1/MED12/ZMIZ1/AP4E1/HYOU1/CEP152/RLIM/TRIP11/ACTL6A/PCNT/ATR
GOBP_ISOTYPE_SWITCHING_TO_IGA_ISOTYPES	GOBP_ISOTYPE_SWITCHING_TO_IGA_ISOTYPES	GOBP_ISOTYPE_SWITCHING_TO_IGA_ISOTYPES	6	0.673483	1.23311	0.295848	1	1	1621	tags=50%, list=17%, signal=42%	NSD2/THOC1/MSH2
HP_ABNORMAL_BLOOD_CARBON_DIOXIDE_LEVEL	HP_ABNORMAL_BLOOD_CARBON_DIOXIDE_LEVEL	HP_ABNORMAL_BLOOD_CARBON_DIOXIDE_LEVEL	4	0.716165	1.23309	0.271478	1	1	472	tags=25%, list=5%, signal=24%	SELENON
GOMF_PEROXISOME_TARGETING_SEQUENCE_BINDING	GOMF_PEROXISOME_TARGETING_SEQUENCE_BINDING	GOMF_PEROXISOME_TARGETING_SEQUENCE_BINDING	5	0.693986	1.23298	0.290657	1	1	160	tags=20%, list=2%, signal=20%	BABAM2
HP_CHRONIC_OTITIS_MEDIA	HP_CHRONIC_OTITIS_MEDIA	HP_CHRONIC_OTITIS_MEDIA	75	0.42892	1.23269	0.144279	1	1	358	tags=7%, list=4%, signal=6%	BUD23/UFD1/CFAP298/NSD2/CARMIL2
GOBP_REGULATION_OF_CELLULAR_PH	GOBP_REGULATION_OF_CELLULAR_PH	GOBP_REGULATION_OF_CELLULAR_PH	43	0.469273	1.23234	0.174825	1	1	1145	tags=19%, list=12%, signal=16%	ATP5F1B/SLC9A3/LACC1/FASLG/VPS33A/ATP6V0A1/RNASEK/SLC9A9
GOBP_RESPONSE_TO_MITOCHONDRIAL_DEPOLARISATION	GOBP_RESPONSE_TO_MITOCHONDRIAL_DEPOLARISATION	GOBP_RESPONSE_TO_MITOCHONDRIAL_DEPOLARISATION	16	0.569435	1.23217	0.210435	1	1	10	tags=6%, list=0%, signal=6%	ATP5IF1
HP_ABNORMAL_CIRCULATING_PYRUVATE_FAMILY_AMINO_ACID_CONCENTRATION	HP_ABNORMAL_CIRCULATING_PYRUVATE_FAMILY_AMINO_ACID_CONCENTRATION	HP_ABNORMAL_CIRCULATING_PYRUVATE_FAMILY_AMINO_ACID_CONCENTRATION	29	0.507101	1.23125	0.189474	1	1	880	tags=17%, list=9%, signal=16%	ATP5F1A/MT-ND3/SLC25A13/MT-ND6/MT-ATP6
HP_BLIND_VAGINA	HP_BLIND_VAGINA	HP_BLIND_VAGINA	1	0.911504	1.2311	0.138493	1	1	851	tags=100%, list=9%, signal=91%	MTM1
HP_PENOSCROTAL_HYPOSPADIAS	HP_PENOSCROTAL_HYPOSPADIAS	HP_PENOSCROTAL_HYPOSPADIAS	1	0.911504	1.2311	0.138493	1	1	851	tags=100%, list=9%, signal=91%	MTM1
HP_ACCESSORY_ORAL_FRENULUM	HP_ACCESSORY_ORAL_FRENULUM	HP_ACCESSORY_ORAL_FRENULUM	12	0.59815	1.23091	0.238908	1	1	1831	tags=33%, list=19%, signal=27%	CPLANE1/C2CD3/PRKACB/PRKACA
HP_HYPOREFLEXIA	HP_HYPOREFLEXIA	HP_HYPOREFLEXIA	206	0.377476	1.23051	0.0644122	1	1	2084	tags=27%, list=22%, signal=22%	RETREG1/MRE11/RXYLT1/ELP1/FDX2/SELENON/TSHR/RMND1/TRAPPC11/MT-ND3/TRMT5/ATP7A/MT-ND6/PIGN/HSD17B4/VPS33A/NECAP1/MT-ATP6/EXOSC9/SYNE1/ARV1/ERCC6/SETX/WDR81/SYNJ1/CLTC/EXTL3/SPTLC1/AMT/TBK1/FBXO38/PYROXD1/KIAA0586/PEX6/SYNGAP1/RFC1/ST3GAL5/FBLN5/MPV17/TBCK/ACOX1/EXOSC1/GEMIN4/FIG4/PEX1/SUCLA2/DYNC1H1/PPOX/LYST/PARN/ATXN1/TBC1D23/TDP1/TRMU/LRSAM1/PEX2
GOBP_POSITIVE_REGULATION_OF_MITOCHONDRIAL_OUTER_MEMBRANE_PERMEABILIZATION_INVOLVED_IN_APOPTOTIC_SIGNALING_PATHWAY	GOBP_POSITIVE_REGULATION_OF_MITOCHONDRIAL_OUTER_MEMBRANE_PERMEABILIZATION_INVOLVED_IN_APOPTOTIC_SIGNALING_PATHWAY	GOBP_POSITIVE_REGULATION_OF_MITOCHONDRIAL_OUTER_MEMBRANE_PERMEABILIZATION_INVOLVED_IN_APOPTOTIC_SIGNALING_PATHWAY	9	0.62594	1.23049	0.256803	1	1	10	tags=11%, list=0%, signal=11%	ATP5IF1
GOBP_NEURONAL_SIGNAL_TRANSDUCTION	GOBP_NEURONAL_SIGNAL_TRANSDUCTION	GOBP_NEURONAL_SIGNAL_TRANSDUCTION	3	0.744184	1.23036	0.261324	1	1	178	tags=33%, list=2%, signal=33%	MACO1
GOBP_CELL_CYCLE_CHECKPOINT_SIGNALING	GOBP_CELL_CYCLE_CHECKPOINT_SIGNALING	GOBP_CELL_CYCLE_CHECKPOINT_SIGNALING	118	0.397601	1.23029	0.11784	1	1	1942	tags=26%, list=20%, signal=21%	NOP53/BABAM2/ABRAXAS1/MRE11/MRNIP/ETAA1/DDX39B/KNTC1/ZW10/USP28/ERCC6/APC/SDE2/CDK5RAP2/PRKDC/CENPF/THOC5/RAD17/THOC1/ATR/GIGYF2/MSH2/UIMC1/MAD2L1/NABP1/NDC80/NBN/SETMAR/WDR76/CCNB1/CASP2
HP_HYPOPLASTIC_SPLEEN	HP_HYPOPLASTIC_SPLEEN	HP_HYPOPLASTIC_SPLEEN	2	0.809246	1.23022	0.210909	1	1	1834	tags=100%, list=19%, signal=81%	FAM111A/SAMD9
GOBP_TRANSCRIPTION_INITIATION_FROM_RNA_POLYMERASE_II_PROMOTER	GOBP_TRANSCRIPTION_INITIATION_FROM_RNA_POLYMERASE_II_PROMOTER	GOBP_TRANSCRIPTION_INITIATION_FROM_RNA_POLYMERASE_II_PROMOTER	59	0.446059	1.23	0.145614	1	1	2052	tags=25%, list=21%, signal=20%	ELOB/ELOC/ELOA/MED12/ERCC6/GTF2A1/TAF2/MED7/PAXIP1/TAF1/GTF2B/CDK7/GTF2E1/GTF2H2/E2F3
HP_INCREASED_SERUM_TESTOSTERONE_LEVEL	HP_INCREASED_SERUM_TESTOSTERONE_LEVEL	HP_INCREASED_SERUM_TESTOSTERONE_LEVEL	1	0.910672	1.22998	0.138493	1	1	859	tags=100%, list=9%, signal=91%	POLR3A
GOCC_ARYL_HYDROCARBON_RECEPTOR_COMPLEX	GOCC_ARYL_HYDROCARBON_RECEPTOR_COMPLEX	GOCC_ARYL_HYDROCARBON_RECEPTOR_COMPLEX	5	0.692292	1.22998	0.294118	1	1	1704	tags=60%, list=18%, signal=49%	AHRR/AIP/ARNT
HP_VISUAL_ACUITY_TEST_ABNORMALITY	HP_VISUAL_ACUITY_TEST_ABNORMALITY	HP_VISUAL_ACUITY_TEST_ABNORMALITY	8	0.640134	1.22988	0.263793	1	1	1045	tags=38%, list=11%, signal=33%	APC/AKT1/SUFU
GOBP_NEGATIVE_REGULATION_OF_MRNA_METABOLIC_PROCESS	GOBP_NEGATIVE_REGULATION_OF_MRNA_METABOLIC_PROCESS	GOBP_NEGATIVE_REGULATION_OF_MRNA_METABOLIC_PROCESS	65	0.436408	1.22987	0.150943	1	1	1313	tags=15%, list=14%, signal=13%	TENT5C/TENT4B/TENT4A/TENT5A/DND1/BARD1/TIRAP/CCNT1/NBAS/RNF20
HP_LIMB_DYSMETRIA	HP_LIMB_DYSMETRIA	HP_LIMB_DYSMETRIA	6	0.671597	1.22966	0.299308	1	1	2295	tags=67%, list=24%, signal=51%	WASHC5/GBA2/PPP2R2B/NF1
HP_INTRAUTERINE_GROWTH_RETARDATION	HP_INTRAUTERINE_GROWTH_RETARDATION	HP_INTRAUTERINE_GROWTH_RETARDATION	332	0.360708	1.22956	0.0438066	1	1	3080	tags=39%, list=32%, signal=27%	ATP5F1A/MESD/UFD1/STN1/NDUFAF8/CCNQ/NSD2/TENT5A/WASHC5/TBCE/TRAPPC11/ADGRG1/ARID1B/CENPE/MT-ND3/SLX4/HYLS1/SLC25A13/LIG4/ATP7A/BRCA2/FANCL/FTO/FANCA/ERCC4/CENPJ/SMARCA2/POLR3A/KANSL1/EXOSC9/LARS2/FANCF/ERCC6/FANCI/SUFU/FANCM/PLAG1/CEP152/ARCN1/PRKDC/MCTP2/ARID1A/ORC6/PCNT/RREB1/CEP290/FAM111A/CDCA7/ATR/RTTN/KIF2A/FBLN5/COG5/DDX11/TAF1/COG6/TTC37/CTC1/BRAF/SMARCAL1/NDUFS2/FIG4/MTHFR/NBN/SAMD9/PALB…
GOCC_MITOTIC_SPINDLE_MIDZONE	GOCC_MITOTIC_SPINDLE_MIDZONE	GOCC_MITOTIC_SPINDLE_MIDZONE	7	0.648226	1.22942	0.279588	1	1	1746	tags=57%, list=18%, signal=47%	CENPE/RCC2/KIF18A/NUMA1
HP_SEROSITIS	HP_SEROSITIS	HP_SEROSITIS	36	0.484822	1.22907	0.176471	1	1	2759	tags=47%, list=29%, signal=34%	COQ8B/KLRC4/LACC1/NUP37/CTLA4/F5/NUP205/HLA-DRB1/MAF/ANKFY1/IL23R/NUP133/PTPN22/ACTN4/PMM2/NUP107/DNASE1
GOBP_RESPONSE_TO_MACROPHAGE_COLONY_STIMULATING_FACTOR	GOBP_RESPONSE_TO_MACROPHAGE_COLONY_STIMULATING_FACTOR	GOBP_RESPONSE_TO_MACROPHAGE_COLONY_STIMULATING_FACTOR	5	0.691734	1.22898	0.295848	1	1	987	tags=40%, list=10%, signal=36%	STAP1/CSF1
GOMF_PENTOSYLTRANSFERASE_ACTIVITY	GOMF_PENTOSYLTRANSFERASE_ACTIVITY	GOMF_PENTOSYLTRANSFERASE_ACTIVITY	35	0.489137	1.2288	0.177936	1	1	1540	tags=26%, list=16%, signal=22%	QTRT2/RXYLT1/LACC1/PARP4/PARP15/MTAP/PARP9/PARP14/PARP2
GOBP_RESPONSE_TO_MURAMYL_DIPEPTIDE	GOBP_RESPONSE_TO_MURAMYL_DIPEPTIDE	GOBP_RESPONSE_TO_MURAMYL_DIPEPTIDE	14	0.578368	1.22868	0.234079	1	1	980	tags=21%, list=10%, signal=19%	ERBIN/NOD1/NOTCH1
GOBP_POSITIVE_REGULATION_OF_MELANOCYTE_DIFFERENTIATION	GOBP_POSITIVE_REGULATION_OF_MELANOCYTE_DIFFERENTIATION	GOBP_POSITIVE_REGULATION_OF_MELANOCYTE_DIFFERENTIATION	1	0.90963	1.22857	0.142566	1	1	869	tags=100%, list=9%, signal=91%	ZEB2
GOBP_REGULATION_OF_MELANOCYTE_DIFFERENTIATION	GOBP_REGULATION_OF_MELANOCYTE_DIFFERENTIATION	GOBP_REGULATION_OF_MELANOCYTE_DIFFERENTIATION	1	0.90963	1.22857	0.142566	1	1	869	tags=100%, list=9%, signal=91%	ZEB2
HP_DUPLICATION_OF_RENAL_PELVIS	HP_DUPLICATION_OF_RENAL_PELVIS	HP_DUPLICATION_OF_RENAL_PELVIS	1	0.90963	1.22857	0.142566	1	1	869	tags=100%, list=9%, signal=91%	ZEB2
GOBP_DNA_GEOMETRIC_CHANGE	GOBP_DNA_GEOMETRIC_CHANGE	GOBP_DNA_GEOMETRIC_CHANGE	63	0.439407	1.22806	0.146805	1	1	2838	tags=43%, list=30%, signal=30%	MRE11/FBH1/SMARCAD1/RFC4/MCM8/CHD8/SETX/HELB/FANCM/UPF1/RECQL/MNAT1/MCM3/DDX11/DDX1/NBN/ASCC3/GINS4/HELQ/GTF2H2/MCM5/XRCC5/RFC3/ERCC2/CHD4/HNRNPA2B1/POT1
HP_ENLARGED_POSTERIOR_FOSSA	HP_ENLARGED_POSTERIOR_FOSSA	HP_ENLARGED_POSTERIOR_FOSSA	92	0.411131	1.22797	0.132045	1	1	1483	tags=21%, list=15%, signal=18%	PLPBP/RXYLT1/WASHC5/ALDH7A1/ARID1B/HYLS1/PIGN/FTO/RPGRIP1L/POLR3A/FAR1/WDR81/C2CD3/CPT2/KIAA0586/ARID1A/WDR35/DYNC2H1/CEP290
HP_INCOMITANT_STRABISMUS	HP_INCOMITANT_STRABISMUS	HP_INCOMITANT_STRABISMUS	37	0.480451	1.22784	0.183601	1	1	3178	tags=51%, list=33%, signal=34%	CCDC32/CCNQ/PTPN23/ZMIZ1/KIAA0586/RLIM/ACTL6A/TRAPPC4/UBR7/HUWE1/MED13/TRIP12/MAPK8IP3/PSMD12/MADD/HTT/BPTF/DNM1L/CSPP1
HP_LARYNGOMALACIA	HP_LARYNGOMALACIA	HP_LARYNGOMALACIA	39	0.476541	1.22782	0.182301	1	1	1476	tags=23%, list=15%, signal=20%	UFD1/EFL1/HYLS1/POLR3A/KANSL1/APC/ORC6/PCNT/RREB1
HP_ABNORMALITY_OF_THE_SEPTUM_PELLUCIDUM	HP_ABNORMALITY_OF_THE_SEPTUM_PELLUCIDUM	HP_ABNORMALITY_OF_THE_SEPTUM_PELLUCIDUM	69	0.431563	1.22752	0.140678	1	1	3308	tags=48%, list=34%, signal=32%	WASHC4/NSD2/RXYLT1/HYLS1/FANCI/DCPS/C12orf4/PPP2R5D/STAG2/KIAA0586/LMAN2L/TTC5/TAF1/PPP1R12A/SPECC1L/DYNC1I2/HCCS/EDC3/ZC3H14/WDR11/RSRC1/NSD1/UBE4A/PPP1R21/MED23/ALG12/PIGC/MAPK1/CSPP1/AIMP1/CRBN/PACS1/UFSP2
GOBP_REGULATION_OF_INNATE_IMMUNE_RESPONSE	GOBP_REGULATION_OF_INNATE_IMMUNE_RESPONSE	GOBP_REGULATION_OF_INNATE_IMMUNE_RESPONSE	141	0.388666	1.22742	0.109656	1	1	2196	tags=35%, list=23%, signal=27%	CGAS/TOMM70/CLNK/PLCG2/CRTAM/KLRC4/KLRC1/KLRC2/HAVCR2/GBP5/PTPN6/TRIM5/KLRK1/POLR3B/TRIM21/CLEC7A/KLRD1/TIRAP/OAS1/CD160/AIM2/TBK1/ZBP1/PRKDC/METTL3/TRAFD1/TXK/PARP9/PARP14/AP1G1/XIAP/IRF3/PYHIN1/NLRC3/MAVS/NCR3/RIOK3/RASGRP1/SLAMF6/SAMHD1/DHX58/ZCCHC3/TRIM56/IKBKE/TRAF6/SIN3A/PTPN22/OAS3/XRCC5
HP_ABNORMALITY_OF_THE_NASAL_TIP	HP_ABNORMALITY_OF_THE_NASAL_TIP	HP_ABNORMALITY_OF_THE_NASAL_TIP	194	0.376964	1.22742	0.0741325	1	1	2273	tags=30%, list=24%, signal=24%	MESD/UFD1/CCNQ/ESS2/CPLANE1/BICRA/ARID1B/SLX4/SYP/CENPJ/KANSL1/ZEB2/MED12/ARHGEF6/ASXL2/PHF21A/TRRAP/APC/AP4E1/ACSL4/ZBTB20/C2CD3/EXTL3/STAG2/CPT2/DLG3/MCTP2/HCFC1/ARID1A/CUL4B/DGCR8/RREB1/SRCAP/PRKACB/EXOC2/TAF1/METTL5/TBCK/COG6/ZNF292/BRAF/SMARCAL1/PRKACA/KMT2A/CASK/DYNC1I2/MBD5/PIGL/COG4/AP4M1/TBC1D23/HDAC8/KDM1A/ATN1/CTCF/HUWE1/DPF2/TRPS1/DPYD
GOBP_POSITIVE_REGULATION_OF_CELL_MATURATION	GOBP_POSITIVE_REGULATION_OF_CELL_MATURATION	GOBP_POSITIVE_REGULATION_OF_CELL_MATURATION	1	0.908693	1.22731	0.144603	1	1	878	tags=100%, list=9%, signal=91%	CLEC7A
GOBP_REGULATION_OF_CELL_MATURATION	GOBP_REGULATION_OF_CELL_MATURATION	GOBP_REGULATION_OF_CELL_MATURATION	1	0.908693	1.22731	0.144603	1	1	878	tags=100%, list=9%, signal=91%	CLEC7A
GOBP_REGULATION_OF_ENDOPLASMIC_RETICULUM_UNFOLDED_PROTEIN_RESPONSE	GOBP_REGULATION_OF_ENDOPLASMIC_RETICULUM_UNFOLDED_PROTEIN_RESPONSE	GOBP_REGULATION_OF_ENDOPLASMIC_RETICULUM_UNFOLDED_PROTEIN_RESPONSE	23	0.528138	1.2269	0.201739	1	1	1	tags=4%, list=0%, signal=4%	RACK1
GOBP_POSITIVE_REGULATION_OF_PROTEIN_LOCALIZATION_TO_CILIUM	GOBP_POSITIVE_REGULATION_OF_PROTEIN_LOCALIZATION_TO_CILIUM	GOBP_POSITIVE_REGULATION_OF_PROTEIN_LOCALIZATION_TO_CILIUM	4	0.712394	1.22659	0.274914	1	1	1577	tags=50%, list=16%, signal=42%	ENTR1/CCDC88A
GOBP_POSITIVE_REGULATION_OF_DOUBLE_STRAND_BREAK_REPAIR_VIA_HOMOLOGOUS_RECOMBINATION	GOBP_POSITIVE_REGULATION_OF_DOUBLE_STRAND_BREAK_REPAIR_VIA_HOMOLOGOUS_RECOMBINATION	GOBP_POSITIVE_REGULATION_OF_DOUBLE_STRAND_BREAK_REPAIR_VIA_HOMOLOGOUS_RECOMBINATION	30	0.500253	1.2263	0.199301	1	1	3544	tags=53%, list=37%, signal=34%	MRNIP/HDGFL2/TRRAP/ERCC6/ACTL6A/MMS19/MBTD1/DMAP1/WDR48/VPS72/WRAP53/YEATS4/MRGBP/BRD8/POGZ/ACTR2
HP_HEMIANOPIA	HP_HEMIANOPIA	HP_HEMIANOPIA	23	0.527499	1.22542	0.201739	1	1	2704	tags=43%, list=28%, signal=31%	WHRN/MT-ND6/AKT1/SUFU/AIP/BRAF/MT-CYB/MT-CO3/MT-ND1/MT-CO2
GOBP_INOSITOL_PHOSPHATE_BIOSYNTHETIC_PROCESS	GOBP_INOSITOL_PHOSPHATE_BIOSYNTHETIC_PROCESS	GOBP_INOSITOL_PHOSPHATE_BIOSYNTHETIC_PROCESS	10	0.610186	1.22531	0.263423	1	1	1396	tags=40%, list=15%, signal=34%	PLCG2/PLEK/CD244/PPIP5K2
GOMF_TRANSCRIPTION_COREGULATOR_BINDING	GOMF_TRANSCRIPTION_COREGULATOR_BINDING	GOMF_TRANSCRIPTION_COREGULATOR_BINDING	72	0.428825	1.22514	0.1489	1	1	68	tags=4%, list=1%, signal=4%	ELOB/ELOC/TRAPPC2B
GOMF_PROTEIN_TRANSPORTER_ACTIVITY	GOMF_PROTEIN_TRANSPORTER_ACTIVITY	GOMF_PROTEIN_TRANSPORTER_ACTIVITY	21	0.538447	1.22504	0.194444	1	1	303	tags=10%, list=3%, signal=9%	TOMM70/TIMM29
GOBP_REGULATION_OF_UBIQUITIN_DEPENDENT_PROTEIN_CATABOLIC_PROCESS	GOBP_REGULATION_OF_UBIQUITIN_DEPENDENT_PROTEIN_CATABOLIC_PROCESS	GOBP_REGULATION_OF_UBIQUITIN_DEPENDENT_PROTEIN_CATABOLIC_PROCESS	115	0.398168	1.22479	0.125	1	1	1637	tags=17%, list=17%, signal=15%	RACK1/ELOB/NOP53/COP1/CSNK2A1/BBS7/MTM1/AKT1/SUFU/RNF19A/HSPA1B/XPO1/OGT/HSPA1A/SOCS4/GLMN/TAF1/GNA12/PYHIN1/NUB1
GOCC_DENDRITE_MEMBRANE	GOCC_DENDRITE_MEMBRANE	GOCC_DENDRITE_MEMBRANE	8	0.637387	1.2246	0.267241	1	1	680	tags=25%, list=7%, signal=23%	KCNC1/AKAP5
GOBP_INTERLEUKIN_4_MEDIATED_SIGNALING_PATHWAY	GOBP_INTERLEUKIN_4_MEDIATED_SIGNALING_PATHWAY	GOBP_INTERLEUKIN_4_MEDIATED_SIGNALING_PATHWAY	6	0.668812	1.22456	0.304498	1	1	1886	tags=50%, list=20%, signal=40%	PARP14/STAT6/JAK3
GOBP_REGULATION_OF_CELL_KILLING	GOBP_REGULATION_OF_CELL_KILLING	GOBP_REGULATION_OF_CELL_KILLING	57	0.443806	1.22392	0.159794	1	1	1923	tags=35%, list=20%, signal=28%	CRTAM/KLRC4/KLRC1/KLRC2/HAVCR2/STAP1/KLRK1/XCL1/CLEC7A/KLRD1/BCL2L1/STX7/CD160/P2RX7/AP1G1/HLA-DRB1/NCR3/RASGRP1/SLAMF6/IL23R
HP_APLASIA_HYPOPLASIA_AFFECTING_THE_EYE	HP_APLASIA_HYPOPLASIA_AFFECTING_THE_EYE	HP_APLASIA_HYPOPLASIA_AFFECTING_THE_EYE	220	0.370929	1.22334	0.0730949	1	1	1937	tags=22%, list=20%, signal=18%	SEM1/BUD23/UFD1/TOGARAM1/VPS35L/NSD2/RXYLT1/TBCE/SLX4/PTPN23/HYLS1/ELP4/PIGN/BRCA2/FANCL/FANCA/RPGRIP1L/ERCC4/SMARCA2/POLR3A/ZEB2/MED12/FANCF/ERCC6/APC/NOTCH1/FANCI/BTRC/SUFU/FANCM/STAG2/CENPF/SYNGAP1/ARHGAP31/RREB1/CEP290/FAM111A/HPS5/RTTN/EXOC2/MAF/BLOC1S5/MT-CYB/FIG4/PALB2/RPGR/CASK/LYST/HCCS
HP_GLOMERULONEPHRITIS	HP_GLOMERULONEPHRITIS	HP_GLOMERULONEPHRITIS	34	0.488485	1.22312	0.178445	1	1	2759	tags=56%, list=29%, signal=40%	COQ8B/FASLG/WDR19/NUP37/CTLA4/NUP205/SMARCAL1/ANKFY1/RASGRP1/FOXP3/NUP133/CD81/PTPN22/ALMS1/COPA/DGKE/ACTN4/NUP107/DNASE1
GOBP_NEURON_DEATH_IN_RESPONSE_TO_OXIDATIVE_STRESS	GOBP_NEURON_DEATH_IN_RESPONSE_TO_OXIDATIVE_STRESS	GOBP_NEURON_DEATH_IN_RESPONSE_TO_OXIDATIVE_STRESS	21	0.537552	1.22301	0.196181	1	1	638	tags=10%, list=7%, signal=9%	RACK1/LANCL1
HP_SKIN_PLAQUE	HP_SKIN_PLAQUE	HP_SKIN_PLAQUE	18	0.553011	1.22286	0.221071	1	1	2718	tags=44%, list=28%, signal=32%	ADA2/HAVCR2/CTLA4/HLA-DRB1/GLMN/TSC2/PSMB8/TSC1
HP_ABNORMALITY_OF_THE_TESTIS_SIZE	HP_ABNORMALITY_OF_THE_TESTIS_SIZE	HP_ABNORMALITY_OF_THE_TESTIS_SIZE	75	0.425471	1.22278	0.149254	1	1	2568	tags=43%, list=27%, signal=32%	TOGARAM1/SLX4/BRCA2/FANCL/FANCA/ERCC4/MCM8/PHF6/MED12/CCDC141/FANCF/FANCI/AKT1/FANCM/GBA2/OGT/RLIM/CUL4B/FAM111A/DDX3Y/SAMD9/PALB2/SLC29A3/HDAC8/ALMS1/RAD51C/USP9Y/NF1/CCDC28B/KDM5C/WDR11/ERCC2
GOBP_ISOPRENOID_CATABOLIC_PROCESS	GOBP_ISOPRENOID_CATABOLIC_PROCESS	GOBP_ISOPRENOID_CATABOLIC_PROCESS	2	0.804228	1.22259	0.218182	1	1	832	tags=50%, list=9%, signal=46%	BCO2
HP_PROMINENT_DIGIT_PAD	HP_PROMINENT_DIGIT_PAD	HP_PROMINENT_DIGIT_PAD	46	0.458223	1.22258	0.184932	1	1	2868	tags=43%, list=30%, signal=31%	CCDC32/ARID1B/PTPN23/KANSL1/MED12/ZMIZ1/RLIM/ACTL6A/ZNF292/TRAPPC4/UBR7/CTCF/HUWE1/MED13/TRIP12/MAPK8IP3/PSMD12/MADD/HTT/BPTF
GOBP_POSITIVE_REGULATION_OF_MACROPHAGE_CYTOKINE_PRODUCTION	GOBP_POSITIVE_REGULATION_OF_MACROPHAGE_CYTOKINE_PRODUCTION	GOBP_POSITIVE_REGULATION_OF_MACROPHAGE_CYTOKINE_PRODUCTION	6	0.667695	1.22251	0.304498	1	1	553	tags=17%, list=6%, signal=16%	PLCG2
HP_FAIR_HAIR	HP_FAIR_HAIR	HP_FAIR_HAIR	11	0.603128	1.22245	0.252951	1	1	3513	tags=82%, list=37%, signal=52%	PIGN/KANSL1/SLC17A5/BLOC1S5/AP3B1/LPAR6/ABCA2/MOGS/UBR1
GOBP_REGULATION_OF_ENDOPLASMIC_RETICULUM_STRESS_INDUCED_INTRINSIC_APOPTOTIC_SIGNALING_PATHWAY	GOBP_REGULATION_OF_ENDOPLASMIC_RETICULUM_STRESS_INDUCED_INTRINSIC_APOPTOTIC_SIGNALING_PATHWAY	GOBP_REGULATION_OF_ENDOPLASMIC_RETICULUM_STRESS_INDUCED_INTRINSIC_APOPTOTIC_SIGNALING_PATHWAY	23	0.525993	1.22192	0.203478	1	1	1427	tags=17%, list=15%, signal=15%	SELENOS/BCL2L1/HYOU1/HSPA1A
GOBP_CELL_MIGRATION_INVOLVED_IN_HEART_DEVELOPMENT	GOBP_CELL_MIGRATION_INVOLVED_IN_HEART_DEVELOPMENT	GOBP_CELL_MIGRATION_INVOLVED_IN_HEART_DEVELOPMENT	3	0.738799	1.22146	0.264808	1	1	980	tags=33%, list=10%, signal=30%	NOTCH1
HP_TRIANGULAR_SHAPED_PHALANGES_OF_THE_HAND	HP_TRIANGULAR_SHAPED_PHALANGES_OF_THE_HAND	HP_TRIANGULAR_SHAPED_PHALANGES_OF_THE_HAND	118	0.394692	1.22129	0.12766	1	1	3164	tags=41%, list=33%, signal=28%	CCDC32/ADA2/VPS35L/BICRA/SLX4/PTPN23/LIG4/BRCA2/FANCL/FANCA/ERCC4/MED12/ZMIZ1/FANCF/FANCI/SUFU/FANCM/RLIM/ACTL6A/PCNT/FIG4/TRAPPC4/PIGF/PALB2/UBR7/RAD21/SLC26A2/HDAC8/HUWE1/PTCH2/RAD51C/MED13/TRIP12/MAPK8IP3/NSD1/NUP107/PSMD12/MADD/PIK3CD/SMC3/HTT/BPTF/UBE2T/FANCD2/SIAH1/NIPBL/EED/SUZ12
HP_CRYPTOZOOSPERMIA	HP_CRYPTOZOOSPERMIA	HP_CRYPTOZOOSPERMIA	1	0.904112	1.22112	0.158859	1	1	922	tags=100%, list=10%, signal=90%	SYCP2
GOBP_REGULATION_OF_DNA_PRIMASE_ACTIVITY	GOBP_REGULATION_OF_DNA_PRIMASE_ACTIVITY	GOBP_REGULATION_OF_DNA_PRIMASE_ACTIVITY	2	0.803103	1.22088	0.218182	1	1	1893	tags=100%, list=20%, signal=80%	PRIM2/GINS4
GOCC_CENTRIOLAR_SUBDISTAL_APPENDAGE	GOCC_CENTRIOLAR_SUBDISTAL_APPENDAGE	GOCC_CENTRIOLAR_SUBDISTAL_APPENDAGE	8	0.635132	1.22026	0.272414	1	1	3510	tags=100%, list=37%, signal=64%	CCDC120/KIF2A/CEP128/CEP170/CNTRL/ODF2/NIN/DCTN1
HP_PULMONARY_CYST	HP_PULMONARY_CYST	HP_PULMONARY_CYST	11	0.601858	1.21987	0.252951	1	1	72	tags=9%, list=1%, signal=9%	STN1
HP_ACHROMATOPSIA	HP_ACHROMATOPSIA	HP_ACHROMATOPSIA	2	0.802425	1.21985	0.218182	1	1	1197	tags=50%, list=12%, signal=44%	NBAS
HP_DILATED_FOURTH_VENTRICLE	HP_DILATED_FOURTH_VENTRICLE	HP_DILATED_FOURTH_VENTRICLE	84	0.412425	1.21981	0.152	1	1	1563	tags=23%, list=16%, signal=19%	MRE11/RXYLT1/WASHC5/ARID1B/HYLS1/PIGN/FTO/RPGRIP1L/POLR3A/FAR1/WDR81/C2CD3/CPT2/KIAA0586/ARID1A/WDR35/DYNC2H1/CEP290/EXOC2
GOBP_NEGATIVE_REGULATION_OF_SMALL_GTPASE_MEDIATED_SIGNAL_TRANSDUCTION	GOBP_NEGATIVE_REGULATION_OF_SMALL_GTPASE_MEDIATED_SIGNAL_TRANSDUCTION	GOBP_NEGATIVE_REGULATION_OF_SMALL_GTPASE_MEDIATED_SIGNAL_TRANSDUCTION	30	0.497541	1.21965	0.199301	1	1	2786	tags=40%, list=29%, signal=28%	RIPOR2/CCDC125/LZTR1/ARHGAP25/BCL6/SYNGAP1/SPRY1/NF1/NUP62/RABGEF1/ITGA3/STAMBP
HP_SCHIZOPHRENIA	HP_SCHIZOPHRENIA	HP_SCHIZOPHRENIA	28	0.508147	1.21962	0.20708	1	1	1786	tags=25%, list=19%, signal=20%	UFD1/WHRN/MED12/DNAJC13/RREB1/GIGYF2/MTHFR
GOBP_POLYADENYLATION_DEPENDENT_RNA_CATABOLIC_PROCESS	GOBP_POLYADENYLATION_DEPENDENT_RNA_CATABOLIC_PROCESS	GOBP_POLYADENYLATION_DEPENDENT_RNA_CATABOLIC_PROCESS	8	0.634791	1.21961	0.272414	1	1	3064	tags=75%, list=32%, signal=51%	TENT4B/EXOSC9/EXOSC7/EXOSC8/PNPT1/EXOSC10
HP_MALROTATION_OF_SMALL_BOWEL	HP_MALROTATION_OF_SMALL_BOWEL	HP_MALROTATION_OF_SMALL_BOWEL	5	0.686451	1.2196	0.302768	1	1	295	tags=20%, list=3%, signal=19%	NSD2
GOCC_VESICLE_TETHERING_COMPLEX	GOCC_VESICLE_TETHERING_COMPLEX	GOCC_VESICLE_TETHERING_COMPLEX	46	0.457075	1.21951	0.188356	1	1	2014	tags=37%, list=21%, signal=29%	TRAPPC2B/TRAPPC11/VPS33A/ZW10/EXOC6B/NBAS/TRAPPC6B/EXOC1/EXOC2/COG5/COG6/VPS8/VPS54/TRAPPC4/VPS16/TRAPPC13/COG4
HP_NASAL_SPEECH	HP_NASAL_SPEECH	HP_NASAL_SPEECH	69	0.42874	1.21949	0.149153	1	1	1485	tags=22%, list=15%, signal=19%	UFD1/CCDC32/ESS2/SELENON/PTPN23/KANSL1/MED12/ZMIZ1/PYROXD1/RLIM/DGCR8/ACTL6A/PCNT/RREB1/SRCAP
GOBP_CELLULAR_RESPONSE_TO_BACTERIAL_LIPOPROTEIN	GOBP_CELLULAR_RESPONSE_TO_BACTERIAL_LIPOPROTEIN	GOBP_CELLULAR_RESPONSE_TO_BACTERIAL_LIPOPROTEIN	1	0.902863	1.21943	0.164969	1	1	934	tags=100%, list=10%, signal=90%	TIRAP
GOBP_RESPONSE_TO_BACTERIAL_LIPOPROTEIN	GOBP_RESPONSE_TO_BACTERIAL_LIPOPROTEIN	GOBP_RESPONSE_TO_BACTERIAL_LIPOPROTEIN	1	0.902863	1.21943	0.164969	1	1	934	tags=100%, list=10%, signal=90%	TIRAP
GOBP_NEGATIVE_REGULATION_OF_LIPID_CATABOLIC_PROCESS	GOBP_NEGATIVE_REGULATION_OF_LIPID_CATABOLIC_PROCESS	GOBP_NEGATIVE_REGULATION_OF_LIPID_CATABOLIC_PROCESS	8	0.634326	1.21872	0.272414	1	1	1041	tags=25%, list=11%, signal=22%	FMC1/AKT1
HP_SHORT_1ST_METACARPAL	HP_SHORT_1ST_METACARPAL	HP_SHORT_1ST_METACARPAL	9	0.619746	1.21832	0.272109	1	1	3122	tags=78%, list=33%, signal=53%	VPS35L/FANCI/PCNT/RAD21/HDAC8/SMC3/NIPBL
HP_ABNORMAL_UVULA_MORPHOLOGY	HP_ABNORMAL_UVULA_MORPHOLOGY	HP_ABNORMAL_UVULA_MORPHOLOGY	80	0.417134	1.21826	0.164228	1	1	1405	tags=25%, list=15%, signal=22%	SELENOI/RXYLT1/TBCE/SLX4/HYLS1/TTN/BRCA2/MYLPF/FANCL/FTO/FANCA/ERCC4/ZEB2/FANCF/FANCI/FANCM/STAG2/DLG3/ORC6/WDR35
GOBP_CENTROMERE_COMPLEX_ASSEMBLY	GOBP_CENTROMERE_COMPLEX_ASSEMBLY	GOBP_CENTROMERE_COMPLEX_ASSEMBLY	21	0.535368	1.21804	0.199653	1	1	2576	tags=52%, list=27%, signal=38%	CENPX/CENPE/KNTC1/ITGB3BP/CENPF/HELLS/CENPW/RNF4/MIS18A/CENPK/CENPC
HP_EEG_WITH_GENERALIZED_SLOW_ACTIVITY	HP_EEG_WITH_GENERALIZED_SLOW_ACTIVITY	HP_EEG_WITH_GENERALIZED_SLOW_ACTIVITY	17	0.553154	1.21722	0.237522	1	1	572	tags=12%, list=6%, signal=11%	PLPBP/ALDH7A1
HP_ABNORMALLY_LOW_PITCHED_VOICE	HP_ABNORMALLY_LOW_PITCHED_VOICE	HP_ABNORMALLY_LOW_PITCHED_VOICE	9	0.619152	1.21715	0.272109	1	1	3664	tags=100%, list=38%, signal=62%	RAD21/HDAC8/TRPS1/NSD1/SMC3/NIPBL/EED/SUZ12/SMC1A
HP_HYPOTHALAMIC_HAMARTOMA	HP_HYPOTHALAMIC_HAMARTOMA	HP_HYPOTHALAMIC_HAMARTOMA	6	0.664554	1.21676	0.309689	1	1	370	tags=17%, list=4%, signal=16%	CPLANE1
GOBP_REGULATION_OF_BILE_ACID_BIOSYNTHETIC_PROCESS	GOBP_REGULATION_OF_BILE_ACID_BIOSYNTHETIC_PROCESS	GOBP_REGULATION_OF_BILE_ACID_BIOSYNTHETIC_PROCESS	2	0.800282	1.21659	0.22	1	1	924	tags=50%, list=10%, signal=45%	STARD4
GOMF_ENDORIBONUCLEASE_ACTIVITY_PRODUCING_3_PHOSPHOMONOESTERS	GOMF_ENDORIBONUCLEASE_ACTIVITY_PRODUCING_3_PHOSPHOMONOESTERS	GOMF_ENDORIBONUCLEASE_ACTIVITY_PRODUCING_3_PHOSPHOMONOESTERS	4	0.706528	1.21649	0.281787	1	1	391	tags=25%, list=4%, signal=24%	RIDA
HP_PANCREATIC_HYPOPLASIA	HP_PANCREATIC_HYPOPLASIA	HP_PANCREATIC_HYPOPLASIA	8	0.633126	1.21641	0.275862	1	1	315	tags=12%, list=3%, signal=12%	EFL1
GOBP_RIBOSOMAL_SMALL_SUBUNIT_EXPORT_FROM_NUCLEUS	GOBP_RIBOSOMAL_SMALL_SUBUNIT_EXPORT_FROM_NUCLEUS	GOBP_RIBOSOMAL_SMALL_SUBUNIT_EXPORT_FROM_NUCLEUS	6	0.664312	1.21632	0.309689	1	1	2394	tags=67%, list=25%, signal=50%	XPO1/RIOK2/LTV1/NUP88
GOCC_MITOTIC_COHESIN_COMPLEX	GOCC_MITOTIC_COHESIN_COMPLEX	GOCC_MITOTIC_COHESIN_COMPLEX	4	0.706415	1.2163	0.281787	1	1	2823	tags=100%, list=29%, signal=71%	SGO2/RAD21/REC8/SMC3
GOBP_MITOCHONDRIAL_OUTER_MEMBRANE_PERMEABILIZATION	GOBP_MITOCHONDRIAL_OUTER_MEMBRANE_PERMEABILIZATION	GOBP_MITOCHONDRIAL_OUTER_MEMBRANE_PERMEABILIZATION	24	0.518998	1.21621	0.213028	1	1	621	tags=12%, list=6%, signal=12%	ATP5IF1/RTL10/MPV17L
GOBP_IMMUNOLOGICAL_MEMORY_PROCESS	GOBP_IMMUNOLOGICAL_MEMORY_PROCESS	GOBP_IMMUNOLOGICAL_MEMORY_PROCESS	12	0.590898	1.21598	0.250853	1	1	2718	tags=58%, list=28%, signal=42%	CD160/BCL6/HLA-DRB1/IL23R/CD81/CD46/TSC1
GOBP_REGULATION_OF_PH	GOBP_REGULATION_OF_PH	GOBP_REGULATION_OF_PH	44	0.461678	1.21594	0.198246	1	1	1145	tags=18%, list=12%, signal=16%	ATP5F1B/SLC9A3/LACC1/FASLG/VPS33A/ATP6V0A1/RNASEK/SLC9A9
GOCC_DNA_POLYMERASE_COMPLEX	GOCC_DNA_POLYMERASE_COMPLEX	GOCC_DNA_POLYMERASE_COMPLEX	14	0.572358	1.21592	0.244406	1	1	1652	tags=43%, list=17%, signal=36%	PRIM1/POLD3/POLD1/CRCP/MCM3/PRIM2
HP_CORTICAL_DYSPLASIA	HP_CORTICAL_DYSPLASIA	HP_CORTICAL_DYSPLASIA	55	0.444177	1.21568	0.172061	1	1	3419	tags=56%, list=36%, signal=37%	WASHC4/DEPDC5/ADGRG1/HSD17B4/DCPS/C12orf4/LMAN2L/TTC5/CUL4B/ARHGAP31/RTTN/KIF2A/TUBG1/FIG4/NUP133/EDC3/SIN3A/ZC3H14/TSC2/RSRC1/VPS37A/UBE4A/TSC1/TUBB/MED23/PIGC/AIMP1/CRBN/UFSP2/MTOR/NPRL2
HP_AZOOSPERMIA	HP_AZOOSPERMIA	HP_AZOOSPERMIA	38	0.474253	1.2156	0.194346	1	1	3015	tags=55%, list=31%, signal=38%	SLX4/BRCA2/FANCL/FANCA/ERCC4/MCM8/FANCF/FANCI/FANCM/KDM5D/DDX3Y/PALB2/SLC29A3/RAD51C/USP9Y/BCL10/WDR11/KIT/NNT/UBE2T/FANCD2
GOBP_POSITIVE_REGULATION_OF_CYTOKINE_PRODUCTION	GOBP_POSITIVE_REGULATION_OF_CYTOKINE_PRODUCTION	GOBP_POSITIVE_REGULATION_OF_CYTOKINE_PRODUCTION	245	0.366902	1.21553	0.0842607	1	1	2791	tags=37%, list=29%, signal=27%	SELENOK/STMP1/CGAS/TOMM70/CLNK/PLCG2/CRTAM/NOD1/HAVCR2/LACC1/GBP5/CSF2/KLRK1/POLR3B/XCL1/OAS2/IL15/POLR3A/CLEC7A/TIRAP/IRF4/CD244/CD84/OAS1/CD160/HSPA1B/ZBTB20/AIM2/TBK1/SLAMF1/STAT1/TXK/HILPDA/HSPA1A/P2RX7/CCL3/CD200/CASP1/IRF3/CD40LG/BTN3A1/GLMN/SASH3/BTN3A2/DDX1/ZBTB7B/PYHIN1/POU2F2/MAVS/ARNT/IL16/RIOK3/RASGRP1/SLAMF6/ROCK2/DDX58/TIGIT/NLRP3/BATF/IL23R/DHX58/FOXP3/ZCCHC3/TRIM56/CD81/TRAF6/TMEM…
GOBP_NEGATIVE_REGULATION_OF_INTERLEUKIN_17_PRODUCTION	GOBP_NEGATIVE_REGULATION_OF_INTERLEUKIN_17_PRODUCTION	GOBP_NEGATIVE_REGULATION_OF_INTERLEUKIN_17_PRODUCTION	8	0.632621	1.21544	0.275862	1	1	63	tags=12%, list=1%, signal=12%	VSIR
HP_ABNORMAL_CEREBELLAR_VERMIS_MORPHOLOGY	HP_ABNORMAL_CEREBELLAR_VERMIS_MORPHOLOGY	HP_ABNORMAL_CEREBELLAR_VERMIS_MORPHOLOGY	172	0.378513	1.21537	0.109698	1	1	2228	tags=29%, list=23%, signal=23%	CCDC32/TOGARAM1/MRE11/VPS35L/RXYLT1/WASHC5/CPLANE1/ADGRG1/ARID1B/HYLS1/PIGN/FTO/RPGRIP1L/POLR3A/ZEB2/TRRAP/SETX/FAR1/SUFU/NUP37/WDR81/C2CD3/CPT2/PRKDC/CENPF/KIAA0586/ARID1A/SACS/CUL4B/WDR35/DYNC2H1/CEP290/ATR/EXOC2/TAF1/TBCK/SPECC1L/SEPSECS/IQCB1/PIGS/THG1L/IFT80/INPP5E/ATXN1/ARL3/TDP1/PI4KA/ATN1/EXOSC8/DPF2
GOBP_REGULATION_OF_MIRNA_METABOLIC_PROCESS	GOBP_REGULATION_OF_MIRNA_METABOLIC_PROCESS	GOBP_REGULATION_OF_MIRNA_METABOLIC_PROCESS	10	0.605217	1.21533	0.278523	1	1	106	tags=10%, list=1%, signal=10%	TENT2
GOBP_PROTEIN_INSERTION_INTO_MEMBRANE	GOBP_PROTEIN_INSERTION_INTO_MEMBRANE	GOBP_PROTEIN_INSERTION_INTO_MEMBRANE	42	0.466073	1.21477	0.185965	1	1	707	tags=12%, list=7%, signal=11%	TOMM70/TIMM29/MAIP1/EMC2/RTP4
GOBP_SYNAPSE_PRUNING	GOBP_SYNAPSE_PRUNING	GOBP_SYNAPSE_PRUNING	2	0.798938	1.21455	0.22	1	1	1933	tags=100%, list=20%, signal=80%	CDK5/EPHA4
GOMF_SIGNALING_RECEPTOR_INHIBITOR_ACTIVITY	GOMF_SIGNALING_RECEPTOR_INHIBITOR_ACTIVITY	GOMF_SIGNALING_RECEPTOR_INHIBITOR_ACTIVITY	11	0.599127	1.21434	0.25801	1	1	1357	tags=36%, list=14%, signal=31%	MTRNR2L12/MTRNR2L8/MTRNR2L10/IL18BP
GOBP_NATURAL_KILLER_CELL_ACTIVATION_INVOLVED_IN_IMMUNE_RESPONSE	GOBP_NATURAL_KILLER_CELL_ACTIVATION_INVOLVED_IN_IMMUNE_RESPONSE	GOBP_NATURAL_KILLER_CELL_ACTIVATION_INVOLVED_IN_IMMUNE_RESPONSE	12	0.590072	1.21428	0.25256	1	1	2034	tags=50%, list=21%, signal=39%	ZNF683/KLRC2/CD244/NKG7/AP1G1/RAB27A
GOBP_REGULATION_OF_VASCULAR_ASSOCIATED_SMOOTH_MUSCLE_CELL_DEDIFFERENTIATION	GOBP_REGULATION_OF_VASCULAR_ASSOCIATED_SMOOTH_MUSCLE_CELL_DEDIFFERENTIATION	GOBP_REGULATION_OF_VASCULAR_ASSOCIATED_SMOOTH_MUSCLE_CELL_DEDIFFERENTIATION	1	0.899011	1.21423	0.173116	1	1	971	tags=100%, list=10%, signal=90%	OLFM2
GOBP_HOMOLOGOUS_CHROMOSOME_SEGREGATION	GOBP_HOMOLOGOUS_CHROMOSOME_SEGREGATION	GOBP_HOMOLOGOUS_CHROMOSOME_SEGREGATION	24	0.517947	1.21375	0.214789	1	1	3015	tags=58%, list=31%, signal=40%	MRE11/SGO2/CCNE2/SYCP2/STAG3/MLH3/ZCWPW1/RAD21/PSMC3IP/REC8/ATM/CENPC/MLH1/FANCD2
GOMF_14_3_3_PROTEIN_BINDING	GOMF_14_3_3_PROTEIN_BINDING	GOMF_14_3_3_PROTEIN_BINDING	26	0.513542	1.21372	0.192857	1	1	456	tags=8%, list=5%, signal=7%	RIPOR2/RIPOR1
GOCC_CULLIN_RING_UBIQUITIN_LIGASE_COMPLEX	GOCC_CULLIN_RING_UBIQUITIN_LIGASE_COMPLEX	GOCC_CULLIN_RING_UBIQUITIN_LIGASE_COMPLEX	120	0.392589	1.21371	0.140962	1	1	286	tags=5%, list=3%, signal=5%	ELOB/ELOC/DMAC2/DCAF1/FBH1/COP1
GOMF_TUMOR_NECROSIS_FACTOR_RECEPTOR_SUPERFAMILY_BINDING	GOMF_TUMOR_NECROSIS_FACTOR_RECEPTOR_SUPERFAMILY_BINDING	GOMF_TUMOR_NECROSIS_FACTOR_RECEPTOR_SUPERFAMILY_BINDING	32	0.488343	1.21354	0.195462	1	1	3125	tags=53%, list=33%, signal=36%	BABAM2/BEX3/FASLG/CASP3/STAT1/TNFSF10/CD40LG/TRAF1/TRAF6/TNF/TNFSF9/CASP8/MADD/TRAF5/TRIM37/CFLAR/CASP8AP2
GOBP_DETECTION_OF_EXTERNAL_BIOTIC_STIMULUS	GOBP_DETECTION_OF_EXTERNAL_BIOTIC_STIMULUS	GOBP_DETECTION_OF_EXTERNAL_BIOTIC_STIMULUS	8	0.631568	1.21342	0.27931	1	1	1564	tags=50%, list=16%, signal=42%	NOD1/CLEC7A/NAIP/HLA-DRB1
GOBP_ECTOPIC_GERM_CELL_PROGRAMMED_CELL_DEATH	GOBP_ECTOPIC_GERM_CELL_PROGRAMMED_CELL_DEATH	GOBP_ECTOPIC_GERM_CELL_PROGRAMMED_CELL_DEATH	3	0.733833	1.21325	0.266551	1	1	2559	tags=100%, list=27%, signal=73%	PRKDC/CASP2/KIT
GOBP_MAST_CELL_CYTOKINE_PRODUCTION	GOBP_MAST_CELL_CYTOKINE_PRODUCTION	GOBP_MAST_CELL_CYTOKINE_PRODUCTION	3	0.733833	1.21325	0.266551	1	1	2559	tags=100%, list=27%, signal=73%	BCL6/BCL10/KIT
GOBP_POSITIVE_REGULATION_OF_CATABOLIC_PROCESS	GOBP_POSITIVE_REGULATION_OF_CATABOLIC_PROCESS	GOBP_POSITIVE_REGULATION_OF_CATABOLIC_PROCESS	343	0.35451	1.21314	0.05	1	1	1637	tags=18%, list=17%, signal=16%	RACK1/ELOB/ATP5IF1/NOP53/TUT4/VSIR/TUT7/TENT4B/COP1/TENT4A/RIDA/DEPDC5/NOD1/DND1/TFEB/NSF/TRIM5/TP53INP1/CSNK2A1/DCP1B/TRIM13/FTO/TRIM21/BARD1/BBS7/EXOSC9/FYCO1/APC/DCPS/AKT1/RNF19A/METTL14/HSPA1B/ZBTB20/DTX3L/UPF1/TRIM8/SPTLC1/NEDD4/TBK1/ABCD2/TRIM38/METTL3/TTC5/DCP2/TRIM65/ZSWIM8/CALCOCO2/EXOSC5/CUL4B/HSPA1A/P2RX7/ITCH/PAN2/SOCS4/IDE/AMBRA1/GIGYF2/EXOSC7/TAF1/PRR5L/PYHIN1/NUB1
HP_ABNORMALITY_OF_THE_FOREARM	HP_ABNORMALITY_OF_THE_FOREARM	HP_ABNORMALITY_OF_THE_FOREARM	119	0.392345	1.21314	0.138614	1	1	1515	tags=21%, list=16%, signal=18%	BUD23/CCNQ/VPS35L/NSD2/TENT5A/BICRA/ARID1B/SLX4/BRCA2/FANCL/FANCA/LZTR1/ERCC4/FANCF/APC/FANCI/EXOC6B/FANCM/EXTL3/TRIP11/DYNC2H1/PCNT/SRCAP/CBL/ATR
HP_ODONTOGENIC_NEOPLASM	HP_ODONTOGENIC_NEOPLASM	HP_ODONTOGENIC_NEOPLASM	4	0.704578	1.21313	0.28866	1	1	2233	tags=75%, list=23%, signal=58%	APC/SUFU/PTCH2
GOBP_LUTEOLYSIS	GOBP_LUTEOLYSIS	GOBP_LUTEOLYSIS	2	0.798001	1.21313	0.221818	1	1	1942	tags=100%, list=20%, signal=80%	CASP3/CASP2
GOBP_RESPONSE_TO_STAUROSPORINE	GOBP_RESPONSE_TO_STAUROSPORINE	GOBP_RESPONSE_TO_STAUROSPORINE	3	0.733729	1.21308	0.266551	1	1	2560	tags=100%, list=27%, signal=73%	CASP3/CASP7/CASP6
HP_PSYCHOTIC_MENTATION	HP_PSYCHOTIC_MENTATION	HP_PSYCHOTIC_MENTATION	12	0.589465	1.21303	0.25256	1	1	2704	tags=67%, list=28%, signal=48%	DEPDC5/MT-ND6/AIP/FIG4/MTHFR/MT-CO3/MT-ND1/MT-CO2
GOBP_CARDIAC_VASCULAR_SMOOTH_MUSCLE_CELL_DIFFERENTIATION	GOBP_CARDIAC_VASCULAR_SMOOTH_MUSCLE_CELL_DIFFERENTIATION	GOBP_CARDIAC_VASCULAR_SMOOTH_MUSCLE_CELL_DIFFERENTIATION	1	0.898074	1.21296	0.175153	1	1	980	tags=100%, list=10%, signal=90%	NOTCH1
GOBP_PIGMENTATION	GOBP_PIGMENTATION	GOBP_PIGMENTATION	49	0.451886	1.21251	0.195122	1	1	2675	tags=45%, list=28%, signal=33%	RACK1/ATP7A/VPS33A/BBS7/ZEB2/ATRN/ARCN1/AP1G1/HPS5/BBS4/BLOC1S5/AP3B1/FIG4/MYSM1/LYST/RAB27A/ANKRD27/NF1/RAB29/SZT2/KIT/BLOC1S6
HP_SPASTIC_DYSARTHRIA	HP_SPASTIC_DYSARTHRIA	HP_SPASTIC_DYSARTHRIA	19	0.541895	1.21228	0.225862	1	1	2503	tags=53%, list=26%, signal=39%	SPART/POLR3A/FAR1/AP4E1/GBA2/PEX6/AP4M1/TDP1/ERLIN2/ALS2
HP_SUBGLOTTIC_STENOSIS	HP_SUBGLOTTIC_STENOSIS	HP_SUBGLOTTIC_STENOSIS	8	0.630958	1.21225	0.281034	1	1	315	tags=12%, list=3%, signal=12%	EFL1
HP_APLASTIC_CLAVICLE	HP_APLASTIC_CLAVICLE	HP_APLASTIC_CLAVICLE	8	0.630901	1.21214	0.281034	1	1	2459	tags=75%, list=26%, signal=56%	ATP7A/KIAA0586/ORC6/FIG4/PIGL/GMNN
GOBP_POSITIVE_REGULATION_OF_ODONTOGENESIS	GOBP_POSITIVE_REGULATION_OF_ODONTOGENESIS	GOBP_POSITIVE_REGULATION_OF_ODONTOGENESIS	1	0.897345	1.21198	0.177189	1	1	987	tags=100%, list=10%, signal=90%	CSF1
HP_CHRONIC_AXONAL_NEUROPATHY	HP_CHRONIC_AXONAL_NEUROPATHY	HP_CHRONIC_AXONAL_NEUROPATHY	5	0.68207	1.21181	0.309689	1	1	1198	tags=60%, list=12%, signal=53%	SYNE1/SETX/SPTLC1
HP_HYPOPIGMENTATION_OF_THE_FUNDUS	HP_HYPOPIGMENTATION_OF_THE_FUNDUS	HP_HYPOPIGMENTATION_OF_THE_FUNDUS	7	0.638883	1.2117	0.298456	1	1	3177	tags=86%, list=33%, signal=57%	PRPF8/TSC2/BLOC1S6/TSC1/IFNG/EPG5
HP_ABNORMALITY_OF_CHROMOSOME_STABILITY	HP_ABNORMALITY_OF_CHROMOSOME_STABILITY	HP_ABNORMALITY_OF_CHROMOSOME_STABILITY	33	0.486359	1.21169	0.198246	1	1	1843	tags=45%, list=19%, signal=37%	SLX4/LIG4/BRCA2/FANCL/FANCA/ERCC4/FANCF/FANCI/AKT1/SUFU/FANCM/HELLS/CDCA7/NBN/PALB2
GOBP_PROTEIN_PALMITOYLATION	GOBP_PROTEIN_PALMITOYLATION	GOBP_PROTEIN_PALMITOYLATION	20	0.534597	1.21169	0.22031	1	1	630	tags=10%, list=7%, signal=9%	SELENOK/ZDHHC8
HP_ABNORMALITY_OF_THE_AUTONOMIC_NERVOUS_SYSTEM	HP_ABNORMALITY_OF_THE_AUTONOMIC_NERVOUS_SYSTEM	HP_ABNORMALITY_OF_THE_AUTONOMIC_NERVOUS_SYSTEM	123	0.390989	1.21156	0.136964	1	1	2011	tags=29%, list=21%, signal=23%	UFD1/ELP1/CPLANE1/DEPDC5/SLX4/HYLS1/ATP7A/PIGN/BRCA2/FANCL/FANCA/RPGRIP1L/ERCC4/POLR3A/ZEB2/DNAJC13/FANCF/FANCI/SUFU/FANCM/SYNJ1/VPS13C/SPTLC1/STAG2/KIAA0586/RFC1/RREB1/CEP290/GIGYF2/ACOX1/PALB2/PPOX/INPP5E/ARL3/PIGL/RAD21
GOBP_CELL_MIGRATION_INVOLVED_IN_GASTRULATION	GOBP_CELL_MIGRATION_INVOLVED_IN_GASTRULATION	GOBP_CELL_MIGRATION_INVOLVED_IN_GASTRULATION	1	0.896825	1.21128	0.181263	1	1	992	tags=100%, list=10%, signal=90%	EPB41L5
GOBP_PEPTIDYL_LYSINE_METHYLATION	GOBP_PEPTIDYL_LYSINE_METHYLATION	GOBP_PEPTIDYL_LYSINE_METHYLATION	101	0.400261	1.21126	0.145663	1	1	3776	tags=48%, list=39%, signal=29%	NSD3/CSKMT/EEF1AKMT2/NSD2/EEF1AKMT1/KANSL1/N6AMT1/WDR5B/TET3/OGT/KANSL3/HCFC1/PAXIP1/KDM3A/NFYB/SETMAR/METTL18/KMT2A/SUPT6H/KDM1A/RIF1/METTL22/EZH1/NSD1/SETD4/SETDB2/MCRS1/MLLT6/KDM4A/PWP1/IWS1/CAMKMT/WDR82/SETD7/SNW1/EHMT1/SUV39H1/TET2/KMT2D/SMAD4/JARID2/MECP2/SMYD5/SETDB1/KMT2C/EEF2KMT/ARID4A/SETD6
GOBP_CHROMOSOME_SEGREGATION	GOBP_CHROMOSOME_SEGREGATION	GOBP_CHROMOSOME_SEGREGATION	214	0.369275	1.21099	0.0753532	1	1	3748	tags=52%, list=39%, signal=32%	CENPX/ABRAXAS1/MRE11/ABRAXAS2/TENT4A/SGO2/NUP43/CENPE/SLX4/CSNK2A1/TTN/SMARCAD1/KNTC1/RCC2/SMC2/ERCC4/ZW10/CCNE2/CDC23/CENPQ/SYCP2/APC/FANCM/NUP37/CDK5RAP2/KIF18A/SRPK1/NCAPD3/CEP85/STAG2/NCAPD2/GEM/SPICE1/CENPF/DDX11/STAG3/MAD2L1/VPS4B/MMS19/TUBG1/KIFC1/RIOK2/NUMA1/NDC80/RIOK3/MLH3/DYNC1H1/ZCWPW1/SLF2/CCNB1/CDC16/SKA2/RAD21/CENPW/HDAC8/CTCF/RAD18/PSMC3IP/RAD51C/NUP62/MIS18A/BUB3/CENPK/SLF1/ANAPC…
GOCC_MITOCHONDRIAL_MATRIX	GOCC_MITOCHONDRIAL_MATRIX	GOCC_MITOCHONDRIAL_MATRIX	331	0.355345	1.21097	0.0529501	1	1	1127	tags=10%, list=12%, signal=9%	ATP5F1E/ATP5F1B/ATP5F1C/ATP5F1A/ATP5PB/ATP5F1D/NAXE/DGLUCY/MRM3/MRPL58/MRM2/MAIP1/NAXD/FDX2/DHFR2/RIDA/ALDH7A1/PAM16/TEFM/TRMT5/OGG1/TMLHE/BCO2/TRNT1/TFB1M/LARS2/BCL2L1/STYXL1/RNASEL/ACOT13/ABHD10/PYROXD2
GOBP_POSITIVE_REGULATION_OF_NEURAL_PRECURSOR_CELL_PROLIFERATION	GOBP_POSITIVE_REGULATION_OF_NEURAL_PRECURSOR_CELL_PROLIFERATION	GOBP_POSITIVE_REGULATION_OF_NEURAL_PRECURSOR_CELL_PROLIFERATION	10	0.602996	1.21087	0.281879	1	1	2349	tags=60%, list=24%, signal=45%	ADGRG1/NOTCH1/GNAI2/KDM1A/FZD3/TOX
HP_ABNORMALITY_OF_VITAMIN_K_METABOLISM	HP_ABNORMALITY_OF_VITAMIN_K_METABOLISM	HP_ABNORMALITY_OF_VITAMIN_K_METABOLISM	8	0.630195	1.21078	0.282759	1	1	315	tags=12%, list=3%, signal=12%	EFL1
GOBP_TOLERANCE_INDUCTION_DEPENDENT_UPON_IMMUNE_RESPONSE	GOBP_TOLERANCE_INDUCTION_DEPENDENT_UPON_IMMUNE_RESPONSE	GOBP_TOLERANCE_INDUCTION_DEPENDENT_UPON_IMMUNE_RESPONSE	2	0.796439	1.21075	0.225455	1	1	1957	tags=100%, list=20%, signal=80%	HAVCR2/FOXP3
GOBP_DETECTION_OF_MUSCLE_STRETCH	GOBP_DETECTION_OF_MUSCLE_STRETCH	GOBP_DETECTION_OF_MUSCLE_STRETCH	2	0.796414	1.21071	0.225455	1	1	708	tags=50%, list=7%, signal=46%	TTN
HP_DIALEPTIC_SEIZURE	HP_DIALEPTIC_SEIZURE	HP_DIALEPTIC_SEIZURE	111	0.39476	1.21061	0.152209	1	1	3748	tags=52%, list=39%, signal=32%	PLPBP/VPS35L/STRADA/ALDH7A1/DEPDC5/ADGRG1/SYP/SMARCA2/ZEB2/MED12/ARHGEF6/FAR1/ACSL4/TRIM8/CLTC/TBK1/ARHGEF9/DLG3/HCFC1/SYNGAP1/JRK/CUX1/FIG4/MTHFR/DHFR/CASK/SPATA5/DYNC1H1/MBD5/ALMS1/CRIPT/DOCK8/SZT2/TSC2/DHDDS/NSD1/WDR26/RPS6KA3/TSC1/GOSR2/PIGM/NUBPL/TAOK1/DNM1L/CIC/CLN8/EHMT1/MTOR/NPRL2/POGZ/ZMYND11/HIVEP2/MECP2/CSTB/VPS11/KDM5B/CEP85L/USP9X
GOBP_RNA_PHOSPHODIESTER_BOND_HYDROLYSIS_EXONUCLEOLYTIC	GOBP_RNA_PHOSPHODIESTER_BOND_HYDROLYSIS_EXONUCLEOLYTIC	GOBP_RNA_PHOSPHODIESTER_BOND_HYDROLYSIS_EXONUCLEOLYTIC	36	0.477385	1.21022	0.181818	1	1	3064	tags=44%, list=32%, signal=30%	TRIR/EXOSC9/XRN1/DCPS/DCP2/EXOSC5/PAN2/EXOSC7/CPSF3/PARN/ERI1/EXOSC8/DIS3L/PNPT1/CNOT2/EXOSC10
GOBP_HOMEOSTASIS_OF_NUMBER_OF_CELLS_WITHIN_A_TISSUE	GOBP_HOMEOSTASIS_OF_NUMBER_OF_CELLS_WITHIN_A_TISSUE	GOBP_HOMEOSTASIS_OF_NUMBER_OF_CELLS_WITHIN_A_TISSUE	14	0.569632	1.21012	0.247849	1	1	2213	tags=50%, list=23%, signal=39%	NOTCH1/CSF1/P2RX7/GIGYF2/SASH3/VPS54/CCR2
GOBP_REGULATION_OF_T_CELL_PROLIFERATION	GOBP_REGULATION_OF_T_CELL_PROLIFERATION	GOBP_REGULATION_OF_T_CELL_PROLIFERATION	95	0.403735	1.20991	0.144715	1	1	2221	tags=29%, list=23%, signal=23%	SELENOK/VSIR/TMEM131L/VCAM1/CRTAM/HAVCR2/PTPN6/BTN2A2/XCL1/IL15/CASP3/SLAMF1/CTLA4/ITCH/CD40LG/HLA-DRB1/GLMN/SASH3/ZBTB7B/JAK3/IL23R/FOXP3/CD81/TRAF6/PTPN22/CBLB/CCR2/RIPK3
HP_ABNORMALLY_FOLDED_HELIX	HP_ABNORMALLY_FOLDED_HELIX	HP_ABNORMALLY_FOLDED_HELIX	37	0.473382	1.20977	0.201426	1	1	1476	tags=22%, list=15%, signal=18%	UFD1/BICRA/PIGN/KANSL1/MED12/CPT2/KIAA0586/RREB1
GOMF_PEPTIDASE_ACTIVATOR_ACTIVITY	GOMF_PEPTIDASE_ACTIVATOR_ACTIVITY	GOMF_PEPTIDASE_ACTIVATOR_ACTIVITY	33	0.485329	1.20913	0.201754	1	1	599	tags=12%, list=6%, signal=11%	RACK1/VSIR/BEX3/NOD1
HP_APLASIA_HYPOPLASIA_OF_THE_THYROID_GLAND	HP_APLASIA_HYPOPLASIA_OF_THE_THYROID_GLAND	HP_APLASIA_HYPOPLASIA_OF_THE_THYROID_GLAND	6	0.66038	1.20912	0.316609	1	1	557	tags=17%, list=6%, signal=16%	TSHR
HP_ABNORMALITY_OF_CRANIAL_SUTURES	HP_ABNORMALITY_OF_CRANIAL_SUTURES	HP_ABNORMALITY_OF_CRANIAL_SUTURES	176	0.373831	1.20875	0.11478	1	1	1822	tags=22%, list=19%, signal=18%	MESD/UFD1/RETREG1/TOGARAM1/CCNQ/TENT5A/BICRA/TBCE/PAM16/CENPE/LIG4/ATP7A/HSD17B4/CENPJ/POLR3A/KANSL1/ZEB2/MED12/ERCC6/WDR19/AKT1/EXTL3/CEP152/ORC6/WDR35/PCNT/RREB1/FAM111A/ATR/RTTN/TBCK/ZNF292/MAF/FIG4/AHDC1/PEX1/SPECC1L/ERMARD
GOBP_MEIOSIS_I_CELL_CYCLE_PROCESS	GOBP_MEIOSIS_I_CELL_CYCLE_PROCESS	GOBP_MEIOSIS_I_CELL_CYCLE_PROCESS	54	0.444026	1.20853	0.178388	1	1	2576	tags=41%, list=27%, signal=30%	CENPX/MRE11/SGO2/SLX4/BRCA2/ERCC4/CCNE2/SYCP2/FANCM/UBR2/STAG3/RAD51D/NDC80/MLH3/ZCWPW1/RAD21/PSMC3IP/RAD51C/REC8/ATM/ZSCAN21/CENPC
GOBP_PROTEIN_LOCALIZATION_TO_NON_MOTILE_CILIUM	GOBP_PROTEIN_LOCALIZATION_TO_NON_MOTILE_CILIUM	GOBP_PROTEIN_LOCALIZATION_TO_NON_MOTILE_CILIUM	6	0.66001	1.20844	0.320069	1	1	1963	tags=67%, list=20%, signal=53%	TTC21B/BBS4/BBIP1/IFT80
GOBP_FOLIC_ACID_CONTAINING_COMPOUND_BIOSYNTHETIC_PROCESS	GOBP_FOLIC_ACID_CONTAINING_COMPOUND_BIOSYNTHETIC_PROCESS	GOBP_FOLIC_ACID_CONTAINING_COMPOUND_BIOSYNTHETIC_PROCESS	6	0.659841	1.20813	0.320069	1	1	1857	tags=50%, list=19%, signal=40%	DHFR2/GART/DHFR
GOBP_ALPHA_BETA_T_CELL_PROLIFERATION	GOBP_ALPHA_BETA_T_CELL_PROLIFERATION	GOBP_ALPHA_BETA_T_CELL_PROLIFERATION	27	0.50841	1.2081	0.197487	1	1	2213	tags=41%, list=23%, signal=31%	VSIR/XCL1/IL15/ITCH/ELF4/DOCK2/ZBTB7B/CD81/PTPN22/CBLB/CCR2
HP_FACIAL_CLEFT	HP_FACIAL_CLEFT	HP_FACIAL_CLEFT	7	0.636824	1.20779	0.303602	1	1	1963	tags=57%, list=20%, signal=45%	WDR35/DYNC2H1/SPECC1L/IFT80
GOBP_CEREBRAL_CORTEX_RADIALLY_ORIENTED_CELL_MIGRATION	GOBP_CEREBRAL_CORTEX_RADIALLY_ORIENTED_CELL_MIGRATION	GOBP_CEREBRAL_CORTEX_RADIALLY_ORIENTED_CELL_MIGRATION	14	0.568427	1.20756	0.251291	1	1	1798	tags=43%, list=19%, signal=35%	ADGRG1/ZMIZ1/CCDC141/SRGAP2/CDK5R1/CDK5
HP_SLANTING_OF_THE_PALPEBRAL_FISSURE	HP_SLANTING_OF_THE_PALPEBRAL_FISSURE	HP_SLANTING_OF_THE_PALPEBRAL_FISSURE	385	0.349634	1.20701	0.0580357	1	1	3164	tags=41%, list=33%, signal=28%	UFD1/SPART/CCDC32/VPS35L/NSD2/WASHC5/BICRA/ARID1B/CENPE/SLX4/PTPN23/SYP/LIG4/ATP7A/PEX11B/PIGN/BRCA2/HSD17B4/FANCL/FANCA/LZTR1/ERCC4/CDK13/CENPJ/SMARCA2/BBS7/POLR3A/KANSL1/NECAP1/ZEB2/MED12/ZMIZ1/ARHGEF6/ARV1/CHD8/TRRAP/FANCF/MCPH1/APC/FANCI/AP4E1/AKT1/FANCM/COPB2/IFT74/ACSL4/ZBTB20/C2CD3/SYNJ1/CDK5RAP2/CLTC/CEP152/NCAPD3/PPP2R5D/DLG3/RLIM/MCTP2/PEX6/HCFC1/SYNGAP1/ORC6/CUL4B/WDR35/ACTL6A/SDCCAG8/…
GOBP_NUCLEOTIDE_EXCISION_REPAIR_DNA_GAP_FILLING	GOBP_NUCLEOTIDE_EXCISION_REPAIR_DNA_GAP_FILLING	GOBP_NUCLEOTIDE_EXCISION_REPAIR_DNA_GAP_FILLING	6	0.65911	1.20679	0.321799	1	1	2586	tags=83%, list=27%, signal=61%	LIG4/POLD3/POLD1/POLK/POLE
GOBP_NEGATIVE_REGULATION_OF_DNA_BIOSYNTHETIC_PROCESS	GOBP_NEGATIVE_REGULATION_OF_DNA_BIOSYNTHETIC_PROCESS	GOBP_NEGATIVE_REGULATION_OF_DNA_BIOSYNTHETIC_PROCESS	23	0.519432	1.20668	0.206957	1	1	1657	tags=35%, list=17%, signal=29%	STN1/TENT4B/TEN1/ERCC4/XRN1/DCP2/NAT10/CTC1
GOBP_REGULATION_OF_INTEGRIN_ACTIVATION	GOBP_REGULATION_OF_INTEGRIN_ACTIVATION	GOBP_REGULATION_OF_INTEGRIN_ACTIVATION	7	0.636109	1.20644	0.303602	1	1	1676	tags=57%, list=17%, signal=47%	PLEK/FBLIM1/FARP2/RAP1B
GOBP_NEGATIVE_REGULATION_OF_BONE_MINERALIZATION	GOBP_NEGATIVE_REGULATION_OF_BONE_MINERALIZATION	GOBP_NEGATIVE_REGULATION_OF_BONE_MINERALIZATION	7	0.636025	1.20628	0.303602	1	1	163	tags=14%, list=2%, signal=14%	RFLNB
HP_DOWNSLANTED_PALPEBRAL_FISSURES	HP_DOWNSLANTED_PALPEBRAL_FISSURES	HP_DOWNSLANTED_PALPEBRAL_FISSURES	263	0.361812	1.20595	0.0800628	1	1	2524	tags=32%, list=26%, signal=24%	UFD1/SPART/CCDC32/VPS35L/NSD2/WASHC5/BICRA/ARID1B/CENPE/PTPN23/SYP/ATP7A/LZTR1/CENPJ/SMARCA2/BBS7/POLR3A/NECAP1/ZEB2/MED12/ZMIZ1/ARHGEF6/ARV1/CHD8/APC/AP4E1/AKT1/IFT74/ACSL4/ZBTB20/SYNJ1/CLTC/CEP152/PPP2R5D/DLG3/RLIM/HCFC1/SYNGAP1/ORC6/CUL4B/ACTL6A/SDCCAG8/PCNT/RREB1/CEP290/CBL/ATR/BBS12/TAF1/BBS4/TTC37/BRAF/MAF/TRAPPC4/AHDC1/SPECC1L/BBS9/BBIP1/KMT2A/CASK/UBR7/DYNC1H1/SLC29A3/UMPS/SIN3A/GLE1/KDM1…
GOBP_HYALURONAN_METABOLIC_PROCESS	GOBP_HYALURONAN_METABOLIC_PROCESS	GOBP_HYALURONAN_METABOLIC_PROCESS	8	0.627679	1.20594	0.289655	1	1	1156	tags=38%, list=12%, signal=33%	CEMIP2/IL15/CLTC
GOBP_REGULATION_OF_REMOVAL_OF_SUPEROXIDE_RADICALS	GOBP_REGULATION_OF_REMOVAL_OF_SUPEROXIDE_RADICALS	GOBP_REGULATION_OF_REMOVAL_OF_SUPEROXIDE_RADICALS	3	0.729371	1.20587	0.270035	1	1	1857	tags=67%, list=19%, signal=54%	FBLN5/DHFR
GOBP_GLUTAMATE_METABOLIC_PROCESS	GOBP_GLUTAMATE_METABOLIC_PROCESS	GOBP_GLUTAMATE_METABOLIC_PROCESS	13	0.579222	1.20585	0.264605	1	1	159	tags=8%, list=2%, signal=8%	DGLUCY
GOBP_CD4_POSITIVE_ALPHA_BETA_T_CELL_PROLIFERATION	GOBP_CD4_POSITIVE_ALPHA_BETA_T_CELL_PROLIFERATION	GOBP_CD4_POSITIVE_ALPHA_BETA_T_CELL_PROLIFERATION	8	0.627495	1.20559	0.289655	1	1	763	tags=25%, list=8%, signal=23%	VSIR/XCL1
GOCC_CELL_CELL_CONTACT_ZONE	GOCC_CELL_CELL_CONTACT_ZONE	GOCC_CELL_CELL_CONTACT_ZONE	29	0.496529	1.20559	0.212281	1	1	1092	tags=14%, list=11%, signal=12%	NECTIN3/AFDN/AHNAK/TIAM1
HP_DELAYED_ABILITY_TO_ROLL_OVER	HP_DELAYED_ABILITY_TO_ROLL_OVER	HP_DELAYED_ABILITY_TO_ROLL_OVER	7	0.635643	1.20555	0.303602	1	1	240	tags=14%, list=2%, signal=14%	VPS35L
GOBP_INTERLEUKIN_6_PRODUCTION	GOBP_INTERLEUKIN_6_PRODUCTION	GOBP_INTERLEUKIN_6_PRODUCTION	72	0.421915	1.2054	0.164129	1	1	2979	tags=49%, list=31%, signal=34%	SELENOK/SELENOS/PLCG2/NOD1/HAVCR2/PTPN6/CLEC7A/TIRAP/CD84/ZBTB20/SLAMF1/P2RX7/CD200R1/CD200/POU2F2/NLRC3/MAVS/IL16/CSK/DDX58/FOXP3/TRAF6/TMEM106A/PTPN22/IFIH1/IL17A/BCL10/RABGEF1/ARHGEF2/TNF/SETD4/IFNG/SYT11/NCKAP1L/TNFAIP3
GOBP_CELLULAR_MONOVALENT_INORGANIC_CATION_HOMEOSTASIS	GOBP_CELLULAR_MONOVALENT_INORGANIC_CATION_HOMEOSTASIS	GOBP_CELLULAR_MONOVALENT_INORGANIC_CATION_HOMEOSTASIS	48	0.450281	1.20538	0.203125	1	1	1145	tags=19%, list=12%, signal=17%	ATP5F1B/SLC9A3/LACC1/KCTD7/FASLG/VPS33A/ATP6V0A1/RNASEK/SLC9A9
HP_SPINAL_CORD_LESION	HP_SPINAL_CORD_LESION	HP_SPINAL_CORD_LESION	23	0.518476	1.20446	0.212174	1	1	364	tags=13%, list=4%, signal=13%	CCNQ/TENT5A/WASHC5
GOMF_CHANNEL_ACTIVATOR_ACTIVITY	GOMF_CHANNEL_ACTIVATOR_ACTIVITY	GOMF_CHANNEL_ACTIVATOR_ACTIVITY	1	0.891723	1.20439	0.193483	1	1	1041	tags=100%, list=11%, signal=89%	AKT1
HP_FACIAL_HYPEROSTOSIS	HP_FACIAL_HYPEROSTOSIS	HP_FACIAL_HYPEROSTOSIS	1	0.891723	1.20439	0.193483	1	1	1041	tags=100%, list=11%, signal=89%	AKT1
GOBP_CATECHOLAMINE_SECRETION	GOBP_CATECHOLAMINE_SECRETION	GOBP_CATECHOLAMINE_SECRETION	9	0.61266	1.20439	0.278912	1	1	151	tags=11%, list=2%, signal=11%	GRK2
HP_CONGENITAL_HEPATIC_FIBROSIS	HP_CONGENITAL_HEPATIC_FIBROSIS	HP_CONGENITAL_HEPATIC_FIBROSIS	24	0.51384	1.20412	0.223592	1	1	3327	tags=67%, list=35%, signal=44%	RPGRIP1L/NOTCH1/WDR19/INVS/WDR35/ARHGAP31/DYNC2H1/SDCCAG8/CEP290/IQCB1/IFT80/INPP5E/MKS1/NPHP3/CSPP1/RBPJ
HP_PARANOIA	HP_PARANOIA	HP_PARANOIA	11	0.594043	1.20403	0.271501	1	1	1906	tags=36%, list=20%, signal=29%	ESS2/IMPA1/DGCR8/PPOX
GOBP_CELL_FATE_COMMITMENT_INVOLVED_IN_PATTERN_SPECIFICATION	GOBP_CELL_FATE_COMMITMENT_INVOLVED_IN_PATTERN_SPECIFICATION	GOBP_CELL_FATE_COMMITMENT_INVOLVED_IN_PATTERN_SPECIFICATION	1	0.891307	1.20382	0.193483	1	1	1045	tags=100%, list=11%, signal=89%	SUFU
GOBP_CELL_FATE_SPECIFICATION_INVOLVED_IN_PATTERN_SPECIFICATION	GOBP_CELL_FATE_SPECIFICATION_INVOLVED_IN_PATTERN_SPECIFICATION	GOBP_CELL_FATE_SPECIFICATION_INVOLVED_IN_PATTERN_SPECIFICATION	1	0.891307	1.20382	0.193483	1	1	1045	tags=100%, list=11%, signal=89%	SUFU
GOBP_SPINAL_CORD_MOTOR_NEURON_CELL_FATE_SPECIFICATION	GOBP_SPINAL_CORD_MOTOR_NEURON_CELL_FATE_SPECIFICATION	GOBP_SPINAL_CORD_MOTOR_NEURON_CELL_FATE_SPECIFICATION	1	0.891307	1.20382	0.193483	1	1	1045	tags=100%, list=11%, signal=89%	SUFU
GOBP_VENTRAL_SPINAL_CORD_INTERNEURON_DIFFERENTIATION	GOBP_VENTRAL_SPINAL_CORD_INTERNEURON_DIFFERENTIATION	GOBP_VENTRAL_SPINAL_CORD_INTERNEURON_DIFFERENTIATION	1	0.891307	1.20382	0.193483	1	1	1045	tags=100%, list=11%, signal=89%	SUFU
GOMF_PHOSPHATIDYLINOSITOL_PHOSPHATE_PHOSPHATASE_ACTIVITY	GOMF_PHOSPHATIDYLINOSITOL_PHOSPHATE_PHOSPHATASE_ACTIVITY	GOMF_PHOSPHATIDYLINOSITOL_PHOSPHATE_PHOSPHATASE_ACTIVITY	25	0.510006	1.20372	0.213287	1	1	2973	tags=56%, list=31%, signal=39%	PIP4P1/PIP4P2/MTM1/SYNJ1/SACM1L/FIG4/INPP5E/MTMR4/MTMR10/MTMR1/INPP5F/INPP5B/SYNJ2/MTMR12
HP_PANCYTOPENIA	HP_PANCYTOPENIA	HP_PANCYTOPENIA	91	0.402889	1.2033	0.157303	1	1	3029	tags=42%, list=32%, signal=29%	STN1/ADA2/EFL1/NAXD/HAVCR2/SP110/SLX4/LIG4/FANCA/SAMD9L/ITCH/CBL/ATR/XIAP/HLA-DRB1/COG6/NUMA1/NABP1/IVD/NBN/SAMD9/PALB2/DHFR/LYST/RAB27A/SRP54/ANAPC1/ALPK1/STAT5B/RFX5/IFNG/CUBN/WRAP53/PRF1/UBE2T/MTHFD1/FANCD2/LMBRD1
GOBP_POSITIVE_REGULATION_OF_CELL_AGING	GOBP_POSITIVE_REGULATION_OF_CELL_AGING	GOBP_POSITIVE_REGULATION_OF_CELL_AGING	9	0.611979	1.20305	0.280612	1	1	190	tags=11%, list=2%, signal=11%	CGAS
GOBP_CARBON_CATABOLITE_REGULATION_OF_TRANSCRIPTION	GOBP_CARBON_CATABOLITE_REGULATION_OF_TRANSCRIPTION	GOBP_CARBON_CATABOLITE_REGULATION_OF_TRANSCRIPTION	3	0.727606	1.20295	0.270035	1	1	566	tags=33%, list=6%, signal=31%	USF1
GOBP_REGULATION_OF_MICROTUBULE_POLYMERIZATION	GOBP_REGULATION_OF_MICROTUBULE_POLYMERIZATION	GOBP_REGULATION_OF_MICROTUBULE_POLYMERIZATION	35	0.478781	1.20278	0.19395	1	1	1992	tags=31%, list=21%, signal=25%	TOGARAM1/PRUNE1/CKAP5/HSPA1B/GBA2/CDK5RAP2/HSPA1A/GIT1/CDK5R1/NUMA1/ARL3
GOBP_CARDIAC_PACEMAKER_CELL_DIFFERENTIATION	GOBP_CARDIAC_PACEMAKER_CELL_DIFFERENTIATION	GOBP_CARDIAC_PACEMAKER_CELL_DIFFERENTIATION	1	0.890474	1.2027	0.193483	1	1	1053	tags=100%, list=11%, signal=89%	MAML1
HP_LETHARGY	HP_LETHARGY	HP_LETHARGY	121	0.388387	1.20258	0.145695	1	1	1786	tags=18%, list=19%, signal=15%	ATP5F1D/NDUFAF8/ADA2/TSPOAP1/NAXD/TSHR/RMND1/MT-ND3/SLC25A13/CDKN2C/GK/NBAS/AMT/TBK1/STAG2/CPT2/ACADM/EIF2B3/MT-CYB/NDUFS2/IVD/MTHFR
GOBP_NEGATIVE_REGULATION_OF_ACTIN_FILAMENT_POLYMERIZATION	GOBP_NEGATIVE_REGULATION_OF_ACTIN_FILAMENT_POLYMERIZATION	GOBP_NEGATIVE_REGULATION_OF_ACTIN_FILAMENT_POLYMERIZATION	32	0.483824	1.20231	0.205934	1	1	942	tags=16%, list=10%, signal=14%	WASHC2C/CARMIL2/CARMIL1/EPS8/TMOD2
HP_SPARSE_LATERAL_EYEBROW	HP_SPARSE_LATERAL_EYEBROW	HP_SPARSE_LATERAL_EYEBROW	14	0.5659	1.2022	0.258176	1	1	2688	tags=43%, list=28%, signal=31%	MESD/LIG4/COG6/TRPS1/WDR26/LPAR6
GOBP_POSITIVE_REGULATION_OF_CELL_CELL_ADHESION_MEDIATED_BY_CADHERIN	GOBP_POSITIVE_REGULATION_OF_CELL_CELL_ADHESION_MEDIATED_BY_CADHERIN	GOBP_POSITIVE_REGULATION_OF_CELL_CELL_ADHESION_MEDIATED_BY_CADHERIN	4	0.698125	1.20202	0.298969	1	1	503	tags=25%, list=5%, signal=24%	AFDN
GOBP_PEPTIDYL_LYSINE_TRIMETHYLATION	GOBP_PEPTIDYL_LYSINE_TRIMETHYLATION	GOBP_PEPTIDYL_LYSINE_TRIMETHYLATION	40	0.463805	1.20175	0.217544	1	1	95	tags=5%, list=1%, signal=5%	NSD3/CSKMT
HP_COMPLEX_FEBRILE_SEIZURE	HP_COMPLEX_FEBRILE_SEIZURE	HP_COMPLEX_FEBRILE_SEIZURE	2	0.790504	1.20173	0.229091	1	1	2014	tags=100%, list=21%, signal=79%	FAR1/COG4
GOBP_REGULATION_OF_T_CELL_COSTIMULATION	GOBP_REGULATION_OF_T_CELL_COSTIMULATION	GOBP_REGULATION_OF_T_CELL_COSTIMULATION	1	0.889641	1.20157	0.197556	1	1	1061	tags=100%, list=11%, signal=89%	CD160
GOCC_CELL_BODY_MEMBRANE	GOCC_CELL_BODY_MEMBRANE	GOCC_CELL_BODY_MEMBRANE	5	0.676265	1.2015	0.320069	1	1	516	tags=20%, list=5%, signal=19%	KCNC1
GOMF_CALCITONIN_FAMILY_RECEPTOR_ACTIVITY	GOMF_CALCITONIN_FAMILY_RECEPTOR_ACTIVITY	GOMF_CALCITONIN_FAMILY_RECEPTOR_ACTIVITY	1	0.889537	1.20143	0.197556	1	1	1062	tags=100%, list=11%, signal=89%	CRCP
HP_PROXIMAL_FEMORAL_EPIPHYSIOLYSIS	HP_PROXIMAL_FEMORAL_EPIPHYSIOLYSIS	HP_PROXIMAL_FEMORAL_EPIPHYSIOLYSIS	6	0.656131	1.20134	0.33045	1	1	2140	tags=50%, list=22%, signal=39%	EFL1/PCNT/SRP54
GOBP_TETRAHYDROFOLATE_BIOSYNTHETIC_PROCESS	GOBP_TETRAHYDROFOLATE_BIOSYNTHETIC_PROCESS	GOBP_TETRAHYDROFOLATE_BIOSYNTHETIC_PROCESS	5	0.676095	1.2012	0.320069	1	1	1857	tags=60%, list=19%, signal=48%	DHFR2/GART/DHFR
GOBP_TRANSCRIPTION_DEPENDENT_TETHERING_OF_RNA_POLYMERASE_II_GENE_DNA_AT_NUCLEAR_PERIPHERY	GOBP_TRANSCRIPTION_DEPENDENT_TETHERING_OF_RNA_POLYMERASE_II_GENE_DNA_AT_NUCLEAR_PERIPHERY	GOBP_TRANSCRIPTION_DEPENDENT_TETHERING_OF_RNA_POLYMERASE_II_GENE_DNA_AT_NUCLEAR_PERIPHERY	6	0.655678	1.20051	0.33218	1	1	3094	tags=83%, list=32%, signal=57%	NUP133/LDB1/NUP107/PCID2/NUP155
GOMF_CLASS_I_DNA_APURINIC_OR_APYRIMIDINIC_SITE_ENDONUCLEASE_ACTIVITY	GOMF_CLASS_I_DNA_APURINIC_OR_APYRIMIDINIC_SITE_ENDONUCLEASE_ACTIVITY	GOMF_CLASS_I_DNA_APURINIC_OR_APYRIMIDINIC_SITE_ENDONUCLEASE_ACTIVITY	5	0.6757	1.2005	0.323529	1	1	1119	tags=40%, list=12%, signal=35%	OGG1/NTHL1
GOBP_RESPONSE_TO_VIRUS	GOBP_RESPONSE_TO_VIRUS	GOBP_RESPONSE_TO_VIRUS	240	0.362095	1.20044	0.0897638	1	1	2287	tags=30%, list=24%, signal=24%	SELENOK/NOP53/UFD1/CGAS/TOMM70/TTC4/TRIM5/RTP4/POLR3B/POLR3K/XCL1/CCL4/TRIM13/TRIM21/OAS2/IL15/CLPB/APOBEC3G/POLR3A/GBP3/BCL2L1/TRIM52/RNASEL/OAS1/DDX60/SLFN13/ZNF175/CRCP/DTX3L/TRIM8/AIM2/GBP1/TBK1/SENP7/MAP3K14/IRF2/TRIM38/STAT1/CREBZF/ZBP1/TRIM35/EXOC1/PARP9/DDX17/EXOSC5/ITCH/IRF3/MICB/GBF1/DDX1/POU2F2/MAVS/RIOK3/DDX58/SAMHD1/NLRP3/LYST/IL23R/DHX58/FOXP3/ZCCHC3/TRIM56/IFITM1/IKBKE/SIN3A/NPLOC4…
HP_APLASIA_HYPOPLASIA_OF_THE_PHALANGES_OF_THE_THUMB	HP_APLASIA_HYPOPLASIA_OF_THE_PHALANGES_OF_THE_THUMB	HP_APLASIA_HYPOPLASIA_OF_THE_PHALANGES_OF_THE_THUMB	18	0.542642	1.19993	0.250432	1	1	3122	tags=67%, list=33%, signal=45%	VPS35L/FANCI/SUFU/PCNT/FIG4/RAD21/HDAC8/PTCH2/PIK3CD/SMC3/FANCD2/NIPBL
GOBP_PROTEIN_MANNOSYLATION	GOBP_PROTEIN_MANNOSYLATION	GOBP_PROTEIN_MANNOSYLATION	12	0.583039	1.19981	0.269625	1	1	989	tags=17%, list=10%, signal=15%	RXYLT1/TMTC4
GOBP_REGULATION_OF_MEMBRANE_INVAGINATION	GOBP_REGULATION_OF_MEMBRANE_INVAGINATION	GOBP_REGULATION_OF_MEMBRANE_INVAGINATION	7	0.632585	1.19975	0.308748	1	1	681	tags=29%, list=7%, signal=27%	PLCG2/STAP1
HP_IMPAIRMENT_OF_ACTIVITIES_OF_DAILY_LIVING	HP_IMPAIRMENT_OF_ACTIVITIES_OF_DAILY_LIVING	HP_IMPAIRMENT_OF_ACTIVITIES_OF_DAILY_LIVING	111	0.391143	1.19952	0.158756	1	1	1566	tags=23%, list=16%, signal=19%	UFD1/RETREG1/WASHC5/DEPDC5/SYP/PEX11B/ZEB2/MED12/SYNE1/ARHGEF6/FAR1/LRIG2/AKT1/SUFU/ACSL4/GBA2/CDKN2C/SPTLC1/DLG3/HCFC1/SACS/JRK/RREB1/HLA-DRB1/COG5
HP_ABNORMALITY_OF_THE_1ST_METACARPAL	HP_ABNORMALITY_OF_THE_1ST_METACARPAL	HP_ABNORMALITY_OF_THE_1ST_METACARPAL	14	0.564628	1.19949	0.259897	1	1	3122	tags=64%, list=33%, signal=43%	VPS35L/FANCI/PCNT/FIG4/RAD21/HDAC8/SMC3/FANCD2/NIPBL
HP_AIRWAY_OBSTRUCTION	HP_AIRWAY_OBSTRUCTION	HP_AIRWAY_OBSTRUCTION	48	0.448068	1.19945	0.211806	1	1	2180	tags=33%, list=23%, signal=26%	UFD1/CYBC1/CFAP298/CARMIL2/GNE/VPS33A/APC/CTLA4/RREB1/SH3BP2/HLA-DRB1/AHDC1/RPGR/RSPH3/PTPN22/ALMS1
HP_INCISOR_MACRODONTIA	HP_INCISOR_MACRODONTIA	HP_INCISOR_MACRODONTIA	34	0.478926	1.19918	0.208481	1	1	2868	tags=47%, list=30%, signal=33%	CCDC32/PTPN23/ZMIZ1/RLIM/ACTL6A/TRAPPC4/UBR7/CTCF/HUWE1/MED13/TRIP12/MAPK8IP3/PSMD12/MADD/HTT/BPTF
HP_BREATHING_DYSREGULATION	HP_BREATHING_DYSREGULATION	HP_BREATHING_DYSREGULATION	9	0.609969	1.1991	0.282313	1	1	1979	tags=44%, list=21%, signal=35%	ELP1/RPGRIP1L/CEP290/INPP5E
GOCC_LIPID_DROPLET	GOCC_LIPID_DROPLET	GOCC_LIPID_DROPLET	57	0.434776	1.19902	0.183849	1	1	2718	tags=42%, list=28%, signal=30%	SPART/METTL7A/GIMAP7/TMEM135/ZW10/ABHD4/ACSL4/HILPDA/GBF1/GIMAP2/RAP1B/FIG4/RNF213/ZFYVE1/LDAH/TRAF6/PITPNM1/ABHD5/FAF2/LIPE/ATG2B/SPAST/RAB40C/TSC1
GOCC_COP9_SIGNALOSOME	GOCC_COP9_SIGNALOSOME	GOCC_COP9_SIGNALOSOME	13	0.575861	1.19886	0.276632	1	1	17	tags=8%, list=0%, signal=8%	COPS9
HP_ACCESSORY_SPLEEN	HP_ACCESSORY_SPLEEN	HP_ACCESSORY_SPLEEN	18	0.542119	1.19877	0.250432	1	1	1563	tags=33%, list=16%, signal=28%	NSD2/HYLS1/RPGRIP1L/CENPF/CEP290/EXOC2
HP_HYPOPLASIA_OF_THE_FRONTAL_LOBES	HP_HYPOPLASIA_OF_THE_FRONTAL_LOBES	HP_HYPOPLASIA_OF_THE_FRONTAL_LOBES	22	0.520382	1.19867	0.221649	1	1	1750	tags=50%, list=18%, signal=41%	CENPJ/MCPH1/COPB2/CDK5RAP2/CEP152/NCAPD3/ARHGEF9/RTTN/METTL5/BRAF/FIG4
GOMF_CCR1_CHEMOKINE_RECEPTOR_BINDING	GOMF_CCR1_CHEMOKINE_RECEPTOR_BINDING	GOMF_CCR1_CHEMOKINE_RECEPTOR_BINDING	3	0.724983	1.19862	0.271777	1	1	1495	tags=67%, list=16%, signal=56%	CCL4/CCL3
GOBP_CHOLINE_METABOLIC_PROCESS	GOBP_CHOLINE_METABOLIC_PROCESS	GOBP_CHOLINE_METABOLIC_PROCESS	2	0.788373	1.19849	0.232727	1	1	572	tags=50%, list=6%, signal=47%	ALDH7A1
GOCC_PROTEIN_DNA_COMPLEX	GOCC_PROTEIN_DNA_COMPLEX	GOCC_PROTEIN_DNA_COMPLEX	85	0.40297	1.19832	0.169572	1	1	3449	tags=48%, list=36%, signal=31%	STN1/TEN1/PRIM1/POLD3/SP1/POLD1/TRRAP/IRF4/SHPRH/GTF2H3/RAD52/PRKDC/MCM3/GTF2A1/ACTL6A/ORC3/PRIM2/CTC1/GTF2B/GTF2E1/MBTD1/NFYB/GINS4/JUND/DMAP1/MCM5/XRCC5/MPHOSPH8/SLF1/VPS72/RPA2/POT1/SUZ12/GLYR1/TBP/KDM5A/MCM7/YEATS4/MRGBP/BRD8/TERF2
GOBP_TRANSCRIPTION_ELONGATION_FROM_RNA_POLYMERASE_II_PROMOTER	GOBP_TRANSCRIPTION_ELONGATION_FROM_RNA_POLYMERASE_II_PROMOTER	GOBP_TRANSCRIPTION_ELONGATION_FROM_RNA_POLYMERASE_II_PROMOTER	45	0.451121	1.19806	0.204861	1	1	1109	tags=13%, list=12%, signal=12%	ELOB/ELOA/ELP4/CDK13/ERCC6/CCNT1
HP_DECREASED_FERTILITY_IN_MALES	HP_DECREASED_FERTILITY_IN_MALES	HP_DECREASED_FERTILITY_IN_MALES	43	0.456153	1.19789	0.204545	1	1	2292	tags=44%, list=24%, signal=34%	CFAP298/SLX4/BRCA2/FANCL/FANCA/ERCC4/SYCP2/FANCF/FANCI/FANCM/AIP/DDX3Y/BRAF/PALB2/RPGR/RSPH3/ALMS1/RAD51C/USP9Y
HP_INTELLECTUAL_DISABILITY_MILD	HP_INTELLECTUAL_DISABILITY_MILD	HP_INTELLECTUAL_DISABILITY_MILD	234	0.361628	1.19773	0.0894819	1	1	2359	tags=29%, list=25%, signal=22%	UFD1/SPART/CCDC32/WASHC4/TSPOAP1/SELENOI/DEPDC5/ARID1B/PTPN23/TTN/POLR3B/PEX11B/GNE/GPSM2/ERCC4/SMARCA2/POLR3A/KANSL1/MT-ATP6/ZMIZ1/ERCC6/APC/RCBTB1/DCPS/AKT1/SUFU/GBA2/CLTC/C12orf4/RLIM/LMAN2L/TTC5/SYNGAP1/ACTL6A/SDCCAG8/RREB1/SRCAP/COG5/CUX1/TTC37/BRAF/MSMO1/AP3B1/TRAPPC4/MIA3/ERMARD/UBR7/DYNC1H1/VPS16/SLC29A3/THG1L/MBD5/INPP5E/EDC3/SIN3A/SRP54/ZC3H14/HUWE1/TBC1D2B/WDR48/DPYD/DOCK8/HDAC6/NF1/NU…
GOMF_CYSTEINE_TYPE_PEPTIDASE_ACTIVITY	GOMF_CYSTEINE_TYPE_PEPTIDASE_ACTIVITY	GOMF_CYSTEINE_TYPE_PEPTIDASE_ACTIVITY	116	0.38842	1.19764	0.147351	1	1	1942	tags=22%, list=20%, signal=17%	UFD1/MINDY2/OTULINL/ZUP1/MINDY3/USP46/CAPN12/ATG4C/USP21/CASP3/USP28/SENP1/USP33/USPL1/USP19/SENP7/PAN2/CASP1/OTUD7B/CASP7/MYSM1/COPS5/USP31/PRPF8/CASP2
GOMF_ANTIOXIDANT_ACTIVITY	GOMF_ANTIOXIDANT_ACTIVITY	GOMF_ANTIOXIDANT_ACTIVITY	41	0.461268	1.19757	0.214035	1	1	52	tags=10%, list=1%, signal=10%	SELENOW/SELENOT/SELENOF/SELENOS
HP_IMPAIRED_DISTAL_PROPRIOCEPTION	HP_IMPAIRED_DISTAL_PROPRIOCEPTION	HP_IMPAIRED_DISTAL_PROPRIOCEPTION	2	0.787693	1.19745	0.232727	1	1	2041	tags=100%, list=21%, signal=79%	POLR3A/TDP1
HP_RETINAL_ARTERIAL_TORTUOSITY	HP_RETINAL_ARTERIAL_TORTUOSITY	HP_RETINAL_ARTERIAL_TORTUOSITY	11	0.590731	1.19732	0.274874	1	1	2468	tags=64%, list=26%, signal=47%	SELENOI/MT-ND6/MT-ATP6/MT-ND4L/MT-CYB/MT-CO3/MT-ND1
HP_GASTRIC_ULCER	HP_GASTRIC_ULCER	HP_GASTRIC_ULCER	3	0.724114	1.19718	0.271777	1	1	645	tags=33%, list=7%, signal=31%	ARID1B
GOBP_POSITIVE_REGULATION_OF_DEFENSE_RESPONSE	GOBP_POSITIVE_REGULATION_OF_DEFENSE_RESPONSE	GOBP_POSITIVE_REGULATION_OF_DEFENSE_RESPONSE	142	0.378773	1.19703	0.153344	1	1	2732	tags=42%, list=28%, signal=31%	CGAS/TOMM70/CLNK/PLCG2/CRTAM/KLRC4/NOD1/KLRC2/HAVCR2/GBP5/STAP1/TRIM5/KLRK1/POLR3B/IL15/CLEC7A/KLRD1/TIRAP/CD160/AIM2/NKG7/TBK1/ZBP1/PRKDC/EMILIN2/TXK/PARP9/NAPEPLD/AP1G1/CCL3/CASP1/IRF3/PYHIN1/MAVS/NCR3/IL16/RIOK3/RASGRP1/SLAMF6/ZCCHC3/TRIM56/CD81/IKBKE/TRAF6/LRSAM1/SIN3A/CLOCK/NFKBIZ/XRCC5/CCR2/NMI/TRIM62/CASP6/OPTN/IL2/STAT5B/TNF/SETD4/IFI16/IFNG
HP_PSYCHOGENIC_NON_EPILEPTIC_SEIZURE	HP_PSYCHOGENIC_NON_EPILEPTIC_SEIZURE	HP_PSYCHOGENIC_NON_EPILEPTIC_SEIZURE	56	0.436231	1.19672	0.197935	1	1	2868	tags=34%, list=30%, signal=24%	SPART/CCDC32/PTPN23/ZMIZ1/SYNJ1/VPS13C/RLIM/ACTL6A/TRAPPC4/UBR7/HUWE1/NF1/MED13/TRIP12/MAPK8IP3/PSMD12/MADD/HTT/BPTF
GOBP_CELL_CELL_JUNCTION_MAINTENANCE	GOBP_CELL_CELL_JUNCTION_MAINTENANCE	GOBP_CELL_CELL_JUNCTION_MAINTENANCE	6	0.653539	1.19659	0.33564	1	1	216	tags=17%, list=2%, signal=16%	WHRN
GOCC_OUTER_KINETOCHORE	GOCC_OUTER_KINETOCHORE	GOCC_OUTER_KINETOCHORE	6	0.653449	1.19643	0.33564	1	1	1967	tags=83%, list=20%, signal=66%	BOD1L1/CENPF/NDC80/CCNB1/SKA2
GOBP_PROTEIN_IMPORT_INTO_MITOCHONDRIAL_MATRIX	GOBP_PROTEIN_IMPORT_INTO_MITOCHONDRIAL_MATRIX	GOBP_PROTEIN_IMPORT_INTO_MITOCHONDRIAL_MATRIX	16	0.552886	1.19636	0.246957	1	1	575	tags=12%, list=6%, signal=12%	TOMM70/PAM16
GOBP_CELL_CYCLE_G2_M_PHASE_TRANSITION	GOBP_CELL_CYCLE_G2_M_PHASE_TRANSITION	GOBP_CELL_CYCLE_G2_M_PHASE_TRANSITION	99	0.397731	1.19625	0.160596	1	1	236	tags=6%, list=2%, signal=6%	NOP53/BABAM2/ABRAXAS1/MRE11/MRNIP/CCNQ
GOCC_MIDBODY	GOCC_MIDBODY	GOCC_MIDBODY	137	0.381554	1.19622	0.144499	1	1	2428	tags=28%, list=25%, signal=22%	RACK1/SPART/ABRAXAS2/ENTR1/MAK/CENPE/CEP126/MITD1/RCC2/CEP44/PIK3C3/KIF3B/GEM/CENPF/EXOC1/NAT10/PKP4/EXOC2/DDX11/TBCK/WIZ/ZNF330/VPS4B/IL16/MBD5/PKN2/RASGEF1B/ARL3/TSG101/KATNA1/IQGAP1/GNAI2/PITPNM1/EXOC4/NUP62/ZFYVE19/CNTRL/AGAP2/TXNDC9
HP_EPISCLERITIS	HP_EPISCLERITIS	HP_EPISCLERITIS	3	0.723524	1.1962	0.271777	1	1	2658	tags=100%, list=28%, signal=72%	NLRP3/SLC29A3/PSMB8
GOBP_REGULATION_OF_CALCIUM_ION_TRANSMEMBRANE_TRANSPORTER_ACTIVITY	GOBP_REGULATION_OF_CALCIUM_ION_TRANSMEMBRANE_TRANSPORTER_ACTIVITY	GOBP_REGULATION_OF_CALCIUM_ION_TRANSMEMBRANE_TRANSPORTER_ACTIVITY	34	0.477601	1.19587	0.213781	1	1	1831	tags=26%, list=19%, signal=22%	NIPSNAP2/SELENON/PLCG2/GSTM2/AHNAK/GEM/THADA/CDK5/PRKACA
HP_INCREASED_HEAD_CIRCUMFERENCE	HP_INCREASED_HEAD_CIRCUMFERENCE	HP_INCREASED_HEAD_CIRCUMFERENCE	259	0.359553	1.19559	0.0896226	1	1	2369	tags=31%, list=25%, signal=24%	CCDC32/VPS35L/RXYLT1/TENT5A/WASHC5/BICRA/STRADA/ADGRG1/PTPN23/SYP/PEX11B/PIGN/HSD17B4/RPGRIP1L/LZTR1/MTM1/POLR3A/KANSL1/PHF6/MED12/ZMIZ1/ARHGEF6/ASXL2/PHF21A/CHD8/APC/FAR1/AKT1/SUFU/PLAG1/IFT74/ACSL4/WDR81/ZBTB20/TET3/PPP2R5D/STAG2/DLG3/RLIM/PEX6/HCFC1/CUL4B/WDR35/TRIP11/ACTL6A/ITCH/DYNC2H1/HELLS/FAM111A/CDCA7/DICER1/ACADM/TBCK/PPP1R12A/EIF2B3/BRAF/FIG4/TRAPPC4/PEX1/ERMARD/NLRP3/UBR7/SLC29A3/IFT8…
GOBP_HINDBRAIN_MORPHOGENESIS	GOBP_HINDBRAIN_MORPHOGENESIS	GOBP_HINDBRAIN_MORPHOGENESIS	19	0.534432	1.19558	0.248276	1	1	1798	tags=37%, list=19%, signal=30%	WHRN/COQ8B/ATP7A/TTC21B/MTPN/XRCC1/CDK5
GOBP_RRNA_CATABOLIC_PROCESS	GOBP_RRNA_CATABOLIC_PROCESS	GOBP_RRNA_CATABOLIC_PROCESS	19	0.534361	1.19542	0.248276	1	1	1550	tags=32%, list=16%, signal=27%	TRIR/EXOSC9/XRN1/SLFN13/EXOSC5/EXOSC7
GOBP_INNER_EAR_AUDITORY_RECEPTOR_CELL_DIFFERENTIATION	GOBP_INNER_EAR_AUDITORY_RECEPTOR_CELL_DIFFERENTIATION	GOBP_INNER_EAR_AUDITORY_RECEPTOR_CELL_DIFFERENTIATION	13	0.574118	1.19523	0.281787	1	1	980	tags=23%, list=10%, signal=21%	WHRN/MYO6/NOTCH1
HP_ABNORMAL_FINGERTIP_MORPHOLOGY	HP_ABNORMAL_FINGERTIP_MORPHOLOGY	HP_ABNORMAL_FINGERTIP_MORPHOLOGY	65	0.424111	1.19522	0.185249	1	1	2929	tags=42%, list=30%, signal=29%	STN1/CCDC32/ARID1B/PTPN23/KANSL1/MED12/ZMIZ1/RLIM/ACTL6A/SRCAP/ZNF292/TRAPPC4/RASGRP1/NLRP3/UBR7/PARN/CTCF/HUWE1/MED13/TRIP12/MAPK8IP3/PSMB8/PSMD12/MADD/HTT/BPTF/NCKAP1L
GOBP_SELECTIVE_AUTOPHAGY	GOBP_SELECTIVE_AUTOPHAGY	GOBP_SELECTIVE_AUTOPHAGY	58	0.432272	1.1951	0.208696	1	1	2972	tags=40%, list=31%, signal=28%	RETREG3/RETREG1/NOD1/C5orf51/WDR81/VPS13C/SPTLC1/TBK1/CALCOCO2/AMBRA1/ACBD5/RNF213/UFL1/LRSAM1/HUWE1/ATG16L1/HDAC6/ATG2B/TSC2/OPTN/HTT/TIGAR/VPS13D
GOCC_COHESIN_COMPLEX	GOCC_COHESIN_COMPLEX	GOCC_COHESIN_COMPLEX	8	0.621906	1.19485	0.3	1	1	2823	tags=75%, list=29%, signal=53%	SGO2/STAG2/STAG3/RAD21/REC8/SMC3
HP_DECREASED_NUMBER_OF_PERIPHERAL_MYELINATED_NERVE_FIBERS	HP_DECREASED_NUMBER_OF_PERIPHERAL_MYELINATED_NERVE_FIBERS	HP_DECREASED_NUMBER_OF_PERIPHERAL_MYELINATED_NERVE_FIBERS	21	0.525159	1.19481	0.229167	1	1	1610	tags=24%, list=17%, signal=20%	RETREG1/ELP1/SPTLC1/SACS/MPV17
GOBP_POST_GOLGI_VESICLE_MEDIATED_TRANSPORT	GOBP_POST_GOLGI_VESICLE_MEDIATED_TRANSPORT	GOBP_POST_GOLGI_VESICLE_MEDIATED_TRANSPORT	83	0.404795	1.19465	0.179032	1	1	3412	tags=52%, list=36%, signal=34%	RACK1/VPS35L/NSF/EXOC6B/VPS13C/MACF1/AP3S2/EXOC1/AP1G1/GBF1/EXOC2/VPS54/VTI1A/ANKFY1/CSK/AP1AR/ARL3/SCAMP2/AP4M1/GOLGA4/CCDC93/MON2/GOLPH3L/GCC2/EPS15/EXOC4/BLZF1/OPTN/AP2A1/VAMP3/SEC16A/SCFD1/EXOC8/CCDC22/ARFGEF2/RAB14/RP2/COMMD1/ARFRP1/MYO5A/PREPL/CCDC91/VPS52
HP_COMPLETE_ATRIOVENTRICULAR_CANAL_DEFECT	HP_COMPLETE_ATRIOVENTRICULAR_CANAL_DEFECT	HP_COMPLETE_ATRIOVENTRICULAR_CANAL_DEFECT	4	0.693794	1.19457	0.305842	1	1	2207	tags=75%, list=23%, signal=58%	HYLS1/PRKACA/WDPCP
GOBP_CELL_PROJECTION_ASSEMBLY	GOBP_CELL_PROJECTION_ASSEMBLY	GOBP_CELL_PROJECTION_ASSEMBLY	290	0.354402	1.19451	0.0844854	1	1	1874	tags=23%, list=20%, signal=19%	RIPOR2/CFAP298/WASHC1/TOGARAM1/TMEM250/ENTR1/CARMIL2/CPLANE1/JHY/CARMIL1/EPS8/CEP97/MAK/KIF27/STAP1/PTPN23/HYLS1/CEP126/ATP7A/RCC2/RPGRIP1L/CENPJ/BBS7/ARHGEF6/CEP162/CLUAP1/APC/NOTCH1/WDR19/CEP70/CEP250/TCHP/TBC1D13/KIF3B/IFT74/TBC1D10B/C2CD3/TRPM2/SRGAP2/MAP4/KIAA0586/IFT88/FAM161A/RHOQ/WDR35/MPHOSPH9/VAV3/P2RX7/POC1B/DYNC2H1/SDCCAG8/PCNT/CEP290/GBF1/CCDC88A/BBS4/IQCG/PIP5K1A/RAP1B/TBC1D32/BBS9/…
HP_LEUKOPENIA	HP_LEUKOPENIA	HP_LEUKOPENIA	86	0.401717	1.19443	0.1648	1	1	2140	tags=31%, list=22%, signal=25%	ADA2/EFL1/SLX4/BRCA2/FANCL/FANCA/ERCC4/VPS33A/FANCF/NOTCH1/FANCI/FANCM/CTLA4/VPS45/ARHGAP31/HLA-DRB1/ADH5/NUMA1/NABP1/IVD/MYSM1/SAMD9/PALB2/LYST/ERCC6L2/PTPN22/SRP54
HP_ABNORMAL_CIRCULATING_MONOCARBOXYLIC_ACID_COCENTRATION	HP_ABNORMAL_CIRCULATING_MONOCARBOXYLIC_ACID_COCENTRATION	HP_ABNORMAL_CIRCULATING_MONOCARBOXYLIC_ACID_COCENTRATION	7	0.629499	1.1939	0.315609	1	1	315	tags=14%, list=3%, signal=14%	EFL1
GOBP_REGULATION_OF_ALPHA_BETA_T_CELL_ACTIVATION	GOBP_REGULATION_OF_ALPHA_BETA_T_CELL_ACTIVATION	GOBP_REGULATION_OF_ALPHA_BETA_T_CELL_ACTIVATION	67	0.420436	1.19385	0.179054	1	1	3742	tags=55%, list=39%, signal=34%	VSIR/ZNF683/CRTAM/XCL1/PRDM1/NFKBID/IRF4/CD160/BCL6/ITCH/HLA-DRB1/SASH3/ZBTB7B/AP3B1/NLRP3/JAK3/IL23R/FOXP3/CD81/PTPN22/CBLB/NFKBIZ/CCR2/IL2/RUNX3/IFNG/NCKAP1L/RC3H2/PTPRC/JAK2/CD83/CD300A/TGFBR2/NKAP/PRKCQ/RC3H1/ITPKB
HP_GENERALIZED_HYPOPIGMENTATION_OF_HAIR	HP_GENERALIZED_HYPOPIGMENTATION_OF_HAIR	HP_GENERALIZED_HYPOPIGMENTATION_OF_HAIR	22	0.518225	1.1937	0.235395	1	1	3513	tags=68%, list=37%, signal=43%	PIGN/KANSL1/SLC17A5/CTC1/BLOC1S5/AP3B1/LYST/PARN/RAB27A/LPAR6/WRAP53/MYO5A/ABCA2/MOGS/UBR1
HP_MONOCHROMACY	HP_MONOCHROMACY	HP_MONOCHROMACY	4	0.693261	1.19365	0.305842	1	1	1874	tags=50%, list=20%, signal=40%	NBAS/RPGR
GOBP_NEURAL_PLATE_PATTERN_SPECIFICATION	GOBP_NEURAL_PLATE_PATTERN_SPECIFICATION	GOBP_NEURAL_PLATE_PATTERN_SPECIFICATION	1	0.883706	1.19356	0.205703	1	1	1118	tags=100%, list=12%, signal=88%	C2CD3
HP_RENAL_TUBULAR_ATROPHY	HP_RENAL_TUBULAR_ATROPHY	HP_RENAL_TUBULAR_ATROPHY	9	0.607096	1.19345	0.287415	1	1	3147	tags=78%, list=33%, signal=52%	RPGRIP1L/VPS33A/NUP133/CEP83/NUP107/ITGA3/NPHP3
GOBP_REGULATION_OF_PIGMENT_CELL_DIFFERENTIATION	GOBP_REGULATION_OF_PIGMENT_CELL_DIFFERENTIATION	GOBP_REGULATION_OF_PIGMENT_CELL_DIFFERENTIATION	3	0.721754	1.19328	0.273519	1	1	2675	tags=100%, list=28%, signal=72%	ZEB2/BLOC1S5/BLOC1S6
GOBP_REGULATION_OF_MITOCHONDRIAL_MEMBRANE_PERMEABILITY_INVOLVED_IN_APOPTOTIC_PROCESS	GOBP_REGULATION_OF_MITOCHONDRIAL_MEMBRANE_PERMEABILITY_INVOLVED_IN_APOPTOTIC_PROCESS	GOBP_REGULATION_OF_MITOCHONDRIAL_MEMBRANE_PERMEABILITY_INVOLVED_IN_APOPTOTIC_PROCESS	29	0.491401	1.19314	0.224561	1	1	621	tags=10%, list=6%, signal=10%	ATP5IF1/RTL10/MPV17L
HP_ECTRODACTYLY	HP_ECTRODACTYLY	HP_ECTRODACTYLY	33	0.478907	1.19313	0.214035	1	1	1066	tags=21%, list=11%, signal=19%	SEM1/NSD2/HSD17B4/MED12/NOTCH1/BTRC/PLAG1
GOBP_FOREBRAIN_REGIONALIZATION	GOBP_FOREBRAIN_REGIONALIZATION	GOBP_FOREBRAIN_REGIONALIZATION	5	0.671538	1.1931	0.33045	1	1	1432	tags=60%, list=15%, signal=51%	ADGRG1/EOMES/TTC21B
GOCC_INTRACILIARY_TRANSPORT_PARTICLE_A	GOCC_INTRACILIARY_TRANSPORT_PARTICLE_A	GOCC_INTRACILIARY_TRANSPORT_PARTICLE_A	5	0.671516	1.19306	0.33045	1	1	1432	tags=60%, list=15%, signal=51%	WDR19/WDR35/TTC21B
HP_LYMPHOPENIA	HP_LYMPHOPENIA	HP_LYMPHOPENIA	94	0.397608	1.19305	0.16748	1	1	3489	tags=46%, list=36%, signal=29%	CYBC1/ADA2/SP110/TCF3/FASLG/TRNT1/EXTL3/IKZF3/CTLA4/STAT1/TNFRSF13B/HELLS/CDCA7/DOCK2/DCLRE1C/TTC37/SMARCAL1/MYSM1/PSMB9/NBN/RASGRP1/SAMD9/JAK3/CD81/SRP54/DOCK8/TPP2/STK4/ATM/SKIV2L/RFX5/MDM4/PIK3CD/ALG12/TNFAIP3/MTHFD1/EPG5/XRCC4/PTPRC/CTPS1/IKZF1/CD3G/ITK
GOBP_CHROMOSOME_ORGANIZATION_INVOLVED_IN_MEIOTIC_CELL_CYCLE	GOBP_CHROMOSOME_ORGANIZATION_INVOLVED_IN_MEIOTIC_CELL_CYCLE	GOBP_CHROMOSOME_ORGANIZATION_INVOLVED_IN_MEIOTIC_CELL_CYCLE	32	0.480049	1.19293	0.216405	1	1	2481	tags=47%, list=26%, signal=35%	MRE11/SGO2/SMC2/CCNE2/SYCP2/NCAPD3/NCAPD2/STAG3/MLH3/ZCWPW1/RAD21/PSMC3IP/RAD51C/REC8/ATM
GOCC_PRERIBOSOME	GOCC_PRERIBOSOME	GOCC_PRERIBOSOME	65	0.423293	1.19291	0.190395	1	1	3021	tags=38%, list=31%, signal=27%	UTP11/UTP25/UTP14C/SRFBP1/WDR3/HEATR1/PRKDC/UTP6/PDCD11/NOL6/WDR12/RIOK2/UTP20/RIOK3/BMS1/LTV1/XRCC5/KRR1/UTP3/WDR36/MAK16/RIOK1/UTP14A/MPHOSPH10/MDN1
HP_PANNICULITIS	HP_PANNICULITIS	HP_PANNICULITIS	18	0.539355	1.19266	0.259067	1	1	2245	tags=44%, list=23%, signal=34%	ADA2/HAVCR2/FASLG/MYSM1/PSMB9/RASGRP1/SAMHD1/IFIH1
GOMF_PHOSPHATIDYLINOSITOL_3_4_5_TRISPHOSPHATE_BINDING	GOMF_PHOSPHATIDYLINOSITOL_3_4_5_TRISPHOSPHATE_BINDING	GOMF_PHOSPHATIDYLINOSITOL_3_4_5_TRISPHOSPHATE_BINDING	23	0.513283	1.1924	0.224348	1	1	2133	tags=39%, list=22%, signal=31%	WASHC2C/AKT1/OGT/FCHSD2/GBF1/ARAP1/ZFYVE1/ZFYVE16/IQGAP1
GOBP_POSITIVE_REGULATION_OF_TORC1_SIGNALING	GOBP_POSITIVE_REGULATION_OF_TORC1_SIGNALING	GOBP_POSITIVE_REGULATION_OF_TORC1_SIGNALING	14	0.561227	1.19227	0.273666	1	1	1166	tags=14%, list=12%, signal=13%	PIP4P1/RRAGB
GOMF_NUCLEASE_ACTIVITY	GOMF_NUCLEASE_ACTIVITY	GOMF_NUCLEASE_ACTIVITY	146	0.376937	1.19222	0.143317	1	1	2278	tags=28%, list=24%, signal=22%	TRIR/INTS11/MRE11/RIDA/TEFM/OGG1/ERCC4/POLD1/EXOSC9/RNASEK/XRN1/DCPS/RNASEL/SLFN13/FANCM/NTHL1/DFFB/DCP2/EXOSC5/TATDN2/LACTB2/PAN2/DICER1/EXOSC7/DCLRE1C/DDX1/EXOSC1/PMS2/XRCC1/POP5/SETMAR/SAMHD1/CPSF3/PARN/ERI1/TDP1/EDC3/APEX2/EXOSC8/EXO5/RAD51C
GOCC_RNA_POLYMERASE_COMPLEX	GOCC_RNA_POLYMERASE_COMPLEX	GOCC_RNA_POLYMERASE_COMPLEX	82	0.404577	1.19213	0.186196	1	1	2084	tags=32%, list=22%, signal=25%	TENT2/PRIM1/GTF2H2C/POLR3B/RPAP2/POLR3K/POLR3A/MYO6/TRRAP/CRCP/GTF2H3/MNAT1/MCM3/GTF2A1/TAF2/LEO1/TAF1/PRIM2/MMS19/GTF2B/CDK7/GTF2E1/POLR1E/RPRD2/GTF2H2/PEX2
HP_NEONATAL_RESPIRATORY_DISTRESS	HP_NEONATAL_RESPIRATORY_DISTRESS	HP_NEONATAL_RESPIRATORY_DISTRESS	50	0.444389	1.19204	0.207746	1	1	851	tags=14%, list=9%, signal=13%	CFAP298/PLPBP/TENT5A/ALDH7A1/NSF/SMARCA2/MTM1
GOCC_P_BODY	GOCC_P_BODY	GOCC_P_BODY	66	0.422067	1.19193	0.184932	1	1	1614	tags=20%, list=17%, signal=17%	NBDY/CNOT9/TRIM5/DCP1B/TRIM21/APOBEC3G/SYNE1/XRN1/DCPS/UPF1/DCP2/PAN2/LIMD1
GOBP_INTERLEUKIN_27_MEDIATED_SIGNALING_PATHWAY	GOBP_INTERLEUKIN_27_MEDIATED_SIGNALING_PATHWAY	GOBP_INTERLEUKIN_27_MEDIATED_SIGNALING_PATHWAY	5	0.670838	1.19186	0.33045	1	1	1258	tags=60%, list=13%, signal=52%	OAS2/OAS1/STAT1
GOCC_AXONEMAL_MICROTUBULE	GOCC_AXONEMAL_MICROTUBULE	GOCC_AXONEMAL_MICROTUBULE	3	0.720882	1.19184	0.275261	1	1	913	tags=67%, list=10%, signal=60%	RPGRIP1L/CEP162
HP_BROAD_JAW	HP_BROAD_JAW	HP_BROAD_JAW	3	0.720882	1.19184	0.275261	1	1	1599	tags=67%, list=17%, signal=56%	SH3BP2/AIP
HP_BROAD_EYEBROW	HP_BROAD_EYEBROW	HP_BROAD_EYEBROW	16	0.550787	1.19182	0.253913	1	1	3155	tags=62%, list=33%, signal=42%	NEPRO/POLR3A/ZEB2/MAF/SPATA5/SIN3A/BPTF/HERC1/RERE/MAPK1
HP_PELVIC_KIDNEY	HP_PELVIC_KIDNEY	HP_PELVIC_KIDNEY	26	0.504256	1.19177	0.214286	1	1	962	tags=19%, list=10%, signal=17%	BUD23/CCNQ/SLX4/ZEB2/FANCF
GOBP_NEGATIVE_REGULATION_OF_VIRAL_INDUCED_CYTOPLASMIC_PATTERN_RECOGNITION_RECEPTOR_SIGNALING_PATHWAY	GOBP_NEGATIVE_REGULATION_OF_VIRAL_INDUCED_CYTOPLASMIC_PATTERN_RECOGNITION_RECEPTOR_SIGNALING_PATHWAY	GOBP_NEGATIVE_REGULATION_OF_VIRAL_INDUCED_CYTOPLASMIC_PATTERN_RECOGNITION_RECEPTOR_SIGNALING_PATHWAY	8	0.620097	1.19138	0.303448	1	1	60	tags=12%, list=1%, signal=12%	UFD1
HP_BROAD_FINGER	HP_BROAD_FINGER	HP_BROAD_FINGER	78	0.410386	1.19109	0.188119	1	1	3211	tags=44%, list=33%, signal=29%	CCDC32/NEPRO/BICRA/PTPN23/LIG4/ZNF141/SMARCA2/MED12/ZMIZ1/WDR19/TRIM8/EXTL3/RLIM/ACTL6A/TBCK/TRAPPC4/CASK/UBR7/HUWE1/IFIH1/MED13/TRIP12/MAPK8IP3/NSD1/PSMD12/RPS6KA3/MADD/PIK3CD/HTT/BPTF/SIAH1/EED/SUZ12/IFT122
GOBP_NATURAL_KILLER_CELL_PROLIFERATION	GOBP_NATURAL_KILLER_CELL_PROLIFERATION	GOBP_NATURAL_KILLER_CELL_PROLIFERATION	10	0.593105	1.19101	0.29698	1	1	3248	tags=70%, list=34%, signal=46%	IL15/SLAMF1/ELF4/IL23R/PTPN22/STAT5B/JAK2
HP_HYPOPIGMENTED_SKIN_PATCHES	HP_HYPOPIGMENTED_SKIN_PATCHES	HP_HYPOPIGMENTED_SKIN_PATCHES	64	0.424158	1.19096	0.185249	1	1	3409	tags=48%, list=35%, signal=31%	UFD1/SLX4/BRCA2/FANCL/FANCA/ERCC4/FANCF/FANCI/AKT1/FANCM/CTLA4/PCNT/RREB1/HLA-DRB1/CTC1/PALB2/HCCS/PARN/PTPN22/CRIPT/RAD51C/KIT/ERCC2/WRAP53/UBE2T/FANCD2/CTSC/SEC24C/BLM/USF3/MTOR
HP_CEREBRAL_WHITE_MATTER_HYPOPLASIA	HP_CEREBRAL_WHITE_MATTER_HYPOPLASIA	HP_CEREBRAL_WHITE_MATTER_HYPOPLASIA	8	0.619853	1.19091	0.303448	1	1	869	tags=25%, list=9%, signal=23%	STRADA/ZEB2
GOBP_POSITIVE_REGULATION_OF_CHEMOKINE_PRODUCTION	GOBP_POSITIVE_REGULATION_OF_CHEMOKINE_PRODUCTION	GOBP_POSITIVE_REGULATION_OF_CHEMOKINE_PRODUCTION	28	0.496058	1.19061	0.219469	1	1	1043	tags=21%, list=11%, signal=19%	SELENOK/HAVCR2/CLEC7A/TIRAP/CD84/OAS1
HP_PROMINENT_NASAL_BRIDGE	HP_PROMINENT_NASAL_BRIDGE	HP_PROMINENT_NASAL_BRIDGE	128	0.380977	1.19056	0.154723	1	1	4078	tags=59%, list=42%, signal=34%	UFD1/CPLANE1/BICRA/HYLS1/RPGRIP1L/BBS7/KANSL1/MED12/ZMIZ1/PHF21A/TRRAP/ERCC6/SUFU/IFT74/CEP152/CENPF/KIAA0586/RLIM/ORC6/SDCCAG8/PCNT/RREB1/CEP290/RTTN/BBS12/BBS4/TBCK/SPECC1L/BBS9/BBIP1/MIA3/NBN/CASK/INPP5E/ARL3/PIGL/SIN3A/HDAC8/WDPCP/MED13/MAPK8IP3/KDM5C/SPEN/PMM2/MKS1/SMC3/PIBF1/ALG12/RARS2/AHI1/HERC1/SEC24C/TRIM32/MAPK1/CSPP1/XRCC4/PDE6D/TLK2/NDE1/HIVEP2/RB1/SMAD4/MECP2/SMC1A/LMNB1/KDM5B/SPOP/…
HP_VITILIGO	HP_VITILIGO	HP_VITILIGO	19	0.532155	1.19049	0.255172	1	1	2704	tags=58%, list=28%, signal=42%	PLCG2/SLX4/MT-ND6/KANSL1/DCLRE1C/NBN/PTPN22/MT-CO3/CAT/MT-ND1/MT-CO2
GOBP_POSTTRANSCRIPTIONAL_REGULATION_OF_GENE_EXPRESSION	GOBP_POSTTRANSCRIPTIONAL_REGULATION_OF_GENE_EXPRESSION	GOBP_POSTTRANSCRIPTIONAL_REGULATION_OF_GENE_EXPRESSION	370	0.345042	1.19026	0.0673653	1	1	2110	tags=18%, list=22%, signal=15%	RACK1/TENT5C/SELENOT/TUT4/TUT7/TENT4B/TENT2/CNOT9/MARF1/MIR29B2CHG/SPOUT1/TENT4A/RCC1L/TENT5A/RIDA/MIR3142HG/RMND1/DND1/DCP1B/FTO/EXOSC9/MIRLET7BHG/TIRAP/RPS6KA1/XRN1/EPB41L5/DCPS/RNASEL/AKT1/PUS10/METTL14/UPF1/ENC1/PRKDC/METTL3/PARP9/DCP2/EXOSC5/DGCR8/PAN2/NAT10/DICER1/GIGYF2/EXOSC7/MTPN/METTL5/CPEB4/LIMD1/DDX1/GZMB/TRNAU1AP/GUF1/SEPSECS/CLP1/DHFR/ROCK2/METTL18/LARP4B/TSFM/PARN/INPP5E/BTG2/IKBKE…
HP_MACROVESICULAR_HEPATIC_STEATOSIS	HP_MACROVESICULAR_HEPATIC_STEATOSIS	HP_MACROVESICULAR_HEPATIC_STEATOSIS	7	0.627462	1.19004	0.324185	1	1	2934	tags=86%, list=31%, signal=60%	VPS33A/CPT2/MPV17/TRMU/NDUFAF1/MTX2
HP_TRIPHALANGEAL_THUMB	HP_TRIPHALANGEAL_THUMB	HP_TRIPHALANGEAL_THUMB	35	0.473681	1.18997	0.208185	1	1	1052	tags=26%, list=11%, signal=23%	ADA2/SLX4/BRCA2/FANCL/FANCA/ERCC4/FANCF/FANCI/FANCM
GOMF_PROTEIN_PHOSPHATASE_2A_BINDING	GOMF_PROTEIN_PHOSPHATASE_2A_BINDING	GOMF_PROTEIN_PHOSPHATASE_2A_BINDING	20	0.524923	1.18976	0.246127	1	1	1630	tags=25%, list=17%, signal=21%	PTPA/PPME1/BOD1L1/STAT1/GNA12
HP_ACRAL_BLISTERING	HP_ACRAL_BLISTERING	HP_ACRAL_BLISTERING	2	0.782591	1.1897	0.238182	1	1	2090	tags=100%, list=22%, signal=78%	SMARCAD1/PLEC
HP_APLASIA_CUTIS_CONGENITA_ON_TRUNK_OR_LIMBS	HP_APLASIA_CUTIS_CONGENITA_ON_TRUNK_OR_LIMBS	HP_APLASIA_CUTIS_CONGENITA_ON_TRUNK_OR_LIMBS	2	0.782591	1.1897	0.238182	1	1	2090	tags=100%, list=22%, signal=78%	ARHGAP31/PLEC
HP_CONGENITAL_LOCALIZED_ABSENCE_OF_SKIN	HP_CONGENITAL_LOCALIZED_ABSENCE_OF_SKIN	HP_CONGENITAL_LOCALIZED_ABSENCE_OF_SKIN	2	0.782591	1.1897	0.238182	1	1	2090	tags=100%, list=22%, signal=78%	BMS1/PLEC
HP_ONYCHOGRYPOSIS_OF_TOENAILS	HP_ONYCHOGRYPOSIS_OF_TOENAILS	HP_ONYCHOGRYPOSIS_OF_TOENAILS	2	0.782591	1.1897	0.238182	1	1	2090	tags=100%, list=22%, signal=78%	KLHL24/PLEC
GOBP_NEGATIVE_REGULATION_OF_MONONUCLEAR_CELL_MIGRATION	GOBP_NEGATIVE_REGULATION_OF_MONONUCLEAR_CELL_MIGRATION	GOBP_NEGATIVE_REGULATION_OF_MONONUCLEAR_CELL_MIGRATION	12	0.578063	1.18957	0.273038	1	1	1817	tags=58%, list=19%, signal=47%	RIPOR2/KLRK1/AKT1/GCSAM/CD200R1/CD200/MIA3
HP_LEBER_OPTIC_ATROPHY	HP_LEBER_OPTIC_ATROPHY	HP_LEBER_OPTIC_ATROPHY	8	0.619113	1.18949	0.303448	1	1	2468	tags=75%, list=26%, signal=56%	MT-ND6/MT-ATP6/MT-ND4L/MT-CYB/MT-CO3/MT-ND1
GOCC_PROXIMAL_DENDRITE	GOCC_PROXIMAL_DENDRITE	GOCC_PROXIMAL_DENDRITE	3	0.719305	1.18923	0.275261	1	1	1980	tags=67%, list=21%, signal=53%	GIGYF2/GSK3A
HP_ABNORMAL_C_REACTIVE_PROTEIN_LEVEL	HP_ABNORMAL_C_REACTIVE_PROTEIN_LEVEL	HP_ABNORMAL_C_REACTIVE_PROTEIN_LEVEL	24	0.507448	1.18914	0.237676	1	1	2261	tags=38%, list=24%, signal=29%	ADA2/LACC1/CD244/TBK1/CTLA4/HLA-DRB1/NLRP3/PTPN22/COPA
GOMF_TRNA_GUANINE_METHYLTRANSFERASE_ACTIVITY	GOMF_TRNA_GUANINE_METHYLTRANSFERASE_ACTIVITY	GOMF_TRNA_GUANINE_METHYLTRANSFERASE_ACTIVITY	12	0.577814	1.18906	0.273038	1	1	2763	tags=58%, list=29%, signal=42%	TRMT5/THUMPD2/TRMT11/TRMT10B/TRMT1L/THUMPD3/TRMT10A
HP_EXAGGERATED_CUPID_S_BOW	HP_EXAGGERATED_CUPID_S_BOW	HP_EXAGGERATED_CUPID_S_BOW	11	0.586568	1.18888	0.284992	1	1	1617	tags=36%, list=17%, signal=30%	SMARCA2/ZMIZ1/EXOC2/TBCK
GOBP_POSITIVE_REGULATION_OF_RESPONSE_TO_OXIDATIVE_STRESS	GOBP_POSITIVE_REGULATION_OF_RESPONSE_TO_OXIDATIVE_STRESS	GOBP_POSITIVE_REGULATION_OF_RESPONSE_TO_OXIDATIVE_STRESS	5	0.669106	1.18878	0.33391	1	1	472	tags=20%, list=5%, signal=19%	SELENON
HP_ENAMEL_HYPOMINERALIZATION	HP_ENAMEL_HYPOMINERALIZATION	HP_ENAMEL_HYPOMINERALIZATION	1	0.879958	1.1885	0.209776	1	1	1154	tags=100%, list=12%, signal=88%	GPR68
HP_SPINA_BIFIDA	HP_SPINA_BIFIDA	HP_SPINA_BIFIDA	82	0.403309	1.18839	0.189406	1	1	1052	tags=18%, list=11%, signal=16%	BUD23/UFD1/CCNQ/ARID1B/SLX4/LIG4/BRCA2/FANCL/FANCA/ERCC4/KANSL1/FANCF/FANCI/SUFU/FANCM
HP_TRACHEOESOPHAGEAL_FISTULA	HP_TRACHEOESOPHAGEAL_FISTULA	HP_TRACHEOESOPHAGEAL_FISTULA	48	0.443842	1.18814	0.217014	1	1	1052	tags=21%, list=11%, signal=19%	BUD23/CYBC1/SLX4/BRCA2/FANCL/FANCA/ERCC4/FANCF/FANCI/FANCM
GOBP_POSITIVE_REGULATION_OF_PLASMA_MEMBRANE_BOUNDED_CELL_PROJECTION_ASSEMBLY	GOBP_POSITIVE_REGULATION_OF_PLASMA_MEMBRANE_BOUNDED_CELL_PROJECTION_ASSEMBLY	GOBP_POSITIVE_REGULATION_OF_PLASMA_MEMBRANE_BOUNDED_CELL_PROJECTION_ASSEMBLY	61	0.426917	1.1878	0.188153	1	1	977	tags=13%, list=10%, signal=12%	RIPOR2/WASHC1/ENTR1/CARMIL2/EPS8/ATP7A/CENPJ/APC
HP_HETEROCHROMIA_IRIDIS	HP_HETEROCHROMIA_IRIDIS	HP_HETEROCHROMIA_IRIDIS	8	0.618217	1.18777	0.305172	1	1	1041	tags=25%, list=11%, signal=22%	ELP1/AKT1
HP_AUTISTIC_BEHAVIOR	HP_AUTISTIC_BEHAVIOR	HP_AUTISTIC_BEHAVIOR	364	0.344357	1.1876	0.0691729	1	1	3772	tags=44%, list=39%, signal=28%	BUD23/UFD1/CCDC32/WASHC4/NDUFAF8/TOGARAM1/EFL1/BICRA/DEPDC5/ARID1B/MT-ND3/PTPN23/SYP/TMLHE/ALG11/RPGRIP1L/SMARCA2/KANSL1/NECAP1/MED12/ZMIZ1/ARHGEF6/ARV1/PHF21A/CHD8/TRRAP/DCPS/AKT1/ACSL4/ZBTB20/SYNJ1/TET3/VPS13C/TRIM8/CLTC/C12orf4/EXTL3/PPP2R5D/STAG2/DLG3/RLIM/MCTP2/LMAN2L/TTC5/HCFC1/SYNGAP1/ARID1A/ACTL6A/RREB1/CEP290/COG5/CUX1/TAF1/METTL5/TBCK/ACOX1/ADH5/ZNF292/NDUFS2/TRAPPC4/AHDC1/SPECC1L/CLP1/…
GOCC_AXOLEMMA	GOCC_AXOLEMMA	GOCC_AXOLEMMA	5	0.668301	1.18735	0.33391	1	1	516	tags=20%, list=5%, signal=19%	KCNC1
GOCC_TRANSCRIPTION_FACTOR_TFIIH_HOLO_COMPLEX	GOCC_TRANSCRIPTION_FACTOR_TFIIH_HOLO_COMPLEX	GOCC_TRANSCRIPTION_FACTOR_TFIIH_HOLO_COMPLEX	11	0.585741	1.1872	0.288364	1	1	3658	tags=82%, list=38%, signal=51%	GTF2H2C/GTF2H3/MNAT1/MMS19/CDK7/GTF2H2/ERCC2/CCNH/GTF2H5
GOBP_MEIOTIC_SPINDLE_ASSEMBLY	GOBP_MEIOTIC_SPINDLE_ASSEMBLY	GOBP_MEIOTIC_SPINDLE_ASSEMBLY	4	0.689465	1.18711	0.310997	1	1	364	tags=25%, list=4%, signal=24%	WASHC5
GOBP_GLUCOSAMINE_CONTAINING_COMPOUND_METABOLIC_PROCESS	GOBP_GLUCOSAMINE_CONTAINING_COMPOUND_METABOLIC_PROCESS	GOBP_GLUCOSAMINE_CONTAINING_COMPOUND_METABOLIC_PROCESS	11	0.585688	1.1871	0.288364	1	1	737	tags=18%, list=8%, signal=17%	OGA/GNE
GOBP_NEGATIVE_REGULATION_OF_INTRACELLULAR_STEROID_HORMONE_RECEPTOR_SIGNALING_PATHWAY	GOBP_NEGATIVE_REGULATION_OF_INTRACELLULAR_STEROID_HORMONE_RECEPTOR_SIGNALING_PATHWAY	GOBP_NEGATIVE_REGULATION_OF_INTRACELLULAR_STEROID_HORMONE_RECEPTOR_SIGNALING_PATHWAY	21	0.521751	1.18706	0.25	1	1	136	tags=5%, list=1%, signal=5%	CNOT9
GOMF_DNA_POLYMERASE_ACTIVITY	GOMF_DNA_POLYMERASE_ACTIVITY	GOMF_DNA_POLYMERASE_ACTIVITY	22	0.515318	1.18701	0.245704	1	1	2680	tags=45%, list=28%, signal=33%	TENT4B/POLD3/POLD1/POLI/TEP1/POLL/PRIMPOL/POLK/POLE/POLH
GOMF_RNA_POLYMERASE_ACTIVITY	GOMF_RNA_POLYMERASE_ACTIVITY	GOMF_RNA_POLYMERASE_ACTIVITY	33	0.47636	1.18678	0.217544	1	1	1136	tags=24%, list=12%, signal=21%	TENT2/PRIM1/POLR3B/POLR3K/TRNT1/POLR3A/CRCP/RPAP1
HP_ABNORMAL_PLACENTAL_MEMBRANE_MORPHOLOGY	HP_ABNORMAL_PLACENTAL_MEMBRANE_MORPHOLOGY	HP_ABNORMAL_PLACENTAL_MEMBRANE_MORPHOLOGY	2	0.780508	1.18653	0.243636	1	1	2110	tags=100%, list=22%, signal=78%	SMARCAD1/GLE1
HP_AMNIOTIC_CONSTRICTION_RING	HP_AMNIOTIC_CONSTRICTION_RING	HP_AMNIOTIC_CONSTRICTION_RING	2	0.780508	1.18653	0.243636	1	1	2110	tags=100%, list=22%, signal=78%	SMARCAD1/GLE1
HP_COMA	HP_COMA	HP_COMA	53	0.438106	1.18651	0.220104	1	1	1906	tags=25%, list=20%, signal=20%	SQOR/NAXE/SLC25A13/POLR3K/CDKN2C/GK/TBK1/CPT2/IL18BP/ACADM/BRAF/IVD/PPOX
GOBP_ICOSANOID_CATABOLIC_PROCESS	GOBP_ICOSANOID_CATABOLIC_PROCESS	GOBP_ICOSANOID_CATABOLIC_PROCESS	2	0.780477	1.18649	0.243636	1	1	923	tags=50%, list=10%, signal=45%	ABHD16A
HP_ANTI_THYROID_PEROXIDASE_ANTIBODY_POSITIVITY	HP_ANTI_THYROID_PEROXIDASE_ANTIBODY_POSITIVITY	HP_ANTI_THYROID_PEROXIDASE_ANTIBODY_POSITIVITY	5	0.667796	1.18645	0.33391	1	1	1957	tags=60%, list=20%, signal=48%	ITCH/RASGRP1/FOXP3
HP_PRIMARY_PERITONEAL_CARCINOMA	HP_PRIMARY_PERITONEAL_CARCINOMA	HP_PRIMARY_PERITONEAL_CARCINOMA	10	0.590724	1.18623	0.302013	1	1	2278	tags=70%, list=24%, signal=53%	MRE11/BRCA2/BARD1/RAD51D/NBN/PALB2/RAD51C
GOBP_SENSORY_PERCEPTION_OF_SMELL	GOBP_SENSORY_PERCEPTION_OF_SMELL	GOBP_SENSORY_PERCEPTION_OF_SMELL	9	0.603328	1.18604	0.294218	1	1	431	tags=22%, list=4%, signal=21%	OR11G2/OR2A25
GOBP_CELLULAR_RESPONSE_TO_TEMPERATURE_STIMULUS	GOBP_CELLULAR_RESPONSE_TO_TEMPERATURE_STIMULUS	GOBP_CELLULAR_RESPONSE_TO_TEMPERATURE_STIMULUS	1	0.878084	1.18596	0.217923	1	1	1172	tags=100%, list=12%, signal=88%	TRPM2
HP_INSIDIOUS_ONSET	HP_INSIDIOUS_ONSET	HP_INSIDIOUS_ONSET	9	0.603273	1.18593	0.294218	1	1	364	tags=11%, list=4%, signal=11%	WASHC5
GOBP_REGULATION_OF_SECONDARY_METABOLIC_PROCESS	GOBP_REGULATION_OF_SECONDARY_METABOLIC_PROCESS	GOBP_REGULATION_OF_SECONDARY_METABOLIC_PROCESS	5	0.667499	1.18592	0.33391	1	1	869	tags=40%, list=9%, signal=36%	ATP7A/ZEB2
HP_CHORIORETINAL_HYPOPIGMENTATION	HP_CHORIORETINAL_HYPOPIGMENTATION	HP_CHORIORETINAL_HYPOPIGMENTATION	3	0.717276	1.18587	0.280488	1	1	2718	tags=100%, list=28%, signal=72%	VPS33A/TSC2/TSC1
GOBP_TRNA_METABOLIC_PROCESS	GOBP_TRNA_METABOLIC_PROCESS	GOBP_TRNA_METABOLIC_PROCESS	132	0.378639	1.18572	0.158576	1	1	2835	tags=39%, list=30%, signal=28%	RTRAF/QTRT2/ELP1/ELP4/TRMT5/POLR3K/TRMT13/THUMPD2/TRNT1/ADAT2/TRMO/EXOSC9/AARS2/LARS2/DTWD1/PUS10/SLFN13/METTL6/NSUN6/ELP3/METTL2A/THADA/TRMT11/NAT10/DICER1/EXOSC7/DDX1/TRMT10B/ADAT1/SEPSECS/POP5/CLP1/PSTK/TRMT1L/THG1L/TRMU/TRUB1/EXOSC8/ZBTB8OS/THUMPD3/TYW5/PUS3/LSM6/TRMT2B/GTF3C3/GTF3C1/TYW3/TRMT10A/RPP25L/GATC/GATB
HP_TRUNCUS_ARTERIOSUS	HP_TRUNCUS_ARTERIOSUS	HP_TRUNCUS_ARTERIOSUS	13	0.569494	1.1856	0.298969	1	1	60	tags=8%, list=1%, signal=8%	UFD1
HP_PROFOUND_HEARING_IMPAIRMENT	HP_PROFOUND_HEARING_IMPAIRMENT	HP_PROFOUND_HEARING_IMPAIRMENT	3	0.716799	1.18509	0.280488	1	1	617	tags=33%, list=6%, signal=31%	EPS8
HP_SHORT_DIGIT	HP_SHORT_DIGIT	HP_SHORT_DIGIT	332	0.347628	1.18497	0.0755287	1	1	2242	tags=28%, list=23%, signal=22%	SPART/CCDC32/NEPRO/ADA2/VPS35L/NSD2/WASHC5/CPLANE1/BICRA/ARID1B/SLX4/PTPN23/SYP/CSNK2A1/LIG4/ATP7A/PIGN/BRCA2/FTO/FANCA/LZTR1/SMARCA2/PHF6/MED12/ZMIZ1/ARHGEF6/FANCF/APC/NOTCH1/WDR19/FANCI/DCPS/AKT1/SUFU/PLAG1/ACSL4/ZBTB20/TRIM8/EXTL3/NBAS/DLG3/KIAA0586/RLIM/MCTP2/HCFC1/ARID1A/CUL4B/WDR35/ARHGAP31/TRIP11/TTC21B/ACTL6A/DYNC2H1/PCNT/SRCAP/CBL/FAM111A/PRKACB/DCLRE1C/TAF1/BBS4/BRAF/MAF/FIG4/TRAPPC4/MY…
GOBP_MITOCHONDRIAL_OUTER_MEMBRANE_PERMEABILIZATION_INVOLVED_IN_PROGRAMMED_CELL_DEATH	GOBP_MITOCHONDRIAL_OUTER_MEMBRANE_PERMEABILIZATION_INVOLVED_IN_PROGRAMMED_CELL_DEATH	GOBP_MITOCHONDRIAL_OUTER_MEMBRANE_PERMEABILIZATION_INVOLVED_IN_PROGRAMMED_CELL_DEATH	29	0.487949	1.18475	0.226316	1	1	621	tags=10%, list=6%, signal=10%	ATP5IF1/RTL10/MPV17L
GOMF_NUCLEAR_IMPORT_SIGNAL_RECEPTOR_ACTIVITY	GOMF_NUCLEAR_IMPORT_SIGNAL_RECEPTOR_ACTIVITY	GOMF_NUCLEAR_IMPORT_SIGNAL_RECEPTOR_ACTIVITY	16	0.547483	1.18467	0.255652	1	1	1355	tags=25%, list=14%, signal=22%	HIKESHI/SNUPN/KPNA5/IPO11
GOBP_DICARBOXYLIC_ACID_METABOLIC_PROCESS	GOBP_DICARBOXYLIC_ACID_METABOLIC_PROCESS	GOBP_DICARBOXYLIC_ACID_METABOLIC_PROCESS	49	0.441469	1.18456	0.216028	1	1	376	tags=6%, list=4%, signal=6%	DGLUCY/KYAT3/DHFR2
HP_NEPHRONOPHTHISIS	HP_NEPHRONOPHTHISIS	HP_NEPHRONOPHTHISIS	26	0.501154	1.18444	0.219643	1	1	3147	tags=54%, list=33%, signal=36%	RPGRIP1L/WDR19/INVS/TRIP11/TTC21B/DYNC2H1/SDCCAG8/CEP290/IQCB1/IFT80/CEP83/NEK8/AHI1/NPHP3
GOMF_EXONUCLEASE_ACTIVITY	GOMF_EXONUCLEASE_ACTIVITY	GOMF_EXONUCLEASE_ACTIVITY	64	0.421792	1.18431	0.190395	1	1	2234	tags=31%, list=23%, signal=24%	TRIR/MRE11/POLD1/EXOSC9/XRN1/DCPS/DCP2/EXOSC5/PAN2/EXOSC7/DCLRE1C/DDX1/EXOSC1/CPSF3/PARN/ERI1/TDP1/APEX2/EXOSC8/EXO5
GOBP_TRNA_MODIFICATION	GOBP_TRNA_MODIFICATION	GOBP_TRNA_MODIFICATION	68	0.416583	1.18375	0.188455	1	1	2763	tags=43%, list=29%, signal=31%	QTRT2/ELP1/ELP4/TRMT5/TRMT13/THUMPD2/ADAT2/TRMO/AARS2/DTWD1/PUS10/METTL6/NSUN6/ELP3/METTL2A/THADA/TRMT11/NAT10/TRMT10B/TRMT1L/THG1L/TRMU/TRUB1/THUMPD3/TYW5/PUS3/TRMT2B/TYW3/TRMT10A
GOBP_REGULATION_OF_GLIAL_CELL_MIGRATION	GOBP_REGULATION_OF_GLIAL_CELL_MIGRATION	GOBP_REGULATION_OF_GLIAL_CELL_MIGRATION	6	0.646396	1.18351	0.346021	1	1	2213	tags=67%, list=23%, signal=51%	STAP1/CSF1/CCL3/CCR2
GOBP_NEGATIVE_REGULATION_OF_TELOMERE_MAINTENANCE_VIA_TELOMERASE	GOBP_NEGATIVE_REGULATION_OF_TELOMERE_MAINTENANCE_VIA_TELOMERASE	GOBP_NEGATIVE_REGULATION_OF_TELOMERE_MAINTENANCE_VIA_TELOMERASE	17	0.537811	1.18346	0.258176	1	1	1657	tags=41%, list=17%, signal=34%	STN1/TENT4B/TEN1/XRN1/DCP2/NAT10/CTC1
GOBP_POSITIVE_REGULATION_OF_ISOTYPE_SWITCHING_TO_IGA_ISOTYPES	GOBP_POSITIVE_REGULATION_OF_ISOTYPE_SWITCHING_TO_IGA_ISOTYPES	GOBP_POSITIVE_REGULATION_OF_ISOTYPE_SWITCHING_TO_IGA_ISOTYPES	4	0.687338	1.18345	0.310997	1	1	295	tags=25%, list=3%, signal=24%	NSD2
GOBP_ESTABLISHMENT_OR_MAINTENANCE_OF_BIPOLAR_CELL_POLARITY	GOBP_ESTABLISHMENT_OR_MAINTENANCE_OF_BIPOLAR_CELL_POLARITY	GOBP_ESTABLISHMENT_OR_MAINTENANCE_OF_BIPOLAR_CELL_POLARITY	27	0.498035	1.18345	0.222621	1	1	119	tags=7%, list=1%, signal=7%	ERBIN/PATJ
HP_CHROMOSOME_BREAKAGE	HP_CHROMOSOME_BREAKAGE	HP_CHROMOSOME_BREAKAGE	20	0.522087	1.18333	0.254733	1	1	1045	tags=40%, list=11%, signal=36%	BRCA2/FANCL/FANCA/ERCC4/FANCF/FANCI/AKT1/SUFU
GOMF_S_ADENOSYL_L_METHIONINE_BINDING	GOMF_S_ADENOSYL_L_METHIONINE_BINDING	GOMF_S_ADENOSYL_L_METHIONINE_BINDING	12	0.574937	1.18314	0.276451	1	1	1605	tags=42%, list=17%, signal=35%	BMT2/N6AMT1/METTL14/METTL3/METTL5
HP_HIP_DYSPLASIA	HP_HIP_DYSPLASIA	HP_HIP_DYSPLASIA	115	0.38462	1.18312	0.165	1	1	2877	tags=43%, list=30%, signal=31%	CCDC32/NSD2/SELENON/TRAPPC11/CENPE/PTPN23/TTN/ATP7A/CENPJ/SMARCA2/POLR3A/KANSL1/ZMIZ1/WDR19/EXOC6B/ZBTB20/TET3/CEP152/RLIM/ACTL6A/PCNT/SRCAP/ATR/TAF1/COG6/TRAPPC4/UBR7/MBD5/PIGL/RAD21/UMPS/GLE1/SLC26A2/HDAC8/ATN1/HUWE1/TRPS1/MED13/TRIP12/MAPK8IP3/GMNN/VIPAS39/SPEN/WDR26/PSMD12/MADD/SMC3/HTT/BPTF/MRPS25
GOBP_REGULATION_OF_LEUKOCYTE_PROLIFERATION	GOBP_REGULATION_OF_LEUKOCYTE_PROLIFERATION	GOBP_REGULATION_OF_LEUKOCYTE_PROLIFERATION	132	0.377678	1.18271	0.160194	1	1	2221	tags=30%, list=23%, signal=23%	SELENOK/VSIR/TMEM131L/VCAM1/CRTAM/FCRL3/HAVCR2/PTPN6/CSF2/BTN2A2/XCL1/IL15/CASP3/TIRAP/CSF1/BCL6/IKZF3/SLAMF1/CTLA4/TNFRSF13B/VAV3/ITCH/CD40LG/HLA-DRB1/GLMN/SASH3/ZBTB7B/JAK3/IL23R/FOXP3/CD81/TRAF6/NFATC2/PTPN22/CBLB/ATAD5/ST6GAL1/CCR2/RIPK3
HP_ABNORMALITY_OF_THE_CEREBROSPINAL_FLUID	HP_ABNORMALITY_OF_THE_CEREBROSPINAL_FLUID	HP_ABNORMALITY_OF_THE_CEREBROSPINAL_FLUID	310	0.348244	1.1825	0.0932722	1	1	3076	tags=38%, list=32%, signal=27%	UFD1/CFAP298/NDUFAF8/NAXE/TSPOAP1/COQ8A/NSD2/RXYLT1/TENT5A/WASHC5/CPLANE1/BICRA/RMND1/MT-ND3/SLX4/HYLS1/LIG4/MT-ND6/BRCA2/FANCL/FTO/FANCA/GPSM2/RPGRIP1L/ERCC4/VPS33A/MTM1/TRNT1/POLR3A/KANSL1/MED12/MT-ATP6/FANCF/ERCC6/NOTCH1/FANCI/AKT1/SUFU/FANCM/WDR81/ZBTB20/TET3/SLC17A5/TBK1/PPP2R5D/STAG2/CPT2/CENPF/KIAA0586/TAF2/ARHGAP31/HELLS/RREB1/CEP290/FAM111A/CDCA7/HLA-DRB1/MPV17/TBCK/COG6/BRAF/MAF/MT-CYB/…
GOMF_DNA_REPLICATION_ORIGIN_BINDING	GOMF_DNA_REPLICATION_ORIGIN_BINDING	GOMF_DNA_REPLICATION_ORIGIN_BINDING	10	0.588815	1.18239	0.307047	1	1	2649	tags=60%, list=28%, signal=43%	ORC5/ORC2/ORC3/DDX11/MCM5/KAT7
GOBP_REGULATION_OF_MRNA_METABOLIC_PROCESS	GOBP_REGULATION_OF_MRNA_METABOLIC_PROCESS	GOBP_REGULATION_OF_MRNA_METABOLIC_PROCESS	207	0.362793	1.18221	0.112721	1	1	1550	tags=16%, list=16%, signal=14%	TENT5C/TUT4/TUT7/TENT4B/VIRMA/TENT4A/TENT5A/RIDA/DND1/DCP1B/FTO/BARD1/EXOSC9/AHCYL1/TIRAP/DCPS/RNASEL/AKT1/METTL14/CCNT1/UPF1/SRPK1/NBAS/METTL3/RNF20/DDX17/TTC5/DCP2/EXOSC5/LEO1/PAN2/GIGYF2/EXOSC7
GOCC_INFLAMMASOME_COMPLEX	GOCC_INFLAMMASOME_COMPLEX	GOCC_INFLAMMASOME_COMPLEX	8	0.615313	1.18219	0.308621	1	1	2485	tags=62%, list=26%, signal=46%	AIM2/NAIP/CASP1/NLRP3/CARD8
HP_HIP_SUBLUXATION	HP_HIP_SUBLUXATION	HP_HIP_SUBLUXATION	14	0.556439	1.1821	0.285714	1	1	415	tags=14%, list=4%, signal=14%	NEPRO/BICRA
GOBP_POSITIVE_REGULATION_OF_MEMBRANE_DEPOLARIZATION	GOBP_POSITIVE_REGULATION_OF_MEMBRANE_DEPOLARIZATION	GOBP_POSITIVE_REGULATION_OF_MEMBRANE_DEPOLARIZATION	7	0.623273	1.18209	0.329331	1	1	1	tags=14%, list=0%, signal=14%	RACK1
GOMF_POTASSIUM_ION_TRANSMEMBRANE_TRANSPORTER_ACTIVITY	GOMF_POTASSIUM_ION_TRANSMEMBRANE_TRANSPORTER_ACTIVITY	GOMF_POTASSIUM_ION_TRANSMEMBRANE_TRANSPORTER_ACTIVITY	18	0.534413	1.18173	0.265976	1	1	516	tags=11%, list=5%, signal=11%	SLC9A3/KCNC1
HP_METAPHYSEAL_CHONDRODYSPLASIA	HP_METAPHYSEAL_CHONDRODYSPLASIA	HP_METAPHYSEAL_CHONDRODYSPLASIA	9	0.601052	1.18157	0.295918	1	1	2997	tags=56%, list=31%, signal=38%	EFL1/SRP54/HDAC6/CWC27/AIFM1
GOBP_CENTRIOLE_ASSEMBLY	GOBP_CENTRIOLE_ASSEMBLY	GOBP_CENTRIOLE_ASSEMBLY	32	0.475235	1.18096	0.233857	1	1	3056	tags=56%, list=32%, signal=38%	CENPJ/CEP44/C2CD3/CDK5RAP2/CEP192/CEP152/SPICE1/POC1B/MDM1/RTTN/VPS4B/ALMS1/NUP62/CCP110/CEP295/KAT2B/TRIM37/CEP63
HP_ABNORMAL_HAND_MORPHOLOGY	HP_ABNORMAL_HAND_MORPHOLOGY	HP_ABNORMAL_HAND_MORPHOLOGY	221	0.357741	1.18078	0.109375	1	1	3164	tags=43%, list=33%, signal=30%	SPART/NEPRO/ADA2/VPS35L/NSD2/BICRA/ARID1B/SLX4/SYP/PIGN/BRCA2/FANCA/SMARCA2/POLR3A/GTPBP2/PHF6/MED12/ZMIZ1/ARHGEF6/FANCF/APC/NOTCH1/WDR19/FANCI/SUFU/PLAG1/ACSL4/ZBTB20/TRIM8/DLG3/PRKDC/MCTP2/PEX6/HCFC1/ARID1A/WDR35/ARHGAP31/PCNT/SRCAP/AIP/FIG4/PEX1/PIGF/CDK5/SAMD9/PIGS/PALB2/KMT2A/CASK/PIK3C2A/PIGL/RAD21/COG4/SIN3A/PI4KA/GLE1/SLC26A2/HDAC8/KDM1A/ATN1/ALMS1/CRIPT/DPF2/PTCH2/NOTCH2/TRPS1/RAD51C/NF1…
GOBP_WNT_SIGNALING_PATHWAY_CALCIUM_MODULATING_PATHWAY	GOBP_WNT_SIGNALING_PATHWAY_CALCIUM_MODULATING_PATHWAY	GOBP_WNT_SIGNALING_PATHWAY_CALCIUM_MODULATING_PATHWAY	1	0.873712	1.18006	0.234216	1	1	1214	tags=100%, list=13%, signal=87%	NLK
GOBP_NEGATIVE_REGULATION_OF_DEFENSE_RESPONSE_TO_BACTERIUM	GOBP_NEGATIVE_REGULATION_OF_DEFENSE_RESPONSE_TO_BACTERIUM	GOBP_NEGATIVE_REGULATION_OF_DEFENSE_RESPONSE_TO_BACTERIUM	3	0.713439	1.17953	0.287456	1	1	631	tags=33%, list=7%, signal=31%	HAVCR2
HP_MULTIPLE_RENAL_CYSTS	HP_MULTIPLE_RENAL_CYSTS	HP_MULTIPLE_RENAL_CYSTS	32	0.474626	1.17945	0.235602	1	1	60	tags=6%, list=1%, signal=6%	BUD23/UFD1
GOBP_SIALIC_ACID_TRANSPORT	GOBP_SIALIC_ACID_TRANSPORT	GOBP_SIALIC_ACID_TRANSPORT	1	0.872983	1.17907	0.234216	1	1	1221	tags=100%, list=13%, signal=87%	SLC17A5
GOMF_CARBOHYDRATE_PROTON_SYMPORTER_ACTIVITY	GOMF_CARBOHYDRATE_PROTON_SYMPORTER_ACTIVITY	GOMF_CARBOHYDRATE_PROTON_SYMPORTER_ACTIVITY	1	0.872983	1.17907	0.234216	1	1	1221	tags=100%, list=13%, signal=87%	SLC17A5
GOMF_SIALIC_ACID_TRANSMEMBRANE_TRANSPORTER_ACTIVITY	GOMF_SIALIC_ACID_TRANSMEMBRANE_TRANSPORTER_ACTIVITY	GOMF_SIALIC_ACID_TRANSMEMBRANE_TRANSPORTER_ACTIVITY	1	0.872983	1.17907	0.234216	1	1	1221	tags=100%, list=13%, signal=87%	SLC17A5
HP_APLASIA_HYPOPLASIA_OF_FINGERS	HP_APLASIA_HYPOPLASIA_OF_FINGERS	HP_APLASIA_HYPOPLASIA_OF_FINGERS	186	0.36248	1.179	0.147335	1	1	2278	tags=32%, list=24%, signal=25%	NEPRO/ADA2/VPS35L/NSD2/BICRA/ARID1B/SLX4/SYP/LIG4/PIGN/BRCA2/FANCL/FANCA/ERCC4/SMARCA2/PHF6/MED12/ZMIZ1/ARHGEF6/FANCF/APC/NOTCH1/WDR19/FANCI/SUFU/FANCM/PLAG1/ACSL4/ZBTB20/TRIM8/DLG3/MCTP2/HCFC1/ARID1A/WDR35/ARHGAP31/PCNT/SRCAP/FIG4/PIGF/PIGS/PALB2/KMT2A/CASK/PIK3C2A/PIGL/RAD21/COG4/SIN3A/SLC26A2/HDAC8/KDM1A/ALMS1/CRIPT/DPF2/PTCH2/NOTCH2/TRPS1/RAD51C
HP_LUPUS_NEPHRITIS	HP_LUPUS_NEPHRITIS	HP_LUPUS_NEPHRITIS	3	0.713006	1.17882	0.287456	1	1	2759	tags=100%, list=29%, signal=71%	CTLA4/PTPN22/DNASE1
GOCC_CILIARY_MEMBRANE	GOCC_CILIARY_MEMBRANE	GOCC_CILIARY_MEMBRANE	20	0.520036	1.17869	0.261618	1	1	1883	tags=40%, list=20%, signal=32%	MOSMO/BBS7/ADCY3/NAPEPLD/BBS4/BBS9/BBIP1/CASK
HP_EPICANTHUS_INVERSUS	HP_EPICANTHUS_INVERSUS	HP_EPICANTHUS_INVERSUS	5	0.66331	1.17848	0.342561	1	1	2216	tags=60%, list=23%, signal=46%	PEX6/PPP1R12A/HUWE1
GOBP_B_CELL_CHEMOTAXIS	GOBP_B_CELL_CHEMOTAXIS	GOBP_B_CELL_CHEMOTAXIS	3	0.712798	1.17847	0.287456	1	1	2761	tags=100%, list=29%, signal=71%	XCL1/PTK2B/PIK3CD
HP_CONGENITAL_MALFORMATION_OF_THE_LEFT_HEART	HP_CONGENITAL_MALFORMATION_OF_THE_LEFT_HEART	HP_CONGENITAL_MALFORMATION_OF_THE_LEFT_HEART	17	0.535362	1.17807	0.263339	1	1	1419	tags=35%, list=15%, signal=30%	WASHC5/POLR3A/NOTCH1/STAG2/MCTP2/ARHGAP31
HP_RIEGER_ANOMALY	HP_RIEGER_ANOMALY	HP_RIEGER_ANOMALY	6	0.643348	1.17793	0.351211	1	1	295	tags=17%, list=3%, signal=16%	NSD2
HP_ORAL_CLEFT	HP_ORAL_CLEFT	HP_ORAL_CLEFT	306	0.346846	1.17792	0.0913242	1	1	2324	tags=27%, list=24%, signal=21%	UFD1/CCDC32/ADA2/ESS2/NSD2/SELENOI/RXYLT1/WASHC5/CPLANE1/BICRA/TBCE/ARID1B/SLX4/HYLS1/TTN/LIG4/PIGN/BRCA2/MYLPF/FANCL/FTO/FANCA/RPGRIP1L/ERCC4/SMARCA2/POLR3A/KANSL1/ZEB2/PHF6/MED12/CCDC141/LARS2/TRRAP/FANCF/FANCI/EXOC6B/SUFU/FANCM/PLAG1/C2CD3/TRIM8/PPP2R5D/STAG2/DLG3/ARCN1/CENPF/KIAA0586/MCTP2/ORC6/WDR35/ARHGAP31/DGCR8/DYNC2H1/RREB1/CEP290/ATR/ACBD5/TTC37/BRAF/MAF/MT-CYB/MTHFR/SPECC1L/NBN/PALB2/C…
GOBP_REGULATION_OF_MRNA_3_END_PROCESSING	GOBP_REGULATION_OF_MRNA_3_END_PROCESSING	GOBP_REGULATION_OF_MRNA_3_END_PROCESSING	23	0.507035	1.17788	0.24	1	1	1428	tags=26%, list=15%, signal=22%	VIRMA/BARD1/AHCYL1/CCNT1/RNF20/LEO1
GOMF_ENDONUCLEASE_ACTIVITY_ACTIVE_WITH_EITHER_RIBO_OR_DEOXYRIBONUCLEIC_ACIDS_AND_PRODUCING_3_PHOSPHOMONOESTERS	GOMF_ENDONUCLEASE_ACTIVITY_ACTIVE_WITH_EITHER_RIBO_OR_DEOXYRIBONUCLEIC_ACIDS_AND_PRODUCING_3_PHOSPHOMONOESTERS	GOMF_ENDONUCLEASE_ACTIVITY_ACTIVE_WITH_EITHER_RIBO_OR_DEOXYRIBONUCLEIC_ACIDS_AND_PRODUCING_3_PHOSPHOMONOESTERS	8	0.613053	1.17785	0.310345	1	1	714	tags=25%, list=7%, signal=23%	RIDA/TEFM
HP_RECURRENT_ACUTE_RESPIRATORY_TRACT_INFECTION	HP_RECURRENT_ACUTE_RESPIRATORY_TRACT_INFECTION	HP_RECURRENT_ACUTE_RESPIRATORY_TRACT_INFECTION	5	0.662858	1.17768	0.344291	1	1	2090	tags=60%, list=22%, signal=47%	PLCG2/SDCCAG8/PLEC
HP_EXOSTOSES	HP_EXOSTOSES	HP_EXOSTOSES	9	0.599041	1.17761	0.297619	1	1	2242	tags=67%, list=23%, signal=51%	ATP7A/PHF21A/AKT1/IDH1/RAD21/TRPS1
HP_PREAXIAL_POLYDACTYLY	HP_PREAXIAL_POLYDACTYLY	HP_PREAXIAL_POLYDACTYLY	41	0.453455	1.17728	0.231579	1	1	1483	tags=27%, list=15%, signal=23%	NSD2/CPLANE1/HYLS1/RPGRIP1L/C2CD3/EXTL3/CENPF/KIAA0586/WDR35/DYNC2H1/CEP290
GOBP_NEGATIVE_REGULATION_OF_MACROPHAGE_CHEMOTAXIS	GOBP_NEGATIVE_REGULATION_OF_MACROPHAGE_CHEMOTAXIS	GOBP_NEGATIVE_REGULATION_OF_MACROPHAGE_CHEMOTAXIS	3	0.711783	1.17679	0.287456	1	1	681	tags=33%, list=7%, signal=31%	STAP1
GOMF_CYTOSKELETON_NUCLEAR_MEMBRANE_ANCHOR_ACTIVITY	GOMF_CYTOSKELETON_NUCLEAR_MEMBRANE_ANCHOR_ACTIVITY	GOMF_CYTOSKELETON_NUCLEAR_MEMBRANE_ANCHOR_ACTIVITY	3	0.711719	1.17669	0.287456	1	1	1370	tags=67%, list=14%, signal=57%	SYNE1/SYNE3
HP_ABNORMAL_VISUAL_FIELD_TEST	HP_ABNORMAL_VISUAL_FIELD_TEST	HP_ABNORMAL_VISUAL_FIELD_TEST	10	0.58596	1.17666	0.313758	1	1	1691	tags=40%, list=18%, signal=33%	MT-ATP6/AKT1/SUFU/BRAF
HP_ESOPHAGITIS	HP_ESOPHAGITIS	HP_ESOPHAGITIS	15	0.550204	1.17664	0.286957	1	1	725	tags=20%, list=8%, signal=19%	CARMIL2/TRAPPC11/ATP7A
HP_RECEPTIVE_LANGUAGE_DELAY	HP_RECEPTIVE_LANGUAGE_DELAY	HP_RECEPTIVE_LANGUAGE_DELAY	37	0.460336	1.17643	0.231729	1	1	3772	tags=59%, list=39%, signal=36%	CCDC32/PTPN23/ZMIZ1/RLIM/ACTL6A/TRAPPC4/SPATA5/UBR7/ALMS1/HUWE1/MED13/TRIP12/MAPK8IP3/PSMD12/MADD/HTT/BPTF/PAK1/EHMT1/JARID2/KMT2C/TCF20
GOBP_MRNA_3_END_PROCESSING	GOBP_MRNA_3_END_PROCESSING	GOBP_MRNA_3_END_PROCESSING	50	0.438492	1.17622	0.223592	1	1	1974	tags=26%, list=21%, signal=21%	TENT4B/TENT2/VIRMA/BARD1/AHCYL1/CCNT1/RNF20/LEO1/CPSF2/PAPOLG/CLP1/CPSF3/RPRD2
GOMF_DNA_POLYMERASE_BINDING	GOMF_DNA_POLYMERASE_BINDING	GOMF_DNA_POLYMERASE_BINDING	15	0.549889	1.17597	0.286957	1	1	43	tags=7%, list=0%, signal=7%	PAXX
GOMF_ALDEHYDE_DEHYDROGENASE_NAD_P_PLUS_ACTIVITY	GOMF_ALDEHYDE_DEHYDROGENASE_NAD_P_PLUS_ACTIVITY	GOMF_ALDEHYDE_DEHYDROGENASE_NAD_P_PLUS_ACTIVITY	4	0.68292	1.17584	0.314433	1	1	1891	tags=75%, list=20%, signal=60%	ALDH7A1/ADH5/ALDH3A2
GOBP_PROTEIN_METHYLATION	GOBP_PROTEIN_METHYLATION	GOBP_PROTEIN_METHYLATION	139	0.373476	1.17564	0.174056	1	1	3776	tags=48%, list=39%, signal=30%	NSD3/CSKMT/EEF1AKMT2/NSD2/EEF1AKMT1/KANSL1/N6AMT1/WDR5B/TET3/OGT/KANSL3/RNF20/HCFC1/ARMT1/PAXIP1/FAM98B/PRMT9/MTHFR/KDM3A/NFYB/SETMAR/METTL18/KMT2A/PRDM2/BTG2/SUPT6H/KDM1A/CTCF/RIF1/PRMT2/METTL22/EZH1/NSD1/PCMTD2/SETD4/SETDB2/MCRS1/MLLT6/KDM4A/PWP1/SNRPD3/RRP8/EED/IWS1/CAMKMT/SUZ12/NDUFAF7/WDR82/FAM98A/SETD7/SNW1/EHMT1/NTMT1/SUV39H1/TET2/KMT2D/PRMT3/PRMT7/SMAD4/JARID2/MECP2/SMYD5/SETDB1/KMT2C/EEF…
HP_ABNORMAL_CIRCULATING_T4_LEVEL	HP_ABNORMAL_CIRCULATING_T4_LEVEL	HP_ABNORMAL_CIRCULATING_T4_LEVEL	2	0.773219	1.17545	0.26	1	1	2180	tags=100%, list=23%, signal=77%	TSHR/ALMS1
HP_EPIRETINAL_MEMBRANE	HP_EPIRETINAL_MEMBRANE	HP_EPIRETINAL_MEMBRANE	5	0.661579	1.17541	0.346021	1	1	977	tags=40%, list=10%, signal=36%	TRNT1/APC
HP_RENAL_TUBULAR_EPITHELIAL_NECROSIS	HP_RENAL_TUBULAR_EPITHELIAL_NECROSIS	HP_RENAL_TUBULAR_EPITHELIAL_NECROSIS	1	0.870172	1.17528	0.242363	1	1	1248	tags=100%, list=13%, signal=87%	CPT2
GOMF_OXIDOREDUCTASE_ACTIVITY_ACTING_ON_THE_CH_NH2_GROUP_OF_DONORS	GOMF_OXIDOREDUCTASE_ACTIVITY_ACTING_ON_THE_CH_NH2_GROUP_OF_DONORS	GOMF_OXIDOREDUCTASE_ACTIVITY_ACTING_ON_THE_CH_NH2_GROUP_OF_DONORS	4	0.682579	1.17526	0.314433	1	1	549	tags=25%, list=6%, signal=24%	VCAM1
HP_DISPLACEMENT_OF_THE_URETHRAL_MEATUS	HP_DISPLACEMENT_OF_THE_URETHRAL_MEATUS	HP_DISPLACEMENT_OF_THE_URETHRAL_MEATUS	213	0.359068	1.17509	0.113924	1	1	2278	tags=31%, list=24%, signal=25%	UFD1/ADA2/NSD2/WASHC5/BICRA/ARID1B/SLX4/HYLS1/LIG4/PEX11B/PIGN/BRCA2/FANCL/FANCA/ERCC4/SMARCA2/MTM1/POLR3A/KANSL1/ZEB2/MED12/ZMIZ1/FANCF/FANCI/FANCM/PLAG1/C2CD3/OGT/ARCN1/KIAA0586/RLIM/MCTP2/PEX6/SYNGAP1/ARID1A/ORC6/CUL4B/WDR35/PCNT/RREB1/SRCAP/CDCA7/ATR/RTTN/PPP1R12A/TTC37/CTC1/BRAF/FIG4/PEX1/SPECC1L/ERMARD/SAMD9/PALB2/HCCS/PARN/RAD21/PEX2/PEX26/SIN3A/HDAC8/KDM1A/HUWE1/DPF2/NOTCH2/TMEM63A/RAD51C
GOBP_POSITIVE_REGULATION_OF_MICROTUBULE_NUCLEATION	GOBP_POSITIVE_REGULATION_OF_MICROTUBULE_NUCLEATION	GOBP_POSITIVE_REGULATION_OF_MICROTUBULE_NUCLEATION	7	0.619544	1.17502	0.339623	1	1	3659	tags=100%, list=38%, signal=62%	CKAP5/HSPA1B/HSPA1A/GIT1/PAK1/DCTN1/MECP2
HP_BRACHYDACTYLY	HP_BRACHYDACTYLY	HP_BRACHYDACTYLY	191	0.361068	1.17497	0.147567	1	1	2242	tags=29%, list=23%, signal=23%	SPART/CCDC32/NEPRO/WASHC5/CPLANE1/CSNK2A1/LIG4/ATP7A/PIGN/FTO/LZTR1/SMARCA2/MED12/ZMIZ1/NOTCH1/WDR19/DCPS/AKT1/SUFU/EXTL3/NBAS/KIAA0586/RLIM/ARID1A/CUL4B/WDR35/ARHGAP31/TRIP11/TTC21B/DYNC2H1/PCNT/SRCAP/CBL/FAM111A/PRKACB/BBS4/BRAF/MAF/MYSM1/SPECC1L/BBS9/BBIP1/PIGS/NLRP3/IFT80/RAD21/SIN3A/MRPS16/SLC26A2/KDM1A/CRIPT/HUWE1/DPF2/PTCH2/NOTCH2/TRPS1
GOMF_SUMO_POLYMER_BINDING	GOMF_SUMO_POLYMER_BINDING	GOMF_SUMO_POLYMER_BINDING	5	0.661267	1.17485	0.346021	1	1	489	tags=20%, list=5%, signal=19%	GCNA
HP_THICKENED_EARS	HP_THICKENED_EARS	HP_THICKENED_EARS	3	0.710595	1.17483	0.287456	1	1	2180	tags=67%, list=23%, signal=52%	TAF1/ALMS1
GOBP_EMBRYONIC_FORELIMB_MORPHOGENESIS	GOBP_EMBRYONIC_FORELIMB_MORPHOGENESIS	GOBP_EMBRYONIC_FORELIMB_MORPHOGENESIS	8	0.611366	1.1746	0.312069	1	1	810	tags=25%, list=8%, signal=23%	LNPK/RPGRIP1L
GOBP_NEGATIVE_REGULATION_OF_REGULATORY_T_CELL_DIFFERENTIATION	GOBP_NEGATIVE_REGULATION_OF_REGULATORY_T_CELL_DIFFERENTIATION	GOBP_NEGATIVE_REGULATION_OF_REGULATORY_T_CELL_DIFFERENTIATION	1	0.869651	1.17457	0.246436	1	1	1253	tags=100%, list=13%, signal=87%	CTLA4
HP_HYPOPLASTIC_PUBIC_RAMI	HP_HYPOPLASTIC_PUBIC_RAMI	HP_HYPOPLASTIC_PUBIC_RAMI	6	0.641154	1.17392	0.352941	1	1	295	tags=17%, list=3%, signal=16%	NSD2
GOBP_MESENCHYMAL_CELL_DIFFERENTIATION_INVOLVED_IN_KIDNEY_DEVELOPMENT	GOBP_MESENCHYMAL_CELL_DIFFERENTIATION_INVOLVED_IN_KIDNEY_DEVELOPMENT	GOBP_MESENCHYMAL_CELL_DIFFERENTIATION_INVOLVED_IN_KIDNEY_DEVELOPMENT	1	0.869131	1.17387	0.246436	1	1	1258	tags=100%, list=13%, signal=87%	STAT1
GOBP_METANEPHRIC_MESENCHYMAL_CELL_DIFFERENTIATION	GOBP_METANEPHRIC_MESENCHYMAL_CELL_DIFFERENTIATION	GOBP_METANEPHRIC_MESENCHYMAL_CELL_DIFFERENTIATION	1	0.869131	1.17387	0.246436	1	1	1258	tags=100%, list=13%, signal=87%	STAT1
GOBP_METANEPHRIC_NEPHRON_TUBULE_EPITHELIAL_CELL_DIFFERENTIATION	GOBP_METANEPHRIC_NEPHRON_TUBULE_EPITHELIAL_CELL_DIFFERENTIATION	GOBP_METANEPHRIC_NEPHRON_TUBULE_EPITHELIAL_CELL_DIFFERENTIATION	1	0.869131	1.17387	0.246436	1	1	1258	tags=100%, list=13%, signal=87%	STAT1
GOBP_NEGATIVE_REGULATION_OF_KIDNEY_DEVELOPMENT	GOBP_NEGATIVE_REGULATION_OF_KIDNEY_DEVELOPMENT	GOBP_NEGATIVE_REGULATION_OF_KIDNEY_DEVELOPMENT	1	0.869131	1.17387	0.246436	1	1	1258	tags=100%, list=13%, signal=87%	STAT1
GOCC_PWP2P_CONTAINING_SUBCOMPLEX_OF_90S_PRERIBOSOME	GOCC_PWP2P_CONTAINING_SUBCOMPLEX_OF_90S_PRERIBOSOME	GOCC_PWP2P_CONTAINING_SUBCOMPLEX_OF_90S_PRERIBOSOME	4	0.68174	1.17381	0.316151	1	1	2616	tags=75%, list=27%, signal=55%	WDR3/UTP6/WDR36
GOBP_POSITIVE_REGULATION_OF_MITOCHONDRIAL_DEPOLARIZATION	GOBP_POSITIVE_REGULATION_OF_MITOCHONDRIAL_DEPOLARIZATION	GOBP_POSITIVE_REGULATION_OF_MITOCHONDRIAL_DEPOLARIZATION	6	0.640844	1.17335	0.354671	1	1	1	tags=17%, list=0%, signal=17%	RACK1
GOMF_DIACYLGLYCEROL_KINASE_ACTIVITY	GOMF_DIACYLGLYCEROL_KINASE_ACTIVITY	GOMF_DIACYLGLYCEROL_KINASE_ACTIVITY	7	0.618634	1.17329	0.341338	1	1	2817	tags=71%, list=29%, signal=51%	DGKH/DGKA/DGKQ/DGKE/AGK
HP_HYPERMETHIONINEMIA	HP_HYPERMETHIONINEMIA	HP_HYPERMETHIONINEMIA	5	0.660365	1.17325	0.347751	1	1	1648	tags=40%, list=17%, signal=33%	SLC25A13/TTC37
GOBP_NEGATIVE_REGULATION_OF_T_CELL_DIFFERENTIATION_IN_THYMUS	GOBP_NEGATIVE_REGULATION_OF_T_CELL_DIFFERENTIATION_IN_THYMUS	GOBP_NEGATIVE_REGULATION_OF_T_CELL_DIFFERENTIATION_IN_THYMUS	4	0.681164	1.17282	0.316151	1	1	156	tags=25%, list=2%, signal=25%	TMEM131L
GOMF_CARBON_SULFUR_LYASE_ACTIVITY	GOMF_CARBON_SULFUR_LYASE_ACTIVITY	GOMF_CARBON_SULFUR_LYASE_ACTIVITY	10	0.584039	1.1728	0.32047	1	1	170	tags=10%, list=2%, signal=10%	KYAT3
GOBP_REGULATION_OF_VESICLE_SIZE	GOBP_REGULATION_OF_VESICLE_SIZE	GOBP_REGULATION_OF_VESICLE_SIZE	8	0.610354	1.17266	0.315517	1	1	364	tags=12%, list=4%, signal=12%	WASHC5
GOBP_ADENOSINE_TO_INOSINE_EDITING	GOBP_ADENOSINE_TO_INOSINE_EDITING	GOBP_ADENOSINE_TO_INOSINE_EDITING	5	0.65981	1.17226	0.349481	1	1	1293	tags=40%, list=13%, signal=35%	ADAT2/METTL3
HP_IMPAIRED_DISTAL_TACTILE_SENSATION	HP_IMPAIRED_DISTAL_TACTILE_SENSATION	HP_IMPAIRED_DISTAL_TACTILE_SENSATION	7	0.618085	1.17225	0.343053	1	1	3673	tags=100%, list=38%, signal=62%	SETX/SPTLC1/MPV17/ATXN1/ATL3/SPTLC2/KLHL9
GOBP_POSITIVE_REGULATION_OF_UNSATURATED_FATTY_ACID_BIOSYNTHETIC_PROCESS	GOBP_POSITIVE_REGULATION_OF_UNSATURATED_FATTY_ACID_BIOSYNTHETIC_PROCESS	GOBP_POSITIVE_REGULATION_OF_UNSATURATED_FATTY_ACID_BIOSYNTHETIC_PROCESS	2	0.771097	1.17223	0.263636	1	1	1235	tags=50%, list=13%, signal=44%	ABCD2
GOBP_REGULATION_OF_STORE_OPERATED_CALCIUM_CHANNEL_ACTIVITY	GOBP_REGULATION_OF_STORE_OPERATED_CALCIUM_CHANNEL_ACTIVITY	GOBP_REGULATION_OF_STORE_OPERATED_CALCIUM_CHANNEL_ACTIVITY	6	0.639894	1.17161	0.354671	1	1	553	tags=17%, list=6%, signal=16%	PLCG2
HP_APLASIA_HYPOPLASIA_OF_THE_SPLEEN	HP_APLASIA_HYPOPLASIA_OF_THE_SPLEEN	HP_APLASIA_HYPOPLASIA_OF_THE_SPLEEN	29	0.482501	1.17153	0.247368	1	1	1936	tags=31%, list=20%, signal=25%	CCDC32/CFAP298/RPGRIP1L/ZEB2/CEP290/FAM111A/SAMD9/RPGR/RSPH3
GOBP_NEGATIVE_REGULATION_OF_SMOOTHENED_SIGNALING_PATHWAY_INVOLVED_IN_DORSAL_VENTRAL_NEURAL_TUBE_PATTERNING	GOBP_NEGATIVE_REGULATION_OF_SMOOTHENED_SIGNALING_PATHWAY_INVOLVED_IN_DORSAL_VENTRAL_NEURAL_TUBE_PATTERNING	GOBP_NEGATIVE_REGULATION_OF_SMOOTHENED_SIGNALING_PATHWAY_INVOLVED_IN_DORSAL_VENTRAL_NEURAL_TUBE_PATTERNING	4	0.680319	1.17137	0.316151	1	1	1831	tags=75%, list=19%, signal=61%	SUFU/PRKACB/PRKACA
GOBP_REGULATION_OF_T_CELL_MIGRATION	GOBP_REGULATION_OF_T_CELL_MIGRATION	GOBP_REGULATION_OF_T_CELL_MIGRATION	30	0.477814	1.17129	0.237762	1	1	50	tags=7%, list=1%, signal=7%	SELENOK/RIPOR2
HP_2_3_FINGER_SYNDACTYLY	HP_2_3_FINGER_SYNDACTYLY	HP_2_3_FINGER_SYNDACTYLY	2	0.770408	1.17118	0.263636	1	1	2207	tags=100%, list=23%, signal=77%	FANCF/WDPCP
HP_LONG_CLAVICLES	HP_LONG_CLAVICLES	HP_LONG_CLAVICLES	6	0.639515	1.17092	0.354671	1	1	3178	tags=83%, list=33%, signal=56%	TBCE/KIAA0586/PCNT/LBR/CSPP1
GOMF_DEMETHYLASE_ACTIVITY	GOMF_DEMETHYLASE_ACTIVITY	GOMF_DEMETHYLASE_ACTIVITY	30	0.47762	1.17082	0.237762	1	1	791	tags=17%, list=8%, signal=15%	RIOX2/RIOX1/UTY/CYP51A1/FTO
GOBP_DETECTION_OF_STIMULUS	GOBP_DETECTION_OF_STIMULUS	GOBP_DETECTION_OF_STIMULUS	51	0.435682	1.17074	0.232925	1	1	1158	tags=20%, list=12%, signal=17%	WHRN/OR11G2/OR2A25/CRTAM/NOD1/RTP4/TTN/CLEC7A/CEP250/NAIP
HP_ESOPHAGEAL_ATRESIA	HP_ESOPHAGEAL_ATRESIA	HP_ESOPHAGEAL_ATRESIA	12	0.568847	1.1706	0.290102	1	1	2090	tags=50%, list=22%, signal=39%	FANCL/ERCC4/WDR35/DYNC2H1/IFT80/PLEC
GOBP_NEGATIVE_REGULATION_OF_INTERLEUKIN_6_PRODUCTION	GOBP_NEGATIVE_REGULATION_OF_INTERLEUKIN_6_PRODUCTION	GOBP_NEGATIVE_REGULATION_OF_INTERLEUKIN_6_PRODUCTION	25	0.495873	1.17037	0.243007	1	1	2979	tags=64%, list=31%, signal=44%	SELENOS/HAVCR2/PTPN6/CD84/SLAMF1/CD200R1/CD200/NLRC3/CSK/FOXP3/PTPN22/RABGEF1/TNF/SYT11/NCKAP1L/TNFAIP3
HP_CHRONIC_NEUTROPENIA	HP_CHRONIC_NEUTROPENIA	HP_CHRONIC_NEUTROPENIA	9	0.595354	1.17036	0.306122	1	1	315	tags=11%, list=3%, signal=11%	EFL1
GOBP_INTERFERON_GAMMA_PRODUCTION	GOBP_INTERFERON_GAMMA_PRODUCTION	GOBP_INTERFERON_GAMMA_PRODUCTION	63	0.418675	1.17012	0.207254	1	1	2221	tags=35%, list=23%, signal=27%	VSIR/CRTAM/HAVCR2/KLRK1/XCL1/CLEC7A/CD244/CD160/SLAMF1/TXK/BTN3A1/HLA-DRB1/SASH3/BTN3A2/RASGRP1/SLAMF6/IL23R/FOXP3/PTPN22/IL1R1/CCR2/RIPK3
HP_STIFF_SKIN	HP_STIFF_SKIN	HP_STIFF_SKIN	5	0.658585	1.17009	0.349481	1	1	171	tags=20%, list=2%, signal=20%	ADA2
HP_ACNE	HP_ACNE	HP_ACNE	28	0.487466	1.16998	0.247788	1	1	1923	tags=29%, list=20%, signal=23%	UFD1/KLRC4/HYOU1/RREB1/XIAP/AIP/PRKACA/IL23R
HP_LYMPHOPROLIFERATIVE_DISORDER	HP_LYMPHOPROLIFERATIVE_DISORDER	HP_LYMPHOPROLIFERATIVE_DISORDER	13	0.561952	1.1699	0.312715	1	1	171	tags=8%, list=2%, signal=8%	ADA2
HP_REDUCTION_OF_NEUTROPHIL_MOTILITY	HP_REDUCTION_OF_NEUTROPHIL_MOTILITY	HP_REDUCTION_OF_NEUTROPHIL_MOTILITY	7	0.616845	1.1699	0.344768	1	1	1106	tags=29%, list=12%, signal=25%	EFL1/LCP2
GOBP_LEUKOCYTE_MEDIATED_CYTOTOXICITY	GOBP_LEUKOCYTE_MEDIATED_CYTOTOXICITY	GOBP_LEUKOCYTE_MEDIATED_CYTOTOXICITY	73	0.408111	1.1698	0.210351	1	1	2221	tags=34%, list=23%, signal=27%	CRTAM/KLRC4/KLRC1/KLRC2/HAVCR2/PTPN6/STAP1/KLRK1/XCL1/KLRD1/STX7/CD160/NKG7/P2RX7/AP1G1/HLA-DRB1/GZMB/NCR3/RASGRP1/SLAMF6/LYST/IL23R/RAB27A/SLAMF7/RIPK3
GOBP_LIPID_EXPORT_FROM_CELL	GOBP_LIPID_EXPORT_FROM_CELL	GOBP_LIPID_EXPORT_FROM_CELL	11	0.577087	1.16966	0.303541	1	1	1442	tags=27%, list=15%, signal=23%	SELENOM/MAP2K6/P2RX7
GOCC_TIM22_MITOCHONDRIAL_IMPORT_INNER_MEMBRANE_INSERTION_COMPLEX	GOCC_TIM22_MITOCHONDRIAL_IMPORT_INNER_MEMBRANE_INSERTION_COMPLEX	GOCC_TIM22_MITOCHONDRIAL_IMPORT_INNER_MEMBRANE_INSERTION_COMPLEX	6	0.638797	1.1696	0.356401	1	1	303	tags=17%, list=3%, signal=16%	TIMM29
GOBP_NEGATIVE_REGULATION_OF_PROTEIN_POLYMERIZATION	GOBP_NEGATIVE_REGULATION_OF_PROTEIN_POLYMERIZATION	GOBP_NEGATIVE_REGULATION_OF_PROTEIN_POLYMERIZATION	38	0.456264	1.16949	0.242049	1	1	942	tags=13%, list=10%, signal=12%	WASHC2C/CARMIL2/CARMIL1/EPS8/TMOD2
HP_THROMBOEMBOLISM	HP_THROMBOEMBOLISM	HP_THROMBOEMBOLISM	12	0.568233	1.16934	0.290102	1	1	171	tags=8%, list=2%, signal=8%	ADA2
GOBP_PROTEIN_DESUMOYLATION	GOBP_PROTEIN_DESUMOYLATION	GOBP_PROTEIN_DESUMOYLATION	9	0.594802	1.16928	0.307823	1	1	1229	tags=33%, list=13%, signal=29%	SENP1/USPL1/SENP7
GOMF_SUMO_SPECIFIC_PROTEASE_ACTIVITY	GOMF_SUMO_SPECIFIC_PROTEASE_ACTIVITY	GOMF_SUMO_SPECIFIC_PROTEASE_ACTIVITY	9	0.594802	1.16928	0.307823	1	1	1229	tags=33%, list=13%, signal=29%	SENP1/USPL1/SENP7
HP_LIMITATION_OF_NECK_MOTION	HP_LIMITATION_OF_NECK_MOTION	HP_LIMITATION_OF_NECK_MOTION	12	0.568119	1.16911	0.291809	1	1	1538	tags=42%, list=16%, signal=35%	SELENON/TTN/MYLPF/TBK1/IRF3
GOCC_ATPASE_COMPLEX	GOCC_ATPASE_COMPLEX	GOCC_ATPASE_COMPLEX	72	0.40917	1.16899	0.211506	1	1	1485	tags=19%, list=15%, signal=17%	BICRAL/PTPA/BICRA/ARID1B/CSNK2A1/SMARCA2/TRRAP/ERCC6/INO80B/ACTR8/ARID1A/MTA3/ACTL6A/SRCAP
HP_SKIN_EROSION	HP_SKIN_EROSION	HP_SKIN_EROSION	8	0.608402	1.16891	0.315517	1	1	146	tags=12%, list=2%, signal=12%	NAXE
GOBP_CEREBELLAR_CORTEX_DEVELOPMENT	GOBP_CEREBELLAR_CORTEX_DEVELOPMENT	GOBP_CEREBELLAR_CORTEX_DEVELOPMENT	22	0.50745	1.16889	0.269759	1	1	3007	tags=59%, list=31%, signal=41%	WHRN/COQ8B/ATP7A/ARCN1/TTC21B/MTPN/CDK5/CLP1/LDB1/TTBK2/OGDH/HERC1/RERE
HP_ABSENT_SEPTUM_PELLUCIDUM	HP_ABSENT_SEPTUM_PELLUCIDUM	HP_ABSENT_SEPTUM_PELLUCIDUM	56	0.426078	1.16887	0.242685	1	1	3408	tags=46%, list=35%, signal=30%	WASHC4/NSD2/RXYLT1/HYLS1/FANCI/DCPS/C12orf4/STAG2/KIAA0586/LMAN2L/TTC5/PPP1R12A/DYNC1I2/HCCS/EDC3/ZC3H14/WDR11/RSRC1/UBE4A/MED23/PIGC/CSPP1/AIMP1/CRBN/UFSP2/EHMT1
GOBP_SEROTONIN_RECEPTOR_SIGNALING_PATHWAY	GOBP_SEROTONIN_RECEPTOR_SIGNALING_PATHWAY	GOBP_SEROTONIN_RECEPTOR_SIGNALING_PATHWAY	1	0.865383	1.16881	0.262729	1	1	1294	tags=100%, list=13%, signal=87%	HRH2
GOMF_SEROTONIN_RECEPTOR_ACTIVITY	GOMF_SEROTONIN_RECEPTOR_ACTIVITY	GOMF_SEROTONIN_RECEPTOR_ACTIVITY	1	0.865383	1.16881	0.262729	1	1	1294	tags=100%, list=13%, signal=87%	HRH2
GOBP_POSITIVE_REGULATION_OF_INTERLEUKIN_6_PRODUCTION	GOBP_POSITIVE_REGULATION_OF_INTERLEUKIN_6_PRODUCTION	GOBP_POSITIVE_REGULATION_OF_INTERLEUKIN_6_PRODUCTION	44	0.443732	1.16868	0.240351	1	1	2732	tags=45%, list=28%, signal=33%	SELENOK/PLCG2/NOD1/CLEC7A/TIRAP/ZBTB20/P2RX7/POU2F2/MAVS/IL16/DDX58/TRAF6/TMEM106A/IFIH1/IL17A/BCL10/ARHGEF2/TNF/SETD4/IFNG
HP_FOCAL_IMPAIRED_AWARENESS_SEIZURE	HP_FOCAL_IMPAIRED_AWARENESS_SEIZURE	HP_FOCAL_IMPAIRED_AWARENESS_SEIZURE	49	0.435531	1.16863	0.228223	1	1	3730	tags=57%, list=39%, signal=35%	VPS35L/STRADA/DEPDC5/CLTC/TBK1/ARHGEF9/SYNGAP1/CUX1/FIG4/DYNC1H1/MBD5/CRIPT/DOCK8/TSC2/NSD1/TSC1/TAOK1/DNM1L/CIC/CLN8/MTOR/NPRL2/POGZ/ZMYND11/HIVEP2/VPS11/KDM5B/CEP85L
GOMF_HISTONE_METHYLTRANSFERASE_ACTIVITY_H4_K20_SPECIFIC	GOMF_HISTONE_METHYLTRANSFERASE_ACTIVITY_H4_K20_SPECIFIC	GOMF_HISTONE_METHYLTRANSFERASE_ACTIVITY_H4_K20_SPECIFIC	7	0.616156	1.16859	0.348199	1	1	295	tags=14%, list=3%, signal=14%	NSD2
HP_ECTOPIC_KIDNEY	HP_ECTOPIC_KIDNEY	HP_ECTOPIC_KIDNEY	41	0.45009	1.16855	0.240351	1	1	977	tags=20%, list=10%, signal=18%	BUD23/CCNQ/ARID1B/SLX4/FANCA/ZEB2/FANCF/APC
GOCC_MITOTIC_SPINDLE	GOCC_MITOTIC_SPINDLE	GOCC_MITOTIC_SPINDLE	112	0.380735	1.16831	0.190476	1	1	3887	tags=53%, list=40%, signal=32%	RTRAF/TOGARAM1/SPOUT1/MAK/CENPE/GPSM2/RCC2/CDK5RAP2/CLTC/KIF18A/STAG2/GEM/MAP4/FAM161A/GIT1/PKP4/TBCK/MAD2L1/TUBG1/KIFC1/NUMA1/IQCB1/CDC16/KATNA1/HAUS1/CEP170/NUP62/HAUS8/CNTRL/CLASP1/ATAT1/CEP295/HAUS6/EPB41/CDC27/LIMK2/SMC3/SMC6/HAUS7/RMDN1/DIAPH1/NIN/CDC14A/NUDCD2/RACGAP1/MAPK1/IK/CCDC117/GOLGA2/RANGAP1/DCTN1/TAF1D/PHLPP2/SMC1A/TBL1XR1/KATNBL1/PTPN7/EML2/TNKS
HP_MITOCHONDRIAL_MYOPATHY	HP_MITOCHONDRIAL_MYOPATHY	HP_MITOCHONDRIAL_MYOPATHY	44	0.443549	1.16819	0.240351	1	1	2817	tags=36%, list=29%, signal=26%	NDUFAF8/FDX2/MT-ND3/MT-ND6/MT-ATP6/MT-CYB/NDUFS2/NDUFB3/NDUFS1/FOXRED1/MT-CO3/NDUFAF1/MT-ND1/NDUFAF2/MT-CO2/AGK
HP_JOINT_CONTRACTURE_OF_THE_5TH_FINGER	HP_JOINT_CONTRACTURE_OF_THE_5TH_FINGER	HP_JOINT_CONTRACTURE_OF_THE_5TH_FINGER	6	0.637882	1.16793	0.359862	1	1	2205	tags=67%, list=23%, signal=51%	PYROXD1/SLC29A3/PIGL/CTCF
HP_ABNORMALITY_OF_THE_URETHRA	HP_ABNORMALITY_OF_THE_URETHRA	HP_ABNORMALITY_OF_THE_URETHRA	246	0.352851	1.16753	0.113238	1	1	2278	tags=30%, list=24%, signal=24%	BUD23/UFD1/ADA2/NSD2/WASHC5/BICRA/ARID1B/SLX4/HYLS1/LIG4/PEX11B/PIGN/BRCA2/FANCL/FANCA/RPGRIP1L/ERCC4/SMARCA2/MTM1/POLR3A/KANSL1/ZEB2/MED12/ZMIZ1/FANCF/FANCI/LRIG2/FANCM/PLAG1/C2CD3/OGT/ARCN1/KIAA0586/RLIM/MCTP2/PEX6/SYNGAP1/ARID1A/ORC6/CUL4B/WDR35/DYNC2H1/PCNT/RREB1/CEP290/SRCAP/CDCA7/ATR/RTTN/FBLN5/PPP1R12A/TTC37/CTC1/BRAF/FIG4/PEX1/SPECC1L/ERMARD/SAMD9/PALB2/HCCS/IFT80/PARN/RAD21/PEX2/PEX26/PL…
GOMF_PEPTIDE_RECEPTOR_ACTIVITY	GOMF_PEPTIDE_RECEPTOR_ACTIVITY	GOMF_PEPTIDE_RECEPTOR_ACTIVITY	22	0.506809	1.16741	0.269759	1	1	1340	tags=27%, list=14%, signal=24%	TSHR/CYSLTR2/CRCP/CCR9/CCR4/CXCR6
HP_ABNORMALITY_OF_GLOBE_SIZE	HP_ABNORMALITY_OF_GLOBE_SIZE	HP_ABNORMALITY_OF_GLOBE_SIZE	148	0.367987	1.16736	0.192246	1	1	2296	tags=27%, list=24%, signal=21%	UFD1/TOGARAM1/VPS35L/RXYLT1/SLX4/HYLS1/PIGN/BRCA2/FANCL/FANCA/RPGRIP1L/ERCC4/SMARCA2/ZEB2/FANCF/ERCC6/NOTCH1/FANCI/AKT1/SUFU/FANCM/CENPF/SYNGAP1/ARHGAP31/RREB1/CEP290/FAM111A/ATR/RTTN/MT-CYB/FIG4/PALB2/CASK/HCCS/SIN3A/PTCH2/DPYD/RAD51C/HDAC6/NUP188
HP_INTERRUPTED_AORTIC_ARCH	HP_INTERRUPTED_AORTIC_ARCH	HP_INTERRUPTED_AORTIC_ARCH	11	0.575949	1.16736	0.3086	1	1	271	tags=9%, list=3%, signal=9%	ESS2
GOBP_TELENCEPHALON_GLIAL_CELL_MIGRATION	GOBP_TELENCEPHALON_GLIAL_CELL_MIGRATION	GOBP_TELENCEPHALON_GLIAL_CELL_MIGRATION	11	0.575913	1.16728	0.310287	1	1	1798	tags=45%, list=19%, signal=37%	ADGRG1/ZMIZ1/SRGAP2/CDK5R1/CDK5
HP_CALCIFICATION_OF_FALX_CEREBRI	HP_CALCIFICATION_OF_FALX_CEREBRI	HP_CALCIFICATION_OF_FALX_CEREBRI	2	0.767701	1.16706	0.270909	1	1	2233	tags=100%, list=23%, signal=77%	SUFU/PTCH2
HP_ORBITAL_CYST	HP_ORBITAL_CYST	HP_ORBITAL_CYST	2	0.767701	1.16706	0.270909	1	1	2233	tags=100%, list=23%, signal=77%	SUFU/PTCH2
HP_HYPOTELORISM	HP_HYPOTELORISM	HP_HYPOTELORISM	66	0.413238	1.167	0.222603	1	1	3211	tags=42%, list=33%, signal=28%	CCDC32/BICRA/ARID1B/LIG4/KANSL1/TRRAP/WDR19/SUFU/STAG2/ARCN1/RLIM/WDR35/RTTN/ACBD5/NUP133/HUWE1/NF1/ERCC2/NUP107/TRMT10A/MKS1/WDR73/RERE/FANCD2/NIN/EPG5/XRCC4/IFT122
GOBP_POSITIVE_REGULATION_OF_DEVELOPMENTAL_PIGMENTATION	GOBP_POSITIVE_REGULATION_OF_DEVELOPMENTAL_PIGMENTATION	GOBP_POSITIVE_REGULATION_OF_DEVELOPMENTAL_PIGMENTATION	4	0.677771	1.16698	0.323024	1	1	2675	tags=75%, list=28%, signal=54%	ZEB2/BLOC1S5/BLOC1S6
GOBP_POSITIVE_REGULATION_OF_CATION_CHANNEL_ACTIVITY	GOBP_POSITIVE_REGULATION_OF_CATION_CHANNEL_ACTIVITY	GOBP_POSITIVE_REGULATION_OF_CATION_CHANNEL_ACTIVITY	22	0.506619	1.16697	0.271478	1	1	795	tags=18%, list=8%, signal=17%	NIPSNAP2/KCNC1/PLCG2/GSTM2
GOBP_POSITIVE_REGULATION_OF_MYOBLAST_DIFFERENTIATION	GOBP_POSITIVE_REGULATION_OF_MYOBLAST_DIFFERENTIATION	GOBP_POSITIVE_REGULATION_OF_MYOBLAST_DIFFERENTIATION	11	0.575629	1.16671	0.311973	1	1	50	tags=9%, list=1%, signal=9%	RIPOR2
GOBP_UBIQUITIN_DEPENDENT_ERAD_PATHWAY	GOBP_UBIQUITIN_DEPENDENT_ERAD_PATHWAY	GOBP_UBIQUITIN_DEPENDENT_ERAD_PATHWAY	65	0.413985	1.16668	0.217839	1	1	779	tags=8%, list=8%, signal=7%	SELENOS/UFD1/ECPAS/UBXN8/TRIM13
GOBP_NEGATIVE_REGULATION_OF_CHEMOKINE_PRODUCTION	GOBP_NEGATIVE_REGULATION_OF_CHEMOKINE_PRODUCTION	GOBP_NEGATIVE_REGULATION_OF_CHEMOKINE_PRODUCTION	10	0.580619	1.16593	0.323826	1	1	81	tags=10%, list=1%, signal=10%	ERBIN
HP_FOCAL_ONSET_SEIZURE	HP_FOCAL_ONSET_SEIZURE	HP_FOCAL_ONSET_SEIZURE	159	0.365865	1.16589	0.167732	1	1	3506	tags=45%, list=36%, signal=29%	WASHC4/PLPBP/VPS35L/STRADA/ALDH7A1/DEPDC5/ADGRG1/KCTD7/PTPN23/MT-ND6/POLR3A/KANSL1/ZEB2/FAR1/DCPS/AKT1/SUFU/TRIM8/CLTC/C12orf4/EXTL3/TBK1/ARHGEF9/LMAN2L/TTC5/SYNGAP1/CUX1/TBCK/SMARCAL1/FIG4/COPB1/MTHFR/ERMARD/PIGS/CASK/DYNC1H1/MBD5/EDC3/PI4KA/ZC3H14/CRIPT/DPYD/DOCK8/NF1/MT-CO3/MT-ND1/SZT2/CDC40/TSC2/PUS3/RSRC1/NSD1/UBE4A/MT-CO2/TSC1/MED23/PDSS2/PIGC/ARFGEF2/TAOK1/DNM1L/CIC/AIMP1/CLN8/CRBN/PACS1/U…
GOBP_REGULATION_OF_T_CELL_DIFFERENTIATION	GOBP_REGULATION_OF_T_CELL_DIFFERENTIATION	GOBP_REGULATION_OF_T_CELL_DIFFERENTIATION	90	0.39064	1.16574	0.189103	1	1	2732	tags=37%, list=28%, signal=26%	VSIR/TMEM131L/ZNF683/CRTAM/BTN2A2/FANCA/IL15/PRDM1/NFKBID/ZMIZ1/IRF4/BCL6/CTLA4/METTL3/AMBRA1/HLA-DRB1/SASH3/ZBTB7B/AP3B1/RASGRP1/NLRP3/JAK3/IL23R/FOXP3/NFKBIZ/CCR2/TOX/CD46/IL2/STAT5B/RUNX3/TNFSF9/IFNG
HP_ABNORMAL_PROSTATE_MORPHOLOGY	HP_ABNORMAL_PROSTATE_MORPHOLOGY	HP_ABNORMAL_PROSTATE_MORPHOLOGY	25	0.493886	1.16568	0.253497	1	1	2278	tags=52%, list=24%, signal=40%	MRE11/BRCA2/BARD1/PHF6/APC/RNASEL/CTLA4/RAD51D/STAT6/NBN/PALB2/PTPN22/RAD51C
GOBP_RESPONSE_TO_REDOX_STATE	GOBP_RESPONSE_TO_REDOX_STATE	GOBP_RESPONSE_TO_REDOX_STATE	6	0.636388	1.16519	0.361592	1	1	52	tags=17%, list=1%, signal=17%	SELENOS
GOBP_XENOPHAGY	GOBP_XENOPHAGY	GOBP_XENOPHAGY	10	0.580241	1.16518	0.323826	1	1	2567	tags=70%, list=27%, signal=51%	NOD1/TBK1/CALCOCO2/RNF213/LRSAM1/ATG16L1/OPTN
GOBP_TYPE_III_INTERFERON_PRODUCTION	GOBP_TYPE_III_INTERFERON_PRODUCTION	GOBP_TYPE_III_INTERFERON_PRODUCTION	2	0.766451	1.16516	0.270909	1	1	2245	tags=100%, list=23%, signal=77%	DDX58/IFIH1
HP_ABNORMALITY_OF_RADIAL_EPIPHYSES	HP_ABNORMALITY_OF_RADIAL_EPIPHYSES	HP_ABNORMALITY_OF_RADIAL_EPIPHYSES	2	0.766451	1.16516	0.270909	1	1	2245	tags=100%, list=23%, signal=77%	SLC26A2/IFIH1
HP_THORACIC_AORTA_CALCIFICATION	HP_THORACIC_AORTA_CALCIFICATION	HP_THORACIC_AORTA_CALCIFICATION	2	0.766451	1.16516	0.270909	1	1	2245	tags=100%, list=23%, signal=77%	NOTCH1/IFIH1
GOBP_REGULATION_OF_RESPONSE_TO_TUMOR_CELL	GOBP_REGULATION_OF_RESPONSE_TO_TUMOR_CELL	GOBP_REGULATION_OF_RESPONSE_TO_TUMOR_CELL	13	0.559652	1.16511	0.317869	1	1	1564	tags=38%, list=16%, signal=32%	CRTAM/HAVCR2/CD160/FBXO38/HLA-DRB1
GOBP_DNA_TEMPLATED_TRANSCRIPTION_INITIATION	GOBP_DNA_TEMPLATED_TRANSCRIPTION_INITIATION	GOBP_DNA_TEMPLATED_TRANSCRIPTION_INITIATION	89	0.390888	1.16508	0.196141	1	1	2052	tags=24%, list=21%, signal=19%	ELOB/ELOC/ELOA/MED12/TFB1M/ERCC6/SETX/CRCP/NCOA6/GTF2A1/TAF2/MED7/PAXIP1/TAF1/GTF2B/CDK7/GTF2E1/POLR1E/GTF2H2/TAF1B/E2F3
HP_OCCIPITAL_MENINGOCELE	HP_OCCIPITAL_MENINGOCELE	HP_OCCIPITAL_MENINGOCELE	7	0.614279	1.16503	0.348199	1	1	60	tags=14%, list=1%, signal=14%	UFD1
HP_ABNORMALITY_OF_THE_ANKLES	HP_ABNORMALITY_OF_THE_ANKLES	HP_ABNORMALITY_OF_THE_ANKLES	78	0.401359	1.16489	0.226073	1	1	626	tags=8%, list=7%, signal=7%	BUD23/SPART/RETREG1/SELENOI/SELENON/ADGRG1
GOBP_ACTIVATION_OF_STORE_OPERATED_CALCIUM_CHANNEL_ACTIVITY	GOBP_ACTIVATION_OF_STORE_OPERATED_CALCIUM_CHANNEL_ACTIVITY	GOBP_ACTIVATION_OF_STORE_OPERATED_CALCIUM_CHANNEL_ACTIVITY	4	0.676494	1.16478	0.324742	1	1	553	tags=25%, list=6%, signal=24%	PLCG2
GOBP_POSITIVE_REGULATION_OF_STORE_OPERATED_CALCIUM_CHANNEL_ACTIVITY	GOBP_POSITIVE_REGULATION_OF_STORE_OPERATED_CALCIUM_CHANNEL_ACTIVITY	GOBP_POSITIVE_REGULATION_OF_STORE_OPERATED_CALCIUM_CHANNEL_ACTIVITY	4	0.676494	1.16478	0.324742	1	1	553	tags=25%, list=6%, signal=24%	PLCG2
GOBP_SKELETAL_MUSCLE_THIN_FILAMENT_ASSEMBLY	GOBP_SKELETAL_MUSCLE_THIN_FILAMENT_ASSEMBLY	GOBP_SKELETAL_MUSCLE_THIN_FILAMENT_ASSEMBLY	2	0.766129	1.16467	0.270909	1	1	708	tags=50%, list=7%, signal=46%	TTN
HP_THIN_UPPER_LIP_VERMILION	HP_THIN_UPPER_LIP_VERMILION	HP_THIN_UPPER_LIP_VERMILION	179	0.358879	1.1646	0.164062	1	1	4344	tags=58%, list=45%, signal=32%	CCNQ/VPS35L/ARID1B/SYP/CSNK2A1/PIGN/GNE/CDK13/CENPJ/SMARCA2/POLR3A/MED12/ARHGEF6/TRRAP/MCPH1/FAR1/WDR19/DCPS/COPB2/ACSL4/CDK5RAP2/CLTC/CEP152/NCAPD3/PPP2R5D/STAG2/OGT/DLG3/PRKDC/MCTP2/HCFC1/SYNGAP1/ARID1A/EXOC2/TAF1/METTL5/ZNF292/MAF/AP3B1/SPECC1L/CLP1/KMT2A/MBD5/RAD21/SLC26A2/HDAC8/KDM1A/ATN1/CTCF/HUWE1/DPF2/TRPS1/MED13/MAPK8IP3/TUBGCP2/ARHGEF2/KDM5C/SPEN/PMM2/PSMD12/RPS6KA3/TRMT10A/SMC3/BPTF/AL…
GOBP_NUCLEAR_CHROMOSOME_SEGREGATION	GOBP_NUCLEAR_CHROMOSOME_SEGREGATION	GOBP_NUCLEAR_CHROMOSOME_SEGREGATION	170	0.363267	1.16452	0.165064	1	1	3664	tags=51%, list=38%, signal=32%	CENPX/ABRAXAS1/MRE11/ABRAXAS2/TENT4A/SGO2/CENPE/SLX4/TTN/KNTC1/RCC2/SMC2/ERCC4/ZW10/CCNE2/CDC23/CENPQ/SYCP2/APC/FANCM/CDK5RAP2/KIF18A/NCAPD3/STAG2/NCAPD2/GEM/SPICE1/CENPF/DDX11/STAG3/MAD2L1/VPS4B/TUBG1/KIFC1/RIOK2/NUMA1/NDC80/MLH3/DYNC1H1/ZCWPW1/SLF2/CCNB1/CDC16/RAD21/HDAC8/CTCF/PSMC3IP/RAD51C/NUP62/BUB3/CENPK/SLF1/ANAPC1/REC8/ATM/NSL1/CENPC/CDC27/ACTR3/PCID2/ESCO1/SMC3/MLH1/PIBF1/RMDN1/FANCD2/PS…
GOBP_MICROTUBULE_ORGANIZING_CENTER_LOCALIZATION	GOBP_MICROTUBULE_ORGANIZING_CENTER_LOCALIZATION	GOBP_MICROTUBULE_ORGANIZING_CENTER_LOCALIZATION	23	0.501128	1.16416	0.255652	1	1	910	tags=17%, list=9%, signal=16%	SPOUT1/INTS13/GPSM2/CCDC141
HP_APLASIA_HYPOPLASIA_OF_THE_EARLOBES	HP_APLASIA_HYPOPLASIA_OF_THE_EARLOBES	HP_APLASIA_HYPOPLASIA_OF_THE_EARLOBES	25	0.493242	1.16416	0.253497	1	1	1768	tags=40%, list=18%, signal=33%	UFD1/CENPE/CENPJ/POLR3A/CEP152/PCNT/RREB1/ATR/FIG4/AHDC1
GOBP_MEMBRANE_RAFT_LOCALIZATION	GOBP_MEMBRANE_RAFT_LOCALIZATION	GOBP_MEMBRANE_RAFT_LOCALIZATION	7	0.613737	1.16401	0.348199	1	1	146	tags=14%, list=2%, signal=14%	NAXE
GOBP_TRNA_3_END_PROCESSING	GOBP_TRNA_3_END_PROCESSING	GOBP_TRNA_3_END_PROCESSING	7	0.613719	1.16397	0.348199	1	1	853	tags=29%, list=9%, signal=26%	POLR3K/TRNT1
HP_BROAD_FOOT	HP_BROAD_FOOT	HP_BROAD_FOOT	17	0.528877	1.1638	0.277108	1	1	3700	tags=71%, list=39%, signal=43%	PHF6/AIP/NLRP3/SLC26A2/CCDC28B/NSD1/AIFM1/EED/SUZ12/TONSL/TBL1XR1/XYLT1
HP_ABNORMALITY_OF_THE_ULNA	HP_ABNORMALITY_OF_THE_ULNA	HP_ABNORMALITY_OF_THE_ULNA	85	0.391356	1.16378	0.217116	1	1	1052	tags=18%, list=11%, signal=16%	BUD23/VPS35L/NSD2/BICRA/SLX4/BRCA2/FANCL/FANCA/LZTR1/ERCC4/FANCF/APC/FANCI/EXOC6B/FANCM
GOBP_AUTOCRINE_SIGNALING	GOBP_AUTOCRINE_SIGNALING	GOBP_AUTOCRINE_SIGNALING	1	0.86153	1.16361	0.270876	1	1	1331	tags=100%, list=14%, signal=86%	HILPDA
GOBP_NEGATIVE_REGULATION_OF_SIGNALING_RECEPTOR_ACTIVITY	GOBP_NEGATIVE_REGULATION_OF_SIGNALING_RECEPTOR_ACTIVITY	GOBP_NEGATIVE_REGULATION_OF_SIGNALING_RECEPTOR_ACTIVITY	22	0.505021	1.16329	0.273196	1	1	2660	tags=55%, list=28%, signal=40%	MTRNR2L12/MTRNR2L8/MTRNR2L10/IL18BP/SOCS4/CBL/SNX6/TSG101/CBLB/VPS25/PPARA/TNF
GOBP_REGULATION_OF_MICROTUBULE_BASED_PROCESS	GOBP_REGULATION_OF_MICROTUBULE_BASED_PROCESS	GOBP_REGULATION_OF_MICROTUBULE_BASED_PROCESS	136	0.370575	1.16287	0.183306	1	1	2565	tags=32%, list=27%, signal=24%	CFAP298/PATJ/TOGARAM1/PRUNE1/CEP97/GPSM2/CKAP5/CENPJ/MCPH1/APC/CEP70/HSPA1B/GBA2/CDK5RAP2/CLTC/KIF18A/XPO1/MACF1/SPICE1/HSPA1A/TTC21B/MDM1/GIT1/NAT10/CDK5R1/BBS4/VPS4B/NUMA1/CKAP2/ROCK2/DYNC1H1/SKA2/ARL3/CHORDC1/ALMS1/RNF4/HDAC6/NUP62/CLASP1/BICD1/ARHGEF2/ATAT1/CEP295/SPAST
GOBP_CELLULAR_OXIDANT_DETOXIFICATION	GOBP_CELLULAR_OXIDANT_DETOXIFICATION	GOBP_CELLULAR_OXIDANT_DETOXIFICATION	46	0.435842	1.16286	0.244863	1	1	52	tags=9%, list=1%, signal=9%	SELENOW/SELENOT/SELENOF/SELENOS
GOCC_RNA_POLYMERASE_III_COMPLEX	GOCC_RNA_POLYMERASE_III_COMPLEX	GOCC_RNA_POLYMERASE_III_COMPLEX	15	0.543713	1.16276	0.302609	1	1	1062	tags=27%, list=11%, signal=24%	POLR3B/POLR3K/POLR3A/CRCP
GOBP_REPLICATION_BORN_DOUBLE_STRAND_BREAK_REPAIR_VIA_SISTER_CHROMATID_EXCHANGE	GOBP_REPLICATION_BORN_DOUBLE_STRAND_BREAK_REPAIR_VIA_SISTER_CHROMATID_EXCHANGE	GOBP_REPLICATION_BORN_DOUBLE_STRAND_BREAK_REPAIR_VIA_SISTER_CHROMATID_EXCHANGE	4	0.675276	1.16268	0.324742	1	1	3122	tags=100%, list=33%, signal=68%	XRCC1/RAD21/REC8/NIPBL
GOBP_REGULATION_OF_RUFFLE_ASSEMBLY	GOBP_REGULATION_OF_RUFFLE_ASSEMBLY	GOBP_REGULATION_OF_RUFFLE_ASSEMBLY	22	0.504752	1.16267	0.273196	1	1	805	tags=18%, list=8%, signal=17%	CARMIL2/EPS8/STAP1/RCC2
HP_APLASIA_HYPOPLASIA_OF_THE_DISTAL_PHALANGES_OF_THE_TOES	HP_APLASIA_HYPOPLASIA_OF_THE_DISTAL_PHALANGES_OF_THE_TOES	HP_APLASIA_HYPOPLASIA_OF_THE_DISTAL_PHALANGES_OF_THE_TOES	4	0.675262	1.16266	0.324742	1	1	1785	tags=75%, list=19%, signal=61%	ARID1B/FIG4/PIGF
HP_ABNORMAL_BRONCHOALVEOLAR_LAVAGE_FLUID_MORPHOLOGY	HP_ABNORMAL_BRONCHOALVEOLAR_LAVAGE_FLUID_MORPHOLOGY	HP_ABNORMAL_BRONCHOALVEOLAR_LAVAGE_FLUID_MORPHOLOGY	2	0.764786	1.16263	0.272727	1	1	2261	tags=100%, list=24%, signal=76%	HLA-DRB1/COPA
HP_ABNORMAL_CELLULAR_COMPOSITION_OF_BRONCHOALVEOLAR_FLUID	HP_ABNORMAL_CELLULAR_COMPOSITION_OF_BRONCHOALVEOLAR_FLUID	HP_ABNORMAL_CELLULAR_COMPOSITION_OF_BRONCHOALVEOLAR_FLUID	2	0.764786	1.16263	0.272727	1	1	2261	tags=100%, list=24%, signal=76%	HLA-DRB1/COPA
[truncated: 13,227 more rows]

## Sheet: healthy_vs_Tumor
	ID	Description	setSize	enrichmentScore	NES	pvalue	p.adjust	qvalue	rank	leading_edge	core_enrichment
[truncated: 14,909 more rows]

## Sheet: NAT_vs_healthy
	ID	Description	setSize	enrichmentScore	NES	pvalue	p.adjust	qvalue	rank	leading_edge	core_enrichment
[truncated: 14,839 more rows]

## Sheet: NAT_vs_Tumor
	ID	Description	setSize	enrichmentScore	NES	pvalue	p.adjust	qvalue	rank	leading_edge	core_enrichment
[truncated: 14,831 more rows]

## Sheet: Tumor_vs_healthy
	ID	Description	setSize	enrichmentScore	NES	pvalue	p.adjust	qvalue	rank	leading_edge	core_enrichment
[truncated: 14,909 more rows]

## Sheet: Tumor_vs_NAT
	ID	Description	setSize	enrichmentScore	NES	pvalue	p.adjust	qvalue	rank	leading_edge	core_enrichment
[truncated: 14,828 more rows]
